# Supplementary material for: Automated imaging and identification of proteoforms directly from ovarian cancer tissue
Source: Nat Commun. 2023 Oct 14;14:6478. doi: 10.1038/s41467-023-42208-3 (PMC10576781; doi:10.1038/s41467-023-42208-3)
Supplement: Supplementary file 5 — Supplementary Data 1 [file 41467_2023_42208_MOESM5_ESM.zip]

Archive with 18 entries (17 files):
- Supplementary Data 1/Updated list of SI tables/
- Supplementary Data 1/Updated list of SI tables/Supplementary Data 1 Table S1 survey massList.xlsx
- Supplementary Data 1/Updated list of SI tables/Supplementary Data 1 Table S10 552 proteoforms for LFQ.xlsx
- Supplementary Data 1/Updated list of SI tables/Supplementary Data 1 Table S11 597 proteoforms rep2.xlsx
- Supplementary Data 1/Updated list of SI tables/Supplementary Data 1 Table S12 616 proteoforms rep3.xlsx
- Supplementary Data 1/Updated list of SI tables/Supplementary Data 1 Table S13 303 sig proteoforms_annotation.xlsx
- Supplementary Data 1/Updated list of SI tables/Supplementary Data 1 Table S14 618 imaging proteoforms.xlsx
- Supplementary Data 1/Updated list of SI tables/Supplementary Data 1 Table S15 17 sig proteoforms.xlsx
- Supplementary Data 1/Updated list of SI tables/Supplementary Data 1 Table S2 87 unique targets.xlsx
- Supplementary Data 1/Updated list of SI tables/Supplementary Data 1 Table S3 I2MS2 rep1.xlsx
- Supplementary Data 1/Updated list of SI tables/Supplementary Data 1 Table S4 I2MS2 rep2.xlsx
- Supplementary Data 1/Updated list of SI tables/Supplementary Data 1 Table S5 I2MS2 rep3.xlsx
- Supplementary Data 1/Updated list of SI tables/Supplementary Data 1 Table S6 ensemble rep1.xlsx
- Supplementary Data 1/Updated list of SI tables/Supplementary Data 1 Table S7 ensemble rep2.xlsx
- Supplementary Data 1/Updated list of SI tables/Supplementary Data 1 Table S8 ensemble rep3.xlsx
- Supplementary Data 1/Updated list of SI tables/Supplementary Data 1 Table S9 all 73 MS2 proteoforms.xlsx
- Supplementary Data 1/Updated list of SI tables/Supplementary table legends.docx
- Supplementary Data 1/Updated list of SI tables/Supplementary table legends.pdf
