# Supplementary material for: Automated imaging and identification of proteoforms directly from ovarian cancer tissue
Source: Nat Commun. 2023 Oct 14;14:6478. doi: 10.1038/s41467-023-42208-3 (PMC10576781; doi:10.1038/s41467-023-42208-3)
Supplement: Supplementary file 5 — Supplementary Data 1 [file 41467_2023_42208_MOESM5_ESM.zip › Supplementary Data 1/Updated list of SI tables/Supplementary Data 1 Table S1 survey massList.xlsx]

## Sheet: Sheet1
Mass	Ion count	Relative Abundance
66438.7	21059	1
35921	19631	0.932191
47079.9	18269	0.867515
66536.7	11206	0.532124
17880.2	9488	0.450544
41661.3	7703	0.365782
26538.2	6439	0.30576
17923	6174	0.293176
35903.9	5633	0.267487
28078.9	5519	0.262073
47062	5136	0.243886
10843.1	4965	0.235766
33000.8	4793	0.227599
15126.1	4602	0.218529
23224.4	4375	0.20775
12344.5	4027	0.191225
20925.8	3760	0.178546
15866.6	3598	0.170853
19800.9	3587	0.170331
41647.2	3521	0.167197
11651.1	3477	0.165108
23210.3	3320	0.157652
35954	3259	0.154756
8564.86	3220	0.152904
11638	3020	0.143407
9261.27	2966	0.140842
12275.4	2588	0.122893
41717.3	2574	0.122228
17209.2	2453	0.116482
11071.6	2406	0.11425
10091.5	2337	0.110974
22692.8	2282	0.108362
14964.8	2196	0.104278
20688.5	2191	0.104041
26062.5	1993	0.0946389
13761.2	1962	0.0931668
4963.65	1919	0.0911249
15561.2	1901	0.0902702
24901.5	1866	0.0886082
22204.5	1815	0.0861864
22772.7	1779	0.0844769
14626.4	1705	0.080963
22302.5	1553	0.0737452
4935.68	1525	0.0724156
44524.8	1514	0.0718933
18413.8	1454	0.0690441
7883.32	1444	0.0685693
66601.7	1442	0.0684743
8415.2	1368	0.0649603
11604	1294	0.0614464
44018.9	1260	0.0598319
16790	1255	0.0595945
15929.8	1238	0.0587872
27787.1	1194	0.0566978
9954.15	1126	0.0534688
44030.7	1086	0.0515694
11820.1	1079	0.051237
17864.1	1037	0.0492426
15195.1	1002	0.0475806
8451.73	971	0.0461086
26520	960	0.0455862
8245.63	953	0.0452538
13712.3	943	0.044779
12580.8	942	0.0447315
11181.7	940	0.0446365
39287.9	939	0.044589
17905.1	924	0.0438767
15109.2	919	0.0436393
6977.03	909	0.0431644
9408.41	801	0.038036
44043.8	790	0.0375137
4735.38	778	0.0369438
11728.9	777	0.0368963
15142.2	761	0.0361366
24334	753	0.0357567
5647.21	729	0.034617
21640.4	715	0.0339522
4747.47	694	0.032955
6545.43	680	0.0322902
8087.91	669	0.0317679
6223.43	664	0.0315305
11382.2	654	0.0310556
22852.8	650	0.0308657
20288.9	599	0.0284439
10613.5	585	0.0277791
11712	566	0.0268769
15849.4	564	0.0267819
12367.4	563	0.0267344
12259.5	530	0.0251674
9246.15	517	0.0245501
8400.08	491	0.0233154
21261.4	479	0.0227456
14550.6	478	0.0226981
14424.6	477	0.0226506
25365.6	446	0.0211786
16405.5	444	0.0210836
15833	443	0.0210361
13774.8	438	0.0207987
12501.7	413	0.0196116
18953.3	399	0.0189468
20775.2	393	0.0186619
8578.72	381	0.018092
8429.06	362	0.0171898
6647.98	346	0.01643
14413	342	0.0162401
13980.7	337	0.0160027
6157.42	312	0.0148155
6629.59	289	0.0137233
8326.51	285	0.0135334
8649.77	267	0.0126787
6432.56	256	0.0121563
4619.48	256	0.0121563
8959.68	242	0.0114915
