# Supplementary material for: Automated imaging and identification of proteoforms directly from ovarian cancer tissue
Source: Nat Commun. 2023 Oct 14;14:6478. doi: 10.1038/s41467-023-42208-3 (PMC10576781; doi:10.1038/s41467-023-42208-3)
Supplement: Supplementary file 5 — Supplementary Data 1 [file 41467_2023_42208_MOESM5_ESM.zip › Supplementary Data 1/Updated list of SI tables/Supplementary Data 1 Table S10 552 proteoforms for LFQ.xlsx]

## Sheet: Sheet1
Average Mass	-log10 P-value	-log2 Fold change	Q-value (1% FDR Benjamini-Hochberg score)
14932	74.1617	-1.65165	5.00561
8414	73.7756	3.0258	4.70458
9261	71.921	2.01745	4.52849
5648	65.1449	1.82246	4.40355
8428	63.6114	3.25743	4.30664
10842	59.2139	1.46893	4.22746
12275	55.0464	1.38925	4.16051
8400	53.7369	1.78969	4.10252
9244	53.1762	1.85417	4.05137
7125	51.1632	2.07119	4.00561
6157	49.7552	1.48419	3.96422
9359	48.9508	1.4996	3.92643
8527	48.7648	1.85086	3.89167
32916	47.713	-1.42515	3.85948
14626	47.7074	-1.03884	3.82952
33033	46.5384	-1.76941	3.80149
7088	45.515	1.59746	3.77516
8140	45.3874	1.97139	3.75034
9372	45.2178	1.23185	3.72686
13712	42.3981	0.88758	3.70458
16838	40.8672	-1.25454	3.68339
33001	40.8379	1.28852	3.66319
10528	40.3229	1.03961	3.64388
12260	39.8715	1.22049	3.6254
35921	38.9794	1.07614	3.60767
20925	38.331	0.99276	3.59064
16069	38.1048	1.49476	3.57425
4858	37.3567	-0.9098	3.55845
19930	36.3598	-1.16046	3.54321
4520	36.0181	1.15009	3.52849
66750	36.0072	-1.43329	3.51425
67036	35.0152	-1.3373	3.50046
13981	34.942	1.21386	3.4871
47080	33.8158	1.27022	3.47413
17880	32.9869	0.75336	3.46154
17922	32.9185	0.80293	3.44931
23224	32.7831	0.91502	3.43741
7256	32.6738	1.30072	3.42583
9341	32.6545	1.22748	3.41454
11651	32.5733	-0.81042	3.40355
41832	32.3829	-1.23205	3.39283
22520	32.3823	-1.30137	3.38236
67436	32.3271	-1.28416	3.37214
8914	32.3187	1.46371	3.36216
66547	32.245	-1.40142	3.3524
66935	32.2201	-1.30101	3.34285
32779	32.1209	-1.16675	3.33351
13774	32.103	1.55343	3.32437
9460	32.0458	1.02893	3.31541
9407	32.0151	1.09453	3.30664
8153	31.9203	1.71914	3.29804
15717	31.8072	0.86634	3.28961
6357	31.4373	1.32302	3.28133
9308	31.421	1.04754	3.27322
26537	31.3987	0.88241	3.26525
67732	31.2985	-1.49721	3.25742
11638	31.1331	1.0055	3.24973
66736	30.939	-1.37132	3.24218
66438	30.8179	-1.33403	3.23476
19903	30.5538	-0.98766	3.22746
53560	30.3661	-0.93066	3.22028
66535	30.0584	-1.35352	3.21322
4961	29.8031	-0.48346	3.20627
8086	29.6254	0.94558	3.19943
13761	29.4921	-0.83822	3.1927
35904	29.414	0.89311	3.18607
32568	29.1935	1.01282	3.17953
9516	29.1528	0.86685	3.1731
66635	29.0947	-1.2804	3.16676
66948	28.6969	-1.30209	3.16051
6223	28.4769	0.89628	3.15435
21025	27.8758	1.10642	3.14828
8038	26.6794	1.35582	3.14229
67240	26.2766	-1.28196	3.13638
47061	25.8555	1.0691	3.13055
6976	25.5253	0.8518	3.1248
68093	25.4253	-1.16182	3.11912
9129	25.3498	1.05003	3.11351
7387	25.1282	1.25233	3.10798
14965	24.9518	-0.61638	3.10252
11605	24.9347	0.92269	3.09712
35935	24.5635	0.77289	3.0918
47970	24.4437	1.21118	3.08653
13966	24.3954	1.09154	3.08133
4948	23.702	-0.60578	3.07619
9589	23.5314	1.49454	3.07111
8801	23.3934	1.24241	3.06609
67255	23.3597	-1.1609	3.06113
8740	22.7502	1.44016	3.05622
13442	22.0199	0.76593	3.05137
24016	21.3749	1.13711	3.04657
13639	21.273	0.89626	3.04182
11381	21.1978	0.79367	3.03713
20436	20.8384	-1.08331	3.03248
14609	20.7857	-0.81088	3.02789
16314	20.7214	0.75929	3.02334
23239	20.6806	0.76242	3.01884
14660	20.6429	-0.79966	3.01438
17210	20.6004	0.55634	3.00997
32902	20.286	-1.05082	3.00561
8727	19.9325	1.19878	3.00129
35889	19.8811	0.65795	2.99701
10515	19.825	0.97646	2.99277
9277	19.7136	1.03896	2.98858
32764	19.6556	-0.86785	2.98442
6545	19.5352	0.72948	2.9803
15562	19.3288	-0.69126	2.97623
14006	19.1981	1.08232	2.97219
6576	18.7205	0.95997	2.96818
14745	18.6297	-0.97387	2.96422
22300	18.4111	-0.64035	2.96029
20145	18.3917	-0.91949	2.95639
9189	18.129	1.11955	2.95253
27914	18.095	1.19336	2.9487
9759	17.6044	1.01106	2.94491
17863	17.4635	0.55465	2.94115
10825	17.3414	0.75201	2.93742
8564	17.2973	0.59991	2.93373
36421	17.2107	0.59353	2.93006
12643	17.0039	-0.57949	2.92643
36232	16.8184	0.61998	2.92282
16899	16.7227	0.63044	2.91925
8107	16.6546	0.9113	2.9157
15933	16.5343	0.52081	2.91219
9291	16.4821	0.70092	2.9087
32860	16.3567	-0.95166	2.90524
48048	16.3169	0.82856	2.90181
5433	16.2475	0.67134	2.8984
24901	16.0319	0.60815	2.89502
36021	15.9648	0.67535	2.89167
18342	15.8677	0.84322	2.88834
20288	15.8574	-0.54798	2.88504
26831	15.7545	0.87585	2.88176
26520	15.7307	0.69982	2.8785
19800	15.5437	0.53664	2.87528
47396	15.5297	0.82471	2.87207
13693	15.3799	0.79345	2.86889
35863	15.2982	0.62048	2.86573
19676	15.1773	-0.81601	2.86259
18953	15.1742	0.64745	2.85948
42160	15.0918	-0.64883	2.85639
21219	14.9741	0.73039	2.85332
7059	14.6352	1.1689	2.85027
9603	14.5657	1.2161	2.84725
7863	14.5105	-0.60059	2.84424
5336	14.3125	0.61365	2.84126
8248	14.2504	0.67114	2.83829
22401	14.1528	0.74536	2.83535
43821	13.9197	0.67988	2.83242
13805	13.8607	1.27065	2.82952
36248	13.7597	0.57251	2.82663
25480	13.7258	0.67128	2.82377
14674	13.5932	-0.77323	2.82092
36262	13.4089	0.58411	2.81809
20628	13.0447	0.59112	2.81528
18936	12.9574	0.8599	2.81248
4978	12.9402	-0.49902	2.80971
42146	12.8635	-0.60493	2.80695
14646	12.7967	-0.62756	2.80421
13547	12.7933	0.87087	2.80149
47409	12.5253	0.76198	2.79878
6140	12.3973	0.81889	2.79609
28634	12.2882	1.01483	2.79342
10188	12.2149	0.72995	2.79077
7045	12.1547	0.95915	2.78813
36220	12.1532	0.52806	2.7855
17905	12.1291	0.53127	2.78289
7709	12.1144	0.5878	2.7803
12765	12.0414	0.49323	2.77772
10744	11.9001	0.63797	2.77516
21121	11.8825	0.72583	2.77261
28079	11.7096	-0.5539	2.77008
21834	11.7062	0.67	2.76756
10158	11.7005	0.62918	2.76506
9215	11.6246	0.85222	2.76257
10954	11.5876	1.65652	2.7601
7932	11.5298	0.97071	2.75764
41660	11.4055	-0.4962	2.75519
14890	11.3348	-0.54199	2.75276
9502	11.3105	0.59445	2.75034
13281	11.2769	0.82094	2.74793
5957	11.2594	-0.69505	2.74554
20499	11.2212	-0.77061	2.74316
5182	11.1141	-0.58801	2.74079
22503	11.0887	-0.60113	2.73844
9979	11.0623	0.56005	2.7361
33356	11.0618	-0.76056	2.73377
4406	11.0471	0.67564	2.73145
10402	10.9948	0.6562	2.72915
13534	10.8135	0.73697	2.72686
5163	10.7647	0.68292	2.72458
7072	10.7566	0.80927	2.72231
8327	10.7563	0.8429	2.72005
16790	10.747	-0.40959	2.71781
9387	10.7213	0.71352	2.71557
41816	10.7203	-0.62752	2.71335
36408	10.7098	0.46445	2.71114
4735	10.6935	0.38314	2.70894
9038	10.6133	0.6074	2.70676
22852	10.5614	0.43434	2.70458
8651	10.3736	0.66671	2.70241
23782	10.3303	0.74879	2.70026
14952	10.3292	-0.56933	2.69811
33015	10.3067	-0.48543	2.69598
7108	10.296	1.1289	2.69386
14304	10.2366	0.79518	2.69174
10273	10.2239	0.55695	2.68964
21178	10.2207	0.67583	2.68755
22933	10.2084	0.51297	2.68546
6630	10.1612	-0.55476	2.68339
11551	10.1258	-0.57097	2.68133
33499	10.0824	0.61421	2.67927
12103	10.0553	0.77724	2.67723
5479	9.98064	0.76419	2.6752
14582	9.95823	-0.71731	2.67317
12883	9.89604	1.08525	2.67116
6992	9.85043	0.66724	2.66915
47580	9.79969	0.61032	2.66715
20790	9.77412	-0.72471	2.66517
10417	9.73132	0.69509	2.66319
8893	9.71237	0.51322	2.66122
41643	9.60417	-0.46834	2.65926
22772	9.5752	0.39677	2.6573
10627	9.53502	0.5457	2.65536
35846	9.51613	0.53818	2.65343
36090	9.50214	0.51199	2.6515
27037	9.37981	0.55353	2.64958
16141	9.25057	0.41679	2.64767
22204	9.19044	0.39554	2.64577
27271	9.13122	0.62494	2.64388
10590	9.04829	0.60422	2.642
16231	8.99971	-0.42651	2.64012
12600	8.97978	0.64667	2.63825
10089	8.93873	0.5419	2.63639
21276	8.92484	0.4258	2.63454
12150	8.87332	-0.46147	2.6327
53695	8.84677	0.58388	2.63086
35766	8.83864	0.60642	2.62903
14411	8.75143	0.58798	2.62721
6747	8.7448	0.65279	2.6254
33130	8.68073	-0.55387	2.62359
28356	8.60367	0.69082	2.62179
26550	8.54233	0.51506	2.62
20219	8.53302	-0.52052	2.61822
8929	8.50682	1.31259	2.61644
6430	8.49027	-0.91706	2.61467
24333	8.47395	0.55064	2.61291
42325	8.46449	-0.51692	2.61116
20872	8.45038	0.52328	2.60941
4774	8.44785	-0.50294	2.60767
12483	8.43247	-0.39998	2.60594
19817	8.38062	-0.44425	2.60421
33344	8.19347	-0.54738	2.60249
6085	8.16053	0.60082	2.60078
36396	8.16016	0.44421	2.59907
10856	8.12508	0.64685	2.59737
6371	8.05115	1.15634	2.59568
4747	7.86507	-0.29254	2.59399
23548	7.86337	0.60858	2.59231
41986	7.86328	-0.42905	2.59064
17198	7.76806	0.37209	2.58897
7518	7.68636	0.54057	2.58731
10902	7.67892	1.11221	2.58565
5976	7.67202	0.81855	2.58401
10731	7.66649	0.86778	2.58236
11978	7.63349	-0.40841	2.58073
42174	7.59324	-0.49001	2.5791
23019	7.5343	-0.6743	2.57747
11990	7.5306	-0.45112	2.57586
11527	7.50926	0.60372	2.57425
12170	7.48227	0.42047	2.57264
4874	7.4668	-0.46888	2.57104
14776	7.448	0.54568	2.56945
17294	7.4261	0.48815	2.56786
11341	7.32239	0.66867	2.56628
18424	7.31507	0.45173	2.5647
23721	7.20779	0.66325	2.56313
8451	7.15926	0.31349	2.56156
5314	7.03632	0.48808	2.56001
12618	6.95766	0.46717	2.55845
4671	6.94406	-0.46902	2.5569
7800	6.92832	0.54905	2.55536
14262	6.87783	-0.48591	2.55382
10430	6.85461	0.46423	2.55229
8960	6.8247	0.41081	2.55076
41972	6.70038	-0.40503	2.54924
41425	6.67727	-0.44644	2.54773
9201	6.64789	0.57469	2.54622
30262	6.5954	0.44964	2.54471
15018	6.50091	0.44638	2.54321
10782	6.48664	1	2.54172
7907	6.45423	0.52293	2.54023
6666	6.44626	0.49381	2.53874
7743	6.44432	0.64603	2.53726
10917	6.42849	0.79564	2.53579
53875	6.40599	-0.44057	2.53432
41698	6.38054	-0.43227	2.53285
36039	6.33529	0.38354	2.53139
15195	6.32592	0.35683	2.52994
14493	6.31232	0.43192	2.52849
19883	6.25772	-0.83149	2.52704
4906	6.24845	0.34652	2.5256
5080	6.21224	-0.53849	2.52417
44524	6.20586	0.45159	2.52274
17778	6.19732	0.74671	2.52131
15654	6.11285	-0.47737	2.51989
15545	6.10541	0.35425	2.51847
14693	6.07508	-0.48543	2.51706
9636	6.04392	0.86806	2.51565
21375	6.02577	0.49957	2.51425
20530	5.98813	-0.52546	2.51285
36557	5.97001	0.44184	2.51145
5550	5.94867	0.83786	2.51007
14322	5.94572	-0.4754	2.50868
6324	5.86196	0.40463	2.5073
4489	5.8587	-0.32495	2.50592
12316	5.83891	-0.3733	2.50455
29253	5.81967	0.3936	2.50318
9328	5.81266	0.62955	2.50182
5708	5.72712	0.63227	2.50046
8881	5.65819	-0.56516	2.4991
7815	5.65475	1.03342	2.49775
8507	5.64073	0.52827	2.49641
9075	5.62724	-0.53696	2.49506
36434	5.58119	0.36427	2.49373
35953	5.54621	0.31845	2.49239
5832	5.53566	0.7191	2.49106
9618	5.53329	0.3698	2.48974
6287	5.50381	0.9386	2.48841
42478	5.50216	-0.44092	2.4871
19517	5.49223	-0.45881	2.48578
28942	5.48187	0.38927	2.48447
6018	5.4251	0.37045	2.48317
10757	5.42327	0.62046	2.48186
18207	5.35542	0.33576	2.48056
20414	5.33111	-0.28929	2.47927
6275	5.29598	1.03953	2.47798
32985	5.26467	0.35564	2.47669
20105	5.23946	-0.56166	2.47541
6416	5.18793	0.37812	2.47413
5277	5.14732	-0.4364	2.47286
20909	5.13608	0.3474	2.47158
16466	5.12689	-0.40711	2.47032
16606	5.10702	-0.41446	2.46905
10479	5.07338	-0.79874	2.46779
17538	5.061	0.44746	2.46653
22898	5.03921	-0.33258	2.46528
9425	5.03591	0.58496	2.46403
7139	5.02804	0.62526	2.46278
11668	5.02612	-0.36389	2.46154
16259	4.9945	-0.36701	2.4603
9907	4.98145	-0.73517	2.45907
18378	4.95281	0.2639	2.45783
23943	4.94224	0.62393	2.45661
43599	4.91149	0.43159	2.45538
16622	4.91061	-0.33996	2.45416
12290	4.86158	0.30765	2.45294
7501	4.85976	0.73471	2.45173
42659	4.85607	-0.37497	2.45051
9154	4.80502	-0.31589	2.44931
11912	4.78745	0.47063	2.4481
22134	4.78067	0.42255	2.4469
24063	4.73814	0.38674	2.4457
9776	4.69793	0.42	2.44451
16422	4.69732	-0.38944	2.44332
36540	4.6959	0.37504	2.44213
12842	4.69146	0.39832	2.44094
15639	4.61247	-0.38834	2.43976
36587	4.60714	0.32085	2.43858
13028	4.59322	0.72329	2.43741
16437	4.58391	-0.36351	2.43624
46361	4.55823	0.93726	2.43507
6257	4.53217	0.59585	2.4339
15880	4.47467	-0.34709	2.43274
16291	4.47118	-0.35629	2.43158
16528	4.46547	-0.31781	2.43042
28793	4.44358	0.34935	2.42927
10453	4.37122	0.33474	2.42812
16108	4.36582	-0.36658	2.42697
16405	4.32446	-0.28194	2.42583
16377	4.30631	-0.35025	2.42468
5107	4.30522	-0.39472	2.42355
6098	4.30108	0.55332	2.42241
36349	4.29804	0.37831	2.42128
23211	4.29697	0.37326	2.42015
9116	4.29093	-0.71272	2.41902
15952	4.28102	-0.35964	2.4179
11964	4.27532	-0.28201	2.41678
6118	4.26201	-0.45692	2.41566
41960	4.25971	-0.34487	2.41454
14100	4.22335	0.66502	2.41343
8819	4.21355	0.73427	2.41232
4921	4.20839	-0.25911	2.41122
41684	4.18843	-0.32759	2.41011
18412	4.14467	0.24771	2.40901
4502	4.13188	-0.51341	2.40791
16121	4.12596	-0.34494	2.40682
8549	4.09766	0.43702	2.40573
23562	4.05959	0.41504	2.40464
36743	4.05871	0.35023	2.40355
18397	4.03024	0.32386	2.40247
11103	3.99345	-0.30963	2.40138
11510	3.98983	-0.42442	2.4003
15680	3.98716	-0.38167	2.39923
20549	3.9828	-0.39652	2.39815
10074	3.97475	0.48299	2.39708
16705	3.95588	-0.34901	2.39602
42001	3.93188	-0.30869	2.39495
16677	3.92244	-0.36779	2.39389
15532	3.91577	0.27124	2.39283
26851	3.90715	0.45859	2.39177
31544	3.90445	0.38082	2.39071
12827	3.88257	0.51645	2.38966
16545	3.87153	-0.38461	2.38861
16365	3.86862	-0.36213	2.38756
10549	3.86312	0.33969	2.38652
12856	3.81027	0.45418	2.38547
10389	3.80355	0.41676	2.38443
9443	3.78929	0.68625	2.3834
15142	3.74737	-0.36797	2.38236
4889	3.74577	-0.2678	2.38133
42298	3.73536	-0.35938	2.3803
13675	3.73316	0.56442	2.37927
17472	3.73242	0.54279	2.37824
10124	3.71292	0.41739	2.37722
36913	3.71152	0.34054	2.3762
8578	3.70058	0.28721	2.37518
22276	3.69769	-0.31943	2.37417
14209	3.68402	0.35657	2.37315
36573	3.65517	0.29296	2.37214
16506	3.6551	-0.33176	2.37113
23117	3.64942	0.20884	2.37013
9698	3.5873	0.50504	2.36912
8712	3.56615	0.56478	2.36812
10102	3.55683	0.44129	2.36712
5289	3.54942	-0.39611	2.36612
8765	3.54026	0.41301	2.36513
9875	3.52153	0.28131	2.36414
6000	3.50237	0.42553	2.36314
20589	3.49482	-0.22794	2.36216
15741	3.4621	-0.33635	2.36117
15977	3.458	-0.29933	2.36019
6244	3.45018	0.5542	2.35921
28928	3.4361	0.33316	2.35823
16881	3.42855	-0.3535	2.35725
7558	3.41946	0.46362	2.35627
11729	3.40965	-0.24465	2.3553
11155	3.40854	0.23856	2.35433
7612	3.39587	0.40645	2.35336
15158	3.39154	-0.32644	2.3524
19783	3.38556	0.24831	2.35143
7472	3.37621	0.66742	2.35047
9062	3.37422	0.34942	2.34951
6304	3.37005	0.54597	2.34855
14424	3.34804	0.24674	2.3476
8679	3.34312	0.45128	2.34664
10612	3.34166	0.21763	2.34569
4654	3.33362	-0.51201	2.34474
13786	3.33217	0.17749	2.3438
7882	3.33181	0.20758	2.34285
4419	3.28253	0.37712	2.34191
19411	3.24615	-0.35693	2.34097
15898	3.23864	-0.31094	2.34003
9662	3.22512	0.47098	2.33909
18192	3.19013	0.24553	2.33816
16450	3.18468	-0.28936	2.33722
12671	3.18054	0.30552	2.33629
15798	3.16513	-0.27127	2.33536
14121	3.15708	0.35984	2.33444
33316	3.13766	0.30676	2.33351
20124	3.12962	-0.44252	2.33259
32957	3.12119	-0.29985	2.33167
15693	3.11909	-0.33097	2.33075
7541	3.10191	0.45873	2.32983
15998	3.08087	-0.32697	2.32892
9101	3.07932	0.47454	2.328
16481	3.06422	-0.28337	2.32709
16334	3.06353	-0.27595	2.32618
20275	3.05824	-0.27486	2.32527
5806	3.04617	0.58954	2.32437
5533	3.03065	0.36516	2.32346
9474	3.02097	0.31072	2.32256
22538	3.00893	-0.29188	2.32166
53620	3.00224	0.28716	2.32076
7967	2.99096	0.73697	2.31987
36368	2.98661	0.29237	2.31897
16348	2.98418	-0.26017	2.31808
9936	2.97002	0.22239	2.31719
20383	2.95628	0.87447	2.3163
18224	2.92968	0.24286	2.31541
15624	2.913	-0.34652	2.31453
8838	2.91055	-0.55748	2.31364
16564	2.89988	-0.27823	2.31276
16823	2.89625	0.33232	2.31188
24687	2.89311	0.22224	2.311
10712	2.88215	0.44514	2.31013
11696	2.87529	-0.35082	2.30925
5819	2.86773	0.30927	2.30838
21425	2.82804	0.2986	2.30751
16192	2.82308	-0.27991	2.30664
43905	2.8143	0.39875	2.30577
9542	2.81378	0.64733	2.30491
8631	2.81197	0.57424	2.30404
22622	2.80672	-0.334	2.30318
53641	2.78824	-0.2442	2.30232
9862	2.78269	0.44057	2.30146
10666	2.77565	0.42593	2.3006
6698	2.76067	0.42968	2.29975
11929	2.75291	0.34608	2.29889
16576	2.73655	-0.28649	2.29804
18250	2.72848	0.29898	2.29719
16865	2.72743	-0.269	2.29634
6532	2.71364	0.26801	2.29549
7668	2.70914	0.53797	2.29465
8025	2.68709	0.8365	2.2938
8180	2.67937	0.27675	2.29296
13262	2.67405	0.3202	2.29212
4839	2.66866	-0.34625	2.29128
22018	2.66672	0.35845	2.29044
5693	2.66635	0.55055	2.28961
9575	2.6608	0.2234	2.28877
15965	2.64469	-0.2677	2.28794
8778	2.63356	0.31757	2.28711
16592	2.62646	-0.2724	2.28628
16044	2.59706	-0.24949	2.28545
22052	2.58793	0.32289	2.28462
22074	2.58097	0.17114	2.2838
16206	2.57546	-0.24532	2.28298
7629	2.54652	0.37909	2.28215
15609	2.54138	-0.27551	2.28133
15764	2.54035	-0.26729	2.28051
33328	2.50605	0.26149	2.2797
4761	2.50115	-0.23925	2.27888
21683	2.49205	0.23673	2.27807
15779	2.47974	-0.2571	2.27726
10208	2.46923	-0.65006	2.27644
24357	2.45966	0.38582	2.27564
15467	2.45756	-0.29632	2.27483
7291	2.44898	-0.40186	2.27402
30249	2.42145	0.20079	2.27322
31349	2.41698	0.30122	2.27241
6174	2.41526	0.34338	2.27161
16246	2.409	-0.28023	2.27081
36331	2.39571	0.27798	2.27001
10938	2.37316	-0.36943	2.26921
22487	2.35427	-0.28353	2.26842
7270	2.34277	-0.2103	2.26762
23354	2.33431	0.27385	2.26683
21775	2.32205	0.27511	2.26604
16692	2.31608	-0.24252	2.26525
28214	2.31187	0.26089	2.26446
14596	2.28844	-0.39748	2.26367
