# Supplementary material for: Automated imaging and identification of proteoforms directly from ovarian cancer tissue
Source: Nat Commun. 2023 Oct 14;14:6478. doi: 10.1038/s41467-023-42208-3 (PMC10576781; doi:10.1038/s41467-023-42208-3)
Supplement: Supplementary file 5 — Supplementary Data 1 [file 41467_2023_42208_MOESM5_ESM.zip › Supplementary Data 1/Updated list of SI tables/Supplementary Data 1 Table S11 597 proteoforms rep2.xlsx]

## Sheet: Sheet1
Average Mass	-log10 P-value	-log2 Fold change	Q-value (1% FDR Benjamini-Hochberg score)
9261	65.3067	1.89201	4.97955
8429	58.1807	2.6591	4.67852
9244	57.7841	1.86273	4.50243
8415	57.7355	2.20306	4.37749
5648	54.3507	1.54256	4.28058
33031	45.8096	-1.92565	4.2014
7088	45.6874	1.43467	4.13445
6976	43.372	1.25281	4.07646
47969	42.1645	1.83017	4.02531
8139	41.4428	1.5598	3.97955
32919	41.3014	-1.52734	3.93816
8038	41.0291	1.48459	3.90037
7256	40.6089	1.49069	3.86561
7125	39.5958	1.4227	3.83342
9341	39.4447	1.70456	3.80346
10456	39.0515	1.97129	3.77543
26538	38.5946	1.37551	3.7491
13712	38.1889	0.92536	3.72428
11604	37.44	1.26492	3.70079
20926	36.5548	1.0188	3.67852
4735	35.9749	1.17766	3.65733
6157	35.8506	1.14738	3.63713
16898	35.252	1.20332	3.61782
9227	35.062	1.64517	3.59934
12274	34.841	1.07767	3.58161
8152	34.76	1.57573	3.56458
47079	34.6847	1.46263	3.54818
8054	34.506	1.63672	3.53239
22852	34.193	1.13694	3.51715
48048	34.0379	1.45333	3.50243
32999	33.8219	1.14244	3.48819
32779	33.2434	-1.26361	3.4744
14931	33.1521	-1.4699	3.46103
12258	32.8868	0.9453	3.44807
9307	32.4259	1.20536	3.43548
53694	32.3813	1.72108	3.42325
32572	31.5774	1.28898	3.41135
35920	31.5515	1.0723	3.39976
13980	31.469	1.1607	3.38848
10842	30.2032	1.11284	3.37749
8649	30.0244	1.11565	3.36676
6576	29.8267	1.2425	3.3563
22772	29.5441	0.98178	3.34608
9204	28.4665	1.34566	3.3361
24901	28.3396	1.09673	3.32634
51357	27.7434	1.6017	3.31679
18954	27.1966	0.87461	3.30745
17923	27.1949	0.90484	3.29831
11380	27.1947	1.08788	3.28935
35954	27.0659	1.07107	3.28058
9325	27.0275	1.43906	3.27198
9190	26.3106	1.22874	3.26355
13441	25.7603	0.81607	3.25527
14625	25.7302	-0.89936	3.24715
47058	25.6509	1.16573	3.23919
9278	25.6508	1.22074	3.23136
9360	25.5784	1.12342	3.22367
4519	25.2306	1.48254	3.21612
35905	25.1889	0.89989	3.2087
8801	25.134	1.08759	3.2014
25480	24.6384	1.01159	3.19422
19676	24.6193	-0.99822	3.18716
5315	24.1279	1.20483	3.18021
8302	23.9899	1.48025	3.17337
17210	23.8517	0.72754	3.16664
36089	23.755	0.87963	3.16
9407	23.6608	1.02242	3.15347
7706	23.6021	0.95358	3.14704
8086	23.4457	0.7945	3.1407
18935	23.2138	1.14297	3.13445
10090	22.9869	0.90557	3.12829
5352	22.917	1.41417	3.12222
7386	22.8539	1.11965	3.11623
35878	22.6529	0.9175	3.11032
22933	22.561	0.95824	3.10449
13549	22.3595	1.06059	3.09873
26519	22.3459	1.00479	3.09306
19903	22.3211	-0.91575	3.08745
8451	22.2496	0.86694	3.08192
7059	22.2298	1.13664	3.07646
9516	22.2098	0.79834	3.07106
7072	22.1649	1.00264	3.06573
17783	22.0086	1.02558	3.06047
8783	21.2513	1.17551	3.05527
26345	21.2459	1.1891	3.05013
6647	21.149	0.88209	3.04505
22403	20.9351	0.9285	3.04003
10528	20.5525	0.73947	3.03507
53616	20.1262	1.09541	3.03016
16313	20.1107	0.76631	3.02531
10125	19.8751	0.96123	3.02051
9389	19.5546	1.05674	3.01576
13639	19.5161	0.74952	3.01107
18340	19.3164	0.8484	3.00642
13966	19.1235	0.89271	3.00182
9459	19.0556	0.84056	2.99728
32906	18.9518	-0.9634	2.99278
23224	18.9444	1.01223	2.98832
8565	18.8135	0.72911	2.98391
8819	18.7628	1.26322	2.97955
17881	18.6578	0.69148	2.97523
41829	18.6236	-1.26743	2.97095
24333	18.5598	0.78954	2.96671
10143	18.3564	0.87882	2.96252
6878	18.1217	1.09479	2.95836
6186	18.0516	1.5675	2.95424
6661	18.0007	0.70138	2.95016
6222	17.8489	0.69861	2.94612
8579	17.7742	0.66511	2.94212
16827	17.6921	0.87938	2.93816
19799	17.6847	0.61167	2.93423
43818	17.5496	1.13848	2.93033
7882	17.5347	0.5885	2.92647
20436	17.4141	-1.26056	2.92264
10895	17.21	1.49081	2.91885
8246	17.1632	0.76004	2.91509
8526	17.1351	1.21395	2.91136
6848	17.1064	0.87733	2.90767
24014	17.0954	0.95419	2.904
5477	16.9987	1.05093	2.90037
35861	16.8219	0.79918	2.89676
6959	16.7645	0.97639	2.89319
4023	16.2421	-0.94231	2.88964
15929	16.2128	0.56487	2.88613
9133	16.1859	0.71513	2.88264
25852	15.9625	0.83953	2.87918
13760	15.9254	1.59191	2.87574
16840	15.9094	-0.92411	2.87234
19929	15.7674	-1.59005	2.86896
16142	15.638	0.61978	2.86561
23238	15.6323	0.91003	2.86228
6140	15.4628	0.80989	2.85897
5921	15.3591	1.0138	2.8557
10515	15.3313	1.06825	2.85244
12170	15.3254	0.81837	2.84921
21025	15.2034	0.78395	2.84601
20873	15.1156	0.66464	2.84283
32859	14.8502	-0.91036	2.83967
13534	14.7087	0.8047	2.83653
12345	14.6549	0.73229	2.83342
9473	14.5865	1.02247	2.83033
30682	14.5045	0.8301	2.82726
7500	14.3809	0.87222	2.82421
21123	14.3713	1.07651	2.82119
36040	14.0716	0.6939	2.81818
8402	13.6698	0.75588	2.8152
13775	13.5984	1.45248	2.81223
10744	13.5392	0.85976	2.80929
9486	13.3146	1.09253	2.80636
8231	13.3124	0.93687	2.80346
33017	12.9895	-0.59667	2.80057
14637	12.9187	-0.61863	2.7977
13739	12.8472	0.91229	2.79486
22076	12.7786	0.55289	2.79203
20907	12.6808	0.62745	2.78922
13818	12.6351	1.17676	2.78642
13805	12.6324	1.30486	2.78365
7170	12.6076	1.122	2.78089
22302	12.5853	-0.67819	2.77815
10158	12.5268	0.67287	2.77543
8327	12.4408	0.78659	2.77272
7518	12.4136	0.61402	2.77003
8761	12.4111	1.02596	2.76736
24620	12.4089	0.7915	2.7647
10403	12.2709	0.70323	2.76206
44525	12.2376	0.8651	2.75944
6544	12.2176	0.56249	2.75683
5434	12.1894	0.66397	2.75424
23784	12.1835	0.94164	2.75166
15692	12.0226	1.05803	2.7491
13788	11.97	1.29457	2.74655
14776	11.9302	0.59784	2.74402
53563	11.8966	-0.72385	2.7415
4618	11.7964	0.7881	2.739
9635	11.7813	0.96773	2.73651
9063	11.7481	0.87485	2.73404
4184	11.7048	-0.92744	2.73158
33131	11.637	-0.77582	2.72913
6934	11.5525	1.05886	2.7267
13222	11.4508	1.24657	2.72428
12961	11.4295	0.8533	2.72187
9955	11.4193	0.48721	2.71948
22258	11.4123	0.81411	2.7171
28942	11.3942	0.55258	2.71473
5549	11.3677	0.82814	2.71238
13282	11.2853	0.66996	2.71004
36021	11.2079	0.62395	2.70771
6256	11.1985	1.04904	2.70539
8872	11.1966	0.88467	2.70309
26227	11.1815	0.75173	2.70079
14423	11.1614	0.52947	2.69852
14745	11.1241	-0.73539	2.69625
4936	11.1104	0.55562	2.69399
4066	11.0421	-0.71237	2.69175
8390	10.9987	1.20035	2.68951
5458	10.9511	0.88034	2.68729
17864	10.9496	0.49389	2.68508
28734	10.8747	0.86354	2.68288
24633	10.8103	0.60886	2.6807
22488	10.8088	0.66263	2.67852
28359	10.7627	0.81431	2.67635
8125	10.715	0.78372	2.6742
20499	10.6706	-0.71042	2.67205
17904	10.6481	0.51903	2.66992
20220	10.6222	-0.60168	2.66779
23117	10.5721	0.52441	2.66568
13725	10.5618	1.70439	2.66358
12766	10.5407	0.5806	2.66149
7106	10.4325	0.8304	2.6594
7932	10.4206	0.89867	2.65733
10259	10.2581	0.75718	2.65527
24760	10.2524	0.71637	2.65321
14411	10.2427	0.59161	2.65117
20629	10.2283	0.70167	2.64913
22754	10.1785	0.61402	2.64711
8633	10.111	0.77334	2.64509
9292	10.0415	0.61914	2.64309
10016	9.95495	0.8727	2.64109
6490	9.94705	1.1574	2.6391
7186	9.87636	0.92822	2.63713
7815	9.86286	1.06956	2.63516
15625	9.81797	-0.97761	2.6332
5818	9.72962	0.60559	2.63124
6359	9.71319	0.55636	2.6293
35845	9.69946	0.59778	2.62737
21219	9.65219	0.70137	2.62544
32721	9.61156	-0.7834	2.62352
5996	9.60526	0.54669	2.62161
14084	9.5607	0.89671	2.61971
9775	9.53935	0.63271	2.61782
7480	9.51489	1.11147	2.61594
50425	9.43347	0.77441	2.61406
13421	9.39747	1.38142	2.61219
50627	9.2254	0.6727	2.61033
12291	9.16632	0.60705	2.60848
28635	9.15125	0.89944	2.60664
13693	9.14598	0.55652	2.6048
18395	9.11121	0.47728	2.60297
9824	9.10587	0.7126	2.60115
22865	9.10124	0.58109	2.59934
22471	9.02123	0.68717	2.59753
13031	9.01509	0.7919	2.59573
36068	8.97703	0.6093	2.59394
6993	8.97457	0.48476	2.59216
15438	8.96873	-0.81868	2.59038
12884	8.95588	0.84982	2.58861
28793	8.86842	0.58522	2.58685
17196	8.86006	0.44348	2.5851
15466	8.76557	-0.78261	2.58335
24400	8.75861	0.87641	2.58161
16365	8.74509	-0.7465	2.57987
6275	8.71143	0.77526	2.57815
10188	8.71052	0.57712	2.57643
11760	8.69023	0.65641	2.57471
5982	8.68133	0.67991	2.57301
22459	8.67559	0.6597	2.57131
17629	8.65082	0.78634	2.56962
22204	8.6188	0.4532	2.56793
14609	8.57392	-0.58964	2.56625
5707	8.48544	1.03003	2.56458
20761	8.46404	0.64957	2.56291
15377	8.407	0.64609	2.56125
5735	8.40004	1.09239	2.55959
14004	8.32562	1.05129	2.55794
19915	8.28041	-0.53211	2.5563
13379	8.19441	1.20335	2.55467
13858	8.15221	0.88314	2.55304
15483	8.09294	0.70424	2.55141
8105	8.02152	0.57516	2.5498
39290	7.99306	0.6048	2.54818
13161	7.9808	0.73243	2.54658
14045	7.96417	0.94845	2.54498
4152	7.93873	0.6755	2.54339
35762	7.92543	0.69368	2.5418
7800	7.91021	0.58845	2.54022
16194	7.9011	-0.67395	2.53864
8959	7.86375	0.65905	2.53707
6685	7.853	0.60078	2.5355
15452	7.84589	-0.71477	2.53394
22834	7.79429	0.68036	2.53239
22719	7.78324	0.75662	2.53084
6630	7.69001	0.58653	2.5293
19887	7.64759	-0.70842	2.52776
9038	7.62135	0.6204	2.52623
10372	7.59474	1.24766	2.5247
11348	7.5934	1.27334	2.52318
14017	7.59047	0.91405	2.52167
12500	7.41929	0.53594	2.52016
12150	7.40119	-1.01848	2.51865
13621	7.37246	0.7733	2.51715
31546	7.36632	0.67421	2.51566
4883	7.3335	0.56667	2.51417
35984	7.31449	0.65686	2.51268
8378	7.3135	0.73952	2.5112
6340	7.28408	0.62577	2.50973
15658	7.26954	1.01885	2.50826
22520	7.15348	-0.43908	2.50679
15717	7.14465	0.48381	2.50533
41971	7.10429	-0.68462	2.50388
19817	7.10277	-0.50005	2.50243
15544	7.07208	0.42866	2.50098
8538	7.01011	0.8166	2.49954
16179	6.96537	-0.61759	2.49811
41661	6.91214	-0.51201	2.49667
6018	6.89273	0.4676	2.49525
5633	6.87796	0.68905	2.49383
9500	6.83279	0.49695	2.49241
20288	6.82998	-0.37852	2.491
18413	6.73095	0.33273	2.48959
17294	6.72933	0.52728	2.48819
32763	6.70801	-0.45628	2.48679
14581	6.66721	-0.54279	2.48539
6517	6.66527	0.82871	2.484
13147	6.60531	0.81386	2.48262
23645	6.55986	0.59463	2.48124
21257	6.51022	0.44435	2.47986
10795	6.49088	0.95083	2.47849
7674	6.47991	0.70319	2.47712
13900	6.46205	0.95528	2.47576
9743	6.42878	0.53259	2.4744
21586	6.39662	0.45431	2.47304
10033	6.39087	0.71159	2.47169
5077	6.36499	-0.54605	2.47035
18323	6.34411	0.98595	2.469
21240	6.31902	0.56347	2.46767
12367	6.21994	0.45996	2.46633
21275	6.19166	0.43506	2.465
5340	6.15983	0.50721	2.46367
10277	6.15779	0.49778	2.46235
21790	6.14453	0.68006	2.46103
4094	6.08331	-0.44159	2.45972
21775	6.08012	0.45037	2.45841
12216	6.06601	1.13774	2.4571
20162	6.00168	0.44573	2.4558
25086	5.96059	0.6195	2.4545
24943	5.95951	0.60861	2.45321
21344	5.91125	0.47034	2.45192
10474	5.88709	0.88937	2.45063
17474	5.86094	0.7734	2.44935
10103	5.83843	0.58687	2.44807
7721	5.83158	0.60158	2.44679
15740	5.71928	-0.75227	2.44552
22691	5.70556	0.42154	2.44425
16206	5.6963	-0.52469	2.44299
30265	5.68581	0.46976	2.44173
22224	5.6825	0.44001	2.44047
28217	5.65476	0.38328	2.43922
17238	5.64492	0.55255	2.43797
22058	5.63489	0.53925	2.43672
21200	5.63467	0.60936	2.43548
20679	5.60571	0.56888	2.43424
21740	5.59722	0.52259	2.43301
17431	5.54245	0.68196	2.43177
12447	5.48813	0.572	2.43055
5165	5.46414	0.41789	2.42932
15612	5.46157	-0.51561	2.4281
9619	5.43698	0.45296	2.42688
10075	5.42851	0.62368	2.42567
7689	5.39922	0.63805	2.42445
41645	5.39584	-0.42485	2.42325
10303	5.3557	0.56031	2.42204
16167	5.33308	-0.55441	2.42084
14033	5.25072	0.76342	2.41964
13887	5.24807	0.78745	2.41845
5267	5.24167	0.49125	2.41726
11039	5.18775	0.43535	2.41607
21519	5.1588	0.57111	2.41488
19767	5.13324	0.61251	2.4137
12103	5.09869	0.9126	2.41252
8217	5.08104	0.90079	2.41135
6098	5.05691	0.5746	2.41017
7612	5.0426	0.50561	2.40901
11622	5.01965	0.41153	2.40784
10350	5.00828	0.41402	2.40668
36599	5.00543	0.54626	2.40552
15195	5.00005	0.33329	2.40436
14659	4.98022	-0.43236	2.40321
6417	4.97896	0.4504	2.40206
10936	4.9383	-0.56716	2.40091
17057	4.92778	0.43493	2.39976
20083	4.91681	-0.76709	2.39862
15225	4.91414	-0.56882	2.39749
6205	4.86738	0.50291	2.39635
17260	4.86628	0.81833	2.39522
5532	4.83854	0.58854	2.39409
21832	4.81124	0.47695	2.39296
22567	4.80359	0.62145	2.39184
9873	4.79101	0.46066	2.39072
4585	4.78167	0.66838	2.3896
20182	4.7251	0.3287	2.38848
6616	4.71504	0.56422	2.38737
15423	4.70951	-0.47204	2.38626
30249	4.63462	0.33583	2.38516
11335	4.61447	0.59018	2.38405
22588	4.60332	0.7061	2.38295
22186	4.6027	0.37586	2.38185
17757	4.60138	0.41765	2.38076
15564	4.60047	-0.39993	2.37967
15756	4.58797	-0.45739	2.37858
11798	4.58624	0.56512	2.37749
14276	4.57058	0.52409	2.3764
22788	4.55848	0.44544	2.37532
21288	4.55611	0.46011	2.37424
36228	4.53502	0.39331	2.37317
7368	4.51934	0.85855	2.37209
8026	4.51811	0.48832	2.37102
11247	4.48894	0.47122	2.36995
4789	4.48239	0.52824	2.36889
25808	4.47697	0.50049	2.36783
8202	4.47633	0.48027	2.36676
19943	4.46862	-0.4799	2.36571
12535	4.45468	0.49084	2.36465
5183	4.44897	-0.39146	2.3636
12688	4.44691	0.7285	2.36255
8946	4.44575	0.73087	2.3615
4377	4.4246	0.55509	2.36046
4476	4.39775	0.78531	2.35941
66526	4.39536	-0.73375	2.35837
7761	4.36801	0.79491	2.35733
15965	4.34737	-0.50358	2.3563
15588	4.32551	0.35666	2.35527
5107	4.28942	-0.39738	2.35424
20844	4.27745	0.38976	2.35321
10612	4.26946	0.32758	2.35218
20604	4.25832	0.36042	2.35116
16479	4.22889	-0.65474	2.35014
20774	4.20136	0.33105	2.34912
21757	4.17118	0.43712	2.3481
4821	4.13062	0.48807	2.34709
10872	4.12519	0.47582	2.34608
14163	4.11589	0.70828	2.34507
66538	4.10381	-0.69297	2.34406
10655	4.10162	0.56515	2.34306
10689	4.08025	0.44793	2.34206
6946	4.07486	0.82884	2.34106
10289	4.07115	0.44001	2.34006
11181	4.06649	0.29737	2.33907
9980	4.03523	0.39851	2.33807
11911	4.01189	0.47332	2.33708
41673	4.01014	-0.36291	2.3361
8893	4.00017	0.45656	2.33511
20143	3.98009	-0.36415	2.33413
15768	3.97365	-0.37543	2.33314
8926	3.94956	0.96111	2.33217
17837	3.9453	0.45213	2.33119
21949	3.92642	0.41691	2.33021
27786	3.91146	0.40823	2.32924
15792	3.90282	-0.3608	2.32827
14723	3.89928	-0.49914	2.3273
14101	3.89218	0.54331	2.32634
15320	3.8793	-0.45341	2.32537
10967	3.83962	1.06057	2.32441
7545	3.83734	0.58264	2.32345
20200	3.83293	0.29233	2.32249
10208	3.80064	0.43299	2.32154
11703	3.79838	0.50635	2.32058
6746	3.7878	0.37036	2.31963
6172	3.78215	0.45513	2.31868
28717	3.76344	0.4824	2.31774
16511	3.76276	-0.42197	2.31679
13242	3.76129	0.3675	2.31585
10625	3.75794	0.37087	2.31491
9446	3.73499	0.50086	2.31397
5405	3.68903	0.45934	2.31303
5391	3.64281	0.5156	2.3121
18916	3.64128	0.66034	2.31116
4605	3.6396	0.54093	2.31023
5958	3.62007	-0.35005	2.3093
23273	3.61565	0.43251	2.30838
22241	3.61058	0.41824	2.30745
16494	3.6089	-0.44062	2.30653
9154	3.60196	0.31968	2.30561
6243	3.58476	0.4492	2.30469
23305	3.58251	0.29844	2.30377
4211	3.55727	0.45785	2.30285
4690	3.5517	0.35955	2.30194
9557	3.50306	-0.54555	2.30103
12806	3.48646	0.40236	2.30012
15997	3.47905	-0.35094	2.29921
13052	3.47229	0.58727	2.29831
4170	3.42793	0.40894	2.2974
8184	3.42409	0.50193	2.2965
5328	3.41818	0.39042	2.2956
22287	3.41587	-0.28621	2.2947
22133	3.39319	0.41005	2.29381
8552	3.39269	0.50691	2.29291
25139	3.39224	0.79596	2.29202
12550	3.3678	0.41417	2.29113
16124	3.36727	-0.35568	2.29024
9937	3.34394	0.34285	2.28935
14119	3.32805	0.3818	2.28847
11155	3.30867	0.2459	2.28758
26064	3.2934	0.446	2.2867
21639	3.27771	0.25371	2.28582
21357	3.2773	0.36771	2.28494
18153	3.26986	0.50847	2.28407
8492	3.26835	0.53306	2.28319
22954	3.25214	0.46565	2.28232
23553	3.22126	0.3981	2.28145
21105	3.20886	0.38469	2.28058
4916	3.20835	0.41016	2.27971
15638	3.20732	-0.39757	2.27884
21848	3.20177	0.28307	2.27798
17308	3.2017	0.33303	2.27712
28528	3.19447	-0.3376	2.27626
7842	3.19031	0.42596	2.2754
8913	3.18704	0.61247	2.27454
9539	3.14803	-0.47524	2.27368
5280	3.14798	0.51498	2.27283
10824	3.14237	0.3543	2.27198
9595	3.11392	0.46214	2.27113
8595	3.11101	0.54942	2.27028
10486	3.08971	0.37141	2.26943
17546	3.07778	0.55578	2.26859
6768	3.05737	0.26309	2.26774
11715	3.03633	0.45203	2.2669
6303	3.02416	0.45837	2.26606
9906	3.0126	-0.64592	2.26522
10668	3.00151	0.50847	2.26438
14320	2.99973	-0.42277	2.26355
6085	2.97985	0.29288	2.26271
27859	2.96924	0.39116	2.26188
14492	2.96348	0.40796	2.26105
18825	2.9345	0.4349	2.26022
14258	2.93128	0.51705	2.25939
11119	2.92859	0.32354	2.25856
11526	2.9133	0.34899	2.25774
22436	2.90757	0.52752	2.25691
4081	2.90316	0.44672	2.25609
41759	2.89445	-0.33376	2.25527
9110	2.8691	0.3683	2.25445
10384	2.84791	0.42358	2.25364
15983	2.84463	-0.31622	2.25282
16351	2.84094	-0.36592	2.25201
6599	2.78853	0.61057	2.25119
11289	2.78851	0.42409	2.25038
11362	2.78677	0.51106	2.24957
14913	2.78425	-0.33461	2.24877
14333	2.78242	0.39582	2.24796
15898	2.78025	-0.31014	2.24715
10857	2.77817	0.42047	2.24635
10317	2.75142	0.27846	2.24555
6720	2.73905	0.34016	2.24475
20025	2.7189	-0.30431	2.24395
38516	2.71716	0.25871	2.24315
9081	2.71339	0.50291	2.24236
7661	2.71278	0.49321	2.24156
15882	2.70955	-0.29715	2.24077
4279	2.7007	0.44343	2.23998
7355	2.7005	0.81702	2.23919
11774	2.6705	0.44484	2.2384
21619	2.66448	0.38678	2.23761
45375	2.61181	0.37864	2.23682
21187	2.60358	0.37441	2.23604
6069	2.5978	0.48801	2.23526
19985	2.58863	-0.40423	2.23447
16383	2.58077	-0.33304	2.23369
21372	2.57516	0.29562	2.23291
16028	2.56404	-0.30281	2.23214
8856	2.55691	0.53906	2.23136
11319	2.55126	0.67419	2.23059
16109	2.54769	-0.32449	2.22981
14360	2.54423	0.38351	2.22904
14707	2.54013	0.35597	2.22827
6468	2.53744	0.68196	2.2275
7576	2.53072	0.83215	2.22673
14881	2.51864	0.38622	2.22597
12134	2.51553	-0.29768	2.2252
7434	2.50349	0.65656	2.22444
18434	2.46565	0.55287	2.22367
6287	2.45785	0.40538	2.22291
11831	2.44207	0.35476	2.22215
6400	2.42818	0.44136	2.22139
16010	2.42306	-0.27661	2.22064
11816	2.421	0.52267	2.21988
6531	2.40669	0.34882	2.21913
18023	2.39606	0.41095	2.21837
12306	2.39148	0.352	2.21762
17941	2.36761	0.45785	2.21687
31731	2.36522	0.24311	2.21612
11055	2.36522	0.20763	2.21537
16155	2.35857	0.24974	2.21463
13572	2.35315	0.54491	2.21388
11139	2.35054	0.35581	2.21314
12115	2.3408	0.32533	2.21239
12382	2.33307	0.26497	2.21165
12822	2.3279	0.40271	2.21091
21327	2.32786	0.4111	2.21017
5831	2.31927	0.62617	2.20943
21871	2.29556	0.37062	2.2087
17978	2.26519	0.27991	2.20796
19086	2.26443	-0.3441	2.20723
4397	2.25476	0.46412	2.20649
6321	2.24696	0.22686	2.20576
19249	2.24613	0.4132	2.20503
32984	2.21549	0.21487	2.2043
4228	2.21053	-0.38943	2.20357
