# Supplementary material for: Automated imaging and identification of proteoforms directly from ovarian cancer tissue
Source: Nat Commun. 2023 Oct 14;14:6478. doi: 10.1038/s41467-023-42208-3 (PMC10576781; doi:10.1038/s41467-023-42208-3)
Supplement: Supplementary file 5 — Supplementary Data 1 [file 41467_2023_42208_MOESM5_ESM.zip › Supplementary Data 1/Updated list of SI tables/Supplementary Data 1 Table S12 616 proteoforms rep3.xlsx]

## Sheet: Sheet1
Average Mass	-log10 P-value	-log2 Fold change	Q-value (1% FDR Benjamini-Hochberg score)
4961	105.971	-0.87011	4.97267
9261	95.835	2.36284	4.67164
5648	86.4267	1.5474	4.49554
8415	84.1684	2.20308	4.37061
8429	79.4341	2.80154	4.2737
6157	76.4301	1.33168	4.19451
9244	70.1407	2.12315	4.12757
9362	67.5992	1.66586	4.06958
36089	61.8015	1.51325	4.01842
35920	59.5264	1.34552	3.97267
7089	58.6766	1.77158	3.93127
6976	58.4678	1.44116	3.89348
14625	58.0095	-1.25724	3.85872
4978	57.3338	-1.07571	3.82654
47079	57.2343	1.87268	3.79657
33001	56.9576	1.30353	3.76855
20925	55.296	1.07905	3.74222
33031	54.2065	-2.01467	3.71739
4858	53.5577	-1.20115	3.69391
12275	51.2368	0.99973	3.67164
47060	50.7855	1.74339	3.65045
9308	49.9261	1.39685	3.63024
47967	49.5203	2.09939	3.61094
26537	49.1284	1.28258	3.59245
32572	48.8265	1.62541	3.57473
7256	48.4069	1.75879	3.55769
17922	48.0638	0.93653	3.5413
32916	47.0313	-1.51572	3.52551
17880	46.8375	0.86713	3.51027
14931	46.6483	-1.68068	3.49554
13981	46.4967	1.04547	3.4813
9342	46.2544	1.52705	3.46752
13759	45.481	-1.02654	3.45415
22852	45.213	1.04904	3.44119
23238	44.2626	1.19835	3.4286
25481	43.3475	1.18771	3.41636
35902	43.0957	1.03318	3.40446
53696	42.7875	1.84621	3.39288
36022	41.5495	1.18556	3.3816
23224	40.4476	1.19341	3.37061
24901	39.0406	1.20853	3.35988
22520	38.856	-1.12905	3.34942
48046	37.0799	1.6984	3.3392
35937	37.0155	1.00953	3.32921
13774	36.7514	1.6924	3.31945
13712	36.4913	0.70565	3.30991
32778	36.2146	-1.26821	3.30057
35984	35.7363	0.9897	3.29142
12417	35.7267	-0.93116	3.28247
14638	35.3233	-1.03257	3.2737
22932	35.2417	1.14126	3.2651
9407	35.229	1.34891	3.25666
36073	35.1431	1.20614	3.24839
9325	35.1133	1.16796	3.24027
10456	34.6722	1.39835	3.2323
22482	34.3672	1.64134	3.22448
22771	34.2752	0.83974	3.21679
9439	33.356	1.38371	3.20924
24014	33.153	1.05041	3.20181
8513	32.7177	1.19753	3.19451
9536	32.571	1.21858	3.18734
8302	31.8406	1.7869	3.18027
6222	31.7251	0.79721	3.17333
5183	31.4382	-1.29012	3.16649
9462	31.3954	0.92651	3.15975
11605	31.0654	0.68485	3.15312
17210	31.0196	0.60528	3.14659
8526	30.8917	1.31183	3.14016
18954	30.8904	0.76727	3.13382
10842	30.8641	0.85589	3.12757
16898	30.8374	1.00471	3.12141
14745	30.7603	-1.1642	3.11533
8139	30.7587	1.1585	3.10934
35876	30.7526	0.98205	3.10343
5063	30.6732	-1.25121	3.0976
41828	30.5977	-1.12794	3.09185
16840	30.4871	-1.07611	3.08617
13804	30.475	1.89512	3.08057
9189	30.2978	1.16801	3.07504
8246	30.2331	1.01884	3.06958
20628	30.2022	0.8473	3.06418
35863	29.8878	0.95958	3.05885
11381	29.8682	0.84341	3.05359
4065	29.8217	-1.38427	3.04839
9229	29.6765	1.80529	3.04325
9215	29.4925	1.41507	3.03817
35766	29.4868	0.99845	3.03315
6357	29.2776	1.0137	3.02818
12258	28.5274	0.79521	3.02328
11651	28.5123	-0.63042	3.01842
19902	28.4422	-0.95357	3.01362
21026	28.3483	1.09671	3.00888
26520	28.34	0.89023	3.00418
19801	28.3322	0.65172	2.99954
4023	27.7101	-1.35483	2.99494
9277	27.6644	1.0754	2.99039
24334	27.1134	0.89084	2.98589
26551	27.1066	0.95067	2.98144
6576	27.1024	1.19819	2.97703
9389	27.0465	1.40533	2.97267
53615	26.801	1.29211	2.96834
9074	25.9298	-1.20222	2.96407
28632	25.9052	1.16296	2.95983
7072	25.8286	1.15144	2.95563
8153	25.7018	1.38883	2.95148
9516	25.695	0.6475	2.94736
10089	25.6441	0.68561	2.94328
8493	25.2334	1.51002	2.93924
36039	25.1842	0.8539	2.93524
18341	24.8588	0.81058	2.93127
13966	24.6481	0.77908	2.92734
35970	24.6265	0.97424	2.92345
22402	24.4777	1.02797	2.91959
6992	24.3953	0.8675	2.91576
26368	24.1924	1.07678	2.91197
7518	24.0845	0.82282	2.90821
20144	23.8374	-0.99078	2.90448
10520	23.8219	0.74568	2.90078
4875	23.8158	-0.8615	2.89712
12642	23.721	-0.63191	2.89348
28356	23.6558	1.18864	2.88988
36002	23.6351	0.92903	2.88631
17778	23.4895	1.13231	2.88276
4094	22.9117	-1.02278	2.87924
13441	22.8285	0.58806	2.87576
8039	22.8152	1.12997	2.8723
4689	22.5426	-0.62497	2.86886
28794	22.2117	0.72053	2.86546
7386	22.2042	1.13461	2.86208
7120	22.1508	0.93716	2.85872
4618	22.1197	-0.62373	2.85539
20876	21.9536	0.71467	2.85209
14659	21.7272	-0.84443	2.84881
8383	21.7101	1.62885	2.84556
21834	21.6406	0.87004	2.84233
14006	21.3209	1.05829	2.83913
4490	20.6595	-0.72765	2.83595
19675	20.4987	-0.99573	2.83279
6648	20.4642	0.80003	2.82965
9202	19.9841	1.05299	2.82654
35850	19.8629	0.83963	2.82345
16314	19.6855	0.57783	2.82038
6879	19.5098	1.72588	2.81733
19915	19.4785	-0.72306	2.8143
22075	19.227	0.65045	2.8113
39290	19.1874	1.10242	2.80831
10190	18.8561	0.6148	2.80535
17905	18.656	0.59344	2.8024
8327	18.5481	0.94281	2.79948
26342	18.2931	1.04136	2.79657
8802	18.0409	1.05549	2.79369
14610	17.9862	-0.76609	2.79082
4634	17.9337	-0.79674	2.78797
6630	17.3711	-0.88738	2.78514
8649	17.2072	0.71085	2.78233
18934	17.1113	0.9751	2.77954
5106	17.0937	-0.77261	2.77677
14084	17.0394	1.12941	2.77401
20532	16.741	-0.75724	2.77127
9291	16.6736	0.67278	2.76855
10125	16.5685	0.93911	2.76584
10894	16.4892	1.50731	2.76315
8087	16.4834	0.44219	2.76048
5078	16.3164	-1.02262	2.75782
20498	16.2199	-0.77584	2.75518
14728	16.2049	-0.85241	2.75256
24089	16.0403	0.9939	2.74995
7863	15.9974	-0.67017	2.74736
17863	15.9206	0.48235	2.74478
11638	15.8327	0.60786	2.74222
13639	15.8279	0.52374	2.73967
35954	15.7539	0.56644	2.73714
24551	15.7108	1.11666	2.73462
44524	15.6962	0.83393	2.73212
19930	15.4018	-1.54422	2.72963
28943	15.3813	0.6962	2.72715
15718	15.3218	0.55625	2.72469
17936	15.2868	0.61869	2.72225
23781	15.2351	0.95865	2.71981
12344	15.0744	0.47221	2.71739
14412	15.0134	0.60494	2.71499
7947	14.9345	-1.01998	2.71259
53561	14.8977	-0.79128	2.71021
14019	14.8135	1.34121	2.70785
6430	14.4424	-1.00321	2.70549
8233	14.4012	1.14133	2.70315
50628	14.3736	0.83737	2.70082
14964	14.3725	-0.44195	2.69851
30265	14.3555	0.82307	2.6962
26225	14.3137	1.02618	2.69391
9907	14.22	-1.71844	2.69163
7059	14.1724	1.09023	2.68936
13533	14.1598	0.84615	2.68711
14045	14.0517	1.01593	2.68486
6834	13.8787	-0.89196	2.68263
15563	13.6454	-0.7753	2.68041
4519	13.6004	0.53938	2.6782
11550	13.5712	-0.62729	2.676
5479	13.4282	0.81115	2.67381
9133	13.3734	0.58782	2.67164
14696	13.058	-0.74307	2.66947
8053	13.0422	1.13487	2.66731
15467	13.017	-1.07433	2.66517
25854	12.9405	0.71691	2.66304
4921	12.9329	-0.53553	2.66091
20220	12.8039	-0.66717	2.6588
4184	12.7721	-0.97589	2.6567
34218	12.6921	0.89239	2.6546
17981	12.6464	0.51578	2.65252
4991	12.5315	-0.56402	2.65045
12959	12.5	0.96938	2.64838
15624	12.4267	-0.97926	2.64633
20438	12.396	-0.7072	2.64429
11987	12.2842	0.98644	2.64225
13693	12.2008	0.62259	2.64023
5514	12.176	-0.81166	2.63821
23117	12.0168	0.39256	2.63621
16826	11.9044	0.7921	2.63421
12372	11.8657	0.7776	2.63222
15452	11.8161	-1.0326	2.63024
4775	11.7422	-0.65373	2.62827
12764	11.7393	0.42855	2.62631
20908	11.7175	0.52606	2.62436
20288	11.6222	-0.39028	2.62242
14581	11.48	-0.74149	2.62048
5225	11.3282	-0.72512	2.61856
15140	11.2998	-0.92237	2.61664
4673	11.2673	-0.63094	2.61473
15756	11.244	-0.95686	2.61283
13547	11.2276	0.77782	2.61094
5458	11.2213	0.82975	2.60905
16230	11.1759	-0.5491	2.60718
24951	11.1707	1.33018	2.60531
10335	11.0898	-0.83495	2.60345
18021	11.0373	0.66066	2.6016
33131	10.9318	-0.66156	2.59975
24058	10.8488	0.71869	2.59792
15608	10.8166	-0.7873	2.59609
32861	10.8084	-0.73231	2.59427
11752	10.6449	-0.5461	2.59245
22784	10.6428	0.54954	2.59065
9745	10.6255	-0.74865	2.58885
21277	10.5984	0.44679	2.58706
22757	10.5567	0.61281	2.58528
15438	10.5544	-1.02945	2.5835
22204	10.5224	0.43818	2.58173
15775	10.5156	-0.84375	2.57997
25366	10.5078	0.83611	2.57821
7422	10.5023	-1.11845	2.57647
14888	10.431	-0.56115	2.57473
22586	10.3961	2.51263	2.57299
5005	10.3705	-0.58523	2.57127
17197	10.3625	0.44429	2.56955
17429	10.3371	0.99814	2.56783
6018	10.2883	0.50086	2.56613
26464	10.2303	0.89694	2.56443
15158	10.1395	-0.9353	2.56273
14201	10.1273	-0.85776	2.56105
7933	10.1043	0.74192	2.55937
6274	10.0849	0.8546	2.55769
15897	10.042	-0.82769	2.55603
6140	9.99985	0.62791	2.55436
28715	9.98203	0.71738	2.55271
7735	9.92446	-1.08217	2.55106
5958	9.90586	-0.65482	2.54942
13031	9.88109	0.74259	2.54778
5921	9.82142	0.81397	2.54615
16527	9.74877	-0.66254	2.54453
27824	9.73711	0.52505	2.54291
16178	9.69704	-0.85703	2.5413
15792	9.68439	-0.65534	2.5397
16193	9.6394	-0.76419	2.5381
31373	9.62143	0.5866	2.5365
15424	9.57348	-0.76457	2.53492
30249	9.49888	0.49786	2.53333
13901	9.4367	0.95686	2.53176
8174	9.41326	-0.72651	2.53019
36230	9.40798	0.4847	2.52862
5267	9.30227	0.52564	2.52706
16365	9.20471	-0.65464	2.52551
8360	9.15485	-0.89602	2.52396
4888	9.10484	-0.43412	2.52242
15638	9.07258	-0.70081	2.52088
22874	9.05823	0.61669	2.51935
17293	8.9514	0.52573	2.51782
15514	8.89676	-0.76677	2.5163
23281	8.89561	0.85881	2.51478
9425	8.89116	0.66844	2.51327
7704	8.86798	0.43569	2.51177
16165	8.84056	-0.69342	2.51027
8818	8.83568	1.1083	2.50877
15740	8.83204	-1.10589	2.50728
7674	8.79558	1.11453	2.5058
12134	8.77875	-0.67516	2.50432
15809	8.73999	-0.61749	2.50284
26504	8.73967	0.65534	2.50137
12404	8.73072	0.4599	2.49991
12687	8.71645	1.08602	2.49845
8633	8.68187	0.88777	2.49699
10474	8.6262	0.87453	2.49554
4763	8.61948	-0.51358	2.4941
8289	8.59505	-0.67888	2.49266
4363	8.59189	-0.55033	2.49122
9500	8.57717	0.42184	2.48979
15575	8.57403	-0.69834	2.48837
15226	8.51026	-0.87359	2.48694
16206	8.45585	-0.67197	2.48553
6119	8.43582	-0.63185	2.48411
12169	8.31266	0.39843	2.48271
8689	8.29494	-0.66936	2.4813
5047	8.28773	-0.8562	2.47991
11008	8.22063	-0.64871	2.47851
15243	8.20668	-0.73924	2.47712
27271	8.18547	0.70377	2.47574
15835	8.15349	-0.62413	2.47436
10406	8.13944	0.46406	2.47298
15170	8.08114	-0.76491	2.47161
16479	8.06596	-0.90125	2.47024
6957	8.01345	1.35817	2.46887
15389	7.98426	-0.71574	2.46752
23207	7.9409	0.84951	2.46616
12884	7.90136	0.89747	2.46481
24935	7.88183	0.64884	2.46346
13420	7.82288	0.94499	2.46212
15985	7.79712	-0.69557	2.46078
10435	7.78471	-0.56838	2.45945
33015	7.72357	-0.41168	2.45812
15883	7.71098	-0.66654	2.45679
36247	7.6904	0.52739	2.45547
19886	7.67716	-0.84535	2.45415
16511	7.63717	-0.62632	2.45284
15967	7.52778	-0.74161	2.45153
8451	7.45181	-0.24096	2.45022
9954	7.42385	-0.32689	2.44892
16141	7.38096	0.32402	2.44762
15305	7.32898	-0.65745	2.44633
13363	7.3049	-0.60273	2.44504
6563	7.30282	-0.64724	2.44375
17840	7.27	0.52591	2.44247
13743	7.26966	0.34849	2.44119
8580	7.17791	0.35804	2.43991
16494	7.12661	-0.68716	2.43864
6676	7.10443	0.63239	2.43737
8762	7.09629	0.92053	2.43611
4575	7.08388	-0.54639	2.43485
15032	7.06408	-0.58257	2.43359
15939	7.01976	-0.55514	2.43234
15325	7.01824	-0.65956	2.43109
6031	7.00655	-0.62238	2.42984
6545	6.92141	0.26397	2.4286
24180	6.89072	0.64445	2.42736
11912	6.88974	0.49428	2.42612
8474	6.87976	-0.76724	2.42489
4124	6.85304	-0.65885	2.42366
16382	6.80375	-0.57314	2.42244
15823	6.80265	-0.55645	2.42122
6720	6.8007	-0.61215	2.42
11668	6.76754	-0.41086	2.41878
13817	6.7618	0.9325	2.41757
41716	6.74631	0.33803	2.41636
16111	6.74276	-0.56538	2.41516
16045	6.69221	-0.58956	2.41396
7999	6.68531	-0.64807	2.41276
6493	6.6625	-0.91457	2.41156
16466	6.64293	-0.62526	2.41037
20679	6.62656	0.64421	2.40918
15998	6.61152	-0.60664	2.408
15082	6.60666	-0.60845	2.40682
14914	6.58186	-0.70333	2.40564
4845	6.54121	-0.54356	2.40446
13376	6.52356	1.15505	2.40329
22835	6.49011	0.69232	2.40212
5996	6.47012	0.49009	2.40096
14807	6.43323	-0.67609	2.39979
21459	6.41901	0.64854	2.39863
15207	6.3982	-0.61717	2.39748
20200	6.37816	0.4307	2.39632
15269	6.36091	-0.65965	2.39517
11851	6.35129	-0.64688	2.39403
15910	6.33552	-0.54361	2.39288
15288	6.31875	-0.74204	2.39174
23548	6.29014	0.47073	2.3906
16028	6.22548	-0.58294	2.38947
16061	6.20101	-0.61677	2.38833
7025	6.18497	-0.60117	2.3872
22261	6.18477	0.48037	2.38608
6380	6.1824	-0.75281	2.38495
7133	6.17744	-0.45223	2.38383
21261	6.16688	0.28928	2.38272
10350	6.14501	-0.36766	2.3816
13282	6.12964	0.32521	2.38049
8315	6.11145	-0.74051	2.37938
15691	6.09459	0.87677	2.37827
15095	6.08701	-0.5867	2.37717
15255	6.04662	-0.58768	2.37607
10669	6.02987	0.69766	2.37497
4600	6.01243	-0.52756	2.37388
15651	5.99212	-0.67565	2.37278
21586	5.96889	0.37639	2.37169
31734	5.94185	0.42768	2.37061
25704	5.92734	0.78288	2.36952
15850	5.92551	-0.54782	2.36844
5433	5.91732	0.40345	2.36736
15485	5.88616	0.59683	2.36628
14302	5.87082	0.46138	2.36521
5335	5.82463	0.35402	2.36414
7239	5.81643	-0.6826	2.36307
7445	5.75726	-0.82404	2.36201
17503	5.75278	-2.22111	2.36094
16011	5.73151	-0.54487	2.35988
22900	5.71366	-0.34536	2.35882
27785	5.68462	0.57025	2.35777
15409	5.64863	-0.71618	2.35672
22089	5.61782	0.53046	2.35567
15109	5.60615	-0.59757	2.35462
10272	5.60379	0.31235	2.35357
4225	5.57928	-0.66644	2.35253
16290	5.5762	-0.49749	2.35149
11963	5.51356	-0.51725	2.35045
22303	5.40952	-0.34081	2.34942
15067	5.39393	-0.53463	2.34838
4906	5.36861	-0.29094	2.34735
7311	5.3686	-0.54916	2.34633
17470	5.34411	0.67778	2.3453
17058	5.34143	0.4115	2.34428
15053	5.33027	-0.52619	2.34326
32763	5.30336	-0.39763	2.34224
6748	5.26339	0.34971	2.34122
7270	5.25274	-0.37049	2.34021
10626	5.12105	0.41369	2.3392
10645	5.07144	-0.38876	2.33819
16542	5.01307	-0.47016	2.33718
15011	4.99654	-0.49137	2.33618
6848	4.99539	0.40818	2.33518
8838	4.98864	-0.73776	2.33418
4035	4.9709	-0.42364	2.33318
12088	4.94713	-0.48854	2.33218
16074	4.94434	-0.45845	2.33119
4152	4.91235	0.59797	2.3302
41661	4.89234	-0.25508	2.32921
4048	4.88221	-0.45061	2.32823
12447	4.86536	0.61922	2.32724
11704	4.80177	0.34569	2.32626
11101	4.72369	-0.38943	2.32528
21373	4.66114	0.53784	2.32431
17628	4.63144	0.47184	2.32333
18413	4.62916	0.21412	2.32236
16127	4.62374	-0.41791	2.32139
10033	4.61164	0.61092	2.32042
16435	4.60619	-0.57801	2.31945
20180	4.59291	0.31192	2.31849
26064	4.57735	0.49525	2.31753
32983	4.56077	0.29808	2.31657
9154	4.55113	-0.26874	2.31561
9024	4.5456	0.69134	2.31465
66434	4.53576	-0.62072	2.3137
14674	4.51761	-0.38548	2.31275
6074	4.47917	-0.75866	2.3118
22693	4.44748	0.31583	2.31085
5357	4.44476	-0.54699	2.30991
16405	4.43065	-0.28658	2.30896
11169	4.42463	-0.31945	2.30802
14333	4.40466	0.57594	2.30708
18897	4.39536	0.54597	2.30615
12302	4.37719	-0.37272	2.30521
4701	4.35294	-0.30668	2.30428
9635	4.32661	0.36285	2.30335
10258	4.28502	0.31287	2.30242
14993	4.25881	-0.44946	2.30149
20162	4.23834	0.34673	2.30057
15533	4.237	0.31409	2.29964
14594	4.19774	-0.54526	2.29872
16595	4.19165	-0.40227	2.2978
8101	4.1817	-0.38253	2.29689
20774	4.17845	0.31135	2.29597
5196	4.14913	-0.44751	2.29506
10372	4.14388	0.49786	2.29415
36421	4.13495	0.36902	2.29324
14789	4.13391	-0.44124	2.29233
4717	4.07055	-0.27718	2.29142
5938	4.05861	-0.60071	2.29052
13460	4.03776	-0.41333	2.28962
16612	3.98343	-0.32165	2.28872
17404	3.95588	0.65548	2.28782
9936	3.94801	-0.2439	2.28692
12593	3.93791	-0.44999	2.28603
23305	3.91732	0.30218	2.28514
10016	3.86937	0.41085	2.28425
21683	3.85426	0.34911	2.28336
10159	3.84705	0.30179	2.28247
7815	3.83413	-0.40985	2.28158
21849	3.83298	0.35177	2.2807
4137	3.8152	-0.63344	2.27982
5550	3.80089	0.44528	2.27894
23150	3.76164	0.5986	2.27806
15867	3.73009	-0.38734	2.27718
6911	3.72888	-0.40733	2.27631
8344	3.72168	-0.60171	2.27544
10809	3.70655	-0.36966	2.27457
9874	3.70439	0.27746	2.2737
6616	3.70071	-0.51221	2.27283
11357	3.69511	-0.51996	2.27196
6812	3.68989	-0.554	2.2711
41645	3.6716	-0.22951	2.27024
17223	3.66426	0.29528	2.26937
16419	3.66291	-0.39917	2.26852
12780	3.64274	-0.34582	2.26766
13304	3.63714	-0.39777	2.2668
20704	3.63115	0.68143	2.26595
12315	3.6254	-0.36829	2.2651
11027	3.60312	-0.31898	2.26424
41816	3.60132	-0.35496	2.2634
4936	3.57817	-0.15892	2.26255
6322	3.57662	0.20582	2.2617
16558	3.56496	-0.3704	2.26086
22504	3.54123	-0.28013	2.26002
13855	3.52371	-0.48225	2.25918
12935	3.5125	-0.63889	2.25834
7982	3.49525	-0.36605	2.2575
6517	3.48555	0.59094	2.25666
12115	3.43886	-0.42114	2.25583
14320	3.41703	-0.35457	2.255
23130	3.41663	0.28751	2.25416
20301	3.40334	-0.36827	2.25333
9105	3.38866	-0.41189	2.25251
5164	3.36748	0.34926	2.25168
4805	3.33522	-0.63248	2.25085
10142	3.33186	0.42811	2.25003
8782	3.32455	0.39226	2.24921
41969	3.32201	-0.32803	2.24839
18433	3.31561	0.66066	2.24757
11070	3.26436	-0.16814	2.24675
15664	3.2491	-0.39949	2.24594
4294	3.24179	0.9939	2.24512
15497	3.23645	-0.51425	2.24431
22137	3.21669	0.36587	2.2435
15677	3.20559	-0.43412	2.24269
4472	3.16412	-0.37464	2.24188
11511	3.12822	-0.40777	2.24108
19739	3.10235	-0.43848	2.24027
11271	3.09369	-0.45216	2.23947
18229	3.06606	0.34561	2.23867
17309	3.06485	0.23769	2.23787
7194	3.06364	-0.60649	2.23707
10776	3.02796	-0.45529	2.23627
6532	3.01374	-0.30065	2.23547
38513	2.99986	0.26387	2.23468
9475	2.98968	0.32888	2.23389
9971	2.9886	-0.21986	2.23309
22052	2.9881	0.37528	2.2323
16250	2.96979	-0.38271	2.23151
16574	2.948	-0.32051	2.23073
5385	2.94627	-0.51951	2.22994
5498	2.94075	-0.39106	2.22916
17823	2.93902	0.53306	2.22837
4405	2.93491	0.30631	2.22759
14951	2.93414	-0.36375	2.22681
9774	2.92434	0.27567	2.22603
12151	2.89999	-0.54591	2.22525
13220	2.89068	0.55988	2.22448
16089	2.88417	-0.36332	2.2237
8666	2.86248	-0.38174	2.22293
7829	2.85553	-0.39238	2.22216
18193	2.83548	0.35872	2.22139
13348	2.8329	-0.30804	2.22062
12039	2.83075	-0.51389	2.21985
8981	2.78668	-0.4784	2.21908
19784	2.78529	0.23391	2.21832
12473	2.77895	0.35883	2.21755
16979	2.77736	0.34254	2.21679
15353	2.76803	-0.41058	2.21603
10573	2.72	-0.35773	2.21527
16791	2.71448	-0.17563	2.21451
6177	2.66999	-0.33272	2.21375
22533	2.66146	-0.24079	2.213
11417	2.62955	-0.39701	2.21224
5820	2.62716	0.30837	2.21149
16339	2.61537	-0.30723	2.21074
9893	2.59453	-0.53897	2.20999
13840	2.58529	-0.53335	2.20924
5024	2.58272	-0.35483	2.20849
18209	2.56966	0.30295	2.20774
12385	2.55411	0.21436	2.207
21777	2.54662	0.23711	2.20625
11085	2.52588	-0.22131	2.20551
22020	2.51836	0.30863	2.20477
9173	2.51675	0.44429	2.20403
4660	2.5137	-0.48144	2.20329
10590	2.48245	0.27974	2.20255
28913	2.47585	-1.12712	2.20181
14181	2.43711	-0.31323	2.20108
18395	2.41273	0.19542	2.20034
8613	2.40453	-0.40203	2.19961
4558	2.39339	-0.36313	2.19888
5981	2.38031	0.41113	2.19815
6104	2.37124	-0.50036	2.19742
14230	2.37049	-0.42591	2.19669
11591	2.35553	-0.20187	2.19596
7208	2.34743	-0.36636	2.19524
13590	2.34038	-0.45861	2.19451
6780	2.33926	-0.61992	2.19379
8401	2.31746	0.37061	2.19307
27036	2.30317	0.34414	2.19235
14473	2.28967	-0.33505	2.19163
53643	2.28795	0.22735	2.19091
4345	2.27565	-0.33541	2.19019
5139	2.27168	-0.3777	2.18948
28081	2.25308	-0.21028	2.18876
8543	2.24514	-0.33041	2.18805
7108	2.23284	-0.27082	2.18734
5093	2.21648	-0.62759	2.18662
14393	2.21313	-0.28096	2.18591
11399	2.19314	-0.30296	2.18521
12215	2.19297	0.40388	2.1845
7847	2.18953	0.47503	2.18379
11999	2.18892	-0.34028	2.18308
