# Supplementary material for: Automated imaging and identification of proteoforms directly from ovarian cancer tissue
Source: Nat Commun. 2023 Oct 14;14:6478. doi: 10.1038/s41467-023-42208-3 (PMC10576781; doi:10.1038/s41467-023-42208-3)
Supplement: Supplementary file 5 — Supplementary Data 1 [file 41467_2023_42208_MOESM5_ESM.zip › Supplementary Data 1/Updated list of SI tables/Supplementary Data 1 Table S14 618 imaging proteoforms.xlsx]

## Sheet: Sheet1
Monoisotopic mass (Da)
4406.3
4420.31
4472.31
4491.32
4503.34
4520.35
4536.34
4560.36
4572.36
4585.34
4605.37
4618.37
4631.36
4650.61
4672.4
4689.4
4701.42
4717.41
4735.42
4748.43
4771.46
4790.49
4804.48
4822.49
4858.46
4879.48
4895.59
4917.53
4936.54
4950.52
4963.51
4983.56
4999.69
5014.58
5033.78
5046.57
5068.64
5084.38
5105.61
5129.12
5146.89
5163.77
5183.67
5205.11
5219.18
5238.75
5251.72
5266.72
5278.86
5291.84
5314.92
5338.87
5387.95
5433.94
5462.89
5477.98
5494.05
5507.88
5525.17
5538
5550.02
5569.88
5582.4
5597.72
5611.01
5630.07
5648.09
5668.15
5681.08
5695.07
5707.14
5739.09
5751.82
5765.12
5778.99
5812.4
5831.16
5868.21
5921.28
5946.25
5958.98
5983.86
6000.26
6018.27
6036.82
6052.07
6068.28
6086.28
6118.12
6140.31
6157.31
6172.37
6189.72
6204.21
6223.42
6237.21
6254.25
6269.32
6285.44
6304.45
6323.35
6340.42
6357.43
6373.61
6388.73
6405.55
6418.02
6499.56
6527.26
6545.29
6562.63
6575.68
6587.76
6604.18
6617.43
6629.82
6645.83
6658.61
6670.64
6684.35
6698.45
6718.97
6741.94
6754.5
6767.62
6788.96
6812.48
6832.63
6847.59
6861.95
6876.49
6898.48
6911.54
6926.96
6940.52
6975.92
6993
7005.8
7023.62
7044.01
7059.03
7072.01
7089.03
7109.62
7125.38
7138.97
7161.55
7187.54
7221.7
7239.71
7256.12
7275.93
7291.12
7303.12
7320.5
7337.96
7366.89
7385.16
7403.37
7416.8
7433.37
7451.58
7475.1
7501.2
7518.22
7543.08
7558.34
7587.16
7605.2
7619.78
7653.51
7672.26
7691.18
7709.18
7722.12
7743.05
7783.82
7801.31
7813.72
7830.05
7851.21
7863.22
7883.24
7907.11
7924.19
7942.3
7955.34
7968.78
7990.43
8006.5
8037.8
8053.82
8074.55
8086.72
8105.46
8124.34
8139.84
8152.86
8188.66
8212.2
8227.45
8245.52
8269.5
8285.91
8297.98
8310.96
8325.49
8343.2
8360.22
8382.99
8401
8415.01
8429.03
8450.61
8474.3
8491.93
8515.94
8527.94
8540.89
8565.65
8580.66
8631.67
8649.68
8664.26
8677.91
8701.59
8717.8
8751.73
8766.78
8781.79
8800.81
8815.23
8855.56
8871.85
8889.74
8913.18
8929.2
8946.86
8959.87
8978.85
8994.05
9010.81
9025.02
9040.71
9062.92
9075.05
9104.8
9127.76
9153.66
9166.2
9189.97
9204
9225.98
9243.02
9262.04
9276.03
9288.91
9307.93
9327.95
9341
9361.97
9390.21
9407.22
9439.79
9459.89
9473.9
9497.88
9516.91
9536.76
9554.97
9575.21
9587.23
9601.24
9616.82
9714.92
9743.2
9760.21
9776.12
9807.81
9820.04
9844.09
9864.02
9880.07
9894.99
9920.01
9935.02
9956.03
9979.1
10014.3
10091.3
10111.6
10125.4
10159.2
10189.3
10271.3
10295.4
10315.4
10334.5
10387.1
10403.1
10419.4
10443.2
10457.9
10509.6
10527.6
10548.6
10572.5
10590.5
10609.5
10625.5
10677.5
10694.3
10707.5
10797.6
10825.9
10841.9
10862.6
10944.6
10981.5
10995.5
11021.6
11038.6
11052.5
11071.5
11106.5
11118.6
11136.6
11155.6
11190.7
11234.6
11260.2
11304.4
11347.4
11378
11559
11605.7
11619.7
11637.7
11649.8
11689.3
11820.1
11846.1
11861
11897.3
11985.5
12086.5
12120.6
12224.3
12259.4
12273.3
12286.6
12367.5
12384.5
12400.6
12419.2
12447.8
12507.3
12535.6
12578.6
12599.5
12615.6
12635.6
12677.9
12766.1
12780.6
12830.9
12870
12883.1
12961
12997.9
13027.9
13165.6
13220.4
13272.1
13338
13376.5
13418.5
13440
13482.9
13514.7
13533.7
13548.7
13619.7
13638.7
13653.6
13676.1
13694.1
13711.1
13739.6
13756.6
13773.6
13788.6
13802.6
13859
13872.1
13899.8
13965.5
13980.5
14004.9
14017
14043
14085.9
14099.8
14206.3
14271
14410.8
14423.4
14442.5
14481.1
14495.7
14626.2
14661.8
14709
14884.5
14896.5
14981.9
14995.8
15021.9
15033.9
15051.9
15068.9
15089.9
15107.9
15124.9
15140.9
15157.9
15170.9
15195.9
15223.9
15254
15269
15288
15306
15353
15425.1
15438.1
15451.1
15466.1
15507.9
15546.2
15590.1
15609.1
15625.1
15641.1
15760.5
15775.2
15793.3
15813.3
15829.3
15847.3
15865.3
15880.3
15895.5
15911.5
15928.5
15971.7
15994.4
16011.3
16027.4
16122.5
16140.6
16154.6
16241.7
16259.9
16277.9
16313.1
16367.5
16829
16894.2
16907.2
17080
17097
17197.8
17212
17294
17500.6
17548.1
17629.9
17778
17840
17862.9
17882.9
17923.9
18228
18322
18341
18413.7
18523.1
18917
18934
18953
19147.8
19249.2
19264.2
19281.1
19547.3
19784.5
19800.5
19851
20146.6
20182.5
20200.5
20219.7
20266.6
20288.6
20392.6
20434.8
20498.7
20554.7
20606.5
20620.8
20684.7
20772.2
20822
20844.6
20874.5
20887.8
20907.7
20924.7
21023.6
21107.1
21239.8
21256.8
21273.8
21343.9
21451.6
21682.7
21756
21774.1
21828.2
22144
22204.3
22225.4
22384
22402.1
22454.5
22484.5
22500.5
22518.4
22694.9
22772.2
22830.8
22846.9
23117.7
23995.5
24012.5
24195.9
24217.7
24483
24959.2
26227.4
26517.8
26538.8
28078.6
28198.7
28362.9
28433.6
28631.1
28714.4
28793.9
29150.8
29253.2
30240.9
30262.1
30667.3
30962.8
31686
31735.5
32572.2
32776.8
32916.9
33000.6
33030.7
34502.5
35763.8
35865.4
35884.5
35904.5
35921.5
35955.4
36021.4
36041.5
36085.5
36234.6
36247.7
36263.6
36414.6
37336.3
38510
41053.4
41424.7
41642.8
41659.9
41701.9
41717.9
41760.8
41818.9
41831.9
41972
41986
42000.1
42044.1
42160
43758.6
44524.2
45380.8
47061.5
47079.5
47395.7
47649.9
49072.3
52049.6
53563.2
53641.2
53876.3
57520.7
57914.3
58516.9
