# Supplementary material for: Automated imaging and identification of proteoforms directly from ovarian cancer tissue
Source: Nat Commun. 2023 Oct 14;14:6478. doi: 10.1038/s41467-023-42208-3 (PMC10576781; doi:10.1038/s41467-023-42208-3)
Supplement: Supplementary file 5 — Supplementary Data 1 [file 41467_2023_42208_MOESM5_ESM.zip › Supplementary Data 1/Updated list of SI tables/Supplementary Data 1 Table S2 87 unique targets.xlsx]

## Sheet: Sheet1
Mass List ID	Average Mass	m/z	Selected Charge State	Component Ion Count	Coisolated Ion Count	Component Percentage
1	66438.7	1477.42	45	932	0	1
2	35921	1382.59	26	122	0	1
4	66536.7	1513.21	44	612	0	1
5	17880.2	1052.78	17	764	0	1
7	26538.2	1327.92	20	168	0	1
10	28078.9	1170.96	24	165	0	1
13	33000.8	1179.61	28	109	0	1
15	23224.4	1452.53	16	46	0	1
16	12344.5	1235.45	10	83	0	1
22	23210.3	1366.32	17	46	0	1
23	35954	1240.8	29	30	0	1
28	41717.3	1098.83	38	221	0	1
29	17209.2	1230.24	14	21	0	1
32	22692.8	1135.65	20	107	0	1
34	20688.5	1150.37	18	164	0	1
35	26062.5	1242.08	21	147	0	1
39	24901.5	1132.89	22	89	0	1
41	22772.7	1266.16	18	34	0	1
42	14626.4	1045.75	14	311	0	1
43	22302.5	1174.82	19	107	0	1
45	44524.8	1114.13	40	41	0	1
48	66601.7	1257.64	53	135	0	1
52	16790	1292.54	13	213	0	1
53	15929.8	569.929	28	82	0	1
54	27787.1	1390.36	20	24	0	1
61	26520	1206.46	22	9	0	1
63	13712.3	980.46	14	48	0	1
64	12580.8	1144.72	11	15	0	1
66	39287.9	1268.36	31	15	0	1
67	17905.1	1194.68	15	9	0	1
73	11728.9	1067.27	11	114	0	1
75	24334	1432.42	17	8	0	1
77	21640.4	1443.7	15	6	0	1
80	8087.91	675	12	142	0	1
84	20288.9	752.448	27	57	0	1
92	21261.4	1064.08	20	78	0	1
95	25365.6	1103.86	23	27	0	1
97	15833	609.971	26	6	0	1
98	13774.8	919.329	15	23	0	1
99	12501.7	1137.52	11	28	0	1
100	18953.3	558.457	34	11	0	1
101	20775.2	1299.46	16	17	0	1
105	14413	848.832	17	28	0	1
106	13980.7	874.799	16	8	0	1
111	6432.56	644.263	10	75	0	1
26	9261.27	579.837	16	895	2	0.998
18	15866.6	934.335	17	450	2	0.996
30	11071.6	652.277	17	261	2	0.992
37	4963.65	621.464	8	840	8	0.991
38	15561.2	865.518	18	344	4	0.989
57	11820.1	696.31	17	176	2	0.989
49	8415.2	562.021	15	384	5	0.987
47	7883.32	607.417	13	524	10	0.981
62	8245.63	589.982	14	412	10	0.976
70	9408.41	589.034	16	246	6	0.976
81	6223.43	566.774	11	414	11	0.974
60	8451.73	651.141	13	411	12	0.972
17	20925.8	1163.55	18	135	4	0.971
6	41661.3	1488.91	28	64	2	0.97
24	8564.86	659.843	13	1382	53	0.963
3	47079.9	1472.25	32	94	4	0.959
12	10843	723.878	15	1003	47	0.955
85	10613.5	625.332	17	42	2	0.955
102	8578.72	572.922	15	41	2	0.953
69	6977.03	582.427	12	541	31	0.946
40	22204.5	1111.23	20	58	4	0.935
91	8400.08	601.014	14	158	11	0.935
86	11712	977.012	12	136	10	0.932
103	8429.06	562.945	15	95	7	0.931
72	4735.38	592.93	8	561	46	0.924
83	22852.8	953.208	24	94	8	0.922
14	15126.1	1164.55	13	69	6	0.92
44	4935.68	706.106	7	187	17	0.917
109	8326.51	556.109	15	66	6	0.917
19	19800.9	901.047	22	513	47	0.916
55	9954.15	712.018	14	402	39	0.912
78	4747.47	594.442	8	535	57	0.904
8	17923	1195.88	15	247	29	0.895
21	11651.1	1060.2	11	468	57	0.891
76	5647.21	565.729	10	416	51	0.891
27	12275.4	614.779	20	121	15	0.89
33	14964.8	881.29	17	492	68	0.879
25	11638	728.381	16	321	53	0.858
79	6545.43	596.047	11	467	77	0.858
93	14550.6	809.374	18	48	8	0.857
104	6647.98	555.006	12	141	24	0.855
36	13761.2	810.491	17	376	78	0.828
