# Supplementary material for: Automated imaging and identification of proteoforms directly from ovarian cancer tissue
Source: Nat Commun. 2023 Oct 14;14:6478. doi: 10.1038/s41467-023-42208-3 (PMC10576781; doi:10.1038/s41467-023-42208-3)
Supplement: Supplementary file 6 — Supplementary Data 2 [file 41467_2023_42208_MOESM6_ESM.zip]

Archive with 44 entries (44 files):
- Supplementary Data 2/10 35921 ensemble.tdValidate
- Supplementary Data 2/10 35921.tdValidate
- Supplementary Data 2/11 19 24901.tdValidate
- Supplementary Data 2/11 24901 ensemble.tdValidate
- Supplementary Data 2/12 28079.tdValidate
- Supplementary Data 2/13 17923 ensemble.tdValidate
- Supplementary Data 2/13 17923.tdValidate
- Supplementary Data 2/15 22853 ensemble.tdValidate
- Supplementary Data 2/15 28 22853.tdValidate
- Supplementary Data 2/16 20926 ensemble.tdValidate
- Supplementary Data 2/16 20926.tdValidate
- Supplementary Data 2/17 44525.tdValidate
- Supplementary Data 2/19 24901 ensemble.tdValidate
- Supplementary Data 2/2 9 39288.tdValidate
- Supplementary Data 2/20 26062 ensemble.tdValidate
- Supplementary Data 2/20 26062.tdValidate
- Supplementary Data 2/21 41661 ensemble.tdValidate
- Supplementary Data 2/21 41661.tdValidate
- Supplementary Data 2/22 17880 ensemble.tdValidate
- Supplementary Data 2/22 17880.tdValidate
- Supplementary Data 2/23 23224 ensemble.tdValidate
- Supplementary Data 2/23 23224.tdValidate
- Supplementary Data 2/25 22205 ensemble.tdValidate
- Supplementary Data 2/25 22205.tdValidate
- Supplementary Data 2/26 33001 ensemble bad.tdValidate
- Supplementary Data 2/26 33001.tdValidate
- Supplementary Data 2/28 22853 ensemble.tdValidate
- Supplementary Data 2/29 47080 ensemble.tdValidate
- Supplementary Data 2/29 47080.tdValidate
- Supplementary Data 2/3 22693 ensemble.tdValidate
- Supplementary Data 2/3 22693.tdValidate
- Supplementary Data 2/30 23210 ensemble.tdValidate
- Supplementary Data 2/30 23210.tdValidate
- Supplementary Data 2/31 19801 ensemble.tdValidate
- Supplementary Data 2/31 19801.tdValidate
- Supplementary Data 2/32 26538 ensemble.tdValidate
- Supplementary Data 2/32 26538.tdValidate
- Supplementary Data 2/4 24 27787.tdValidate
- Supplementary Data 2/6 14 22773 ensemble.tdValidate
- Supplementary Data 2/6 14 22773.tdValidate
- Supplementary Data 2/7 20688 ensemble.tdValidate
- Supplementary Data 2/7 20688.tdValidate
- Supplementary Data 2/8 22303 ensemble.tdValidate
- Supplementary Data 2/8 22303.tdValidate
