# Supplementary material for: Automated imaging and identification of proteoforms directly from ovarian cancer tissue
Source: Nat Commun. 2023 Oct 14;14:6478. doi: 10.1038/s41467-023-42208-3 (PMC10576781; doi:10.1038/s41467-023-42208-3)
Supplement: Supplementary file 6 — Supplementary Data 2 [file 41467_2023_42208_MOESM6_ESM.zip › Supplementary Data 2/10 35921.tdValidate]

<?xml version="1.0"?>
<pvsDataSet xmlns:xsi="http://www.w3.org/2001/XMLSchema-instance" xmlns:xsd="http://www.w3.org/2001/XMLSchema" version="1" xmlns="http://www.topdownproteomics.org/ms/pvml">
  <cvList count="2">
    <cv id="MS" fullName="Proteomics Standards Initiative Mass Spectrometry Ontology" version="1.18.1" URI="http://psidev.cvs.sourceforge.net/*checkout*/psidev/psi/psi-ms/mzML/controlledVocabulary/psi-ms.obo" xmlns="http://psi.hupo.org/ms/mzml" />
    <cv id="UO" fullName="Unit Ontology" version="1.20" URI="http://obo.cvs.sourceforge.net/*checkout*/obo/obo/ontology/phenotype/unit.obo" xmlns="http://psi.hupo.org/ms/mzml" />
  </cvList>
  <metadata>
    <contact>
      <guid>00000000-0000-0000-0000-000000000000</guid>
      <name />
      <organization />
      <address />
      <URL />
      <email />
    </contact>
    <sampleProcessing>
      <fixedModificationList />
    </sampleProcessing>
    <parameters>
      <userParam name="UseTHRASHnoiseCalc" value="False" xmlns="http://psi.hupo.org/ms/mzml" />
      <userParam name="ShowInternalFragmentFlags" value="False" xmlns="http://psi.hupo.org/ms/mzml" />
      <userParam name="UseSimpleValidator" value="False" xmlns="http://psi.hupo.org/ms/mzml" />
      <userParam name="ThrashNoiseWindow" value="1000" xmlns="http://psi.hupo.org/ms/mzml" />
      <userParam name="PrecursorMinimumCharge" value="1" xmlns="http://psi.hupo.org/ms/mzml" />
      <userParam name="FragmentationSubPpmTolerance" value="3" xmlns="http://psi.hupo.org/ms/mzml" />
      <userParam name="ShowFragmentationColorPeaks" value="False" xmlns="http://psi.hupo.org/ms/mzml" />
      <userParam name="Url" value="" xmlns="http://psi.hupo.org/ms/mzml" />
      <userParam name="I2MSMode" value="False" xmlns="http://psi.hupo.org/ms/mzml" />
      <userParam name="PrecursorMinimumRequiredScore" value="0.1" xmlns="http://psi.hupo.org/ms/mzml" />
      <userParam name="Guid" value="00000000-0000-0000-0000-000000000000" xmlns="http://psi.hupo.org/ms/mzml" />
      <userParam name="SignalToNoiseCutoff" value="1" xmlns="http://psi.hupo.org/ms/mzml" />
      <userParam name="MinimumInternalFragmentScore" value="0.7" xmlns="http://psi.hupo.org/ms/mzml" />
      <userParam name="TerminalFragmentGradient" value="False" xmlns="http://psi.hupo.org/ms/mzml" />
      <userParam name="PrecursorSignalToNoiseCutoff" value="1" xmlns="http://psi.hupo.org/ms/mzml" />
      <userParam name="Left" value="126" xmlns="http://psi.hupo.org/ms/mzml" />
      <userParam name="ThrashNoiseRecalc" value="1000" xmlns="http://psi.hupo.org/ms/mzml" />
      <userParam name="UseAveragine" value="False" xmlns="http://psi.hupo.org/ms/mzml" />
      <userParam name="MinimumFragmentSize" value="2" xmlns="http://psi.hupo.org/ms/mzml" />
      <userParam name="Height" value="949.3333333333333" xmlns="http://psi.hupo.org/ms/mzml" />
      <userParam name="FragmentIntensityClusterTolerance" value="0.5" xmlns="http://psi.hupo.org/ms/mzml" />
      <userParam name="InstrumentModel" value="" xmlns="http://psi.hupo.org/ms/mzml" />
      <userParam name="ShowFragmentationSpectraAnnotations" value="True" xmlns="http://psi.hupo.org/ms/mzml" />
      <userParam name="MinimumCharge" value="1" xmlns="http://psi.hupo.org/ms/mzml" />
      <userParam name="UserName" value="" xmlns="http://psi.hupo.org/ms/mzml" />
      <userParam name="ShowPrecursorSpectraAnnotations" value="True" xmlns="http://psi.hupo.org/ms/mzml" />
      <userParam name="FragmentMapColorScheme" value="Ion Type" xmlns="http://psi.hupo.org/ms/mzml" />
      <userParam name="Mercury7Limit" value="0.0001" xmlns="http://psi.hupo.org/ms/mzml" />
      <userParam name="Organization" value="" xmlns="http://psi.hupo.org/ms/mzml" />
      <userParam name="Address" value="" xmlns="http://psi.hupo.org/ms/mzml" />
      <userParam name="PrecursorMercury7Limit" value="0.0001" xmlns="http://psi.hupo.org/ms/mzml" />
      <userParam name="ShowProteoformColorGraphicalFragmentMap" value="True" xmlns="http://psi.hupo.org/ms/mzml" />
      <userParam name="PrecursorSubPpmTolerance" value="3" xmlns="http://psi.hupo.org/ms/mzml" />
      <userParam name="PrecursorMaxPpmTolerance" value="5" xmlns="http://psi.hupo.org/ms/mzml" />
      <userParam name="RecentFilePaths" value="" xmlns="http://psi.hupo.org/ms/mzml" />
      <userParam name="PrecursorIntensityClusterTolerance" value="0.5" xmlns="http://psi.hupo.org/ms/mzml" />
      <userParam name="PrecursorMaximumCharge" value="1" xmlns="http://psi.hupo.org/ms/mzml" />
      <userParam name="HighlightSelectedIon" value="True" xmlns="http://psi.hupo.org/ms/mzml" />
      <userParam name="MaximumCharge" value="1" xmlns="http://psi.hupo.org/ms/mzml" />
      <userParam name="InstrumentManufacturer" value="" xmlns="http://psi.hupo.org/ms/mzml" />
      <userParam name="AminoAcidsPerRow" value="25" xmlns="http://psi.hupo.org/ms/mzml" />
      <userParam name="IsotopicallyResolvedPrecursor" value="True" xmlns="http://psi.hupo.org/ms/mzml" />
      <userParam name="MinimumRequiredScore" value="0.25" xmlns="http://psi.hupo.org/ms/mzml" />
      <userParam name="SharedIsotopeColor" value="Black" xmlns="http://psi.hupo.org/ms/mzml" />
      <userParam name="ShowPrecursorColorPeaks" value="False" xmlns="http://psi.hupo.org/ms/mzml" />
      <userParam name="PlotNoisePeaks" value="False" xmlns="http://psi.hupo.org/ms/mzml" />
      <userParam name="DistributionGenerator" value="0" xmlns="http://psi.hupo.org/ms/mzml" />
      <userParam name="Width" value="1678.6666666666665" xmlns="http://psi.hupo.org/ms/mzml" />
      <userParam name="ShowFragmentationIsotopicFits" value="True" xmlns="http://psi.hupo.org/ms/mzml" />
      <userParam name="IncludeInternalFragments" value="False" xmlns="http://psi.hupo.org/ms/mzml" />
      <userParam name="UseShapeValidator" value="True" xmlns="http://psi.hupo.org/ms/mzml" />
      <userParam name="FDRCounts" value="1000" xmlns="http://psi.hupo.org/ms/mzml" />
      <userParam name="FragmentationMaxPpmTolerance" value="5" xmlns="http://psi.hupo.org/ms/mzml" />
      <userParam name="ShowPrecursorIsotopicFits" value="True" xmlns="http://psi.hupo.org/ms/mzml" />
      <userParam name="Top" value="28" xmlns="http://psi.hupo.org/ms/mzml" />
      <userParam name="Email" value="" xmlns="http://psi.hupo.org/ms/mzml" />
    </parameters>
  </metadata>
  <experimentList>
    <experiment id="1">
      <observationList>
        <observation>
          <sourceFile id="SF0" name="20220415_APOLLO#D1-7_4ums_testline_01_25targets_01_ProfilePlus1_922.0593872070312.mzml" location="X:\Projects\2021 Su - nanoDESI\PiMS2\APOLLO_Ovary\APOLLO_#D1-7\line_01\i2ms files">
            <cvParam cvRef="MS" accession="MS:1000563" name="Thermo RAW file" xmlns="http://psi.hupo.org/ms/mzml" />
            <cvParam cvRef="MS" accession="MS:1000568" value="none" name="MD5" xmlns="http://psi.hupo.org/ms/mzml" />
            <cvParam cvRef="MS" accession="MS:1000768" name="Thermo nativeID format" xmlns="http://psi.hupo.org/ms/mzml" />
          </sourceFile>
          <calibrationOffset value="0" type="ppm" />
          <scanRangeText>1</scanRangeText>
          <spectrum id="scan=0" index="0" defaultArrayLength="0">
            <cvParam cvRef="MS" accession="MS:1000511" value="2" name="ms level" xmlns="http://psi.hupo.org/ms/mzml" />
            <cvParam cvRef="MS" accession="MS:1000128" name="profile spectrum" xmlns="http://psi.hupo.org/ms/mzml" />
            <scanList count="1" xmlns="http://psi.hupo.org/ms/mzml">
              <cvParam cvRef="MS" accession="MS:1000571" name="sum of spectra" />
              <scan>
                <cvParam cvRef="MS" accession="MS:1000016" value="1" name="scan start time" />
              </scan>
            </scanList>
            <precursorList count="1" xmlns="http://psi.hupo.org/ms/mzml">
              <precursor>
                <activation>
                  <cvParam cvRef="MS" accession="MS:1000422" name="high-energy collision-induced dissociation" />
                  <cvParam cvRef="MS" accession="MS:1000045" value="25" name="collision energy" />
                </activation>
              </precursor>
            </precursorList>
            <binaryDataArrayList count="5" xmlns="http://psi.hupo.org/ms/mzml">
              <binaryDataArray encodedLength="418800">
                <cvParam cvRef="MS" accession="MS:1000523" value="" name="64-bit float" />
                <cvParam cvRef="MS" accession="MS:1002312" value="" name="MS-Numpress linear prediction compression" />
                <cvParam cvRef="MS" accession="MS:1000514" value="" name="m/z array" unitAccession="MS:1000040" unitName="m/z" unitCvRef="MS" />
                <binary>QNZRQAAAAACurhUEd7AVBISuNcYcqIRmusqUWILMwyGkM83ogpJUgafat+hxLOi7GjF0TogmRNUaq7KuiDL51b4GKoiEhQXIr6iEEiXP3aiEEiXP3aiILTv1KjxArYiEEiXP3aiEZrrKlFiEEiXP3aiISFBcivqIgpnRsadi5Ocf+IMFSVsLtqiIQSJc/dqINiOEutx7iE2ZrDZliISFBcivqIiEhQXIr6iISFBcivqIhIUFyK+ohIUFyK+oiIRmusqUWIg0XOy8oxNx/4NLHUvE4riIMWRHv5u4iIT45MFxuIiD3tNrMSyYiISFBcivqIhIUFyK+oiE+OTBcbiIhPjkwXG4iISFBcivqIhIUFyK+oiCKEVirnup2IhGa6ypRYiEEiXP3aiISFBcivqIhxTY5MJxuIhBIlz92ohxS5msRmWIcTYxp7nOWIiEhQXIr6iISFBcivqIhIUFyK+oiEhQXIr6iIcU2OTCcbiIQSJc/dqIcUZQXJr6iHFGUFya+ohxL28AKgkP/XH/hAIlwe2v+DNkYr2bnYhxNcqxuzVO/4iE6OTDcb/4hOjkwnG3H/iE6OTCcbcf+IhOjkw3G/+IhOjkw3G/+IhOjkw3G/+Igqp/UqdYCt/4iEhQXIr6iIhPjkwXG4iIT45MFxuIiEhQXIr6iISFBcivqIhIUFyK+oiEZrrKlFiD74sbIHTohPLawdJYhPjkwXG4iCcMCBqfP36IhPjkwXG4iIg3Dai58leIhE16zChYiIT45MFxuIiE+OTBcbiIiEbMTKM7iIiE36TDBbiIiIT45MFxuIhIUFyK+oiIRNeswoWIhHwzyTzIiDMs173TKIiDAqz7DlMIiISFBcivqIhIUFyK+oiDTY/LwnA4iIT45MFxuIiEhQXIr6iIT45MFxuIiEEiXP3aiIT45MFxuIhGa6ypRYiDxPd7SwiIiDdD57m8GIiDBHi7HIdP+INFIivK3diIhIUFyK+oiDb4vroHQYiEbMTKM7iIiITfpMMFuIg1w3O7PIyIhNmaw2ZYiINJ90vGCLiISFBcivqIiEhQXIr6iIT45MFxuIiIT45MFxuIiEbMTKM7iIiE+OTBcbiIhPjkwXG4iIcUTMTLM7iIN4sEuXT7iIRNeswoWIg+1mGyKZ6Igy4gG+Hf6IhBIlz92oiC0LrRo/RS6IiE91LBitiISvx8YDiIcTfY1LgnK4hxTY5MJxuIhx/0XMTLM7iIcf9OjkwnG4hx/06OTCcbiHH/R1BcmvqHH/To5MJxuIcf86HXW24oqIiCeB9BqX4L5x/4hFzEyzO4cf+IQ9es0oVx/4iEXMTLM7cf+IQ9es0oVx/4iDBLw7HEPP+ITo5MJxtx/4iIRcxMwzv/iIhM+kxAW3H/iIiEM5TNxrcf+IiEXMTMM7/4iIRcxMwzv/iIhIUFyK+oiEDS/APQiITPNsQMmIg8hwK1eP3/iIiErjXGHKiIP8sBsTT+iIhPjkwXG4iII7JkGtTZvoiIQZwc9j6Ig8Isu03TSIiDXICLs394iIPBZStOmtiIP3FGsY65iIhPjkwXG4iIhGzEyjO4iIhGzEyjO4iIhGzEyjO4iIhN+kwwW4iIiETXrMKFiIhDVLzatIiIIlNTGurKzoiCnZIRpybe6IiE+OTBcbiIgy4gG+Hf6Ig/RiSxuduIiETXrMKFiITZmsNmWIiE+OTBcbiIgy4gG+Hf6IhE16zChYiIT45MFxuIg8dWO0ipyIcf8yUHi+r4eIhxTY5MJxuIhx/09P/BsAiIcUuZrEZliHE/wASwP/uIiDm9ZLhCm/+IhFzEyzO3H/iDL7Ib4E3oiISg+8bwSIiD+3dbFIioiIRsxMozuIiDJmkr6ZbYiINNPGvCw5iIhxPoH3sX4IiIiIOCNBuNy+iHH/PCZitNmdiHH/M7S/vUtAiIg8OKK0x12IiDDpxbAmOoiIRmusqUWIg4NYG4yn6IiCh6EBqIXv6IiDLiAb4d/oiIVrraRYhxTxJcDtqHH/hCKTztbIiDcIcrn3jYiIcf+IR1Bcqvr/iISHKsiNWIcf9MmaxGZYcf+Dm7d7dEiIiIOWeDt5h8iIhIUFyK+oiIOREBt+7+iIg5EQG37v6IiDwxIbTO3oiIOb9Rt0CuiIg833G0II5x/4NZ8xvGDO/4iDdw9rmPCYiIPN2EtCJ7iIhGzEyjO4iIhN+kwwW4iIOUG3uL5I/4iEXMTLM7cf+Ig09bi8CkeIiDt6O7WFxIiIMdWYvypniIhE16zChYiIRNeswoWIiDZHY7q4nIiIQsec44aIiIOepztxWMcf+IS/NsUMmIiDC6a7BVlIiIRDlMzGuIiIOx3TteIsiIhDrCzVPYiIg8Nle0yaiIiIQaVM9auHH/hFzEyzO4hx/4Tbv8NECIiHFL+kxAW4iIg0LiO80dyIiE36TDBbiIg1R2O7uJxx/4iIiEbMTKM7iIhDOUzca3H/iISuNcYcqIiE+OTBcbiIg7pAG1W/6IiIO3fxtYgOiIgy4gG+Hf6IiHE/ALGw/06IiIO89htTCeiIiITfpMMFuIiIQkSs67WIiEEiXP3aiIhBIlz92oiITvE8IOyIiIXFXUqoiIhEvDzEPIiIPvixsgdOhx/4hOjkwnG3H/iIRcxMsztx/4g0mFG8Z66HH/g4EQG47v6HH/g08IK8D32IhxSQasb5WIiHH/To5MJxuIcf9d6NMXiIiEIpPO1siHH/WE7YsYiIPOhDtBe8iIiEsGrF+ViIiEbMTKM7iIiE+OTBcbiIhGUoyq14iIhE16zChYiIg/ywGxNP6IiIQZwc9j5x/4hOFIwut4iHFEzEyzO4iIcTc8YbjDnoiITX48OByIcf9Sk95siIiE1+PDgciHH/hZwdc+iIiIRLw8xDyIcf+DgRAbju/ocf+ELQzOLziIg0WzK8pM2IiDc1gbnKfoiIcTLyEb0N7oiIg2LPK60w2IiE36TDBbiIiIRsxMozuIiIPUHSs74tiIgz+ZK9Bm2Icf8+mrmyZUaHH/iEjsbIE5cf+IhJeYyIZ/+IhFzEyzO3H/iIg3r0G5UL6IiHFNjkwnG4iHH/MA4DsAL8iIiD3dhLMie4iIVCfc2IiIhxR1c8moz/iIiITfpMMFuIiIiEpnTHmL/4iIiIOTNRuMyu/4iIQzlM3GuHH/iDFvAb+Q/oiIT45MFxuIiE0EfD+4iIhxTfgcIH5x/4iErRHGLucf+IhM+kxAW4cf+Eqb3GZCiIhN+kwwW4iIiEbMTKM7iIhQjNCDiIiECVPAesiIiIcf+FQn3NiIiIRTA8vPyIiIiHH/iIUpPebIiIhO8Twg7IiIhQjNCDiIiIiIcf+IRbMstM2IiEMgLN39cf+IhM4SxB7YiIiEIQHO7+iIhSk99s/4iITzbcHJKIiISFBcivqIhxSQasb5WIiEpgbGn5iIhLiZxXZohx/0VrrLlFcf+IQyAs3f2IiEWzLLTNcf+IhM+kxAW4cf+IhOjkw3G/+IhFzEyzO3H/iIiEGcHPY+iIhKXhxqHohx/4iEMgLN39iIiIQjt87EiIiISl4cah6IiIhGNxysjoiHH/hFzEyzO4hx/4TPpMQFuIhx/4T/gcEH6IiEAZLA9tiHH/iE6OTCcbcf+IhGa6ypRYiITPpMUFv/iIiIQkSs67WIiIhBIlz92oiIg62DO2J8yIiIhGzEyjO4iIS+o8UVyIcf9OC1wvSoiIRsxMozuIiIO0j1trcK/4iDgPUrjwrYiHE5OES2x7tx/4iDu9IbVC3oiINzykucNbiIhPjkwXG4iIgxbwG/kP6IiISFBcivqIiDQVA7zq/IiIhPjkwXG4iIT45MFxuIiIhN+kwwW4iIiITfpMMFuIiITfpMMFuIiIiE36TDBbiIiFa62kVx/4hL6jxRXIiINFIiva3d/4iEIpPO1siIhO8Twg7IiITnUsKK1x/4hAt4wFh4cf+IiD+cBbFj+ocf+Dv0vLULQ4iIhGzEyjO4iIiE36TDBbiIiEeN/JcgiIiDpTVrasqYiIg+9sSyCTuIcf+Di/8rhADYiIiIhJcqx41YiIhAycwEY4iIhI00ySy/+IiEKsLOU9cf+IhOjkw3G/+IiEEiXP3aiIgzfxG9gO6IiEhQXIr6iIiDs6MbXFzoiIhPjkwXG4iIhFsyy0zXH/iIiEY3HKyOiIiIT45MFxuIiEbMTKM7iIiETXrMKFiIiDVSIrut3YiIhbVdWqiIcUv6TEBbiIiHFOT/wbAIiIcTQ1xLvKO4iIiDmrxbdUOoiIhPqbwVZIiIiE+OTBcbiIhd6NMXcf+ISVc8eoyIiIiEtnTFmLiIiIhGzEyjO4iIhPjkwXG4iIiE36TDBbiIiITfpMMFuIiITfpMMFuIiIgwJ4aw6HmIcf+IiIhF3oyyF4iIhGzEyjO4iIhSk95shx/4iIgx14W/KHqIiIPWyRs5NuiIiIiE36TDBbiIiITfpMMFuIiIg0a+O8lByIiHFGUFya+ohx/4OTrSt8UtiIcf9GwzyjzHH/iIVrraRYiIcTB/sr+ATYiHH/ONrBuCU+iIiIcUWN/KcgiIiHH/iIiEFW7PqRiIiE2ZrDZliIhM82xAyYiIg+xCGyO96IiIMuIBvh3+iIiDrYM7YnzIiITfpMMFuIiIOgZCtvm9iIiE36TDBbiIiDC3IrBY3YiIQr5s5BmIiIOMGhuD5ehx/4iF3o0xeIiHH/MVTzv6sMiIg5EQG37v6IiIhQjNCDiIhF3oyyF4iIRsxMozuIiIQhAc7v6IiIQVbs+pGIiEqCvGfUiIiDD9UbASrohx/4QUSs+7WIhx/zSNNLxyy4iIcf9BwLzz9IiIhN+kwwW4iIg0N1O8yKyIiIQF/8CwCIiIPZXGs2o5hx/4SuNcYcqIiIR3u8mESIhx/zT3BLwI+4cf+IX3zRg4iIcUdXPJqM/4iIX3zRg4hx/4hFzEyzO4cf+ITPpMQFuIcf+EXMTLM7iHH/gz8hG9De6IiIiElyrHjViIiEbMTKM7iIiEnsbHE5iIiDR2AbyJ/ohx/4MczGvzM5iIcf8z+ZK9Bm2IiINTexu8hOiIhx/0z6TEBbiIhCvmzkGYhx/4g1WQK7pv2Icf+EPXrNKFhx/4hHhOyXsXH/iIQRAc/v5x/4iIRDA83Pz/iIhYTtixcf+IiIRsxMozuIiISFBcivqIiIMAeBsAl+iIhxNTUjusrciIiEeN/JcgiIiEbMTKM7iIiDIFUb/6rv+IiITHdcSIqIiIRDlMzGuIiIP2GUsZ5riIiDafMbpgzoiIiIiIiHFJBqxvlYiIcUI5TNxriIiEHS/PLQiIiE+grBX1cf+IiEqCvGfUiIiEFNvPskiIiElyrHjViIiIiEZ03KiyiHH/iElgbHn5iIiDLOs74xTIiIhFfey4IYiIhCRKzrtYiIhCO3zsSIiIhCx5zjhoiIg9OAGzx/5x/4iEXMTLM7cf+IhKZ0xpi4iHH/OQZCt/m9iIhxRLMstM2IiISMocg16IiIcf+DL7Ib4E3oiIg97yOzENyIiIOtGxti5OiIiDo60rbFLYiIiIiIiDWYUbtnroiIhPjkwXG4iIhAsKwF9YiIhPFIwet4iIhCXczqI4iIhxOuHBtR4+iIiERbnMpGhx/4iE6OTDcb/4iIO/rhtQUehx/4g2w9G6PC6IiIhDOUzsa/+IiIiIiISl4cah6Icf+EdQXJr6cf+IhBpUz1q4iIcUX3zKCDhx/4hPl3wWiIiIhL0RxS7oiIiITfpMMFuIiIRsxMozuIiIiIhx/4iEZZbKpphx/4g974GzEH6Ihx/z1BMbO+zoiIhOC1wvSocf+IRcxMszuHH/iEz6TEBbiHH/iITnUsKK2IiISMocg15x/4iEXMTLM7cf+IhFzEyzO3H/iIiIR9xckjqIiHH/TZCcRvb/iIhH3FySOoiIhBwLzz9HH/iISHKsiNWIcf+Ez6TEBbiIcf9Fa6y5RXH/iIMSOsv9xTiIiDT3pbwIWoiIhCEBzu/oiIhKeYxoZ4iIhPjkwXG4iIiD+Vg7JqfP+IiIR3u8mESIhx/0XMTLM7iIcf+IiISmdMaYuHH/iISOxskTn/iIhAGSwPbYhx/4hGjfynIIhx/4PUExs77OiIiIT45MFxuIiITWUcOa6Ihx/0dHLJuNiIiE3hLDHtiIiE4mzC2TiIiIO98TtSDsiIiElyrHjViIiISFBcivqIiITfpMMFuIiIhHQEyb+4iIiIiISdNMcsuIiIhE16zChYiIiEtnTFmLiIiIiIQqVM5auIiIiIhH7pyRFoiIiDzEZLQ7m4iIg/PfOxwgyIiIg4Oha4xemIiIg/5nGxGY6IiIhEoxzFzoiIiIiEtnTFmLiIiEVJXLtqiHH/g9GViz5qeIiISmdMaYuHH/iIN5YhuWneiIiIhIUFyK+oiIiEASTA/biIiIiIRTA8vPyIiIhL0RxS7oiIhDS4zbR4iIcTCTob9sXoiIiEJErOu1iIiEDJzARjiIiFCM0IOIiITvE8IOyIiITG4sSR2IiIhQjNCDiIiIhLBqxflYiIiE1+PDgccf+IgwcVGwnq6IiHH/iEz6TEBbiHH/hFa6zJRf+IiE/4HBB+iIg6rRG2Uu6IiIPlpRsqWuiIiIN7gTuUfsiIiIRsxMozuIiIhCpUzlq4iIiDfKsbk1ToiIg3LFG5066Ihx/4RcxMszuIcf+ITJmsVmX/iIg3liG5ad6IiINshmujeZhx/4iEpnTGmLiIcf+EVrrMlF/4iISgasf5X/iIg0FWG86p6IiIg0ZGK8m52IiIhHjfyXIIiIhOu/wkQIiIhM82xAyYiIiEbMTKM7iIiIhCvmzkGYiIhSk99s/4iIW1XVqoiIiEW8PLQ8iIiIMb4Cv0H9iIiEhQXIr6iIiIR+6ckRaIiIMuIBvh3+iIiIUIzQg4iIhHwzyTzIiIiFCM0IOIiIS9EcUu6IiIhKeYxoZ4iIhCEBzu/oiIiE36TDBbiIiD25pbNGWoiIiEPp7NFhhx/4hD16zShXH/iIg0FWG86p6IiIiIhx/4TwJMH9uIiIQSJc/dqIiITvE8IOyIhx/4iIiIiEbMTKM7iIiIiDyAIrR/3YiIiEJdzOojiIiETXrMKFiIiHFCOUzca4iIiEQ5TMxriIiEbMTKM7iIiITfpMMFuIiIiHH/iIiEDS/APQiIiEFNvPskiIiIQsec84b/iIiEqCvGfUiIiELHnPOG/4iIhZwdc+iIiISexscTmIiIcUQ3HLyOcf+Igz8hG9De6IiIRsxMozuIiIg1pMq7WzWIiHFGAfyf4IiIg8UxO0rOyIiIhN+kwwW4iIhDtVzUqoiIiEJErOu1iIiIhE16zChYiIiDnBobc+XoiIiDTu07wRLIcf+IQSJc/dqIiIhOdSworYhx/4NVkCu6b9iIcf+Ez6TEBbiIcf+IR0csm42IiIS3B8WPiIcf+E51LCitiIiE1lHDmuiIiHH/hBpUz1q4iIiFxV1KqIiIg2z+e7MBj/iIiEbMTKM7iIiDurgrVUfYiIg7z2G1MJ6IiITOEsQe2IiHE7zTG0Ms6Icf+E4LXC9KiIiIOREBt+7+iIiEPQzNLziIiIOjNRtsyuiIiIiEnTTHLLiIiEbMTKM7iIiIiITOEsQe2HH/iIT/gcEH6IiIg+SLKyt02IiIhAlTwHrIiIiIhN+kwwW4iIiEkI3H9yiIiIhUJ93Y/4iIhANJwNtoiIiEhHLIuNiIiEY3HKyOiIiIT45MFxuIiIMheRvuhuiIiHFFdNyosoiIiEBf/AsAiIiIRnTcqLJx/4iIhMDYxPJ4iIiIUIzQg4iIiEraLGJdiIiIhEOUzMa4iIiIhLZ0xZi4iIiIhO8Twg7IiIhM82xAyYiIiEfDPJPMiIiITPNsQMmIiIhGzEyjO4iIiD74sbIHToiIhJaXx5aIiIg98dGzDi6IiIg/QkqxvbVx/4iIhE16zChYiIiE+y7BTRiIiIMboov0XXcf+Ig78XO2Doz/iIiDJtcr6SjYcf+Ig7d/G1iA6IiIhLZ0xZi4iIiITfpMMFuIiIOT0ct8Ljhx/4iE1+PDgciIiIOREBt+7+iIiIT45MFxuIiHE+0kSxLbuIhx/4QzlM3GuIiHH/OOoVuBXqiIiIN52iuWJdiIiHFL+kxAW4iIhxWlXVqoiIiEbMTKM7iIiElyrHjViIiIQbeM9IeIiIhE16zChYiIiE4LXC9Kcf+IiD9qYbGVnoiIiEfunJEWiIiIiEhQXIr6iIhxS2UcSa6HH/iIRbMstM2IiIhLcHxY+Ihx/4hYTtixiIcf+EIpPO1siIiISl4cah6IiIcUClTPWriIiExuLEkdiIiISYvMd0OIhx/4Tbv8NECIiHH/QBksD22IiIhN+kwwW4iIiHE6OKK2x13/iIiIg/uWKxRp2IiIN1Dxua8OiIiIQZwc9j6HH/iIQzlM3GuIcf+E6OTCcbhx/4iEXMTLM7cf+IiEz6TEBbcf+IiEfDPJPMiIiISP6sgBWIiIiEd03JiyiIiEpeHGoeiIiHE9g4ayfHmIiIiEKlTOWriIiEEiXP3aiIiITG4sSR2IiIg4uHG4R46IiIhC2dziYoiIiEf3zJCDiIiIRlKMqteIiIhLZ0xZi4iIiINmIyup3NiIiIO98TtSDscf+IiDhgArif/YiIhGzEyjO4iIhxPd1BsiK+iIiIQyAs3f2HH/iE6y7CTRcf+IiEoGrH+V/4iIgxk6G/bF6IiIhLBqxflYiIhx/0AiXA7acf+IiIiEvRHFLuiIiIR0csq43/iIhWutpFiIcf+IiIiIiE91LBitiIiIVCfc2IiHH/iEvqPFFciIiITHdcSIqIiHH/iIhMd1xIioiIiEhQXIr6iIiITeEsMe2IiISmdMeYv/iIiEMgLN39iIiIcU34HCB+cf+IiISwasX5WIiIhIcqyY1f+IiIiEbMTKM7iIiISXKseNWIiIiIhAsKwF9YiIiEvRHFLuiIiDMFUb36roiIiE+OTBcbiIiITfpMMFuIiIhNZRw5roiIhMbixJHYiIiEKlTOWriIiIOzHCtc49iIiIQtnc4mKIiIgyVFK+q62Ihx/4PwnBsfY+iIiIRsxMozuIiIcUgY7H5xcf+Igz8hG9De6IiIhLZ0xZi4iIiIRDlMzGuIiIhLZ0xZi4iIiEsGrF+ViIiINKqRvFVuiIhx/0zhLEHtiIiIM6OxvVxOiIiIiHFF7pyhFoiIiEbnvKGEiIiIg9CQWz9vpx/4iISdoscl2HH/iIStEcYu5x/4iIQZwc9j6IiIiIhx/0z6TEBbiIhx/4g8SkG0tb6IiIiDHrEb8U7oiIiIhxR9NMgsuIiIiIhMbixJHYiIhxRlBcmvqIcf+IVCfc2IiIiIQJU8B6yHH/iIQDScDbaIiIhZwdc+hx/4hd6NMXiIiIRrMspM2IiIiIhEOUzMa4iIiE4mzC2TiIiIg/UUGxrr6HH/iISFBcivqIiIiDXVErsq7YiIiFOT3WyIiIQzlM7Gv/iIiIhDtVzUqoiIiIcf+IiIhDOUzsa/+IiIgyzhK+Me2Ihx/4Nbqhu0VeiIiIcTcRAbju/oiHH/hOjkwnG4cf+IhOjkw3G/+IiIQzlM3Gtx/4iIiDro5LYXG4iHH/iEhyrIjViIcf+ISmdMaYuIiHH/iEyr7EVBiIiIRDlMzGuIiIiIiEBG3AySiIiIhCEBzu/oiIiIRsxMozuIiIhAlTwHrIiIiEbMTKM7iIiHH/SOxsgTmIcf+INTexu8hOiIiIN69BuVC+iHH/iEyZrFZl/4iIhHYpyZ1oiIiIiHH/iDo6MbbFzocf+IQb5sBRn/iIiINjykusNbiIcf+IiIgwg5GwjG6IiIiIhGzEyjO4iIhSk95shx/4iIR8M8k8yIiIiIUpPebIcf+IiEhyrIjVhx/4iIW1XVqoiIiHFHVzyajP+IiIQzlM3Gtx/4iIhPjkwXG4iIiEeN/JcgiIiIWU7XsYiIiIT45MFxuIiIiElyrHjViIiIOaYxt1nOiIiIRjccrI6IiIhP+BwQfoiHH/hE4NzB8oiIiINTexu8hOiIiIcf85rRG3Uu6Ihx/0oGrG+ViIcf+Ez6TEBbiIcf+ITICMR/eIiIcf9LbixZHYiIcUiU/HawiIiIiIRNeswoWIiIcUXunKEWiIiIiHE6h6O1eFyIiIhEOUzMa4iIiINoQkunvbiIhx/4QUSs+7WIhx/4iEhQXIr6iIiIQzlM7Gv/iIiFQn3NiIiHH/Q6Mc1c6HH/iIiIiEXejLIXiIiIiHH/hBnBz2PoiIiIhPjkwXG4iIiIQqVM5auIiIiIiIcf+ISVc8eoyIiIhWuttF/4iIhM+kxQW/+IiIS+o8UVyIiIhNmaw2ZYiIhxMVRSvqutiIiITvE8IOyIiIiDivQbhQvoiIiEDJzARjiIiEjljIGniIiIhHWWyaaYiIiIiHH/hNfjw4HIiIiIiEQ5TMxriIiIMoFhvn6eiHH/iDy0EbRL7oiIhxSwR8X7j/iIiINZhRu2euiIiIhbVdWqiHH/iIRkBMq/uIiIg+lxKzaO3/iIiISOWMgaeIiIiIhFfey4IYiIcf+E9P/BsAiHH/iEz6TEBbiHH/iIMTICv839iIiHH/TPpMQFuIiHH/hFNxzMjv+IiIhGdNyosoiIcf9ArlwGGoiIiEsGrF+ViIiIRDlMzGuIiIiE36TDBbiIiIiECVPAesiHH/iIUpPebIiIiIR8M8k8yIhx/4hffNGDiIhx/4iIiIiD3NMbMyzoiIiEvRHFLuiIiIhNZRw5roiHH/iFtV1aqIiIg0MNG8zy6IiIhEOUzMa4iIiIQ6ws1T2IiIhMKPxNcIiIiIWcHXPnH/iIiIhHwzyTzIiIiITfpMMFuIiIWcHXPocf+IhJ9ZxwpoiIiE36TDBbiIiIhLBqxflYiIiEfunJEWiIiIUpPebHH/iIhEvDzEPIiIiIhx/0XMTLM7iIcf+IhEvDzEPIiIiIS2dMWYuIiIiEKlTOWriIiIiIS2dMWYuIiIiIT3UsGK2IiIhGNxysjoiIiIiHFJXhxqHoiIiIT/gcEH6IiIiHFMfjw4HIiIiIiIhEOUzMa4iIiIRKMcxc6IiHH/iISvx8YDiIiIhM82xAyYiIiEKlTOWriIiIiITG4sSR2IiIiECVPAesiIcf+FtV1aqIiIhXutlFiIiIQhAc7v6IiIiIiIcVzo0xeIiIhEOUzMa4iIiIiEdATJv7iIiIiIiIR0BMm/uIiIiIiIiEW8PLQ8iIiIiIiIiHFOAkwf24iIiIiIcUleHGoeiIiIhNZRw5roiIiIhJ00xyy4iIiIiIhx/4iIQDScDbaIiIiIhx/4iFtV1aqIiIhxSNoscl2IiIiEIQHO7+iIiHH/TnUsKK2IiIhZTtexiIiIhFMDy8/IiIiISEcsi42IiIg9tBGzS+6IiIiIiIhXutlFiIiIhDrCzVPYiIiIhZTtexiIiIhBGSz+bYiIiIiF7o0heIiIiIhBGSz+bYiIiIiF7o0heIiIiEOsLNU9iIiIiIQqVM5auIiIiIhxRUBMq/uIiIiIiIcUClTPWriIiIiHH/SNNMgsuIiIiIcf9K0Rxi7ohx/4iEMgLN39iIiIiEQ5TMxriIiIiEnTTHLLiIiIiIhxSWdMaYuIiIiHH/RbMstM2IiIhEoxzFzoiIiITvE8IOyIhx/4UpPebIiIiIQDScDbaHH/iIhMd1xIioiIiIiElXPHqMhx/4iISmdMaYuIcf+INoSCunt9cf+IiIOePxtxwOiIiIhN+kwwW4iIiIRsxMozuIiIiDhOobixXoiIiISdNMcsuIiIiDcasrnlTYiIiITfpMMFuIiIiEpgbGn5iIiISVc8eoyIiIhZwdg+/4iIiIiE7xPCDsiIiIiE+OTBcbiIiHH/iIiIhAlTwHrIiIiIiFrB1j6IiIhCEBzu/oiIiEjKHINeiIiIhx/4hPAkwf24iIiISFBcivqIhx/4g778S1EDuIiHH/RODcwfKIiIiERCfMvYiIiIcUNbnMpGiIiIhGzEyjO4iIiIhx/4iES8PMQ8iIiIhBGSz+bYiIiIhCEBzu/oiIiIhx/4iIiISexscTmIiIiEnsbHE5iIiIiHFJBqxvlYiIcf9DOUzca4iIhxSGBsefmIiIhPjkwXG4iIiITpCcJvaHH/iIMuIBvh3+iIiIiIQqVM5auIiIiIiIR+6ckRaIiIiE8CTB/bcf+IiIiIS+o8UVyIiIcf+EGlTPWriIiIcf+IiE8CTB/biIiHH/SNNMgsuIiIiIcf+EpnTGmLiIiHH/hKZ0xpi4iIhx/4QzlM3GuIiHH/hKZ0xpi4iIhx/0z6TEBbiIhx/4RVKMuteIiIcf9DVLzatIiIiEvqPFFciIhx/4MSnRv9YuiIiIg9zTGzMs6IiIiE36TDBbiIiIiEVbnLpGiIiIiIiE7xPCDsiIhx/1Qn3NiIiIiE36TDBbiIiISAH8j+CIiIhDOUzsa/+IiIWcHXPoiIiIcVpV1aqIiIhBGSz+bYiIiIiIhLZ0xZi4iIiDukAbVb/oiIiEdATJv7iIiIiIiIcUlnTGmLiIiIhx/0jTTILLiIiIhN+kwwW4iIiIcUClTPWriIiIhEOUzMa4iIiIhx/4iIiEdHLJuNhx/4iIiIiIiIhN+kwwW4iIiIcf+EpnTGmLiIiHH/iIiIiIhEoxzFzoiIiIhx/13o0xeIiIhQjNCDiIiIUIzQg4iIiIiIhx/4TOEsQe2IiIhGQEy7+/+IiIiIhANJwNtoiIcf9M4SxB7YiIiIPkiysrdNiIiIODxhucOe/4iIiEM5TOxr/4iIiEfcXJI6iIiHH/R1BcmvqHH/iIhG7pyhFoiHH/iIiISNNMgsuIcf+IhDOUzca4hx/4iITwJMH9uIiIcf+IiISNNMgsuIhx/4iIiEjTTILLiHH/iIQaVM9auIiHH/iITPpMQFuHH/iIg4waG4Pl6IiIhMbixJHYiIiFlO17GIiIiEtnTFmLiIiIhFMDy8/IiIiHFVutpFiIiIiHFI2ixyXYiIiFlO17GIiIiHH/iIhGQEyr+4iIiHH/iIiEpnTGmLhx/4iIiE8CTB/biIcf+IiIhPAkwf24iHH/iIiIhGQEyr+4iHH/iIiIRkBMq/uIiHH/iIiIQaVM9auHH/iIiISNNMgsuIcf+IiIiIRLw8xDyIiHH/iIiIQzlM7Gv/iIiIhKZ0x5i/+IiITwJMH9uIiHH/iIiITR2cPiaIcf+IhI00yCy4iIhx/4iEFErPu1hx/4iEIybOzZiIhx/0r8fGA4iIiIhZwdc+cf+IiEpnTGmLiHH/iIN+wCuhP9/4iIiEpnTGmLcf+IiIiIiES8PMQ8iHH/iIQzlM3GuIcf+IiISNNMgsuIhx/4iIiIRkBMq/uIhx/4iIiE1+PDgciIiHH/iIiIhPAkwf24hx/4iIiIhNfjw4HIiHH/iIiEpnTGmLhx/4iIiEjTTILLiHH/iIiIhKZ0x5i/+IiIiIiES8PMQ8iHH/iIiEbunKEWiHH/iFtV1aqIiIhHjfyXIIiIiIcTu0EbRL7oiIiEdinJnWiHH/iDH0Qb8LvoiIiIiIiEeN/JcgiIiIcTX+QroBvXH/iIiES8PMQ8iIiIhx/4iEjTTILLiIiHH/QzlM3GuIiIcf8yo7G+XE6Icf+IQaVM9auIiIcf+ISmdMaYuIiHH/iEdinJnWiIiIhAsKwF9YiIiIiIiFUn29iIiIiECVPAesiIiIRsxMozuIiIcf9N8Tww7Icf+IiINeXDuxo8cf+IiEAZLA9tiHH/iISHKsiNWIcf+IgzkXG9bo6Ihx/4Ncr0uzULiIiIRLw8xDyIiIhxR3KsiNWIiIhx/4iIhDtVzUqoiIiIiHH/RDA8zPyIhx/4QzlM3GuIiHH/iIhDOUzca4cf+IiISmdMaYuHH/iIiIhLiZxXZoiHH/iEEiXP3aiIiIiEDJzARjiIiINRziu+MdiIiIiEGlTAar/4iIiEpnTGmLcf+IiIiIg5RZG3um6IiIiIiHH/iIiEso/F1wiHH/iDd5w7mGPIcf+Ig9dcGzij6IiIcf9JeYx4Z4iHH/hOjkwnG4cf+IhBpUz1q4iIcf+IiIiIhCpUzlq4iIiITQR8P7iIiIhP+BwQfohx/4iEhQXIr6iIiIhDICzd/YiIcf+Ez6TEBbiIcf+E0mzD2Thx/4iISFBcivqIiIg6VaG2ql6Ihx/4Ru6coRaIiIhx/4R4Tsl7Fx/4iIXejTF4iIcf+E6OTCcbhx/4iEC3jAWHcf+IiIRllsumn/iIiEM5TNxrcf+IiISmdMaYuHH/iIiIiIhOHZwuJoiIiIiIiIS2dMWYuIiIhNfjw4HHH/iIiDevQblQvoiHH/iDPwJL0P24hx/4iIOx3TteIsiIhx/0ZATKv7iIiIRLw8xDyIcf+ISP6sgBWIiIiES8PMQ8iIcf+ITo5MJxtx/4iIiIiIhL6jxRXIhx/4g9OAGzx/6IiIiEQ5TMxriIiIiIiEhHLIuNiIiIQhAc7v6IiIiIiHH/QyAs3f2IiIiECwrAX1iIiIhHwzyTzIiIiIRtV8oqhx/4iIhPAkwf24iIcf+IiITwJMH9uIiHH/iITPpMQFuHH/iITPpMQFuHH/iIg+3UGyIr6IiIcf+IiIhCKTztbIiIiIhx/4iISNNMgsuIiHH/hFzEyzO4hx/4iIRKMcxc6IiIg2jZK6cm2IiIiD7dQbIivohx/4iEj+rIAViIiIhCpUzlq4iIiD9IEbG37oiIiIT45MFxuIiIhN+kwwW4iIiIS2dMWYuIiIiIhJ00xyy4iIiIiIiISMocg16HH/iIhP+BwQfoiIiEzhLEHthx/4iEY3HKyOiIiIiIRDlMzGuIiIhLZ0xZi4iIiITnUsKK1x/4iIiE7xPCDsiIiIStosYl2IiIhDznzTGIcf+IiIiIhL0RxS7oiIiEWzLMTN/4iIiIiEvRHFLuiIiIhDICzd/XH/iIhIyhyDXoiIiIiIcf+ITo5MJxtx/4iISmdMaYuIcf+IhGNxysjoiIiITfpMMFuIiIiEJErOu1iIiIR+6ckRaIiIiIS2dMWYuIiIiIg4ckK4jb2IiIiEbMTKM7iIiIhKeYxoZ4iIiIQqVM5auIiIiE+XfBaIhx/4iIRWTMubOIiIiE36TDBbiIiITfpMMFuIiIiIiIiIT/gcEH6HH/iISmdMaYuIhx/4iIRTA8vPyIiIhSk95siIiHH/SXmMeGeIcf+IhAGSwPbYiHH/iErRHGLuhx/4iISNNMgsuIiHH/hHRyybjYiIiHFOhTwXrIcf+IhPoKwV9YiHH/iDR2AbyJ/oiIiIhCpUzlq4iIiIRkBMq/uIhx/4iIhPoKwV9Ycf+IiEjKHINeiIiIhBnBz2Pohx/4iE6OTDcb/4iIhFSVy7aoiIiIUIzQg4iIiEGcHPY+hx/4iISFBcivqIiIiIiEVJXLtqhx/4iIR8M8k8yIiIiES8PMQ8iIhx/4WcHXPoiIiES8PMQ8iHH/iIiIQaVM9auHH/iIiIiIiIhEvDzUPP+IiIiIiIiIRDlMzGuIiIiElXPHqMhx/4iIiIiIiIQ6ws1T2IiIiIcf+IiIiIiIiIQ6ws1T2IiIiHH/iIQzlM3GuIcf+IiIiIiIhL6jxRXIcf+IiIiIS+o8UVyIiIcf+IiIQaVM9auIcf+IiIiE8CTB/biHH/iIiIiEjTTILLcf+IiIiIRkBMq/uIcf+IiIiIiEZATKv7cf+IiISFBcivqIiIhBGSz+bYiIiIX3zSg/+IiIhJ7GxxOYiIiINgGSuv5tiHH/iIiIiITX48OByIcf+IiIiIhEvDzEPIiHH/iIiIiIRkBMq/uHH/iIiIiEZATKv7iHH/iIiIiES8PMQ8iIhx/4iIhBpUz1q4hx/4iIiIhPAkwf24cf+IiEEiXP3aiIiIiITX48OBxx/4iIiIiE8CTB/bcf+IiIP9QxsSvOhx/4iIg0ZGK8m52IiIiEArbA5JiIiIiE36TDBbiIiIhEOUzMa4iIiIQik87WyIhx/4gzmPK9Zw2HH/iIiE51LCitiIcf+IQik87WyIiIiIiIhx/4hPAkwf24iIiIcf+IiElXPHqMiIiIhNmaw2ZYiIiIcUv6TEBbiIiHH/RcxMszuIhx/4gw4qKwLV1x/4iIhIUFyK+oiIiFQn3Nhx/4iIhHwzyTzIiIiIhBwLzz9IiHH/iECuXAYaiIiITeEsMe2IiIiIhCEBzu/oiIiINQMhu/zeiIiIcUClTPWriIiIhQjNCDiIiIhMbixJHYiIiIRbw8tDyIiIiEtwfFj4iIiIhCKTztbIcf+IhDOUzca4hx/4iIiEpnTGmLcf+IiIiIRbMstM2HH/iIhbVdWqiIiIcf+IiIiEfDPJPMiIiIiIhx/4iIiISNNMgsuHH/iIiIiIhJ00xyy4iIiIiEKlTOWriIiIiITfpMMFuIiIhOu/wkQIiIiIQLCsBfWIiIiIiEASTA/biIiIhEOUzMa4iIiIiIhEOUzMa4iIiIQBJMD9uIiIiIS2dMWYuIiIiEZATKv7iIcf+IiIRsxMozuIiIhLBqxflYiIiIiE8CTC/b/4iIiIiE8CTB/bcf+IiIiIhPAkwf23H/iIiIhKZ0x5i/+IiIiIiIRLw8xDyHH/iIiIiIiEASTA/biIiIiIiEtnTFmLiIiIiEnTTHLLiIiIhLZ0xZi4iIiIQkSs67WIiIiEQ5TMxriIiIhBpUwGq/+IiIiIhLZ0xZi4iIiIiE8CTC/b/4iIiIiIRkBMq/tx/4iIiIiIQqVM5auIiIiIiIRLw8xDxx/4iIiIiIQqVM5auIiIhWuttF/4iIiEUwPLz8iIiIhLiZxXZohx/4iEwv3E0Chx/4iIQRAc/v5x/4iIiIiIiIhx/0jKHINeiIiIhUJ9zYiHH/iIiIiIhKXhxqHohx/4iIiIiF3o1Bf/iIiIiIQqVM5auIiIiIiEKlTOWriIiIiIRkBMq/tx/4iIiIiITwJML9v/iIiIiIhCpUzlq4iIiIiEZATKv7cf+IiIiIhI00ySy/+IiIiIiIiIS+o8YVz/iIiIiIiISdNMcsuIiIiITwJML9v/iIiIiIiEASTA/biIiIiIiIhTk91siIiIhOkJwm9oiIiIQJU8B6yIcf+IiIhDOUzsa/+IiIiIiIS2dMWYuIiIiIiIRbw8tDyIiIiIiIiIcUXDPKPMiHH/iIiIiIiIhOfjwoHIiIiIiIRDlMzGuIiIiITX48OBxx/4iIiIiIiIQBJMD9uIiIiIiIQJU8B6yIhx/4iIiIiIWcHXPocf+IiEfDPJPMiIiIhPjkwXG4iIiIiIcf+IhJ2ixyXYiHH/iFhO2LGIcf+IhBpUz1q4iIcf+IiIiE0dnD4mhx/4iISHKsiNWHH/iIiIQik87WyIiIiIcf+IiISoK8Z9SIiIiEtnTFmLiIiIiIRrMspM2IiIiIiIWU7XsYiIiIcUlnTGmLiIiIhx/4iIiIhNBHw/uIiIiHFJZ0xpi4iIiIcUR97LghiIiIgzxQK+Ov3/iIiIQhAc7v6IiIiEvzbGDJ/4iIiEAZLA9tcf+IiEoGrH+V/4iIiElXPHqMiIiIiEASTA/biIiIhCpUzlq4iIiIRsxMozuIiIiIhJcqx41YiIiIQtnc4mKIiIiEIQHO7+iIiIg1JRO72uyIiIiES8PMQ8hx/4iIiIiIiE36TDBbiIiIiEfDPJPMiIcf+IiIiIiIiEvqPFFccf+IiIiIiIiEdATJv7iIiIiIiISfWcgKb/iIiIiIiE4dnC4miIiIiIiE67/CRAiIiIhAsKwF9YiIiIiFOT3WyIiIiEvqPFFciIiHFOAkwf24iIiISfWccKaHH/iIiIiIiIiHH/iEZATKv7iIiIiHH/Ru6coRaIiIiEOsLNU9iIiIhXutlFiIiIhF+fywYIiIiIiHH/hCx5zjhoiIiIhEOUzMa4iIiIRDlMzGuIiIiIhCpUzlq4iIiIiHH/SmdMaYuIiIhx/4iIX3zRg4hx/4iITOEsQe2IiIhx/4RkBMq/uIiIiEGcHPY+hx/4iIiEOsLNU9iIiIhIhOyHsYiIiIhAsKwF9YiIiIR438lyCIiIiIhLZ0xZi4iIiIiHH/TX48OByIiIiIiIcf+ITX48OByIiIiIhxXnzRg4iIiITeEsMe2IiIiIiIhx/4RkBMq/uIiIiIhx/0vqPFFciIiIiIiIhHQEyb+4iIiIiIiHH/RkBMq/uIiIiIiECwrAX1iIiIiDf+QrkBvYcf+IiEtuLGkd/4iIiDu9IbVC3oiIcf+ISmdMaYuIiHH/hAGSwPbYiIiHH/SeNcgcr/iIiIRMVs06n/iIiISGl8iWiIiIhcVdSqiIiIhQjNCDiIiIhe6NIXiIiIiExuLEkdiIiIhMbixJHYiIiIhVJ9vYiIiIiIhZwdc+cf+IiISvx8YDiIiHH/iEZrrKlFiIiIhKm9xmQnH/iIiD9qYbGVnoiIcf+ITQR8P7iIiIiENLjNtHiIiIiFxV1KqIiIiIhQjNCDiIiIiIiEazLKTNiIiIhQjNCDiIiIiE36TDBbiIiIiE+OTBcbiIiIcf+IhSk95siIiIiFCM0IOIiIiF7o0heIiIiIiHH/RbMstM2IiIiIWU7XsYiIiIhx/4hbVdWqiIiIhK41xhyohx/4hNfjw4HIiIiIhBGSz+bYiIiIhEOUzMa4iIiISdNMcsuIiIiIhDtVzUqohx/4iIRLw8xDyIiIhGzEyjO4iIiIcf+IhGQEyr+4iIiIOjNRtsyuiIiITA2MTyeIiIcf9DtVzUqoiIiIg0dgG8if6IiIiHFEzEyzO4iIcf+ITj/sLAGIiIiIiHH/QzlM3GuIiIcf9KZ0xpi4iIiHFApUz1q4iIiIhx/zxKQbS1voiIiIhJcqx41YiIiIg7kmK1bZ2IiIg0s2O8TJyIiIiE36TDBbiIiIiEzzbEDJiIiIiEOsLNU9iIiIiIQBJMD9uIiIiIiISdNMcsuIiIiIQqVM5auIiIiIiEKlTOWriIiIhI00yCy3H/iIiIT45MFxuIiIiE8CTB/bcf+IiIR0csm42Icf+IhCvmzkGYiIiITOEsQe2Ihx/4hBpUz1q4iIhx/4MOsRsCTuiIcf+IQzlM3GuIhx/4g/amGxlZ6IiIiHH/g9dcGzij6IiIiEtnTFmLiIiIhL0RxS7oiIiIStosYl2IiIiHH/iIiIhJVzx6jIiIiIRCAszf2IiIiIStosYl2IiIiIQRks/m2IiIiEbMTKM7iIiIhK2ixiXYiIiIQ0uM20eIiIiEKlTOWriIiIiIiHH/RDA8zPyIcf+IhbVdWqiIiIhGUoyq14iIiIhOh2wniYiIiIcUZ7vJhEiIiIiHH/VrraRYiIiIcUjaLHJdiIiIcUPFbMOpiIiIhxRDccvI6HH/iIg/ywGxNP6IiIiIcf+IiIiEpnTHmL/4iIiEbMTKM7iIiIiEE7fPxIiHH/iIQ7Vc1KqIiIiIQSJc/dqIiIcf9BpUz1q4iIiIcf+IiIhGQEyr+4iIcf+FQn3NiIiIiIR8M8k8yIcf+IiIiIiIiIhx/zWGEbt57oiIiIcThwEreP7Ycf+IiITICMR/eIcf+IhWutpFiIhx/4hCZvzpkIiIiHH/iEkPvH8EiIcf+IiIiIiIT/gcEH6IiIcf+IhBnBz2PoiIiIhJ00xyy4iIiIRDlMzGuIiIiIRTA8vPyIiIiIcf+IiISNNMgsuIhx/4iIhBpUz1q4hx/4iEjTTILLiIiHH/iIiIiIhJVzx6jIiIhx/4iIhKZ0xpi4cf+IiIiIiERbnNpG/4iIiIQik87WyIiIiHH/SmdMaYuIiIhx/0yAjEf3iIiIiE6HbCeJiIiIcU11LCitiIiIhGNxysjoiIcf+FtV1aqIiIiITy2sHSWIcf+IhNZRw5roiIiIhBpUwGq/+IiIiDexkblOboiIiITG4sSR2IiIiEfcXJI6hx/4iINggUuvfriIiHH/Sw2MXydx/4iIhI00yCy4iHH/iEM5TNxriIcf+IiE1+PDgciIiIhK2ixiXYiIiIhx/1980YOIiIcf+IhWutpFiIhx/4W1XVqoiIiIiHFc6NMXiIiIiEKlTOWriIiIg4nQG5Yv7/iIiET5/MBghx/4iISmdMaYuIcf+IiEhQXIr6iIiIiEyr7EVBiIiHH/RkBMq/uIiIiISFBcivqIiIcf+E+grBX1iIiHH/hFzEyzO4hx/4iIWcHXPoiIiIhx/4Qqws5T2Ihx/4iIiIiIiIRNeswoWIiIhxQiAs3f2IiIiIiIhx/0+FPBescf+IiIiIiIiEd03JiyiIiIhNfjw4HIiHH/iISNNMgsuIiIcf+IiIiIiEvqPFFciIcf+IiIhGQEyr+4iIcf+IiIiIhNfjw4HIhx/4iIhBpUz1q4hx/4iIiIQik87WyIiIiHFEzEyzO4iIcf+ET5/MBgiIiHH/hL6jxRXIiIiIQqVM5auIiIiIhJcqx41YiIiIiIiHH/iEE7fPxIiIiIiEuCvFfUiIiIhGzEyjO4iIiIhDtVzUqoiIhx/08CTB/biIiIhEOUzMa4iIiIhPsuwU0YiIhx/4PLQRtEvuiIiIhx/4iECuXAYaiIiIhx/4iE51LCitiIiHH/iIhd6NMXiIhx/4hB2dzyYoiIhx/4THdcSIqIiIiF3o1Bf/iIiIRKMcxc6IiIiIRKMcxc6IiIiDGKcb91joiHH/iE1+PDgciIiIhEOUzMa4iIiIgzbXK9ko2IiIiISXKseNWIiIiE36TDBbiIiIhHYpyp1v+IiIhEvDzEPIiIiHFD+fzAYIiIiIcf+IhBpUz1q4iIcf+IiIiIhEvDzEPIiHH/iIiIiE8CTB/bhx/4iIiIiIhAlTwHrIiIhx/4iIhEvDzEPIiIiIcf+IiIg0wxW8POqIiIiEZATKv7hx/4iIhBIlz92oiIiIgyHhO+4eyIiHH/iIiIiIiIiIQ+ns0WFx/4iIiIiEKlTOWriIiIiIhCpUzlq4iIiIiIT/gcEH6IiIcf+IiIQhAc7v6IiIiIiEzhLEHthx/4iIQRAcD/7/iIiIiIhEvDzEPIhx/4iIiIiIiEOsLNU9iIiIiIcf+IQaVM9auIiIcf+IiIiIiIiEfDPJPMiIhx/4iIiIiIR8M8k8yIiIiHH/iIiIiIiIS+o8UVyHH/iIg+SBGyt+6Icf+IgyF5G+6G6IiIiIR2KcmdaIiIhx/0XMTLM7iIcf+IiEGlTPWriIcf+INzWBucp+iIiIiEySzEbTiIiIhx/4SMocg16IiIiE36TDBbiIiIhN+kwwW4iIiDSPIbxw3nH/iIiIQbeM9IeIiIiIiE36TDBbiIiIiEtnTFmLiIiIiIhxQKVM9auIiIiISdNMcsuIiIiIiHFH00yCy4iIiIg1QIO7v3yIiIiIiIiEKlTOWriIiIhEvDzEPHH/iIiDyicrRdjYiIiIcUTMTLM7iIhx/4hIcqyI1YiHH/iIS24sWR1x/4iIiIiE8CTB/bcf+IiIiEJm/OmQhx/4iIhWutpFiHH/iIR+WMkaeHH/iIiFhO2LFx/4iIiDKjU75crIiIiIhEoxzFzoiIiITvE8IOyIiIcf9I00yCy4iIiIhZTtexiIiIhGsyykzYiIiIiIRcVss6mIiIiEPQzNLziIiIg98dGzDi6IiIcf+ITfE8QOz/iIiIRu6coRaHH/iIiERbnMpGiIhx/4hFzEyzO4cf+IiIiISexscTmIiIiIQqVM5auIiIiIiE36TDBbiIiIiEY3HKyOhx/4iISMocg16IiIiIiIcf+IiIiIiEvRHFLuiIiIiFe62UWIiIiITG4sSR2IiIiDdHwbm4PoiIiIiIcf9DoxzVzocf+IiIRo38tyD/iIiIhJ9ZxwpoiIhx/4hEW5zKRoiIiIcf+Ex3XEiKiIiIiEIpPO1siIhx/4RcxMszuIcf+IiEHZ3PJiiIhx/4gwb6KwoF2IiIiIR2KcmdZx/4iIhI00yCy4iHH/iIRcxMsztx/4iIiISWBsefmIcf+IiEGcHPY+iIiIiEEZLP5tiIiIiFCM0IOIiIiIS5vcVkKIiIiDgqwrjVPXH/iIiIiEtnTFmLiIiIiEjTTILLcf+IiIiEGlTPWrcf+IiIhBpUz1q4cf+IiIhAycwEY4iIiIWU7XsYiIiIUpPfbP+IiIiIiIR2KcmdaIhx/4iE8bbB5Jcf+IiIO7SytUtNiIcf+IhM+kxAW4cf+IiEjTTILLiIhx/4QCJcHtr/iIiIiIhNBHw/uIiIcf+EU3HMyO/4iIiIhGUoyq14iIiIiF3o1Bf/iIiITG4sSR2IiIiIRcVss6mIiIiExuLEkdiIiIhH7pyRFoiIiIhANJwNtoiIcf+ITnUsKK2IiIiEf3zJCDiHH/iIiISP6sgBWIiIiEhQXIr6iIiHH/S+o8UVyIiIiFnB1z6Ihx/4iISVc8eoyIiIiIiIcf9DOUzca4iIhx/z2g47NfHIiIiIcUI5TNxriIiIcf9CMmzs2YiIiIcf9KZ0xpi4iIiHH/QjJs7NmIiIiETg3NHy/4iIiD/2I7EJ3IiIcf+EJLjOtHhx/4iIVrraRYhx/4iIQBksD22Ihx/4iElgbHn5iIiHH/hFzEyzO4hx/4iITZmsNmWIiIiIiIQBJMD9uIiIiIiIiIcf+FhO2LGIiHH/iERkzMmzcf+IiIShjsbnGIiIiDhX0bioLoiIhx/4iIQLeMFYf/iIiIgw2XKwNo2HH/iIhIhOyHsYiIiIhPAkwf23H/iIiINbEzvE7M/4iIiIRsxMozuIiIiIRG3cySKIiIiIiIhx/4iIiIiDY+kbrBboiIhx/zq9wrZCPYiIiIiEZrrKlFiIhx/4iIRkBMq/uIiIhx/4iIhMDYxPJ4iIiIiIiHH/iIhbVdWqiIiHH/hJVzx6jIiIiIiIiIhx/0GlTPWriIiIhxS3dcSIqIiIiIQbeM9IeIiIiIV7rZRYiIiIhEOUzMa4iIiIiEdATJv7iIiIiEQ5TMxriIiIiITPNsQMmIiIiIV7rZRYiIiIhMbixJHYiIiIhbVdaq/4iIiIWU7XsYiIiIhSk95siHH/iIiIiIiEazLKTNiIiIiFlO17GIiIiIiIiIcf+IR0csm42IiIcf+EEQHP7+iIcf+IhBEBz+/nH/iIiIhSk95siIhx/4hN8TxA7P+IiIiIiIiIhx/z+uo7FRXIcf+IiIPmOBspx+iIiIiFrB1j6IiIiISEcsi42IiIiDflIrka3YiIiIgytfG+Sg6IiIiEvRHFLuiIhx/4OurRthUuiIiIiIiIhx/08CTB/biIiIiEK+bOQZiIcf+ISl4cah6IiIiITh2cLiaIiIiIT45MFxuIiIiIQLCsBfWIiIiIhJ00xyy4iIiIT3UsGK2IiIiIW1XVqnH/iIiIiIiIiEazLKTNiIiIhD0MzS84iIiIStosYl2IiIiISdNMcsuIiIiITfpMMFuIiIiIRjccrI6IiIhx/zWGEbt57oiIiHH/QzlM3GuIiIcf8/RoKxuX2HH/iIiDH0Qb8LvoiIiIV7rZRYiIiIhEOUzMa4iIiIg5YAK3n/2IiIiIiIiHH/hCx5zjhoiIiIiEtnTFmLiIiIiEdATJv7iIiIiECVPAesiIiIcf9JD7x/BIiIiHH/hM+kxAW4iHH/iIRfDssPFx/4iIiEsGrF+ViIiIiD9qYbGVnocf+IiEjTTILLiIhx/4iIiIS4mcV2aIhx/4iIQzlM3GuHH/iIiEbw7KDxiIiIiDF40r+HLYiIiIhE16zChYiIiIiDqbcrZkjYiIiIhMq+xFQXH/iIiIQSJc/dqIiIiIiIcUO8PMQ8iIiIiIiIg5PGG3w56IiIiIPDEhtM7eiIiHH/g86KG0F16IiIiEX5/LBgiIiIhBnBz2PnH/iIiIOqSitltdiIiIiIiHH/iITKvsRUGIiIiIQRks/m2IiIiETXrMKFiIiIiEOsLNU9iIiIhXutlFiIiIiEhHLIuNiIiIiE1lHDmuiIhx/4hM4SxB7YiIiIhe6NIXiIiIhIUFyK+oiIiHFEsyy0zYiIiIhVJ9vYiIiIiE0dnE4m/4iIiIR8M8k8yIiIiFxV1KqIiIiIiIQqVM5auIiIiIiITG4sSR2IiIiDUugbvRfoiIiIQa5c9RqIiIiISdNMcsuIiIiIQNL8A9CIcf+IiIiIiIiEI7fOxIiIiIhHe7yYRHH/iIiIiIhDrCzVPYiIiIhVJ9vYiIiIiISGl8iWiHH/iIiIiIiIhCKTztbIcf+IiIiIiIhL6jxRXIcf+IiIiIPMZRtDmuiIiIiIiIhxTqCsFfWIiIiHFMHZw+JoiIiIhBt4z0h4iIiHH/RwH8n+CIiIiIiIcf83ptK5WS2IiIhx/0z6TEBbiIhx/4hGNxysjoiIiIhGNxysjoiIiIhxTfgcIH5x/4iIiEjKHINeiIiIiHE6QXS1vouIiIiIiHH/iIiIRTA8vPyIiIiIiIiHH/iIiIRsxMozuIiIiEbunLEW/4iIiECVPAesiIiIiDQMMbzzzoiIiHH/iIiIiIiDxKQbS1vnH/iIiIiDx1Y7SKnIcf+IiISoK8Z9SIiIiIcUlnTGmLiIiIhxTY5MJxuIhx/4iIiIiIiISVc8eoyIcf+IiIiIiIiIhxThtsHkmIhx/4iIiIXejTF4cf+IiIiIiIhDICzt/f+IiIhIcqyY1f+IiIiIRkBMq/uIcf+IiD58obKDXohx/4iIMzDRvs8u/4iIiISNNMgsuHH/iIiIiIhPAkwv2/+IiIiEpnTHmL/4iIiIiIiEASTA/biIiIiIRkBMq/tx/4iIiIhI00yCy3H/iIiIiEJErOu1iIiIhIhOyHsYiIiIhDMmzc2YiIiIhDS4zbR4iIiHH/iIiIiECwrAX1iIiIiFtV1aqIcf+IiIMXgxsJfO/4iIiIhBGSz+bYiIiIhL0RxS7oiIiIhBnBz2Pohx/4iIiFQn3NiIhx/4iIiIiIiIhPdSwYrYiIiIhCEBzu/oiIiIT3UsGK2IiIiIQBJMD9uIiIiIiIiFnB2D7/iIiIiIiIiIcTxBMbO+zoiIiIhCpUzlq4iIiIiIcf+D/tUbISrv+IiIiIhL0RxS7oiIiIhLBqxflYiIiIcTbT4bksHoiIiIhOkJwm9ohx/4iIg3LFG5066IiIiINu4yuhHNiIiIiEdHLKuN/4iIiIhK2ixiXYiIiIhArlwGGocf+IiIhIaXyJaIiIhx/4iIiIiIiIiHH/iIiEA0nA22iIiIiEW8PLQ8iIiIiIgz10K9KL2IiIiIcf9bVdWqiIiIiEnTTHLLiIiIiEbMTKM7iIiIiEASTA/biIiIiFKT3mxx/4iIiEyAjEf3hx/4iIiE36TDBbiIiIiErjXGHKiIiIiHH/hMgIxH94iIiHH/iIiE1+PDgciIiIcf9I00yCy4iIiIhx/zL7Ib4E3oiIiIhH7pyRFoiIiIhP+BwQfoiIhx/4XejTF4iIiIRsxMozuIiIcf+ElXPHqMiIiIiIhFMDy8/IiIiIhGSVyraoiIiIhLZ0xZi4iIiIiIiIQBJMD9uIiIiIS2dMWYuIiIiIhCpUzlq4iIiIhGzEyjO4iIiIhKYGxp+YiIiIhNgIw394iIiIiIhHQEyb+4iIiIhGzEyjO4iIiIiEKlTOWriIiIiEtnTFmLiIiIiEVkzLmziIiIiHFNjkwnG4iHH/iIQsec44aIiIiITfpMMFuIiIhx/4iIgzfxG9gO6IiIiIg4V9G4qC6IiIcf+IQyAs3f2IiIiIiHH/hK41xhyoiIiIhK41xhyoiIiIcf9HRyybjYiIiIXFXUqoiIiIiEUwPLz8iIiIiHH/hBpUz1q4iIiHH/hIyhyDXoiIiIhbVdWqcf+IiIiIiIiIhx/4Q9es0oWHH/iIiIhBpUz1q3H/iIiE2ZrDZliIiIiDMecb3hjoiIhx/4iIiIiIiIR8M8k8yIiHH/iIiIiIiIiITn48KByIiIiIT45MFxuIiIiIhxSm4sWR2IiHH/iFKT3myIiIiIQ6ws1T2IiIiHH/hd6NMXiIiIhxOc9htjCeiIiIhxQm3c2SKIiIiHFFQEyr+4iIiISFBcivqIiIiHH/iIS24sWR1x/4iIiE+OTBcbiIiIiISdNMcsuIiIiIiIRVucukaIiIiIQbeM9IeIiIiIhG1XyiqIcf+IiIM6OxvVxOiIiIiIhBnBz2Pohx/4iIStEccu7/iIiIiE51LCitcf+IiIhJD7x/BHH/iIiIiIhJ00xyy4iIiIhLZ0xZi4iIiIiF7o0heIiIiIhOdSworXH/iIiIRMVs06n/iIiIhP+BwQfoiIiIiHH/hNfjw4HIiIiIiIT3UsGK2IiIiITfpMMFuIiIiIXFXUqoiIiIiIiHH/iIhKXhxqHoiIiIhLcHxY+Ihx/4iIiE1+PDgciIiHH/hFzEyzO4hx/4iITPpMQFtx/4iIiES8PMQ8iIiIcf+IiIiFa620X/iIiIhOkJwm9oiIiIhNZRw5roiHH/iIhHRyybjYiHH/iITYdsN4mIcf+IiIT6CsFfWHH/iIiIRkBMq/uIiHH/iIiDBxUbCerohx/4iITnUsKK2IiHH/iIiIiIiIiIQik8/Wz/iIiIhEOUzMa4iIiIhOu/wkQIiIiIiE1lHDmuiIiIiHH/g2EzG67M6IiIhx/4iEjsbJE5/4iIiIhOdSworXH/iIiIiIiIhCpUzlq4iIiIhZwdc+cf+IiIiE+OTBcbiIiIiIStosYl2IiIiITodsJ4mIiIiIQhAc7v6IiIhx/4RkBMq/uIiIiIT3UsGK2IiIiEO1XNSqiIhx/4hL6jxRXIiIiIiIhx/4Sx/MXgOIiIiIhAEkwP24iIiIiITOEsQe1x/4iIiEY3HKyOiIiIiIiHH/S4mcV2aIiIiIQqVM5auIiIiIS2dMWYuIiIiIiIcUClTPWriIiIiFOT3WyIiIiIQ0uM20eIiIiIRDlMzGuIiIiHFVutpFiIiIhxRLMstM2IiIiIS9EcUu6IiIiHFNdSworYiIiIiIcf9ArlwGGoiIiIiEUwPLz8iIiHH/hJlPx2sIiIiIhCpUzlq4iIiINj6RusFuhx/4iIiIQaVM9atx/4iIiEjTTILLiHH/iIhOP+wsAYiIiIhN+kwwW4iIiHH/W1XVqoiIiIQBJMD9uIiIiIgy4gG+Hf6IiIiIcf8y10K+KL2Icf+IiIhNBHw/uIiIiIhxSNoscl2IiIiHE6BBK2++3/iIiIS+o8UVyIiIiHH/iIiEWzLLTNiIhx/4iIiIiIiITvE8IOyIiIcf+IiIiIiIhNfjxIHP+IiIiIQik87WyIiIhx/4iIiIiIiIStosYl2IiIiIhx/4iIhPAkwf24iIcf+IiIiIT45MFxuIiIiES8PMQ8hx/4iIhGzEyjO4iIiIiIiEIpPO1siHH/iIiIhPjkwXG4iIiIhFW5y6RoiIiIhBIlz92oiIiIiHH/iEKsLOU9iHH/iIiEO1XNSqiIiIiE4dnC4miIiIiIiIcf9PAkwf24iIiIiE+y7BTRiIhx/4hKgrxn1IiIiIiE3hLDHtiIiIiESjHMXOiIiIiE2AjDf3iIiIiIiHE1I+K63B1x/4iIiDiLYrh0nYiIiIiDk8YbfDnoiIiIhGzEyjO4iIiIhxTQtcL0qIiIiIStosYl2IiIiIhe6NIXiIiIiIQsec44Zx/4iIiDidAbhi/oiIiHFApUz1q4iIiITibMLZOIiHH/iIRfDssPGHH/iIiDgPUrjwrYcf+IiIgx6SS/FtuIiIiIgzo7G9XE6IiHH/iINQMhu/zeiIiIiIiEGcHPY+hx/4iIg5OtK4xS3/iIiIhDtVzUqoiIiIhx/zgjQbjcvoiIiIhGQEyr+4hx/4iIiIhd6NMXcf+IiIiITnUsKK1x/4iIiIhPAkwf24cf+IiIiIiIRkBMu/v/iIiIhbVdWqiIcf+IiIhK/HxgOIiHH/iIiIhd6NMXhx/4iIiEM5TOxr/4iIiITpCcJvaIiIiIcTpDYbW8noiIiIiISdNMcsuIiIiIRDlMzGuIiIiIRKMcxc6IiIiITfpMMFuIiIiEzzbEDJiIiIiIT3UsGK2IiIiIXFXUqoiIiIhBwLzz9IiIhx/4QaVM9auIiIhx/4hK41xhyoiIiIhCpUzlq4iIiIhEvDzEPIiIcf+IhDtVzUqoiIiIhOkJwm9oiIcf+IhNfjw4HIiIiIhxNq9BuVC+iIiIiEZrrKlFiIcf+IhL6jxRXIiIiIhDMmzc2YiIiIiISEcsi42IiIiIQqVM5auIiIiIP57xsmEO/4iIiIPxsCseT9iIiIiEKlTOWriIiIiIiIg5nQG3Yv6IiIiIgw/VGwEq6IiIiHH/RfDssPGIiHH/iISl4cah6IiIiIhx/4VrraRYiIiHH/iIRbMstM2IiIhx/4iIiIiIiIiHH/iDBC9rDNCYiIiIiITwJML9v/iIiIhF3oyyF4iIiIiEG3jPSHiIiHH/iErRHGLuhx/4iIhDICzd/YiIiHH/hPucwkY/+IiIiEGcHPY+iIiIcf+ITPpMQFuIcf+IiITwJMH9uIiHH/iIiISfWccKaIiIhx/0RkzMmziIcf+IiISx/MXgOIiIiIcV580YOIiIiHFMHZw+JoiIiIiHH/hJ2ixyXYiIcf+IhUJ9zYiIiIcf+ErRHGLuhx/4iIhGzEyjO4iIiIhSk95siIcf+IiIiIVCfc2Icf+IiIiIiIiIR2KcmdZx/4iIiIiIiIQJU8B6yIhx/4iIiIiIQRks/m2IiIiIhbVdaq/4iIiIiIiIS+o8UVxx/4iIiIiIiIhxSuo8UVyIiIiIiEnTTHLLiIiIiITwJMH9tx/4iIiIiIiE91LBitiIiIiIVSfb2IiIiIiEtnTFmLiIiIiITwJML9v/iIiIiIiISEcsi42IiIiIiIhM6jxBXIiIiIiIWcHXPohx/4iIiIiIhK2ixiXYiIiIiFxV1KqIiIiIiE91LBitiIiIiIWU7XsYiIiIiIQ0uM20eIiIcf+IiIiIiIhIyhyDXohx/4iIiEjTTILLiHH/iIiIiIXejUF/+IiIiIRlKMqteIiIiIhCEBzu/oiIiIiEtnTFmLiIiIiEMgLO39/4iIiISMocg16IiIiHH/SXmMeGeIhx/4iE1+PDgciIiIiHH/iIRLw8xDyIiIiIhx/4iIiIhPAkwf24cf+IiIhJYGx5+Yhx/4iIhHRyybjYiHH/iIiIiE8CTB/bhx/4iIiIiEjTTJLL/4iIiIhMq+xFQYiIiHH/g+GwKy5P2Icf+IiIiIiElXPHqMiIiHH/iIiIiIiIiHH/iIhHRyybjYiIcf+IiIiIiElXPHqMiIiHH/iIiIiIQJU8B6yIiIiHH/iIiIiIiEfDPJPMiIiIcf+IiIiIiISVc8eoyIiHH/iIiIiIhNfjw4HIcf+IiIiIiE36TDBbiIiIiEdATJv7iIiIiIiEASTA/biIiIiIMZOhv2xeiHH/iIiIPc0xszLOiIiIiE91LBitiIiIiFQn3Nhx/4iIiIT45MFxuIiIiITX48OBxx/4iIiIMngxvofOiIiIiITnUsOK3/iIiIiE4LXC9KiIcf+IhSk95siIiIiEwo/E1wiIiIhCpUzlq4iIiIhAlTwHrIiIcf+Ig8zTG1Ms7/iIiIiDxlsbSaToiIiIiD6O4bJxHoiIhx/4iDxKQbS1voiIiIhx/4iIg5HwS34PuIiIiIhx/08CTB/biIiIiIcf+IhGQEyr+4iIiIcf9I00yCy4iIiIhHQEyb+4iIiIiEUwPLz8iIiIhx/4iIhL6jxRXIiIiIhxRVlsqmmIiIcf+IPLQRtEvuiIiHH/iEhpfIloiIiIiIREJ8y9iHH/iIiIW1XVqoiIcf+IiIiIiEhQXIr6iIiIiEASTA/biIiIiE36TDBbiIiIiE36TDBbiIiIhxQcec44aIiIiIiISvWcYKaIiIiIiIiITvE8IOyIiHH/iIiIiIiIiITG4sSR2IiIcf+IiISNNMgsuIhx/4iIiIiITX48OByHH/iIiIiIiIhKXhx6Hv+IiIiFKT3myIiHH/iIiIiIiIiIS9EcUu6IiHH/iIiIhSk95siIhx/4iIiIiIiIhNZRw5roiHH/iIX3zRg4iHH/iIiIiIiIiIcUpuLFkdiIhx/4iIiIRkBMq/uIhx/4iIiIiIiIiEK+bOQZiHH/iIg2LPK60w2IiIiIiIhJ9ZxwpnH/iIiIiIhGQEyr+3H/iIiIiIiITX48SBz/iIiIiIiES8PMQ8hx/4iIiIQaVM9atx/4iIiIiIiISVc8eoyIcf+IiIiIhPAkwf23H/iIiIiIg+AuGz/R7/iIiIiIiIiITn48KByIiIiIhXutlFiIiIiIiIcf+IhP+BwQfoiIiIiFUn29iIiIiIhMbixJHYiIiIiFOT3WyIiIiIiIiIcf+IiEK+bOQZiIiIiIXujSF4iIiIiIiIhx/4iE1lHDmuiIiIiIUIzQg4iIiIiFnB1z6HH/iIiEY3HKyOiIiIiIXujSF4iIiIiIiHFHaXyJaIiIiIiISmBsafmIiIiITwJMH9tx/4iIiIhQjNCDiIiIiIhBO3z8SHH/iIiIiIiIiETOfMMYiIiIiIWcHYPv+IiIiIhNfjw4HIhx/4iITwJMH9uIiIcf+IhNu/w0QIhx/4iIiISNNMgsuHH/iIiIQaVM9auHH/iIiITbv8RED/iIiIg8ZbG0mk6IiIiIPMZRtDmuiIiIiHFM8Tww7IiHH/iIhKZ0xpi4hx/4iIiEGlTPWrhx/4iIiIhI00yCy3H/iIiIhBpUz1q3H/iIiEfDPJPMiIiIiIiIcf+IiIiISNNMgstx/4iIiIiEKlTOWriIiIiIiEwNjE8niIiIcf9MmaxGZYcf+IiIg+fKGyg15x/4iIiIiIiIU5PdbIiIiIiEWzLLTNcf+IiIiIiIiIQJU8B6yIcf+IiIiIiES8PMQ8iHH/iIiIiITX48OByIcf+IiIiIhQjNCDiIiIiITOEsQe1x/4iIiIiIhCKTztbIiHH/iIiIiITX48OByIcf+IiIiIiIiEIpPO1shx/4iIiIiE8CTB/bcf+IiIiIiE1+PDgchx/4iIiIiIiEvqPFFchx/4iIiIiIiISdNMcsuIiIiIRkBMu/v/iIiIhAK2wOSYiIiIhIRyyLjYiIiIiIiIcf+Ig3GhG55e6Icf+IiIiISYvMd0OIiIiHH/TGUcSa6HH/iIiDghVLjeq4iIhx/4hDtVzUqoiIiIiEPQzNLziIiIiIQqVM5auIiIiIhEOUzMa4iIiIiHFCOUzca4iIiHH/hPAkwf24iIiIhx/4iIRLw8xDyIiIiIcf9BRKz7tYiIcf+IhM+kxAW4cf+IiIQzlM3Gtx/4iIiIMngxvofOiIiIiIPSZis9mdiIiIiISdNMcsuIiIiIhJ00xyy4iIiIiIQBJMD9uIiIiIiIR+6ckRaIiIiIhEOUzMa4iIiIhxPwczsPjMiHH/iIiEpnTGmLhx/4iIiEM5TOxr/4iIiIhd6NMXcf+IiIiIR0csq43/iIiIiF3o0xdx/4iIiIiEKlTOWriIiIiIhLZ0xZi4iIiIiE4LXC9Khx/4iIiINBVhvOqeiIiHH/g05WW8GpqIiIcf+ISNNMgsuIiIhx/4TX48OByIiIiIiHH/hKZ0xpi4iIhx/4iIiIiITvE8IOyIiIiIcf+Ig+hXOyeoyIiIiIhJ00xyy4iIiIhJcqx41YiIiIiDFxUb+OroiIiIiIQqVM5auIiIiIiEASTA/biIiIiIhAEkwP24iIiIiIiIR8M8k8yIiHH/iIiIiIiIiHH/iEAZLA9tiIiHH/iIiIiIhNfjw4HIcf+IiIiE+grCX1/4iIiIhF+fywYIiIiIhZTtexiIiIiITYCMN/eIiIiIhe6NIXiIiIiE51LCitcf+IiIiIiExuLEkdiIiIiIhx/4iIiIhEOUzMa4iIiIiIRkBMu/v/iIiIiIiIiEdATJv7iIiIiIhJ00xyy4iIiIiIhAEkwP24iIiIiIQBJMD9uIiIiIiIiHFDvDzEPIiIiIiESjHMXOiIiIiEEZLP5tiIiIiHFDvDzEPIiIiIiIiIcf+IiIhBt4z0h4iIiIiF7o0heIiIiIhBGSz+bYiIiIiIiEvqPFFchx/4iIiIiIiIhx/4iIS24sWR1x/4iIiIiIiEvqPFFchx/4iIiIiIiEvqPFFchx/4iIiIiIiEdATJv7iIiIiIiIhEvDzUPP+IiIiIiIiIcUO8PMQ8iIiIiIiEASTA/biIiIiIhJ9Zxwpocf+IiIiIiEtnTFmLiIiIiIQBJMD9uIiIiIhH7pyRFoiIiIiEKlTOWriIiIiIiIiEvqPGFc/4iIiIiIiEvqPFFchx/4iIiIiIiIhxToU8F6yHH/iIiIiIiIiHH/hJVzx6jIiIiIiIiIhxToU8F6yHH/iIiIiIiIiEfDPJPMiIcf+IiIiIiIiIcf+IiIiIhBGSz+bYiIiIiIiIhx/4iIiIiISl4cah6Ihx/4iIiIiIiIhx/4hN8Tww7HH/iIiIiIiIhHQEyb+4iIiIiIiIcUO8PMQ8iIiIiIiIhHQEyb+4iIiIiIiEdATJv7iIiIiIiISpT8ZrCIiIiIQNL8E9D/iIiIiIiIiHH/iEEiXP3aiIiIiIR+6ckRaIiIiIiEXejLIXiIiIcf+IiIiIRDlMzGuIiIiIhCKTztbIiIcf+IiIiITwJMH9uHH/iIiIiIhCpUzlq4iIiIhDznzTGHH/iIiIiE8CTB/bhx/4iIiITwJMH9uIcf+IiIiIhLBqxflYiIiIiIRTA8vPyIiIcf+Ez6TEBbiIcf+IiIRUlcu2qIiIiHH/iIhBO3z8SIiIiIcf+IiIiIiIhHAfyv4P+IiIiIiIiIcUj1nHCmiIiIiIiIhx/4iIhEvDzEPIiIiIcf+E1+PDgciIiIiIhx/4hKZ0xpi4iIcf+Ig4pjG4Wc6Ihx/4iIhBpUz1q4hx/4iIhNmaw2ZYiIiIiEQ5TMxriIiIiIS2dMWYuIiIiIhJ00xyy4iIiIiElXPHqMiHH/iIhAycwEY4iIiIiE91LBitiIiIiIiIhx/4Qqws5T2IiHH/iIiIiIiIiHH/hLbixZHYiHH/iIiIiIiIhL6jxRXHH/iIiIiIiIhJVzx6jIhx/4iIhPjkwXG4iIiIiIiIcf9I00yCy4iIiIhxQKVM9auIiIiIcf+E+FPCes/4iIiIiIiIhx/4hCKTztbIiIiIiIhJ00xyy4iIiIiIhx/4iES8PMQ8iIiIiIcf+ES8PMQ8iIiIiIiHFMfjw4HIiIiIiIiHH/iIS+o8UVyIiIiIiHH/iEvqPFFciIiIiIiHH/hGQEyr+4iIiIiHH/TwJMH9uIiIiIhx/4TX48OByIiIiIiHH/SNNMgsuIiIiIcf+ITwJMH9uIiIiHH/TwJMH9uIiIiIhxRUBMq/uIiIiIiIR0BMm/uIiIiIiIhxQ7w8xDyIiIiIiIiHH/Qik87WyIiIiIiIiIcf9L6jxRXIiIiIiIiIcf9CKTztbIiIiIiIiIhx/4S+o8UVyIiIiIiIhx/4iEfDPJPMiIiIiIiIiHH/RLw8xDyIiIiIiIhx/4iEfDPJPMiIiIiIiIiHH/hL6jxRXIiIiIiIiHH/iIiIiIhO8Twg7IiIiIhJ00xyy4iIiIiIcf+EvqPFFciIiIiIRLw8xDyHH/iIiIiIiEtnTFmLiIiIiIhOfjwoHIiIiIiIiIhCKTztbHH/iIiIiIiIiHH/iEbDPLPM/4iIiIiIiIhx/4Qik87WyIiIiIiIiHH/iIR8M8k8yIiIiIiIiIcf+ElXPHqMiIiIiIiIiHH/iIRDA8zPxx/4iIiIiIiIhx/4hAlTwHrIiIiIiIiIhx/4iElXPHqMiIiIiIiIcf+IQJU8B6yIiIiIiIiIcf+IhHRyybjYiIhx/4iIiIiIiIhx/4iIhFsyy0zYiIhx/4iIiIiIiIhx/4hZwdc+iIiIiIhxXnzRg4iIiIcf+IiIiIiIiIcf+IiIiIiIiIhCEBzu/oiIiHH/iIiIiIiIiHH/iIhM4SxB7YiIiIcf+IiIiIiIiIcf9Sk95siIiIiIhDrCzVPYiIiIcf+IiIiIiIiEpeHGoecf+IiIiISuNcYcqIiIiHH/TBa8TpSIiIiIiIcf+E6y7CTRhx/4iIiEGlTPWrhx/4iIiIRLw8xDyIiIcf+IhM+kxAW4cf+IiIg8jiW0cdqIiIiITG4sSR2IiIiIhEOUzMa4iIiIiDPysr0NTYiIiIiFxV1KqIiIiIiEKlTOWriIiIiIiEnTTHLLiIiIiIhJ00xyy4iIiIiISdNMcsuIiIiIiITvE8IOyIiHH/iIiIiIiE7xPCDsiIiIhx/4iIRDA83Pz/iIiIiIRUlcu2qIhx/4iELHnOOGiIiIiHFPJJwNtoiIiIiIiIhcVdSqiIiIiIOgZCtvm9iIiIiHH/iISmdMaYuIhx/4iIhNfjw4HIiIiHH/iISdoscl2Ihx/4iIiIiIiIhx/0pnTGmLiIiIcf+EGlTPWriIiIcf9BpUz1q4iIiIcf+IiE1+PDgciIiIhx/051LCitiIiIiE1lHDmuiIcf+IhFsyy0zYiIiIcf9YTtixiIhx/4iEbVfKKoiIiIiIiHH/iITBa8TpSIiIiHH/QaVM9auIiIiHH/hL6jxRXIiIiIiIiHH/iIiIiECVPAesiIiIiHH/iE1+PDgciIiIiIcf+IiIhO8Twg7IiIiIiIiHH/iIhEvDzEPIiIiIhx/4iIQik87WyIiIiIiHH/iIRLw8xDyIiIiIhx/4iIiIQik87WyIiIiHH/iIiIiIiIiEraLGJdiIiIiHH/iIiIiIiEY3HKyOiIiIcf9WutpFiIiIcf+IiIiIiIR8M8k8yIiIhx/4iEGlTPWriIhx/4iISNNMgsuIiHH/iEvqPFFciIiIiIiHH/hEW5zKRoiIiIhx/4iIiIhK2ixiXYiIiIiIiIhx/4iIiIR8M8k8yIiIiIiHH/iIiISVc8eoyIiIiIhx/4iIhAlTwHrIiIiIiIhx/4iIhCKTztbIiIiIiHH/iIiIR8M8k8yIiIiIiIcf+IiIhKXhxqHoiIiIcf+IiIiIiIiIcf+IiIiEMgLN39iIiHH/iIiIiIiIiHH/iIiITOEsQe2IiIcf+IiIiIiIiIcf+IiIiEzhLEHtiIhx/4iIiIiIiIhx/4iIiIiEGcHPY+iIiHH/iIiIiIiIiHH/iIiIQyAs3f2IiIhx/4iIiIiIiIhx/4iEOjHOXO/4iIiIiIiIiHH/iIiIiIiIiHH/iIhHRyybjYiIcf+IiIiIiIiIcU6FPBeshx/4iIiE1+PDgciIiHH/iIiIhBpUz1q3H/iIiIiIhGQEyr+3H/iIiIiEj+rIAViIiIcf+IhI00yCy4iIhx/4hOC1wvSoiIiIiECVPAesiHH/iIhBpUz1q4iHH/iIg3r0G5UL6IiHH/iEjTTILLiIiIcf+EZATKv7iIiIiIcUTMTLM7iIhx/4hMFrxOlIiIiIiHH/iE1+PDgciIiIiIcf+IhMFrxOlIiIiIhx/4iEfcXJI6iIiIhx/0zhLEHtiIiIiITeEsMe2IiIiIhG1XyiqIiIcf+IhBpUz1q4iIcf+Ig3GhG55e6HH/iIiEvqPFFciIiIiHH/R0csm42IiIiIcU2OTCcbiIcf+IhBRKz7tYcf+IiIiIiIiIcUVATKv7iIiIiITKvsRUGIcf+IiIiIiISVc8eoyIiHH/iIOBEBue7+/4iIiIhI00yCy3H/iIiIiEOsLNU9iIiIiIiFxV1KqIiIiIiIiHH/iIiIiE+OTBcbiIiIiITn48KByIiIiIhMgIxX9/+IiIiITR2cPiZx/4iIiIQCtsDkmIiIiIhJ9ZxwpnH/iIiIQyAs3f2IiIhx/4hI7GyROf+IiIiIS4mcV2aIcf+IiIhKXhxqHoiIiIcf9YTtixiIhx/4iIiIQZwc9j6IiIiHH/TGUcSa5x/4iIiIQik87WyIiIiHH/hBO3z8SIiIiIiEx3XEiKcf+IiIiIiIiIQik87Wxx/4iIiIiIiIhx/4SVc8eoyIiIiIhNfjw4HIhx/4iIiIQaVM9atx/4iIiITfpMMFuIiIiITwJMH9tx/4iIiITS/cPQKIiIiIRsxMozuIiIiIStosYl2IiIiIhcVdSqiIiIiIiIU5PdbIiIiIiIT3UsGK2IiIiIiIRLw8xDxx/4iIiIhPjkwXG4iIiIiIhx/4iIiIRTA8vPyIiIiIhBIlz92oiIhx/4iIiIiE1+PDgciHH/iIiIiEdHLKuN/4iIiIiIiIiHH/iIiIiITX48OByIcf+IiIiIiIiIcf+IhAGSwPbYiIcf+IiIiIiIiEazLKTNiIiIiIiIhx/4iIiIiEZATKv7hx/4iIiIiISEcsi42IiIiIiIiIcf+IiIiIiIhPdSwYrYiIiIiIiIcf+IiIiIiITX48OBxx/4iIiIiE/4HBB+iIiIcf+ITwJMH9uIiIiHH/iIiEEQHA/+/4iIiIiIiIhNZRw5roiHH/iIiEyAjEf3iHH/iIhbVdWqiIiIcf+Ewv3E0CiIcf+IiEZATKv7iIiIcf+EM5TNxriIhx/4iIiIhFMDy8/IiIiIiIhx/4iIRLw8xDyIiIiIcf+IiIhEvDzEPIiIiHH/iIiIiIiIiIcf9Fsyy0zYiIiIiHH/iIiIiIiIhMbixJHYiIiIcf+IiIiISVc8eoyIiIiHH/iIiIiEIpPO1siIiIcf+IiEM5TNxrhx/4iIhNfjw4HIiIiHH/iIiE8CTB/biIhx/4iIhKZ0xpi4cf+IiISyj8XXCIcf+IiISmdMaYuHH/iIiISVc8eoyIiIiIhx/4iIhCKTztbIiIiIiHH/iIiIS+o8UVyIiIiHH/iIiEZATKv7iIiHH/iIiIiECVPAesiIiIiHH/iIiIhL6jxRXIiIiHH/iIiIiIhMbixJHYiIiIiIcf+IiIiIiEfDPJPMiIiIhx/4iIiIhO8Twg7IiIiIiIcf+IiIiIhAlTwHrIiIiIcf+IiIiElXPHqMiIiIiHH/iIiIhCKTztbIiIiIcf+IiIiIiE7xPCDsiIiIiHH/iIiE1+PDgciIiIcf+IiIiIiElXPHqMiIiHH/iIiIiIRFucykZx/4iIiD5aUbKlroiIiIiIiEyJnEdmiIiIiIOmx2tpOJiIiHH/iIMgVRvvquiHH/iIiE8CTB/biIhx/4iIiENLjNtHiIiIiIiIcf+EIpPO1siIiIiIiEVJXLtqcf+IiIhZwdc+iIiIcf+EjKHINeiIiIiIQ7Vc1KqIiHH/iIiEfDPJPMiIiIiIRTA8vPyIiIiISdNMcsuIiIiIhcVdSqiIiIiIQBJMD9uIiIiIiIiIcf+IiIiIiEzhLEHthx/4iIiIiIiIhx/4iIhI00yCy4iHH/iIiIRFucykaIhx/4iIiIRFucykaIcf+IiISmdMaYuHH/iIiISmdMaYtx/4iIiEG3jPSHiIiIiIiIiHH/iITfE8QOz/iIiIiIiEtnTFmLiIiIiIiHH/iIiIS4mcV2aIiHH/iIiIiIiIiIcf9EMDzM/Ihx/4iIiIiIiIiEOsLNU9iIiIcf+IiIiIiIiIhx/4iEdHLJuNiIhx/4iIiIiIQJU8B6yIiIhx/4iIiEvRHFLuiIiIiISMocg16IiHH/iIiIiITX48OByIcf+IiIiIRkBMq/uIcf+IiIhLKPxdcIcf+IiIiELHnOOGiIhx/4iE1+PDgciIiIiHFJZ0xpi4iIiIcf+IiEjTTILLiIhx/4iEpnTGmLiIcf+IiISNNMgsuIhx/4iIQaVM9auIhx/4iIiIiE1+PDgciHH/iIiIhCKTztbIiIiIcf+IiIiIiElXPHqMiIiHH/iIiIiIiITvE8IOyIiIhx/4iIiIiIhDrCzVPYiIiIiIcf+IiIiIiIiIQ6ws1T2IiIiHH/iIiIiIiElXPHqMiIhx/4iIiIiIhCKTztbIiHH/iIiIiIhDrCzVPYiIiIiIhx/4iIiIiIiIQ6ws1T2IiIiIcf+IiIiIiIiEIpPO1shx/4iIiIiIiIhKeYxoZ4iIhx/4hNu/w0QIiHH/iIhCKTztbIiIiIiIcf9Nu/w0QIiIhx/4g86KG0F16IiIhx/4iIiIhIyhyDXoiIiIcf+IPjZyssmNiIiIhx/4SmdMaYuIiIcf+ITPpMQFuIcf+IiIS4mcV2aIiIcf+IQzlM3GuIhx/4iIQUSs+7Vx/4iIiITj/sLAGIiIcf+IiEGlTPWriIcf+IiIiITnUsKK2HH/iIiINYYRu3nucf+IiIiELHnOOGiIhx/4iISmdMaYuIcf+IiIRkBMq/uIiIcf+IiIiE8CTB/biHH/iIiEZATKv7iIiHH/iIhPAkwf24iIhx/4iIiISNNMgsuHH/iIiIiIhGQEyr+3H/iIiIhBpUz1q3H/iIiIiIS2dMWYuIiIiIiIiIcf+IQJU8B6yIiIiIiIiEW8PLQ8iIiIiIiIhDtVzUqohx/4iIQJU8B6yIiIiIQSJc/dqIiIhx/4iEVSjLrXiIcf+IiIiIRkBMq/uIcf+IiIiIRLw8xDyIiHH/iIiISmdMaYtx/4iIiIiITX48OByHH/iIiIiIiIiIcf9K0Rxi7oiHH/iIiIUpPebIiIcf+IiIiIiEraLGJdiIiIiIiIcf+IiIiIiIiIhx/0peHGoeiIiIiIiIcf+IiIiIiIiIhx/4Qqws5T2Ihx/4iIiIiITX48OByHH/iIiIiF3o0xdx/4iIiIiEzhLEHthx/4iIiIRDlMzGuIiIiIhEvDzEPIiHH/iIiIiF3o0xdx/4iIiIiIiIiHFLZRxJrocf+IiIiIhFMDy8/IiIiIhVJ9vYiIiIiIhHQEyb+4iIiIiIiIS+o8UVxx/4iIiIiIiIiHH/hEvDzEPIiIiIiIS+o8YVz/iIiIiIiIiIRTA8vPyIiHH/iIiIiIiIhJVzx6jIhx/4iIiIiIiIiEfDPJPMiHH/iIiIiIiIiIcf+IhJ2ixyXYhx/4iIiIiIiIiHH/iIiEWzLLTNiIhx/4iIiIiIiIiHH/QRAc/v6IiHH/iIiIXejTF4cf+IiIiIiIiIhx/4iEKsLOU9hx/4iIiIiIiIiHH/iIiIRbMstM2Ihx/4iIiIiIhCKTztbIiHH/iIiIiIhSk95shx/4iIiESjHMXOiIiIiIiIcf+IiIiIiIiEIpPO1shx/4iIiIiIiEOsLNU9iIiIiIWU7XsYiIiIcf+IhIyhyDXoiIiIiIhx/4iIiIiIiIiHFDvDzEPIiIiIiIiIcf+IiIiE1lHDmuiIiIiIhx/4iIiIiIiEwNjE8niIiHH/iIiIiIQJU8B6yIiIiHH/iIiIiIhJVzx6jIiIhx/4iIiIiE1+PDgciHH/iIiIiIhL0RxS7oiIiIiE/4HBB+hx/4iIiIiIhP+BwQfoiIhx/4iEEQHP7+cf+IiIiIiEY3HKyOiIiIhx/4hBEBz+/ocf+IiIiIiIiFCM0IOIiIiIiHH/hZwdc+iIiIiIhx/4iIiIiE1lHDmuiIiIiIcf+IhZwdc+iIiIiHH/iIiIiIiEKlTOWriIiIiISdNMcsuIiIiIg0jyG8cN5x/4iIiIg/JDKx282IiIcf+Ig7SuK1tR2IiIiIcTroQ7UXvIiIiIiEASTA/biIiIiIiIcf+EdHLJuNiIiIcf+IUpPebIiIiIiHH/hFsyy0zYiIiIhx/4S24sWR2Icf+IiIiIhPAkwf23H/iIiIiIiIiIcUdXPJqM/4iIiIiIiIiHH/RbMstM2IiIiIhx/4iIiEpnTGmLcf+IiIiIiElXPHqMiIiHH/iIiIiIiIiIcf+IiIQyAs3f2IiIhx/4iIiIiIiEIpPO1siHH/iIiIhI00yCy4cf+IiIiIiIhHQEyb+4iIiIiIiIiDpMcbazjohx/4iIiIVrrbRf+IiIiIRbMstM2Icf+IiIhL0RxS7oiIiIiIhL0RxS7oiIiIcf+IiIiIiIiIcf+IiIR0csm42Ihx/4iIiIiIiIhx/4iIiIiEGcHPY+iIiHH/iFtV1aqIiIiHH/iIiIiIhP+BwQfoiIiHH/iFQn3NiIiIhx/4iIiIiIiIiHFPCSwPbYiIiIcf9FzEyzO4iHH/iIiIWcHXPoiIiHH/iF3o0xeIiIhx/4iEY3HKyOiIiIiIiIhBNJz8toiIiIiIT/gcEH6IiIhx/4iEEQHP7+cf+IiIiEhpfIloiIiHH/iE/4HBB+iIiIhP+BwQfoiIiIcf+IhNfjw4HIiIiIhx/4hEvDzEPIiIiIiINWtCu5S9iHH/iIiE6QnCb2iIiIiIQSJc/dqIhx/4iIPt1BsiK+iIiHH/iIiEA0nA22iIiIiHH/iIhANJwNtoiIiIiFxV1KqIiIiIiEvRHFLuiIiIcf+Ez6TEBbiIcf+IiIhSk95siIiHH/hAGSwPbYiIhx/4iFhO2LGIcf+IiIRLw8xDyIiIiHH/iIhPAkwf24iIhx/4iIRcxMwzv/iIiIhJcqx41YiIiIiEE7fPxIhx/4iIiIQhAc7v6IiIiIg7bsG1kT6IiIiIiHH/iIiISNNMgsuIcf+IiIhEvDzEPIiIiHH/iIiE7xPCDsiIiIiIiIhx/4iINp8xumDOiIiIiIR9xckjpx/4iIiIiIiDEp0b/WLoiHH/iIiIiEIpPO1siIiIcf+IQSJc/dqIiIiIiIiIcUMwPMz8iIhx/4iIiIQr5s5BmIiIiIiEQgLM39iIiIiIiFxV1KqIiIiIiIQhAc7v6IiIiIgzfxG9gO6Ihx/4iIhSk95siIiIcf+IhHRyybjYiIcf+IiIiIhOkJwm9oiIiHH/iIQaVM9auIiHH/iIhNfjw4HIiIiIcf+IiEdHLJuNiIhx/4iIiIiIiIhx/4iEjTTILLiIiHH/iINpbCumk9iIiIiIRLw8xDxx/4iIiIiIiEASTA/biIiIiIPt1BsyK+/4iIiIiIiIiEvRHFLuiIiHH/iEM5TNxriIcf+IiE1lHDmuiIiIiIT/gcEH6IiIcf+IiEK+bOQZiIiIiIiIhx/4iIiIhM4SxB7Yhx/4iIiIiIVCfd2P+IiIiIRlKMqteIiIiIiITG4sSR2IiIiIhx/4iIiIiIVCfd2P+IiIiITWUcOa6IiIiIhTk91siIiIiIhMbixJHYiIiIhx/4iIiIiIiIiHH/iITvE8IOyIiIiIiITG4sSR2IiIiIhawdY+iIiIiIiIQBJMD9uIiIiIiIhAlTwHrIhx/4iIiIM4hBvXe+iIiHH/iITZmsNmWIiIiIiE67/CRAiIiIiITvE8IOyIiIhx/4iIRKMcxc6IiIiIhIyhyDXoiIhx/4iEpeHGoeiIiIiIhGsyykzYiIiIiFlO17GIiIiIhxSdEcYu6Ihx/4iIhL82xQyYhx/4iIiFnB1z6IiIhx/4iIWcHXPoiIiIcf+IiIiIiIiIhx/4iEfljJGnhx/4iIiIRkBMq/uIhx/4iIiIiIiIiHH/PEpBtLW+iIiIiIhTk91siIiIiIhHwzyTzIiIiHH/hGQEyr+4iIiIiHFApUz1q4iIiIhx/00dnD4miIiIiHH/N5YhuWneiIiIiIhbVdaq/4iIiIhOdSworYcf+IiIiIiE1+PDgchx/4iIiIiFtV1apx/4iIiIiIiIiHH/iIiIhJVzx6jIiIiIhx/4iIiIiIiIhBGSz+bYiIiIiHH/iIiIiIhHwzyTzIiIiIcf+IiECVPAesiIiIiIiIcf+IhFsyy0zYiIiHH/iIiIiIiIiIcf+IiITvE8IOyIiIiIiIiHH/iIiIiIiIiEraLGJdiIiIiHH/iIiIiIiIiExuLEkdiIiIcf+E3xPDDscf+IiIiIhQjNCDiIiIiIhNZRw5roiIiHH/hSk95siIiIiIhx/4iIiITnUsKK2HH/iIiIiIiIiIcUXDPKPMhx/4iIiIiIiIiHH/TnUsKK2IiIiIcf+IiIiIiIiIhx/4iIiES8PMQ8iIiIcf+IiIiEdHLJuNcf+IiIiITwJMH9uHH/iIiIiIiIiIcf+IiIiEOsLNU9iIiIiIOUWRt7puiIiIiIcf9WutpFiIiIhx/4iEpeHGoeiIiIiIU5PdbIiIiIiIiIcf9OkJwm9oiIiIiIiISEcsi42IiIiIiEbVfKKocf+IiIiISVc8eoyIiIiHH/hPl3wWiIiIiIiIhx/0M5TNxriIiHH/iIiIiITpCcJvaIiIhx/4iIiIiEjTTJLL/4iIiIiIRLw8xDyIcf+IiIiIRLw8xDyIiHH/iIiIiIhOP+wsAYhx/4iIiDidAbhi/oiIiHH/g8dWO0ipyIiIiIcf82abO6lkyIiIiIiD/LAbE0/nH/iIiIhN+kwwW4iIiIiIRTA8vPyIiIiIcf+IiEfDPJPMiIiIiIiIhx/4iITwJMH9uIiIcf+IOb1kt0KbiIiIiIcf+IhFsyy0zYiIiHH/VrraRYiIiIcf+ITOEsQe2IiIiIMXblv4kaiHH/iIiIOkqEtrV7iIiIcf+IiEVJXLtqiIiIiIcUdXPJqM/4iIiIhE16zChYiIiIiE2AjDf3iIiIiIiHFG/qygFf+IiIiIiIiIhxSfx8YDiIiIiIiHH/iEbunKEWiIiHH/iF3o0xeIiIhx/4hOFIwut4iHH/iIiEpnTGmLhx/4iIiIOiiSttdtcf+IiIiIRLw8xDyIiHH/iIhFzEzDO/+IiIiIiEnTTHLLiIiIiIiEE7fPxIcf+IiIiIQLCsBfWIiIiIiIg9zTGzMs6IiIhx/4g3KmS51ZuIiIiIhJ00xyy4iIiIiDZZArqm/YiIiIiHH/Tqm8JWSIiIiIcUVATKv7iIiIiIQqVM5auIiIiIiIcf+IiErRHHLu/4iIiIiE/4HBB+iIiIcf+IiIiESjHMXOiIiIiIRKMcxc6IiIhx/4iIiIiERbnMpGcf+IiIiIiEp5jGhniIiIiIcT+MsbBzToiIiIiIiIiElXPHqMcf+IiIiIiIiIhxTT/sLAGIiIiIiDQMMbzzzoiIiIcf+ErjXGHKiIiIiIiEn1nHCmhx/4iIiISNNMgsuHH/iIiIiDfKsbk1ToiIiIcf+DEOYb/xnoiIiIcf9DoxzVzocf+IiIhI00yCy4hx/4iIiElgbHn5iIcf+IiD//kbEAboiIiIiEASTA/biIiIiIRKMcxc6IiIhx/4RtV8oqiIiIiIiDurgrVUfYhx/4iIiIiIiIhx/0tuLFkdiIhx/4iIhBt4z0h4iIiIiEK+bOQZiIiIiFe62UWIiIiIhx/0ZATKv7iIiIiIhZTtexiIiIhx/4TnUsKK2IiIiHH/iIiIiIiE7xPCDsiIiIhx/4g0jyG8cN6IiIiHH/iIiES8PMQ8iIiIhx/4iIiIiIiEX5/LBgiIiIiIhAEkwP24iIiIiIhDx5zThoiIiIiIN2kSuZbthx/4iIiEcB/J/giIiHH/iIhG1XyiqIiIiIiEzzbEDJiIiIiIcUEpPO1siIiIiIiD04AbPH/oiIcf+IiEDS/APQiIiIcf+E8CTB/biIiIiHH/iIRFucykaIiIhx/4QZwc9j6IiIiIiIOb9Rt0CuiHH/iIiDaoYbpXnoiIiHH/iIS+o8UVyIiIiIiHH/Sgasb5WIhx/4iIQik87WyIiIiIiHH/iIiIiIhDrCzVPYiIiIiIhx/4iIiIiIhO8Twg7IiIiIcf+E4LXC9KiIiIiIhDrCzVPYiIiIcf9PAkwf24iIiIiHH/iIRkBMq/uIiIiHH/iIiEdinJnWiIiIiIcUjjXHHKcf+IiIiIiIiIhDrCzVPYiIiHH/iIiIiITpCcJvaIiIhx/4iIiIiIhCKTztbIiHH/iIiIQik87WyIiIiIcf9KZ0xpi4iIiHH/iIhI/qyAFYiIiIhJ00xyy4iIiIiDY+kbrBboiHH/iIiEZATKv7iIiHH/iIiIiITvE8IOyIiIiIhx/4iIiIhI00yCy3H/iIiIiISVc8eoyIiIhx/4iIhGNxysjoiIiIiIQhAc7v6IiIiHH/iE/4HBB+iIiIiIiIXujSF4iIiIiIhx/4iIT/gcEH6IiIiIiIcVdO2LGIiIhx/4iIiEvRHFLuiIiIiIhCEBzu/oiIiIiHH/iEjKHINeiIiIiIiIQhAc7v6IiIhx/4hGNxysjoiIiIiIiIhe6NIXiIiIiIhx/4hJVzx6jIiIiIiIiIcf+IiIS9EcUu6IiIiIiIiIcf9d6NMXiIiIiHH/iITWUcOa6IiIiIiIiIcUVATKv7iIiIiIiHH/iIiIiIiIiIcf9DICzd/YiIiIiIhx/4iIiIiIiIhAK2wOSYiIiHH/iEVJXLtqiIiIiIWU7XsYiIiIhx/00dnD4miIiIiHH/iIiIiIiIhEvDzUPP+IiIiIiES8PMQ8iHH/iIiIiIS2dMWYuIiIiITR2cTib/iIiIiIhL6jxRXIiHH/iIiD9GJLG524iIiIiIg5yCO3N9yIiIiIiIiDHrEb8U7oiIiHH/iF980YOIiHH/iD9zkbGMbocf+IiIhO8Twg7IiIiIiIiEASTA/biIiIiIiHH/hI00yCy4iIiIcf+IRLw8xDyIiIiIiHFAEBz+/oiIhx/4hOdSworYiIiHH/iIiIiIiIiIStosYl2IiIiHH/iF3o0xeIiIhx/4hOdSworYiIiHH/iIiIiIiIiIcU8JLA9tiIiIhx/4UpPebIiIiIiIcUZHLJuNiIiIiHH/hCZvzpkIiIiIcf+ECVPAesiIiIiIiIiE67/CRAiIiIiHH/iE27/DRAiIcf+IiIiIStosYl2IiIiIiIiIcf+IRLw8xDyIiIiIiEbMTKM7iIiHH/iIiEn1nHCmiIiIhx/4iFKT3myIiIiIcf9OdSworYiIiIhx/4iIRkBMq/uIiIhx/4hBpUz1q4iIhx/4iIiIhWuttF/4iIiIiIT/gcEH6IiIcf+Ig3LFG5066IiIiIiIiIRX3syCH/iIiIiIOREBt+7+iIiIiITxSMHreIiIiIcf9UJ9zYiIiIiIcUrqPFFciIiIiIhO8Twg7IiIiIcf+IiEvqPFFciIiIiIcf+IhPAkwf24iIiHH/iIhI00yCy4iIcf+IiIQik87WyIiIiIhx/4RkBMq/uIiIiIhx/4RkBMq/uIiIiIhx/4iITHdcSIqIiIiIiHFApUz1q4iIiIhxRkcsm42IiIiIcf+IiIiIiElXPHqMiIiHH/iIiIiIiIiE7xPCDsiIhx/4iIiIiIiIiHH/iIhEvDzEPIiIiIhx/4Q6Mc1c5x/4iIiIhGQEyr+4hx/4iIiEGlTPWrhx/4iIiIiIiIiHH/iIQUSs+7WHH/iIiIiD+5YrFGnYiIiIiE5+PCgciIiIiIiIQJU8B6yIcf+IiIiIiIiIhxSuo8UVyIiIiIiIiIcf+EtuLFkdiHH/iIiIiIiIiIcf+IQJU8B6yIiIiIiIiIcUMwPMz8iIcf+IiIiIiIiIhxQ7w8xDyIiIiIiIiHH/RsM8o8xx/4iIiIiIiIiHFH00yCy4iIiIiHFH00yCy4iIiIiHH/SP6sgBWIiIiIhNfjw4HIhx/4iIiE51LCitiHH/iIiITR2cPiaIcf+IiIhDS4zbR4iIiIiIiHH/iIiIiECVPAesiIiIiHH/iIiIhAlTwHrIiIiIiHFRk95siIiIiIiEhHLIuNiIiIiIhx/4iIiIiIiIiEEZLP5tiIiIiHH/iIhM+kxAW3H/iIiIiElXPHqMiIiIhx/4iIiE7xPCDsiIiIiIiIcf+IiE1+PDgciIiIhx/4iIiIX3zSg/+IiIiIhSk95shx/4iIiIiIiIiHH/iELHnOOGiIiIiIcUfTTILLiIiIiIcf+IiIQ0uM20eIiIiIiIiHH/iEIpPO1siIiIiIiIcf+IiEAZLA9tiHH/iIiFnB1z6IiIiHH/iIiIiIhHwzyTzIiIiIcf+IhI00yCy4iIhx/4iIiIiIiIR8M8k8yIiHH/iIiIiIiIiESjHMXOiIhx/4iIRLw8xDyIiIiIcf9DoxzVzohx/4iIiITwJMH9uIcf+IiIhUJ9zYiIcf+IiEKsLOU9cf+IiIiIiE8CTC/b/4iIiIiIhL6jxRXIhx/4iIiFa62kWHH/iIiIiIiIiHH/StEcYu6Ihx/4iIhL0RxS7oiIiIiITWUcOa6IiIiHH/iIiIhKZ0x5i/+IiIiIiEXejLIXiIiIcf+IhDICzd/YiIiIhxQJwc9j6IiIiIiISMocg16Ihx/4iEOjHOXO/4iIiIiEMgLN39iHH/iIhffNGDiHH/iIiIS+o8UVyIiIiHH/iIiIiE1+PDgciIcf+IiIiIhCKTztbIiIhx/4iIhHwzyTzIiIiIiIiHH/iIiEnaLHJdcf+IiIiIiIiIhx/zTM4bwzHoiHH/iIiIhZwdc+iIiHH/iISNNMgsuIiIcf+IiELHnOOGiIiIhx/4hL6jxRXIiIiIiIhx/4iIiIiIiEY3HKyOiIhx/4iFQn3NiIiIhx/4hM+kxAW4hx/4iIiIiIiE91LBitiIiIiIiIhx/4iIiITwJMH9uIcf+IiIiIhbVdWqhx/4iIiIQyAs3f2IiHH/iIiIiIhbVdWqcf+IiIiIhKXhxqHoiHH/iIiIiEIpPO1siIiIcf+IiIiIhL6jxRXIiIcf+IiIiEZATKv7iIcf+IiIiIVrrbRf+IiIiIhM4SxB7Ycf+IiIiIiIiIhx/4iIiIiEjKHINeiIiHH/iIiIiIiIiIcf+IiITG4sSR2IiIiIhCKTztbIiIhx/4iIiISNNMgsuHH/iIiIiELHnOOGiIcf+IiE0dnD4miIhx/4iIiITX48OByIiHH/iIiIiITX48OByIcf+IiIhNfjw4HIiIhx/4iIM6OxvVxOiIiIiIiIS3B8WPiIiHH/iIhOdSworYiIhx/4g/UUGxrr6IiIiIiITgtcL0px/4iIiIhHRyyrjf+IiIiIhICNyfcv+IiIiIhd6NQX/4iIiIiIWcHXPohx/4iIiIiIQ6ws1T2IiIiIiIcf+IiISdoscl1x/4iIiIiITwJML9v/iIiIiIiIhBnBz2PnH/iIiIiF3o0xdx/4iIiIiIiIiE1lHDmuiHH/iIiIiIhbVdWqcf+IiIiE8CTB/biHH/iIiIiIiIQsec84b/iIiIiIiIMBnBsPY+iIiIiIiDukAbVb/ohx/4iIiDy0EbRL7ohx/4iIiIiIiIiHH/RDA8zPyIcf+IiIX3zRg4cf+IiIhPAkwf24iHH/iIiIiIiEjKHINeiIcf+IiIQzlM3Gtx/4iIiIRLw8xDyIiIcf+IQzlM3GuIhx/4iIhKZ0xpi4cf+IiIhOFIw+t/+IiIiIiIiIhx/4iDgRAbnu/v+IiIiIiIiIhJ00xyy4iIiIiDSRcbxujoiIiIhxQBAc/v6IiIcf+IiEIybOzZiIhx/4iIiIhL6jxRXIiIhx/4iITOEsQe2IiIhx/4iEGlTPWriIhx/4iIiIiIiIiHH/hMgIxH94iIiHH/iIiIhL6jxRXIiIiHH/iIiIiIiE7xPCDsiIiIhx/4iIiIiIhFMDy8/IiIiIhx/4iIiIiIiIhHwzyTzIiHH/iIiIiIiIiECVPAesiHH/iIiIiIRLw8xDyIhx/4iIhBpUz1q4hx/4iIiIiIiIRLw81Dz/iIiIiIiECVPAesiIiHH/iIhIcqyI1Ycf+IiIiEbunKEWcf+IiIiIiES8PMQ8iHH/iIiIhIUFyK+oiIiIiIhx/4hLbixZHYcf+IiIiE8CTB/biHH/iIiIiIiIiIcf9GwzyjzHH/iIiIiIiIS+o8UVyHH/iIiIiIiE1+PDgccf+IiIiIiE1+PDgchx/4iIiIiEIpPO1siIiHH/iIiIiIiIhAlTwHrIiHH/iIiIiIiEMgLN39cf+IiIiIiIiIhx/4iIiIiIiEvqPFFchx/4iIiIhDrCzVPYiIiIiIiIcf+IiIiIiIiIRbw8tDyIiIiIgzfxG9gO6IiIiIhG1XyyqP+IiIiIiIhEvDzEPHH/iIiIiIhCKTztbIiIcf+IiIiIiIiIhFMDy8/IiIcf+IiIiIiIiIhxQzA8zPyIhx/4iIiIiIiIQik87WyHH/iIiIiIiIhJVzx6jIhx/4iIiIiIiIiHH/iIiEWzLLTNiIhx/4iIiIiIiIiExuLEkdiIiHH/iIiIiIiIiIcf9AGSwPbYiIiHH/iIiIiIiEEZLP5tiIiIiIiIcf+IiIiIiIiIhx/4iIhOdSworYiHH/iIiIiIS+o8UVyIiHH/iIiIiIiIiE36TDBbiIiIhx/4iISdoscl2HH/iIiIiIiEKlTOWriIiIiIiIhx/4iEnaLHJdiHH/iIiIhSk95siIhx/4iIhOFIwut3H/iIiIiIiIiISVc8eoxx/4iIiIiES8PMQ8iIcf+IiIiIhIyhyDXoiIhx/4iIX3zRg4hx/4iIiIiIiISVc8eoyIcf+IiIiIiIiISVc8eoyHH/iIiIiIhSk95shx/4iIiIiEpeHGoeiIcf+IiIiIiITX48OBxx/4iIiIiIiIiHH/iIiIiEdHLKuN/4iIiIiIVCfd2P+IiIiIiEr8fHA4/4iIiIiIiIiHH/g5VUO3qryIiIiIhxQESs+7WIiIcf+IiERbnMpGiIiHH/iIiIhNfjw4HIiIcf+IiEO1XNSqiIiIiIiHH/TwJMH9uIiIiIhIyhyTXv+IiIiIS9EcUu6IiIiIiEY3HKyOiIcf+IiIiIiE/4HBB+iIiIcf+IiIiIiIhLZ0xZi4iIiIiIcf+IiIiIiIiEEZLP5tiIiIiIhawdY+iIiIiIhEvDzEPIcf+IiIiIiIiElXPHqMiHH/iIiIiIS2dMWYuIiIiIhSk95shx/4iIiIQTt8/EiIhx/4iIiEhpfIloiIiIcf+IQkuM+0f/iIiIiIRd6MsheIiIiHH/iEZATKv7iIiIiHH/iIQsec44aIiIiIcf9d6NMXiIiIiHH/iITQR8P7iIiIiIiIQSJc/dqIcf+IiIiIQ6ws1T2IiIiIiIiHH/iITwJMH9uIiIhx/4iIT45MFxuIiIiIiIRkBMu/v/iIiIiIiEASTA/biIiIiIiISVc8eoyIhx/4iIiIiIiISVc8eoyIcf+IiIiIiIiIS+o8YVz/iIiIiIhCKTztbIiIcf+IiITWUcOa6IiIiIiIRKMcxc6IiIcf+IiIRLw8xDyIiIiHH/iIQaVM9auIiHH/iIhI00yCy4iIcf+IiIhNfjw4HIiIhx/4iIiIiIhFMDy8/IiIiIhx/4iIiIiIiIR0BMm/uIiIiIiEraLGJdiIiIiIiHH/iIiIiIiIiIRrMspM2IiIiIiIcf+IiIiIiIhBGSz+bYiIiIiIhx/4iIiIiIhMbixJHYiIiIiHH/iIiIiIiIiIcUtlHEmuhx/4iIiIiIiIiHH/iIiIiIiIhBGSz+bYiIiIiIcf+IiIiIiIhFMDy8/IiIiIcf+IiIiIiIiIhx/051LCitiIiIiHH/iIiIiIiE7xPCDsiIiIhx/4iIiIiIiIhIRyyLjYiIiIiIcf+IiIiIiIiIhx/4iIiIhP+BwQfoiIiIcf+IiIiIiIiIhx/4iIiIhCEBzu/oiIiIiIiHH/iIiIhL6jxRXIiIiHH/iIiIiIiECVPAesiIiHH/iIiIiIiIiIT3UsGK2IiIiIiHH/iIiIiIiIQ6ws1T2IiIiIhx/4iIiIhHwzyTzIiIiIiHH/iIiIiIiIiIcU8JLA9tiIiIhx/4iIiIiIiIQ6ws1T2IiIiIcf+IiIiIiIiIhxQzA8zPyIhx/4iIiIiIR8M8k8yIiIiHH/iIiIiIiIiITeEsMe2IiIiIiIhx/4iIiIiIiIhBGSz+bYiIiIiFrB1j6IiIiIiIiIcf+ECVPAesiIiIiIiIiIcf+IR0csm42IiIcf+IiEIpPO1siIiIiIhVJ9vYiIiIiIiE91LBitiIiIiIhx/4iIiIiIiIiHFDvDzEPIiIiIiIQRks/m2IiIiIiIcf+IiIWE7YsXH/iIiIhIyhyDXoiIiIcf+IiIiIiEvqPFFciIcf+IiIiIiIiIhMbixJHYiIhx/4iIiIiIiIhFMDy8/IiIhx/4iIiIiIiIQ6ws1T2IiIiIcf+IiIiIiIiIRbw8tDyIiIiIiIiIhx/4hAlTwHrIiIiIiIiIhx/4iIQBksD22Icf+IiIiIiIiIRbw8tDyIiIiIiIiIhx/4hHwzyTzIiIiIiIiIiHH/iIhO8Twg7IiIiIiIiIhx/4Qqws5T2Ihx/4iIiIiIiIhJVzx6jIcf+IiIiIiIiIhx/4TfE8MOxx/4iIiIiIiIiExuLEkdiIiHH/iIiIiIiIhMbixJHYiIiIcf+IiIiISwasX5WIiIiIiIhx/4QZwc9j6IiIiIiF7o0heIiIiIiIhx/0IpPO1siIiIiIiIiHFK6jxRXIiIiIiIiISVc8eoyHH/iIiIiIiIiEW8PLQ8iIiIiIiIiIcUXDPKPMhx/4iIiIiIiIiHH/iITvE8IOyIiIiIiIiEASTA/biIiIiIiEnTTHLLiIiIiIiIcf9L6jxRXIiIiIiIiIRbw8tDyIiIiIiIQdL88tCIiIiIiEmU/Iaw/4iIiIiEEiXP3aiIiIiHH/iIiIiEdHLKuN/4iIiIiIiIQBJMD9uIiIiIg0dgG8if6IiIcf+IhCZvzpkIiIhx/4iEPp7NFhiIiIiIiIcf+IiISVc8eoyIiIiIiHFI9ZxwpoiIiIiIhN+kwwW4iIiIhx/0pnTGmLiIiIcf+IRLw8xDyIiIiIiHFEfey4IYiIiIiIRTA8vPyIiIiIcf9DOUzca4iIhx/4iIiIiEEZLP5tiIiIiIiFKT32z/iIiIiIiIiExuLEkdiIiIcf+IWcHXPoiIiIiIcf9Nfjw4HIiIiIiIhHQEyb+4iIiIiIiHH/hLbixZHYhx/4iIiIiIiIiHH/iEvqPFFciIiIiIiHH/iIQJU8B6yIiIiIiIiHH/iIiEUwPLz8iIiIiIiIiHH/QBksD22IiIhx/4hSk95siIiIiIcUdXPJqM/4iIiIiIiIiHH/iIS24sWR1x/4iIiIiIiIiHH/TOEsQe2IiIiIiFxV1KqIiIiIiIhx/4Qik87WyIiIiIiIiHH/iIQik87WyIiIiIiITOo8QVyIiIiIiIiIhxQjlM3GuIiIhx/4iIiIiIiISEcsi42IiIiIiIcf+IiElXPHqMiIiIiIiHH/iIiIiIiISEcsi42IiIiIiIhx/4iIiISVc8eoyIiIiIcf+IiIiIhEW5zKRnH/iIiIiIM3aivYldiIiIhx/4QDScDbaIiIiIiIhN+kwwW4iIiHH/iITX48OByIiIiIcf9I00yCy4iIiIhx/0vqPFFciIiIiISEcsi42IiIiIiIV7rZRYiIiIiIT3UsGK2IiIiIiIcf+EVJXLtqiIiIiIiEKlTOWriIiIiIhx/4hBEBz+/ocf+IiIiISMocg16IiIiHH/hI00yCy4iIiIcf+ITX48OByIiIiIhx/0fljJGniIhx/4iIiIiIiIiHFOAkwf24iIiIiISdNMcsuIiIiIiEtnTFmLiIiIiHFDvDzEPIiIiIiIhCpUzlq4iIiIiIRDlMzGuIiIiIcf9Cx5zjhoiIiIiIhx/0bDPKPMcf+IiIiIiIiIhx/4iIiIhMbixJHYiIiIiIiHH/iIiIiIhDrCzVPYiIiIiIhx/4iIiE7xPCDsiIiIiIiIcf+EZATKv7iIiIiIcf+IiIiIhFSVy7aoiHH/iIiEpeHGoeiIiIiHH/RLw8xDyIiIiIiIhx/4RkBMq/uIiIiIhx/0S8PMQ8iIiIiIiIcf+IiIiIiISEcsi42IiIiIiIiHH/iIhGNxysjoiIiIiIiHH/iIiIiIiIiIcf+IiEjKHINeiIiIiIhxUZPebIiIiIiIiHH/iIiIiExuLEkdiIiIiIiIcf9Nfjw4HIiIiIiIhx/4VCfc2IiIiIcf+ITOEsQe2IiIiIhx/4iIiIR8M8k8yIiIiIiHH/iIiIiIiIhXutlFiIiIiIhxXnzRg4iIiIcf+IiIhCKTztbIiIiIhx/4iIiEpeHGoeiIiIcf+ElgbHn5iIiIiHH/iEfcXJI6iIiIiHE7SkG0tb6IiIiIiEI7fOxIiIiIiIhGzEyjO4iIiIiIRCAszf2IiIiIiITh2cLiaIiIiIiIhJcqx41YiIiIcf+DpjCLac94iIiIiIiEnTTHLLiIiIiIiHH/iIiIRTA8vPyIiIiIiIiHH/iIiIiIiIiE91LBitiIiIiIiHH/hCKTztbIiIiIiIiIcf+IiIiIiIQik87WyIhx/4iIiEfDPJPMiIiIiIiHH/iIiIhCKTztbIiIiIcf+IiIiDVrQruUvYiIiIiIcf+ISmdMaYuIiHH/iITo5MNxv/iIiIiIQRks/m2IiIiIiIiIcf+IiIiIhOdSw4rf+IiIiIiIiIhx/4TX48OByIiIiIiHH/iIiIiIhFMDy8/IiIiIiHH/hJVzx6jIiIiIiIiIhx/4iIiIiIiExuLEkdiIiIiHH/iIiIQik87WyIiIiIcf+IiIiIQhAc7v6IiIiIiEvRHFLuiIiIhx/4iEIpPO1siIiIiIiHH/iIiIiIiIiHH/iIiIiIiIhQjNCDiIiIiIhx/4iITwJMH9uIiIcf+IiIiIiIiEUwPLz8iIiIcf+IiIiIhI00ySy/+IiIiIhMq+xFQYiIhx/4iIiIiIhJVzx6jIiIcf+IiIhDS4zbR4iIiIiIhNFrw+lIiIiIiIiIcf+E1+PDgciIiIiIhLm9xWQoiIiIiHFD3ozCF3H/iIiIiIS9EcUu6IiIiIhEOUzMa4iIiIhxS2UcSa6Icf+IiIiIiIiIRTA8vPyIiIcf+IiIiIiIR2KcmdaIhx/4iIiE36TDBbiIiIiIhCKTztbIiIcf+IiIiIiIiIhx/4iIiIhBGSz+bYiIiIiITA2MTyeIiIiHH/iIiIiIiIiIcf+IiIiIiIiIcf+IhSk95siIiIiHH/iIiIiIiIiIcf+IiIiIiIhZTtexiIiIiIcf+IiIiIiE8trB0liIiIcf+IiIiEXFbLOpiIiIiIiIiIcf+IiIiFnB1z6IiIcf+IiFhO2LFx/4iIiIhWuttF/4iIiIiIiIiHH/iIiIiIiIhN4Swx7YiIiIiIiIhHYpyp1v+IiIiIiIiIhJ00xyy4iIiIiIcU8JLA9tiIiIhx/4iIiIiIhJ00xyy4iIiIiIhJ9ZxwpnH/iIiIiIQ7Vc1KqIiIhx/4iIiIiEhHLIuNiIiIiIiIiIcf+IiIhI00yCy4hx/4iIiIiIhGsyykzYiIiIiIRsxMozuIiIiIiHH/iIiIhHRyybjXH/iIiIiIiIiIcf+IQJU8B6yIiIiIiIiIcf+IiISdoscl1x/4iIiIiIiErjXGHKiIhx/4iITvE8IOyIiIiIiIiIcf+IiIiIQ6ws1T2IiIiIiIiHH/iET5/MBgiIhx/4iIiE1+PDgciIiHH/iIhEW5zKRoiIhx/4iIhZwdc+iIiIcf+IhCrCzlPYhx/4iIiIhPAkwf24cf+IiIiIiIiIcf+IS24sWR2Icf+IiIiIiIiIcf+IhEvDzEPIiIiIiHH/iEbDPLPM/4iIiIiEfunJEWiIiIiIiIiFlO17GIiIiHH/hE4NzB8oiIiIiIMOJEsC27iIiHH/iIM/IRvQ3uiIiIcf+EjsbIE5cf+IiIiIg5EQG37v6IiIiIg8jDi0c8eHH/iIiIhEOUzMa4iIiIiISWBsifn/iIiIiITnUsOK3/iIiIiIQCtsDkmIiIiIiEIQHO7+iIiIcf+IQyAs3f2IiIiIiFlO17GIiIhx/4hLH8xeA4iIiIiITvE8IOyIiIcf+IiESjHMXOiIiIiIiDrq0bYVLohx/4iIiIRKMcxc6IiIiIhHQEyb+4iIiIiIQRks/m2IiIiIiFUn29iIiIiIiEMgLN39cf+IiIiIiE1+PDgchx/4iIiIhEOUzMa4iIiIiIQcC88/SIhx/4iIiE6pvCVkiHH/iIiIQJU8B6yIiIiIiHFMfjw4HIiIiIiITvE8IOyIiIhx/4iIiIiIiIhAsKwF9YiIiIhx/0zhLEHtiIiIiIiHH/iIiIiEraLGJdiIiIiIiEfcXKI6/4iIiIiITj/sLAGIcf+IiIiIiIiElXPHqMiHH/iIiIiIiIQik87WyIcf+IiIiES8PMQ8iIiHH/iIiIiIiITG4sSR2IiIiIcf+Ez6TEBbiIcf+IiIiEGlTPWrcf+IiIiIiIhDICzt/f+IiIiIiEfunJEWiIiIiIiE4dnC4miIiIiIiEqU/GawiIiIiIiIStosYl2IiIiIcf+EAiXB7a/4iIiIiIiIiECVPAeshx/4iIiIiEuJnFdmhx/4iIiIiIRmusqUWIiIiHH/iEIpPO1siIiIiIiIcf+EGlTPWriIiIcf+IhAlTwHrIiIiIiIiIcf+IiE7xPCDsiIiIiIiIiHH/iE2HbDeJiHH/iIiIQyAs3f2IiIhx/4iF3o0xeIiHH/iIiERCfMvYiIiIiIiHFBKTztbIiIiIiIiIiHFIeYx4Z4iHH/iIiIQ7Vc1KqIiIiIhxNeUiuhrdiIiHH/iDgjQbjcvoiIiIiEnsbHE5iIiIiHH/hDoxzVzocf+IiIiIiElyrHjViIiIiIiHFN+BwgfnH/iIiIiIiITWUcOa6IiIcf+IiFhO2LGHH/iIiIiE8CTB/bhx/4iIiIiFlO17GIiIiIiIRCAszf2IiIiIiIg9u5KzRG2IiIiIiDFxUb+OroiIiIiHH/S24sWR2Ihx/4iIiIiIiIiHH/iIS3B8WPiIiIiIiIiHH/hL6jxRXIiIiIiIiEvqPGFc/4iIiIiIiIQBJMD9uIiIiIiINHYBvIn+iHH/iIiIiIQRks/m2IiIiIiIiIcf+IiIiE1+PDgciIhx/4iITX48OByIiIiHH/iIiIiIiIiIcVW62kWIiIiIcf+IiIiIiIiIcf+IiIiIiIiIhxTgJMH9uIiIiIiHFBrCzlPYiIhx/4iIiIhAlTwHrIiIiIhx/4hbVdWqiIiIiHH/iIiIO6QBtVv+iIiIiIiHFK6jxRXIiIiIiIiIhTk91siIiIiIiIQBJMD9uIiIiIiIcf+IiIhEW5zKRoiHH/iIiIS+o8UVyIiIiHH/iIiIhPAkwf24hx/4iIiE4/7CwBiIiIcf+ITX48OByIiIiIhxQKVM9auIiIiIcf+ElXPHqMiIiIiIiIiDOagb1lfoiIiIiIRKMcxc6IiHH/iIiITOEsQe2IiIcf+IhWutpFiIcf+IiIhE16zChYiIiIiIhN4Swx7YiIiIiIhHwzyTzIiIiHH/iIiIiIRLw8xDyIhx/4iIiEwWvE6UiIhx/4iIhCx5zjhoiIiHH/iIRkBMq/uIiIiHH/iIiIiIiIiIcUh5jHhniIcf+IiIT45MFxuIiIiIiIiElXPHqMhx/4iIiIiIiIiHH/g4V9G4qC6IiIiIiIhDrCzVPYiIiIiHH/iIiIiIiIiEySzEbTiIiIcf+ElgbHn5iIiIiHH/iEjTTILLiIiIcf+IiISVc8eoyIiIiIiHH/Q9es0oWIcf+IiIRo38tyD/iIiIiIiITvE8IOyIiIhx/4iIiIiIiIS+o8UVxx/4iIiIiIiIhx/0U3HLyOcf+IiIiIhUJ9zYcf+IiIiISMocg16IiIhx/4hHUFyq+v+IiIiIiIiIhx/4MV1iv6KdiIiIiIiIhx/0S8PMQ8iIiIiIiEQ5TMxriIiIiHH/iEIpPO1siIiIiIiExuLEkdiIiIhx/4hFfey4IYiIiIiIhVJ9vYiIiIiIhxToU8F6yHH/iIiIiISAjcn3L/iIiIiIhGQEyr+3H/iIiIiITpCcJvaIiIhx/4iEEQHP7+hx/4iIiIRTA8vPyIiIiIiIhxQdDM4vOIiIcf+IiE/4HBB+iIiIiIhCEBzu/oiIiIcf+E51LCitiIiIiHH/iIiFtV1aqIiHH/iIiIiIhKXhxqHoiHH/iIiIiIiIiHH/iIhGQEyr+4iIiHH/iIiIiIS+o8UVyIiHH/iIiITnUsKK2Ihx/4iIiIiIiIhx/4hJeYx4Z4cf+IiIiIiIiIcf+IR0csm42IiIhx/4hOjkwnG3H/iIiIiIiIiHFL4SxB7YiIiIiIQhAc7v6IiIiHH/hIyhyDXoiIiIiIiIhx/4iIiIiIiIhx/4iIiEdHLJuNiHH/iIiIiIiIiHH/iIR8M8k8yIiIiIiIiIcf+ElXPHqMiIiIiIiIiHH/iIhEMDzc/P+IiIiIiIiIcf+EZATKv7iIiIiIcUj1nHCmiIiIiIiEJErOu1iIiIiHH/T5d8FoiIiIiIiIiHFMfjw4HIiIiIiIiHH/iEV97LghiIiIiIiHH/iIiIiIiEO1XNSqiIcf+IiIhM4SxB7YiIhx/4iINw/zufAMiHH/iIiIiEr8fGA4hx/4iIiIhGNxysjoiIiIiHH/iIiIiIWcHXPohx/4iIhCrCzlPXH/iIiIiIRsxMozuIiIiIiHH/TPpMQFuIiHH/iIiITX48OByIiIcf+IiDQugbzRfoiHH/iIiE6pvCVkiIcf+IiITWUcOa6IiIiIiIiHH/iIiIiIiIiEW8PLQ8iIiIiIiIhJVzx6jIhx/4iIiE1+PDgciIiHH/iIT0/8GwBx/4iIiIhPsuwU0YiIiIiIhxRe6coRaIiIiIcf+IODxhuMOeiIiIcf+IiIiIiIR2KcmdaIhx/4iIiIiIiEdATJv7iIiIiIiEOsLNU9iIiIiIhx/4iIiIhWuttF/4iIiIiIhDICzd/XH/iIiIiIiIQhAc7v6IiIiIhx/0/4HBB+iIiIiIiFCM0IOIiIiIiIhx/4hGNxysjoiIiIiIS9EcUu6IiIiIhx/4iIiIiIiIhx/4Sl4cah6IiIiIiIhx/4iIiIQik87WyIiIiHH/iIRllsqmlx/4iIiIiINJjyvGcNiIiIiIhxNJbCvGk9/4iIiIhMgIxH93H/iIiIiIiIiHFHVzyKjHH/iIiIiIiE2ZrDZliIiIcf+IS+o8UVyIiIiIiIRbw8tDyIiIiIiIiIcf9MgIxH94iIiIhx/4gzDDG9885x/4iIiIiIiIiEIQHO7+iIiHH/iEjTTILLiIiIcf+ISmdMaYuIiHH/iIiIiIiIV7rZRYiIiIiIhIyhyDXnH/iIiIiIhGQEyr+3H/iIiIiIhSk95shx/4iIiIhIyhyDXoiIiHH/iIiEIpPO1siIiIiIcf+IiEEQHP7+cf+IiIiIhXutlFiIiIiIiIiHH/iIiIhffNKD/4iIiIhNZRw5roiIiIiHH/iIiIiElXPHqMiIiIhx/4iEZATKv7iIiIhx/4hBRKz7tYhx/4iIiIiIRLw8xDyIcf+IiIiEyr7EVBiIiIhx/4iIiElXPHqMiIiIiIcf+IiITX48OByIiIhx/4iIiIiIiIiEhHLIuNiIiIiIcf+IiIiIiIiIRTA8vPyIiIcf+IiIiIiIiIhxSNoscl2IiIhx/4iIiIS+o8UVyIiIhx/4iIiITwJMH9uIcf+IiIiEn1nHCmiIiHH/iIiEIpPO1siIiIiIcf+IiEZATKv7iIiIcf+IiIiIhHwzyTzIiIiIhx/4iITX48OByIiIiHH/iEDS/APQiIiIiHH/hMFrxOlIiIiIiESjHMXOiIiHH/iIhEvDzEPIiIiIhx/4iE8CTB/biIiIcf+IiEZATKv7iIiIcf+IiIiIiIiIcf+E8CTB/biIiIiHH/TICMR/eIiIiIcf85M1G3zK6IiIhx/4g1UJO8r2z/iIiIiIQJU8B6yIiIiHH/iINlDxu68O/4iIiIiEIpPO1siIiHH/iIiIiE1+PDgciIcf+IiIiIiIMngxvofOiIiIiIhx/4VCfc2IiIiIcf+IR0csm42IiIhx/4iIiIiIiIhx/4Sl4cah6IiIiIiIhx/4iEvqPFFciIiIiIhx/4iIiIiIiIhx/4TwJMH9uIiIiIcf+ISl4cah6IiIiIiIcVW62kWIiIiHH/iIiIiIiIQ6ws1T2IiIiIhx/4iIiITX48OByIiHH/iIhP+BwQfoiIiIiIiHH/iIRkBMq/uIiIiHH/iFhO2LGIcf+IiIiEpeHGoeiIiIcf+IiFhO2LFx/4iIiIiEjKHINeiIiIcf+IiECVPAesiIiIiIiIcUdXPJqM/4iIiIiISMocg16IiHH/iIQRAc/v6HH/iIiIiIhCpUzlq4iIiIiIiIhx/4iIhMgIxH94hx/4iIiIiEZSjKrXiIiIiIiDBoIbCn3ohx/4iIiIRjccrI6IiIiIhx/4VCfc2IiIiIhx/4RLw8xDyIiIiIiIcf+IiIiIhAlTwHrIiIiIcf+IiIiIiEvRHFLuiIiIiIcf+IiE1+PDgciIiIhx/4iIiIiEzhLEHthx/4iIiIiE1lHDmuiIiIiIcf+IiIiES8PMQ8iIiHH/iIhWutpFiHH/iIiIhWutpFcf+IiIiIiIiIhx/0EQHP7+iIcf+IiIhPAkwf24iHH/iIiIiISNNMksv/iIiIiIhL6jxRXIiHH/iIiIRkBMq/uIiHH/iIiIiIiEZATLv7/4iIiIiIiIiEW8PLQ8iIiIiIiIiEfDPJPMiHH/iIiIiIiIiIR0BMm/uIiIiIiIhx/0ZATKv7iIiIiIhxNJ8xu2DOhx/4iIiIiIiEASTA/biIiIiIiE7xPCDsiIiIcf+IiIiFlO17GIiIiIiIhBnBz2Pocf+IiIiIiIS9EcUu6IiIiIhx/4iIhEoxzFzoiIiIiIiIcf+IiIiIiEEZLP5tiIiIiIiIhx/4iIiIiE51LDit/4iIiIiIiIRLw81Dz/iIiIiIiIiIcf+EbDPLPM/4iIiIiIiIiEIpPP1s/4iIiIiIiIiHH/RDA8zPyIcf+IiIiIiIiIhCKTz9bP+IiIiIiIiIhx/4P66jsVFccf+IiIiISVc8eoyIiIiHH/iIiEjTTILLiIcf+IiIhFsyy0zYiIcf+IiIhd6NMXhx/4iIiIg8+uG0BR6IiIiIiIiHH/hEvDzEPIiIiIiIhxSuo8UVyIiIiIiIiIMyDBvd8+iIiIiIiIR1lsmmmIiIiIcf+IiIiIiIiIR0BMm/uIiIiIiIhAEkwP24iIiIiIhxTB2cPiaIiIiIhx/0HAvPP0iIiIiIiEnTTHLLiIiIiIiElXPHqMiHH/iIiIhGQEyr+4iHH/iIiITX48OByIiIcf+IiIhOdSworYiHH/iIiIiFKT3myIcf+IiIiITOEsQe2Ihx/4iIiIiIiIhx/4iIiIiEpeHGoeiIhx/4iIhNfjw4HIiIiHH/iIQcC88/SIiIiIiHFYwdc+iIiIiIhIyhyDXoiHH/iIiIhQjNCDiIiIiIiIR8M8k8yIiIcf+IiIhO8Twg7IiIiIiIhCpUzlq4iIiIiIcUrqPFFciIiIiIiIiFe62UWIiIiIhx/0zhLEHtiIiIiIhHYpyZ1nH/iIiIiIg5XrG3oU6Icf+IiIhOFIwut3H/iIiIiIS2dMWYuIiIiIiISdNMcsuIiIiIiIhCpUzlq4iIiIiHH/g25SK6Gt2IiHH/iIiIW1XVqoiIcf+IiITnUsKK2Ihx/4iIiIUpPebIiIcf+IiIiFKT3myIhx/4iIhM4SxB7YiIiHH/iIiIg6tkG2Sb6IiIhx/4iDV0cruLjYiIiIcf+ITo5MJxtx/4iIiIiIOkxxtrOOiIiIhx/4hNHZw+JoiIiHH/iIiDtuwbWRPoiIiIiIiIiEE0nPy2iIiIiIiIQBJMD9uIiIiIiIhMbixJHYiIiIcf+IiIiIiEIQHO7+iIiIiIiHFJ0Rxi7oiHH/iIiIiIhGQEyr+3H/iIiIiIhCpUzlq4iIiIiIiEIpPO1shx/4iIiIiIiITvE8IOyIiIcf+IiIiIiIhFMDy8/IiIiIcf+IiIiISNNMgstx/4iIiIiIhOkJwm9oiIcf+IiIRsxMozuIiIiIiIiIhx/4QjJs7NmIiIiHH/iDQVYbzqnoiIiIiIcVW62kWIiIiIcf+FQn3NiIiIiIcf+IiIiIiIiIcf+IiIhZwdc+iIiIcf+IiECVPAesiIiIiIiDUDIbv83oiHH/iIiIiECVPAesiIiIiHH/iIiIQik87WyIiIiIcf+IiIiIiIhI3FyCOoiIiIiIS9EcUu6IiIiIiHH/iIiIiIiIiHH/iIiIhGNxysjoiIiIiIcf+IiIiIiE7xPCDsiIiIiHH/iIiIiIiIiE1lHDmuiIcf+IiIhbVdWqiIhx/4iIiIiIiESjHMXOiIiIcf+IiFQn3NiIiIcf+IiIiIiIiEY3HKyOiIcf+IiIiIiIiIhx/4iIiIiIhDrCzVPYiIiIiIcf9J41yByv+IiIiIiIS+o8UVyIcf+IiIiIhGzEyjO4iIiIiIcf+ElXPHqMiIiIiIiIiHH/iIiIiIiIhDrCzVPYiIiIhx/4RkBMq/uIiIiIhx/4iIiIiIiEdinJnWiHH/iIiIhE16zChYiIiIiITeEsMe2IiIiIiIUpPfbP+IiIiIiIhNfjxIHP+IiIiIiITWUcOa6IiIiHH/hK0Rxi7ocf+IiIiIiIiFCM0IOIiIiIiHH/iIiIhQjNCDiIiIiIiIiIS9EcUu6IiIcf+IiIiIiIiIcf+E+FPCes/4iIiIiIiIhx/4iIiIiIiE/4HBB+iIhx/4iIiIiIiIhx/4iIiEbMTKM7iIiIiIiEASTA/biIiIiIiIiHH/hAGSwPbYiIhx/4iIhDtVzUqoiIiIiIQik8/Wz/iIiIiIiIiIRDlMzGuIiIiHH/iIhGQEyr+4iIiHH/iITxtsHklx/4iIiIiIRjccrI6IiIhx/4iITxtsLkn/iIiIiIiECwrAX1iIiIiIiHH/StEcYu6Ihx/4iIiIVrraRXH/iIiIiIiITHdcSIqHH/iIiIiEQ5TMxriIiIiIiIXujSF4iIiIiIiEjKHJNe/4iIiIiIhFsyzEzf+IiIiIiFtV1qr/iIiIiIiIQBJMD9uIiIiIiIiE5+PCgciIiIiIiIiHH/iIS24sWR1x/4iIiIiIiIiHH/hAlTwHrIiIiIiIiIhMbixJHYiIiHH/iIiIiIiIhL6jxRXHH/iIiIiIiIiIcUrqPFFciIiIiIiIRLw81Dz/iIiIiIiIiIQBJMD9uIiIiIiISEcsi42IiIiIhxUyfc2IiIiIiIcf+IhHwzyTzIiIiIiIiIhFvDy0PIiIiIiIhJ00xyy4iIiIiIiIcUEpPO1siIiIiIiIiITOo8QVyIiIiIiIhJ00xyy4iIiIiIiIcf+EQwPMz8hx/4iIiIhEvDzEPIiIcf+IiIhBpUz1q4cf+IiIiIiIiIS9EcUu6IiIhx/4iIVCfc2IiIcf+IiIiIiIiFe62UWIiIiIiIXFXUqoiIiIiIhx/4iIiIiIiIRjccrI6IiHH/iIiEIQHO7+iIiIiIhLZ0xZi4iIiIiIhH7pyRFoiIiIiIhFvDy0PIiIiIiIONPhuCweiIiIiIiEdZbJppiIiIiIcf9GWWyqaYiIcf+IiIiIiE1+PDgchx/4iIiIhL6jxRXIiIhx/4iIRkBMq/uIiIhx/4iEM5TNxriHH/iIiIiEIpPO1siIiIcf+IiIiIiIiITvE8IOyIiHH/iIiIMlvTvqQsiIcf+IiIhKgrxn1IiIiIcf+IhPAkwf24iIiHH/iIMOsRsCTuhx/4iIiITR2cPiaHH/iIiIiIiIiHH/iIiEWzLLTNiIiHH/iIiIiIiIiHH/iIS24sWR2HH/iIiIiIiIiEazLKTNiIiIiIiIcf+IiIiIiEZATKv7cf+IiIiIiEtnTFmLiIiIiIiIcf+IiIiIiIiIhx/4iIiIiIiIiHH/iIiIiIiIiHH/hNfjw4HIiIiIiIcf9GQEyr+4iIiIiIcVzo0xeIiIiIhx/4iIiFKT3myIiIcf+IiIiIiIV7rZRYiIiIiIiHH/iIiIiIiIiIcf+IiIiIiIiIcf+IiIiIiIiIhx/4iIiIiIiIiHH/iIiIhNfjw4HIiIcf+IiEpeHGoeiIiIiHH/iF980YOIiHH/iIiITX48OByIiIcf+IiIPlHisq4diIiIiIiHE8dcGzij6IiIiIiHFFdNyosoiIiIiIg0kXG8bo6IiIiIcf+DO80b1DLoiIiIiIhx/0S8PMQ8iIiIiIiIcf+IR8M8k8yIiIiIiIiIhx/4iIhJVzx6jIiIiIiIcf+IS+o8UVyIiIiIiIcf+IQik87WyIiIiIiIhx/4iEQwPNz8/4iIiIiIhLiZxnZv+IiIiIiIQBJMD9uIiIiIiIQF/8CwCIiIiIhxPHxDs4O8iIiIhx/4g8QdK0vi2IiIiHH/hLiZxXZoiIiIiHH/hEQnzL2IiIiIiIRKMcxc6IiIiIcf+EGlTPWriIiIcf+IiIiIhEbdzJIoiIiIiIiIcf9K0Rxi7oiHH/iIiIiIiIiHH/iElXPHqMiIiIiIiIhx/4iDdOobmxXohx/4iIiIS9EcUu6IiIiIiIhLXhxaHoiIiIiIiEraLGJdiIiIiIhxP+RBsRu+/4iIiIiIQr5s5BmIiIiHH/hM+kxAW4iHH/iIiDWGEbt57ohx/4iIiIQsec44aIiHH/iIiITA2MTyeIiIiIiIcf9CKTztbIiIiIiIiIhx/4Svx8YDiIiIiIcf9H3FySOoiIiIiIhxN6YxuFnOiIiIcf+ITR2cPiaIiIhx/4iEuJnFdmiIiIhx/4iIiIiEx3XEiKiIiHH/iIiIiIiIiHH/hMZRxJrnH/iIiIiIV7rZRYiIiIiIiIhxR1c8ioxx/4iIiIiIiEvRHFLuiIiIhx/4iIiIhGNxysjoiIiIhx/4iIiIiIiIiHH/iIiIiIiIT/gcEH6Ihx/4iIiIiIiECVPAesiIhx/4iIiIiIiFKT32z/iIiIiIiE/4HBB+iIhx/4iIiIiIiIV7rZRYiIiIiIhx/0GcHPY+iIiIiIiIhx/0peHGoeiIiIiIiIcf+IiIiIiIQhAc7v6IiIiIiHH/iIiIiIiIiFe62UWIiIiIhx/1KT3myIiIiIiIU5PdbIiIiIiIiFlO17GIiIiHH/iIW1XVqoiIiIcf+IiIiIiIiIcf+FQn3NiIiIiIcf+IS/NsUMmIiIcf+IiEK+bOQZiIiIiIiElyrHjViIiIiIcUO8PMQ8iIiIiIiEdATJv7iIiIiIhJ00xyy4iIiIiIiIhx/4RsM8s8z/iIiIiIiIiIcf+IhBEBz+/ocf+IiIiIhL0RxS7oiIiIiIcf+EzhLEHtiIiIiIcf+IiIiIiIiIhx/0peHGoeiIiIiIiIQhAc7v6IiIhx/4iITnUsKK2IiHH/iIiIiIiIiIcf+IiIhOdSworYhx/4iIiIiIiDLiAb4d/oiIiHH/iISmdMaYuIhx/4iIiES8PMQ8iIiIcf+IhGNxysjoiIiIiIiEnTTHLLiIiIiIiHFCICzd/YiIiIiIXujSF4iIiIiIiHH/iDrPYbYwnoiIhx/4iIhGQEyr+4iIhx/4iIhEvDzEPIiIiIcf+IhI00yCy4iIhx/4iIRkBMq/uIiIhx/4iITX48OByIiIiHH/iIiIQik87WyIiIiIcf+IiIhEvDzEPIiIiHH/iIhAlTwHrIiIiIiIiHH/iIiIiITnUsOK3/iIiIiIiIiIcf+IiIiIiIiEGcHPY+cf+IiIiIiIiIhx/4iIiIiIiIiHH/iIiE/4HBB+iIiIiIhx/4iIiITX48OByIiHH/iIhSk95siIiIhx/4hOdSworYiIiHH/iIiIiIiIiIcf+IiIhZTtexiIiIiIiIiIcf+FtV1aqIiIiIhx/051LCitiIiIiHH/iIiIiIiIiIcf+IiIiIiIiIcf+IiIiIiIiIhx/4iIiIhO8Twg7IiIiIiIcf+IiIRLw8xDyIiIiHH/iIhKeYxoZ4iIiIiIiIiHH/iIiIiIiIiEhHLIuNiIiIiIhx/4SfWccKaIiIiIiIcf9Nfjw4HIiIiIiIhxS+EsQe2IiIiIiIcf+IRkBMq/uIiIiIcf+FtV1aqIiIiIhx/0RbnMpGiIiIiIcf+IhGNxysjoiIiIiIhXutlFiIiIiIiHH/iIiIiIhMbixJHYiIiIiIcf+IiIhL6jxRXIiIiIcf+IiIiIiITvE8IOyIiIiHH/iIiIiIiIiIcf+EWzLLTNiIiIiHH/iIiIhSk95siIhx/4iIhBnBz2PoiIiIhx/4iIiIQZwc9j6IiIhx/4iIiIiIiIiHH/iIiIiIhDrCzVPYiIiIiIhx/4iEzhLEHtiIiIhx/4iIiIiIiIiEazLKTNiIiIiIiHH/iIhCrCzlPYcf+IiIiIiIiIcf+F980YOIiIcf+IiIQik87WyIiIiIhx/4iIiEjKHINeiIiIiHH/iEvzbFDJiIiHH/iIiIhDznzTGIcf+IiIiIhLm9xWQoiIiIiIiE1+PEgc/4iIiIiIhEvDzEPIcf+IiIiIhKXhxqHoiHH/iIiISGl8iWiIiIcf+IiFhO2LGHH/iIiIiD58Q7KDvIiIiIiIhH7pyRFoiIiIiIiE5+PCgciIiIiIiDK18b5KDoiHH/iIiEZATKv7iIiHH/iIiIiIiE91LBitiIiIiIiIiHH/iIiIiEfDPJPMiIiIiIcf+IiIP4XRsXouiIiIiIiDcj4rncHYcf+IiIiIQJU8B6yIiIiIcf+IRkBMq/uIiIiIcf+DOIQb13voiIiIiIOOOTuBxsiIcf+IiIhNfjw4HIiIhx/4iISNNMgsuIiHH/iIiIhAlTwHrIiIiIiHH/iIiDUcQbvjvoiIhx/4iISmdMaYuIcf+IiIiEIQHO7+iIiIiIiIhx/4iEEQHP7+hx/4iIiITX48OByIiHH/iIiIiIhNfjw4HIcf+IiIiEjTTILLhx/4iIiIQik87WyIiIiHH/iIiIhPAkwf24hx/4iIiITX48OByIiHH/iIiIiIiFe62UWIiIiIiIhGNxysjohx/4iIiITwJMH9uIcf+IiIhP+BwQfoiIiIiHH/hDoxzVzocf+IiIiITX48OByIhx/4iIiIiIiIiHH/hCrCzlPYiHH/iIiIiITX48OByIcf+IiIhG7pyhFocf+IiIiIhCKTztbIiIhx/4iIVCfc2IiIhx/4iIhKXhxqHoiIiIcf+IWE7YsYiHH/iIiIiITOEsQe2HH/iIiIiEvqPFFciIiHH/iIRLw8xDyIiIiIhx/4QCJcHtr/iIiIiIhPdSwYrYiIiIiIiIiHH/iE6OTCcbcf+IiIiIiIiEfDPJPMiIhx/4iIiIiIhMDYxPJ4iIiHH/iDJ/Eb6A7nH/iIiIiIhGQEyr+3H/iIiIiIhFxWyzqYiIiIiIhIRyyLjYiIiIiIcf9KZ0xpi4iIiHH/iIQBksD22IiHH/iIiDvYkbUnboiIiIiIhHQEyb+4iIiIiIhCO3zsSIiIiIiISmBsafmIiIiIiITxSMHreIiIiIiIcU8JLA9tiIiIhx/4iIiIiIiIiEEZLP5tiIiIiHH/iIhO8Twg7IiIiIiIiIhx/4R9xckjqIiIiIiEY3HKyOiHH/iIiIiEjTTILLcf+IiIiIhP+BwQfoiIiHH/iITWUcOa6IiIiIiIhOh2wniYiIiIiHH/iIiIiIiIiIcf+IiIiIhHWWyaaYiIiIiIhx/4iIiIiIiIRrMspM2IiIiIiIhHwzyTzIiHH/iIiIhUJ9zYiHH/iIiIhG7pyhFnH/iIiIiEMgLN39iIcf+IiIhFSVy7aoiIiIcf+IhBEBz+/ocf+IiIiIhEoxzFzoiIiIiHH/hI00yCy4iIiIcf+IiEnsbHE5iIiIiIiIiFCM0IOIiIiIcf9DoxzVzohx/4iIiIhLBqxflYiIiIiIgxvgK/Qf2Ihx/4iIiIiIiIhEICzN/YiIiIiIiIhx/4hBvmwFGf+IiIiIiIiIhxR8ocg16IiIiIiIUpPebHH/iIiIiIiIhLZ0xZi4iIiIiIcUfTTILLiIiIiIcf9EW5zKRoiIiIiHH/iIiIiIiEraLGJdiIiIiIiHH/iIiIiIgy4gG+Hf6IiIiHH/iIiIhCKTztbIiIiIcf+IiEx3XEiKiIiIiIhxTJCcRvb/iIiIiIg5EQG37v6IiIiIhx/4hLcHxY+IiIiIiIiEfDPJPMiIiHH/iIiIRKMcxc6IiIiIiIhx/0A0nA22iIiIiIiIhx/4iIiIiIiEvqPFFchx/4iIiIiIiIhL6jxhXP+IiIiIiIRTA8vPyIiIiIcf+IiIiIiE1+PDgchx/4iIiIiIS+o8UVyIhx/4iIiIiIiIiHFFwzyjzIcf+IiIiIiIiIhxRcM8o8yHH/iIiIiIiISdNMcsuIiIiIiIhAlTwHrIhx/4iIiIiIiIhGUoyq14iIiIiHH/iIiIiIiIhJVzx6jIhx/4iIiIiIiECVPAesiIhx/4iIiIiIiISfWcgKb/iIiIiIiELHnOOGcf+IiIiIhH7pyRFoiIiIiIPsuisjRdiIcf+IiIiIiIiIhx/4iEGlTPWriIhx/4iIiE51LCitiHH/iIiIiIOFfRuKguiIiIcf+IiIiIiIiIhx/4iIQqws5T1x/4iIiIiIiIiHH/iIiIiIiIiIcUQ3HLyOcf+IiIiIiEvRHFLuiIiIiIhx/1nB1z6IiIiIiIcf+IiFa62kWIhx/4iIiIiIiIiHH/iIiITnUsKK2Icf+IiIiITS/cPQKIiIiIiIQJU8B6yIhx/4iIiIhCKTztbIiIiHH/iIhNfjw4HIiIiIcf+IiIhG7pyhFocf+IiIiIiEnTTHLLiIiIiIiIhH7pyRFoiIiIiIhxQSk87WyIiIiIiIiIhxTPE8MOyIcf+IiIiIUIzQg4iIiIiIhIRyyLjYiIiIiIiIcf+IiIiIiIiIRrMspM2IiIiIiIhx/4iIiIiITibMLZOIiIiIcf+EtuLFkdiIcf+IiIiIiIiIcf+IQBksD22IiIcf+IhWutpFiIcf+IiIiEbVfKKoiIiIhx/4iIRTA8vPyIiIiIiIiIhx/4iIiIiFKT3myHH/iIiIiIS9EcUu6IiIiIiIcf86tkG2Sb6IiIiIiEVbnLpGiIiIiIhANJwNtohx/4iIiIiIiEnTTHLLiIiIiIhANJwNtocf+IiIiIQaVMBqv/iIiIiIiIiISVc8eoxx/4iIiIiIiIiEKlTOWriIiIiIcf+IR0csm42IiIcf+IiIiIiIiIS9EcUu6IiIcf+IiIiFtV1aqIhx/4iIiIiIiIiHFJ0Rxi7oiHH/iIiIiFnB1z6IiHH/iIiIiIiIiIcf+IiFa62kWIcf+IiIiIiIXujSF4iIiIiIiIhx/4iIiIiIiIhBnBwHPv+IiIiIiIiIhxRUBMq/uIiIiIiIO3fxtogO/4iIiIiIQqVM5auIiIiIiEZATLv7/4iIiIiIiISOWMgaeIiIiIcf+IiIiITwJMH9uHH/iIiIiE51LCitcf+IiIiIiFe62UWIiIiIiIQZwc9j6HH/iIiIiIiIiIcf+IiIRbMstM2IiHH/iIiIiIiIiIcf+IiIiIQ6ws1T2IiIiIiIiHH/iIiIhOdSworYcf+IiIiIiIiIMHphsJWeiIiIiIiE+XfCaI/4iIiIiIiIiHH/iIiITvE8IOyIiIiIiIhxRkcsm42IiIiIcf+IiIiIiIiIhx/4iIiIiIhFxWyzqYiIiIiIhxSBjsfnGHH/iIiIiIOGACuJ/9cf+IiIiIiE6QnCb2iIiHH/iIhHYpyZ1oiIiIiIcf+IiE/4HBB+iIiIiIiHH/iIiIiIiIiIcf+IiEjKHINeiIiIiIhxRwjcj3KIiIiIhx/4RDA8zPyIcf+IiIiIhCvmzkGYiIiIhx/4iIiIiIiIXFXUqoiIiIiIQhAc7v6IiIiIhx/4iIiIiIiIiHH/iIiIiIiEcB/J/gcf+IiIiIQbeM9IeIiIiIiIhxRlBcmvqIcf+IiIiIiERCfMvYiIiHH/iIiEyr7EVBiIiIiIcUVATKv7iIiIiIg9kDKzb82Icf+IiIiE8CTB/biHH/iIiIiIiIT3UsGK2IiIiIiIiHH/iEdHLJuNiIiHH/iIiIiIiIiIcf+IiIiITnUsKK1x/4iIiIiIiIiHH/Qsec44aIiIiIiIcU8knA22iIiIiIiIhHwzyTzIiHH/iIiIhAlTwHrIiIiIiHH/iIiIiIiIiISOWMgaeIiIhx/4iIRu6coRaIhx/4iIhM4SxB7YiIhx/4iIiFKT3myIiIcf+IiISmdMaYuHH/iIiIiIiIiIcf+Fa62kWIiIcf+IiIhE16zChYiIiIiIiIcU34HCB+cf+IiIiE8CTB/biHH/iIiITX48OByIiIcf+IiIiIiIiISFBcivqIhx/4iIiIiIiIiEMybNzZiIiIiIhx/4NxGiue5dhx/4iIiIiDWYUbtnroiIiIiIhGSVyraoiIiIiIiExuLEkdiIiIiHH/gyOeG+xh6IiHH/iIiIS4mcV2aIiHH/iIiIiIiIQik87WyIcf+IiIiIiIiESjHMXOiIiHH/iIiFtV1aqIiIcf+IiIiIiE1+PDgchx/4iIiIiIRLw8xDyIcf+IiIiITR2cPiZx/4iIiIiElXPHqMiIiIcf+IiIMuIBvh3+iIiIiIiIRVucukaIiIiIiIhOHZwuJoiIiIiIPMZRtDmuiIiIcf+IiIhBnBz2PoiIiIcf+IRFucykaIiIiHH/iISuNcYcqIiIiIiIT7LsFNGIiIhx/4iIRLw8xDyIiIiIcf+IhNfjw4HIiIiIhx/4iDafMbpgzoiIiIiIiIQik87Wxx/4iIiIiIhGQEy7+/+IiIiIiIiEyJnEdmiIiIiIiIiDN/Eb2A7oiIcf+IiEZ03KiyiIiIcf+IPVpRs6Wucf+IiIiIhEvDzEPIiHH/iIiIiIiINAPCvPw9iIiHH/iIg4M/K4zA2Icf+IiIiELHnOOGiIhx/4iIiIiITwJML9v/iIiIiIhEOUzMa4iIiIiIiEzqPEFciIiIiIiE1+PDgccf+IiIiIg5HwS34PuIiIcf+IiIhOP+wsAYiIiHH/iIiIhGQEyr+4iHH/iIiIhPAkwf24hx/4iIiIgw/VGwEq6IiIiIhx/4hKZ0xpi4iIcf+IiIiERCfMvYiIiIiHH/hGwzyzzP+IiIiIiIhHwzyTzIiIhx/4iIiEM5TOxr/4iIiIiIiEUwPLz8iIiIhx/4iIiIiINTexu8hOiIiIhx/4iIiIhGa6ypRYiIiIiHH/hN8Tww7HH/iIiIiIiIgyeDG+h86IiIiIcf+ISl4cah6IiIiIiHH/SQ+8fwSIiIhx/4iIUpPebIiIiIcf+IRkBMq/uIiIiIcf+IOePxtxwOiIiIiIiIiHH/iIQJU8B6yIiIiIiIiHH/SfWccKaIiIiIiIhx/4hDICzd/YiIiIiHH/iIiIhKZ0x5i/+IiIiIiIiIhx/4TnUsKK2IiIiHH/iIiIiIiIiIcf9Nh2w3iYiIcf+IiIhNBHw/uIiIiIiHH/iF980YOIhx/4iIiIQr5s5BmIiIiIiIcf+ES8PMQ8iIiIiIiHH/XejTF4iIiIcf+IiES8PMQ8iIiIiHH/iEnaLHJdiIhx/4iIiEIpPO1siIiIiHH/iEMgLN39iIiIiIcf+IRDA8zPxx/4iIiIiISVc8eoyIiIcf+IiIiIiIiExuLEkdiIiIhx/4iIiIiIiIiHFPCSwPbYiIiIcf+IiIiIiIiIhM82xAyYiIiIiHH/hAGSwPbYiIhx/4iDmtEbdS7nH/iIiIiIiE1lHDmuiIiIcf+IhNh2w3iYhx/4iIiIiECVPAesiIiIhx/4QZwc9j6IiIiIiIT45MFxuIiIcf+IiIiIiEZATKv7cf+IiIiIiIiEvqPFFccf+IiIiIiIiIhx/4iIhOdSworYiHH/iIiIiIiIiIQKd8BoiIiIiIiIWcHXPnH/iIiIiIiIhHQEyb+4iIiIiIiIRbw8tDyIiIiIiIiEfDPJPMiIhx/4iIiIhFsyy0zYcf+IiIiIiIiIhx/4iIhJ9ZxwpoiIiIcf+IiIiIiIQDScDbaIcf+IiIiIiIhZTtexiIiIiIcVjB1z6IiIiIiIiHH/Q6Mc1c6Icf+IiIiEvRHFLuiIiIiIiITwtcH0qIiIiIiIhJaXx5aIiIiIiIiIXujSF4iIiIiIhIRyyLjYiIiIiIcf+IiIiIiIhDICzt/f+IiIiIiIiIU5PdbIiIiIiIiES8PNQ8/4iIiIiIiIhCKTztbHH/iIiIiIiENLjNtHiIiIhx/4iIiIhG8Oyg8YiIiIiIiHH/iIR0csm42IiHH/iIiIiIiIiIcf+IhGQEyr+4iIiIcf+IiEA0nA22iIiIiIcf+IiIiIiIhL6jxRXIcf+IiIiIiIiIR8M8k8yIhx/4iIiIiIiEdATJv7iIiIiIiIiIcf+IiIiIiEzhLEHtcf+IiIiIiIiIhx/4iIiIhDrCzVPYiIiIiIiIcf+IiIiIiITOEsUe3/iIiIiIiIiIcf+IiEtuLGkd/4iIiIiIiIiHFFwzyjzIcf+IiIiIiIhPFIwet4iIiIiIcf+IOs10tjKLcf+IiIiIiIiIhHYpyp1v+IiIiIiIiIhDrCzVPYiIiHH/iIiEvqPFFciIiIiHH/iIRDA83Pz/iIiIiIiIiIcUVATKv7iIiIiIiHH/hAlTwHrIiIiIiIiIhJ00xyy4iIiIiIhx/0OjHNXOiHH/iIiIiITX48OByIcf+IiIiIiIiISmBsafmIiIiIiIcf9FNxy8jnH/iIiIiIiESjHMXOiIiIhx/4iIRjccrI6IiIiIiIg9tBGzS+6IiIiIiHH/hEvDzEPIiIiIiIhx/4R2KcmdaIiIiIiDo60rbFLYiIiIiHH/iIiIOrZBtkm+iIiIhx/4hG7pyhFoiIhx/4iIiEnaLIJd/4iIiIiIiEbMTKM7iIiIiHH/iIRKMcxc6IiIiIiIiIhx/4iIiIiEzhLEHthx/4iIiIiIiIXFXUqoiIiIiIiIhK2ixiXYiIiIcf+IiIiIiIiIhx/0zhLEHtiIiIiIhx/4iIiIiIiIiHH/hDICzd/YiIiIiIcf+IiIiIiIiEhHLIuNiIiIiIiHH/iIiIiIiIiIcUEpPO1siIiIiIiITG4sSR2IiIiIcf+IiIiIhL0RxS7oiIiIiIcf+ExlHEmucf+IiIiIiIiIOREBt+7+iIiHH/iIQyAs3f2IiIiIcf+IRDA8zPxx/4iIiIiIiIiHH/iIiIiIiIiIcf+IiIhWutpFcf+IiIiIiFQn3dj/iIiIiIiIS2dMWYuIiIiIiIcf+IiEnaLHJdhx/4iIiIiIiIiHH/hN8Tww7HH/iIiIiIiE1+PDgccf+IiIiIiIiIhx/4iIhHwzyTzIiIiIiIiHH/iIVrraRYiHH/iIiIiIS9EcUu6IiIiIiIcf+EA0nA22iIiIiIiIcf+ISMocg16IiIiIiIhBrlz1GoiIiIiIiHH/iIiIiIhFMDy8/IiIiIiHH/iIiEZATKv7iIiHH/iIhFMDy8/IiIiIiIiIRue8oYSIiIiIiIhIRyyLjYiIiIiIhx/0bDPKPMcf+IiIiIiIiE5+PCgciIiIiIiIiIcUEpPO1siIiIiIiIhOfjwoHIiIiIiIiIPwLhsf0eiIiIiIiIhOHZwuJoiIiIiIcUyQnEb2/4iIiIiIhKD7xvBIiIiIiIiEr1nGCmiIiIiIiIhOfjwoHIiIiIiIiIhAEkwP24iIiIiIhx/4hCKTztbIiIiIiIiHFMfjw4HIiIiIiIiHH/iIiE7xPCDsiIiIiIiIRmusqUWIhx/4iIiIhMbixJHYiIiIiIiHH/iIiIhMbixJHYiIiIiIiIcUrqPFFciIiIiIiIiHH/iIhO8Twg7IiIiIiIiIhx/4iIg4V9G4qC6IiIiIiHFCICzd/YiIiIiIiHH/TSbMPZOIcf+IiIiIiIiIhx/4iIQNL8A9CIiIhx/4iIhDICzd/YiIiHH/iIhSk95siIiIhx/4iEpnTGmLiIcf+IiIg3UPG5rw6IiIiIiIhAsKwF9YiIiIhx/4iIiIiIiIhxOt9xtiCO/4iIiIiIiIiHH/iEWzLLTNiIiIhx/4hC0Mzi84iHH/iIiIhEQnzL2IiIiIhx/4hNfjw4HIiIiIiHH/iE8CTB/biIiIhx/4iIiIiIiIiHH/iIiIiIQ6ws1T2IiIiIiIhxQzA8zPyIhx/4iIiIiIiIiHH/hAlTwHrIiIiIiIiIiHH/RsM8o8xx/4iIiIiIiIiHH/S24sWR2Ihx/4iIiIiIiIiHH/iIiEKsLPU9/4iIiIiIiIiHH/iIiIiEzhLEHtiHH/iIiIiIiIiIcf+IiIhFMDy8/IiIiIiIiIcf+IiEUwPLz8iIiIiIiIiIcf+IhJVzx6jIiIiIiIiHH/iEIpPO1siIiIiIiIcf+EIpPO1siIiIiIiIhx/4iITvE8IOyIiIiIiIiIcf+IiIhPsuwU0YiIiIiIiEnTTHLLiIiIiIiHFDvDzEPIiIiIiIiIcf9EvDzEPIiIiIiIiHFOAkwf24iIiIiIcf+IQJU8B6yIiIiIiIiIcf+IiEfDPJPMiIiIiIiIhx/4iIS24saR3/iIiIiIiIiIcf+IQRAc/v6HH/iIiIiIiIiIWsHWPoiIiIiIiIhx/4iITvE8IOyIiIiIiIiIcf+IQJU8B6yIiIiIiIiIcf+IhO8Twg7IiIiIiIiIiElXPHqMcf+IiIiIiIiIhx/0S8PMQ8iIiIiIiIcf9Fsyy0zYiIiIiHH/iFnB1z6IiIiIiHH/iIiEWzLLTNiIhx/4iIiIiIiIiHH/iIiIiIiITG4sSR2IiIiIcf+IiIiIiIiEQgLM39iIiIiIiIRLw8xDxx/4iIiIiIiIiHH/iIhCrCzlPXH/iIiIiIiIiIS9EcUu6IiHH/iIiFa62kWIcf+IiIiIiIiIhx/4iIiIQyAs3f2IiHH/iIiIiIiIiIcf+IiIRTA8vPyIiIiIiIiIcf+IiIiIQRks/m2IiIiIiIiIhx/4iEnaLHJdiHH/iIiIiIiIiIcf+IiIQBksD22HH/iIiIiIiIiIcf+IiIRTA8vPyIiIiIiIiIcf+IiEzhLEHtiIiIcf+IiIiIiIiIhx/4iIiIWU7XsYiIiIiIiIhx/4iIiIiIiIiHH/iE/4HBB+iIiIiIiIhx/4iIiIiIiIiHH/iIhYTtixcf+IiIiIiIiIhx/4iIiIiIiIiHH/iISdoscl2Icf+IiIiIiIiIhx/4iE51LCitiIiHH/iIiIiIiIiIcf+IiIQJU8B6yIiIiIiIcf+IiIQBksD22HH/iIiIiIiIiIcf+IRDA8zPxx/4iIiIiIiIiHFBKTztbIiIiIiIiIiHH/iEPp7NFhiIiIiIiIhx/4hOsuwk0XH/iIiIiIiIiIcf9L6jxRXIiIiIiIiIcf9EvDzEPIiIiIiIhOHZwuJoiIiIiIhx/4iEyAjEf3iIhx/4iIiDG+Ar9B/YiIiIiIiHH/iIiExuLEkdiIiIiIiIiIcf+IiEnaLHJdhx/4iIiIiIiIiHH/iITvE8IOyIiIiIiIiIhx/4iIhJ2ixyXXH/iIiIiIiIiIcf+IS24sWR2HH/iIiIiIiIiIcf+IiIhO8Twg7IiIiIiIiHH/iIiIhAGSwfbf+IiIiIiIiIhx/4iIiIiIiIhx/4T/gcEH6IiIiIiIiIhx/4iIQJU8B6yIiIiIiIhx/4iECVPAesiIiIiIiIhx/4iIiEIpPO1siIiIiHH/iIVrraRYiHH/iIiIhIyhyDXoiIiIhx/4iIhPAkwf24iIcf+IiIhJVzx6jIiIiIiHH/g4I0G43L6IiIiIiIiIcf+IS+o8UVyIiIiIiIcf+IiIiEOsLNU9iIiIiIiIiHH/iIiIRbMstM2Ihx/4iIiIiIiIiHH/iIhHwzyTzIiIiIiIiIcf+IiIiEraLGJdiIiIiIiIiIcf+IiIhJ2iyCXf+IiIiIiIiIhx/4iIiIiIhBGSz+bYiIiIiIiHH/iIiIiIRbMstM1x/4iIiIiIiIiHH/iIiEnaLHJdcf+IiIiIiIiIhx/4iIiIiE51LDit/4iIiIiIiIiHH/iIiIiEraLGJdiIiIiIiIiHH/iIiIiEdHLKuN/4iIiIiIiIiHH/iIiEAZLA9thx/4iIiIiIiIiHH/iEQwPMz8cf+IiIiIiIiIhx/4iE51LCitiIiHH/iIiIiIiIiIcf+EnaLHJdiIhx/4iIiIiIiIiHH/hJ2ixyXYiIcf+IiIiIiIiIhx/4Qik87WyIiIiIiIiHH/iIiIhFsyy0zYhx/4iIiIiIiIiHH/iIiIiExuLEkdiIiIiIiIcf+IhCrCzlPYcf+IiIiIiIiIhx/4iIS24saR3/iIiIiIiIiIcf+IiIQqws9T3/iIiIiIiIiIcf+IiIiIQRks/m2IiIiIiIiIhx/4iIiExuLEkdiIiIiIiIiHH/iIiIR0csm42HH/iIiIiIiIiIcf+IiIiIRbMstM2HH/iIiIiIiIiIcf+IiIiEraLGJdiIiIiIiIiIcf+IiIiIiIhPdSwYrYiIiIiIiIcf+IiIiEOsLNU9iIiIiIiIiHH/iIiIiIiIRrMspM2IiIiIiIiIcf+IiIhJ2iyCXf+IiIiIiIiIhx/4iIiIhFsyy0zYcf+IiIiIiIiIhx/4iEtuLFkdcf+IiIiIiIiIhx/4hJVzx6jIiIiIiIiIcf+IhJlPx2sIiIiHH/iIiIRLw8xDyIiIhx/4iITvE8IOyIiIiIiIiEjljIGniIiIhx/4iIg4V9G4qC6IiIiIiHFEfey4IYiIiIiIiIMwVRvfquiIiIiHH/iIiIiIiIiIQ6ws1T2IiIhx/4iIiIiIiE1lHDmuiIiIcf+IiIQhAc7v6IiIiIiIiIhx/4iEQwPNz8/4iIiIiIiIiHH/hWutpFiIiIcf+IiIWE7Zsf+IiIiIiIiIhx/4hGQEyr+4iIiIhx/4S24sWR2Icf+IiIiIhBTbz7JIiIiIiIiIWcHYPv+IiIiIiIiITn48KByIiIiIiIiHFJXhxqHoiIiIiIiIQMnMBGOIcf+IiIiEp5jGhniIiIiIiIcf+IiIiIhXutlFiIiIiIiIiIcf+IhUJ9zYiIiHH/iIiEMgLN39iIiIhx/4iIiIiIiIhx/4iIhL0RxS7oiIiIiIiIiHH/iIiES8PMQ8iIiIhx/4iIiIhNZRw5roiIiIiHH/UpPebIiIiIiIhx/4iIiIiIiIhx/4iEVSjLrXiIhx/4iIiEwNjE8niIiIiIiHH/iIiEvqPFFciIiIiHH/hDOUzca4iIcf+IiIhBVuz6kYiIiIiIhx/zGTob9sXoiIiIiIhx/4iE8CTB/biIiIcf+IiIR8M8k8yIiIiIiIhx/4hNfjw4HIiIiIiHH/iIiISwasX5WIiIiIiIiDeoYblXnoiIiIiIiE/4HBB+iHH/iIiIiEraLGJdiIiIiIiIS/x8UDiIiIiIiIhAK2wOSYiIiHH/iIhPAkwf24iIhx/4iIhCKTztbIiIiIiHH/iIiIRTA8vPyIiIiIiIiHH/iIhJVzx6jIiIiIiIhx/4iIiITG4sSR2IiIiIiIiHH/iIiIiIiEUwPLz8iIiIiHH/iIiIR8M8k8yIiIiIiIcf+IiIiEvqPFFciIiIcf+IiIhMbixJHYiIiIiIiIhx/4iIRkBMq/uIiIhx/4iITX48OByIiIiHH/iIhI00yCy4iIcf+IiIhL0RxS7oiIiIiIhBrlz1GoiIiIiIiIhCKTz9bP+IiIiIiIiIhx/0uJnFdmiIiIiIhx/4iIiECVPAesiIiIiIhx/4iIhOkJwm9oiIiIiIcf+IiIiExuLEkdiIiIiIiIhx/4iIiEfDPJPMiIiIiIiHH/iIhAlTwHrIiIiIiIiHH/iIiEfDPJPMiIiIiIiIcf+IiIiIhFsyy0zXH/iIiIiIiIiIcf+IiIiIiIhBnBz2Pocf+IiIiIiIiIhx/4iIQBksD22Icf+IiIiIiIiIhx/0lXPHqMiIiIiIiIiIR8M8k8yIcf+IiIiIiIiIhxRMxMszuIiHH/iIiIMjnhv8Ye/4iIiIiIhAEkwP24iIiIiIiIQdL88tCIiIiIiIiEPHnNOGiIiIiIiIhEICzN/YiIiIiIhXutlFiIiIiIiIcf+IQJU8B6yIiIiIiIhAEkwP24iIiIiIiEnTTHLLiIiIiIiHE3pjG4Wc6IiIhx/4iIiIiIiIiE5+PCgciIiIiIiIhx/4TwJMH9uIiIiIcf+IiIiIiIiEjKHINehx/4iIiIiIiIhHQEyb+4iIiIiIiIcUI5TNxriIiIcf+IhHYpyZ1oiIiIiIhx/4iECVPAesiIiIiIiIhx/4TfE8MOxx/4iIiIiIiIiHH/iEQwPMz8cf+IiIiIiIiIhx/4iIR0csm42Ihx/4iIiIiIiIiHH/iIiIRTA8vPyIiIiIiIiHH/iIiIiITOEsQe2HH/iIiIiIiIiIcf+IhO8Twg7IiIiIiIiIiHH/S+o8UVyIiIiIiIiHH/iIhHwzyTzIiIiIiIiIcf+IiIQqws9T3/iIiIiIiIiIcf+IiIRTA8vPyIiIiIiIiIcf+IiIiExuLEkdiIiIiIiIhx/4iIiE51LCitiHH/iIiIiIiIiIcf+IS+o8UVyIiIiIiIcf+IRDA8zPxx/4iIiIiIiIiHH/RDA8zPyIcf+IiIiIiIiIhx/4iEQwPNz8/4iIiIiIiIiHH/iIhJ2ixyXYcf+IiIiIiIiIhx/4iIiIR0csm41x/4iIiIiIiIiHH/iIiIQBksD21x/4iIiIiIiIiHH/iIiIQBksD21x/4iIiIiIiIiHH/iIiITOEsQe2IiHH/iIiIiIiIiIcf+ITnUsKK2IiIhx/4iIiIiIiIiHH/iIhAGSwPbYhx/4iIiIiIiIiHH/iIhDICzd/YiIiIcf+IiIiIiIiIhx/4iIhFsyy0zYiIcf+IiIiIiIiIhx/4iIiIQyAs3f2IiHH/iIiIiIiIiIcf+IiEWzLLTNiIiHH/iIiIiIiIiIcf+IiISdoscl1x/4iIiIiIiIiHH/iIiIiISEcsi42IiIiIiIiIhx/4iEAZLA9tiIcf+IiIiIiIiIhx/4iITvE8IOyIiIiIiIiIcf+EKsLOU9iIcf+IiIiIiIiIhx/4iIS24saR3/iIiIiIiIiIcUO8PMQ8iIiIiIiIhx/4hJVzx6jIiIiIiIiIcf+ES8PMQ8iIiIiIiHFAwLzz9IiIiIiIg4rVS4UquIiIiIhx/4Syj8XXCIiIhx/4iIRkBMq/uIiIhx/4iIiITvE8IOyIiIiIiIcf+IiIhMd1xIioiIiIcf+IQBksD22IiIcf+IiIiIS+o8UVyIiIcf+IiIhNfjw4HIiIhx/4iIiEtwfFj4iIiIiIhx/4S+o8UVyIiIiIiIhxQMC88/SIiIiIiIiE6QnCb2iHH/iIiIiIQqVM5auIiIiIiIiEQ5TMxriIiIiIcf+IiEIpPO1siIiIiIhx/4iIiESjHMXOiIiIiIhBTbz7JIiIiIiIhx/4iIhNfjw4HIiIiHH/iIhAlTwHrIiIiIiIiHH/iIhIyhyDXoiIiIiIV7rZRYiIiIiHH/iIiIiISOWMgaeIiIiIiIhx/4iIiEnaLIJd/4iIiIiIiIiHH/iIiEuJnFdmiIiHH/iIiIiIhCKTztbIiIcf+IiIiEsGrF+ViIiIiIiISEcsi42IiIiIiHH/iES8PMQ8iIiIiIhx/4RFucykaIiIiIcf+IiIiIhHwzyTzIiIiIhx/4iIhCKTztbIiIiIiHH/iIiIiIiIiHH/iIiIiIRjccrI6IiIiIcf+IiIiIiEEZLP5tiIiIiIiIhx/4iIiIiIiIhx/4iIhDICzd/YiIiIcf+IiIiIiIiIcf+IiEGcHPY+iIiIiIhx/4iIiIiE7xPCDsiIiIiIcf+IiIiIhJVzx6jIiIiHH/iIiIiIiITG4sSR2IiIiIcf+IiIiIiIiEOsLNU9iIiIiHH/iIiIiIiIiHH/hLbixZHYiHH/iIiIiIiIiEdATJv7iIiIiIiIcU8JLA9tiIiIiHH/iIhMFrxOlIiIiHH/iIiE7xPCDsiIiIiIiIhx/4hKZ0xpi4iIcf+IiIhBO3z8SIiIhx/4iIiE2ZrDZliIiIiIiHH/T6CsFfWIiIhx/4iIhL0RxS7oiIiIiIiDN/Eb2A7oiIiHH/iIiFnB1z6IiIiHH/iIiIiIiIiIcf9YTtixiIhx/4iIiIW1XVqoiHH/iIiIiIiIiIcf+IiIg6tkG2Sb6IiIiHH/iITwJMH9uIiIhx/4iIiIiE1+PDgciHH/iIiIiIhL6jxRXIiHH/iIiIiIiISfWccKZx/4iIiIiIiIhPdSwYrYiIiIiIhx/1tV1aqIiIiIhx/4hOdSworYiIiIcf+IiIiIiIiIcf+IiEMgLN39iIiIiHH/iIiIiIiIiHH/SMocg16IiIiIiIiIhx/4iIiIiIiIhx/4Q6Mc1c6HH/iIiIiIiIiIcf+IiIiIiITOEsUe3/iIiIiIiIiIcf+IiIiIiIiIcf9BnBz2PoiIiIiIiIhx/4iIiIStosYl2IiIiIiIiIhx/4iIiIiITOEsQe1x/4iIiIiIiIiHH/iIiIiIQRks/m2IiIiIiIiIcf+IiIiIiIQ6ws1T2IiIiIiHH/iIiIQJU8B6yIiIiIiHH/iIiIiIiIQ6ws1T2IiIiIhx/4iIiElXPHqMiIiIiIcf+IiIhJVzx6jIiIiIiHH/iIiIiIiEUwPLz8iIiIiHH/iIiIhEvDzEPIiIhx/4iIiEA0nA22iIiIhx/4iIiIiIg91mGzKZ5x/4iIiIiIRFuc2kb/iIiIiIiIVSfb2IiIiIiIiEO1XNSqiHH/iIiIVCfc2Ihx/4iIiIiIiEsfzF4DiHH/iIiIiIS+o8UVyIiHH/iIiIhCKTztbIiIiIcf+IiEXejLIXiIiIiIiIcf+IiES8PMQ8iIiIiHH/iIiDLMJb8z2v+IiIiIiIiE5+PCgciIiIiIiEuJnGdm/4iIiIiIRnTcqLJx/4iIiIiIQsec44aHH/iIiIiIiIiExuLEkdiIiIcf+IiIiIiIiIhx/0EQHP7+iIcf+IiIiIVrrbRf+IiIiIiIhBnBz2Pocf+IiIiIiIS9EcUu6IiIiIhx/4T/gcEH6IiIiIiIhe6NIXiIiIiIiEdATJv7iIiIiIiIhx/0TejNIX/4iIiIiIiIhAEkwP24iIiIiIg4NYG4yn6IiIiIiIiIcf+FnB1z6IiIiIiIcf9Fa6y5RXH/iIiIiIhCKTztbIiIcf+IiIiIhEvDzEPIiHH/iIiIiES8PMQ8iIhx/4iIiIRLw8xDyIiIcf+IiIhPAkwf24iHH/iIiIiIiEvqPFFciHH/iIiIiINj6RusFuiIiHH/iIiIiDH0Qb8LvoiIiHH/iIiIg8SkG0tb6IiHH/iIiIhCKTztbIiIiIcf+IiIiITX48OByIhx/4iIiIiEIpPO1siIiHH/iIiIiITX48OByIcf+IiIiIiIiIQJU8B6yIcf+IiIiIiIiEIQHO7+iIiIhx/4iIiF3o0xeIcf+IiIiIiIiIcf+IiIR0csm42Ihx/4iIiIiEIpPO1siIiHH/iIiIiIiIiHH/QBksD22IiIiHH/iIiIiIiIhBGSz+bYiIiIiIcf+IiIiIiIiIQ6ws1T2IiIiHH/iIiIiITvE8IOyIiIiIhx/4iIiIiIhGNxysjoiIhx/4iIiIiIiIiHH/iIiIiIhPdSwYrYiIiIiIiIiHH/iIiIiEWzLLTNhx/4iIiIiIiIiHH/iIiIiIiEfDPJPMiIiIcf+IiIiEjTTILLhx/4iIiIiIWcHXPocf+IiIiIiIRKMcxc6IiIiIcf+IiIiIiIiIcf+IiIiEjKHINeiIiIiHH/iIiIiIiIiHH/iIiIiIiIUIzQg4iIiIiIhx/4iIiIiIiIhMbixJHYiIiHH/iIiIiIiIhDrCzVPYiIiIhx/4iIiIiIiIhx/4TnUsKK2IiIiIcf+IiIiIiIhAlTwHrIiIcf+IiIiIiE1+PDgchx/4iIiIiIhAlTwHrIiIhx/4iIiIiIiFxV1KqIiIiIiIiEpeHHoe/4iIiIiIiIhx/4iIiIhIyhyDXoiIiIcf+IiIiIhDrCzVPYiIiIiIiHH/iIiIiITj/sLAGIhx/4iIiIiIiIhIAfyP4IiIiIiIiIcToxIbXO3ohx/4iIiIgy4gG+Hf6IiIiIiHH/iEkPvH8EiIcf+IiIhBnBz2PoiIiIhx/4iIiIRKMcxc6IiIiIiIcf+IiFnB1z6IiIiIcf+IiIiIhCKTztbIiIhx/4iIiISVc8eoyIiIiIcf+IiERbnMpGiIiHH/iIiIhHWWyaaYiIiIiIiIcf+IiIiIiIQik87WyIhx/4iIiITX48OByIiHH/iIiIiIRkBMq/uHH/iIiIiIiIVSfb2IiIiIiIiIcUtlHEmuiHH/iIiIiIiIhVJ9vYiIiIiIiIcf9ffNGDiIiIcf+IiIiIiIiIhx/4iIhJ2ixyXXH/iIiIiIiIiIcf+IiIiIiIiEd03JiyiIiIiIiIiHH/iIiIiIiIhDx5zThoiIiIiIiIhx/4iISdoscl2Icf+IiIiIiIiES8PNQ8/4iIiIiIiES8PMQ8cf+IiIiIiIiISEcsi42IiIiIiHH/iIiIhGQEyr+4iHH/iIiIiIiIiHH/SOxsgTmIcf+IiIiIiIiEyJnEdmiIiIiIiEKlTOWriIiIiIiEteHFoeiIiIiIiIiIcf+IiIiIiIhDrCzVPYiIiIiHH/iINkfBurg+iIiHH/iIiEbMTKM7iIiIiIiITvE8IOyIiIhx/4iIiIiIQik87WyIiHH/iIiISVc8eoyIiIiIhx/4iIRcxMwzv/iIiIiIiEraLGJdiIiIiIiHH/iIiIhEvDzEPIiIhx/4iIiIiIiE1+PEgc/4iIiIiIiIhxQJwc9j6IiIiIiIhXutlFiIiIiIiESjHMXOiIhx/4iIiIiIiIiFUn29iIiIiIiHH/RtV8oqiIiIiIiIhL6jxRXHH/iIiIiIiFKT3mxx/4iIiIiIhAEkwP24iIiIiIiITn48KByIiIiIiIhDrCzVPYiIiIiHH/iIiIhOkJwm9oiIiIhx/4iIiIiIiIhx/0naLHJdiIiIcf+IiIiIiIiIcf+EtuLFkdiIcf+IiIiIiEvqPFFciIcf+IiIiIR8M8k8yIiIiIhx/4iIiIiIiECVPAesiIhx/4iIiIiIR8M8k8yIiIiHH/iIiIiIiIiHH/iEKsLOU9iIcf+IiIiIiIiIcf+IiESjHMXOiIiIiIiIiIcf+IiIiIiIiIcUpuLFkdiIiHH/iIiIiIiIiEIpPO1scf+IiIiIiIS+o8UVyIcf+IiIiIiIiIR0BMm/uIiIiIiIhDrCzVPYiIiIcf+IiIiIiECVPAesiIiIcf+IiE2ZrDZliIiIiIiIQ6ws1T2IiIiIcf+IiEvqPFFciIiIiIcf+IRjccrI6IiIiIiIiIcf+IiIWE7YsXH/iIiIiIiIiHH/iIiIiIiIiIT/gcEH6HH/iIiIiIiIiHH/TnUsKK2IiIiIhx/4iIiIiIiIhx/4iIiIiIRbMstM1x/4iIiIiIiIhCKTztbHH/iIiIiIiIiHH/TfE8MOyIcf+IiIiIiIiIcf+IhHRyybjYiIhx/4iIiIiIiIhx/4QBksD22IiIhx/4iIiIiIiIhx/4iIiIiIiEzhLFHt/4iIiIiIiIhx/4iIiIiIhIyhyDXoiIcf+IiIiIiIiIcf+IiIiIMwNkvfybiIiIiIcf+ECuXAYaiIiIiIcf+IiIiIS+o8UVyIiIcf+IiIiIiIiINQMhu/zeiHH/iIiIhL82xQyXH/iIiIiIiIg39dO5Cixx/4iIiIiIiIRNeswoWIiIcf+IiEkPvH8EiHH/iIiIiITy2sHSWIiIiHH/iIQik87WyIiIiIiIcUv6TEBbiIiHH/iIiIhF3oyyF4iIiIiHH/iE8CTB/biIiIhx/4iITj/sLAGIiIiIcf+EdQXJr6cf+IiIiIiIiIcf+IiIiIiE51LDit/4iIiIiIiEhpfJlo/4iIiIiIiDWPIbtw3oiIiIiIiIhx/4iIiIiIiElXPHqMiIcf+IiIiINTexu8hOiIiIiIcf+IR2KcmdaIiIiIiIhxQbVc9Kr/iIiIiIg9siSzTduIiIiIhx/0hXPJqM/4iIiIiIhANJwNtohx/4iIiE4/7CwBiIiIcf+IiIiIiIiIcf9BpUz1q4iIiIcf+IQ8580xiIiIiHH/iE1+PDgciIiIiIcf9FzEyzO4iHH/iIiIiITYCMN/eIiIiIiIiIhx/4iIiIhOdSworXH/iIiIiIiIVSfb2IiIiIiIiE6HbCeJiIiIiHH/iIiIiIiIiEwo/E1wiIiIiIhx/4hOkJwm9oiIiIiIiIPlpRsqWuiIhx/4iIgyf7K+gE2IiIiIiIiHH/iIRkBMq/uIiIiHH/iIhNfjw4HIiIiIcf+IiIiIiIRvDsoPGIiIiIhx/4hHYpyZ1oiIiIiIiHEwk6G/bF6IiIiIiIhMiZxHZoiIiIiIiHH/RDA8zPyIhx/4iIiIiIiIhx/4iIiEWzLLTNiIhx/4iIiIiIiIhx/4iIiIiIiIiHFGyhyjXv+IiIiIiIiIcf+IiIiIiEraLGJdiIiIiIiIcUApPA5s/4iIiIiIiIhx/4iIiE8CTB/biIcf+IiIiIiECVPAesiIiIcf+IiIhOdSworYiHH/iIiIiIiIiHH/iIiIhKeYxoZ4iIiIiIiERt3MkiiIiIiHH/iIiIg+LUKy0r2IiIiIhx/4iIPkgRsrfuhx/4iIiIiEZATKv7hx/4iIiIiIiIiHH/iIhEW5zKRoiIhx/4iIPHVjtIqciIiHH/iIiIiIiIiIcf+IiIiIiIiIcU11LCitiIiIiIhx/4iIiIiEfunJEWiIiIiIiIiHH/iIiIiISl4cah6IiHH/iIiIiIiIiHH/R+WMkaeIiIcf+IiIiIR8M8k8yIiIiIhx/4iIiIiIiIhx/4hAlTwHrIiIiIiIiE91LBitiIiIiIiIhx/4iIiIiIiExuLEkdiIiIiHH/iIiIiIiIiHFF1XyiqIiIiIiIiIhHQEyb+4iIiIiIiIcUPg3MHyiIiIiIiIhx/4iIiIiIiDzWA7Qp/HH/iIiIiIiEZATLv7/4iIiIiIhFMDy8/IiIiIhx/4iIiIiIiIiHFGRyybjYiIiIhx/4iIiIiIhOC1wvSocf+IiIiIQik87WyIiIhx/4iIiIiIiIRCAszf2IiIiIiIiIhx/4iIiIiIiIhx/4QyAs3f2IiIiIiIcf+IiIiFnB1z6IiHH/iIiDm/UbdAroiIiIiIhx/4OTrSt8UtiIcf+IiIiIT45MFxuIiIiIiHFVutpFiIiIiHH/iISWBsefmIiIhx/4iIiIiIiIS3B8WPiIhx/4iIiIiDdXc7mojIiIiIcf+IiIhEvDzEPIiIiHH/iIiE+OTBcbiIiIiIiIhx/4hBO3z8SIiIiIiHH/iISVc8eoyIiIiIiIhx/4TpCcJvaIiIiIiIhCpUzlq4iIiIiIhx/4SMocg16IiIiIiIiHFc6NMXiIiIiIcf+IS+o8UVyIiIiIiIcf+IiELHnOOGiIiIhx/4iIiIiIiIhx/4iIhH5YyRp3H/iIiIiIQhAc7v6IiIiIiIcf9BEBz+/oiIcf+IiIiIhLZ0xZi4iIiIiIiEazLKTNiIiIiIiIhAEkwP24iIiIiIhx/4iIiIiIiIhx/0GcHPY+iIiIiIiIiHH/iIgxeDG/h85x/4iIiIiIiIPe8jsxDciIiIiIcf+IhK41xhyoiIiIiIiIcU+njAWHiIhx/4iIiIiIiIiHH/iITnUsKK2IiIcf+IiIiIiEnTTHLLiIiIiIiIiEmLzHdDiHH/iIiIiIiIiHH/iIiIiE51LCithx/4iIiIiIiIhx/4hDICzd/YiIiIiIcf+IiIiIiEraLGJdiIiIiIiIcf+IiIiElXPHqMiIiIiHH/iIXejTF4iIcf+IiIRjccrI6IiIiIiIhx/4iIiIiIiIhx/4hKXhxqHoiIiIiIhx/4iIiIiIiIhx/0MgLN39iIiIiIiIcf+IiIhFMDy8/IiIiIiIiIcf+IiIRTA8vPyIiIiIiIiIcf+IiIRLw8xDyIiIiHH/iIiIiDFvAb+Q/ohx/4iIiIiINS6Bu9F+iIiIiIiIhxToU8F6yHH/iIiIiIiIiHH/TfE8MOyIcf+IiIiIiIiIcf+EZATKv7iIiIiIcf+IiEGcHPY+iIiIiIhx/4hAlTwHrIiIiIiIiIhFvDy0PIiIiIiIiIhx/4iIiIhUJ9zYcf+IiIiIiFKT3myHH/iIiIiIiIRrMspM2IiIiIiIRjccrI6IiIcf+IiITpCcJvaIiIiIiHH/hBEBz+/ohx/4iIiIT/gcEH6IiIiIhx/4hBpUz1q4iIhx/4iIiIP0gRsbfuiIiIiIiIiE5+PCgciIiIiIiIhDS4zbR4iIcf+IiIiIiDeWIblp3oiIhx/4iIiIiEEZLP5tiIiIiIiIiHH/iIiIhMbixJHYiIiIiIiIcf+IiIiE8CTB/biHH/iIiIiIhGUoyq14iIiIiIiIM1RSvautiIiIiIiIiHH/TwJMH9uIiIiIhx/4iDo45bbHGoiIiIiIiHH/R4Tsl7GIcf+IiIiIiIR8M8k8yIiIhx/4iIiIQ1S82rSIiHH/iIiIRTA8vPyIiIiIiIiHH/iIiIiIQJU8B6yIiIiHH/iIiEfDPJPMiIiIiIiIcf+ES8PMQ8iIiIiIiHH/iIiDfaY7klnIcf+IiIiIiEfDPJPMiIiIhx/4iIhGNxysjoiIiIiIiHH/hBEBz+/ohx/4iIiIiIiIiHH/iIiIRLw8xDyIiIhx/4iEZATKv7iIiIhx/4iIiIiIiIiHH/TnUsKK2IiIiIcf+IiISWBsefmIiHH/iIiIgz8hG9De6HH/iIiIiIiIhJi8x3Q4iHH/iIiIiIiITvE8IOyIiIhx/4iEFErPu1hx/4iIiIiDDkMbArzoiIiIiIiIhx/4iIiIiIiIhx/1Qn3NiIiIiIhx/4iIiIiIiIiEEZLP5tiIiIiHH/iIiIiIiIiIcf+IiIiIiIiIcVjB1z6IiIiIiIiHFGyhyjXv+IiIiIiIiIcf+IWcHXPoiIiIiIcf+IiIiIhBnBz2PoiIcf+IiIiIVrrbRf+IiIiIiIS9EcUu6IiIiIcf+IiIiIQhAc7v6IiIiIiIiFUn29iIiIiIiHH/iEWzLLTNiIiIiHH/iIRFucykaIiIhx/4iIg0E3S87IuIhx/4iIiIhGQEyr+4hx/4iIiIiD9RQbGuvoiIiIcf+IN+wCuRP9cf+IiIiIiIhVJ9vYiIiIiIiIhx/0zhLEHtiIiIiIhx/4hGQEyr+4iIiIhx/4iIiIiIiIQ6ws1T2IiIiIcf+IiEGlTPWriIcf+IiIiIMCLxsO0OiIiIiIcf+ISl4cah6IiIiIiIcf+Fa62kWIiIcf+IiIW1XVqoiIhx/4iIhffNGDhx/4iIiIiEfDPJPMiIiIiHH/iIVCfc2IiIhx/4iIhHRyybjYiHH/iIiIiIR+6ckRaIiIiIiIiIQ+ns0WGHH/iIiIiIPPFztA6MiIiIiIcf+ISNNMgsuIiIhx/4iIiIiFnB1z6Ihx/4iIiIiEzhLEHthx/4iIiIiIiIiHH/iIhHRyybjYiHH/iIiIiIQSJc/dqIiIiIcf+IiEJm/OmQiIhx/4iIiINaGBu15+iIiIcf+IiIiIhPAkwf23H/iIiIiIiEtnTFmLiIiIiIiIQik8/Wz/iIiIiIiIQDScDbaHH/iIiIiIiFe62UWIiIiIiIiHH/MAWUsAtriIiHH/iIiIiEbMTKM7iIiIiIiIcf+ITICMR/eIiIcf+IiIiIiIiIhx/4iIRjccrI6IiIiIiIhx/4iIiIiIhNfjw4HHH/iIiIiIiIiIcf+IiIiIiIiEQgLM39iIiIiIiIiIcf+IiIiIiIiFnB2D7/iIiIiIiIRKMcxc6IiIhx/4iIiFnB1z6IiIhx/4iIiIhL6jxRXIiIhx/4iIiIiIiIhx/4hDICzd/YiIiIiIcf9Zwdc+iIiIiIiHH/hCKTztbIiIiIiIiITpCcJvaHH/iIiIiIhHwzyTzIiIiIcf+IiIiIiIiIcf+ITOEsQe2IiIiIhx/4hZwdc+iIiIiIcf+ITX48OByIiIiIhx/4hHUFyq+v+IiIiIiIiIR8M8k8yIhx/4iIiIiIiIiHH/iIhUJ9zYiIiHH/iIhUJ9zYiIhx/4iIiIiIiIiDkRAbfu/oiIcf+IiIiITvE8IOyIiIiIiHH/iIiITvE8IOyIiIiIiIQZwc9j5x/4iIiIiITWUcOa6IiIiHH/iE8CTB/biIiIhx/4iF980YOIhx/4iIiITvE8IOyIiIiIiIUIzQg4iIiIcf+IiIR0csm42Ihx/4iIiIiElXPHqMiIiIcf+IiIiIiIhN+kwwW4iIiIhx/4iIiIiIiECVPAesiIhx/4iIiIiIiIiHE4VUO3qryIiIiIiIcUx+PDgciIiIiIiIcf+IiIiIiIiIhBGSz+bYiIiIhx/4iIiIiIQJU8B6yIiIhx/4iIiIhK2ixiXYiIiIiIiIhx/01+PDgciIiIiIiHH/iIiIiDSRcbxujoiIiIiIiIhKeYxoZ4iIhx/4iIiIiEGcHPY+iIhx/4iIiEIQHO7+iIiIiIiIiIcf+IiIRbMstM2IiHH/iIiIiIiIiIcf+IiIiIiIhIyhyDXohx/4iIiIiIiIiHH/iIiIiIhM4SxB7XH/iIiIiIiEIpPO1siIcf+IiIiITpCcJvaIiIiHH/iIiIQyAs3f2IiIcf+IiIiIiIiIhx/4iIiEpeHGoeiIiIcf+IiIgzJ6G92F6Ihx/4iIiIiIiIiHH/iIiIiIiIiIcf9Sk95siIiIiIhx/4iIiIiIiIiHH/iIiIiIiIiIV7rZRYiIiIhx/4iIiIiIhDrCzVPYiIiIiIcf+IiIiIiIiIhx/4iIiIiIhIyhyDXoiHH/iIiIiIiIiIcf+IiIiIiIhKXhxqHnH/iIiIiIiIiIcf+IiIiIiIiESjHMXOiIiHH/iIiIiIiIiIcf+IiEAZLA9tiHH/iIiIiIiIiIcf+IiIQqws9T3/iIiIiIiIiITn48KByIiIiIiIhHwzyTzIiHH/iIiIiIiIiIcf9LbixZHYiHH/iIiIiIiIiEIpPO1scf+IiIiIiIiIS+o8YVz/iIiIiIiIiEQgLM39iIiIiIiIiHEx+yG+BN6IiIiIiIiE8LXB9KiIiIiIiIhx/0l5jHhniIcf+IiIiIiIiIcf+EsNjF8ncf+IiIiIiIiIcf81qAO7V/yIiIiIiIcf+DpKhLa1e4iIiIiIhx/4iIiIiIQRks/m2IiIiIiIiHH/iIiIiEjTTILLcf+IiIiIiIiIhN4Swx7YiIiIiIiHH/iIiIiIiIiE1lHDmuiIcf+IiIiIhUJ9zYcf+IiIiIiIhBGSz+bYiIiIiIhx/4hKXhxqHoiIiIiIcf+IiIhKZ0xpi3H/iIiIiIiE7xPCDsiIiIhx/4iIiIiIg2nUS6YruIcf+IiIiIiFlO17GIiIiIiIcf+EuJnFdmiIiIiIcf+Ihd6NMXiIiHH/iIiE/4HBB+iIiIiIhx/4iIiIiIiIiHFCQnzr2P+IiIiIiIiFCM0IOIiIiIiHH/iEVSjLrXiIhx/4iIiEr8fGA4iIcf+IiIiDevQblQvocf+IiIiIiEBf/AsAiIiIiIhx/4iIhEvDzEPIiIiIcf+IiIhI/qyAFYiIiIiHH/iIiDo60rbFLYiIiIiIiIhF+fywYIiIiIiHH/iEjTTILLiIiIcf+IiEfDPJPMiIiIiIiIhx/4hHYpyZ1oiIiIiIiDC3IrBY3YiIiHH/iIg2CgG69f6IiIiIhx/4g46Ci4F9eIiIiIcf+IhJVzx6jIiIiIiIiHH/iEuJnFdmiIiIiHH/iIiEGcHPY+iIiIiHH/iIiEfDPJPMiIiIiIiIcf9GwzyjzHH/iIiIiIiIhIaXyZaP+IiIiIiIPVNxs6yOiIiIiIhx/4SNNMgsuIiIiHH/iIMJNDsHy8iIiIiHH/iIhGQEyr+4iIiHH/iIiIiIhJ9Zxwpohx/4iIiIiIiIiHH/iIiIiIiIiIcf+IQ6Mc5c7/iIiIiIiIiIcf+IhI00yCy4iIhx/4iIiIiIiIiHH/iIiIiIhbVdaq/4iIiIiIiEjKHINeiIcf+IiIiIiIXujSF4iIiIiIiIS3B8WPiIcf+IiIiIiITWUcOa6IiIhx/4iIhC0Mzi83H/iIiIiIiEvqPFFciHH/iIiIiIiE4dnC4miIiIiIiIg+dcGyij6IiIiIiIcf+IO/rhtQUeiHH/iIiIiIhANJwNtoiHH/iIiIiITR2cTib/iIiIiIiIiIcf+IiIiIiECVPAesiIiIcf+IiIhLcHxY+IiIiIiIcf+F980YOIiIcf+IiIiIQyAs3f2Ihx/4iIiIiFKT3myIcf+IiIiIhCEBzu/oiIiIiIhx/4iIiIiIiIiHH/iIiIhBnBz2PoiIiHH/iIiIiIiIiIcf+IiIiIVrrbRf+IiIiIiIiIcf+IiIiIiIiIhx/4iIiIiIhDICzd/XH/iIiIiIiIiIcf+IiIiIiISEcsi42IiIiIiIiHH/iIiIiINmIyup3NiIiHH/iIiIhDtVzUqoiIiIhx/4iIiIiIS+o8UVyIhx/4iIiIg3/kK5Ab2IiIiHH/iIiIiIiIPWyRs5NuiIcf+IiIiIiECVPAesiIiIcf+IiITX48OByIiIhx/4iIiIiIiIhKgrx31P+IiIiIiIg2YjK6nc2Icf+IiIiIiE0EfD+4iIhx/4iIiIiIiIhOfjwoHIiIiIiIiIQBJMD9uIiIiIiIhx/0IpPO1siIiIiIiIiHH/iEz6TEBbiHH/iIiIiIiISOWMgaeIiIiIhx/4hDOUzca4iHH/iIiIiIQik87WyIiIcf+IiIiIiISVc8eoyIiHH/iIiIiIR+6ckRaIiIiIiIiIhx/4TOEsQe2IiIiIhx/4iIiIiIiIiHFL4SxB7YiIiIiIhx/4iIiIiIiIiEzqPEFciIiIiIiIiIcf+IR8M8k8yIiIiIiIiEOsLNU9iIiIiHH/iIiIiFCM0IOIiIiIiIiITWUcOa6Ihx/4iIiIiIiIiHH/iIiIiIiIiHH/iIiFtV1aqIiIcf+IiIiIiIiIhx/4iIhAlTwHrIiIiIiIhx/4iIiIiIiIhCEBzu/oiIiHH/iIiIQJU8B6yIiIiIiHH/hH3FySOoiIiIiIcf+IhNHZw+JoiIhx/4iIiIiIiIhx/4iIQK5cBhqIiIhx/4iIiIiIhDICzd/XH/iIiIiIiELHnOOGcf+IiIiIiIiIWsHWPoiIiIiIiEMgLO39/4iIiIiIiIS2dMWYuIiIiIiHH/iIPt1BsiK+iIiIcf+IiIQJU8B6yIiIiIiIcf+ElXPHqMiIiIiIiIiHH/iIQik87WyIiIiIiIcf9I00yCy4iIiIhx/4hAlTwHrIiIiIiIiIPc0xszLOiIhx/4iIiIiIQik87WyIiHH/iIiIiEvRHFLuiIiIiIiISexscTmIhx/4iIiIhEvDzEPIiIcf+IiIiIiIUIzQg4iIiIiIiETOfMMYiIiIiIhx/4Qik87WyIiIiIiIiEnTTHLLiIiIiIhx/4iIiITG4sSR2IiIiIiIiHH/iIiIiIiIT3UsGK2IiIiIiIiHFI9ZxwpoiIiIiIiIcf+IiIiIiIiIhx/4hCrCzlPYhx/4iIiIiIiIiEEZLP5tiIiIiHH/iIiIiIiIiIcUIgLN39iIiIiIiIcf9DOUzca4iIhx/4iIiIhAlTwHrIiIiIhx/4iIQyAs3f2IiIiHH/iIiECVPAesiIiIiIiHH/iIiIiIiIiIcUleHGoeiIiIiIiIhx/4iIiIiIiIhEICzN/YiIiIiIiIhx/4SmdMaYuIiIcf+IiIiIiIiITn48KByIiIiIiIiIcf+IiEzhLEHtiIiIcf+IiIhZwdc+iIiIcf+IiIiEZATKv7iIcf+IiIiIiECVPAesiIiIcf+IiIiF3o0xeHH/iIiIiIiIiHH/iIhMd1xIioiIiIiIcf+IiIX3zRg4cf+IiIiIiEySzEbTiIiIiIhx/4iE9P/BsAcf+IiIiIiIhVJ9vYiIiIiIiIRjccrI6Ihx/4iIiIiIhEvDzEPIcf+IiIiIiITA2MTyeIiIhx/4iIiIiIQ0uM20eIiIiIcf+IiIiE/4HBB+iIiIiHH/iIiIiIiIiIcf+EIpPO1siIiIiIiITvE8IOyIiHH/iIiIiIiIhPFIwet4iIiIiHH/iIhLbixZHXH/iIiIiIiIhFW5y6RoiIiIiIiHH/iIiIiIiIT/gcEH6IiHH/iIiIiIiIiHH/iIiIhBnBz2PoiIiIcf+IiIiIiIiIcf+IiIiIiIStosYl2IiIiIiIcf+IiIiIiIQ6ws1T2IiIiIiHH/iIQcC88/SIiIiIiIcf+ISl4cah6IiIiIiHH/iIW1XVqoiIiIcf+IiIiIiIiIhxSHmMeGeIhx/4iIiIiIiES8PMQ8cf+IiIiIiIhOkJwm9oiHH/iIiIiIS4mcV2aHH/iIiIiIiEx3XEiKiIcf+IiIiIiIiIcf9CKTztbIiIiIiIiIhx/4hJ9ZxwpoiIiIiIcf+IiIiIR8M8k8yIiIiIhx/4iIQzlM3GuHH/iIiIiIhEoxzFzoiIiIiHH/iF980YOIhx/4iIiIiIiExuLEkdiIiIiHH/iIiIiIiIhNgIw394iIiIiIhx/4iIiElXPHqMiIiIiIcf+IiIiIQik87WyIiIhx/4iIiEG3jPSHiIiIiIiIiHFMfjw4HIiIiIiIiHH/hCKTztbIiIiIiIiIcUXDPKPMiHH/iIiIiIS+o8UVyIiHH/iIiIhIyhyDXoiIiIcf+IiIhDVLzatIiIiHH/iIiEzhLEHtiIiHH/iIiIiIiIiIcf+IiIiIiIiIcf+IiIiIhDICzd/YiHH/iIiIhbVdWqiHH/iIiIiIhK2ixiXYiIiIiIiHH/RTccvI5x/4iIiIiIiIiHH/iIiIhUJ9zYhx/4iIiIiIiIiHH/iIiIiIiIiIcf+EQwPMz8hx/4iIiIiIiIS+o8UVxx/4iIiIiIiIR8M8k8yIiHH/iIiIiIhCpUzlq4iIiIiIiIhxPTZyssmNiIiIiIhx/4iIiIiIiIiHH/iIhP+BwQfoiIiIiIhx/4iIiIiIiIiHH/hGQEyr+4iIiIiHH/iIQik87WyIiIiIiIcf+IiEzhLEHtiIiIcf+IiIiIiIiIhOHZwuJoiIiIiIcf+IiIiIhL0RxS7oiIiIiIcUI5TNxriIiIcf+IiEEQHP7+cf+IiIiIiIRTA8vPyIiIiIcf+IhBnBz2PoiIiIiIcf+Ej+rIAViIiIiIiIiHH/MHFRsJ6uiIiIhx/4hNHZw+JoiIiHH/iIiIiIS3B8WPiIiIiHH/iIhOC1wvSoiIiIhx/4iIiIiIQCtsDkmIiIiIhx/4NkfBurg+iIiIhx/4iIhPAkwf24iIcf+IiIiEjTTILLhx/4iIiIiIiEjljIGniIiIiIcf+IiISYvMd0OIiIiIiHH/hbVdWqiIiIiIcf+IiEpeHGoeiIiIiHH/iISfWccKaIiIiIhx/4g9bJGzk26IiIiIiIiHH/QDScDbaIiIiIiIiHH/Syj8XXCIiIiHH/iIiE7xPCDsiIiIiIiIhx/4iIiIiEvqPFFciIhx/4iIiIiIQ6ws1T2IiIiIiIcf+IhPAkwf24iIiHH/iIiIiElXPHqMiIiIhx/4iIiIRDlMzGuIiIiIiIiIhxToU8F6xx/4iIiIiIiExuLEkdiIiIiHH/iIXejTF4iIhx/4iIiEGcHPY+iIiIhx/4iIiIiIiIiHH/iIiIiIiIiEY3HKyOiHH/iIiIiIiIiIcf+IiD1skbOTboiIiIiIhx/4TBa8TpSIiIiIiHH/g3VYa5qnmIiIiIiHH/RfDssPGIhx/4iIiIhBpUwGq/+IiIiIiIg6rRG2Uu6IiIiHH/iIhP+BwQfoiIiIiIiHFGhOyXsYhx/4iIiIiIQik87WyIiHH/iIiIiIiITX48SBz/iIiIiIiIQik87WyIcf+IiIiIiIhEOUzMa4iIiIiIcf+IX3zRg4iHH/iIiIiIhKXhxqHoiHH/iIiIiEwNjE8niIiIiIcf+IiEGlTPWriIcf+IiIiIiIiIcf+IiIRKMcxc6IiIiIiIiIQBJMD9uIiIiIiIcf+IiIiIiIiIcf+IiIRKMcxc6IiIiIiIiIcf+IiEZ03KiyiIiIcf+IiFa62kWIhx/4iIiIiIWcHXPocf+IiIiIhd6NQX/4iIiIiIiIiHH/iISGl8iWiIiIiIcf+IiECVPAesiIiIiIiIcf+IONrBuCU+iIhx/4iIiIgzBVG9+q6IiIiIiIiHEyUsO9rTyIiIiIcf+IiIiEnaLIJd/4iIiIiIhBO3wNSP+IiIiIiIiEp5jGhniIiIcf+IiIiIiIiIg2CgG79f7/iIiIiIiITS/cPQKIiIiIhx/4SVc8eoyIiIiIiIiIcUXunKEWiIiIiHH/iFhO2LGIcf+IiIiIiEdinJnWiIhx/4iIiIg6H2K24J2IiIhx/4iIiIRkBMq/uIhx/4iIiIiFQn3Nhx/4iIiIiIiIhCKTztbHH/iIiIiIiIiHH/iIR9xckjqIiIiIcf+IiIiIiIiIhx/4iIiIiEvRHFLuiIiIiIhx/4iIQik87WyIiIiIiHH/iIQUSs+7WHH/iIiIiIiE7xPCDsiIiIhx/4iIiIiIiIiHFAnBz2PoiIiIiIiIhx/4iIiIiIiIiHH/hCrCzlPYiHH/iIiIiIUpPebIhx/4iIiIiIhDrCzVPYiIiIiIcf+IiIiIiIhPdSwYrYiIiIiIiIcf+IiIiIiITpCcJvaIiHH/iIiIhL6jxRXIiIiHH/iIiIiIPDEhtM7eiIiIiHH/iIiFnB1z6IiIiHH/iIiEY3HKyOiIiIiIiHH/iIiEj+rIAViIiIiIhx/0E7fPxIiIiIiIhx/4iIQdnc8mKIhx/4iIiIiIiIiHH/iIiEvqPFFciIiIiHH/iITR2cPiaIiIcf+IiIiIiEfDPJPMiIiIhx/4iIiFKT3myIiIcf+IiIhAlTwHrIiIiIiIcf+IQik87WyIiIiIiIhxRLMstM2IiIiIiHH/iIiIiIiEhHLIuNiIiIiIiIhx/4iIiIiIhO8Twg7IiIiIcf+IiIhI00yCy4hx/4iIiIiIiIiHH/hJVzx6jIiIiIiIiIQ0uM20eIiHH/iIiIiIiIiIcf+ITnUsKK2IiIhx/4iIiIiIiIRKMcxc6IiIcf+IiIiIhUJ9zYcf+IiIiIiIiIhx/4iEK+bOQZiIiIiIiIiD7EIbI73ocf+IiIiIiEvRHFLuiIiIiIcf+IQRAc/v6Icf+IiIiIiIRTA8vPyIiIiIcf+IiIiIhAlTwHrIiIiIcf+IiIiIiIiIcf+IiIiIQyAs3f2IiHH/iIiIiFtV1aqHH/iIiIiIiIiIcUQ3HLyOhx/4iIiIiIiIhx/4iIiIiIiIiHFOhTwXrHH/iIiIiIiIiIcf+IiIR/fMkIOIiIiIiIhx/1hO2LGIiIcf+IiIiIQik87WyIiIhx/4iIiIiIiIiHH/TfE8MOyHH/iIiIiIiIhBGSz+bYiIiIiIcf+IiIiIiIiIhx/4hKXhxqHoiIiIiIcf+IiIiIR8M8k8yIiIiIhx/4iIiIiIiIiHH/iIQZwc9j6IiIiIiHH/iIRu6coRaIiHH/iIiIiINS6Bu9F+iIiIiIiIiHH/WcHXPoiIiIiIiHH/iIiIiIiIiHH/iIiIRd6MsheIiIiIiHH/iIiIiEGlTAar/4iIiIiIiITvE8IOyIiIcf+IiIiIiE7xPCDsiIiIiHH/iIiIiIiIiEfDPJPMiIcf+IiIiIiIiIhxSm4sWR2IiHH/iIiIiISl4cah6IiHH/iIiIiIiIiHH/iIiF3o0xeIhx/4iIiIiIhJ00xyy4iIiIiIiIhx/4iEnaLHJdiHH/iIiIiIiIiIcf9M4SxB7YiIiIiIcf+IiIiIiIiIhx/4iIiIhCEBzu/oiIiIiIiHH/iFnB1z6IiIiIiHH/iIhL6jxRXIiIiIiHH/iIiIiIiIiHH/VrraRYiIiIcf+IiIiIiIiIhx/4iIiIiIiE91LBitiIiIiIiIhx/4iIiIiIRTA8vPyIiIiIhx/4iIiIiIiE/4HBB+iIcf+IiIiIiIiIhx/4iIR0csm42Ihx/4iIiIiIiIiHH/iIiIiIiIiHH/WE7YsYiIhx/4iIiIQaVM9atx/4iIiIiIiEraLGJdiIiIiIhx/4iECVPAesiIiIiIiIhx/z04AbPH/oiIiIiIiIiE36TDBbiIiIcf+IiITPpMUFv/iIiIiIiIiHFGyhyjXv+IiIiIiIiIQRks/m2IiIiIhx/4iIiIiIiIiHH/iITWUcOa6IiIiIiIiEY3HKyOiIcf+IiIiIP9TSsSstiIiIiIiIiIcUzxPDDsiHH/iIiIiIhL6jxRXIiHH/iIiIiIiIiIcf+IiIQyAs3f2IiIhx/4iIiEbMTKM7iIiIiIiIiDnj8bccDocf+IiIiIiEQ5TMxriIiIiIiIcf+ErRHGLuiHH/iIiIiFe62UWIiIiIiIiIhDS4zbR4iHH/iIiIhUJ9zYiHH/iIiIiIQyAs3f2Icf+IiIiIOBoRuOXuiIiIiIiIiHH/iIiIiEfDPJPMiIiIiIcf+IiE4UjC63hx/4iIiIiEraLGJdiIiIiIiIhVJ9vYiIiIiIiHH/hYTtixiIcf+IiIiIS2dMWYuIiIiIiIiIhxUyfc2IiIiIiIcf+EY3HKyOiIiIiIiIiIXFXUqoiIiIiIiHFOhTwXrHH/iIiIiIiIiIcf+IiFhO2LFx/4iIiIiIiIiF7o0heIiIiIiHH/iFKT3myIiIiIcf+IiIiIiIiIhx/4iIiE8CTB/biIcf+IiIiIiIiIhx/4iIhCEBzu/oiIiIiIiIiHH/iIiIiIiIiIcf+IiIW1XVqoiIcf+IiIiEpeHGoeiIiIcf+IiIhEoxzFzoiIiIiIiHFESVy7aoiIiIiIiIhx/4iIiIWU7XsYiIiIiIiIhx/4iIiIiIiFKT32z/iIiIiIiIhCXczqI4cf+IiIiIiEKlTOWriIiIiIiIiEr1nGCmiIiIiIiIg8UxO0rOyIiIiIcf+IhKgrxn1IiIiIiHH/iIiIiIiIhEznzDGIiIiIiIiHH/hOC1wvSoiIiIiIhx/4hPG2weSYcf+IiIiIiFUn29iIiIiIiIiIR0BMm/uIiIiIiIiHH/SVc8eoyIiIiIiIiIhx/4iEfDPJPMiIiIiIiIiHFFQEyr+4iIiIiIhx/4iIiDEyAr/N/Yhx/4iIiIiITwJML9v/iIiIiIiIgx9EG/C76HH/iIiIiIiIhGsyykzYiIiIiIiIcf+IiIiIiIhBnBz2Pocf+IiIiIiIiFnB2D7/iIiIiIiIiITOo8QVyIiIiIiIiIhZTtexiIiIcf+IiIRKMcxc6IiIiIiIiIXFXUqoiIiIiIhx/4QZwc9j6IiIiIiIiHH/QLeMBYeIhx/4iIiIiIRLw8xDyIcf+IiIiIiIREJ8y9iIiHH/iIiIhffNKD/4iIiIiIiIiERCfMvYcf+IiIiIiIiE7xPCDsiIiHH/iIiIiIg+3UGzIr7/iIiIiIiIiITPNsQMmIiIiIhx/4hOdSworYiIiHH/iIiEIpPO1siIiIiIcf+IiIiIiIhPdSwYrYiIiIiIiIcf+IiIiDXM4bszHoiIiIiIiIcf+IMZOhv2xeiIiIiIcf+IWE7YsYiHH/iIiIhBpUz1q3H/iIiIiIg5glK3fa2Ihx/4iIiIiIhM4SxR7f+IiIiIiIiIhx/4iIiIhHRyyrjf+IiIiIiIiIhx/4iIiIQBksH23/iIiIiIiIhOfjwoHIiIiIiIiIiHE4rRG3Uu6Ihx/4iIiIiIhEznzDGIiIiIiIiIhx/4iIiIiIiIhTk91siIiIiIiIiHH/iIiIiIiITX48SBz/iIiIiIiIhXutlFiIiIiIhx/4hEQnzL2IiIiIiIiIcf+IiIiIRvDsoPGIiIiIiIhx/4hCKTztbIiIiIiIiHH/g1dHK7i42IiIiIiHH/iIiIiIiIiIcf+IRd6MsheIiIiIiIiIcUy7/DRAiIiIcf+IiIiEDS/APQiIcf+IiIiIiIRkBMu/v/iIiIiIiIQZwc9j6HH/iIiIiIhUJ93Y/4iIiIiIiIQBJMD9uIiIiIiIhx/4iIiIiIiIiHH/iIiIiIiIiIcf+IiIW1XVqoiIcf+IiIiIiEtwfFj4iIiIhx/4iIiIiIhBGSz+bYiIiIiIiHFCOUzca4iIiHH/iIiITvE8IOyIiIiIiIhx/4hHRyybjYiIhx/4iIiIiIiIiHH/iIiDCDkbCMboiIiIiIiIiHFOl3wWiIiIiIiIiIcf9HUFya+ocf+IiIiIiDCTQ7B8vIcf+IiIiIiIRKMcxc6IiIiIcf+IMHFRsJ6uiIiHH/iIiEsfzF4DiIiIiHH/iIiIiIR2KcmdaIiIcf+IiIiIhJVzx6jIiIiHH/iIiIhL0RxS7oiIiIiIiHH/RsM8o8yHH/iIiIiIiIQyAs7f3/iIiIiIiIiFUn29iIiIiIiIcf+IhYTtixiHH/iIiIiIiIhDS4zbR4iIhx/4iIiIhJVzx6jIiIiIcf+IiIiIhL6jxRXIiIcf+IiIiIiDwxIbTO3oiIiIcf+IiIiIVrrbRf+IiIiIiIiFCM0IOIiIiIhx/4iIXejTF4iIcf+IiIiIRLw8xDyIiHH/iIiIiIiITeEsMe2IiIiIiIiIhx/4iIiIiIiIQ6ws1T2IiIiIcf+IiIiIRkBMq/uIcf+IiIiIiIhOkJwm9oiHH/iIiIiEIpPO1siIiIcf+IiIg3yrG5NU6IiIiIhx/4hJYGx5+YiIiHH/iIiIhKXhxqHoiIiHH/iIiERbnMpGiIhx/4iIiECuXAYaiIcf+IiIiIiIhCEBzu/oiIiIiHH/iIQUSs+7WHH/iIiIiIiE4dnC4miIiIiIiITqLcJdKIiIiIiIiISAH8j+CIiIiIiIiIcUfTTILLiIiIiIcf+IiIiIR8M8k8yIiIiIhx/4iIhAlTwHrIiIiIiIhx/4iIiIiIhMFrxelP+IiIiIiIiFlO17GIiIiIhx/4iFnB1z6IiIiIcf+IiISl4cah6IiIiIcf+IiIiIiIiIcf+IiIhArlwGGoiIcf+IiIiIhNZRw5roiIiIhx/4hNh2w3iYiHH/iIiIiIiIiIcf+IOV6xt6FOiIiIiIhx/4iEpnTGmLiIcf+IiIiIiDqtEbZS7oiIiIiIcf83ckK5jb2IiIcf+IiIhOC1wvSoiIiHH/iIiIiIiEGcHPY+iHH/iIiIiIiIiIcf+IW1XVqoiIiIcf+IiIhSk95siIiHH/iIiIiIiFKT3mxx/4iIiIiIiIhx/4iIiIiIiIiHH/iIiIiIiIiIcf+IiIiIiIiITn48KByIiIiIiIiHFENxy8jocf+IiIiIiIiIhx/4iIiIiIiIhx/4hAlTwHrIiIiIiIiIhx/0hXPJqM/4iIiIiIiIPZAys2/NiHH/iIiIiIhDMmzc2YiIiIiIiIgziOK9dx2IiIiIiIiIhx/4QRAc/v6Icf+IiIiIhUJ9zYcf+IiIiIiIiIhx/4RsM8s8z/iIiIiIiIiIcf+IhO8Twg7IiIiIiIiIiHH/iIiIiIiIiE91LBitiIiIiIiHH/iIhOkJwm9oiIiIiIhx/4iIiISMocg16IiIiHH/iIiIiIiIiITOo8QVyIiIiIiIiIhx/4iIiIg25cO6GjyIiIiIiIiEDJzARjiHH/iIiIiIiIiIcf+IhEMDzc/P+IiIiIiIiIQBJMD9uIiIiIiIhx/4NTxGu8O5iIiIiHH/iIhBEBz+/nH/iIiIiIiIiEGcHAc+/4iIiIiIiIS/x8UDiIiIiIiIiEQ5TMxriIiIhx/4iIUpPebIiIiIcf+IiEsfzF4DiIiIiIcf+Ig23PG6Iw6IiIiIcf+IiIS+o8UVyIiIiIcf+IiDF4Mb+Hzocf+IiIiIiIiIR8M8k8yIhx/4iIiIhPjkwXG4iIiIiIcf+IiIiINiVxutqOiIiIiIiIhx/z/tUbESrnH/iIiIiIiEPp7NFhiIhx/4iIiIiIQJU8B6yIiIhx/4iIiIhBnBz2PoiIhx/4iIiIiE8trB0liIiIhx/4iIiIR8M8k8yIiIiIiHH/iIiIQSJc/dqIiIiIiHH/iIhDICzd/YiIiIhx/4iIiIiIiIhx/4TnUsKK2IiIiIcf+IiIgzvNG9Qy6IiIhx/4iIiIiIiIUIzQg4iIiIiHH/iIiIiIiIiIcf+IiIiIiIiIhx/4iIhHRyybjYhx/4iIiIiIiESjHMXOiIiIcf+IiIVCfc2IiIcf+IiIiIhHAfyf4Ihx/4iIiIiIiIQ8ec04aIiIiIiIiIhxRcM8o8yHH/iIiIiIiIiD185LODG4iIiIiHH/iIQqws5T2Icf+IiIiIiIiIcUzxPDDsiIcf+IiIiIiIiIcf9EMDzM/IiHH/iIiIiIiIhHwzyTzIiIcf+IiIiIiIiEIpPO1shx/4iIiIiELHnOOGiHH/iIiIiDZHwbu4Pv+IiIiIiIiIShjsbnGIcf+IiIiIiIiDBNUrDCrYiIiIiIhx/4WcHXPoiIiIiIhxToU8F6xx/4iIiIiIQhAc7v6IiIiIiHH/iIRLw8xDyIiIiIhx/4iDaEgrt7ff+IiIiIiIiIhx/4g//5GxAG6IiIiIiIcf+IiIiIiIiIcf9BnBz2PoiIiIiIiIhx/4TfE8MOxx/4iIiIiIiIiHH/iIhANJwNtoiIiIiHH/iEaN/KcgiHH/iIiIiE7xPCDsiIiIiIhx/4N69BuVC+iIiIhx/4iIgyBVG++q5x/4iIiIiIiIhJaXx5aIiIiIiIiIhxNTykusNbiIiIiIhx/4S+o8UVyIiIiIiIg3D5W58GqIiIiIhx/4iE6y7DTR/4iIiIiIiIN52iumJd/4iIiIiIiIhPP+wcAYiIiIiIiIOV6xt6FOcf+IiIiIiIiIcf+IiDrYM7YnzIiIiIiIiIORiCt+d9iHH/iIiIiIg9tBGzS+6IiIiIiIiIhx/4iEFErPu1hx/4iIiIiIiEG3jPSHiIiIiHH/iIQJU8B6yIiIiIiIiHFDvDzEPIiIiIiIiIcf+IRcxMszuHH/iIiIiIiEoY7G5xiIiHH/iIiIiIiIiHH/TfE8MOyIcf+IiIiIiIiIcUXDPKPMiHH/iIiIiIiIiHH/iIiIiEV97LghiIiHH/iIiIiINAPCvPw9iIiIiHH/iIiISVc8eoyIiIiIhx/4iIRjccrI6IiIiIiIhx/4iIiIiIiIiHH/iIhNZRw5roiIiIiIiIcf+IhHwzyTzIiIiIiIiIhx/4S+o8UVyIiIiIiIhx/0WzLLTNiIiIiIhx/4iISVc8eoyIiIiIiIcf+IiIiIiIiEazLKTNiIiIiIiIhx/4iIiIiIiIhxQaws5T2IiIhx/4iIiIiIiIRTA8vPyIiIhx/4iIiIiIiIhGNxysjohx/4iIiIiIiIiHH/iEjTTILLiIiIcf+IiIiIiIiIcf+EMgLN39iIiIiIiHH/iIiIiIiE91LBitiIiIiIiIiHH/iIhL0RxS7oiIiIiIiIhLcHxY+IiHH/iIiIiIiFUn29iIiIiIiIiIcf+IiIiIiIiIhCpUzlq4iIiIiHH/iIiIiIiIiHH/iIiE/4HBB+iIiIiIiHH/iIiIQr5s5BmIiIiIiIcf+IiEUwPLz8iIiIiIiIiIcf+IUpPebIiIiIiHH/iIhJVzx6jIiIiIiIhx/4iES8PMQ8iIiIiIcf+IiIiIiETOfMMYiIiIiIiIiIcf9KBqxvlYiHH/iIiIiIhNfjw4HIcf+IiIiIiIiEPQzNLziIiIiHH/iIiIiIiIiIcf+IiIiIiIiIcf+IStEcYu6HH/iIiIiIiIiIcf+IiIiIiIhHwzyTzIiIhx/4iIiIiIiIhx/4hEvDzEPIiIiIiIcf8winGwhY6HH/iIiIiISwasX5WIiIiIiIcf+IiIiIiIiIcf+IiIiIiIiIhx/4iIiDtDYbW8noiIiIhx/4iIiEbunKEWhx/4iIiIiIhL6jxRXIhx/4iIiIiIiIPkExsr7OiIiIiIiIcf+IiITvE8IOyIiIiIiIiHH/iIiISVc8eoyIiIiIhx/4iIiIiIhFMDy8/IiIiIhx/4iIiIiIiIhx/4iEjKHINeiIiIiIiIcf+IiIiIiIiIcU8JLA9tiIiIiHH/iIiIiIiIiHH/iIiIQyAs3f2IiIhx/4iIiIRjccrI6IiIiIhx/4iIiIiIiIiHH/iIhNZRw5roiIiIiIiITOo8QVyIiIiIiIiIR/fMkIOIiHH/iIiIiIiIMvshvwTe/4iIiIiIiIiDEQsb/vToiIiHH/iIiIg+AuGy/R6Icf+IiIiIiIiIhx/4iIiIhI00yCy3H/iIiIiIiIiEraLGJdiIiIiHH/iIhYTtixcf+IiIiIiIiFnB2D7/iIiIiIiIiIcf+IiIiIiIiIcf+IS3B8WPiIiIiIiIiIhxTS2sLSVx/4iIiIiIiIhxPN3isyIdiIiIiIiHEwKdG/1i6IiIiIiIiIhxRcM8o8yHH/iIiIiIiIR0BMm/uIiIiIiIiIhMbixJHYiIhx/4iIiIiIhO8Twg7IiIiIcf+IiEmU/HawiIiHH/iIiIhArlwGGoiHH/iIiIiIhJVzx6jIiIhx/4iIiIiIiIiHFPCSwPbYiIiIcf+IiIiIiIiIhAlTwHrIcf+IiIiIiIiIhx/0S8PMQ8iIiIiIiIcf+IiIhFMDy8/IiIiIiIiIcUGsLOU9iIiHH/iIiIiIiIiIcf+IiIiIiIhAlTwHrIiIcf+IiIiIREJ8y9iIiIiHH/iIiIiIiIiErjXGHKiHH/iIiIiIiEdinJnWiIcf+IiIiIiEIpPO1siIhx/4iIiIhAlTwHrIiIiIhx/4iIhNfjw4HIiIiHH/iIiIhCKTztbIiIiIcf+IiEXMTMM7/4iIiIiIiIhEICzN/YiIiIiIiIhx/4iIiIiIiIhBt4z0h4iIiHH/iIiIiIiIiHH/RsM8o8yHH/iIiIiIiIhCKTztbIcf+IiIiIiIiIR8M8k8yIhx/4iIiIiIiDYBkrv+bf+IiIiIiIhKYGxp+YiIiIiIiIcUSzLLTNiIiIiIiHH/iIhDVLzatIiIiIcf+IiITvE8IOyIiIiIiIiHH/S/NsUMmIiIiHH/iIiD5IEbK37ocf+IiIiIiIiIRTA8vPyIiIcf+IiIiIhJVzx6jIiIiHH/iIiIiIiITeEsMe2IiIiIiIiIhx/4iIiIiIiIhP+BwQfocf+IiIiIiIiIhx/0lXPHqMiIiIiIiIiIcf9EMDzM/Ihx/4iIiIiIiDeEgrl7fYiIiHH/iIiIiIiENLjNtHiIiIhx/4iIhHwzyTzIiIiIiIiHH/iIiIiEIpPO1siIiIcf+IiIQik87WyIiIiIhx/4iIg/nAWxY/qHH/iIiIiIiIhHQEyb+4iIiIiIiIcf+EQwPMz8iHH/iIiIiIiIhJVzx6jIhx/4iIiIiIiDOIQb13vnH/iIiIiIiIR0BMm/uIiIiIiIiIShjsbnGIcf+IiIiIiEDS/APQcf+IiIiIiIiIRd6MsheIcf+IiIiIg1HEG7476HH/iIiIiIiIhGUoyq14iIiIiIcf+EO1XNSqiIiIiIiIhx/0pnTGmLiIiIcf+IiIiEWzLLTNiIcf+IiIiIiIiIcf+IiIiDSPIbxw3oiHH/iIiIiIg4i2K4dJ2IiIcf+IiIiIiIiIhO8Twg7IiHH/iIiIiIiEuJnGdm/4iIiIiIiIiHH/iIR0csm42IiHH/iIiIiITBa8TpSIcf+IiIiIhCKTztbIiIhx/4iIiIiIiIiHH/iIT/gcEH6IiIiIiIhx/4hZwdc+iIiIiIhx/4iIhCrCz1Pf+IiIiIiIiIhx/4iIiISMocg16IiIiHH/iIiIiIiIiIcf+IiIiIiIWU7XsYiIiIiIcf+IiIiIiIiIhx/4iIiIiIiIRKMcxc6IiIcf+IiIiIiIiIhx/4iIiIiIiIT/gcEH6Icf+IiIiIiIiIhx/4iIiIiISEcsi42IiIiIiIiIcf+IiISfWccKaIiIiHH/iIiIPvixsgdOiIiIiIcf+ISP6sgBWIiIiIiIiHH/iEZZbKppiHH/iIiIiIiIhDrCzVPYiIiIhx/4iIiIQBksH23/iIiIiIiIiIcf+IiE7xPCDsiIiIiIiIiHFH00yCy4iIiIiHH/iIiIiIiIiHH/iIT/gcEH6IiIiIiIiHH/iIiIiIiIiEnTTHLLiIiIiIhx/4iECVPAesiIiIiIiIhx/4iE1+PDgciIiIiHH/iIhI00yCy4iIcf+IiIiITvE8IOyIiIiIiHH/iDWfMbxgzv+IiIiIiIiIS14cWh6IiIiIiIiIhawdY+iIiIiIiIhx/4hHRyybjYiIiHH/iIiIiIiIiHH/iIiIiIRKMcxc6IiIiIiHH/iIiIiIUpPebIcf+IiIiIiIiIhx/4iIiIiIiIiHH/iIiIiIiIiHH/iIiFKT3myIiIhx/4iIiIW1XVqoiHH/iIiIiIiIiHH/iIiIhFsyy0zYiHH/iIiIiIiIiHH/hN8Tww7Icf+IiIiIiIiIcf+ExlHEmucf+IiIiIiIiIhx/4iIiIiIiE1+PEgc/4iIiIiIiIR2KcmdaHH/iIiIiIiIiHH/R0csm42IiIiIcf+IiIiIiIiEY3HKyOiIcf+IiIiIiIiIhx/4iIiIiIiIhx/4iIRDA83Pz/iIiIiIiIQik87WyIcf+IiIiIiE+pvBVkiIiIiIiIiIcf+IiISexscTmIiIiIiIiFOT3WyIiIiIiIiHFJ0Rxi7oiIcf+IiIiIiIiIcf+IiIiEnaLIJd/4iIiIiIiIhxXOjTF4iIiIiHH/iEEQHP7+iHH/iIiIiIiIiHFM8Tww7IiHH/iIiIiIiIiHH/iIiIiIQyAs3f2Ihx/4iIiIiIiIhx/4iIiIiIiIiHH/TGUcSa6HH/iIiIiIiIiHH/iIhJ2ixyXYhx/4iIiIiIiIhx/4hEMDzM/Icf+IiIiIiIhEvDzEPHH/iIiIiIiIiD1KQbO1voiIiIiIiIcU9G7AuRiHH/iIiIiIiIiHFM8Tww7IiHH/iIiIiIiIiHH/T4U8F6xx/4iIiIiIiIhx/4TfE8MOyHH/iIiIiIiIiHFEsyy0zYiIiIiIhx/4iIiIiIiIhx/03xPDDsiHH/iIiIiIiIiHH/hCrCzlPYiIcf+IiIiIiIiIcf+IiIhFsyy0zYiIcf+IiIiIiIiIcf+IiIQqws5T1x/4iIiIiIiIhx/4iITvE8IOyIiIiIiIiIcf9LDYxfJ4cf+IiIiIiIiIS+o8YVz/iIiIiIiIiHFAKTwObP+IiIiIiIiE8UjB63iIiIiIcf+IiIhCZvzpkIhx/4iIiIiIPt1BsyK+/4iIiIiIiIhx/4iIg0MNG8zy6IiIiIiIiIhx/4iIQJU8B6yIiIiIiIhx/4iIhO8Twg7IiIiIiIiIcf+Ig3LFG5066IiIiIiIiIcf+EbDPKPMcf+IiIiIiIiIRbw8tDyIiIiIiIiIcf+IiIiITOEsQe2Ihx/4iIiIiIiIhx/4iIiIhFMDy8/IiIiIiIhx/4iIiISdosgl3/iIiIiIiIiHH/iIhO8Twg7IiIiIiIiIhx/4iIiEAZLA9thx/4iIiIiIiIhx/4iISdoscl2Icf+IiIiIiIhNZRw5roiIhx/4iIiIhZwdc+iIhx/4iIiIiIiIhx/0ZZbKppiIhx/4iIiIiIiIiHH/iIiIiIiIiHFM8Tww7IiHH/iIiIiIiIiHH/iIiIiIiIiIcf+IiIiIiIhBnBz2Pocf+IiIiIiIhFxWyzqYiIiIiIhx/4O1yBtaN+iIiIcf+IiIiIhXutlFiIiIiIiIiElXPHqMhx/4iIiIiIRDlMzGuIiIiIiIcf+IRsM8s8z/iIiIiIiIiHH/iEbDPLPM/4iIiIiIiIhx/4iIiExuLEkdiIiIiIiIiHH/iIhHwzyTzIiIiIiIiIcf+IiEZATKv7iIiIcf+IiIiIiEraLGJdiIiIiIiIcf+IhGQEyr+4iIiIcf+IiIQDScDbaIiIiIcf+IiIiIiEfDPJPMiIiIhx/4iIhAt4wVh/+IiIiIiIhLZ0xZi4iIiIiIcf+ITfE8MOxx/4iIiIiIiIhx/4iIiIhAGSwfbf+IiIiIiIiIcf+EbDPKPMcf+IiIiIiIiISVc8eoyHH/iIiIiIiIiHH/iEnaLHJdiIhx/4iIiIiIiIhx/4iEtuLFkdhx/4iIiIiIiIhx/4iEtuLFkdhx/4iIiIiIiIhx/4hEMDzM/Icf+IiIiIiIiIcf+IWE7YsYiHH/iIiIiIhUJ93Y/4iIiIiIiIhxTwksD22IiIiIcf+IiIiIiIiIcf+IiIiIiIhP+BwQfoiIcf+IiIiIiIiIcf+IiIiIiIiE/4HBB+iIcf+IiIiIiIiIcf+IiIiE7xPCDsiIiIiIiHH/iIiIRTA8vPyIiIiIiIiHH/T4U8F6xx/4iIiIiIiECVPAesiIhx/4iIiIiIiIhx/4iEAZLA9tiIhx/4iIiIiIiIhx/4iIRDA83Pz/iIiIiIiIiHH/iIiIiIiIiIcf+IiIiIiIiIhx/4iIiIiIiIhx/4iIiEdHLJuNiHH/iIiIiIiIiHH/iIiIiIiIQZwc9j6Icf+IiIiIiIiIcf+IhDoxzlzv+IiIiIiIiIhx/4iIiIiIiIhx/4iIhbVdWqiIiHH/iIiIiIiIiIcf+IiIiIiIiIcf9K0Rxi7oiHH/iIiIhbVdWqiIcf+IiIiIiIiIcf+IRjccrI6IiIiIiIiIhx/4iIiIiIiIhx/4iEKsLOU9iHH/iIiIiIiIiHH/iIiEnaLHJdhx/4iIiIiIiIhx/4hCKTztbIiIiIiIiHH/iIiEfDPJPMiIiIiIiIcf9KZ0xpi4iIiHH/iIiISVc8eoyIiIiIhx/4iIiEfDPJPMiIiIiIiHH/iIiIiIiEEZLP5tiIiIiIiIcf9NHZw+JoiIiIhx/4iIQaVM9auIhx/4iIiIiEPOfNMYcf+IiIiIiIiIcf+IiEjTTILLiIhx/4iIiIhFsyy0zYhx/4iIiIiDAi8bDtDoiIiIhx/4iIiIiIhCKTztbIiHH/iIiIiIiIR8M8k8yIiIcf+IiIiIiE8CTC/b/4iIiIiIiE6QnCb2iIcf+IiIiIhCpUzlq4iIiIiIiIhx/4hOkJwm9oiIiIiIiIcUh5jHhniIhx/4iIiIiIg3e1K5hK2IiIiIiIiHH/iIhL6jxRXIiIiIiHH/iEZATKv7iIiIiHH/iIhE16zChYiIiIiIiIiHFGyhyjXv+IiIiIiIiIcf+IiIiIiIiEGuXPUaiIiIiIiIiHH/QRAc/v6Ihx/4iIiIiIiIiHH/iIiIiIiIiIcf8zfSS9gtuIiIiIiIiHFOAkwf24iIiIiIcf+ITfE8MOxx/4iIiIiIiIhx/4iIiIiIiIiHH/hYTtixiIhx/4iIiIiIiIhx/4T4U8J6z/iIiIiIiIiHH/iIRDA8zPxx/4iIiIiIiIhx/4S24sWR2Ihx/4iIiIiIiIhxRcM8o8yIcf+IiIiIiIiIcf+IhJ2ixyXYiHH/iIiIiIiIiHH/hN8Tww7Icf+IiIiIiIiIcf+IhCrCzlPYhx/4iIiIiIiIhx/4Qsec44aIiIiIiHH/iITA2MTyeIiIiIiIiIcf+ExlHEmucf+IiIiIiIiIhe6NIXiIiIiIcf+IQmb86ZCIiIhx/4iIiIiIhNZRw5roiIiIcf+IiIiIiIhIyhyDXohx/4iIiIiIiEfDPJPMiIiHH/iIiIiIhbVdWqcf+IiIiIiIiIcf+IiIiFKT3myIiHH/iIiIiFtV1aqIcf+IiIiIiIiIcf+IhYTtixiHH/iIiIiIiIiIcf+IiIiIiIiIcf9PhTwXrHH/iIiIiIiIiHH/iIiIhSk95siIhx/4iIiIiIVCfd2P+IiIiIiIiIcf+EjKHINeiIiIiIiIiHH/iIiIiIiIiHH/iEQwPMz8hx/4iIiIiIiIhx/0QwPMz8iIcf+IiIiIiIiIcf+IiIhAlTwHrIiIiIiIcf+IS+o8UVyIiIiIiIcf+IiIiIhMbixJHYiIiIiIhx/4hEMDzM/Icf+IiIiIiITX48OBxx/4iIiIiIiIhx/4hEMDzM/Icf+IiIiIiIiIcf+E3xPDDshx/4iIiIiIiIhxWMHXPoiIiIiIiIcf9UJ9zYiIiIiIcf+IiIiIiIiIcf+IiIiIiIiIhx/4QRAc/v6Ihx/4iIiIiIiIhx/4iIiIiIiIiHH/Q6Mc1c6Icf+IiIiIiIiIcf+IiIiIiIiIhx/4iEdHLJuNiIhx/4iIiIiIiIiHH/iEjKHINeiIiIiIiIcf+FnB1z6IiIiIiIcf9IyhyDXoiIiIiIiIhx/4iIiIiIiIiE/4HBB+hx/4iIiIiIiIhx/4hLDYxvJ/+IiIiIiIiIcf9IVzyajP+IiIiIiIiIcf+IMAeBsAl+iIiIiIcf+IiIiEwWvE6UiIcf+IiIiIiIiIhx/4hCrCzlPYhx/4iIiIiIiIiHH/iIiIR0csm42HH/iIiIiIiIiIcf+IhWutpFiIhx/4iIiIiIiIhx/1nB1z6IiIiIiIhx/4iIhLksxm0/+IiIiIiIiIcf+IOjoxtsXOiHH/iIiIiIiIgzFQO96vxx/4iIiIiIiEfDPJPMiIiHH/iIiIhNHZw+Jocf+IiIiIiIiIRDlMzGuIiIiHH/iIiEUwPLz8iIiIiIiIiHH/TfE8MOyIcf+IiIiIiIiIcf+IiIiITnUsKK2HH/iIiIiIiIiHH/iIiIhDrCzVPYiIiIiIiIhx/4iIiIiIiIiHFAnBz2PoiIiIiIiIhx/4iIhFsyy0zYiIhx/4iIiIiIiIhx/4iIhAGSwPbYhx/4iIiIiIiIhx/4iIiIhHRyybjXH/iIiIiIiIiHH/iIiIQZwc9j6IiIiIcf+IiIiIiIiIcf+IiIiIR0csm41x/4iIiIiIiIWsHWPoiIiIiIiIhNZRw5roiIcf+IiIiIiIiIcU6FPBeshx/4iIiIiIiIhx/03xPDDsiHH/iIiIiIiIiHH/iIiISVc8eoyIiIiIhx/4hL6jxRXIiIiIiIhx/4iIiIhFsyy0zYhx/4iIiIiIiIhx/4iIhJVzx6jIiIiIiIcf+IQik87WyIiIiIiIhx/4TfE8MOyHH/iIiIiIiIiHH/iIiITnUsKK2Ihx/4iIiIiIiIS+o8UVxx/4iIiIiIiDXnUrsYrYiIiIiIiIhxPd1BsiK+iIiIiIhx/4iIhFMDy8/IiIiIiIiIhx/0S8PMQ8iIiIiIiIcf+EIpPO1siIiIiIiIhx/4iIiE1+PDgciIiHH/iIiIhEvDzEPIiIhx/4iIiIhGQEyr+4hx/4iIiIiIiEIpPO1siHH/iIiIiIiITpCcJvaIhx/4iIiIiIiIiHH/iIiIQ6ws1T2IiIiIiIiIhxS2UcSa6Icf+IiIiIiIhHQEyb+4iIiIiIiIhx/4iEQwPMz8cf+IiIiIiIiIcf+IS+o8UVyIiIiIiIcf+Ig4waG4Pl6IiIiIhx/4gzDDG9886HH/iIiIiIiIg+74GyEH6IiIiIhx/4iIiISuNcYcqIiIiIcf+IiEjKHINeiIiIiIiHH/iIiIiIiIhHQEyb+4iIiIiIiIcf+IiIQqws5T1x/4iIiIiIiIhDx5zThoiIiIiIiIcf+El5jHhniHH/iIiIiIiIiHH/iIhFsyy0zYiIiHH/iIiIiIiIiHH/iIiEnaLHJdhx/4iIiIiIiIhx/4iIiIiIiIiHH/hYTtixiIhx/4iIiIiIiIhx/4iIiIiIiIiHFENxy8jocf+IiIiIiIiIcf+IiIiIiIiEOsLNU9iIiIiHH/iIiISVc8eoyIiIiIhx/4iIiIiIhKXhxqHohx/4iIiIiIQqVM5auIiIiIiIiHFIYGx5+YiIiIiIcf+IiIQZwc9j6IiIiIcf+IiFa62kWIhx/4iIiIiIiIRKMcxc6IiIcf+IiIiIiIiIhx/4iIiIiIiIiHH/iIiIiIiIiHH/iIhCKTztbIiIiIiIcf+IQJU8B6yIiIiIiIiIcf+E4UjC63iIiHH/iIiIiFtV1aqHH/iIiIiIiIhGsyykzYiIiIiIiIcf9bVdWqiIiIiIhx/4iIgzfxG9gO6IiIiIiIiHH/iIiEdHLJuNiIcf+IiIiIiIiIcf9PhTwXrHH/iIiIiIiIRjccrI6IiHH/iIiIiIiIhBGSz+bYiIiIiIcf+IhGNxysjoiIiIiIiIcf+EdHLJuNiIiIhx/4iIiIiIiIhx/4iIhL6jxRXIiIiIhx/4iIhHYpyZ1oiIiIiHH/iIiIiIiIiIQ6ws1T2IiIhx/4iIiIiIiIiHFDMDzM/IiHH/iIiIiIiEOsLNU9iIiIiIhx/4iEIpPO1siIiIiIiHH/iIiIQqws9T3/iIiIiIiIiHH/iIQik87WyIiIiIiIcf+ITfE8MOxx/4iIiIiIiIhx/4iIhJ2ixyXYcf+IiIiIiIiIcf+IiIMXgxv4fOcf+IiIiIiIiIcf+IiIiIiIhBGSz+bYiIiIiIhx/4hCKTztbIiIiIiIiHH/iIhO8Twg7IiIiIiIiIhx/4iIiExuLEkdiIiIiIiIiHH/iIiIiIQ6ws1T2IiIiIiIhx/4iIiIiIhDrCzVPYiIiIiIcf+IiIQqws5T1x/4iIiIiIiIhx/4iIiIiIiIiHH/QyAs3f2IiIiIiIcf+IiIiIiIRbMsxM3/iIiIiIiIiHH/iIiIiIiEzhLEHtcf+IiIiIiIiIcf+IiIiIiIiIhx/4iIhNZRw5roiIiIiIiHH/iIiIiIiFlO17GIiIiIiIcf+IiIiIiIiIcf+IiIiIiEOsLNU9iIiIiIiHH/iIiIiIiIhIRyyLjYiIiIiIhx/4iIiIiIiITvE8IOyIiIcf+IiIiIiIiIhx/4iIhP+BwQfoiIiIiIcf+IiE1+PDgciIiIhx/4iIiIW1XVqoiHH/iIiIiIiIhVJ9vYiIiIiIiIcVGT3myIiIiIiIhx/4iIiIiITG4sSR2IiIiIiHH/iIiE/4HBB+iIiIiIhx/4iIiEnaLHJdcf+IiIiIiIiIcf+IiIiIiEvRHFLuiIiIiIhx/4iIiIiIiIhx/4iIiIiIiIiHH/iF980YOIiHH/iIiIiIiIiHH/iIiEKsLOU9cf+IiIiIiIiIcf+IiIiIhHRyyrjf+IiIiIiIiIcf+IiIQqws5T1x/4iIiIiIiIhx/4iIiIiIiIiHH/hM4SxB7YiIiIiHH/iIiIiIiIRKMcxc6IiIiHH/iIiIiIiIiHH/iIiIiIiIiIS9EcUu6IiIcf+IiIiIiIiIcf+IiIiIiIiIRjccrI6Ihx/4iIiIiIiIhx/4iIiIiIiIiHH/iEWzLLTNiIiIhx/4iIiIiIiIiHH/iIiIhEoxzFzoiIiIiIhx/4iIiIiIiIiHH/iIiIS9EcUu6IiIiIiIiHH/iIiIiIiIiIcf+IQ6Mc1c5x/4iIiIiIhP+BwQfoiIcf+IiIiIS9EcUu6IiIiIiIcf+IiIhHwzyTzIiIiIiIhx/4iIiIWcHXPoiIhx/4iIiIRjccrI6IiIiIhx/4iIiEWzLLTNiIhx/4iIiIiIiIhx/4iIiIhOdSworYcf+IiIiIiIiIcf+IiIiIiIQhAc7v6IiIiIiHH/iIiIiIiIiHH/iIiIiIiFe62UWIiIiIiIiHH/W1XVqoiIiIiHH/iIiIiIiIiIcVpV1aqIiIiIiIcf+IiIiIiIiIcf+IiIiIiIiIVSfb2IiIiIiIiHH/iIiIiIiIiHH/iIiIiIhKXhxqHoiHH/iIiIiIiIiHH/iIiIiESjHMXOiIiIiIiHH/iIiIiIiIiHH/iIiIhAGSwPbXH/iIiIiIiIiHH/iIiIiIiIhGsyykzYiIiIiIiIcf+IiIiIiEOsLNU9iIiIiIiHH/iIiIiIiIiIcf+IiIiIiIiIhx/1tV1aqIiIiIhx/4iIiIiIiEIQHO7+iIiIiIcf+IiIiIiIiIcf+IiIiIhFMDy8/IiIiIiIcf+IiIiE8CTB/biHH/iIiIiIiIiIcUzxPDDsiHH/iIiIiIiE+XfBaIiHH/iIiIiIiIiHH/iEXejLIXiIiIiIiIiHH/iIiIiIRTA8vPyIiIiIiHH/iIhBEBz+/nH/iIiIiIiIhQjNCDiIiIiIcf+IiIW1XVqoiIhx/4iIiIhL0RxS7oiIiIiIhx/4iIiIiIiIiHH/iIiIWE7Zsf+IiIiIiIiIcf+IiECVPAesiIiIiIiIcf+IiITvE8IOyIiIiIiIiHH/iIiIiIQJU8B6yIiIiHH/iIiIiIR2KcmdaIiIcf+IiIiIiISg+8bwSIiIiIiIhx/0jsbIE5hx/4iIiIiIhArlwWGv+IiIiIiIiIhxQBAc/v6IiHH/iIiIiIhSk95shx/4iIiIiIhGNxysjoiIhx/4iIiIiE7xPCDsiIiIiIcf+IiIiIiIiE8UjB63iIiIiIcf+IiIiIiIiIhxRuWMkaeIiIcf+IiIiIiIiIRd6MsheIcf+IiIiIiIhMDYxPJ4iIhx/4iIiIhHwzyTzIiIiIiHH/iIiIiDXM4bszHoiIiIiIiHH/iIiIiIStosYl2IiIiIiIiHH/iIiIhGzEyjO4iIiIiIiIcf+IRjccrI6IiIiIiIiIcf+IiIiEp5jGhniIiIiIiIcf+Ig8bDO0k8yIiIiIiIiHE5IRG23u6IiIiIiHH/iIiIiEqb3HZC/4iIiIiIiIhx/4hE+fzAYIiIcf+IiIiIiETg3MHyiIcf+IiIiIiIg4/FW4A6qIiIiIiIiEub3FZCiIiIiIhx/4iIhJlPx2sIiIcf+IiIiIhPAkwf23H/iIiIiIiIiE3hLDHtiIiIiIiIhx/0+FPCes/4iIiIiIiIhPl3wmiP+IiIiIiIiIS14cWh6IiIiIiIiITPNsQMmIiIiIhx/4iIiIMpqBvmV+iHH/iIiIiIg7pAG1W/6IiIhx/4iIhE4NzB8oiIiIhx/4iE1+PDgciIiIiHH/iIMHjSsJcthx/4iIiIiIiIhJVzx6jIcf+IiIiIiIiDWYUbtnroiIiIcf+IiIPB0ytOLNiIcf+IiIiIg/nvGxYQ6HH/iIiIiIiIiIR8M8k8yIcf+IiIiIiISdNMcsuIiIiIiIiIcUMwPMz8iIcf+IiIiIiEtnTFmLiIiIiIiIhxNiNButy+/4iIiIiIiIiHE486O3DFyIiIiIcf+IiIRkBMq/uIiIcf+IiIiDnPA7cw/HH/iIiIiIiIiIcf+IiIhDOUzsa/+IiIiIiIiE1lHDmuiIhx/4iIiIiIiIiHH/iIQZwc9j6IiIiIiHH/iIiIiIiIiIcf+IiIiIhBt4z0h4iIiIiIhx/4TfE8MOxx/4iIiIiIiIhO8Twg7IiIcf+IiIiIiIiIhxQcec44aIiIiIiIhx/4iIiIiIiIiHH/iIhWutpFiHH/iIiIiIiELZ3OJiiIiIiIiIhx/4hAlTwHrIiIiIiIiIhx/4iIg4I0G43L6IiIiIiHH/iIhEvDzEPIiIiIhx/4iIiIhATbwcJP+IiIiIiIiIhxQSk87WyIiIiIiIiIhJcqx41YiIiIcf+IiEfljJGncf+IiIiIiIiIhxVbraRYiIiIcf+IiIhHwzyTzIiIiIiIhx/4QzlM3GuIiHH/iIiIiIiIg9HTKz4s2IiIiIiIhx/4iIiIiIiIiHH/iIiIhPAkwf24hx/4iIiIiIhAlTwHrIiIhx/4iIiIhANJwNtoiIhx/4iIiIiIg+QTGyvs6IiIiIiIiITOo8QVyIiIiIiIiIgwtTWwWsqHH/iIiIiIiIiIcf+IiIiExuLEkdiIiIiIiIhx/4iIhAlTwHrIiIiIiIhx/0S8PMQ8iIiIiIiIcf9BEBz+/oiHH/iIiIiIiEUwPLz8iIiIiHH/iIiIQik87WyIiIiIcf+IiIiIhJVzx6jIiIiHH/iIiIiECVPAesiIiIiHH/iIiIiIiIiIcf+IiIQyAs3f2IiIhx/4iIiIiIiIhFMDy8/IiIhx/4iIiIiIhJVzx6jIiIcf+IiIiIiIiIhx/4iIiIiIhXutlFiIiIiIiIcf+IiIiElgbHn5iHH/iIiIiIiIiIQJU8B6yHH/iIiIiIiIRKMcxc6IiIhx/4iIg7xlG2Oa7/iIiIiIiIhCpUzlq4iIiIiIhx/4hDICzd/YiIiIiHH/iIiIiIRDlMzGuIiIiIiIiHH/iEGcHPY+iIiIiIiHH/iIiIiIiEX5/LBgiIiIiIiIcf+EfljJGniIcf+IiIiIhLZ0xZi4iIiIiIiIhx/4iIiIiIiFCM0IOIiIiIiHH/iIiEUwPLz8iIiIiIiIiHH/W1XVqoiIiIiIcf+IRGTMybOHH/iIiIiIiIhBnBz2PnH/iIiIiIiIiIcf+IiIiIiEWzLMTN/4iIiIiIiIiECVPAeshx/4iIiIiIhH3FySOnH/iIiIiIiISdNMcsuIiIiIiIhx/4iISFBcivqIiIiIiIiIQ6ws1T2IiIhx/4iIiIiIiES8PMQ8cf+IiIiIiIiDWzwbtMPoiIiIiIiIhx/zSGsrx5TYiIiIcf+IiIiIiIiIcf+INdUSuyrtiIiIiIiIcf+Ig/JDKx282IiIiIiHH/iIhOdSworYiIhx/4iIiIiIiIhx/4hDOUzca4iHH/iIiIiIiIiIcf+IiIiIiIiIhx/4hM4SxB7YiIiIhx/4iIiIiEpeHGoeiIcf+IiIiIiE1lHDmuiIiIiHH/iIVrraRYiHH/iIiIiIiIR8M8k8yIiIcf+IiIiITX48OByIhx/4iIiIiIiIV7rZRYiIiIiIhx/4iIW1XVqoiIhx/4iIiIiIiIiHH/R0csm42IiIiHH/iIiISmdMaYtx/4iIiIiIiIU5PdbIiIiIiIiIiHH/hZwdc+iIiIiIhx/4iIhEQnzL2IiIiIiIhx/4iDDrEbAk7nH/iIiIiIiIiEXejLIXiHH/iIiIiIiIiIcf+IhKXhxqHoiIiIiHH/iIMBCxsP9Ohx/4iIiIiIiIhJ00xyy4iIiIiIhx/4OZIEt237iIcf+IiIiIiE1+PDgchx/4iIiIiIhEOUzMa4iIiIiIhx/4iIRX3suCGIiIiIhx/4iIiErjXGHKiIiIiIhx/4iIhbVdWqiIhx/4iIiIiIiIiHH/iIiIiIiIQCtsDkmIiIiHH/iIiIhLiZxXZoiHH/iIiIiIiITvE8IOyIiIhx/4iIiIiIiIiHH/hUJ9zYiIiIiHH/iIhd6NMXiIcf+IiIiIiIiIhxTfgcIH5x/4iIiIiIiIhx/4iIiIiIiIiHH/hAlTwHrIiIiIiIiIiHFTJ9zYiIiIiIhx/4iIhffNGDcf+IiIiIiIiIXujSF4iIiIiIhx/4iIiEdHLJuNhx/4iIiIiIiIiHH/QyAs3f2IiIiIiIcf+IhBnBz2PoiIiIiIcf+INe4yuxHNiIiIcf+IiIiIiIiIcf+IiIiIiIhFfey4IYcf+IiIiIiIhGsyykzYiIiIiIiIhx/4iIiIhNfjw4HIiHH/iIiIiIiIiEiE7IexiIhx/4iIiIiEV97LghiIhx/4iIiIiIiIiHH/iIiIiIiIiIcf+IiIiFtV1aqIcf+IiIiIiIiIhx/4iIiIRbMstM2Icf+IiIiIiIiIQJU8B6yIcf+IiIiIiIiIhx/4iEQwPNz8/4iIiIiIiIiHH/iECVPAesiIiIiIiIiHH/iEjKHINeiIiIiIiIcf+IhZwdc+iIiIiIcf+IiIVrraRYhx/4iIiIiIiIhx/4iIiIiIiIiHH/hOdSworYiIiIcf+IiIiIiIiIhx/03xPDDshx/4iIiIiIiIiHH/iEJLjPtH/4iIiIiIiIiHH/iIRDA83Pz/iIiIiIiIiIcf9GwzyjzHH/iIiIiIiIiIcf+IiIhJ2iyCXf+IiIiIiIiIhx/4iE1+PDgciIiIiHH/iIiIg++LGyB06IiIiIhx/4iIiIiES8PMQ8iIcf+IiIiIiEX5/LBgiIiIiIiIcf+IO6QBtVv+iIiIiIiIiIcUPejMIXcf+IiIiIiIiIhFvDy0PIiIiIiIiIhx/0+FPCes/4iIiIiIiIhHwzyTzIiHH/iIiIiIiFe62UWIiIiIiIiHH/iIQRAc/v5x/4iIiIiIiIiEfDPJPMiHH/iIiIiIiIiIcf+ISVc8eoyIiIiIiIiHH/TX48OByIiIiIiIcf+IhJVzx6jIiIiIiIiHH/iIiIiIhBGSz+bYiIiIiIiIcf+IiIiIiIS/x8UDiIiIiIiIiIhx/4iIiIiEzhLEHthx/4iIiIiIiIiHH/iIiIhFsyy0zYhx/4iIiIiIiIiHH/iIiIiE/4HBB+iIiIhx/4iIiIiIiIiHH/RDA8zPyIcf+IiIiIiIiIhx/0tuLFkdiIcf+IiIiIiIiIhx/4iIhKXhxqHoiIiIcf+IiIiIiIiIhN4Swx7YiIiIiIiHH/iIiIiIiIiIcf+IiIiIiIiIhxQBAc/v6IiHH/iIiIiIiIiIcf+IiIiIiIRjccrI6IiIcf+IiIiIiIiIhx/4iIiIiIQhAc7v6IiIiIiHH/iIiIiIiIiIcf+IiIiIiIiEjKHINehx/4iIiIiIiIiHH/iIiIhDICzd/YiIcf+IiIiIiIiIhx/4iEKsLOU9hx/4iIiIiIiIiHH/iIiIR0csm42HH/iIiIiIiIiIcf+EQwPMz8hx/4iIiIiIiIiHH/iIiITvE8IOyIiIiIiIhx/4g204O6LHyIiIiHH/iIiIiIiIiHH/iIiIiIiE91LBitiIiIiIiIiDu0VLVLq4iIiIiIhx/4NVkCu6b9iIcf+IiIiIiIgxinG/dY6IiIcf+IiIiIQ+ns0WGIiIiHH/iIiIP8sBsTT+iIiIhx/4iIiEfcXJI6iIhx/4iIiIiIhIUFyK+oiIiIcf+IiIg8SkG0tb6IiIcf+IiIiIhBGSz+bYiIiIiIiIhx/0S8PMQ8iIiIiIiIcf+IhMq+xFQYiIiIiIhx/4iEA0nA22iIiIiIhx/4iIiIiIhGsyykzYiIiIiIiIiHH/iIQik87WyIiIiIiIcf+IiIiIiIhBGSz+bYiIiIiIhx/4iIiIhGNxysjoiIiIhx/4iIiIiIiIiHH/iIiIRkBMq/uIiHH/iIiIiIhM4SxB7XH/iIiIiIiIiIcf+IhJ2ixyXYhx/4iIiIiIiIRKMcxc6IiIhx/4iIiIiIiIhx/4iIiIiIP8KSsT1thx/4iIiIiIhO8Twg7IiIiIcf+IiIiIiITX48OBxx/4iIiIiIiIhx/4iINgoBuvX+iIiIiIhx/4iIiIiIiETOfMMYiIiIiIiIhxQBAc/v6IiIcf+IiIiEgI3I9yhx/4iIiIiIiDZA4bq/HoiIiIiIiIiHH/TpCcJvaIiIiIiIiIhx/4hEZMzJs4cf+IiIiIiIiIcUG1XPSq/4iIiIiIiIiEraLGJdiIiIhx/4iIiIiIiIhK9ZxgpoiIiIiIiIiHFBrCzlPYiIhx/4iIiIiEQ5TMxriIiIiIiIhx/4iIiEOsLNU9iIiIiIiIiIcUpuLFkdiIhx/4iIiIiEIpPO1siIiHH/iIiIiIiE1+PDgccf+IiIiIiIiIT5d8Joj/iIiIiIiIiHFHVzyKjHH/iIiIiIiIiHFNdSworYiIiIiIcf+IiIiEGlTPWrcf+IiIiIiIiIcUrqPFFciIiIiIiIiHH/TwJMH9uIiIiIhx/4iIgx4qK/HV2IiIiIiIiHH/iIQJU8B6yIiIiIiIiHH/hArlwGGoiIiIiHH/iIiIhL6jxRXIiIiHH/iIiIiEjTTILLcf+IiIiIiIiIhcVdSqiIiIiIiHH/iIVCfc2IiIiHH/iIiIiIiIiIcf+IiDK18b5KDoiIiIiIhx/4iIQsec44aIiIiHH/iIiIiIhGzEyjO4iIiIiHH/iIhOqbwlZIiIhx/4iIiIiIhSk95scf+IiIiIiIiIRVucukaIiIiIiIcf+IiIiEAZLA9tcf+IiIiIiIiIcf+IiIhKXhxqHoiIiIcf+IiIiEx3XEiKiIiIcf+IiIiIiECwrAX1iIiIiIiIhx/0bunKEWiIiIhx/4iIiIiEraLGJdiIiIiIiIhx/1a62kWIiIiHH/iIiIhKeYxoZ4iIiIiIiHH/iIhMDYxPJ4iIiIiIiIcf+IQik87WyIiIiIiIhx/4hMgIxH94iIhx/4iIiIiE2AjDf3iIiIiIiIiIcf+IiIiIhF3oyyF4iIiIcf+IiIiIiIiIhx/4iIhKeYxoZ4iIiIiIiIhx/4iIS24saR3/iIiIiIiIhI5YyBp4iIiIhx/4iIiIiIiIiEv8fFA4iIiIiIiHH/iIiIiIiIQik87WyIcf+IiIiIiIiE/4HBB+iHH/iIiIiIiIQqVM5auIiIiIiIhx/4hd6NMXiIiIcf+IiIiIiIRKMcxc6IiIiHH/iIiFQn3NiIiHH/iIiIiIiERCfMvYiIhx/4iIiIiIiIiHH/iIiIhHwzyTzIiIiIiIcf+IiIiIiIiIcf+IiIX3zRg4cf+IiIiIiIiIhx/0WzLLTNiIiIiIcf+IiIiIiIiIhDrCzVPYiIiHH/iIiIiIiIiIQRks/m2IiIiIcf+IiIQyAs3f2IiIhx/4iIiIiIiIiHH/iIiIiIiIiIcU8JLA9tiIiIhx/4iIiIiIiIhFMDy8/IiIhx/4iIiIiIiIiHH/iEtuLFkdhx/4iIiIiIiIiHH/TnUsKK2IiIiIcf+IiIiIiIiIhx/4iIiIiIiIhx/4hUJ9zYiIiIhx/4iIiIiIiIiHH/iEMgLN39iIiIiIcf+IiIiIiIiIhx/4iIiISMocg16IiIiHH/iIiIiIiIiIcUzxPDDsiHH/iIiIiIiIiIcf+IiIiIiIiIcf+IiIhbVdWqiIhx/4iIiIiIiIiHH/iIiIhDICzd/YiIcf+IiIiIiIiIRCAszf2IiIiIiIiIcf+IiIiIiIiIhxQaws5T2IiIcf+IiIiIiIiIhx/4hAGSwPbYiIcf+IiIiIiIiIQZwcBz7/iIiIiIiIiEtnTFmLiIiIiIcf+IiIiIiE1+PDgchx/4iIiIiIhBTbz7JIiIiIiIiHH/hN8Tww7Icf+IiIiIiIhOHZwuJoiIiIiIiHH/iF3o0xeIiIhx/4iIiIiIiIiHH/iIiEdHLJuNiHH/iIiIiIiIhDrCzVPYiIiIhx/4iIiIiIhCpUzlq4iIiIiIiIcf+EpeHGoeiIiIiIiHH/iIiIiIiIiIcf+IiIRjccrI6IiIiIiIcf+IiIiIiIiIhx/4hBEBz+/ocf+IiIiIiIiIhx/4iIiIiIiIQik87WyHH/iIiIiIiIRLw8xDxx/4iIiIiIiEZSjKrXiIiIiIiHH/iIiIOPyzuANMiIhx/4iIiIiECVPAesiIiIhx/4iIiIiIiE7xPCDsiIiIcf+IiIiES8PMQ8iIiHH/iIiIiIiIiIcf9Fsyy0zYiIiIiHH/iIiITWUcOa6IiIiIiIcf+IiIiIiIiIhx/4iIiIiIQJU8B6yIiIhx/4iIiIiE/4HBB+iIiIcf+IiIiIiIiIhx/4iIiIiIiE3hLDHtiIiIiIiIiIcf+IiIiEIpPO1siIiIhx/4iIiISexscTmIiIiIiIcf+IiIiDgaEbjl7oiIiIiIiIiHH/iIiEn1nHCmiIiIhx/4iIiIiDLX474oHIiIiIiIcf+IiIiIiIiExuLEkdiIiIhx/4iIiIiIiIiHH/R0csm42IiIiHH/iIiIiIiIiIcf9J2ixyXYiIhx/4iIiIiIiIiHFPCSwPbYiIiIcf+IiIiIiIhMbixJHYiIiIhx/4iIiIiIiIiHH/iIiIiISl4cah6Ihx/4iIiIiIhIRyyLjYiIiIiIiIcf+IiIiIiIiIhx/4iIiIhNZRw5roiIiIiHH/iIiIiIhM4SxB7XH/iIiIiIiIiIcf+IiIiIiIiIhx/4TnUsKK2IiIiHH/iIiIiIiIiIcf+IiIiIiFe62UWIiIiIiIiHH/iIiIiIiIiIcf+IiIiIiIiIcf+IiIiIiIiIhx/4iIiIiIiITeEsMe2IiIiIiIiIcf+IiIiIiIiIhx/4iIiIiIiIV7rZRYiIiIiIcf+IiIiIiIiIhx/4iIiIiIhIyhyDXoiHH/iIiIiIiIRrMspM2IiIiIiIiIcf+IiIiIiIiIS14cWh6IiIiIiIiIhx/4iIhEvDzEPIiIiIcf+IiIiExuLEkdiIiIiIiIhx/4iIiEn1nHCmiIiIcf+IiIiIMFaCsLl9iIiIiIcf+IiDsvcrXQjYcf+IiIiIiIiISOWMgaeIiIiHH/iIiITfpMMFuIiIiIiIiIhDrCzVPYiIiHH/iIiIiIiIR2KcmdaIcf+IiIiIiIhHQEyb+4iIiIiIiIiHH/iE3xPEDs/4iIiIiIiIiEzqPEFciIiIiIiIiIcf+EbDPLPM/4iIiIiIiIiHH/iIiE6QnCb2iIiIiIhx/4hANJwNtoiIiIiIhx/4hFsyy0zYiIiIcf+IiIiFKT3myIiHH/iIiIiIiIhHWWyaaYiIiIcf+IiIiIhAlTwHrIiIiIcf+IiIiEraLGJdiIiIiIiIiIcUClTPWriIiIiHH/iIiITX48OByIiIcf+IiIiIiIhBGSz+bYiIiIiIhx/4iIiIhGQEyr+4hx/4iIiIiIiIg+5hOyGeyIiIhx/4iIiIhF3oyyF4iIiIhx/4iIiIiIiIXujSF4iIiIiIhx/4iIW1XVqoiIiHH/iIiIiIg0jyG9cN7/iIiIiIiIiEhQXIr6iIhx/4iIiIhUJ9zYcf+IiIiIiIiIhx/4iIiIiIiIiHH/iIiIiIiIiHH/iIiIiIiIiIcf9bVdWqiIiIiIhx/4iIiIiE/4HBB+iIiIcf+IiIiIiIiIhx/4iIiIhL6jxRXIiIhx/4iIiIiEvRHFLuiIiIiIhx/4iIhFsyy0zYiIcf+IiIiIiIiIhx/4iIiIiIiIiHH/hd6NMXiIiIcf+IiIiIiIiIhx/4iIiIiIiIiHH/iIhCrCzlPXH/iIiIiIiIiIcf+IhEvDzEPIiIiIiHH/iIiIhJVzx6jIiIiIhx/4iIhOkJwm9oiIiIiIcf+IiEIpPO1siIiIiIhx/4iIiIiIiIWU7XsYiIiIhx/4iIhOqbwlZIiIcf+IiIiIiIiIQEbcDJKIiIiIiIhx/4UpPebIiIiIiHH/iIiE7xPCDsiIiIiIiIhx/4hBnBz2PoiIiIiIiHH/hPG2weSYcf+IiIiIiIhDVLzatHH/iIiIiIiIiIcf+EbDPLPM/4iIiIiIiISEcsi42IiIiIiIcf+IiIiIiIiIhxSfx8YDiIiIiIiHH/iITpCcJvaIiIiIiIhx/4Qik87WyIiIiIiIiHH/Q7Vc1KqIiIiIiIiIhx/0+FPCes/4iIiIiIiIiHH/iIiIiIiIiEjKHINecf+IiIiIiIiIV7rZRYiIiIiHH/iIiFhO2LFx/4iIiIiIiIiHH/hCrCzlPYiHH/iIiIiIiIiIcf+IiIiIiIiIcf+IiIiIiIiIhx/4iIiIiIiIhBGSz+bYiIiIiHH/iIiIiIiIiIcf+IiIRbMstM2IiHH/iIiIiIiIiIcf+DOY8r1nDYhx/4iIiIiIiIWU7XsYiIiIhx/4iIiISVc8eoyIiIiIcf+IiIiIiIiIhx/4iIiIhMbixJHYiIiIiIiHH/iIiIiIiIiIcf+EjKHINeiIiIiIiIhx/4iIhIyhyDXoiIiIiHH/iIiIiIiIiIcf+IiIiIiE1lHDmuiIiIhx/4iIiIiIiIiHH/iIhFMDy8/IiIiIiIiIiHH/iIiIiIiIhO8Twg7IiIhx/4iIiIiIiIiHH/iEMgLN39iIiIiIcf+IiIiIiIiIhx/4iIhNZRw5roiIiIiIiHH/iIiIiIiIiIcf9FNxzMjv+IiIiIiIiIhx/4iIiIiIiIiHH/iEEQHP7+hx/4iIiIiIiIiHH/iIiIiIiIiITeEsMe2IiIiIiIhx/4iIiIiIiIiHH/iISl4cah6IiIiIhx/4iIiIiIiIiEEZLP5tiIiIiHH/iIiIiIiIiIcf9DICzd/YiIiIiIhx/4iIiIiIiIiHH/R0csm42IiIiHH/iIiIiIiIiIcf+IiIhKXhxqHoiIiHH/iIiIiIiIiIcf9HRyybjYiIiIcf+IiIiIiIhHwzyTzIiIhx/4iIiIiIhJVzx6jIiIcf+IiIiIiIiIhxQSk87WyIiIiIiIiIhxRcM8o8yHH/iIiIiIiIiIcf+ITC/cTQKIcf+IiIiIiIiE7xPCDsiIiHH/iIiIiIiEOsLNU9iIiIiIhx/4iIiIiIiIQJU8B6yIhx/4iIiIiIiIiHH/iIhAGSwPbYhx/4iIiIiIiIQik87WyHH/iIiIiIiIiEvqPGFc/4iIiIiIiIiHH/hCrCzlPYiHH/iIiIiIiIhBt4z0h4iIiIcf+IiIiIiIiIhxTXUsKK2IiIiIhx/4iIhI00yCy4iHH/iIiIiIiDsWUrXprXH/iIiIiIiIiIcf+EXnvLGEiIiIiHH/iIiIiIiDaGEbp57oiIiIiIiIcf+IR2KcmdaIiIiIiIhx/4hEvDzEPIiIiIiIcf+IhJVzx6jIiIiIiIiHH/iIQaVM9auIiHH/iIiIiDu0srVLTXH/iIiIiIiIiHEwtfG/Sg5x/4iIiIiIiEPQzNLziIiIiIcf+IiDjsArgT/YiIiIiIiIiECVPAeshx/4iIiIiIiIiHH/hUJ9zYiIiIhx/4iIiEGcHPY+iIiIiHH/iIiIRLw8xDyIiIhx/4iIiIiIiIhx/4iIiIiE/4HBB+iIiIhx/4iIiEGcHPY+iIiIhx/4iIiEhyrJjV/4iIiIiIiIiHH/iIiIiIiIiEMybNzZiIiIiIhx/4iIhCXczqI4iIiIiHH/iIiE7xPCDsiIiIiIiIhx/4iIiIiIiIiHH/iIiIRjccrI6IiIiIiHH/iIhZwdc+iIiIiHH/iIiIiIiITPNsQMmIiIiIiIcf+IiE6y7DTR/4iIiIiIiIgzHnG94Y6HH/iIiIiIiIQ2b82ZCIiIiIiIiHH/hCKTztbIiIiIiIiIcf9M+kxAW4iIcf+IiIiIhGUoyq14iIiIiIiIhxTwksD22IiIiHH/iIiIhEbdzJIoiIiIiIiIiHH/MBCxsP9OiIhx/4iIiIiIiIiECVPAeshx/4iIiIiIiITn48KByIiIiIiIiIhx/4Svx8YDiIiIiIcf+IiIiE7xPCDsiIiIiIiHH/iIRFucykaIiIhx/4iIiIiIiIiHH/hFsyy0zYiIiIhx/4iIiIiIiIiHH/iIiIT/gcEH6IiIiIhx/4iIiIiIiIQ6ws1T2IiIiIcf+IiIiIiIiIhxS+EsQe2IiIiIiIcf+IiIiIiIiIhx/4iIVrraRYhx/4iIiIiIiIiHH/iIiIiIiIiIcf+IStEcYu5x/4iIiIiIiIiHH/iIiIiIiIiIcf+FQn3NiIiIiHH/iIiIiIiIhAlTwHrIiHH/iIiIiIiIiIcf+ISl4cah6IiIiIiHH/iIiIiIiIiIcf+IiIQyAs3f2IiIhx/4iIiIiIiIiHH/g9p2WzWJqIhx/4iIiIiIiEpeHGoehx/4iIiIiIiIhxTRSMLreIiIiHH/iIiIXejTF4cf+IiIiIiIiIhIyhyDXnH/iIiIiIiIiHH/iIiIg6z2G2MJ5x/4iIiIiIiIiHH/iIiIiIiIiHH/iFa62kWIiIcf+IiIiIiIiIhx/4iIiIiIiIhxSHmMeGeIiHH/iIiIiIQik87WyIiIcf+IiIiIiIiD27krNEbYiIiIiHH/iIiIiERCfMvYiIiIhx/4iIiIiE0v3D0CiIiIiIiIcf+IQJU8B6yIiIiIiIiIcf+IQ9es0oVx/4iIiIiIiIiHFPCSwPbYiIiIcf+IiIiIiIiIhO8Twg7IiHH/iIiIiIiIiIcUMwPMz8iIcf+IiIiIiIiIhx/4RDA8zPyHH/iIiIiIiIiIcf9EMDzM/Ihx/4iIiIiIiIiHH/iEQwPMz8cf+IiIiIiIiIhx/4iIS24saR3/iIiIiIiIiIcf+IiISdoscl1x/4iIiIiIiIiHH/iIiIiEWzLLTNhx/4iIiIiIiIiHH/RDA8zPyIcf+IiIiIiIiIhx/4iIhHRyybjYhx/4iIiIiIiIhCKTztbHH/iIiIiIiIiIcf+ITnUsKK2IiIhx/4iIiIiIiIiHH/RDA8zPyIcf+IiIiIiIiIhx/4g/1DGxK86IiHH/iIiIiEJdzOojiIiIcf+IiIg/amGxlZ6IiHH/iIiIiDp+FbaB6oiIcf+IiIiITj/sLAGIiHH/iIiIiIiIhTk91siIiIiIiIiHH/hffNGDiIiHH/iIiIiIiIiIcf+IiIiIiIhIyhyDXohx/4iIiIiIiISMocg16HH/iIiIiIiIiIcf+IiIiIiITOEsUe3/iIiIiIiIiIcf+IiIiIiIiIhx/4iIiIhGNxysjoiIiIhx/4iIiIhGa6ypRYiIiIiHH/iIiEMgLN39iIiIcf+IiIiIiIiIhx/4iIiIiITWUcOa6IiIiHH/iIiIiElXPHqMiIiIhx/4iIiIiIiIhO8Twg7IiIcf+IiIiIiIiIhx/4iIhOdSworYiHH/iIiIiIiIiIcf+IiIiIiITWUcOa6IiIhx/4iIiIiIiIiHH/iIiIiIiIiHH/WE7YsYiIhx/4iIiIRDlMzGuIiIiIiIiIhx/4iIiIiIiIQZwc9j5x/4iIiIiIiIQZwc9j5x/4iIiIiIiIiHH/iIiIiIiIiIcf+IiIiIiIiIcf+IiIiIiIiIhx/4iIiEIpPO1siIiIiHH/iIhK0Rxy7v+IiIiIiIiIcVW62kWIiIiIcf+IiIiIiITOEsUe3/iIiIiIiIiIcf+IiIiIiIhJ00xyy4iIiIiIiIcf9AIlwO2nH/iIiIiIiIiHH/iEKsLOU9iIcf+IiIiIiEhHLIuNiIiIiIiIiHFDMDzM/IiHH/iIiIiIiIiIcf+IiIhO8Twg7IiIiIiIiHH/iIiIhHRyybjXH/iIiIiIiIiIcUt3XEiKiIiIiIiIhBnBz2PnH/iIiIiIiIiITG4sSR2IiIcf+IiIiIg4XlO4oayIiHH/iIiIiIOCrCuNU9iIhx/4iIiIiIiIN7GRuU5uiIiIiHH/iIiIhHwzyTzIiIiIiIcf+IhOjkw3G/+IiIiIiIiIcUGsLOU9iIiIcf+IiIiDPyEb0N7ocf+IiIiIiIiIhxQSk87WyIiIiIiIiIhAp3wGiIiIiIiIiIhx/4Q8580xiIiIiIcf+IiIhEvDzEPIiIiHH/iIiIiITA2MTyeIiIiIcf+IiIiIiISVc8eoyIiHH/iIiIiIiIiHH/iIS24sWR2HH/iIiIiIiITX48SBz/iIiIiIiIiHFJXhxqHoiIiIiIiIhx/0S8PMQ8iIiIiIiIcf+IQJU8B6yIiIiIiIiIcf+IiIhOdSworYhx/4iIiIiIiIiHFHVzyajP+IiIiIiIiIhx/4iIiIhCKTztbIiIiHH/iIiIiIiIiEjKHINecf+IiIiIiIiIhx/0x3XEiKiIiIiIiIhZTtexiIiIhx/4iIiIiIiIiHH/iIiIiIiIiHH/g+oEKyX72IiIhx/4iIiIiIiEhpfJlo/4iIiIiIiIiHH/iIiIT/gcEH6IiIiIhx/4iIiIiIiIiHH/iIiIhL0RxS7oiIiIiIiHH/iIiIiIiIiIcf+IiIhFsyy0zYiHH/iIiIiIiIiIcf+IiIiIiIiIcf9BEBz+/oiIcf+IiIiIiIiIhx/4hLbixZHYcf+IiIiIiIiIhx/4iIiIiITOEsQe1x/4iIiIiIiIiHH/iIiIiIiIiHFJXhxqHoiIiIiIiIhx/4iIiIiIhPdSwYrYiIiIiIiIhx/0vqPFFciIiIiIiIhx/4iIiIiE51LDit/4iIiIiIiIiHH/iIQBksD22Ihx/4iIiIiIiIQik87WyHH/iIiIiIiIiIcf+IiIiIiIiIcUjaLHJdiIiIhx/4iIiIiIiIhJCNx/coiIiIiIhx/4iIiIiIiIhx/4iIhBEBwP/v+IiIiIiIiIhx/4iIiIiIiIhx/4iIPe+BsxB+iHH/iIiIiIiIhMiZxHZoiIiIiIiIcf+IO5lCtWa9cf+IiIiIiIhOkJwm9oiHH/iIiIiIgw5DGwK86IiIiIiIiHH/Pe+BsxB+iIiHH/iIiIiIg0dgG8if6IiIhx/4iIiIiIiIhx/4iF3o0xeIiIcf+IiIiIiIQsec44Zx/4iIiIiIiIhHYpyZ1nH/iIiIiIiIiIcf9JVzx6jIiIiIiIiIiHH/QRAc/v6Ihx/4iIiIiIiIiHH/iIRd6MsheIiIiIiIiHH/hLDYxvJ/+IiIiIiIiIhx/1KT3myIiIiIiIcf+IiIiIiECVPAesiIiIcf+IiIiIiEIpPO1siIhx/4iIiIiIhL6jxRXIhx/4iIiIiIiIhF3oyyF4hx/4iIiIiIiIhMbixJHYiIiHH/iIiIiIhMFrxOlHH/iIiIiIiIiIcf+IiIiIiIiIhx/0lXPHqMiIiIiIiIiIcf+IiIiIQ6ws1T2IiIiIiIiHH/iEIpPO1siIiIiIiIcf+IWE7YsYhx/4iIiIiIiIS9EcUu6IiIiHH/iIiIiIhL6jxRXIiHH/iIiIiIiISOWMgaeIiIiIhx/4iIiIiIiIhMbixJHYiIiHH/iIiIhNfjw4HIiIcf+IiIiIiIiIRTA8vPyIiIcf+IiIiIiIiIcf+IiEfDPJPMiIiIiIiIhx/4iIiIiIP0gRsbfuiIiIiIiIhx/06QnCb2iIiIiIiIiIcUPejMIXcf+IiIiIiIiITfpMMFuIiIiHH/iIiIhMbixJHYiIiIiIiIcf+IiIhEvDzEPIiIiHH/iIiIiIiIhEICzN/YiIiIiIiIiHH/iIiIhKeYxoZ4iIiIiIiHH/iIiIiIhKGOxucYiIiHH/iIiIiIiEfDPJPMiIiIcf+IiIiEzhLEHtiIcf+IiIiIiIiIhx/4iIiIiEGcHPY+iIhx/4iIiIiIiIiHH/iIiIQyAs3f2IiIcf+IiIiIiIiIhx/4iIiIiEpeHGoeiIcf+IiIiIiIiIhx/4iIiIhHRyyrjf+IiIiIiIiIhx/4iIiIiEzhLEHthx/4iIiIiIiIiHH/iIiIhHwzyTzIiIiIiIcf+IiIiEAZLB9t/4iIiIiIiIiHH/iIiIiIiIhN4Swx7YiIiIiIiIhx/4iIhYTtmx/4iIiIiIiIiHH/iIiIiIiIiIcf+IiIiIQhAc7v6IiIiIiIhx/4iIiIiIiIiHH/iIhAlTwHrIiIiIiIiHH/iIiElXPHqMiIiIiIhx/4iIiIiIiE91LBitiIiIiIiIhx/4iISx/MXgOIiIiIhx/4iIhO8Twg7IiIiIiIiIcf+IQaVM9auIiIcf+IiIiIhbVdWqhx/4iIiIiIiDEXM7/ozIiIiHH/iIiIiIiIOh9ituCdiHH/iIiIiIiIT3UsGK2IiIiIiIiHH/iIiIiIiIRTA8vPyIiIiHH/iIiIiIiIhFW5y6RoiIiIiIiHH/iIiIiISl4cah6IiHH/iIiIiIiIQqVM5auIiIiIiIcf+IhB2dzyYoiIhx/4iIiIiEIpPO1siIiHH/iIiIiE7xPCDsiIiIiIhx/4iIiIiIiIhxTPE8MOyIhx/4iIiIiIiITn48KByIiIiIiIiIcf+EeE7Jexhx/4iIiIiIiDs6MbXFzoiIiIhx/4iIiIQK5cBhqIcf+IiIiIiIiIhx/4iIiIiIiIiHH/iIiIiIiIhC2dziYoiIiIiIhx/4iIiEXejLIXiIiIiIhx/4iIS24saR3/iIiIiIiIiIcf+IiIiIiIiIcf+IiIiIhd6NQX/4iIiIiIiIiHH/iIiIiIiIXFXUqoiIiIiIiIhx/4iIiIiIiIiHH/iIiIiIiIiHH/iIiISl4cah6IiIiHH/iIiIiIiEazLKTNiIiIiIiIiIcf9OFIwut4iIhx/4iIiIiIgxgQO/fvyIiHH/iIiIiIiIiIcf9MgIxH94iIiIcf+IiIiIS5vcVkKIiIiIiIiIhPC1wfSoiIiIiIiIhx/0IpPO1siIiIiIiIiHH/iIiIiEraLGJdiIiIiIiIiHH/PDiitMddiIiIiIiIiIcUEpPO1siIiIiIiIiIcf+IS3B8WPiIiIiIiIiIcf+IiIiIiIiIhx/4iIiIiIhPdSwYrYiIiIiIiIhx/4iIiIiIiEIpPO1siHH/iIiIiIiIiHFDMDzM/IiIcf+IiIiIiDNbMr6kzf+IiIiIiIiIhx/4iIQLeMFYf/iIiIiIiIiIcf9Cx5zjhoiIiIiIhx/4iIiDhgArif/YiHH/iIiIiIiIiE0v3D0CiIiIhx/4iIiIiIiINp8xumDOiIhx/4iIiIiIiEazLKTNiIiIiIiIiHH/hI00yCy4iIiIcf+IiIiISITsh7GIiIiIiHH/iIiIiIiIiHH/iIiIiIiIiIcf+IPFNxtKyOiIcf+IiIiIiIiDKjU75crIiIiHH/iIiITX48OByIiIcf+IiIiIiEOsLNU9iIiIiIiHH/iIiIiIiIiHFAnBz2PoiIiIiIiIiFe62UWIiIiIcf+IiDxKQbS1voiIiIcf+IiIiIiIiIhx/4iIhH98yQg4iIiIiIiHH/iIQqws5T2Icf+IiIiIiIiDDkMbArzoiIiIiIcf+IiEx3XEiKiIiIiIcf+IiIhAGSwPbYcf+IiIiIiIhDrCzVPYiIiIiHH/iIiISVc8eoyIiIiIhx/4iIhOP+wsAYiIiIcf+IiIiE1+PDgciIhx/4iIiIhBVuz6kYiIiIiHH/iIiITvE8IOyIiIiIiIhx/4iIiIiEIpPO1siIiHH/iIiIiIhBt4z0h4iIiIiIcf+IiIiIiIhIRyyLjYiIiIiIiHH/iIiIhO8Twg7IiIiIiIhx/4iIiISVc8eoyIiIiIcf+IiIiIQ0uM20eIiIiIiHH/iIiIiIiIiHFM8Tww7IiHH/iIiIiIiIhGNxysjoiHH/iIiIiIiIiIcf+IiIiIiIiIcf+IiFhO2LGHH/iIiIiIiIiIcf+IiIiIiIiIcf+IRjccrI6IiIiIiIiIhx/4iIiIiIiIhxR2l8iWiIiIiIiIiHH/iIiIiIiIRTA8vPyIiIiHH/iIiIhG8Oyg8YiIiIiIiIcf+IhM4SxB7YiIiIcf+IiIiIiIiIRM58wxiIiIiIiIcf+IiIiIiIiIhx/4iE/4HBB+iIiIiIiIcf+IiIiElXPHqMiIiIiHH/iIiIhCEBzu/oiIiIiIiIcf+ECuXAYaiIiIiIcf+IiIiIQhAc7v6IiIiIiIhx/4iEhpfIloiIiIiIcf+IiIiIiIiIcf+IiIiIiIiIhx/4iIiIiIiIiHH/iIiIiIiIiFe62UWIiIiIhx/4iIW1XVqoiIiHH/iIiIiE1lHDmuiIiIiIcf+IiIiIiIiIhx/4iIiIiEraLGJdiIiIiIiIhx/4iIiIiIiIhx/4iIiIhOdSworYcf+IiIiIiIiEPHnNOGiIiIiIiIiHFYwdc+iIiIiIiIhx/4iE1lHDmuiIiIiIiIiHH/QcC88/SIiIiIiIiIcf+IiIiIhFMDy8/IiIiIiIcf+IiIg+WlGypa6IiIiIiIiHH/hNfjw4HIiIiIiIcf+IiIiIiIiIcf+IhJ9ZxwpoiIiIiHH/iIiEMgLN39iIiIhx/4iIiIiExuLEkdiIiIiIiHH/iIg8SkG0tb6IiIiHH/iIiIiEOsLNU9iIiIiIiIhx/4iIhKeYxoZ4iIiIiIiIhx/4hOdSworYiIiHH/iIiIiIiIiEASTA/biIiIiIiIcf+IiIiIiIiIcf+IiIiFlO17GIiIiIiIiIhx/4hN8TxA7P+IiIiIiIiIhx/4iIiIQmb86ZCHH/iIiIiIiIiEwo/E1wiIiIiIcf+IiIT/gcEH6IiIiIiIcf+IhAt4wFh3H/iIiIiIiIiE6HbCeJiIiIhx/4iIiIiIiIiHH/iIiIiIiIhNZRw5roiIcf+IiIiIPdZhsymeiIhx/4iIiIiIiIhPLawdJYhx/4iIiIiIiITA2MTyeIiHH/iIiIiIhOHZwuJoiIiIiIiIhx/0C3jAWHiIhx/4iIiIiEdZbJppiIiIiIiHH/iIiEvRHFLuiIiIiIiIiHH/iIiIiIiIiIcf+IiIO5njtWYciIiIiIiIhx/4iIRkBMq/uIiIhx/4iIiIhANJwNtoiIhx/4iIiIiEHZ3ANi/4iIiIiIiIhx/4SVc8eoyIiIiIiIiIcf+IiISyj8XXCIcf+IiIiIiIhHQEyb+4iIiIiIiIiEEZLP5tiIiIiHH/iIiIThSMLrdx/4iIiIiIiIhx/4hAGSwPbYiIhx/4iIiIiIiIhx/4iIiIiITG4sSR2IiIiIiHH/iIiEfDPJPMiIiIiIiIcf+IQJU8B6yIiIiIiIiIcf+IiIiISVc8eoyIiIiHH/iIiIiEUwPLz8iIiIiIiHH/iIRLw8xDyIiIiIhx/4iIiEdHLJuNiHH/iIiIiIiIS+o8UVyHH/iIiIiIiIiHH/iIiIhJ2iyCXf+IiIiIiIiIcf+ITX48OByIiIiIhx/4iITvE8IOyIiIiIiIiIcf+IiIRLw8xDyIiIiHH/iIiIiDjBobg+XoiIcf+IiIiIiIiDwvcrTQjYiIiIiHH/iIiIhOdSworYcf+IiIiIiISP6sgBWIiHH/iIiIiIiIT5d8Fohx/4iIiIiIiIiHH/iIiIiIiIiHH/TnUsKK2IiIiIhx/4iIiIiIiIhx/4S24sWR2Ihx/4iIiIiIiIhx/4Sdoscl2IiIcf+IiIiIiE6QnCb2iIiHH/iIiIiIhJVzx6jIiIhx/4iIiIiIiEfDPJPMiIiHH/iIiIiITA2MTyeIiIiIcf+IiIhM4SxB7YiIcf+IiIiIiIiIhx/4iIiIiINo2SunJtiIiIiIiHH/iIQVbs+pGIiIiIiIiIcf9NHZw+JoiIiIhx/4iIiETFbNOp/4iIiIiIiITWUcOa6IiIcf+IiIiIhA0vwD0Icf+IiIiIiIiElpfHloiIiIiIiIiIcf9OkJwm9oiIiIiIiIiHH/iIiIiIiIiHH/hEMDzM/Ihx/4iIiIiIiIhx/4iIiIiIiEGcHPY+iHH/iIiIiIiIiHH/iIiIQyAs3f2IiIhx/4iIiIiIiIhx/4iIhAt4wVh/+IiIiIiIiIcf+IiIiIhDrCzVPYiIiIiIiHH/iIiIiIiIhCKTztbIcf+IiIiIiIiExuLEkdiIiIhx/4iIiIiExuLEkdiIiIiIiHH/iIiIg9QTGzvs6Icf+IiIiIiIiIcf+IiEZATKv7iIiIcf+IiIiIUIzQg4iIiIiIiIiHH/hJVzx6jIiIiIiIiIhx/4RcxMszuIcf+IiIiIiIiEIpPO1shx/4iIiIiIiIhxSWdMaYuIiIiHH/iIiIiIhBnBz2PoiIcf+IiIiIiIiIcf+IiIiIhM4SxB7Yhx/4iIiIiIiIhx/4iIiIiIQtnc4mKIiIiIiIiIcf+E+FPCes/4iIiIiIiIhx/4PtTSsistiIiIcf+IiIiIiISdNMcsuIiIiIiIiIcf9At4wFh4iHH/iIiIiIiIhCKTztbIcf+IiIiIiIiFUn29iIiIiIiIhx/4iIhffNGDhx/4iIiIiIiD0L8bP0DnH/iIiIiIiIiIcf+IiIiIiIiIcUClTPWriIiIiHH/iIiDadRLpiu4iIiIhx/4iIiIiIiIhx/4QTt8/EiIiIiIiHH/iIiIiIiIiHFPCSwPbYiIiIhx/4iIiEDS/APQiIhx/4iIiIiIiIhx/4TX48OByIiIiIiHH/iIgwKXOw5oyIiIiIiIcf+IiIQNL8A9CIiIcf+IiIiIiIQZwc9j6Icf+IiIiIiIiIhx/4iIiIiIhK2ixiXYiIiIiIhx/4iIiIiIiIRrMspM2IiIiIiIiHH/iIiIiECVPAesiIiIiHH/iIiISl4cah6IiIhx/4iIiIiIiIXFXUqoiIiIiIiIhx/z4bArLk/YiHH/iIiIiIiExuLEkdiIiIiIcf+IiIiFnB1z6IiHH/iIiIiIiIiIcf+IiIUpPebIiIiHH/iIiIiE1lHDmuiIiIiIcf+IiIQ0uM20eIiIiIiIiHH/iECVPAesiIiIiIiIiEteHFoeiIiIiIiIiHH/iE1+PDgciIiIiIcf+IiEtuLFkdcf+IiIiIiIhL6jxRXIcf+IiIiIiIiESjHMXOiIiHH/iIiIiEraLGJdiIiIiIiIiHH/iIiIiIiIiIcf+IiIiIiE1lHDmuiIiIhx/4iIiIiIiIiHH/iIiIiECVPAesiIiIiHH/iIiIiIRjccrI6IiIiHH/iIiIiIiIiIcf+IiIhNfjw4HIiIhx/4iIiIiIiIhx/4TX48OByIiIiIiHH/iIiIhGNxysjoiIiIiIcf+IiIiIiIiIcUApPA5s/4iIiIiIiIhx/4iISMocg16IiIiIiIcf+IiIiIiEUwPLz8iIiIiIcf+IiIiEWzLLTNiHH/iIiIiIiIiISpT8ZrCIiIiIiIcf+IiE1+PDgciIiIhx/4iIiIg/fKGxg16IiIiIiIiIcf+IiIiIiIiIR2KcmdZx/4iIiIiIiIiEfDPJPMiHH/iIiIiIiIiIcf+IhOFIwut4hx/4iIiIiIiIRd6MsheIhx/4iIiIiIhPFIwet4iIiIiIhx/4iIhNotw10oiIiIcf+IiIiIiD0Cg7T9fP+IiIiIiIiIhxPdTSsistiIiIiHH/iIiIiEjTTILLcf+IiIiIiIiIcf9N8Tww7Ihx/4iIiIiIiIRTA8vPyIiIhx/4iIiIiIiIhx/4iIiIQyAs3f2IiIcf+IiIiIiIiIcf+IiIR0csm42Ihx/4iIiIiIiIhx/4iITvE8IOyIiIiIiIiIcf+IR0csm42IiIhx/4iIiIhCKTztbIiIiHH/iIiIiIiIiHH/iIiIhHjfyXIIiIiIiIiIhxRLMstM2IiIiIiHH/iIiIiExuLEkdiIiIiIiIcf+IiIiIiIiIhx/4iIiIhWuttF/4iIiIiIiIhx/4iIiIiIiDukAbVb/oiIhx/4iIiIiIhGsyykzYiIiIiIiIiHH/iIiIRKMcxc6IiIiIiIhx/4iIiIiIiIhNZRw5roiIcf+IiIiIiIiIcf+IiIiIiIiIhxRDccvI6HH/iIiIiIiIiEjcXII6iIiIiIiIhx/4iIiIiIhZwdc+hx/4iIiIiIiEdATJv7iIiIiIiIiHH/iIiIiIiIhI3FyCOoiIiIiIiIiHH/hHRyybjYiIiHH/iIiIiIiIiIcf+IiIiIiIiIUIzQg4iIiIhx/4iIiIiIiIiHH/iIiIiIiESjHMXOiIiIhx/4iIiIiIiIiHH/iIiIiIiIiHH/iIRjccrI6IiIiIiIiIcf+IiIiIW1XVqocf+IiIiIiIiF7o0heIiIiIiIhx/4iIiIiIiISEcsi42IiIiIiIcf+IiIiIiIiIcf+IiIiIiIV7rZRYiIiIiIiIcf+IiIiIiIiIcf9FNxy8jnH/iIiIiIiIiIcf+IiIiIiIiIcf+IiIiIiFQn3dj/iIiIiIiIiIcf+IiIiIiIiE91LBitiIiIiIiIcf+IiIiIiIiIcf+IiIiFtV1aqIhx/4iIiIiIiIiHH/iIiIiIiIiHH/iIiIWE7Zsf+IiIiIiIiIhx/4iIiIiIQJU8B6yIiIhx/4iIiIiIhNgIw394iIiIiIiIcf+IiIhI00yCy4hx/4iIiIiIiEA0nA22hx/4iIiIiIiEvqPFFchx/4iIiIiIiIg2nzG6YM6Ihx/4iIiIiIhKeYxoZ4iIiIhx/4iIiIhCKTztbIiIiHH/iIiIiIiIiHH/iITnUsKK2IiIhx/4iIiIiIiIhxTXUsKK2IiIiIiHH/iIiIiIiIiE7xPCDsiIhx/4iIiIiIiIhx/4iIiIhCEBzu/oiIiIiIiIcf+EEQHP7+iHH/iIiIiIiIhe6NIXiIiIiIiIcf+IiEuJnFdmiIiIcf+IiIiIiE36TDBbiIiIiIhx/4iIhLBqxflYiIiIiIiIiHH/iIQdnc8mKIiHH/iIiIiIT/gcEH6IiIiHH/iIiIiEPOfNMYcf+IiIiIiIiIhx/0tuLFkdiIcf+IiIiIiIiIhx/4iIiIiIQJU8B6yIiIhx/4iIiIiIhFMDy8/IiIiIhx/4iIiIiIiIhx/0OjHNXOiHH/iIiIiIiIiIcf+IiIiIiIiIcVpV1aqIiIiIiIcf+IiIiIiIiIhx/4iIiIiIiIhx/4iIiIiIiIiHH/iIiIiIiIiIcf+IiIiIiIiIcf+IiIRbMstM2IiIcf+IiIiIiIiIcf+IiIiIiIiIhx/4iIiIiIiIiHH/iIiIiIiIiHH/iIiIiIiIiIcf+IiIiIiIiIhx/4iIiIiIiIhx/4iIiIiIiIiHH/iIiIUpPebIiIhx/4iIiIiIiIhx/4iIiIiE51LCitcf+IiIiIiIiIcf+IiIiIiIiIhx/4iIiIiIiIiHH/iIiIiIiIiHH/iIiIiIiEGcHPY+iIcf+IiIiIiIiIQkSs67WIiIhx/4iIiIhSk95siIcf+IiIiIiISGl8iWhx/4iIiIiIiIiEOsLNU9iIiIcf+IiIiIiIiIhEoxzFzoiIcf+IiIiIiFKT3mxx/4iIiIiIiIiEraLGJdiIiIhx/4iIiIiIiIiHFBrCzlPYiIhx/4iIiIiIiIiHH/hF3oyyF4iIiIiIiIiHH/MqOxvlxOiHH/iIiIiIiIiIcf+IiIiEOsLNU9iIiIiIiIiHH/iEwNjE8niIiIiIiIiIcf+IiIiIiFKT3mxx/4iIiIiIiIiHFJ0Rxi7oiIcf+IiIiIiIPbQRs0vuiIiIiIiIhx/4R+WMkaeIhx/4iIiIiIiISl4cah5x/4iIiIiIiIhx/4iIiIiIiIhPdSwYrYiIiIiIhx/4iIiIiIiIiHH/hM4SxB7YiIiIiHH/iIiIiIiIiEvRHFLuiIiIcf+IiIiIiIiIcf+IiIiIiIhBGSz+bYiIiIiIhx/4iIiIiIiIiHFCICzd/YiIiIiIiHH/iIiIiIiIiIcf+IRjccrI6IiIiIiIiIcf+IiIiIiIhIRyyLjYiIiIiIiHH/iIiIiIiIiIcUQ3HLyOhx/4iIiIiIiIhx/4iIhWutpFiHH/iIiIiIiIiIcf9Nfjw4HIiIiIiIhx/4iEKsLOU9hx/4iIiIiIiIShjsbnGIhx/4iIiIiIiIiERUvMq0iIiIiIiIhx/4iIRbMstM2IiIhx/4iIiIiIiECVPAesiIhx/4iIiIiIS2dMWYuIiIiIiIhx/4iDNSw72tPIiIcf+IiIiIiES8PMQ8iHH/iIiIiIiIiIcT8rErDU7YiIiIiIiHH/iINpbCumk9iIiIiIiHH/iIiIiEfcXJI6iIcf+IiIiIiIhLcHxY+IiIcf+IiIiIiIRsxMozuIiIiIhx/4iIiDUDIbv83oiIiIiIcf+IiIgzfxG9gO6IiIiIiIiHH/iIiIg+5hOyGeyIiIiIiIhx/4g833G0II6IiIiIiIiHH/iITvE8IOyIiIiIiIiIhx/4iIiIiFe62UWIiIiIiIiIcf+IiIiIiIiIhx/4iIiIhZTtexiIiIiIiIhx/4iIiIiIiIiHH/iEz6TEBbiHH/iIiIiIiIiHH/iIiIiIiIiIcVdO2LGIiIhx/4iIiIiFQn3dj/iIiIiIiIiIcf9UJ9zYiIiIiIcf+IiIiIiIiIcf+IiIiIiIiIhxTwksD22IiIiHH/iIiIiIiEzhLEHtcf+IiIiIiIiIcf+IiIiIiIiIhL0RxS7oiIhx/4iIiIiIiIhx/4hOdSworYiIiIcf+IiIiIiIiIcf9IVzyajP+IiIiIiIiIcf9CrCzlPYiIhx/4iIiIiIg2CgG69f6Icf+IiIiIiIiIhx/4iIiEG3jPSHiIiIiIiIiHH/iIVrraRYiIcf+IiIiIiIWcHXPnH/iIiIiIiIiIcf+IiIiIiDSfdLxgi4iIiIhx/4iIhK41xhyoiIiIiIcf+IiIiIiEIQHO7+iIiIiIiHH/iF980YOIhx/4iIiIiIiIhNZRw5roiIcf+IiIiIiIQJU8B6yIiIcf+IiIiIhO8Twg7IiIiIiHH/iIiEhpfIloiIiIcf+IiIiIiISMocg16Ihx/4iIiIiIiIhMd1xIinH/iIiIiIiIiE3hLDHtiIiIiIiIhx/4iIT45MFxuIiIiIiIiIhx/4iIiIiIiEEZLP5tiIiIiIiHH/iIiIiIiIiHFGRyybjYiIiIiHH/iIg6h0W2eLqHH/iIiIiIiIhJ00xyy4iIiIiIiHH/iEtuLFkdhx/4iIiIiIiDaGEbp57oiIiIiIiHH/iIiIiEUwPLz8iIiIiIiHH/iIhGQEyr+4iIiHH/iIiIiIiIiHH/iIiEMgLN39iIiIhx/4iIiIiIiIR8M8k8yIiHH/iIiIiIiIg0qpG8VW6Ihx/4iIiIiIiDmtsrdSTYiIiIcf+IiIiIOxZStemtiIcf+IiIiIhDrCzVPYiIiIiIiHH/iIiIhHRyybjYcf+IiIiIiIiIcf+IiIiIiIhKXhxqHocf+IiIiIiIiIcf+IiIiIiIiISMocg16HH/iIiIiIiIhAEkwP24iIiIiIiHH/iIiIiIiIiIcf+IiIiIiIiIhx/4iIiIRTA8vPyIiIiIiIhx/4iIiIiIW1XWqv+IiIiIiIiIhx/4hOdSworYiIiHH/iIiIhEvDzEPIiIhx/4iIiIiIiEtnTFmLiIiIiIiHH/iIiEKsLPU9/4iIiIiIiIiHH/hLDYxvJ/+IiIiIiIiIhxQSk87WyIiIiIiIiIhx/4iEnaLHJdiHH/iIiIiIiIhL6jxRXHH/iIiIiIiIiIcf+IREJ8y9iIiIiIiIiHH/iIiIiIhCKTztbIiIcf+IiIiIiIP1FBsa6+iIiHH/iIiIiIhOdSw4rf+IiIiIiIiIcUO8PMQ8iIiIiIiIhx/4iIiIQJU8B6yIiIiIhx/4iIiIiIiIiHH/iIiIhEoxzFzoiIiIiIhx/4iIiIiIiIhEICzN/YiIiIiIiIhx/4iIiIiE7xPCDsiIiIiIcf+IiIiIiIiINAwxvPPOiIiHH/iIiIiIiIiIcUMwPMz8iIcf+IiIiIiIiIhx/4iIQLeMFYf/iIiIiIiIiIcf+IhK0Rxi7nH/iIiIiIiIiHFKbixZHYiIhx/4iIiIiIiIhx/4iIiIiIQ6ws1T2IiIiIiIcf+IiIiEnaLIJd/4iIiIiIiIhx/4iIiIiIiIiEQgLM39iIiIiIiIhx/4iIiIiIiIiHH/iIhBnBz2PoiIiIiHH/iIiIiIiIiE/4HBB+iHH/iIiIiIiIiHH/iIiIiIiIhBnBz2Pocf+IiIiIiIiIcf9UJ9zYiIiIiIcf+IiIiIUIzQg4iIiIiIiIhx/4iIiIiIhEoxzFzoiIiIhx/4iIiIiIiIhx/4iIiEpeHGoeiIiIhx/4iIiIiIiIhx/4iIiIiIiIiEGcHAc+/4iIiIiIiIhx/4iIhCrCzlPXH/iIiIiIiIiHH/iIiIQBksD22HH/iIiIiIiIiHH/iIRDA8zPxx/4iIiIiIiIhx/4MW8Bv5D+iIiIiIhx/4iITOEsQe2IiIhx/4iIiIiExuLEkdiIiIiIiHH/iIQDScDbaIiIiIiHH/iIhBO3z8SIiIiIcf+IiIiIiIgwnLGwc06HH/iIiIiIiIiEazLKTNiIiIiIiIcf+IiIhEvDzEPIiIiHH/iIiIiITS/cPQKIiIiIiIhx/4iIhCKTztbIiIiIiHH/iIiIhKXhxqHoiIiHH/iIiIiIiIiHH/iIiIiIhK2ixiXYiIiIiIiHH/iIhGQEyr+4iIiHH/iIiIiIV7rZRYiIiIiIiIiHFc6NMXiIiIiHH/iIiIiIiIiIcUleHGoeiIiIiIiIhx/4hOdSworYiIiIcf+IiIiIQaVMBqv/iIiIiIiIiHH/hJ2ixyXYiIhx/4iIiIiIhE4NzB8ocf+IiIiIiIiIhN4Swx7YiIiIiIiHH/iIiIiIiIiIcf+IiIhP+BwQfoiIiIiHH/iIiIiECVPAesiIiIiHH/iIiIiIiIiIcf+IiIhO8Twg7IiIiIiIiHH/iITQR8P7iIiIiIiIcf+IiFtV1aqIiIhx/4iIiIiIiIhx/4iEpeHGoeiIiIiIhx/4iIiIiIWcHXPocf+IiIiIiIiFlO17GIiIiIhx/4iIiIiIiIhxRLMstM2IiIiIiIcf+IiIiIiIiIcf9EvDzEPIiIiIiIiHH/iIiIiIiIiIT3UsGK2IiIiIiHH/iIiIiIiIiIcUClTPWriIiIiHH/iIiIiIiIiIcf+IQZwc9j6IiIiIiIcf+IiIiIiIiIhx/4iIhM4SxB7YiIhx/4iIiIiIiIiEfDPJPMiHH/iIiIiIiIiIcf+IiIiIiIiIcf+IiIiIiIiIhx/4iIiIiIiIiHH/iIhSk95siIiIcf+IiIiIiIiIhx/4iIiIiIiEvRHFLuiIiIhx/4iIiIiIiIiHH/iIiIiIiIiIcf+IiIiIiIiIcf+IiIiECVPAesiIiIiIcf+IiE7xPCDsiIiIiIiIiHH/iIiIiIiIiIcU8JLA9tiIiIhx/4iIiIThSMPrf/iIiIiIiIiHH/g0n9K8YC1x/4iIiIiIiIV7rZRYiIiIiIcf+IiEjTTILLiIhx/4iIiIiIiIiHH/iIiIiIiIiIT/gcEH5x/4iIiIiIiIiHH/iIiE7xPCDsiIiIiIiIhx/4iIQl3M6iOIiIiIiHH/iIiIiITA2MTyeIiIiIcf+IiIhOFIwut3H/iIiIiIiIiHH/Qmb86ZCIiIiIcf+IiIiIStosYl2IiIiIiIiIcf+EbDPKPMcf+IiIiIiIiIcf+IQUSs+7WIcf+IiIiIiIhHAfyv4P+IiIiIiIiIhx/4iIiIiIT3UsGK2IiIiIiIiIhx/4iEWzLLTNiIiIcf+IiIiIS3B8WPiIiIiIhx/4iIiIiIiIhx/4iIiIiIiIiHH/iFhO2LGIhx/4iIiIiIiIhx/4iIiIiIiIiHH/VrraRYiIiIcf+IiIiIiIiIcf+IiIiIiIiIhx/4XejTF4iIiIcf+IiIiIiIiIcf+IiIiIiIQ6ws1T2IiIiIiHH/iIQik87WyIiIiIiIcf+IiIiIQZwc9j6IiIhx/4iIiIiITwJML9v/iIiIiIiIiHH/iEVSjLrXiIiHH/iIiIiIiIiEjljIGniIiIhx/4iIiIg4lJK4a22HH/iIiIiIiIiExuLEkdiIiIcf+IiIiIiDTeIrwh3YiIiHH/iIiIiIiISVc8eoyIhx/4iIiIiIiIRLw81Dz/iIiIiIiIiIcf+FhO2LGIiHH/iIiIiIg6IRG33u7/iIiIiIiIiITQR8P7hx/4iIiIiIiIhx/4iIiIiElXPHqMiIiIcf+IiIiIiIiIhx/4QZwc9j6IiIiIiIhx/zrPYbYwnoiIiIcf+IiIiEjTTILLhx/4iIiIiIiIhLZ0xZi4iIiIiHH/iIiIRjccrI6IiIiIiHH/iIiECVPAesiIiIiIiHH/iIiIiIiIiIcf+IhK0Rxy7v+IiIiIiIiIhx/4iDSYUbxnrnH/iIiIiIiIiIcf9HhOyXsYcf+IiIiIiIhBnBz2Pocf+IiIiIiIiIOF5TuaGs/4iIiIiIiIiHH/g+Y4GynH6IiIiIiIcf+IiIiIiIhCKTztbIhx/4iIiIiIiEZrrKlFiIiHH/iIiIiISMocg16IiIcf+IiIiIiIiIhx/4iIhGdNyosoiIhx/4iIiIiElXPHqMiIiIcf+IiIiIQSJc/dqIiIiIhx/4iIhDICzd/YiIiHH/iIiIhLiZxXZoiHH/iIiIiIiIR0BMm/uIiIiIiIiIhxMmRivZudiIhx/4iIiIiIiIiD0Uw7PrPIiIiIhx/4iIiIiIhCpUzlq4iIiIiIiHH/iEPOfNMYiIiIhx/4iIiIiIhAEkwP24iIiIiIiIhx/0LQzOLziIiHH/iIiIgyzhK+Me2Icf+IiIiIiIg3hIK5e32IiIhx/4iIiIiE1+PDgciHH/iIiIiIiIhDrCzVPYiIiIhx/4iIiIhL6jxRXIiIhx/4iIiIiIhIyhyDXoiHH/iIiIiIiIiDEHgb/4foiIiIiIiIcf+IhB2dzyYoiIhx/4iIiIiIhPjkwXG4iIiIcf+IiIiIiIiIhFMDy8/IiIcf+IiIiIiIiEjljIGniIiIiHH/iIiIiIiIiIcf+IiIiIhQjNCDiIiIiIiIhx/4iIiIiIiIiHH/iIiIiIiIiIcVzo0xeIiIiIcf+IiIiIiIiIhx/4iIiIiIiIiHH/iIiIiIiIiHH/iIiIiIiIiIcf+IiIiIiIiIhx/4iIiIiIiIhx/4iIiIiIiIiHH/iIiEnaLHJdcf+IiIiIiIiIRjccrI6Ihx/4iIiIiIiIhx/4iIiIiIiIiHH/iIiIiIiIiIcf+IiISl4cah6IiIiHH/iIiIiIiIiIcf+IiIiIiIiIcf+IiIiIiIiIhx/4iIStEccu7/iIiIiIiIiHH/iIiIiIiIiIcf+IhDoxzlzv+IiIiIiIiIcf+IiIiIiIiIhx/4iIiIhPl3wWiIiIcf+IiIiIiIiIhx/4iIiEAZLA9tcf+IiIiIiIiIhx/4iIiEn1nHCmiIiIcf+IiIiIhOdSw4rf+IiIiIiIiIhx/4iIhDICzd/YiIiHH/iIiIiIiIiIcf+IhGQEyr+4iIiIcf+IiIiIXejTF3H/iIiIiIiIiHH/TX48OByIiIiIiIcf+IiIQqws5T1x/4iIiIiIiIhx/03xPDDsiHH/iIiIiIiIiHH/iIiIiIiIiEY3HKyOiIcf+IiIiIiIhOh2wniYiIiIiHH/iIiIhAK2wOSYiIiIiIiHH/iIiIiE1+PDgciIcf+IiIiIiIiIhx/4iE51LCitiIiHH/iIiIiIiIiIcf+IiIiIiITWUcOa6IiIhx/4iIiIiEp5jGhniIiIiIhx/4iIiIiIiIiHH/iIiITnUsKK2Icf+IiIiIiIiIhx/4iIiIiE/4HBB+iIiIcf+IiIiIT/gcEH6IiIiIcf+IiIiIQik87WyIiIhx/4iIiIiIiIhMd1xYiv+IiIiIiIiIhx/4hCrCzlPYhx/4iIiIiIiIiHH/iIgxgQO/fvyIiIiIiIcf+IiIg7d/G1iA6IiIiIcf+IiIiIiIiIhxQdDM4vOIiIcf+IiIiIiIRTA8vPyIiIiIcf+IiIiES8PMQ8iIiHH/iIiIiIiIMbwVv0Pqhx/4iIiIiIiIiHH/iIiIiIiIiIcUXVfKKoiIiIiIiIiHH/iIiIiIiIiIcf+IhHYpyZ1oiIiIiIhx/4iIiIiIiIhx/4N06hubFeiIhx/4iIiIiIg1LJS702uIiIiIcf+IiIiEAZLB9t/4iIiIiIiIiHH/iEMgLN39iIiIiIcf+IiIiITBa8TpSIhx/4iIiIiIiIQ7Vc1KqHH/iIiIiIiIiIQik8/Wz/iIiIiIiIiIcf+ITOEsQe2IiIiIcf+IiIiIiIiIhx/0QwPMz8iHH/iIiIiIiIiIcf+IiDukAbVb/oiIiIiIiIcf+IhHwzyTzIiIiIiIiIhx/4SNNMgsuIiIiHH/iIiIiITR2cTib/iIiIiIiIiE7xPCDsiIhx/4iIiIiIiIQ2b82ZCIiIiIiIcf+IiIiDIKh771eIiIiIhx/4iIiIPt1BsiK+iHH/iIiIiIiIgwVJWwu2px/4iIiIiIiIhAlTwHrIhx/4iIiIiIhLZ0xZi4iIiIiIiHH/iD+uo7JRXP+IiIiIiIiIg05/O8GAyIiIiIiIhx/4iIiIiIg1zOG7Mx6IiIiIhx/4iIiIMDKjsN1chx/4iIiIiIiE8UjB63iIiIiIhx/4iDAQsbD/Tocf+IiIiIiIiIhx/0Nt3NkiiIiHH/iIiIiIhPAkwv2/+IiIiIiIiIhK2ixiXYiIiIcf+IiIhO8Twg7IiIiIiIiHH/iIiECVPAesiIiIiIiHH/iIiEAZLA9tiHH/iIiIiIiIiF7o0heIiIiIiHH/iIiIiIiIiIcf+IiIiIiIiIcf+IiIX3zRg4cf+IiIiIiIiIhx/4iIiIiIiIhx/4iIiIiIiIiHH/iIiIXejTF4hx/4iIiIiIiIhxR9NMgsuIiIiIhx/4iIiIiIiIiHFAO3z8SIiIiIiIhx/4iIiIiIgy+yG+BN6HH/iIiIiIiIiHH/VrraRYiIiIcf+IiIiISl4cah6IiHH/iIiIiIQkSs67WIiIiIiIhx/4iIiIhHwzyTzIiIiIiHH/iIiIiES8PMQ8iIhx/4iIiIiIiIiHFPPbwMJIiIiIcf+IiIiIg6cBK2j+2IiIiIcf+IiIiIS+o8UVyIiIcf+IiIiIiIhDrCzVPYiIiIiHH/iIiIiIQCtsDkmIiIiIiHH/iIiIiIiE/4HBB+iIiHH/iIiIiIiIiHH/iIiIiIiIiIcf+IiIiIiFlO17GIiIiIiIcf+IiIiIiIiIhx/4hDICzd/YiIiIiHH/iIiIiIiIiIcf+IiE7xPCDsiIiIiIiIiHH/iIiIiIiIiIcf+IiIiIiIiIcf+IiIhCrCz1Pf+IiIiIiIiIcf+IiIiIiIiIhx/4iIiIiIiEraLGJdiIiIiIhx/4iIiIiIhPdSwYrYiIiIiIiIhx/4iIiIiIiIiE1lHDmuiHH/iIiIiIiIiIcf+IiIiIiIiIhx/4iIiIiEIQHO7+iIiIiIiHH/iIiIiIiIiIcf+IiIRKMcxc6IiIiIiIiHH/iIiIiIiIhKXhx6Hv+IiIiIiIiIhx/4iIiIiIiIiHH/hDoxzVznH/iIiIiIiIiIcf+IiIiIiISVc8eoyIiHH/iIiIiIiEOsLNU9iIiIiIhx/4iIiIiIiIhIRyyLjYiIiIiIcf+IiIiIiIiIhMDYxPJ4hx/4iIiIiIiIRCAszf2IiIiIiIiIhx/4iIiIiIiIiEazLKTNiIiIiIiHH/iIiIiIiIiEazLKTNiIiIiIiIcf+IiIiIiIiIhx/1hO2LGIiHH/iIiIiIiIiIcf+IiIiIiISEcsi42IiIiIiIiHH/iIiIiIiIiIS14cWh6IiIiIiIiIcf+IiIiIiIiIhxS2UcSa6HH/iIiIiIiIiIcf+IiIiIiIiIhx/0jKHINeiIiIiIiIiHH/iIiIiIiIiIS14cWh6IiIiIiIiIcf+IiIiIiIiIhx/4iFhO2LGHH/iIiIiIiIiIcf+IiIiIiIiIhx/4iEY3HKyOiIiIiIiIhx/4iIiIiIiIiHH/iIRKMcxc6IiIiIiIiIhx/4iIiIiIiIiHH/iIiIiIiIiHH/iIiIiIiIiIcf+IiIiIiIiIhx/4hIyhyDXoiIiIiIiHH/iIiIiIiIiIcf+IiIiIiIiIcf+IiIiIiIiIhx/4iIiIiIiIiE/4HBB+cf+IiIiIiIiIhx/4iIiIiIiIiHFCICzd/YiIiIiIiHH/iIiIiIiISMocg16Icf+IiIiIiIiIhx/4iIiIiIiIiHH/StEcYu6Icf+IiIiIiIiIhx/4iIiIiIiIiHH/iIiIiIiIiHH/W1XVqoiIiIiIcf+IiIiIiIhL6jxRXIcf+IiIiIiIiITrv8JECIiIiIcf+IiIiINSUTu9rsiIiIiIiIcf+IiFQn3NiIiIcf+IiIiIiIiDxlsbSaToiIhx/4iIiIiIiIhx/4hATbwMJIiIhx/4iIiIiIhGQEy7+/+IiIiIiIiIhxQzA8zPyIhx/4iIiIiIiDi4cbhHjoiIiHH/iIiIiIiIiIcf+IhJ2ixyXYhx/4iIiIiIiIiHH/iIiIiE+XfBaIiIhx/4iIiIiIiIiHH/hCrCzlPYiHH/iIiIiIiIiIcf+IiIiIiIiEY3HKyOiIcf+IiIiIiIiIhx/4iIiIiIg23PG6Iw5x/4iIiIiIiIiHH/hAlTwHrIiIiIiIiIiHH/iIiIiIhPAkwv2/+IiIiIiIiIcf9LbixZHYiIcf+IiIiIiE+pvBVkiIiIiIiIiIcf9CrCzlPYiIcf+IiIiIiIMuIBvh3+iIiIhx/4iIiIiIhPjkwXG4iIiIhx/4iIiIiIiIhx/4iITWUcOa6IiIiIiIiIcf+FnB1z6IiIiIiHH/iIiIiEdHLJuNcf+IiIiIiIiIcf+IiIiIiIiIhx/4iIiIiEfDPJPMiIiIiHH/iIiIiIiIiIcf+IiIiIiIiIWsHWPoiIiIiIiIhx/4iIiIiIiIiF7o0heIiIiIhx/4iIiIiIiIiHH/iIiIiIiIiIcf+IiIiIiIiIcf+IiIiIiIiIhx/4iIiIiIiIiHH/iIiIiIiIiHH/iIhSk95siIiIhx/4iIiIiIiIiHH/iIiIhP+BwQfoiIiIhx/4iIiIiIiIiHH/iIiIiIiIiHH/iIiIiIiIiIcf+IiIiIiIiIhx/4iIiIiIiIhx/4XejTF4iIiIcf+IiIiIiIiIhN4Swx7YiIiIiIiHH/iIiIiIiIiIcf+IhP+BwQfoiIiIiIiHH/iIiIiIiISnmMaGeIiIiHH/iIiIiIiIiIcf9N8Tww7Icf+IiIiIiIiIhxRkcsm42IiIiIcf+IiIiIiIiISEcsi42IiIiIiHH/iIiIiEdZbJppiIiIiIiIcf+IiEZATKv7iIiIcf+IiIiIiIiES8PNQ8/4iIiIiIiIiHFOhTwXrHH/iIiIiIiIiEI7fOxIiIiIiIiIhx/4iIQZwc9j6IiIiIiHH/iIiIRd6MsheIiIiIiHH/iIiIiIiIiEazLKTNiIiIiIiIcf+IiIiIiIiIcf+ErjXGHKiIiIiIiIiIcf9OP+wsAYiIiIiIiHH/iIiIiIiIiIOyiStddtiIiIiIcf+IiIiIP+ZxsRmOiIiIiIiHH/iIhCrCzlPYcf+IiIiIiIiD+gQrFfvYiIiIiIcf+IiIRODcwfKIiIiHH/iIiIiIiE7xPCDsiIiIhx/4iIiIiIiIiEIpPP1s/4iIiIiIiIiHH/Sl4cah6IiIiIiIhx/4iIiIiEx3XEiKiIiHH/iIiIiIiIiHH/iIiIiIg3wUO5PryIhx/4iIiIiIiE1lHDmuiIiHH/iIiIiIhNZRw5roiIiIcf+IiIiIiIiIhx/4iIiIiIiIiHH/iE1lHDmuiIiIiIiIiIcf+IiIhHRyybjYcf+IiIiIiIiIhx/4iIiIiIiIQZwc9j5x/4iIiIiIiIiHH/iIiIiIiIT/gcEH6Ihx/4iIiIiIiIiHH/iIiIiIhOP+wsAYhx/4iIiIiIiIiEazLKTNiIiIiIiHH/iIiIiIiIiIcf+IhCrCzlPYcf+IiIiIiIiIhx/4TfE8MOxx/4iIiIiIiIiHH/iIiIiIiIiHH/iIiIiElXPHqMiIiIhx/4iIiIiIT5d8FoiIhx/4iIiIiIiIhx/0GcHPY+iIiIiIiIiHH/iIiIiIiIiHH/iIiIiIiIRjccrI6IiIcf+IiIiIiIiIcf+IiIiIiIiIhx/4iIiIUpPebIiIcf+IiIiIiIiE/4HBB+iHH/iIiIiIiIiIcf+IiIiIiIiIcf+IiEtuLFkdcf+IiIiIiIiIcTyM9LRzC/+IiIiIiIiIhx/4N3JCuY29iIhx/4iIiIiIiDFxUb+OroiIiIiIiHH/iIiEWzLLTNiIhx/4iIiIiIiIiHH/hCrCzlPYiHH/iIiIiIiIiIcf+IiIiIiIhP+BwQfoiHH/iIiIiIiIiIcf+IiIiIiIT/gcEH6IiHH/iIiIiIiIiIcf+IiISMocg16IiIiIhx/4iIiIiIiIiHH/hAGSwPbYiIhx/4iIiIiIiIiHH/iIiIhKXhxqHoiIhx/4iIiIiIiIiHH/iIiIiEjKHINeiIiIcf+IiIiIiIiIhx/4QBksD22IiIcf+IiIiIiIiIhx/0naLHJdiIiHH/iIiIiIiIiIcf+ISl4cah6IiIiIiHH/iIiIiIiIiIcf+IQqws5T2Icf+IiIiIiIiIhx/4PWyRs5NuiIiIiIiIiHH/iITrLsNNH/iIiIiIiIiIcf9AGSwPbYiIiHH/iIiIiIiIiE8UjB63iIiIiHH/iIiIiIhPFIwet4iIiIiIiHH/iIiIiIiIhOHZwuJoiIiIiIiHH/iIg1GlS75auHH/iIiIiIiIiIQbeM9IeIiIcf+IiIiIiIhH7pyRFoiIiIiIiHH/iIiIMesRvxTuiIiIiIiIiHH/iIiIiIiISEcsi42IiIiIiIhx/4iIiIiIiIiHH/hffNGDiIhx/4iIiIiIiIiHH/iIhCrCzlPXH/iIiIiIiIiETXrMKFiIiHH/iIiIiIhEvDzEPIhx/4iIiIiIiIiElXPHqMcf+IiIiIiIiIhx/4RcxMszuIcf+IiIiIiIRG3cySKIiIiIiIcf+IiDH0Qb8LvoiIiIiIcf+IhOsuw00f+IiIiIiIiDMecb3hjohx/4iIiIiIiFCM0IOIiIiIiIcf+IhIyhyDXoiIiIiIhx/4iEKsLOU9hx/4iIiIiIiIg7Q2G1vJ5x/4iIiIiIiIiEKlTOWriIiIiIcf+IiIhPNtwckoiHH/iIiIiIiIiEwNjE8niIcf+IiIiIiIiIgz+yG9BN6IiIiIiIiHH/iIiDPyEb0N7oiIcf+IiIiIiIiIcf+IiFtV1aqIiIhx/4iIiIhQjNCDiIiIiIiIiHFAEBz+/oiIhx/4iIiIiITG4sSR2IiIiIiHH/iIg0mFG9Z67/iIiIiIiIiIQ+ns0WFx/4iIiIiIiIiHH/iIiIg8ftG0gS6IiHH/iIiIiIiIiIcf+IiIiEpeHGoeiIiHH/iIiIiIiIiIcf+IR0csm42IiIcf+IiIiIiIiIhx/4iIhOdSworYiHH/iIiIiIiIiIcf+IiISl4cah6IiIiHH/iIiIiIiIiIcf+IiIiIiEGcHPY+iIcf+IiIiIiIiIhx/4hHRyybjYiIhx/4iIiIiIiIiHH/iITOEsQe2IiIiHH/iIiIiIiIiIcf+IhBnBz2PoiIiIiIcf+IiIiIiIiIhx/4hAGSwPbYiIcf+IiIiIiIiIhx/4iIiIiIiIhx/4XejTF4iIiIcf+IiIiIiIiIhxTH48OByIiIiIiIhx/4iEzhLEHtiIiIhx/4iIiIiIiIiE7xPCDsiIcf+IiIiIiIiIhx/4iIiEAZLA9tcf+IiIiIiIiIhx/4iDln4beYHoiHH/iIiIiIiIiIcTqyxbVNOoiIcf+IiIiIiIiE8UjB63iIiIiIcf+IiIiIiIgxk6GwfF7/iIiIiIiIiIcf8wB4GwCX6IiIiIiHH/iIgyOeG+xh6HH/iIiIiIiIiIcf89+LG0B07/iIiIiIiIiIcf+EQwPMz8hx/4iIiIiIiIiD4L8bL0DoiIiIiIiIhx/4g9juGzcR5x/4iIiIiIiIiHE+/5GxAG6IiIiIiIiIcf+IiIhSk95siIhx/4iIiIiIhZTtexiIiIiIiHH/iIiIiIiIiHH/iIiIR8M8k8yIiIiIiIcf+IhHRyybjYiIhx/4iIiIiIiIT3UsGK2IiIiIiIhx/4iEl5jIhn/4iIiIiIiIiHH/iIiIiIiIiElXPHqMhx/4iIiIiIiIhx/4iIiIiIiIiHH/iIiIiIiIiIcf+IiIiFtV1aqIcf+IiIiIiIiIhx/4iIiIiIiIiHH/iIiIiIiIiHH/iFQn3NiIiIiHH/iIiIiIiEvqPFFciHH/iIiIiIiIiIcf+EAZLA9tiIiHH/iIiIiIiIiIcf9AGSwPbYiIiHH/iIiIiIiEraLGJdiIiIiIiHH/iIiIiEub3FZCiIiIiIiIiIcf+IiIQzlM3Gtx/4iIiIiIiIiEazLKTNiIiIiIiHH/iIRDA83Pz/iIiIiIiIiIcf+IiIiIiIiIhxQaws5T2IiIcf+IiIiIiIiIhx/4iEWzLLTNiIiIcf+IiIiIiIiIhx/4iIR0csm42Ihx/4iIiIiIiIiHH/iIhJ2ixyXYcf+IiIiIiIiIhx/4iIiIiIiIQhAc7v6IiIiHH/iIiIiIiIiIcf+IiIiIhDICzd/Yhx/4iIiIiIiIiHH/hAlTwHrIiIiIiIiIiHH/iEdHLJuNiIiHH/iIiIiIiIiIcf+IhP+BwQfoiIiIiIiHH/iIiIiIiIiIcf+IiEzhLEHtiIiIcf+IiIiIiIiIhx/4iIiIiIiFlO17GIiIiIhx/4iIiIiIiIiHH/iEGcHPY+iIiIiIiHH/iIiIiIiIiIcf+IhDICzd/YiIiIhx/4iIiIiIiIiHH/iIiIQyAs3f2IiIcf+IiIiIiIiIhx/4iIiIiIhZTtexiIiIiIhx/4iIiIiIiIiHH/iIiIQZwc9j6IiIiHH/iIiIiIiIiIcf+IiIiIT/gcEH6IiIiHH/iIiIiIiIiIcf+IiIiIhEoxzFzoiIiIiHH/iIiIiIiIiIcf+IiIiITWUcOa6IiIiIhx/4iIiIiIiIiHH/iIiIiIhZTtexiIiIiIiHH/iIiIiIiIiIcf+IiIiIhEoxzFzoiIiIiHH/iIiIiIiIiIcf+IiIiIiIiFCM0IOIiIiIhx/4iIiIiIiIiHH/iIiIiIiIWU7XsYiIiIiHH/iIiIiIiIiIcf+IiIRjccrI6IiIiIiIcf+IiIiIiIiIhx/4iIiEjKHINeiIiIiHH/iIiIiIiIiIcf+IiIiIhDICzd/Yhx/4iIiIiIiIiHH/iIiIhFsyy0zYhx/4iIiIiIiIiHH/iIiIiEWzLLTNhx/4iIiIiIiIiHH/iIiIiIiIhNZRw5roiIcf+IiIiIiIiIhx/4iIQBksD22Icf+IiIiIiIiIhx/4iIiIhQjNCDiIiIiIiIiHH/iIiIiIiIiIcf+IiEdHLJuNiIcf+IiIiIiIiIhx/4iIiIiE1lHDmuiIiIiHH/iIiIiIiIiIcf9OdSworYiIiIhx/4iIiIiIiIiHH/iIiIX3zSg/+IiIiIiIiIhx/4iIiIQ6ws1T2IiIiIiIiIcf+IhF57yxhIiIiIcf+IiIiIiIiEhHLIuNiIiIiIiHH/iIiEn1nHCmiIiIhx/4iIiIg3V3O5qIyIiIiHH/iIiIiIiIMUnWv7YpiHH/iIiIiIiIRsxMozuIiIiIcf+IiIiIiDq2QbZJvoiHH/iIiIiIiIiIPVrys6UNiIhx/4iIiIiIiIg1oYG8Xn7/iIiIiIiIiIcf+ErjXGHKiIiIiIiIiIcUtlHEmuhx/4iIiIiIiIiEzqPEFciIiIiIiIiIcf+IiIRbMstM2IiHH/iIiIiIiISMocg16Ihx/4iIiIiIiEZSjKrXiIiIiIiHH/iIiEqb3GZChx/4iIiIiIiINHYBvIn+iIcf+IiIiIiIiIcf+INdUSuyrtiIiIiIiIcf+IiIUpPebIiIiHH/iIiIiISvx8YDhx/4iIiIiIiIiHH/QBksD22IiIhx/4iIiIiIiIiHH/iIiIiIStosYl2IiIiIiIiHH/iIiIRbMstM2Ihx/4iIiIiIiIiHH/iIiIiIiEpeHGoehx/4iIiIiIiIiHH/iIiIhDICzd/YiIcf+IiIiIiIiIhx/4iIiITOEsQe2Ihx/4iIiIiIiIiHH/iIiISdosgl3/iIiIiIiIiIcf+IiIiIiIiIcf9YTtixiIiHH/iIiIiIiIiIcf+IiIiIiIiEjKHINehx/4iIiIiIiIiHH/iIiIiIhKXhxqHohx/4iIiIiIiIiHH/iIiIiIiIiHFXTtixiIiIcf+IiIiIiIiIhx/4iIiIiIiIhx/4Q6Mc1c6HH/iIiIiIiIiIcf+IiIiIiIiIcVW62kWIiIiIcf+IiIiIiIiIhx/4iIiIiIiIhx/4iEOjHOXO/4iIiIiIiIiHH/iIiIiIiIhP+BwQfohx/4iIiIiIiIiHH/iIiIiIiEhHLIuNiIiIiIiIhx/4iIiIQ6ws1T2IiIiIiIiIcf+IiIiIiISEcsi42IiIiIiIiHH/iIiIiIiIiHH/iIiIiIiIiIcf+IiIiIiIiIhx/4iITWUcOa6IiIiIiIiHH/iIiIiIiIiIcf+IiIiIiIiIcf87Q2G1vJ6IiIiIiIiIcf+IiIRTA8vPyIiIiIiIiIcf+IiIiIiIiIhx/4iIhGdNyosoiIhx/4iIiIiEXejLIXiIiIhx/4iIiIiIiIiE6HbCeJiIiIcf+IiIiIiIiIhx/4iIiIiIiIiHH/iIiIiEJdzOojiIiIcf+IiIiIhO8Twg7IiIiIiHH/iIiITwJMH9uIhx/4iIiIiIiEn1nHCmcf+IiIiIiIiIhx/4iIhJ2ixyXXH/iIiIiIiIiIcf+IiIiIiIiIQZwcBz7/iIiIiIiIiIcf+EGlTPWriIiIcf+IiIiIiIR8M8k8yIiIhx/4iIiIiIiIhxTXUsKK2IiIiIiHH/iIiIiIiISEcsi42IiIiIiIhx/4iIiIiIiIhx/4iIiEr8fGA4iIhx/4iIiIiIiIhx/4iIiIhHRyybjXH/iIiIiIiIiHH/hKBqxvlYhx/4iIiIiIiIhCKTztbHH/iIiIiIiIiIcTbsArkT/YiHH/iIiIiIiIiEraLGJdiIiIiHH/iIiIiIiIiIcf+DNbMr2kzYiIiIhx/4iIiF980YNx/4iIiIiIiIhx/4iIiIg2w9G6PC6IiIiIiHH/iIhIcqyI1Ycf+IiIiIiIiIP4XRsXouiHH/iIiIiIiIiDXnUrsYrYiIiIiIiIcf+IhHwzyTzIiIiIiIiIhx/4iIiEIpPO1siIiIiHH/iIiIiEraLGJdiIiIiIiIiHH/iIiIiIhM4SxB7XH/iIiIiIiIiIcf+IiIiIiIhN4Swx7YiIiIiIiIiHH/iIiIiEUwPLz8iIiIiIiHH/iIiIhMbixJHYiIiIiIiIcf+IiIiIiIiITn48KByIiIiIiIiHH/iEWzLLTNiIiIiHH/iIiIiIiIiHH/iITnUsKK2IiIhx/4iIiIiIiIStosYl2IiIiIhx/4iIiIQJU8B6yIiIiIhx/4iIiIiIiIhx/4iIWE7YsYcf+IiIiIiIiIRbw8tDyIiIiIiIiIhx/4iIiIiIiIhFMDy8/IiIhx/4iIiIiIiEpeHGoecf+IiIiIiIiIhx/4iIiIiIiIhx/0OjHNXOiHH/iIiIiIiIiIcf+IiIiIiIiEjKHINehx/4iIiIiIiIiHH/iIiIiIiIiHFJ0Rxi7oiIcf+IiIiIiIiIhx/4iIiIiIhL0RxS7oiIiIhx/4iIiIiIiIiHH/iIiIiIiFlO17GIiIiIiHH/iIiIiIiIiIcf+IiIiIiIhIyhyDXohx/4iIiIiIiIiHH/iIiIiIiIiE/4HBB+hx/4iIiIiIiIiHH/iIiIiIiIiHH/hFNxzMjv+IiIiIiIiIhx/4iIiIiIiIhx/4iIiFKT3myIiIcf+IiIiIiIiIhx/4iIiIiIiE1lHDmuiIiHH/iIiIiIiIiIcf+IiIiIiIhKXhxqHnH/iIiIiIiIiIcf+IiIiIiIiIcf9WutpFiIiIhx/4iIiIiIiIiHH/iIiIiIiIhKXhx6Hv+IiIiIiIiIhx/4iIiIiIiIhx/4hGNxysjoiIiIiIiIiHH/iIiIiIhBGSz+bYiIiIiIiIcf+IiIiIiIiE2AjDf3iIiIiIiHH/iIiIiExuLEkdiIiIiIiIcf+IiIiIg1CqK79V2IiIcf+IiIiIiEfunJEWiIiIiIiIhx/4hFUoy614iIhx/4iIiIiIhGQEy7+/+IiIiIiIiIcf+IiEbVfKKoiIiIiIhx/4iIiDD9UbASroiIiIiIcf+IiIiIQyAs3f2IiHH/iIiIiIiIiHH/iIiFa62kWIcf+IiIiIiIiIhcVdSqiIiIiIiHH/iIiIiIhK2ixiXYiIiIiIiHH/iIVrraRYiIcf+IiIiIiIiIhxXOjTF4iIiIhx/4iIiIiIiIiHH/iIiIiIiIiIcf+IiIiIiIiIcf9UJ9zYiIiIiIcf+IiIiIhL0RxS7oiIiIiIcf+IiIhDICzd/YiIiHH/iIiIiIiIQ6ws1T2IiIiIhx/4iIiIiIiIhx/4g+3UGyIr6IiIiHH/iIiIiEIQHO7+iIiIiIiIhx/4iIiIiIiIhx/4iIiIiEx3XEiKiIiHH/iIiIiIiIiIcf+IiEXejLIXiIiIiIiIcf+IiEXejLIXiIiIiIiIcf+IhAlTwHrIiIiIiIiIcf+IiIiEUwPLz8iIiIiIiIcf+IiEFErPu1cf+IiIiIiIiIcf+IiIiIiIiIhx/0S8PMQ8iIiIiIiIcf+IiDrzArYM/YiHH/iIiIiIiIiIcf+IiIhDICzd/YiIhx/4iIiIiIiIiElXPHqMcf+IiIiIiIiIhx/4iIhFMDy8/IiIiIiIiIhx/4iE7xPCDsiIiIiIiIiIcf+IiIiIiIiIS14cWh6IiIiIiIiIhx/4iIiEOsLNU9iIiIiIiIiIcf+IiIiIiIiIcf+IiEjKHINeiIiIiIiHH/iIiIiIiIiHFCoxzVzoiHH/iIiIiIiIiIcf+IiIiIiIiIcf+IiIiIiFQn3dj/iIiIiIiIiIcf9MZRxJrnH/iIiIiIiIiIWU7XsYiIiIcf+IiIiIhIRyyLjYiIiIiIiIiHH/iIiIiIiIiHH/iIiFhO2LFx/4iIiIiIiIiHH/iIiIiIiIiEEZLP5tiIiIiIcf+IiIiIiIT/gcEH6IiHH/iIiIiIiIiIcf+IiIiIiIRrMspM2IiIiIiIiIhx/4iIR8M8k8yIiIiIiIiHH/iIO9iRtSduiIiIiIiIiHH/iIiEWzLLTNiIhx/4iIiIiIiIiHH/iIiIhAGSwfbf+IiIiIiIiIhx/4iIiIhM4SxB7Yhx/4iIiIiIiEdATJv7iIiIiIiIiIcf+IiIiIiIiIRjccrI6Icf+IiIiIiIiIhx/4iIiIiIiIhK2ixiXYiIiIhx/4iIiIiIiIhBGSz+bYiIiIiHH/iIiIiIiIiE91LBitiIiIiIiHH/iIiIiIiIiHH/iIiIhGNxysjoiIiIiIcf+IiIiIhK2ixiXYiIiIiIiIcf+IiIiIiIiIcf9DICzd/YiIiIiIiHH/iIiIiIiIiHH/iIiIiIiIiIcf+IiIiIiIiIhx/4iIiIiIiIRrMspM2IiIiIiIiHH/iIiIiIiEhHLIuNiIiIiIiIhx/4iIiIiIiIhx/4hYTtixiIcf+IiIiIiIiIhx/4iIiIT/gcEH6IiIiIcf+IiIiIiIiIhx/4iIiIiIiIhx/4iIiIiIiIiHH/iIiIiIiIiIcf+IiIiIiIiIcf+IhK0Rxi7nH/iIiIiIiIiIcf+IiIiIiIiIcf+IiIiIiF7o0heIiIiIiIiIhx/4iIiIiIiE1lHDmuiIiHH/iIiIiIiIiIcf+IiIiIiIhIyhyDXohx/4iIiIiIiIiHH/iIiIiIiIiHFAEBz+/oiIhx/4iIiIiIiIiHH/iIiIiIiIiHH/iIhUJ9zYiIiHH/iIiIiIiIiIcf+IiIiIiIiIQZwcBz7/iIiIiIiIiIcf+IiIiIiIiIRCAszf2IiIiIiIiIcf+IiIiIiIiIcf+IiIhYTtmx/4iIiIiIiIiHH/iIiIiIiIhEICzN/YiIiIiIiIiHH/iIiIiIiIhBnBz2PnH/iIiIiIiIiIcf+IiIiIiIiEhHLIuNiIiIiIiHH/iIiIiIhKXhxqHohx/4iIiIiIiIiHH/iIiIiIiIiHH/iEY3HKyOiIiIiIiIiIcf+IiIiIiIiIcf+IQZwc9j6IiIiIiIhx/4iIiITG4sSR2IiIiIiIiHH/iIiIiIiIhIRyyLjYiIiIiIhx/4iIiIiIiIhx/4iIhL0RxS7oiIiIiIiIiHH/iIQqws5T2HH/iIiIiIiIiEQ5TMxriIiIiHH/iIiIiIiIiHH/iIiIiEGcHPY+iIiIcf+IiIiIiDqbcrZkjYiIiIiIiIcf+IS24sWR2HH/iIiIiIiIiIcf+IiIiESjHMXOiIiIiIiHH/iIiIhUJ9zYiHH/iIiIiIiIiIcf+ITwJMH9uIiIiHH/iIiIiIiIiHH/iIiIiIiIiIcf+IiIiIiIhAlTwHrIiIcf+IiIiIiEMybNzZiIiIiIiIiHH/gx6SS/FtuIiIiIiIiIhx/1hO2LGIiIcf+IiIiIiIiIcf+IiEAZLA9tiIcf+IiIiIiIiIRjccrI6Icf+IiIiIiIiIhx/4iIiIiIhAlTwHrIiIhx/4iIiIiIiIQ6ws1T2IiIiIcf+IiIiIiIiIcf9N8Tww7Ihx/4iIiIiIiEvqPFFchx/4iIiIiIiIhNL9w9AoiIiIcf+IiIiIhGQEyr+4cf+IiIiIiIiITy2sHSWHH/iIiIiIiIhDICzt/f+IiIiIiIiIcf9KXhxqHoiIiIiIiIcf+IiIiIiIiIcUdXPIqMcf+IiIiIiIiIcUGsLOU9iIiIcf+IiIiIiExuLEkdiIiIiIhx/4iIiIiITYCMN/eIiIiIiIiIcf+IiIiIiIiE91LBitiIiIiIiIcf+IiIiIiIiIcf+EGcHPY+iIiIiIiIhx/4iIiIiIiIhx/4iIhM4SxB7YiIiHH/iIiIiIiIiHH/iITgtcL0qIiIiIhx/4iIiIiIiIiHH/iIiIiIhBGSz+bYiIiIiIiIcf+IiIiIhOdSw4rf+IiIiIiIiIhx/4iIiIiIhBGSz+bYiIiIiIiHH/iIiIiEraLGJdiIiIiIiIiHH/iIiIhK2ixiXYiIiIiIiIiHH/iIiIiIQ6ws1T2IiIiIiIhx/4iIiIR0csm41x/4iIiIiIiIiHH/iIiIhHRyybjXH/iIiIiIiIiIcf9PhTwnrP+IiIiIiIiIhx/0+FPCes/4iIiIiIiIiHH/iIiIiIiIhKXhx6Hv+IiIiIiIiIhx/4iIhJ2ixyXXH/iIiIiIiIiIcf+IiIiIiIiIcUvhLEHtiIiIiIiIcf+IiIiIhBGSz+bYiIiIiIiIhx/4iIiIiIiIhx/4iIStEccu7/iIiIiIiIiIcf+IiIiIiEzhLEHtcf+IiIiIiIiIhx/4iIiIiIiITeEsMe2IiIiIiIiIcf+IiIiIiIiIcUIgLN39iIiIiIiIhx/4iIiIiIiIhx/4TOEsQe2IiIiIiHH/iIiIiIiIiHH/iIiE1lHDmuiIiIiIiIhx/4iIiIiIiIhx/4iIiIiIhXutlFiIiIiIiIhx/4iIiIiIhDICzd/XH/iIiIiIiIiIcf+IiIiIiIiEazLKTNiIiIiIiIhx/4iIiIiIhIRyyLjYiIiIiIiIcf+IiIRd6MsheIiIiIiIcf+IiIiDflIrka3YiIiIiIiIhx/4iITBa8TpSIiIiHH/iIiIiIiENLjNtHiIiIhx/4iIiIiIhGa6ypRYiIhx/4iIiIiIhZwdc+hx/4iIiIiIiIiHH/iIiIhDrCzVPYiIiIiIiIhx/4iISl4cah6IiIiIcf+IiIiIiIRvDsoPGIiIiIhx/4iIiIiIiIiHH/iIiEyAjEf3iHH/iIiIiIiIiISVc8eoxx/4iIiIiIiIiHFKbixZHYiIcf+IiIiIiIiEvRHFLuiIiIcf+IiIiIiIiITeEsMe2IiIiIiIiHH/iIiIQDScDbaIiIiHH/iIiIiIiDg4KbjH1oiIiHH/iIiIiIMojivncdiIcf+IiIiIiIiIhx/4QaVM9auIiIhx/4iIiIiIiIhx/4QjJs7NmIiIiHH/iIiIiIiIiIcf+IiIiIiIiIcf+IiErRHHLu/4iIiIiIiIiHH/iIhCrCzlPXH/iIiIiIiIiIcf+IiIiITnUsKK1x/4iIiIiIiIiHH/iIiIiIRjccrI6IiIiHH/iIiIiIiIiIcf+IiIiIiE/4HBB+iIiHH/iIiIiIiITX48SBz/iIiIiIiIiIcf+IiIiIiIS/x8UDiIiIiIiIiIhx/4iEwNjE8niIiIiIiIiHH/iIg7WEm1p7aIiIiIiIcf+IiEjTTILLiIhx/4iIiIiITxSMHreIiIiIiIhx/4iIQik87WyIiIiIiHH/iIiECuXAYaiIhx/4iIiIiIiEf3zJCDiIiIcf+IiIiIiIiElXPHqMiHH/iIiIiIiIiHH/QZwc9j6IiIiIiIiIcf+IiIiEbunKEWcf+IiIiIiIiIcf+Dw4orTHXYiIiIiIiIhx/4RwH8n+CIiIiIiHH/iIiIS3B8WPiIiIiIiIcf+IiIiIiIiIQqVM5auIiIiIhx/4iIhOFIwut4cf+IiIiIiIiIcU34HCB+cf+IiIiIiIiIhx/0KsLOU9iIhx/4iIiIiIiIiHH/iIiIiIiIiHH/hWutpFiIiIcf+IiIiIiIiIhx/4iIiIiIiIhx/4iIiIhQjNCDiIiIiIiIiIcf+IiIiIiIiIcf+IiIiIiIiIhx/4iIiIiIiIiHH/iIiIiIiIiHH/iIiIiIiIhP+BwQfoiHH/iIiIiIiIiHH/iISMocg16IiIiIiIhx/4iIiIiIiIhx/4g2sZG6Tm6Ihx/4iIiIiIiIhx/4iEKsLOU9iHH/iIiIiIiIiHH/iEO1XNSqiIiIiIiIhx/4MiDBvt8+iIiIiIiHH/iIiIOb9Rt0CuiIiIiIcf+IiIiIiIiIhx/4iIiIiIiIiHH/iIiIiIiIiHH/iIiIiIiIRrMspM2IiIiIiIiIcf+IiDcaEbnl7ocf+IiIiIiIiIhC2dziYoiIiIiHH/iIiIiIQ8584xj/iIiIiIiIiIcf+IiIPTgBs8f+iIiIiIhx/4iIiEuJnFdmiIhx/4iIiIiIiETg3MHycf+IiIiIiIiIhx/zxKQbS1voiIiIiIhx/4iIPyQysdvNiIiIiIcf+IiIhHRyybjYcf+IiIiIiIiIhx/4iIhFMDy8/IiIiIiIiIhx/4iIiIWU7XsYiIiIiIiIhx/4iIiIiIiIiHH/hP+BwQfoiIiIiIiIhx/4iIiIiIiIiHH/iIiIiEvzbGDJ/4iIiIiIiIhx/4iINSVxu9qOcf+IiIiIiIiIhx/4iIiIiIRbMsxM3/iIiIiIiIiIcf+IiIiIhMbixJHYiIiIiIhx/4iIiIiIiIhx/4iIQqws5T2HH/iIiIiIiIiHFYwdc+iIiIiIiIhx/4iIiIiIiIiHH/iIiIiIiIiFrB1j6IiIiIiIiIcf+Fa62kWIiIhx/4iIiIiIiIhx/4iIiIiIiIiHH/iIiIiIiIiIcf+IiIiIiEEZLP5tiIiIiIiIhx/4iIiIiIiIhTk91siIiIiIiIhx/4hffNGDiIhx/4iIiIiIiEhHLIuNiIiIiIiIcf+IiIiIiIiIcf9KXhxqHoiIiIiIiIcf+IiIiIiISEcsi42IiIiIiIiHH/iIiIR8M8k8yIiIiIiIcf+IiIRTA8vPyIiIiIiIiIcf+EuJnFdmiIiIiIcf+IiIiIS+o8UVyIiIcf+IiIiIiIiIcf+IiIRllsumn/iIiIiIiIiIcf9PG2weSYhx/4iIiIiIiIiHH/iIiIiIiIiIcf+IiIiIiIiIcf9DoxzVzohx/4iIiIiIiIiHH/iIiIiIiIiHFENxy8jocf+IiIiIiIiIhx/4iIiIiIiIhx/4iIiIiIiIiHH/iIiEK+bOQZiIiIiIiIcf+IiIhOdSworYiHH/iIiIiIiIiEUwPLz8iIiHH/iIiIiIiIRTA8vPyIiIiHH/iIiIiIhAycwEY4iIiHH/iIiIiISl4cah6Ihx/4iIiIiIiIiHH/iEEQHP7+iHH/iIiIiIiIiHH/T4U8F6xx/4iIiIiIiIhx/4hNfjw4HIiIiIiHH/iIiIiIiIiIcUjaLHJdiIiIcf+IiIiIiIiIhx/4iIiIiIiIiHH/iIiIiIiIiHH/iIiIiIiIiIcf+IiIiIiIiIhx/4iIiFtV1aqIhx/4iIiIiIiIiHH/iIiIRTA8vPyIiIiIiIiHH/iIiEyAjEf3iHH/iIiIiIiIiE2AjDf3iIiIiIhx/4iIiIiIiIiDEHgb/4foiIiIiIiHH/iIT6CsFfWIhx/4iIiIiIiIiDS80bxDLoiIiIiIiIhx/4hJeYx4Z4cf+IiIiIiIiIcUMwPMz8iIhx/4iIiIiIiIhx/4iIiIiIRTA8vPyIiIiIhx/4iIiIhGQEyr+4hx/4iIiIiIiIiHE6mUK1Zr2Icf+IiIiIiIiFCM0IOIiIiIiHH/iIiIiIiDB6YbCVnoiIiIiIiIiHH/TX48OByIiIiIiIcf+IiIiIiIiIhx/4iF3o0xeIiHH/iIiIiIiIiIcf+IiIiIhBGSz+bYiIiIiIiIhx/4Pe+BsxB+iIhx/4iIiIiIiIhKeYxoZ4iIhx/4iIiIiIiEJdzOojiIcf+IiIiIiIiEIpPO1shx/4iIiIiIiIhx/4iIiIiIiIiHH/iIiIiIiIiIcf+IiIiIiIiIcf+IiIiIiIiIhx/4iIiIiIiIiHH/iIiIiIiIiHH/iIiIiIiIQyAs3f1x/4iIiIiIiIhx/4iIiIhZTtexiIiIiIiIiHH/iIiIiIiIiHH/iIiIQBksD22HH/iIiIiIiIiHH/hIyhyDXoiIiIiIiIhx/4iD5IEbK37ohx/4iIiIiIiDkRAbfu/oiIiIcf+IiIiIR8M8k8yIiIiIhx/4iIiIQK5cBhqIhx/4iIiIiIiEY3HKyOiIhx/4iIiIiIiIiHH/iIiIhHwzyTzIiIiIiIcf+IiIiIS+o8UVyIiIcf+IiIiIiEx3XEiKiIcf+IiIiIiIiIhMbixJHYiIhx/4iIiIiIiF7o0heIiIiIiIiHH/iFa62kWIiHH/iIiIiIiIiITWUcOa6Ihx/4iIiIiIiIhx/4iIiIiIiIiHH/RDA8zPyIcf+IiIiIiIiIhx/4iEfDPJPMiIiIiIiIiHH/iIhK41xhyoiIiIiIiHH/iIiIiIiIiHH/iIiE/4HBB+iIiIiIiHH/iIiEbMTKM7iIiIiIiIiHH/iIiES8PMQ8iIiIhx/4iIiIiIhGNxysjoiIiHH/iIiIiIiIiHH/iEnaLHJdiIhx/4iIiIiIiIQik87WyHH/iIiIiIiIiHH/iIhIyhyDXoiIiIiIhx/4iIiIiIiEraLGJdiIiIiIhx/4iIiIiIiIhx/4hGNxysjoiIiIiIiIiHH/hEMDzM/Icf+IiIiIiIiIhx/4iIiIQJU8B6yIiIiIhx/4iIiIiIiIhx/4iIiIiIiESjHMXOiIiIhx/4iIiIiIiIhx/4iIiEAZLA9thx/4iIiIiIiIhx/4iIiEY3HKyOiIiIiIiHH/iIiIiIiIiHFRk95siIiIiIiIcf+IiIiIiIiIhx/4iIiIiIiIhDrCzVPYiIiIcf+IiIiIiE2AjDf3iIiIiIiIiHH/iISVc8eoyIiIiIiIhx/4iIiIiISMocg16IiHH/iIiIiIiIg2JXG62o6IiIiHH/iIiIiIMn+yvoBNiIiIiIhx/4iIiISZT8drCIcf+IiIiIiIiIhx/4iIiIWcHXPoiIcf+IiIiIiISFBcivqIiIiHH/iIiIiIiEv8fFA4iIiIiIiIiIcf+IiIiIiIhSk99s/4iIiIiIiIhx/4iDln4beYHoiIcf+IiIiIiIiEnTTHLLiIiIiIiHH/iIiIiIiIiIcf+IiEvqPFFciIiIiIcf+IiIiEIpPO1siIiIhx/4iIiIiIiIiHH/iIiIiIiIiHH/iIiIiIiE2AjDf3iIiIiIiIhx/4iIiIRLw8xDyIiIcf+IiIiIiIiIREJ8y9iIcf+IiIiIiIiDYcQbrjvoiIiIiIiIcf+IPXxDs4O8iIiHH/iIiIiIiIiHH/iIiEvRHFLuiIiIiIiIiIcf+IVCfc2IiIiHH/iIiIiIW1XVqocf+IiIiIiIiIhx/1a62kWIiIhx/4iIiIiIhSk95scf+IiIiIiIiIhx/4iIiIiIhPFIwet4iIiIiIhx/4iIiIiIiIhx/4iIiIiIiIiHH/iIiIiIiIiIcUrqPFFciIiIiIiIiHH/gxeDG/h86Ihx/4iIiIiIgzfxG9gO6IiIiHH/iIiIhMksxG04iIiIiIiIhx/4iIiELHnOOGiIiHH/iIiIiIP8sBsTT+iIcf+IiIiIiIiIhxTpd8FoiIiIiIiIiHH/gzJ6G92F6IiIiIcf+IiIiIiIiIhx/4iIiIg3PAO5w/yHH/iIiIiIiIiIMm8BvpD+iIiIiIiIcf+IiIiECVPAesiIiIiIcf+IiIiIiIiIhxNmCjuZ9ciIiIiIhx/4iIiE4UjC63cf+IiIiIiIiIcU4CTB/biIiIiIhx/4iIiIiIiIN9GWuS5piIiIiHH/iIiIhJVzx6jIiIiIhx/4iIiIiEzzbEDJiIiIiIiIiHH/iIiIiIiE36TDBbiIiIiIhx/4iIiIgy+yG+BN6Ihx/4iIiIiIiIiDXnUrsYrYiIiIiIiHH/iIRDA83Pz/iIiIiIiIiIcf+IiIiITpCcJvaIiIiHH/iIiIiIiEFNvPskiIiIiIiIcf+IiIiIiIiIhx/4iIiIiIhL0RxS7oiIiIhx/4iIiIiIhSk95scf+IiIiIiIiIhx/4To5MJxuHH/iIiIiIiIiHH/Sl4cah6IiIiIiIiHH/iIiIiIiIiHH/iIQZwc9j6IiIiIiIcf+IiIiIiIiIStosYl2IiIiIcf+IiIiIhZTtexiIiIiIiIcf+IiIWcHXPoiIiIcf+IiIiIiIiIcf+IiEWzLLTNiIiIcf+IiIiIiIiIcf9Zwdc+iIiIiIiIcf+IiIiIiIiIhx/4iIiIiIiIhx/4iIiIiIiIiHH/iIVrraRYiIcf+IiIiIiIiFxV1KqIiIiIiIiHH/iIiIiETXrMKFiIiIiIiHH/iIiIiEGcHPY+iIiHH/iIiIiIiIhQjNCDiIiIiIcf+IiIiE8trB0liIiIiIcf+IiIiIiIiEOsLNU9iIiIiHH/iIiIhMbixJHYiIiIiIiIcf+Ig1oYG7Xn6IiIiIiHH/iIiIMQ5hv/GeiHH/iIiIiIiIiIcVW62kWIiIiHH/iIiIiIiIiIcf+IiIiIiISexscTmIiIiHH/iIiIiIiELHnOOGcf+IiIiIiIiIhxVbraRYiIiIhx/4iIiIiIhANJwNtohx/4iIiIiIiIhx/zKjsb5cTohx/4iIiIiIiIiHE0w9G7PC6Icf+IiIiIiIiIcUyHbDeJiIiIcf+IiIiIiIiIhx/4iIiIiISMocg16IiHH/iIiIiIiIiIcf+IiIiEcB/J/giIhx/4iIiIiIiIhx/4QBksD22IiIhx/4iIiIiIiIhx/4iIiIiIiIiHH/hGwzyzzP+IiIiIiIiIhx/1980YOIiIhx/4iIiIiEvqPFFciIhx/4iIiIiIiEwNjE8niIiHH/iIiIiIiIUIzQg4iIiIiIcf+IiIW1XVqoiIhx/4iIiIiIiIhx/4iIiIiIiIiHH/iIX3zRg4iHH/iIiIiIiIiHH/iIiIiIiIiIcf+IiEoY7G5xiIiIiIiIcf+IiEtwfFj4iIiIiIiIcf+IhKZ0xpi4iHH/iIiIiIiIiIcf+IiIhKXhxqHoiIiHH/iIiIiIiIiEazLKTNiIiIiIiIcf+IiIiIiIiIhx/4QLeMBYeIcf+IiIiIiIiIODWBuMp+iIiIiIiIiHH/iIiDq2QbZJvoiIiIhx/4iIiIiIQJU8B6yIiIhx/4iIiIiIiIiHH/hCKTztbIiIiIiIiIcf+IiDHQYr8vnYcf+IiIiIiIiIhx/zS6Q7xFvIiIiIcf+IiIiIPo7hsnEeiIiIiIiHH/iIiEjKHINeiIiIiIcf+IiIiIiIiIhx/4iIiDORcb1ujnH/iIiIiIiIiHH/iIiE4UjC63hx/4iIiIiIiIhx/4iIOW5jt5Gccf+IiIiIiIiIg2hhG6ee6IiIiIhx/4iIg9dcGzij6Ihx/4iIiIiIiIiEzqPEFciIiIiIiIiIcf+INxGiue5dcf+IiIiIiIiIhFW5y6RoiIiIiIhx/4iITOEsQe2IiIhx/4iIiIiIhEvDzEPIcf+IiIiIiIiIhxSHmMeGeIhx/4iIiIiIiIhNBHw/uIcf+IiIiIiIiIcf+IiIUpPebIiIiHH/iIiIiIiIiESjHMXOiIhx/4iIiIiIiISGl8mWj/iIiIiIiIiHH/iIiIiIiIiIcf+IiIiIiIUIzQg4iIiIiIhx/4iIiEvzbFDJhx/4iIiIiIiIiHH/iIiIiIiIiEGcHAc+/4iIiIiIiIiHH/iIX3zRg4hx/4iIiIiIiIiEOsLNU9iIiIcf+IiIiIiINsHkuj4biHH/iIiIiIiIiIStosYl2IiIiHH/iIiIiIiIiIcUSzLLTNiIiIiIhx/4iIiIiIhAlTwHrIiIhx/4iIiIiIhbVdaq/4iIiIiIiIhx/04LXC9KiIiIiIiIcf+IiIiIiIiIhx/4T/gcEH6IiIiIiIiIcf+IiIiEIpPO1siIiIhx/4iIiIiDWYUbtnroiIiIiIhx/4iIiIiIhFMDy8/IiIiIhx/4iIiIiIiIhIyhyDXnH/iIiIiIiIiIcf+IiIhNHZw+Johx/4iIiIiIiIhx/4WE7YsYiIcf+IiIiIiIiIhx/4iIhIUFyK+oiIiIiIiHH/iIiIiIiIiExuLEkdiIiIcf+IiIiIiINj6RusFuiIcf+IiIiIiIiIhx/4iIiIiIiIiHH/iE8bbB5Jcf+IiIiIiIiIhx/4hDznzTGIiIiHH/iIiIiIiIiIT3UsGK2IiIiIiHH/iIiIhPAkwf24hx/4iIiIiIiIiHH/Mh5xv+GO/4iIiIiIiIhx/4iIiIiIhK2ixiXYiIiIiIhx/4iIiIiIiIiHH/hK0Rxi7ohx/4iIiIiIiIhx/4iIiIiIiIiHH/iIhP+BwQfoiIiIiIhx/4iIiIiIiIiHH/iISMocg16IiIiIiIcf+IiIiIiIiIhx/0tuLFkdiIcf+IiIiIiIiIhx/4iIiF3o0xeIcf+IiIiIiIiIcf+IiIiIiIiIhx/4iEdHLJuNiIhx/4iIiIiIiIiHH/iIiIiFKT3myIhx/4iIiIiIiIhxWlXVqoiIiIiIhx/4iIhCrCz1Pf+IiIiIiIiIhx/4iIQzlM3GuHH/iIiIiIiIiIcf+IiIiIiIiIcf+IiIiIiIiIhx/4SGl8iWiIiIiIiHH/iIiIiEWzLLTNiHH/iIiIiIiIiHH/hEvDzEPIiIiIiIhx/4iIiIMngxvofOiIiIiIiIiHH/iIR8M8k8yIiIiIiIiIcf+IiIiIiIiIhx/zBoIbCn3oiIiIiIiIcf+IiIiIiIiIhx/4MZOhv2xeiIiIiIhx/4iIiE823BySiIcf+IiIiIiIiIhx/4iIhBnBz2PoiIiIhx/4iIiIiIiIiHH/iIiIiES8PMQ8iIhx/4iIiIiIiIiHH/iIhDICzd/YiIiIcf+IiIiIiIiIhGsyykzYiIiIiIhx/4iIiIiIiIStosYl2IiIiIhx/4iIiIiIiIiHH/MSnRv9YuiIiIiIiIiHH/iIiIiIiIiEQgLM39iIiIiIiIiHH/iIiIOokytnbNiIhx/4iIiIiIiIiHFI2ixyXYiIiHH/iIiIiIiIhL6jxRXHH/iIiIiIiIiIcf89LUK00r3/iIiIiIiIiIcf+IiIhJ9ZxwpoiIiHH/iIiIiIiITHdcSIqIcf+IiIiIiIhNZRw5roiIhx/4iIiIiIiIRM58wxiIiIiIiIhx/4iIhPoKwV9Ycf+IiIiIiIiIhx/4iIiIiIiIhawdY+iIiIiIiIiHH/iIiIiIiIiIcf+IiIiIiIiIcf+IiIiIiIiEKlTOWriIiIiIiHH/iIiITnUsKK2Icf+IiIiIiIiIhBGSz+bYiIiIhx/4iIiEUwPLz8iIiIiIiIhx/4iIiIhHYpyZ1oiIiHH/iIiIiIiIR0BMm/uIiIiIiIiIhx/0AZLA9tiIiIcf+IiIiIiIiIhx/4iIiIiEE7fPxIhx/4iIiIiIiIiHH/iIiIiIiEraLGJdiIiIiIiHH/iIiEDJzARjiIiIiIiHH/iIiIiECVPAesiIiIiHH/iIiIiIiIiIcUGsLOU9iIiHH/iIiIiIiIiEnTTHLLiIiIiIiHH/iIiIiIiIiIcf+IiIhEoxzFzoiIiIiIiHH/iIiIiIiIiIcU8JLA9tiIiIhx/4iIiIiIiIiHH/iIiIiIiIUIzQg4iIiIiIcf+IiIiIiIiIhBGSz+bYiIiIhx/4iIiIhMgIxX9/+IiIiIiIiIhx/4iIiIiIiIiEEZLP5tiIiIiHH/iIiIiIQ+ns0WGIiIhx/4iIiIiIV7rZRYiIiIiIiIcf+IiIiIiIiIhx/4iIiIiIiIiHH/iIiITvE8IOyIiIiIiIhx/4iIhO8Twg7IiIiIiIiIcf+IiIhHwzyTzIiIiIiIhx/4iIiDyZQrRmvYiIiIiIiHH/iIiIiIiINJFxvG6OiIiIiIhx/4iIiEnaLIJd/4iIiIiIiIiHH/iIiIiIiIiIcf86pAG2W/5x/4iIiIiIiIhx/4hSk95siIiIiIcf+IiIiIiIStosYl2IiIiIiIcf+IiIiIiEFW7PqRiIiIhx/4iIiIiE4mzC2TiIiIiIcf+IiIiE1lHDmuiIiIiIiHH/iIhHRyybjYiHH/iIiIiIiIiIcf+IQLeMBYeHH/iIiIiIiIiIcf+IiIiIiIiEhHLIuNiIiIiIiHH/iIiIiIiIiDfqtrkVSXH/iIiIiIiIiIcf+EnaLHJdiIhx/4iIiIiIiIgzbXK9ko2IiIiIcf+IiIiExuLEkdiIiIiIiIhx/4g0jyG8cN6IiIiIcf+IiIiIiIiExuLEkdiIiIhx/4iIiIiIPEpBtLW+hx/4iIiIiIiIhx/4iIiIiIiIiHFPCSwPbYiIiIcf+IiIiIiEOsLNU9iIiIiIiHH/iIiITj/sLAGIiIhx/4iIiIiIiEp5jGhniIiIhx/4iIiIiIhAlTwHrIiIhx/4iIiIiIiE1lHDmuiIiIcf+IiIiIiIiIcf+IiIRLw8xDyIiIiHH/iIiIiIhOC1wvSohx/4iIiIiIiIiHFM8Tww7Ihx/4iIiIiIiIiHH/iIiITnUsKK2Icf+IiIiIiIiIhx/4iIR0csm42Ihx/4iIiIiIiIiHH/iIiEWzLLTNiIhx/4iIiIiIiIStosYl2IiIiIhx/4iIiINHQUvIvriIhx/4iIiIiIiIiHH/iIiIiIQhAc7v6IiIiIiIcf+IiIiIiIiIhx/4iIiIS/NsYMn/iIiIiIiIiIcf+IiIiIhCpUzlq4iIiIiIiIiHH/iIW1XVqoiIiHH/iIiIiIiIiIcf+IiIiIiIiIhx/4iIiIiIiIhx/4iIiIiIiIiHH/iIiIiIiIiIcf+IiEEQHA/+/4iIiIiIiIiHH/iIiIiIiIiIcf+IhP+BwQfoiIiIiIiHH/iIiIiIiIiIcf+IiIhUJ9zYiHH/iIiIiIiIiIcf+IiIiIiIiIhx/4iIiIiEMgLN39iHH/iIiIiIiIiIcf+IiIiFa620X/iIiIiIiIiIcf+IiIiIiIiIhx/4iIiIiIiIhx/4iIiIiIiIiHH/iIiIiIiIiIcf+IiIiIiIiIcf+IiIiIiIiIhx/4iIiIiIiIiHH/iIiIhFsyy0zYhx/4iIiIiIiIiHH/iFa62kWIiHH/iIiIiIiIiIcf+IiIiIiIiIhx/4iIRKMcxc6IiIiIiIiIcf+IR0csm42IiIcf+IiIiIiIiIhx/4iIiIiIiIiHH/iIiIiIiIiHH/iEOjHNXOcf+IiIiIiIiIhx/4TnUsKK2IiIiHH/iIiIiIiIiIcf+IiIiIiIiIcf+IiIiIiIiIhx/4iIiIiIiIiHH/hCrCzlPYiHH/iIiIiIiIhH7pyRFoiIiIiIhx/4iIiISVc8eoyIiIiIcf+IiIiIiISuNcYcqIiHH/iIiIiIiIiIcf+IiIiIiIiIhx/4iIiIiIiIhx/4iIiIiIiIiFrB1j6IiIiIiIiIcf+IiEvqPFFciIiIiIcf+IiIiIiINxMxuezOiIiIiIiIhx/4iIQLeMFYf/iIiIiIiIiIcf+FhO2LGIhx/4iIiIiIiIiHH/iIiIiIiIiIcf+IiIiIiIiIcf+IiENLjNtHiIiIiIiIiHH/iIiIiIhDrCzVPYiIiIiIhx/4iIhLbixpHf+IiIiIiIiIcf+IiIiIiIiIhx/4iIiIiIiISP6sgBWIcf+IiIiIiIiIcf+Ig7XIG1o36IiIcf+IiIiIiIiIcUgY7H5xhx/4iIiIiIiIhPC1wfSoiIiIiIiIhx/4M/IRvQ3uiIiIiHH/iIiIiIS9EcUu6IiIiIiHH/iIiIhJ9ZxwpoiIhx/4iIiIiIiIiHH/iIiIiIiIhI5YyBp4iIiIhx/4iIiIiIg4nQG4Yv5x/4iIiIiIiIiHH/iIT5d8FoiIiIiIhx/4iIiIiIiIiHH/iIiEEQHA/+/4iIiIiIiIhx/4iIiIiIiIiHH/iIiIiITodsJ4mIiIiIiIhx/4iIiIiIiIS+o8UVxx/4iIiIiIiIiHH/iISdoscl2Icf+IiIiIiIiIhx/4iIiIiIiIiHH/RTcczI7/iIiIiIiIiIcf+IiIiIiIiIhx/1a62kWIiIhx/4iIiIiIiEY3HKyOiIiHH/iIiIiIiIiHH/iIiIiIiIiIcf+IiIiIiIiEKlTOWriIiIiIiHH/iIiIiFCM0IOIiIiIiIiIcf+IiF3o0xeIiHH/iIiIiIiIhFMDy8/IiIiHH/iIiIiIiEOsLNU9iIiIiIhx/4iIiIiF7o0heIiIiIiIiIhx/4iIiIiIiIiHH/iIiIiIhZTtexiIiIiIiHH/iIiIiIiIiIcf+EOjHNXOcf+IiIiIiIiIhx/0vqPFFciIiIiIiIhx/4iIiIiIiEUwPLz8iIiIhx/4iIiIiIhBGSz+bYiIiIiIiHH/iIiEfDPJPMiIiIiIiIcf+IiIiIiIiIOyERtd7uiIiIiIiIcf+IiISpvcZkKIcf+IiIiIiIiIOvwStgPtiIiIiIiIcf+IiEp5jGhniIiIiIiIiIcf+EIpPO1siIiIiIiIhx/4iIRd6MsheIiIiIiIhx/4iEdHLJuNiIhx/4iIiIiIiECwrAX1iIiIiIiHH/iIiIiIhL0RxS7oiIiIiHH/iIiIVCfc2IiHH/iIiIiIiIiIcf9BEBz+/oiHH/iIiIiIiIhMbixJHYiIiIcf+IiIiIhSk95siHH/iIiIiIiIiIcU34HDB+/4iIiIiIiIiHH/iDtDYbW8noiIiIiIiHH/iIiIPalSs1atiIcf+IiIiIiIiISMocg15x/4iIiIiIiIiHH/hL6jxRXIiIiIiIiHH/iIiDXVErsq7YiIiIhx/4iIiIiIhOHZwuJoiIiIiIiIhx/4iIhJ2ixyXXH/iIiIiIiIiIcf9MZRxJrocf+IiIiIiIiIcf+IiIiIiIiIhx/4iIiDafMbpgzoiIiIiIhx/4iIiIiIiIiHH/iIiIiIiIXFXUqoiIiIiIiIhx/4iIiIiIhJVzx6jIiIcf+IiIiIiIiIhxPtQxsSvOiIiIhx/4iIiIiIiIhNBHw/uHH/iIiIiIiIiIcf88HTK04s2IiIiIcf+IiIiIiIhHYpyZ1ohx/4iIiIiIiIiHH/iDvGUbU5rohx/4iIiIiIiIiHH/iIiEvqPFFciIiIiHH/iIiIiIhHwzyTzIiIiIcf+IiIiIiIQRks/m2IiIiIiIhx/4iIhCEBzu/oiIiIiIiIiHH/iIhPjkwXG4iIiIiIiIiHH/iIhDtVzUqoiIiIiIcf+IiIiIiIiIhx/4iIVrraRYiHH/iIiIiIiIiHH/iIiIiIiIiIcf+IiIiIXejTF3H/iIiIiIiIiHH/hEMDzM/Ihx/4iIiIiIiIhx/0U3HLyOcf+IiIiIiIiIhx/4hFzEyzO4cf+IiIiIiIiITvE8IOyIiHH/iIiIiIiDIeE77h7IiIcf+IiIiIiIiIhx/4hCKTztbIiIiIiIiHH/iIiIiIiIhCKTztbIcf+IiIiIiIiIhxSHmMeGeIhx/4iIiIiIiIiE7xPCDsiIcf+IiIiIiIiITrv8JECIiIiIcf+IiIiIhHwzyTzIiIiIhx/4iIiIiEfDPJPMiIiIiHH/iIiIiIiIiHH/iIiIiIiIiIcf+IiIiIiIiIhx/4iIiIiITQR8P7iIiHH/iIiIiIiIiIcf+IiIiESjHMXOiIiIiIiHH/iIiIiIiIiIcf+IiIiIiECVPAesiIiIcf+IiIiIiIiIcf+IiIiIiE0EfD+4iIiHH/iIiIiIiIiHH/iIiIiIiIiIcf+IiIiIiIiIhGsyykzYiIiIiIhx/4iIiIiIiIhLXhxaHoiIiIiIiIiHH/iIiIiIiIiE3hLDHtiIiIiIiIhx/4iIiIiIiIiHH/iIiIiIiFxV1KqIiIiIiIiIhx/4iIiIiIiIiHH/iIiIiIiIWU7XsYiIiIiHH/iIiIiIiIiIcf+IiIiIiIiIUIzQg4iIiIhx/4iIiIiIiIiHH/iIiIRbMstM2Ihx/4iIiIiIiIiHH/iIiIiIRjccrI6IiIiHH/iIiIiIiIiIT3UsGK2IiIiIiHH/iIiITX48OByIiIcf+IiIiIiIiIhxSHmMeGeIhx/4iIiIiIiIiHH/iISVc8eoyIiIiIiIhx/4iIiITOEsQe2Ihx/4iIiIiIiIiHH/SVc8eoyIiIiIiIiIhx/4iIR0csm42Ihx/4iIiIiIiIT45MFxuIiIhx/4iIiIiIR2KcmdaIiHH/iIiIiIiIiEiE7IexiIhx/4iIiIiIiIgx6xG/FO6IiIhx/4iIiIiIiDYcQbrjvoiIiIiIiIiHH/iIR0csm42IiHH/iIiIiIiIiDa6obpFXoiIiIiIcf+IiIiINxqyueVNiIiIiIiIhx/4iIhK/HxgOIiIhx/4iIiIiIiIhx/051LCitiIiIiIcf+IiIiIhEvDzEPIiHH/iIiIiIiIiHH/iEnaLHJdiIhx/4iIiIiIiExuLEkdiIiIiHH/iIiIiE7xPCDsiIiIiIhx/4iIiIiIhAK2wOSYiIiIhx/4iIiIhI00yCy3H/iIiIiIiIiIcf9CKTztbIiIiIiIiIhx/4hOdSworYiIiHH/iIiIiIiD9RQbGuvoiIhx/4iIiIiIiIhNL9w9AoiIiIcf+IiIiIiIiIhx/4iIiISl4cah6IiIcf+IiIiIiIiIhx/0VSjLrXiIiIcf+IiIiIiIiIMvnVvgYqiIiIiIhx/4iIhML9xdAv+IiIiIiIiIhx/4iEpeHGoeiIiIiIcf+IiIiIiIiIhx/4iIiEMgLN39iIiHH/iIiIiIiIOHnDuIY8iIiIiHH/iIiIiIiDk8YbfDnoiIiIiIiIhx/4hLbixZHYcf+IiIiIiIiIhx/4iIiIiIiDdHwbm4PoiIiIiIiHH/iIiISdoscl1x/4iIiIiIiIhx/4iEE7fPxIiIiIiHH/iIiIiIiEfDPJPMiIiIcf+IiIiIiIiIcf+IiIiIiIiIhx/4iIiIiIRTA8vPyIiIiIhx/4iIiIiIiIiHH/iIiIiIhXutlFiIiIiIiIhx/4iIiIiIiIiHH/iEjKHINeiIiIiIiIcf+IiIiIiIiIhFvDy0PIiIiIiIiIhx/4iIRLw8xDyIiIiIcf+IiIiIiIhIRyyLjYiIiIiIiHH/iIiIiIiIiHH/iEpeHGoeiIiIiIiHH/iIiIiIiIWU7XsYiIiIiHH/iIiIiIS+o8UVyIiHH/iIiIiIiIiIcf+IiIiIhDICzd/Yhx/4iIiIiIiIiHH/iIhOP+wsAYiIiIhx/4iIiIiIiEx3XEiKhx/4iIiIiIiIiHFPCSwPbYiIiIcf+IiIiIiIiIXFXUqoiIiIiIiIcf+IiFtV1aqIiIcf+IiIiIiIiIhx/4iIhArlwGGoiIhx/4iIiIiIiEOsLNU9iIiIiIcf+IiIiIQDScDbaIiIcf+IiIiIiISdNMcsuIiIiIiIiHH/iIiIiIhNgIw394iIiIiIiIhx/4g833G0II6IiIiIiIiHH/iIiIiIiIiE91LBitiIiIiIiHH/iIiIiECVPAesiIiIiHH/iIiIiIhZwdc+hx/4iIiIiIiIiHFNdSworYiIiIiHH/iIiIiE/4HBB+iIiIiHH/iIiIiIiIiHH/iIiIiIiDim0rhZLYiIiIiIiHH/iIhOFIwut4cf+IiIiIiIiIhx/4iIiIiIhBnBz2Pohx/4iIiIiIiIiHH/TQR8P7iIiIiIiIiIcf+IiIiEp5jGhniIiIiIiIcf+IiIiIiIiIQBJMD9uIiIiIiIhx/4iITQR8P7iIiIiIiHH/iIiIg6tkG2Sb6IiIhx/4iIiIiIiIhCKTztbHH/iIiIiIiIiIPfHRsw4uiIcf+IiIiIiIiIhxNKgDu1f8iIiIiIiIcf+IiIiIiIiINhxBuuO+iIiIiIiIhx/4iIiE8trB0liIiIiIcf+IiIiIiIQzJs3NmIiIiIiIiIcf+IhYTtixhx/4iIiIiIiIiHH/hWutpFiIiIcf+IiIiIiIiIcf+IiEzhLEHtiIiIhx/4iIiIiISnmMaGeIiIiIhx/4iIiIiIiIhx/4iIiIX3zSg/+IiIiIiIiIhx/4Oy9ytdCNiIcf+IiIiIiIiIhx/4TfE8MOxx/4iIiIiIiIiHH/iIT6CsFfWIhx/4iIiIiIiIiHH/iIiDx+0bSBLoiIiHH/iIiIiIiIiIcf+IhK/HxgOIiIiHH/iIiIiITX48OByIcf+IiIiIiIiE6QnCb2iHH/iIiIiIiIiIcf9AGSwPbYiIiHH/iIiIiIiIhHwzyTzIiIcf+IiIiIiIiIhxPRKTsu1shx/4iIiIiIiIiHFCznzTGIiIiIiHH/iIiIiEIQHO7+iIiIiIiIhx/4iISdoscl2HH/iIiIiIiIiIcUlnTGmLiIiIhx/4iIiIiIg8xlG0Oa6IiIiIhx/4iIiIhIaXyJaIiIcf+IiIiIiIiIcf+IiISdoscl2HH/iIiIiIiIiHH/iIiIiITOEsQe2Icf+IiIiIiIiIcf+EsNjF8ncf+IiIiIiIiIcf85tuK3SR2IiIiIiIiIcf+IiEfljJGncf+IiIiIiIiIhx/4Q+ns0WGIiIiIiIiIcf+IiIiIiIiIcUvhLEHtiIiIiIiIcf+IiIRVKMuteHH/iIiIiIiIiIcUwEfD+4iIiIiIiIiIcf+IiIiIiIhEznzDGIiIiIiIiIcf+IiDUlcbvajnH/iIiIiIiIiHFM8Tww7IiHH/iIiIiIiIRTA8vPyIiIiHH/iIiIiEySzEbTiIiIiIiIcf+IiIiIUIzQg4iIiIiIiIhx/4iIiIiIiIiHH/iIiIiIiIiIcf9OC1wvSoiIiIiIhx/4iIiIRtV8oqiIiIiHH/iIiIiIiINZhRu2euiIiIhx/4iIiIiIiEEiXP3aiIiHH/iIiIiIiIiIQr5s5BmIcf+IiIiIiIiIhx/4iIiIiIiIiHH/iIiIhJYGx5+Ycf+IiIiIiIiIhx/4iIiIiIiIiHH/RDA8zPyIcf+IiIiIiIiIhx/4iINQMhu/zeiIiIiIiIcf+IiIiDzoobQXXocf+IiIiIiIiIhxSXB8aPhx/4iIiIiIiIiHH/iIRDA83Pz/iIiIiIiIiIcf+IiISQ+8fwSHH/iIiIiIiIiHH/iIg8tBG0S+6IiHH/iIiIiIiIhM82xAyYiIiIiIcf+IiIiIOFfRuKguiIiIiHH/iIiIiITYCMN/eIiIiIiIiIhx/4iDMsNr7Tyf+IiIiIiIiIcUfTTILLiIiIiIcf+IiIiENt3Oki/4iIiIiIiIhx/zi/UblArv+IiIiIiIiIhx/4hMgIxH94iIhx/4iIiIiIiINEnxvLYOcf+IiIiIiIiIhx/4hMZRxZrv+IiIiIiIiIcf+IiIiIiEWzLLTNcf+IiIiIiIiIcf+IiE0dnD4miIhx/4iIiIiIhGNxysjoiIiHH/iIiIiIOrZBtkm+iIhx/4iIiIiIiD3x0bMOLoiIiHH/iIiIiIiIiIcf+IiIiIiIiIcf9N8Tww7Ihx/4iIiIiIiIhx/4hCrCzlPYiHH/iIiIiIiIiHH/iIhEMDzc/P+IiIiIiIiIcf+IhHRyybjYiIhx/4iIiIiIiIhx/4iIQZwc9j6IiIiIiHH/iIiIiIiIiHH/iITWUcOa6IiIiIiIiIhx/4iIiIiIiIhx/4TGUcSa5x/4iIiIiIiIiHH/iIiIiIiIiHH/iIhFsyy0zYiIiHH/iIiIiIiIiHH/iIhJ2ixyXYhx/4iIiIiIiIhx/4iIRbMstM2IiIhx/4iIiIiIiIhJVzx6jIcf+IiIiIiIiIcf+IhHwzyTzIiIiIiIiIhx/4iIhFUoy614hx/4iIiIiIiITeEsMe2IiIiIiIiIcf+IiIiIiIiIcf+IiIiIiIiIhx/4iIiIWcHXPoiIhx/4iIiIiIiIhx/4hHUFyq+v+IiIiIiIiIhx/4UpPebIiIiIiIcf+IiIiIiIiIcf+ISGl8iWiIiIiIiHH/iIiIiIiIiHH/hKXhxqHoiIiIiIiHH/iIiIiIiIiHH/hMZRxJrnH/iIiIiIiIiIcf+IiIiIiIiIcf9KXhxqHoiIiIiIiIcf+IiIiIiIiIcf+EOjHNXOhx/4iIiIiIiIiHH/iIiIiIiIiHFaVdWqiIiIiIiHH/iIiIVrraRYcf+IiIiIiIiIcf+EyAjEf3iIiIhx/4iIiIiIiD72xLMJO/+IiIiIiIiIcf+IiECVPAesiIiIiIiIcf+IiIiDgaEbjl7oiIiIiIiIiHH/iIRkBMq/uIiIiHH/iIiIiIhFMDy8/IiIiIiHH/iIiIiIQbeM9IeIiIiIiIcf+IiIhAGSwPbXH/iIiIiIiIiIcf+IhJ2ixyXYhx/4iIiIiIiIiHFI2ixyXYiIiHH/iIiIiIiE8UjB63iIiIiIiHH/iIiIiIiDdy47mNHIiIiIiIhx/4iIiIiIiIiHFID7x/BIiIiIcf+IiIiIiEzhLEHtcf+IiIiIiIiIhx/4hNfjw4HIiIiIiHH/iIiIiEUwPLz8iIiIiIiHH/iIiEUwPLz8iIiIiIiIiHH/iIiEvRHFLuiIiIiIiIiHH/iIhO8Twg7IiIiIiIiIhx/4iIiIiIiIiHH/hFsyy0zYiIiIhx/4iIiIiIiIiHH/iIiITOEsQe2IiHH/iIiIiIiIiIcf+IiIiIiIiITeEsMe2IiIiIiIiHH/iIiEqb3GZChx/4iIiIiIiIiHH/iEXejLIXiIiIiIiIiHH/iIhAGSwPbYhx/4iIiIiIiIiHH/iIiIiIiIiHH/iIg91mGzKZ6IiIiIcf+IiIiIiEZATKv7cf+IiIiIiIiIhx/4hAlTwHrIiIiIiIiIhx/4iIiIiIiIhx/4iIiIiIiIiHH/iIiIiIiIiIcUoNjF8nhx/4iIiIiIiIiHH/TX48OByIiIiIiIcf+IiIhFsyy0zYiHH/iIiIiIiIiIcf+IiIiIQ6ws1T2IiIiIiIiHH/iIiEiE7IexiIiIiIiIhx/4iDUDIbv83oiIiIiIiIcf+IhGQEyr+4iIiIcf+IiIiIiIP91BsSK+iIiIiIiIiIcf+IiISdoscl1x/4iIiIiIiIiHH/iIiIiIiIiDSIQbx3voiIiIiIiIhx/4iIQRAc/v5x/4iIiIiIiIiHH/iEKsLOU9iHH/iIiIiIiIiIcf82EzG67M6IiIiHH/iIiIiIiINxMxuezOiIiIiIiIcf+IiIiENLjNtHiIiIiIiHH/iIiIiIiIiIcf+IhYTtixhx/4iIiIiIiIiHFOhTwXrHH/iIiIiIiIiIcf+IiIiIiIiIhxSfx8YDiIiIiIiHH/iIiIhMbixJHYiIiIiIiIcf+IiIhNfjw4HIiIhx/4iIiIiIhO8Twg7IiIiIcf+IiIiIR2KcmdaIiIhx/4iIiIiITwJML9v/iIiIiIiIiIcf+IMUsisMTd/4iIiIiIiIiHH/iIiIiIhJVzx6jIiIhx/4iIiIiIiES8PMQ8cf+IiIiIiIiIhxR+xsgTmIcf+IiIiIiIiIhx/0KsLOU9iIhx/4iIiIiIiIiHH/iIiIiIiIhBGSz+bYiIiIiIcf+IiIiIiDnIgbg3fv+IiIiIiIiIhx/4iDGTob9sXoiIiIhx/4iIiIiIiIiE8UjB63iIiIhx/4iIiIiIiEZSjKrXiIiIiIiHH/iIiIiExuLEkdiIiIiIiIcf+IiIiDWYUbtnroiIiIiIiIcf+IiIR+WMoaf/iIiIiIiIiIcf+IiIiEhpfIloiIhx/4iIiIiIiFUn29iIiIiIiIiHH/iIiDyicrRdjYiIiIcf+IiIiIiIiDH0Qb8Lvocf+IiIiIiIiIhE16zChYiIcf+IiIiIiIiIcf+EAZLA9tiIiIcf+IiIiIiIiIcf+IS24sWR2Icf+IiIiIiIiIRd6MsheIcf+IiIiIiIiISOWMgaeIiIiHH/iIiIiIiIiHH/iIiIg6IRG23u6Ihx/4iIiIiIiIiHH/iIiIiIiDQ3U7zIrIiIiHH/iIiIiIiIM4hBvXe+cf+IiIiIiIiIcf+IiIiIiIiIhx/4iIiIiIiIiHH/iIiD9YwrGnPYiIiIhx/4iIiIOF5TuKGsiIiIcf+IiIiIiDtK4rW1HYhx/4iIiIiIiIhxUyfc2IiIiIiIcf+IiIhCKTztbIiIiIhx/4iIiIhd6NMXcf+IiIiIiIiIcf+IhHRyybjYiIhx/4iIiIiIiIhHWWyaaYiIiHH/iIiIiIiIiIcf+DSPIbxw3oiIiIhx/4iIiIiITX48OByHH/iIiIiIiIiIcf+DaEgrp7fXH/iIiIiIiIiIcUCcHPY+iIiIiIiIiHH/iEQwPMz8hx/4iIiIiIiIhx/0hXPJqM/4iIiIiIiIhx/4iIiIiIiIiEhHLIuNiIiIiIcf+IiIiEWzLLTNiIcf+IiIiIiIiIcf+DidAbhi/oiIiIiIhx/4iIiD5E2LK7J4iIiIcf+IiIiIiIgytfG+Sg6Ihx/4iIiIiIiIiE7xPCDsiIcf+IiIiIiIiIhx/4iIiIiIiIiHH/hNh2w3iYiHH/iIiIiIiIiIcUdpfIloiIiIiIiIcf+IiIiIiIiIhx/4iIiIiIiIhPdSwYrYiIiIiIhx/4iIiIiISFBcivqIiIiIcf+IiIiIiEyr7EVBiIhx/4iIiIiIiIhx/4iIiIiIQ6ws1T2IiIiIiIcf+IiIiIhd6NQX/4iIiIiIiIiHH/iIiIiIiIiHH/iIiIQ7Vc1KqIiIiIhx/4iIiIiIiIiHH/iIiIiECVPAesiIiIiHH/iIiIiIiIOSoht9Xecf+IiIiIiIiIhx/0A0nA22iIiIiIiIhx/4iIiIgzfxG9gO6IiIiIiHH/iIiITA2MTyeIiIiIiIcf+IiIiIiITxSMHreIiIiIiIcf+IiIiIhIyhyDXoiIhx/4iIiIiIiIiHH/iIiIiD9IEbG37oiIiIiIiIhx/4iDXuMrsRzYiIhx/4iIiIiIiEA0nA22hx/4iIiIiIiIhx/zh5IriG3YiHH/iIiIiIiIiFrB1j6IiIiIiIiIcf+IhAycwEY4iIiIiIiIhx/4hZwdc+iIiIiIcf+IiIiIStosYl2IiIiIiIiIcf+IhZwdc+iIiIiIcf+IiIiEGcHPY+iIiIcf+IiIiIiIiDQVYbzqnnH/iIiIiIiIiIcf+EGcHPY+iIiIiIiIcf+IiIhBt4z0h4iIiIiIiIhx/4iIiIiIiIg9dWOzipyIiIiIiIhx/4iIiIg0YnW8nYqIiIiHH/iIiIiIiIM5qBvWV+iIiIiIiIhx/4iIiIiIiIhIyhyDXnH/iIiIiIiIiIcf+IiIiIhCKTztbIiIhx/4iIiIiIiIhx/4iIiIiIhZwdc+hx/4iIiIiIiIiHH/iIiIiIiIiHH/Svx8YDiIiIiIiHH/iIiIiIhFMDy8/IiIiIiHH/iIiIiIiIiEsfzG4D/4iIiIiIiIiHH/iIiE4UjC63cf+IiIiIiIiIhx/4iIiIPalSs1atiHH/iIiIiIiIiD9PkrGwbYiIiHH/iIiIiIiIR0BMm/uIiIiIiIiIcf+IhFUoy614iIcf+IiIiIiIhO8Twg7IiIiHH/iIiIiIiIhAlTwHrIiHH/iIiIiIiIiHFDxWzDqYiIiIcf+IiIiIiDYlcbrajoiIiIiIcf+IiIiIiIiIhx/13o0xeIiIiIcf+IiIiIiIiEazLKTNiIiIiIiIhx/4iIiIiISl4cah6Icf+IiIiIiIiIhx/4iIiIiIiIhx/4iEdHLJuNiIiHH/iIiIiIiIiHH/iIiIiIiIiIcf+IiIiIiIiIhx/4iIiIiIiIhx/4iIiIiIiIiHH/iIiIiIiIiIcf+IiIiIhSk95shx/4iIiIiIiIiHFYwdc+iIiIiIiIhx/4iIiIiIiIhx/4iIRjccrI6IiIiIiIiHH/iIiIiIiIiHH/iIiIiIiFUn29iIiIiIiIiIhx/4iIiIiIiIhx/4iIiIiIUpPebIcf+IiIiIiIiIhx/4iIiIiIRbMsxM3/iIiIiIiIiIcf+IiIiIiIiIcf+IhIyhyDXoiIiIiIiHH/iIiIiIiIiHH/RTccvI5x/4iIiIiIiIiHH/iIiIiIiITvE8IOyIiIhx/4iIiIiIiISEcsi42IiIiIiIcf+IiIiIiERCfMvYiIiHH/iIiIiIiIhIAfyP4IiIiIiIiIiHH/iIhM4SxB7YiIiHH/iIiIiIiIgy4gG+Hf6IiIcf+IiIiIiIiIcf+IiIhFUoy614cf+IiIiIiIiIcf9H5YyRp4iIhx/4iIiIiIiE2AjDf3iIiIiIiIcf+IiIiIiIiIcf+ISdoscl2IiHH/iIiIiIiIiHH/iIiIiIQVbs+pGIiIiIcf+IiIiIiDoGQrb5vYiIiIiIcf+IiIiIiE1lHDmuiIiIiHH/iIiIiIiIQyAs7f3/iIiIiIiIiIcf+IiIiIiIiETg3NHy/4iIiIiIiIiHH/iDzNMbUyzv+IiIiIiIiIhx/4iIiIhMksxG04iIiIiIiHH/iIiIMP1RsBKuiIiIiIiHH/iIiIiIiIhDx5zThoiIiIiIiIhx/4iIhJ2ixyXYcf+IiIiIiIiIcf+IS+o8UVyIiIiIiIcf+IiIiIiISGl8iWiHH/iIiIiIiIiHH/iIiDLnlb4YaoiIiHH/iIiIiIiIiIcf+IiIiIiIhCXczqI4hx/4iIiIiIiIiHFPRuwLkYcf+IiIiIiIiIhx/4iIiIiIiIhx/4iIiIiIiIiHH/iIiIiIiEvqPFFciHH/iIiIiIiIiIcUrqPFFciIiIiIiIiHH/iIhCrCzlPXH/iIiIiIiIiIcf9OFIwut4iIhx/4iIiIiIiIiHH/PWyRs5NuiIiIiIiIiIcf+IiIiIRlKMqteIiIiIiIiIhx/4iIiIiEEZLP5tiIiIiIiIiHH/iIiIiFQn3Nhx/4iIiIiIiIiHFRk95siIiIiIiIcf+IiIiIiIiIcf+IiIiIiIiIhx/4iIiIiIiIiHH/iIiIiIiIiHH/hCrCzlPYiIcf+IiIiIiIiIcf+IiIiEIQHO7+iIiIiIiIiHH/iIiIiIiEMgLN39cf+IiIiIiIiIhx/4iIiIiIiIhx/4iIiIiIiITWUcOa6IiIcf+IiIiIiIiEhHLIuNiIiIiIiHH/iIiIiIiIiHH/iIR8M8k8yIiIiIiIiIcf+IiIiIiIT3UsGK2IiIiIiIiIcf+IiIiIhDrCzVPYiIiIiIiHH/iIiIiIiIiIcf+IhBnBz2PoiIiIiIcf+IiIiIiIiIhx/4iIiIhEoxzFzoiIiIiIcf+IiIiIiIhCpUzlq4iIiIiIiHH/iIiIRNeswoWIiIiIiIiHH/iIiFtV1aqIiHH/iIiIiIiIiFOT3WyIiIiIiIiIcf+IiIiIiExuLEkdiIiIiIhx/4iIiIR8M8k8yIiIiIiHH/iIiIiIiIiHH/QyAs3f2IiIiIiIhx/4iIiIiIiIhxQJwc9j6IiIiIiIiIhx/4iIiIiEhHLIuNiIiIiIiIiIcf+IiIiIiIiIcU34HCB+cf+IiIiIiIiIhx/4iIiIiIiIhx/0jKHINeiIiIiIiIiIcf+IiIiIiIiEraLGJdiIiIiIcf+IiIiIhDrCzVPYiIiIiIiHH/iIiIiIiIiHH/hOdSworYiIiIhx/4iIiIiElXPHqMiIiIcf+IiIiIiIhBGSz+bYiIiIiIhx/4iIiIhO8Twg7IiIiIiIcf+IiIiIiIT3UsGK2IiIiIiIiIcf+IiIiIhBGSz+bYiIiIiIiIhx/4iIiIiIiIhx/0peHGoeiIiIiIiIhx/4iIiIiIiIhx/4iIhGNxysjoiIiIiIiHH/iIiIiIiIiHH/iIiIiIV7rZRYiIiIiIiIiHH/iIiIiIiIiHH/TGUcSa6HH/iIiIiIiIiIcf+IiIiIiIiIcf+IiIiE1lHDmuiIiIiIiHH/iIiIiIiIiHFAnBz2PoiIiIiIiIiHH/iIiIiIiIiHH/iIiIhWutpFcf+IiIiIiIiIhx/4iIiIiIiIhx/4iIiIQhAc7v6IiIiIiIiIcf+IiIiIiIiE3hLDHtiIiIiIiIiHH/iIiIiIiIiHH/iIiIhd6NMXhx/4iIiIiIiIiHH/iIiIiIiIiHH/iIiIiF3o0xdx/4iIiIiIiIiHH/iIiIiIiIiHH/hP+BwQfoiIiIiIiIiHH/iIiIiIiIiHFEsyy0zYiIiIiIhx/4iIiIiIiIhxQiAs3f2IiIiIiIiHH/iIiIiIiIiEraLGJdiIiIiHH/iIiIiIiIiHH/hOdSworYiIiIhx/4iIiIiIQJU8B6yIiIhx/4iIiIiIiIhxRcM8o8yIcf+IiIiIiIiIcf9BO3z8SIiIiIiIhx/4iIiIiIiIhx/4Sdoscl2IiIcf+IiIiIiIiIcf+IiIiIiIiEhHLIuNiIiIiIiHH/iIiIiIiIiEhHLIuNiIiIiIhx/4iIiIiIiIhIRyyLjYiIiIiIcf+IiIiIiIiIT/gcEH6Icf+IiIiIiIiIcUzxPDDsiIcf+IiIiIiIiINIZUvHmriIiIiIhx/4iIiIhO8Twg7IiIiIiIcf+IiIiIQ0uM20eIiIiIiHH/iIiIiIN/5CuQG9iIiIcf+IiIiIiIMwVRvfquiIiIiIhx/4iIiIiIhPjkwXG4iIiIhx/4iIiIiIiIQJU8B6yIhx/4iIiIiIiIiHH/Tbv8NECIiIcf+IiIiIiIiIcf+EtuLFkdiIcf+IiIiIiIiIcf9M4SxB7YiIiIiIhx/4iIRllsumn/iIiIiIiIiIcf9O+Bwwfv+IiIiIiIiIcf+IiIiIiIiIhx/4iIiIiIiIiHH/iIiIiIiIiHH/iIhKXhxqHoiIiIiHH/iIiIiIiIiHH/iIiIiIiIhVJ9vYiIiIiIiIhx/4iIiIiIiIhx/4iIiEyAjEf3iHH/iIiIiIiIiHH/iIiIiIiIhEoxzFzoiIiHH/iIiIiIiIiHH/iIiIiIiIiIXujSF4iIiIiIcf+IiIiIhM4SxB7Ycf+IiIiIiIiIhx/4iIiIiIiIhx/4iIhCvmzkGYiIiIiIiIcf+IiIiIiIiIS+o8YVz/iIiIiIiIiHH/iITnUsKK2IiIhx/4iIiIiIiIhDrCzVPYiIiIcf+IiIiIiIiIcf+IQBksD22IiIcf+IiIiIiIiIcf+IiIRbMstM2IiIcf+IiIiIiIiIStosYl2IiIiIcf+IiIiIiIiIcf+IhOdSworYiIiHH/iIiIiIiIiHH/iIR0csm42IiIcf+IiIiIiIiIcf+IiIiIQZwc9j6IiIhx/4iIiIiIiIhx/4iFhO2LGIcf+IiIiIiIiIhx/4iIiIiIiIhx/4iIiEjKHINeiIiIiIcf+IiIiIiIiIcf+IiIhKXhxqHoiIiIcf+IiIiIiIiIcf+EMgLN39iIiIiIiHH/iIiIiIiIiHH/hMZRxJrnH/iIiIiIiIiIcf+IiIiIiIiIcUIgLN39iIiIiIiIhx/4iIiIiIiIhx/4R0csm42IiIiHH/iIiIiIiIiHH/QZwc9j6IiIiIiIiIcf+IiIiIiIiIcf+IhFsyy0zYiIiIcf+IiIiIiIiIcf+IiEGcHPY+iIiIiIhx/4iIiIiIiIhx/4TOEsQe2IiIiIiHH/iIiIiIiIiHH/iIiIiIXejUF/+IiIiIiIiIhx/4iIiIiIiIhx/4iIT/gcEH6IiIiIiIhx/4iIiIiIiIhx/4iIiIRKMcxc6IiIiIiIhx/4iIiIiIiIhx/4iIiIiIhXutlFiIiIiIiIhx/4iIiIiIiIhx/4iIiIiIiIiHH/iFQn3NiIiIiHH/iIiIiIiIiHH/iIhFsyy0zYiIiHH/iIiIiIiIiHH/iIiIXejTF4hx/4iIiIiIiIiHH/iIiIiIiIiHH/iIhffNGDiHH/iIiIiIiIiIcf+IiIiIiIiIcf+IiIiFlO17GIiIiIiIiIhx/4iIiIiIiIhx/4iIhWutpFiHH/iIiIiIiIiIcf+IiIiIiIiIcf+IiIiIiIiEvRHFLuiIiIhx/4iIiIiIiIhx/4iIiIX3zSg/+IiIiIiIiIhx/4iIiIiIiIhx/4iIiIRKMcxc6IiIiIiIhx/4iIiIiIiIhx/4iIhL0RxS7oiIiIiIiIiHH/iIiIiIiIiHH/iIiE1lHDmuiIiIiIiIhx/4iIiIiIiIhx/4iIiIhWuttF/4iIiIiIiIiHH/iIiIiIiIiHH/iIiE1lHDmuiIiIiIiIhx/4iIiIiIiIhx/4iIiIhIyhyDXoiIiIcf+IiIiIiIiIcf9KXhxqHoiIiIiIiIcf+IiIiIiIiIcf+IiIhIyhyDXoiIiIiHH/iIiIiIiIiHFEsyy0zYiIiIiIhx/4iIiIiIiIhxQaws5T2IiIhx/4iIiIiIiIhx/4iITOEsQe2IiIiHH/iIiIiIiIiHH/iIhHRyybjYiIcf+IiIiIiIiIcUn8fGA4iIiIiIiHH/iIiIiIiINWtCu5S9iIiHH/iIiIiIiIiD3NMbMyzoiIcf+IiIiIiIhIaXyZaP+IiIiIiIiIhx/zqrJLZU24iIiIiIiIhx/4iITOEsQe2IiIiHH/iIiIiIiIiHH/iIiISdoscl1x/4iIiIiIiIhx/4Qik87WyIiIiIiIiHH/iIhJeYyIZ/+IiIiIiIiIcf+IiIRTA8vPyIiIiIiIiIcf+IiISdoscl2HH/iIiIiIiIiHH/iIhH5YyRp4cf+IiIiIiIiIcf+IhJ9ZxwpoiIiIiHH/iIiIiIiIhPdSwYrYiIiIiIiHH/iIiIiEzhLEHtiIcf+IiIiIiIiIcf+IiIiEzhLEHtiIhx/4iIiIiIiIhx/4iIiIiEY3HKyOiIiIiHH/iIiIiIiIiHH/iIiIiIhFsyy0zXH/iIiIiIiIiHH/iEKsLOU9iIcf+IiIiIiIiIcf9bVdWqiIiIiIhx/4iIhUJ9zYiIhx/4iIiIiIiIhx/4hEMDzM/Icf+IiIiIiIiIcf+ElXPHqMiIiIiIiIiHH/iIiIiEWzLLTNiHH/iIiIiIiIiHH/iIiIiIiIiIcf+IiIiIiIiIhx/4iIiIiIiIhx/4iEnaLHJdiIcf+IiIiIiIiIcf+IiIiEjKHINeiIiIiHH/iIiIiIiIiHH/iIQBksD22IiHH/iIiIiIiIiHH/iIiISMocg16IiIiIhx/4iIiIiIiIhx/4iIiIiIiIQZwc9j6HH/iIiIiIiIiHH/iEKsLOU9iIcf+IiIiIiIiIcf+IiIiIiIiFlO17GIiIiIhx/4iIiIiIiIhx/4iIiIiIiEY3HKyOiIiHH/iIiIiIiIiHH/iIiEWzLLTNiIiHH/iIiIiIiIiHH/iIiIiIiIhQjNCDiIiIiIhx/4iIiIiIiIhx/4iIiIiIT/gcEH6IiIhx/4iIiIiIiIhx/4iIhOdSworYiIcf+IiIiIiIiIcf+IiIiIQZwc9j6IiIhx/4iIiIiIiIhx/4iIiIR0csm42HH/iIiIiIiIiHH/iIiIRbMstM2IiHH/iIiIiIiIiHH/iIiIhEoxzFzoiIiIiIiHH/iIiIiIiIiHH/iIiIQZwc9j6IiIiIcf+IiIiIiIiIcf+IiIiIiIiFUn29iIiIiIiIiHH/iIiIiIiIiHH/iIiIiIhNZRw5roiIiIhx/4iIiIiIiIhx/4iIiIiESjHMXOiIiIiIhx/4iIiIiIiIhx/4iIhDICzd/YiIiIcf+IiIiIiIiIcf+IiIiIiEIQHO7+iIiIiIiHH/iIiIiIiIiHH/iIiIiIiIiEY3HKyOiIcf+IiIiIiIiIcf+IiIiIiIiIhxV07YsYiIiHH/iIiIiIiIiHH/iIiIiIhZTtexiIiIiIiIcf+IiIiIiIiIcf+IiIiIiIiFUn29iIiIiIiIiHH/iIiIiIiIiHH/iIiIhFsyy0zYiHH/iIiIiIiIiHH/iIiIQZwc9j6IiIiIcf+IiIiIiIiIcf+IiIiIiIiIhe6NIXiIiIiIhx/4iIiIiIiIhx/4iIiIiIiIhL0RxS7oiIiHH/iIiIiIiIiHH/iIiIiIiIhGNxysjoiIcf+IiIiIiIiIcf+IiIiIiIiIhxS2UcSa6Icf+IiIiIiIiIcf+IiIiIiITWUcOa6IiIiHH/iIiIiIiIiHH/iIiITOEsQe2IiIcf+IiIiIiIiIcf+IiIiEMgLN39iIiHH/iIiIiIiIiHH/iIiIiIiIiIRKMcxc6IiHH/iIiIiIiIiHH/iIiIiIiIiIWU7XsYiIiIcf+IiIiIiIiIcf+IiIiIQhAc7v6IiIiIiIiHH/iIiIiIiIiHH/iIiIiIiE1lHDmuiIiIhx/4iIiIiIiIhx/4iIhM4SxB7YiIiHH/iIiIiIiIiHH/iIiIhM4SxB7YiIcf+IiIiIiIiIcf+IiIiIiIiIhxQBAc/v6IiIcf+IiIiIiIiIcf+IiIiIiIQhAc7v6IiIiIiHH/iIiIiIiIiHH/iIiIiEvRHFLuiIiIiIiIcf+IiIiIiIiIcf+IiIiIiIWcHXPocf+IiIiIiIiIhx/4iIiIiIiIhx/4iIiIiIUpPebIcf+IiIiIiIiIhx/4iIiIiIiIhx/4iIiIiIhNZRw5roiIiIcf+IiIiIiIiIcf+IiIiIiIiIRKMcxc6IiIcf+IiIiIiIiIcf+IiIiIiIhZTtexiIiIiIhx/4iIiIiIiIhx/4iIiIiIiIiHH/iIiIiIiIiIcf+IiIiIiIiIcf+IiIiIiIiF7o0heIiIiIiIhx/4iIiIiIiIhx/4iIiIiIiIiHFYwdc+iIiIiIiIhx/4iIiIiIiIhx/4iIiESjHMXOiIiIiIiIhx/4iIiIiIiIhx/4iIiIR0csm42HH/iIiIiIiIiHH/iIiIiIiFe62UWIiIiIiIiHH/iIiIiIiIiHH/iIiIQyAs3f2IiIhx/4iIiIiIiIhx/4iIiIiISl4cah6Ihx/4iIiIiIiIhx/4iEfDPJPMiIiIiIiIiHH/iIiIiISx/MXgOIiIcf+IiIiIiIhFMDy8/IiIiIcf+IiIiIiIiIQRks/m2IiIiIhx/4iIiIiIiIhx/4iE51LCitiIiIcf+IiIiIiIiIcf+IhJ2ixyXYiHH/iIiIiIiIiHH/hOdSworYiIiIhx/4iIiIiIiIhx/4iFhO2LGIcf+IiIiIiIiIhx/4iIiIiIiIhx/4iIiE1lHDmuiIiIiIiIcf+IiIiIiIiIcf+IiIiIiIRjccrI6IiIhx/4iIiIiIiIhx/4iIiIiIRjccrI6IiIiHH/iIiIiIiIiHH/iIiISl4cah6IiIiHH/iIiIiIiIiHH/iIiIiIT/gcEH6IiIiHH/iIiIiIiIiHH/iISl4cah6IiIiIiHH/iIiIiIiIiHH/iIiIiE/4HBB+iIiIiHH/iIiIiIiIiHH/iIiITOEsQe2IiIcf+IiIiIiIiIcf+IiIiIiEjKHINeiIiHH/iIiIiIiIiHFKbixZHYiIhx/4iIiIiIiIhx/4iEVSjLrXiIhx/4iIiIiIiIhx/4iIiIiIiESjHMXOiIiIhx/4iIiIiIiIhx/4iIiIiIiIiHFJ0Rxi7oiIcf+IiIiIiIiIcf+IiIiIhCEBzu/oiIiIiIiHH/iIiIiIiIiHH/iIiIiIhXutlFiIiIiIiIiHH/iIiIiIiIiHH/iIiIiESjHMXOiIiIiIiHH/iIiIiIiIiHH/iIiIhGNxysjoiIiIiIcf+IiIiIiIiIcf+IiIiISMocg16IiIiHH/iIiIiIiIiHH/iIiEMgLN39iIiIhx/4iIiIiIiIhx/4iIiIhQjNCDiIiIiIiIiIcf+IiIiIiIiIcf+IiIiIiIhEoxzFzoiIiIcf+IiIiIiIiIcf+IiIiIiIiIV7rZRYiIiIiIcf+IiIiIiIiIcf+IiIhL0RxS7oiIiIiIiIhx/4iIiIiIiIhx/4iIiIiIhQjNCDiIiIiIiIcf+IiIiIiIiIcf+IiIiIhEoxzFzoiIiIiIcf+IiIiIiIiIcf+IiIiIiIiFCM0IOIiIiIiHH/iIiIiIiIiHH/iIiIiIiIiIcf+IiIiIiIiIhx/4iIiIiIiIhx/4iIiIiIiE/4HBB+iIhx/4iIiIiIiIhx/4iIiIiE/4HBB+iIiIhx/4iIiIiIiIhx/4iIiIiEzhLEHtiHH/iIiIiIiIiHH/iEQwPMz8hx/4iIiIiIiIhx/4iE3xPEDs/4iIiIiIiIhx/4iEyr7EVBiIiIiIiHH/iIiIiEGcHPY+iIiIcf+IiIiIiIiIcf+IRDA8zPyHH/iIiIiIiIiHH/iIiIiIhGNxysjoiIiIcf+IiIiIiIiIcf+IiIiIQ6ws1T2IiIiIiIiHH/iIiIQqws9T3/iIiIiIiIiHH/iE4/7CwBiIiIiIhx/4iIiIR8M8k8yIiIiIiHH/iIiIiIhP+BwQfoiIiHH/iIiIiIiIhHQEyb+4iIiIiIiIcf+IiElXPHqMiIiIiIiHH/iIiIiIiIQZwc9j6Icf+IiIiIiIiIcf+IiIiITvE8IOyIiIiIiHH/iIiIhMbixJHYiIiIiIiIcf+IiITvE8IOyIiIiIiIiHH/iIiIiIiIiIcf+EjKHINeiIiIiIiIhx/4iIiIiIiIiHH/iIiIiIiIUpPfbP+IiIiIiIiIcf+IiIiIiIiIStosYl2IiIiIcf+IiIiIiEhHLIuNiIiIiIiIiHH/iIiIiIiIiIcf+ITGUcWa7/iIiIiIiIiHH/iIiIiIiIiIcf+ExlHEmucf+IiIiIiIiIcf+IiIiIhDrCzVPYiIiIiIiHH/iIiIiIiIiIT3UsGK2IiIiIiHH/iIiIiIiEMgLN39hx/4iIiIiIiIhx/4iIiIiE7xPCDsiIiIiIcf+IiIiITG4sSR2IiIiIiIhx/4iIiIiEraLGJdiIiIiIiIhx/4iIiIiIQyAs3f2Icf+IiIiIiIiIcf+IiIiIiIiEhHLIuNiIiIiIiHH/iIiIiIhOdSw4rf+IiIiIiIiIcf+IiIiIiIiE3hLDHtiIiIiIiIiHH/iIiIiIiEWzLMTN/4iIiIiIiIhx/4iIiIiIhDICzd/Ycf+IiIiIiIiIcf+IiIiIiEMgLN39iHH/iIiIiIiIiHH/iIiIiIiIiE91LBitiIiIiIiHH/iIiIiIiIiIS14cWh6IiIiIiIiIcf+IiIiIiIiIhL0RxS7oiIhx/4iIiIiIiIhx/4iIiIiIiIiEjKHINecf+IiIiIiIiIcf+IiIiIiIRbMsxM3/iIiIiIiIiHH/iIiIiIiIiIQZwcBz7/iIiIiIiIiHH/iIiIiIiIhDICzt/f+IiIiIiIiIcf+IiIiIiIiIhx/4iIiIiIiIiHH/iIiIiIiIiHH/iIiIiIiIiIcUIgLN39iIiIiIiIcf+IiIiIiIiIhEICzN/YiIiIiIiIcf+IiIiIiIiIhx/0rRHGLuiIcf+IiIiIiIiIcf+IiIiIiIiIhx/4iFhO2LGIcf+IiIiIiIiIcf+IiIiIR0csm41x/4iIiIiIiIhx/4iIiIhGNxysjoiIiIiHH/iIiIiIiIiHH/iIiIiIiE1lHDmuiIiIhx/4iIiIiIiIhx/4iIiIiIiEpeHGoehx/4iIiIiIiIhx/4iIiIiIiIiHFJ0Rxi7oiIcf+IiIiIiIiIcf+IiIiIiIiIhx/4iIWE7YsYcf+IiIiIiIiIcf+IiIiIiIiIhxS2UcSa6Icf+IiIiIiIiIcf+IiIiIiIiEvRHFLuiIiIhx/4iIiIiIiIhx/4iIiIiIiIiHH/iF980YOIiHH/iIiIiIiIiHH/iIiIiIiIiE1lHDmuiIhx/4iIiIiIiIhx/4iIiIiIiIiHH/iIhd6NMXiIhx/4iIiIiIiIhx/4iIiIiIiIiHH/iExlHFmu/4iIiIiIiIhx/4iIiIiIiIiHH/hP+BwQfoiIiIiIiIhx/4iIiIiIiIiHH/iIXejTF4iIhx/4iIiIiIiIhx/4iIiIiIiIiHH/iITWUcOa6IiIiIiIiIcf+IiIiIiIiIS9EcUu6IiIhx/4iIiIiIiIhx/4iIiIiIiIiHH/iEY3HKyOiIiIiIiIiHH/iIiIiIiIiIcf+IiIUpPebIiIiHH/iIiIiIiIiHH/iIiIiIiE/4HBB+iIiHH/iIiIiIiIiHH/iIiIiITS/cPQKIiIiIiIhx/4iIiDx+0bSBLoiIiHH/iIiIiIiIhMDYxPJ4iIcf+IiIiIiIiIcf+El5jHhniHH/iIiIiIiIiHH/TfE8MOyIcf+IiIiIiIiIcf87WpS1pWuIhx/4iIiIiIiIiHH/iIiIiEfDPJPMiIiIiIcf+IiIiIRFucykaHH/iIiIiIiIiHH/iIiIiIiIiIcUCcHPY+iIiIiIiIiHH/iIR+WMkaeIcf+IiIiIiIiIcf+IiIiIiEmLzHdDiIiIcf+IiIiIiIhNfjxIHP+IiIiIiIiIcf+IiIQBksD22Icf+IiIiIiIiIcf+IiIiIiEGcHPY+iIhx/4iIiIiIiIhx/4iIiEWzLLTNiIhx/4iIiIiIiIQik87WyHH/iIiIiIiIiHH/iIiIRbMstM2IiHH/iIiIiIiIiHH/iIiIiIiIiIcf+IiIiIW1XVqohx/4iIiIiIiIhx/4iITnUsKK2IiIcf+IiIiIiIiIcf+IiIhNZRw5roiIiIiIiHH/iIiIiIiIiHH/iIiIT/gcEH6IiIiIiHH/iIiIiIiIiE7xPCDsiIhx/4iIiIiIiIhx/4iIiIhBnBz2PoiIiHH/iIiIiIiIiHH/iIiIiIhP+BwQfoiIiHH/iIiIiIiIiHH/iIiEMgLN39iIiIhx/4iIiIiIiIhx/4iIiIiIiIiHH/iIiIiIiIiIcf+IiIiIiIiIcf+IiIiIWU7XsYiIiIiIiIhx/4iIiIiIiIhx/4iIiIiIUIzQg4iIiIiIiIcf+IiIiIiIiIcf+IiIiIiIiIhZTtexiIiIhx/4iIiIiIiIhx/4iIiIiEY3HKyOiIiIiHH/iIiIiIiIiHH/iIiIiIiISl4cah6HH/iIiIiIiIiHH/iIM3S1vYtKiIiIiIcf+IiIiIiINCehvNheiIiIiIiIiHH/iIhGdNyosoiIiIcf+IiIiIiIiIcf+IhEMDzM/HH/iIiIiIiIiHH/iIiIiIQ6ws1T2IiIiIiIhx/4iIiIiIiIhIRyyLjYiIiIiIcf+IiIiIiIRbMsxM3/iIiIiIiIiHH/iIiIiIiIiIR/fMkIOIhx/4iIiIiIiIhx/4iIiIiIhPdSwYrYiIiIiIiIhx/4iIiITnUsKK2Icf+IiIiIiIiIcf8w4qKwLV2Icf+IiIiIiIiIcf+IiIiIStosYl2IiIiIiIiIcf+IiE7xPCDsiIiIiIiIiHH/iIiIiIiEGcHPY+iIcf+IiIiIiIiIcf+IiIiIiIiE/4HBB+iIcf+IiIiIiIiIcf+IiIiIiIiIhx/4iIiIhd6NMXcf+IiIiIiIiIcf+IiIiIiIiIhx/4iIiFa62kWHH/iIiIiIiIiHH/iIiIiIhO8Twg7IiIiIhx/4iIiIiISl4cah6Ihx/4iIiIiIiIhx/4iIiIiIiISMocg16Icf+IiIiIiIiIcf+IiIiIWU7XsYiIiIiIiIhx/4iIiIiIiIhx/4iIiIiIiIWU7XsYiIiIiHH/iIiIiIiIiHH/iIiIiIiEzhLEHtcf+IiIiIiIiIcf+IiIiIiISl4cah6Icf+IiIiIiIiIcf+IiISdoscl2HH/iIiIiIiIiHH/iIiIiEpeHGoeiIiHH/iIiIiIiIiHH/iIiIiIiIhEoxzFzoiIiHH/iIiIiIiIiHH/iIiIiIiEWzLMTN/4iIiIiIiIhx/4iIiIiIhM4SxB7XH/iIiIiIiIiHH/iIiIhFsyy0zYiHH/iIiIiIiIiHH/iIiIiISMocg16IiIhx/4iIiIiIiIhx/4iIiIiIhEoxzFzoiIiIhx/4iIiIiIiIhx/4iIRKMcxc6IiIiIiIiIhx/4iIiIiIiIhx/4iIiIiIhEoxzFzoiIiIhx/4iIiIiIiIhx/4iIiIiE/4HBB+iIiIhx/4iIiIiIiIhx/4iIiIiIiIiHH/hWutpFiIiIcf+IiIiIiIiIcf+IiIiIiIiIUIzQg4iIiIiHH/iIiIiIiIiHH/iIiIiIiEjKHINeiIhx/4iIiIiIiIhx/4iIiIiIiIiEY3HKyOiHH/iIiIiIiIiHH/iIiIiIiIiIcf+IiIhbVdWqiIhx/4iIiIiIiIhx/4iIiIhIyhyDXoiIiIcf+IiIiIiIiIcf+IiIiIiIiIhXutlFiIiIiIcf+IiIiIiIiIcf+IiIiIiIiFlO17GIiIiIhx/4iIiIiIiIhx/4iIiIiIiIhEoxzFzoiIhx/4iIiIiIiIhx/4iIiIiIiE1lHDmuiIiIcf+IiIiIiIiIcf+IiIiIiIiIhx/4XejTF4iIiIcf+IiIiIiIiIcf+IiIiIiIiIhx/4hd6NMXiIiIcf+IiIiIiIiIcf+IiIiIhKXhxqHoiIcf+IiIiIiIiIcf+IiIiIiIiEpeHGoecf+IiIiIiIiIcf+IiIiIiIiIhx/4iIhUJ9zYiIhx/4iIiIiIiIhx/4iIiIiIiIiHFTJ9zYiIiIiIhx/4iIiIiIiIhx/4iIiIiIiIiHH/iIiIiIiIiIcf+IiIiIiIiIcf+IiIiIiIhe6NIXiIiIiIiIhx/4iIiIiIiIhx/4iIiIiIiIiHH/hWutpFiIiIcf+IiIiIiIiIcf+IiIiIiIiIhxQBAc/v6IiIcf+IiIiIiIiIcf+IiIiIiIiIhx/4hd6NMXiIiIcf+IiIiIiIiIcf+IiIiIiIiIhx/4iIiIiIiIiHH/iIiIiIiIiHH/iIiIiIiIiIcVMn3NiIiIiIiHH/iIiIiIiIiHH/iIiIiIiIiFxV1KqIiIiIiIiHH/iIiIiIiIiHH/iIiIiIiIiIcf9ffNGDiIiIcf+IiIiIiIiIcf+IiIiIiIiIhxXnzRg4iIiIcf+IiIiIiIiIcf+IiIiIiIiIhZTtexiIiIhx/4iIiIiIiIhx/4iIiIiIiIiFCM0IOIiIiIcf+IiIiIiIiIcf+IiIiIiIiFxV1KqIiIiIiIiIcf+IiIiIiIiIcf+IiIiIiIiIhZTtexiIiIhx/4iIiIiIiIhx/4iIiIiIiIiHH/XejTF4iIiIhx/4iIiIiIiIhx/4iIiIiIiIiHH/iIiIiIiIiIcf+IiIiIiIiIcf+IiIiIiIUpPebHH/iIiIiIiIiIcf+IiIiIiIiIcf+IiIiIiIiIhxS2UcSa6Icf+IiIiIiIiIcf+IiIiIiIiIhxWlXVqoiIiIiIhx/4iIiIiIiIhx/4iIiIiIiIiHH/iFtV1aqIiIiIcf+IiIiIiIiIcf+IiIiIiIiIhx/0WzLLTNiIiIiIcf+IiIiIhFsyy0zYcf+IiIiIiIiIcf+IiIiIiIhK2ixiXYiIiIiIcf+IiIiIhK2ixiXYiIiIiIiIcf+IiIiIiIiEd03JiyiIiIiIiIiHH/iIiIiEEiXP3aiIiIiIcf+IiIiD1BMbO+zocf+IiIiIiIiIhxQ96Mwhdx/4iIiIiIiIiHH/M7NjvUyciIiIiIhx/4iIiIg+AuGy/R6HH/iIiIiIiIiIcf+IiElXPHqMiIiIiIiHH/iIiIiIhO8Twg7IiIiIhx/4iIiIiIiIiHH/iIiIiIXujSF4iIiIiIiIiHH/iIiEnsbHE5iIiIiIiIhx/4iIiIiEWzLLTNhx/4iIiIiIiIhx/4iEfDPJPMiIiIiIiIiHH/iIiIhFMDy8/IiIiIiIiHH/iIiIPYUVs3rqiIiIiIiHH/iIiIiIiIiIcf+IiIiIiIVSfb2IiIiIiIiIhx/4iIiIiIhBnBz2PoiHH/iIiIiIiIiHH/iIiIiIhBnBz2PoiIcf+IiIiIiIiIcf+IiIiIiIiIhx/4WE7YsYiIcf+IiIiIiIiIcf+IiIiIiIiIRrMspM2IiIiIiIhx/4iIiIiIiIhEICzN/YiIiIiIiIhx/4iIiIhK2ixiXYiIiIiIiIhx/4iIiIiIiIhEICzN/YiIiIiIiIhx/4iIiIiEG3jPSHiIiIiIiHH/iIiIPcLVsz0qiIiHH/iIiIiIiIMvshvgTecf+IiIiIiIiIcf+IiIiIiIiEd03JiyiIiIiIiIiHH/iINqhhuleeiIiIiHH/iIiIiIiIiIQpwc5j6IiIiIiIiIhx/4iIiEvRHFLuiIiIiIiIhx/4iIiISVc8eoyIiIiIcf+IiIiIiIiIhx/4iIiIiIiIiHH/iEvzbFDJiIhx/4iIiIiIiIiEEZLP5tiIiIiHH/iIiIiIiEr8fHA4/4iIiIiIiIhx/4iIS+o8UVyIiIiIhx/4iIiIiIiIiEOsLNU9iIiIcf+IiIiIiIRG3cySKIiIiIiIcf+IiIiITxSMHreIiIiIiIiIcf+IiIPWqks5VbiIiIcf+IiIiIiIgw/VGwEq6IiHH/iIiIiIiIiIRCAszf2IiIiIiIiHH/iITX48OByIiIiIcf+IiIiIiIiIhx/0RkzMmziIcf+IiIiIiIiIcT3/M7IAzIiIiIiIiIiHH/hOsuwk0Ycf+IiIiIiIiIhx/4PH7RtIEuiIiIiIhx/4iIiIiIiEub3FZCiIiIiIiHH/iIiIiIhAK2wOSYiIiIiHH/iIiIiIShjsbnGIiIiHH/iIiIiIiEhHLIuNiIiIiIiIhx/4iIiIiExuLEkdiIiIiIiHH/iIiIiIiEEZLP5tiIiIiIiIcf+IiIiECVPAesiIiIiIcf+IiIiIiE51LDit/4iIiIiIiIhx/4iIiIP0+SsbBtiIiIiIiIhx/4iIiEnaLHJdcf+IiIiIiIiIcf+IiIiIhHRyyrjf+IiIiIiIiIcf+IiIiIiEhHLIuNiIiIiIiIiHH/iIiIiIhIRyyLjYiIiIiIiIhx/4iIiIiISl4cah6Ihx/4iIiIiIiIhx/4iIiIiIiIiE91LBitiIiIiIhx/4iIiIhFMDy8/IiIiIiIhx/4iIiIiIiIhMbixJHYiIiHH/iIiIiIiIQyAs3f1x/4iIiIiIiIhx/4iEQwPMz8cf+IiIiIiIiIcf+IiIiIiIRlKMqteIiIiIiIhx/4iIiIiIiITxSMHreIiIiIhx/4iIiIiIiIiEY3HKyOiHH/iIiIiIiIiHH/iIiIiIiIhXutlFiIiIiIiHH/iIiIiIhKXhxqHohx/4iIiIiIiIiHH/hHRyybjYiIiHH/iIiIiIiIiD8JY7H2nIiIiIiIcf+IiIiIg83YS0Intx/4iIiIiIiIiHH/gzkXG9bo6IiIcf+IiIiIiIiIcf+IiIiIT5d8FoiIiIcf+IiIiIiIiIcf+DFvAb+Q/oiIiIiIcf+IiIiIiIQtnc4mKIiIiIiIiHH/iIiIhDICzd/YiIcf+IiIiIiIiIhx/4iIiIiIS9EcUu6IiIiIhx/4iIiIiIiEOsLNU9iIiIiIcf+IiIiIiIR8M8k8yIiIhx/4iIiIiIiIhPFIwet4iIiIhx/4iIiIiITnUsOK3/iIiIiIiIiHH/iIiIiIiEE7fPxIcf+IiIiIiIiIcf+IOi8UttDriIcf+IiIiIiIiIhxTPE8MOyIcf+IiIiIiIiIhxSNoscl2IiIhx/4iIiIiIiD/dQbEivoiIiIiIiIhx/4iFQn3NiIiIhx/4iIiIiIiITImcR2aIiIiIiIiHH/iIiIiIhK2ixiXYiIiIiIiHH/iIiIiIiIiIUIzQg4iIiIhx/4iIiIiIiIhx/4iIiIiIiIiHH/iIiIiIiIiIcf+IiIiIiIiIcf+IiIiIiEraLGJdiIiIiIiIcf+IiIiIiIiIhx/4RLw8xDyIiIiIiIcf+IiIiEdZbJppiIiIiIiIhx/4iIiIPH7RtIEuiIiHH/iIiIiIiIiEfDPJPMiIcf+IiIiIiIiIcf9HRyybjYiIiIhx/4iIiIiIiEfDPJPMiIiHH/iIiIiIiIiHFCoxzVzoiHH/iIiIiIiIiIcf+IiIiIiIiIcUVZbKppiIiHH/iIiIiIiIg40+G4LB6IiIiIiIhx/4iIhNfjw4HIiIiHH/iIiIiIiDeLBLl0+4iIhx/4iIiIiIiIMfRBvwu+hx/4iIiIiIiIiHH/iISXmMiGf/iIiIiIiIiIcf+IhFsyy0zYiIiHH/iIiIiIiIS9EcUu6IiIiHH/iIiIiIiIRM58wxiIiIiIiIiHH/iIiIMc6zvzFMiIcf+IiIiIiIiIhx/0jTTILLiIiIiHH/iIiIiIiIiIcf+IiIiIiIiIcf+IiIiIiIT3UsGK2IiIiIiIiIcf+IiIiIiElXPHqMiIiHH/iIiIiIiIiIcf+EOjHNXOhx/4iIiIiIiIhx/4iIiIiIiIhJVzx6jIcf+IiIiIiIiIhx/4SGl8iWiIiIiIiHH/iIiIiE51LCithx/4iIiIiIiIhx/4OOGmuB5ZiIiIiIiHH/iIiIiIiEMgLN39cf+IiIiIiIiIhx/4hH3FySOoiIiIiHH/iIiIiIiEraLGJdiIiIiIiHH/iIiIiITxSMHreIiIiIiIiHH/iIiIRKMcxc6IiIiIiIhx/4iIiIiIiIiHH/iIiIiIhL0RxS7oiIiIiHH/iIiIiF3o0xdx/4iIiIiIiIhx/4iIiD04AbPH/oiIiIiHH/iIiIiEyAjFf3/4iIiIiIiIiHH/PwBTsf+siIhx/4iIiIiIiIiDohsrbeTYiIiIiIiHH/iIiIiIhAlTwHrIiIiHH/iIiIiIiIiITqLcJdKIiIiIiIiHH/iIiIiEArbA5JiIiIiIiHH/iIiIiElXPHqMiIiIhx/4iIiIiIiIiHH/iIhHRyybjYiHH/iIiIiIiIiIcVGT3myIiIiIiIhx/4iIiIiIiIhx/4iIiIiIiIiHH/iEjKHINeiIiIiIiIcf+IiIiIiIiIhx/1nB1z6IiIiIiIhx/4iIiIhEvDzEPIiIcf+IiIiIiIiIcf+IiIiIiIiIhx/4iIQyAs3f2IiIiHH/iIiIiIiE7xPCDsiIiIhx/4iIiIiIiIhIRyyLjYiIiIiIcf+IiIiIiIhEoxzFzoiIiIcf+IiIiIiIiIcf+ITPpMQFuIcf+IiIiIiIiIhx/4TOEsQe2IiIiIhx/4iIiIiIiIiHFNdSworYiIiIiHH/iIiIiEfDPJPMiIiIiIcf+IiIiIhJVzx6jIiIiHH/iIiIiIiIiIcf+IiIiIiIiIhx/4iIiIiIhCEBzu/oiIiIiHH/iIiIiIiIhGsyykzYiIiIiIiIcf+IiIiIiIiIhx/4iIiIiIhQjNCDiIiIiIiHH/iIiIiIiIiIcf+IhOdSworYiIhx/4iIiIiIiIiHH/iITgtcL0qIiIiIcf+IiIiIiFnB1z6Icf+IiIiIiIiIhx/4Mp8WvmDpcf+IiIiIiIiIhx/4iETFbMOpiHH/iIiIiIiIiIcf+EIpPO1siIiIiIiIhx/4iIiEfDPJPMiIiIiIiHH/iIiIiIiIiIcf+IiIiIiIXFXUqoiIiIiIiIiHH/iIQZwc9j6IiIiIiHH/iIiIiIiIiIcf+IiIiIiIiIhx/4iIiIiIiIhx/4iIiIhFsyy0zYhx/4iIiIiIiIhxT55cBhqIiIiIiIcf+IiIiE1lHDmuiIiIiIhx/4iIiIiIiIhMbixJHYiIiHH/iIiIiIiIiIcf+IiIiIhEoxzFzoiIiIiHH/iIiIiIhIRyyLjYiIiIiIiIhx/4iIiIiIiIiHH/iIiIiIiIT/gcEH6Ihx/4iIiIiIiIiHH/iIiIiIhIRyyLjYiIiIiIiIhx/4iIhIyhyDXoiIiIiHH/iIiIiIiIiIcf+IiIiIiIiIhx/4iIiIQik87WyIiIiHH/iIiIiIiITG4sSR2IiIiIcf+IiIiIiIiIcf+IiIiIiIiIhxSm4sWR2IiHH/iIiIiIiIiITWUcOa6Ihx/4iIiIiIiIhx/4iIiIiIiIiHH/iIW1XVqoiIiIcf+IiIiIiIiIcf+IiIiIiIiE1lHDmuiIiHH/iIiIiIiIiHH/iIiIiIiIiIcf8ygWG+fp6IiIiIiIiIhx/4iIhJVzx6jIiIiIiIcf+IiIiIiFe62UWIiIiIiIiHH/iIiFKT3myIiIhx/4iIiIiIiIMuIBvh3+iIhx/4iIiIiIiIiHH/T4U8J6z/iIiIiIiIiIcf+IiIQBksD22HH/iIiIiIiIiIcf+IiIiIiIhK2ixiXYiIiIiIcf+IiIiIhI5YyBp4iIiIiIiHH/iIiIiIQ8584xj/iIiIiIiIiIcf+IR8M8k8yIiIiIiIiIhx/4iIiEpeHGoeiIiIcf+IiIiIiIiEpeHGoecf+IiIiIiIiIcf+IQqws5T2Ihx/4iIiIiIiIhxS2UcSa6Icf+IiIiIiIiIhx/4iIiIiIiIhx/4iIiIiIiIiHH/iIiEEQHA/+/4iIiIiIiIhx/4iIW1XVqoiIiHH/iIiIiIiIiIWsHWPoiIiIiIiIcf+IiIiIiIiIhx/4iIiIiIiIiDMVpL3qW4iIiIiIiIiHH/iIiIiIiEjKHINeiIcf+IiIiIiIiIhx/4iE1lHDmuiIiIiIiIiHH/iIiIiIiIhL6jxRXHH/iIiIiIiIiIcf+EbVfKKoiIiIiIiIcf+IiIiIiIhEbdzJIoiIiIiIcf+IiIiIiExuLEkdiIiIiIhx/4iIiIiDGTob9sXohx/4iIiIiIiIiHH/iIiE4LXC9KiIiIhx/4iIiIiIiIhx/4iIiITG4sSR2IiIiIiIiHH/iIiIiIRTA8vPyIiIiIiHH/iIiIiIiIiIMqzBvlM+iIiIhx/4iIiIiIg4uHG4R46IiIiHH/iIiIiIiEMgLN39cf+IiIiIiIiIhx/4iE7xPCDsiIiIiIiIiIcf+IiIiIiIiIhxNpYhuWneiIiIiIiIiIcf+IiIiIiIiIhx/4iIiIiIiIhx/4iIiIiIiIiHH/iIiIiIiIiIcf+IiIiITG4sSR2IiIiIiIhx/4iIiIiITvE8IOyIiIiIcf+IiIiIiIRKMcxc6IiIiHH/iIiIiIiIiIcf+IiIgxbwG/kP6IiHH/iIiIiIiIhN4Swx7YiIiIiIiIhx/4iIOSoht9XeiIiIiIcf+IiIiIiIiIcTxqpLOVW4iIiIiIiHH/iIiIiDaGEbp57oiIiIiIiIiHH/iIhFMDy8/IiIiIiIiIiHH/iEXejLIXiIiIiIiIiHH/iIiIiEOsLNU9iIiIiIiIhx/4iIiIiIiIhZTtexiIiIhx/4iIiIiIiEzzbEDJiIiIiIiIcf+IiIiIiIiIcTB4Mb+HzoiIiHH/iIiIiIiEASTA/biIiIiIiIiHH/iIhCvmzkGYiIiIiIiIhx/4iIiIiIiIhx/4iIiEIybOzZiHH/iIiIiIiIiIcVGT3myIiIiIiIcf+IiIiIQhAc7v6IiIiIiIiHH/iIiITOEsQe2IiHH/iIiIiIiIiIcf9GQEyr+4iIiIiIcf+IiIiIiIiIcf+IiIiIiIiIhx/4iIiIiIiIiHH/iIiISl4cah6IiIhx/4iIiIiIiIiHH/iIQBksD22Ihx/4iIiIiIiIiHH/iIiIiIiIiEdZbJppiIiIcf+IiIiIiIiIhO8Twg7IiHH/iIiIiIiIiIcf+IiIiIg2sTO6TsyIiIiIiIhx/4iIRcxMwzv/iIiIiIiIiIcf+IiIiERbnMpGiHH/iIiIiIiIiHH/iIiIS+o8UVyIiIiHH/iIiIiIiEZATLv7/4iIiIiIiIiHH/iITWUcOa6IiIiIiIiIcf+IiE9P/CsA/4iIiIiIiIiHH/iDaoYbpXnoiIiIiHH/iIiIiIiITKvsRUGIcf+IiIiIiIiIcf+IiIiIiIiIhx/4iIiIiIT3UsGK2IiIiIiIiIhx/4iIRjccrI6IiIiIiIhx/4iIiIiIiIiHH/iIiIiIiIiIcf+IX3zRg4iHH/iIiIiIiIiIcf+IiIiIiEpeHGoeiHH/iIiIiIiIiIcf9HRyybjYiIiIcf+IiIiIiIiIhx/0hyrIjViIiHH/iIiIiIiIiIcf+IiIiIiIhK2ixiXYiIiIiIcf+IiIiIOrZBtkm+iIiHH/iIiIiIiIhEvDzUPP+IiIiIiIiIcf+IiIRkBMq/uIiIcf+IiIiIiIiIhx/4iIiIiIiIiHH/iIiIiIQZwc9j6IiHH/iIiIiIiIiISMock17/iIiIiIiIiIcf+IiIiIiIiIhx/4hUJ9zYiIiIcf+IiIiIiIhM82xAyYiIiIiIiHH/iIiIhWuttF/4iIiIiIiIiHH/iIS+o8UVyIiIiIiHH/iIiIiIRbMstM1x/4iIiIiIiIiHH/iELHnOOGiIiIiIcf+IiIiIiEDS/APQcf+IiIiIiIiIhx/4iDpuwbaRPnH/iIiIiIiIiIcf+IiIiIiIiIhx/4iIiIiE1lHDmuiIiIiHH/iIiIiIiIiIcf+IiIiIiIiIRKMcxc6IiHH/iIiIiIiIiIcf+IiIiIiEGcHPY+iIcf+IiIiIiIiIhx/4iIiITxSMHreIiIiIiIiIhx/4iIiIiISnmMaGeIiIiIhx/4iIiIiEeN/JcgiIiIiIiHH/iIiIQsec44aIiIcf+IiIiIiIg4nQG4Yv5x/4iIiIiIiIiHH/RLw8xDyIiIiIiIhx/4iIiD+F0bF6LoiIiIiIcf+IiIiIiDCcsbBzToiIcf+IiIiIiIiE1lHDmuiIhx/4iIiIiIiIiHFBKTztbIiIiIiIiIiHH/iIQE28DCSIhx/4iIiIiIiIiHH/iIhffNGDiHH/iIiIiIiIiHH/g7gCK1f92IiIiHH/iIiIiIiIiIcf+IiEzhLEHtiIiIcf+IiIiIiIiIhx/4iIT/gcEH6IiIiIiIcf+IiIiIiIiIhx/4iIiIhDICzd/YiHH/iIiIiIiIiIcf+IiIiIiIiIcf+E2HbDeJiIhx/4iIiIiIiIiDJ/sr6ATYiIcf+IiIiIiIiIcf9IVzyajP+IiIiIiIiIcf+IiITvE8IOyIiIiIiIiHH/iIiIiIRbMstM2HH/iIiIiIiIiHH/iEMgLN39iIiIiIhx/4iIiIiIiIRKMcxc6IiIcf+IiIiIiIiIhx/4iIiIiIiIhx/4iIhI/qyAFYiIiIiIcf+IiIiIiE+OTBcbiIiIiIcf+IiIiIiIQbeM9IeIiIiIhx/4iIiIiIiERt3MkiiIiIiIhx/4iIiIiEraLGJdiIiIiIiIhx/4iIiECVPAesiIiIiIhx/4iIiIiE0v3D0CiIiIiIiIcf+IiIiIiIiISNxcgjqIiIiIiIiHH/iIg7UxO1rOyHH/iIiIiIiIiIcf+IiDVZArum/XH/iIiIiIiIiHH/iIiEvRHFLuiIiIiIiIiIcf+ITj/sLAGIiIiIiHH/iIiIiIg62DO2J8yIiIiHH/iIiIiIiIg4ecO4hjyIiIiHH/iIiIiIiIg96KGzF16IiIiIiIcf+IiIiIQik87WyIiIhx/4iIiIiIiITvE8IOyIiIcf+IiIiIiIiIhx/4iIiIiIhCKTztbIiHH/iIiIiIiIiIcTc6dLjFi4iIhx/4iIiIiIiIhxQaws5T2IiIhx/4iIiIiIiIhx/4hDznzTGIiIiIcf+IiIiIiIiIcf+IiIiIiIOBoRuOXuiIiIiIiHH/iIiIiIiIiHH/S+o8UVyIiIiIiIiHH/iIiIiITWUcOa6IiIiIhx/4iIiIiITYCMN/eIiIiIiIiIcf+IiIiEJdzOojiIiIhx/4iIiIiIiIhMDYxPJ4iHH/iIiIiIiIiIcf+IiIiEXFbLOpiIiIiIiIiIcf+IiIiIiIiIhx/4iIiIiIiISMocg16HH/iIiIiIiIiIcf+IiIiIiIQyAs3f1x/4iIiIiIiIiHH/iIiIiExuLEkdiIiIiIiIcf+IiIiIhJ7GxxOYiIiIiHH/iIiIiIhKGOxucYiIiHH/iIiIiIiIMOQxsCvOiIiIiIiHH/iIiIhDS4zbR4iIiIiIhx/4iIiITG4sSR2IiIiIiIiHH/iIiIiIiIhN4Swx7YiIiIiIiIhx/4iIiIiIiIiHH/hJ2ixyXYiIcf+IiIiIiIiIhx/4hEQnzL2IiIiIiIiIcf+IiIiIiIiIhxPtuysSRNiIiHH/iIiIiIiIhMiZxHZoiIiIiIiIcf+IiIhMbixJHYiIiIiIiIhx/4iDGKcb91joiIiIiIiIiHH/iIiIiIiIiHH/iISMocg16IiIiIiIhx/4iIiIhLBqxflYiIiIiIhx/4iIiIiEZATKv7hx/4iIiIiIiIiHH/gw6xGwJO6Ihx/4iIiIiIiIhxSm4sWR2IiIcf+IiIiIiIhIUFyK+oiIhx/4iIiIiIiIiHH/iIiIhDICzd/YiIcf+IiIiIiIiIg/oEKxX72IiIiIcf+IiIiIiD4UIrLr3YiIiIiIiIcf+IiIiIiIiIcf+IiIiIiIiIT/gcEH6Icf+IiIiIiIiIcf+IRmusqUWIiIiIiIiIhx/4iIhBt4z0h4iIiIiIiIiHH/iIiIiIiIiIcf+IiIhCKTztbIiIiIhx/4iIiIiIhVJ9vYiIiIiIiIiHH/iIiISuNcYcqIiIiIiHH/iIiIiIiIQik87WyIcf+IiIiIiIiIcf+IiIX3zRg4cf+IiIiIiIiIhx/4iIiIiIiIhx/4iIiIiIiIiHH/iIiIiIiIiIcf+IiIiIiIiIcf+IUpPebIiIiIiHH/iIiIiIiIiIcf+IiIiIiIiIcf+IWcHXPoiIiIiIcf+IiIiIiIiIhx/4iIiEWzLLTNiIcf+IiIiIiIiIhx/4iIiIiIiIhCKTztbHH/iIiIiIiIiHH/iEGcHPY+iIiIiIiIcf+IiIiIiIiIcUbKHKNe/4iIiIiIiIiHH/iIiIiIiIRrMspM2IiIiIiIiIcf+IiIiIRnTcqLKIcf+IiIiIiIiIRue8oYSIiIiIiIhx/4iIiIiIiIiEOsLNU9iIiIcf+IiIiIiIiIRbw8tDyIiIiIiIiIhx/4iIhAycwEY4iIiIiIhx/4iIiIhHe7yYRHH/iIiIiIiIiIcf+IiIiIiIiIcf+IiIiIiIiIhx/4iIiIiIiES8PMQ8cf+IiIiIiIiIhx/4iIiIhHRyyrjf+IiIiIiIiIhx/4iIiIiIiIhx/4iF980YOIhx/4iIiIiIiIiHH/iIiIiIiIiHH/iIiIhEoxzFzoiIiIiIiHH/iIiIiIiIiHH/iIhEoxzFzoiIiIiIiIiHH/iIiIiIiIiHH/hIyhyDXoiIiIiIiIhx/4iIiIiIiIhx/4iIhNBHw/uIiIiIiIcf+IiIiIiIiIcf+IiIhFsyy0zYiIcf+IiIiIiIiIcf+IiIiIiIiIhx/4iIiIhGNxysjoiIiIhx/4iIiIiIiIhBnBz2PnH/iIiIiIiIiHH/iIiDafMbpgzoiIiIiIiHH/iIiIhEOUzMa4iIiIiIiIiHH/iIiIiIRjccrI6IiIiHH/iIiIiIiIMumCvhZ9iIhx/4iIiIiIiIhx/0dHLJuNiIiIiHH/iIiIiIiIhGzEyjO4iIiHH/iIiIiIiIiIcf+IiIQqws9T3/iIiIiIiIiIcf+IiIQqws9T3/iIiIiIiIiIcf+IgyIMG+3z6IiIiIhx/4iIiIiEsfzF4DiIhx/4iIiIiIiIiHH/hBnBz2PoiIiIiIiHH/iIiIiIiIiIcf+IiEdHLJuNiIcf+IiIiIiIiIhx/4NgoBuvX+iIiIiIiIcf+IiIiIiIQNL8E9D/iIiIiIiIiIcf+IhMgIxH94iIcf+IiIiIiIiIhx/4TOEsQe2IiIiIhx/4iIiIiIiIhXutlFiIiIiIhx/4iIiIiIiIhBIlz92ohx/4iIiIiIiIiHH/iE4UjC63iIcf+IiIiIiIiIhx/4iIO6QBtVv+iIiIiIiIhx/4iIhPl3wWiIiIiIcf+IiIiIiIiIhJVzx6jHH/iIiIiIiIiIcf+IiIhOdSworYhx/4iIiIiIiIiHH/hG98ywg/+IiIiIiIiIhx/4hEMDzM/HH/iIiIiIiIiIcf9DoxzVzohx/4iIiIiIiIhx/4g3liG5ad6IiIiIiIiHH/iIiEyAjEf3iHH/iIiIiIiIiIcf89+LG0B07/iIiIiIiIiHH/iIiE51LCitiIhx/4iIiIiIiIhx/4iIiIiIiE2i3DXScf+IiIiIiIiIcf+IhKgrxn1IiIiIiIcf+IiIiIiIiIhx/4hC0Mzi84hx/4iIiIiIiIiHH/iE3xPEDs/4iIiIiIiIiHH/iIiIhO8Twg7IiIiIiIhx/4iIiIhKXhxqHoiIcf+IiIiIiIiIhx/4iIiIiIiE3hLDHtiIiIiIiIiIcf+IiIiIiIiE7xPCDsiIiHH/iIiIiIiIiEGuXPUaiIiIiIiIcf+IiIiIiIhL6jxRXIcf+IiIiIiIiIhx/4iIiIiIiIiHH/iIiFKT3myIiIcf+IiIiIiIiIhx/4iIiIiIiIiHH/iISGl8iWiIiIiIcf+IiIiIiIiIhAsKwF9YiIiIhx/4iIiIiIVSfb2IiIiIiIiIiHH/iIiIiIiIiIcf+IhDICzd/YiIiIhx/4iIiIiIiIiHH/iIiIiIiIiHH/iEGlTPWriIiHH/iIiIiIiIiE6QnCb2hx/4iIiIiIiIiHH/iIiIiIiIhHYpyZ1ocf+IiIiIiIiIhx/zRrQryUvXH/iIiIiIiIiIcf+IiDYKAbr1/oiIiIiHH/iIiIiIiIP1FBsa6+iIhx/4iIiIiIiIiEraLGJdiIiIhx/4iIiIiIiEHAvPP0iHH/iIiIiIiIiIcVdO2LGIiIcf+IiIiIiIiIhx/4iIRtV8oqiIiIiIhx/4iIiIiIiIiHH/iIiITnUsKK2Icf+IiIiIiIiIhx/4iIiIiIiIiHH/Sdoscl2IiIcf+IiIiIiIiIhx/4iEfDPJPMiIiIiIiIiHH/iIiIiIiIhBGSz+bYiIiIiIcf+IiIiIiIiIcf+IiIiIiIiIhx/4iIiIiIiIiHH/iIg3liG5ad6IiIiIiHH/iIiIiIXejUF/+IiIiIiIiIcf+IhH3FySOoiIiIhx/4iIiIiIiIiHH/iIiIiIiIiHFLL9xNAoiIiHH/iIiIiIiIhNgIw394iIiIiIhx/4iIiIhO8Twg7IiIiIiIcf+IiIiIiIiIcf+IStEcYu6HH/iIiIiIiIiIcf+IiIiIiIiIcUuAjEf3iIiIiIcf+IiIiIiIhNotxF0v+IiIiIiIiIhx/4iIhGdNyosoiIhx/4iIiIiIiIiHH/Qsec44aIiIiIiIcf+IiIiIhEQnzL2IiIiHH/iIiIiIiIhe6NIXiIiIiIiHH/iIiIiIiIiIcf+IiIiIiIiIhx/4iIiIhP+BwQfoiIiIcf+IiIiIiIhSk99s/4iIiIiIiIhx/4iIhYTtixcf+IiIiIiIiIhx/4iIiIiIiIhx/4iIiELQzPLz/4iIiIiIiIiHH/iISITsh7GIiIiIiIiIhx/4iIhHwzyTzIiIiIiIiHH/iIiIiIiIiHH/iIiIiIiIiIcf+IiIiIiIiIhx/4iIiITA2MTyeIiIiIiHH/iIiIiIiIiHFBrCzlPYiIiHH/iIiIiIiIiEOsLNU9iIiIhx/4iIiIiIiIhxS+EsQe2IiIiIiIhx/4iIiITpCcJvaIiIiIcf+IiIiIiE7xPCDsiIiIiHH/iIiIiIiIiHH/Q23c2SKIiIhx/4iIiIiIiEEZLP5tiIiIiIiHH/iIiIiIOYJSt32tiIhx/4iIiIiIiIhx/4iIiIiEA0nA22iIhx/4iIiIiIiIiHFAXcwLI/+IiIiIiIiIcf+IiIiIiIiINbPBu0w+iIiIiIiIhx/4iIiIUIzQg4iIiIiIiIiHH/iIUpPebIiIiIhx/4iIiIiIiDurgrVUfYhx/4iIiIiIiIiHH/iIiIiINp8xumDOiIiIiHH/iIiIiIiE6QnCb2iIhx/4iIiIiIiIhx/4iIiE/4HBB+iIiIiIhx/4iIiIiIiIhx/4hP+BwQfoiIiIiIiIhx/4iIiDyicrRdjYiIhx/4iIiIiIiIiHH/iIiIiIhGQEyr+3H/iIiIiIiIiIcf+ExlHFmu/4iIiIiIiIiHH/iEO1XNSqiIiIiIiIhx/4iIiIhNHZw+JnH/iIiIiIiIiHH/iIiIQyAs3f2IiIhx/4iIiIiIiIhEICzN/YiIiIiIiIhx/4iIiIg2nzG6YM6IiIiIhx/4iIiIiIiIhx/0IpPO1siIiIiIiIiHH/iIiIX3zRg3H/iIiIiIiIiIcf+IiIiIiIiIcf+IiIiF980oP/iIiIiIiIiIcf+IiIhIUFyK+oiIiIiIhx/4iIiIiITPNsQMmIiIiIiIiIcf+IiIiE7xPCDsiIiIiIiHH/iIiIiIiEKlTOWriIiIiIiIcf+IiIiIR8M8k8yIiIiIhx/4iIiIiIRbMstM1x/4iIiIiIiIhx/4iIiEfDPJPMiIiIiIiHH/iIiIiIQdncA2L/iIiIiIiIiHH/iIiIiIhG1XyiqIiIcf+IiIiIiIiIcf+IiIiIiIiIhx/4iIhEQnzL2IiIiIiIcf+IiIiIhPAkwf23H/iIiIiIiIiIcf+EVrrMlF/4iIiIiIiIiHH/iIiIiE51LCitcf+IiIiIiIiIhx/4iIiIiIiEjKHINeiHH/iIiIiIiIiIcf+IiIiEpeHGoeiIiHH/iIiIiIiIiIcf+IQik87WyIiIiIiIhx/4iIiIiEXejLIXiIiIhx/4iIiIiIiIhxQqMc1c6Ihx/4iIiIiIiIiHH/iDE5g7/GfIiHH/iIiIiIiIiIcf+IOGeDuJh8iIiHH/iIiIiIiIiHH/iEcB/J/giIiIiIcf+IiIiIiIiIRCAszf2IiIiIiIiIcf+IhMd1xIioiIiIiIhx/4iIiIiIRjccrI6IiIhx/4iIiIiIiIiHH/iIiIiIiIhP+BwQfohx/4iIiIiIiIiHH/iIiIiIiIQRks/m2IiIiIiIcf+IiIiE8UjB63iIiIiIiIiIcf+IiIiIiIhL0RxS7oiIiIcf+IiIiIiIiIhxSZvcZkKIiIiHH/iIiIiIiIiIcf+IOjoxtsXOhx/4iIiIiIiIiHH/iIg2nzG6YM6IiIiIiIiHH/iIiIiEp5jGhniIiIiIiHH/iIiIiIiISMocg16Icf+IiIiIiIiIhx/4iIiIiIiEUwPLz8iIiIhx/4iIiIiIiIiEraLGJdiIiIhx/4iIiIiIiIiHH/iIiEAZLA9thx/4iIiIiIiIiHH/iIiEEiXP3aiIiIiIiHH/iIiIiEdHLJuNcf+IiIiIiIiIcf+IQyAs3f2IiIiIiHH/iIiIiIiE36TDBbiIiIiIcf+IiIiIiIhGUoyq14iIiIiIhx/4iIiIhFMDy8/IiIiIiIhx/4iIiIhK2ixiXYiIiIiIiIhx/4iIiIQJU8B6yIiIiIhx/4iIiIiIiIiHH/Q6Mc1c6Icf+IiIiIiIiIcf+IiIiIiIiIS9EcUu6IiIhx/4iIiIiIiIhx/4iIiIiIiIiEUwPLz8iIhx/4iIiIiIiIiHH/RtV8oqiIiIiIiIiHH/iIiIiIiIiIcf9N8Tww7Icf+IiIiIiIiIhx/4iDL5NL4Gy4iIcf+IiIiIiIiIcf+IiIiEMgLN39iIiHH/iIiIiIiIiHH/iIiE51LCitiIhx/4iIiIiIiIhx/4hAGSwPbYiIhx/4iIiIiIiDeWIblp3ohx/4iIiIiIiIiHH/iEKsLOU9iHH/iIiIiIiIiIcf+IgwMqOw3VyIiIcf+IiIiIiIiD0L8bT0Dv+IiIiIiIiIhx/4Oa0Rt1Luhx/4iIiIiIiIiHH/iECVPAesiIiIiIiIiHH/iIiIiIiIiIcf+IiIiIiIiIcf9NJsw9k4hx/4iIiIiIiIiHH/iIiIiEhpfIloiIcf+IiIiIiIiIhx/4hGQEyr+4iIiIhx/4iIiIiIiIhMiZxHZoiIiIiIiHH/iIiIg4yCO4N9yIhx/4iIiIiIiIiHFGAfyf4IiIiIiIiHH/iIiIiIQJU8B6yIiIiHH/iIiIiIiIiHH/iIiIhFsyy0zYiHH/iIiIiIiIiHH/iIM43VvXIqiHH/iIiIiIiIiIcf9AGSwPbYiIiHH/iIiIiIiIhEvDzUPP+IiIiIiIiIhx/4iD04AbPH/oiIiIiIiHH/iIiIiIiIiHH/iIiEGcHPY+iIiIiIcf+IiIiIiIiE1lHDmuiIhx/4iIiIiIiIiHH/iIiIiIiIiEpgbGn5iIiIiIiHH/iIiIiIiECVPAesiIiHH/iIiIiIiIiIcTq9IbVC3oiIiIiIhx/4iIiIS+o8UVyIiIhx/4iIiIiIhBnBz2Pohx/4iIiIiIiIiHH/hOC1wvSoiIiIiIhx/4iIiIiIiIhPsuwU0YiIhx/4iIiIiIiIhx/zL7Ib4E3oiIiIiIiHH/iIiIhAGSwfbf+IiIiIiIiIhx/4iE6QnCb2iIiIiIiIcf+IiIhDznzTGIhx/4iIiIiIiIiHH/iIiIiIhM4SxB7XH/iIiIiIiIiIcf+EAZLA9tiIiHH/iIiIiIiIiIcf9DoxzVzocf+IiIiIiIiIhx/4iIiIiIiIiHH/iIiIiIiE1lHDmuiIiIcf+IiIiIiIiIhx/4iIiIiDEgY7/fnIiHH/iIiIiIiIiHH/hBO3z8SIiIiIiIcf+IiIiIiIRkBMu/v/iIiIiIiIiHH/iIiIg2nUS6YruIiIhx/4iIiIiIiIhxR1c8ioxx/4iIiIiIiIhx/4iIiDCcsbBzToiIiIhx/4iIiIiIiIg1mFG7Z66IiIhx/4iIiIiIiIhx/4iIiIiIiIiExuLEkdiIiHH/iIiIiIiIiIcUdpfIloiIiIiIiIcf+IiIiIhMbixJHYiIiIiIhx/4iIiIiEFW7PqRiIiIiHH/iIiIiIiIg3sZG5Tm6IiIiIcf+IiIiIiIiIhxT0bsC5GHH/iIiIiIiIiIcf+FnB1z6IiIiIiIcf+IiIiIiEfunJEWiIiIiIiIhx/4iIiIiECVPAesiIiIhx/4iIiIiIiIhPFIwet4iIiIhx/4iIiIiIg8XIG0o36IiIiIiIiHH/iIiIiIiE91LBitiIiIiIiIiHH/iIiIiElXPHqMiIiIhx/4iIiIiIiITibMLZOIiIhx/4iIiIiIiIR2KcmdaHH/iIiIiIiIiHH/iISZT8drCIiIhx/4iIiIiIiEoY7G5xiIhx/4iIiIiIiIPsuisjRdcf+IiIiIiIiIhx/4iIg8hwK0eP1x/4iIiIiIiIiHH/iISZT8drCIiIhx/4iIiIiIiIg3uBO5R+yIiHH/iIiIiIiIiIcf+IiIiIiIiIhL/HxQOIiIiIiIhx/4iIiIiIiIR0BMm/uIiIiIiIiIcf+IiIiIiIiIcf+DQ3sb3ITv+IiIiIiIiIhx/4iISdoscl2HH/iIiIiIiIiIcf+IhF3oyyF4iIiIiIiIcf+IiIiIiIR438lyCIiIiIiHH/iIiIiIiEhHLIuNiIiIiIiIhx/4iIiIiIiIhx/4hDoxzVznH/iIiIiIiIiIcf+IiIiIiIiIcf+FhO2LGIiHH/iIiIiIiIiIcf+IiIiIiIiIcf+EjsbIE5hx/4iIiIiIiIiHH/iIiIiIiIiFxV1KqIiIiIiIhx/4iIiIiIiIiHH/iIiIiIiIRKMcxc6IiIhx/4iIiIiIiIiHH/iIiIiIiIhIyhyDXocf+IiIiIiIiIhx/4iIiIR1lsmmmIiIiIiIiHH/iIiIiIiIiIcf+IiIiIiIiIcf+IiIiIgwnLGwc06IiIcf+IiIiIiIiIhx/0jTTILLiIiIiHH/iIiIiIiIhGsyykzYiIiIiIiIcf+IiIiIhKXhxqHoiHH/iIiIiIiIiIcf+IiIg+SBGzt+7/iIiIiIiIiIcf+IiIiIiIS+o8UVyIcf+IiIiIiIiIhx/04UjC63iIiHH/iIiIiIiIhEQnzL2Ihx/4iIiIiIiIiHH/g7Q2G1vJ6IiIiIiIiHH/iIiIiIiIiHH/iIhEQnzL2IiIiIiIiHH/iIiIiIiIhARtwMkoiIiIiIiIcf+IiIg8ZbG0mk6IiIiIiIcf+IiIiIhL6jxRXIiIcf+IiIiIiIiIhx/4iIiIiIiIiHH/iIiIiIhGzEyjO4iIiIiHH/iIiIiIhIyhyDXoiIhx/4iIiIiIiIhx/074HDB+/4iIiIiIiIiHH/iIiIiIiIiHH/iIiIiIhIRyyLjYiIiIiIiIhx/4iIiIR2KcmdaIiIiHH/iIiIiIiIN0fBubg+iIiIiIiIhx/4iIiFQn3NiIcf+IiIiIiIiIhx/4g833G0II6IiIiIiIhx/4iIiIhGNxysjoiIiIiHH/iIiIiIiIhEbdzJIoiIiIiHH/iIiIiIiIhGNxysjoiHH/iIiIiIiIiIcf+IiIiIiIhL6jxRXIcf+IiIiIiIiIcf+IiETFbMOpiHH/iIiIiIiIiIcf+IiIiIiIiIcUKjHNXOiIcf+IiIiIiIiIhx/4iIiIO9iRtSduiIiIiIhx/4iIiIiEUwPLz8iIiIiIhx/4iIiIiIQRks/m2IiIiIiIiHH/iIiEHZ3PJiiHH/iIiIiIiIiIcf+D3WYbMpnoiIiIiIcf+IiIiIiIiIhx/4QyAs3f2IiIiIiHH/iIiIiIhCEBzu/oiIiIiIhx/4iIiIiIiIhx/4iIiIiIiIiHFAvmz0GYhx/4iIiIiIiIhx/4iEz6TEBbhx/4iIiIiIiIiHH/iIiETg3MHyiIiIhx/4iIiIiIiIiD3NMbMyzoiHH/iIiIiIiIiIcf+IiIiIhG8Oyg8YiIiIiIhx/4iIiIiIiIiHH/iIWE7YsYcf+IiIiIiIiIhx/4iIiIiIiIiHH/iIiIiIhFsyzEzf+IiIiIiIiIhx/4iIiIiIiIhx/4iIPlpRsqWuiIiIiIiIiIcf+IiIiEOsLNU9iIiIiIiIiHH/iIiIiIOzoxtcXOiIiIiIiHH/iIiIiE6QnCb2iIiIhx/4iIiIiIiIhGNxysjohx/4iIiIiIiIiHH/iIiIiIhFsyzEzf+IiIiIiIiIhx/4iIiIiIiIiHH/iEjKHINeiIiIiIiIcf+IiIiIR0csq43/iIiIiIiIiIcf+IPVpRs6Wucf+IiIiIiIiIhx/4iIRLw8xDyIiIiIcf+IiIiIiIiFe62UWIiIiIiHH/iIiIiIiIiIcf+IiIiIiIiEfDPJPMiIhx/4iIiIiIiIhx/0WzLLTNiIiIiIhx/4iIiIiEhQXIr6iIiIiHH/iIiIiIiIiIcUjaLHJdiIiIcf+IiIiIiIgyeDG+h86IiIiIhx/4iIiIiIiINkdjuriciIiIiIiIcf+IiIiIiIiIhx/4iIiIiIWU7XsYiIiIiIhx/4iIiIiIiIiHH/iIiIQ6ws1T2IiIiIiIiIhx/4iIiITxSMHreIiIiIiIiIhx/4iIQZwc9j6IiIiIhx/4iIiIiECVPAesiIiIhx/4iIiIiIR8M8k8yIiIiHH/iIiIiIiIiIcf81PEa7w7mIiIiIhx/4iIiIiIiIiHH/iIiIiINqhhuleeiHH/iIiIiIiIiHH/iIg0s8G8TD6IiIhx/4iIiIiIiIiHH/iIiIiIiIiHH/iIiIiIQZwc9j6IiIcf+IiIiIiIiIcf+IiIiIiIiIhx/4iIiIiIVCfd2P+IiIiIiIiIcf+IiFtV1aqIiIhx/4iIiIiIiIiHH/iIiIhKXhxqHoiIhx/4iIiIiIiIiHH/hEW5zKRoiIiIhx/4iIiIiIiIhx/4iIiIiIiIiHH/iIiIiIiIiIcf+IiIiIiIiIcf+IiIiEzhLEHtiIhx/4iIiIiIiIhx/zV5B7uG+IiIcf+IiIiIiIiIP2oDsZX8iIiIiIiIhx/4iIiETFbNOp/4iIiIiIiIiHH/iIiEso/F1wiHH/iIiIiIiIiIcf+IiIiIiIiIcf+IiIiIiF7o0heIiIiIiIiIhx/4iIiIRUlcu2qIiIcf+IiIiIiIiIg4NYG4yn6IiIiIiIiHH/iIiIiIiIiIRjccrI6Icf+IiIiIiIiIcf+IiIiIiIiIhx/4iIiEIQHO7+iIiIiIiIiHH/iIiIR8M8k8yIiIiIiIcf+IiIiIhFZMy5s4iIiIiIhx/4iIiIiIiIhx/4iIiIiIhLcHxY+IiIiHH/iIiIiIiIiHH/g4YAK4n/2IiIiIcf+IiIiIiIiIQSJc/dqIhx/4iIiIiIiIiHFG5YyRp4iIhx/4iIiIiIiIiDzvxLQQO4iIiIhx/4iIiIiIiEGcHPY+hx/4iIiIiIiIiHH/iIiITOEsQe2IiHH/iIiIiIiIiIcf+IhHwzyTzIiIiIiIiIhx/4iIiEnaLIJd/4iIiIiIiIiHH/iIhBO3z8SIiIiHH/iIiIiIiIiE8trB0liHH/iIiIiIiIiHH/hP+BwQfoiIiIiIiIiHH/iIiIhIyhyDXoiIiIcf+IiIiIiIiIhx/4iIiIiIiIhx/4hWutpFiIiHH/iIiIiIiIiIcf+IiIiIiIiIcf+IiIiIhJVzx6jIiIiHH/iIiIiIiIiEbw7KDxiIiIcf+IiIiIiIiDafMbpgzoiIcf+IiIiIiIiIhx/4hL6jxRXIiIiIiIhx/4iIiIiIRKMcxc6IiIiIcf+IiIiIiIiIhxQs580xiIiIiIhx/4iIiIiIiIiHH/iIiIiIiIiIcf+IiIiIiIiIcf+IiIiIiIiIhx/4iIiEhQXIr6iIiIiIiIcf+IiIiISexscTmIiIiIiHH/iIiIiIiE1+PDgccf+IiIiIiIiIhx/4iIiIiIiIhx/4iISMocg16IiIiIiIcf+IiIiIhHwzyTzIiIiIhx/4iIiIiIiIg1jyG7cN6IiIiIiIhx/4iIiIiIiIhx/4iINw/zufAMiIcf+IiIiIiIiIcf+IQyAs3f2IiIiIiHH/iIiIiIiECVPAesiIiHH/iIiIiIiIiHH/iIiIiIiIiEUwPLz8iIiHH/iIiIiIiIiFxV1KqIiIiIiIiHH/iIiIiIiIiHH/iIiIiIiIiIcf+IiEjKHINeiIiIiIhx/4iIiIiIiIiHH/iIiIiIiDM54b3GHoiIiIiIhx/4iIiIiIiIiHH/iIS+o8UVyIiIiIiHH/iIiIiIiEO1XNSqiIcf+IiIiIiIiIhx/0rRHGLuiIcf+IiIiIiIiIcf+Ig2kui6bReIhx/4iIiIiIiIhx/4hN8Tww7HH/iIiIiIiIiHH/iIiIThSMLrdx/4iIiIiIiIhx/4iIiEWzLLTNiIhx/4iIiIiIiIhx/zXuMrsRzYiIiIhx/4iIiIiIiEwNjE8niIiHH/iIiIiIiIiHH/iIiIPrcXskjoiIiIhx/4iIiIiIiIhx/4iIiIQ8580xiIcf+IiIiIiIiIcf+IiIiIiIiIhx/4iIiIiIiIiHH/iIiIiIhMbixJHYiIiIiIcf+IiIiIiIg0WzK8pM2IiIiIiIiIcf+IiIiIiIiIcf+IiIhIyhyDXoiIiIiHH/iIiIiIiIiEIpPO1scf+IiIiIiIiIcf+IhGQEyr+4iIiIcf+IiIiIiIiIhLXhxaHoiIiIiIiIhx/4iIiIiINizyutMNiIiIiHH/iIiIiIiIiIcf+IhPl3wWiIiIiIiHH/iIiIiIiExuLEkdiIiIiIcf+IiIiIiIiIhJCNx/coiIiIiIcf+IiIiIiEOsLNU9iIiIiIiHH/iIiIiIiIiIcf9IaXyJaIiIiIiIhx/4iIiIiIiIiHH/iIiIiIiIiEhHLIuNiIiIiIhx/4iIiIiDVSIrut3YiIiIiIiIhx/4iIiIiEwo/E1wiIiIiIiIiIcf+IiIQBksD22HH/iIiIiIiIiIcf+INT4zu8HMiIiIiIiIcf+IiIiIiIiIhx/0zhLEHtiIiIiIhx/4iIiIiIWU7XsYiIiIiIiHH/iIiIhSk95siIcf+IiIiIiIiIhx/4TfE8MOxx/4iIiIiIiIiHH/iEWzLLTNiIiIhx/4iIiIiIiIUIzQg4iIiIiIcf+IiIiIhKXhxqHoiHH/iIiIiIiIiIcf+IiIiIiIiIcf+IiIiIiIT3UsGK2IiIiIiIiIcf+IiIiF980oP/iIiIiIiIiIcf+IiIWE7Zsf+IiIiIiIiIhx/4iIiEY3HKyOiIiIiIhx/4iIiIiIiIiHH/iIiIhL0RxS7oiIiIiIiHH/iIiIiITG4sSR2IiIiIiIcf+IiIiIiE+XfBaIiIcf+IiIiIiIiIcf+IiIiIiIiIhP+BwQfocf+IiIiIiIiIcf+IiIiIiIiIhx/4iIRkBMq/uIiIhx/4iIiIiIiIhI5YyBp4iIiIcf+IiIiIiIiIhx/4iIiIiIiIhP+BwQfocf+IiIiIiIiIhx/4hOdSworYiIiHH/iIiIiIiIhAEkwP24iIiIiIiIcf+IiIiIiIhBIlz92oiIcf+IiIiIiIiIhx/4iIiIiIiIiHEykXG9bo6IiIhx/4iIiIiIiIiHFHaXyJaIiIiIiIiHH/iIiIiIiIiIcUXDPKPMhx/4iIiIiIiIiHH/iIiIiIiEpeHGoehx/4iIiIiIiIiHH/iISFBcivqIiIiIiIiIhx/4iIT7LsFNGIiIiIiIiIhx/4iIiIRKMcxc6IiIiIiIcf+IiIiIiEub3FZCiIiIiIiIhx/4iIiITxSMHreIiIiIiIiIhx/4iIg7XIG1o36Icf+IiIiIiIiIhx/4hOdSworYiIiHH/iIiIiIiIiIT3UsGK2IiIiIiHH/iIiIiIiFnB1z6HH/iIiIiIiIiIcf+FKT3myIiIiIhx/4iIiIiIiIRKMcxc6IiIhx/4iIiIiIiISoK8d9T/iIiIiIiIiIcf+IiIgxvBW/Q+qIiIiHH/iIiIiIiIiITibMLZOIhx/4iIiIiIiIiHH/hBpUz1q4iIiHH/iIiIiIiIhO8Twg7IiIhx/4iIiIiIiIhKgrx31P+IiIiIiIiIcf+IiIhWutpFhx/4iIiIiIiIiHH/iIiIiIiIiHH/iIiE/4HBB+iIiIiIiHH/iIiIiIQRks/m2IiIiIiIiIcf+IiIiIiIiIcf+IiIg42sG4JT5x/4iIiIiIiIiHH/iIiIPalSs1atiIcf+IiIiIiIiIcf8ziEG9d76IiIiIiIhx/4iIiIiEGcHPY+iIiHH/iIiIiIiIiHH/iIhBnBz2PoiIiIiIcf+IiIiIiIiIcTYaEbnl7oiIiHH/iIiIiIiIiIcf+IiIiDBoIbCn3oiIiHH/iIiIiIiIiFe62UWIiIiIhx/4iIiIiIiIiHH/iIiIiIiIiIcUJUvNq0iIiIiIiIcf+IiIiIQSJc/dqIiIiIhx/4iIiIiIiEJdzOojiHH/iIiIiIiIiIcf+IiIiIiIiIhx/4iIiIQ8580xiHH/iIiIiIiIiIcf+IiIiFtV1aqIcf+IiIiIiIiIhx/4gzDDG9885x/4iIiIiIiIiHH/iITnUsKK2IiIcf+IiIiIiIiIhx/4iIiEzhLEHtiIhx/4iIiIiIiIiHH/iIiIiIiIiEY3HKyOiHH/iIiIiIiIiIcf+IiIhJ2iyCXf+IiIiIiIiIhx/4iIMuIBvh3+iIiIiIiIiHH/iIiEzhLEHtiIiHH/iIiIiIiIiINkdjuriciIiIiIhx/4iIiIiIiIhx/4iIhCrCzlPXH/iIiIiIiIiHH/iIiDKagb5lfoiIcf+IiIiIiIiIcf+ITOEsQe2IiIiIhx/4iIiIiIiENLjNtHiIiIcf+IiIiIiIhCKTztbIhx/4iIiIiIiIhx/4iEAZLA9tiIhx/4iIiIiIiIhx/0pnTGmLiIiIcf+IiIiIiIiIhx/4iIiIiIiIiHH/iIiIiIiIiHH/iE3xPDDscf+IiIiIiIiIcf+IiIRkBMq/uIiIcf+IiIiIiIiIhx/4iIiIiIiIiHH/iIiF3o0xeIcf+IiIiIiIiIhx/4R4Tsl7Fx/4iIiIiIiIiHH/iIiIiIiIiIcf+IiEkPvH8Ehx/4iIiIiIiIiHH/iIiIiIiIiDMnQ73YvIiIiIiIiHH/iIiIgziEG9d76IiIcf+IiIiIiIiIhx/4O3fxtYgOiIiIiIiIhx/4iIiIiIiIhx/4iINZZku2mbiIiIiIiHH/iIiIiIhPLawdJYiIiHH/iIiIiIiIhHQEyb+4iIiIiIiIhx/4iIiIRVKMytf/iIiIiIiIiIcf+IiIhBwLzz9IiIiIcf+IiIiIiIiIhx/4iIhBEBwP/v+IiIiIiIiIcf+IiIiIhKXhxqHoiIcf+IiIiIiIiIcf+IiIiIQTt8/EiIhx/4iIiIiIiIhx/4iIiIiIiIiHH/iIQBksD22Ihx/4iIiIiIiIiHH/hEvDzEPIiIiIiIhx/4iIiIiIhEznzDGIiIiIiIiIhx/4iIiIiDdQ8bmvDoiIiIiHH/iIiIiIhPjkwXG4iIiIiHH/iIiIiIiIiHH/iIQTt8/EiIiIiIcf+IiIiIiIhZTtexiIiIiIcf+IiIiIiINRxBvOO+/4iIiIiIiIiHH/iIiIiIiIiHH/iIiIiIiIiIcf+IiIiIiIhOHZwuJoiIiIiIiIcf+IiIiIQ8580xhx/4iIiIiIiIiHH/iIiIiIhPLawdJYiIhx/4iIiIiIiIiFOT3WyIiIiIiIiHH/iIiIhOqbwlZIcf+IiIiIiIiIhx/4iIiIiIiIiHH/iIiIiIhJVzx6jIiIhx/4iIiIiIiIhx/4iIiIiIiIiHFc6NMXiIiIiIcf+IiIiIiIiECVPAesiIcf+IiIiIiIiIcf+IRd6MsheIiIiIiIiIcf+IiISdoscl2HH/iIiIiIiIiHH/iIOjoxtsXOhx/4iIiIiIiIhx/4iEXnvLGEiIiIhx/4iIiIiIiIiHH/iITOEsQe2IiIiHH/iIiIiIiIiIcV580YOIiIhx/4iIiIiIiIiHH/iIiIQ6ws1T2IiIiIiIiIhx/4iIiIiIiITQR8P7iHH/iIiIiIiIiIcf+IiENt3Nkihx/4iIiIiIiIiHH/iIiEfDPJPMiIiIiIiIcf+IiIiExuLEkdiIiIiIiIhx/4iIiIhGNxysjoiIiIhx/4iIiIiIiIiHH/iIiIiIiExuLEkdiIiIiIcf+IiIiIiIhDICzt/f+IiIiIiIiIhx/4iITOEsQe2IiIhx/4iIiIiIiIiHFI2ixyXYiIiHH/iIiIiIiIiETXrMKFiIiHH/iIiIiIiIiIcf+DB40rCXLYiHH/iIiIiIiIiIcf+IiIiIiIiIhxQ96Mwhdx/4iIiIiIiIiHH/iIiIiIiIiHH/iIiIhPAkwf24hx/4iIiIiIiIiHH/hEMDzM/Icf+IiIiIiIiIhx/4OrZBtkm+iIiIiIiIcf+IiIiIhNZRw5roiIiIhx/4iIiIiIiIiHH/iIiIiIiIhGzEyjO4iIiIcf+IiIiIiIiEhHLIuNiIiIiIiHH/iIiIiIM/IRvg3u/4iIiIiIiIiHH/hF8Oyw8Yhx/4iIiIiIiIiHFGAfyf4IiIiIiIiHH/iIiIiE51LCitcf+IiIiIiIiIhx/4iIiIiIiIiHH/Sdoscl2IiIcf+IiIiIiIiIhx/4iIhKXhxqHoiIiIcf+IiIiIiIiFOT3WyIiIiIiIiIcf+IiIhffNGDcf+IiIiIiIiIhx/4iIiIiIiIhx/4iIiIiIiIiHH/iIiIiIhOh2wniYiIiIiIhx/4iIiIiEMgLN39iIcf+IiIiIiIiIcf+IiIiIiIT3UsGK2IiIiIiIiIcf+IiIiIiIhDMmzc2YiIiIiIiIcf+IiIiIiIiIcf+IiIiIiIiEjKHINeiHH/iIiIiIiIiHH/iIiIiIiIiIcf+IhSk95siIiIiHH/iIiIiIiIiHH/iIiIiIiIiIcf+IiIiIiIiIhx/1KT3myIiIiIiHH/iIiIiIiIiIcf+IiIiIiIiIhx/4iIiIiIiIhx/4iIVCfc2IiIhx/4iIiIiIiIiHH/hAIlwe2v+IiIiIiIiIcf+IiIiIhKeYxoZ4iIiIiIcf+IiIiIiEjKHINeiIiHH/iIiIiIiIiHFD4NzB8oiIiIiIiIhx/4iIiIiDKBYb5+noiIhx/4iIiIiIiIiHH/iIiIiIiIiIcf+IX3zRg4iHH/iIiIiIiIiIcf+IiIiISexscTmIiIiIiHH/iIiIiIhO8Twg7IiIiIhx/4iIiIiIiIQ6ws1T2IiIiIcf+IiIiIiIhM4SxR7f+IiIiIiIiIcf+IiIQik87WyIiIiIhx/4iIiIiIiIiHH/iIiIiIiIiIcf+ELHnOOGiIiIiIhx/4iIiIiIhPdSwYrYiIiIiIiIhx/4iIiISOWMgaeIiIiIiIiIcf+IiIiIiIS2dMWYuIiIiIiIcf+IiIiIg86KG1F17/iIiIiIiIiIcf+IiIiIg4I0G43L6IiIhx/4iIiIiIiIiHH/iIiIg++LGyB06IiIiIcf+IiIiIiIiIhxSHmMeGeIhx/4iIiIiIiIiHH/iINvOIugx3iIiHH/iIiIiIiIiIcf9Ii8yXQ/+IiIiIiIiIcf+IiIiIhBGSz+bYiIiIiIiIhx/4iIiIiIiE2AjDf3iIiIiIiIcf+IiIiIhNHZxOJv+IiIiIiIiIhx/4iISFBcivqIiIiIiIiIcf+IiIiIStosYl2IiIiIiIiIcf+IiIiIR0csq43/iIiIiIiIiIcf+IiIiIiIiEpeHHoe/4iIiIiIiIiHH/iIiEdHLJuNiHH/iIiIiIiIiIcf+IiIiIiIiIcf+IiFnB1z6IiIiIcf+IiIiIiIiIhx/4iIiIiIiIhx/4iITHdcSIqIiIiIiHH/iIiIiIiIhFMDy8/IiIiHH/iIiIiIiIiIcUrqPFFciIiIiIiIiHH/iIg4uHG4R46IiIiIiIiIcf+IiIiIiIiEK+bOQZiIhx/4iIiIiIiIiHH/hOFIwut4iIcf+IiIiIiIiIhx/4gxeDG/h86Icf+IiIiIiIiIhx/1KT3myIiIiIiIcf+IiIiIiIO6QBtVv+iIiHH/iIiIiIiIiIR8M8k8yIcf+IiIiIiIiIhx/4iIiIT/gcEH6IiIiIcf+IiIiIiIUpPebHH/iIiIiIiIiIcf+IhHRyybjYiIcf+IiIiIiIiIhxMxVhvOqeiIiIiIiIhx/4iIiIg//5GxAG6IiIcf+IiIiIiIiIhx/zBEQrDLvYiIcf+IiIiIiIiIhx/0Tg3MHyiIiIiIiIcf+IiIiIhFMDy8/IiIiIiIcf+IiIiIiISMocg16IiHH/iIiIiIiIiHH/TnUsKK2IiIiIhx/4iIiIiIhF3oyyF4iIhx/4iIiIiIiIhx/4NJhRvGeuiHH/iIiIiIiIiIcf+IhI00yCy4iIhx/4iIiIiIiIiHH/iD9h8rGeDYiIhx/4iIiIiIiIiHFDMDzM/IiHH/iIiIiIiIiIcf+IiIiIiE91LBitiIiIiIiIiIcf+IiIg+sJWyT2qIiIiIcf+IiIiIiIhPsuwU0YiIiIcf+IiIiIiIiIhxOauCt1R9/4iIiIiIiIhx/4iIiDtuwbWRPoiIiIiIiIiHH/iIiIM38RvYDuiIiIiIiIcf+IiIiIhMbixJHYiIiIiIhx/4iIiIg0N1O8yKyIiIiIhx/4iIiIiIhFxWyzqYiIiIiIhx/4iIiIiIiIiDMecb3hjocf+IiIiIiIiIcf+IiIQJU8B6yIiIiIiIcf+IiIiIhCKTztbIiIhx/4iIiIiIiIiHH/iIiIiIiIiIcf+IiIiIiIiIcf+IiIiIiIhHwzyTzIiIhx/4iIiIiIiIiD7vgbIQfoiIiIcf+IiIiIiIiIhx/13o0xeIiIiIcf+IiIiIiIiIcf+IhNZRw5roiIiIiIiIiHH/iIiITvE8IOyIiIiIiIhx/4iIiIiITG4sSR2IiIiIiHH/iIiIiIiIiHH/S24sWR2IiHH/iIiIiIiIiHH/iEXMTLM7hx/4iIiIiIiIiHH/iIiIiIiIiIcf+IiIiIiIiIcf+IiIiIiEzhLEHthx/4iIiIiIiIhx/4iIiIiIiIiHH/TnUsKK2IiIiIcf+IiIiIiIg78wK1DP2IiIiIiIhx/4iIiIPfHRsw4uiIiIiIiHH/iIiIiIiIiIcf+IR+WMkaeIcf+IiIiIiIiIhx/4iIQl3M6iOIiIiIiHH/iIiIiIiEUwPLz8iIiIiHH/iIiIiIiIiIcf+IiIiIiIiIhxSdEcYu6Ihx/4iIiIiIiIiHH/iIiEKsLPU9/4iIiIiIiIiHH/iIiIiIiIiIcf9UJ9zYiIiIiHH/iIiIiIiIiIcf+IiIiIiIV7rZRYiIiIiIiHH/iIiIiIiIiIcf+IiIiIiIiEazLKTNiIiIiIiIhx/4iIiIiIiIhOkJwm9ocf+IiIiIiIiIhx/4iDQ857zDGIiIiIcf+IiIiIiIiIOcgjtzfciIiIiIiIcf+IiIiIQik87WyIiIhx/4iIiIiIiIiE6QnCb2cf+IiIiIiIiIhx/4iIiENLjNtHiIiIiIiIcf+IiIiIiE/4HBB+iIiHH/iIiIiIiIiIcf+EtuLFkdiHH/iIiIiIiIiIcf+ITfE8QOz/iIiIiIiIiIcf+IiIiIhBGSz+bYiIiIiIiIhx/4iIiECVPAesiIiIiIhx/4iIiIiIhGsyykzYiIiIiIiIiHH/iIiISMocg16IiIiIcf+IiIiIiIiIhx/4iIhDznzTGIiHH/iIiIiIiIiIcf+IhWutpFiIcf+IiIiIiIiIhx/4QTt8/EiIiIiIhx/4iIiIiIiIiHH/iIiIiIiIiIcUG1XPSq/4iIiIiIiIhx/4iIiDSqkbxVboiIiIiIcf+IiIiIiIiIhx/4iEzhLEHtiIiIhx/4iIiIiIiEhHLIuNiIiIiIiIcf+IiIiIiIiIhx/0bDPKPMcf+IiIiIiIiIhx/4iIiIiIiE/4HBB+iIcf+IiIiIiIiIhx/4hJVzx6jIiIiIiIiIcf+IiIiIiIiIhx/4SMocg16IiIiIiIiHH/iIiIiIiIiIcf89FCKz692IiIcf+IiIiIiIiIhxSfx8YDiIiIiIiHH/iIiIiIiEx3XEiKiIcf+IiIiIiIiIhx/4iDFtFL+S64iHH/iIiIiIiIiHH/iIiIiIiIiIcf+IiIiIiIiIhx/4iIiIiIiIhx/4iIiIiIiIiHH/iIiIiIiIiIRDlMzGuIiIiHH/iIiIiIiIiHH/iIiIg11RK7Ku2IiIiHH/iIiIiIiIg9kDKzb82Icf+IiIiIiIiIhx/4hKXhxqHoiIiIiIcf+IiIiIiIiIhx/4iIiITOEsQe2Ihx/4iIiIiIiIiHH/iIRd6MsheIiIiIiIiHH/iIiIQJU8B6yIiIiIiHH/iIiIiIiEzhLFHt/4iIiIiIiIiHH/iIiIiIiIObbit0kdhx/4iIiIiIiIiHH/iITvE8IOyIiIiIiIiIhx/4iIiIiIiIiHH/iIiF980YNx/4iIiIiIiIiHH/iIiIiIiIiIcf+IiIiIiIiIcf+IiIiIiIiIhx/4iIiIiIiIhGUoyq14iIiIiHH/iIiIiIiIPsQhsjveiIcf+IiIiIiIiIhx/4hEvDzEPIiIiIiIcf+IiIiIiIVSfb2IiIiIiIiIhx/4iIiIiE0dnE4m/4iIiIiIiIiHH/iIiIiIiIiIcf+IiE1lHDmuiIiIiIiIhx/4iIiIiIiIiHH/iIS24sWR1x/4iIiIiIiIiHH/iIiDY8pLrDW4iIcf+IiIiIiIiIhx/4SZT8drCIiIiIcf+IiIiIiIOHJCuI29iIiIiIiHH/iIiIiIiISl4cah5x/4iIiIiIiIiHH/iIiIiIiIiHH/iD7EIbI73oiIiIiIiIhx/4iIiIiE823ByScf+IiIiIiIiIhx/4iIiIhHRyyrjf+IiIiIiIiIhx/4iIiIiIg5TBO3s+yIiIcf+IiIiIiIiIhx/4g6QwO2vPyIiIiIiIhx/4iIiIhAX/wLAIiIiIiIiHH/iIiIiIiIiHFDZMzJs4iIcf+IiIiIiIiIhx/4iE7xPCDsiIiIiIiIiIcf+IiIiIiIiDeWIblp3ocf+IiIiIiIiIhx/4iIQZwc9j6IiIiIhx/4iIiIiIiIPT+CtMB9/4iIiIiIiIiHH/iIiIiIiEvRHFLuiIiIiHH/iIiIiIiIiIOAhyuPeNiIiIiIiHH/iIiIiIiD4UIrLr3YiIiIiIhx/4iIiIiIT5d8FoiIcf+IiIiIiIiIhx/4iIhM4SxB7YiIhx/4iIiIiIiIiHH/iIiIiIiIiIcUhgbHn5iIiIiIcf+IiIiIiIS+o8UVyIcf+IiIiIiIiIhx/4hPl3wWiIiIiIiIcf+IiIiIiEfDPJPMiIiIhx/4iIiIiIiIP91BsSK+iIiIiIiIhx/4iIiIiIg9U3GzrI6IiIiIiHH/iIiIiIiIiIcf+IiIiIiIiIhDtVzUqnH/iIiIiIiIiHH/iIiIiIiIiIcf+IiIiITvE8IOyIiIiIiHH/iIiIiIiIiECnfAaIiIiIiIiIiIcf+IiIiIiIiIhx/4iE/4HBB+iIiIiIiIcf+IiIiIiIiEGcHPY+cf+IiIiIiIiIhx/4iIhAGSwPbYcf+IiIiIiIiIhx/4iIiIiIiIiHH/iF3o0xeIiIcf+IiIiIiIiIhx/4iIiIiIiIiF7o0heIiIiIhx/4iIiIiIiIiHH/iIiIiIiIiEIQHO7+iIiIcf+IiIiIiIiIhx/4iIiIiIiIRrMspM2IiIiIiIiHH/iIiIhDrCzVPYiIiIiIiIhx/4iIiIiIiISEcsi42IiIiIiIcf+IiIiIiIiITeEsMe2IiIiIiIiHH/iIiIiIiIiIcf+IiIhffNKD/4iIiIiIiIiHH/iIiIiIiIiIcf+IiESjHMXOiIiIiIiIiHH/iIiIiIiIhG1XyiqHH/iIiIiIiIiIcf+IiIiIiIiFlO17GIiIiIcf+IiIiIiIiIhx/4iIiIiIiIiHH/hd6NMXiIiIcf+IiIiIiIiIhx/4iIiIiEOsLNU9iIiIiIiIcf+IiIiIR8M8k8yIiIiIhx/4iIiIiIiIiEjKHJNe/4iIiIiIiIiHH/iIiIiIhDICzd/Ycf+IiIiIiIiIhx/4iIiIiIQZwc9j6Ihx/4iIiIiIiIiHH/iIiIiIiIiIcUnRHGLuiIcf+IiIiIiIiIhx/4iIiIiIiE/4HBB+iIcf+IiIiIiIiIhx/4iIiIiIiIiHH/iIiIiIWcHXPohx/4iIiIiIiIiHH/iIiIiIiIiIcf9WutpFiIiIcf+IiIiIiIiIhx/4iIiIiIiIiHH/iIiIiIiIiHH/iIiIiIiIiIcf+IiIiIiIiIhxUyfc2IiIiIiHH/iIiIiIiIiIcf+IiIiIiIiIhL0RxS7oiIcf+IiIiIiIiIhx/4iIiIiIiIiHH/iIiIiIiIiHH/iIiIiIiIiIcf+IiIiIiIiIhx/0xlHEmucf+IiIiIiIiIhx/4iIiIiIiIiHH/VrraRYiIiHH/iIiIiIiIiIcf+IiIiIiIiIhx/4iIiIiIiIhx/4iIiIiIiIiHH/iIiIiIiIiIcf9IyhyDXoiIiIiIiIhx/4iIiIiIiIiHH/iIiIiIiIiHH/iIiIiIiIiIcf+IiIiIiIRM58wxiIiIiIiIiIcf+IiIiEvqPFFciIiIcf+IiIiIiIiIhx/4hIyhyDXoiIiIiIiHH/iIiIiE51LCitcf+IiIiIiIiIhx/4iE51LCitiIiHH/iIiIiIiIiIPdYDsyn8iIiIiIiIiHH/iIiIiISXKseNWIiIiIiIiHH/iIiIhHRyybjXH/iIiIiIiIiIcf+IiIiIiIiIcf+IiIhbVdWqiIhx/4iIiIiIiIiHH/iIiIiIiIhMd1xIinH/iIiIiIiIiIcf+IhMDYxPJ4iIiIiIiIhx/4iIiDt+c7WBjIiIiHH/iIiIiIiIiHH/iIiIhLH8xeA4iIiIcf+IiIiIiIiIRFS8yrSIiIiIiIiIcf+IiIiIiIPBvmtOQZiIiIiIhx/4iIiIiIOy8UtdDriIiIiIiHH/iIiIiIiIiIcf+IiIiIiIiExuLEkdiIiIhx/4iIiIiIiIhM82xAyYiIiIiHH/iIiIiIiDCKE7CF7IiIiIcf+IiIiIiIiISEcsi42IiIiIiHH/iIiIiIiIiIcf+ISl4cah6IiIiIiHH/iIiIiIiIiIcf+IiIT/gcEH6IiIiIiHH/iIiIiIiIhP+BwQfohx/4iIiIiIiIiHH/iIiIiIiIiIcf+IiIWcHXPoiIiHH/iIiIiIiIiIcf+IiIiIiIiIhx/0/4HBB+iIiIiIiIiIcf+IiIiIiIiIhx/4iIiIiIiIhx/4iIiIiIiIiHH/iIiIiIiIiIcf+IiIiIiIiIcf+IiIiIiIiIhx/4iIiIiIiIiE/4HBB+cf+IiIiIiIiIhx/4iIiIiIiIhGsyykzYiIiIiIiHH/iIiIiIiIiIcf+ExlHFmu/4iIiIiIiIiHH/iIiIiIiIiIcf+ITOEsQe2IiIiIcf+IiIiIiIiEraLGJdiIiIiIcf+IiIiIiIiIhx/4iIiIhNZRw5roiIiIiHH/iIiIiIiIREJ8y9iIhx/4iIiIiIiIiHH/hF3oyyF4iIiIiIiIiHH/iIiIRPn8wGBx/4iIiIiIiIiHH/iIhNotw10oiIiIcf+IiIiIiIiIhOotwl0oiIiIiIiIcf+IiIiIiIiIhx/4Qqws5T2Ihx/4iIiIiIiIiHH/hMZRxZrv+IiIiIiIiIhx/4iIiIiIiITG4sSR2IiIiHH/iIiIiIiIiIcf+IiIMZOhv2xeiIiIcf+IiIiIiIiIcf+ElXPHqMiIiIiIiIiHH/iIiIiIiIiIcf+IiEKsLOU9cf+IiIiIiIiIhx/4iIQsec44aIiIiHH/iIiIiIiIiIcf+IRbMstM2IiIiHH/iIiIiIiIiIcUIgLN39iIiIiIiIcf+IiIiIiIiIhN4Swx7YiIiIiIiHH/iIiIiIiIiIcf+EY3HKyOiIiIiIiIiIcf+IiIiIiIiIhx/4iIhGNxysjoiIiIiIhx/4iIiIiIiIiHH/iIiIRKMcxc6IiIiIiIhx/4iIiIiIiIiHH/iEjKHINeiIiIiIiIcf+IiIiIiIiIhx/0U3HMyO/4iIiIiIiIiHH/iIiIiIiIiIcf+IiIiIiIhZwdg+/4iIiIiIiIiHH/iIiIiIiIiIcf+IiIiIiIiIcf+IiIiIiIiIhx/4iIiIiIiIiHH/iIiIiIiIiHH/iIiIiFa620X/iIiIiIiIiIcf+IiIiIhEoxzFzoiIiIiHH/iIiIiIiIiIcf+E/4HBB+iIiIiIiIiHH/iIiIiIiIiIcf+IiIiIiIWU7XsYiIiIiIcf+IiIiIiIiIhx/4iIiIiIiIhVJ9vYiIiIiIiHH/iIiIiIiIiIcf+IiIiFa620X/iIiIiIiIiIcf+IiIiIiIiIhx/4iIhSk95siIiHH/iIiIiIiIiIcf+IiIiIiIiIhx/4iIiIiIiIhx/4iIiIiIiIiHH/iIiIiIiIiIcf+IiIiIhUJ93Y/4iIiIiIiIiHH/iIiIiIiIiIcf+IiIRjccrI6IiIiIiIcf+IiIiIiIiIhx/4iIiIiIiIhx/4iIiIiIiIiHH/iIiIiIiIiIcf+IiIiIhQjNCDiIiIiIiIhx/4iIiIiIiIiHH/iIiIiF3o1Bf/iIiIiIiIiIcf+IiIiIiIiIhx/4iErRHHLu/4iIiIiIiIiHH/iIiIiIiIiIcf+IhBEBz+/nH/iIiIiIiIiIcf+IiIiIiIiIhx/4iIiESjHMXOiIiIiIiIcf+IiIiIiIiIhx/4iIiIiIUIzQg4iIiIiIiHH/iIiIiIiIiIcf+IiIiIhUJ93Y/4iIiIiIiIiHH/iIiIiIiIiIcf+IiIiEvRHFLuiIiIiIiIcf+IiIiIiIiIhx/4iIiIiFlO17GIiIiIiIhx/4iIiIiIiIiHH/iIhNZRw5roiIiIiIiIcf+IiIiIiIiIhx/4iIiIVrrbRf+IiIiIiIiIhx/4iIiIiIiIiHH/iE1lHDmuiIiIiIiIiIcf+IiIiIiIiIhx/0GcHPY+iIiIiIiIhx/4iIiIiDSvJrxQ2XH/iIiIiIiIiIcf+Ig72JG1J26IiIiIiIiIcf+IiIiErjXGHKiIiIiHH/iIiIiIiIiIcf+EtuLFkdiHH/iIiIiIiIiIcf+IiIiITfpMMFuIiIiIiIiHH/iIiIiD3NMbMyzoiIiIiIcf+IiIiIiITvE8IOyIiIiHH/iIiIiIiIiHFCznzTGIiIiIiIcf+IiIiIiIiIcf+IiIiIiIiISMocg16HH/iIiIiIiIiHH/iIhIyhyDXoiIiIiIhx/4iIiIiIiEraLGJdiIiIiIhx/4iIiIiIQZwc9j6Ihx/4iIiIiIiIiHH/iDSPIbxw3oiIiIcf+IiIiIiIiIhFW5y6RoiIiIiIhx/4iIiIiECVPAesiIiIhx/4iIiIiIiEXFbLOpiIiIiIhx/4iIiIiIiIiHH/iIiISMocg16IiIiIcf+IiIiIiIiITYCMN/eIiIiIiHH/iIiIiIiIhPdSwYrYiIiIiIiHH/iIiIiIiIiIcf+IiIiEJdzOojiIiIhx/4iIiIiIiENLjNtHiIiIcf+IiIiIiIiIhx/4iIiITodsJ4mIiIiIiIiIcf+IiIgzLiO90dyHH/iIiIiIiIiHH/iIiIiEZ03KiyiIcf+IiIiIiIiIcf+IiIhJYGx5+YiHH/iIiIiIiIiIcf+ISdoscl2Ihx/4iIiIiIiIiHH/iIiIiEWzLLTNhx/4iIiIiIiIiHH/iIiIiEGcHPY+iIiHH/iIiIiIiIiIcf+IhAGSwPbYiHH/iIiIiIiIiIcf+IiIQZwc9j6IiIiIcf+IiIiIiIiEfDPJPMiIhx/4iIiIiIiIiHH/iIiIiIiIiHH/R9xckjqIiIiIiIcf+IiIiIiIiIhx/4iIiIRKMcxc6IiIiIiIcf+IiIiIiIiIhx/4iIiIiEjKHINeiIiHH/iIiIiIiIiIcf+IiEpeHGoeiIiIiHH/iIiIiIiIiIcf+IiIiIiFe62UWIiIiIiIiHH/iIiIiIiIiIcf+IiIiIiIRKMcxc6IiIiHH/iIiIiIiIiIcf+IiIiIiIiIcf9d6NMXiIiIiHH/iIiIiIiIiIcf+IiIhIyhyDXoiIiIhx/4iIiIiIiIiHH/iIiIiIQhAc7v6IiIiIiIcf+IiIiIiIiIhx/4iIiIiIiIhx/4iIiIiIiIiHH/iIiIiIiIiIcf+IiIiIiIiIcVpV1aqIiIiIiIcf+IiIiIiIiIhx/4iIiIiIVSfb2IiIiIiIiIiHH/iIiIiIiIiIcf+IiIiIhEoxzFzoiIiIiHH/iIiIiIiIiIcf+IiIiIiIiFCM0IOIiIiIhx/4iIiIiIiIiHH/iIiE1lHDmuiIiIiIiIcf+IiIiIiIiIhx/4iIiIiFnB1z6Icf+IiIiIiIiIhx/4iIiIiIiIiHH/iIiIiFe62UWIiIiIiIiIhx/4iIiIiIiIiHH/iIiIiIiIiHH/iIiIiIiIiIcf+IiIiIiIiIhx/4iIiIiIiIRKMcxc6IiIcf+IiIiIiIiIhx/4iIiIiIiIhxXnzRg4iIiIcf+IiIiIiIiIhx/4iIiIiIiEIQHO7+iIiIiHH/iIiIiIiIiIcf+IiIiIiIiIcf+IiIiIiIiIhx/4iIiIiIiIiHH/iIiIiIiIiHH/hBEBz+/oiHH/iIiIiIiIiIcf+IiIiITG4sSR2IiIiIiIhx/4iIiIiIhKXhxqHocf+IiIiIiIiIhx/4iIiIiIhAycwEY4iIhx/4iIiIiIiIiHH/iIiIiIiE2AjDf3iIiIiIiIhx/4iIiIiIiIhx/4StEcYu6Icf+IiIiIiIiIhx/4iIiIhBGSz+bYiIiIiIiIiHH/iIiIiIiIiEteHFoeiIiIiIiIiIcf+IiIiIiIiIcf+IiIiIiIiIhx/4iIiIiIiIiHH/iIiIiIiIiHH/hffNGDiIiHH/iIiIiIiIiIcf+IiIiIiITWUcOa6IiIhx/4iIiIiIiIiHH/iIiIiIiIiHFc6NMXiIiIiIcf+IiIiIiIiIhx/4iIiIiIiIhxSdEcYu6IiHH/iIiIiIiIiIcf+IiIiIiIiIcf+IhBnBz2PoiIiIiIhx/4iIiIiIiIhe6NIXiIiIiIhx/4iIiIiIiIiHH/iIiIiIiIiHFLZRxJrohx/4iIiIiIiIiHH/iIiIiIiIiEazLKTNiIiIiIiIcf+IiIiIiIiIcf+IiIhNfjw4HIiIhx/4iIiIiIiIV7rZRYiIiIiIhx/4iIiIiITWUcOa6IiIiHH/iIiIiIiIiIcf+IiECVPAesiIiIiIiIcf+IiIiIhXutlFiIiIiIiIiHH/iIiIiIiIiIcTK80b1DLoiIiIiIiIcf+IiIhDrCzVPYiIiIiIiIiHH/iIiF3o0xeIhx/4iIiIiIiIhx/4hUJ9zYiIiIhx/4iIiIiIiIiEwNjE8niHH/iIiIiIiIiIcf+INhMxuuzOiIiHH/iIiIiIiIiIcf+IS24sWR2HH/iIiIiIiIiIcf+IiEpeHGoeiIiIiHH/iIiIiIiIiIcf+IiIiIiIiESjHMXOiIiHH/iIiIiIiIiIcf+IiIiIiIhEoxzFzoiIiHH/iIiIiIiIiIcf+IhDICzd/YiIiIhx/4iIiIiIiIiHH/S+o8UVyIiIiIiIiHH/iIiIiIQZwc9j6IiHH/iIiIiIiIiIcUpuLFkdiIhx/4iIiIiIiIiHH/iIiIQyAs3f2IiIcf+IiIiIiIiIhx/4StEcYu6HH/iIiIiIiIiIcf+IiIiIiIiIhx/4iISl4cah6IiIiIcf+IiIiIiIiIhx/4iIiEjKHINeiIiIiHH/iIiIiIiIiIcf+IiEMgLN39iIiIhx/4iIiIiIiIiHH/iIiIiIiIiHH/iFQn3NiIiIiHH/iIiIiIiIiIcf+IiIhP+BwQfoiIiIiHH/iIiIiIiIiIcf+IiIQZwc9j6IiIiIcf+IiIiIiIiIhx/4iIiIhZTtexiIiIiIiIhx/4iIiIiIiIiHH/iIiIiIiIiHH/hUJ9zYiIiIiHH/iIiIiIiIiIcf+IiIiIiIiIcf+IiIiIiIiIhx/4iIiIiIiIiHH/iIiIiIiIiHH/VrraRYiIiIcf+IiIiIiIiIhx/4iIiIiIiIhx/4iIiIiIiIiHH/iIiIiIiIiIcf+IiIiIiIhZTtexiIiIiIcf+IiIiIiIiIhx/4iIiIiIiFUn29iIiIiIiIiHH/iIiIiIiIiIcf+IiIiE/4HBB+iIiIiHH/iIiIiIiIiIcf+IiIiIiIiIcf+IiIiIiIiIhx/4iIiIiIiIiHH/iIiIiIUIzQg4iIiIiIiIcf+IiIiIiIiIhx/4iIiIhP+BwQfoiIiIcf+IiIiIiIiIhx/4iIiIiIiIhx/4iIiIiIiIiHH/iIiIiIiIiIcf+IiIiEY3HKyOiIiIiIcf+IiIiIiIiIhx/4iIiIiIiIhx/4iIiIiIiIiHH/iIiIiIiIiIcf+IiIiIiIUIzQg4iIiIiIhx/4iIiIiIiIiHH/iIiIiIWcHXPohx/4iIiIiIiIiHH/iIiIiIiIiIcf+IiIiIiIhCEBzu/oiIiIhx/4iIiIiIiIiHH/iIiIiIiIWU7XsYiIiIiHH/iIiIiIiIiIcf+IiIiIiIiIcf+IiIiIiIiIhx/4iIiIiIiIiHH/iIiIiIiIiHH/UpPebIiIiIiIhx/4iIiIiIiIiHH/iIiIiIiIiHH/iIiIiIiIiIcf+IiIiIiIiIhx/4iIiIiIiIhx/4iIiIiIiIiHH/iIiIiIiIiIcf+IiIiIiFlO17GIiIiIiIcf+IiIiIiIiIhx/4iIiIiIiEIQHO7+iIiIiHH/iIiIiIiIiIcf+IiIiIS9EcUu6IiIiIiIcf+IiIiIiIiIhx/4iIiIiIiIhx/4hZwdc+iIiIiIhx/4iIiIiIiIiHH/iIiIiIiIiFCM0IOIiIiIcf+IiIiIiIiIhx/4iIiIiIiIhx/4iIiIiIiIiHH/iIiIiIiIiIcf+IiIiIiIiIcf9bVdWqiIiIiIhx/4iIiIiIiIiHH/iIiIiIiIiFCM0IOIiIiIcf+IiIiIiIiIhx/4iIiIiIiIhxWMHXPoiIiIiIiIcf+IiIiIiIiIhx/4iIiIiIiIhx/4W1XVqoiIiIiHH/iIiIiIiIiIcf+IiIiEpeHGoeiIiHH/iIiIiIiIiIcf+IhP+BwQfoiIiIiIiHH/iIiIiIhDS4zbR4iIiIhx/4iIiIiIiIhF3oyyF4hx/4iIiIiIiIiHH/iDEXkbD4bv+IiIiIiIiIhx/4iIM4/CvXA9iIiHH/iIiIiIiIhCEBzu/oiIiIhx/4iIiIiIiIhx/4iIiIiIiIiHH/iIiIiIiIiIcf+IiIiIiIiIcf9M4SxB7YiIiIiIhx/4iIiIiIiIhx/0WzLLTNiIiIiIhx/4iIiIiIiIhx/4WE7YsYiIcf+IiIiIiIiIhx/4iIiIiIiIhx/4iEzhLEHtiIiIiHH/iIiIiIiIiHH/QBksD22IiIiHH/iIiIiIiIiHH/TvgcMH7/iIiIiIiIiIcf+IiIiIiIiIcf+IiITWUcOa6IiIiIiIiHH/iIiIiIiIiHH/iEdHLJuNiIiIcf+IiIiIiIiIcf+IiIM4/CvXA9iIiHH/iIiIiIiIiIRCAszf2IiIiIiIiHH/iIiIgxrGO/U5yIiIiIiIiIhx/4iIiIQZwc9j6IiIhx/4iIiIiIiIiEQgLM39iIiIiIiIhx/4iIiIhLH8xeA4iIhx/4iIiIiIiIhLZ0xZi4iIiIiHH/iIiIiIhAlTwHrIiIiHH/iIiIiIiIhN4Swx7YiIiIiIiIhx/4iIiIiIhAlTwHrIiIhx/4iIiIiIiIiHH/iIiEdHLJuNiHH/iIiIiIiIiIcf+IiIhNZRw5roiIiIiIhx/4iIiIiIiIiHH/iIiIiIRjccrI6IiIiHH/iIiIiIiIiIcf+IiIiEGcHPY+iIiIcf+IiIiIiIiIhxRkcsm42IiIiIcf+IiIiIiIiIhx/4iIiIiIiIRKMcxc6IiIcf+IiIiIiIiIhx/4iIiIiIhNZRw5roiIiHH/iIiIiIiIiIcf+IiIRbMstM2IiHH/iIiIiIiIiIcf+IiIiISMocg16IiIhx/4iIiIiIiIiHH/iEdHLJuNiIiHH/iIiIiIiIiIcf9K/HxgOIiIiIiHH/iIiIiIiIiIcUoNjF8nhx/4iIiIiIiIiHH/iIhDICzd/YiIiIcf+IiIiIiIiIhx/4iIRKMcxc6IiIiIiIiIcf+IiIiIiIiIhx/4iEdHLJuNiIhx/4iIiIiIiIiHH/iIiIR0csm42HH/iIiIiIiIiIcf+IiIiIiE/4HBB+iIiHH/iIiIiIiIiIcf+IiIiIhP+BwQfoiIiHH/iIiIiIiIiIcf+IiIiIiIiIcf+FQn3NiIiIiIcf+IiIiIiIiIhx/4iIiIiIiIhx/4XejTF4iIiIcf+IiIiIiIiIhx/4iIiIiIiIhXutlFiIiIiIcf+IiIiIiIiIhx/4iIiIiIiIhx/4VCfc2IiIiIhx/4iIiIiIiIiHH/iIiIhIyhyDXoiIiIcf+IiIiIiIiIhx/4iIiIiIiIhx/4hd6NMXiIiIcf+IiIiIiIiIhx/4iIiIiIiIV7rZRYiIiIiIcf+IiIiIiIiIhx/4iIiIiIiIhx/4iIiIiIiIiHH/iIiIiIiIiIcf+IiIiIiIiIcVW62kWIiIiIcf+IiIiIiIiIhx/4iIiIiITWUcOa6IiIiHH/iIiIiIiIiIcf+IiISMocg16IiIiIhx/4iIiIiIiIiHH/iIiIiIiIiHH/StEcYu6Ihx/4iIiIiIiIiHH/iIiIiIiIiHFefNGDiIiIhx/4iIiIiIiIiHH/iIiIiISMocg16IiIcf+IiIiIiIiIhx/4iIiIiIiIhxVbraRYiIiIhx/4iIiIiIiIiHH/iIiIiIiIiHH/W1XVqoiIiIiIcf+IiIiIiIiIhx/4iIiIiIiIhCEBzu/oiIiHH/iIiIiIiIiIcf+IiIiIiIiIcf+IiIiIiIiIhx/4iIiIiIiIiHH/iIiIiIiIiHH/iIiIiIiIiIcf+IiIiIiIiIhx/4iIiIiESjHMXOiIiIiIcf+IiIiIiIiIhx/4iIiIiIiIhx/4VCfc2IiIiIhx/4iIiIiIiIiHH/iIiIiIiIiHH/hZwdc+iIiIiIiHH/iIiIiIiIiIcf+IiIiIiIiIcf+IiIiIiIiIhx/4iIiIiIiIiHH/iIiIiIiIiHH/iIiIiIiIiIcf+IiIiIiIiIhx/4iIiIiIiIhx/13o0xeIiIiIcf+IiIiIiIiIhx/4iIiIiIiIhx/4iIiIiIiIiHH/iIiIiIiIiIcf+IiIiIiIiIcf+IiIiIiIiIhx/4iIiIiIiIiHH/iIiIiIiIiHH/iFKT3myIiIiIhx/4iIiIiIiIiHH/iIiIiIiIiHH/iIiIiIiIiIcf+IiIiIiIiIhx/4iIiIiIiIhx/4hUJ9zYiIiIhx/4iIiIiIiIiHH/iIiIiIiIiHH/iIiIiIiIiIcf+IiIiIiIiIhx/4iIiIiIiIhx/4iIiIiIiIiHH/iIiIiIiIiIcf+IiIiIiIiIcf+IiIiIiIiIhx/4iIiIiIiIiHH/iIiIiIiIiHH/iIiIiIiIiIcf+IiIiIiIiIhx/4iIiIiIiIhx/1a62kWIiIiHH/iIiIiIiIiIcf+IiIiIiIiIcf+IiIiIiIiIhx/4iIiIiIiIiHH/iIiIiIiIiHH/iIiIiIiIiIcf+IiIiIiIiIhx/4iIiIiIiF7o0heIiIiIiIhx/4iIiIiIiIiHH/iIiIiIiIiHH/hZwdc+iIiIiIiHH/iIiIiIiIiIcf+IiIiIiIiIcf+IiIiIiIiIhx/4iIiIiIiIiHH/iIiIiIiIiHH/iIiIiIiIiIcf+IiIiIiIiIhx/4iIiIiIiIhx/4iIiIiIiIiHH/iIiIiIiIiIcf+IiIiIiIhCEBzu/oiIiIhx/4iIiIiIiIiHH/iIiIiIiIiHH/iIiIiIiIiIcf+IiIiIiIiIhx/4iIiIiIiIhxWMHXPoiIiIiIiIcf+IiIiIiIiIhx/4iIiIiIiIhcVdSqiIiIiIiIcf+IiIiIiIiIhx/4iIiIiIiIQhAc7v6IiIiHH/iIiIiIiIiIcf+IiIiIiIhTk91siIiIiIiIiIcf+IiIiIiIiIhx/4iIiIiIiIRKMcxc6IiIcf+IiIiIiIiIhx/4iIiIhP+BwQfoiIiIcf+IiIiIiIiIhx/4iIiIiIiIhCEBzu/oiIiHH/iIiIiIiIiIcf+IiIiIiIiIcf9K0Rxi7oiHH/iIiIiIiIiIcf+IiIiIiEGcHPY+iIcf+IiIiIiIiIhx/4iIiIiIiIhx/4iIhL0RxS7oiIiIiIiIiHH/iIiIhG8Oyg8YiIiIiIiIcf+IiIiIiDEOA7/x/IiIiIiIiIhx/4iIhPsuwU0YiIiIiIiIhx/4iIg6VaG2ql6IiIcf+IiIiIiIiIhx/4Svx8YDiIiIiIcf+IiIiIiDSRcbxujoiIiIiIiIcf+IiIiE8UjB63iIiIiIiIiIcf+IiIiIiF7o0heIiIiIiIiIcf+IiIiIiIiIhx/4iIiExuLEkdiIiIiIiIiHH/iIiIhO8Twg7IiIiIiIhx/4iIiIiE2i3DXSiHH/iIiIiIiIiIcf+IiIiIhDICzd/Yhx/4iIiIiIiIiHH/iIiEY3HKyOiIiIiIiHH/iIiIiIhIUFyK+oiIiIhx/4iIiIiIiIS9EcUu6IiIhx/4iIiIiIiIiHH/iIhI00yCy4iIcf+IiIiIiIiIcf+FhO2LGIiHH/iIiIiIiIiIcf+E3xPDDscf+IiIiIiIiIhx/4iIiIhFZMy5s4iIiIiIhx/4iIiIiIiIiHH/iIiIhBnBz2PoiIiHH/iIiIiIiIiIcf+IiIiIiIiIV7rZRYiIiIiHH/iIiIiIiIiIcf+IiIiIiEGcHPY+iIcf+IiIiIiIiIhx/4iIiIiIhNZRw5roiIiHH/iIiIiIiIiIcf+IiIiIiIRjccrI6IiIcf+IiIiIiIiIhx/4iIiIiIiIhx/4iIiIUpPebIiIcf+IiIiIiIiIhx/4iIiIiIiIhxQqMc1c6Ihx/4iIiIiIiIiHH/iIiIiIiIhCEBzu/oiIiIcf+IiIiIiIiIhx/4iIiIiIiIhx/0rRHGLuiIcf+IiIiIiIiIhx/4iIiIiIiIhx/4iIhBEBwP/v+IiIiIiIiIhx/4iIiIiIiIhx/4iIiIiIiIiHH/iIiIiIiIiIcf+IiIiIiIiIcf+IiIiIiIiIhx/4iIiIiIiIiHH/iIiIiIiIiHH/iIiIiIiIiIcf+IiIiIiIiIhx/4iIiIiIiIhx/4iIiIiIiIiHH/iIiIiIiIiIcf+IiIiIiIiIcf+IiIiF3o0xeHH/iIiIiIiIiIcf+IiIiIiIiIcf+IWE7YsYiHH/iIiIiIiIiIcf+IiIiIiIhGNxysjoiIcf+IiIiIiIiIhx/4iIiIiIiIhxWMHXPoiIiIiIiIcf+IiIiIiIiIhx/4iIiIiIiIhx/4hffNGDiIhx/4iIiIiIiIiHH/iIiIiIiIRjccrI6IiHH/iIiIiIiIiIcf+IiIiIiIiIcf+FKT3myIiIiIiHH/iIiIiIiIiIcf+IiIiIiIiIcf+IiIiIiIiIhx/4iIiIiIiIiHH/iIiIiIiIiHH/iIiIhZwdc+iIiHH/iIiIiIiIiIcf+IiIiIiIiIcf9WutpFiIiIhx/4iIiIiIiIiHH/iIiIiIiIhe6NIXiIiIiIiHH/iIiIiIiIiIcf+IiIiIiIiIcf+IX3zRg4iIcf+IiIiIiIiIhx/4iIiIiIiIhx/4iIiIiIiIiHH/iIiIiIiIiIcf+IiIiIiIiIcf+IiIiIiIiIhx/4iIiIiIiIiHH/iIiIiIiIiHH/QRAc/v6IiHH/iIiIiIiIiIcf+IiIiIiIiIcf+IiIiIiIiIhx/4iIiIiIiIiHH/iIiIiIiIiHH/iIiIiIiIiIcf+IiIiIiIiIhx/4iIiIiIiIhxUyfc2IiIiIiIcf+IiIiIiIiIhx/4iIiIiIiIRKMcxc6IiIcf+IiIiIiIiIhx/4iIiIiIiIhx/4iIiIiIiIiHH/iIiIiIiIiIcf+IiIiIiIhe6NIXiIiIiIiIcf+IiIiIiIiIhx/4iIiIiIiIhxWlXVqoiIiIiIhx/4iIiIiIiIiHH/iIiIiIiIiHH/iIiFKT3myIiIhx/4iIiIiIiIiHH/iIiIiIiIiHH/iIiIiIiIiIcf+IiIiIiIiIhx/4iIiIiIiIhx/4UpPebIiIiIiIcf+IiIiIiIiIhx/4iIiIiIiIhx/1nB1z6IiIiIiIhx/4iIiIiIiIiHH/iIiIiIiIiHH/iIiIiIiIiIcf+IiIiIiIiIhx/4iIiIiIiIhx/4iIiIiIiIiHH/iIiIiIiIiIcf+IiIiIiIiIcf+IiIiIiIiIhx/4iIiIiIiIiHH/iIiIiIiIiHH/iIhWutpFiIcf+IiIiIiIiIhx/4iIiIiIiIhx/4iIiIiIiIiHH/iIiIiIiIiIcf+IiIiIiIiIcf9d6NMXiIiIiHH/iIiIiIiIiIcf+IiIiIiIiIcf+IiIiIiIiIhx/4iIiIiIiIiHH/iIiIiIiIiHH/iF980YOIiHH/iIiIiIiIiIcf+IiIiIiIiIcf+IiIiIiIiIhx/4iIiIiIiIiHH/iIiIiIiIiHH/iErRHGLuhx/4iIiIiIiIiHH/iIiIiIiIiHFCoxzVzoiHH/iIiIiIiIiIcf+IiIiIiIhQjNCDiIiIiIhx/4iIiIiIiIiHH/iIiIiIiEpeHGoehx/4iIiIiIiIiHH/iIiIiIiITWUcOa6IiIcf+IiIiIiIiIhx/4NZ8xvGDO/4iIiIiIiIiHH/iIiE4LXC9KiIiIcf+IiIiIiIiIhx/4iIiIiIiIiHH/hEQnzL2IiIiIiIiIhx/4iIiIiIhL6jxRXIhx/4iIiIiIiIiHH/g8JmK02Z2HH/iIiIiIiIiHH/iIiIiIMiDBvt8+iIcf+IiIiIiIiIhx/4iDDrEbAk7nH/iIiIiIiIiIcf+IiIiIg4GCS459uIiIiIcf+IiIiIiIiIMfRBvwu+cf+IiIiIiIiIcf+IiITnUsKK2IiHH/iIiIiIiIiHH/hJVzx6jIiIiIiIiIhx/4iIiIiFlO17GIiIiIiIiHH/iIiIiIiIiHH/iIiIiISMocg16IiIhx/4iIiIiIiIhx/4iIiIiIiITvE8IOyIiIcf+IiIiIiIiIhx/4gwQvawzQmIiIiIiIiIhx/4iIiIiIiIhGsyykzYiIiIiIiHH/iIiIiIiIiHH/hZwdc+iIiIiIiHH/iIiIiIiIiIcf+IiIiIiIiIOfUytwrNiIiIiIiIiIcf+IiIiIiIiEGcHPY+cf+IiIiIiIiIhx/4iIiExuLEkdiIiIiIiIiHH/iIiIiEEZLP5tiIiIiIiIiIcf+IiIiEraLGJdiIiIiIiIiIcf+IiIiIiIiIcf+IiIiIVrrbRf+IiIiIiIiIhx/4iIiIiIiIhx/13o0xeIiIiIcf+IiIiIiIiIhx/4iIiIiIiIhx/4iIhUJ9zYiIhx/4iIiIiIiIiHH/iIiIiIiIiHH/iEEQHP7+iHH/iIiIiIiIiIcf+IiIiIiIiIcf+IiIQRAcD/7/iIiIiIiIiIcf+IiIiIiIiIcf+IW1XVqoiIiIhx/4iIiIiIiIiHH/iIiIiIiIiHH/hWutpFiIiIcf+IiIiIiIiIhx/4iIiIiIiIhx/4iIiIiFe62UWIiIiIiIiIhx/4iIiIiIiIhx/0jKHINeiIiIiIiIiIcf+IiIiIiIiIcf+IiISMocg16IiIiIiHH/iIiIiIiIiHH/iIiEEQHA/+/4iIiIiIiIiHH/iIiIiIiIiHH/QZwc9j6IiIiIiIiIcf+IiIiIiIXujSF4iIiIiIiIcf+IiIiIiIiIhx/0AZLA9tiIiIcf+IiIiIiIiIhx/4iIiIiIhIaXyJaHH/iIiIiIiIiIcf+ISfWccKaIiIiIiHH/iIiIiIg5D1K38K2IiIiIiIhx/4iIiIiIiIiHH/iIiIiIiFlO17GIiIiIiHH/iIiIiIiIiIRrMspM2IiIiIiIcf+IiIiIiIiD9GJLG524iIhx/4iIiIiIiIiHFDvDzEPIiIiIiIiIcf+IiIiIQyAs3f2Ihx/4iIiIiIiIiHH/iDpwEraP7YiIiIiIiIhx/4iIiIT5d8FoiIiIhx/4iIiIiIiIhx/4iISP6sgBWIiIiIiIcf+IiIiIiIiIhx/0zhLEHtiIiIiIhx/4iIiIiIQJU8B6yIiIhx/4iIiIiIiIiHH/iIiIhCEBzu/oiIiIiIiIcf+IiIiIiIiEraLGJdiIiIiIcf+IiIiIiIiIhx/4hAlTwHrIiIiIiIiIhx/4iIiIiIiIhx/4iIiIiIiIiHH/iIiIiIiIiIcf+IiIiIREJ8y9iIiIiHH/iIiIiIiIiIcf9At4wFh4iHH/iIiIiIiIiIcUfTTILLiIiIiIcf+IiIiIiIiIcf82UPG6rw6Icf+IiIiIiIiIcf+IiITpCcJvaIiIiIiHH/iIiIiIhOHZwuJoiIiIiIiIiHH/iIiE+grBX1hx/4iIiIiIiIiHH/iIiIiDnzo7gMXP+IiIiIiIiIhx/4iIiITaLcNdKIiHH/iIiIiIiIiIcf+IiIhIyhyDXoiIiIhx/4iIiIiIiIhKgrx31P+IiIiIiIiIcf+IiINSMmu9zZiIiIiIiHH/iIiIiIiIhBnBz2Pocf+IiIiIiIiIcf+IiIiIiIiE91LBitiIiIiIiIcf+IiIiIiEhHLIuNiIiIiIiIiHH/iIiIiIiIiISEcsi42IiIiIhx/4iIiIiIiIiHH/iDJJNb62yoiIiIiIiHH/iIiIiIiIiE0WvD6UiIiIiIiIhx/4iIiIiIhO8Twg7IiIiIcf+IiIiIiIiIhx/4iIgxZpK/mW2Ihx/4iIiIiIiIiHFG5YyRp4iIhx/4iIiIiIiIiDivQbhQvoiIiIiIcf+IiIiIiEbw7KDxiIiIiIhx/4iIiIiIiEI7fOxIiIiIiIiIiIcf+IiIiIiIiIcf+IiIiIS9EcUu6IiIiIiIhx/4iIiIhHRyyrjf+IiIiIiIiIhx/4iIOCNBuNy+iIiIiIiHH/iIiIiIiIiHFVutpFiIiIiHH/iIiIiIiIiIcf+IiIiIiIiEpeHHoe/4iIiIiIiIiHH/iIiIiIiIiHH/iIiITWUcOa6IiIiIiIhx/4iIiIiIiIhx/074HDB+/4iIiIiIiIiHH/iIiIiIiIiHH/iEjKHINeiIiIiIiIhx/4iIiIiIiIhx/4iITOEsQe2IiIiHH/iIiIiIiIiHH/iIiITWUcOa6IiIiIiIhx/4iIiIiIiIhx/4iIhDICzd/YiIiIcf+IiIiIiIiIcf+IiIiIiFCM0IOIiIiIiIiHH/iIiIiIiIiHH/iIiIiIiIiIWsHWPoiIiIiIiIhx/4iIiIiIiIhx/4QRAc/v6Ihx/4iIiIiIiIiHH/iIiIiIiIiHH/iIiIiEzhLEHtiIcf+IiIiIiIiIcf+IiITWUcOa6IiIiIiIiHH/iIiIiIiIhBt4z0h4iIiIcf+IiIiIiIiIcUCcHPY+iIiIiIiIiIcf+IiIiIiIiIcf9M4SxB7YiIiIiIhx/4iIiIiIiIhx/4hZwdc+iIiIiIhx/4iIiIiIiIiHH/iIiIiIiIiHH/iIiIiIiIiIcf+IiD+w87FPDIiIiIiIcf+IiIiIiIhCEBzu/oiIiIiHH/iIiIiIiIiHH/iIiIiEvRHFLuiIiIiIiIcf+IiIiIiIiIcf9DICzd/YiIiIiIiHH/iIiIiIiIP4XRsXouiIhx/4iIiIiIiIiHH/iECVPAesiIiIiIiIiHH/iIiIiIhGNxysjoiIiHH/iIiIiIiIiIcf+IiIiIiDr6JbYF2oiIiIiIhx/4iIiIiIQ6ws1T2IiIiIiIcf+IiIiIiIQhAc7v6IiIiIiHH/iIiIiIiIhLcHxY+IiHH/iIiIiIiIiIcf+IiIiIiIhLcHxY+IiIcf+IiIiIiIiIhx/4iD0Cg7P9fIiIiHH/iIiIiIiIiIcTtskbWTbv+IiIiIiIiIhx/4iIiIhEoxzFzoiIiIiIcf+IiIiIiIiIhGNxysjohx/4iIiIiIiIhx/4iIQyAs3f2IiIiIcf+IiIiIiIiITvE8IOyIiHH/iIiIiIiIiHH/iIg476m4EFaIhx/4iIiIiIiIiHH/hEvDzEPIiIiIiIhx/4iIiIiDlcxLijO/+IiIiIiIiIhx/4iIiIiIiIhx/4MDKjsN1ciIiIiHH/iIiIiIiIiHH/iIiIiIiIiIcf+FnB1z6IiIiIiIcf+IiIiIiIiIcf+IiIiEvRHFLuiIiIiIiIhx/4iIiIhO8Twg7IiIiIiIcf+IiIiIiIiIcf+IiIiIiESjHMXOiIiIiIcf+IiIiIiIiIcUPFbMOpiIiIhx/4iIiIiIiIhNZRw5roiHH/iIiIiIiIiIcUmb3GZCiIiIhx/4iIiIiIiIRlKMqteIiIiIiHH/iIiIiIiEWzLMTN/4iIiIiIiIhx/4iIiIiIiIiHH/iIiIiE/4HBB+iIiIhx/4iIiIiIiIiHH/iIiIiEuJnFdmiHH/iIiIiIiIiIcf+IRkBMq/uIiIiIcf+IiIiIiIiIcf+IiIiIT/gcEH6IiIiIcf+IiIiIiIiIcf+IiIiIhDICzd/YiHH/iIiIiIiIiHH/iIiIiDWd5btiGoiIhx/4iIiIiIiIiHH/g6qyS2VNuIiIiIiIiHH/iIiIg7FlK16a2IiHH/iIiIiIiIiIcf80hrK8eU2IiIiHH/iIiIiIiIiIcTxaUbOlroiHH/iIiIiIiIiHH/hOjkwnG4cf+IiIiIiIiIhx/4iEn1nHCmiIiIiIcf+IiIiIiIiIhx/0fcXJI6iIiIiIhx/4iIiIiIiIhIhOyHsYiIcf+IiIiIiIiIhx/4hML9xNAohx/4iIiIiIiIiHH/iIiIiIiITy2sHSWIiHH/iIiIiIiIiHH/iEJdzOojiIiIiIiIhx/4iIiIiIiIMHHysJ4NiIiIiIiHH/iIiIiIg/fKGxg16IiIiIiIhx/4iIiIiIRbMstM1x/4iIiIiIiIhx/4iIiIiIiIiHH/iIiIiIiIiIcf+IiIQBksD22HH/iIiIiIiIiIcf+IiIhFUoy613H/iIiIiIiIiIcf+IiIiEXejLIXiIiIiIcf+IiIiIiIg/WMKxpz2HH/iIiIiIiIiIcf+ITfE8QOz/iIiIiIiIiIcf+IiEGcHPY+iIiIiIcf+IiIiIiIg6FvO26Qxx/4iIiIiIiIhx/4iIiIiDF40r+HLYiIiIiIiIcf+IiIiIPGWxtJpOiIiIiIcf+IiIiIiIiIRCAszf2IiIiIiIiIcf+IiIiEIpPO1siIiIhx/4iIiIiIiIiEraLGJdiIiIhx/4iIiIiIiIg76OS1FxuIiIiIiIhx/4iIiIiIhcVdSqiIiIiIiIiIcf+IiIiIiIiIhx/4iIiIiIiIhxWMHXPoiIiIiIiIcf+IiIiIiIiIhx/4iIiIiIiIhx/4iIiIiIiIiHH/iIiIiDUKorv1XYiIiHH/iIiIiIiIiITS/cPQKIiIhx/4iIiIiIiIiHH/Qdnc8mKIiIiHH/iIiIiIiIiIcf+IiIiIiIiIcf+IiIiIiIiIhL0RxS7oiIhx/4iIiIiIiIhx/4iIiIgyUmW+rZpx/4iIiIiIiIhx/4iIiIiIiIiHH/iIiIiFtV1aqIcf+IiIiIiIiIcf+IiIiIiIiIhx/4Q6Mc1c6HH/iIiIiIiIiHH/iIiIhO8Twg7IiIiIiIhx/4iIiIiIT/gcEH6IiIhx/4iIiIiIiIhx/0VSjLrXiIiIhx/4iIiIiIiIhx/4hMgIxH94iIiHH/iIiIiIiIiHH/iIiIiIiIiIQMnMBGOIcf+IiIiIiIiIcf+IiIhMgIxH94hx/4iIiIiIiIhx/4iEjKHINeiIiIiIiIcf+IiIiIiIiIcf+IiIiIiIiIhx/01+PDgciIiIiIiHH/iIiIiIiIiIcV580YOIiIhx/4iIiIiIiIiHFYwdc+iIiIiIiIhx/4iIiIhBGSz+bYiIiIiIiIiHH/iIiIiIiEraLGJdiIiIiIiHH/iIiIiIiITA2MTyeIiIcf+IiIiIiIiIcf9GWWyqaYiIcf+IiIiIiIiIhx/4hOP+wsAYiIiIiIcf+IiIiIiIgyo1O+XKyIiIiHH/iIiIiIiIiHH/NCUTvNrsiIhx/4iIiIiIiIiHH/Qik87WyIiIiIiIiIcf+IiIiD6Fc7J6jIiIiIiIcf+IiIiIiIg6yIG2N36IiIiIiIiIcf+IiIiEjTTILLhx/4iIiIiIiIhx/4iIRfDssPFx/4iIiIiIiIhx/4iIiIhBIlz92oiIiIiHH/iIiIiIiIUpPfbP+IiIiIiIiIcf+IiIiIQJU8B6yIiIiIcf+IiIiIiIiIStosYl2IiIiIcf+IiIiIiIiIhx/4iDbc8bojDoiIiIhx/4iIiIiIiIiHH/iIiIhCKTztbIiIiIcf+IiIiIiIiINQMhu/zeiHH/iIiIiIiIiIcf+IiIiIiIiIcf+IiIiDOjsb1cToiIiIiIiHH/iIiIiIiIXujSF4iIiIiIiHH/iIiIiISl4cah6IiHH/iIiIiIiIiHH/iEVSjLrXiIiHH/iIiIiIiIiHH/iFa62kWIiIcf+IiIiIiIiIhx/4W1XVqoiIiIhx/4iIiIiIiIiHH/iDc1gbnKfoiIiIiHH/iIiIiIiISexscTmIiIiHH/iIiIiIiIiHH/QE28DCSIiIiHH/iIiIiIiIiIcf9M4SxB7YiIiIiIcf+IiIiIiIiIhxSNoscl2IiIhx/4iIiIiIiIiHFI2ixyXYiIiHH/iIiIiIiIiIcf+IiIiIiIRjccrI6IiIcf+IiIiIiIiIhx/4iIiIiITj/sLAGIcf+IiIiIiIiIcf+IiIhH5Yyhp/+IiIiIiIiIcf+IiIiIiIiEhHLIuNiIiIiIiHH/iIiIiIiIhDrCzVPYiIiIhx/4iIiIiIiIiHH/Os10tjKLiHH/iIiIiIiIiIcf+IhHRyybjYiIcf+IiIiIiIiIhxTXUsKK2IiIiIhx/4iIiIiIiIiHFHaXyJaIiIiIiIiHH/iIiIiEp5jGhniIiIiIiHH/iIiIiIg6xpS2OWuIiIiIiIcf+IiIiIiIiDrIgbY3foiIiIiIiIcf+IiIiIiIiIhx/4iIiITWUcOa6IiIiIiHH/iIiIiIiIiIcf+IiIiIhOdSw4rf+IiIiIiIiIhx/4iIiIiIiIiHH/RTcczI7/iIiIiIiIiIcf+IiIMgx0vvOLiIiIiIiIiIcf+IiIhNmaw2ZYiIiIiIhx/4iIiIiIiEGcHPY+iHH/iIiIiIiIiHH/iIhIUFyK+oiIiIiIiIhx/4iIiIhQjNCDiIiIiIiIiHH/iIiIiIiIiIcf+D65YrNGnf+IiIiIiIiIhx/4iIiDmCUrd9rYiIiIcf+IiIiIiIiIcf+IiIiIN1Dxua8OiIiIiIhx/4iIiIiIiE+pvBVkiIiIiIiIiHH/iIiIiExuLEkdiIiIiIiIcf+IiIiIiDD9UbASroiIiHH/iIiIiIiIiIcf+E1+PDgciIiIiIhx/4iIiIiIg0dgG8if6IiIcf+IiIiIiIiIcf+IhJ9ZxwpoiIiIiHH/iIiIiIiIiEd03JiyiIiIiIiIhx/4iIiIiISoK8Z9SIhx/4iIiIiIiIiHH/QyAs3f2IiIiIiIcf+IiIiIiIiEBG3AySiIiIiIiIhx/4iIiDORcb1ujnH/iIiIiIiIiHH/iIiIiIiIhZTtexiIiIiIcf+IiIiIiIiIcf+IiIiIiIiIhx/4iISMocg16IiIiIiHH/iIiIiIiIiIcf+IiIhd6NMXiHH/iIiIiIiIiHH/iIiIiIiIiIcf+E0EfD+4iIiIiIiIhx/4iIiIiIg20yW6LNqIiIiIiIiIhx/4iIiIhKD7xvBIiIiIiIiIhx/4iIiIiIiIiHFJm9xmQoiIiIcf+IiIiIiIiIhAK2wOSYiIhx/4iIiIiIiIhx/4iIiIiEZSjKrXiIiIiIiIiHH/iIiIiIg8SkG0tb6HH/iIiIiIiIiIcf+IiIiIiIiIhx/4iIiIiIiIhx/4iIiIiIiIiHH/iIiIiE1lHDmuiIiIiIcf+IiIiIiIiITn48KByIiIiIiIiIcf+IiIiIiIiIhx/4iIiIiIiIhx/4iIiIiIiIiHH/iIP7lisUadiIiIiIiIiHH/iIiIiIg6vcK2Qj1x/4iIiIiIiIiHH/iIiIiE0EfD+4iIiIcf+IiIiIiIiIhx/4hJeYx4Z3H/iIiIiIiIiIcf+IiIiEUwPLz8iIiIiIiIcf+IiIiIhL0RxS7oiIiIiIcf+IiIiIiIiIhx/4iIiIiEY3HKyOiIiIhx/4iIiIiIiIiHH/QZwc9j6IiIiIiIiHH/iIiIiIiIiIcf+IiIiFa62kVx/4iIiIiIiIhx/4iIiIiIiIiHH/iIhJ2ixyXYcf+IiIiIiIiIhx/4iIQyAs3f2IiIiHH/iIiIiIiIiIcf+IiIiIhP+BwQfoiIiHH/iIiIiIiIiIcf+IiIiE/4HBB+iIiIiHH/iIiIiIiIiIcf+IiIiIiIhHAfyv4P+IiIiIiIiIhx/4iIiEWzLLTNiIcf+IiIiIiIiIhx/4iIR8M8k8yIiIiIiIiHH/iIiIiIiIiHH/iIiIiIiIiIcf+ITHdcSIqIiIiIiIhx/4iIiIiIiIhx/4iIhNZRw5roiIiIiIiIcf+IiIiIiIiIcf+IiIiIiIiIhx/4hNh2w3iYiHH/iIiIiIiIiHH/iIOZIEt237iHH/iIiIiIiIiHH/iIiISnmMaGeIiIiIiIiHH/iIiIiIiIiIcf+IR2KcmdaIiIiIiIhx/4iIiIiIhDICzd/XH/iIiIiIiIiIcf+IiIiIiIiIhx/4hLbixZHYcf+IiIiIiIiIhx/4iDG+Ar9B/YiIiIiIiIhx/4iIiIiIiF7o0heIiIiIiIiHH/iIiIiEraLGJdiIiIiIiIiHH/iIiIiIiIiHH/iIiEVSjLrXiHH/iIiIiIiIiHH/iIiIiIiIiIcf+IiIiIiIiIWsHWPoiIiIiIiIhx/4iIiIiIiIhFW5y6RoiIiIiIiHH/iIiIiIiIRrMspM2IiIiIiIiIcf+IiIiIiINsPRujwuiIiIcf+IiIiIiIiIhx/4iIiEOsLNU9iIiIiIiIiIcf+IiIiIiIT3UsGK2IiIiIiIiIcf+IiIiIhGNxysjoiIiIcf+IiIiIiIiIhx/4iIiIiESjHMXOiIiIiIcf+IiIiIiIiIhx/4iIiIiIiIiE8LXB9KiIiIiIiIhx/4iIiIiIiIiHH/iIiIiIMheRvuhuiIiIiIcf+IiIiIiIhMDYxPJ4iIhx/4iIiIiIiIiHH/iIiIiIhe6NIXiIiIiIiIiHH/iIiIiIiIhEvDzUPP+IiIiIiIiIhx/4iIiIR0csm41x/4iIiIiIiIiHH/iIiIhUJ9zYhx/4iIiIiIiIiHH/iIiIiIiIiIcf+IiIiIiIiIcf+IiIiIiIiIhx/4iIiIiIhJcqx41YiIiIiIhx/4iIiIiIiIhx/4iIiIiIiIg4ckK4jb2IiIiIcf+IiIiIiIiIhGsyykzYiIiIiIhx/4iIiIiIiIiHH/iIiIiIiIXujSF4iIiIiIiHH/iIiIiIiIiIcf+IiECVPAesiIiIiIiIcf+IiIiIiFQn3dj/iIiIiIiIiHH/iIiIiIiIiIcf+IiIiIiEvRHFLuiIiIiIcf+IiIiIiIiIhx/4iIiIiIiIiHH/hYTtixiIcf+IiIiIiIiIhx/4iIiIiIiEhHLIuNiIiIiIiIcf+IiIiIiIiIhx/4hIaXyJaIiIiIiHH/iIiIiIiIhPl3wmiP+IiIiIiIiIhx/4iIiDm/UbdAroiIiIiIcf+IiIiIiIhDICzt/f+IiIiIiIiIhx/4iIiIiIiIhx/4iIiIiIiEEiXP3aiIiHH/iIiIiIiIiIcf+IiIiIiIiIcf+IiIiIiIhPl3wWiIcf+IiIiIiIiIcf+IiIhMbixJHYiIiIiIiIhx/4iIiIiIiIiEoY7G5xhx/4iIiIiIiIiHH/iIiIiIiIiIcf9FNxzMjv+IiIiIiIiIhx/4iIiIiIiIiHFXTtixiIiHH/iIiIiIiIiIcf+IiIiIiIQZwc9j6Icf+IiIiIiIiIhx/4iIM/IRvQ3uiIiHH/iIiIiIiIiHH/NI8hvHDeiIiIiIhx/4iIiIiIiIhBnBwHPv+IiIiIiIiIhx/4iIiD5IEbO37v+IiIiIiIiIhx/4iIiIiIiIiHH/iIiIiIiIiHH/iIiIiIiIiIcf+IiIiIiIiIhx/4iIhCx5zjhoiIiHH/iIiIiIiIiHH/iEhyrIjViIcf+IiIiIiIiIhx/4iEtuLFkdcf+IiIiIiIiIhx/4iIiIiIiESjHMXOiIiIcf+IiIiIiIiIhx/4iIiIhbVdWqiHH/iIiIiIiIiHH/iIiIiIiIiEtnTFmLiIiIiIcf+IiIiIiIhZTtexiIiIiIcf+IiIiIiIiIQr5s5BmIiHH/iIiIiIiIiHH/iIiIiIiIiIcf+IiIiIMW8Bv5D+iIcf+IiIiIiIiIcf+IiIiEMgLN39iIiHH/iIiIiIiIiHH/iIiIiIiIiIcf+IiIiIiIiIhx/4iIiIiIiIhx/4iIiIiIiIiHH/iIiIiIiIiIcf+IiIiIiIiIcf+IiIiIiIiIhx/4iIiIiIiIiHH/iIiIiIiIiHH/iIiIiIhUJ93Y/4iIiIiIiIiHH/iIiIhNZRw5roiIiIiIcf+IiIiIiIiIQZwcBz7/iIiIiIiIiIcf+IiIiIiIiIhx/4iIiIiEE7fPxIhx/4iIiIiIiIiHH/iIiIiIXujSF4iIiIiIiIiHH/iIiIiIiIiIcf+IiIhEoxzFzoiIiIiIiHH/iIiIiIiIiIcf+IiIiIiIiIRjccrI6Icf+IiIiIiIiIhx/4iIiIiIiIhx/4iIiIiIiIg4uHG4R46IiIcf+IiIiIiIiIcf+INH2CvIJ9iIiIiIiIcf+IiIiIiIiDXM4bszHoiIiIcf+IiIiIiIiIcf+Fa62kWIiIhx/4iIiIiIiIiHH/iEdHLJuNiIiHH/iIiIiIiIiIcf+IM0ISvb3tiIiIiIiIhx/4iIiIhCKTztbIiIiHH/iIiIiIiIiIcf85MWS3zpuHH/iIiIiIiIiIcf+IiIiIiIiIhx/4iE1lHDmuiIiIiIiIiHH/iIiIiIiEY3HKyOiIiHH/iIiIiIiIiIcf+IiIiIiIiIhx/4iITOEsQe2IiIhx/4iIiIiIiIiHFL4SxB7YiIiIiIhx/4iIiIiIiIiHH/iIhCKTztbIiIiIiIcf+IiIiIiIiEpeHHoe/4iIiIiIiIiHH/iIiIhHRyybjXH/iIiIiIiIiIcf+IiIiIiEMgLN39hx/4iIiIiIiIiHH/iIiIiIiEOsLNU9iIiIiIhx/4iIiIiIiIhx/4iIiIiIiIiEK+bOQZiIcf+IiIiIiIiIcf+IiDBvorCgXYiIiIcf+IiIiIiIiIhx/051LCitiIiIiHH/iIiIiIiIiIcUV03KiyiIiIiIiHH/iIiIiEbMTKM7iIiIiIiIcf+IiIiIiEOsLNU9iIiIiIiHH/iIiIiIiIiIcf+IiIiIiIiIcf+IiIiIiIiIhx/4iIiIiIg0uuS8RRuIiIiIiIiHH/iIiIiIiElyrHjViIiIiIiHH/iIiIiIiIhPdSwYrYiIiIiIiHH/iIiIiIiEE7fA1I/4iIiIiIiIiHH/iIiIiEZrrKlFiIiIiIcf+IiIiIiITWUcOa6IiIhx/4iIiIiIiIiHH/iIiIOzHCtc49iIiIiIiHH/iIiIiIgzOeG9xh6IiIiIiIhx/4iIiIiExuLEkdiIiIiIiHH/iIiIiIiDiUkrlrbf+IiIiIiIiIcf+IiIg81gO0KfyIiIhx/4iIiIiIiIiEvRHFLuiIiHH/iIiIiIiIiHH/iIiIiEIQHO7+iIiIiIiIhx/4iIiIhFsyy0zYcf+IiIiIiIiIhx/4iIiIiIiIhx/4iIiIRKMcxc6IiIiIiIhx/4iIiIiIiDdQ8bmvDoiIiHH/iIiIiIiIiHH/hDOUzca4iIcf+IiIiIiIiIhx/4iEfcXJI6iIiIiHH/iIiIiIiIiHH/iIiIiIiIiIcf+IiIiIiIiIhx/4iIiIiIiIhx/4iIiIiIiIiHH/iIiIiIiIiIcf+DRui7yRdIiIcf+IiIiIiIiIhx/4iIiIiIiIMznhvcYeiIiIiIcf+IiIiIiIiIhxQBAc/v6IiHH/iIiIiIiIiIcf+EIpPO1siIiIiIiIhx/4iIiIiDpcI7ej3P+IiIiIiIiIcf+IiIiIhOP+wsAYiHH/iIiIiIiIiIcf+EOjHNXOhx/4iIiIiIiIhx/4iIg/J3ux2ISIiIiIiIiIcf+IiIiIiIiIhx/4iDTM4bwzHnH/iIiIiIiIiIcf+IiDNCEr297YiIiIiIhx/4iIiIiIiEraLGJdiIiIiIhx/4iIiIiIiIiHH/iIS3B8WPiIiIiIiIiHH/iIiIiIiIiIcf+IiIgxJ+S/2BuIiHH/iIiIiIiIiHH/iIPVpRtKWu/4iIiIiIiIiHH/iIiIiIhMbixJHYiIiIiIcf+IiIiIiIhN+kwwW4iIiIiHH/iIiIiIiIiHH/hP+BwQfoiIiIiIiIiHH/iIiIiIhN+kwwW4iIiIiIcf+IiIiIiIiIhx/4iIiIiIhXutlFiIiIiIiIcf+IiIiIiINiVxutqOiIiIiIhx/4iIiIiIiIhxQL5s9BmIcf+IiIiIiIiIhx/4iEGcHPY+iIiIiIhx/4iIiIiIiIhEoxzFzoiIcf+IiIiIiIiIhx/4iIiIiIiIiHH/iIiIiIiIiHH/iIiIiIiIiIcf+IiIiIiIiIhx/4iIiIiIiIhx/4iIiIiIiIiHH/iIiIiFa620X/iIiIiIiIiHH/iIiIiIiIiIcf+EKsLOU9iIcf+IiIiIiIiIhx/4iIhKXhxqHoiIiIcf+IiIiIiIiIhx/4iIQqws5T1x/4iIiIiIiIiHH/iIiIT6CsFfVx/4iIiIiIiIiHH/iIiINQMhu/zeiIiIiIhx/4iIiIiIiIiEhHLIuNiIiIiIcf+IiIiIiIiIT45MFxuIiIcf+IiIiIiIiIcf+IiIiISl4cah6IiIcf+IiIiIiIiIcf+E+FPCes/4iIiIiIiIhx/4iIiIiEjljIGniIiIiIiIcf+IiIiIiIiIhx/4iIiIiFQn3Nhx/4iIiIiIiIhx/4iIiIRd6MsheIiIiIhx/4iIiIiIiIiHH/iIiIiDNJk722bIiIhx/4iIiIiIiIiHH/g0FWG86p6IiIiIiIhx/4iIiIiIT/gcEH6IiIcf+IiIiIiIiIhx/4iIiIiIiIhxQiAs3f2IiIiIiIiHH/iIiIiIiIiEf3zJCDiIcf+IiIiIiIiIhx/4iIiIhG1XyiqIiIhx/4iIiIiIiIiHH/iEfcXJI6iIiIiHH/iIiIiIiIiIcf+IiIiIiIiIhx/4iIiIRjccrI6IiIiIhx/4iIiIiIiIiHH/iIiIiIiIiHH/iIiIiIiIiIcf+IiIiIiIiIhx/4iIhCKTztbIiIiIiHH/iIiIiIiIiEjKHINecf+IiIiIiIiIhx/4iIhAGSwPbYcf+IiIiIiIiIhx/4iIhMFrxOlIiIhx/4iIiIiIiIiHH/QDScDbaIiIiIiIiHH/iIiIiIiIiEJErOu1iIiIhx/4iIiIiIiIhxOCoht9XeiIiIiIiIiHH/iIiIiISOWMgaeIiIiIiIhx/4iIiIiIhDICzd/XH/iIiIiIiIiIcf+IiIiIiIiIcUVZbKppiIiHH/iIiIiIiIiIN05DubG8iIiIhx/4iIiIiIiIiHExBVG++q6IiIhx/4iIiIiIiIhxSZvcZkKIiIiIcf+IiIiIiIiDy0srRLTYiIiIiIhx/4iIiIiIiIiHH/iEr8fGA4iIiIhx/4iIiIiIiIiHH/Sl4cah6IiIiIiIhx/4iIiIiIgyeDG+h86IiIiIiHH/iIiIiIiIhZTtexiIiIiIcf+IiIiIiIiIcf+ITfE8MOxx/4iIiIiIiIhx/4iIiIS4mcV2aIhx/4iIiIiIiIiHH/iIiIiIiIiIcf+IiIiISwasX5WIiIiIiIcf+IiIiIiIiDLsy74TNIiIiIhx/4iIiIiIiIiHH/iIhKXhxqHoiIiIhx/4iIiIiIiIiHH/iIiIiIiIgxOxK/xO2IiIiIiIiIcf+IiIiIhGQEyr+4cf+IiIiIiIiIhx/4iIhWutpFhx/4iIiIiIiIiHH/iIiIiIiEGcHPY+iHH/iIiIiIiIiIcf+IiIiIiIiIhx/4PyJFsd26iIiIhx/4iIiIiIiIiHH/T4U8J6z/iIiIiIiIiIcf+IiIQRAcD/7/iIiIiIiIiHH/iIiIiIiIiITJLMRtOIiIhx/4iIiIiIiIhx/4iD74sbIHToiIiIiIiIcf+IiIiIiEY3HKyOiIiIcf+IiIiIiIiIhx/0+FPCes/4iIiIiIiIiHH/iIiIiIiIiIcf+IiIiIiIiITRa8PpSIiIiIiIiHH/iIiIiIiIStosYl2IiIiIiHH/iIiIiIiIhPdSwYrYiIiIiIiHH/iIiIiIiIiIcf+IiIQZwc9j6IiIiIcf+IiIiIiIiIhPdSwYrYiIiIiIcf+IiIiIiIiIhx/4iIiIiIiIhx/4iIiIiIiIiHH/iIiIiIiIPmOBspx+cf+IiIiIiIiIhx/4iIiENt3Oki/4iIiIiIiIiHH/iIiIiIiIiISMock17/iIiIiIiIiIcf+IiIiIiIiIhx/4iIiESjHMXOiIiIiIiIcf+IiIiIiIiIhx/4X3zRg4iIcf+IiIiIiIiIhx/4iIiITnUsKK2HH/iIiIiIiIiIcf+IiIiIiIiIhx/4iErRHHLu/4iIiIiIiIiHH/iIiIiIiIiIcf+IiEY3HKyOiIiIiIiIcf+IiIiIiIiIhx/4iIiEnaLIJd/4iIiIiIiIiHH/iIiIiIiIiHH/iIiIiIiIiIcf+IiIiIiIiIStosYl2IiIiIcf+IiIiIiIiIhx/4QyAs3f2IiIiIiHH/iIiIiIiIiIcf+EjKHINeiIiIiIiIhx/4iIiIhDrCzVPYiIiIiIiIcf+IiIiIiIiIhx/4StEcYu6HH/iIiIiIiIiIcf+IiIiIiIiDEQsb/vToiIiIhx/4iIiIiIiIhx/4iIiIiEOsLNU9iIiIiIiIcf+IiIiIiIiIhx/4iIiIiIiIiHH/iIiIiDeWIblp3oiIiHH/iIiIiIiIiIcUWN/KcgiIiHH/iIiIiIiIiHH/g5bmO3kZyIhx/4iIiIiIiIiHH/iIPTgBs8f+iIiIiIiIcf+IiIiIiIStosYl2IiIiIiIcf+IiIiIiIhHYpyZ1ohx/4iIiIiIiIhx/4iIOWfht5geiIcf+IiIiIiIiIcf+EWzLLTNiIiIiIcf+IiIiIiIg3qGG5V56IiIiIiIiIhx/4iIiIg/SBGxt+6IiIiIiIiIcf+IiIiIg7kmK1bZ2IiIiIiIhx/4iIiIiIiIiHH/iIiIiIiIiHH/iIiIhEoxzFzoiIiIiIiHH/iIiIiIiDidAbhi/nH/iIiIiIiIiIcf+IiIhBVuz6kYiIiIiIhx/4iIiIiIiEMgLO39/4iIiIiIiIiHH/iIiIiEpeHGoeiIhx/4iIiIiIiIiHH/iIiIQyAs3f2IiIcf+IiIiIiIiIhx/4iEHAvPP0iIiIiIiHH/iIiIiIiIiHH/iIiEIpPO1siIiIiIcf+IiIiIiIiIhxTXUsKK2IiIiIhx/4iIiIiIiIiHH/iIiIiIiIiIcf+IiIiIhLZ0xZi4iIiIiIiIcf+IiIiIhJi8x3Q4iIiIcf+IiIiIiIiIcf9KXhxqHoiIiIiIiIcf+IiIiIPB0ytOLNcf+IiIiIiIiIhx/4iIiIRtV8oqiIiIhx/4iIiIiIiIiHH/Sdoscl2IiIcf+IiIiIiIiIhx/4VrraRYiIhx/4iIiIiIiIiHH/Q6Mc1c6Icf+IiIiIiIiIcf+IiIiIiIiIhx/4iIiIiIiIiHH/iIiIiIiIiHFLFrxOlIiIiIiIiHH/iIiIiIiIiEbnvKGEiIiIiIiIcf+IiIiIiIiDkRAbfu/oiIiHH/iIiIiIiIiIcf9KXhxqHoiIiIiIiHH/iIiIiIiIiEPHnNOGiIiIiIiIiHH/iIiIhMksxG04iIiIiIiIcf+IiIiIiIiDaGEbp57oiIiIiIcf+IiIiIiIiEraLGJdiIiIiIcf+IiIiIiIiDi4cbhHjoiIiHH/iIiIiIiIiHFKbixZHYiIhx/4iIiIiIiIhx/4iIhM4SxB7YiIiHH/iIiIiIiIiHH/g8ftG0gS6IiIiIiIcf+IiIiIiIiDpVQ7aqvIiIiIiIiIhx/4iIiIhCEBzu/oiIiIiIiHH/iIiIiISVc8eoyIiIhx/4iIiIiIiIiD5aUbKlroiIcf+IiIiIiIiIcf+DS6Q7xFvIiIiIcf+IiIiIiIiIcf+IiEaN/Kcgcf+IiIiIiIiIhx/4iIO8ZRtTmucf+IiIiIiIiIhx/4iIiIg5glK3fa2IiIcf+IiIiIiIiIcf+IhN8TxA7P+IiIiIiIiIcf+IiIiIQE28HCT/iIiIiIiIiIcf+IiIiIiIiIcf+IhK0Rxi7nH/iIiIiIiIiIcf+IiIiIiIiIcf+IiIiIiIiIhx/4iIiIiIiIiHH/iIiIiIiIiHFI2ixyXYiIiIcf+IiIiIiIiIcU34HCB+cf+IiIiIiIiIhx/4iIiIiIiIS/x8UDiIiIiIiIiHH/iIiIiIiIiHH/iIiIiIiIiIcf+IiIiIiIiIhx/4iIiIiIiIhxQBAc/v6IiIcf+IiIiIiIiIhx/4iIiIiIiIhx/4iIiIiEdZbJppiIiIiIiIcf+IiIiIiIiIcf+IiIhH3FySOoiIhx/4iIiIiIiIiHH/iIiIiIiIhN4Swx7YiIiIiIiIhx/4iIiIiEhHLIuNiIiIiIiIiIcf+IiIiIiIiEY3HKyOiIcf+IiIiIiIiIhx/4iIiIiIiIhx/4iIiIhI5YyBp4iIiIiIiIcf+IiIiISYvMd0OIiIiIcf+IiIiIiIiIcf+IN7hxuUeOcf+IiIiIiIiIhx/4iIiIiEArbA5JiIiIiIhx/4iIiIiIiIiHH/iIiIiEGcHPY+iIiHH/iIiIiIiIiIcf+IiIiIUpPebIhx/4iIiIiIiIiHH/iIiIiIiIiIcf+ISdoscl2Ihx/4iIiIiIiIiHH/iIMSfkv9gbiIiIcf+IiIiIiIiIhx/4iIiIiIVCfd2P+IiIiIiIiIcf+IiIiIiIiIhx/4iIRVKMuteIcf+IiIiIiIiIhx/4iIiIiIiIiHH/iIiIiIiIiHH/iEyr7EVBiIiIiIiIcf+IiIiIg+AuGy/R6HH/iIiIiIiIiHH/iIiIg3yrG5NU6IiIiIcf+IiIiIiIiIhx/0bDPKPMcf+IiIiIiIiIhx/4iIiIiIhBGSz+bYiIiIiIiHH/iIiIiIiIhK2ixiXYiIiIiHH/iIiIiIiIiHH/iIiIiIiIiIcf+IiESjHMXOiIiIiIiIiHH/iIiIiEqb3HZC/4iIiIiIiIhx/4iIiIhKm9x2Qv+IiIiIiIiIcf+IiIiIiIiIhx/4iIiIiEtnTFmLiIiIiIiIiHH/iIiIiFe62UWIiIiIiIiIhx/4iIiIhSk95siIcf+IiIiIiIiIcf+IhK41xhyoiIiIiIiIcf+IiIiIiIQqVM5auIiIiIiIiHH/iIiIiINiVxutqOiIiIiIiHH/iIiIiIiIhKGOxucYiHH/iIiIiIiIiIcf+IiIiIiIiIcf+IiIiIiIiIhx/0MgLN39iIiIiIiHH/iIiIiIiIiIcf+IiDLiAb4d/oiIiIiIiIhx/4iIiIiIiIhx/4iIiFtV1aqIiHH/iIiIiIiIiIcf+IiIiIiIiIcf+IiIiIT/gcEH6IiIiIcf+IiIiIiIiIcUy7/DRAiIiIcf+IiIiIiIiIhx/4iEGcHPY+iIiIiIhx/4iIiIiIiIQ6ws1T2IiIiIcf+IiIiIiIiITZmsNmWIiHH/iIiIiIiIiIcf+IhCKTztbIiIiIiIhx/4iIiIiIiEzzbEDJiIiIiIiHH/iIiIiIiIiIcf+IiIiIiITh2cLiaIiIiIiIiHH/iIiIiIiIiIcf+IiIiIiIiIhx/4iIiIiIiIhL0RxS7oiIhx/4iIiIiIiIiHH/iIiDiLYrh0nYiIiIiIcf+IiIiIiIiIhx/4iEEQHP7+hx/4iIiIiIiIhx/4iIiIhOdSworYcf+IiIiIiIiIcf+IiIiIiIiIhx/4iITwJMH9uIiIcf+IiIiIiIiIhx/0ZZbKppiIcf+IiIiIiIiIhx/4iIQyAs3f2IiIiHH/iIiIiIiIiIcf+IiISpvcZkKHH/iIiIiIiIiIcf+IiIiIiIhL/HxQOIiIiIiIiIhx/4iIiIiIiEjKHINeiHH/iIiIiIiIiIcf+IiIiIiIiIhx/4iIhL0RxS7oiIiIiIiIhx/4iIiIiIiIiHH/iIiIiEEZLP5tiIiIiIiIiIcf+IiIiITWUcOa6IiIiIhx/4iIiIiIiIiHH/iIiIiIiIiDvYkbUnboiHH/iIiIiIiIiHH/iIg974GzEH6Icf+IiIiIiIiIcf+IiIhM4SxB7YiIhx/4iIiIiIiIhx/4iIiIiIhBnBz2PoiHH/iIiIiIiIiHH/iIiITnUsKK2Ihx/4iIiIiIiIhx/4iIg81Ba0K+mIhx/4iIiIiIiIhx/4iIiIiIiIiHH/iIiIiIiIiIcf+IiIiIUIzQg4iIiIiIiIhx/4iIiIiFlO17GIiIiIiIhx/4iIiIiIiIiHH/iIiIhDICzd/YiIcf+IiIiIiIiIhx/4iIiIiIiIiHH/iE51LCitiIiIcf+IiIiIiIiIhx/4SNNMgsuIiIiHH/iIiIiIiIiHH/MwwxvfPOiIcf+IiIiIiIiIcf+IiE/4HBB+iIiIiIiIcf+IiIiIiITvE8IOyIiIiHH/iIiIiIiIiDn6xrcFOYiIiIhx/4iIiIiIiIhx/4PxLxse0Ocf+IiIiIiIiIcf+IiIhFMDy8/IiIiIiIiIcf+IiIiIhDICzd/YiHH/iIiIiIiIiHH/iIiEzhLEHtiIiIcf+IiIiIiIiIcf+IhOdSworYiIiHH/iIiIiIiIiHH/iIhK/HxgOIiIiHH/iIiIiIiIiHH/iIMFaCsLl9iIiIiIiIiIcf+IiIiIg292K6CJ2IiIiIcf+IiIiIiIiIShjsbnGIcf+IiIiIiIiIhx/4iIPFNxtKyOhx/4iIiIiIiIhx/4hOsuwk0Ycf+IiIiIiIiIcf+IOLaEuEl7iIiIiIiIcf+IiIiIiEraLGJdiIiIiIiIcf+IiIiIiIiIhx/4iIiIiIiIhx/4iEr8fGA4iIiIhx/4iIiIiIiIhx/0AZLA9tiIiIhx/4iIiIiIiIhx/0lgbHn5iIiIiIcf+IiIiIiIiIREJ8y9iHH/iIiIiIiIiIcf+Ig54/G3HA6IiIiIiIiHH/iIiIiIiDgP87jwDIiIiIiIiHH/iIiIiIiIiIcf+IiIiIiIiIcf+IiIiIiEMgLN39iHH/iIiIiIiIiHH/iIiIiIiIiIcf+IiIiIiIiIhx/4UpPebIiIiIiHH/iIiIiIiIiE2AjDf3iIiIiIhx/4iIiIiIiEOsLNU9iIiIiIcf+IiIiIiIiIhx/4iIiIhL0RxS7oiIiIiIhx/4iIiIiIiIhN4Swx7YiIiIiIiIcf+IiIiIiIiIhEznzDGIiIiIiIcf+IiIiIiIiITYCMN/eIiIiIiHH/iIiIiIiIiIcf8zqpG+VW7/iIiIiIiIiIcf+IiIPnyhsoNehx/4iIiIiIiIiHH/iIiIg9oOO0Xxz/iIiIiIiIiIcf+IiIiEiE7IexiIiIiIiHH/iIiIiIiIiIcf+IiIVCfc2IiHH/iIiIiIiIiIcf+IiIiIiIiIhx/4iIiIiIhcVdSqiIiIiIiIiIcf+IiIiIiIiIhx/4iIiIiIiIhx/4iIiIiIiIiHH/iIiIiIiIiIcf+IiIiIiIiIcf+IiFKT3myIiIiHH/iIiIiIiIiIcf+IiIiIiIQhAc7v6IiIiIhx/4iIiIiIiIiHH/iIiIiIiIiHH/iIiIiIiIiIcf+IiIiIiIiIhx/4iIiIiIiIhx/4TGUcSa5x/4iIiIiIiIiHH/iIiIiIiIiHH/iIhP+BwQfoiIiIiIiHH/iIiIiIiISl4cah5x/4iIiIiIiIiHH/iIiIiIiISMocg16Icf+IiIiIiIiIhx/4iIiIiIiEjKHINeiHH/iIiIiIiIiIcf+IhNBHw/uIiIiIiIhx/4iIiIiIiIhK2ixiXYiIiIhx/4iIiIiIiIiHH/iIiIiIiIiHH/iIiIR9xckjqIiIcf+IiIiIiIiIhx/4iIiIiIiIhx/4hWutpFiIiHH/iIiIiIiIiIcf+IiIiIiIT/gcEH6IiHH/iIiIiIiIiIcf+IiIiIiIiIXujSF4iIiIiIcf+IiIiIiIiIhx/4iIiIiITWUcOa6IiIiHH/iIiIiIiIiIcf+IiIiIiIiIcf+IhGWWyqaYcf+IiIiIiIiIhx/4iIiIiIiEI7fOxIiIiIiIiIiIcf+IiIiIiIiIcf+IiIiIiIiIhx/4iIiIiIiIiHH/iIiIiEPOfNMYcf+IiIiIiIiIhx/4iIiIT/gcEH6IiIiIcf+IiIiIiIiIhx/4OzhEtce7iIiIiIiIiHH/iIiIiIiIiIcf+IiIiIhe6NIXiIiIiIiIiIcf+IiIiIQaVMBqv/iIiIiIiIiIcf+IiIiIOqSitltdiIiIiIcf+IiIiIiIiIcf+IT/gcEH6IiIiIiIiIcf+IiIiIiIiIMoFhvn6ecf+IiIiIiIiIhx/4iIhBt4z0h4iIiIiIiIiHH/iIiIhJcqx41YiIiIiIiIiHH/iIiIiIiIiHH/iEZ03KiyiIiIiIcf+IiIiIiIiIcf+IhJ2ixyXYiHH/iIiIiIiIiHH/iIiD/2I7EJ3IiIiHH/iIiIiIiIiIcf+IiDtlU7WarIiIiIiIiIhx/4iIiIiIhFZMy5s4iIiIhx/4iIiIiIiIiHH/TfE8MOyHH/iIiIiIiIiIcf+IiIhEQnzL2IiIiIiHH/iIiIiIiIiIR+6ckRaIiIiIhx/4iIiIiIiIhx/4iIiIiIiIiHH/hBO3z8SIiIiIiHH/iIiIiIiIiIQKd8BoiIiIiIiIiIcf+IiIiIgyj2S+cJuHH/iIiIiIiIiIcf+IiIg4IVS43quIiHH/iIiIiIiIiIcf+IhBnBz2PoiIiIiIcf+IiIiIiIiITS/cPQKIiIiHH/iIiIiIiIiIcf80UiK8rd2IiIiHH/iIiIiIiIiHH/g88dG0Di6HH/iIiIiIiIiIcf+IiIiIhG1XyiqIiIcf+IiIiIiIiIhx/4iIiIiIiIhx/zn8ErcD7YiIiIiIcf+IiIiIiIiIhx/4iIiIiIiIhx/4S/NsUMmIiIhx/4iIiIiIiIiHH/QLeMBYeIhx/4iIiIiIiIiHH/iIgxeDG/h85x/4iIiIiIiIiHH/iIiIiIQik87WyIiIcf+IiIiIiIiIcf+IiIUpPebIiIiHH/iIiIiIiIiIcf+IiIhJD7yPBP+IiIiIiIiIhx/4iIiEZ03KiyiIhx/4iIiIiIiIiHH/iIiEnaLHJdcf+IiIiIiIiIhx/4iIiINO7TvBEshx/4iIiIiIiIhx/4iIhEW5zKRoiIcf+IiIiIiIiIhx/4ThSMLreIiHH/iIiIiIiIiIcf+IiIiIiDCKE7CF7IiIiIhx/4iIiIiIiIhx/4PQKDs/18iIiIiIcf+IiIiIiIiIhx/0rRHGLuiHH/iIiIiIiIiIcf+IiIN1dzuaiMiIiIiIiHH/iIiIiIg49TK4Cs2Icf+IiIiIiIiIhx/4iIQE28DCSIcf+IiIiIiIiIhx/4iIT/gcEH6IiIiIiIcf+IiIiIiIiFe62UWIiIiIiIcf+IiIiIiIiEUwPLz8iIiIcf+IiIiIiIiIcf+IQzlM3GuIhx/4iIiIiIiIiHH/iIiIgwnLGwc06IiIiHH/iIiIiIiIiHH/SmdMaYuIiIhx/4iIiIiIiIiHH/TGUcSa6HH/iIiIiIiIiHH/iIiIiIiDQDwrz8PYiIiHH/iIiIiIiIiIcf88tBG0S+6IiIiHH/iIiIiIiIiIcUPg3MHyiIiIiIiIhx/4iIiIiIiIS5vcVkKIiIiIiHH/iIiIiIiIiIcf+IiIiIiIhGzEyjO4iIiIhx/4iIiIiIiIhx/4O1yBtaN+iIiIhx/4iIiIiIiIhx/4g62JG3J27/iIiIiIiIiHH/iIiIiIhQjNCDiIiIiIiIhx/4iIiIiIiIhx/4iIiIiISl4cah6Ihx/4iIiIiIiIhx/4iIg54/G3HA6IiIiIiIcf+IiIiIiIhBGSz+bYiIiIiIhx/4iIiIiIiIhPP+wcAYiIiIiIiIiHH/iIiIhWutpFcf+IiIiIiIiIcf+IiIhDICzd/YiIiHH/iIiIiIiIiHH/RDA8zPyIhx/4iIiIiIiIhx/4iEVSjLrXiIhx/4iIiIiIiIhx/4iIiIiIiIRrMspM2IiIiIiIiHH/iIiIiISfWccKaIhx/4iIiIiIiIiHH/iE8trB0liIiIiIiIiHH/iIiIiIiIiHH/iIiIMMfTsEgsiIiIcf+IiIiIiIiIhx/4iDmrxbdUOoiIiIiIiHH/iIiIiIiIMeKivx1diIiIcf+IiIiIiIiIcf+IiDm09bdLCoiIhx/4iIiIiIiIiHH/iEV97LghiIiIiIiHH/iIiIiIiIiHH/iIiIiIiIiIcf+IiIiIiIiIhx/0VJXLtqiIiIiIiIcf+IiIiIiIhOh2wniYiIiIiIcf+IiIiIiIiIcf+IiIg7vSG1Qt6IiIcf+IiIiIiIiIcf+IiIiIiIiIhx/4iIiExuLEkdiIiIiIiIiHH/iIiIiIiD6XErJo7Yhx/4iIiIiIiIhx/4iIiIiDKswb5TPoiIiIiIiIcf+IiIiIiIhMDYxPJ4iIhx/4iIiIiIiIhx/4iEWzLLTNiIiIhx/4iIiIiIiIhx/4iIiIiIiIiHH/iIiIiIiIiIcf+IiIiIiIiIcf+IiIiIiIiIhx/4iIiIiIiIiHH/iIiIiIiIiHH/iIiIiIiIiIcf+IiIiIiIiIhx/4iIiIiIiIhx/4iIiIiIiIiHH/iIiIiIiIiIcf+IiIiIiIiIcf+IUpPebIiIiIiHH/iIiIiIiIiIcf+IiIiIiIiIcf+IiIiE/4HBB+iIiIiIcf+IiIiIiIiIcf+IiIiIiIiIhx/4hd6NMXiIiIcf+IiIiIiIiIcf+IiIiIiIiEvRHFLuiIiIhx/4iIiIiIiIhx/4iIiIiIiESjHMXOiIiIhx/4iIiIiIiIhx/4iIiIiIiE1lHDmuiIiIcf+IiIiIiIiIcf+IiIiIiIiIWsHWPoiIiIiIiIiHH/iIiIiIhEOUzMa4iIiIiIhx/4iIiIiIhNZRw5roiIiIcf+IiIiIiIiIcf+IiIiIiIiIhx/4iIiIiIiIiHH/iIiIiIiIiHH/iIiIiIiIiIcf+IiIiIiIiIhx/4iIiIiIiIhx/4iIhM4SxB7YiIiHH/iIiIiIiIiHH/iITWUcOa6IiIiIiIiIhx/4iIiIiIiIhx/4iIiIiIiIiHH/X3zRg4iIiHH/iIiIiIiIiHH/iIiIiIiIiIcf+IiIiIiIiIhx/4iIiIiIiIhx/4iIiIiIiIiHH/iIiIiIiIiIcf+IiIiIiIiIcf+IiIiIiIiIhx/4iIiIiIiIiHH/iIiIiIiIiHH/iIiIiIiIiIcf+IiIiIiIiIhx/4iIiIiIiIhx/4iIiIiIiIiHH/iIiIiIiIiIcf+IiIiIiIiIcf+IiIiIiIiIhx/4iIiIiIiIiHH/iIiIiIiIiHH/iIiE/4HBB+iIiIiIiHH/iIiIiIiIiHH/iIiIhDICzd/YiIhx/4iIiIiIiIhx/4iIiIhL0RxS7oiIiIiIiHH/iIiIiIiIiHH/iIiIhGNxysjoiIiIiIcf+IiIiIiIiIcf+IiIiIiIhZTtexiIiIiIhx/4iIiIiIiIhx/4iIiIiIiIiHH/iIhUJ9zYiIiHH/iIiIiIiIiHH/iIiIiIiIiIcf+IUpPebIiIiIiHH/iIiIiIiIiHH/iIiIiIiIiIcf+IiIiIiIiIhx/4iIiIiIiIhx/4iIiIiIiIiHH/iIiIiIiIiIcf+IiIiIiIiIcf+IiIiIiIiIhx/4iIiIiIiIiHH/iIiIiIiIiHH/iIiIiIiFKT3mxx/4iIiIiIiIiHH/iIiIiIiIiHH/iIiIiIiFCM0IOIiIiIiIhx/4iIiIiIiIhx/4iIiITWUcOa6IiIiIiIcf+IiIiIiIiIcf+IiIiIiFlO17GIiIiIiIhx/4iIiIiIiIhx/4iIiIiEIQHO7+iIiIiIiIcf+IiIiIiIiIcf+IiIiIVCfc2Icf+IiIiIiIiIhx/4iIiIiIiIhx/4iIiIiIiIiHH/iIiIiIiIiIcf+IiIiIiIiIcf+IiIiIiFlO17GIiIiIiIhx/4iIiIiIiIhx/4iIiIhEoxzFzoiIiIiIhx/4iIiIiIiIhx/4iIiIiEvRHFLuiIiIiIiHH/iIiIiIiIiHH/iIiIiIhNZRw5roiIiIhx/4iIiIiIiIhx/4iIiIiE1lHDmuiIiIiIcf+IiIiIiIiIcf+IiIiIiIhNZRw5roiIiHH/iIiIiIiIiHH/iIiIVCfc2IiHH/iIiIiIiIiIcf+IiIiIiIiIcf+IiIiIiIiIhxS2UcSa6Icf+IiIiIiIiIcf+IiITOEsQe2IiIhx/4iIiIiIiIhx/4iIOVELt670iIiIiIiIiHH/iIiIiIiITYCMN/eIiIiIiIhx/4iIiIiIiIiHH/iIiIiIiIhHYpyZ1ocf+IiIiIiIiIhx/4iIiE1lHDmuiIiIiIiHH/iIiIiIiIiIcf+IhP+BwQfoiIiIiIiHH/iIiIiIiEVbnLpGiIiIiIiIiIcf+IiIiIRbMstM2HH/iIiIiIiIiIcf+IiISl4cah6IiIiHH/iIiIiIiIiIPgKDsv18iIiIiIiHH/iIiIiIiIiIcf+IiIiIiIiIhxMfshvgTeiIiIiIiIcf+IiIiIiD04AbPH/oiIhx/4iIiIiIiIhx/4iIiIiIiIQyAs7f3/iIiIiIiIiHH/iIiIiIhDrCzVPYiIiIiIhx/4iIiIiIiIiDdQ8bmvDoiHH/iIiIiIiIiIcf+IiIiIiIWU7XsYiIiIiIcf+IiIiIiIiIhx/4iIiIiIiIhLXhxaHoiIiIiIiIiHH/iIiIiIiIiIcf+IVrraRYiIcf+IiIiIiIiIhx/4iIiIiIiIRjccrI6Ihx/4iIiIiIiIiHH/iIiIiIiEjKHINeiIcf+IiIiIiIiIhx/4iIiIiIiIRjccrI6Ihx/4iIiIiIiIiHH/iIiIiIiIiIcf+FtV1aqIiIiIcf+IiIiIiIiIhx/4iIiIiIQZwc9j6Ihx/4iIiIiIiIiHH/iIiIiIiIiEteHFoeiIiIiIiIiIcf+IiIiIiIiIhx/4iIiIhXutlFiIiIiIiIiIcf+IiIiIiIiIhx/4iIhCEBzu/oiIiIiIiIiHH/iIiIiIiIiIcf+IiIiIiIWU7XsYiIiIiIcf+IiIiIiIiIhx/4iIiIiIR9xckjpx/4iIiIiIiIiHH/iIiIiIiIiIR0BMm/uIiIiIiIhx/4iIiIiIhDS4zbR4iIiIcf+IiIiIiIiIcf+ITBa8TpSIiIiIhx/4iIiIiIiIiHH/iIhNZRw5roiIiIiIiIcf+IiIiIiIiIhBGSz+bYiIiIhx/4iIiIiIiIiHH/iITWUcOa6IiIiIiIiIcf+IiIiIiIhKD7xvBIiIiIiIcf+IiIiIiIiIhxSNoscl2IiIhx/4iIiIiIiIiHH/iIiIiIiIiIcf+IiIiIiIiIcf+IiIiIiIiIhx/4iIiIiIUIzQg4iIiIiIiHH/iIiIiIiIiIcf+IiIiIiEGcHPY+iIcf+IiIiIiIiIhx/4iIhGWWy6af+IiIiIiIiIcf+IiIiDmJ07d2LIiIcf+IiIiIiIiIhx/4iDWGEbt57oiHH/iIiIiIiIiIcf+IgyJVa+2qmIcf+IiIiIiIiIcf+IiIT45MFxuIiIiIiIiIcf+IiIiIiEDS/APQcf+IiIiIiIiIhx/4iIg7XIG1o36Icf+IiIiIiIiIhx/4iIiIhB2dwDYv+IiIiIiIiIhx/4iIiIhNZRw5roiIiIiHH/iIiIiIiIiIcf+EdHLJuNiIiIcf+IiIiIiIiIhx/4iD4tQrLSvYiIiIiIiIcf+IiIiIiIiIcf+IiIiIT/gcEH6IiIiIcf+IiIiIiIiIcf+IiIiIiIiIhx/4iIiIiIiIiHH/iIiIiIiIiHH/iIiIiE+XfBaIiIiHH/iIiIiIiIiHH/iIiIiIiIiIcf+F980YOIiIcf+IiIiIiIiIcf+IiIiIiIhM4SxR7f+IiIiIiIiIcf+IiIiIiISoK8Z9SIcf+IiIiIiIiIhx/4iIiIiIiIhx/4iIiIiITWUcOa6IiIiIcf+IiIiIiIiIcf+IiIiIiIiIhx/4iIiIiIiIiHFLZRxJrocf+IiIiIiIiIhx/4iIiE1lHDmuiIiIiIiHH/iIiIiIiIiFCM0IOIiIiIhx/4iIiIiIiIhx/4iIiIiIiIiHH/iIiIiIiIiIcf+IiIiIiIiIcf+IiIiIiIiIhx/0jKHINeiIiIiIiIiHH/iIiIiIiIiIcf+IiIhbVdWqiIhx/4iIiIiIiIhx/4iIiIiIiIiE/4HBB+hx/4iIiIiIiIhx/4iIiIiEdHLKuN/4iIiIiIiIhx/4iIiIiIiIiHH/iIiIiIiIiIcf+IhZwdc+iIiIiHH/iIiIiIiIiIcf9BpUz1q4iIiIcf+IiIiIiIiIhx/4iIRfDswPH/iIiIiIiIiIcf+IiIiIiIiIcf+IiIiIiIiEpeHGoecf+IiIiIiIiIcf+IiIiIiIiIhx/4iIg91mGzKZ6IiIiHH/iIiIiIiIiHH/iIiIiIiIiIcf+IUpPebIiIiIiHH/iIiIiIiIiHH/TfE8MOyIcf+IiIiIiIiIcf+IiIiIiEGcHPY+iIhx/4iIiIiIiIhx/4iIiIg98dGzDi6IiIiIiIcf+IiIiIiIiIcf+IiIiIiISMocg16IiHH/iIiIiIiIiHH/iIiIX3zRg3H/iIiIiIiIiIcf+IiIiIiIiIcf+IiIiIiIiIhxWlXVqoiIiIiIhx/4iIiIiIiIhx/4iIiIiIiIiHH/iIiIiIiIiIcf+IiIiIiIiIcf+IiIhHRyybjYhx/4iIiIiIiIhx/4iIiIiIiIiHH/iIiIiIiIiIcf+IiIiIiIiIcf+IiIiISl4cah6IiIcf+IiIiIiIiIcf+IiIiIiIiEazLKTNiIiIiIiIhx/4iIiIiIiIiHH/iIiF3o0xeIhx/4iIiIiIiIhx/4iIiIiIiIiHH/iIiIiIiIiIcf+IiIiIiIiIcf+IiIiIiIiIhx/4iFhO2LGIcf+IiIiIiIiIcf+IiIiIiISl4cah6Icf+IiIiIiIiIcf+IiIiIiIhCvmzkGYiIiHH/iIiIiIiIiHH/iIiIiIiIiIcf+IiIiIhOh2wniYiIiIiIiHH/iIiIiIiIiEfDPJPMiIcf+IiIiIiIiIhx/4iIhNBHw/uIiIiIiHH/iIiIiIiIiIcf+IP2Q8sZvDiIiIiIiHH/iIiIiIiIR8M8k8yIiIcf+IiIiIiIiIcf+IPGwztJPMiIiIiIiIiHH/iIiIiIhFfey4IYiHH/iIiIiIiIiHH/iITnUsKK2IiIhx/4iIiIiIiIhx/4iIiIiIiIiHH/iIiIShjsbnGIiIiIiHH/iIiIiIiIiIcf9LDYxfJ3H/iIiIiIiIiIcf+IiIgyF5G+6G6IiIiIiIhx/4iIiIiIiIhxT0bsC5GIcf+IiIiIiIiIcf+IiIhO8Twg7IiIiIiIiHH/iIiIiIiIg2pha6WemIiIiIiHH/iIiIiIiIiIcU2pvCVkiIiIiIhx/4iIiIiIiIhx/4iIiIiIiISMocg16Icf+IiIiIiIiIcf+IiIiIhIaXyJaIiHH/iIiIiIiIiHH/iIiIgz8hG9De6Icf+IiIiIiIiIhx/4iIiINp8xumDOiIiIiIhx/4iIiIiIiIhx/4iIiIiIiIiHH/iIiIiIiIhN4Swx7YiIiIiIiIhx/4iIiIiIiIiHH/iIiIiIiIiHH/iIiIiIiIiIcf+IiIiIiIiIhx/4iIiIiIiIhx/4iIiIiIiIiHH/iIiIiIiIiIcf+IRllsqmmHH/iIiIiIiIiIcf+IiIiIiIiIhx/4iIiFKT3myIiHH/iIiIiIiIiIcf+IiIiIiIiEGcHPY+cf+IiIiIiIiIhx/4iIiIiISQjcf3KIiIiIiIiIhx/4iIiIiIhIRyyLjYiIiIiIiIcf+IiIiIiIg8+uG0BR6IiIiIhx/4iIiIiIiIiEI7fOxIiIiIiIiIcf+IiIiIiIiIMpOhvmxeiIiIiIiIiHH/iIiIiDrhY7YenIiHH/iIiIiIiIiHH/iIiIOJ0BuGL+iIiIcf+IiIiIiIiIhx/4OTNRt8yuiIiHH/iIiIiIiIiHH/iIiIiIiIiDofYrbgnXH/iIiIiIiIiIcf+IiIiIiIg7Q2G1vJ6HH/iIiIiIiIiIcf+IiIhBt4z0h4iIiIiIiIhx/4iIiIiIOE6huLFeiIiIiIiIcf+IiIiIiIMn3FvoI6iIcf+IiIiIiIiIcf+IiIiIiIiEazLKTNiIiIiIiIhx/4iIiIiIg5PGG3w56IiIiIiIiIhx/4iIiIhMq+xFQYiIiHH/iIiIiIiIiHH/iEeE7Jexcf+IiIiIiIiIcf+IiIiIiIg151K7GK2IiIiIiIiIhx/4iIiIhBO3z8SIhx/4iIiIiIiIiHH/iIhMDYxPJ4iIiIiIiIcf+IiIiIiIiIhx/4hCx5zjhoiIiIiHH/iIiIiIiIiHH/iIiIiIiIiIcf+IiIiIiIiIhx/4iIiIiIiIhx/4iIiIiIiIiHH/iIiIiIiIiIcf+IiIiEMgLN39iIhx/4iIiIiIiIiHH/iD+w87FPDIiIiIiIiHH/iIiIiIhBGSz+bYiIiIiIiIcf+IiIiIiIiIhx/4iIiIiIiIhx/4iIiIiIiIiHH/iIiDUDIbv83oiIiIiIhx/4iIiIiIiIiEmLzHdDhx/4iIiIiIiIhx/4iIiIhAGSwfbf+IiIiIiIiIcf+IiIiIiIg2hhG6ee6IiIiIiIhx/4iIiIiIiIhx/4iIiIiIiFe62UWIiIiIiIhx/4iIiIiIiIhx/4hKZ0xpi4iIcf+IiIiIiIiIhx/4hM4SxB7YiIiIhx/4iIiIiIiIiHH/iIiIiIiIiIcf+IiIiIiIiIcf+IiIiIiIiIhx/4iIiIiEGcHPY+iIhx/4iIiIiIiIiHH/iIiIiIiIiIcf+IiIiIiIiIcUEybOzZiIiIiIcf+IiIiIiIiIhx/4iIiIiIiIhx/4iIiIiElyrHjViIiIiIiIhx/4iIiIiIREJ8y9iIiIcf+IiIiIiIiIhx/4iIiIiEvRHFLuiIiIiIhx/4iIiIiIiIQJU8B6yIhx/4iIiIiIiIiHH/iIiIiIiIiIcf+IiIiIiIiIcUI5TNxriIiIcf+IiIiIiIiIhx/4iIiIiIiIiE8LXB9KiIiIiIiIhx/4iIiIiIg0DDG8886IiIiIcf+IiIiIiIiIhx/4iE1lHDmuiIiIiIiIiHH/iIiIiIiIg0n3S8YIuIiIcf+IiIiIiIiIhx/4iIiIUpPebIiHH/iIiIiIiIiIcf+IiIhNmaw2ZYiIiIiIiHH/iIiIiIiEBG3AySiIiIiIiIiIcf+IiIiIP4xTsXOsiIiIcf+IiIiIiIiIcf+IN3JCuY29iIhx/4iIiIiIiIhx/4iINI8hvHDeiIiIcf+IiIiIiIiIcf+Igw6xGwJO6HH/iIiIiIiIiIcf+IiIg/GRWx5uqIiIiIhx/4iIiIiIiIhx/4hKXhxqHoiIiIiIhx/4iIiIiIiElXPHqMiIcf+IiIiIiIiIcf+IhCS4z7R/+IiIiIiIiIcf+IiIiE8CTB/biHH/iIiIiIiIiIcf+IiIiEArbA5JiIiIiIiIcf+IiIiIiIiIhxOx0ytOLNiIiIiIcf+IiIiIiIiIhx/074HDB+/4iIiIiIiIhx/4iIiIiIg9AoO0/Xz/iIiIiIiIiIcf+IiIhWutpFcf+IiIiIiIiIhx/4iIiIiIiIiHH/iIiIiIiIiHH/iIiIiIiIiIcf+DZOQ7qxvIiIcf+IiIiIiIiIhx/4iIS3B8WPiIiIiIiIhx/4iIiIiIiIOR8Et+D7hx/4iIiIiIiIiHH/iIg9qVKzVq2IiIcf+IiIiIiIiIhx/4TBa8TpSIiIiIhx/4iIiIiIiIiHH/iIiIQSJc/dqIiIiIiIcf+IiIiIiIiIcf+IhICNyPcoiIiHH/iIiIiIiIiHH/iDW2abtJloiIiIiIiIcf+IiIiIhM4SxB7Ycf+IiIiIiIiIhx/4iIgyo1O+XKyIiIiIiIiIcf+IiIiIOKbSuFktiIiIiIiIiHH/iIiIiETg3MHyiIiHH/iIiIiIiIiHH/hLDYxfJ3H/iIiIiIiIiHH/iIiIiIR0csq43/iIiIiIiIiHH/iIiIiIiIRtV8oqiIcf+IiIiIiIiIcf+IiIiIiIiIRCAszf2IiIiIiIiIcf+IiIiIiEPOfOMY/4iIiIiIiIhx/4iIiIiEcB/J/giHH/iIiIiIiIiIcf+IiIiIhQjNCDiIiIiIiIhx/4iIiIiIiIgybwG+kP6IiIiIiIiIcf+IiIiIhHWWyaaYiIiIiIhx/4iIiIiIiIhP+BwQfocf+IiIiIiIiIhx/4iIiIiIiIhCEBzu/oiIiHH/iIiIiIiIiIcf+E3xPDDscf+IiIiIiIiIhx/4iIiIiIiIMP1RsBKuiIhx/4iIiIiIiIhx/4iIiIRPn80GD/iIiIiIiIiIcf+IiIiIiINu4yuhHNiIiIiIiIhx/4iIiIiIiITZmsNmWIiIcf+IiIiIiIiIcf+IiIiIiIiIhx/4iIiIiIiIiHH/iIiIiIiIiHH/iIiDHQYr8vnXH/iIiIiIiIiIcf+IiIiIhFSVy7aoiIcf+IiIiIiIiIcf+IiEVJXLtqiIiIiIcf+IiIiIiIiIg3r+K5UB2IiIiIiHH/iIiIiIiIiIPVNxs6yOiIiIcf+IiIiIiIiIhx/4iD11wbOKPoiIiHH/iIiIiIiIiHH/iIiIRjccrI6IiIiIiIcf+IiIiIiIiIcf+IiENUvNq0iIiIiHH/iIiIiIiIiIcU2y7CTRiIcf+IiIiIiIiIhx/4iIg93eKzIh2IiHH/iIiIiIiIiIcf+IT/gcEH6IiIiIiIiHH/iIiIiIiDiLYrh0nYiIhx/4iIiIiIiIhx/4iIiIiDY1I7rK3IiHH/iIiIiIiIiIcf+IiIiEn1nHCmiIiHH/iIiIiIiIiHH/iIiIiIiIPsQhsjveiIhx/4iIiIiIiIhx/4iEGcHPY+iIiIiIiHH/iIiIiIiIhN4Swx7YiIiIiIiIhx/4iIiIiIiIQDScDbZx/4iIiIiIiIhx/4iIiIiEXFbLOpiIiIiIiIiHH/iIiIiIiIiHH/iEA0nA22iIiIiIiHH/iIiIiIiIiIcf+IiIPfhTswesiIiIiIiHH/iIiIiIiIiDD04rAbHXH/iIiIiIiIiIcf+IiIiF3o0xeHH/iIiIiIiIiHH/iIiIiIiIiIcf+IiIiIiIiEEiXP3aiIhx/4iIiIiIiIhx/4iIiIiEdHLKuN/4iIiIiIiIhx/4iIiIiDNtcr2SjYiIiIiIiIhx/4iIiIiIiIPN9xtCCOhx/4iIiIiIiIiHH/iIiIiIiIiHH/iIiIiIQK5cBhqHH/iIiIiIiIiIcf+IiIiE1lHDmuiIiIiIhx/4iIiIiIiIiEnsbHE5iIcf+IiIiIiIiIhx/4iIg7+Ja1B2mIiIiIiIhx/4iIiIiIiIhx/4iIiIiIiIhCKTztbHH/iIiIiIiIiIcf+IiIiIiIiIhx/4iIiIiIiIhx/zzvI7QQ3IiIiHH/iIiIiIiIiIcf+IiIiIiIiIcf+IiEkPvH8EiHH/iIiIiIiIiIcf+Ig2nzG6YM6IiIiIiIiIcf+IiIiIiISoK8Z9SHH/iIiIiIiIiIcf+IiINRxBu+O+iIiHH/iIiIiIiIiIcf+IQJU8B6yIiIiIiIiIcf+IiIiIiEwNjE8niIiIhx/4iIiIiIiIhx/4RsM8o8xx/4iIiIiIiIhx/4iIiIiIiIiHH/iIhEoxzFzoiIiIiIiIhx/4iIiIiIiIiHH/iIhKXhxqHoiIiIhx/4iIiIiIiIiHH/iDLysr4NTYiIiIcf+IiIiIiIiIhx/4hKXhxqHoiIiIiIcf+IiIiIiIiIhxOcQGtjv5cf+IiIiIiIiIhx/4iIiIhBt4z0h4iIiIiIiHH/iIiIiIiIhK2ixiXYiIiIiHH/iIiIiIiIiIcf+IiIN72nuUJYiIiIcf+IiIiIiIiIhx/4R+WMkaeIhx/4iIiIiIiIiHH/iIiD1skbOTboiIiIiIcf+IiIiIiIiIhx/4iIhBnBz2PoiIiIhx/4iIiIiIiIiHE85Ca0G9n/iIiIiIiIiIcf+IiIiIPitVstSqiIcf+IiIiIiIiIhx/4iIiEG3jPSHiIiIiIiIiHH/iIiIiIiIS9EcUu6IiIiHH/iIiIiIiIiIcf+IWE7YsYhx/4iIiIiIiIiHH/iIiIiIiIiIcf+IiEcB/J/giIiIhx/4iIiIiIiIhx/4iIhO8Twg7IiIiIiIiIcf+IiIiIiIiIhx/1KT3myIiIiIiIcf+IiIiIiIS/x8UDiIiIiIiIiIhx/4iIiIiIiIhx/4iIiIiITodsJ4mIiIiIiIhx/4iIiIiIiIg9tBGzS+6IiIiIiHH/iIiIiIiIiIVSfb2IiIiIiIcf+IiIiIiIiIR+6ckRaIiIiIiHH/iIiIiIiIiIQJU8B6yHH/iIiIiIiIiIcf+IiIg0a+O8lByIiIiIiIcf+IiIiIiIiIhx/4iIiD1BMbO+zohx/4iIiIiIiIiHH/iIiIiIXujSF4iIiIiIiIiHH/iIiIiIiIiIcf+IiIiIiIhZwdg+/4iIiIiIiIiHH/iIiIiIiIiIcUAQHP7+iIhx/4iIiIiIiIiHH/iIiIiIiIiIcf+IiIiIiIiIcf+IiIiIiIiIhx/4iIiIiIiIiHH/iIiIiIiIiHFOhTwXrIcf+IiIiIiIiIcf+IiIiIiIiIhx/4iIiIiIiIiHH/iIiIiIiE+OTBcbiIiIhx/4iIiIiIiIiHH/hSk95siIiIiIhx/4iIiIiIiIhx/4iIiIiIiIiHH/iIiIiIiIiIcf+IiIiIiIiIQhAc7v6IiIhx/4iIiIiIiIiHH/iIiIiIiIiHH/iIiIiIiIiIcUbcXJI6iIiIiIiIcf+IiIiIiIiIcf+IiIiIiIiIhx/4iIiITJLMRtOIiIiIiIiHH/iIiIiIiEV97LghiHH/iIiIiIiIiIcf+IiIhLH8xeA4iIiIcf+IiIiIiIiIhx/4iIiIiIiIiHH/SMocg16IiIiIiIiIcf+IiIiIiIiIhx/4TGUcWa7/iIiIiIiIiIcf+IiIiIiIiIhx/4iIiIiIiIhx/4iIiIiIiIiHH/iIiIiEWzLLTNhx/4iIiIiIiIiHH/iIiIiIiExuLEkdiIiIiIcf+IiIiIiIiIhx/0ZZbKppiIcf+IiIiIiIiIhx/4iIiIiIiIiDQuI7zR3IiIiIhx/4iIiIiIiIiHH/iEbVfKKoiIiIiIiHH/iIiIiIiIiDwLk7X0bP+IiIiIiIiIcf+IiIiIg3hIK5e32IiIiIiHH/iIiIiIiIiHH/NrGRuk5uiIiHH/iIiIiIiIiHH/iIiIhZTtexiIiIiIiIiIcf+IiIiIiIiIcf+IiIiIiIiIhx/4iIRKMcxc6IiIiIiIiIcf+IiIiIhEOUzMa4iIiIiIiIcf+IiIiIiIiIhQjNCDiIiIhx/4iIiIiIiIiDNCEr297Ycf+IiIiIiIiIhx/4iIiIhBwLzz9IiIhx/4iIiIiIiIiHH/iIiIiIiIiIcf+IiIiIiIiIcf+IiIiIiIiIhx/4iIiIWcHXPoiIhx/4iIiIiIiIhx/4iIiIiIiIiHH/iIiIiIiEsGrF+ViIiIiIcf+IiIiIiIiIcf+ETFbMOpiIiHH/iIiIiIiIiIcf+INY2Su3JtiHH/iIiIiIiIiIcf+IiIiIiIiIcf+IiIQRAcD/7/iIiIiIiIiIcf+IiIiIgwqCuwZ9SIhx/4iIiIiIiIiHH/iITwJMH9uIiIhx/4iIiIiIiIiHH/iIiIRjccrI6IiIiIiHH/iIiIiIiIiIcf+DPMg70zfIhx/4iIiIiIiIiHH/iIgz/si9ATeIiIiIiIhx/4iIiIiIiIRODcwfJx/4iIiIiIiIhx/4iIiINqhhuleeiIhx/4iIiIiIiIiHH/hLcHxY+IiIiIiIiIiHH/iIiIg6vcK2Qj2IiHH/iIiIiIiIiHH/iIiIhGNxysjoiIiIiIcf+IiIiIiIiIcf89QTGzvs6IiIiIhx/4iIiIiIiIhx/4hI7GyBOXH/iIiIiIiIiIcf+IiIiIhAycwEY4iIiIcf+IiIiIiIiIhxTRSMLreIiIhx/4iIiIiIiIiHH/iIiIiIiDi4cbhHjoiIiIcf+IiIiIiIiIhx/4iIWE7YsXH/iIiIiIiIiIcf+IiIiIiIg5LWq30pWIiIhx/4iIiIiIiIhx/4iIhKm9xmQohx/4iIiIiIiIhx/4iIiIhBO3z8SIiHH/iIiIiIiIiHH/iIiIiIiIiIcf+IiIiIiIiIhx/4iIiIiIiIhx/0z6TEBbiIhx/4iIiIiIiIiHH/iIiEM5TNxrcf+IiIiIiIiIhx/4iIiIiIiIhx/4iIiIiIiIiHFEsyy0zYiIiIiIcf+IiIiIiIiIhxTPE8MOyIcf+IiIiIiIiIhx/4iIiIhGNxysjoiIiIhx/4iIiIiIiIiHH/hPT/wbAIhx/4iIiIiIiIiHH/iIiIiIiESjHMXOiIiIhx/4iIiIiIiIiHH/iIiIiIiIiHH/iEWzLLTNiIiIiHH/iIiIiIiIiHH/iIhGNxysjoiIiIiIiIcf+IiIiIiIiIRKMcxc6IiHH/iIiIiIiIiIcf+IiE4/7CwBiIiIiHH/iIiIiIiIiHH/SeNcgcr/iIiIiIiIiIcf+IiIiIiIiEBf/AsAiIiIhx/4iIiIiIiIhx/4Nfdiuwidcf+IiIiIiIiIhx/4iIiIgyHhO+4eyIiIiIcf+IiIiIiIiIcf9Fsyy0zYiIiIiIcf+IiIiIiIiIcf+IiIiIhIyhyDXoiIiHH/iIiIiIiIiHH/iDLgFL4f64iIiIiIhx/4iIiIiIiIhPdSwYrYiIiIiIhx/4iIiIiIiIg9SkGztb6IiIiIiIiIcf+IiIiIiIhHQEyb+4iIiIiIiIiHH/iIiIiIiIhN+kwwW4iIiIcf+IiIiIiIiIhx/4Pw5WsvGp/4iIiIiIiIhx/4iIiIiIiIiHH/OxZStemtiIiIiIiHH/iIiIiIiIiIcf+IiEKsLOU9cf+IiIiIiIiIhx/4iIiIiIiIhx/4iIR0csm42IiHH/iIiIiIiIiHH/iIhNotw10oiIiIhx/4iIiIiIiIhx/zxa8rSlDYiHH/iIiIiIiIiHH/iIiITgtcL0qIiIhx/4iIiIiIiIiHH/iIiIiIiIiHH/iIStEcYu5x/4iIiIiIiIiHH/iIiIiIiIiEUwPLz8iIiHH/iIiIiIiIiHH/iIX3zRg4iHH/iIiIiIiIiIcf+IiIiIiIiIcVW62kWIiIiIcf+IiIiIiIiIhx/4g3naK5Yl2IiIiIiHH/iIiIiIiIiHH/hJlPx2sIiIiIhx/4iIiIiIiIiEBf/AsAiIiHH/iIiIiIiIiIcf+IiIgwpeGwah6HH/iIiIiIiIiIcf+IiIiIRbMstM2HH/iIiIiIiIiIcf+IiIiIMBBTsP+siIiIiIiIhx/4iIiIiIiIhx/4iISXmMiGf/iIiIiIiIiHH/iIiIiIiIiIcf+IiIiESjHMXOiIiIiIiHH/iIiIiIiIiIcf9KXhxqHoiIiIiIiHH/iIiIiIiIiEdZbJppiIiIhx/4iIiIiIiIhx/4iERbnMpGiIiIcf+IiIiIiIiIhx/4iIiIiIiIiESjHMXOiIcf+IiIiIiIiIhx/4iIhUJ9zYiIhx/4iIiIiIiIhx/4iIiISNNMgsuHH/iIiIiIiIiIcf+IiIiIiIiINlkCuqb9iIiIhx/4iIiIiIiIhx/4iIQZwc9j6IiIiIiHH/iIiIiIiIiHH/hPNtwckoiIiIiHH/iIiIiIiIiHH/iERCfMvYiIiIiIiIiHH/iIiIiIiIiHH/hK/HxgOIiIiIiHH/iIiIiIiIiHH/iE3xPDDscf+IiIiIiIiIcf+IiIiIiIRKMcxc6IiIiIcf+IiIiIiIiIcf+IiIiIiIiEvRHFLuiIiIhx/4iIiIiIiIhx/4iIiIRKMcxc6IiIiIiIhx/4iIiIiIiIhBGSz+bYiIiIiHH/iIiIiIiIiHH/iIiE2HbDeJcf+IiIiIiIiIhx/4iIiIiIiIhx/4RcxMszuIcf+IiIiIiIiIhx/4iIiIiISVc8eoyIiIcf+IiIiIiIiIhx/4iIiIiIiIhEVLzKtIiIiIiIiIhx/4iIiIiIhEoxzFzoiIiIcf+IiIiIiIiIhx/4iIiIiIiD3oobMXXoiIiIiIiIcf+IiIiIiIiIPfHRsw4uiIhx/4iIiIiIiIiHH/iITPpMQFuHH/iIiIiIiIiHH/iIiIhbVdWqiIcf+IiIiIiIiIhx/4iIhP+BwQfoiIiIiIcf+IiIiIiIiISHu8iESIiIiIiHH/iIiIiIiIiIcf+IiIhFMDy8/IiIiIiIiIcf+IiIiIiENUvNq0iHH/iIiIiIiIiHH/iIhHwzyTzIiIiIiIiIcf+IiIiIg+soKyTX2IiIiIiIcf+IiIiIiIQBJMD9uIiIiIiIiIcf+IiIiIg7KU221rL/iIiIiIiIiIcf+IiIiIgxZpKwqW3/iIiIiIiIiIcf+IiIiEr8fGA4iHH/iIiIiIiIiIcf+IiDkhsrfeTYiIiHH/iIiIiIiIiHH/iIiIiIiIiIcf+IiIiIhIyhyDXoiIhx/4iIiIiIiIiHH/iIQ6Mc5c7/iIiIiIiIiHH/iIiIiIiDrYM7YnzIiIiIcf+IiIiIiIiIcf+Ig20Za6LmmHH/iIiIiIiIiIcf+IiIiElXPHqMiIiIiHH/iIiIiIiIiIcf+IiEpeHGoeiIiIiHH/iIiIiIiIiIcf+IiDFZiL+md4cf+IiIiIiIiIhx/4iIiIg4waG4Pl6IiHH/iIiIiIiIiHH/iIhEoxzFzoiIiIiIiIiHH/iIiIiIiIiHH/iIiIiIiIiIcf+IiIiIiIiIhx/4iIiIiIiIhx/4iIiIiIiIiHH/Sx/MXgOIiIiIiIiHH/iIiIiIiINp8xumDOiIiHH/iIiIiIiIiIcf+IQik87WyIiIiIiIhx/4iIiIiIg5v1G3QK6IiIcf+IiIiIiIiIcf+IiEpeHGoeiIiIiIcf+IiIiIiIiIcTm2QbZJvoiIiIiIiIhx/4iIiIiIiIQyAs7f3/iIiIiIiIiHH/iIiIiIiD9NpbGyWoiIhx/4iIiIiIiIhx/4iITQR8P7iIiIiIiIcf+IiIiIiIiIcUJCfNvYcf+IiIiIiIiIhx/4iIiIiIiIhx/4iIiIhZTtexiIiIiIiIiHH/iIiIiIiIiEA0nB22/4iIiIiIiIhx/4iIiIiIgx2XK/Jo2IiIiIiIiIcf+IiIiIg2yGa6N5mHH/iIiIiIiIiIcf+IiIiEGlTPWrcf+IiIiIiIiIcf+IiIiIhNZRw5roiIiIiHH/iIiIiIiIiHH/iIiIiIiIiIcf9O+Bwwfv+IiIiIiIiIcf+IiIiIiIOCFUuN6rcf+IiIiIiIiIcf+IiIiIiDLpgr4WfYiIiHH/iIiIiIiIiHH/iIhM4SxB7YiIiIcf+IiIiIiIiIcf+Ig7d/G1iA6IiIiIiIcf+IiIiIiIiIhx/4iIiIiIhEoxzFzoiIiIcf+IiIiIiIiIhx/4iIiIiIiIiHH/TGUcSa5x/4iIiIiIiIiHH/iIiIiIiE2ZrDZliIiIhx/4iIiIiIiIhx/4iIiIiIiIiHH/iIiIiIiIiIcf+IiIiIiIiIcf+IiIiEGcHPY+iIiIhx/4iIiIiIiIhx/4hBnBz2PoiIiIiIiHH/iIiIiIiIiEOsLNU9iIiIhx/4iIiIiIiIhx/4hKZ0xpi4iIcf+IiIiIiIiIhx/4iIQJU8B6yIiIiIiIhx/4iIiIiIiIPkExsr7OiIiIiIiIcf+IiIiIiIiDz/drQAiYcf+IiIiIiIiIhx/4iIiINKqRvFVuiIiIiIcf+IiIiIiIiIcf+D//kbEAboiIiIiIiHH/iIiIiIiIiIcf+IiIiIiIiIhx/4hM4SxB7YiIiIhx/4iIiIiIiIiHH/iIiIiIiIiHH/iIiIiIiIiIcf+IiIiIg6THG2s46IiIiHH/iIiIiIiIiIcf9J2ixyXYiIhx/4iIiIiIiIiHH/iDWGEbt57oiIhx/4iIiIiIiIhx/4iIiIiIiIiHFLgIxH94iIiIhx/4iIiIiIiIiHH/g4iXW4doqIiIiIiHH/iIiIiIiIg84cG0Hj6IiIiIiIiIcf+IiIiIiIiIhx/4iIiDDF5rBKGYcf+IiIiIiIiIhx/4iIiIiIiIhx/4QZwc9j6IiIiIiIiHH/iIiIiIiIMwrlvfUaiHH/iIiIiIiIiIcf+IiIiEXnvLGEiIcf+IiIiIiIiIcf+IiIiIM4hBvXe+iIhx/4iIiIiIiIiHH/iIiIiIiIiIcf+IiESjHMXOiIiIiIiIiHH/iIiIiIRbMstM1x/4iIiIiIiIiHH/iIiIg5M1G4zK7/iIiIiIiIiIcf+IiIiIiE91LBitiIiIiIiIiIcf+IiIiIiEnTTHLLiIiIiIiIiHH/iIiIiIiIiIP9tUsSSriIiIcf+IiIiIiIiIhx/4iIiIiIiIiHH/iIiIiIiIiHH/iIiIiIiIiIcf+IiIiIiIiIhx/4iIiFKT3myIiHH/iIiIiIiIiIcf+IiIS+o8UVyIiIiIcf+IiIiIiIiIhx/0pwfHj4/4iIiIiIiIiHH/iIiIiEgI3I9ycf+IiIiIiIiIhx/4iIiIiIPQA4s//HiIiIiIiIcf+IiIiIiIiIhJ00xyy4iIiIiIcf+IiIiIiIiIcf+IhNZRw5roiIiIiIiIiHH/iIiIiIiIiHFCQnzb2HH/iIiIiIiIiIcf+IiIiIhZwdc+iHH/iIiIiIiIiIcf+IiIiIiIMiDBvt8+hx/4iIiIiIiIhx/4iIiDGBA79+/IiIiIiHH/iIiIiIiIiIcf+IiIiIiIiIhx/4iIiIiIiIhx/4iIiIiIiIiHH/iIiIiIhP+BwQfoiIhx/4iIiIiIiIiHH/iERbnMpGiIiIhx/4iIiIiIiIiHH/iIiIiIiIiE/4HBB+hx/4iIiIiIiIiHH/iIiIhMbixJHYiIiIiIiIcf+IiIiIiIiIcf+IiIiIiIiIhx/4iIhK/HxgOIiIcf+IiIiIiIiIhx/4iIhMbixJHYiIiIiIiIiHH/iIiIiIiIiDVAg7u/fIiIiIiIiIcf+IiIiIiIiIhxOt9xtiCO/4iIiIiIiIhx/4iIiIiIiIiHH/iIiIiIiIhFxWyzqYiIiIiHH/iIiIiIiIiIcf+IiIiIiIiIhx/4iIiIiIiIhx/4iIhP+BwQfoiIiIiIhx/4iIiIiIiIhx/4iIMJNDsHy8iIiIiHH/iIiIiIiIiHH/iE51LCitiIiIhx/4iIiIiIiIhx/4iEr8fGA4iIiIhx/4iIiIiIiIhx/4iDxTcbSsjohx/4iIiIiIiIiHH/iIiIiIQsec44aIcf+IiIiIiIiIcf+IiIiIRu6csRb/iIiIiIiIiIcf+IiIiIiD98obGDXoiIiIiIiIcf+IiIiIiIiINspTujWshx/4iIiIiIiIhx/4iIiIiIiIiHH/iIg4uHG4R46IiIiIiIiIcf+IiIiIiIiIg+xCGyO96HH/iIiIiIiIiHH/iIiIhK/HxgOIiHH/iIiIiIiIiHH/iIiES8PMQ8iIiIhx/4iIiIiIiIiHH/iIQJU8B6yIiIiIiIiHH/iIiIiIiIiIcf9Zwdc+iIiIiIiHH/iIiIiIiIiIcUO8PMQ8iIiIiIiIhx/4iIiIiIiIOfyztwNMiIiIiIiIiHH/iIiIiIhEoxzFzoiIiIhx/4iIiIiIiIiHH/iIT/gcEH6IiIiIiIhx/4iIiIiIiD5hNrKeyYiIiIiIiIcf+IiIiIiIiDJtFL6S64iIiIiHH/iIiIiIiIiEIQHO7+iIiIhx/4iIiIiIiIhx/4TOEsQe2IiIiIiHH/iIiIiIiIiHFGyhyjXv+IiIiIiIiIhx/4iIiIiIiIhx/4iIiEMgLN39iIiIcf+IiIiIiIiIcf+IhKXhxqHoiIiIiIcf+IiIiIiIiIcUZHLJuNiIiIiIcf+IiIiIiIiIcf88SFS0t6uIiIiHH/iIiIiIiIiHH/MZojv2XciIiIiIcf+IiIiIiIiIhx/zFLIr+03Ycf+IiIiIiIiIhx/4iIiIiIhNZRw5roiIiHH/iIiIiIiIiIcf+Ig5fra3gUmIiIiIhx/4iIiIiIiIiHH/iIiIiIiIiIcf+IiIiIiIiIcf+IiIiIhZTtexiIiIiIiIhx/4iIiIiIiIhNZRw5roiHH/iIiIiIiIiIcf+IiIiIiIiIcf+IiIhBVuz6kYiIiIiIhx/4iIiIiIiIRue8oYSIiIiIiIiIcf+IiIiIiEDJzARjiIiIcf+IiIiIiIiIhx/4iIT/gcEH6IiIiIiIcf+IiIiIiIiIQzJs3NmIiIiIiHH/iIiIiIiIiIcf+IiIVrraRYhx/4iIiIiIiIhx/4iIiISVc8eoyIiIiIcf+IiIiIiIiIhxTPE8MOyIcf+IiIiIiIiIhx/4iIiEn1nHCmiIiIcf+IiIiIiIiIhx/4hK0Rxi7nH/iIiIiIiIiIcf+IiIiIiIiIhx/4iIiIMvshvgTeiIhx/4iIiIiIiIiHH/iIg0sdS8TiuHH/iIiIiIiIiHH/iIiIiIiIiIOmfhtpgeiIiIiHH/iIiIiIiIiIcf+IPvbEsgk7iIiIiIcf+IiIiIiIiIhx/zLpgr4WfYiIiIiIiIiHH/iIiIiIiIiIcf+IiIg2uLS6R0uIiIiIiIiHH/iIiIiIiIiHFJXhxqHoiIiIiIiIhx/4iIiIiIiIg3/kK5Ab2HH/iIiIiIiIiHH/iIiIiIiIiIcf+IiEXnvLGEiIiIcf+IiIiIiIiIcf+IiEC3jAWHcf+IiIiIiIiIcf+IiIiIiIg0DDG8886IiIiHH/iIiIiIiIiIcf+IiIiIiIiIQbeM9IeIiIhx/4iIiIiIiIiHH/iERbnMpGiIiIhx/4iIiIiIiIhx/4iEjKHINeiIiIiIiIcf+IiIiIiIiIMGghsafe/4iIiIiIiIiHH/iIiIiIiEazLKTNiIiIiIiIiIcf+IiIiIiIOnASto/tiIiHH/iIiIiIiIiIcf+ET5/MBgiIiHH/iIiIiIiIiIcf+IhH98yQg4iIiIiIiIhx/4iIiIiIiIQ0uM20eIiIcf+IiIiIiIiIhx/4iIOJ0BuGL+iIiIhx/4iIiIiIiIiHH/iIiIiIiIiIcf+IiIiIiIiIcf+IiIiIiIiIhx/4hHwzyTzIiIiIiIiIiHH/iIiIiIiIiIcf+IiIiIiIiIcf+IiIiIiIiIhx/4iIiIiIiIiD0Uw7PrPIiIiIhx/4iIiIiIiIhxT6eMBYeIiIcf+IiIiIiIiIcf+IiIhNZRw5roiIiIiIiHH/iIiIiIiIiHH/iIiIiEsfzF4DiIiIcf+IiIiIiIiIcf+IiIhNotw10oiIiHH/iIiIiIiIiHH/iIiIgwnLGwc06IiIiHH/iIiIiIiIiIcf9B2dzyYoiIiIcf+IiIiIiIiIhx/4iEfljJGnhx/4iIiIiIiIiHH/iIiITG4sSR2IiIiIiIiIcf+IiIiIiE/4HBB+iIiHH/iIiIiIiIiIcf+INO7TvBEsiIiHH/iIiIiIiIiIcf+IiIiESjHMXOiIiIiIiHH/iIiIiIiIiIcf87vSG1Qt6IiIiIiHH/iIiIiIiIiIcf+IiEp5jGhniIiIiIiIiIcf+IiIiIiIg/sPOxTwyIcf+IiIiIiIiIhx/4iIiIg/CcGy9j7/iIiIiIiIiHH/iIiIiIiIPVgGs6f5iIcf+IiIiIiIiIcf+IiIMP1RsBKuiIiIiIiIcf+IiIiIiIiEd03JiyiIiIiIiIiHH/iIiIiIiIiIcf+IiIiIiIiIcf+IiIiIT/gcEH6IiIiIcf+IiIiIiIiIcf+IiIiIiEWzLLTNcf+IiIiIiIiIcf+IiIiIiIiIhx/04LXC9KiIiIiIiIcf+IiIiIiIiIcf+IiIiIiIiIgyZKW+m1qIiIhx/4iIiIiIiIhx/4iIiEPOfNMYiIcf+IiIiIiIiIcf+IiIiIiIiIhx/4iIiDqtEbZS7oiIiIiIiIcf+IiIiIiIiIhx/4iIiIiIiITrv8JECIiIiIhx/4iIiIiIiIhxQ7w8xDyIiIiIiIiHH/iIiIiIiIhIyhyDXohx/4iIiIiIiIhx/4iIiITOEsQe2IiHH/iIiIiIiIiHH/iIiIhK/HxgOIiHH/iIiIiIiIiHH/iIiIhHYpyZ1oiIiIcf+IiIiIiIiIhx/4QJU8B6yIiIiIiIiIhx/4iIiIiIiISWl8eWiIiIiIiIiIhx/4iIiIiIhGsyykzYiIiIiIiIiHH/iIiIiIiIiITWUcOa6Icf+IiIiIiIiIhx/4iIiIiIhL/HxQOIiIiIiIiIiHH/iIiIiIiIiIcf+IiIiIiIXFXUqoiIiIiIiIiHH/iIiIiIiIiIcf+IiIiIiIiIcf+IiIiIiIiIhx/4iIiIiIiIiHH/iIiIiEK+bOQZiIiIiIcf+IiIiIiIiIhx/0TejNIX/4iIiIiIiIiHH/iIiIiIUpPebIcf+IiIiIiIiIhx/4iIiIR2KcmdaIiIiHH/iIiIiIiIiIcf+IgvhDEaF7zuiIiIiIcf+IiIiIiIiIhxTfgcMH7/iIiIiIiIiIcf+IiIiIiIR8M8k8yIiIhx/4iIiIiIiIiHH/iIQLeMBYdx/4iIiIiIiIiHH/iIiIiIiDfYGLkn54iIiIcf+IiIiIiIiIhx/4iIg2ibi6dkeIiIhx/4iIiIiIiIiHH/iIiIiIiIiIcf+ExlHFmu/4iIiIiIiIiHH/iIiIiIhO8Twg7IiIiIhx/4iIiIiIiIiHH/iEIybOzZiIiHH/iIiIiIiIiIcf+IiIiIiIiIhx/4iIiIiIiIhx/4iFKT3myIiIiIcf+IiIiIiIiIhx/4iIiIiIiIhx/1nB1z6IiIiIiIhx/4iIiIiIiIiHH/iIiIiIiIiHH/iEEQHP7+iHH/iIiIiIiIiIcf+IiIiIQhAc7v6IiIiIiIhx/4iIiIiIiIiHH/iIiIiIQZwc9j6IiHH/iIiIiIiIiIcf+IiIiDsxwrXOPYiIiIiIcf+IiIiIiIiIhx/0eE7Jexhx/4iIiIiIiIiHH/iIiIiINxMxuezOiIiIiIiIiIcf+IiIiIiIQRks/m2IiIiIiIhx/4iIiIiIiIiHH/iIiIhUJ9zYhx/4iIiIiIiIiHH/iIiIhEOUzMa4iIiIiIiIiHH/iIiIiIQik87WyIiIcf+IiIiIiIiIcf+ISQ+8fwSIiHH/iIiIiIiIiIcf+IiIg9FCK0693/iIiIiIiIiIcf+IiIiIiIiETOfMMYiIiIiIiIcf+IiIiIiIiIhxQdDM4vOIiIcf+IiIiIiIiIhx/4iIiIiIiIiHH/hMZRxZrv+IiIiIiIiIhx/4iIiIiIiIiHH/QTt8/EiIiIiIiHH/iIiIiIiIiIcf+E/4HBB+iIiIiIiIiHH/iIiIiIiIiIcf+IiESjHMXOiIiIiIiIiHH/iIiIiIiIiIcf+IiIiIhIyhyDXoiIhx/4iIiIiIiIiHH/iIiIiIiIWU7XsYiIiIiHH/iIiIiIiIiIcf81nzG7YM5x/4iIiIiIiIiHH/iIiIiIiEhpfIlocf+IiIiIiIiIhx/4iIiIiISl4cah6Icf+IiIiIiIiIhx/4iIiIiIiIhx/4iIiIiIiIiHH/iIiIiIiD//kbEAbohx/4iIiIiIiIiHH/iIiIiDfz5rkMGXH/iIiIiIiIiHH/iIiIiIiIPbe4s0hHhx/4iIiIiIiIiHH/iIiIiIiIiHH/iIRFucykaIiIhx/4iIiIiIiIiHH/iIiIOVzEt6M7iHH/iIiIiIiIiIcf+IiIiIhFxWyzqYiIiIiIiIcf+IiIiIiIiIhx/4iIiIiIiIN9zxuSMOiIiIiIiIiHH/iIiIiIiIhHQEyb+4iIiIiIiIhx/4iIiIiIiIiHH/iIiIiIiIiHH/iIiIiIiIiIcf+IiIiIiIiIhx/4iIg+fKGyg16HH/iIiIiIiIiHH/iIiIiDxKQbS1voiHH/iIiIiIiIiIcf+IiIiIiIiIhx/4iIiIiIiIhx/4iIiIiIiIiHH/iIiIiIiIiIcf+IP9QxsSvOiIhx/4iIiIiIiIiHH/iIiIiERCfMvYiIiIhx/4iIiIiIiIiHH/iITnUsKK2IiIcf+IiIiIiIiIhx/4iITWUcOa6IiIiIiIiHH/iIiIiIiIiIcf+IiIOTNRt8yuhx/4iIiIiIiIhx/4iIiIiIiIiHH/RwH8n+CIiIiIiIcf+IiIiIiIiIhxWlXVqoiIiIiIcf+IiIiIiIiIhx/4iIiIiIiIiHH/iDPyEb0N7oiIiHH/iIiIiIiIiIcf+IiIiIR3u8mERx/4iIiIiIiIhx/4iIiIiIgzSZO9tmyIhx/4iIiIiIiIhx/4iIiIiIiIiHH/iIiIM2uFvZR6iIiIiIiIcf+IiIiIiIhDICzt/f+IiIiIiIiIhx/4iIiIiIiIhx/4iIiIiEtwfFj4iIiIiHH/iIiIiIiIiHH/iIiIg9SLK0t03/iIiIiIiIiIcf+IiIiIM6hGvVe5iIhx/4iIiIiIiIhx/4iIiDMYTL3ns4iIiIiIiIcf+IiIiIiDlesbehTohx/4iIiIiIiIiHH/iIiIiIiIiIcf+IiIiIiIiIcf+Ig3yrG5NU6IiIiIiIhx/4iIiIiIiIg8OKK0x12HH/iIiIiIiIiIcf+IiIiDpMcbazjoiIiIiHH/iIiIiIiIiIcf+IiIiIiIiIcf+IiIiIiIiIhx/4iIiIhMbixJHYiIiIiIiHH/iIiIiIiIiIcUJCfOvY/4iIiIiIiIiHH/iIiIiIiIiIcf+IiIhd6NMXhx/4iIiIiIiIiHH/iIiIiIiEVkzLmziIiIiHH/iIiIiIiIiIcf+DP5kr0GbYiIhx/4iIiIiIiIiHH/iIiINvdiugidiIiIiIiIcf+IiIiIiIiIcf+DwmYrTZnYcf+IiIiIiIiIhx/4iIiIiE51LDit/4iIiIiIiIiHH/iIiIiIiD0dMrPizYiIiIiIiIhx/4iIiIiIiIiE91LBitiIiIiIhx/4iIiIiIiIiHH/iIiIiIiEEZLP5tiIiIiIiIcf+IiIiIiIiIcTM+M73BzP+IiIiIiIiIhx/4iIiIiIiIhx/4iIiE1lHDmuiIiIiIiIcf+IiIiIiIiIcU11LCitiIiIiIhx/4iIiIiIiIhx/4RDA8zPyIcf+IiIiIiIiIcf+IiIiExuLEkdiIiIiIiIhx/4iIiIiIiIiHH/iIiIiIiIiIcUnRHGLuiIcf+IiIiIiIiIhx/4iIiIQbeM9IeIiIiIiIiHH/iIiIiIiIiE4mzC2TiIhx/4iIiIiIiIiHH/iIiIiIiIiIcf+IiIiIiIiIcf+IiIiIiIiEOsLNU9iIiIiHH/iIiIiIiIiIcf+ISWBsefmIiIiHH/iIiIiIiIiHH/iIiIiIiIiIcf+IiIiIiIiIhx/4iIiDHQYrA/nf+IiIiIiIiIcf+IiIiIiIiIRrMspM2IiIiIiIhx/4iIiIiIiIiHH/hMZRxJrnH/iIiIiIiIiHH/iIiIiIiIM21yvZKNiIiIiIiHH/iIiIiIiIiHH/hFsyy0zYiIiIiHH/iIiIiIiIiHH/hJVzx6jIiIiIiIiIhx/4iIiIiIhSk95scf+IiIiIiIiIhx/4iIiIiIiITPNsQMmIiIiIiHH/iIiIiIiIiIcf+IiIPTgBs8f+iIiIiIcf+IiIiIiIiIhx/4iEnaLHJdiHH/iIiIiIiIiIcf+IiIiIgyeDG+h86IiIiIiIhx/4iIiIiIiIiDR2AbyJ/ocf+IiIiIiIiIcf+IiIiITX48OByIhx/4iIiIiIiIiHH/iIiD5GxbK5OoiIiIiIiIcf+IiIiIiIiEdATJv7iIiIiIiIiHH/iIiIiIiIS9EcUu6IiIiHH/iIiIiIiIiIcf+IR0csm42IiIcf+IiIiIiIiIhx/4iIiIiIOSoht9XeiHH/iIiIiIiIiIcf+IiIiFCM0IOIiIiIiIiIhx/4iIiIiIhHwzyTzIiIiHH/iIiIiIiIiIcf+IiEY3HKyOiIiIiIiIcf+IiIiIiIiIhx/zVZArum/YiIcf+IiIiIiIiIcf+IiIiIiIiIhx/4iIiIiIiIiHH/hI7GyBOXH/iIiIiIiIiIcf+IiIiIiIiIhx/4iIiIiIiIhx/4iIiIiIiIRTA8vPyIiIhx/4iIiIiIiIiHH/iIiELQzOLzcf+IiIiIiIiIcf+IiIiIiEvqPFFciIcf+IiIiIiIiIhx/4iINdyTuyNsiIiIhx/4iIiIiIiIiHH/iIiIiIiIiIcf+IiIS9EcUu6IiIiIiIiIcf+IiIiIiIhBnBz2Pocf+IiIiIiIiIhx/4iIiIiIiEfDPJPMiIiHH/iIiIiIiIiIcf+IPRQis+vdiIcf+IiIiIiIiIhx/4iIiE0EfD+4iIiIiHH/iIiIiIiIiIcUoNjF8nhx/4iIiIiIiIiHH/iIiIiIiIiEBG3AySiIiIiIiIcf+IiIiIiIiISnmMaGeIiIcf+IiIiIiIiIhx/4iIiIiDlesbehToiHH/iIiIiIiIiIcf+IiIiE51LCithx/4iIiIiIiIiHH/iIiIiIiIiISWl8eWiIiIiIiIiHH/iIiIiIiIg5+Nm3ByaIiHH/iIiIiIiIiIcf+IiDffmbkgZoiIiIiIiHH/iIiIiIiIiIcf+IiIiIiIiIcf+IiIiIiIiIhx/4iIiIhDtVzUqoiIiIcf+IiIiIiIiIcf+IiDQsNrzTyYiIiIiIiIiHH/iIiIiIiIgzswW9TPqIiIiIiIiIcf+IiIiIiIiIgzqjO9VcyHH/iIiIiIiIiIcf+IiIiIiIiIhN4Swx7YiIiIiIiHH/iIiIiIiIiIQhAc7v6IiIcf+IiIiIiIiIhx/4iIiIiIiIiHH/hDoxzVznH/iIiIiIiIiIcf+IiIiIiIiIhx/4iEVSjLrXiIcf+IiIiIiIiIhx/4iIiITnUsKK2HH/iIiIiIiIiIcf+IiIiIhUJ93Y/4iIiIiIiIiHH/iIiIiIiIS+o8UVyHH/iIiIiIiIiIcf+IiIiIiDQw0bzPLoiIiIiHH/iIiIiIiIiIcf+IiEY3HKyOiIiIiIiIcf+IiIiIiIiIhHwzyTzIhx/4iIiIiIiIiHH/iIiIhd6NMXcf+IiIiIiIiIhx/4iIiIiIiIhN4Swx7YiIiIiIiIcf+IiIiIiIiIhx/4iIiIiIiIhx/4iIiIiIiIiHH/iIiIiIiIiIcf+INTexu8hOiIiIiIiIiHH/iIiIiIiIiEBf/AsAiIiIcf+IiIiIiIiIhx/4iEAZLA9tiIcf+IiIiIiIiIhx/4iIiIiIhCvmzkGYiIiHH/iIiIiIiIiIcf+Ig8ZbG0mk6IiIiIiIiIcf+IiIiIiIiIhx/4iIiIiIiIiHH/iEEQHP7+hx/4iIiIiIiIiHH/iIiIiIiIhEoxzFzoiIhx/4iIiIiIiIiHH/iIiIiIiIiIcf+IiIVrraRYcf+IiIiIiIiIhx/4iIiIiIiIiHH/iIiIiIiIiHH/iIiIiIiIiIcf+IiIiIiIiIhx/4iIiIiIiIhcVdSqiIiIiIiIcf+IiIiIiIiIhx/4iIiIiEMgLN39iHH/iIiIiIiIiIcf+IiIiIiIiIcf+IiIiIiIiIhx/4iIiIiIiIiHH/hPNtwckoiIiIhx/4iIiIiIiIiHH/iE/4HBB+iIiIiIiIhx/4iIiIiIiEhHLIuNiIiIiIiIcf+IiIiIiIiIRCAszf2IiIiIiIiIcf+IiIiIiIiIhx/4iIiIiIiIhx/4iIiIiIiIiHH/iIiIiIiIiIcf+IiIiIiIiIcf+IiIiFnB1z6IiIcf+IiIiIiIiIhx/4iIiIiIiIhx/4iIiIhOh2wniYiIiIiIiIhx/4iIiIiIiIhx/4iIiIiIiD3oobMXXoiIiIiIiIcf+IiIiIiIiIhxQJwc9j6IiIiIiIiIcf+IiIiIiIiIhx/4iIiEzhLEHtiIhx/4iIiIiIiIiHH/iIiIhL0RxS7oiIiIiIiHH/iIiIiIiIiIcf9DVLzatIiIiIiIhx/4iIiIiIiIiEzqPEFciIiIiIiIiIcf+IiIiIiIiEZrrKlFiIhx/4iIiIiIiIhx/4iIiE+grBX1cf+IiIiIiIiIhx/4iIiIiDHpJL8W24iIiIcf+IiIiIiIiIcf+EjTTILLiIiIhx/4iIiIiIiIiHH/hAIlwe2v+IiIiIiIiIhx/4iIiIhOh2wniYiIiIiIiIcf+IiIiIiIiIOc+ktzBbiIiIiIhx/4iIiIiIiIiD9IEbG37oiIiIcf+IiIiIiIiIhx/4iIhKZ0xpi4cf+IiIiIiIiIhx/4iIiIhSk95siHH/iIiIiIiIiIcf+IiIiIiE7xPCDsiIiIiHH/iIiIiIiIiIcf+IS/NsUMmIiHH/iIiIiIiIiIcf+IiIiIiIiIhx/4iIRtV8oqiIiIiIhx/4iIiIiIiIiHH/iD2QMrNvzYiIiIiIiIcf+IiIiIiIiIhxMfshvgTeiIiIiIiIcf+IiIiIiIiINFsyvKTNiIiIiIiIcf+IiIiIiIiIhHdNyYsoiIiIiIiHH/iIiIiIiIiIQpwc5j6IiIiIiIiIhx/4iIiIiIiIiHE8TzSzsMuIiHH/iIiIiIiIiIcf+IiIiIiIiIhx/0naLHJdiIiHH/iIiIiIiIiIcf+IiIiIiFlO17GIiIiIiIcf+IiIiIiIiIhx/4iIiIiIiIhx/4iIiIiIiIiEnTTHLLiIiIiIhx/4iIiIiIiIiEdZbJppiIiHH/iIiIiIiIiIcf+IiIiIiIiIhx/4hDICzd/YiIiIiHH/iIiIiIiIiIcf+F980YOIiHH/iIiIiIiIiIcf+IiIiIiIiIhxXnzRg4iIiHH/iIiIiIiIiIcf+IiIiIiIiIhx/0MgLN39iIiIiIiHH/iIiIiIiIiFe62UWIiIiIhx/4iIiIiIiIiHH/iIiIiIiIiIcf+IiIiE1lHDmuiIiIiIhx/4iIiIiIiIiHH/iEK+bOQZiIiIiIiIiIcf+IiIiIiIiIRrMspM2IiIiIiIhx/4iIiIiIiIiHFHaXyJaIiIiIiIiHH/iIiIiIiIiIcf+IiITOEsQe2IiIcf+IiIiIiIiIhx/4iIQZwc9j6IiIiIhx/4iIiIiIiIiHH/iE3xPEDs/4iIiIiIiIiHH/iIiIiIiIiHH/iIiIiIiIiIcf+IiIiIiIiIhx/4iIiIiIiIhx/4iIiIiIiIiHH/iIiIiIiIiIcf+IiIiIiIiIcf+IiIiIiIiIhx/4iIiIiIiIiHH/iIiIiIiIiHH/iIiIQik87WyIiIiIcf+IiIiIiIiIhx/4QBksD22IiIcf+IiIiIiIiIhx/4iIiIiIiIiHFLZRxJrocf+IiIiIiIiIhx/4iIiIiIiIiHH/iIiIiIiIiHH/iIiIiIiIiIcf+IiIiIiIiIhx/4iEMgLN39iIiIiHH/iIiIiIiIiIcf+IiIRMVsw6lx/4iIiIiIiIiHH/iIiIiIiIiIOUWRt7puiIhx/4iIiIiIiIiHH/iIiIiIiIiHH/iIiIiIiIiIcf+IiIiIiIiIhx/4iIiIiIiIQ6ws1T2IiIiIcf+IiIiIiIiIcf+IQyAs3f2IiIiIiHH/iIiIiIiIiHH/hKXhxqHoiIiIiIiHH/iIiIiIiIiHH/iIiIiDY+kbrBboiIiHH/iIiIiIiIiIcf+IiIMRczv+jMiIiIiIiIhx/4iIiIiIiIiHExo7G+XE6Ihx/4iIiIiIiIiHH/iIiIiD2wN7NPyIiIiIcf+IiIiIiIiIcf+IiIPyQysdvNiIiIiIcf+IiIiIiIiIcf9Fsyy0zYiIiIiIcf+IiIiIiIiIcTIw0b3PLoiIcf+IiIiIiIiIhx/4iIiD9fRLGgu4iIhx/4iIiIiIiIiHH/iIiIRKMcxc6IiIiIiIhx/4iIiIiIiIiE2AjDf3iIiIiIcf+IiIiIiIiIhx/4g2hIK7e33/iIiIiIiIiIcf+IiIiIiIhDS4zbR4iIiHH/iIiIiIiIiIcf+IiE/4HBB+iIiIiIiHH/iIiIiIiIiIcf+IhIyhyDXoiIiIiIhx/4iIiIiIiIiHH/iIhAGSwPbYhx/4iIiIiIiIiHH/iIiIiE/4HBB+iIiIhx/4iIiIiIiIiHH/iIhGNxysjoiIiIiIiHH/iIiIiIiIiIcf+IiIiEOsLNU9iIiIiIiIiHH/iIiIiIiIiESjHMXOiIhx/4iIiIiIiIiHH/iIiITWUcOa6IiIiIiIcf+IiIiIiIiIhxN6YxuFnOiIiIcf+IiIiIiIiIhx/4iEtwfFj4iIiIiIiIhx/4iIiIiIiIhKGOxucYhx/4iIiIiIiIiHH/iIiIiIhM82xAyYiIiIiIiIcf+IiIiIiIiIhx/4iIiIiIiFnB2D7/iIiIiIiIiIcf+IiIiIiIiIhx/4iIiIS9EcUu6IiIiIiIhx/4iIiIiIiIiHH/iIiIiIiIiHH/iIiIiIiIiIcf+IiIiIiIiIhx/4iIiIiIXujSF4iIiIiIiIhx/4iIiIiIiIiHH/iIiIhNZRw5roiIiIiIcf+IiIiIiIiIhxQiAs3f2IiIiIiIhx/4iIiIiIiIiHH/iIiIVCfc2Ihx/4iIiIiIiIiHH/iIiIiIiIiIcf+IiIiIXejUF/+IiIiIiIiIhx/4iIiIiIiIiHH/iIiIiIiIiHH/iIiIiIiIiIcf+IiIiIiIiIhx/4iIiIiIiIhx/4iIiIiIiIiHH/iIiIiIiIiIcf+IiIiIiIiFCM0IOIiIiIhx/4iIiIiIiIiHH/iIiIiIhe6NIXiIiIiIiIiHH/iIiIiIiIiIcf+IiIiIiIiIcf+IiIiIiIiIhx/4iIiIiIiIiHH/iIiIiIiIiHH/iIiIiIiIiIcf+IiIiIiIiIhx/4iIiIiFCM0IOIiIiIiIiHH/iIiIiIiIiIcf+IiIRKMcxc6IiIiIiIiHH/iIiIiIiIiIcf+IiIiFa620X/iIiIiIiIiIcf+IiIiIiIiIhx/4iIiIiIhEoxzFzoiIiIcf+IiIiIiIiIhx/4iERCfMvYiIiIiIiIcf+IiIiIiIiIhx/4iIiEIQHO7+iIiIiIiIiHH/iIiIiIiIiIcf+IiIiIiIiIcf+IiIiIiIiIhx/4iIiIiIiIiHH/iIiIiIiIiHH/iIiIiIiIiIcf+IiIiIiIiIhx/4iIiIiIiIhx/4iIiIiIiIiHH/iIiIiIiIiIcf+IiIiIiFUn29iIiIiIiIiIhx/4iIiIiIiIiHH/iIiIiIiF7o0heIiIiIiIiHH/iIiIiIiIiIcf+IhBnBz2PoiIiIiIcf+IiIiIiIiIhx/4iIiIhSk95siHH/iIiIiIiIiIcf+IiIiIiIiIhx/4iIiIiFlO17GIiIiIiIhx/4iIiIiIiIiHH/iIiIiIiIiHH/iIiIiIiIiIcf+IiIiIiIiIhx/4iIhWutpFhx/4iIiIiIiIiHH/iIiIiIiIiIcf+IiIiIiIiIcf+IiIiIiIiIhx/4iIiIiIiIiHH/iIiIiIhZTtexiIiIiIiHH/iIiIiIiIiIcf+IiIiIUpPebIhx/4iIiIiIiIiHH/iIiIiIiIiIcf+IiIQZwc9j6IiIiIcf+IiIiIiIiIhx/4iIiIiIiIhx/4iIiIiIiIiHH/iIiIiIiIiIcf+IiIRbMstM2IiHH/iIiIiIiIiIcf+IiIiIiIiIcf+IiIiIiIiIhx/4iIiIiIiIiHH/iIiIQhAc7v6IiIiIiIiIcf+IiIiIiIiIhx/4iIiIiIiIU5PdbIiIiIiIiIhx/4iIiIiIiIiHH/iIiIiIiIiHH/iIiIiIiIiIcf+IiIiIiIiIhx/4iIiIhUJ9zYcf+IiIiIiIiIhx/4iIiIiIiIiHH/iIiIiIiIiHH/iIiIiIiIiIcf+IiIiIiIiIhx/4iIiIiIiIhx/4iIiIiIiIiHH/iIiIiIiIiIcf+IiIiIiIiIcf+IiIiIiIiIhx/4iIiIiIiIiHH/iIiIiIiIiHH/iIiIiIiIiIcf+IiIiIiIiIhx/4iIiIiIiFOT3WyIiIiIiIiIhx/4iIiIiIiIiHH/iIiIiIiIiHH/iIiIiIiIiIcf+IiIiIiIiIhx/4iIiIiIV7rZRYiIiIiIiIcf+IiIiIiIiIhx/4iIiIhCEBzu/oiIiIiIiHH/iIiIiIiIiIcf+IiIiIiIiIcf+IiIiIiIiIhx/4iIiIiIiIiHH/iIiIiE1lHDmuiIiIiIcf+IiIiIiIiIhx/4iIhUJ9zYiIcf+IiIiIiIiIhx/4iIiIiIiIiHH/iIiIiIiIiHH/iIiIiIiIiIcf+IiIiIiIiIhx/4iIg0FWG86p6IiIiHH/iIiIiIiIiIcf+IiIiIiIiIhxRLMstM2IiIiIiHH/iIiIiIiIiIcf9GwzyjzHH/iIiIiIiIiIcf+IiIiIhI5YyBp4iIiIiIiHH/iIiIiIiIiHFPCSwPbYiIiIhx/4iIiIiIiIhx/4iIhNotw10oiIiIcf+IiIiIiIiIcf+IiIiIO6QBtVv+iIiIiIcf+IiIiIiIiIhx/zpTtLasS4iIhx/4iIiIiIiIiHH/iIhLbixpHf+IiIiIiIiIhx/4iIiIiIOXkit4bdiIiIiIcf+IiIiIiIiIhx/4iIiIhNfjw4HIiHH/iIiIiIiIiHH/iIiETFbMOphx/4iIiIiIiIiHH/iIiIiIiIiHH/TBa8TpSIiIiIiIcf+IiIiIiIiIhx/4iIiIiIiIhx/4iIiIiIiIiHH/iIiIiIiIiIcf+IiIQyAs3f2IiIhx/4iIiIiIiIiHH/iIiIT/gcEH6IiIiIhx/4iIiIiIiIiHH/iIiIiIhZTtexiIiIiIiHH/iIiIiIiIiIcf+IiIiIiIiIcf+IiIiIiIiIhx/4iIiIiIiIiHH/iIiIQhAc7v6IiIiIiIiIcf+IiIiIiIiIhx/4iIiIiIWU7XsYiIiIiIhx/4iIiIiIiIiHH/iIiIiIiIhQjNCDiIiIiIcf+IiIiIiIiIhx/4iIiIiF7o0heIiIiIiIiIhx/4iIiIiIiIiHH/iIiIiIiFxV1KqIiIiIiIiIhx/4iIiIiIiIiHH/iIiIiIiIiHH/iIiIiIiIiIcf+IiIiIiIiIhx/4hIyhyDXoiIiIiIiHH/iIiIiIiIiIcUMwPMz8iIcf+IiIiIiIiIhx/4iIiIhLH8xeA4iIhx/4iIiIiIiIiHH/iIiIhP+BwQfoiIiIhx/4iIiIiIiIiHH/iIhNZRw5roiIiIiIiIcf+IiIiIiIiEIpPO1shx/4iIiIiIiIiHH/iIiIiIT/gcEH6IiIhx/4iIiIiIiIiHH/iIiIiIiITvE8IOyIiIhx/4iIiIiIiIhx/4iIWE7YsYcf+IiIiIiIiIhx/4iIiIiIiIhx/4iIiIiIiIiHH/iIiIiIiIiIcf+IiIiIiIiIS9EcUu6IiIcf+IiIiIiIiIhx/4iIiIiIiIhx/4iIW1XVqoiIiHH/iIiIiIiIiIcf+IiIiIiIiIcf+IiIiIiIiIhx/4iIiIiIiIiHH/iIiIiIiIiHH/iIXejTF4iIhx/4iIiIiIiIiHH/iIiIiIhQjNCDiIiIiIiIcf+IiIiIiIiIhx/4iIiIiIiIhxXOjTF4iIiIiHH/iIiIiIiIiIcf+IiIiIiIQhAc7v6IiIiIhx/4iIiIiIiIiHH/iIiIiIiIWcHYPv+IiIiIiIiIhx/4iIiIiIiIiHH/iIiIiIiIiHH/iIiIiIiIiIcf+IiIiIiIiIhx/4iIiIiIiIhx/4iIiIiIiIiHH/iIiIiIiIiIcf+IQ6Mc5c7/iIiIiIiIiIcf+IiIiIiIiIhx/4iIiIiIiEvRHFLuiIiIhx/4iIiIiIiIiHH/iIiIiIiIiHH/iIhPl3wWiIiIiIiHH/iIiIiIiIiHH/iISFBcivqIiIiIiIiIhx/4iIiIiIiIiHH/iIhBEBwP/v+IiIiIiIiIhx/4iIiIiIiIiHH/iIiIiIiIiHFAEBz+/oiIhx/4iIiIiIiIiHH/iIiIiF3o1Bf/iIiIiIiIiIcf+IiIiIiIiIhx/4iIiIiIiIhx/4iIiIiIiIiHH/iIiIiIiIiIcf+IiIiIiIiFxV1KqIiIiIiIiHH/iIiIiIiIiIcf+IiIiIiIiIcf+IiIiIiIiIhx/4iIiIiIiIiHH/iIiIiIiIiHH/iIiIiFnB1z6IiHH/iIiIiIiIiIcf+IiIiIiIiIcf+IiIiIiIiIhx/4iIiIiIiIiHH/iIiIiIiIiHH/iIiIiIiIiIcf+IiIiIiIiIhx/4iIiIiIiIhx/4iIiIiIiIiHH/iIiIiIiIiIcf+IiIiIiIiIcf+IiIiIiIiIhx/4iIiIiIiIiHH/iIiIiIiIiHH/hDoxzVzocf+IiIiIiIiIhx/4iIiIiIQ0uM20eIiIiIcf+IiIiIiIiIcf+IiIiIiIiIhx/4iIhPAkwf24iIcf+IiIiIiIiIhx/4iIiIRVKMytf/iIiIiIiIiIcf+IiIiIiIiIcf+IiIiIiIiIhx/4iIiIiIiIiHH/iIiIiIiIiHH/iIiIiIiIiIcf+IiIiIiIiIhx/4hGNxysjoiIiIiIiIhx/4iIiIiIiIiHH/iIiIiE7xPCDsiIiIiIhx/4iIiIiIiIhx/4g13JO7I2yIiIiIiHH/iIiIiIiIiHE8juGzcR6IiHH/iIiIiIiIiHH/iIiIiIiIiIcf+IiIiIiIiIhx/4hI/qyAFYiIiIiIiHH/iIiIiIiIiIcf+IiD//kbEAboiIiIiHH/iIiIiIiIiIcf+IhFUoy614iHH/iIiIiIiIiIcf+IiIiDiperhWhYiHH/iIiIiIiIiIcf+IiIMdBivy+dcf+IiIiIiIiIhx/4iIiIiIO6uCtVR9iIhx/4iIiIiIiIiHH/iIiIg4GhG45e6IiIiIiIiIcf+IiIiIiIiIhx/4iIiIiIiIhx/4iIiIiIiIiHH/iIiIiIiIiIcf+IiIiIiElXPHqMiIiHH/iIiIiIiIiHH/iIiIiIiIiIcf+IhG1XyiqIiIiIiIcf+IiIiIiIiIhx/0+XfBaIiIiIiIiIcf+IiIiIiIiIhL0RxS7oiIhx/4iIiIiIiIhx/4iIiIS3B8WPiIiIiIiHH/iIiIiIiIiHH/iIQZwc9j6IiIiIiIcf+IiIiIiIiIcf+ERCfMvYiIiIiIiIiIcf+IiIiIiIiF7o0heIiIiIiIcf+IiIiIiIiIhx/4iIiIiIiIhx/4iIiIiIiIiHH/iIiIiIiIiIcf+IiIiIiE/4HBB+iIiHH/iIiIiIiIiIcf+IiIiIiIiIcf+IiIiFKT3myIiHH/iIiIiIiIiIcf+IiIiIiIiIcf+IiFtV1aqIiIhx/4iIiIiIiIiHH/iIiIiIiIiHH/iIiIiIiIiIcf+IiIiIiIiIhx/4iIiIiIiIhXutlFiIiIiIcf+IiIiIiIiIhx/4iIiIiIiIhx/4iIiIiIiIiHH/iIiIiIiIiIcf+IiIiIiIiIcf+IiIiIiIiIhx/4iIiIiIiIiHH/iIiIiIiIiHH/iEzhLEHtiIiIiIcf+IiIiIiIiIcf+IiIiIiIiIhx/4iIiIiIiIiHH/iIiIiIiIiHH/iIiIiIiIiIcf+IiIiIiIiIhx/4iIiIiIiIhx/4iIiIiIiIiHH/TYdsN4mIiIcf+IiIiIiIiIcf+IiIhL82xQyYcf+IiIiIiIiIhx/4iIiIiIiIhx/4iIiIiIiIiHH/iIiIiIiIiIcf+IiIiIiIiIcf+IiIiIiIiIhx/4iIiIiIiIiHH/iIiIiIiIS9EcUu6IiIiHH/iIiIiIiIiIcf+IiIiIiIiIVSfb2IiIiIiIhx/4iIiIiIiIiHH/iIiIiIiIiHH/iIiIiIiIiIcf+IiIiIiIiIhx/4iIiIiIiIhx/4iIiIiIiIiHH/iIiIiIiIiIcf+IiIiIiIiIcVjB1z6IiIiIiIiHH/iIiIiIiIiIcf+IiIiIiIiIcf+IiIiIiIiIhx/4iIiIiIiIiHH/iIiIiIiIiHH/iIiIiIiIiIcf+IiIiIiIiIhx/4iIiIiIiIhx/4iIiIiIiIiHH/iIiIiIiIiIcf+IiIiIiIiIcf+IiIiIiIiIhx/4iIiIiIiIiHH/iIiIiIiIiHH/iIiIiIiIiIcf+IiIiIiIiIhx/4iIiIiIiIhx/4iIiIiIiIiHH/iIiIiIiIiIcf+IiIiIiIiIcf+IiIiIiIiIhx/4iIiIiIiIiHH/iIiIiIiIiHH/iIiIiIiIiIcf+IiIiIiIiIhx/4iIiIiIiIhx/4iIiIiIUpPebIcf+IiIiIiIiIhx/4iIiIiIiIhx/4hBvmwFGf+IiIiIiIiIhx/4iIiIiIiIhx/4iFa62kWIiHH/iIiIiIiIiIcf+IiIiIiIiIcTYbbbnkkoiIiIcf+IiIiIiIiIcf+IQZwc9j6IiIiIiIhx/4iIiIiIiIhx/4iIiIiIiIhEICzN/YiIiIiIiIhx/4iIiIiIiIRKMcxc6IiIhx/4iIiIiIiIhx/4iIiIiIiIiHH/iEY3HKyOiIiIiIiIiHH/iIiIiIiIhBnBz2Pocf+IiIiIiIiIcf+IiIiIhGNxysjoiIiIhx/4iIiIiIiIhx/4iIiIiIiIiHH/hWutpFiIiIcf+IiIiIiIiIcf+IiEhyrIjVhx/4iIiIiIiIiHH/iIiIiIiIiIcf+IiIiIiIiIcf+IiIiIiIiIhL0RxS7oiIhx/4iIiIiIiIhx/4iIiIM7zRvUMuiIiIcf+IiIiIiIiIcf+IiIiE1lHDmuiIiIiIiHH/iIiIiIiIiHH/iIiIiIiIiIcf+IiIiIiIiIhx/4iIiIiIiIhx/4iISMocg16IiIiIiIcf+IiIiIiIiIcf+IiIiIiIiIhx/4iIiIiIiIiHH/iIiIiIiIiHH/iIiIhGNxysjoiIiIiIcf+IiIiIiIiIcf+IiIiIhIyhyDXoiIiHH/iIiIiIiIiHH/iIiIiIiIiIU5PdbIiIiIiIiIcf+IiIiIiIiIcf+IiIiIiE1lHDmuiIiIiHH/iIiIiIiIiHH/iIiIiIhP+BwQfoiIiHH/iIiIiIiIiHH/iIiIiIiIiIcf+IiIhffNGDcf+IiIiIiIiIcf+IiIiIiIiIhx/4iIiIiIiIiHH/iIiIiIiIiHH/iIiIiIiIiIcf9MZRxJrocf+IiIiIiIiIcf+IiIiIiE51LDit/4iIiIiIiIhx/4iIiIiIiEvRHFLuiIiIiHH/iIiIiIiIiHH/iDRZo7ymXIiHH/iIiIiIiIiHH/iIiIiEHZ3PJicf+IiIiIiIiIcf+IiIiIiIN9ODuSx8iIiIiIiIiIcf+IiIiIiIhJ9ZxwpnH/iIiIiIiIiHH/iIiIiIhM82xAyYiIiIiIiIhx/4iIiIiIiITeEsMe2IiIiIiIiIcf+IiIiIiIiEazLKTNiIiIiIiIhx/4iIiIiIiIhxSwR8X7j/iIiIiIiIiIcf+IiIiIiIiIcf+IiIiIiIiIRsxMozuIiIhx/4iIiIiIiIiHH/iIiIiIiIiHH/iIiIiIiIiIcf+IiIiIiIiIhx/4iIiIiIiIhx/4iIiIiIiIiHH/iIiIiIiIiIcf+IiIiIiIiIcf+IiIiIMLcisFjdiIiIiIiIhx/4iIiIiIiIhx/4iIiIiIhDICzd/Ycf+IiIiIiIiIcf+IiIiIiE/4HBB+iIiIcf+IiIiIiIiIcf+IiIiIiIiIhXutlFiIiIiIcf+IiIiIiIiIcf+IiIiFlO17GIiIiIiIiIhx/4iIiIiIiIhx/4iIiIiIiIiHH/iIiIiIiIiIcf+IiIiIiIiIcf+IiIiIiIiIhx/4iIiIiIiIiHH/iIiIiIiIiHH/iIiIiIiIiIcf9YTtixiIiHH/iIiIiIiIiHH/iIiIiIiIiIcUbKHKNe/4iIiIiIiIhx/4iIiIiIiIiFUn29iIiIiIiIcf+IiIiIiIiIcf+IiIiIiIiIhx/4iIiIiIiIiHH/iIiIiIiIiHH/iIiIiIiIiIcf+IiE4LXC9KiIiIiHH/iIiIiIiIiHH/iIiIiEXFbLOpiIiIiIiIiIcf+IiIiIiIiIcf+IiIiIiIiFCM0IOIiIiIiHH/iIiIiIiIiHH/iIiIiEvRHFLuiIiIiIiIcf+IiIiIiIiIcf+IiIiIiFKT3myHH/iIiIiIiIiIcf+IiIiIiIiIcf+IiIiIVCfc2Icf+IiIiIiIiIhx/4iIiIiIiIhx/4iIiIiIVCfd2P+IiIiIiIiIhx/4iIiIiIiIhx/4iIiIXejTF4cf+IiIiIiIiIhx/4iIiIiIiIhx/4iIiIiIiIiHH/iIiIiIiIiIcf+IiIiIiIiIcf+IiIiIiIiIhx/4iIiIiIiIiHH/iIiIiIiIiHH/iEpeHGoeiIiIiIiHH/iIiIiIiIiHH/Sl4cah6IiIiIiIiHH/iIiIiIiIiHH/iIiIiIRjccrI6IiIiIcf+IiIiIiIiIcf+IiIXejTF4iHH/iIiIiIiIiIcf+IiIiIiIiIcf+ITGUcWa7/iIiIiIiIiIcf+IiIiIiIiIcf+IiIiIiIiIhx/4iIiIiIiIiHH/iIiIiIiIiHH/iIiIiIiIiIcf+IiIhHRyybjYcf+IiIiIiIiIhx/4iIiIiIiIiHH/iIiIiIiIiHH/iIiIiIiIiIcf+IiIiIiIiIhx/4iIiIiIiIhxXnzRg4iIiIcf+IiIiIiIiIhx/4iIiIiIiIhx/0EQHP7+iIhx/4iIiIiIiIiHH/iIiIiIiIhCEBzu/oiIiIcf+IiIiIiIiIhx/4iIiIiIiIhx/4iIiIiIiIiHH/iIiIiIiIiIcf+IiIiIiIiIcf+F980YOIiIcf+IiIiIiIiIhx/4iIiIiIiIhx/4iIiIiIiIiHH/iIiIiIiIiIcf+IiIiIiIiIcf+IiIiIiIiIhx/4iIiIiIiIiHH/iIiIiIiIiHH/iFKT3myIiIiIhx/4iIiIiIiIiHH/iIiIiIiIiHH/iIiIhUJ9zYiHH/iIiIiIiIiIcf+IiIiIiIiEY3HKyOiIcf+IiIiIiIiIhx/4iIiIiIiIhxQBAc/v6IiIcf+IiIiIiIiIhx/4iIiIiIiIhx/4iIiIiIUpPebIcf+IiIiIiIiIhx/4iIiIiIiIhx/4iIiIiIiIiHH/iIiIiIiIiIcf+IiIiIiIiIcf+IiIiIiIVSfb2IiIiIiIiIiHH/iIiIiIiIiHH/iExlHFmu/4iIiIiIiIiHH/iIiIiIiIiHH/iIiIiIiIiFrB1j6IiIiIiIiIhx/4iIiIiIiITvE8IOyIiIcf+IiIiIiIiIcf+IiIiESjHMXOiIiIiIiIcf+IiIiIiIiIcf9DoxzVzohx/4iIiIiIiIiHH/iIiIiEjTTILLcf+IiIiIiIiIcf+IiIiIiIQK5cFhr/iIiIiIiIiIcf+IiIiIiIiIcf+IiERCfMvYiIiIiIiIcf+IiIiIiIiIcf+IiIiIiIiEMgLO39/4iIiIiIiIhx/4iIiIiIiFCM0IOIiIiIiIcf+IiIiIiIiIcf+IiIiIiIiIhx/4iIiIhArlwGGohx/4iIiIiIiIhx/4iIiIiIiENLjNtHiIiIcf+IiIiIiIiIhx/4iF980YOIhx/4iIiIiIiIhx/4iIiIhPl3wWiIiIhx/4iIiIiIiIhx/4iIiIiIiEhHLIuNiIiIiIiIcf+IiIiIiIiIg7q4K1VH1x/4iIiIiIiIhx/4iIiIiIiEazLKTNiIiIiIiIiHH/iIiIiIiIiIcf+IiIiIiIUpPebHH/iIiIiIiIiHH/iIiIiIiIiIcUSzLLTNiIiIiIhx/4iIiIiIiIiHH/iEfDPJPMiIiIiIiIiIcf+IiIiIiIiD7vgbIQfoiIiIiHH/iIiIiIiIiIcf+IiISQ+8fwRx/4iIiIiIiIiHH/iIiIiIiIMbwVv0Pqhx/4iIiIiIiIiHH/iIiIiIiDEyo7/NXIiIiIiIiIhx/4iIiIiIiIhx/4iIiIiIiIiHH/iIiIiIiIiIcf+IiIiIiIiIcf+IiIiIiIiIhx/4iIiIiIiIiHH/iIiIiIiIiHH/iIiIiIiIiIcf+IiIiIiIiIhx/4iIiIiIiIhx/4iIiIiIiIiHH/iIiIiIiIiIcf+IiIiIiIiIcf+IiIiIiIiIhx/4iIiIiIiIiHH/iIiIiIiIiHH/iIiIiIiFUn29iIiIiIiIiIhx/4iIiIiIiIhx/4X3zRg4iIhx/4iIiIiIiIiHH/iIiIiIiIiHH/iIiIiIiIiIcf+IiIiIiIiIhx/4iIiIiIiIhx/4iIiIiIiIiHFaVdWqiIiIiIiHH/iIiIiIiIiHH/SnB8aPhx/4iIiIiIiIiHH/iIiIiIiE4/7CwBhx/4iIiIiIiIhx/4iIiIiElgbHn5cf+IiIiIiIiIhx/4iIiIiIhGsyykzYiIiIiIiIiHH/iIiIiIiIiHH/iISMocg16IiIiIiIhx/4iIiIiIiIhx/4iIWE7YsYcf+IiIiIiIiIhx/4iIiIiIiIhx/4iIiIiIiIiHH/iIiIiIiIiIcf+IiIiIiIiIcf+IiIiIiIiIhx/4iIiIiIiIiHH/iIiIiIiIiHH/iIiIiIiIhTk91siIiIiIiIiIcf+IiIiIiIiIcf+IiIiIiIUpPebHH/iIiIiIiIiIcf+IiIiIiIiIcf+IiIiIiIiIhx/4iIiIiIiIiHH/iIiIiIiIiHH/iEEQHP7+iHH/iIiIiIiIiIcf+IiIiIiIiIcf+IiIiIiIiIhx/4iIiIiIiIiHH/iIiIiIiIiHH/iIiIiIiIiIcf+IiIiIiIiIhx/4iIiIiIiIhxXOjTF4iIiIiHH/iIiIiIiIiIcf+IiIiIiIiIcf+IiESjHMXOiIiIiIiIiIcf+IiIiIiIiIcf+IiIiIhEQnzL2IiIiIcf+IiIiIiIiIcf+IiEEQHP7+cf+IiIiIiIiIhx/4iIiIiIiIhx/4iIiIhZTtexiIiIiIiIiHH/iIiIiIiIiHH/iIhYTtixhx/4iIiIiIiIiHH/iIiIiIiIiFe62UWIiIiIhx/4iIiIiIiIiHH/iIiIiIiIiHFAnBz2PoiIiIiIiIiHH/iIiIiIiIiHH/iIiIVCfc2IiHH/iIiIiIiIiIcf+IiIiIiIiIcf+IhSk95siIiIiHH/iIiIiIiIiIcf+IiIiIiIiIcf+IiIiIiIiIhx/4iIiIiIiIiHH/iIiIiIiIiHH/iIiIiIiIiIcf+IiIiIiIiIhx/4iIiIiIiIhx/4iIiIiIiIiHH/iIiIiIiIiIcf+IiIiIiIiIcf+IiIiIiIiIhx/4iIiIiIiIiHH/iIiIiIiIiHH/iIiIiIiIiIcf+IiIiIiIiIhx/4iIiIiIiIhx/4iIiIiIiIiHH/iIiIiIiIiIcf+IiIiIiIiIcf+IT/gcEH6IiIiIiIiIcf+IiIiIiIiIcf+IStEcYu6HH/iIiIiIiIiIcf+IiIiIiIiIcf+IiIiIiIiIhx/4iIiIiIiIiHH/iIiIiIiIiHH/iIiEvRHFLuiIiIiIiIiIcf+IiIiIiIiIcf+IiIiIiIiIhx/4iIiIiIiIiHH/iIiIiIiIiHH/iIiIiIiIiIcf+IiIiIiIiIhx/4iIiIiIiIhx/4iIiITWUcOa6IiIiIiIcf+IiIiIiIiIcf+IiIiISnmMaGeIiIiIiIcf+IiIiIiIiIhxNtpjuSWciIiIhx/4iIiIiIiIiHH/hLksxW04hx/4iIiIiIiIiHH/iIiIiIiIiIcf+IiFnB1z6IiIiHH/iIiIiIiIiIcf+E1+PDgciIiIiIhx/4iIiIiIiIiDm9BrdC+YiIiIiIiIcf+IiIiIiIiIg1E3S77IuIiIiIiHH/iIiIiIiIiHH/hBEBz+/oiHH/iIiIiIiIiIcf+IiIiIiIiIcf+IRbMstM2IiIiIcf+IiIiIiIiIcf+IgyfxG/gO7/iIiIiIiIiIcf+IiIiIiIiIcTbBQ7k+vIiIiIiIiIhx/4iIiIiIiIRCAszf2IiIiIiIiIhx/4iIiIiIiIRfn8sGCIiIiIhx/4iIiIiIiIiHH/hKXhxqHoiIiIiIhx/4iIiIiIiIiDGsY79TnIiIiIcf+IiIiIiIiIhx/4iIiIiIiIhx/4iIiIiIiIiHH/iIiIiIiIiIcf+IiIiIiIiIcf+IiIiIiIiIhx/4iIiIiIiIiHH/iIiIiIiIiHH/iIiIS9EcUu6IiIiIiIiIcf+IiIiIiIiIcf+IR0csm42IiIhx/4iIiIiIiIhx/4iIiIiIiIQZwc9j6HH/iIiIiIiIiHH/iIiIiIiE/4HBB+iIiHH/iIiIiIiIiHH/iIiIiEG3jPSHiIiIiIiIcf+IiIiIiIiIhx/4SOxsgTmHH/iIiIiIiIiHH/iIiIiIhAK2wOSYiIiIiIcf+IiIiIiIiIcf+EA0nA22iIiIiIiIcf+IiIiIiIiIg3R8G5uD6IiIiIiHH/iIiIiIiIiHH/hAt4wFh4iHH/iIiIiIiIiHH/iIiIiEIQHO7+iIiIiIiIhx/4iIiIiIiIhx/4iIUpPebIiIiIcf+IiIiIiIiIhx/4iITA2MTyeIiIiIiIiHH/iIiIiIiIiHH/iITOEsQe2IiIiIcf+IiIiIiIiIcf+IiIiIiIiIQZwc9j5x/4iIiIiIiIhx/4iIiIiIhHwzyTzIiIiHH/iIiIiIiIiIcf+IP5wFsWP6iIcf+IiIiIiIiIhx/4iIiDZy47qNHHH/iIiIiIiIiHH/iIiIiIhQjNCDiIiIiIiIhx/4iIiIiIiIhx/4hLDYxvJ/+IiIiIiIiIcf+IiIiIiDApc7DmjIiIhx/4iIiIiIiIiHH/iIiIiIhQjNCDiIiIiIiIcf+IiIiIiIiIhx/4iIiIiIiIhM82xAyYiIiIiHH/iIiIiIiIiIcf+IiIhGzEyjO4iIiIiIiIcf+IiIiIiIiDflIrka3YiIiIiHH/iIiIiIiIiHH/iIhBnBz2PoiIiIiIcf+IiIiIiIiIcf+IhEQnzL2IiIiIiIiIcf+IiIiIiIiIcf8zWzK9pM2IiIiIiHH/iIiIiIiIiHH/iEMgLN39iIiIiIhx/4iIiIiIiIhx/4iIiIiIV7rZRYiIiIiIiIhx/4iIiIiIiIhx/4iIiIiIiIiHFI41xxynH/iIiIiIiIiIcf+IiIiIiIiIcf+EGcHPY+iIiIiIiIhx/4iIiIiIiIhx/4iIiIiIXujSF4iIiIiIiIiHH/iIiIiIiIiHH/iIiIiIiIiIXujSF4iIiIiIcf+IiIiIiIiIcf+IiIhNZRw5roiIiIiIiHH/iIiIiIiIiHFGyhyjXv+IiIiIiIiIhx/4iIiIiIiIhx/4iIiIiIiIiHH/iIiIiIiIiIcf+IiIiIiIiIcf+IiIiIiIiIhx/4iIiIiIiIiHH/iIiIiIiIiHH/iIiIiFlO17GIiIiIiIiIcf+IiIiIiIiIcf+IiIiIiIiIhx/4iIiIiIiIiHH/iIiIiIiIiHH/hP+BwQfoiIiIiIiIiHH/iIiIiIiIiHH/iIiIRKMcxc6IiIiIiIiHH/iIiIiIiIiHH/iIiIiITWUcOa6IiIiIhx/4iIiIiIiIhx/4iIiEKsLPU9/4iIiIiIiIhx/4iIiIiIiFe62UWIiIiIiIhx/4iIiIiIiIhx/4Sw2MXydx/4iIiIiIiIhx/4iIiIiIhL0RxS7oiIiIiHH/iIiIiIiIiHH/iIiITWUcOa6IiIiIiIhx/4iIiIiIiIhxRLMstM2IiIiIiIcf+IiIiIiIiIcf+IiIiIiIhL0RxS7oiIiIhx/4iIiIiIiIhx/4iIiIiIhSk95scf+IiIiIiIiIhx/4iIiIiIiIhx/4iIiIiIiIiHH/iIiIiIiIiIcf+IiIiIiIiIcf+IiIRKMcxc6IiIiIiIiIcf+IiIiIiIiIcf+IiIhKXhxqHoiIiIcf+IiIiIiIiIcf+IiIiIiIhQjNCDiIiIiIiHH/iIiIiIiIiHH/hM4SxB7YiIiIiIcf+IiIiIiIiIcf+IiIiIiIiIhx/4iIiIiIiIiHH/iIiIiIiIiHH/iIiIiIiIiIcf+IiIiIiIiIhx/4iIiIiIiIhx/4iIiIiIVCfd2P+IiIiIiIiIhx/4iIiIiIiIhx/4hHRyybjYiIiHH/iIiIiIiIiHH/iIiIiIiIhXutlFiIiIiIiHH/iIiIiIiIiHH/iIiIiIiIiIcf+IiIiIiIiIhx/4iIiIiIiIhx/4iIiIiIiFlO17GIiIiIiHH/iIiIiIiIiHH/iIiIiIT/gcEH6IiIiHH/iIiIiIiIiHH/iIiIiIiIiIcf+IiIiIiIiIhx/4iIiIiIiIhx/4iIiIiIiIiHH/iIiIiIiIiIcf+IiIiIiIiIcf+IiIhNZRw5roiIiIiIiHH/iIiIiIiIiHH/iIiIiIiIiIcf+IiIiIiIiIhx/4iIiIiIiIhx/4iIiIiIiIiHH/iIiIiIiIiIcf+IiIiIiIiIcf+IiIhCEBzu/oiIiIiIiIiHH/iIiIiIiIiHH/iIiIiIiIiIcf+IiIiIiIiIhx/4iIiIiIiIhx/4iIiIiIiEY3HKyOiIiHH/iIiIiIiIiHH/iIiIiIiIiIVSfb2IiIiIiIhx/4iIiIiIiIhx/4iIiIiIiFUn29iIiIiIiIiIcf+IiIiIiIiIcf+IiIiIiFe62UWIiIiIiIiIcf+IiIiIiIiIcf+IiIiIiIiIhx/4iIiIiIiIiHH/iIiIiIiIiHH/iIiIiIiIiIcf9bVdWqiIiIiIhx/4iIiIiIiIhx/4iIiIiIiIU5PdbIiIiIiIiIiHH/iIiIiIiIiHH/iIiEvRHFLuiIiIiIiIiIcf+IiIiIiIiIcf+IiIiIQhAc7v6IiIiIiIiHH/iIiIiIiIiHH/iIiIiIiIiESjHMXOiIiHH/iIiIiIiIiHH/iIiIiEp5jGhniIiIiIiHH/iIiIiIiIiIcU+njAWHiIhx/4iIiIiIiIiHH/iIiEKsLPU9/4iIiIiIiIiHH/iIiIiIiIiIcUA7fPxIiIiIiIiHH/iIiIiIiIiIcf9FUoy614iIiHH/iIiIiIiIiIcf+IiIiIiIiDhVhriqeYiIiIiIiIhx/4iIiIiIiIiHH/hK0Rxi7ohx/4iIiIiIiIhx/4iIiIiIiIiHH/iIiIiIiIiIcf+IiIiIiIiIcf+IiIiIhGNxysjoiIiIhx/4iIiIiIiIhx/4iIiIiIiIiHH/iIUpPebIiIiIhx/4iIiIiIiIhx/4iIiIiIiIiHH/hbVdWqiIiIiIcf+IiIiIiIiIcf+IiIiIiIiIhx/4iIVCfc2IiIhx/4iIiIiIiIhx/4iIiIiIiIRM58wxiIiIiIiIhx/4iIiIiIiIiHH/iIiIiIS2dMWYuIiIiIiIiIcf+IiIiIiIiEp5jGhniIiIcf+IiIiIiIiIcf+IiIg5Z+G3mB6HH/iIiIiIiIiHH/iIiIiIiEsfzF4DiIcf+IiIiIiIiIcf+IiIiIhCEBzu/oiIiIiIiHH/iIiIiIiIiHH/iIiF3o0xeIhx/4iIiIiIiIiHH/iIiIiIiIiHH/iINaGBu15+iIiIiIiHH/iIiIiIiIiHH/TC/cTQKIiIcf+IiIiIiIiIcf+IiIiESjHMXOiIiIiIiIcf+IiIiIiIiIcf+IiIiIiIiIhx/1hO2LGIiIcf+IiIiIiIiIcf+IiIiIiIiFCM0IOIiIiIiHH/iIiIiIiIiHH/iIiIiIT/gcEH6IiIiHH/iIiIiIiIiHH/iIiIiIiIiIcf+FKT3myIiIiIiHH/iIiIiIiIiHH/iIiIiIiIiIcf+IiIiIiIiIhx/4iIiIiIiIhx/4iIiIiIiIhVJ9vYiIiIiIiIcf+IiIiIiIiIcf+IiIiIiIiIhx/4iIiIiIiIiHH/iIiIiIiIiHH/iIiIiIiIQZwc9j6Icf+IiIiIiIiIcf+IiIiIiIiIhx/4iIiIiIiIiHH/iIiIiIiIiHH/iIiIiIiIiIcf+IiIiIiIiIhx/4iIiIiIiIhx/4iIiIiIiIiHH/UpPebIiIiIiIhx/4iIiIiIiIhx/4iIiIhEoxzFzoiIiIiIhx/4iIiIiIiIhx/4iIiIiIiE/4HBB+iIhx/4iIiIiIiIhx/4iIiIhQjNCDiIiIiIiIiIcf+IiIiIiIiIcf+IiIiEGcHPY+iIiIhx/4iIiIiIiIhx/4iIiIiIiIiHH/iIiIiIiIiIcf+IiIiIiIiIcf+IiIiIiIiIhx/4iIiIiIiIiHH/iIiIiIiIiHH/iIiIiIiIQhAc7v6IiIiIhx/4iIiIiIiIhx/4iIiIiIRjccrI6IiIiHH/iIiIiIiIiHH/iIiIiEY3HKyOiIiIiIcf+IiIiIiIiIcf+IiIiIiIiIhx/4iIiIiIiIiHH/iIiIiIiIiHH/iIiIiIiIiIcf+IiIiIiIiIhx/4iIiIiIiIhx/4iIiIiIiIiHH/iIiIiIiIiIcf+IiIiIiIiIcf+IiIiIiIiIhxWlXVqoiIiIiIhx/4iIiIiIiIhx/4iIiIiIiIiHH/iIiIiIiIiIcf+IiIiIiIiIcf+IiIiIiIiIhx/4iIiIiIiIiHH/iIiIiIiIiHH/iIiIiIiIiIcf+IiIiIiIiIhx/4iIiIiIiIhx/4iIiIiIiIiHH/iIiIiIiIiIcf+IiIiIiIiIcf+IiIiIiIiIhx/4iIiIiIiIiHH/iIiIiIiIiHH/iIiIiIiIiIcf+IiIiIiIiIhx/4iIiIiIiIhx/4iIiIiIiIiHH/iIiIiIiIiIcf+IiIiIiIiIcf+IiIiIiIhL0RxS7oiIiIhx/4iIiIiIiIhx/4iIiIiIhL0RxS7oiIiIiHH/iIiIiIiIiHH/iIiIiIiIiIcf+IiIiIiIiIhx/4iIiIiIiIhx/4iIiIiIiEY3HKyOiIiHH/iIiIiIiIiHH/iIiIhGNxysjoiIiIiIcf+IiIiIiIiIcf+IiIiIiIiIhx/4iIiIiIiIiHH/iIiIiIiIiHH/iIiIiIiIiIcf+IiIiIiIiIhx/4iIiIiIiIhx/4iIiIiIiIiHH/iIiIiIiIiIcf+IiIiIiIiIcf+IiIiIiIiIhx/4iIiIiIiIiHH/iIiIiIiIiHH/iIiIiIiIiIcf+IiIiIiIiIhx/4iIiIiIiIhx/4iIiIiIiIiHH/iIiIiIiIiIcf+IiIiIiIiIcf+IiIiIiIiIhx/4iIiIiIiIiHH/iIiIiIiIiHH/iIiIiIiIiFUn29iIiIiIiIhx/4iIiIiIiIhx/4iIiIiIiIiHH/hWutpFiIiIcf+IiIiIiIiIcf+IiIiIiIiIhx/4iIiIiIiIiHH/iIiIiIiIiHH/iIiIiIiIiIcf+IiIiIiIiIhx/4iIiIiIiIhx/4iIiIiIiIiHH/VrraRYiIiIcf+IiIiIiIiIcf+IiIiIiIiIhXutlFiIiIiIcf+IiIiIiIiIcf+IiIiIiIiIhx/4iIiIiIiIiHH/iIiIiIiIiHH/iIiIiIiIiIcf+IiIiIiIiIhx/4iIiIiIiIhx/4iIiIiIiIiHH/iIiIiIiIXFXUqoiIiIiIiIhx/4iIiIiIiIiHH/iIiIiIStosYl2IiIiIiIiHH/iIiIiIiIglt7UatISuiHH/iIiIiIiIiIcf+IiIiIg9y0SzNLuIiHH/iIiIiIiIiIcf+IiIiIiIiIhx/4iIiIiIiIhx/4iIiIiIiIiHFJXhxqHoiIiIiIiIcf+IiIiIiIiIhLcHxY+Ihx/4iIiIiIiIhx/4iIiIiIiIiHH/iECuXAYaiIiIiHH/iIiIiIiIiHH/iE3xPDDscf+IiIiIiIiIcf+IiIiIiISMocg16IiHH/iIiIiIiIiHH/iIiIiIiIiIcf+IiIhCKTztbIiIiIhx/4iIiIiIiIiHH/iFhO2LGIcf+IiIiIiIiIhx/4iIiIg/5nGxGY6IiIiIiIcf+IiIiIiIiIhx/4iIiIiElyrHjViIiIiIiIhx/4iIiIiIiIhCvmzkGYiHH/iIiIiIiIiIcf+IiIiEOsLNU9iIiIiIiIiHH/iIiIiIiIhP+BwQfohx/4iIiIiIiIiHH/iIiIiITOEsQe2HH/iIiIiIiIiIcf+IiIiIhEvDzEPIiHH/iIiIiIiIiHH/iIiIiIg/ywGxNP6Ihx/4iIiIiIiIiHH/iIiIiIiIiHH/iIiIiFtV1aqIcf+IiIiIiIiIhx/4iIiIiIiIg3qGG5V56IiIiIiIiHH/iIiIiIiIiIcf9BO3z8SIiIiIiIcf+IiIiIiIiIhx/4iIiIiIiIhx/4iIiIiIiIiHH/iIiIiIiIiIcf+IiIiIiIiIcf+IiIiIiIiIhx/4iIiIiIiIStosYl2IiIiIhx/4iIiIiIiIiHH/iIiEaN/Lcg/4iIiIiIiIhx/4iIiIiIiIiHFF1XyiqIiIiIiIiIhx/4iIiIiIiIhPP+wcAYiIiIiIiIiHH/iIiIiIiIg+xCGyO96Icf+IiIiIiIiIhx/4iIiIOw0itfLdiIiIiIhx/4iIiIiIiIiHH/iISvx8YDiIiIhx/4iIiIiIiIiHH/iIiEnsbHE5iIiIiIiIhx/4iIiIiIiIiHH/iIiIiIiIhMd1xIiocf+IiIiIiIiIcf+IiIiIiIPY6Ds3F8iIiIiIcf+IiIiIiIiIcf+IiIhHWWyaaYiIiIiIiIiHH/iIiIiIiIhMbixJHYiIiIcf+IiIiIiIiIcf+IiIRfDswPH/iIiIiIiIiHH/iIiIiIiIiIcf9Zwdc+iIiIiIiIcf+IiIiIiIiIcf+IiIiIiIiIhx/4iEpeHGoeiIiIiIcf+IiIiIiIiIhx/4hKXhxqHoiIiIiIcf+IiIiIiIiIhx/4iIiIiIiIiHH/iIiIiIiIiHH/iIiIiIiIiIcf+IiIiIOciBtzd+hx/4iIiIiIiIiHH/iIiIiIMAeBsAl+hx/4iIiIiIiIiHH/iIiIiIMW8Bv5D+iHH/iIiIiIiIiHH/iIiIhCEBzu/oiIiIiIiIhx/4iIiIiIiIhx/4iIiIiIiIiHH/iIiIiIhLBqxflYiIiIiIcf+IiIiIiIiIcf+IhKBqxvlXH/iIiIiIiIiIcf+IiIiIhP+BwQfoiIiHH/iIiIiIiIiIcf+IiIR0csm42Icf+IiIiIiIiIhx/4iIiIgwB4GwCX6Icf+IiIiIiIiIhx/4iIiIhGUoyq14iIiIiIiIiHH/iIiIiIiITeEsMe2IiIiIiIiIhx/4iIiIiIiIiHH/iIiIiIiIiHH/iIiIiIiIiIcf+IiIiIiIiIhx/4iIiIiIiIhx/4iIiIiIiIiHH/iIiIhUJ9zYiHH/iIiIiIiIiHH/iIiIiIiIiFlO17GIiIiIcf+IiIiIiIiIcf+IiIiIiIiIhx/4iFtV1aqIiIiHH/iIiIiIiIiHH/iIiIiIiIiIcf+IiIiIhZwdc+iIcf+IiIiIiIiIcf+IiIiIiIiIhx/4iIiIiIiIiHH/iIiIiIiIiHH/iIiIiIiIiIcf+IiIiIiIiIhx/4iIiIiIiIhx/4iIiIiIiIiHFEsyy0zYiIiIiIcf+IiIiIiIiIhx/4iIiIiIiIiHH/iIiIiIiIiHH/iIiIhAGSwPbXH/iIiIiIiIiHH/iIiIiIiIiIcf+IiIiFKT3myIiHH/iIiIiIiIiHH/iIiIWE7Zsf+IiIiIiIiIhx/4iIiIiES8PMQ8iIcf+IiIiIiIiIcf+IiIiIhHWWyaaYiIiIiIiHH/iIiIiIiIiHH/iIiIiIiIiIT/gcEH6HH/iIiIiIiIiHH/iIiIiIhe6NIXiIiIiIiIiIcf+IiIiIiIiIcf+IiIiIiIiIhx/4iIhbVdWqiIiHH/iIiIiIiIiHH/iIiIiIiIiIcf+IT/gcEH6IiIiIiIiHH/iIiIiIiIiIcf+IiIhffNGDcf+IiIiIiIiIcf+IiIiIiIiIhx/4iIiIiIiIXFXUqoiIiIiIiIcf+IiIiIiIiIhx/4iIiFtV1aqIiHH/iIiIiIiIiHH/iIiIiIiIiIcf+IhDoxzlzv+IiIiIiIiIcf+IiIiIiIiIhx/4iIiFhO2bH/iIiIiIiIiHH/iIiIiIiIiIcf9K0Rxi7oiHH/iIiIiIiIiHH/iIiIiIiIhP+BwQfoiHH/iIiIiIiIiHH/iIiIiIiIiIcf9DoxzVzohx/4iIiIiIiIhx/4iIiIiIiISMocg16Icf+IiIiIiIiIcf+IiIiIiIRjccrI6IiIhx/4iIiIiIiIhx/4iIiIiIiIiHH/iIiIiIiIiIcf+IiIiIiIiIcf+IiIiIiIiIhxQqMc1c6Ihx/4iIiIiIiIhx/4iIiIiIiIiHH/iIWE7YsYhx/4iIiIiIiIhx/4iIiIiIiIiHH/hYTtixiIhx/4iIiIiIiIhx/4iIiIiIiIiHH/hffNGDiIiHH/iIiIiIiIiHH/iIiIiIiIiIcf+EOjHNXOhx/4iIiIiIiIhx/4iIiIiIiIiHH/iIiIiIiIiIcf+IiIiIiIiIcf+IiIiIiIiIhx/4iIiIiIiIiHH/iIiIiIiIiHH/iIiIiIiIiIcf+IiIiIiIiIhx/4iIiIiIiIhx/4iIiIiIiIiHH/iIiIiIiIiIcf+IiIiIiIiIcf+IiIiIiIiIhx/4iIiIiIiIiHH/iIiIiIiIiHH/iIiIiIiIiIcf+IiIiIiIiIhx/4iIiIiIiIhx/4iIiIiIiIiHH/iIX3zRg4iHH/iIiIiIiIiHH/iIiIiIiIiIcf+IiIiIiIiIhx/4iIiIiIiIhx/4iIiIiIiIiHH/iIiIiIiIiIcf+IiIiIiIiIcf+IiIiIiIiIhx/4iIWE7YsYcf+IiIiIiIiIcf+IiIiIiIiIhx/4iIiFQn3NiIhx/4iIiIiIiIhx/4iIiIiIiIiHH/iIiFhO2LFx/4iIiIiIiIhx/4iIiIiIiIiHH/iIiIiIiIiIcf+IiIiIQbeM9IeIiIiIiIhx/4iIiIiIiIhx/4To5MJxuHH/iIiIiIiIiIcf+IiIiIiIW1XWqv+IiIiIiIiIcf+IiIiIiIgyBfK++g2IiIiIiHH/iIiIiIiIiIcf9OdSworYiIiIhx/4iIiIiIiIiHH/iIN6bSuVktiIcf+IiIiIiIiIcf+IiIiIiIiIhx/zaxkbpOboiIcf+IiIiIiIiIhx/4iIgxduW/iRqIiIiIiIhx/4iIiIiIiIhK2ixiXYiIiIhx/4iIiIiIiIhx/4gwf1SwkKuHH/iIiIiIiIiHH/iIiIiIiEhHLIuNiIiIiIiIhx/4iIiIiIiIiHH/iIiIiIiIiIcf+IiIiIiIiIcf+IiIiIiIiIhx/4iIiIiIiIiHH/iIiIiIiIR+6ckRaIiIiIiIcf+IiIiIiIiIhx/4RMVsw6mIiIcf+IiIiIiIiIcf+IiIiEoY7G5xiIiIiIcf+IiIiIiIiIhx/4hB2dzyYoiIhx/4iIiIiIiIiHH/iIiIgwEFOw/6yIiIiIiIiIcf+IiIiIiIiIhx/4iEgI3I9yiIiHH/iIiIiIiIiIcf+IiIiIiIiIcf+IiIiIiIiIg0dgG8if6HH/iIiIiIiIiIcf+IiIiIiIiIcf+IiIiIiIiIhx/4iIiIiIiIiHH/iIiIiIiIiHH/iIiIiIiDu9IbVC3nH/iIiIiIiIiHH/iIiIiIiIhPdSwYrYiIiIiIiHH/iIiIiIiIiIcf+IiIiIiIiIhx/4iIiIiIiIhx/4iIiIiIiIiHH/iIiIiIiIiIcf+IiIiIiIN8FDuT68hx/4iIiIiIiIiHH/iIiIiIg78wK1DP2IiIiIiIiHH/iIiIiIiIiIcf+IiIiIiFCM0IOIiIiIiIhx/4iIiIiIiIiHH/RsM8o8xx/4iIiIiIiIiHH/iIiIiIhEW5zaRv+IiIiIiIiIhx/4iIiIiIiEfunJEWiIiIiIiHH/iIiIiIiIiIcf+FKT3myIiIiIiHH/iIiIiIiIiHH/g/c5GxjG6Ihx/4iIiIiIiIhx/4iIiIiIRbMstM1x/4iIiIiIiIhx/4iIiIiIiIiHH/iIiIiIiIiE3hLDHtiIiIiIiIhx/4iIiIiIiIiEXejLIXhx/4iIiIiIiIiHH/iIiIiIhQjNCDiIiIiIiIcf+IiIiIiIiIML6jsFFciIhx/4iIiIiIiIiHH/iIiEKsLPU9/4iIiIiIiIiHH/iIiIiIOzoxtcXOiIiIiIiHH/iIiIiIiIiHH/iDM6nL3FY4iIcf+IiIiIiIiIhx/4iIiDbTg7osfIhx/4iIiIiIiIiHH/iIiIiIRKMcxc6IiIiIhx/4iIiIiIiIiHH/iISdoscl2Icf+IiIiIiIiIhx/4iIiIiIhe6NIXiIiIiIiIhx/4iIiIiIiIiHH/iIiIiIiIiIU5PdbIiIiIiIiHH/iIiIiIiIiIcf+IiIiIiIiDDkMbArzoiIiIiIcf+IiIiIiIiIhx/01+PDgciIiIiIiHH/iIiIiIiIiHH/iElXPHqMiIiIiIiIhx/4iIiIiIiIhOkJwm9ocf+IiIiIiIiIhx/4iIiIiIiEh7vIhEiIiIiIiIcf+IiIiIiIiIhxQF3MCyP/iIiIiIiIiHH/iIiIiIiIiEY3HKyOiIcf+IiIiIiIiIcf+IiIiIiIiIhx/4iIiIiIiIiHH/iIiIiIiIiHH/iIiIiIiFUn29iIiIiIiIiIhx/4iIiIiIiIhx/4iIiIiIiIiHH/iIiIiIiIiIcf+IiIiIiIhN4Swx7YiIiIiIiIiHH/iIiIiIiIiHH/iIiIiIiIiIcf+IhCvmzkGYiIiIiIiIhx/4iIiIiIiIiHH/iIiISMocg16IiIiIcf+IiIiIiIiIhx/4iIW1XVqoiIiHH/iIiIiIiIiHH/iIiIiITnUsKK1x/4iIiIiIiIhx/4iIiIiIiIiHH/iEpeHGoeiIiIiIhx/4iIiIiIiIiHH/hIyhyDXoiIiIiIiIcf+IiIiIiIiIhx/4iIiIiIiIiHH/iIiIiIiIiHH/iIiIiIiIiIcf+IiIiIiIiIRTA8vPyIiIcf+IiIiIiIiIhx/4iIiIiIiIhx/0hXPJqM/4iIiIiIiIhx/4iIiIiIiISl4cah5x/4iIiIiIiIhx/4iIiIiIiDmCUrd9rYcf+IiIiIiIiIhx/4iIiIiDxcgbSjfoiIiIiIiIiHH/iIiIiIiIT5d8Fohx/4iIiIiIiIiHH/iIiIiIiIiIcf+IiIiIQ6ws1T2IiIiIiIiHH/iIiIiIiIiHH/Q6Mc1c6Icf+IiIiIiIiIhx/4iIiIiEE7fPxIhx/4iIiIiIiIiHH/iIiIiIiDeWIblp3oiHH/iIiIiIiIiIcf+IiIiIiIg+QTGyvs6IiIiIiIiHH/iIiIiIiIiHE5xAa2O/mHH/iIiIiIiIiIcf+IiIiIiEfDPJPMiIiIhx/4iIiIiIiIhx/4iIhGNxysjoiIiIiIiHH/iIiIiIiIiHFaVdWqiIiIiIiHH/iIiIiIiIiIcf+IiIiIiIiIcf+EOjHNXOhx/4iIiIiIiIiHH/iIiIiIiIiHH/iIiIhFsyy0zYiHH/iIiIiIiIiHH/iIiIiIQZwc9j6IiIcf+IiIiIiIiIcf+IiIiIiIiIhx/4iIiIiIiIiHH/hHRyybjYiIiHH/iIiIiIiIiIcf+IiIiIiIiIcf+IiIiIS9EcUu6IiIiIiIhx/4iIiIiIiIhx/4M6qRvlVu/4iIiIiIiIhx/4iIiIiIiIQ9DM0vOIiIiIhx/4iIiIiIiIhx/4iIRVKMuteIhx/4iIiIiIiIhx/4iIiIiIiIiEIQHO7+iIiIcf+IiIiIiIiIcf+IiIiIiIiIhx/4iIiIiIOkEWt77p/4iIiIiIiIiHH/iIiIiIiIOQ9St/CtiIiIiIiHH/iIiIiIiIiHH/iIiIiIiIiFOT3WyIiIiIiIiIcf+IiIiIiIiIN9zxuSMOiIiIiIiIhx/4iIiIiIiIiEteHFoeiIiIiIiIiHH/iIiIiIiIiEK+bOQZiIhx/4iIiIiIiIhx/4iIiIQ6ws1T2IiIiIiIiIcf+IiIiIiIiIhx/4iIiIiIiIT45MFxuIiIhx/4iIiIiIiIhx/4iIiIiIiIiHH/iIiIiDBoIbCn3oiIhx/4iIiIiIiIiHH/iIiIQr5s5BmIiIiIiIcf+IiIiIiIiIhx/4iIiIiIiIhCKTztbHH/iIiIiIiIiIcf+IiIiIiIiIcf+IiIiIiIiIhxSuo8UVyIiIiIiIiIcf+IiIiIiIiIhx/4iIiIiIS9EcUu6IiIiIhx/4iIiIiIiIiHH/iIiIiIiIiHH/iIiIiIiIiIcf+IiIiIiIiIhx/4iIiIRnTcqLKIhx/4iIiIiIiIiHH/iIiIiEMgLN39iIcf+IiIiIiIiIhx/4iIiIiIiIg4v/K4QA2Icf+IiIiIiIiIcf+IiIiIiIhAsKwF9YiIiIiIhx/4iIiIiIiIiHH/RllsqmmIhx/4iIiIiIiIiHH/iIiIiEPOfNMYcf+IiIiIiIiIhx/4iIiIiIhEoxzFzoiIiIcf+IiIiIiIiIhx/4iIiIiEpeHGoeiIcf+IiIiIiIiIhx/4iIiIiIhN+kwwW4iIiIiIcf+IiIiIiIiIcf+IiDV0cruLjYiIiIcf+IiIiIiIiIhx/4iIg+WlGypa6IiIiIiIiHH/iIiIiIiIiIcf+IiIiIiIiIhx/4iIiIiIhLm9xWQoiIiIiIiHH/iIiIiIiIiHFCOUzca4iIiHH/iIiIiIiIiIcf+IiIhYTtmx/4iIiIiIiIhx/4iIiIiIiE7xPCDsiIiIcf+IiIiIiIiIhx/4iIhNZRw5roiIiIiIiHH/iIiIiIiIiIcf+ISdoscl2Ihx/4iIiIiIiIiHH/iIiIiEjKHINeiIiIcf+IiIiIiIiIhx/4iIiIiIiIiHH/iIiIiIiIiHH/iIiEfDPJPMiIiIiIiIcf+IiIiIiIiIhxQUuM60eIcf+IiIiIiIiIhx/4iIiIiFlO17GIiIiIiIhx/4iIiIiIiIiEraLGJdiIiIhx/4iIiIiIiIiHH/iIiIR2KcmdaIiIiIcf+IiIiIiIiIhx/4iITaLcNdKIiIiHH/iIiIiIiIiIcf+IiDlDpLe8W4iIiIiIcf+IiIiIiIiIhxNFkCu6b9iIiHH/iIiIiIiIiHH/iIiIiIiDw/JLTA24hx/4iIiIiIiIiHH/iIiIiIiDI5g77GfIiIiIiIhx/4iIiIiIiIiHH/MDsSsNTtiIiIiIhx/4iIiIiIiIiHH/iIiIiIMgx0vvOLiIiIiIiHH/iIiIiIiIiHH/iIiIiIiIiIcf+IiIiIiIiIhx/0jKHINeiIiIiIiIiHH/iIiIiIiIiIcf+IiIiIiIiIcf+IiIiIiIiIhx/4iIiIiIiF7o0heIiIiIiIhx/4iIiIiIiIiHH/iIiIR/fMkIOIiIiIiIcf+IiIiIiIiIhxNBxBu+O+iIiIiIiHH/iIiIiIiIiIcf80AyG9/N7/iIiIiIiIiIcf+IiIiIiIhN+kwwW4iIiIiHH/iIiIiIiIiHH/iIiIiIiIiIcf+IiIiIiIiIhx/4iIiIiIiIhx/4iIiIiE/4HBB+iIiIhx/4iIiIiIiIhx/4iIiIX3zSg/+IiIiIiIiIhx/4iIiIiIiIhx/4iIiIiEdHLKuN/4iIiIiIiIhx/4iIiIiIiIiHH/iIiIiIiIiIcf+IiIiIiIiIcf+IiIiIiIiIhx/4iIhH5Yyhp/+IiIiIiIiIhx/4iIiIiIiISnmMaGeIiIhx/4iIiIiIiIiHH/iIiDrYM7YnzIiIiIiIiHH/iIiIiIiIiIcf9Nh2w3iYiIcf+IiIiIiIiIhx/4iIiIgy+yG+BN6Ihx/4iIiIiIiIiHH/iIiEjKHINeiIiIiIcf+IiIiIiIiIhx/4iIiIiIiIiHH/iIiIiIiIiHH/iIiIiIiIiIcf+IiIiIiIiIhx/4iIiIiIiIhxS+EsQe2IiIiIiIhx/4iIiIiIiIhx/4iIg2pnS6WYuHH/iIiIiIiIiIcf+IiIiIPVrys6UNiIiIiIiHH/iIiIiIiIiIcTSGEbt57oiIiIcf+IiIiIiIiIhx/4iEbunKEWiIhx/4iIiIiIiIiHH/iIiIiDz/drQAiYiIiHH/iIiIiIiIiHH/iIiIiIgwb6KwoF2HH/iIiIiIiIiIcf+IiIhO8Twg7IiIiIiIiHH/iIiIiIiIiIcf9CMmzs2YiIiIcf+IiIiIiIiIhx/4iIiIiIhFMDy8/IiIiIhx/4iIiIiIiIiHE95nGyGY6Ihx/4iIiIiIiIiHH/iIiIiIRjccrI6IiIiHH/iIiIiIiIiIcf+IiIiIO3fxtYgOiIiIcf+IiIiIiIiIhx/4iIiEvqPFFciIiIhx/4iIiIiIiIhx/4iIiIWcHXPoiIhx/4iIiIiIiIiHH/iIiIiIiIiHH/iIiIiIiIQyAs3f1x/4iIiIiIiIhx/4iIiIiIiIhOh2wniYiIiIhx/4iIiIiIiIhx/4iIQTt8/EiIiIiHH/iIiIiIiIiHH/iIiECuXAYaiIiHH/iIiIiIiIiIcf+IiIiIT45MFxuIiIiIiHH/iIiIiIiIiIcf+IiIiIiIiIhx/4iIiIhZTtexiIiIiIiIhx/4iIiIiIiIiHH/iIiIiIiIiHH/iIiIiIiIiIcf+IiIiIiIiIhx/4iIiIiIiIhx/4iIiIiIiIiHH/iIiIiIiIiIcf+IiIiIiIiIcU8SXA7ahx/4iIiIiIiIiHH/iIiIiIiIiIcf+IiIiIiIiIcf+IiIiIiIiIhx/4iIiIiIiIiHH/iIiIiIiIiHH/iIiIiIiIhQjNCDiIiIiIhx/4iIiIiIiIhx/4iIiIiIiIiHH/iIiIiIiIiIcf+IiIiIiIiIcf+IiIiIiIiIhx/4iIiIiISMocg16IiHH/iIiIiIiIiIcf+IiIiEjljIGniIiIiIiIiHH/iIiIiIiIiISWl8eWiIiIiIiIiHH/iIiIiIiIiIQqVM5auIiIiIhx/4iIiIiIiIhx/4iD/t8rESDYiIiIiIiIhx/4iIiIiIiIg33PG5Iw6IiIiIiIiIcf+IiIiIiIiIhx/zR9gryCfYiIiIiIiIcf+IiIiIiIiIhEICzN/YiIiIiIiIcf+IiIiIiIiIhx/0XMTLM7iIcf+IiIiIiIiIcf+IiIiIiDWExbt7OoiIiIiHH/iIiIiIiIiIcf+IhBnBz2PoiIiIiIcf+IiIiIiIiIhx/4iIhMgIxH94hx/4iIiIiIiIiHH/iIiIiIRTA8vPyIiIiIiHH/iIiIiIiIiIcf9DoxzVzocf+IiIiIiIiIhx/4iIiIiIiIiHH/R0csm42IiIiHH/iIiIiIiIiIcf+IiIiIiIiIXFXUqoiIiIiIiHH/iIiIiIiIiIcUfKHINeiIiIiIiIiIcf+IiIiIiIiIhx/4g8MSG0zt6IiIiIiIiIhx/4iIiIiIhe6NIXiIiIiIiIhx/4iIiIiIiINXuVu4RqiIiIiIiIhx/4iIiIiIiIhx/4iE4/7CwBiIiIiIcf+IiIiIiIiIhx/4QBksD22IiIcf+IiIiIiIiIhx/4iIiIiE6HbCeJiIiIiIiIcf+IiIiIiIiIhx/4iIT/gcEH6IiIiIiIcf+IiIiIiIiIhx/4QyAs3f2IiIiIiHH/iIiIiIiIiIcf+IPmoDspX8iIiIiHH/iIiIiIiIiIcf+IiIiIiIiIcf+IiIiIiIiIhx/4iIiIiIiIiHFGUFya+ohx/4iIiIiIiIhx/4iIiIiIhGNxysjoiIiHH/iIiIiIiIiHH/iIiIiESjHMXOiIiIiIiHH/iIiIiIiIiHH/iEE7fPxIiIiIiIcf+IiIiIiIiIcf+IhK/HxgOIiIiIcf+IiIiIiIiIcf+IiIhJi8x3Q4iIiIiIcf+IiIiIiIiIcf+IiIiIiIiIhx/4iIhM4SxB7YiIhx/4iIiIiIiIiHH/iIiIg8OKK0x12IiIiIcf+IiIiIiIiIhx/4TfE8MOxx/4iIiIiIiIiHH/iIiIiIiIiHFFjfynIIiIhx/4iIiIiIiIiHH/iIiIiIiIiIcf+IiIiIiIiIcf+IiIiIiIOPUyuArNiHH/iIiIiIiIiHH/iIiIiIiEnTTHLLiIiIiIiIiHH/iIiIiIiIiIcf87Eni17YeHH/iIiIiIiIiIcf+IiIiIhL6jxRXIiIcf+IiIiIiIiIhx/4iIiIRUlcu2qIiIcf+IiIiIiIiIhx/4iIiIiIP772sUEJcf+IiIiIiIiIcf+IiIiIiIiEjljIGniIiIiHH/iIiIiIiIiIcf+IiEFW7PqRiIiIiIiIhx/4iIiIiIiIiHE6BBK2++3/iIiIiIiIiHH/iIiIiIiIiE/4HBB+iHH/iIiIiIiIiHH/iIiIiIiDnawbclPoiIiIiIiHH/iIiIiIiIiHH/iIiIiIiIiIcf+IiIiIiDdQ8bmvDoiIiIhx/4iIiIiIiIiHH/iIiIiIiIiE3hLDHtiIiIiIiIhx/4iIiIiIiIhx/4iFQn3NiIiIhx/4iIiIiIiIiHH/iIiIiIiIiEzzbEDJiIiIiIcf+IiIiIiIiIhx/4iIiIiIiIhx/4iIiIiIiIhJVzx6jIcf+IiIiIiIiIhx/4iIiIiIPC2FtNJ6iIiIhx/4iIiIiIiIhx/4iIiEpnTGmLcf+IiIiIiIiIhx/4iIiIiIgxk6G/bF5x/4iIiIiIiIiHH/iIiIiIiIOJu1uGRKiIiIiIiIcf+IiIiIiIiIcf+IhBEBz+/ocf+IiIiIiIiIhx/4iIiIiIhXutlFiIiIiIiIcf+IiIiIiIiIhx/4QRAc/v6Icf+IiIiIiIiIhx/4iIiIiIRnTcqLJx/4iIiIiIiIiHH/iIiIiIiIiIcf+IiIiIiIiEhHLIuNiIiIiIiHH/iIiIiIiIiHH/iIiFKT3myIiIhx/4iIiIiIiIiHH/iIiIiIiIiHH/iIiERCfMvYiIiIiIiHH/iIiIiIiIiHH/iIiIiIgzFQO96vyIhx/4iIiIiIiIiHH/iIiIiIiIiIcf+IiIhIaXyJaIiIhx/4iIiIiIiIiHH/iIiIhOh2wniYiIiIiIiIhx/4iIiIiIiIiHH/iIiIiIiIiEnsbHE5iIhx/4iIiIiIiIiHH/iIiIiIiIiHH/iISl4cah6IiIiIiHH/iIiIiIiIiHH/iEOjHNXOcf+IiIiIiIiIhx/4iIiIiIiEIQHO7+iIiIiHH/iIiIiIiIiIcf+IiDkRAbfu/oiIiIiIiIhx/4iIiIiIiIiDOqM71VzIhx/4iIiIiIiIhx/4iIiIiIiIiHH/iIhKBqx/lf+IiIiIiIiIhx/4iIiIiIiIhx/4SMocg16IiIiIiIiIcf+IiIiIiIiIcf+IiISMocg16IiIiIiHH/iIiIiIiIiHH/iIiIhN+kwwW4iIiIiIiIhx/4iIiIiIiIiFOT3WyIiIiIiIhx/4iIiIiIiIiHH/iErRHGLuhx/4iIiIiIiIhx/4iIiIiIiIiHH/iIiIiIiIiIcf+IiIiIiIiIcf+IiIiIiIiIhHwzyTzIhx/4iIiIiIiIiHH/iIiIiIiIiIcf+IiIiIiIiIcf+IiIiIiIRKMcxc6IiIiIcf+IiIiIiIiIcf+IiIiIg5RZG3um6IiIiIiHH/iIiIiIiIiIcf+EdQXJr6cf+IiIiIiIiIhx/4iIiIiIPalStFat/4iIiIiIiIhx/4iIiIiIiIiEY3HKyOiHH/iIiIiIiIiHH/iIiIiIiEY3HKyOiIiIcf+IiIiIiIiIcf+IiIiIQyAs3f2IiHH/iIiIiIiIiHH/iIiIiIR0csq43/iIiIiIiIiHH/iIiIiIiIg445O4HGyIiHH/iIiIiIiIiHH/iIiIiIhOdSw4rf+IiIiIiIiIcf+IiIiIiIiEGcHPY+hx/4iIiIiIiIhx/4iIiIiIiIiHH/iIiIiIiIiIcf+IiIiIhM4SxB7Ycf+IiIiIiIiIhx/4iIiIiElXPHqMiIiIcf+IiIiIiIiIcf+IiIiIiDeWIblp3oiIhx/4iIiIiIiIhx/4iIiF3o0xeIcf+IiIiIiIiIhx/4iIiIiEhQXIr6iIiIiHH/iIiIiIiIiIcf+IiIiIiIiIhx/4iIiIiIiIhx/4iIiIiIiIiHH/iIiIiIiIiIcf+IiIiIiIiEY3HKyOiIcf+IiIiIiIiIhx/4iIiIiIiIRrMspM2IiIiIiIiHH/iIiIiIiIiHFAnBz2PoiIiIiIiIiHH/iIiIiIiIiHH/iIiIiIiIT5d8FoiHH/iIiIiIiIiHH/iIiIiIiIRM58wxiIiIiIiIiHH/iIiIiIiIiIR8M8k8yIcf+IiIiIiIiIhx/4iIiIiIRFuc2kb/iIiIiIiIiIcf+IiIiIiIiISx/MbgP/iIiIiIiIiIcf+IiIiIiIg2PpG6wW6Icf+IiIiIiIiIcf+IiIiIiE/4HBB+iIiIcf+IiIiIiIiIcf+IiIhIyhyDXoiIiIiHH/iIiIiIiIiHH/iIiIiIiIMOuysCRNiIiIiIcf+IiIiIiIiIhx/4iDF4Mb+Hzocf+IiIiIiIiIhx/4iIiIiE8CTB/bcf+IiIiIiIiIcf+IiIiIiIiIhx/4iIiIiIiIiHH/iIiIiIiDCcsbBzTohx/4iIiIiIiIiHH/iIiIiIhIRyyLjYiIiIiIiIhx/4iIiIiIiIiEQgLM39iIiIiIiIhx/4iIiIiIiIiHFFdNyosoiIiIiIhx/4iIiIiIiIiHH/TKvsRUGIiIiIiIiIcf+IiIiIiIiIcU8SXA7ahx/4iIiIiIiIiHH/iIiIiIiIhGNxysjoiHH/iIiIiIiIiIcf+IiIiIiD9W1bKpKv+IiIiIiIiIhx/4iIiIiIiIhx/zu9IbVC3oiIiIiIhx/4iIiIiIiIhx/4iEbunKEWiIhx/4iIiIiIiIiHH/iIiIhOdSworYcf+IiIiIiIiIhx/4iIiIiITgtcL0qIcf+IiIiIiIiIcf+IiIiIiIiIhx/4iIiIiIiIiHH/iIiIQ7Vc1KqIiIiIcf+IiIiIiIiIhx/4iDjPpLgwW4iIcf+IiIiIiIiIhx/4iIPT+Cs8B9iIiIiHH/iIiIiIiIiIcf+ITxtsHkmHH/iIiIiIiIiHH/iIiIiIiD3x0bMOLoiIiIhx/4iIiIiIiIhx/4iIiDsEs7X7TIiIiIiHH/iIiIiIiIiIcf+IiEqb3GZCiHH/iIiIiIiIiIcf+IiIiIhNmaw2ZYiIiIiHH/iIiIiIiIiHH/iIiITfpMMFuIiIiIiIiIhx/4iIiIiIiIiHH/iIiIiIiIiHH/iIiITG4sSR2IiIiIiIiIcf+IiIiIiIiIhxOInTt3YsiIiIiIiIcf+IiIiIiIiIcf+ITnUsKK2IiIiHH/iIiIiIiIiHH/iIiIhHRyybjYcf+IiIiIiIiIcf+IiIiIiEE7fPxIhx/4iIiIiIiIhx/4iIiIiIiD3WYbMpnnH/iIiIiIiIiIcf+IiIiIiIiIcf+DMnob3YXoiIiIhx/4iIiIiIiIiHH/iIiIPWyRs5NuiIiIiIcf+IiIiIiIiIhx/4X3zRg4iIcf+IiIiIiIiIhx/4iIiIiIiIiF7o0heIiIiIhx/4iIiIiIiIiHH/iDSqkbxVboiIiIiIiIhx/4iIiIiIiIiHH/iIiIiIiIiFe62UWIiIiIhx/4iIiIiIiIiHH/iIiIiIiIiHH/hIyhyDXoiIiIiIiIhx/4iIiIiIgygWG+fp6Ihx/4iIiIiIiIiHH/iIiIiIiIiIcf+IiIiIiDYLXbr0ooiIcf+IiIiIiIiIhx/4iIiIiIhZTtexiIiIiIhx/4iIiIiIiIiHH/iElgbHn5iIiIcf+IiIiIiIiIhx/4iIhH5Yyhp/+IiIiIiIiIhx/4iIiIiIiEPp7NFhiIcf+IiIiIiIiIhx/4iIiIg73xO1IOyIiIhx/4iIiIiIiIiHH/iIiIhJD7yPBP+IiIiIiIiIcf+IiIiIiIiIhH7pyRFoiIiIiHH/iIiIiIiIiIcf+IhKXhxqHoiIiIiHH/iIiIiIiIiIcf+IhKXhxqHoiIiIiHH/iIiIiIiIiIcf+IhML9xNAocf+IiIiIiIiIhx/4iIiIiIiIhx/4iIiIiIiIiHH/iIiIiIiIiIcf+IiIiIiIiIcf+IiIiIiIRKMcxc6IiIiIcf+IiIiIiIiIcf+IiIW1XVqoiIhx/4iIiIiIiIiHH/iIiIiIiIiHH/iIiIiIiIiIcf+IiIiIiIiIhx/4iIiIiIiIhx/4iIiIiIiIiHH/iIiIiIiIiIcf+IiIiIiIiIcf+IiIiIiIUIzQg4iIiIiIiHH/iIiIiIiIiHH/iIiIiIiIiIcf+E/4HBB+iIiIiIiIiHH/iIiIiIiIiIcf+EXMTLM7iHH/iIiIiIiIiIcf+IiIiIiIiIcf+IiIiIiIiIhx/4iIiIiIiIiHH/iIiIiIiIiHH/iIiIiIiIiIcf+IMe64vxFHiIiIhx/4iIiIiIiIhx/4iIiEK+bOQZiIiIiIiIcf+IiIiIiIiIcf+D8wq7HPVIiIiIiIiHH/iIiIiIiIiHH/iEMgLN39iIiIiIhx/4iIiIiIiIhx/4iEl5jHhncf+IiIiIiIiIcf+IiIiIiIiIhx/4hIyhyDXoiIiIiIiHH/iIiIiIiIiIcf+EIybOzZiIiIhx/4iIiIiIiIhx/4iIiIiIiIiHH/iIiIiIiIiIcf+IiIiIiIiIcf+IiD9zkbGMbnH/iIiIiIiIiHH/iIiIiIiIPWMjs5zchx/4iIiIiIiIiHH/iIiIiIiIiHEzSfG8tg6IiIiIiIiIcf+IiIiIiIiIhGUoyq14iIiIhx/4iIiIiIiIiHH/iIhICNyPcoiIcf+IiIiIiIiIhx/4iIiIg6z2G3MJ7/iIiIiIiIiHH/iIiIiIiIiIT3UsGK2IiIiIiHH/iIiIiIiIiIcf+INcPRvDwu/4iIiIiIiIhx/4iIiIiIiIiHH/TGUcSa6HH/iIiIiIiIiHH/iIiIiIiIiIcf+IiIWcHXPoiIiIcf+IiIiIiIiIcf+IiIiIiIhQjNCDiIiIiIiHH/iIiIiIiIiHH/iIiIiIiIiIcf+IiIX3zRg4cf+IiIiIiIiIcf+IiIiIiIiIhx/4iIiIiIiIiHH/iIiIiIiIiHH/iIiIiIiIiIcf+IiIiIiIiIhx/4iIiIiIiIhx/4iIiIiIiIiHH/iEEQHP7+iHH/iIiIiIiIiHH/iIiIiIiIiIcf+IiIiIiIiIhx/4iIiIiIiIhx/4iIiIiIiIiHH/iEtwfFj4iIiIiIiIiHH/iIiIiIiIiIMAChsABuiIiIiIiIiIcf+IiIiIiIiIPhBIs++3/4iIiIiIiIiHH/iIiIiIiIiHH/iIiE/4HBB+iIiIiIiHH/iIiIiIiIiHH/iIOzhEtce7iIiIiIiIhx/4iIiIiIiIhxMAXyv/oNiIiIhx/4iIiIiIiIhx/4iIiIiIiIiHH/RllsqmmIiHH/iIiIiIiIiHH/iIiIiIiIiIcf+IiIhSk95siIiHH/iIiIiIiIiHH/iIiIiIiIiIcU34HCB+cf+IiIiIiIiIcf+IiIiIiIiIhx/4iIiIiIiIiHH/iIiIiIiIhVJ9vYiIiIiIiIcf+IiIiIiIiIhx/0Nt3NkiiIiHH/iIiIiIiIiIcf+IiIT6CsFfWHH/iIiIiIiIiHH/iIiIiIiISGl8iWhx/4iIiIiIiIhx/4iIiIiIiIhMbixJHYiIiHH/iIiIiIiIiIcf+IiIiIiIiIhx/4iEr8fGA4iIiIcf+IiIiIiIiIhx/4iIg/WMKxpz2IiIiIcf+IiIiIiIiIhx/4iIhJD7x/BIcf+IiIiIiIiIcf+IiIiIiIg5pjG3Wc6IiIiIiHH/iIiIiIiIiIcf+IhLcHxY+IiIiIiIiIcf+IiIiIiIiIhx/4iIiEvRHFLuiIiIiIiIhx/4iIiIiIiIiHFKbixZHYiIcf+IiIiIiIiIhx/4iIiIiIiEGcHPY+hx/4iIiIiIiIiHH/iIiIiIhP+BwQfoiIhx/4iIiIiIiIiHH/iIiIiE/4HBB+iIiIhx/4iIiIiIiIiHH/iIiD/UMbErzocf+IiIiIiIiIhx/4iIiIiIiIiHH/iIiIiIiIiHH/iIiIiIiIT5d8FoiHH/iIiIiIiIiHH/iIiIiIiISEcsi42IiIiIiIhx/4iIiIiIiIiHH/T7nMFGNx/4iIiIiIiIhx/4iIiIiIiIhNZRw5roiIcf+IiIiIiIiIcf+IiIiIhIyhyDXoiIiHH/iIiIiIiIiHH/iIiIiIiIiIcf+IiErRHHLu/4iIiIiIiIhx/4iIiIiIiIiHH/iIhffNGDiHH/iIiIiIiIiHH/iIiIiIiIiIcf+IiIiIiEvRHFLuiIiIiIcf+IiIiIiIiIhx/4iIUpPebIiIiIcf+IiIiIiIiIcf+IiIiIiIiIhxS+EsQe2IiIiIiIcf+IiIiIiIiIhx/4Qb5s9Blx/4iIiIiIiIhx/4iIiIiIiIiHH/iIQr5s5BmIiIiIiIiIcf+IiIiIiIiIhTk91siIiIiIiIhx/4iIiIiIiIhx/4iIiIiIRtV8oqiIiHH/iIiIiIiIiHH/iIiIiISGl8iWiIhx/4iIiIiIiIhx/4iIiIiIiIiHH/iIiIiIiIiIcf+IiIiIiIiIcf+IiIiIiIiITWUcOa6IiHH/iIiIiIiIiHH/iIiIiIiIiIcV580YOIiIiHH/iIiIiIiIiHH/iIiIiIiIiIcf+IiIiIiIiIhx/4iIiIiIiIhx/4iIiIiIiIiHH/iIiIiIiIiIcf+IiIiIiIiIcf+IiIiIiIiIhx/4iIiIiIiIiHH/iIiIiIiIiHH/iIiIiIiIiIcf+IiIiIiIiIhx/4iIiIiIiIhx/4iIiIiIiIiHH/QyAs3f2IiIiIiIcf+IiIiIiIiIhx/4iIiIOxAtte/SiIiIhx/4iIiIiIiIiHH/iIiIOePxtxwOiIiIiIhx/4iIiIiIiIhx/4iIQik87WyIiIiIiHH/iIiIiIiIiIcf+IhffNGDiIcf+IiIiIiIiIcf+IiIiIiIUIzQg4iIiIiIiHH/iIiIiIiIiHH/iDSqkbxVboiIiIiIiIhx/4iIiIiIiIg8bDO0k8yIcf+IiIiIiIiIcf+IiIiIiIhDICzd/XH/iIiIiIiIiHH/iIiIiIiIiIcf9d6NMXiIiIiHH/iIiIiIiIiHH/iIiIiIiIiIcf+IiIiIiIiIhx/4iIiIiIiINHYBvIn+iHH/iIiIiIiIiIcf+IiIiIiIMw8cvfDjiIiIiIiIiHH/iIiIiIiIiHH/g+NnKyyY2IiIiIhx/4iIiIiIiIiHH/iIhANJwNtoiIiIiHH/iIiIiIiIiHH/iIiIiIiIiIcf+IiIiITWUcOa6IiIiIhx/4iIiIiIiIiHH/iIhEoxzFzoiIiIiIiIhx/4iIiIiIiIiEhHLIuNiIiIiIcf+IiIiIiIiIhx/4iIiIiIiIVSfb2IiIiIiIiHH/iIiIiIiIiIcf+EjKHINeiIiIiIiIhx/4iIiIiIiIiHH/iIiIiIiIg33PG5Iw6IiIiIiIiIhx/4iIiIiIiIhxMHgxv4fOiIiIcf+IiIiIiIiIcf+IiIiDYTMbrszocf+IiIiIiIiIcf+IiIiIiIhKlPxmsIiIiIiIiIhx/4iIiIiIiIiHH/R0csm42IiIiHH/iIiIiIiIiIcf+IiEhQXIr6iIiIiIiIhx/4iIiIiIiIiHH/iIiIiITfpMMFuIiIiIiIhx/4iIiIiIiIhx/4iIiIiIiIiHH/iIiIiIiIiIcf9MFrxOlIiIiIiIcf+IiIiIiIiIhx/4iIiIiIiDpwEraP7YiIhx/4iIiIiIiIhx/4iIiIOfFYtw6niIiIiIiIhx/4iIiIiIiIiHH/iIiIiIiIiHH/iIiIiIiIiIMGghsafe/4iIiIiIiIhx/4iIiIiIiIiHH/hI7GyBOYcf+IiIiIiIiIcf+IiIiIiIg49o64CXGHH/iIiIiIiIiIcf+IiIiIiIgzmoG9ZX6IiIiIiIiHH/iIiIiIiIiIcf+IiISVc8eoyIiIiIiHH/iIiIiIiIiHH/iIiIiIiIiIcf+IiIiIOXc1t4jKiIiIhx/4iIiIiIiIhx/4iIg0ZGK8m52IiIiIiIiIhx/4iIiIiIiIiDYcQbrjvoiIiIiIiHH/iIiIiIiIiHH/iIiIiIiIiIcf+IiIiIiIiIhx/4iIiITibMLZOIiIiIiIcf+IiIiIiIiIhx/4iD0Cg7P9fIiIiHH/iIiIiIiIiIcf+IiIgzvNG9Qy6IiIhx/4iIiIiIiIiHH/iIiIiIiIiDgIcrj3jYiIiIiIhx/4iIiIiIiIiHH/iIiIiIiIiIcf+IiIiIiIiIcf+IiIiIiITPNsQMmIiIiIiIiHH/iIiIiIiIiHH/g9aqSzlVuIiIiIiHH/iIiIiIiIiHH/iIhKgrxn1IiIiIiHH/iIiIiIiIiIcf+IiIiIiIiIcf+IiIiIiIiIhx/4iIiIiIiIgxELG/706IiIiHH/iIiIiIiIiHH/iIS+o8UVyIiIiIiHH/iIiIiIiIiIcTJr472UHIhx/4iIiIiIiIhx/4iIiIiIiIKBlwGo5o/oiIhx/4iIiIiIiIhx/4iIiIiIiIiHH/iIiIiIiIiIcf+IiIiIiIMURCv7u9iIiIiIhx/4iIiIiIiIhx/4iDtfyrWgNYiIiIiIcf+IiIiIiIiIhx/4iIiIhI5YyBp4iIiIiIiIcf+IiIiIiIiIMaP0v1wLiIiHH/iIiIiIiIiIcf+IiIiDPgcr0fjYiIhx/4iIiIiIiIiHH/iIiISGl8iWiIiIcf+IiIiIiIiIhx/4iIiIiEtwfFj4iIiIhx/4iIiIiIiIiHH/iIiIiIiEpeHGoehx/4iIiIiIiIiHH/iIiIiIiISmBsafmIiIiIiIiHH/iIiIiIiIiIcf+IMtdCvii9cf+IiIiIiIiIhx/4iIiIiIiDQVYbzqnocf+IiIiIiIiIcf+IiIiIiINAwxvPPOiIiIiHH/iIiIiIiIiIcf+IiISmdMaYuHH/iIiIiIiIiIcf+IiIiIiIiIcf+IiIiIiIiIhx/4iIiIOEUzuLrMiIiIiIiIcf+IiIiIiIiIhx/4iDUjJrvc2YiIiIiIiIcf+IiIiIiIiIhJaXx5aIiIiIiIiIcf+IiIiIiIiIN2mzuZZMiIiIiIiIiIcf+IiIiIiIiISuNcYcqHH/iIiIiIiIiIcf+IiIiIiDDH07BILIhx/4iIiIiIiIhx/4iIiIiIOBoRuOXuiIiIiIiIcf+IiIiIiIiIcUgPvH8EiIiIhx/4iIiIiIiIiHH/iIiDfT4bksHoiHH/iIiIiIiIiIcf+IiIiIiEjKHINeiIhx/4iIiIiIiIiHH/iIiIhNZRw5roiIiIiIcf+IiIiIiIiIhx/4iIiIiIiFUn29iIiIiIiIiHH/iIiIiIiIiIcf+IiIiIiIiIcf+IiIiIiIiIhM82xAyYiIiIiHH/iIiIiIiIiHH/iIiIiIiIiIcf+IiIiEjKHINeiIiIhx/4iIiIiIiIiHH/iIiINgoBuvX+iIiIiHH/iIiIiIiIiHH/iIiIR1lsmmmIiIiIiIiIhx/4iIiIiIiIhx/zM3U73IrIcf+IiIiIiIiIcf+IiIiIiIhL/HxQOIiIiIiIiIhx/4iIiIiIiIiHH/MVIHv634iIiIiHH/iIiIiIiIiHH/iIiIhNZRw5roiIiIiIhx/4iIiIiIiIhx/4iIiIiIiIiHH/iIiIiDZHwbq4PnH/iIiIiIiIiHH/iIiIiIiIiIcVdO2LGIiIhx/4iIiIiIiIhx/4iIiIiIhe6NIXiIiIiIiIiHH/iIiIiIiIiHH/iIQ6Mc5c7/iIiIiIiIiIcf+IiIiIiIiIcf+EM5TNxriIhx/4iIiIiIiIiHH/iIiIiEY3HKyOiIiIiHH/iIiIiIiIiIcf+IiIiIiIiIhxWMHXPoiIiIiIiHH/iIiIiIiIiIcf+IiIiIiIiDaGEbp57oiIiIiIcf+IiIiIiIiIhx/4iIiIQkSs67WIiIiIiIiIcf+IiIiIiIiIcUZQXJr6iHH/iIiIiIiIiIcf+IiIiIiIiIhx/4iIiIiIiIhx/4iIiIiIiIiHH/iIiIiIiIiIcf+IiIiIR/fMkIOIiIiIhx/4iIiIiIiIiHH/iIiIiIiIiHFDZMzJs4iIcf+IiIiIiIiIhx/4iIiD8bArHk/YiIiIiIiIcf+IiIiIiIiIhxNNMluyzaiIiIiIhx/4iIiIiIiIiHH/iIiIiIiIiHH/iITQR8P7iIiIiIiIhx/4iIiIiIiIhx/0zhLEHtiIiIiIiHH/iIiIiIiIiHH/iEAZLA9tiIiHH/iIiIiIiIiHH/iIiIiIg8zdK0Mi2IiIiIhx/4iIiIiIiIhx/4iIg4DQe48viIiIiIiIiIcf+IiIiIiIiIcf81JXG72o6IiHH/iIiIiIiIiIcf+IiIg5KiG31d6IiIhx/4iIiIiIiIiHH/iIiIR9xckjqIiHH/iIiIiIiIiIcf+IiEdHLJuNiIcf+IiIiIiIiIhx/4iIhICNyPcoiHH/iIiIiIiIiIcf+IiIiIhbVdWqhx/4iIiIiIiIhx/4iIiIiIiIiFCM0IOIiIiIcf+IiIiIiIiIcf+IiIThSMLreHH/iIiIiIiIiHH/iIiIiIiIiIcf+IiIiIiIiIhx/4iIiIiIiIhx/4iIiIhOC1wvSoiIcf+IiIiIiIiIhx/4iIiIO1o2taXJiIiIiIiIcf+IiIiIiIiIhx/4iIiIg6kgS2bfuIiIiIiIiHH/iIiIiIiIiIcVMn3NiIiIiIhx/4iIiIiIiIiHH/iIhLH8xeA4iIiIiHH/iIiIiIiIiIcf+IiIS3B8WPiIiIiIiIcf+IiIiIiIiIhx/4iE9P/BsAcf+IiIiIiIiIhx/4iIiIiIiITodsJ4mIiIiIcf+IiIiIiIiIhx/4iIiEzhLEHtiIhx/4iIiIiIiIiHH/iIiIiEIQHO7+iIiIiIiIcf+IiIiIiIiIhx/4QK5cBhqIiIiIcf+IiIiIiIiIhx/4iIiIiIiIiHH/iIiIiIiIhKXhx6Hv+IiIiIiIiIhx/4iIiIiIiIhMd1xYiv+IiIiIiIiIhx/4iIiIiIiIiHFBZvzpkIiIiIiHH/iIiIiIiIiHH/iIiIhOqbwlZIhx/4iIiIiIiIiHH/iIiIiIiIiDQw0bzPLoiIhx/4iIiIiIiIiHH/iIiIiDWLR7t0uIiIiIhx/4iIiIiIiIiHH/iEtuLFkdhx/4iIiIiIiIiHH/iIiIiIg9kDKzb82IiIcf+IiIiIiIiIhx/4iIiIg1R2O7uJxx/4iIiIiIiIiHH/iIiIiIiIhPl3wmiP+IiIiIiIiIhx/4iIiIiIiIhFxWyzqYiIiIhx/4iIiIiIiIiHH/iIiIiIiIiHH/iIhNfjw4HIiIiIcf+IiIiIiIiIhx/4iIiIiIiIiHH/iIiIiF3o1Bf/iIiIiIiIiIcf+IiIiIiIiIhx/4iIiIiIiIhx/4iIiIiIiIiHH/TOEsQe2IiIiIiHH/iIiIiIiIiIcf+IiIiIiDohEbbe7nH/iIiIiIiIiHH/iIiIiIiIiIcf+Dzx0bQOLocf+IiIiIiIiIcf+IiIiIiIgsdGQaSLm+iIiIiIhx/4iIiIiIiIiHH/iIiIRLw8xDyIiIhx/4iIiIiIiIiHH/iIiIhEOUzMa4iIiIiIiIhx/4iIiIiIiIiHH/iIiIiIiIiIcf+EyAjEf3iIiIcf+IiIiIiIiIhx/4iIiIgymDa+Z8mIiIiIiIhx/4iIiIiIiIiHH/iE3xPEDs/4iIiIiIiIiHH/iIiIiIiIiD7LorM0Xf+IiIiIiIiIhx/4iIiIiIiIhx/4OqQBt1v+/4iIiIiIiIiHH/iIiIiIiIiIcU8SXA7ahx/4iIiIiIiIhx/4iIiIiIiITPNsQMmIiIiIiIcf+IiIiIiIiIcf+Ig0TJm9s2b/iIiIiIiIiHH/iIiIiIiIiF7o0heIiIiIiIcf+IiIiIiIiIcf+IiIiISVc8eoyIiIiHH/iIiIiIiIiIcf+IiIhd6NMXiHH/iIiIiIiIiHH/iIiIiIiIiIcVGT3myIiIiIiIhx/4iIiIiIiIhx/4iEtwfFj4iIiIiIiIiHH/iIiIiIiIiHH/iIiIiIiIiIcf+IiIiIiIiIhx/4iIiIiIiIhx/4iIiIiIiIiHH/iIiFtV1aqIiIcf+IiIiIiIiIcf+IiIiIiIiIhx/4UpPebIiIiIiIcf+IiIiIiIiIcf+IiIiIiIiIhx/4iIiIhSk95siIcf+IiIiIiIiIcf+IiIiIiIiIhx/4iIiIiIiIiHH/iIiIiIiIiHH/iIiIiIiIiIcf+DRrQr2Uvf+IiIiIiIiIhx/4iIiIiIiIWcHYPv+IiIiIiIiIcf+IiIiIiIiIhx/4hCKTztbIiIiIiIiHH/iIiIiIiIiIcf+IiIhAGSwPbXH/iIiIiIiIiIcf+IiIiIiIiIcf9DICzd/YiIiIiIiHH/iIiIiIiIiHH/iIiIOJ0BuGL+iIiIcf+IiIiIiIiIhx/4iIiIRUlcu2qIiIcf+IiIiIiIiIhx/4iIiIiIiIiHH/iIiIiEDJzARjiIiIiHH/iIiIiIiIiIcf+IiIOPUyuArNiIiIhx/4iIiIiIiIiHH/iIiEwNjE8niIiIiIiIcf+IiIiIiIiIcf+IiIiIiIiIhx/4iIiIiIiIiE36TDBbiIiIcf+IiIiIiIiIcf+IiIhP+BwQfoiIiIiIcf+IiIiIiIiIcf+IMGghsKfeiIiIiIiIcf+IiIiIiIiIcf+IOaSiuFtd/4iIiIiIiIhx/4iIiIiIiIiHE/cQOxjvz/iIiIiIiIiIcf+IiIiIiIiIgwk+SwfBuIiIiIiIiHH/iIiIiIiIiIcf9NJsw9k4hx/4iIiIiIiIhx/4iIiIiIiFe62UWIiIiIiIhx/4iIiIiIiIhx/4iD9RQbGuvoiIiIiIiIcf+IiIiIiIiIhx/4hDOUzca4iHH/iIiIiIiIiIcf+IiIiIiEEZLP5tiIiIiIiIhx/4iIiIiIiIhx/4QRAc/v6Ihx/4iIiIiIiIiHH/iIiIiIiIiHH/iIiEx3XEiKiIiIiIcf+IiIiIiIiIhx/4iEY3HKyOiIiIiIiIhx/4iIiIiIiIiHH/iIiIiIiIiHH/iIiIiIiIiIcf+IiIiIiIiIhx/4iIiIiIiIhx/4iIiIiIiIiHH/iIiIiIiIiIcVMn3NiIiIiIhx/4iIiIiIiIiHH/iIiIiIiIiIcf9Fsyy0zYiIiIiHH/iIiIiIiIiIcf+IiEWzLLTNiIiHH/iIiIiIiIiIcf+IiIiIPIPJtHw2iIhx/4iIiIiIiIiHH/iIiITibMLZOIiIiIiIhx/4iIiIiIiIiHH/iIiEY3HKyOiIiIiIiHH/iIiIiIiIiIcf+IMQMGsA35/4iIiIiIiIhx/4iIiIiIiIiHH/iIiIiIiIiIcf+IiIiIiIiIcf+IiIiIiIiIhx/4iIiIiIiIiHH/iIiIiIiIiHH/iIiIiIiIiIcf+IiIiIiIiIhx/4iIiIiIiIhx/4iIiIiIiIiHH/iIiIiIiIiIcf+IiIhHRyybjYcf+IiIiIiIiIhx/4iIiIiIiIhx/4iIiIiIiIiHH/iIiEhQXIr6iIiIiIiIhx/4iIiIiIiIhx/0wv3E0CiIiHH/iIiIiIiIiHH/iIiIiEOsLNU9iIiIiIiIhx/4iIiIiIiIiHE+27KxJE2IiIcf+IiIiIiIiIhx/4iIiIiDmmMbdZzoiIiIiIiIcf+IiIiIiIiIcf84toS4SXuIiIiIiIiIcf+IiIiIiIiIhxO3VjtIqciIiIiIhx/4iIiIiIiIhx/4gxDmG/8Z6IiIhx/4iIiIiIiIiHH/iIiIiIhEOUzMa4iIiIiIhx/4iIiIiIiIiHH/iIQK5cBhqIiIiHH/iIiIiIiIiHH/iIiIiIP1FBsa6+iIiIhx/4iIiIiIiIiHH/iIiIiDRSIr2t3f+IiIiIiIiIcf+IiIiIiIiD8JY7H2nIiIiIiIhx/4iIiIiIiIiHH/iIg1jZK7cm1x/4iIiIiIiIiHH/iIiIiIiIiHH/iEeE7Jexcf+IiIiIiIiIcf+IiIiIiIiIgyiIS+d3uIiIiIiIiIhx/4iIiIiIiIhx/z54abKHloiIiIiIiIhx/4iIiIiIiIiHE+aHSxl4uIiIhx/4iIiIiIiIhx/4iIiIgzqEa9V7mIiHH/iIiIiIiIiIcf+IiIiIPsQhsjveiIiIhx/4iIiIiIiIiHH/iIiIg9Etaz7SmIiIiIiIcf+IiIiIiIiIcf+IiIiDdgo7mfXIiHH/iIiIiIiIiHH/iIiIiIiIiIcf80JRO82uyIiHH/iIiIiIiIiIcf+IiIiIiDtDYbW8noiHH/iIiIiIiIiIcf+IiIiIiIg+QTGyvs6IiIiIiIiHH/iIiIiIiIiIMfRBsBu+/4iIiIiIiIiHH/iIiIiIiIiHH/iIiITnUsKK2Ihx/4iIiIiIiIhx/4iIiIiIiEGuXPUaiIiIiIiIiIcf+IiIiIiIiIcf85KDS318uIiIiIcf+IiIiIiIiIhx/4iIiDpMcbazjoiIiIiIcf+IiIiIiIiIhx/1tV1aqIiIiIhx/4iIiIiIiIiHH/g6gMO2fzyIiIiHH/iIiIiIiIiIcf+IiIiIgx6xG/FO6IiIiIiIcf+IiIiIiIiIhx/4iIiIiIiIhxS2UcSa6Icf+IiIiIiIiIhx/4iIiIiIiEvRHFLuiIiIhx/4iIiIiIiIiHH/iIiIgznxa9YOmIiIiIiIcf+IiIiIiIiIcf+IhDVLzatIiIiIiHH/iIiIiIiIiIcf+Ig5U1a3rKmIcf+IiIiIiIiIhx/4iIiIiIg53Wm3IpZx/4iIiIiIiIhx/4iIiIiIiIRKMcxc6IiIhx/4iIiIiIiIhx/4iIiDsNIrXy3YiIiIiIiHH/iIiIiIiIiHH/iDwmYrTZnXH/iIiIiIiIiIcf+IiIiIiIiITG4sSR2IiIhx/4iIiIiIiIiHH/iIiIhFsyy0zYhx/4iIiIiIiIiHH/iIiIhNotw10oiIcf+IiIiIiIiIhx/4iIiIiD5f5bKgGohx/4iIiIiIiIiHH/iIiIiFnB1z6IiHH/iIiIiIiIiHH/iIiIhMd1xIioiIiIcf+IiIiIiIiIhx/4iIiEzhLEHtiIhx/4iIiIiIiIiHH/iIiIiITodsJ4mIiIiIiIhx/4iIiIiIiIiHH/iIiIiIiIiHH/iIiE2HbDeJcf+IiIiIiIiIhx/4iIiIiIiIMYpxv3WOiIhx/4iIiIiIiIiHH/iIiIiITPNsQMmIiIiIiIiIcf+IiIiIiIiIhx/4iIiIPt1BsiK+iHH/iIiIiIiIiHH/iIiIiIiETOfMMYiIiIiIiIiHH/iIiIiIiIiIcf+IiIiIRlKMqteIiIiIiIiIhx/4iIiIiIiIiD9bDLGk84iIcf+IiIiIiIiIhx/4iIiIiIiIhx/4iIiIiIiIiHH/iIiIiIiIiIcf+IiIiIiIiIcf+IiIiIiIiIhx/4iIiIhMbixJHYiIiIiIiHH/iIiIiIiIiIcf+IiIiIiIiIcf+IiIiIiIiIhx/04trD0l/4iIiIiIiIiHH/iIiIiIiIiHH/g3HVq54qWIiIiIhx/4iIiIiIiIiHH/iIhCvmzkGYiIiIiIiIcf+IiIiIiIiIhxSm4sWR2IiHH/iIiIiIiIiIcf+IiIiIg4lJK4a21x/4iIiIiIiIiHH/iIiIiIiIiEraLGJdiIiIiHH/iIiIiIiIiIcf+IiIP5wFsWP6cf+IiIiIiIiIhx/4iIiIiIiIhx/4iF3o0xeIiIcf+IiIiIiIiIhx/4iIiIiEhQXIr6iIiIiHH/iIiIiIiIiIcf+IiIiIiIiIhx/4iIiIiIiELHnPOG/4iIiIiIiIhx/4iIiIiIiIiHH/iIiIiIiIiIcf+IiIiIiIiFUn29iIiIiIiIhx/4iIiIiIiIiHH/iIg9aqSzlVuIiIhx/4iIiIiIiIiHH/iIiIMQ5hv/Gehx/4iIiIiIiIiHH/iIiIiIiIiD5aUbKlroiIhx/4iIiIiIiIhx/4iIiIiIhNgIw394iIiIiIiIcf+IiIiIiIiIhx/4g9SLKzt02IiHH/iIiIiIiIiIcf+IiIiIgygWG+fp6IiIcf+IiIiIiIiIhx/4iIiIiIiIiEraLGJdiIiIhx/4iIiIiIiIiHH/iIiIiIiDD9UbASroiIhx/4iIiIiIiIiHH/iIiIg9LeOz0hyIiIiIhx/4iIiIiIiIiHH/iIiIiIiIiIcf+IiIiIiIiIcf+IiIiIgwihOwheyIiIiIhx/4iIiIiIiIiHH/iDc6FrnF6Yhx/4iIiIiIiIiHH/iIiIiINa+EvFB7/4iIiIiIiIiHH/iIiIiIiIiIcf+IiIiIiIMx5xveGOiIhx/4iIiIiIiIiHH/iIiIiIiIiHH/iIiIiIiIiIcf+IiIiIiIRjccrI6IiIcf+IiIiIiIiIhx/4iIiIiDuAIrZ/3f+IiIiIiIiIcf+IiIiIiIiIhx/1980YOIiIhx/4iIiIiIiIhx/4iIiIiDj1MrgKzYiIcf+IiIiIiIiIcf+IiIiIiDGmPr9ZwYiIiIiIiIiHH/iIiIiIiIiIcf+IMJNDsHy8iIiIiIcf+IiIiIiIiIhx/4iIiEzhLEHtiIhx/4iIiIiIiIiHH/iIiIiIhEoxzFzoiIiIhx/4iIiIiIiIiHH/iIiDQlE73a7P+IiIiIiIiIcf+IiIiIiIiIhx/4hGNxysjoiIiIiIiIhx/4iIiIiIiIiHH/iIiIiIiIiIcf+IiIiIiIiIcf+IiIiIiIhP+BwQfoiIcf+IiIiIiIiIcf+IiIiIiIhFxWyzqYiIiIiIhx/4iIiIiIiIhx/4iIiIg5CYu39nSHH/iIiIiIiIiIcf+IiIiIiIiIcf+IiIiIiIiIhx/4iIiIg73xO1IOyIiIiHH/iIiIiIiIiHH/iIiIiIiIS9EcUu6IiIiIcf+IiIiIiIiIcf+IiIiIiDrGlLY5a4iIiIiIiHH/iIiIiIiIiHH/iIR0csm42IiIcf+IiIiIiIiIcf+IiIiIiChocRqJeO6IiIiIiIiIhx/4iIiIiIiIhx/0EQHP7+iIhx/4iIiIiIiIiHH/iIiIiIhIyhyDXoiIcf+IiIiIiIiIhx/4iIiIiISMocg16IiHH/iIiIiIiIiIcf+IiIiIiIiEdZbJppiIiIhx/4iIiIiIiIiHH/iIiIg7d/G1iA6IiIiHH/iIiIiIiIiHH/iIiIiEV97LghiIiHH/iIiIiIiIiIcf+IiIiITBa8TpSIhx/4iIiIiIiIhx/4iIiIiIiIiHH/iIiIhAGSwfbf+IiIiIiIiIhx/4iIiIiIiIhCKTztbHH/iIiIiIiIiIcf+IiIiIiIiEoY7G5xiIcf+IiIiIiIiIcf+IiIiIiDvG8rU5DYiIiIiIhx/4iIiIiIiIiHH/iDDZcrA2jYiIiHH/iIiIiIiIiHH/iIiIiIiIiIcf+IiIiIiIiEdATJv7iIiIiIiIiHH/iIiIiIiIiHH/iIiIiIiIiIcf+ETFbMOpiIiHH/iIiIiIiIiHH/iIiIiIR3u8qET/iIiIiIiIiIcf+IiIiIiIiIRCAszf2IiIiIiIiIcf+IiIiIiIiIcf+DsWUrXprYiIiIiIcf+IiIiIiIiIhx/4iDgo1bjXKoiIhx/4iIiIiIiIiHH/iIiIiIPKnztFYMcf+IiIiIiIiIhx/4iIiIiIhFZMy5s4iIiIhx/4iIiIiIiIiHH/iIiIiDCsBbBj+oiIiIiIiIhx/4iIiIiIiIhx/4iIiIiIiIiHH/iIiIiIiIiINtyTuiNsiIiIiIiIhx/4iIiIiIiIiHH/iIiISGl8iWiIiIcf+IiIiIiIiIhx/4iIiIiIUpPebHH/iIiIiIiIiIcf+IiIiIiIiISvWcYKaIiIiIiIiIhx/4iIiIiIiIhxPk0EsbL7cf+IiIiIiIiIcf+IiIiIiIiIhLm9xWQoiIiIhx/4iIiIiIiIiHH/iIiEK+bOQZiIiIiIiIcf+IiIiIiIiIhx/z/2I7EJ3IiIiIiIhx/4iIiIiIiIhx/4iISl4cah6IiIiIhx/4iIiIiIiIhx/4iIiEd7vJhEiHH/iIiIiIiIiIcf+IiIiIiIiIMQjdv/ciiIiIiIiIhx/4iIiIiIiIiHH/hI00yCy4iIiIcf+IiIiIiIiIhx/4iIiIg1aVW7lqqIiHH/iIiIiIiIiIcf+IiIiIiIiIcTG4mb5HZoiIhx/4iIiIiIiIhx/4iIiIiIiIiHH/iIiIiEXFbLOpiIiIiIiIiHH/iIiIiIiIiIcf9K/HxgOIiIiIiHH/iIiIiIiIiIcf+IiIiIiIiIhx/4iIiIiIiIhx/4iIhBO3z8SIiIiHH/iIiIiIiIiHH/iIiIiIXejUF/+IiIiIiIiIhx/4iIiIiIiIhx/4iIiIiIiIiFOT3WyIiIiIiIiHH/iIiIiIiIiHH/iIMyehvdheiIiIcf+IiIiIiIiIhx/4iIiIhCEBzu/oiIiIiIiHH/iIiIiIiIiIcf+ITGUcWa7/iIiIiIiIiHH/iIiIiIiIiIcf+IiIiIiDPyEb4N7v+IiIiIiIiIcf+IiIiIiIiIhx/4iEbVfKKoiIiIiIhx/4iIiIiIiIiHH/iIPMJ3tD2IiIiIiHH/iIiIiIiIiIcf+Ig0fYK8gn2IiIiIiHH/iIiIiIiIiIcf+IiIMmk6vpbFiIiIiHH/iIiIiIiIiIcf+IiIiIiDGTob9sXocf+IiIiIiIiIhx/4iIiIiIiIhx/0WzLLTNiIiIiIhx/4iIiIiIiIhx/4iIiIhEoxzFzoiIiIiIhx/4iIiIiIiIhx/4iIiIiIiIiHH/iIiIiIiIiIcf+IiIQbeM9IeIiIiIiIiIhx/4iIiIiIiIhx/4iIiIiIiIiHH/iIiIiIiIiIcf+IiIiIiIiIcf+IhffNGDiIcf+IiIiIiIiIhx/4iIiIiIiIhPdSwYrYiIiIiIhx/4iIiIiIiIhx/4iIP57xsWEOiIiIcf+IiIiIiIiIhx/4iIiIiITPNsQMmIiIiIiIiHH/iIiIiIiIiIcf+Ig78XO2Doz/iIiIiIiIiIcf+IiIiIiIiIcf+IiIiIWcHXPoiIcf+IiIiIiIiIhx/4iIiIiIiIhx/4iIQRAc/v5x/4iIiIiIiIiHH/iIiIiIiINwYnufnYiIiIiIcf+IiIiIiIiIcf+IiEfDPJPMiIiIiIiIhx/4iIiIiIiIiHE331a4IKlx/4iIiIiIiIhx/4iIiIiIiIiHH/g4bBi5k+f/iIiIiIiIiHH/iIiIiIiIiIcf86IRG23u6IiIiIiHH/iIiIiIiIiHH/iIOavFt1Q6iIiIiIiIcf+IiIiIiIiIhx/4iIiIiIiIiHH/iIiIiIiIiHH/iIiIiIiIiIcf+IiEjTTILLiIhx/4iIiIiIiIiHH/iIiIiEjKHINeiIiIcf+IiIiIiIiIhx/4iIiIiEVkzLmziIiIiIhx/4iIiIiIiIiHH/iIiEvzbFDJhx/4iIiIiIiIiHH/iIiIiIiIiITeEsMe2IiIiIiIhx/4iIiIiIiIiHH/iIMvshvgTeiIiIiHH/iIiIiIiIiIcf+IiIiESjHMXOiIiIiIiHH/iIiIiIiIiIcf+IiIPiD5s98G/4iIiIiIiIiHH/iIiIiIiIiHH/Os10tjKLiHH/iIiIiIiIiIcf+IiIiIiIhDrCzVPYiIiIiHH/iIiIiIiIiIcf+IiIg6HXW24oqIhx/4iIiIiIiIhx/4iIiIiIiIiHH/hGWWyqaYiHH/iIiIiIiIiHH/iIiIiIiIMR60v+FLiIhx/4iIiIiIiIiHH/iIiIiIiIOH5YuIGnhx/4iIiIiIiIhx/4iIiIiIiIiHH/iIiIiIiIiIcf+IVCfc2IiIiHH/iIiIiIiIiIcf+IiIiIhBnBz2PoiIcf+IiIiIiIiIhx/4iIiIiIStosYl2IiIiIiIhx/4iIiIiIiIiHH/iE4LXC9KiIiIiIcf+IiIiIiIiIhx/4iIRVKMuteIcf+IiIiIiIiIhx/4iIiIiIiIiHH/iIg7xlG1Oa5x/4iIiIiIiIhx/4iIiIiIiIiEPp7NFhcf+IiIiIiIiIhx/4iIiIiIiIg292K6CJ2IiHH/iIiIiIiIiHH/iIiIiIiIiIcf+IiIiE4LXC9KiIiHH/iIiIiIiIiHH/iIiIiIiIiIcf+IiElgbHn5iIiHH/iIiIiIiIiHH/iIiIiIiDz2CLQJ94cf+IiIiIiIiIhx/4iIiIiIiIhx/0WzLLTNiIiIiIhx/4iIiIiIiIhx/4iIiIiIiCbb8hqiQN6IiIiIiIhx/4iIiIiIiIiHH/R0csm42IiIiHH/iIiIiIiIiIcf+IiIiDSopLxXW4iIcf+IiIiIiIiIhx/4iIiIiIiDpKhLa1e3H/iIiIiIiIiHH/iIiIiIiIiIcURSjLrXiIiIhx/4iIiIiIiIiHH/iIiIiIiIiIcf+IiIiIiIhAlTwHrIiIcf+IiIiIiIiIcf+IiIiIiIg3UPG5rw6IiIhx/4iIiIiIiIiHH/iIiIiIWU7XsYiIiIiIiHH/iIiIiIiIiIcf+IiIiIiIiIhxPMtEszS7iIiIiIiIiHH/iIiIiIiIiIcf+ISvx8YDiIiIiHH/iIiIiIiIiIcf+IiIiIgwtyKwWN2IiIiIiIcf+IiIiIiIiIhx/4iIiIiIiIhx/4iIiIiIiIiHH/iIiIiIV7rZRYiIiIiIiIhx/4iIiIiIiIiHH/iIiIiIiIiIcf+IiIiIiIiIcf+IiIiDWNNLtyy4iIiIiIiIiHH/iIiIiIiIiHFN+BwgfnH/iIiIiIiIiIcf+IiIiIiIiE4/7DwB/4iIiIiIiIhx/4iIiIiIiIhAycwEY4iHH/iIiIiIiIiHH/iIiIiIRcVss6mIiIiIiIiIcf+IiIiIiIiIcTchVLjeq4iIiIiIiHH/iIiIiIiIiHH/iIiIgyj2S+cJuIhx/4iIiIiIiIiHH/iIiIiIiIiIcf+DF4Mb+HzoiHH/iIiIiIiIiIcf+IiIiIiIiIcTcRAbju/oiHH/iIiIiIiIiIcf+IiIiIiINQE0u/7Lhx/4iIiIiIiIhx/4iIiIiIiIiHE0wYa7PnmIiIiIiIiIcf+IiIiIiIiIhx/4iIiIiIiIhx/4iIiIiIiIiHH/iIiIiEO1XNSqiIiIhx/4iIiIiIiIhx/4iIiIMuAUvh/riIiIcf+IiIiIiIiIhx/4iIiIS/NsUMlx/4iIiIiIiIhx/4iIiIiIiINf6FuwF6iIcf+IiIiIiIiIhx/4iIiIiIiD9UirGrdYiIiIiHH/iIiIiIiIiIcf+IiIg1coW7jXpx/4iIiIiIiIhx/4iIiIiIiIiHH/OdgztyfMhx/4iIiIiIiIhx/4iIiIiIiIiHFEsyy0zYiIiIiIcf+IiIiIiIiIhx/4iIg36Mm5FzaIiIcf+IiIiIiIiIcf+IiIiIiEDS/APQcf+IiIiIiIiIhx/4iIiIiIiIiHH/iIiIiIiIiHH/iIiIiIiIiIcf+IiIiIiIiIhP+BwQfnH/iIiIiIiIiIcf+IiIiIiIiIhxO7QRtEvuiIiIiHH/iIiIiIiIiIcf+IiIiIT5d8FoiIiHH/iIiIiIiIiIcf+IiIiIiIhEQnzL2IiHH/iIiIiIiIiIcf+IiIiIiIiDLiAb4d/oiIhx/4iIiIiIiIhx/4iIiIiIiEdinJnWiHH/iIiIiIiIiIcf+IiIiIiIPkbFsrk6iIiIhx/4iIiIiIiIiHH/iIiIg7xvK1OQ2IiIiIiIiIcf+IiIiIiIiIcf9O+Bwwfv+IiIiIiIiIhx/4iIiIiIiIhxO1rytKUNiIhx/4iIiIiIiIhx/4iIiIiIiIS2dMWYuIiIiIiHH/iIiIiIiIiIcf+IhBnBz2PoiIiIiIcf+IiIiIiIiIhx/4iIiIiIiISl4ceh7/iIiIiIiIiIcf+IiIiIiIiIcf+IiIiIiIiIhx/4iIiIiIiIiHH/iIiIiIiIiHH/iIiIRKMcxc6IiIiIiIiHH/iIiIiIiIiHH/iIQyAs3f2IiIiIhx/4iIiIiIiIhx/4iIiIiIV7rZRYiIiIiIiIhx/4iIiIiIiIhx/4hKXhxqHoiIiIiIhx/4iIiIiIiIhx/4iIhBEBwP/v+IiIiIiIiIhx/4iIiIiIiIhx/0KsLOU9iIiHH/iIiIiIiIiHH/iIiIiIhe6NIXiIiIiIiIiIcf+IiIiIiIiIcf+IiIUpPebIiIiHH/iIiIiIiIiIcf+IiIiIiIiIcf+IiIiIiIiIhx/4iEKsLOU9hx/4iIiIiIiIiHH/iIiIiIiIiIcf9Nh2w3iYiIcf+IiIiIiIiIhx/4iIiIiIhBnBz2Pohx/4iIiIiIiIiHH/iIiIiIiIiIcUCcHPY+iIiIiIiIiHH/iIiIiIiIiIcf+EWzLLTNiIiIiHH/iIiIiIiIiIcf+IiIiIg+y6KyNF2IiHH/iIiIiIiIiHH/iIiIiIiIMjICvs39iIiIiIiIhx/4iIiIiIiIiHH/iERbnMpGiIiIhx/4iIiIiIiIhx/4iIiIiIhJVzx6jIiIcf+IiIiIiIiIhx/4iIiIiIiIiHH/iIiIiIiIiHH/iIiIhJ2iyCXf+IiIiIiIiIcf+IiIiIiIiIhx/4hBVuz6kYiIiIiIiIiHH/iIiIiIiIiIcULOfNMYiIiIiIcf+IiIiIiIiIhx/4iIg79qm1CVaIiIiHH/iIiIiIiIiHH/iIiIiIQZwc9j6IiIcf+IiIiIiIiIcf+IiIiIiIW1XWqv+IiIiIiIiIhx/4iIiIiIiIhxNRsPuuTwiIiIhx/4iIiIiIiIiHH/iIiIhN+kwwW4iIiIiIiIcf+IiIiIiIiIhx/4iIiIhEoxzFzoiIiIiIcf+IiIiIiIiIhx/4iIiIiIiIiHH/iIiIWcHXPoiIhx/4iIiIiIiIiHH/iIiIiIiIiFCM0IOIiIiIcf+IiIiIiIiIhx/4iIiIiIiIiHH/iIiIiIiIiHH/iIiIiIiIiIcf+IiIiIiIiIhx/4iIiIiIiIhx/4iIiFQn3NiIhx/4iIiIiIiIiHH/iIiIiIiIhI3FyCOoiIiIiIiIhx/4iIiIiIiIiHH/VCfc2IiIiIhx/4iIiIiIiIiHH/iIiIiIiIiIcUXDPKPMhx/4iIiIiIiIiHH/iIiIiIiIiFOT3WyIiIiIiIiHH/iIiIiIiIiIcf+IQZwc9j6IiIiIiIcf+IiIiIiIiIhx/4iIiIiIiIhxR4vMh0Nx/4iIiIiIiIiHH/iIiIiIiIhH98yQg4iIcf+IiIiIiIiIhx/4iIiIiIgx9EG/C76Ihx/4iIiIiIiIhx/4iIiIiIiEMybNzZiIiIiIiIhx/4iIiIiIiIhx/4iIiIiIiIiHH/iIiIiIiIiIcf+IiIiIiIiIcf+IiIiIiIiIhx/4iIiIiIiIiHH/iIiIiIiIiHH/iIiIiIOvG2tg5JiIiIiIiHH/iIiIiIiIiHH/iIiIhBnBz2PoiIiIcf+IiIiIiIiIcf+IiIiIiIOoBltn+aiIiIiIiIiHH/iIiIiIiIiIcf+D3UdLMri4iIiHH/iIiIiIiIiIcf+IiIiIiINVmju6ZciIiIiIhx/4iIiIiIiIhx/4hffNGDiIhx/4iIiIiIiIiHH/iIiIiEdHLKuN/4iIiIiIiIiHH/iIiIiIiIMngxvofOiIiIiIcf+IiIiIiIiIcf+IiIhFsyy0zYiIcf+IiIiIiIiIcf+IiIiIiIP0+SsbBtiIiIiIcf+IiIiIiIiIhx/4iIiFQn3NiIhx/4iIiIiIiIhx/4iIiIiIiIiD+w87FPDHH/iIiIiIiIiHH/iIiIiIiIiIcf+IiIiIiIiDmJdbd2ioiIiIiIiIiHH/iIiIiIiIiEpgbGn5iIiIiIiHH/iIiIiIiIiIcf+IiEnsbHE5iIiIiIiIiHH/iIiIiIiIiIcf+Fa62kWIiIcf+IiIiIiIiIhx/4iIiIiIg8TYq0snWIiIcf+IiIiIiIiIhx/4iIiIiINzWBucp+hx/4iIiIiIiIiHH/iIiIiIiIgzZAS9m/uIiIiHH/iIiIiIiIiIcf+IiIiIiIiIcf+IiDXuMrsRzYiIcf+IiIiIiIiIcf+IiIiIiDzWA7Qp/Ihx/4iIiIiIiIiHH/iIiIiIiIhTk91siIiIiIiIiHH/iIiIiIiIiIcf+IiIiIiIiIhx/4iIiIiIiIhx/4iIiIiIiIiHH/iIiIiIhNfjw4HIcf+IiIiIiIiIhx/4iIiIiIiIOfrGtwU5iIiIiIcf+IiIiIiIiIcf+IgzzIO9M3yHH/iIiIiIiIiIcf+IiIiIiIiIcf+IiIiIiIiIhx/4iIiIiIiIiHH/iIiIiIhAK2wOSYiIiIiHH/iIiIiIiIiIcf+IiIiDEn5L/YG4hx/4iIiIiIiIiHH/iIiIiIiEpeHGoehx/4iIiIiIiIiHH/iIiIiIiIg2PpG6wW6HH/iIiIiIiIiIcf+IiIiIiIiIcf+IiIiIhbVdWqhx/4iIiIiIiIiHH/iIiIiIiIMxUDver8hx/4iIiIiIiIhx/4iIiIiIiIiHH/iIiIiIiIiIcf+IiIiIiIiIcf+IiIiIiIiIhx/4iIiIiIiIiHH/iIiIiIiIiHE/2xGwJO6IiIcf+IiIiIiIiIhx/4iIiIiIg0Rbm8ukaIiIiIhx/4iIiIiIiIiHH/iIiD/JFLE264iHH/iIiIiIiIiIcf+IiIiIiIiIOfUytwrNiIiIiIiIiIcf+IiIiIiIiIcTfBobg+XoiIiIiIiIcf+IiIiIiIiIhx/4hP+BwQfoiIiIiIiIcf+IiIiIiIiIhx/4iIiIiIiIiHH/iIiIiIiIiHH/iIiIiIg7fCi1g9eIiIiIiIiIcf+IiIiIiIiIhx/zGIhL93e4iIiIiIiIcf+IiIiIiIiIcf+IiD7U0rIrLYiHH/iIiIiIiIiIcf+IiIiIiIiIcf+EzhLEHtiIiIiIhx/4iIiIiIiIhx/4iIiIT5d8FoiIiIhx/4iIiIiIiIhx/4iIiIiIiIiD4r9rLUCYiIiIiIiIhx/4iIiIiIiIhx/4iIhDtVzUqoiIiIiIcf+IiIiIiIiIhx/4iIiIiIiIhx/0G+bPQZhx/4iIiIiIiIiHH/iIiIiIiIiDpn4baYHoiIiIiHH/iIiIiIiIiHH/iIiD2eNbNhyoiIiHH/iIiIiIiIiIcf+IiIiIhe6NIXiIiIiIiIiIcf+IiIiIiIiIhxOMSntztYhx/4iIiIiIiIhx/4iIiIiIiIiHH/OrB6t0+F/4iIiIiIiIiHH/iIiIiIiIiHH/iIiIiIRmusqUWIiIiIcf+IiIiIiIiIhx/4iIiIiIiIhx/4iIiIiEd7vKhE/4iIiIiIiIiHH/iIiIiIiIiHH/VrraRYiIiIcf+IiIiIiIiIhx/4iIiIiIiIhLXhxaHoiIiIiIiIiHH/iIiIiIiIiHH/iEzhLEHtiIiIiIcf+IiIiIiIiIcf+IiIiEx3XEiKiIiIhx/4iIiIiIiIiHH/iIiIhHwzyTzIiIiIiIcf+IiIiIiIiIcf+IiIgyF5G+6G6IiIiIiIhx/4iIiIiIiIiHH/iIiDzoobQXXoiHH/iIiIiIiIiIcf+IiIiIiIg4GhG45e6IiIiIhx/4iIiIiIiIiHH/iIiIg52sG3JT6IiIiIiIiIhx/4iIiIiIiIiEE0nPy2iIiIiIiIiIcf+IiIiIiIiIcf+IS24sWR2Icf+IiIiIiIiIcf+IiIiIiIiIg3sZG5Tm6IiIhx/4iIiIiIiIiHH/iIiIiIiIiIT/gcEH5x/4iIiIiIiIiHH/iIiIiIiIiIcf+IiIiIiIiFrB1j6IiIiIiIiIhx/4iIiIiIiIiDqJ07Z2LIiIiIiIiHH/iIiIiIiIiIcf+IiIiIiIiIhx/4iIiIiIiIhx/4hIcqyI1YiHH/iIiIiIiIiIcf+IiIiIiIiIhx/4iEEiXP3aiIiIiIiIhx/4iIiIiIiIiHH/iIiIhd6NMXhx/4iIiIiIiIhx/4iIiIiIiIiDKIhL53e4iIiIiIiIiHH/iIiIiIiIiHH/g4Z4O4mHyIiIhx/4iIiIiIiIiHH/iIiIiIhGNxysjoiIiHH/iIiIiIiIiIcf+IiIiIiDxmDrSZ8YiIiIhx/4iIiIiIiIiHH/iIiIOMgjuDfciIcf+IiIiIiIiIhx/4iIiIiIiIiHH/iIiIiIiIiHH/iIiIiIJf/RGrAC7oiIiIhx/4iIiIiIiIhx/4iIiIg051K8GK2Icf+IiIiIiIiIhx/4iIiIiIiIiHH/T5d8FoiIiIiIiIhx/4iIiIiIiIiHH/iIiF3o0xeIcf+IiIiIiIiIhx/4iIiIiIiIiDZHY7q4nIiIiIiIcf+IiIiIiIiIcf+IiIiIPdR0tCuL/4iIiIiIiIiHH/iIiIiIiIiIcf9AGSwPbYiIiHH/iIiIiIiIiIcf+IiIiIg+3UGyIr5x/4iIiIiIiIhx/4iIiIiIiIiHH/Sx/MXgOIiIiIiIiHH/iIiIiIiIiIcf+IhIyhyDXoiIiIiIhx/4iIiIiIiIiHH/iIiEE7fPxIiIiHH/iIiIiIiIiIcf+IiIiIiDTeIrwh3YiIiHH/iIiIiIiIiIcf+IiIiIPAIltP3aiHH/iIiIiIiIiIcf+IiIiIiIiIcUrzbFDJiIiIiHH/iIiIiIiIiIcf+IiIiIiIiDKswb5TPoiIiIhx/4iIiIiIiIiHH/iIiIPD8ktMDbiIiIcf+IiIiIiIiIhx/4iIiIiIiIiHH/REJ8y9iIiIiIiIiIhx/4iIiIiIiIiHH/WE7YsYiIcf+IiIiIiIiIhx/4iIiIiIg6BkK2+b2IiIiIhx/4iIiIiIiIiHH/iIiIiIiIiHH/iIiIiIiIiIcf+IiIiIiIiIhx/0d7vJhEiIiIhx/4iIiIiIiIiHH/iIiIOiZHttm4iIiIiIiIiHH/iIiIiIiIiHH/iFnB1z6IiIiIiHH/iIiIiIiIiIcf+IiIP7wKsUP1cf+IiIiIiIiIcf+IiIiIiIiIhxTRSMLreIiIhx/4iIiIiIiIiHH/iIiIiIiIiIcf+IiIiIiIiIcf+IiITWUcOa6IiIiIiIiHH/iIiIiIiIiHH/iIiEEQHA/+/4iIiIiIiIiHH/iIiIiIiIiHH/QZwc9j6IiIiIiIiIcf+IiIiIiIiIcf+IMZojv2XciIiIhx/4iIiIiIiIiHH/iIiIiIV7rZRYiIiIiIiIhx/4iIiIiIiIiHH/StEcYu6Icf+IiIiIiIiIhx/4iIiIiIiIiHH/iIg0RRi9uuf/iIiIiIiIiIcf+IiIiIiIiIhx/0/4HBB+iIiIiIiIiIcf+IiIiIiIiIhx/4MG+isKBdiIiIiIhx/4iIiIiIiIhx/4iIiIiEMgLN39iIcf+IiIiIiIiIcf+IiIiIiIiIV7rZRYiIiIiIcf+IiIiIiIiIcf+IiIg5idO3diyIiIcf+IiIiIiIiIhx/4iIiIiIiIhx/4iDj6xrgFOYiHH/iIiIiIiIiHH/iIiIiIiIiDL51b4GKoiIiIiIcf+IiIiIiIiIhx/4iIiEtwfFj4iIiIiIhx/4iIiIiIiIiHH/iIiIiIiIiHH/iIiIiIiIiIcf+IiIiIiIiIhx/4iIiIiIiIhx/4iIiE1lHDmuiIiIiIiIcf+IiIiIiIiIcf+IiIiIiIiIhx/4iIiIiIiIiHH/iIiIiIiIiHH/iIiIiIiIiIcf+IiIiIiIiIhx/4iIiIiIiIhx/4iIiIiIiIT3UsGK2IiIiIiIhx/4iIiIiIiIiHH/iIhYTtixhx/4iIiIiIiIhx/4iIiIiIiIiHH/iIVCfc2IiIiHH/iIiIiIiIiHH/iIiIiIiIiIcf+IStEcYu6HH/iIiIiIiIiHH/iIiIiIiIiIS9EcUu6IiIcf+IiIiIiIiIcf+IiIiIiIiIhx/4iIiIiIhe6NIXiIiIiIiIhx/4iIiIiIiIiHH/iIiIiIiIiIcf+EHAvPP0iIiIiIiIcf+IiIiIiIiIhx/4iIiIiIiIhCEBzu/oiIiHH/iIiIiIiIiIcf+IiIiIhKXhxqHoiHH/iIiIiIiIiIcf+IiIiIiIT/gcEH6IiHH/iIiIiIiIiIcf+IiIiIiIiIhx/4iIiIiIQSJc/dqIiIhx/4iIiIiIiIiHH/iIiIiIiIiIcf+IiIiIiIiIcf+IiIiIiFnB1z6Icf+IiIiIiIiIhx/4iIiIiIiIhx/4iIiF980YNx/4iIiIiIiIiHH/iIiIiIiIiHH/iIiIiIiIiIcf+IiIiIiIiIhx/4iIiIiIiIhx/4iIiIiIiIiHH/iIiIiIiIiIXFXUqoiIiIiIhx/4iIiIiIiIiHH/iIiIiIiIiIcf+IiIiIiIiIcf+IiIiIiISvx8cDj/iIiIiIiIiHH/iIiIiIiIiIcf+IiIiE1lHDmuiIiIiIhx/4iIiIiIiIiHH/iIiIiIiIPgUrsvrUiIcf+IiIiIiIiIcf+IiIiIiITS/cPQKIiIiIiHH/iIiIiIiIiIcf+IiDORcb1ujohx/4iIiIiIiIhx/4iIiIiIhVJ9vYiIiIiIiIiIcf+IiIiIiIiIStosYl2IiIiIcf+IiIiIiIiIcf+IiIiIiFKT3myHH/iIiIiIiIiIcf+IiIiIiIiIcT3dQbIivoiIiIiIcf+IiIiIiIiIhx/4iIiIiIiIiHH/iEGcHPY+iIiIiIiHH/iIiIiIiIiIcf+IiDInQ77YvIiIhx/4iIiIiIiIiHH/iIiIiIiIiFUn29iIiIiIiIcf+IiIiIiIiIhx/4iIhffNGDcf+IiIiIiIiIhx/4iIiIiIiIiHH/iIiIiIiIiHH/iIiIiIiIiIcf+IiE1+PDgciIiIhx/4iIiIiIiIiHH/iIiIiIiIiHH/iIiIiIiIiIcf+IiIiIiIiIhx/4iIiIiIiIhx/4iIS+o8UVyIiIiIhx/4iIiIiIiIiHH/iIiIiIiIiIcf+IiIiIiIiIcf+IiIiIiIiIhx/4hDoxzVznH/iIiIiIiIiHH/iIiIiIiIiIcTk/Z7bAmIiIiIiIiIhx/4iIiIiIiIiHH/iIiIiDR2AbyJ/oiIiIhx/4iIiIiIiIhx/4iIiIhH3FySOoiHH/iIiIiIiIiIcf+IiIiIiIiIcf+IiIiIiIiIhx/4iIiIiIT5d8FoiIcf+IiIiIiIiIhx/4iIiIiIiIiHH/T7nMJGP/iIiIiIiIiIcf+IiIiIiIiIgxvgK/Qf2Ihx/4iIiIiIiIhx/4iIiIiIiIiHH/iIiIiIiIiIcf+IiIiIiIiIcf+IiIiIiFQn3dj/iIiIiIiIiIcf+IiIiIiIiIcf+IiIiIiD3/1LMAK4iIcf+IiIiIiIiIhx/4iIiIiISl4cah6Icf+IiIiIiIiIhx/4iIiIiIiIhx/4iIiIiIOWeDt5h8iIiIiIiIiHH/iIiIiIiIiHH/iIgxVz2/qMKIiIiIiIiIcf+IiIiIiIiIhx/4iITnUsKK2IiHH/iIiIiIiIiIcf+IiIiIiIiIcf+IiIiIiIS9EcUu6IiIiIhx/4iIiIiIiIhx/4iIiIgwIvGw7Q6IiIiIhx/4iIiIiIiIiHH/iIiIiEhQXIr6iIiIiIhx/4iIiIiIiIhx/4iIiIg/5nGxGY6IiIiIiIhx/4iIiIiIiIhx/4iIiE1+PDgciIiHH/iIiIiIiIiIcf+IiIiIiIhL0RxS7oiIiIcf+IiIiIiIiIhx/4iIiIiExuLEkdiIiIiIiHH/iIiIiIiIiIcf+IiIQZwc9j6IiIiIcf+IiIiIiIiIhx/4iIiIiIiIhxWMHXPoiIiIiIiIcf+IiIiIiIiIhx/4iIiIiIiIV7rZRYiIiIiIcf+IiIiIiIiIhx/4iIiIiIiIhx/4iIiIiIiIiHH/iIiIiIiIiIcf+IiIiIiIiIcf+IiIiIiIiIhx/4iIiIiIiIiEIQHO7+iIiHH/iIiIiIiIiIcf+IiIiIiIiIhxTXUsKK2IiIiIhx/4iIiIiIiIiHH/iIiIiIOzHCtc49iIiIiHH/iIiIiIiIiIcf+IiIiIiC8sABodP/6Icf+IiIiIiIiIcf+IiIiIiIiIPv8zsgDMcf+IiIiIiIiIcf+IiIiIiIiIhxQzA8zPyIhx/4iIiIiIiIiHH/iIiIiIiIhH7pyRFoiIiIiIhx/4iIiIiIiIhx/4iIiIiFe62UWIiIiIiIiIhx/4iIiIiIiIhx/4iIiIiIiDlDpLe8W4iHH/iIiIiIiIiHH/iIiIiIiIPacHs1j4iIiIiIhx/4iIiIiIiIhx/4iIiIg8tBG0S+5x/4iIiIiIiIiHH/iIiIiIiIiHE3pjG4Wc6IiIiHH/iIiIiIiIiHH/iIiIiITWUcOa6IiIiIhx/4iIiIiIiIhx/4iIiIhPFIwet4iIiIiIiIhx/4iIiIiIiIiHH/iIiIiIgzJ6G+2F7/iIiIiIiIiIcf+IiIiIiIiIcf+IiIiIiIiIhx/4RMVsw6mIiIcf+IiIiIiIiIcf+IiIiIiIiIhx/4iIiIiIiIiHH/iIiIiIiIiHH/iIiIiIiIiIcf+IiIiIiIiIhx/4iIiIiIiIhx/4iFQn3NiIiIhx/4iIiIiIiIiHH/iIiIiIiIiHH/iIiIiIiIiIcf+IiIiIiIiIhx/4iIiIiIiIhx/zNbMr2kzYiIiIiIcf+IiIiIiIiIcf+IiIiIiIiIhx/4iIiIiIiIiHH/iIiEjKHINeiIiIiIcf+IiIiIiIiIhx/4iIiIiIiIhx/4iIiIg/1DGyK87/iIiIiIiIiHH/iIiIiIiIiIcf9ExWzDqYiIiHH/iIiIiIiIiHH/iIiIiIg6Z+G2mB6IiIiIiIiHH/iIiIiIiIiIcf+IiIhBVuz6kYiIiIiIhx/4iIiIiIiIiHH/iIiIg0QIO8v3yIhx/4iIiIiIiIiHH/iIiIiIiIiDbsRboTuoiIhx/4iIiIiIiIiHH/iIiIiITOEsQe2HH/iIiIiIiIiIcf+IiIiIiIiIg8HdO04iyIiIiIiHH/iIiIiIiIiIcf+IiIVCfc2IiIcf+IiIiIiIiIcf+IiIiIiIiDwmBLTZ+4iIiHH/iIiIiIiIiIcf+IiIiDCTQ7B8vIiIcf+IiIiIiIiIhx/4iIiIiIiIiHH/iIiIiIiIiHH/iIiIiIiIiIcf+IiIiIiIiIhx/4iIiIUIzQg4iIiIiIiIiHH/iIiIiIiIiIcf+DVA4bu/HoiIiIiHH/iIiIiIiIiIcf+IiIhHwzyTzIiIiIiIhx/4iIiIiIiIhx/4iIiE51LCitiIcf+IiIiIiIiIcf+IiIiIiIiIhx/4iIiIS9EcUu6IiIiIiIhx/4iIiIiIiIiHH/iIiIiIiIiIcf+IiIiIiIiIcf+IiIiISMocg16IiIiHH/iIiIiIiIiHH/iIiIiIiEtwfFj4iIiIcf+IiIiIiIiIcf+IiIiIiIiIhxPMLVsz0qiIiIiIiIcf+IiIiIiIiIhx/4iIW1XVqoiIhx/4iIiIiIiIiHH/iIiIiIiE1lHDmuiIiIcf+IiIiIiIiIhx/4iIiIiEbVfKKoiIhx/4iIiIiIiIiHH/iIiIiIiIiIcf+IiIiIiIiIcf+IiIMPtksBSbiIiIhx/4iIiIiIiIiHH/iIiIiIQDScDbaIiHH/iIiIiIiIiIcf+IiIiIhM4SxB7Ycf+IiIiIiIiIhx/4iIiIiIiDEyo7/NXIiIiIiIiIcf+IiIiIiIiIcf+IiIiIiIiDKBYb5+nohx/4iIiIiIiIiHH/iIiIiIiINEnxvLYOhx/4iIiIiIiIhx/4iIiIiIiIiDqtEbZS7oiIhx/4iIiIiIiIhx/4iIiIiIiEG3jPSHiIiIiHH/iIiIiIiIiIcf+IiIiIM4ZUvnmr/4iIiIiIiIiHH/iIiIiIiIiIcf888dG0Di6HH/iIiIiIiIiIcf+IiIiIiIiITQR8P7hx/4iIiIiIiIiHH/iIiIiIiIiIcf+IiIiIhJ7GxxOYiIiIiHH/iIiIiIiIiIcf+IiIiEbVfKKoiIiIcf+IiIiIiIiIhx/4iIiIiDgaEbjl7oiIiIiIiHH/iIiIiIiIiIcf+IiIiIiIiIcf+IiIiIiIiIhx/4iIiIiIiIiHH/iIiIiIiIOrIJtk32iIiIiHH/iIiIiIiIiIcf+IiIhMbixJHYiIiIiIiIhx/4iIiIiIiIiHH/iIiIiIiIiHH/iIiFhO2LFx/4iIiIiIiIiHH/iIiIiIiIiHH/PpcSsmjtiIiIiIiIhx/4iIiIiIiIiHH/iIiISNNMgsuIcf+IiIiIiIiIcf+IiIiIiIiIhCvmzkGYiHH/iIiIiIiIiHH/iIiIiIiIiE7xPCDsiIhx/4iIiIiIiIiHH/iIiIiIiIhXutlFiIiIiIhx/4iIiIiIiIiHH/iIiIhCvmzkGYiIiIiIcf+IiIiIiIiIhx/4iIiEqCvGfUiIiIhx/4iIiIiIiIhx/4iIiIiIiIiHH/iIiIiIiIiIcf+IiIiIiIiIcf+IiIiIiIiIhx/4iIiIiIiIiHH/OfwStwPtiIiIiIcf+IiIiIiIiIhx/4iIiIiIStosYl2IiIiIiIhx/4iIiIiIiIiHH/iIiIiIiIiHH/iIiIiIiIiIcf+IiIiIRKMcxc6IiIiIiHH/iIiIiIiIiIcf+IiIiIM/IRvQ3uhx/4iIiIiIiIhx/4iIiIiIiIiHFAEBz+/oiIhx/4iIiIiIiIhx/4iIiIiIiDDrsrAkTYiIiIiHH/iIiIiIiIiIcf+IiIiIiIiIcf+IiISVc8eoyIiIiIiHH/iIiIiIiIiIcf+IiIiIiIiIhx/4iIiEnaLIJd/4iIiIiIiIiHH/iIiIiIiIiHH/iIiIiIiDpn4baYHoiIiIiIiHH/iIiIiIiIiIcf+IiDDVOrA6xYiIiIiIhx/4iIiIiIiIiHH/iF980YOIiHH/iIiIiIiIiHH/iIiIiIg7pV21WqKIiIiIcf+IiIiIiIiIcf+IiIiITOEsQe2Ihx/4iIiIiIiIhx/4iIiIiIiIg05/O8GAyIiIiIiIiHH/iIiIiIiIiIcf+IhNZRw5roiIiIiIiIhx/4iIiIiIiIiHH/iDpBFra+6YiIiIcf+IiIiIiIiIhx/4iIhPAkwf24iIcf+IiIiIiIiIhx/4iIiIiIiIhx/4iIiIQBksD21x/4iIiIiIiIhx/4iIiIiIiIiHH/iIiIiIiIiIcf+IiIiIiIiIcf+IiIiIiIiIhx/z7bVLIkq4iIcf+IiIiIiIiIhx/4iIiIiIiDY1I7rK3HH/iIiIiIiIiHH/iIiIiIiIiIcf808IK8D32IiHH/iIiIiIiIiHH/iIiIiIiIiE91LBitiIiIiIiHH/iIiIiIiIiIcf+IiIW1XVqoiIhx/4iIiIiIiIhx/4iIiIiIhGa6ypRYiIiHH/iIiIiIiIiIcf+IiIiIiDj1MrgKzYhx/4iIiIiIiIiHH/iIiIiIiIiHH/iIiIiIiIg/UUGxrr6Ihx/4iIiIiIiIiHH/iIiIiIiIiExuLEkdiIiIcf+IiIiIiIiIhx/4iIiIiIiIhx/4iDpuwbaRPocf+IiIiIiIiIhx/4iIiIiIiIhxXnzRg4iIiIcf+IiIiIiIiIhx/4iIiIiIiIhx/4iIhM4SxB7YiIiHH/iIiIiIiIiHH/iIiIiIiIiIcf+IiIiIiIiIhx/4iIiIiIiIhx/4iIiIVrraRXH/iIiIiIiIiIcf+IiIiIiIiIRKMcxc6IiHH/iIiIiIiIiIcf+IiIiIiIiIcf+IiIiDlcxLejO4cf+IiIiIiIiIhx/4iIiIiIiIPFqUtKVriIiIcf+IiIiIiIiIhx/4iIiIiIiIiHH/iIiIiIiIiHH/iIiIiIiDozUbbMroiIiIiIiHH/iIiIiIiIiIcf9HUFya+ocf+IiIiIiIiIcf+IiIiIiIiIhx/4iIiIhI/qyAFYiIiIcf+IiIiIiIiIcf+IiIiIiIiIhx/4NPW4vApHiIiIiIiIhx/4iIiIiIiIhx/4iIg6Ywi2nPeIiIiIhx/4iIiIiIiIiHH/iIiIg5VUO3qryIhx/4iIiIiIiIiHH/iIiIiIiIiHH/iIiIiIiIiIcf+IiIhEvDzEPIiIiHH/iIiIiIiIiIcf+IiIiIiFe62UWIiIiIiIiHH/iIiIiIiIiIcf+IiIiIiIiIcf+IiIiIiIiIhx/4iIiDu7NLVEy3H/iIiIiIiIiHH/iIiIiIiIiIcf+EtuLFkdiHH/iIiIiIiIiIcf+IiIiIiIiIhx/4iIiIiIiIhx/4iIiIiIiIiEMybNzZiIiIiIhx/4iIiIiIiIhx/4iIiIiD1jI7Oc3IiIcf+IiIiIiIiIhx/4iIiIiIiIhx/4iIiIiIiIiHH/iIiIiIg2/uO6ARyIiIcf+IiIiIiIiIhx/4iIiIiIiIiD2icrNdjYiIiIiIiIcf+IiIiIiIiIhx/4iIiIiIiIiHH/iIiIiIiIiHH/iIiIiIiDM+dr3BiYiIcf+IiIiIiIiIhx/4iIiIiIiDyHo7R4XIiIiIiIcf+IiIiIiIiIhx/4iIg/5ISxG3uIiIiIhx/4iIiIiIiIiHH/iIiIRKMcxc6IiIiIiIhx/4iIiIiIiIiHH/iIhWutpFiIcf+IiIiIiIiIcf+IiIiIiIiIMYEDv378hx/4iIiIiIiIiHH/iIiIiIiIiDXnUrsYrYiIiIiIiIcf+IiIiIiIiIcf+IiECuXAYaiIiIcf+IiIiIiIiIhx/4iIiIiITibMLZOIiIiIcf+IiIiIiIiIhx/4iIiIiIiIhx/4iFnB1z6IiIiIhx/4iIiIiIiIiHH/iIiIiIiISl4cah5x/4iIiIiIiIiHH/iIiIiIiIiHH/To5MJxuIcf+IiIiIiIiIhx/4iIiIiIiIhMbixJHYiIiHH/iIiIiIiIiIcf+IiIiIiIiIcf+IhBEBz+/ocf+IiIiIiIiIhx/4iIiIiIiIhx/1a62kWIiIiHH/iIiIiIiIiIcf+IiIiIhG1XyiqIiIcf+IiIiIiIiIhx/4iIiIiIiIhxS3dcSIqIiIiIiIiIhx/4iIiIiIiIiHH/iIiIiIiIiHH/iIiIiIiE8trB0liIiHH/iIiIiIiIiIcf+IiIiIiIiIcf+IiIiDFEQr+7vYiIiIiIiIhx/4iIiIiIiIiHH/iIQyAs3f2IiIiIcf+IiIiIiIiIhx/4iIiIhKGOxucYiIiIhx/4iIiIiIiIiHH/iIiIiEzhLEHtiHH/iIiIiIiIiIcf+IiIiIiIiIcULOfNMYiIiIiIhx/4iIiIiIiIhx/4iIiIND7UvMEriIiIiHH/iIiIiIiIiIcf+IiIQ1S82rSIiIhx/4iIiIiIiIiHH/iIiIg9qVKzVq2Icf+IiIiIiIiIhx/4iIiIiIiDPDtr08SYiIiHH/iIiIiIiIiIcf+IiIiIiIiIcf+IiIiD922rGJJYhx/4iIiIiIiIiHH/iIiIiIiIiHH/Q7Vc1KqIiIiIiIiIhx/4iIiIiIiIiHH/iIiIiIiIiHH/iIiIiD8XKLHo14iHH/iIiIiIiIiHH/iIiIiIiIiIcV580YOIiIiHH/iIiIiIiIiHH/iIiIiIiIiIcf+IiISx/MXgOIiIiIcf+IiIiIiIiIhx/4iIiIiISVc8eoyIiIcf+IiIiIiIiIhx/4iIiIiIiIhx/4iIiEZrrKlFiIiIiIiHH/iIiIiIiIiIcf+IiIiIQbeM9IeIiIiIiIhx/4iIiIiIiIhx/4iIhKXhxqHoiIiIhx/4iIiIiIiIhx/4iIiIiISWBsifn/iIiIiIiIiIcf+IiIiIiIiIcf+IiIiIiIiIhx/4iIiIiIiIiHH/iIiIiIiIiHH/iEEQHP7+iHH/iIiIiIiIiIcf+IiIiIiIiIcVW62kWIiIiIcf+IiIiIiIiIhx/4iIiIiIiIhx/4iDzNMbUyzv+IiIiIiIiIcf+IiIiIiIiIhxQ96Mwhdx/4iIiIiIiIiHH/iIiIiIiIg1gti7fSeHH/iIiIiIiIiIcf+IiIiIiIiIg/npOxYWyIiIiIiIhx/4iIiIiIiIiHH/iIg+y6KyNF2IiIiIhx/4iIiIiIiIhx/4iIiIiEY3HKyOiIiIiHH/iIiIiIiIiHH/iIiIiIg3EzG57M6IiIiIiIiIcf+IiIiIiIiIhx/4hUJ9zYiIiIhx/4iIiIiIiIhx/4iIiIiITKvsRUGIiHH/iIiIiIiIiIcf+IiIiIiEsfzF4DiIcf+IiIiIiIiIhx/4iIiIiIhBGSz+bYiIiIiIiHH/iIiIiIiIiIcf+IhDS4zbR4iIiIiIiIiHH/iIiIiIiIiHH/iIhGNxysjoiIiIiIiIcf+IiIiIiIiIcf+IhBEBz+/ocf+IiIiIiIiIhx/4iIiIiIiIhx/4Sgasb5WIcf+IiIiIiIiIhx/4iIiIiIiIiHH/RTcczI7/iIiIiIiIiIcf+IiIiIiIiIhx/4StEcYu6HH/iIiIiIiIiIcf+IiIiIiIiIhxVbraRYiIiIcf+IiIiIiIiIhx/4iIiIiIiIiHH/iIVrraRYiHH/iIiIiIiIiIcf+IiIiIiIiIV7rZRYiIiIiHH/iIiIiIiIiIcf+IiIiIiE0v3D0CiIiIiIiHH/iIiIiIiIiIcf+IiIiFQn3NiHH/iIiIiIiIiIcf+IiIiIiIiIhxQqMc1c6Icf+IiIiIiIiIhx/4iIiIiIiIiHExHnG/4Y7/iIiIiIiIiIcf+IiIiIiIiIhx/4iITgtcL0qIiIiHH/iIiIiIiIiIcf+IiIiIiIiIQF/8CwCIiIhx/4iIiIiIiIhx/4iIiIiIiIiHFDMDzM/IiHH/iIiIiIiIiIcf+IiIiIiIiIhx/04LXC9KiIiIiIiHH/iIiIiIiIiIcf+IiIiIgytfG+Sg6IiIhx/4iIiIiIiIiHH/iIiIiIiD5hNrKeyYiIiIiIiIcf+IiIiIiIiIhx/4iDmSBLdt+4cf+IiIiIiIiIhx/4iIiIiIiIiFOT3WyIiIiIiIhx/4iIiIiIiIiHH/iIiF3o0xeIhx/4iIiIiIiIhx/4iIiIiIiIg1pre7WUiIiIiIiHH/iIiIiIiIiHH/iIiIiIg3YKO5n1xx/4iIiIiIiIhx/4iIiIiIiIiHH/iIhbVdWqiIiIcf+IiIiIiIiIcf+IiIiIiIiIhx/4iIiIiIiIiHH/iIiIiIiIiHH/hd6NMXiIiIhx/4iIiIiIiIiHH/iIiIiIiIiHH/iIiIiIiIiIcf+IiIiIiIiIhx/4iIiIg+ceeyjhiIiIiIcf+IiIiIiIiIcf+IiIiIhOh2wniYiIiIiIiIcf+IiIiIiIiIcf+IiE8bbC5J/4iIiIiIiIiHH/iIiIiIiIiHH/g6OOW2xxqIiIiIiIiIhx/4iIiIiIiIiHH/iIgzVQ29qvKIiIiIcf+IiIiIiIiIhx/4iIiIiIiEdATJv7iIiIiIiIiHH/iIiIiIiIiIcf+IiIiIiIiIhx/4iIiIiIiIhx/4iIiERCfMvYiIiIiIhx/4iIiIiIiIhx/4iIiIiITX48OByHH/iIiIiIiIiIcf+IiIiIiIiITQR8P7hx/4iIiIiIiIiHH/iIiIiIiIiIcf+IiIiIiIiIcf+IiIiIiIiIhx/4iIiIiIiIiHH/iIiIiE823ByShx/4iIiIiIiIiHH/iIiIiIiIiHH/iIiIiIiIiIcf+IiIiIiIiIhx/4iIiIhKD7xvBIiIiIiIiIhx/4iIiIiIiIiHH/iIhWutpFiHH/iIiIiIiIiIcf+IiIiIiIiIhx/4iIiIiIiIhx/4Tqm8JWSIiIiIcf+IiIiIiIiIhx/4iIiIiIhFxWyzqYiIiIiIhx/4iIiIiIiIiHH/iIiIhbVdWqiHH/iIiIiIiIiIcf+IiIiIiIiIhx/4hYTtixiHH/iIiIiIiIiIcf+IiIiIiIiIhx/4iIhOC1wvSoiIiHH/iIiIiIiIiIcf+IiIiIiIiDOjsb1cToiIiHH/iIiIiIiIiHH/iIiIiIiIiE0WvD6UiIiIiIiIiHH/iIiIiIiIiHH/iIiIOxZStemtiIiHH/iIiIiIiIiIcf+IiIiIiIQJU8B6yIiIcf+IiIiIiIiIhx/4iIiIiIhOh2wniYiIiIiIcf+IiIiIiIiIhx/4iIiIRbMstM2Icf+IiIiIiIiIhx/4iIiIiIiIhx/4R9xckjqIiIiIiHH/iIiIiIiIiIcf+IiIiDTcNbwjyoiIcf+IiIiIiIiIhx/4iIiIiIg/SBGxt+6IiIiIiIcf+IiIiIiIiIhx/4iIiIiIiIiHH/iIiINggUuvfriIcf+IiIiIiIiIcf+IiIiIiIiIg53Qu3IvSIiIiIiIiHH/iIiIiIiIiIcf+F3o0xeIiIhx/4iIiIiIiIiHH/iIiIiIPea0sxlLiIiIiIiHH/iIiIiIiIiIcf+IiIiEdinJnWiIiIhx/4iIiIiIiIhx/4iIiIiIiIiDqtEbZS7oiIhx/4iIiIiIiIhx/4iIiIiIiIhFMDy8/IiIhx/4iIiIiIiIiHH/iIiIiIiIiDPysr0NTYiIiIiIiHH/iIiIiIiIiHH/iIiIhJ7GxxOYiIiIiIiHH/iIiIiIiIiHH/iIiIPjZyssmNiIhx/4iIiIiIiIiHH/iIiIiIRbMstM1x/4iIiIiIiIiHH/iIiIiIiIiHH/iIiIiIiIiIM+AUvR/riIiIiIiIiIcf+IiIiIiIiIhx/4hCvmzkGYiIiIiIiIiHH/iIiIiIiIiIcf+EPOfNMYiIiIhx/4iIiIiIiIiHH/iIiIiIhSk95scf+IiIiIiIiIhx/4iIiIiIiIiHH/iIiIiIiIiHH/iIiIiIiIiFe62UWIiIiIiHH/iIiIiIiIiHH/iIiIiFCM0IOIiIiIiIiIhx/4iIiIiIiIhx/4iDIFUb76rohx/4iIiIiIiIiHH/iIiIiIiIiIcf+IiIiIiIiIcf+IiIiIiIhJ7GxxOYiIiIcf+IiIiIiIiIcf+IiIiIiIiIhx/4iIiIiIOVp5t6WGiIiIiIhx/4iIiIiIiIiHH/iIiIhBIlz92oiIiIiIcf+IiIiIiIiIcf+IiIiIhJ7GxxOYiIiIiIcf+IiIiIiIiIcf+IiIiIW1XVqohx/4iIiIiIiIiHH/iIiIiIiIiHH/hCMmzs2YiIiIcf+IiIiIiIiIhx/4iIiIg/1NKxKy2IiIiIiIiIhx/4iIiIiIiIiHH/iIiIiIiIiHH/iIiIhGNxysjoiIiIiIcf+IiIiIiIiIcf+IiIiIiDAgBbDv+oiHH/iIiIiIiIiHH/iIiIiIiIiIcTkxwrbOPYhx/4iIiIiIiIiHH/iIiIiIiIiHFGRyybjYiIiIiHH/iIiIiIiIiHH/iIiIiIOmfhtpgeiIiIiIiIiHH/iIiIiIiIiIcf+IiIiIiIiIhx/4iDebtblkSoiIcf+IiIiIiIiIhx/4iIiIiIiDk4h7fHeIiIcf+IiIiIiIiIcf+IiIiIiIiDwd07TiLIiIiIiIiIcf+IiIiIiIiIcf+IiIiIiINuxFuhO6iIiIiIcf+IiIiIiIiIcf+IiIiDTBKLw+14iIiIcf+IiIiIiIiIcf+IiIiIiIMvshvgTehx/4iIiIiIiIhx/4iIiIiIiIiHH/PJr8tGUDiHH/iIiIiIiIiHH/iIiIiIiIiIcf8wj6ewgFiIiIiIiIcf+IiIiIiIiIcf+IiIiITodsJ4mIiIiIiIiIcf+IiIiIiIiIcf+IiIiIhKgrxn1IiIcf+IiIiIiIiIhx/4iIiIiIiIg2QOG6vx6IiIiIiIiHH/iIiIiIiIiHH/iIg+agOylfyIiIhx/4iIiIiIiIiHH/iIiIiIiERCfMvYiIhx/4iIiIiIiIiHH/iIiIiIiIg71qS2KVv/iIiIiIiIiIcf+IiIiIiIiIhx/4iIiIiIg2WQK6pv2IiIiIhx/4iIiIiIiIiHH/iIiIiIiEhQXIr6iIiIhx/4iIiIiIiIhx/4iIiIiEOsLNU9iIiIiIiIcf+IiIiIiIiIhx/4iD2QMrNvzYiIiIiIiHH/iIiIiIiIiIcf+IiINtoFuiX6hx/4iIiIiIiIiHH/iIiIiIiIiIcT+BVrB+qYiIiIcf+IiIiIiIiIhx/4iIiIiIiIiHH/iIiIVCfc2Ihx/4iIiIiIiIiHH/iIiIiIiIiIQ2b82ZCIiIiIiHH/iIiIiIiIiHH/iIiIiIiIiIcf+IiIiIiIiIhx/4iIiIiIiIhIyhyDXnH/iIiIiIiIiIcf+IiIiIiIiIcf857Ru3EuSIcf+IiIiIiIiIhx/4iIiIiIiIg74WO1HpyIiIiIiIiIcf+IiIiIiIiIcf+IiIiIK8zTGlMyzoiIiIcf+IiIiIiIiIhx/4iIiIiIiIPnXBsoo+iIiIiIiIcf+IiIiIiIiIhx/4iIiITy2sHSWIiIiIcf+IiIiIiIiIhx/4iIiIiIiIiHH/O7s0tUTLiIiHH/iIiIiIiIiIcf+IiIiIiIiIhx/4iIiIiIiIhx/4iIiIiEd7vKhE/4iIiIiIiIiHH/iIiIiIiIiHH/iIiIiIiIS/x8UDiIiIiIiIiIcf+IiIiIiIiIhx/4iIiIiEIQHO7+iIiIiIiHH/iIiIiIiIiIcf+IiIiEO1XNSqiIiIiHH/iIiIiIiIiHH/iIiIiIOiERtt7uhx/4iIiIiIiIiHH/iIiIiIiIiHH/TnUsKK2IiIiIhx/4iIiIiIiIhx/4iIiIiIMiEevt7hiIcf+IiIiIiIiIcf+IiIiIiIiIhx/4iIiIiE823ByScf+IiIiIiIiIhx/4iIiIiIiIiHH/MMP5sEwGiHH/iIiIiIiIiIcf+IiIiIiIiIcf+IiIiIiIiIhx/4iIiIiIiIiHH/iIiIiIiIiHH/iIiIiIiIiIcf+IiIiIiIiIhx/4iIiIiIiIhx/4iIiIiIiIiHH/iIiIiIiIiIcf+IiIiIiIiIcf+IiIiIiIiIhx/4iIiIiIiIiHH/OG4FuJH6iIhx/4iIiIiIiIiHH/iIiIiIiIOR8Et+D7iHH/iIiIiIiIiHH/iIiIiIiIiDgRorjuXYiIhx/4iIiIiIiIiHH/iIiIiIiISexscTmIiIhx/4iIiIiIiIiHH/iIiIiIiDRXWLyop4iIiHH/iIiIiIiIiHH/iIiIiIiIiDNCEr297Yhx/4iIiIiIiIiHH/iIiIiIiIiHH/iIiIiIiIiIcf+IiIiIiIiIhxOJAXt2/ocf+IiIiIiIiIhx/4iIiIiIiIiHH/hKXhxqHoiIiIiIhx/4iIiIiIiIiHH/iIiITzbcHJKIhx/4iIiIiIiIiHH/iIiIiIiIiDNX+b2oBoiHH/iIiIiIiIiHH/iIiIiIiIiIcTdV5LiqG4iIiIiIiHH/iIiIiIiIiHH/iIiIg+igiydfeIhx/4iIiIiIiIiHH/iIiIiIiIiHH/iIiIiIiIiIcf+IiIiIiIiIhx/4g5cLO3j0yIiIiIiIiIhx/4iIiIiIiIhx/4iIiIiIiIiHH/PO8jtBDciIiIcf+IiIiIiIiIcf+IiIiIiIhGNxysjoiIhx/4iIiIiIiIhx/4iIiIiIiIOQ9St/CtiIiIiIhx/4iIiIiIiIiHH/iIiIiIiIiDFEQr+7vYiIiIcf+IiIiIiIiIcf+IiIiIiIiIhx/4iIiIgxbwG/kP6Ihx/4iIiIiIiIhx/4iIiIiIiIiHH/iIiIiIiIiIcf+IiIiIiIiIcf+IhBEBz+/ocf+IiIiIiIiIhx/4iIiIiIiIhx/4hJ2ixyXYiIcf+IiIiIiIiIcf+IiIiIiIiIgx94q/CHWIiIcf+IiIiIiIiIcf+IiIiIiIiIRKMcxc6IiIcf+IiIiIiIiIcf+IiIiIiIiIhx/4iIiIiIiIiHH/iIiIiIiIiHH/iIiIiIiIiIcf+IiDeEgrl7fYiIiIiIiIhx/4iIiIiIiIiHH/iIQBksD22Ihx/4iIiIiIiIiHH/iIiIiIiIiEK+bOQZiIcf+IiIiIiIiIhx/4iIiIiIiIg/oEKxX72IiIiIhx/4iIiIiIiIiHH/iIiIiEx3XEiKiIiHH/iIiIiIiIiIcf+IiIiIiIWU7XsYiIiIiIcf+IiIiIiIiIhx/4iIiINwhyufeNiHH/iIiIiIiIiHH/iIiIiIiIiIcf9UJ9zYiIiIiIcf+IiIiIiIiIcf+IiIiIiIPXVjs4qciIiIiIiIiIcf+IiIiIiIiIhx/4iIhATbwMJIcf+IiIiIiIiIhx/4iIiIiIiIiHH/g0mFG8Z66Icf+IiIiIiIiIcf+IiIiIiIiIhx/4iIOXc1t4jKiIiIiIiHH/iIiIiIiIiHH/iIiIhKXhxqHoiIiHH/iIiIiIiIiHH/iIiIiIiIhP+BwQfoiHH/iIiIiIiIiHH/iIiIiIiIiIcf9PoKwV9YiIiHH/iIiIiIiIiIcf+IiIiIiE/4HBB+iIiHH/iIiIiIiIiIcf+IiIiIiIiEO1XNSqhx/4iIiIiIiIiHH/iIiIiIiIiIcf+IiIiIiIiIcf+IiIiIiIiIg0WzK8pM2IiIiIiIcf+IiIiIiIiIhx/4iIiIiDz64bQFHoiIiIiIiHH/iIiIiIiIiIcf+IiIiIiIiIcf+IiDx1Y7SKnIiIhx/4iIiIiIiIiHH/iIiIiIiIRKMcxc6IiIhx/4iIiIiIiIiHH/iIiIiIiDJb07+kLP+IiIiIiIiIcf+IiIiIiIiIhx/4iIhffNGDhx/4iIiIiIiIhx/4iIiIiIiIiHH/iINLPBvEw+iIiIhx/4iIiIiIiIhx/4iIiIiIiINk7kurEbiIiIiIhx/4iIiIiIiIhx/4iIiDjawbglPnH/iIiIiIiIiIcf+IiIiIiIiIcf+IiDC8trBTSYiIiIiIcf+IiIiIiIiIcf+IiIiIiIiIhx/4iIiIiIiIiHH/iIiIiIiIiHH/X3zRg4iIiHH/iIiIiIiIiIcf+IiIiIiIiIcf+IiIiIiIiIhx/4iIiIiIiIiHH/iIiIiIiIiHH/iIiIiIiIiIcf+IiIiINdqmvCVZ/4iIiIiIiIhx/4iIiIiIiIiHH/iIhNZRw5roiIiIiIiIcf+IiIiIiIiIhx/4iIiIiIiIiHH/iIiIiIiIiHH/iIiIiIiIiIcf+IiIiIiIiIhx/4iIiIiIiIhx/4iIiIiIiIiHH/hOFIwut4iIcf+IiIiIiIiIhx/4iIiIiIiIiHH/iIiIiIiIiHH/iIiIiIiIiIcf+IhANJwNtoiIiIiIcf+IiIiIiIiIhx/4iIiIiIiIhx/4iIiIiIiIhFZMy5s4iIiHH/iIiIiIiIiHH/iIiIiIiIiIcf+IiIiIiIiIhx/4hSk95siIiIiHH/iIiIiIiIiIcf+IiIiIiEKlTOWriIiIiIiIiHH/iIiIiIiIiHH/iIiIiITfpMMFuIiIiIiIhx/4iIiIiIiIiHH/iIiIiEGcHPY+iIiHH/iIiIiIiIiIcf+IiIiIiIiIS/x8UDiIiIiIiIhx/4iIiIiIiIhx/4iIiIiIiIiHH/iIiIiIiIiIcf+IiIiIWU7XsYiIiIiIiIcf+IiIiIiIiIhx/4iIiIiDbP57swGP+IiIiIiIiIcf+IiIiIiIiIhx/4iIiIhSk95siIcf+IiIiIiIiIcf+IiIiIiIiIhx/4iIiIiIiIiHH/iIiIiIiIiHH/iIiIiIiIiIcf+IiIiIiIiIhx/4iIiIiIiIhx/4iIiEtwfFj4iIiIiIiHH/iIiIiIiIiHH/iIiIiFnB1z6IiHH/iIiIiIiIiIcf+IiIiIiIiD7LorI0XXH/iIiIiIiIiHH/iIiIiIiIiIcf+IhPLawdJYiIiIiIiIcf+IiIiIiIiIcf+IiIg88XO0DoyIiIiIiIiHH/iIiIiIiIiIcf+ISWBsefmIiIhx/4iIiIiIiIiHH/iIiIiIMKoYsGXniIiIiHH/iIiIiIiIiIcf+IiIiIiIiIhx/4iIiIiIiIhx/4iIiIhLiZxXZohx/4iIiIiIiIiHH/iIiIiIiIiIcf+ExlHFmu/4iIiIiIiIiHH/iIiIiIiIiIcf+IhH98yQg4iIiIiIiIhx/4iIiIiIiIiHH/iIPRQis+vdiHH/iIiIiIiIiIcf+IiIiIiIiIhxQL5s9BmHH/iIiIiIiIiIcf+IiIiIiIiIhx/4iIiIiIiIhx/4iIiIiIiIiHH/hOdSworYiIiIcf+IiIiIiIiIhx/4iIiIiIiIiHH/iIiIiIiIiHH/iIiIiIiIiIcf+IiIiITOEsQe2Icf+IiIiIiIiIhx/4iIiIiIiIhVJ9vYiIiIiIiHH/iIiIiIiIiIcf+IiIhDICzd/YiIhx/4iIiIiIiIiHH/iIiIiIiDFdYr+inYiIcf+IiIiIiIiIcf+IiIiIiIhBIlz92oiIhx/4iIiIiIiIiHH/iIiIiIP+3ysRINiIiIiHH/iIiIiIiIiHH/iIiIiIREJ8y9iIiIiHH/iIiIiIiIiHH/iIiIiIiIiIcTvbl7QkaIiIiHH/iIiIiIiIiIcf+IiIiIiIiIcf9Nfjw4HIiIiIiIhx/4iIiIiIiIiHH/iIiIiIiIiIcf+IiIiIiIiIcf+IiIiIiIiIhxS+EsQe2IiIiIiIcf+IiIiIiIiIhx/4iIiIiDM54b3GHoiIiIiIiIcf+IiIiIiIiIhx/4iIiIhPAkwf24cf+IiIiIiIiIcf+IiIiIiIiIhx/4gyDNK+8y2HH/iIiIiIiIiHH/iIiIiIiIiIcU34HCB+cf+IiIiIiIiIcf+IiIiIiIiIhx/4iIiIiIiIiHH/iIiIiIiIiHH/iIiIiIiIiIcf+IiIiITJLMRtOIiIiIiIhx/4iIiIiIiIiHH/iIiIiEtwfFj4iIiIiHH/iIiIiIiIiIcf+IiIiIiIiIhx/4iIiIiIiISuNcYcqIcf+IiIiIiIiIhx/4iIiIiIiIiHH/g7q4K1VH2IiIiIiIiHH/iIiIiIiIiIcf+IiIiIiIiIcf+IiIiIiIiIhx/4iIiIiIiIiEG3jPSHiIiHH/iIiIiIiIiIcf+IiIiIiIiIQZwcBz7/iIiIiIiIiIcf+IiIiIiIiIcf+IiIiIiIiIhx/4iIiIiIiIiHH/iIiIiIQik87WyIiIcf+IiIiIiIiIcf+IiIiIiIiIPC9ytNCNiIiIiHH/iIiIiIiIiHH/iIiIiIiIWU7XsYiIiIiIcf+IiIiIiIiIcf+IiIiIiIiIhx/4iIiIg4i2K4dJ2IiIiIcf+IiIiIiIiIcf+IiIiIiIiD2HArN4/YiIiIiHH/iIiIiIiIiIcf+IiIiIiIiIcf+IiIiIiIiIhx/4iIiEdHLJuNhx/4iIiIiIiIiHH/iIiIiIiIiIcf82R8G6uD6IiIiHH/iIiIiIiIiIcf+IiIiIiEIpPO1siIhx/4iIiIiIiIiHH/iIiIiIiIU5PdbIiIiIiIiIiHH/iIiIiIiIiIcf+IiIiIiIOpIEtm37iIiIiIhx/4iIiIiIiIhx/4iIiIhM4SxB7YiHH/iIiIiIiIiHH/iIiIiIiIiIcf+IiIiDwdMrTizYcf+IiIiIiIiIhx/4iIiIiIiIiHH/iIiIiEMgLN39iIcf+IiIiIiIiIhx/4iIiIiIiIhPsuwU0YiIhx/4iIiIiIiIhx/4iIiIiIiIiHH/iIiIiIiIiIcf+IiIiIiIiIcf+IiIiIiIiFOT3WyIiIiIiIiIhx/4iIiIiIiIhx/4iIiIiIiIiHH/iIiIiIiIiIcf+IiIiDJkpb6bWoiIiIiIiIcf+IiIiIiIiIhx/4iIiIhLZ0xZi4iIiIiIiIhx/4iIiIiIiIiHH/iIhPsuwU0YiIiIiIiIiHH/iIiIiIiIiIcf+IgzmPK9Zw1x/4iIiIiIiIiHH/iIiIiIiIiHH/iISl4cah6IiIiIiHH/iIiIiIiIiHH/iIiIiIg3pnS5WYuIiIiIiIiHH/iIiIiIiIiIcf+IiIiIiIiIcf+IiIiIiIiIhxOfiWtgdphx/4iIiIiIiIiHH/iIiIiIiIiHH/RFucykaIiIiIhx/4iIiIiIiIiHH/iIiIiIiIiIcf+IiIiIiIiIcf+IiIiIiDbc8bojDocf+IiIiIiIiIhx/4iIiIiIiIiHH/iEV97LghiIiIiIiHH/iIiIiIiIiHH/iIiIiC2YABo2f/6IiIhx/4iIiIiIiIiHH/iIiIiIiIiHH/iIiDAOA7AC/IiHH/iIiIiIiIiIcf+IiIiIiIiIhx/4iIiIiIiIhx/4iIiIiIiIiHH/iIiIiIiDEp0b/WLoiHH/iIiIiIiIiIcf+IiIiIiIiIhx/4hIyhyDXoiIiIiIiHH/iIiIiIiIiIcf+IiIiIhAK2wOSYiIiIiIcf+IiIiIiIiIhx/4iIiIiIiITPNsQMmIiIiIiHH/iIiIiIiIiIcf+IiIiIiINBziveMd/4iIiIiIiIiHH/iIiIiIiIiHH/iIPEpBtLW+iIiIiHH/iIiIiIiIiIcf+IiIiIiILJ8jGkYNzocf+IiIiIiIiIcf+IiIiIiIiIhx/4hSk95siIiIiIcf+IiIiIiIiIcf+IiIiIiIQl3M6iOIiHH/iIiIiIiIiHH/iIiIiIiIiIQ6ws1T2IiIhx/4iIiIiIiIiHH/iIiIiIiIhMksxG04iIiIcf+IiIiIiIiIhx/4iIiIiIT/gcEH6IiIcf+IiIiIiIiIhx/4iIiIiIiIU5PdbIiIiIiIiIhx/4iIiIiIiIiHH/iIiIiIPjZyssmNhx/4iIiIiIiIhx/4iIiIiIiIiHH/iIMJyxsHNOiIiIiIiHH/iIiIiIiIiHH/iIiIiIgzGjm95caIiIiIiIiHH/iIiIiIiIiIcf+IiIg1gti7fSeIiIiIcf+IiIiIiIiIhx/4iIiIiDohEbbe7ocf+IiIiIiIiIcf+IiIiIiIiIhx/4Q1S82rSIiIiIiIcf+IiIiIiIiIcf+IiIiIiIiIhx/4iIiIMrEYv07n/4iIiIiIiIhx/4iIiIiIiIiHH/iIiE7xPCDsiIiIiIiIhx/4iIiIiIiIiHH/iIiIgzlLq9a0WIiHH/iIiIiIiIiHH/iIiIiIiIiIPsQhsjvehx/4iIiIiIiIhx/4iIiIiIiIiHH/hMd1xIioiIiIiIiIcf+IiIiIiIiIcf+IiIiIiIiIg2JXG62o6IiIhx/4iIiIiIiIhx/4iIiIiIiIiHH/iIiIiIg6rRG2Uu6IiIiIhx/4iIiIiIiIiHH/iIiIiIiDFU87+rDIcf+IiIiIiIiIhx/4iIiIiIiIiHH/iIiIiIiIiHH/iIiIiIiIiIcf+IiIiIiIiIhx/4iIiINEnxvLYOiIiIcf+IiIiIiIiIcf+IiIiIiIiDTeIrwh3YiIcf+IiIiIiIiIcf+IiIiIiIiIhxNb+UukBrhx/4iIiIiIiIhx/4iIiIiIiIiHH/iIiIiIiIiIcf+IiIiIiIiIcf+IiIg42Ha4J4mIiIiIiIhx/4iIiIiIiIiHH/iIiDugJ7Vf2Ihx/4iIiIiIiIiHH/iIiIiIiIiIcf9WutpFiIiIcf+IiIiIiIiIhx/4iIiIiIiD63F7JI6HH/iIiIiIiIiIcf+IiIiIiIiIhx/1nB1z6IiIiIiIcf+IiIiIiIiIhx/4iIiIQkSs67WIiIiIiIiIcf+IiIiIiIiIcf+IiINj6RusFuiIiIiIcf+IiIiIiIiIhx/4iIiIiIiIiHH/iIiIiIiIiHH/iIiIiIiIiIcf+IiIg6hfm2egaIiIiIiIhx/4iIiIiIiIiHH/iIiIiIiIiHH/iIiIiIhOHZwuJoiIiIiIiIiHH/iIiIiIiIiIcf+IiIiIiIiIcf+IPadls1iaiIcf+IiIiIiIiIcf+IiIiIiIiIhx/4Q8580xiIiIiHH/iIiIiIiIiIcf+IiIiIiIQbeM9IeIiIiIhx/4iIiIiIiIiHH/iIiIiIRjccrI6IiIiHH/iIiIiIiIiIcf+IiIiIiIhe6NIXiIiIiIiIcf+IiIiIiIiIhx/4iIiIPoOGsnx5iIiHH/iIiIiIiIiHH/iIiIiIiIiIOnASto/tiHH/iIiIiIiIiIcf+IiIiIiIiIcf+IiIiIiIiDoL1rb0KXH/iIiIiIiIiIcf+IiIiIiIiIhx/4Pi1CstK9iIiIiIiIiIcf+IiIiIiIiIcf+IiIg2sZG7Tm7/iIiIiIiIiHH/iIiIiIiIiIcf+IhJ2ixyXYhx/4iIiIiIiIiHH/iIiIiIiIiIcf+ErjXGHKiIiIiIiIiHH/iIiIiIiIiIcf+IiIiIiIiIhx/4iIg/6RmxFuaIcf+IiIiIiIiIhx/4iIiIiIiIiDNCEr297Ycf+IiIiIiIiIcf+IiIiIiIiIhx/1nB1z6IiIiIiIhx/4iIiIiIiIhx/4iIiDKzBb5M+oiIhx/4iIiIiIiIhx/4iIiIiIiIhDx5zThoiIiIiIiIhx/4iIiIiIiIiHH/hffNGDiIhx/4iIiIiIiIiHH/iIiIiIiIg1UiK7rd2IiIiIiHH/iIiIiIiIiIcf+IiIiIgxVPO/qwyIhx/4iIiIiIiIiHH/iIiIiIiIiINT4zvMHM/4iIiIiIiIiHH/iIiIiIiIiIcf+IgxWYi/pneIcf+IiIiIiIiIhx/4iIiIiIiIhx/4RMVsw6mIiIcf+IiIiIiIiIhx/4iIiIiIiIhx/4iISuNcYcqIiIiIiIhx/4iIiIiIiIiHH/iIiIiIiIiHH/iIiIiIiIiIcf+IiIiIiIiIhx/4iIiIiIiIhx/4iIiIQZwc9j6IiIiHH/iIiIiIiIiHH/iIiIiIiEbMTKM7iIiIiIcf+IiIiIiIiIhx/4iIiIiIiIhx/4iIhUJ9zYiIhx/4iIiIiIiIiHH/iIiIiIiIiHH/hM4SxB7YiIiIiIcf+IiIiIiIiIcf+IiIiIiIiIhx/4iIiIiIiIiHH/iIiIiIiIiHH/iIiIiIiIiIcf+IiIiIiIiIhx/4iIiIiIiIhx/4iIiIiIiIiHH/iIiIiIiIiIcf+DKRE75u7IiIhx/4iIiIiIiIhx/4iIiIiIiIhAsKwF9YiIiIiHH/iIiIiIiIiIcf+IiIiIiEvRHFLuiIiIiIcf+IiIiIiIiIhx/4iIiIiIhL0RxS7oiIiIhx/4iIiIiIiIiHH/iIiIiIiIP6BCsV+9iIiIiIiHH/iIiIiIiIiHH/iIiIiINApEvPW7iIiIcf+IiIiIiIiIcf+IiIiIiIiIhx/4iIiIiIiIiHH/iIiIiIiIiHH/iIhExWzDqYhx/4iIiIiIiIiHH/iIiIiIiIiHH/iIhbVdWqiIiIcf+IiIiIiIiIhx/4iIiIiIiIhx/4iIiIQr5s5BmIiIiIiIcf+IiIiIiIiIcf+IiIiIiIiIhxOzgBtcf+/4iIiIiIiIiHH/iIiIiIiIiHH/iIiDUslLvTa4iIiIiIiIhx/4iIiIiIiIhx/4iIg7zXS1MouIiIiIiIiIcf+IiIiIiIiIhx/4iIiIiIiIhx/4iIiIiIiIiHH/iIiIiIiIiIcf+IiIiIiIiIcf+IiIiIiIiIhx/4iIiIiIiE0EfD+4iHH/iIiIiIiIiIcf+IiIiIiIiIhx/zkxZLfOm4cf+IiIiIiIiIhx/4iIiIiIiIhx/4hL82xQyYiIhx/4iIiIiIiIiHH/iIiIiIiINByEvON7iIiIiIiIiIcf+IiIiIiIiIhx/4iIRUlcu2qIiIiIcf+IiIiIiIiIhx/4iIiIiIiIiDulXbVaoohx/4iIiIiIiIiHH/iIiIiIiIiIcf9bVdWqiIiIiIcf+IiIiIiIiIhx/4iIiIiIiIiHH/iIiIiIiIiHH/iIiIiIiIiINVIiu63diIiIiIcf+IiIiIiIiIcf+IiIiIiIiIhx/4iE6OTDcb/4iIiIiIiIiHH/iIiIiIiIiHH/iIhBEBz+/nH/iIiIiIiIiIcf+IiIiIiIiIcf+ISVc8eoyIiIiIiIiHH/iIiIiIiIiIcf+IiIQRAcD/7/iIiIiIiIiHH/iIiIiIiIiIcf+IiEMgLN39iIiIhx/4iIiIiIiIiHH/iIiIiIiIWU7XsYiIiIiHH/iIiIiIiIiIcf+IiIiIiIQSJc/dqIiIhx/4iIiIiIiIhx/4iIiIiIiIiDOqM71VzIhx/4iIiIiIiIhx/4iIiIiIiIiHH/iIg8MSG0zt6IiIiIiIiHH/iIiIiIiIiIcf+IiIiDm24rdJHYiIiHH/iIiIiIiIiIcf+IiIiIiIiEX5/LBgiIiIiIhx/4iIiIiIiIhx/4iIiIiIiEE7fA1I/4iIiIiIiIhx/4iIiIiIiIiHH/iIiIiIiIiIcf+IiIiIgzyji9NceIiIiHH/iIiIiIiIiHH/iIiIiIiISexscTmIiIiHH/iIiIiIiIiHH/iIiIiIiIhPLawdJYiHH/iIiIiIiIiIcf+IiIiIiIiDo60rbFLYiIiIcf+IiIiIiIiIhx/4iIiIiIiF7o0heIiIiIiIhx/4iIiIiIiIiHH/iIiIg/ywGxNP6IiIcf+IiIiIiIiIhx/4iIiIiIiIiHH/hI00yCy4iIiIcf+IiIiIiIiIcf+IiIiIiIiIhx/4iIiIiIiIiHH/hD16zShYcf+IiIiIiIiIcf+IiIiIiIiIhx/4iIiIiIiIiHH/iIiIiIiIiHH/iIiIiIiIiIcf+IiDuAIrV/3YiIcf+IiIiIiIiIcf+IiIiIiIiIg5BuO3+RyIiIhx/4iIiIiIiIhx/4iIiIiIiIiHH/iIiIiIT7LsFNGIiIiIiHH/iIiIiIiIiIcf+IiIiIhArlwGGnH/iIiIiIiIiIcf+IiIiIiIiIhx/4Qb5sBRn/iIiIiIiIiIcf+IiIiIiIiIhx/4iII1MQGtrO/oiHH/iIiIiIiIiIcf+IiIiIiIiIhx/4iIMoFhvn6eiIiIiIhx/4iIiIiIiIiHH/iIiIiIQZwc9j6IiHH/iIiIiIiIiIcf+IiIiIiIiIhxTLv8NECIiIhx/4iIiIiIiIhx/4iIiIiIiIg/jFOxc6xx/4iIiIiIiIiHH/iIiIiIiIiIcf+IiIiIhKD7xvBIiIiIiIiIcf+IiIiIiIiIhx/4iIiIiIiIgwUkqwvbWIiIiIiIcf+IiIiIiIiIcf+IiIiIhHWWyaaYiIiIiIiHH/iIiIiIiIiHH/iIiIiDY+kbrBboiIiHH/iIiIiIiIiIcf+IiIiIiIiIgx6SS/FtuHH/iIiIiIiIiHH/iIiIiIiIiIcf+IiEZZbKppcf+IiIiIiIiIcf+IiIiIiIiIhx/4iIiIhK/HxgOIcf+IiIiIiIiIhx/4iIiIiIiIiHH/iDGswb9TPohx/4iIiIiIiIiHH/iIiIiIiIiIcf9K0Rxi7ohx/4iIiIiIiIiHH/iIiIiIiIiIcf+De/lLlAa4iIiIiIiIiHH/iIiIiIiIiIcf+INY2Su3JtiHH/iIiIiIiIiIcf+IiIiIiIiIcf+IRtV8oqiIiIiIiIhx/4iIiIiIiIhx/4iIiIiIiIiHH/iIiIiIhGzEyjO4iIiIiIcf+IiIiIiIiIcf+IiIiIiIiIhx/4iIiIiIiIQSJc/dqIiHH/iIiIiIiIiHH/iIiIiIiIiIcf+IiIiIiIiIhx/4TGUcWa7/iIiIiIiIiIcf+IiIiIiIiIhx/4iF3o0xeIiHH/iIiIiIiIiIcf+IiIiIiIiIg6ZfS2mguIhx/4iIiIiIiIiHH/iIiIiIiIiIcf+D2z3rNMIYhx/4iIiIiIiIiHH/iIiIiIiIiHE7/Ym0AnaIiIiIiIcf+IiIiIiIiIcf+IiIiIiIOqK1tl1KiHH/iIiIiIiIiHH/iIiIiIiIiIcf+EmLzHdDiIiIiIiIiHH/iIiIiIiIiIcf+IiIiEIQHO7+iIiIiIiIhx/4iIiIiIiIiHH/iIiIiIiIiIcf+IiIiIiIiIcf+IiIiIiIg7vSG2Qt7/iIiIiIiIiHH/iIiIiIiIiIcf+IiIMZojv2XciIhx/4iIiIiIiIhx/4iIiIiIiIiCA8ABoNP/6IiIiIiIiIcf+IiIiIiIiIcf+IiIiIiIiIhx/4iIiIiIiIiHH/iIiIiIQhAc7v6IiIiIiIcf+IiIiIiIiIhx/4iIiIiIiIgwO7Ow1EyIiIiIiIiHH/iIiIiIiIiIcf+IiIhOqbwlZIiHH/iIiIiIiIiHH/iIiIiIiIiIcf+DWGEbt57oiIiHH/iIiIiIiIiHH/iIiIiIiIiDTwJLwP24iIiIcf+IiIiIiIiIhx/4iIiIiIiIhx/4iIiIiIiIiHH/iIiIiIiIhKXhx6Hv+IiIiIiIiIhx/4iIiIiIiIiHH/iIiDITt77sSIiHH/iIiIiIiIiIcf+IiIiIiIiIhcVdSqiIiIiIiHH/iIiIiIiIiIcf+IiIiD+5YrFGnYiIiIiIcf+IiIiIiIiIcf+IiIiIhQjNCDiIiIiIiIiHH/iIiIiIiIiHH/iIiIiIiIiIcUKjHNXOiIcf+IiIiIiIiIcf+IiIiIiIiIhxMohBvXe+iIiIiIiIhx/4iIiIiIiIiHH/iIiIiITQR8P7iIiIcf+IiIiIiIiIhx/4iIiIiIiIhx/4PKcHtFj4iIhx/4iIiIiIiIiHH/iIiIiIiIiHH/X3zRg4iIiHH/iIiIiIiIiIcf+IiIiIiIiINWn2u5YJiIiIiIiIiIcf+IiIiIiIiIhx/4iISWBsefmIiHH/iIiIiIiIiIcf+IiIiIiIiIhx/1nB1z6IiIiIiIcf+IiIiIiIiIhx/4iIiIiD7XHLIo44iHH/iIiIiIiIiIcf+IiIiIiIiIcf9BnBz2PoiIiIiIiIhx/4iIiIiIiIhx/4iIiD6DhrJ8eYiIiHH/iIiIiIiIiIcf+IiIiIiIiINlkCuqb9iIiIhx/4iIiIiIiIhx/4iIiIiIiIRKMcxc6IiIhx/4iIiIiIiIhx/4iIiIiIiIiHH/iIiIiIiIiIcf+IiIiIiIiIcf+IiIiIiIiIhx/4iIiIiIiIiHH/iIiIiIiIiHH/iIiIiIiIiIcf+IiIiIiIiIhx/4hOC1wvSoiIiIiHH/iIiIiIiIiIcf+IiIiIiIgxsVu/TqSIiIiIiIcf+IiIiIiIiIhx/4iIiIiIiIhx/4iIiIiIiIiHH/iIiIiIiIiIcf+IiIiIOUwTt7PsiIiIiHH/iIiIiIiIiIcf+IiIiIiIiESjHMXOiIiHH/iIiIiIiIiIcf+IiIiIiIiIhEoxzFzoiHH/iIiIiIiIiIcf+IiIiIiIiIhx/4OMY2uDnJiIhx/4iIiIiIiIhx/4iIiIiIiIiHH/iITgtcL0qIiIiIhx/4iIiIiIiIhx/4iIiIiIiIiHH/iIiIiIiIiIcf9WutpFiIiIcf+IiIiIiIiIhx/4iIiIiIiDLiAb4d/oiIiHH/iIiIiIiIiHH/iIiIiIiIg0dgG8if6Ihx/4iIiIiIiIiHH/iIiIiIiIiHH/iIiIiIhNZRw5roiIiIhx/4iIiIiIiIhx/4iIiIiIiIiDpesbahToiIiIiIiIiHH/iIiIiIiIiHH/iIiIMQXyv/oNcf+IiIiIiIiIcf+IiIiIiIiIhx/4iIiIiIiIiHH/iIiIiIiIiHH/iIiIiIiIiIcf+IiIhHjfyXIIiIiIiIiIiHH/iIiIiIiIiHH/iIiIT/gcEH6IiIiIiHH/iIiIiIiIiHH/iIiIiIiFKT3mxx/4iIiIiIiIiHH/iIiIiIiIiHH/iIiIiIhDICzd/Yhx/4iIiIiIiIhx/4iIiIiIiIiHH/iIiIiE6pvCVkhx/4iIiIiIiIhx/4iIiIiIiIiHH/iErRHGLuhx/4iIiIiIiIhx/4iIiIiIiIiHH/iIiE51LCitiIcf+IiIiIiIiIhx/4iIiIiIiIiHH/iIiIiIiIiHH/iIiIiIiIiIcf+IiIiIhLcHxY+IiIiIcf+IiIiIiIiIhx/4iIiIiIiIg8lQq0avWIiIiIiIhx/4iIiIiIiIhx/4iIiIiEK+bOQZiIiIiIcf+IiIiIiIiIcf+IiIiIiIg4BJi4+2eIiHH/iIiIiIiIiIcf+IiIiIiIiIhxR2l8iWiIiIiIiIhx/4iIiIiIiIiHH/iIiIiIiIQ6ws1T2IiIiIhx/4iIiIiIiIhx/4iIiIiIiD6PPrJwwYiIiIhx/4iIiIiIiIiHH/iIiIiIiDCDkbCMboiIiIiHH/iIiIiIiIiHH/iIiIiIiIOGCjuJ9ciIiIiIiIiHH/iIiIiIiIiIcf+IiIiEd7vJhEhx/4iIiIiIiIhx/4iIiIiIiIiHH/iIiIiIiIO8bytTkNiIiIiIcf+IiIiIiIiIhx/4iIiIiIg9OAGzx/6Ihx/4iIiIiIiIiHH/iIiIiIiIiIcf80a0K8lL1x/4iIiIiIiIiHH/iIiIiIiIiHH/iIN0UzubrMcf+IiIiIiIiIhx/4iIiIiIiIhx/4iIiIiIiIiHH/iIiE2ZrDZliIiIiIiIhx/4iIiIiIiIhx/4iIiIiIiIg6H2K24J1x/4iIiIiIiIiHH/iIiIiIiIiHH/iIiIOzoxtcXOiIiIiIiIiHH/iIiIiIiIiIcf+IiIiIiIiIXFXUqoiIiIiIiHH/iIiIiIiIiIcf+IiIiIhMq+xFQYiIhx/4iIiIiIiIiHH/iIiIiIiIiHH/hCMmzs2YiIiIcf+IiIiIiIiIhx/4iIiIiIiIhxNnJCuY29iIiIhx/4iIiIiIiIhx/4iIiIiIiIP8fIsTg3iIiIiHH/iIiIiIiIiHH/iIiIiIiIg5D1K38K2IiIiIiHH/iIiIiIiIiIcf+IiIiIiDAV57D6GIiIcf+IiIiIiIiIcf+IiIiIiIiIhx/4iIiIiIiIiHH/iIiIiIiIiHH/iIiIiIiIiIcf+INTxGu8O5iIiIiHH/iIiIiIiIiHH/iIiIiIiIiIcf+IiIiIiIiIhx/4iIiIiIiIhx/zQc4rzjHYiIiIiIhx/4iIiIiIiIhx/4iIiIiIiIhGNxysjoiHH/iIiIiIiIiHH/iIiIiIiIiIcf+IiIPuYTshnsiIiIiIiIiIcf+IiIiIiIiIcf+IiIiIiIiIhx/4iIiIiIiIiHH/iIiIiIiDWYUbtnroiIiIhx/4iIiIiIiIiHH/iIiIiIiIiIQCtsDkmIiHH/iIiIiIiIiIcf+IiIiIiIiIhxWlXVqoiIiIiIcf+IiIiIiIiIhx/4iIiIiIiIiHH/iIiDIXkb7oboiIiIiIiIcf+IiIiIiIiIcf+IiIiExuLEkdiIiIiIiIhx/4iIiIiIiIiHH/iIiIg1TJm7s2aIiIiIiIcf+IiIiIiIiIhx/4iIiIiIhDtVzUqoiHH/iIiIiIiIiIcf+IiIiIiIiIhx/4iIiIRG3cySKIiIiIiIiIhx/4iIiIiIiIhx/4iINlUouqrXiIiIiHH/iIiIiIiIiHH/iIiIiIiIg5hZu3emSIiIhx/4iIiIiIiIhx/4iIiIiIiIiD54abOHlv+IiIiIiIiIhx/4iIiIiIiIhx/4iIiIg1GvW75QqIiIiIiIiIhx/4iIiIiIiIhx/4iIRbMstM2IiIhx/4iIiIiIiIhx/4iIiIiIiIJ0YhGpud7oiIiIhx/4iIiIiIiIhx/4iIiIiIiIP6oNsVXyiIiIiIiIhx/4iIiIiIiIiHH/iIiIiDgfpbjgWoiIiHH/iIiIiIiIiIcf+IiIiIiIiIhx/1a62kWIiIhx/4iIiIiIiIiHH/iIiIiIiIiIcf+IiIiIiIiIcf+IiIiIiIiIhx/4iIiDitVLhSq4iIiIiIiIhx/4iIiIiIiIiHH/iIiIgwvLawU0mIiIhx/4iIiIiIiIiHH/iIiIiIiIg81gO1Kfz/iIiIiIiIiHH/iIiIiIiIiIcf+IiIhIyhyDXoiIiIhx/4iIiIiIiIiHH/iIiIiIiIiIcf+IiIiIiIiIcf+IiIiIiIiIhx/4iIiIhEoxzFzoiIiIiIcf+IiIiIiIiIhx/4iIiIiIQr5s5BmIiIiHH/iIiIiIiIiIcf+IiIiIiIiCN+cBrYGP6HH/iIiIiIiIiIcf+IiIiIiIiIhx/4iISl4cah6IiIiIcf+IiIiIiIiIhx/4iIiIiIiIhx/4iIiIiIiIiHH/iIiIiIiIhQjNCDiIiIiIcf+IiIiIiIiIhx/4iIiIiIiCg1PRqMrC6IiIiIiIiHH/iIiIiIiIiHH/iIiIiIiE4LXC9Khx/4iIiIiIiIiHH/iIiIiIiIiHH/iIiIPIcCtXj9/4iIiIiIiIiHH/iIiIiIiIiIcf+IiIiE/4HBB+iIiIiHH/iIiIiIiIiIcf+IiIiIiIiIcTI8ib3DdoiIiIiIiHH/iIiIiIiIiHH/iIiIiE6HbCeJiIiIiIiIiHH/iIiIiIiIiHH/iIiIg4uHG4R46IiIiIiIhx/4iIiIiIiIhx/4iIiIiIiIiHH/hK0Rxi7ohx/4iIiIiIiIhx/4iIiIiIiIiHH/iIiIiIiIgx0AS/L/uIiIiIhx/4iIiIiIiIiHH/iIiIiIiEVJXLtqhx/4iIiIiIiIiHH/iIiIiIiIiIcf+IiDR2AbyJ/oiIiIiIhx/4iIiIiIiIiHH/iIiIiIhUJ93Y/4iIiIiIiIhx/4iIiIiIiIiHH/iIiESjHMXOiIiIiIiIhx/4iIiIiIiIiHH/iIiIiIQVbs+pGIiIiIcf+IiIiIiIiIhx/4iIiIiIiIhx/4iIiIhLH8xeA4iIiHH/iIiIiIiIiHH/iIiIiIiIiIcUnRHGLuiIhx/4iIiIiIiIhx/4iIiIiIiIiHH/iIiIg0mPK8Zw2IiIiIiIiHH/iIiIiIiIiIcf+IiIiIhD0MzS84iIiIiIiHH/iIiIiIiIiIcf+IiIiIiDdgo7qfXP+IiIiIiIiIhx/4iIiIiIiIhx/4iIg9bJGzk26IiIiIiHH/iIiIiIiIiIcf+IiIiIQyAs3f2Ihx/4iIiIiIiIiHH/iIiIiIiIiIcU0LXC9KiIiIiIiIcf+IiIiIiIiIhx/4iIiIiIiIiHH/iIiIiIiIiHH/iIiIiIiIiITeEsMe2IiIiIiIhx/4iIiIiIiIiHH/iIiIiIiEY3HKyOiIiHH/iIiIiIiIiIcf+IiIiIiIiIO5f2tWgJcf+IiIiIiIiIcf+IiIiIiIiIhx/4iIiEj+rIAViIiIiIcf+IiIiIiIiIcf+IiIiIiIOnjvtocQiIhx/4iIiIiIiIiHH/iIiIiIiIiIcTaJF7l26IiIiIiIiHH/iIiIiIiIiIcf+IiIiIhJ7GxxOYiIiIiHH/iIiIiIiIiIcf+IiIiIiIiDD9UbASroiHH/iIiIiIiIiIcf+IiIiIiIiIhx/zBEQrDLvYiIcf+IiIiIiIiIhx/4iIiIiIiIhx/4iIiIhLZ0xZi4iIiIiIiIiHH/iIiIiIiIiIcf+IiIRjccrI6IiIiIiIcf+IiIiIiIiIhx/4iIiIiIiIhxM7QevEvhiIiIiIiIcf+IiIiIiIiIcf+IiIiIRu6csRb/iIiIiIiIiIcf+IiIiIiIiIhx/4hIyhyDXoiIiIiIiHH/iIiIiIiIiIcf+IiIhZTtexiIiIiIiIiIcf+IiIiIiIiIhx/4iDy5R7RGuIiIiIiIiIhx/4iIiIiIiIiHH/iIiIiIiIiIcf+IiIiIiIiIcf+IiIiIiIiIhx/4iIiIiIiIiHFHcqyI1YiIiHH/iIiIiIiIiHH/iIiIiIiIPPj0tAcLiIiHH/iIiIiIiIiHH/iIiIiIiIiIcf8+wjSyPcuIiIiIiIcf+IiIiIiIiIcf+IiIiIiIhQjNCDiIiIiIiHH/iIiIiIiIiHH/iIiIiIiIiIO4DDtX88iIiIiIhx/4iIiIiIiIiHH/iIiIiIhbVdaq/4iIiIiIiIiHH/iIiIiIiIiIcf+IiIg/7fKxEg2IiIiIiIcf+IiIiIiIiIcf+IiIiIiINPmSvAZtiIiIiIiIcf+IiIiIiIiIhx/4iIiIiFtV1aqHH/iIiIiIiIiHH/iIiIiIiIiIcf+IiIiIiIiIhx/4iIiIiIiIhx/4iIiIiIiIiHH/iIiIiIiDwUZbTrmoiIiIiIiHH/iIiIiIiIiIcf+IiIiIiIiIcf+IiIiDf107kKLIiIiHH/iIiIiIiIiIcf+IiIiIiIiIcf+E0EfD+4iIiIiIiIiHH/iIiIiIiIiHH/iIiIiIiDpKhLa1e4cf+IiIiIiIiIhx/4iIiIiIiIhx/4iIiIiIiIiHH/iDlBt7e+SIiIiIhx/4iIiIiIiIhx/4iIiIiIiIg6Z+G2mB6IiIiIhx/4iIiIiIiIiHH/iIiIiIiIiD74sbIHTohx/4iIiIiIiIhx/4iIiIiIiIiHH/iINL95vECGiIiIiIiIiHH/iIiIiIiIiIcf+IiIPUiys7dNhx/4iIiIiIiIiHH/iIiIiIiIiHH/iIiIiIiIiIcf+IiIiIiD0r9rPUCYhx/4iIiIiIiIhx/4iIiIiIiIiHH/iIiIRVKMutdx/4iIiIiIiIiHH/iIiIiIiIiIcf+IiIPk1HsrK4iIiIiIhx/4iIiIiIiIiHH/iIiIiIiIiIcf+IiIiIiIiIcf+IiIiIiITvE8IOyIiIiHH/iIiIiIiIiIcf+IiIiIiIg5Xw63oPGHH/iIiIiIiIiIcf+IiIiIiIiIhx/4iElXPHqMiIiIiIiIcf+IiIiIiIiIcf+IiIiIiEjKHINeiIiHH/iIiIiIiIiHH/iIiIiIiIiIcf82QZy6vmOIiIiIiIcf+IiIiIiIiIcf+IiIiIiIiDPMJb0z2oiIiIhx/4iIiIiIiIiHH/iIiIiIiIiHFGyhyjXv+IiIiIiIiIhx/4iIiIiIiIhx/4iIiIMbOmv0xZiIhx/4iIiIiIiIiHH/iIiIiIiIiHH/hFNxzMjv+IiIiIiIiIhx/4iIiIiIiIhx/4iIhAt4wVh/+IiIiIiIiIcf+IiIiIiIiIhx/4iIg2e1K6hK2Ihx/4iIiIiIiIiHH/iIiIiIiIiHH/g0fYK8gn2IiIiIiIiHH/iIiIiIiIiHH/iIiIiIiEnsbHE5iIiIiHH/iIiIiIiIiHH/iIiIiIiIiIcVzo0xeIiIiIhx/4iIiIiIiIhx/4iIiIiIiIiEvRHFLuiIiHH/iIiIiIiIiHH/iIiIiIiIiIcUJCfNvYcf+IiIiIiIiIcf+IiIiIiIiIhx/4iIStEccu7/iIiIiIiIiHH/iIiIiIiIiIcf+IiIRjccrI6IiIiIiIcf+IiIiIiIiIhx/4iIiIiDkYgrfnfYiIiIcf+IiIiIiIiIhx/4iIiIiIiIMesRvxTuiIiIhx/4iIiIiIiIiHH/iIiIiIiIg/WMKxpz2HH/iIiIiIiIiHH/iIiIiIiIiIcf+IiIiIMwzSvfMtiIiIiIiHH/iIiIiIiIiIcf+IiIiIiDxqRrSVuYcf+IiIiIiIiIcf+IiIiIiIiIhx/4iIgkZmka2Zlu/4iIiIiIiIiHH/iIiIiIiIiHH/iIiISGl8iWiIiIhx/4iIiIiIiIhx/4iIiIiIiIg+wtWyPSqIiIiIiIiIcf+IiIiIiIiIhx/4iIiFtV1aqIhx/4iIiIiIiIiHH/iIiIiIiIiIcf+IiIiIiIiIcf+IiIiIiIiIhx/4iIiIiIiIiHH/iINDivvMdQiIiIiIiIiHH/iIiIiIiIiIcf+IiIiIiIhZwdc+cf+IiIiIiIiIcf+IiIiIiIiIhx/4iIiEMgLN39iIiHH/iIiIiIiIiIcf+IiIiIiIiIhxJnckKpiNvYiIiIiIiIcf+IiIiIiIiIcf+IiIiIMGY0sKnLhx/4iIiIiIiIiHH/iIiIiIiIiHH/iIiDCGObCJxoiIcf+IiIiIiIiIcf+IiIiIiIiIhx/4iIiIiIiIiHH/iIhUJ9zYiIhx/4iIiIiIiIiHH/iIiIiIiIiIcf9N8Tww7Icf+IiIiIiIiIhx/4iIiIiIiIhx/4iIiEKsLPU9/4iIiIiIiIhx/4iIiIiIiIiHH/iIiIiIiIiIcf+IiIiIiIiIcf+IiIiIiEwWvE6Uhx/4iIiIiIiIiHH/iIiIiIiIiHH/iIMOKisS1d/4iIiIiIiIhx/4iIiIiIiIiHH/iIiINI00vXLL/4iIiIiIiIhx/4iIiIiIiIiHH/iIiIiIiIiIcf+IiIiIiIiIcf+IiIiIiIiIhx/4iIiIiD7vgbIQfoiIiIiIiIcf+IiIiIiIiIhx/4iIiIiIiIhx/4iIiIhEoxzFzoiIiIiIhx/4iIiIiIiIhx/4iIiIiIPDEhtM7eiIiIiHH/iIiIiIiIiHH/iIiIiIiIiISWl8eWiIiIiIiIiHH/iIiIiIiIiIcf+IiIiIiF7o0heIiIiIiIiIcf+IiIiIiIiIhx/4iIiD74sbIHToiIiIiIcf+IiIiIiIiIcf+IiIiIiITA2MTyeIiIhx/4iIiIiIiIiHH/iIiIiIiIiIcf+IiIiIiIiIcf+IiIiIiIiIhx/4iIiIiDozUbbMroiIiIiIiIhx/4iIiIiIiIhx/4iIiISvx8YDiIhx/4iIiIiIiIhx/4iIiIiIiIiHH/hFsyy0zYiIiIhx/4iIiIiIiIiHH/iIiIiIiIiIcf9KXhxqHoiIiIiIiHH/iIiIiIiIiIcf+IiIiIiIiIcf+IiIiIiIiIhx/4iIiIiIiIPmOBs5x+/4iIiIiIiIiHH/iIiIiIiIiIcf+IiIiELHnOOGiIhx/4iIiIiIiIhx/4iIiIiIiIiHH/iIiIiIiIiIcUwEfD+4iIiIiIiIiIcf+IiIiIiIiIhx/4iIiDl6freFgYiIiIiIiIhx/4iIiIiIiIhx/4iIiIT/gcEH6IiIiIhx/4iIiIiIiIhx/4iIiIiIiIV7rZRYiIiIiIhx/4iIiIiIiIhx/4iIiIiIhH3FySOnH/iIiIiIiIiIcf+IiIiIiIiIcf+IiD2VxrNqOYiIhx/4iIiIiIiIhx/4iIiIiIiIiHH/hDICzd/YiIiIiIcf+IiIiIiIiIhx/4iIiIiIhEoxzFzoiIiIcf+IiIiIiIiIhx/4iIiIiIiIhFxWyzqYiIiIhx/4iIiIiIiIiHH/iIiIiIiIiIcf+IiIiIS5vcVkKIiIiIiIiIhx/4iIiIiIiIhx/4iIiIiIiEraLGJdiIiIiIhx/4iIiIiIiIiHH/iIiIiIiIiIcf+IiIiIiIiIcf+IiIiIiIiIhx/4iIiIiIiIiHFENxy8jnH/iIiIiIiIiIcf+IiIiIiIiIhx/4iIiIiIiIhx/4iIiIiIiIiHH/iIiIiIiIiIcf+IiIiIiIhQjNCDiIiIiIhx/4iIiIiIiIiHH/iIiIiIg8ftG0gS6HH/iIiIiIiIiIcf+IiIiIiIiIcf+IiEY3HKyOiIiIiIiIhx/4iIiIiIiIhx/4iIiIiIiIiHH/iIiIiIiIiIcf+IiIiIiIiIcf+INBgJvef2/4iIiIiIiIiHH/iIiIiIiIiIcf+IiIiDunSrVYtYiIiIiIiIiHH/iIiIiIiIiHH/iIiIiE36TDBbiIiIiIiIhx/4iIiIiIiIiHH/iIiIiIiIiHH/iIiIiIiIiIcf+IiIiIiIiIhx/4Oz3YtcIniIiIhx/4iIiIiIiIiHH/iIiIiIiIiHE8wtWzPSqIiIiIiIhx/4iIiIiIiIiHH/iIiIiIOj9ntsCYiIhx/4iIiIiIiIiHH/iIiIiIiIiIcf+IRMVsw6mIhx/4iIiIiIiIiHH/iIiIiIiIiIcf+IiIiIiIiIcf+IiIiIiIiIhx/4iIiIiIiIiHH/iE51LCitiIiIcf+IiIiIiIiIhx/4iIiIiIiIhx/4iIiIiIiIiHH/iIiIiIiIiIcf+IiIiIhSk95shx/4iIiIiIiIiHH/iIiIiIiIiIcf+IiIiIiIiIcf+IiIRu6coRaIcf+IiIiIiIiIhx/4iIiIiIiIiHH/iIQRAc/v5x/4iIiIiIiIiHH/iIiIiIiIiIcf+IiIiE+XfBaIiIiHH/iIiIiIiIiIcf+IiIiIiIiIcf+C8YdBoeeL6IiIiIiHH/iIiIiIiIiIcf+IiIiIiIQZwc9j6Icf+IiIiIiIiIhx/4iIiIiIiIiHH/g3Q+e5vBiIiIiIiIiIcf+IiIiIiIiIcf+IiIiIhK41xhyoiIiIcf+IiIiIiIiIhx/4iIiIiIiIhx/z7LorI0XYiIiIiIiIcf+IiIiIiIiIhx/4iIiIiIhe6NIXiIiIiIiIhx/4iIiIiIiIiHH/iIiIiIiIiIcf+IiCXb8hqyQN6Ihx/4iIiIiIiIiHH/iIiIiIiIiHH/iIiEjKHINeiIiIiIhx/4iIiIiIiIhx/4iIiIiIiIiHH/iIiIiIiDHpJL8W24iIhx/4iIiIiIiIhx/4iIiIiIiIiHH/iIhd6NMXiIhx/4iIiIiIiIhx/4iIiIiIiIiHH/iIiIiIiIiIcf+IO2zUtZMriIiIiIiIhx/4iIiIiIiIiHH/iIiIiIOkMDtrz8iIiHH/iIiIiIiIiIcf+IiIiIiIiIcf+IiIW1XVqoiIhx/4iIiIiIiIiHH/iIiIiIiIiHH/iIg2Kga61fmIiIiIiHH/iIiIiIiIiHH/iIiIiIiIQZwc9j6Icf+IiIiIiIiIcf+IiIiIiIiIhx/4g4h4i4eHeIiHH/iIiIiIiIiIcf+IiIiIiIiIhx/00EfD+4iIiIiIiIiHH/iIiIiIiIiIcf+IiIiIiIWU7XsYiIiIiIcf+IiIiIiIiIhx/4iIiIiIiE4LXD9K/4iIiIiIiIiHH/iIiIiIiIiIcf+IiIg1YOa7nxmIiHH/iIiIiIiIiHH/iIiIiIiIiIcf+IiE6pvCVkiIiHH/iIiIiIiIiHH/iIiIiIiIiIcf+IiIiIiIiIhx/4Sx/MXgOIiIiIiIhx/4iIiIiIiIiHH/iIiIiIiIiHFJBqxvlYiIcf+IiIiIiIiIhx/4iIiIiIiIiHH/iDrxFbYO6nH/iIiIiIiIiIcf+IiIiIiIiIcf+IiINoulunRaiIiIiIiIcf+IiIiIiIiIcf+IiIiIiIiE7xPCDsiIiHH/iIiIiIiIiIcf+IiIiIiIiIhx/4iIiIiIiIhxR9NMgsuIiIiIhx/4iIiIiIiIiHH/iIiIiIiIiIcf+IiIhEoxzFzoiIiIiIiHH/iIiIiIiIiIcf+IiIiIiIiIcf+IiIiIiIiIhx/4iIiIiIiIiHH/iF3o0xeIiIcf+IiIiIiIiIhx/4iIiIiIiIiHH/iIiIiIiIiHH/iIiIiIiIiIcf+IiIiIiIiIhx/4iIiIiIiIhTk91siIiIiIiIhx/4iIiIiIiIiHH/iIiIiIiIiHH/iIiIiIiIiIcf+IiIiIiIiIhx/4iIiIiIiIhxQaws5T2IiIhx/4iIiIiIiIhx/4iIiIiIiIiHH/iIiIiIiIiIcf+IiFnB1z6IiIiHH/iIiIiIiIiIcf+IiIiIiIiFUn29iIiIiIiIhx/4iIiIiIiIiHH/iIiIiIiIiIcf+IiIiIiIiIcf+IhBIlz92oiIiIiIiIhx/4iIiIiIiIiHH/iIiIg9F2uz6JSIiHH/iIiIiIiIiHH/iIiIiIiIiIcf+IiCtHVRpriq7/iIiIiIiIiHH/iIiIiIiIiIcf+IiIiCryAxpg386IiIiIiIiHH/iIiIiIiIiIcf+IiIiIg35SK5Gt2IiIiIiIhx/4iIiIiIiIiHH/iIiIiIiEzhLFHt/4iIiIiIiIiHH/iIiIiIiIiHH/iIiIiIRKMcxc6IiIiIiHH/iIiIiIiIiHH/iIiIiIiIiIcf+IiIiIiIiIhx/4iIiIiIiIhx/4iINAPCvPw9iIiIiIiIhx/4iIiIiIiIiHH/iIiIiIiDqkorZbXYiIiHH/iIiIiIiIiHH/iIiIiIiIiIcf+IhFsyy0zYiIiHH/iIiIiIiIiIcf+IiIiIiIiIhx/4iIiIiIiIhx/4iIiIiIiIiHH/iIiIiIiIiIcf+IiE6QnCb2iIiIiIiHH/iIiIiIiIiHH/iIiIiIiDNOyb2xNoiIiIiIiIcf+IiIiIiIiIcf+IiIiIiIiIhx/4iIiIiIiIiHH/SeNcgcr/iIiIiIiIiHH/iIiIiIiIiIcf+IiIg/JDKx282IiIiHH/iIiIiIiIiIcf+IiIiIiIiINlxLuqO0iIiIiIiIcf+IiIiIiIiIhx/4iIiIiDCDkbCMboiIiIiIhx/4iIiIiIiIhx/4iIiIiIiINnvzuoQMiIiIiIiIcf+IiIiIiIiIhx/4iIiIhEoxzFzoiIiIiIcf+IiIiIiIiIhx/4iIiIiIgxGny/5YOIiIiIiIiHH/iIiIiIiIiHH/iIiIiIgzJVa92qmIiIiIiIhx/4iIiIiIiIhx/4iIiIiIiIiHH/iIiIiIiIiIcf+IiIiIiIiIcf+IiIPlHisq4diIiIiIiIcf+IiIiIiIiIcf+IiIiIhLcHxY+IiIiIhx/4iIiIiIiIhx/4iIiIiIiIiHH/Pu3yshINcf+IiIiIiIiIhx/4iIiIiIiIiHH/iIiDi2hLhJe4iIiIhx/4iIiIiIiIiHH/iIiIiIiIiIcf+IiIiIiIiIcf+IiIiIiIiD5NR7KyuIiHH/iIiIiIiIiIcf+IiIiIiIiIcf+IiIiIiIiIhx/4iIiIiIiIiHH/iIiIiIiIiHH/iIiIiIiIiIcf+IiIiEx3XEiKiIiIhx/4iIiIiIiIhx/4iIiIiIiIiHH/iIiIiIiIiIcf+IiIiIiIiIcf+IiIiIiIiIhcVdSqiIiIiIiIcf+IiIiIiIiIcf+IiIiIiIiIhxWlXVqoiIiIiIhx/4iIiIiIiIhx/4iIiIiIiEdZbJppiIiIiIcf+IiIiIiIiIcf+IiIiIiIiIPlYZsqnmiIiIiIiIhx/4iIiIiIiIhx/4iIiIiIiIiHH/iFa62kWIiIcf+IiIiIiIiIcf+IiIiIiIiIhx/4QBksD22IiIcf+IiIiIiIiIhx/4iIiIiIiIiHH/iIiIiIiIiHH/iIiIiIiIiIcf+IiIiIiIiIhx/4iIiIPNYDtCn8iIiHH/iIiIiIiIiHH/iIiIiIiIiIcf+DwM77TzEIiIiIiIiHH/iIiIiIiIiIcf+IiIiIiIiIcf+IiIiIhd6NQX/4iIiIiIiIiHH/iIiIiIiIiHH/iIiIhFfey4IYiIiHH/iIiIiIiIiIcf+IiIiIiIiIhxSfx8YDiIiIiIiHH/iIiIiIiIiIcf+IiIiIiIiDBUlbG7av+IiIiIiIiIhx/4iIiIiIiIiHH/iIiIiIiIiHH/g7TYq2snX/iIiIiIiIiIcf+IiIiIiIiIcf+IiIiIiIPaUas1rliIiIcf+IiIiIiIiIhx/4iIiIiIiIhx/0EQHP7+iIhx/4iIiIiIiIiHH/iIiIiIiIiHH/iIiIiIiIiIcf+IiIiIiIiIhx/4iIiIP65FsVG6iIiIiIiHH/iIiIiIiIiIcf+IiIiIiIg6yIG2N36IiIiIiIiIcf+IiIiIiIiIcf+IiIiIg0dgG8if6IiIiHH/iIiIiIiIiIcf+IiIiIiIiIcf+CR1YBrIqf6IiIiIiIcf+IiIiIiIiIhx/4iIiIiIgygr2+fUKIiHH/iIiIiIiIiIcf+IiIiIiIiIcf9M4SxB7YiIiIiIhx/4iIiIiIiIhx/4iIiIiIiIiHH/iIiIiIiIiIcf+IiIiIiIiIcf+ITYdsN4mIhx/4iIiIiIiIiHH/iIiIiIiIiHH/iIiIiIiIiIcf+IiIiIiIiIMYpxv3WOiIcf+IiIiIiIiIhx/4iIiIiIiIiHH/iIRkBMq/uIiIiHH/iIiIiIiIiHH/iIiIiIiIiIcf+IiIiIiIiIhxSuo8UVyIiIiIiIiIcf+IiIiIiIiIcf+IiIiIIi8RGu0O7nH/iIiIiIiIiIcf+IiIiIiIiIcf+IiIiIiIiIhx/4iIiIiIiIiHH/iIiIiIiIiHH/iINbKPu01wiIcf+IiIiIiIiIcf+IiIiIiIiIhx/4iDLFo746XIiHH/iIiIiIiIiIcf+IiIiIiIiIhx/4iIiIiIiIhx/4iIiIiIiIiHH/iIiIiIiIiIcf+IhOsuw00f+IiIiIiIiIhx/4iIiIiIiIhx/4iIhJ2ixyXYcf+IiIiIiIiIcf+IiIiIiIiIhx/4iIMWJav52liIiIiIiIcf+IiIiIiIiIhx/4iIiIiIhEQnzL2IiIcf+IiIiIiIiIhx/4iIiIiIiIhx/4iDiLYrh0nYiIiIiIiIcf+IiIiIiIiIhx/4iIiIiIiIhx/4iIiIgzWea9phmIiIiIiIiIcf+IiIiIiIiIhx/4iIiIiIiIhx/4iIiIiIiIiHH/iIiIiIiIiIcf83i2K6dJ3/iIiIiIiIiHH/iIiIiIiIiIcf+IiIiIgj/Sga0C1+iIcf+IiIiIiIiIhx/4iIiIiIiIiHH/iIStEccu7/iIiIiIiIiIcf+IiIiIiIiIhx/4iIiIiIiINhZ6u+mF/4iIiIiIiIiHH/iIiIiIiIiIcf+IiIiIgy8rK+DU1x/4iIiIiIiIhx/4iIiIiIiIiHH/iIiIiIiIiIcf+IiIiIiIiIcf+IiIiIiIiIhx/4iIiIiIiIhHWWyaaYiIiHH/iIiIiIiIiIcf+IiIiIiIiIhx/4g192K8CJ3/iIiIiIiIiHH/iIiIiIiIiIcf+IiIiIg6VaG2ql6HH/iIiIiIiIiIcf+IiIiIiIiIcf+IiIiIg49TK4Cs2IiHH/iIiIiIiIiHH/iIiIiIiIiIcf+IiIQSJc/dqIiIiIiIhx/4iIiIiIiIhx/4iIiIiIiIiHH/iIg13JO7I2yIiIiHH/iIiIiIiIiIcf+IiIiIiIiIhAp3wGiIiIiIiIiIhx/4iIiIiIiIiHH/iIiIiIiIiHH/iIiIiIiIiIcf+IiIiIiIiIhx/4iIiIiIiDW6Q7tFvIiIiIiIiHH/iIiIiIiIiHH/iIiIiIiIOUwTt7PsiIiHH/iIiIiIiIiIcf+IiIiIiIiIcf+IMGAPsK/wiIiIiIhx/4iIiIiIiIiHH/iIiIiIiDIF8r76DYiIiIiIhx/4iIiIiIiIhx/4iIiIiIiIiHH/iIiIiIiIiIcf+IiIiIiIiIcUXDPKPMiHH/iIiIiIiIiHH/iIiIiIiIiIcf+IhLbixZHXH/iIiIiIiIiIcf+IiIiIiIiIhx/4iIiEeN/JcgiIiIiIiIiHH/iIiIiIiIiIcf+IiIiIgy+yG+BN6Icf+IiIiIiIiIhx/4iIiIiIiIiHH/iIPN9xtCCOiIiIiIiHH/iIiIiIiIiIcf+IiIiIiIiIcT+307BILIiIiIiIiIcf+IiIiIiIiIhx/4iIiIiITBa8TpRx/4iIiIiIiIiHH/iIiIiIiIiIcf+IiIg3Wry5pUOIiIiIiIiIhx/4iIiIiIiIhx/4iIiIiIMnmNvoZyiIiIiIiIcf+IiIiIiIiIhx/4iIiIiIiIhx/4iIiIiIiIiHH/iIiIiIiIiIcf+IiIiIgytfG+Sg6IiIhx/4iIiIiIiIhx/4iIiIiIiIiHH/RODcwfKIiIiIiIhx/4iIiIiIiIiHH/iIiIiEgI3I9ycf+IiIiIiIiIhx/4iIiIiIiIiHH/iIiE1lHDmuiIiIiIiIcf+IiIiIiIiIhx/4iIiIiIiINHYBvIn+iHH/iIiIiIiIiIcf+IiIiIiIiIhx/4iIiIiDhV5LiqG4cf+IiIiIiIiIhx/4iIiIiIiIiHH/iIiIiEr8fGA4hx/4iIiIiIiIiHH/iIiIiIiIiHH/iIiIiIiDheU7ihrIhx/4iIiIiIiIiHH/iIiIiIiIiIcf+IiFhO2LFx/4iIiIiIiIiHH/iIiIiIiIiIcf+IiIiIiEwWvE6Ucf+IiIiIiIiIhx/4iIiIiIiIiHH/iIiIiIMZojsHXc/4iIiIiIiIiHH/iIiIiIiIiIcf+IiIiEY3HKyOiIiIiIcf+IiIiIiIiIhx/4iIiIiIiIT45MFxuIiIcf+IiIiIiIiIhx/4iIiIiIiIiHH/hIyhyDXoiIiIiIiIcf+IiIiIiIiIhx/4iIiIiDUv3bvQIoiIiIiIiIhx/4iIiIiIiIiHH/iIiIiDigDLhf83H/iIiIiIiIiIcf+IiIiIiIiIhx/4iIiIOyS4tdtHiIiIhx/4iIiIiIiIiHH/iIiIiIiIiIcf+EJdzOojiIiIiIiIhx/4iIiIiIiIiHH/iIiIiIiD9IEbG37oiIiIiIhx/4iIiIiIiIiHH/iIiIiIiIiDxcgbSjfoiIiIiIcf+IiIiIiIiIcf+IiIiIiIiIhxJm/yGpkA3oiIiHH/iIiIiIiIiIcf+IiIiIiIiIhx/4TaLcNdKIiIiIiHH/iIiIiIiIiIcf+IiIiIiIiIQ7Vc1Kpx/4iIiIiIiIiHH/iIiIiIiIiIcf+IiIiIiIiIcf+IiIiIiIiIhx/4iIiIiIQyAs3f2HH/iIiIiIiIiIcf+IiIiIiIiIhx/4iIiIiC0Nmho/Jl6IiHH/iIiIiIiIiIcf+IiIiIiIiIcf+IiIiF980oP/iIiIiIiIiIcf+IiIiIiIiIcf+IiIiIiIhAsKwF9YiIiIiIhx/4iIiIiIiIiHH/iIiIiIiIiEK+bOQZiIcf+IiIiIiIiIhx/4iIiIiIiIhx/4iDHjXbAsov+IiIiIiIiIhx/4iIiIiIiIhx/4iIiIiIiIiHH/iIhUJ9zYiIiHH/iIiIiIiIiHH/iIiIiIiIiIcf9EvDzEPIiIiIiIiHH/iIiIiIiIiIcf+IiIiIiIiIcf+IiIiIgxxzK/OM2Ihx/4iIiIiIiIhx/4iIiIiIiIiHH/hI7GyBOYcf+IiIiIiIiIcf+IiIiIiIiIhx/4iIQSJc/dqIiIiIiIiHH/iIiIiIiIiHH/iIiIiIiIiIcf+IiIiIiIiIhx/4iIiIiIiIhx/4hHUFyq+v+IiIiIiIiIhx/4iIiIiIiIiHH/iIiINxjFuec6iIiIiIiHH/iIiIiIiIiHH/iIiIiIiIiIXujSF4iIiIiIcf+IiIiIiIiIcf+IiIiIiIiIgzDNK98y2IiIcf+IiIiIiIiIcf+IiIiIiIiIhx/4iIiDAFlLALa3H/iIiIiIiIiHH/iIiIiIiIiIcf+IiIgtJcEaPaPuiIiIiIcf+IiIiIiIiIcf+IiIiIiIiIhxQ7w8xDyIiIiIiIiHH/iIiIiIiIiIcf+IiIiIiIiIcf8txskaM5Nucf+IiIiIiIiIhx/4iIiIiIiIiHH/iIiDhgArif/YiIcf+IiIiIiIiIcf+IiIiIiIiIhx/4iIiIiIiIiHE+0kSxLbuIcf+IiIiIiIiIhx/4iIiIiIiIiHH/iIhEoxzFzoiIiIiIiIhx/4iIiIiIiIiHH/iIiIiIJGpDGslbzoiIcf+IiIiIiIiIhx/4iIiIiIiIhx/4iIhUJ9zYiIhx/4iIiIiIiIiHH/iIiIiIiIiHH/iIiIMFaCsLl9iIiIiIiIcf+IiIiIiIiIcf+IiIiIiIiEV97Lghcf+IiIiIiIiIhx/4iIiIiIiIiHH/iIiIiIiIiHH/iIiIiIiIiIcf+IiIiIiIiIhx/4g7whm1PeaIiIiIhx/4iIiIiIiIiHH/iIiIiIiIiIcVMn3NiIiIiIhx/4iIiIiIiIiHH/iIiIiIiIiIcf9E+fzAYIiIiHH/iIiIiIiIiHH/iIiIiIiIiIcf+IhJ2ixyXYhx/4iIiIiIiIiHH/iIiIiIiIiIcf+IiIiIiIiIcf+IiIiIiIiIhx/4iIiIiIiIiHE9dI+yi3CIiIcf+IiIiIiIiIhx/4iIiIiIiIhx/4iDpxbraOkYiIiIiIiIiHH/iIiIiIiIiHH/iIiIiISXKseNWIiIiIiIiHH/iIiIiIiIiIcf+IiIiIiDNtcr2SjYiIiIiIiHH/iIiIiIiIiIcf+IiIiIiIg+lxKyaO1x/4iIiIiIiIiHH/iIiIiIiIiIcf+IiIiIiIiIcf+IiIiIiIiIhx/4iIiIhSk95siIcf+IiIiIiIiIcf+IiIiIiIiIhx/4iIiIiIiIiHH/iIiIiIiIiHH/iIiIiIiIiIcTDiAb8d/ohx/4iIiIiIiIiHH/iIiIiIiIiHH/iIiEqCvGfUiIiIiHH/iIiIiIiIiIcf+IiIiIiIiIcf+IiIiIiIiIhx/4iIiIiIiIiHH/iIgySyK+tN2IiIiIiIiIcf+IiIiIiIiIhx/4iIiIiIg05Qe8GviIiIiIiIcf+IiIiIiIiIhx/4iIiIiIiIPeihsxdeiIiIiIiHH/iIiIiIiIiIcf+IiIiIiIiIhx/4iINUV2vLqJ/4iIiIiIiIiHH/iIiIiIiIiHH/iIiIiDyXVbRoqoiIiHH/iIiIiIiIiHH/iIiIiIiIiIcf+Ig2KBm61+aIiIhx/4iIiIiIiIhx/4iIiIiIiIiHH/Om7BtpE+iIhx/4iIiIiIiIhx/4iIiIiIiIiHH/iISvx8YDiIiIhx/4iIiIiIiIiHH/iIiIiIiIiIcf8zMNG9zy6Icf+IiIiIiIiIhx/4iIiIiIiIiHH/iIiIQhAc7v6IiIiIiIiIcf+IiIiIiIiIhx/4iIiIiIhM4SxR7f+IiIiIiIiIhx/4iIiIiIiIhx/4iIiIiIiIiHH/iIiIiIiIiIcf+IiIiIiIiIcf+ITGUcWa7/iIiIiIiIiIcf+IiIiIiIiIcf+IiIiIiIiIhx/4iIiIiIiIiHH/iIiIiIiIiHH/iIiIiIO9S3titI/4iIiIiIiIiHH/iIiIiIiIiHH/iIiIhM4SxB7YiIcf+IiIiIiIiIcf+IiIiIiIiIhx/4iIMG+isKBdiIiIhx/4iIiIiIiIiHH/iIiIiIiIiHH/iCf8ASqQP+2IiIcf+IiIiIiIiIhx/4iIiIiIiIiHH/iEY3HKyOiIiIiIiIiHH/iIiIiIiIiIcf+IiIiIhXutlFiIiIiIiIiHH/iIiIiIiIiIcf+IiIiIiDI3lr7IaYiIiIcf+IiIiIiIiIhx/4iIiIiIiIiHFHVzyajP+IiIiIiIiIhx/4iIiIiIiIhx/4iIiIiIiIiHH/iIiIiIiIiIcf+IiIiIiIiIcVGT3myIiIiIiIhx/4iIiIiIiIiHH/iIiIiIiITHdcSIqHH/iIiIiIiIiIcf+IiIiIiIiIhx/4iIiIiIiIhx/4Oh9ituCdiIiIiIiIhx/4iIiIiIiIiHH/iIiIiIiIiHH/iIiIiIMfJUvw2rhx/4iIiIiIiIhx/4iIiIiIiIiHH/iIiIiIiIiIcf+IiIiIiIiIcf+IiDU3sbvIToiIiIiIiIcf+IiIiIiIiIhx/4iIiIiIhE16zChYiIiIcf+IiIiIiIiIhx/4iIiIiIiIiHH/OodFtni6iIiHH/iIiIiIiIiIcf+IiIiIiIiIhx/4iIiEbVfKKoiIiIhx/4iIiIiIiIiHH/iIiIiIiIiHH/iIiIhPLawdJYiIiIiHH/iIiIiIiIiIcf+IiIiIiIiIcf+IiIiIiIiIhx/4iIiIiIiIiHH/iIiIiIiIiHH/iIiIiIiIiIcf+IiIiIiIiIhx/4iIiIiIiIhx/4iIiIiIiIiHH/iIiIiIiIiIcf+IiIiIiIiIcf+IiIiIiIiIgyrMG+Uz6IiIiHH/iIiIiIiIiHH/iIiIiIiIiIcf+IIwDWGt/ynoiIiHH/iIiIiIiIiIcf+IiIiIiIiIhx/4SuNcYcqIiIiIiIiIcf+IiIiIiIiIhx/4iIiIiDvPYbUwnoiIiIiIiIhx/4iIiIiIiIiHH/iIiIiIiEpgbGn5iIiIiIiIiHH/iIiIiIiIiIcf+IiIiIiD+RS7FutIiIhx/4iIiIiIiIiHH/iIiIiIiIiIcf+Ig6l5i2aGeIiIiIiIcf+IiIiIiIiIcf+IiIiIiIiIhxPJ41s2HKiIiIiIiIcf+IiIiIiIiIcf+IiIiIiIgrJQUaXa+uiIhx/4iIiIiIiIhx/4iIiIiIiIiHH/iIiIiIiIiIcf+IiEnaLHJdhx/4iIiIiIiIiHH/iIiIiIiIiHH/iIiIhJi8x3Q4iIiIiHH/iIiIiIiIiHH/iIiIiIiIiIcf9J9ZxwpoiIiIiIiHH/iIiIiIiIiIcf+IiIiIiIPJlCtGa9iIiIhx/4iIiIiIiIhx/4iIiIiIiIiHH/hOC1wvSoiIiIiIhx/4iIiIiIiIhx/4iIiIiIiIg/J3ux2ISIiIcf+IiIiIiIiIhx/4iIiIiIiIhx/4iIiES8PMQ8iIiIcf+IiIiIiIiIhx/4iIiIiIiIiHH/iIiIiIiIiHH/iIiIiIiIiIcUZQXJr6iHH/iIiIiIiIiIcf+IiIiIiIiIcf+IiIiIiIiIhx/4iIiIiIiIiHH/iIiIiIiIiHH/Olo2tqXJiIcf+IiIiIiIiIhx/4iIiIiIiIiHH/iIiIiIiIiHH/Qik87WyIiIiIiIiIcf+IiIiIiIiIhx/4iIiIiIiIiHH/iIiIiIiIiHH/iIiIiIiIiIcf+IiIiIiIiIhx/4iIiIiIiIhx/4iIiIiIiIiHH/iIiIiIiIiIcf+IiIiIiD8ymLHNZ4iIiIcf+IiIiIiIiIcf+IiIiIiIiIhx/4gzHnG94Y6IiIiIiIiHH/iIiIiIiIiIcf+IiIiIiDpMcbazjoiIiHH/iIiIiIiIiIcf+IiIiIiIiIhx/4N1dzuaiMiIiIiIiIiHH/iIiIiIiIiIcf+IiIiIS3B8WPiIiIiIcf+IiIiIiIiIhx/4iIiIiIiIiDN2or2JXYcf+IiIiIiIiIhx/4iIiIiIiIhx/4iIiIhJ9ZxwpoiIcf+IiIiIiIiIhx/4iIiIiIiIiHH/iIiIiIgyvHO+Q4yIcf+IiIiIiIiIhx/4iIiIiIiIiHH/iIiIhGNxysjoiIiIiHH/iIiIiIiIiIcf+IiIiIiIiIcTpxK7WO1Icf+IiIiIiIiIhx/4iIiIiIiIiHH/iIhbVdWqiIiHH/iIiIiIiIiIcf+IiIiIiIiIhx/zBxUbCeroiIiIcf+IiIiIiIiIcf+IiIiIiIiIhx/4NzgpusfW/4iIiIiIiIhx/4iIiIiIiIiHH/iIiIiIiIiIcf+IiIiIiIiIcf+IiIiIiIiIPYyWs3Nphx/4iIiIiIiIiHH/iIiIiIiIiHH/iIiIiIiIiIcf+IiIiIiIiD3NMbMyzoiIhx/4iIiIiIiIiHH/iIiIiIiIiHH/iEvqPFFciIiIiIiHH/iIiIiIiIiIcf+IiIiIiIiIhx/4iIiIiIiIhx/4iIiIiIiIiHH/OWX0t5oLiHH/iIiIiIiIiHH/iIiIiIiIiIcf+IiIiIMP1RsBKuiIiIiIcf+IiIiIiIiIcf+IiIiIiIiIhx/4hP+BwQfoiIiIiIiIcf+IiIiIiIiIhx/4iIiIiIg41D64K8GIiIiIiIiIhx/4iIiIiIiIhx/4iIiIiITodsJ4mIiIiIiIhx/4iIiIiIiIhx/4iIiIiIiD/HyLE4N4iIiIiHH/iIiIiIiIiHH/iIiIiIiIiIcf9K0Rxi7oiHH/iIiIiIiIiHH/iIiIiIiIiIcf+IiIiE+XfBaIiIiHH/iIiIiIiIiIcf+IiIiIiIiIhx/4RvfMsIP/iIiIiIiIiIcf+IiIiIiIiIhx/4iIiIQsec44aIiHH/iIiIiIiIiHH/iIiIiIiIiIcf+IhP+BwQfoiIiIiIiHH/iIiIiIiIiIcf+IiIiIiIhAK2wOSYiIiIcf+IiIiIiIiIhx/4iIiIiIiIiHH/iIiIiIiIiHH/iIiIiIiIiIcf+IiIiIiIiIhx/4iIiIiIiIhx/4iIiIiIiIiHH/hbVdWqiIiIiIcf+IiIiIiIiIcf+IiIiIiIiIhx/4iIiIiIiIiHH/iDcod7nXiIiIiHH/iIiIiIiIiIcf+IiIiIiIiIcf+IgzWzK9pM2IiIiHH/iIiIiIiIiHH/iIiIiIiIiIcf+IhJYGx5+YiIiHH/iIiIiIiIiHH/iIiIiIiIiIcf+IiIhWutpFhx/4iIiIiIiIhx/4iIiIiIiIiHH/iIiIiIg6HXW34or/iIiIiIiIiIcf+IiIiIiIiIcf+IiIiIiIiIhx/4g50bG3Lk6HH/iIiIiIiIiIcf+IiIiIiIiIcf+IiIiIiIiIhx/4iIiIiIiIiHH/iIiIiIiINoulunRaiIhx/4iIiIiIiIiHH/iIiIiIiIiHH/iIiEuSzGbT/4iIiIiIiIiHH/iIiIiIiIiHH/iIiIiIOys6tdTFiIhx/4iIiIiIiIhx/4iIiIiIiIiHH/iIg1GAm75/aIiIiIiIiIcf+IiIiIiIiIcf+IiIiIiIM4/CvnA9/4iIiIiIiIiHH/iIiIiIiIiHH/iIiIiIOciBtzd+hx/4iIiIiIiIhx/4iIiIiIiIiHH/iIiIgzxQK+Ov3/iIiIiIiIiIcf+IiIiIiIiIcf+IiIiIiIiIhx/4iIiIiIiIiHH/iIiIiIS9EcUu6IiIiIiHH/iIiIiIiIiIcf+IiIiIiIiIcf+EMgLN39iIiIiIiHH/iIiIiIiIiHH/iIiIiIiIiIcf+IiIiIiIiIhx/4iIiIiIiEjKHINeiHH/iIiIiIiIiIcf+IiIiIiIiIcf+IiIiIiEnsbHE5iIiIiIcf+IiIiIiIiIcf+IiIiIiIiIhx/4L+XQGhGi/oiIiIiIiIhx/4iIiIiIiIiHH/iIiIiIiISdNMcsuIiIiIiIiHH/iIiIiIiIiHH/iIiIiIiIiDZFdrq6iYiIiHH/iIiIiIiIiIcf+IiIiIiIiIhx/4TBa8TpSIiIiIhx/4iIiIiIiIiHH/iIiIiIiIiIcf+IiIiIiIiIcf+IiIiIg4I0G43L6IiIhx/4iIiIiIiIiHH/iIiIiIiIiIcf+IiIiIiIiIP3jHsoc4/4iIiIiIiIiHH/iIiIiIiIiHH/iIiIiIiIiIcf+IiIiIiIiIhx/4iIiIiIiIhx/4iIP7d1sUiKiIiIiHH/iIiIiIiIiIcf+IiIiIiIiIhx/4WE7YsYiHH/iIiIiIiIiIcf+IiIiIiIiIhx/4iIgtClEaP1ruiIcf+IiIiIiIiIcf+IiIiIiIiIhx/4iIiIUpPebIiIcf+IiIiIiIiIcf+IiIiIiIiIhx/4iIPIPJtHw2iIiIiIcf+IiIiIiIiIcf+IiIiIiIiIhx/4hJYGx5+YiIiIcf+IiIiIiIiIcf+IiIiIiIiIhx/4iIiIiIiIMrXxvkoOiHH/iIiIiIiIiIcf+IiIiIiIiIcf+IiIg45O+4GxCIiIiIiIcf+IiIiIiIiIhx/4iIiIiIiIgzdFe9i6iIiIiIiIiIcf+IiIiIiIiIhx/4iIiIiINypkudWbiIcf+IiIiIiIiIhx/4iIiIiIiIhx/4iIhL82xQyYhx/4iIiIiIiIiHH/iIiIiIiIiHH/iIiIMVTzv6sMiIiIhx/4iIiIiIiIhx/4iIiIiIiIiHH/iIiIiIiIiIcf+ITj/sLAGIiIiIiHH/iIiIiIiIiHH/iIiIiIiIiIcf+CjG4SqDke2HH/iIiIiIiIiHH/iIiIiIiIiIcf+IiIg+soKyTX2IiIiIiIiHH/iIiIiIiIiIcf+IiIiIiIiIhx/4iIiIiIiF7o0heIiIiIiIhx/4iIiIiIiIiHH/iIiIiIiEsGrF+ViIiIiHH/iIiIiIiIiIcf+IiIiIiIiIhFW5y6RoiIiIiIhx/4iIiIiIiIhx/4iIiIiIiIiHH/iIiEZ03KiyiIiHH/iIiIiIiIiIcf+IiIiIiIiIhx/4iIg3uBO5R+yIiIiIiIiHH/iIiIiIiIiIcf+IiIiIiIiINVA1u6/KiIiHH/iIiIiIiIiHH/iIiIiIiIiIcf+IiIOOoVuBXqiIiIiIcf+IiIiIiIiIhx/4iIiIiIiIhx/4iIiIiIiIiHH/iIiIiIiIiIcf+IiIiIiIg7c7m1jEaIiIiIhx/4iIiIiIiIiHH/iIiIiIiIiIcf+IiIiIiIiIcf+IiIiEx3XEiKiIiIhx/4iIiIiIiIiHH/iIiIiIiIiHH/hEQnzL2IiIiIiIiIiHH/iIiIiIiIiHH/iIiIiIhBIlz92oiIiIcf+IiIiIiIiIhx/4iIiIiIiIhx/4glLEAqvTv9iIiIiIiIhx/4iIiIiIiIiHH/iIiIiIiIiDG8FbBT6v+IiIiIiIiIhx/4iIiIiIiIhx/4iIiIiDmyqrdNVYiIiIiIiHH/iIiIiIiIiIcf+IiIiIiIiEMybNzZiIiIiIiHH/iIiIiIiIiIcf+IiIiIiIiEUwPLz8iIiIcf+IiIiIiIiIhx/4iIiIiIiIhx/4iIiIgwtyKwWN2IiIiIiIiHH/iIiIiIiIiHH/iIiIiIiIhNFrw+lIiIiIiIiIiHH/iIiIiIiIiHH/iIiIiIiIO9vatSQliIiIiIiHH/iIiIiIiIiHH/iIiIiIiIiIcSKYrhrWdR6HH/iIiIiIiIiIcf+IiIiIiIiIcf+IiIiDYjhLrce4iIiIiHH/iIiIiIiIiIcf+IiIiIiIiIcf+DGmnL9ZY4iIiIcf+IiIiIiIiIhx/4iIiIiIiIhx/4iIRjccrI6IiIiIiIiHH/iIiIiIiIiHH/iIiIiIiIiIcTxx57OOGHH/iIiIiIiIiIcf+IiIiIiIiIhx/4iIiIhd6NQX/4iIiIiIiIiHH/iIiIiIiIiIcf+IiIiIiIiIcf+IiIiIiIiIhx/4iIiIiIiIiHH/iIW1XVqoiIiHH/iIiIiIiIiIcf+IiIiIiIiIhx/4g9soKzTX1x/4iIiIiIiIiHH/iIiIiIiIiIcf+IiIiIiIM8WjvTpciIiIiIiIcf+IiIiIiIiIcf+IiIiIiIiIM0dIvbi3iIiIiIiIcf+IiIiIiIiIhx/4iIiIiIiIhx/4iIiIiIiIiHH/iIiIiIiIiIcf+IiIiIiIiIcf+IiIVrraRYhx/4iIiIiIiIiHH/iIiIiIiIiHH/iIiIg523y4JIP/iIiIiIiIiIcf+IiIiIiIiIhx/4iIiIiIiIhx/4iIiIiIiIiHH/iIiIiIiIiIcf+EwWvE6UiIiIiIcf+IiIiIiIiIhx/4iIiIiIiIiHH/iDBttbCiSoiIcf+IiIiIiIiIhx/4iIiIiIiIhx/4iISNNMgsuIiHH/iIiIiIiIiIcf+IiIiIiIiIhx/4iIiIiIiIhx/ygFQxqPq85x/4iIiIiIiIiHH/iIiIiIiIiHH/iIiIiINgGSuv5tiIcf+IiIiIiIiIcf+IiIiIiIiIhx/4iIiIQZwc9j6IiIhx/4iIiIiIiIiHH/iIiIiIiIiIcf+IiDY+kbrBboiIiIiIcf+IiIiIiIiIcf+IiIiIiIiIhxPUgRsrfuiIiIhx/4iIiIiIiIhx/4iIiIiIiIiHH/iIiIiIiIiIPcJ3sz2IiIiIiIiIhx/4iIiIiIiIiHH/iIiIiIiISx/MXgOHH/iIiIiIiIiIcf+IiIiIiIiIcf+IiIiIKn10GmgovnH/iIiIiIiIiIcf+IiIiIiIiIhx/4iIiIhGNxysjoiIiIhx/4iIiIiIiIiHH/iIiIiIiIiHH/TwJMH9uIiIiIhx/4iIiIiIiIiHH/iIiIiIiIiIcf8lm6QqtkW9iIhx/4iIiIiIiIiHH/iIiIiIiIiIcf+IPU80s7DLhx/4iIiIiIiIiHH/iIiIiIiIiIcf+IiIhFUoy613H/iIiIiIiIiIcf+IiIiIiIiIcf+IiIiIiIUpPebHH/iIiIiIiIiIcf+IiIiIiIiIcf+IiIiIiIhMd1xIiohx/4iIiIiIiIiHH/iIiIiIiIiHH/iIiIiIRjccrI6IiIiIcf+IiIiIiIiIcf+IiIiIiIiIhx/4iDU+M7vBzIiIiIiIhx/4iIiIiIiIiHH/iIiIiIiIiE/4HBB+hx/4iIiIiIiIiHH/iIiIiIiIiIcf+IiIiIiIiIcf+IiIiIiIiIhx/4iIiIiIiIiHH/iIiIiIiIiHH/iIiIiIiIiCtH9hpbgJ6IiIhx/4iIiIiIiIiHH/iIiIiIiIiHH/iIg7G+a15Blx/4iIiIiIiIiHH/iIiIiIiIiIcf+IiIiIiIiIcf+IiIiIiIiIhx/4iIiIiIiIiHH/iIiIiIiIiHH/iIiIg2WQK6pv2IiIiIiIiIcf+IiIiIiIiIhx/4iIiIiIiIhx/4iIiIg1bJ67k2GIiIiIiHH/iIiIiIiIiIcf+IiIiIiIiDqH5rZ4GYiIiIiHH/iIiIiIiIiIcf+IiIiIiIiIhx/0MgLN39iIiIiIiHH/iIiIiIiIiIcf+IiIiIiIiIcf+Ig2/uO6ARyIiIiIiIiHH/iIiIiIiIiHH/iIiIiIiIiINB8svODThx/4iIiIiIiIiHH/iIiIiIiIiHH/iIiIiIQcC88/SIiIcf+IiIiIiIiIhx/4iIiIiIiIhx/4iIiIiIiIiHH/iIiIiIiIiIcf+IiIiIiIiIcf+IiIPLQRtEvuiIcf+IiIiIiIiIhx/4iIiIiIiIhx/4iIiIiIiIiHH/hC0Mzi84iIcf+IiIiIiIiIcf+IiIiIiIiIhx/4iIiIiIiIiHH/iIiIiIiIiHH/iIiIiEeN/JcgiIiIiIiIhx/4iIiIiIiIiHH/iIiIiIiIhe6NIXiIiIiIiHH/iIiIiIiIiIcf+IiIiIiIiIcURrrLlFhx/4iIiIiIiIiHH/iIiIiIiIiIcf+IiIiIiIgkI3MqzcjNhx/4iIiIiIiIhx/4iIiIiIiIiHH/iIiIiIiIiIcf+IiIiIiIiIcf+IiIiIiIiIhOh2wniYiIiIcf+IiIiIiIiIcf+IiIiIiIiIhx/4iIiIiIiIiHH/iIiIiIiIiHH/iIiIiIiIiIcf+E4LXC9KiIiIiIiHH/iIiIiIiIiHH/iIiIiIiIiIcf+IiIiIiIiC62GBoknn6IiIiIiIhx/4iIiIiIiIiHH/iIiIiIiIiD6wlbJPaocf+IiIiIiIiIcf+IiIiIiIiIhx/4iIiCr3Qzpgi8yIiHH/iIiIiIiIiHH/iIiIiIiIiIcf+IiIiIiIiIhx/4iIiIiIiIhx/4iIiIiIiIiHH/iIiIPalSs1atiIcf+IiIiIiIiIhx/4iIiIiIiIhx/4iIhH98yQg4iIiIiIiIcf+IiIiIiIiIcf+IiIiIiIg+SLKyt02IiIiIiIcf+IiIiIiIiIhx/4iIiIiIiIhx/0pnTGmLiIiIcf+IiIiIiIiIhx/4iIiIiIiIiHH/iIiIiIiIiHH/iIiIiIiIiIcf+IiIiIiIiIhx/4iIiIiIiIhx/4iIiEO1XNSqiIiIiIcf+IiIiIiIiIhx/4iIiIiIiIhx/4g7Eni17Ydx/4iIiIiIiIiHH/iIiIiIiIiHH/iIiIiIiEzhLEHtcf+IiIiIiIiIcf+IiIiIiIiIhx/4iIiIiIg/13qxKIWHH/iIiIiIiIiHH/iIiIiIiIiIcf+IiIiIhUJ9zYcf+IiIiIiIiIcf+IiIiIiIiIhx/4iIiIiEuJnFdmhx/4iIiIiIiIiHH/iIiIiIiIiHH/iIiIiIiIQa5c9RqIiIiIiIiIhx/4iIiIiIiIhx/4iIiIiIiIiHH/iITwJMH9uIiIhx/4iIiIiIiIiHH/iIiIiIiIiHH/iIiIiIiIiIcf+IiIiIiIiIhx/4iIiIiIiIhx/4iIiIiIg11RK7Ku2Ihx/4iIiIiIiIiHH/iIiIiIiIiHH/iIiIPYUVs3rqiIiIiIiHH/iIiIiIiIiIcf+IiIiIiIiIg3m1e5ZKiIiIiIhx/4iIiIiIiIiHH/iIiIiIiIiIcf85KiG31d6IiIiIiIhx/4iIiIiIiIiHH/iIiIiIiIiHE71gO0KfyIiIiIiIiHH/iIiIiIiIiIcf+IiIiIiIiIhHWWyaaYiIhx/4iIiIiIiIiHH/iIiIiIiIiIcf+IiIiIiIiIcf+IiIiIiIiIhx/4iIiIiIiIP0+SsbBtiIiIhx/4iIiIiIiIiHH/iIiIiIiIiHH/iITy2sHSWIiIiIiIiHH/iIiIiIiIiIcf+IiIiIiIhBnBz2Pocf+IiIiIiIiIhx/4iIiIiIiIhx/4iIiIiD3bl7MkaIiIiIiIiIcf+IiIiIiIiIhx/4iIiIiIiEMgLO39/4iIiIiIiIiHH/iIiIiIiIiHH/iIiIiIg4c564jGGIiIiIiIiHH/iIiIiIiIiIcf+IiIiIiIiEJErOu1iIiIhx/4iIiIiIiIiHH/iIiIiIiIiIcf+IiINbEzvE7M/4iIiIiIiIiHH/iIiIiIiIiIcf+IiIiIhCRKzrtYiIiIiIhx/4iIiIiIiIiHH/iIiIiIiIiDjIxLg3O4iIiIiIiIcf+IiIiIiIiIcf+IiIiIiIiIKUTwGnuw/ocf+IiIiIiIiIhx/4iIiIiIiIiHH/iIiIiIiIiHH/iIiIiIiIiIcf+IiIMbwVv0PqiIiIiHH/iIiIiIiIiIcf+IiIiIiIiIcf+IgxbwG/kP6IiIiIcf+IiIiIiIiIhx/4iIiIiIiIhx/4iIiIiIiIiHH/iIiIiIiIiIcf+IiIhO8Twg7IiIiIiIiHH/iIiIiIiIiHH/iIiIiIiIiIcf8xDmG/8Z6IiIiIcf+IiIiIiIiIcf+IiIiIiIiIhx/4iIiIiDb3YroInYiIiIiHH/iIiIiIiIiHH/iIiIiIiIiIcf+IiIPMRktDubiIiIiIiHH/iIiIiIiIiIcf+IiIiIiIiIcf+IiIiIhGNxysjoiIiIhx/4iIiIiIiIhx/4iIiIiIiIiHH/iIPYE7s37EiIiHH/iIiIiIiIiHH/iIiIiIiIiIcf+IiIiIiIgwKXOw5oyIhx/4iIiIiIiIhx/4iIiIiIiIiHH/iIiIiD0Q6bPvFoiIhx/4iIiIiIiIiHH/iIiIiIiIiIcf+IiIgiqyEa5U3uiIiIiIiHH/iIiIiIiIiIcf+IiIiIiIiIcf8xppy/WWOIiIiIcf+IiIiIiIiIhx/4iIiIiIiIhx/4g3YKO5n1yIiIiIcf+IiIiIiIiIcf+IiIiIiIiIhx/4iIiIiIiIiHH/iIiIiIiIiHH/iIiIiISZT8drBx/4iIiIiIiIiHH/iIiIiIiIiIcf+IiIiIiIiIcf+IiIiIiIiIhx/4iIiIiIiIg//UaxArmIiIiIiIcf+IiIiIiIiIhx/4iIiIiIiIiD7i2rIdJYiIiIiIiHH/iIiIiIiIiIcf+IiIiIiIiIPyQystvN/4iIiIiIiIiHH/iIiIiIiIiIcf+IiIiIiIiIS9EcUu6IiIcf+IiIiIiIiIhx/4iIiIiIiIhx/4iIiIR8M8k8yIiIiIiHH/iIiIiIiIiIcf+IiIiIiIiIhx/4NLQevEvhiIiIiIcf+IiIiIiIiIhx/4iIiIiIiIhx/4iDUourvXRYiIiHH/iIiIiIiIiIcf+IiIiIiIiIhx/zBkR7CruIiIcf+IiIiIiIiIcf+IiIiIiIiIhx/4iIhArlwGGoiIhx/4iIiIiIiIhx/4iIiIiIiIiHH/iIiDq0VLZLq4iHH/iIiIiIiIiIcf+IiIiIiIiIhx/4iIiIiINDdTvMisiIiIhx/4iIiIiIiIhx/4iIiIiIiIiHH/iIiIiIiIiIcf+IiISuNcYcqIiIiIiHH/iIiIiIiIiIcf+IiIiIiIiIhx/zpqibaVdoiIiIiIhx/4iIiIiIiIiHH/iIiIiIiIiHH/gwmNewdyiIiHH/iIiIiIiIiHH/iIiIiIiIiIcf+IiIgmczAaqMz+cf+IiIiIiIiIhx/4iIiIiIiIiHH/iIiIiIiEGcHPY+iHH/iIiIiIiIiIcf+IiIiIiIiIcf+IiIiIiIiIhx/4iIiIiIiIiHH/iEIybOzZiIiHH/iIiIiIiIiIcf+IiIiIiIiIhx/4iIiIiIiIhxNotiuXSdcf+IiIiIiIiIhx/4iIiIiIiIiHH/iIiIiIMDBYsN+niIiIiIiHH/iIiIiIiIiIcf+IiIiIiIiIhx/4iIiIiIiIhx/4iIiIiIiIiHH/iIiIiIiIhPFIwet4iIiIiHH/iIiIiIiIiIcf+IiIiIiIiIcf+Ez6TEBbiIcf+IiIiIiIiIhx/4iIiIiIiIiHH/iIiIiIiIiHH/iIiIiIiIiIcf+IiIiIiIiIhxPnGkso5b/4iIiIiIiIiHH/iIiIiIiIiIcf+IiIiIiIiIcf+IiIiIiIiIhx/4iIiIiIiIiHH/iIg64WO2HpyIiIiHH/iIiIiIiIiHH/iIiIiIiIiIcf+IiIiIg4rVS4UquIiIiIiIcf+IiIiIiIiIhx/4iIiIiIiIhx/zRe2byhJoiIiIiIiIiHH/iIiIiIiIiHH/iIiIiIiIP/LqsQ0ViIiIhx/4iIiIiIiIhx/4iIiIiIiIiHH/iIg1hMW7ezqIiIiIiIiIhx/4iIiIiIiIiHH/iIiIiIiIMHphsJWeiIiIiIiIiHH/iIiIiIiIiIcf+IiIiIiIhE16zChYiIiHH/iIiIiIiIiIcf+IiIiIiIiIhx/4iIiIiIiIhx/4iDMWX73poIiIiIiIhx/4iIiIiIiIiHH/iIiIiIiIiHE4tuK3SR2IiIiIiIiIhx/4iIiIiIiIhx/4iIiIiIiIiHH/iIiIiIiIiISdNMcsuIiIiIiHH/iIiIiIiIiHH/iIiIiIiIiIcf+DyDybR8NoiIiIiIiHH/iIiIiIiIiHH/iIiIiIiIiIcf8z3Na9IymIiIiIiIhx/4iIiIiIiIiHH/iIiIiIiIiHH/SnB8aPhx/4iIiIiIiIiHH/iIiIiIiIiHH/iIiIiIiD6ek7JhbHH/iIiIiIiIiHH/iIiIiIiIiIcf+IiIiIgoe2waiEk+iIiIiIiIcf+IiIiIiIiIhx/4iIiIiIiIhx/4iIPd3isyIdiIiIcf+IiIiIiIiIcf+IiIiIiIiIhx/4iIhO8Twg7IiIiIiIiIcf+IiIiIiIiIhx/4iIiIiIiIhx/4iIiIiIiIiHH/iIiIiIiIiIcf+IiIiIiIiIcf+IiIiIiIiIhx/4iIiIiIiIiHH/iIiIiIMheRvuhuiIiIiIcf+IiIiIiIiIcf+IiIiIiIiIhx/4g5ZfS3mgtx/4iIiIiIiIhx/4iIiIiIiIiHH/iIiIiISx/MXgOIiHH/iIiIiIiIiIcf+IiIiIiIiIhx/4iIMrMFvkz6iIiIcf+IiIiIiIiIhx/4iIiIiIiIhx/4iIiIiIiIiHH/iIiIiIiIiIcf+C03YBo8if6IiIiIhx/4iIiIiIiIiHH/iIiIiIiIiIcf+IiIiIiIiIcf+IiIiIQyAs3f2IiHH/iIiIiIiIiHH/iIiIiIiIiIcf+IiIiERCfMvYiIiIiHH/iIiIiIiIiIcf+IiIiIiIiIhx/4gmarsqqVRNiIiIhx/4iIiIiIiIiHH/iIiIiIiIiHH/iIiIiIiIiIcf+IiIiIiIiIhx/4iIiIWU7XsYiIiIiIiIhx/4iIiIiIiIiHH/iIiIiIiIiHH/iIiIhDznzTGIhx/4iIiIiIiIhx/4iIiIiIiIiHH/iIiIiIiIhKXhx6Hv+IiIiIiIiIhx/4iIiIiIiIiHH/iIiIiIiIiHH/iIiIiIiIiIcf+IiIiIiINygZudfmiIiIiIiIiHH/iIiIiIiIiIcf+IiIiIiIiIhx/4iIiIiIiIhx/zidAbhi/oiIiIiIiHH/iIiIiIiIiIcf+IiIiIiIiIcf8wnLGwc06IiIiIiIiIcf+IiIiIiIiIhx/4iIiIiIiIgq2TsqYmxNcf+IiIiIiIiIhx/4iIiIiIiIiHH/iIiIiIiDAMt7AESIiIiIiHH/iIiIiIiIiIcf+IiIiIiIiIcf+IiIiIiIiIhx/4iIiIiIiIiHH/iIiIiIiIiHH/iIhZwdc+iIiIiHH/iIiIiIiIiIcf+IiIiIiIiIcf+IiIiIiIiIhxRY38pyCIiIcf+IiIiIiIiIhx/4iIiIiIiIhx/4iIiIiIiIiEQ5TMxriIiIhx/4iIiIiIiIiHH/iIiIiIiIiHH/iIiEvzbFDJiHH/iIiIiIiIiIcf+IiIiIiIiIcf+IiIiIiIiIhx/4iIiIiIiIiHH/iIg2CBS69+uIiIcf+IiIiIiIiIcf+IiIiIiIiIhx/4iIiDSGsrx5TYcf+IiIiIiIiIhx/4iIiIiIiIhx/4iIiIiIiIMwVRvfquiIiIiIcf+IiIiIiIiIhx/4iIiIiIiIhx/4iIVrraRYiHH/iIiIiIiIiIcf+IiIiIiIiIcf+IiIiIiDXDc7s8jIiIiIhx/4iIiIiIiIiHH/iIiIiIiIiHH/iIg27+y6EBOIiHH/iIiIiIiIiIcf+IiIiIiIiIcf+IiIiITX48OByIhx/4iIiIiIiIiHH/iIiIiIiIiIcf+IiIiCT/cxrACM6IiIiIhx/4iIiIiIiIiHH/iIiIiIiIiIcf+DjxWLgOp4hx/4iIiIiIiIhx/4iIiIiIiIiHH/iIiIiIgo0kEagtvuiIiIiIiHH/iIiIiIiIiIcf+IiIiIiIiIcf+IiIiIiIiIhx/4iIiIiIiIiHH/iIiIiIiIiHH/iIhGdNyosoiIiIcf+IiIiIiIiIcf+IiIiIiIiIhx/4iIW1XVqoiIiHH/iIiIiIiIiHH/iIiIiIiIiIcf+IiIg3wUO5PryIiIhx/4iIiIiIiIiHH/iIiIiIiIiIcf+IiIiIiIiIcf+IiIiIP+ZxsRmOiIiIiIiIcf+IiIiIiIiIcf+IiIiIiIiIhx/4iIiIiIiIiHH/iIiIiIiIiHH/iIiIiIiIiIcf9PhTwnrP+IiIiIiIiIhx/4iIiIiIiIiHH/iIiIiIiD25pbNGWoiIiHH/iIiIiIiIiIcf+IiIiIiIiIcf+IiIiDbv7LoQE4cf+IiIiIiIiIhx/4iIiIiIiIhx/4iIiIiIhEznzDGIiIiIiIiIhx/4iIiIiIiIiHH/iIiIiIiIg6OOW2xxqIhx/4iIiIiIiIhx/4iIiIiIiIiHH/iIiIiDTnUrwYrYhx/4iIiIiIiIiHH/iIiIiIiIiHH/iIiIiIiIiIcf9BEBz+/oiIcf+IiIiIiIiIcf+IiIiIiIiIhx/4iIiIR9xckjqIiHH/iIiIiIiIiHH/iIiIiIiIiIcf+IiIiIMbOmv0xZiIcf+IiIiIiIiIcf+IiIiIiIiIhx/4iIiIiE+XfBaIiIcf+IiIiIiIiIhx/4iIiIiIiIiHH/iIiIiIJzSCGpy33oiIiIiIiIiHH/iIiIiIiIiIcf+IiIiIiIiIRd6MsheIcf+IiIiIiIiIcf+IiIiIiIiIhx/4iIiIiIQRks/m2IiIiIiIiHH/iIiIiIiIiIcf+IiIiIiIiEjKHINehx/4iIiIiIiIiHH/iIiIiIiIiHH/iIiIiIgwyh2wReKIiIiHH/iIiIiIiIiIcf+IiIiIiIiIhx/4iIiIiIiIhx/4iIiIiIiIiHH/iIMdBivy+diHH/iIiIiIiIiIcf+IiIiIiIiIcf+IiIiIg6h+a2eBmIiIiIiIiIcf+IiIiIiIiIhx/4iIiIiIiIg52sG3JT6IiIiIcf+IiIiIiIiIhx/4iIiIiIiIhx/4iE2HbDeJiHH/iIiIiIiIiIcf+IiIiIiIiIcf+IiIiIiCS5RBrEa76IiIiIiIcf+IiIiIiIiIcf+IiIiIiIiIhx/4iIiIiIiIiHH/iIiIiIiIiHH/iIiIiIiIiIcf+IiETXrMKFiIiIiIiIiIcf+IiIiIiIiIcf+IiIiIiIiIhxSvNsUMmIiIiIcf+IiIiIiIiIcf+IiIiIiIiIhx/4iIiIQSJc/dqIiIiIiHH/iIiIiIiIiHH/iIiIiIiIiIcf+IiD4MrLLzU4iIiIhx/4iIiIiIiIiHH/iIiIiIiIiIcf+IiIJEhRGst67oiIcf+IiIiIiIiIcf+IiIiIiIiIhx/4iIiIiIiIiHH/iIiIiIiIiHH/iIiIiIhOdSw4rf+IiIiIiIiIcf+IiIiIiIiIhx/4iIiIiIiIO8dPtTiwiIiIiIcf+IiIiIiIiIcf+IiIiIiIiIhx/4iIiIgu/pIaIBbehx/4iIiIiIiIiHH/iIiIiIiIiIcf+IiIiIiDjjk7gcbIiIiHH/iIiIiIiIiIcf+IiIiIiIiIcf+IiIg3Dai58leIiIiIiIiHH/iIiIiIiIiIcf+IiIiIiIiIcf+IiIiIiIiIhx/4iIiIiIiIiHH/iIiIiIg8XIG0o36IiIiIiIiIcf+IiIiIiIiIcf+IiIiIiIiIhxO77btEEkiIiIiIiIcf+IiIiIiIiIcf+IiIiIiIiIhxN1XkuKobiIiIiIiIcf+IiIiIiIiIcf+IiIiIiIiIhx/4iF3o0xeIiIcf+IiIiIiIiIcf+IiIiIiIiIhx/4iIiIiIQTt8/Ehx/4iIiIiIiIiHH/iIiIiIiIiIcf+IiIiIiIiIcTwtQrPSvYcf+IiIiIiIiIcf+IiIiIiIiIhx/4iIiIiIiIiHH/iIiIhNfjw4HIiIcf+IiIiIiIiIcf+IiIiIiIiIhx/4iIiIiIhLZ0xZi4iIiIiIiHH/iIiIiIiIiHH/iIiIiIiIiIcf+IiIiIMccyvzjNiIcf+IiIiIiIiIhx/4iIiIiIiIiHH/iIiIiIiIiHH/iIiIiIiIiIcf+IiIiIiIiIhx/4iIiIiIiIhx/4iIiIiIiD2wN7NPyIiHH/iIiIiIiIiIcf+IiIiIiIiIhx/4iIiIiIiIhx/4iIiIiIiIi
[truncated: 1,360,078 more chars]
