# Supplementary material for: Automated imaging and identification of proteoforms directly from ovarian cancer tissue
Source: Nat Commun. 2023 Oct 14;14:6478. doi: 10.1038/s41467-023-42208-3 (PMC10576781; doi:10.1038/s41467-023-42208-3)
Supplement: Supplementary file 6 — Supplementary Data 2 [file 41467_2023_42208_MOESM6_ESM.zip › Supplementary Data 2/11 19 24901.tdValidate]

<?xml version="1.0"?>
<pvsDataSet xmlns:xsi="http://www.w3.org/2001/XMLSchema-instance" xmlns:xsd="http://www.w3.org/2001/XMLSchema" version="1" xmlns="http://www.topdownproteomics.org/ms/pvml">
  <cvList count="2">
    <cv id="MS" fullName="Proteomics Standards Initiative Mass Spectrometry Ontology" version="1.18.1" URI="http://psidev.cvs.sourceforge.net/*checkout*/psidev/psi/psi-ms/mzML/controlledVocabulary/psi-ms.obo" xmlns="http://psi.hupo.org/ms/mzml" />
    <cv id="UO" fullName="Unit Ontology" version="1.20" URI="http://obo.cvs.sourceforge.net/*checkout*/obo/obo/ontology/phenotype/unit.obo" xmlns="http://psi.hupo.org/ms/mzml" />
  </cvList>
  <metadata>
    <contact>
      <guid>00000000-0000-0000-0000-000000000000</guid>
      <name />
      <organization />
      <address />
      <URL />
      <email />
    </contact>
    <sampleProcessing>
      <fixedModificationList />
    </sampleProcessing>
    <parameters>
      <userParam name="UseTHRASHnoiseCalc" value="False" xmlns="http://psi.hupo.org/ms/mzml" />
      <userParam name="ShowInternalFragmentFlags" value="False" xmlns="http://psi.hupo.org/ms/mzml" />
      <userParam name="UseSimpleValidator" value="False" xmlns="http://psi.hupo.org/ms/mzml" />
      <userParam name="ThrashNoiseWindow" value="1000" xmlns="http://psi.hupo.org/ms/mzml" />
      <userParam name="PrecursorMinimumCharge" value="1" xmlns="http://psi.hupo.org/ms/mzml" />
      <userParam name="FragmentationSubPpmTolerance" value="3" xmlns="http://psi.hupo.org/ms/mzml" />
      <userParam name="ShowFragmentationColorPeaks" value="False" xmlns="http://psi.hupo.org/ms/mzml" />
      <userParam name="Url" value="" xmlns="http://psi.hupo.org/ms/mzml" />
      <userParam name="I2MSMode" value="False" xmlns="http://psi.hupo.org/ms/mzml" />
      <userParam name="PrecursorMinimumRequiredScore" value="0.1" xmlns="http://psi.hupo.org/ms/mzml" />
      <userParam name="Guid" value="00000000-0000-0000-0000-000000000000" xmlns="http://psi.hupo.org/ms/mzml" />
      <userParam name="SignalToNoiseCutoff" value="1" xmlns="http://psi.hupo.org/ms/mzml" />
      <userParam name="MinimumInternalFragmentScore" value="0.7" xmlns="http://psi.hupo.org/ms/mzml" />
      <userParam name="TerminalFragmentGradient" value="False" xmlns="http://psi.hupo.org/ms/mzml" />
      <userParam name="PrecursorSignalToNoiseCutoff" value="1" xmlns="http://psi.hupo.org/ms/mzml" />
      <userParam name="Left" value="126" xmlns="http://psi.hupo.org/ms/mzml" />
      <userParam name="ThrashNoiseRecalc" value="1000" xmlns="http://psi.hupo.org/ms/mzml" />
      <userParam name="UseAveragine" value="False" xmlns="http://psi.hupo.org/ms/mzml" />
      <userParam name="MinimumFragmentSize" value="2" xmlns="http://psi.hupo.org/ms/mzml" />
      <userParam name="Height" value="949.3333333333333" xmlns="http://psi.hupo.org/ms/mzml" />
      <userParam name="FragmentIntensityClusterTolerance" value="0.5" xmlns="http://psi.hupo.org/ms/mzml" />
      <userParam name="InstrumentModel" value="" xmlns="http://psi.hupo.org/ms/mzml" />
      <userParam name="ShowFragmentationSpectraAnnotations" value="True" xmlns="http://psi.hupo.org/ms/mzml" />
      <userParam name="MinimumCharge" value="1" xmlns="http://psi.hupo.org/ms/mzml" />
      <userParam name="UserName" value="" xmlns="http://psi.hupo.org/ms/mzml" />
      <userParam name="ShowPrecursorSpectraAnnotations" value="True" xmlns="http://psi.hupo.org/ms/mzml" />
      <userParam name="FragmentMapColorScheme" value="Ion Type" xmlns="http://psi.hupo.org/ms/mzml" />
      <userParam name="Mercury7Limit" value="0.0001" xmlns="http://psi.hupo.org/ms/mzml" />
      <userParam name="Organization" value="" xmlns="http://psi.hupo.org/ms/mzml" />
      <userParam name="Address" value="" xmlns="http://psi.hupo.org/ms/mzml" />
      <userParam name="PrecursorMercury7Limit" value="0.0001" xmlns="http://psi.hupo.org/ms/mzml" />
      <userParam name="ShowProteoformColorGraphicalFragmentMap" value="True" xmlns="http://psi.hupo.org/ms/mzml" />
      <userParam name="PrecursorSubPpmTolerance" value="3" xmlns="http://psi.hupo.org/ms/mzml" />
      <userParam name="PrecursorMaxPpmTolerance" value="5" xmlns="http://psi.hupo.org/ms/mzml" />
      <userParam name="RecentFilePaths" value="" xmlns="http://psi.hupo.org/ms/mzml" />
      <userParam name="PrecursorIntensityClusterTolerance" value="0.5" xmlns="http://psi.hupo.org/ms/mzml" />
      <userParam name="PrecursorMaximumCharge" value="1" xmlns="http://psi.hupo.org/ms/mzml" />
      <userParam name="HighlightSelectedIon" value="True" xmlns="http://psi.hupo.org/ms/mzml" />
      <userParam name="MaximumCharge" value="1" xmlns="http://psi.hupo.org/ms/mzml" />
      <userParam name="InstrumentManufacturer" value="" xmlns="http://psi.hupo.org/ms/mzml" />
      <userParam name="AminoAcidsPerRow" value="25" xmlns="http://psi.hupo.org/ms/mzml" />
      <userParam name="IsotopicallyResolvedPrecursor" value="True" xmlns="http://psi.hupo.org/ms/mzml" />
      <userParam name="MinimumRequiredScore" value="0.25" xmlns="http://psi.hupo.org/ms/mzml" />
      <userParam name="SharedIsotopeColor" value="Black" xmlns="http://psi.hupo.org/ms/mzml" />
      <userParam name="ShowPrecursorColorPeaks" value="False" xmlns="http://psi.hupo.org/ms/mzml" />
      <userParam name="PlotNoisePeaks" value="False" xmlns="http://psi.hupo.org/ms/mzml" />
      <userParam name="DistributionGenerator" value="0" xmlns="http://psi.hupo.org/ms/mzml" />
      <userParam name="Width" value="1678.6666666666665" xmlns="http://psi.hupo.org/ms/mzml" />
      <userParam name="ShowFragmentationIsotopicFits" value="True" xmlns="http://psi.hupo.org/ms/mzml" />
      <userParam name="IncludeInternalFragments" value="False" xmlns="http://psi.hupo.org/ms/mzml" />
      <userParam name="UseShapeValidator" value="True" xmlns="http://psi.hupo.org/ms/mzml" />
      <userParam name="FDRCounts" value="1000" xmlns="http://psi.hupo.org/ms/mzml" />
      <userParam name="FragmentationMaxPpmTolerance" value="5" xmlns="http://psi.hupo.org/ms/mzml" />
      <userParam name="ShowPrecursorIsotopicFits" value="True" xmlns="http://psi.hupo.org/ms/mzml" />
      <userParam name="Top" value="28" xmlns="http://psi.hupo.org/ms/mzml" />
      <userParam name="Email" value="" xmlns="http://psi.hupo.org/ms/mzml" />
    </parameters>
  </metadata>
  <experimentList>
    <experiment id="1">
      <observationList>
        <observation>
          <sourceFile id="SF0" name="20220415_APOLLO#D1-7_4ums_testline_01_25targets_01_ProfilePlus1_859.6785888671875.mzml" location="X:\Projects\2021 Su - nanoDESI\PiMS2\APOLLO_Ovary\APOLLO_#D1-7\line_01\i2ms files">
            <cvParam cvRef="MS" accession="MS:1000563" name="Thermo RAW file" xmlns="http://psi.hupo.org/ms/mzml" />
            <cvParam cvRef="MS" accession="MS:1000568" value="none" name="MD5" xmlns="http://psi.hupo.org/ms/mzml" />
            <cvParam cvRef="MS" accession="MS:1000768" name="Thermo nativeID format" xmlns="http://psi.hupo.org/ms/mzml" />
          </sourceFile>
          <calibrationOffset value="0" type="ppm" />
          <scanRangeText>1</scanRangeText>
          <spectrum id="scan=0" index="0" defaultArrayLength="0">
            <cvParam cvRef="MS" accession="MS:1000511" value="2" name="ms level" xmlns="http://psi.hupo.org/ms/mzml" />
            <cvParam cvRef="MS" accession="MS:1000128" name="profile spectrum" xmlns="http://psi.hupo.org/ms/mzml" />
            <scanList count="1" xmlns="http://psi.hupo.org/ms/mzml">
              <cvParam cvRef="MS" accession="MS:1000571" name="sum of spectra" />
              <scan>
                <cvParam cvRef="MS" accession="MS:1000016" value="1" name="scan start time" />
              </scan>
            </scanList>
            <precursorList count="1" xmlns="http://psi.hupo.org/ms/mzml">
              <precursor>
                <activation>
                  <cvParam cvRef="MS" accession="MS:1000422" name="high-energy collision-induced dissociation" />
                  <cvParam cvRef="MS" accession="MS:1000045" value="25" name="collision energy" />
                </activation>
              </precursor>
            </precursorList>
            <binaryDataArrayList count="5" xmlns="http://psi.hupo.org/ms/mzml">
              <binaryDataArray encodedLength="784812">
                <cvParam cvRef="MS" accession="MS:1000523" value="" name="64-bit float" />
                <cvParam cvRef="MS" accession="MS:1002312" value="" name="MS-Numpress linear prediction compression" />
                <cvParam cvRef="MS" accession="MS:1000514" value="" name="m/z array" unitAccession="MS:1000040" unitName="m/z" unitCvRef="MS" />
                <binary>QNqNAAAAAAAm4CUERuIlBIJZkrerZtSP9xOBJ8uO2D/yEEhCoAx73/cSP2dRrQmK6P8vn+0aJgEuj/JqmcGrVmPv9xhJycxzY/9xRbFstOn/cYJLZOGsSbHv9xKgFFKm/rrYgvEPMaDvDOcYKSzxKm0w7XGEWxbKTpcYRbFspOlxg1dFq7i6X/cUnrzHFD/3GIhFfVyoKnGIhFfVyoKnGIhFW1y6Sv9xiIRJ9cxgqINJezvGhMj/cT2/IbNA3ohE02zCyYj/cUV9XLgqiP9xhFW1y6Soj/cUWfXLYKj/cUV9XLgqiP9xRbFstOn/cUV9XLgqiP9xRX1cuCqI/yMFgBrvp/6P9xPfMxswzOj/cT6nsbJYToj/PIuqtXRViIRJ9cxgqIj/cYRTlcvGqIj/cYRTlcvGqIj/cYhJQcx744iP9xg9UYSzrnuI/0afXLYKiP9xiEU5XLxqiP9xiEU5XLxqiP9xiP9HF1yuioj/cYj/R31cmCpxiP9Gn1y2CohFW1y6So/3GI/ya83iqkMh1xhFsWyk6XGISOvMgUOI/0afXLYKiP9Gn1y2Coj/P8t5sjSG/3GIRZ9cpgpxiEV9XLgq/3GIRX1cuCr/cYhFn1ymCnGIRZ9cpgpxiD1uJrKR2XGIOJBht2+ecYhK8jxQ3HGIQDyM/DdxiDq1KrZK1f9xhFfVy4Ko/3GIRTlcvGqI/0bTbLLJ/3GEnrzGFDcYKGphGolZ7v9xhFn1y2Cv9xg9biazkdn/cYhFfVy4Kv9xiEV9XLgq/3GIRX1cuCr/cYj/R31cmCpxiP9HfVyYKnGI/0rrzHFDj/Rp9ctgqI/zzhurUeRf9xRZ9ctgqP9xMgQivvvd/3GIOyYEtdn7j/cUWfXLYKj/cUWfXLYKj/cYRZ9ctgr/cYRZ9ctgr/cYRZ9ctgr/cYPULBs70+/3E0DXa88omP9xMuPpvhwW/3GEWxbKTpcYhFfVy4Kv9xiP9xRhdcroqP9xhJ68xhQ3GINR+ju+Bc/3GETTbMLJiP9KycxzY4j/cUV9XLgqiP9xRX1cuCqI/3GEV9XLgqj/cUewXJT6/3FFsWy06f9xhfVtGp/3GDrAFLY/64/3E+vyGxQN5xiDwehLPhe3GIPDgxtMfOj/cTcJRbn2uo/3EyZJa9m2lxiDS5s7tGTHGISOvMgUOI/0rJzHNjiP8+gDazf8mP9xRbFstOn/cYRX1cuCqP9xSQ7MbxNxiDRbB7uk+HGISOvMgUOI/3FFfVy4Koj/cUV9XLgqiP9xhFW1y6Soj/RrFstOmP9xRZ9ctgqP9xRZ9ctgqP9xhJhcx3o4j/cTLXkb4obv9xhHfEyYO4/3FAcJz49nGIRLFsxOmI/zD9wrESPf9xg2XWG6op6IhCGXzeaHGIRLFsxOmI/zHgIb8f3nGI/zIpQ7/WvI/3FF02yiyXGIMtY4vinH/3GISafMdYP/cYOTTFt8s6/3GISafMdYP/cYhFn1ymCnGI/0d9XJgqcYj/NduzvCRMj/cUnJzHNjj/cTe1grlKff9xhJ68xhQ3GIO0gEtbf7/3GIRX1cuCr/cYRZ9ctgr/cYhHytyDUnGEV9XLgqj/cYhFfVy4Kv9xhFfVy4Ko/3GI/0d9XJgqcYhFfVy4Kv9xiEb0XKC6/3GI/3GI/zNklr6baf9xgxypa+NWlxiDM9gbzCfnGIRX1cuCr/cYhFW1y6So/3GIRX1cuCr/cYhFfVy4Kv9xiEWfXKYKcYgwypawRWmI/3E2Z6i5mFdxiP8t7SAaQS3+j/cUmnzHWDiP9KycxzY4j/PJaUtWlriIRTlcvGqP9xhGOVycanGI/3GIRtJcotqP9xUCLf3XGIg+8iGyDd6I/1Ei0O3/cYhJhcx3o4/3GEVbXLpKiP9xSevMcUP/cYRX1cuCqP9xg/cnSxjYuP9xRX1cuCqI/3FGOVysav9xiEKyfOTYiP9xhFfVy4Ko/3GIRVtcukqP9xiEV9XLgq/3GIRVtcukqP9xhFn1y2Cv9xiIMfg4vwfHiP8+8zGzDM6I/0rJzHNjiP86AJi2/2dxiD85MrHGzY/3EwrBG/U+5xiP9xhFW1y6Soj/SuvMcUOP9xRX1cuCqI/yotWxptKk5xiISafMZYNxiIRX1cqCpxiIRX1cqCpxiI/0Z9XLgqiI/0afXLYKiP8+8zGzDM6I/zUNdrzyiYj/ODCjuc9ciP9K68xxQ4/3EykCe9b9hxiEWfXKYKcYj/RZB8tvhxiEWfXKYKcYhFn1ymCnGIPxxkseObiP9xRX1cuCqI/3FJp8x1g4j/PobBs3k+/3GEnrzGFDcYhFn1ymCnGIP2XCsZo9iP9xiEVbXLpKj/cYhJhcx3o4/3ExPpG/wW6P9xQ9R8wrhxiDPjM70czP9xiEVbXLpKj/cYhFF1y+ioiP9xiP9xRhdcroqP9xiEVbXLpKj/cYj/cUY5XKxq/3GI/0dbXKpK/3GI/0dbXKpK/3GI/3FFfVy4Koj/ObeTuEhsj/cYhG9Fyguv9xiP9xiEVbXLpKj/cYg90TGzLs7/cYg8fZ+0gmD/cYMlwXvqPo/3GINXKSu41tj/cYPgDSsv8tiP9xSafMdYOI/3FLWCxafYj/cUpjzGnD/3GINitFutS6j/cYOsvRtjQuj/cYRbFspOlxiP9Lhcxno/9xiEVbXLpKj/cYg67+K2EB2I/3E5EsW37TqI/0afXLYKiP9xiEpBzFvjcYj/cYRVtcukqI/0axbLTpj/cYMgQivvvd/3GErQPGL8j/cYTL0cRC6I/3Fe3tIhj/cYNTblu8kaj/cYRVtcukqI/3GEtYLFp9j/cYTXkcKG5xiI/3GI/3GEV9XLgqj/cYhHWkyaW/9xiF9W0an/cYRX1cuCqP9xiEV9XLgq/3GIRzhMnHuP9xiIMgEBvv7+iP9xShU8bqz/cYhFW1y6So/3GEV9XLgqj/cYhMmxxGToj/cUo3PFyMcYhMmxxGToj/PIfRtXgu/3GDfZk7kmbIj/cTqfQbZgvo/3GDwJNrP2yXGIScnMY2NxiP8yRhG+ue5xiDIjAb7c/oj/cU15HDhu/3GIQX98+AiP9xhFsWyk6XGI/0d9XJgqcYg8kFK0b62I/3FFsWy06f9xiI/0afXLYKiP9xRX1cuCqI/3FNNRw8roj/cUPu/NEQj/cYXzTRy4j/cUIZfO5oj/cYMHXCv4o9cYhI0UyC6/9xhC9nzgmIj/Rp9ctgqI/3FOExweznGI/0axbLTpj/cUm/PHQM/3GE01HDyuj/cYg9vyGzQN6P9xgycZG+jm6I/3GIRVtcukqP9xhHfEyYO4/3GIXxLR7Y/3GISafMdYP/cYRZ9ctgr/cYhI80yAy/9xg44yS4HNv/cYj/RzlcrGqP9xiP80k5G8bG5xiP9HW1yqSv9xiDJFAb66/v9xiEmFzHejj/cYj/cYj/NJjDvGc8cYiDMyw7zNPHGI/0d9XJgqcYj/cU+CnBfWiP9AtJwVtoj/cYMpORvmxuj/cYRZ9ctgr/cYMpORvmxuj/cYN9RhuSueiP86JQO22vxxiP9AtJwVtoj/cUA8jA03j/cYRX1cuCqP9xg9FjGy6c5xiETTbMLJj/cT3M0rMzLY/3GEXt7LEh/3GI/0uFzGej/3GI/0d9XJgqcYj/R31cmCpxiP9xRltcmkpxiP9HfVyYKnGI/3FFn1y2Co/3FFfVy4Koj/cYQ9R8wrhxiP9HW1yqSv9xiE1PnDsGiP9Lp8xVg3GIRX1cuCr/cYhGQ+ybwXGI/02mvDWUcYj/cYRjlcnGpxiP9xRjlcrGr/cYj/RzlcrGqP9xhFn1y2Cv9xiDwWMbTpzoj/cTiiRbhduv9xhKQcxb43GIj/cYRvRcoLr/cYg38NW5DyqI/3GI/3GIRtJcotqP9xiP9Lhcxno/9xiP9xRltcmkpxiP9MvixUHf9xhMFCw+vXGI/0oOzH8T/3GIOWsUtpTrcYj/cUmnzHWDiP9xSafMdYOI/3FFsWy06f9xiEV9XLgq/3GIOP2kuAJbj/cYPrFCsk69iP9xMeRDvxu8iP9xSoXMV6NxiP9HOVysao/3GI/0afXLYKiP9xSmPMacP/cYj/cUovvG0EiP9xiP9xMSlDv9a8/3GISXs8aExxiE01HDyuj/cYhInTyGLIiP9PExwuzv9xiEVbXLpKj/cYhFn1ymCnGIRVtcukqP9xiP9K0Uxy6/9xiF7e0SFxiEU5XLxqiP9xRZ9ctgqP9xg5sxm3TOaP9xhE9WzAqY/3GIMmcBvZj+cYiEmnzGWDcYiDAxwr/OPXGI/0dbXKpK/3GEWxbKTpcYj/MP3CsRI9j/cYRAD8z/CIj/cTER07/uLIj/cUqFzFejcYj/S4XMZ6P/cYhFOVy8aoj/cUxAvEv0j/cYSafMdYOP9xg+Y7GynE6I/3FLeixYXY/3GEHVjOKncYj/RtNsssn/cYRVtcukqI/3GISYXMd6OP9xg04BK8H+3/cYj/cUb0XKC6iP9xiP9HOVysao/3GEnJzHNj/3GIRVtcukqP9xg5XmK3oZ2I/3FDfmzYGYj/cUewXJT6/3GIRLFsxOmI/3FKQcxr44/3GI/3FGOVysav9xiP9xRjlcrGr/cYj/RzlcrGqP9xiP9xRjlcrGr/cYj/RzlcrGqP9xiP9xSb88dAz/cYhevNJD/3GI/3FGW1yaSnGI/3FGOVysav9xiEV9XLgq/3GIRTlcvGqI/3GI/3GISOvMgUOI/3FG9Fyguoj/cYj/cYRhdcror/cYj/cUZbXJpKcYj/cYRVtcukqI/3FFsWy06f9xiEljzHnDiP9xOarhtlUecYj/RgD8v/CP9xhFfVy4Ko/3GDzUUrQrrY/3GEWfXLYK/3GIMrWRvUpucYj/RJB81viI/3FFn1y2Co/3E/NyGwyN5xiP821Si6KtdxiP82U7O7rEyP9xg2ZIe6m3iP9xhFfVy4Ko/3GDEckb/jbo/3GEV9XLgqj/cYhFn1ymCnGI/0tjzGnDj/cYgxzQG/Mv6P9xhHytyTUv9xiDACEbAO7oj/cTiyYbhNnv9xiEV9XLgq/3GI/3FKQcxr44/3GIRX1cuCr/cYj/cYRtJcotqI/3GI/0cXXK6KiP9xiP9xRhdcroqP9xiP9HW1yqSv9xiP9xhGF1yuiv9xiP9HW1yqSv9xiP9xRltcmkpxiP9xhGF1yuiv9xiESxbMTpiP9xRdNsoslxiIPb8hs0De/3GIMz2BvMJ+cYj/RvVsoKlxiP9Gn1y2Coj/cUY5XKxq/3GI/3E+vyGxQN5xiP9DO3zsSIj/cYXzTRy4/3GEewXIT6cYj/SJ5MlhuI/3EwLGSw45v/cYj/cUV9XLgqiP9xhGOVycanGI/0d9XJgqcYj/cUZbXJpKcYj/cUZbXJpKcYj/cUqFzFejcYj/S4XMZ6P/cYj/cTZykrmNbXGI/3FJWTx6bIj/cYRvRcoLqP9xiEV9XLgq/3GIXxLR7Yj/cYR1pMmluP9xiP9xhGF1yuiv9xiP9xRjlcrGr/cYj/cYRvRcoLqP9xiP9xhGF1yuiv9xiP9xhG9Fyguo/3GI/3GEb0XKC6j/cYj/cYiEb0XJC6cYj/cYRjlcnGpxiP9xiIRvRckLpxiP9xRZ9ctgqP9xiIRRdcvoqI/3E7QGe0v5hxiP9HOVysao/3GI/3FJvzx0DP9xiF680kP/cYgwaBGwp+7/cYXrzSQ4/3GEBejPoXcYj/Mowiv3PdiP9xQjt87Ej/cYj/SsnMc2OI/3FGW1yaSnGI/3GIj/cYR55MhhtxiP9xNeIjux3ciP9xPdExsy7OiP9xPLBBs0++cYj/Rp9ctgqI/zbOArox/XGI/0dbXKpK/3GIPfMxsgzOcYj/R1tcqkr/cYj/Mc4RsEHu/3GIMosSvnTtiP9xRX1cuCqI/3E0tIG8S36P9xhNeRwobnGIhfEtHtj/cYR1pMmluP9xiIRTlcvGqP9xiIRTlcvGqP9xiEVbXLpKj/cYiErqvGFUj/cYj/cYhGsFyk+oj/cYRVtcukqI/3FHfEyYO4j/cUL2fOCYiP9xhNVxw6jo/3GErQPGL8j/cYj/cYRZ9ctgr/cYhNeRwobnGI/3FGOVysav9xhJnTxmLHGIj/USLQ7f9xiP9K0Uxi63GI/3GIj/cYRvRcoLr/cYiP9HF1yuio/3GIj/RzlcrGr/cYiP9xRvRcoLqP9xiI/002LDydcYiEvxLFDtiP9xiI/3FLWCxafYj/cUzxLEDt/3GIj/cUYXXK6K/3GIj/cUb0XKC6j/cYiP9xhGF1yeinGIj/cUV9XLgqiP9HW1yaSnGIhFfVyoKnGIhFfVyoKnGIhJhcx3o/9xiEryPGDc/3GITL0cRC7/cYiEq+LGQdj/cYRbFspOlxiP9FXGzKOf9xiP9GsWy06Y/3GDur4rVUHY/3GINrNxuUyOcYj/MAMhsQ3ej/cYRGb8yZD/cYhMLqxNFf9xiE3wHDD+iP9xQdWM8qf/cYj/TxMcLs6P9xhFW1y6Soj/cTmI4bZ3HnGI/3GD71QrIKvf9xiEjrzIFDiI/3FJp8x1g4j/cUY5XJxqcYiEVbXLpK/3GIj/SVpMeltxiP9QiNGHiP9xSPNMgMuP9xhfEtHtiP9xhGF1yuiv9xiP9xiISafMZYNxiIRX1cqCpxiIRtJcotr/cYj/cUWfXLYKj/cYhJezx4TP9xiDueMbVhzoj/cTD/07AQLP9xiP9NLqxNFYiP9xR3xMmDuP9xiP9xiEovvG0E/3GI/3GIj/RxdcroqP9xhGOVycanGI/3GDB69LCVC/9xiEV9XLgq/3GIRVtcukqP9xiP9HF1yuioj/cYhG9FyQunGIj/cYj/SHxMmDuI/3GIj/cYj/RxdcroqI/3GI/0cXXK6KiP9xiP9HF1yuioj/cYj/RzlcrGqP9xiP9H9FyguoiP9xiP9xhGF1yuiv9xiP9O6awxZf9xiP9Q7tAhcYj/StFMYutxiP9xRjlcrGr/cYj/cYhNNRw8ro/3GISvI8UNxxiP9xiP9PExwuzo/3GISTc8fIyP9xiEU5XLxqiP9xiEYXXJ6KcYj/cYRVtcukqI/3FGW1yaSnGI/1CI0YeI/3FIFkyOm/9xiEk3PHyMj/cYMuZUvhmriP9xS3osWF2P9xhNExw+zoj/cV+a0WX/cYhLFCxevYj/cUI7fOxI/3GI/0d9XJgqcYj/TxMcLs6P9xiEtivFnUj/cYiP9RItDt/3GIQ8z80zD/cYg2tYK6Sn2I/3FJp8x1g4j/cYMGgRsKfuj/cYQZGM9uf/cYiEV9XKgqcYiP9GfVy4KoiP9xRjlcnGpxiIRJ9cxgqIj/QPicEXb/cYj/QRqMD1eIj/Rp9ctgqI/3E7XVK1oq2I/3FFfVy4Koj/cYj/RrFstOmP9xhG9Fyguo/3GI/3GIR3xMmDv/cYj/cYXxLR7YiP9xR3xMmDuP9xiP9xiI/3GDL7or4EXYj/cYj/cYhFOVy8aoj/cYTvAcEP5xiIRX1cqCpxiISXs8aExxiP9xTXkcOG6P9xhO8BwQ/nGI/0afXLYKiP9xMQIRv/3uj/cYSL88hAyI/3FMNiw8nXGI/3GEtYLFp9j/cYX3jQh3GIj/cUV9XLgqiP9xSmPMWcNxiIRLFsxOmI/3FJycxzY4/3GITJscRk6P9xgyZwG+mP6P9xg3GWG55p7/cYhI68yBQ4j/cU5hrBnlcYj/N7NxukyOj/cYRbFspOlxiP9NWCw6fXGI/0rJzHNjiP9xiITTUcPK7/cYhJFTx+rIj/cU29HCQucYj/TxMcLs6P9xhNNRw8ro/3GE15HDhu/3GI/3FfvNBDcYj/cUjzTIDLj/cYXt7SIY/3GISJ08hiyI/3FO8Bwg/o/3GI/03xLEDtiP9xS1gsWn2I/3GIRTlcvGqI/3GI/0dbXKpK/3GI/3FGOVysav9xiEVbXLpKj/cYhFW1y6So/3GEV9XLgqj/cYj/NjGzu85MiP9xhE9WzAqY/3GIMEtDsMS8j/cYP30ysYLN/3GI/0dbXKpK/3GI/3FGW1yaSnGI/3FGOVysav9xiP9xiEYXXJ6KcYj/TnkcOG6I/3FJezx4TI/3GIRhdcnopxiP9xNLSBvEt+j/cYhG7NyhMoj/cYiEVbXLpK/3GINLSBu0t+cYj/M4kBvnb+j/cYhFfVy4Kv9xiP9HW1yqSv9xiP9xNsAjuT/ccYj/RzlcrGqP9xiErIvGN0iP9xhEOmzMWf9xiP9HF1yuioj/cYj/cYj/cUo3PFyMcYj/RrFstOmP9xiDJKM761zI/3GIRhdcnopxiP9xiP9xiF8S0e2I/3GEd8TJg7/3GI/3FEfmy4GXGI/0p7PHhMiP9xhKY8xZw3GI/3FONRwcrnGI/0p7PHhMiP9xiP9HfVyYKnGI/zcCArr9/Y/3GISYXMd6OP9xiP9Lhcxno/9xiF7e0iH/cYhIvzyEDI/3GITRMcPs6I/3GEmdPGYscYj/R31cmCpxiP9xiP9QzNFD/3GISPNMcMtxiP9xPzchsMjecYj/cT04MbLHznGI/0afXLYKiP9xhfVtGpj/cYParSs1Utj/cYRzhMnHuI/3GIhLFCxevY/3GIX3jQh3GI/3FfmtBlcYj/cYRZ9ctgr/cYhfNNHLj/cYS1gsWn2P9xiEs2LFydj/cYj/cUucLFY9/3GIXrzSQ/9xiIXxLR7Y/3GI/3FGF1yuio/3GI/3GIS1gsWn3/cYj/TpscNk6P9xiP9xhHOEyce4iP9xiP9xiP9xiP9I9FyAunGI/3GEVbXLpKiP9xhGOVycanGI/3GDZvRbqQuo/3GEV9XLgqj/cYj/RzlcrGqP9xiEV9XLgq/3GI/zdGArm5/XGI/3E6AOG1/x5xiP9GRPyrsHGI/0zIvFN0iP9xg6fUG2gr7/cYj/RzlcrGqP9xg/vhGxQe6I/3GDiLA7d0/HGI/0N/fNgIcYiP9QqtFl/3GIRTlcvGqI/3GErQPGL8j/cYhfVtCpcYiP9QiNGHj/cYRX1cuCqP9xhFW1y6Soj/cYSYXMd6OI/3GEYXXK6K/3GI/0d9XJgqcYj/cYPfMxswzO/3GIS4S8V7SP9xiP9xiP9GsWy06Y/3GI/0k4TIx7j/cYhfEtHtj/cYhHnkyGG3GI/0nzTIDLiP9xTjUcHK5xiP9xhJWTx6bI/3GE01HDyuiP9xiEU5XLxqiP9xiP9I9FyAunGI/3GIRTlcvGqI/3GIRTlcvGqI/3GI/0c5XKxqj/cYj/RzlcrGqP9xhHWkyaW4j/cYSg28bySP9xiEmnzHWD/3GIhFOVy8ao/3GISafMdYP/cYhNNRw8ro/3GEHVjOKncYj/SNJcktr/cYj/cUpBzGvjj/cYSevMYUNxiP9xTTUcPK6I/3E1aAK7l/2P9xhKNzxcjHGI/0afXLYKiP9xTZscJk5xiIO/RBtAu+cYj/M/mRvgZu/3GI/07HrDOFj/cYPfMxswzO/3GI/zuxUbZOro/3GEWfXLYK/3GI/0nzTIDLiI/3FevNJDiP9xO83itTIdj/cYTZscJk5xiP9PExwuzo/3GE7wHBD+cYj/StFMcuv/cYj/RPZ8wJhxiP9xMQIRv/3uj/cYRbFspOlxiP9xOzO1tcxKj/cYTaWsNaX/cYhBkYz25/9xiP9xQdWM4qdxiITi2cHSZxiP9xNCpEvNW7/3GI/3FGW1yaSnGI/z5+QrOBvYj/cYRX1cuCqP9xhFW1y6Soj/cYj/cUvIvFN0j/cYhFW1y6So/3GEQYbM55/3GIS6a8VZT/cYgyX4G+oH6I/3GEeeTIYbcYj/PvMxswzOiP9xTVccOo6I/3GEVbXLpKiP9xiEU5XLxqiP9xiEjRTILrj/cYX3jQh3GI/3GISJ08hiyIj/cV7e0iGP9xiP9xR9JcgtpxiP9xiP9HOVysao/3GISNFMguuP9xiF6a0mWP9xhMLqxNFY/3GEU5XLxqiI/3FO8Bwg/v9xiDACEbAO7oiP9xRjlcnGpxiI/0kWTI6bj/cYhfVtCpcYiP9xhM6axBZYj/cYj/RzlcrGqP9xg62pS2JWuIj/OJOCuWx9iP9xRofsl4FxiI/3FFfVy4Koj/cYTaWsNaX/cYj/RzlcrGqP9xiP9FOmzMWY/3GEpjzFnDcYj/R31cmCpxiP9xPYvzs3QM/3GI/1CI0YeP9xiEzprEFliP9xQhl87miP9xiP9xhGF1yuiv9xiEryPFDccYj/cUHVjPKn/3GI/3FGF1yuio/3GI/0cXXK6KiP9xRofsp4H/cYhHhtyXko/3GEy9HEQuiP9xhFfVy4Ko/3GDC2obBZXv9xiP9xiP9xRhdcroqP9xiP9HW1yqSv9xiP9xiEawXKT6iP9xiP9xRvRcoLqI/3GI/3FGF1yuio/3GI/3FGF1yuio/3GI/3FG9Fyguoj/cYj/cUb0XKC6iP9xiP9xRltcmkpxiP9IsFyU+o/3GI/3GI/3GEeeTJYb/3GI/3GDk/g7bAfHGIj/TYS8N7RxiP9xUCLf3XGIj/TumsMWX/cYj/cUmnzHWDiP9xQl186ij/cYhEAPzP8I/3GIRTlcvGqI/3FM8SxA7Y/3GEWfXLYK/3GI/02mvDWUcYj/NQMSvPztj/cYhLprxVlP9xiEawXKT6iP9xiP9NWCw6fXGI/01YLDp9cYj/cUt6LFhdj/cYSzYsXJ2I/3GEovvG0Ej/cYj/TsesM4WP9xg+eyGyhN7/cYj/N0YCubn9cYj/SiDcbfJxiP9HfVyYKnGI/3E1+pK6BW1xiP9JQtyL0oj/cUWxbLTp/3GIhFOVy8ao/3GIShU8XqxxiP9xRX1cuCqI/3GISOvMgUOI/3FGOVysav9xiP9Pg6wXxXGI/3GEY5XJxqcYj/cYhFOVy8aoj/cYhFOVy8aoj/cYhFOVy8aoj/cYj/RzlcrGqP9xhFfVy4Ko/3GITYOsN8WP9xhFn1y2Cv9xiP9EkHzW+Ij/cYhFOVy8aoj/cYOP2kuAJbiP9xhJycxzY/9xiP9InkyWG4j/cYMrWRvkpu/3GI/0XM/LMwcYj/R/RcoLqIj/cYj/cYj/SLBclPqP9xiP9xhFfVy4Ko/3GIRrBcpPqI/3GE7wHBD+cYj/cT04MbLHznGI/0oOzH8T/3GITL0cRC6P9xiEU5XLxqiP9xPSDBs98+iP9xhfVtGp/3GI/0laTIpb/3GI/zDBQrFOvf9xiP8z15G+KG6P9xiEVbXLpKj/cYj/cUWxbLTp/3GIXt7SIf9xiP9LY8xpw4/3GI/055HDhuiP9xiEUXXL6KiI/3GEU5XLxqiI/3EyRQG+uv6I/3GEY5XJxqcYj/R1tcqkr/cYg/L6Gw0F5xiP9xTemsIWVxiI/00ULE69/3GIhDzPzDMHGIhE7ezBIYj/cYhFfVy4Kv9xiP8zqwG+VP6P9xiP9xhO8BwQ/nGI/3FIFkyOm4/3GIPwLjsf0cj/cYhfNNHL/3GIXxLR7Yj/cYj/TzUcHK5xiP9xRjlcrGr/cYj/TRQsTr2P9xiEYXXJ6KcYj/cU/onAF2cYj/cUZbXJpKcYj/cUpBzGvjj/cYhI68yBQ4j/cTPjM70czIj/cYN0XxuboOj/cYT2CcGfaI/3GDf2YbkJno/3GIS4S8V7T/cYiEU5XLxqj/cYhFn1ymCnGIj/TzUcHK5xiP9xSVk8emyIj/cUYXXK6K/3GIj/cYj/UIjRh4/3GI/3GI/3E1PHG7w46P9xiEVbXLpKj/cYj/NZrUu2UrcYiP9LY8xpw/9xiIRX1cqCpxiIRTlcvGqP9xiI/3FCGXzuaI/3GEeeTJYb/3GISg28bySP9xiP9H9FyguoiP9C1Yzyp/9xiP9Nprw1lHGI/3FFfVy4Koj/cYRvRcoLqP9xiEQi/M3Qj/cYg0SSO8ttz/cYj/OUXxt7oOcYj/cUmnzHWDiP9xRjlcrGr/cYj/Rp9ctgqI/3GEpjzFnDcYj/cUhC3IvSj/cYhFW1y6So/3GISWPMecOI/3GEV9XLgqj/cYhGF1yeinGI/3GIRzhMnHuI/3GI/3FQIt/dcYj/cUY5XKxq/3GI/0c5XKxqj/cYhHnkyGG3GI/3FNx6wzhf9xiIMkUBvrr+/3GIS2K8WdSP9xiEgg3I3y/3GIj/cYhInTyGLIj/cYXrzSQ4j/cYRTlcvGqIj/cYhFOVy8aoj/cUlZPHpsiP9xiE0THD7OiP9xhFfVy4Ko/3GINjthusSeiP9xhfVtGp/3GIRtJcotqP9xiP9xiEd8TJg7/3GI/3GI/3GI/3FfNNHLiI/0dbXJpKcYiP9xRjlcnGpxiI/3GIR4bcl5KP9xiEWfXKYKcYj/cU5PnCsG/3GI/3GE01HDyuiP9xhMvRxELoj/cYSNFMguuP9xiEsULF69iP9xhJycxzY/9xiIPdExsi7OcYiP9xiP9xhFW1y6Soj/cYj/RxdcroqI/3GEmnzHWDj/cYhFqey1Yf9xiIMRyRvuNucYiECzjAXHiP9xMGgRsKfuiP9xg59VG3Cq7/cYhHfEyYO/9xiP9GAPy/8I/3GIQTt8/EiIj/cUmdPHYs/3GIRLFsxOmI/3GD1cQrOjvY/3GISxQsXr2I/3GDq2g7ZJfP9xiP9G9WygqXGI/3FMLqxNFY/3GDlm4beZHv9xiP9xQvZ84JiI/3GEmdPHYs/3GI/3FevNJDiP9xhfmtBlcYj/cV940Yf/cYj/TTYsTJ3/cYj/UO7QIXGI/3GEjRTILrj/cYRhdcror/cYj/cYSafMdYOP9xiI/1FE37txiP9xSPNMgMuP9xiIRRdcvoqI/3GESI/LdwcYj/OKvxuVQO/3GINl1huqKej/cYRVtcukqI/3E+vyGxQN5xiP9xMqsBvVT+cYiP87fUG2gr6I/3GEY5XJxqcYj/cTY+grrBfY/3GIMApkv/WbcYj/cUmdPHYsj/cYj/QRqMD1eIj/cUYXXK6K/3GITL0cRC6P9xhK8jxg3P9xiITHkcSG6I/3GIS3osSF1xiP9xhJWTx6bIj/cYj/NeASvB/tiP9xiP9MDbxfJP9xiP9xiEc4TJx7iP9xhfEtHtiP9xiP9Nprw1lHGI/3GI/3GINs3xujIO/3GI/0qdPHYsj/cYhFW1y6So/3GIQhl87mj/cYj/cYj/cYj/cYiEV9XKgqcYiP9NLqxNFYj/cYhGF1yeinGI/3FLWCxafYj/cYS1gsWn2P9xiP9xP670sVELiI/3GDKJAb12/nGI/3FHfEyYO4j/cYRhdcnopxiI/0CSnBfWiI/3FGF1yuiv9xiI/0dbXJpKcYiP9xScnMc2OP9xiP9JFkyOm4/3GI/3GIj/cYj/TNA8QvxxiP9xMKwRv1PucYiP9xXt7SIY/3GIXprSZYj/cYRhdcnopxiI/3FFqey1YYj/cYSZ08diz/cYj/S6fMVYNxiP9LFTxurI/3GIRZ9cpgpxiP9xRhdcroqP9xiE7GnCOWiP9xiP9xX3jRh4/3GIXprSZY/3GI/3FM3xxCDoj/cV7e0iGI/3GEV9XLgqj/cYj/cYhKL7xtBP9xiP9HF1yuioj/cYStA8YvyP9xiEybHEZOiP9xg1igK6df1xiP9xhHytyTUv9xiP9JWkyKW/9xiP9EkHzW+Ij/cYg3smG5TZ6I/3GIRX1cuCr/cYj/cUBejAsX/3GI/zcCArr9/Y/3GI/3FGW1yaSnGI/3FHfEyYO4j/cYO9JBtS2+j/cYg/8iGwDd5xiP9xPnshsoTej/cYhFn1ymCnGI/3FNx6wzhY/3GISr4sZB2P9xiDGrAb9U/o/3GIMc0BvzL+/3GIj/cYScnMc2P/cYj/cUryPGDcj/cYhNT5w7Boj/cYgycZG+jm6P9xiP9xiP9xR9JcgtpxiP9xMvmRvQZucYj/cT3RMbMuzoj/cYgxiQG/dv6Ij/cTgQtLjvS4/3GIRkPsq8H/cYj/cYP58ysGDNcYj/cUpjzGnD/3GI/z5xc7KOjHGI/3FOT5wrBv9xiP9PT5wrBoj/cYQNWMA6eI/3GDdn8bmYDv9xiP9HOVysao/3GIRLFsxOmI/3GI/3FFfVy4Koj/cYRtJcotqI/3GI/3FJnTx2LI/3GDv0QbULvv9xiP9P8Bwg/oj/cYhG0lyi2o/3GISJ08hiyI/3GI/3GI/3GIj/cYj/cYSXs8eEz/cYj/cUpBzGvjj/cYj/R31cmCpxiP9xhMFCw+vXGI/3GEVbXLpKiP9xhFsWyk6XGI/3GIj/cYhLprxFlHGI/3FAXowLF/9xiP9xiEYXXJ6KcYj/cUY5XKxq/3GI/0dbXKpK/3GI/0oOzH8T/3GIg/ehGxhe6I/3GI/3FG9Fyguoj/cYj/R31cmCpxiP9xg4/aS4AluI/3GINdVxuyqOj/cYg1RgK7uf3/cYiEV9XKgqcYiP9xiEdaTJpb/3GI/3GIj/cYhG9FyQunGIj/cYj/SThMjHv/cYj/USLQ7Y/3GI/0uFzGej/3GI/3FERPzLsIj/cYj/cU/onAF2cYj/cT/yIbEN3o/3GI/1Bm0amI/3GEewXIT6cYj/cYS8i8U3T/cYj/cYj/cYj/SThMjHuP9xiP9xiP9HW1yqSv9xiP9HOVysao/3GIRhdcnopxiP9xg70kG1Lb6P9xiEWfXKYKcYj/cTQlErva7XGIj/Rp9ctgqI/3GEXL7LNB/3GI/3FGF1yuio/3GI/0dbXKpK/3GI/3E/NyGwyN5xiP9xiP9HW1yqSv9xiP9xiEawXKT6iP9xhFW1y6Soj/cYj/Rp9ctgqI/3GEbSXKLaiP9xhG9Fyguo/3GI/3GI/3FJp8x1g4j/cYXzTRy4j/cYSZ08ZixxiP9xSoXMV6NxiP9xg8fDG0g87/cYiEV9XKgqcYiP9xTaWsNaWP9xiF7e0SFxiI/0p7PHhMiP9xhDXGzaOYj/cYTTUcPK6I/3GIStA8Yvz/cYj/Rp9ctgqI/3GI/3FFsWy06f9xiIRrBcpPqP9xiP9xiI/3FHnkyWG/9xiP9xRltcmkpxiP9xSkHMa+OP9xiP9Q7tAhcYj/cUWp7LVhiI/3FMvRxELoj/cYRNNswsmIj/cUb0XKC6j/cYiEjJzINjiI/3FFfVy4Koj/cYMxuBveR+/3GI/055HDhuiP9xhIZNx5snGI/3FEqvy1UHGI/3E59VG3Cq6I/3GEdaTJpbiP9xiP9xiP9xS+q8UVT/cYj/TYS8N7RxiI/1CI0YeP9xiP9HF1yuioj/cYMRyRv+Nuj/cYhIvzyEDI/3GIhe3tEhcYj/cV680kOIj/cU2bHCZOcYj/cYSg28bySI/3GI/3GIhG9FyQunGI/3GIRtJcotqP9xiP9xiI/0jSXILacYj/cYRbFspOlxiI/3FHnkyWG/9xiP9xRvRcoLqI/3GIRZ9cpgpxiP9xiI/3GEs2LFydiP9xhNVxw6jv9xiP9xiI/3GIS/EsUO2Ij/cYj/Tr0cJC5xiI/081HByucYj/cV+a0WX/cYj/TpscNk7/cYiD4i0rHdLXGI/3FKhcxXo3GI/3GIRhdcnopxiP9xhGF1yuiv9xiP9xiIRTlcvGqP9xiI/0wNvE8kcYj/cTer8bhUDnGI/3FFfVy4Koj/cYhGF1yeinGI/3GI/3FG9Fyguoj/cYTN8cQg6P9xiEt6LEhdcYj/cYRVtcukqI/3GEpBzGvj/3GI/zZoAruX/Yj/cYS4S8V7SI/3GETTbMLJiP9xg+hbGyek6I/3GD/yIbAN3nGI/3FKhcxXo3GI/3E7h9G0eC5xiI/002LDydcYiP9I0lyC2nGI/3GIj/RxdcroqP9xiI/3GEbSXKLaj/cYhEsWzE6YiP9xMDHCsN49j/cYj/cYRhdcror/cYj/cYM1TDvas8/3GI/3E79EG1C76P9xiP9HW1yqSv9xiP9xOR2Dt+J8iP9xiD17IbOE3oiP9xiP9xSmPMacP/cYj/cUb0XKC6iP9xiEy9HEQu/3GIj/Rn1cuCqIj/cYTN8cQg7/cYiEU5XLxqj/cYiEU5XLxqj/cYiEVbXLpK/3GIj/cUvqvEFUcYj/cYiP9xR3xMmDuP9xiP9Gn1y2Coj/cYiP9xhKQcxb43GIj/cUuEvFe0iP9xiD9BsbC+TnGI/3FCO3zsSP9xiP9xiEk3PHyMiP9xhe3tIh/3GI/3E/91OxCKyI/3GIRVtcukqP9xiP9xPuuxsRROcYiP9xMhPkvuwbiP9xiI/3GIP9AhsC/ecYj/cYRvRcoLqP9xiP9HW1yqSv9xiP9xO/RBtQu+iP9xiDNRor2uXYj/cYRGb8yZD/cYj/MQUysAvNiP9xiEOI/NdwiP9xiEmnzHWD/3GI/3FHnkyWG/9xiIRX1cqCpxiI/3GDuRYrRunXGI/3GEeo3JVyiP9xiP9xiP9xhKFTxerHGI/3FPgpwX1oj/cYhJWTx6bI/3GI/0jSXJLa/3GI/0jSXILacYiP9xTBQsPr1xiI/03xLEDtj/cYiP9xiP9xScnMc2OP9xiENcbNo5j/cYhJNzx8jI/3GIRVtcukqP9xiI/3GIXprSZY/3GISzYsXJ2P9xiP9QiNGHiP9xiEjRTILr/3GI/3FEiPzHcP9xiP9xR3xMmDuI/3GI/3GI/3GITC6sTRX/cYj/cYXxLR7Yj/cYhERPzLsP9xiP9xO7NitUyd/3GI/0y+LFQd/3GI/3FNDKwvNXGI/3GEd8TJg7/3GIj/PBdBtei+j/cYj/MsAyvz/N/3GI/3FFsWy06f9xiP9xRjlcrGr/cYj/cYj/SLBclPqP9xiP9Df3zoCP9xiP9xR3xMmDuP9xiI/3GI/3GIRp5MphuIj/cTYCArn9/XGIj/cUpjzFnDcYiP82+pK6BW1xiP9xiEV9XLgq/3GIj/cYStA8YvyP9xiP9xiP9xiF7e0iH/cYj/cUY5XKxq/3GI/0afXLYKiP9xiEE7fPxIiP9xiI/3GI/0ieTJYbj/cYiEL2fOCY/3GI/3GIRVtcukqP9xiEmnzHWD/3GI/3ExUKG/r17/cYj/TOq8UVSP9xiDNpEryW7XGIj/cUo3PFyMcYj/cT/QIbEv3oj/cYhHOEyce4/3GI/3FQRN+7cYj/cYj/cU29HCQucYj/cYhG9Fyguv9xiP9HF1yuioj/cYhFfVy4Kv9xiP8393G5CI5xiP9xg1igK6df1xiP9xgzG4G95H6P9xiEqcLGY9iP9xiEzfHEIO/3GI/3FLeixYXY/3GI/0/wHCD+iP9xiP9xhJhcx3o4j/cYTTUcPK6I/3GISL88hAyP9xiP9EsnzU2Ij/cYhPLIwdN4iP9xTL0cRC6I/3GIj/cUV9XLgqiP9xiEvxLFDtiI/3GEzfHEIO/3GIj/cYhPpJwFtnGI/3GEy9HEQuiP9xiE7GnCOWiP9xiP9Omxw2To/3GI/01YLDp9cYj/cYRVtcukqI/3GITVccKo5xiI/3FLvixEHXGI/3GIQBqMD1f/cYj/UIjRh4/3GIXrzSQ4/3GIRLFsxOmI/3GISJ08hiyI/3GEbSXKLaiP9xiEljzHnDiP9xiEU5XLxqiP9xiP8zIJa+32mI/3GIRanstWGP9xiP9HOVysao/3GI/0wNvF8k/3GI/3GI/3GE3HrCOFcYj/cYRPVswKmI/3GI/0tjzGnDj/cYj/SJ5MlhuP9xiI/3GI/3GEbSXKLaiP9xiP9xhGF1yuiv9xiP9xRhdcroqP9xiD5eU7KhrP9xiP9LWTxabHGIj/M7rDvkU8iP9xhGF1yuiv9xiP9xOAHxuP4O/3GI/3FDkHzW+I/3GI/0tZPFpscYiP9xRDpszFn/cYj/TA28XyT/cYj/cUwULE69/3GI/z35c7MGjHGI/3GDw4MbTHzoj/cYhJhcx3o4/3GI/0vyPGDciP9xhIOEx8e3GI/3GDYmE7rZ7Ij/cYhFOVy8aoj/cYhFfVy4Kv9xiP9xRhdcroqP9xiP9xRvRcoLqI/3GEvqvEFUcYj/cYhFOVy8aoj/cYR55Mlhv/cYj/PXwxtIPOiP9xiEb0XKC6/3GI/0dbXKpK/3GI/3FKY8xpw/9xiP9xSw28TyRxiP9xiP9xSmPMacP/cYj/cV9W0amP9xiP9HOVysao/3GI/0rRTHLr/3GI/1DM0ENxiP9xiIR3xMiDtxiP9xiP9xhPxpwDlnGIj/cUWfXLYKj/cYj/TpscNk7/cYiP9AG5wPRnGI/3FQIt/dcYj/cYRjlcnGpxiP9xiDY7YbrEnoj/cYhFW1y6So/3GI/3E5knK3bY2P9xiIStA8Yvz/cYj/cUYXXK6Kj/cYj/TlccOo6I/3GIR3xMmDv/cYj/cYj/cYhDfmzYGY/3GI/0L3jPCH/3GI/3FK8jxg3I/3GI/zUbgbvkfnGI/3GErqvGFUiI/3GIXrzSQ/9xiP9xSVk8emyIj/cYj/cV800cuI/3GISNFMguuP9xiP9xMUtDvrS8cYj/cT/yIbEN3o/3GIT06MGxeI/3GIRtJcotr/cYiP9xiP9xiEryPFDccYj/cYX3jQh3GIj/cYj/cYj/cU/GnBOW/3GI/1DM0ENxiI/3FE9WzAqYj/cYgx7wG+EP5xiP9xiP9xT+icAXZxiI/3FDkHzW+I/3GI/0unzFWDcYj/cYgwcqGwnV6P9xiP8/vyGyQN7/cYj/cUjzTIDLiP9xiP9EsnzU2I/3GIR1pMmluP9xiP8zSCK+t93/cYj/cUjRTILriP9xiI/3GI/3FGOVysav9xiP9xiP9Kvzx0DP9xiP9xiI/0c5XKxq/3GIhHFkyem4j/cYhemtJliP9xiETTbMLJj/cYj/cYj/cUgWTI6bj/cYj/cYj/cYj/cYhI80yAy/9xiP9xiP9xiP9xTi2cLSaP9xiP9Cs4z0x4j/cYXxLR7Yj/cYXrzSQ4j/cYhG9Fyguv9xiP9xTVccOo6I/3GISvI8UNxxiP9xhM3xxCDo/3GIXzTRy/9xiP9xTjUcHK5xiP9xhJp8x1g4/3GIMHwGsJP5iP9xiEV9XLgq/3GIhMvRxELv9xiP9O6awxZY/3GI/3FfNNHLiP9xiP9K0Uxy6/9xiP9QZtGpiP9xiP9LY8xpw4/3GI/3EwihGwhe6P9xiP9HfVyYKnGI/3GEb0XKC6j/cYj/cTHNAb8y/oj/cYiE1XHCqOcYj/cYMkUBvrr+j/cYiDJnAb2Y/nGI/3GI/3GI/3GI/069HDQu/3GI/3GF8S0e2I/3GISBZMfptxiP9xhIZNx5snGI/3FJp8x1g4j/cYgx15G/KG6I/3GIRvRcoLr/cYj/cYiEryPFDccYj/cYg7HHO044xxiP9xhGOVycanGI/3FAXowLF/9xiP9JFkyOm4/3GIhfVtCpcYj/cYTi2cLSb/cYj/cYg98zGyDM5xiP9xRZ9ctgqP9xiIRtJcotr/cYj/MTTjv8sccYj/cYRtJcotqI/3GIRhdcnopxiP9xMHXCsJo9/3GI/3Ew4jKwLc2I/3GIRLFsxOmI/3GIRtJcotqP9xiP9HW1yqSv9xiP9xhI0UyC64/3GIXprSZYj/cYhJhcx3o4/3GI/zMckb3jbnGI/3GDvXc7UojIj/cYj/RtNsssn/cYj/cYQZGM9ueP9xiEsULF69iP9xiEU5XLxqiP9xiP9xiP9xhGF1yuiv9xiP9xO7NitUyd/3GI/3E27/G6EA6P9xiP9HW1yqSv9xiP9xR9JcgtpxiP9xhHsFyE+nGI/3GI/3FONRwcrnGI/3GErQPGL8j/cYj/cYj/cUewXJT6/3GI/3GI/3FH0lyC2nGI/3GEb0XKC6j/cYj/cYj/cV9W0amI/3GISXs8aExxiP9xiP9xTvAcIP6P9xiP9M0DxC/HGI/3GI/3GI/0ieTJYbiP9xiEYXXJ6KcYj/cYj/cV7e0iGI/3GISpwsZj2I/3GI/3GI/0ieTJYbiP9xiP9xiEVbXLpKj/cYj/cYj/SJ5MlhuI/3GI/3FGF1yuio/3GI/3GIRrBcpPqI/3GI/3GIRTlcvGqI/3GIRhdcnopxiP9xiEeeTIYbcYj/cYj/cYRjlcnGpxiP9xhG9Fyguo/3GI/0b1bKCpcYj/cYSDhMfHtxiP9xgxzQG/Mv6P9xiIQX98+Aj/cYj/cYNdVxuyqOiI/3GI/3E+cGOyj5yP9xiP9OvRw0Lv9xiP9HW1yqSv9xiP9xhKY8xZw3GI/3GI/zVMRLyzu/9xiP9xhKQcxr4/9xiP9xhI80yAy4/3GI/3FHsFyU+v9xiP9xXrzSQ4j/cYg6RvK2uQ3/cYj/cUV9XLgqiP9xiP9PLZwtJoj/cYhKDbxvJI/3GI/0c5XKxqj/cYj/cYRjlcnGpxiP9xhGOVycanGI/3GEbSXKLaiP9xiP9xiEbSXKLaj/cYj/cYhM3xxCDv9xiP9xT6ScFbaP9xiI/0ieTJYbj/cYj/SNJcktr/cYj/cYj/cUfSXILacYj/cYhG9Fyguv9xiP9xiP9xhHfEyYO4/3GI/3FFfVy4Koj/cYj/SsnMc2OI/3GIj/cUbSXKLaiP9xiEb0XKC6/3GI/3E01oG8KX7/cYj/cYj/cYj/cYiEk3PHyMj/cYj/UMzQQ3GI/3GIhHFkyem4j/cYj/cYj/cYiDO0gb1Lfoj/cYhJycxjY3GI/3GIRtJcotqP9xiP9xiP9xiF7e0iH/cYj/THosWF2I/3GI/3GIRtJcotqP9xiP9xiE2DrDfFj/cYj/T/AcIP6P9xiP8/eyGyhN6I/3GIRiHsreGP9xiP9A1pwTlo/3GI/3GI/3GI/3FHnkyWG4/3GI/3FFfVy4Koj/cYhGF1yeinGI/3GIRZ9cpgpxiP9xhIOEx8e3GI/3GIXxLR7Y/3GIhNVxwqjnGI/3GEzxLEDt/3GI/3GI/3GIhHOEyce4/3GI/3GF940Yf/cYj/cUl7PHhMj/cYj/cUfSXILacYj/cYj/cYhG9Fyguv9xiP9xiP9IsFyU+o/3GI/3GIRvRcoLr/cYj/cYhG0lyi2o/3GI/3GEbSXKLaiP9xiP9xiP9xhG0lyi2oj/cYj/cUHVjPKn/3GI/3FIFkyOm4/3GI/04MrC81cYj/cYOF9yt6CNcYj/cYhG9Fyguv9xiP9xPGwVtJPqj/cYj/cVAi391xiP9xiP9xiEeeTIYbcYj/cYj/cYj/cUpZPFpscYj/cV680kOI/3GI/0tZPGps/3GI/3FQIt/dcYj/cYSNFMguuI/3GI/3GI/3GI/3GEYXXK6K/3GI/3GF8S0e2I/3GIR1pMmluP9xiP9xiP9xiIXprSZY/3GI/3FOC5wvRoj/cYhNeRwobnGI/3GIRTlcvGqI/3GISr4sZB2P9xiP9xiEFdfPooiP9xiEU5XLxqiP9xiP9xTvAcIP6P9xiP9xiP9xiP8/ybGyNk6I/3GISuq8YVSI/3GI/3FKQcxr44/3GI/0c5XKxqj/cYgyPYG+wn6I/3GIS4S8V7SP9xiP9Q7tAhcYj/cYP2XCsZo9iP9xiF9W0an/cYj/cUb0XKC6iP9xiErQPGL8/3GI/3GI/3GI/3FLDbxPJHGI/3GIRTlcvGqI/3GIRVtcukqP9xiP89tXO0SoyP9xiP9Gn1y2Coj/cYiEUXXL6KiP9xiEU5XLxqiP9xhNeRw4bv9xiP9xMKwRsGPu/3GI/3E501G3LK6Ij/cYj/SNJcgtpxiI/3GI/3GI/3GEtivFnUiI/3GI/3GITaWsJaVxiP9xhJycxzY/9xiP9xiI/3EzX4G8oH5xiP9xiDTOArwx/Y/3GI/0jSXILacYiP9xiEb0XJC6cYiP9xiP9Kezx4TIj/cYj/cVAi391xiI/3FLhLxXtIj/cYj/SNJcktr/cYj/cVAi391xiI/3FHWkyaW4j/cYj/SPRcgLpxiP9xiP9xOzlBtca+/3GI/3FNeRw4bo/3GI/05XHDqOiP9xiITAysTzX/cYj/cUwULE69/3GI/3GI/3FG9Fyguoj/cYhMvRxELo/3GI/3FIZNyJsv9xiP9xToOsF8VxiP9xiP9Omxw2To/3GI/0tBzGvjiP9xiP9xg70kG1Lb6P9xiP9Df3zoCP9xiP9xhG0lyi2oj/cYj/cUu+LEQdcYj/cUb0XKC6iP9xiP9xiP9PExwuzo/3GI/3GI/3GI/3FNmxw2Tv9xiP9xg+WSGypt6P9xiP9xSjc8XIxxiP9xiI/3GI/1FE37txiP9xiP9JOEyMe4/3GI/0nzTIDLiP9xiI/3GI/3FL6rxBVHGIj/cUYXXK6K/3GIgx15G/KG6P9xiI/3GEYXXJ6KcYiP9xiP9xhG0lyi2oj/cYg8fDGzg85xiP9xg/nBGxY+6Ij/cYhJY8x5w4j/cYhGsFyk+o/3GIhG0lyi2v9xiP9xiI/3GIR1pMmlv/cYj/cYiP9xiErQPGL8/3GI/3GIXprSZY/3GIj/cUb0XKC6j/cYiDFIIr+33f9xiP9xTEC8S/SP9xiP80bDO8k8xxiP9xhG0lyi2oj/cYhFfVy4Kv9xiP9xgzG4G95H7/cYiP82XnG7oY7/cYj/cT7rsbIUTv9xiP9xO7NitEydcYiP9xg9nSGzYt6Ij/cYj/cYj/cUd8TJg7iP9xiEV9XLgq/3GI/3FGW1yaSnGI/3GI/3GEb0XKC6j/cYj/cYSi+8bQSP9xiP9xRhdcroqP9xiP9xSw28TyRxiP9xhFn1y2Cv9xiP9xR7BclPr/cYj/cUYXXK6Kj/cYj/cYRhdcror/cYj/cUZbXJpKcYj/cYgz1oG9KX6P9xiD2dIbNi3oj/cYiETTbMLJj/cYj/cUY5XKxq/3GI/3FKQcxr44/3GI/0DWnBOWj/cYj/NLeivUhdiP9xiP9Ffmy4GXGI/3GEYXXK6K/3GI/3GITTUcPK6P9xiP9RRN+7cYiP9xMGgRsKfuj/cYj/cV7e0iGI/3GI/zhn8bmYDoj/cYgwUKGwv16I/3GIPhUhsureiP9xiP9HF1yuioj/cYj/cUbSXKLaiI/3GI/3GEbSXKLaiP9xiP9xhGsFyk+oiP9xiP9xhMFCw+vXGI/3GE0THD7OiP9xiI/3GI/3GEs2LFydiP9xiEzfHEIO/3GI/3FOExweznGI/3GEryPGDcj/cYj/cUQYbM55j/cYj/UUTfu3GI/3GEq+LGQdiI/3FNeRw4bv9xiP9xRZ9ctgqP9xiEb0XKC6/3GI/3GIj/cYj/cYhNVxwqjnGIj/cYj/cYXrzSQ4/3GI/3GEryPGDcj/cYj/cU4THB7OcYj/cYTZscJk5xiP9xhfeNGH/3GI/3FJnTx2LP9xiP9xX1bRqYj/cYj/cYXt7SIf9xiP9xiISr4sZB2P9xiP9xiP9IsFyU+o/3GI/3GI/08THC7O/3GIj/TFgsWn2Ij/cYj/cYj/cYhHWkyaW4/3GI/3GI/3GEdaTJpbiP9xiP9xiP9IfEyYO4iP9xiP9xiEdaTJpb/3GIj/cYj/cYhHfEyIO3GIj/cYj/cYRrBcpPqIj/cYj/cYRvRcoLqP9xiP9xiP9I9FyAunGI/3GIXzTRy/9xiP9xgx7wG/EP6P9xiP9xSoXMV6NxiP9xiP9xR9JcgtpxiP9xhfEtHtiP9xiEd8TJg7/3GI/3FIOEx8e3GIj/cYj/cYj/cYj/cYj/Sns8eEyIj/cYj/cYhHWkyaW/9xiI/3GI/3GI/3FG9Fyguoj/cYRjlcnGpxiP9xiP9xR55MlhuP9xiP9GsWy06Y/3GIRtJcotqP9xiP9xiP9xSPNMgMuP9xiI/3GI/3GEd8TJg7/3GIj/cYj/cYj/cUjzTIDLj/cYiP9xRZ9ctgqP9xiP9xiP9xiP9xSBZMjpuP9xiP9xiP9xiP9J80yAy4iP9xiP9xiErQPGL8/3GI/3FGW1yaSnGI/3GDiQYbhvnv9xiP9HF1yuioj/cYj/cYhFOVy8aoj/cYj/Sp08diyI/3GI/1Cq0WX/cYj/cYSvI8YNz/cYiP9xiP9xRtJcotqIj/cYj/SLBclPr/cYiP9xiP9xUCLf3XGI/3GEmdPGYscYiP9xiF9W0KlxiP9xhFW1y6Soj/cYj/R31cmCpxiP9xiEkVPH6siI/3GI/3FfNNHLiP9xiP9Kezx4TIiP9xiP9xhKL7xtBI/3GI/3GI/3GI/3GEi/PIQMiI/3GI/3GEwULD69cYj/cYTXkcKG5xiI/3GI/3GI/3GEy9HEQuiP9xiP9xhNExw+zoiP9xhfEtHtiP9xiP9OvRw0Lv9xiP9xTb0cJC5xiP9xhI80yAy/9xiP9xhQIt/dcYj/cYj/cYRvRcoLqP9xiP9xhHfEyYO4/3GI/3GI/3FHsFyU+v9xiP9xRltcmkpxiP9xiEN+bNgZ/3GI/0laTIpb/3GI/3GISPNMcMtxiI/3GF8S0e2I/3GITC6sPRVxiI/3GIRtJcotr/cYiP9xQ5B81viP9xiP9xiP9xhJWTx6bIj/cYhFfVy4Kv9xiP9xXt7SIY/3GI/3FLvixEHXGIj/cU01HDyuiP9xg6W0G2pL6I/3GI/069HDQu/3GI/3FAcJz49nGI/3GIT2CcGfaP9xiP9M6rxRVI/3GI/3GI/3GI/3FIFkyOm4/3GI/3GI/3GI/0laTIpb/3GI/3GI/3GI/03xLEDtiP9xiP9QzNBDcYiP9xiP9xiP9xiP9xRhdcroqP9xiP9xiP9xiP9Ox6wzhYj/cYj/cYj/TVgsOn1xiP9xiE01HDyuj/cYj/RxdcroqI/3GI/3FK0Dxi/Ij/cYj/cYhfeNCHcYj/cYj/Szc8bIz/cYj/cYXzTRy4j/cYj/cYj/RxdcroqI/3GIRp5MphuIj/cYj/cYRhdcror/cYj/cU7wHCD+/3GI/3FLnCxWPf9xiI/3FGF1yuiv9xiI/0cXXK6Kj/cYiP9Df3zYCHGI/3GDIjAb7c/oj/cYhBf3z4CI/3GI/3GI/3GIhL8SxQ7Yj/cYiP9PNRwcrnGI/3GI/3GErQPGL8iP9xiP9xiP9xX1bRqY/3GI/3GIhJWTx6bP9xiP9RRN+7cYj/cYj/cYiEkVPH6siP9xiP9xiP9xiP9xiP9xSb88dAz/cYj/cUZbXJpKcYj/cYhHnkyGG3GI/3GI/3GI/3GEdaTJpbiP9xiEQYbL55cYj/cYR3xMmDuP9xiP9xiP9xiP9ODKw/Nf9xiP9xhGF1yuiv9xiP9xhHqNyVco/3GI/0c5XKxqj/cYj/Sr88dAyP9xiP9PNRwcrnGI/3GIShU8XqxxiP9xhe3tIh/3GI/3FLvixEHXGIj/cYj/TlccOo6I/3GIj/TTYsPJ1xiI/3GI/3GIXprSZY/3GI/3GIj/SLBclPr/cYj/cYhG0lyi2o/3GI/3GEbSXKLaiP9xiEawXKT6iP9xiP9xR9JcgtpxiP9xhM8SxA7f9xiP9xR9JcgtpxiP9xiEGRjPbn/3GI/3FGW1yaSnGI/3GI/3FLDbxPJHGI/3GIRvRcoLr/cYj/cUb0XKC6iP9xiP9xiP9IsFyU+o/3GI/3GEY5XJxqcYj/cYhJhcx3o4/3GI/0c5XKxqj/cYj/SNJcktr/cYj/cUb0XKC6iP9xiP9xiP9xhJezx4TP9xiP9xiI/3GI/3GEd8TJg7/3GIj/cYj/cYj/cUl7PHhMj/cYj/cYiP9xiP9xiP9xiEd8TJg7/3GI/3GI/3FG9Fyguoj/cYj/cYRjlcnGpxiP9xiEVbXLpKj/cYj/Rp9ctgqI/3GI/3GISPNMgMv/cYj/cYj/cYj/Szc8bIz/cYiP9xRhdcror/cYiP9xXt7SIY/3GI/3GISuq8YVSI/3GI/1Bm0amIj/cYj/cYj/cYR7BchPpxiP9xiE1XHCqOcYiP9xhemtJliP9xiDiq4bhVHo/3GI/0cXXK6KiP9xiP9xThMcHs5xiP9xhK0Dxi/Ij/cYhNExw+zo/3GI/0s3PGyMj/cYj/cYj/SLBclPqP9xiP9GsWy06Y/3GI/3GIRrBcpPqI/3GI/3GI/3GI/3GI/3FKWTxabHGI/3GI/3GI/0ieTJYbiP9xiP9xiP9I0lyS2v9xiP9xiP9I9FyAunGI/3GI/3FGF1yuio/3GI/3FfNNHLiP9xiEmdPGYscYj/cYj/cYRtJcotqI/3GIRvRcoLr/cYj/cYj/SPRcgLpxiP9xiP9xhHnkyWG/9xiP9xiEd8TJg7/3GI/3GI/3GIMYkBv3b+iP9xiEGzjOTHcYj/cYSzYsXJ2I/3GITPEsMO1xiP9xiEzxLDDtcYj/cYhNExw+zoj/cYj/cYShU8XqxxiP9xiP9xiI/3GI/3GI/3GI/3GI/0p7PHhMiI/3GI/3GI/3GI/3GISTc8fIyP9xiI/1Ei0O3/cYj/cYj/cUoVPG6s/3GI/3GIj/cYj/cYj/cYj/cYR7BchPpxiP9xiP9xhevNJDiP9xiP9OVxw6joj/cYhemtJliP9xiP9xiP9xX1bRqYj/cYhJFTx+rIj/cYj/cYRhdcror/cYj/cYhHnkyGG3GI/3GI/3GIRvRcoLr/cYj/cYR7BchPpxiP9xiP9xiP9JfEx4O3GI/3GI/0c5XKxqj/cYj/cYR1pMmluI/3GI/0j0XIC6cYj/cYj/cYj/cYhHWkyaW4/3GI/3GI/3FO8Bwg/o/3GITi2cHSZxiP9xiP9xhGF1yuiv9xiP9xiEawXKT6iP9xiP9QZtGpiP9xiF9W0an/cYj/cYS5wsRj1xiP9xhNmxwmTnGI/3GEjzTIDL/3GIj/cT1+QrOBvY/3GI/0jSXJLa/3GI/3FFn1y2Co/3GI/3FG9Fyguoj/cYj/cYhGsFyk+oj/cYj/cYj/cUhaTHpbcYj/cYj/cYhGsFyk+oj/cYj/cYR7BchPpxiP9xiP9xhG9Fyguo/3GI/3GIRvRcoLr/cYj/cYj/SNJcktr/cYj/cYRjlcnGpxiP9xhG9Fyguo/3GI/0afXLYKiP9xiEVbXLpKj/cYj/cT/yIbEN3o/3GI/3FMhLw3tHGI/3GI/3GF940IdxiP9xhK0Dxi/Ij/cYj/cYj/TpscNk6P9xiP9xR55Mlhv/cYiP9L8jxg3Ij/cYhGsFyk+oj/cYj/RTpszFmP9xiP9IytyTUoj/cYhHOEyce4j/cYhG0lyi2o/3GI/zH6obAVXv9xiP9xSw28TyRxiP9xiExAvDv0cYj/cYQ5B81vj/cYj/cUd8TJg7iP9xiP9xiP9xRhdcroqP9xiP9xhI80yAy4/3GI/3GI/3FI80yAy4j/cYj/SPRcgLpxiP9xhFn1y2Cv9xiP9xRhdcroqP9xiP9xiP9xR55MlhuP9xiP9I0lyS2v9xiP9xiP9xiEeeTIYbcYj/cYj/cYMjXkvsobj/cYj/cUY5XKxq/3GI/3GEuEvFe0iP9xiENcbNo5j/cYj/TOq8UVSP9xiP9xiP9J80yAy4iP9xiP9xiP9xiP9xRjlcrGr/cYj/cYR1pMmluI/3GI/0oOzH8T/3GI/3GIXprSZYj/cYhFOVy8aoj/cYj/cU3prCFlcYj/cYSYXMd6OI/3GI/0rRTHLr/3GI/3GI/3GEb0XKC6j/cYj/cUewXJT6/3GI/3GI/3GI/3GI/3FI80yAy4j/cYhG9Fyguv9xiP9xiDH5kb8Gbo/3GI/3FfNNHLiP9xiISL88hAyP9xiP9xX1bRqY/3GIhK8jxQ3HGI/3GI/3GI/3GF6a0mWIj/cYj/cYhLNixcnY/3GI/3GI/3GI/1Cq0WWP9xiP9MvixUHf9xiP9xiP9xiP9xhfeNGH/3GI/3FK8jxg3I/3GI/3GIRvRcoLr/cYj/cUY5XKxq/3GI/3FHfEyYO4j/cYj/cYj/cYhIFkx+m3GI/3GI/3GI/3FHfEyYO4j/cYj/cYj/cYR1pMmluI/3GI/3GI/3GEg4THx7cYj/cYj/cYj/cYR3xMmDuP9xiP9xgxHJG/426P9xiP9HOVysao/3GI/3FGW1yaSnGI/3GI/0ieTJYbiP9xiP9xiEb0XKC6/3GI/3GI/0jSXJLa/3GI/3GI/3GEewXIT6cYj/cYj/cUgWTI6bj/cYj/cYj/cYj/cYj/cYiP9LNzxsjP9xiP9xiP9xiP9xiP9xhGOVycanGI/3GISNFMguuP9xiP9xiP9xiP9xiIRTlcvGqP9xiI/0tZPFpscYj/cYj/cYj/cYj/cYRhdcror/cYj/cUV9XLgqiP9xiIP5wRsWPuj/cYj/cUWfXLYKj/cYj/P0TSsrstiP9xiP8yPpG/wW6I/3GIhHOEyce4/3GI/3EwaBGwp+6I/3GISg28bySP9xiP9xS8i8U3T/cYiP9xRBhsznmP9xiP9xS1gsWn2I/3GI/07fHCIOcYj/cYj/cUewXJT6/3GI/3GI/3GIRtJcotqP9xiP9xTPEsQO2P9xiP9O3xwiDnGI/3GI/3GEewXIT6cYj/cYj/cYhKDbxvJI/3GI/3FJp8x1g4j/cYj/TL4sVB3/cYj/cYXrzSQ4j/cYj/cYj/cYj/Tr0cNC7/cYj/cYTVccOo6P9xiP9xiP9xiP9K80xgy3GI/3GI/3GI/3GIR1pMmluP9xiP9xiP9NNixMnf9xiP9xhNmxwmTnGI/3GDNpEr2W7f9xiI/zNnAb6Y/oj/cYj/cYTRMcPs6Ij/cYTuicIXaI/3GI/0MZfO5oiP9xiIRVtcukr/cYiP8x2KGwN16P9xiP9KnTx2LI/3GI/3FfeNGHj/cYj/cYhK8jxQ3HGI/3GISRU8fqyIj/cYhDXGzaOY/3GI/3FH0lyC2nGI/3GIRVtcukqP9xiP9xRX1cuCqI/3GI/0laTIpb/3GI/3GI/3GEY5XJxqcYj/cYj/cUhaTHpbcYj/cYj/cYj/cUeeTJYbj/cYj/cUmnzHWDiP9xiP81G4G75H5xiP9xhFsWyk6XGI/3GD6dIbFi3nGI/3GIXnjSh4iP9xiP9LWTxabHGI/3GEYXXK6K/3GI/3GEuEvFe0iP9xiP9OVxw6joiP9xhKDbxvJI/3GIj/RzlcrGr/cYiP9xMGgRsKfuj/cYj/cUWfXLYKj/cYj/SPRcgLpxiP9xhFW1y6Soj/cYhGF1yeinGI/3GI/0jSXJLa/3GI/3GI/3GIj/cYj/cUmdPHYs/3GI/3GET1bMCpj/cYiEUXXL6KiP9xiI/3GI/3FJvzxkDHGI/3GI/3GIj/cYSTc8fIyI/3GI/3GI/3GI/3GISZ08ZixxiP9xiP9QZtGpiP9xiISJ08hiyI/3GI/1Bm0amI/3GIhJezxoTHGI/3GI/3FQIt/dcYj/cYiE1PnDsGiP9xiP9xiP9xiP9JFkyOm4j/cYj/cYj/cYj/cYj/cYTN8cQg6P9xiP9NNixMnf9xiP9xiITL0cRC7/cYj/cYTXkcOG7/cYj/cYj/cUewXJT6/3GI/3GI/3GEeeTJYb/3GI/3GI/3FQItDt/3GI/3FI0UyC64j/cYj/SXxMeDtxiP9xiE01HDyuj/cYj/TgysLzVxiP9xiI/3FM3xxCDo/3GIj/TxMcLs7/cYj/cYj/cYX1bRqY/3GI/3FNvRwkLnGI/3GI/3GI/3GI/3GI/3FK0Dxi/IiP9xhNeRwobnGI/3GIj/cUjzTIDLj/cYj/cYhFOVy8aoj/cYj/cYiEUXXL6KiP9xiI/3FKNzxcjHGI/3GI/3GI/3GI/3GIj/Sp08diyP9xiP9xiP9xiP9xiI/3GISJ08hiyI/3GI/3GI/3GIj/cYj/SRZMjpuP9xiP9xiEbSXKLaj/cYj/cUY5XKxq/3GI/3GIj/SLBclPr/cYj/cYiP9xiP9K0Uxi63GI/3GISCDcjfL/cYiP9xO9JBtS2+iP9xiP9IsFyU+o/3GI/0d9XJgqcYj/cYhKL7xtBP9xiP9xhNVxw6jo/3GI/09PnCsGj/cYj/UGbRqYj/cYiF800cv/cYj/cYTN8cQg6P9xiP9xiP9QZtGpiP9xiIXxLR7Y/3GI/3FHWkyaW4iP9xiDMDEr387Yj/cYj/R1tcqkr/cYj/cYR55Mlhv/cYj/cYj/cUZbXJpKcYj/cYNl1huqKeiP9xiP9IsFyU+o/3GI/3ExaiK/ld2I/3GI/0vyPGDciP9xiE1XHDqO/3GI/3GEryPGDc/3GI/3Fe3tIhiP9xiP9xiEb0XKC6/3GI/3GI/3FHsFyU+v9xiP9xiP9xR7BclPr/cYj/cYj/cUewXJT6/3GI/3GEuEvFe0iP9xiEWfXKYKcYj/cYTvAcEP5xiI/3FJWTx6bIj/cYj/SLBclPqP9xiP9xiF7e0SFxiI/3GEtYLFp9j/cYj/cYj/cYhFfVy4Kv9xiP9xhLhLxXtIj/cYj/cTv0QbULvo/3GI/3GITvAcEP5xiP9xhFn1y2Cv9xiP9xhK0Dxi/I/3GIj/T/AcIP6P9xiP9xSjc8XIxxiI/3FJnTx2LP9xiP9xiP9xiEawXKT6iP9xiP9xR9JcgtpxiP9xiP9xiP9xiI/0kWTI6bj/cYj/S2PMacOP9xiP9xRhdcroqP9xiP9xRPVswKmI/3GIhHWkyaW/9xiP9xhGOVycanGI/3GI/3GIj/SJ5MlhuP9xiP9xRjlcrGr/cYj/cYSDhMfHtxiP9xiP9xRZ9ctgqP9xiP9xRltcmkpxiP9xiI/0h8TJg7iP9xiP9L8jxg3IiP9xiElBzHvjiI/3GI/1Ei0O3/cYj/cYj/cYj/S1k8amz/cYj/cYX3jQh3GI/3GISvI8UNxxiI/3GIRZ9cpgpxiP9xiF800cv/cYj/cYSZ08diz/cYj/cYRVtcukqI/3GI/3GI/3GI/3GI/3GEYXXK6K/3GI/3GF680kOI/3GI/0c5XKxqj/cYj/cUBejAsX/3GI/3GErQPGL8j/cYj/T/AcIP6I/3GIXrzSQ/9xiI/3GI/0ieTJYbj/cYiP9xiP9xhHWkyaW4/3GIj/cYj/SNJcgtpxiI/3GI/0p7PHhMiP9xiP9xiP9xiI/3GI/3GI/1Cq0WX/cYj/cYT8acA5ZxiI/3GI/3FLWCxafYj/cYj/TzUcHK5xiI/3GI/3GI/3GEjRTILrj/cYiP9xiP9xiP9xTb0cJC5xiP9xiP9xiP9xhfeNCHcYiP9xiP9xiP9NFCxOvY/3GI/3FNNRw8roiP9xiP9xShU8bqz/cYj/cYX1bRqf9xiI/3GISTc8fIyP9xiP9xXt7SIYj/cYj/cYSvI8YNz/cYj/cU7wHCD+j/cYj/Szc8bIz/cYj/cYhG0lyi2o/3GI/3FEGGzOeY/3GI/3GEjRTILriP9xiP9xXzTRy4j/cYiEi/PIQMj/cYj/cV+a0GVxiI/3GEjzTIDL/3GI/3GF9W0amP9xiP9xRvRcoLqI/3GI/3GI/3GI/0qdPHYsj/cYiP9xTL0cRC6I/3GIj/UKrRZf9xiP9xTPEsQO2P9xiP9xUCLf3XGI/3GE7wHCD+/3GI/3GISVk8emz/cYiP9CkYz254j/cYj/TWK8SdSP9xiP9xiP9xiP9PNRwsrv9xiP9xhKvixkHYj/cYj/TxMcLs6P9xiP9xS74sRB1xiP9xiEWfXKYKcYj/cYhG0lyi2o/3GI/3FG9Fyguoj/cYj/RzlcrGqP9xiP9xiI/0ieTJYbj/cYj/cYhfeNCHcYj/cYhBkYz25/9xiP9xiP9xiP9xiP9xiP9xiEgOzI8TiP9xiP9NWCw6fXGI/3GEF/fPgIj/cYiP9xiP9xR55Mlhv/cYiP9xhFOVy8aoiP9xiP9HF1yuioj/cYj/cYhHfEyIO3GIj/cYj/cYj/SNJcktr/cYj/cUm/PGQMcYj/cYhKnCxmPYj/cYiF7e0SFxiP9xiEGRjPbn/3GI/3GI/3GI/0LVjPKnj/cYj/cYj/cYj/cYTTUcPK6I/3GI/3GITvAcEP5xiP9xhE02zCyYj/cYj/SNJcktr/cYj/cYhM8Sww7XGI/3GEtYLFp9j/cYj/TWK8SdSP9xiP9xUCLf3XGI/3GE3prCFlcYj/cYhGF1yeinGI/3GDbXgroofYj/cYj/TC+8TQRxiP9xiE2DrDfFj/cYj/cUZl7Kmh/3GI/3GF940Yf/cYj/cU01HDyuiI/3GITHkcSG6I/3GIQtR84riI/3GIMh6ivuFd/3GI/3GI/3FIWkx6W3GI/3GI/3GEY5XJxqcYj/cYj/cYS3osWF3/cYiP9xiP9xRltcmkpxiP9xiEbSXKLaj/cYj/cUQi/M3QiI/3GISVk8emz/cYj/cYj/cVAi391xiI/3GEi/PIQMiP9xiP9xQ35s2BmIj/cYj/SVpMeltxiP9xiI/3FJezx4TI/3GI/3GI/3GI/3GIj/cUlZPHpsiP9xiEcWTJ6biI/3GEsULF69iI/3GIODpRuMWuj/cYiP9xiP9QqtFl/3GI/3GEoVPF6scYiP9xiF6a0mWP9xiP9xiP80PYG9wn6I/3GI/0ieTJYbiP9xiP9xPdExsy7OiP9xiP9xR9JcgtpxiP9xiEb0XKC6/3GI/3GITWGsOeWP9xiITVccKo5xiP9xhHsFyE+nGI/3GI/3GI/3GIj/cYj/cYj/TL4sVB3/cYj/cYj/cYj/cV9W0amI/3GISr4sZB2P9xiP9xiP9xiP9K0Uxy6/9xiP9xiP9xiP9xiEjRTILrj/cYj/UMzQQ3GI/3GISZ08ZixxiP9xhfEtHtiP9xiP9xhI80yAy4/3GI/3FQIt/dcYj/cYhJnTxmLHGI/3GI/3GEY5XJxqcYj/cYj/cYhHnkyGG3GI/3GI/3GEeeTJYb/3GI/3GI/3GI/3GEjzTIDLj/cYj/cYj/cYR55Mlhv/cYj/cYj/cYRvRcoLqP9xiP9xiP9xiEc4TJx7iP9xiP9xhHsFyE+nGI/3GI/3GI/3GIj/cYRzhMnHuI/3GI/3FHsFyU+v9xiP9xiP9xiIXzTRy/9xiP9xhKFTxerHGI/3GI/3GIj/cYj/cYj/cYShU8XqxxiP9xiP9xiI/3FKDbxvJIj/cYiP9xhPTowbF4iP9xiDJxkb6Obv9xiI/3E59VG3Cq6P9xiP9xiE7GnCOWiI/3GEeo3JVyj/cYj/cYj/SPRcgLpxiP9xhMYrw51HGI/3GI/0GSnPbWcYj/cYj/cYSPNMgMuP9xiP9xiP9xiP9xiEidPIYsiI/3GI/3GI/3GI/3GI/3GErQPGL8j/cYiP9xiP9xiP9xiEkVPH6siP9xiP9xSZ08diyP9xiP9xiP9xTXkcOG6P9xiP9xiP9OvRw0Lv9xiP9xX3jRh/9xiP9xiEhC3IvS/3GI/3GEwurE0V/3GI/3GEjRTILriP9xiP9RItDt/3GI/3GIj/cYj/cUy9HEQuiI/3GI/3GI/3GI/3GI/3GF680kOI/3GI/3GI/0l8THg7cYj/cYj/cYj/cYhfEtHtj/cYiP9QqtFl/3GI/3GE7wHCD+/3GI/3GI/3GEZl7JmhcYiP9xiP9NWCw6fXGI/3GIXprSZY/3GI/0E8jA03iP9xiP9Kvzx0DI/3GI/3FNmxw2Tv9xiP9xhMFCw+vXGI/3GI/3GI/1CI0YeP9xiI/0nzTIDLiP9xiP9P8Bwg/oj/cYj/QPicEXb/cYj/cYj/cYj/UUTQy/9xiP9xiF6a0mWP9xiP9xSZ08diyP9xiP9xStA8YvyI/3GI/1Cq0WWP9xiP9xiEd8TIg7cYiP9xiP9xR7BchPpxiI/3GEb0XKC6/3GIj/cYj/cYj/cYR55Mlhv/cYj/cYj/cYR1pMmluI/3GI/3GI/3GE2bHCZOcYj/cYhMvRxELo/3GI/3GI/3GIRzhMnHuI/3GI/3GI/3GIR1pMmluP9xiP9xiP9xiP9JfEx4O3GI/3GI/3GIRxZMnpuIj/cYj/cYj/cYj/TJwsVj2P9xiP9xiP9xiI/3GI/3GI/3GIR1pMmluP9xiP9xiP9xiEl7PGhMcYj/cYiP9xiP9xiP9xiP9xMmcBvpj+j/cYj/cYiDAkEbDr7o/3GI/3Fe3tIhiP9xiP9PExwuzv9xiP9xiEy9HEQuj/cYj/cYUCLf3XGI/3GIRtJcotqP9xiP9xShU8bqz/cYj/cYhI68yBQ4j/cYj/SVpMilv/cYj/cYRvRcoLqP9xiP9xiP9xiP9xhAGowPV4/3GI/3FNpaw1pYj/cYj/cU/onAF2cYj/cYj/cYj/UUTQy/9xiP9xiP9xSvI8YNyP9xiP9xhevNJDiP9xiP9xhKL7xtBI/3GI/3E3GWG55p6P9xiP9xiP9IsFyU+o/3GI/3GI/3GI/3GIj/cYj/cYShU8XqxxiP9xiP9xiP9xiI/3GI/0rRTGLrcYj/cYj/cYiP9xhIFkx+m3GI/3GI/3GITRMcPs6I/3GI/01YLDp9cYj/cYj/cYiP9xR3xMmDuP9xiP9xiEU5XLxqiP9xiISg28byT/cYj/cYiP9xR3xMmDuP9xiP9xiI/3GEgWTH6bcYj/cYj/UIjRh4j/cYgwAhGwDu6I/3GI/3GEbSXKLaiP9xiP9xhFsWyk6XGIj/cYhGsFyk+o/3GIhG0lyi2v9xiP9xRltcmkpxiP9xiIR3xMiDtxiP9xiP9xiI/3GEdaTJpbj/cYj/cUYXXK6Kj/cYj/cYiP9xS4S8V7SI/3GI/3GDtVtbSqSnGI/3GI/3GIj/cYhIDsyPE4/3GI/3E89lK0Ca2P9xiI/3FOT5wrBv9xiP9xO9JBtS2+iP9xiP9KDsx/E/9xiI/3GEU5XLxqiI/3GI/0bTbLLJ/3GI/3FK0Dxi/Ij/cYj/cUI7fOxIj/cYj/cUYXXK6Kj/cYj/cUqFzFejcYj/cYhFOVy8aoj/cYhMx6xDhYj/cYiP9xS8i8U3T/cYj/cT8VIbHq3v9xiP9xhHWkyaW4j/cYj/cYj/cYj/cUmdPHYsj/cYj/cYj/cYj/cYj/cYR1pMmluI/3GI/3GI/3GIg2+YK6Bn3/cYj/cYOKrhuFUeiP9xiP9xiEzprEFlj/cYj/cYRX1cuCqP9xiI/3FL6rxBVHGI/3GIPdExsy7O/3GIj/R1tcmkpxiI/3GDhzk7iMbI/3GI/3GI/0j0XIC6cYj/cYO4nitXYdiI/3GI/3GF7e0iH/cYj/cUtYLFp9iP9xiITN8cMg5xiP9xiEs2LFydj/cYiP9xiP9xhC1HziuIj/cYj/cUzxLEDtj/cYj/cYRX1cuCqP9xiI/3FHnkyWG/9xiP9xiI/3GI/0p7PHhMiP9xiP9xiP9xiI/0jSXILacYj/cYhIFkx+m3GI/3GIRrBcpPqI/3GI/3GI/3FG9Fyguoj/cYj/T4OsF8VxiI/3GF7e0iH/cYj/cUmdPHYsj/cYj/cV+a0GVxiP9xiF940IdxiP9xhM6axBZYj/cYj/PBdBtei+iP9xiP9InkyWG4j/cYj/cUaH7JeBcYj/cYhMDKxPNY/3GI/3GI/3GI/3GElZPHpsiP9xiF540oeI/3GI/3GIj/RYj8x3D/cYiP9xRVtcukqIj/cYg1AgK7/f2I/3GI/0zQPEL8cYj/cYj/cYX3jQh3GIj/cYTgucL0aP9xiP9xiP9xiF800cv/cYiP9KnTx2LI/3GI/3FGF1yuio/3GI/3GI/3GI/3GIj/Qxl87miI/3GI/0p7PHhMiI/3GI/3GEOQfNb4/3GI/3GITVccOo7/cYj/cYj/Q3986Aj/cYj/cYhGF1yeinGI/3GI/3FHfEyYO4j/cYj/cUfSXILacYj/cYO7BBtU++iP9xiP9xSjc8XIxxiI/3GEb0XKC6/3GIj/cYj/cYj/cYj/Sr88dAz/cYiP9xPb8hs0DeiI/3GI/3GDP4gb0Hfo/3GIj/SHxMmDuI/3GI/3GIRtJcotqP9xiP9xiIP5wRsWPuj/cYj/cYQ35s2BmI/3GI/0sVPG6sj/cYj/cYj/cU15HDhuj/cYj/cYj/cYj/S/I8YNyIj/cYj/cYj/cYShU8XqxxiP9xiEkVPH6siI/3GIXt7RIXGI/3GI/3FFfVy4Koj/cYhG0lyi2o/3GI/0tBzGvjiP9xiP8wJSGx6t6P9xiP9xR6jclXKIj/cYj/cYj/cYj/SfNMgMuIj/cYj/RxdcroqI/3GI/3GI/3GI/3FNx6wzhf9xiI/3EyZwG+mP6P9xiP9xhGOVycanGI/3GI/0jSXJLa/3GI/3GI/3GI/3GI/3GEd8TJg7j/cYj/cYhG0lyi2o/3GI/3FHsFyU+v9xiP9xiP9LY8xpw4/3GI/3FfVtGpiP9xiP9IfEyYO4j/cYiP9xiP9HfVyYKnGI/3GIRxZMnpuI/3GIj/cYj/cYj/cYj/cYRhdcror/cYj/cYTcesI4VxiI/3GI/0f0XKC6iI/3GI/zI+kb/Bboj/cYj/cUY5XKxq/3GI/3GEb0XKC6j/cYj/cUwurE0Vj/cYiP9xiP9xiP9xiP9xTemsIWVxiI/3GI/3GI/3FIOEx8e3GIj/cYj/cYj/cYhMx6xDhYj/cYiP9QZtGpiP9xiP9Kvzx0DP9xiI/3GI/3GI/3GEY5XJxqcYj/cYj/cYj/cUd8TJg7iP9xiP9C94zwh/9xiP9xhMFCw+vXGI/3GI/3GEeeTJYb/3GI/3GI/3GI/3FIFkyOm4/3GI/3FIFkyOm/9xiI/3GErQPGL8j/cYj/cYM4sSvHTtcYj/cYiP9xhGF1yeinGIj/cYR3xMmDv/cYj/cYiP9PNRwcrnGI/3GITi2cHSZxiI/3GI/069HCQucYiP9xhLyLxDdHGI/3GIXt7SIf9xiP9xiP9xiP9xiEc4TJx7iP9xiP9xRFxsujlxiI/3GI/3GI/3GEucLEY9cYj/cYhC1HziuIj/cYj/RzlcrGqP9xiP9A1pwTlo/3GI/3FNeRw4bo/3GI/0tjzGnDj/cYj/cYj/TKa8VZSIj/cYj/cUYXXK6Kj/cYj/cTX3cbsIjoj/cYj/SPRcgLpxiP9xiP9JFkyOm4j/cYj/cYj/cYhHWkyaW4/3GI/3GI/3GI/3FLnCxWPf9xiP9xhe3tIhj/cYj/X97SIYiP9xiP9xShU8bqz/cYj/cYhKvixkHY/3GI/3GIX3jQh3GI/3GI/3GF9W0an/cYiP9xiP9xiP9xiP9xiP9xiP9xhOExweznGI/3GIXrzSQ4/3GI/3GIXxLR7Y/3GI/3GITVccOo7/cYj/cYhemtJliP9xiP9xiP9xiP9xiP9xiP9xSvI8YNyI/3GI/3GI/3GI/3GI/3GI/3FK8jxg3Ij/cYj/cYhfVtCpcYj/cYhKnCxmPYj/cYiP9xiP9xiP9xiP9xiP9xiP9xhLNixcnYj/cYiP9xiP9xiP9xiP9xiP9xiP9M0DxC/HGIj/cYj/cYj/cUu+LEQdcYj/cYheeNKHiI/3GI/3GI/3FHnkyWG4/3GI/3GI/3FHsFyU+v9xiP9xiElZPHps/3GI/3GEt6LFhd/3GI/3GE2bHCZOcYj/cYj/TVgsOn1xiP9xiI/3GEeeTIYbcYj/cYiP9xiEtYLFp9/3GI/3GI/3E9zNKzMy2P9xiP9xR3xMmDuI/3GI/3GE15HDhu/3GI/3GEF/fPgIj/cYiP9QZtGpiP9xiP9xSZ08diz/cYiP9xX1bRqY/3GI/3FI0UyC64iP9xiEx5HEhuiP9xiIS/EsUO2I/3GIj/TpscNk7/cYj/cYiP9OeRw4bo/3GI/3GIj/SLBclPr/cYj/cYiEcWTJ6biP9xiP9xiF800cuP9xiP9xSb88ZAxxiP9xiP9xiI/3GIRtJcotr/cYiP9xiP9xhHfEyYO/9xiI/3GI/3GI/3GE1XHDqOj/cYj/TnkcOG6P9xiI/zHYobA3Xo/3GI/3FHWkyaW4iP9xiP9xiP9xiEcWTJ6biI/3GISUHMe+OIj/cYhE9WzAqf9xiP9xhGF1yuiv9xiP9xiDrAFLY/6/9xiP9xiP9IsFyU+o/3GI/3GEbSXKLaiP9xiP9xSvI8YNyP9xiP9xThMcLs7/cYj/cYTgucL0aP9xiP9xTjUcHK5xiP9xiDO0gb1LfoiP9xiP9I0lyC2nGIj/cYj/cUd8TJg7j/cYiP9xiEbSXKLa/3GIj/cYRrBcpPqI/3GIj/cYhGnkymG4j/cYiESxbMTpiP9xiP9xR3xMmDuP9xiI/3GI/3FFfVy4Koj/cYj/RxdcroqI/3GI/0iwXJT6j/cYj/cYR55MhhtxiI/3GEhC3IvS/3GI/3GDDYob8nXnGI/3GI/0vyPGDciI/3GIRVtcukqP9xiP9GsWy06Y/3GI/3FHfEyYO4j/cYj/cYj/cYhHnkyGG3GI/3GI/3GISOvMgUOI/3GI/0s3PGyM/3GIj/cYj/cYj/cYj/cYThMcHs5xiP9xiP9O3xwiDnGI/3GI/3GI/3GI/0p7PHhMiI/3GI/3GI/0laTHpbcYiP9xiP9xiP9xiEpBzFvjcYj/cYj/cYj/cYTWGsOeWIj/cYj/cYj/SJ5MlhuI/3GI/3GEbSXKLaiP9xiP9xiP9JWkx6W3GIj/cYj/cYhG0lyi2o/3GI/3GEeeTIYbcYiP9xiP9xiP9xhHnkyWG/9xiP9xQ9R8wrhxiP9xiEmdPGYscYj/cYj/cYj/cYj/cYTemsIWVxiP9xiP9C1Yzyp4/3GI/3FKY8xpw/9xiP9xiP9HW1yqSv9xiP9xiP9xO2XRtZou/3GI/3GITOmsQWWI/3GI/09hrCnl/3GI/3GE7wHCD+/3GI/3GEdaTJpbiP9xiP9I0lyC2nGIj/cYRhdcnopxiI/3GIRp5MphuI/3GIj/cYR3xMmDv/cYj/cYiP9xiP9MprxVlIj/cYiP9H9Fyguoj/cYiP9xRX1cuCqI/3GI/z9ZIbKm3oiP9xiP9xiP9xSDhMfHtxiI/3GI/3GEl7PHhM/3GI/3GI/3GIj/cYj/cYhI0UyC6/9xiP9xiI/3GI/3FHnkyWG/9xiI/3GI/3GI/0h8TJg7iI/3GI/3GI/3GEdaTJpbiP9xiP9xiP9xhfeNCHcYj/cYhK0Dxi/I/3GI/3GI/3GEc4TJx7iI/3GI/3GI/0j0XIC6cYj/cYj/cUb0XKC6iP9xiP9xPlkhsqbeiP9xiP9xiErqvGFUiP9xiP9xiP9MnCxWPY/3GI/3FO8Bwg/o/3GI/3GI/0D4nBF2/3GI/3GDpbQbakvoj/cYj/cUoVPG6s/3GI/3GIS3osSF1xiP9xiEi/PIQMiP9xiP9I9FyAunGI/3GIRrBcpPqI/3GI/3FGW1yaSnGI/3GI/zJGEb657nGIj/cYPhUhsureiP9xiIQzps3FmI/3GI/3GISVk8emz/cYj/cYRVtcukqI/3GIhE02zCyY/3GI/0D4nBF2/3GI/3GF680kOP9xiI/3GI/3GI/3FH0lyC2nGI/3GI/0x6LFhdiP9xiP9f3tIhiI/3GI/3GI/3GI/3GI/3FJvzx0DP9xiP9xiP9Gn1y2Coj/cYj/TxMcLs6P9xiP9xiP9xiP9xSDhMjHv/cYj/cYhMvRxELo/3GI/3FM8SxA7Y/3GI/3E79EG1C76P9xiP9xiP9xSi+8bQSI/3GI/3GIj/cYj/cYhGnkymG4iP9xiP9xiP9xR55MlhuP9xiP9xiP9I0lyS2v9xiP9xiP9xhHWkyaW4j/cYj/cYj/cYhI80xwy3GIj/cYj/cYj/cYhHWkyaW4/3GI/3GITPEsMO1xiP9xiEx5HEhuiI/3GI/3GI/3GI/3GI/3FKNzxcjHGIj/cYj/cYj/cYhI80xwy3GIj/cYj/cYj/SPRcgLpxiP9xiP9xiP9xiP9Kvzx0DI/3GI/3GI/3GEmFzHejiP9xiP9K0Uxi63GIj/cYhEsWzE6Yj/cYj/cYhN8Bww/oiP9xiP9OVxw6joj/cYiP9xXzTRy4j/cYj/Sr88dAz/cYiP9xiP9xiP9xhG0lyi2oj/cYj/cYhLhLxXtI/3GI/3GEbSXKLaiP9xiP9xiP9xiP9xhI80yAy4/3GI/3GI/3GIXt7RIXGIj/cYSXs8eEz/cYj/cYhInTyGLIiP9xiP9xiP9xiP9xiP9JfEx4O3GI/3GI/0kWTI6biP9xiP9xiP9xhHnkyWG/9xiP9xiP9xiP8xrBGwY+6P9xiP9xiEdaTJpb/3GIj/cYj/cYRtJcotqI/3GI/3FGOVysav9xiP9xiEoNvG8kj/cYj/cYj/cYj/cYj/cYj/cUm/PHQM/3GI/3GI/3GI/3FIWkx6W3GI/3GI/3GI/3GEjzTIDLj/cYj/cYj/cYj/cYhIFkx+m3GI/3GI/3GI/3GI/3GEg4THx7cYj/cYhInTyGLIiP9xiF680kP/cYj/cYj/cYiP9JWkx6W3GI/3GIRX1cuCr/cYj/cYRhdcror/cYj/cYhIvzyEDIj/cYj/cUl7PHhMj/cYiP9xX1bRqY/3GI/3GI/3FIWkx6W3GI/3GI/3GI/3GI/3GEgWTI6b/3GI/3GF8S0e2I/3GIhJQcx744j/cYiP9I0lyC2nGI/3GIj/cYj/SRZMjpuP9xiP9xRZ9ctgqP9xiI/zLAMr4/zXGI/3GIMHKhsJ1eiP9xiP9xR55Mlhv/cYiP9RItDt/3GI/3GI/3GI/3FFn1y2Co/3GI/3FIFkyOm4/3GI/3GEY5XJxqcYj/cYj/cYj/cTECEb/97o/3GI/3FL6rxRVP9xiP9xiEb0XKC6/3GI/3GEY5XJxqcYj/cYj/cUeeTJYbj/cYj/cYj/cYSZ08ZixxiP9xiI/3GI/3GI/3FG9Fyguoj/cYj/cV940Yf/cYj/cUmdPHYsj/cYj/cYR3xMmDuP9xiP9xiP9xiEb0XKC6/3GI/3GEt6LFhd/3GI/3GEVbXLpKiP9xiP9xQ5B81viI/3GI/zr1UbcKroj/cYiEjzTHDLcYj/cYj/SPRcgLpxiP9xiP9xiP9xiI/3FI0UyC64j/cYj/cTz2UrQJrYj/cYj/cUeeTJYbj/cYj/cYRrBcpPqIj/cYj/cYj/cYj/cYj/Sp08diyI/3GI/3GI/3GIRhdcnopxiP9xiP9IsFyU+o/3GI/3GIRtJcotqP9xiP9xiEdaTJpbj/cYj/cYj/cYj/cUjzTIDLiP9xiP9xiP9xiEVbXLpKj/cYj/cYR3xMmDuP9xiP9xiP9I0lyS2v9xiP9xiEU5XLxqiP9xiP9xiP9xhI80yAy4/3GI/3GI/3GI/3GIR1pMmluP9xiP9xiP9HF1yuioj/cYj/TumsMWWP9xiP9xX1bRqY/3GI/3GE3prCFlcYj/cYj/cYj/cYj/cUm/PHQM/3GI/3GI/3GIR3xMmDv/cYj/cYj/cYj/cUb0XKC6iP9xiP9xR7BclPr/cYj/cYj/cYhG0lyi2o/3GI/3GISL88hAyI/3GI/3GI/3GI/3GI/3GI/3GISNFMguuP9xiP9xiP9xiP9xSdFMYutxiP9xiP9xiP9xS5wsVj3/cYj/cYX3jRh/9xiP9xiEawXKT6iP9xiP9xiP9xiE0THD7OiP9xiP9xS5wsVj3/cYj/cYS4S8V7SI/3GI/3GI/0L3jPCH/3GI/3GITPEsMO1xiP9xiP9HF1yuioj/cYj/cYj/SRZMjpuI/3GI/3GI/3GI/1Bm0amIj/cYj/cYj/Tr0cNC7/cYj/cYj/cYj/cYj/cYSVk8emyI/3GI/3GI/3FI80yAy4/3GIj/cV940Yf/cYj/cYj/cYj/StFMcuv/cYj/cYMLahsFle/3GI/3GDVykruNbYj/cYj/cYQF6M+hdxiP9xiEeeTIYbcYj/cYj/cYj/SLBclPqP9xiP9xhJezx4TP9xiI/3GI/069HCQucYiP9xiDeTgrhsfXGI/3GIRrBcpPqI/3GI/055HDhuiP9xiP9xiP9xS3osWF2P9xiP9xhfmtBlcYj/cYj/cYj/SJ5MlhuI/3GI/3GIT06MGxeI/3GI/zdQkrqvbY/3GI/3GEhC3IvS/3GI/3GIRrBcpPqI/3GI/3GI/3GEg4THx7cYj/cYj/SLBclPqP9xiP9xiP9xiP9xhKY8xZw3GI/3GIS3osSF1xiP9xiITVccKo5xiP9xhNVxw6jo/3GI/3GI/3GI/3GEt6LFhd/3GIj/cV9W0amP9xiP9xSvI8YNyP9xiP9xiI/3GI/3GEV9XLgqj/cYj/cYRVtcukqI/3GI/3FMNiw8nXGI/3GI/3FONRwcrnGI/3GIS3osSF1xiP9xiP9xhHfEyYO4/3GI/3GEeeTJYb/3GI/3GI/3GIXxLR7Y/3GIj/cYj/S/I8YNyI/3GI/3GI/3GI/3GIj/cUl7PHhMj/cYj/cYR1pMmluI/3GI/3GI/3FLnCxWPf9xiP9xiF680kOP9xiP9xiEbSXKLaj/cYj/cYj/cUeeTJYbj/cYj/cYj/cUwurE0ViP9xiP9xiP9xiP9xiP9xiP9xhLeixYXf9xiI/3GI/3GI/08THC7O/3GIj/cYX3jQh3GI/3GI/1CI0YeI/3GI/3GI/3FfVtGpj/cYj/cYhLFCxevYj/cYiP9xiP9xiP9xiP9xiP9xiP9xiIS1gsSn1xiI/3GF8S0e2I/3GI/3GI/3GEtYLFp9j/cYj/cYTBQsPr1xiP9xiITN8cMg5xiP9xiIXnjSh4j/cYj/cYj/cYj/cYhMLqxNFf9xiP9xiP9JWkyKW/9xiP9xhG9Fyguo/3GI/3GIRrBcpPqI/3GI/3GI/3GEg4THx7cYj/cYj/cUb0XKC6iP9xiP9xiP9JWkyKW/9xiP9xiElZPHps/3GI/3GI/1Fm35lxiP9xiP9xQ5B81viP9xiP9xSXs8eEyI/3GI/3GI/3GI/0k4TIx7j/cYj/cYj/cYj/cYhHOEyce4j/cYj/cUgWTI6bj/cYj/cYj/cYhHnkyGG3GI/3GI/3GEewXIT6cYj/cYj/cYj/cV7e0iGI/3GI/3FOC5wvRoj/cYj/cYj/cYj/cYiEkVPH6siP9xiP9xiP9xiEc4TJx7iP9xiP9xiEVbXLpKj/cYj/cYj/cUgWTI6bj/cYj/cYhGsFyk+oj/cYj/cYj/cYj/cYj/S3s8WExxiP9xiP9xiP9xiP9xhI80yAy4/3GI/3GI/0ieTJYbiP9xiP9xiP9xiP9xiP9xiI/3GEq+LGQdiP9xiP9xiP9xiEidPIYsiI/3GI/3GI/3GI/3GI/3FJnTx2LI/3GI/3GI/3GI/3GI/3GISTc8fIyI/3GI/3GI/3GI/0nzTIDLiI/3GI/3GIXxLR7Y/3GI/0kWTI6biP9xiP9xRbFstOn/cYj/cYj/cYj/cYhHOEyce4j/cYj/UO7QIXGI/3GISvI8UNxxiP9xiEYXXJ6KcYj/cYj/cUo3PFyMcYiP9xiP9xiP9xiP9xiP9xiP9xSjc8bIz/cYj/cYj/USLQ7f9xiP9xiEmdPGYscYj/cYj/cV9W0amP9xiP9xiEoVPF6scYj/cYj/cYj/cYhInTyGLIiP9xiP9xiP9xiP9xiP9LNzxsjP9xiI/3GI/3GI/3GI/3GI/3GISvI8UNxxiI/3GIXzTRy/9xiP9xiDhcUbijro/3GI/3GE2bHCZOcYj/cYj/TfEsQO2I/3GI/3FM3xxCDoj/cYj/cU29HCQucYj/cYhLFCxevYj/cYj/cYj/cYj/TpscNk6P9xiP9xhevNJDiP9xiP9xiP9xiP9xiP9xiEk3PHyMiP9xiP9xhGOVycanGI/3GI/3GEdaTJpbiP9xiP9xiP9xhHWkyaW4j/cYj/cYj/cYj/Sp08diyI/3GI/3FQIt/dcYj/cYj/Sr88dAyP9xiP9xiP9xiP9xiP9xiElZPHpsj/cYj/cYj/cYj/cYj/cYj/cYiEq+LGQdj/cYj/cYj/cYj/cYj/cYj/cYSVk8emyI/3GI/3GI/3GI/3GIR3xMmDv/cYj/cYj/cYSb88ZAxxiP9xiP9xiP9xiP9xiP9xhJWTx6bIj/cYj/cYj/cUfSXILacYj/cYj/cYR7BchPpxiP9xiP9xiP9xR55MlhuP9xiP9xX1bRqY/3GIj/cUu+LEQdcYj/cYj/cYj/cUWfXLYKj/cYj/cYSDhMfHtxiP9xiP9PNRwsrv9xiP9xhHWkyaW4/3GIj/cYj/cYj/SJ5MlhuI/3GI/3E7IdG13i6I/3GI/3GEoVPF6scYj/cYj/SLBclPqP9xiP9xiP9xiI/3GI/3GEwULD69cYj/cYhLNixcnY/3GI/3GE2bHCZOcYj/cYj/Tr0cNC7/cYj/cYRhdcror/cYj/cYS3osWF3/cYj/cYTVccOo6P9xiP9xiP9xiP9xiP9xiP9xiI/3GEsULF69iI/3GI/3GI/3GI/3GIXt7SIf9xiP9xiP9xhNNRw8roj/cYj/cYj/cYj/cYSBZMjpv/cYj/cYj/cYj/cYj/cYj/cVAi0O3/cYj/cYTBQsPr1xiP9xiP9xiP9xiE0THD7OiP9xiP9xiE01HDyuj/cYj/cYXrzSQ4/3GI/3GIXxLR7Yj/cYj/Tr0cNC7/cYj/cYj/cYj/cYj/cV7e0iGI/3GI/3FM3xxCDoj/cYj/cYRtJcotqI/3GI/3GI/3GISpwsZj2I/3GI/1DM0UP/cYj/cYj/cYj/SXxMeDtxiP9xiP9xiP9xiP9OvRw0Lv9xiP9xhMvRxELoj/cYj/cUY5XKxq/3GI/3GISBZMfptxiP9xiP9xiP9xiP9InkyWG4j/cYj/cUfSXILacYj/cYj/cYhHfEyYO/9xiP9xiP9xiP9xg/8iGxDd7/cYj/cYTC6sTRWP9xiP9xiP9MnCxWPY/3GI/3GI/3GIX3jQh3GI/3GI/09PnCsGj/cYj/cYiP9xhMQLw79HGI/3GI/3GIj/cUUA/K/wcYj/cYiEUXXL6KiP9xiIRJ9cxgqIj/cYj/TL4sVB3/cYj/cYj/cV9W0amP9xiI/3FK8jxg3I/3GI/3GF6a0mWI/3GIj/S/I8YNyI/3GI/3GE01HDyuiP9xiP9xhKvixkHYj/cYj/cUfSXILacYj/cYgxPpG+wW5xiP9xiP9HW1yqSv9xiP9xhHWkyaW4j/cYj/cUZbXJpKcYj/cYj/cYj/cYiP9xSXs8eEyP9xiP9xiP9xTVccOo6I/3GI/3FLeixYXY/3GI/3GI/3GIj/UMzQQ3GI/3GI/3GI/0l8THg7cYj/cYj/cYRjlcnGpxiP9xiP9HF1yuioj/cYj/SLBclPqP9xiP9xiE7wHBD+cYj/cYj/S/I8YNyI/3GI/3FOLZwtJoj/cYj/cUo3PFyMcYj/cYj/cYj/cYiP9xShU8bqz/cYj/cYj/cYj/TNA8QvxxiP9xiIXprSZY/3GI/3GIR55MhhtxiP9xiP9xiP9xiP9xiI/0kWTI6bj/cYj/cYS3osWF3/cYj/cYhMvRxELo/3GI/3GITL0cRC6P9xiP9xhfVtGpj/cYj/cYj/cYj/cUhaTHpbcYj/cYj/SPRcgLpxiP9xiP9xiP9MyLxTdIj/cYj/cYj/cUmdPHYsj/cYj/cUY5XKxq/3GI/3GI/3GI/0laTIpb/3GI/3GI/3GI/0ieTJYbiP9xiP9xiP9xiP9xiP9JfEx4O3GI/3GIQ8z80zD/cYj/cYQ7J81Nj/cYj/cYhFOVy8aoj/cYj/cYj/cYj/cYj/S3s8WExxiP9xiP9I0lyS2v9xiP9xiP9xiP9xiP9xiP9xSlk8WmxxiP9xiP9xiP9xiP9xiP9xhfmtBlcYj/cYj/UIjRh4/3GIj/cYj/cYj/cYj/cYj/cYhfVtGp/3GI/3GEk3PHyMiP9xiP9xiP9xhLnCxGPXGIj/cYj/cYj/cYj/cYj/cYj/cYXrzSQ4j/cYj/Tr0cNC7/cYj/cYj/cYj/cYP74RsUHuiP9xiP9xhE02zCyYj/cYj/cYiP9xiP9xShU8bqz/cYj/cYR7BchPpxiP9xiP9xiEbSXKLaj/cYj/cYj/cYj/cUpZPFpscYj/cYj/cYj/cYj/cYj/cYiEUXXL6KiP9xiI/3FJnTx2LP9xiP9xiP9xQZGM9ueI/3GI/3GITRMcPs6I/3GI/3GI/3GI/3GI/3GIj/UMzQQ3GI/3GIS3osSF1xiP9xiP9xiI/3GEtYLFp9j/cYj/cYj/cYj/cYj/cYR7BchPpxiP9xiP9xiP9xiI/3GIStA8Yvz/cYj/cYj/cYj/cUmdPHYsj/cYj/cYj/cYj/cYj/cU15HDhuj/cYj/cUzfHEIOiP9xiP9xhDfmzYGY/3GIj/cVAi391xiP9xiE4LnC9G/3GI/3GI/3GIj/cYhHfEyIO3GI/3GIhNYaw55Y/3GI/3GI/3GI/3GI/3GIhNg6w3xf9xiP9xhFsWyk6XGI/3GI/0iwXJT6j/cYj/cYj/cYSDhMfHtxiP9xiP9xiP9xXzTRy4iP9xiP9xiEqcLGY9iP9xiP9xiP9JOEyMe4/3GI/3GI/3GE4THB7OcYj/cYSvI8YNz/cYj/cYj/RtNsssn/cYj/cYSZ08diz/cYj/cYhfNNHL/3GI/3GIj/cYhHfEyIO3GI/3GIj/S1k8WmxxiP9xiP9RRN+7cYj/cYiDBV07C6LIj/cYj/cVAi0O3/cYj/cYhJWTx6bP9xiP9xhDkHzW+I/3GI/3GF8S0e2I/3GI/04MrD81/3GI/3GI/3GEVbXLpKiP9xiP9xXzTRy4j/cYiP9xiDUacbrljnGI/3GI/3GIRTlcvGqI/3GI/3GIj/cUo3PFyMcYj/cYj/cYj/cYj/cYhGsFyk+oj/cYj/cYiP9xiP9xhK0Dxi/I/3GI/3GI/3GI/3GIj/SHxMmDuI/3GI/3GIj/USLQ7f9xiP9xiE1XHDqO/3GI/3GI/3GI/3GI/3GI/3GIhKvixkHY/3GI/3FGQ+yrwY/3GI/3FK0Dxi/IiP9xiP9xiP9xiP9xiP9xiP9xSlk8WmxxiP9xiP9xiP9xhIOEx8e3GI/3GI/3GI/3GEdaTJpbiP9xiP9xiP9xhHWkyaW4j/cYj/cYj/cUjzTIDLiP9xiP9xiP9xiP9xSPNMgMuI/3GI/3GI/3GI/3GISBZMfptxiP9xiP9xiP9xiP9JFkyOm4j/cYj/cYj/cYj/cYj/S3s8WExxiP9xiP9xiP9xiP9K80xgy3GI/3GI/3GI/3GI/3FIWkx6W3GI/3GI/3GI/3GI/0qdPHYsiP9xiP9xiP9xiP9xiP9N8SxA7Yj/cYj/cYiF9W0KlxiP9xiP9xiP9xiP9NFCxOvY/3GI/3GF800cuI/3GI/3GISL88hAyP9xiI/3E0AxK8/O3/cYj/cYj/cYj/Sns8eEyIj/cYj/cV9W0amP9xiP9xhGOVycanGI/3GI/0s3PGyMj/cYj/cYj/cUlZPHpsiP9xiP9xX3jRh4/3GI/3GErQPGL8j/cYj/cYX3jRh/9xiP9xiP9xiP9xR3xMmDuI/3GI/3GISPNMcMtxiI/3GI/3GI/3GI/zzv4rUQHY/3GIj/cYj/TS6sTRWI/3GI/3GIj/cYj/cYhInTyGLIj/cYj/cYhGsFyk+oj/cYj/cYS6a8VZSP9xiP9xiP9xR9JcgtpxiP9xiDrL0bU0LnGIj/cYhFfVy4Kv9xiP9xiEawXKT6iP9xiP9xiEbSXKLaj/cYj/cYj/SJ5MlhuI/3GI/3GEbSXKLaiP9xiP9Hh+yngf9xiP9xhGF1yuiv9xiP9xiI/3GI/0k4TIx7/3GI/3GIhGsFyk+o/3GI/3GFAi391xiP9xiEjzTHDLcYj/cYhG0lyi2o/3GI/3FGF1yuio/3GI/3GIhLNixcnf9xiI/3FNeRw4bv9xiP9xiEbSXKLaj/cYj/cUYXXK6Kj/cYj/cUd8TJg7iP9xiP9xRjlcrGr/cYj/cYj/RtNsssn/cYiP9xg1JAK72/2I/3GI/0h8TJg7iP9xiI/0iwXJT6/3GI/3GIj/cYhIvzyEDI/3GI/3GI/3GIj/cYj/TL4sVB3/cYj/cYj/cYj/cYj/cYSXs8eEyP9xiP9xhfNNHLj/cYj/cYhGF1yeinGI/3GIRtJcotqP9xiP9xiISr4sZB2P9xiP9xiP9xhfNNHLj/cYj/cYiEjzTHDLcYj/cYj/cYj/cYiP9xR3xMmDuP9xiP9xiI/3GI/3GI/3GI/3GI/3FNmxw2Tv9xiP9xiP9xiP9xiI/3GI/3FQIt/dcYj/cYj/cUzxLEDtj/cYj/cV9W0amI/3GI/1FE37txiP9xiP9xiE1PnDsGiI/3GI/0V+bLgZcYj/cYj/cUjzTIDLiP9xiP9xSafMdYOI/3GI/zNpyL6WN4/3GI/3GI/3GI/3GEnJzHNj/3GI/3GI/3GIj/cYj/SxU8bqyP9xiP9xiP9xiP9xiI/0h8TJg7iP9xiP9xiI/3GISXs8aExxiP9xiP9xiP9xiI/0jSXILacYj/cYiP9xiP9xSjc8XIxxiP9xiP9xiP9xiI/3GISRU8fqyI/3GI/3GI/3GI/3GITRMcPs6I/3GI/3Fe3tIhiP9xiP9xiP9xiP9xiP9xiI/3GErQPGL8j/cYj/cYj/cYj/cUV9XLgqiP9xiP9xhJvzxkDHGI/3GI/3FJp8x1g4j/cYj/cT4OsbHxTnGI/3GI/3GI/0KzjPTHiP9xiP9xUCLf3XGI/3GIj/SThMjHv/cYj/cYhIFkx+m3GI/3GI/3GI/3GI/3FJvzx0DP9xiP9xiP9xRvRcoLqI/3GI/3GE15HDhu/3GI/3GI/06bHDZOj/cYj/cYj/cYj/cYhfNNHLj/cYj/cYR1pMmluP9xiI/3FevNJDiP9xiP9xTjUcHK5xiP9xiP9xQ5B81viP9xiI/3FevNJDiP9xiP9xTBQsTr3/cYj/cYhBXXz6KIj/cYj/cYhK0Dxi/P9xiP9xhJhcx3o4j/cYiP9IsFyU+v9xiP9xiED3jAGHj/cYj/cYTBQsPr1xiP9xiIRLFsxOmI/3GI/3FHWkyaW4j/cYiP9xiF9W0KlxiP9xiP9xiP9xiI/3FM8SxA7f9xiI/3GIRp5MphuI/3GIj/cYj/cYj/cYj/cYhI0UyC64/3GI/3GIS3osSF1xiP9xiP9f3tIhiI/3GI/3GF7e0iH/cYj/cYhO8BwQ/nGI/3GI/3GF9W0amP9xiP9xiP9xiP9xS5wsVj3/cYj/cYj/cYhfeNCHcYj/cYj/TVgsOn1xiP9xiP9HfVyYKnGI/3GI/3GIj/T/AcIP6P9xiP9xS3osWF2P9xiP9xhevNJDiP9xiP9xQDyMDTeP9xiP9xhMvRxELoj/cYj/cYTi2cLSb/cYj/cYiP9xX1bRqY/3GI/3GF680kOI/3GI/3FNNRw8roj/cYiP9xiP9xiP9xiP9xiP9xhLnCxGPXGI/3GIj/cYj/cYj/cYj/cYhOLZwdJnGI/3GIhMmxxGTo/3GI/3GITXkcKG5xiP9xiP9xTPEsQO2P9xiP9xhLNixcnYj/cYiP9xR1pMmluI/3GI/3GIj/cYj/cYj/TzUcHK5xiI/3GIXprSZY/3GI/3FLvixEHXGI/3GIhJWTx6bP9xiP9xiEkVPH6siP9xiP9xiI/3GI/3GEwMrE81j/cYj/cYiP9xiP9xiP9xiP9KnTx2LI/3GIj/cUeeTJYb/3GI/3GIj/cYj/SNJcgtpxiI/3GIRp5MphuI/3GIj/cYhMeRxIboj/cYiP9xXzTRy4j/cYj/cV9W0amP9xiI/3GEjRTILrj/cYj/cYj/cYiP9LWTxabHGI/3GI/3GI/3GI/3GEo3PFyMcYj/cYj/cU01HDyuiI/3GIRuzcoTKI/3GI/3FHnkyWG4/3GI/3GI/3GI/0k4TIx7j/cYj/cYj/USLQ7f9xiI/3GI/3GI/3GE7wHBD+cYiP9xiP9xiP9xiP9RRN+7cYj/cYiEvxLFDtiP9xiI/3GI/3GI/3FHWkyaW4iP9xiP9xiP9JFkyOm4/3GIj/cYhNVxwqjnGI/3GIj/cYj/cYj/cUb0XKC6iP9xiP9xThMcHs5xiI/3GEi/PIQMiP9xiP9xiP9xiI/3GF9W0an/cYj/cYj/cUu+LEQdcYj/cYiP9xiP9QZtGpiP9xiP9xTb0cJC5xiP9xiP9xiP9xiI/3GI/02EvDe0cYj/cYiP9xiEd8TIg7cYj/cYiD43IbLI3v9xiP9xiI/3FOC5wvRoj/cYj/cV800cuI/3GI/3GIj/Szc8bIz/cYj/cYj/cYj/cYj/cYiEq+LGQdj/cYj/cYj/cYj/cYj/cYj/cYiP9xhK0Dxi/I/3GI/3GI/3GI/3GI/3GIj/cYhK8jxQ3HGI/3GI/3GI/3GI/3GISVk8emyP9xiP9xiP9xiP9xiP9xhJvzxkDHGI/3GI/3GI/3GI/3GEVbXLpKiP9xiI/3FKNzxcjHGI/3GI/0KzjPTHiP9xiP9xSVk8emyI/3GI/3GIj/cYj/cYhMvRxELo/3GI/3FLWCxafYj/cYj/cUo3PFyMcYj/cYj/UUTQy/9xiP9xiP9xStA8YvyI/3GI/3GI/3FG9Fyguoj/cYj/cV9W0amI/3GI/3FK0Dxi/Ij/cYj/cYj/cVAi0O3/cYj/cYj/cYhMLqw9FXGIj/cYhLhLxXtP9xiP9xhFsWyk6XGIj/cYhNpawlpXGI/3GI/0ieTJYbiP9xiP9xRjlcrGr/cYj/cYj/SXxMeDtxiP9xiP9xiEYXXJ6KcYj/cYj/Tr0cNC7/cYj/cYTN8cQg6P9xiP9xSFpMeltxiP9xiP9xiP9xiP9xQ9R80rj/cYj/cYj/cYj/TL4sVB3/cYj/cYhG0lyi2o/3GI/3GIR3xMmDv/cYj/cYj/cUg4TIx7/3GI/3GI/3GI/0zIvFN0iP9xiP9xiP9xiP9FkHy2+HGI/3GI/3FK8jxg3I/3GI/3GI/3FM3xxCDoj/cYj/cYhM8Sww7XGI/3GIX1bRqf9xiP9xiP9xiP9xiP9xiEt6LEhdcYiP9xiP9xhHfEyYO/9xiI/3GI/3GIRp5MphuIj/cYj/cYhInTyGLIj/cYj/cYiP9xiP9xhHnkyGG3GIj/cYj/SVpMeltxiP9xiI/3GI/3GIRzhMnHuP9xiI/3GEWfXLYK/3GI/3GI/3GI/3FD1HzCuHGIj/cYj/Sns8eEyI/3GI/3GI/3GIj/cYj/TRQsTr2P9xiP9xiP9xiP9xiP9xiP9LezxYTHGI/3GI/3GI/3GI/3GI/3GIj/cYj/cYhK8jxQ3HGI/3GI/3GI/3GIg+Y7GynE6P9xiP9xiP9xiP9xhG9Fyguo/3GI/3GEeeTJYb/3GI/3GIQX98+AiP9xiP9xhK0Dxi/I/3GI/3GE4THB7OcYj/cYj/SxU8bqyP9xiI/3GI/0jSXILacYiP9xiP9MeixYXYj/cYj/cYj/cYj/cYXxLR7YiP9xiP9xhLNixcnYj/cYj/cYXt7SIf9xiI/3GI/0jSXILacYiP9xiEryPFDccYj/cYj/T/AcIP6I/3GI/z/RMbEuznGI/3GI/3FK8jxg3I/3GI/3GI/3GEbSXKLaiP9xiP9xQZGM9ueI/3GI/3E8GVK05q2P9xiP9xiEljzHnDiP9xiP9JWkyKW/9xiP9xiEbSXKLaj/cYj/cUXTbKLJcYj/cYj/cYMnGRvo5uiP9xiP9PVxwajnGI/3GI/0d9XJgqcYj/cYj/cUA8jA03j/cYj/cYRtJcotqI/3GI/3FLeixYXY/3GI/3GF+a0GVxiP9xiD3RMbMuzv9xiP9xiP9HOVysao/3GI/3GDcZYbnmnv9xiP9xiP9RItDtj/cYj/cYj/SxU8bqyP9xiP9xiF940IdxiP9xiElZPHps/3GI/3GI/1Ei0O2P9xiP9xiP9LNzxsjP9xiP9xiP9xiI/3GI/3FMQLxL9P9xiP9xiI/3GI/3FG0lyi2oiP9xiP9xiP9xiP9xiP9xStA8YvyI/3GIj/cYj/cUwurE0Vj/cYj/cYSafMdYOP9xiI/3GIRvRckLpxiI/3GIRTlcvGqI/3GI/3GEdaTJpbj/cYiP9xhK8jxg3P9xiP9xhO8BwQ/nGIj/cYj/cYRX1cuCqP9xiP9xhIFkx+m3GIj/cYj/cYRzhMnHuI/3GIj/RxdcroqP9xiI/3GEtivFnUiP9xiP9xiI/3GI/0dbXKpK/3GI/3GEOQfNb4/3GI/3GI/3GIRvRcoLr/cYj/cYhLFCxevYj/cYiP9KycxzY4j/cYj/RxdcroqI/3GI/3FP6JwBdnGI/3GI/1Bm0amI/3GIj/cYj/cYhMDKxPNf9xiP9xiDPWgb0pfoj/cYj/cYj/cUJ/fNgIcYj/cYj/cUewXJT6/3GI/3GI/3GI/3E1LFW706r/cYiP9xiP9J80yAy4j/cYj/cYiP9xiP9xSXs8eEyP9xiP9xiP9xiISpwsZj2I/3GI/3FHnkyWG/9xiI/3GEc4TJx7iP9xiP9xiI/3GI/0vyPGDciP9xiP9xiP9xiP9xiED3jAGHj/cYj/cYhPYJwZ9o/3GIj/TlccOo6I/3GI/3FHfEyYO4j/cYj/cYj/SLBclPqP9xiP9xiP9xgzAQG8/v5xiI/3GISUHMe+OIj/cYj/RNR80rj/cYj/cYj/cYTL0cRC6I/3GI/3GIj/T/AcIP6P9xiP9xhEIvzN0Ij/cYj/cYg8fDGzg85xiI/3GIRvRckLpxiI/3GI/3GIRTlcvGqI/3GI/0y+LFQd/3GI/3GE4THB7OcYj/cYhG9Fyguv9xiP9xiEsULF69iP9xiP9xRjlcrGr/cYj/cYj/cTCUobB7Xoj/cYj/cUGzjPTHj/cYj/cYRVtcukqI/3GI/3GIhG0lyi2v9xiP9xiIRrBcpPqP9xiP9xiD43IbLI3o/3GI/3GISxQsXr2I/3GIj/cYXrzSQ4/3GI/3FFsWy06f9xiP9xiI/3GI/zmLA7h0/I/3GI/3GEY5XJxqcYj/cYhGF1yeinGI/3GI/0jSXJLa/3GI/3GI/0wNvF8k/3GI/3GIPcmxszZOiP9xiI/zXgErwf7Yj/cYj/cYTZscJk5xiP9xiP9xTTUcPK6Ij/cYg7Z+K1mB2I/3GI/3GI/0iwXJT6j/cYj/cYj/cUeeTJYbj/cYj/cYhLyLxDdHGI/3GI/0cXXK6KiP9xiP9xhHnkyWG/9xiP9xiP9xRvRcoLqI/3GI/3FQIt/dcYj/cYiP9xR55Mlhv/cYj/cYiP9xhO6Jwhdoj/cYj/R31cmCpxiP9xiEb0XKC6/3GI/3GE2bHCZOcYj/cYj/cTHNAb8y/oj/cYj/cUb0XKC6iP9xiP9xhHnkyWG/9xiP9xiP9DkYzW53GI/3GI/3FIWkx6W3GI/3GI/3FGOVysav9xiP9xiP9xiP9O3xwiDnGI/3GI/3GE01HDyuiP9xiP9xhLNixcnYj/cYj/cYhe3tIh/3GI/3GI/3GI/069HDQu/3GI/3GI/09XHBqOcYj/cYj/cYj/SLBclPqP9xiP9xiEq+LGQdj/cYiP9xhNExw+zoj/cYj/cYiP9xiP9K0Uxi63GI/3GI/3GIj/cYj/TpscNk7/cYiP9xhemtJliP9xiP9xiP9xiI/3GITfAcMP6I/3GI/3GISpwsZj2Ij/cYj/cU4THB7OcYj/cYiD43IbLI3v9xiP9xiI/3GIN0XxuLoOcYj/cYiP9xR1pMmluI/3GI/3FGW1yaSnGI/3GIhHOEyce4/3GI/3GI/3GIj/cYRGb8uZBxiI/3GI/1/e0iGI/3GI/3GIj/cYhGnkymG4j/cYiP9NYrxJ1P9xiP9xiEqcLGY9iP9xiI/zGsEbBj7v9xiP9xiP9NFCxOvY/3GI/3GIj/cYj/cVAi391xiP9xiP9xiEt6LEhdcYj/cYiP9xiEbSXKLa/3GIj/cYj/cUl7PHhMj/cYj/cYj/cYiP9xhHfEyYO/9xiP9xiI/3GI/0h8TJg7iP9xiI/3GIR3xMiDtxiP9xiI/3GI/3GEd8TJg7/3GIj/cYj/cYTRMcPs6I/3GIhLWCxKfXGIj/cYhKDbxvJP9xiI/3GI/3GEoVPF6scYj/cYj/UIjRh4j/cYj/cUo3PFyMcYj/cYj/cYhGsFyk+oj/cYj/cYSPNMgMuP9xiP9xiP9xhIFkyOm/9xiP9xiP9xiP9QiNGHj/cYiP9xiP9MeixYXYj/cYj/cYj/cYj/RvVsoKlxiP9xiI/0tZPFpscYj/cYj/cYj/cYT4KcF9aP9xiP9xhOExweznGI/3GI/002LEyd/3GI/3GITPEsMO1xiP9xiP9xXt7SIYj/cYj/cYj/cYj/TnkcOG6I/3GI/3FD1HzSuP9xiP9xiEtYLFp9/3GI/3GIXxLR7Y/3GI/3GIj/Sns8eEyI/3GI/3FNmxw2Tv9xiP9xiEy9HEQuj/cYj/cYX3jQh3GI/3GIj/cYj/cYj/cYj/cYTVccOo6P9xiP9xiP9xiF7e0iH/cYj/cYj/cYhInTyGLIj/cYiP9xiP9xiP9xhMFCw+vXGI/3GI/3GI/3GI/3GISNFMguuP9xiP9xiP9xUCLf3XGIj/cYj/cYj/cYhLWCxaff9xiP9xiP9xiP9xX1bRqYj/cYj/cYj/SxU8bqyP9xiP9xiI/3GI/3GI/3GI/0ieTJYbiP9xiP9xiP9xiErQPGL8/3GI/3GIj/cYj/cYj/cYj/cYj/cYSzYsXJ2I/3GI/3GIj/cYj/cYj/cYSZ08ZixxiP9xiI/3GITL0cRC7/cYiP9xhIFkx+m3GI/3GI/3GIj/SVpMeltxiP9xiP9xXt7SIYj/cYj/cYj/cYhGsFyk+oj/cYj/cUg4TIx7/3GI/3GI/3GI/3GI/3FIFkyOm4/3GI/3GI/3GI/3FHnkyWG4/3GI/3GI/3GEb0XKC6j/cYj/cYg8ysGzNT5xiP9xiI/0laTHpbcYj/cYj/cUrQPGL8iI/3GI/0f0XKC6iI/3GI/3GEi/PIQMiP9xiP9xhIZNyJsv9xiP9xiEl7PGhMcYj/cYj/cVAi0O3/cYj/cYhFy+yjQXGIj/cYj/cUumvFWUj/cYiP9xiEt6LEhdcYj/cYj/UMzQQ3GI/3GIhK0Dxi/P9xiP9xiF7e0SFxiP9xiI/0ycLFY9j/cYj/cYj/cYX3jQh3GI/3GIj/cYS5wsRj1xiP9xiP9QiNGHj/cYj/cYiP9xhKvixkHYj/cYj/cYhfVtCpcYj/cYiP9MeixYXYj/cYj/cYj/cYj/cYj/cYj/cYiP9NNiw8nXGIj/cYj/R1tcqkr/cYj/cYj/cYj/cYj/cYj/cYhPgpwX1v9xiI/3GI/3GI/3GI/zRFAby6/nGI/3GI/3FBs4z0x4/3GI/3GIRvRcoLr/cYj/cYhPgpwX1v9xiP9xiEF/fPgIj/cYj/cYMmcBvpj+/3GIj/cYRBhsznn/cYj/cYj/cYj/cYj/cUwULE69/3GI/3GE01HDyuiP9xiP9xTDYsPJ1xiP9xiP9PVxwajnGI/3GI/3FLprxVlIj/cYj/cYSi+8bQSP9xiP9xg70kG1Lb6P9xiI/3EwwDKwT82I/3GIj/cUXTbKLJcYj/cYj/TKa8VZSIj/cYj/cUmnzHWDiP9xiP9BcJwJ9v9xiP9xiP9FzPyzMHGI/3GI/3GI/0iwXJT6j/cYj/cYXrzSQ4j/cYj/cYj/cYj/cYhCO3zcSHGI/3GI/0ycLFY9j/cYj/cYTXkcOG7/cYj/cYj/THosWF2I/3GI/3GIj/RNR80rj/cYj/cYhJFTx+rIj/cYiP9xXzTRy4j/cYj/cUoVPG6s/3GI/3GIX3jQh3GI/3GI/0sVPG6sj/cYj/cYSNFMguuI/3GI/3GI/3GI/3GIj/cYj/cYhFfVy4Kv9xiP9xiP9xhKFTxerHGI/3GIj/cYj/cYj/cYj/cUhaTHpbcYj/cYj/cYhM3xxCDv9xiP9xiP9f3tIhiI/3GI/3GE9gnBn2iP9xiP9xRltcmkpxiP9xiP9QqtFl/3GIj/cYhI80xwy3GI/3GI/3E8njG0Yc6P9xiP9xiEV9XLgq/3GI/3GI/3FNpaw1pY/3GIj/cYj/cYj/cYj/cYSVk8emyP9xiI/3GEljzHnDiI/3GI/3GEb0XKC6j/cYj/cYj/cYR55Mlhv/cYj/cYj/SNJcktr/cYj/cYj/cYj/cYSDhMfHtxiP9xiP9InkyWG4j/cYj/cYRhdcror/cYj/cYj/cYj/cYj/cUo3PFyMcYiP9xiP9xiP9xiP9JWkyKW/9xiP9xiP9xhHWkyaW4j/cYj/cYj/cYTvAcEP5xiI/3GI/0vyPGDciP9xiP9xSVk8emyI/3GIj/cT43IbLI3oj/cYiP9xhO8BwQ/nGI/3GI/3GEoVPG6s/3GI/3GIRhdcnopxiP9xiP9HF1yuioj/cYj/cT/yIbEN3o/3GI/3GI/3GI/3GISJ08hiyIj/cYj/cYj/cYj/cUlZPHpsiP9xiI/3GI/3GI/3GI/3GEl7PHhM/3GIj/cYj/cYj/cUdaTJpbiI/3GI/3GI/3GI/3GEjzTIDLj/cYj/cYj/cYj/StFMYutxiI/3GI/3GI/3FHnkyWG4/3GI/3GI/3FJvzxkDHGI/3GIj/cYj/cYj/cYSZ08ZixxiP9xiI/3FMFCw+vXGIj/cYhLNixcnY/3GI/3GI/3FHfEyYO4j/cYj/cUb0XKC6iP9xiP9xhHfEyYO/9xiI/3GF800cuP9xiP9xiP9Kvzx0DI/3GI/3GI/3GIOltBtqS+/3GIj/cYQPeMAYeP9xiI/3GE15HChucYj/cYiEvxLFDtiP9xiI/3GI/3FMvRxELoiP9xiP9FzPyzMHGI/3GI/3GI/1Bm0amI/3GIj/USLQ7f9xiP9xiE1XHDqO/3GI/3GI/3GI/3GIRzhMnHuI/3GI/3GI/3GEg4THx7cYj/cYj/cYj/cYRjlcnGpxiP9xiP9E9nzQmP9xiP9xiEsULF69iP9xiP9xiP9xS74sRB1xiP9xiP9xhFW1y6Soj/cYiP9xUCLf3XGI/3GI/06bHDZOj/cYj/cYTL0cRC6I/3GI/3FNeRw4bo/3GI/3GIXprSZY/3GI/3GIj/cYj/cYj/cUo3PFyMcYj/cYj/cUYXXK6Kj/cYj/cYiP9xiP9xiP9xhNpaw1pf9xiP9xiI/zmQYbhvno/3GIj/SqfMdYOIj/cYj/cU7wHCD+/3GI/3GIhK6rxhVI/3GI/3GIj/cUeeTJYb/3GI/3GIj/RzlcrGr/cYiP9xiEaeTKYbiP9xiI/3GI/3GI/3FIOEx8e3GIj/cYhGsFyk+o/3GIj/cYRbFspOlxiP9xiP9xiP9xiP9JfEx4O3GI/3GI/0tZPFpscYj/cYiP9xiP9xiP9xiP9xhOLZwtJv9xiP9xiI/3GI/0nzTIDLiP9xiP9xiI/3GI/3GI/3GI/0vyPGDciP9xiP9xiI/3GIX1bQqXGI/3GI/3FLeixYXY/3GI/3GIj/cYj/cYj/cYj/cYj/cUrQPGL8iP9xiI/3GI/3GIX1bQqXGI/3GI/3FFfVy4Koj/cYiP9N3xxCDoj/cYiP9xiP9xiEawXKT6iP9xiP9xR55Mlhv/cYiP9xiErIvGN0iP9xiI/3E4PXK4wo3/cYj/cYhLprxVlP9xiP9xiEM6bNxZiP9xiP9xhHytyTUo/3GI/3GIMRyRv+Nu/3GI/3GIT6ScBbZxiP9xiP9xiP9PExwuzo/3GI/3GI/3GI/3GIhe3tEhcYj/cYj/cYhNNRw8ro/3GI/3GISxQsXr2I/3GI/3GI/3GIj/TlccOo6I/3GI/081HCyu/3GI/3GI/3GI/3GIhIvzyEDI/3GI/3GI/3GI/3GIj/Sr88dAz/cYj/cYj/cYj/cYhI80yAy/9xiP9xiP9xiP9xiI/0k4TIx7/3GI/3GI/0laTIpb/3GI/3GI/3FGOVysav9xiP9xiP9xhIOEx8e3GI/3GI/3GI/3GIj/cYhHFkyem4j/cYj/cYiP9xRanstWGI/3GI/3FBs4z0x4/3GI/3GEd8TJg7j/cYj/cYj/cUY5XKxq/3GI/3GI/0rRTHLr/3GI/3GI/3GI/3GI/3FfeNGHj/cYj/cYXzTRy4/3GI/3GIj/UUTfu3GI/3GI/3GI/3GI/0k4TIx7j/cYj/cYj/cYhKvixkHY/3GIj/cYj/cYj/cYj/cYj/cUg4TIx7/3GI/3GI/3GI/3GI/00ULE69j/cYj/cYXrzSQ4j/cYj/cYj/cYj/TRQsTr2P9xiP9xiI/3GF9W0an/cYj/cYj/cYj/SThMjHuP9xiP9xiP9xiP9xiI/0qdPHYsj/cYj/cYj/cYj/cYhIFkx+m3GI/3GI/3GI/3FONRwcrnGI/3GITN8cQg7/cYj/cYj/cYj/cYiF6a0mWP9xiP9xiP9xiP9xiI/3GI/3GIXt7RIXGI/3GIj/cUwULD69cYiP9xiP9xiF680kP/cYj/cYiEybHEZOj/cYj/cYiP9xiP9xiP9xTTUcPK6Ij/cYj/cU2bHCZOcYiP9xiP9xiP9xiP9xSZ08diz/cYiP9xiP9xiP9xiP9xSjc8XIxxiP9xiI/0ieTJYbj/cYj/cYiP9xiP9xiEd8TIg7cYiP9xiP9xiP9JFkyOm4/3GIj/cYj/cYj/cUd8TJg7iP9xiP9xiP9xTXkcOG6P9xiP9xiE1XHCqOcYiP9xiP9xiP9xR9JcgtpxiP9xiP9PNRwcrnGIj/cYj/cYhAPIz8N3GI/3GI/3FBf3z4CIiP9xiP9xTL0cRC6Ij/cYhBO3z8SIj/cYj/cYiP9xSVk8emyI/3GI/3GF9W0an/cYiP9xiP9xiP9xTZscNk7/cYj/cYj/cYj/cYj/cYj/cYiP9xiErQPGL8/3GI/3GI/3GI/3GINJKBvG1+/3GI/3GI/3FIWkx6W3GI/3GI/3FMNiw8nXGI/3GI/02mvDWUcYj/cYj/MYoRsIXuj/cYiP9xiEybHEZOj/cYiP9xiP9xiP9xXt7SIY/3GIj/cYTPEsMO1xiI/3GI/3GI/3GE0THD7OiI/3GI/3GI/3FNeRw4bo/3GI/3GI/3FIFkyOm/9xiI/3GI/3GI/3FIFkyOm/9xiI/3GI/3GI/3GEjzTIDL/3GIj/cYj/cYhFOVy8aoj/cYj/cUI7fOxI/3GIj/cUWxbLTp/3GI/3GIR3xMiDtxiI/3GI/3FG0lyi2oiP9xiEb0XJC6cYiP9xiP9I0lyC2nGIj/cYhHfEyIO3GI/3GIj/cYj/cU2bHCZOcYiP9xiP9xXzTRy4j/cYj/cUlZPHpsiI/3GI/3GI/3FNVxw6joj/cYj/cUzfHEIOiP9xiP9xiP9xiP9xiEeeTIYbcYj/cYj/cYhI0UyC64/3GI/3GI/3GI/3GI/3GI/0vyPGDciI/3GI/3GI/3GI/3GI/3GErQPGL8j/cYiP9xiP9xiP9xiP9xiP9Kezx4TIiP9xiP9xiP9xiP9xiP9xSVk8emyIj/cYj/cYj/cYj/cYj/cYTVccOo6P9xiP9xhemtJliI/3GI/3GI/3GI/3GI/3GI/08THC7Oj/cYj/cYhfEtHtj/cYiP9xiP9xiP9MnCxWPY/3GI/3GI/3GI/3GIj/cYj/cYj/cYj/cYhJezxoTHGIj/cYj/cYhNNRw8rv9xiI/3GI/3GI/3GI/3GI/3FNvRwkLnGI/3GI/3GI/3GIj/THosWF2I/3GI/3GI/3GI/3GI/3GI/3GIMasBv1T+iP9xiP9xiP9xiP9Kezx4TIiP9xiP9xiP9xiP9xiP9xhJvzxkDHGI/3GI/3GI/3GI/0p7PHhMiI/3GI/3GI/3GI/3GEg4THx7cYj/cYj/cYR3xMmDuP9xiP9xiP9IfEyYO4iP9xiP9xiEd8TIg7cYiP9xiP9LWTxabHGI/3GI/3GI/0V+bMgZ/3GI/3GI/0c5XKxqj/cYj/cYhMLqw9FXGIj/cYj/cYj/cYX1bRqf9xiP9xiISzYsXJ3/cYiP9xiP9xiP9IfEyYO4iP9xiP9xiP9xiP9xiP9xiP9xiI/3FJWTx6bIj/cYj/cYR55Mlhv/cYj/cYj/S1k8WmxxiP9xiI/3GI/3GI/3GD/yIbEN3v9xiP9xiP9HW1yqSv9xiP9xiP9xiP9xSjc8XIxxiI/3GI/1Ei0O3/cYj/cYj/Szc8bIz/cYiP9xiEawXKT6j/cYiP9xiP8+FjGz6c6P9xiP9xiP9xiEgWTH6bcYj/cYj/cYj/cYj/cYXxLR7YiP9xiP9xS1gsWn2I/3GI/3FfVtGpj/cYj/cYiP9xiP9xiEsULF69iP9xiP9xiP9xiP9xiP9xiEl7PHhM/3GI/3GI/3GI/3GI/3FHfEyYO4j/cYj/cYj/cUewXJT6/3GI/3GI/3GEewXIT6cYj/cYj/RxdcroqI/3GI/3FHnkyWG4/3GI/3GIMK4isGHdiP9xiP9xhHsFyE+nGI/3GI/3GEYXXK6K/3GI/3GIPKjBtFc+/3GI/3GI/3FI80yAy4j/cYj/cYR3xMmDuP9xiP9xiEM6bNxZiP9xiP9xhDfmzYGYj/cYj/cYj/cYS5wsRj1xiP9xiP9xSb88dAz/cYj/cYj/cYj/cYj/cYXt7SIY/3GI/3GITVccOo7/cYj/cYj/cYj/cYj/cV940YeP9xiP9xiP9xiP9N8SxA7Yj/cYj/cU4THC7O/3GI/3GISr4sZB2P9xiP9xiP9Q7tAhcYj/cYj/cYhM3xxCDv9xiP9xiP9xiP9P8Bwg/oj/cYj/cUwULE69/3GI/3GI/3GISZ08ZixxiP9xiP9xUCLf3XGI/3GI/3FI80yAy4j/cYj/cYSBZMjpv/cYj/cYj/cYj/cYj/cUhaTHpbcYj/cYj/R6nspWH/cYj/cYhNExw+zo/3GIj/cU4THB7OcYj/cYj/cYTPEsQO3/cYj/cYhJp8x1g/9xiI/3GI/3GF7e0iH/cYj/cYiP9xiEybHEZOj/cYiP9xTL0cRC6I/3GIj/cYj/cUHVjOKncYiP9xiEV9XLgq/3GI/3GI/3GI/3GI/3GEoVPF6scYiP9xiP9QZtGpiP9xiP9xhJWTx6bIj/cYj/cYj/cYj/cYj/cYj/cYiEjzTHDLcYj/cYj/cYj/cYiEi/PIQMj/cYj/cYj/cYj/cYiEjzTHDLcYj/cYj/cYj/Tt8cIg5xiP9xiP9xTvAcIP6P9xiP9xiP9xiP9xiEjzTIDL/3GI/3GI/3GI/0ieTJYbiP9xiP9xiP9xiI/0p7PHhMiP9xiP9xiP9xiP9xiI/3GISJ08hiyI/3GI/3GEewXIT6cYj/cYj/cYj/Oe7huBEeiP9xiP9xiP9xhHWkyaW4j/cYj/cYj/SPRcgLpxiP9xiP9xiP9xiISL88hAyP9xiP9xiP9xiP9JOEyMe4/3GI/3GI/3GI/3FIFkyOm4/3GI/3GI/3GI/3GISPNMgMv/cYj/cYj/cYj/cYiP9xSXs8eEyP9xiP9xiP9xiP9xiEdaTJpbj/cYj/cYj/cYhHWkyaW4/3GI/3GI/3GEjRTILriP9xiP9xiP9xiP9xiI/3FI0UyC64j/cYj/cYj/S3s8WExxiP9xiP9xiP9xiP9xiP9xRjlcrGr/cYj/cYhK6rxhVIj/cYj/cYiDGJAb92/oj/cYj/cYRX1cuCqP9xiP9xiP9xiP9xSjc8bIz/cYj/cYj/QveM8If/cYj/cYNteCuih9iP9xiP9xhI80yAy4/3GI/3GIRZ9cpgpxiP9xiP9xORhRt+euj/cYj/cYj/cYiP9xSb88ZAxxiP9xiP9xiP9xS6a8VZSI/3GI/3GEY5XJxqcYj/cYj/PeEEtB77iP9xiP9xiP9xhMFCw+vXGI/3GI/3Fe3tIhiP9xiP9xiEeeTIYbcYj/cYj/cYj/cTp9QbaCvoj/cYj/cUewXJT6/3GI/3GIO002tbLJ/3GI/3GISkHMW+NxiP9xiP9xQZGM9ueI/3GI/3GI/3FJycxzY4/3GIj/cUdaTJpbiP9xiP9xiI/3GIRzhMnHuP9xiP9xiIR1pMmlv/cYj/cYj/cUY5XKxq/3GI/3GIj/cYhI80xwy3GI/3GI/3GIj/cYj/cYhKvixkHY/3GI/3GI/3GI/3GIj/cYj/cYj/cYhJWTx6bP9xiP9xiIRzhMnHuP9xiP9xiP9xiI/3GI/3GElZPHpsj/cYj/cYj/cYiEd8TIg7cYj/cYj/cYiP9xSBZMjpv/cYj/cYj/cYiEjRTILr/3GI/3GI/3GI/3GISBZMfptxiP9xiP9xiP9xiI/3GI/0s3PGyM/3GI/3GI/3GI/3GIj/cYSZ08ZixxiP9xiP9xiP9xiI/3GI/3GISXs8aExxiP9xiP9xiI/3GI/3GI/3FKNzxcjHGI/3GI/3GIj/cYj/cYSXs8eEz/cYj/cYj/cYiP9xiP9xiP9Kezx4TIj/cYj/cYiP9xiEqcLGY9iP9xiP9xiF6a0mWP9xiI/3GI/3FMFCxOvf9xiP9xiP9xQ9R8wrhxiP9xiI/3GEucLEY9cYj/cYj/cUN+bNgZiP9xiP9xiI/3GISJ08hiyI/3GI/3GI/3GIj/Sr88dAz/cYj/cYj/cYj/cYiP9xhIvzyEDIj/cYj/cYj/cYiP9xiP9xSXs8eEyP9xiP9xiP9xiI/3FIFkyOm/9xiP9xiP9xiI/3GISL88hAyP9xiP9xiP9xiI/3GISL88hAyP9xiP9xiP9xiI/3GI/0s3PGyM/3GI/3GI/3GI/3GIj/cYj/Sr88dAz/cYj/cYj/cYiP9xiP9K0Uxi63GI/3GI/3GIj/cYj/cYSTc8fIyI/3GI/3GI/3GIj/cYSTc8fIyI/3GI/3GI/3GI/3GIj/cYSr4sZB2I/3GI/3GI/3GI/3GI/3GIj/cYj/StFMYutxiP9xiP9xiI/3GIRzhMnHuP9xiP9xiI/3GI/3GISJ08hiyI/3GI/3GIj/cYj/cYhNNRw8rv9xiI/3GI/3GI/1Ei0O3/cYj/cYj/cYiP9xiP9xiEx5HEhuiI/3GI/3GF680kOP9xiP9xiI/3GI/3GI/3FNeRw4bo/3GI/3GI/3FNNRw8roiP9xiP9xiP9OeRw4boj/cYj/cYhemtJlj/cYj/cYiP9xiP9xiP9xiEk3PHyMj/cYj/cYhG9Fyguv9xiP9xiI/3GI/3GI/3GI/0l8THg7cYj/cYj/cYj/cUyEvDe0cYj/cYj/S/I8YNyI/3GI/3GI/3GIR3xMmDv/cYj/cYj/cYiP9xiP9Kezx4TIj/cYj/cYj/cYiP9xhHnkyGG3GI/3GIj/cYj/cV680kOI/3GI/3GITXkcKG5xiP9xiP9xiI/3GI/0q/PHQM/3GI/3GI/3GIj/cYj/X97SIYj/cYj/cYhLNixcnY/3GIj/cYj/cUQYbM55j/cYj/cYj/cYj/TVgsOn1xiP9xiI/1/e0iGI/3GI/3GI/3FO8Bwg/o/3GI/3GI/3GIR3xMmDv/cYj/cYj/UO7QIXGI/3GI/3GI/0x6LFhdiP9xiP9xhI80yAy4/3GI/3GI/3GI/3GI/1DM0UP/cYj/cYj/T1ccGo5xiP9xiP9xiP9xiP9xR3xMmDuI/3GI/3GI/3GI/3GIP74RsUHuj/cYj/cYj/cYiP9IsFyU+v9xiP9xiI/3GI/3FIFkyOm/9xiP9xiI/3FOT5wrBv9xiP9xiP9xiEeeTIYbcYj/cYj/cYhKvixkHY/3GI/3GEbSXKLaiP9xiP9xiI/3GI/3GI/3GI/3GI/3FNvRwkLnGI/3GI/3FfvNBDcYj/cYj/cYj/cYj/cUjzTIDLiP9xiP9xiP9xiP9xiP9xiI/3GI/3GI/3GI/3GI/3FOExwuzv9xiP9xiP9xiP9xiP9xiI/3GIXprSZY/3GI/3GI/3GIXxLR7Yj/cYj/cYj/cYj/cYj/cYiP9xiP9xTTUcPK6I/3GIj/cU4THB7OcYj/cYj/TTYsTJ3/cYj/cYiEGRjObncYj/cYj/cUzfHEIOiP9xiP9xTN8cQg6I/3GI/3GITaWsNaX/cYj/cYj/cUoVPG6s/3GI/3GIj/cYj/cYj/cYj/cYj/cYj/cYiP9xTZscJk5xiP9xiI/3FOExweznGI/3GI/0tZPGps/3GI/3GI/3GI/3GI/3GITTUcPK6P9xiP9xhMFCw+vXGI/3GI/3GI/3GE2bHCZOcYj/cYj/cYThMcHs5xiP9xiP9xhHWkyaW4j/cYj/cYj/cYj/cYhNeRwobnGI/3GI/3GF7e0iGP9xiP9xhFn1y2Cv9xiP9xiP9NQLxL9Ij/cYj/cYj/Sns8eEyIj/cYj/cU01HDyuiP9xiI/3GI/0E8jA03iP9xiP9xUCLf3XGI/3GI/3FJWTx6bIiP9xiP9xXt7SIY/3GI/3GIj/TFgsWn2Ij/cYj/cU15HDhu/3GIj/cYhI80xwy3GI/3GI/3GIj/cV800cuI/3GI/3FfVtGpj/cYiP9xhNVxw6jv9xiP9xiI/3GI/1CI0YeP9xiP9xiP9xiI/03fHEIOiP9xiI/3GIXrzSQ/9xiP9xiP9xhfNNHLiP9xiP9xiP9xiP9xiP9xiI/3GI/3GI/3GEy9HEQuiP9xiP9xiP9xiP9xiP9xiIRp5MphuI/3GI/3GIj/cYj/cYhGsFyk+oj/cYj/cYRjlcnGpxiP9xiP9J80yAy4j/cYiP9MeixYXYj/cYj/cYhN8Bww/oj/cYiP9xiP9xTBQsTr3/cYj/cYj/cYj/cYj/cYj/cYiP9xiP9xhM8SxA7f9xiP9xiP9xiP9xiP9xiP9xiI/3GI/3FM8SxA7Y/3GI/3GI/3GI/3GI/3GI/3GIj/cYj/cU2bHCZOcYiP9xiP9xiP9xiP9xiP9xiP9xiI/3GISr4sZB2P9xiP9xhfeNCHcYj/cYiP9xiP9MvixUHf9xiP9xiP9xiP9xiP9xiI/3GI/0zQPEL8cYj/cYj/cYXxLR7Yj/cYiP9xiP9xStA8YvyI/3GI/3GIXxLR7Y/3GIj/cYShU8XqxxiP9xiP9xiP9xiP9xiI/3GEryPGDc/3GI/3GI/3GI/3GI/3GIj/cYSTc8fIyI/3GI/3GI/3GI/3GIj/cYhK8jxQ3HGI/3GI/3FQIt/dcYj/cYiP9xS74sRB1xiP9xiP9xiP9xiP9xiP9xiI/3GI/01YLDp9cYj/cYj/cYj/cYj/USLQ7f9xiI/3GI/3GEtYLFp9j/cYj/cYj/UUTfu3GI/3GIj/cYhK8jxQ3HGI/3GI/1CI0YeP9xiI/3GISRU8fqyI/3GI/3GI/3GI/3GIj/cYj/cYj/TTYsTJ3/cYj/cYj/cYj/cYj/cYiP9xiP9xiEjzTHDLcYj/cYiP9xiP9M0DxC/HGI/3GI/3GI/3GI/3GIj/cYj/cYj/cYTPEsQO3/cYj/cYj/cYj/cYj/cYiP9xiP9xiP9KnTx2LI/3GI/3GIj/cYj/TL4sVB3/cYj/cYj/cYj/cYj/cYiP9xiP9xiP9MvixUHf9xiP9xiP9xiP9xiI/3GI/0zQPEL8cYj/cYj/cYj/cYj/cYiP9xiP9xiEs2LFydj/cYj/cYj/cYj/cYj/cYiP9xiP9xiP9xTBQsTr3/cYj/cYj/cYj/cYj/cYiP9xiP9xhLnCxGPXGI/3GI/3GI/3GI/3GIj/cYhN8Bww/oj/cYj/cYX1bRqY/3GI/3GI/3GI/3GI/3GIj/cYj/TL4sVB3/cYj/cYj/cYj/cYj/cYSZ08diz/cYj/cYj/cYj/cUhaTHpbcYj/cYj/cYhGsFyk+oj/cYj/cYhHnkyGG3GI/3GI/3GEeeTJYb/3GI/3GI/0b1bKCpcYj/cYj/TRQsTr2P9xiP9xiE7wHBD+cYj/cYj/cYj/cYiP9xRtJcotqI/3GIj/cYR1pMmluP9xiP9xiI/3GINxlhuOaecYj/cYj/cYj/cYhHfEyYO/9xiP9xiP9xhGF1yuiv9xiP9xiEpBzFvjcYj/cYj/cUd8TJg7iP9xiP9xiP9xiP9HW1yqSv9xiP9xiI/3GI/0s3PGyM/3GI/3GI/3GI/3GIj/cYj/cUmdPHYs/3GI/3GI/3GIj/cYj/cYj/cYj/Szc8bIz/cYj/cYiP9xiP9xiP9xiP9MvixUHf9xiP9xiP9xiI/1Bm0amI/3GI/3GISr4sZB2P9xiP9xiI/zFoEbCn7oj/cYj/cYj/cYiP9xiEkVPH6siP9xiP9xiP9xiP9OLqwtFXGI/3GI/3FG9Fyguoj/cYj/cYj/cYj/cYScnMc2P/cYiP9xiEjRTILr/3GI/3GI/3FIOEyMe/9xiP9xiP9xiP9xSDhMjHv/cYj/cYj/cYj/cUg4TIx7/3GI/3GI/3GI/3GEg4THx7cYj/cYj/cYX1bRqY/3GI/3GISpwsZj2I/3GI/3GI/1CI0YeI/3GI/3GI/3GEucLEY9cYj/cYj/cYX3jRh/9xiP9xiP9xiEs2LFydj/cYj/cYj/cYX3jRh/9xiP9xiP9RRN+7cYj/cYj/cUm/PHQM/3GI/3GI/1FE37txiP9xiI/0tZPFpscYj/cYj/RzlcrGqP9xiP9xiP9xiP9xiEl7PHhM/3GI/3GI/1DM0ENxiI/3GI/1FE37txiP9xiP9xS8i8U3SP9xiP9xiDUacbrljnGIj/cYj/cUY5XKxq/3GI/3GI/01YLDp9cYj/cYj/cUIZfO5oiP9xiP9xhMvRxELoj/cYj/cYSi+8bQSP9xiP9xiP9xR1pMmluIj/cYj/cUg4THx7cYj/cYiP9xiP9xiP9xhOC5wvRo/3GI/3GEd8TJg7j/cYj/cYj/cUg4TIx7/3GI/3GI/3GI/3GI/3GIj/cYj/cUo3PFyMcYj/cYhKDbxvJI/3GI/3GIRrBcpPqI/3GI/3GI/3FHfEyYO4j/cYj/cYj/cYhHOEyce4j/cYj/cYj/cYj/cYiEjRTILr/3GI/3GI/3GIRtJcotqP9xiP9xiP9xTIS8N7RxiP9xiP9xiP9xS1gsWn2I/3GIj/cYj/cUeeTJYb/3GIj/cYj/TOq8UVT/cYiP9xiEy9HEQu/3GIj/cYTXkcKG5xiP9xiI/3GI/3GI/3GI/3GI/3FLvixEHXGI/3GIj/cYj/cYj/cYj/cYj/cYXxLR7YiP9xiEy9HEQu/3GIj/cYj/cYj/cYj/cYj/cYj/cYiP9xiP9NWCw6fXGI/3GI/3GI/3GI/3GEgWTI6b/3GI/3GI/3GI/3GI/0ycLFY9j/cYiP9xiP9xiP9xiP9xiP9xiP9JFkyOm4j/cYj/cYj/cYSBZMjpv/cYj/cYj/cYj/cYhKvixkHY/3GIj/cYj/cYj/cYj/cYj/cYhK8jxQ3HGIj/cYj/cYj/cYj/cYj/cYShU8XqxxiI/3GI/3GI/3GI/3GI/3FJnTx2LI/3GI/3GI/3GI/3GI/3GI/1Ei0O2P9xiP9xShU8bqz/cYj/cYj/cYj/cUnRTGLrcYj/cYj/cYj/cU7wHCD+j/cYj/cYXrzSQ4/3GIj/cUbSXKLaiP9xiI/3FAPIwNN/9xiI/3GI/0ieTJYbj/cYiP9xhG9Fyguv9xiI/3GI/3FG0lyi2oiP9xiP9xiEc4TJx7j/cYiP9xiP9xiEjRTILr/3GI/3GIj/cYj/cYSBZMfptxiP9xiI/3GI/0tZPFpscYj/cYj/cYj/cYiP9xiP9xiP9K0Uxi63GI/3GIj/cYj/cYj/SfNMgMuI/3GIj/cYj/cYj/cUl7PHhMj/cYj/cYiP9xiP9xiEjRTILr/3GI/3GIj/cYj/cUjRTILriP9xiP9xiI/3GIR3xMiDtxiP9xiI/3GI/3FJvzxkDHGI/3GI/3GIj/cYj/Sr88dAz/cYj/cYj/cT8vobHQXoj/cYj/cYj/cYj/cYSr4sZB2I/3GIj/cYj/cYj/cYj/cUo3PFyMcYj/cYiP9xiP9xiEidPIYsiP9xiP9xiI/3GI/3GI/08THC7O/3GIj/cYTXkcKG5xiP9xiI/3GI/3GI/3FQIt/dcYj/cYj/cYiP9xiEx5HEhuiP9xiI/3GI/3GIX1bQqXGI/3GI/3GIj/cYhMeRxIboj/cYiP9xiP9xiF540oeI/3GI/3GIj/cYTXkcKG5xiP9xiI/3GI/3GIXrzSQ/9xiP9xiIS/EsUO2I/3GIj/cYj/cYj/cYStA8YvyP9xiP9xiP9xiI/3GI/3GI/3GI/3GI/3GI/00ULE69j/cYj/cYiP9xiP9xiP9xiP9xhfNNHLj/cYiP9xTvAcIP7/cYj/cYj/cYiP9xiP9xiP9xiP9xiP9xiP9xiI/069HCQucYj/cYiP9xiP9xiP9xiP9xiP9xiP9xiEqcLGY9iI/3GI/3GIX1bQqXGI/3GI/3GEt6LFhd/3GIj/cYj/cYj/cYj/cYj/cYj/cUtYLFp9iP9xiI/3GI/3GISvI8UNxxiP9xiP9xiP9xRbFstOn/cYiP9xhIDsyPE4j/cYj/cYSvI8YNz/cYj/cYj/cYiP9xiP9xRjlcrGr/cYj/cYj/cYSNFMguuP9xiI/3GISafMdYP/cYj/cYj/S1k8WmxxiP9xiP9xhMLqxNFY/3GI/3GIRET8y7D/cYj/cYj/cYj/cTb3cbkIjnGI/3GI/3GI/0nzTIDLiI/3GI/3GISr4sZB2P9xiP9xiP9xiP9xiI/3GI/3GISvI8UNxxiP9xiP9xiP9xhNVxw6jo/3GI/3GISpwsZj2I/3GIj/cYj/cYj/SRZMjpuP9xiI/3GI/3GEk3PHyMiP9xiP9xiP9xiI/3GI/3GI/3GIR1pMmluP9xiP9xiP9xSDhMfHtxiI/3GI/3GEawXKT6iI/3GI/3GI/3GEd8TJg7j/cYj/cYj/cYj/Sns8eEyI/3GIj/cYj/cYj/cYj/cYj/cUo3PFyMcYiP9xiP9xiP9xhJezx4TP9xiP9xiI/3GI/3GI/3GI/3FHsFyU+v9xiP9xiP9I9FyAunGI/3GI/3FJezx4TI/3GIj/cYMasBv1T+iP9xiP9xiDn1UbcKrv9xiP9xiP9JWkyKW/9xiP9xiEjzTHDLcYj/cYiP9xRhdcror/cYiP9xiP9JOEyMe/9xiP9xiI/3GI/3GIRxZMnpuI/3GIj/cYj/cYhInTyGLIj/cYj/cYiP9xiP9xiEjzTHDLcYj/cYiP9xiP9xiP9xhIvzyEDIj/cYiP9xiP9xiP9xSPNMgMuP9xiI/3GI/0ieTJYbj/cYiP9xiElZPHps/3GI/3GI/3GI/3GIj/cYj/cYj/cUeeTJYbj/cYj/cYhG0lyi2o/3GI/3GI/0zQPEL8cYj/cYj/cYj/cYhfEtHtiP9xiP9xiEryPFDccYj/cYj/cYiP9xiP9xSjc8XIxxiP9xiP9xX5rRZf9xiP9xiP9xStA8YvyI/3GI/3GI/3GIRzhMnHuI/3GI/3GI/1Ei0O2P9xiP9xiP9LNzxsjP9xiP9xiP9RItDtj/cYj/cYj/TTYsTJ3/cYj/cYj/cYj/cYj/cYiP9xiP9xiP9xiP9xSVk8emyI/3GIj/cYj/cYj/cYj/cUw2LDydcYj/cYj/cYj/cYiP9xiP9xiP9xiP9xiP9xhJNzx8jIiP9xiP9xiP9xiP9xSXs8eEyP9xiI/3GI/3GI/3GI/0jSXJLa/3GI/3GI/1/e0iGIj/cYj/cUy9HEQuiI/3GI/3GI/3FLhLxXtIiP9xiP9xiP9xSDhMfHtxiI/3GI/3GI/3GI/3FJvzxkDHGIj/cYj/cYRvRcoLqP9xiP9xiEaeTKYbiI/3GI/3GF7e0iH/cYj/cYiEaeTKYbiP9xiP9xhLeixYXf9xiI/3GI/3GF7e0iH/cYj/cYiP9MeixYXYj/cYj/cU1XHDqOj/cYiP9xhNExw+zoj/cYj/cYiP9xiP9xiEjRTILr/3GI/3GIj/cYj/cYj/cYSTc8fIyI/3GI/3GIj/cYj/cYhHWkyaW/9xiI/3GI/3GI/3GIX1bQqXGI/3GIhNVxwqjnGI/3GI/3GIj/cYj/cYj/SNJcktr/cYj/cYj/cYj/cUo3PFyMcYj/cYiP9xiP9xhJnTxmLHGI/3GI/3GIj/cYj/cYj/cYj/cYj/cYj/SxU8bqyI/3GI/3GI/3FJvzxkDHGI/3GIj/cYj/cYj/cYj/cYj/cYhKvixkHY/3GIj/cYj/cYj/cYj/cYj/cUu+LEQdcYj/cYiP9xiP9xiP9xiP9xiP9xiP9K0Uxy6/9xiP9xiP9xiP9xiP9xSPNMgMuI/3GI/3GI/3GI/3FIFkyOm4/3GI/3GIStA8Yvz/cYj/cYiP9f3tIhiP9xiP9xiP9xiISL88hAyP9xiP9xiP9xR9JcgtpxiP9xiP9xR55MlhuP9xiP9xiD4VIbLq3oj/cYj/cYj/cYhI0UyC64/3GI/3GI/0q/PHQM/3GIj/cYj/cYj/cYj/cYj/cYShU8XqxxiI/3GI/3FHWkyaW4j/cYiP9xiP9xiP9xgx7wG/EP7/cYj/cYiP9G02yyyf9xiP9xiP83KTS61sv/cYiP9xiP9xhDfmzYGY/3GI/3GIRrBcpPqI/3GI/3GEy9HEQuiP9xiP9xhLeixYXf9xiP9xiI/3FOExweznGI/3GI/0ieTJYbiP9xiP9xhHWkyaW4j/cYj/cYSPNMgMuP9xiP9xiEU5XLxqiP9xiP9xiP9xiP9xQBqMD1eI/3GI/3GIRYfst4GI/3GI/3GEeeTJYb/3GI/3GI/3GEjzTIDLj/cYj/cYj/cUeeTJYbj/cYj/cYj/cYhHFkyem4iP9xiP9xiP9InkyWG4j/cYj/cYj/cUewXJT6/3GI/3GI/zJGEb657nGI/3GIj/cUvqvEFUcYj/cYiP9Gn1y2Coj/cYj/cYj/SHxMmDuIj/cYj/cYj/cYXrzSQ4/3GIj/cYj/X97SIYj/cYj/cYiP9xiP9xiP9OvRw0Lv9xiP9xiP9xXrzSQ4j/cYiP9xiP9xiP9xiP9PExwuzo/3GI/3GI/3GI/3GI/3GI/3GIj/cYj/cYj/cYj/cU41HByucYj/cYj/cYj/cYj/cYj/cYiP9xiP9xiP9xiE15HChucYj/cYj/cV680kOI/3GIj/cYj/cYj/cYj/cYhJNzx8jI/3GIj/cYhGsFyk+o/3GIj/cYj/cYj/cYj/cYj/S1k8WmxxiI/3GI/3GI/3GI/0kWTI6biP9xiP9xiP9xiP9xiEeeTIYbcYj/cYj/cUd8TJg7iP9xiP9xg0tIG7S35xiI/3GI/0h8TJg7iP9xiI/3GI/3GI/3GI/0nzTIDLiI/3GI/3GITPEsMO1xiP9xiP9xhfVtGp/3GI/3GIj/cYj/cYj/SfNMgMuI/3GIj/cYj/cYj/cUl7PHhMj/cYj/cYiP9xiP9xiP9xiP9xSNFMguuIj/cYj/cYj/cYj/cUl7PHhMj/cYiP9xiP9xiP9xiP9xSb88ZAxxiI/3GI/3GI/3GI/3GEmdPGYscYiP9xiP9xiP9xiP9JfEx4O3GI/3GI/3GI/3GIR1pMmluP9xiP9xiP9xhFfVy4Ko/3GI/3GIN2fxuJgOcYj/cYj/cUoVPG6s/3GIj/cYg+8iGyDd6I/3GIj/cV+a0GVxiP9xiP9xSw28TyRxiP9xiP9xhLprxVlI/3GI/3GI/0rRTHLr/3GI/3GI/1Ei0O3/cYj/cYj/cUrQPGL8iI/3GI/3GI/3GI/0ieTJYbiP9xiP9xhHnkyWG/9xiP9xiP9xRvRcoLqI/3GI/3FHsFyU+v9xiP9xiP9xhI0UyC64/3GIj/cYj/cYj/cYhLQLxb9IiP9xiP9xiP9xiP9xiElZPHps/3GIj/cYj/cYj/cYhG0lyi2o/3GI/3GISNFMguv/cYiP9xiP9xiP9xSevMcUP/cYj/cYj/NAYzvfnMiP9xiP9xiEjRTILrj/cYj/cYj/cYj/cYj/cYhJWTx6bI/3GI/3GI/3GI/3GI/3GI/3FK8jxg3Ij/cYj/cYj/cYj/cYj/cYSTc8fIyIj/cYj/cYj/cYj/cYj/cYj/cYiP9xiP9xiP9MnCxWPY/3GI/3GI/3GI/3GIj/cYj/Td8cQg6Ij/cYj/cYj/cYj/cYj/UKrRZY/3GI/3GIXrzSQ/9xiP9xiI/3GI/3GI/3GEewXIT6cYj/cYj/cYj/cYj/cYhfVtGp/3GI/3GI/069HDQu/3GI/3GI/3GI/3FOExwuzv9xiP9xiP9xiP9xiP9xiP9xiI/3GI/3GI/3GI/3GIXt7SIf9xiP9xiP9xiP9xiP9xiP9xX5rRZf9xiP9xiP9PVxwajnGI/3GI/3GI/3GI/3GI/3FHsFyU+v9xiP9xiP9xiI/3GI/3GIRvRcoLr/cYj/cYj/SRZMjpuP9xiI/3GI/3GI/3GEgWTH6bcYiP9xiP9xiP9xiP9xiP9xiP9xiI/3GISzYsXJ2P9xiP9xiP9xiP9RItDt/3GI/3GIj/cYj/cUtYLFp9iP9xiP9xhJWTx6bI/3GI/3GIj/cYj/cYj/cYj/cYj/cYj/cYiEzfHDIOcYj/cYiP9xiP9xiP9xhJNzx8jIj/cYj/cYiP9QZtGpiP9xiP9xhKFTxerHGI/3GIj/cYj/UIjRh4/3GI/3GI/00ULE69j/cYj/cYiP9xiP9xiP9xiP9xiP9xhLeixYXf9xiP9xiI/3GI/3FQIt/dcYj/cYj/cYj/TnkcOG6I/3GI/3GI/3FO8Bwg/o/3GI/3GISXs8aExxiI/3GI/3GI/3GI/0q/PHQM/3GIj/cYj/SMrck1KI/3GI/3GIRkPsq8H/cYj/cYj/TVgsOn1xiP9xiP9xiP9NhLxHtP9xiP9xiP9xiP9Kvzx0DI/3GI/3GI/3GI/3FJnTx2LI/3GI/3GI/3GI/0ieTJYbiP9xiP9xiEcWTJ6biI/3GI/3GI/3FFfVy4Koj/cYj/cYS1gsWn2P9xiP9xiP9xiI/3GI/3GI/3GI/3FNmxw2Tv9xiP9xiP9xiP9xiP9xTvAcIP6P9xiP9xiEy9HEQuj/cYj/cYj/cYj/cYiP9QzNBDcYj/cYj/USLQ7f9xiI/3GI/1Ei0O3/cYj/cYj/cYhNExw+zoj/cYj/cYXprSZYiP9xiP9xX5rQZXGI/3GI/3GIXprSZYj/cYj/cYj/cYTN8cQg6P9xiP9xiE01HDyuj/cYj/cYhHOEyce4j/cYj/cYj/cYj/cYj/cYTBQsPr1xiP9xiI/3GI/3GI/3GI/1Cq0WX/cYiP9xiE01HDyu/3GI/3GIj/cYj/cYj/cYj/cYj/cYj/cYhK0Dxi/I/3GI/3GIXnjSh4j/cYj/cYiP9L8jxg3Ij/cYj/cYj/cYj/cYj/cYiP9xSjc8XIxxiP9xiP9xiP9xiP9xiI/3GEoVPF6scYj/cYj/cYj/cYj/cYiP9xhM8Sww7XGIj/cYj/UIjRh4/3GI/3GI/3GIj/cUucLFY9/3GI/3GI/3GI/3GI/3GI/3GIj/cUmdPHYs/3GI/3GI/3GI/3GIj/cYSNFMguuP9xiP9xiP9xiI/3GEjzTIDL/3GI/3GI/3GIj/cUgWTI6b/3GI/3GI/3GIj/cYj/cYSL88hAyI/3GI/3GIj/cUmdPHYs/3GI/3GI/3GI/3GIj/cYSL88hAyI/3GI/3GI/3GIj/cYhI0UyC6/9xiP9xiP9xiI/3GISJ08hiyI/3GI/3GI/3GIj/cYRzhMnHuI/3GI/3GIj/S/I8YNyI/3GI/3GI/3GI/3GI/3GIj/TL4sVB3/cYj/cYj/cYj/cYj/cYj/cYiP9xS5wsVj3/cYj/cYj/cYj/cYj/cYj/S/I8YNyIj/cYj/cYj/cYXzTRy4/3GI/3GIMe8BvxD+/3GI/3GI/3GI/0j0XIC6cYj/cYj/cYj/cUryPGDciP9xiP9xiP9RItDt/3GI/3GI/3GEt6LFhd/3GIj/cYj/cYhI80xwy3GI/3GIj/cYj/cYj/cYj/cYj/cYj/cYiP9OVxw6joj/cYj/cYiP9xiP9xiP9xhI0UyC64/3GIj/cYj/SRZMjpuP9xiP9xiITJscRk6P9xiP9xiI/3GI/3GI/3GI/3GF9W0an/cYiP9xiP9xiP9xiP9xiP9xiP9xiI/0/wHCD+j/cYj/cYj/cYiP9xiP9xTvAcIP7/cYj/cYiP9xiP9xiP9xiP9xiP9xiP9xiI/3GI/3GIX1bQqXGI/3GI/3GIj/cYj/UUTfu3GI/3GI/3GI/3GIj/cYj/cYj/cYj/cYj/cYj/cYiP9xhevNJDj/cYj/cYj/cYiP9xiP9xX1bRqY/3GI/3GI/3GIj/UUTfu3GI/3GI/3GI/3GI/3GIj/cYj/cYj/cYj/cYj/cYj/cYiP9xiP9xTTUcPK6I/3GIj/cYj/USLQ7f9xiP9xiP9xiP9xiI/3GI/055HDhuj/cYiP9xiP9xUCLf3XGI/3GI/3GI/3GIhInTyGLIj/cYj/cYj/cYj/cYiP9xhJWTx6bI/3GI/3GI/3GI/3FJ0Uxi63GI/3GI/3GI/3GI/3GIhMeRxIboj/cYj/cYiF6a0mWP9xiP9xiP9xiP9JfEx4O3GI/3GI/3GI/3GIj/S1k8WmxxiP9xiP9xTcesM4X/cYiP9xiP9MyLxTdI/3GIj/cYRZ9ctgr/cYj/cYj/S6fMVYNxiP9xiP9xhI80yAy4/3GI/3GI/zIkEb/b7v9xiP9xiIPhUhsurej/cYj/cYhDsnzE2HGI/3GI/3GI/3GEtYLFp9j/cYj/cYiP9xiP9xiP9xiP9xSjc8XIxxiP9xiI/3GI/3GI/3GI/3GI/0x6LFhdiP9xiP9xiI/3FQIt/dcYj/cYj/cYhLNixcnY/3GI/3GI/3GIj/cYj/cYj/cYhG9Fyguv9xiP9xiP9xiP9xiP9xiI/3GISRU8fqyI/3GI/3GI/3GI/3GIj/Tr0cJC5xiP9xiI/3GI/3GI/3GI/3GI/3GI/3GIj/cYj/cUt6LFhdj/cYj/cYj/cYj/cYj/cYiP9xiP9xSjc8XIxxiP9xiP9xRvRcoLqI/3GI/3GI/3GIj/cYO+zBtRM+iI/3GI/3FHsFyE+nGIj/cYj/cYhI80xwy3GI/3GIj/cYj/cYj/cUgWTI6b/3GIj/cYg8WjG0pc7/cYj/cYj/cUovvG0EiP9xiP9xiP9xiP9I0lyS2v9xiP9xiP9xhFqey1YYj/cYj/cYhNNRw8ro/3GI/3GIRtJcotqP9xiP9xiP9MeixYXYj/cYj/cYhDfmzYGY/3GI/3GI/0y+LFQd/3GI/3GI/3GIj/cYj/cYj/cYj/cYT2CcGfaI/3GI/3GIMT6RvsFucYj/cYiP9xiP9xhfEtHtiP9xiP9xhKDbxvJIj/cYj/cYj/cYhMQLw79HGI/3GI/3GI/0iwXJT6j/cYj/cYhHOEyce4j/cYj/cYj/cYj/Ti6sLRVxiP9xiP9xhGF1yuiv9xiP9xiP9xR3xMmDuI/3GI/3GI/3GI/0laTIpb/3GI/3GI/3GI/3FIFkyOm4/3GI/3GI/3GI/3GEq+LGQdiI/3GI/3GI/3GI/3GI/3GI/3FKNzxsjP9xiP9xiP9xiP9xiP9xiEkVPH6siI/3GI/3GI/3GI/3GI/3GI/3FJnTx2LI/3GI/3GI/3GI/3GI/3FOExwuzv9xiP9xiEawXKT6iP9xiP9xhMvRxELoj/cYj/cYhHnkyGG3GI/3GI/3GExAvEv0/3GI/3GI/3GEV9XLgqj/cYj/cYhKQcxb43GI/3GI/3GE1XHDqOj/cYj/cYhLNixcnY/3GI/3GIXrzSQ4/3GI/3GI/3GITPEsMO1xiP9xiP9xiP9RItDtj/cYj/cYj/cUt6LFhdj/cYj/cYj/cYXzTRy4j/cYj/cYj/cYStA8YvyP9xiP9xiF940IdxiP9xiP9xXt7SIY/3GIj/cYj/cYj/cYj/cYj/cYj/TxMcLs6P9xiP9xiE01HDyuj/cYj/cYj/cYj/cYXt7SIY/3GI/3GI/3GI/3FfVtGpiP9xiP9xiP9xiP9xiP9xiP9xS74sRB1xiI/3GI/3GI/3GI/3GI/3FH0lyC2nGI/3GI/3FIOEyMe/9xiP9xiP9xiP9xR7BclPr/cYj/cYj/cUwULE69/3GI/3GI/z30QbMLvnGI/3GI/3GEgWTH6bcYiP9xiP9xiP8+slKzTa3/cYj/cYiEbs3KEyiP9xiP9xiP9xX5rRZf9xiP9xiP9xiP9xiP9xiF800cuP9xiP9xiP9xiP9xiP9xiP9xTVccOo6I/3GI/3FfvNBDcYj/cYj/cYj/cYj/cYhNExw+zoj/cYj/cYXrzSQ4j/cYj/cYShU8XqxxiP9xiP9RRN+7cYiP9xiP9xUCLf3XGI/3GI/3GI/3GIj/cYMQIRvv3ucYj/cYj/cYO0PRtbwu/3GI/3GIj/cYj/Qxl87miI/3GI/3GISzYsXJ2P9xiI/3GE1XHDqO/3GI/3GIhNNRw8rv9xiP9xiP9xiI/3GI/3FfVtGpj/cYj/cYj/TpscNk6P9xiP9xiP9Q7tAhcYj/cYj/cU2bHDZO/3GI/3GI/3GI/3GI/3GIj/UUTfu3GI/3GI/3GITL0cRC6P9xiP9xiP9xiEjRTILrj/cYj/cYj/cYj/cYj/cYiP9xiP9xiP9xiP9xiP9xiP9xXt7SIYj/cYj/cYj/cV+a0WX/cYj/cYj/cYj/cYj/cYj/cYiP9xiP9xiP9xiP9xhemtJliI/3GI/3GI/3GI/3GI/3GI/3GIj/cYj/cYTBQsPr1xiP9xiP9xiP9xiP9xiP9xX7zQQ3GI/3GI/3GITL0cRC6P9xiP9xiP9xiP9xThMcLs7/cYj/cYj/TxMcLs6P9xiP9xiP9xiP9xiP9xiIXzTRy/9xiP9xiP9xS74sRB1xiP9xiP9xhJvzxkDHGI/3GI/3GIXrzSQ4/3GI/3GEtYLFp9j/cYj/cYj/cYj/cYj/cYiP9xiP9LWTxabHGI/3GI/3GIRzhMnHuI/3GI/3GISvI8UNxxiP9xiI/3GF8S0e2I/3GI/3GDMlEr3a7Yj/cYiErqvGFUj/cYj/cYiP9xiEcWTJ6biP9xiP9xiEd8TJg7/3GI/3GI/3GIj/cYj/cYj/cYhLFCxevYj/cYj/cYj/cYj/cYSVk8emyI/3GI/3GIRhdcnopxiP9xiP9xhI0UyC64j/cYj/cYj/cYj/cV9W0amP9xiI/3GI/0y+LFQd/3GI/3GI/3GI/09hrCnl/3GIj/cYj/cYRrBcpPqIj/cYj/cV9W0amP9xiP9xiP9xTZscNk7/cYj/cYj/cYiP9xhJp8x1g4/3GI/3GIXxLR7Y/3GI/3GI/0zQPEL8cYiP9xiP9QqtFl/3GI/3GI/3FJezx4TIj/cYj/cYj/cYj/cUo3PFyMcYiP9xiP9xiP9xiP9xhK8jxg3P9xiP9xiI/3GI/3GI/3GI/3GI/0sVPG6sj/cYiP9xiP9xiP9xiP9xiElZPHps/3GIj/cYj/cYj/cYhI0UyC6/9xiI/3GI/3GI/3GI/3GI/3GI/3FLWCxafYj/cYiP9xiP9xX3jRh/9xiP9xiP9L8jxg3IiP9xiP9xiP9xiP9xiP9xiP9xhNNRw8roj/cYj/cYj/cYiP9xiP9InkyWG4/3GIj/cYj/cYj/cYj/cUucLFY9/3GI/3GI/3GIj/cYj/cYj/cYj/cUg4TIx7/3GI/3GI/3GEbSXKLaiP9xiP9xiP9JWkyKW/9xiP9xiP9xiP9MvixUHf9xiP9xiP9xiI/3GI/3GI/3FHsFyU+v9xiP9xiP9xSNFMguuI/3GIj/cYj/cYj/cYj/cYj/cUWfXLYKj/cYj/cYhe3tIh/3GI/3GI/3GEzxLEDt/3GI/3GI/0zQPEL8cYiP9xiP9xX5rQZXGI/3GI/3GEs2LFydiP9xiI/3GE15HChucYj/cYiP9N3xxCDoj/cYiP9xiF6a0mWP9xiP9xiP9xiITN8cMg5xiP9xiITfAcMP6I/3GI/3GI/3GIhHWkyaW/9xiP9xiP9xiI/3GI/3GI/3GIS1gsWn3/cYj/cYj/cYj/cYiP9xhHfEyYO/9xiP9xiI/3FKNzxcjHGI/3GI/3GI/3GI/3GIj/cUdaTJpbiP9xiP9xhJWTx6bIj/cYj/cYj/cYXxLR7Yj/cYiP9InkyWG4/3GI/3GIS6a8VZT/cYj/cYj/cYiEdaTJpb/3GI/3GI/3GEzfHEIOj/cYj/cYiF680kP/cYj/cYj/cYj/cYiP9xiP9xhLyLxDdHGIj/cYhLeixIXXGI/3GI/3GEjRTILrj/cYiP9xiP9xiEx5HEhuiI/3GI/3FBs4z0x/9xiI/3GI/3GI/3GI/3GF800cuP9xiI/3GI/3GI/3GI/3GI/3GI/3GIj/cYj/cYhMmxxGToj/cYj/cYhMeRxIboiP9xiP9xiE1XHCqOcYiP9xiP9xhNeRwobnGIj/cYj/cYj/cYj/cYj/cYj/cUwULE69/3GI/3GIj/cYj/cYj/cUzxLEDtj/cYj/cYhevNJD/3GIj/cYj/cYTN8cQg6P9xiP9xiP9xiP9xiP9xiP9xiI/3GI/0/wHCD+j/cYj/cYiE01HDyu/3GI/3GI/3GIj/cYj/cYhJNzx8jI/3GI/3GI/3GIj/UGbRqYj/cYj/cYhKvixkHY/3GI/3GIXrzSQ4/3GI/3GIRhdcnopxiP9xiP9xiP9xShU8bqyP9xiP9xiP9xiP9xiP9xSPNMgMuI/3GI/3GI/3GIR3xMmDv/cYj/cYj/cUeeTJYbj/cYj/cYj/cYj/cYhHOEyce4j/cYj/cYRvRcoLqP9xiP9xiP9xiEjzTIDL/3GI/3GI/3GI/3GI/3GIj/cYj/cYhJezxoTHGI/3GI/3GEq+LGQdiI/3GI/3GI/3GI/3GI/3GI/3GEucLEY9cYiP9xiP9xiP9xiP9xiP9xiP9xhK0Dxi/Ij/cYj/cYj/cYj/cYj/cYj/cYhJWTx6bI/3GI/3GI/3GI/3GI/3GIj/cYTL0cRC6P9xiI/3FNeRw4bv9xiP9xiISg28byT/cYj/cYiP9xhHWkyaW4/3GI/3GIhNg6w3xf9xiP9xiP9JFkyOm4j/cYj/cYj/cYhHfEyYO/9xiP9xiEU5XLxqiP9xiP9xRmXsqaH/cYiP9xiEovvF0EcYiP9xiP9xNYoCu3X9/3GI/3GI/zezcbpMjo/3GI/3GIj/cYgyZwG9mP5xiP9xiP9xgydsO+iTyIj/cYj/cYNVCSu69tiP9xiI/3GI/3FHnkyWG/9xiI/3GISYXMd6OP9xiP9xiDf2YbkJnv9xiP9xiEYXXJ6KcYj/cYj/R0Psq8GIj/cYj/ND9JvcC2/3GI/3GI/3GE1XHDqOj/cYj/cYhI0UyC6/9xiI/3GIOc7ytjENcYj/cYiP9AtJwVtoj/cYj/cYj/cTYCArr9/f9xiP9xiP9xhG9Fyguo/3GI/3GIR55MhhtxiP9xiP9xiP9xiP9K0Uxy6/9xiP9xiP9xiP9xSBZMjpuP9xiP9xiP9xiP9xiP9xiI/3GI/3FJnTx2LP9xiP9xiP9xiISi+8XQRxiP9xiI/3FHnkyWG/9xiP9xiISuq8YVSP9xiP9xiI/zh/YbiAnnGI/3GI/3GIMwMSvfztiP9xiP9xiISPNMcMtxiP9xiP9xhHnkyWG/9xiP9xiP9xR3xMmDuI/3GI/3GI/0rzTGDLcYj/cYj/cYj/cUgWTI6bj/cYj/cYj/cYj/cYj/cYj/cYhJWTx6bI/3GI/3GI/3FKL7xtBIj/cYj/cYj/cYj/cYiP9xiP9xS5wsVj3/cYj/cYj/cYj/cYj/cYiP9xhK8jxg3P9xiP9xiP9xiEKyfOTYiI/3GI/3FKFTxurP9xiP9xiP9xhMvRxELoj/cYj/cYj/cYg6n0G1YL5xiP9xiP9xQDyMDTeP9xiP9xiP9I9FyAunGI/3GI/3GIj/cYj/cYTRMcPs6I/3GIj/cYj/cYX1bRqf9xiP9xiP9MeixYXYj/cYiP9xiEaeTKYbiP9xiI/3GIRvRckLpxiI/3GI/3GI/0k4TIx7/3GIj/cYj/cU15HDhu/3GIj/cYj/cU15HDhu/3GIj/cYj/cUbSXKLaiI/3GI/3FNmxwmTnGIj/cYj/Td8cQg6Ij/cYj/cYj/cYj/SRZMjpuI/3GI/3GI/3GI/3GErQPGL8j/cYj/cYiP9xiP9xiP9xQZGM9ueI/3GI/3GISPNMcMtxiP9xiI/3GI/3GI/0iwXJT6j/cYj/cYhHfEyIO3GIj/cYj/cYj/TzUcHK5xiI/3GI/3GE0THD7OiP9xiI/3GISXs8aExxiP9xiP9xiP9xiI/3GITVccKo5xiP9xiI/03fHEIOiP9xiI/3GI/3GI/0tZPFpscYj/cYj/cYiP9xhHOEyce4j/cYj/cYiP9xiP9NQLxL9I/3GI/3GIj/cYj/cYj/cYTk+cGwZxiP9xiP9xg7AvK0/Q1xiP9xiP9xhEOmy8WXGI/3GIj/cUtYLFp9iP9xiP9xhfEtHtiP9xiP9xiEkVPH6siI/3GI/3FKhcxXo3GI/3GI/3GEy9HEQuiP9xiP9xMGgRsKfuj/cYiP9xhIFkx+m3GI/3GI/3GIj/cYj/TfEsQO2I/3GI/3GI/05XHDqOiI/3GI/3GEA8jA03/3GI/3GI/3GEVbXLpKiP9xiP9xhO8Bwg/v9xiP9xiP9xT6ScFbaP9xiP9xiEjzTIDL/3GI/3GI/3FHfEyYO4j/cYj/cYj/UMzQQ3GI/3GIj/cYj/cYhMLqw9FXGI/3GIhO6Jwhdo/3GI/3GI/07fHCIOcYj/cYj/cYTPEsQO3/cYj/cYj/cYT8acA5ZxiP9xiP9xhNeRw4bv9xiP9xiP9xSw28TyRxiP9xiP9xSZ08diyP9xiP9xiP9xiP9xiP9xTGK8SdT/cYj/cYj/cYj/cYhI80yAy/9xiP9xiEawXKT6iP9xiP9xSevMcUP/cYj/cYj/cYiP9JWkx6W3GI/3GI/3GIj/cYhK8jxQ3HGI/3GI/3GI/3FFfVy4Koj/cYj/cYiP9NFCxOvf9xiI/3GI/3FOExweznGI/3GIj/cUeeTJYb/3GI/3GIj/cYj/SLBclPr/cYiP9xiP8/vyGyQN7/cYj/cYj/cU7wHCD+/3GIj/cYj/cUbSXKLaiI/3GI/3GI/3FLWCxafYj/cYj/cYj/cYj/cYiP9xiP9xTDYsPJ1xiP9xiP9xTBQsTr3/cYj/cYj/cYj/cYj/cYhHnkyGG3GI/3GI/3GIRvRcoLr/cYj/cYiP9xiP9xXrzSQ4j/cYj/cYSr4sZB2Ij/cYj/cYXzTRy4/3GI/3GISRU8fqyIj/cYj/UKrRZf9xiP9xiP9xTb0cJC5xiP9xiP9xiI/3GI/002LEyd/3GI/3GI/0MZfO5oiP9xiI/3FKDbxvJIj/cYiP9xiP9xR7BchPpxiI/3GI/3GEawXKT6iI/3GI/3GEd8TJg7/3GIj/cYhG9FyQunGIj/cYj/cUd8TJg7j/cYiP9xiP9xRjlcrGr/cYj/cYhM8Sww7XGI/3GI/3GISL88hAyP9xiI/3GI/3GI/3FMFCxOvf9xiP9xiP9xhJezx4TP9xiI/3GIR1pMmlv/cYj/cYiP9xiP9xR7BchPpxiI/3GI/0kWTI6bj/cYj/cYiP9PLZwtJoj/cYj/cYheeNKHiP9xiI/3GI/3GDIoM77XzIiP9xiP9xPxUhsOrecYiP9xiP9xg193G7CI6P9xiP9xiF6a0mWI/3GI/3GI/00ULE69j/cYj/cYj/TpscNk6P9xiP9xiP9xiP9xQBqMD1eI/3GI/3GIj/cYj/USLQ7f9xiP9xiP9NFCxOvY/3GI/3GI/3GIj/Sns8eEyI/3GI/3GF800cuP9xiI/3GEl7PHhM/3GI/3GI/3FGOVysav9xiP9xiP9xStA8YvyIj/cYj/cYTTUcPK6P9xiI/3GI/3GIR1pMmlv/cYiP9xiP9xhMmxxGToiP9xiP9xhfNNHLj/cYj/cYhJezx4TP9xiP9xiP9xhfNNHLj/cYj/cYhKFTxerHGI/3GI/3GI/3GI/3GI/3GF+a0GVxiP9xiP9xiEzxLDDtcYj/cYj/cYTVccOo6P9xiP9xhLWCxafY/3GI/3GI/07HrDOFiP9xiP9xhPxpwDlnGI/3GI/3GI/3Fe3tIhiP9xiP9xhPgpwX1o/3GI/3GI/3GIPQ6xs/FOj/cYj/cYj/TYS8R7T/cYj/cYj/cYj/cYTGK8OdRxiP9xiP9xhfNNHLiP9xiP9xiEl7PGhMcYj/cYj/cYiP9xiP9xiEd8TIg7cYiP9xiEtYLFp9/3GI/3GI/3GI/3GI/3GI/3GIj/cYj/cYS5wsRj1xiP9xiP9xiP9xiP9xiI/3GI/3GEybHEZOiI/3GI/3GI/3GI/1Bm0amI/3GIj/cUgWTI6b/3GI/3GI/3GIj/cYj/cYTN8cQg6P9xiP9xiP9QiNGHj/cYj/cYiP9xiP9C1Yzyp/9xiI/3GI/3GI/3FNNRw8roiP9xiP9xhJhcx3o4j/cYj/cYhHnkyGG3GI/3GI/3GE0THD7OiI/3GI/3GE/GnAOWcYj/cYj/RLJ81NiP9xiI/3GI/3FBkYz254/3GIj/cYj/cYj/cYj/cU15HDhuj/cYj/cYhN8Bww/oiP9xiP9xhHnkyGG3GIj/cYj/cYj/cYSL88hAyI/3GIj/cYj/cYj/cYShU8XqxxiP9xiP9xiI/3GI/3GI/3GISTc8fIyP9xiP9xiI/3GI/3GI/3GEi/PIQMiP9xiI/3GI/3GI/3GEdaTJpbiP9xiP9xiP9xR1pMmluIj/cYj/cYj/cYhIvzyEDI/3GIj/cYj/cYj/cYhHnkyGG3GI/3GI/3GI/0ycLFY9j/cYj/cYj/cV940YeP9xiP9xiP9xS5wsVj3/cYj/cYj/cYhGsFyk+oj/cYj/cYiP8xrBGwY+7/cYj/cYj/cYR55Mlhv/cYj/cYj/cYhFOVy8aoj/cYiP9xTcesM4X/cYj/cYj/USLQ7f9xiI/3GI/3GEpjzFnDcYj/cYj/cUvqvFFU/3GI/3GI/0iwXJT6j/cYj/cYhGsFyk+oj/cYj/cYX1bRqf9xiP9xiP9xTjUcHK5xiP9xiP9xhG0lyi2oj/cYj/cYj/cYR1pMmluI/3GI/3GI/3GEucLEY9cYiP9xiP9xhFW1y6Soj/cYj/cYj/UIjRh4/3GIj/cYhLeixIXXGI/3GI/3Fe3tIhj/cYiP9xiEsULF69iP9xiP9xiP9xiP9xUCLf3XGI/3GIj/cYSBZMfptxiP9xiP9xiI/3GI/3FLvixEHXGI/3GI/3GIXxLR7Y/3GIj/cYj/cUtYLFp9iP9xiP9xiP9f3tIhiI/3GI/3GI/3FH0lyC2nGI/3GI/3FI80yAy4/3GIj/cYj/cYj/cYj/cYj/cYhLWCxaff9xiP9xiI/3GI/3GI/3GEjRTILrj/cYiP9xiP9xiP9xiP9xhKFTxerHGI/3GIj/cYj/cYj/cYj/TVgsOn1xiP9xiP9xiP9xiI/3GI/3GI/3FK8jxg3I/3GI/3GI/0ieTJYbiP9xiP9xiP9JfEx4O3GI/3GI/3GIS8i8Q3RxiP9xiP9xiP9xiI/3GI/3GI/3GEYXXK6K/3GI/3GIR55MhhtxiP9xiP9xhH7NyBMnGI/3GIj/cYhC9nzgmP9xiP9xiP9xiEawXKT6iP9xiP9xiEeeTIYbcYj/cYj/cYR55Mlhv/cYj/cYj/cT83IbDI3nGI/3GI/3FHsFyU+v9xiP9xiP9JQtyL0oiP9xiP9xiEryPFDccYj/cYj/cUumvFWUiP9xiP9xiP9Omxw2To/3GI/3GI/00ULE69j/cYj/cYj/cYiP9xQdWM4qdxiP9xiI/3FfmtBlcYj/cYj/cYhLFCxevYj/cYj/cYhNExw+zoj/cYj/cYj/cUeeTJYbj/cYj/cYj/cUeeTJYbj/cYj/cYj/cUhaTHpbcYj/cYj/cYj/cYiEjRTILr/3GI/3GI/3GI/3GEdaTJpbiP9xiP9xiP9xiI/3FfmtBlcYj/cYj/cYj/cYhe3tIh/3GI/3GI/3GIRNNswsmP9xiI/3GIScnMY2NxiP9xiP9xTXkcOG6P9xiP9xiEq+LGQdj/cYj/cYj/SThMjHuP9xiP9xiP9xiP9xiP9xiI/3GEybHEZOiP9xiI/3GISr4sZB2P9xiP9xiP9Ffmy4GXGI/3GIj/NbSBvEt+j/cYj/cYhMQLw79HGI/3GI/3GI/3GI/3FL6rxRVP9xiP9xiP9xSoXMV6NxiP9xiI/3GIRrBcpPqP9xiI/3GEYXXJ6KcYiP9xiP9xSvI8YNyP9xiP9xiP9xR3xMmDuI/3GI/3GI/3GEd8TJg7j/cYj/cYj/cYhKDbxvJI/3GI/3GI/0lk3ImyiP9xiP9xg98zGzDM7/cYj/cYj/cYj/SPRcgLpxiP9xiP9xhM8SxA7f9xiP9xiP9xhNNRw8roj/cYj/cYg4lZO4amz/cYj/cYj/cTOLEr107f9xiI/3GI/0bTbLLJ/3GI/3GI/3E4PXK4wo3/cYj/cYiP9MDbxPJHGI/3GIj/cUewXIT6cYj/cYiP9xhGF1yeinGIj/cYj/cTjM4bgzHo/3GI/3GIj/cYj/cYR3xMmDv/cYiP9xiESxbMTpiP9xiP9xiE15HChucYj/cYj/cYj/cYj/cYhfVtGp/3GI/3GI/3GI/3GI/3GI/3GIj/cYj/cYj/cYj/cUgWTI6bj/cYj/cYj/cYj/cYj/cYj/cYTVccOo6P9xiP9xiP9Q7tAhcYj/cYj/cYhNVxw6jv9xiP9xiP9xThMcLs7/cYj/cYj/cYTTUcPK6I/3GI/3GI/3GI/0s3PGyM/3GI/3GIhGsFyk+o/3GI/3GIj/cUjzTIDLj/cYj/cYj/cYhHnkyGG3GI/3GI/3GIj/cYhHOEyce4/3GI/3GIj/cYj/Sns8eEyI/3GI/3GI/3GIj/cYj/cYj/RtNsssn/cYj/cYj/cUzxLEDtj/cYj/cYj/SNJcktr/cYj/cYj/cYiP9xiP9xiP9PNRwcrnGIj/cYj/cVAi391xiP9xiP9xiEWfXKYKcYj/cYiP9xhFqey1YY/3GI/3GIj/UUTfu3GI/3GI/3E9FjGz6c7/cYj/cYj/cUeeTJYbj/cYj/cYj/cYiP9JWkx6W3GI/3GI/3GEewXIT6cYj/cYj/cYhIvzyEDIj/cYj/cYj/cYj/cYiP9Ox6wzhY/3GI/3GI/3GI/3GIj/cYShU8XqxxiP9xiP9xiE15HChucYj/cYj/cU2DrDfFiP9xiI/3GI/0ieTJYbj/cYiP9xiP9MvixUHf9xiP9xiP9xX1bRqY/3GIj/cYhL8SxQ7YiP9xiP9xiP9xiP9xR3xMmDuI/3GI/3FHnkyWG4/3GI/3GI/3GI/0k4TIx7j/cYj/cYhN8Bww/oj/cYiP9xiElZPHps/3GI/3GI/3GI/3GIj/cYSr4sZB2I/3GI/3GI/3GI/3GI/3GIhGnkymG4j/cYj/cYiP9xSZ08diz/cYj/cYj/cYj/cYiP9xSPNMgMuP9xiP9xiP9xiI/0rRTGLrcYj/cYj/cYj/cYiP9xiP9xhJezx4TP9xiP9xiP9xiI/3GI/3GI/3GI/3GI/3FM3xxCDoj/cYj/cYj/cYiP9xiEt6LEhdcYj/cYj/cYj/cYj/cYj/cYiP9xiP9xiP9LWTxabHGI/3GI/3GIj/cYj/cYhI0UyC6/9xiP9xiI/3GI/3GISVk8emz/cYj/cYj/cYiP9xiP9xhJnTxmLHGI/3GI/3GIj/cYj/cYj/cYj/Sns8eEyI/3GIj/cYj/cYj/cYj/cYS5wsRj1xiP9xiP9xiEb0XKC6/3GI/3GIj/cV+a0GVxiP9xiP9xiP9N8SxA7Yj/cYj/cYiF800cv/cYj/cYj/cYj/cYj/cYhNNRw8ro/3GI/3GI/3GIj/UIjRh4/3GI/3GI/3GI/3GIhC1HziuI/3GI/3GI/1DM0UP/cYj/cYj/cYj/cYX3jQh3GIj/cYj/cV9W0amP9xiP9xiP9xiI/3GI/3GI/3GI/3GI/01YLDp9cYj/cYj/cYiEaeTKYbiP9xiP9xiI/3GI/3GEs2LFydiP9xiP9xiP9xiP9xiP9xiI/3GEdaTJpbj/cYj/cYiP9xiP9xhIFkx+m3GI/3GIj/cYRzhMnHuI/3GI/3GIj/cYj/cYhIvzyEDI/3GI/3GIhHWkyaW/9xiP9xiP9xiI/3GIRzhMnHuP9xiP9xiI/3GI/3GI/0zQPEL8cYj/cYj/cYj/cYiP9xiP9xiP9xiP9xTN8cQg6I/3GI/3GI/3GI/3GIj/cYhK0Dxi/P9xiP9xiP9xhfEtHtiP9xiI/3GI/3GISkHMW+NxiP9xiP9xiP9NYrxJ1I/3GI/3GI/3GIR55MhhtxiP9xiP9xiP9xSBZMjpuP9xiP9xiP9xiP9xiE15HChucYj/cYj/cYj/cYj/cYiP9xiP9xiP9xiP9xTXkcOG6P9xiP9xiP9xiP9xiP9xSXs8eEyI/3GI/3GI/3GI/3GI/3GISZ08ZixxiP9xiP9xiP9xiP9xiIO39StICtcYj/cYj/cYiP9xiEc4TJx7j/cYj/cYiP9xiP9MprxVlIj/cYiP9xiP9xiEoNvG8kj/cYj/cYj/cVAi391xiP9xiP9xhMvRxELoj/cYj/cYTN8cQg6P9xiP9xiIXzTRy/9xiP9xiP9xiP9xUCLf3XGIj/cYj/SLBclPr/cYiP9xiP9xiEkVPH6siP9xiP9xiP9xiI/3GEoVPF6scYj/cYj/cYj/cYj/SvNMYMtxiP9xiP9xiP9xiP9Gn1y2Coj/cYiP9xiEidPIYsiP9xiP9xiDM9gbzCfnGI/3GI/3GI/3GIj/cYRTlcvGqIj/cYj/cYTi2cLSb/cYj/cYj/cYX5rQZXGI/3GI/3GEwurE0V/3GIj/cYj/Sns8eEyI/3GI/3GE01HDyuiP9xiP9xhMFCw+vXGI/3GI/3E90TGzLs6I/3GI/3GIR1pMmluP9xiP9xiP9I0lyS2v9xiP9xiP9xiI/3GI/0jSXILacYiP9xiP9xhI0UyC64/3GI/3GIj/SfNMgMuI/3GI/3GI/3GIRzhMnHuI/3GI/3GI/3FHsFyU+v9xiP9xiP9xhL6rxBVHGI/3GI/3GIj/cYj/cYj/cYj/cYhDqvzVUI/3GI/3GIR3xMmDv/cYj/cYj/cYj/cU7wHCD+j/cYj/cYhLNixcnY/3GI/3GI/3GIRrBcpPqI/3GI/3GIhI80xwy3GI/3GI/3GI/3GIj/cYSNFMguuP9xiP9xiP9xhE02zCyYiP9xiP9xhfEtHtiP9xiP9xhLnCxGPXGI/3GIj/cYXrzSQ4/3GI/3GI/3GIhMmxxGTo/3GI/3GIj/cYj/cYj/cYj/cYj/cYj/cYTXkcOG7/cYj/cYj/cYiP9xhI0UyC64/3GI/3GI/3GIj/cYj/RzlcrGqP9xiP9xiP9xSXs8eEyP9xiP9xiISTc8fIyP9xiP9xiP9xiP9xiP9xiI/3GI/3GI/3GI/3FM8SxA7Y/3GI/3GI/3GI/3GIj/cYj/cYhJFTx+rIj/cYj/cYj/cYiP9xiP9xiEjzTHDLcYj/cYiP9xiP9xiP9xiP9xiP9xiP9MvixUHf9xiI/3GI/3GI/3GI/3FI80yAy4j/cYj/cYhJWTx6bP9xiP9xiP9LQcxr44j/cYj/cU29HCQucYj/cYj/cYiP9IfEyYO4j/cYj/cYS5wsRj1xiI/3GI/3GI/3GEi/PIQMiP9xiI/3GI/3GIXxLR7Y/3GI/3GI/3GE15HDhu/3GI/3GI/3GIj/cYj/cYj/cYj/cYTPEsQO3/cYj/cYj/cYTN8cQg6P9xiP9xiP9xiI/3GIX1bQqXGI/3GI/3GI/3GIj/cYj/cYj/cYX3jQh3GI/3GIj/UIjRh4/3GI/3GI/3FJDsxvE3GI/3GIj/cYhJWTx6bP9xiP9xiP9xiP9xiI/3GI/3FfVtGpj/cYj/cYhNNRw8ro/3GI/3GI/0/wHCD+iP9xiP9xiP9xiP9xiP9xhM8SxA7f9xiP9xiI/3GF800cuP9xiP9xiP9N8SxA7Yj/cYj/cYj/cYiP9xiP9xiP9xiP9xiP9xiP9xiI/0/wHCD+j/cYj/cYj/cYiP9xiP9xiP9xiP9MvixUHf9xiP9xiP9xiI/3GI/3GI/3GI/3GI/3GEy9HEQuiP9xiP9xiP9xiI/3GI/3GI/3GI/3FLnCxWPf9xiP9xiP9xiI/3GI/3GI/3GI/1Bm0amI/3GIj/cUy9HEQuiP9xiI/3GI/3GI/3GI/3FMNiw8nXGI/3GI/3GI/3GIj/cYj/cYj/cYj/S1k8WmxxiP9xiI/3GI/3GI/3GI/3GEzfHEIOj/cYj/cYj/cYj/cYiP9xiP9xiP9xiP9O3xwiDnGI/3GI/3GI/3GI/3GIj/cYj/cYhNExw+zo/3GIj/cYj/cYj/cYj/cYj/cYj/cYiP9xiP9xiP9xiP9xiP9LWTxabHGIj/cYj/cYTcesI4VxiP9xiP9xUCLQ7f9xiP9xiP9xhJnTxmLHGI/3GIj/cUeeTJYb/3GI/3GIj/cYj/cUewXIT6cYiP9xiP9xiP9xRhdcroqP9xiP9xiP80cZG9jm7/cYj/cYj/cYRanstWGI/3GI/3GI/3E7OUG0xr5xiI/3GI/3GI/3GI/3GI/3GI/3GIj/cTIwsr7PTY/3GI/3GI/3FI0UyC64iP9xiP9xhHfEyYO/9xiI/3GI/3GIRzhMnHuP9xiI/3GIR3xMiDtxiP9xiI/3GIRzhMnHuP9xiP9xiI/3GI/3GEq+LGQdiP9xiP9xiP9xiP9xiI/3GI/3FJezx4TI/3GI/3GI/3GIj/cYj/cYhJWTx6bP9xiP9xiP9xiI/3GI/3GI/3GI/3GI/3GI/3GISxQsXr2I/3GIj/cYj/cYhemtJlj/cYj/cYiF800cv/cYj/cYj/cVAi391xiP9xiI/3GIR1pMmlv/cYj/cYiP9xiP9xiP9LNzxsjP9xiP9xiP9xQjt87EiP9xiP9xiEeeTIYbcYj/cYj/cYNNaBuyl+cYj/cYj/cYhfNNHL/3GI/3GIhKeixoXYiP9xiP9xhfVtGp/3GI/3GI/3GEq+LGQdiI/3GI/3GI/3GIXt7RIXGIj/cYj/cYTJscRk6Ij/cYj/cYj/cYj/cYj/cYj/cYiP9xiP9xhMmxxGToiP9xiP9xiP9xhe3tIh/3GIj/cYj/cYj/UKrRZf9xiP9xiI/081HByucYj/cYj/cYiP9xiEzfHDIOcYiP9xiP9xiP9xiP9xiP9xiEkVPH6siI/3GI/3GI/3GI/1Cq0WX/cYiP9xiEs2LFydj/cYj/cYj/cYj/cYM1+BvKB+cYj/cYj/cYgz1oG9KX6I/3GI/3GIRtJcotqP9xiP9xiP9HF1yuioj/cYj/cYS4S8V7SI/3GI/3GI/0k4TIx7j/cYj/cYj/cYj/cYSNFMguuI/3GI/3GI/3GI/3GEjzTIDLj/cYj/cYj/cYj/cYhI80yAy/9xiP9xiP9DO3zsSI/3GIj/cYj/TqWsNaWI/3GI/3GI/3GIj/cYj/cYj/cYhK8jxQ3HGI/3GI/3FJDsxvE3GIj/cYj/cUewXIT6cYiP9xiP9xRET8y7CI/3GI/3GI/05XHDqOiI/3GI/3GEzxLEDt/3GI/3GI/3GI/0s3PGyM/3GI/3GIj/RVxsyjn/cYj/cYj/cYhfEtHtj/cYiP9xiETt7MEhiP9xiI/3GEd8TJg7/3GI/3GIj/cYhG0lyi2v9xiI/3GI/3GIPfMxsgzOcYj/cYj/cYPl5TsqGsiP9xiP9xiP9xSDhMfHtxiI/3GI/3GITN8cQg7/cYj/cYj/cYNB2SvOJtj/cYj/cYj/cYOltBtqS+iP9xiP9xiEbs3KEyiP9xiP9xiIRzhMnHuP9xiP9xiP9xR3xMmDuI/3GI/3GISBZMfptxiP9xiP9xiP9xiP9xiEwMrE81j/cYj/cYj/cU2bHDZO/3GI/3GI/3FOExwuzv9xiP9xiP9xhLNixcnYj/cYj/cYTTUcPK6I/3GI/3GIS1gsWn3/cYj/cYj/cYR7BchPpxiP9xiP9xhGF1yuiv9xiP9xiI/3GEmdPGYscYj/cYj/cYj/NfiBvAd+/3GI/3GI/3GI/3GIRrBcpPqI/3GI/3GIhFOVy8ao/3GIj/cYhJQcx744iP9xiP9xhFsWyk6XGI/3GI/3GEi/PIQMiI/3GI/3GIR3xMiDtxiI/3GI/3GI/3GI/3GISNFMguuP9xiP9xiP9xiP9xTEC8S/SP9xiP9xiP9xiP9xR3xMmDuI/3GI/3GEewXIT6cYj/cYj/cYhHfEyYO/9xiP9xiP9xiP9xiP9QZtGpiI/3GI/3GI/3FLnCxWPf9xiP9xiP9xR7BclPr/cYj/cYj/S2PMacOP9xiP9xiP80HqK84V1xiI/3GI/0s3PGyM/3GI/3GI/3GI/3GIj/cUV9XLgqiP9xiP9xhGOVycanGI/3GI/3GEjRTILrj/cYiP9xiP9xiP9K0Uxi63GI/3GIj/cYRNNswsmI/3GI/3GI/0SyfNTYj/cYiP9xiF680kP/cYj/cYj/cYXzTRy4j/cYj/cYj/SVpMilv/cYj/cYj/cYj/cYj/cYj/cYhHOEyce4j/cYj/cYj/cYiP9xiP9xiEb0XKC6/3GI/3GI/3FHWkyaW4iP9xiP9xhGOVycanGI/3GI/3GISxQsXr2I/3GI/3GIR2TcmbKI/3GIj/cYhMLqw9FXGI/3GI/3GEwurE0Vj/cYj/cYj/cYj/StFMcuv/cYj/cYj/cYj/cYj/cYhevNJDj/cYj/cYj/Tr0cNC7/cYj/cYj/cYj/cUyEvDe0cYj/cYj/cYRhdcror/cYj/cYj/cTrL0bY0Loj/cYj/cYj/QpGM9ueIj/cYj/cYR1pMmluP9xiI/3GI/3FOExweznGI/3GIj/cYj/cYj/cYSXs8eEz/cYj/cYiP9xiP9OeRw4bo/3GIj/cYj/RPZ8wJhxiP9xiP9xiI/3GI/3GI/3GI/3GI/3FHnkyWG4/3GI/3GI/1Du0CFxiP9xiP9xiP9xiP9xiP9xhJvzxkDHGI/3GI/3GEWxbKTpcYj/cYj/cYRjlcnGpxiP9xiI/3FKNzxcjHGI/3GI/3GI/3GI/3GIRg/crwKI/3GI/3GI/3GI/3GDP4gb0Hfoj/cYj/cYj/cYiP9xiP9xhM3xxCDo/3GI/3GI/3GI/3GI/3GIXrzSQ4/3GI/3GI/055HDhuiP9xiP9xiP9L8jxg3Ij/cYj/cYhemtJliP9xiP9xiP9QiNGHiP9xiP9xiP9LFTxurI/3GI/3GI/3GIj/cYj/cYXt7SIf9xiP9xiI/1Ei0O3/cYj/cYj/cYj/UUTfu3GIj/cYj/cYSzYsXJ2I/3GI/3GI/3GI/3GI/3GIj/cYj/cYhemtJlj/cYj/cYiP9xiP9xiP9xiP9xiP9xiP9xiI/3GI/3GI/3GI/081HCyu/3GI/3GI/3GI/3GI/3GIX1bRqf9xiP9xiP9xX1bRqY/3GI/3GIj/cYj/cYj/cYj/cYj/TJwsVj2P9xiP9xiI/3GI/3GI/3GI/3GI/3GI/3GIj/cYhMeRxIboj/cYiP9xiP9xiP9xiP9xiP9xiP9xiI/3GI/3FLnCxWPf9xiP9xiP9xiP9xiP9xiI/3GI/3GITfAcMP6I/3GIj/cYhN8Bww/oj/cYj/cYiP9xiP9xTVccOo6P9xiI/3GI/3GI/3GI/3FfVtGpj/cYiP9xiEybHEZOj/cYiP9xiP9f3tIhiP9xiP9xiI/3GI/3GI/0sVPG6sj/cYj/cYj/cYiP9xiP9xiP9PLZwtJoj/cYj/cYj/cYiP9xiP9xiP9xSb88ZAxxiP9xiI/3GEoVPF6scYj/cYj/cYj/USLQ7f9xiI/3GI/3GEq+LGQdiP9xiP9xiP9xiP9xiI/3GI/3GEc4TJx7iP9xiI/3GIR3xMiDtxiP9xiI/3GI/3GEjzTIDL/3GI/3GIj/cYj/cYj/Sns8eEyI/3GI/3GIj/cYj/cYj/cUucLFY9/3GI/3GI/3GIXxLR7Yj/cYj/cYTPEsQO3/cYj/cYj/cYj/cYj/cYj/TRQsTr2P9xiP9xiI/0zQPEL8cYj/cYj/cYj/cYj/cYj/cYRNNswsmIj/cYj/cYj/RxdcroqI/3GI/3GI/3GEi/PIQMiI/3GI/3GI/3GIR4bcl5KP9xiP9xiITYOsN8X/cYj/cYj/cYj/cYj/cYSZ08diz/cYj/cYj/cYj/cYR3xMmDuP9xiP9xiP9xSdFMYutxiP9xiP9xiP9xiP9xiP9xiI/3GI/00ULE69j/cYj/cYj/cYj/cYj/cYj/cUt6LFhdj/cYiP9xiP9xiP9xiP9xiP9xiEryPFDccYiP9xiP9xiP9xhJezx4TP9xiP9xiI/3GI/3GI/3FHnkyWG4/3GI/3GI/3GI/3GISJ08hiyIj/cYj/cYhI80xwy3GI/3GIj/cYj/cYj/cYhG0lyi2o/3GI/3GI/06lrDWliP9xiI/3GI/3GI/1Cq0WX/cYj/cYiP9xiP9xhNExw+zoj/cYiP9xhM3xxCDv9xiI/3GI/3GEdaTJpbj/cYiP9xiP9xiEt6LEhdcYj/cYj/cYhO8BwQ/nGI/3GI/3GI/3GI/0ycLFY9j/cYj/cYiP9xiP9xiP9xhMvRxELoj/cYj/cYj/TzUcLK7/cYj/cYj/cYj/TL4sVB3/cYj/cYj/TMi8U3SI/3GI/3GI/3GIj/cYj/cYSTc8fIyI/3GI/3GI/0zIvFN0iP9xiP9xiP9QiNGHiP9xiP9xiP9L8jxg3Ij/cYj/cYTcesM4X/cYj/cYj/cYj/SThMjHuP9xiP9xiP9xg9vyGzQN6I/3GI/3GElZPHpsiP9xiP9xiP9xiP9xiP9xiEq+LGQdj/cYiP9xiP9RRN+7cYj/cYj/cYhO8BwQ/nGI/3GI/3FONRwcrnGI/3GI/3GI/3GI/3GI/3GElZPHpsiP9xiP9xhM8SxA7f9xiP9xiP9O3xwiDnGI/3GI/3GI/3GITRMcPs6I/3GI/3GEb0XKC6j/cYj/cYj/UIjRh4j/cYj/cYj/cYj/cYj/cYRjlcnGpxiP9xiP9xiISXs8aExxiP9xiP9xiP9xiP9xR55MlhuP9xiP9xiP9xiEbSXKLaj/cYj/cYiP9Omxw2Tv9xiP9xiI/3FNNRw8roj/cYj/cYhEAPzP8Ij/cYj/cYiDw4MbTHzo/3GI/3GI/0b1bKCpcYj/cYj/cYj/S0HMa+OI/3GI/3GIj/cYSNFMguuP9xiP9xiP9xiI/3FIOEx8e3GI/3GI/3GIj/Sp08diyP9xiP9xiP9xiP9xiI/3FHfEyYO4/3GI/3GIj/cYSNFMguuP9xiP9xiP9xiI/3GIR1pMmlv/cYj/cYiP9xhHfEyYO/9xiP9xiI/3GIR3xMiDtxiP9xiI/3GEjRTILrj/cYj/cYj/cYiP9xR7BchPpxiP9xiI/3GIS/EsUO2Ij/cYj/cYj/UMzQQ3GI/3GIj/cU+knBW2j/cYj/cYj/cYj/cYj/cYhJnTxmLHGI/3GI/3GI/3GEYXXK6K/3GI/3GI/3GEmdPHYs/3GI/3GI/3GEVbXLpKiP9xiP9xiE1PnDsGiP9xiI/3GI/3GI/3GI/3GIRET8y7D/cYj/cYj/cV800cuIj/cYj/cYTk+cGwZxiP9xiP9xiErQPGL8/3GIj/cYj/cUo3PFyMcYj/cYj/cYj/cYiP9xSjc8XIxxiP9xiP9xiP9xiP9xiI/3GE4LnC9Gj/cYj/cYj/cYj/cYhG0lyi2o/3GI/3GI/3GIhJFTx+rIj/cYj/cYj/cYj/cYj/cYiP9xhHOEyce4j/cYj/cYiP9xhHOEyce4j/cYj/cYiP9xiP9xR55Mlhv/cYiP9xhE9WzAqY/3GI/3GI/zBHIbHI3v9xiP9xiP9xQ35s2BmI/3GIj/cYj/RtNsssn/cYj/cYj/SThMjHuP9xiP9xiP9xiP9xhJezx4TP9xiI/3GI/3GI/3GI/3GISXs8aExxiI/3GI/3GEnJzHNj/3GI/3GI/zDLprFEWY/3GIj/cYQV18+iiI/3GI/3GIhLWCxKfXGIj/cYj/cYSBZMfptxiP9xiI/0nzTIDLiP9xiP9xiP9xiITJscRk6P9xiP9xiI/0/wHCD+j/cYj/cYj/cYiP9xiP9xhJezx4TP9xiP9xiP9HOVysao/3GI/3GIj/cYhJezxoTHGI/3GI/3GI/0lC3IvSiI/3GI/3GI/0s3PGyM/3GI/3GI/3GIj/cYj/cYj/cYj/TfEsQO2I/3GI/3GI/3GI/3FFn1y2Co/3GIj/cYhMeRxIboj/cYiP9xiP9xhe3tIh/3GI/3GIj/SNJcgtpxiP9xiI/zJGEb657nGI/3GI/3GI/3GIhJezxoTHGI/3GI/3GI/0jSXJLa/3GI/3GI/3GI/3GIhHFkyem4j/cYj/cYj/cYiEx5HEhuiP9xiP9xiI/3GI/1Bm0amI/3GI/3GI/3GIj/cYj/cV+a0GVxiP9xiP9xiI/3GI/1Cq0WX/cYj/cYj/cYiP9xiP9xTN8cQg6I/3GI/3GI/3GI/3GI/3GI/3GIj/cYj/cYj/cYj/cYj/cYj/cYiP9xiP9xiP9xiP9xiP9xiP9xiI/1/e0iGI/3GI/3GI/3GIj/cYj/cYj/cYj/cYj/cYj/cYiP9OeRw4bo/3GI/3GIj/cYj/cYj/cYj/cYj/cYj/cYiP9xiE3wHDD+iP9xiP9xiI/3GI/3GI/3GI/3GI/3GI/3GIj/cU01HDyuiP9xiP9xiI/3GI/3GI/3GI/3GI/3GI/3GIj/TNA8QvxxiP9xiP9xiP9xiP9LWTxabHGIj/cYj/cYj/cYj/cYj/cYj/cYiP9xiP9NFCxOvY/3GI/3GI/3GI/3GI/0qdPHYsiP9xiP9xiF680kP/cYj/cYiP9xiP9xiP9xiP9MvixUHf9xiP9xiP9xiI/3GI/0laTHpbcYj/cYiP9xiP9xiP9xiP9xiE15HChucYj/cYj/cYj/cYj/cYiP9xiP9xhLWCxafY/3GI/3GI/3GI/3GI/3GIj/cYj/cYj/cU1XHDqOiP9xiP9xiP9xiF680kP/cYiP9xiP9xTPEsQO2P9xiP9xiP9xiP9xiP9xiP9xiIXzTRy/9xiP9xiP9xTVccOo6I/3GI/3GI/3GI/3GI/3GIj/cYj/cYj/cYTTUcPK6I/3GI/3GI/1Ei0O3/cYj/cYj/cYiP9xiP9xiEs2LFydj/cYj/cYhfVtCpcYj/cYiP9xiP9xiP9xS74sRB1xiP9xiP9xiP9xiI/3GI/3GE0THD7OiP9xiI/3GF680kOP9xiP9xiP9xiI/3GI/3GI/3GI/3FfeNGH/3GIj/cYj/cYj/cYj/cYj/cYj/cYiP9LNzxsjP9xiP9xiP9xiP9xiP9xiI/0AbnA9GcYj/cYj/cYj/UIjRh4/3GIj/cYhK8jxQ3HGI/3GI/zHgIb8f3nGI/3GI/3GI/3GEdaTJpbiP9xiP9xiP9xiP9xiP9xiI/3GI/0y+LFQd/3GI/3GI/3GI/3GI/3GIj/cYj/cYj/cYj/cU4THC7O/3GI/3GI/3GF7e0iH/cYiP9xiEsULF69iP9xiP9xiP9QiNGHj/cYj/cYiP9xiP9xiP9xiP9xiP9xiP9xiI/3GI/3GI/3GI/3GI/3GI/3GIj/cYj/cYj/cYj/cYj/cYhNVxw6jv9xiP9xiP9xiP9xiI/3GI/3GI/3GI/3GI/3GEzfHEIOj/cYj/cYj/cYiP9xiP9xSb88ZAxxiP9xiP9xiI/3GI/3GI/3FKNzxcjHGI/3GI/3GIj/cYj/cYj/cYj/cUt6LFhdj/cYj/cYj/cVBE37txiP9xiP9xiP9xiEqcLGY9iP9xiP9xiI/3GI/3GI/3GI/3GISA7MjxOP9xiP9xiI/0sVPG6sj/cYj/cYj/cYj/cYSr4sZB2I/3GIj/cYRPVswKmP9xiP9xiP9xiP9xiP9xhM3xxCDo/3GI/3GIj/RxdcroqP9xiI/3GI/3FQIt/dcYj/cYj/cYR1pMmluI/3GI/3GI/3FBs4z0x4/3GI/3GI/3GI/3GIj/cYj/cYj/cYj/cYj/cYTBQsPr1xiP9xiP9xhHWkyaW4j/cYj/cYj/cYiP9xhe3tIh/3GI/3GI/3GEy9HEQuiP9xiP9xiI/3GI/3GI/3GI/3GI/0p7PHhMiI/3GI/3FKY8xpw/9xiP9xiP859mG3CZ5xiP9xiP9xiP9xiP9K0Uxy6/9xiP9xiP9xiP9xiP9xhJvzxkDHGI/3GI/3GI/3GI/3GIj/S1k8WmxxiP9xiP9xiP9xiP9xiI/3GI/3GI/3FMNiw8nXGI/3GI/3GE1XHDqOj/cYj/cYj/TJwsVj2P9xiP9xiP9xR3xMmDuI/3GI/3GI/3GIj/cYQhl87mj/cYj/cYj/cYiP9xX3jRh/9xiP9xiP9xiP9Omxw2To/3GI/3GI/3GIj/cYj/TRQsTr2P9xiP9xiP9xS74sRB1xiP9xiP9xhe3tIhj/cYj/cYj/cYj/cYj/cYiP9N8SxA7Y/3GIj/cYj/cYhGsFyk+oj/cYj/cYhM8Sww7XGI/3GI/3GI/3GEs2LFydiP9xiP9xiP9xXt7SIYj/cYj/cYj/cYj/cYiEi/PIQMj/cYj/cYj/cYj/cYiP9xiP9xhIvzyEDIj/cYj/cYiP9xiP9xhMFCw+vXGI/3GI/3GI/3GI/3GEjzTIDLj/cYj/cYj/cYj/cYhJnTxmLHGI/3GI/3GI/3GI/3FJnTx2LI/3GI/3GI/3GI/3GEdaTJpbiP9xiP9xiP9xiP9xhHWkyaW4j/cYj/cYhG9Fyguv9xiP9xiP9xiP9xiI/3GI/03fHEIOiI/3GI/3FM8SxA7Y/3GI/3GI/3GDMBAbz+/nGI/3GI/3GI/3GIj/cYj/cYhJWTx6bP9xiP9xiP9xiI/3GI/3FKNzxcjHGI/3GI/3GI/3GIj/cYj/cYhHOEyce4/3GIj/cYj/cYhHOEyce4/3GIj/cYj/cYj/cYRjlcnGpxiP9xiP9xiP9xX5rRZf9xiP9xiP9xiP9xiP9xiP9xhevNJDiP9xiP9xiP9QzNFD/3GI/3GI/3GE0THD7OiI/3GI/3GI/3GI/3GI/3GF+a0GVxiP9xiP9xiEeeTIYbcYj/cYj/cYj/cYj/cYj/T1ccGo5xiP9xiP9xiF940IdxiP9xiP9xiP9xiP9xiP9xSXs8eEyI/3GI/3GIR3xMmDv/cYj/cYj/cYRZ9ctgr/cYj/cYj/cYhI0UyC64/3GI/3GI/3FGOVysav9xiP9xiP9xhI80yAy4/3GI/3GI/3GEbSXKLaiP9xiP9xiP9xX7zQQ3GI/3GI/3GIRVtcukqP9xiP9xiP9NFCxOvY/3GI/3GISxQsXr2I/3GI/3GEjRTILriP9xiP9xiP9HOVysao/3GI/3GI/3FJezx4TIj/cYj/cYj/cYS3osWF3/cYj/cYj/cYiP9xiP9xiP9xhI80yAy/9xiI/3GI/3GI/3GI/02EvEe0/3GI/3GI/3GEjRTILrj/cYiP9xiEtYLFp9/3GI/3GI/3GI/3GI/3GI/3FJnTx2LI/3GI/3GI/3GI/3GI/3GIj/cUpBzGvj/3GIj/cYj/RxdcroqI/3GI/3GINl1huqKej/cYj/cYhemtJliP9xiP9xiP9LFTxurI/3GI/3GI/3GIj/cYj/cYj/cYj/cYj/Tr0cNC7/cYj/cYj/cYj/cVAi0O3/cYj/cYj/cYhM3xxCDv9xiP9xiP9xhFsWyk6XGI/3GI/3GIj/cUgWTI6b/3GI/3GI/3GF800cuI/3GI/3GISOvMgUOI/3GI/3GITRMcPs6I/3GI/3GI/3FH7NyRMo/3GI/3GI/3GI/3GI/3GEgWTI6b/3GI/3GI/3GITXkcKG5xiP9xiP9xiP9GsWy06Y/3GI/3GIj/cYj/cYj/cYj/cYj/cV7e0iGI/3GI/3GI/3GI/0y+LFQd/3GI/3GIj/cYj/cYj/cYj/X97SIYiP9xiP9xSvI8YNyP9xiP9xiP9xiF9W0an/cYj/cYj/cYj/cYTL0cRC6I/3GI/3GI/3GI/3GIj/cYj/cYj/cYhHFkyem4iP9xiP9xiP9xhHOEyce4iP9xiP9xiP9xiP9xiEk3PHyMj/cYiP9xiE7onCF2j/cYj/cYj/cYXrzSQ4j/cYj/cYj/cYTZscJk5xiP9xiP9xiP9Lhcxno/9xiP9xiP9HW1yqSv9xiP9xiP9xiI/3GI/3GI/0iwXJT6j/cYj/cYj/TA28XyT/cYj/cYj/cYhMDKxPNf9xiI/3GI/3FJnTx2LP9xiP9xiP9xiI/3GI/0k4TIx7/3GI/3GIj/cYj/cYj/SThMjHv/cYiP9xiP9xiEcWTJ6biP9xiI/3GI/3GI/3GI/3GI/3GEryPGDc/3GIj/cYj/cYj/cYSNFMguuP9xiI/3GI/3GI/0laTHpbcYiP9xiP9xiE01HDyu/3GIj/cYj/cU15HDhu/3GIj/cYj/cYj/cYSPNMgMv/cYiP9xiP9xiP9xhHWkyaW4j/cYj/cYj/SRZMjpuP9xiI/3GI/3GI/0ieTJYbiP9xiP9xhfEtHtiP9xiP9xiErQPGL8/3GIj/cYj/cYj/cYj/cYj/cUfSXILacYj/cYj/cYj/Q3986Aj/cYj/cYj/cYQF6M+hdxiP9xiP9xg/FSGw6t5xiP9xiP9xiE1hrDnliP9xiP9xiD/yIbAN3nGI/3GI/3GEjzTIDL/3GIj/cYj/cYj/cYg+FSGy6t6I/3GI/3GI/3FLvixEHXGI/3GI/3GIj/cYj/cYj/cYR7BchPpxiP9xiP9xRhdcroqP9xiP9xiP9LQcxr44j/cYj/cYj/Sp08diyI/3GI/3GIRrBcpPqI/3GI/3GIXt7RIXGI/3GIj/cYTN8cQg7/cYiP9xiP9xiEcWTJ6biP9xiI/3GI/3GI/3GIXzTRy/9xiP9xiI/3FNVxw6jo/3GI/3GIj/cYj/cYj/cYSZ08ZixxiP9xiI/3GI/3GI/3GI/0q/PHQM/3GIj/cYj/cYj/cYj/cYj/cYS1gsWn2P9xiP9xiI/3GI/3GI/3GI/3FLeixYXY/3GI/3GIXzTRy4/3GI/3GI/3FLhLxXtIiP9xiP9xiP9HOVysao/3GI/3GI/3FEXGy6OXGI/3GIj/cYRVtcukqI/3GI/3GI/3GI/3GI/3GI/3GIRzhMnHuI/3GI/3GI/3GIj/SRZMjpuP9xiP9xiP9xiI/3FIOEx8e3GI/3GI/3GIj/cUgWTI6b/3GI/3GI/3GIj/cYj/cUgWTI6b/3GI/3GIj/cYj/cYj/cYj/cYTAysTzWI/3GI/3GI/0x6LFhdiP9xiP9xiP9InkyWG4j/cYj/cYhe3tIh/3GI/3GI/069HDQu/3GI/3GI/3GI/3GI/3GIXxLR7Yj/cYj/cYhHOEyce4/3GIj/cYj/cYSzYsXJ2I/3GI/3GI/3GI/3GI/0kWTI6biP9xiP9xiP9xiP9xSFpMeltxiP9xiP9xiP9xiI/3GI/3GI/0y+LFQd/3GI/3GI/3GI/3GIj/cYj/cYj/cUtYLFp9iP9xiP9xiP9xiP9xiI/3GI/3GI/3FLvixEHXGI/3GI/3GIR3xMmDv/cYj/cYj/cYj/cYhJnTxmLHGI/3GI/3GI/3GI/0rRTHLr/3GI/3GI/3GI/3GI/3GIj/cYj/cYj/cYj/cYhNeRwobnGI/3GI/3GI/3GI/3FQRN+7cYj/cYj/cYTPEsQO3/cYj/cYj/cYR1pMmluI/3GI/3GI/3GE15HDhu/3GI/3GI/3GE2bHCZOcYj/cYj/cYhevNJDj/cYj/cYj/TTYsTJ3/cYj/cYj/cU7wHCD+j/cYj/cYj/TVgsOn1xiP9xiP9xiF540oeIj/cYj/cYj/TpscNk6P9xiP9xiP9xiP9xiP9xXzTRy4iP9xiP9xiP9xiP9xiF540oeIj/cYj/cYj/cYj/cU4THC7O/3GI/3GI/3GE15HDhu/3GI/3GI/3GI/3GI/1Du0CFxiP9xiP9xhfEtHtiP9xiP9xiI/3GI/0nzTIDLiP9xiP9xiI/3GI/3GI/3GI/3GF6a0mWIj/cYj/cYj/T/AcIP6P9xiI/3GI/3GI/3GI/3GI/3GI/3GIj/cYj/cYj/cYhLFCxevYj/cYj/cYj/cYj/cYiP9xiP9xhMmxxGToiP9xiP9xiP9xiP9xiP9xiP9xiI/3GI/3GI/3GEzxLEDt/3GI/3GI/3GI/3GI/3GIj/cYhKnCxmPYj/cYj/cYj/cYj/cYj/cYiP9xiP9xiP9xiP9xiP9xS1gsWn2I/3GI/3GIj/cYj/cYhJFTx+rIj/cYj/cYj/cYiP9xiP9xSPNMgMuP9xiP9xiI/3GIR1pMmlv/cYj/cYiP9xhHOEyce4j/cYj/cYiP9xhFsWyk6XGI/3GI/3GI/0AbnA9GcYj/cYj/cYiP9xiP9xiP9xiF800cv/cYj/cYiP9MvixUHf9xiP9xiP9xRX1cuCqI/3GI/3GI/3FLWCxafYj/cYj/cYiP9xiP9xiP9xiP9xiP9xiP9xiI/3FNeRw4bv9xiP9xiI/3GI/3GI/3GI/3GI/3FLeixYXY/3GI/3GIj/cYj/cYj/cYj/cYj/cUrQPGL8iP9xiI/3GI/3GI/3GI/00ULE69j/cYj/cYj/SVpMilv/cYj/cYj/cV800cuI/3GIj/cYPb8hs0DeiP9xiP9xhLYrxZ1Ij/cYiP9xQ6r81VCIj/cYj/cYTRMcPs6I/3GIj/cTzUUrQrrYj/cYj/cYj/SVpMilv/cYj/cYj/cUewXJT6/3GI/3GI/3EwaBGwp+6I/3GI/3GI/3GI/3GI/3FLvixEHXGIj/cYj/TVgsOn1xiP9xiP9xhLNixcnYj/cYj/cYj/Sp08diyI/3GI/3GI/3GI/3GI/3GI/3GIj/cYj/Sy+8bQSIj/cYj/cYhI80xwy3GI/3GIj/cYj/cYQhl87mj/cYj/cYiP9xOyHRtd4uiP9xiP9xiErIvGN0iI/3GI/3GE4tnC0m/3GI/3GI/3GEvqvEFUcYj/cYj/cYR55Mlhv/cYj/cYj/cYj/cYiP9xhHOEyce4j/cYj/cYiEkVPH6siP9xiP9xiP9GsWy06Y/3GI/3GI/3GIj/cYj/cYhJWTx6bP9xiP9xiP9xiI/3GI/0zQPEL8cYj/cYj/cYj/cYj/cYiP9xiP9xiEq+LGQdj/cYj/cYj/cYj/cYiP9xiP9xSVk8emyI/3GI/3GI/3GISZ08ZixxiP9xiP9xiP9xiP9xiI/3FI0UyC64j/cYj/cYj/cYiP9xiEt6LEhdcYj/cYj/cYj/cYj/cYj/cYiP9xiP9J80yAy4j/cYj/cYiEdaTJpb/3GI/3GI/3GIj/cYj/cYj/cYS5wsRj1xiP9xiP9xiP9xiF680kOP9xiP9xiP9xTZscNk7/cYj/cYj/cYj/cYiP9xhIvzyEDIj/cYj/cYj/cUjzTIDLiP9xiP9xiP9xiP9xiI/3GErQPGL8j/cYj/cYj/cYj/cYj/SThMjHuP9xiP9xiP9xiP9NWCw6fXGI/3GIj/cYj/cYj/cYj/cYj/cYj/cYiP9PNRwcrnGI/3GI/3GITvAcEP5xiP9xiP9xiP9xhLhLxXtIj/cYj/cYhPYJwZ9o/3GI/3GIj/cUtYLFp9iP9xiP9xiP9xiP8+4xWzHOqI/3GI/3GI/zVHEru47XGI/3GIj/cYj/cUXL7LNBj/cYiP9xiP9N3xxCDoiP9xiP9xiETTbMLJj/cYj/cYj/cYj/cYiP9P8Bwg/o/3GI/3GI/3FLeixYXY/3GIj/cYj/cV800cuI/3GI/3GISvI8UNxxiI/3GI/3GF800cuP9xiP9xiP9xiI/3GI/3GI/3Fe3tIhj/cYiP9xiP9xiP9xTvAcIP7/cYiP9xiP9xhFfVy4Ko/3GI/3GI/0/wHCD+iP9xiP9xiP9xiP9xiP9xiP9xiI/3GI/3GI/3Fe3tIhj/cYiP9xiP9QqtFl/3GI/3GI/3GIj/cYj/cYj/cYj/cU4THC7O/3GI/3GI/3GF9W0an/cYj/cYiP9xiP9xiP9xiP9KnTx2LI/3GIj/cYj/cYj/cYStA8YvyP9xiP9xiP9xiI/3GI/3GI/3GI/3GITL0cRC6P9xiP9xiP9xiP9xiI/3GI/3GISxQsXr2I/3GI/3GI/3GI/3GI/3GIj/cYj/cYhMvRxELo/3GI/3GI/3GI/3GI/0/wHCD+iP9xiP9xiP9xTVccOo6I/3GI/3GI/1DM0ENxiI/3GI/3GI/3GI/3GE4THB7OcYj/cYj/cYhevNJD/3GIj/cYj/cYj/cYhLprxVlP9xiP9xiP9xiP9JOEyMe4/3GI/3GI/3GEoNvG8kiP9xiP9xhAXoz6F3GI/3GI/3GI/zBHIbHI3v9xiP9xiP9xiEl7PHhM/3GI/3GI/3GI/3GI/3GI/3GIj/cYj/cYj/cYhPpJwFtnGI/3GI/3GI/3GIj/cYj/cYj/cYj/cYj/cUl7PHhMiP9xiP9xiP9xiP9xiP9xiP9xhK8jxg3I/3GI/3GI/3GI/3GErQPGL8j/cYj/cYiP9xiP9xiP9xhemtJliP9xiI/3GI/3GISPNMcMtxiP9xiI/3GI/3GI/3GI/03xLEDtiP9xiP9xiF540oeIj/cYj/cYj/TTYsTJ3/cYj/cYj/cUHVjPKn/3GI/3GI/3FH0lyC2nGI/3GI/3GI/01AvEv0iP9xiP9xiP9xiP9xiP9xiI/3GI/0V+bLgZcYj/cYj/cUrQPGL8iP9xiI/3GI/3GI/3GI/3GI/3GE7wHCD+/3GI/3GI/3Fe3tIhiP9xiP9xiP9xiP9xhK0Dxi/I/3GI/3GIj/cYj/cYj/cYj/cYhNNRw8ro/3GI/3GI/3GI/3GI/3GIj/cYj/cYj/cYhM8Sww7XGI/3GI/3GI/3GI/3GIj/cYj/cYj/cYj/cUoVPG6s/3GI/3GIj/cYj/cYj/cYhJezxoTHGI/3GIj/cYj/cYT8acA5ZxiP9xiP9xhO8Bwg/v9xiP9xiP9xhA94wBh4j/cYj/cYg90TGzLs7/cYj/cYj/cYj/S3s8WExxiP9xiP9xiEc4TJx7iP9xiP9xiP9xiP9xiP9xiP9xiI/3GISzYsXJ2P9xiP9xiP9xiP9xiP9Kezx4TIiP9xiP9xiP9xiP9xiP9xhJezx4TI/3GI/3GI/3GEeeTJYb/3GI/3GI/3FH0lyC2nGI/3GI/3GIXprSZY/3GIj/cYj/cYTRMcPs6I/3GIj/cYTL0cRC6P9xiI/3GI/3FGF1yuio/3GI/3GI/3GEjRTILrj/cYiP9xiP9xSBZMjpv/cYj/cYiP9xhevNJDj/cYj/cYj/cUw2LDydcYj/cYiP9xiF7e0SFxiP9xiP9xiI/3GI/3GIX1bQqXGI/3GI/3GIj/cYhMvRxELv9xiI/3GI/0ieTJYbj/cYiP9xiP9xRhdcroqP9xiP9xiP9xR1pMmluIj/cYj/cYj/cUjRTILriP9xiI/3GI/3GI/3FIFkyOm/9xiI/3GI/3GI/3GI/3FK0Dxi/Ij/cYj/cYiP9xiP9xiP9xiP9Kvzx0DP9xiI/3GI/3GI/3GI/3FIFkyOm4/3GI/3GI/3GEjzTIDL/3GIj/cYj/cYX3jQh3GI/3GI/3GEzfHEIOj/cYj/cYiESfXMYKiI/3GI/3GI/3GI/3GI/3GI/3GITi2cLSb/cYj/cYj/cYTRMcPs6Ij/cYj/cYj/cYhI80xwy3GIj/cYj/cYj/cYj/cYj/cYj/cYiP9xiP9xiP9xhO8BwQ/nGIj/cYj/cYhHWkyaW/9xiI/3GI/3GI/3FJnTx2LP9xiP9xiI/3FFn1y2Co/3GI/3GI/zBHIbHI3v9xiP9xiP9xX1bRqY/3GI/3GIj/TL4sVB3/cYj/cYj/cYP5wRsWPuiI/3GI/3GEoVPF6scYj/cYj/cYj/cYRBhsznmP9xiP9xiP9C1Yzyp4/3GI/3GI/3GIPjchssjej/cYj/cYj/cYj/cYj/cYhHOEyce4j/cYj/cYhJp8x1g/9xiP9xiI/3FJnTx2LP9xiP9xiP9xhFW1y6Soj/cYj/cYiP9xiP9xiEt6LEhdcYj/cYj/cYj/cYj/cYiP9xiP9xiEt6LEhdcYj/cYj/cYhfEtHtj/cYiP9xiP9N3xxCDoiP9xiP9xiP9xiP9xhIvzyEDIiP9xiP9xiEy9HEQuj/cYj/cYj/cYSBZMfptxiI/3GI/3GI/3GI/3GF940IdxiI/3GI/3FNmxwmTnGIj/cYj/cYj/cYj/cV+a0GVxiI/3GI/3GITfAcMP6I/3GIj/cYj/cYj/cYj/cUryPGDcj/cYj/cYiP9xiP9xiP9xiP9PNRwsrv9xiP9xiP9xhNVxw6jo/3GI/3GI/3GI/08THC7Oj/cYj/cYj/cYj/cYj/cYXrzSQ4j/cYj/cYj/cYj/cYj/cYiP9xiP9xiP9xiP9xiP9xiF680kOP9xiP9xiP9xhemtJliI/3GI/3GI/3GI/3GITRMcPs6I/3GI/3GI/3GI/3GI/3GIj/cYj/cYj/cYj/cYXprSZYiP9xiP9xiP9xiP9xiP9xiP9xiI/3GI/3GI/3GI/0q/PHQM/3GIj/cYj/cYj/cYj/cYj/cUoVPG6s/3GIj/cYj/cYj/cYj/cYj/Sns8eEyIj/cYj/cYj/cYj/cYSL88hAyIj/cYj/cYj/cYj/cYj/SvNMYMtxiP9xiP9xiP9xiP9xiP9xiI/3GEoNvG8kj/cYiP9xiP9xhLWCxafY/3GI/3GI/3GI/3GI/3GEm/PGQMcYj/cYj/cYj/cYj/cYiP9xhfVtGp/3GI/3GI/3GI/3GIj/UMzQQ3GI/3GI/3GI/3GIj/cYj/X97SIYj/cYj/cYiP9xX3jRh/9xiP9xiP9xiP9xiI/3GE15HChucYj/cYiP9xiP9QqtFl/3GI/3GI/3GIj/cYhfVtCpcYj/cYj/cYj/cYiP9xTvAcIP7/cYj/cYj/cYiP9xiP9xXzTRy4j/cYj/cYj/cUwULE69/3GI/3GIj/cYj/cYj/cYj/cUryPGDcj/cYj/cYiP9xiF7e0SFxiP9xiP9xhFqey1YYj/cYj/cYhemtJliP9xiP9xiP9xhNeRw4bv9xiP9xiP9xiP9xiP9JFkyOm4j/cYj/cYj/RtNsssn/cYj/cYiP9xiEjRTILr/3GI/3GI/3GF800cuI/3GI/3GI/3GIR55MhhtxiP9xiP9xiP9xiE1XHDqO/3GI/3GI/3GIXprSZYj/cYj/cYhIvzyEDI/3GIj/cYj/cYj/cYj/cYhLNixcnY/3GI/3GI/3GIj/cYj/cYj/cYj/cYj/cU29HCQucYj/cYj/cYj/cYiP9xiP9xiP9xiP9xiEsULF69iP9xiP9xiP9xiI/3GI/3GI/3GEjzTIDL/3GIj/cYj/cYj/cYj/cYXxLR7Yj/cYiP9xiP9NFCxOvY/3GI/3GI/3GEzxLEDt/3GI/3GI/3GITVccOo7/cYj/cYj/cV+a0GVxiI/3GI/3GI/3GI/3GI/1FE37txiI/3GI/3GI/3GI/1DM0ENxiI/3GI/3GI/3GI/3GITvAcEP5xiP9xiP9xiF6a0mWP9xiI/3GI/3GI/3GI/3GI/08THC7Oj/cYj/cYj/S1k8WmxxiP9xiI/3GI/3GI/3GEs2LFydiP9xiP9xiP9xiP9xiI/3GI/3GI/3GI/3GEk3PHyMiP9xiI/3GI/3GI/3GI/00ULE69j/cYj/cYj/UUTfu3GIj/cYj/cYRrBcpPqIj/cYj/cYj/cYhHWkyaW4/3GI/3GI/3GI/3GEgWTI6b/3GI/3GI/3GI/3FI80yAy4j/cYj/cYj/cYj/cUjRTILriI/3GI/3GI/3GI/0kWTI6biP9xiP9xiP9xiEjzTHDLcYiP9xiP9xiP9xiP9MnCxWPY/3GI/3GI/3GIj/cYj/cYj/cYj/SJ5MlhuI/3GI/3GIS1gsWn3/cYj/cYj/cYhHOEyce4j/cYj/cYj/cUd8TJg7iP9xiP9xiP9P8Bwg/oj/cYj/cYhMmxxGToj/cYj/cYj/cYj/cYj/cYiP9xiP9LFTxurI/3GI/3GI/3GI/3GIhGnkymG4j/cYj/cYiP9xiP9xiP9xhI0UyC64/3GIj/cYj/USLQ7f9xiP9xiP9NWCw6fXGI/3GI/3GE7wHCD+/3GI/3GI/3FJ0Uxi63GI/3GI/3GI/3GI/0l8THg7cYj/cYj/cYhI0UyC64/3GI/3GI/3GI/0sVPG6sj/cYj/cYiP9xiP9xiP9xiP9O3xwiDnGI/3GI/3GI/3FQIt/dcYiP9xiP9xiP9xiP9xiP9xhLnCxGPXGI/3GIj/cYj/cYj/cYj/cYj/cYTXkcOG7/cYj/cYj/cYXxLR7YiP9xiP9xiP9xiP9xiP9xhJezx4TI/3GI/3GI/3GI/3GI/055HDhuiP9xiP9xiP9xX5rRZf9xiP9xiP9xiP9xiP9xhe3tIhj/cYj/cYj/UMzQQ3GIj/cYj/cYj/cYj/cYj/Sns8eEyIj/cYj/cYj/cYj/cYhNExw+zoj/cYj/cYj/TxMcLs6P9xiP9xiP9xiP9xhevNJDiP9xiP9xiP9xiEzxLDDtcYj/cYj/cYj/UKrRZY/3GI/3GI/3GI/3GE4THB7OcYj/cYj/cYj/cYXt7SIY/3GI/3GI/3GI/3GITXkcKG5xiP9xiP9xhO8Bwg/v9xiP9xiP9xiP9xiE01HDyuj/cYj/cYj/cUAajA9XiP9xiP9xiP9P8Bwg/oj/cYj/cYhLNixcnY/3GI/3GI/3GF8S0e2Ij/cYj/cYj/TfEsQO2I/3GI/3GI/3FevNJDiI/3GI/3GI/3GI/3GEi/PIQMiI/3GI/3GI/3GISJ08hiyI/3GIj/cYj/cYj/cYR7BchPpxiP9xiP9xiP9xiEi/PIQMiP9xiP9xiP9xiP9xiP9xShU8bqz/cYiP9xiP9xiP9xiP9xSNFMguuIj/cYj/cYj/cYj/cYhLNixcnY/3GI/3GI/3GIj/cYj/cYj/cYj/cYShU8XqxxiP9xiI/3GI/3GI/3GI/3GI/3GITVccOo7/cYj/cYj/cYj/cYiP9xiP9xiP9xiP9xhKvixkHYj/cYj/cYiF7e0SFxiP9xiP9xiEGRjPbn/3GI/3GI/3GI/3GIj/SVpMeltxiP9xiP9xhG0lyi2oj/cYj/cYiP9xR7BchPpxiP9xiI/3GITi2cHSZxiP9xiP9xiP9IsFyU+o/3GI/3GI/3GI/3GIj/cYj/RxdcroqI/3GI/3GI/3GIR3xMmDv/cYj/cYj/cYj/cYTYOsN8WP9xiI/3GITTUcPK7/cYj/cYiP9xS5wsVj3/cYj/cYj/cYj/cYj/USLQ7f9xiI/3GI/3GEybHEZOiI/3GI/3GI/08THC7O/3GIj/cYj/OjpRt8Wu/3GIj/cYj/cUo3PFyMcYj/cYj/cYj/cYiP9xiP9xiP9O3xwiDnGI/3GI/3GI/3GISzYsXJ2P9xiP9xiP9xiI/3GI/3FG9Fyguoj/cYj/cYj/cYj/cYj/cYXt7SIY/3GI/3GI/3GIX1bQqXGIj/cYj/cYj/cYj/cYj/cV9W0amI/3GI/3GI/069HDQu/3GI/3GI/3GI/3FNVxw6joj/cYj/cYj/cU41HByucYj/cYj/cYj/cYj/cYj/cYiP9xiP9xiP9xhMvRxELoj/cYj/cYj/cYj/TpscNk6P9xiP9xiP9xTvAcIP6P9xiP9xiP9xiP9JOEyMe4/3GI/3GI/3GI/3GI/3GIj/R/RcoLqI/3GIj/cYj/cYj/cYhIvzyEDI/3GIj/cYj/cUuEvFe0iP9xiI/3GI/3GI/0laTHpbcYiP9xiP9xiP9xiP9J80yAy4iP9xiP9xiP9f3tIhiP9xiI/3GI/3FNeRw4bv9xiI/3GI/3GI/3GI/002LEyd/3GI/3GI/3FQIt/dcYiP9xiP9xiP9xiP9xS74sRB1xiP9xiP9xiI/3GI/3GI/3GI/3FQIt/dcYj/cYiP9xiP9RRN+7cYj/cYj/cYj/cYiP9xhDXGzaOYj/cYj/cYj/cV800cuIj/cYj/cYSPNMgMv/cYj/cYiP9xiEtYLFp9/3GI/3GI/3GF940IdxiP9xiI/3GEbSXKLaj/cYiP9xiP9xiP9xiP9xiF6a0mWI/3GI/3GI/3GI/3GF6a0mWIj/cYj/cYhNVxwqjnGIj/cYj/cYj/cYj/cYXprSZYiP9xiP9xhNNRw8ro/3GIj/cYj/cYj/R1tcqkr/cYj/cYj/cYhM8Sww7XGI/3GI/3FQIt/dcYiP9xiP9xiP9xiP9O3xwiDnGI/3GI/3GE7wHCD+/3GI/3GI/3GI/3GI/3GI/3GITRMcPs6I/3GI/3GIRzhMnHuI/3GI/3GIRrBcpPqI/3GI/3GI/3GI/3GIj/cYhfNNHL/3GI/3GI/3GI/3GEy9HEQuiP9xiP9xiI/3GI/3FI80yAy4/3GI/3GIj/cYj/UGbRqYj/cYj/cYj/cUjzTIDLiP9xiP9xiP9xiP9xgyRQG+uv6I/3GI/3GIQ35s2Bn/cYj/cYj/cYS5wsRj1xiI/3GI/3GI/3GI/3GEwurE0Vj/cYj/cYj/cU29HCQucYj/cYj/cYj/TxMcLs6P9xiP9xiP9xiP9xiEdaTJpbj/cYj/cYj/cYj/cYj/cYiP9xiP9LWTxabHGI/3GI/3GEy9HEQuiP9xiP9xiP9xiI/3GI/3GI/3GI/3GISBZMfptxiP9xiP9xiP9xhHsFyE+nGI/3GI/3GIRtJcotqP9xiP9xiP9JOEyMe4/3GI/3GI/3GITL0cRC6P9xiP9xiP9xTVccOo6I/3GI/3GI/3GI/3GITRMcPs6I/3GI/3GI/0/wHCD+iP9xiP9xiP9xiP9xiEgWTH6bcYj/cYj/cYhJezx4TP9xiP9xiP9xiP9xiP9xiP9xSdFMYutxiP9xiP9xiP9xiP9xiI/3GEzfHEIO/3GIj/cYj/cYj/cYj/cYj/Sr88dAyP9xiP9xiP9xiP9xiP9xiP9LezxYTHGI/3GI/3GI/3GI/3GI/3GEq+LGQdiI/3GI/3GI/3GI/3GI/3GI/3FJnTx2LI/3GI/3GI/3GI/3GI/3GISZ08ZixxiP9xiP9xiP9xiP9LNzxsjI/3GI/3GI/3GI/3GI/3GI/3GF+a0GVxiP9xiP9xiP9xiP9xiI/3GI/3GI/3GI/3GI/3FLnCxWPf9xiP9xiI/3GI/3GI/3GI/3GI/3GEq+LGQdiP9xiI/3GI/3GI/3GI/3GI/3GISxQsXr2I/3GI/3GIj/cYj/cYhM8Sww7XGI/3GI/3GI/3GI/3GI/3GIj/cUdaTJpbiP9xiP9xiI/3GI/0KzjPTHj/cYiP9xiP9xSPNMgMuP9xiP9xiI/3GI/3GI/3GI/3FMNiw8nXGI/3GI/3GEq+LGQdiP9xiI/3GI/3GI/3GI/3GEY5XJxqcYj/cYj/cYj/cYhI80yAy/9xiP9xiP9xhe3tIhj/cYj/cYj/cYj/cU3prDFl/3GI/3GI/3GI/3GI/3GITXkcKG5xiP9xiP9xhfVtGpj/cYj/cYj/cYj/cYj/cYhO8BwQ/nGI/3GI/3GI/3GF680kOI/3GI/3GI/3GI/3GI/3GIShU8XqxxiP9xiP9xiP9xiP9xiP9xiI/3GI/3GEzxLEDt/3GI/3GI/3GI/3GI/3GI/3GIX3jQh3GI/3GI/3GI/3GI/3GIj/cYhfEtHtj/cYj/cYj/cYj/cYX1bRqY/3GI/3GI/3GI/3FfeNGHj/cYj/cYj/cYj/cYj/cYXt7SIY/3GI/3GI/3GI/3GI/3GIj/cYSr4sZB2I/3GI/3GI/3GI/3GEg4THx7cYj/cYj/cYj/cYj/cU1XHDqOiP9xiP9xiP9xiI/3GI/3GI/3GI/3GI/3GI/3GIj/cYj/cYj/cYj/cYj/cYj/UO7QIXGI/3GI/3GI/3GI/3GIj/cYj/cYj/cYj/cYTvAcIP7/cYj/cYj/cYj/cYj/cYj/T/AcIP6I/3GI/3GI/3GI/3GIj/cYj/cYj/cYj/cYj/cYj/cYiP9xiP9xiP9xiP9xiP9xTvAcIP6P9xiP9xiP9xiP9xiP9xiI/1Bm0amI/3GI/3GI/3GI/3FOExwuzv9xiP9xiP9xiP9xhI0UyC64j/cYj/cYj/cYj/TpscNk6P9xiP9xiP9xiEjzTIDL/3GI/3GI/3GI/3GIhemtJlj/cYj/cYj/cYTZscJk5xiP9xiP9xiP9xSDhMjHv/cYj/cYj/cYhCGXzuaP9xiP9xiP9xiP9xiP9PNRwsrv9xiP9xiP9xiE01HDyuj/cYj/cYj/SPRcgLpxiP9xiP9xhMvRxELoj/cYj/cYhFOVy8aoj/cYj/cYiP9LWTxabHGI/3GI/3GI/3GI/3GIj/cYj/Sp08diyP9xiP9xiP9xiI/3GI/3GI/3FQIt/dcYj/cYj/cYiP9xiP9xiP9xiP9xiP9xiP9xiI/3GI/3GE7wHBD+cYj/cYiP9xiP9xiP9xiP9xiP9xiP9xiI/3GI/3GI/3FevNJDiP9xiI/3GIXxLR7Y/3GI/3GI/3GI/3GIj/cYj/cYj/cYj/cYj/cYj/QveM8If/cYj/cYj/cYiP9xiP9xiP9xhM8SxA7f9xiP9xiP9xiP9xiP9xUETfu3GI/3GI/3GI/3GIS3osSF1xiP9xiP9xiI/3GI/3GI/3GI/3GEzfHEIOj/cYj/cYj/cYj/cYiP9xiP9xiP9xiP9xS5wsVj3/cYj/cYj/cYiP9xiP9xiP9xSNFMguuI/3GIj/cYj/cYj/cYj/cUlZPHpsiP9xiI/3GI/3GI/081HByucYiP9xiP9xiP9xiP9xiP9xiP9xiI/3GI/3GITPEsMO1xiP9xiP9xiP9xiP9xhE02zCyYj/cYiP9xiP9M0DxC/HGI/3GI/3GI/3GI/3GIj/TNA8QvxxiP9xiP9xiP9xiP9xiP9xiI/3FLeixYXY/3GI/3GI/3GI/3GI/3FfNNHLiI/3GI/3GI/3FM8SxA7Y/3GI/3GI/3FI80yAy4j/cYj/cYj/cYj/cYj/cYj/cYiP9xiP9xiP9xiE1XHDqO/3GI/3GI/3GI/3GF8S0e2I/3GIj/cYj/cYj/cYR1pMmluI/3GI/3GI/3GITVccOo7/cYj/cYj/cYj/cYj/cYj/cYiP9xiP9xiP9xiP9xiP9xiP9xiI/3GI/3GI/03xLEDtiP9xiP9xiP9xiF680kOP9xiP9xiP9xhfVtGp/3GI/3GIj/cYj/cYj/cYj/cYj/cYj/cYX1bRqY/3GI/3GI/3GE4THB7OcYj/cYj/cYj/TnkcOG6I/3GI/3GE01HDyuiP9xiP9xiP9xQfeM4IdxiP9xiP9xiP9xiP9xR55MlhuP9xiP9xiP9xiEk3PHyMiP9xiP9xiP9xiP9xiP9xiP9LWTxqbP9xiP9xiP9xiP9xiP9xiP9xiIS1gsSn1xiI/3GI/3GI/3GI/3GI/3GISvI8UNxxiI/3GI/3GI/3GI/3GITRMcPs6I/3GI/3GI/1Bm0amI/3GIj/cYj/cYj/cYj/cYhNExw+zoj/cYj/cYj/cYj/cV9W0amI/3GI/3GI/3GI/3GI/1Du0CFxiP9xiP9xiP9xiP9QZtGpiI/3GI/3GI/3GI/3GIXnjSh4iP9xiP9xiP9xiP9xX5rQZXGIj/cYj/cYj/cYj/cYj/cYj/cYiP9xiP9xiP9xiP9QqtFl/3GIj/cYj/cYj/cYj/cYj/cYj/cYiP9xiP9xiP9xTPEsQO2P9xiP9xiP9xiP9xX7zQQ3GI/3GI/3GI/3GIXnjSh4iP9xiP9xiP9xiP9xX5rQZXGIj/cYj/cYj/cYj/cYj/UUTfu3GIj/cYj/cYj/cYj/cYj/cYj/cYiP9xiP9xiP9I0lyS2v9xiP9xiP9xiP9KnTx2LI/3GIj/cYj/cYj/cYj/cYj/TNA8QvxxiP9xiI/3GI/0p7PHhMiP9xiP9xiP9xiI/3GI/3GI/0q/PHQM/3GI/3GIj/cYj/cYj/cYj/cUtYLFp9iP9xiP9xiP9xiI/3GI/3GI/3FLeixYXY/3GI/3GI/3GI/3GIj/cYj/cUdaTJpbiP9xiI/3GI/3GI/3GI/3GF8S0e2I/3GIj/cYhEGGy+eXGI/3GI/3GITTUcPK6P9xiP9xiP9xiEryPFDccYj/cYiP9xiP9xiP9xiP9xTPEsQO2P9xiP9xiP9xiF7e0iH/cYj/cYj/cYTL0cRC6I/3GI/3GI/3FHytyTUoj/cYj/cYj/cYhMvRxELo/3GI/3GI/3FONRwcrnGI/3GI/3GI/3FI80yAy4j/cYj/cYj/cYR3xMmDuP9xiP9xiP9xiP9xiP9xhJWTx6bIj/cYj/cYhGnkymG4iP9xiP9xiP9QqtFl/3GI/3GIj/cYSr4sZB2I/3GI/3GI/3GI/3GI/3GIj/cYhI0UyC6/9xiP9xiP9xiI/3GISJ08hiyI/3GI/3GI/3FIOEyMe/9xiP9xiP9xiP9K0Uxy6/9xiP9xiP9xiP9xiP9xiI/0xYLFp9iI/3GI/3GI/3GI/3GI/3GI/3GIj/SxU8bqyP9xiP9xiP9xiP9xiP9xiI/3GEoVPF6scYj/cYj/cYj/cYj/cYiP9xShU8bqz/cYj/cYj/cYj/cYj/cYiP9xiP9xiP9xiEy9HEQuj/cYj/cYj/cYj/cYj/cYiP9xhK0Dxi/I/3GI/3GI/3GI/3GI/3GIhJWTx6bP9xiP9xiP9xiP9xiP9xiI/3GI/0vyPGDciP9xiP9xiP9xiP9xiISNFMguv/cYj/cYj/cYj/cYiP9xX5rQZXGI/3GI/3GI/3Fe3tIhiP9xiP9xiP9xiP9xiEjzTIDL/3GI/3GI/3GI/3FHnkyWG4/3GI/3GI/3FONRwcrnGI/3GI/3GITJscRk6I/3GI/3GI/3FIOEyMe/9xiP9xiP9xiP9xTjUcHK5xiP9xiP9xiF940IdxiP9xiP9xiP9xiP9xiF7e0iH/cYj/cYj/cYj/cU29HCQucYj/cYj/cYj/cYiP9xiP9xiP9xTPEsQO2P9xiP9xiP9xiP9xTBQsTr3/cYj/cYj/cYX1bRqY/3GI/3GI/3GI/055HDhuiP9xiP9xiP9xX7zQQ3GI/3GI/3GI/3GI/3GI/3GITRMcPs6I/3GI/3GI/3GIj/cYj/cYj/cYj/cYj/Tr0cNC7/cYj/cYj/cYj/cVAi0O3/cYj/cYj/cYj/cYj/cYSXs8eEyP9xiP9xiP9xiP9xiP9xiP9xhK8jxg3I/3GI/3GI/3GI/3GI/3FfVtGpiP9xiP9xiP9xiP9xTVccOo6I/3GI/3GI/3GI/3GIXt7SIf9xiP9xiP9xiE01HDyuj/cYj/cYj/cYj/cU41HByucYj/cYj/cYj/TzUcLK7/cYj/cYj/cYj/cYhMvRxELo/3GI/3GI/3GE7wHCD+/3GI/3GI/3GI/3GF9W0amP9xiP9xiP9xhLWCxafY/3GI/3GI/3GIX3jQh3GI/3GI/3GITXkcKG5xiP9xiP9xiP9xiP9xiEgWTH6bcYj/cYj/cYj/cYhJezx4TP9xiP9xiP9xiP9xiP9xiI/3GI/3GI/3GEs2LFydiP9xiP9xiP9xiP9xiEryPGDc/3GI/3GI/3GI/3GI/3GI/3GEgWTI6b/3GI/3GI/3GI/3GISL88hAyI/3GI/3GI/3GI/3GIj/cYj/cYhfVtCpcYj/cYj/cYhNExw+zoj/cYj/cYj/cYiErqvGFUj/cYj/cYiP9xiP9xiP9xhK8jxg3P9xiP9xiP9xiI/3GI/3GI/3GISXs8aExxiP9xiI/3GI/3GIRzhMnHuP9xiI/3GI/3GEy9HEQuiP9xiP9xiP9xiP9xMh6ivuFdiP9xiP9xiI/3GI/z+nsbJYToj/cYj/cYMxuBveR+j/cYj/cYj/cUsNvE8kcYj/cYj/cYiP88IdG13i6Ij/cYj/cYj/NduzvCRMj/cYj/cYj/OpJyt22NiP9xiI/3GI/0C0nBW2iP9xiP9xiP9xhKDbxvJIj/cYj/cYj/cYj/cYX1bRqY/3GI/3GI/3GI/08THC7Oj/cYj/cYj/cYj/cYTVccOo6P9xiP9xiP9xTXkcOG6P9xiP9xiP9xiP9Omxw2To/3GI/3GI/0NdfOooj/cYj/cYj/P6rSsVUtcYj/cYj/cTAxwrDePYj/cYj/cYj/cYhHOEyce4j/cYj/cYj/cYj/cYSDhMfHtxiP9xiP9xhI0UyC64j/cYj/cYj/cYTBQsPr1xiP9xiP9xiF940IdxiP9xiP9xiP9xhM3xxCDo/3GI/3GI/3GI/3GIj/cYj/cYj/cYj/cYj/cYhNExw+zoj/cYj/cYj/cYX5rQZXGI/3GI/3GI/3GI/3GEd8TJg7j/cYj/cYj/cUhaTHpbcYj/cYj/cYj/cYj/cYiP9xiP9xiEt6LEhdcYj/cYj/cYj/cYj/cYSXs8eEyP9xiP9xiP9xiP9xiP9xiI/3GIS1gsWn3/cYj/cYj/cYj/cYj/cYj/cYiP9L8jxg3Ij/cYj/cYj/cYj/cYj/cYiP9xiP9xhNeRwobnGIj/cYj/cYj/cYj/cYj/cYj/cYiP9xiP9MvixUHf9xiP9xiP9xiP9xiP9xiI/3GI/002LEyd/3GI/3GI/3GI/3GI/3GI/3GIj/cYhM3xwyDnGIj/cYj/cYj/cYj/cYj/cYj/cYiP9xiP9xS1gsWn2I/3GI/3GI/3GI/3GI/3GIj/cYj/TTYsTJ3/cYj/cYj/cYj/cYj/cYj/cYiP9xiEvxLFDtiI/3GI/3GI/3GI/3GI/3GI/3GIj/cYj/TfEsQO2I/3GI/3GI/3GI/3GI/3GI/3GIj/cYj/cYj/TpscNk6P9xiP9xiP9xiP9xiP9xiP9xiI/3GI/3GITPEsMO1xiP9xiP9xiP9xiP9xiP9xiI/3GI/3GISpwsZj2I/3GI/3GI/3GI/3GIj/cYj/cYj/cYTBQsPr1xiP9xiP9xiP9xiP9xiI/3GI/3GI/3GEtYLFp9j/cYj/cYj/cYj/cYiP9xiP9xiP9xiP9xTBQsTr3/cYj/cYj/cYj/cYiP9xiP9P8Bwg/o/3GI/3GIj/UKrRZf9xiP9xiP9xiP9xiI/3FNeRw4bv9xiP9xiI/3GI/3GI/3GI/3GI/3GI/3GIj/cU01HDyuiP9xiP9xiI/3GE7wHBD+cYj/cYj/cYiP9xiP9xiP9xiP9xiP9xiP9xiI/3GF8S0e2I/3GI/3GI/3GF940Yf/cYj/cYj/cYj/cYj/cYj/cV+80ENxiP9xiP9xiP9xiP9xiI/3GI/3GI/3GI/3GI/3GI/3GIj/cYj/cYj/cYj/cYj/cYj/cYiP9xX1bRqY/3GI/3GI/3GI/3GIj/cYXt7SIf9xiP9xiP9xiI/3FQIt/dcYj/cYj/cYj/cYj/cYiP9xiP9xiP9xiP9xiEybHEZOiP9xiP9xiP9xiP9xiI/1Cq0WX/cYj/cYj/cYhe3tIh/3GI/3GI/3GI/3GI/3GIhNNRw8rv9xiP9xiP9xiF940IdxiP9xiP9xiP9xiP9xiI/3GISvI8UNxxiP9xiP9xiP9xiP9xiI/3GI/0y+LFQd/3GI/3GI/3GI/3GI/3GIj/cYj/TNA8QvxxiP9xiP9xiP9xhfNNHLiP9xiP9xiP9InkyWG4j/cYj/cYj/cYj/StFMYutxiI/3GI/3GI/3FLvixEHXGI/3GI/3GI/3FKNzxsjP9xiP9xiP9xiP9xiP9xiP9xSb88dAz/cYj/cYj/cYj/cYhI0UyC64/3GI/3GI/3GI/3GI/0qdPHYsiP9xiP9xiP9xiP9xiP9xhKFTxurP9xiP9xiP9xiP9xiP9xiP9xhLnCxGPXGIj/cYj/cYj/cYj/cYj/cYj/cU29HCQucYj/cYj/cYX1bRqY/3GI/3GI/3GI/3GI/3GEzfHEIOj/cYj/cYiP9xiP9xiP9xiP9xiP9xiP9xiI/3GEsULF69iI/3GI/3GI/3GI/3GI/3GI/3GISZ08ZixxiP9xiP9xiP9xhNNRw8roj/cYj/cYj/cU1XHDqOiP9xiP9xiP9MnCxWPY/3GI/3GIgyAQG+/v6I/3GI/3GI/3GI/0bTbLLJ/3GI/3GI/3GIhM3xwyDnGI/3GIj/cYRtJcotqP9xiI/3GI/3GISPNMcMtxiP9xiI/3GI/3GI/3GI/3GI/3GI/3FMFCxOvf9xiP9xiI/3GI/0k4TIx7/3GI/3GIj/cYj/cYj/cU4THB7OcYiP9xiP9xhNNRw8ro/3GIj/cYj/cYj/cUlZPHpsiP9xiP9xiI/3GI/3GF6a0mWI/3GI/3GIhInTyGLIj/cYj/cYj/cYTN8cQg6P9xiP9xiP9Omxw2To/3GI/3GI/3GEl7PHhMj/cYj/cYj/cYj/cYj/StFMcuv/cYj/cYj/cYj/cYj/cUg4TIx7/3GI/3GI/3GEfK3JNSj/cYj/cYj/Sns8eEyI/3GI/3GIhDOmzcWYj/cYj/cYj/cYj/cYhLhLxXtI/3GI/3GI/3FHnkyWG4/3GI/3GI/3GI/3GEg4THx7cYj/cYj/cYhFh+y3gYj/cYj/cYj/cYj/cYhG9Fyguv9xiP9xiI/3GEjRTILrj/cYj/cYj/Rp9ctgqI/3GIj/cYRvRcoLr/cYiP9xiP9FOmzMWY/3GI/3GI/3GEumvFWUj/cYj/cYj/cYhM8Sww7XGI/3GI/3GITRMcPs6I/3GI/3GI/3GEucLEY9cYiP9xiP9xhemtJliP9xiP9xiI/3FJezx4TI/3GI/3GI/3GI/3GITJscRk6I/3GI/3GIhe3tEhcYj/cYj/cYj/cYiP9LNzxsjP9xiP9xiP9xiP9xiP9xiI/3GI/3GI/3FMFCxOvf9xiP9xiP9xiP9xiP9xiIRJ9cxgqIj/cYj/cYRYfst4GI/3GIj/cYj/cUmdPHYs/3GI/3GI/3GE1XHDqOj/cYj/cYj/cYhNVxw6jv9xiP9xiP9xhIOEx8e3GI/3GI/3GI/3FONRwcrnGI/3GI/3GI/3GITJscRk6I/3GI/3GIj/cYj/cYhInTyGLIj/cYj/cYiP9xiP9xUCLf3XGI/3GI/3GI/3FNmxw2Tv9xiP9xiP9xiI/3FIOEx8e3GI/3GI/3GEgWTI6b/3GI/3GI/3GI/3GIj/cYhe3tEhcYj/cYj/cYiF800cv/cYj/cYj/cYj/cYj/cYiP9xhLnCxGPXGI/3GI/3GI/3GI/3GI/3GIj/cYhfVtCpcYj/cYj/cYj/TVgsOn1xiP9xiI/3GI/3GI/1CI0YeP9xiP9xiI/3GI/3GI/3GI/3GI/3GI/3GIj/cYj/cYj/cYj/cYj/cYj/cYiF8S0e2P9xiP9xiP9xiP9xiP9xiI/3GI/3GF680kOP9xiP9xiI/3GI/3GI/3GI/3GI/3GI/3GIj/cYj/cYj/cYj/cV7e0iGI/3GI/3GI/3GI/3GI/3GI/3GIj/cYj/cYj/cYhNNRw8ro/3GI/3GI/3GI/3GI/3GI/3GIj/cYj/cYj/cYTN8cQg6P9xiP9xiP9xiP9xiP9xiI/3GI/3GI/3GI/3GI/3GI/3GIj/cYj/cYj/cYj/cYj/cYj/cYiP9xiP9xiP9xiP9xiP9xiP9xhQIt/dcYj/cYj/cYj/cYj/cYj/cYiP9xiP9xX3jRh/9xiP9xiP9xiI/3GI/3GI/3GI/3GI/3GI/3GIj/cYj/cYj/cYj/cYj/cYj/cYiP9xiP9xiP9xiP9xiP9xiP9xiI/3GI/3GI/3GI/3GI/1Ei0O3/cYiP9xiP9xiP9xiP9xiP9xiP9xiI/3GI/3GI/3GI/3GI/3GE4THB7OcYj/cYj/cYj/cYj/cYiP9xiP9N3xxCDoiP9xiP9xiP9xiP9xiP9xiP9xiI/3GI/3GI/01YLDp9cYj/cYj/cYj/cYj/cYiP9xiP9xS1gsWn2I/3GI/3GI/3GI/3GI/3GIj/cYj/cUt6LFhdj/cYj/cYj/cYj/cYj/cYiP9xiF9W0KlxiP9xiP9xiP9xiI/3GI/3GI/3GI/3GI/3GI/3GIhevNJD/3GI/3GI/3GI/3GIj/cYj/cYj/cYj/cYj/cYj/cYiP9PExwuzv9xiP9xiP9xiI/3GI/3GEzfHEIOj/cYj/cYj/cYj/cYj/cYhHfEyYO/9xiP9xiP9xiP9xiI/3GIRp5MphuI/3GIj/cYj/SfNMgMuI/3GI/3GIj/SLBclPr/cYj/cYiP9xiP9xiEcWTJ6biP9xiI/3GI/3GI/3GI/3GI/3FfvNBDcYj/cYj/cYhfEtHtj/cYj/cYiP9xiP9xSDhMfHtxiP9xiI/3GI/3GI/3GIXxLR7Y/3GI/3GIj/cUucLFY9/3GI/3GI/3GI/07prDFl/3GIj/cYj/cYSZ08ZixxiP9xiP9xiI/3GI/3GI/3FLvixEHXGI/3GI/3GI/07fHCIOcYj/cYj/cYiP9xiP9xiP9xiP9xiP9xiP9xiI/00ULE69/3GIj/cYj/USLQ7f9xiP9xiP9xiP9xiI/3GI/3GI/3GI/3GI/3GI/3GIXprSZYj/cYj/cYj/cYj/cYiP9xiP9xiP9xiP9xiP9xiP9xX7zQQ3GI/3GI/3GI/1Cq0WWP9xiP9xiP9xiP9xSNFMguuIj/cYj/cYj/cYj/cYj/cUw2LDydcYj/cYj/cYiP9xiP9xiP9xiP9xiP9xiEsULF69iP9xiP9xiI/3GI/3GI/3GI/3GISRU8fqyI/3GIj/cYj/cYj/cYj/cYhI0UyC64/3GI/3GI/3GI/3GITVccOo7/cYj/cYj/cYj/cYj/cYiP9xiP9xiP9xiP9xiP9xiP9xiI/3FNNRw8roj/cYj/cYUCLf3XGI/3GI/3GI/3GI/3GI/3GIhCGXzeaHGI/3GI/3GI/3GIj/UUTfu3GI/3GI/3GIXt7SIf9xiP9xiP9xiP9xiP9xiP9xiITTUcPK7/cYj/cYj/cYiP9xiP9xiP9xiP9xiP9xiP9xiI/3FNmxwmTnGI/3GIj/cYXxLR7Yj/cYj/cYj/cYhNNRw8ro/3GI/3GI/3GI/3GIj/cYheeNKHiP9xiP9xiP9xiI/00ULE69/3GIj/cYj/cYj/cYj/cYj/cYj/cYhemtJliP9xiP9xiP9xiP9xiI/3FQIt/dcYj/cYj/cYj/cYj/cYiP9xUCLf3XGI/3GI/3GI/3GI/3GIXt7SIf9xiP9xiP9xiP9xiI/3GI/3GI/3GI/3GI/3GI/3GIj/cYXxLR7Yj/cYj/cYj/cYj/cYiP9xiP9xiP9xiP9xiP9xiP9xiI/3GF800cuP9xiP9xiP9xiP9xiI/3GI/3GI/3GI/3GI/3GI/3GIj/cYhfVtCpcYj/cYj/cYj/cYiP9xiP9xiP9xiP9xiP9xiP9PNRwsrv9xiP9xiP9xiP9xiI/3GI/3GI/3GI/3GI/3GITRMcPs6I/3GI/3GI/3GI/3GIj/cYj/cYj/cYj/cYj/cYj/TnkcOG6I/3GI/3GI/3GIj/cYj/cYj/cYj/cYj/cYhM8Sww7XGI/3GI/3GIj/cYj/cYj/cYj/cYj/cYj/cYhLWCxaff9xiI/3GI/3GI/3GI/3GI/0ycLFY9j/cYj/cYiP9xiP9xiP9xiP9xiP9xhHsFyE+nGI/3GI/3GISZ08ZixxiP9xiP9xiP9xiP9xiP9xiITC6sPRVxiP9xiP9xiP9xiI/3GI/3GF680kOP9xiP9xiIQBqM/ldxiP9xiI/3GEdaTJpbj/cYj/cYiP9JFkyOm4/3GI/3GI/3GIj/cYj/cYXprSZYj/cYj/cYiP9xiP9xiF9W0KlxiP9xiP9xiI/3GI/0qdPHYsj/cYj/cYj/cYiP9xhevNJDj/cYj/cYj/cYhMvRxELo/3GI/3GIj/cYj/cYj/T/AcIP6P9xiI/3GI/1DM0ENxiP9xiP9xiI/3GI/3FfmtBlcYj/cYj/cYiP9N3xxCDoj/cYiP9xiP9xR1pMmluI/3GIj/cYj/cUjzTIDLj/cYj/cYiP9xiP9xiP9xhNVxw6jo/3GI/3GI/3GI/3GI/3GI/3GIj/cYj/cYj/cYSr4sZB2I/3GI/3GI/3GIj/cYj/cYhIvzyEDI/3GI/3GIj/cYj/cYj/StFMYutxiP9xiI/3GI/3GIRzhMnHuP9xiI/3GI/3GI/3FI80yAy4/3GIj/cYj/cYgwKUOw5ryI/3GI/3GI/0s3PGyM/3GIj/cYj/cYj/cYj/cYj/T4OsF8VxiI/3GI/3FIFkyOm/9xiP9xiI/0tZPFpscYj/cYj/cYj/cYj/TJwsVj2P9xiI/3GI/3FevNJDiP9xiP9xiEjRTILrj/cYj/cYj/cYj/Rp9ctgqI/3GIj/cYhDfmzYGf9xiP9xiP9xhM8SxA7f9xiP9xiP9xiI/3E/8iGxDd7/cYj/cYiP9xiP9xR1pMmluI/3GIj/cYhHWkyaW/9xiP9xiI/3FHfEyYO4/3GI/3GIj/RO780RCI/3GI/3GI/0jSXJLa/3GI/3GI/3GI/3GISNFMguuP9xiP9xiP9xiP9JFkyOm4j/cYj/cYj/cYj/cYSNFMguuI/3GI/3GI/3GI/3GEjRTILriP9xiP9xiP9IsFyU+o/3GI/3GI/3FQIt/dcYj/cYj/cYiP9xhLnCxGPXGI/3GI/3GI/3GI/3GI/3GIhJFTx+rIj/cYj/cYj/cYj/cYj/cYiEc4TJx7j/cYj/cYj/cYiP9xiEi/PIQMj/cYj/cYj/cYiP9J80yAy4j/cYj/cYj/cYiP9xX3jRh/9xiP9xiP9xTPEsQO2P9xiP9xiP9xiI/3GEzxLDDtcYiP9xiP9xiP9xiP9xiP9xiP9xiI/3GE01HDyuj/cYj/cYiP9xiP9xhfNNHLj/cYj/cYj/cYiP9xiP9PNRwcrnGI/3GIj/cYj/cYj/cYj/cYj/cYj/cYiEybHEZOj/cYj/cYiP9xiP9xiP9xiP9xiP9xiP9xiI/3FLnCxWPf9xiP9xiP9xiEq+LGQdj/cYj/cYj/cYiP9xiP9xiP9xhI0UyC64/3GIj/cYj/cYj/cYhfNNHL/3GI/3GIj/TFgsWn2Ij/cYj/cYj/cYj/TfEsQO2I/3GI/3GI/3GI/0ieTJYbiP9xiP9xiP9K0Uxy6/9xiP9xiP9xiEjzTIDL/3GI/3GI/3GI/3GISpwsZj2I/3GI/3GIj/cYj/cYj/cUw2LDydcYj/cYj/cYj/cYj/cYiP9xhJezx4TP9xiP9xiP9xiP9xiI/3GI/3FK8jxg3I/3GI/3GI/3GI/3GIj/cUm/PGQMcYj/cYj/cYj/cYiP9xiP9xiP9xS74sRB1xiP9xiP9xiP9xiI/3GEs2LFydiP9xiP9xiP9xiP9xiP9xiP9xiI/3GI/3GISTc8fIyP9xiP9xiP9xiI/3GEt6LFhd/3GI/3GI/3GI/3GI/3GI/3GIj/cYj/Sns8eEyI/3GI/3GI/3GIj/cUl7PHhMj/cYj/cYj/cYj/cYiP9xiP9IfEyYO4j/cYiP9xhGF1yeinGIj/cYj/cYXzTRy4/3GI/3GI/3GEucLEY9cYiP9xiP9xhIFkx+m3GI/3GIj/cU4THB7OcYj/cYj/cYiP9xiP9QqtFl/3GI/3GI/3GEzfHEIOj/cYj/cYiP9xiP9N8SxA7Yj/cYj/cYj/UKrRZf9xiP9xiI/3GI/3FfNNHLiP9xiP9xiP9O3xwiDnGI/3GI/3GIj/TTYsPJ1xiI/3GI/3FNNRw8roj/cYiP9xiP9QzNBDcYj/cYj/cYiP9xhNeRwobnGI/3GIj/cYXrzSQ4/3GI/3GI/3GIj/cU1XHDqOj/cYj/cYiP9EkHzW+Ij/cYj/cYj/THosWF2I/3GI/3GIj/cYhI80xwy3GI/3GI/3GIj/T2GsKeX/cYj/cYj/cYS+q8QVRxiP9xiP9xiP9xiP9xiI/3GI/3GI/3FK8jxg3I/3GI/3GI/3GIj/cYj/cYhJezxoTHGI/3GI/3GIj/cYj/cYj/cYj/TfEsQO2I/3GI/3GI/3GI/3GIj/cYj/TJwsVj2P9xiP9xiP9xiP9xiP9xiI/3GI/3GI/3GI/0ycLFY9j/cYj/cYj/cYiP9xiP9xiP9xS3osWF2P9xiP9xiP9xiP9xiI/3GI/3GI/3GI/3GI/3GEzfHEIOj/cYj/cYj/cYiP9xiP9xhJWTx6bI/3GI/3GI/3GIj/cYj/cUlZPHpsiP9xiP9xiP9xiI/3GI/3FJnTx2LP9xiP9xiP9xiI/3GI/0rRTGLrcYj/cYj/cYiP9xiEjzTHDLcYj/cYj/cYiP9xiEawXKT6j/cYiP9xiP9xSZ08diz/cYj/cYj/cYhO8BwQ/nGI/3GI/3GISVk8emyP9xiP9xiP9xgy15G9KG5xiP9xiP9xiEtivFnUiP9xiP9xiP9xR55MlhuP9xiP9xiP9xiP9xhI0UyC64j/cYj/cYj/cYShU8XqxxiP9xiI/3GI/3GI/3GI/3GI/3GI/3FJnTx2LI/3GI/3GI/3GI/3GIRvRcoLr/cYj/cYj/cYR55Mlhv/cYj/cYj/cUV9XLgqiP9xiI/3GEdaTJpbj/cYj/cYiP9xiP9xiP9OVxw6joiP9xiP9xiP9QzNBDcYj/cYiP9xiP9xiP9QzNBDcYj/cYiP9xiE3wHDD+iP9xiP9xiI/3GI/0kWTI6bj/cYj/cYiP9xiP9xiP9xhC1HziuIj/cYiP9xiP9xiP9xiP9xiP9xiP9xiIR3xMiDtxiP9xiP9xiI/3FKY8xZw3GIj/cYj/cUu+LEQdcYj/cYj/cYj/cUmdPHYsj/cYj/cYj/cYj/cYj/cYj/cYiP9xiElZPHps/3GI/3GI/3GI/3FJnTx2LI/3GI/3GI/3GI/3GI/3GIj/cYj/cUWfXLYKj/cYj/cYj/cUumvFWUiP9xiP9xiP9xSPNMgMuI/3GI/3GI/3GISPNMcMtxiI/3GI/3GI/3GI/0p7PHhMiP9xiI/3GI/3GI/3FJWTx6bIj/cYj/cYiP9xiP9xiP9xThMcHs5xiI/3GI/3GITRMcPs6P9xiI/3GI/3FevNJDiP9xiP9xiI/3GI/3GI/3GI/3GI/3GI/3GIj/cYSXs8eEz/cYj/cYj/cYS5wsRj1xiP9xiI/3GI/3GI/3GIQV18+iiI/3GI/3GI/0MZfO5oiP9xiI/3GI/3GI/3GI/3GI/1CI0YeI/3GI/3GIXt7RIXGI/3GIj/cYj/cYj/cYj/Qxl87miIj/cYj/cYj/UGbRqYj/cYj/cYiP9xS1gsWn2I/3GI/3GI/3FfVtGpj/cYj/cYiP9xiP9xiP9xiP9xiP9xiP9xiI/3GI/3GI/0tZPFpscYj/cYj/cYiP9xS3osWF2P9xiP9xiP9xiP9xiP9xiP9xiI/3FI0UyC64j/cYj/cYj/cYiP9xiP9M0DxC/HGI/3GI/3GI/3GI/3FERPzLsIj/cYj/cYiP9xR1pMmluI/3GI/3GIj/cYj/SVpMeltxiP9xiI/3GI/3GISJ08hiyI/3GI/3GIj/TYS8N7RxiP9xiP9xiIR1pMmlv/cYj/cYj/cYiP9xiP9K0Uxi63GI/3GI/3GIj/cYj/cYSZ08ZixxiP9xiP9xiI/3GISL88hAyP9xiP9xiP9xiI/3GI/3FKNzxcjHGI/3GI/3GI/3GIj/cYj/cYj/cYSTc8fIyI/3GI/3GIj/cYj/cYj/cYhN8Bww/oiP9xiP9xiP9xiP9xiP9xiP9xiI/3GI/3GI/3GITVccOo7/cYj/cYj/cYX1bRqf9xiP9xiI/3GI/3GI/3GISvI8UNxxiP9xiP9xiI/3GI/3GI/3GI/0vyPGDciP9xiP9xiI/3GI/3GEi/PIQMiP9xiP9xiI/3GI/3GIXnjSh4j/cYj/cYiP9xTL0cRC6I/3GIj/cYj/T4OsF8VxiP9xiP9xiP9xTjUcHK5xiP9xiP9xiP9InkyWG4j/cYj/cYj/cYiP9xiP9xiEs2LFydj/cYj/cYj/cYj/cYj/cYiP9KnTx2LI/3GI/3GI/3GI/3GISTc8fIyI/3GI/3GI/3GI/3GI/3GISpwsZj2Ij/cYj/cYhI0UyC6/9xiP9xiI/3GI/3GI/3GI/3GI/3GI/3GIj/cYj/cYj/cYj/cYhI0UyC64/3GI/3GI/3GI/3GExAvEv0/3GI/3GI/3GEeeTJYb/3GI/3GI/3GEzxLEDt/3GI/3GI/3GEuEvFe0iP9xiP9xiP9IsFyU+o/3GI/3GI/3GI/3GI/3GIj/cYSr4sZB2I/3GI/3GI/3GI/3GI/3FKFTxurI/3GI/3GI/3GI/3GEq+LGQdiP9xiP9xiI/3GI/3GI/3GI/3GI/3FM8SxA7Y/3GI/3GI/3Fe3tIhiP9xiP9xiP9O3xwiDnGI/3GI/3GI/3GIg/ehGxhe6I/3GI/3GI/3GEPM/NMwj/cYiP9xiP9JFkyOm4/3GI/3GIj/cUY5XJxqcYiP9xiP9xhNYaw55Yj/cYj/cYhA1YwDp4j/cYj/cYj/cUl7PHhMiP9xiP9xiP9xiP9xX1bRqYj/cYj/cYj/cYj/cYhO8BwQ/nGI/3GI/3GI/3GI/3GE7wHCD+/3GI/3GI/3FNvRwkLnGI/3GI/3GI/1Ei0O3/cYiP9xiP9xiP9xiP9xhM3xxCDo/3GI/3GI/3GI/3GIj/cYj/cYj/cYTBQsPr1xiP9xiP9xiP9QZtGpiI/3GI/3GI/3GEjzTIDL/3GIj/cYj/cYj/cYSBZMfptxiI/3GI/3GIT6ScBbZxiP9xiP9xiF9W0KlxiI/3GI/3GIX1bQqXGI/3GI/3GFAi391xiP9xiP9xiEIZfN5ocYiP9xiP9xiD2dIbNi3oj/cYj/cYj/cUeeTJYbj/cYj/cYj/cYXxLR7Yj/cYiP9xiP9xiEYXXJ6KcYj/cYj/cYSi+8bQSP9xiP9xiP9CGozuV3GI/3GI/3GI/1Cq0WWP9xiP9xiP9E1HzSuP9xiP9xiI/3GI/3FMFCxOvf9xiP9xiP9xiF800cv/cYj/cYiP9xiE01HDyu/3GI/3GIj/cYj/cYj/cYXprSZYj/cYiP9xiP9xQZGM9ueP9xiI/3GI/0kWTI6bj/cYj/cYiP9xiP9Kezx4TIj/cYj/cYj/cYiP9K0Uxi63GI/3GI/3GI/3GIj/cYj/cYStA8YvyP9xiP9xiP9xiP9xiI/3GI/0y+LFQd/3GI/3GI/3GI/3GI/3GIj/cYj/cUeeTJYb/3GIj/cYj/cYj/cUwurE0Vj/cYiP9xiP9xiP9xiP9xiP9xiP9xhMFCw+vXGI/3GIj/cYj/cYj/cYj/cYj/cYj/TNA8QvxxiI/3GI/3GIR3xMiDtxiI/3GI/3GEumvFWU/3GIj/cYj/cYj/cYj/cYhInTyGLIiP9xiP9xiP9xQjt87Ej/cYiP9xiEQA/M/wj/cYiP9xiP9JOEyMe/9xiP9xiI/3FG0lyi2oj/cYiP9xhNExw+zoj/cYj/cYiE1XHCqOcYj/cYj/cYiP9xiP9xhJezx4TP9xiP9xiP9xiI/3GISNFMguv/cYj/cYj/cYhK8jxg3P9xiP9xiP9xiP9xiP9xiP9xiI/0x6LFhdiP9xiP9xiP9xiP9xiP9xiP9xiISzYsXJ3/cYiP9xiP9xiP9xiP9xiP9xiP9xiI/0zQPEL8cYj/cYj/cYj/cYj/cYj/cYiP9xiP9xhK8jxg3P9xiP9xiP9xiDqzYrZMnYj/cYj/cYhI80yAy/9xiP9xiP9xiP9xiP9JOEyMe4/3GI/3GI/3GEbSXKLaiP9xiP9xiP9xhHsFyE+nGI/3GI/3GIhOC5wvRv9xiP9xiP9xiP9xiP9xSb88dAz/cYj/cYj/cYj/cYj/cYj/cYiP9xS3osWF2P9xiP9xiP9xiP9xiP9xiP9xiI/3GIS3osSF1xiP9xiP9xiP9xX1bRqY/3GIj/cYj/cYj/cYXprSZYj/cYiP9xiP9xiP9xiP9xiP9xiP9xiI/3GI/3GI/3GI/1Cq0WX/cYiP9xiP9xiP9xiP9xSZ08diz/cYiP9xiP9xiP9xiP9xiP9xiP9xiI/3GI/3GI/3GI/3GI/3GI/3GIj/cYj/cYj/cYj/cYj/S/I8YNyI/3GIj/cYj/cYj/cYj/cYS3osWF3/cYj/cYj/cYiP9xiP9xiP9xiP9xiP9xhK0Dxi/I/3GIj/cYj/cYj/cYj/cYj/cYj/cYiP9xiP9xhNExw+zoj/cYiP9xiP9xiP9xiP9xiP9RRN+7cYiP9xiP9xhNNRw8ro/3GIj/cYj/cYj/cYj/cYj/cYj/cV7e0iGI/3GI/3GI/3GI/3GIj/cYj/cYj/cYj/Szc8bIz/cYj/cYiP9xiP9xiEcWTJ6biP9xiI/3GI/3GI/3GI/3FI80yAy4j/cYj/cYj/cYPjchssjeiP9xiP9xiP9xg1tpK7SW3/cYj/cYj/cYPDtSs8StcYj/cYj/cYSXs8eEz/cYj/cYiP9xiP9xiP9xiP9xTN8cQg6I/3GI/3GI/3GI/3GIj/cYj/cYj/cYj/cYj/cYj/cV+80ENxiP9xiP9xiP9xTVccOo6I/3GI/3GI/0rzTGDLcYj/cYj/cYQF6M+hdxiP9xiP9xiP9xiP9xiI/3GI/3GI/3GITN8cQg7/cYj/cYj/cYhGsFyk+oj/cYj/cYj/cYj/TYS8R7T/cYj/cYj/cYj/cYiP9xiEwMrE81/3GI/3GI/3GIhe3tEhcYj/cYj/cYhK0Dxi/P9xiI/3GI/3GI/3GI/3GISNFMguuP9xiP9xiP9Kvzx0DP9xiP9xiI/3GI/3GI/3GI/3GEwMrE81iP9xiP9xiP9xiP9IsFyU+o/3GI/3GI/3GIRg/crwKI/3GI/3GI/3GIRzhMnHuI/3GI/3GI/3GI/3GI/3GIStA8Yvz/cYiP9xiP9xiP9xiP9xiP9xiEryPFDccYiP9xiP9xiP9xiEybHEZOiP9xiP9xiP9PExwuzo/3GI/3GI/3GEs2LFydiP9xiP9xiP9AtJwVtoj/cYj/cYiP9xiP9xiP9xiP9xiP9xTZscNk7/cYj/cYj/cYj/UKrRZY/3GI/3GIRX1cuCr/cYj/cYj/cYS8i8U3T/cYj/cYj/cYj/cTc7YbnEnv9xiI/3GI/3FHWkyaW4j/cYiP9xhG0lyi2o/3GIj/cYj/S2PMacOP9xiP9xiP9xiP9xiP9xSjc8XIxxiI/3GI/3GI/3GI/3GI/3FK8jxg3I/3GIj/cYj/cYj/cYj/cYj/cYhJezx4TP9xiP9xiP9xiErQPGL8/3GI/3GI/3GIj/cYj/cYj/cYhHOEyce4j/cYj/cYhGnkymG4iP9xiP9xiP9xiP9xTN8cQg6I/3GI/3GI/3FH0lyC2nGI/3GI/3GI/3FG9Fyguoj/cYj/cYiP9xiP9xiP9xiP9xSw28TyRxiP9xiP9xiELUfOK4iP9xiP9xiP9xTZscNk7/cYj/cYj/cYhK0Dxi/P9xiP9xiP9xiISnosaF2Ij/cYj/cYj/cYSvI8YNz/cYj/cYj/cYiP9xiP9xiP9xhC9nzgmI/3GIj/cYj/cV9W0amP9xiP9xiP9xiI/3FQIt/dcYj/cYj/cYj/cYj/cYiP9xiP9xiEq+LGQdj/cYj/cYj/cYj/cYiP9xiP9xiP9xS3osWF2P9xiP9xiP9xiP9xiI/0kWTI6bj/cYj/cYj/cYiP9xiP9xiEi/PIQMj/cYj/cYiP9xiP9xhI0UyC64/3GI/3GIj/cUwMrE81iP9xiP9xiP9xiI/3GI/3GI/zWvI7xQ3P9xiI/3GI/3FJWTx6bIj/cYj/cYj/cYiP9xiP9xiP9xTb0cJC5xiP9xiP9xiP9xiP9xhIFkyOm/9xiP9xiP9xiP9xiP9xiISPNMcMtxiP9xiP9xiP9K80xgy3GI/3GI/3GI/0s3PGyM/3GIj/cYj/cYj/cUV9XLgqiP9xiP9xiP9xiP9xiISVk8emz/cYj/cYj/cYj/cYj/cYiD43IbLI3v9xiP9xiI/3GITaWsJaVxiP9xiP9xiP9xiI/3FN6awhZXGI/3GI/3GI/3GIhPgpwH1nGIj/cYj/cYj/cYj/cYj/cYj/S3s8WExxiP9xiP9xiP9xiP9xiP9xiEtYLFp9/3GIj/cYj/cYj/cYj/cYj/cYj/cUtYLFp9iP9xiI/3GI/3GI/3GI/3GI/3GI/3GIj/cYhMvRxELv9xiI/3GI/3GI/3GI/3GI/3GI/3GIj/cYhLWCxaff9xiP9xiP9xiP9xiP9xiP9xiI/3GI/3FM8SxA7Y/3GI/3GI/3GI/3GI/3GI/3GIj/TfEsQO2P9xiI/3GI/3GI/3GI/3GI/3GI/3GISpwsZj2Ij/cYj/cYj/cYj/cYj/cYhK0Dxi/P9xiI/3GI/3GI/3GI/3GI/3GI/3GIj/cYj/cYhLhLxXtP9xiI/3GI/3GI/3GINfdxuwiO/3GI/3GIj/cYOfqDtwV8j/cYj/cYj/cTqxUbZOrv9xiP9xiP9xiEwurE0V/3GI/3GI/3GI/0tZPFpscYj/cYiP9xiP9xiP9xiEjzTHDLcYiP9xiP9xiEdaTJpb/3GIj/cYj/cYR3xMmDv/cYiP9xiP9xiP8w4CGxL96Ij/cYj/cYj/cUWp7LVhiI/3GI/3GI/3FLWCxafYj/cYj/cYj/cYj/RzlcrGqP9xiP9xiI/3GI/3GI/3GI/3GEYXXK6K/3GI/3GI/3GISZ08ZixxiP9xiP9xiP9xiP9xiP9xTb0cJC5xiP9xiP9xhfVtGpj/cYj/cYj/cYhI80yAy/9xiP9xiP9xiEawXKT6iP9xiP9xiP9xiP9xiP9xiI/0zQPEL8cYj/cYj/cYj/cYhEGGy+eXGI/3GIj/cYhMmxxGTo/3GIj/cYj/cYj/cYj/cYj/cYj/cYiP9NYrxJ1P9xiP9xiP9xhLWCxafY/3GIj/cYj/cUdaTJpbiP9xiI/3GI/3FOExweznGI/3GIj/cYj/cYj/cYhJWTx6bP9xiP9xiI/3GF800cuP9xiP9xiP9xiP9xiE1XHDqO/3GI/3GI/3GIj/cYj/cYj/cYj/cUrQPGL8iP9xiP9xiI/3GIRvRckLpxiI/3GI/3GIQvZ84Jj/cYj/cYiP9xTBQsPr1xiI/3GI/3GI/3GI/3GI/3GI/3GIhK8jxQ3HGI/3GI/3GI/3GIQ35s2Bn/cYiP9xiP9xiP9xiP9xiP9xX5rRZf9xiP9xiP9xhHWkyaW4j/cYj/cYj/cYj/cUjzTIDLiP9xiP9xiP9xThMcHs5xiI/3GI/3GI/055HDhuiP9xiP9xiP9xiP9xXt7SIYj/cYj/cYj/cYj/cYj/cYj/cYiP9xiP9xiP9xiP9xiP9xhevNJDiP9xiP9xiP9xhfNNHLj/cYiP9xiP9xiP9xhIFkx+m3GIj/cYj/cYj/cYj/cYhevNJDj/cYj/cYj/cYhLNixcnY/3GI/3GI/0p7PHhMiI/3GI/3GI/3GI/3GI/0kWTI6biP9xiP9xiP9xhemtJliI/3GI/3GI/3GI/3GI/3GF680kOI/3GI/3GI/3GI/3GI/3GIj/cYj/cYj/cYj/cYj/cYS3osWF3/cYj/cYiP9xiP9xiP9xiP9xStA8YvyI/3GI/3GIj/cYj/cYj/cYj/cYSVk8emyP9xiI/3GI/3GI/3GI/3GI/3GI/3FMFCxOvf9xiP9xiI/3GI/3GI/3GISJ08hiyI/3GIj/cYj/cYj/cYhHFkyem4iP9xiP9xiP9xiP9RItDt/3GI/3GIj/cYj/cYj/cYj/cYhJFTx+rIj/cYiP9xiP9xiP9xSjc8XIxxiP9xiP9xiI/3GI/3GI/3GI/3GEucLEY9cYj/cYj/cYiP9xiP9xiP9xSPNMgMuP9xiI/3GI/3GI/3GI/0tZPFpscYj/cYiP9xiP9xiP9xiP9xiEryPFDccYj/cYiP9xiP9xiP9LWTxabHGI/3GI/3GIj/cYj/cYj/cYj/cUucLFY9/3GI/3GI/3GIj/cYj/cYj/cYj/cYXxLR7Yj/cYiP9xiP9xiP9xXzTRy4j/cYj/cYiP9xiP9xiP9Kvzx0DP9xiP9xiI/3GI/3GI/3GI/3GISpwsZj2I/3GI/3GIj/cYj/cYj/cYS3osWF3/cYj/cYj/cYj/cYiP9xiP9xiP9xiElZPHps/3GI/3GIj/cYj/cYj/cYj/cYShU8XqxxiP9xiI/3GI/3GI/0s3PGyM/3GI/3GI/3GIj/cYj/cUgWTI6b/3GI/3GIj/cYj/cUjzTIDLj/cYj/cYiP9xiP9xhHfEyYO/9xiI/3GI/3GI/0p7PHhMiP9xiP9xiI/3GI/3GI/3GI/0sVPG6sj/cYj/cYiP9xiP9xiP9xiEqcLGY9iP9xiP9xiP9xiI/3GI/3GI/3GI/0zQPEL8cYj/cYj/cYiP9xiP9xiP9xiP9xiEqcLGY9iP9xiP9xiI/3GI/3GI/3GI/1Cq0WX/cYiP9xiP9xhfNNHLj/cYj/cYj/cYiP9xiP9xiP9xiP9xTVccOo6I/3GI/3GI/3GI/3GI/3GIj/cYj/cYj/cYTVccOo6P9xiP9xiP9xiP9xiP9xiP9xiI/3GI/3GI/3GI/3FfeNGH/3GIj/cYj/cYj/cYj/cYj/cYj/cYiP9xiP9xiP9xiP9QqtFl/3GIj/cYj/cYj/cYj/UUTfu3GI/3GIj/cYj/cYj/cYj/cYhe3tIh/3GI/3GI/3GI/3GI/3GI/3GIj/cYj/cYj/cYj/cYj/cYj/cYiP9xiP9xiP9xiP9xiP9xXzTRy4iP9xiP9xiP9xiE1XHDqO/3GI/3GI/3GI/3GI/3GI/3GIj/cYj/cYj/cUucLFY9/3GI/3GI/3GI/3GIj/cYj/cYj/cUucLFY9/3GI/3GI/3GIRrBcpPqI/3GI/3GI/3GIj/cYj/cYj/cUt6LFhdj/cYj/cYj/cYj/cYiP9xiP9xiP9xiP9xhfEtHtiP9xiI/3GI/3GI/3GI/3GI/3GI/3GIj/cUlZPHpsiP9xiP9xiP9xiP9xiI/3GI/0tZPFpscYj/cYj/cYj/cYiP9xiEidPIYsiP9xiP9xiP9xiI/3GI/3GI/3GI/3GE2bHCZOcYj/cYj/cYj/cYj/cYiP9xiP9xiP9xiP9xiP9O3xwiDnGI/3GI/3GI/3GIj/cYj/cYhJFTx+rIj/cYj/cYj/cYiP9xiP9xiP9xiP9xiP9xiP9xiI/3GIXt7RIXGI/3GI/3GIj/cYSPNMgMv/cYj/cYj/cYiP9xiP9xiP9xhKvixkHYj/cYj/cYj/cU2bHDZO/3GI/3GI/3GIhNExw+zo/3GI/3GI/3GITL0cRC6P9xiP9xiI/3GI/1FE37txiP9xiP9xiP9xiI/3FO8Bwg/v9xiP9xiP9xiE01HDyuj/cYj/cYj/cYiP9xQjt87Ej/cYj/cYj/cYiP9xiP9xTvAcIP7/cYj/cYiP9xiP9Kezx4TIj/cYj/cYj/cYiP9xiP9xiEryPFDccYj/cYj/cYj/cYiP9xiP9xiP9xhK0Dxi/I/3GI/3GI/3GIj/cYj/cYj/cYS3osWF3/cYj/cYj/cYj/cYiP9xiP9xhK0Dxi/I/3GI/3GI/3GI/3GIj/cYj/cYj/TRQsTr2P9xiP9xiP9xiP9xiP9xiI/3GI/3GI/3GI/3FNvRwkLnGI/3GI/3GI/3GI/3GIj/cYj/cYj/cYj/cYhM3xxCDv9xiP9xiP9xiP9xiI/3GI/3GI/3GI/0ycLFY9j/cYj/cYj/cYiP9xiP9xiP9xiP9xiP9xiEzfHEIO/3GI/3GI/3GIj/cYj/cYj/cYj/cYj/TRQsTr2P9xiP9xiP9xiI/3GI/3GI/3GEucLEY9cYj/cYj/cYj/cYiP9xiP9xiP9xiP9xTDYsPJ1xiP9xiP9xiP9xiI/3GI/3GI/3GITN8cQg7/cYj/cYj/cYj/cYj/cYiP9xiP9xiP9xiP9MvixUHf9xiP9xiP9xiI/3GI/3GEs2LFydiP9xiP9xiP9xiP9xiP9xiI/3GI/3GI/3GI/3GITN8cQg7/cYj/cYj/cYj/cYiP9xiP9xiP9MeixYXYj/cYj/cYj/cYj/cYiP9xiP9xSvI8YNyP9xiP9xiP9xiP9xiI/3GI/3GI/3GISzYsXJ2P9xiP9xiP9xiP9xiI/3GI/3GI/00ULE69j/cYj/cYj/cYj/cYj/cYiP9xiP9xiP9xiP9N8SxA7Yj/cYj/cYj/cYj/cYiP9xiP9xiP9xiP9xS1gsWn2I/3GI/3GI/3GIj/cYj/cYj/cYj/cYTL0cRC6I/3GI/3GI/3GI/3GIj/cYj/cYj/cYhM3xxCDv9xiP9xiP9xiP9xiP9xiI/3GI/3GI/3GITL0cRC6P9xiP9xiP9xiP9xiP9xiI/3GI/3GI/3GI/3FMNiw8nXGI/3GI/3GI/3GIj/cYj/cYj/cYj/cYhfNNHL/3GIj/cYj/cYj/cYj/cYj/cYj/cYiP9xiP9xiP9xiP9QZtGpiP9xiI/3GI/3GI/3GI/3GI/3GI/3GIj/cYj/cYj/cYj/cYj/cYj/cYiP9xiP9xiP9xiP9xiP9xiP9xiI/3GI/3GI/3GI/3GI/3GI/3GIj/cYj/cYj/cYj/cYj/cYj/cYiP9xiP9xiP9xiP9RRN+7cYj/cYiP9xiP9xiP9xiP9xiP9xiP9xiI/3GI/3GI/3GI/3GI/3GITN8cQg7/cYj/cYj/cYiP9xiP9xiP9xiP9xiP9xS5wsVj3/cYj/cYiP9xiP9xiP9xiP9xhI80yAy4/3GI/3GI/3GI/3GEk3PHyMiP9xiI/3GI/3GI/3GI/3GISr4sZB2P9xiP9xiI/3GI/3GI/3GI/3GI/3GI/3GIj/cYj/cYTJscRk6Ij/cYj/cYj/cYj/cYTN8cQg6P9xiP9xiP9xiP9xiI/3GI/3GI/3GISVk8emz/cYj/cYiP9xiP9xiP9xiP9xiP9LNzxsjP9xiI/3GI/3GI/3GI/3GEzfHEIOj/cYj/cYj/cYj/cYiP9xiP9xiP9xiP9xhfeNCHcYiP9xiP9xiP9xiP9QiNGHj/cYiP9xiP9xiP9xiP9xhevNJDiP9xiP9xiP9xiP9xiP9xiP9xiI/3GI/3GI/3GI/3GF7e0iGP9xiP9xiP9xiP9xiP9xiP9xiI/3GI/3GI/3GI/08THC7Oj/cYj/cYj/cYj/cYj/cYj/cYiP9xiP9xiP9xiP9xhO8Bwg/v9xiP9xiP9xiP9xiP9RItDt/3GIj/cYj/cYj/cYj/cYhe3tIh/3GI/3GI/3GI/1Ei0O3/cYj/cYiP9xiP9xiP9xiP9xiF540oeIj/cYj/cYj/cYj/cYj/cYj/cYiP9xiP9xiP9xiP9xiP9xhe3tIhj/cYj/cYj/cYj/cYj/cYiP9xiP9xiP9xiP9xhO8Bwg/v9xiP9xiP9xiP9xiP9xiP9xiI/3GI/3GI/3GI/06bHDZOj/cYj/cYj/cYj/cYj/cYiP9xiP9xiP9xTPEsQO2P9xiP9xiP9xhHfEyYO4/3GI/3GI/3GI/3FIOEyMe/9xiP9xiP9xiP9xiP9xhfNNHLiP9xiP9xiP9xhNNRw8roj/cYj/cYj/cYj/cYj/Sp08diyI/3GI/3GI/3GI/3GI/3GIj/cYj/cYj/cYhfVtCpcYj/cYiP9xiP9xiP9xiP9xiP9xiP9xiI/3GI/3GEucLEY9cYj/cYj/cYj/cYj/cYiP9xiP9xiP9xhMvRxELoj/cYj/cYj/cYj/cYj/cYiP9xiP9xiEy9HEQuj/cYj/cYj/cYj/cYj/cYj/cYiP9xiP9JOEyMe/9xiP9xiI/3GI/3GI/3FLeixYXY/3GI/3GI/3GI/3GIj/cYj/cYj/SRZMjpuP9xiI/3GI/3GExAvDv0cYj/cYiP9xiP9LY8xpw4/3GI/3GI/3GIPNRStCut/3GIj/cYj/cUewXIT6cYiP9xiP9xhPgpwX1o/3GI/3GI/3E6n0G2YL6P9xiP9xiP9xiP9xiP9xiP9xiITaWsJaVxiP9xiP9xiP9xMM4RvzHucYj/cYj/cYj/cYTGK8OdRxiP9xiP9xiEl7PGhMcYiP9xiP9xiP9xiP9xPVSlsqtacYiP9xiP9xiP84Z/G5mA6I/3GI/3GI/3GISWPMecOI/3GI/3GI/3EyJiK+2d3/cYj/cYj/cUb0XKC6iP9xiP9xiP9Lp8xVg3GI/3GI/3GIj/cYj/cYTi2cLSb/cYj/cYj/cYj/cYiP9xiP9xiP9xiP9xiP9xTb0cJC5xiP9xiP9xiP9xiI/3GI/3GI/3GIS3osSF1xiP9xiP9xiP9xiI/3GI/3GI/3GISvI8UNxxiP9xiP9xiI/3GI/3GI/3GI/3GI/0x6LFhdiP9xiP9xiI/3GI/3GI/3GI/3GI/0vyPGDciP9xiI/3GI/3GI/3GI/3GI/3GEt6LFhd/3GI/3GIj/cYj/cYj/cYj/QZKc9tZxiP9xiP9xiP9xiI/3GI/3GI/3GI/3GI/0ycLFY9j/cYj/cYiP9QqtFl/3GI/3GI/3GEzfHEIOj/cYj/cYj/cYiP9xiP8y7wG/EP6I/3GI/3GI/3GIj/SVpMeltxiP9xiP9xiI/3GI/3FHfEyYO4/3GIj/cYhI0UyC6/9xiP9xiP9xiI/3GI/3GI/3GEk3PHyMiP9xiP9xiI/3GI/3GI/3GI/3FLeixYXY/3GI/3GI/3GIj/cYj/cYj/cYj/cYSr4sZB2I/3GI/3GIj/cYj/cYj/cYSr4sZB2I/3GI/3GI/3GIj/cYj/cYj/cYj/Tt8cIg5xiP9xiP9xiP9xiP9xiI/3FIFkyOm/9xiP9xiP9xiIRzhMnHuP9xiP9xiP9xiI/3GI/3GIRtJcotqP9xiP9xiP9xiP9AG5wPRnGI/3GI/3GIj/cYj/cYj/cYRtJcotqI/3GI/3GI/3FHnkyWG4/3GI/3GI/3FIWkx6W3GI/3GI/3GI/3GI/3GEryPGDc/3GIj/cYj/cYj/cYhI80xwy3GIj/cYj/cYj/cYhHOEyce4j/cYj/cYj/cYj/Tr0cNC7/cYj/cYj/cYj/cYj/cYiP9xiP9xiP9xS1gsWn2I/3GI/3GI/3GIX1bRqf9xiP9xiP9xiEtYLFp9/3GI/3GI/3GI/3GIj/cYj/cYj/cYj/Njxxu8OOj/cYiP9xiP9xS8i8U3T/cYiP9xiP9xiEcWTJ6biP9xiI/3GI/3GF940IdxiP9xiP9xiI/3GI/3GIRkPsm8FxiP9xiI/3GI/3GI/3GI/3FNVxw6joj/cYj/cYhC1HziuI/3GIj/cYj/cUvqvEFUcYiP9xiP9xhHWkyaW4/3GIj/cYj/cYRtJcotqI/3GI/3GI/3GISpwsZj2I/3GI/3GI/3GIj/cYj/cYj/S1k8WmxxiP9xiP9xiI/3GI/3GEmdPGYscYj/cYj/cYiP9xiP9xiEl7PGhMcYj/cYj/cYiP9xiP9xiP9xiP9xiP9Kezx4TIiP9xiP9xiP9K0Uxi63GI/3GIj/cYR1pMmluP9xiP9xiI/3GI/3FFsWy06f9xiP9xiP9xXrzSQ4iP9xiP9xiP9xhevNJDj/cYiP9xiP9xiP9xiEl7PGhMcYj/cYiP9xiP9xiP9xiP9xiP9LFTxurI/3GIj/cYj/cYj/cYj/cYj/TxMcLs6P9xiP9xiP9xiP9xiP9xiI/3GI/3GI/3GISXs8aExxiP9xiI/3GI/3GI/3GI/3GI/3FNVxw6joj/cYj/cYj/cYj/cYiP9xiP9xiP9xiP9O3xwiDnGI/3GI/3GI/3GI/3GIj/cYj/cYj/cYj/cYhK8jxQ3HGI/3GIj/cYj/cYj/cYj/cYhM8Sww7XGI/3GI/3GI/3GIj/cYj/cYj/cYj/cYTN8cQg6P9xiP9xiP9xiP9xiI/3GI/3GI/3GI/3GI/3GI/3GF+a0GVxiP9xiP9xiP9xiP9xiI/3GI/3GI/3GI/3GI/3FK8jxg3I/3GIj/cYj/cYj/cYj/cYj/cYj/cYSjc8XIxxiP9xiP9xiP9xiP9xiP9O3xwiDnGI/3GI/3GIj/cYj/cYj/cYj/cYj/cYTL0cRC6I/3GI/3GI/3GIj/cYj/cYj/cYj/cYj/TVgsOn1xiP9xiP9xiI/3GI/3GI/3GI/3GI/0y+LFQd/3GI/3GIj/cYj/cYj/cYj/cYSr4sZB2I/3GI/3GIj/cYj/cYj/cYj/cYhKnCxmPYj/cYj/cYiP9xiP9xiP9xiP9xiP9MeixYXYj/cYj/cYiP9xiP9xiP9xiP9xiP9MeixYXYj/cYj/cYiP9xiP9xiP9xiP9xiP9xiP9xTZscNk7/cYj/cYj/cYiP9xiP9xiP9xiP9xiP9xiEs2LFydj/cYj/cYiP9xiP9xiP9xiP9LWTxabHGI/3GIj/cYj/cYj/cYj/cYj/TVgsOn1xiP9xiP9xiI/3GI/3GI/3GI/3GI/3FM8SxA7Y/3GI/3GI/3GIj/cYj/cYj/cYj/cYj/TTYsTJ3/cYj/cYj/cYiP9xiP9xiP9xiP9xiP9M0DxC/HGI/3GIj/cYj/cYj/cYj/cYj/cUwULE69/3GI/3GI/3GIj/cYj/cYj/cYj/cYj/cYTVccOo6P9xiP9xiP9xiP9xiI/3GI/3GI/3GI/3GIS3osSF1xiP9xiP9xiI/3GI/3GI/3GI/0tZPFpscYj/cYiP9xiP9xiP9xiP9xiEryPFDccYj/cYiP9xiP9xiP9xiP9xiP9MvixUHf9xiP9xiI/3GI/3GI/3GI/3FfVtGpj/cYiP9xiP9Omxw2Tv9xiI/3GI/3GI/3GI/3GI/0sVPG6sj/cYiP9xiP9xiP9xiP9xiP9MeixYXYj/cYj/cYiP9xiP9xiP9xiP9xiP9QZtGpiI/3GI/3GI/3Fe3tIhj/cYiP9xiP9xiP9xiP9xiP9xhLWCxafY/3GI/3GIj/cYj/cYj/cYj/cUoVPG6s/3GI/3GIj/cYj/cYj/cYj/Szc8bIz/cYj/cYiP9xiP9xiP9xiP9xiP9xhLeixYXf9xiP9xiI/3GI/0kWTI6bj/cYj/cYiP9xiP9xiP9xiP9xS74sRB1xiP9xiP9xiI/3GI/3GISPNMcMtxiP9xiI/3GI/3GI/0s3PGyM/3GI/3GI/3GIj/cYj/cYj/cYSVk8emyP9xiP9xiI/3GI/3GI/3FI80yAy4/3GIj/cYj/cYj/cYj/cUoVPG6s/3GI/3GIj/cYj/cYj/cYhJFTx+rIj/cYj/cYiP9xiP9xhIFkx+m3GI/3GIj/cYj/cYj/cYj/cYj/Sp08diyI/3GI/3GI/3GISTc8fIyP9xiP9xiI/3FNVxw6jo/3GI/3GIj/cYj/UIjRh4/3GI/3GI/3GIj/cYj/cYj/X97SIYj/cYiP9xiP9xhO8BwQ/nGI/3GIj/cYj/cYhI0UyC6/9xiP9xiI/3GI/3GI/3GI/3GI/3GEq+LGQdiP9xiI/3GI/3GI/3GI/3GEq+LGQdiP9xiP9xiI/3GI/3GI/3GI/0sVPG6sj/cYj/cYiP9xiP9xiP9xiP9xhK0Dxi/I/3GI/3GIj/cYj/cYR1pMmluP9xiI/3GI/3GI/3GI/3GI/3GI/3GEzxLEDt/3GI/3GIj/cYj/cYj/cYj/cYj/S/I8YNyI/3GIj/cYj/cYj/cYj/cUmdPHYs/3GIj/cYj/cYj/cYj/UKrRZf9xiI/3GI/3FMNiw8nXGI/3GI/3GI/3GI/3GI/3GIj/cYj/cYTL0cRC6I/3GI/3GI/3GI/3GI/3GI/3GIj/cYj/cYhLFCxevYj/cYj/cYj/cYj/cYj/cYiP9xiP9xhMvRxELoj/cYj/cYj/cYhHWkyaW4/3GI/3GI/3GI/3GI/3GI/3GIj/cYj/cYTN8cQg6P9xiP9xiP9xiP9xiP9xTBQsTr3/cYj/cYj/cYiP9xiP9xiP9xiP9xiP9xiP9N8SxA7Yj/cYj/cYiP9xiP9xiP9xiP9xiP9xiP9xTN8cQg6I/3GI/3GIj/cYj/cYj/cYj/cYj/cYj/cYiP9xiP9xiE01HDyu/3GIj/cYj/cYj/cYj/cYj/cYj/cYiP9xiP9xiP9xTTUcPK6Ij/cYj/cYj/cYj/cYj/cYj/cYiP9xiP9xiP9xXt7SIY/3GIj/cYj/cYj/cYj/cV+a0GVxiI/3GI/3GITRMcPs6P9xiI/3GI/3GI/3GI/3GI/3GI/3GIj/cU2bHCZOcYj/cYiP9xiP9xiP9xiP9xiP9LWTxabHGIj/cYj/cYj/cYRtJcotqI/3GI/3GI/3GI/3GI/3GIj/cYj/Tr0cJC5xiI/3GI/3GI/3FEGGzOeY/3GI/3GI/3GEt6LFhd/3GIj/cYj/cYj/cYj/cYj/cYj/QNacE5aP9xiI/3GI/3GI/3GI/3GI/3GISVk8emyP9xiP9xiP9xiP9xiEryPFDccYj/cYiP9xiP9xiP9xhLnCxGPXGI/3GI/3GI/1Ei0O2P9xiP9xiP9xiP9xiP9xhK0Dxi/I/3GIj/cYj/cYj/cUgWTI6b/3GIj/cYj/cYj/cYj/cYj/cYSTc8fIyIj/cYj/cYj/cYRzhMnHuIj/cYj/cYj/SJ5MlhuI/3GI/3GI/3GI/3GE01HDyuiP9xiP9xiP9xiF540oeIj/cYj/cYj/cYR55Mlhv/cYj/cYj/cYj/cTju4bgRHo/3GI/3GI/3GI/3GI/3GI/3GEzxLEDt/3GI/3GIj/cYj/cYj/cYj/cYj/cYj/TJwsVj2P9xiI/3GI/3GI/3GF940IdxiP9xiI/3GI/0rRTGLrcYj/cYj/cYiP9N8SxA7Y/3GIj/cYj/cYTvAcEP5xiP9xiI/3GI/3GI/3GEQYbM55/3GI/3GI/3GIhJWTx6bP9xiP9xiP9xhFAPyv8HGI/3GI/3GITRMcPs6I/3GI/3GI/3GEwULD69cYj/cYj/cYj/cV9W0amI/3GI/3GI/3GEdaTJpbiP9xiP9xiP9xiEN+bNgZ/3GIj/cYj/cYhHWkyaW/9xiI/3GI/3GI/3GI/3GDAkEbDr7oiP9xiP9xiP9xiP9KnTx2LI/3GIj/cYj/cYSuq8YVSIj/cYj/cYj/SVpMeltxiI/3GI/3GI/3FfeNGH/3GI/3GIj/cYhLFCxevYj/cYj/cYj/cYX1bRqf9xiP9xiI/3GIR1pMmlv/cYj/cYiP9xiEybHEZOj/cYiP9xiP9xhfeNCHcYj/cYj/cYiE1XHCqOcYj/cYj/cYiEc4TJx7j/cYj/cYj/cYiP9xiP9xiP9xiP9xTvAcIP6P9xiP9xiP9xiP9xiP9xiP9xiI/3GI/3GI/3GI/3GI/3GI/3GIj/cYTPEsMO1xiI/3GI/3GI/3GI/3GI/3GISvI8UNxxiI/3GI/3GI/3GI/3GI/3GI/3GIj/cYhCsnzk2Ij/cYj/cYj/cYiP9xiP9xiP9xiP9xiP9xhNNRw8roj/cYj/cYj/cYj/cYiP9xiP9xiP9xiP9xiP9xStA8YvyI/3GIj/cYj/cYj/cYj/cYS5wsRj1xiP9xiP9xiI/3GI/3GI/3GI/3FJvzxkDHGIj/cYj/cYj/cYj/cYhJNzx8jI/3GIj/cYj/cYj/cYj/Sns8eEyI/3GIj/cYj/cYj/cYj/cUjRTILriI/3GI/3GI/3GI/3GI/3GI/3FK0Dxi/IiP9xiP9xiP9xiP9xiP9xiP9xiI/002LDydcYiP9xiP9xiP9xiP9xiP9xiP9xiI/3GI/00ULE69j/cYj/cYj/cYj/cYj/cYj/cYiP9xiP9NWCw6fXGI/3GI/3GI/3GI/3GI/3GIj/cYhLNixcnY/3GI/3GI/3GI/3GI/3GI/3GEg4THx7cYj/cYj/cYj/SXxMeDtxiP9xiP9xiP9xiI/3GF7e0iH/cYj/cYj/cVBE37txiP9xiP9xiP9xiP9xiP9xiI/3GI/3FLnCxWPf9xiP9xiP9xiP9K0Uxy6/9xiP9xiP9xiP9xiEt6LEhdcYj/cYj/cYhG9Fyguv9xiP9xiI/3GI/3GI/0qdPHYsj/cYj/cYiP9xiP9xR7BchPpxiI/3GI/3GI/3GI/3GI/3GI/0vyPGDciI/3GI/3GI/3GI/3GI/3GI/0sVPG6siP9xiP9xiP9xhHOEyce4iP9xiP9xiP9xiP9xiP9xiP9xiI/3GI/3FNNRw8roj/cYiP9xiP9xiP9xiP9xiP9xiP9xiI/3GISxQsXr2I/3GI/3GI/3GI/3GI/3GI/3FLnCxWPf9xiI/3GI/3GI/3GI/3GI/3GISXs8eEz/cYj/cYj/cYj/cYj/cYj/cUnRTGLrcYj/cYj/cYj/SRZMjpuI/3GI/3GI/3GI/3GI/3GIj/cYj/cYg+NyGyyN6P9xiP9xiP9xhMvRxELoj/cYj/cYj/cYj/cYNV5xuqGOcYj/cYj/cYj/cYj/cU15HDhuj/cYj/cYj/cYj/cUb0XKC6iP9xiP9xiI/3GEi/PIQMiP9xiP9xiP9xiEbSXKLaj/cYj/cYiP9xiEc4TJx7j/cYj/cYiP9xiP9xiEkVPH6siP9xiP9xiP9xhPpJwVtv9xiI/3GI/3GI/01YLDp9cYj/cYj/cYj/S1k8WmxxiI/3GI/3GI/3GI/3GISVk8emz/cYiP9xiP9xiP9xiP9xhI80yAy4/3GI/3GI/3GISNFMguv/cYiP9xiP9xiP9xiP9KnTx2LI/3GIj/cYj/cYSBZMfptxiP9xiI/3GI/3GI/3GI/3FLWCxafYj/cYj/cYj/cYiP9xiP9xiP9xiEs2LFydj/cYj/cYj/cYj/cYiP9xiP9xSXs8eEyP9xiP9xiP9xiI/3GI/3GI/3GI/3GISxQsXr2I/3GI/3GI/3GIj/cYj/cYj/cYj/TL4sVB3/cYj/cYj/cYiP9RRN+7cYj/cYj/cYj/cUrQPGL8iP9xiI/3GI/3GI/3GI/3FLvixEHXGI/3GI/3GIj/cYj/cYj/cYj/cYj/cYj/cYiP9xiP9xiP9xiP9xiF7e0iH/cYj/cYj/cYj/cYj/Sp08diyI/3GI/3GI/3GI/3GI/3FMNiw8nXGI/3GI/3GITRMcPs6I/3GI/3GI/3FHnkyWG4/3GI/3GI/3GE5PnCsG/3GI/3GI/3GDCKEb917nGIj/cYj/cYj/cYj/UUTfu3GI/3GIj/cYTJscRk6I/3GIj/cYj/cUjRTILriP9xiP9xiI/3GI/3GI/3GISRU8fqyI/3GI/3GIj/cUYXXK6K/3GIj/cYj/cYScnMc2P/cYj/cYj/cYMCcyv9jNcYj/cYj/cYj/cYRjlcnGpxiP9xiI/3GIX1bQqXGI/3GI/3GI/3GExAvEv0/3GI/3GI/3GI/0k4TIx7j/cYj/cYj/cU7wHCD+j/cYj/cYj/cYj/cUtYLFp9iP9xiP9xiI/3GEryPGDc/3GI/3GI/3GI/3Ex/LK/A03/cYj/cYj/cT/QIbEv3oj/cYj/cYj/cYR3xMmDuP9xiP9xiP9xhG9Fyguo/3GI/3GI/3GIQ5B8xvhxiI/3GI/3GI/3GITPEsMO1xiP9xiP9xiP9xiP9JOEyMe4/3GI/3GI/3GEdaTJpbiP9xiP9xiP9xiP9L8jxg3IiP9xiP9xiP9xiP9xiP9xiP9xSjc8bIz/cYj/cYj/cYj/cYj/cUnRTGLrcYj/cYj/cYj/cYj/cYj/cYiP9xhfeNCHcYj/cYj/cYj/cYiP9xiP9xiP9xiP9xiP9xiP9xiI/002LDydcYiP9xiP9xiP9xiP9xiP9xSVk8emyIj/cYj/cYj/cYj/cYj/cUYXXK6Kj/cYj/cYj/cYR1pMmluI/3GI/3GI/3FJezx4TIj/cYj/cYj/cYj/cYj/cUt6LFhdj/cYiP9xiP9xiP9xiP9xiP9xiP9xiIOpFitm6diP9xiP9xiI/3FIFkyOm/9xiP9xiP9xiI/0nzTIDLiP9xiP9xiP9xiI/3GI/3GI/3GIS1gsWn3/cYj/cYj/cYj/cYiP9xiP9xhJWTx6bI/3GI/3GI/3GIj/cYSZ08ZixxiP9xiP9xiP9xiI/3Fe3tIhj/cYj/cYj/cYhe3tIh/3GI/3GI/3GI/3GIj/cYTTUcPK6P9xiP9xiI/3GI/1Ei0O3/cYj/cYj/cYhKDbxvJI/3GI/3GI/3GITEC8O/RxiP9xiP9xiP9xSlk8WmxxiP9xiP9xiP9xiP9xiP9xiIRcvso0FxiP9xiP9xiI/3FGF1yuiv9xiI/3GI/3GIRNNswsmP9xiP9xiP9xiP9xiI/3FJezx4TI/3GI/3GI/3GEgWTI6b/3GI/3GI/3GI/3GI/3GIj/cYSvI8YNz/cYj/cYj/cYj/Sp08diyI/3GI/3GI/3GI/3GI/3GI/3GIj/cYj/cYj/cYj/Tt8cIg5xiP9xiP9xiP9xiP9xiI/3GI/3GI/3FO8Bwg/v9xiI/3GI/3GI/3GED3jAGHiP9xiP9xiP9xiP9JWkyKW/9xiP9xiP9xiP9xiP9xiI/3GI/081HByucYj/cYiP9xiP9xiP9xiP9xiEryPFDccYj/cYiP9xiP9xiP9xiP9xiP9xiEM6bNxZiI/3GI/3GI/3FNVxw6joj/cYj/cYj/cYhN8Bww/oiP9xiP9xiP9xiP9xiP9xiEqcLGY9iP9xiI/3GI/3GI/3GI/3GI/3GI/3GIj/cYj/cYhe3tEhcYj/cYiP9xiP9xiP9xiP9xiP9xhJWTx6bIj/cYj/cYj/cYj/cYj/cYj/cYhM8Sww7XGI/3GIj/cYj/cYj/cYj/cYj/TL4sVB3/cYj/cYiP9xiP9xiP9xiP9xiP9xiP9xiI/3GI/3GI/3GI/3GI/3FNeRw4bo/3GI/3GI/3GI/3GIj/cYj/cUrQPGL8iP9xiP9xiP9xiP9xiI/3GI/3GI/3GF9W0an/cYj/cYiP9xiP9xiP9xiP9xiP9xiP9xiISvI8UNxxiP9xiP9xiP9xiP9xiP9xS1gsWn2I/3GIj/cYj/StFMYutxiP9xiP9xhfVtGpj/cYj/cYj/cYhe3tIh/3GI/3GI/3GI/3GI/3GEm/PGQMcYj/cYj/cYj/cYhNNRw8ro/3GI/3GI/3GERm/MmQ/3GI/3GI/3GI/3GIj/cYhG0lyi2v9xiI/3GI/3GIPHwxs4POcYj/cYj/cYj/cYiP9xiP9xiP9M0DxC/HGI/3GI/3GI/3GIj/cYj/cYj/cUw2LDydcYj/cYj/cYj/cYj/cUewXJT6/3GI/3GI/3GIQ5B81vj/cYj/cYj/cYhNeRwobnGI/3GI/3GI/3GI/3GIj/cYj/cYj/cYj/cYj/cYStA8YvyP9xiI/3GI/3FNmxwmTnGIj/cYj/cYj/cYj/cYj/cV800cuIj/cYj/cYj/cUzxLEDtj/cYj/cYj/cYhO8BwQ/nGI/3GI/3GI/3GIXnjSh4iP9xiP9xiP9xiP9xTVccOo6I/3GI/3GI/3GI/3GI/3GIj/cYj/cYj/cYj/cYj/cYj/cYiP9xiP9xiP9xiP9xiP9xiP9xiI/3GI/3GI/3GIXprSZY/3GIj/cYj/cU01HDyuiP9xiI/3GI/3GI/3GI/3GITRMcPs6I/3GI/3GI/3GF6a0mWIj/cYj/cYj/cUfSXILacYj/cYj/cYj/Q1186iiP9xiP9xiP9xiP9xhHWkyaW4j/cYj/cYj/cYj/TpscNk6P9xiP9xiP9xiP9xiI/3GI/3GI/3GI/3GI/03xLEDtiP9xiP9xiP9xUETfu3GI/3GI/3GI/3FLvixEHXGI/3GI/3GIj/cYj/cYj/cYTi2cLSb/cYj/cYj/cYRtJcotqI/3GI/3GIhHWkyaW/9xiP9xiP9xiI/3FIFkyOm/9xiP9xiP9xhK8jxg3I/3GI/3GI/3GI/3GI/3GI/3FKNzxsjP9xiP9xiP9xiP9xiP9xiP9xiEs2LFydj/cYiP9xiP9xiP9xiP9xiP9xiP9xhJezx4TI/3GI/3GI/3GISXs8aExxiI/3GI/3GI/3GI/3GI/3GISRU8fqyIj/cYj/cYj/cYj/cYj/cYX1bRqY/3GI/3GI/3GI/081HCyu/3GI/3GI/3GI/3GIRAD8z/CI/3GI/3GI/3FM3xxCDoj/cYj/cYj/cUewXJT6/3GI/3GI/3GIRzhMnHuI/3GI/3GI/3FMYrxJ1P9xiP9xiP9xiP9xiErQPGL8j/cYj/cYj/cYj/cYj/cYj/cYiP9LFTxurI/3GI/3GI/3GI/3GI/3GISPNMgMv/cYj/cYj/cYj/cYg7kWK0bp1xiP9xiP9xiI/0laTHpbcYj/cYj/cYiESxbMTpiP9xiP9xiP9xSVk8emyI/3GI/3GIj/cYj/cYj/cYhJezxoTHGI/3GIj/cYj/cYj/cYhNg6w3xf9xiP9xiI/3GEjRTILrj/cYj/cYj/cYiP9xiP9xTL0cRC6Ij/cYj/cYj/cYj/cYj/cYj/cYiEawXKT6j/cYj/cYiP9xhHOEyce4j/cYj/cYiP9xSNFMguuI/3GI/3GI/3GEdaTJpbiP9xiP9xiP9xiI/3GISNFMguv/cYj/cYj/cYiP9xiP9xiP9xiP9xS74sRB1xiP9xiP9xiI/0rRTGLrcYj/cYj/cYj/cYiP9xiP9xiP9xiP9xiP9xiP9xiI/0gh7I3hcYj/cYj/cYj/TsesM4WI/3GI/3GI/3GI/3GI/3GIj/cYj/cYj/cUw2LDydcYj/cYj/cYj/cYj/cYTvAcIP7/cYj/cYj/cYj/cU7wHCD+j/cYj/cYj/cYj/cYiP9LWTxabHGI/3GI/3GI/3GI/3GIj/cYShU8XqxxiP9xiP9xiP9xRw/cnwL/cYj/cYj/cYj/cYj/cYj/cYiP9xiP9xiEzxLDDtcYj/cYj/cYj/cYXxLR7Yj/cYiP9xiP9xTXkcOG7/cYiP9xiP9xiEWH7LeBj/cYiP9xiP9xTXkcOG7/cYiP9xiP9xiP9PNRwcrnGIj/cYj/cYj/cYRzhMnHuIj/cYj/cYj/cYj/cYj/cYj/cYhM3xxCDv9xiP9xiI/3FQIt/dcYj/cYj/cYj/cYj/cUryPGDciP9xiP9xiP9xiP9xiP9xMmcBvpj+j/cYiP9xiP9xiP9P8Bwg/o/3GIj/cYj/X97SIYj/cYj/cYiP9xiP9xiP9xSb88ZAxxiP9xiI/3GITVccKo5xiP9xiI/3GIOowEtnP7j/cYiP9xiP9xiEumvEWUcYiP9xiP9xiEbSXKLaj/cYj/cYj/cYOIBFt3+6cYiP9xiP9xhBs4zkx3GIj/cYj/cYj/cUjzTIDLj/cYiP9xiP9xiDI9gb7CfoiP9xiP9xiP9xhKDbxvJIj/cYj/cYj/cYg+FSGy6t6I/3GI/3GI/3GIXt7SIf9xiP9xiP9xiEawXKT6iP9xiP9xiP9xhfeNGH/3GI/3GI/3GI/3FFfVy4Koj/cYj/cYj/cYiP9xiP9xiP9xiP9xiP9xiF7e0iH/cYj/cYj/cYj/cYj/cYiF680kP/cYj/cYj/cYj/Sr88dAyP9xiP9xiP9xiP9xhe3tIhj/cYj/cYj/cYj/cYj/cYiP9xiP9xiP9xiP9xiP9xiP9xiI/3GI/3GI/3GI/3GI/3GI/3GIj/cV800cuI/3GI/3GI/3GI/3GIj/cYj/cYj/cYj/cYj/cYj/cYhfNNHLj/cYj/cYj/cYj/cYj/cYiP9xiP9QiNGHj/cYj/cYj/cYiP9OvRwkLnGI/3GIj/cYj/UUTfu3GI/3GI/3GI/3GIj/cYhK8jxQ3HGI/3GI/3GI/3GI/0jSXJLa/3GI/3GI/3GIj/cTCsEb9T7nGI/3GI/3GIj/cYSZ08ZixxiP9xiP9xiP9InkyWG4j/cYj/cYj/cYiP9xSNFMguuI/3GI/3GI/3GIhI80xwy3GI/3GI/3GI/0jSXJLa/3GI/3GI/3GIhHOEyce4/3GI/3GI/3GIgwjCKwg92I/3GI/3GIj/SLBclPr/cYj/cYiP9xiP9xiP9xiP9xiP9LNzxsjP9xiI/3GI/3GIR1pMmlv/cYiP9xiP9xiP9xiP9KnTx2LI/3GIj/cYj/cYj/cUd8TJg7iP9xiP9xiP9xiP9xiP9M0DxC/HGI/3GIj/cYj/cYj/cUg4THx7cYiP9xiP9xiP9xiP9xiP9xiP9xhM8SxA7f9xiP9xiI/3GI/3GI/3GI/3GElZPHpsj/cYiP9xiP9xiP9xiP9xiElZPHps/3GIj/cYj/cYj/cYj/cYj/cYhKnCxmPYj/cYiP9xiP9xiP9xiP9xShU8bqz/cYj/cYiP9xiP9xiP9xiP9K0Uxi63GIj/cYj/cYj/cYSZ08ZixxiP9xiI/3GI/3GI/3GI/3GEl7PHhM/3GIj/cYj/cYj/cYj/cYj/cU4THC7O/3GI/3GI/3GI/0rzTGDLcYj/cYj/cYj/cYj/cYj/cYiP9LNzxsjP9xiP9xiP9xiP9xiP9xiI/3GI/3GISL88hAyP9xiP9xiI/3GI/3GI/3FMFCxOvf9xiP9xiP9xiP9xiP9xiI/3FJWTx6bIj/cYj/cYj/cYj/cYiP9xiP9xiP9xiP9NFCxOvY/3GI/3GI/3GI/3GIj/cYSVk8emyP9xiP9xiP9xiP9xiI/3GI/3GISRU8fqyI/3GI/3GI/3GIj/cYj/Szc8bIz/cYj/cYj/cYj/TJwsVj2P9xiI/3GI/3GF940IdxiP9xiP9xiI/3GI/3GI/3GI/3GI/3GI/069HDQu/3GI/3GI/3GIj/UGbRqYj/cYj/cYj/cYj/cYiP9MeixYXYj/cYj/cYj/cYj/cYj/cYj/cYiP9xiEx5HEhuiP9xiI/3GI/3GI/3GI/3GI/3GISBZMfptxiP9xiP9xiP9xQfeM4IdxiP9xiP9xiP9xhQIt/dcYj/cYj/cYj/cU29HCQucYj/cYj/cYj/cYhC9nzgmI/3GI/3GI/3GI/3GI/3GIj/cYj/cYj/cYj/cUewXJT6/3GI/3GI/3GIXprSZYj/cYj/cYj/cYj/cYj/cYj/cYiErQPGL8/3GI/3GI/3GI/3FfmtBlcYiP9xiP9xhNeRwobnGIj/cYj/cYj/cYj/cYj/RTpszFmP9xiI/3GI/3FM3xxCDoj/cYj/cYj/cYhfNNHL/3GI/3GIj/cYj/cYhLNixcnY/3GI/3GI/3GISBZMfptxiP9xiP9xiP9xOKrhuFUeiI/3GI/3GI/3GDo5QbbGvoj/cYiP9xiP9Lhcxno/9xiP9xiP9xiErQPGL8/3GI/3GI/3GIj/cYj/cYR1pMmluP9xiI/3GI/3GI/3FKNzxcjHGI/3GI/3GIj/cYj/cYhM8Sww7XGI/3GI/3GI/1CI0YeP9xiI/3GI/3GE7onCF2iP9xiP9xiP9xiP9xiExAvDv0cYj/cYj/cYj/cYiP9xiP9xiP9xiP9xiE15HChucYj/cYj/cYj/UKrRZY/3GI/3GI/3GI/3GI/00ULE69j/cYj/cYj/cYiP9xiP9xiP9xiEzxLDDtcYj/cYj/cYj/cYj/cV940YeP9xiP9xiP9xiP9QZtGpiI/3GI/3GI/3GI/3GI/3GI/3GIj/cYj/cYj/cYj/cYj/cYj/cYiP9xiP9xiP9xiP9xiP9xiP9xiI/3GI/3GI/3GISr4sZB2P9xiP9xiP9xiI/3GI/3GI/3FNeRw4bo/3GI/3GI/3GI/3GI/3GI/3GIhI0UyC6/9xiP9xiP9xiF680kOP9xiP9xiP9xiE15HChucYj/cYj/cYj/cYj/cYiP9KnTx2LI/3GI/3GI/3GI/3GIj/cYj/cYj/cYTN8cQg6P9xiP9xiP9xiDBGEbDJ7o/3GI/3GI/3GI/3GI/3GI/3GIj/cYj/cYj/cYj/cYj/cV800cuIj/cYj/cYj/cYj/cYj/cYj/cYiP9xhI0UyC64/3GI/3GI/3GIj/cYSL88hAyI/3GI/3GI/3GIj/cYhfVtCpcYj/cYj/cYj/cYiP9RRN+7cYj/cYj/cYj/cYj/cYiP9Kezx4TIj/cYj/cYj/cYj/cYiP9xiP9xiP9xiP9xiP9xiP9xiI/3GI/3GI/3GI/3GI/3GI/3FOExwuzv9xiP9xiP9xiP9xX1bRqYj/cYj/cYj/cYj/cYhLFCxevYj/cYj/cYiP9xiP9xiP9xiP9xiP9xTPEsQO2P9xiP9xiP9xiIRWXsuaGI/3GI/3GI/3GIg+8iGyDd6I/3GI/3GIj/cYj/ODthucSej/cYj/cYj/cYhHWkyaW4/3GI/3GI/3GI/3GI/3GIj/cYj/cYj/cYhN8Bww/oiP9xiP9xiP9xXt7SIY/3GIj/cYj/cYj/cYj/cYj/cYj/TpscNk6P9xiP9xiP9xiEXt7KEhcYj/cYj/cYiP9xiP9xiP9xiP9xRjlcrGr/cYj/cYj/cYhI0UyC64/3GI/3GI/3GISxQsXr2I/3GI/3GI/0l8THg7cYj/cYj/cYj/cUu+LEQdcYiP9xiP9xiP9xiP9xiP9xiP9xTN8cQg6I/3GI/3GIj/cYj/cYj/cYj/cYj/cYhFW1y6So/3GI/3GIhN8Bww/oj/cYj/cYj/cYiP9xiP9xiP9xiP9xiP9xiP9OvRw0Lv9xiP9xiP9xiI/3GIQ2b82ZCIj/cYj/cYj/cYj/cYj/cYj/cYiP9xiP9xiP9Kvzx0DP9xiP9xiI/3GEc4TJx7iP9xiP9xiI/3GI/0iwXJT6/3GIj/cYj/cYj/cYhD7vzBEHGI/3GI/3GI/3GIhGnkymG4j/cYj/cYiP9xTN8cQg6P9xiI/3GI/3GI/3GI/3GI/3GI/3GIj/cYhJFTx+rIj/cYj/cYj/cYhIvzyEDIj/cYj/cYj/cYj/cYj/cYRvRcoLqP9xiP9xiI/3GI/3GI/0rRTGLrcYj/cYiP9xiP9xiP9xiP9f3tIhiI/3GI/3GI/3Fe3tIhj/cYiP9xiP9xiP9xiP9xiP9xiP9xSBZMjpuP9xiP9xiP9xiEgWTH6bcYj/cYj/cYj/cYMkUBvrr+j/cYiP9xiP9xiEwMrE81/3GI/3GIj/cYj/cUl7PHhMj/cYj/cYj/cYiP9xiP9xSjc8XIxxiP9xiP9xiP9xiI/3GI/3GI/0vyPGDciP9xiP9xiP9xiI/3GI/3GI/3GI/3FM8SxA7Y/3GI/3GI/3GI/3GIj/cYj/cYj/SxU8bqyP9xiP9xiP9xiI/3GI/3GI/3GISPNMcMtxiI/3GI/3GI/3GISTc8fIyP9xiP9xiI/3GI/3GI/3FfeNGH/3GI/3GIj/cYhevNJD/3GI/3GI/3GIj/cYj/cYj/cYj/TL4sVB3/cYj/cYj/cYiP9xiP9xiP9xiP9xiP9xiP9xiI/3GI/08THC7O/3GI/3GIj/cYj/cYj/cYj/cYj/cYj/cYiP9xhe3tIh/3GI/3GI/3GIj/cYj/cYj/cYj/cYj/cYhMmxxGToj/cYj/cYj/cYiP9xiP9xiP9xiP9xiP9xiP9xiEy9HEQuj/cYj/cYiP9xiP9xiP9xiP9xiP9xiP9xiI/3GI/3GITVccKo5xiI/3GI/3GI/3FLvixEHXGI/3GI/3GI/3FfVtGpiP9xiP9xiP9xiP9xiP9xiI/3GI/3GI/3GI/3FNmxw2Tv9xiP9xiP9xiP9InkyWG4j/cYj/cYj/cYR3xMmDuP9xiP9xiP9xiF940IdxiP9xiP9xiP9xiP9xiEF/fPgIj/cYj/cYj/cYj/cUewXJT6/3GI/3GI/3GIj/Tr0cJC5xiP9xiI/3GI/3GEc4TJx7iP9xiI/3GI/3GI/3FI80yAy4/3GIj/cYj/cUu+LEQdcYj/cYj/cYj/cYj/cYiP9xiP9xiEkVPH6siP9xiP9xiP9xiI/3GI/3GI/zAlIbHq3o/3GI/3GI/3GI/3GEi/PIQMiI/3GI/3GI/3GI/3GI/3GITRMcPs6I/3GI/3GI/3GEwULD69cYj/cYj/cYiP9xiP9xiP9xiP9xiP9MnCxWPY/3GI/3GIj/cYj/cYj/cYj/cYj/SNJcktr/cYj/cYj/cYj/cUwULE69/3GI/3GIj/cYTL0cRC6P9xiI/3GI/3GISxQsXr2I/3GI/3GI/1Cq0WX/cYiP9xiP9xiEzxLDDtcYj/cYj/cYj/cYj/cYj/cYiP9P8Bwg/o/3GI/3GI/3GIj/cYj/cYj/cYj/cYj/cYj/cYiP9xiP9xiP9xhNmxwmTnGI/3GI/3GI/3GIQjt83EhxiP9xiP9xiP9xhEOmy8WXGI/3GIj/cYj/cYj/cYj/cYj/cYj/cV9W0amI/3GI/3GI/3GI/3GEHVjOKncYj/cYj/cYj/cYiP9GfVy4KoiP9xiP9xiEcWTJ6biP9xiI/3GI/3GI/0nzTIDLiP9xiI/3GI/3GF7e0iH/cYj/cYiP9xiEF/fPgI/3GI/3GIj/cYj/TzUcHK5xiP9xiI/3GI/3GI/3GI/1CI0YeP9xiI/3GI/3GIRzhMnHuP9xiI/3GI/3GI/3GErQPGL8j/cYj/cYj/cYhIDsyPE4j/cYj/cYj/cUjzTIDLj/cYiP9xiP9M6rxRVP9xiI/3GI/3GISJ08hiyI/3GI/3GIj/cYS8i8Q3RxiP9xiI/3GI/0rRTGLrcYj/cYj/cYiP9xiP9xiP9xhJezx4TP9xiP9xiI/3GI/3GEq+LGQdiP9xiP9xiP9xiP9xiI/3GI/3FLWCxafYj/cYj/cYj/cYj/cYj/cYiP9xiP9xiP9xiP9xiP9L8jxg3Ij/cYiP9xiP9xiP9xiP9xX1bRqY/3GIj/cYj/cYj/cYj/cYj/cYhI80yAy/9xiP9xiP9xiP9xiP9xiI/3GI/3GI/3GI/3GI/0ieTJYbiP9xiP9xiP9PExwuzo/3GI/3GI/3GI/3FAXowLF/9xiP9xiP9xiEI7fNxIcYj/cYj/cYj/cYhLeixIXXGIj/cYj/cYhfVtCpcYj/cYj/cYiP8y2rK/JU2P9xiP9xiP9xiF6a0mWI/3GI/3GI/3GIP/IhsA3ecYj/cYj/cYj/cYSZ08diz/cYj/cYj/cYj/cYj/cYj/SRZMjpuI/3GI/3GI/3GEgWTI6b/3GI/3GI/3GI/3GI/3GIj/cYSvI8YNz/cYj/cYj/cYj/QZKc9tZxiP9xiP9xiI/3GI/3GI/3GI/3GI/3GE7wHCD+/3GI/3GI/3GI/0L3jPCH/3GI/3GI/3GI/3GIj/cYj/cYj/cYj/cYj/cYhK0Dxi/P9xiI/3GI/3GI/1Ei0O3/cYj/cYj/cYiECzjAXHiP9xiP9xiI/3GI/3GI/3GI/3GI/1DM0UP/cYj/cYj/cU4THB7OcYiP9xiP9xiP9xiP9xiP9xiP9xiI/3FNVxw6jo/3GI/3GIj/cYj/cYj/cYj/cYSL88hAyIj/cYj/cYj/cYj/cYj/cYj/cYiP9xhHfEyYO/9xiP9xiI/3GI/3GE+knBW2/3GI/3GI/3GIX1bQqXGIj/cYj/cYj/cYSNFMguuP9xiI/3GI/3GI/3GEmdPGYscYj/cYiP9xiP9xiP9xiP9NNixMnf9xiP9xiP9xiESxbMTpiP9xiI/3GI/3GI/3GI/3GEg4THx7cYj/cYj/cYj/cUl7PHhMj/cYiP9xiP9xiP9xiP9xiP9xiP9xTPEsQO2P9xiP9xiI/3GEQ6bLxZcYj/cYj/cYj/cYj/cYiP9xiP9xiP9xiP9xiP9xiP9xhHfEyYO4/3GI/3GI/3GIj/cYSzYsXJ2I/3GI/3GI/3GI/3GI/3GI/3GIhK8jxQ3HGI/3GI/3GI/3FfVtGpj/cYiP9xiP9xhI0UyC64/3GI/3GIj/cYj/cYj/cYhK8jxQ3HGI/3GI/3GIj/cYj/cYj/TVgsOn1xiP9xiP9xiP9xiP9xiI/3GI/3GI/3GI/3GI/3GI/3GITL0cRC6P9xiP9xiI/3GI/3GI/3GI/0s3PGyM/3GI/3GIj/cYj/cYRvRcoLqP9xiP9xiP9xhJNzx8jIj/cYj/cYiP9xiP9xiP9xiP9xiEjRTILrj/cYj/cYj/cYhevNJD/3GIj/cYj/cYX1bRqf9xiP9xiP9xiI/3GI/3GI/3GI/3GISvI8UNxxiP9xiI/3GI/3GI/3GI/3GI/3GI/3GIj/cYj/cYj/cYj/cYj/TTYsTJ3/cYj/cYj/cYiP9f3tIhiP9xiP9xiP9Q7tAhcYj/cYj/cYj/cYj/cYiP9xiP9xiP9xiP9K0Uxi63GIj/cYj/cYj/cYTZscJk5xiP9xiP9xiP9xiP9xhe3tIhj/cYj/cYj/cYhIvzyEDIj/cYj/cYj/cYRvRcoLqP9xiP9xiP9xiEjRTILrj/cYj/cYj/cYhFOVy8aoj/cYj/cYj/cYTN8cQg6P9xiP9xiP9xUCLQ7f9xiP9xiP9xiP9PVxwajnGI/3GI/3GI/3FNmxw2Tv9xiP9xiP9xiP9xiP9xiEc4TJx7iP9xiP9xiP9xiI/3GIXxLR7Y/3GI/3GI/3GEzxLEDt/3GI/3GI/3GIj/cYj/cYj/cYj/cYhM8Sww7XGI/3GI/3GI/3GIj/cYj/cYj/cYj/THosWF2I/3GI/3GI/3GIj/cYj/cYj/cYSL88hAyI/3GIj/cYj/cUeeTJYb/3GIj/cYj/cYhI80xwy3GI/3GIj/cYj/cYj/RJB81viI/3GI/3GIhI0UyC6/9xiP9xiP9xiEfK3JNS/3GI/3GI/3GI/0vyPGDciP9xiP9xiI/3GI/3GI/3GI/3FJezx4TI/3GIj/cYj/cYj/cYhevNJD/3GIj/cYj/cYhNNRw8rv9xiI/3GI/3GI/3GI/3GI/3GI/1Fm35lxiP9xiP9xiP9xiEAajA9X/3GI/3GI/3GI/3GIj/cYj/cYj/cYj/cYj/cUt6LFhdj/cYj/cYiP9xSVk8emyI/3GI/3GI/3GI/3GIhG9FyQunGI/3GIj/cYj/cYj/cYj/cYj/cYj/cYiP9xhM3xxCDv9xiI/3GI/3GI/3GITfAcMP6Ij/cYj/cYj/cYTXkcOG7/cYj/cYj/cYj/cYj/Sr88dAyP9xiP9xiP9xTTUcPK6Ij/cYj/cYj/cYj/cYj/USLQ7f9xiI/3GI/3GI/3GIXprSZY/3GIj/cYj/cYj/cYhNExw+zoj/cYj/cYj/cYj/UUTfu3GI/3GIj/cYj/cYj/cYhIvzyEDI/3GIj/cYj/cYj/cYj/TxMcLs6P9xiP9xiP9xiP9NWCw6fXGI/3GI/3GI/3GIj/cYj/Tr0cJC5xiI/3GI/3GI/3GI/3GI/3GI/3GIj/cYj/THosWF2I/3GI/3GI/3GF940IdxiI/3GI/3GI/3GI/3Fe3tIhiP9xiP9xiP9xiP9xiP9xiP9xiI/3FLNixcnYiP9xiP9xiP9JFkyOm4/3GIj/cYj/cV7e0iGP9xiP9xiI/3GI/06bHDZO/3GIj/cYj/cV940Yf/cYj/cYj/cYRvRcoLqP9xiP9xiI/3GI/3FJezx4TI/3GI/3GI/3GIhHOEyce4/3GI/3GI/3GIj/cYhJNzx8jI/3GI/3GI/3GI/3GIj/cYj/cYj/TJwsVj2P9xiP9xiP9xiP9xiI/3GI/3GI/3GISVk8emz/cYj/cYiP9xiP9xTk+cKwb/cYj/cYj/cYj/NdaBvCl+j/cYj/cYj/cT8VIbHq3v9xiP9xiP9xiP9xiI/3GI/0UYbM55iP9xiP9xiP9xhDzPzTMI/3GI/3GIj/cYj/cYR1pMmluP9xiI/3GI/3GI/3FfVtGpj/cYj/cYiP9xiEaeTKYbiP9xiI/3GI/3GI/3GI/3GI/3GI/3GIj/cYj/cYj/cYj/cYSL88hAyIj/cYj/cYj/cYj/cYhJNzx8jI/3GIj/cYj/cYj/cYj/cUt6LFhdj/cYj/cYj/cYiP9xiP9xiP9xiP9xhJnTxmLHGIj/cYj/cYj/cYj/StFMYutxiI/3GI/3GI/3GI/3GISpwsZj2I/3GI/3GIj/cYj/cYj/cYSTc8fIyI/3GI/3GIj/cYj/cYj/cYj/SJ5MlhuI/3GI/3GI/3GIOpSDtWt8cYj/cYiP9xiP9xiP9xiP8x4CG/H95xiP9xiP9xiP9xRmXsqaGP9xiP9xiP9xiP9xiP9xiP9xiITMesQ4WI/3GI/3GI/3GEumvFWUj/cYj/cYj/cYj/NeASvB/tiI/3GI/3GI/3GISPNMcMtxiI/3GI/3GI/3FHWkyaW4iP9xiP9xhIvzyEDIj/cYj/cYiET1bMCp/3GI/3GI/3GIOdiDtyd8j/cYj/cYiP9xiP9xRDpszFn/cYj/cYj/cUt6LFhdj/cYj/cYiP9xSDhMfHtxiP9xiP9xiI/3GIRO3swSGI/3GIj/cYj/cYXt7SIf9xiP9xiI/3GI/08THC7O/3GI/3GIj/cYj/cYTk+cGwZxiP9xiP9xiDcwo7jPXHGI/3GI/3GI/0x6LFhdiP9xiI/3GI/3GIOKrhuFUe/3GI/3GIj/cYj/S/I8YNyI/3GI/3GI/3GI/3GIj/StFMYutxiP9xiP9xiP9IsFyU+o/3GI/3GI/3GIj/SJ5MlhuP9xiP9xiI/3GEFdfPooiP9xiP9xiI/09hrCnl/3GI/3GI/3GI/0+DrBfFcYiP9xiP9xiP9Lp8xVg3GI/3GI/3GI/0q/PHQMj/cYj/cYj/cUewXJT6/3GI/3GI/3GI/3FLnCxWPf9xiP9xiP9xiI/3FLhLxXtIj/cYj/cYiP9xPb8hs0DeiI/3GI/3GI/3GI/3GI/3FJ0Uxi63GI/3GI/3GI/3GIRrBcpPqI/3GI/3GI/3GI/07HrDOFiP9xiP9xiP9LNzxsjP9xiP9xiI/3GIRp5MphuI/3GIj/cYj/cYSL88hAyI/3GI/3GIj/cYj/cYj/cYj/S/I8YNyI/3GI/3GIj/cYj/cYj/cYj/cUmdPHYs/3GIj/cYj/cYj/cYj/cYj/cYj/TVgsOn1xiP9xiI/3GI/3GI/3GI/3GITPEsMO1xiP9xiP9xiP9xiI/3GI/3GI/0qdPHYsj/cYj/cYiP9xiP9xiP9xiP9xiP9QqtFlj/cYj/cYj/cYhfEtHtj/cYj/cYiP9xiP9xiP9xiEt6LEhdcYj/cYj/cYj/cYiP9xiP9xiP9xiP9xiP9xiP9xX5rRZf9xiP9xiP9xiP9xXzTRy4iP9xiP9xiP9xiP9xiP9xiP9xiI/3GI/002LEyd/3GI/3GI/3GI/3GI/3GI/3GIj/cYhLeixIXXGI/3GI/3GI/3GI/3GI/3GIj/cYj/cYj/cYj/cYj/cYj/cYiP9xiP9xiP9xiP9xiP9xiP9xiF7e0iH/cYj/cYj/cYj/cYiP9xiP9xiP9xiP9xiP9xiP9xiI/3GI/3GI/3GI/3GI/3GI/3GIj/cYj/cYj/cYj/cYj/cYj/cYiP9RItDt/3GI/3GI/3GI/3GI/3GIj/UUTfu3GI/3GI/3GI/3GF680kOI/3GI/3GI/3GI/3GI/3GIj/cYj/cYj/cUt6LFhdj/cYj/cYj/cYj/cYiEcWTJ6biP9xiP9xiP9xiI/3GI/3GI/3GEt6LFhd/3GI/3GI/3GI/3GIj/cYj/cYj/cYj/cYj/TRQsTr2P9xiP9xiP9xiI/3GI/3GI/3GIStA8Yvz/cYj/cYj/cYiP9xiP9xiP9xiP9xS74sRB1xiP9xiP9xiI/3GI/3GI/3GI/3GISRU8fqyI/3GIj/cYj/cYj/cYj/cYj/cYj/cYhLWCxaff9xiI/3GI/3GI/3GI/3GISTc8fIyP9xiI/3GI/3GI/3GI/3GI/3GI/3GEtYLFp9j/cYiP9xiP9xiP9xiP9xiP9MvixUHf9xiP9xiI/3GI/3GI/3GI/3GI/3GI/3GIj/TpscNk7/cYj/cYiP9xiP9xiP9xiP9xiP9NNixMnf9xiP9xiP9xiI/3GI/3GI/3GI/3GI/3GISr4sZB2P9xiI/3GI/3GI/3GI/0ycLFY9j/cYj/cYj/cYiP9xiP9xiP9xiP9xTN8cQg6I/3GI/3GI/3GI/3FKNzxsjP9xiP9xiP9xiP9xiP9I0lyS2v9xiP9xiP9xiP9xhJWTx6bIj/cYj/cYj/cYj/cYj/cYSZ08diz/cYj/cYj/cYj/cYj/cYiEidPIYsiP9xiP9xiP9xiP9xiI/3FJWTx6bIj/cYj/cYj/cYj/cYiP9xiF8S0e2P9xiP9xiP9xiP9OeRw4boj/cYj/cYj/cYiP9xiP9xiP9xiP9xiP9xiP9xiI/3GI/3GI/3GI/3GI/3GI/3GIj/cYj/cYj/cYj/cYj/cYj/cYiP9xiP9xiF540oeI/3GI/3GIj/cYj/cYX1bRqf9xiP9xiP9xiI/3GI/3GI/3GI/3GI/3GI/3GIj/cYj/cYj/cYhKvixkHY/3GI/3GI/3GIj/cYj/cYj/cYj/cYj/cYhfNNHLj/cYj/cYj/cYj/cYj/cYj/cYiP9xiP9xiP9QZtGpiP9xiP9xiI/3GF7e0iH/cYj/cYj/cYiP9xiP9xX1bRqY/3GI/3GI/3GIXprSZYj/cYj/cYj/cYj/cYiP9xiP9xiP9xiP9xiP9xiP9Q7tAhcYj/cYj/cYj/cYj/cYiP9xiP9xiP9xiP9xiP9xiP9RRNDL/3GI/3GI/3GI/3GI/3GI/3GIj/cYj/cYj/cYj/cYXrzSQ4j/cYj/cYj/cYj/cYj/cYj/cYiP9xiP9xiP9xSvI8YNyP9xiP9xiP9xiI/3GI/3GI/3GI/3GISzYsXJ2P9xiP9xiP9xiI/3GI/3GI/0sVPG6sj/cYj/cYj/cYiP9xiP9xhKL7xtBI/3GI/3GI/3GI/3GI/0q/PHQMj/cYj/cYj/cYj/SfNMgMuIj/cYj/cYj/RzlcrGqP9xiP9xiP9xiP9QZtGpiI/3GI/3GI/3GI/3GIRzhMnHuI/3GI/3GI/3GIQtR84riI/3GI/3GI/3FKL7xtBIj/cYj/cYj/cYj/Rar8xVD/cYj/cYj/cYiP9OVxw6joj/cYj/cYiP9xiP9xiP9xQjt87Ej/cYiP9xiP9xiP9QiNGHj/cYj/cYiP9xTZscJk5xiP9xiI/3GI/3GI/3GI/3GI/3FLvixEHXGI/3GIj/cYj/cYj/cYj/UGbRqYj/cYiP9xiP9xTZscJk5xiI/3GI/3GI/3GF8S0e2I/3GI/3GIj/cUwULD69cYiP9xiP9xiP9xiP9IsFyU+o/3GI/3GI/3GI/0kWTI6biP9xiP9xiP9xiP9xhHsFyE+nGI/3GI/3GI/3GIj/OJOCuWx9iP9xiP9xiP9xiEzprEFliP9xiP9xiP9xiEOQfMb4cYiP9xiP9xiEcWTJ6biP9xiI/3GI/3GI/3GI/3FI0UyC64iP9xiP9xiP9xiP9xiErQPGL8/3GI/3GIj/cYj/cUV9XLgqiP9xiP9xiP9M0DxC/HGI/3GI/3GIj/cUmnzHWDiP9xiP9xiP9xhKFTxerHGI/3GI/3GIj/cYj/cYj/cUYXXK6Kj/cYj/cYj/cYhLeixIXXGI/3GI/3GIhJezxoTHGI/3GI/3GI/3GI/3FL6rxRVP9xiP9xiP9xg47uG4ER7/cYj/cYj/cYj/cYiP9NQLxL9I/3GI/3GI/3GIj/cYj/cYR3xMmDv/cYiP9xiP9xiP9xiEkVPH6siP9xiP9xiI/3GI/3GI/3GIRzhMnHuI/3GI/3GI/3GI/3GI/3GI/3GIj/TxMcLs7/cYj/cYj/cYiP9xiF7e0SFxiP9xiP9xiI/0/wHCD+j/cYj/cYj/cYiD96EbGF7oj/cYj/cYj/cU4THC7O/3GI/3GI/3GI/3FH0lyC2nGI/3GI/3GIj/TxMcLs7/cYj/cYj/cYiP9xiP9xiP9xiP9xS3osWF2P9xiP9xiP9xiI/3GI/3GI/3GI/3GI/3GISNFMguuP9xiP9xiP9xiP9xiP9MnCxWPY/3GIj/cYj/cYj/cYj/cYj/cYj/RtNsssn/cYiP9xiP9xhevNJDj/cYj/cYiP9xiP9xSPNMgMuP9xiP9xiI/3GI/3GI/3GEt6LFhd/3GI/3GI/3GI/3GIj/cYj/cYj/cYj/cYj/cYj/UWbfmXGI/3GI/3GITRMcPs6I/3GI/3GI/3GI/3GF6a0mWIj/cYj/cYj/cYj/cU41HByucYj/cYj/cYj/cYSTc8fIyI/3GIj/cYj/cYj/cYj/cYj/cYj/Sr88dAyP9xiP9xiP9xiP9xSDhMjHv/cYj/cYj/cYj/SvNMYMtxiP9xiP9xiP9xiP9xiP9xiEi/PIQMiP9xiP9xiP9xiP9xiEt6LEhdcYiP9xiP9xiP9xiP9xiP9xiP9xiI/3FKNzxcjHGI/3GI/3GI/3GI/3GIj/cYj/SJ5MlhuP9xiI/3GI/3GI/3FJWTx6bIj/cYj/cYiP9xiP9xhLWCxafY/3GI/3GI/3GI/3GI/3GIj/cYj/cYj/cYTN8cQg6P9xiP9xiP9xiP9xiP9xiI/3GI/3GI/3GF940IdxiP9xiI/3GI/3GI/3GI/3GI/3GI/3GIj/cYj/cYj/cU15HDhuj/cYj/cYj/cYj/cYj/cYj/cYiP9xiP9xiP9xiP9xX1bRqY/3GIj/cYj/cYj/cYj/cYj/cYj/cYiP9xiP9xiP9xiP9xiP9xiP9xiI/3GI/3GI/3GI/3GI/3FfNNHLiI/3GI/3GI/3GI/3GI/3GI/3GIj/cYj/cYj/cYj/cYj/cYj/cYiP9xiP9xiE3wHDD+iP9xiI/3GI/3GI/3GI/3GI/3GI/3GIj/cYj/cYj/cYj/cYXrzSQ4j/cYj/cYj/cYj/cYj/cYj/cYiP9xiP9xiP9xiP9xXt7SIYj/cYj/cYj/cYj/cYj/cYj/cYiP9xiP9xiP9xiP9xhO8Bwg/v9xiP9xiP9xiP9xiP9xSjc8XIxxiI/3GI/3GI/3GI/3GI/3GI/0tZPGps/3GI/3GI/3GI/3GI/3GIO11StaKtj/cYj/cYj/cYj/cYiP9xiP9xiP9xiEy9HEQuj/cYj/cYj/cYj/cYj/cYiP9xiP9xiErQPGL8/3GI/3GI/3GI/3GIj/cYj/cYj/cU29HCQucYj/cYj/cYj/cYj/cYj/cYiP9xiP9QzNBDcYj/cYj/cYiP9xiP9xiP9xiP9xiP9xiP9xiITfAcMP6I/3GI/3GI/3GIj/cYj/cYj/cYj/cYj/cYj/cYiP9xhfeNCHcYj/cYj/cYj/cYiP9xX5rQZXGI/3GI/3GI/3GIj/cYj/UUTfu3GI/3GI/3GI/3GEN+bNgZiP9xiP9xiP9xiP9InkyWG4j/cYj/cYj/cYj/cYiP9xiP9xiEcWTJ6biP9xiI/3GI/3GI/0mo3HVycYj/cYj/cYiP9xiP9QiNGHj/cYj/cYj/cYiP9xiEs2LFydj/cYj/cYj/cYSNFMguuP9xiI/3GI/3GIRxZMnpuI/3GIj/cYj/cYj/cTKrAb1U/nGI/3GI/3GIj/cYj/cYj/cYj/cYj/TJwsVj2P9xiP9xiI/3GI/3GI/3GI/3GEl7PHhM/3GIj/cYj/cYj/cUwurE0Vj/cYiP9xiP9xiDo5QbbGvo/3GI/3GIj/cUd8TJg7j/cYj/cYiP9xiP9xiEi/PIQMj/cYj/cYiP9xR55Mlhv/cYj/cYiP9xiP9xhe3tIh/3GI/3GIj/cYj/cYg6s2K2TJ2I/3GI/3GI/3GITRMcPs6I/3GI/3GI/3GEGRjPbnj/cYj/cYj/cYj/cYSPNMgMuP9xiP9xiP9xiP9HW1yqSv9xiP9xiP9xiP9xiI/3GI/3GEwULD69cYj/cYj/cYj/cYj/cYj/cYiP9xiP9xhLnCxGPXGI/3GI/3GI/3GI/3GIj/cYj/cYj/Tt8cIg5xiP9xiP9xiP9xiP9xiP9xiI/3GEi/PIQMiP9xiP9xiP9xiI/3GI/3GITTUcPK7/cYiP9xiP9xiP9xiP9xiP9xiP9xMpORvmxuiP9xiP9xiI/0mG3IeS/3GI/3GI/3GISNFMguuP9xiP9xiP9xhNExw+zoiP9xiP9xiP9xiP9xhJnTxmLHGIj/cYj/cYj/THosWF2I/3GI/3GI/3GEeeTJYb/3GI/3GI/3GI/3GEg4THx7cYj/cYj/cYj/cUhaTHpbcYj/cYj/cYj/Sp08diyI/3GI/3GI/3GE4THB7OcYj/cYj/cYj/cYPoWxsnpOiP9xiP9xiP9xiEk3PHyMj/cYj/cYiP9xhevNJDj/cYj/cYj/cYiP9xiP9PNRwcrnGI/3GIj/cYj/cV800cuI/3GI/3GI/3GIj/cYj/cYhemtJlj/cYj/cYiP9xTZscJk5xiP9xiI/3GI/0NdfOoo/3GI/3GIj/cYTPEsMO1xiI/3GI/3GI/1Cq0WX/cYj/cYiP9xiEsULF69iP9xiP9xiP9xiF6a0mWP9xiI/3GI/3Fe3tIhj/cYj/cYiP9xiP9xiP9xSPNMgMuP9xiI/3GI/3GI/3GI/3GI/1Cq0WWP9xiP9xiP9xg6W0G2pL6P9xiI/3GI/3GISxQsXr2I/3GI/3GI/3GI/3FMhLw3tHGI/3GI/3GI/3E+DrGx8U5xiP9xiP9xiP9xiP9xRPVswKmIj/cYj/cYj/TRQsTr2P9xiP9xiP9xiEA8jPw3cYj/cYj/cYj/cYTL0cRC6I/3GI/3GIj/cYTVccOo7/cYj/cYiP9xiP9xiP9xiD4VIbLq3oj/cYj/cYj/cUvqvFFU/3GI/3GI/3GI/3GEvqvEFUcYj/cYj/cYj/cUsNvE8kcYj/cYj/cYiP9xiEt6LEhdcYj/cYj/cYj/cYj/cYj/cYiP9xiEovvF0EcYiP9xiP9xiP9Kvzx0DP9xiP9xiI/3GITAysTzX/cYj/cYj/cYiEcWTJ6biP9xiP9xiP9xiEoVPF6scYj/cYj/cYj/cYj/cYj/cUjzTIDLiP9xiP9xiP9xiP9Kvzx0DI/3GI/3GI/3FJvzxkDHGIj/cYj/cYgycZG+jm6P9xiP9xiP9xiP9xiP9xhKFTxerHGIj/cYj/cYj/cYj/cYj/cYj/cYiP9xhMmxxGToj/cYiP9xiP9xiP9xiP9xiP9xiP9xiI/3FLNixcnYiP9xiP9xiP9xiP9xiP9xiP9xiEzxLDDtcYj/cYiP9xiP9xiP9xiP9xiP9xiP9xiI/3GI/3FMFCxOvf9xiP9xiP9xiP9xiP9xiP9xiI/05XHDqOiP9xiP9xiI/3GI/3GI/3GI/3GI/3GI/3GIj/cU1XHDqOj/cYj/cYiP9xiP9xiP9xiP9xiP9xiP9xiIS1gsSn1xiI/3GI/3GI/3GI/3GI/3GISZ08ZixxiP9xiP9xiP9xiP9xiP9xiF800cuP9xiP9xiP9xiF8S0e2P9xiI/3GI/3GI/3GI/3GI/3GI/3GIj/cUtYLFp9iP9xiP9xiP9xiP9xiP9xhJNzx8jIiP9xiP9xiP9xiP9xiP9xiP9xiI/3GI/3GI/3FLWCxafYj/cYj/cYj/cYj/QZKc9tZxiP9xiI/3GI/3GIS3osSF1xiP9xiP9xiP9xiP9xiI/3GI/3GI/3GISTc8fIyP9xiP9xiI/3GEeeTIYbcYj/cYiP9xiP9xiP9xiP9xiP9xiP9xiISzYsXJ3/cYiP9xiP9xiP9xiP9xiP9xiP9xiISRU8fqyI/3GI/3GI/3GI/3GI/3GIj/cUoVPG6s/3GI/3GI/3GI/3GI/3GElZPHpsiP9xiP9xiP9xiP9xiP9xiIR3xMiDtxiP9xiP9xiI/3FHqNyVcoj/cYj/cYj/cYj/UUTQy/9xiP9xiP9xiP9LWTxabHGI/3GIj/cYTvAcEP5xiP9xiP9xiI/0vyPGDciP9xiP9xiP9xiEU5XLxqiP9xiP9xiP9xhLNixcnYj/cYiP9xiP9xiP9xiP9xhK0Dxi/I/3GI/3GIj/cUeeTJYb/3GI/3GIj/cYSBZMfptxiP9xiP9xiIXprSZY/3GI/3GI/3GITJscRk6I/3GI/3GI/3FfvNBDcYj/cYj/cYj/cYj/Sr88dAyP9xiP9xiP9xiEgWTH6bcYj/cYj/cYj/cYj/cYj/cUg4TIx7/3GI/3GI/3GI/3GIj/S1k8WmxxiP9xiP9xiP9xiP9xiI/3GEjRTILrj/cYj/cYj/cYiEjzTHDLcYj/cYj/cYj/TVgsOn1xiP9xiI/3GI/3GI/3GEc4TJx7iI/3GI/3GI/3GI/3GEtYLFp9j/cYj/cYj/cYiP9xiP9xiP9xiP9xiP9xhJWTx6bIj/cYj/cYj/cYj/cUm/PGQMcYiP9xiP9xiP9xiP9xiP9AtJwVtoj/cYj/cYiP9xiP9xiP9xiP9xiP9xiEi/PIQMiP9xiP9xiP9xiP9xiP9xhMFCw+vXGI/3GIj/cYj/cYj/cYj/cYSvI8YNz/cYj/cYiP9xiP9xiP9xiP9xhFW1y6Soj/cYj/cYj/cYhO6Jwhdoj/cYj/cYj/cYhM8Sww7XGI/3GI/3GI/3FONRwcrnGI/3GI/3GI/3GI/3GIj/cYj/cYj/cYj/cYj/cYX5rQZXGI/3GI/3GI/3GI/3GI/3GIj/cYj/cYj/cYj/cUm/PGQMcYiP9xiP9xiP9LWTxabHGI/3GI/3GIj/cYj/cYhGF1yeinGI/3GI/3GISpwsZj2I/3GI/3GI/3GIMe8BvxD+/3GI/3GI/3GISi+8bQT/cYj/cYj/cYj/cYiP9xiEjRTILr/3GI/3GI/3GIj/cYhK8jxQ3HGI/3GI/3GI/3GI/3GIj/cYj/cYRzhMnHuI/3GIj/cYj/cYhN8Bww/oj/cYiP9xiP9xiEc4TJx7j/cYiP9xiP9xiP9xiP9xiP9xiP9xiISJ08hiyI/3GI/3GI/3GIQvZ84JiP9xiP9xiP9xS3osWF2P9xiP9xiP9xiI/3GI/3GI/3GIS1gsWn3/cYj/cYj/cYj/cYiP9xiP9xiP9xiP9MeixYXYj/cYj/cYj/cYSXs8eEyP9xiP9xiP9xhG0lyi2oj/cYj/cYj/cYj/cYhG0lyi2o/3GI/3GIj/cYhK8jxQ3HGI/3GI/3GI/3FMhLw3tHGI/3GI/3GI/0js3JEyiP9xiP9xiP9xX3jRh/9xiP9xiI/3GI/0h8TJg7iP9xiI/3GI/3GI/3FevNJDiP9xiI/3GI/3GI/3FQIt/dcYj/cYj/cYiP9xiP9xiP9xiP9xiP9xiP9xiI/3GI/3GF6a0mWI/3GI/3GIj/cYj/cYj/TxMcLs7/cYiP9xiP9xiP9xiF800cv/cYj/cYiP9xiP9xiP9xiP9xiP9xiP9xiI/3GI/3GI/08THC7O/3GIj/cYj/cYhevNJD/3GI/3GIj/cYhNNRw8rv9xiP9xiI/3GF940IdxiP9xiP9xiP9xiI/3GI/3GI/3GI/1Ei0O3/cYj/cYiP9xiF540oeI/3GI/3GI/3GIj/cYj/cYTvAcEP5xiP9xiI/3GI/3GI/3GI/3GI/3GI/3GIj/cUzxLEDt/3GIj/cYj/cYhevNJD/3GI/3GIj/cYj/TlccOo6I/3GIj/cYj/cV800cuI/3GI/3GI/3GISuq8YVSI/3GI/3GIj/cYj/cUwULE69/3GI/3GI/3GI/3GI/3GI/3GIj/cYj/cYj/cYT2CcGfaI/3GI/3GI/3GI/3GIj/cYj/cYTBQsPr1xiP9xiP9xiP9xiP9xiP9xiI/3GI/0vyPGDciP9xiP9xiP9xiP9xiI/3GI/3GI/3GE01HDyuiP9xiP9xiP9xiP9xiP9xiP9xiI/3GI/3GI/3GI/3FevNJDiI/3GI/3GI/3GI/3GI/3GI/3GIj/cYj/cYj/Tr0cNC7/cYj/cYj/cYj/cYj/cYj/cYiP9xiP9xiP9xiP9xiP9xiP9xiI/3GI/3GI/3GI/3GI/3GI/3GIj/cYj/cYj/cYj/cYj/cYj/cYiP9xiP9xiP9xiP9xiP9xiP9xiI/3GI/3GI/3GI/3GI/3GI/3GIj/cYj/cYj/cYj/cYj/cYj/cYiP9xiP9xiF540oeI/3GI/3GIj/cYj/cYj/cYj/cYj/cYj/cYiP9xiP9xiP9O3xwiDnGI/3GI/3GI/3GI/3GI/3GIj/cYj/cYj/TlccOo6Ij/cYj/cYj/cYj/cYj/cYj/cYiP9xiP9xiP9xiP9OeRw4boj/cYj/cYj/cYj/cYj/cYiP9xiP9xiP9xiP9xXrzSQ4iP9xiP9xiP9xiP9xiP9xiP9xiI/3GI/3GI/3FNNRw8roiP9xiP9xiP9xiP9xiP9xiP9xiI/3GI/3GI/3GF6a0mWI/3GIj/cYj/cYj/cYj/cYj/cYj/cYiP9xhLWCxafY/3GI/3GI/3GI/3GI/3GI/3GIj/cYj/cYTPEsQO3/cYj/cYj/cYj/cYj/cYj/cYiP9MeixYXYj/cYj/cYj/cYj/cYj/cYj/cYStA8YvyI/3GI/3GI/3GI/3GI/3GI/3GIhK0Dxi/P9xiP9xiP9xiP9xiP9xiP9xiEqcLGY9iI/3GI/3GI/3GI/3GI/3GI/3FLvixEHXGIj/cYj/cYj/cYj/cYj/cYj/cYiP9xhLFCxevYiP9xiP9xiP9xiP9xiP9xiP9xiEoVPF6scYj/cYj/cYj/cYj/cYj/cYiP9xS1gsWn2I/3GI/3GI/3GI/3GI/3GI/3GIj/cYj/TTYsTJ3/cYj/cYj/cYj/cYj/cYj/cYiEp6LGhdiI/3GI/3GI/3GI/3GI/3GI/3GIj/cUt6LFhdj/cYj/cYj/cYj/cYj/cYj/cYiP9xhLWCxafY/3GI/3GI/3GI/3GI/3GI/3GIj/cYj/cYj/cYj/cYhNeRwobnGI/3GI/3GI/3GI/3FKFTxurI/3GI/3GI/3FNVxw6joj/cYj/cYj/cYTBQsPr1xiP9xiP9xiP9xiP9xiI/3GI/0p7PHhMiP9xiP9xiP9xiI/3GI/3FevNJDiP9xiP9xiI/3GIXt7RIXGI/3GI/3GIj/cYj/SfNMgMuI/3GI/3GIj/cYj/cYRzhMnHuI/3GIj/cYhI0UyC6/9xiP9xiP9xiEc4TJx7iP9xiP9xiP9xiDkYUbbnrnGI/3GI/3GIRrBcpPqI/3GI/3GIj/X97SIYj/cYj/cYj/cYSPNMgMuP9xiP9xiP9xiP9xiI/3GI/0zqvFFU/3GIj/cYj/cYhHytyDUnGI/3GI/3GIj/cYTTUcPK6P9xiP9xiI/3GI/3GI/3GI/0U6bMxZj/cYj/cYiP9xhNVxw6jv9xiP9xiI/3GIP9AhsC/ecYj/cYiP9xiEbSXKLa/3GIj/cYj/cYS8i8Q3RxiI/3GI/3GISVk8emz/cYj/cYj/cYiP9xiP9xR7BchPpxiI/3GI/3GEk3PHyMiP9xiP9xiP9xg/8iGxDd7/cYj/cYj/cYiP9xiP9xhIvzyEDIj/cYj/cYiP9xiP9xiP9LWTxabHGI/3GI/3GIj/cYj/cYSPNMgMv/cYj/cYiP9xiP8yJBG/2+7/cYj/cYj/cYiP9xiP9xiP9xiP9JOEyMe4/3GI/3GI/3GITTUcPK6P9xiP9xiP9xiP9xiP9xiP9xiI/3GI/3GI/3GISTc8fIyP9xiP9xiI/3GI/3GI/3GISJ08hiyI/3GIj/cYj/cYj/cUjRTILriP9xiI/3GI/3GI/3GEmdPGYscYj/cYiP9xiP9xiP9xSDhMfHtxiI/3GI/3GIR1pMmlv/cYiP9xiP9xiD7yIbIN3oiP9xiP9xiP9xiP8+ZMGzmz6P9xiP9xiP9xiP9xSPNMgMuI/3GI/3GI/3GI/3GI/zaSgbptfnGI/3GI/3GI/3GI/3GIj/cYj/cYj/SfNMgMuI/3GIj/cYj/cYj/cUu+LEQdcYj/cYj/cYj/cYiP9xiP9xiP9xiP9xS74sRB1xiP9xiP9xiI/3GI/3GI/3GITTUcPK6P9xiP9xiP9xiF6a0mWP9xiI/3GI/3GI/3GElZPHpsj/cYj/cYiP9xhG9Fyguv9xiI/3GI/3GI/3FK8jxg3I/3GI/3GI/3GIhJQcx744j/cYiP9xiP9xiF6a0mWP9xiP9xiI/3GEtYLFp9j/cYj/cYj/cYj/cYj/cYj/cYiP9LWTxabHGI/3GI/3GI/3FLeixYXY/3GI/3GIj/cYg4quG4VR7/cYj/cYj/cYiEkVPH6siP9xiP9xiP9xiP9xiP9xiI/3GI/zwRtbXuSoj/cYiP9xiEaeTKYbiP9xiI/3GI/3GEV9XLgqj/cYj/cYj/cYj/cU3HrDOFj/cYj/cYj/cYj/Sp08diyP9xiI/3GI/0FwnAn2/3GI/3GI/3GI/3GI/3GI/3GE3HrDOF/3GI/3GI/3GI/3GI/3GIj/cYj/cYj/cYTN8cQg6P9xiP9xiP9xiP9xiP9xiI/3GI/3FMNiw8nXGI/3GI/3GI/3GI/3GI/3GIj/cYhJNzx8jI/3GI/3GI/3GI/3GIj/cYj/cYj/cUwULE69/3GI/3GI/3GI/3GI/3GIj/cYj/Szc8bIz/cYj/cYj/cYj/cYiP9xiP9xiP9xhLNixcnYj/cYj/cYj/cYj/cYiP9xiP9xiP9xiP9NWCw6fXGI/3GI/3GI/3GIj/cYj/cYhJFTx+rIj/cYj/cYj/cYiP9xiP9xiP9xiP9xiP9N8SxA7Yj/cYj/cYj/cYiP9xiP9xiP9xSVk8emyI/3GI/3GIj/cYj/cYj/cYj/cUryPGDcj/cYj/cYiP9xiP9xiP9xiP9xiP9xTBQsTr3/cYj/cYj/cYiP9xiP9xiP9xiP9xShU8bqz/cYj/cYiP9xiP9xhIvzyEDIj/cYj/cYiP9xiP9xiP9xiP9xShU8bqz/cYj/cYiP9xiP9xiF540oeI/3GI/3GIhMvRxELv9xiP9xiI/3GI/3GI/3FLvixEHXGI/3GI/3GI/3GIj/cYj/cYhJWTx6bP9xiP9xiP9xiI/3GI/0p7PHhMiP9xiP9xiP9xiI/3GI/3GI/0s3PGyM/3GI/3GI/3GIj/cYj/cYj/cYj/cYj/cYj/cU41HByucYj/cYj/cYj/cYiP9xiP9xiP9xiP9xiP9xiP9OeRw4boj/cYj/cYj/cYiP9xiP9xhLeixYXf9xiP9xiP9xiP9xiP9xiI/3GI/3GI/3FLnCxWPf9xiP9xiP9xiP9xiI/3GI/3GI/3FMNiw8nXGI/3GI/3GI/3GI/3GIj/cYj/cYj/cU7wHCD+/3GIj/cYj/cYj/cYj/cYj/cYj/cYiP9xiP9xiP9xhKvixkHYj/cYj/cYj/cYiP9xiP9xiP9xS1gsWn2I/3GI/3GI/3GI/3GIj/cYj/cYj/TL4sVB3/cYj/cYj/cYj/cYiP9xiP9xTAysTzWI/3GI/3GIj/Sr88dAz/cYj/cYj/cYj/cYiP9xiP9xiP9xiP9xiP9xTN8cQg6I/3GI/3GI/3GIj/cYj/cYj/cYhK0Dxi/P9xiP9xiP9xiI/3GI/3GI/3GI/3GI/3GI/3GIhNExw+zo/3GI/3GI/3GIj/cYj/cYj/cYj/cYj/cYj/cYiEvxLFDtiP9xiI/3GI/3GI/3GI/0vyPGDciP9xiP9xiI/3GI/3GI/3GI/0y+LFQd/3GI/3GI/3GIj/cYj/cYj/cYhKvixkHY/3GI/3GI/3GIj/cYj/cYj/cYSr4sZB2I/3GI/3GI/3GIj/cYj/cYj/cYj/cV7e0iGI/3GI/3GI/3GI/3GI/3GI/3GIj/cYj/cYj/cYj/cUwULE69/3GI/3GI/3GI/3GIj/cYj/cYj/cYj/TNA8QvxxiP9xiP9xiI/3GI/3GI/3GI/3FNVxw6joj/cYj/cYj/cYj/cYj/cYiP9xiP9xiP9xhKvixkHYj/cYj/cYj/cYiP9xiP9xiP9xhK8jxg3P9xiP9xiP9xiI/3GI/3GI/3GI/3FIFkyOm4/3GI/3GI/3FJnTx2LP9xiP9xiI/3GI/3GI/0rRTGLrcYj/cYiP9xiP9xiP9xiP9K0Uxi63GIj/cYj/cYj/cYj/cU4THC7O/3GI/3GI/3GI/3GI/3GI/3GIj/cYj/cYj/cYj/cV680kOIj/cYj/cYj/UUTfu3GI/3GI/3GIj/cYj/cYj/cYj/cYXzTRy4/3GIj/cYj/cYTTUcPK6P9xiI/3GI/3GI/3GI/3GI/3GI/3GIj/cYj/cYj/cYj/cYj/cYj/cYiP9xiP9xiP9xiP9xiF9W0KlxiI/3GI/3GI/3GI/3GI/3GI/3GIj/cYj/cYj/cYj/cYhfVtCpcYiP9xiP9xiP9xiP9xiP9xiP9xiI/3GI/3GI/3GI/3GITVccOo7/cYj/cYj/cYj/cYj/cYiP9xiP9xiP9xiP9xhNeRw4bv9xiP9xiP9xiP9xiP9xiI/3GI/3GI/3GI/3GI/3FOExwuzv9xiP9xiP9xiP9xiP9xiI/3GI/3GI/3GI/3FKNzxcjHGI/3GIj/cYj/cYj/cYj/cYj/cU2bHDZO/3GI/3GI/3GI/3GIj/cYj/cYj/cYj/cYj/cUoVPG6s/3GIj/cYj/cYj/cYj/cUoVPG6s/3GI/3GIj/cYj/cYj/cYj/cUo3PFyMcYj/cYiP9xiP9xiP9xiP9xiP9xiEzxLDDtcYj/cYj/cYiP9xiP9xiP9xiP9xiP9xS3osWF2P9xiP9xiI/3GI/3GI/3GI/3GI/1Bm0amIj/cYj/cYj/cYj/cYj/cYj/cYiP9xiP9xiP9xiP9xhNeRw4bv9xiP9xiP9xiP9xiP9xiI/3GI/3GI/3GI/3GI/08THC7Oj/cYj/cYj/cYj/cYj/cYiP9xiP9xiP9xiP9xiP9xStA8YvyI/3GIj/cYj/cYj/cYj/cYhK8jxQ3HGI/3GIj/cYj/cYj/cYj/cYj/cUt6LFhdj/cYj/cYiP9xiP9xiP9xiP9xiP9xStA8YvyI/3GIj/cYj/cYj/cYj/cUtYLFp9iP9xiP9xiP9xiI/3GI/3GI/3GI/3GEq+LGQdiP9xiP9xiI/3GI/3GI/3GI/3GI/002LEyd/3GI/3GI/3GIj/cYj/cYj/cYj/cUryPGDcj/cYj/cYiP9xiP9xiP9xiP9xSvI8YNyP9xiP9xiI/3GI/3GI/3GI/3FM8SxA7Y/3GI/3GI/3GI/3GIj/cYj/cYj/cYj/cYTPEsQO3/cYj/cYj/cYj/cYiP9xiP9xiP9xiP9xhNeRw4bv9xiP9xiP9xiP9xiP9xiI/3GI/3GI/0q/PHQM/3GI/3GIj/cYj/cYhIvzyEDI/3GI/3GIj/cYj/cYj/cYj/cUo3PFyMcYj/cYiP9xiP9xiP9xiP9LFTxurI/3GI/3GIj/cYj/cYj/cYj/cUu+LEQdcYj/cYj/cYiP9xiP9xiP9xiEq+LGQdj/cYj/cYj/cYiP9xiP9xiP9xiP9xiP9MeixYXYj/cYj/cYiP9xiP9xiP9xiP9xiEqcLGY9iP9xiP9xiI/3GI/3GI/3GI/3GI/0y+LFQd/3GI/3GIj/cYj/cYj/cYj/cYj/cUt6LFhdj/cYj/cYiP9xiP9xiP9xiP9xhLnCxGPXGI/3GI/3GIj/cYj/cYj/cYj/cYj/cYj/TRQsTr2P9xiP9xiI/3GI/3GI/3GI/3GI/3FMFCxOvf9xiP9xiP9xiI/3GI/3GI/3GI/3GI/0ycLFY9j/cYj/cYiP9xiP9xiP9xiP9xiEryPFDccYj/cYiP9xiP9xiP9xiP9xiP9xiP9xTXkcOG6P9xiP9xiP9xiI/3GI/3GI/3GI/3GEq+LGQdiP9xiP9xiI/3GI/3GI/3GI/3GI/3GEs2LFydiP9xiP9xiI/3GI/3GI/3GI/3GI/3GI/3GE2bHCZOcYj/cYj/cYiP9xiP9xiP9xiP9xiP9xiP9NNixMnf9xiP9xiI/3GI/3GI/3GI/0sVPG6sj/cYj/cYiP9xiP9xiP9xiP9xSZ08diz/cYiP9xiP9xiP9xiP9OeRw4boj/cYj/cYj/cYj/cYj/cYiP9xiP9xiP9xiP9xhJNzx8jIj/cYiP9xiP9xiP9xhKFTxerHGI/3GI/3GIj/cYj/cYj/cYj/SVpMilv/cYj/cYj/cYj/SfNMgMuIj/cYj/cYj/cYj/cYSZ08ZixxiI/3GI/3GI/3GI/3FK0Dxi/Ij/cYj/cYiP9xiP9xiP9xiP9xShU8bqz/cYj/cYiP9xiP9xiP9xiP9xiP9KnTx2LIj/cYj/cYj/cYj/cYSXs8eEz/cYiP9xiP9xiP9xiP9xiP9xhLnCxGPXGI/3GIj/cYj/cYj/cYj/Sp08diyP9xiI/3GI/3GI/3GI/3GI/3GEmdPHYs/3GI/3GI/3GI/3GI/3FLWCxafYj/cYj/cYiP9xiP9xSBZMjpv/cYj/cYiP9xiP9xhKvixkHYj/cYj/cYj/cYj/cYiP9xiP9xSjc8XIxxiP9xiP9xiP9xiI/3FJvzxkDHGI/3GI/3GI/3GIhI80xwy3GI/3GI/3GI/3GIj/cYSL88hAyI/3GI/3GI/3GIj/SThMjHv/cYj/cYj/cYiP9xiP9xiP9xiEuEvFe0j/cYj/cYj/cYhJFTx+rIj/cYj/cYiP9xiP9xiP9xShU8bqz/cYj/cYj/cYiP9xiP9xiP9xiEzxLDDtcYj/cYj/cYj/cYj/cYiP9xiP9xStA8YvyI/3GI/3GI/3GI/3GIj/cYj/cYj/cYhM8Sww7XGI/3GI/3GI/3GI/3GIj/cYS1gsWn2P9xiP9xiP9xiP9xiP9xiP9xiI/3GI/3GI/3FLnCxWPf9xiP9xiP9xiP9xiI/3GI/3GI/3GI/3FNvRwkLnGI/3GI/3GI/3GI/3GIj/cYj/cYj/cYj/cYTTUcPK6I/3GI/3GI/3GI/3GI/3GIj/cYj/cYj/cYj/cYTZscJk5xiP9xiP9xiP9xiP9xiI/3GI/3GI/3GI/3GI/081HCyu/3GI/3GI/3GI/3GI/3GIj/cYj/cYj/cYS3osWF3/cYj/cYj/cYj/cYiP9xiP9xiP9xiP9xhNVxw6jo/3GI/3GI/3GI/3GI/3GIj/cYj/cYj/cYj/cU29HCQucYj/cYj/cYj/cYj/cYiP9xiP9xiP9xiP9xiP9xTXkcOG6P9xiP9xiP9xiP9xiI/3GI/3GI/3FLWCxafYj/cYj/cYj/cYj/cYiP9xiP9xiP9xiP9xiE01HDyuj/cYj/cYj/cYj/cYj/cYiP9xiP9xiP9xiP9xhLWCxafY/3GI/3GI/3GIj/SVpMeltxiP9xiP9xiI/3GI/3GI/3GI/3GI/3FJWTx6bIiP9xiP9xiP9xiP9xiP9Kvzx0DI/3GI/3GI/3GI/3FNvRwkLnGI/3GI/3GI/3GI/3GIj/cYj/cYj/cYj/SVpMilv/cYj/cYj/cYj/cYhI80yAy/9xiP9xiP9xiP9xiP9L8jxg3Ij/cYiP9xiP9xiP9xiP9xiP9xiP9MeixYXYj/cYiP9xiP9xiP9xiP9xiP9xiEs2LFydj/cYj/cYiP9xiP9xiP9xiP9xiP9xiErQPGL8/3GIj/cYj/cYj/cYj/cYj/S1k8WmxxiI/3GI/3GI/3GI/3GI/3GI/0/wHCD+iP9xiP9xiP9xiP9xiI/3GI/3GI/3GI/3GI/3GIX3jQh3GI/3GI/3GI/3GI/3GI/3GIj/cYj/cYj/cYj/cYj/cYSvI8YNz/cYiP9xiP9xiP9xiP9xiP9xhNeRw4bv9xiP9xiP9xiP9xiI/3GI/3GI/3GI/3GI/3GISVk8emyP9xiP9xiP9xiP9xiP9xSXs8eEyI/3GI/3GI/3GI/3GI/3FKNzxcjHGIj/cYj/cYj/cYj/cYj/cYhLFCxevYj/cYj/cYiP9xiP9xiP9xiP9xiP9xiP9MnCxWPY/3GIj/cYj/cYj/cYj/cYj/cYj/cYiP9xiP9xiP9xiP9xiP9xiP9xiI/3GI/3GI/3GI/3GI/3GI/3GIj/cYj/cYj/cYj/cYj/cYj/cYiP9xiP9xiP9xiP9xiP9xX1bRqYj/cYj/cYj/cYj/cYj/cYj/cYiP9xiP9xiP9xiP9xiF8S0e2P9xiI/3GI/3GI/3GI/3GI/3GI/3GIj/cYj/cYj/cYj/cYj/cYhevNJDj/cYj/cYj/cYj/cYj/cYiP9xiP9xiP9xiP9xiP9xiP9xiI/3GI/3GI/3GI/3GI/3GI/3GIj/cYj/cYj/cYj/cYj/cYhNVxw6jv9xiP9xiP9xiP9xiI/3GI/3GI/3GI/3GISRU8fqyI/3GIj/cYj/cYj/cYj/cYj/S/I8YNyI/3GIj/cYj/cYj/cYj/cYj/cYhJNzx8jIj/cYj/cYj/cYj/cYj/cYhLWCxaff9xiP9xiI/3GI/3GI/3GI/3GI/3GI/3GIhKeixoXYiP9xiP9xiP9xiP9xiP9xS3osWF2P9xiP9xiI/3GI/3GI/3GI/3GI/3GI/0qdPHYsiP9xiP9xiP9xiP9xiP9xiEs2LFydj/cYiP9xiP9xiP9xiP9xiP9xiP9xS3osWF2P9xiI/3GI/3GI/3GI/3GI/3GI/3GEtYLFp9j/cYiP9xiP9xiP9xiP9xiP9xiP9MeixYXYj/cYiP9xiP9xiP9xiP9xiP9xiP9xTPEsQO2P9xiP9xiI/3GI/3GI/3GI/3GI/3GI/3GITL0cRC6P9xiP9xiI/3GI/3GI/3GI/3GI/3GI/01YLDp9cYj/cYiP9xiP9xiP9xiP9xiP9xiP9xiI/3FNmxwmTnGI/3GIj/cYj/cYj/cYj/cYj/cYhKvixkHY/3GIj/cYj/cYj/cYj/cYj/cYj/cYiP9xiP9PExwuzv9xiP9xiI/3GI/3GI/3GI/3GI/3GI/3FMNiw8nXGI/3GIj/cYj/cYj/cYj/cYj/cYj/TfEsQO2I/3GI/3GIj/cYj/cYj/cYj/cYj/cYSzYsXJ2I/3GI/3GIj/cYj/cYj/cYj/cYj/cYj/THosWF2I/3GIj/cYj/cYj/cYj/cYj/cYhLeixIXXGI/3GIj/cYj/cYj/cYj/cYj/cYSr4sZB2I/3GIj/cYj/cYj/cYj/cYj/cYj/UO7QIXGI/3GI/3GI/3GI/3GIj/cYj/cYj/cYj/cYj/cYj/TTYsTJ3/cYj/cYiP9xiP9xiP9xiP9xiP9xiP9MvixUHf9xiI/3GI/3GI/3GI/3GI/3GI/3GIj/cYj/cYj/cYj/cYj/cYj/cYiP9xiP9xiP9xiP9xiP9xiP9xhevNJDiP9xiP9xiP9xiP9xiI/3GI/3GI/3GI/3GI/3GEjzTIDLj/cYj/cYj/cYj/StFMcuv/cYj/cYj/cYj/cYSDhMfHtxiP9xiP9xiP9xiEi/PIQMiP9xiP9xiP9xiP9xiP9Kvzx0DI/3GI/3GI/3GI/3GI/0q/PHQMj/cYj/cYj/cYj/cYj/SxU8bqyP9xiI/3GI/3GI/3GI/3GI/3FNvRwkLnGI/3GI/3GI/3GIj/cYj/cYj/cYj/cUjzTIDLiP9xiP9xiP9xiP9xiP9LNzxsjP9xiI/3GI/3GI/3GI/3GI/3GEjRTILriP9xiP9xiP9xiP9xiEi/PIQMiP9xiP9xiP9xiP9xiP9xiI/3FLWCxafYj/cYj/cYj/cYj/cYj/cYj/cYiEryPFDccYj/cYj/cYj/cYj/cYhJNzx8jIj/cYj/cYj/cYj/cYj/cYj/cUwULE69/3GI/3GIj/cYj/cYj/cYj/cYTPEsQO3/cYj/cYj/cYj/cYiP9xiP9xiP9xiP9xS1gsWn2I/3GI/3GI/3GIj/cYj/cYj/cYj/UMzQQ3GIj/cYj/cYj/cYj/cYj/cYj/cYiP9xiP9xiP9xiP9xiP9xXt7SIYj/cYj/cYj/cYj/cYj/cYiP9xiP9xiP9xiP9MnCxWPY/3GI/3GI/3GIj/StFMYutxiP9xiP9xiP9xiI/3GISvI8UNxxiP9xiP9xiP9xhNeRw4bv9xiP9xiP9xiP9xiEt6LEhdcYiP9xiP9xiP9xiP9xiP9xiP9xiI/3GI/3FJezx4TI/3GI/3GI/3GIj/cYj/UKrRZf9xiP9xiP9xiI/3GI/3GI/3FIFkyOm/9xiI/3GI/3GI/3GI/3GI/3GI/3GIj/cYj/cYj/cYj/cYj/cYj/cYiP9xiP9xiF7e0SFxiP9xiI/3GITsacI5aI/3GI/3GI/0ieTJYbiP9xiP9xiP9xRFxsujlxiP9xiI/3GISpwsZj2I/3GI/3GI/3GINl1huqKej/cYj/cYiP9xiEjzTHDLcYj/cYj/cYiP9xSafMdYOI/3GI/3GI/3GI/3GD85MrHGzYj/cYj/cYj/cYiP9xhfEtHtiP9xiP9xiP9xhNVxw6jo/3GI/3GI/3GI/3GIj/cYj/cYj/cYj/cYj/cYhNVxw6jv9xiP9xiP9xiP9xiI/3GI/3GI/3GI/3GI/069HDQu/3GI/3GI/3GI/3GIj/cVAi391xiP9xiP9xiP9OeRw4boj/cYj/cYj/cYj/cYiP9xiEkVPH6siP9xiP9xiP9xiP9xiI/3GI/3GI/3GI/3GI/3GI/3GIj/cYj/cYj/cYj/cYj/cYj/cYiP9xiP9xiP9xiP9xiP9Q7tAhcYj/cYj/cYj/cYj/cYj/cYiP9xiP9xiP9xiP9xiEy9HEQuj/cYj/cYj/cYj/cYiP9xiP9xiP9xiEs2LFydj/cYj/cYj/cYj/cYiP9xiEidPIYsiP9xiP9xiP9xiI/3GI/3GISXs8aExxiP9xiP9xiI/3GI/3FJWTx6bIj/cYj/cYj/cYiP9xiP9xiP9xiEqcLGY9iP9xiP9xiP9xiI/3GI/0kWTI6bj/cYj/cYiP9xiP9xiP9xiP9xiP9xiEk3PHyMiP9xiP9xiP9xiP9xhHWkyaW4j/cYj/cYj/cYj/cUl7PHhMiP9xiP9xiP9xiP9xiP9xiEi/PIQMiP9xiP9xiP9xiP9xiEk3PHyMiP9xiP9xiP9xiP9xiP9xhJezx4TI/3GI/3GI/3GI/3GI/3GI/3FKFTxurI/3GI/3GI/3GI/3GI/3GI/3GISpwsZj2Ij/cYj/cYj/cYj/cYj/cYhJnTxmLHGI/3GI/3GI/3GI/3GI/3FKWTxabHGI/3GI/3GI/3GI/3GI/3GIhK8jxQ3HGI/3GI/3GI/3GI/3GI/3GIhJFTx+rIj/cYj/cYj/cYj/cYhIFkx+m3GI/3GI/3GI/3GI/3GEo3PFyMcYj/cYj/cYj/cYj/SXxMeDtxiP9xiP9xiP9xiEc4TJx7iP9xiP9xiP9xSZ08diyP9xiP9xiP9xiP9xhHsFyE+nGI/3GI/3GI/3FMNiw8nXGI/3GI/3GIj/cYj/cYj/cYj/cYj/cYhJWTx6bI/3GI/3GI/3GI/3GI/3GI/3GISTc8fIyI/3GI/3GI/3GI/3GIXxLR7Yj/cYj/cYj/cYj/cU15HDhuj/cYj/cYj/cYj/cYj/cYhKvixkHYj/cYj/cYj/cYj/cYj/cYj/cUpZPFpscYj/cYj/cYj/cYj/cYj/cUo3PGyM/3GI/3GI/3GI/3GI/3GI/0t7PFhMcYj/cYj/cYj/cYj/cYj/cYiP9L8jxg3Ij/cYj/cYj/cYj/cYj/cYhJWTx6bI/3GI/3GI/3GI/3GI/3GEmdPHYs/3GI/3GI/3GI/3GISZ08ZixxiP9xiP9xiP9xiP9xiP9LNzxsjI/3GI/3GI/3GI/3GI/3GI/3FJezx4TIj/cYj/cYj/cYj/cYj/SvNMYMtxiP9xiP9xiP9xiP9JOEyMe4/3GI/3GI/3GI/3GISZ08ZixxiP9xiP9xiP9xSBZMjpuP9xiP9xiP9xiP9xhKFTxerHGIj/cYj/cYj/cYj/cYj/cU4THC7O/3GI/3GI/3GI/3GI/3GIj/cYj/cYj/cYj/cYj/cYj/cV940YeP9xiP9xiP9xiP9xiP9xiI/3GI/3GI/3GI/3GI/3GI/3FLnCxWPf9xiI/3GI/3GI/3GI/3GI/3GI/3GIj/THosWF2I/3GI/3GI/3GI/3GI/3GI/3GITJscRk6I/3GI/3GIj/cYj/cYj/cYj/cYj/cYj/cYhLWCxaff9xiI/3GI/3GI/3GI/3GI/3GI/3GIj/THosWF2I/3GI/3GI/3GI/3GI/3GI/3GIhK0Dxi/P9xiP9xiP9xiP9xiP9xiP9xiISr4sZB2P9xiP9xiP9xiP9xiP9xiP9xiISpwsZj2I/3GI/3GI/3GI/3GI/3GI/3GIj/Td8cQg6I/3GIj/cYj/cYj/cYj/cYj/cYj/cYiEvxLFDtiP9xiI/3GI/3GI/3GI/3GI/3GI/3GIj/cYTPEsMO1xiI/3GI/3GI/3GI/3GI/3GI/3GIj/TJwsVj2P9xiP9xiP9xiP9xiP9xiP9xiIStA8Yvz/cYj/cYj/cYj/cYj/cYj/cYiEsULF69j/cYiP9xiP9xiP9xiP9xiP9xiP9xiI/3FO8Bwg/v9xiP9xiP9xiI/3GI/3GI/3GI/3GI/3GI/3GIhMvRxELv9xiP9xiI/3GI/3GI/3GI/3GI/3GI/3GIhfNNHL/3GI/3GI/3GI/3GIXrzSQ4/3GI/3GI/3GI/3GI/3GIj/cYS3osWF3/cYj/cYj/cYj/cYhIvzyEDIj/cYj/cYj/cYj/cYj/cUjzTIDLiP9xiP9xiP9xiP8x4CG/H95xiP9xiP9xiP9xiEc4TJx7iP9xiP9xiP9xSPNMgMuI/3GI/3GI/3GI/0y+LFQd/3GI/3GIj/cYXprSZYj/cYj/cYj/cUwULE69/3GI/3GIj/cYR1pMmluP9xiP9xiI/3GF7e0iH/cYj/cYj/cYRNNswsmIj/cYj/cYj/cYhInTyGLIj/cYiP9xiP9xiP9OVxw6joiP9xiP9xiP9xiP9xiP9xiP9xTmGsKeX/cYj/cYj/cYj/cYj/cUjzTIDLiP9xiP9xiP9xhI80yAy4/3GI/3GI/3GI/3EwEuO/7RxxiP9xiP9xiP9RRNDL/3GI/3GI/3GI/3GI/06bHDZOj/cYj/cYj/cYj/cYiDkaYrflnYj/cYiP9xiP9xhK8jxg3P9xiP9xiP9xiP9xiI/3GI/3GDbN8boyDo/3GI/3GI/3GI/3GI/3FIFkyOm4/3GI/3GI/3GI/3GEk3PHyMiI/3GI/3GI/3GI/3GEjRTILriP9xiP9xiP9xiP9xiP9xiP9KnTx2LIj/cYj/cYj/cYj/cYj/cUt6LFhdj/cYiP9xiP9xiP9xiP9xiP9xiP9xTN8cQg6I/3GI/3GIj/cYj/cYj/cYj/cYj/cYj/cYhJWTx6bI/3GI/3GI/3GI/3GI/3GEzfHEIOj/cYj/cYiP9xiP9xiP9xiP9xiP9xiP9xS3osWF2P9xiI/3GI/3GI/3GI/3GI/3GI/3GEg4THx7cYj/cYj/cYj/cYiEl7PGhMcYj/cYj/cYj/cYj/cYTC6sTRWP9xiP9xiP9xiP9xiI/3GEryPGDc/3GI/3GI/3GI/0dbXKpK/3GI/3GI/3GITgucL0aP9xiP9xiP9xiP9xiP9xiP9xiI/081HByucYj/cYj/cYiP9xiP9xiP9xiP9xiP9xiP9xiF6a0mWI/3GI/3GI/3GI/3FfVtGpiP9xiP9xiP9xiP9xiP9xiITJscRk6P9xiP9xiI/3GI/3GI/3GI/3GI/3GI/3GIj/cYj/cYj/cYj/cYj/cYj/cYiP9xiP9xiP9xiP9xiP9xiP9xiE01HDyuj/cYj/cYj/cYiP9xiP9xiP9xiP9xiP9xiP9xiI/3Fe3tIhj/cYj/cYj/cYiP9xiP9xiP9xiP9xiP9xiP9xiI/3GI/3FfVtGpj/cYj/cYj/cYiP9xiP9xiP9xiP9xiP9xiP9xiI/3GI/3FfeNGH/3GI/3GI/3GIj/cYj/cYj/cYj/cYj/cYj/cYiP9xiP9QqtFl/3GI/3GI/3GIj/cYj/cYj/cYj/cYj/cYj/cYiP9xTvAcIP7/cYj/cYj/cYiP9xiP9xiP9xiP9xiP9xiP9xiI/3GI/3GIXt7RIXGI/3GIj/cYj/cYj/cYj/cYj/cYj/cYiP9xhe3tIh/3GI/3GI/3GIj/cYj/cYj/cYj/cYj/cYj/cYiP9xiP9xiP9xX1bRqY/3GI/3GIj/cYj/cYj/cYj/cYj/cYj/cYiP9xiP9xStA8YvyI/3GI/3GI/3GI/3GIj/StFMYutxiP9xiP9xiP9xiI/3GI/3GISr4sZB2P9xiP9xiP9xiP9xiI/3GI/3GI/3GE2bHCZOcYj/cYj/cYj/cYj/cYj/cYiP9xiP9xSvI8YNyP9xiP9xiP9xiP9xiI/3GI/3GI/3GI/3GIXt7SIf9xiP9xiP9xiP9xiP9xiP9xiI/3FK8jxg3I/3GI/3GI/3GI/3GI/3GIj/TJwsVj2P9xiP9xiP9xiP9xiP9xiP9xiI/3GI/3GI/3GI/3GEy9HEQuiP9xiP9xiP9xiP9xiI/0s3PGyM/3GI/3GI/3GI/3GI/3GIj/cYj/cYj/cYj/cYj/cV940YeP9xiP9xiP9xiP9xiP9xiP9xiI/3GEt6LFhd/3GI/3GI/3GI/3GI/3GI/3GIj/cYj/cYj/cYj/cYj/cYj/cYiP9xiP9xiP9xiP9xiP9xiP9xiI/3GEq+LGQdiP9xiP9xiP9xiP9xiP9xiI/3GI/1Bm0amI/3GI/3GI/3GIj/cYj/cYj/cYj/cYj/cYj/cYiP9xXrzSQ4j/cYj/cYj/cYhemtJliP9xiP9xiP9xiP9xiI/3FfeNGH/3GI/3GI/3GI/3Fe3tIhiP9xiP9xiP9xiP9xiI/3GI/3FLnCxWPf9xiP9xiP9xiP9xiP9xiI/3GI/3FK0Dxi/Ij/cYj/cYj/cYj/cYiP9xiP9xiP9xiP9xiP9xiP9xiI/3GI/3GI/3GI/3GI/3GI/3GITL0cRC6P9xiP9xiI/3GIX1bQqXGI/3GI/3GI/3GIj/cYj/cUlZPHpsiP9xiP9xiP9xiISpwsZj2I/3GI/3GI/3GI/3GI/3GI/3GIj/cYhLNixcnY/3GI/3GI/3GI/3GI/3GI/3GIj/cYj/cUt6LFhdj/cYj/cYj/cYj/cYj/cYiP9xiP9xhNeRwobnGIj/cYj/cYj/cYj/cYj/cYj/cYiP9xiP9xhM8SxA7f9xiP9xiP9xiP9xiP9xiP9xiI/3GI/3FMNiw8nXGI/3GI/3GI/3GI/3GI/3GIj/cUrQPGL8iP9xiP9xiP9xiP9xiP9xiI/3GI/3GEtYLFp9j/cYj/cYj/cYj/cYj/cYiP9xiP9xTvAcIP7/cYj/cYiP9xiP9xiP9xiP9xiP9xiP9xiI/3GErQPGL8j/cYj/cYj/cYj/cYj/cYiP9xiP9xTPEsQO2P9xiP9xiP9xiP9xiP9xiP9xiI/3GI/3GI/05XHDqOiI/3GI/3GI/3GI/3GI/3GI/3GIj/cYj/cYS1gsWn2P9xiP9xiP9xiP9xiP9xiI/3GI/3GEzxLEDt/3GI/3GI/3GI/3GI/3GI/3GIj/cYj/TL4sVB3/cYj/cYj/cYj/cYj/cYiP9xiP9xSvI8YNyP9xiP9xiP9xiP9xiI/3GI/3GI/01YLDp9cYj/cYj/cYj/cYj/cYiP9xXt7SIY/3GI/3GI/3GIj/cYj/cYj/cYj/cYj/cYj/cYiP9OeRw4bo/3GI/3GIj/cYj/cYj/cYj/cYj/cYj/cYiP9OeRw4bo/3GI/3GIj/cYj/cYj/cYj/cYj/cYj/cYiP9xThMcHs5xiP9xiP9xiI/3GI/3GI/3GI/3GI/3GI/3GIhemtJlj/cYj/cYj/cYj/cYiP9xiP9xiP9xiP9xiP9xiP9xiI/3GE15HChucYj/cYiP9xiP9xiP9xiP9xiP9xiP9xiI/3GErQPGL8j/cYj/cYj/cYj/cYj/cYiP9xhJWTx6bI/3GI/3GI/3GI/3GIj/cUlZPHpsiP9xiP9xiP9xiP9xiI/3FKFTxurP9xiP9xiP9xiP9xhJnTx2LP9xiP9xiP9xiP9xiP9xiEawXKT6iP9xiP9xiP9xhI80yAy4/3GI/3GI/3GE15HDhu/3GI/3GI/3GI/3GIj/cYj/cYj/cYj/cUd8TJg7iP9xiP9xiP9xg6fUG2gr6P9xiP9xiP9xiP9xiP9xX3jRh4/3GI/3GI/3GI/3GI/3GEq+LGQdiP9xiI/3GI/3GI/3GI/3GI/3GISzYsXJ2P9xiP9xiI/3GI/3GI/3GI/3GI/3FMFCxOvf9xiP9xiP9xiI/0afXLYKiP9xiP9xiP9xiP9xiP9xiP9xiEoVPF6scYj/cYj/cYj/cYj/SNJcktr/cYj/cYj/cYj/cYiP9xQ35s2BmI/3GI/3GI/3GIQNWMA6eI/3GI/3GI/3GEs2LFydiP9xiI/3GI/3GI/0p7PHhMiP9xiP9xiI/3GI/3GI/3GI/3GI/3GI/055HDhuiP9xiP9xiP9xiI/3GI/3GI/3GI/3GI/3GI/3GE4THB7OcYj/cYj/cYj/cYiF800cv/cYj/cYj/cYj/TTYsTJ3/cYj/cYj/cYiP9xiP9xiP9xhevNJDj/cYiP9xiP9PExwuzv9xiP9xiI/3GI/0c5XKxqj/cYj/cYj/cYj/cYj/cYj/cYhHnkyGG3GI/3GI/3GIj/Sr88dAz/cYj/cYj/cYhOC5wvRv9xiI/3GI/3GI/3GI/0laTIpb/3GI/3GI/3GI/0D4nBF2/3GI/3GI/3GIj/cYj/cYj/cUBejAsX/3GI/3GI/3GI/3GI/3GIj/cYj/cYj/cYj/cYj/cYShU8XqxxiI/3GI/3GI/3GISL88hAyP9xiI/3GI/3GI/3GI/0p7PHhMiP9xiI/3GI/3GIR6jclXL/cYj/cYj/cYiP9xiP9xiP9xiP9xiP9xiP9Omxw2To/3GI/3GI/3GIheeNKHiP9xiP9xiP9xiP9xiI/3GI/3GI/3GI/3GI/3GI/3GIhL8SxQ7Yj/cYiP9xiP9xiP9xiP9xiP9xiP9xiI/3FfVtGpj/cYj/cYj/cYj/cYiP9xiP9xiP9xiP9xiP9xiE0THD7OiP9xiP9xiP9xiP9xiI/3GI/3GI/3GI/3GI/3GI/3FLeixYXY/3GIj/cYj/cYj/cYj/cYj/cYj/cYiP9xTBQsPr1xiI/3GI/3GI/3GI/3GI/3GEryPGDc/3GIj/cYj/cYj/cYj/cYj/cYj/cYiP9xTL0cRC6I/3GIj/cYj/cYj/cYj/cYj/cYhJNzx8jIj/cYj/cYj/cYj/cYj/cYj/cUt6LFhdj/cYiP9xiP9xiP9xiP9xiP9xiP9xiITL0cRC7/cYj/cYiP9xiP9xiP9xiP9xiP9xiP9xhKvixkHYiP9xiP9xiP9xiP9xiP9xiEl7PHhM/3GI/3GI/3GI/3GI/3GI/3GIhJWTx6bP9xiP9xiP9xiP9KnTx2LIj/cYj/cYj/cYj/cYj/cYRtJcotqI/3GI/3GI/3GIj/cYSr4sZB2I/3GI/3GI/3GI/3GI/3GF680kOI/3GI/3GI/3GI/3GIj/cYj/cYj/cYj/cYj/cYj/cYhKnCxmPYiP9xiP9xiP9xiP9xiP9NWCw6fXGI/3GI/3GIj/cYj/cYj/cYj/cYj/cYj/cYiP9QqtFl/3GI/3GI/3GI/3GIj/cYj/cYj/cYj/cYj/cYj/cYiF680kP/cYj/cYj/cYj/cYiP9xSZ08diz/cYj/cYj/cYj/cYiP9JFkyOm4/3GI/3GI/3GIj/cYj/cYj/cYj/cYj/cYj/cYiP9xiP9xiP9xiP9xiEjzTIDL/3GI/3GI/3GI/3GI/3GI/3GIj/cYj/USLQ7f9xiP9xiP9xiP9xiI/3GI/3GI/3FKNzxcjHGI/3GI/3GIhNVxwqjnGI/3GI/3GIj/cYhLWCxaff9xiP9xiP9xhfNNHLj/cYj/cYiP9xiP9xR+zckTL/cYj/cYj/cYiEtivFnUj/cYj/cYj/cYiP9LWTxabHGI/3GI/3GI/3GI/3GIhJezxoTHGI/3GI/3GI/3GI/3GIj/cYj/Szc8bIz/cYj/cYj/cYj/cYiP9xhKFTxerHGI/3GI/3GI/3GI/3GIj/SxU8bqyP9xiP9xiP9xiP9xiP9xiI/3GI/3GEoVPF6scYj/cYj/cYj/cYiP9xhLnCxGPXGI/3GI/3GI/3GI/3GI/3GIj/cYj/cUtYLFp9iP9xiP9xiP9xiP9xiP9xiI/3GI/3FNNRw8roj/cYiP9xiP9xiP9xiP9xiP9xiP9xiI/3GE7wHBD+cYj/cYj/cYiP9xiE0THD7Oj/cYj/cYiP9xhfVtGp/3GI/3GI/3GI/3GE1XHDqOj/cYj/cYj/cYiP9xR3xMmDuP9xiP9xiI/3GI/1DM0ENxiP9xiP9xiI/3GEl7PHhM/3GI/3GI/3GI/3GIhMvRxELv9xiP9xiI/3GIXprSZY/3GI/3GI/3GIj/cYj/cYj/cYj/Sns8eEyI/3GIj/cYj/cYj/cUewXJT6/3GI/3GI/3GI/3GI/3GI/3GEo3PFyMcYj/cYj/cYj/cYhIvzyEDIj/cYj/cYj/cYj/TA28XyT/cYj/cYj/cYj/cYj/cUpBzGvjj/cYj/cYiP9xOKrhuFUeiP9xiP9xiP9xiI/3GEjzTIDL/3GI/3GI/3GIj/RiL8rdBxiP9xiI/3GI/zIkEb/b7v9xiP9xiP9xiI/zwXQbXovo/3GI/3GI/3GIRvRcoLr/cYj/cYj/cYiEjzTHDLcYj/cYj/cYj/cYiP9xSb88ZAxxiP9xiP9xiP9xiI/3GEi/PIQMiP9xiP9xiP9xiI/3E1GnG75Y6P9xiP9xiP9xiP9xRDpszFmP9xiP9xiP9xhI0UyC64/3GIj/cYj/cYhI80xwy3GI/3GIj/cYj/cYRrBcpPqIj/cYj/cYj/cYTN8cQg6P9xiP9xiP9xiP9xiP9xiI/3GI/3GI/3GI/3GF7e0iGP9xiP9xiP9xiP9xiP9xiP9xiI/0vyPGDciP9xiP9xiP9xiEi/PIQMiP9xiP9xiP9xiP9xiP9xiP9xS74sRB1xiI/3GI/3GI/3GI/3GI/3GISTc8fIyI/3GI/3GI/3GI/3GI/3GI/3GIhK0Dxi/P9xiP9xiP9xiP9xiP9xiP9xiI/3GEryPGDc/3GI/3GI/3GI/zJQob+vXo/3GI/3GIj/cUo3PFyMcYj/cYj/cYj/cYj/cUwULE69/3GI/3GIj/cYj/cYXprSZYj/cYj/cYiP9xiErQPGL8/3GI/3GI/3GI/3GI/3GIj/cYj/cYX1bRqf9xiP9xiP9xiI/3GI/3GI/3GI/3GI/3FQIt/dcYiP9xiP9xiP9QqtFl/3GI/3GIj/cYj/cYj/cYj/cYj/cYj/cYiP9xiP9xiP9MnCxWPY/3GI/3GI/3GI/3GIj/cYj/cYj/cYS1gsWn2P9xiP9xiP9xiP9xiI/3GI/3GI/081HByucYiP9xiP9xiP9xiP9xiP9xiP9xiI/3GEs2LFydiP9xiP9xiP9xiP9xiP9xiP9xiI/3GI/3GI/3GI/3GI/3GI/3GIj/cYj/cYj/cYj/cYj/cYj/cYiP9xiP9xUCLf3XGI/3GI/3GI/3GIj/cYj/cYj/cYj/cYj/cYj/cYiP9N3xxCDoj/cYiP9xiP9xiP9xiP9xiP9xiP9xiI/3GI/3GE1XHDqO/3GIj/cYj/cYj/cYj/cYj/cYj/cYiP9xiP9N3xxCDoiP9xiP9xiP9xiP9G9WygqXGI/3GI/3GIj/cYhI0UyC6/9xiP9xiP9xiI/0nzTIDLiP9xiP9xiP9xiEc4TJx7iP9xiP9xiP9xiI/055HDhuj/cYj/cYiP9xiP9xiP9xiP9xiP9xiP9Kvzx0DI/3GI/3GI/3GI/3GI/3GIj/cYj/cU01HDyuiP9xiI/3GI/3GI/3GI/3GI/3GI/3GIj/cYj/cYTXkcKG5xiI/3GI/3GI/3GI/3GI/3GI/3GIj/cYj/cYj/THosWF2I/3GI/3GI/3GI/3GIj/cYhe3tEhcYj/cYj/cYiP9xiP9xiP9xiP9xiP9xiP9xiI/3GI/3GI/3FfNNHLiP9xiP9xiI/3GI/3GI/3GI/3GI/3GI/3GIj/cYj/cYj/UKrRZf9xiP9xiI/3GI/3GI/3GI/3GI/3GI/3GIj/cYj/cYj/UUTfu3GI/3GI/3GIj/cYj/cYj/cYj/cYj/cYj/cYiP9xiP9xTvAcIP7/cYj/cYiP9xiP9xiP9xiP9xiP9xiP9xiI/3GI/3FfNNHLiP9xiP9xiP9xiI/3GI/3GI/3GI/3GI/3GI/3GIj/cYj/cYj/cYX1bRqf9xiP9xiI/3GI/3GI/3GI/3GI/3GI/3GIj/cYhNNRw8rv9xiP9xiI/3GI/3GI/3GI/3GI/3GI/3GIXrzSQ4/3GI/3GI/3GI/3GIj/cVAi391xiP9xiP9xiP9xiP9LFTxurIj/cYj/cYj/cYj/cYj/cYj/cYhevNJDj/cYj/cYj/cYj/cYiP9xiP9xhfNNHLj/cYj/cYj/cYiP9xiP9xiP9QZtGpiP9xiP9xiI/3GI/1DM0ENxiP9xiP9xiI/3GIXprSZY/3GI/3GI/3GIj/cYhfEtHtj/cYj/cYj/cYj/cYiP9xiP9xS74sRB1xiP9xiP9xiP9xiP9xiI/3GI/3FK8jxg3I/3GI/3GI/3GI/3GIj/cYj/cYj/cYhKvixkHY/3GI/3GI/3GIj/cYj/cYj/cYhM3xxCDv9xiP9xiP9xiP9xiP9xiI/3GI/3GI/3FLeixYXY/3GI/3GI/3GI/3GIj/cYj/cYj/cYX3jQh3GI/3GIj/cYj/cYj/cYj/cYj/cYj/cYiP9xiP9xiP9xhK0Dxi/I/3GI/3GI/3GIj/cYj/cYj/THosWF2I/3GI/3GI/3GI/3GIj/cYj/cYj/cYj/UGbRqYj/cYiP9xiP9xiP9xiP9xiP9xiP9xiI/3GI/3GI/1DM0ENxiP9xiI/3GI/3GIXxLR7Y/3GI/3GI/3GIj/cYj/cYj/cYj/cYTL0cRC6I/3GI/3GI/3GI/3GIj/cYj/cYj/cYj/cYj/cYj/cYhMvRxELo/3GI/3GIj/cYj/cYj/cYXprSZYj/cYiP9xiP9xhfeNCHcYj/cYj/cYiP9xiP9xiP9MnCxWPY/3GI/3GI/3GI/3GIj/cYj/cYj/cYhemtJlj/cYiP9xiP9xiP9xiP9xiP9xiP9xiI/3GEzfHEIO/3GIj/cYj/cYj/cYXprSZYj/cYiP9xiP9xhM3xxCDo/3GI/3GI/3GI/3GF9W0an/cYiP9xiP9xiP9xiP9xiP9xiP9xiI/3GI/3GI/3GI/0ieTJYbiP9xiP9xiP9xiP9xiP9xiI/3FO8Bwg/v9xiP9xiP9xiI/3GIMEYRsMnu/3GI/3GI/3GIj/SVpMeltxiP9xiP9xiI/3GIRrBcpPqP9xiI/3GI/3GI/3GI/3GI/3GI/3GIj/cYX1bRqf9xiP9xiP9xiP9xiI/3GI/3GI/3GI/3GI/3GI/3GIhPLIwdN4j/cYiP9xiP9xiP9xiEN+bNgZ/3GI/3GIj/cYj/cTBoEbCn7o/3GI/3GIj/cYj/cYj/cUdaTJpbiI/3GI/3GI/3GElZPHpsj/cYj/cYiP9xiEidPIYsiP9xiP9xiP9xiI/0tBzGvjj/cYiP9xiP9xiP9xiP9xiP8x4CG/H95xiP9xiP9xiP9xiP9NFCxOvY/3GI/3GIj/cUYXXK6K/3GIj/cYj/cYg7Z+K1mB2I/3GI/3GI/3GIj/cYhJezxoTHGI/3GI/3GI/3GIj/cYj/cYj/cUoVPG6s/3GI/3GI/3GIj/cYj/cYhJezxoTHGI/3GI/3GIj/cYj/cYhK0Dxi/P9xiP9xiP9xiP9HF1yuioj/cYj/cYiP9xiP9xiP9xiP86+HK2B41xiP9xiP9xiI/3FFAPyv8HGI/3GIj/cYj/cTKJAb52/v9xiP9xiP9xiP9K80xgy3GI/3GI/3GI/3GI/3GIj/cYSPNMgMv/cYj/cYj/cYiP9J80yAy4j/cYj/cYj/cYiP9xhHfEyYO/9xiP9xiI/3GITRMcPs6P9xiP9xiI/3GI/0/wHCD+j/cYj/cYiP9xiP9KnTx2LI/3GI/3GI/3GIj/cYj/cYj/cYhFW1y6So/3GI/3GI/3GEk3PHyMiI/3GI/3GI/3GI/3GI/3GI/3GIStA8YvyP9xiP9xiP9xiEPM/NMw/3GI/3GI/3GI/3GIj/cYj/cYj/cYj/cYj/cYj/cYiP9xiEzfHDIOcYiP9xiP9xiP9xiP9xiP9xiP9xiI/3GI/3GE01HDyuj/cYiP9xiP9xiP9xiEc4TJx7iP9xiP9xiP9xiP9xiP9xiP9xiI/3GI/zCNMrGCzYj/cYj/cYj/cYhIvzyEDIj/cYj/cYj/cYNdVxuyqOiP9xiP9xiI/0p7PHhMiP9xiP9xiP9xiP9xiEjzTIDL/3GI/3GI/3GI/3GIj/cYj/cYj/cYR1pMmluI/3GI/3GI/3GI/3GI/3GI/3GIj/cYj/cUoVPG6s/3GI/3GI/3GI/3FLvixEHXGIj/cYj/cYj/cVAi391xiP9xiP9xiI/3GITVccKo5xiP9xiI/3GI/3GI/3GI/3GI/3GIStA8Yvz/cYiP9xiP9xiP9xiP9xiP9LFTxurI/3GIj/cYj/cYj/cYj/cYj/cYj/cYiP9xiEzfHDIOcYiP9xiP9xiP9xiP9xiP9xiP9xiI/3GEzfHEIO/3GIj/cYj/cYj/cYj/cYj/cYj/cYiP9xiP9xTXkcOG7/cYiP9xiP9xiP9xiEl7PGhMcYj/cYiP9xiP9xiP9xiP9Gn1y2Coj/cYj/cYj/cYiP9Kezx4TIj/cYj/cYj/cYj/SThMjHuP9xiP9xiP9xiP9xiI/002LDydcYiP9xiP9xiP9xgwihG/de5xiI/3GI/3GI/3GI/0s3PGyM/3GI/3GIj/cYj/cUxivDnUcYj/cYiP9xiP9xiP9xhJNzx8jIj/cYj/cYiP9xiP9xiP9xiP9xhJNzx8jIj/cYiP9xiP9xiP9xiP9xS5wsVj3/cYj/cYj/cYiP9xiP9xiP9xiP9xiP9xTZscNk7/cYj/cYj/cYj/cYiP9xiP9xiP9xiP9xiEzfHEIO/3GI/3GI/3GI/3GIj/cYj/cYj/cYj/cYj/cYj/TsesM4WI/3GI/3GI/3GI/3GI/3GEl7PHhMj/cYj/cYj/cYj/cYj/TNA8QvxxiI/3GI/3GI/3GI/3GI/3GI/0ycLFY9j/cYiP9xiP9xiP9xiP9xiP9xiP9JOEyMe4/3GI/3GI/3GI/3GEm/PGQMcYj/cYj/cYj/cYj/cYiP9xiP9xiP9xiP9xhLWCxafY/3GI/3GI/3GIj/cYj/cYRzhMnHuI/3GIj/cYj/cYRGb8yZD/cYj/cYj/cYj/cTOLEr107f9xiI/3GI/3GEovvG0Ej/cYj/cYj/cYhM3xxCDv9xiP9xiP9xiP9xiP9xiISVk8emz/cYj/cYj/cYj/cYj/cYR3xMmDuP9xiP9xiP9xiI/0qdPHYsj/cYj/cYj/cYj/cYiP9xiP9xhLnCxGPXGI/3GI/3GI/3GI/3GIj/cYj/cYj/cYj/cYj/cYj/cYiP9xhfNNHLj/cYj/cYj/cYj/cYiF6a0mWP9xiP9xiP9xiP9xhfVtGpj/cYj/cYj/cYj/cYj/cYiP9Kezx4TIj/cYj/cYj/cYhJnTxmLHGI/3GI/3GI/3GI/3GI/3GIj/cYhLNixcnY/3GI/3GI/3GI/3GI/3GI/3GIj/cYj/cYhKvixkHY/3GI/3GI/3GI/3GIj/cYj/cU3HrDOF/3GI/3GI/3GIj/cUeeTJYb/3GI/3GIj/cYj/TVgsOn1xiP9xiP9xiP9xiP9xiP9xiI/3GISzYsXJ2P9xiP9xiP9xiP9xiF8S0e2P9xiI/3GI/3GI/05XHDqOiI/3GI/3GI/3GI/3GI/0mo3HVycYiP9xiP9xiP9xiP9FGGzOeYj/cYj/cYiEKyfOTYiP9xiP9xiP9xiP9xiIXt7RIXGI/3GI/3GI/0LVjPKnj/cYj/cYj/cYhJnTxmLHGI/3GI/3GI/3FJ0Uxi63GI/3GI/3GI/3GEjzTIDLj/cYj/cYj/cYj/SLBclPqP9xiP9xiP9xiP9IytyTUoiP9xiP9xiP9xiEtYLFp9/3GI/3GI/3GI/3GITL0cRC6P9xiP9xiI/3GI/3GI/0jSXJLa/3GI/3GI/3GI/3GI/3GI/3GIj/cYj/TlccOo6I/3GIj/cYj/cYj/cYj/cYj/cYj/cYiP9xiP9xiP9xTN8cQg6I/3GI/3GI/3GI/3GI/3GIj/cYj/cYRzhMnHuI/3GIj/cYj/cYj/RX5suBlxiP9xiP9xiI/3GI/1DM0ENxiP9xiP9xiI/0eH7KeB/3GI/3GI/3GIj/cYMGgRsKfu/3GI/3GI/3GIj/cYj/cYhJNzx8jI/3GI/3GI/3GIj/cYj/cYj/cYj/TJwsVj2P9xiP9xiP9xiITTUcPK7/cYj/cYj/cYhK8jxg3P9xiP9xiP9xiP9xS3osWF2P9xiP9xiP9xiI/3GI/3GF7e0iH/cYj/cYiP9xiP9xiP9xXt7SIY/3GIj/cYj/cYj/cYj/cYj/cYj/cUucLFY9/3GIj/cYj/cYj/cYj/cYj/cYj/cYiP9xiP9xiF680kP/cYj/cYiP9xiP9xiP9xiP9xiEjRTILrj/cYj/cYj/cYhe3tEhcYiP9xiP9xiEzfHEIO/3GI/3GI/3GI/3GITRMcPs6I/3GI/3GI/3GI/1Du0CFxiP9xiP9xiP9xiE0THD7OiP9xiP9xiP9xiP9xR3xMmDuI/3GI/3GI/3GIN19yuaCNiP9xiP9xiP9xiP9xTGK8SdT/cYj/cYj/cYj/cYj/cYhJWTx6bI/3GI/3GI/3GI/3GI/3GI/3GIStA8YvyP9xiP9xiP9xiP9xiP9xiEtYLFp9/3GI/3GIj/cYj/cYj/cYj/cYXprSZYiP9xiP9xiP9xhNVxw6jo/3GI/3GI/3GI/3GI/3GEoVPF6scYiP9xiP9xiP9xiP9xiP9KnTx2LIj/cYj/cYj/cYj/cYj/cYj/cYiP9xiP9xiP9QzNBDcYj/cYiP9xiP9xiP9xiP9xhM6axBZYiP9xiP9xiP9xiP9JWkyKW/9xiP9xiP9xiP9K0Uxi63GIj/cYj/cYj/cYhLFCxevYj/cYj/cYj/cYj/cYiP9xiP9xiP9xiP9xiETTbMLJj/cYj/cYiP9xiEuEvFe0/3GI/3GIj/cYhKvixkHY/3GI/3GI/3GI/3GI/3GIj/cYhFZey5oYj/cYj/cYiP9xhLeixYXf9xiP9xiP9xiP9xRltcmkpxiP9xiP9xiP9xiF7e0iH/cYj/cYj/cYj/cYiP9xiP9xiP9xiP9HF1yuioj/cYj/cYj/cYTVccOo6P9xiP9xiP9xiP9xiEmdPGYscYj/cYj/cYj/cYj/cVAi0O3/cYj/cYj/cYj/Tr0cNC7/cYj/cYj/cYj/cYj/cYiEryPFDccYj/cYj/cYj/cYj/cYj/cYiP9xiP9xhLnCxGPXGI/3GI/3GI/3GI/3GIj/cYj/cYj/cUtYLFp9iP9xiP9xiP9xiP9xiI/3GI/3GI/3FLnCxWPf9xiP9xiP9xiP9xiI/3GI/3GI/3GI/3GI/3GI/3GIj/cYj/cU2bHCZOcYiP9xiP9xiP9xiP9xiP9xiP9xiI/3GE15HChucYj/cYiP9xiP9xiP9xiP9xiP9xiP9xiI/3GI/3GI/3GI/3GI/3GI/3GIj/cYj/cYj/cYj/cYj/cYj/cYiP9xiP9xiP9xiP9xiP9xiP9xiI/3GI/3GI/3GI/3GI/3GI/3GIj/cYj/cYj/cYj/cYj/cYhNeRwobnGI/3GI/3GI/3GIj/cYj/cYj/cYj/cYj/cYhK0Dxi/P9xiI/3GI/3GI/3GI/3GI/3GE7wHCD+/3GI/3GI/3GI/3GI/3GIj/cYj/cYj/cYj/cYj/cYj/cYiP9NNiw8nXGIj/cYj/cYj/cYj/cYj/cYj/cYiP9N3xxCDoj/cYiP9xiP9xiP9xiP9xiP9xiP9xiI/3GI/3GI/3GI/3GI/3GI/3GIj/cYj/cYj/cYj/cYj/cYj/cYhIFkx+m3GI/3GI/3GI/3GIj/TNA8QvxxiP9xiP9xiP9xiP9xiP9xiI/3GI/3GI/3GI/3GI/3GI/3GIj/USLQ7f9xiP9xiP9xiP9xiP9xiI/3GI/3Fe3tIhj/cYj/cYiP9xiP9xiP9xiP9xiP9xiP9xiITL0cRC7/cYj/cYiP9xiP9xiP9xiP9xiP9xiP9xTBQsTr3/cYj/cYiP9xiP9xiP9xiP9xiP9xiP9xiITRMcPs6P9xiP9xiP9xiI/3GI/3GI/3GI/3GI/3GI/3FJnTx2LI/3GI/3GI/3GI/3GI/3GIj/cYhLeixIXXGI/3GI/3GI/3GI/3GI/3GIhJNzx8jI/3GI/3GI/3GI/3GI/3GIShU8XqxxiP9xiP9xiP9xiP9xiP9xhMDKxPNYj/cYj/cYj/cYj/SVpMilv/cYj/cYj/cYj/cUnRTGLrcYj/cYj/cYj/SxU8bqyP9xiI/3GI/3GI/3GI/3GI/3GI/3FJezx4TIj/cYj/cYj/cYj/cYj/cYiP9xS5wsVj3/cYj/cYj/cYj/RxdcroqI/3GI/3GI/3GI/3GIj/SxU8bqyP9xiP9xiP9xiP9xiP9xiI/3GI/3FJezx4TI/3GI/3GI/3GIj/cYhIvzyEDI/3GI/3GI/3GIhKvixkHY/3GI/3GI/3GI/3GI/3GI/3GIj/cYj/cYhM3xxCDv9xiP9xiP9xiP9xiEU5XLxqiP9xiP9xiP9xiI/3GI/3GEzxLEDt/3GI/3GI/3GI/3GI/1FE37txiI/3GI/3GI/3FM3xxCDoj/cYj/cYj/cYj/cYX5rQZXGI/3GI/3GI/3GE2bHCZOcYj/cYj/cYj/cYj/cYiP9xiP9xiP9xiP9xiEk3PHyMj/cYiP9xiP9xiP9xiP9xhJezx4TP9xiI/3GI/3GISsi8Y3SIj/cYj/cYj/cYj/cYj/cYj/cYShU8bqz/cYj/cYj/cYj/cYj/cUI7fOxIj/cYj/cYj/cYhCGXzuaP9xiP9xiP9xiP9xiP9LWTxabHGIj/cYj/cYhHFkyem4j/cYiP9xiP9LWTxabHGI/3GI/3GI/3GIj/cYj/cYj/cYj/cYg59VG3Cq7/cYj/cYj/cYj/cUxivEnU/3GI/3GI/3GI/3GEdaTJpbiP9xiP9xiP9xiP9OLqwtFXGI/3GI/3GI/3GIRrBcpPqI/3GI/3GI/3GIj/cUoVPG6s/3GI/3GI/3GI/3GI/3GIj/cUt6LFhdj/cYj/cYj/cYj/cYj/cYj/cYiP9xS74sRB1xiP9xiP9xiP9xiP9xSPNMgMuI/3GI/3GI/3GI/3GI/04MrD81/3GI/3GI/3GI/3GI/3GIj/cYj/TTYsTJ3/cYj/cYj/cYj/cYj/cYSDhMfHtxiP9xiP9xiP9xiP9xhIFkyOm/9xiP9xiP9xiP9xiI/3GI/3GI/069HDQu/3GI/3GI/3GI/3GI/3FJvzx0DP9xiP9xiP9xiP9xiP9xiP9xiI/3GI/3FI0UyC64j/cYj/cYiP9xiP9KnTx2LI/3GI/3GI/3GIj/cYj/cYj/cYTPEsQO3/cYj/cYj/cYj/SXxMeDtxiP9xiP9xiP9xiP9xiI/3GI/3FGZeypof9xiP9xiI/3GI/3GI/3GI/3GI/3GEdaTJpbiP9xiP9xiP9xiP9xiI/1Cq0WX/cYj/cYj/cYj/cYhfEtHtiP9xiP9xiP9xiP9xhLnCxGPXGI/3GIj/cYj/cYj/cYj/cYj/cYj/cYiP9xiP9xiEsULF69iP9xiP9xiP9xiP9xiP9MvixUHf9xiI/3GI/3GI/3GI/3GIStA8Yvz/cYj/cYiP9xiP9xiP9xiP9xiEc4TJx7iP9xiP9xiP9xiP9xiP9xhJWTx6bIj/cYj/cYj/cYj/cYj/cYiP9xiEybHEZOj/cYiP9xiP9xiP9xiP9xSPNMgMuI/3GI/3GI/3GI/3GI/3GI/3GIj/cYhemtJlj/cYj/cYj/cYiP9xiP9xiP9xiP9xiP9xiP9xTb0cJC5xiP9xiP9xiI/3GI/3GF9W0an/cYj/cYj/cYiP9OvRwkLnGI/3GIj/cYj/cYj/cYhfNNHL/3GI/3GIj/cYj/T/AcIP6P9xiP9xiI/3GI/3GI/3GI/3GI/3GI/3GIj/cYhK8jxQ3HGI/3GI/3GI/3GI/3FJnTx2LI/3GI/3GI/3GI/3GI/3GIj/cYSTc8fIyI/3GI/3GI/3GI/3GIj/cUoVPG6s/3GI/3GI/3GI/3GI/3GIj/cUryPGDcj/cYj/cYj/cYj/cYj/cYhJnTxmLHGI/3GI/3GI/3GI/3GIj/cYj/cYj/S/I8YNyI/3GI/3GI/3GIj/cYhJWTx6bP9xiP9xiP9xiP9xhJezx4TI/3GI/3GI/3GI/3GI/3GIj/cYj/cV940Yf/cYj/cYj/cYiP9xRDpszFn/cYj/cYj/cYj/cYTemsIWVxiP9xiP9xiP9xiEQYbL55cYj/cYiP9xiP9xhNg6w3xY/3GI/3GI/3GIj/cYhG0lyi2v9xiI/3GI/3GIS1gsWn3/cYj/cYj/cYj/cV7e0iGI/3GI/3GI/3GIQtR84riI/3GI/3GI/3GI/0kWTI6biP9xiP9xiP9xiP9xiP9xiP9xiI/3GI/3GI/3GI/3GI/3GI/07fHCIOcYj/cYj/cYiP9xhFW1y6Soj/cYj/cYj/cYj/TTYsTJ3/cYj/cYj/cYj/cYiP9xiP9xiEzfHEIO/3GI/3GI/3GI/0j0XIC6cYj/cYj/cYj/cYhHOEyce4j/cYj/cYj/cYj/cYiP9xiP9L8jxg3Ij/cYj/cYj/cYj/cYiP9xSPNMgMuP9xiP9xiP9xiI/0q/PHQM/3GI/3GI/3GI/3GISXs8eEz/cYj/cYj/cYj/cYj/cYSBZMjpv/cYj/cYj/cYj/Tt8cIg5xiP9xiP9xiI/3FHWkyaW4j/cYj/cYiP9xhfNNHLj/cYj/cYj/cYj/cYiP9xhMmxxGToj/cYiP9xiP9xhKQcxr4/9xiP9xiP9xiP9xhFW1y6Soj/cYj/cYj/cYhLNixcnY/3GIj/cYj/cYj/cYj/cYj/cYj/S3s8WExxiP9xiP9xiP9xiP9xiP9xiI/0ycLFY9j/cYj/cYj/cYj/cYj/cYj/cU4THC7O/3GI/3GI/3GI/3FQItDt/3GI/3GI/3GI/3GI/3GI/3GEryPGDcj/cYj/cYj/cYj/cYj/cYj/cU15HDhuj/cYj/cYj/cYiP9xiP9xiP9xiP9xiP9xiP9xThMcLs7/cYj/cYj/cYj/cV9W0amI/3GI/3GI/3GI/3FJ0Uxi63GI/3GI/3GI/3GI/3GI/3GISr4sZB2I/3GI/3GI/3GI/3GI/3GIStA8Yvz/cYiP9xiP9xiP9xiP9xiP9xiP9xiElZPHpsj/cYj/cYj/cYj/S/I8YNyI/3GIj/cYj/cYj/cYj/cYj/cYj/cYiP9xiEkVPH6siP9xiP9xiP9xSBZMjpuP9xiP9xiP9xiP9xR55MlhuP9xiP9xiP9xiEjRTILrj/cYj/cYj/cYj/cYj/cYiP9QqtFl/3GI/3GI/3GI/3GE4THB7OcYj/cYj/cYj/cYiEjRTILr/3GI/3GI/3GI/3GIj/cYhJezxoTHGI/3GI/3GI/3GIj/SVpMeltxiP9xiP9xiI/0oOzH8T/3GI/3GI/3GIR1pMmluP9xiP9xiP9xiEjRTILr/3GIj/cYj/cYj/cYj/cYj/cYj/cYiP9xiP9xiP9xiP9xiP9xiP9xiI/3GI/3GI/0sVPG6sj/cYj/cYj/cYiP9xiP9LWTxabHGI/3GI/3GI/3GIj/Td8cQg6I/3GIj/cYj/cYj/cYj/cYj/cYj/cYiP9xiP9PNRwcrnGI/3GIj/cYj/cYj/cYj/cYj/cYj/cYiP9xiP9xiP9xiP9xX3jRh/9xiI/3GI/3GI/3GI/3GI/3GI/3GIj/cYj/TxMcLs7/cYj/cYiP9xiP9xiP9xiP9xiP9xiP9xiI/3GI/055HDhuj/cYiP9xiP9xiP9xiP9xiP9xiP9xiI/3GI/081HByucYj/cYiP9xiP9xiP9xiP9xiP9xiP9xiI/3GI/3FNVxw6jo/3GIj/cYj/cYj/cYj/cYj/cYj/cYiP9xTL0cRC6I/3GIj/cYj/cYj/cYj/cYj/cYj/cYiP9xiP9xiP9xiP9xiP9xiP9xiI/3GI/3GI/0kWTI6bj/cYiP9xiP9xiP9JOEyMe/9xiI/3GI/3GI/3FEGGzOeY/3GI/3GI/3GIj/cYj/cYj/cYj/cYj/cYTcesM4X/cYj/cYj/cYj/cYj/cYj/cYiE3wHDD+iP9xiP9xiP9xX5rRZf9xiP9xiP9xiP9xSdFMYutxiP9xiP9xiP9xiP9xiP9xg/nzKwYM1xiI/3GI/3GI/3GEtYLFp9j/cYj/cYj/cYj/cUewXJT6/3GI/3GI/3GIj/Sp08diyP9xiP9xiP9xiP9xiI/3GIRvRckLpxiI/3GI/3GI/3GISzYsXJ2P9xiP9xiP9xiP9xiI/3GI/3GI/3GI/zz0QbULvoj/cYiP9xiP9xRofsl4FxiP9xiI/3GI/3FJezx4TI/3GI/3GI/3GIj/cYSTc8fIyI/3GI/3GI/3GI/3GEg4THx7cYj/cYj/cYj/cYiP9LFTxurI/3GI/3GI/3GI/3GI/3FJezx4TIj/cYj/cYj/cYSkHMa+P/cYj/cYj/cYj/cYiP9xiP9LFTxurI/3GI/3GI/3GI/3GIhL8SxQ7Yj/cYiP9xiP9xhfVtGp/3GI/3GI/3GIj/cYSZ08ZixxiP9xiP9xiP9xiI/3GI/3GI/3FO8Bwg/v9xiI/3GI/3GI/3GI/3GISVk8emz/cYiP9xiP9xiP9I0lyS2v9xiP9xiP9xiP9xiP9OLqwtFXGI/3GI/3GI/3GI/3GI/3GIj/cYj/cYTTUcPK6P9xiI/3GI/3GI/3GI/3GI/3GI/3GIj/cYj/cYj/cYj/cUt6LFhdj/cYj/cYj/cYiP9xS1gsWn2I/3GI/3GI/3GI/3GI/3GI/3GIj/cYj/cYj/cYj/cYj/cYj/cYiP9xiP9xiP9xiP9xiP9xiP9xiI/3GI/3GI/3GI/3GI/3GI/3GIj/cYTJscRk6I/3GIj/cYj/cYj/cYj/cYj/cYThMcHs5xiP9xiP9xiP9xiP9xiIRzhMnHuP9xiP9xiP9xiITVccKo5xiP9xiP9xiI/3GF8S0e2I/3GI/3GI/3GI/3GIj/cYj/cYj/cU2bHDZO/3GI/3GI/3GI/3GI/3GI/3GIj/cYj/cYTN8cQg6P9xiP9xiP9xiP9xiP9xiP9xiI/3GEq+LGQdiP9xiP9xiP9xiP9xiP9xiI/3GI/3GI/3GI/1/e0iGIj/cYj/cYj/cYj/cYj/cYj/cYiP9xS74sRB1xiP9xiP9xiP9xiP9xiP9xiI/3GI/3FMvRxELoiP9xiP9xiP9xiP9xiP9xiP9xiI/3GI/0sVPG6sj/cYj/cYj/cYj/cYiP9xSXs8eEyP9xiP9xiP9xiEq+LGQdj/cYiP9xiP9xiP9xiP9xhfEtHtiP9xiI/3GI/3GIStA8Yvz/cYj/cYj/cYj/cYiP9xiP9xiP9xiP9xiP9NNixMnf9xiP9xiP9xiI/3GI/3GI/3GIS1gsWn3/cYj/cYj/cYj/cYiP9xhLFCxevYiP9xiP9xiP9xiP9xiP9xiP9xiI/3GI/3GI/3GI/3GITTUcPK6P9xiP9xiP9xiP9xiP9xiI/3FKFTxurP9xiP9xiP9xiP9xiP9xiIS1gsSn1xiI/3GI/3GI/3GI/3GI/3GI/3GIj/cUt6LFhdj/cYj/cYj/cYj/cYj/cYj/cYiP9xiP9xiP9xiP9xhevNJDiP9xiP9xiP9xiP9xiP9xiP9xiI/3GI/3GI/055HDhuiP9xiP9xiP9xiP9xiP9xiP9xiI/3GI/3GI/069HDQu/3GI/3GI/3GI/3GI/3GI/3GIj/cYj/cUu+LEQdcYj/cYj/cYj/cYj/cYiEk3PHyMj/cYj/cYj/cYj/cYj/cYiP9xhK0Dxi/I/3GI/3GI/3GI/3GI/3GIj/cUeeTJYb/3GI/3GIj/cYj/cYS1gsWn2P9xiP9xiP9xiP9xiP9xiI/3GI/3GI/3GI/3FLeixYXY/3GI/3GI/3GIj/cYj/cYj/cYj/cYTN8cQg6P9xiP9xiP9xiP9xiI/3GI/3GI/3GI/3GITL0cRC6P9xiP9xiP9xiP9xiI/3FKFTxurP9xiP9xiP9xiP9xiP9xiI/3GI/3GI/3GITJscRk6I/3GI/3GI/3GI/3GI/3GIj/cYj/cYj/cYhNeRwobnGI/3GI/3GI/3GI/3GI/3GIj/cYhKvixkHY/3GI/3GI/3GI/3GI/3GIj/cYj/cUo3PFyMcYj/cYj/cYj/cYiP9xhK8jxg3P9xiP9xiP9xiP9xiP9xiI/3GI/03xLEDtiP9xiP9xiP9xiP9xiP9xiP9xiI/0qdPHYsj/cYj/cYj/cYj/cYiP9xiP9xhM3xxCDo/3GI/3GI/3GI/3GI/3GI/3GIRtJcotqP9xiP9xiI/3GEs2LFydiP9xiP9xiP9xiP9xhMvRxELoj/cYj/cYj/cUzfHEIOiP9xiP9xiP9xiI/3GISr4sZB2P9xiP9xiP9xiP9xhNVxw6jo/3GI/3GI/3GITU+cOwaIj/cYj/cYj/cYSTc8fIyI/3GI/3GIj/cTMjAbzc/nGI/3GI/3GI/3GIXzTRy/9xiI/3GI/3GI/055HDhuiP9xiP9xiP9xiP9PExwuzo/3GI/3GI/3GIR3xMmDv/cYj/cYj/cYj/cYj/cUewXJT6/3GI/3GI/3GI/3GIj/cYj/cYj/cYhKvixkHY/3GI/3GI/3GIj/SVpMeltxiP9xiP9xiI/3GI/3GI/3FJnTx2LP9xiP9xiI/3GI/3GI/3GI/055HDhuiP9xiP9xiP9xiP9xiP9xiI/3GI/3FHfEyYO4/3GIj/cYj/cYj/Sr88dAz/cYj/cYiP9xiP9xTL0cRC6Ij/cYj/cYj/cUovvG0EiP9xiP9xiP9xiEjRTILrj/cYj/cYj/cYR55Mlhv/cYj/cYj/cYj/cYj/Q5GM1udxiP9xiP9xiP9xiP9xiF800cuP9xiP9xiP9xiP9xNTblu8kaiP9xiP9xiP9xiP9xiI/3GI/3GEt6LFhd/3GI/3GI/3GI/3GI/3GIj/cYj/cYj/cYj/cYTBQsPr1xiP9xiP9xiP9xiI/3GI/3GI/3GI/3GIXt7SIf9xiP9xiP9xiEy9HEQuj/cYj/cYj/cYj/cUu+LEQdcYj/cYiP9xiP9xiP9xiP9xiP9xiP9K0Uxy6/9xiP9xiP9xiP9xiP9xiI/3GI/3GI/00ULE69j/cYj/cYj/cYhemtJliP9xiP9xiP9xiP9xRKr8tVBxiP9xiP9xiP9xiISTc8fIyP9xiP9xiP9xiP9xS74sRB1xiP9xiI/3GI/3GI/3GI/3GI/3FM3xxCDoj/cYj/cYj/cYS4S8V7SI/3GI/3GI/3GIS2K8WdSI/3GI/3GI/3GIj/cTiQYbhvnv9xiI/3GI/3GI/0U6bMxZj/cYj/cYj/cYiP9xiP9Kvzx0DP9xiP9xiP9xiISPNMcMtxiP9xiP9xiP9xiISpwsZj2I/3GI/3GI/3GI/3GI/3GI/3FO8Bwg/o/3GI/3GI/3GEGRjPbnj/cYj/cYj/cYj/MdihsDdeiP9xiP9xiP9xiP9xiP9M0DxC/HGI/3GIj/cYj/cYj/cYj/S/I8YNyI/3GI/3GIj/cYj/cYj/cYj/cYhLNixcnY/3GI/3GI/3GIj/cYj/cYSr4sZB2I/3GI/3GI/3GI/3GIj/cYj/cYj/cYhM3xxCDv9xiP9xiP9xiP9xiP9xiI/3GI/3GI/3GI/3GI/3GI/3Fe3tIhiP9xiP9xiP9xiP9xiI/3GI/3GI/3GI/3GE1XHDqOj/cYj/cYj/cYj/cYj/cYiP9xiP9xhLNixcnYj/cYj/cYj/cYj/cYj/cYiP9xiErQPGL8/3GI/3GI/3GI/3GI/3GIj/cYj/cYj/TRQsTr2P9xiP9xiP9xiP9xiP9xiI/3GI/3GI/3GI/3GI/3GI/3GIj/cYj/cYj/cYj/cYj/cYj/cYiP9xiP9xiP9O3xwiDnGI/3GI/3GI/3GI/3GI/3GIj/cYj/TJwsVj2P9xiP9xiP9xiP9xiP9xiI/3GI/3GI/3GI/069HDQu/3GI/3GI/3GI/3GI/3GIj/cYj/cYj/cYj/cYj/TxMcLs6P9xiP9xiP9xiP9xiP9xiI/3GI/3GI/3GI/069HDQu/3GI/3GI/3GI/3GI/3GIj/cYj/cYj/cYj/cYj/cYj/cV940YeP9xiP9xiP9xiP9xiP9xiI/3GI/3GI/3GEzfHEIOj/cYj/cYj/cYj/cYj/cYiP9xiP9xiP9xiEqcLGY9iP9xiP9xiP9xiI/3GI/3GI/3GI/3GI/3GI/3GIj/cYj/cYj/cYj/cYj/cU4THC7O/3GI/3GI/3GI/03xLEDtiP9xiP9xiP9xiITJscRk6P9xiP9xiI/3GI/1CI0YeP9xiP9xiP9xiI/3GI/3GI/0zQPEL8cYj/cYj/cYj/cYhNNRw8ro/3GI/3GI/3GIj/cYj/USLQ7f9xiP9xiP9xiP9xiE15HChucYj/cYj/cYiP9P8Bwg/o/3GI/3GI/3GIj/cYj/cUjzTIDLj/cYj/cYiP9xiP9QZtGpiP9xiP9xiP9xiIP9AhsC/ecYj/cYj/cYiP9P8Bwg/o/3GI/3GI/3GIj/TgysLzVxiP9xiP9xiP9xiExAvDv0cYj/cYj/cYj/cYhMLqxNFf9xiP9xiP9xiP9xiIQhl83mhxiP9xiP9xiP9xiI/3GI/z3SQbMtvnGI/3GI/3GI/3FAGowPV4j/cYj/cYiP9xiEYP3K8Cj/cYj/cYj/cYiEx5HEhuiP9xiP9xiI/3GI/1Cq0WX/cYj/cYj/cYiP9H9Fyguoj/cYiP9xiP9xiP9xhJnTxmLHGI/3GIj/cYj/cUqFzFejcYj/cYj/cYj/cYj/Szc8bIz/cYiP9xiP9xiP9N8SxA7Yj/cYj/cYj/cYj/cYj/cYiP9xiP9xiP9xhKFTxerHGI/3GI/3GIj/cYj/cYhK0Dxi/P9xiP9xiP9xiP9xiI/3GI/3GISvI8UNxxiP9xiP9xiP9xiI/3GI/3GI/3GI/03xLEDtiP9xiP9xiP9xiP9xiI/3GITN8cMg5xiI/3GI/3GI/3FQIt/dcYj/cYj/cYiP9xiP9xiP9xiP9NWCw6fXGI/3GI/3GI/3GIj/PpBSs2+tj/cYj/cYj/cYj/cUjzTIDLiP9xiP9xiP9xiP9xiI/3FI0UyC64j/cYj/cYj/cYiP9xSPNMgMuP9xiP9xiP9xiIRxZMnpuI/3GI/3GI/3GIj/Sp08diyP9xiP9xiP9xiP9xiI/3GISr4sZB2P9xiP9xiP9xiP9xiP9xiI/3GI/3GEdaTJpbj/cYiP9xiP9xiP9xiP9xiP9xiP9K80xgy3GI/3GI/3GI/3GI/3GISTc8fIyI/3GI/3GI/3GI/3GI/3GIj/cYj/cUrQPGL8iP9xiP9xiP9xiP9xiI/3GI/3GI/01YLDp9cYj/cYj/cYj/cYj/cYiP9xiP9xhIFkx+m3GI/3GIj/cYj/Sp08diyP9xiP9xiP9xiIPVxCs6O9/3GI/3GI/3GI/0wvvE0EcYj/cYj/cYj/SXxMeDtxiP9xiP9xiP9JFkyOm4j/cYj/cYj/cYSZ08diz/cYj/cYj/cYj/cYhNNRw8ro/3GI/3GI/3GI/3GI/3GIj/cYj/SJ5MlhuP9xiI/3GI/3GI/0vyPGDciP9xiP9xiP9xiF680kOP9xiP9xiP9xiP9Q7tAhcYj/cYj/cYj/cYj/cYiP9xiP9xSBZMjpv/cYj/cYiP9xiP9xiP9xiP9xiP9xiP9PExwuzo/3GI/3GI/3GI/3GIj/cYj/USLQ7f9xiP9xiP9xiP9xTXkcOG6P9xiP9xiP9xiI/3GI/3FQIt/dcYj/cYj/cYj/cYiE3wHDD+iP9xiP9xiP9xhHWkyaW4j/cYj/cYj/cYhe3tIh/3GI/3GI/3GI/3GITvAcEP5xiP9xiP9xiP9xiI/3GI/3FJnTx2LP9xiP9xiP9xiI/3FfeNGH/3GI/3GI/3GI/3GITL0cRC6P9xiP9xiI/3GI/0vyPGDciP9xiP9xiP9xiP9xiI/3GI/0s3PGyM/3GI/3GI/3GI/3GIj/cYj/cYj/cYhMvRxELo/3GI/3GI/3GI/3GI/3GIj/cYj/cYj/cYj/cUzfHEIOiP9xiP9xiP9xiP9xiI/3GI/3GI/3GIS1gsWn3/cYj/cYj/cYj/cYiP9xhLWCxafY/3GI/3GI/3GI/3GI/3GI/3GIj/cYS3osWF3/cYj/cYj/cYj/cYj/cYj/cYiP9xiP9xiEt6LEhdcYj/cYj/cYj/cYj/cYiP9xiP9xiP9xTZscNk7/cYj/cYj/cYj/cYj/cYj/cYiP9xiEvxLFDtiI/3GI/3GI/3GI/3GI/3GI/3GIj/cYj/cYj/cYj/cU1XHDqOiP9xiP9xiP9xiP9xiP9xiI/3GI/3GI/0zQPEL8cYj/cYj/cYj/cYiP9xiP9HF1yuioj/cYj/cYj/cYj/cUrQPGL8iP9xiP9xiI/3FJvzxkDHGI/3GI/3GI/3GIj/cYj/cYj/cYj/cYj/cYS1gsWn2P9xiP9xiI/3GI/3GEucLEY9cYj/cYj/cYj/cYj/cYiP9LFTxurI/3GI/3GI/3GI/3GI/3GIj/cUryPGDcj/cYj/cYj/cYj/cYj/cYiP9xiP9xiP9xiP9xS5wsVj3/cYj/cYj/cYiP9xiP9xiDQFI7z63Ij/cYj/cYiP9xhI80yAy/9xiP9xiP9xiI/3GI/3GI/3GEq+LGQdiP9xiP9xiP9xiI/3GI/00ULE69j/cYj/cYj/cYj/cYhEGGy+eXGI/3GIj/cYj/cYj/cYj/Ty2cLSaI/3GI/3GIj/cYj/cYj/cYj/cU1XHDqOiP9xiP9xiP9xiP9PExwuzo/3GI/3GI/3GI/0sVPG6sj/cYiP9xiP9xiEcWTJ6biP9xiI/3GI/3GISkHMW+NxiP9xiP9xiP9xTXkcOG6P9xiP9xiP9xiP9xiP9xiI/3GI/3GI/3FNvRwkLnGI/3GI/3GI/3GI/3GI/3GIj/cYj/S1k8WmxxiP9xiP9xiP9xiI/3GI/3GI/3GISJ08hiyI/3GIj/cYj/cYj/cUrQPGL8iP9xiP9xiP9xiIRvRckLpxiP9xiI/3GI/3GI/3GI/3GEoVPF6scYj/cYiP9xiP9xiP9xhLNixcnYj/cYj/cYj/cYj/cYiP9xiP9xiP9xiP9xiP9xiP9xhNVxw6jo/3GI/3GI/3GIj/StFMYutxiP9xiP9xiP9xiI/3GEmdPGYscYj/cYj/cYj/cYiP9xiP9xiP9xiP9xiP9OeRw4boj/cYj/cYj/cYj/cYiP9xiP9xiErQPGL8/3GI/3GI/3GI/3GIj/cYj/cYj/cYj/cUhaTHpbcYj/cYj/cYj/cUg4TIx7/3GI/3GI/3GI/3FMYrxJ1P9xiP9xiP9xiP9xiP9xSZ08diyP9xiP9xiP9xiP9xiEIZfO5o/3GI/3GI/3GI/3GF8S0e2I/3GIj/cYj/cV680kOI/3GI/3GIj/cYR4bcl5KI/3GI/3GI/3GI/3GIhIvzyEDI/3GI/3GI/3GI/3FJezx4TIj/cYj/cYj/cYj/cYj/cUg4TIx7/3GI/3GI/3GI/3FK8jxg3Ij/cYj/cYj/cYj/cYj/cYj/cYiP9xiEi/PIQMj/cYj/cYj/cYiP9xR3xMmDuP9xiP9xiI/3GI/3FJWTx6bIj/cYj/cYj/cYiP9xiP9xiEkVPH6siP9xiP9xiP9xiI/3GI/3GI/3GI/3GI/3GEeeTJYb/3GI/3GI/3GI/3GISPNMgMv/cYj/cYj/cYj/cU41HByucYj/cYj/cYj/cYiP9xiP9xiP9xiP9xiP9xiP9xX7zQQ3GI/3GI/3GI/3GI/3GIj/cYhKnCxmPYj/cYj/cYj/cYj/cYj/cYiP9xiP9xiP9xiP9xiP9xiP9RZt+ZcYj/cYj/cYj/cYj/cYj/cYiP9xiP9xiP9xiP9xiP9xX7zQQ3GI/3GI/3GI/3GI/3GI/3GIj/cYj/cYj/cYj/cYj/cYj/cYiP9xiF680kP/cYj/cYj/cYiP9xiP9xiP9xiP9xiP9xiP9xiE0THD7OiP9xiP9xiP9xiI/3GI/3GI/3GI/3GI/3GI/3GEy9HEQuiP9xiP9xiI/3GI/3GI/3GI/3GI/3GI/00ULE69j/cYj/cYiP9xiP9xiP9xiP9xiP9xiP9xiI/055HDhuj/cYj/cYiP9xiP9xiP9xiP9xiP9xiP9xTN8cQg6I/3GI/3GIj/cYj/cYj/cYj/cYj/cUu+LEQdcYj/cYiP9xiP9xiP9xiP9xiP9xiEzxLDDtcYj/cYj/cYiP9xiP9xiP9xiP9xiP9xiP9xiI/3GIXrzSQ/9xiP9xiP9xiI/3GI/3GI/3GI/3GI/0sVPG6sj/cYiP9xiP9xiP9xiP9xiP9xiP9xiITfAcMP6I/3GI/3GI/3GIj/cYj/cYj/cUjzTIDLj/cYiP9xiP9xiP9xiP9xiE9OjBsXiP9xiP9xiP9xiI/3GI/3GISzYsXJ2P9xiP9xiP9xiP9xiP9xiI/3GI/0x6LFhdiP9xiP9xiP9xiET1bMCp/3GI/3GIj/cYj/cYj/cUlZPHpsiP9xiP9xiI/3GI/3GEgWTH6bcYj/cYiP9xiP9xiP9xiP9xiP9xiP9xiEzfHEIO/3GI/3GIj/cYj/cYj/cYj/cYj/cUfSXILacYj/cYj/cYj/cYhLYrxZ1Ij/cYj/cYj/cYiP8y7wG/EP6I/3GI/3GI/3GI/3FLvixEHXGIj/cYj/cYj/cYTRMcPs6Ij/cYj/cYj/cYheeNKHiP9xiI/3GI/3GI/3GI/3GI/3GI/3GIj/cYj/SJ5MlhuP9xiI/3GI/3GI/3GI/1Ei0O3/cYj/cYiP9xiP9N3xxCDoiP9xiP9xiP9xiP9QZtGpiP9xiI/3GI/3GI/3GI/3GI/3GI/07fHCIOcYj/cYj/cYiP9xhe3tIh/3GI/3GI/3GIj/TfEsQO2P9xiI/3GI/3GI/3GI/3GI/3GI/3GIj/cU15HDhu/3GI/3GIj/cYj/cYj/cYj/cYj/cYj/cYiP9xiF7e0SFxiP9xiP9xiI/3GI/3GI/3GI/3GI/3GI/3GEdaTJpbiP9xiP9xiP9xiI/08THC7O/3GI/3GI/3GIj/cYj/cYj/cYj/cYj/cYj/cYTN8cQg6P9xiP9xiI/3GI/3GI/3GI/3GI/3GI/3GIj/cUwULD69cYiP9xiP9xiP9QiNGHj/cYj/cYiP9xiP9xiP9xiP9xiP9xiE15HChucYj/cYj/cYj/cYhfEtHtiP9xiP9xiP9xiP9xiP9xiI/3GI/3GF800cuP9xiP9xiP9xiI/3GI/3GI/3GI/0y+LFQd/3GI/3GI/3GIj/cYj/cYj/cYj/cYj/cYTN8cQg6P9xiP9xiP9xiI/3GF940IdxiP9xiP9xiP9xiE7wHBD+cYj/cYj/cYj/cYX3jRh/9xiP9xiP9xiP9xiEqcLGY9iP9xiI/3GI/3GIXt7RIXGI/3GIj/cYj/cV680kOI/3GI/3GIj/cYj/cYj/cYj/cYj/cYj/cYiP9PNRwcrnGI/3GI/3GIj/cYXxLR7Yj/cYj/cYj/cYj/cUJdfOoo/3GI/3GI/3GI/3GIj/cYXxLR7Yj/cYj/cYj/cYj/cYiP9xiEk3PHyMj/cYj/cYj/cYj/cYiP9xSvI8YNyP9xiP9xiP9xiP9xiP9xiI/3GI/3GI/3GI/3FNmxw2Tv9xiP9xiP9xiP9xiP9xiI/3GI/3GI/3GI/3GEGzjPTH/3GI/3GI/3GI/3GF800cuI/3GI/3GI/3GI/3FKFTxurP9xiP9xiI/3GIRX1cuCr/cYj/cYj/cYj/cYhO6Jwhdo/3GI/3GIj/cYTL0cRC6P9xiI/3GI/3GI/3GI/3GEN+bNgZj/cYiP9xiP9xiP9xiP9xiP9xiP9xiI/3GI/3FfVtGpj/cYj/cYj/cYiP9xiP9xiP9xiP9xTvAcIP6P9xiP9xiP9xiP9xiP9xiP9xiI/3GI/3GI/3FKNzxcjHGI/3GI/3GIj/cYj/cYj/cUgg3I3yiP9xiP9xiP9xiEgWTH6bcYj/cYj/cYj/cYhI0UyC64/3GI/3GI/3GI/3GIj/cTbVcbkqjnGI/3GI/3GI/3GEg4THx7cYj/cYj/cYj/cYj/cYiP9xThMcHs5xiP9xiP9xiI/3GI/3GF800cuP9xiP9xiP9xiI/08THC7O/3GI/3GI/3GIj/cYj/cYj/cYj/cYj/cYj/cYhNExw+zoj/cYj/cYj/cYiP9xiP9xiP9xiP9xiP9xiP9xhO8Bwg/v9xiP9xiP9xiP9xiI/3GI/3GF940IdxiP9xiP9xiI/3GF940IdxiP9xiP9xiP9xiI/3GI/1Cq0WX/cYj/cYj/cYiP9xX5rQZXGI/3GI/3GI/3GIj/cYj/cYj/cYSr4sZB2I/3GI/3GI/3GIj/cYj/cYj/cYShU8XqxxiP9xiP9xiI/3GI/3GI/3GI/3GI/3GI/3GIj/cYheeNKHiP9xiP9xiP9xiI/3GI/3GI/01YLDp9cYj/cYj/cYj/cYj/cYiP9xiP9xiP9xiP9xhLnCxGPXGI/3GI/3GIj/cYj/cYj/cYj/cYj/cUzxLEDtj/cYj/cYj/cYiP9xiP9xiP9xiP9xSvI8YNyP9xiP9xiI/3GI/3GI/3FKFTxurP9xiP9xiP9xiI/3GI/3GI/3GDEmIr/Z3YiP9xiP9xiP9xiP9xR3xMmDuI/3GI/3GI/3GISvI8UNxxiP9xiI/3GI/3GI/3GI/3GISTc8fIyP9xiI/3GI/3GI/3GI/3GI/3GEtYLFp9j/cYj/cYiP9xiP9xiP9xiP9xiP9JfEx4O3GI/3GI/3GI/3GEjzTIDLj/cYj/cYj/cYj/T/AcIP6I/3GI/3GI/3GI/3GI/3GIj/cUs2LFydiI/3GI/3GI/3GI/3GI/3GI/3GIj/cYj/cYj/cYj/Rp9ctgqI/3GI/3GI/3GEeeTJYb/3GI/3GI/3GIj/cYj/cT0B4rL+HXGI/3GI/3GI/3GI/01AvEv0iP9xiP9xiP9xiP9L8jxg3IiP9xiP9xiP9xg/nBGxY+6Ij/cYj/cYj/cYj/cYj/cYj/cYiP9xiP9xS3osWF2P9xiP9xiP9xiP9xiP9xiI/3GI/3GI/3GEi/PIQMiP9xiI/3GI/3GI/3GI/3GISpwsZj2I/3GI/3GIj/cYj/TlccOo6I/3GIj/cYj/cYhIvzyEDI/3GI/3GIj/cYj/cYj/cYj/cYj/cYj/cYiP9xiF680kP/cYj/cYj/cYiP9xiP9xiErQPGL8/3GI/3GI/3GI/3GEd8TJg7j/cYj/cYj/cYiP9xiP9xiEkVPH6siP9xiP9xiP9xiIRrBcpPqP9xiP9xiI/3GI/3GI/3GISvI8UNxxiP9xiP9xiI/3GI/3FHsFyE+nGIj/cYj/cYj/cYj/cYSZ08ZixxiI/3GI/3GI/3GI/0GSnPbWcYj/cYj/cYj/cYiP9xMGgRsKfuj/cYj/cYj/cYiEtYLEp9cYiP9xiP9xiP9xiP9RRN+7cYj/cYiP9xiP9xiP9Ffmy4GXGI/3GI/3GIj/cYj/cYj/cYj/cUlZPHpsiP9xiI/3GI/3GI/3GI/3GI/3GI/3GIj/cYj/cYj/cYXprSZYj/cYiP9xiP9xiF680kP/cYj/cYiP9xiP9xiE3wHDD+iP9xiI/3GI/3GIXt7RIXGI/3GIj/cYj/cYhMeRxIboiP9xiP9xiP9xiEc4TJx7iP9xiP9xiP9xiDo5QbbGvo/3GIj/cYj/cYj/Sns8eEyI/3GI/3GIj/cYhBO3z8SIj/cYj/cYiP9xiP9N8SxA7Yj/cYj/cYj/cYj/Szc8bIz/cYj/cYiP9xiP9QqtFl/3GI/3GI/3GIj/cYj/Szc8bIz/cYj/cYj/cYj/cYiP9xiE01HDyu/3GI/3GIj/cYj/cYj/cYj/cYj/cYhPgpwX1v9xiP9xiI/3GI/3GISNFMguv/cYj/cYiP9xiP9xiEYXXJ6KcYj/cYj/cYj/cYj/cUmdPHYsj/cYj/cYj/cYj/cYj/cYhMmxxGToj/cYj/cYj/cYiP9xiP9xiP9xiP9xiP9xiP9xhLWCxafY/3GIj/cYj/cYj/cYj/cUlZPHpsiP9xiI/3GI/3GI/3GI/3GI/3GI/0x6LFhdiP9xiI/3GI/3GI/3GD0WMbLpznGI/3GI/3GI/3GIj/cU5hrBnlcYj/cYj/cYj/cYS5wsRj1xiP9xiI/3GI/3GISPNMcMtxiP9xiI/3GI/3GI/3GEoVPF6scYj/cYj/cYiP9xiP9xiP9xiP9xiP9xiEt6LEhdcYj/cYiP9xiP9xiP9xiP9xiP9xiP9xiITRMcPs6P9xiP9xiP9xiI/3GI/3GI/3GI/3GI/3GI/3GIj/TxMcLs7/cYj/cYj/cYiP9xiP9xiP9xiP9xiP9xiP9xiI/3GI/3GE7wHBD+cYj/cYiP9xiP9xiP9xiP9xiP9xiP9xiI/002LDydcYiP9xiP9xiP9xiP9xiP9xiP9xTDYsPJ1xiP9xiI/3GI/3GI/3GI/3GI/3GI/3GIj/cUu+LEQdcYj/cYj/cYj/cYj/cYj/cYSjc8XIxxiP9xiP9xiP9xiP9xiP9xiElZPHpsj/cYj/cYj/cYj/cYj/cYSVk8emyI/3GI/3GI/3GI/0vyPGDciP9xiI/3GI/3GI/3GEbSXKLaiP9xiP9xiP9xhMQLxL9P9xiP9xiP9xiP9FiPzHcI/3GI/3GI/3GISBZMfptxiP9xiP9xiP9xhfVtGpj/cYj/cYj/cYj/cYj/cYj/cYiP9xiP9xiP9QqtFl/3GI/3GIj/cYj/cYhJezxoTHGI/3GI/3GIj/cYhMvRxELv9xiI/3GI/3GI/3GI/3GI/3GI/3GIj/cYj/cYj/cYj/cYj/cYj/cYhMmxxGToj/cYj/cYiP9xiP9xiP9xiP9xiP9xiP9xiI/3GI/3GI/3GI/3GI/3GI/3GIj/cYj/cYj/cYj/cYj/cYj/T/AcIP6I/3GI/3GI/3GI/3GIj/cYj/cYj/cYj/cYj/cYj/cYiP9xUCLf3XGI/3GI/3GI/3GI/3GIj/cYj/cYj/cYj/cYj/cYj/cYTZscJk5xiP9xiP9xiI/3GI/3GI/3GI/3GI/3GI/3GIhNVxwqjnGI/3GI/3GIj/cYj/cYj/SxU8bqyP9xiP9xiP9xiI/3GI/3GI/3GI/3GI/3GE15HDhu/3GI/3GI/3GI/3GIj/cYj/cYhHFkyem4j/cYiP9xiP9xiP9xSb88ZAxxiP9xiI/3GI/3GI/3GI/0ycLFY9j/cYj/cYj/cYiEaeTKYbiP9xiP9xiI/3GE4LnC9Gj/cYj/cYj/cYj/cUzfHEIOiP9xiP9xiP9xhNVxw6jo/3GI/3GI/3GIj/cYhJezxoTHGI/3GI/3GI/3GISBZMfptxiP9xiP9xiP9xiI/3GIX1bQqXGI/3GI/3GI/3E/GlOx5ayP9xiP9xiP9xiP9Ox6wzhYj/cYj/cYj/cYhDkHzG+HGI/3GIj/cYj/cYj/Sns8eEyI/3GI/3GIj/cYj/RxdcroqI/3GI/3GI/3GI/3GE5PnBsGcYj/cYiP9xiP9xiP9MprxVlIiP9xiP9xiP9xMkUBvrr+iP9xiP9xiP9xiI/3GI/3GI/3GI/3GI/0N/fOgI/3GI/3GI/3GI/3GI/3GIj/cYj/cYj/cYj/cYj/cUmdPHYsj/cYj/cYj/cYj/cYj/cYj/cYiP9xiP9xiP9xiP9xhfeNCHcYiP9xiP9xiP9xiP9xiP9xiP9xiITJscRk6P9xiP9xiI/3GI/3GI/3GI/3GI/3GI/3GIj/cYTN8cQg7/cYiP9xiP9xiP9xiP9xiP9xiP9xiI/3GEs2LFydiP9xiP9xiP9xiP9xiP9xiP9xiI/3GI/3FNVxw6jo/3GIj/cYj/cYj/cYj/cYj/cYj/cYiP9xiP9xThMcHs5xiP9xiI/3GI/3GI/3GI/3GI/3FLnCxWPf9xiP9xiI/3GI/3GI/3GI/3GI/3GI/3GIj/cYhMeRxIboj/cYiP9xiP9xiP9xiP9xiP9Omxw2To/3GI/3GI/3GI/3GIj/cYj/cYj/cYj/cYhNVxw6jv9xiP9xiP9xiP9xiP9xiI/3GI/3GI/3GI/3GI/3GEryPGDc/3GIj/cYj/cYj/cYj/cYhJezxoTHGIj/cYj/cYj/cYj/cYj/cYj/cYTN8cQg6P9xiP9xiI/3GI/3GI/3GI/3GISRU8fqyI/3GIj/cYj/cYj/cYj/cYj/cYj/cYhLNixcnY/3GIj/cYj/cYj/cYj/cYj/cUryPGDcj/cYiP9xiP9xiP9xiEjRTILr/3GIj/cYj/cYj/cYj/cYhMvRxELo/3GI/3GI/3GI/3GIj/cYj/cYhHWkyaW/9xiI/3GI/3GI/3GI/0tZPFpscYj/cYiP9xiP9xiP9xiP9L8jxg3Ij/cYj/cYiP9xiP9xiP9xiP9xUCLf3XGI/3GIj/cYj/cYj/cV9W0amP9xiP9xiI/3GI/3GI/3GI/3GI/3GEjzTIDLj/cYj/cYj/cYj/cYSzYsXJ2I/3GI/3GIj/cYj/cYj/cYj/cYj/Sns8eEyIj/cYj/cYj/cYj/cYShU8XqxxiP9xiI/3GI/3GI/0c5XKxqj/cYj/cYj/cYj/cUm/PHQM/3GI/3GI/3GI/3GITaWsJaVxiI/3GI/3GI/3GD9lwrGaPYiP9xiP9xiP9xRanstWGIj/cYj/cYj/cYj/cYj/cUzfHEIOiP9xiP9xiP9xiI/3GF7e0iH/cYj/cYj/cYiP9QZtGpiP9xiP9xiP9xiP9xiI/3GI/3GI/3GITfAcMP6Ij/cYj/cYj/cYj/cYj/cYj/cYhJezx4TP9xiP9xiP9xiP9xiP9xiI/3GI/0sVPG6sj/cYj/cYj/cYj/cUg4TIx7/3GI/3GI/3GI/3GIRET8y7D/cYj/cYiP9xiP9xhI0UyC64/3GI/3GIj/cYj/cYj/cYj/cYShU8XqxxiP9xiI/3GI/3GI/3GI/3GISNFMguuP9xiP9xiP9xiP9xhKvixkHYj/cYj/cYiP9xiP9xiP9xiP9Kvzx0DP9xiI/3GI/3GI/3GI/3GI/0T2fNCY/3GI/3GI/3GI/3FfeNGH/3GIj/cYj/cYj/cTkYUbfnro/3GI/3GI/3GEvqvEFUcYj/cYj/cYj/cYR+zcgTJxiI/3GI/3GI/3GEc4TJx7iI/3GI/3GI/3GI/0laTIpb/3GI/3GI/3GI/3GI/3FJnTx2LI/3GI/3GI/3GI/3GI/3GIR3xMmDv/cYj/cYj/cYj/cYSVk8emyI/3GI/3GI/3GI/3GI/0qdPHYsiP9xiP9xiP9xiP9xPjpCscW9cYiP9xiP9xiEumvEWUcYiP9xiP9xiP9xhK0Dxi/I/3GI/3GI/3GIj/cYj/cYj/cYj/cYj/cYj/cYhIvzyEDIj/cYj/cYj/cYj/SLBclPqP9xiP9xiP9xiIRxZMnpuI/3GI/3GI/3GIj/cUjRTILriP9xiP9xiP9xiI/0AbnA9GcYj/cYj/cYj/cYXzTRy4/3GIj/cYj/cYj/cYj/cYj/cUzfHEIOiP9xiP9xiP9xhLNixcnYj/cYiP9xiP9xiP9xiP9xiP9xS1gsWn2I/3GI/3GIj/cYj/cYj/cYj/cYj/cYj/cYiP9xiP9xiP9xiP9xiP9xiP9xiI/3GIX1bQqXGI/3GI/3GI/3GF+a0GVxiP9xiP9xiP9xiP9xiI/3GI/3GEoVPF6scYj/cYj/cYj/cYiP9xiP9xiP9xSZ08diz/cYj/cYiP9xiP9xSDhMfHtxiP9xiI/3GI/3GIQX98+Aj/cYiP9xiP9xiP9xhK0Dxi/I/3GI/3GI/3GIj/cYj/cYj/cYj/cYSvI8YNz/cYj/cYiP9xiP9xiP9xiP9xiP9xiP9M0DxC/HGIj/cYj/cYj/cYj/cYj/cYj/S3s8WExxiP9xiP9xiP9xiP9xiP9xiI/3GI/3GITsacI5aI/3GI/3GI/3GI/3GIj/cYj/cYj/cYj/cYj/cU29HCQucYj/cYj/cYj/cYiP9xiP9xiP9xiP9xiP9LFTxurI/3GIj/cYj/cYj/cYj/cYj/cYhKvixkHY/3GIj/cYj/cYj/cYj/cYj/S/I8YNyI/3GIj/cYj/cYj/cYj/cYj/cYj/TNA8QvxxiI/3GI/3GI/3GI/3GI/3GI/3GIhM3xwyDnGI/3GIj/cYj/cYj/cYj/cYj/cYSr4sZB2I/3GIj/cYj/cYj/cYj/cYj/cUzfHEIOiP9xiP9xiP9xiI/3GI/3GI/3FLeixYXY/3GI/3GI/3GI/3GIj/cYj/cYj/cYRtJcotqI/3GI/3GI/3GI/3GIMvuivgRdj/cYiP9xiP9xiP9O6awxZf9xiP9xiI/3GI/3GI/0tZPFpscYj/cYj/cYiP9xiP9xiP9xR3xMmDuI/3GI/3GI/3GI/3GI/3GI/3FLWCxafYj/cYiP9xiP9xhHOEyce4j/cYiP9xiP9xiP9xiP9xiP9xS1gsWn2I/3GI/3GIj/cYj/cYj/cYj/cYj/cYj/cYiP9xiP9xiEAajA9X/3GI/3GI/3GI/3GDJFAb66/o/3GI/3GIj/cYj/cUpjzGnD/3GI/3GI/3GI/3GEk3PHyMiP9xiI/3GI/3GISXs8aExxiP9xiP9xiI/3GI/3GI/3GISL88hAyP9xiI/3GI/3GI/3GI/3GI/3GI/3GIhL8SxQ7Yj/cYiP9xiP9xiP9xhHWkyaW4j/cYj/cYj/cYj/S1k8WmxxiP9xiI/3GI/zvYg7YnfP9xiP9xiP9xiP9xR9JcgtpxiP9xiP9xiI/3GI/3GEoVPF6scYj/cYj/cYj/cYiP9xhLWCxafY/3GI/3GI/3GI/3GI/3GI/3GIj/cYj/cYj/cYhLWCxaff9xiP9xiP9xiP9xiI/3GI/3GISTc8fIyP9xiP9xiP9xiI/3GI/3GI/3GI/3GI/0y+LFQd/3GI/3GIj/cYj/cYj/cYj/cYj/cYj/TzUcLK7/cYj/cYj/cYj/cYiEb0XJC6cYj/cYiP9xiP9xiP9RRN+7cYj/cYj/cYiP9xg6W0G2pL6P9xiP9xiP9xiI/0qdPHYsj/cYj/cYj/cYj/cYiP9xhI0UyC64/3GI/3GI/3GIj/cYRVtcukqI/3GI/3GI/3GEl7PHhM/3GI/3GIj/cYj/TL4sVB3/cYj/cYj/cYj/cYhI0UyC64/3GI/3GI/3GI/3GI/3GIj/cUmdPHYs/3GI/3GI/3GI/3GIj/cYj/cYj/cYj/cYj/cYj/cYiP9xhfVtGp/3GI/3GI/3GI/3GIj/cYj/cYj/cYj/cYj/cYj/cYhfEtHtiP9xiP9xiP9xiP9xiP9xiI/3GI/3GI/3GI/3GI/3GI/3GIj/UKrRZf9xiP9xiP9xiP9xiI/3GI/3GI/3GI/3GI/07fHCIOcYj/cYj/cYj/cYiP9xiP9xiP9xiP9xiP9xiP9xiITRMcPs6P9xiP9xiP9xiI/3GI/3GI/3GI/3GI/3GI/3GIj/cYj/cV+a0GVxiP9xiP9xiI/3GI/3GI/3GI/3GI/3GI/3GIj/cYj/cYhevNJD/3GI/3GIj/cYj/cYj/cYj/SThMjHuP9xiP9xiP9xiP9xiP9xiP9xiErQPGL8j/cYj/cYj/cYj/cYj/cYj/cYiP9xiED3jAGH/3GIj/cYj/cYj/cYj/RxdcroqI/3GI/3GI/3GISTc8fIyI/3GI/3GI/3GI/3GI/3GI/3GIj/TJwsVj2P9xiP9xiP9xiP9xiP9I0lyS2v9xiP9xiP9xiP9xiI/3GI/3FLWCxafYj/cYj/cYj/cYj/cYj/cYiP9xiP9xhIvzyEDIj/cYj/cYiP9xiP9xiP9xiP9xiP9xiP9xiI/1CI0YeP9xiP9xiP9xiP9xiI/3GI/3GI/3GI/3GI/3GF680kOI/3GI/3GI/3GI/3GI/3GIj/cYj/cYj/cYj/cYj/cYj/cYiP9xiP9xiP9xiP9xiP9xiP9xiI/3GI/3GI/3GI/3GI/3GI/3GIj/cYj/cYj/cYj/cYj/cYj/cYiP9xiP9xiP9xiP9xiP9xiP9xiI/3GI/3GI/3GI/3GI/3GI/3GIj/cYj/cUtYLFp9iP9xiP9xiP9xiP9xiP9xiI/3GI/3GI/3GI/3GI/3GI/3GE4LnC9GiP9xiP9xiP9xiP9PExwuzo/3GI/3GI/3GITRMcPs6I/3GI/3GI/3GIMtmiviZdiP9xiP9xiP9xiI/3FGOVycanGIj/cYj/cYj/cYTvAcEP5xiI/3GI/3GI/3GD/yIbEN3v9xiP9xiP9xiP9xiP9xRvRcoLqI/3GI/3GI/3GIj/cYj/cYj/cYj/cYj/cYj/cYiF540oeI/3GI/3GI/3GI/3GISvI8YNz/cYj/cYj/cYj/cYj/cYj/cYiP9xTcesM4X/cYj/cYj/cYj/cYQBqMD1eP9xiP9xiI/3GE1hrDnliP9xiP9xiP9xiP9xSPNMgMuI/3GI/3GI/3GI/3GISL88hAyI/3GI/3GI/3GEV9XLgqj/cYj/cYiP9xiP9FzPyzMHGI/3GI/3GI/3GITMesQ4WIj/cYj/cYj/cYj/cYj/UMzRQ/9xiP9xiP9xiP9PExwuzo/3GI/3GI/3GI/3GI/3GI/3GIj/cUwULD69cYiP9xiP9xiP9xiP9xiP9xiP9xiI/3GI/3GI/3GI/1Bm0amI/3GIj/cYj/cYj/cYj/cYj/THosWF2I/3GI/3GIj/cUnJzHNjj/cYj/cYj/cYj/QBucD0ZxiP9xiP9xiI/3GIStA8Yvz/cYj/cYj/cYj/cYj/cYS6a8VZSP9xiP9xiP9xiI/3GE9OjBsXiI/3GI/3GI/3GI/3GI/3GI/3GIj/cYj/TpscNk7/cYiP9xiP9xiP9xiP9xiP9xiP9xiI/3GIT4KcF9b/cYj/cYj/cYj/cYj/cYj/cYiP9xiP9xhCGXzuaP9xiP9xiI/3GI/3GEdaTJpbj/cYiP9xiP9xiP9QzNBDcYj/cYiP9xiP9xhHnkyGG3GIj/cYj/cYj/cYj/S1k8WmxxiP9xiI/3GI/3GISJ08hiyI/3GI/3GIj/cYj/cYTBQsPr1xiP9xiP9xiP9xiP9xiDmxUbdOroj/cYj/cYj/cYhJWTx6bI/3GI/3GI/3GI/0d9XJgqcYj/cYj/cYj/cYSafMdYOP9xiI/3GI/3GI/3GEs2LFydiP9xiP9xiP9xiEy9HEQuj/cYj/cYj/cYhLhLxXtI/3GI/3GI/3GIheeNKHiP9xiP9xiP9xiP9xiI/3GI/3GI/3FEOmzMWf9xiP9xiP9xiI/zRfgb2gfv9xiP9xiI/3GI/3GIS3osSF1xiP9xiP9xiP9xhPxpwDlnGI/3GIj/cYj/cYj/cT8VIbHq3v9xiP9xiP9xiP9xiEidPIYsiI/3GI/3GI/3GI/0nzTIDLiI/3GI/3GI/3GI/zPNAb0y/nGI/3GIj/cYj/cYR55MhhtxiI/3GI/3GI/3GEc4TJx7iI/3GI/3GI/3GDcoJLnX24j/cYj/cYiP9xiP9MnCxWPY/3GI/3GI/3GI/3GI/3GIj/cYhe3tEhcYj/cYj/cYiP9xiP9xiP9xiP9xhMFCw+vXGI/3GI/3GI/3GIj/cYj/cYj/cYj/cYj/cYj/cYiE0THD7Oj/cYj/cYj/cYiP9xiP9xiP9xiP9xiP9xiP9xMUYRvrnucYj/cYj/cYj/cYj/cYiP9IfEyYO4j/cYj/cYiP9xiP9xQDyMDTeP9xiP9xiP9xiP9xiP9xiP9xiI/3GI/0ymvFWUiP9xiI/3GI/3GI/3GI/3GI/3GDp9QbaCvo/3GI/3GI/3GI/3FHfEyYO4j/cYj/cYj/cYj/UIjRh4j/cYj/cYj/cYj/cYhNExw+zoj/cYj/cYj/cYhfVtGp/3GI/3GI/3GI/3GI/3GI/1Du0CFxiP9xiP9xiP9xiP9Pg6wnxf9xiP9xiP9xiP9xhI0UyC64j/cYj/cYj/cYj/cUewXJT6/3GI/3GI/3GI/3GIR55MhhtxiP9xiP9xiP9xiDJxkb6Obo/3GI/3GIj/cYhLWCxaff9xiP9xiP9xiP9xhFsWyk6XGI/3GI/3GIj/cYgxiQG/dv6I/3GI/3GI/3GI/3GE+knBW2/3GIj/cYj/cYj/cYj/UMzQQ3GIj/cYj/cYj/cYj/RPZ8wJhxiI/3GI/3GI/3GI/3GI/3FI80yAy4j/cYj/cYj/cYj/cYj/cYiP9xiP9xiP9xiEzxLDDtcYj/cYj/cYj/cYj/TNA8QvxxiI/3GI/3GI/3GI/3FNmxw2Tv9xiP9xiP9xiP9xiP9xiI/3GI/3GI/3GIR3xMmDv/cYj/cYj/cYj/cYhM8Sww7XGI/3GI/3GI/3GIj/cYj/cYj/cYj/cYj/Tr0cNC7/cYj/cYj/cYj/cYiP9xiP9JWkx6W3GI/3GIj/cYj/cYj/cYhEGGy+eXGI/3GI/3GIj/cYj/cYOp9BtWC+cYj/cYiP9xiP9xiP9xiP9xUCLf3XGI/3GIj/cYj/cUy9HEQuiI/3GI/3GI/3GITVccOo7/cYj/cYj/cYj/cYj/cYj/S/I8YNyIj/cYj/cYj/cYj/cYj/cYj/cYiP9xiP9Kezx4TIj/cYj/cYj/cYiP9xiP9xiP9xiP9xiP9xiP9xiI/3GISzYsXJ2P9xiP9xiP9xiP9xiP9xiP9xiEybHEZOiP9xiP9xiI/3GI/3GI/3GI/3GI/3GI/3GIj/cYj/cYj/cYj/cYj/cYj/cYSCDcjfKI/3GI/3GI/3GI/3EzcZG8jm5xiP9xiP9xiP9xRvRcoLqI/3GI/3GI/3GIj/Sp08diyP9xiP9xiP9xiP9xiI/3GI/1CI0YeP9xiP9xiP9xiI/06bHDZO/3GI/3GIj/cYj/cYj/cYj/cYj/cYj/cYhLWCxaff9xiI/3GI/3GI/0zQPEL8cYj/cYj/cYj/cYiEx5HEhuiP9xiP9xiI/3GI/3GI/3GI/3GI/3GI/0/wHCD+iP9xiP9xiP9xiF6a0mWI/3GI/3GI/3GI/3FLvixEHXGI/3GIj/cYj/cYj/cYj/cYj/cYj/cYiP9xiP9xiP9xiP9xiEqcLGY9iP9xiP9xiI/3GI/3GI/3GI/3GI/3GI/3GIj/UGbRqYj/cYj/cYj/cYj/cYiP9JFkyOm4/3GI/3GI/3GIj/cYXxLR7Yj/cYj/cYj/cYj/cYiP9xiP9xTN8cQg6I/3GI/3GI/3GI/3GI/3GI/3GEzfHEIOj/cYj/cYiP9xiP9xThMcHs5xiP9xiI/3GI/3GI/3GI/3GI/3GI/3GIj/cYj/cYj/cYj/cYj/cYj/cYiP9xiP9xiP9xiP9xiP9xiP9xiI/3GI/3GI/3GI/3GI/3GI/3GIj/cYj/cYj/cYj/cYj/cYj/cYiP9xiP9xiP9xiP9xiP9xiP9xiI/3GI/3GI/3GI/3GI/3FLeixYXY/3GI/3GIj/cYj/cYj/cYj/cYj/cYj/cYiP9xiP9xiP9xiP9xiP9xiP9xiI/3GI/3GI/0/wHCD+j/cYiP9xiP9xiP9xiP9xiP9xiP9xiI/3GI/3GI/3GI/3GI/3GI/3GIj/cYj/cYj/cYj/cYj/cYj/cYXzTRy4j/cYj/cYj/cYj/cYj/cYiP9xiP9xiP9xiP9xiP9xhLWCxafY/3GI/3GIj/cV9W0amP9xiP9xiP9xiP9xTVccOo6I/3GI/3GI/3GEvIvFN0/3GI/3GI/3GIj/cUmdPHYs/3GI/3GI/3GI/3GEewXIT6cYj/cYj/cYiP9xShU8bqz/cYj/cYj/cYj/cYhJnTxmLHGI/3GI/3GI/3GI/3GI/3GIj/cUwurE0Vj/cYj/cYj/cYiEmFzHej/3GIj/cYj/cYj/cUu+LEQdcYj/cYj/cYj/cYiP9xiP9xiP9xiP9xiP9xiP9MvixUHf9xiI/3GI/3GI/3FJWTx6bIj/cYj/cYiP9xiP9xiEzfHEIO/3GI/3GI/3GI/3GI/3GI/3GIj/cYj/cYj/TnkcOG6I/3GI/3GI/3GI/3GI/3GI/3GIj/cYj/cYj/cUHVjPKn/3GI/3GI/3GI/3GI/3GIRPVswKn/cYiP9xiP9xiP9xRhdcroqP9xiP9xiP9xiP9xiP9QqtFlj/cYj/cYj/cYj/cYj/cYiP9JWkx6W3GI/3GI/3GIj/cUjRTILriP9xiP9xiP9xiI/3GI/3FIOEx8e3GI/3GIj/cYj/cYSBZMfptxiP9xiI/3GI/3GI/3GI/3GEucLEY9cYj/cYj/cYiP9xiP9xiP9xiP9xSjc8XIxxiP9xiI/3GI/3GEgWTH6bcYj/cYiP9xiP9xiP9xiEkVPH6siP9xiP9xiI/3GI/3GI/0rRTGLrcYj/cYiP9xiP9xiP9xiP9L8jxg3Ij/cYj/cYiP9xiP9xiP9xhM3xxCDo/3GI/3GI/3GI/3GI/3GIj/cYj/cYj/cYj/THosWF2I/3GI/3GI/3GIj/cYj/cYj/Szc8bIz/cYj/cYj/cYiP9xiP9xiP9xTVccOo6I/3GI/3GI/3GIXnjSh4j/cYiP9xiP9xiP9xS1gsWn2I/3GI/3GI/3GI/3GIj/cYj/cYj/cYj/cYj/cYj/cYiP9xiP9xiP9xiP9xiP9xiP9xiI/3GI/3GI/3GISxQsXr2I/3GI/3GI/3GI/3GIj/cYj/cYj/cYXxLR7Yj/cYj/cYiP9xiP9xiP9xiP9xiP9xiP9xiI/3GI/3GI/3GI/3Fe3tIhiP9xiP9xiP9xiP9xiP9xiP9xiI/3GI/3GI/3FfVtGpj/cYj/cYiP9xiF800cv/cYj/cYj/cYj/cYiP9xiP9xiP9xTvAcIP7/cYiP9xiP9xiP9xiP9xiP9xiP9xiI/3GI/3GI/3GI/1Bm0amI/3GIj/cYj/cYj/cYj/cYj/cYj/cYiP9xiP9xiP9P8Bwg/o/3GIj/cYj/cYj/cYj/cYj/cYj/cYiP9xiP9xiP9xTVccOo6I/3GI/3GI/3GI/3GI/3GI/3GIj/cYj/cYj/cUu+LEQdcYj/cYj/cYj/cYiP9xiP9xiP9xhLNixcnYj/cYj/cYj/cYj/cYiP9xiP9xiP9xiP9xiEs2LFydj/cYj/cYj/cYiP9xiP9xiP9xhK8jxg3P9xiP9xiP9xiI/3GI/3GI/3GI/3GI/3GE15HDhu/3GI/3GI/3GI/3GIj/cYj/cYj/cYj/cYXprSZYiP9xiP9xiP9xiP9xiP9xiP9xiI/3GI/3GI/3GI/3GI/3FNVxw6joj/cYj/cYj/cYj/cYiP9xiP9xiP9M0DxC/HGI/3GI/3GI/3GIj/cYj/cYj/cYS1gsWn2P9xiP9xiP9xiP9xiI/3GI/3GI/3GI/3FNvRwkLnGI/3GI/3GI/3GI/3GIj/cYj/cYhIvzyEDI/3GI/3GIj/cYj/cYj/cYj/TnkcOG6I/3GI/3GI/3GI/3GI/3GISBZMfptxiP9xiP9xiP9xiDByobCdXoj/cYj/cYj/cYhfEtHtj/cYj/cYiP9xiP9xiP9xiP9xiP9xiP9xiI/3GI/3GI/3FevNJDiP9xiI/3GI/3GI/05XHDqOiI/3GI/3GI/3GI/3FfeNGH/3GIj/cYj/cYj/cYhfEtHtj/cYj/cYiP9xiP9xiP9xiP8/RNKyuy2I/3GI/3GI/3GI/3GIhKyLxjdIj/cYj/cYiP9xiP9xMOIysC3NiP9xiP9xiP9xiP9xg/8iGxDd7/cYj/cYj/cYj/cV7e0iGI/3GI/3GI/3GI/3GITJscRk6I/3GI/3GI/3GIRX1cuCr/cYiP9xiP9xiP9xiP9xiP9KnTx2LIj/cYj/cYj/cYj/cYhNg6w3xf9xiI/3GI/3GI/3GI/3GI/3GI/3GIj/cYR1pMmluP9xiP9xiI/3GI/3GISJ08hiyI/3GI/3GIj/cYj/cYj/cUm/PGQMcYj/cYiP9xiP9xhGIeyt4Y/3GI/3GIj/cYj/cYj/cUeeTJYbj/cYj/cYj/cYj/SThMjHuP9xiP9xiP9xiP9MvixUHf9xiP9xiP9xiI/3GI/3GI/3GI/3E25DS6G8uI/3GI/3GI/3GI/zz3YrQInXGI/3GI/3GI/3GITTUcPK6P9xiP9xiP9xiP9xiI/3GISPNMcMtxiP9xiP9xiI/3GI/3FMvRxELoiP9xiP9xiP9xiP9xiP9xiP9xiI/3GI/3FKNzxcjHGI/3GI/3GI/3GIj/cYj/cYhLFCxevYj/cYj/cYj/cYj/cYj/cYiP9xSb88ZAxxiP9xiP9xiP9xiI/3GI/3FMFCxOvf9xiP9xiP9xiP9xiP9xiP9xiI/3GISVk8emz/cYj/cYj/cYj/cYiP9xiP9xhLWCxafY/3GI/3GI/3GI/3GI/3GIj/cYhJFTx+rIj/cYj/cYj/cYj/cYiP9xiP9LWTxabHGI/3GI/3GI/3GIj/cYhI80xwy3GI/3GI/3GIj/cYSNFMguuP9xiP9xiP9xiI/3GEoVPF6scYj/cYj/cYj/cYj/cT57IbKE3o/3GI/3GIj/cYj/cYhGnkymG4iP9xiP9xiP9xhGIeyt4Y/3GIj/cYj/cYj/cUw2LDydcYj/cYj/cYj/cYhEGGy+eXGIj/cYj/cYj/cYj/cYj/cYj/cYgwRhGwye6P9xiP9xiP9xiP9InkyWG4j/cYj/cYj/cYiP9Kvzx0DP9xiP9xiP9xiP9xiI/3GI/3GDO3or1IXf9xiP9xiP9xiP9xiEjRTILrj/cYj/cYj/cYj/cYj/cYiP9xhJWTx6bI/3GI/3GI/3GI/3FJnTx2LI/3GI/3GI/3GI/3FQIt/dcYiP9xiP9xiP9xhNmxwmTnGI/3GI/3GI/3GI/0sVPG6sj/cYiP9xiP9xiP9xiP9xiP9xiP9G9WygqXGIj/cYj/cYj/cU7wHCD+/3GIj/cYj/cYhMmxxGToj/cYj/cYj/cYhG0lyi2o/3GI/3GI/3GI/09PnCsGj/cYiP9xiP9xiP9xiP9xhI0UyC64j/cYj/cYj/cYj/cYhemtJliP9xiP9xiP9xiF8S0e2P9xiP9xiI/3GI/3GI/3GI/3GI/3GI/3GIj/cYhN8Bww/oj/cYj/cYiP9xiP9xiP9xiP9xiP9xiP9NWCw6fXGI/3GIj/cYj/cYj/cYj/cYj/cYhK0Dxi/P9xiI/3GI/3GI/3GI/3GI/3GITvAcEP5xiP9xiP9xiP9xiP9xiI/3GI/3FNmxwmTnGIj/cYj/cYj/cYj/cYj/cYj/cYiP9xiP9xiP9xiP9xiF6a0mWI/3GI/3GI/3GI/3GI/3GI/3GIj/cYj/cYj/cYj/cYj/cYj/TfEsQO2I/3GI/3GIj/cYj/cYj/cYj/cYj/cYj/cYiP9xiP9xiP9M0DxC/HGI/3GI/3GI/3GIj/cYj/cYj/cYj/cYj/cYj/cYQF6M+hdxiP9xiI/3GI/3GEt6LFhd/3GI/3GI/3GI/3GF8S0e2Ij/cYj/cYj/cYj/cYj/cYj/cYiP9xiP9xiP9xiP9QiNGHj/cYiP9xiP9xiP9xiP9xiP9K0Uxy6/9xiP9xiP9xiP9xiP9xiP9xiI/3GI/3GI/3GI/3GI/0L3jPCH/3GI/3GI/3GI/3GIj/cYj/cYj/cYj/cYj/cYj/cYiP9xiP9QqtFl/3GI/3GI/3GIj/cYSL88hAyI/3GI/3GI/3GIj/cYj/cYj/cYj/cYj/cYX1bRqY/3GI/3GI/3GI/3GIXnjSh4iP9xiP9xiP9xiP9xiP9xShU8bqz/cYiP9xiP9xiP9xRFxsujlxiP9xiP9xiI/3GI/0nzTIDLiP9xiP9xiI/3GI/3GI/3GI/3GI/3GDWKArp1/XGI/3GIj/cYj/cYj/cYj/cYSr4sZB2I/3GI/3GIj/cYj/cYj/cYj/cYj/RLJ81NiI/3GI/3GI/3GI/3GI/0iwXJT6j/cYj/cYj/cYj/cYhemtJliP9xiP9xiP9xiP9xiI/3GI/3GI/3GI/3GI/3GI/3GIj/cYj/cYj/cYj/cYj/cYj/cYiP9xiP9xiP9xiP9xiP9xiP9xiI/3GI/3GI/3GI/3GI/3GI/3FQItDt/3GI/3GI/3GI/3GI/3GI/3GIj/cUryPGDcj/cYj/cYj/cYj/cYj/cYiP9xiP9xiP9xiP9xiP9PExwuzo/3GI/3GI/3GI/3GI/3FI80yAy4j/cYj/cYj/cYj/cYhKFTxerHGI/3GI/3GI/3GI/3GI/3GIj/Szc8bIz/cYj/cYj/cYj/cYj/cUnRTGLrcYj/cYj/cYj/cYj/cYiP9xiP9xiP9xiP9xhMLqxNFY/3GI/3GI/3GI/3GEi/PIQMiI/3GI/3GI/3GEoVPF6scYj/cYj/cYiP9xQ7J81Nj/cYj/cYj/cYj/cYQDyMDTf/cYj/cYiP9xiP9xiP9xiP9xSBZMjpuP9xiP9xiP9xiP9xiP9xiP9xiIQPeMAYf/cYj/cYiP9xiP9xiP9xiP9xiP9xTi2cLSaP9xiI/3GI/3GI/3GI/3GI/3FLWCxafYj/cYj/cYiP9xiP9xUCLf3XGI/3GI/3GI/3GIhGnkymG4j/cYj/cYiP9xiP81RxK7uO1xiP9xiP9xiP9xiIXrzSQ/9xiP9xiP9xiP9xhNeRw4bv9xiP9xiP9xiI/3FJezx4TI/3GI/3GI/3GI/0ORjNbncYj/cYj/cYj/cYhJezx4TP9xiP9xiP9xiP9xhNVxw6jo/3GI/3GI/3GI/3GIhC1HziuI/3GI/3GI/3GI/3GEWp7LVhiP9xiP9xiP9xiI/3GI/3GI/3GI/3GI/3GE15HDhu/3GI/3GI/3GI/3GF9W0amP9xiP9xiP9xiP9xiP9xiI/3GI/3FQIt/dcYj/cYj/cYj/cYiP9xiP9xiP9xiP9xiP9xiP9xiI/3GI/3GI/3GI/3GI/3GI/3GEryPGDcj/cYj/cYj/cYj/cYj/cYS1gsWn2P9xiP9xiI/3GI/3GI/3GI/3GI/3GIOvditgid/3GI/3GI/3GIj/cYj/cUlZPHpsiP9xiP9xiP9xiI/3GI/3GI/3GI/3GI/3GI/3Fe3tIhiP9xiP9xiP9xiP9xiI/3GI/3GEl7PHhM/3GI/3GI/3GIj/cYj/cYj/cYj/cYj/cYTVccOo6P9xiP9xiP9xiP9xiI/3GI/3GI/3GI/3GI/3GI/3GF+a0GVxiP9xiP9xiP9xiP9xiI/3GI/3GI/3GIS1gsWn3/cYj/cYj/cYj/cYiP9xiP9xhMmxxGToiP9xiP9xiP9xiP9xiP9xiP9xiI/3GI/3GI/3GI/3GI/3GI/3GIj/cYj/cYj/cYj/cYj/cYj/cYiP9xiP9xiP9xhKvixkHYj/cYj/cYj/cYiP9xiP9xiP9xiP9RItDt/3GI/3GIj/cYj/cYj/cYj/cYj/cYj/cYiP9xiP9xiP9OeRw4boj/cYj/cYj/cYj/cYj/cYj/cYiP9xiP9xiP9xiP9xiP9xhfeNGH/3GI/3GI/3GI/3GI/3GI/3GIj/cYj/cYTBQsPr1xiP9xiP9xiP9xiP9xiP9xiI/3GI/3GEzxLEDt/3GI/3GI/3GI/3GI/3GI/3GIj/cYj/cUzxLEDtj/cYj/cYj/cYj/cYj/cYj/cYiP9xiP9xiP9xTPEsQO2P9xiP9xiP9xiP9xiP9xiI/3GI/3GI/3FMFCxOvf9xiP9xiP9xiP9xiP9xiI/3GI/3GI/3GITRMcPs6I/3GI/3GI/3GI/3GI/3GI/3GIj/cYj/cYj/TVgsOn1xiP9xiP9xiP9xiP9xiI/3GITfAcMP6I/3GI/3GIj/cYj/cYj/cYj/cYj/cYj/cYiP9xiP9xiP9xiP9xiP9xhJezx4TI/3GI/3GI/3GI/3GISL88hAyI/3GI/3GI/3GI/3GF7e0iGP9xiP9xiP9xiP9xiF680kOP9xiP9xiP9xiP9xhfVtGp/3GIj/cYj/cYj/cYj/cYj/cYMz2BvcJ+/3GI/3GI/3GI/3FAXowLF/9xiP9xiI/3GI/0iwXJT6/3GIj/cYj/cYj/cYj/cYj/cYj/cYiP9xiE4tnB0mcYj/cYj/cYj/cYj/cYhJNzx8jIj/cYj/cYj/cYj/cYj/cYiP9xX5rQZXGI/3GI/3GI/3GIj/cYj/cYj/cYj/cYj/cYj/cYhI0UyC64/3GI/3GI/3GI/3GIj/cYSPNMgMv/cYj/cYj/cYiP9MeixYXYj/cYj/cYj/cYj/cYj/cYj/cYiP9xTN8cQg6P9xiI/3GI/3GI/3GI/3GI/3GI/3GIj/cYSzYsXJ2I/3GI/3GI/3GI/0bTbLLJ/3GI/3GI/3GIj/TJwsVj2P9xiP9xiP9xiP9xiP9xiP9xiI/3GI/3GI/3GE01HDyuiP9xiP9xiP9xiP9xiP9xiP9xiI/3GI/3GIS3osSF1xiP9xiP9xiP9xhHWkyaW4j/cYj/cYj/cYj/cYiP9xiP9xhK0Dxi/I/3GI/3GI/3GI/3GIj/cYj/cYQ5B81vj/cYj/cYj/cYiP9xiP9xSvI8YNyP9xiP9xiP9xiP9N8SxA7Yj/cYj/cYiP9xiP9xiP9xiP9xiP9xiP9xiI/3GI/3GI/3GEwULD69cYj/cYj/cYj/cYj/cYg6y9G2NC7/cYj/cYj/cYj/cYj/QNacE5aP9xiP9xiI/3GI/3FKNzxcjHGI/3GI/3GI/3GIj/cYj/cU5hrBnlcYj/cYj/cYj/cYiP9xR3xMmDuP9xiP9xiI/3GI/3GI/3GI/3GI/3GIRiHsreGP9xiP9xiP9xiEYXXJ6KcYj/cYj/cYj/cUg4TIx7/3GI/3GI/3GI/3GDOLEr107f9xiP9xiP9xiP9M0DxC/HGI/3GIj/cYj/cYTEC8O/RxiP9xiI/3GI/3GElZPHpsj/cYj/cYj/cYiE7GnCOWiP9xiP9xiP9xiP9xScnMc2OP9xiP9xiP9xiI/3FNg6w3xYj/cYj/cYj/cYj/cYiP9xiP9xiP9MnCxWPY/3GI/3GI/3GI/3FJvzx0DP9xiP9xiP9xiP9xiP9xiI/3GI/3GI/3FMFCxOvf9xiP9xiP9xiP9xiP9xiI/3GI/3GI/0y+LFQd/3GI/3GI/3GI/3GIj/cYj/cYj/cUt6LFhdj/cYj/cYj/cYj/cYiP9xiP9xiP9xiP9xiP9xiP9xiIXt7RIXGI/3GI/3GI/3GIj/cYj/cYXprSZYj/cYj/cYiP9xiEdaTJpb/3GI/3GIj/cYj/cYj/cYj/cYj/cYj/cYiP9xiEx5HEhuiP9xiI/3GI/3GI/3GI/3GI/3GI/3GIj/cYhMeRxIboj/cYiP9xiP9xiP9xiP9xiP9xTvAcIP6P9xiP9xiP9xiP9xhfNNHLiP9xiP9xiP9xiP9xiP9xiP9xiI/0x6LFhdiP9xiP9xiP9xiP9xiP9xiP9xiI/3GISvI8UNxxiP9xiP9xiP9xiP9xiI/3GISNFMguv/cYj/cYj/cYiP9xhDfmzYGY/3GI/3GI/3GI/0LVjPKnj/cYj/cYj/cYiP9Df3zYCHGI/3GI/3GIj/cU01HDyuiP9xiP9xiI/3GI/1Bm0amI/3GI/3GI/3GIj/cYj/cV800cuI/3GI/3GI/3GEAajA9Xj/cYj/cYiP9xiEi/PIQMj/cYj/cYj/cYiP9E1HzSuP9xiP9xiP9xiP9xg0zgK8Mf2I/3GI/3GI/3GIMYkBv3b+iP9xiP9xiI/3GExAvDv0cYj/cYj/cYiP9xiP9xSb88ZAxxiP9xiP9xiI/3GI/0nzTIDLiP9xiP9xiI/3FHsFyE+nGI/3GIj/cYj/cYMkUBvrr+j/cYj/cYj/cYj/cUg4TIx7/3GI/3GI/3GI/3GDBLQ7DEvIiP9xiP9xiP9xiP9xRSL8rdBxiP9xiP9xiP9xiP9xiI/3GI/3GITsacI5aI/3GI/3GI/3GI/0cXXK6KiP9xiP9xiI/3GI/0ycLFY9j/cYj/cYj/cYj/cYj/cYiP9xiP9MnCxWPY/3GI/3GI/3GI/3GI/3GIj/cYj/Td8cQg6Ij/cYj/cYj/cYj/cYj/cYj/cYiP9xiP9xiP9xS3osWF2P9xiP9xiP9xiP9xiI/3GEt6LFhd/3GI/3GI/3GI/3GI/3GI/3GIj/StFMYutxiP9xiP9xiP9xiI/3GI/0y+LFQd/3GI/3GI/3GI/3GI/3GIhK8jxQ3HGI/3GI/3GI/3GI/3GI/3GIj/cYj/cYj/cYj/cYj/cYj/cYiP9xiP9xiP9xiP9xiP9xiP9xiIRzhMnHuP9xiP9xiP9xiI/0c5XKxq/3GIj/cYj/cYj/cYj/SThMjHuP9xiP9xiP9xiP9xiErQPGL8/3GI/3GIj/cYj/cYj/cYj/cYXprSZYiP9xiP9xiP9xhfNNHLj/cYj/cYiP9xiP9MvixUHf9xiP9xiP9xiP9xhMvRxELoj/cYj/cYj/cYiP9xiP9xiP9xiP9xiP9xiP9xiI/3GI/3GI/3GI/3GI/3GI/3GIj/UMzQQ3GI/3GI/3GI/3GIj/cYj/cYS5wsRj1xiP9xiP9xiP9xiP9xUETfu3GI/3GI/3GI/3GI/3GEk3PHyMiI/3GI/3GI/3GI/3EwaBGwp+6I/3GI/3GI/3GI/0qdPHYsj/cYiP9xiP9xiP9xiP9xiEryPFDccYj/cYiP9xiP9xiP9xhJezx4TP9xiP9xiI/3GI/3GI/3GI/3GI/3GISpwsZj2I/3GIj/cYj/cYj/cYj/S/I8YNyI/3GI/3GIj/cYj/cYj/cYj/cUm/PGQMcYiP9xiP9xiP9xiP9xiP9xiP9xiI/0/wHCD+j/cYj/cYj/cYiP9xiP9xhCGXzuaP9xiP9xiI/3GI/3E/8iGxDd7/cYiP9xiP9xiP9xMs8SvjDtiP9xiI/3GI/3GI/3FK0Dxi/Ij/cYj/cYj/cYiP9xiP9xiP9xiP9xiP9L8jxg3Ij/cYiP9xiP9xiP9xSXs8eEyP9xiP9xiI/3GI/3GI/3GI/3GI/3FK0Dxi/Ij/cYiP9xiP9xiP9xiElZPHps/3GI/3GIj/cYj/cYhHFkyem4j/cYiP9xiP9xiP9xiP9xiP9xSvI8YNyP9xiI/3GI/3GI/3GI/0sVPG6sj/cYj/cYiP9xiP9xiP9xiP9xiP9xiEkVPH6siI/3GI/3GI/3FJycxzY4/3GI/3GI/3GI/3E89lK0Ca2I/3GI/3GI/3GI/3FN6awxZf9xiP9xiP9xiP9xiP9xiE01HDyuj/cYj/cYj/cYiP9xiP9xiP9xiP9xiP9xiP9xiISVk8emz/cYj/cYj/cYj/cYQBqMD1eP9xiP9xiP9xiIRX1cqCpxiI/3GI/3GI/3GI/3GI/3FLWCxafYj/cYj/cYiP9xiP9Kvzx0DP9xiP9xiP9xiI/3GI/3GI/3GISpwsZj2I/3GI/3GI/3GIj/cYj/cYj/cYj/Szc8bIz/cYj/cYiP9xiP9xiP9xiP9xiE1hrDnlj/cYiP9xiP9xiP9xhBkYz254/3GI/3GI/3GI/3FLeixYXY/3GI/3GI/3GIj/cYj/TpscNk7/cYiP9xiP9xiP9xiP9xiP9KnTx2LIj/cYj/cYj/cYj/cYj/cYj/cYiP9xiP9xiP9xiP9P8Bwg/oj/cYj/cYj/cYj/cUd8TJg7iP9xiP9xiP9xiP9xSjc8XIxxiI/3GI/3GI/3GI/3GI/3GI/3GIR3xMmDv/cYj/cYj/cYiP9xhJWTx6bI/3GI/3GI/3GI/3EyjjO+ccyP9xiP9xiI/3GIO/RBtAu+cYj/cYj/cYj/cYiP9xiP9JOEyMe/9xiP9xiI/3GI/zD9wrESPf9xiI/3GI/3GI/3GEumvFWUj/cYj/cYj/cYj/cYhLWCxaff9xiP9xiP9xiI/3GI/3GI/3GI/3GI/3GI/3GIj/cYj/cYhHfEyIO3GIj/cYj/cYj/cYj/cYj/cYj/cYiP9xiEkVPH6siP9xiP9xiP9xiP9xiI/3GI/3GI/3FKFTxurP9xiP9xiP9xiI/3GI/3GI/3GI/3GI/00ULE69j/cYj/cYj/cYiP9xhGF1yeinGIj/cYj/cYj/cUeeTJYbj/cYj/cYj/cYj/cYhI0UyC64/3GI/3GI/3GI/3E97tKzES3/cYj/cYj/cYiP9xg6qdG2Vi6P9xiP9xiP9xiP9xiP9xiErQPGL8j/cYj/cYj/cYj/cYhIFkx+m3GI/3GI/3GI/3GIPlkhsqbe/3GI/3GI/3GI/3GEwMrE81iP9xiP9xiP9xiP9xhJezx4TI/3GI/3GI/3GI/3GI/3FGOVysav9xiP9xiI/3GI/3FK8jxg3I/3GI/3GI/3GI/3GIj/cYj/ODthucSej/cYj/cYj/cYg4ZuG4mR6Ij/cYj/cYj/cYR6jclXKP9xiP9xiI/3GITsacI5aI/3GI/3GI/3GI/3GI/3GIj/cYXxLR7Yj/cYj/cYj/cYj/cYhevNJDj/cYj/cYj/cYj/cYiP9xiP9xiP9xhMFCw+vXGI/3GI/3GI/3GI/3GIj/cYj/cYj/cYj/cYRPVswKmP9xiP9xiI/3GI/3GI/05XHDqOiI/3GI/3GI/3GI/3GI/3GI/3GIj/cYj/cYShU8XqxxiP9xiP9xiP9xiI/3GI/3GI/3GEryPGDc/3GI/3GI/3GIj/cYhJNzx8jI/3GI/3GI/3GI/3GIj/cYj/cYj/cYhK0Dxi/P9xiP9xiP9xiI/3GI/3GI/3GI/3GI/3FIOEyMe/9xiP9xiP9xiP9xhJWTx6bIj/cYj/cYj/cYj/TzUcLK7/cYj/cYj/cYj/UKrRZf9xiI/3GI/3GI/3GI/3FIFkyOm4/3GI/3GI/3GI/3FfNNHLiP9xiI/3GI/3GI/3GE1XHDqOj/cYj/cYj/cYj/cYj/cYj/cYiP9xiP9xiP9xiP9xiP9Omxw2To/3GI/3GI/3GI/3GIj/cYj/cYj/cYhevNJD/3GIj/cYj/cYj/cYSZ08ZixxiP9xiI/3GI/3GI/3GI/1CI0YeP9xiI/3GI/3GI/3FQIt/dcYj/cYj/cYiP9xiP9xXt7SIY/3GI/3GIj/cYhfNNHL/3GI/3GI/3GI/3GIj/cYj/cYj/cYj/cUw2LDydcYj/cYj/cYj/cYiP9xiP9xiEcWTJ6biP9xiI/3GI/3GI/3FJezx4TI/3GI/3GIj/cYj/cYj/cYj/cYj/cYj/cYiP9xiP9N8SxA7Yj/cYj/cYj/cYj/cU/onAF2cYj/cYj/cYiP9xiP9xiP9xiP9xhNVxw6jo/3GI/3GI/3GI/3GI/3GIR1pMmluP9xiP9xiP9xiI/3GI/3GI/3GI/3GE15HDhu/3GI/3GI/3GI/3GI/3GIj/cYj/cYj/cYj/cYTBQsPr1xiP9xiP9xiP9xiI/3GI/3GI/3GI/0tZPFpscYj/cYiP9xiP9xiP9PNRwcrnGIj/cYj/cYj/cYj/cYj/cYj/cYhK0Dxi/I/3GI/3GI/3GI/3GI/3GI/3GIj/cYj/cYj/cYj/cYj/T1ccGo5xiP9xiP9xiP9xiP9xiI/3GI/3GI/3GI/3Fe3tIhiP9xiP9xiP9xiP9xiP9xiP9xiI/3GI/3GI/3GI/3GI/3GI/1DM0UP/cYj/cYj/cYj/cYj/cYiP9xiP9xiP9xiP9xiP9xiF680kOP9xiP9xiP9xiP9xiP9xiI/3GI/3GI/3GI/3GI/3FO8Bwg/o/3GI/3GI/3GI/3GI/3GIj/cYj/cYj/cYj/cYj/TJwsVj2P9xiP9xiI/3GI/3GI/3GI/3GITvAcEP5xiP9xiP9xiP9xiP9xiP9xiI/3GI/0rRTGLrcYj/cYj/cYiP9xiP9HF1yuioj/cYj/cYj/cYj/cYXprSZYiP9xiP9xiP9xiEM6bNxZiP9xiP9xiI/3GI/0tjzGnDj/cYj/cYj/cYj/cYj/cYj/cYiP9xiP9xiP9xiP9xiP9xiP9xhfmtBlcYj/cYj/cYj/cYj/cUOyfNTYj/cYj/cYj/cYj/cYj/cYiP9xiP9xiP9xiP9xiP9OeRw4boj/cYj/cYj/cYj/cYiP9xiP9xiP9xiP9xiEzfHEIO/3GI/3GI/3GI/3GIj/cYj/cYj/cYhMvRxELo/3GI/3GI/3GI/3GI/3GIhI80xwy3GI/3GI/3GI/3GIj/cYj/cYj/cYj/cYTN8cQg6P9xiP9xiP9xiP9xhIFkyOm/9xiP9xiP9xiP9xiISL88hAyP9xiP9xiP9xiP9xR9JcgtpxiP9xiP9xiI/3GIQ5B8xvhxiP9xiP9xiP9xiI/3FfVtGpj/cYj/cYj/cYj/cYiP9xiP9xiP9xiP9xiP9xiP9xiI/3GI/3GIS3osSF1xiP9xiP9xiP9xiP9xiI/3GD/yIbAN3nGI/3GIj/cYj/cYj/cYj/cYj/cYj/cYSzYsXJ2I/3GIj/cYj/cYj/SYbch5L/cYj/cYj/cYiP9xiP9xiP9xiP9xhJNzx8jIj/cYiP9xiP9xiP9xiP9Kezx4TIj/cYiP9xiP9xiP9xiP9Kezx4TIj/cYiP9xiP9xiP9xiP9xiP9xS5wsVj3/cYj/cYiP9xiP9xiP9MeixYXYj/cYj/cYj/cYj/cYiErQPGL8/3GI/3GI/3GI/3GI/3GI/3GEjzTIDLj/cYj/cYj/cYj/cYSZ08diz/cYj/cYj/cYj/cYj/cYiP9PExwuzv9xiP9xiP9xiI/3GI/3GI/3GI/3GI/3GI/3GIj/T/AcIP6P9xiP9xiP9xiI/3GI/3GI/3GI/3GI/3GI/3GIj/cYhKvixkHY/3GI/3GI/3GI/3GI/3GIj/cYj/cYhMLqw9FXGI/3GIj/cYj/cTTgErwf7Y/3GI/3GI/3GI/3GDMbgb3kfo/3GI/3GI/3GIj/cYRBhsznn/cYj/cYj/cYj/cUeeTJYbj/cYj/cYj/cYj/cYiP9LFTxurI/3GI/3GI/3GI/3GI/3GIj/cYj/cYj/cYj/cYj/cYhevNJDj/cYj/cYj/cYj/cYj/StFMcuv/cYj/cYj/cYj/cYj/cYiP9LWTxabHGI/3GI/3GI/3GI/3GIhInTyGLIj/cYj/cYj/cYj/cYhNExw+zoj/cYj/cYj/cYiP9xiP9xiP9xiP9xiP9xiP9xiI/3GI/3GI/3GI/3GI/3GI/3GIj/cYj/cYj/cYj/cYj/cYj/QV6MCxeP9xiP9xiI/3GITgucL0b/cYj/cYj/cYj/cYj/cUWfXLYKj/cYiP9xiP9xiP9xNK8ju1DccYiP9xiP9xiP9HF1yuioj/cYj/cYj/cYj/cYX1bRqY/3GI/3GI/3GI/0LVjPKnj/cYj/cYj/cYj/cYhDsnzE2HGI/3GI/3GI/3GI/3GI/3GE3prCFlcYj/cYj/cYj/cYj/cYiP9xSjc8XIxxiP9xiP9xiP9xiP9xiEybHEZOiP9xiP9xiI/3GI/3FfeNGH/3GI/3GI/3GIj/cUoVPG6s/3GI/3GI/3GI/3GI/3GEs2LFydiP9xiI/3GI/3GI/3GI/3GI/3GI/3GIj/SRZMjpuP9xiP9xiP9xiI/3FLWCxafYj/cYj/cYj/cYj/cYj/cYj/cYiP9xiP9xiP9xiP9xhe3tIhj/cYj/cYj/cYj/cYj/S1k8WmxxiI/3GI/3GI/3GI/3GI/3GI/3GIj/cYj/Td8cQg6Ij/cYj/cYj/cYj/cYj/cYj/cYiP9xiP9xiP9xiP9xiF9W0KlxiI/3GI/3GI/3GI/3GI/3GI/3GIj/cUs2LFydiI/3GI/3GI/3GI/3GI/3GI/3FLvixEHXGIj/cYj/cYj/cYj/cYj/cYj/cYiP9xhMvRxELo/3GIj/cYj/cYj/cYj/cYj/cYj/cYiP9xiEs2LFydj/cYj/cYj/cYj/cYj/cYj/cYiP9xiP9Omxw2Tv9xiI/3GI/3GI/3GI/3GI/3FIOEyMe/9xiP9xiP9xiP9xiP9N8SxA7Yj/cYj/cYiP9xiP9xiP9xiP9xiP9xiP9xiI/0vyPGDciP9xiP9xiP9xiP9xiP9xiI/3GIQ2b82ZCIj/cYj/cYj/cYRvRcoLqP9xiP9xiP9xiP9xiP9xiI/3GI/3GI/3GI/3GI/3GIX1bRqf9xiP9xiP9xiP9xiP9xiP9xiI/3FFn1y2Co/3GI/3GI/3GI/0vyPGDciP9xiP9xiI/3GI/3GITOmsQWWP9xiP9xiI/3GIS6a8RZRxiP9xiI/3GI/3GI/08THC7O/3GIj/cYj/cYj/cYj/cV800cuI/3GIj/cYj/cYj/cYj/cYj/cYStA8YvyP9xiI/3GI/3GI/3GI/0zQPEL8cYj/cYj/cYiP9xiP9xiP9xSXs8eEyP9xiP9xiI/3GI/3GEi/PIQMiP9xiP9xiI/3GI/3GISNFMguv/cYj/cYiP9xiP9xiEq+LGQdj/cYj/cYj/cYj/cYiP9xiP9xiEk3PHyMj/cYj/cYj/cYiP9xiP9M0DxC/HGI/3GI/3GI/3GI/3GIj/cYj/cYgwaBG/l+5xiP9xiI/3GI/3GI/3GI/3FOT5wrBv9xiP9xiI/3GI/3ExzQG/Mv6I/3GI/3GI/3GEAajA9Xj/cYj/cYiP9xiP9xRX1cuCqI/3GI/3GI/3GI/3Fe3tIhiP9xiP9xiP9xiP9xiP9xiI/3GI/3GI/3GI/3GI/3GI/3GIhemtJlj/cYj/cYj/cYj/cYiF9W0KlxiP9xiP9xiP9xiP9L8jxg3IiP9xiP9xiP9xiP9xiP9xiP9xiI/081HByucYj/cYj/cYiP9xiEl7PGhMcYj/cYj/cYj/cYiEN+bNgZ/3GI/3GI/3GI/3GI/0laTIpb/3GI/3GI/3GI/3GIj/cYj/cU3prCFlcYj/cYj/cYiP9xiEcWTJ6biP9xiP9xiI/3GI/3GEmdPGYscYj/cYj/cYiP9xhGF1yeinGIj/cYj/cYj/cYXxLR7Yj/cYj/cYiP9xiP9xiP9xiP9xiP9xiP9xiI/3GI/3GI/1Bm0amI/3GI/3GIj/cYj/cYj/cYj/cYj/cYj/cYiP9xiP9xiP9xiP9xiP9xiP9xiI/3GI/3GI/3GI/3GI/3GI/3GIj/cYj/cYj/cYj/cUWxbLTp/3GI/3GI/3GIj/cYhMvRxELv9xiI/3GI/3GI/3GI/3GI/3GI/3GIj/cVAi391xiP9xiP9xiP9xhMvRxELoj/cYj/cYj/cYiP9xiP9xiP9xiP9xiP9xiP9xhfeNGH/3GI/3GI/3GI/3GI/3GIj/cYhKvixkHY/3GI/3GI/3GI/3GI/3GIj/cYRzhMnHuI/3GI/3GIj/cYj/RrFstOmP9xiP9xiP9xiP9xiP9xT8acE5b/cYiP9xiP9xiP9xPdExsy7OiP9xiP9xiP9xiP9xiI/3GIMigzvtfMj/cYiP9xiP9xhHWkyaW4/3GIj/cYj/cYS2K8WdSI/3GIj/cYj/cYTN8cQg6P9xiP9xiP9xiP9xiP9RItDt/3GIj/cYj/cYj/TJwsVj2P9xiP9xiP9xiP9xhOT5wrBv9xiP9xiP9xiP9xTPEsQO2P9xiP9xiP9xiP9xhe3tIhj/cYj/cYj/cYj/cYSNFMguuI/3GI/3GI/3GI/3FJezx4TIj/cYj/cYj/cYj/N9VxuiqO/3GIj/cYj/cYj/cYSZ08ZixxiP9xiI/3GI/3GI/3FevNJDiP9xiI/3GI/3GI/3GEi/PIQMiP9xiI/3GI/3GI/3FMNiw8nXGI/3GI/3GI/3GI/3GIj/cYj/cYj/SThMjHv/cYiP9xiP9xiP9xiP9xiP9xiP9xiI/3GI/3GI/3GI/3GI/3GI/3GIj/cYj/cYXt7SIf9xiP9xiI/3GI/3GI/3GI/3GIXzTRy/9xiI/3GI/3GI/3GI/3GI/3GI/3GIj/cYj/cYj/cYj/cYj/cYj/cYiP9xiP9xiP9OeRw4boj/cYj/cYj/cYj/cV800cuI/3GIj/cYj/cYj/Tt8cIg5xiP9xiP9xiP9xiEjRTILrj/cYj/cYj/cYj/cYhJezxoTHGIj/cYj/cYj/cYj/cYj/cYj/cUw2LDydcYj/cYiP9xiP9xiP9xiP9xiEt6LEhdcYj/cYj/cYiP9xiEaeTKYbiP9xiI/3GI/3GI/3FKFTxurP9xiP9xiP9xiI/3GI/3GI/0kWTI6bj/cYiP9xiP9xiP9DGXzuaIj/cYiP9xiP9xiP9xhDfmzYGY/3GI/3GIj/cYj/cYj/cYj/cYTuicIXaI/3GI/3GIj/cYj/cYj/cYj/SRZMjpuI/3GI/3GI/3GI/3FKNzxcjHGI/3GIj/cYj/cYj/cYj/TJwsVj2P9xiP9xiP9xiI/3GI/3GI/3GIM2kSvJbtcYj/cYiP9xiP9xg3O2G4xJ5xiP9xiP9xiP9xiP9xiI/3GI/3GITN8cQg7/cYj/cYj/cYj/cYj/cYj/cYiP9N8SxA7Y/3GIj/cYj/cYj/cYj/cYj/SvNMYMtxiP9xiP9xiP9xiP9xiEq+LGQdj/cYiP9xiP9xiP9xiP9xSb88ZAxxiI/3GI/3GI/3GI/3FK0Dxi/Ij/cYj/cYiP9xiP9xiP9xiP9xiP9RItDt/3GIj/cYj/cYhAs4wFx4iP9xiP9xiP9xiP9JOEyMe4/3GI/3GI/3GI/3GI/3GDju4bgRHv9xiP9xiP9xiP9xTEC8S/SP9xiP9xiP9xiP9xiP9xiE5PnBsGcYj/cYj/cYj/cYgyX4G+oH6I/3GI/3GI/3GI/3GIXt7SIf9xiP9xiP9xiP9xiI/3GI/09PnCsGj/cYj/cYj/cYj/cYiP9xhJezx4TP9xiP9xiP9xiP9xiI/3GI/3GI/3GI/00ULE69j/cYj/cYj/cYj/cYiP9xiP9xiP9xiEt6LEhdcYj/cYj/cYj/cYiP9xiP9xTTUcPK6I/3GIj/cYj/cYR1pMmluP9xiI/3GI/3GI/1Ei0O3/cYj/cYj/cYiP9xhFsWyk6XGI/3GI/3GI/3GI/0SyfNTYiP9xiP9xiP9xiDk8YrfDnYj/cYj/cYj/cYj/cUjzTIDLiP9xiP9xiP9xiP9xiI/3GI/3GI/3GI/3GI/3GI/3GITTUcPK6P9xiP9xiP9xiI/3GI/3GI/01YLDp9cYj/cYj/cYj/cYj/cYiP9xiP9xS3osWF2P9xiP9xiP9xiP9xiP9xiI/3GI/3GIXrzSQ/9xiP9xiI/3GI/3GI/3GI/3GI/3GI/3GIj/cYj/cYj/TVgsOn1xiP9xiP9xiP9xiP9xiI/3GI/3GI/3GI/3GI/3GI/3GIj/cYj/cYj/cYj/cYj/cYj/cYiP9xiP9xiP9xiP9xiP9xiP9xiI/3GI/1Bm0amI/3GI/3GI/3GIj/cYj/cYj/THosWF2I/3GI/3GI/3GI/3GIj/cYj/cYj/cYj/cYj/cYj/cYiP9xiP9xiP9xiP9xiP9xiP9xiI/3GI/3GI/3GI/3GI/3GI/3GIj/cYj/cYj/cYj/cYj/cYj/cYiP9xiP9xiP9xiP9xiP9xiP9xiI/3GF8S0e2I/3GI/3GI/3GI/3GIj/cYj/cYj/cYj/cYj/cYj/cYiP9xiP9xiP9xiP9xiP9xiP9xiI/3GI/1CI0YeP9xiP9xiP9xiI/3GI/3GF8S0e2I/3GI/3GI/3GIj/cYj/cYhJFTx+rIj/cYj/cYj/cYiP9xiP9xiP9xiP9xiP9xiP9xiI/3GEzxLDDtcYiP9xiP9xiP9xhMFCw+vXGI/3GI/3GI/3GI/3GIj/cYj/cYj/cYj/cYSvI8YNz/cYj/cYiP9xiP9Kezx4TIj/cYj/cYj/cYiP9xiP9xiP9xiP9xiP9xiE15HChucYj/cYj/cYj/cYiP9xiP9xiP9xiP9xiP9xhNNRw8roj/cYj/cYj/cYj/cYiP9xiP9xiP9xiP9xiP9xiP9xiI/3GI/3GI/3GI/3GI/3GI/3GIj/cYj/cYj/cYj/cYj/cYj/cYiP9xiP9xiP9xiP9xiP9xiP9xiI/3GI/3GI/3GI/3GI/3GI/3GIj/cUwULD69cYiP9xiP9xiP9xiP9xiP9xiP9xiI/08THC7O/3GI/3GI/3GIj/cYj/cYj/cYj/cYj/cYj/cYiP9xiP9xiP9xiP9xiP9xiP9xiI/3GI/3GI/3GI/3GI/3GI/03xLEDtiP9xiP9xiI/3GI/3GI/3GI/3GI/3GI/3GIhfVtCpcYj/cYj/cYj/cYj/cYiP9xiP9xiP9xiP9xiP9xiP9xhNVxw6jo/3GI/3GI/3GIj/cYj/cYj/cYj/cYj/cYj/cYiP9xiP9xiP9xiP9xiP9xiP9xiI/3GI/3GI/3GI/3GEs2LFydiP9xiP9xiP9xiI/3GI/3GI/3GI/3GISTc8fIyP9xiI/3GI/3GI/3GI/3GI/3GI/1Fm35lxiP9xiP9xiP9xiP9xiP9xhK8jxg3I/3GI/3GI/3GI/3GI/3GI/3GIj/cYj/cYj/cYj/cYj/cYj/cYiP9xiP9xiP9xiP9xiP9xiP9xiI/3GI/3GI/3GI/3GI/0c5XKxqj/cYj/cYj/cYiP9xXrzSQ4j/cYj/cYj/cYiP9QiNGHj/cYj/cYj/cYj/cU15HDhuj/cYj/cYj/cYiP9xhLWCxafY/3GI/3GI/3GI/081HCyu/3GI/3GI/3GI/3GI/3GEzxLEDt/3GI/3GI/3GIj/cYj/cYj/cYj/cYj/cYj/cYiP9RRN+7cYj/cYj/cYj/cYj/cYiP9xiP9xiP9xiP9xiP9xiP9xiEoVPF6scYj/cYj/cYj/cYj/NwICuv39j/cYj/cYj/cYiP9xiP9xSDhMfHtxiP9xiI/3GI/3E8O1KzxK1xiP9xiI/3GI/3GIRg/crwKP9xiP9xiI/3GI/3GITAysTzX/cYj/cYiP9xiP9xiP9xiP9xSjc8XIxxiP9xiI/3GI/3GI/3GEjzTIDL/3GIj/cYj/cYj/cYSXs8eEz/cYj/cYiP9xiP9xiP9xiP9xiP9L8jxg3Ij/cYiP9xiP9xiP9xiP9xS3osWF2P9xiP9xiP9xiI/3GI/3GI/3GI/0rRTGLrcYiP9xiP9xiP9xQ5B81viP9xiP9xiI/3GI/3FJvzxkDHGI/3GI/3GIj/cYSVk8emyP9xiP9xiP9xiP9xiI/3GI/0sVPG6sj/cYj/cYj/cYj/cYhIvzyEDIj/cYj/cYj/cYj/cYiP9xiP9xiP9xg1lJK7a22P9xiP9xiP9xiP9xiP9xiP9xPFKUtK1r/3GI/3GI/3GI/3FKFTxurP9xiP9xiI/3GI/3E5ZYi3mneI/3GI/3GI/3GIj/cYOJBht2+ecYiP9xiP9xiP9xiEYP3K8Cj/cYiP9xiP9xiP9xiP9M0DxC/HGI/3GI/3GIj/cYj/cYj/cYj/cYj/cYj/cYiP9xiP9xiEy9HEQuj/cYj/cYj/cYj/cYTN8cQg6P9xiP9xiP9xiP9xiI/3GI/3GI/3GI/3GEt6LFhd/3GI/3GI/3GIj/Tr0cJC5xiP9xiI/3GI/3GI/0tZPFpscYj/cYj/cYiP9xiP9xiP9xX1bRqY/3GI/3GIj/cYj/cYj/cYj/cYj/cYj/cYiP9xiP9xiP9xiP9xS1gsWn2I/3GI/3GI/3GIj/cYj/cYj/cYhJezxoTHGI/3GIj/cYj/cYj/cYhI0UyC6/9xiI/3GI/3GI/3GISVk8emz/cYj/cYiP9xiP9xg2oDS6X8uI/3GI/3GIj/cYhGnkymG4j/cYiP9xiP9xhE02zCyYj/cYj/cYj/cYj/cYiP9xQX98+AiI/3GI/3GIj/cYhJQcx744iP9xiP9xiP9xiP9xiP9xiP9xiI/3GI/3GI/0j0XIC6cYj/cYj/cYj/cYj/cYj/cYiP9xiP9xiP9xiP9xhfVtGp/3GIj/cYj/cYj/cYj/cYj/cYj/cYiP9xiP9xiP9xiP9xiP9xiP9xiI/3GI/3GI/3GI/3GEtYLFp9j/cYj/cYj/cYiP9xiP9xiP9xiP9xiP9xiP9xiI/081HByucYj/cYj/cYiP9xiP9xiP9xiP9xiP9xiP9xiI/3GI/3GI/3GI/3GI/3GI/3GIj/UIjRh4/3GI/3GI/3GI/3GEs2LFydiP9xiI/3GI/3GI/3GI/3GI/3GI/3GIj/cYj/cYhJezxoTHGI/3GI/3GIj/cYXt7SIf9xiP9xiP9xiI/3GI/3GI/3GI/3GI/3GI/3GIj/cYj/cYj/cYj/cYj/cYj/cYiP9xiP9xiP9xXt7SIY/3GIj/cYj/cYhfVtCpcYj/cYj/cYiP9xiP9xiP9xiP9xiP9xiP9MnCxWPY/3GIj/cYj/cYj/cUWxbLTp/3GI/3GI/3GI/3GIj/cYhNg6w3xf9xiP9xiP9xiP9xiI/3GI/3GEwULD69cYj/cYj/cYj/cYj/cYj/cYiP9xiP9xiEqcLGY9iP9xiP9xiP9xiP86tHK3S42P9xiI/3GI/3GI/3ExJBG+2+5xiP9xiI/3GI/3GIMiMBvtz+j/cYj/cYj/cYj/cYhK8jxg3P9xiP9xiP9xiP9xiP9xiP9xiEryPGDc/3GI/3GI/3GI/3GI/0rRTHLr/3GI/3GI/3GI/3GI/3GEy9HEQuiP9xiP9xiP9xiI/3GISCDcjfL/cYj/cYj/cYj/cYj/cYiP9ODKwvNXGI/3GI/3GI/3GIj/cYhK0Dxi/P9xiP9xiP9xiP9xiP9xiI/3GI/3GI/3GI/07fHCIOcYj/cYj/cYj/cYj/cYiP9xiEidPIYsiP9xiP9xiP9xiI/3FL6rxBVHGI/3GIj/cYj/cYj/cYhK8jxQ3HGI/3GI/3GIj/cYhJFTx+rIj/cYj/cYj/cYj/cYiP9xiP9xiP9xhM3xxCDo/3GI/3GI/3GI/3GI/3GIj/cYj/cYj/cYj/cU15HDhuj/cYj/cYj/cYj/cYj/cYiEqcLGY9iP9xiP9xiP9xiP9xiP9xiP9xiErQPGL8j/cYj/cYj/cYj/cYj/cYj/cYiP9xS3osWF2P9xiP9xiP9xiP9xiP9xiP9xhMFCw+vXGI/3GIj/cYj/cYj/cYj/cYSVk8emyP9xiI/3GI/3GI/3GI/3GI/3GI/3GITXkcKG5xiP9xiP9xiI/3GI/3GI/3GI/3GI/3GI/3GEryPGDcj/cYj/cYj/cYj/cYj/S1k8WmxxiI/3GI/3GI/3GI/3GI/3GI/3GIj/QveM4IdxiP9xiI/3GI/3GI/3GI/3GI/3GI/3GIhDzPzDMHGIj/cYj/cYj/cYj/cYj/cYj/cYiP9xiP9xThMcHs5xiP9xiI/3GI/3GI/3GI/3GI/3GI/3GIj/cYj/cYStA8YvyP9xiP9xiP9xiP9xMo4zvnHMj/cYj/cYiP9xiP9xhI80yAy/9xiP9xiI/3GI/3GI/3GI/0vyPGDciP9xiP9xiI/3GI/3GI/3FPpJwVto/3GI/3GI/3GI/3GIj/QLScFbaI/3GI/3GI/3GIN9RhuSuej/cYj/cYj/cYj/cYiEcWTJ6biP9xiP9xiP9xiI/3GEoVPF6scYj/cYj/cYj/cYj/cUyEvDe0cYj/cYj/cYj/cYiP9xiEidPIYsiP9xiP9xiP9xiI/3GI/0cXXK6KiP9xiP9xiP9xiP9xiP9xiP8zzQG+Mv7/cYj/cYj/cYj/cYNLSBvEt+/3GI/3GI/3GI/3GI/3GEoVPF6scYiP9xiP9xiP9xiEtAvFv0iI/3GI/3GI/3GI/3GI/3FJWTx6bIiP9xiP9xiP9xiP9xQhl87miI/3GI/3GI/3GI/3GI/3GI/3FKWTxabHGI/3GI/3GI/3GI/3GEQi/M3QiP9xiP9xiP9xiI/3FHWkyaW4j/cYj/cYiP9xiP9xiP9xiE1XHDqO/3GI/3GI/3GI/3GI/3GI/3GIj/cYSL88hAyI/3GI/3GI/3GIj/cYSPNMgMv/cYj/cYj/cYiP9xiP9xiP9xOSLht90eiP9xiP9xiI/3GI/3FMLqxNFY/3GI/3GIj/cYj/Ru3ssSGP9xiI/3GI/3GI/3GI/3GI/3GIMQIRvv3ucYj/cYj/cYj/cYj/cYj/cUXTbKLJcYiP9xiP9xiP9xiP9xiP9QiNGHiP9xiP9xiP9xiP9xiP9xiP9xiI/3GI/05XHDqOiP9xiI/3GI/3GI/3GI/3GI/3GI/3GIj/cYj/cYj/cYhNExw+zoj/cYj/cYj/cYj/cYj/cYj/cYiP9xiP9xXt7SIY/3GI/3GIj/cYj/cYj/cYj/cYj/cYSb88ZAxxiP9xiP9xiP9xiF680kOP9xiP9xiP9xiP9xThMcLs7/cYj/cYj/cYj/cYj/cYj/cYiP9xiP9xTvAcIP7/cYj/cYiP9xiP9xiP9xiP9xSDhMjHv/cYj/cYj/cYj/cYj/cYj/cYiP9xiP9xTXkcOG7/cYiP9xiP9xiP9xhC9nzgmI/3GIj/cYj/cYg9nSGzYt6I/3GI/3GI/3GISPNMgMv/cYj/cYj/cYj/cYSBZMjpv/cYj/cYj/cYj/cYj/cYj/cYiE0THD7Oj/cYj/cYj/cYiP9xiP9xiP9xiP9xiEzxLDDtcYj/cYj/cYj/cYiP9xiP9xiP9xiP9xiP9xiP9xhNeRw4bv9xiP9xiP9xiI/3GI/3GI/3GI/3GEeeTJYb/3GI/3GI/3GI/3FONRwcrnGI/3GI/3GI/3GI/3GIj/cYj/cYj/cYj/cYj/cYj/cYiP9xiP9xiP9xiP9xiP9xiP9LWTxqbP9xiP9xiP9xiP9xiP9xiP9xiI/3GI/3GI/3GITRMcPs6I/3GI/3GI/3GI/3GI/3GI/3GEewXIT6cYj/cYj/cYiP9xiEkVPH6siP9xiP9xiP9xiP9xiI/3FJnTx2LP9xiP9xiP9xiP9xiI/0kWTI6bj/cYj/cYj/cYiP9xiP9xiDCeBrBx+Y/3GI/3GIj/cYj/cYj/cYj/cYj/cYhK0Dxi/P9xiI/3GI/3GI/3GI/0ycLFY9j/cYj/cYj/cYiP9xhK0Dxi/I/3GI/3GI/3GI/3GI/3GIj/cYj/cYj/cU15HDhuj/cYj/cYj/cYj/cYj/cYj/cYiP9xiErQPGL8/3GI/3GI/3GI/3GI/3GIj/cYj/cYS1gsWn2P9xiP9xiP9xiP9xiP9xiISvI8UNxxiP9xiP9xiP9xiP9xiP9xiI/3GI/3GI/3GEl7PHhM/3GI/3GIj/cYj/cUgWTI6b/3GI/3GIj/cYj/cUmdPHYs/3GI/3GI/3GIj/cYj/cYj/cYj/cUtYLFp9iP9xiP9xiP9xiI/3FfVtGpj/cYj/cYj/cYj/cYiE6knCW2iI/3GI/3GI/3GI/3GIN0okubXb/3GIj/cYj/cYj/cYhHWkyaW4/3GI/3GI/3GI/3FI0UyC64iP9xiP9xiP9xhHfEyYO4/3GI/3GI/3GI/1/e0iGIj/cYj/cYj/cYj/cYTN8cQg6P9xiP9xiP9xiP8zZwG+mP6Ij/cYj/cYj/cYj/cYj/cYj/cYiP9xhK0Dxi/I/3GI/3GI/3GI/3GI/3GIj/cU+CnBfWiP9xiP9xiP9xiP9xiP9xiP9xiI/3FPgpwX1oj/cYj/cYj/cYj/cYj/cYj/cYMKwRv1PucYj/cYj/cYj/cYiP9xiP9xiP9xiP9xiP9xTYOsN8WIj/cYj/cYj/cYj/cUhk3Imy/3GI/3GIj/cYj/cYhNpawlpXGI/3GI/3GIj/cYj/cYhM6axBZY/3GI/3GIj/cYj/N/yjugNc/3GI/3GI/3GI/3GE3HrCOFcYiP9xiP9xiP9xiP9xiP9xiElZPHpsj/cYj/cYj/cYj/cYj/SajcdXJxiI/3GI/3GI/3GF680kOP9xiI/3GI/3GI/3GIXprSZY/3GIj/cYj/cYj/cUjzTIDLj/cYiP9xiP9xiP9xiP9xiP9K80xgy3GI/3GI/3GI/3GI/3GI/3GIj/cYj/cYj/TVgsOn1xiP9xiP9xiP9xhe3tIhj/cYj/cYj/cYj/cYj/UUTQy/9xiP9xiP9xiP9xiP9xTZscNk7/cYj/cYj/cYj/cYiP9xiP9xiP9xiP9xiP9xiP9QiNGHiP9xiP9xiP9xiP9xiP9xiI/3GI/3GI/3GI/3GEt6LFhd/3GI/3GI/3GIj/cYj/cYj/cYj/cYj/cYTTUcPK6I/3GI/3GI/3GI/3GIj/cYj/cYj/cYj/cYj/cYj/cV7e0iGI/3GI/3GI/3GI/3FIWkx6W3GI/3GI/3GI/3GIX3jQh3GI/3GI/3GI/3GF7e0iGP9xiP9xiP9xiP9xiP9xgww1O/PKxxiP9xiP9xiP9xiP9xSPNMgMuI/3GI/3GI/3GI/3GI/3FKNzxsjP9xiP9xiP9xiP9xiP9xiP9xStA8YvyIj/cYj/cYj/cYj/cYj/cYj/cUtYLFp9iP9xiI/3GI/3GI/3GI/3GI/3GE15HDhu/3GI/3GI/3GI/3GIj/cYj/cYj/cYj/cYj/cYSTc8fIyIj/cYj/cYj/cYj/cYj/cYj/cYiEs2LFyd/3GIj/cYj/cYj/cYj/cYj/cYhMvRxELo/3GI/3GI/3GIj/cYj/cYj/cYj/cYj/cYhJFTx+rIiP9xiP9xiP9xiP9JFkyOm4j/cYj/cYj/cYj/cYhAPIz8N3GI/3GI/3GI/3GIhEn1zGCoiP9xiP9xiP9xiP9xiP9xhO8Bwg/v9xiP9xiP9xiP9xiE0THD7OiP9xiP9xiP9xiP9xiI/3GI/3GI/3GI/3GI/3GI/3GIhJezxoTHGI/3GI/3GI/3GI/3GIj/cYSL88hAyI/3GI/3GI/3GIj/SRZMjpuP9xiP9xiP9xiI/3GI/3GI/3GI/3GI/3FIOEyMe/9xiP9xiP9xiP9xiP9xiF7e0iH/cYj/cYj/cYj/cYhfeNCHcYj/cYj/cYj/cYhfeNCHcYj/cYj/cYj/cYj/cYj/cYiP9xiP9xiP9xiP9xiP9xiP9xX5rRZf9xiP9xiP9xiP9xiP9Q7tAhcYj/cYj/cYj/cYj/cYiP9xiP9xiP9xiP9xiP9xiP9xiF8S0e2I/3GI/3GI/3GI/3GI/3GIj/cYj/cYj/cYj/cYj/cYj/cYiP9xiP9xiP9xiP9xiP9xiP9xiEl7PHhM/3GI/3GI/3GI/3GI/3GIj/cUwULD69cYiP9xiP9xiP9xiP9xiP9xiP9xiI/3GITHkcSG6I/3GIj/cYj/cYj/cYj/cYj/cYj/cYSVk8emyI/3GI/3GI/3GI/3GI/002LEyd/3GI/3GIj/cYj/cYj/S1k8WmxxiP9xiP9xiI/3GI/3GI/3GI/3GI/3GI/3GIj/cYj/cYj/TNA8QvxxiP9xiP9xiP9xiI/3GI/3GI/3GITPEsMO1xiP9xiP9xiP9xiP9xiI/3GI/3GI/1Ei0O3/cYj/cYj/cYiP9xiP9xhHWkyaW4/3GIj/cYj/cYj/cYSL88hAyI/3GIj/cYj/cYhMvRxELo/3GI/3GI/3GI/3GI/3GI/3GIj/cYj/cYhemtJlj/cYj/cYiP9xiP9xiP9xiP9xiP9M0DxC/HGI/3GIj/cYj/cYj/cYj/cYj/cYj/cYiEqcLGY9iP9xiP9xiP9xiP9xiP9xiP9xiI/3GI/3GI/3GISVk8emz/cYj/cYiP9xiP9xiEryPFDccYj/cYj/cYj/cYiP9xiP9xiP9xhMFCw+vXGI/3GI/3GI/3GI/3GIj/cYj/cYTTUcPK6P9xiI/3GI/3GI/3GI/1Bm0amI/3GIj/cYj/cYhJWTx6bP9xiP9xiP9xiI/3GI/3GI/3FNvRwkLnGI/3GI/3GI/3GI/3GISXs8eEz/cYj/cYj/cYj/cYj/cYj/cYiP9xiP9xiP9xiP9xhO8Bwg/v9xiP9xiP9xiP9xiP9xiP9xiI/3GI/3GI/3GI/3GI/3GI/3GIj/cV9W0amP9xiP9xiP9xiP9xiI/3GI/3GITVccKo5xiI/3GI/3GI/3GI/3GI/3GI/3GIj/cUrQPGL8iP9xiP9xiP9xiP9xiP9xSlk8WmxxiP9xiP9xiP9xiP9xiP9xiISr4sZB2P9xiP9xiP9xiP9xiP9xiP9xhKNzxcjHGI/3GI/3GI/3GI/3GEjzTIDLj/cYj/cYj/cYj/cYj/SvNMYMtxiP9xiP9xiP9xiP9xiI/3GI/3E3k4K5bH2P9xiP9xiP9xiI/0Z9XLgqiI/3GI/3GI/3GEryPGDc/3GI/3GI/3GIj/cYj/cYTuicIXaI/3GI/3GI/3GI/3GDh+UbiBro/3GI/3GIj/cYj/cYj/cYS5wsRj1xiP9xiP9xiP9xiI/3GI/3GI/0qdPHYsj/cYj/cYiP9xiP9N8SxA7Yj/cYj/cYj/cYj/cV940Yf/cYiP9xiP9xiP9xhNmxwmTnGI/3GI/3GI/3GI/3FJezx4TIj/cYj/cYj/cYj/cYQbOM9Mf/cYj/cYj/cYj/cYj/cYRvRcoLqP9xiP9xiI/3GI/3GI/1Ei0O3/cYj/cYj/cYiP9xiP9xiP9xiP9xS3osWF2P9xiP9xiP9xiI/3GI/3GI/0tZPFpscYj/cYj/cYiP9xiP9xSXs8eEyP9xiP9xiP9xiI/3GI/3GI/3GI/3GEy9HEQuiP9xiP9xiP9xiP9xiI/3GI/3FKFTxurP9xiP9xiP9xiP9xiI/3GI/3GI/3GI/3GI/3GI/081HCyu/3GI/3GI/3GI/3GIj/cYj/cYj/cYj/cYj/TTYsTJ3/cYj/cYj/cYiP9xiP9xiP9xiP9xiP9xiP9xiIXprSZY/3GI/3GI/3GI/3GIj/cYj/cYj/cYj/cYhMvRxELo/3GI/3GI/3GI/3GIj/cYj/cYj/cYj/cYj/cYj/cUrQPGL8iI/3GI/3GI/3GI/3GI/3GI/0rRTHLr/3GI/3GI/3GI/3GI/3GIj/cYj/Szc8bIz/cYj/cYj/cYj/cYiP9xiP9xiP9xiP9xiP9xiP9xiI/3FQIt/dcYj/cYj/cYj/cYj/cYiP9xiP9xiP9xiP9xiP9xiE7wHBD+cYj/cYj/cYj/cYj/cYiP9xiP9xiP9xiP9xiP9xiP9xiI/3GI/3GI/3GI/3GE1XHDqOj/cYj/cYj/cYj/cYj/cYiP9xiDACEbAO7oj/cYj/cYj/cYiDP4gb0Hfv9xiP9xiP9xiI/3FIOEx8e3GI/3GI/3GIj/cYR55MhhtxiP9xiI/3GI/3GI/3FI80yAy4/3GIj/cYj/cYj/NQhEvPe7iP9xiP9xiP9xiP9xiP9xSjc8bIz/cYj/cYj/cYj/cYj/cYSBZMjpv/cYj/cYj/cYj/cYj/cYiP9xiP9xTDYsPJ1xiP9xiP9xiP9xiP9xiP9xiI/3GI/3GI/0x6LFhdiP9xiP9xiP9xiP9xiI/3GI/3GDAxwrDePf9xiP9xiI/3GI/3GDYCArn9/XGI/3GI/3GI/3GI/3GI/3GIj/cYj/cYRBhsznn/cYj/cYj/cYj/cYiE1XHCqOcYj/cYj/cYiP9xiP9xiP9xiP9xiP9xSPNMgMuI/3GI/3GI/3GI/3GDLXkb0obnGI/3GI/3GIj/cYj/cYj/cYhJNzx8jI/3GI/3GIj/cYj/SfNMgMuI/3GI/3GIj/cYj/cYj/SRZMjpuP9xiI/3GI/3GI/3GEzxLEDt/3GI/3GI/3GI/3GI/3GIj/cYj/cYj/cUd8TJg7iP9xiP9xiP9xiP9xTBQsTr3/cYj/cYj/cYj/cYiP9xiP9xiEqcLGY9iP9xiP9xiP9xiP9xiEbSXKLaj/cYj/cYiP9xiP9xhevNJDj/cYj/cYiP9xiP9xiP9xiP9xiP9xiP9xiI/3GI/3GI/3GI/0vyPGDciP9xiP9xiI/3GI/3GI/3GI/3GEzprEFliI/3GI/3GI/3GI/08tnC0miP9xiP9xiI/3GI/0vyPGDciP9xiP9xiP9xiP9xiI/3GI/3GIT6ScBbZxiP9xiP9xiP9xiP9xhN6awhZXGI/3GI/3GI/3GI/3GEl7PHhMj/cYj/cYj/cYj/cYj/cYiP9xSXs8eEyP9xiP9xiP9xiP9xiI/3GI/3GEq+LGQdiP9xiP9xiP9xiP9xhKNzxcjHGI/3GI/3GI/3GI/3GI/3GIj/cYhK8jxQ3HGI/3GI/3GI/3GI/3GEl7PHhMj/cYj/cYj/cYj/cYj/cYiP9xiP9xiP9xiP9LNzxsjP9xiP9xiI/3GI/3GI/04MrC81cYj/cYiP9xiP9xiElZPHps/3GI/3GI/3GIj/cYj/cYj/cYj/cT1kwbObPv9xiP9xiP9xiP9xiEawXKT6iP9xiP9xiP9xiI/3GI/3GI/00ULE69j/cYj/cYj/cYj/cYj/cYiP9xiP9xiP9xS5wsVj3/cYj/cYj/cYj/cYiP9xiP9xSNFMguuI/3GI/3GIj/cYj/cYS5wsRj1xiP9xiP9xiP9xiP9xhFsWyk6XGIj/cYj/cYj/cYj/TWK8SdSP9xiP9xiP9xiP9xiEjRTILrj/cYj/cYj/cYj/cU5PnCsG/3GI/3GIj/cYj/cYj/cYj/cYj/cYj/cYiP9xiF680kP/cYj/cYj/cYiP9xiP9xiP9xiP9xiP9xhfEtHtiI/3GI/3GI/3GI/0b1bKCpcYj/cYj/cYiP9xRZ9ctgqP9xiP9xiP9xiP9xhLWCxafY/3GI/3GI/3GIj/cYj/cYS3osWF3/cYj/cYj/cYj/cYhfVtGp/3GI/3GI/3GI/3GISXs8aExxiI/3GI/3GI/3GI/3GI/3GI/0sVPG6siP9xiP9xiP9xiP9xiP9xiP9xiF940IdxiP9xiP9xiP9xiP9xiI/3GI/3GI/3GI/3GI/3GIStA8Yvz/cYiP9xiP9xiP9xiP9xiP9xiEs2LFydj/cYj/cYiP9xiP9xQ35s2BmI/3GI/3GI/3GIQPeMAYeP9xiP9xiI/3GI/3EwrBG/U+5xiP9xiI/3GI/3GI/07fHCIOcYj/cYj/cYj/cYj/cYj/cYiP9xiP9xhM8SxA7f9xiP9xiP9xiP9xiP9xiP9xiI/3GI/3GI/3GITVccOo7/cYj/cYj/cYj/cYj/cYj/cYiP9xiP9xiP9xiP9xiE0THD7OiP9xiP9xiP9xiP9xiP9xiI/3GI/3GI/3FMNiw8nXGI/3GI/3GI/3GISXs8eEz/cYj/cYj/cYj/cYj/cYj/cU/onAF2cYiP9xiP9xiP9xiP9xiP9xiP9xMpORvmxuiP9xiP9xiI/3GI/3FLvixEHXGI/3GI/3GI/3GI/3FD1HzSuP9xiP9xiP9xiP9xiP9xiI/3GI/3GI/3GI/3GI/1Du0CFxiP9xiP9xiP9xiP9xSXs8eEyI/3GI/3GI/3GI/3GI/3GI/3GIj/cYj/cYj/cYj/cYj/cYSZ08diz/cYj/cYj/cYj/cYj/cYj/cYiP9xiP9xiP9xiP9xhJnTxmLHGIj/cYj/cYj/cYj/RxdcroqI/3GI/3GI/3GI/3GEo3PFyMcYj/cYj/cYj/cYj/cYj/cYiP9xiP9xiP9xX5rQZXGI/3GIj/cYj/cYj/cYj/cYj/cYhKnCxmPYj/cYiP9xiP9xiP9xiP9xiP9xiP9xiI/055HDhuj/cYj/cYiP9xiP9xgwMcKw3j3/cYj/cYiP9xiP9xiP9xiP9xiP9xiEqcLGY9iP9xiI/3GI/3GI/3GI/3GEeeTJYb/3GI/3GI/3GI/3GI/3FfvNBDcYj/cYj/cYj/cYj/cYiP9xiP9xiP9xiP9xiP9xiP9xiI/3Fe3tIhj/cYj/cYj/cYiP9xiP9xiP9xiP9xiP9xiP9xhQIt/dcYj/cYj/cYj/cYj/cYj/cYiP9xiP9xiP9xiP9xiP9xiP9xiI/3GI/3GI/3FevNJDiP9xiI/3GI/3GI/1Ei0O3/cYj/cYj/cYiP9xiP9xiP9xiP9xiP9xiP9xUETfu3GI/3GI/3GI/3GI/3GI/3GIj/cU7wHCD+/3GI/3GI/3GIj/cYj/cYj/cYj/cYj/cYTL0cRC6I/3GI/3GI/3GIj/cYj/cYj/cYj/cYj/cYj/cYTL0cRC6I/3GI/3GIj/cYj/cYj/cYj/cYRtJcotqI/3GI/3GI/3GI/3GIhLWCxKfXGIj/cYj/cYj/cYj/cYj/cYSVk8emyI/3GI/3GI/3GI/3GDf2YbkJno/3GI/3GI/3GIj/cYj/cYj/cYj/cUo3PFyMcYj/cYiP9xiP9xiP9xSb88ZAxxiP9xiI/3GI/3GI/3GI/3GEoVPF6scYj/cYiP9xiP9xiP9xiP9xiEl7PGhMcYiP9xiP9xiP9xiP9xSVk8emyI/3GIj/cYj/cYj/cYhIvzyEDI/3GIj/cYj/cYj/cYj/cYS6a8VZSP9xiP9xiP9xiP9xiP9xQ9R80rj/cYj/cYj/cYj/cYg/6qGxFV6I/3GI/3GI/3GI/3GF9W0an/cYiP9xiP9xiP9xiP9xiP9xiP9xiI/3GI/3GI/3GI/3FONRwcrnGI/3GI/3GI/3GI/3FfmtFl/3GI/3GI/3GI/3GI/3GI/3GIj/cYj/cYj/cYj/cYj/cYj/cYiP9xiP9xiP9xiP9JFkyOm4j/cYj/cYj/cYj/SxU8bqyP9xiP9xiI/3GI/3GI/3GI/3GIS1gsWn3/cYj/cYj/cYiP9xiP9xhGsFyk+oiP9xiP9xiP9xiP9xSZ08diz/cYiP9xiP9xiP9xiF680kP/cYiP9xiP9xiP9xQX98+AiIj/cYj/cYj/cYj/cYj/Sr88dAyP9xiP9xiP9xiP9xiP9xiP9xiI/3GI/3GEbSXKLaiP9xiP9xiP9xiP9IsFyU+o/3GI/3GI/3GI/3GI/3FKY8xpw/9xiP9xiI/3GI/3GI/3GI/3GI/3GI/3GIj/cYj/cYj/cYTTUcPK6I/3GI/3GI/3GI/3GI/00ULE69j/cYj/cYj/cYiP9xiP9xiP9xiP9xiP9xiEs2LFydj/cYj/cYiP9xiP9xiEjRTILr/3GI/3GIj/cYj/cYj/QPicEXb/cYj/cYj/cYj/cYiP9xiP9xiP9xiEkVPH6siP9xiP9xiI/3GI/3FKNzxcjHGI/3GI/3GI/3GIj/cYj/cYj/cYj/cYTVccOo6P9xiP9xiP9xiP9xiP9xiISL88hAyP9xiP9xiP9xiP9xiI/3GI/3GISNFMguv/cYj/cYiP9xiP9xiP9NWCw6fXGI/3GI/3GI/3GI/3GIj/SRZMjpuP9xiP9xiP9xiI/3GIS3osSF1xiP9xiP9xiP9xiP9xiP9xiI/3GIS3osSF1xiP9xiP9xiP9xiP9xiP9xiI/3FO8Bwg/v9xiP9xiP9xiI/3GI/3GI/3GI/3GI/3GI/3GIj/cYj/cYXzTRy4/3GI/3GI/3GIj/cYj/cYj/cYj/cYj/cYj/cYiP9xiP9xiP9xhfNNHLj/cYj/cYiP9xiP9KnTx2LI/3GI/3GI/3GIj/cYj/cYj/cYhemtJlj/cYiP9xiP9xiP9xiP9xiP9xiP9xiI/3GI/3GI/3GI/3GI/3GEucLEY9cYj/cYiP9xiP9xiF7e0SFxiP9xiI/3GI/3GEvIvEN0cYiP9xiP9xiP9xTEC8S/T/cYiP9xiP9xiP9xiP9xiP9xiP9xSPNMgMuI/3GI/3GI/3GI/0IajO5XcYj/cYj/cYiP9xiP9InkyWG4/3GIj/cYj/cYj/cYRbFspOlxiP9xiP9xiP9xiEs2LFydj/cYiP9xiP9xiP9xiEk3PHyMj/cYj/cYiP9xiP9xhDsnzE2HGI/3GI/3GIj/cYTN8cQg7/cYiP9xiP9xiP9xhJNzx8jIj/cYj/cYiP9xiP887+K1EB2P9xiP9xiP9xiI/3E4smG3TZ5xiI/3GI/3GI/3GISvI8UNxxiP9xiP9xiI/3GI/3GI/3GI/3GIO7VztUqMiP9xiP9xiP9xiI/3GI/3GI/3GI/zQjAb3c/v9xiP9xiP9xiI/3GI/3FOLZwtJo/3GI/3GI/3GI/3GIj/TYS8N7RxiP9xiP9xiI/3GI/3GEk3PHyMiP9xiP9xiP9xiI/3GI/3GI/3GIT6ScBbZxiP9xiP9xiP9xiI/3GI/3GI/3GI/3GEzxLEDt/3GI/3GI/3GI/3GIj/cYj/Szc8bIz/cYj/cYj/cYj/cYiP9xiP9xiP9xiP9xiP9xiP9xX7zQQ3GI/3GI/3GI/3GI/3GIj/cYhfVtCpcYj/cYj/cYj/cYhfVtGp/3GI/3GI/3GI/3GI/3GIj/cYj/cYhK0Dxi/P9xiP9xiP9xiP9xiI/1/e0iGI/3GI/3GI/3GIj/cYj/cYj/cYj/cYj/cYj/cYiP9xiP9xiP9xiP9xiEybHEZOiP9xiP9xiP9xiP9xiEU5XLxqiP9xiI/3GI/3GI/3GI/3GI/3GI/3FIFkyOm4/3GI/3GI/3GI/3GIj/cYj/cYhM8Sww7XGI/3GI/3GI/3GI/3GI/3GIj/cYj/cYTVccOo7/cYiP9xiP9xiP9xiP9xiP9xiP9xiIT2CcGfb/cYiP9xiP9xiP9xiP80PYG9wn6I/3GI/3GI/3GI/3GETTbMLJiP9xiI/3GI/3GI/09PnCsGj/cYj/cYj/cYiP9xQZGM9ueP9xiP9xiI/3GI/3GI/3GI/3GI/3GI/3GITN8cQg7/cYj/cYiP9xiP9xiP9xiP9xiP9xiP9NFCxOvY/3GI/3GIj/cYj/cYj/cYj/cYj/cYj/TRQsTr2P9xiP9xiI/3GI/3GI/3GI/0sVPG6sj/cYj/cYiP9xiP9xiP9xiP9xTN8cQg6I/3GI/3GI/3GI/3GIj/cYj/cYj/cYj/cYhMmxxGToj/cYj/cYj/cYj/UIjRh4j/cYj/cYj/cYj/cYTBQsPr1xiP9xiP9xiI/3GI/3GF8S0e2I/3GI/3GI/3GIhe3tEhcYj/cYj/cYj/cYiP9xiP9xiP9xiP9xhJNzx8jIj/cYiP9xiP9xiEi/PIQMj/cYj/cYiP9xiP9InkyWG4/3GIj/cYj/cYj/cYj/cYj/UIjRh4j/cYj/cYj/cYj/cYj/cYj/cYiP9xiP9xiP9xiP9xiEkVPH6siP9xiI/3GI/3GISxQsXr2I/3GI/3GI/3GI/3GF800cuI/3GI/3GI/3GI/3GI/3GI/3GEo3PFyMcYj/cYj/cYj/cYj/cYhMvRxELo/3GI/3GI/3GIj/cYj/cYj/cYj/cYj/cYj/cYThMcHs5xiP9xiP9xiP9xiI/3GI/3GI/3GI/3GI/3FMFCxOvf9xiP9xiP9xiI/3GI/3GI/3GI/3GISxQsXr2I/3GI/3GI/3GIj/USLQ7f9xiP9xiP9xiP9xiP9xTVccOo6I/3GI/3GI/3GIj/cYj/cUoVPG6s/3GI/3GI/3GI/3GIj/cYj/UIjRh4/3GI/3GI/3GIj/cYj/cYj/cYj/cYj/cYj/cYiEidPIYsiP9xiP9xiP9xiP9xiI/3GI/3GEgWTH6bcYj/cYiP9xiP9xiP9JQtyL0oj/cYj/cYj/cYiP9QZtGpiP9xiP9xiP9xiP9xiI/3E1aAK7l/2P9xiP9xiP9xiP9xiP9PT5wrBo/3GIj/cYj/cYj/cYhJFTx+rIj/cYj/cYiP9xiP9xiP9xiP9xhJWTx6bI/3GIj/cYj/cYj/cUQYbM55j/cYj/cYj/cYiP9Kvzx0DP9xiP9xiP9xiP9xiEryPGDc/3GI/3GI/3GI/3GI/3GE2bHCZOcYj/cYj/cYj/cYiP9xiP9xiP9xiP9MeixYXYj/cYj/cYj/cYiP9xiP9xiP9xiP9xhLNixcnYj/cYj/cYj/cYiP9xiP9xiP9xiP9xiP9xiP9xiITVccKo5xiP9xiP9xiI/3GI/3GI/3GI/3GI/3GI/3GIS3osSF1xiI/3GI/3GI/3GI/3GEy9HEQuiP9xiP9xiP9xiP9xiI/3GI/3GI/3GI/3GI/3GI/3GIj/cYj/cYj/cYj/cYj/cYj/cYiP9PNRwcrnGI/3GI/3GIj/cYheeNKHiP9xiP9xiP9xiI/3GE0THD7OiP9xiP9xiI/3GI/3GISRU8fqyI/3GI/3GI/3GIj/cYj/cYj/cYSTc8fIyI/3GI/3GIj/cYj/Sr88dAz/cYj/cYj/cYiP9xiP9MvixUHf9xiP9xiP9xiP9xiP9JOEyMe4/3GI/3GI/3GI/3GEoVPG6s/3GI/3GI/3GI/3GI/3GEgWTI6b/3GI/3GI/3GI/3GI/3GIj/cUm/PGQMcYj/cYj/cYj/cYiP9MnCxWPY/3GI/3GI/3GI/3GEd8TJg7j/cYj/cYj/cYj/cYj/MEchscje/3GI/3GI/3GIj/cYj/RvVsoKlxiP9xiP9xiP9xiP8ziQG+dv6I/3GI/3GI/3GI/3GI/3GI/3GIj/cYj/cYj/cYj/RzlcrGqP9xiP9xiP9xiP9xTXkcOG6P9xiP9xiP9xiI/3FJnTx2LP9xiP9xiP9xiP9xiE2DrDfFj/cYj/cYj/cYj/cYj/cYiP9xiP9xiP9xiP9xiP9xiP9xiI/3GI/3GI/3GI/3GI/3GI/3GIj/cYj/cYSvI8YNz/cYj/cYj/cYj/cYiP9xiP9MnCxWPY/3GI/3GI/3GI/3GIN9RhuSuej/cYj/cYiP9xiP9xiP9xhPgpwX1o/3GI/3GI/3GI/3GIj/cYj/cYj/cYj/cYTi2cLSb/cYj/cYiP9xiP9xiEkVPH6siP9xiP9xiP9xiI/3GEzfHEIO/3GIj/cYj/cYj/cYj/cYj/cYj/cYiP9xhJnTxmLHGI/3GI/3GI/3GIj/OtZytymN/3GI/3GI/3GI/3GI/3GI/3FIOEyMe/9xiP9xiP9xiP9xiISvI8UNxxiP9xiP9xiP9xiP9xiP9xiI/3GIS/EsUO2Ij/cYj/cYj/cYj/cYj/cYj/cYiP9NNiw8nXGIj/cYj/cYj/cYj/cYj/cYj/cYiP9xiP9Omxw2Tv9xiI/3GI/3GI/3GI/3GI/3GI/3GIj/cYj/cYS3osWF3/cYj/cYj/cYj/cYj/cYiP9xiP9xiP9NNixMnf9xiP9xiP9xiP9xiP9xiI/3GI/3GI/3GITN8cQg7/cYj/cYj/cYj/cYj/cYiP9xiEqcLGY9iP9xiP9xiP9xiP9xiP9xiI/3GI/3GI/3GI/3GI/3GI/3GIj/cYj/cYj/SNJcktr/cYj/cYj/cYj/cYj/cYj/cYiP9xiP9xiP9NFCxOvY/3GI/3GI/3GI/3GI/3GIj/cYj/cYhE9WzAqf9xiP9xiP9xiP9xhLWCxafY/3GIj/cYj/cYj/Qzt87EiP9xiI/3GI/3GI/3GI/3GI/3GI/3GIj/cYSVk8emyP9xiP9xiP9xiP9xiE7wHBD+cYj/cYj/cYj/cYiP9OVxw6joj/cYj/cYiP9xiP9xSZ08diz/cYj/cYj/cYiP9xiP9xiP9xiP9xiP9xiP9xiI/3GI/3GI/3GI/3GI/3GI/3GIj/cYj/cYj/R1tcqkr/cYj/cYj/cYj/cYhNeRwobnGI/3GI/3GI/3GIj/cYj/cYhKvixkHY/3GI/3GI/3GI/3GIj/cYj/cYj/SxU8bqyP9xiP9xiP9xiI/3GI/3GI/3GEt6LFhd/3GI/3GI/3GI/3GIj/cYj/cYj/cYj/cYj/cYTTUcPK6I/3GI/3GI/3GI/3GIj/cYj/cYj/cYj/cYj/cYj/cU1XHDqOiP9xiP9xiP9xiI/3GI/3GI/3GI/3GI/3GEzfHEIOj/cYj/cYj/cYiP9xiP9xiP9xiP9xiP9xTPEsQO2P9xiP9xiP9xiI/3GI/3GI/3GI/3GE2bHCZOcYj/cYj/cYj/cYj/cYiP9xiP9xiP9xiP9xiP9xS1gsWn2I/3GI/3GIj/cYj/cYj/cYj/cYj/cYj/cYiP9QZtGpiP9xiP9xiP9xiP9xiI/3GI/3GI/3GI/3GI/3GI/3GIj/TpscNk7/cYj/cYiP9xiP9xiP9xiP9QqtFl/3GIj/cYj/cYj/cYj/cYj/cYj/cYiP9xiP9xiP9xiP9xiP9xiP9xTXkcOG6P9xiP9xiP9xiI/3GI/3GI/3GI/3GI/3GI/3GIj/cYj/cYhe3tEhcYj/cYiP9xiP9xiP9xiP9xiP9xiP9xiI/3FevNJDiP9xiP9xiP9xiI/3GI/3GI/3GI/3GI/3GI/3GIj/cYTTUcPK6P9xiP9xiI/3GI/3GI/3GI/3GI/3GI/3GIj/TnkcOG6P9xiP9xiI/3GI/3GI/3GI/3GI/3GI/3GIj/TxMcLs7/cYj/cYj/cYiP9xiP9xiP9xiP9xiP9xS3osWF2P9xiP9xiI/3GI/3GI/3GI/3GI/3GITVccOo7/cYj/cYj/cYj/cYiP9xiP9xiP9xiP9xiP9PVxwajnGI/3GI/3GI/3GI/3GIj/cYj/cYj/cYhMmxxGToj/cYj/cYj/cYj/cYj/cYiP9xiP9xiP9xiP9xhMvRxELoj/cYj/cYj/cYj/cYiP9xiP9xiP9xiP9xiP9PVxwajnGI/3GI/3GI/3GI/3GIj/cYj/cUu+LEQdcYj/cYj/cYj/cYj/cYiP9xiP9xhMFCw+vXGI/3GI/3GI/3GI/3GI/3GIj/cYj/cYj/Qzt87EiP9xiI/3GI/3GI/3GI/3GI/3GI/3GIj/cYj/cYj/cYj/cUXTbKLJcYj/cYj/cYiP9xiP9xiP9xiP9QqtFl/3GIj/cYj/cYj/cYj/TfEsQO2I/3GI/3GI/3GI/3GIj/cYj/cYj/cYj/cYj/cYj/cYiEsULF69j/cYiP9xiP9xiP9xiP9xiP9xiP9xiI/3GI/3GI/3GI/3GEzxLEDt/3GI/3GI/3GI/3GIj/THosWF2I/3GI/3GI/3GI/3GI/3GI/3GIj/cYhfNNHL/3GI/3GI/3GI/3GITvAcEP5xiP9xiP9xiP9xiI/3FJWTx6bIj/cYj/cYj/cYj/cYX1bRqY/3GI/3GI/3GI/3GI/1Fm35lxiP9xiP9xiP9xiP9xiP9xiI/3GI/3GI/3GI/3GITRMcPs6I/3GI/3GI/3GI/3GINPqSvAVtj/cYj/cYj/cYiP9xiErQPGL8/3GI/3GI/3GI/3GI/3GIj/cYj/cYj/cYhKvixkHY/3GI/3GI/3GIj/cYj/cYj/cYj/cYj/cYj/cUOQfNb4iP9xiP9xiP9xiP9xiP9xiI/3GISTc8fIyP9xiP9xiP9xiP9xiI/3GI/3GI/3GI/3GEGRjPbnj/cYj/cYj/cYj/cYj/SXxMeDtxiP9xiP9xiP9xiI/3GI/3GI/3GI/3GI/zoDA7f8/I/3GI/3GI/3GI/3FHsFyU+v9xiP9xiP9xiI/3GI/3GI/3GI/3GEq+LGQdiP9xiP9xiI/3GI/3GI/3GI/3GI/3GI/0sVPG6siP9xiP9xiP9xiP9xiP9xhI80yAy4/3GI/3GI/3GI/3GI/3GIj/cYj/cYS3osWF3/cYj/cYj/cYj/cYj/cYiP9xiP9N3xxCDoiP9xiP9xiP9xiP9xhHsFyE+nGI/3GI/3GI/3GI/3GIj/cV940Yf/cYj/cYj/cYj/cYhLyLxDdHGI/3GI/3GIj/cYg9XEKzo73/cYj/cYj/cYj/cYiP9FGGzOeYj/cYj/cYj/cYj/cYj/cYRkPsq8GP9xiP9xiP9xiP9xiITN8cMg5xiP9xiI/3GI/3GI/3GI/3GI/3GI/3GIj/cYj/TzUcHK5xiP9xiI/3GI/3GI/3GI/3GI/3GI/0dl7KmhiP9xiP9xiP9xiP9xiI/3GIOe3RtxIuiP9xiP9xiP9xiP9xiD3zMbIMznGIj/cYj/cYj/cYj/OfZhtwmecYj/cYj/cYj/cYiEidPIYsiP9xiP9xiP9xiP9xhIFkyOm/9xiP9xiP9xiP9xiEeeTIYbcYj/cYj/cYiP9xiP9xiP9xiP9xiP9xiP9Omxw2To/3GI/3GI/3GIj/StFMYutxiP9xiP9xiP9xiI/3GITfAcMP6I/3GI/3GIj/cYj/cYj/cYj/cYj/cYj/cYhO8BwQ/nGI/3GI/3GI/3GIj/cYTRMcPs6I/3GI/3GIj/cYj/cTBGEbDJ7oj/cYj/cYiP9xiP9xiP9xiDM8KL3D14/3GI/3GI/3GI/3GEeG3JeSiP9xiI/3GI/3GI/3GI/3GI/3GI/3FJezx4TIj/cYj/cYj/cYj/cYRX1cuCqP9xiP9xiI/3GI/3GI/08THC7O/3GIj/cYj/cYj/cYj/cYj/cYj/cYiP9xiP9xiD/qobEVXo/3GI/3GI/3GIj/cYj/MP3CsRI9/3GIj/cYj/cYj/cYhJFTx+rIj/cYj/cYiP9xiP9xTAysTzWI/3GI/3GIj/cYj/cYj/cYj/cYOScUt9jriP9xiP9xiP9xiI/3GEk3PHyMiP9xiP9xiP9xiP9xiD65lbFGanGI/3GI/3GI/3GI/3GI/3GIj/cYj/cUxivDnUcYj/cYiP9xiP9xg3GWG55p7/cYj/cYj/cYj/cYj/cTCUobB7XoiP9xiP9xiP9xiP9xhLnCxGPXGI/3GI/3GIj/cYhK6rxhVI/3GIj/cYj/cYj/cYj/cYR7BchPpxiP9xiP9xiP9xiP9xiI/3GI/3FMvRxELoiP9xiP9xiP9xiP9xiP9xiP9xiITfAcMP6I/3GI/3GI/3GIj/cYXxLR7Yj/cYj/cYj/cYj/cYiP9xiP9xiP9xiP9xiP9xiP9xiE01HDyuj/cYj/cYj/cYiP9xhIvzyEDIj/cYj/cYj/cYiP9xiP9PNRwcrnGI/3GIj/cYj/cYj/cYj/cYj/cYj/cYiP9xiP9xiEkVPH6siP9xiP9xiP9xiI/3FM8SxA7f9xiI/3GI/3GI/3GI/3GI/3GI/3GIhKeixoXYiP9xiP9xiP9xiP9xiP9xiP9xiI/3GIRxZMnpuI/3GI/3GIj/cYj/cUlZPHpsiP9xiP9xiP9xiI/3FJnTx2LP9xiP9xiP9xiP9xiEjzTIDL/3GI/3GI/3GI/3GIj/cYj/cYj/cYj/cUjRTILriI/3GI/3GI/3GI/3GI/3GI/3GIj/cYj/cU3prCFlcYj/cYj/cYiP9xiP9xiP9xiP9xiP9xiP9xTEC8S/SP9xiP9xiP9xiP9xiI/3GI/3GI/3GDRecbyhjoj/cYiP9xiP9xiP9xhOLZwtJv9xiP9xiP9xiI/3GI/3GI/3GI/3GI/3GI/3GIj/UKrRZf9xiP9xiP9xiP9xiI/3GI/3GI/3GI/069HDQu/3GI/3GI/3GI/3GI/3GIj/cYj/cYj/cUIZfO5oj/cYiP9xiP9xiP9xhfEtHtiP9xiP9xiI/3GI/3GI/3GI/3GI/3GI/3GIj/cU1XHDqOj/cYj/cYiP9xiP9xiP9xiP9xiP9xiP9xiI/3GI/3GITN8cQg7/cYj/cYj/cYj/cYj/cYj/cYiP9xiP9xhMvRxELoj/cYj/cYj/cYj/cYj/cYj/cYNpajumlcj/cYj/cYiP9xiP9xiEjRTILr/3GI/3GIj/cYj/cYj/cYj/cYg4kGG3b55xiP9xiP9xiP9xiI/3GE/GnAOWcYj/cYj/cYj/cYj/cYj/cUhaTHpbcYj/cYj/cYj/cYiP9LNzxsjP9xiP9xiP9xiP9xiP9xiI/3GI/3GE2lrDWl/3GI/3GI/3GIj/cYj/cYO9dztSiMiP9xiP9xiP9xiP9xiP9xiI/3GE4LnC9Gj/cYj/cYj/cYj/cYj/cYiEc4TJx7j/cYj/cYj/cYiP9xhKvixkHYj/cYj/cYj/cYj/cYj/cYiP9xiP9xiDJnAb2Y/nGI/3GI/3GI/3GIhKvixkHY/3GI/3GI/3GI/3GI/3GI/3GIR55MhhtxiP9xiP9xiI/3GITOmsQWWP9xiP9xiP9xiI/3GF8S0e2I/3GI/3GI/3GI/3FNVxw6joj/cYj/cYj/cYiP9xiErQPGL8/3GI/3GI/3GI/3GI/3GIj/cYTEC8O/RxiP9xiP9xiI/3GITMesQ4WI/3GI/3GI/3GIj/cUl7PHhMj/cYj/cYj/cYj/cYiP9xiP9J80yAy4j/cYj/cYiP9xiP9KnTx2LI/3GI/3GI/3GIj/cYj/TpscNk7/cYiP9xiP9xiP9xiP9HfVyYKnGI/3GI/3GI/3GIhHOEyce4/3GI/3GI/3GIj/SVpMeltxiP9xiP9xiI/3GIStA8Yvz/cYj/cYj/cYj/cYj/cYiP9xiP9xStA8YvyI/3GI/3GI/3GI/3GIj/cYhLeixIXXGI/3GI/3GI/3GI/3GI/3GIj/cYj/cYhLWCxaff9xiP9xiP9xiP9xiP9xiI/3GI/3GI/002LEyd/3GI/3GI/3GI/3GI/3GIj/cYj/cYj/TfEsQO2I/3GI/3GI/3GI/3GI/3GIj/cYj/cUtYLFp9iP9xiP9xiP9xiP9xiP9xiI/3GI/3FLnCxWPf9xiP9xiP9xiP9xiP9xiI/3GI/3GI/01YLDp9cYj/cYj/cYj/cYj/cYiP9xiP9xiP9xhNVxw6jo/3GI/3GI/3GI/3GI/3GI/3GIj/cYj/cYhNVxwqjnGIj/cYj/cYj/cYj/cYj/cYj/cYiP9xiP9xiP9xiP9xiP9Q7tAhcYj/cYj/cYj/cYj/cYj/cYiP9xiP9xiP9xiP9xiP9xiF7e0iH/cYj/cYj/cYj/cYj/cYiP9xiP9xiP9xiP9xiP9xiP9xiI/3GI/3GI/3GI/3GI/3GI/3GIj/cYj/cYj/cYSzYsXJ2I/3GI/3GI/3GI/3GIj/cYj/cYj/cU15HDhuj/cYj/cYj/cYj/cYj/cYj/cYiP9xiP9xiP9xiP9xiP9O3xwiDnGI/3GI/3GI/3GIj/cYj/cYS1gsWn2P9xiP9xiP9xiP9xiP9xiI/3GI/3GI/3GI/0iwXJT6j/cYj/cYj/cYj/cU4THC7O/3GI/3GI/3GI/3GI/0k4TIx7j/cYj/cYj/cYj/cYiP9xiF6a0mWP9xiP9xiP9xiI/0bTbLLJ/3GI/3GI/3GI/3GI/3FH0lyC2nGI/3GI/3GI/3GIj/S1k8WmxxiP9xiP9xiP9xiP9xiI/04MrC81cYj/cYj/cYj/cYiP9xg9vyGzQN6I/3GI/3GI/3GI/3GI/3GI/3GE1XHDqOj/cYj/cYj/cYiP9xiEidPIYsiP9xiP9xiP9xiI/3GI/3GI/3GI/3GI/3GI/3FK0Dxi/IiP9xiP9xiP9xiP9xhKL7xtBI/3GI/3GI/3GI/3FH0lyC2nGI/3GI/3GIj/cYS5wsRj1xiP9xiP9xiP9xiP9xiP9xiI/3GI/3GEAajA9Xj/cYj/cYj/cYj/cYRkPsq8GP9xiP9xiP9xiP9xiP9xiP9xTDYsPJ1xiP9xiI/3GI/3GIR1pMmlv/cYiP9xiP9xiP9xg3I/G53A6I/3GI/3GI/3GI/3GI/3GITL0cRC6P9xiP9xiP9xiI/3GI/3GI/3GI/3GI/3GI/3GIj/cYj/cYSr4sZB2I/3GI/3GI/3GI/3GIj/cTa91bpCKo/3GI/3GI/3GIj/RTpszFmP9xiP9xiP9xiP9xiP9L8jxg3IiP9xiP9xiP9xiE1XHDqO/3GI/3GI/3GI/3GI/3FI80yAy4j/cYj/cYj/cYj/cV800cuIj/cYj/cYj/cYg9zNKyMy1xiP9xiP9xiP9xiI/3GISL88hAyP9xiP9xiP9xiI/3GI/3GI/3GF8S0e2I/3GI/3GIj/cYhe3tEhcYj/cYj/cYiP9xiP9xiP9xiP9xiP9xiP9PVxwajnGI/3GI/3GI/3GIj/cYj/cYj/cYj/cYj/cYj/cYiE3wHDD+iP9xiP9xiP9xiI/3GI/3GISJ08hiyI/3GI/3GIj/cYj/cYj/cYj/cYj/cYj/USLQ7Y/3GI/3GI/3GI/3GI/3GI/3GIj/cYTVccOo7/cYj/cYiP9xiP9xiP9xiP9xiP9xiP9xiI/3GI/3GIXzTRy/9xiP9xiP9xiI/3GI/3GF800cuP9xiP9xiP9xiI/3GI/3GI/3GI/3GF8S0e2I/3GIj/cYj/cYj/cYj/cYj/cYj/cYiP9xiP9xiP9xiP9xTb0cJC5xiP9xiP9xiP9xiP9xiI/3GI/3GI/3GI/3GI/1Ei0O3/cYiP9xiP9xiP9xiP9xiP9xiP9xiI/3GI/3GI/3GI/3GI/1Cq0WWP9xiP9xiP9xiP9xiP9xiP9xiI/3GI/3GI/069HDQu/3GI/3GI/3GI/3GI/3GF9W0amP9xiP9xiP9xiP9xiP9xiP9xiI/3GI/0nzTIDLiP9xiP9xiI/3GI/3GI/3GEt6LFhd/3GI/3GI/3GI/3GIj/cYj/cYj/cYj/cYOvyUtgNriP9xiP9xiP9xiP9xiP9xiP9xiI/3GI/3GI/3GI/3GISRU8fqyI/3GIj/cYj/cYj/cYg/nBGxY+6I/3GI/3GI/3GI/3GI/3GI/3GE4LnC9GiP9xiP9xiP9xiP9xiDBGEbDJ7o/3GI/3GI/3GI/3GI/3GEryPGDc/3GIj/cYj/cYj/cYj/cYj/cYj/cTrL0bY0Loj/cYj/cYj/cYj/cYj/cYj/cYiElZPHps/3GI/3GI/3GI/3GE15HDhu/3GI/3GI/3GI/3GIj/cV940Yf/cYj/cYj/cYj/cYSb88ZAxxiP9xiP9xiP9xiDiQYbdvnnGI/3GI/3GIj/cYj/cYTC6sTRX/cYj/cYiP9xiP9xOJWTuGpsj/cYj/cYiP9xiP9IfEyYO4j/cYiP9xiP9xiP8++4SyBHtxiP9xiP9xiP9xiI/3FIOEx8e3GI/3GI/3GIj/cYj/cYj/R31cmCpxiP9xiP9xiP9xiP9xUETfu3GI/3GI/3GI/3GI/1CI0YeI/3GI/3GI/3GI/3GI/3FNx6wzhY/3GI/3GI/3GI/3GIP/IhsA3ecYj/cYj/cYj/cYj/cYNHCBvI9+iP9xiP9xiP9xiP9xiD99MrCCzXGIj/cYj/cYj/cYj/cYSr4sZB2I/3GI/3GIj/cYj/cYj/S0HMa+OI/3GI/3GI/3GI/3GI/3E+nSGyYt7/cYj/cYiP9xiP9xiEidPIYsiP9xiP9xiI/3GI/3GErQPGL8j/cYj/cYj/cYj/cYiP9xiP9xiP9xRiHsreGI/3GIj/cYj/cYj/cUjzTIDLj/cYiP9xiP9xiP9xiP9xhLhLxXtIj/cYj/cYj/cYj/cYj/Sp08diyI/3GI/3GI/3GI/3GITL0cRC6P9xiP9xiP9xiI/3GITAysTzX/cYj/cYj/cYiP9xiP9xSNFMguuI/3GI/3GIj/cYj/cYj/cYj/cYhLNixcnY/3GI/3GI/3GIj/cYj/cYStA8YvyP9xiP9xiP9xiP9xiI/3GI/3GI/3GI/0zQPEL8cYj/cYj/cYiP9xiP9xiP9xiP9xhM8SxA7f9xiP9xiP9xiP9xiI/3GI/3GI/3GI/3GI/3GIX3jQh3GI/3GI/3GI/3GI/3GI/3GIj/cYj/cYj/cYj/cYj/cYTZscJk5xiP9xiP9xiP9xiI/3GI/3GI/3GI/3GI/3FNvRwkLnGI/3GI/3GI/3GIj/cYj/cYj/cYhM8Sww7XGI/3GI/3GI/3GI/3GIj/cYj/cYj/cYShU8XqxxiP9xiP9xiI/3GI/3GI/3GE01HDyuiP9xiP9xiP9xiP9xiP9xiP9xiI/3GI/3GI/3GI/3GI/3GE15HDhu/3GI/3GI/3GI/3GIj/cYj/cYj/cYj/cYj/cUzfHEIOiP9xiP9xiP9xiI/3GI/3GI/3GI/3GI/0zQPEL8cYj/cYiP9xiP9xiP9xOUTht7sej/cYj/cYiP9xiP8wJSGx6t7/cYiP9xiP9xiP9xS4S8V7SIj/cYj/cYj/cYhKvixkHY/3GI/3GI/3GIj/cYhI0UyC6/9xiP9xiP9xiI/3GI/3GI/0FwnAn2/3GI/3GI/3GI/3GI/3FLnCxWPf9xiI/3GI/3GI/3FQIt/dcYj/cYj/cYiP9xhevNJDj/cYj/cYj/cYiP9f3tIhiP9xiP9xiP9xiI/1DM0ENxiP9xiP9xiP9xiIS/EsUO2I/3GIj/cYj/cYj/QNacE5aP9xiP9xiP9xiP9xiI/0q/PHQM/3GI/3GI/3GI/3GIj/cYj/cYj/cYj/cYj/cYj/cYhKFTxerHGI/3GI/3GI/3GI/3GISxQsXr2I/3GI/3GIj/cYj/cYj/cYj/cYj/cYj/cV940YeP9xiP9xiP9xiP9xiP9xiI/3GI/3GI/3GI/3GI/3GISXs8eEz/cYj/cYj/cYj/cYj/TA28XyT/cYj/cYj/cYj/cYR3xMmDuP9xiP9xiP9xiI/3GI/3GI/3GI/3GI/3GEewXIT6cYj/cYj/cYj/cYiP9xMokBvnb+/3GI/3GI/3GI/3GI/zaSgbptfnGI/3GI/3GI/3GI/3GIj/cYj/cV800cuI/3GI/3GI/3GIj/UGbRqYj/cYj/cYj/cYj/cYiP9xiP9xiP9xiP9InkyWG4j/cYj/cYj/cYj/cU/GnBOW/3GI/3GIj/cYj/cYj/TJwsVj2P9xiP9xiP9xiP9xiI/3GI/3GI/3GI/3GE7wHCD+/3GI/3GI/3GI/3GI/3GI/3GIj/cYj/cYj/TfEsQO2I/3GI/3GI/3GI/3GISL88hAyI/3GI/3GI/3GI/3GI/3GIj/cYj/TNA8QvxxiP9xiP9xiP9xiP9xiI/3FfNNHLiP9xiP9xiP9xiP9xQl186ij/cYj/cYj/cYj/cYiP9xiP9xhK0Dxi/I/3GI/3GI/3GI/3GIj/cYj/cYj/PlSls6ta/3GI/3GIj/cYj/cYPqzjslMcj/cYj/cYj/cYj/cYNch2ujeJcYj/cYj/cYj/cYj/cUm/PHQM/3GI/3GI/3GI/3GI/3GIj/cYj/SfNMgMuI/3GI/3GIj/cYj/cYSVk8emyP9xiP9xiP9xiI/3GI/3GIS1gsWn3/cYj/cYj/cYj/cYj/cYiP9xiP9xiP9xiP9xS3osWF2P9xiP9xiP9xiI/3GI/3GI/3GI/3GI/3GI/3GIj/cU01HDyuiP9xiP9xiI/3GI/3GI/3GI/0ycLFY9j/cYj/cYj/cYiP9xiP9xiP9xhKvixkHYj/cYj/cYj/cYiP9xiP9xiP9xiP9xiP9PNRwsrv9xiP9xiP9xiP9xiP9xSDhMjHv/cYj/cYj/cYj/cYiP9xiP9xiP9xhJWTx6bI/3GI/3GIj/cYj/cYhI0UyC6/9xiP9xiI/3GI/3GI/3FIFkyOm/9xiI/3GI/3GI/3GI/0UYbM55iP9xiP9xiI/3GI/3FGOVysav9xiP9xiP9xiP9xiP9xShU8bqz/cYiP9xiP9xiP9xiEi/PIQMj/cYiP9xiP9xiP9xiP9xiP9xiP9xhG0lyi2oj/cYj/cYiP9xiP9xThMcHs5xiP9xiI/3GI/3GI/3GI/3FI80yAy4j/cYj/cYj/cYj/cYj/cYj/cYiP9xiP9xiP9xiP9xiP9xX5rRZf9xiP9xiP9xiP9xiP9xiP9xiI/3FNNRw8roj/cYj/cYiP9xiP9xiP9xhI0UyC64/3GIj/cYj/cYj/P6exslhOiP9xiI/3GI/3GI/3FO8Bwg/v9xiI/3GI/3GI/3GI/1FE37txiP9xiI/3GI/3GI/3GI/3GI/3GI/3GIj/cYj/cYj/cYj/cYj/cYTN8cQg6P9xiP9xiP9xiI/3GI/3GI/3GI/3GI/3GI/3GITPEsMO1xiP9xiI/3GI/3GI/3GI/3GI/3GEucLEY9cYj/cYiP9xiP9xiP9xiP9xiP9xiP9xgyiQG+dv7/cYj/cYj/cYj/cYj/cYj/cYiP9L8jxg3Ij/cYj/cYj/cYj/cYj/Sp08diyI/3GI/3GI/3GI/3GI/3GIPlkhsqbe/3GI/3GIj/cYj/cYj/M4kBvnb+j/cYj/cYj/cYiP9xiEjzTHDLcYj/cYj/cYiP9xiP9EkHzW+Ij/cYj/cYj/cYiEs2LFyd/3GIj/cYj/cYj/cYj/cYj/cYj/cYiP9xTemsIWVxiP9xiP9xiP9xiITJscRk6P9xiP9xiI/3GITU+cOwaI/3GI/3GI/3GI/3GIj/cYj/cYj/cYj/cYj/cYj/cYiP9xiP9xRdNsoslxiP9xiP9xiP9xiP9E9nzQmP9xiP9xiP9xiP9xiEawXKT6iP9xiP9xiP9xiI/1DM0ENxiP9xiP9xiP9xiI/3GE01HDyuj/cYj/cYiP9xiP9xRhdcroqP9xiP9xiP9xiP9xiP9xiP9xiI/3GEd8TJg7/3GI/3GIj/cYj/cYS5wsRj1xiP9xiP9xiP9xiP9Pg6wnxf9xiP9xiP9xiP9xhLNixcnYj/cYj/cYj/cYiP9f3tIhiP9xiP9xiP9xiI/1Bm0amI/3GI/3GI/3GI/3GDaRcbpujo/3GI/3GI/3GI/3GI/zPNAb0y/nGIj/cYj/cYj/cYj/cYj/cU4tnC0mj/cYiP9xiP9xiP9xShU8bqz/cYj/cYj/cYiP9xiErQPGL8/3GI/3GI/3GI/3GI/3GIj/cYj/cUrQPGL8iP9xiP9xiP9xiP9xiI/3GI/3GI/z+NBbJy+v9xiI/3GI/3GI/3GE2DrDfFj/cYj/cYiP9xiP9xR3xMmDuP9xiI/3GI/3GI/3E+vyGxQN5xiP9xiP9xiP9xiP9xiI/3GIS/EsUO2Ij/cYj/cYj/cYj/cYj/cUl7PHhMiP9xiP9xiP9xiP9xhIFkyOm/9xiP9xiP9xiP9xiP9xiP9xiEy9HEQuj/cYj/cYiP9xiP9xQjt87Ej/cYj/cYiP9xiP9xiP9xSvI8YNyP9xiP9xiP9xiI/3GI/3GEy9HEQuiP9xiP9xiP9xiP9xiP9xiP9xiI/3GIS3osSF1xiP9xiP9xiP9xiP9xiP9xiI/3FHWkyaW4j/cYj/cYiP9xiP9xiF540oeI/3GI/3GIj/cYj/cUvqvEFUcYiP9xiP9xiP9xiP9xiP9xiP9xiI/3GI/0iwXJT6/3GIj/cYj/cYj/cYj/TxMcLs6P9xiP9xiP9xiP9xiP9xiP9xiI/3GI/3GI/3FK0Dxi/Ij/cYj/cYj/cYiP9xiP9xiP9xTb0cJC5xiP9xiP9xiP9xiP9xiP9xiI/3GISvI8UNxxiP9xiP9xiP9xiP9xiI/3GI/3GI/3FM3xxCDoj/cYj/cYj/cYj/cYj/cYiP9xiP9xiP9xiP9xiP9NNixMnf9xiP9xiP9xiI/3GI/3GI/3GIS1gsWn3/cYj/cYj/cYj/cYiP9xiP9xiP9xiP9xiEybHEZOiP9xiP9xiP9xiP9xiI/3GI/3GI/3GI/3GI/3GF8S0e2Ij/cYj/cYj/cYj/cYj/cYj/cYiP9xiP9xiP9xiP9xiP9xiP9N8SxA7Yj/cYj/cYiP9xiP9xiP9xiP9xiP9N8SxA7Yj/cYj/cYj/cYiP9xiP9xiP9xiP9xiP9xiP9PVxwajnGI/3GI/3GI/3GIj/cYj/cYj/cYj/cYj/TzUcLK7/cYj/cYj/cYj/cYj/cYiP9xiP9xiP9xiP9xhLWCxafY/3GI/3GI/3GIj/cYj/cYj/cYj/cYj/cYj/cYTL0cRC6I/3GI/3GIj/cYj/cYj/cYj/cYj/cU41HByucYj/cYj/cYj/cYj/cYiP9xiP9xiP9xiP9xiP9xTXkcOG6P9xiP9xiP9xiP9xiI/3GI/3GI/3GI/3GI/069HDQu/3GI/3GI/3GI/3GIj/cYj/cYj/cYj/cYj/cYhLNixcnY/3GI/3GIj/cYj/cYj/cYj/cYj/cYTXkcOG7/cYj/cYj/cYj/cYiP9xiP9xiP9xiP9xiP9xiP9xhOExweznGI/3GI/3GI/3GIj/cYj/cYj/cYj/cYj/cYTXkcOG7/cYj/cYj/cYj/cYiP9xiP9xiP9xiP9xiP9xhfmtBlcYj/cYj/cYj/cYj/cYj/cYiP9xiP9xiP9xiP9xS1gsWn2I/3GI/3GI/3GIj/cYj/cYj/cYj/cYj/TfEsQO2I/3GI/3GI/3GIj/cYj/cYj/cYj/cUryPGDcj/cYj/cYiP9xiP9xiP9xiP9xiP9xTDYsPJ1xiP9xiP9xiI/3GI/3GI/3GI/3GI/3GIS1gsWn3/cYj/cYiP9xiP9xiP9xiP9xiP9xTN8cQg6I/3GI/3GI/3GIj/cYj/cYj/cYhLNixcnY/3GI/3GI/3GI/3GIj/cYj/cYj/cYj/cYhLFCxevYj/cYj/cYj/cYiP9xiP9xiP9xiP9xiP9xiP9NWCw6fXGI/3GIj/cYj/cYj/cYhInTyGLIj/cYiP9xiP9xiP9xiP9xiP9xSZ08diyP9xiP9xiP9xiP9xhM3xxCDo/3GI/3GI/3GI/3GIOtVitiqdj/cYj/cYiP9xiP9NhLw3tHGI/3GIj/cYj/cYj/cUryPGDcj/cYj/cYj/cYiP9xiP9xiP9xiP9M0DxC/HGI/3GI/3GIj/cYj/cYj/cYj/cYj/cYj/cUd8TJg7iP9xiP9xiP9xiI/3FNVxw6jo/3GI/3GIj/cYj/cYMokBvXb+cYj/cYj/cYj/cYiP9xiP9xiP9xiP80k5G8bG5xiP9xiP9xiP9xiP9xiI/3GISpwsZj2I/3GI/3GI/3GI/3GI/3GIj/cYj/TpscNk7/cYiP9xiP9xiP9xhI0UyC64/3GIj/cYj/cYj/cYj/cYj/cYj/cYiEqcLGY9iP9xiP9xiP9xiP9xiP9MeixYXYj/cYj/cYiP9xiP9xiP9xiP9xiP9xStA8YvyI/3GIj/cYj/cYj/cYj/cYj/cUwULE69/3GI/3GI/3GIj/cYj/cYj/cYj/cYj/cYj/cYiP9xS1gsWn2I/3GI/3GI/3GI/3GI/3GISXs8eEz/cYj/cYj/cYj/cYhKnCxmPYj/cYj/cYiP9xiP9xiP9xiP9xiP9xSXs8eEyI/3GI/3GI/3GI/3GD2QUrJvrXGIj/cYj/cYj/cYj/cTFyob6NXnGI/3GI/3GIj/cYhNExw+zo/3GI/3GIj/cYj/cYj/PZ4xtGHOj/cYj/cYj/cYiP9xhA94wBh4/3GIj/cYj/cYj/cYj/StFMYutxiI/3GI/3GI/3GI/3GI/3GI/3GITN8cQg7/cYj/cYiP9xiP9xiP9xiP9xiP9xiP9xiI/3FAGowPV4/3GIj/cYj/cYj/cYj/cYj/cYj/cYiP9MeixYXYj/cYj/cYj/cYj/cYj/cTKJAb52/v9xiI/3GI/3GI/3GI/3GISBZMfptxiP9xiP9xiP9xiP9xg/nzKwYM1xiP9xiI/3GI/3GE4LnC9Gj/cYj/cYj/cYj/cYiP9xiP9xiP9xiP9xhM3xxCDo/3GI/3GI/3GI/3GIj/cYj/cYj/cYj/N/dxuQiOcYj/cYiP9xiP9xiP9xiP9M0DxC/HGI/3GI/3GIj/cYj/cYj/cYj/cYj/Szc8bIz/cYiP9xiP9xiP9xiP9xiP9P8Bwg/oj/cYj/cYj/cYj/cYj/cYiP9xiP9xiP9xiP9xiP9xiEtYLFp9/3GI/3GIj/cYj/cYj/cYj/cYj/cYj/cYiP9xiP9xiP9xiP9xiP9xiP9xiI/3GI/3GF940IdxiP9xiP9xiI/3GI/3Fe3tIhj/cYj/cYiP9xiP9xiP9xiP9xiP9xiP9xiI/081HByucYj/cYj/cYiP9xiP9xiP9xiP9xiP9xiP9NNixMnf9xiP9xiI/3GI/3GI/3GI/3GI/3GI/3GIj/cYj/UKrRZf9xiP9xiP9xiI/3GI/3GI/3GI/3GI/3GI/3GEwULD69cYj/cYiP9xiP9xiP9xiP9xiP9xiP9xiE0THD7OiP9xiP9xiP9xiI/3GI/3GI/3GI/3GI/3GI/069HDQu/3GI/3GI/3GIj/cYj/cYj/cYj/cYj/cYj/cYiP9PNRwcrnGI/3GI/3GIj/cYj/cYj/cYj/cYj/cYj/cYiP9xhfNNHLj/cYj/cYj/cYj/cYiP9xiP9xiP9xiP9xiP9xiP9xiI/3GI/3GI/3GI/3GI/3GI/3GIj/cYj/cYj/cYj/cYj/cYj/cYiP9N3xxCDoj/cYiP9xiP9xiP9xiP9xiP9M0DxC/HGI/3GIj/cYj/cYj/cYj/cYj/cYhM8Sww7XGI/3GI/3GIj/cYj/cYj/cYj/cYSL88hAyIj/cYj/cYj/cYj/cYj/cYj/cYhMvRxELo/3GI/3GIj/cYj/cYj/TWK8SdT/cYiP9xiP9xiP9xiP9xiEryPFDccYj/cYiP9xiP9xiP9xiE7onCF2j/cYj/cYj/cYiP9xiP9xiP9xhJNzx8jIj/cYj/cYiP9xiP9xiP9QZtGpiP9xiP9xiI/3GI/3GI/3GI/3GI/3GI/3GIj/UKrRZf9xiP9xiP9xiP9xiI/3GEt6LFhd/3GI/3GI/3GI/3GI/3GI/3GIj/cYhAGoz+V3GIj/cYj/cYj/cYj/cYj/cYj/cYiP9xiP9OeRw4bo/3GIj/cYj/cYj/cYj/cYj/cYj/cYiE1XHCqOcYj/cYj/cYiP9xiP9P8Bwg/o/3GI/3GIj/cYj/cYX3jQh3GI/3GI/3GIj/cYj/THosWF2I/3GI/3GI/3GI/3GI/3GIj/cYj/cYj/cYj/cUzfHEIOiP9xiP9xiP9xiP9xiEtYLFp9/3GIj/cYj/cYj/cYj/cYj/cYj/cYiP9xiP9xhLeixYXf9xiP9xiP9xiP9xiP9xiI/3GEk3PHyMiP9xiP9xiP9xiP9xiI/3FJnTx2LP9xiP9xiP9xiP9xiIMe8BvhD+cYj/cYj/cYj/cYj/cU4tnC0miP9xiP9xiP9xiP9xS5wsVj3/cYj/cYj/cYiP9xiP9xiP9xiP9L8jxg3Ij/cYj/cYiP9xiP9xiEqcLGY9iP9xiP9xiP9xiP9xiI/3GI/3GI/3FJnTx2LP9xiP9xiI/3GI/3GITi2cHSZxiP9xiP9xiP9xiI/3GISJ08hiyI/3GI/3GI/3GIj/cYj/cYj/OuADtx/8iP9xiP9xiP9xiP9xhKDbxvJIj/cYj/cYj/cYj/cYRZ9ctgr/cYiP9xiP9xiP9xiP9xiP9xiF6a0mWI/3GI/3GI/3GI/3GI/3GIj/cYj/cYj/cYj/cU7wHCD+j/cYj/cYj/cYj/cYhNVxw6jv9xiP9xiP9xiP9xiP9xhGOVycanGI/3GIj/cYj/cYj/cYj/cYj/cYTL0cRC6I/3GI/3GI/3GIj/cYj/cUl7PHhMj/cYj/cYj/cYiP9xiP9xiP9xiP9xiP9xiP9xhIOEx8e3GI/3GI/3GI/3GIj/X97SIYj/cYj/cYj/cYiP9xiP9xiP9xSZ08diz/cYj/cYiP9xiP9xiP9xiP9xiE7GnCOWiP9xiP9xiI/3GI/3GI/3GI/3GI/3GEm/PGQMcYj/cYj/cYj/cYj/cYj/cYhCGXzuaP9xiP9xiP9xiP9xiI/3GI/3GI/3GI/3GI/3GI/3GIj/cYj/cUmdPHYs/3GI/3GI/3GIj/cYj/N5Fxum6OiP9xiP9xiP9xiP9xiI/3GI/3GI/3GI/0vyPGDciP9xiP9xiI/3GI/3GI/3GI/3FLnCxWPf9xiP9xiP9xiI/3GI/3GI/3GI/3FHfEyYO4j/cYj/cYj/cYj/cYj/cYiP9xiP9JOEyMe/9xiP9xiI/3GI/3GI/3GI/3GI/08THC7Oj/cYj/cYj/cYj/cYj/cYiP9xiP9xiP9xiP9xiP9xiP9xiI/3GI/3GI/3GITRMcPs6I/3GI/3GI/3GI/3GI/3GI/3GIj/cYTVccOo7/cYj/cYiP9xiP9xiP9xiP9xiP9xiF9W0an/cYj/cYj/cYj/cYj/cYj/cYiP9xiP9xiP9xiP9xiP9xiP9xiI/3GI/3GI/3GI/1Bm0amI/3GIj/cYj/cYhJNzx8jI/3GI/3GI/3GIj/cU15HDhu/3GI/3GIj/cYj/cYj/cYj/UGbRqYj/cYiP9xiP9xiP9xiP9xiP9xiP9xiI/3GI/3GI/3GI/3FQIt/dcYj/cYiP9xiP9xiP9xiP9xiP9LWTxabHGIj/cYj/cYj/cYj/cYj/cYj/cYiP9xiP9xiP9QzNBDcYj/cYiP9xiP9xiP9xiP9xhK0Dxi/I/3GI/3GIj/cYj/cYj/cYj/cYj/cYj/cYiP9xiP9xS74sRB1xiP9xiP9xiP9xiP9xTPEsQO2P9xiP9xiI/3GI/3GI/3GI/3GI/3GI/3GITPEsMO1xiP9xiI/3GI/3GI/3GI/3GI/3GI/3GIj/cYhNNRw8rv9xiP9xiI/3GI/3GI/3GI/3GI/3GI/3GIj/cYj/cYj/cYj/cYj/cVAi391xiI/3GI/3GI/3GI/3GI/3GI/3GIj/cU2bHCZOcYj/cYiP9xiP9xiP9xiP9xiP9xiP9xiI/3FQIt/dcYj/cYj/cYj/cYj/cYiP9xiP9xiP9xiP9Omxw2To/3GI/3GI/3GI/3GI/3GIj/cYj/cYj/cYj/cYj/cYj/cYiP9xhfEtHtiP9xiP9xiP9xiP9xiI/3GI/3GI/3GI/3GI/002LEyd/3GI/3GI/3GIj/cYj/cYj/cYj/cYj/cYj/cYiE0THD7Oj/cYj/cYj/cYiP9xiP9xiP9xiP9xiP9xiP9Omxw2To/3GI/3GI/3GIj/cYj/cYj/cYj/cYj/cYj/cYhMmxxGToj/cYj/cYiP9xiP9xiP9xiP9xiP9xiP9xiI/3Fe3tIhj/cYj/cYj/cYiP9xiP9xiP9xiP9xiP9xiP9xTBQsTr3/cYj/cYiP9xiP9xiP9xiP9xiP9xiP9xiI/3GI/05XHDqOiP9xiI/3GI/3GI/3GI/3GI/3GI/3GIj/cYj/UMzQQ3GI/3GI/3GIj/cYj/cYj/cYj/cYj/cYj/cYiP9xiP9xhNVxw6jv9xiI/3GI/3GI/3GI/3GI/3GI/3GIj/cYj/cYj/UIjRh4/3GI/3GIj/cYj/cYj/cYj/cYj/cYj/cYhM3xxCDv9xiP9xiI/3GI/3GI/3GI/3GI/3GI/3GIj/cYj/cYj/cYj/USLQ7f9xiP9xiI/3GI/3GI/3GI/3GI/3GI/3GIS1gsWn3/cYiP9xiP9xiP9xiP9xiP9xiEq+LGQdj/cYiP9xiP9xiP9xiP9xiP9xSVk8emyIj/cYj/cYj/cYj/cYj/cYj/cYiP9xiP9xiE1XHCqOcYiP9xiP9xiP9xiP9xiP9xiP9xhLnCxGPXGIj/cYj/cYj/cYj/cYj/S/I8YNyI/3GIj/cYj/cYj/cYj/cYj/cUlZPHpsiI/3GI/3GI/3GI/3GI/3GI/3GIj/cYj/QTyMDTeI/3GI/3GI/3GI/3GI/0rRTHLr/3GI/3GI/3GI/3GI/3GDzKwbQ1Pv9xiP9xiP9xiI/3GI/3GI/3FJezx4TI/3GI/3GIj/cYj/cYj/Sp08diyP9xiP9xiI/3GI/3GI/3GI/3GI/3GI/3GIj/THosWF2I/3GI/3GI/3GI/3GISr4sZB2P9xiP9xiI/3GI/3GI/3GI/3GI/3GI/3GIj/cYj/cYj/cYj/cYj/cYj/cYiP9xiP9xiP9xiP9xhM8SxA7f9xiP9xiP9xiP9xiI/3GI/3GI/3GI/3GI/3GI/3FNeRw4bo/3GI/3GI/3GIj/cYj/cYj/cYj/cYj/cYj/cYiP9xiP9xiP9xiP9xiP9xiP9xiI/3GI/3GI/3GITL0cRC6P9xiP9xiP9xiP9xiP9xiIRTlcvGqP9xiI/3GI/3GI/3GI/3GIRrBcpPqI/3GI/3GI/3GI/3GIhKeixoXYiP9xiP9xiP9xiP9xiP9xSDhMjHv/cYj/cYj/cYj/cYj/cYXt7SIY/3GI/3GI/3GI/3GIhGQ+ybwXGI/3GI/3GI/3GIj/cYj/cUQi/M3QiI/3GI/3GI/3GI/3GIRVtcukqP9xiP9xiP9xiI/3GI/3GI/3FLeixYXY/3GI/3GI/3GI/3GIj/TTYsPJ1xiI/3GI/3GI/3GI/3GI/3GI/3GISvI8YNz/cYj/cYj/cYj/cYj/cTKJAb52/v9xiI/3GI/3GI/3GI/3GI/3GEoVPF6scYiP9xiP9xiP9xiP9HOVysao/3GI/3GI/3GI/3GDHNAb8y/oj/cYj/cYj/cYj/cYhfNNHLj/cYj/cYj/cYj/cU1XHDqOiP9xiP9xiP9xiP9xiP9xiI/3GI/3GI/3GI/3GI/3GI/3GIj/cYj/cYj/cYj/Tr0cNC7/cYj/cYj/cYj/cYj/cYiP9xiP9xiP9xiP9xiP9xiP9xiI/069HCQucYj/cYiP9xiP9xiP9xiP9xiP9xiP9xiI/002LDydcYiP9xiP9xiP9xiP9xStA8YvyI/3GI/3GIj/cYj/TA28TyRxiI/3GI/3GI/3GI/3FI80yAy4j/cYj/cYj/cYj/cYj/cYj/StFMcuv/cYj/cYj/cYj/cYj/cUrQPGL8iI/3GI/3GI/3GI/3GI/3FJWTx6bIiP9xiP9xiP9xiP9xiP9xSjc8XIxxiI/3GI/3GI/3GI/3GEi/PIQMiI/3GI/3GI/3GI/3GISL88hAyI/3GI/3GI/3GI/3GI/3GEk3PHyMiI/3GI/3GI/3GI/3FJWTx6bIj/cYiP9xiP9xiP9xiP9xhJnTxmLHGIj/cYj/cYj/cYj/cU41HByucYj/cYj/cYj/cYj/PCTytdsN/3GI/3GI/3GI/3GI/3GD++EbFB7oj/cYj/cYj/cYj/cYiP9C1Yzyp/9xiP9xiI/3GI/3GI/3GEjzTIDL/3GIj/cYj/cYj/cYj/cYj/cYj/UMzRQ/9xiP9xiP9xiP9xiP9xiI/3GI/3GI/3GI/3GEQ6bLxZcYj/cYiP9xiP9xiP9xS+q8UVT/cYj/cYj/cYj/cYhKvixkHY/3GI/3GIj/cYj/cYS8i8Q3RxiI/3GI/3GI/3GI/3GI/3GI/3GDC2obBZXo/3GI/3GI/3GI/3GI/0vyPGDciP9xiI/3GI/3GI/3GI/3GI/3GI/002LEyd/3GI/3GIj/cYj/cYj/cYj/cYj/cYj/cYiF7e0SFxiP9xiP9xiP9xiI/3GI/3GI/3GI/3GI/3GI/3GIXprSZYj/cYj/cYj/cYj/cYiP9xiP9xiP9xiP9xiP9xiP9xiI/3FNVxw6jo/3GI/3GIj/cYj/cYj/cYj/cYj/cYj/cYhNVxw6jv9xiP9xiP9xiI/3GI/3GI/3GI/3GI/3GI/07fHCIOcYj/cYj/cYiP9xiP9xiP9xiP9xiP9xiP9xiITN8cMg5xiP9xiI/3GI/3GI/3GI/3GI/3GI/3GIj/Td8cQg6I/3GIj/cYj/cYj/cYj/cYj/cYj/cYSzYsXJ2I/3GIj/cYj/cYj/cYj/cYj/cYhLFCxevYj/cYj/cYiP9xiP9xiP9xiP9xiP9xiP9xiI/3GIX1bQqXGI/3GI/3GI/3GIj/cYj/cYj/cYj/cYj/cYj/cYiE01HDyu/3GI/3GI/3GIj/cYj/cYj/cYj/cYj/cYj/cYiE01HDyu/3GI/3GI/3GIj/cYj/cYj/cYj/cYj/cYj/cYiP9Omxw2Tv9xiP9xiI/3GI/3GI/3GI/3GI/3GI/3GEucLEY9cYiP9xiP9xiP9xiP9xiP9xiP9xiI/3GEzxLDDtcYiP9xiP9xiP9xiP9xiP9xiEryPFDccYiP9xiP9xiP9xiP9xiP9xiP9xiISXs8aExxiP9xiP9xiP9xiP9xiI/3FM8SxA7f9xiI/3GI/3GI/3GI/3GIOQDht/8ej/cYiP9xiP9xiP9xiP9xiP9xiP9xShU8bqyP9xiP9xiP9xiP9xiP9LFTxurI/3GIj/cYj/cYj/cYj/cYj/cYj/cT1CwbO9Po/3GI/3GI/3GIj/Sp08diyP9xiP9xiP9xiP9xNNaBvCl+/3GI/3GI/3GI/3GIj/Sns8eEyI/3GI/3GI/3GI/3GINxlhuOaecYiP9xiP9xiP9xiEgOzI8Tj/cYj/cYj/cYiP9xX1bRqY/3GI/3GI/3GI/3GDZ/YbqAnoj/cYj/cYj/cYj/cYhLyLxDdHGI/3GI/3GI/3GI/3GEdaTJpbiP9xiP9xiP9xiI/0c5XKxq/3GIj/cYj/cYj/cUPUfMK4cYj/cYiP9xiP9xiP9xiP9xiP9xiP9xiITHkcSG6I/3GI/3GIj/cYj/cYj/cYj/cYj/cYj/cYiP9xTXkcOG7/cYj/cYiP9xiP9xiP9xiP9xiP9xiP9xiI/3GI/3GI/1/e0iGI/3GIj/cYj/cYj/cYj/cYj/cYj/cUzxLEDtj/cYj/cYiP9xiP9xiP9xiP9xiP9xiF8S0e2I/3GI/3GI/3GI/3GI/3GI/3GIj/cYj/cYj/cYj/cYj/cYj/cYiP9xiP9xiP9xiP9xiP9xiP9xiI/3GI/3GI/3GI/3GI/3GISpwsZj2I/3GIj/cYj/cYj/cYj/cYj/cYj/cYiP9xiP9xiEzxLDDtcYj/cYj/cYj/cYj/cUd8TJg7iP9xiP9xiP9xiP9xiDY7YbrEnoiP9xiP9xiP9xiP9xiP9xiP9xiI/3GI/3GI/3GI/3GI/0tZPFpscYiP9xiP9xiP9xiP9P8Bwg/oj/cYj/cYj/cYj/cYj/cYhNT5w7BoiP9xiP9xiP9xiP9xhLNixcnYj/cYj/cYj/cYiP9xiDXVcbsqjo/3GI/3GI/3GI/3GIj/cUucLFY9/3GI/3GI/3GI/3GI/3E9zNKzMy2P9xiP9xiI/3GI/3GIRp5MphuIj/cYj/cYj/cYj/cYj/cYj/cYS5wsRj1xiI/3GI/3GI/3GI/3GI/3GI/3GEzxLEDt/3GI/3GIj/cYj/cYj/cYj/cYj/cYj/cYiP9xiP9xiE01HDyu/3GIj/cYj/cYj/cYj/THosWF2I/3GI/3GI/3GIj/cYj/cYj/cYj/cYj/cYj/cYiP9xiP9xiP9xiP9xiP9xiP9xiI/3GI/3GI/3GI/3GI/3GI/3GIj/cYj/cYhNExw+zo/3GIj/cYj/cYj/cYj/cYj/cYj/cYiP9xiP9xhfNNHLj/cYj/cYj/cYiP9xiP9xiP9xiP9xiP9xiP9MvixUHf9xiI/3GI/3GI/3GI/3GI/3GITL0cRC6P9xiP9xiP9xiI/3GI/3GI/3GI/3GI/3GI/3GIj/cYj/cYX1bRqf9xiP9xiP9xiI/3GI/3GI/3GI/3GI/3GITXkcKG5xiP9xiP9xiP9xiI/3GI/3GI/3GI/3GI/3GISRU8fqyIj/cYj/cYj/cYj/cYj/cYj/cUrQPGL8iI/3GI/3GI/3GI/3GI/3GI/3FMNiw8nXGI/3GIj/cYj/cYj/cYj/cYj/cYj/UMzRQ/9xiP9xiP9xiP9xiP9xiI/3GI/3GI/3GI/3GI/3GISvI8UNxxiI/3GI/3GI/3GI/3GI/3GI/3GIj/cYj/cYSr4sZB2I/3GI/3GI/3GI/3GIj/QTyMDTeP9xiI/3GI/3GI/3GI/3GIXxLR7Y/3GIj/cYj/cYj/cYgycZG+jm6P9xiP9xiP9xiP9xiP9xiI/3GI/3GI/3GI/3GITgucL0b/cYj/cYiP9xiP9xiP9xhfEtHtiP9xiP9xiI/3GI/3GEmdPGYscYj/cYj/cYiP9xiP9xiP9xQBqMD1eI/3GI/3GI/3GI/3GI/3GIj/cYj/cYhKnCxmPYj/cYj/cYj/cYj/cYiP9xiP9xiEtYLFp9/3GI/3GI/3GI/3GI/3GIhEsWzE6Yj/cYj/cYj/cYj/UUTfu3GI/3GIj/cYj/cYj/cYj/cYj/cYj/cYiP9xiP9xiE1PnDsGiP9xiP9xiP9xiI/3GI/3GI/3GI/3GI/3GI/0zQPEL8cYiP9xiP9xiP9xiEidPIYsiP9xiI/3GI/3GI/3GI/3GI/3GI/3GE1XHDqOj/cYj/cYj/cYiP9xiP9xiP9xiEidPIYsiP9xiI/3GI/3GI/3GI/3GI/3GEwULD69cYj/cYj/cYiP9xiE2lrCWlcYj/cYj/cYj/cYiP9xiP9xiP9xhJnTxmLHGI/3GIj/cYj/cYS8i8Q3RxiI/3GI/3GI/3GI/3GI/3GI/3GISBZMfptxiP9xiP9xiP9xiI/3EzAQG9/v7/cYj/cYj/cYj/cYj/cYQvZ84JiI/3GI/3GI/3GI/3GDLXkb0obnGI/3GI/3GIj/cYj/cYj/cYj/Sp08diyP9xiI/3GI/3GI/3GI/3GI/3GISpwsZj2I/3GIj/cYj/cYj/cYhIvzyEDI/3GIj/cYj/cYj/cYj/cYhJWTx6bP9xiI/3GI/3GI/3GI/3GISVk8emz/cYiP9xiP9xiP9xiP9LFTxurI/3GI/3GIj/cYj/cYhe3tEhcYj/cYiP9xiP9xiP9xiE2lrCWlcYj/cYiP9xiP9xiEd8TIg7cYiP9xiP9xiP9xiP9xiP9xSjc8XIxxiI/3GI/3GI/3GI/3GITMesQ4WIj/cYj/cYj/cYj/cYj/cUb0XKC6iP9xiP9xiP9xiI/3GI/3GISRU8fqyI/3GI/3GI/3GIj/cYj/cYj/cUtYLFp9iP9xiP9xiP9xiP9xiI/3GI/3GI/3GI/3GI/3GI/3GIj/cYj/cYj/cYj/cYj/cYj/cYiP9xiP9InkyWG4/3GIj/cYj/cYj/cV+a0GVxiP9xiI/3GI/3GI/3GI/3GI/3GI/3GIj/cYhN8Bww/oj/cYj/cYiP9xiP9xiP9xiP9xiP9xMDHCsN49iP9xiP9xiP9xiP9xiP9xSlk8WmxxiP9xiP9xiP9xiP9xiP9xhKvixkHYiP9xiP9xiP9xiP9NQLxL9Ij/cYj/cYj/cYj/cYj/cT6/IbFA3nGI/3GI/3GIj/cYj/cYhM3xxCDv9xiP9xiP9xiP9xiP9xiP9xiI/3GI/3GI/3GI/3GI/3GI/3GIj/cYj/cYj/cYj/cYhNpawlpXGIj/cYj/cYj/cYj/cYj/cYj/cYiP9OeRw4bo/3GI/3GIj/cYj/cYj/cYSL88hAyI/3GIj/cYj/cYj/cYj/cU3prCFlcYiP9xiP9xiP9xiP9xgwaBGwp+6P9xiP9xiP9xiP9xiP9xMo4zvnHMj/cYj/cYj/cYiP9xiP9xiP9xiP9xiP9NFCxOvY/3GI/3GI/3GIj/cYj/cYj/cYj/cYj/cYj/cYX1bRqY/3GI/3GI/3GI/3GIXxLR7Yj/cYj/cYj/cYj/cYj/cYTEC8S/T/cYj/cYj/cYj/cYj/cYiP9xiP9xiP9xR55MlhuP9xiP9xiP9xiP9xiP9xiP9xiISzYsXJ3/cYiP9xiP9xiP9xhHfEyYO4/3GI/3GI/3GI/3GI/3GDFaBr+l+Y/3GI/3GI/3GI/3GI/3GI/3GE2lrDWlj/cYj/cYj/cYj/cYhK0Dxi/P9xiI/3GI/3GI/3GI/3GI/3GI/3GIj/cYj/cYTVccOo7/cYiP9xiP9xiP9xiP9xiP9xiP9xiIQPeMAYf/cYj/cYiP9xiP9xiP9IsFyU+o/3GI/3GI/3GI/3GI/0zqvFFUj/cYj/cYj/cYj/cYiP9xg7kWK0bp1xiP9xiI/3GI/3GI/3GI/3GISr4sZB2P9xiP9xiI/3GI/3GE2DrDfFj/cYj/cYj/cYiP9xiP9G9WygqXGI/3GI/3GI/3GI/3FNpaw1pYj/cYj/cYj/cYj/cYj/TfEsQO2I/3GI/3GIj/cYj/cYj/cYj/cYj/cYTN8cQg6P9xiP9xiP9xiI/3GI/3GITMesQ4WI/3GI/3GIj/cYj/cYR1pMmluP9xiI/3GI/3GI/3GI/0/wHCD+iP9xiP9xiP9xiP9xiP9xiP9xiI/3GI/3GI/3FLeixYXY/3GI/3GI/3GI/3GIj/cYj/cYj/cYj/cU15HDhuj/cYj/cYj/cYj/cYj/cYiP9xiP9xiP9xiP9xiP9QZtGpiI/3GI/3GI/3GI/3GI/3GI/3GIhNT5w7Boj/cYj/cYj/cYj/cYj/cYMwEBvP7+cYiP9xiP9xiP9xiP9xiP9xiP9xiI/3GI/3GI/3GI/3GEryPGDc/3GI/3GIj/cYj/cYj/cYSTc8fIyI/3GI/3GIj/cYj/cYj/X97SIYj/cYiP9xiP9xiP9xX3jRh/9xiP9xiI/3GI/3GI/3EwJzKw6M3/cYj/cYj/cYj/cYg1H6O74Fz/cYj/cYiP9xiP9xiP9xiP9xiP9xTZscNk7/cYj/cYj/cYj/cYiP9xiP9xiP9xStA8YvyI/3GI/3GI/3GIj/cYj/cYj/cUV9XLgqiP9xiP9xiP9xiP9xiEzxLDDtcYj/cYiP9xiP9xiP9xiEwMrE81/3GIj/cYj/cYj/cYg0P5K7wG1xiP9xiP9xiP9xiP9xg+RNKyuy3/cYj/cYiP9xiP9xhJezx4TP9xiP9xiP9xiI/3GI/0s3PGyM/3GI/3GI/3GI/3GIRvRcoLr/cYj/cYiP9xiP9xhPxpwDlnGI/3GI/3GI/3GI/0rRTHLr/3GI/3GI/3GI/3GIRTlcvGqI/3GI/3GIj/cYj/P50hsmLej/cYj/cYj/cYj/cUw2LDydcYj/cYj/cYj/cYiP9xiP9xiP9xiP9xiP9xTb0cJC5xiP9xiP9xiP9xiI/3GI/3FJWTx6bIj/cYj/cYj/cYiP9xiP9xiP9PExwuzv9xiI/3GI/3GI/3GI/3GI/3GI/3GIhe3tEhcYj/cYj/cYj/cYiP9xiP9xiF680kP/cYj/cYiP9xiP9xiP9xiP9xiP9xiP9xiIXnjSh4j/cYj/cYj/cYj/cYhHOEyce4j/cYj/cYj/cYiP9xiP9xiP9xiP9xiP9xiP9xhA94wBh4j/cYj/cYiP9xiP9xiP9LWTxabHGI/3GI/3GIj/cYj/cYOyHRtd4uj/cYj/cYj/cYj/cYj/cUnRTGLrcYj/cYj/cYj/cYj/cYS+q8QVRxiP9xiP9xiI/3GI/3FLeixYXY/3GI/3GI/3GI/3GIRX1cuCr/cYj/cYiP9xiP9xiF8S0e2P9xiP9xiP9xiI/3GI/1CI0YeP9xiP9xiP9xiI/3GIMiMBvtz+j/cYj/cYj/cYj/cYj/cYiP9xiP9xiP9xiP9xiE7wHBD+cYj/cYj/cYj/cYj/cYj/cYiP9xiP9xiP9xSb88ZAxxiP9xiI/3GI/3GI/3GISzYsXJ2P9xiP9xiP9xiP9xiI/3GI/3GI/3GITL0cRC6P9xiP9xiP9xiP9xiP9xiI/3GI/3GErQPGL8j/cYj/cYj/cYj/cYiP9xiP9xiP9xiP9xiP9xhfmtBlcYj/cYj/cYj/cYj/cYj/cYiP9xiP9xiP9xgx7wG/EP7/cYj/cYiP9xiP9xiEk3PHyMj/cYj/cYj/cYiP9xiP9xiP9xiP9xiEsULF69iP9xiP9xiP9xiI/3GI/3GISJ08hiyI/3GI/3GIj/cYj/cYShU8XqxxiP9xiP9xiP9xiI/3GI/3GI/3GDf2YbkJno/3GI/3GI/3GI/3GEucLEY9cYiP9xiP9xiP9xiP9xiP9xiP9xiISTc8fIyP9xiP9xiP9xiP9xiP9xiI/3GITAysTzX/cYj/cYj/cYiP9xiF9W0KlxiP9xiP9xiP9xiI/3GI/3FFfVy4Koj/cYj/cYj/cYj/cYhM3xxCDv9xiP9xiP9xiI/3GI/3GI/01YLDp9cYj/cYj/cYj/cYj/cYiP9xiP9RRN+7cYj/cYj/cYj/cYiP9xiP9xiP9xhevNJDj/cYiP9xiP9xiP9xiP9xiP9xiP9xiI/3GI/3FKL7xtBIj/cYj/cYj/cYj/cYj/cYj/cYiP9xiP9xiP9E9nzAmHGI/3GIj/cYj/cYj/cYj/cYj/cYj/cTT4gbsHfnGI/3GI/3GI/3GIj/cUvIvFN0/3GI/3GIj/cYj/cYj/T/AcIP6P9xiI/3GI/3GI/3GE0THD7OiI/3GI/3GI/3GI/3GI/3GI/3GIj/cYj/cYj/cYj/cYj/cYj/cYiP9xiP9xiP9QZtGpiP9xiP9xiI/3GI/3GI/3GI/3GF8S0e2I/3GIj/cYj/cYj/TxMcLs7/cYiP9xiP9xiP9xiP9xSBZMjpuP9xiP9xiP9xiP9xhLnCxGPXGI/3GI/3GIj/cYj/cYMeRDvxu8j/cYj/cYj/cYj/cYj/cTBoEbCn7oj/cYj/cYj/cYj/cT7JsbI2To/3GI/3GI/3GI/3GEdaTJpbiP9xiP9xiP9xiI/3GI/0p7PHhMiP9xiP9xiP9xiI/3GI/3GI/3GI/3GE1XHDqOj/cYj/cYj/cYj/cYj/SLBclPqP9xiP9xiP9xiI/3GI/3GIRp5MphuIj/cYj/cYj/cYj/cYS3osWF3/cYj/cYj/cYiP9xiP9InkyWG4/3GIj/cYj/cYj/cYhKvixkHY/3GI/3GI/3GIj/cYj/cYj/cYj/cYj/cYj/cUm/PHQM/3GI/3GI/3GI/3GI/3GIj/cYj/cYj/cYj/cYj/cV940YeP9xiP9xiP9xiP9xiP9xiP9xiI/3GI/3GI/3GI/3GI/3GI/3GIhfEtHtj/cYj/cYj/cYj/cYj/cYiP9xiP9xiP9xiP9xiP9xiP9xiI/3GI/3GI/3GEs2LFydiP9xiP9xiP9xiP9xiI/3GI/3GI/3GI/3GI/3GI/3GIj/cYj/Sp08diyP9xiP9xiP9xiI/3GITJscRk6P9xiI/3GI/3GI/zu2g7ZJfI/3GI/3GI/3GIj/cYj/cUjRTILriP9xiP9xiI/3GI/3E/PFOww6xxiP9xiP9xiI/3GI/3GI/0wvvE0EcYj/cYj/cYj/cYj/cYhLYrxZ1Ij/cYj/cYj/cYj/cYiP9xSDhMfHtxiP9xiP9xiI/3GI/3GIP5wRsWPuj/cYiP9xiP9xiP84k4K5bH2I/3GI/3GIj/cYj/cYhOC5wvRv9xiP9xiP9xiP9xiDJxkb6Obo/3GI/3GIj/cYj/cYj/QTyMDTeI/3GI/3GI/3GI/3FFAPy/8P9xiP9xiP9xiP9xiEjzTIDL/3GI/3GI/3GI/3GIS3osSF1xiI/3GI/3GI/3GI/3GI/3FIOEyMe/9xiP9xiP9xiP9xiEk3PHyMiP9xiP9xiP9xiP9xiP9xNs3xujIOiP9xiP9xiP9xiI/3FA94wBh4j/cYiP9xiP9xiP9xiP9xhHWkyaW4j/cYj/cYj/cYj/cYhNVxw6jv9xiP9xiP9xiP9xiI/3GI/3GI/3GI/3GI/0rRTHLr/3GI/3GI/3GI/3GI/0x6LFhdiP9xiP9xiI/3GI/3GI/3GI/3GI/3GI/3E5ZuG3mR6P9xiP9xiP9xiP9xiP9xiI/3FJWTx6bIj/cYj/cYj/cYj/cYiP9MnCxWPY/3GI/3GI/3GI/3GI/3GISNFMguuP9xiP9xiP9xiP9xiP9xiEuEvFe0j/cYj/cYj/cYiP9xiP9xiE1XHCqOcYiP9xiP9xiP9xiP9xiP9xiP9xiI/3GI/0y+LFQd/3GI/3GI/3GI/3GI/3FIOEyMe/9xiP9xiP9xiP9xiI/3FJvzxkDHGI/3GI/3GI/3GIj/cYj/cYS1gsWn2P9xiP9xiP9xiP9xiP9xiI/3GI/3GEt6LFhd/3GI/3GI/3GI/3GI/3FGW1yaSnGI/3GIj/cYj/cYj/cYj/cYj/cYhH7NyBMnGI/3GI/3GI/3GI/3FMhLw3tHGI/3GI/3GI/3GI/3GEV9XLgqj/cYiP9xiP9xiP9xiP9xiP9PNRwsrv9xiP9xiP9xiP9xiP9xiI/3GI/3GI/3FfNNHLiP9xiP9xiI/3GI/3GI/3GI/3GI/3GI/3GIj/Sns8eEyI/3GI/3GI/3GI/3GIj/cYj/cYTJscRk6Ij/cYj/cYj/cYj/cYj/cYj/cYiP9M0DxC/HGI/3GI/3GI/3GI/3GI/3GIj/cYj/cYj/cYj/cYj/cYj/cYiP9QZtGpiP9xiP9xiP9xiP9xiI/3GI/3GI/3GI/3GI/3FOExwuzv9xiP9xiP9xiP9xiP9xhQIt/dcYj/cYj/cYj/cYj/cYSNFMguuI/3GI/3GI/3GI/3GI/3GIj/cYj/cYj/cYj/cYj/cYj/cYiP9xiP9xiP9xiP9NFCxOvY/3GI/3GI/3GI/3GIj/cYj/cYj/cYj/cYhNeRwobnGI/3GI/3GI/3GI/3GIj/cYj/cYj/cYj/cUw2LDydcYj/cYj/cYj/cYiP9xRVtcukqIj/cYj/cYj/cYj/cYSVk8emyP9xiI/3GI/3GI/3GE1XHDqOj/cYj/cYj/cYj/cYj/UKrRZY/3GI/3GI/3GI/3GISpwsZj2I/3GI/3GIj/cYj/cYj/cYShU8XqxxiP9xiP9xiI/3GI/3GI/3GI/3GIQbOM5MdxiP9xiP9xiP9xiP9xiI/3GI/3GI/3GI/3GI/3GI/081HCyu/3GI/3GI/3GI/3GIj/cYj/cYj/cYj/cYhLeixIXXGI/3GI/3GIj/cYj/cYj/cYNF5xvKGOiP9xiI/3GI/3GI/3GI/0FejAsXj/cYj/cYj/cYj/cUJdfOoo/3GI/3GI/3GI/3GIj/cYhPTowbF4j/cYj/cYj/cYj/cYj/cYhO6Jwhdo/3GIj/cYj/cYj/cYS+q8QVRxiP9xiP9xiP9xiP9xg8cXO0joyP9xiP9xiP9xiI/3FJezx4TI/3GI/3GI/3GI/3GIj/cYj/cYgzKkS91buI/3GI/3GI/3GI/3GI/3GIj/cYTVccOo7/cYj/cYiP9xiP9xiP9xiP9xiP9xiP9xiE4tnC0m/3GI/3GI/3GI/3GI/3GI/3GDsPwbXwPoj/cYiP9xiP9xiP9xMzLDvc08j/cYj/cYiP9xiP9xiP9xg9JfOz2gyP9xiP9xiI/3GI/3GISRU8fqyI/3GI/3GI/3GIj/cYTcesI4VxiP9xiP9xiP9xiI/3EycZG+jm6I/3GIj/cYj/cYj/cYhG9Fyguv9xiP9xiP9xiP9xiEOq/NVQj/cYj/cYiP9xiP9xPjchssjeiI/3GI/3GI/3GI/3FJp8x1g4j/cYj/cYj/cYiP9xTi2cLSaP9xiP9xiP9xiP9xiP9xhLWCxafY/3GIj/cYj/cYj/cYj/cYj/cYj/SxU8bqyI/3GI/3GI/3GI/3GITC6sTRX/cYj/cYj/cYj/cYj/cYSb88ZAxxiP9xiP9xiP9xiP9xiP9xiEtYLFp9/3GIj/cYj/cYj/cYj/P9ExsS7OcYj/cYj/cYj/cYiP9xhO8BwQ/nGI/3GI/3GIj/cYj/cYRVtcukqI/3GI/3GI/3GI/3GI/3GIj/cYj/cYj/cUOyfNTY/3GI/3GIj/cYj/cYj/cUsNvE8kcYj/cYj/cYj/cYj/cUgWTI6bj/cYj/cYj/cYj/cYhK0Dxi/P9xiI/3GI/3GI/3GI/3GI/3GI/3FKNzxsjP9xiP9xiP9xiP9xiP9xiE1PnDsGiI/3GI/3GI/3GI/3GE7onCF2iP9xiP9xiI/3GI/3GEtYLFp9j/cYj/cYj/cYj/cYj/cYiP9xiP9xiP9xiP9xhIvzyEDIiP9xiP9xiP9xiP9xhe3tIhj/cYj/cYj/cYj/cYj/cYj/cU15HDhuj/cYj/cYj/cYiP9xiP9xhNeRwobnGIj/cYj/cYj/cYj/cYj/cYj/cYiP9xiP9EsnzU2I/3GI/3GI/3GIj/cYhE9WzAqf9xiP9xiP9xiP9xiP9NFCxOvY/3GI/3GIj/cYj/cYhfVtCpcYj/cYj/cYiP9xiEx5HEhuiP9xiI/3GI/3GI/3GI/3GI/3GI/3GIj/cYj/OlxRtqOucYiP9xiP9xiP9xiP9xiEqcLGY9iP9xiP9xiI/3GI/3GI/3GI/3GI/3GI/3FLWCxafYj/cYiP9xiP9xiP9xiP9xhPxpwDlnGI/3GI/3GIj/cYj/cYS8i8Q3RxiI/3GI/3GI/3GI/3FH7NyRMv9xiI/3GI/3GI/3GI/3FI80yAy4j/cYj/cYj/cYj/cYj/cUqFzFejcYj/cYj/cYiP9xiP9xiP9xiP9xiP9xiP9xiI/3GI/3GI/3GI/3GEWxbKTpcYj/cYj/cYiP9xiP9xXzTRy4j/cYj/cYj/cYiP9xiP9xiP9xhK8jxg3P9xiP9xiP9xiI/3GI/3GI/3GI/3GI/3GI/3GIj/cYj/cYSzYsXJ2I/3GI/3GI/3GI/3GI/3GIj/cYj/cYj/cYj/cYj/cYj/cYiP9xiP9xSb88ZAxxiP9xiP9xiI/3GI/3GI/3GI/3GI/3GI/3GIj/cYj/cYj/cYj/cYj/cYj/cYiP9xiP9xiP9xiP9xiP9xiP9xiI/3GI/3GI/1FE37txiP9xiP9xiI/3GI/3GI/3GI/3FMNiw8nXGI/3GI/3GI/3GIj/cYj/cYj/cYj/cYj/cYj/cU/onAF2cYiP9xiP9xiP9xiP9xiP9xiP9xiI/3GI/3GI/3GISXs8aExxiP9xiI/3GI/3GI/3GI/0lC3IvSiP9xiP9xiI/3GI/3GI/3GIXnjSh4j/cYiP9xiP9xiP8/P3SywIuP9xiP9xiP9xiP9xiP9xgyRQG+uv6I/3GI/3GI/3GI/3GI/0q/PHQMj/cYj/cYj/cYj/cYhLNixcnY/3GI/3GI/3GIj/cYj/cYj/cYj/cYhJezxoTHGIj/cYj/cYj/cYj/cYj/cYj/cYiP9xiP9xTL0cRC6Ij/cYj/cYj/cYj/cU15HDhuj/cYj/cYj/cYj/cYj/cYSr4sZB2Ij/cYj/cYj/cYj/cYj/cYj/cYiP9xiP9xiP9xS74sRB1xiP9xiP9xiP9xiI/3GI/3GI/3GI/3GEzxLEDt/3GI/3GI/3GI/3GIj/cYj/cYj/cYhI0UyC6/9xiI/3GI/3GI/3GI/3Fe3tIhiP9xiP9xiP9xiP9xiP9xiP9xiI/3GI/3GI/3FevNJDiP9xiI/3GI/3GI/3GI/3GI/3GI/3GIj/cYj/cYTXkcKG5xiI/3GI/3GI/3GI/3GI/3GI/3GIj/cUtYLFp9iP9xiP9xiP9xiP9xiP9xiP9xiI/3GI/3GEbSXKLaiP9xiP9xiP9xiP9xiP9xiP9xiI/3GI/3GI/3GI/3GI/3GI/3GIj/cYS3osWF3/cYj/cYj/cYj/cYgwtqG/SV5xiP9xiI/3GI/3GI/3FM3xxCDoj/cYj/cYj/cYj/cYj/cYiP9xiP9xiP9xiP9MvixUHf9xiP9xiP9xiI/3GI/3GI/3GI/3GI/3GEk3PHyMiI/3GI/3GI/3GI/3GElZPHpsj/cYiP9xiP9xiP9xiDDasrA1TYj/cYiP9xiP9xiP8/zuOyMRyI/3GI/3GI/3GIj/cYj/cUo3PFyMcYj/cYj/cYj/cYiP9xiEzHrEOFiP9xiP9xiP9xiI/3GISJ08hiyI/3GI/3GI/3GIj/cYSevMYUNxiP9xiP9xiP9xiP9xhM8SxA7f9xiP9xiP9xiI/3GI/3GI/3GI/3GEk3PHyMiP9xiI/3GI/3GI/3GI/3GITL0cRC6P9xiP9xiP9xiP9xiI/3GI/3GI/3GI/3GI/3GI/3GITVccOo7/cYj/cYj/cYiP9xiP9xiP9xiP9xiP9xiP9xhJWTx6bIj/cYj/cYj/cYj/cYj/cYiP9xiP9xiP9xiP9xiP9xiP9xiI/3GI/3GI/3GI/3GI/3GI/3GIhKeixoXYiP9xiP9xiP9xiP9xiP9xiP9xiI/3GITJscRk6P9xiI/3GI/3GI/3GI/3GI/3GIXprSZYj/cYj/cYj/cYj/cUeo3JVyiI/3GI/3GI/3GI/3GI/3GI/3GIj/cYhK0Dxi/P9xiP9xiP9xiP9xiP9MnCxWPY/3GIj/cYj/cYj/cYMRyRv+Nuj/cYj/cYj/cYj/cYiEsULF69j/cYiP9xiP9xiP9xiP9xiP9xiP9Omxw2To/3GI/3GI/3GIj/cYj/cYj/cTKJAb52/v9xiP9xiP9xiI/3GI/0axbLTpj/cYj/cYj/cYj/cYSPNMgMuP9xiP9xiP9xiP9xiP9xiI/3GEryPGDc/3GI/3GI/3GI/3GI/3GEwULD69cYj/cYiP9xiP9xiP9HW1yqSv9xiP9xiP9xiP9xiP9xgx7wG/EP6P9xiP9xiP9xiP9xiP9xiI/3GEmdPGYscYj/cYj/cYj/cYiP9xhFfVy4Ko/3GI/3GI/3GI/3GISr4sZB2P9xiP9xiI/3GI/3GI/3GI/3GI/3GI/3GIj/cYj/cYj/cYj/cYj/cYj/cYiP9xiP9xhfeNCHcYj/cYj/cYiP9xiP9xShU8bqz/cYj/cYj/cYj/cYiP9xSPNMgMuP9xiP9xiP9xiI/3GEtYLFp9j/cYj/cYj/cYj/cYR3xMmDuP9xiP9xiP9xiP9xhfEtHtiI/3GI/3GI/3GI/3GITi2cHSZxiP9xiI/3GI/3GI/3GI/3GEwULD69cYj/cYj/cYj/cYiP9xiP9xiP9xiE+knAW2cYj/cYj/cYj/cYiP9xiP9xiP9xiP9xhHsFyE+nGI/3GI/3GI/3GI/3FMNiw8nXGI/3GIj/cYj/cYj/cYj/cYj/cYj/cYiErQPGL8/3GI/3GI/3GI/3GI/0TUfNK4j/cYj/cYj/cYj/cYj/cYj/cYiP9xiP9xiP9xiP9xiP9xiP9xS5wsVj3/cYiP9xiP9xiP9xiP9xiP9xiP9xiI/3FQIt/dcYj/cYj/cYj/cYj/cYiP9xiP9xiP9xiP9xiP9xiP9xiEt6LEhdcYiP9xiP9xiP9xiP9xiEk3PHyMj/cYiP9xiP9xiP9xiP9xiP9xiP9xhLeixYXf9xiI/3GI/3GI/3GI/3GI/3GIS1gsWn3/cYj/cYiP9xiP9xiP9xiP9xiP9xiP9xiI/00ULE69/3GIj/cYj/cYj/cYhJezxoTHGI/3GIj/cYj/cYj/cUL2fOCYiP9xiI/3GI/3GI/0bt7LEhiP9xiP9xiP9xiP9xhKFTxerHGI/3GIj/cYj/cYj/cYhI0UyC6/9xiI/3GI/3GI/3GI/3GI/3GI/3GIj/cYj/cYj/cYhe3tEhcYiP9xiP9xiP9xiP8xJzKw6M2P9xiP9xiP9xiP9xiITWGsOeWP9xiP9xiP9xiP9xiP9xiI/3GI/3GI/3GI/3GI/0tZPFpscYiP9xiP9xiP9xiP9xiP9xT+icAXZxiP9xiI/3GI/3GI/3GITuicIXaP9xiP9xiP9xiI/3GI/3GI/3GI/3GI/3GE+knBW2/3GI/3GIj/cYj/cYj/cYj/cYj/ObJhuE2ej/cYj/cYj/cYiP9xiE2DrDfF/3GI/3GI/3GI/3GIj/cYj/cYhJFTx+rIj/cYj/cYj/cYiP9xgw4jKwLc3/cYiP9xiP9xiP9xiP9xiEidPIYsiI/3GI/3GI/3GI/3GI/zufQbZgvoj/cYj/cYj/cYj/cYhNExw+zoj/cYj/cYj/cYj/cYiP9xg+ANKy/y2P9xiI/3GI/3GI/3FLnCxWPf9xiP9xiP9xiP9xiI/3GI/3GI/zwXQbXovo/3GI/3GIj/cYj/cV800cuI/3GI/3GI/3GIj/cYj/cYj/cYj/cYj/Taa8NZRxiP9xiP9xiP9xiP9xiEc4TJx7iP9xiP9xiP9xiI/3GI/3GI/3GI/3GI/3GI/3FD1HzSuP9xiP9xiP9xiP9xiP9xhI0UyC64j/cYj/cYj/cYj/cYiP9L8jxg3Ij/cYj/cYj/cYj/cYg4c5O4jGyP9xiP9xiP9xiP9xiP9xSlk8WmxxiP9xiP9xiP9xiP9xiP9xiErQPGL8j/cYj/cYj/cYj/cYj/cYj/cYiP9xiP9xS1gsWn2I/3GI/3GI/3GI/3GI/3GIj/cYj/cYj/cYj/cU7wHCD+j/cYj/cYj/cYj/cYj/cYj/cYSZ08diz/cYj/cYj/cYj/cYj/cYSVk8emyI/3GI/3GI/3GI/3GI/3GIj/cUrQPGL8iP9xiP9xiP9xiP9xiP9xiIStA8Yvz/cYj/cYj/cYj/cYj/cYj/cYiEqcLGY9iP9xiP9xiP9xiP9xiP9xiP9xiI/3GI/3FLvixEHXGI/3GI/3GI/3GI/3GIj/cYj/cUrQPGL8iP9xiP9xiP9xiP9xiI/3GI/0vyPGDciP9xiP9xiP9xiP9xiIRp5MphuI/3GI/3GIj/cYj/cYj/cUoVPG6s/3GI/3GI/3GIj/cYj/cU01HDyuiP9xiI/3GI/3GI/3GIR1pMmluP9xiP9xiP9xiP9xiP9xiP9xiI/3GI/3GI/3GEtYLFp9j/cYj/cYj/cYj/cYiP9xTL0cRC6I/3GIj/cYj/cYj/cYj/cYj/cYQ+780RD/cYj/cYiP9xiP9xiP9xiEjRTILr/3GIj/cYj/cYj/cYj/cYj/cYj/cYiE1hrDnlj/cYj/cYj/cYj/cYj/RYj8x3CP9xiP9xiI/3GI/3GI/3GI/3E9ODGyx85xiP9xiP9xiI/3GI/3GEryPGDc/3GI/3GI/3GI/3GIj/cYj/cYj/Sr88dAz/cYj/cYiP9xiP9xiP9xTPEsQO2P9xiP9xiP9xiP9xiP9xiI/3GI/3GI/3GISzYsXJ2P9xiP9xiP9xiP9xiI/3GI/3GI/3GI/3GI/08THC7Oj/cYj/cYj/cYj/cYR55Mlhv/cYj/cYj/cYj/cYiP9xhKFTxerHGI/3GI/3GI/3GI/3FIOEyMe/9xiP9xiP9xiP9xiI/3GI/3GI/0tZPFpscYj/cYj/cYiP9xiP9xShU8bqz/cYj/cYj/cYj/cYiP9xhKvixkHYj/cYj/cYj/cYj/cYj/cYiP9xiP9xiEtYLFp9/3GI/3GI/3GI/3GI/3GE15HDhu/3GI/3GI/3GIj/cYj/cYj/cYj/cYj/cYj/cYiP9xiP9xiP9xiP9xiP9xiP9xiIXxLR7Y/3GI/3GI/3GI/3GI/3GIj/cYj/cYj/cYj/cYj/cYj/cYiP9xiP9xiP9xiP9xiP9xiEtYLFp9/3GI/3GIj/cYj/cYhLeixIXXGI/3GI/3GI/3GI/3FK0Dxi/IiP9xiP9xiP9xiP9xiP9P8Bwg/oj/cYj/cYj/cYj/cYTWGsOeWIj/cYj/cYj/cYj/cV7e0iGI/3GI/3GI/3GI/3GI/3GEWxbKTpcYj/cYiP9xiP9xiP9xRhdcroqP9xiP9xiP9xiP9xiP9xSXs8eEyI/3GI/3GI/3GI/3GI/3FLWCxafYj/cYiP9xiP9xiP9xiP9xiP9xiP9xhNVxw6jo/3GI/3GI/3GIj/cYj/cYj/cYj/cYj/cYj/SxU8bqyI/3GI/3GI/3GI/3GISBZMfptxiP9xiP9xiP9xiP9xiP9xTEC8S/SP9xiP9xiP9xiP9xiI/081HByucYj/cYj/cYiP9xiP9xSjc8XIxxiP9xiP9xiP9xiI/3GEWfXLYK/3GI/3GI/3GI/3GI/3GI/3FLWCxafYj/cYiP9xiP9xiP9xhEOmy8WXGI/3GI/3GIj/cYj/cYSr4sZB2I/3GI/3GI/3GI/3GIj/cYj/cYj/cUo3PFyMcYj/cYj/cYiP9xiP9xhemtJliP9xiP9xiI/3GI/3GE1hrDnliP9xiP9xiP9xiI/3FfmtBlcYj/cYj/cYj/cYiP9xiP9xhERPzLsI/3GI/3GI/3GI/3GI/3GI/3GIhJFTx+rIj/cYj/cYj/cYj/cYhIFkx+m3GI/3GI/3GI/3GI/3GIj/cYj/cUBwnPj2cYj/cYj/cYj/cYj/cYNNaBuyl+cYj/cYj/cYj/cYj/cYTC6sTRWP9xiP9xiP9xiP9xiI/3GEdaTJpbj/cYj/cYiP9xiP9xiP9xiP9xiP9xhNeRw4bv9xiP9xiP9xiP9xiI/3GI/3GI/069HDQu/3GI/3GI/3GI/3GI/3GI/3GIj/cUtYLFp9iP9xiP9xiP9xiP9xiP9xiP9xiI/3GI/3GEs2LFydiP9xiP9xiP9xiP9xiP9xiI/3GI/3GISzYsXJ2P9xiP9xiP9xiP9xiP9xiI/3GI/069HCQucYiP9xiP9xiP9xiP9xiP9xiP9xiI/3GI/03fHEIOiI/3GI/3GI/3GI/3GI/3GI/3GIj/cYj/cYj/cU15HDhuj/cYj/cYj/cYj/cYj/cYj/cYiP9xiP9xiP9xiF7e0SFxiI/3GI/3GI/3GI/3GI/3GI/3GIj/cYj/Szc8bIz/cYj/cYj/cYj/cYiP9xiP9xhKvixkHYj/cYj/cYj/cYj/cYiP9xiP9xShU8bqz/cYj/cYj/cYj/cYiP9xiP9xiP9OVxw6joiP9xiP9xiP9xiP9xiP9xiP9xiI/3GEmdPGYscYj/cYj/cYj/cYiP9xiP9AtJwVtoj/cYj/cYj/cYj/cYj/cYiP9xhJNzx8jIj/cYj/cYj/cYj/cYiP9xiP9xiP9xTXkcOG6P9xiP9xiP9xiP9xiP9xiP9xiI/3GI/3GI/3GI/3GI/3GI/0/wHCD+iP9xiP9xiP9xiP9xiI/3GI/3GITL0cRC6P9xiP9xiP9xiP9xiP9xiP9xiI/3GI/3GI/01YLDp9cYj/cYj/cYj/cYj/cYiP9xiP9xiEy9HEQuj/cYj/cYj/cYj/cYj/cYj/cYiP9xiP9M0DxC/HGI/3GI/3GI/3GI/3GIj/cYj/cYj/cYhLNixcnY/3GI/3GI/3GI/3GIj/cYj/cYSvI8YNz/cYj/cYj/cYj/cYiP9xiP9xiErQPGL8/3GI/3GI/3GI/3GIj/cYj/cYj/cYj/cYj/cYj/cYiP9xiP9xiP9xiP9xiP9xiP9xiI/3GI/3GElZPHpsj/cYj/cYj/cYiP9xiP9xhIvzyEDIj/cYj/cYiP9xiP9xiP9xiP9xiP9PVxwajnGI/3GI/3GI/3GI/3GIj/cYj/cYhM8Sww7XGI/3GI/3GI/3GI/3GI/3GIj/cYhJWTx6bP9xiP9xiP9xiP9xiI/3GI/0p7PHhMiP9xiP9xiP9xiI/3GEk3PHyMiP9xiP9xiP9xiP9xiI/zWvI7xQ3P9xiP9xiP9xiI/3GI/3FKDbxvJIiP9xiP9xiP9xiP9K68xxQ4/3GI/3GI/3GIj/cYj/Td8cQg6Ij/cYj/cYj/cYj/cYj/cYj/cYiP9xiP9xhLnCxGPXGI/3GI/3GI/3GI/3GIj/TL4sVB3/cYj/cYj/cYj/cYj/cUtYLFp9iP9xiP9xiI/3GI/3GI/3GI/3GI/01YLDp9cYj/cYj/cYiP9xiP9xhJnTxmLHGI/3GI/3GIj/cYj/cYj/cYj/S/I8YNyI/3GI/3GIj/cYj/cYj/cYj/cYj/cYT6ScFbb/cYj/cYiP9xiP9xiP9xQHCc+PZxiP9xiP9xiP9xiP9xiEmdPGYscYj/cYj/cYj/cYj/cYg7F0G06L5xiP9xiP9xiP9xiP9xiI/3GI/3GISRU8fqyI/3GI/3GI/3GIj/cYj/cYj/cUucLFY9/3GI/3GI/3GI/3GIj/cT4A0rL/LYj/cYiP9xiP9xiP9xhJWTx6bI/3GI/3GIj/cYj/cYj/cYj/cYj/cYj/cYMkUBvrr+iP9xiP9xiP9xiP9xiP9xTgucL0aI/3GIj/cYj/cYj/cYhKvixkHY/3GI/3GI/3GIj/cYj/UMzQQ3GI/3GI/3GIj/cYj/cYj/cYj/cYj/cYj/cYiP9xiP9xiP9I9FyAunGI/3GI/3GI/3GI/3GI/3GIj/cYj/cYj/cYj/cYj/cYj/cYiP9xiP9xiP9xiP9xiP9xS1gsWn2I/3GI/3GIj/cYj/cYj/cYj/cYj/cYj/cYhMmxxGToj/cYj/cYiP9xiP9xiP9xiP9K0Uxi63GIj/cYj/cYj/cYj/cYj/TVgsOn1xiP9xiP9xiI/3GI/3GI/3GI/3GI/3GI/3FK8jxg3Ij/cYj/cYj/cYj/cYj/cYTgucL0aP9xiI/3GI/3GI/3GI/3GD8vobHQXv9xiI/3GI/3GI/3GISXs8aExxiP9xiI/3GI/3GI/0rRTGLrcYj/cYiP9xiP9xiP9PLZwtJoj/cYj/cYj/cYiP88f1K1gK2I/3GI/3GIj/cYj/cYj/cTnO8rcxDYj/cYj/cYj/cYj/cYj/cU29HCQucYj/cYj/cYj/cYiP9xiP9xiP9xiP9xiP9xiP9xRltcmkpxiP9xiI/3GI/3GI/3GI/0SQfNb4iP9xiI/3GI/3GI/3GI/3GI/3GI/3GIj/cYj/cYSr4sZB2I/3GI/3GI/3GI/3GIj/cYj/cYj/cYTuicIXaI/3GI/3GI/3GIj/cYMc0BvzL+j/cYj/cYj/cYj/cYiP9xiP9xiP9xiP9xiP9xQ/Z8wJhxiP9xiP9xiP9xiP9xiP9xiI/3GI/3GI/3GI/3GI/08THC7Oj/cYj/cYj/cYj/cYj/cYSNFMguuI/3GI/3GI/3GI/3GIj/MiQRv9vu/3GI/3GI/3GI/3GIj/cYj/cUu+LEQdcYj/cYj/cYj/cYj/cYiP9xiP9xiP9xiP9xhO8Bwg/v9xiP9xiP9xiP9xiP9xiP9xiI/3GI/3FLeixYXY/3GI/3GI/3GI/3GI/3GIj/cYj/cYj/TJwsVj2P9xiP9xiP9xiP9xiI/3GI/3GI/3GI/08THC7Oj/cYj/cYj/cYj/cYj/cYj/cYiP9xiP9xiP9xhMvRxELoj/cYj/cYj/cYj/cYj/cYiP9xiP9xTZscJk5xiI/3GI/3GI/3GI/3GI/3GI/3GIj/cYj/cYj/cYj/cU7wHCD+j/cYj/cYj/cYj/cYj/cYj/cYiP9xiP9xiP9xhfVtGp/3GI/3GIj/cYj/cYj/cYj/cYj/cYj/cYiP9xiP9xiP9xhfVtGp/3GI/3GIj/cYj/cYj/cYj/cYj/cYj/cYiP9xiP9xiP9xiP9xhe3tIhj/cYj/cYj/cYj/cYj/cYj/cYiP9xiP9xiP9OvRw0Lv9xiP9xiP9xiP9xiP9xiP9xiI/3GI/3GI/3FM8SxA7Y/3GI/3GI/3GI/3GI/3GIj/cYj/cYj/cYj/cUt6LFhdj/cYj/cYj/cYiP9xiP9xTBQsTr3/cYj/cYj/cYj/cYj/cYj/cYiEq+LGQdj/cYj/cYj/cYj/cYj/cYj/cYiP9xiP9xSvI8YNyP9xiP9xiP9xiP9xiI/3FLWCxafYj/cYj/cYj/cYj/cYj/cYj/cYiP9xiP9xiP9P8Bwg/o/3GIj/cYj/cYj/cYj/cYj/cYj/cYiP9xiP9xiP9xiP9xiP9xiP9xiI/3FfNNHLiP9xiP9xiP9xiP9xiI/3GI/3FKFTxurP9xiP9xiP9xiP9xiI/3GI/3GI/1CI0YeP9xiP9xiI/3GI/3GI/3GI/3GI/3GI/3GIj/cYj/cYhemtJlj/cYj/cYiP9xiP9xiP9xiP9xiP9xiP9xiI/3GI/3GI/3GF8S0e2I/3GI/3GIj/cYj/cYj/cYj/cYj/cYj/cYiP9xiP9xiP9xiP9xiP9xiP9xiI/3GI/3GI/3GI/3GI/3GI/3GIj/cYj/cYj/cYj/cYj/cYj/cYiP9xiP9xiP9xiP9xiP9xiP9xiI/3GI/3GI/3GI/3GI/3GI/3GIj/cYj/cYj/cYj/cYj/cYj/cYiP9xiP9xiP9xiP9xiP9xiP9xiI/3GI/3GI/3GI/3GI/3GI/3GIj/cYj/cYj/cYXrzSQ4/3GIj/cYj/cYj/cYj/cYj/cYj/cYiP9xiP9xiP9xiP9xiP9xXzTRy4iP9xiP9xiP9xiP9xiP9xiP9xiI/3GI/3GI/3GI/3GI/3GI/3GIj/cYj/cYj/cYj/cYj/cYj/cYiP9xiP9xiP9xiP9MeixYXYj/cYj/cYj/cYiP9xiP9xiEx5HEhuiI/3GI/3GI/3GI/3GI/3GI/3GIj/cYj/cYj/cUzxLEDtj/cYj/cYj/cYj/cYj/cYiP9xiP9xiP9xhLNixcnYj/cYj/cYj/cYj/cYiP9xiP9xiP9xiP9xiP9xiP9xiI/3GI/3GI/3GI/3GI/3GI/3GIj/cYj/cYj/S1k8WmxxiP9xiP9xiI/3GI/3GI/3GI/3GITXkcKG5xiP9xiP9xiP9xiP9xhJWTx6bIj/cYj/cYj/cYj/cYj/cYiP9xiP9xiP9xiP9xiP9xiEryPFDccYiP9xiP9xiP9xiP8ztZG+Sm6I/3GI/3GI/3GI/3GIj/TUC8S/SP9xiP9xiP9xiI/3GI/3GI/3GI/3GISxQsXr2I/3GI/3GI/3GIj/cYj/cYj/cUryPGDcj/cYj/cYj/cYiP9xiP9LWTxabHGI/3GI/3GI/3GIj/cYj/cYj/cYTL0cRC6I/3GI/3GI/3GI/3GI/3GIj/TNA8QvxxiP9xiP9xiP9xiP9xiP9xiI/0vyPGDciP9xiP9xiP9xiP9xiP9xiI/3GI/3GI/3GI/3GI/3GI/3GITRMcPs6I/3GI/3GI/3GIj/cYj/cYXxLR7Yj/cYj/cYj/cYiP9xiP9xiP9RItDt/3GI/3GI/3GIj/cYj/cYj/cYj/cYj/cYj/cYiP9xiP9xiP9xiP9xiP9xiP9xiI/3GI/3GI/3GI/3GI/3GI/3GIj/cYj/cYj/cYj/cYj/cYj/cYiP9E1HzSuP9xiP9xiP9xiP9xiI/3GI/3GI/3GI/3GI/3GI/3GIj/cYj/cYj/cYTRMcPs6Ij/cYj/cYj/cYj/cYj/cYj/cYS5wsRj1xiI/3GI/3GI/3GI/3GI/3GISOvMgUOI/3GIj/cYj/cYj/cYhNVxw6jv9xiP9xiP9xiP9xiE7wHBD+cYj/cYj/cYj/cYj/cYj/cYiP9xiP9xiP9xiDuwQbVPvo/3GI/3GIj/cYj/cYj/cTbN8boyDoj/cYj/cYj/cYj/cYNs3xujIOj/cYj/cYj/cYiP9xiEAajP5XcYiP9xiP9xiP9xiP9xiP9xiP9xiI/3GI/0/wHCD+j/cYj/cYiP9xiP9xiP9xSVk8emyI/3GI/3GIj/cYj/cYj/cYj/cYj/cYj/cYiP9xiP9xiP9xiF540oeI/3GIj/cYj/cYj/cYj/cYj/cYj/cYiP9xiP9xiP9xiF9W0KlxiP9xiI/3GI/3GI/3GI/3GI/3GI/3GIj/cYj/cYj/cYj/cYj/cYj/cYiP9xiP9xiF7e0SFxiP9xiI/3GI/3GI/3GI/3GI/3GI/3GIj/TxMcLs7/cYj/cYj/cYiP9xiP9xiP9xhevNJDj/cYiP9xiP9xiP9xiP9xiP9xiP9xiI/3GI/3GI/3FfNNHLiP9xiP9xiI/3GI/3GI/3GI/3GI/3GI/3GIj/cYj/cYj/cYX3jQh3GI/3GIj/cYj/cYj/cYj/cYj/cYj/cYiP9xiP9xTN8cQg6I/3GI/3GI/3GI/3GI/3GI/3GIj/cYj/cYj/cYj/cYj/UIjRh4j/cYj/cYj/cYj/cYj/cYj/cYiP9xiP9xiP9xiP9xiF680kOP9xiP9xiP9xiP9xiP9xiP9xiI/3GI/3GI/3GIXprSZY/3GIj/cYj/cYj/cYj/cYj/cYj/cYiP9xiP9xiP9xiP9xiP9xiP9xiI/3GI/3GE01HDyuj/cYiP9xiP9xiP9xiP9xiP9xiP9xiI/3GI/3GI/3GI/3GI/3GI/3GIj/cYj/cYj/cYj/cYj/cV7e0iGI/3GI/3GI/3GI/3GIMl+BvqB+iP9xiP9xiP9xiI/3GI/3GI/3GI/3GEs2LFydiP9xiP9xiP9xiI/3GI/3GI/3GIXprSZY/3GIj/cYj/cYj/cYj/cYj/cYj/cYiP9xiP9xiP9xiP9QzNBDcYiP9xiP9xiP9xiP9xiP9xiP9xiI/3GI/3GI/3GITTUcPK6P9xiP9xiP9xiP9xiP9xiP9xiI/3GI/3GI/3GI/3FevNJDiI/3GI/3GI/3GI/3GI/3GI/3GIj/cYj/cYj/cYj/cYj/UMzRQ/9xiP9xiP9xiP9xiP9xiP9xiI/3GI/3GI/3GI/3GI/3FONRwcrnGI/3GI/3GI/3GI/3GIj/cYj/cYj/cYj/cYhfVtCpcYiP9xiP9xiP9xiP9xiP9xiP9xiI/3GI/3GI/3GI/3GI/3GI/3GIj/cYj/cYj/cYj/cYj/cYj/cYiP9xiP9xiP9xiP9xUCLf3XGI/3GIj/cYj/cYj/cYj/cYj/cYj/cYiP9xiP9xiP9xiP9xiP9xiP9xiI/3GI/3GI/3GI/3GI/3GI/3GIj/cYj/cYj/cYj/UGbRqYj/cYiP9xiP9xiP9xiP9xiP9xiP9xiI/3GI/3GI/3GI/3GI/3GI/3GIj/cYj/cYj/cYj/cYj/cYj/cYiP9xiP9xiP9xiEzfHEIO/3GI/3GI/3GI/3GI/3GIj/cYj/cYj/cYhevNJD/3GIj/cYj/cYj/cYj/cYj/cYj/cYiP9xiP9xiP9xiP9xiP9Omxw2To/3GI/3GI/3GI/3GIj/cYj/cYTL0cRC6I/3GI/3GI/3GI/3GI/3GI/3GIj/cYj/cYj/cYj/cV800cuI/3GIj/cYj/cYj/cYj/cYj/cYj/cYiP9xiP9xiP9xiP9PVxwajnGI/3GI/3GI/3GI/3GI/3GIj/cYj/cYj/cYj/USLQ7f9xiP9xiI/3GI/3GI/3GI/3GI/3GI/3GIj/cYj/cYj/cYj/cYj/cYj/cYiP9xiP9xiP9xiP9xiP9xiP9xiI/3GI/3GI/3GI/3GI/3GI/3GIj/cYj/cYj/cYj/cYj/cYj/cYiP9xiP9xiP9xiP9xiP9xiP9xiI/3GI/3GI/3GI/3GI/3GI/3GIj/cYj/cYj/cYj/cYj/cYj/cYiP9xiP9xiP9xiP9xiP9xiP9xiI/3GI/3GI/3GI/3GI/3GI/3GIj/cYj/cYj/cYj/cYj/cYj/cYiP9xiP9xiP9xiP9RRN+7cYj/cYiP9xiP9xiP9xiP9xiP9xiP9xiI/3GI/3GI/3GI/3GI/1Cq0WWP9xiP9xiP9xiP9xiP9xiP9xiI/3GI/3GI/3GI/3GI/3GF680kOI/3GI/3GI/3GI/3GI/3GIj/cYj/cYj/cYj/cUt6LFhdj/cYj/cYj/cYiP9xiP9xiP9xiP9xiP9xiEzfHEIO/3GI/3GI/3GIj/cYj/cYj/cYj/cUzxLEDtj/cYj/cYj/cYj/cYiP9xiP9xiP9xiP9xhLNixcnYj/cYj/cYj/cYiP9xiP9xiP9xiEl7PGhMcYj/cYiP9xiP9xiP9xiP9xhMFCw+vXGI/3GI/3GI/3GIj/cYj/cYj/cYj/cYj/cUzfHEIOiP9xiP9xiP9xiI/3GI/3GI/3GI/3GIXnjSh4iP9xiP9xiP9xiP9xiP9xiP9xiF8S0e2I/3GI/3GI/3GI/3GI/3FfeNGHj/cYj/cYj/cYj/cYj/S3s8WExxiP9xiP9xiP9xiP9xiEk3PHyMiP9xiP9xiP9xiP9xiP9xhJezx4TI/3GI/3GI/3GI/3GI/3GElZPHpsiP9xiP9xiP9xiP9xiP9L8jxg3Ij/cYiP9xiP9xiP9xiP9xiP9xiP9xiI/3GI/3GIXzTRy/9xiP9xiP9xiI/3GI/3FfeNGH/3GI/3GI/3GIj/cYj/cYj/cU7wHCD+/3GIj/cYj/cYj/cYj/cYj/cYj/cYiP9xhfNNHLj/cYj/cYj/cYj/cYiP9xiP9xiP9QzNBDcYj/cYiP9xiP9xiF7e0SFxiP9xiI/3GI/3GI/3GIRtJcotqP9xiP9xiP9xiP9xiEryPFDccYiP9xiP9xiP9xiP9xiP9xNWgCu5f9j/cYj/cYiP9xiP9xiP9xiP9xiP9xiEgWTH6bcYj/cYj/cYj/cYj/cYiEc4TJx7j/cYj/cYj/cYiP9xiP9xSDhMfHtxiP9xiI/3GI/3GI/3GI/3GI/3GI/3GIj/cYj/cYj/cYj/cYj/cYj/cYiP9xiP9xhMmxxGToiP9xiP9xiP9xiP9xSNFMguuIj/cYj/cYj/cYj/cUl7PHhMj/cYiP9xiP9xiP9xg9QsGzvT7/cYj/cYj/cYj/cYj/cUo3PFyMcYiP9xiP9xiP9xiP9xiP9xiP9xiITyyMHTeI/3GIj/cYj/cYj/cYj/cYj/cYhIFkx+m3GI/3GI/3GI/3GI/3FM8SxA7Y/3GI/3GIj/cYj/cYj/cYhKQcxb43GI/3GI/3GI/3GI/3FIWkx6W3GI/3GI/3GI/3GIgx6XW/For/cYj/cYj/cYiP9xiDRrI7uU3HGI/3GI/3GIj/cYj/cYhK0Dxi/P9xiP9xiP9xiP9xiI/3GI/3GI/3GI/3GI/0x6LFhdiP9xiP9xiI/3GI/3GI/3GIQZGM9uf/cYj/cYj/cYj/cYj/cYhJnTxmLHGI/3GI/3GI/3GI/3FMLqxNFYj/cYj/cYj/cYj/cYj/cYiP9NNiw8nXGIj/cYj/cYj/cYg0igK8df2I/3GI/3GI/3GIj/cYj/cYj/TzUcHK5xiI/3GI/3GI/3GI/3GI/3GI/3FKFTxurI/3GI/3GI/3GI/3GI/3GI/3GIj/cYj/cYj/Szc8bIz/cYj/cYj/cYiP9xiP9xX1bRqY/3GI/3GI/3GIj/cYj/cYj/cYj/cYj/cUtYLFp9iP9xiP9xiI/3GI/3GI/3GI/3GI/3GI/3GITVccOo7/cYj/cYj/cYiP9xiP9xiP9xiP9xiP9xiEq+LGQdj/cYiP9xiP9xiP9xiP9xiP9O3xwiDnGI/3GI/3GI/3GIj/cYj/cYj/cYj/cYj/cYj/cYiP9xiP9xiP9xiP9xiP9xiP9xiI/3GI/3GI/3GI/3GEwULD69cYj/cYj/cYj/cYiP9xiP9xiP9xiP9xiEy9HEQuj/cYj/cYj/cYj/cYiP9xiP9xiP9xiP9xS1gsWn2I/3GI/3GI/3GIj/cYj/cYj/cYj/cYj/cU2bHDZO/3GI/3GI/3GI/3GIj/cYj/cYj/cYj/cYj/cYj/Tt8cIg5xiP9xiP9xiI/3GI/3GI/3GI/3GI/3GI/3FONRwcrnGI/3GI/3GI/3GIj/cYj/cYj/cYj/cYj/cYj/Tt8cIg5xiP9xiP9xiI/3GI/3GI/3GI/3GI/3GITVccOo7/cYj/cYj/cYj/cYiP9xiP9xiP9xiP9xiP9xhKvixkHYj/cYiP9xiP9xiP9xiP9xiP9xiP9xhNeRw4bv9xiP9xiP9xiI/3GI/3GI/3GI/3GI/3GI/01YLDp9cYj/cYiP9xiP9xiP9xiP9xiP9xiP9xiI/3GI/3FO8Bwg/v9xiP9xiI/3GI/3GI/3GI/3GI/3GI/3GIj/cYj/cU1XHDqOj/cYiP9xiP9xiP9xiP9xiP9xiP9xiElZPHpsj/cYj/cYj/cYj/cYj/TL4sVB3/cYiP9xiP9xiP9xiP9xiP9xiP9xTjUcHK5xiP9xiP9xiP9xiI/3GI/3GI/3GI/0vyPGDciP9xiP9xiI/3GI/3GI/3GI/3GI/3GITJscRk6I/3GI/3GI/3GIj/cYj/cYj/cYj/Tt8cIg5xiP9xiP9xiP9xiP9xiI/3GI/3GI/3GI/081HCyu/3GI/3GI/3GI/3GI/3GI/3GIj/cYj/cYj/cYj/cYhNExw+zoj/cYj/cYj/cYj/cYj/cYiP9xiP9xiP9xiP9xiP9xiE01HDyuj/cYj/cYj/cYj/cYiP9xiP9xiP9xiP9xiP9xiP9xiI/3GI/3GI/3GI/3GI/3GI/3GIj/cYj/cYj/cYj/cYj/cYj/cYiP9xiF8S0e2P9xiP9xiP9xiP9xiI/3GI/3GI/3GI/3GI/3GI/3GIj/cYj/cYj/cYj/cYj/cYj/cYiP9xiP9xiP9xiP9xiP9xiP9xiI/3GI/3GI/3GI/3GI/3GI/3GIj/cYj/cYj/cYj/cYj/cYj/cYiP9xiP9xiP9xiP9xiP9xiP9xiI/3GI/3GI/3GI/3GI/3GI/1FE0Mv/cYj/cYj/cYj/cYj/cYj/cYiP9xiP9xiP9xiP9xiP9xiP9xiI/3GI/3GI/3GI/3GI/3GI/3GIj/cYj/cYj/cYj/cYj/cYj/cYiP9xhfVtGp/3GI/3GI/3GI/3GIj/cYj/cYj/cYj/cYj/cYTL0cRC6I/3GI/3GI/3GIj/cYj/cYj/cYj/cYj/cYj/cYiP9xiP9xiP9xiP9xiP9xiP9xiI/3GI/3GI/3GIMAIRsA7uiP9xiI/3GI/3GI/3FBkYz254j/cYj/cYj/cYj/cYj/cYgzBjO8+cxxiP9xiP9xiP9xiI/3Ex+ZG/Bm6Ij/cYj/cYj/cYj/cYj/SvNMYMtxiP9xiP9xiP9xiP9xS5wsVj3/cYj/cYiP9xiP9xiEaeTKYbiI/3GI/3GI/3GI/3E1GnG75Y6P9xiI/3GI/3GI/3GI/3GI/3GI/3GIhKvixkHY/3GI/3GI/3GI/3GI/3GI/3GIhOC5wvRv9xiP9xiP9xiP9xiP9xiP81tIG8S36I/3GI/3GI/3GI/3GIj/TpscNk7/cYj/cYiP9xiP9xiP9xSGTcibL/cYj/cYj/cYiP9xiP9xhOC5wvRo/3GI/3GI/3GI/3GIj/RtNsssn/cYj/cYj/cYj/cYj/cYj/cYhI0UyC64/3GI/3GI/3GI/3GIj/cYj/cUt6LFhdj/cYj/cYj/cYj/cYj/cYiP9xS8i8U3T/cYj/cYiP9xiP9xiP9NNixMnf9xiP9xiP9xiP9xiP9xTGK8SdT/cYj/cYj/cYj/cYiEwMrE81/3GI/3GI/3GI/3GIj/cYj/cUl7PHhMj/cYj/cYj/cYiP9xiP9xiP9xhJWTx6bI/3GI/3GIj/cYj/cYgxiQG/dv6I/3GI/3GI/3GIj/cYSNFMguuP9xiP9xiP9xiI/3GISr4sZB2P9xiP9xiP9xiP9xiP9KnTx2LIj/cYj/cYj/cYj/cYhLWCxaff9xiP9xiI/3GI/3GI/3GI/3GI/3GI/055HDhuiP9xiP9xiP9xiI/3FGF1yuiv9xiI/3GI/3GI/3GEeeTJYb/3GI/3GI/3GI/3GI/3GEtYLFp9j/cYj/cYiP9xiP9xhJezx4TP9xiP9xiP9xiI/3GI/3GI/3GI/3GI/3GI/0y+LFQd/3GIj/cYj/cYj/cYhI0UyC6/9xiI/3GI/3GI/3GI/3FNeRw4bo/3GI/3GI/3GI/3GI/3GIj/cYj/cYj/cYj/cYj/cYS6a8VZSP9xiP9xiP9xiP9xiEc4TJx7iP9xiP9xiP9xiI/3GI/3Fe3tIhj/cYj/cYiP9xiP9xRkPsq8GP9xiP9xiI/3GI/3GI/0kWTI6bj/cYiP9xiP9xiP9xiP9xhI80yAy4/3GI/3GI/3GI/3GI/3GI/3GIj/cYj/cYj/cYj/cUzxLEDtj/cYj/cYj/cYj/cYhemtJliP9xiP9xiP9xiP9xhI80yAy4/3GI/3GI/3GI/3GIj/cYj/Sns8eEyI/3GI/3GI/3GIj/cYj/cYg+rOOyUxz/cYj/cYj/cYj/cYiP9xSjc8XIxxiP9xiP9xiP9xiP9xiEk3PHyMiP9xiP9xiP9xiP9xiP9xRFxsyjn/cYj/cYj/cYj/cYj/StFMcuv/cYj/cYj/cYj/cYj/cYj/cYiP9xiP9xiP9xhMvRxELoj/cYj/cYj/cYj/cYj/cYiP9xiP9xiP9xiP9xiP9xiP9xiI/3GI/3GI/3GI/3GI/3GI/3GIj/cYTRMcPs6I/3GI/3GIj/cYj/cYj/cYj/cYj/cYj/cYiF540oeI/3GI/3GI/3GI/3GF+a0GVxiP9xiP9xiP9xiP9xiI/3GISJ08hiyI/3GI/3GI/3GIj/cYTWGsOeWI/3GI/3GI/3GI/3GIj/SHxMmDuI/3GI/3GIj/cYj/cYj/NeASvB/tiP9xiP9xiP9xiI/3GI/3GI/3FNpaw1pY/3GI/3GIj/cYj/cYj/cYj/StFMYutxiI/3GI/3GI/3GI/3GI/3GEWfXLYK/3GI/3GIj/cYj/cYj/cYhfVtCpcYj/cYiP9xiP9xiP9xiP9xiP9xiP9Bkpz21nGI/3GIj/cYj/cYj/cYj/cYj/Sr88dAyP9xiP9xiP9xiP9xiP9NFCxOvY/3GI/3GI/3GIj/cYj/cYj/cYj/cYj/cUzfHEIOiP9xiP9xiP9xiI/3GI/3GI/3GI/3GI/3GISr4sZB2P9xiI/3GI/3GI/3GI/3GI/3GEk3PHyMiI/3GI/3GI/3GI/3GI/0laTIpb/3GI/3GI/3GI/3GI/3GEq+LGQdiI/3GI/3GI/3GI/3GE/GnAOWcYj/cYj/cYiP9xiP9xiP9xSBZMjpv/cYiP9xiP9xiP9xiP9xiP9AG5wPRnGI/3GIj/cYj/cYj/cYSPNMgMv/cYiP9xiP9xiP9xiP9J80yAy4iP9xiP9xiP9xiP9xiP9Kvzx0DI/3GI/3GI/3GI/3GI/0tZPFpscYiP9xiP9xiP9xiP9xiP9xiP9xiI/3GI/3GEdaTJpbj/cYiP9xiP9xiP9xiF9W0KlxiP9xiI/3GI/3GI/3GI/3GI/3GF9W0amP9xiP9xiP9xiP9xiP9xhfNNHLiP9xiP9xiP9xiP9xiP9xXzTRy4iP9xiP9xiP9xiP9xiP9xiDt/UrWArf9xiP9xiP9xiP9xiI/3GI/3GI/3GITPEsMO1xiP9xiP9xiP9xiP9xiI/3GI/3GI/3GI/3GI/3GEzxLEDt/3GI/3GI/3GIj/cYj/cYj/cYj/cYj/cYj/THosWF2I/3GIj/cYj/cYj/cYj/cYj/cYj/cYiP9xiP9xiP9xiP9xiP9xiP9xiI/3GI/3GI/3GI/3GI/3GI/3GIj/cYj/cYj/cYj/cYj/cYj/cYiP9xiP9xiP9xiP9xiP9xiP9xiEzfHEIO/3GI/3GIj/cYj/cYj/cYj/cYj/cYj/cYiF540oeI/3GI/3GI/3GI/3GIj/cYj/cYj/cYj/cYhJFTx+rIj/cYiP9xiP9xiP9xiP9xiP9xiP9xhNmxwmTnGI/3GI/3GIj/cYj/cYhG9Fyguv9xiP9xiP9xiP9xiP9xiP9xiI/3GI/3GI/3GI/3GI/3GI/3GIj/cYj/cYj/cYj/cYj/TL4sVB3/cYj/cYiP9xiP9xiP9Kvzx0DP9xiP9xiI/3GI/3GI/3GI/3GEk3PHyMiP9xiI/3GI/3GI/3GI/3GISXs8aExxiI/3GI/3GI/3GI/3GI/3GI/3GIj/cYhLFCxevYj/cYj/cYj/cYj/cYj/cYj/Sr88dAyP9xiP9xiP9xiP9xiP9xiI/3FLnCxWPf9xiP9xiP9xiP9xiP9xiP9xiITN8cMg5xiP9xiI/3GI/3GI/3GI/3GI/3GI/3GIhL8SxQ7Yj/cYiP9xiP9xiP9xiP9xiP9xiP9xiI/3GI/3GI/3GI/3GI/1Ei0O3/cYiP9xiP9xiP9xiP9xiP9xiP9xiISvI8UNxxiP9xiP9xiP9xiP9xhJNzx8jIiP9xiP9xiP9xiP9xiP9xiP9xiI/3GI/3GI/3GI/3GE1XHDqOj/cYj/cYj/cYj/cYj/cYiP9xiP9xiP9xiP9xX3jRh/9xiI/3GI/3GI/3GI/3GI/3GI/3GIj/cYj/cYj/cYj/cU7wHCD+j/cYj/cYj/cYj/cYj/cYj/cYiP9xiP9xiP9xiP9xXzTRy4j/cYiP9xiP9xiP9xiP9xiP9xiP9xTPEsQO2P9xiP9xiI/3GI/3GI/3GI/3GI/3GI/3GISxQsXr2I/3GIj/cYj/cYj/cYj/cYj/cYj/cYiP9xiP9xiE3wHDD+iP9xiI/3GI/3GI/3GI/3GI/3GI/3GIS1gsWn3/cYiP9xiP9xiP9xiP9xiP9xiP9xiI/3GITfAcMP6I/3GI/3GIj/cYj/cYj/cYj/cYj/cYj/cYhLNixcnY/3GIj/cYj/cYj/cYj/cYj/cYj/cYiP9xTXkcOG7/cYj/cYiP9xiP9xiP9xiP9xiP9xiP9xiI/03xLEDtj/cYiP9xiP9xiP9xiP9xiP9xiP9MeixYXYj/cYiP9xiP9xiP9xiP9xiP9xiElZPHpsj/cYj/cYj/cYj/cYj/cYj/cYiP9xhMmxxGToj/cYiP9xiP9xiP9xiP9xiP9xiP9xiI/3GEy9HEQuj/cYiP9xiP9xiP9xiP9xiP9xiP9xhK8jxg3I/3GI/3GI/3GI/3GI/3GEjzTIDLj/cYj/cYj/cYj/cYj/cYiP9BXowLF/9xiI/3GI/3GI/3GI/3GIQtR84riI/3GI/3GI/3GI/3GI/3FK0Dxi/Ij/cYiP9xiP9xiP9xiP9xQbOM9MeP9xiP9xiP9xiP9xiP9xiI/3GI/3GI/3GI/3GI/3GI/3GIj/cYj/cYj/cYj/cYj/cYj/cUzfHEIOiP9xiP9xiI/3GI/3GI/3GI/3GI/3GI/3GEzxLEDt/3GI/3GIj/cYj/cYj/cYj/cYj/cYj/TfEsQO2I/3GI/3GIj/cYj/cYj/cYj/cYj/cYj/cYiP9xhMvRxELo/3GIj/cYj/cYj/cYj/cYj/cYj/TL4sVB3/cYiP9xiP9xiP9xiP9xiP9xiP9xiE15HChucYj/cYj/cYiP9xiP9xiP9xiP9xiP9xhK8jxg3P9xiI/3GI/3GI/3GI/3GI/3GI/3GIj/cYj/cYj/cYj/cYj/cYj/cYiP9xiP9xiP9xiP9xiP9xTPEsQO2P9xiP9xiP9xiI/3GI/3GI/3GI/3GI/3GI/3GE1XHDqOj/cYj/cYj/cYiP9xiP9xiP9xiP9xiP9RRN+7cYiP9xiP9xiP9xiP9xiP9xS74sRB1xiP9xiI/3GI/3GI/3GIXrzSQ/9xiI/3GI/3GI/3GI/3GD85MrHGzYj/cYj/cYj/cYiP9xiP9MnCxWPY/3GI/3GI/3GI/3GISPNMgMv/cYj/cYj/cYj/cYj/cYiP9xQF6M+hdxiI/3GI/3GI/3GI/3GE/GnAOWcYj/cYj/cYiP9xiP9xgz1oG9KX6I/3GIj/cYj/cYj/cYSr4sZB2I/3GI/3GI/3GIj/cYSTc8fIyI/3GI/3GI/3GI/3GITvAcEP5xiP9xiP9xiP9xiI/0SQfNb4iP9xiP9xiP9xiP9xiI/3GI/3GI/0D4nBF2/3GI/3GI/3GI/3GIj/cV+a0GVxiP9xiP9xiP9xiI/3GI/1CI0YeP9xiP9xiP9xiI/3GI/3GEq+LGQdiP9xiP9xiP9xiP9xiEq+LGQdiP9xiP9xiP9xiP9xiP9xiEzfHEIO/3GI/3GI/3GIj/cYj/cYj/TxMcLs7/cYiP9xiP9xiP9xiP9xiP9xiP9xiI/3GI/3GI/3FGQ+yrwY/3GIj/cYj/cYj/cYg1RgK7uf3/cYj/cYj/cYj/cYiP9xiEtYLFp9/3GI/3GI/3GI/3GI/3GI/zADIbEN3oj/cYj/cYj/cYiP9xiF540oeI/3GI/3GI/3GIj/cUZD7KvBj/cYj/cYj/cYiP9xiP85G3K45I2I/3GI/3GI/3GI/3GITi2cLSb/cYj/cYj/cYj/cYj/cYj/cYhKnCxmPYiP9xiP9xiP9xiP9xiP9xiP9xiI/3GI/3GI/3GI/3GI/3GI/3GIj/cYj/cYj/cYj/cYj/cYj/cYSr4sZB2Ij/cYj/cYj/cYj/cYj/cYj/cU29HCQucYj/cYj/cYiP9xiP9xiP9xiP9xiP9xiEq+LGQdj/cYiP9xiP9xiP9xiP9xiP9xiP9xiI/0LVjPKn/3GI/3GIj/cYj/cYj/cYj/cYj/cYj/cYiP9xiF800cv/cYj/cYj/cYj/cYiP9xiP9IfEyYO4j/cYiP9xiP9xiP9xiP9xiP9xiP9xiI/3GISxQsXr2I/3GI/3GI/3GI/3GI/3GI/3GIj/cYSTc8fIyI/3GI/3GI/3GI/3GIj/cYj/cYj/TlccOo6Ij/cYj/cYj/cYj/cYj/cYj/cYiP9LFTxurI/3GI/3GI/3GI/3GI/3GIhMvRxELv9xiP9xiI/3GI/3GI/3GI/3GI/3GI/3GIj/TJwsVj2P9xiP9xiP9xiP9xiP9xiP9xiI/3FLeixYXY/3GI/3GI/3GI/3GI/3GI/3GIj/cYj/Td8cQg6Ij/cYj/cYj/cYj/cYj/cYj/cYiP9xiP9xiEybHEZOiP9xiP9xiP9xiP9xiP9xiP9xiI/3GEy9HEQuj/cYiP9xiP9xiP9xiP9xiP9xiP9xiI/3GI/3FM8SxA7Y/3GI/3GI/3GI/3GI/3GI/3GIj/cYj/cYj/TpscNk6P9xiP9xiP9xiP9xiP9xiP9xiI/3GI/03fHEIOiI/3GI/3GI/3GI/3GI/3GI/3GIj/cYj/cYhM8Sww7XGI/3GI/3GI/3GI/3GI/3GIj/cYj/cYj/Tr0cNC7/cYj/cYj/cYj/cYj/cYj/cYiP9xiP9xiP9xiP9QiNGHj/cYiP9xiP9xiP9xiP9xiP9xiP9xhevNJDiP9xiP9xiP9xiP9xiI/3GI/3GI/3GI/3GI/3GI/3GIj/cYj/cYj/TfEsQO2I/3GI/3GI/3GI/3GI/3GIj/cYXrzSQ4/3GI/3GI/3GIj/cYj/cYj/cYj/cYj/cYj/cYiP9xiP9xTPEsQO2P9xiP9xiP9xiP9xiP9xiP9xiI/3GI/3GI/3FO8Bwg/v9xiI/3GI/3GI/3GI/3GI/3GI/3GIj/cYj/cYj/cYj/cYj/cYj/cYiP9xiP9xiP9xiP9xiP9xiP9xiI/3GISxQsXr2I/3GI/3GI/3GI/3GI/3GI/3GIj/cYhLeixIXXGI/3GI/3GI/3GI/3GI/3GIj/cYj/cYj/TnkcOG6I/3GI/3GI/3GI/3GI/3GI/3GIj/cYTTUcPK6P9xiP9xiI/3GI/3GI/3GI/3GI/3GI/3GIj/cYhL8SxQ7YiP9xiP9xiP9xiP9xiP9xiP9xiI/3GI/3GE7wHBD+cYj/cYiP9xiP9xiP9xiP9xiP9xiP9xiI/3GI/3GI/3GI/3GI/3GI/3GIj/cYj/cYj/cYj/cYj/cYj/cYiP9xiP9xiP9xiP9xiP9xiP9xiI/3GI/3GI/3GI/3GI/3GI/3GIj/cYj/cYj/cYj/cYj/cYj/cYiP9xiP9xiP9xiP9xiP9xiP9xiI/3GI/3GI/3GI/3GI/3GI/3GIj/cYj/cYj/cYj/cYj/cYj/cYiP9xiP9xiP9xiP9xiP9xiP9xiI/3GI/3GI/3GI/3GI/3GI/3GIj/cYj/UIjRh4/3GI/3GI/3GIj/cYj/cYj/cYj/cYj/cYj/cYiP9xiP9xiP9xiP9xiP9xiP9xiI/3GI/3GI/3GI/3GI/3GI/3GIj/cYj/cYhN8Bww/oj/cYiP9xiP9xiP9xiP9xiP9xiP9xiI/3GI/0vyPGDciP9xiP9xiP9xiP9xiI/3GI/3GI/3GI/3GI/08THC7Oj/cYj/cYj/cYj/cYj/cYiP9xiP9xiP9xiP9xiP9xiP9xiD/LwrA0PXGI/3GI/3GIj/cYj/cUjRTILriP9xiP9xiI/3GI/3GI/3GI/3GI/3GI/3GIj/cYT8acA5ZxiP9xiP9xiP9xiP9xiDIjAb7c/o/3GIj/cYj/cYj/cYj/TTYsTJ3/cYj/cYj/cYj/cYiP9xiP9xiEt6LEhdcYj/cYj/cYj/cYj/cYiP9xiP9xiP9xiP9xiP9xiP9xiI/3GI/3GI/3GI/3GI/3GI/3GIj/cYj/SVpMeltxiP9xiI/3GI/3GI/3GE1XHDqOj/cYj/cYj/cYj/cYj/cYj/cYiP9xiP9xTPEsQO2P9xiP9xiP9xiP9xiP9xiP9xiI/3GI/3FJvzxkDHGI/3GI/3GIj/cYj/cYOofRtnguiP9xiP9xiP9xiP9xiI/3FK8jxg3I/3GI/3GI/3GI/3GI/3GIRtJcotqP9xiP9xiI/3GI/3GI/3GEWp7LVhiP9xiP9xiP9xiP9xiE7wHBD+cYj/cYj/cYj/cYj/cYj/cYiP9xTZscJk5xiP9xiI/3GI/3GI/3GI/3GI/3GI/3GIj/cYj/cYj/cUw2LDydcYj/cYj/cYj/cYj/cYiP9xiP9xQZGM9ueP9xiI/3GI/3GI/3GI/3GI/3GI/3GIhM3xwyDnGI/3GIj/cYj/cYj/cYj/cYhLeixIXXGI/3GI/3GIj/cYj/cYj/cYj/cYj/cYj/cYiP9xhO8BwQ/nGI/3GI/3GIj/cYj/cYj/cYj/TVgsOn1xiP9xiP9xiP9xiI/3GI/3GI/0q/PHQM/3GI/3GIj/cYj/cYj/cYj/cYj/cYj/cYiP9xiP9xiP9xiP9xiP9xiP9xiI/3GI/3GI/3GI/3GI/3FLeixYXY/3GI/3GIj/cYj/cYj/cYj/cUt6LFhdj/cYj/cYj/cYiP9xiP9xiP9xiP9xiP9xX5rRZf9xiP9xiP9xiP9xiP9xiP9xiI/3GI/3GI/3GE1XHDqOj/cYj/cYj/cYj/cYj/cYj/cYiP9xiP9xiP9xiP9Omxw2To/3GI/3GI/3GI/3GI/z1dUrSirf9xiP9xiP9xiP9xiI/3GEF/fPgIj/cYj/cYiP9xiP9xiP9xiP9xiP9xiP9xhLprxVlI/3GI/3GI/3GIj/cYj/cUBwnPj2cYj/cYj/cYj/cYj/cYhEsWzE6Yj/cYiP9xiP9xiP9xQhl87miP9xiI/3GI/3GI/3GDQNdrzyif9xiI/3GI/3GI/3GI/3FI80yAy4j/cYj/cYj/cYj/cYg31GG5K56P9xiP9xiP9xiI/3GDfUYbkrnoj/cYj/cYj/cYj/cYj/cUm/PHQM/3GI/3GI/3GI/3GI/3GI/3GIj/cYg6kWK2bp2I/3GIj/cYj/cYj/cYTN8cQg6P9xiP9xiP9xiP9xiP9xiI/3GI/3GEWH7LeBiP9xiI/3GI/3GI/081HByucYiP9xiP9xiP9xiP9xhLeixYXf9xiP9xiP9xiI/3GI/0y+LFQd/3GI/3GI/3GI/3GI/3GIj/cYRX1cuCqP9xiP9xiP9xiP9xiP9JqNx1cnGIj/cYj/cYj/cYhFy+yzQf9xiP9xiP9xiP9xiP9xiE7GnCOWiP9xiI/3GI/3GI/3GI/3GI/3GI/3GIj/cTjJd7c2iHGI/3GI/3GI/3GI/3GDiFd7h6iI/3GI/3GI/3GI/3GI/3GEtYLFp9j/cYj/cYiP9xiP9xiEi/PIQMj/cYj/cYiP9xiP9xiP9IsFyU+o/3GI/3GI/3GI/3GEtYLFp9j/cYj/cYj/cYiP9xiP9xiEc4TJx7j/cYiP9xiP9xiP9xiP9AG5wPRnGI/3GI/3GIj/cYj/cYj/cYhKvixkHY/3GI/3GI/3GIj/cYgx+ZG/Bm6P9xiP9xiP9xiP9xiP9xiP9xiI/3GI/3GI/3FfeNGH/3GI/3GIj/cYj/cYj/cV680kOI/3GIj/cYj/cYj/cYj/cYj/cYj/cYiP9xiP9xiP9xiP9xiP9xhMFCw+vXGI/3GI/3GIj/cYj/cYXxLR7Yj/cYj/cYj/cYiP9xhNExw+zoj/cYj/cYiP9xiP9xiP9xiP9HOVysao/3GI/3GI/3GI/3GIj/cUUA/K/wcYj/cYiP9xiP9xiP9xiESxbMTpiP9xiP9xiP9xiI/3GI/1/e0iGI/3GI/3GIj/cYj/cYj/cYj/cTMBAb3+/v9xiP9xiP9xiI/3GI/3GI/0rRTGLrcYj/cYiP9xiP9xiP9xiP9xR8rck1KP9xiI/3GI/3GI/3GI/3GI/3GI/3GIj/cUt6LFhdj/cYj/cYj/cYj/cYj/cUV9XLgqiP9xiP9xiI/3GI/3GI/0jSXJLa/3GI/3GI/3GI/3GI/3GI/3EyTVS+sqv/cYj/cYj/cYj/cYj/cUnJzHNjj/cYj/cYiP9xiP9xiP9xiP9xiP9xiP9xiI/3GI/3FL6rxBVHGIj/cYj/cYj/cYj/cYj/cYT4KcF9aP9xiP9xiI/3GI/3GI/0x6LFhdiP9xiP9xiP9xiP9xiI/3GI/3GI/3FB1Yzyp/9xiP9xiP9xiP9xiP9xiP9xiEwMrE81j/cYj/cYj/cYj/cYiP9xiP9xiP9xiP9xiP9xhO8Bwg/v9xiP9xiP9xiP9xiP9xiDXVcbsqjoj/cYj/cYj/cYj/cYj/cYM4sSvXTt/3GI/3GI/3GI/3GISNFMguuP9xiP9xiP9xiP9xiEeeTIYbcYj/cYj/cYj/cYiP9xhGsFyk+oj/cYiP9xiP9xiP9xiP9NWCw6fXGI/3GI/3GI/3GIj/cYj/cYj/cYj/cYhK0Dxi/P9xiP9xiI/3GI/3GI/3GI/3GI/3GI/3GIj/cUzfHEIOj/cYiP9xiP9xiP9xiP9xiP9xiP9xS3osWF2P9xiI/3GI/3GI/3GI/3GI/3GI/0rzTGDLcYj/cYj/cYj/cYj/cYSg28bySI/3GI/3GIj/cYj/cYhJWTx6bP9xiP9xiP9xiI/3GI/3GI/0NdfOoo/3GIj/cYj/cYj/cYj/cYj/cYj/cYiP9xiP9xiP9xhfEtHtiP9xiP9xiI/3GI/3GI/3GI/0ep7KVh/3GI/3GI/3GI/3GI/07fHCIOcYj/cYj/cYj/cYiP9PExwuzv9xiP9xiP9xiI/3GI/3GI/3GI/3GI/3FK8jxg3I/3GIj/cYj/cYj/cYj/cYj/cYj/cYSr4sZB2Ij/cYj/cYj/cYj/cYj/cYTTUcPK6I/3GI/3GI/3GI/3GIj/cYj/cYj/cYj/cYj/cYj/cVAi0O3/cYj/cYj/cYj/cYj/cYj/cYiP9xiP9xiP9xiP9PExwuzo/3GI/3GI/3GI/3GI/3GI/3GIj/cYj/cYj/cYj/cYj/cYj/cYiEvxLFDtiP9xiI/3GI/3GI/3GI/3GI/3GI/3GIRNNswsmI/3GI/3GI/3GI/3GI/3GI/3GIj/cYj/cYhEsWzE6Yj/cYj/cYj/cYj/cYiP9xTC6sTRWP9xiP9xiP9xiI/3GI/0/wHCD+j/cYj/cYiP9xiP9xiP9xiP9xiP9xiP9G7eyxIYj/cYj/cYj/cYiP9xiP9xhHOEyce4j/cYiP9xiP9xiP9xiP9NWCw6fXGI/3GI/3GI/3GIj/cYj/UIjRh4/3GI/3GI/3GIj/cYhGsFyk+o/3GIj/cYj/cYj/cYS1gsWn2P9xiP9xiP9xiP9xiIT4KcB9ZxiI/3GI/3GI/3GI/3GI/3GI/3FJezx4TIj/cYj/cYj/cYj/cYhJFTx+rIiP9xiP9xiP9xiP9xiP9xiP9xiI/3GEzxLDDtcYiP9xiP9xiP9xiP9xiP9JFkyOm4j/cYj/cYj/cYj/cYj/Tr0cNC7/cYj/cYj/cYiP9xiP9xiEq+LGQdj/cYj/cYj/cYj/cYiP9xiP9xiP9xiP9xiP9xiP9xhfNNHLiP9xiP9xiP9xiP9xiP9xiI/3FK8jxg3I/3GI/3GI/3GI/3GI/3GIj/cYhK8jxQ3HGI/3GI/3GI/3GI/3GIj/cYX3jQh3GI/3GI/3GI/3GIj/cYj/cYj/cYj/cYj/cYj/cYhNExw+zoj/cYj/cYj/cYiP9xiP9xiP9xiP9xiP9xiP9xiI/3GI/3GIQ5B8xvhxiP9xiP9xiI/3GI/3GF9W0an/cYj/cYj/cYiP9xiP9xiP9xiP9xiP9xiP9xiI/08THC7O/3GI/3GI/3GIj/cYj/cUYXXK6Kj/cYj/cYj/cYj/cYj/cYj/cYiP9xiP9DXXzqKP9xiP9xiI/3GI/3GI/3GI/3GI/3GI/3GIj/cYj/cYj/cYj/cYj/TzUcLK7/cYj/cYj/cYj/cYj/cYiE3wHDD+iP9xiP9xiP9xiI/3GI/3GI/3GI/3GI/3GI/3GIhJFTx+rIj/cYj/cYj/cYj/cYj/cYiP9xiP9xiP9xTDYsPJ1xiP9xiP9xiP9xiP9xiI/3GI/3FJvzxkDHGI/3GI/3GIj/cYj/cYj/OOETuR7siP9xiP9xiP9xiP9xiEqcLGY9iI/3GI/3GI/3GI/3FfeNGH/3GIj/cYj/cYj/cYj/cYhO8BwQ/nGI/3GI/3GI/3GI/3GI/3GIj/cYj/cYj/cUlZPHpsiP9xiP9xiI/3GI/3GI/3GI/3GITvAcEP5xiP9xiP9xiP9xiP9xSIbcd5JxiI/3GI/3GI/3GI/3GEOyfMTYcYiP9xiP9xiP9xiP9GsWy06Y/3GI/3GI/3GIj/cYj/TlccOo6I/3GIj/cYj/cYj/cYSZ08ZixxiP9xiI/3GI/3GI/3FAcJz49nGI/3GI/3GI/3GI/3GIj/Mu8BvxD+iP9xiP9xiP9xiP9xiI/zW0gbxLfo/3GI/3GI/3GIj/cYj/cUrQPGL8iP9xiP9xiP9xiP9xiI/3GI/3GI/3GI/3GI/3GI/3GIj/cYj/cYj/cYj/TNA8QvxxiP9xiP9xiI/3GI/3GE0THD7OiP9xiI/3GI/3GI/3GI/0s3PGyM/3GI/3GIj/cYj/cYj/cU7wHCD+/3GIj/cYj/cYj/cYhCsnzk2Ij/cYiP9xiP9xiP9xiP9xiP9xiP9xX5rRZf9xiP9xiP9xiP9xiP9xSFpMeltxiP9xiP9xiP9xiI/3GI/3GI/3GE3HrCOFcYj/cYiP9xiP9xiP9RItDt/3GI/3GI/3GIj/cYj/TpscNk7/cYiP9xiP9xiP9xiP9xiP9xiP9xiI/0KzjPTHj/cYj/cYiP9xiP9xiP9xiP9xiP9xMokBvnb+/3GIj/cYj/cYj/cYj/cYj/cYj/cYiP9xiP9xiP9J80yAy4j/cYiP9xiP9xiP9xiP9xiP9xiP9xiI/0vyPGDciP9xiP9xiP9xiP9xiP9xiI/3GI/3GI/3FNeRw4bo/3GI/3GI/3GI/3GI/3GI/3GIj/cYj/cUtYLFp9iP9xiP9xiP9xiP9xiP9xiI/3GI/3GI/3GI/3GI/07fHCIOcYj/cYj/cYj/cYiP9xiP80aRK9lu2I/3GI/3GI/3GIj/cYj/cYNRpxu+WO/3GI/3GI/3GIj/cYj/Szc8bIz/cYj/cYj/cYj/cYiP9A1pwTlo/3GI/3GI/3GI/3GI/3GI/3GIhJFTx+rIj/cYj/cYj/cYj/cYj/cYiP9xiP9xiP9xiP9xiP9xiP9xiI/3GI/3GI/3GI/3GI/3GI/3GIj/cYj/cYj/cYj/cYj/cTFGEb657nGI/3GI/3GI/3GI/3GIP0GxsL5OcYj/cYj/cYj/cYj/cYj/TL4sVB3/cYiP9xiP9xiP9xiP9xiP9xiP9xiEs2LFydj/cYiP9xiP9xiP9xiP9xiP9xiP9xiI/3GI/3GI/3GI/3GI/0Vm/MmQiP9xiP9xiP9xiI/3GEAajA9X/3GIj/cYj/cYj/cYj/cYj/cYj/cYiP9xiP9xMh6ivuFdiP9xiP9xiP9xiP9xiEYXXJ6KcYj/cYiP9xiP9xiP9xiP9O3xwiDnGI/3GI/3GI/3GI/3GEb0XKC6j/cYj/cYiP9xiP9xiP9xObRyt0uN/3GI/3GI/3GI/3GIj/cYRDpsvFlxiP9xiP9xiP9xiP9xhQIt/dcYj/cYj/cYj/cYj/cYj/cYiP9xiP9xiP9xiP9xiEy9HEQuj/cYj/cYj/cYj/cYiP9xiElZPHps/3GI/3GI/3GI/3GIj/cYj/cYj/cYj/cYj/cYj/UMzRQ/9xiP9xiP9xiP9xiP9xiI/3GI/3GI/3GE+knBW2/3GI/3GI/3GI/3GIj/cYj/cYj/cYj/cYhLeixIXXGI/3GI/3GIj/cYj/cYgxqwG/VP6P9xiP9xiP9xiI/3GI/3E+WSGypt6I/3GI/3GI/3GI/3GI/3GI/3GEYh7K3hiP9xiP9xiP9xiP9xiI/0h8TJg7iP9xiP9xiI/3GI/3GI/3GI/3GI/3GI/3FK8jxg3Ij/cYj/cYj/cYj/cYj/cYj/cUo3PGyM/3GI/3GI/3GI/3GI/0dbXKpK/3GI/3GI/3GIj/cYj/cU1XHDqOj/cYiP9xiP9xiP9xiP9xhe3tIhj/cYj/cYj/cYj/cYj/THosWF2I/3GI/3GIj/cYj/cYj/cYj/cYj/TnkcOG6I/3GI/3GI/3GI/3GIj/cYj/cYj/cYj/cYj/cYj/cYiP9xiP9xiP9xiP9xiP9QqtFlj/cYj/cYj/cYj/cYj/cYj/cYiP9xiP9xiP9xiP9xiP9xiP9xiI/3GI/3GI/3GI/3GI/3GI/3GIj/cYj/cYj/cYj/cV7e0iGI/3GI/3GI/3GI/3GI/3GI/3GIj/cYj/cYj/cYj/cYj/cYj/cYiP9xiP9xiP9xiP9xiP9xiP9xiI/3GI/3GI/3GF9W0an/cYj/cYiP9xiP9xiP9xiP9xiP9xiP9xiIX1bQqXGI/3GI/3GI/3GI/3GIj/cYj/cYj/cYj/cYj/cYj/cYiP9xiP9xiP9xiP9xiE7wHBD+cYj/cYj/cYj/cYj/cYj/cYiP9xiP9IsFyU+v9xiI/3GI/3GI/3GI/3GI/3GI/3FfmtFl/3GI/3GI/3GI/3GI/3GIj/cYj/cYj/cYj/cYj/cYj/cYiE3wHDD+iP9xiP9xiP9xiI/3GI/3GI/3GI/3GI/3GI/3GIj/Tr0cJC5xiP9xiI/3GI/3GI/3GI/3GI/3GI/3GIj/cYj/TfEsQO2I/3GI/3GI/3GI/3GI/03xLEDtiP9xiP9xiP9xiI/3GI/3GISNFMguv/cYj/cYiP9xiP9xiP9xiP9xiP9xiP9xiI/3GI/3GI/3GI/3GEL2fOCYiP9xiP9xiP9xiP9xiP9xhHqNyVcoj/cYj/cYj/cYj/cYj/cYj/cYiP9xiP9xiP9xiP9xhMvRxELoj/cYj/cYj/cYj/cYhemtJliP9xiP9xiP9xiP9xiI/3GI/3GISvI8UNxxiP9xiP9xiP9xiI/3FfNNHLiP9xiP9xiP9xiP9xiI/3GI/3GI/3GI/3GI/3GI/3GIj/cYj/cYj/SYbch5L/cYj/cYj/cYiP9xiP9PLZwtJoj/cYj/cYj/cYj/cYhCGXzuaP9xiP9xiP9xiP9xiI/3GE15HChucYj/cYiP9xiP9xiP9QqtFl/3GI/3GIj/cYj/cYj/SfNMgMuI/3GIj/cYj/cYj/cTJnAb6Y/o/3GI/3GI/3GIj/cYhBf3z4CP9xiP9xiI/3GI/3GI/3GI/3GI/3GI/3GIj/cYj/cYj/cYj/cVAi391xiP9xiI/3GI/3GI/3GF800cuP9xiP9xiI/3GI/3GITVccKo5xiI/3GI/3GI/3GI/3GI/3FfNNHLiI/3GI/3GI/3GI/3GEQYbM55/3GI/3GIj/cYj/cYj/cYj/cYj/S1k8WmxxiI/3GI/3GI/3GI/3GI/3GEdaTJpbiP9xiP9xiP9xiP9xiI/3E/rvSxUQuI/3GI/3GI/3GI/3E9QsGzvT6P9xiP9xiP9xiI/3GI/3GF6a0mWI/3GI/3GIj/cYj/cYhOC5wvRv9xiP9xiP9xiP9xiI/3GExAvDv0cYj/cYj/cYiP9xiP9xiE1hrDnlj/cYj/cYj/cYiP9xiP9xiP9xhPpJwVtv9xiP9xiP9xiP9xiI/3GI/3GI/3GI/3GI/00ULE69j/cYj/cYj/cYiP9xiP9xiEkVPH6siP9xiP9xiP9xiI/3GI/3GI/3GI/3GI/3GI/3GE1XHDqOj/cYj/cYj/cYiP9xiP9xiP9xiP9RRN+7cYj/cYiP9xiP9xiP9xiElZPHps/3GI/3GIj/cYj/cYj/cYSzYsXJ2I/3GI/3GI/3GI/3GIj/cYj/cYj/cYj/cYj/cU2bHDZO/3GI/3GI/3GI/3GIj/cYj/cYj/cYj/cYj/T/AcIP6I/3GI/3GI/3GI/3GI/3GIj/cYj/cYj/cYj/cYhMmxxGToj/cYj/cYj/cYj/cYiP9xiP9xiP9xiP9xiP9xiP9xSafMdYOI/3GIj/cYj/cYj/cYhfVtCpcYj/cYiP9xiP9xiP9xiP9xiP9xiP9xiI/3GI/3GI/3GI/3GI/3GI/3GIj/cYj/cYheeNKHiP9xiP9xiI/3GI/3GI/3GI/3GI/3FfNNHLiI/3GI/3GI/3GI/3GIXzTRy/9xiI/3GI/3GI/3GI/3FCXXzqKP9xiP9xiP9xiP9xiP9xiP9xiI/3GI/3GI/3GI/3GITPEsMO1xiP9xiP9xiP9xiI/3GISNFMguv/cYj/cYj/cYiP9xiP9xiP9xiP9xhPxpwDlnGI/3GI/3GIj/cYj/cYj/cYj/cYj/cYj/cYiP9xhfEtHtiP9xiP9xiP9xiP9xhFW1y6Soj/cYiP9xiP9xiP9xiP9xiP9xiP9xiI/3GI/3GI/3GI/3GI/3GI/3GIheeNKHiP9xiP9xiP9xiP9xiI/1FE37txiP9xiP9xiP9xiP9xiI/3GI/3GI/3GI/3GI/3GI/3GIj/cYj/cYj/cUH3jOCHcYj/cYj/cYj/cYj/cYj/Szc8bIyP9xiP9xiP9xiP9xiP9xiP9LezxYTHGI/3GI/3GI/3GI/3GI/3GIj/cYj/cYj/cYj/cYj/cYj/cYiP9xiP9xiP9xiP9xiP9xiP9xiI/01AvEv0j/cYj/cYj/cYiP9xiP9xhBkYz25/9xiI/3GI/3GI/3GI/3GI/3GITPEsMO1xiP9xiP9xiI/3GI/3FOExweznGI/3GIj/cYj/cYj/cYj/cYj/cYhfeNCHcYj/cYj/cYj/cYj/cYSXs8eEyP9xiP9xiP9xiP9xiP9xhO6Jwhdoj/cYiP9xiP9xiP9xiP9xiP9xiP9xXt7SIYj/cYj/cYj/cYj/cYiP9xiP9xiP9xiP9xiP9xiP9xiI/3GI/3GI/1FE37txiP9xiP9xiI/3GI/3GI/3GI/3GITTUcPK6P9xiP9xiP9xiP9xiP9xhfNNHLiP9xiP9xiP9xiP9xiP9xiI/3GI/3GE15HChucYiP9xiP9xiP9xiP9xiP9xiP9xiI/3FO8Bwg/v9xiP9xiP9xiI/3GI/3GIS1gsWn3/cYj/cYj/cYj/cYj/cYiP9xiP9xiP9xiP9xS74sRB1xiP9xiP9xiI/3GI/3GI/3GI/3GI/3GI/3Fe3tIhiP9xiP9xiP9xiP9xiI/3GI/3GI/3GI/3GI/3GI/3GIj/cYj/cYTvAcEP5xiP9xiI/3GI/3GI/3GI/3GI/3FJWTx6bIiP9xiP9xiP9xiP9xiP9xiP9xiI/3GI/3GE1XHDqO/3GIj/cYj/cYj/cYj/cYj/cYj/cYiP9xTTUcPK6I/3GI/3GIj/cYj/cYj/cYj/cYj/cYj/SJ5MlhuI/3GI/3GI/3GIj/cYSzYsXJ2I/3GI/3GI/3GI/3GI/3GI/3GIj/cYj/cYj/RrFstOmP9xiP9xiP9xiP9xiI/1Ei0O3/cYj/cYj/cYj/cYj/cUw2LDydcYj/cYiP9xiP9xiP9xiP9xiP9xiP9xiI/3GI/3GI/3GI/3GI/3GI/3GIj/cYj/cYj/cYj/cYj/TVgsOn1xiP9xiP9xiI/3GI/3GI/3GI/3FK0Dxi/Ij/cYj/cYiP9xiP9xiP9xiP9xiP9xiP9xhfVtGpj/cYj/cYj/cYj/cYj/cYiP9xiP9xiP9xiP9xiP9xiP9xiI/3E0+pK8BW2I/3GIj/cYj/cYj/cYj/cYj/cUzxLEDtj/cYj/cYj/cYiP9xiP9xiP9xiP9xiP9xiP9xhLWCxafY/3GIj/cYj/cYj/cYj/cYj/cYj/cYiP9xiEy9HEQu/3GIj/cYj/cYj/cYj/cYj/cYj/cYiP9xhNeRwobnGI/3GIj/cYj/cYj/cYj/cYj/cYj/cYiP9xiP9xiP9xiP9xiP9xiP9xiI/3GI/3GI/3GI/3GI/3GI/3GIj/cYj/cYj/cU4THB7OcYiP9xiP9xiP9xiP9xiP9xiP9xiI/3GE15HChucYj/cYiP9xiP9xiP9xiP9xiP9xiP9xiI/03xLEDtj/cYiP9xiP9xiP9xiP9xiP9xiP9xiI/3GI/3GITJscRk6I/3GI/3GI/3GI/3GI/3GI/3GE1XHDqOj/cYj/cYj/cYiP9xiP9xiP9xiP9xiP9xiP9NNixMnf9xiP9xiI/3GI/3GI/3FKFTxurP9xiP9xiP9xiI/3GI/3FKNzxcjHGI/3GI/3GI/3GIj/cYSXs8eEz/cYj/cYj/cYj/cYiP9xiP9JFkyOm4/3GI/3GIj/cYj/cYj/cYQX98+AiI/3GI/3GI/3GI/3GI/3GF800cuI/3GI/3GI/3GI/3GI/3GI/3GIj/cYj/cYj/OlxRt6Ou/3GI/3GI/3GI/3GI/3GI/3GE2DrDfFiP9xiP9xiP9xiP9xiP9xiDoflLbga/9xiP9xiP9xiP9xiI/0sVPG6sj/cYj/cYj/cYj/cYj/OvhytgeNcYiP9xiP9xiP9xiP9xShU8bqz/cYj/cYiP9xiP9xiP9Omxw2To/3GI/3GI/3GI/3GI/3FJvzx0DP9xiP9xiP9xiP9xiP9xiP9xiI/3GI/3GI/3GI/3GI/3GI/3GIj/cYSxQsXr2Ij/cYj/cYj/cYj/cYhMx6xDhYiP9xiP9xiP9xiP9xiP9xhMLqxNFY/3GI/3GI/3GI/3GI/3GIj/cYj/cYj/cYj/cYj/Rp9ctgqI/3GI/3GIj/cYj/cYj/cYj/cYj/cYj/cYShU8bqz/cYj/cYj/cYj/cYj/cYj/cYTZscJk5xiP9xiP9xiI/3GI/3GI/3GF7e0iH/cYiP9xiP9xiP9xiP9xNvmCugZ9iI/3GI/3GI/3GI/3GI/3GI/3GEd8TJg7j/cYj/cYj/cYiP9xiP9xiP9xiP9xiP9xTXkcOG6P9xiP9xiP9xiP9xiF800cuP9xiP9xiP9xiP9xiP9xhPgpwX1o/3GIj/cYj/cYj/cYj/cYj/cYj/cUt6LFhdj/cYiP9xiP9xiP9xiP9xiP9xiP9xiI/3GI/3GI/0/wHCD+j/cYiP9xiP9xiP9xiP9xiP9xiP9xiI/3GI/3GIXnjSh4j/cYj/cYiP9xiP9xhG0lyi2oj/cYj/cYj/cYj/cYgyAQG+/v6I/3GI/3GIj/cYj/cYhHOEyce4/3GIj/cYj/cYj/cYj/cYj/cYj/cYiP9QqtFl/3GI/3GI/3GI/3GIj/TTYsPJ1xiI/3GI/3GI/3GI/3GI/3GI/3GE01HDyuiP9xiP9xiP9xiI/3GI/3GI/3GI/3GI/3GI/3GIj/cYj/cYj/cYj/cYXprSZYiP9xiP9xiP9xiP9xiP9xiP9xhLeixYXf9xiI/3GI/3GI/3GI/3GI/3GDVecbqhjnGI/3GI/3GI/3GI/3GI/3GIj/cYS3osWF3/cYj/cYj/cYj/cYj/cYj/cYiP9xiEs2LFydj/cYj/cYj/cYj/cYj/cYj/cYiP9xiP9xiP9xiP9xiP9xiP9xiI/3GI/3GI/3GI/3GI/3GI/3GIj/cYj/cYj/cYj/cYj/cYX1bRqY/3GI/3GI/3GI/3GI/3GI/3GIj/cYj/cYj/TpscNk6P9xiP9xiP9xiP9xiP9xiP9xiI/3GI/3GI/3GI/3GF7e0iGP9xiP9xiP9xiP9xiP9xiP9xiISpwsZj2I/3GI/3GI/3GI/3GI/3GI/3GIj/cYj/cYj/cYTVccOo6P9xiP9xiP9xiP9xiP9xiP9xiI/3FMvRxELoj/cYiP9xiP9xiP9xiP9xiP9xiP9xiI/3GI/06bHDZO/3GIj/cYj/cYj/cYj/cYj/cYj/cYiP9xiP9xiP9Omxw2To/3GI/3GI/3GI/3GI/3GI/3GIhKnCxmPYj/cYj/cYj/cYj/cYj/cUu+LEQdcYj/cYiP9xiP9xiP9xiP9xiP9xiP9xiISpwsZj2I/3GI/3GI/3GI/3GI/3GI/3GIhKnCxmPYj/cYj/cYj/cYj/cYj/cYj/UUTQy/9xiP9xiP9xiP9xiP9PNRwsrv9xiP9xiP9xiP9xiP9xiEq+LGQdiP9xiP9xiP9xiP9xiP9xiP9xiI/3GI/3FKNzxcjHGI/3GI/3GI/3GIj/cYj/cYTN8cQg6P9xiP9xiP9xiP9xiP9xiP9xiI/3GI/3GI/3GI/3Fe3tIhiP9xiP9xiP9xiP9xiP9xiP9xiI/3GI/3GI/3GI/3GI/3FfNNHLiI/3GI/3GI/3GI/3GI/3GI/3GIj/cYj/cYj/cYTTUcPK6I/3GI/3GI/3GI/3GI/3GI/3GIj/cYj/cYj/TpscNk6P9xiP9xiP9xiP9xiP9xiP9xiI/3GI/3GITJscRk6I/3GI/3GI/3GI/3GI/3GI/3GITXkcKG5xiP9xiP9xiI/3GI/3GI/3GI/3GI/3GI/3GIhLFCxevY/3GIj/cYj/cYj/cYj/cYj/cYj/cYiP9C94zgh3GI/3GIj/cYj/cYj/cYj/cYj/cYj/cYiP9xiP9xiP9xiP9xhevNJDiP9xiP9xiP9xiP9xiP9xiP9xiI/3GI/3GI/3GI/3GI/3GIX3jQh3GI/3GI/3GI/3GI/3GI/3GIj/cYj/cYj/cYj/cYj/cYj/cYiP9xiP9xiP9xiP9xiP9xiP9xiI/3GI/3GI/3GI/3GIXnjSh4iP9xiP9xiP9xiP9xiP9xiP9xiI/3GI/3GI/3GI/3GI/3GI/3GIj/cVAi391xiP9xiP9xiP9xiP9xiI/3GI/3GI/3GI/3GIO2fitZgdiP9xiI/3GI/3GI/3GI/3GI/3GI/3GISr4sZB2I/3GI/3GI/3GI/3GI/3GEdaTJpbiP9xiP9xiP9xiP9xiI/0CSnBfWiI/3GI/3GI/3GI/3GI/3FKFTxurP9xiI/3GI/3GI/3GI/3FJezx4TI/3GIj/cYj/cYj/cYj/cUoVPG6s/3GI/3GIj/cYj/cYj/cYTk+cGwZxiP9xiP9xiI/3GI/3GIR1pMmlv/cYiP9xiP9xiP9xiP9LFTxurI/3GI/3GIj/cYj/cYhNNRw8rv9xiI/3GI/3GI/3GI/3GDIjAb7c/oj/cYj/cYiP9xiP9xiP9QiNGHj/cYj/cYiP9xiP9xiP9xhO6Jwhdoj/cYj/cYj/cYiP9xg4XFG4o66P9xiI/3GI/3GI/3GI/3GI/3GITvAcEP5xiP9xiP9xiP9xiP9xiI/3GI/3GI/00ULE69j/cYj/cYj/cYj/cYj/cYiP9NQLxL9I/3GI/3GI/3GIj/cYhLNixcnY/3GI/3GI/3GI/3GI/3GI/3GIhK8jxQ3HGI/3GI/3GI/3GI/3GI/3GIj/cYhJezxoTHGI/3GI/3GI/3GIj/cYhLeixIXXGI/3GI/3GI/3GI/3GI/3GIj/cYhJezxoTHGI/3GI/3GI/3GIj/cUjRTILriP9xiP9xiP9xiI/3GI/3FLeixYXY/3GI/3GI/3GI/3GI/3GIj/cYj/Szc8bIz/cYj/cYj/cYj/cYiP9xiP9Pg6wXxXGI/3GI/3GI/3GIj/cYj/cYQDyMDTf/cYj/cYj/cYj/cYj/cYRvRcoLqP9xiP9xiP9xiI/3GIS3osSF1xiP9xiP9xiP9xiP9xiEi/PIQMiP9xiP9xiP9xiP9xiP9xiI/3GEs2LFydiP9xiP9xiP9xiP9xiP9xiP9xiI/3GI/3GI/3GIX1bQqXGI/3GIj/cYj/cYj/cYj/cYj/cYj/cYiP9xiP9xiEPu/MEQcYj/cYj/cYj/cYj/cYiP9xiP9xiP9PNRwcrnGIj/cYj/cYj/cYj/cYj/cYj/cYiEtivFnUj/cYj/cYj/cYiP9xiP9xS3osWF2P9xiP9xiP9xiP9xiP9xiI/3GI/3FLvixEHXGI/3GI/3GI/3GI/3GIhJezxoTHGI/3GI/3GI/3GI/3GISPNMgMv/cYj/cYj/cYj/cYiP9xTPEsQO3/cYiP9xiP9xiP9xiP9xiP9xiP9xiI/3GISvI8UNxxiP9xiP9xiP9xiP9xiI/3GI/3GI/3GI/3GI/3GI/3GIj/cYj/cYj/cYj/cYj/cYj/cYiP9xiP9xiP9xhNNRw8roj/cYj/cYj/cYj/cYj/cYj/cYiP9xiP9xS5wsVj3/cYj/cYj/cYj/cYj/cYiP9xiP9xiF800cv/cYj/cYj/cYiP9xiP9xiP9xiP9xiP9xiP9xiI/3GI/3GErQPGL8j/cYj/cYj/cYj/cYiP9xiP9xiP9xiP9xiP9xiP9xiI/3GI/3GI/3GI/3GI/3GI/3GIj/cUucLFY9/3GI/3GI/3GI/3GI/3GI/3GIj/cUu+LEQdcYj/cYj/cYj/cYj/cYj/cYSVk8emyI/3GI/3GI/3GI/3GI/3GIj/TfEsQO2P9xiI/3GI/3GI/3GI/3GI/3GI/3GIj/cYTL0cRC6P9xiI/3GI/3GI/3GI/3GI/3GI/3GIj/cYj/THosWF2I/3GI/3GI/3GI/3GI/3GIj/cYj/cYj/cUzfHEIOiP9xiP9xiP9xiP9xiP9xiI/3GISzYsXJ2P9xiP9xiP9xiP9xiP9xiP9xiI/3GI/3GI/3GE2bHCZOcYj/cYj/cYj/cYj/cYj/cYiP9xiP9xhLWCxafY/3GI/3GI/3GI/3GI/3GIj/cYj/cUwULE69/3GI/3GI/3GI/3GI/3GI/3GIj/cYj/cYj/cYj/TxMcLs6P9xiP9xiP9xiP9xiP9xiP9xiI/3GI/3GI/3FNeRw4bo/3GI/3GI/3GI/3GI/3GI/3GIj/cYj/Tr0cJC5xiI/3GI/3GI/3GI/3GI/3GI/3GIj/cYj/cYhMeRxIboiP9xiP9xiP9xiP9xiP9xiP9xiI/3GEoVPF6scYj/cYj/cYj/cYj/cYiP9xiP9MvixUHf9xiP9xiP9xiP9xiP9xiI/3GI/3FLnCxWPf9xiP9xiP9xiP9xiP9xiISPNMcMtxiP9xiP9xiP9xiI/3GISzYsXJ2P9xiP9xiP9xiP9xiP9xiP9xiISvI8UNxxiP9xiP9xiP9xiP9xiP9xiI/3GI/3GEzxLEDt/3GI/3GI/3GI/3GI/3GI/3GIj/cYj/cYj/cYhNNRw8ro/3GI/3GI/3GI/3GI/3GI/3GIj/cYj/cYj/cYTN8cQg6P9xiP9xiP9xiP9xiP9xiI/3GI/3GI/00ULE69j/cYj/cYj/cYj/cYj/cYiP9xiP9xiP9OvRw0Lv9xiP9xiP9xiP9xiP9xiP9xiI/3GI/3GI/3GI/3FNeRw4bo/3GI/3GI/3GI/3GI/3GIj/cYj/cYj/cYj/cYhNeRwobnGI/3GI/3GI/3GI/3GIj/cYj/cYj/cYj/cYj/cYj/cYXzTRy4j/cYj/cYj/cYj/cYj/cYiP9xiP9xiP9xiP9xhevNJDiP9xiP9xiP9xiP9xiP9xiP9xiI/3GI/3GI/3GI/3GI/3GI/3GFAi391xiP9xiP9xiP9xiP9xiP9xiI/3GI/3GI/3GI/3FNVxw6joj/cYj/cYj/cYj/cYj/cYiP9xiP9xiP9xTPEsQO2P9xiP9xiP9xiP9xiP9xiI/3GI/3GI/3GI/3FNeRw4bo/3GI/3GI/3GI/3GI/3GIj/cYj/cYj/cUzfHEIOiP9xiP9xiP9xiP9xiP9xiI/3GI/3FMvRxELoiP9xiP9xiP9xiP9xiP9xR9JcgtpxiP9xiP9xiP9xiI/3GISzYsXJ2P9xiP9xiP9xiP9xiP9xiP9xiISTc8fIyP9xiP9xiP9xiP9xiP9xiEk3PHyMiP9xiP9xiP9xiP9xiP9xiI/0zQPEL8cYj/cYj/cYj/cYj/cYj/SRZMjpuI/3GI/3GI/3GI/3GIj/cYj/TTYsTJ3/cYj/cYj/cYj/cYj/cYj/cYiP9xiP9xiEy9HEQuj/cYj/cYj/cYj/cYj/cYj/cYiP9xiP9xiEsULF69iP9xiP9xiP9xiP9xiP9xiI/3GI/01YLDp9cYj/cYj/cYj/cYj/cYj/cYiP9xiP9MeixYXYj/cYj/cYj/cYj/cYj/cYiP9xiP9xhLNixcnYj/cYj/cYj/cYj/cYj/cYiP9L8jxg3Ij/cYj/cYj/cYj/cYj/cYiP9xiP9MeixYXYj/cYj/cYj/cYj/cYj/cYhK0Dxi/I/3GI/3GI/3GI/3GI/3GI/3GIj/TRQsTr3/cYiP9xiP9xiP9xiP9xiP9xiP9xiI/3GI/3FLvixEHXGI/3GI/3GI/3GI/3GIj/cUt6LFhdj/cYj/cYj/cYj/cYj/cYj/cYiP9xiEk3PHyMj/cYj/cYj/cYj/cYiP9xhK8jxg3P9xiP9xiP9xiP9xiP9xiI/3GI/3FLWCxafYj/cYj/cYj/cYj/cYj/cUnRTGLrcYj/cYj/cYj/cYj/cYiP9MeixYXYj/cYj/cYj/cYj/cYj/cYR1pMmluI/3GI/3GI/3GI/3GIj/cUoVPG6s/3GI/3GI/3GI/3GI/3GIj/cYj/cYj/cYTVccOo6P9xiP9xiP9xiP9xiP9xiP9xiI/3GI/3GI/3GI/3GI/3GI/3GIj/cYj/cYj/cYj/cYj/cYj/cYiP9xiP9xiP9xiF7e0SFxiI/3GI/3GI/3GI/3GI/3GI/3GIj/cYj/Tr0cJC5xiI/3GI/3GI/3GI/3GI/3GI/3GIj/cYj/cYj/cYhe3tEhcYiP9xiP9xiP9xiP9xiP9xiP9xiI/3GI/3GI/3GI/3GI/3GF+a0GVxiP9xiP9xiP9xiP9xiP9xiI/3GI/3GEybHEZOiI/3GI/3GI/3GI/3GI/3GI/3GIj/cYj/cUy9HEQuiI/3GI/3GI/3GI/3GI/3GI/3GIj/cYj/cYj/cYj/cYj/cYX3jRh/9xiP9xiP9xiP9xiP9xiP9xiI/3GI/3GI/1Cq0WX/cYj/cYiP9xiP9xiP9xiP9xiP9xiP9xiI/3GI/3GI/3GITRMcPs6I/3GI/3GI/3GI/3GI/3GI/3GIj/cYj/cYj/cYj/cYj/T/AcIP6I/3GI/3GI/3GI/3GI/3GIj/cYj/cYj/cYj/cYj/cYj/cYiP9xiP9xiP9xiP9xiP9xiP9xiI/3GI/3GI/3GI/3GI/3GI/3GIj/cYj/cYj/cYj/cYj/cYj/cYiP9xiP9xiP9xhO8BwQ/nGIj/cYj/cYj/cYj/cYj/cYj/cYiP9xiP9xiP9xTZscNk7/cYj/cYj/cYj/cYj/cYj/cYiP9xiP9xiP9xiP9xhe3tIhj/cYj/cYj/cYj/cYj/cYj/cYiP9xiEl7PGhMcYj/cYj/cYj/cYiP9xiP9xiP9BcJwJ9v9xiP9xiP9xiP9xiP9xhKFTxurP9xiP9xiP9xiP9xiP9xiP9xiI/3GI/3GI/081HByucYiP9xiP9xiP9xiP9xiP9xiP9xiI/3GI/3GEt6LFhd/3GI/3GI/3GI/3GI/3GIj/cYj/cYhNExw+zo/3GIj/cYj/cYj/cYj/cYj/cYj/cYiP9xiP9xhMFCw+vXGI/3GI/3GI/3GI/3GI/3GIj/cYj/cYj/Tr0cNC7/cYj/cYj/cYj/cYj/cYR55Mlhv/cYj/cYj/cYj/cYiP9xiP9xhLWCxafY/3GI/3GI/3GI/3GI/3GEm/PGQMcYj/cYj/cYj/cYj/cYiEkVPH6siP9xiP9xiP9xiP9xiP9xSjc8bIz/cYj/cYj/cYj/cYj/cYj/cYiP9xSzYsXJ2Ij/cYj/cYj/cYj/cYj/cYj/cYSzYsXJ2I/3GIj/cYj/cYj/cYj/cYj/cYj/cUucLFY9/3GIj/cYj/cYj/cYj/cYj/cYj/RxdcroqI/3GI/3GIj/cYj/cYj/S1k8WmxxiP9xiP9xiI/3GI/3GEmdPGYscYj/cYj/cYiP9xiP9xiP9xiP9xiP9MnCxWPY/3GI/3GIj/cYj/cYj/TL4sVB3/cYj/cYj/cYj/cYiP9xiP9J80yAy4j/cYj/cYiP9xiP9xiEq+LGQdj/cYj/cYj/cYj/cYiP9xiP9xiP9Kezx4TIj/cYj/cYiP9xiP9xhKFTxerHGI/3GI/3GI/3GIj/cYj/cYj/cYj/cYj/cYj/cYiP9xhfVtGp/3GI/3GI/3GI/3GIj/cYj/cYj/cYj/cU15HDhuj/cYj/cYj/cYj/cYj/cYiP9xiP9xiEidPIYsiP9xiP9xiI/3GI/3GI/3GI/3E5zvK3MQ2I/3GI/3GI/3GI/3GI/04urC0VcYj/cYj/cYj/cYj/cYiP9J80yAy4j/cYj/cYj/cYiP9xiP9xiP9xiP9xiP9Omxw2To/3GI/3GI/3GI/3GIj/cYj/cYhMmxxGToj/cYj/cYj/cYj/cYj/cYj/cYiP9xiP9xiP9xiP9NFCxOvY/3GI/3GI/3GI/3GIj/cYj/cYj/cYj/cYj/UKrRZY/3GI/3GI/3GI/3GI/3GI/3GIj/cYj/cYj/cYj/cYj/cYj/cYiP9xiP9xiP9xiP9xiP9xiP9xiI/3GI/3GI/3GI/3GI/3GI/3GIj/cYj/cYj/cYj/cYj/cYj/cYiP9xiP9xiP9xiP9xiP9xiP9xiI/3GI/3GI/3GI/3GI/3GI/3GIj/cYj/cYj/cYhKvixkHY/3GI/3GI/3GIj/cYj/cYj/cYj/cYj/cYj/cYiP9xiP9xiP9xiP9xiP9xiP9xiI/3GI/3GI/3GIXxLR7Y/3GI/3GIj/cYj/cYj/cYj/cYj/cYj/cYiP9xiP9xiP9xiP9xiE1XHDqO/3GI/3GI/3GI/3GI/3GIj/cYj/cYj/TnkcOG6I/3GI/3GI/3GI/3GI/3GI/3GIj/cYj/cYj/cYj/cYj/cYj/cYiP9xTZscJk5xiP9xiI/3GI/3GI/3GE1XHDqOj/cYj/cYj/cYj/cYhfEtHtj/cYiP9xiP9xiP9xiP9PExwuzo/3GI/3GI/3GI/3GI/3GI/0s3PGyMj/cYj/cYj/cYj/cYj/cYj/cYiP9xiP9xiP9MnCxWPY/3GI/3GI/3GI/3GIj/cYj/cYj/cUzxLEDtj/cYj/cYj/cYj/cYj/cYiP9xiP9xiP9xiP9xhemtJliI/3GI/3GI/3GI/3GI/3GI/3GIj/cYj/cYj/cYj/cYj/cYj/USLQ7Y/3GI/3GI/3GI/3GI/3GI/3GIj/cYj/cYj/cYTZscJk5xiP9xiP9xiP9xiP9xiP9xiI/3GI/3GI/3GI/3GE2bHCZOcYj/cYj/cYj/cYj/cYiP9xiP9xiP9xiP9PNRwsrv9xiP9xiP9xiP9xiP9xiP9xiI/3GI/3GI/3GI/3GITJscRk6I/3GI/3GI/3GI/3GIj/cYj/cYj/cYj/cYj/cYXrzSQ4j/cYj/cYj/cYj/cYj/cYiP9xiP9xiP9xiP9xiP9xiP9xX5rRZf9xiP9xiP9xiP9xiP9xiI/3GI/3GI/3GI/3GI/3FNeRw4bo/3GI/3GI/3GI/3GIj/cYj/cYj/cYj/cYj/cYj/cYX1bRqY/3GI/3GI/3GI/3GI/3GIj/cYj/cYj/TNA8QvxxiP9xiP9xiP9xiI/3GI/3GI/3GI/3GI/3FNeRw4bo/3GI/3GI/3GI/3GIj/cYj/cYj/TRQsTr2P9xiP9xiP9xiP9xiP9xiI/3GI/3GI/3GI/0sVPG6sj/cYj/cYiP9xiP9xiP9xiP9xiP9xiP9xiI/3GI/3GI/3GI/3GI/3GI/3GIj/cYj/cYj/Ty2cLSaI/3GI/3GI/3GIj/cYj/cYj/cYj/cYhfNNHL/3GIj/cYj/cYj/cYj/cYj/cYj/cYiP9xiP9xiP9xiP9xiP9xiP9xiI/3GI/3GI/3GI/3GI/3GI/3GIj/cYj/cYj/cYj/cYj/cYj/cYiP9xiP9xiP9xiP9xiP9xiP9xiI/3GI/3GI/3GI/3GF940IdxiI/3GI/3GI/3GI/3GI/3GI/3GIj/cYj/cYj/cYj/cYhemtJliP9xiP9xiP9xiP9xiP9xiP9xiI/3GI/3GI/3GITXkcKG5xiP9xiP9xiP9xiP9xiP9xiI/3GI/3GITVccKo5xiI/3GI/3GI/3GI/3GI/3GI/3GIj/cYj/cYj/cYj/cU2bHDZO/3GI/3GI/3GI/3GI/3GIj/cYj/cYj/cYj/cYTN8cQg6P9xiP9xiP9xiP9xiI/3GI/3GI/3GITPEsMO1xiP9xiP9xiP9xiP9xiI/3GI/3GI/0ycLFY9j/cYj/cYj/cYj/cYiP9xiP9xiEsULF69iP9xiP9xiP9xiP9xiP9xiI/3GI/3GI/3GI/3GI/3GI/3GIj/cYj/cYj/cYj/cYj/cYj/cYiP9xiP9xiP9OVxw6joiP9xiP9xiP9xiP9xiP9xiP9xiI/3GI/3GI/3GI/3GI/3GI/3GIj/cYj/cYj/cYj/cYj/cYj/cYiP9xiP9xhLeixYXf9xiP9xiP9xiP9xiP9xiI/3GI/3GEybHEZOiI/3GI/3GI/3GI/3GI/3GI/3GIj/cYj/cYhMvRxELo/3GI/3GI/3GI/3GI/3GI/3GIj/cYj/cYj/cUzfHEIOiP9xiP9xiP9xiP9xiP9xiI/3GI/3GI/3GI/002LEyd/3GI/3GI/3GI/3GIj/cYj/cYhLeixIXXGI/3GI/3GI/3GI/3GIj/cYj/cYhLNixcnY/3GI/3GI/3GI/3GI/3GIj/cYj/cYj/cYj/cYj/cYThMcHs5xiP9xiP9xiP9xiP9xiI/3GI/3GI/3GI/3GI/3GI/1Du0CFxiP9xiP9xiP9xiP9xiI/3GI/3GI/3GI/3GITVccOo7/cYj/cYj/cYj/cYj/cYiEVbXLpK/3GIj/cYj/cYj/cYj/cYhInTyGLIiP9xiP9xiP9xiP9xiP9xhOC5wvRo/3GIj/cYj/cYj/cYj/cYj/cYRanstWGI/3GI/3GI/3GI/3GIj/TxMcLs7/cYj/cYj/cYiP9xiP9xSevMcUP/cYj/cYj/cYj/cYj/cYiP9xhK8jxg3P9xiP9xiP9xiP9xiP9xiI/3Fe3tIhj/cYj/cYj/cYiP9xiP9xiP9xiP9xiP9xiP9xiISxQsXr2P9xiI/3GI/3GI/3GI/3GI/3GI/3GE3prCFlcYj/cYj/cYj/cYj/cYiP9P8Bwg/o/3GI/3GI/3GIj/cYj/cUWxbLTp/3GI/3GI/3GI/3GI/3GIhKvixkHY/3GI/3GI/3GI/3GI/3GI/3GIj/cYhK8jxQ3HGI/3GI/3GI/3GI/3GIj/cYj/TNA8QvxxiP9xiP9xiP9xiP9xiI/3GI/3FLeixYXY/3GI/3GI/3GI/3GI/3GIj/cYS1gsWn2P9xiP9xiP9xiP9xiP9xiP9xiI/3GI/0ycLFY9j/cYj/cYj/cYj/cYj/cYiP9xiP9N3xxCDoiP9xiP9xiP9xiP9xiP9xiP9xiI/3GI/3GI/3FMFCxOvf9xiP9xiP9xiP9xiP9xiI/3GI/3GI/3GI/3GI/3GI/3GIj/cYj/cYj/cYj/cYj/cYj/cYiP9xiP9xiEx5HEhuiI/3GI/3GI/3GI/3GI/3GI/3GIj/cYj/cYj/cYhLFCxevYj/cYj/cYj/cYj/cYiP9xiP9xiP9xiP9xiP9xiP9xiI/3GI/3GI/3GI/3GI/3GI/3GIj/cYj/cYj/cYj/cYj/cYj/cYiP9xiP9xiP9xiP9xiP9xiP9xiI/3GI/3GI/3GI/3GI/3GI/3GIj/cYj/cYj/cYj/cYj/cYj/cYiP9xiP9xiP9xiP9xiP9xiP9xiI/3GIT4KcF9b/cYj/cYj/cYj/cYj/cV800cuIj/cYj/cYj/cYj/cYj/cTEkEb/b7v9xiP9xiP9xiP9xiP9xhJezx4TI/3GI/3GI/3GI/3GI/3FHsFyU+v9xiP9xiP9xiP9xiI/3GI/3FLvixEHXGI/3GI/3GI/3GI/3GIj/cYj/cYj/cYj/cYj/cYj/cYThMcHs5xiP9xiP9xiP9xiI/3GI/3GEl7PHhM/3GI/3GI/3GIj/cYj/cYj/cYj/cYj/cYj/cYiDC2ob9JXnGI/3GI/3GI/3GI/3GI/3GIj/cYSELci9L/cYj/cYj/cYj/cYj/cUewXJT6/3GI/3GI/3GIj/cYhJWTx6bP9xiP9xiP9xiP9xiI/zvYg7YnfP9xiP9xiP9xiP9xiP9xiIQTt8/EiI/3GI/3GI/3GIj/cYhInTyGLIj/cYj/cYj/cYiP9xiP9xiP9xiP9xiP9K80xgy3GI/3GI/3GI/3GI/3GEt6LFhd/3GI/3GIj/cYj/cYj/TVgsOn1xiP9xiP9xiP9xiP9xiI/3FBf3z4CIj/cYj/cYiP9xiP9xPSDBs98+j/cYiP9xiP9xiP9xiP9xiP9xS1gsWn2I/3GI/3GIj/cYj/cYj/cYj/cYSZ08ZixxiI/3GI/3GI/3GI/3GINjthusSeiP9xiP9xiI/3GI/3GI/0y+LFQd/3GI/3GI/3GI/3GIj/cYj/cYSBZMfptxiP9xiI/3GI/3GI/3GIXzTRy/9xiP9xiI/3GI/3GI/3GI/3GI/3GI/3GIj/cYj/cYj/cYj/cYj/cYhNVxw6jv9xiP9xiP9xiP9xiI/3GEc4TJx7iP9xiP9xiI/3GI/3GI/01YLDp9cYj/cYj/cYj/cYj/cYiP9xiP9xiP9MnCxWPY/3GI/3GI/3GI/3GIj/cYj/cYSr4sZB2I/3GI/3GI/3GI/3GIj/cYj/cYj/cUzxLEDtj/cYj/cYj/cYj/cYj/cYiP9xiP9xhJNzx8jIj/cYj/cYj/cYiP9xiP9xT+icAXZxiP9xiP9xiP9xiP9xiI/3GI/3GISzYsXJ2P9xiP9xiP9xiP9xiP9xiI/3FK0Dxi/Ij/cYj/cYj/cYj/cYj/cYiP9xiP9xiP9xiP9xiE1XHDqO/3GI/3GI/3GI/3GI/3GIj/cYj/cYj/cYhLNixcnY/3GI/3GI/3GI/3GIj/cYj/cYj/cYhLNixcnY/3GI/3GI/3GI/3GIj/cYj/cYj/cYj/cYTVccOo6P9xiP9xiP9xiP9xiP9xiI/3GI/3GIS3osSF1xiP9xiP9xiP9xiP9xiI/3GI/3GI/3GI/3GI/3GF+a0GVxiP9xiP9xiP9xiP9xiP9xiI/3GI/3GI/3GI/3FNVxw6joj/cYj/cYj/cYj/cYj/cYiP9xiP9xiP9xiP9xiP9Q7tAhcYj/cYj/cYj/cYj/cYj/cYiP9xiP9xiP9xiP9xiP9Q7tAhcYj/cYj/cYj/cYj/cYj/cYiP9xiP9xiP9xiP9xiE01HDyuj/cYj/cYj/cYj/cYj/cYiP9xiP9xiP9xiP9xiP9xiP9RRNDL/3GI/3GI/3GI/3GI/3GI/3GIj/cYj/cYj/cYj/cU4THC7O/3GI/3GI/3GI/3GI/3GI/3GIj/cYj/cYj/cYj/cYj/cYj/cYiP9xiP9xiP9xiP9xiP9xiP9xiI/3GI/3GI/3GI/3GI/3GI/3GIj/cYj/cYj/cYj/cYj/cYj/cYiP9xiP9xiP9xiP9xiP9xiE7wHBD+cYj/cYj/cYj/cYj/cYiP9xiP9xiP9xiP9xiP9xiE0THD7OiP9xiP9xiP9xiP9xiI/3GI/3GI/01YLDp9cYj/cYj/cYj/cYj/cYiP9xiP9xiP9xiP9xiP9xiP9Q7tAhcYj/cYj/cYj/cYj/cYiP9xiP9xiP9xiP9xiP9xiP9xiI/3GI/3GI/3GI/3GI/3GI/3GIj/cYj/cYj/cYj/cYj/cYj/cYiP9xXzTRy4j/cYj/cYj/cYj/cYiP9xiP9xiP9xiF7e0SFxiI/3GI/3GI/3GI/3GI/3GI/3GIj/cYj/cYj/cU2bHDZO/3GI/3GI/3GI/3GI/3GI/3GIj/cYj/cYj/cYTVccOo6P9xiP9xiP9xiP9xiP9xiP9xiI/3GI/3GI/3GI/3GI/3GI/3GIj/cYj/cYj/cYj/cYj/cYj/cYiP9xiP9xiP9xiP9xiP9xiP9xiI/3GI/3GI/3GI/3GI/3GI/3GIj/cYj/cYj/cYj/UGbRqYj/cYiP9xiP9xiP9xiP9xiP9xiP9xiI/3GI/3GI/3GI/3GI/3GI/1Fm35lxiP9xiP9xiP9xiP9xiP9xiI/3GI/3GI/3GI/3FNmxw2Tv9xiP9xiP9xiP9xiP9xiI/3GI/3GI/3GI/3Fe3tIhiP9xiP9xiP9xiP9xiP9xiP9xiI/3GI/3GI/3GI/3GI/1FE37txiI/3GI/3GI/3GI/3GI/3GI/3GIj/cYj/cYj/cYj/cV7e0iGI/3GI/3GI/3GI/3GI/3GI/3GIj/cYj/cYj/cYj/cYj/cYj/cYiP9xiP9xiP9xiP9xiP9xiP9xiI/3GI/3GI/3GI/3GI/3GI/3GIj/cYj/cYj/cYj/cYj/cYj/cYiP9xiP9xiP9xiP9xiP9PNRwsrv9xiP9xiP9xiP9xiP9xiI/3GI/3GI/3GI/3GI/3GI/3GIj/cYhfEtHtj/cYj/cYj/cYj/cYiP9xiP9xiP9xiP9xiE01HDyuj/cYj/cYj/cYj/cYj/cYiP9xiP9xiP9xiP9xiP9xiP9xiI/3FfNNHLiP9xiP9xiP9xiP9xiI/3GI/3GI/3GI/3FNmxw2Tv9xiP9xiP9xiP9xiP9xiI/3GI/3GI/3GI/3GI/3FNVxw6joj/cYj/cYj/cYj/cYiP9xiP9xiP9xiP9xiP9xiP9xiI/3GI/1Ei0O3/cYj/cYj/cYj/cYiP9xiP9xiP9xiP9xiP9xiP9xiI/3GF6a0mWI/3GI/3GI/3GIj/cYj/cYj/cYj/cYj/cYj/cYiF6a0mWP9xiP9xiP9xiP9xiI/3GI/3GI/3GI/3GEy9HEQuiP9xiP9xiP9xiP9xiI/3GI/3GI/3GI/3GI/3GI/081HCyu/3GI/3GI/3GI/3GIj/cYj/cYj/cYj/cYj/Sns8eEyIj/cYj/cYj/cYj/cYj/TfEsQO2I/3GI/3GI/3GIj/cYj/cUo3PFyMcYj/cYj/cYj/cYiP9xiP9NWCw6fXGI/3GI/3GI/3GI/3GI/3GIj/cYj/cYhJWTx6bP9xiP9xiP9xiI/3GI/3GI/1CI0YeP9xiP9xiI/3GI/3GI/3GI/3GI/3GI/3GIhM6axBZY/3GI/3GI/3GI/3GIj/cYj/THosWF2I/3GI/3GI/3GI/3GI/3GISPNMgMv/cYj/cYj/cYj/cYiP9xiP9NLqxNFYj/cYj/cYiP9xiP9xg/8iGwDd5xiI/3GI/3GI/3GI/3GI/3GEIZfO5oj/cYj/cYj/cYj/cYj/cYiP9xiP9xiP9xg/QbGwvk5xiP9xiI/3GI/3GI/3GI/3GI/3GI/3GEvqvEFUcYj/cYj/cYiP9xiP9xiDnYg7cnfI/3GI/3GI/3GIj/cYhO6Jwhdo/3GI/3GI/3GI/3GI/3FJnTx2LI/3GI/3GI/3GI/3GI/3FLeixYXY/3GIj/cYj/cYj/cYj/cYj/cYj/cYhKvixkHYj/cYj/cYj/cYj/cYj/cYj/cYiP9xhMmxxGToj/cYiP9xiP9xiP9xiP9xiP9xiP9xiI/3GI/3FLWCxafYj/cYj/cYj/cYj/cYj/cUWfXLYKj/cYiP9xiP9xiP9xiP9xiP9xStA8YvyI/3GIj/cYj/cYj/cYj/cYj/cYj/cUucLFY9/3GIj/cYj/cYj/cYj/cYj/cYj/cYiP9L8jxg3Ij/cYj/cYj/cYj/cYj/cYiEtYLEp9cYiP9xiP9xiP9xiP9xiP9xiP9xiI/3GIXprSZY/3GI/3GI/3GIj/cYj/cYj/cYj/cYj/cYj/cYiP9xiP9xiP9xiP9xiP9xiP9xiI/3GI/3GI/3GI/z97IbKE3oj/cYj/cYj/cYj/cYiP9xXt7SIY/3GI/3GI/3GIj/cYj/cYj/cYj/cYj/cYhMvRxELo/3GI/3GI/3GIj/cYj/cYhKvixkHY/3GI/3GI/3GI/3GIj/cYj/cYj/cYS1gsWn2P9xiP9xiP9xiP9xiI/3GI/3GE2DrDfFj/cYj/cYj/cYiP9xiP9xiP9xiP9xiP9xTBQsTr3/cYj/cYj/cYiP9xiP9xgxPpG/wW7/cYj/cYj/cYj/cYj/cYiP9xQBqMD1eP9xiI/3GI/3GI/3GI/09PnCsGj/cYj/cYiP9xiP9xiP9xiP9xhJNzx8jIj/cYiP9xiP9xiP9xiP9xiP9xhMvRxELoj/cYj/cYj/cYiP9xiP9xiP9xShU8bqz/cYj/cYj/cYiP9xiP9xiP9xhIvzyEDIj/cYiP9xiP9xiP9xiP9xTPEsQO2P9xiP9xiP9xiP9xiI/3GI/3GI/3GI/3GI/3GI/3GIj/cYj/cYj/cYj/USLQ7f9xiP9xiI/3GI/3GI/3GI/3GI/3GI/3GIj/cYj/cYj/cYj/cYj/cYj/cYiP9xiP9xiP9xiP9xiP9N8SxA7Yj/cYj/cYj/cYiP9xiP9xiP9xiP9xhLNixcnYj/cYj/cYj/cYiP9xiP9xiP9xiERm/LmQcYj/cYj/cYj/cYj/cYiEtAvFv0iP9xiP9xiP9xiI/3GI/3FGF1yuio/3GI/3GI/3GI/3GISL88hAyI/3GI/3GI/3GI/3GD5ZIbKm3o/3GI/3GI/3GI/3GIg5ROG2ux5xiP9xiP9xiP9xiP9xhM3xxCDo/3GI/3GIj/cYj/cYj/cYj/Nx+jueBccYj/cYj/cYj/cYiP9xiP9xiEM6bNxZiP9xiP9xiP9xiI/3GI/3FK8jxg3I/3GI/3GI/3GI/3GIj/cYhNpawlpXGI/3GI/3GI/3GIj/cYj/S1k8WmxxiP9xiP9xiP9xiI/3GI/3GI/3GEzxLEDt/3GI/3GI/3GI/3GI/3GIhJWTx6bP9xiP9xiP9xiP9xiP9xiI/3GI/3GEoVPF6scYj/cYj/cYj/cYiP9xiP9xiP9xiP9xhNeRw4bv9xiP9xiP9xiP9xiP9xiI/3GEjRTILrj/cYj/cYj/cYiP9xiP9xiP9xiP9xiP9xiP9xTXkcOG6P9xiP9xiP9xiI/3GI/3GI/3GI/3GI/3GI/3GIj/X97SIYj/cYj/cYj/cYiP9xiP9xiP9xiP9xiP9xiP9xiI/3GI/3GI/3GI/3GI/3GI/3GIj/cYj/cYj/cYj/cYj/cYj/cYX3jRh/9xiP9xiP9xiP9xiP9xiI/3GI/3GI/0vyPGDciP9xiP9xiP9xiI/3GI/3GI/3GI/3GI/3GI/3GIj/cU2DrDfFiP9xiP9xiP9xiP9xiF940IdxiP9xiP9xiP9xiP9xiI/3GI/3GI/3GI/3GI/3GI/3GF680kOI/3GI/3GI/3GI/3GIRtJcotqP9xiP9xiI/3GI/3GI/3GI/3GI/3GI/3GIj/cYj/cYj/cYj/cYj/cYj/cYiP9RRN+7cYj/cYj/cYj/cYj/cYiP9xSb88ZAxxiP9xiP9xiP9xiI/3GISvI8UNxxiP9xiP9xiP9xiP9xiI/3GI/3GI/3GI/3GI/3GI/3GIj/cYj/cYj/cYj/cYj/cYj/cYiP9xiP9xiP9xiEzxLDDtcYj/cYj/cYj/cYj/cYiP9xiP9xiEWfXKYKcYj/cYj/cYj/cYj/cYMxuBveR+j/cYj/cYj/cYiP9xiP9xiEVbXLpKj/cYj/cYj/cYj/cYj/cYiP9xTgucL0aI/3GI/3GI/3GI/3GITaWsNaX/cYj/cYj/cYj/cYj/cYj/cYiP9xhJezx4TP9xiP9xiP9xiP9xiI/3GI/3FPgpwX1oj/cYj/cYj/cYj/cYj/cYQPeMAYeI/3GI/3GIj/cYj/cYj/cU01HDyuiI/3GI/3GI/3GI/3GI/1Cq0WWP9xiP9xiP9xiP9xiP9xiP9xiI/3GI/3GEt6LFhd/3GI/3GI/3GI/3GI/3GIj/cYj/cYj/cYj/cYj/cYj/cYTXkcOG7/cYj/cYj/cYiP9xiP9xiP9xiP9xiP9xiP9xSdFMYutxiP9xiP9xiP9xiP9xiI/3FfmtBlcYj/cYj/cYj/cYiP9xiEtYLFp9/3GI/3GI/3GI/3GI/3FERPzLsIj/cYj/cYj/cYiP9xiP9xiEk3PHyMj/cYj/cYj/cYiP9xgx+ZG/Bm6I/3GI/3GI/3GI/3GI/3GI/0Tu/NEQiP9xiI/3GI/3GI/3GI/3FGIeyt4YiP9xiP9xiP9xiP9xiP9xiP9xiI/3GI/3GI/3GI/3GI/3GI/055HDhuiP9xiP9xiP9xiI/3GI/3GI/3GI/3GI/3GI/3GIj/cYj/cYTN8cQg6P9xiP9xiP9xiP9xiP9xiP9xiI/3GI/3GI/3GF6a0mWI/3GIj/cYj/cYj/cYj/cYTL0cRC6I/3GI/3GI/3GI/3GIj/cYj/cYj/cYj/cYj/cYj/cU7wHCD+j/cYj/cYj/cYj/cYiP9xiP9xiP9xiP9xiP9PVxwajnGI/3GI/3GI/3GI/3GIj/cYj/cYj/cYj/cYj/cYj/cYiP9xiP9xiP9xiP9xiP9xiP9xiI/3GI/3GI/3GI/3GI/3GI/3GIj/cYj/cYj/cYj/cYj/cYj/cYiP9xiP9xiP9xiP9xiP9xiP9xiI/3GI/3FevNJDiP9xiP9xiI/3GI/3GI/3GI/3GI/3GI/3GIj/cYj/cYj/cYj/cYj/cYj/cYiP9xXrzSQ4j/cYj/cYj/cYiP9xiP9xiP9xiP9xiElZPHps/3GIj/cYj/cYj/cYj/cYj/cYj/cYiP9xiP9xiP9xiP9xiP9xiP9xiI/3FNeRw4bv9xiP9xiI/3GI/3GI/3GI/0/wHCD+iP9xiP9xiP9xiP9xiP9MeixYXYj/cYj/cYiP9xiP9xX3jRh/9xiP9xiP9xiI/3GI/3GI/3GI/09XHBqOcYj/cYj/cYj/cYj/cYhIFkx+m3GI/3GI/3GI/3GI/3GIj/TFgsWn2Ij/cYj/cYj/cYj/cYj/cYj/cYiP9xiP9xiP9xiP9xiP9xiP8zzQG+Mv7/cYj/cYj/cYj/cYj/cYj/cUzxLEDtj/cYj/cYiP9xiP9xiP9xiEeeTIYbcYj/cYj/cYj/cYj/cYj/cYPdExsy7Oj/cYiP9xiP9xiP9xiP9xiP9xR3xMmDuI/3GI/3GI/3GI/3GITTUcPK6P9xiP9xiP9xiI/3GI/3GEvIvEN0cYiP9xiP9xiP9xiP9xiP9xPdExsy7OiP9xiP9xiI/3GI/3GI/3GEF/fPgIiP9xiP9xiP9xiP9xiP9xiDJX5L2oG3GI/3GI/3GIj/cYj/cYj/cYShU8XqxxiP9xiP9xiI/3GI/3GI/3GI/3GI/09PnCsGj/cYiP9xiP9xiP9xiP9xiP9xiP9xiI/3GEk3PHyMiP9xiP9xiP9xiP9xiI/0x6LFhdiP9xiP9xiP9xiP9xiP9xiP9xiI/3GI/3GI/3FM8SxA7Y/3GI/3GI/3GI/3GI/3GIj/MhyRv+NuiI/3GI/3GI/3GI/3GIQNWMA6eI/3GI/3GI/3GI/3GIj/cYPQPzs/wMiP9xiP9xiP9xiP9xiEoVPF6scYj/cYj/cYj/cYj/cYj/cYiP9xiP9xiP9xiErQPGL8/3GI/3GI/3GIj/cYj/Sr88dAz/cYj/cYj/cYiP9xiP82tpK7SW2P9xiI/3GI/3GI/3GI/06bHDZOj/cYj/cYj/cYj/cYj/cYiP9Kezx4TIj/cYj/cYj/cYj/cYiP9xiP9xiP9xiP9Kezx4TIj/cYiP9xiP9xiP9xiP9xiP9P8Bwg/oj/cYj/cYj/cYj/cYj/cYiP9xiP9xiP9xiErQPGL8/3GI/3GI/3GIj/cYj/cYg/L6Gw0F5xiP9xiP9xiI/3GI/3GI/3FMFCxOvf9xiP9xiP9xiP9xiP9xiI/3GI/3GEryPGDc/3GI/3GI/3GI/3GIj/cYj/cYj/cYhLeixIXXGI/3GI/3GI/3GIj/cYj/cYj/cYj/cUtYLFp9iP9xiP9xiP9xiI/3GI/3GEryPGDc/3GI/3GI/3GI/3GIj/cYj/cYj/cYj/cYj/cYj/cYiP9xiP9xiP9xiP9xiP9xiP9xiI/3GI/3GEoVPF6scYj/cYj/cYj/cYiP9xiP9xiP9xRbFstOn/cYj/cYj/cYj/cYiP9xiP9xhKQcxr4/9xiP9xiP9xiP9xiP9xhLWCxafY/3GI/3GIj/cYj/cYj/cYj/cYj/cYj/cYiP9xiP9xiP9xhLNixcnYj/cYj/cYj/cYj/cYiP9xhLFCxevYiP9xiP9xiP9xiP9xiP9xhHWkyaW4j/cYj/cYj/cYj/cYiP9xhJnTxmLHGI/3GI/3GI/3GIj/cYj/cU/onAF2cYj/cYj/cYj/cYj/cYiP9xiP9OvRwkLnGIj/cYj/cYj/cYj/cYj/cYj/cYiP8+WjGypc5xiP9xiP9xiP9xiP9xiP9xQl186ij/cYj/cYj/cYj/cYiP9K68xxQ4/3GI/3GI/3GI/3GI/3GITvAcEP5xiP9xiP9xiP9xiP9xiISnosaF2Ij/cYj/cYj/cYj/cYj/cYj/cYiP9xiEy9HEQu/3GIj/cYj/cYj/cYj/cYj/cYj/cYiP9MnCxWPY/3GI/3GI/3GI/3GI/3GI/3GIj/cYj/cUlZPHpsiP9xiP9xiP9xiI/3GI/3GDxaMbSlzo/3GI/3GI/3GI/3GIj/cYTcesI4VxiP9xiP9xiP9xiI/3GI/3GI/3GI/3FM3xxCDoj/cYj/cYj/cYj/cYiEryPFDccYj/cYj/cYj/cYj/cYj/cYiP9xiP9xiP9xiP9xiP9xiP9xhM3xxCDo/3GI/3GIj/cYj/cYj/cYj/cYj/cYj/cYiP9N3xxCDoj/cYiP9xiP9xiP9xiP9xhOExweznGI/3GI/3GI/3GI/3GI/3GIj/cYRBhsznn/cYj/cYj/cYj/cYj/cYhPYJwZ9o/3GIj/cYj/cYj/cYj/RvVsoKlxiP9xiP9xiI/3GI/3GDfhE7ke7P9xiP9xiP9xiP9xiP9xiIRxZMnpuI/3GI/3GI/3GIj/cYj/cYS5wsRj1xiP9xiP9xiP9xiP9xiI/3GI/3GI/3GI/3GI/3GI/3GIj/cYj/cYhFW1y6So/3GI/3GI/3GI/3GI/3GITvAcEP5xiP9xiP9xiP9xiI/3GI/3FEXGy6OXGI/3GI/3GI/3GIj/cYj/cYj/cYj/cYj/cYj/cYiP9xiP9xiP9xiP9xiP9xiP9xiIOjlBtsa+j/cYj/cYj/cYj/cYiP9xTgucL0aI/3GI/3GI/3GI/3GI/3GIj/cYj/cYj/cYg7JgS12fuP9xiP9xiP9xiP9xiP9xRBhsznmP9xiI/3GI/3GI/3GI/3GI/3GI/3GIj/cYj/cYj/cYj/cYj/cUlZPHpsiI/3GI/3GI/3GI/3GI/0js3JEyiP9xiP9xiP9xiP9xiP9xhNNRw8roj/cYj/cYj/cYj/cYiP9xiP9xiDar8bpUDo/3GI/3GI/3GI/3GI/3GI/3GEPM/NMwj/cYiP9xiP9xiP9xiP9xiP9xiP9xiI/3GI/3GI/3FfVtGpj/cYj/cYiP9xiP9xiP9xiP9xiP9xiP9IsFyU+o/3GI/3GI/3GIj/cYj/cYj/cYj/cYhNNRw8ro/3GI/3GI/3GI/3GIStA8Yvz/cYiP9xiP9xiP9xiP9xiP9xiP9xiE01HDyuj/cYj/cYj/cYiP9xiP9xiP9xiP9xiP9xiDIBAb7+/oj/cYiP9xiP9xiP9xiP9A1pwTlo/3GI/3GI/3GIj/cYj/cTQ/krzAbY/3GI/3GI/3GI/3GI/3GEq+LGQdiP9xiI/3GI/3GI/3GI/3GIRcvss0H/cYj/cYj/cYj/cYj/cYRkPsq8GP9xiP9xiP9xiP9xiI/3GI/3GI/3GI/3GEs2LFydiP9xiP9xiP9xiI/3GI/3FLWCxafYj/cYj/cYj/cYj/cYj/cYiP9xiP9xiP9xQ5B81viP9xiP9xiI/3GI/3GI/3GI/3GI/3GI/3GIj/cYj/cYj/cYhfNNHL/3GI/3GIj/cYj/cYj/cYj/cYX3jQh3GIj/cYj/cYj/cYj/cYj/cYj/cYiP9xiP9xiP9xiP9xiP9xiP9xiI/3GI/3GI/3GI/3GE4THB7OcYj/cYj/cYj/cYj/cYj/cYiP9xiP9xiP9xhHnkyWG/9xiP9xiP9xiP9xiP9xiP9xiI/3GIQBqM/ldxiI/3GI/3GI/3GI/3GI/3GI/3GIj/cYj/cYj/cYj/cYgx7wG+EP5xiI/3GI/3GI/3GI/3GI/0k4TIx7j/cYj/cYj/cYj/cYj/cYiP9xiP9xSBZMjpv/cYj/cYiP9xiP9xiP9xiP9xiP9RItDt/3GIj/cYj/cYj/cYj/cYX3jQh3GIj/cYj/cYj/cYj/cYj/cYj/cYiP9xiP9xiP9xiF540oeI/3GIj/cYj/cYj/cYj/cYj/cYj/cYiP9xiP9xiP9xiP9xiP9xiP9xiI/3GI/3FLhLxXtIj/cYiP9xiP9xiP9xiP9xiP8z3MO+IzyI/3GI/3GI/3GI/3GI/3GIhM6axBZY/3GI/3GI/3GI/3GIj/cYj/T4OsF8VxiP9xiP9xiP9xiI/3FNmxwmTnGI/3GIj/cYj/cYj/cYj/cYj/cYj/cYiP9xiEZD7JvBcYj/cYj/cYiP9xiP9xiP9xiP9xiP9xiP9xiE1XHDqO/3GI/3GI/3GIj/cYj/cYj/TTYsTJ3/cYj/cYj/cYj/cYj/cYiP9xiP9xiP9N8SxA7Yj/cYj/cYj/cYj/cYj/cYiP9xiP9xiP9xhHsFyE+nGI/3GI/3GI/3GI/3GI/3GIj/cYj/cYj/cYj/cYj/cYj/cYiP9xiP9xiP9xiP9xiP9xiP9Kvzx0DI/3GI/3GI/3GI/3GI/3GEg4THx7cYj/cYj/cYj/cYiP9xiP9xiP9xiP9xiP9xiP9xiI/3GI/3GI/3GI/3GI/3GI/1CI0YeI/3GI/3GI/3GI/3GITJscRk6I/3GI/3GI/3GIj/cYgyZwG9mP5xiP9xiP9xiP9xiP9xhJWTx6bIj/cYj/cYj/cYj/cYj/cYiP9xTN8cQg6P9xiI/3GI/3GI/3GI/3GI/3FLvixEHXGI/3GIj/cYj/cYj/cYj/cYj/cYj/cYiE4tnB0mcYj/cYj/cYj/cYj/cYhMvRxELo/3GI/3GI/3GIj/cYj/TWK8SdT/cYj/cYiP9xiP9xiP9xiP9L8jxg3Ij/cYj/cYiP9xiP9xiP9xiDIjAb7c/o/3GI/3GI/3GIj/cYj/cYSPNMgMv/cYj/cYiP9xiP9xiP9xiP9xiP9xiEqcLGY9iP9xiI/3GI/3GI/3GI/3GI/06lrDWliI/3GI/3GI/3GI/3GI/0sVPG6sj/cYiP9xiP9xiP9xiP9xiP9xhKvixkHYj/cYiP9xiP9xiP9xiP9xSvI8YNyP9xiP9xiI/3GI/3GI/3GI/3GI/3GI/3GIj/cYj/cYMasBv1T+iP9xiP9xiP9xiI/3GI/3GEwurE0V/3GI/3GIj/cYj/cYj/cYhI0UyC6/9xiI/3GI/3GI/3GI/3GE3HrCOFcYiP9xiP9xiP9xiP9xiE7GnCOWiP9xiP9xiI/3GI/3GI/3FK8jxg3I/3GI/3GI/3GIj/cYj/cYj/cYj/cYj/cYj/cYhKFTxerHGI/3GI/3GI/3GI/3GI/3GIj/cYj/cYj/cYj/cYj/SNJcktr/cYj/cYj/cYj/cYiP9xiP9xiP9xiP9xiP9xTBQsTr3/cYj/cYj/cYiP9xiP9xiP9AtJwVtoj/cYj/cYj/cYj/cYiP9Ox6wzhY/3GI/3GI/3GI/3GIj/TRQsTr3/cYiP9xiP9xiP9xiP9xiP9xiP9xiI/3GI/3GI/3GI/3GI/3GI/3GEY5XJxqcYj/cYiP9xiP9xiP9xiEcWTJ6biI/3GI/3GI/3GI/3GI/0qdPHYsiP9xiP9xiP9xiP9xiP9xSjc8XIxxiI/3GI/3GI/3GI/3GISRU8fqyI/3GIj/cYj/cYj/cYj/cYhJNzx8jI/3GIj/cYj/cYj/cYj/cYj/cYj/cYiP9xiP9xiE1XHCqOcYiP9xiP9xiP9xiP9xiP9xiP9xiI/3GI/3GI/3FfeNGH/3GI/3GIj/cYj/cYj/cYj/cYj/cUnRTGLrcYj/cYj/cYj/cYj/cYj/cYiP9xiP9xiP9xiF680kP/cYiP9xiP9xiP9xiP9xiP9xiP9xiI/3GI/3GI/3GI/3GI/3GI/3GIj/cYj/cYj/cYj/cYj/cYj/cYiP9xiP9xiP9xiP9K0Uxi63GIj/cYj/cYj/cYj/cYMmcBvpj+/3GI/3GIj/cYj/cYj/cYTL0cRC6I/3GI/3GI/3GI/3GI/3GEgOzI8TiI/3GI/3GI/3GI/3GEs2LFydiP9xiP9xiP9xiI/3GI/0LVjPKn/3GIj/cYj/cYj/cYj/cYj/cYj/cYiP9xiP9xiP9xhevNJDj/cYiP9xiP9xiP9xiP9xiP9xiF7e0iH/cYj/cYj/cYj/cYj/cYiP9xiP9xiP9xiP9xiP9xiEt6LEhdcYj/cYiP9xiP9xiP9xiP9xiP9xiP9xiI/3GI/3GI/3GI/3GI/3GI/3GIj/cUryPGDcj/cYj/cYj/cYj/cYj/cYiP9xiP9xiP9xiP9xiP9xiP9xX3jRh4/3GI/3GI/3GI/3GI/3GIj/cYj/cYj/cYj/cYhfVtCpcYiP9xiP9xiP9xiP9xiP9xiP9xiI/3GI/3GEybHEZOiI/3GI/3GI/3GI/3GI/3GI/3GIj/cUryPGDcj/cYj/cYj/cYj/cYj/cYiP9xiP9xiP9xiP9xiP9xiP9xiISJ08hiyI/3GI/3GI/3GI/3GIj/cYj/cYj/cYhevNJD/3GIj/cYj/cYj/cYj/cYj/cYj/cYiP9xiP9xiP9xiP9xiP9xhDfmzYGYj/cYj/cYj/cYj/cYj/cUd8TJg7iP9xiP9xiP9xiP9xiI/3E+p7GyWE6P9xiP9xiP9xiI/3GI/3FJvzxkDHGI/3GI/3GIj/cYj/cYj/cYj/SiDcbfJxiP9xiP9xiI/3GI/3GIQTt8/EiI/3GIj/cYj/cYj/cYj/cYj/cYj/cYiP9xiP9xMokBvnb+/3GI/3GI/3GI/3GIj/cYMc0BvzL+j/cYj/cYj/cYj/cYiP9xiP9xiEV9XLgq/3GI/3GI/3GI/3GI/3GIj/T/AcIP6P9xiP9xiP9xiI/3GI/zf3cbkIjnGI/3GI/3GI/3GIj/cYR1pMmluP9xiP9xiI/3GI/3GI/1Bm0amI/3GI/3GIj/cYj/cYj/cYj/cYj/cYj/cYiP9xiP9xiP9xhK0Dxi/I/3GI/3GI/3GIj/cYj/cYj/cV9W0amP9xiP9xiI/3GI/3GI/0GSnPbWcYj/cYj/cYj/cYj/cYiP9xiP9xiP9xiP9xhLNixcnYj/cYj/cYj/cYiP9xiEcWTJ6biP9xiP9xiI/3GI/3GI/1DM0ENxiP9xiI/3GI/3GI/3GI/3GI/3GI/3GIj/cYj/TNA8QvxxiP9xiP9xiP9xiP9xiI/3GI/3FDzPzTMIj/cYj/cYj/cYj/cYj/cYiP9xiP9xRjlcrGr/cYj/cYj/cYj/cYj/cYj/StFMcuv/cYj/cYj/cYj/cYj/cYiP9xOZJyt22Nj/cYj/cYj/cYj/cYj/cYhHqNyVco/3GI/3GI/3GI/3GI/3GI/3GIj/cYj/cYj/cYj/cU29HCQucYj/cYj/cYj/cYj/cYiP9xiP9xiErQPGL8/3GI/3GI/3GI/3GIj/cUjzTIDLj/cYj/cYj/cYiP9xiP9xiP9xiP9xiP9xiE0THD7OiP9xiP9xiP9xiP9xiI/3GI/3GI/3GI/09PnCsGj/cYj/cYiP9xiP9xiP9xiEk3PHyMj/cYj/cYiP9xiP9xiP9xhKvixkHYj/cYj/cYj/cYiP9xiP9xiP9xiP9xiP9xSjc8XIxxiI/3GI/3GI/3GI/3FLeixYXY/3GI/3GI/3GIj/cYj/cYj/cYj/cYSTc8fIyI/3GIj/cYj/cYj/cYhMmxxGToj/cYj/cYj/cYj/cYj/cYiP9xiP9xiP9xiP9xiP9xiP9xiI/3GI/3GI/3GI/3GI/3GI/3GIj/cYj/cYj/cYj/cYj/TVgsOn1xiP9xiP9xiI/3GI/3GF680kOP9xiP9xiI/3GI/3GI/3GI/3FQIt/dcYj/cYiP9xiP9xiP9xiP9xiP80IwG93P7/cYj/cYiP9xiP9xiP9Cs4z0x4j/cYj/cYj/cYj/cYj/cUd8TJg7iP9xiP9xiP9xiP9xiI/3GI/3GI/3GI/3GI/3GIXprSZYj/cYj/cYj/cYj/cYj/cYiEcWTJ6biP9xiP9xiP9xiI/3GI/0qdPHYsj/cYj/cYj/cYiP9xiP9xiP9MvixUHf9xiP9xiP9xiP9xiI/3GI/3GI/3GIXprSZY/3GIj/cYj/cYj/cYj/cYj/cYj/cYiP9xiP9xiP9xiP9xiP9xhK8jxg3P9xiI/3GI/3GI/3GI/3FfmtBlcYiP9xiP9xiP9xiP9xiP9xiP9xiI/3GI/3GI/3GI/3GI/3GI/3FPgpwX1oj/cYiP9xiP9xiP9xiP9NWCw6fXGI/3GI/3GI/3GIj/cUbSXKLaiP9xiI/3GI/3GI/3GI/3FKNzxcjHGI/3GIj/cYj/cYj/cYj/cYhMmxxGToj/cYj/cYj/cYj/cYiP9xiP9xiP9xiP9xiP9xiP9xiI/3GI/3GI/3GI/3GI/3GI/3GIj/cYj/cYj/cYj/cYj/cYj/cYiP9xiP9xiP9xiP9xiP9xiP9xiI/3GI/3GI/3GI/3GI/3GI/3GIj/cYj/cYj/Tt8cIg5xiP9xiP9xiP9xiP9xiDNzor2MXY/3GI/3GIj/cYj/cYj/cYj/cYhLNixcnY/3GI/3GI/3GIj/cYj/cYj/cYj/cYj/cU4THC7O/3GI/3GI/3GI/3GI/3GIj/cYj/cYj/cYj/cYSzYsXJ2I/3GI/3GI/3GIj/cYj/cYj/cYj/cYTXkcOG7/cYj/cYj/cYj/cYj/cYiP9xiP9xiP9xiP9xiP9xiP9xiI/3GI/3GI/3GI/3GI/3GI/3GIj/cYj/cYj/cYj/cYTPEsQO3/cYj/cYj/cYj/cYiP9xiP9xiP9xiP9xiP9xiE7wHBD+cYj/cYj/cYj/cYj/cYiP9xiP9xiP9xiP9xiP9xhOExweznGI/3GI/3GI/3GI/3GIj/cYj/cYj/cYj/cYj/cYj/cYhMmxxGToj/cYj/cYiP9xiP9xiP9xiP9xiP9xiP9xiF940IdxiP9xiP9xiP9xiP9xiI/3GI/3GI/3GI/3GI/3GITTUcPK6P9xiP9xiP9xiP9xiI/3GI/3GI/3GI/3GI/3GI/3GIj/cYj/cYj/cYj/cYj/cYj/cYiP9xiP9xiP9xiP9xiP9xiP9xiI/06bHDZO/3GI/3GIj/cYj/cYj/cYj/cYSZ08ZixxiI/3GI/3GI/3GI/3GI/3FM8SxA7Y/3GI/3GI/3GIj/cYj/cYj/cYj/cYj/cYj/cYiP9xiP9xiP9xiP9xhfeNCHcYiP9xiP9xiP9xiP9xhEGGzOef9xiP9xiI/3GI/3GI/3GI/3GI/0zQPEL8cYj/cYiP9xiP9xiP9xiP9xSb88ZAxxiI/3GI/3GI/3GI/3GI/z6yUrNNrY/3GI/3GI/3GI/3GI/3GEt6LFhd/3GI/3GIj/cYj/cYj/cYj/cYj/cYj/cYiP9xiP9Omxw2Tv9xiI/3GI/3GI/3GI/3GI/3GI/3GIj/cUzfHEIOj/cYiP9xiP9xiP9xiP9xiP9xiP9xiI/3GEjzTIDL/3GI/3GI/3GIj/cYj/cYhLWCxaff9xiP9xiP9xiP9xiP9xiI/3GI/3GI/3GEl7PHhM/3GI/3GIj/cYj/cYj/cYj/cYj/cUt6LFhdj/cYj/cYiP9xiP9xiP9xS3osWF2P9xiP9xiP9xiP9xiI/3GI/3GI/3GI/3GIS3osSF1xiP9xiP9xiI/3GI/3GI/3GI/3GI/3GI/3GIj/cYj/cYj/cYj/cYj/cYj/cYiP9xhJezx4TP9xiP9xiP9xiP9xiI/3GISL88hAyP9xiP9xiP9xiI/3GI/3GI/3GI/3Exnga+YflxiI/3GI/3GI/3GI/3GI/3GI/3GIj/cYj/cYj/cYXzTRy4/3GI/3GIj/cYj/cYj/cYj/cYj/UO7QIXGI/3GI/3GI/3GI/3GI/3GEYXXK6K/3GI/3GIj/cYj/cYj/cYSzYsXJ2I/3GI/3GI/3GI/3GIj/cYj/UUTfu3GI/3GI/3GI/3GIj/cYj/cYj/cYj/cYj/cYj/cYiP9xhLnCxGPXGI/3GI/3GI/3GI/3GI/3FCO3zsSI/3GI/3GI/3GI/3GIj/cYj/cYj/cYj/cYj/cYj/cYiP9xiP9xiF8S0e2P9xiP9xiP9xiI/3GI/3GI/3GI/3GI/3GI/3GIj/cYTXkcKG5xiP9xiI/3GI/3GI/3GITAysTzX/cYiP9xiP9xiP9xiP9xiP9xiP9xiEzfHEIO/3GI/3GIj/cYj/cYj/cYj/cYj/cYj/cYQF6M+hdxiP9xiI/3GI/3GI/3GI/3GI/3GI/3GIj/cYj/cYj/cYj/cYj/cYj/cYiP9xiP9xiP9xiP9xiP9xiP9xiI/0ycLFY9j/cYj/cYj/cYj/cYj/cYj/cYiP9xiP9xiP9QiNGHj/cYj/cYiP9xiP9xiP9xX1bRqY/3GI/3GIj/cYj/cYj/cYj/cYj/cYj/cYiP9xiP9xiP9xiP9xiP9xiP9xiI/3GI/3GISvI8UNxxiP9xiP9xiP9xiI/3GI/3GI/3GI/3GI/3Fe3tIhiP9xiP9xiP9xiP9xiP9K0Uxy6/9xiP9xiP9xiP9xiP9xiISRU8fqyI/3GI/3GI/3GI/3GI/3GEgOzI8TiI/3GI/3GI/3GI/3GI/3GI/zyp0bRWLnGIj/cYj/cYj/cYj/cYj/cYg8fDGzg85xiI/3GI/3GI/3GI/3GISPNMgMv/cYj/cYj/cYj/cYj/cYSPNMgMuP9xiP9xiP9xiP9xiP9xiDrVYrYqnY/3GI/3GIj/cYj/cYj/cYj/cYj/cYj/cYSzYsXJ2I/3GIj/cYj/cYj/cYj/cUoVPG6s/3GI/3GIj/cYj/cYj/cYj/cYj/cYj/cUzfHEIOiP9xiP9xiI/3GI/3GI/3GI/3GI/3GI/3GIj/Mu8BvxD+iP9xiP9xiP9xiP9xiI/0kWTI6bj/cYj/cYj/cYiP9xiP9xhOT5wbBnGI/3GI/3GI/3GIj/cYj/cUg4THx7cYj/cYiP9xiP9xiP9xiP9xhOT5wbBnGI/3GIj/cYj/cYj/cYj/OH9huICecYj/cYj/cYiP9xiP9xM9mivSZd/3GI/3GI/3GI/3GI/3GIhDfmzYGf9xiP9xiP9xiP9xiP9xhJWTx6bIj/cYj/cYj/cYj/cYj/cYiP9xiP9xiP9PNRwcrnGIj/cYj/cYj/cYj/cYj/cYj/cYiP9xiP9xiP9xiP9xiEsULF69iP9xiP9xiP9xiI/3GI/3GI/3GI/3GI/3GF8S0e2Ij/cYj/cYj/cYj/cYj/cYj/cYiP9xiP9xiP9xiP9xiEs2LFydj/cYj/cYj/cYiP9xiP9xiP9xiP9xiP9xQhl87miI/3GI/3GI/3GI/3GI/3GISi+8bQT/cYj/cYiP9xiP9xiP9xiP9xiP9xiEqcLGY9iP9xiI/3GI/3GI/3GI/3GISPNMgMv/cYj/cYj/cYj/cYj/cYj/cYiEryPFDccYj/cYj/cYj/cYj/cYj/cYiEjRTILr/3GI/3GI/3GI/3GIj/cYhLWCxaff9xiP9xiP9xiP9xiP9xiEryPFDccYiP9xiP9xiP9xiP9xiP9xiP9xhe3tIhj/cYj/cYj/cYj/cYiP9xiP9xiP9xiP9xiF680kOP9xiP9xiP9xiP9xiP9xiP9xiI/3GE4tnC0m/3GI/3GI/3GI/3GI/3GIj/cYj/cYhM8Sww7XGI/3GI/3GI/3GI/3GIStA8Yvz/cYiP9xiP9xiP9xiP9xiP9xiP9xiI/3GI/3GI/3FLWCxafYj/cYj/cYj/cYj/cYiP9xiP9xiP9xiP9xiP9xiP9xiI/3GI/3GI/3GI/3FONRwcrnGI/3GI/3GI/3GI/3GI/1DM0UP/cYj/cYj/cYj/cYj/cYiP9xiP9xiP9xiP9xiP9xiP9xhIOEx8e3GI/3GI/3GI/3GIj/cYTgucL0aP9xiP9xiP9xiP9xiP9xTb0cJC5xiP9xiP9xiI/3GI/3GI/3GI/3GI/3GI/3GIj/TlccOo6I/3GI/3GIj/cYj/cYj/cYj/cUt6LFhdj/cYj/cYj/cYiP9xiP9xiP9xiP9Omxw2To/3GI/3GI/3GI/3GI/3GEjzTIDLj/cYj/cYj/cYj/cYiP9xiP9xhJezx4TP9xiP9xiP9xiI/3GI/3GI/3GI/3GI/3GI/3GINJKBvG1+/3GI/3GI/3GI/3GIj/cYj/cYj/cYj/cYj/cYj/cYXrzSQ4j/cYj/cYj/cYj/cYiP9xQ35s2BmI/3GI/3GI/3GI/3GIj/cYSXs8eEz/cYj/cYj/cYj/cYiP9xiP9xTgucL0aI/3GI/3GI/3GI/3GIhHOEyce4/3GI/3GI/3GIj/cYj/cYTJscRk6Ij/cYj/cYj/cYj/cYhInTyGLIiP9xiP9xiP9xiP9xiP9xiP9xiI/3GI/3GI/3GIQ35s2Bn/cYj/cYiP9xiP9xiP9xiP9xiP9xiP9xiISJ08hiyI/3GI/3GI/3GI/3GIj/cYj/cYj/Sr88dAz/cYj/cYiP9xiP9xiP9xiEs2LFydj/cYj/cYj/cYj/cYiP9xhJNzx8jIj/cYj/cYj/cYj/cYiP9MnCxWPY/3GI/3GI/3GI/3GI/3GEl7PHhMj/cYj/cYj/cYj/cYj/cYj/cYiP9xiP9xQBqMD1eI/3GI/3GI/3GI/3GI/3GDIjAb7c/oj/cYiP9xiP9xiP9xiP9xiP9xhLWCxafY/3GI/3GIj/cYj/cYj/cYg85jazGclxiP9xiP9xiI/3GI/3GITi2cHSZxiP9xiP9xiP9xiI/3GI/0p7PHhMiP9xiP9xiP9xiI/3GI/3GI/3FJnTx2LP9xiP9xiI/3GI/3GI/3GI/3GI/3GIRhdcnopxiP9xiP9xiI/3GI/3GI/3GI/3GI/3GI/3GIj/cYj/cYj/cYj/cYj/cYj/S1k8amz/cYj/cYj/cYj/cYj/cYj/cYS5wsRj1xiI/3GI/3GI/3GI/3GI/3GI/3GIhPTowbF4/3GIj/cYj/cYj/cYj/cYj/cYj/cYiP9xiP9xiP9xiP9xiP9xiP9xiI/3GI/3GE0THD7OiP9xiI/3GI/3GI/3GI/0ycLFY9j/cYj/cYj/cYiP9xiP9xiP9xgwaBGwp+7/cYiP9xiP9xiP9xiP9xiEk3PHyMj/cYiP9xiP9xiP9xiP9xgwRhGwye6I/3GI/3GI/3GI/3GI/1DM0UP/cYj/cYj/cYj/cYj/cYj/SA/cnwKP9xiP9xiP9xiP9xiP9xhKNzxcjHGI/3GI/3GI/3GI/3GI/04MrD81/3GI/3GI/3GI/3GI/3GIhFF1y+ioj/cYiP9xiP9xiP9xiP9xhemtJliI/3GI/3GI/3GI/3GI/3GI/3GIj/cYj/cYj/cYj/cYj/cYj/cYiF8S0e2P9xiP9xiP9xiP9xiP9xiI/3GI/3GI/3GI/3GI/3GEmFzHejiP9xiP9xiI/3GI/3GI/0sVPG6sj/cYj/cYj/cYiP9xiP9xiP9xiE1XHDqO/3GI/3GI/3GI/3GI/3GI/0sVPG6siP9xiP9xiP9xiP9xiP9xiP9xTN8cQg6I/3GI/3GIj/cYj/cYj/Sns8eEyI/3GI/3GIj/cYj/cYj/cYj/cT8NobHyXoj/cYiP9xiP9xiP9xiP80bDO8k8xxiP9xiP9xiP9xiP9xiIOtVitiqd/3GI/3GIj/cYj/cYj/cYhDfmzYGf9xiP9xiI/3GI/3GI/3GI/0SyfNTYj/cYiP9xiP9xiP9xiP9xiP9xSVk8emyIj/cYj/cYj/cYj/cYj/cYj/cYiEumvEWUcYj/cYj/cYiP9xiP9xiP9xiP9OvRw0Lv9xiP9xiP9xiP9xiP9xiI/3GI/3GI/3GI/0AbnA9GcYj/cYj/cYiP9xiP9xiP9K68xxQ4/3GI/3GI/3GI/3GIj/cYj/cYj/cYj/cYj/cYj/cYiP9xiP9xiF9W0KlxiP9xiP9xiI/3GI/3GI/3GI/3GI/3GISzYsXJ2P9xiP9xiI/3GI/3GI/3GI/3GI/3GI/055HDhuiP9xiP9xiP9xiI/3GISpwsZj2I/3GI/3GI/3GI/3GI/3GIj/cYj/S/I8YNyI/3GI/3GI/3GI/3GIhDqvzVUP9xiI/3GI/3GI/3GI/3GIOdNRtyyuj/cYj/cYj/cYj/cYj/cYhBs4zkx3GI/3GI/3GIj/cYj/cYRzhMnHuI/3GIj/cYj/cYj/cYj/cYj/cYhKvixkHY/3GIj/cYj/cYj/cYj/N5Fxum6OiP9xiP9xiI/3GI/3GIQNWMA6eI/3GI/3GI/3GI/3GIMvuivgRdj/cYj/cYiP9xiP9xiP9xhJycxzY/9xiP9xiP9xiP9xiI/3GI/3GIRBhsvnlxiP9xiP9xiP9xiI/3GI/3GEc4TJx7iP9xiI/3GI/3GI/3GI/3GErQPGL8j/cYj/cYiP9xiP9xiP9xiP9JOEyMe4/3GI/3GI/3GI/3GI/3GI/3GIhfEtHtj/cYj/cYj/cYj/cYj/cYiP9xiP9H9FyguoiP9xiP9xiP9xiP9xX1bRqY/3GIj/cYj/cYj/cYj/cYhNeRwobnGI/3GI/3GI/3GI/3GEs2LFydiP9xiI/3GI/3GI/3GI/3FMDKxPNYiP9xiP9xiP9xiP9xiP9xiP9xiEQYbM55/3GI/3GI/3GI/3GI/3GE3prCFlcYj/cYj/cYj/cYj/cYj/cUnRTGLrcYj/cYj/cYj/cYj/cYiP9C1Yzyp/9xiP9xiI/3GI/3GI/3GI/3GI/3GI/3GIj/cYhemtJlj/cYj/cYj/cYiP9xiP9xiP9xiP9xiP9xiP9xiI/3GI/3GI/3GI/3GI/3GI/3GIj/cYj/cYS5wsRj1xiP9xiP9xiP9xiP9xiI/3FMFCw+vXGIj/cYj/cYj/cYj/cYj/cYX3jRh/9xiP9xiP9xiP9xiP9xiEq+LGQdj/cYiP9xiP9xiP9xiP9xiP9xiP9xiI/3GI/3GI/03xLEDtiP9xiP9xiP9xiP9xiP9xiI/05XHDqOiP9xiP9xiI/3GI/3GI/3GI/3GI/3GI/0sVPG6siP9xiP9xiP9xiP9xiP9xiP9MnCxWPY/3GIj/cYj/cYj/cYj/cYj/cYj/cYiE4tnB0mcYj/cYj/cYj/cYj/cYj/cYiP9xiP9xhe3tIh/3GI/3GIj/cYj/cYj/cYS5wsRj1xiP9xiP9xiP9xiI/3GI/3GI/3GI/3GI/3GIQZGM9uf/cYj/cYj/cYj/cYiP9xhA1YwDp4j/cYiP9xiP9xiP9xiP9xiP9xiP9xiI/3GI/3GI/3GI/0laTIpb/3GI/3GI/3GI/3GI/3GI/3GIj/cYj/cYRiHsreGP9xiP9xiI/3GI/3GI/3GEY5XJxqcYj/cYj/cYj/cYj/cYiP9xXzTRy4j/cYj/cYj/cYj/cYiP9Omxw2Tv9xiP9xiI/3GI/3GI/3GE15HDhu/3GI/3GI/3GI/3GI/3GI/3FJ0Uxi63GI/3GI/3GI/3GI/3GIj/cYj/cYj/cYj/cYhe3tIh/3GI/3GI/3GI/3GI/3FK8jxg3I/3GIj/cYj/cYj/cYj/cYj/cYj/cYiP9xiP9xiP9xiP9xiP9xiP9xiI/3GI/3GI/3GI/3GI/3GI/zdGArm5/XGI/3GIj/cYj/cYj/cYj/cYj/cYOc7ytzENj/cYj/cYj/cYj/cYiP9K0Uxi63GI/3GI/3GI/3GIj/cYj/cYj/cYg98zGyDM5xiP9xiP9xiP9xiI/3GEbSXKLaj/cYiP9xiP9xiP9xiP9xhCGXzuaI/3GI/3GI/3GI/3GI/3GEWxbKTpcYj/cYiP9xiP9xiP9xiP9xiEy9HEQuj/cYj/cYj/cYj/cYiP9xRX1cuCqI/3GI/3GI/3GI/3GI/3GI/3GIhL8SxQ7Yj/cYiP9xiP9xiP9xiP9xiEbSXKLaj/cYj/cYj/cYj/cYiP9xiP9xTZscJk5xiI/3GI/3GI/3GI/3GI/3GI/0rRTHLr/3GI/3GI/3GI/3GI/3GIR1pMmluP9xiP9xiP9xiI/3GI/3GIXzTRy/9xiP9xiP9xiI/3GI/3GI/1Cq0WX/cYj/cYiP9xiP9xiP9xiP8zHJG9425xiP9xiP9xiP9xiI/3GI/3GI/3GI/3GITN8cQg7/cYj/cYj/cYj/cYiP9xhLeixYXf9xiP9xiP9xiP9xiP9xiP9xiI/3GI/3GI/3GI/3GI/3GI/3GIj/cYj/cYj/cYj/cYj/cYj/cYiP9xiP9xiP9xiP9xiP9xiP9xhevNJDiP9xiP9xiP9xiP9xiI/3GI/3GI/3GI/3GI/3GE7wHCD+/3GI/3GI/3GI/3GI/3GIj/cYj/cYj/cYj/cYj/cYj/cV9W0amI/3GI/3GI/3GI/3GI/3GIj/cYj/cYj/cYj/cYTXkcOG7/cYj/cYj/cYj/cYj/cYiP9xiP9xiP9xiP9xiP9xiP9xRH5suBlxiP9xiP9xiP9xiP9xiP9xiI/3GI/3GI/3GIQhl83mhxiI/3GI/3GI/3GI/3FfVtGpj/cYiP9xiP9xiP9xiP9QiNGHj/cYiP9xiP9xiP9xiP9xiP9xiP9xS5wsVj3/cYiP9xiP9xiP9xiP9xiP9xiP9xiI/3GI/03xLEDtiP9xiP9xiP9xiP9xiP9xiP9xiITi2cHSZxiP9xiP9xiP9xiP9xiP9xiI/00urE0ViP9xiP9xiP9xiI/3GI/3GINKFEvF67iP9xiP9xiP9xiP9xiP80usO8RTxxiP9xiP9xiP9xiP9xiP9xS1gsWn2I/3GIj/cYj/cYj/cYj/cYhJNzx8jI/3GIj/cYj/cYj/cYj/cYRjlcnGpxiP9xiP9xiP9xiI/3GI/3GI/3FH7NyRMv9xiP9xiI/3GI/3GI/3GIRzhMnHuI/3GI/3GI/3GI/3GI/3GI/3GIj/cYj/cYj/cYS+q8QVRxiP9xiP9xiP9xiP9xiP9xhAPIwNN/9xiP9xiI/3GI/3GI/3GEmdPGYscYj/cYiP9xiP9xiP9xhIFkx+m3GIj/cYj/cYj/cYj/cYj/cYj/cYiP9xiP9xiP9xiP88s2K1TJ2P9xiP9xiP9xiP9xiP9xMRyRv+NuiP9xiI/3GI/3GI/3GI/z49Y7PCnI/3GI/3GI/3GI/3GI/3GIj/TRQsTr3/cYiP9xiP9xiP9xiP9OeRw4boj/cYj/cYj/cYj/cYj/SVpMilv/cYj/cYj/cYj/cYiP9xiP9xX5rQZXGI/3GI/3GIj/cYj/cYj/cYSTc8fIyI/3GI/3GIj/cYj/cYj/cYhPgpwX1v9xiP9xiP9xiP9xiI/3GI/0qdPHYsj/cYj/cYj/cYiP9xiP9xiP9xiP9xiP9xiP9xS5wsVj3/cYiP9xiP9xiP9xiP9xiP9xS5wsVj3/cYj/cYiP9xiP9xiP9xiP9xiP9xiP9xiI/3FfmtBlcYj/cYj/cYj/cYiP9xhJWTx6bI/3GI/3GI/3GI/3GIj/cYj/cYj/cYj/cYj/cU7wHCD+j/cYj/cYj/cYj/cYj/cYiP9xiP9xhK0Dxi/I/3GI/3GI/3GI/3GIj/cYj/cYj/cYj/cYj/cYj/cYiF8S0e2P9xiP9xiP9xiP9xiP9xiI/3FJWTx6bIj/cYj/cYj/cYj/cYiP9xiP9L8jxg3Ij/cYj/cYj/cYj/cYiP9xiP9xiP9xiP9xiP9xiP9xiI/3GI/3GI/3GI/09XHBqOcYj/cYj/cYj/cYj/cYj/cYiP9N3xxCDoj/cYiP9xiP9xiP9xiP9xOvditgidiP9xiP9xiP9xiP9xiI/3FIOEx8e3GI/3GI/3GIj/cYj/cYj/THosWF2I/3GI/3GI/3GI/3GIj/cYj/cYj/cYj/cYTXkcOG7/cYj/cYj/cYj/cYj/cYiEc4TJx7j/cYj/cYj/cYiP9xiP9xiP9xiP9xiP9CGozuV3GI/3GI/3GI/3GIj/cYj/cYj/cYj/cYj/Sr88dAyP9xiP9xiP9xiP9xiP9xiEryPFDccYiP9xiP9xiP9xiP9xiP9xiP9G7eyxIYj/cYj/cYj/cYiP9xiP9xiP9xiP9xiP9xiP9xiI/3GI/002LEyd/3GI/3GI/3GI/3GI/3GI/3GIj/cYj/cYOltBtqS+j/cYj/cYiP9xiP9xiP9xhM3xxCDo/3GI/3GI/3GI/3GI/3GIj/RxdcroqP9xiI/3GI/3GI/3GI/3GE7wHCD+/3GI/3GI/3GI/3GI/3GI/3GIj/OkkUt7briI/3GI/3GI/3GI/3GI/3E/QbGxvk6P9xiP9xiP9xiP9xiP9LNzxsjP9xiI/3GI/3GI/3GI/3GI/3GI/3GIj/cYj/cYj/cYj/cYj/cYj/cYiP9xiP9xhBXXz6KIj/cYiP9xiP9xiP9xiP9LFTxurI/3GI/3GIj/cYj/cYj/cYj/cYj/cYQZGM9ueP9xiP9xiP9xiP9xiI/3GI/3GI/3GI/3GI/3GI/3GIj/cYj/cYj/cYj/cYhM8Sww7XGI/3GI/3GI/3GIj/cYj/QNacE5aP9xiP9xiP9xiP9xiP9xRhdcroqP9xiP9xiI/3GI/3GIRxZMnpuI/3GIj/cYj/cYj/cYj/cYj/cYj/cYS1gsWn2P9xiI/3GI/3GI/3GI/3FFfVy4Koj/cYj/cYj/cYiP9xiEt6LEhdcYj/cYj/cYj/cYj/cYj/cUryPGDciP9xiP9xiP9xiP9xiP9xiP9xiI/3FLnCxWPf9xiP9xiP9xiP9xiP9xiP9LezxYTHGI/3GI/3GI/3GI/3GI/3GIj/cYj/cYj/cYj/cYj/cU2bHDZO/3GI/3GI/3GI/3GIj/cYj/cYMmcBvpj+/3GI/3GI/3GI/3GIj/cYj/OEXxuboOiP9xiI/3GI/3GI/3GI/3GI/zsaYrblnYj/cYj/cYj/cYiP9xiE1PnDsGiP9xiP9xiP9xiP9xiI/3EwihGwhe7/cYj/cYj/cYiP9xiP9xiP9xiP9xiEzxLDDtcYj/cYj/cYj/cYiP9xiP9xhBf3z4CI/3GIj/cYj/cYj/cYj/cYSzYsXJ2I/3GI/3GI/3GIj/cYj/cYj/cYj/cYj/cYj/cYiEqcLGY9iP9xiP9xiP9xiP9xiP9xhNVxw6jo/3GI/3GI/3GI/3GIj/cYj/cYj/cYgyAQG+/v6I/3GI/3GI/3GIj/cYgxiQG/dv6I/3GI/3GI/3GI/3GIj/cYj/cYj/cYhOxpwjloj/cYj/cYj/cYiP9xiP9xhK0Dxi/I/3GI/3GI/3GI/3GIj/cYj/cYj/cYj/SThMjHuP9xiP9xiP9xiP9xiP9xhLnCxGPXGI/3GIj/cYj/cYj/cYhKnCxmPYj/cYj/cYj/cYiP9xiP9xiP9xhK0Dxi/I/3GI/3GI/3GIj/cYj/cTwZUrTmrf9xiP9xiI/3GI/3GI/3GI/3GI/0uFzGej/3GI/3GI/3GIj/cYj/cYj/cUjzTIDLj/cYiP9xiP9xiP9xiP9xiP9K0Uxy6/9xiP9xiP9xiP9xiP9xiP9xg2XWG6op6Ij/cYj/cYj/cYj/cYj/cYg59VG3Cq7/cYj/cYj/cYj/cYiP9xiP86OlG3xa7/cYiP9xiP9xiP9xiP9xiE0THD7OiP9xiP9xiP9xiP9xiP9xiINdVxuyqOj/cYj/cYj/cYj/cYj/cYiDsPwbXwPv9xiI/3GI/3GI/3GI/3GISpwsZj2I/3GI/3GIj/cYj/cYj/cYScnMc2P/cYj/cYj/cYj/cYiP9xg0cIG8j36P9xiP9xiP9xiI/3GI/3GI/3GI/3GI/3GI/3GIj/cYj/cYj/cYj/cYTvAcIP7/cYj/cYj/cYj/cYj/cYhKnCxmPYj/cYiP9xiP9xiP9xiP9xiP9xiP9xiI/3GI/3GI/3GI/3GI/3GI/3GIj/cYj/cYj/cYj/cU7wHCD+j/cYj/cYj/cYj/cYj/cYj/cYiP9PExwuzv9xiP9xiP9xiI/3GI/3GI/3GI/3GI/3GI/3GIj/cYS1gsWn2P9xiP9xiP9xiP9xiP9xhNNRw8roj/cYj/cYj/cYj/cYiP9LWTxabHGI/3GI/3GI/3GI/3GIj/cYTk+cGwZxiP9xiP9xiP9xiP9xiISTc8fIyP9xiP9xiP9xiP9xiP9xhMLqxNFY/3GI/3GI/3GI/3GIj/cYj/T2GsKeX/cYj/cYj/cYj/cYiP9xiElZPHps/3GI/3GI/3GI/3GIj/cYj/NEUBvLr+cYj/cYj/cYj/cYj/cYiP9MnCxWPY/3GI/3GI/3GI/3GI/3GI/3GIj/cYj/cYS1gsWn2P9xiP9xiP9xiP9xiP9xiI/3GF6a0mWI/3GI/3GI/3GIj/cYj/cYj/cYj/cYj/cYj/cYiP9xiP9QiNGHj/cYj/cYj/cYiP9xiP9xiP9xiP9xiP9xiP9xhKFTxurP9xiP9xiP9xiP9xiP9xiP9xhKNzxcjHGI/3GI/3GI/3GI/3GI/3GIhDZvzZkIj/cYiP9xiP9xiP9xiP9IsFyU+o/3GI/3GI/3GI/3GI/3E8njG0Yc6P9xiP9xiP9xiP9xiP9xiP9xRhdcroqP9xiP9xiI/3GI/3GI/3GI/z8StrLtSYiP9xiP9xiP9xiP9xiP9xiP9xiITi2cHSZxiP9xiP9xiP9xiP9xiP9xhAXoz6F3GI/3GIj/cYj/cYj/cYj/cYj/cYj/cYiP9xTBQsPr1xiI/3GI/3GI/3GI/3GI/0k4TIx7j/cYj/cYj/cYj/cYj/cYiDRTs7ysTIj/cYj/cYj/cYj/cYj/cYj/cYiP9xhI0UyC64/3GI/3GI/3GIj/cYj/cYj/SPRcgLpxiP9xiP9xiP9xiP9xiP9xiI/3GI/3GISvI8UNxxiP9xiP9xiP9xiI/3GI/3GI/3GI/3GI/09XHBqOcYj/cYj/cYj/cYj/cYiP9xiP9xiP9xiP9xhB1Yzip3GI/3GI/3GI/3GI/3GIj/cYj/cYj/MkYRvrnucYj/cYiP9xiP9xiP9xiEzfHEIO/3GI/3GI/3GI/3GI/3GIj/cYj/cYj/cYj/cYj/cYj/cYhe3tIh/3GI/3GI/3GI/3GIj/cYj/cYj/cYj/cYThMcHs5xiP9xiP9xiP9xiP9xiP9K68xxQ4/3GIj/cYj/cYj/cYj/cYj/cYj/cU3HrDOFj/cYj/cYj/cYj/cYj/cTfXgrkoff9xiP9xiP9xiP9xiP9xiDHvAb8Q/v9xiP9xiP9xiP9xiP9xiI/3FIOEx8e3GI/3GI/3GIj/cYj/cYj/cYj/cYj/cYj/cYiEtYLEp9cYiP9xiP9xiP9xiP9xiP9xTPEsQO2P9xiP9xiP9xiI/3GI/3GI/3GI/3GI/3GI/3GIj/cYj/cYhEGGy+eXGI/3GI/3GI/3GIj/cYj/cYj/cUjRTILriP9xiI/3GI/3GI/3GI/3GI/0zQPEL8cYj/cYiP9xiP9xiP9xiP9xSoXMV6NxiP9xiP9xiP9xiI/3GIRvRckLpxiI/3GI/3GI/3GI/3GI/3GEoVPF6scYiP9xiP9xiP9xiP9xiP9xS5wsVj3/cYj/cYiP9xiP9xiP9xiP9xiP9xiP9xiI/0+DrBfFcYj/cYj/cYj/cYj/cYiP9xiP9xiP9xiP9xiP9xiP9xiITRMcPs6P9xiP9xiP9xiI/3GI/3GIXxLR7Y/3GI/3GI/3GIj/cYj/O31BtoK+iP9xiP9xiI/3GI/3GISWPMecOI/3GI/3GI/3GI/3GI/3GIhJNzx8jI/3GI/3GI/3GI/3GI/3GIj/cYj/cUQ6bMxZ/3GI/3GI/3GI/3GIj/cYj/cYj/cYj/cYj/cYj/cYTBQsPr1xiP9xiI/3GI/3GI/3GI/0vyPGDciP9xiP9xiI/3GI/3GI/3GI/3GI/3GI/3GISzYsXJ2P9xiI/3GI/3GI/3GI/3GI/3GI/3GIR1pMmluP9xiP9xiP9xiI/3GI/3GI/3GI/3GI/3GI/3GIj/cYj/cYj/cYj/cYj/cYj/cYiP9xiP9xiP9xTi2cLSaP9xiP9xiP9xiI/3GI/3GI/3GI/3GI/3GEb0XKC6j/cYj/cYj/cYiP9xiP9xiF540oeI/3GI/3GIj/cYj/cYj/cYj/cYj/cYj/cYiP9xiP9xiP9xiP9xiP9xhNmxwmTnGI/3GI/3GI/3GIj/cYj/cUXTbKLJcYj/cYj/cYj/cYj/cYiE3wHDD+iP9xiP9xiP9xiI/3GI/3GI/3GI/3GI/3FIOEyMe/9xiP9xiP9xiP9xiP9xiI/3GI/3GI/3GI/1/e0iGIj/cYj/cYj/cYj/cYg1jBO7c+yI/3GIj/cYj/cYj/cYj/cUgg3I3yiP9xiP9xiI/3GI/3GI/3GI/3GI/3GI/0/wHCD+iP9xiP9xiP9xiP9xiI/3FNNRw8roj/cYj/cYiP9xiP9xiP9xiP9xiP9xiP9xS6a8VZSI/3GI/3GI/3GIj/cYj/SRZMjpuP9xiP9xiI/3GI/3GI/3GErQPGL8j/cYj/cYj/cYiP9xiP8/XEKxo71xiP9xiP9xiP9xiI/3GEXt7KEhcYj/cYiP9xiP9xiP9xiP9xiP9HfVyYKnGI/3GI/3GIj/cYj/cYj/cYTBQsPr1xiP9xiP9xiP9xiP9xg6AOG1/x5xiP9xiP9xiP9xiP9xiP9InkyWG4j/cYj/cYj/cYiP9xiDIBAb7+/oj/cYj/cYj/cYj/cYj/cTBoEbCn7oj/cYj/cYj/cYj/cYiEzHrEOFiP9xiP9xiP9xiP9xiDGrAb9U/oj/cYj/cYj/cYj/cYj/cYO5FitW6d/3GI/3GI/3GIj/cYj/cYMkUBvrr+j/cYj/cYj/cYj/cYiP9xgzc6K9jF2I/3GI/3GI/3GI/3GI/3GI/3GIj/cYTTUcPK6P9xiP9xiI/3GI/3GI/3GI/3GI/3GI/3GIj/cUu+LEQdcYj/cYj/cYj/cYj/cYj/cYiP9xiP9xTTUcPK6I/3GIj/cYj/cYj/cYj/cYj/cYj/cYiP9xiP9xiP9xiP9xiP9xiP9BPIwNN4j/cYj/cYiP9xiP9xiP9xiP9OvRw0Lv9xiP9xiP9xiP9xiP9xiI/0ieTJYbj/cYj/cYiP9xiP9xiP9xiP9xiP9xiP9xiI/07HrDOFj/cYj/cYj/cYj/cYiP9xiP9RRN+7cYj/cYj/cYj/cYiP9xiP9xiP9xiP9xiP9xiP9xiI/3GEk3PHyMiP9xiP9xiP9xiP9xiI/3GI/3GIRX1cuCr/cYj/cYj/cYj/cYj/cYiP9xiP9xiP9xiP9xiP9LFTxurI/3GIj/cYj/cYj/cYj/cYj/cYj/cYiP9xiP9xiP9xiP9xiP9Kezx4TIiP9xiP9xiP9xiP9xiP9xiE1XHDqO/3GI/3GI/3GI/3GIj/cYgx7wG+EP5xiP9xiP9xiP9xiI/3GI/0h8TJg7iP9xiI/3GI/3GI/3GI/3GITYOsN8X/cYiP9xiP9xiP9xiP9xiP9xiP9xiI/1Cq0WX/cYj/cYj/cYj/cYiP9xiP9xiP9xiP9xiEzfHEIO/3GI/3GI/3GI/3GIj/cYj/cYj/cYj/cYhJNzx8jI/3GIj/cYj/cYj/cYj/cYj/TpscNk6P9xiP9xiP9xiP9xiI/3GI/3GI/3GI/3GI/3GI/3GIj/cYj/cYj/cYj/cYSr4sZB2I/3GI/3GIj/cYj/cYhMLqw9FXGI/3GIj/cYj/cYj/cYhevNJD/3GIj/cYj/cYj/cYj/cYhKnCxmPYj/cYj/cYiP9xiP9xiP9xiP9xiP9xiP9xhMFCw+vXGI/3GIj/cYj/cYj/cYj/cUw2LDydcYj/cYj/cYj/cYiP9xiP9xiP9xiEryPFDccYj/cYj/cYiP9xiP9xiP9xSw28TyRxiP9xiP9xiP9xiP9xiP9xiI/3GE+knBW2/3GI/3GI/3GI/3GI/3GI/3GIj/cYj/cYj/cYj/cYhI80yAy/9xiP9xiP9xiP9xiP9xhAPIwNN/9xiP9xiP9xiI/3GI/3GI/3GI/3GI/3GI/0kWTI6biP9xiP9xiP9xiP9xiD/qobEVXoj/cYj/cYj/cYj/cYj/cYiP9xiP9LWTxabHGI/3GI/3GI/3GIj/cYj/cYj/cYTZscJk5xiP9xiP9xiP9xiP9xiP9xiI/3GI/0y+LFQd/3GI/3GI/3GI/3GI/3GIj/cYj/cYhEsWzE6Yj/cYj/cYj/cYj/cYiP9QiNGHj/cYj/cYj/cYj/cYiP9xiP9xTZscJk5xiI/3GI/3GI/3GI/3GI/3GI/3GIj/cYj/cYj/N/dxuQiOcYj/cYj/cYiP9xiP9xiEi/PIQMj/cYj/cYiP9xiP9xiP9xR3xMmDuI/3GI/3GI/3GI/3GI/3GDKJAb12/nGIj/cYj/cYj/cYj/cYj/cYX3jRh/9xiP9xiP9xiP9xiP9xiP9xiI/3GETTbMLJiP9xiP9xiP9xiP9xiP9PExwuzo/3GI/3GI/3GI/3GIj/cYj/cYj/cYj/cYhNeRwobnGI/3GI/3GI/3GI/3GIj/cYj/cUu+LEQdcYj/cYj/cYj/cYj/cYiP9xiEjrzIFDiP9xiP9xiP9xiP9xiP9xSdFMYutxiP9xiP9xiP9xiP9xiI/3GI/3GI/3GI/3GI/3GI/3E4flG4ga6I/3GI/3GIj/cYj/cYj/cYTRMcPs6Ij/cYj/cYj/cYj/cYj/cYj/cYiP9xhNeRwobnGI/3GIj/cYj/cYj/cYj/cYj/cYj/cYiP9xiEryPFDccYj/cYj/cYj/cYj/cYiP9xiP9xX3jRh/9xiP9xiP9xiI/3GI/3GI/3GI/3GI/3GI/3GIj/cYj/cYj/cYj/cUtYLFp9iP9xiP9xiP9xiI/3GI/3GI/3GI/3GI/3GI/3GIj/cYj/cYj/cYj/cYj/cYj/cU41HByucYj/cYj/cYj/cYiP9xiP9xiP88Q9G1vC6I/3GI/3GI/3GI/3GIj/cUryPGDcj/cYj/cYj/cYj/cYj/cYiP9xiP9xiP9xNs3xujIOiP9xiP9xiP9xiP9xiP9xg+WSGypt6P9xiP9xiI/3GI/3GI/3GI/3FLprxVlIj/cYj/cYj/cYj/cYj/cYiP9xiP9OeRw4bo/3GIj/cYj/cYj/cYj/cUhC3IvSj/cYj/cYiP9xiP9xiP9xiP9xhNmxwmTnGI/3GI/3GI/3GI/3GIj/cYSXs8eEz/cYj/cYj/cYj/cYiP9xiP9xiP9xiP9xiP9xiP9xiF8S0e2I/3GI/3GI/3GI/3GI/3GIhLNixcnf9xiI/3GI/3GI/3GI/3GI/3FMYrxJ1P9xiP9xiP9xiP9xiP9xiIRvRckLpxiP9xiI/3GI/3GI/3GI/0tjzGnDj/cYj/cYj/cYj/cYiP9xiP9Kezx4TIj/cYj/cYj/cYiP9xiP9xS1gsWn2I/3GI/3GI/3GI/3GI/3GEryPGDcj/cYj/cYj/cYj/cYj/cYhM6axBZYj/cYj/cYj/cYj/cYj/cT0gwbPfPoj/cYj/cYj/cYiP9xiP9xTL0cRC6Ij/cYj/cYj/cYj/cYj/cYj/cYiP9xiEybHEZOj/cYiP9xiP9xiP9xiP9xiP9xiP9xiI/3GDLhIr4e3f9xiP9xiP9xiI/3GI/3GEq+LGQdiP9xiP9xiP9xiP9xiI/3GIS4S8V7T/cYj/cYiP9xiP9xiP9xiP9xhM3xxCDo/3GI/3GI/3GI/3GIj/cYj/cYj/cYj/cYj/cYj/cYiP9xiP9xiP9xiP9xg8njGzYc5xiP9xiI/3GI/3GI/3GI/3GI/3GI/3GIj/cYg193G7CI7/cYj/cYj/cYj/cYiP9xiP9xiP9xiP9xS74sRB1xiP9xiP9xiI/3GI/3GIStA8Yvz/cYj/cYj/cYj/cYiP9xhKFTxerHGI/3GI/3GI/3GI/3GIj/cUm/PGQMcYj/cYj/cYj/cYiP9xiP9xiP9xhPpJwVtv9xiP9xiP9xiP9xiI/3GI/3GElZPHpsj/cYj/cYj/cYiP9xiP9xiP9xiP9xiP9xiP9xiI/3GDuwQbVPvoj/cYj/cYj/cYj/cYiP9xiF6a0mWP9xiP9xiP9xiI/3GI/05XHDqOiP9xiI/3GI/3GI/3GI/3GI/3GI/3GIj/cYj/cYj/cYj/No80u3DLiP9xiP9xiP9xiP9xiP9xiI/03xLEDtj/cYiP9xiP9xiP9xiP9xiP9Kezx4TIiP9xiP9xiP9xiP9xiP9xiEkVPH6siI/3GI/3GI/3GI/3GI/3GI/3GIhHWkyaW/9xiP9xiP9xiI/3GI/3GEYh7K3hj/cYj/cYiP9xiP9xiP9xiP9xg/WzKxpM2P9xiP9xiP9xiI/3GI/3GI/3GI/3GEAajA9Xj/cYj/cYj/cYj/cYiP9xiP9xiP9xSjc8XIxxiP9xiP9xiI/3GI/3GI/3FLnCxWPf9xiP9xiP9xiP9xiI/3GI/3GI/3GI/3GIXnjSh4iP9xiP9xiP9xiP9xiP9xiP9xiI/3GI/01YLDp9cYj/cYj/cYj/cYj/cYj/cYhI0UyC64/3GI/3GI/3GI/3GIj/cYhJNzx8jI/3GI/3GI/3GI/3GIj/cYj/TJwsVj2P9xiP9xiP9xiP9xiP9xiI/3GEq+LGQdiP9xiP9xiP9xiP9xiP9xSPNMgMuI/3GI/3GI/3GI/3GIj/cYj/cYj/cYj/cYX3jQh3GIj/cYj/cYj/cYj/cYj/cYj/cYiP9xiP9xiP9xiP9xiP9xiP9QqtFlj/cYj/cYj/cYj/cYj/cYiP9xiP9xiP9xX3jRh/9xiP9xiI/3GI/3GI/3FfVtGpj/cYj/cYiP9xiP9xiP9xiP9xiP9xTBQsTr3/cYj/cYj/cYiP9xiP9xiP9xiP9xiP9xiP9xiI/06bHDZO/3GI/3GIj/cYj/cYj/cYj/cYj/cYj/cYiP9xhNg6w3xY/3GI/3GI/3GI/3GIhMvRxELv9xiP9xiI/3GI/3GI/3GISPNMcMtxiI/3GI/3GI/3GI/3GI/3FKFTxurP9xiI/3GI/3GI/3GI/3GE4tnC0m/3GI/3GIj/cYj/cYj/cYj/cYj/cYhI0UyC64/3GI/3GI/3GI/3GI/3GIhMmxxGTo/3GI/3GIj/cYj/cYj/cYj/Szc8bIz/cYj/cYiP9xiP9xiP9xiP9xiP9xiP9xiI/3GITN8cMg5xiI/3GI/3GI/3GI/3GI/3GI/3GITTUcPK6P9xiP9xiP9xiI/3GI/3GI/3GI/3GI/3GE2bHCZOcYj/cYj/cYj/cYiP9xiP9xiP9xiP9xiP9xhNVxw6jo/3GI/3GI/3GI/3GIj/cYj/cYj/cYj/cYj/cYj/cYiP9xiP9xiP9xiP9xiP9xiP9xiI/3GI/3GI/3FLnCxWPf9xiP9xiP9xiP9xiI/3GI/3GI/3GI/3GI/3GI/3GIj/cYj/cYTvAcEP5xiP9xiI/3GI/3GI/3GI/3GI/3GI/3GIj/cYj/cYX1bRqf9xiP9xiP9xiI/3GI/3GIXprSZY/3GI/3GIj/cYj/cYj/cYSXs8eEz/cYj/cYiP9xiP9xiP9xiP9xiP9M0DxC/HGI/3GIj/cYj/cYj/cYj/cYj/cYj/cYiP9xhIFkx+m3GI/3GI/3GIj/cYj/cYj/cUzxLEDtj/cYj/cYj/cYj/cYj/cYiP9xiP9xTemsIWVxiP9xiP9xiI/3GI/3GIOn1BtYK+cYj/cYiP9xiP9xiP9xiP9xhJnTxmLHGIj/cYj/cYj/cYj/cYj/cYhIvzyEDIj/cYj/cYj/cYj/cYj/cYiP9xiP9xiP9xiP9xiP9xiP9xiIStA8Yvz/cYj/cYj/cYj/cYj/cYj/cYiP9xhLnCxGPXGI/3GI/3GI/3GI/3GI/3GIj/cYj/cYStA8YvyP9xiP9xiP9xiP9xiI/3GI/055HDhuj/cYiP9xiP9xiP9xiP9xiP9xiP9xiI/3GI/3GI/3GF680kOP9xiI/3GI/3GI/3GI/3GISJ08hiyIj/cYj/cYj/cYj/cYj/cYj/cYiP9xiP9xiP9xiP9xiP9xiP9xiI/3GI/3GI/3GI/3GI/3GI/3GIj/cYO9JBtS2+j/cYj/cYj/cYj/cYiE+CnAfWcYiP9xiP9xiP9xiP9xiP9xiDNuRL2Ru/9xiP9xiI/3GI/3GI/3GI/3GI/3GI/3GIj/cYg5rPK3Uw3/cYj/cYiP9xiP9xiP9xiP9xTDYsPJ1xiP9xiP9xiP9xiI/3GEjRTILrj/cYj/cYj/cYiP9xiP9xiP9xiEb0XKC6/3GI/3GI/3GI/3GI/3GIhInTyGLIj/cYj/cYj/cYj/cYiP9LNzxsjP9xiP9xiP9xiP9xiP9xiEgWTH6bcYj/cYj/cYj/cYiP9xiEl7PGhMcYj/cYj/cYj/cYiP9xiP9xiP9xiP9xiP9xiP9xiI/3GISr4sZB2P9xiP9xiP9xiP9xiP9xiD7JsbE2TnGI/3GI/3GI/3GIj/cYj/cYhAPIz8N3GI/3GI/3GI/3GI/3GI/3GIg7O1K1xK2P9xiP9xiP9xiI/3GI/3GI/06lrDWliP9xiP9xiI/3GI/3GI/3GEryPGDc/3GI/3GI/3GIj/cYj/cYhKvixkHY/3GI/3GI/3GI/3GIj/cYSZ08ZixxiP9xiP9xiP9xiI/3GI/3FO8Bwg/v9xiP9xiI/3GI/3GI/3GI/3GI/3GI/3GITN8cQg7/cYj/cYiP9xiP9xiP9xiP9xiP88s2K1TJ2P9xiP9xiP9xiP9xiI/3GI/zPXkb4obo/3GI/3GI/3GI/3GI/3GI/3GF+a0GVxiP9xiP9xiP9xiP9xiF680kOP9xiP9xiP9xiP9xiI/0AbnA9GcYj/cYj/cYj/cYj/cYj/cYg/8iGwDd5xiP9xiP9xiI/3GI/3GI/3GI/3GI/3GI/zxD0bW8Loj/cYiP9xiP9xiP9xiP9I0lyS2v9xiP9xiP9xiP9xiP9xiI/z7zMbMMzoj/cYj/cYj/cYj/cYj/cUtYLFp9iP9xiP9xiI/3GI/3GI/0jSXJLa/3GI/3GI/3GI/3GI/3GI/3GE7wHCD+/3GI/3GI/3GI/3GIj/cYj/cYj/cYj/cYj/cYj/cUl7PHhMiP9xiP9xiP9xiP9xiP9xiI/0zQPEL8cYj/cYj/cYj/cYj/cYj/cYiF8S0e2P9xiP9xiP9xiP9xiP9xiI/3GI/3GI/3GI/3GI/3GI/3GIj/cYj/cYj/cYj/cYj/cYj/cYiP9xiP9xiP9xiP9xiP9xiP9xiI/3GI/3GF8S0e2I/3GI/3GI/3GIj/cYj/cYj/cYj/cYj/cYhG9Fyguv9xiP9xiP9xiI/3GI/3GI/3GI/3GI/3GI/3GIj/cYj/cYS2K8WdSI/3GIj/cYj/cYj/cYj/cYj/cYj/cYiP9xhMDKxPNY/3GI/3GI/3GIj/cYj/StFMYutxiP9xiP9xiI/3GI/3GEQA/M/wiI/3GI/3GI/3GI/3GI/3GI/3GIj/cYj/cYj/cUzfHEIOiP9xiP9xiP9xiP9xiEjRTILrj/cYj/cYj/cYj/cYj/cYiP9xiP9xiP9xhLeixYXf9xiP9xiP9xiP9xiI/3GIRxZMnpuI/3GI/3GIj/cYj/cYhKvixkHY/3GI/3GI/3GI/3GIj/cYhJycxjY3GI/3GI/3GI/3GI/3GI/3GIXt7SIf9xiP9xiP9xiP9xiI/3GI/3GI/3GI/3GI/3GI/3GIj/cYj/cUt6LFhdj/cYj/cYj/cYj/cYj/cYiP9xiP9xiP9xTVccOo6I/3GI/3GI/3GI/3GI/3GI/3GEm/PGQMcYj/cYj/cYj/cYj/cYiP8z+Di+B8eP9xiI/3GI/3GI/3GI/0C0nBW2iP9xiP9xiP9xiI/3GI/0q/PHQM/3GI/3GI/3GIj/cYj/cYTYOsN8WP9xiP9xiP9xiI/3GI/3GI/3FO8Bwg/v9xiI/3GI/3GI/3GI/3GEl7PHhM/3GIj/cYj/cYj/cYj/cYj/cYj/cYiP9xiP9xiP9xiP9xiP9xiP9xiEfK3JNS/3GI/3GI/3GI/3GI/3GIj/cYSVk8emyP9xiP9xiP9xiP9xiI/3GI/3EyE+S+7BuIj/cYj/cYj/cYj/cYj/cYj/cYiEybHEZOj/cYj/cYiP9xiP9xiP9QqtFl/3GI/3GIj/cYj/cYj/cYj/UUTfu3GI/3GIj/cYj/cYj/cYj/cUd8TJg7iP9xiP9xiP9xiP9xiP9xiI/3GI/3GI/3GI/3GI/3GI/3GEy9HEQuiP9xiP9xiI/3GI/3GI/3GF680kOP9xiI/3GI/3GI/3GI/3GI/3GI/3GIj/cYj/cYj/UIjRh4/3GI/3GIj/cYj/cYj/cYhevNJD/3GIj/cYj/cYj/cYj/cYSZ08ZixxiI/3GI/3GI/3GI/3GIOltBtqS+j/cYj/cYj/cYj/cYj/cYhfeNCHcYj/cYj/cYj/cYj/cYj/cYiP9xiP9xiP9xiP9xXrzSQ4iP9xiP9xiP9xiP9xiP9xiD2QUrJvrXGI/3GI/3GI/3GI/3GI/3GIj/cYj/cYShU8XqxxiP9xiP9xiP9xiI/3GI/3GERm/MmQ/3GI/3GI/3GI/3GI/3GI/3FAcJz49nGI/3GIj/cYj/cYj/cYj/cYhJY8x5w4j/cYj/cYj/cYiP9xiP9xTDYsPJ1xiP9xiP9xiP9xiP9xiP9xRET8y7CI/3GI/3GIj/cYj/cYj/cYj/T2GsKeX/cYj/cYiP9xiP9xiP9xiP9xiP9xg/8iGxDd7/cYj/cYj/cYj/cYiP9xiErIvGN0iP9xiI/3GI/3GI/3GI/3GEucLEY9cYj/cYj/cYiP9xiP9xiP9xS5wsVj3/cYj/cYj/cYj/cYiP9xiP9MnCxWPY/3GI/3GI/3GI/3GI/3GIgx7wG+EP5xiP9xiP9xiP9xiP9xiI/3GDDAMrBPzY/3GIj/cYj/cYj/cYj/cTCUobB7Xoj/cYj/cYiP9xiP9xiEGRjObncYiP9xiP9xiP9xiP9xiP9QzNFD/3GI/3GI/3GI/3GI/3GIQPeMAYeP9xiP9xiP9xiI/3GI/3FNVxw6jo/3GIj/cYj/cYj/cYj/cYhJezxoTHGIj/cYj/cYj/cYj/cYhK0Dxi/P9xiP9xiI/3GI/3GI/3GI/3GI/3GI/3GIXrzSQ4/3GI/3GI/3GI/3GIj/cYj/cYj/cYj/cYj/cYj/cYiP9xiP9xiP9xiP9xiP9xiP9OvRw0Lv9xiP9xiP9xiI/3GI/3GI/3GI/3GI/3GI/3GIj/cYj/cYj/cYj/cYj/cYj/cYiP9xiP9xiP9xiP9LFTxurI/3GI/3GIj/cYj/cYj/cYj/cYj/cYj/cYTL0cRC6I/3GI/3GIj/cYj/cYj/cYj/cYj/cYj/cYiP9xhfeNCHcYj/cYj/cYj/cYiP9xiP9xiEl7PGhMcYj/cYj/cYiP9xiP9xiP9LFTxurI/3GI/3GI/3GIj/cYj/cYj/cYj/cYhKnCxmPYj/cYj/cYiP9xiP9xiP9xQ+780RCP9xiP9xiP9xiP9xiI/3GI/3GI/3GI/3GI/3GI/3GIj/cYhNNRw8rv9xiP9xiI/3GI/3GI/3GI/1Bm0amI/3GIj/cYj/cYj/cYj/cYj/cYj/cYiP9xiP9xhMFCw+vXGI/3GI/3GI/3GI/3GI/3GIj/cYj/cYhM8Sww7XGI/3GI/3GI/3GI/3GI/3GIj/TJwsVj2P9xiP9xiP9xiP9xiP9xiP9xiI/3GI/3GI/3GIXrzSQ/9xiI/3GI/3GI/3GI/3GI/3GI/3GIhJezxoTHGI/3GI/3GI/3GI/3GIj/cUy9HEQuiP9xiI/3GI/3GI/3GI/3FE9WzAqYj/cYj/cYiP9xiP9xiP9IsFyU+o/3GI/3GI/3GI/3GI/3GI/3FOExwuzv9xiP9xiP9xiP9xiI/3GI/3GI/3GI/3GI/03xLEDtiP9xiP9xiP9xiI/3GI/3GI/3GI/3GI/3GI/3GIj/cYj/cYj/cYj/cYj/cYj/cYiP9xiP9xiP9xiP9xiEzfHEIO/3GI/3GI/3GI/3GIj/cYj/cYS5wsRj1xiP9xiP9xiP9xiP9xiI/3GI/3GI/3GI/3FLeixYXY/3GI/3GI/3GIj/cYj/cYj/cYj/TJwsVj2P9xiP9xiP9xiI/3GI/3GEzxLEDt/3GI/3GI/3GI/3GI/3GI/0b1bKCpcYiP9xiP9xiP9xiP9xiP9xiP9xiEt6LEhdcYiP9xiP9xiP9xiP9xiDp9QbaCvv9xiP9xiP9xiP9xiP9xiEi/PIQMiP9xiP9xiP9xiP9xiP9xiI/0xYLFp9iI/3GI/3GI/3GI/3GI/3GI/3E9FjGz6c7/cYiP9xiP9xiP9xiP9xiP9xiP9xiITJscRk6P9xiP9xiI/3GI/3GI/3GI/3FMNiw8nXGI/3GI/3GI/3GIj/cYj/cYj/cYj/cYj/cYj/cYiP9xiP9xiP9xiP9xiP9xiP9xiI/3GI/3GI/3GI/3GI/3GI/3GIj/cYj/cYj/cYj/cYj/cYj/cYiP9xiP9xiP9xiP9xiP9xiP9xiI/3GI/3GI/3GI/3GI/3GI/3GIj/cYj/cYj/cYj/cYj/cYj/cYiP9xiP9xiP9xiP9xiP9xiP9xiI/3GI/3GI/3GI/3GI/1DM0UP/cYj/cYj/cYj/cYj/cYj/cYiP9xiP9xiP9xiP9xiP9xiP9xiI/3GI/3GI/3GI/3GI/3GI/3GIj/cYj/cYj/cYj/cYj/cYj/cYiP9xiP9xiP9xiP9xiP9xiP9xiI/3GI/3GI/3GI/3GI/3GI/3FONRwcrnGI/3GI/3GI/3GIj/cYj/cYj/cYj/cYj/cYj/cYXt7SIY/3GI/3GI/3GI/3GIj/cYj/TVgsOn1xiP9xiP9xiP9xiP9xiP9xiI/3GI/3GI/3GI/3Fe3tIhiP9xiP9xiP9xiP9xiP9xiP9xiI/3GI/3GI/3GF9W0an/cYj/cYiP9xiP9xiP9xiP9xiP9xiP9xiI/3GI/3GI/3GI/3GI/3GI/3GIj/cYj/cYj/cYj/cYj/cYj/cYiP9xiP9xiP9xiP9xiP9xiP9xiI/3GI/3GI/3GI/3GI/3GI/3GIj/cYj/cYj/cYj/cYj/cYj/cYiP9xiP9xiP9xiP9xiP9xiP9xiI/3GI/3GI/3GI/3GI/3GI/3GIj/cYj/cYj/cYj/cYj/cYj/cYiP9xiP9xiP9xiP9xiP9xiP9xiI/3GI/3GI/3GI/3GI/3GI/3GIj/cYj/cYj/cYj/cYj/cYj/cYiP9xiP9xiP9xiP9xiP9xiP9xiI/3GI/3GI/3GI/3GI/3GF680kOI/3GI/3GI/3GI/3GI/3GIj/cYj/cYj/cYj/cYj/cYj/UIjRh4j/cYj/cYj/cYj/cYj/cYiP9xiP9xiP9xiP9xTb0cJC5xiP9xiP9xiP9xiP9xiI/3GI/3GI/3GI/3GI/3FfvNBDcYj/cYj/cYj/cYj/cYj/cYiP9xiP9xiP9xiP9xhNNRw8roj/cYj/cYj/cYj/cYj/cYiP9xiP9xiP9xhNmxwmTnGI/3GI/3GI/3GI/3GI/3GIj/cYj/cYj/cYj/cYj/cYj/cYiF8S0e2P9xiP9xiP9xiP9xiP9xiI/3GI/3GI/3GI/3GI/3GI/1Fm35lxiP9xiP9xiP9xiP9xiP9xiI/3GI/3GI/3GI/3GI/3GI/3GIj/cYj/cYj/cYj/cYj/cYj/cYiP9xiP9xiP9xiP9xiP9xiP9xUETfu3GI/3GI/3GI/3GI/3GI/3GIj/cYj/cYj/cYj/cYj/cYj/cYiP9xUCLf3XGI/3GI/3GI/3GI/3GIj/cYj/cYj/cYj/cV800cuI/3GIj/cYj/cYj/cYj/cYj/cYj/cYiP9xiP9xiF680kP/cYj/cYiP9xiP9xiP9xiP9xiP9xiP9InkyWG4j/cYj/cYj/cYiP9xhBkYz25/9xiP9xiI/3GI/3GI/3GI/3GI/3GI/3GIg2ifG6dg6P9xiP9xiI/3GI/3GI/3GIRLFsxOmI/3GI/3GI/3GIj/cYj/cYj/cYj/cYj/cYRjlcnGpxiP9xiP9xiI/3GI/3GI/3GEwULD69cYj/cYj/cYj/cYj/cYiP9xTYOsN8WI/3GI/3GI/3GI/3GIj/cYj/cYhO6Jwhdo/3GI/3GI/3GI/3GIj/cYj/TTYsTJ3/cYj/cYj/cYj/cYj/cYj/cYiP9xiP9xiP9xhNeRw4bv9xiP9xiP9xiP9xiP9xiP9xiE5PnBsGcYj/cYj/cYj/cYj/cYj/cYiP9xiP9xiP9xiP9xiP9xiP9OeRw4boj/cYj/cYj/cYiP9xiP9xiP9xiP9xiP9xiP9xiIXt7RIXGI/3GI/3GI/3GIj/cYj/cYj/cYj/cYj/cYj/cYiP9xhevNJDj/cYj/cYj/cYiP9xiP9xS5wsVj3/cYj/cYj/cYj/cYj/cYiElZPHps/3GI/3GI/3GI/3GI/3GIhC1HziuI/3GI/3GI/3GI/3GIj/UGbRqYj/cYj/cYj/cYj/cYiP9xiP9xiP9xhK8jxg3P9xiP9xiP9xiI/3GI/3GI/3GI/3GISXs8aExxiI/3GI/3GI/3GI/3GI/09XHBqOcYj/cYj/cYj/cYj/cYiP9xiEk3PHyMj/cYj/cYj/cYj/cYiP9xiP9LQcxr44j/cYj/cYj/cYj/cYj/TxMcLs6P9xiP9xiP9xiP9xiP9xhNg6w3xYj/cYj/cYj/cYj/cYj/cYiP9xSb88ZAxxiP9xiP9xiP9xiI/3GI/3GI/3GI/3GI/3GI/1CI0YeI/3GI/3GI/3GI/3GI/3GIj/cYj/cYM8ZlvTmaiP9xiP9xiP9xiI/3GI/3E1lJK7a22P9xiI/3GI/3GI/3GI/3GI/3Fe3tIhiP9xiP9xiP9xiP9xiP9xiI/3GI/3GI/002LEyd/3GI/3GI/3GI/3GI/3GIj/cYj/cYSzYsXJ2I/3GI/3GI/3GI/3GI/3GIhLhLxXtP9xiP9xiP9xiI/3GI/3GI/3GI/0zQPEL8cYj/cYj/cYiP9xiP9xiP9xiP851GG4K57/cYj/cYj/cYj/cYiP9xiP8yQIW/v3r/cYiP9xiP9xiP9xiP9xhK8jxg3P9xiP9xiI/3GI/3GI/3GI/3GI/3FNVxw6joj/cYj/cYj/cYj/cYiP9xiP9xiP9xiP9xiP9xhEGGzOef9xiI/3GI/3GI/3GI/3GEmFzHejiP9xiP9xiP9xiI/3GI/3FOYawZ5XGI/3GI/3GI/3GIj/cYj/cTECEb/97v9xiP9xiP9xiI/3GI/3GI/0IajO5XcYj/cYj/cYj/cYj/cYj/cYiP9xiP9xiEq+LGQdj/cYj/cYj/cYj/cYiP9xhIvzyEDIj/cYj/cYj/cYiP9xiP9xNWgCu5f9j/cYj/cYj/cYj/cYj/cYhMvRxELo/3GI/3GIj/cYj/cYj/cYj/cYhIFkx+m3GI/3GI/3GI/3GI/3GI/3GIRanstWGP9xiP9xiP9xiI/3GI/3GI/3GI/3GITU+cOwaI/3GIj/cYj/cYj/cYj/cYj/cYj/cYiP9xiP9xiP9QzNBDcYj/cYiP9xiP9xiP9xiP9RItDt/3GI/3GIj/cYj/cYj/cYj/TpscNk6P9xiP9xiP9xiP9xiP9xiI/3GI/3GI/3GI/3GI/3GI/3GIj/cYj/cYj/cYj/cYj/cYj/cYiP9xiP9xiP9xiP9xiP9xiP9xiI/3GI/3GI/3GI/3GI/3GI/3GIj/cYj/cYj/cYj/cYj/cYj/cYTL0cRC6I/3GI/3GIj/cYj/cYj/cYj/cYj/cYj/cYiP9xiP9xiP9xiP9xiP9xiP9xiI/3GI/3FKNzxcjHGI/3GI/3GI/3GIj/cYj/cYj/cYj/cYj/cYj/cYiP9xiP9xhevNJDj/cYj/cYiP9xiP9xiP9xiP9xiP9xiP9PExwuzo/3GI/3GI/3GI/3GIj/cYj/cYj/cYj/cYj/cUryPGDcj/cYiP9xiP9xiP9xiP9xhKvixkHYj/cYj/cYiP9xiP9xiP9xiDRwgbyPfv9xiI/3GI/3GI/3GI/3GEPu/NEQ/3GI/3GI/3GIj/cYj/cYSTc8fIyI/3GI/3GI/3GIj/cYj/cYj/cYj/cYj/cYXrzSQ4j/cYj/cYj/cYj/cYj/cYiP9xiP9xiP9xiP9xiP9xTDYsPJ1xiP9xiP9xiI/3GI/3GI/3GI/3GI/3GI/3GIj/cYj/cYj/cYj/cYj/cYj/cYiP9xO/RBtQu+j/cYj/cYj/cYj/cYiP9xgxqwG/VP6I/3GI/3GI/3GI/3GIj/cYRzhMnHuI/3GI/3GIj/cYj/cYj/cUtYLFp9iP9xiP9xiP9xiP9xiI/3GEd8TJg7/3GI/3GIj/cYj/cYj/cYhLWCxaff9xiP9xiP9xiP9xiI/3GI/zZwgbqPfnGI/3GI/3GIj/cYj/cYj/TKa8VZSIj/cYj/cYj/cYj/cYj/cYj/cYiP9xiP9xiP9xiP9xiP9xiP9xiIXrzSQ/9xiP9xiP9xiP9xiI/3GI/3GI/3GI/3GI/3GI/3GIj/cYj/cYj/cYj/cYj/cYj/cYiP9xiP9xiP9xiP9xiP9xiP9xiI/3GI/3GI/3GI/3GI/3GI/3GIj/cYj/cYj/cYj/cYj/cYhemtJliP9xiP9xiP9xiP9xiP9xiI/3GI/3GI/3GI/3GI/3GI/3GIj/cYj/cYj/cYj/cYj/cYj/cYiP9xiP9xiP9xiP9xiP9xiP9xiI/3GI/3GI/3GI/3GI/3GI/3GIj/cYj/cYj/cYj/cYj/cYj/cYiP9xiP9xiP9xiP9xiP9xiP9xiI/3GI/3GI/3GI/3GI/3GI/3GIj/cYj/cYj/cYj/cYj/cYj/cYiP9xiP9xiP9xhNeRw4bv9xiP9xiP9xiP9xiP9xiP9xiI/3GI/3GI/3GI/3GI/3GI/3GIj/cYj/cYj/cYj/cYj/cYj/cYiP9xiP9xiP9xiP9xiP9xiP9xiI/3GI/3GI/3GI/3GI/3GI/3GIj/cYj/cYj/cYj/cYj/cYj/cYiP9xiP9xiP9xiP9xiP9xiP9xiI/3GI/3GI/3GI/3GI/3GI/3GIj/cYj/cYj/cYj/cYj/cYj/cYiP9xiP9xiP9xiP9xiP9xiP9xiI/3GI/3GI/3GI/3GI/3GI/3FQRN+7cYj/cYj/cYj/cYj/cYj/cYiP9xiP9xiErQPGL8/3GI/3GI/3GI/3GIj/cYhNExw+zo/3GI/3GIj/cYj/cYj/cYj/cYj/cVAi391xiI/3GI/3GI/3GI/3GI/z07UrTErY/3GI/3GI/3GI/3GI/3GIj/cYj/cYj/cYj/cYj/cUryPGDcj/cYiP9xiP9xiP9xiP9xS1gsWn2I/3GI/3GI/3GIj/cYj/cYRPVswKmP9xiP9xiP9xiP9xiI/3GI/3GI/3GIQNWMA6eI/3GI/3GI/3GI/3GI/3GIj/cYj/cYj/cYj/cYj/cYj/T/AcIP6I/3GI/3GI/3GI/3GIj/cTHvAb8Q/o/3GI/3GI/3GI/3GIj/cYhA1YwDp4/3GIj/cYj/cYj/cYj/cTMBAb3+/v9xiP9xiP9xiI/3GI/3GIXnjSh4j/cYj/cYiP9xiP9xiP9xiP9xiP9xiP9xiI/3GI/3GI/3GI/0ycLFY9j/cYj/cYj/cYiP9xiP9xiP9f3tIhiP9xiI/3GI/3GI/3GI/3FEOmzMWf9xiP9xiI/3GI/3GI/3GI/3GI/3GI/3GIj/cYj/cYTN8cQg6P9xiP9xiP9xiP9xiP9xiP9xiI/3GI/3GE7wHBD+cYj/cYiP9xiP9xiP9xiP9JfEx4O3GI/3GI/3GI/3GI/3GI/3GIj/cYj/TRQsTr2P9xiP9xiP9xiP9xiP9xiP9xiIRxZMnpuI/3GI/3GI/3GIj/cYQ7J8xNhxiP9xiP9xiP9xiI/3GI/3GE1XHDqO/3GIj/cYj/cYj/cYj/cTdxgrmOfYj/cYiP9xiP9xiP9xiP9xiP9xSVk8emyIj/cYj/cYj/cYj/cYj/cYj/cUwULE69/3GI/3GIj/cYj/cYj/cYj/cUucLFY9/3GI/3GI/3GIj/cYj/cYj/QNacE5aP9xiP9xiP9xiP9xiI/3GI/3GEgWTH6bcYj/cYiP9xiP9xiP9xiP9xiEy9HEQuj/cYj/cYj/cYj/cYiP9xiP9xR3xMmDuP9xiI/3GI/3GI/3GI/3GI/3GI/3GIj/cYj/cYj/cU29HCQucYj/cYj/cYj/cYj/cYj/cYSafMdYOP9xiI/3GI/3GI/3GI/3GIXprSZYj/cYj/cYj/cYj/cYj/cYj/cYiP9xiP9xiP9xiF7e0SFxiI/3GI/3GI/3GI/3GI/3GI/3GIj/cYj/cYj/QV6MCxeP9xiP9xiP9xiP9xiP9xiI/0axbLTpj/cYj/cYj/cYj/cYj/cYg9vyGzQN6P9xiP9xiI/3GI/3GI/3GITXkcKG5xiP9xiP9xiP9xiP9xiP9xiI/3GI/0s3PGyM/3GI/3GI/3GI/3GIj/cYj/cYj/TTYsTJ3/cYj/cYj/cYj/cYj/cYiP9xiP9xiP9xiP9xX5rQZXGIj/cYj/cYj/cYj/cYj/cTAnMrDozf9xiP9xiP9xiI/3GI/3GI/0tjzGnDj/cYj/cYj/cYj/cYj/cYiP9DGXzuaIj/cYj/cYj/cYiP9xiP9G02yyyf9xiP9xiP9xiP9xiP9xiIM0cSvbjt/3GI/3GI/3GI/3GI/3GIj/TFgsWn2Ij/cYj/cYj/cYj/cYj/cYTk+cGwZxiI/3GI/3GI/3GI/3GI/3GEm/PGQMcYj/cYj/cYj/cYj/cYj/cYiP9xhJezx4TP9xiP9xiP9xiP9xiI/3GI/zzN4rUyHYj/cYj/cYj/cYiP9xiP9xiP9xiP9xiP9xiP9xiI/3GI/3GI/3GI/3GD6FsbJ6Toj/cYj/cYj/cYj/cYj/cYj/cYiP9xiP9xiP9xhfNNHLj/cYj/cYiP9xiP9xiP9xiP9xiP9xiP9xiI/3GI/3GI/3Fe3tIhj/cYiP9xiP9xiP9xiP9xiP9xiP9xiI/3GI/3FfeNGH/3GI/3GI/3GIj/cYj/cYj/cYj/cYj/cYj/cYiP9xiP9xiF7e0SFxiP9xiI/3GI/3GI/3GI/3GI/3GI/3GIj/cYj/cYj/TJwsVj2P9xiP9xiP9xiP9xiI/3GI/3FMNiw8nXGI/3GI/3GI/3GI/3GI/3GIj/cYj/cYhJNzx8jI/3GI/3GI/3GIj/cYj/cTc7YbnEnv9xiP9xiP9xiP9xiP9xiI/z8YQrLnvY/3GI/3GI/3GI/3GI/3GITvAcEP5xiP9xiP9xiP9xiI/3GI/3GITi2cHSZxiP9xiP9xiP9xiI/3GI/3GI/3GEYh7K3hj/cYiP9xiP9xiP9xiP9xiEzprEFliP9xiP9xiP9xiP9xiP9xg+hbGyek6I/3GI/3GI/3GI/3GI/0rzTGDLcYj/cYj/cYj/cYj/cYgzG4G95H7/cYj/cYj/cYiP9xiP9xiP9xiP9xiP9xiP9xiI/3GI/3GIXzTRy/9xiP9xiP9xiI/3GI/3GI/3GI/3GI/3GI/3GIj/cYj/UKrRZf9xiP9xiP9xiI/3GI/3GI/3GI/3GI/3GI/3GIj/cUwMrE81iP9xiP9xiP9xiI/3GI/3GEpBzGvj/3GI/3GI/3GI/3GI/3GDRJI7y23Ij/cYj/cYj/cYj/cYj/cYhIvzyEDIj/cYj/cYj/cYj/cYiP9xg79EG1C77/cYj/cYj/cYj/cYiP9xiP9xSb88ZAxxiP9xiP9xiI/3GI/3GI/3GI/3GI/3GEq+LGQdiP9xiI/3GI/3GI/3GI/3GI/0ycLFY9j/cYj/cYiP9xiP9xiP9xiP9xiP9xiP9xTXkcOG6P9xiP9xiP9xiI/3GI/3GI/3GI/3GI/3FM8SxA7Y/3GI/3GI/3GIj/cYj/cYj/cYj/cYj/cYj/cYiP9xhfVtGp/3GI/3GI/3GI/3GIj/cYj/cYj/cYj/cYj/cYj/cYiP9N3xxCDoj/cYiP9xiP9xiP9xiP9xiEsULF69iP9xiP9xiP9xiI/3GI/3GI/3GI/3GI/3GI/3GIj/cYj/cYj/cUXt7LEhj/cYj/cYj/cYj/cYj/cYj/cV7e0iGI/3GI/3GI/3GI/3GIj/cYj/cYj/cYj/cYj/cYj/cYiP9xTN8cQg6P9xiI/3GI/3GI/3GI/3GI/3GI/3GIj/cYj/cYj/cYhfNNHL/3GI/3GIj/cYj/cYj/cYj/cYj/cYj/cYiP9xiP9QZtGpiP9xiP9xiP9xiI/3GI/3GI/3GI/3GI/3GI/3GIj/cYj/cTkYUbfnrv9xiI/3GI/3GI/3GI/3GD8KN7D1yHGI/3GI/3GIj/cYj/cYj/cYj/cYj/cYhDzPzTMP9xiP9xiI/3GI/3GI/3GI/3FLvixEHXGI/3GI/3GIj/cYj/cYj/cYPmOxspxOiP9xiI/3GI/3GI/3GI/3GISL88hAyI/3GI/3GI/3GI/3GI/3GITaWsNaX/cYj/cYj/cYj/cYj/cYj/cYiP9xiP9xSDhMfHtxiP9xiI/3GI/3GI/3GI/0y+LFQd/3GI/3GI/3GIj/cYj/cYj/cYj/cYj/cYhMmxxGToj/cYj/cYj/cYiP9xiP9xiEsULF69iP9xiP9xiP9xiP9xiP9xiI/3GI/3FPgpwX1oj/cYj/cYj/cYj/cYj/cYiP9xiEjRTILr/3GI/3GI/3GIj/cYj/cYj/cYP30ysYLN/3GI/3GI/3GI/3GIj/cYj/cYg3smG5TZ6I/3GI/3GI/3GI/3GI/3GIj/cYg2zfG5Mg5xiI/3GI/3GI/3GI/3GI/3FN6awxZf9xiP9xiP9xiP9xiP9xiP9xiI/3GI/3GI/3GI/3GI/3GEewXIT6cYj/cYj/cYj/cYiP9xiP9xiP9xiP9xiEzfHEIO/3GI/3GI/3GI/3GIj/cYhLhLxXtP9xiP9xiI/3GI/3GI/3GEucLEY9cYj/cYj/cYj/cYiP9xiP9xiP9xiP9xiP9xiE4LnC9G/3GIj/cYj/cYj/cYj/cYj/cYj/cYiP9xiEybHEZOj/cYiP9xiP9xiP9xiP9xiP9xiDECEb797nGI/3GI/3GI/3GI/3GI/07fHCIOcYj/cYj/cYiP9xiP9xiP9InkyWG4j/cYj/cYj/cYj/cYj/MfqhsBVe/3GIj/cYj/cYj/cYj/cYj/cYSzYsXJ2I/3GI/3GIj/cYj/cYj/cYj/cYj/cYj/cYiP9xiP9xiP9xiP9xiP9xiP9xiI/0dbXJpKcYiP9xiP9xiP9xiP9xiP9NFCxOvY/3GI/3GI/3GIj/cYj/cYj/cYj/cYj/cTX3cbsIjoiP9xiP9xiP9xiP9xiP9xiP9xiI/3GI/3GI/3GI/3GI/3GI/1Du0CFxiP9xiP9xiP9xiP9xiI/3FPpJwVto/3GI/3GI/3GI/3GI/3GI/3GIj/cYj/cYTPEsQO3/cYj/cYj/cYj/cYj/cYj/cYiP9xiEy9HEQu/3GIj/cYj/cYj/cYj/cYj/cYj/cYiP9xiP9xiP9xiP9xiP9xiP9NFCxOvY/3GI/3GIj/cYj/cYj/cYj/cYj/cYj/cYiP9xiP9xiP9xiP9xiP9xiE0THD7OiP9xiP9xiP9xiP9xiI/3GI/3GI/3GI/3GI/3GI/3GIRNNswsmI/3GI/3GI/3GI/3GI/3GI/3GIj/cYj/cYj/cYj/cYj/cUYXXK6Kj/cYj/cYj/cYiP9xiP9xiP9xiP9xiP9xiP9xS1gsWn2I/3GIj/cYj/cYj/cYj/cYj/cYj/cYiP9OeRw4bo/3GI/3GIj/cYj/cYj/cYj/S/I8YNyI/3GI/3GIj/cYj/cYj/cYj/cYSVk8emyP9xiI/3GI/3GI/3GI/3GI/3FJnTx2LI/3GI/3GI/3GI/3GI/3GI/3FPpJwVto/3GIj/cYj/cYj/cYj/cYj/cYj/cYiP9xiP9xhBkYz25/9xiI/3GI/3GI/3GI/3GI/3GI/3GIj/cYj/cYj/cYj/cYj/cYj/UMzRQ/9xiP9xiP9xiP9xiP9xiI/3GI/3GI/3FO8Bwg/v9xiI/3GI/3GI/3GI/3GI/3GI/3GIj/cYj/cUl7PHhMj/cYj/cYj/cYiP9xiP9xhe3tIh/3GI/3GIj/cYj/cYj/cYj/cYj/cYj/cYiP9xiP9xiEryPFDccYj/cYj/cYj/cYiP9xiP9H9FyguoiP9xiP9xiP9xiP9xiP9xiP9KycxzY4j/cYiP9xiP9xiP9xiP9xiP9xNV5xu6GO/3GI/3GI/3GI/3GI/3GI/3GIStA8YvyP9xiP9xiP9xiP9xiP9xiP9xg+A/Ox/AxxiP9xiP9xiP9xiP9xiP9xiDKJAb12/nGI/3GI/3GI/3GI/3GI/3GIj/cYj/cYj/cYj/cYj/cYj/cYiP9xiP9xiP9xiP9xiP9xiP9xiI/3GI/3GI/3GI/3GI/3GI/3GIj/cYj/cYj/cYj/cYj/cYj/cYiP9xiP9xiP9xiP9xiP9xiP9xiI/3GI/3GI/3GI/3GI/3GI/3GIj/cYj/cYj/cYXprSZYj/cYiP9xiP9xiP9xiP9xiP9xiEs2LFydj/cYj/cYiP9xiP9xiP9xiP9xiP9xiP9xiIXxLR7Y/3GI/3GI/3GI/3GI/3GIj/cYj/cYj/cUWfXLYKj/cYj/cYj/cYj/cYiP9xiDVQkruvbY/3GI/3GIj/cYj/cYj/cYhJWTx6bP9xiP9xiI/3GI/3GI/3GIOe3RtxIuiP9xiP9xiI/3GI/3GIMGgRv5fucYj/cYiP9xiP9xiP9xiP9xiEOI/NdwiP9xiP9xiP9xiI/3GI/3GI/3GI/3GI/3GI/3GIj/cYj/cYj/cYj/cYj/cYj/cYiP9xiP9xiEi/PIQMj/cYj/cYiP9xiP9xiP9xiP9xRw/cjwJxiI/3GI/3GI/3GI/3GI/3E601G1LK5xiP9xiP9xiP9xiP9xiI/3GI/0C0nBW2iP9xiP9xiP9xiP9xiP9xiI/3GEy9HEQuj/cYiP9xiP9xiP9xiP9xiP9xiP9xhJnTx2LP9xiP9xiP9xiP9xiP9xiEumvFWU/3GI/3GI/3GIj/cYj/cYj/cYj/cYj/cYj/cYiP9xiP9xiEWfXKYKcYj/cYj/cYj/cYj/cYiP9xiP9xiP9xiP9xiP9xiP9PT5wrBoj/cYj/cYj/cYj/cYj/cYj/QLScFbaI/3GIj/cYj/cYj/cYj/cYj/Sr88dAyP9xiP9xiP9xiP9xiP9xiDMlEr3a7Yj/cYj/cYj/cYj/cYj/cYj/cYO282tZDJj/cYj/cYj/cYj/cYj/cYiE9OjBsXj/cYiP9xiP9xiP9xiP9xhOT5wbBnGI/3GIj/cYj/cYj/cYj/cYj/cYj/cYiP9xiP9xTPEsQO2P9xiP9xiP9xiP9xiP9xiP9xSFpMeltxiP9xiP9xiP9xiI/3GI/055HDhuj/cYiP9xiP9xiP9xiP9xiP9BXowLF4/3GI/3GI/3GIj/cYj/cYj/cYj/cYj/cYj/cV7e0iGI/3GI/3GI/3GI/3GIj/cYj/cYj/cYj/cYSTc8fIyI/3GIj/cYj/cYj/cYj/cYj/cYhLeixIXXGI/3GIj/cYj/cYj/cYj/cYj/cYj/TJwsVj2P9xiI/3GI/3GI/3GI/3GI/3GI/0vyPGDciI/3GI/3GI/3GI/3GI/3GISzYsXJ2P9xiP9xiI/3GI/3GI/3GISNFMguv/cYiP9xiP9xiP9xiP9xiP9PYawp5f9xiI/3GI/3GI/3GI/3GI/0ycLFY9j/cYj/cYiP9xiP9xiP9xiElZPHps/3GI/3GIj/cYj/cYj/cYj/Sr88dAz/cYiP9xiP9xiP9xiP9xiP9xiP9xiEzxLDDtcYj/cYiP9xiP9xiP9xiP9xiP9xiP9xiI/3GITTUcPK7/cYj/cYiP9xiP9xiP9xiP9xiP9xiP9xiI/3GI/3GI/3GI/1FE37txiP9xiI/3GI/3GI/3GI/3FLnCxWPf9xiP9xiP9xiI/3GI/3GI/3GISxQsXr2I/3GI/3GI/3GI/3GIj/cYj/cYj/cYj/cYj/cYhLNixcnY/3GI/3GIj/cYj/cYj/cYhLeixIXXGI/3GI/3GI/3GIj/cYj/cYj/cYj/cYj/cYj/cYhfVtGp/3GI/3GI/3GI/3GI/3GISvI8YNz/cYj/cYj/cYj/cYj/cYj/cYiEN+bNgZ/3GI/3GI/3GI/3GI/3GIj/cYj/cYj/cYj/cYj/cYj/cYiP9xiP9xiP9xiP9xiP9xiP9xiI/3GI/3GI/3GI/3GI/3GI/3GIj/cYj/cYj/cYj/cYj/cYj/cYiP9xiP9xiP9xiF680kP/cYiP9xiP9xiP9xiP9xiP9xiP9xiI/3GI/3GI/3GI/3GI/3GI/3GIj/cYj/cYj/cYj/cYj/cYj/cYiP9xiP9xiP9xiP9xiP9xiP9xiI/3GI/3GI/3GI/3GI/3GI/3GIj/cYj/cYj/cYj/cYj/cYj/cYiP9xiP9xiP9xiP9xiP9xiP9xiI/3GI/3GI/3GI/3GI/3GI/3GIj/cYj/cYj/cYj/cYj/cYj/cYiP9xhNVxw6jv9xiP9xiI/3GI/3GI/3GI/3GI/3GI/3GIj/cYj/cYj/cYj/cYj/cYj/cYiP9xiP9xiP9xiP9xiP9xiP9xiI/3GI/3GI/3GI/3GI/3GI/3GIj/cYj/cYj/cYj/cYj/cYj/cYiP9xX3jRh/9xiP9xiP9xiP9xiI/3GI/3GI/3GI/3GI/3GI/3GIhNExw+zo/3GI/3GI/3GIj/cYj/cYj/cYj/cYj/cYj/cYiEybHEZOj/cYj/cYiP9xiP9xiP9xiP9xiP9xiP9xiI/3GI/3GI/3GI/3GI/3GI/3GIj/cYj/cYj/cYj/cYj/cYj/cYiP9xiP9xiP9xiP9xiP9xiP9xiI/3GI/3GI/3GI/3GI/3GI/3GEtYLFp9j/cYiP9xiP9xiP9xiP9xiP9xiP9xiEqcLGY9iI/3GI/3GI/3GI/3GI/3GI/3GIj/cYhNVxwqjnGI/3GIj/cYj/cYj/cYj/cYj/cYj/cYiP9xiP9xhMFCw+vXGI/3GI/3GI/3GI/3GI/3FK8jxg3Ij/cYj/cYj/cYj/cYj/cYhHWkyaW4/3GI/3GI/3GI/3GIj/cYhAs4wFx4j/cYiP9xiP9xiP9xiP9xiP9xiP9xiITRMcPs6P9xiP9xiP9xiI/3GI/3GI/3GI/3GI/3GI/3GIj/cYj/cYj/cYj/cYj/cYj/cYiP9xiP9xiP9xiP9xiP9xiP9xiIXxLR7Y/3GI/3GI/3GI/3GI/3GIj/cYj/cYj/cYj/cYj/cYj/cYiP9xiP9xiP9PExwuzv9xiI/3GI/3GI/3GI/3GI/0x6LFhdiP9xiP9xiI/3GI/3GI/3GI/3GI/3GI/3GIj/cYTPEsMO1xiI/3GI/3GI/3GI/3GI/3GI/3GIj/cYj/cYj/TlccOo6Ij/cYj/cYj/cYj/cYj/cYhJezx4TP9xiP9xiP9xiP9xiP9xiP9xiI/3GI/3GEy9HEQuiP9xiP9xiP9xiP9xiP9xiP9xiI/0xYLFp9iI/3GI/3GI/3GI/3GI/3GI/3GIj/cYRX1cuCqP9xiP9xiP9xiP9xiP9xiP9xiI/3GI/3GI/3GI/3GI/3GI/3GIj/cYj/cYj/cU01HDyuiI/3GI/3GI/3GI/3GI/3GI/3GIj/THosWF2I/3GI/3GI/3GI/3GI/3GI/3GIj/cYj/cYj/cYj/cUYXXK6Kj/cYj/cYj/cYj/cYiP9xiP9xiP9xiP9xiP9xiP9xhD7vzREP9xiI/3GI/3GI/3GI/3GI/3GEl7PHhMj/cYj/cYj/cYj/cYj/cYj/cYhLeixIXXGIj/cYj/cYj/cYj/cYj/cYj/cT2yUrNNrf9xiP9xiP9xiP9xiP9xiI/3E8hsG0eT6I/3GIj/cYj/cYj/cYj/Tt8cIg5xiP9xiP9xiP9xiP9xiI/3GI/3GI/3GI/0MZfO5oiI/3GI/3GI/3GI/3GI/3GI/3GIhLNixcnf9xiI/3GI/3GI/3GI/3GI/3GI/3GIj/cYS3osWF3/cYj/cYj/cYj/cYj/cYj/cYiP9xiP9xiP9xiP9xiP9xiP9xiI/3GI/3GI/3GI/3GI/3GI/3FLnCxWPf9xiI/3GI/3GI/3GI/3GI/3GI/3GIj/cUzxLEDt/3GIj/cYj/cYj/cYj/cYj/cYj/cYiP9xThMcHs5xiP9xiP9xiI/3GI/3GI/3GI/3GI/3GE7wHCD+/3GI/3GI/3GI/3GI/3GIj/cYj/cYj/cYj/cYj/On5RtoGucYj/cYj/cYj/cYiP9xiP9xhI0UyC64/3GI/3GIj/cYj/cYj/cYj/cYOMzhuDMej/cYj/cYj/cYj/cYj/cYj/PEPRtbwuiP9xiI/3GI/3GI/3GI/3GI/3GI/3GIj/cYj/cYj/cYj/cYj/cYj/cYiP9xiP9xiP9RRN+7cYj/cYj/cYiP9xiP9xiP9xiP9xiP9xRofsp4H/cYj/cYj/cYj/cYj/cYiP9xiP9xiP9xiP9xhCXXzaKHGI/3GI/3GI/3GI/3GI/3GIj/cYRPVswKmP9xiP9xiP9xiP9xiP9xiISRU8fqyI/3GI/3GI/3GI/3GI/3GIj/cYj/cYj/cYj/cYj/cV+80ENxiP9xiP9xiP9xiP9xiP9xiI/3FK8jxg3I/3GI/3GI/3GI/3GI/3GIj/T/AcIP6P9xiP9xiP9xiI/3GI/3GI/3GI/3GI/3GI/3GIj/cYj/cUvqvEFUcYiP9xiP9xiP9xiP9xiP9xiP9xiF940IdxiP9xiP9xiP9xiP9xiI/3GI/3GI/3GI/3GI/3GISXs8eEz/cYj/cYj/cYj/cYj/cYj/cYhEGGzOef9xiP9xiP9xiP9xiP9xiP9xiI/3GI/3GI/3GI/3GI/3GE4LnC9Gj/cYiP9xiP9xiP9xiP9xiP9xhI80yAy4/3GI/3GI/3GI/3GI/3GIhKnCxmPYj/cYj/cYj/cYj/cYj/cYj/cYiP9xiP9xiP9xiP9xiP9xiP9xiI/3GI/3GI/3GI/3GISRU8fqyI/3GIj/cYj/cYj/cYj/cYj/cYhNVxw6jv9xiP9xiP9xiP9xiI/3GI/081HByucYj/cYiP9xiP9xiP9xiP9xiP9xiP9xiI/002LDydcYiP9xiP9xiP9xiP9xiP9xiP9xiI/3GI/3GI/3GI/3GI/3GI/3GIj/cYj/cYj/cYX1bRqf9xiP9xiI/3GI/3GI/3GI/3GI/3GI/3GIj/cYMwEBvP7+cYj/cYj/cYj/cYj/cYj/cYiP9JFkyOm4/3GI/3GI/3GIj/cYj/cYhe3tEhcYj/cYiP9xiP9xiP9xiP9xiP9xiP9xiI/3GITTUcPK7/cYj/cYiP9xiP9xiP9xiP9xiF540oeIj/cYj/cYj/cYj/cYj/cYPtNCsiy9j/cYiP9xiP9xiP9xiP9xiEzHrEOFiI/3GI/3GI/3GI/3GI/3E1cIG6j35xiP9xiP9xiP9xiP9xiP9xXt7SIYj/cYj/cYj/cYj/cYiP9xiP9xiP9xiP9xiP9xiEzxLDDtcYj/cYj/cYiP9xiP9xiP9xiP9xiP9xiP9xiI/3GI/3GI/3GI/3GI/3GI/3GIj/cYj/cYj/cYj/cYj/cYj/cYiP9xiP9xiP9xiP9xiP9xiP9xiI/3GI/3GI/3GI/3GI/3GI/3GIj/cYj/cYj/cV+a0GVxiP9xiI/3GI/3GI/3GI/3GI/3GI/3GIj/cYj/cYTPEsQO3/cYj/cYj/cYj/cYj/cYj/S1k8amz/cYj/cYj/cYj/cYj/cYj/cYhLeixIXXGIj/cYj/cYj/cYj/cYj/cTKJAb52/v9xiI/3GI/3GI/3GI/3GI/3GEs2LFydiP9xiP9xiI/3GI/3GI/3GEjRTILrj/cYiP9xiP9xiP9xiP9xiP9xiP9O3xwiDnGI/3GI/3GIj/cYj/cYj/cYj/S/I8YNyI/3GI/3GIj/cYj/cYj/cYj/cYj/cYj/cYhNVxw6jv9xiP9xiP9xiI/3GI/3GI/3GI/3GI/3GI/3GEmdPHYs/3GI/3GI/3GI/3GI/3GIj/cYTL0cRC6P9xiI/3GI/3GI/3GI/3GI/3FI80yAy4j/cYj/cYj/cYj/cYj/cYiP9JWkx6W3GI/3GI/3GIj/cYj/cYj/cYj/OZBhuG+eiP9xiP9xiP9xiP9xiI/3GIMc0BvzL+/3GI/3GI/3GI/3GIj/cYj/TfEsQO2I/3GI/3GI/3GI/3GI/3GI/3GITPEsMO1xiP9xiI/3GI/3GI/3GI/3GI/3GI/3GIj/cYj/cYhfNNHL/3GI/3GI/3GIj/cYj/cYj/cYj/cYj/cYj/cYiP9xiP9xiP9xiP9QqtFl/3GIj/cYj/cYj/cYj/cYj/cYj/cYiP9xSzYsXJ2Ij/cYj/cYj/cYj/cYj/cYj/cYiP9xiP9xiP9xhFqey1YYj/cYj/cYj/cYj/cYj/cYj/NCMBvdz+/3GIj/cYj/cYj/cYj/cYj/cUucLFY9/3GI/3GIj/cYj/cYj/cYj/cUjzTIDLiP9xiP9xiP9xiP9xiP9xiP87sVG2Tq6P9xiP9xiP9xiP9xiI/3GI/3GIS1gsWn3/cYj/cYj/cYj/cYj/cYiP9xiP9xiP9xiP9xiP9xiP9xiI/3GI/3GI/3GI/3GI/0tZPFpscYiP9xiP9xiP9xiP9xiP9xhJNzx8jIiP9xiP9xiP9xiP9xiP9xiP9xiI/3GI/3GI/3GIO8IltT3a/3GI/3GI/3GI/3GIj/cYj/cYhLNixcnY/3GI/3GI/3GI/3GI/3GIj/cYj/OdRhuCue/3GI/3GI/3GI/3GI/3GI/3GIj/UMzQQ3GI/3GI/3GI/3GIj/cYj/cYj/cYj/cYhM3xxCDv9xiP9xiP9xiP9xiI/3GI/3GI/3GEwULD69cYj/cYj/cYj/cYj/cYiP9xiP9xiP9xiP9xhI0UyC64j/cYj/cYj/cYj/cYj/cYj/cYhO8BwQ/nGI/3GI/3GI/3GIj/cYj/cYj/cYj/cYj/cYj/cYiP9xiP9xiP9xiP9xiP9xiP9xiI/3GI/3GI/3GI/3GI/3GI/3GIj/USLQ7f9xiP9xiP9xiP9xiP9xiI/3GI/3GI/3GI/3GI/3GI/3GIXt7SIf9xiP9xiP9xiP9xiI/3GI/3GI/3GI/3GI/3GI/3GIj/cYj/cYj/TnkcOG6I/3GI/3GI/3GI/3GI/3GI/3GIj/cU9gnBn2iI/3GI/3GI/3GI/3GI/3GEq+LGQdiP9xiI/3GI/3GI/3GI/3GE/GnAOWcYj/cYj/cYiP9xiP9xiP9L8jxg3Ij/cYj/cYj/cYiP9xiP9xiF7e0SFxiP9xiI/3GI/3GI/3GI/3GI/3GIRrBcpPqI/3GI/3GI/3GIj/cYj/cYRmXsmaFxiP9xiI/3GI/3GI/3GITOmsQWWP9xiI/3GI/3GI/3GI/3FJ68xxQ/9xiP9xiP9xiI/3GI/3GI/3E6y9G2NC6P9xiP9xiP9xiI/3GI/3GIRxZMnpuI/3GIj/cYj/cYj/cYj/cYhfNNHL/3GIj/cYj/cYj/cYj/cYj/UMzRQ/9xiP9xiP9xiP9xiP9xiP9xiI/3GI/3GI/3GE1XHDqOj/cYj/cYj/cYj/cYj/cYj/cYiP9xiP9xiP9xiP9xiP9xiP9xiI/3GI/3GI/3GI/3GI/3GI/3GIj/cUoVPG6s/3GI/3GI/3GI/3GI/3GIj/cUryPGDcj/cYj/cYj/cYj/cYj/cYiP9xS74sRB1xiP9xiP9xiP9xiP9xiP9xiITfAcMP6I/3GI/3GI/3GIj/cYj/cYj/cYj/cYj/cYj/cYiP9xiE1XHCqOcYj/cYiP9xiP9xiP9xiDGJAb92/oj/cYj/cYiP9xiP9xiP9xiD+cEbFj7oj/cYj/cYj/cYj/cYj/cYj/cYiP9Omxw2Tv9xiP9xiI/3GI/3GI/3GI/3GI/3GI/3GIj/cYS5wsRj1xiP9xiP9xiP9xiP9xiP9xiI/3GI/03fHEIOiI/3GI/3GI/3GI/3GI/3GI/3GIj/cYj/cUw2LDydcYj/cYj/cYj/cYj/cYj/cYiP9xTL0cRC6I/3GIj/cYj/cYj/cYj/cYj/cYj/cYiP9xiP9xiP9xiP9xiP9xiP9xiI/3GI/3GI/3GI/3GI/3GI/3GIj/cYj/cYj/cYj/cYj/cYj/UIjRh4j/cYj/cYj/cYj/cYj/cYiP9xhLNixcnYj/cYj/cYj/cYj/cYj/cYj/cYiP9xiP9xhO8BwQ/nGI/3GIj/cYj/cYj/cYj/cYj/cYj/cYiP9xiP9xiP9xTvAcIP7/cYiP9xiP9xiP9xiP9xiP9xiP9xiI/3GI/3GI/3GI/081HCyu/3GI/3GI/3GI/3GI/3GI/3GIj/cYj/cYj/cYj/cYhNeRwobnGI/3GI/3GI/3GI/3GIj/cYj/cYj/cYj/cYX1bRqf9xiI/3GI/3GI/3GI/3GI/3GI/3GIj/cYj/cYj/cYj/cYj/cYj/cYiP9xiP9xiP9xiP9xiP9xiP9xiI/3GI/3GI/3GI/3GI/3GI/3GIj/cYj/cYj/cYj/cYj/cYj/cYiP9xiP9xiP9xiP9xiP9xiP9xiI/3GI/3GI/3GI/3GI/3GI/3GIj/cYPZ0hs2LeiI/3GI/3GI/3GI/3GI/3GI/3FOYawp5f9xiP9xiP9xiP9xiP9xiP9xSb88dAz/cYj/cYj/cYj/cYj/cYiP9BXowLF/9xiI/3GI/3GI/3GI/3GI/3GI/3GIj/cYj/cYhIvzyEDI/3GI/3GIj/cYj/cYj/cYj/Sr88dAz/cYiP9xiP9xiP9xiP9xiEsULF69iP9xiP9xiP9xiI/3GI/3E8v9e0QCiP9xiP9xiP9xiP9xiI/3GI/0vyPGDciP9xiP9xiP9xiP9xiI/3GI/3GI/3GI/3GI/3GI/3GIj/cYj/cYj/cYj/cYj/cYj/cYSZ08diz/cYj/cYj/cYj/cYj/cYiP9xiP9MvixUHf9xiP9xiP9xiP9xiP9xiI/3GIM9uzvSRMiP9xiP9xiP9xiP9xiI/3GI/3GI/3GI/3GI/zEnMrDozY/3GI/3GI/3GIj/cYj/cYj/MTkWv8bpcYiP9xiP9xiP9xiP9xiP9xiErQPGL8/3GIj/cYj/cYj/cYj/cUJ/fNgIcYj/cYj/cYj/cYj/cYj/cYiEfK3INScYj/cYj/cYj/cYj/cYiP9xiP9xiP9xiP9xiP9xiP9xiI/3GI/3GI/3GI/3GI/3GIQNWMA6eI/3GI/3GI/3GIj/cYj/cYj/cYj/cYj/cYhM8Sww7XGI/3GI/3GIj/cYj/cYj/SHxMmDuIj/cYj/cYj/cYj/cYj/cUzxLEDtj/cYj/cYj/cYiP9xiP9xiP9xiP9xiP9xiP9xiF800cuP9xiP9xiP9xiP9xiP9xhQIt/dcYj/cYj/cYj/cYj/cYj/cUwurE0ViP9xiP9xiP9xiP9xiI/3GI/3FG9Fyguoj/cYj/cYj/cYj/cYj/cYj/cYiEQYbL55cYj/cYj/cYj/cYj/cYj/cYiP9xiP9xiP9xiP9xiP9xiP9xiI/3GI/3GI/3GI/3GI/3GI/3GIj/cYj/cYj/cYj/cYj/cYThMcHs5xiP9xiP9xiP9xiP9xiI/3GI/3GI/3GI/3GI/3GI/3FK8jxg3Ij/cYj/cYj/cYj/cYj/cYj/cUzxLEDtj/cYj/cYiP9xiP9xiP9xiP9OeRw4boj/cYj/cYj/cYj/cYj/cYiP9xTVccOo6P9xiP9xiI/3GI/3GI/3GEi/PIQMiP9xiI/3GI/3GI/3GI/3GI/3FMFCxOvf9xiP9xiP9xiI/3GI/3GI/3GI/3GI/3GI/3FMFCxOvf9xiP9xiI/3GI/3GI/3GI/3GI/3GI/3GIj/cYj/Qzt87EiP9xiP9xiI/3GI/3GI/3GI/3GI/3GI/3GIj/cYj/Szc8bIz/cYj/cYj/cYj/cYiP9xiP9xiP9xiP9xiP9xiP9xiI/3GIQ35s2Bn/cYj/cYj/cYj/cYiP9xiP9xiP9xiP9xiP9xiP9xiI/0ycLFY9j/cYj/cYj/cYj/cYj/cYj/S1k8amz/cYj/cYj/cYj/cYj/cYj/PH1BtIK+cYj/cYj/cYj/cYj/cYiP9xiP9xhAPIwNN/9xiP9xiP9xiP9xiP9xiP9xiDHNAb8y/o/3GI/3GI/3GI/3GI/3GIj/Na8jvFDc/3GI/3GI/3GIj/cYj/cYg4OlG4xa6I/3GI/3GI/3GI/3GI/3GI/zOJAb52/oj/cYj/cYj/cYj/cYj/cYj/SThMjHuP9xiP9xiP9xiP9xiI/3GI/3GI/3GI/3GI/06bHDZOj/cYj/cYj/cYj/cYiP9xiP9NNixMnf9xiP9xiP9xiP9xiP9xiP9xiI/3GI/3GI/3FMNiw8nXGI/3GI/3GI/3GI/3GIj/cYj/cYj/THosWF2I/3GI/3GI/3GI/3GIj/cYj/cYj/cYj/cYhfVtCpcYiP9xiP9xiP9xiP9xiP9xiP9xiI/3GI/3GI/3GI/3GI/3GI/3GIX1bRqf9xiP9xiP9xiP9xiP9xiI/3GI/3GI/3GI/3GI/3GI/081HCyu/3GI/3GI/3GI/3GIj/cYj/cYj/cYj/cYj/cYj/cYiP9RItDt/3GI/3GI/3GI/3GI/3GIj/cYj/cYj/cYj/cYj/cYj/cYTPEsQO3/cYj/cYiP9xiP9xiP9xiP9xiP9xTN8cQg6I/3GI/3GI/3GIj/cYj/cYhJezxoTHGI/3GI/3GIj/cYj/cYj/cYj/cYhJNzx8jI/3GIj/cYj/cYj/cYj/cYhNVxw6jv9xiP9xiP9xiP9xiP9xiI/3GI/3GI/3GIX1bQqXGI/3GIj/cYj/cYj/cYj/cYj/cYj/cYiP9xiP9xiP9xTDYsPJ1xiP9xiP9xiP9xiP9xiI/3GI/3GI/01YLDp9cYj/cYj/cYj/cYj/cYiP9xiP9xiP9xiP9xiP9xiP9xiI/3GI/3GI/3GI/3GI/3GI/3GIj/cYj/cYj/cYj/cYj/cYj/cYXzTRy4j/cYj/cYj/cYj/cYj/cYiP9xiP9xiP9xiP9xTb0cJC5xiP9xiP9xiP9xiP9xiI/3GI/3GI/3GI/3GI/3GI/3GIj/cYj/cYj/cYj/cYj/cYj/cYiP9xiP9xiP9xiP9xiP9xiP9xiI/3GI/3GI/3GI/3GI/3GI/3GIj/cYj/cYj/TfEsQO2I/3GI/3GI/3GI/3GI/3GIj/cYj/cYj/cYj/cYj/cYj/UIjRh4j/cYj/cYj/cYj/cYj/cYiP9xiP9xiP9xiP9xiP9xiP9xiI/3GI/3GI/3GI/3GI/3GI/3GIj/cYj/cYj/cYj/cYj/cV+80ENxiP9xiP9xiP9xiP9xiP9xiI/3GI/3GI/3GI/3GI/3FO8Bwg/o/3GI/3GI/3GI/3GI/3GIj/cYj/cYj/cYj/UKrRZf9xiI/3GI/3GI/3GI/3GI/3GI/3GIj/cYj/cYj/cYheeNKHiP9xiI/3GI/3GI/3GI/3GI/3GI/3GIj/cYj/cYj/cYj/cYj/cYj/cYiP9xiP9xiP9xiP9xiP9xiP9xiI/3GI/3GI/3GIS1gsWn3/cYj/cYj/cYj/cYiP9xiP9xiP9xiP9xiP9xiP9Q7tAhcYj/cYj/cYj/cYj/cYiP9xiP9xiP9xhMFCw+vXGI/3GI/3GI/3GI/3GIj/cYj/cYj/cYj/cYj/cYXt7SIY/3GI/3GI/3GI/3GI/3GIj/cYj/cYj/cYj/TVgsOn1xiP9xiP9xiP9xiI/3GI/3GEs2LFydiP9xiP9xiP9xiP9xiP9xiI/3GI/3GI/3GISpwsZj2I/3GI/3GI/3GIj/cYj/cYj/cYj/OgMDt/z8j/cYj/cYj/cYj/cYj/cYiP9xiP9xhC9nzgmI/3GI/3GIj/cYj/cYj/cV940Yf/cYj/cYiP9xiP9xiP9xiP9xiP9xiP9xiI/3GI/3GI/3GI/3GI/3GENcbNo5iI/3GI/3GI/3GI/3GI/3GIMeRDvxu8/3GI/3GIj/cYj/cYj/cYj/SXxMeDtxiP9xiP9xiP9xiP9xiP9xiI/3GI/3GI/3GI/0q/PHQM/3GIj/cYj/cYj/cYj/cYg+nzKyYM2I/3GI/3GIj/cYj/cYj/cYj/cYSXs8eEz/cYiP9xiP9xiP9xiP9xiP9xTemsMWX/cYj/cYj/cYj/cYj/cYj/cYOeADtx/8/3GI/3GI/3GIj/cYj/cYj/cYj/cYj/cYj/cYiP9M0DxC/HGI/3GI/3GI/3GI/3GI/3GIhfVtCpcYj/cYj/cYj/cYj/cYiP9xiP9xiP9xiP9xiP9xiP9xiEvIvEN0cYj/cYj/cYiP9xiP9xiEidPIYsiP9xiP9xiI/3GI/3GI/3GI/3GI/3GI/zoYUbfnroj/cYj/cYj/cYiP9xiP9xg98zGzDM7/cYj/cYj/cYj/cYj/cYiEs2LFyd/3GIj/cYj/cYj/cYj/cYQ5B81vj/cYiP9xiP9xiP9xiP9xiP9xiEi/PIQMiP9xiP9xiP9xiP9xiP9xiI/3GI/3GI/3GI/3GI/3GI/3Ey+ZG9Bm5xiP9xiI/3GI/3GI/3GI/3GF9W0an/cYiP9xiP9xiP9xiP9xiP9xiP9xiI/3GI/3GI/3GI/0KzjPTHiP9xiP9xiP9xiP9xiP9xiI/3GI/3GI/0y+LFQd/3GI/3GI/3GI/3GIj/cYj/cYhK8jxQ3HGI/3GI/3GI/3GIj/cYj/cYj/cYj/cYj/cUucLFY9/3GI/3GIj/cYj/cYj/cYj/TL4sVB3/cYj/cYj/cYiP9xiP9xiP9xhKFTxerHGI/3GI/3GIj/cYj/cYj/cYSr4sZB2I/3GI/3GI/3GIj/cYj/cYTPEsQO3/cYj/cYj/cYj/cYj/cYj/cYiP9xiP9xiP9xiP9xiP9xTVccOo6I/3GI/3GI/3GI/3GIj/cYj/cYj/cYj/cYj/cUwULE69/3GI/3GI/3GIj/cYj/cYj/cYj/PM3itTIdiP9xiI/3GI/3GI/3GI/3FK0Dxi/Ij/cYj/cYiP9xiP9xiP9xiP9xiP9xiP9xiI/3GI/3GI/0y+LFQd/3GI/3GI/3GI/3GIj/cYj/cYj/cYj/cYj/cYj/cYiP9xiP9xiP9xiP9xiP9xiP9xiI/3GI/3GI/1CI0YeP9xiP9xiI/3GI/3GI/3GI/3GI/3GI/3GIj/cYj/cYj/cYj/UKrRZf9xiI/3GI/3GI/3GI/3GI/3GI/3GIj/cYj/cYj/cYj/cYj/cYj/cYiP9xiP9xiP9xiP9xiP9xiP9xiI/3GI/3GI/3GI/3GI/3GI/3GIj/cYj/cYj/cYj/cYj/cYj/cYiP9xiP9xiP9xiEt6LEhdcYj/cYj/cYj/cYiP9xiP9xiP9xiE15HChucYj/cYj/cYj/cYj/cYj/cYiP9xiP9xiP9xiP9xhO8Bwg/v9xiP9xiP9xiP9xiP9xiP9xiI/3GI/3GI/3GI/3GI/3GIXprSZYj/cYj/cYj/cYj/cYj/cYiP9xiP9xiP9xiP9xiP9Omxw2To/3GI/3GI/3GI/3GIj/cYj/cYj/cYj/cYj/cYj/cYiP9xiP9xiP9xiP9xiP9xiP9xiI/3GI/3GI/3GI/3GI/1Du0CFxiP9xiP9xiP9xiP9xiP9xiI/3GI/3GI/3GI/3GI/3GI/3GIj/cYj/cYj/cYj/cYj/cYj/cYiP9xiP9xiP9xiP9xiP9xiP9xiI/3GI/3GI/3GI/3FO8Bwg/o/3GI/3GI/3GI/3GI/3GI/3GEwULD69cYj/cYiP9xiP9xiP9xiP9xiP9xR55MlhuP9xiP9xiP9xiP9xiI/3GDxF4rS6Hf9xiP9xiP9xiP9xiP9xiISuq8YVSP9xiP9xiI/3GI/3GI/3GI/zpE4be7Hoj/cYiP9xiP9xiP9xiP9xiP9xiP9xiIS1gsSn1xiI/3GI/3GI/3GI/3GI/3FK8jxg3I/3GIj/cYj/cYj/cYj/cYhM3xxCDv9xiP9xiP9xiP9xiI/3GI/3GI/3GI/3GI/3GE3prCFlcYj/cYj/cYj/cYj/cYj/cYTuicIXaIj/cYj/cYj/cYj/cYj/cYj/OdRhuCue/3GI/3GIj/cYj/cYj/cYj/TJwsVj2P9xiP9xiP9xiI/3GI/3GI/0vyPGDciP9xiP9xiP9xiI/3GI/3GEDVjAOniI/3GI/3GI/3GI/3GI/3GI/3GIj/cYj/cYj/cYj/cYj/cUw2LDydcYj/cYj/cYiP9xiP9xiP9xiDZ/YbqAnv9xiP9xiP9xiI/3GI/3GI/3GEi/PIQMiP9xiI/3GI/3GI/3GI/3GITXkcKG5xiP9xiP9xiP9xiP9xiI/3GI/3GI/0x6LFhdiP9xiP9xiP9xiP9xiI/3GI/3GI/3GI/3GF8S0e2I/3GIj/cYj/cYj/cYj/cYj/cYj/cYiP9xiP9xiElZPHps/3GI/3GI/3GIj/cYj/cYj/cYj/cYj/cYj/TnkcOG6I/3GI/3GI/3GIj/cYj/cYj/cYj/cYj/cYj/cYiF540oeI/3GI/3GI/3GI/3GIj/cYj/cYj/cYj/cYj/cYj/TfEsQO2I/3GI/3GIj/cYj/cYj/cYj/cYj/cYj/cUwULE69/3GI/3GIj/cYj/cYj/cYj/cYj/cUzxLEDtj/cYj/cYj/cYiP9xiP9xiP9xiP9xS5wsVj3/cYj/cYj/cYiP9xiP9xiP9xS74sRB1xiP9xiP9xiP9xiI/3GI/3GIMkUBvrr+/3GI/3GI/3GI/3GIj/cYj/cUryPGDcj/cYj/cYj/cYj/cYiP9xiP9xiEkVPH6siP9xiP9xiP9xiI/3GI/3GIT4KcF9b/cYj/cYj/cYj/cYj/cYiP9xiP9xiP9xhNeRw4bv9xiP9xiP9xiP9xiP9xiP9xiI/3GI/3GI/3GI/3GI/3GF7e0iGP9xiP9xiP9xiP9xiP9xiI/3GI/3GI/3GF680kOP9xiI/3GI/3GI/3GI/3GI/3GI/3GIj/cYj/cYj/cYj/cYj/cYj/cYhevNJDj/cYj/cYj/cYj/cYiP9xiP9xiP9xiP9xS1gsWn2I/3GI/3GI/3GIj/cYj/cYj/cYj/cYj/cYj/cYiF680kP/cYj/cYj/cYj/cYiP9xiP9xiP9xiP9xiP9xiE01HDyuj/cYj/cYj/cYj/cYiP9xiP9xiP9xiP9xiP9OvRw0Lv9xiP9xiP9xiP9xiI/3GI/3GI/3GI/3GI/3GI/3FONRwcrnGI/3GI/3GI/3GIj/cYj/cYj/cYhM8Sww7XGI/3GI/3GI/3GI/3GIj/cYhK0Dxi/P9xiP9xiP9xiP9xiP9xiI/3GI/3FGW1yaSnGI/3GI/3GI/3GI/3GI/3GIj/cU4THB7OcYj/cYj/cYiP9xiP9xiP9xiP9xiP9xiP9xiI/3GI/3GI/3GI/3GI/3GI/3GIj/cYj/cYj/cYj/cYhLFCxevYj/cYj/cYj/cYiP9xiP9xiP9xiP9xiP9xiP9xiF8S0e2I/3GI/3GI/3GI/3GI/3GIj/cYj/cYj/cYj/cYj/cYj/cYiP9xiP9xiP9xiP9xiP9xiP9xiI/3GI/3GI/3GI/3GITXkcKG5xiP9xiP9xiP9xiP9xiI/3GI/3GI/3GI/3GI/3GI/3GIj/cYj/cYj/cYj/cYj/cYj/cYiP9xiP9xiP9xiP9xiP9P8Bwg/oj/cYj/cYj/cYj/cYj/cYiP9xiP9xiP9xiP9xiP9xiP9xiI/3GI/3GI/3GI/3GI/3GI/3GIj/cYj/cYj/cYj/cYj/cYj/cYiP9xiP9xiP9xiP9xiP9xiP9xiI/3GI/3GI/3GI/3GI/3GI/3GIhfVtCpcYj/cYj/cYj/cYj/cYiP9xiP9xiP9xiP9xiP9xiP9xiI/3GI/3GI/3GI/3GI/3GI/3GIj/cYj/cYj/cYj/cYj/cYj/cYiP9xiP9xiP9xiP9xiP9xiP9xiI/3GI/3GI/3GI/3GI/3GI/3GIj/cYj/cYj/cYj/cYj/cYj/cYiP9xiP9xiP9xiP9xiP9xiP9xiI/1CI0YeP9xiP9xiP9xiP9xiI/3GI/3GI/3GI/3GI/3GI/3GIj/cYj/cYj/cYj/cYj/cYj/cYiP9xiP9xiP9xiP9xhNNRw8roj/cYj/cYj/cYj/cYj/cYiP9xiP9xiP9xiP9xiP9xTVccOo6I/3GI/3GI/3GI/3GIj/cYj/cYj/cYj/cYj/cYj/cYiP9xXzTRy4j/cYj/cYj/cYj/cYiP9xiP9xiP9xiP9xiP9xiP9xhOExweznGI/3GI/3GI/3GIj/cYj/cYj/cYj/cYj/cYj/TnkcOG6I/3GI/3GI/3GIj/cYj/cYj/cYj/cYj/cYj/cYThMcHs5xiP9xiP9xiP9xiI/3GI/3GI/3GI/3GI/3GI/3GIj/TxMcLs7/cYj/cYj/cYiP9xiP9xiP9xiP9xSNFMguuIj/cYj/cYj/cYj/cYj/cYhMmxxGToj/cYj/cYj/cYiP9xiP9xiP9xiP9xiP9xiP9xiI/3GI/3GI/3GI/3GI/3GI/3GIj/cYj/cYj/cYj/cYj/cUu+LEQdcYj/cYiP9xiP9xiP9xiP9xiP9xiP9xiIXrzSQ/9xiP9xiP9xiP9xiI/3GI/3GI/3GI/3GI/3GI/3FO8Bwg/o/3GI/3GI/3GI/3GIj/cYj/cYj/cYj/cYj/cYj/cYiP9xiP9xiP9xiP9xiP9xiP9xiI/3GI/3GI/3GI/3GI/1Cq0WWP9xiP9xiP9xiP9xiP9xiP9xiI/3GI/3GI/3GI/0zQPEL8cYj/cYj/cYiP9xiP9xiP9xiP9xiP9xThMcLs7/cYj/cYj/cYj/cYj/cYiP9xiP9xiP9xhJNzx8jIj/cYj/cYiP9xiP9xiP9xiEs2LFydj/cYj/cYj/cYj/cYiP9xiP9xhJNzx8jIj/cYj/cYj/cYiP9xiP9xiP9xiP9xiP9xhevNJDiP9xiP9xiP9xiP9xiP9xiISXs8aExxiP9xiP9xiP9xiP9xiI/3GI/3GI/3GET1bMCpj/cYj/cYj/cYiP9xiP9xhJNzx8jIj/cYj/cYj/cYiP9xiP9xNtVxuSqOcYj/cYj/cYj/cYiP9xiP9LWTxabHGI/3GI/3GI/3GIj/cYj/cYOnKDto18j/cYj/cYj/cYj/cYiP9xgy5lS+GauP9xiP9xiP9xiP9xiP9xiI/3GIRET8u7BxiI/3GI/3GI/3GI/3GI/zN0sr6LTf9xiI/3GI/3GI/3GI/3GI/3GE15HDhu/3GI/3GI/3GI/3GIj/cYj/cYj/cYj/cYg11XG7Ko6P9xiI/3GI/3GI/3GI/3GI/3GEOq/NVQiP9xiP9xiI/3GI/3GI/3GI/3GI/3FNvRwkLnGI/3GI/3GI/3GIj/cYj/cYj/cYj/cYhKvixkHY/3GI/3GIj/cYj/cYj/cYj/cYj/cYj/cV7e0iGI/3GI/3GI/3GI/3GIj/cYj/cYj/cYj/cYj/cYTL0cRC6I/3GI/3GI/3GIj/cYj/cYj/cYj/cYj/cYj/cYiP9xhO8BwQ/nGI/3GI/3GIj/cYj/cYj/cYj/SxU8bqyP9xiP9xiI/3GI/3GI/3GI/03xLEDtiP9xiP9xiP9xiP9xiI/3GI/3GI/3GI/3GI/3GIXrzSQ4/3GI/3GI/3GI/3GI/3GIj/cYj/cYj/cYj/cYj/Tt8cIg5xiP9xiP9xiP9xiI/3GI/3GI/3GI/3GI/3FMFCxOvf9xiP9xiP9xiI/3GI/3GI/3GI/3GI/081HCyu/3GI/3GI/3GI/3GI/3GIj/cYj/cYj/cYj/cYj/cV7e0iGI/3GI/3GI/3GI/3GI/3GIj/cYj/cYj/cYj/cYj/cU29HCQucYj/cYj/cYj/cYiP9xiP9xiP9xiP9xiP9OeRw4boj/cYj/cYj/cYj/cYiP9xiP9xiP9xiP9xiEzxLDDtcYj/cYj/cYj/cYiP9xiP9xiP9xS3osWF2P9xiP9xiP9xiP9xiI/3GI/3GI/3GI/3GI/3GI/3GITXkcKG5xiP9xiP9xiI/3GI/3GI/3GI/3GI/3GI/3GIj/cYj/cYj/cYj/cYj/cYj/cYiP9xiP9xiP9xiP9xiP9xiP9xiI/3GI/3GI/3GI/3GI/3GI/3GIj/cYj/cYj/cYj/cYj/cYhNExw+zoj/cYj/cYj/cYj/cYiP9xiP9xiP9xiP9xiP9xiP9xiI/3GI/3GI/3GI/3GI/3GI/3GIj/cYj/cYj/cYj/cYj/cYj/cVBE37txiP9xiP9xiP9xiP9xiP9xiI/3GI/3GI/3GI/3GI/3GI/3GITVccOo7/cYj/cYj/cYiP9xiP9xiP9xiP9xiP9xiP9xhNVxw6jo/3GI/3GI/3GIj/cYj/cYj/cYj/cYj/cYj/c
[truncated: 2,348,907 more chars]
