# Supplementary material for: Automated imaging and identification of proteoforms directly from ovarian cancer tissue
Source: Nat Commun. 2023 Oct 14;14:6478. doi: 10.1038/s41467-023-42208-3 (PMC10576781; doi:10.1038/s41467-023-42208-3)
Supplement: Supplementary file 6 — Supplementary Data 2 [file 41467_2023_42208_MOESM6_ESM.zip › Supplementary Data 2/11 24901 ensemble.tdValidate]

<?xml version="1.0"?>
<pvsDataSet xmlns:xsi="http://www.w3.org/2001/XMLSchema-instance" xmlns:xsd="http://www.w3.org/2001/XMLSchema" version="1" xmlns="http://www.topdownproteomics.org/ms/pvml">
  <cvList count="2">
    <cv id="MS" fullName="Proteomics Standards Initiative Mass Spectrometry Ontology" version="1.18.1" URI="http://psidev.cvs.sourceforge.net/*checkout*/psidev/psi/psi-ms/mzML/controlledVocabulary/psi-ms.obo" xmlns="http://psi.hupo.org/ms/mzml" />
    <cv id="UO" fullName="Unit Ontology" version="1.20" URI="http://obo.cvs.sourceforge.net/*checkout*/obo/obo/ontology/phenotype/unit.obo" xmlns="http://psi.hupo.org/ms/mzml" />
  </cvList>
  <metadata>
    <contact>
      <guid>00000000-0000-0000-0000-000000000000</guid>
      <name />
      <organization />
      <address />
      <URL />
      <email />
    </contact>
    <sampleProcessing>
      <fixedModificationList />
    </sampleProcessing>
    <parameters>
      <userParam name="UseSimpleValidator" value="True" xmlns="http://psi.hupo.org/ms/mzml" />
      <userParam name="PrecursorSignalToNoiseCutoff" value="1" xmlns="http://psi.hupo.org/ms/mzml" />
      <userParam name="PlotNoisePeaks" value="False" xmlns="http://psi.hupo.org/ms/mzml" />
      <userParam name="PrecursorMinimumCharge" value="1" xmlns="http://psi.hupo.org/ms/mzml" />
      <userParam name="SharedIsotopeColor" value="Black" xmlns="http://psi.hupo.org/ms/mzml" />
      <userParam name="Width" value="1678.6666666666665" xmlns="http://psi.hupo.org/ms/mzml" />
      <userParam name="FragmentMapColorScheme" value="Ion Type" xmlns="http://psi.hupo.org/ms/mzml" />
      <userParam name="ShowPrecursorIsotopicFits" value="True" xmlns="http://psi.hupo.org/ms/mzml" />
      <userParam name="ThrashNoiseRecalc" value="1000" xmlns="http://psi.hupo.org/ms/mzml" />
      <userParam name="PrecursorMaximumCharge" value="1" xmlns="http://psi.hupo.org/ms/mzml" />
      <userParam name="FragmentationMaxPpmTolerance" value="5" xmlns="http://psi.hupo.org/ms/mzml" />
      <userParam name="Top" value="28" xmlns="http://psi.hupo.org/ms/mzml" />
      <userParam name="Guid" value="00000000-0000-0000-0000-000000000000" xmlns="http://psi.hupo.org/ms/mzml" />
      <userParam name="SignalToNoiseCutoff" value="1" xmlns="http://psi.hupo.org/ms/mzml" />
      <userParam name="ShowFragmentationIsotopicFits" value="True" xmlns="http://psi.hupo.org/ms/mzml" />
      <userParam name="RecentFilePaths" value="" xmlns="http://psi.hupo.org/ms/mzml" />
      <userParam name="ShowProteoformColorGraphicalFragmentMap" value="True" xmlns="http://psi.hupo.org/ms/mzml" />
      <userParam name="Mercury7Limit" value="0.0001" xmlns="http://psi.hupo.org/ms/mzml" />
      <userParam name="IncludeInternalFragments" value="False" xmlns="http://psi.hupo.org/ms/mzml" />
      <userParam name="ShowPrecursorColorPeaks" value="False" xmlns="http://psi.hupo.org/ms/mzml" />
      <userParam name="ShowPrecursorSpectraAnnotations" value="True" xmlns="http://psi.hupo.org/ms/mzml" />
      <userParam name="FragmentationSubPpmTolerance" value="3" xmlns="http://psi.hupo.org/ms/mzml" />
      <userParam name="ShowFragmentationSpectraAnnotations" value="True" xmlns="http://psi.hupo.org/ms/mzml" />
      <userParam name="PrecursorMercury7Limit" value="0.0001" xmlns="http://psi.hupo.org/ms/mzml" />
      <userParam name="AminoAcidsPerRow" value="25" xmlns="http://psi.hupo.org/ms/mzml" />
      <userParam name="TerminalFragmentGradient" value="False" xmlns="http://psi.hupo.org/ms/mzml" />
      <userParam name="FDRCounts" value="1000" xmlns="http://psi.hupo.org/ms/mzml" />
      <userParam name="Left" value="126" xmlns="http://psi.hupo.org/ms/mzml" />
      <userParam name="PrecursorSubPpmTolerance" value="3" xmlns="http://psi.hupo.org/ms/mzml" />
      <userParam name="ShowFragmentationColorPeaks" value="False" xmlns="http://psi.hupo.org/ms/mzml" />
      <userParam name="ThrashNoiseWindow" value="1000" xmlns="http://psi.hupo.org/ms/mzml" />
      <userParam name="UseAveragine" value="False" xmlns="http://psi.hupo.org/ms/mzml" />
      <userParam name="PrecursorMinimumRequiredScore" value="0.1" xmlns="http://psi.hupo.org/ms/mzml" />
      <userParam name="Url" value="" xmlns="http://psi.hupo.org/ms/mzml" />
      <userParam name="UserName" value="" xmlns="http://psi.hupo.org/ms/mzml" />
      <userParam name="InstrumentModel" value="" xmlns="http://psi.hupo.org/ms/mzml" />
      <userParam name="ShowInternalFragmentFlags" value="False" xmlns="http://psi.hupo.org/ms/mzml" />
      <userParam name="MaximumCharge" value="60" xmlns="http://psi.hupo.org/ms/mzml" />
      <userParam name="HighlightSelectedIon" value="True" xmlns="http://psi.hupo.org/ms/mzml" />
      <userParam name="MinimumRequiredScore" value="0.5" xmlns="http://psi.hupo.org/ms/mzml" />
      <userParam name="DistributionGenerator" value="0" xmlns="http://psi.hupo.org/ms/mzml" />
      <userParam name="FragmentIntensityClusterTolerance" value="0.5" xmlns="http://psi.hupo.org/ms/mzml" />
      <userParam name="Email" value="" xmlns="http://psi.hupo.org/ms/mzml" />
      <userParam name="InstrumentManufacturer" value="" xmlns="http://psi.hupo.org/ms/mzml" />
      <userParam name="Organization" value="" xmlns="http://psi.hupo.org/ms/mzml" />
      <userParam name="MinimumCharge" value="1" xmlns="http://psi.hupo.org/ms/mzml" />
      <userParam name="Height" value="949.3333333333333" xmlns="http://psi.hupo.org/ms/mzml" />
      <userParam name="Address" value="" xmlns="http://psi.hupo.org/ms/mzml" />
      <userParam name="UseTHRASHnoiseCalc" value="False" xmlns="http://psi.hupo.org/ms/mzml" />
      <userParam name="IsotopicallyResolvedPrecursor" value="True" xmlns="http://psi.hupo.org/ms/mzml" />
      <userParam name="PrecursorIntensityClusterTolerance" value="0.5" xmlns="http://psi.hupo.org/ms/mzml" />
      <userParam name="MinimumFragmentSize" value="2" xmlns="http://psi.hupo.org/ms/mzml" />
      <userParam name="PrecursorMaxPpmTolerance" value="5" xmlns="http://psi.hupo.org/ms/mzml" />
      <userParam name="UseShapeValidator" value="False" xmlns="http://psi.hupo.org/ms/mzml" />
      <userParam name="MinimumInternalFragmentScore" value="0.7" xmlns="http://psi.hupo.org/ms/mzml" />
      <userParam name="I2MSMode" value="False" xmlns="http://psi.hupo.org/ms/mzml" />
    </parameters>
  </metadata>
  <experimentList>
    <experiment id="1">
      <observationList>
        <observation>
          <sourceFile id="SF0" name="20220415_APOLLO#D1-7_4ums_testline_01_25targets_01.raw" location="X:\Projects\2021 Su - nanoDESI\PiMS2\APOLLO_Ovary\APOLLO_#D1-7\line_01">
            <cvParam cvRef="MS" accession="MS:1000563" name="Thermo RAW file" xmlns="http://psi.hupo.org/ms/mzml" />
            <cvParam cvRef="MS" accession="MS:1000568" value="none" name="MD5" xmlns="http://psi.hupo.org/ms/mzml" />
            <cvParam cvRef="MS" accession="MS:1000768" name="Thermo nativeID format" xmlns="http://psi.hupo.org/ms/mzml" />
          </sourceFile>
          <calibrationOffset value="0" type="ppm" />
          <scanRangeText>733-806</scanRangeText>
          <spectrum id="scan=0" index="0" defaultArrayLength="0">
            <cvParam cvRef="MS" accession="MS:1000511" value="2" name="ms level" xmlns="http://psi.hupo.org/ms/mzml" />
            <cvParam cvRef="MS" accession="MS:1000128" name="profile spectrum" xmlns="http://psi.hupo.org/ms/mzml" />
            <scanList count="74" xmlns="http://psi.hupo.org/ms/mzml">
              <cvParam cvRef="MS" accession="MS:1000571" name="sum of spectra" />
              <scan>
                <cvParam cvRef="MS" accession="MS:1000016" value="13.020353" name="scan start time" />
              </scan>
              <scan>
                <cvParam cvRef="MS" accession="MS:1000016" value="13.038123" name="scan start time" />
              </scan>
              <scan>
                <cvParam cvRef="MS" accession="MS:1000016" value="13.055892" name="scan start time" />
              </scan>
              <scan>
                <cvParam cvRef="MS" accession="MS:1000016" value="13.073663" name="scan start time" />
              </scan>
              <scan>
                <cvParam cvRef="MS" accession="MS:1000016" value="13.091432" name="scan start time" />
              </scan>
              <scan>
                <cvParam cvRef="MS" accession="MS:1000016" value="13.109202" name="scan start time" />
              </scan>
              <scan>
                <cvParam cvRef="MS" accession="MS:1000016" value="13.126972" name="scan start time" />
              </scan>
              <scan>
                <cvParam cvRef="MS" accession="MS:1000016" value="13.144742" name="scan start time" />
              </scan>
              <scan>
                <cvParam cvRef="MS" accession="MS:1000016" value="13.162511" name="scan start time" />
              </scan>
              <scan>
                <cvParam cvRef="MS" accession="MS:1000016" value="13.180281" name="scan start time" />
              </scan>
              <scan>
                <cvParam cvRef="MS" accession="MS:1000016" value="13.198051" name="scan start time" />
              </scan>
              <scan>
                <cvParam cvRef="MS" accession="MS:1000016" value="13.215821" name="scan start time" />
              </scan>
              <scan>
                <cvParam cvRef="MS" accession="MS:1000016" value="13.23359" name="scan start time" />
              </scan>
              <scan>
                <cvParam cvRef="MS" accession="MS:1000016" value="13.251361" name="scan start time" />
              </scan>
              <scan>
                <cvParam cvRef="MS" accession="MS:1000016" value="13.26913" name="scan start time" />
              </scan>
              <scan>
                <cvParam cvRef="MS" accession="MS:1000016" value="13.2869" name="scan start time" />
              </scan>
              <scan>
                <cvParam cvRef="MS" accession="MS:1000016" value="13.30467" name="scan start time" />
              </scan>
              <scan>
                <cvParam cvRef="MS" accession="MS:1000016" value="13.32244" name="scan start time" />
              </scan>
              <scan>
                <cvParam cvRef="MS" accession="MS:1000016" value="13.34021" name="scan start time" />
              </scan>
              <scan>
                <cvParam cvRef="MS" accession="MS:1000016" value="13.35798" name="scan start time" />
              </scan>
              <scan>
                <cvParam cvRef="MS" accession="MS:1000016" value="13.375749" name="scan start time" />
              </scan>
              <scan>
                <cvParam cvRef="MS" accession="MS:1000016" value="13.393519" name="scan start time" />
              </scan>
              <scan>
                <cvParam cvRef="MS" accession="MS:1000016" value="13.411289" name="scan start time" />
              </scan>
              <scan>
                <cvParam cvRef="MS" accession="MS:1000016" value="13.429059" name="scan start time" />
              </scan>
              <scan>
                <cvParam cvRef="MS" accession="MS:1000016" value="13.446829" name="scan start time" />
              </scan>
              <scan>
                <cvParam cvRef="MS" accession="MS:1000016" value="13.464598" name="scan start time" />
              </scan>
              <scan>
                <cvParam cvRef="MS" accession="MS:1000016" value="13.482368" name="scan start time" />
              </scan>
              <scan>
                <cvParam cvRef="MS" accession="MS:1000016" value="13.500138" name="scan start time" />
              </scan>
              <scan>
                <cvParam cvRef="MS" accession="MS:1000016" value="13.517908" name="scan start time" />
              </scan>
              <scan>
                <cvParam cvRef="MS" accession="MS:1000016" value="13.535678" name="scan start time" />
              </scan>
              <scan>
                <cvParam cvRef="MS" accession="MS:1000016" value="13.553447" name="scan start time" />
              </scan>
              <scan>
                <cvParam cvRef="MS" accession="MS:1000016" value="13.571217" name="scan start time" />
              </scan>
              <scan>
                <cvParam cvRef="MS" accession="MS:1000016" value="13.588987" name="scan start time" />
              </scan>
              <scan>
                <cvParam cvRef="MS" accession="MS:1000016" value="13.606757" name="scan start time" />
              </scan>
              <scan>
                <cvParam cvRef="MS" accession="MS:1000016" value="13.624527" name="scan start time" />
              </scan>
              <scan>
                <cvParam cvRef="MS" accession="MS:1000016" value="13.642296" name="scan start time" />
              </scan>
              <scan>
                <cvParam cvRef="MS" accession="MS:1000016" value="13.660066" name="scan start time" />
              </scan>
              <scan>
                <cvParam cvRef="MS" accession="MS:1000016" value="13.677836" name="scan start time" />
              </scan>
              <scan>
                <cvParam cvRef="MS" accession="MS:1000016" value="13.695606" name="scan start time" />
              </scan>
              <scan>
                <cvParam cvRef="MS" accession="MS:1000016" value="13.713376" name="scan start time" />
              </scan>
              <scan>
                <cvParam cvRef="MS" accession="MS:1000016" value="13.731145" name="scan start time" />
              </scan>
              <scan>
                <cvParam cvRef="MS" accession="MS:1000016" value="13.748915" name="scan start time" />
              </scan>
              <scan>
                <cvParam cvRef="MS" accession="MS:1000016" value="13.766685" name="scan start time" />
              </scan>
              <scan>
                <cvParam cvRef="MS" accession="MS:1000016" value="13.784455" name="scan start time" />
              </scan>
              <scan>
                <cvParam cvRef="MS" accession="MS:1000016" value="13.802225" name="scan start time" />
              </scan>
              <scan>
                <cvParam cvRef="MS" accession="MS:1000016" value="13.819995" name="scan start time" />
              </scan>
              <scan>
                <cvParam cvRef="MS" accession="MS:1000016" value="13.837764" name="scan start time" />
              </scan>
              <scan>
                <cvParam cvRef="MS" accession="MS:1000016" value="13.855534" name="scan start time" />
              </scan>
              <scan>
                <cvParam cvRef="MS" accession="MS:1000016" value="13.873304" name="scan start time" />
              </scan>
              <scan>
                <cvParam cvRef="MS" accession="MS:1000016" value="13.891074" name="scan start time" />
              </scan>
              <scan>
                <cvParam cvRef="MS" accession="MS:1000016" value="13.908844" name="scan start time" />
              </scan>
              <scan>
                <cvParam cvRef="MS" accession="MS:1000016" value="13.926613" name="scan start time" />
              </scan>
              <scan>
                <cvParam cvRef="MS" accession="MS:1000016" value="13.944383" name="scan start time" />
              </scan>
              <scan>
                <cvParam cvRef="MS" accession="MS:1000016" value="13.962153" name="scan start time" />
              </scan>
              <scan>
                <cvParam cvRef="MS" accession="MS:1000016" value="13.979923" name="scan start time" />
              </scan>
              <scan>
                <cvParam cvRef="MS" accession="MS:1000016" value="13.997693" name="scan start time" />
              </scan>
              <scan>
                <cvParam cvRef="MS" accession="MS:1000016" value="14.015462" name="scan start time" />
              </scan>
              <scan>
                <cvParam cvRef="MS" accession="MS:1000016" value="14.033232" name="scan start time" />
              </scan>
              <scan>
                <cvParam cvRef="MS" accession="MS:1000016" value="14.051002" name="scan start time" />
              </scan>
              <scan>
                <cvParam cvRef="MS" accession="MS:1000016" value="14.068772" name="scan start time" />
              </scan>
              <scan>
                <cvParam cvRef="MS" accession="MS:1000016" value="14.086542" name="scan start time" />
              </scan>
              <scan>
                <cvParam cvRef="MS" accession="MS:1000016" value="14.104311" name="scan start time" />
              </scan>
              <scan>
                <cvParam cvRef="MS" accession="MS:1000016" value="14.122081" name="scan start time" />
              </scan>
              <scan>
                <cvParam cvRef="MS" accession="MS:1000016" value="14.139851" name="scan start time" />
              </scan>
              <scan>
                <cvParam cvRef="MS" accession="MS:1000016" value="14.157621" name="scan start time" />
              </scan>
              <scan>
                <cvParam cvRef="MS" accession="MS:1000016" value="14.175391" name="scan start time" />
              </scan>
              <scan>
                <cvParam cvRef="MS" accession="MS:1000016" value="14.19316" name="scan start time" />
              </scan>
              <scan>
                <cvParam cvRef="MS" accession="MS:1000016" value="14.21093" name="scan start time" />
              </scan>
              <scan>
                <cvParam cvRef="MS" accession="MS:1000016" value="14.2287" name="scan start time" />
              </scan>
              <scan>
                <cvParam cvRef="MS" accession="MS:1000016" value="14.24647" name="scan start time" />
              </scan>
              <scan>
                <cvParam cvRef="MS" accession="MS:1000016" value="14.26424" name="scan start time" />
              </scan>
              <scan>
                <cvParam cvRef="MS" accession="MS:1000016" value="14.28201" name="scan start time" />
              </scan>
              <scan>
                <cvParam cvRef="MS" accession="MS:1000016" value="14.299779" name="scan start time" />
              </scan>
              <scan>
                <cvParam cvRef="MS" accession="MS:1000016" value="14.317549" name="scan start time" />
              </scan>
            </scanList>
            <precursorList count="74" xmlns="http://psi.hupo.org/ms/mzml">
              <precursor>
                <isolationWindow>
                  <cvParam cvRef="MS" accession="MS:1000827" value="859.6785888671875" name="isolation window target m/z" />
                  <cvParam cvRef="MS" accession="MS:1000828" value="0.4000000059604645" name="isolation window lower offset" />
                  <cvParam cvRef="MS" accession="MS:1000829" value="0.4000000059604645" name="isolation window upper offset" />
                </isolationWindow>
                <activation>
                  <cvParam cvRef="MS" accession="MS:1000422" name="high-energy collision-induced dissociation" />
                  <cvParam cvRef="MS" accession="MS:1000045" value="25" name="collision energy" />
                </activation>
              </precursor>
              <precursor>
                <isolationWindow>
                  <cvParam cvRef="MS" accession="MS:1000827" value="859.6785888671875" name="isolation window target m/z" />
                  <cvParam cvRef="MS" accession="MS:1000828" value="0.4000000059604645" name="isolation window lower offset" />
                  <cvParam cvRef="MS" accession="MS:1000829" value="0.4000000059604645" name="isolation window upper offset" />
                </isolationWindow>
                <activation>
                  <cvParam cvRef="MS" accession="MS:1000422" name="high-energy collision-induced dissociation" />
                  <cvParam cvRef="MS" accession="MS:1000045" value="25" name="collision energy" />
                </activation>
              </precursor>
              <precursor>
                <isolationWindow>
                  <cvParam cvRef="MS" accession="MS:1000827" value="859.6785888671875" name="isolation window target m/z" />
                  <cvParam cvRef="MS" accession="MS:1000828" value="0.4000000059604645" name="isolation window lower offset" />
                  <cvParam cvRef="MS" accession="MS:1000829" value="0.4000000059604645" name="isolation window upper offset" />
                </isolationWindow>
                <activation>
                  <cvParam cvRef="MS" accession="MS:1000422" name="high-energy collision-induced dissociation" />
                  <cvParam cvRef="MS" accession="MS:1000045" value="25" name="collision energy" />
                </activation>
              </precursor>
              <precursor>
                <isolationWindow>
                  <cvParam cvRef="MS" accession="MS:1000827" value="859.6785888671875" name="isolation window target m/z" />
                  <cvParam cvRef="MS" accession="MS:1000828" value="0.4000000059604645" name="isolation window lower offset" />
                  <cvParam cvRef="MS" accession="MS:1000829" value="0.4000000059604645" name="isolation window upper offset" />
                </isolationWindow>
                <activation>
                  <cvParam cvRef="MS" accession="MS:1000422" name="high-energy collision-induced dissociation" />
                  <cvParam cvRef="MS" accession="MS:1000045" value="25" name="collision energy" />
                </activation>
              </precursor>
              <precursor>
                <isolationWindow>
                  <cvParam cvRef="MS" accession="MS:1000827" value="859.6785888671875" name="isolation window target m/z" />
                  <cvParam cvRef="MS" accession="MS:1000828" value="0.4000000059604645" name="isolation window lower offset" />
                  <cvParam cvRef="MS" accession="MS:1000829" value="0.4000000059604645" name="isolation window upper offset" />
                </isolationWindow>
                <activation>
                  <cvParam cvRef="MS" accession="MS:1000422" name="high-energy collision-induced dissociation" />
                  <cvParam cvRef="MS" accession="MS:1000045" value="25" name="collision energy" />
                </activation>
              </precursor>
              <precursor>
                <isolationWindow>
                  <cvParam cvRef="MS" accession="MS:1000827" value="859.6785888671875" name="isolation window target m/z" />
                  <cvParam cvRef="MS" accession="MS:1000828" value="0.4000000059604645" name="isolation window lower offset" />
                  <cvParam cvRef="MS" accession="MS:1000829" value="0.4000000059604645" name="isolation window upper offset" />
                </isolationWindow>
                <activation>
                  <cvParam cvRef="MS" accession="MS:1000422" name="high-energy collision-induced dissociation" />
                  <cvParam cvRef="MS" accession="MS:1000045" value="25" name="collision energy" />
                </activation>
              </precursor>
              <precursor>
                <isolationWindow>
                  <cvParam cvRef="MS" accession="MS:1000827" value="859.6785888671875" name="isolation window target m/z" />
                  <cvParam cvRef="MS" accession="MS:1000828" value="0.4000000059604645" name="isolation window lower offset" />
                  <cvParam cvRef="MS" accession="MS:1000829" value="0.4000000059604645" name="isolation window upper offset" />
                </isolationWindow>
                <activation>
                  <cvParam cvRef="MS" accession="MS:1000422" name="high-energy collision-induced dissociation" />
                  <cvParam cvRef="MS" accession="MS:1000045" value="25" name="collision energy" />
                </activation>
              </precursor>
              <precursor>
                <isolationWindow>
                  <cvParam cvRef="MS" accession="MS:1000827" value="859.6785888671875" name="isolation window target m/z" />
                  <cvParam cvRef="MS" accession="MS:1000828" value="0.4000000059604645" name="isolation window lower offset" />
                  <cvParam cvRef="MS" accession="MS:1000829" value="0.4000000059604645" name="isolation window upper offset" />
                </isolationWindow>
                <activation>
                  <cvParam cvRef="MS" accession="MS:1000422" name="high-energy collision-induced dissociation" />
                  <cvParam cvRef="MS" accession="MS:1000045" value="25" name="collision energy" />
                </activation>
              </precursor>
              <precursor>
                <isolationWindow>
                  <cvParam cvRef="MS" accession="MS:1000827" value="859.6785888671875" name="isolation window target m/z" />
                  <cvParam cvRef="MS" accession="MS:1000828" value="0.4000000059604645" name="isolation window lower offset" />
                  <cvParam cvRef="MS" accession="MS:1000829" value="0.4000000059604645" name="isolation window upper offset" />
                </isolationWindow>
                <activation>
                  <cvParam cvRef="MS" accession="MS:1000422" name="high-energy collision-induced dissociation" />
                  <cvParam cvRef="MS" accession="MS:1000045" value="25" name="collision energy" />
                </activation>
              </precursor>
              <precursor>
                <isolationWindow>
                  <cvParam cvRef="MS" accession="MS:1000827" value="859.6785888671875" name="isolation window target m/z" />
                  <cvParam cvRef="MS" accession="MS:1000828" value="0.4000000059604645" name="isolation window lower offset" />
                  <cvParam cvRef="MS" accession="MS:1000829" value="0.4000000059604645" name="isolation window upper offset" />
                </isolationWindow>
                <activation>
                  <cvParam cvRef="MS" accession="MS:1000422" name="high-energy collision-induced dissociation" />
                  <cvParam cvRef="MS" accession="MS:1000045" value="25" name="collision energy" />
                </activation>
              </precursor>
              <precursor>
                <isolationWindow>
                  <cvParam cvRef="MS" accession="MS:1000827" value="859.6785888671875" name="isolation window target m/z" />
                  <cvParam cvRef="MS" accession="MS:1000828" value="0.4000000059604645" name="isolation window lower offset" />
                  <cvParam cvRef="MS" accession="MS:1000829" value="0.4000000059604645" name="isolation window upper offset" />
                </isolationWindow>
                <activation>
                  <cvParam cvRef="MS" accession="MS:1000422" name="high-energy collision-induced dissociation" />
                  <cvParam cvRef="MS" accession="MS:1000045" value="25" name="collision energy" />
                </activation>
              </precursor>
              <precursor>
                <isolationWindow>
                  <cvParam cvRef="MS" accession="MS:1000827" value="859.6785888671875" name="isolation window target m/z" />
                  <cvParam cvRef="MS" accession="MS:1000828" value="0.4000000059604645" name="isolation window lower offset" />
                  <cvParam cvRef="MS" accession="MS:1000829" value="0.4000000059604645" name="isolation window upper offset" />
                </isolationWindow>
                <activation>
                  <cvParam cvRef="MS" accession="MS:1000422" name="high-energy collision-induced dissociation" />
                  <cvParam cvRef="MS" accession="MS:1000045" value="25" name="collision energy" />
                </activation>
              </precursor>
              <precursor>
                <isolationWindow>
                  <cvParam cvRef="MS" accession="MS:1000827" value="859.6785888671875" name="isolation window target m/z" />
                  <cvParam cvRef="MS" accession="MS:1000828" value="0.4000000059604645" name="isolation window lower offset" />
                  <cvParam cvRef="MS" accession="MS:1000829" value="0.4000000059604645" name="isolation window upper offset" />
                </isolationWindow>
                <activation>
                  <cvParam cvRef="MS" accession="MS:1000422" name="high-energy collision-induced dissociation" />
                  <cvParam cvRef="MS" accession="MS:1000045" value="25" name="collision energy" />
                </activation>
              </precursor>
              <precursor>
                <isolationWindow>
                  <cvParam cvRef="MS" accession="MS:1000827" value="859.6785888671875" name="isolation window target m/z" />
                  <cvParam cvRef="MS" accession="MS:1000828" value="0.4000000059604645" name="isolation window lower offset" />
                  <cvParam cvRef="MS" accession="MS:1000829" value="0.4000000059604645" name="isolation window upper offset" />
                </isolationWindow>
                <activation>
                  <cvParam cvRef="MS" accession="MS:1000422" name="high-energy collision-induced dissociation" />
                  <cvParam cvRef="MS" accession="MS:1000045" value="25" name="collision energy" />
                </activation>
              </precursor>
              <precursor>
                <isolationWindow>
                  <cvParam cvRef="MS" accession="MS:1000827" value="859.6785888671875" name="isolation window target m/z" />
                  <cvParam cvRef="MS" accession="MS:1000828" value="0.4000000059604645" name="isolation window lower offset" />
                  <cvParam cvRef="MS" accession="MS:1000829" value="0.4000000059604645" name="isolation window upper offset" />
                </isolationWindow>
                <activation>
                  <cvParam cvRef="MS" accession="MS:1000422" name="high-energy collision-induced dissociation" />
                  <cvParam cvRef="MS" accession="MS:1000045" value="25" name="collision energy" />
                </activation>
              </precursor>
              <precursor>
                <isolationWindow>
                  <cvParam cvRef="MS" accession="MS:1000827" value="859.6785888671875" name="isolation window target m/z" />
                  <cvParam cvRef="MS" accession="MS:1000828" value="0.4000000059604645" name="isolation window lower offset" />
                  <cvParam cvRef="MS" accession="MS:1000829" value="0.4000000059604645" name="isolation window upper offset" />
                </isolationWindow>
                <activation>
                  <cvParam cvRef="MS" accession="MS:1000422" name="high-energy collision-induced dissociation" />
                  <cvParam cvRef="MS" accession="MS:1000045" value="25" name="collision energy" />
                </activation>
              </precursor>
              <precursor>
                <isolationWindow>
                  <cvParam cvRef="MS" accession="MS:1000827" value="859.6785888671875" name="isolation window target m/z" />
                  <cvParam cvRef="MS" accession="MS:1000828" value="0.4000000059604645" name="isolation window lower offset" />
                  <cvParam cvRef="MS" accession="MS:1000829" value="0.4000000059604645" name="isolation window upper offset" />
                </isolationWindow>
                <activation>
                  <cvParam cvRef="MS" accession="MS:1000422" name="high-energy collision-induced dissociation" />
                  <cvParam cvRef="MS" accession="MS:1000045" value="25" name="collision energy" />
                </activation>
              </precursor>
              <precursor>
                <isolationWindow>
                  <cvParam cvRef="MS" accession="MS:1000827" value="859.6785888671875" name="isolation window target m/z" />
                  <cvParam cvRef="MS" accession="MS:1000828" value="0.4000000059604645" name="isolation window lower offset" />
                  <cvParam cvRef="MS" accession="MS:1000829" value="0.4000000059604645" name="isolation window upper offset" />
                </isolationWindow>
                <activation>
                  <cvParam cvRef="MS" accession="MS:1000422" name="high-energy collision-induced dissociation" />
                  <cvParam cvRef="MS" accession="MS:1000045" value="25" name="collision energy" />
                </activation>
              </precursor>
              <precursor>
                <isolationWindow>
                  <cvParam cvRef="MS" accession="MS:1000827" value="859.6785888671875" name="isolation window target m/z" />
                  <cvParam cvRef="MS" accession="MS:1000828" value="0.4000000059604645" name="isolation window lower offset" />
                  <cvParam cvRef="MS" accession="MS:1000829" value="0.4000000059604645" name="isolation window upper offset" />
                </isolationWindow>
                <activation>
                  <cvParam cvRef="MS" accession="MS:1000422" name="high-energy collision-induced dissociation" />
                  <cvParam cvRef="MS" accession="MS:1000045" value="25" name="collision energy" />
                </activation>
              </precursor>
              <precursor>
                <isolationWindow>
                  <cvParam cvRef="MS" accession="MS:1000827" value="859.6785888671875" name="isolation window target m/z" />
                  <cvParam cvRef="MS" accession="MS:1000828" value="0.4000000059604645" name="isolation window lower offset" />
                  <cvParam cvRef="MS" accession="MS:1000829" value="0.4000000059604645" name="isolation window upper offset" />
                </isolationWindow>
                <activation>
                  <cvParam cvRef="MS" accession="MS:1000422" name="high-energy collision-induced dissociation" />
                  <cvParam cvRef="MS" accession="MS:1000045" value="25" name="collision energy" />
                </activation>
              </precursor>
              <precursor>
                <isolationWindow>
                  <cvParam cvRef="MS" accession="MS:1000827" value="859.6785888671875" name="isolation window target m/z" />
                  <cvParam cvRef="MS" accession="MS:1000828" value="0.4000000059604645" name="isolation window lower offset" />
                  <cvParam cvRef="MS" accession="MS:1000829" value="0.4000000059604645" name="isolation window upper offset" />
                </isolationWindow>
                <activation>
                  <cvParam cvRef="MS" accession="MS:1000422" name="high-energy collision-induced dissociation" />
                  <cvParam cvRef="MS" accession="MS:1000045" value="25" name="collision energy" />
                </activation>
              </precursor>
              <precursor>
                <isolationWindow>
                  <cvParam cvRef="MS" accession="MS:1000827" value="859.6785888671875" name="isolation window target m/z" />
                  <cvParam cvRef="MS" accession="MS:1000828" value="0.4000000059604645" name="isolation window lower offset" />
                  <cvParam cvRef="MS" accession="MS:1000829" value="0.4000000059604645" name="isolation window upper offset" />
                </isolationWindow>
                <activation>
                  <cvParam cvRef="MS" accession="MS:1000422" name="high-energy collision-induced dissociation" />
                  <cvParam cvRef="MS" accession="MS:1000045" value="25" name="collision energy" />
                </activation>
              </precursor>
              <precursor>
                <isolationWindow>
                  <cvParam cvRef="MS" accession="MS:1000827" value="859.6785888671875" name="isolation window target m/z" />
                  <cvParam cvRef="MS" accession="MS:1000828" value="0.4000000059604645" name="isolation window lower offset" />
                  <cvParam cvRef="MS" accession="MS:1000829" value="0.4000000059604645" name="isolation window upper offset" />
                </isolationWindow>
                <activation>
                  <cvParam cvRef="MS" accession="MS:1000422" name="high-energy collision-induced dissociation" />
                  <cvParam cvRef="MS" accession="MS:1000045" value="25" name="collision energy" />
                </activation>
              </precursor>
              <precursor>
                <isolationWindow>
                  <cvParam cvRef="MS" accession="MS:1000827" value="859.6785888671875" name="isolation window target m/z" />
                  <cvParam cvRef="MS" accession="MS:1000828" value="0.4000000059604645" name="isolation window lower offset" />
                  <cvParam cvRef="MS" accession="MS:1000829" value="0.4000000059604645" name="isolation window upper offset" />
                </isolationWindow>
                <activation>
                  <cvParam cvRef="MS" accession="MS:1000422" name="high-energy collision-induced dissociation" />
                  <cvParam cvRef="MS" accession="MS:1000045" value="25" name="collision energy" />
                </activation>
              </precursor>
              <precursor>
                <isolationWindow>
                  <cvParam cvRef="MS" accession="MS:1000827" value="859.6785888671875" name="isolation window target m/z" />
                  <cvParam cvRef="MS" accession="MS:1000828" value="0.4000000059604645" name="isolation window lower offset" />
                  <cvParam cvRef="MS" accession="MS:1000829" value="0.4000000059604645" name="isolation window upper offset" />
                </isolationWindow>
                <activation>
                  <cvParam cvRef="MS" accession="MS:1000422" name="high-energy collision-induced dissociation" />
                  <cvParam cvRef="MS" accession="MS:1000045" value="25" name="collision energy" />
                </activation>
              </precursor>
              <precursor>
                <isolationWindow>
                  <cvParam cvRef="MS" accession="MS:1000827" value="859.6785888671875" name="isolation window target m/z" />
                  <cvParam cvRef="MS" accession="MS:1000828" value="0.4000000059604645" name="isolation window lower offset" />
                  <cvParam cvRef="MS" accession="MS:1000829" value="0.4000000059604645" name="isolation window upper offset" />
                </isolationWindow>
                <activation>
                  <cvParam cvRef="MS" accession="MS:1000422" name="high-energy collision-induced dissociation" />
                  <cvParam cvRef="MS" accession="MS:1000045" value="25" name="collision energy" />
                </activation>
              </precursor>
              <precursor>
                <isolationWindow>
                  <cvParam cvRef="MS" accession="MS:1000827" value="859.6785888671875" name="isolation window target m/z" />
                  <cvParam cvRef="MS" accession="MS:1000828" value="0.4000000059604645" name="isolation window lower offset" />
                  <cvParam cvRef="MS" accession="MS:1000829" value="0.4000000059604645" name="isolation window upper offset" />
                </isolationWindow>
                <activation>
                  <cvParam cvRef="MS" accession="MS:1000422" name="high-energy collision-induced dissociation" />
                  <cvParam cvRef="MS" accession="MS:1000045" value="25" name="collision energy" />
                </activation>
              </precursor>
              <precursor>
                <isolationWindow>
                  <cvParam cvRef="MS" accession="MS:1000827" value="859.6785888671875" name="isolation window target m/z" />
                  <cvParam cvRef="MS" accession="MS:1000828" value="0.4000000059604645" name="isolation window lower offset" />
                  <cvParam cvRef="MS" accession="MS:1000829" value="0.4000000059604645" name="isolation window upper offset" />
                </isolationWindow>
                <activation>
                  <cvParam cvRef="MS" accession="MS:1000422" name="high-energy collision-induced dissociation" />
                  <cvParam cvRef="MS" accession="MS:1000045" value="25" name="collision energy" />
                </activation>
              </precursor>
              <precursor>
                <isolationWindow>
                  <cvParam cvRef="MS" accession="MS:1000827" value="859.6785888671875" name="isolation window target m/z" />
                  <cvParam cvRef="MS" accession="MS:1000828" value="0.4000000059604645" name="isolation window lower offset" />
                  <cvParam cvRef="MS" accession="MS:1000829" value="0.4000000059604645" name="isolation window upper offset" />
                </isolationWindow>
                <activation>
                  <cvParam cvRef="MS" accession="MS:1000422" name="high-energy collision-induced dissociation" />
                  <cvParam cvRef="MS" accession="MS:1000045" value="25" name="collision energy" />
                </activation>
              </precursor>
              <precursor>
                <isolationWindow>
                  <cvParam cvRef="MS" accession="MS:1000827" value="859.6785888671875" name="isolation window target m/z" />
                  <cvParam cvRef="MS" accession="MS:1000828" value="0.4000000059604645" name="isolation window lower offset" />
                  <cvParam cvRef="MS" accession="MS:1000829" value="0.4000000059604645" name="isolation window upper offset" />
                </isolationWindow>
                <activation>
                  <cvParam cvRef="MS" accession="MS:1000422" name="high-energy collision-induced dissociation" />
                  <cvParam cvRef="MS" accession="MS:1000045" value="25" name="collision energy" />
                </activation>
              </precursor>
              <precursor>
                <isolationWindow>
                  <cvParam cvRef="MS" accession="MS:1000827" value="859.6785888671875" name="isolation window target m/z" />
                  <cvParam cvRef="MS" accession="MS:1000828" value="0.4000000059604645" name="isolation window lower offset" />
                  <cvParam cvRef="MS" accession="MS:1000829" value="0.4000000059604645" name="isolation window upper offset" />
                </isolationWindow>
                <activation>
                  <cvParam cvRef="MS" accession="MS:1000422" name="high-energy collision-induced dissociation" />
                  <cvParam cvRef="MS" accession="MS:1000045" value="25" name="collision energy" />
                </activation>
              </precursor>
              <precursor>
                <isolationWindow>
                  <cvParam cvRef="MS" accession="MS:1000827" value="859.6785888671875" name="isolation window target m/z" />
                  <cvParam cvRef="MS" accession="MS:1000828" value="0.4000000059604645" name="isolation window lower offset" />
                  <cvParam cvRef="MS" accession="MS:1000829" value="0.4000000059604645" name="isolation window upper offset" />
                </isolationWindow>
                <activation>
                  <cvParam cvRef="MS" accession="MS:1000422" name="high-energy collision-induced dissociation" />
                  <cvParam cvRef="MS" accession="MS:1000045" value="25" name="collision energy" />
                </activation>
              </precursor>
              <precursor>
                <isolationWindow>
                  <cvParam cvRef="MS" accession="MS:1000827" value="859.6785888671875" name="isolation window target m/z" />
                  <cvParam cvRef="MS" accession="MS:1000828" value="0.4000000059604645" name="isolation window lower offset" />
                  <cvParam cvRef="MS" accession="MS:1000829" value="0.4000000059604645" name="isolation window upper offset" />
                </isolationWindow>
                <activation>
                  <cvParam cvRef="MS" accession="MS:1000422" name="high-energy collision-induced dissociation" />
                  <cvParam cvRef="MS" accession="MS:1000045" value="25" name="collision energy" />
                </activation>
              </precursor>
              <precursor>
                <isolationWindow>
                  <cvParam cvRef="MS" accession="MS:1000827" value="859.6785888671875" name="isolation window target m/z" />
                  <cvParam cvRef="MS" accession="MS:1000828" value="0.4000000059604645" name="isolation window lower offset" />
                  <cvParam cvRef="MS" accession="MS:1000829" value="0.4000000059604645" name="isolation window upper offset" />
                </isolationWindow>
                <activation>
                  <cvParam cvRef="MS" accession="MS:1000422" name="high-energy collision-induced dissociation" />
                  <cvParam cvRef="MS" accession="MS:1000045" value="25" name="collision energy" />
                </activation>
              </precursor>
              <precursor>
                <isolationWindow>
                  <cvParam cvRef="MS" accession="MS:1000827" value="859.6785888671875" name="isolation window target m/z" />
                  <cvParam cvRef="MS" accession="MS:1000828" value="0.4000000059604645" name="isolation window lower offset" />
                  <cvParam cvRef="MS" accession="MS:1000829" value="0.4000000059604645" name="isolation window upper offset" />
                </isolationWindow>
                <activation>
                  <cvParam cvRef="MS" accession="MS:1000422" name="high-energy collision-induced dissociation" />
                  <cvParam cvRef="MS" accession="MS:1000045" value="25" name="collision energy" />
                </activation>
              </precursor>
              <precursor>
                <isolationWindow>
                  <cvParam cvRef="MS" accession="MS:1000827" value="859.6785888671875" name="isolation window target m/z" />
                  <cvParam cvRef="MS" accession="MS:1000828" value="0.4000000059604645" name="isolation window lower offset" />
                  <cvParam cvRef="MS" accession="MS:1000829" value="0.4000000059604645" name="isolation window upper offset" />
                </isolationWindow>
                <activation>
                  <cvParam cvRef="MS" accession="MS:1000422" name="high-energy collision-induced dissociation" />
                  <cvParam cvRef="MS" accession="MS:1000045" value="25" name="collision energy" />
                </activation>
              </precursor>
              <precursor>
                <isolationWindow>
                  <cvParam cvRef="MS" accession="MS:1000827" value="859.6785888671875" name="isolation window target m/z" />
                  <cvParam cvRef="MS" accession="MS:1000828" value="0.4000000059604645" name="isolation window lower offset" />
                  <cvParam cvRef="MS" accession="MS:1000829" value="0.4000000059604645" name="isolation window upper offset" />
                </isolationWindow>
                <activation>
                  <cvParam cvRef="MS" accession="MS:1000422" name="high-energy collision-induced dissociation" />
                  <cvParam cvRef="MS" accession="MS:1000045" value="25" name="collision energy" />
                </activation>
              </precursor>
              <precursor>
                <isolationWindow>
                  <cvParam cvRef="MS" accession="MS:1000827" value="859.6785888671875" name="isolation window target m/z" />
                  <cvParam cvRef="MS" accession="MS:1000828" value="0.4000000059604645" name="isolation window lower offset" />
                  <cvParam cvRef="MS" accession="MS:1000829" value="0.4000000059604645" name="isolation window upper offset" />
                </isolationWindow>
                <activation>
                  <cvParam cvRef="MS" accession="MS:1000422" name="high-energy collision-induced dissociation" />
                  <cvParam cvRef="MS" accession="MS:1000045" value="25" name="collision energy" />
                </activation>
              </precursor>
              <precursor>
                <isolationWindow>
                  <cvParam cvRef="MS" accession="MS:1000827" value="859.6785888671875" name="isolation window target m/z" />
                  <cvParam cvRef="MS" accession="MS:1000828" value="0.4000000059604645" name="isolation window lower offset" />
                  <cvParam cvRef="MS" accession="MS:1000829" value="0.4000000059604645" name="isolation window upper offset" />
                </isolationWindow>
                <activation>
                  <cvParam cvRef="MS" accession="MS:1000422" name="high-energy collision-induced dissociation" />
                  <cvParam cvRef="MS" accession="MS:1000045" value="25" name="collision energy" />
                </activation>
              </precursor>
              <precursor>
                <isolationWindow>
                  <cvParam cvRef="MS" accession="MS:1000827" value="859.6785888671875" name="isolation window target m/z" />
                  <cvParam cvRef="MS" accession="MS:1000828" value="0.4000000059604645" name="isolation window lower offset" />
                  <cvParam cvRef="MS" accession="MS:1000829" value="0.4000000059604645" name="isolation window upper offset" />
                </isolationWindow>
                <activation>
                  <cvParam cvRef="MS" accession="MS:1000422" name="high-energy collision-induced dissociation" />
                  <cvParam cvRef="MS" accession="MS:1000045" value="25" name="collision energy" />
                </activation>
              </precursor>
              <precursor>
                <isolationWindow>
                  <cvParam cvRef="MS" accession="MS:1000827" value="859.6785888671875" name="isolation window target m/z" />
                  <cvParam cvRef="MS" accession="MS:1000828" value="0.4000000059604645" name="isolation window lower offset" />
                  <cvParam cvRef="MS" accession="MS:1000829" value="0.4000000059604645" name="isolation window upper offset" />
                </isolationWindow>
                <activation>
                  <cvParam cvRef="MS" accession="MS:1000422" name="high-energy collision-induced dissociation" />
                  <cvParam cvRef="MS" accession="MS:1000045" value="25" name="collision energy" />
                </activation>
              </precursor>
              <precursor>
                <isolationWindow>
                  <cvParam cvRef="MS" accession="MS:1000827" value="859.6785888671875" name="isolation window target m/z" />
                  <cvParam cvRef="MS" accession="MS:1000828" value="0.4000000059604645" name="isolation window lower offset" />
                  <cvParam cvRef="MS" accession="MS:1000829" value="0.4000000059604645" name="isolation window upper offset" />
                </isolationWindow>
                <activation>
                  <cvParam cvRef="MS" accession="MS:1000422" name="high-energy collision-induced dissociation" />
                  <cvParam cvRef="MS" accession="MS:1000045" value="25" name="collision energy" />
                </activation>
              </precursor>
              <precursor>
                <isolationWindow>
                  <cvParam cvRef="MS" accession="MS:1000827" value="859.6785888671875" name="isolation window target m/z" />
                  <cvParam cvRef="MS" accession="MS:1000828" value="0.4000000059604645" name="isolation window lower offset" />
                  <cvParam cvRef="MS" accession="MS:1000829" value="0.4000000059604645" name="isolation window upper offset" />
                </isolationWindow>
                <activation>
                  <cvParam cvRef="MS" accession="MS:1000422" name="high-energy collision-induced dissociation" />
                  <cvParam cvRef="MS" accession="MS:1000045" value="25" name="collision energy" />
                </activation>
              </precursor>
              <precursor>
                <isolationWindow>
                  <cvParam cvRef="MS" accession="MS:1000827" value="859.6785888671875" name="isolation window target m/z" />
                  <cvParam cvRef="MS" accession="MS:1000828" value="0.4000000059604645" name="isolation window lower offset" />
                  <cvParam cvRef="MS" accession="MS:1000829" value="0.4000000059604645" name="isolation window upper offset" />
                </isolationWindow>
                <activation>
                  <cvParam cvRef="MS" accession="MS:1000422" name="high-energy collision-induced dissociation" />
                  <cvParam cvRef="MS" accession="MS:1000045" value="25" name="collision energy" />
                </activation>
              </precursor>
              <precursor>
                <isolationWindow>
                  <cvParam cvRef="MS" accession="MS:1000827" value="859.6785888671875" name="isolation window target m/z" />
                  <cvParam cvRef="MS" accession="MS:1000828" value="0.4000000059604645" name="isolation window lower offset" />
                  <cvParam cvRef="MS" accession="MS:1000829" value="0.4000000059604645" name="isolation window upper offset" />
                </isolationWindow>
                <activation>
                  <cvParam cvRef="MS" accession="MS:1000422" name="high-energy collision-induced dissociation" />
                  <cvParam cvRef="MS" accession="MS:1000045" value="25" name="collision energy" />
                </activation>
              </precursor>
              <precursor>
                <isolationWindow>
                  <cvParam cvRef="MS" accession="MS:1000827" value="859.6785888671875" name="isolation window target m/z" />
                  <cvParam cvRef="MS" accession="MS:1000828" value="0.4000000059604645" name="isolation window lower offset" />
                  <cvParam cvRef="MS" accession="MS:1000829" value="0.4000000059604645" name="isolation window upper offset" />
                </isolationWindow>
                <activation>
                  <cvParam cvRef="MS" accession="MS:1000422" name="high-energy collision-induced dissociation" />
                  <cvParam cvRef="MS" accession="MS:1000045" value="25" name="collision energy" />
                </activation>
              </precursor>
              <precursor>
                <isolationWindow>
                  <cvParam cvRef="MS" accession="MS:1000827" value="859.6785888671875" name="isolation window target m/z" />
                  <cvParam cvRef="MS" accession="MS:1000828" value="0.4000000059604645" name="isolation window lower offset" />
                  <cvParam cvRef="MS" accession="MS:1000829" value="0.4000000059604645" name="isolation window upper offset" />
                </isolationWindow>
                <activation>
                  <cvParam cvRef="MS" accession="MS:1000422" name="high-energy collision-induced dissociation" />
                  <cvParam cvRef="MS" accession="MS:1000045" value="25" name="collision energy" />
                </activation>
              </precursor>
              <precursor>
                <isolationWindow>
                  <cvParam cvRef="MS" accession="MS:1000827" value="859.6785888671875" name="isolation window target m/z" />
                  <cvParam cvRef="MS" accession="MS:1000828" value="0.4000000059604645" name="isolation window lower offset" />
                  <cvParam cvRef="MS" accession="MS:1000829" value="0.4000000059604645" name="isolation window upper offset" />
                </isolationWindow>
                <activation>
                  <cvParam cvRef="MS" accession="MS:1000422" name="high-energy collision-induced dissociation" />
                  <cvParam cvRef="MS" accession="MS:1000045" value="25" name="collision energy" />
                </activation>
              </precursor>
              <precursor>
                <isolationWindow>
                  <cvParam cvRef="MS" accession="MS:1000827" value="859.6785888671875" name="isolation window target m/z" />
                  <cvParam cvRef="MS" accession="MS:1000828" value="0.4000000059604645" name="isolation window lower offset" />
                  <cvParam cvRef="MS" accession="MS:1000829" value="0.4000000059604645" name="isolation window upper offset" />
                </isolationWindow>
                <activation>
                  <cvParam cvRef="MS" accession="MS:1000422" name="high-energy collision-induced dissociation" />
                  <cvParam cvRef="MS" accession="MS:1000045" value="25" name="collision energy" />
                </activation>
              </precursor>
              <precursor>
                <isolationWindow>
                  <cvParam cvRef="MS" accession="MS:1000827" value="859.6785888671875" name="isolation window target m/z" />
                  <cvParam cvRef="MS" accession="MS:1000828" value="0.4000000059604645" name="isolation window lower offset" />
                  <cvParam cvRef="MS" accession="MS:1000829" value="0.4000000059604645" name="isolation window upper offset" />
                </isolationWindow>
                <activation>
                  <cvParam cvRef="MS" accession="MS:1000422" name="high-energy collision-induced dissociation" />
                  <cvParam cvRef="MS" accession="MS:1000045" value="25" name="collision energy" />
                </activation>
              </precursor>
              <precursor>
                <isolationWindow>
                  <cvParam cvRef="MS" accession="MS:1000827" value="859.6785888671875" name="isolation window target m/z" />
                  <cvParam cvRef="MS" accession="MS:1000828" value="0.4000000059604645" name="isolation window lower offset" />
                  <cvParam cvRef="MS" accession="MS:1000829" value="0.4000000059604645" name="isolation window upper offset" />
                </isolationWindow>
                <activation>
                  <cvParam cvRef="MS" accession="MS:1000422" name="high-energy collision-induced dissociation" />
                  <cvParam cvRef="MS" accession="MS:1000045" value="25" name="collision energy" />
                </activation>
              </precursor>
              <precursor>
                <isolationWindow>
                  <cvParam cvRef="MS" accession="MS:1000827" value="859.6785888671875" name="isolation window target m/z" />
                  <cvParam cvRef="MS" accession="MS:1000828" value="0.4000000059604645" name="isolation window lower offset" />
                  <cvParam cvRef="MS" accession="MS:1000829" value="0.4000000059604645" name="isolation window upper offset" />
                </isolationWindow>
                <activation>
                  <cvParam cvRef="MS" accession="MS:1000422" name="high-energy collision-induced dissociation" />
                  <cvParam cvRef="MS" accession="MS:1000045" value="25" name="collision energy" />
                </activation>
              </precursor>
              <precursor>
                <isolationWindow>
                  <cvParam cvRef="MS" accession="MS:1000827" value="859.6785888671875" name="isolation window target m/z" />
                  <cvParam cvRef="MS" accession="MS:1000828" value="0.4000000059604645" name="isolation window lower offset" />
                  <cvParam cvRef="MS" accession="MS:1000829" value="0.4000000059604645" name="isolation window upper offset" />
                </isolationWindow>
                <activation>
                  <cvParam cvRef="MS" accession="MS:1000422" name="high-energy collision-induced dissociation" />
                  <cvParam cvRef="MS" accession="MS:1000045" value="25" name="collision energy" />
                </activation>
              </precursor>
              <precursor>
                <isolationWindow>
                  <cvParam cvRef="MS" accession="MS:1000827" value="859.6785888671875" name="isolation window target m/z" />
                  <cvParam cvRef="MS" accession="MS:1000828" value="0.4000000059604645" name="isolation window lower offset" />
                  <cvParam cvRef="MS" accession="MS:1000829" value="0.4000000059604645" name="isolation window upper offset" />
                </isolationWindow>
                <activation>
                  <cvParam cvRef="MS" accession="MS:1000422" name="high-energy collision-induced dissociation" />
                  <cvParam cvRef="MS" accession="MS:1000045" value="25" name="collision energy" />
                </activation>
              </precursor>
              <precursor>
                <isolationWindow>
                  <cvParam cvRef="MS" accession="MS:1000827" value="859.6785888671875" name="isolation window target m/z" />
                  <cvParam cvRef="MS" accession="MS:1000828" value="0.4000000059604645" name="isolation window lower offset" />
                  <cvParam cvRef="MS" accession="MS:1000829" value="0.4000000059604645" name="isolation window upper offset" />
                </isolationWindow>
                <activation>
                  <cvParam cvRef="MS" accession="MS:1000422" name="high-energy collision-induced dissociation" />
                  <cvParam cvRef="MS" accession="MS:1000045" value="25" name="collision energy" />
                </activation>
              </precursor>
              <precursor>
                <isolationWindow>
                  <cvParam cvRef="MS" accession="MS:1000827" value="859.6785888671875" name="isolation window target m/z" />
                  <cvParam cvRef="MS" accession="MS:1000828" value="0.4000000059604645" name="isolation window lower offset" />
                  <cvParam cvRef="MS" accession="MS:1000829" value="0.4000000059604645" name="isolation window upper offset" />
                </isolationWindow>
                <activation>
                  <cvParam cvRef="MS" accession="MS:1000422" name="high-energy collision-induced dissociation" />
                  <cvParam cvRef="MS" accession="MS:1000045" value="25" name="collision energy" />
                </activation>
              </precursor>
              <precursor>
                <isolationWindow>
                  <cvParam cvRef="MS" accession="MS:1000827" value="859.6785888671875" name="isolation window target m/z" />
                  <cvParam cvRef="MS" accession="MS:1000828" value="0.4000000059604645" name="isolation window lower offset" />
                  <cvParam cvRef="MS" accession="MS:1000829" value="0.4000000059604645" name="isolation window upper offset" />
                </isolationWindow>
                <activation>
                  <cvParam cvRef="MS" accession="MS:1000422" name="high-energy collision-induced dissociation" />
                  <cvParam cvRef="MS" accession="MS:1000045" value="25" name="collision energy" />
                </activation>
              </precursor>
              <precursor>
                <isolationWindow>
                  <cvParam cvRef="MS" accession="MS:1000827" value="859.6785888671875" name="isolation window target m/z" />
                  <cvParam cvRef="MS" accession="MS:1000828" value="0.4000000059604645" name="isolation window lower offset" />
                  <cvParam cvRef="MS" accession="MS:1000829" value="0.4000000059604645" name="isolation window upper offset" />
                </isolationWindow>
                <activation>
                  <cvParam cvRef="MS" accession="MS:1000422" name="high-energy collision-induced dissociation" />
                  <cvParam cvRef="MS" accession="MS:1000045" value="25" name="collision energy" />
                </activation>
              </precursor>
              <precursor>
                <isolationWindow>
                  <cvParam cvRef="MS" accession="MS:1000827" value="859.6785888671875" name="isolation window target m/z" />
                  <cvParam cvRef="MS" accession="MS:1000828" value="0.4000000059604645" name="isolation window lower offset" />
                  <cvParam cvRef="MS" accession="MS:1000829" value="0.4000000059604645" name="isolation window upper offset" />
                </isolationWindow>
                <activation>
                  <cvParam cvRef="MS" accession="MS:1000422" name="high-energy collision-induced dissociation" />
                  <cvParam cvRef="MS" accession="MS:1000045" value="25" name="collision energy" />
                </activation>
              </precursor>
              <precursor>
                <isolationWindow>
                  <cvParam cvRef="MS" accession="MS:1000827" value="859.6785888671875" name="isolation window target m/z" />
                  <cvParam cvRef="MS" accession="MS:1000828" value="0.4000000059604645" name="isolation window lower offset" />
                  <cvParam cvRef="MS" accession="MS:1000829" value="0.4000000059604645" name="isolation window upper offset" />
                </isolationWindow>
                <activation>
                  <cvParam cvRef="MS" accession="MS:1000422" name="high-energy collision-induced dissociation" />
                  <cvParam cvRef="MS" accession="MS:1000045" value="25" name="collision energy" />
                </activation>
              </precursor>
              <precursor>
                <isolationWindow>
                  <cvParam cvRef="MS" accession="MS:1000827" value="859.6785888671875" name="isolation window target m/z" />
                  <cvParam cvRef="MS" accession="MS:1000828" value="0.4000000059604645" name="isolation window lower offset" />
                  <cvParam cvRef="MS" accession="MS:1000829" value="0.4000000059604645" name="isolation window upper offset" />
                </isolationWindow>
                <activation>
                  <cvParam cvRef="MS" accession="MS:1000422" name="high-energy collision-induced dissociation" />
                  <cvParam cvRef="MS" accession="MS:1000045" value="25" name="collision energy" />
                </activation>
              </precursor>
              <precursor>
                <isolationWindow>
                  <cvParam cvRef="MS" accession="MS:1000827" value="859.6785888671875" name="isolation window target m/z" />
                  <cvParam cvRef="MS" accession="MS:1000828" value="0.4000000059604645" name="isolation window lower offset" />
                  <cvParam cvRef="MS" accession="MS:1000829" value="0.4000000059604645" name="isolation window upper offset" />
                </isolationWindow>
                <activation>
                  <cvParam cvRef="MS" accession="MS:1000422" name="high-energy collision-induced dissociation" />
                  <cvParam cvRef="MS" accession="MS:1000045" value="25" name="collision energy" />
                </activation>
              </precursor>
              <precursor>
                <isolationWindow>
                  <cvParam cvRef="MS" accession="MS:1000827" value="859.6785888671875" name="isolation window target m/z" />
                  <cvParam cvRef="MS" accession="MS:1000828" value="0.4000000059604645" name="isolation window lower offset" />
                  <cvParam cvRef="MS" accession="MS:1000829" value="0.4000000059604645" name="isolation window upper offset" />
                </isolationWindow>
                <activation>
                  <cvParam cvRef="MS" accession="MS:1000422" name="high-energy collision-induced dissociation" />
                  <cvParam cvRef="MS" accession="MS:1000045" value="25" name="collision energy" />
                </activation>
              </precursor>
              <precursor>
                <isolationWindow>
                  <cvParam cvRef="MS" accession="MS:1000827" value="859.6785888671875" name="isolation window target m/z" />
                  <cvParam cvRef="MS" accession="MS:1000828" value="0.4000000059604645" name="isolation window lower offset" />
                  <cvParam cvRef="MS" accession="MS:1000829" value="0.4000000059604645" name="isolation window upper offset" />
                </isolationWindow>
                <activation>
                  <cvParam cvRef="MS" accession="MS:1000422" name="high-energy collision-induced dissociation" />
                  <cvParam cvRef="MS" accession="MS:1000045" value="25" name="collision energy" />
                </activation>
              </precursor>
              <precursor>
                <isolationWindow>
                  <cvParam cvRef="MS" accession="MS:1000827" value="859.6785888671875" name="isolation window target m/z" />
                  <cvParam cvRef="MS" accession="MS:1000828" value="0.4000000059604645" name="isolation window lower offset" />
                  <cvParam cvRef="MS" accession="MS:1000829" value="0.4000000059604645" name="isolation window upper offset" />
                </isolationWindow>
                <activation>
                  <cvParam cvRef="MS" accession="MS:1000422" name="high-energy collision-induced dissociation" />
                  <cvParam cvRef="MS" accession="MS:1000045" value="25" name="collision energy" />
                </activation>
              </precursor>
              <precursor>
                <isolationWindow>
                  <cvParam cvRef="MS" accession="MS:1000827" value="859.6785888671875" name="isolation window target m/z" />
                  <cvParam cvRef="MS" accession="MS:1000828" value="0.4000000059604645" name="isolation window lower offset" />
                  <cvParam cvRef="MS" accession="MS:1000829" value="0.4000000059604645" name="isolation window upper offset" />
                </isolationWindow>
                <activation>
                  <cvParam cvRef="MS" accession="MS:1000422" name="high-energy collision-induced dissociation" />
                  <cvParam cvRef="MS" accession="MS:1000045" value="25" name="collision energy" />
                </activation>
              </precursor>
              <precursor>
                <isolationWindow>
                  <cvParam cvRef="MS" accession="MS:1000827" value="859.6785888671875" name="isolation window target m/z" />
                  <cvParam cvRef="MS" accession="MS:1000828" value="0.4000000059604645" name="isolation window lower offset" />
                  <cvParam cvRef="MS" accession="MS:1000829" value="0.4000000059604645" name="isolation window upper offset" />
                </isolationWindow>
                <activation>
                  <cvParam cvRef="MS" accession="MS:1000422" name="high-energy collision-induced dissociation" />
                  <cvParam cvRef="MS" accession="MS:1000045" value="25" name="collision energy" />
                </activation>
              </precursor>
              <precursor>
                <isolationWindow>
                  <cvParam cvRef="MS" accession="MS:1000827" value="859.6785888671875" name="isolation window target m/z" />
                  <cvParam cvRef="MS" accession="MS:1000828" value="0.4000000059604645" name="isolation window lower offset" />
                  <cvParam cvRef="MS" accession="MS:1000829" value="0.4000000059604645" name="isolation window upper offset" />
                </isolationWindow>
                <activation>
                  <cvParam cvRef="MS" accession="MS:1000422" name="high-energy collision-induced dissociation" />
                  <cvParam cvRef="MS" accession="MS:1000045" value="25" name="collision energy" />
                </activation>
              </precursor>
              <precursor>
                <isolationWindow>
                  <cvParam cvRef="MS" accession="MS:1000827" value="859.6785888671875" name="isolation window target m/z" />
                  <cvParam cvRef="MS" accession="MS:1000828" value="0.4000000059604645" name="isolation window lower offset" />
                  <cvParam cvRef="MS" accession="MS:1000829" value="0.4000000059604645" name="isolation window upper offset" />
                </isolationWindow>
                <activation>
                  <cvParam cvRef="MS" accession="MS:1000422" name="high-energy collision-induced dissociation" />
                  <cvParam cvRef="MS" accession="MS:1000045" value="25" name="collision energy" />
                </activation>
              </precursor>
              <precursor>
                <isolationWindow>
                  <cvParam cvRef="MS" accession="MS:1000827" value="859.6785888671875" name="isolation window target m/z" />
                  <cvParam cvRef="MS" accession="MS:1000828" value="0.4000000059604645" name="isolation window lower offset" />
                  <cvParam cvRef="MS" accession="MS:1000829" value="0.4000000059604645" name="isolation window upper offset" />
                </isolationWindow>
                <activation>
                  <cvParam cvRef="MS" accession="MS:1000422" name="high-energy collision-induced dissociation" />
                  <cvParam cvRef="MS" accession="MS:1000045" value="25" name="collision energy" />
                </activation>
              </precursor>
              <precursor>
                <isolationWindow>
                  <cvParam cvRef="MS" accession="MS:1000827" value="859.6785888671875" name="isolation window target m/z" />
                  <cvParam cvRef="MS" accession="MS:1000828" value="0.4000000059604645" name="isolation window lower offset" />
                  <cvParam cvRef="MS" accession="MS:1000829" value="0.4000000059604645" name="isolation window upper offset" />
                </isolationWindow>
                <activation>
                  <cvParam cvRef="MS" accession="MS:1000422" name="high-energy collision-induced dissociation" />
                  <cvParam cvRef="MS" accession="MS:1000045" value="25" name="collision energy" />
                </activation>
              </precursor>
              <precursor>
                <isolationWindow>
                  <cvParam cvRef="MS" accession="MS:1000827" value="859.6785888671875" name="isolation window target m/z" />
                  <cvParam cvRef="MS" accession="MS:1000828" value="0.4000000059604645" name="isolation window lower offset" />
                  <cvParam cvRef="MS" accession="MS:1000829" value="0.4000000059604645" name="isolation window upper offset" />
                </isolationWindow>
                <activation>
                  <cvParam cvRef="MS" accession="MS:1000422" name="high-energy collision-induced dissociation" />
                  <cvParam cvRef="MS" accession="MS:1000045" value="25" name="collision energy" />
                </activation>
              </precursor>
              <precursor>
                <isolationWindow>
                  <cvParam cvRef="MS" accession="MS:1000827" value="859.6785888671875" name="isolation window target m/z" />
                  <cvParam cvRef="MS" accession="MS:1000828" value="0.4000000059604645" name="isolation window lower offset" />
                  <cvParam cvRef="MS" accession="MS:1000829" value="0.4000000059604645" name="isolation window upper offset" />
                </isolationWindow>
                <activation>
                  <cvParam cvRef="MS" accession="MS:1000422" name="high-energy collision-induced dissociation" />
                  <cvParam cvRef="MS" accession="MS:1000045" value="25" name="collision energy" />
                </activation>
              </precursor>
              <precursor>
                <isolationWindow>
                  <cvParam cvRef="MS" accession="MS:1000827" value="859.6785888671875" name="isolation window target m/z" />
                  <cvParam cvRef="MS" accession="MS:1000828" value="0.4000000059604645" name="isolation window lower offset" />
                  <cvParam cvRef="MS" accession="MS:1000829" value="0.4000000059604645" name="isolation window upper offset" />
                </isolationWindow>
                <activation>
                  <cvParam cvRef="MS" accession="MS:1000422" name="high-energy collision-induced dissociation" />
                  <cvParam cvRef="MS" accession="MS:1000045" value="25" name="collision energy" />
                </activation>
              </precursor>
            </precursorList>
            <binaryDataArrayList count="5" xmlns="http://psi.hupo.org/ms/mzml">
              <binaryDataArray encodedLength="131600">
                <cvParam cvRef="MS" accession="MS:1000523" value="" name="64-bit float" />
                <cvParam cvRef="MS" accession="MS:1002312" value="" name="MS-Numpress linear prediction compression" />
                <cvParam cvRef="MS" accession="MS:1000514" value="" name="m/z array" unitAccession="MS:1000040" unitName="m/z" unitCvRef="MS" />
                <binary>QWR3GwAAAACw4P9/dP//f3H/cYiP9xgayFBxm7evjnH/hx/3H/I3oQiste94iHH/cf8qrkGauBvmcf9x/3GCig5pr48ZaIiIiC9zgUqZx+uIcf+HH/hxEZIVQpNO6r1xiIiBLFCOKRW/cdcYiIiCMeiirfF12Icf+HH/hxF/ISgpj97X1y/4iIL1oZapxeaYiIiHEwR3KxyI3/cf9x/3EbQytqk7DklXGIhx/4LrOU6rnGsXGIiIcf+BJ4JjGYCNnOiHH/hx/3GBK3bCKZKZPdcf9x/3GIHHejMZ74XM6IiHH/LBvjejFRyP9xiIiBHECwGZq/T+cYiIgbMkUDnP66/P9xiIiIKLmeerdmGIcf9xiIMqMNs2zycf+HGP9xEqP8BpbeA/mP9xiIG47oQZzxF75xiIiClDBcqQ36OIiIcR38IESXxN+7cYhx/4cRgXvxKcyUDthx/3H/cYJOHFGlLjrohx/3H/cYEhkGIZpn+d6HH/cY/3GBKwRBWZccvq/3GP9xiBkd9gGYUwn+cf9x/3GIEY9dAZPwov6HGP9xiBfJuRGTtkbuiHH/hx/yUvJsoTHZNxiIhx/zn0CbsL9nGP9xiIglUO76oQIQiHH/cYgqMsw6HtM8/3GP9xiHEj5j86g5wMiIhx/3Ef3J8hlaNg3ocf9xiIgvdORKCrG7/3H/cYiCbCtiq01J1x/4cY/3EQufRBn9YLvv9xiIiINwp4vvWH/4cf9xgZYuuSnb4UbXH/cYiIEYueYZIlYZ6IiIhxJrtXimhKh4iIiHElOWq64XlUj/cYhx/xG234GSCiB+iHH/hxgudUtqK6tJiHH/hxgXDg1CkgPyvf9x/3GIggHpj6BiZwcf9xiIiIKVw9eg48KHH/hx/3EYYA9hnzABnv+HH/cYFVvdIZQ1It6HH/cf9xE4+Xk5EiaGxx/3H/cYEFMcWJCQ86eIcf9xgeT10RmDGi7oiHH/cYNrfvsVgQcf9xiIK/VF6heroYhxj/cYLMxrqlg5RYhx/3H/JiezehGUyHGIiIgsnAiKWj93iIcf9x/xvrQjOalb3MiIhx/xBQUjGTQL3OiIiHETjCoClnTV/YcYiIJednGnKJjoiIcf875Da5G8mIiHH/Iz1nGp0pjnH/hxiCH0xnqEs5hx/4cYgf5LRCmSxLvY/3GHH/OBesvuhTcYhx/3H/F0JLxJ0AxDtx/4cf9xJ03nWk4hiohx/3GIgktzGqyYzl/4cf9xiBw/VsGSoak+cYhx/3GCt3zzpKgwxx/3GIcf8Sq0JhnAW9nnGIcf9xgYJFykmC6jW/9xiIcf8qcg06Wt8scf9x/3Fx/yTaM+rpXMH/cYcf9xLRYaynSuU3GIhx/3EcvWxykoOTjXH/cYiILC/tasARKYiHH/cSxE2YqfsmeHGIiCxLqXovRWj/cv+HH/Hv1mAZeCmf6HH/cYgpqjn6XVxghx/3GIKKf3mlqAhnH/cYiCr4daqleKWHGIiIFNgLYZTn9J5xhx/3H/cSWme0oomEuIiIcRHpHWGY1uKecYhx/3H/LiuNWjBXKoiHGP9xIKY1mtqcpv9xiIcf8hOtyKgWI3hx/3H/cR6dmKKfs2ddiIcYgoODBaH3z6cYiIcf8p7glK4x9riIiHGCZFroowtRdxiIcf9xIHyuSps1G4iIcYGZpYsZpGp06HGIiHEUJMGTlr0+bIiIhxJI6ZGqgWbv9xiIcYEJqc4pb2Yx1xiIcYiIH8woYpV0152IhxiIiHGIhx/3GIcf9xiHH/cYhx/3GIcf9xiIcYH2ZukZtqkW5x/3GIcSggH1qgDwqHH/cYgrESV6Qv2o/3GIiHEQKaREkylbu4cf9xhxJ4+cym4GM4iHH/cSNQDLoRAERxiHH/cSe9f7oLKAT/cYhxiIhxHtNgcZfsn46HH/cYguTI0aPDcuiIhx/xAjJCGefdveiIcYgqPkmakStmiIcYgvNubaY6GS/3H/cXH/JZr9OuhQLP9xiIcRD+FvKaoukN/3GIiC7G87pJkMRx/3Fx/3GC3hUBrB6v5x/3GHH/cSjczRqTMy7/cYhxj/E5i7k5VpRGyIhx/3Eil4jKzYdziHGIgjGRGqZH7liHH/cXFIltyWkv+HGIcY/3L/cSeYrTq4dSyIcf9xgnQWdarumK/3GHH/cTYZaL/ml4hx/3FxId+hetYF6Icf9xhxLhxb6jZKQYcf9xiB2J8iGTFw3ecYhx/3FxLvNIWiPLeocYhx/3EmsjJK9tzbiIcYgZEcCRlc8/bv9xhx/3GHEmqjK6y1zUhxiHH/cSrvjDqDBzyHH/cYhxFky4QZB0R76IcYiDZAT7PPsIcYcf9xKfBIOnL7fP9xhx/3GHH/cYJmnouhBxdIcYiHEhLVjadTpycf9xhx/3GIcYiCVscnrNONj/cYcY/yRVlkpNpptxhx/3GC0B2Mo28nNxiIcYJbgPGtV/DoiHGILjqpWl9Vaohx/3GC4BcBrP6P6IhxhxIc7gSjYR+3H/cYiCWxR0pH64uIcf9xcf9xiBC86DGf8xfOcYhxiCjuyxqCE05x/3GIcSVmQjp7m9yHGIcf9xKCnmGm5hnv9xhx/3ErMMaaoQSWiHH/cXH/cYLhrcGi9SPnFx/3GIKCmSqkN21Ycf9xhxL2E7em3sSIcf9xcf8uyAt6h39IhxiIcYhx/3GC93Rhroi56HGIcf86Jnq92YVx/3GHGP8rG6wab0U+cYcf9xiCgCjhqg5x6HGIhxHbC8UZcAU65xiIcSNKjlo/Vxr/cYcf9xLXZ0iuyYt3GP9y/3GCunAHpZj/iIhxiD2rP7xUwHGIhxgtO716oFQocYcf9xgpiJTKfnaziHGIgj6R5KpG4bcf9xhxj/ci25dBr0aL7/cYcf9xgjypJKRlbb/3GHGIJWiMyvCHM3GIcYiHH/IruBSldH64iHGIgy12GwOJ6Icf9xcSAS/Dox4DyIiHGCE2fiqumB2HH/cv+CZ1lFq7prpxiIhxgo1NpKRbJb/3GIhxgrgQE6Ge/scYiHGIJASXGqDGjnH/cXH/cYKwq7esNkSHH/cYcf9xgihqxKqpU7cYiHGIcYiHGIhxLHXsWpuhOnH/cXH/cSwkcxr9uM5xiHH/cXH/cS7RhSqD562IcYiC3amhozVl6HGIhxiHH/cSBQ4jrs8dyIhxiHH/cXH/LO/kGhIBvocYhx/3Fx/3GIcYiHGIcYiHH/cv9xiIcYhxghdd86S6IMhx/3GHEhVf46PaAchxiIcSdC8Ert0PtxiIcf9yJtOiGlPF3v9xhx/3Fx/y6QmirH9l3/cYcf9y/y5vIhrZDd5xiIcYiHErNyOakZ3GcYiHGIIJ8PKrgPDXFx/3GHGD4Ktrb1SYcYhx/y5qRzo7W4yHGIhxKGqEer1XuIcYiIcSUVrFoStTr/cXH/cYLGJTGgrazohxiIcYNI83sYDIiHH/cv8oawZ6zU+YcYcYiDn/xbsAOocYhxgtOEY6LnuccYhxiCu311qHgoqHGHH/cTAVLLf603GIcYiCcigire191xcf9xhx/ylEVHq/urhx/3Fx/3GIcTJ4n7eXYIcYhxKNj1ajZwqYhxiHH/LpJ3GhfYjohxiIK1NdGnvKLocf9xcf9xhxiIOAavsgpQcf9xiHErmmlKCVlr/3GHGIgkk2pqqslZcf9xcf9xcSBk2npuslhxhx/3Fx/yKZjBr3Zz5xhxiIIggOGgGPHocYcf9xgtUmkqy9ltiIcYcTYB3LEPI3GIcf9xLXauOoqVHIhxiIKqDsWsjxOnFx/3GHH/cSBPQRq8C+6IhxiHGIgzauezpRj/cv9xiDEsZ7TjmHGIiHGCfyURpB2u6IcYiHEpAdIaIPLehxiHGDrc57sjGIcYhx/yW4xxqlc45x/3GHGIg+pmu5WZRxiHGIcSNpqSpbZW1x/3Fx/3EoK8sankNOiIcYgjcj0qmtwt/4cXH/cSjalkolVpv/cYhxiCop4houYd6IcYhx/3Fx/0Du/CIQiHGIcYg+FPq56wWHGIhxiHGIgmzmEaVBnucf9xcf9xhxiD45d7fGiIhxhx/3Fx/zqc87ljDHGIcYhx/yeA8xpo8M6HGIhx/3IlVHEaW7juiHGIcYiDTYfLU3g/9xhx/3E7rHa5U4lxiHH/cScY8RpPcO5x/3GHGIL1pwGrpY/ocYcf9xcf9xO814ujKHcYiHGHE/7Xq3EoWHGIcf9y/3H/Kf10GlEovv9xcf9xiHEoYhFqHd7piHH/cXH/cS6aBhr2X55x/3L/cYJcYpOtWdbIhxiIcYcYiCZJC3ogf0hxiIcYJCn++hdwEIhxhx/y6OBTopH6yHGIcYIN0jaqYtyYcYcf9xcTQPLrQB0YcYhxgrAjM6MezMcf9y/3GIISvYGv5CfoiHGIIXUrKpqtTXH/cYcf8qVWuqsLlFhxcf9xiC9SElot3tqHGIhxIzeUaoCWuXH/cYcYg7fBW4g+pxcf9xhxggEFBaAgv6/3GHGILohmKph5nXH/cXH/cTylS7tatHH/cXH/cTtWJrmp2YcYcf9xPqDcul8jhxiIcT1aprilWf9xhxiIcSc1RUovq6uIcYhxgg2oQa01e+iHH/cXH/IkQ6Guy8XnGHGIhxJu/fGtICDocYhx/zNXAb6o/nL/cYcYiD6D7bt8EnGIhxiIcYcf9xcf9xcSjdXhqTKh5xhxiIJy/LGq4DTnGIhxhx/ydnShqai15y/4cXH/cYcf8nFQI6cL/ccXH/cYcf9yK6S2Gia0nnH/cYcYiHGIcYgkb6UaqgWuiIcYhxggirYa6FSehx/3FxiDheW7+hpHH/cv9xgxQRKxzu2HGIhxN6gBulf+hxiIcYOtw3uyPIiHGHGIO4davHiliHH/cv9xNT2BvMJ+cYiHGDG+7LdRE3GIcYiHE1P5O+wGyIhxiHEk8CnKKP1jcYhxiIcSnJaBpkaX6Ihxcf9xgxI6Oy7FyHGIhxIqGgGobl/nH/cXH/cYcYPMDpuj8WcYiHGHEkl6oqWIVdhxiHGCmbPxqnTA6IcYcf9xMSU1s+rKiHGIhxIzJEeiHruIhxiHGIcS9DCBr7z35xiIcYcS5l2iq6ol2HFx/3GIKeMwGiLM/oiHGHGIhxiC3YUxryes5xiHH/cjp9kreCbXGIhxhxPkKLub10hx/3L/cYLtxTGuI6zocYhx/ynihzqT14yHGHH/cXEzbK61o1FxhxiIcYcf8waei3pheIhxhxOG3XvZIoiHGIhxgyyYu2RnSIhxhx/zaai7J1dHH/cXH/cXH/cYJWSmWuy1mnL/cYcf9xcYg8AT69/sGHH/cv9xhxiILtQDOhS/zHH/cv9xghmska91Nuhx/3Fxg2WnmwtYaHGIhxJED8Sq7wO4hxiHGIcSb7+DrCQHyIcYhxP+usuBRTcv9xiHGIKr6XKuUWjXH/cv9xhxKqjxGhZw7ocf9xcf9xcf9xPrV4uEqH/3L/cYhxiHGIcYiHGHGIhxiHEo04IaM8fecYiHGHH/cXH/NuhftSeg/3GHGIcYMtHvuD4Qhx/3FxiIcYhxiC3hAhrx796IhxhxJmZIKhubfXL/cYhxKv4mKtEdnYcYiHGCxleirqqF2HGIhxiHE1L2ew4JiIcYhxhF94zAh4cYiHGIM7+JtFB2iHGIcf88CKK3911x/3Fx/3GCgbPRqvTC5xiIcYgl6nN6BljIcYcf9xcf9xNhNEvey7hxiHGDLa3bc1Iocf9xcf84Gaqw9lWIcYiC8EVRrvuq5y/3GIcYOSIiud3dhx/3L/cTqdzL5iM4cYhxg8LLO300yIcYhxJHUiGnmt3ocYhxiDZA3LLPI3GHGIggx9waJYI+cf9xcYiD8HKrj41Ycf9y/3E+bm67kZFxiIcYJJqpGsdVbocf9y/3GIO2DUuJ8rcv9xhx/3L/M9MivyzdcYhxiIMaO6t2xFiIcYcSUO0yoBIs1xiHGIcSB2pjoblZyIcf9y/3ErhPwaaLA+cXH/cXH/cT/rfroUgXGIhxgiUUgqfOt9iHGIhxNvlcshajiHGIcYcSOfYTqoCexxiHGILxKFGv7XrohxiHH/cv9xhxiIKXF0GknovnGIcf9y/3GHH/cv8jbfIqOyDdhxiIcYNMcpskjWcf9y/3GIcT1umLmRZ/9y/3GIcTo95brCGnH/cYcYQvmM8GeHH/cv9xiHE7d8q8iDWHH/cXH/cXH/PT46u8HF/3Fx/3Fx/3GHGIcf9y/3E7nuW5YRqHH/cv9xhxgwlbm3ekb/cYcYhx/3L/M/BUsR+riHGIcYPIgitnfdhxiIcYcTh1W7+KpIhxiHGHEqQzsq/MxNcv9xiHGDg5IrrG3XH/cYcYiDHMDrlD8YiHGIMxL1sf0KcYcYhxLx/YGg8CfocYhxggNGIavbnecYcYiDsKIrj13f9xcf9xcSsdizqAN0xxiHGIcSAQvyrQBQ2IcYhxiCLW9SpkkK2IhxhxiCtI4RoMce5xhxiIcYOn4Hu4H4hx/3L/cYcTf+v7IRQHGHGIhxgxFhGw+e5xiHGIMmhUsqeriHGIhxKgjnGlCBjohxhx/3Fx/3Fx/3FxJ8m7GpRkTnGHH/cv8/ZhGzme6IcYcf8wV/u4uARxiHGHH/cXGIhxiHEtyDUaBHyucf9xhxiHGC8CVhr/2p6HGIhxgx1hGwOe5xiHGHH/cTXNybFCNnGHH/cv9xhx/3FxiIcYhxiHGIcYg46i6xJdFxiHGIcYhxiHGIOWN1u5yKcf9y/3GHH/NLRJs1u2cf9xcf9xhxOEVJvrq2iHGHH/cXEhKlKaY2rWcYhxiHGCGdgypIJ81y/3GHGIcYLJI/GofcDv9xhx/3L/cTCEobKLXoiHGIcYhxhx/3FxOPyyuQNNcYcYhxNpG9sn5CcYhxhx/zEJarYHlXFx/3GHEjIXAajuj+/3GIcYhxg2ZtO9mSyHGIcYg1ZJawq2mHH/cv9xJQs5GrBcbohxiIJj45Gq0cbnGIhxcTZ5vbKWQocYcf9yJYlwGkho/nGHGIcSLwIhqR/d5xiIcYgoLDMaTjzOcYcYiHGHGIhxcf9xiHGHGC8vdiqOCJ1xhxiIP5Q9u2vC/3GIcYg88Qu7DvRxhxiHGIhxcf9xMR/ItPA3cv9xiHEiD3AqIRj9hxiIcU0NjE8nhxiIcSW8p0pnNYtxhx/3FxiCNwbjo7+RyHGHGIMzwLtdP0iIcYhxhx/3L/cYOf1esBKhcYhxiHGIcYhxiDELEbEF7ohxiHGIcYhxiHGIhxN0xkvLObcYiHFx/3GCJisRqq1O6Icf9y/3GHH/cv9xg0cm62nZH/cXGIhxgjk0Iah8vecXGIhxiDWL9L90C3H/cv9xiHGIOEcWvbjpiHGIcYcTrlirwadXGIcYhxiHGIcYhxiC1y8xoJ0M6HGIcYg6hzK5eM3/cYcYhxLJMQGubO/ocYhxiIcXEjR9wa/II+/3GHGIhxcf9xhxiIJnQfGum+DocYiHEnhTAq2Kz9hx/3L/cTp1Xb6KonGHGIcT/D47Q8HIiHFx/zulU7larP9xhxiCQt6yp/IU1xiHGIcSqaR7pdW4SIhxhxLsK8WqbUOocYhxg6Qmi8vZeIcYhxiHGHH/cXEiXcRKjSO7iIcYcYhx/3L/cYcYhxJhtRGl9K7ohxiHGIcYPz8fu8DghxiIcYcYhxiDeMU7xzrIcYhxgoYNNqXfLJiHGHH/cj99dLSCi4iHGHGCzbLyoUTQ2HGIcYcSdXNioMjJ2HGHGIgoz+k6xQFscYiHGC7l3RpSoi6HGIhxg8Uue6rRj/cv9xcf9xK/aSGhGW3ohxcf9xg5FAm+6/b/cXGIhxMrFjsF6ccYcYhxiClAqxqM9U5xcf9xhxMiGxv95OcYhxiHGIcYcf9y/3GIcYMQXGtAs5hxiIcXH/PFXGuao5cYhxiCuO4BoIEf5xhx/3Fx/y+SsToY1OyIhxiCIYVBq/er5xhxiIcT0XpbfoWocYhxiComTBqOmz6HGIcYcSIIYBqAif5xiIcYcSmCF2pr3omIhxhxggZ4oqq4ddcYhxiDvS778tEHFx/3Fx/3Fx/3FxiIcYhxhxiIcXH/cTcdpb3iWnGIhxiCdP4CrsAf2HGHH/cXGEthnGnmhxiIcYJpsBGldP7ocXH/cYMhrvufUQiHGIcYhxiHE1Moyz3XOHGIcYcTbvW7EgpHH/cXGIhxiHGHH/Q6Gc9eaIcXH/cYNCypsuNWcXGIhxg9UyG1rN6Ihxcf9xJwgiKvCN3YiHGIcTqM87lzDIhxcf9xhxiHEpXHwaizg+cXH/cXH/cXGIhxiHEjkKUqSPWtcYhxiC4LFRoAXq6HH/cv9xhxgzqWu0ZpRxhxiHGDlI2r63JXGIcYhxJ4fSGliC3ocf9xcYKlIlGjvdrnGIcYcSZ5Shqpa16HGHH/cjaFKbCK1v9xcYiHE8PmO3wZyIcYhxJGQEGoq/vnGHGIcf9y/3Fx/3FxOFu9sbRCiIcYhxIyXmGs6hnoiHGHH/cv9xg3JSG62t5xcf9xcf9xcYNbYMslnzcXGIhxP1q1taVKhxiHGDn3sbgITnL/cYcYiCl5aioqaV1xiIcYgyu3+5VICIcYhxO6UhtlrehxiHGHH/I9eXKnSGjYhxiHGCVs+hrKMF5xiIcYcYg2cVa+jqlxcYiHGHGIcYKawxGiY87ocYcYiHFxIv1VKlIqrYhxiHGHEuZZcaCqaOcYcYhx/zT6d7IViHGIhxcf8nNGQ6vrm8/3GHGIcYJQMDGnDfzocXH/cYcSsTIBr+zf5xiIcXH/cSnd0CrDIv2HH/cXGISqOcdcZxiIcXEgdyAaqY3+iHGHGIJjhMGt17Pv9xhxiHExbIu3o3T/cXGIhxgo5+EaMoHucXGIhxPz+UtcBr/3FxiIcTILqLQFV4hxcf9xhxK18gGvoN/nGIcYhxiHEyOMWy1zqHGIcYcf9xcYgo5cAaMqP+hxhxiEkUnJ62/3Fx/3Fx/3FxiIcT8z7brMEocYhxg39tmwGSaHGIcf9ENJzstnH/cXGIJzicKl52PYcYhxiHGHGIhxcf9xhxhx/3FxiIcYcYhxiCAz2xouwk6HGIcYcT424rTJHYcf9yiDk4NbvHynH/cXH/cXH/cit7GhpJTl5xcYiHEmLvEabhDu/3L/cYcS7NsxrzJM6Ihxhx/zTdm7UyZIhxhx/0m0nJS2hx/3L/cXH/cXH/cXGDa6Nb5Fyohxhx/yTelCpEFr2HGIhxMJVmtXqZiIcXGIg+68y7FDOHGIcYgw3rGyMU5x/3L/cXH/ICoCGs5f3nGHH/cv8+Snq5tYVxcf9xcYg6OeK5xh2IcYhxgqzh0ahB4ucXH/cXH/cXGDqB3L9+I/9xcYiHEl0VAaU+r+cYcYiHFx/3Fx/z+TnrtsYXGIcYhxcf9xhxiHGIOM96vzCFcYcYhxiHGDKV1bN6Kv9xcYiHGDGr6bZkFocYhxg93G28I5KHGHH/cTs2FLjJ63GIcYcTZr4ryUHXH/cXGIOgIHu/34cYiHFx/zqjir5cdYcf9y/3GHGIcYhxJMHqGtThXocYhxiHGIcYMczcuEMjhxiIcYNb3ctFIjhxiIcXH/cv9xiHE3zOK7Mx1xiHGHH/cv9HxZyzpohxhx/3ExwoOyTXxxiIcYhxM+KDsC18hx/3FxiHE82BS3J+uHH/cv9xcTaez7RxMIhxhxiIcYcYhxg46Mi+FzeHGHGIcYhxiHGHGIhxcf9xJAyYGsBGfohxhxiHGIcYhxI+C1GrL0rohxhxiCbA8xp08M5xiHH/coMQNptg2W/3GHGIcYhxhx/3L/cYcYO9y7vSNEiHFx/3FxNhlSvOatiHGIcYhxhx/3L/cYcYhxhxiINov5soQG/3FxiIcYcYhxPizsutMTcYhxiHGHGIg8Tey9shNxiHGIcYhxhxiHE5J3a82In/cXGIhxhxiHGIcYhxOApSuvWthxhx/3FxNMpFsEW6iIcYcYhxiHGHEzc8u1nDSIhxhxJGL2GqrQnnGIcYcYiDZltL6aS4cYcYhxhx/3FxiHH/cv8zi2m0hJaHGHGIcYhxg5Kb6w5kFy/3GHGIMTFfud6gcYcYhxOoTBt3s+cYcYhxiHGIcYhxcf9xM/1FsRK6cf9xcf9xcYiDnpp70WWIhy/3GIcTLtIb8S3nGIcYhxKEOAGizH/nFx/3FxiIcXEmzlkapBpu/3L/cXH/cT2oX71XoHH/cv9xcf9y/3GIL/FFGvDrrnGIcYg1l2y0eJOIcXH/cYcSl7gBoZR/5xhxiHGDROX7bBoHH/coiHEjXoAaixf+iHGIcYPrtsu0STiHGIcToDVbr8qohxhx/3I7VfK3qg2IcYcYhxO3G3uo5IhxhxiCTusSojFO2IcYcYhxLllIGhtrfnGIcYcYgm7bQaciS+cXH/cv9xgyD1KxAa2IhxhxPC60t9FLcYhxiHGIM3s+t5TBiHL/cYhxOjfyuMgNcYcYiHFxLjSTGuy2zocYcYg5pny/WYNxcf9xcYLimMKu5nPYcYhxhxOUFYvb6n/3Fx/3FxgooUQq9uu9hx/3L/cXEzwcSwTjuHGHGIcTa6hr9FeYiHGHGIcYhxiD3sGrsT5YiHGHEwqH+6Z4CHGIcYJ0izKvx0zXFxiHH/cv9xcYgiWzca20yOcYhxiCJQqRr79W6IcXH/cXEwkiq2fdVxiHGHEuS0Ea20vucf9xcf9yLVsQGtpO/ocYiHFx/3L/cYcf9y/3FxiIcYcYhxPT66u8FF/3GIcYcYhxiDihMbpezocYhxhx/3L/cYcYcf82JZO+2myIcYcYg1sZawXmlxiIcYcYcf9xcYiHEiQSAanO3+iHGIcYcYhxiHGHH/ciAlURququ5xcf9xcYgl8SMage3OiHGHGIcYhxhxiIcTFtW7eipIcf9y/3GHGIcYcYiHFx/3L/cYcf9yJ3YjGlmdzohxcf9xIFgjGtt9zv9y/3Fxg3kjG6bc5xiHGHGIhxcf9xcf9y/3GHGIcYcf9yNVjKsbc1cYcYcf9y/3GHGIcYcYiHEwacq3pjVxiHGHGDI/8rHQDYhxiHGIMYeZtohmhxcf9xg9dWW3ippxhxiHGC4u8RrtEO6HGIcYhxPLzBtUM+cXGIhxhxglgAIaeP/ehxiHGDrmZboZmocYcYg2NDe/y8hxhxiDoRBrvu+YhxhxgmMEsqbvtNiIcYcYO3CvsJ9Q/3FxiHEtPBA6Hj78hxiHFx/zt8aLyDl4hxiHGD9CA7O9/HFxiIcXH/cv9xiHFx/3FxhIGpyeVocYhxhxiIcXGIhxhxiHGIcYP4his3edcYhxcf9xcf9xcYhxiHGIcYcYhxg4EKa971mIcXGIhxhxiHGHH/cv9xcf9xcSEv0BquAv6IcYcf9y/3GCTA4Bp08f5xhxiHGIcYcYhxS1qcalaHGIcYhxM5w3snPIcf9xcYhxP5lis2adhxiHGIcYcYhxiHE1GTS+5suHFx/3Fx/3L/cYOkk0ubbLcYcYcYiHFx/3FxKlVWGkuqnocYhxhxiHGD3UA7Yr/Icf9y/3GHGIcYcYhxiHGHGIhy/y50Uxr4us6HGHGIcYhxOuUcvhrjcf9y/3GHGIcYcf9y/3Fx/3E7sHW5T4pxiHGIcT9ivLmdQ3GHGIcYhxhxiHGDHc17UzKIhxhx/3I7Cu299RJxcf9y/3E3IF2y76KHGIcYhxhxObGjuk5ciHGIcYcf9y/3FxO+YDtxn8cf9xcYhxg9Gaa45lmHGHH/cXGIcYPoRHt3u4cYhxiCtNDio9Lx2HH/cv9xIwJkKkHpvXGIcYcf8tCJEaAIbu/3L/cXH/cToRWr7upf9xcf9xcYOr80uUDLcYhxhxiD0y0bXNLocYcYhxPe3quhIVcYhxhx/3L/cXGIhxggGTIaz2zehy/3GHH/PRbnuukYiHGIcTlOYrmxnYcYcYhxhxiIMH9dupCiiHGHH/ODoDu8X8cYcYhxNWZasqmlhxiHGHGIcYhxhxiHGIcYcYhxhxiIcXH/cv9xhxiHGHH/OcoDujX8cYcYhxPIcxtXjOcYhxhxOYJEuX27cv9y/3GHErOwEaDU/uhxiHGHE16VqxJqVxcYiHE2ilqxhaWHFx/3FxMncWsZjpcv9xcYg/5zGyGM5xcYiHFx/zTniLMod4hxhxiHGHGIcYhxhx/3L/cXGDbEKbBL1nGIcYhxhxRByc3jaHGIhy/3GIcS5TERrazu5xiHGIcXH/On11u4KKhxiHGCSH9Rq4gK6Ihxcf9xcYhxiHGIcYcT+VPLlqw3H/cv9xhxJ6qDGlZXznGHGIcYMaZEsmm7cYcYcf9xcYPcubuzRkhxiHGHGIcYOwTvv/sQcXGIhxcTOkarRrlYhxiHGHGIcYhxhxiHE2dOS+ixuIcYhxhxiHGIcYcYgm3bEaYyTucYhxiCkQgyrv981xiHGIcYcYhxhx/3L/cXH/cv9xg1A4WwDXr/cv9xcf8xuVe1VqiHGHGIcYcf9y/3FxgkLKYarjWecXH/cv9xP4ATtH/siHGIcYcYg3NZiw2mf/cv9xcf9xcYMNfkszgbcXGIhxcf9y/3GHGIcThqC7+V9HGHH/cv9xcYiHFx/3L/cYcYNQr3sAYIcv9xhxiHGIcXH/cXGIg/+OS1BxtxiHFx/3FxiIcXH/ckctnJ0mcYhxhx/3L/cXGIcf9yiIcYPhhMuuezcXH/cv9xhxhx/3L/cXE+D1e38KiIcYcYhxhxiHGIcTXPo74wXIcYhxhxiHGIcYcYhxiHFx/3Fx/z5tRLeSu/9xcf9xcYhxiHGHGIcYhxhxhx/zA40bPXLohxhxiHE5fve9gQiIcYhxiHFx/3FxiIcXH/cXGDOu/7hhAP9yiIcTuTE7hs7IhxiHGHGIcYcYhxiHGHGIcYhxOUnZvbYmcXGIcYgtwVQaFOq+hxiHGIcXH/cXGIhxcT62crRJjYhxhxg2hGe/e5hxiHGHGDnHb7FIkHGIcXH/cXH/cv9xg5wrO7PUz/cXGIcTmBqL1+V4cYhxiHGHGIcTYASbAAxnGHH/cv9xMLnRslYuhxhx/3L/cXH/cXGIcYhxhxiHGHGIhxOnnGu4Y5hxhxiHEhN6UqfoWtcf9xcYiHFx/3L/cYcYOs96vTCFcYcf9y/3FxiIcXE3SfyxxgNxiHGIQD6cLRaHH/cv9xMExcucOjiIcXH/PzkIuMb3/3L/cXGIhxcTMtxrHiOXGHGIcYhxhxOjRUucurcYiHFxRl6cqhZxhxhx/3I0vDG8Q85y/3GHGIcTzqCLoV94hxhxg1O9G9xC5x/3Fx/3FxMr7GslE5cXH/cXGIcYhxhxiHGIMr1ntFKYhxiHGHGINwezvfhMiIcXGDgacrrljXGIhxcYiHGHGHGDh09LuLC3L/cYcYhxIRaSGr+W3nGIcYcf80GYq09nWHFxiIcYcYhxcf9xhxQr6c9BaHGIcYcYhxhxgwfTGxks5xhxhx/yWqkhqGVt6HFx/3FxSs6ccxaIcYcYImEgGprt/ocYhxhxKzFjKr3pzXGIcYcYgnzK8a5DUOhxhxiIcXGDsQmrzvZXGIcYcf9yKXWiGjml3ohxhxiDqXNrtoyYcYcYhxhxiHGDbNTrNCsXL/cYcYcf9y/3FxiDnkWb4bpohxcf9xcT7oNrYXyXGIcYcf8ylJq2e2VxiHGHGINer0vxULcYhxhxiCR8hBqpN75xiIcYcYcf9y/3FxI+ASGpL+3oiHFxiIL2A1Gvn8rnFx/3L/cYcYg9jbO2ckxxhxhxiHGIcYcYhxhxiHGIcXH/cXGIcYhxhxglBlMagKrOhxiHGIcXH/cXGIcYhxg7rBi7U+dx/3L/cXEzH3K+4I1xcYhxiHGHGHH/cv9xhxhxiHE/fHy6g4P/cXGIcYhxhx/3KIhxhxhx/3L/cTof9LrgC4cYcYgx3zGxMM6HGIcYcf8/7pq6EWX/cv9xhxhx/3I73xO3IOxxiIcXH/cv9xhxiC0ywSqt0+3/cXGIcTxRKLqu14hxiHFxMkBBv7++iHL/cYgwwCOzT9xxhxiHGIcYcYhxg9o+u7XBRxhxiHGIcYcYcYiDgWD7P58IhxcYiHFx/3FxiHE0MYK+zn1x/3L/cXH/cv8m8V8a8eoOhxhx/3I2oYK8Xn2IcYcYg90EG1L75x/3L/cYcYhxcf9xcf9y/3Ewms26dTL/cv9xhxhxiHGIcToSgrjtfYcXGIhxcYiHFx/3FxPONktxybcYiHFxiIcXH/cv9xSJCslvVxiHGIcTZnh7+YeHGIcXH/cXGIcYhxhxiHE/QyO0vNyIcYhxcf8whQW1ivqIcYcYhxhxiHGIcXH/cXGIcYhxMHdGtZi5/3KIhxhxhx/3L/cXGIcYhxhxNZFBvG6+hxcf9xcYhxiHFx/3FxiDj0w7wLPIiHFx/3FxiHGDPmBbEp+ocYcYhxhx/3Ix+EazF7mHGHGIMcLhsk0e/3FxiHEwhwWziPpy/3GHGIcYcYhxhxiHGHGIcYcYhxiHGHGHGIhy/zkXZLvom4cYcf9yiDE1I7La3IcYhxhPAawv5XGHGIcYcTgz4brMHohxhx/3KIg7Q+G3vB5xcf9xcYiHFxiIcXE0pSO+WtxxiHGIcXH/cXGD6bRrdkuYhxhxiHGHH/JyNCGm7L3ocXGIhxhxKEM5GozMbnGIcYcYJQNgGmDZ/ocYcYcTunurxYRYcYhxcf9yS2GsWeVxhxiHGIcYOp49v2HCcYcYhxhx/3KDIPRrMBuYhxiHGHGIcYcYhxhxMKThsWsecXH/cXGIcYhxcf9xcYhxiHGHGDH3ebYYhocYhxhxiHGIcYcT9VOLeqx4cf9y/3Fx/3L/cXH/cv9xT6GsJeVxiHGHGIcYhxhxhxiHGDovW77QpHGIhxcf9y/3GHGHGEbBrLPlcf9yiIcYS8Gsc+X/cv9y/3GHE3HRq/4uVy/3Fx/3FxiHGHGIcYcf9yOrNBt0y+hxhxiIcv9xhxiHFx/3FxiIcXGIcYhxhxggZrEaypTuhxhx/3L/cXGIcYhxhxhx/3JP8awg5f9y/3FxiIcXGDgYgrvnff9xcf9xcYhxhxPl5ktqGb/3GHGHGIhy/3GHGIcTZLOLDEx4cYhxhxMaojsWXccYcYhxhxPg9ktfCbhxcf9y/3GHGHGDqG4bh5HocYcYhxOcdrvziUiHGHGHH/cv9xMlY/uLnAcYcYhxiHEyF1az+KmIcXH/cSewChql/15xiHGHGIPkMVtrzqcYcYhxPp7DtWE8hxhxiDnkQbkbvnH/cv9xhxhxiHGDN34b+IHocYcYcYhxiHFx/3FxiHGIcXH/cXGIcYhxhxhxiIcv9xgw0By5P+OIcYcYcTINI7AD3IcXGIcYhxhxiHGHGIcYcYhxhxiHGHE2uiqxVdWIcXGIhxcf9y/3Fx/3FxiHGHGIcYcYhxiHFxiIcXH/cXGIcYcYhxiHFxiIcYcYPq72uFEJ/3FxiHEwpUGxar5xiHFx/3FxiHGHH/coiHGHGHGIcYgyMq643VFxcf9xcYhxhx/3L/cv9xhxhxiHGINj8qstDVhx/3KIhxhxhxiHGIcXH/cXGIcYcf9yiIcYcYcYhxiHFx/3FxiHGHGC3PgBrjB/5xiHGIcXE2NkG7yb6HGHGIcYcYhxiHE99XS2CotxhxhxiHGHGIcYcT5pFbWW6nFxiIcXH/cv9xcf9y/3Fx/3L/cXH/cv9xcf9y/y0FwxoAs85y/3FxiHGIOWQHvZv4iHGHGIcXH/cXE7Z3S4mItxiHGIcXH/cXGIcYcf9y/3L/cYcYcYhxNQEzvf7McXH/cXGIPUJmuL2ZcYhxhxiHGHGIcYcYhxObXMv0ozcv9xhxiHGHGHE0muG9ZR5xhxhx/zwuSLvRt3H/cXGIcYcYhxiHFxiIcToEZrv7mYcYhxcf9xcf9yOx0VuOLqcYhxhxiHFx/3FxiHGIcYcYcYhxiHGHGHGIcYcTFP2rbAJXGIcYcYhxhxiHGHGHH/cv9xcYiHIxL4Kw4H1xcf9xcYhxiHFx/3FxiHGHH/cog6Vma7qZmHGHGIcYcYg3UzO8rMxxhx/3L/cXGDJLdLLEi4hxiHGHGHGIcYhxcf9y/3Fx/3FxiHGHE72+G3JB6IcYcYhxcf9xcYiHI390G6CL6IcXH/cXGIcYhxcf9xcYhxhxhHBKyvtXGIcYhxcTw0M7bLzHGIcYcYg0KEG+175x/3L/cXGDCsdLRji4hxhxiDk4QbnHvnGIhxcYQCSsHrVxiIcXGCEM3BohQj6HGIcYcYg0amaxpZlxhxiHGHH/Ne10vxKLcXH/cv9xcYiHFxiHGIT0SsO7WHGIcYhxhxRFSs2rWHGHGIObUzukrMhxcYhxN/VKsBq1hxhxiHGHGIcYhxcYiHFxiHGIcT2xkrVObXGHGIcYhxhxhxiHGHGIcYcYhxhxiHGHGIcYON59sTGCcXH/cv9xNa3hvVIecYhxiHGHGIMeYzsinMcYcYhxhxiHGHE8YpK2nW2HGHGIcXH/cXGIcYhxcYiHFx/3FxiHGHGHH/cv9xcYhxOoMXu3zohxhxiHGHGEe0rKS1cYhxcf9xcYhxiHGHGHGIcYhxcf9yN5zTvGMsiIcXGIcYhxcf9xcYM+QXsivohxcYhxiHGHGIcXH/cXGIJngCGnl/3ohxhxiHFK5KxhtXKIcYhxhxiHGHGHGIPZclt2jacYcYhxhxPsYXtznohxhxiHGHGIcYcYhxg7dgm7ifZxcYhxhxiHGHGDUqQbzVvnFxiHGIcXH/cv80s4SwXHtxiHFx/3FxiHGIcYcYcYhxhxiHGHGIcYcTPZM7A2zIhxhx/0E1rB2lhxcYiHFxiHGIcYcTbY+rE3BXFx/3FxiHGIcYcYcYhxhxiHGHGIcYcYcf9y/05FrEulhxhxiHEy77e0IEj/coiHGHGDtlkriabYhxhxhx/3L/cXEhia8aOWUOcYhxcf9y/3Fx/3I44OO6Hxxxhxhx/zWA8b5/DnH/cv9xcYiHL/cYcYcf9yiIcTMUq7X7VHGIcYcYhxhxiHGHGHGIcYhxTpWsRqX/cXH/cv9xcYiHL/cYPYeEt3h7cYiHL/cYPreEtkh7hxhxiHGHGIcYcYhxcf9y/3GHGHGIcYP2LjtZ0ciHGIN0Hxu74OcYcXH/cXH/Mq8XtGDohxcYiHItoTAa1ez+cYhxhxiHEnCdAaQHL+cYhxcf9xcYhxPNtBtSS+cYcYhxhxhxhE9azQpYcXH/cv9xcYiHFxiHGIcXGIg+8fG0Dg5xcYhxiHGHGHGIcYcYhxhxiHGHGHGIcYhxcYiHFxiHGIcYcYcYhxhxiHGHGIcXH/TRasXpWHGHGIcTbqhL0Ve3Fx/3L/cYcYcYhxcf9xcYhxiHFx/3FxiHFx/3FxgvApwaQOY+iHFxiIcXGIcYMnG7tp5EcYcYhxhxiHGHGHGIcYhxcf9y/3FxiIcv9xgzrE63Y7FxiHGHGIcXH/cXGIcYcYhxhxiHFx/3FxiHGHGIcYNFR4sruHcYcYhxcf9xcYOq2EulJ7iHFx/3FxiHGHGIcYcYhxcf9xN8GGvj55hxcf9xcYhxhxNz1BusK+cYhxcf8yipKxhW1xiHGHGHGIcYP+/HtxA4hxhxiHGHEiFmka/5luiHGHGIcYcYhxcf9xcYhxgwZPGyqw5xhxiHGIcXE1EkO97bxxiHGHGHFG1qyylYcYhxcf9xcYhxMPY1tBnKcf9y/3GHGDQe1bHxKocYhxhxiHGHGHGIcYhxcYhxiHGHGHGIcYcYhxhxgj80IakcvecYcYcYMDNDs9y8hxhxiHGHGIcYQhes/oVxcf9xcYhxhxhx/3L/cXGIcTaq471VHIcXH/cv9xNrdss1iThx/3KIhxcf9y/3FxiHGIcYcYcYhxg88cu8DjRxcYiHFxiHGIcYcYcTQdkr7ibYcXH/cXGIcYcYhxcf9xPOXxthoOcYhxhxiHFx/3FxiHGHGHH/cv9y/3GHGHGIcXH/cXGIcYcYhxhxiHFx/3FxiHE+P8m5wDaHGHGIcYcYhxhxiHGHGHGIOdzjuiMccv9xhxhxiHFx/3FxiHGD3vG7sQ5IcYcYcYhxhxiHGHGHGIcYcYg564a8FHlxhxhx/3KIhxcYiHL/cYcSPjlxrCxo5xhxhxg9hkO2ebyHGHGIcYcYcYhxNeLNtC0ycYhxcYg4/Ya9AnlxiHFx/3FxiHGHGHH/cv9y/3GHGHGHH/cv9y/3GHGHGD9/krOAbXGHGHGHH/PM9BtjC+cYcYcYhxcf82ls20eTJxhxiHGIcv9xhxNOdDvhi8cXGIcYg6COW79xpxiHGHGIcYcYcTyA57l/GHGIcv9xg8Odm8xib/cv9xcYOYmIvXZ3hxcf9y/3FxiHGIcXH/cv9xcYhxiHFx/3L/cXGIcTCRRbR+uocYcYhxSDisnHWHFx/3L/cTA5Q7PWvIcYcYhxhxiDLplLIma3GIcYcYcTHo8bAnDnFxiHGHGIcTVOfLTBg4cYhxiHFxiIcv9xhxOkLzub0McYhxiHFxiHGIcXH/cv9xcYhxiHExG5Sz9GuIcXGIcYg90aK2Ll2HGHGHGIcYhxcTx7lLiEa/9xcYhxiHFx/3L/cXGIcYhxcYhxiHGD4RUbTurocYcYcTi58bpGDohxhxhxiHGHGIcYcYcYhxhxhPmKw2dYiHFxiHGIcYcYcYcf9y/3L/cYcXFKqKx1dYhxiHFxiHGDJhUbCurocYhxcf9xcYhxhxiHFx/3FxPatDtlS8iHGHGIcYcYhxcYiHFxiHGIcXGIcYhxhxhxiHGHExQ6KxzF1xiHGHGHE+GIy653NxhxiHFx/3L/cYcTj4lr0HaYcYcf9yiHGIcYcYP9FRsy6uhxiHFxiIcXGIcYhxcYiHFxiHGHGIcYcYcYhxhxiHGHGHGIcYcYgxJKKy611xiHGIcXH/cv9xcYhxhxiDqD6798FIcYcf9yiIcXGIcYcf9yiHGIcYcYcYMPbzsxkMcYcYcYhxhxiHGHGIcXGIhy/3GHGDYLjrQFcXGHGIcYO8vxtzQOcYcYhxhxhxiHGHGIcYcTwNjr7ycYcYcYhxhxiHGHGHGIcYcYcYhxgnDtEaUCLucXH/cXGIcYcTxc8bajDohxcYhxLbRoKtW5fXGIcXH/cv9xcYhxhxMzNRvsyucYcYhxgxQKa0z1lxiHFxiHGISamshWVy/3FxiHGIMdCmtT9ZiHGHGD2tRbhSuv9y/3FxiHGHGIcXH/cv9xcYhxiHFx/3L/cXGIcYcYhxPhj1t+cKiHGHGHGIcYhy/3GHGHGIcYcYhxcTJBU7DOrHGHGIcYcYcYhxhxhxiHE01vexOQhy/3GHFx/3FxiHGHGIcXH/cv9xcYhxiHFx/3L/cXGIcYcYcf9yiIcXGIcYMwRRv/uuhxiHFx/3L/cXGIcYcT0e8bXhDocYhxhxhxiHGHGIcXH/cj0+8bTBDnGIcXGIcYhxcYiHL/cYcYcYcf9yiIcXGIcYhxcYhxiHFx/3L/cXGIcYcYhxcf9xcYhxcTwZ+brmBnFx/3L/cXH/coiHFxiHEwElW0/aqHGHGIcXH/cv9xcYhxiHFxiHGIcXGIhy/3GHGHGHGIcYhxcYhxPGv5u5QGcf9y/3FxiHGHGIcYcYcYhxcf9xcYhxcf9xcYhxhxhxiDBEU7PLrHGHGIcXE5b/G4kA5xcf9xcYhxgxnfm3cgaIcYcYhJiqyXVYcYhxhxhxiHGHGHGIcYcYhxcf9y/3FxiHGHGIcYNK/zsGAMhxiHGHFBqqwGVYcYcYhxcYiHL/cYcYcYhxcf9y/za6or1FXYcXGIcYhxcYhxiHFHuqykVYcv9xhxhxMTACsd/9hxiHGHGHGIcXH/cj1bpLakW3H/cv9y/3Fx/3L/cXGIcYcYQNqsE1VxhxiHFx/3L/cXGIR9qsolVy/3GHGHGEvarGJVcYcYhxPlZTtamshxhxiHGHGIcXGIcYhxhxhxhxiDhdpr2iWXFx/3L/cXGIcYhxcYhxiHFxiHGIcXGIMAdTtAms/3FxiHGHGHGIcYcYhxhxhxhxiHGE8LrC9FcYcYcYhxcf9xcYcf9y/3L/cXGIcYhxcYhxiHFxiHE7JAa52/lxcf9xcYhxhxhxiHGHGIcXFNK6w9RXFxiHGHGIcXH/cv9xcYhxhxgwnqS0cVtx/3L/cXGIcYhxcYhxhxiHGHGHGIOmhTuZescYcYcYhxhxhxiHE2TaK8sl1xhxiHFxiHGIcXGIhy/3GHFx/3FxiHGHGHEx6gq2JfWHGHH/cohxiHGHGHGHGIQnusCUWIcXH/cv9xcYhxhxiHFx/3L/cXGIcYcYhxcf9y/3EzAh63DuGHGHGIcXH/cv9xcYhxhxiHGHGHGHGIcYhy/3GHGHGIcXH/cv9xcYhxhxiHFx/3I6R1G3uK6HGHGIcYcYcYcYhxOikGu9b5/3KIhy/zneorohXXH/cohxiHGHGHGHGIcYcYhxcf9y/3FxiHGHGIcXGIcYhxcf9y/3FxiHGHGHGIcYcYhxcYhxiHFx/3L/cv9xhxcf9xcTNauLO1R4cXH/cXGIcXH/cXGHH/cv9y/3FxTOusUUWIcXGIcYcYgwr1W1YKqIcXGIcYcYhxcf9y/zn7U7sErIhxcYiHL/cYcXH/cXGIcYcYcYhxhxiHFxiHGIcXGIcYhxcYOUlpvraWhxhx/3KE4crD41cYhxhxiHFx/3L/cXGDZ0AryL/XGIcYcYhxcYiHI4umm+RZZx/3KIhxcYhxhxiHGHGHGIcXH/cv9xcYhxhxiHFxNNQCvSv9cXH/cv9xcTeYUbtnrv9xcYhxcf9xcYhxcf9y/3FxiHGIcXGDjnZ74YmIhxhxhxhCbKz5NXGHGIcYcYhJbKyZNYcYcYhxhxhxiHFx/3L/cXGIcYcYhxcf9y/3FxgyzLazQ0lxiHGHGHGC2+0hoFEt6HGHGHGDxrBLeU+3GHGHGIcXH/cv9xcYhxhxg09GWxG5qIcYhxcYhxiHL/cYcYcYhxcf9y/06srEU1hxhxhxiHGHGHGINisutOTRcYcYcYhxhxiHFxiDasBL5T+4cYhxcf9y/3FxiD0AY7b/nHGHGHGIcYcYcYhxhxhxhxStyscjWHGIcYPrlRtEaucYhxcf9xcYhxcf9y/3FxiHGDJEFrPL6YcYcYcTHpUbEmrv9xcYcf9yNXqPtZVwcYhxhxOgcCuPj9hxhxiHExGlGw9a5y/3Fx/3KITQ2sXyWIcYcYhxOTQqv8vV/3Fxhx/3KIhy/3GHGHGHGIcYcYcYgmslYaldqecv9xhxhxhxiHE62WW6JppxiHFxiIcv9xhxcf9xcYhxcf9xcYcf9yiIP3JjtY2chxiHGHGHGDcQPLL/w4hxcYhxhxO/3IuwI3cYhxcf9y/3FxiHGHGIcXE7tbK3Sk1xiHGIcv9xhxhxhxiHE7xsa6OTmHFx/3L/cXGIcXH/cXGIcXH/No15soKGiHL/cYcYcYhxcYiHL/cTqBFLp+64hxhxiHFx/3L/cXGIcXH/cv9xOLU8sVrDiHFxiHGHGHGIcYcYcYhxhxhxhxiHGHGHGIcYcYcYhxcf9y/3FxiHGHGHGIOKIUvF3rhxhxhxiHGHGHGIcXH/cv9xcYhxhxhxiHFx/3L/cTXeZb8hmnGHGHGHH/cog1y1G9NK5xiHGIcXGDDbUbI0rohxcYhxiHFxiHGHGIcXH/cv9xcYcf9y/3L/cXGIcYcYcYhxhxhxiHGHGHGHGIPAoCt/X9iHGHGHGHGIcYcYcYhxhxNJ4WsHHpcXGIcYcYNkoCvbX9/3FxiHFx/3L/Oh8WvODpiHGHGIcYcYcYcYhxhxhxiHFx/3L/cT+KArR1/f9xcYcYhxhxiHFx/3L/cv9xcYhxhxiHFxiHGIcTQSdbH9iohxiHL/cYP7UUtUrrhxhxiHGHGHGHGIRF6s6hWHGIcXH/cjYWFL3p64cYcf9yiHGIcXH/coiHFxiHGHGHGIcYcYcYhxcf9y/3L/cXH/cv9y/3FxiHGHGDWzdbBciohxhxhxiHGHGHGHGIcYcYNw1Ru/KuhxhxhxiHGHEwRxS0yOv/cXGIcXH/cv86SrK5tU1xhxiHGCeuUBpWGv6HGIcXExMYe03nhxiHGHGHGIcUC+rBUVcYcYhxhxhxiHFx/3L/cXGIcXH/cj5oFLWX64cYhxhxhxhxiHGHGHGIcXH/cv9xcYhxcf9y/3FxiHGHGHGEPerPIV/3L/cXGIcYcYcYcYhxhxiD6Th7hseHGHGIcYcYcYcYhxhxhxhxiHGHGHGIcXH/MZYmtHnZcXGIcYcYOd1MsDKzhxhxhxiHFxNh0CvOL9iHFx/3L/cXGIcYcYcYhxcYiHI4LlG40a5yiIcv9xg0PlG+wa5xhxiHGHGIcXGIcYcYhxcYhxiHFxiHGHGHGIcXH/cv9xcYhxcf9xQj+sDQWIcYcYcYhxhxhxhxiHFx/00/rFwFcYhxhxhxhBT6wcBYhxiHFxiHGHGIcXGIcYcYhxcf9y/3L/cXGIOU2yurJNhxhxhxhxgnrdMadiLOhxiHGDs+ArjB/f9yiHGHGIcYcYcYcYhxcf9yOO5RuRGuhxcf9y/3E37bK8Ek2HGHGIcYcT2Z6LlmF3GHGHGIcYcYcYMc1jskKccYhxhxcf9xMF6ys7FNhxiHFxiHGHGIcXGIcYPN4CtiH9cXH/cv9Er6zlBYcYcYcYhxhxcf9xcYhxcTFuY7KhnP9yiIcXGIcXH/cv9xcUa/rLQFhxhxiHE7rmO4UZxxiHGHGHGIcTd9h7+CeIcYhxhxhxhxiHGHGHGIcTh/ArqA/YcXGIcYcYcYhxcf9y/3L/cXGIcYcYhxcYhxhxiCad4xqXIc7/cXGHGDDvArIg/XGIcXH/cv9xcTH/srEQTXGIcXGIcYcYcUMAvO/0hxhxhxiHFxO4BIu3+3iHFx/3L/cTpwJLmP23FxiHGHGHGHGIcYcYcYhxcYhxiHL/cYcXH/cXGHGIcYcYcYhxcf9y/3L/cXGIcYcYcYgw4Ta1LslxhxhxiHFx/3L/cXGHGIcYcYhy/3GDdyNr+Nyf9y/3FxhMQLxb9HGHGIcYcYcYcYhxcYOqBht1+ecXGIcYcYMILUtI0rcYhxcYQWC8CvSHFxiHGHGHGIcYcXH/cXGHH/cohxiHFxiHGHGHGIcXGIcYhxcYhxhxhxiHFNcLxI9HGIcXGIcYcYcYO4ESt37tcYcYhxcf9y/3L/cXGIcU2AvEf0cYcYhxhxhxiHFxiHGHGIcXGIcYcYhxcYhxhxiHFxiHGHGIcXGIcYNfESvQ7tcYcYcYcYhxcYhxiHFxiHGHGHGIcXGIcYhxcYhxhxhxhxiHGHGHGIcXGIcYcYhxcYhxhxiHFxiHGHGHGIcYcYcYcYhxcYiHL/cXGIPqFhtF6ecYhxcYP3mXtoZocXGIcXH/cv9xcYcf9yiIcv9xcYhxOTqXvcVohxiHGHGHGIcXGIcYM+RzsCuMcYcYhxcYhxNgTCvPs9cYcYcYcYhxcYPBMStuzthxhxcf9y/3FxiHFx/3L/cXGIcXGIhyN3Vzu4qMcYcYhxcf9yiIcXGIcXH/cv9xcYhxcf9y/3FxhxSSG8jeSHGIcXGIcYcYcYcYhxhxORzmvOMZcYhxhxhxhxhx/3KIcYcYhxcf9yg8xcu8OjRxhxiHFxiHGIcv9xcf9yiIcv9xcYhxhxiHFxiHGHGHGHFAYbwa5IcYcYcYhxM5YbtXnkhxcf9xcYcYhxcf9y/3Fxhx/3KIcYcYhxhxcf9y/3FxiHFx/3L/cv83GSS95ttxiHFxiHGHGIcXGIcTwTYbXsnnFxiHGHGHGHGIcYcYcYcYhxhxhxhxhx/3KIcYcYhxcYhxhxiHFxiHGHGHGIcXGIcYcYhxcYhxhxhxg3Y2G6nJ5y/3L/cXGIcXH/cv9Msbxk5HGIcYcYcYhxcTVFEry67XL/cXGIcYcYcYScG8g+Rxcf9y/3FxiHFxiIcv9xcYhxhxhxhxiHGHGHGHGIcXH/cv9y/3FxiHFx/3L/cXGIcXGIcYhy/3GHFx/3L/cv9xcYhxhxhxiHFx/3KIhy/3FxiHGHGHGIcXGIcYOfUSugrtiHGHGHGIcXGIcYcYhxcYhxhxhxiHFxiDxKc7i1jIhxhxhxhxiHGHGHGHGIcTEl9rXqCf9y/3FxhxiHGHGHGIcXGIcYcYcYhxN7jCu0c9cv9xcf9yiHGIcv9xhxcf9y/3FxhxiHGHGHGIcXGIcYcYhxcYhxg9W1i6pKeHGIcYcYcYcYhxcf9y/3L/cXGIcXH/cv9xcYcYhxhxhxhxiHGHGDTEYb47nnGIcYcYcYcYhxcUlivInUiHFxhx/3KIcYhy/3GHFx/3L/cv9xcYhxhxhxg76cK4Fj2HGHGIcXGIcYcYcYhxhxcf9y/3FxiHFxiDOnErBo7Yhxcf9y/3L/cXGIcYcYcYcYP1rCs6U9cXGHGIcYcXH/cXGHGIcYcYcYcYhxcf9yiIcv9xcf9yiHGHGIcT8IErP37XGIcXGIcXH/cv9xcYcYhxhxhxiHFxiHGHGHGIcXE8C8K29D1xiHFxiHGHE0lWG9ap5xhxcf9yPKPkt1wbcYcYhxcYhxhxhxiHFL0rxi1HGHGHGIcXH/cohxiHFxiHGHGHGHGIcXGIcYhy/3FxiHGHGHGIcXGIcT3YErUn7YcXGIcYcYcYhxcYhxhP8rwg1HL/cYcXH/cv9y/3FxiHGHGHGHGIOj9zucCMcXGHH/cohxhxiHFxiHGHGHGIcXGIcYcYcYcYhxhxhxhxhx/3KIcYcYcYhxcYhxhxg2aZW/lmqIcv9xhxcf9y/3L/cXGIcYcYcYcYhxcYhxhxiHL/cYcXH/cv9xcYcYg10AewP/hyiIcv9xcYhxhxhxhxiHFxiHGHGIcXGIcYcYcYcYhxcYhxhxiHL/cYcXH/cv9xcYcYhxhxgwvcKzUj1xiHGHGIcXGIcXH/cv9xcYcYhxhxhxhxOeuVuxRqcYhxcYhxhxhxiHFxiHGHGHGIcT9FNLW6y4hxcYhxhxhxiHFxiHGHGHGHGIcXH/cv9yPDdhtciecYhxhxhxhxiHFx/3KIhy/3FxiHGHFx/3FxhxiHGHGHGHGHGIcYcYcYcYcYhxhxcf9y/3FxiHFxiHGHGIcXGIcXH/cv9xcYcYhxM26VsqFqiHGHGHGIcXGIcYcYcYcYhxcf9y/3L/cv9xcYhxhxhxhxiHFxiHGHGHGIcXGIcYcYcYhy/3GHGHEy52GwKJ6IcXGIOqcHvFj4hxiHL/cXGIcYcYcYhxcYhxhxhxhxiDJQpbO/WocXGIcYcYcYhy/3GHFx/3L/cXGHGIcYcYcYcYhxcYhxhxhxhxiHGHFx/3L/cXGHGIcYcYcYcYhxcYhxhxhxhxiHFx/3KIcYhxcYhxcf9y/3L/cXGIcXGIcYcYPhKltu1acXGHGIcYcXH/cv9xcYhxcYhxhxhxiHFxiHGHGHGIcXGIcYcYcYcYhxcYhxhxhxiHFxiHGHGHEw2GGxN55xcYhxhxhxiHFxiHGHGHGHGIcXGIcYcYcYhxcYhxhxhxhxiHFxiHGHGHGIcv9xhxcf9y/3FxhxiHGHGHGHGHGDXWg74pfIcv9xcYhxcf9y/3L/cXGHGIcYcYcYcYhxcYhxhxhxhxiHFxiHGHGHGIcXGIcYcYcYcYhxcYhxhxhxhxiHFx/3KIcYhy/3Fx/3KIcYcYhy/3Fx/3KIcYcYhxcYhxhLxLxztIcYcYhxhxcf9y/3FxhxiHGHGHGHGHGIcXGIcYcYcYhxcYhxhxhxhxiHFxiHGD1S9LitC4hxhxhxiHFxiHGHGHGHGHGIcYcXFI9LyAtHFxhxiHGHFx/3L/cXGHGIcYcYcYcYNB8Sv+DtiHGHGIcv9xcYhxhxhxhxiHFxiHGHGHE3Z+mwqBaHFxiHGHGHGHGIcTeU0rxrLYcYhxcTVaYbylnnGHGHGHGIcXGIcYcYhy/3FxiHGHGHGHGIcXGIcYcYcYcYcYhxhxMwrHswY4cf9y/3FxNb94sVCHcYhxhxcf9yNDCIsd93cXGHGIcYcYcYcYcYhxcYhxhxhxhxiHFxMHultJRahxcYhxhxhxhxiHFxiHGHGHGHGIcXGIcYcYcYcYhxcYhxhxhxhxiHFxiHGHGHGHGHGIcYcXH/cv9y/3FxiHFxiHGHGHGIcXGIcYcYcYcYcYhxcYhxhxhxiHFxiHFxiHGIcv9xcYhxcf9y/3L/cv9xcYhxcf9yiHGIcXGIcXGIcYcYcYhxcYhxcf9y/3L/cXGD+LYbN0nocYcYcYcYhxcYhxhxhxhxiHFxiHGHGHGHE6E0S67LuIcYcYhxcYhxhxcf9y/3FxhxiHGHFx/3L/cv9xcYhxcYhxhxhxiHFxiHFx/3L/cv9y/3FxiHFx/3L/cv9y/3FxiHFxiHGHGHGIcXGIcXGIcYcYhxcYg5ToO7sXyHGIcXGIcYcXH/cv9xcYcYhxhxhxcf9xcYcYhxQia8/ZRxhxhxiHFxiHFx/3KIcYhxcYhxcYhxhxhxhxiHFx/3KIcYcYhy/3FxMLIisl3dhxhxhxiHFxiHGHGHGHGIcXGIcXH/cv9y/3FxhxiHGHFx/3L/cXGHGIcXGIcYcYcYcYhxcTsmRLjZu3GHGIcXH/coMpnSsHYtcv9xcYhxhxhxhxhxiHFxiHGHGHGHGHGIcXGIcUh2vJiUcYcYhxcYhxhxhxhxhxiHFxiHGHFx/3Fxg6kyK5bN2IcYcYcYcYcYhxhxcYhxg5LWG50p5xiHFxiHGHGHGHGIcXGIcYcYcYcYcYhxcf9yiHGHGHGIcXGIcXH/cv9yNoW1vnpKhxhxhxhxiHFxiHGHFx/3L/cXGHGIcXH/cohxiHL/Oza1uslKcYcYhxcYhxcYhxhxhxiHFxiHFxiEjWvKKUhxiHFxiDZ70r2ELXGHGIcXGIcXH/cohxiHL/cXGIcXH/cv9y/3I83WG1Ip5xiHGHE37WG6Ep5y/3FxhxiHGHFx/3L/cv9xcYcYhxhxcf9y/3L/cXGHGIcYcXH/cv9y/3L/cXGIcXH/cohxhxiHFxhx/3KIcYcYcYcYhxcYhxcf9y/zcgdr/fiYcYcYcYcYcYhxcYhxhxM0IFsc36cYhxhxhxhxhxiHFxiHGHFx/3L/cXGHGIcXGIcYcYcYcYhxcYhxcYg+1SK1Kt2IcXGIcXGIcYcYcYcYhxcYhxNgYivfnd/3FxhxiHFxiHGHGHGHGHGIcXGIcYcXH/cv9xcYcYhxcYhxhxhxhxiHL/cTfuYbsRnocYcYcYcYhxcTzt0rcSLf9y/3L/cXGHGIcYcXH/cv9y/3E5pZO7WmyIcYcYcYcYhxcYhxcYhxhxhxhxiHFxiHFx/3L/cv9y/3FxhxiHFx/3KIcYcYhxcYcYhxhxNV9hvKCecv9xcYcYhxcf9yiHGHGHGIcXGIcXGIcYcYcYcYhxcYhxcf9yiHGIcv9xcYhxcYhxhxhxhxg5n2G5YJ5xiHGHGHGHGHGHGIcXGIcYcYcYcYcYcYhxcYhxhxhxhxhxN89huzCeiHFx/3KIcYhy/3FxiHFxiHGHGHGHGHGIcXGIcYcXH/cv9y/3FxhxiHGHFxiHGHGHGIcXGIcXGIcYcYcYcYhy/3FxiHGHGHGHGHGHGIcXGIcYcXH/cv9xcYcYcYhxhxcf9yiHFBKLwedP9xcYhxcYhxhxhxhxhxiHFxiHGHFx/3L/cv8wgqi3jVdxhxhxiHFxiHFx/3KIcYcYhy/3FxiHFx/3KIOCHivN4d/3FxiHE3LFmw46ZxiHGHGHFx/3FxhxhxiHFxiHGHGHFDaLzpdHGIcv9xcf9yiHGHGHGHGHGIcXGINFkiv6bdhxiHL/cXGHH/cohxcf9yN+PFvRw6hxhxcYhxhxhxiHL/cXGIcYcXH/coiHL/cXGHGIcXH/cohxhxhxhxiHFxiHFx/3KIcYcYcYhxcYhxcYhxhxhxN0uTvLRshxcYhxhxhxcf9xcYcYcYhxcf9yiHGHGHGHGHGIcXGIcYcXH/cv9y/3L/cXGHGIcYcXGIcYcYcYhxcYcYhxhxcYhxhxhxiHFxMe0FsiL6coiHL/cXGHGIcXGIcYcYcYcYcYcYhxcYhxcYhxhxhxhxiHFxhxiHGHGHFx/3L/cv9xcYcYhxcf9yiHGHGHGHGIcv9xcYhxhxcf9yiIcv9xcYcYhxcYhxhxhxhxhxhxiHL/cYcTdLIru03XGHGHGHGIcXGIcXGIcYcYMZTisnsdhxcYhxcYhxhxhxhxhxhxiHFxiHFx/3KIcYOfKGvQ15iHGHFx/3L/cv9xcYcYhxcYhxcf9yiHGHGIcXGHGIcXGIcYcYcYcYcYcYhy/3Fx/3KIcYcYcYcYcYcYhxcYhxcf9ygyleKxeh2IcXGHGIcYcXGIcYcYcYcYhxcYcYhxhxcf9yiHGIcv9xcYcYhxhxcYhxhxhxhxhxiHFxiHFxiHGHGHGHGHGHGIcXGIcXGIcYcYcYcYcYhxcYcYhxhxcf9yiHGHGIcXGHGIcXGIcYcYcYcYcYcYcYhxcYhxcf9yiHGHGHGIcv9xcYgzc3G/jI5xhxcf9y/3L/cXGHGIcXGIcXGIcYcYcYcYcYhy/3FxiHGHFxiHGHGHGIcv9xcYhxcYhxcf9yiHE0nSK/Yt3/cXGHGIcYcXGIcYcYcYcYcYg1Lfex4ghy/3L/cXGHGIcv9xhxcYhxhxhxhxhxhxOfUVuwrqhxcf9yiHGIcv9xcYcYhxcYhxhxcf9y/zVSo7+tXHGIcXGIcXH/cohxhxhxhxiHFxhxiHGHFxiHGDpEcbi7jnGHGIcXGIcXGIcTVHFb+46nGIcXGHGIcXGIOK4iu1HdhxhxhxhxhxiHFxiHGHFxiHGHGHGHGIcXGHGIcXH/cohxhxhxhxhxhxiHFxhx/3KIcXH/cohxhxiHL/cXGIcXGIcXGIMm5UsqGrcYcYhy/3FxiHGHFxiHGHGHGHGHGIcXGD/kcbMbjocXGIcYcYcYcYcYhxcYcYhxcf9yiHGHGHGHGHGHGIcv9xcYhxhxcYhxhxhxhxhxiHL/cXGIcXGIcYcYcYcYcUGqvAZUcYcYhxcYhxcYhxhxhxhxhxhxhxiHFxhxiHGHFx/3KIcYcYcYcYhxcYcYhxhxcYhxhxhxhxhxhxhxiHFxiHFxiHGHFx/3KIhy/3L/cXGHGIcXGIcYcXGIcYcYcYcYcYhxcYcYhxcf9yiHGHGHFx/3FxhxhxiHL/cXGIcYcXGIcYcYcYcYcYhy/3FxiHFxiHFx/3KIcYcYcYcYhy/3FxiHFxiHFxiHGHGHGHGHGHGHGIcv9xcYhxhxcYhxhxhxhxhxhxhxiHFxiHFxiHGHFx/3KIcTJxMrGezf9xcYcYhxcYhxhxcYhxhxhxhxhxhxiHFxiHFxiHFxiHGHGHGHGD3OFbcx6nFxiHFx/3KIcYcXH/cv9y/3FxhxhxiHFxiHFxiHGEhbvKpEhxhxhxhxiHFxhxiHFxiHFxiHGHGHFx/3L/cv9xcYcYcYhxcYhxcYhxhxhxcf9y/3L/cXGHGHGIcTb2cbsJjnKIcXGIcYcYcYcYcYcYcYhxcYhxcYhxcYhxhxhxhxcf9xcYcYcYhy/3FxiHFxiHGHGHFx/3L/cv9y/3FxhCq7wGRIhxcYhxcYhxhxcf9yiHGHGIcv9xcYcYhxcYcf9yiHFx/3KIcYcYcYcYcYhy/3FxiHFxiHFxiHGHFx/3KIcYcYhy/3FxhxiHFxiHFxiHGHFxiHGHGHGHGHGIcXGHGIcXGIcXGIcYcXH/cohxhxiHL/cv9xcYcYhxOL/iukAdcohxhxg90zK1LM1y/3Fxhxhxg77+K4EB1xiHFx/3KIcYcYcYcYcYcYcYSQy8jzRxcYhxcYhxcf9yiHGHGHGHGHGHGHGHEzscu2XjSIcYcYcYcYhy/3FxhxiHFxiHFxiHGHFxiHGHGHGHGHGHGIcv9xcYhxcYhxcYhxcf9yiHGHGHGHGHGHGHGIcXGHGIcXGIcYcXGIcYcYcYcYcYcYcYcYcYhxcYcYhxcf9yiHFx/3KIcYcYcYcYcYcYhy/3FxiHFxiHFxiHFxiHGHGHGHGHGHGHGHGHGIcXGHGIcXGIcXH/cohxhxcf82pyW/WNpxhxhxiHFxiHFxiHFxiHGHFxiHGHGHGHGHGEqcvHY0cv9xcYhy/3FxiHFx/3KIcYcXGIcYcYcYcYcYhy/3FxhxiHFxiHFxiHFxiHGHGHFx/3L/cv9y/3L/cXGHGHGIcXGHGIcXGIcYcXGIcYcYcYcXH/cv9xcYcYcYcYhxcYcYhxcYgwuXGzVo6IcYcXH/cohxhxhxiHL/cXGHGHGIcXGIcTij8rtcDYcYcXH/cohxMulxsCaOhxhxhxiD/T8rQsDXL/cXGIcXGIcYcXGIcYcYcYcYcYcYcYcYcYcYNxpxu+WOcYhxcYhxO6WmulpZcYcXH/cv9y/3JKHbx+JIcYcYhy/3FxiHFxiHFxiHFxiHGHGHFxOw9kuPCbhy/3L/cXGHGIcv9xcYhxcYhxcYhxhxcYhxhxhxhxcf9y/3L/cXGHGHGHGIcXGHGIcXGIcXH/cohxcf9yiHE6qnG4VY6HGHGHGD44prjHWYcYhxcYhxcYhxhxcYhxhxcf9yiHGHGHGHGHGIcv9xcYcYhy/3FxiHFxiHFxiHGHFxiHGHGHFx/3L/cv9y/3L/cv9xcYcYcYhxcYcYhxcYhxcYhxcYhxhxcf9yiHGHGHGHGHGHGHGHGHGIcXGHGIckStvNUkiHFxiHFx/3KIcXH/cohxhxhxhxhxhxhxhxhxhxhxiHFxhxiHFxiHFxiHFxiHFxiHGHGHFx/3KIcYcYcYcYcYcYhy/3Fxhxg5q3G5VI5xiHFxiHFxiHFxiHFx/3KIcYcYcXH/cjALZ7UFmHGHGHGHGIcXGHGIcXGIcXGEX9vNAk/3KIcXH/ckr9vHAkhxhxcf9y/3L/cv9y/3L/cXGHGHGHGIcXGHGIcXGHGIcXGIcYcXGIcXH/cohxhxhxcf9y/3KIcYcYhy/3L/cXGHGHGIcv9xcYcYhxcYhxcYhxcYhxhxcYhxhxcf9yiHGHGHGHGHGHGHGHGHGHGHGIcXGHGIcv9xcYhxcYhxcYhxcYhxcYhxhBXrwLFHKIcYcYcYcXH/cv9y/3L/cv9y/zm8cbpDjocYcYhxcYcYhxcYcYhxcYhxcYhxOPQ1vAvKcYcXH/cohxhxhxhxhxhxg0/HG+A45xhxhxhxiHL/cXGHGIcXGHGIcXGIcXGIcXGIcXGIcYcXGIcYcYcXGIcYcYcYcYcYcYcYcYcYcYcYcYhy/3FxhxiHL/cXGIcv9xcYhxcYhxcYhxcYhxhxcYhxhxcf9yiHGHGHGHFx/3L/cohxhxiHL/cv9y/3FxhxhxhxiHFxhxiHFxhxiHFxiHFxiHFxiHFxiHFxiHGHFxiHGHGHFxiHGHGHGHGHGHGHFx/3L/cXGHGHGHGHGHGDdT+LC8B3GIcXGIcv9xcYhxcYhxcYhxhxcYhxcf9yiHGHFxiHGHGHFxTA+8TwRyiHGHGHGHGHGHGHGHGHGHGIcv9y/00fvF4EcYcYhxcYcYhy/3FxiHL/cXGIcXGIcXGIcXGIcXGIcXH/OZ0yu2LN/3KIcYcXGIcYcYcXH/cohxhAT7wsBIcYcYcYcYcYcYcYcYcYcYcYcYhy/3FxhxhxiHL/cXGHGIcXGHGIcXGIcv9xcYhxcYhxcYhxcYhxcYhxhxcYhxhxcYhxhxcYhxhxhxPZv1uGQKcf9y/3KIcYcYcYcYcYcYcYcYcYcYcYcYhy/3FxhxhxhxiHL/cXGHGHGIcXGHGIcXGHGIcXGHGIcXGIcXGHGIcXGIcXGIcXH/cohxcYhxcYhxhxcYhxhxcYhxhxcYhxhxhxcYhxhxhxhxcf9yiHGHGHGHGHGHFx/3L/cv9y/3L/cv9y/3L/cv9y/3L/cv9y/3FxhxhxhxhxhxiHL/cXGHGHGHGIcXGHGHGIcXGHGHGIcXGHGIcXGHGIcXGHGIcXGIcXGHGIcXGIcXGIcXGIcXGIcXGIcXGIcXGIcXGIcYcXGIcXGIcYcXGIcXH/cohxcf9yiHGHFxiHGHE9kEW4b7qIcYcYcXH/cohxhxhxcf81sMO/Tzxxhxcf9yiHGHGHGHGHGHFx/3L/cv9yiHGHGHGHGHFJMMyM83GHGHGHGHGHGHGHGHGHGHGHGHGHGHGHGHGHGHGHGHGHGHGIcv9y/3L/cXGHGHGHGHGHGHGIcv9xcYcYcYcYcYcYhy/3FxhxhxhxiHL/cXGHGHGHGIcv9xcYcYcYcYhy/3FxhxhxiHL/cXGHGHGIcv9xcYcYcYhxcYcYcYhy/3E4EYG67n5xiHFxhxhxiHL/cXGHGIcj9SA7Ot/HGIcXGHGHGIcv9xcYcYhy/3FxhxhxiHFxhxhxiHL/cXGHGHGIcXGHGHGIcv9xcYcYcYhy/3FxhxhxiHFxhxhxhxiHL/cXGHGHGIcv9xcYcYcYcYhy/3FxhxhxhxiHL/cXGHGHGHGHGIcv9y/3FxNNiHsTd4cv9y/3L/cXGHGHGHGHGHGHGHGHGHGHGHGHGHGIcv9y/3L/cv9y/3L/cohxhxhxhxhxhxhxhxhxhxhxhxhxcf9y/3KIcYcYcYcTy0Xr5LoXGHFx/3KIcYcYcXGIcYcYcT5JBre2+YcXGIcYcXGIcYcXGIcXH/cohxcYhxcYhxhxcYhxcYhxcYhxcYhxcYhxcYcYgy40KxLL1xiHL/cXGIcXGHGIcXGHGIcXGHGIcv9xcYcYhy/3FxhxhxiHL/cXGHGHGHGHGIcv9y/3Fxhxhxhxhxhxhxhxhxhxhxhxhxhxcf9y/zp0QrmLvXGHGHGHFx/3KIcYcYcXGDnKRbs1unGHFxiHGHFxiHFxiHGHFxiHFxNLFYsl6nhxcYcYhxcYhxcYcYhxcYcYhy/3FxhxhxiHFxhxhxhxiHL/cv9xcYcYcYcYcYcYcYcYcYcYcYcXH/cv9yiHGHGHGHFx/3KIcYcXH/cohxhxcYhxcf9yiHFxiHFxiHFxiHFxiHFxiHFxiHL/cXGIcXGHGIcv9xcYcYcYhy/3FxhxhxhxhxhxiHL/cv9y/3L/cohxhxhxhxhxhxcf9yiHGHGHFxiHGHFxiHGHFxiHFx/3KIcXGIcXGHGIcXGIcXGHGIcXGHGIcXGHGHGIcv9y/3FxhxhxhxhxhxhxTCLMXdNxhxhxhxhxcf9yiHGHGHFxiHGHFxiHGHFxiD90gbOLfnGHFxhxiHFxiHFxhxiDXt2bQiJv9y/3Fxhxhxhxhxhxhxhxhxhxcf9yiHGHGHFx/3KIcYcXGIcXGIcYcXGIcXGIcv9xcYhxcYcYhxcYcYcYhy/3Fxhxhxhxhxhxhxhxhxhxhxhxhxcf9yiHGHFxiHGHFxiHGHFxiHFxiHFxhxiHFxiHL/cXGHGIcXGHGHGHGHGHGHGHGHGHGHGHGHGHGHFxiHGHGHFxiHFx/3KIcXGIcXGIcXGHGIcXGHGIcv9xcYNoWBvHp+hy/3L/cv9y/3L/cv9y/3KIcYcYcXH/cohxhxcYhxcf9yiHFxiHL/cXGIcXGHGIcXGHGHGHGIcv9y/3Fxhxcf9y/3L/cohxhxhxcf825YG9Gn6HFxiHFxiHFxiHFxiHFxhxiHL/cXGHGHGIcv9y/3Fxhxhxcf9y/3KIcYcYcXH/cohxcf9yiHFxiHFxiHFxhxiHFxhxiHL/cXFCI8z9w3GHGHGHGHGHGHGHFx/3KIcYcXGIcYcXGIcXGIcXGIcXGHGIcv9xcYcYcYcYhy/3L/cv9yiHGHGHGHFx/3KIcXH/cohxcYhxcYhxcYcYhxcYcYcYhy/3L/cXGHGHFx/3L/cohxhxhxcYhxhxcYhxcYhxcYhxcYcTBaQrK1vXGHGIcv9y/3L/cv9y/3L/cohxhxhxcYhxhxcYhxcYhxcYhxcYcYhy/3Fxhxhxhxhxhxhxhxhxhxhxcf9yiHFxiHGHFxiHFxhxiHFxhxiHL/cXGHGHGHGHGHGHGHFx/3KIcYcXGIcXGIR7PMtMOHFxiHFxhxhxiHL/cXGHGHGHGHFx/3KIcYcYcXGIcYcXGIcXGHGIcXGHGIcXGHGHGHGHGHGHGHGHFx/3KIcYcXGIcXGIcXGIcXGHGIcv9xcYcYcYcYcYcYcYcYcXH/cohxcf9yiHFxiHFxhO88www3FxhxhxhxiHL/cv9y/3KIcYcYcXH/cohxcYhxcYhxcYhy/3FxhxhxiHL/cv9y/3KIcYcYcXH/cohxOtiUuidrcYhxcYcYcYhy/3L/cv9y/3L/cohxhxhxcYhxhxcYhy/3FxiHFxhxhxhxiHL/cv9yiHGHGHGHFxiHGHFxiHFxhxiHFxhxhxiHL/cv9y/3L/cohxhxhxcYhxhxcYhxcYcYhxcYcYcYcYhy/3L/cohxhxhxcf9yiHFxiHFxiHFxhxiHL/cXGHGHGHGHFx/3KIcYcYcXGIcXGIcXGHGIcXGHGHGHGHGHGHGHGHFx/3KIcXH/cohy/3FxiHFxhxhxhxhxhxhxhxhxhxcf9yiDlZgbmmfnFxiHFxhxiHL/cXGHGHGHGHGHFxiHGHFxiHGHFxhxiHFxhxhxiHL/cv9y/3KIcYcYcXGIcYcXGHGIcXGHGIcXGHGHGHGHGHFx/3KIcYcXGIcXGIcXGHGIcv9xcYcYcYcYcXH/cohxhxcYhxcYhxcYcYhy/3FxhxhxhxhxhxcYhxhxcYhxcYhxcYcYhxcYcYcYcYcYcYcXGIcYcXGIcXGIcXGHGIcv9xcYcYcYcYcXGIcYcXGIcXGIcXGIcv9xcYcYcYcYcYcYcXH/cohxcYhxcYhxcYcYhy/3Fxhxhxcf9yiHGHFx/3KIcXGHGIcXGHGHGHGHGHGHGHGHFx/3KIcXGIcXGHGIcv9xcYcYcYcYcXH/cohxcYhxcYhxcYhy/3Fxhxhxhxhxhxcf9yiHFxiHFxiHFxhxhxiHL/cv9y/3KIcYcXH/cohxcYcYhxcYcYcYcYcYcYcYcYcXGIcYcXGHGIcXGHGHGHGHGHGHGHGHFxiHFxiHFxiHFxhxhxhxhxhxhxhxcf9yiHFxiHFxhxiHL/cXGHGHGHFx/3KIcYcXGIcXGHGIcXGHGHGHGHGHGHFxiHGHFxiHL/cXGHGIcv9y/3L/cv9yiHGHFxiHFxiHFxhxhxiHL/cv9yiHGHGHFxiHFxiHFxhxiHL/cv9y/3L/cohxhxcYhxcYhxcYcYhy/3L/cv9y/3KIcYcXGIcXGIcXGHGIcv9y/3L/cohxhxhxcYhxcYhy/3Fxhxhxhxhxhxhxcf9yiHFxiHFxhxhxhxiHKDqoE7lX7IcXGIcXGHGIcXGHGHGHGHGHGHFxiHGHFxhxiHFxhxhxhxhxhxhxcf9yiHFxiHFxhxhxiHL/cv9yiHGHFx/3KIcXGHGIcXGHGHGHGHFx/3KIcYcXGHGIcXGHGHGHGHGHGHGHFxiHFxiHFxhxiHL/cv9y/3L/cohxhxcYhxcYcYhy/3Fxhxhxcf9yiHGHFxiHL/cXGHGIcv9y/3KIcYcYcXGIcXGHGIcXGHGHGHGHFxiHGHFxiHFxhxiHL/cXGHFx/3KIcYcXGIcXGIcv9xcYcYcYcYcXGIcYcXGIcXGHGHGIcv9yiHGHGHFxiHFxiHFxhxhxhxhxhxhxcYhxhxcYcYhxcYcYcYcYcYcXGIcXGIcXGIcv9xcYcYcYcXGIcYcXGIcXGHGIcv9y/3L/cohxhxcYhxcYhxcYcYcYcYcYcYcXGIcYcv9xcYhy/3L/cv9y/3KIcYcXGIcXGHGIcv9xcYcXH/cohxhxcYMNF1tD6Kcv9yiHGHGHFxiHFxhxiHL/cv9y/3L/cohxhxcYhy/3FxhxhxhxhxhxhxcYhxcYhxcYcYcYcYcYcYcYcXGIcXGHGIcv9xcYcXH/cohxhxcYhxcYcYcYcYcYcYcYcXGIcXGIcXGHGHGHGHGHFx/3KIcXGIcv9xcYcYcYcYcXGIcYcXGHGIcXGHGHGHFx/3KIcXGIcXGIcv9y/3Fxcf9yiHGHFxiHFxhxhxgyL4Gw4H5xhxhxcYhxcYhxcYcYcYcYcYcXGIcXGIcXGHGHGHGHGHGHGHFxiHFxhxhxiHKIcYcYcXGIcXGIcXGHGHGHGHGHFxiHFxiHFxhxiHL/cohxhxcf9yiHL/cXGHGEHXzBODhxhxhxcYhxcYcYhy/3L/cv9yiHGHFxiHFxhxhxhxhxhxhxcf9yiHL/cXGHGHGHGHGHGHFxiHFxhxiHFxhxhxcf9yiHFxiHFxhxhxhxhxhxhxcf9yhxiHFxhxhxhxhxhxcYgyUCOyv9yHGHGHGHGHFxiHFxiHFxhxhxhxhxhxcf9yiHFxhxhxhxhxhxhxhxcYhxcYcYhy/3L/cohxhxcYhxcYcYhyMICRso9uiHGHFxiHFxhxiHL/cv9yiHGHFxiHFxhxhxhxhxhxhxcYhxcYhxcYcYcYcYcXGIcXGIcXGHGHGHGHGHGHFxiHFxhxhxiHKIcYcYcXGIcXGHGHGHGHGHGHFxiHFxhxiHL/cv9yiHGHFxiHFxhxiHL/cv9yiHGHFxiHL/cXGHGHGHGHFxiHFxiHFxhxhxhxhxcYhxhxcYcYcYhyiHGHFOqMxFc4hxcYcYcYcYcYcYcXGIcXGHGIcv9y/3KIcYcXGIcv9xcYcYcYcYcXGIcXE5kZG5bm6HGHGHGHFxiHFxiHFxhxhxhxhxcYhxhy/3FxhxhxhxhxhxcYhxcYhxcYcYcYcXGIcYcv9xcYcYhyiHGDnqUroVrYcXGHGHGHGHGHFxiHFxiHFxhxhxhxcf85PeO7whxy/3Fxhxcf9yiHGHFxhxiHL/cv9yiHGHFxiHFxhxhxhxhxhxhxcYcYhxcYcYcYcXH/cohxcYcYhy/3L/cohxhxcYhy/3FxhxhxhxcYhxcYhxcYcYcYcYcYcXGIcXGHGHGHGHGHFx/3KHGIcXGHGHGHGHFxiHFxhxiHL/cv9yiHGHFxhxiHL/cXFx/3KIcYcXGHGIcv9y/3KIcYcXGIcXGHGHGHGHFxiHFxg/8pGzDW5xhxhxhxcYhxcYhy/3L/cv9yiHE8rFK2U61y/3FxhxhxcYRpnMtmNxcYcYhy/3KIcYcYcXGHGIcv9y/3L/cohxcYhxcYcYcYcYcYcXGIcXGHGHGHGHGHFxiHFxhxiHL/cohxhxcYhxcYcYcYcYcYcXGIcXGHGHGHGHGHFxiHFxiHL/cXFx/3KIcXGIcXGHGHGHGHGHFxiHFxhxhxhxhxhxcYhxcYcYcYcYcYcXGIcXGIcv9y/3KIcYcXGIcXGHGHGHGHFxiHFxiHL/cv9y/3KIcXGIcXGHGHGHGHGHFxiHFxhxhxhxhxcf9yiHL/cXGHGHGHFxiHFxiHFxhxhxhxcYhxcYhy/3Fxhxcf9yiHFxiHL/cXFx/3KIcYcXGHGIcv9y/3KIcXGIcXGHGHGHGHGHFxiHFxhxhxhxhxcYhxcYhy/3L/cv9yiHFxiHFxhxhxhxhxcYhxOsSRuDtuhyiHGHGHFxhxiHL/cv9yiHGHFxhxiHL/cohxhxcYhxcYcYcYcYcXGIcXGIcv9y/3L/cohxcYhy/3FxhxhxcYhxcYhy/3FxhxcYhxhxcYcYcYcYcYcXGIcXGIcv9y/3KIcYcXGHGHGIcohxhxcYhxcYcYcYcXH/cohy/3FxhxhxhxcYhxcYhxcYcYcXGIcXGIcXGHGHGHFxiHFxiHFxhxhxcYhxhy/3Fxhxhxhxcf9yiHL/cXGHGHFx/3KIcXGHGHGHGHGHFxiHL/cXGHGHFx/3KIcv9xcYcYcYcXGIcXGIcv9y/3L/cohxcYhy/3L/cv9yiHFxiHFxhxhxhxcYhxcYhxcYcXH/cohxcYhxcYcYcXH/cohxcYcYcYcYcYcXGIcv9xcYcYcXGIcXGIcXGHGHFx/3KIcXGHGHGHGHFxiHE9sWK1Tp1y/3KIcYcXGHGHGHGHGHFxiHFxhxhxhxhxcYhxcYcYcYcYcYcXGIcv9xcXH/cohxhxcYcYcYcYcYcXGHGIcXGHFx/3KIcXGHGIcv9yiHGHFxhxhxhxhxhxcYhxcYcYcYcYcXGIcXGHGHGHGHFxiHFxhxhxhxhxcYhxcYcYcYcYcYcXGHGIcv9yiHGHFxiHL/cv9y/3KIcXGIcXGHGHFxiHFxiHFxhxhxcYhxcYhxcYcYcXH/cohy/3FxhxhxcYhxcYhxcYcYcXGIcXGIcv9y/3L/cohxcYcYcYcYcYcXGIcXGHGHGHFxiHFxhxiHKIcYcXGIcv9xcYcXGIcXGIcXGHGHFx/3KIcv9xcYcYcXGIcXGIcv9y/3KIcYcXGHGHGHGHGHFxhxiHL/cv9yiHFxiHL/cXFx/3KIcXGHGIcv9yiHFxiHFxhxhxhxcYhxcYcYcYcYcYcXGHGHGHGHGHFxiHFxhxhxhxcYhxcYcYcYcYcYcXGHGIcohxhxcYhxcYcYcYcXGIcXGHGHGHGHGHFxhxhxhxhxhxcYhxcYcYcXH/cohy/3FxhxhxcYhxcYhy/3L/cohxcYhxcYcYcXGIcXGIcv9y/3KIcYcv9xcYcYcYcXGIcv9xcYcYcXGIcXGHGHGHGHFxiHFxhxhxhxcf9yhxiHL/cohxhxcYcYcYcYcYcXGIcv9y/3L/cohxcYcYcYcYcYcXGHGIcv9yiHGHFxhxhxhxhxcYhxcYcYcYcYcXGHGIcv9yiHGHFxhxhxhxhxhxcYcYhy/3KIcYcv9xcYcYcYcXGIcXGHGHGHFxiHFxhxhxhxhxcYhy/3Fxcf9yiHFxiHL/cv9yiHFxiHFxhxcf9yiHFxhxhxhxhxcYhxcYcYcYcXGIcXGHGHGHFxiHFxhxhxhxhxcYhy/3Fxcf9yiHFxhxhxhxhxhxcYcYcYcYcYcXGHGIcv9yiHFxiHFxhxhxcYhxcYhy/3KIcYcXGHGHGHGHFxiHFxhxhxhxcYhxcYcYcYcXGIcXGHGHGHGHFxiHL/cXFx/3KIcXGHGHGHGHFxiHL/cXFx/3KIcXGHGHGHGHGHL/cXGHGHGHFxiHFxhxhxhxcYhxcYcYcYcXGIcv9xcYcXH/cohxcYcYcYcXGIcXGHGHGHFxiHFxhxhxhxcYhxcYcYcYcXGIcXGHGHGHGHFxhxhxhxhxhxcYcYhy/3KIcXGIcv9y/3KIcXGIcv9y/3KIcXGIcv9y/3KIcXGIcv9y/3KIcXGIcv9yiHGHFxhxhxhxhxhy/3FxhxhxhxcYhy/3FxhxcYhxcYcYcYcYcXGIcXGHGHFxiHFxhxhxhxhxcYcYcYcYcYcXGHGIcohxhxcYcYcYcYcYcXGHGHGHGHFxiHL/cXFx/3KIcXGHGHGHGHFxhxiHKIcYcXGIcv9yiHGHFxhxhxhxhxhy/3FxhxhxhxcYcYhy/3KIcXGIcv9y/3KIcXGIcv9y/3KIcXGHGHGHGHFxiHFxhxhxcYhxcYcYcYcXGIcXGHGHGHFxiHL/cv9y/3KIcXGHGHGHFxiHFxhxhxhxcYhxcYcYcXGIcXGHGHGHGHFxhxiHKIcYcXGHGHGHGHFxiHFxhxcf9yiHL/cXGHFx/3KHGIcv9yiHGHFxhxhxhxcYhxcYcYcYcXGIcv9y/3L/cohxcYcYcYcXGIcv9xcYcXGIcXGHGHGHGHFxhxhxhxhxcYhxcYcYcXGIcXGHGHGHFxiHFxhxhxcYhxcYcYcYcXGIcXGHGHFx/3KHGHGHGHGHFxhxhxhxhxcYhxcYcXH/cohy/3Fxcf9yiHFxhxhxhxhxcYcYcYcYcXGIcv9y/3KIcXGIcv9y/3KIcXGHGHGHFxiHFxhxhxcYhxcYcYcYcYcXGHGHGHGHFxhxhxhxhxhxcYcYcYcYcXGHGHGHGHFxiHFxhxhxcYhxcYcYcXGIcXGHGHGHGHL/cXGHGHGHFxhxhxhxhxcYhxcYcYcXGIcXGHGHFxiHFxhxhxhxcYhxcYcYcXGIcXGHGHGHFxhxiHL/cohxcYcYcYcYcXGHGIcohxhy/3FxhxhxcYhy/3Fxcf9yiHL/cXGHFxiHFxhxhxhxcYhxcYcYcXGIcXGHGHGHFxhxhxhxhxhxcYcYcYcXGIcXGHGHFxiHFxhxhxhxcYcYhy/3KIcXGHGHGHGHFxhxhxhxhxcYcYcYcYcXGIcXGHFxiHFxiHL/cohxcYcYcYcYcXGIcv9yiHGHL/cXGHFxiHFxhxhxhxhxcYcYcYcXGIcXGHGHGHFxhxhxhxhxcYhy/3KIcYcXGHGHGHFxiHL/cXFxiHFxiHL/cohxcYhy/3KIcXGIcv9y/3KIcXGHGHFxiHFxhxhxhxcYhxcYcXH/cocYhy/3KIcXGHGHGHGHFxhxhxhxhxcYcYcYcYcXGHGHGHGHFxiHL/cv9yiHFxhxhxcf9yhxhxhxhxcYhxcYcXGIcXGHGHGHGHFxhxhxhxcYhy/3L/cohxcYcYcYcYcXGHGHGHFxiHFxhxhxcYhxcYcYcXGIcv9xcXH/cohy/3L/cohxcYhy/3KIcXGIcv9yiHFxiHL/cohxcYhy/3KIcXGIcv9yiHFxhxhxhxhxcYcYcYcYcXGHGHGHGHFxhxhxhxhxcYcYcYcXGIcXGHGHFxiHL/cXFxiHFxiHKIcYcXGHGHGHFxiHFxhxcf9yhxhxhxhxhxcYcYcXH/cocYcYcYcXGIcXGHFxiHFxhxhxcf9yhxhxhxhxcYcYcYcYcXGHGHGHGHFxhxhxhxcYhxcYcYcXGIcv9y/3KIcXGHGHGHFxiHL/cv9yiHFxhxhxcYhxcYcYcXGIcXGHGHFxiHFxhxhxcYhy/3L/cohxcYcYcYcXGIcv9yiHGHL/cXGHFxiHFxhxhxcYhy/3FxcYhxcYcYcYcYcXGHGHFx/3KHGHGHGHFxhxhxhxhxcYcYcYcYcXGHGHGHFxhxiHKIcYcv9xcYcXGIcXGHGHFxiHL/cXFxiHFxhxhxhxcYhy/3L/cohxcYcYcXGIcv9xcXGIcXGHGHGHFxiHFxcf9yiHFxhxhxcYhy/3L/cohxcYcYcYcXGIcv9yiHFxiHL/cohxcYcYcYcYcv9xcYcXGIcXGHGHFxiHFxhxcf9yhxiHKIcXGIcXFx/3KIcv9y/3KIcXGHGHGHFxiHL/cohxcYhy/3KIcXGHGHGHFxiHL/cohxcYhy/3KIcXGHGHGHFxiHL/cohxcYhy/3KIcXGHGHGHFxhxhxhxhxcYcYcYcXGIcXFx/3KIcXGHGHFxiHL/cv9yiHFxhxhxcYhxcYcYcXGIcv9yiHGHL/cXFx/3KHGIcv9yiHFxhxhxcYhxcYcYcXGHGIcohxcYhy/3KIcXGHGHGHFxiHL/cv9yhxiHL/cohxcYcYcXGIcXGHGHFxiHL/cohxhy/3FxcYhxcYcYcYcXGIcv9yiHFxhxhxhxcYhy/3KIcXGIcohxhy/3FxhxcYhy/3L/cohxcYcYcXGIcXGHGHFxhxhxhxhxcYcYcYcYcv9xcYcXGIcv9xcXGIcXGHGHGHFxhxhxhxcYhy/3KIcXGIcohxhy/3FxhxcYhy/3L/cohxcYcYcXGIcXGHFxiHFxhxhxcYhxcYcXGIcXGHGHFxiHL/cv9yiHL/cXFxiHFxhxhxhxcYcYcYcXGIcv9yiHFxiHKIcYcv9xcXH/cocYhyiHFxiHL/cohxcYcYcYcXGHGHGHFxiHL/cohxcYcYcYcXGIcohxhxcYcYcXGIcXGHGHFxhxhxhxhxcYcYcYcXGHGHGHGHL/cXGHFxiHFxhxcYhxcYcYcXGIcv9y/3KIcv9xcXGIcXGHGHFxiHFxhxcYhxcYcYcXGHGHGHGHFxhxhxhxcYcYcYcYcv9xcYcXGIcv9y/3KIcXGHFxiHFxhxhxhxcYcYcYcXGHGHGHFxiHL/cv9yhxiHKIcXGIcv9yiHFxhxhxcYhy/3L/cohy/3L/cohxcYcYcXGIcv9yiHFxiHKIcXGIcv9yiHFxhxhxcYhxcYcXGIcXGHGHFxhxhxhxcYhxcYcXGIcv9y/3KIcXGHFxiHFxhxhxcYhxcYcXGIcv9y/3KIcXGHFxiHFxhxhxcYhxcYcXGIcv9y/3KIcXGHFxiHFxhxhxcYhxcXFPo9wlwocv9yiHFxiHL/cohxcYcYcXGHGHGHGHFxhxhxcYhxcYcXGIcXGHGHFxhxhxhxhxcYcYcXGIcv9yiHFxiHKIcYcv9y/3KIcXGHGHFxhxhxhxhxcYcYcYcv9xcYcXGIcXGHGHFxhxhxhxcYhy/3KIcXGHGHFxiHFxhxcYhy/3L/cohy/3FxcYhxcYcXH/cocYcYcXGIcXFxiHFxhxhxhxcYcYcYcXGHGHEzWKG/p15xhxhxcYcYcYcXGIcv9yiHFxhxhxcYhy/3KIcXGHGHGHFxhxhxhy/3FxhxcYhxcYcYcXGHGHGHFxhxhxhxhy/3FxcYhxcYcYcXGIcXFx/3KHGHGHGHFxhxhxhxcYcYcXGIcXGHFxiHFxhxcYhxcYcYcXGHGHGHFxhxhxhxcYhy/3KIcXGHGHFxhxhxhxhxcYcYcXGIcv9yiHFxhxhxcYhxcXH/cocYhyiHFxhxhxhxcYcYcXGIcXGHFxiHFxhxcYhxcYcXGIcv9y/3KIcv9y/3KIcv9xcXGIcXGHFxiHFxhxcYhxcYcXGIcXGHGHFxhxhxhxcYcYcYcXGIcohxcYhy/3KIcXGHFxiHFxhxcYhxcYcYcXGHGHGHFxhxhxhxcYhyiHFxiHL/cohy/3FxcYhxcYcXGIcXGHFxiHFxhxcYhxcYcXGIcXGHFxiHFxhxcYhxcYcXGIcv9y/3KHGIcohxcYcYcYcXGHGHFxiHFxcf9yhxhxhxhxcYcYcXGIcv9yiHFxhxhxcYhy/3KIcXGHFx/3KHGHGHFxhxhxhxcYhy/3KIcv9y/3KIcv9y/3KIcv9yiHFxiHKIcXGHGHGHFxhxhxcYhy/3KIcXGHGHFxhxhxhxhy/3FxcYhxcYcXGIcXGHGHFxhxhxhy/3FxhxcYhxcXH/cocYcYcYcXGHGHFxhxhxhxhy/3FxcYhxcYcXH/cocYcYcXGHGHFxiHFxhxcYhy/3KIcXGHGHFxiHKIcYcXGHFxiHFxhxcYhxcYcXGIcXGHFxhxiHKIcXGHGHFxhxhxhxhy/3L/cohxcYcXGIcv9y/3KHGHGHGHFxhxhxcYhyiHGHL/cXFxiHFxhxcYhxcXH/cocYhyiHFxhxhxcYcYcYcXGIcv9yiHL/cohxcYcYcYcXGHGHFxhxhxhxhy/3L/cohy/3L/cohy/3KIcXGHGHFxiHL/cohxcYcXGIcXGHFxiHL/cohxcYcYcXGIcv9yiHL/cv9yiHL/cohxcYcYcYcv9xcXGIcXGHGHFxhxhxcYhxcXH/cocYcYcXGIcv9yiHL/cv9yiHL/cohxcYcYcXGIcohxcYhyiHFxhxhxhxcYcYcXGHGHGHFxhxhxhxcYcYcXGIcXFxiHFxhxhxcYcYcXGIcXFx/3KHGHGHFxiHKIcXGHGHGHFxhxhxcYhyiHFxiHKIcXGHGHGHFxhxhxcYcYcYcXGHGHFxiHFxcYhxcYcYcXGHGHGHFxhxhxcYcYcYcXGIcohxcYcYcYcXGHGHFxhxhxhxcYcYcYcv9xcXGIcXGHGHFxhxhxcYhxcXGIcXGHGHFxhxhxhy/3FxhxcYcYcYcXGHGHGHFxhxhxcYcYcYcXGHGHGHFxhxhxcYcYcYcXGIcohxcYcYcXGIcohxcYcYcYcXGHGHFxhxhxhxcYcYcYcXGHFxiHFxhxcYhxcYcXGHGHGHFxiHKIcXGHGHFxiHL/cohy/3KIcXGHGHFxiHKIcXGHGHGHFxhxhxcYcYcXGIcXFx/3KHGHGHFxhxhxcYhxcXGIcXGHFxiHFxcYhxcYcYcXGHGHGHL/cXFxiHFxhxcYhxcYcXGHGHGHFxhxhxhxcYcXGIcXGHFxiHFxcf9yhxhxhxcYcYcXGIcv9yiHFxhxcYcYcYcYcv9y/3KIcv9yiHFxhxhxcYcYcXGIcv9yiHL/cv9yhxhxhxcYhyiHFxhxhxhxcYcXGIcXFxiHFxhxhxcYcYcYcXGHFxiHFxhxcYhy/3KIcXGHFxiHL/cohxcYcYcv9xcYcXGHGHGHFxhxhxhy/3FxcYhxcXH/cocYcYcXGHGHGHFxhxhxcYcYcYcv9xcXGIcXGHFxiHL/cohxcYcXGIcv9yiHFxhxcYhy/3KIcXGHFxiHFxcYhxcYcYcv9xcYcXGHGHGHFxhxhxcYcYcYcXGHGHFxiHKIcXGHGHFxiHKIcXGHGHGHL/cv9yhxhxhxhy/3L/cocYcYcYcv9y/3KHGHGHGHL/cv9yhxhxhxcYhyiHFxhxhxcYcYcYcv9xcXGIcXGHFxhxhxhxcYcYcYcXGHFxiHFxcYhxcYcYcXGHGHFxhxhxhxcYcYcXGHGHGHL/cXFxiHFxhxcYhyiHFxiHKIcXGHFxiHFxhxcYcYcYcXGHGHFxhxhxhxcYcXGIcXGHFxhxhxhxcYcYcYcXGHFxiHL/cohxcYcXGIcv9yiHL/cohxcYcYcXGHGHFxiHKIcXGHGHFxiHKIcXGHGHFxhxhxcYhyiHFxhxhxhy/3L/cocYcYcXGHGHGHFxhxcYhxcXGIcXGHFxiHFxcYhxcXH/cocYcYcXGHGHFxhxhxhxcYcYcXGDRrgr+UfYcohxcYcYcXGIcohxcYcYcXGHGHFxhxhxhxcYcYcXGHGHFxiHL/cocYcYcYcv9yiHFxhxhxcYcYcXGIcohxcYcYcXGHGHFxiHKIcXGHGHFxiHKIcXGHFxiHFxcYhxcYcXGIcohxcYcYcYcv9y/3KHGHGHFxg1fIK+g32HKIcXGHGHFxhxhxcYcYcYcXGHGHFxhxhxcYcYcYcXGHGHFxhxhxcYcYcYcXGHGHFxhxhxcYcYcYcXGHGHFxhxhxcYcYcYcXGHFxiHFxcf9yhxhxcYhy/3KIcv9yiHL/cv9yhxhxhxcYcYcXGHGHFxiHKIcXGHGHFxhxhxhy/3L/cocYcYcXGHGHFxiHKIcXGHGHFxhxhxcYcYcXGIcohxcYcYcXGHGHFxiHKIcXGHGHFxhxhxcYcYcYcv9y/3KHGHGHFxhxhxhy/3L/cocYcYcXGHGHFxhxhxcYhy/3KHGHGHFxhxhxcYcYcYcXGHFxiHL/cohy/3KIcXGHFxhxhxhxcYcYcXGHGHFxiHKIcXGHGHFxhxhxcYcYcXGHGHGHFxhxcYhxcXGIcXFx/3KHGHFxiHL/cohyiHGHL/cohxcYcXGHGHGHFxhxhxcYcYcXGHGHGHFxhxcYhy/3KHGIcohy/3KIcXGHFxiHL/cohy/3KIcv9yiHFxhxcYcYcYcXGHGHFxhxhxcYcYcYcv9y/3KHGHGHFxhxhxcYcYcXGIcohxcYcXGIcv9yhxhxhxhy/3KIcXGHFxhxhxhxcYcYcXGHGHFxhxhxcYcYcYcXGHFxiHKIcXGHGHFxiHKIcXFx/3KHGHGHFxhxcYhy/3KIcv9yiHFxhxcYcYcYcXGHFxiHL/cohy/3KIcv9yiHFxhxcYcYcYcXGHGHFxhxcYhxcXH/cocYcXGHGHGHFxhxcYhyiHFxhxhxcYcYcXGIcohxcYcXGHGHGHFxhxcYhxcXGIcv9yiHFxcYhxcYcXGIcohxcYcXGIcXFxiHL/cohy/3KIcXFx/3KHGHFxiHKIcXGHGHFxhxcYhxcXGIcXFxiHFxhxcYcYcYcv9y/3KHGHGHFxhxcYhxcXGIcXFxiHFxhxcYcYcXGHGHGHFxhxcYhyiHFxhxhxcYcYcXGHGHFxhxhxcYcYcYcv9yiHFxhxcYhy/3KHGHGHFxhxhxcYcYcXGHGHFxhxhxcYcYcYcv9y/3KHGHGHL/cv9yhxhxhxcYcYcXGHFxiHFxcYhxcYcXGHGHFxhxhxhy/3KIcXGHFxiHKIcXGHGHFxhxcYhy/3KIcv9yiHL/cohy/3KIcXFxiHFxhxcYcYcXGIcohxcYcXGIcv9yhxhxhxcYcXGIcv9yiHL/cocYcYcXGHGHFxiHKIcv9yiHFxhxcYcYcXGHGHGHFxhxcYcYcYcXGHFxhxhxhxcYcXGIcXFxiHKIcXGHGHFxhxhxcYcYcXGHGHFxhxhxcYcYcXGHGHFxiHKIcXFxiHFxhxcYcYcYcv9y/3KHGHFxiHKIcXGHFxiHKIcXGHGHFxhxcYcYcYcXGHGHFxhxcYhy/3KHGHGHFxhxhxcYcYcXGHFxiHFxcYhxcXGIcXFxiHFxcYhxcXGIcXFxiHFxcYhxcXH/cocYcXGHGHFxhxhxcYcYcXGHGHGHL/cohxcXH/cocYcXGHGHFxhxhxhy/3KIcXGHFxhxhxcYcYcYcv9yiHFxhxcYcYcXGHGHGHL/cohxcYcXGHGHFxhxhxhy/3KIcXGHFxhxhxcYcYcXGIcohy/3KIcXGHFxhxhxcYcYcXGHGHGHL/cohy/3KIcXFxiHFxcf9yhxhxcYcYcXGHGHFxhxhxcYcYcXGHGHFxhxcYhxcXGIcv9yiHL/cocYcYcXGHGHFxhxcYhy/3KHGHGHFxhxcYhy/3KHGHGHFxhxcYcYcYcXGHFxhxhxhy/3KIcXGHFxhxhxcYhyiHFxcYhxcYcXGHGHFxhxhxcYcYcXGHGHFxhxhxcYcXGIcXFxiHKIcXGHGHFxhxcYcYcYcXGHFxiHKIcXGHFxhxhxcYhyiHFxcYhxcYcXGHGHFxhxhxcYcYcXGHFxiHFxcYhyiHFxhxhy/3FxcYcYcYcXFx/3KHGHFxhxhxhy/3KIcXFx/3KHGHFxhxcYhxcXGIcv9yhxhxhxcYcYcv9y/3KHGHFxiHKIcXGHFxhxhxcYcYcXGHGHFxhxhxcYcYcXGHFxiHL/cocYcYcv9yiHFxhxcYcYcYcv9yiHL/cohy/3KIcohxcYcYcXGHFxiHKIcXGHFxhxhxhy/3KIcXFxiHFxcYhxcXGIcv9yhxhxhxcYcXGHGHGHL/cohxcYcXGHGHFxhxhxcYcXGIcXFxhxhxhxcYcXGHGHGHL/cohxcXGIcXFxiHL/cohyiHFxhxhy/3KIcXGHFxhxhxcYcYcXGHGHFxhxhxcYcXGIcohxcYcXGHGHGHL/cohy/3KIcohxcYcYcXGHFxhxhxhy/3KIcXFxiHFxcYhxcXGIcohxcYcXGIcohxcYcXGHGHFxhxhxcYcXGIcohxcYcXGIcohy/3KIcXFxiHL/cocYcYcXGHFxhxhxhxcXGIcXFxiHFxcYhyiHFxhxhy/3KIcXGHFxhxhxcYcXGIcXFxhxhxhxcXH/cocYcXGHGHFxhxhxcYcXGHGHGHFxcYhxcYcXGHGHFxhxcYhyiHFxhxcYcYcXGHGHFxhxhxcYcYcXGHFxhxhxcYcYcXGHGHFxhxhxcYcXGHGHGHL/cohy/3KIcohxcYcYcv9y/3KHGHFxhxhxcYcYcv9y/3KHGHFxiHKIcv9yiHKIcXGHGHFxcf9yhxhxcYcYcXGHGHL/cv9yhxhxcYcYcYcohxcYcYcXGHFxhxhxhy/3KIcv9yhxhxhxcYcXGHGHGHL/cocYcYcXGHGHL/cohxcYcXGHGHL/cXFxhxhxhxcXH/cocYcXGHFxiHKIcXGHFxhxhxcYcYcXGHGHFxhxcYcYcXGHGHFxhxhxcYcXGHGHFxhxhxcYcYcXGHFxiHKIcXFxiHFxcYhyiHFxhxcYcYcXGHGHFxhxhy/3L/cocYcXGHGHFxhxcYhyiHFxhxcYcXGIcXFxhxhxhy/3KIcXFxiHL/cocYcXGIcohy/3KHGHGHFxhxcYcYcXGHGHFxhxhy/3KIcXGHFxhxcYhy/3KHGHFxhxhxcYcYcXGHFxiHKIcXFxiHL/cocYcYcv9yiHFxcYhyiHFxhxcYcYcXGHGHFxhxhy/3KIcXFxiHFxcYcYcYcXFxiHFxcYhy/3KHGHFxiHKHGHGHFxhxcYhyiHFxcYhyiHFxhxcYcYcXGHGHFxhxcYhyiHL/cohyiHFxhxcYcYcXGHGHFxhxcYcYcXGHGHFxhxhxcXH/cocYcXGHFxiHKIcXGHFxhxcYhyiHFxhxcYcYcXGHFxiHKIcXFxiHL/cocYcYcv9yiHL/cocYcYcv9yiHFxcYhyiHFxhxcYcYcXGHFxhxhxhy/3KIcohxcYcXGHGHFxhxhxcYcXGHGHFxhxhxcYcXGHGHFxhxhxcYcYcv9yiHL/cohyiHFxhxcYcYcXGHFxhxhxcYcYcXGHGHL/cohxcXGIcv9yhxhxcYcYcXGHGHL/cohxcXGIcXFxhxhxcYcYcXGHGHFxcYhxcXGIcv9yhxhxcYcYcXGHGHL/cohxcXGIcohxcYcXGHGHFxhxcYcYcXGHGHFxhxcYcYcXGHGHFxhxcYcYcXGHGHFxhxcYcYcXGHGHFxhxcYcYcXGHFxhxhxhy/3KHGHGHFxcYhxcXGIcohxcYcXGHFxiHKIcXGHFxhxcYcYcYcv9yhxhxhxcYcXGHGHL/cXFxhxhxcYcYcXGHFxhxhxcYcXGIcohy/3KIcohxcYcXGHFxiHKIcXGHFxhxcYcYcYcv9yhxhxhxcYcXGHFxiHKIcXFxiHFxcYcYcXGHGHFxhxhy/3KIcv9yhxhxcYcYcXGHGHFxcYhxcXGIcohxcXGIcXFxhxhxcYcYcXGHFxiHKIcohxcYcXGHGHFxhxcYcYcXGHGHFxhxcYcYcXGHFxhxhxcYcYcXGHFxhxhxcYcXGIcohyiHFxhxcYcYcXGHFxiHKIcohxcYcXGHGHFxhxcYcYcXGHGHFxhxcYcYcXGHFxhxhxcYcXGIcohy/3KHGHFxiHKHGHGHFxcYhxcXGHGHGHL/cocYcYcv9yiHKIcXGHFxhxhxcYcXGHGHFxhxcYcYcXGHGHFxcYhxcXGIcohxcXGIcv9yhxhxcYcYcv9yiHFxcYhyiHFxcYhyiHFxhxcYcXGIcohy/3KHGHGHL/cocYcYcXFxiHL/cocYcXGHGHFxhxcYcYcv9xcXGHGHFxhxcYcYcXGHGHFxhxcYcXGIcohxcXGIcohxcXGIcv9yhxhxcYcXGIcohy/3KHGHFxhxhxcYcXGHGHFxhxhy/3KIcohxcYcXGHFxiHKIcv9yhxhxcYcYcXGHFxhxhxcYcYcv9yhxhxhxcYcv9xcXGHGHFxhxhxcYcXGHGHL/cohxcXGIcohxcXGIcohxcYcv9xcXGHGHFxhxcYhyiHKIcXGHFxhxcYhyiHL/cocYcXGHGHFxhxcYcYcXGHFxhxhxcYcXGHGHFxhxcYcYcXGHGHL/cohyiHFxhxcYcXGHGHFxhxhxcXGIcv9yhxhxcYcYcXFxiHFxcYcYcYcohxcYcXGHGHFxhxcYcXGIcohxcXGHGHGHKIcXGHFxhxhxcYcXGHGHFxhxcYcYcXGHFxhxhy/3L/cocXGIcohxcXGIcohxcXGIcohxcXGHGHGHL/cocYcYcv9yhxhxcYcYcXGHFxhxhxcYcXGHGHFxhxcYcYcv9yiHFxcYcYcYcohxcYcXGHGHFxhxcYcXGIcohyiHFxhxcYcXGIcohyiHFxhxcYcXGHGHFxhxhxcXGIcohxcYcXGHFxhxhxcYcXGHGHFxhxcYcYcXGHFxhxhy/3KIcXFxiHKIcohxcYcXGHGHL/cohyiHFxhxcYcXGHGHFxhxcYhyhxhxhy/3KHGHFxhxhxcYcXGHGHFxhxcYcXGHGHFxhxhxcXGIcv9yhxhxcYcXGHGHFxhxcYcYcXGHFxhxcYhyiHKIcXGHFxhxcYcYcXGHGHL/cocYcYcv9yhxhxcYcYcXGHFxhxcYcYcXGHGHFxcYhyiHFxcYhyiHFxcYcYcYcohxcYcXGHFxhxhxcYcYcv9yhxhxcYcYcXGHFxhxhy/3KIcohxcYcXGHFxhxhxcYcXGHFxiHKIcohxcYcXGHFxhxhxcYcXGHGHFxhxcYcXGHGHFxhxhxcXGIcohxcXGHGHFxhxhxcYcXGHFxhxhxcYcXGHGHFxhxcYcXGIcohyiHFxcYhyiHFxcYhyiHKIcXGHFxhxcYcYcXGHFxhxhy/3KIcv9yhxhxcYcXGHGHFxhxcYcXGHGHFxhxhy/3KHGHGHKIcXGHFxhxcYcYcXGHGHKIcXGHFxhxhy/3KIcohxcXGHGHGHKIcXGHFxhxcYcYcXGHFxhxcYhyiHKIcXFxiHKIcv9yhxhxcYcXGHGHFxhxcYcYcXGHFxhxcYcYcXGHFxhxhy/3KIcohxcXGIcohxcXGHGHFxhxcYcYcXGHFxhxhxcXGIcohxcXGIcohyiHFxhxcYcXGHGHL/cohy/3KHGHFxhxcYcXGIcocYcYcXFxhxhxhyiHFxhxcYcXGHGHL/cohy/3KHGHFxcf9yhxcYcYcXGHGHL/cocYcXGHGHL/cohyiHL/cocYcXGHFxhxhxcYcXGHFxhxhxcYcXGHGHFxhxcYcXGHGHFxcYhxcXGHGHFxhxcYcXGIcocYcYcv9yhxhxcYcXGHGHFxhxcYcYcv9yhxhxhyiHFxhxcYcXGHGHFxcYhy/3KHGHL/cohxcXGHGHFxhxcYcXGHGHFxhxhyiHFxhxcYcXGHGHFxcYhxcXGHGHFxcYhxcXGHGHFxhxcYcXGHGHFxhxcYcYcXFxiHKIcXFxhxhxcYcYcohxcYcXGHFxhxhxcYcXGHFxhxhxcXGIcXFxhxhxcYcXGHFxhxhxcYcXGHFxhxhxcYcXGHGHL/cocYcXGHGHFxcYhyiHFxcYcYcXGHFxhxcYhyhxhxcYcYcXFxiHKIcXFxhxhxcYcXGHGHL/cocYcYcohxcYcv9yiHFxcYcYcXGHFxhxcYcYcXGHFxhxhy/3KHGHFxhxhxcXGIcohyiHFxcYhyiHKIcXFxhxhxcYcYcv9yhxhxcYcXGHGHFxhy/3L/cocXGHGHFxhxcYcYcXFxiHKIcv9yhxhxcXGIcXFxhxhxcXGIcXFxhxhy/3KIcohxcXGHGHFxhxcYcYcXFxiHKIcohxcXGIcohyiHFxcYhyhxhxhy/3KHGHFxhxcYcYcv9yhxhxcYcYcv9yhxhxcYcYcohxcYcXGHFxhxcYhyhxhxcYcYcv9yhxhxcYcXGHGHFxhxcYcXGHFxhxhxcYcXGHFxhxhxcYcXGHFxhxcYhyhxhxcYcYcXFxhxhxcYcYcohxcYcXGHFxhxcYcYcXGHFxhxcYcYcv9yhxhxhyiHFxcYhyiHKIcXFxhxhxcYcXGHFxhxhxcYcXGHFxhxhxcXGIcohyiHFxcYcYcXGHFxhxhxcXGIcohyiHFxcYcYcXGHFxhxhy/3KHGHFxhxcYcYcXFxiHKIcohxcXGHGHFxhxcYcYcXFxhxhxcYcXGHGHFxcYhyiHKIcXFxhxhxcYcXGHFxhxhxcYcXGHFxhxcYcYcXGHL/cXFxhxcYcYcXGHFxhxcYcYcv9yhxhxcYcYcohxcYcXGHFxhxcYcYcv9yhxhxhyiHFxcYcYcXGHFxhxhyiHFxhxcYcXGHFxhxhxcYcXGHFxhxcYcYcXFxiHKIcXFxhxhxcXGIcohy/3KHGHL/cohyiHKIcXFxhxhxcYcXGHGHL/cocYcXGHFxhxcYcYcXGHL/cohxcXGHFxiHKHGHFxhxcYcYcXGHL/cohyiHFxcYcYcXGHFxhxcYcXGHGHFxhxcXH/cocXGHGHFxcYhyiHKIcXFxhxhxcYcXGHFxhxhy/3KHGHFxhxcYcYcv9yhxhxcYcXGHFxhxhxcXGIcohyiHL/cocYcv9yiHKIcohxcXGHGHFxhxcYcXGHGHFxcYcYcXGHFxhxhxcXGHGHFxhxcYcXGHGHL/cocYcXGHFxhxhy/3KHGHFxcYhxcXGHFxhxhxcYcv9yiHFxcYcXGHGHFxhxcYcXGHGHKIcXGHFxcYhy/3KHFxhxhxcYcv9yiHL/cocXGHGHFxhxcYcXGHFxhxhy/3KHGHFxhxcYcYcv9yhxhxcYcXGHFxhxcYcYcXFxiHKIcohyiHFxcYhyhxhxcYcXGHGHFxcYcYcXGHFxhxcYcXGHGHFxhxcXGIcohxcXGHGHFxcYhyhxhxhyiHFxcYcYcXGHFxhxcYcXGHGHFxcYhyhxhxcYcYcXFxhxhxcXGIcohyiHFxcYcYcXFxiHKIcohy/3KHFxiHKHGHFxhxcYcYcohxcYcv9yhxhxcYcYcv9yhxhy/3KHGHFxhxcYcYcv9yhxhxcXGIcohyiHFxcYcYcXFxiHKHGHGHKIcXFxhxhxcXGIcohyiHFxcYcYcv9yhxhxcYcXGHFxhxhxcXGHGHFxhxcYcXGHFxhxhy/3KHGHFxhxcYcXGHFxhxhy/3KHGHFxhxcYcXGHFxhxhxcXGHGHFxhxcYcXGHGHKIcXGHL/cocYcXGHFxhxhy/3KHGHL/cohyhxhxcYcYcv9yhxhy/3KHGHFxhxcYcYcohxcXGHGHFxhxcYcXGHFxhxcYcYcXFxhxhxcYcXGHFxhxhyiHFxcYcYcXGHFxhxcYcXGHGHKIcXGHL/cocYcXGHFxhxhy/3KHFxiHKHGHFxhxcYcXGHFxhxhxcXGHGHFxhxcYcXGHFxhxcYcYcXFxiHKHGHFxhxcYcXGHGHL/cocYcXFxiHKHGHFxhxhyiHFxcYcYcXFxiHKIcohyiHL/cocXGHGHFxhy/3KIcohyiHKIcXFxhxhxcXGHGHFxhxcYcXGHFxhxhxcXGHGHFxcYhyiHKIcohyiHFxcYcYcXFxhxhxcYcXGHFxhxcYcYcv9yhxhy/3KHGHFxhxcYcXGHFxhxhxcXGHGHFxcYcYcXGHFxhxcYcYcohxcXGHGHFxcYhyhxhxcYcXGHGHKIcXFxhxhxcXGIcocYcXGHFxhxcYcYcv9yhxcYhyhxhxcYcv9yiHKIcXFxhxcYcYcXFxhxhxcYcv9yiHKIcohxcXGHFxhxhxcXGHGHFxhxcXGIcohy/3KHFxhxcYcYcXFxhxhxcYcXGHFxhxcYcXGHFxhxcYcYcXFxhxhxcYcXFxiHKIcohy/3KHFxhxhy/3KHGHL/cocYcXGHFxhxcYcXGHFxhxhy/3KHFxhxhxcYcXFxiHKIcohyiHKIcXFxhxcYcYcXGHL/cocYcXGHFxhxcYcXGHFxhxcYcYcXFxhxhxcXGHGHFxhxcYcXGHFxhxcYcXGHGHKIcXFxhxhxcXGIcocYcXGHFxhxcYcXGHFxhxhy/3KHFxhxhxcYcv9yhxhxcYcXGHFxhxcYcXGHFxhxhxcXGHGHL/cocYcXFxiHKHGHFxhxcYcXGHFxhxhy/3KHFxhxhxcXGHGHFxhy/3KIcocYcXGHFxhxcYcYcohxcXGHGHL/cocYcv9yhxhxcYcXFxiHKIcohyiHKIcXFxhxcYcYcXFxhxhy/3KHGHFxhy/3KIcocYcXGHFxhxhyiHKIcXFxhxhyiHFxcYcYcXGHL/cocYcXGHFxhxcYcXGHFxhxcYcXGHFxhxhxcXGHGHL/cocYcv9yhxhxcYcv9yiHKHGHFxhxcYcXGHGHKIcohxcXGHGHKIcXFxhxhxcXGIcocYcXGHL/cohyhxhxcYcXGHFxhxhyiHKIcXFxhxcYcYcXFxhxhxcXGHGHFxcYhyhxhxcYcXGHL/cohyiHKIcohyiHFxcYcXGHFxhxhxcXGHGHKIcXFxiHKHGHL/cocYcXGHFxcYhyhxhxcYcXGHFxhxcYcXGHFxhxhyiHFxcYcXGHGHL/cocXGHGHFxcYcYcXFxiHKHGHFxcYhyhxhxcYcXGHFxcYhyiHKIcohyiHKIcXFxhxcYcXGHGHKIcXFxhxcYcYcXFxhxhxcXGHGHFxcYcYcXFxiHKHGHFxhy/3KHGHFxhxcYcXGHFxcYhyiHKIcohyiHKIcXFxhxcYcXGHFxhxhyiHFxcYcXGHGHFxcYcXGHGHFxcYcYcXFxhxhxcXGHGHFxcYcYcXGHL/cocYcXGHFxcYcYcXGHFxhxcXGIcocYcXGHFxhxcYcXGHFxhxcYcXGHFxhxcYcXGHFxhxcYcXGHFxhxcYcYcohyiHFxcYcXGHGHKIcXFxhxcYcYcohxcXGHGHKIcXFxhxhyiHFxcYcYcXFxhxhy/3KHFxhxhxcXGHGHFxcYcYcXFxhxhxcXGIcocYcv9yhxhxcXGHGHFxcYhyhxhxcXGHGHFxhy/3KHGHFxcYhyhxhxcXGHGHFxhxcXGHGHFxhxcXGHGHFxhxcXGIcocYcXFxiHKHGHFxhy/3KHGHFxhxcXGHGHFxhxcXGHGHFxhxcXGIcocYcXFxiHKHGHFxcYhyhxhxcXGIcocYcXFxhxhxcYcv9yhxhxcXGIcocYcXFxhxhxcXGHGHFxhy/3KHGHL/cocYcv9yhxhy/3KHGHL/cocYcv9yhxcYcYcXFxhxhy/3KHFxhxhxcXGHFxhxhxcXGHFxhxhyiHFxcYcXGHGHKIcXFxhxcYcXGHFxhxhyiHKIcohy/3KHFxhxcYcXGHFxcYhyiHKIcohyhxhxcYcXGHFxcYhyhxhxcYcXFxiHKHGHFxcYhyhxhy/3KHGHFxcYcYcXFxhxhy/3KHFxhxhxcXGHGHKIcXFxhxcYcXGHGHKIcXFxhxcYcXGHFxhxcYcXGHFxhxcYcXFxiHKHGHFxhxcYcv9yhxhxcYcv9yhxhxcXGHGHFxcYcYcXFxhxhyiHFxcYcYcohy/3KHFxhxcYcXGHFxhxcYcXGHFxhxcYcXGHFxcYhyhxhxcYcXFxhxhxcYcv9yhxhyiHFxcYcYcXFxhxcYcYcohxcXGHFxhxcYcXGHFxhxcYcXGHFxcYhyhxhxcYcv9yhxhxcXGHGHFxcYcYcXFxhxcYcYcv9yhxcYcXGHFxhxcYcXGHFxhxcYcXGHL/cocYcXGHFxcYcYcXFxhxhxcXGHGHKIcXFxhxcYcXGHFxhxcYcXGHFxhxcYcXGHL/cocYcXGHL/cocYcv9yhxcYcYcv9yhxcYcXGHFxhxcYcXGHFxhxcYcXGHL/cocYcXGHL/cocYcohxcXGHGHKIcv9yhxcYcXGHFxhxcYcv9yhxhxcYcXFxhxhxcXGHGHFxcYcXGHGHKIcXFxhxcYcXGHFxcYhyhxhxcYcv9yhxhxcXGHGHKIcXFxhxcYcXGHFxhxcYcXGHFxhy/3KHGHFxcYcYcXFxhxhxcXGHFxhxcYcXGHFxhxcYcXGHFxcYcYcXGHL/cocXGHGHFxcYcXGHFxhxcYcXGHFxhxcYcv9yhxhxcXGHGHFxcYcXGHGHKIcohyiHKIcocYcXGHFxcYcYcXFxhxhyiHFxcYcXGHFxhxcYcXFxiHKHGHFxcYcYcXFxhxcYcYcohyiHKIcohyhxhxcYcv9yhxhyiHFxcYcXGHFxhxcYcXGHFxhxcXGIcocYcv9yhxcYcYcohyiHKIcohyhxhxcYcv9yhxhy/3KHFxhxcYcXGHFxhxcYcXGHFxcYcYcXFxhxhyiHFxcYcXGHFxhxcYcv9yhxhxcXGHGHFxcYcXGHFxhxcYcXGHFxhxcXGHGHFxcYcYcXFxhxcYcXGHFxhxcYcXFxhxhxcXGHGHFxcYcXGHFxhxcYcXGHFxcYcYcXFxhxhxcXGHFxhxcYcXGHFxhxcXGHGHFxcYcYcv9yhxcYcXGHFxhxcXGHGHFxhyiHFxcYcXGHFxhxcYcXGHFxhy/3KHGHKIcXFxhxcYcXGHFxhxcXGHGHFxcYcYcXFxhxcYcXGHFxhxcXGIcocYcohxcXGHFxhxcYcXGHFxcYhyhxhyiHFxcYcXGHFxhxcYcXFxhxhxcXGHGHL/cocXGHFxhy/3KHGHFxcYcYcXFxhxcYcXGHFxhxcYcv9yhxhyiHFxcYcXGHFxhxcXGIcocYcv9yhxcYcXGHFxhxcYcXFxhxhxcXGHGHKIcohyiHKHGHFxcYcYcXFxhxcYcXGHFxhxQhP8H8D/cocYcohxcXGHFxhxcXGIcocYcv9yhxcYcXGHFxhxcYcXGHL/cocXGHGHKIcohyiHKHGHFxcYcYcohxcXGHFxcYhyhxhxcXGHFxhxhyiHKHGHFxhy/3KHGHKIcohyiHKHGHFxhy/3KHFxhxcYcXGHFxhxcXGHGHFxcYcXGHGHKHGHFxhxcXGHGHKIcv9yhy/3KIcocYcv9yhxcYcXGHFxhxcYcXFxhxhy/3KHFxhxcYcXFxhxhxcXGHGHKIcohyiHKHGHFxcYcXGHGHKIcocYcXFxhxhxcXGHFxhxcYcXGHL/cocXGHGHKIcohyhxhxcYcohxcXGHFxhxcYcv9yhxhxcXGHFxhxcYcXGHL/cocYcohxcXGHFxhy/3KHGHFxcYcXGHFxhxcYcXFxhxhxcXGHFxhxcYcXGHL/cocYcohyiHKIcocYcXFxhxhyiHKIcocYcXFxhxhxcXGHFxhxcXGHGHFxcYcYcohyiHKHGHFxcYcYcohyiHKHGHFxcYcYcv9yhxcXGIcocYcXFxhxcYcXGHFxhxcXGHGHL/cocXGHFxcYcYcXFxhxhyiHKIcocYcXFxhxcYcYcocYcXGHL/cocXGHFxhxcYcXFxhxhxcXGHFxhxcYcXFxhxhy/3KHFxhxcXGIcocXGHGHKIcohyhxhy/3KHFxhxcYcXGHL/cocYcohyiHKHGHFxcYcYcXFxhxcXGIcocYcohxcXGHL/cocYcXFxhxhyiHKHGHFxcYcYcXFxhxcYcv9yhxhy/3KHFxhxcXGIcocXGHGHKIcocYcXGHKIcXFxhxcXGIcocYcohyiHKIcocYcv9yhxcYcXGHFxcYcYcv9yhxcYcXFxhxhxcXGHFxhxcYcXFxhxhxcXGHFxhxcXGHGHFxcYcXGHFxhy/3KHGHKIcohyhxhxcXGHGHKIcocYcXFxhxhyiHKIcocYcXFxhxcYcXGHFxcYcYcXFxhxcYcXFxhxhxcXGHFxhxcXGHGHFxcYcXGHFxhxcXGHGHKIcohyhxhxcXGHFxhxcYcXFxhxhxcXGHFxcYhyhxhyiHKIcocYcXFxhxhyiHKHGHFxcYcYcohyhxhxcXGHGHKIcocYcXFxhxhyiHKHGHFxhyiHKIcohyhxhyiHKIcohyhxhyiHKIcohyhxcYcYcohyhxhxcXGHGHKHGHFxhxcXGHFxhxcYcXFxhxhy/3KHL/cocYcXFxhxcYcXGHFxcYcYcohyhxhxcXGHGHKIcocYcXFxhxhyhxhxcYcXFxhxcYcXGHFxcYcYcohyhxhxcXGHGHKIcocYcXFxhxhyiHKHGHFxcYcXGHFxhy/3KHFxhxcYcXGHFxcYcXGHFxhxcXGHGHKIcohyhxhxcXGHFxhy/3KHGHKIcohyhxhxcXGHFxhxcXGHGHFxcYcXGHFxcYcYcohyhxhxcXGHGHKIcocYcXFxhxcYcXGHFxcYcXGHFxhxcYcv9yhxcYcXFxhxhxcXGHFxhxcXGHGHKIcocYcXFxhxhyiHKHGHFxcYcXGHFxcYcYcXFxhxcXGIcocXGHFxhxcXGHGHFxcYcXFxhxhxcXGHFxcYhyhxcYcXGHFxhy/3KHFxhxcYcv9yhxcYcXGHFxcYcYcohyhxhxcXGHFxhxcYcXFxhxcYcXGHFxhyiHKIcocYcXFxhxcYcXGHFxcYcXGHFxhxcXGHFxhxcYcXFxhxhyiHKHGHFxcYcXGHFxhyiHFxcYcXFxhxhxcXGHFxcYcYcXFxhxcYcv9yhxcYcXGHFxhyiHFxcXGIcocXGHFxhxcYcXFxhxcYcXGHL/cocXGHFxhy/3KHFxhxcYcv9yhxcYcXGHFxcYcXGHFxhxcXGHGHKIcocYcXFxhxcYcv9yhxcYcXGHFxhyiHFxcXGIcocXGHFxhxcYcohxcXFxiHKHFxhxcYcXGHKIcXFxcYhyhxcYcXGHFxhy/3KHFxhy/3KHFxhxcYcXGHKIcXFxcYcYcXFxhxcYcXFxhxhyiHKHGHL/cocXFxhxhxcXGHFxhy/3KHFxhxcYcv9yhxcYcXGHL/cocXGHFxhyiHFxcYcXFxhxhyiHKHGHFxcYcXGHFxcYcYcohyhxhy/3KHFxcYcYcXFxhxcXGHGHFxcYcXFxhxhyiHKHGHFxcYcXGHFxcYcYcohyhxhy/3KHFxcYcYcXFxhy/3KHGHKIcocYcXFxhxcYcXFxhxcYcXGHFxcYcYcocYcXFxhxcYcXGHKIcXFxcYcYcXFxhxcYcv9yhxcYcXFxhxhxcXFxiHKHFxhxcYcXFxhxcYcXGHFxcYcXGHFxcYcYcohyhxhxcXGHFxcYcYcohyhxhxcXGHFxhxcXGHFxhxcYcXFxhxcYcXFxhxhyiHKHGHKIcohyhxcYcXGHFxhyiHKIcocYcohyhxhxcXGHFxhxcXGHFxhxcYcXFxhxcYcXFxhxcYcXGHFxcYcXGHFxcYcYcohyhxhyiHKIcocXGHFxhxcXGHFxhxcYcXFxhxcYcv9yhxcYcXGHL/cocXGHL/cocXGHFxhy/3KHFxhy/3KHFxhxcYcv9yhxcYcv9yhxcYcXGHL/cocXGHL/cocXGHFxhy/3KHFxhy/3KHFxhxcXGHGHKIcocYcXFxhy/3KHFxhxcYcXFxhxcYcXGHL/cocXFxhxhyiHKHGHFxcYcXFxhxhyiHKHGHFxcYcXFxhxhyhxhxcXGHFxhxcYcohxcv9yhxhyiHKHGHKIcocYcXFxhxcYcXFxhxcYcXFxhxcYcXGHFxcYcXGHL/cocXGHFxcYcXGHFxhxcXGHFxhy/3KHFxhxcXGHGHKHGHFxcYcXGHFxcYcXGHFxcYcYcocYcXFxhxcYcXFxhxcYcXFxhxhyhxhxcXGHFxhxcXGHFxhxcXGHFxhxcYcohyiHKHGHKHGHFxcYcYcocYcv9ycYhyhxcYcXGHFxcYcXGHFxcYcXGHFxcYcYcocYcXFxhxcYcv9yhxcYcv9yhxcYcXFxhxcYcXGHL/cocXFxhxhyiHKHGHKIcocYcohyhxhxcXGHFxcYcYcohyhxcYcXGHFxcYcXGHFxhyiHKHGHFxcYcXFxhxhyhxhxcXGHFxhy/3KHFxhy/3KHFxhxcXGHFxhxcYcohyhxhxcXGHFxhyiHFxcXGHGHKIcocYcohyhxhyiHKHGHFxcYcv9yhxcYcXGHKIcohyhxcYcXGHFxcYcXGHKIcXFxcYcYcohyhxhxcXFxhxhxcXGHL/cocXGHFxcYcYcocYcXFxhxcXGHFxhxcYcXFxhxcXGHGHKIcocXGHFxhxcXGHFxhy/3KHFxcYcYcXFxcYcYcXL/cocYcXFxcYcYcXFxcYcYcXFxhy/3KHFxhxcXGHFxhxcXGHGHKHGHKIcocYcXFxhxcXGHFxhxcXGHGHKHGHFxcYcv9yhxcYcXFxhxhyhxhxcXGHL/cocXGHFxcYcYcocYcXFxhy/3KHFxhxcXGHFxhxcYcohyhxhxcXGHFxcYcXGHFxcYcXGHFxhyiHKHGHKIcocYcv9ycYcYcXFxcYcYcXFxcYcYcXL/cocYcohyhxhyhxhxcXGHFxhxcXGHFxcYcYcohyhxcYcXGHKIcohyhxcYcXFxhxhyhxhy/3JxhxhxcXGHL/cocXGHFxcYcXGHL/cocXFxhxhyiHKHGHKHGHFxcYcXFxhxhyhxhxcXGHL/cocXGHFxcYcXGHFxcYcXGHFxcYcXGHFxcYcXFxhxhyhxhxcXGHFxcYcYcocYcohyhxhxcXFxhxhyiHKHGHKHGHFxcYcXGHKIcocYcXFxhy/3KHFxhxcXGHFxhy/3KHFxcYcYcocYcXFxhxcXGHFxhxcYcohyhxhyiHKHFxhxcYcXFxhxcXGHFxhxcXGHGHKHGHKHGHFxcYcXGHFxcYcXFxhxcYcXGHKIcocYcohyhxcYcXGHFxcYcXFxhxcYcXFxhxcYcXFxhxcYcXFxhxcXGHFxhxcYcohyhxhyiHKHFxhxcYcXFxhy/3KHFxhxcXGHFxhxcXGHFxcYcYcocYcXFxcYcYcXFxcYcYcocYcXFxhxcXGHFxhxcXGHFxhxcXGHFxcYcYcocYcohyhxhyiHKHFxhxcYcohyhxhyiHKHFxhxcYcXFxhy/3KHFxhxcXGHFxcYcYcocYcXFxhy/3KHFxcYcYcohyhxcYcXFxhxcYcXFxhxcXGHGHKHGHKIcocYcocYcXFxhxcXGHFxhxcXGHFxhyiHKHGHFxcXGHGHFy/3KHFxhxcYcohyhxhyhxhxcXGHFxcYcXGHFxcYcXGHKIcocYcXFxcYcYcohyhxcYcXFxhxcYcXFxhxcXGHGHKHGHKHGHFxcYcXFxhxhyhxcYcXGHFxcYcXFxhxcYcXFxhxcXGHGHKHGHKIcocXGHFxcYcYcocXGHFxhxcXGHFxcYcXGHL/cocv9yhxcYcXFxhxcYcohyhxhxcXFxhxhyhxhxcXGHL/cocXFxhxcYcXGHKHGHFxcYcXFxhxhyhxcYcXGHFxcXGHGHFxcXGHGHKHGHKIcocXGHFxhyiHKHGHKHGHFxcYcXFxhxcYcohyhxhxcXFxhxhyhxhyiHKHGHKHGHFxcYcv9yhxcXGHFxhxcXGHFxhxcXGHL/cocXFxhxhyhxhxcXFxhxhyhxhxcXFxhxhyhxhxcXFxhxhyiHKHFxhxcXGHFxcYcXGHFxcYcXGHFxcXGHGHFxcXGHFxhxcXGHFxhxcXGHL/cocXFxhxhyhxhyhxhxcXGHFxcYcXGHKIcocYcXFxcYcXGHFxhyhxhxcXGHFxcYcXGHKIcocYcohyhxcYcXFxhxcYcohyhxhyiHKHFxhxcXGHFxcYcXGHFxcYcXGHKIcocYcocYcXFxcYcYcocYcXFxcYcYcocYcohyhxcYcXFxhxcYcXFxhxcXGHFxcYcYcocXGHFxhyiHKHGHKHGHFxcXGHGHKHGHKIcocXGHFxcYcXGHFxcXGHGHKIcocXGHFxcYcXFxhxcYcv9ycYhyhxcXGHFxhxcXGHFxhyiHKHGHKHGHKIcocXGHFxcYcXGHFxcYcohxcv9yhxcYcv9yhy/3KHFxcYcYcocYcocYcXFxcYcYcocYcohyhxcYcXFxhxcYcohyhxhyhxhyiHKHFxhxcXGHFxcYcXGHFxcYcXFxhxcYcXFxcYcYcohyhxcYcohyhxhyiHKHFxhxcXGHFxcYcXGHKIcocYcocYcXFxcYcYcocYcohyhxcYcv9ycYhyhxcXGHFxhxcXGHFxhyiHKHFxhxcXGHFxcYcXGHFxcYcXFxhxcXGHFxhxcXGHFxcYcXGHKIcocXGHFxhyhxhxcXFxhxhyhxhxcXFxhxcYcXFxhxcXGHFxhyiHKHGHKHGHKIcocXGHFxcYcXFxhxcYcohyhxcYcXGHKHGHFxcYcohyhxhxcv9yhxcYcXFxhy/3KHFxcYcXGHFxcYcXFxhxcXGHFxhxcXGHKIcXL/cocXFxhxhyhxcYcXGHKHGHFxcYcohyhxhyiHKHFxhyiHKHGHKHGHFxcXGHFxhxcXGHFxcYcXGHKIcocXGHFxcYcXGHKIcocXGHFxcYcXFxhxcXGHFxhxcXGHFxcYcXFxhxcYcohyhxhyhxhyhxhxcXFxhxhyhxcYcXFxhxcYcXFxcYcYcocXGHFxhyiHKHFxhyiHKHGHKIcocXFxhxcYcXFxhxcXGHFxcYcXGHFxcYcohyhxhyiHKHFxcYcYcocXGHFxcYcXGHKHGHFxcYcohyhxhyhxhxcXFxhxcYcXFxhxcXGHFxcYcXFxhxhyhxcYcXFxhxcXGHFxcYcXGHFxcYcohyhxhyiHKHFxcYcXGHFxcYcXFxhxcXGHFxcYcXGHFxcYcv9ycYcYcohyhxcXGHFxhxcXGHFxcYcv9yhxcXGHFxhyiHKHFxhxcXGHFxcYcXGHKIcocXGHFxcYcohyiHKHFxcYcXGHKIcocXGHFxcYcXFxhxcYcohyhxcYcv9ycYcYcocYcohyhxcXGHFxhxcXGHKIcocYcohyhxcXGHFxhy/3JxhxhyhxcYcXFxhxcYcohyhxcYcohyhxcYcXFxhxcYcocYcohyhxcYcXFxcYcYcocYcocYcohyhxcXGHFxhxcXGHL/cnGHGHKHGHFy/3KHFxcYcXGHFxcYcv9ycYcYcocYcocYcXFxcYcXGHKIcocXGHFxcYcXFxhxcXGHFxcYcXGHKIcocXGHFxcYcohyhxhyhxhyiHKHFxcYcXGHFxcXGHFxhxcXGHFxcYcXFxhxcXGHFxhyiHKHFxhyiHKHFxhxcXGHFxcYcXFxhxcXGHFxhyiHKHFxhyiHKHFxhxcXGHFxcYcXFxhxcXGHFxhyiHKHFxcYcYcocXGHFxcYcohyhxhyhxhxcv9yhxcXGHFxhyiHKHFxhy/3JxhxhyhxcYcXFxhxcXGHFxcYcXGHKIcocXFxhxcYcXFxcYcYcocXGHFxcYcXFxhxcXGHFxcYcXFxhxcYcohyhxcXGHFxhxcXGHKIcocXGHFxcYcXFxhxcXGHFxcYcXFxhxcYcocYcXFxcYcXGHKIcocXGHFxcXGHGHKHFxhxcXGHFxcYcXFxhxcXGHFxcYcXGHKHGHFy/3KHFxhyiHKHFxhyiHKHFxhxcXFxhxhyhxhyhxcYcXFxhxcXGHFxcYcXFxhxcYcocYcXFxcYcXFxhxcYcXFxcYcXGHFxcXGHFxhxcXGHKIcocXGHFxcYcXFxhy/3Jxhxhyhxhyhxhyhxhyhxhxcv9yhxcXGHFxcYcXGHKHGHFxcXGHFxhyhxhxcXFxhxcYcXFxcYcXGHFxcXGHGHKHFxhxcXFxhxhyhxcYcXFxhyiHKHGHKHFxhxcXGHFxcYcXFxhxcXGHL/cocv9yhy/3KHL/cocv9yhxcXGHFxcYcXFxhxcXGHFxhyhxhyhxhxcv9yhxcXGHFxcYcXGHKHGHFxcXGHFxcYcXGHKHGHFxcXGHFxhyhxhxcv9yhxcXGHFxhyiHKHFxcYcXGHKIcocXFxhxcYcohyhxcXGHFxhyiHKHFxcYcXGHKHGHFxcXGHFxhyhxhxcv9yhxcXGHFxhyhxhxcXFxhxcXGHFxhyhxhxcv9yhxcXGHFxcYcXGHKHGHKHGHKIcocv9yhxcXGHFxcYcXFxhxcXGHFxcYcXFxhxcXGHFxcYcv9ycYcYcocYcocXGHFxcYcXFxhyiHKHFxhxcXGHKIcocXGHFxcXGHFxhxcXFxhxcYcXFxcYcXGHKIcocXFxhxcYcocYcXL/cocXFxhxcXGHFxcYcXFxhxcXGHFxcYcXFxhxcXGHFxcYcohyhxcYcXFxhyiHKHFxhxcXFxhxcYcohyhxcXGHFxhyiHKHFxcYcXFxhxcXGHFxcYcXFxhxcXGHFxcYcohyhxcYcXFxhyiHKHFxhyiHKHFxhyhxhxcv9yhxcXGHFxcYcXFxhxcXGHFxcYcXFxhy/3JxhxhyhxcYcohyhxcYcohyhxcXGHFxhyhxhyhxhyhxhyhxhyhxcYcXFxhxcXFxhxcYcXFxcYcXGHFy/3KHFxcYcXFxhxcYcocXGHFxcYcXFxhxcXFxhxcYcXFxcYcXGHFxcXGHFxcYcXFxhxcXGHFxcYcXFxhxcXGHKIcocXGHKIcocXFxhxcYcocYcocYcocYcocXGHFxcYcohyhxcYcocYcXFxcYcXFxhxcXGHFxcYcXFxhyiHKHFxhxcXFxhxcYcocYcocYcocYcocYcocXGHFxcYcohyhxcXGHFxhyhxhyhxhyhxhyhxcYcXFxcYcXGHFxcXGHFxcYcXGHKHFxhxcXGHFxcYcohyhxcXGHFxhyhxhyhxhyhxhyhxcYcXFxhyiHKHFxcYcXFxhxcXGHFxcYcXFxhyiHKHFxhyhxhxcv9yhxcXGHL/cnGHGHKHFxhyhxhxcXFxhxcXGHFxcYcXFxcYcYcocXGHKHGHKIcocv9ycYcYcocXGHFxcXGHFxhyhxhyhxhyhxhyhxcYcXFxcYcXGHKHGHKHGHKHGHKHFxhxcXFxhxcYcocYcocYcocXGHFxcYcohyhxcXGHFxcYcXFxhxcXFxhxcYcXFxcYcXFxhxcXGHFxcYcXFxcYcXGHKIcocXFxhy/3JxhxhyhxcYcocYcXL/cocohyhxhyhxcYcocYcXL/cocv9ycYcYcocXGHKIcocXFxhxcXGHKIcocXGHFy/3KHFxcYcXFxhy/3JxhxcYcXL/cocXFxhxcXGHKIcocXGHKHGHKHGHKHGHKHFxhyiHKHFxcYcXFxhxcXFxhxcYcXFxcYcXFxhxcXGHKIcocXGHKHGHKHGHKHFxhxcXFxhxcYcocYcocXGHFxcXGHFxhyhxhyhxhyhxcYcXFxcYcXFxhxcXGHFxcYcocYcXFxcYcXFxhxcXFxhxcYcXL/cocXFxhy/3JxhxcYcXL/cocXFxhy/3JxhxcYcXFxcYcXFxhxcXFxhxcYcXFxcYcXFxhxcXFxhxcYcXFxcYcXFxhy/3JxhxcYcohyhy/3JxhxhyhxcXGHFxhyhxcYcXFxhyhxhxcv9yhyiHKHFxhxcXFxhxcXGHL/cnGHFxhyiHKHL/cnGHFxhxcXFxhxcXGHFxcYcohyhxcXGHFxcYcXFxhyhxhxcXFxhy/3JxhxcYcXFxcYcXFxhyiHKHFxhyhxhyhxcYcXFxcYcXGHKHGHKHFxhyiHKHFxcYcv9ycYcXGHKHGHKHGHKHFxhyiHKHL/cnGHGHKHFxcYcXFxhxcXGHKIcocXFxhy/3JxhxcYcohyhyiHKHFxhxcv9yhy/3JxhxhyhxcXGHFxcYcXFxcYcXGHKHGHKHFxhxcXFxhxcXGHFxcXGHFxhyhxhyhxcYcXFxcYcXFxhxcXGHKIcocXFxhxcXFxhxcYcocYcocYcocXFxhxcXGHFxcYcohyhxcXGHL/cnGHFxhyhxhyhxcYcXL/cocXFxhyiHKHFxcYcXFxhxcXFxhxcYcocYcocXGHKHGHKHGHKHFxhyhxhyhxcYcXFxcYcXFxhxcXFxhxcYcocYcocXGHKIcocohyhxcYcocYcocYcocXFxhxcXGHFxcYcocYcocYcocXGHKHGHKHGHKHFxcYcXFxhxcXGHKHGHKHGHKHFxhyhxhyhxhyhxcXGHFxcYcXFxcYcXFxhxcXGHFxcXGHFxcYcXFxcYcXFxhxcXGHFxcXGHFxcYcXFxcYcXGHKHFxhxcXFxhxcXGHFxcYcocYcocYcocXGHKHGHKHFxhyhxhyhxhyhxcYcocYcocXGHKHGHKHFxhxcXFxhxcXGHFxcXGHFxcYcXFxcYcXGHKHFxhxcXFxhxcXGHFxcXGHFxcYcXFxhyiHKHKIcocXGHKHGHKHFxhyhxhyhxhyhxcXGHFxcYcocYcXL/cnGHFxhxcv9ycYcYcocXFxhxcXFxhxcYcocYcocXGHKHFxhxcXGHKHGHKHFxhyhxhyhxhyhxcXGHFxcYcohyhy/3JxhxcYcocYcocXGHFy/3JxhxhyhxcXGHFxcXGHFxhyhxcYcXFxcYcXFxcYcXGHKHGHKHFxhyhxhyhxcXGHFxcYcXFxhyhxhyhxcYcocYcocXGHFy/3KHKIcocXFxhxcXGHKHGHKHFxhxcXFxhxcXFxhxcYcocXGHFxcXGHFxcYcocYcocYcocXFxhxcXGHFy/3KHFxcXGHFxhyhxhyhxcXGHFxcYcohyhy/3JxhxcYcocXGHFxcXGHFxcYcocYcocYcocXFxhxcXGHKHGHKHGHKHFxcYcXFxcYcXGHKHFxhyhxhyhxcYcXFxcYcohyhxcXGHKIcocXFxhyiHKHFxcXGHFxhyhxhyhxcYcocXGHFxcXGHFxcXGHFxhyhxcYcocYcocXGHFy/3JxhxcYcXL/cnGHFxhyhxhyhxcXGHFxcYcohycYcYcocXFxhxcXFxhxcXGHFxcXGHFxcYcohyhyiHKHFxcYcXFxhyhxhyhxcYcocYcocXGHKHGHKHFxcYcXFxhyhxhyhxcYcocYcocXGHKHGHKHFxcYcXFxhyhxhyhxcYcocYcocXGHKHGHKHFxcYcXFxcYcXFxhxcXFxhxcXGHFxcXGHFxcXGHFxcYcXFxhyhxcYcXFxcYcXFxhyhxhyhxcYcocYcocXGHKHFxhxcv9yhyiHKHFxcYcocYcocYcocXFxhxcXFxhxcXGHKIcocohyhxcXGHFxcXGHFxcYcocYcocXGHFy/3JxhxcYcocYcocXFxhyiHKHFxcYcocYcocXGHFy/3JxhxcYcocYcocXFxhyiHKHFxcXGHFxhyhxcYcocYcocXFxhxcXGHKHGHKHFxcYcXFxhyhxhyhxcYcocXGHFy/3KHKIcocv9ycYcXFxhxcXFxhxcXGHFxcXGHKIcocXFxhyhxhyhxcYcocYcocXFxhxcXGHKHFxhxcXFxhxcXFxhxcXGHKIcocohyhxcXFxhxcYcocXGHKHGHKHFxcYcXFxcYcXFxhyhxhyhxcYcocYcocXFxhyiHKHFxcXGHFxcYcXFxcYcXFxcYcXFxhxcXFxhyiHKHFxcYcocYcocXGHKHGHKHFxcYcohyhyiHKHFxcYcocYcocXGHFy/3JxhxcXGHFxcXGHFxcYcocYcocXFxhxcXFxhxcXGHFy/3KHKHGHKHGHKHFxcYcocYcocXGHKHGHKHFxcYcohyhyiHKHFxcYcocYcocXGHKHFxhyhxhyhxcXGHFxcXGHFxcYcocYcocXFxhxcXFxhxcXGHKHGHKHFxcYcXFxcYcXFxhyhxhyhxcXGHFxcXGHFxcYcocYcocXFxhxcXFxhxcXGHKHGHKHFxcYcXFxcYcXFxcYcXFxhxcv9ycYcXGHKHFxhyhxhyhxcXGHKIcocohyhyiHKHFxcYcocYcocXGHKHFxhyhxhyhxcXGHKHGHKHFxhyhxcYcXKIcocXFxhxcXFxhyiHKHFxcXGHFxcYcocYcocXGHKHFxhyhxcYcocYcocXFxhyiHKHKIcocohyhxcXFxhxcXGHFxcXGHFy/3KHL/cnGHFxcXGHFxcYcXFxcYcocYcocXGHKHGHKHFxcXGHFxcYcXFxcYcohyhyiHKHKIcocXFxhyhxhyhxcXGHFxcXGHKIcocXFxcYcXFxhyhxhyhxcXGHFy/3KHKIcocohyhxcXFxhxcXGHKHGHKHFxhyhxcXGHFxcXGHFxcXGHFxcYcocYcocXFxhyiHJxhxcYcocXGHKHFxhyhxcYcXL/cnGHFxcYcohycYcXGHKHFxcYcXFxcYcXFxcYcXFxhyhxhyhxcXFxhxcXGHFxcXGHKIcococYcocXGHKHGHKHKIcocXFxhyhxcYcXFxcYcocYcocXFxhxcXFxhxcXFxhxcXFxhxcXFxhxcXFxhxcXGHKHGHKHFxcYcocYcocXFxhxcXFxhyiHKHKHGHKHFxhyhxcYcXKIcocXFxcYcXFxhyhxcYcXL/cnGHFxcYcXL/cnGHFxhyhxcXGHFy/3KHKHGHKHFxhyhxcYcocXGHKHFxhyhxcYcocYcocXFxcYcXFxhyhxcYcXKIcocXFxhyhxhyhxcXGHKHGHKHFxcYcXL/cnGHFxhyhxcXGHFy/3KHKHGHKHFxhyhxcXGHFxcXGHFxcXGHKIcocohyhyiHKHKIcnGHFxhyhxhyhyiHKHKIcocohyhyiHKHFxcXGHFxcXGHFxcXGHFxcYcocXGHKHFxhyhxcYcocYcocohyhxcXFxhxcXFxhxcXFxhxcXFxhxcXGHKHFxhyhxcYcocXGHKHFxhyhxcYcocXGHKHFxhyhxcYcocXGHKHFxhyhxcXGHFxcXGHFxcXGHKHGHKHFxhyhxcXGHFxcXGHKHGHKHFxcYcXL/cnGHFxcYcXL/cnGHFxcYcXKIcocXFxhyhxcYcXKIcocXFxcYcXFxcYcXFxhyhxcYcocXFxhxcXFxhxcXFxhxcXFxhyhxhyhxcXGHFxcXFxhxcYcocXFxcYcXFxhyhxhyhxcXFxhxcXFxhxcXFxhxcXFxhxcXFxhxcXFxhyiHJxhxcYcocXFxhyhxhyhxcXFxhxcXGHKHFxhyhxcYcocXGHKHFxhyhxcXGHFxcXGHKHGHKHFxcYcocYcocv9ycYcXFxcYcXFxcYcXFxcYcXFxcYcocYcocXFxhyhxhyhxcXFxhxcXGHKHFxhyhxcYcocXFxhxcv9ycYcXFxhxcXFxcYcXFxhyhxcYcocXGHKHFxcYcXFxcYcocYcocXFxhyhxcYcocXGHKHFxhyhxcYcocXFxhyhxhyhxcXFxhxcXGHKHFxhyhxcXGHFxcXGHKHGHKHFxcXGHFxcYcocXGHKHFxcYcXFxcXGHFxcYcXL/cnGHFxcXGHFxcXGHFy/3JxhxcXGHFxcXFxhxcXFxhxcXFxhxcXFxhxcv9ycYcXFxhyhxcYcXKIcnGHFxhyhxcXGHKHGHKHFxcXGHFxcXGHFxcXGHKHGHKHFxcXGHFxcYcocXFxhxcXFxhyhxhyhxcXFxhxcXFxhxcXFxhyhxhyhxcXGHKHFxhyhxcXGHFxcXGHKHGHKHFxcXGHFxcXGHKHGHKHFxcYcocXGHKHFxhyhxcYcocXFxcYcXFxhyhxcYcocXFxhyhxhyhxcXFxhxcXFxhxcv9ycYcXFxhyhxcYcocXGHKHFxcYcocYcocohyhyiHJxhxcXGHKHGHKHKIcnGHFxhyhxcXFxhxcXFxhxcXFxhyhxhyhxcXFxhxcXFxhyhxhyhxcXGHKHFxhyhxcXGHKHGHKHFxcXGHFxcXGHKHFxhxcohyhyiHJxhxcYcocv9ycYcXFxcYcocYcocXFxcYcXFxcYcXFxcXGHFxcYcocXGHKHFxcYcocYcocohyhyhxhyhxcXFxhxcXFxhxcXFxcYcXFxhyhxcYcocXFxhyhxcYcocXGHKHFxcYcocXGHKHFxhyhxcXFxhxcXFxhxcXFxhyhxhyhyiHKHKHGHKHFxcXGHFxcXGHKHGHKHFxcXGHFy/3JxhxcXGHKHFxhyhxcXGHKHGHKHKHGHKHFxcYcocXGHKHFxcYcocYcococYcocXFxhyhxcYcocXFxhyhxhyhyhxhyhxcXGHKHFxhyhxcXGHKHFxhyhxcYcocXFxcYcXFxcYcXL/cnGHFxcXGHFxcXFxhxcXGHKHFxcYcXKIcocXFxcYcocXGHFyiHJxhxcYcocv9ycYcocYcocXFxcYcXFxcYcocYcocohycYcXFxhyhxcYcocXFxhyhxcYcocXFxhyhxhycYcXGHKHFxcXGHFy/3JxhxcXGHKHFxcYcXKIcocohycYcXFxhyhxcXGHFxcXFxhxcXFxhyhxcYcocXGHKHFxcYcocXFxhxcXFxcYcXFxcYcocYcococYcocXFxhyhxcXGHFxcXFxhxcXFxhyhxcYcocXGHKHFxcXGHFxcXGHKHFxhyhxcXGHFyiHKHKHGHKHFxcXGHFy/3JxhxcXFxhxcv9ycYcXFxcYcocYcocohycYcXFxhyhxcXGHFy/3JxhyhxhyhxcXFxhxcXFxcYcXFxcYcXKIcocXFxcYcocXGHKHFxcYcXKIcococYcocXFxcYcocYcococYcocXFxcYcXFxcYcocXGHKHFxcYcocXGHKHFxcXGHFxcXGHKHFxhyhxcXGHKHFxcYcXFxcXGHFxcXFxhxcXFxhxcXFxcYcXFxcYcocYcococYcocXFxcYcocYcococYcocXFxcYcXL/cnGHFxcXGHKHFxhyhxcXGHFyiHJxhxcXGHKHFxcYcXKIcnGHFxcYcocXGHKHKIcococYcococYcocXFxcYcXL/cnGHFxcXGHKHFxhyhxcXGHKHFxcYcXKIcococXGHFyhxhyhxcXFxhyhxhyhyiHJxhxcXFxhxcv9ycYcXL/cnGHFxcXGHKHGHKHKHGHKHKIcnGHFxcYcocXFxhyhxcXGHKHFxhyhxcXGHKHFxcYcocXGHKHFxcXGHFy/3JxhxcXFxcYcXFxcYcXFxcXGHFy/3JxhxcXFxhyhxcYcocXFxcYcXFxcYcocXFxhxcohyhyhxcYcocXGHKHKIcnGHFxcXGHFxcXFxhxcXFxcYcXFxcYcocXGHKHFxcYcocXFxhyhxcXGHKHFxhyhxcXGHKHFxcXGHFxcXGHKHFxcYcXKIcococXGHKHFxcYcocXFxhxcohycYcXFxcYcXFxcXGHFy/3JxhxcXFxcYcXFxcYcocYcnGHFxcYcocXFxhyhxcXGHKHFxhyhyiHJxhxcXGHKHFxcXGHFxcXFxhxcXFxhyhxcXGHFyiHJxhxcXGHKHFxcXGHFxcXFxhxcXFxcYcXFxcYcocXGHKHFxcXGHKHFxhyhxcXGHKHFxcYcocXFxhyhxcXGHKHFxhyhxcXFxhyhxcYcocXFxcYcXFxcXGHFy/3Jxhxcv9ycYcXFxcXGHFxcXGHKHFxhyhxcXFxhyhxcYcocXFxcYcXL/cnGHKHGHKHKHGHKHKHGHKHKHGHKHKIcnGHFxcXGHKHFxcYcXKIcnGHFxcXGHFyiHJxhxcXGHKHFxcXGHFyiHKHKHFxhyhxcXGHKHFxcYcocXFxhyhxcXGHKHFxcYcocXFxhyhxcXGHFyhxhyhxcv9ycYcXFxcYcocXFxhyhxcYcocXFxcXGHFxcXGHKHFxhyhxcXFxcYcXFxcYcocXGHKHFxcXGHKHFxhyhyiHJxhxcXFxhyhxcYcocXFxcYcocXFxhxcocYcocXFxcYcocXFxhyhxcYcocXFxcXGHFxcXGHKHFxcYcocXGHKHKHGHKHFy/3JxhxcXFxcYcXFxcXGHFxcXFxhxcv9ycYcocYcococXGHKHFxcYcocXFxcYcocYcnGHFxcXGHFyiHJxhxcXFxhyhxcYcocXL/cnGHFxcXFxhxcXFxhyhxcXGHKHFxcXGHFxcXFxhxcohyhyhxcYcocXFxcYcocXGHKHKIcnGHFxcXFxhxcXFxhyhxcXFxhxcXFxcYcXKIcococXGHKHFxcXGHKHFxcYcXKHGHKHKHGHKHKHGHKHKHFxhyhxcXFxhxcohycYcXFxcYcocXFxhyhxcXGHKHFxcYcocXFxcYcXKIcnGHFxcXGHKHFxcYcocXFxhyhxcXGHKHFxcXGHKHFxhyhxcXFxcYcXFxcYcocXFxcYcXFxcXGHKHFxhyhyiHJxhxcXFxcYcXFxcXGHKHFxhyhxcXFxhyhxcXGHKHFxcYcocXFxhyhxcXFxhyhxcXGHKHFxcYcocXFxhyhxcXFxhyhxcYcococYcococYcnGHFxcYcocohycYcXFxcXGHFxcXFxhyhxcYcocXFxcXGHFxcXFxhxcv9ycYcocXFxhxcocYcococYcnGHFxcYcocohycYcXFxcXGHKHGHJxhxcXFxhyhxcXGHKHFxcYcocXFxcXGHFxcXGHKHFxcXGHFyiHJxhxcXFxhyhxcXFxhxcohycYcXFxcXGHFxcXFxhxcohycYcXFxcXGHFxcXFxhyhxcYcocXL/cnGHKHGHJxhxcXFxhyhxcXGHKHFxcXGHFyhxhyhyhxhyhyhxcYcococYcococYcnGHFxcXGHKHFxcYcocXFxcYcocXFxhyhxcXGHKHFxcXFxhxcXFxcYcXL/cnFxhxcXFxhyhxcXFxhyhxcYcococXGHKHFxcXGHKHFxcYcocXFxcYcocXFxhyhxcXGHKHFy/3JxhxcohyhyhxcXGHKHFxcYcocXFxcYcocXFxcYcXFxcXFxhxcXFxcYcXKIcnGHFxcXFxhxcXFxcYcocXFxhyhxcXFxhyhxcXGHKHFxcXGHKHFxcYcocXFxcYcXKHGHKHKHFxhyhyhxhyhyhxcYcocXL/cnGHKHFxhyhxcohyhyhxcYcococYcnGHFxcXGHKHFxcYcocXL/cnGHFyiHJxhxcXFxhyhxcXFxhyhxcXGHKHFxcXGHKHFxcYcocXFxcXGHFxcXFxhyhxcXGHKHFxcXGHKHFxcYcocXFxcYcocXFxhyhxcv9ycYcXKIcnGHFxcXFxhxcocYcocXKIcnGHFxcXGHKHFxcXGHKHFxcYcocXL/cnGHFyiHJxhxcXFxcYcXKIcnGHFy/3JxhyhxcXGHKHFxcXFxhxcXFxcYcocXFxhyhxcXFxhyhxcXGHKHKHGHKHKHFxhyhyhxcYcocXFxcXGHKHFxhyhyhxhycYcXFxcXGHKHFxhyhyhxcYcococYcococXFxhyhxcXFxhyhxcXFxhyhxcXGHKHFxcXGHKHFxcXGHKHFxcXGHFyhxhycYcXFxcYcocXFxcYcocXFxhyhxcXFxcYcocXGHKHKHFxhyhyhxhycYcXFxcXGHFyhxhyhyhxcYcococXGHKHFyiHKHKHFxcYcocXFxcXGHFyiHJxhxcXFxcYcocXFxcYcXKHGHJxhxcXFxhyhxcXFxhyhxcXFxhyhxcXFxhxcocYcnGHFxcXFxhxcohycYcocXGHKHKHFxhyhyhxhycYcXFxcXGHKHFxcYcocXFxcXGHKHFxhycYcXFxcYcocXFxcYcocXFxcYcocXFxhyhyhxhycYcXFxcXGHKHFxcYcocXFxcXGHFyhxhyhyhxcXGHKHFxcXGHKHFxcXGHKHFxcXGHKHFxcXGHKHFxcXGHKHFxcXGHKHFxcYcococYcnGHFxcXFxhyhxcXGHKHKHGHJxhxcXFxcYcXKHGHJxhxcXFxcYcocXFxhyhxcXFxcYcXKHGHJxhxcXFxcYcXKHGHJxhxcXFxcYcXKHGHJxhxcXFxcYcXKHGHJxhxcXFxcYcXKHFxhyhxcXFxcYcocXFxhyhyhxhycYcXFxcXGHKHFxcXGHKHFxcYcococXGHKHKHFxhyhyhxcYcococXGHKHKHFxcYcocXFxcYcocXL/cnGHKHFxcYcocXFxcXGHKHFxcYcococXGHKHFyiHJxhxcXFxcXGHFyiHJxhyhxcYcococXFxhyhxcXFxcYcocXFxcYcXKHFxhyhyhxcYcococXGHKHKHFxcYcocXFxcXGHFyhxhycYcXFxcXGHKHFxcXGHKHFxcXFxhxcocYcococXFxhyhyhxhycYcXFxcXFxhxcohycYcocXGHJxhxcXFxcYcocXFxhyhyhxcYcococXFxhyhxcXFxcYcocXFxcYcocXFxcYcocXFxcYcocXFxcXGHKHFxcXGHKHFxcXGHKHFxcXFxhxcocYcnGHFxcXFxcYcXKIcnGHKHFxcYcocXKIcnGHFxcXFxcYcocXGHJxhxcXFxcYcocXFxcYcocXFxcXGHKHFxcYcococXGHJxhxcXFxhyhyhxcYcocXKHGHKHKHFxcYcocXKIcnGHFyiHJxhyhxcXGHKHKHFxhyhyhxcXGHKHFxcXFxcYcXFxcXFxhxcocXGHKHFxcXFxcYcXKHGHJxhxcXFxcYcocXFxcXGHFyhxhycYcXKIcnGHKHFxcYcocXKIcnGHKHFxhycYcXFxcXFxhxcXL/cnGHKHFxcXGHKHFxcXGHKHKHGHJxhxcocYcococXFxcYcocXFxcYcococYcnGHFyhxhyhyhxcXFxhyhxcXFxcYcXKHFxhyhyhxcXGHKHFxcXFxcYcXKHGHJxhxcXFxcXGHFyhxhycYcXFxcXFxhyhxcXGHKHKHFxhycYcXFxcXGHKHFxcXFxhyhxcXFxhyhxcXFxcYcocXFxcXGHFyhxcYcococXFxhyhxcohycYcocXFxhyhyhxcXGHKHFxcXFxcYcXKHGHJxhxcocYcococXFxcYcocXFxcXGHKHFxcXFxhxcocXGHKHKHFxcYcococXFxhyhxcXFxcXGHFyhxcYcococXGHJxhxcXFxcXGHKHFxcYcococXFxhyhyhxcXGHKHFxcXFxcYcXKHFxhyhyhxcXGHKHFyhxhyhyhxcXFxhyhyhxhycYcXKHGHJxhxcocYcococXFxcXGHFyhxcYcococXFxcYcocXFxcXGHFyhxcXGHKHFyhxhyhyhxcXFxhyhxcv9ycXGHFyhxhycYcXKHGHJxhxcohycYcocXFxcXGHFyhxcYcnGHFxcXFxhyhyhxhycYcocXFxhyhyhxcXGHKHKHFxcYcococXFxhyhxcocYcococXFxcXGHKHFxcXGHKHFxcv9ycYcocXFxcYcocXFxcXFxhxcocXGHKHKHFxcXGHKHFxcXFxcYcXKHFxhyhyhxcXFxhyhxcXFxcYcocXFxcXFxhxcocYcnGHKHFxcYcococXFxcYcocXFxcXGHKHKHGHJxhyhxcXGHJxhxcXFxcYcococYcnGHKHFxcXGHKHFyiHJxhyhxcXFxhyhyhxcYcnGHFxcv9ycYcocXFxcXGHKHFxcXFxhyhxcXFxcYcocXFxcXGHKHKHGHJxhyhxcXFxhyhxcXFxcXGHKHFxcXGHKHKHFxcYcococXFxhyhyhxcXGHJxhxcXFxcYcocXKHGHKHKHFxcXFxhyhxcXFxcYcocXFxcXGHKHFxcXFxcYcXKHFxhycYcXFxcXFxhyhxcXFxcYcocXFxcXFxhxcocXGHJxhxcXFxcXGHKHFxcXFxhyhxcv9ycXGHKHFxcXGHKHFyhxhycYcXKHGHJxhyhxcXFxhyhxcohycXGHFxcv9ycXGHFyhxcYcococXFxcXGHKHFxcXFxhyhxcohycYcocXFxcXGHKHFxcXFxhyhxcXFxcXGHKHFxcXFxhyhxcXFxcXGHFyhxcXGHKHFyhxcYcococXFxcYcococXFxhyhyhxcXFxhyhxcocYcnGHFyhxhycYcocXFxcXGHKHFxcXFxhyhxcohycYcocXFxcXFxhxcocXFxhyhyhxcXGHKHKHFxcXFxhxcocXFxcYcocXFxcXFxhyhxcXFxcXGHFyhxcXGHKHKHFxcXGHKHFyiHJxcYcXKHFxhyhyhxcXFxcYcococXGHJxhxcocYcnGHKHFxcXGHJxhxcXFxcYcococXFxhyhyhxcXFxcYcocXFxcXGHKHKHFxcYcococXFxcYcococXFxcYcocXFy/3JxcYcXKHFxhycYcXKHFxhyhyhxcXFxcYcococXGHJxhxcocXGHJxhxcXL/cnFxhyhxcXFxhycYcXFxcXFxhyhxcXFxcXGHFyhxcXFxhyhxcocYcnGHFyhxcXGHKHKHFxcXGHKHKHFxcYcnGHFxcohycYcocXFxcXGHKHFxcXFxcYcocXKIcnGHKHFyiHJxhyhxcXFxcXGHKHFxcXFxhyhyhxcXGHKHKHFxcXFxhyhxcocYcnGHKHFxcXGHKHKHFxcXFxhyhxcXFxcXGHKHFxcXFxcYcocXFxcXFxhyhxcXFxcXGHFyhxcXFxhyhyhxcXFxhyhyhxcXGHJxhxcocXGHJxhxcXKIcnGHKHFxcXFxcYcocXFxcXFxhyhxcXFxcXGHFyhxcXFxhyhyhxcXFxcYcocXFxcXFxhyhxcXFxcXGHKHFyhxhycYcXKHFxcYcnGHFxcXFxcYcococXFxhycYcXKHGHJxhyhxcXFxcXGHKHFxcXFxcYcocXFxcXFxhyhyhxcYcnGHKHFxcXFxhyhyhxcXGHJxhxcocXGHJxhxcocXGHJxhyhxcXFxcYcocXFyiHJxhyhxcXFxcXGHKHFxcXFxcYcocXKHGHJxhyhxcXFxcYcococXFxcYcococXFxcXGHKHFyhxhycYcocXFxcXFxhyhxcXL/cnFxhxcocXFxcYcocXKHFxhycYcocXFxcYcnGHFxcohycYcocXFxcXFxhyhyhxcXGHJxhxcocXGHJxhxcocXFxhyhyhxcXFxcXGHKHFyiHJxcYcocXFxcXGHKHKHFxcXFxhyhxcocYcnGHKHFyhxhycYcocXFxcXGHKHKHFxcXFxhyhxcocXGHJxhxcocXFxhycYcXFyiHJxhyhyhxcXGHKHKHFyhxhycYcXKHFxcXGHKHKHFxcXFxhyhxcocXGHJxhxcocXFxcYcocXKHFxcYcococXFxcXFxhyhxcocXGHKHKHFyhxhycYcocXFxcXFxhyhxcocYcnGHKHFyhxhycYcocXFxcXFxhyhyhxcXFxhyhyhxcXFxcYcnGHFxcXFxcYcococXFxcXGHKHFyhxcXGHKHKHFxcXFxcYcocXFyiHJxhyhxcocXGHKHKHFyhxhycYcocXFy/3JxcYcocXFxcXFxhyhyhxcXFxhyhyhxcXFxcXGHKHKHFxcXGHKHKHFxcXFxcYcocXFyiHJxhyhyhxcXGHJxhyhxcXFxcYcococXFxcXFxhyhxcocYcnFxhxcocXFxcYcococXFxcXFxhyhxcXKIcnFxhxcocXFxcYcococXFxcXFxcYcXKHFxcXFxhyhxcocXFxhyhyhxcocYcnGHKHFxcv9ycXGHKHFyhxhycYcococXFxcYcococXFxcXFxhyhyhxcXFxhycYcXKHFxcYcocococXFxhycYcocXFxcXGHJxhxcocXGHJxhyhxcXFxcXFxhyhxcXKIcnGHKHKHFxcXGHJxhxcocXGHJxhyhxcocXGHJxhxcocXFxcXGHKHFyhxcXGHJxhxcocXFxcYcococXFy/3JxcYcocXFxcXFxcYcocXKHFxcYcococXKHGHJxhyhyhxcXFxhyhyhxcocYcnGHKHKHFxcXGHKHKHFyhxhycYcococXFxcYcococXKHGHJxhyhyhxcXFxhycYcXKHFxcXGHKHKHFxcXFxcXGHKHFxcv9ycXFxhxcocXFxcXFxhyhxcocXGHJxhyhxcocXGHJxhyhxcXFxcXFxhyhxcocXFxhycYcXKHFxcXGHJxhxcocXFxhycYcocXFxcXFxcYcocXKHFxcYcocococXFxcYcnGHFyhxcXFxhyhyhxcocYcnFxhxcocXFxcXGHJxhxcXKHGHJxhyhyhxcXFxhycYcocXFxcXFxhyhyhxcXFxcXGHKHKHFxcXFxcYcococXFxcXFxhyhyhxcXFxcXGHKHKHFxcXFxcYcococXFxcXFxhyhyhxcXFxcYcnGHFyhxcXFxhycYcocXFxcXFxhyhyhxcXFxcXGHKHKHFxcXFxcXGHKHFyhxcXGHJxhyhxcXFxcXFxhyhxcocXFxcYcocococXFxhycYcocXKHFxcYcnGHFyhxcXFxcYcococXFxcXFxcYcococXFxcXFxhyhyhxcXFxcXGHKHKHFyhxhycYcococXFxcXFxhyhyhxcXFxcXGHKHKHFxcXFxcXGHKHKHFxcXFxcYcococXFxcXFxcYcocXKHFxcXGHKHKHKHFxcXGHJxhyhxcXFxcXFxhyhyhxcXFxcXGHJxhxcocXFxhycYcocXKHFxhycXGHFyhxcXFxcXGHKHKHFxcXFxcXGHKHKHFxcXFxcYcococXFxcXFxcYcococXFxcXFxcYcococXFxcXFxhyhyhxcXFxcXFxcYcocXFyhxhycYcococXFxcXFxcYcocXKHFxcXGHJxhyhxcXFxcXFxhyhyhxcXFxcXFxhyhyhxcXFxcXFxhyhyhxcXFxcXFxhyhxcocXFxcXGHKHKHFyhxcYcnGHKHKHFxcXFxcYcococXKHFxhycYcococXFxcXFxhyhyhxcocXGHJxhyhyhxcXFxcXGHKHKHKHFxcXGHJxhyhxcXFxcXFxcYcococXFxcXFxhycYcXKHFxcXFxhycYcXKHFxcXFxhycYcocXFxcXFxcYcnGHFxcocXFxhycYcXKHFxcXFxcXGHKHKHFxcXFxcXGHKHKHFxcohycXGHKHKHFxcXFxcYcocococXFxcXGHKHKHKHFxcXFxcYcococXKHFxcYcnGHKHFyhxcXFxhyhyhyhxcXFxcXFxhyhyhxcXFxcXFxhyhyhxcocXFxhycYcocXKHFxcXGHJxhxcocXFxcXFxcYcococXFyiHJxcYcococXFxcXFxcYcocococXFxcYcnGHKHFyhxcXFxhycYcocXKHFxcYcnGHKHKHFxcXFxcXGHKHKHFyhxcXGHJxhyhxcocXFxcYcnGHKHFyhxcXFxhycYcocXKHFxcYcnGHKHKHFxcXFxcXFxhyhxcocXFxcXFxhyhyhxcocXFxhycYcococXFxcXFxcYcnGHFyhxcXFxcYcnGHKHFyhxcXGHJxhyhyhxcXFxcXFxcYcococXFxcXFxcXGHKHKHFxcXFxcXFxhyhyhxcXKHGHJxcYcocXKHFxcXFxhycYcocXKHFxcYcnFxhyhxcXKHFxcYcnGHKHFyhxcXFxcYcnGHKHFxcocXGHJxhyhyhxcocXFxhycYcococXFxcXFxcYcocococXFxcXFxhycYcocXFxcv9ycXFxhyhyhxcXFxcXFxcYcnGHFyhxcXFxcYcnGHKHKHFxcXFxcXGHKHKHFyhxcXFxhycYcococXFxcXFxcXGHKHKHFxcXFxcXFxcYcococXFxcXFxcXGHJxhxcocXFxcXFxhycYcocXFyhxcYcnFxhyhxcocXFxcXFxhyhyhyhxcXFxcXFxcYcococXFyhxcYcnGHKHKHFyhxcXFxhycYcocXKHFxcXFxcYcnGHFyhxcXFxcXFxcYcocococXFxcXFxhyhyhyhxcXKHGHJxcYcococXFxcXFxcXGHJxhxcocXFxcXFxcXGHKHKHFyhxcXFxhycYcococXFxcXFxcXGHJxhxcocXFxcXFxcXGHKHKHFyhxcXFxhycYcococXKHFxcYcnGHJxhxcocXFxcXFxhycYcocXKHFxcXFxhycYcococXFxcXFxcXFxhyhyhxcXKHFxhycXGHKHFyhxcXFxcXFxcYcococXKHFxcXFxhycYcocXKHFxcXFxcXGHKHKHKHFxcXFxcXFxhycYcXKHFxcXFxcXFxhyhyhyhxcXFxcXFxcYcocococXFxcXFxcYcnGHKHFyhxcXFxcXGHJxhyhxcocXFxcXFxhycYcocXKHFxcXFxcXGHKHKHKHFxcXFxcXFxcYcococXKHFxcXFxhycYcococXFyhxcYcnFxhyhyhxcXKHFxcYcnGHJxhxcocXFxcXFxcYcnGHKHFyhxcXFxcXGHJxhyhyhxcXFxcXFxcXGHJxhxcocXFxcXFxcXFxhyhyhxcocXFxcXFxhycYcocXKHFxcXFxcXGHJxhyhxcocXFxcXFxhycYcococXKHFxcXGHJxhyhyhyhxcXFxcXFxcYcocococXFyhxcYcnFxhyhyhxcocXFxcXFxhycYcocXKHFxcXFxcXFxhycYcXKHFyhxcXFxhycYcnGHFyhxcXFxcXFxcYcnGHKHFyhxcXFxcXFxhyhyhyhyhxcXFxcXFxhycYcocXKHFxcXFxcXFxhycYcocXKHFxcXFxcXGHJxhyhxcocXFxcXFxcXGHJxhyhxcocXFxcXFxcYcnGHKHFyhxcXFxcXFxcYcnGHKHFyhxcXFxcXFxcYcocococXKHFxcXFxhycYcnGHFyhxcXFxcXFxcXGHKHKHKHFxcocXFxhycXGHKHKHFyhxcXFxcXGHJxhyhyhyhxcXFxcXFxcYcnGHKHKHFxcocXGHJxcXGHKHKHFyhxcXFxcXFxhycYcococXKHFxcXFxcYcnGHKHKHFyhxcXFxcXGHJxhycYcXKHFxcXFxcXFxcYcnGHKHFyhxcXFxcXFxcXGHKHKHKHFyhxcXFxcYcnFxhyhyhxcocXFxcXFxcYcnGHKHKHFxcocXFxcXGHJxhyhyhyhxcXFxcXFxcXFxhyhyhyhxcocXFxcXFxhycYcocococXFxcXFxcXFxcYcocococXKHFxcXFxcYcnGHJxhxcocXFyhxcXGHJxcYcocococXFxcocXGHJxcYcocococXKHFxcXFxcYcnGHKHKHKHFxcXKIcnFxcXGHKHKHKHFxcocXFxcYcnFxhyhyhxcocXFxcv9ycXFxcYcocococXKHFxcXFxcXGHJxhyhyhxcocXFxcXFxcXFxhycYcocXKHFxcXKIcnFxcYcnGHKHKHFxcocXFxcYcnFxhycYcXKHFyhxcXFxcXFxhycYcocococXFyhxcXGHJxcYcnGHKHFyhxcXKHFxhycXFxhyhyhyhxcXKHFxcXFxcYcnGHKHKHKHFxcocXFxcYcnFxhycYcocXKHFxcXFxcXFxcXGHKHKHKHKHFxcocXFxhycXGHJxhyhyhxcXKHFxcXFxhycXGHKHKHKHFyhxcXFxcXFxcYcnGHKHKHFyhxcXFxcXFxcXFxhycYcococXKHFxcXFxcXFxhycYcnGHFyhxcocXFxcXFxcXGHJxhyhyhyhxcXFyhxcXGHJxcYcnGHKHFyhxcocXFxcXFxhycXGHKHKHFyhxcocXFxcXGHJxcYcnGHKHFyhxcXKHFxcXGHJxcYcnGHKHFyhxcXKHFxcXGHJxcYcnGHKHFyhxcXKHFxcXFxhycXGHKHKHKHFyhxcXFxcXFxcXFxhycYcococXKHFxcXFxcXFxcXGHJxhyhyhyhxcocXFxcXFxcXGHJxhyhyhyhyhxcXFxcXFxcXFxcYcnGHKHKHKHFxcocXFxcXFxhycXGHKHKHKHFyhxcXFxcXFxcXFxcYcnGHKHFyhxcocXFxcXFxcXFxcYcnGHKHKHFyhxcXFyhxcYcnFxcYcnGHKHKHFyhxcXFyhxcYcnFxcYcnGHKHFyhyhxcXFxcXFxcXFxcYcnGHKHKHKHFyhxcXFxcXFxcXGHJxcYcocococXFyhxcXFxcXFxcYcnFxhyhyhyhxcocXFxcXFxcXFxcXGHJxhyhyhyhxcocXFxcXFxcXFxcXGHJxhyhyhxcocXKHFxcXFxcXFxhycXGHKHKHKHFyhxcXKHFxcXFxhycXGHJxhyhyhxcocXFxcocXFxhycXFxhycYcococXKHFxcocXFxcXFxcYcnGHJxhyhyhxcocXFyhxcXFxcXGHJxcYcnGHKHKHFyhxcXFyhxcXFxhycXFxhyhycYcXKHKHFxcXKHFxcXGHJxcXGHKHJxhyhxcocXFyhxcXFxcXFxhycXGHJxhyhyhxcocXFyhxcXFxcXFxhycXGHKHKHKHKHFyhxcXFyhxcXGHJxcXGHJxhyhyhyhxcocXFxcXKHGHJxcXFxhycYcococococXFyhxcXFxcXFxcYcnFxhycYcococXKHFxcocXFxcXFxcXGHJxcYcnGHKHKHFyhxcXKHFxcXFxcXFxcYcnGHJxhyhyhyhxcocXFxcXFxcXFxcXFxcYcnGHKHKHKHKHFyhxcXFxcXFxcXFxcXFxhycYcococococXKHFxcXFxcXFxcXFxcXGHJxhyhycYcXKHFyhxcXFyhxcXFxcYcnFxhycYcnGHKHFyhxcocXFxcocXFxcYcnFxcYcnGHKHKHKHKHFyhxcXFyhxcXFxhycXFxhycYcnGHKHKHFyhxcXKHFxcXFxcXFxcYcnFxhycYcocococXKHFyhxcXFxcXFxcXFxcYcnFxhycYcococXKHFyhxcXFyhxcXFxhycXFxcYcnGHKHKHKHKHFyhxcXFyhxcXFxcXGHJxcXGHJxhyhyhyhyhxcocXFyhxcXFxcXFxcXGHJxcYcnGHKHKHKHKHFyhxcXFyhxcXFxcXGHJxcXGHJxhycYcococXKHFyhxcXFyhxcXFxcYcnFxcYcnGHJxhyhyhyhxcocXFyhxcXFxcXFxcXFxcYcnFxhycYcococococXKHFxcXKHFxcXFxcXFxhycXFxhycYcococococXKHFxcocXFxcXFxcXFxcXFxhycXGHJxhyhyhyhyhxcocXFyhxcXFxcXFxcXFxcYcnFxhycYcnGHKHKHFyhxcocXFxcocXFxcXFxcXFxhycXGHJxhycYcococXKHKHFxcocXFxcXFxcXFxcXFxcXGHJxcYcnGHKHKHKHKHFyhxcXKHFxcXFxcXFxcXFxcXFxhycXGHKHJxhyhyhyhxcocXFyhxcXFxcXFxcXFxcXFxcXGHJxcYcnGHKHKHKHKHFyhxcXKHFxcXFyhxcXFxhycXFxcYcnFxhycYcococococXKHFxcocXFxcXKHFxcXFxhycXFxcYcnGHJxhycYcococXKHFyhxcocXFxcXFyhxcXGHJxcXFxcYcnFxhycYcococococXKHFyhxcXKHFxcXFxcXFxcXFxcXFxcYcnFxhycYcocococococXKHFyhxcXKHFxcXFxcXFxcXFxcXGHJxcXGHJxhyhycYcococXKHKHFyhxcXFyhxcXFxcXFxcXFxcXFxhycXFxhycYcnGHKHKHKHKHFyhxcocXKHFxcXFxcocXFxcXGHJxcXFxcYcnFxhycYcocnGHKHFyhyhxcocXKHFxcXKHFxcXFxcXFxcXFxcXGHJxcXGHJxhycYcocnGHKHFyhyhxcocXKHFxcXKHFxcXFxcXFxcXFxcXFxhycXFxhycYcnGHKHJxhyhxcococXKHFyhxcXKHFxcXFxcXKHFxhycXFxcXFxcYcnFxhycYcnGHKHKHKHKHKHFyhyhxcXKHFxcocXFxcXFxcXFxcXFxcXFxcXGHJxcXGHJxhycYcocnGHKHKHFyhyhxcocXKHFxcocXFxcXFyhxcXFxcXFxhycXFxcXGHJxcYcnGHJxhycYcococococXKHKHFyhxcXKHFxcXKHFxcXFxcXFxcXFxcXFxcXGHJxcXFxhycYcnGHJxhyhycYcocXKHKHKHFyhxcocXFyhxcXFxcocXFxcXFxcXFxcXFxcXFxhycXFxhycXGHJxhycYcnGHKHKHKHKHKHFyhyhxcocXFyhxcXKHFxcXFxcocXFxcXFxcXFxcYcnFxcXFxhycXGHJxcYcnGHJxhyhyhyhyhyhyhyhxcococXFyhxcocXFxcocXFxcXFxcXKHFxcXFxhycXFxcXFxcYcnFxcYcnFxhycYcnGHKHJxhyhyhyhyhyhxcococXKHFyhxcXKHFxcocXFxcXFyhxcXFxcXFxcXFxcXFxcXGHJxcXFxcYcnFxhycXGHJxhycYcnGHKHKHKHKHKHKHKHKHFyhyhxcocXFyhxcXKHFxcXKHFxcXFxcocXFxcXFxcXFxcXFxcXGHJxcXFxcYcnFxcYcnFxhycXGHJxhycYcocnGHKHKHKHKHKHKHKHFyhyhxcocXKHFyhxcXKHFxcocXFxcXKHFxcXFxcXFyhxcXFxcXFxcXFxhycXFxcXFxcYcnFxcXGHJxcXGHJxhycXGHJxhycYcocnGHKHKHJxhyhyhyhxcocococXKHKHFyhxcocXFyhxcocXFyhxcXFyhxcXFxcXKHFxcXFxcXFxcXFxcXFxcXFxcXFxcXFxcXFxcXFxhycXFxcXGHJxcXGHJxcYcnFxhycXGHJxhycYcnGHKHJxhyhycYcocococococococococXKHKHFyhyhxcocXKHFyhxcocXFyhxcocXFxcocXFyhxcXFxcocXFxcXFxcocXFxcXFxcXFxcXFyhxcXFxcXFxcXFxhycXFxcXFxcXFxcXFxhycXFxcXFxhycXFxcYcnFxcYcnFxhycXFxhycYcnFxhycYcnFxhycYcnGHJxhyhycYcnGHKHKHJxhyhyhycYcococococococococococococXKHKHKHFyhyhxcococXKHKHFyhxcocXKHFyhxcocXKHFyhxcXKHFyhxcXKHFyhxcXKHFxcXKHFxcocXFyhxcXFyhxcXFyhxcXFxcocXFxcXKHFxcXFyhxcXFxcXKHFxcXFxcXKHFxcXFxcXFxcocXFxcXFxcXFxcocXFxcXFxcXFxcXFxcocXFxcXFxcXFxcXFxcXFxcXFxcXFyhxcXFxcXFxcXFxcXFxcXFxcXFxcXFxcXFxcXFxcXFxcXFxcXFxcXFxcXFxcXFxcXFxcXFxcXFxcXFxcXFxcXFxcXFxcXFxcXFxcXFxcXFxcXFxcXFxcXFxcXFxcXFxcXFxcXFxcocXFxcXFxcXFxcXFxcXFxcXFxcXFxcXFxcXFxcXFxcXFxcocXFxcXFxcXFxcXFxcXFxcXKHFxcXFxcXFxcXFyhxcXFxcXFxcXKHFxcXFxcXFyhxcXFxcXFyhxcXFxcocXFxcXFyhxcXFyhxcXFxcocXFxcocXFyhxcXFyhxcXKHFxcocXFyhxcXKHFyhxcXKHFyhxcocXKHFyhxcocXKHFyhyhxcocXKHKHFyhyhyhxcocococococXKHKHKHKHKHJxhyhyhyhyhycYcocnGHKHJxhyhycYcnGHJxhycYcnGHJxcYcnGHJxcYcnFxhycXFxhycXFxhycXFxcXGHJxcXFxcXGHJxcXFxcXFxcXFxcXFxcXFxcXFxcXFxcXFxcXFxcXFxcXFxcocXFxcXFxcocXFxcocXFxcocXFxcocXFyhxcocXKHFxcococXKHFyhyhxcococococXKHKHKHJxhyhyhycYcocnGHKHJxhycYcnFxhycYcnFxhycXFxhycXFxcYcnFxcXFxcXGHJxcXFxcXFxcXFxcXFxcXFxcXKHFxcXFxcXFyhxcXFxcocXFyhxcXKHFxcocXKHFyhxcococXKHKHKHKHKHKHKHKHJxhyhycYcocnGHJxcYcnFxhycXGHJxcXFxhycXFxcXFxcYcnFxcXFxcXFxcXFxcocXFxcXFxcXKHFxcXKHFxcXKHFyhxcXKHFyhyhxcocococococococococnGHJxhycYcnGHJxcYcnFxcXGHJxcXFxcXGHJxcXFxcXFxcXFxcXKHFxcXFxcXKHFxcXKHFxcocXFyhxcococXKHKHKHKHKHKHKHKHJxhycYcnGHJxcYcnFxhycXFxcXGHJxcXFxcXFxcXFxcXFxcXKHFxcXFxcocXFxcocXKHFxcococXKHKHKHKHKHKHKHJxhyhycXGHJxhycXFxhycXFxcXGHJxcXFxcXFxcXFxcocXFxcXFxcocXFyhxcXKHFyhyhxcococococococnGHKHJxcYcnFxhycXFxhycXFxcXFxcXFxcXFxcXFxcXFxcocXFxcocXFyhxcocXKHFyhyhyhyhyhycYcnGHJxhycXGHJxcXGHJxcXFxcXFxcXFxcXFxcXFxcocXFxcocXFyhxcocXKHKHFyhyhycYcocnGHJxhycXGHJxcXGHJxcXFxcXFxcXFxcXFxcXKHFxcXKHFxcocXKHFyhyhxcococnGHKHJxhycXGHJxcYcnFxcXFxcXFxcXFxcXFxcXFxcocXFxcocXFyhyhxcocococococnGHJxhycYcnFxcXGHJxcXFxcXFxcXFxcXFyhxcXFxcocXKHFyhxcocococococnGHJxhycXFxhycXFxcXFxcXFxcXFxcXFxcXFyhxcXFyhxcocXKHKHKHKHKHJxhycYcnFxhycXFxcXFxcXFxcXFxcXFxcXFxcocXFyhxcocXKHKHKHKHJxhyhycXGHJxcXGHJxcXFxcXFxcXFxcXKHFxcXKHFxcocXKHKHKHKHKHJxhycYcnFxcYcnFxcXFxcXFxcXFxcXFyhxcXFyhxcocXKHKHKHKHJxhycYcnGHJxcXFxcXGHJxcXKHFxcXFxcXKHFyhxcocXKHKHKHJxhycYcnGHJxcXFxcYcnFxcXFyhxcXFxcXKHFyhxcocXKHKHJxhyhycYcnFxcYcnFxcXFxcXFxcXFxcocXFxcocXKHFyhyhyhyhycYcnFxhycXFxcYcnFxcXFyhxcXFxcXKHFyhxcocococococnGHJxcYcnFxcXFxcXFxcXFxcXFyhxcXKHFyhxcocococnGHJxhycXFxhycXFxcXFxcXFxcocXFxcocXKHKHFyhycYcocnFxhycXFxcYcnFxcXFyhxcXFxcocXFyhyhyhyhyhycYcnGHJxcXFxcYcnFxcocXFxcXKHFxcocXKHKHKHJxhycYcnFxcYcnFxcXFxcXFxcocXFyhxcXKHKHKHKHJxhycYcnFxcYcnFxcXFxcXKHFxcXKHFyhxcocococnGHJxhycXFxcXFxcXFxcXFxcXFyhxcXKHFyhyhyhycYcnFxhycXFxcXFxcXFxcXFxcXKHFyhxcococococnGHJxcXGHJxcXFxcXFxcocXFxcocXKHKHKHKHJxhycXGHJxcXFxcXFxcXFxcocXFyhxcococococnGHJxcXGHJxcXFxcXFxcocXFyhxcocXKHJxhyhycXGHJxcXFxcXFxcXFxcXFyhxcocXKHKHKHJxhycXGHJxcXFxcXFxcXFyhxcXKHFyhyhyhyhycYcnFxcXFxcXFxcXFxcXFxcocXKHFyhyhycYcnGHJxcXFxcXFxcXFxcXFyhxcXKHKHKHKHJxhycXGHJxcXFxcXFxcXKHFxcocXKHKHKHJxhycXGHJxcXFxcXFxcXKHFxcocXKHKHKHJxhycXGHJxcXFxcXFxcXKHFxcocXKHKHJxhycYcnFxcXFxcXFxcXFxcXFyhxcococococnFxhycXFxcXFxcXFxcXFyhxcocXKHJxhyhycXFxhycXFxcXFxcocXFyhxcocococnGHJxcYcnFxcXFxcXFyhxcXKHKHFyhycYcnFxhycXFxcXFxcXFxcocXKHFyhyhycYcnGHJxcXFxcXFxcXFyhxcXKHKHKHKHJxhycXFxcYcnKHFxcXFyhxcocXKHJxhycYcnFxcXFxcXFxcXFyhxcocXKHKHJxhycXFxhycXFxcXKHFxcXKHKHFycYcocnFxcYcnFxcXFxcocXFyhxcocococnFxhycXFxcXFxcXFxcocXFyhyhyhycYcnFxcYcnFxcXKHFxcXKHFyhyhycYcnFxhycXFxcXFxcocXFyhxcococnGHJxcXGHJxcXFyhxcXFyhxcococnGHJxcYcnFxcXFxcocXFyhxcococnGHJxcYcnFxcXFxcocXFyhxcococnGHJxcYcnFxcXFyhxcXFyhyhxcnGHJxhycXFxcXFxcXFxcocXFyhyhyhycXGHJxcXFxcXFxcXKHFyhxcocnGHJxhycXFxcXFxcXFyhxcocXKHJxhycYcnFxcXFxcXFxcocXKHFycYcocnFxhycXFxcXFyhxcXKHKHFycYcnGHJxcXFxcXFxcocXFyhyhyhyhycXFxcYcnFyhxcXFyhxcococnGHJxcXFxcXFxcXFxcocXKHKHKHJxhycXFxcXFxcXFyhxcocXKHJxhycXFxhycXFyhxcXFyhyhyhyhycXGHJxcXFxcXKHFxcococococnFxcXFxcXFxcXFxcocXKHKHJxhycXFxcXFxcXFxcXKHFyhyhycYcnFxcXFxcXFxcXFyhxcococnGHJxcXFxcXFxcXFxcocXKHKHJxhycXFxcXFxcXFxcXKHKHFycYcnGHJxcXFxcXFyhxcXKHKHKHJxcYcnFxcXFxcXKHFyhxcocnGHJxcXFxcXFxcXFxcocXKHKHJxcYcnFxcXFxcXFyhxcocococnFxhycXFxcXKHFxcocXKHJxhycXFxcXFxcXFxcXKHFyhyhycXGHJxcXFxcXFyhxcocXJxhycYcnFxcXFxcXFyhxcocXJxhycYcnFxcXFxcXKHFyhxcnGHJxhycXFxcXFxcXKHFyhyhyhycXFxcXFxcXFxcXFyhyhyhycYcnFxcXFxcXFxcocXKHJxhycYcnFxcXFxcocXFyhyhyhycXFxcYc4cXFxcXKHKHKHJxhycXFxcXFxcXKHFyhyhycYcnFxcXFxcXFxcocXKHKHJxhycXFxcXFxcXKHFyhyhyhycXFxcXFxcXFxcXKHKHKHJxhycXFxcXFxcXKHFyhyhycYcnFxcXFxcXFyhxcococnGHJxcXFxcXFxcXKHKHFycYcnFxcXFxcXFxcXKHFyhyhycXFxhycXKHFxcXKHKHKHJxcYcnFxcXKHFxcocococnFxcYcnKHFxcXKHFyhycYcnFxcXFxcXFyhxcococnGHJxcXFxcXFxcocXKHKHJxcYcnFxcXFyhxcXKHKHJxcYcnFxcXFyhxcXKHKHJxhycXFxcXFxcXKHFyhyhycXGHJxcXFyhxcXKHKHKHJxcXFxcXFxcXFyhxcocnGHJxcXFxcXFxcocXKHKHJxhycXFxcXFyhxcocXJxhycXFxcXFxcXFxcocococnGHJxcXFxcocXFyhyhycYcnFxcXFxcXKHFyhyhycXFxhycXFyhxcXKHKHJxhycXFxcXFxcocXKHKHJxcYcnFxcXKHFxcococnGHJxcXFxcXKHFxcocnGHJxcXFxcXFxcXKHFyhycYcnFxcXFxcXFyhxcocnGHJxcXFxcXFxcocXKHJxhycXFxcXFxcXKHFyhycYcnFxcXFxcXFyhxcocnGHJxcXFxcXFxcocXKHJxhycXFxcXFxcXKHFycYcnGHJxcXFxcXKHFyhycYcnFxcXFxcXFxcocXJxhycXGHJxcocXFyhxcnGHJxcXFxcXFxcXKHFyhycXGHJxcXFyhxcXKHKHJxcYcnFxcocXFyhyhycYcnFxcXFxcocXKHKHJxcXGHJyhxcXKHFycYcnFxcXFxcXFxcXKHKHJxcYcnFxcXKHFyhyhyhycXFxcXFxcocXKHKHJxcXGHOHFxcXKHKHJxhycXFxcXFxcocococnFxhycXKHFxcocococnFxcXFxcXKHFyhyhycXFxcXFxcXFyhxcnGHJxcYcnKHFxcXKHKHJxcXFxcXFxcXFyhyhyhycXFxcXFxcXKHKHKHJxcXFxcXFxcXKHFycYcnFxcXFxcXFxcococnGHJxcXFxcocXKHKHJxhycXFxcocXFyhycYcnFxcXFxcXKHFyhycYcnFxcXFxcocXKHJxhycXFxcXFyhxcococnFxcXFxcXFxcocococnFxcXFxcXKHFyhycYcnFxcXFyhxcococnGHJxcXFyhxcococnGHJxcXFyhxcXKHJxhycXFxcXFyhxcocnGHJxcXFxcXKHFyhycYcnFxcXFxcocXKHJxhycXFxcXKHFyhyhycXGHJyhxcXFyhycYcnFxcXFxcXKHFycYcnFxcXFxcXFxcococnFxcXFxcXFxcocXJxhycXFxcXFxcocococnFxcXFxcXFyhxcnGHJxcXFxcXFyhxcocnFxhycXKHFxcococnFxcXFxcXFxcococnGHJxcXFyhxcococnFxcXFxcXFxcococnFxhycXKHFxcocnGHJxcXFxcXKHFyhycXGHJxcXKHFyhyhycYcnFxcocXKHKHJxhycXFxcocXKHJxhycXFxcXFyhxcnGHJxcXFxcXFxcococnGHJxcXFyhxcococnFxcXFxcXFyhyhycYcnFxcXKHFyhyhycXFxcXFxcXKHKHJxhycXFyhxcXKHJxhycXFxcXKHFyhyhycXFxcXFxcococnGHJxcXFxcocXKHJxcYcnFyhxcXKHJxhycXFxcXFyhyhyhycXFxcXFxcococnGHJxcXFxcocococnFxcXFxcXFyhyhycXFxcXFxcXKHKHJxhycXFxcocXKHJxhycXFxcXKHFyhycXFxcXFxcXFyhyhycXFxcXFxcXFyhycYcnFxcXFyhxcocnGHJxcXFyhxcocnGHJxcXFxcocXJxhycXFxcXFxcXKHJxhycXFxcXFyhxcnGHJxcXFxcXKHFyhycXFxcXFxcXKHKHJxhycXFyhxcococnFxcXFxcXKHFycYcnFxcXFxcococnGHJxcXFyhxcocnFxhycXKHFxcnGHJxcXFxcXFxcococnFxcXFxcXFyhyhycXFxcXFxcocXJxhycXFxcXFyhyhycYcnFxcocXKHKHJxcXFxcXFyhyhycYcnFxcocXKHJxhycXFxcXKHKHKHJxcXFxcocXKHJxhycXFyhxcococnFxcXFxcXKHKHJxcXFxcXFxcococnFxcXFxcXKHFycYcnFxcXKHFyhyhycXFxcXFyhyhycYcnFxcocXKHKHJxcXFxcXKHKHKHJxcXFxcocXJxhycXFxcXFyhxcnGHJxcXFxcocXKHJxcXFxcXFxcocnGHJxcXFxcocXJxhycXFxcXFyhyhycXGHOHFxcococnFxcXFxcXKHKHJxcXFxcXFxcococnFxcXFxcococnGHJxcXKHFyhycXGHJyhxcXKHJxhycXFxcocXJxhycXFxcXFyhyhycYcnFxcocXKHJxcXFxcXFxcococnFxcXFxcXKHKHJxcXFxcXKHFycYcnFxcXFyhxcnGHJxcXFxcocXJxhycXFxcXKHFyhycXFxcXFxcococnFxcXFxcXKHJxhycXFxcXKHFycYcnFxcXFyhyhycYcnFxcocXKHJxcXFxcXFxcocnGHJxcXFyhxcocnFxcXFxcXKHKHJxcXFxcXFxcocnFxcXFxcXFyhyhycXFxcXFyhxcnFxhycXKHFyhycYcnFxcXKHKHJxhycXFyhxcocnFxcXFxcXKHFycXFxcXFxcXFyhycXFxcXFxcXKHJxhycXFxcocXJxhycXFxcXKHKHJxhycocXFyhycYcnFxcocXKHJxcXFxcXFxcocnGHJxcXKHFyhycXFxcXFxcXKHJxcYcnKHFxcnGHJxcXFxcXKHKHJxcXFxcXFyhycYcnFxcocXKHJxcYc4cXFyhycYcnFxcocXKHJxcXFxcXFyhyhycXFxcXFyhyhycXFxcXFxcocnGHJxcXKHFyhycXFxcXFxcXKHJxcXFxcXFxcocnGHJxcocXFycYcnFxcXFyhxcnFxhycXKHFyhycXFxcXFxcXJxhycXFxcXFyhyhycXFxcXFxcocnFxcXFxcXFyhycYcnFxcocXJxhycXFxcXKHKHJxcXFxcXFyhycYcnFxcocXKHJxcXFxcXFyhycYcnFxcocXJxhycXFxcXKHKHJxcXFxcXFyhycYcnFxcocXJxhycXFxcXKHKHJxcXFxcXKHKHJxcXFxcXKHKHJxcXFxcXKHKHJxcXFxcocXJxcYcnFyhxcnGHJxcXFxcococnFxcXFxcXKHJxcXFxcXFxcocnFxcXFxcXKHKHJxcXFxcococnFxcXFxcococnFxcXFxcococnFxcXFyhyhycXFxcXFxcocnGHJxcocXKHJxcXFxcXFyhyhycXFxcocXJxhycXFxcococnFxcXFxcXKHJxhycXFyhyhycYcnKHFxcnGHJxcXFyhxcnGHJxcXFyhyhycXFxcXFxcocnFxcXFxcXKHJxhycXFyhxcnGHJxcXKHFyhycXFxcXFyhyhycXFxcXKHKHJxcXFxcXKHKHJxcXFxcococnFxcXFxcocnGHJxcocXKHJxcXFxcXFyhyhycXFxcococnFxcXFxcXKHJxcXFxcXFyhycXFxcXFxcXJxhycXFxcXKHKHJxcXFyhxcocnFxcXFyhyhycXFxcXFyhyhycXFxcocXJxhycXFyhxcnGHJxcXKHFyhycXFxcXKHFycXFxcXFxcXJxhycXFxcXKHJxhycXFyhxcnFxhycocXKHJxhycocXFycYcnFxcocXKHJxcXFxcococnFxcXFxcocnGHJxcocXKHJxcXFxcXKHJxhycXKHFyhycXFxcXFyhycYcnFyhxcocnFxcXFxcococnFxcXKHKHJxcXFxcXKHKHJxcXFyhyhycXFxcXFyhycYcnFyhxcnGHJxcXFyhyhycXFxcXFyhycXFxcXFxcocnFxcXFxcXKHJxcXFxcXKHKHJxcXFyhxcnFxcXFxcXFycYcnFxcXKHKHJxcXFxcXKHJxcXFxcXFycYcnFxcXFyhycYcnFxcococnFxcXFxcocnFxcXFxcXKHJxcXFxcXKHKHJxcXFyhxcnFxcXFxcXKHJxcXFxcXFyhycXFxcXFyhyhycXFyhxcocnFxcXFyhycYcnFxcococnFxcXFxcocnFxcXFxcXKHJxcXFxcXKHJxcXFxcXFyhycXFxcXFxcnGHJxcXFyhyhycXFxcXKHKHJxcXFyhyhycXFxcXKHKHJxcXFyhyhycXFxcXFyhycXFxcXFyhycXFxcXFxcocnFxcXFxcococnFxcocXJxhycXKHFyhycXFxcXKHJxhycXKHFyhycXFxcocXJxcYc4cXFycYcnFyhxcocnFxcXFyhyhycXFxcocXJxcXFxcXKHKHJxcXFyhyhycXFxcocXJxcXFxcXFycYcnFxcXKHKHJxcXFxcocnFxcXFxcXKHJxcXFxcXKHJxcXFxcXKHJxcXFxcXFyhycXFxcXKHKHJxcXFyhyhycXFxcocXJxcXFxcXKHKHJxcXFyhycYcnFyhxcnGHJxcocXKHJxcXFxcocnFxcXFxcXKHJxcXFxcococnFxcXKHKHJxcXFyhyhycXFxcocXJxcXFxcXKHKHJxcXKHKHJxcXFxcococnFxcXKHJxhycXKHFycXGHOHFyhycXFxcXFyhycYc4cXFycYcnFyhxcocnFxcXKHKHJxcXFxcocnFxcXFxcocnGHJyhxcocnFxcXKHFycXFxcXFyhycYc4cXFycYcnFxcococnFxcXFyhycXFxcXFxcnGHJxcocXKHJxcXFyhyhycXFxcococnFxcXKHKHJxcXFyhyhycXFxcocnGHJxcocXJxcXFxcXFyhycXFxcXKHJxcXFxcXFycYcnFxcococnFxcXFyhycXFxcXFycYcnFxcXKHKHJxcXKHFycXFxcXFxcnGHJxcXKHKHJxcXFyhyhycXFxcocnGHJxcococnFxcXFyhycYc4cXFycYcnFyhxcnFxcXFxcXKHJxcXFxcocnFxcXFxcocnFxcXFxcocnFxcXFxcnGHJxcXKHKHJxcXFyhyhycXFyhxcnFxcXFxcXJxhycXKHFycYcnKHFyhycXFxcXKHJxcXFxcXKHJxcXFxcXJxhycXFyhyhycXFxcococnFxcococnFxcXFyhycXFxcXKHJxhycocXJxhycXKHFycXFxcXFxcnGHJxcXKHJxhycXKHKHJxcXFxcnGHJxcXFyhycXFxcXFxcnFxhzhxcocnFxcXFyhycXFxcXKHKHJxcocXKHJxcXKHFycXFxcXFyhycXFxcXFycYcnFxcococnFxcocXJxcXFxcXKHJxcXFxcocnFxcXFxcocnFxcXFyhycXFxcXFyhycXFxcococnFxcXKHJxcXFxcXKHJxcXFxcocnFxcXFxcocnFxcXKHKHJxcXKHFycXFxcXFycYcnFxcococnFxcXKHJxcXFxcXKHJxcXFyhyhycXFxcocnFxcXFxcocnFxcXKHKHJxcXFyhycXFxcXFycYcnFxcocnGHJyhxcocnFxcocXJxcXFxcXJxhycXFyhyhycXFyhyhycXFxcocnFxcXFxcocnFxcXKHKHJxcXKHKHJxcXKHFycXFxcXKHKHJxcocXJxcXFxcXKHJxcXFxcocnFxcXFyhycYc4cXKHJxcXFyhycXFxcXFyhycXFxcXKHJxcXFxcocnFxcXFyhycXFxcXFycYcnKHFyhycXFxcocnGHOHFyhycXFxcXKHJxcXFyhyhycXFyhycYcnKHFycYcnKHFyhycXFyhyhycXFyhxcnFxcXFyhycXFxcXFycYcnKHFyhycXFxcocnFxcXFxcnGHJxcocXJxcXFxcocnGHOHFyhycXFxcocnFxcXFxcocnFxcXKHJxcXFxcXJxhycXKHFycXFxcXKHJxcXFxcXKHJxcXKHFycXFxcXKHJxcXFxcXJxcXFxcXFycYcnKHFyPGZht5mecocXJxhycocXJxcXFxcXKHJxcXFxcocnFxcXKHJxhzhxcocnFxcXKHJxcXFxcXJxhycXKHKHJxcXKHKHJxcXKHJxhycocXJxcXFxcXKHJxcXFyhycXFxcXFycYcnKHFycYcnKHFycYc4cXFycXFxcXFyhycXFyhxcnFxcXFyhycXFxcXKHJxcXFxcocnFxcXKHJxcXFxcXKHJxcXKHKHJxcXKHJxhycocXJxcXFxcocnGHOHFycYcnKHFycXFxcXFyhycXFxcocnFxcXFyhycXFxcXKHJxcXFyhycXFxcXFycYcnKHFycXFxcXFyhycXFxcocnFxcXFyhycXFxcXKHJxcXKHFycXFxcXKHJxcXFyhyhycXKHKHJxcXKHKHJxcXKHJxcXFxcXJxhycocXJxcXFxcXKHJxcXKHKHJxcXKHKHJxcococnFxcococnFxcocnFxcXFxcnFxcXFxcocnFxcXKHJxcXFxcocnFxcXFycYcnFyhyhycXKHFycXFxcXKHJxcXFxcocnFxcXKHJxcXFxcocnFxcXKHJxcXFxcocnFxcXKHJxcXFxcocnFxcXFycYcnKHFycXFxcXFyhycXFyhyhycXKHKHJxcXFyhycXFxcocnFxcXFyhycXFxcocnFxcXFyhycXFxcocnFxcXFyhycXFxcocnFxcXKHKHJyhxcnGHJyhyhycXFxcocnFxcXKHJxcXFxcocnFxcXKHJxcXFyhycXFxcXFycXFxcXFyhycXFyhycXFxcXFycYcnKHFycXFxcXKHJxcXFyhycXFxcXKHJxcXKHKHJxcXKHJxcXFxcocnFxcXKHJxcXFyhycXFxcXKHJxcXFyhycXFxcXJxhycocXJxcXFxcocnFxcXFycYcnKHFycXFxcXFycXFxcXFycYcnKHFycXFxcXKHJxcXFyhycXFxcXJxhycocXJxcXFxcocnFxcXFycXFxcXFyhycXFxcnGHJxcococnFyhxcnFxcXKHJxhzhxcnFxcXFyhycXFxcXJxcXFxcXKHJxcXKHJxhzhxcnFxcXFxcnFxcXFxcocnFxcocnFxcXFyhycXFyhyhycXKHKHJxcXKHJxcXFyhycXFxcXKHJxcXFyhycXFyhyhycXKHKHJxcXKHJxcXFxcnFxcXFxcocnFxcXJxhycXKHJxhzhxcnFxcXFxcnGHOHFyhycXKHFycXFxcXJxcXFxcXKHJxcXFycYcnFyhycXFxcXFycXFxcXFycXFxcXFycXFxcXFycXFxcXFycYcnKHKHJxcXKHJxcXFxcnGHJyhxcnFxcXFycYcnKHFycXFxcXKHJxcXKHKHJyhxcnFxcXFyhycXFxcocnFxcococnFyhycXFxcXFycXFxcXFycXFxcXKHJxcXFyhycXFxcocnFxcXJxhycXKHKHJxcocnGHOHFycXFxcXFycXFxcXKHJxcXFyhycXFyhyhycXKHJxcXFxcocnFxcXKHJxcXKHJxcXFxcocnFxcocnFxcXFyhycXFyhycXFxcXJxcXFxcXKHJxcococnFxcocnFxcXKHJxcXFyhycXFyhyhycXKHJxcXFxcocnFxcocnFxcXFyhycXFyhycXFxcXJxcXFxcXJxcXFxcXJxcXFxcocnFxcXKHJxcXKHJxcXFxcocnFyhxcnFxcXKHJxcXFyhycXFxcocnFxcocnFxcXFyhycXFyhycXFxcXJxcXFxcXJxcXFxcocnFxcXJxhycocXJxcXFyhycXFxcXJxcXFxcocnFxcXJxhycXKHJxcXFyhycXFxcXJxcXFxcocnFxcXJxhycocXJxcXFyhycXFxcocnFxcococnKHKHJxcXKHJxcXFyhycXFxcnGHJyhxcnFxcXKHJxcXFyhycXFxcnGHJyhxcnFxcXKHJxcXFyhycXFyhycXFxcXJxcXFxcXJxcXFxcXJxcXFyhycXFxcXJxcXFxcXJxcXFxcnGHJyhyhycXKHJxhzhxcnFxcXKHJxcXFyhycXFxcnGHJyhyhycXKHKHJyhxcnFxcXKHJxcXFyhycXFxcnGHJyhyhycXKHJxcXFxcocnFxcocnFxcococnKHKHJxcXJxhycXKHJxcXFxcnFxcXFxcnFxcXFyhycXKHKHJxcocnFxcXFycXFxcXFycXFxcXKHJxcococnFyhycXFxcXJxcXFxcXJxcXFxcnFxcXFxcnFxcXFyhycXFyhycXFyhycXFxcXJxhzhxcnFxcXFycYc4cXJxcXFxcocnFyhyhycocXJxcXFyhycXFxcnGHOHFyhycocXJxcXFxcnFxcXFyhycXFyhycXFxcnGHJyhyhycXKHJxcXFxcnGHOHFycXFxcXJxcXFxcocnFxcocnFxcXKHJxcXKHJxcXKHJxcXFxcnGHOHFycXFxcocnFxcXJxhzhxcnFxcXFyhycXFyhycXFyhycXFxcocnFxcocnFxcXJxhycococnFyhycXFxcXJxcXFxcocnFyhycXFxcXKHJxcocnFxcXFycYc4cXJxcXFyhycXFyhycXFxcocnFxcocnFxcXKHJxcococnKHFycXFxcnGHJyhyhycXKHJxcXFxcnFxcXFycXFxcXFycXFxcocnFxcXJxcXFxcXJxcXFxcnFxcXFyhycXKHKHJyhyhycXKHJxcXFyhycXFxcnFxcXFyhycXFyhycXFyhycXFxcnGHJyhycXFxcXKHJxcocnFxcXKHJxcXKHJxcXFyhycXKHKHJyhyhycXKHJxcXFyhycXFyhycXFyhycXFxcocnFyhyhycocXJxcXKHJxcXFxcnFxcXKHJxcXFycXFxcXFycXFxcocnFxcocnFxcXJxcXFxcXJxcXFyhycXFyhycXFxcnFxcXFxcnFxcXKHJxcXKHJxcXFyhycXKHJxcXFxcnFxcXFycXFxcXJxhzhxcnFxcXKHJxcXKHJxcXKHJxcXFycYc4cXJxcXFyhycXFyhycXFxcnFxcXFyhycXKHJxcXFxcnFxcXFycXFxcXKHJxcocnFxcXKHJxcococ4cXJxcXFxcocnKHFycXFxcnFxcXFxcnFxcXKHJxcXKHJxcXKHJxcXFycXFxcXKHJxcocnFxcXFycXFxcXJxcXFxcnFxcXFycXFxcXKHJxcocnFxcXKHJxcocnFxcXFycXFxcXJxcXFxcnFxcXFyhycocXJxcXFycXFxcXFycXFxcnGHJyhycXFxcXJxcXFxcnFxcXFycXFxcXJxcXFxcocnFyhycXFxcnFxcXFxcnFxcXJxhzhxcnFxcXKHJxcXKHJxcococnKD7CcbY9jnKHKHJyhyhycXKHJxcXKHJxcXFycXFxcXKHJyhxcnFxcXJxcXFxcocnFyhycXFxcocnFyhycXFxcXJxcXFyhycXKHJxcXFxcnFxcXKHJxcocnFxcXFycXFxcocnFxcocnFyhyhycocnFxcXFycXFxcocnFxcocnFxcnGHJyhycXFxcXJxcXFxcnFxcXKHJxcXJxhycocnFxcXFycXFxcocnFyhycXFxcXJxcXFyhycXKHJxcXFxcnFxcXJxcXFxcXJxcXFycXFxcXKHJxcocnFxcXJxcXFxcocnFyhycXFyhycXFxcnFxcXFycXFxcXJxcXFxcnFxcXKHJxcXKHJxcocnFxcXFycXFxcnGHOHFycXFxcnFxcXFyhycocXJxcXKHJxcXKHJxcXKHJxcXKHJxcocnFxcXFycXFxcocnKHFycXFxcnFxcXFycXFxcXKHJyhyhycocnFxcXFycXFxcocnFyhycXFxcnGHOHKHJxcocnFxcocnFxcnGHJyhycXFxcocnFyhycXFxcnFxcXFycXFxcXJxcXFxcnFxcXKHJxcocnFxcXKHJyhxcnFxcocnFyhyhycocnFxcXKHJxcocnFxcocnFxcocnFxcocnFyhycXFxcocnFyhycXFyhycXFyhycXKHJxcXFxcnFxcocnFxcXJxcXFyhycXFycYc4cXJxcXKHJxcXFycXFxcocnFxcnGHOHFycXFyhycXFyhycXFycYc4cXJxcXKHJxcXFycXFxcocnFyhycXFxcocnKHKHJyhycXFxcXJxcXKHJxcXFycXFxcXJxcXFycYc4cXJxcXKHJxcXJxhzhxcnFxcXJxcXFxcnFxcXKHJxcXJxcXFxcnFxcXFycXFxcocnFyhycXFxcnFxcXKHJxcXJxcXFxcnFxcXFycXFxcXJxcXKHJxcXFycXFxcocnFyhycXFxcnFxcXFycXFxcnGHOHKHJyhycXFxcXJxcXFycXFxcXJxcXFyhycXKHJxcXKHJxcocnFxcXKHJyhyhzhxcnFxcXJxcXFxcnFxcXFycXFyhycXFyhycXFycYc4cXJxcXJxhycocnFxcXJxcXFxcnFxcXJxcXFxcnFxcXFycXFxcnGHOHJxcXFxcnFxcXJxcXFxcnFxcXKHJxcocnFxcnGHOHFycXFyhycXKHJxcXFyhycocnFxcXKHJxcocnFxcnFxcXFyhycococ4cXJxcXKHJxcXJxhzhxcnFxcnGHJyhycXFyhycXFycYc4cocnKHJxcXFyhycXJxhycocnFxcXJxcXFyhycXKHJxcXKHJxcocnFxcocnFyhycXFxcnFxcXKHJxcocnFxcnGHOHFycXKHKHOHFycXFyhycXKHJxcXKHJxcXJxcXFxcoc4cXJxcXFycXFxcocnFyhycXFyhycocXJxcXJxhzhxcnFxcnGHOHFycXFyhycXKHJxcXKHJxcocnFxcXJxcXFycXFxcXJxcXFyhycococ4cXJxcXKHJxcocnFxcXJxcXFycXFxcXJxcXFyhycocnFxcXFycXFycYc4cXJxcXJxhzhxcnFxcnGHOHFycXKHJxcXFyhzhxcnFxcXJxcXFyhycXKHJxcocnFxcXJxcXFycXFxcXJxcXFyhycocnFxcXJxcXFxcnFxcXJxcXFyhycococnKHJxcXKHJxcocnFxcocnFyhycXFyhycococnKHJxcXKHJxcocnFxcocnFyhycXFyhycococ4cXJxcXKHJxcocnFxcnGHOHKHJyhycXFyhycXKHJxcXKHJxcocnFyhycXFxcnFxcXJxcXFxcnFxcocnFxcnFxcXFycXFxcnFxcXFycXFyhycXKHJxcXKHJxcocnFxcnFxcXFycXFxcnFxcXFycXFyhycXFycXFxcXJxcXKHJxcXJxcXFxcnFxcXJxcXFyhycXJxhzhxcnFyhycXFxcnFxcXJxcXFxcnFxcocnFyhycXFyhycXKHJxcocnFxcnGHOHJxcXFxcnFyhycXFxcnFxcXKHJyhycXFxcnFxcXJxcXFyhycXKHJxcocnFxcnFxcXFycXFxcnFxcXKHJxcnGHOHKHJyhycXFyhycococnKHJxcXJxcXFxcnFxcXJxcXFxcnFxcocnKHFycXKHJxcXKHJyhyhzhyhycocnFxcocnFyhycXFycXFxcocnFyhycXKHJxcocnFxcocnFyhycXKHJxcXJxcXFxcnFxcXJxcXFycXFxcXJxcXJxhzhyhzhxcnFxcnFxcXFycXFxcnFxcXJxcXFxcnFxcocnKHKHJyhycXFycXFxcXJxcXKHJxcXJxcXFyhycocnFxcXJxcXFycXFxcnFxcXFycXFyhycXKHJxcocnFxcnFxcXFycXFyhycXKHJxcXJxcXFyhycocnFxcXJxcXFycXFxcocnKHJxcXFycXFyhycXKHJxcXJxcXFyhycXJxcXFxcnFxcXJxcXFyhycocnFxcocnFycYc4coc4cXJxcocnFxcocnKHJxcXFycXFxcnFxcXKHOHFycXFycYc4cnFxcXJxcXFycXFxcnFxcXFycXFycXFxcXJxcXFycXFyhycXFycXFxcnFxcXFycXFyhycocnFxcXJxcXFycXFxcoc4cXJxcXJxcXFxcnFxcocnFycYc4cocnKHJxcocnFxcnFxcXFycXFyhycXJxhzhycXFxcnFxcXKHJyhycXFycXFxcXJxcXJxcXFxcnFxcXJxcXFycXFxcnFxcXJxcXFyhzhxcnFxcnFxcXFycXFyhycXJxcXFxcnFxcXJxcXFycXFxcocnKHJxcXJxcXFyhycocnFxcocnFycXFxcXJxcXFycXFxcnFxcXJxcXFycXFxcnFxcXKHJyhycXFycXFxcocnKHJxcXFycXFycXFxcXJxcXFycXFyhycXKHJxcocnFyhycXKHJxcocnFyhycXFycXFxcoPozyuHMNcXFycXFxcocnKHJxcXKHJyhycXFyhycXJxcXFxcnFxcocnFycYc4cnFxcXJxcXFycXFyhycXKHJxcnGHOHKHOHJxcXFycXFxcnFxcXJxcXFyhzhyhzhyhycocnFyhycXKHJxcocnFxcnFxcXJxcXFycXFxcoc4cXJxcocnFyhycXFycXFxcnFxcXJxcXFyhzhyhycocnFyhycXKHJxcXJxcXFycXFxcnFxcXJxcXFycXFxcnFxcXJxcXFycXFxcnFxcXJxcXKHJxcocnFycYc4cnFxcXJxcXIx7vK0IQ2HJyhycXFxcnFxcnFxcXFycXFyhycocnFxcnFxcXFycXKHJxcXJxcXFxcnFyhycXKHJxcXJxcXFycXFxcnFxcXJxcXFycXFyg8r/K6UA2HOHJxcXFycXFycXFxcXJxcXJxcXFyhycocnFxcnFxcXJxcXFycXFxcnFxcXJxcXFycXFxcnFxcocnKHJxcXFycXFycXFxcocnKHJxcXJxcXFycXFxcnFxcXJxcXFycXFyhycXJxcXFxcnFxcnFxcXFycXKHJxcXJxcXFycXFxcnFxcXJxcXKHJyhycXFxcnFxcnFxcXKHOHFycXKHJxcocnFycYc4cnFxcXJxcXJxcXFxcnFyhycXFyP2KEt517cXFycXFyhycocnFxcocnKHJxcXJxcXFycXFxcnFxcXJxcXKHJxcnFxcXKHJyhycXFycXFxcnFxcocnFycXFxcXJxcXJxcXFyhycocnFyhycocnFxcXJxcXJxcXFxcnFyhycXKHJxcocnFycXFxcXJxcXJxcXFycXFxcnFxcXJxcXFycXFycXFxcXJxcocnFyhycXKHJyhycXFyhycocnFxcnFxcXJxcXKHJyhycXFyhycocnFyhycXJxhzhycXFyhzhxcnFyMeGBsi5+cocnKHJxcXKHJyhycXFycXFyhycXJxcXFxcnFxcnFxcXJxcXFycXFyhycocnFxcnFxcXJxcXFycXFyhycocnFxcnFxcXJxcXKHJyhycXFycXFxcnFxcXJxcXFycXFycXFxcnFxcXJxcXFycXFycXFxcocnKHJyhycXFxcnFxcnFxcXJxcXFycXFyhycocnFxcnFxcXJxcXI8lRyweuNxcnFxcocnKHJxcXJxcXFycXFyhycocnFxcnFxcXJxcXJxcXFxcnFyhycXKHJxcnFxcXKHJyhycXJxcXFxcnFxcnFxcXJxcXFycXFycXFxcnFxcXJxcXFycXFycXFxcnFxcXJxcXKHJyhycXKHJxcnFxcXFycXKHJxcocnFycXFxcoc4coc4cnFxcoc4cXJyhycXFxcnFxcnFxcXJxcXKHJyhycXKHJxcocnKHJxcXJxcXFycXFycXFxcoc4cnFxcXJxcXJxcXFycXFxcnFxcnFxcXJxcXFycXFycXFxcnFxcXJxcXKHJyhycXJxcXFxcnFxcnFxcXJxcXJxcXFyhzhycXFxcnFxcnFxcXJxcXJxcXFxcnFycYc4cnFxcnFxcXJxcXKHJyhycXKHJyhycXFycXFxcnFxcnFxcXKHOHJxcXFycXKHJxcnFxcXFycXKHJxcocnKHJxcocnFycXFxcoc4cnFxcXJxcXJxcXFycXFycXFxcnFxcXJxcXJxcXFycXFxcnFxcnFxcXJxcXKHJyhycXJxcXFxcnFyhycXJxcXFxcnFyhycocnFxcnFxcXJxcXJxcXFycXFyhycocnFyhycocnFxcnFxcXJxcocnFxcnFxcnFxcXJxcXFycXFycXFxcnFxcXJxcocnFycXFxcXJxcocnKHJxcXJxcXFycXFycXFxcnFxcnFxcXJxcXFycXFycXFxcnFxcnFxcXJxcXFycXFycXFxcnFxcnFxcXJxcXKHOHFycocnFxcnFxcXJxcXKHOHKHOHJxcXJxcXKHJyhycXKHJyhycXFycXFycXFxcoc4cnFxcnFxcXJxcXJxcXFycXFyhycocnKHJxcXJxcXFycXFycXFyhycocnFxcnFxcnFxcXJxcXFyOhkWvubpcXFxcoc4cnFxcoc4cnFxcoc4cnFxcXJxcocnFycXFxcnFxcXJxcocnFycXFxcoc4cnFxcnFxcXJxcXJxcXFycXFyhzhycXFxcnFyhycocnFxcnFxcnFxcXJxcXFycXKHJxcnFxcXJxcXFycXFycXFyhycocnFycXFxcnFxcXJxcXJxcXFycXFycXFyhycocnFyhycocnFycXFxcoc4cnFxcnFxcXJxcXJxcXFycXFycXFyhycocnFyhzhxcnKHJxcXJxcXFycXFycXFyhycocnFycXFxcnFxcXJxcocnFycXFxcnFxcocnKHJyhycXKHJxcnFxcXJxcXJxcXFycXFycXFxcnFxcnFxcXJxcocnFyhycocnKHJxcXJxcXKHOHJxcXFycXKHJyhycXKHJyhycXKHJyhycXJxcXFycXFxcnFyhycXJxcXFycXFycXFxcnFxcnFxcXJxcocnFycXFxcnFxcXJxcocnKHJxcocnKHJxcocnKHJyhycXFycXFycXFxcnFxcoc4cnFxcnFxcXJxcocnFycXFxcnFxcnFxcXJxcXJxcXKHJycYc4cnFyhycocnFyhycocnKHJxcXJxcXJxcXFycXFycXFxcnFyhycocnFxN9iBvSd+cnFxcocnKHJxcnFxcXJxcXJxcXFycXFycXFycXFxcnFxcoc4cjwJgbj2fnFxcXJxcocnKHJxcocnKHJyhycXFycXFycXFxcnFyhycXJxcXFycXFycXFxcnFyhycXJxcXFycXFycXFyhzhycXFxcnFycXFxcnFxcXJxcocnKHJxcnFxcXJxcXKHOHJxcXJxcXFycXJxcXFxcnKHJxcXJxcXJxcXE/zUy+MrNycXFycXFyhycnFxcXFycocnFxcnFxcnFxcXJxcXJxcXJxcXFycXFycXFycXFxcnFxcnFxcXJxcocnKHJxcnFxcXJxcXJxcXFycXKHJxcnFxcocnKHJyhycXJxcXFycXFxcnFycXFxcnFxcoc4cnFxcnFxcoc4cnFxcnFxcnFxcXJxcXJxcXJxcXFycXFycXFycXFxcnFyhycXJxcXKHJyhycocnFycXFxcnFxcoc4cnFxcnFxcnFxcoc4cnFxcnFxcXJxcoc4cXJyhycXKHJyhycocnFycXFxcnFxcoc4cnFxcnFxcnFxcnFxcXJxcXJxcXKHOHJxcXJxcXJxcXFycXKHJyhycXJxcXFycXFycXFycXFxcnFyhycTYtJrLi2XFycXFycXFyhzhycXFycXFycXFxcnFyhycocnKHJxcoc4cnFxcXJyhycXFycXKHJxcnFxcocnJxcXFxcnKHJxcocnKHJyhycXJxcXFycXFycXFycXFxcnFyhycocnKHJxcocnJxcXFyhzhycXKHJycXFxcXJyg5+4G7BH5ycXKHJyhycXJxcXFycXFycXFycXFxcnFycXFxcnFxcXJyhycXFycXKHJxcnFxcoc4cnFxcnFxcnFxcXJxcnFxcXJxcXKHOHJxcocnJxcXFxcnKHJxcoc4cnFxcnFxcXJxcnFxcXJxcXJxcXJxcXFycXJxcXFycXFycXFxcnFycXFxcnFxcnFxcoc4cnFyhycocnKHJxcnFxcXJxcocnKHJyhycXJxcXFycXFycXFycXFycXFxcnFyhycocnKHJxcnFxcXJxcocnKHJyhycXJxcXFycXKHJyhycocnFycXFxcnFxcnFxcnFxcnFxcXJxcnFxcXJxcXJxcXJxcXFycXJxcXFycXFycXFyhzhycXJxcXFycXFycXFycXFxcnFycXFxcnFyhycocjA7E7XU7HKHOHJxcXJxcXJxcXJxcXKHOHJxcXJxcocnKHJyhycXJxcXFycXFycXKHJyhycXJxcXKHOHJxcXJxcXJxcXJxcXJxcXFycXJxcXFycXFycXFycXFxcnKHJxcocnJxcXFycXFycXFxcnFycXFyhycnFxcXJxcXJxcXKHOHJxcnFxcXJxcocnKHJyhycXJxKWs0GrpMvoc4cnKHJxcnFxcXJxcocnJxcXFycXFxcnKHJxcnFxcXJxcnFxcXJxcXJxcXJxcXKHOHJxcnFxcXJxcXJxcocnKHJyhycXJxcXKHOHJxcocnJxcXFycXFycXFxcnKHJxcnFxcXJxcnFxcXJxcXJxcXJxcXJxcXKHOHJxcnFxcXJxcocnKHOHJxcXKHOHJyhycXJxcXFycXI9T4G2sH5ycXFycXFycXFycXFycXFycXFxcnFycXFxcnFycXFxcnFxcnFxcnFxcnFxcnFxcXJyhycXJxcXFycXKHJycXFxcnFxcnFxcnFxcnFxcXJyhycXJxcXFycXJxcXFycXFycXKHJyhycocnKHI2zxO/MOxycXFxcnFycXFyhycnFxcXJxcocnKHJycXFxcnFxcXJyhycocnFycXFxcnFycXFyhycnFxcXJxcocnKHOHJxcXJxcXJxcXJxcXFycocnFycXFyhzhycXJxcXFycXKHJycXFxcnFxcnFyhycocnKHJyhycocnKHJxcnFxcnFxcXJyhycXJxcXFycXKHOHJxcXJxcnFxcXJxcXJxcocnKHJyhycnFxcXFycocnKHJyhycXJxcXJxcXKHOHJxcnFxcXJyhycXKHOHJxcocnJxcXFycXKHOHJxcXJxcocnKHOHJxcXJxcXJxcXJxcXJxcXJxcXJxcXJxcXJxcXJxcXJxcXJxcXFycocnFycXFycXFyhzhycXJxcXKHOHJxcnFxcoc4cnFycXFxcnFycXFxcnFycXFxcnFycXFxcnFycXFxcnFycXFxcjixkbtObnOHJxcocnJxcXFycXJxcXFycXFycXJxcXFycXKHOHJxcXJxcoc4M/GRsR5ucnFycXFxcnFyhycnFxcXJxcoc4cnFxcnFycXFxcnFyhycnFxcXJxcnFxcXJxcoc4cnFyhzhycXKHOHJxcoc4cnFyhzhycXJxcXFycXJxcXKHOHJxcnFxcoc4cnFycXFycXFxcnKHJxcnFxcnFxcnFxcnFxcoc4cnKHJyhycocnKHJycXFxcnFxcnFxcnFxcnFyhycnFxcXJxcocnJxcXFycXJxcTTikbAtbnJxcXFycXJxcXFycocnFycXFyMzsuu9TRcnFxcnFxcnFxcnFxcnFxcnFyhycnFxcXJxcXJxcnFxOzORucxucnFxcXJxcnFxcXJyhycXJxcXJxcXFycocnKHJyhycocnJxcXFycXFycXEycee4nhhxcnFxcXJxcj+DkbV8boc4cnFycXFycXFycXFycXFycXFycXFycXKHOHJxcXJxcnFxcXJxcnFxcnFxMdORtDxuhycXJxcXJxcXJxcocnKHOHJxcXJxcnFxcXJxcnFxOQTnsQwYcXFycXFycXFycXFycXKHJycXEzJJGx625ycXFxcnFycXFycXFxcnKHJyhycnFxcTjctL8jS3KHOHJxcoc4cnFycXFycXFycXFycXFycXFycXFycXJxcXFycXJxcXJxcXFycocnKHJyhycnFxcXJxcXJxcnFxcoc4cnFycXFycXFyPi60udFLhycnFxcXJxcnFxcoc4cnKHJyhycocnJxcXFycXKHOHJxcnFxcoc4cnKHJycXFxcnFxcnFycXFyhzhycXJxcXJxcXJxcocnJxcXFycXJxcXJxcXFycocnJxcXFycXFycXJxcXFycXJxcXJxcXJxcXJxcXJxcnFxcXJxcnFxcnFxcXJycXFxcnFxcnFyhzhycXJxcXJxcXJxcXJxcXJxcoc4cnFycXFycXFycXFycXFycXKHOHJxNMWRsEpucnFxcnFxcnFxcnFyhzhycXJxOIdWsIipcXJxcXJxcoc4cnFycXFycXFycXFycXJxcXFycXJxcXJxcXJxcXJxcXJxcnFxcXJyhycXJxcXJxcoc4cnFyhzhycocnKHI6j+ewgBhxcXFycocnKHJyhzhycXKHOHJyhycocnJxcXFycXJxcXFycocnIwO06+1LFycXFycXFycXFycXI8XSO5otxyhycocnKHOHJxcoc4cnKHJyhycnFxcXJxcnFxcnFxcnFxcnFyhzhycXJxcXJxcXJxcocnJxcXJxcXJxcXJxcXJxcoc4cnFycXFycTY5vLfWQ3JyhycnFxcXJxcnFxcnFxcnFxcnFxcnFycXFycXFycXFycXKHOHJxcnFxcnFxcnFycXFxcnFycXFycXKHJycXFycXFxcnJxcXFycXFycocnFycXFycXKHOHJxcnFxcnFxcnFyhzhycXJxcXJxcXJxcnFxcoc4cnJxcXFycXJxcXFycocnJxcXFycXJxcXJxcXJxcTEIkbQIbnFxcnFxcnFxcnFxcnKHJxcnFxcnFyhzhycXJxcXJxcocnJxcXJxcXJxcXJxcTX5K7gW1HFyhzhycXJxcXJxcocnJxcXJxcXJxcXJxcnFxcXJyhycnFxcXJxcnFxcnFxcnFxcnKHJxcnFxcnFycXFxcnKHJyhycnFxcXJyhycocnJxcXKHOHJyhzhycXJxcXFycnFxcXJxcnFxcnFxcnFxcnFycXFycXFycXFycXJxcXJxcXJxcnFxcXJyhycnFxcXJxcnFxcnFxcnFycXFycXFycXFycXJxcXFycnFxcXJxcnFxcnFxcnFxcnFycXFycXFycXJxcXJxcXJxcXJxcnFxcnFxcnFxcnFycXFycXFycXJxcXFycnFxcXJxcnFxcXOHJxcXJxcnFxcnFxcnFycXFycXFycXFycXJxcXJxcXJxcnFxcnFxcnFxcnFycXFycXFycXJxcXJxcXJxcXJxcnFxcnFxcnFycXFycXFycXFycocnFycXKHOHJxcnFxcnFycXFycXFycXFycXJxcXJxcXJxcnFxcXJycXFxcnFycXFycXKHOHJxcnFyhycnFxcnFxcnFycXFxcnKDP0M7MbzHJxcXJxcXJxcnFxcnFxMBo7vPXEc4cnFycXFycXFycocnFycXJxcXFycocnJxcS2moRpWle5xcnFycXFxcnJxcXFycXJxcXJxcoc4cj7lM7gazHFxcXJyhzhycXJxcXJxcXJxcnFxcnFxcnFycXFyMPKpuh1WcnJxcXFycocj47kbbEbnFycXJxcoN5Yzv2nMcnFxcnFycXFycXFycXIza5GxpG5xcXJxcXJyhycnFxcXJyhycoc4cnFycXKHOHJxcnFyhzhycXJxcoc4cnFycXJxcXFycocnJxcXJxcXI/dzO2iMxycXFycXJxcXFzOXPUvYwrcXJxcoc4cnFycXFycXJxcXIy+5GyFG5xcnFxcnFyhzhycocnJxcXJxcXJxcXJyhycoc4cjtk1LubK3OHJxcnFycXFxcnKHOHJxcnFxcnFycXFycXFycXJxcXJxcXJxcnFxcnFyhzhycnFxcXJxcnFyhzhycocnJxcXJxcXJxcXJyhycoc4cnKHJycXFxcnJxcXFycXJxcoc4cnFycXJxcXFycoc4cnFycXFycXJxcXJxcnFxcXJycXFxcnFycXKHOHJyhycnFxcnFxcnFycXFycXFycXJxcSg2QCp+m/1xcnFxcnFxcjo9kbrCbnFycXJxcXJxcoc4cnJxcXFycocnJxcXJxcXJxcXJyhycnFxcnFxcnFxcnKHJycXFycXFycXFycoc4cnFycXFycXKHNxcXFycXJxcXJxcjNbjry0cXFycXFycXJxcXFzhycXJxcXJxcXJxcnFyhzhycoc4cnFycXKHOHJycXFxcnKHJycXFycXFycXJxcXJxcnFxcnFxcnFycXFycXJxcXJxcXJyhycnFxcnFxcnFxcnKHJycXFycXFycXJxcXJxcnFxcnFxcnFycXFycXJxcXJxcnFxcnFxcnFycXKHOHJxcnFycXFycXFycocnJxcXFycoc4cnFycXJxcXJxcXJxcnFxcnFycXFycXFycocnJxcTGtM7VizHFycXFycXJxcXJxcXJxcnFyhzhycnFxcXJyhzg0DHa1BIlxcnFxcnFycXFycXJxMhievvdhhycnFxcnFxcnFycXE8P5G5wG5xcXJxcXJyhycnFxcnFxcnFycXFycXJxcXJxcnFxcnFycXFycXFycXJxcnFxcXOHJxcnFxcnFycXFycXFycoc4cnFycXIyPfy70gNycXJxcXJxcnFxcnFycXFycXJxcXJxcXJxcnFycXFycXFycXJxcXJxcnFyg4n1u2cKSHJycXFycXJxcXJxcXJyhycnFxcnFxcnKHJycXFycXFycXJxcXJxcnFxcnFyNXBDsJ+8cnFxcnFycXFycXJxcXJxMQHktw8bhycXJxcnFxcnFxcnFycXJxcXJxcXJxcnFyhzhycnFxcnFxcnFycXFycocnJxcXFycnFxcnFxcnFycXFycXJxcXJxcnFxcnFycXFycXJxcXJxcnFxcnFycXFycXJxcXJxcnFxcnFycXFycXJxcXJxcnFxcnFycXFycXJxcXJxcnFxcnFycXFycXJxcXJxcnFxcnKHJyhzhycnFxcXJyOvSGvgt5cXJxcXJxcnFyNaYotGnXcnFxcnFyNWGhv55ecXFzhycXI3RyiyyNdycXJxcnFxcnFxcnJxcXFycoc4cnFycXJxcXJxcnFxcnFycXKHOHJycXFxc4cnFycXFycocnJxcXJxcXJyhycnFxcnFycXFycXJxcXJxcnFxcnFycXFycXJxcXJyhycnFxcnFxcnFycXJxcXJxcnFxcnFxcnJxcXFycnFxcnFxcnFycXFycocnJxcXJxcoczxCobe9XnJyhzhycnFxcXJycXFycXFycXJxcnFxcnFxcnKHOHJyhzhycoc4cnJxcXJxcXJyhycnFxcnFycXFycXJxcXJxcnFxcnKHJycXFycXJxcXJxcXJycXFxc4cnFycXFycocnJxcXJxcnFxcnFycXFycXJxcoc3FxcXJxcnFycXFycXJxMjnktdYbcnFxcnFxcnJxcXFycnFxcXIwM6G03F5ycXFycoc4cnEyQ6GzzF5xcoc4cnJxcXJxcXJycXFxcnJxcXFzhycXJxcnFxcnFxcnJxcXFzhycXJxcXJycXFxcnKHOHJycXFycXFycoPOrkuxUbc4cnJxcXJxcXJyhzhycoc4cnJxcXJxcXJycXFxcnJxcXJxcXJxcnFycXFycXJxcXJyhycnFxcnFycXFycXJxcoc3FxcXJyhzhycnFxcnFxcnKHOHJyhzhzhycXJxcnFxcnFycXFycoc4cnFycXJxcoc4c4cnFycXJxcoc4cnJxcXJxcnFxcnFycXJxcXJxcnFxcnFycXFycoc4cnKHOHJycXFycXJxcXJxcnFxcnKHOHJyg0PuS00RtxcnFycXFycXJxcnFxcnFxcnJxcXJxcXJyhzhycnFxcnEy9KGzG16HOHJycXFycXFycoNzk4tNbHcXJxcXJxcnFxcnKHOHJyhzg8j+S8cBtxcnFyhzhzhycoc4cnJxcXJxcnFxcnFyPwD0uP8LcXJxcXJxcnFycXFycXJxcnFxcnFycXFycXJxcnFxcnE9oPS7XwuHOHJycSabTxp4Sw5ycnFxcnFycXJxcXJxcj/FobU6XnFycXJxcXJxcnFycXFycXJxcXJyhzhycoc4c4cnKHOHJycXFycXJxcXJyMUL0ts0Lhzhzhycoc4cnJxcXJxcnFxcnKHOHJycXFycXFyPhyLvuN0c4cnJxcXJxcnFxcnKHOHJycXFycXFycnFxcnFxcnKHOHOHJxcnFycXJxcXJxcnFxcnFycXJxcXJyhzhycoc4c4cnKHOHOHJxcnKHJycXFycXJxcnFxcnFycXFycoc4cnJxcXJxcnFxcnFycXJxcoc3FxcXJycXFycXJxcTUXobD4XnFycXFycXJxcnFxcnKHJycXKHOHOHJyhzhzhycnFxcnFxcnJxcXJxcXJycXFycXFycnFxOGehvZhecXFycXJxcnFxcnFycXJxcXJyhycnFyhzcXFxcnJxcXJxcnFxcnFycXJxcoc3FxcXOHJxcnFycXJxcXJxcnFxcnKHOHOHJxcnKHJycXFycocnJxcXJyhzhycnFxcnFxcnJxcXJxcnFxcnJxcXFzhycXJyNhihvudecXFycXJxcnFxcnKHJycXKHNxcXFzhycXJxcnFycXFycTiJSLKGt3JxcnFxcnFycXJxcXJycXFxc4cnFycocnJxcXJyhycnFyhzcXFxc4cnFycXJxcnFxcnFycXJxcXJyhzhycnFxcnFycXJxcXJxcnFycXFycXJxcnFycXFycXJxcXJycXFycXJxcXJxcnFycXJxcXJxcnFycXFycXJxcj8b9LjkC3FycXJxcXJxcnFycXFycoc4c4cnKHNxcXFycnFxcnFycXJxcXJxcnFycXFycoc4cnJxcXJyhzhycnFxcnFycXJxcXJxcnFycXFycnFxcnFxcnJxcXJxcnFxcnJxcXJxcXJycXFycXJxcnFxcnFycXJxcXJyhzhzhycnFxcnFycXFycnFxcnFxc4Pp30umILcXJxcXJyhzhycnFxcnKHOHJycXFycXJxcnFxcnKHOHJycXKHNxcXFzhycoc4c4cnJxcXJxcnFycXFycnFxcnFxcnJxcXJxcnFxcnJxcXJxcnFxcnJxcXJxcnFxcnJxcXJxcXJycXFyM4qhsYVecnFycXFycTKaobN1XnFxcnFycXJxcnFxcnJxcXJxcXJycXFycXJxcnFxcnFycXJxcnFxcnKHOHOHJycXFycXJxcXJycXFycXJxcnFxcnKHOHJycXJxcXJxcnFxcnJxcXJxcnFycXFycnFxcnFxc4cnFycoc4cnJxcXI2Ywq1rPVycXJxcnFycXFycXJxcnFycXFycoc4cz7GU7c5rHFycXJxcnE4YgW/nfpycXJxcXJycXFycXJxcXJycXFycXJxcnFxcnJxcXJxcnFxcnJxcXJxcnFxcnJxcXJxcnFyPW5dsqGihycnFxcnFyM+uhsSRecnFxcnFycXJxcnFxcnFycXJxcnFxcnKHNxcXFycnFxcnKHOHJycXJxcXJxcjEZCrr29XJxcnFycT88obXDXnJyhzhycnFxcnJxcXJxcXJycXFycoc4cnJxcoc3FxcnFycXFycnFxcnFycXJxcXJycXFycXJxcXOHJxcnKHOHJycXKHNxcXJxcnFxcnJxcXJxcnFycXFycnFxcnFycXJxcXJycXFycXJxN8lTvzascoc3FxcnFxcnIz47a2LEmHJycXJxcXJxcnFycXJxcXJycXFycXJxcXJycXFycoc4c4Nj2hv8JecXJxcnFyKW8UGroOvnJxcXJxcnFycXJxcnFxcnFycoc4cnJxcXJycXFycXJxcXJycXFycoc4c4cnJxcXJyhzhzhycnFxcnJxcXJxcnFxcnJxcXJyhzhzhycnFxcnKHNxcXFzhycnFxcnFycXJxcnFycXFycXJxcnFycXJxcXJycXFycXJxcnFxcnJxcXJxcnFycT7UGr4r5XFycXJxcnFxcnFycoMk6htMFehycnFxcnJxcXJxcnFycXFycnFxcnFycXJxcnFxcnJxcXJxcnE4/FO+A6xxcnKHNxcXJxcnFxcnJxcXJycXFycXFzhycnFxcnKHOHOHJycXJxcXJxcnKHOHJycXJxcXJxcnKHOHJycXJxcXJyhzcXFxc4cnJxcoc3FxcnFycXJxcnFxcnJxcXJxcnFycXFzhycnFxcnFycXJxcnFxc4cnFycnFxcjz8tr0DSXFxcnJxcXJxcnFycXFycnFxcnKHOHOHOHJycXFycnFxcnFycXIlO9AazUL+cnFycXJxcXJycXFycXJxcnFycXJxcXJycXFycXJxcnFycXJxcXJyhzcXFycXJxcnFxc4cnKHNxcXJxcnFycXFzhycnFxNP9TshCscnFycXJxcXJycXFycoc4c4c4cnJxcnFxcnFycoc4c4cnJxcnFxcnFycnFxcnFycXFzhycnFxcnFycnFxcnFxczNiKrit1XFycXJxcnFycXJxcXJycXFycj6RFblu6nFxc4cnJxcXJycXFycXJxcnFycXFzhycnFxcnFycoc4c4cnJxcnFxcnJxcXJxcnE/JSq92tVycXFycnFxcnFycXJxcnFxc4cnJxcXI2JMay6zlzhycnFycXFycnFxcnKHM4IbG73k5zhycnFycXFycnFxcnFycoc4c4cnJxcnFxcnJxcXJxcnFyNPZ4thmHcnFxcnJxcXJxcnKHOHM+Bsa6+TlxcnJxcXJycXFycXJxcnFycXFycnFycXFycXJycXFycXJxcnFycXFycnFxcnJxcXJyhzcXFycXFzhycnFycXFycnFxcnFycoc4c4cnJxcnFycXFyM3Cdu59ic4c4cnJxcnFxcnJxcXJycTw9KrDS1XFycXJxcXJycXFycnFxcnKHOHNxcXFzhzhycnFxc4P2Kxtp1OcnFxcnFyNfnGtBY5cXJxcnFxcnJxcXJycXFycXJxcnKHOHJycXJxcnFxcnJxcXJycXFycXJyhzhzhzhycnFycXFzhycnFxcnFycoc3FxJmnHGitjjnJxcXJxcnJxcXJxcnFycT9sxruTOYcnJxcXJycXFycnFxcnFycXJyhzhzhycnFycXJxMKCIu293cXFycXJyhzcXFycXJxcnFxc4OXOxvIxOcnFxcnJxcTiDsb18TnFycXJyhzhzOJOxvGxOcXFzhycnFycXJxcXJycXFyNSsVsuTqcnKHNxcXJxcnFycXJxcnFxcnJxcnFxcjuPxr5wOXFycnFxcnFycXJxcnFycXJxcnFycXJxNywVsePqcXFycnFxcnJxcXJyhzcXFycXJxcnFycXJxcnFycXJxcTuIY7x3nHFxcnJxcXJycXFycnFxMS0Vt+Lqcoc3FxcnFyMdHWtz4pcnJxcnFycXFycnE8hLG5e05xcXJycXFycoc3FxcnFycTii1rJtKYc4c4c4cnJxcnFyOBPWsfwpcXFycnFxcnI7AvuyDgRxcnJxcXJxcnFycXJxcnFycXJxcnFycXFzhycnFycXFycnFycXFycnFxcnJxcXJyhzcXFycXJycXFycXJxcnFycoc4c4c4c4cnJxcnFycXJxcnFxcnJxcnFxcnJxcnFxcnJxcXJycTsLY7v0nHFycXJycXFycXJycXFycXJxcnFycoc3FxcnE2Qkq2zbVycXJxcXOHOHIwR9a5yClxcnJxcnFycXFycnFxc4cnJxcXJycXFycnFxcnJxcXJycXFycXJyMRaxs/lOcoc3FxcnFycnFxcnFycXJyhzcXFycXJxcnFycXJyhzhzhzcT9GsbW5TnJxcnFycXFzhzhzhzhycnFycXIzdrGxmU5ycXJxcXOHJycXJxcnFxc4cnJxcnFxc4cnJxcnFxc4cnJxcnFxcnI42taxNSlxcnFxcnJxcXODsCmLAOZ3JxcXJycXFycnFycXFycnFxcnJxcnFxcnJxcXJycXFycnE+M5i8zGdycnFxcnJxcnFxcnJxcTzTmL8sZ3JxcXJycXFycnFycXFycnFxcjCuY7ZhnHFycnFycXFycnFxc4cnJxcXJycXJxcXOHJycXJxcXJycTmHsbt4TnOHJycXJxcXOHJycXJxcnFycXFzhycnFycXJxcnE8t7G5SE5xcXOHOHOHOHOHOHOHOHOHOHNxcXJxcnFycXJxcnFycoc3FxcnFycXJyNgixvvdOcXJycXFycT1Q5ryvGXJycXFycnFxcnJxcXJycXFycnFycXFycnFycXFycnFycXFzhycnFycTdx5rOeGYc4cnJxcnFyMtHmtj4Zc3FxcnFycXJxcnJxcXJxcnKHNxcXJycXFycnE2qLG/V05xcXJycXFycjlUWrO7pXFxc4cnJxcnFycXJxcnFycXJxcnFycXJxcnJxcXJxcnErwvIalNDecXJycXJxcXJycXJxcXJycXJxcnFycXJxcjD9mLoSZ3JxcnFycoczmCc7x9jHJycXFycnEyDCW1BNpycnFycXE9wnO6PYxxcnFycXJxcnFycXI+ebG2hk5ycXJxcnJxcXJxciHsZhpjOZ5xcnFxc4cnJxcnFycXJyhzhzcXFycXJycXFycXJycXFycnFycXFycnFycXJxcnFxc4c3FxcnFycXJxcnJxcXJxcnJxcXJycXFycnFycXJxcXOHJycXJxcnKHNxcXJxcnFycnFxcnJxcXJycXJxcXJycXJxcnFycXJxcnFycXJyhzcXFycnFxcnJxcXJycXJxcXOHOHJycXJyhzcXFycXJyhzcXFycnFycXFycnFycXJxcXOHNxcXI4yrG8NU5ycoc3FxJ3cDGumPzoc4c4c4c3FxcnFycnE7B6iwCVdxcnFycXFzhzhzhzcXFycXJycXFycnFxcnJxcnFxc4c4c4c4c3FxcnFycnEgavkaq1BucXJxcnFycnFxcnI4/eaxEhlxcnFycXJxcnFycXJycTv83bQTInJxcnFycXJxcnFycnFxcnJxcXJycXFycnFycXJxcnFycXJycXFycXJycXI0v+a1UBlxcnFycXJxcnJxcXJxc4cnJxcXOHJycXJxcnKHM7BSyyC9NxcnJxcnE6aWqzppVxcXJycXFyOEH2sc4JcnFycXJxcnKHNxcXJycXJxcnFxc4c3FxcnFycXJycXFycnFycXJxcnFycXJxcnFycnFxcnJxcnFxc4c4ObyxvUNOcXFycXJycXFzhycnFycXJxcnFycjw9arDSlXFxc4c4c4c3FxcnFycnFxc4cnJxcnFycXJxcnJxcXJycXFycnFycXJxcnFycoc3FxcnJxcnFxc4c4c4c3FxcnJxcXJycXJxcXOHNxcXJxcnJxcXJycXFzhzhzg9DO2zBBJxcnJxcnFycoc3FxcnJxcXOHJycXJxcnKHNxcXJycXFzhycnFyIecjGjONznFycXJxcnFyNJW4t3pHcXFzhzcXFycXIzDrGxAk5ycnFycXJxcnFycoc3FycXFycnFycXJxcnKHNxcXJycXJxcnFycXJxcnI4TrG8sU5ycXJxcXOHNxcXJxcnJxcSaPlCrpBr1xcnJxcXIzU7++vEBycXFycnE5abiypkdxcnJxcnEsrOsaBzFOcXJxcnJxcXJycXFycnFycXJycXFyN/v2shQJcnFycXJycXFycnFxc4c4c4c3E5TnO9sYxycXFzhzcXFycXJycXFzhycnFycnFxcnFzhycnFyP4s8v3TDcXFzhzhzcXFycnFxcnJxcnFycXJycXFycnFxc4c4c3FxcnJxcXJycXJxcnFycnFxcnJxcnFycXJxcjXPsb8wTnJycXJxcnFycXJycXFycnFycXJxcnFycnFxcnI+3zW6IMqHNxcXJycXJxcnFycXJycXFyciADAyoi381xcnFycXJxcnFycnFxc4c4c4c3FxcnJxM8CDtE98cXFycXJycXEzRM++yzBycnFycXJxcnJxcXOHJycXIidoEaGpfuhzcXFycnE48geyHfhxcXJycXJxcnFycXJycXFycnFycXJycXFycnFycXJxcnFycnFxcnJxcnFycoc3FycXFzhzcXFycXJycXJxM3NFtZy6cnFycXFzhzcXFycXJycXJxcnFyO9eKsTh1cnFycXJycXJxcnFycXJxcnJxcnFycXJxcnJxcXJycXJxPYHBuH4+cXJycXJxcnE+kcG3bj5xcnJxcnFycXJycXFycnFycXJycXFycnFycXJxcnFycnFycXJxcnE9dwe9iPhxcnKHNxN8cHskj4cnJxcXJycXFzcXFycXJycXFzhzcXFycXJycShXrxp8hQ5xc4c3FxcnJxcnFycXJxcnJxcnFxc3FxcnFzhyNMkHtkb4cXFzhycnKHNxcXOHJycXJycXFycnFycXJxcnJxcXJycXJycXFycnFxc4c3FxcnJxcXOHNxcXJycXFzhzhzcXFycjlhmrOuZXJxcnFycXJycXFycnFycoc3E5FoO+6XxxcXJxcnJxcnFycXJycXFycnFycnFxcnJxcXM3uUWwVrpycXJxcnFyP5aDt2l8cnFycoc3FycXFzcXFycXJycXJxcnFycnFycXFzcXFycXOHJycXJycXFycnFycXJxcnJxcnFycXJxcjKzwbNcPnFycXJycXFycnFycXJycXJxcXNxcXJxPUPYv7wncXFycnFycXJycXFycnFycoc3FyMwTBsgw+cXFycXOHIlQTUaHeyucnFxc4c3FxcnJxcnFycnFxcnJxcnFyciExihqe515xcnJxcnKHM2dMG+iz5ycXJxcnJxcnFycXJxcnJxcnFycXItTqEabBXucXJycXFyMafYumgncXJycXJycXFycnFycTeORbGBunJyhzcXFycnFycoc3FycXJxcjz0wbkLPnFycXJxcnE+Y2ywrJNzhzhzcXFycnFycXJycXIx1Be4O+hycXJxcnFycnEhmsgaiFN+cnFycXJycXFzhzcXFycnFycXJxcnJxOZBVv2+qcnFycXJxcnJxcXOHNxcTvxqrIeVXJxcnFycXJycXJxcnFycnFxc4c3FxcnJxcnFycSULsRrgVO5ycnFxcnJxcnKHNxcnEsnLEadzTucnFycXJyPJgXvWfocnFxc4c3FxcnJxcXNxcXJycTXiVbMtqnJxcXNxcXJxc4c4c3FxcnI+uRe7RuhycXJxcnJxcnFycXI1HYOx8nxycnFxcnJxcnFycnFxc4c3FxcnJxcnFycnFycXJxcnJxcXOHNxcXJycXJxcnJxcnFyMosXuITohzcXFzg61FW+K6pycnFycnFxcnJxcnJxcXJycXJycXFycnFycnFxc4P3VVuoqqcXJxcnFycnFycXJycXJxcnFycXOHJycnFxcjXU6LY7F3JxcnJxcXJycXI97oO6EXyHNxcXJycXJxcnJxcnFyNcw+u0PBcXFzcXFycnEq8YwqE+c9cXJycXFzhzcXFycnFycnFxcnJxN/+DvwB8cnJycXFycnFycXJycXFzcXFycnFycXJxcnJxcnFycnFycXI4OMG9xz5xcnFycXJycXJxcnJxcnFycXJycXJxcnFycnFycXJycXJxcnFycnFycXI+A7q+/EVycnFycnFxcnJxcnJxcnFycXJycXJxcnFycnFycXJycXJxcnFycnFyO8jBujc+cXJxcnFycnFycXJxcnI5jOiygxdxcnJxcXOHM88ye9DNhycXFzhzcXFycnFycnFxc4c3FxcnJxcnJxcXJycnFxcnJxcnFycnFycXI0jui3gRdycXJxcnJxNcGMuU5zcnJxcnFycXJycXJxcnJxcnFycXJycXJyhzcXJxcnJxcXNxcXJycXJxcnFycnFycnFxc4c3E7Fye/6NhxcXNxcXJxc4c3FxcnJxcnJxcT2h+L9eB3FycnFxc4c3Fxc4c3FxcnJxcnJxcXJycnFxcnJxcnJxcnFycXJycXJxcnJxcnFycXJyOUrBvLU+cXFzhzcXFycnFycnFycXJxcnJxcnFyciNOEBrsHv5ycXJxcnJxcXNxcXJycXJycXFzcXFycnFycXJxc4c3FxcnJxcnFycnFycnFxcnJxcnJxcnFycnFxc4c3FycXJxcnJxcXNxcXJycXJycXJxcnFycnFycXJycXJxcnJxcnFycnFxc3FxcnJxcnFyNTvBsNQ+cXJycXJxcnJxcnFycXJycXJycXJxcnFycnFycXJyJ+dJKgSLbXOHJycnFxcjIdXr7yoXJxcnFzhycnJxcnEnOVcaHmqOcnKHNxcnFycnFycXJycXFzcXFycnFycnFxc3FxcnJxOBiTv+dscXJycXFycnJxcXOHNxcXOHNxMDzBtdM+cnFxcnJxOxJutv2RcXFycnFycnFycXJxcnJxcnJxcnFycXJycXJycXFzhzcXJxII3xGkkg7nFxc4c3Fxc3FxcnJxcnFyIPvFKlNDrXJxcXJycnFxc4c3E7ipyzhWNycnFycXJycXJxcnJxcnE2YQm1rvZycnJxcXNxcXJycS5B0xp84s5ycXJxcnJxcjKqk7RlbHJxcnJxcnJxcjUDCbYN9nFycnFycnFycXJycXJxcnJxcnFycnFycXJycXJxcnJxciwUpRqvta5ycnFxc3FxOFllsbaacXJxcnJxcnFycnFycXJycXJxPe3BuBI+cnJxcXOHNxcnFycXOHNxcXJyN1YJtLn2cnFycXJycXJxcnIm/QIa0S/ecnFycXJxc4c3FxIcXsGsWhPnJycXJycXJxcnJxcnFycnFyMx2TtPJshzcXJxcnJxcXNxcXM6lqy0eVNxcnFycnKHNxcnFycnFycXJycXJxcnJxcnJxcnFycS37UipiSt1xcXOHNxcXOHNxcnE2XWWysppycnFycXJycXJxc4cnJyNvw3sxPIcXNxcXNxcSfI4xrkcc5ycnFycnFxc3FxcnJxcnJxcnFyKiqHGu5XjnJxcnJxcnJxcjQPZbMBmnNxcXNxcXJycXJyML7avFElcnJxcnJxcXNxcXOHNxcnFycXJycXJyN//BvQA+cnJxcnJxcTkQdbD/inJxcXOHNxcnFycjwhjrTucXFycnFycXJycSpTxRrbw65ycXJxcnFzhzcXJxLsfeGhWCHnJxcnFycnFyciQVSDoSu3xycXJxcnJxcnFzhzcXFycnJxcXNxPdGjui5ccXFycnJxcnFycnFycXJycXJycXFzcXJxcnFycnFycnFycnFxc3FxOmKjvZ1ccXOHNxcnFyMWqOv6VxcnJxcXNxcXJycnFxc3FxcnJxcnJxcnIqEggqwO99cnJxcnFzhzcXFzcXEqZTYqy6ydcXJycXJycXJxcnI2r466YHFycXJxcnJxcnI8bOqxoxVxcnFycnEsh8AqWYP9cXOHJycnFycXJycXJycXIhCDIaIYzecnFzhzcXJxcnFzhzcXJxcnFzhzcXJxciYNBBoBP76HNxcXJyciXYYBrTef5xcXNxcXJyJl4tGnwdLnFzcXFzcXFycnFycjNPGbjA5nJxcnJxcnFycnFycnFycXJyMjPRs9wucXJycXJxcnJxcnJxcnFycnEnVsY67ZOccXFzcXJxcnFzhzcXJxP5PRtmwucnFycnFycj6j0bdcLnFycXJycXJycXJycXJxcjzD0bk8LnJxcnFycnFycnFycXOHNxcnFycXOHNxcnFycnFycnFycXI6BNG7+y5ycXJxc4c3FxPxTRtusuc4c3FycXI9sFe9T6hxcnJxcnI+Iq6y7VFycXJxcnJycXFzcSC3cBomiP5ycXJxcnIhG5QqMVa9cXJycXJxc4c3FyJa3HGjcjjnJycXJxcnJycTm5o75GXHFycnFxcyx6exr5WE5ycnFycXIjUFM67frMcnFycnJxcXNxcXMz2q68NVFzcXFycnJxcnFycnFycnFyMYXRs4ouc3FycXJycTpGV7DJqHJxcnJxcnJxcnJxcnFycnFzhycnIsJ78qEJQNcnJycXJxcnJxcnJxcnJxcnFycnFycnFycnFyMKQLvWv0cXNxcXOHNxcnJxcXNxcixh1Upt4qtxcnFycnE6htG7eS5ycnFycXJycnFxc3Fxc3Fxc4c3FycXOHNxciBMSiqeO11ycXJxcnJxcnI51IW/K3pycXJxcnJxc4c3Fxc3Fxc3FxcifUWiolul1ycnFycnEx6wu8JPRycnFycnJxJBjJGmCDbnOHNxcXNxOF0LtbL0cnFycnFycnFycnFycnFycnFycXM/J4W42HpycnFycnFyci30wTojs+xzhzcXJxcnJxc4c3FxcnJycXJycXJxc4c3FycXJycXJycXJycXJycXJycXJxcyv3mCrChn1ycXJxcnJxc4c3Fxc3FycXJycXJxc3Ei/kQaMhu+cnJxcnJxcnJxcnJxcnIp5qBKRZX7cnFycXJycnFycXJycSP/2RqCAm5ycXJycXJxKIQNOiu/LHJycnFycXODNszr6jMXJycXJycSNn6RqLgW5ycXJycXJxMpOztXxMcnFzcXFycnFzhzcXJxcnJycXEujVQaiCq+cnJxcnJxcnIsyqAaZFX+cnFycnFycXJycnFycXOHNxcnFycnIzGPy89wNxcnFycnFyciYbfCpRWD1ycXJycXJycXJycXJxc3Fxc3FxcnJyPEArsc/UcXJycnFycnFycXM3pbO/WkxycXJxcnJycXJycXJxcnJycXJxc4c3FycXNxcSrvGBoDDn5xcnFzhzcXJxc4c3FycnEqN0Ya3YuecnJycXJxczm//LVQA3JycXJxczfkK7Ur1HOHNxcnJxNbzevFMhcnFycXNxcXOHNxcnJxcnJxcif5sBrBZP5xcXNxcXNxP5OVuWxqcnJxcnJxcnJxcnJyIjwoGm49fnJycnFycXJycnFycXJycnFycXOHNxciwI6xoBgU5ycnFycnFycnFycnJxcSc1YDqPqfxycnJxcnJxO7gNtFfycnJxcnJxciwzGhr9zl5ycXJxc3FxOXfuuJgRcnJxcnJxcnI5aO64pxFxcnFycnJxNS3RseIucXFycnJxcnJxcnJxcjrcDbUz8nJxc4c3FycnFycXIg4ZEqJObtcXJycnFycXJycnFycnFycXNxcXNxcnFycnE0GZW09mpzcXJxc3E41Fm0O6ZxcnJxcnJxO93RuiIuc4c3FycTTbs7M0THJycXJxcyVQ7RqM8S5zhzcXJycTZB/rzOAYc3FycXM9fLO5g0xycXJycXJyK85+SvcYG3FycnFycnJxcnFycnJxcnJxcnJxciVaoSrMVe1zcXJxcnJycXJxcjT+0bERLnJycXJycXJycnFycXJycnFycXNxL+SvOuS1DHFycnFycnFzhzcXJycXJxc3FycXJycXJycnFycXNxcXNxcXM7vpW9QWpxc4c3FycnFycnFycnFzhzNK5ZuGGmcXFzcXJxKA38KlIwPXFxc3FycXOHNxcnJxcnJxcnJycXJxcnIhAoYaYeeec3Fxc3Fxc3FycXJycnFycXNxcXNxcnFycnJxcnFzcXFzcXFzcXJxcnJycXJycXJycXOHNxcnJxcnFzPNGlvC5acXNxcXJycnFycnJxcnFycnIu5P4q87AdcnJycXFzcT30ab8LlnFzcXJxcnI1EeGw/h5ycXJycXJycnFycXNxcXNxcXNxcitL4Bp8Qf5ycnJxcnJxcnJxc4c3FycnFycnFycnJxcnFzcXFzcXFzcXJxc3Fxc3Fxc3FycXOHNxcnJxOaHhvV4ecXJxc3Fxc3EtlYcqqKeNcnFycnJxci+B8Bo44P5zcXFzcXJycXJxc3FycXJycnFycnFycnFycnJxcnJxcnIsgMQ6evO8cXOHNxcnIhE2oaoNlecXNxcXNxcnFycnJxcnJxcnJycXJxc3Fxc3FycXJycnFycnJxcnFycnJxcnJycXJxc3FxMMiluUdacnJxcnJxcnJycXJxczoZpb7mWnJxcnJxcnI+slu/TaRzhzcXJyPUNbsMykcnJxcnJyOIB5tI+GcXJxc3FxcyqMiBr4N35ycXJycXOCO1XBq2qj5xc3Fxc3FycXNxcXNxcnEpMZgaHuZ+cnJxcnFzcXJxcnI618O9KDxxcnJycXImyAIqxX/dcnFzcXFzcToZW7T2pHJxcnFzcXFzcXJxc3Fxc3FycXIr3gdadx+KcnJxc4c3FycnJxcnFzcXExmcO2djxzcXFzcXJxc3Fxc3FycXJycnFzhzcXJycXJyKTy2Gv00nnJxcnFzcXJxcnJycXJycXMk46gaU8V+cnFycnFzN2VNt6qyc3FycXJycnFycnFzKDheGm56HnJycXJycXJyM0x5uMOGc3FycnFycnJxcnFzcXJxc3Fxc3Ez1eGzOh5xcXNxcnFzcXFzcXJxcyKh5Bo34b5zcXFzcXJycXJycnFycnFycnI7mJe/Z2hycXJycXJycnFycnFzcXFzcXIjcrgaetR+cXJycnFycXNxcnFycnJxcnJycT6TtbtsSnJxcnJxcnJycXJycnFyI+IDGiPfznFycnFycnI6xuG7OR5ycXJycXJyL4CqGsj1XnJycnFycnFycnJxcnJycXJycXJyOhfhu+gecnFycnJxciDDYzonycxycnFycnFyciOFFio6rp1ycXJxc3E3P8Ow0DxycXJycnE6X8O9oDxycnFzhzP7aJvUl2cXNxcXNxcXNxOkeJssh2cnJycXJycSgAJirxDp1xcnFzcXFzcXJycXJycnFycnJxcnJxcnJycTr5XbYWonFzcXJxczwZtbzmSnFzcXJxc3Fxc3FycnFycnJxcnI3iOG+dx5ycXOHNxcnJycXJycXJycnFycnJxcnJxci8FcCohuP1ycXNxcXMhBNgakcJ+cXJxc3FyKtXYGgSifnFzcXFzcXIvV88qDYMNcXNxcXNxcnFzcXFzcTNCbbzNknNxcnJycXJycXJycnFzhzcXJycnFyOanhvVYehzcnFycXNxcnFycnJycXJycXJycnFycnJxcnJycXJycXJyJ9nfKnViDXNxcnJycXIqE64aUNUecnJxcnJyIA0xGiE87nNxcnJxcyEI6BqBgX5ycnFzcXFzJqQVGge+rnJycXJycnEiwYIqFufdcnFyc4c3FycnFzN4dfuYigc3FycXNxcix3tTqLhKxycXNxcXM6al+3paBycXJycnFzhzcXOCiy6koJ0VtycnFzcXIjn9M6CgLMcXJxc3FycXNxcnJxcnJycXIlXfgaXCB+cnJycXJycXJyJZqNOnpXLHFycnFycnJxcnJycXMu0qIqRNXdcnJxcnJyLnlaKrpqXXNxcnFzcXJxc3FycXNxcnFzcXJxc3FycXNxcnFzcXJxc3FycnFycjjRqbQ+VnJycXJycnFzhzcnFycXMts1wq5so9cnJxcnJyciQ53hq+Yh5xc3FycnJxcnJycXJycnFyNM3hsUIecnJycXJyci6KAVr7X+pxc3FycnEmats6XVJMcXJxc3FycnE/xpu/OWRycnJycXI7Ore/xUhzcXJxc3FycnFyLs0LGvQvTnFxc3FzhzcnFycXNxcjycxb1jOnJxcnJxczHKqbtFVnFzcXFzcTlof7mngHFyc4c3FycnJxc4c3JxcnFzK7wmOqc9nHFycXNxcirQp0q29Ytxc4c3JxcnIh3SkalC1ucnJxcnJycnFycnJxcnJycXNxcSsRHRow/i5zcXJycnFyJbSqavq1WXNxc4c3FzMpLHuH04cXNxcnFzcXJycXJycnJxcnJyII7wKhoQ/XJycnFycj3kub8bRnJycnFycivqYxqiWc5ycnFycnJxcyIEHxrRzg5ycnFycnJxcynfkVpXBupxcnFyc4Iao+OslcHHJycXNxciMz60ph0Utxc3Fxc3FyPnCtsp9ScnJxcnJycXNxcXNxOwSftwxgcnJxc3Fxc3FycnJxc3Fxc3FycnJxcnIz6se4JThxcnJycnFycnJxcnJycSMB2noX8lhycXNxcnJycXNxIwKDGjHnznFycXNxcnIo5nUa8piucnJxcnJycXJzhzcXJyJkeqisOVV3JycXNxcnEziOO1hxxxc3FycXNxcnJycXJycnJxcnJyPz3VusIqcXNxcXNxcjIkr7D7UHJxc3FycnFyJ0FrGm3pTnJxcnJyci8qWkqBaltycnFycnJycXNxcXNxcy+NkEr6JvtycXJycnEjN3kanohucXJycXNxcifH2WrZgmlycnJycXIhsLJK+PTbc3FycnJxcnJycnFycjEjv7H8QHJxc3FycnFycnJycjxUv7W7QHJzhzcXNxMvfLvRg0cXJycXNxcnFzNMbxsUkOcXNxcnJycnFycnJxKvD6OgTwXHJycXJyciqigZrt1+ZzcXJycXM2J+Wy6Bpyc4c3FzLN1iahgp2XJycXJycjM48bPXDnFxc3JxcnIomMBaW3P6cnJycnFzcXJycXJzhzcnFycnJycXJycj648bdHDnJycnFzcXJxc3FycnI0Ndu72iRxcXNxc3FxLNDBGpPz7nFzcXJxcy07gSpeR+1ycXNxcnFzcSjmbSpkmS1xcnJycnFzcSbYnxq0dg5xc3FycnEglpR6/Za4cnJxc3FyNyfduugicXJxc3FyKfQtSiW9K3FycnJxc3FycnJxcnJycnJxcnJycnFycnJycnFycnJxc3FycnJxMCbpvukWcXJxc3FyciltwxraI85ycXJycnIoK7saX0ROcnFycnJyMdznujMYcXJycnJxPdH1vS4KcXJycnFzcXJycnJxcnInX1dK/gqLcXFzcXNxIa5lSjoZq3FycnJxc3FyciG7kzooRsxycXNxcnJxN53pt3IWcXJycnFzcTxj77asEHJycnJycSjg4RrC8e5zcXJycXJzKc6FSqcXq3JxcnJycnFzcXJycnFyIWjFKlxzrXNxcnOHNycXImF90akJIucnJycXNxci6OszpaFMxycnJycXJycnIuK+EabkHucnFzcXJycSvD6RoVwW5ycnFzcXJycnFzcXJycnFzcTwY97D3CHFycXNxc3Fxc3JxcnJycnJxcnImTuMaDRHOcXNycXJyOazzv1MMcXJycXNxc3FxPm7xuJEOcnJycnFzJNrTOuVSzHNxc3FycTP697kVCHJxcnOHNyJpPjOtnBzHJycXNxcnJycXJzcXFzcnFycnJycnFycnIuSPMajHDOcnJxc3FycnFzcXJycnIm4fU69OCscnJycXJycnJxc3FycnJxc3FyO7/xu0AOcXJycnJycXNxcnJycTUP/bwBAnJycXNxcnJycirJFLr9brRycnJxc3EvmwAqKE/9cnJycnJxczvQArov/XJxc3FycnJyKKcAGqaP/nJycnFycykNCBoBP35ycnJxcnJycnJxc3FycnJxc3FycnJycS4DHBoB3j5ycnJxcnNxcnFzcXNxLFRCWk+72nFzcXJycib6LCpjXT1ycnJxc3FycnJycXJzcXJxc3FzN5YGsXn5c3FycnJxN0ICsM39cXJxc3JxcnJycnJxcnNxcSgEOioyzF1yc3FycXNxKRguGnCNHnJycXNxcjVoBrSn+XNxcnFzcnFycnJyJrdAOqeL/HJxc3FzcSeQUjq5+txycnJycnFyIw40KiIsvXNxcnJxcz66BrtF+XJxc3FycnJycXNxOBsGsvT5cXNxcnJyIgYkGkGtvnJycXNxc3FycXNyIMc8GtWMPnNxcnFzcSZ/ulouBFpycnFzcXJycnJxc3FycnJycjW9BrRS+XJxc3FycynyaioT2V1ycXNxc3FycnJxc3EhbWwqzCk9cnJycXNxI7JQKvba/XJxc3Fyc3ErZUoaG6tecnJxc3FyIjTcSoHCO3NycXNxcircgDp1N/xxc3FycnJyJ5w0Gvc8vnJycnJycXIoiBiqcY51cnNxcnFzci3ij2rX1wlyc3FycnErmjAah1z+c3FycnJycXNxcnJycnJycXJzKYpYGglafnNxcnJycnIwBxa5CelycnJxc3EglIIqSbfdcnJxc3FzcTK/LL1Q03JycnJxcyoVUpoHutZzcXNxcnIxqAK0Z/1zcXJzcXJxc3JxcjdxFLGe63FzcXNxcnJycjehFLBu63JzcXFzcnFzcXJycnJycXNxc3FycnEzLSq74tVycXNycXJzcXIsYlIaitrec3FzcXJyJ0tbSiBaS3NxcnJycnJycXNxcnJyIRdSGkCa3nFzcXNxciE4UhpOet5ycnFzcXJycjvpAroW/XNxcnNxcitEKzr+vUxzcXJycnJycnFzcXJycnJycnElqtoqeFJdcnJxc3JxcnJyciHKAzonX8xycnJxc3EnLa56NTUYcXNxcnNxciVNdho9KJ5zcXJycnIsUqlKztVrcnJycXNxc3FycnJycSvWrBpElT5ycnJxc3FzcSARmBqw9n5ycnFzcXJzcXJycXMm8pxqN9Y5cXJycXNycXMvFf9K8rALcXJzcXJycSmXvBpohD5ycnJycnEgc9dKfcKLcnJycnFzOWFcta6jc3Jxc3FzMVsUtrTrcnJxc3FzMEBusd+RcXNxcnJycnJycXNxcnNxcnIkk8wauMM+cXNxcnJyciAvdzpxGIxycnJycnEgXpYanBaec3Fyc3FycnEm28wapEM+cXJycnJycnJxc3FzcXJyMUwmucPZcnFzcXJycnJyJeWCGgOn3nFzcnFzcXIyCly+BqNxc3FycnJyci8oghped95zcnJxc3E9PwK5wP1ycnJycnJxcyAiLIpW7TdzcXNxcnJyL09wGkwI/nJzcXFzcnJxczogSLHvt3JycXNycXNxIJLsGvjRPnJycXNycXMtxQEqVa/tcnJycXNyPPAkuw/bcnJycnJycioxtTq/5KxzcXJzcXJycnEmM2pKQdlbcXNycXNxci3TESpkzu1ycXNycXNxImUPGvuvDnNxcnFzciGaaEprWXtycnFzcnFzcSwxohqt5d5ycXNxcnJyLVCvKj31DXJyc3FycXNycnFzcXNxcnNxcnJyKz3DOp8jzHJxc3JycXNxc3FycnMu5Q0aA68ucnJycnFzIRoFWhRvqnNycXNxcie0mypXtk1zcnFzcXNxP71IvUK3cnFzcnJxczIuSLnht3JycnJycnFzcSK0xBpms75xc3Jxc3Fyc3FycnJyI27oGosRfnJycnJycXNycXJzcXJzcS4edyqwKI1ycXNxc3FzcXJzcXJycnJycXM7DTa/8slxcnNxcnJycnJycXNyKx1TKpA6zXNxcnNxci3+xBqxE75xc3FycnIsNeYa3aGecnJzcXJyciX48TrTcOxyc3FycnJycnImUs1aUOMqcnJzcXJycnFzcnJxc3FzcXNxcnJzPkies8dhcXNxc3Fyc3FycnJycnJycnIs+Go643lccnJycnJyJNDkSgfxu3JycnJyciZVKxqMrU5xcXNycnJxc3JxL+mVKpNmrXFzcXJzcXJyc3FyPdRGvSu5cnJxc3FzLr32GrUgnnJycXNycSgY5BoAgb5ycnJycXNyJgZxKtGo7XJycXNycXMqFPJKgsDbcnJycnJycnFzcnFzcXNxcnMvlyA6GY38cnJzcXJyJFFZSk/qa3NxcnJzcXJycnJycnJycicd0hrvIt5yc3FycnM3a3q1pIVzcnJxc3JxczsjaLDsl3NxcnJycnJyKVSciuLGN3NxcnNxcnIjuJY6WHaccXJycnJycnJycXNycnFzJ28cKmwOPXJycXNycifrUoppStdzcXNycXIuPzka7QxucnJycnFzcnJycXNyKB2hKrA17XJycnJycnItG/JqNFDZc3FzcXNxcyta/UofUCtzcXJzcXJyLQRuKiLJHXNycXNxc3FzI4iNGsl3LnJycnJycnIrrGFKeTnrcXJycnJyIg0VGlE+rnNycnFzcnFzcnE5knizfYdzcXNxc3FyLHRNOhy7LHNycXNycXNyLNsGKsRPnXFycnJyc3EvcAWq8QC1c3JycnFzcnIZb0hhneG3nnJycXNyciU/jTqQFyxxc3Jxc3Era5saO0ZOc3FzcXNxcyOtmxq3Jk5xcnNxc3Fyc3Fyc3Fyc3FyczcQZrL/mXJzcXJycyWMr1qNNQpycnNxcnIw0+6yTBFycnNxcnIn6Ksac3VOcnJycnJyKdzvGpQxDnJzcXJycnJycnNxcnJycnJyc3FyciRJnIpUdjdxcnNxcnMuX5pKvgZbc3FzcXNxc3ImTMwqjjM9cXNycnFzP1uqv6RVcXNycnJyci8223qTokhzcXJzcXM9VP60uwFzcnFzcXNycSu6/To4UCxzc3FycnIvmg8qGV8NcnNxc3FyJ5wRGuc+7nFzcnFzcXMh3WF62Snoc3FzcnFzIIylWl01qnFyc3FzcXM8//62EAFxc3Jxc3Jxc3JycnJxMXzcsKMjcnJycnNxcjC5RLlWu3Fyc3FycySBdRpJ6K5xc3FzcnJxJYZROuqa7HJzcXJzcSjwJJqJ/bZycnJycnNxcnMs4x4aQ84ecnFzcnJyPK66smFFcnJycnJyLapPKkhbDXFzcnJycnJyc3FyJTQxGv287nNxc3FzcXNycS8HOFqUnHpycnJycnNxcnJyc3Fyc3FzIpF+OsroHHNxc3Jxc3Ekc9p6QNJYc3Jxc3JyciY5OjpQfFxycnJycnJyLEqwSl9U+3JzcXNxc3FzcnJxc3JyKFAcGnz+PnFzcXNycSMiMWrj7Olxc3Jxc3JycnInmiVK+l2rcXJzcXNyKQPEKuHTvXFzcXNxc3IhlsQqWZO9c3JycXNyJ3o8aj9cOXJzcXJzcXMz1FS1O6tycXNycnIvJIiKZcd3c3Fyc3FzLO1vWicpCnJycnJycnNxcnMm7r8qtBQNcnFzcnJyJLw4ais8eXNycnJycnIjyGBa2Hn6cnNxc3Fzcj/u2rAhJXFycnNxc3FzcXNycnFzcnJzK2nHSs1ji3JzcXJzcnFzcnFzcnJyIZQXWly+inNycnFzciJ5Amr+b9lycnJyc3EjXO+6dkEEc3FzcXNyJEfr6vmRQXNycXNycnJyKClm2op5knFzcnJycnJyc3FzcXNyI1cYGnyOfnNycnJycxRCgAGTvn/+cnJycnJzcSuLcjqaSNxzcnFzcnJyc3Fyc3FzIBXEqgmztXJzcXNycnIV5Ujxnvu3DnNxc3JyciLMQypGO81ycnJycnMTZUfBkly4PnJycnNxcy4uYWojKelzcnJycnIjAPVqJgGpc3JycnJyciSgO+oEDUFzcnJyc3Fyc3JycnJycihf0IpyEvdzcXNycnJyE/L1cZZ+Co5yc3FzcnIlWkYaTFuec3JxdHFycnNycnF0cXJzOwFttg+ScXNycnJyK7IUGtXevnJycnJycy/zFBqBzr5ycnNxcnMiZcp6gbNYcXJzcnFzche0mYGVzGZ+c3FzcnJzcXNxc3JyEv/jgZWBHH5zcnFzc3EtIiFKYe3rcnJzcXNyLzYR2tiu4nNxc3JycnIuww86N88McnNxc3FzcjMijb7tcnNxc3JycimGTRp5my5zcnJycnMiGwQqQV+9c3FzcnJzJmyPGss3DnJycnNxcybgYUrV+etycnJzcXMgutoq11JdcnNxc3JyG3/7QZjBBL5ycnJyc3Eo4XYqJOidcnJzcXNycnJyc3JycnJyc3JycnIXkQOxnwANTnNxc3Fzc3FycyJO4TovEexycnJzcnI1xBm4S+Zyc3Jxc3Nxc3FzcnNxc3F0cXJzcXNyLgz4GuBAfnNycnJyczqRrbd+UnJyc3Fzcie9Kyp3LU1ycnNxc3I+qe+2ZhBycnJyc3Jyci6fjRo4By5ycnNxc3IZPNdBlwUovnJycnJzcTN9rb+SUnJzcnJycyXLdComSL1ycnNxc3JycyavIjroDdxyc3Jxc3NxKZIS2mPu0nJzcXNychB3niKeqmHdc3JycnJzJtaLGoSXTnNycnNycik0+br3wGRycnJyc3IqSZ6aNXYWc3FzcnNxc3JycyvauVr3VGpzcXNzcXMq+elqF2FpcXNycnNxcy6t9DqYILxzcnJzcXNycigWrIpHpTdzcnJyc3IoRMBasMP6cXNycnJzFBqWMpQYac1ycnJzcnIbzTVhk5PKnnJzcnJyc3FzFgC2AZzwWf5zc3FzcnIS9MNBnUw8vnFzcnNxcyLTqkq3xVtycnNycnIjXqNKTxXLcXNzcXNyIPK+KhTUHXRxc3F0cRToMTOaOs7McnJzcnJzcnJyc3InahKqs27VcnNycnJzJDSseqTFOHFzcnNyci+7Wir2Sl1ycnNycnI6rx65YOFycnNycnNycifFpkoopZtzcnJyc3IsZ+o6LYFccnNycnJzchd7uQKahkb9cXNycnNycnNychGrxgKdVjn9c3F0cXNyKkNxqoXY5XJzcnJyc3I/YMS6nztzcnNxc3MhNy0q/40tc3Fzc3FzLSkOeiV/GHNyc3JycnMtD+4aYREecnJzcXRxcxtSDsKWYAI9c3Jyc3JzKfG8GnLkPnJzcnNxcy1gJlrO/Zpyc3Jyc3IuEbgq4PR9c3JzcnJyL9yT6lBGwXJyc3Jyc3Ihp16a/4oWcnJzcnNxHAP5IZ0eBt5zcnJyc3IiuAvako9Cc3Jyc3JzcidJv3qzdAhycnNyc3F0JfwtSrU9K3Jyc3Jycxa2hzGQinjOcnNycnNyKIzPSrwzC3NycnNycnMk9ac6dKWMc3F0cXNycxSa6HKd1xeNdHFzcnNyE0AQoZpR/15zc3Jyc3IcdxiSlxvnbXFzc3Jyc3Jycy7MGFroPnpycnNycnMoWvA63VD8c3Jyc3JyJTBF2joMonJycnRxcy/cY1qHOcpzcXNzcnNxFJ7sUZnCE650cXNzcnIY9MfBn8w4PnJzcnNycySVXvq2uhBzc3Jyc3I+YfS8ngtyc3JzcnNyEE9mgpRDmX1yc3NxdHI3nem4chZxdHJyc3JzLJrq+hZhUHJzcnNycnRxc3Nych1vz5GUMjBuc3Jyc3NyHCyak5xnZWxzcXRxdHF0IhYxSjOs63NycnNycxxi7IGTLxN+cnRxc3NyciGrqxoIRU5zcnJ0cXNzI3tz2jZYwnRxdHF0cnJzIJWU+oa2sHNyc3Jycy2hbbpB+SRzc3JzcnJ0NHkvv5bQc3NxdHJyF06vUZwTUK5zc3JzcnJ0KGc7Wn+MSnNyc3JzcnNyHnrlApyHGv1yc3JzcnNyILpAql9b9XNyc3NycnQTkKIDk3Jt/HJzcnNycxar+CGYhQfecnNzcnJ0G4TO8Zh9MQ5zc3JzcnNyE2jy8peaDQ1zcXRyc3IT2XIBljeN/nJzcnNzchvW3ySeXSDbdHF0cnNycy0LwMqrU/NzcnNzcnIQfGyRlTWTbnNyc3JzcxNEiIGdTXd+c3Jzc3Jzcx+8QJKc1b9tcnNyc3NyEDnikp9pHW1yc3Nyc3MbWY8Dkslw/HJzc3Nyc3MVizFxlvXOjnJzc3Nyc3J0KvpaimlaV3Ryc3JzcxX/L3SQpNCLcnJ0cnNzGWoelpZc4Wlzc3Nyc3MtzstKaBNLcnNzcnRyHRrlE50JGux0cnNzcnQWPIlBnxV2vnNzcnNzcxt6sqKcOE1dcnNzc3Nyc3MYD0NBmEK8vnNydHJzcyXoilrXd1pzc3J0cnNzchcbBXWXivqKcnNydHJ0G7xgbJYAr5NydHJzc3QUrEhEnce3u3Nzc3NzcxbvVwiReKj3c3Nzc3NzcxK07m+YayGQc3NzdHJzG2hS0p+KrS10cnRydHNydBUNjgmSjHH2c3J1cnN0chd345SSbRxrcnRzc3N0FZHzt5KWHEh0cnRzc3RzchUoOVKfWsatcnRzc3RzcxCp9mWQLAmac3Rzc3RzcyEdCereP2Fzc3Rzc3QRgxLpmgf9FnJ0c3RzcxRUEzyfuPzDc3Rzc3RzcxMF64efEyR4dHN0c3RzdBjhfLGc/4NOdXJ1cnR0cxEnZfqatKoFdHN0c3RzGJbmE5fMGex0dHRydXMurMPK4kPDcnR0dHJ1G3+MWJCpc6dzdXJ1c3McmmPWnNycKXN0c3VydXMauY33mQ9yCHRzdXNzdHQYgkSRmz+7bnJ1c3RzdXNzdXN0c3R0K6o/KglcDXRzdHR0cxTGhJORPXtsdHN0dHN0FKhbQpnppL1zdHRzdHQZa3TxlMaLDnVzc3VzdBn7AU2cog+ydHR0c3VzdBlRFsOb0vk8dXRzdHR0IxfAOrKT/HRzdHR0dHR0GVJoN5G1p8h0dHRzdXMQFB5hn43hnnR0dHRzdQV0wj8Qt+XcDnVzdHV0cxOKOtmToNUmdXVzdXN1dBmIoWSUfF6bdXR1c3V0EnskIpMH2911dHR1dHQRqLF4nvBeh3R0dXR1cw</binary>
              </binaryDataArray>
              <binaryDataArray encodedLength="277912">
                <cvParam cvRef="MS" accession="MS:1000523" value="" name="64-bit float" />
                <cvParam cvRef="MS" accession="MS:1002314" value="" name="MS-Numpress short logged float compression" />
                <cvParam cvRef="MS" accession="MS:1000515" value="" name="intensity array" unitAccession="MS:1000131" unitName="number of counts" unitCvRef="MS" />
[truncated: 280,473 more chars]
