# Supplementary material for: Automated imaging and identification of proteoforms directly from ovarian cancer tissue
Source: Nat Commun. 2023 Oct 14;14:6478. doi: 10.1038/s41467-023-42208-3 (PMC10576781; doi:10.1038/s41467-023-42208-3)
Supplement: Supplementary file 6 — Supplementary Data 2 [file 41467_2023_42208_MOESM6_ESM.zip › Supplementary Data 2/12 28079.tdValidate]

<?xml version="1.0"?>
<pvsDataSet xmlns:xsi="http://www.w3.org/2001/XMLSchema-instance" xmlns:xsd="http://www.w3.org/2001/XMLSchema" version="1" xmlns="http://www.topdownproteomics.org/ms/pvml">
  <cvList count="2">
    <cv id="MS" fullName="Proteomics Standards Initiative Mass Spectrometry Ontology" version="1.18.1" URI="http://psidev.cvs.sourceforge.net/*checkout*/psidev/psi/psi-ms/mzML/controlledVocabulary/psi-ms.obo" xmlns="http://psi.hupo.org/ms/mzml" />
    <cv id="UO" fullName="Unit Ontology" version="1.20" URI="http://obo.cvs.sourceforge.net/*checkout*/obo/obo/ontology/phenotype/unit.obo" xmlns="http://psi.hupo.org/ms/mzml" />
  </cvList>
  <metadata>
    <contact>
      <guid>00000000-0000-0000-0000-000000000000</guid>
      <name />
      <organization />
      <address />
      <URL />
      <email />
    </contact>
    <sampleProcessing>
      <fixedModificationList />
    </sampleProcessing>
    <parameters>
      <userParam name="UseTHRASHnoiseCalc" value="False" xmlns="http://psi.hupo.org/ms/mzml" />
      <userParam name="ShowInternalFragmentFlags" value="False" xmlns="http://psi.hupo.org/ms/mzml" />
      <userParam name="UseSimpleValidator" value="False" xmlns="http://psi.hupo.org/ms/mzml" />
      <userParam name="ThrashNoiseWindow" value="1000" xmlns="http://psi.hupo.org/ms/mzml" />
      <userParam name="PrecursorMinimumCharge" value="1" xmlns="http://psi.hupo.org/ms/mzml" />
      <userParam name="FragmentationSubPpmTolerance" value="3" xmlns="http://psi.hupo.org/ms/mzml" />
      <userParam name="ShowFragmentationColorPeaks" value="False" xmlns="http://psi.hupo.org/ms/mzml" />
      <userParam name="Url" value="" xmlns="http://psi.hupo.org/ms/mzml" />
      <userParam name="I2MSMode" value="False" xmlns="http://psi.hupo.org/ms/mzml" />
      <userParam name="PrecursorMinimumRequiredScore" value="0.1" xmlns="http://psi.hupo.org/ms/mzml" />
      <userParam name="Guid" value="00000000-0000-0000-0000-000000000000" xmlns="http://psi.hupo.org/ms/mzml" />
      <userParam name="SignalToNoiseCutoff" value="1" xmlns="http://psi.hupo.org/ms/mzml" />
      <userParam name="MinimumInternalFragmentScore" value="0.7" xmlns="http://psi.hupo.org/ms/mzml" />
      <userParam name="TerminalFragmentGradient" value="False" xmlns="http://psi.hupo.org/ms/mzml" />
      <userParam name="PrecursorSignalToNoiseCutoff" value="1" xmlns="http://psi.hupo.org/ms/mzml" />
      <userParam name="Left" value="126" xmlns="http://psi.hupo.org/ms/mzml" />
      <userParam name="ThrashNoiseRecalc" value="1000" xmlns="http://psi.hupo.org/ms/mzml" />
      <userParam name="UseAveragine" value="False" xmlns="http://psi.hupo.org/ms/mzml" />
      <userParam name="MinimumFragmentSize" value="2" xmlns="http://psi.hupo.org/ms/mzml" />
      <userParam name="Height" value="949.3333333333333" xmlns="http://psi.hupo.org/ms/mzml" />
      <userParam name="FragmentIntensityClusterTolerance" value="0.5" xmlns="http://psi.hupo.org/ms/mzml" />
      <userParam name="InstrumentModel" value="" xmlns="http://psi.hupo.org/ms/mzml" />
      <userParam name="ShowFragmentationSpectraAnnotations" value="True" xmlns="http://psi.hupo.org/ms/mzml" />
      <userParam name="MinimumCharge" value="1" xmlns="http://psi.hupo.org/ms/mzml" />
      <userParam name="UserName" value="" xmlns="http://psi.hupo.org/ms/mzml" />
      <userParam name="ShowPrecursorSpectraAnnotations" value="True" xmlns="http://psi.hupo.org/ms/mzml" />
      <userParam name="FragmentMapColorScheme" value="Ion Type" xmlns="http://psi.hupo.org/ms/mzml" />
      <userParam name="Mercury7Limit" value="0.0001" xmlns="http://psi.hupo.org/ms/mzml" />
      <userParam name="Organization" value="" xmlns="http://psi.hupo.org/ms/mzml" />
      <userParam name="Address" value="" xmlns="http://psi.hupo.org/ms/mzml" />
      <userParam name="PrecursorMercury7Limit" value="0.0001" xmlns="http://psi.hupo.org/ms/mzml" />
      <userParam name="ShowProteoformColorGraphicalFragmentMap" value="True" xmlns="http://psi.hupo.org/ms/mzml" />
      <userParam name="PrecursorSubPpmTolerance" value="3" xmlns="http://psi.hupo.org/ms/mzml" />
      <userParam name="PrecursorMaxPpmTolerance" value="5" xmlns="http://psi.hupo.org/ms/mzml" />
      <userParam name="RecentFilePaths" value="" xmlns="http://psi.hupo.org/ms/mzml" />
      <userParam name="PrecursorIntensityClusterTolerance" value="0.5" xmlns="http://psi.hupo.org/ms/mzml" />
      <userParam name="PrecursorMaximumCharge" value="1" xmlns="http://psi.hupo.org/ms/mzml" />
      <userParam name="HighlightSelectedIon" value="True" xmlns="http://psi.hupo.org/ms/mzml" />
      <userParam name="MaximumCharge" value="1" xmlns="http://psi.hupo.org/ms/mzml" />
      <userParam name="InstrumentManufacturer" value="" xmlns="http://psi.hupo.org/ms/mzml" />
      <userParam name="AminoAcidsPerRow" value="25" xmlns="http://psi.hupo.org/ms/mzml" />
      <userParam name="IsotopicallyResolvedPrecursor" value="True" xmlns="http://psi.hupo.org/ms/mzml" />
      <userParam name="MinimumRequiredScore" value="0.25" xmlns="http://psi.hupo.org/ms/mzml" />
      <userParam name="SharedIsotopeColor" value="Black" xmlns="http://psi.hupo.org/ms/mzml" />
      <userParam name="ShowPrecursorColorPeaks" value="False" xmlns="http://psi.hupo.org/ms/mzml" />
      <userParam name="PlotNoisePeaks" value="False" xmlns="http://psi.hupo.org/ms/mzml" />
      <userParam name="DistributionGenerator" value="0" xmlns="http://psi.hupo.org/ms/mzml" />
      <userParam name="Width" value="1678.6666666666665" xmlns="http://psi.hupo.org/ms/mzml" />
      <userParam name="ShowFragmentationIsotopicFits" value="True" xmlns="http://psi.hupo.org/ms/mzml" />
      <userParam name="IncludeInternalFragments" value="False" xmlns="http://psi.hupo.org/ms/mzml" />
      <userParam name="UseShapeValidator" value="True" xmlns="http://psi.hupo.org/ms/mzml" />
      <userParam name="FDRCounts" value="1000" xmlns="http://psi.hupo.org/ms/mzml" />
      <userParam name="FragmentationMaxPpmTolerance" value="5" xmlns="http://psi.hupo.org/ms/mzml" />
      <userParam name="ShowPrecursorIsotopicFits" value="True" xmlns="http://psi.hupo.org/ms/mzml" />
      <userParam name="Top" value="28" xmlns="http://psi.hupo.org/ms/mzml" />
      <userParam name="Email" value="" xmlns="http://psi.hupo.org/ms/mzml" />
    </parameters>
  </metadata>
  <experimentList>
    <experiment id="1">
      <observationList>
        <observation>
          <sourceFile id="SF0" name="20220415_APOLLO#D1-7_4ums_testline_01_25targets_01_ProfilePlus1_1003.82470703125.mzml" location="X:\Projects\2021 Su - nanoDESI\PiMS2\APOLLO_Ovary\APOLLO_#D1-7\line_01\i2ms files">
            <cvParam cvRef="MS" accession="MS:1000563" name="Thermo RAW file" xmlns="http://psi.hupo.org/ms/mzml" />
            <cvParam cvRef="MS" accession="MS:1000568" value="none" name="MD5" xmlns="http://psi.hupo.org/ms/mzml" />
            <cvParam cvRef="MS" accession="MS:1000768" name="Thermo nativeID format" xmlns="http://psi.hupo.org/ms/mzml" />
          </sourceFile>
          <calibrationOffset value="0" type="ppm" />
          <scanRangeText>1</scanRangeText>
          <spectrum id="scan=0" index="0" defaultArrayLength="0">
            <cvParam cvRef="MS" accession="MS:1000511" value="2" name="ms level" xmlns="http://psi.hupo.org/ms/mzml" />
            <cvParam cvRef="MS" accession="MS:1000128" name="profile spectrum" xmlns="http://psi.hupo.org/ms/mzml" />
            <scanList count="1" xmlns="http://psi.hupo.org/ms/mzml">
              <cvParam cvRef="MS" accession="MS:1000571" name="sum of spectra" />
              <scan>
                <cvParam cvRef="MS" accession="MS:1000016" value="1" name="scan start time" />
              </scan>
            </scanList>
            <precursorList count="1" xmlns="http://psi.hupo.org/ms/mzml">
              <precursor>
                <activation>
                  <cvParam cvRef="MS" accession="MS:1000422" name="high-energy collision-induced dissociation" />
                  <cvParam cvRef="MS" accession="MS:1000045" value="25" name="collision energy" />
                </activation>
              </precursor>
            </precursorList>
            <binaryDataArrayList count="5" xmlns="http://psi.hupo.org/ms/mzml">
              <binaryDataArray encodedLength="242576">
                <cvParam cvRef="MS" accession="MS:1000523" value="" name="64-bit float" />
                <cvParam cvRef="MS" accession="MS:1002312" value="" name="MS-Numpress linear prediction compression" />
                <cvParam cvRef="MS" accession="MS:1000514" value="" name="m/z array" unitAccession="MS:1000040" unitName="m/z" unitCvRef="MS" />
                <binary>QNJFQAAAAABMa6oDw2yqA/+DTPrLwwU4cSaUDcqWvyNx/4IergqvFR9XH/g7ewG1hP6HH/giHyFa7g3qiIN+K7uR1Ecf+IPYfks3gbhx/zqgz7dfMP+IIpU3Guasjocf+DlBm7e+ZIhxT+PcAcKIcf8m3Skaoi1uiIcTGkmb5bZohx/yFp4Br5Yf6HH/iDvUTbUrsoiHExzqO+MVyIcf8z+069BLGIhxRGmMuWeIhxSN48ghz/iIcURpjLlniIcf80jO+8cxCIcf+IPVS7tKtE/4iDpMh7ezeP+IhB89zwwoiIcUNjbMnJhx/4hK3jxiHIcf+EwzTFzL/4iDw+ZLTBm3H/iIIGkZGgpuboiHH/QFBMC/uIcf+Epy3GjShx/4MGqjsKVciIcUszTEzLhx/4hK3jxiHIcf+IPWsPs5TwiIcf8/j3WxcIpx/4iDbNuLoyR4cf+IPKkTtFbshx/4g8Vxe0qOiIcf+IO6DitV8dhx/4hAUEwL+3H/iDj2xrgJOYcf+IhK3jxiHHH/iIhEbTzJLHH/iDls+beTBocf+ISnLcaNJx/4iD5KSLK1t4hx/4PUnztLYM/4iHE9QHiyv4eIhx/0/njBGHiIcf+EbBTKPrcf+IQFBMC/tx/4iDrbDbYk8ohx/4RWmMuWeHH/iIIr9BGuQL7nH/iIOrEWtk7piHH/iIMS0Hv9L4iIcf9EbTzJLIiIcURvrMkF/4iIJ4FwGpfo/ocf+IhO6zwhTIhx/4NrIBuk3+hx/4gyQGG+v56Ihx/0MInN92iIcf8xPu6/wRGIiHFCbTzpLP+IiDER57/uGIcf+ISt48YhyHH/iErePGIchx/4hAUEwL+3H/iIM0yhvbNecf+Ig+FXay6omHH/iEVpjLlncf+Ig9Cuaz9RmIiHE5ByK2+N2Ihx/4PoF5sn6GiHH/g2PjO6wcxx/4iDQm+7zZBIiHH/hNOWw8aYcf+ITeUcMa6HH/iDkOzrfxMYcf+IPLVCtEq9iHH/hO6zwhTIiIcTJaeb2lhoiHH/hBBiz/nYiHH/RBAczv6HH/iEO6bORZ/4iIQqzM5TOIcf+ISnysaDWIiHFHdoyYl/+IiHE7G+G05B5x/4iHE/1jqwKcWIhx/0/njBGHiIcf+DhJwri2PYcf+IhLK8xtQ/+Ihx/0Gv3AYC/4iHFArMz1M4hx/4T+eMEYeIcf+IPW4ys5HNhx/4g2UHG6r46Ihx/0RtPMksiIhx/4TIOMV8f/iIhfR9K4/4iHH/hPl0wWi4hx/4hFGUzOa/+IiDeaorllXYiHH/P81msTKZiIcf823wi6IPeHH/iITYOMN8eIhx/4NyUkudrbiHH/iD00lLPLa4iHH/hTZN2biIhx/0cbvJ5Ehx/4hGwUyz6/+Ihx/0ovfG0IiIhx/02GnDeWiIhx/4iITIc8R4yIiHH/iIhxR8bMk5P/iIhGb6ypBXH/iITo/MJwOHH/iIRWmMyWf/iIgzFRS+6uv/iIgzgMK+fz3/iIhxN5wTuGPsiHH/iEIMTO87iIcf9DvXzkKP+Ihx/0/njBGHiIcf80p3G8WI6HH/iIRWmMyWf/iIcTLvMr0QzYiHH/hEbTzJLIiHH/g3aom5lXaIcf+IQgJ8/9j/iIhxUWTfm/+IiHFLMDxM/IiHH/hWcduO/4iIcUly3GjSiIcf9IfUyIK4iIcf9AUEwL+4hx/4gwJpKw6W2Icf+IO1Cita9dhx/4g7lQi1avdx/4iEUH/L+AiHH/hd4tMdiIhxTZQ8Jrxx/4iHH/MZvFv2Q6iIcf80AiW8/dqIhx/4gyzOe+Mxhx/4iDP1Qb0KvoiIcf+DVXMbuozoiIcUcU/I6wiHH/iIOFXxuKoOcf+IiEIJPO9siIcf+IQ7RM1LuIhx/4MHzysJMNcf+IhxQbE85OyIcf+IQFBMC/tx/4iIcUcmTJ2b/4iHH/iIhx/4Tus8IUyIiHH/OrQmtkvZiIcf+EDz3AHCcf+IiE7rPCFMhx/4iE7rPCFMiHH/iIT+eMEYdx/4iIRLCc1Pb/iIcf8z/nG9AY6HH/iIN6o2uVXJiHH/iE7rPCFMiIcf+D2WJLNp24cf+IiEIJPO9siIcf+DlbErek7YiIcf+Ed6PKhc/4iIcf9FaYy5Z4hx/4hK3jxiHIcf+Ihx/4iIcUrajFJXiHH/iIQFocC16Ihx/4R3QcmL6Ihx/4RG08ySyIhx/0QTLM7Ncf+Ihd4tMdiHH/iIcf+IiHH/TDA8TPyIcf+ISt48YhyHH/iIcf+IiHH/Ngeluvhacf+IiERtPMkscf+IiERtPMkscf+IiDLvar4QlYiHH/hN6zxBTP+Ihx/ziN07hyLIiHH/hFaYy5Z4cf+Ig/5cSxGjuHH/iDgFsbj6Tocf+Igxw7ewTEj/iIgxciOwndz/iIcUjePIIc/4iHH/NFiFvKd6cf+IhxNbZlukmahx/4iD619rJKCYhx/4hIHsyOE4iHH/iIcTckhLjbe4cf+IhxMUaBvrl+iIcf+El2jHiXiIcf+DwkAbTb/nH/iIhO6zwhTIcf+Ig7xSG1Ot6Ihx/zRI3ry3IYhx/4hIejyIXIiIcf+EUWPL6ciHH/iErePGIchx/4iENVzNqjiIcf+DsAYrX/nYcf+IhNg4w3x4iHH/iDZ9eLqCh4cf+IiHFCbTzpLP+IiHFFwUyj64hx/4hEAdzP4ocf+IhAWhwLXoiHH/hDBYzfp4iIcf834yO5HNyHH/iIOG9VuJCqiHH/iIR8FMk+uIiHH/RRY8vpyIhx/4St48YhyIcf+IiHFGejyYXIcf+IiEZpjKlniIhx/0srzF1Dhx/4iIP4SJsXt2iIcf+E6PzCcDiIcf+Dx26bSJFnH/iIcUJtPNkscf+IhxMBnDv+Y8hx/4iIQKpcBlqIcf+IhPkSwW7YiIcf+E02XDyaiHH/iIhxSH+8iAT/iIhx/0d6PJhccf+IiEcSjJ7XiIcf+IToy8JzSIiHH/P+p9sRWCiHH/iIOLK1uE1Kcf+IiHFLg4xHx4cf+IiD0rdbTUiv+Ihx/4St48YhyIcf+ISoEcd+7/iIhx/4TIOMV8f/iIhx/0VpjLlniHH/iIT+eMEYdx/4iHH/iIhx/zPH4704HIcf+IhxN1gCuKf9iHH/iE7rPCFMiIcf+IRxisnnWIcf+IhAUEwb+/+Ihx/0BQTAv7iHH/iIRRY8vpyHH/iIcUV0HKi+cf+Ihx/zls+beTBoiHH/iEyAfEf4cf+IiHE0XVG7oq6Icf+Ig5vaG4Ql7/iIhx/0BQTAv7iHH/iEuHPFeMcf+IiHFP4MwB84iIcf8zqyG9VN6Icf+IhCCTzvbIiIcf+Ew9HEwuiIcf+Ihx/1gt2NKIiHH/g/LJGx026Icf+IhEbTzJLIcf+IhxRXQcqL5x/4iHH/QFZsG5n/iIcf+D6SdLJti3H/iIcf9HejyYXIcf+IhxTI/MNwNx/4iHH/Q2086Sz/iIcf81REK8u73/iIhxRn1MqCv/iIhx/0NqLNldcf+IiEcSjJ7XiIcf+ITzvcHEJx/4iHH/Q2086Sz/iIcf+EsrzF1Dhx/4iHFOO9wcQoiHH/iIQP2sASWIcf+IPE2jtLJccf+Ihx/zoZcbfmjv+IiHE3alG5la7/iIcf9HejyYXIcf+IhxPKnHs1Y4cf+Ihx/03rPDFMcf+Ihx/zqbc7ZkjIiHH/hGZdy5ov+IiHFM6zwxTHH/iIhxRmv8mUCIcf+Igxm8W/ZDqHH/iIcT3ySLINt3H/iIhxQAk8/2yIcf+IiHH/iIcUJtPNkscf+Ihx/06UPDa8/4iIcf82CWG79p7/iIcf+IR3o8qFz/iIcf+Dy4UrRHrYcf+IiDPRV74uqP+Ihx/4g/jiGycd7/iIcf+DdDorm8XXH/iIcf9HejyYXIcf+Ihx/zm+9bdBCohx/4iE6MvCc0iIcf+IhxNbURukruiHH/iDZQXrqvoYiHH/iEdo7JlxiHH/iITD0cTC6HH/iIcUw8fDw4hx/4iIR8FMk+uIhx/4iDP7Yb4Env+IiHH/iITYmsR2X/iIhx/0yDjEfHcf+IiHH/OsIRtj3uiHH/iIObeBt0h+iIcf+ISHo8iFyIiHH/g7vxK1QO2HH/iIcTE9Yr7CnXH/iIhxTZQ8Jrxx/4iHH/g7HIG1436Icf+IhCCTzvbIiIcf+Ew9HEwuiIcf+Ihx/4iF9H0rj/iIhx/0QTLM7Ncf+Ihx/4iEh6PIhciIcf+ITYacN5aIcf+IiDJsFL6T63H/iIhx/zExIr/O3XH/iIhx/0/njBGHiIcf+IP+XEsRo7iHH/iIQqzM5TOIhx/4hAUEwL+3H/iIhx/zt6mbWFZoiHH/iIcf+DqCZLZ9m3H/iIcf9N6zwxTHH/iIcf8/FpKy6W3/iIcf+E/trCEl/4iHH/hentJhiHH/iIcTP3sbwITohx/4iEuELFe9hx/4iIWdXYKv+IiHH/St48YhyIhx/4hDumzkWf+Ihx/4StFcYupx/4iIcUJtPOks/4iIcf9FZny5mIiIcf+FNk3ZuIhx/4g197G7CE6IiHH/hIICyN/Ycf+IhxVMjbN4hx/4iISt48chz/iIhx/4gzqBG9V+6Icf+IhIejyIXIiHH/iEqBHHfu/4iHH/iE7rPCFMiIcf+IQaas9ZWIcf+IiEty3FjSiIhx/4TuFsIelx/4iIcf+Ihx/4QQYs/52Ihx/4hAUEwL+3H/iIcf+ERtPMksiIcf+ITCH8TeCHH/iIhx/4RL18xCiIhx/4g/jiGycd7/iIcf+Ed6PJhccf+Ihx/0BTXAvKcf+IiHH/MNhisDediHH/iEkjPH3MiIcf+IiHH/iIcf+IiE7oLCF9iIcf+IhIcGyY+f+IiHH/T0ocG15x/4iIcUZ6PJhchx/4iIS4EcV+6Icf+IhMjVxHKocf+IiDLGx745OIiHH/iEuHPFeMcf+IiHFCbTzpLP+IiHH/MjWGvsp5iIhx/4N0Oiurxd/4iIcf+IhxQxY83pz/iIhx/4hIejyIXIiIcf+ISnLcaNJx/4iHH/iIhx/4hIejyIXIiIcf+ISt48YhyHH/iIhEAdzf4v+IiHH/g2L/O60Axx/4iIcf+IhxSivMXUOIhx/4iDOrIb5U3v+Ihx/4hEbTzJLIhx/4iDHegr8hfYcf+Ihx/0zW3FKS/4iIcf9GYsyp04hx/4iHE83wGzIP5x/4iIcT3JArI2/Ycf+IiEcSjJ7XiIcf+IOAKhuP1eiHH/iIhHwUyT64iHH/iEsrzG1D/4iIcf8z/nG9AY6HH/iIcf9A89wBwocf+IiERtPMkscf+IiHE5WnK2pY2Icf+Ihx/4R3o8mFxx/4iHH/g2A0G6/L6Icf+IiERtPMkscf+IiHFO6pwRVohx/4iEh6PIhciIcf+IhM2oxCV4iHH/iIP22SsZJtiHH/iIR8FMk+uIhx/4iDdYOrmnxYiHH/iDmi1rhdKf+IiHH/hMg4xXx/+IiHH/QgWM/6f/iIhx/4N1mhuaZeiIhx/4iDilMrhazXH/iIhx/0nYHHJ+hx/4iIR8Rck7qHH/iIcUZ6PJhciHH/iIcUUSjK7XiIcf+IhxTOs8MUyHH/iIcTcaEbnl7v+Ihx/4iEkjPH3MiIcf+IQ7RM1LuIcf+IiEUWPL6ccf+Ihx/4S4pMV1tx/4iIcUd2jJiX/4iIcf9WcdqOcf+IiHH/R3o8mFxx/4iIcf9HdByYvoiIcf+ITYOMN8eIiHH/iEBQTAv7cf+Ihx/0NtPOks/4iHH/iE7rPCFMiIcf+IiEh6PIhciHH/iIMIgisYfd/4iHH/hP54wRh4hx/4iIMvIxvw3O/4iIcf80VCG8q96HH/iIhxSii8XXSIiHH/iISHo8iFyIhx/4g+Z3KymI2HH/iIcf9AoIwG94iHH/iISHo8iFyIhx/4iHH/SHaMmJf/iIcf+IhDtEzUu4hx/4iErePGIccf+IiHFMjLw3NIcf+Ihx/0rePGIciIcf+ITus8IUyIhx/4hJdox4l4hx/4iErePGIccf+IiHFDAdzP4oiIcf+ISHo8iFyIiHH/iDYs47rTHIcf+IiHFM6CwxfYhx/4iIcUqHPFeMiIcf+IhO6zwhTIhx/4iIcf+Ihx/4iIcf9LhzxXjIhx/4iIQEvcDEKIiHH/hCsTz07P+IiHH/hK3jxiHIhx/4iIcTqa07ZlLP+IiHH/Tes8QUz/iIhx/4SM2MgyeIhx/4NKdxvFiOcf+Ihx/4PMSBtDt+hx/4iIcVvi1B1x/4iIcf9LhzxXjIhx/4iIcf9IxsyTk/+Ihx/4iIcf+IiE+UPBa8cf+IiHH/TDNMTMtx/4iIcf+EGszAYz/4iIcf+DkkhLfbe4iIcf+Ew9HEwuiHH/iIR3QcmL6Icf+IhxSivMXUOIhx/4g2U4G6rH6HH/iIcf+IQwWM36eIhx/4hBCTz/bHH/iIcf+EkpXH1qhx/4iITIc8R4yIiHH/iIhCWXzqaIiHH/iFZx247/iIhx/4Sdgccn5x/4iHH/iF3i0x2Ihx/4iIcf+IiErYHGJ+iIcf+Ihx/0IPXO8KiIhx/4hDBYzfp4iHH/iIcTnCEbY97oiIcf+DQbNLzky4iIcf+IXeLTHYiHH/iIcUZ6PJhciHH/iIcT3WhbIpeocf+IiE2DjDfHiHH/iIhxMidjvdichx/4iIcf9L2oxSV4cf+Ihx/4St48YhyIcf+IiEuHPGeM/4iHH/g6ZOW2mxqIcf+IiHFKhzxXjIiHH/iITDA8XPz/iIcf+IiHH/iIg1xkS8Obv/iIcf+ISn+8aASIcf+IiHFJL3xtCIiIcf+ITegsQX3/iIhx/0rePGIciIcf+Ig/QjSxvcuIcf+IiDoHIrf43f+Ihx/4g4lvK4aQ2Ihx/4hAUEwL+3H/iIhxPoFBsn6+/4iHH/iIg9u2KzRJ2Icf+Ig/iAGxd/6HH/iIcf+Ig7QWO1vpyHH/iIhxNAoBu/X+iIhx/4iHFACTz/bIiHH/iIcf9HejyYXIcf+Ihx/zA8RrHTuf+Ihx/4hAoIwG94cf+Ihx/06UPDa8/4iIcf+DwJkrT2bYcf+Ihx/4iIcT5m0rGZLXH/iIcf+IOsBVtj+qiHH/iIhPlDwWvIcf+Ihx/zYDQbr8voiHH/iIg+liSyaduIiHH/g/ixGxdO6HH/iIhEZxzJjoiIcf+IRBAc3v7/iIhx/4PUnztLYM/4iIcf9Hx2yTiYhx/4iIcUXEXKO6cf+IiHFLg4xHx4cf+IiHE+0YGyLn7/iIhx/4hFucy0Y3H/iIhx/0RtPMksiIhx/4hIICyN/XH/iIcf+EK+HOQeiHH/iIcVYt2dJx/4iHH/hFFjy+nIiHH/iIPDyotMNXhx/4iIcUqHPFeMiIcf+IT0ocK17/iIcf+ITeUcMa6HH/iIhxSYEcZ+6Icf+IhxT0ZsG5n/iIhx/4PSohs9XeiHH/iIhxTI/MRwP/iIhx/zioQrhXvYcf+IiHFDFjzenP+Ihx/4g17pK7EW2Icf+Ihx/zzHkbQ4bocf+Ihx/06F/Cegcf+IiHH/MDvxsdQO/4iIcf85iSS3dttx/4iHH/R3o8mFyHH/iIcf+IiHH/RhKMrteHH/iIg6bWG2kp6IiHH/iEUWPL6chx/4iIcT6JVbF2qoiIcf+ISi98bQiHH/iIhx/zm6kbdFboiIcf+Ig2o8G6XD6HH/iIcTJrdL2Ui4cf+IiHH/T+eMEYeIhx/4iHE7d1G0iK6HH/iIhx/4WC3Y0ohx/4iISSAsff2IiHH/iDtQorWvXXH/iIhx/04/jCwHiIcf+IiHH/RhKMrteHH/iIhxTYLsJ9GIhx/4iIcf+Ed6PKhc/4iIcf+IWdXXKocf+Ihx/4iIcf+Ihx/4iEUWPL6chx/4iHH/PHRBtIu+iHH/iIhxMkyhvbNeiIhx/4hEbTzJLIhx/4iHEzp3G8WI6HH/iIhxMUmRvrZucf+IiHH/hJdox4l4iHH/iISyi8XXRx/4iIcf9DaizZXXH/iIhx/4iHH/iIQwWM36eIcf+IiFnV2Cr/iIhx/4hAWhwLXoiIcf+IhentNh/4iIcf+ISCAsjf1x/4iHH/hIIzydzP+IiHH/iERtPMksiHH/iIcf9BCTz/bIhx/4iHH/TpQ8Nrz/iIhx/4QwWM36eIiHH/iE7rPCFMiIcf+IhxRs2Mkydx/4iIcf9HejyYXHH/iIhx/0EJPP9shx/4iIcf8zMIK9z32Icf+IiEjKfINYiIcf+Ihx/4iEUWPL6chx/4iHH/iFXI3Df/iIhx/4TIOMV8f/iIhx/4Me3BvxI+hx/4iIcf+ISSM8fcyIhx/4iDdcsbmjTnH/iIhx/0gjPI3Mcf+Ihx/4St48YhyIcf+IiHH/Q7185Cj/iIcf+IScncc2KHH/iIcf+EyDjEfHcf+Ihx/4gx/AGwE/7/iIhx/4hLhzxXjHH/iIhx/0IFjP+n/4iIcf+Ihx/0QE7M+xhx/4iIcf+DTxkbwOboiHH/iIOEnCuLY9cf+Ihx/4hCD1zvCocf+IiE6PzCcDcf+IiHH/g3CWG59p6IiHH/iIcTW1EbpK7ohx/4iHH/Tes8MUxx/4iHH/g0y0i8NLeIhx/4iErePGIccf+IiHH/g6pJK2W22IiHH/iIQVNc+sqIhx/4iErePGIccf+Ihx/4hBCTz/bHH/iIcf+IQFocC16IiHH/iERtPMksiHH/iIcf9EEyzOzXH/iIhx/1G70FT/iIcf+ISCAsjf1x/4iIcf+EEJPP9scf+IiHH/PfKTsw1siIcf+IiE0wPDz8iIhx/4iHFM6zwxTIcf+Ihx/4iEUWPL6chx/4iHH/hP5HwRuIiIcf+ISSlcfWpx/4iHH/hCvhzkHohx/4iIcf9LhzxXjIhx/4iIR2XcmaKIcf+Ihx/zWUgrtrfXH/iIcf+Igw2GKxN53/iIcf+IScbMc5OIhx/4iHFGzYyTJ3H/iIhx/4SH1MiCuIhx/4iEd3LKiN/4iIcf+IQVNc+sqIiHH/iIcf+E3rPEFM/4iHH/iEEJPP9scf+Ihx/4SXaMeJeIhx/4iDleIreh3XH/iIhxQxY83pz/iIcf+IiHH/iIcf+IiHFM3PwyMIhx/4iHH/TY/MRwP/iIcf+IiHH/iIcf+Ig3tRG5Su6Ihx/4iD/YQbEnvohx/4iHH/QQxM/ztx/4iHH/iDwY0bXnLv+IiHH/gx6rG/FU6Ihx/4iEwrzE1DiIhx/4iHH/iIhK2yxiTYcf+IiHFNlDwmvHH/iIcf+IiHH/iIcf+IiHH/hLhzxXjIcf+IiHFGejyYXIcf+IiHFCbTzpLP+IiHH/iIcf+IiHH/hJLGyNOf+Ihx/4iIRhlMrmuIhx/4iIRRY8vpxx/4iHH/iEO0TNS7iIcf+Ihx/4iIcf+EfHbJOJiHH/iIcU6dbBYpcf+IiHH/QQk8/2yHH/iIhx/0RtPMksiIhx/4hL1GxSuYhx/4iIcf+Ed6PKhc/4iIcf+IS4c8V4xx/4iIcf+E08fEw4/4iHH/iINdJzuy2Mhx/4iHH/iIhPlDwWvIcf+Ihx/4X0fRuIcf+IiHFP9SwQrf+Ihx/4iIRxKMnteIhx/4iIQQYsAK3/iIhx/4hd4tMdiIcf+IiHFHICyN/Yhx/4iIcUnRXGLqiHH/iIhx/0ADHBDe/4iIcf+Ihx/4iIcVVx2o6Icf+Ihx/4iErePGIccf+IiHH/hLhzxXjIcf+IiHFVcdqOhx/4iIcUzoLDF9iHH/iIhx/4iHH/iIhx/4Q2os6V3/iIhx/4iHE/hFGwe66Ihx/4iIRbnMxGP/iIcf+IhBpqz1lYcf+IiHH/St48YhyIhx/4iHH/T00sKy3/iIcf+IiHFACTz/bIhx/4iIcf+Ihx/1s61cWHH/iIcf80p3G8WI5x/4iIcf9HGKyedYiHH/iIgxPgKw0f3/iIcf+IiHH/QF0sCy2IiHH/iIPrSisktdiHH/iIcf+EuHPFeMiHH/iIcf+DxlArSa/YiHH/iIcUOwnMT2iIhx/4hO6zwhTIiHH/iIcU9ATAv7iIcf+IiEdl3JmiiHH/iIcTwUIrPr3XH/iIhx/4hFFjy+nIcf+IiHEy5WK+Gp3/iIcf+IgzA8S9/DuIiHH/iISnysaDWIhx/4iHH/SCM8jcxx/4iIcf+Ed6PKhc/4iIcf+Ihx/4iIQ7E81OyIhx/4iHFPQEwL+4iHH/iIOGQxuZvO/4iHH/iDleIreh3Ycf+IiHE2rwK5UP2Ihx/4iHFHxsyDk3H/iIhx/zxlArSa/YiHH/iITDA8XPz/iIcf+IiHH/iEMFjN+niIcf+IhxMWJEvp27hx/4iIcUUSjK7XiHH/iIhIejyIXIhx/4iIcf9LhzxXjIhx/4iIcf+IhEaizJXYiHH/iIcUfGzIOTcf+IiHH/hO6zwhTIiIcf+Ihx/4Tes8QUz/iIcf+IiEJcjOo3iHH/iIcf9CBYzvp3H/iIcf+INa2Ru1Jucf+IiHH/hFFjy+nIhx/4iIcf9K3jxiHIiHH/iIcUzc/DIwiHH/iIhx/4iEuHPGeM/4iIcf+IhFFjy+nHH/iIhx/4hFFjy+nIcf+IiHH/hBCTz/bHH/iIhx/4hLhzxXjHH/iIhx/4iDbw8boPDoiHH/iIcUCszPUziHH/iIcUuDjEfHiHH/iIcf+EFWbPqZiIcf+IiFnV2Cr/iIhx/4R3o8qFz/iIhx/4iHH/QgWM76dx/4iHH/iEfKfKNY/4iIcf+ITNPMUsP/iIcf+IgyN0K+yL1x/4iHH/g78CO1D9yIhx/4iHFWLdrS/4iIcf+IOG4BuJH+iIcf+IiDiW8rhpDYcf+IiHH/RRY8vpyIhx/4iIcf+Ig9d1GziK6Icf+IiEH27PCRhx/4iHH/gwuuOwVRyIiHH/iIcf+IQQk8/2xx/4iHH/iIhxSYEcZ+6Icf+IhxMUyhv7Ne/4iHH/iEGszAYz/4iHH/iISi98bQiHH/iIcf+Igz+2G9BJ5x/4iHH/iErePGIchx/4iIcf86yDG3N87/iIcf+IiFNk3Ztx/4iIcf+Ihx/4iIcf9KgRxn7ocf+Ihx/4iEuBHFfuiIcf+IhHdByYvohx/4iHH/iIhxQxY83pz/iIcf+IiHH/iIcf+IiHH/iIcf+ITD0cTC6Icf+IiHH/iIcf+IiHFM6CwxfYhx/4iIcTq1QrZKvf+Ihx/4iITdPMMsOIhx/4iHH/iDUKAbv1/ocf+IiHH/hNPHxMOP+Ihx/4iIS3LcWNKIiHH/iIcUCszPUziHH/iIcf9LhzxXjIiHH/iIcf9LhzxXjIiHH/iIcTFvJL6Q24iHH/iIhEbTzJLHH/iIhx/0EJPP9shx/4iIcU2UPCa8cf+Ihx/4hLhzxXjIcf+Ihx/4hFEyy+zYiHH/iIhx/4iIcf+Ihx/4RhKMrteHH/iIcf+IRLOs1MX/iIcf+IiE2DjDfHiHH/iIhxPSmBstZ+cf+IiHH/SyvMXUOHH/iIhx/4hZ1dcqhx/4iHH/Sdgccn6Icf+Ihx/4RLOsxMVx/4iHH/iDFNQb+yvnH/iIcf+Ed6PJhccf+Ihx/4R3csmI2Icf+Ihx/4TeUcMa6Icf+IiHH/iIcf+EUcXM46/4iIcf+Ihx/4hGwUyz6/+IiHH/iIcU5NLBstcf+Ihx/4NQ0Ru/Lucf+IiHH/iEBaHAteiIhx/4iEh6PIhciIcf+Ihx/0NtPOks/4iHH/iITYOMN8eIhx/4iIT5Q8FryHH/iIcf+IiEFWbPqZcf+Ihx/4iIcTUGUbr5rohx/4iHFEHFy+Oocf+IiHFBsTzk7Ihx/4iHH/iIRG08ySyHH/iIhxPzchsMjecf+IiHH/MIUSsIrtiIcf+IhBAxz/zohx/4iIOG4BuJH+iHH/iIcf8yQ3G+vI6Ihx/4iIcUG+HOQeiIhx/4iEyNXEcqhx/4iHH/hOj8wnA4iHH/iIhOP4wsB3H/iIhx/03oLDF9hx/4iHH/iIhx/4hGziyjHYcf+Ihx/4iIcVTI2zeIcf+IiHH/QF0sCy2IiHH/iIcf+IiHH/hJ2BxyfnH/iIcf+IUrveRIiHH/iIhx/4iEuELFe9hx/4iIcf9TZN2biIhx/4iF6e02H/iIhx/4NIbivHkdiIhx/4iDDuYbAhnoiHH/iIcTkZcbbmjnH/iIhx/4g+B4uy+HSIhx/4iHH/hFbJzJNv+IiHH/hCvhzkHohx/4iHH/T5dMFouIhx/4iHH/hGEoyu14cf+Ihx/4Mv8RvgDuiIhx/4iHFMPHw8OIcf+IiHH/QKOcBsZx/4iIcf+IiHE5Y5G2nG6IiHH/iIcUzrPDFMhx/4iHH/hDCJzfdoiHH/iIcTpv0bWQLohx/4iIcf+IXp7SYYcf+Ihx/4X0fRuIcf+IiHH/QKOcBsZx/4iIcf+IhEvXzEKIcf+IiHH/iINqPBulw+hx/4iHH/iEhzfJjI/4iHH/iISRT8frCIiHH/iIObvlt0Qacf+IiHH/hPlDwWvIiHH/iIhx/4iEosbG05iHH/iIhxMP8RvwDucf+Ihx/4g7U7K2rE3/iIhx/4iD7G8bM5Dv+Ihx/4iITI1cRypx/4iIcf9LhzxXjIhx/4iIcTplAraa/f+Ihx/4iIcf+Ihx/4hFFjy+nIhx/4iHH/hLhzxXjIhx/4iHH/iIWC3Y0ocf+Ihx/4hGziyjHYcf+IiHH/iIcU5KHBteiHH/iIcf+IT5Q8FryIhx/4iHH/g3yLS5N0uIcf+Ihx/4iEKszOUziIcf+IiHH/iIcf+IiHH/iEt4/FhwiHH/iIcf835jO5Gcxx/4iHH/iDLyMb4Nzocf+IiHH/hCDEzvO4iIcf+Ihx/4g4fpS4gWuIcf+Ihx/0bOLKMdiIcf+IiHH/iIcf+IiEUWPL6ccf+Ihx/4hMg4xXx/+Ihx/4iITugsIX2Ihx/4iIcTCdgb9ifoiHH/iIcf+ERtPMksiIcf+IiHFP8hwA3nH/iIhx/4WzrWxf+IiHH/hOkSw27f+IiHH/iFK73kSIhx/4iHE2D4G58H6Icf+IiHH/iIR8FMk+uIhx/4iIcf+Ed3LJiNhx/4iIcf+EkmTH2biHH/iIhGb6ypBXH/iIcf+IR3o8qFz/iIcf+IiHH/hO6zwhTIiIcf+ISSM8fcyIhx/4iIS4c8Z4z/iIcf+IRRMsvs2IiHH/iIcf+IiEbLHKNOhx/4iIcUgvfI0I/4iHH/iIhx/4hJIzx9zIiHH/iIhx/4WdXXKohx/4iHH/Tes8MUxx/4iHH/iIPGgStZft/4iHH/iIRG08ySyHH/iIhx/4RWZ8uZiIhx/4iHE2fpS6gWv/iIhx/4iDf/QroAvf+Ihx/4iIQ7E81OyIhx/4iHH/iIhx/4Si98bQiIcf+IiHH/hCsTzk7HH/iIcf+IhIejyIXIiHH/iIhxPHCRs49uhx/4iHH/iDhhIbie3ohx/4iHH/QKCMBveIhx/4iHFDtrzElHH/iIhx/4iHH/iIhx/4hK2yxiTYiHH/iIcf+IiFBX0LiIiHH/iISHo8iFyIhx/4iIcUcgLI39iHH/iIhx/0EJPP9shx/4iIcf9VyNs3hx/4iIcf9KL3xtCIiHH/iIhNMDw8/IiHH/iIhM2oxCV4iHH/iIg0/nG8AY6Icf+IiHH/hEbTzJLIiHH/iIcf9JLGx9OXH/iIhx/4Rs4sox2Icf+Ihx/zVdUbuirohx/4iHH/iISXaMeJeHH/iIhx/z/YQbEnvoiIcf+IiHE5ZqG2mV6Icf+IiHH/RL18xCiIiHH/iINjUDusr8iIcf+Ihx/zwnEbTY7nH/iIcf+Ig06HK9F43/iIhx/4iEUTLL7NiHH/iIhx/0UWPL6ciIcf+IiHH/RGBcyfqIcf+Ihx/0h2jJiX/4iHH/iIT5Q8FryIcf+Ihx/0d6PJhchx/4iHH/g8ErG07U6IiHH/iIg2KdO61iyHH/iIhx/0IFjP+n/4iIcf+IhN5RwxrnH/iIhx/4Xp7SYYcf+IiHH/hONbw8pP+Ihx/4hL1GxSuYiHH/iIhxRno8mFyHH/iIhx/4WC3Y0ohx/4iIcf9FbJy5NnH/iIcf+IiHFIL3yNCP+Ihx/4iIcf+IhDsTzU7IiHH/iIhBAxz/zohx/4iHH/iEd0HJi+iHH/iIhx/4iEQQHN7+/4iHH/iIRBAc3v7/iIcf+Ig4AqG4/V6Icf+Ihx/4QQk8/2yHH/iIcf+EUWPL6ciIcf+Ihx/4hDaizpXf+Ihx/4iIcf+Ihx/4QF0sCy2Ihx/4iIcf+Ihx/4iE+RLBbtiIhx/4iHH/iIhx/4iHH/iEcbvJ5Ecf+Ihx/4iIcf+Ihx/0d6PJhchx/4iHH/QV+cCwb/iIcf+IiD0nEbPY7ocf+IiHH/hPl0wWi4cf+IiHH/hLhzxXjIcf+IiHH/g47FO4E6xx/4iIcf+Ihx/0vdnGIm/4iIcf+IiHH/T5Q8FryIiHH/iIg6YIG2n36HH/iIhx/4hHxFyTuohx/4iIcf+EgjPJ3M/4iHH/iIhNMDw8/IiIcf+Ihx/4hPlDwWvIiHH/iIcf9EAdzP4oiHH/iIg5FwG36P6HH/iIhx/4iHH/iIhx/07kfDG4/4iIcf+Ihx/4iIcf+IiEUQHL7+iIcf+IiHH/iIcf+IiHH/St48YhyIhx/4iEuELFe9hx/4iIcf+FZx247/iIhx/4iHFJhCxnvXH/iIhx/4iHFVcdqOiHH/iIcf+IiHH/hJ2BxyfnH/iIhx/4RBAczv5x/4iIcf+E+UPBa8iIcf+IiEovfG0Icf+Ihx/4iIcU/1LBCt/4iHH/iIhPlDwWvIcf+Ihx/4hJJkx9m4hx/4iHH/g0ReG8uh6Icf+IiHH/R3o8mFxx/4iIcf+IM0mRvbZuiIcf+Ihx/4iIPgXisvodiHH/iIhx/0K+HOQeiHH/iIhx/0uKTFdbcf+IiHH/iIS4c8Z4z/iIhx/4iDT+cbwBjoiHH/iIhxNAAxu//Ocf+Ihx/4g+3wGyIP6Ihx/4iHH/hDumzUWXH/iIhx/4hVyNw3/4iHH/iIhLhzxnjP+Ihx/4iIQ2cc6Y7/iIcf+IhPlDwWvIhx/4iHH/iIhxQb4c5B6IiHH/iIcUK9fNQocf+IiHH/hJIzx9zIiIcf+IiElzfHjIiHH/iIcf+IiE+UPBa8hx/4iHH/iIgxl2G/aJ6Icf+IiHFBsTzk7Icf+IiHH/Ox+RteBuhx/4iHH/iDwY0bXnLv+IiHH/iIQg9c7wpx/4iIcf+IhxNUpiurWdiHH/iIcf+IiHH/QrE85OyHH/iIcf+IR3o8qFz/iIcf+IiHH/MvVBvgq+hx/4iHH/hBCTz/bIcf+Ihx/4iE+UPBa8iHH/iIcf85bPm3kwaIhx/4iHFACTz/bIiHH/iIcf8zqyG9VN6Ihx/4iHH/g4BbG4+k6Icf+Ihx/4OxlxteaOiIhx/4iEIJPO9siIhx/4iE+XTCaL/4iIcf+IRGosyV2IiHH/iIcf+ErePGIciHH/iIhx/0KxPOTshx/4iHH/iIhx/06UPDa8/4iHH/iIhHwUyT64iHH/iIhxQ7CcxPaIhx/4iISXBsePmIiHH/iIWdXXKnH/iIhx/4TIOMV8f/iIhx/4iEIPXO8Kcf+Ihx/4hHx2yTiYcf+IiHH/Xp7SYYhx/4iIcf9HejyYXHH/iIhx/4iHH/iEbOLKMdhx/4iIcf+IhCCTzvbIiIcf+Ihx/4iIRRY8vpxx/4iHH/iIhx/4iIcf+IhEDrzPFIcf+IiHH/iIhx/4iHH/hGH2yuCYhx/4iIcUuDjEfHhx/4iIcf84WxK5pO3/iIhx/4iHEzVCG8q96Ihx/4iHH/QQk8/2yIcf+Ihx/4RmLMqdOHH/iIhx/4S9d8UoiIcf+Ihx/4iIcUMWPN6c/4iHH/iIhxOWmxtpZOcf+IiHH/iIhLhCxXvXH/iIhx/4iHH/iIhx/4Q2os6V3/iIhx/4iE+XTCaL/4iIcf+IhEvXzEKIcf+IiHH/g8dEG0i76HH/iIcf+IhN5Rwxrocf+Ihx/4Qg9c7wqIcf+IiHH/OGEhuJ7eiIcf+IiHH/iIStssYk2Icf+Ihx/4R3o8mFxx/4iHH/iIhx/4TDA8TPyHH/iIcf+IRRY8vpyIcf+Ihx/4hK2yxiTYiHH/iIhx/4iHH/iIUrveRIhx/4iIcf9bOtXFcf+Ihx/4iIcf+IhK2BxifoiIcf+IhZ1dcqcf+Ihx/4iIcf+EEJPP9scf+IiHH/hJdox4l4iHH/iIcUqNXFcqcf+IiHH/iE2DjDfHiIhx/4iHFCaizZXYhx/4iHH/iECgjAb3hx/4iHH/iEhwbIj5cf+IiHH/iEh6PIhciIhx/4iFnV1ypx/4iIcf+IQr4c5B5x/4iIcf+IScbMc5OIcf+IiHH/WC3Y0oiIcf+Ihx/4TeUcMa6Icf+IiHH/g8/3O1AIz/iIcf+IhAoIwG93H/iIcf+IiElzfHjIiHH/iIhxRRKMrteIcf+IiHFNlDw2vP+IiHH/iIhx/07uTCEbiIcf+Ihx/4SSlcfWqHH/iIcf+ITus8IUyIhx/4iIcf+E7rPCFMiIhx/4iIRRY8zpz/iIhx/4iDoHIrf43f+IiHH/iENnHNmOcf+IiHH/iEzdnEImiHH/iIhx/4TIOMV8f/iIhx/4iHH/PdBltC+a/4iHH/iIhxQaL85dCIhx/4iIR3QcmL5x/4iIcf+EgjPJ3M/4iHH/iIhxQxAczv6Ihx/4iHH/SCM8jcxx/4iIcf+ISCAsnf3/iIhx/4iF3i0x2Icf+IiHH/TD0cTC6Ihx/4iIcf+IMjQyvsvNiHH/iIhxRh7MnhNx/4iIcf+EBdLAstiIcf+Ihx/zt+EbWB7nH/iIhx/4hJIzx9zIiHH/iIhxNrK1uk1K/4iIcf+IVcjcN/+Ihx/4iEH5/PBgcf+IiHH/iEjArIP1cf+IiHH/iEBaHAteiIhx/4iHFL08xCw4hx/4iIcf9LhzxXjIhx/4iIcf9IFPyOsIcf+Ihx/4hLhzxXjIcf+Ihx/4iEuHPFeMcf+Ihx/4iE+UPBa8iHH/iIcf+ErUbHK5/4iHH/iIhxSzA8TPyIhx/4iHH/hPlDwWvIiIcf+Ihx/4iIcUbKfJNYiHH/iIcf9BCTz/bIhx/4iHH/hPOMwcc4iHH/iIcf+IiHFDFjzenP+Ihx/4iIT5Q8FryHH/iIcf+INqbRulkucf+Ihx/4iE7rPCFMiHH/iIhxTueMEYeIiHH/iIhEaizJXYhx/4iHH/iIhx/4hK2yxiTYiHH/iIcf9J2Bxyfohx/4iHH/Sdgccn6HH/iIhx/4StssYk2IiHH/iIcf+IiHFDFjzenP+Ihx/4iIcf+IhBqbwGZP+IiHH/iIQQMc/86Icf+IiHH/iEfEXJO6iHH/iIhx/4hFFjy+nIcf+IiHH/iIcf+IhGziyjHXH/iIhx/4iHH/VnHajocf+IiHH/iEK+HOQecf+IiHH/iIXDrUxYiHH/iIcf9FyxzDTv+IiHH/iIS4c8Z4z/iIhx/4iFbI2jeIiHH/iIcf+Ed6PJhccf+Ihx/4iIRh9svgn/iIhx/4iD0nEbPY7ohx/4iIcf9HynyTWHH/iIhx/4hFucy0Y3H/iIhx/4hVyNw3/4iIcf+IhJICx9/YiIcf+IhCCTzvbIiIcf+IiHH/hFB/y/gIiHH/iIhxQxY83pz/iIcf+IhSu95EiHH/iIhx/0w9HEwuiIcf+IiHFWLdrS/4iIcf+Ig6VFK2q62HH/iIhx/4gyJfK+2g2IiHH/iIcUNmfNmY/4iIcf+IiHH/iIcf+IiES9fMQohx/4iHH/iIRL18xCiIcf+Ihx/4iIcf9CsTzk7Icf+Ihx/4iIcf+Ihx/4iIcf+ISCAsjf1x/4iHH/iIhx/4TDA8TPyHH/iIcf+IiHH/iIQQMc/86Icf+Ihx/4hVyNs3cf+Ihx/4iIcf+IhMMDxc/P+Ihx/4hYLdjSiHH/iIcf+ITeUcMa6Icf+Ihx/4hFFjy+nIhx/4iHH/iEkjPH3MiIhx/4iHH/iEKxPPTs/4iIcf+Ihx/4iIcf9fR9G4iHH/iIcf+EnYHHJ+hx/4iHH/iENnHNmOcf+IiHH/iIcf+IiHH/iIhx/4iHH/iEQQHM7+cf+Ihx/4iITeUcMa5x/4iHH/iIhx/0uHPFeMiHH/iIhx/4RBAczv5x/4iIcf+IR3QcmL6Icf+IiHFM6CwxfYhx/4iIcf+Ihx/0gjPI3Mcf+IiHH/iIcf+IiHH/iEQQHN7+/4iIcf+Ihx/4Tes8QUz/iIcf+IhHaOyZcYcf+IiHH/hDZxzZjocf+Ihx/4hVyNs3cf+Ihx/4iIcf+IhLgRxX7oiHH/iIcf+EO6bNRZcf+IiHH/iIcf+IiHH/iIcf+FnV1yqIhx/4iHH/iIhx/4iHH/WdXXKoiHH/iIhx/4iHFI3jyCHP+Ihx/4iDOoEb1X7ocf+IiHH/hJ2BxyfnH/iIhx/4iHH/QFNcC8px/4iIcf+EQTLN7N/4iHH/iIhx/4iHH/iIhx/4hBWXz6aHH/iIcf+IhFZny5mIcf+IiHH/hIIzydzP+Ihx/4iErbLGJNiHH/iIhx/4iHH/iIhx/4SH1MiCuIhx/4iIcT/UkbArboiHH/iIcf9Mg4xHx4cf+Ihx/4hAU1wbyv+Ihx/4iIcU2UPCa8cf+Ihx/4iE/hbBHpiIhx/4iHH/hMMDxM/Icf+IiHH/hHejyoXP+IiHH/iIcT8r8bDUDnH/iIhx/4R8p8k1hx/4iHH/iIQKCMBvdx/4iHH/iIhxRno8mFyHH/iIhx/06RLCbthx/4iHH/hNNlw8moiHH/iIgx5JG/G26IiHH/iIcf+Igz+FG9B66Icf+Ihx/4iIMuDhvh8eiHH/iIhx/4SiKcbdZx/4iIcf+IiHEx9UG+Cr6HH/iIhx/0hzfIjIcf+IiHH/iIOo9Et3C7/4iHH/iIhx/zx3UbSIrnH/iIcf+Ig1nlK7Ya2HH/iIcf+IS4c8V4yHH/iIcf+IT5Q8FryIhx/4iHH/ToX8J6Bx/4iIcf+IhIejyIXIiHH/iIhxPFUjs6rchx/4iIcf9O4Wwh6Ycf+Ihx/4iISSZMfZtx/4iIcf+Ihx/4iIcf+EBdLAstiIcf+Ihx/4iIcUqNXGcq/4iIcf+Ihx/02JrDdliIcf+Ihx/03rPDFMcf+Ihx/4iIP22SsZJthx/4iHH/hFFjy+nIiHH/iIcf+EfKfJNYcf+IiHH/iIOhBBtu++iHH/iIcf+ISi98bQiIcf+Ihx/4hEbTzJLIhx/4iIcf+IQFBMC/tx/4iHH/iIQ7E81OyIiHH/iIcf9YLdjSiIhx/4iIcT8xAbDO/oiIcf+Ig1uhW8Rer/iIcf+IiHFKhzxXjIiHH/iIhOPHwsOIhx/4iHH/hEEBzO/ocf+IiHH/R3QcmL6IiHH/iIcf+IiHFPkIwG94iHH/iIhx/4iIcf+Ihx/03oLDF9hx/4iIcf+E7rPCFMiIhx/4iIcUorzF1DiHH/iIhx/4T5Q8FryIhx/4iIcf9CsTzk7HH/iIhx/4iIcf89IFG0367/iIcf+IiHE3ZDG4m86Ihx/4iHH/iIg/ecGxhj6HH/iIhx/4iIS9d8Yoj/iIcf+IiHEw4/GwLA7/iIhx/4iIRL18xChx/4iIcf+IMEQRscvu/4iIcf+ISXN8eMiIiHH/iIcf+E6C7CfRiHH/iIcf+IhEAdzP4nH/iIhx/4iEt4/Fhwcf+IiHH/iIPScRs9juiHH/iIhxN7qRuUVu/4iHH/iIhx/4iIcf+ENqLOld/4iHH/iIhO6zwhTIcf+IiHH/iDZQcbqvjoiHH/iIhxT0BMC/uIhx/4iHH/RRxcvjpx/4iHH/iEd3LJiNhx/4iHH/iE+UPBa8iIcf+Ihx/4OhNRtuyuiHH/iIhx/4T5Q8FryIhx/4iIcf9HdyyYjYhx/4iIcTiz0bhMLv+Ihx/4iIcUd2jJiX/4iIcf+IhHEoye14iIcf+IiFK73kSHH/iIcf+IWdXXKocf+IiHH/hLhzxXjIcf+IiHH/iDcMcbnzjocf+Ihx/4iIcVTI2zeIcf+Ihx/0bBTKPrhx/4iIcf+EKxPOTscf+Ihx/4iDxi8bSdDohx/4iIcf+E02XDyaiIcf+Ihx/zam0bpZLohx/4iHH/Rx7MnhNx/4iHH/iIVcjcN/+Ihx/4iEUWPL6chx/4iHH/hEs6zExXH/iIcf+IhBAxz/zoiHH/iIcf+E08fEw4/4iIcf+Ihx/4Qwus30Vx/4iIcf+IhFFjy+nHH/iIhx/4iDYNEbry7oiHH/iIhx/4hMMDxM/HH/iIcf+IiECgjBb3/4iHH/iIhxQQWM76dx/4iIcf+IhFuczEY/+IiHH/iIWC3Y0ocf+Ihx/4iIQwWM36eHH/iIhx/4g9x5GzOG6IiHH/iIcf+IiHH/iIcf+IhOPHwsOIiHH/iIcf+DgCobj9XoiIcf+IhxQbE85OyIcf+IiHH/hCvhzkHohx/4iHH/iIQlK8+tT/iIcf+IiDzzM7QMzIiIcf+Ihx/09KHBtecf+IiHH/iIhx/4iHH/iIhx/4iHH/iEnYHIJ+/4iIcf+IhPlDwWvIcf+IiHH/iFgt2NKIcf+Ihx/4VnHajnH/iIcf+IiE3lHDGucf+Ihx/4iIcf+Ihx/4iIcf+Ihx/4hN5Rwxrohx/4iHH/iIT5EsFu2Ihx/4iIcf9fR9G4iHH/iIhx/4iHFKPRxsLv+IiHH/iIhx/07kfDG4/4iHH/iIhx/4iIcU9ATAv7iIcf+IhxMP8RvwDucf+IiHH/iIRF78yhCIcf+IiHH/SyvMXUOHH/iIhx/4hDsTzU7IiIcf+IiEh6PIhciHH/iIhx/4MfwBsBP+/4iIcf+IiHH/iIcUcjPI3Mhx/4iIcf+EbOLKMdhx/4iIcf+ITus8IUyIhx/4iIcf+EFZfPpocf+IiHH/iIhx/002XDyaiIcf+IiHH/SoQsd73/iIcf+IiHFAX5wLBv+Ihx/4iIcT8ZorDmXYiHH/iIhx/0vXfFKIiIcf+Ihx/4iIcf+INEXhvLoehx/4iHH/iIhx/0SzrMTFcf+IiHH/iIT5Q8FryHH/iIhx/4MZChsH9e/4iHH/iIhxSoc8V4yIhx/4iIcf+Ig8tUK0Sr1x/4iIcf+IhFFjy+nHH/iIhx/4iEO3XNSKcf+Ihx/4iIcUEPXO8KiIhx/4iIcUzlHDGuiIhx/4iHH/P44hsXHecf+IiHH/iIhxSivMXUOIcf+IiHH/iIcf+IiHFIydxzYoiHH/iIhx/4RBMs3s3/iIcf+IiHH/iIcf+IiHH/g8x5G1OG7/iIhx/4iHH/iEbOLKMdhx/4iIcf+IPGUCtJr9hx/4iHH/iIQKCMBvdx/4iHH/iIg9aBKzl+2Ihx/4iIcf+Ihx/4iIQwJ839iIhx/4iIcf+IMjdCvsi9cf+IiHH/iINSCju99ciHH/iIhxP7wzsEPMiHH/iIhx/0bOLKMdiHH/iIhx/4hPlDwWvIhx/4iIcf+IiHFEFjy+nIiIcf+IiEh6PIhciHH/iIhx/0+XTBaLiHH/iIhx/4TzW8HKSIiHH/iIOAWxuPpOcf+Ihx/4iEl2jHiXhx/4iIcf+EvajFJXcf+Ihx/4iISyi8XXRx/4iHH/iIS9d8Uohx/4iIcf+IgxizK/dM2Icf+Ihx/4hGYsyp03H/iIhx/4iHH/hFFjy+nIiHH/iIcf+IiHH/hBBiz/nYhx/4iIcf9K1Gxyuf+Ihx/4iIcUGxPOTsiHH/iIcf+IiHFdntJhiIhx/4iEwrzE1DiIhx/4iHH/iF6e0mGHH/iIcf+IiHH/TDA8TPyIcf+Ihx/4iE7rPCFMiHH/iIhx/4QPPcAcJx/4iHH/iDam0bpZLnH/iIhx/4iECgjBb3/4iIcf+IhxSYQsZ71x/4iIcf+Ihx/4iIcf+E08fEw4/4iHH/iIhx/4iEK+HOQecf+Ihx/4iIcUZ6PJhchx/4iIcf+Ihx/4iISi98bQhx/4iHH/iIg9olO0Xaz/iIhx/4iHFBsTzk7Ihx/4iIcf+Ihx/4Ob2ht0Jehx/4iIcf+IOgQStvvtiHH/iIhx/z7TdbIsiohx/4iHH/hPlDwWvIiIcf+IhxQrdc1IqIiHH/iIcUbArKP1/4iHH/iIhO6zwhTIcf+IiHH/iE873CxC/4iIcf+IhJxsxzk4cf+IiHH/iIcf9FvNy0Mocf+Ihx/4iFnV1yqHH/iIcf+E7uTCEbiHH/iIhx/zlP4rewHYiIcf+IiDft8rkSDYcf+IiHH/iE+UPBa8iHH/iIhx/0l8rHg1cf+IiHH/iISXN8eMiIhx/4iHH/T+eMEYeIhx/4iIcf9FaYy5Z4hx/4iHH/iEwwPEz8cf+IiHH/iITTNMPMuIcf+IiHFLMDxM/IiHH/iIcf9IIzyNzHH/iIhx/4iDCeIbBx3ohx/4iIcf9BCTz/bIcf+IiHH/hPShwrXv+IiHH/iIcUfDvIPEiHH/iIhx/4g42gS4JfuIcf+IiHH/iIcf+IiEh6PIhciHH/iIhx/4hIejyIXIiIcf+Ihx/0qBHGfuhx/4iIcf+DkO4bfxHocf+IiHH/iIcUqHPFeMiIhx/4iHH/iIhx/4iHH/iIhFEyy+zYhx/4iHH/iIO8tBtTS+cf+Ihx/4iISXaMeJdx/4iIcf+IhMikxHW4iHH/iIcf+D7fAbIg/oiIcf+Ihx/4TTx8TDj/iIhx/4iHFNOMw8c/+IiHH/iIcUGxPOTsiHH/iIhx/4iEuHPGeM/4iIcf+IhxT/UsEK3/iIhx/4iHH/iIhx/4iHH/hBCTz/bIcf+Ihx/4hBCTz/bHH/iIcf+Ig5Z0G3mL6Ihx/4iHH/hCsTzk7HH/iIhx/4iHH/iIhOPHwsOIhx/4iHH/iEVmfLmYiHH/iIhx/4iHH/iIhx/0EGLP+diIcf+IiHFPk5wGxocf+IiHH/hAo5wWxv+IiHH/iIcf+E7hbCHphx/4iHH/iITD0cTC6HH/iIhx/4hAoIwG93H/iIhx/4iHFBsTzk7Ihx/4iIcf+DjmM7gZzIiIcf+Ihx/4iE48fCw4iIcf+Ihx/4RRxczjr/iIhx/4iHFVcdqOiHH/iIcf+IhIejyIXIiHH/iIhx/4StssYk2IiHH/iIcf+DayAbpN/ohx/4iHH/hP5HwRuIiIcf+IiFbI2jeIhx/4iHH/RRY8vpyIiHH/iIcf9FFjy+nIiIcf+Ihx/4iIcf+Ihx/4iIcf9OlDw2vP+Ihx/4iIcf+Ihx/4QAMcEN7/iIhx/4iHH/WzrVxXH/iIhx/4iHFACTz/bIiHH/iIcf84upG5RW7/iIcf+IiEJZfOpoiIhx/4iHE5HIG3437/iIcf+IiHFDFjzenP+Ihx/4iIcf+Ihx/0RmfNmY/4iHH/iIhxSoc8V4yIhx/4iIcf9IIzyNzHH/iIcf+IiHH/iIRs4sox1x/4iHH/iIhx/4RRY8vpyIcf+IiHH/iE+UPBa8iHH/iIhx/4hCsTz07P+Ihx/4iIcf9HejyYXHH/iIhx/4iEbOLKMdcf+Ihx/4iIQ7E81OyIhx/4iHH/iIhx/4Xp7SYYcf+IiHH/hSu95EiIhx/4iHH/iFgt2NKIcf+Ihx/4iES6bMRZiIhx/4iHFI3jyCHP+Ihx/4iIV3HZjohx/4iIcf+Fgt2NKIhx/4iHH/hK3jxiHIhx/4iIcf+IRRMsvs2Ihx/4iIcf+Ihx/4iIcf+IPScRs9juiIcf+Ihx/4Ox+RteBucf+IiHH/iEUWPL6chx/4iIcf+IS4c8V4xx/4iIcf+IhxQ7OsxMWIcf+Ihx/0cbvJ5EiHH/iIcf+IhZ1dcqcf+IiHH/iENnHNmOcf+IiHH/iEMFjN+niIcf+Ihx/16e0mGIhx/4iIcf9Bqbz1ZIhx/4iHH/iIQfbs8JGIcf+IiHH/hN6CwxfXH/iIhx/4iHH/iIhx/4iHH/iIhx/06RLCbthx/4iHH/iIhx/4iHH/iIhx/4S9RsUrmIiHH/iIcf+IiHH/iIcf+IQQYs/52Icf+Ihx/4hWcduO/4iHH/iIhxT/UsEK3/iIcf+IiHH/iIcUmELGe9cf+IiHH/iITus8IUyIcf+Ihx/4iIcf+IhxMTpSvsWtiHH/iIcf+IRs4sox2HH/iIhx/4QQk8/2xx/4iIcf+ITD0cTC6Icf+Ihx/4hfR9G4cf+IiHH/iIT+R8EbiIcf+Ihx/4iDiKw7h1PIhx/4iHH/iIhDsTzU7IiHH/iIcf+IiHFN5HwhuHH/iIhx/4iHH/iIhx/4R8p8k1hx/4iHH/iIhx/0UWPL6ciIcf+IiHH/QrE85OyHH/iIcf+IiHH/iErePGIchx/4iHH/iISSM8fcyIhx/4iHH/hIIzydzP+IiHH/iIcf+IiHH/iIcf9N6CwxfYhx/4iHH/iIhx/084zBxziIcf+IiHH/NKFRvF6uiIhx/4iHH/hIIzydzP+IiHH/iIcf+EYfbK4JiIcf+Ihx/4iEfBTJPriIhx/4iHFM6zwxTIcf+Ihx/4iITugsIX2Ihx/4iIcf+Ihx/09NLCst/4iHH/iIhx/4iHH/iIhx/03lHDGuiIcf+IiHH/hBCTz/bHH/iIhx/4iDFEEb+77oiIcf+Ihx/4iITjx8LDiIcf+Ihx/4R3csmI2HH/iIhx/4iIcf+Ihx/4iIcf+IWC3Y0ocf+IiHH/iIcf+IiHH/iIhx/4iHH/S4c8V4yIhx/4iHH/TpQ8Nrz/iIhx/4iDC987FSDP+IiHH/iIcf+EYSjK7Xhx/4iHH/iIQaOc9caIhx/4iIcf+Ihx/4iIcf+IiHH/VnHajnH/iIhx/4iHH/Q7185Cj/iIhx/4iHFaOtXFhx/4iIcf+IhxSdRsYrmHH/iIcf+IhDVczao4iHH/iIcf+IiE+UPBa8hx/4iHH/iIRLpsxFmIiHH/iIcf9BBiz/nYiHH/iIhx/16e0mGIhx/4iHH/hFZny5mIiHH/iIhx/0ZvrKkFiIcf+IiHH/QQxM/ztx/4iHH/iIhJICx9/YiHH/iIhxRyM8jcyHH/iIcf+IhEaizJXYiHH/iIhxQrps1FmIcf+Ihx/4iIcf+Ihx/4iIcf+IhGyxyjTohx/4iHH/iEsovF10iHH/iIcf+IRs4sox2HH/iIhx/4RhxcrjqIiHH/iIcf+IiHH/Rs4sox2Ihx/4iHH/iIRhKMvtf/iIcf+IiHFDFjzenP+Ihx/4iIcUMWPN6c/4iHH/iIhx/4hMMDxM/HH/iIcf+IiHFPkIwG94iHH/iIhx/4iENnHOmO/4iIcf+IhxW+LUHYcf+Ihx/4iISyi8XXRx/4iHH/iIg8neO1Yhz/iIcf+IiHH/TzjMHHOIhx/4iIcf+ISSM8fcyIhx/4iIcf+EuHPFeMhx/4iIcf+IRs4sox2HH/iIcf+IiHH/NaqBu1V+iIhx/4iHFHc3yIyIcf+IiHH/iEdl3JmiiIhx/4iHH/hEvXzEKIiIcf+Ihx/4Tes8QUz/iIcf+IiHH/RhKMrteHH/iIhx/4iHH/iIQF0sCy2HH/iIhx/4iHH/hJ2yyCTf+Ihx/4iIcf+Ihx/4S4c8V4yIcf+Ihx/4iIcf+IStssYk2Ihx/4iHH/iIRL18xCiIcf+Ihx/4iIcf+ECgjAb3hx/4iIcf+IT5Q8FryIcf+IiHH/hGv+ykAYiHH/iIhx/4iE+RLBbtiIcf+Ihx/4iIcf+IiHH/TpEsJu1x/4iIcf+IhXcdmOiIcf+IiHH/iEUTLL7NiIcf+Ihx/4RxisnnWIhx/4iHH/iDKWwb5pPnH/iIcf+IiHFLM0xMy4cf+IiHH/iEd3LJiNcf+Ihx/4iIQQYs/51x/4iHH/iIhFFjy+nHH/iIcf+IiHFIf7yIBP+IiHH/iIcf80VCG8q96Icf+Ihx/4iEh6PIhciIcf+IiHH/Si98bQiIhx/4iIcf+EUcXM46/4iHH/iIhx/0h9TIgriIhx/4iHH/hNPHxMOP+IiHH/iISXmciGb/iIhx/4iHFBvhzkHoiIcf+Ihx/4iIcf+IiHH/iIVsjaN4iHH/iIhx/0fHbJOJiIcf+Ihx/4iIcf+Ihx/4Q2os2V1x/4iHH/iIhx/4iHH/iIhx/4iHH/iIhx/4hHx2yTiYcf+Ihx/4iIXp7TYf+Ihx/4iIcf9EEBzO/ohx/4iHH/iIUrveRIhx/4iHH/hO4Wwh6Ycf+Ihx/4iIM/thvgSe/4iHH/iIhxRGmMuWeIhx/4iHH/Sdgccn6Icf+Ihx/4iIcf+Ihx/4iIcUgvfI0I/4iHH/iIhx/0+XTBaLiHH/iIhx/0NqLNldcf+IiHH/iIcf+IiHH/iISSM8fcyIcf+IiHH/hCX5zqBoiHH/iIcf+IS3XsWKGIiHH/iIcf9N6zwxTHH/iIcf+IhBCTwAfP+Ihx/4iIQ7E81OyIhx/4iHH/iIhx/0NqLNldcf+IiHH/iIcf+IiHH/hMMDxM/Icf+Ihx/4iEEJPAB8/4iHH/iIhxQrdc1IqIiHH/iIcf9KgRxn7ocf+Ihx/4iIRLpsxFmIhx/4iHH/iIhPlDwWvIcf+Ihx/4iErePGIccf+IiHH/iITDA8XPz/iIcf+IiHFACTz/bIhx/4iIcf+E+UPBa8iIcf+IiHH/QFBMC/uIcf+Ihx/4iINbcFu0j6cf+IiHH/iIQgk872yIiHH/iIcf+IhK3jxiHHH/iIhx/4iIS3LcWNKIiHH/iIcURvrMkF/4iIcf+Ihx/4hAXSwLLYhx/4iIcf+Ihx/4iITugsIX2Ihx/4iIcf+Ihx/4iEbOLKMdcf+IiHH/iIcf+IiHH/OsgxtzfO/4iHH/iIhxPn/hsYAeiHH/iIhx/4iDkXAbfo/ohx/4iHH/iIhxTZQ8Jrxx/4iHH/iIhx/0nJ3HNiiHH/iIhx/0uHPFeMiHH/iIhx/4iHE3t4G4SH6Icf+Ihx/4R3QcmL6Ihx/4iIcf9Hx2yTiYiHH/iIcf+EUWPL6ciIcf+Ihx/0fKfJNYhx/4iIcf+IhxRn1MmCtx/4iHH/iIhxTj7sHBGHH/iIcf+IOrDBtk8+iIhx/4iHH/iIhxPAXis/odhx/4iIcf+Ihx/19H0biIcf+IiHH/iIcf+EYSjK7Xhx/4iHH/iIMWEov57XiIcf+Ihx/4hJIzx9zIiIcf+Ihx/4iIcf+EbLHKNOiIhx/4iHH/iIhx/4iHH/iIhx/4iHH/SSlcfWqIcf+IiHH/hFFjy+nIhx/4iIcf+Ew9HEwuiHH/iIhx/4hGEoy+1/+IiHH/iIhxQwHcz+KIiHH/iIcf+EwwPEz8hx/4iIcf+IS3j8WHCHH/iIhx/4iHFCZxzZjoiIcf+Ihx/4Tj+MLAeIhx/4iHH/WdXXKoiHH/iIhx/0nbLIJN/4iIcf+Ihx/4iIcf+IiHH/iIStssYk2HH/iIhx/4hHynyjWP+Ihx/4iIcf9FFjy+nIiHH/iIhx/4iIcf+IStssYk2Icf+IiHH/iIQgk872yIiHH/iIhx/4iHH/iE3oLEF9/4iIcf+IiDU/0rvALXH/iIhx/4g2mqK7ZV3/iIcf+IiHE91TGyKs6Icf+Ihx/4iE+RLBbtiIhx/4iHH/iIhx/4iHFHICyN/YiHH/iIhx/4iHH/iIhx/4iHH/iITIpMR1uIhx/4iIcf+Ihx/4iIcf+IhEEBze/v+Ihx/4iIcf9Hx2yTiYiHH/iIcf+IhLgRxX7oiHH/iIhx/4X0fRuIcf+IiHH/iEbLHKNOiHH/iIhx/4iHH/iIhx/4iIQr4c9B7/iIcf+IiHH/QQk8/2yHH/iIhx/4iFdx2Y6Ihx/4iIcf9CsTzk7HH/iIhx/4iIcf+EyAfEf4hx/4iHH/iIhx/4iIcf+Ihx/4iIcU5KHBtehx/4iHH/iIhL1GxSuYcf+IiHH/iIQ7E81OyIhx/4iIcf+EbOLKMdiHH/iIcf+IhDsTzU7IiIcf+Ihx/4RLOsxMVx/4iHH/iIhx/4S4c8V4yHH/iIhx/4iDn7krcEbYiHH/iIcf+IR3QcmL6Icf+IiHH/hVyNs3cf+IiHH/iIQr4c9B7/iIhx/4iIVsjaN4iHH/iIcf+IiHH/iIcf+IiF6e02H/iIhx/4iHH/iIhx/4WzrWxf+Ihx/4iIcUTLHLNOcf+IiHH/iIcf+IhN6CxBff+Ihx/4iIcf9bOtXFcf+Ihx/4iIcUjYHHJ+iHH/iIhx/4hBBiz/nYcf+IiHH/iIcf+ITu5MIRuHH/iIhx/4iE+UPBa8hx/4iIcf+IS4c8V4xx/4iIcf+ISSM8fcyIhx/4iIcf+DDnobEoXv+IiHH/iIcf9IIzyNzHH/iIhx/4iHH/iE+UPBa8iIcf+Ihx/4iE05bExp/4iIcf+IhxVXHajohx/4iHH/iIhx/4iHH/iIhx/4iIcf+Ihx/4iERtPMkshx/4iIcf+Ig7vAK1Q/1x/4iIcf+IhxTZQ8Jrxx/4iIcf+IhxRRKMrteIhx/4iHH/hJ2yyCTf+Ihx/4iIcf+IhDBYzfp4hx/4iHH/iITDA8XPz/iIhx/4iHH/iIhDsTzU7IiHH/iIcf+IT5Q8FryIhx/4iHH/iIQQMc/86Ihx/4iHH/hc4tUd/4iHH/iIhx/4iHH/iEKxPPTs/4iIcf+Ihx/4iEEJPAB8/4iHH/iIhx/0nbLIJN/4iIcf+Ihx/4iIcf+IiHH/iIcUcgLI39iIcf+Ihx/4iIcf+IhK2yxiTYhx/4iHH/iIhx/0UWPL6ciIcf+IiHH/iIhx/4iHH/Q2cc2Y6Icf+IiHH/iIcf+IhentJhcf+IiHH/iIMsuTvjRscf+Ihx/4iDdcsbmjTnH/iIhx/4hLhzxXjHH/iIhx/4iHH/iEkpXH1qcf+IiHH/iIcT9+QrGBvf+Ihx/4iIcf9J2yyCTf+IiHH/iIcf+IiEUWPL6ccf+Ihx/4iIRRMsvs2Icf+Ihx/4iIcf+Ihx/4iIRs4ssx3/iIhx/4iHH/hAUEwL+4cf+IiHH/iEuHPFeMcf+IiHH/iIcUAJPP9siIcf+Ihx/4iEkjPH3MiIcf+Ihx/4iIQ7E81OyIhx/4iHH/iIhx/4iHH/iINfexuwhOiIhx/4iHH/hZ1dcqiHH/iIhx/4iHH/iIhx/4hIejyIXIiIcf+Ihx/4R8p8k1hx/4iIcf+IhxQxY83pz/iIhx/4iHH/OBcBuOj+cf+Ihx/4iIcf+Ihx/4iIRRAcvv6IiHH/iIcf+IVnHbjv+Ihx/4iIcf+Ihx/4iIUrveRIcf+IiHH/iIcUTOLMMd/4iHH/iIhxSj0cbC7/iIcf+IiHH/VcjbN4cf+IiHH/iIS4c8Z4z/iIhx/4iHH/SCM8jcxx/4iIcf+Ihx/19H0biIcf+IiHH/iEEJPAB8/4iIcf+Ihx/0KxPOTshx/4iIcf+Ihx/0KxPOTshx/4iIcf+Ihx/zVaQbulvoiIcf+Ihx/4iIcf+IR3csmI1x/4iIcf+IhxRXQcqL5x/4iIcf+IhSu95Ehx/4iIcf+Ihx/4RBAczv6HH/iIhx/4iHH/iFXI3Df/iIhx/4iHH/iIhQV9C4iIhx/4iIcf+Ihx/1gt2NKIiHH/iIcf+Fgt2NKIhx/4iIcf+IhLgRxX7oiHH/iIcf+IiHH/hbOtbF/4iIcf+Ihx/0bOLKMdiIcf+IiHH/iIcf+IS9d8UoiHH/iIhx/4iHH/iEKxPPTs/4iIcf+IhxNl/BuaA+iHH/iIhx/4MpOxvmxOiHH/iIhx/4iERqLMldiIcf+Ihx/4R3o8mFxx/4iHH/iIhFEBy+/oiIcf+Ihx/4iIUrveRIcf+Ihx/4iIcf+IQg9c7wqHH/iIhx/4iE+UPBa8hx/4iIcf+IhPlDwWvIcf+IiHH/iIN7ghuUfehx/4iHH/iIhLhzxnjP+Ihx/4iIcUGxPOTsiHH/iIcf+IiHH/iIhBBiwArf+IiHH/iIcUzrPDFMhx/4iHH/iIhCCTzvbIiHH/iIhxPN8BsyD+cf+Ihx/4iIcf9GdBy4vv+Ihx/4iIcf9DaizZXXH/iIhx/4iHH/g8dEG0i76HH/iIhx/4hCrMzlM4iIcf+Ihx/4RGBcyfqHH/iIhx/4hDBYzfp4iHH/iIcf+INKRhvFuecf+IiHH/iIcTD8Ab8D/ohx/4iIcf+ISHo8iFyIiHH/iIcf+E05bDxphx/4iIcf+IhDCJzfdnH/iIcf+IiHFLM0xMy4cf+IiHH/iEOxPNTsiIhx/4iIcf+IhxQxY83pz/iIhx/4iHH/TegsMX2HH/iIhx/4iIcf+Ihx/1XI2zeHH/iIhx/4iEEDHP/OiHH/iIhx/4iHH/iIStssYk2Icf+IiHH/iIcf+IVcjcN/+IiHH/iIcf9KgRxn7ocf+IiHH/iIcf+IhHdyyojf+IiHH/iIhx/4iHH/hN6CwxfXH/iIhx/4iIcf+Ihx/06UPDa8/4iIcf+Ihx/4iIcUzoLDF9iHH/iIhx/4iHH/SCM8jcxx/4iIcf+Ihx/4hMPRxMLohx/4iHH/iFZx247/iIhx/4iHH/TpQ8Nrz/iIhx/4iHFI2Bxyfohx/4iIcf+IhxPGdytJiN/4iHH/iIhx/0NnHNmOiHH/iIhx/4iE7uTCEbcf+Ihx/4iIcf9JKVx9aohx/4iHH/iEKxPPTs/4iIcf+Ihx/07kfDG4/4iIcf+IiHFMPHw8OHH/iIhx/4iIcU2UPDa8/4iIcf+IiHFFziyjHYiHH/iIhx/0O9fOQo/4iHH/iIhx/0EGLP+diIcf+IiHH/RRY8vpyIhx/4iIcf+FZx247/iIhx/4iIRGosyV2Icf+Ihx/4iISSAsff2IiHH/iIcf+IiHH/iIcf+IiHFM6CwxfYhx/4iIcf+ITIpMR1uIiHH/iIhxS9C8QvSIhx/4iIcf+IhxRsp8k1iIcf+IiHH/iIcf+IiHFNkSwm7Yhx/4iHH/iIOOlDuBa8hx/4iHH/iIhLhzxnjP+Ihx/4iIcUK3XNSKiIcf+IiHH/iIS9RsUrmIcf+Ihx/4iEw9HEwuhx/4iIcf+FnV1yqIcf+Ihx/4hd4tMdiIcf+IiHH/WdXXKoiHH/iIhxRyZMnZv/iIcf+IiHH/QQk8/2yHH/iIhx/4iHEyqyG9VN6Ihx/4iIcf+E08fEw4/4iHH/iIhx/0wzTEzLcf+IiHH/iIcUzoLDF9iHH/iIhx/4PnaxsolOhx/4iHH/iD7fAbIg/oiHH/iIcf+IhEXvzKEIhx/4iIcf+IRhKMvtf/iIhx/4iIQgk872yIhx/4iIcf9IIzydzP+IiHH/iIhxTDx8PDhx/4iIcf+IhOjLwnNIiHH/iIcf+IiHH/Rs4sox2Ihx/4iHH/iIR8Rck7qIcf+IiHH/hK2yxiTYiIcf+Ihx/4Q1jc2nKIhx/4iHH/iEuHPFeMhx/4iHH/iIhx/4iHFKhzxXjIiIcf+Ihx/4TegsMX2HH/iIcf+IhYLdjShx/4iHH/iIhGziyzHf+IiHH/iIcf+ITus8IUyIhx/4iIcf9GziyjHYiHH/iIcf+IiHH/TNbcUpL/iIhx/4iHH/iIRRY8vpyHH/iIcf+IiE+UPBa8hx/4iHH/iIhx/0KxPOTshx/4iHH/iIhx/0bOLKMdiIcf+Ihx/4iIcUswPEz8iIcf+Ihx/4iIcf+IRGosyV2IiHH/iIcf+IiHH/QF0sCy2IiHH/iIcf+IiHH/TDA8TPyIcf+Ihx/4iIcf+EbOLKMdiHH/iIcf+IhFY2y5yYiHH/iIcf+IRGBcyfqHH/iIcf+IiHH/iIRQTsv7GIhx/4iIcf+IRmLMqdNx/4iHH/iIhxMnqzvoVM/4iIcf+IiHE7u2K0RJ1x/4iIcf+Ihx/zx3UbSIrnH/iIhx/4iEuELFe9hx/4iIcf+ITzvcLEL/iIhx/4iHH/iIhEaizJXYhx/4iIcf+IhYLdjShx/4iHH/iIhAWhwLXohx/4iHH/iISSM8fcyIhx/4iHH/iIgxmnG/ZY5x/4iIcf+IhxQrdc1IqIiHH/iIcf+EgjPJ3M/4iIcf+Ihx/4TpEsJu1x/4iIcf+IhGb6ypBYcf+Ihx/4iIRRY8vpxx/4iHH/iIhA+pwBVoiHH/iIcf+Ig2ADG6/86Icf+IiHH/iEwwPFz8/4iIcf+IiDJ4Q76HvHH/iIhx/4iHH/g9YVKznq2HH/iIcf+IhOjLwnNIiHH/iIhx/4SSM8fcyIiHH/iIhx/4Q7dc1IqHH/iIhx/4iFK73kSHH/iIhx/4iF6e0mFx/4iHH/iIhxTOs8MUxx/4iIcf+Ihx/0BQTAv7iHH/iIhx/4iEa/7KQBhx/4iIcf+IhxRno8mFyIcf+Ihx/4iEEJPAB8/4iHH/iIhxTeFsIemIcf+IiHH/iIcf+IiHH/iIRs4sox1x/4iHH/iIhx/4iHH/TpQ8Nrz/iIhx/4iHH/hDDrzvFP+Ihx/4iIcf+Ihx/4iITugsIX2Ihx/4iIcf+IQrE89Oz/iIcf+IiHH/iIcUJqLNldiHH/iIcf+IiHH/iIcf+EbOLKMdiHH/iIhx/4iEwwPFz8/4iHH/iIhx/4iHH/TDA8TPyIcf+IiHH/iIT5Q8FryHH/iIhx/4iE+UPBa8hx/4iIcf+IhPlDwWvIcf+IiHH/iIScO8c8SIhx/4iIcf+EBdLAstiHH/iIhx/4iIcf+Ihx/4TDA8TPyHH/iIhx/4iHH/WdXXKoiHH/iIhx/0QQHM7+hx/4iIcf+IiHH/iIXDrUxYhx/4iIcf+IhYLdjScf+IiHH/iIhxSzNMTMuHH/iIcf+IhAXSwLLYcf+IiHH/iIOgECtv79iIcf+Ihx/4g9u2KzRJ2IiHH/iIcf9GH2yuCYiHH/iIhx/4NVBxvK+O/4iHH/iIhx/0YSjK7Xhx/4iIcf+IRhxcrjqIhx/4iHH/iIhx/4iIcf+ISMp8g1iIiHH/iIhx/0bOLKMdiHH/iIhx/4hO6zwhTIiHH/iIhx/0wwPEz8hx/4iIcf+IRG08ySyIcf+IiHH/iIcf+IiHH/iIcUMWPN6c/4iIcf+Ihx/zhhIbie3oiIcf+Ihx/4NgAxuv/OiIhx/4iIcf9Z1dcqiIcf+Ihx/4QVZs+pmIhx/4iIcf+Ihx/4iIcf+Ihx/4iISBu8jkSIhx/4iIcf+EyNXEcqiIcf+Ihx/4iIcf+IhTZN2bhx/4iIcf+IhPlDwWvIcf+IiHH/iEBdLAstiHH/iIcf+IiHH/iIcf+IhK2yxiTYhx/4iIcf+IhJICx9/YiIcf+IiHH/iIcf+IiHH/iIcf+IRssco06Ihx/4iIcf+Ihx/4iIcf+Ihx/4hK2yxiTYiHH/iIhx/4iHH/iIhAXSwLLXH/iIhx/4iHH/SCM8jcxx/4iIcf+IhxRM4swx3/iIcf+IiHH/iITDA8XPz/iIcf+IiHH/SHN8iMhx/4iIcf+IhxN/uSuARthx/4iIcf+IhFEyy+zYhx/4iIcf+Ihx/4iIcUzoLDF9iHH/iIhx/4iHH/T00sKy3/iIcf+IiHH/iIcf+ISoEcd+7/iIcf+IiHH/WC3Y0oiIcf+Ihx/4QAMcEN7/iIcf+IiHH/WzrVxXH/iIhx/4iEUQHL7+iIhx/4iHH/hHx2yTiYhx/4iIcf+DTxkbwOboiHH/iIhx/4NqbRulkucf+IiHH/iEslrF2liIcf+IiHFHIzyNzIcf+Ihx/4iEbLHKNOiHH/iIhx/4QK1sBimIhx/4iHH/iDXw8bwPDv+Ihx/4iIcf9IIzyNzHH/iIcf+IiHFI2Bxyfohx/4iIcf9MM0xMy3H/iIcf+IiHFP9SwQrf+Ihx/4iIcU+QjAb3iIcf+IiHH/Q7185Cj/iIcf+IiHFLMDxM/IiHH/iIcf+IiHH/R3QcmL6IiHH/iIhx/4iHH/iIhx/4S4c8V4yHH/iIhx/4iHH/iIQ2cc6Y7/iIhx/4iIcf+Ihx/4iIcf+EIMTO87iIhx/4iHH/hAAxwQ3v+IiHH/iIcf9entJhiIcf+Ihx/4iIcUcjPI3Mhx/4iHH/iIhx/4TeUcMa6Icf+IiHH/iIcf+ISSM8fcyIiHH/iIcf+EbOLKMdiHH/iIhx/4iHH/iIhEZxzJjoiIcf+IiHH/iIcf+IiHH/iIcf+IiHFP9SwQrf+Ihx/4iIcf+Ihx/4iEK+HOQecf+IiHH/iIcf+IiHH/iIcf+IiE+RLBbtiIcf+Ihx/4iIcf+Ihx/4iIRGosyV2Icf+IiHH/iIcf+IiHFKPRxsLv+IiHH/iIcf+IiHH/iIcf+IQF0sCy2Icf+IiHH/iIcf+IhAXSwLLYcf+IiHH/iIcf+IhBBiz/nYcf+Ihx/4iIcf+Ihx/4iIcUjbLHJNcf+IiHH/iIcf+INgAxuv/OiIcf+Ihx/4iEBdLAsthx/4iIcf+IhxRXQcqL5x/4iIcf+Ihx/4iErbLGJNiHH/iIhx/4iEVpjMln/4iHH/iIhx/4iHH/iIhx/4U2Tdm4iHH/iIhx/4iFdx2Y6Ihx/4iHH/hPShwrXv+IiHH/iIhx/4iHH/iIhx/4iHH/hbOtbF/4iIcf+IhxV9XZKv+IiHH/iIcf+IQF0sCy2Icf+IiHH/iEEJPAB8/4iIcf+Ihx/4iIcf+IhxQbE85OyIcf+IiHH/iEd0HJi+iHH/iIcf+IiEIPXO8Kcf+Ihx/4iIcUJnHNmOiIcf+IiHH/iIRRY8vpxx/4iIcf+IhxQmos2V2HH/iIhx/4iIcf+EbOLKMdhx/4iIcf+IML3zsFIMhx/4iHH/iIT+FsEemIiHH/iIcf+IRsFMs+v/iIhx/4iIcf9BCTz/bIcf+IiHH/iIRRAcvv6IiHH/iIcf+F9H0biHH/iIhx/4iEh6PIhciIcf+IiHH/iIcf9CVczqo3H/iIhx/4iHH/hGziyjHYhx/4iIcf+ITus8IUyIhx/4iHH/iIg2XVG6oq6Ihx/4iIcf+IQ7dc1Ipx/4iIcf+Ihx/4iIcf+EEMTABL/4iHH/iIhx/4UrveRIiHH/iIhx/0ADHADecf+Ihx/4iIcU6aXBZahx/4iIcf+IhJKVyNav+Ihx/4iIcf+DayAbpN/ocf+IiHH/iEMLrO9F/4iHH/iIhx/4O3sBtYT+hx/4iHH/iIhx/0hzfIjIcf+IiHH/iIcf9BBiz/nYiIcf+Ihx/4iIcf+Ihx/4iIS4QsV72HH/iIcf+IiHE/DXOw8oyIcf+IiHH/iDbw8boPDoiIcf+IiHH/hPOMwcc4hx/4iIcf+IRs4sox1x/4iIcf+IiHH/iIcf+IiHH/iIcf9KgRxn7ocf+Ihx/4iIcf+IiHH/iIUrveRIcf+IiHH/iIcU/yHADehx/4iIcf+Ihx/0bOLKMdiIcf+IiHH/iIcUTLHLNOcf+IiHH/iIcf+IiHH/iIhx/4iHH/iEwwPEz8cf+IiHH/iIcf+ITpEsNu3/iIcf+IiHH/iIhx/4iHH/iIhx/0KxPOTshx/4iHH/iIhx/4iHH/iIhxRWjsuXH/iIcf+IiHH/UmTfm/+Ihx/4iIcf+Ihx/4hSu95EiIcf+Ihx/4hMMDxM/HH/iIhx/4iHH/iIhx/4iIcf+Ihx/4g/LJGx026HH/iIhx/4iHFLMDxM/IiHH/iIhx/4iHEzWkG9pb7/iIcf+IiHH/Q7185Cj/iIcf+IiHH/iEkjPH3MiIcf+IiHH/hM0LxC9Ihx/4iHH/iIhGziyzHf+IiHH/iIcf9YLdjSiIhx/4iIcf+F9H0biHH/iIcf+IiHFDFjzenP+Ihx/4iIcf+DH8Ab8D/nH/iIcf+IiHH/iIcf+IiEFTXPrKiHH/iIhx/4PLVCtEq9iHH/iIhx/4Rba8tJSIhx/4iIcf+DUKAbv1/ocf+IiHH/iIhKKVxtaoiHH/iIhx/0IPXO8KiIcf+IiHH/MYRysIuN/4iHH/iIhxQxY83pz/iIcf+IiHH/hOkSwm7XH/iIcf+IiHH/iIcf+IiHH/iIhEZxzJjoiIcf+Ihx/4VnHajnH/iIcf+IiHH/iIhx/0uELFe9iIhx/4iHH/iIhx/4OWpRt5WuiHH/iIhx/4iEkjPH3MiHH/iIhx/4iIcf9NPHxMOP+IiHH/iIhxOBoRt+XuiIhx/4iHH/iIhx/4iHH/hK0Vxi6nH/iIhx/4iHH/iE+aXCZa/4iIcf+Ihx/0ICfO/YiHH/iIcf+IiHH/iIcf+IiHH/hWcduO/4iIcf+Ihx/0bOLKMdiIcf+IiHH/hPOMwcc4hx/4iIcf+IMUchv7jeiIcf+IiHH/iE84zBxzhx/4iIcf+Ihx/4iErbLGJNiHH/iIhx/4iHH/TDA8TPyIcf+IiHH/iISHo8iFyIhx/4iHH/iE3oLEF9/4iIcf+IiHH/iIcf+IhO6CwhfYiIcf+IiHH/hLhCxXvYiHH/iIcf+INQ0RvPLu/4iIcf+IiHH/QQk8/2yHH/iIhx/4iE45bCxpiIhx/4iHH/hFtry0lIiIcf+Ihx/4iIcf+Ihx/4iIcf+EQTLN7N/4iHH/iIhx/0bOLKMdiIcf+Ihx/4iITTA8PPyIiHH/iIcf9LPRxsLv+Ihx/4iIcf9Ru9BU/4iHH/iIhx/4QrE85Oxx/4iHH/iIhx/zoHIrb43Yhx/4iIcf+IPsPhsjweiHH/iIcf+IiERqLMldiHH/iIhx/4hJJkx9m4cf+IiHH/iElzfHjIiIhx/4iHH/iIhx/4hZ1dcqhx/4iHH/iIhx/4iIRWZ8uZhx/4iHH/iIhx/4iIRAHc3+L/iIhx/4iHH/hONbw8pP+Ihx/4iIcf9EsJzE9oiHH/iIcf+IQrE89Oz/iIhx/4iHH/R3o8mFyHH/iIcf+IiHFFEoyu14hx/4iIcf+IhMMDxc/P+Ihx/4iIcf+ISM2MgyeIcf+IiHH/iEbOLKMdhx/4iHH/iIhFFjy+nHH/iIcf+IiHFBAnzv2Ihx/4iIcf+IhOPHwsOIhx/4iIcf+EzQvEL0hx/4iIcf+IiHFM6CwxfYhx/4iHH/iIhxTIy8NzSHH/iIhx/4iHFMPHw8OIcf+IiHH/iIcVC730SHH/iIcf+IiHFWLdrS/4iHH/iIhx/4SXmceGaHH/iIhx/4iHE3CMG49z6Icf+Ihx/4iIcf+IWC3Y0ohx/4iHH/iIXp7SYXH/iIcf+IiHH/RnQcuL7/iIcf+IiHH/Q7185Cj/iIcf+IiHE0DRG78u6Icf+Ihx/4hentJhhx/4iHH/iIhHdyyojf+Ihx/4iIcf+EQE7M+xcf+IiHH/iIcf9CvhzkHoiHH/iIcf+IX0fRuIcf+Ihx/4iITo/MJwNx/4iIcf+Ihx/4iD+IAbF3/ocf+IiHH/iIcVC730Rx/4iIcf+Ihx/4hFFjy+nIhx/4iHH/iIhPlDwWvIcf+Ihx/4iIcf+IiHH/iIcf+IiHH/hHejyoXP+IiHH/iIcf9A89wBwocf+IiHH/iIcf9EEyzOzXH/iIhx/4iHH/VnHajocf+Ihx/4iIcU5KHBtehx/4iIcf+Ihx/4iIcf+IhxSzA8TPyIhx/4iIcf+IN68CulD9/4iIcf+IiHH/iIRRY8vpxx/4iIcf+IhxSzA8TPyIhx/4iIcf+IhJIzx9zIhx/4iIcf+IhO6zwhTIhx/4iHH/iEQB3M/ihx/4iIcf+Ihx/0XLHMNO/4iIcf+IiHH/RG08ySyIiHH/iIcf9DaizZXXH/iIhx/4iIcUAGLP+diIhx/4iHH/iIhx/4iIcf+EK+HOQehx/4iIcf+IgwJpKw6W2HH/iIhx/4iHFI2Bxyfohx/4iIcf+Ig9T0yzsLOIiHH/iIcf+IVnHbjv+Ihx/4iIcf9OlDw2vP+Ihx/4iIcf9FFjy+nIiHH/iIhx/4Rs4sox2Icf+Ihx/4iIcf+ISHBsiPlx/4iIcf+IhxMvthvQSeiIhx/4iHH/g4AqG4/V6IiHH/iIcf+IR3csmI2HH/iIcf+IiHH/iIcf+IRs4sox2HH/iIhx/4iEwwPFz8/4iHH/iIhx/zJ+Y76BnHH/iIhx/4iHH/PbSis0tdcf+IiHH/iIcf+IiHH/iIcf9bOtXFcf+IiHH/iIcf9bOtXFhx/4iHH/iIhxVXHajocf+IiHH/iIcUTLHLNOhx/4iHH/iIhx/4g0VCG9q97/iIhx/4iHH/Si98bQiIiHH/iIcf+EjDvIPEcf+IiHH/iIcf9PTSwrLf+Ihx/4iIcf85pJK4W23/iIhx/4iHH/g0ObK8xk2Icf+Ihx/4iIRs4ssx3/iIhx/4iHH/RxisnnWIhx/4iIcf+IS4QsV72Icf+IiHH/iIcf+IiHH/iIhx/4iEBdLAstcf+IiHH/iIhPl0wmi/+Ihx/4iIcf81NQO7yvxx/4iIcf+Ihx/zKlAb5a/nH/iIhx/4iIcf87ewG1hP6HH/iIhx/4iIcf+IgyeEO+h7yHH/iIcf+IiES6bMRZiIcf+Ihx/4iIcf9GFZy+pv+IiHH/iIhx/4iEK+HPQe/4iIcf+Ihx/4iIcf+IiHH/TDA8TPyHH/iIhx/4iIcV2e0mGIhx/4iIcf+Ihx/09KHBtehx/4iHH/iIhxTOUcMa6IiHH/iIcf+E9KHBtecf+Ihx/4iIcU5KHBtehx/4iIcf+IhxQbE85OyIcf+IiHH/iIcf+Edr/JlAhx/4iHH/iIhP5HwRuIcf+IiHH/iITTNMPMuIcf+IiHH/iIhxSj0cbC7/iIcf+IiHH/iIcf+IiFdx2Y6Ihx/4iHH/hGH2yuCYhx/4iIcf+IiHH/iIcf+IiHH/iF9H0bhx/4iHH/iIhx/4R3QcmL6Ihx/4iIcf+IR3csmI1x/4iIcf+Ihx/4hPlDwWvIiHH/iIcf+IiHH/hP5HwRuIiIcf+Ihx/4iIcf+Ihx/4hBrMwGM/+Ihx/4iIcf+EUWPL6ciHH/iIhx/4iDx0QbWLvv+Ihx/4iIcf+FXI2zdx/4iHH/iIhx/0Z0HLi+/4iHH/iIhx/4SCM8ncz/iIcf+IiHH/VcjbN4cf+Ihx/4iIcf+Ihx/4iIcf9GziyjHYiHH/iIcf+IiFw61MWIcf+IiHH/iIQqzM5TOIhx/4iHH/iIRs4sox1x/4iIcf+Ihx/4SnXseKH/iIhx/4iHH/iIhxQxY83pz/iIcf+IiHH/hHaOyZcYiHH/iIcf+ITjx8LDiIiHH/iIcf+EFWbPqZiIcf+IiHH/Sdssgk3/iIcf+IiHEykhK9be2HH/iIcf+IiDU8wrvDPYhx/4iIcf+Ihx/0CmrBaV/4iIcf+Ihx/4iIcUcjPI3Mhx/4iHH/iIhxRc4sox2IiHH/iIcf+IUrveRIiHH/iIcf+IiEd0HJi+hx/4iHH/iIhxWNXXKoiIcf+Ihx/4QQk8/2yHH/iIcf+IiHH/XOLVHf+IiHH/iIhxMUNxvryOiIhx/4iHH/iIhxN2dBuJi+hx/4iHH/iIhxMtYjvSnccf+IiHH/iIcUMWPN6c/4iIcf+Ihx/0O9fOQo/4iIcf+Ihx/zkO4bfxHoiHH/iIcf+IhGEoy+1/+Ihx/4iIcf9CsTzk7Icf+Ihx/4iIcf+IhxSzA8TPyIhx/4iIcf+IhxSNssck2HH/iIcf+IiHH/O7wCtUP9iIhx/4iHH/g2qeG7Vh7/iIhx/4iHH/iIhFFjy+nHH/iIcf+IiHFGejyYXIcf+IiHH/iIcUZ3LJiNiIhx/4iHH/iE+UPBa8iIcf+Ihx/4g1c/O7jAyIcf+IiHH/iIcVvi1B2HH/iIcf+IiHFJgRxn7ohx/4iHH/iIhIHsyOE4cf+IiHH/iDVaQbulvocf+IiHH/iIcf+IiHH/iIcf+IiE45bCxpiIhx/4iHH/hTZN2biIcf+IiHH/iED9rAEliIcf+Ihx/4iIcUZ3LJiNiIcf+IiHH/iFnV1yqHH/iIcf+IiEJZfOpoiIhx/4iHH/hDDrzvFP+Ihx/4iIcf89wNGzPy5x/4iHH/iIhx/4R8Rck7qIiHH/iIcf+IiF3i0x2HH/iIhx/4iHFBt1z0iv+Ihx/4iIcf+IRL18xCiIcf+IiHH/iD7SIbIt3nH/iIhx/4iHE3T+K4sB1x/4iIcf+IhGziyzHf+IiHH/iIhxNr5BuUG+hx/4iHH/iIg6YIG2n36Icf+Ihx/4iIcf+EMInN92iHH/iIcf+IiEdl3JmiiHH/iIhx/4iF3i0x2Icf+Ihx/4iDOlAb1a/oiHH/iIhx/4iEQB3M/icf+Ihx/4iIcf9BWXz6aIhx/4iHH/iIhx/4iDoQQbbvvohx/4iHH/iIhK2BxifoiHH/iIcf+IhXcdmOiIhx/4iHH/iIhxRyM8jcyHH/iIcf+IiHFHIzyNzIcf+Ihx/4iIcf9CAnzv2Icf+IiHH/iIcf84C9G59C7/iIcf+IiHH/iIhxTOgsMX2Icf+Ihx/4iDRUIb2r3v+IiHH/iIcUG0TOS7cf+IiHH/iIcf89emGzhZ6IiHH/iIcf+IQwus30Vx/4iHH/iIhx/0nbLIJN/4iIcf+Ihx/4iIcf+ITegsQX3/iIhx/4iHH/iEuHPFeMhx/4iHH/iIhSu95Ehx/4iHH/iIhxXZ7SYYiIcf+Ihx/4iFdx2Y6Ihx/4iIcf+E6RLCbtcf+Ihx/4iIcf+Ihx/4iIcf+IS4c8V4xx/4iIcf+Ihx/4hLhCxXvYiHH/iIcf+IhHwUyT64iIcf+Ihx/4iIcUcjPI3Mhx/4iHH/iIhx/4iEEGLP+dcf+IiHH/iIcf+IiHFPQEwL+4iHH/iIcf+IhK2yxiTYhx/4iIcf+IhxT/UsEK3/iIhx/4iHH/Me3BvxI+iIcf+Ihx/4iIRs4ssx3/iIhx/4iHH/iIhK2yxiTYcf+IiHH/iIcTxVI7Oq3Ihx/4iHH/iIhx/4iHH/hBCTz/bIcf+Ihx/4iIcT4xAbLO/v+Ihx/4iIcf9IIzyNzHH/iIcf+IiHFDFjzenP+Ihx/4iIcf+IQVl8+mhx/4iHH/iIhx/zmkkrhbbf+IiHH/iIcf9HdyyYjYiHH/iIcf+IhFucy0Y3H/iIcf+IiHH/QF0sCy2IiHH/iIcf+INFQhvKvecf+Ihx/4iIQwWM36eHH/iIhx/4iIRFvsykGIhx/4iIcf+IhMMDxc/P+Ihx/4iIcf+EDz3AHCcf+Ihx/4iIQPDMEfP/iIhx/4iHH/iEyNXEcqiIcf+Ihx/4iIcf+IhDVczao4hx/4iIcf+IRWZ8uZiIcf+Ihx/4iIcVjV1yqIiHH/iIcf+IiHH/TeUcMa6Ihx/4iIcf+ITDA8TPxx/4iHH/iIhx/0SzrMTFcf+IiHH/iIcf9P6pwRVohx/4iHH/iIhx/0CgjAb3iHH/iIhx/4iEkjPH3MiHH/iIhx/4iHH/hGziyjHYhx/4iIcf+IhxPN8BsyD+cf+IiHH/iIcUw8fDw4hx/4iIcf+IhK2yxiTYhx/4iHH/iIhx/4iERqLMldiIcf+Ihx/4iIcf+IQrE89Oz/iIcf+IiHH/hOkSw27f+IiHH/iIhxQxAczv6Icf+IiHH/iIcU/yHADehx/4iIcf+IhcOtTFiHH/iIhx/4iHFJgRxn7ohx/4iIcf+IhfR9K4/4iHH/iIhx/4QQk8/2xx/4iIcf+Ihx/4hKgRx37v+IiHH/iIcf+IQVZs+pmIcf+Ihx/4iIcf+IiHFWLdrS/4iHH/iIhx/4hMMDxM/HH/iIcf+IiHH/iIUrveRIcf+IiHH/iIhZ1dgq/4iIcf+Ihx/4hJIzx9zIiIcf+Ihx/4iIcf+EFZfPpohx/4iHH/iIRQTsv7GIiHH/iIcf+IVnHbjv+IiHH/iIcf+EwwPEz8hx/4iIcf+IhxSoc8V4yIiHH/iIcf+Da1EbpK7nH/iIcf+IiHH/hAXSwLLYiHH/iIcf+IiHFRZN+b/4iIcf+Ihx/4hO4Wwh6XH/iIcf+IiHH/gwQQGwzv6Icf+IiHH/iISM2MgyeHH/iIhx/4iHFLNlxcmv+IiHH/iIcTKuMb1Rzohx/4iHH/iITNC8QvRx/4iIcf+Ihx/4Rs4sox2Icf+IiHH/iIcU5KHBtehx/4iIcf+Ihx/4iIcf+IiHFKhzxXjIiHH/iIhx/4hLhzxXjHH/iIhx/4iHH/Q2cc2Y6Icf+IiHH/hMg4xXx/+IiHH/iIcf+IiDcMcbrzjv+IiHH/iIcf+EhwbIj5hx/4iIcf+IhEEBze/v+Ihx/4iIcf9AoIwG94hx/4iIcf+IQgJ8/9j/iIhx/4iHH/iIhx/4iEl2jHiXhx/4iHH/iIhxTOs8MUxx/4iIcf+Ihx/4iIcf+IQQYs/52HH/iIhx/4iHH/iIhx/4iIcU+QjAb3iIcf+IiHH/iIcf+Ew9HEwuiIcf+Ihx/4iEkjPH3MiIcf+Ihx/4iIcf9MMDxM/Ihx/4iHH/iIhx/4hLhzxXjHH/iIhx/4iIQfn8AWD/iIcf+IiHH/hMg4xXx/+IiHH/iIcf+IiHE3t4G4SH6HH/iIhx/4iHH/hCsTzk7HH/iIhx/4iHH/TpQ8Nrz/iIhx/4iHH/iD+kw7FbPIcf+IiHH/iIcf+IiERqLMldiHH/iIhx/4iHFLMDxM/IiHH/iIhx/4iHH/iIhx/4iHFCumzUWYhx/4iIcf+Ihx/4iIRGosyV2Icf+IiHH/iIQ1K82tSIiHH/iIcf+IiDwVwbXqPv+IiHH/iIcf9IICyN/Yhx/4iIcf+IhxW+LUHYcf+Ihx/4iIcUmBHGfuhx/4iIcf+IiHH/iIcf+D9/4bGAHocf+Ihx/4iIcUswPEz8iIcf+Ihx/4iIQ7E81OyIhx/4iHH/iIhx/4iHE5j0S2cLuIhx/4iIcf+IhN08wyw4iHH/iIhx/4g0URG8ru6HH/iIhx/4iHH/iIhx/0ovfG0IiIcf+IiHH/hEYFzJ+ocf+IiHH/iIcf9entJhiIcf+Ihx/4iIcf+IhPlDwWvIcf+IiHH/iIhx/4iHH/iIOrPRtkwuhx/4iHH/iIhx/0EJPP9shx/4iIcf+IiEVmfLmYcf+Ihx/4iIcf+ENqLOld/4iIcf+Ihx/4iENVzNqjiIcf+Ihx/4iIcUfDvIPEiHH/iIcf+IiE81vBykiHH/iIcf+IiElzfHjIiHH/iIhx/4iHFHIzyNzIcf+IiHH/iIOphjtmechx/4iIcf+Ihx/4iE48fCw4iIcf+Ihx/4iES9fMQoiHH/iIcf+IiHE8bjKzkc2IiHH/iIcf+ISnLcaNJx/4iIcf+IiHFJL3xtCIiIcf+IiHH/hEsJzE9ocf+IiHH/iIcf+EbOLKMdiHH/iIhx/4iHH/iEZizKnTcf+IiHH/iIcf9MMDxM/Ihx/4iIcf+Ihx/4iEBdLAsthx/4iIcf+IhPlDwWvIcf+IiHH/iIcf9BCTz/bIhx/4iHH/iIhDsTzU7IiHH/iIcf+IiHH/iIcf9PTSwrLf+Ihx/4iIcf+Ihx/4iIcUZ3LJiNiIcf+IiHH/iE2DjDfHiIhx/4iHH/iITjx8LDiIhx/4iHH/iIhGb6ypBXH/iIhx/4iHH/hPlDwWvIiIcf+Ihx/4iISMp8g1iIhx/4iHH/iDa1EbtK7v+Ihx/4iIcf+EwwPEz8hx/4iHH/iIhHEoye14iHH/iIhx/4iEUTLL7NiHH/iIhx/4iHH/iIhx/4Q2os6V3/iIhx/4iHH/iIhx/4iERqLMldiIcf+Ihx/4iEBaHAteiIcf+IiHH/iIcf+IiHH/iIcf+IiHH/iIS4EcV+6Ihx/4iIcf+Ihx/4iIcf+Ihx/4iIcf+IQQYs/52HH/iIhx/4iHH/iIhx/4Q2cc2Y6HH/iIhx/4iHH/iIhx/4iHH/iIhx/4SoEcd+7/iIhx/4iIcf+FZx247/iIhx/4iHH/iIhx/4iHH/iIQr4c5B5x/4iIcf+Ihx/4iIcf+EBdLAstiIcf+Ihx/4iIcf+IQrE89Oz/iIcf+IiHH/iEd3LJiNcf+IiHH/iIcf+IiHH/iIcf+ITDA8TPxx/4iIcf+Ihx/0W5zLRjiIcf+Ihx/4iIQPDMEfP/iIhx/4iHH/iIhNMDw8/IiIcf+Ihx/4Si98bQiIhx/4iHH/iIhxQmos2V2HH/iIhx/4iHH/hO5HwxuP+Ihx/4iIcf+Ihx/4iIcf9BBiz/nYiHH/iIhx/4iHH/iIhx/4iEkjPH3MiHH/iIhx/4iEw9HEwuhx/4iHH/iIhx/4iHH/iIhx/4iEwwPFz8/4iHH/iIhx/4PtIhsi3ehx/4iIcf+IiHFGdyyYjYiHH/iIcf+IhBCTwAfP+Ihx/4iIcf+IiDL8Ab4D/ohx/4iIcf+IiHH/iIcf+IiHH/iIcf+IiHH/iISSM8fcyIcf+IiHH/iDBBAbDO/ocf+IiHH/iIcf+EZizKnThx/4iIcf+Ihx/4O6DitV8diHH/iIhx/4iHH/iErbLGJNiIcf+IiHH/iEBdLAstiHH/iIcf+IiHH/iIcf+IhEaizJXYiHH/iIhx/4iHH/iIhx/0EGLP+diIcf+IiHH/iFdx2Y6IiHH/iIhx/4Q2cc2Y6HH/iIcf+IiHH/iIcf+IiHH/iIS4c8Z4z/iIhx/4iIcU9GbBuZ/4iHH/iIhx/4iHH/iIhx/4iIcUw5bDxpiHH/iIhx/4iHFFx2yzif+Ihx/4iIcf+EgjPJ3M/4iHH/iIhx/4iHFBAnzv2IiHH/iIcf+IiHFI2yxyTXH/iIhx/4iHH/QQk8/2yIcf+Ihx/4iIT5Q8FryHH/iIcf+IiHH/iIcf+IiEh6PIhciHH/iIhx/4iHFEzizDHf+Ihx/4iIcf+Ihx/4iIcf+IQr4c5B6HH/iIcf+IiHH/iIcf+IiHH/iIhGziyzHf+Ihx/4iIcf+EkpXH1qhx/4iHH/iIhx/4RBMs3s3/iIcf+IiHH/Rs4sox2Ihx/4iHH/iIOQvRt/Quhx/4iIcf+IiDGacb9ljnH/iIcf+IiHE2sWG6Tp7/iIhx/4iHH/hDCJzfdohx/4iIcf+IhO7kwhG3H/iIhx/4iHH/iIS4EcV+6Ihx/4iIcf+IhentJhcf+Ihx/4iIcf+IhxV9XZKv+Ihx/4iIcf+EqBHGfucf+Ihx/4iIcf+IhLhzxnjP+IiHH/iIcf+IStssYk2Ihx/4iIcf+IhxWjrVxYcf+IiHH/iIhOPHwsOIcf+IiHH/iIhxSNssck1x/4iHH/iIhx/4iIcf9HdyyYjYhx/4iHH/iIhx/4iIcf9Z1dcqiIcf+Ihx/4iIcf+ITu5MIRuHH/iIcf+IiHH/Sdssgk3/iIhx/4iHH/iIhx/4iFdx2Y6Ihx/4iIcf+Ed0HJi+iIcf+Ihx/4iIcf+Igy8jG+Dc5x/4iHH/iIhx/zzHkbQ4bnH/iIhx/4iHH/iEslrF2liIcf+IiHH/g6WnK2pY1x/4iHH/iIhx/4hL13xSiIcf+Ihx/4iIcf+IiHFHIzyNzHH/iIhx/4iIQK1sBilx/4iIcf+Ihx/4hMMDxM/HH/iIhx/4iHH/QFZsG5n/iIcf+IiHH/iIT5dMJov/iIhx/4iHH/iEbOLKMdhx/4iIcf+IhxQbRM5Ltx/4iIcf+IiHH/SyvMXUOHH/iIhx/4iHFCDrzfFHH/iIhx/4iIcf9TZN2biIhx/4iHH/iIUrveRIhx/4iHH/iIhxTk0sKy3/iIhx/4iHH/iESzrNTF/4iIcf+Ihx/4iIcf+EEJPP9scf+IiHH/iIcf9EEyzOzXH/iIhx/4iHH/iIhx/4iHH/hWcdqOcf+Ihx/4iIcf+ENnHNmOhx/4iIcf+Ihx/09NLCst/4iHH/iIhx/4hJIzx9zIiHH/iIhx/4iHFBsTzk7Ihx/4iIcf+Ihx/0KxPOTshx/4iIcf+Ihx/4R3csmI2Icf+Ihx/4iIcf+IhDVczao4hx/4iIcf+Ihx/4hCvhzkHocf+IiHH/iIcf+IiHH/hBBiz/nYhx/4iIcf+Ihx/4iIcUrdnFImcf+Ihx/4iIcf+IiHH/iIcf+IiHH/SSlcfWqHH/iIhx/4iHH/iIhx/4iIcUuGnFeW/4iIcf+Ihx/4hVyNw3/4iIcf+Ihx/0w2XFya/4iHH/iIhx/4iHH/iIhx/4SBHsjuGIcf+Ihx/4iIcf+EBdLAstiIcf+Ihx/4iISHo8iFyIcf+IiHH/iIT5Q8FryHH/iIhx/4iIcf+EEGLP+diHH/iIcf+IiHH/iDixYbhOnohx/4iIcf+IhxPCBRs9+ucf+IiHH/iIhx/0NqLNldcf+Ihx/4iIcf+IQF0sCy2Icf+Ihx/4iIcU2UPCa8cf+Ihx/4iIcf82qeG6Vh5x/4iHH/iIhx/4TIB8R/iHH/iIhx/4iHH/P3/hsYAeiHH/iIcf+IiHFHIzyNzIcf+Ihx/4iIcf+IiHH/iIcf+IQVl8+mhx/4iIcf+Ihx/4hIwKyD9Ycf+Ihx/4iIcf9FyxzDTv+IiHH/iIcf9LikxXW4cf+Ihx/4iIcUqHPFeMiIcf+IiHH/iIQ2cc6Y7/iIhx/4iHH/iEvXfFKIhx/4iIcf+Ihx/4iIcf82sgG6Tf6Icf+IiHH/iIcf+IOV4it6Hdhx/4iIcf+Ihx/4hOP4wsB4hx/4iHH/iIOxZhtemeiIhx/4iHH/iD8vobLQXv+IiHH/iIhx/4iDPpEr0W7Yhx/4iIcf+IhK2yxiTYhx/4iHH/iIhx/0GpvPVkiHH/iIhx/4iHH/iEBdLAstiHH/iIhx/4iHFEzizDHf+Ihx/4iIcf+IMZ2Bv2J+cf+Ihx/4iIcf+F6e0mGHH/iIhx/4iHFDEBzO/oiHH/iIhx/4TYacN5aIhx/4iHH/iEnGzHOTiIcf+Ihx/4hAoIwG94cf+Ihx/4iIPH4RtIHuiHH/iIcf+IiHH/Rs4sox2Ihx/4iHH/iIT5Q8FryIcf+Ihx/4iIcTLTE70s7Ihx/4iIcf+IiEdizJnTiIcf+IiHH/iEkjPH3MiIcf+IiHH/iIRRY8vpxx/4iIcf+IiHH/iITus8IUyIcf+Ihx/4iIcf9GwUyj64cf+Ihx/4iIcf+Ihx/4iIcf87pgO2Wfz/iIhx/4iHH/iDvzM7UMzHH/iIhx/4iHH/M9ADvS/8iIcf+IiHH/iIg3BlG5+a6Icf+IiHH/iIQ7E81OyIhx/4iIcf+Ig1SwK7tP2Icf+Ihx/4iIcf9HynyTWIcf+Ihx/4iIcf+EJVzPqj/4iHH/iIhx/4iEOxPNTsiIcf+IiHH/iIRRY8vpxx/4iIcf+Ihx/4Q2os2V1x/4iHH/iIhx/4iHFDZnzJmHH/iIcf+IiHH/iIcf+IiHH/hbOtbF/4iIcf+Ihx/4hHxFyTuoiHH/iIcf+IiD92sbGJToiHH/iIhx/4hLePxYcIhx/4iHH/iIhx/4hPlDwWvIhx/4iIcf+IhMMDxc/P+Ihx/4iIcf+IRhKMvtf/iIhx/4iHH/iEl5nHhmhx/4iHH/iIhx/zE+Ar/B/Yhx/4iIcf+IhMMDxc/P+Ihx/4iIcf83X8G5oD6HH/iIhx/4iHH/hc4tUd/4iHH/iIhx/4hKgRx37v+Ihx/4iIcf+IhFBOy/sYiHH/iIhx/4iHH/NQAxu//Ocf+Ihx/4iIcf+Ihx/4iIcf+IhDsTzU7IiHH/iIhx/4iEovfG0Icf+IiHH/iIcf+ITD0cTC6Icf+IiHH/iIcf+IiHH/iIcf+F9H0biHH/iIhx/4iIRGccyY6IiHH/iIcf+IN/9CuQC9cf+IiHH/iIhxRh7MnhNx/4iIcf+Ihx/0XLHMNO/4iIcf+Ihx/4hDaizpXf+Ihx/4iIcf+Ihx/4iIcf+IiEkgLH39iIcf+IiHH/iIcf+IiHFCvXzUKHH/iIcf+IiHH/iIhx/4TegsMX1x/4iHH/iIhx/06UPDa8/4iHH/iIhx/4iIcUXOLKMdiIcf+IiHH/iIhIdyyIjYiIcf+Ihx/4iIcf+IiHH/Q2os2V1x/4iHH/iIhx/0gjPI3Mcf+Ihx/4iIcf+EFZfPpohx/4iHH/iIhx/0ovfG0IiIcf+IiHH/iIhNMDw8/IiHH/iIhx/4iIcf9HdyyYjYhx/4iHH/iIhx/4Rs4sox2Icf+Ihx/4iIcf+IRLOs1MX/iIcf+IiHH/QVyM+jdx/4iHH/iIhxTImsN2WIhx/4iIcf+IN0piubWdiIhx/4iIcf+Ig5upG3RW5x/4iIcf+IiHH/MZChsH9e/4iIcf+IiHFHICyN/Yhx/4iIcf+Ihx/4iIcf+IiHH/iIcf9VyNs3hx/4iIcf+Ihx/4iIcf+Ihx/4iIcf+IiHH/iIcf+IiFw61MWIcf+Ihx/4iIcf9TZN2biIhx/4iIcf+Ihx/4g2UHG6r46Ihx/4iIcf+IhxP9ehsCheiHH/iIcf+IiHFIL3yNCP+Ihx/4iIcf+Ihx/4iIcf+IiHFM5RwxroiIcf+Ihx/4hfR9G4cf+IiHH/iIhxTZQ8Nrz/iIhx/4iIcf83DHG5846Icf+IiHH/iITdnsQmH/iIhx/4iIcf9BCTz/bIcf+IiHH/iIcf9entJhiIcf+Ihx/4iEbOLKMdcf+IiHH/iIcf+FK73kSIiHH/iIhx/4hAUEwL+3H/iIcf+IiHH/hHdyyYjYcf+IiHH/iIcf+IiHH/iIcf+IiHH/iIcf+IRs4sox2HH/iIhx/4iHH/iEBdLAstiHH/iIhx/4iHH/iE3lHDGuiHH/iIcf+IiHFGejyYXIcf+IiHH/iIcf+IiHH/iIcf+IR3csmI2HH/iIcf+IiHFLM0xMy4cf+Ihx/4iIcf+Ihx/0ADHADecf+IiHH/iIcf+IiHE+3mGxIZ6HH/iIhx/4iHH/iIhxMZzhv2Me/4iHH/iIhx/4iEQQHN7+/4iHH/iIhx/4iF9H0rj/iIcf+IiHH/iEwwPEz8cf+Ihx/4iIcf+IOhNRtuyuhx/4iHH/iIhx/4ScbMc5OIhx/4iIcf+IiHFCaizZXYcf+Ihx/4iIcf+IiHH/iFgt2NKHH/iIhx/4iHH/WC3Y0oiIcf+IiHH/iFK73kSIcf+IiHH/iITDA8XPz/iIcf+IiHH/iIcf9IIzyNzHH/iIhx/4iHH/hO7kwhG4hx/4iIcf+IhO6zwhTIhx/4iIcf+IWC3Y0ocf+IiHH/iIcf+IhZ1dcqcf+IiHH/iIhxRXQcuL7/iIhx/4iHH/hK0Vxi6nH/iIhx/4iIcV2e0mGIhx/4iIcf+Ihx/4iIcf9CsTzk7Icf+Ihx/4iIU2Tdm3H/iIhx/4iIcf+Ihx/4hZ1dcqhx/4iIcf+Ihx/4gy/xG+AO6Ihx/4iHH/iIhNMDw8/IiIcf+Ihx/4iEZizLnT/4iIcf+Ihx/4hAoIwG94cf+Ihx/4iIcUZ3LJiNiIcf+IiHH/iIcf+IQFBMC/tx/4iIcf+IiHFOTSwrLf+Ihx/4iIcf+ITYOMN8eIiHH/iIhx/4iEjKfINYiIcf+IiHH/iIcUAPXAAa/4iHH/iIhx/4iE7rPCFMiHH/iIcf+IiHFGynyTWIhx/4iHH/iIhx/0UWPL6ciIcf+IiHH/iIQP2sASWIcf+Ihx/4iIcf+IhxMIeCsIh9/4iHH/iIhx/4RAHcz+KIcf+IiHH/iIcUK3XNSKiIhx/4iHH/iIhZ1dgq/4iIcf+IiHH/hMMDxM/HH/iIhx/4iIcf+Ihx/4RWZ8uZiIhx/4iIcf+ISiKcfdb/iIhx/4iHH/g/ixGxdO6HH/iIhx/4iHE6cTG2js7/iIhx/4iIcf9PlDwWvIiIcf+IiHH/iEEGLP+dhx/4iHH/iIhx/4hIejyIXIiIcf+IiHH/hPlDwWvIiHH/iIhx/4iES9fMQohx/4iIcf+IhxODbTt8ksiIcf+Ihx/4iIcUzrPDFMcf+IiHH/iIhx/0uELFe9iIhx/4iHH/iITTZcPJqHH/iIhx/4iHH/hentJhiHH/iIcf+IiHFOTSwrLf+IiHH/iIcf+IiHEwtjS/ScuIhx/4iIcf+IhNM0w8y4iHH/iIcf+IiDi7MbhEzoiIcf+Ihx/4hOkSw27f+IiHH/iIcf+IiHH/iIcTYoNLnXy4iHH/iIcf+IiEMFjN+nhx/4iIcf+IiD1oErOX7YiHH/iIcf+IiHH/iIRs4sox1x/4iHH/iIhx/4WC3Y0oiHH/iIcf+IiEkgLH39iIcf+IiHH/iIhx/4iHH/NKdxvFiOcf+IiHH/iIcf+IiHFEHFy+Oocf+Ihx/4iIcf+IQrE89Oz/iIcf+IiHH/hN6CwxfXH/iIhx/4iHH/QQk8/2yIcf+Ihx/4iIStssYk2HH/iIhx/4iHFOTSwrLf+IiHH/iIhx/0CtbAYpiIhx/4iHH/iIPnOhsoxehx/4iHH/iIhx/0gjPI3Mcf+Ihx/4iIcUJqLNldhx/4iIcf+Ihx/07uTCEbiIhx/4iHH/iEnYHIJ+/4iIcf+Ihx/4iIcUszTEzLhx/4iIcf+Ihx/4iIcf+Ihx/4QQYs/52Ihx/4iHH/iIhx/4hAWhwLXoiHH/iIhx/4iIcf+Ihx/4iIcf9NOWw8aYcf+IiHH/iIhx/4iHH/iIhx/4iEK+HPQe/4iIcf+IiHH/iIcf+IiHH/hHdyyYjYcf+IiHH/iIcf+EwwPEz8hx/4iIcf+IhxQFl8+miIhx/4iIcf+Ihx/0wwPEz8iHH/iIhx/4iHFKK8xdQ4iHH/iIcf+IgyTUG+sr6IiHH/iIhx/4iHH/iIhx/4iHH/iIRmLMudP/iIhx/4iHH/iEbLHKNOiIcf+IiHH/iIcf+IiHH/iIcf9MPRxMLoiIcf+IiHH/RGNsyclx/4iHH/iIhx/4iHFEzizDHf+Ihx/4iIcf+IMUchv7jeiIcf+IiHH/iD52sbOJTv+IiHH/iIcf+ECgjAb3iHH/iIcf+IiHFNlDwmvHH/iIcf+IiHH/iITIB8V/j/iIhx/4iHH/iIhx/4NDaivMldiIcf+IiHH/iIcf+ENqLOld/4iIcf+IiHH/hK2yxiTYiHH/iIhx/4iIcf+Ig+c6GyjF5x/4iIcf+Ihx/4PCQBtNv+cf+IiHH/iIhxSzA8TPyIcf+IiHH/hBCTz/bHH/iIhx/4iIcf9BCTz/bIcf+IiHH/iIcf9O5HwxuP+IiHH/iIhx/4Rs4sox2HH/iIhx/4iIT+R8EbiHH/iIcf+IiHH/iIhx/4iHH/hDumzUWXH/iIcf+IiHH/iISt48Yhxx/4iIcf+Ihx/4QF0sCy2Ihx/4iIcf+Ihx/4iIStssYk2HH/iIhx/4iHH/hBCTz/bIcf+Ihx/4iIcU5KHBtehx/4iHH/iIhxSoc8V4yIhx/4iIcf+IPM5RtDGuiIhx/4iIcf+Ihx/zgXAbno/v+IiHH/iIhx/4hPlDwWvIhx/4iIcf+Ihx/zgIwbj3Pocf+Ihx/4iIcUqHPFeMiIcf+IiHH/iERqLMldiIhx/4iHH/iES9fMQoiIcf+Ihx/4iEosbG05iIcf+Ihx/4iISn+8aARx/4iIcf+Ihx/0nYHHJ+hx/4iIcf+IiHH/QQYs/52Ihx/4iHH/iIhxRyM8jcyHH/iIcf+IiHH/iE+UPBa8iHH/iIhx/4iIT5Q8Frxx/4iIcf+IiHH/NgNBuvy+iHH/iIhx/4iHH/iIhNMDw8/IiIcf+Ihx/4iIcf+ITDA8TPxx/4iHH/iIhx/4TDA8TPyHH/iIcf+IiHEx6RK+Fu2HH/iIhx/4iHH/hPlDwWvIiIcf+Ihx/4iD95wbGGPoiHH/iIcf+IiHFNguwn0YiHH/iIcf+IhEEBze/v+IiHH/iIcf+Ig1CgG79f5x/4iIcf+Ihx/4iIcf+Ihx/4U2Tdm4iHH/iIhx/4iHFGfUyYK3H/iIhx/4iHH/iIhx/4iHH/S9d8UoiIhx/4iIcf+IhP4WwR6YiHH/iIhx/4iIcf+Ihx/4iIcUJqLNldhx/4iIcf+Ihx/4iIcf+Ihx/0qBHGfuhx/4iHH/iIhxW+LUHYcf+Ihx/4iIcf+IQP2sASWIcf+IiHH/iIhx/16e0mGIcf+IiHH/iIcf+ITdnsMmGHH/iIhx/4iHE91oWyKXqHH/iIhx/4iHH/RRxcvjpx/4iIcf+Ihx/4X0fRuIcf+IiHH/iIcf+IiFdx2Y6Ihx/4iHH/iIhentNh/4iHH/iIhx/4iHH/hAXSwLLYiHH/iIhx/4iHH/iIOW1huJKe/4iIcf+Ihx/4g6YIG2n36Ihx/4iIcf+Ihx/4iFNk3ZuIcf+Ihx/4iIcUOzrMTFhx/4iIcf+Ihx/4iIcf+IiHH/iIcf+IiHH/iIcf+FnV1yqIcf+IiHH/iIcf9VyNs3iHH/iIcf+IiHH/SoEcZ+5x/4iIcf+Ihx/4iIcf+IiHH/iIcf+IiHH/iIQVNc+sqIcf+IiHH/iIVsjaN4iIcf+Ihx/4iIcf+IhxSYQsZ71x/4iIcf+Ihx/4g5UUK4rr3/iIhx/4iHH/iITdPMMsOIiHH/iIcf+IhEC6zPRYiIcf+IiHH/iIcf82mqK6ZV2HH/iIhx/4iHFGejyYXIhx/4iHH/iIhx/4iIQF0sCy1x/4iHH/iIhx/4iIcf+Ihx/4iIStssYk2HH/iIhx/4iHH/iEBdLAstiHH/iIhx/4iHH/iIhxQxMszs1x/4iIcf+IiHH/iIcf+IhEaizJXYiHH/iIhx/4iHH/iIhx/0KxPOTshx/4iHH/iIhx/4RRMsvs2IiHH/iIhx/4iHH/iIhx/4iHFHICyN/YiHH/iIhx/4iHH/iIhx/4StssYk2IiHH/iIcf+IiHH/iIcUJqLNldiHH/iIcf+IiHFHIzyNzIcf+Ihx/4iIcf+FNk3ZuIhx/4iHH/iIhxVi3a0v+IiHH/iIcf+IiHH/iIcf+IiHH/iIcf+IXDrUxYiIcf+IiHH/iIMTvxv8QOhx/4iIcf+Ihx/0nbLHJNcf+Ihx/4iIcf+DoTUbbsrohx/4iHH/iIhx/0YSjK7Xhx/4iIcf+IhxXZ7SYYiIcf+Ihx/4iFdx2Y6IiHH/iIcf+IiHH/iITeUcMa5x/4iHH/iIhx/4iIcf+Ihx/4iENnHOmO/4iIcf+Ihx/4iIcf+Ig9yqGzNV6HH/iIhx/4iE7oLCF9iIcf+IiHH/iITNqMQleIiHH/iIcf+IiES9fMQohx/4iHH/iIhx/4hSu95EiHH/iIhx/4iHFI2BxyfoiHH/iIcf+IhBBiz/nYcf+Ihx/4iIcf+Ihx/4iIcf+Ihx/4iIcf+Ihx/4iIcf+IhGyxyjTohx/4iHH/iIhx/4iHE4s9G3TC5x/4iHH/iIhx/4Pk8UsrDrhx/4iHH/iIhx/4iHH/iIhx/4iEbLHKNOiHH/iIcf+IiHH/iIcf+IiHH/iIcf+E3lHDGuiIcf+Ihx/4iIcf+Ihx/4iIcf+ISHo8iFyIiHH/iIcf+IhK2yxiTYhx/4iIcf+IhN5RwxrnH/iIhx/4iHH/iIRRlMzmv/iIcf+IiHH/iDzBcbQ+johx/4iHH/iIhWyNo3iIcf+IiHH/iED9rAEliHH/iIhx/4iIcUJqLNldhx/4iHH/iIhx/4TIB8R/iHH/iIhx/4iHH/hCovzl0Ihx/4iHH/iIhx/4iHH/iIhx/4iEQOvM8UiHH/iIcf+IiHH/iIcf+IhJIzx9zIiHH/iIcf+IiHFCDrzfFHH/iIhx/4iHH/iIhx/4iIcf+Ihx/4hDumzkWf+Ihx/4iIcf+IiHH/iIcf+IiHH/iIcf+ISSM8fcyIiHH/iIcf+IiHH/hN6CwxfXH/iIhx/4iHH/iD8vobLQXv+IiHH/iIcf+IM0yhvbNehx/4iIcf+Ihx/06UPDa8/4iIcf+Ihx/4iIcf+Ed0HJi+iIcf+IiHH/iIX0fSuP+Ihx/4iIcf+IOR0huOLe/4iIcf+Ihx/4iIcUNmfNmY/4iIcf+Ihx/4iIR8Rck7qHH/iIcf+IiHH/hM3ZxCJoiIcf+Ihx/4iIQll86miIiHH/iIcf+IQaas9ZWIcf+IiHH/iIhx/4iHH/iIhx/4iHH/iIhx/4UrveRIiHH/iIhx/4iIcf+IhAXSwLLXH/iIhx/4iIcf9Ru9BU/4iHH/iIhx/4iFw61MWIcf+IiHH/iIhEZxzJjoiIcf+Ihx/4iF6e0mFx/4iIcf+Ihx/4TDA8TPyHH/iIhx/4iHH/iIhx/4iHH/iIRbnMtGNx/4iHH/iIhx/4iHH/iIhx/4iHH/iIg6HSG24t6Ihx/4iIcf+IhJIzx9zIhx/4iIcf+Ihx/4iIcf+Ihx/0d3LJiNiIcf+Ihx/4iITus8IUyHH/iIhx/4iHH/TegsMX2Icf+Ihx/4iIcf+Ihx/4TDA8TPyHH/iIhx/4iHH/UmTfm/+Ihx/4iIcf+Ig8fhG0ge6Ihx/4iHH/iIhCvhz0Hv+Ihx/4iIcf+IiHH/hPShwrXv+Ihx/4iIcf+IRRlMzmv/iIhx/4iIcf+IR3QcmL6Icf+Ihx/4iIS4EcV+6Ihx/4iHH/iIhGziyzHf+IiHH/iIcf+IiHH/iIcf+IiHH/iITDA8XPz/iIcf+IiHH/iIQQMc/86Icf+IiHH/iIcf9L13xSiIiHH/iIhx/4iHH/NKdxvFiOcf+IiHH/iIcf+DYAMbr/zoiIcf+IiHH/iIUrveRIcf+IiHH/iIcUME7M+xiHH/iIhx/4iIcf+EMFjN+niIhx/4iHH/iIhBpqz1lXH/iIhx/4iHH/iIhx/4iEpy3HjS/4iIcf+Ihx/4iEwwPFz8/4iIcf+Ihx/4hPl0wWi4cf+Ihx/4iIcf+ISSM8fcyIhx/4iIcf+IhxSNssck2HH/iIcf+IiHH/Tes8QUz/iIhx/4iHH/hMMDxM/Icf+IiHH/iIcf+IiHH/WzrVxXH/iIhx/4iHH/iE3oLEF9/4iIcf+IiHH/hMMDxM/HH/iIhx/4iIcf+Ihx/4iIcf+Ihx/4iIcf+E6RLCbtcf+Ihx/4iIcf+F9H0biHH/iIcf+IiHH/RnQcuL7/iIcf+IiHH/iIcf+IiHH/iIcUTLHLNOhx/4iHH/iIhx/4StssYk2IiHH/iIcf+IiFdx2Y6Icf+IiHH/iIcf+IgwNdGw2i5x/4iIcf+Ihx/4iIcU2UPCa8cf+Ihx/4iIcf9J2yyCTf+IiHH/iIcf+IiEUWPL6ccf+Ihx/4iIcf9HynyTWIcf+Ihx/4iIcf+EEGLP+diHH/iIhx/4iHH/iIhx/4iHH/iITzW8HKSIhx/4iHH/iIhNMDw8/IiIcf+Ihx/4iEwwPFz8/4iIcf+Ihx/4iEkjPH3MiIcf+Ihx/4iISSM8fcyIcf+Ihx/4iIcf+EBdLAstiIcf+Ihx/4iIcUZ3LJiNiIcf+IiHH/iEh6PIhciIhx/4iHH/iIQ7E81OyIiHH/iIcf+IiHH/hAXSwLLYiHH/iIcf+IiE45bCxpiIhx/4iHH/iIhxQm086Sz/iIhx/4iHH/iITYacN5aHH/iIhx/4iHH/iIhx/4UrveRIiIcf+Ihx/4hCsTz07P+IiHH/iIcf9GdBy4vv+Ihx/4iIcf+IQF0sCy2Icf+Ihx/4iITI1cRyqHH/iIcf+IiHH/NpqiumVdhx/4iIcf+Ihx/4TegsMX1x/4iIcf+IiHH/iEUTLL7NiIcf+Ihx/4iIcTHQA78v/P+Ihx/4iIcf+EKxPOTscf+Ihx/4iIcf+IhxQ2NsycmIcf+Ihx/4iIV3HZjohx/4iIcf+Ihd4tMdiHH/iIhx/4iHH/g2BlG6+a5x/4iIcf+Ihx/4iIS9d8Yoj/iIhx/4iHH/iIhx/4iHFBvhzkHoiIcf+IiHH/iIcf+IiHH/iISSM8fcyIcf+IiHH/iIcf+EuELFe9iIhx/4iHH/iIhx/4iHH/Sdssck1x/4iHH/iIhx/4iHH/iIRGosyV2Ihx/4iIcf+Ihx/4iErbLGJNiHH/iIhx/4iHH/Rs4sox2Ihx/4iIcf+Ihx/4iIcf9BBiz/nYiHH/iIhx/4iHFLMDxM/IiHH/iIhx/4iHH/iIhx/4iEUTLL7NiHH/iIhx/4iHH/iIhFEyy+zYhx/4iHH/iIhxSd48YhyIiHH/iIcf+IiHH/Q2os2V1x/4iIcf+Ihx/4iIcf+IhxRno8mFyIcf+Ihx/4iIcf+F3i0x2IiHH/iIhx/4iFgt2NJx/4iIcf+Ihx/4hVyNw3/4iIcf+IiHH/iIcf+IiHH/iIcf9IICyN/Yhx/4iIcf+Ihx/4TDA8TPyHH/iIhx/4iHH/hFaYy5Z4cf+IiHH/iIcf+IiHH/R3csmI2Icf+IiHH/iIcf+IhAXSwLLYcf+IiHH/iIcf9GziyjHYiHH/iIhx/4iHH/iIQF0sCy2HH/iIhx/4iHH/iEbOLKMdhx/4iIcf+Ihx/4hGziyjHYcf+IiHH/iIcf+IiHH/iEbLHKNOiIcf+Ihx/4iIcf+Ihx/4iIcf9GH2yuCYiHH/iIhx/4iHH/iIhxRMscs05x/4iIcf+Ihx/4iIcf+Ihx/4iEEDHP/OiHH/iIhx/4iIcf+Ihx/4iIcVvi1B1x/4iIcf+IhxSdRsYrmHH/iIcf+IiHH/iDJExb67OnH/iIhx/4iHH/TuR8Ibhx/4iHH/iIhx/008fDw4cf+Ihx/4iIcf9OkSwm7Ycf+Ihx/4iIcf9CVczqo3H/iIcf+IiHH/iIQVl8C2j/iIcf+IiHH/iIS4c8Z4z/iIhx/4iHH/TuFsIemIcf+Ihx/4iIcf+Ihx/4iIcf+FnV1yqIcf+Ihx/4iIcf+IiHH/iIcf+IiE4/jCwHcf+Ihx/4iIcf+IS4QsV72Icf+IiHH/iIcf+IhK2yxiTYhx/4iIcf+Ihx/4T5Q8FryIiHH/iIcf+IiHH/iIcURsnLk2hx/4iIcf+IiHH/P/QEsQv7iIcf+Ihx/4iIcf9FyxzDTv+IiHH/iIcf+ISSZMfZuIcf+Ihx/4iIcf9N5RwxroiHH/iIhx/4iHFKhzxXjIiIcf+Ihx/4iIPbhSs0etiIcf+IiHH/iIcf+IhAXSwLLYcf+IiHH/iIcf+IT5pcJlr/iIhx/4iHH/iITegsQX3/iIcf+IiHH/iIcf+IiHH/hIwKyD9Ycf+IiHH/iIhx/0bOLKMdiHH/iIhx/4iIcf9NPHxMOP+IiHH/iIhx/4iEMInN92cf+Ihx/4iIcf+EVmfLmYiIcf+Ihx/4iIOG4BuJH+iHH/iIcf+IiDBBAbDO/nH/iIcf+IiHH/SSlcfWqHH/iIhx/4iHH/iEQQHM7+cf+IiHH/iIcf+E+UPBa8iIhx/4iHH/iIhxSNssck1x/4iIcf+Ihx/1XI2zeHH/iIhx/4iHH/hAAxwQ3v+IiHH/iIcf+Dj1crgKjYiHH/iIhx/4iE7rPCFMiHH/iIcf+IiEOxPNTsiIcf+Ihx/4iIU2Tdm3H/iIhx/4iHH/iEEJPP9scf+Ihx/4iIcf+FK73kSIiHH/iIcf+IhPlDwWvIhx/4iHH/iIhxSoc8V4yIhx/4iIcf+IhxSYQsZ71x/4iIcf+Ihx/4iIcf9KhCx3vf+Ihx/4iIcf+Ihx/4iIcf+IhxRyAsjf2Ihx/4iIcf+Ihx/4iIcf+Ihx/4TTx8TDj/iIhx/4iHH/iIRRMsvs2Ihx/4iHH/iIhxQr181Chx/4iHH/iIhx/4SHN8mMj/iIhx/4iHH/iIhx/4iERqLMldiIcf+Ihx/4iIcf+Ihx/0EGLP+diIhx/4iHH/iIhx/4iHFJhCxnvXH/iIhx/4iHH/iIhx/4StssYk2IiHH/iIcf+IiHH/SCAsjf2Icf+Ihx/4iIcf+Ihx/4hCsTz07P+IiHH/iIcf+IiHH/iIcf+EKxPOTscf+IiHH/iIcf+IS9d8UoiHH/iIhx/4iHFGynyTWIhx/4iIcf+Ihx/0KxPOTshx/4iIcf+IhxMW8kvpDbiIcf+IiHH/iITDA8XPz/iIcf+IiHH/iIcf+IRs4sox2HH/iIhx/4iHH/RBMszs1x/4iIcf+Ihx/4iIcf+Ihx/0ggLI39iHH/iIhx/4iHH/iIhx/4iECtbAYphx/4iIcf+Ihx/4iIcf+Ihx/4hOkSw27f+IiHH/iIcf+IPZk0tGbL/4iHH/iIhx/4iErbLGJNiHH/iIcf+IiHH/iIcUswPEz8iIcf+IiHH/iIcf+EO3XNSKiHH/iIhx/4iHH/XOLUHXH/iIcf+IiHH/iIcf+IiHH/iIcf+IiHH/iIhWyNo3iIcf+Ihx/4iIcUGxPOTsiHH/iIcf+IiHH/iES9fMQoiHH/iIhx/4iEbOLKMdcf+Ihx/4iIcf+Ig+3wGyIP6HH/iIhx/4iHH/hHynyTWHH/iIhx/4iHH/hJ2yyCTf+Ihx/4iIcf+ITD0cTC6Icf+Ihx/4iIcf+Ihx/4iIcf+Ihx/06RLCbthx/4iIcf+Ihx/4iEwwPFz8/4iIcf+Ihx/4iIcf+Ihx/4Q2os2V1x/4iHH/iIhx/4TDA8TPyHH/iIcf+IiHH/iIcUGxPOTsiHH/iIhx/4iHFX1dkq/4iHH/iIhx/4hEEBzO/nH/iIcf+IiHH/iIcf9SZN+b/4iHH/iIhx/4iEQQHN7+/4iHH/iIhx/4WC3Y0ohx/4iIcf+IhGziyjHXH/iIcf+IiHH/iIRBAc3v7/iIcf+IiHH/iFK73kSIcf+IiHH/iIhx/1G70FT/iIcf+IiHH/iITDA8XPz/iIcf+IiHH/iIcVvi1B2HH/iIcf+IiHH/hAAxwQ3v+Ihx/4iIcf+Ihx/4TIB8R/iIcf+Ihx/4iIcf+IRL18xCiIcf+IiHH/iIcUGxPOTsiHH/iIhx/4iHH/iIhx/06RLCbthx/4iHH/iIhx/4iErbLGJNiHH/iIcf+IiHH/iITDA8XPz/iIcf+IiHH/iIcU2RLCbtiHH/iIhx/4iHH/iIhx/4iHH/TpEsJu2HH/iIhx/4iHH/iIhx/4iHH/hDaizZXXH/iIcf+IiHH/iIcf9BBiz/nYiIcf+Ihx/4iIcf+Ihx/4iIcUmELGe9cf+Ihx/4iIcf+Ihx/1nV1yqIhx/4iIcf+IiFdx2Y6Icf+IiHH/iIcf+EyNXEcqiIcf+IiHH/iIhXcdmOiHH/iIhx/4iHH/iFw61MWIiHH/iIcf+IiHFFFZyupocf+Ihx/4iIcf+EbLHKNOiIcf+IiHH/iIhAqlwGWohx/4iIcf+IhxR8bMg5Nx/4iIcf+Ihx/4iEuHPFeMcf+Ihx/4iIcf+INgAxuv/OiIcf+Ihx/4iIS4c8Z4z/iIcf+IiHH/iE3oLEF9/4iIcf+Ihx/4iEBdLAsthx/4iIcf+Ihx/0+aXBZahx/4iHH/iIhx/4hMikxHW4iIcf+IiHH/iIcf+IhentJhcf+Ihx/4iIcf+IhM2oxCV4iHH/iIhx/4iIQKpcBlqIcf+IiHH/iIcf9VyNs3hx/4iIcf+IiHH/hHG7yeRHH/iIcf+IiHH/iErbLGJNiIcf+Ihx/4iEh9TIgriHH/iIcf+IiHH/RBMs3s3/iIhx/4iIcf+IhO6CwhfYiHH/iIhx/4iIcT3JArI2/Ycf+Ihx/4iIcf+IhK2yxiTYhx/4iHH/iIhxTOUcMa6IiHH/iIhx/4hd4tMdiIcf+Ihx/4iIcf+Ihx/0YfbK4JiIhx/4iHH/iIhx/4iHH/PcDRsz8uhx/4iHH/iIhxNmEhup7e/4iHH/iIhx/4iEuHPGeM/4iIcf+Ihx/4R3csmI2Icf+Ihx/4iIcf+Ihx/4Q2os2V1x/4iHH/iIhx/4iHH/iIT+R8EbiIcf+IiHH/iIcf+IiHH/iE3lHDGuhx/4iIcf+Ihx/4iIcf+Ihx/4iIcf+Ihx/4iIcf+IiHH/iIcf+IiHH/iIcf+IiHH/iIcf+IR3csmI2HH/iIcf+IiHH/iIcf+IiHH/iIcf9J2Bxyfohx/4iHH/iIhx/4iHH/hCvhzkHohx/4iIcf+Ihx/4iIcf+IR3QcmL6Icf+IiHH/iIcf9DW+zaQYhx/4iHH/iIhDsTzU7IiHH/iIcf+IiErbLGJNhx/4iIcf+Ihx/4iIcf+Ihx/4iIcf+IhHdByYvocf+IiHH/iIcf+IiHH/iIcf+IiEK+HPQe/4iIcf+Ihx/4hMIfxN4Ihx/4iHH/iIhx/0NqLNldcf+IiHH/iIcf+IiHH/T5dMFouIcf+IiHH/iIcf+IiHH/hAAxwQ3v+Ihx/4iIcf+ITu5MIRuHH/iIcf+IiHH/hDZxzZjocf+IiHH/iIcf+IiHH/iIcf9EEBzO/ohx/4iIcf+Ihx/4iIcf+IhO6CwhfYiIcf+Ihx/4iIQQYsAK3/iIhx/4iIcf+EVsnMk2/4iHH/iIhx/4iHH/iIhx/005bDxpiHH/iIcf+IiHH/iIcf+IiHH/SoQsd73/iIcf+IiHH/iIcf+IiHFJhCxnvXH/iIcf+IiHH/iIcf+IhEaizJXYiHH/iIhx/4iHH/iIhx/4QQYs/52Icf+IiHH/iIcf+IiHFP9SwQrf+Ihx/4iIcf+Ihx/4iEBdLAsthx/4iIcf+Ihx/4iIRGosyV2Icf+IiHH/iIcf+IiHH/R3csmI2Icf+IiHH/iIcf+IiHH/Qr4c5B6Ihx/4iHH/iIhx/4iHH/iIhx/4iEUTLL7NiHH/iIhx/4iHH/iIhGziyzHf+IiHH/iIcf+IiHH/iIS4QsV72HH/iIhx/4iHH/iErePGIchx/4iIcf+Ihx/4OhNRtuyuiHH/iIhx/4iHE3tHG4S46IiHH/iIcf+IhPlDwWvIhx/4iHH/iIhMPRxMLnH/iIcf+IiHH/iIhx/4QVl8+mhx/4iIcf+IiHH/hFZny5mIhx/4iIcf+IiE8yrBzViIcf+IiHH/iIcf+IiHH/iIcf+EwwPEz8hx/4iIcf+Ihx/4iIcf+IiHH/T0ocG15x/4iHH/iIhx/4iHH/iIXp7SYXH/iIhx/4iHH/iIQFBMG/v/iIhx/4iHH/iIS4QsV72Icf+Ihx/4iIcf+Ihx/4iIR8dso4n/iIhx/4iHH/iIhx/4iHH/iE6RLDbt/4iIcf+Ihx/4iISSM8fcyIcf+Ihx/4iIcf9NPHw8OHH/iIcf+IiHH/iIRWmMyWf/iIcf+IiHH/iIR3csqI3/iIhx/4iHH/iIR3csmI1x/4iHH/iIhx/4Si98bQiIcf+IiHH/iIcU2UPCa8cf+IiHH/iIcf+IiEbOLLMd/4iIcf+Ihx/4iIT5Q8FryHH/iIcf+IiHH/hK2yxiTYiIcf+Ihx/4iEwwPFz8/4iIcf+Ihx/4iIcf+IR3csmI1x/4iIcf+Ihx/4iIcf9DaizZXXH/iIhx/4iHH/iIhGziyzHf+IiHH/iIcf+IiHH/R3csmI2Icf+IiHH/iIcf+IiHH/g2BlG6+a5x/4iHH/iIhx/0qBHGfuhx/4iHH/iIhx/4iHH/iIhx/4iHH/iIhx/za1EbpK7nH/iIhx/4iHH/hGxFyzuv+Ihx/4iIcf+Ihx/0ggLI39iHH/iIhx/4iHH/TjKsLNWIcf+Ihx/4iIcUmBHGfuiHH/iIcf+IiHH/iIcf+IRG08ySyIcf+IiHH/iIcf+IiHFOTSwrLf+IiHH/iIcf+DpmobaZXocf+Ihx/4iIORoRuOXu/4iIcf+Ihx/4iEBdLAsthx/4iIcf+Ihx/4iDOZ0b1mLoiHH/iIcf+IiEkjPH3MiHH/iIcf+IiHFLMDxM/IiHH/iIcf+IiEkjPH3MiHH/iIcf+IiHH/Sdssgk3/iIhx/4iHH/iE+UPBa8iIcf+Ihx/4iIcTYPgbnwfohx/4iHH/iIhx/03oLDF9hx/4iIcf+Ihx/4iIcf+IhEvXzEKIcf+IiHH/iIcf+IhK2yxiTYhx/4iIcf+Ihx/4iIcf9N6CwxfYcf+IiHH/iIcf+IiHH/hAXSwLLYiHH/iIcf+IiEBdLAstcf+IiHH/iIcf+IiHFM6CwxfYhx/4iIcf+Ihx/4iIcf9OlDw2vP+Ihx/4iIcf+EgjPJ3M/4iHH/iIhx/4hEaizJXYiIcf+Ihx/4iIcf+IhxRMscs06HH/iIcf+IiHH/iIcf+IiHH/iEK+HOQehx/4iHH/iIhx/4iHH/iIhxTOgsMX2Icf+IiHH/iIcf+IhAXSwLLYcf+IiHH/iIcf+IiHH/iIcf+D980bGDLoiHH/iIcf+IiHE9JnGy2Y6Icf+IiHH/iIcf83k+K5bB2HH/iIhx/4iHH/hHejyYXHH/iIcf+IiHH/hbOtbF/4iIcf+Ihx/4iFgt2NKHH/iIcf+IiHH/hK2yxiTYiIcf+Ihx/4iIcf9YLdjSiIhx/4iHH/iIhx/4iHH/iIhx/4iHH/iIhx/07hbCHphx/4iIcf+Ihx/4iIcf+IRs4sox2HH/iIcf+IiHH/iIcf+IiHH/iFdx2Y6IiHH/iIhx/4iHFP9SwQrf+Ihx/4iIcf+IiHFM5RwxroiIcf+Ihx/4iIcf9IIzyNzHH/iIcf+IiHH/iIStssYk2Icf+Ihx/4iIcf+FnV1yqIcf+IiHH/iIcf9GdBy4vv+Ihx/4iIcf+IhxUWTem3H/iIhx/4iHH/iD8QcrHvjXH/iIhx/4iIcf+IhxSC98jQj/iIhx/4iHH/iIhx/4iHH/iIPTeks8hbcf+IiHH/iIhx/4g+JnGz2Y7/iIcf+IiHH/iIcf+IiHH/SCAsjf2Icf+Ihx/4iIcf+Ihx/4MfwBvwP+cf+IiHH/iIcf+IiHH/hAUEwL+4cf+Ihx/4iIcf+IR8dsk4mHH/iIcf+IiHH/hKJax9pf+Ihx/4iIcf+IRGosyV2IiHH/iIcf+IiHH/iIcUmELGe9cf+IiHH/iIcf+IiHH/iIcf+IiHH/MqUBvlr+cf+IiHH/iIcf+IiHH/iIPHRBtYu+/4iHH/iIhx/4iHH/TIacV5b/iIcf+IiHH/iEqBHHfu/4iHH/iIhx/4iHFRZN6bcf+Ihx/4iIcf+EwwPEz8hx/4iHH/iIhx/16e0mGIhx/4iHH/iIhxRGycuTaHH/iIcf+IiHH/iIRGosyV2Ihx/4iHH/iIhx/4iHH/hN6CwxfYcf+Ihx/4iIcf+Ihx/4TegsMX2HH/iIcf+IiHH/iIcf+ENqLNldcf+Ihx/4iIcf+EwwPEz8hx/4iHH/iIhx/4Rs4sox2Icf+Ihx/4iIcf+Ihx/4iIcf+EK+HOQeiHH/iIcf+IiHFBsTzk7Ihx/4iHH/iIhx/4iHH/hDaizZXXH/iIcf+IiHH/iIcf+IiE+RLBbtiIcf+Ihx/4iIcf+Ihx/4hSu95EiIcf+IiHH/iIcf9WcdqOhx/4iHH/iIhx/4iHH/hLhCxXvYiIcf+Ihx/4iIcf+Ihx/4iIcf+EQTLN7N/4iHH/iIhx/4iHH/iEnYHHJ+cf+Ihx/4iIcf+Ihx/4iIcf+Ihx/4iEd3LJiNcf+Ihx/4iIcf+Ihx/4iIcf+IiEw9HEwucf+Ihx/4iIcf+IhAXSwLLYcf+Ihx/4iIcf+Ihx/4RRY8vpyIhx/4iHH/iIhx/4iIcf+Ihx/4iIcU+WrBaV/4iIcf+Ihx/4iES6bMRZiIhx/4iHH/iIWdXXKnH/iIhx/4iIcf+E9KHCte/4iHH/iIhx/4iE+UPBa8hx/4iIcf+Ihx/4TpEsJu1x/4iIcf+Ihx/4iIcf+IhGH2yuCXH/iIhx/4iHH/iEd6PKhc/4iHH/iIhx/4hK2yxiTYiHH/iIcf+IiHFDFjzenP+Ihx/4iIcf+IS4QsV72Icf+IiHH/iIcf+IiHH/iEosbG05iIcf+IiHH/iIcf+IiHH/iIcf+IXp7SYYcf+IiHH/iIcf+IiHH/iIcf+IiHH/iIRssco06Icf+Ihx/4iIcf+Ihx/4iIcf+Ihx/4iIRRMsvs2Icf+Ihx/4iIcf+Ihx/4iIcf9entJhiIcf+Ihx/4iIcf+Ihx/4iIcf+IhxRMscs06HH/iIcf+IiHH/iIcf+IiHH/iIcf+IiE3lHDGucf+Ihx/4iIcf+IhxSNssck2HH/iIcf+IiHH/VnHajnH/iIhx/4iHH/hMPRxMLoiHH/iIhx/4iDOoEb1X7ocf+Ihx/4iIcU5NLCst/4iIcf+Ihx/4iIQwWM36eHH/iIhx/4iHH/QQYs/52IiHH/iIcf+IiHFDFjzenP+Ihx/4iIcf+Ihx/zrIMbc3zv+IiHH/iIcf+IgxciO/jdxx/4iHH/iIhx/4iHH/QrE85OyHH/iIhx/4iHH/iIQ2cc2Y5x/4iHH/iIhx/4iFdx2Y6Ihx/4iHH/iIhx/4Rssco06IiHH/iIcf+IhK2yxiTYhx/4iIcf+Ihx/4iIcf+Ihx/4iERqLMldiIcf+IiHH/iIcf+EuKTFdbcf+IiHH/iIcf+D/CQrI9vf+IiHH/iIcf+IhPlDwWvIhx/4iHH/iIhx/0hzfIjIcf+IiHH/iIcf+Igyk7G+bE6HH/iIcf+IiHH/NV1Ru6Kuhx/4iIcf+Ihx/0vXfFKIiIcf+IiHH/iIcf+IiE7oLCF9iIcf+IiHH/iIcf+IiHH/iIUrveRIhx/4iHH/iIhx/4iHH/iIhx/4iHH/hDaizZXXH/iIcf+IiHH/iIcf9J2yxyTXH/iIcf+IiHH/iIcf+IiEuELFe9hx/4iHH/iIhx/4iHH/SCM8jcxx/4iIcf+Ihx/4TpEsJu1x/4iIcf+Ihx/4iIcf+IhxQxMszs2HH/iIhx/4iHH/iIhx/4iHH/iEBdLAstiHH/iIhx/4iHH/QQYs/52IiHH/iIcf+IiDtmobWZXoiHH/iIhx/4iE+UPBa8hx/4iIcf+IhxTOgsMX2Ihx/4iHH/iIhxTZQ8Jrxx/4iHH/iIhx/4hK2yxiTYiHH/iIcf+IiHH/S4c8V4yIcf+IiHH/iIcUBZfPpoiIcf+IiHH/iIcf9J2yxyTXH/iIcf+IiHH/iIcf9CsTzk7Icf+IiHH/iIcf8xTUG/sr6Icf+Ihx/4iIcf+IhxT/UsEK3/iIhx/4iHH/iIhJICx9/YiIcf+Ihx/4iIcf9L2oxSV4cf+Ihx/4iIcf+EADHBDe/4iHH/iIhx/4g8MYS1znv/iIhx/4iHH/iECgjAb3hx/4iHH/iIhx/0wwPEz8iHH/iIcf+IiHFBWNz6cv+Ihx/4iIcf+IhxXkfRuIiIcf+Ihx/4iIcf9entJhiHH/iIhx/4iHH/iIhx/4iIcf+Ihx/4Qr4c5B6Icf+Ihx/4iIcf+EK+HOQeiHH/iIcf+IiHH/iIcUzoLDF9iIcf+Ihx/4iIcf+EFZfPpohx/4iHH/iIhx/4iHH/iIRRMsvs2Ihx/4iHH/iIhx/4iEh9TIgrhx/4iIcf+Ihx/03lHDGuiIcf+IiHH/iIcf9EZnzZmP+Ihx/4iIcf+IhIzYyDJ4cf+IiHH/iIhx/4iHH/iIhx/4iHH/iIhx/4iHH/iIhx/4SoEcZ+5x/4iHH/iIhx/4iHH/hKgRxn7nH/iIcf+IiHH/iIhFEyy+zYcf+IiHH/iIcf+IiHH/iIhx/4iHH/TuFsIemHH/iIhx/4iHH/iIhx/4iIcf+EEDHP/OiIhx/4iHH/iIQQYs/52HH/iIcf+IiHH/iIQQYs/51x/4iIcf+Ihx/4iIcf+Ihx/4iEwwPFz8/4iIcf+Ihx/4iIcf+Ihx/03lHDGuiIhx/4iHH/iIhx/4iHH/iIhxQKm89WSIhx/4iIcf+Ihx/4iDX6wbsFPohx/4iHH/iIhx/4NUsCu7T9iIcf+IiHH/iIcUs2XEyacf+Ihx/4iIcf+ISSM8fcyIhx/4iIcf+IhxQxY83pz/iIhx/4iHH/iIRRlMzmv/iIcf+IiHH/iEuHPFeMcf+IiHH/iIcf+EqBHGfucf+IiHH/iIcf+ISBHsjuGHH/iIhx/4iHH/iES9fMQoiIcf+Ihx/4iIcf+IhO6CwhfYiIcf+Ihx/4iIcf+IhFEyy+zYhx/4iIcf+Ihx/4iIcf+ISCAsjf1x/4iHH/iIhx/4iHH/iIhx/06UPDa8/4iHH/iIhx/4iIcU6aXBZahx/4iIcf+Ihx/19H0biIcf+IiHH/iIhx/4iHFKPRxsLv+IiHH/iIcf+IiHH/iF6e0mGHH/iIcf+IiHH/iIcf+IiHH/iIcf+IiHH/iIhDt1zkiv+Ihx/4iIcf+IT5Q8FryIcf+IiHH/iIcU5KHBteiHH/iIcf+IiHFEvNy0Mocf+IiHH/iIcf+ISnLcaNJx/4iIcf+Ihx/4hCsTz07P+IiHH/iIcf+IhAXSwLLYcf+IiHH/iIcf+IiE0wPDz8iIhx/4iHH/iIhEaizJXYhx/4iIcf+Ihx/4iIStssYk2HH/iIhx/4iHH/iIQQYs/52HH/iIcf+IiHH/iIcf+IiHH/iEbLHKNOiIcf+Ihx/4iIcf+Ihx/4iIcf9BBiz/nYiHH/iIhx/4iHH/iE6RLDbt/4iIcf+Ihx/4iIcf+Ihx/4Xp7SYYhx/4iIcf+Ihx/4RWmMuWeHH/iIhx/4iHH/iIhx/4iHH/hIIzydzP+IiHH/iIcf+IiEQOvM8Uhx/4iIcf+Ihx/4hGH2yuCYhx/4iHH/iIhx/4iHH/Rs4sox2Ihx/4iIcf+Ihx/4TDA8TPyHH/iIhx/4iHH/iIhx/06RLCbthx/4iHH/iIhx/4hHdyyYjXH/iIhx/4iHH/iIhx/4iHH/iIhx/0NnHNmOiHH/iIhx/4iHH/iIhx/4iEBdLAsthx/4iHH/iIhx/4iHH/iIhx/4iE+RLBbtiIcf+IiHH/iIcf+IiHH/iIhx/0ggLI39hx/4iIcf+Ihx/4iIRGosyV2Icf+IiHH/iIcf+IR3o8qFz/iIcf+IiHH/iIOlRStqutiHH/iIcf+IiENVzNqjiHH/iIcf+IiHH/O2Lxtp0O/4iIcf+Ihx/4RG08ySyIhx/4iIcf+IhxSC98jQj/iIhx/4iHH/iIhxSzA8TPyIhx/4iHH/iIhxSNssck1x/4iIcf+Ihx/4iIR3csqI3/iIcf+IiHH/iIQ7E81OyIhx/4iIcf+IhxTOs8MUyHH/iIcf+IiHH/iEEGLP+dhx/4iIcf+Ihx/4NohTunesiIhx/4iHH/iIQ7E81OyIiHH/iIcf+IiHH/iEK+HOQehx/4iHH/iIhx/4hGEoy+1/+IiHH/iIcf+IiHFACTz/bIhx/4iIcf+IiHFP4MwB84iHH/iIhx/4iEwwPFz8/4iHH/iIhx/4iIcf+Ihx/4iIcf+Ihx/4iFK73kSIcf+Ihx/4iIcf85DuG38R6Icf+IiHH/iIhxSCxsfTlx/4iIcf+Ihx/4iEfBTJPriIhx/4iIcf+IOw1CtfK9iHH/iIcf+IiHH/NOVivBqdiIhx/4iHH/iIhGGUyua4iHH/iIhx/4iHH/gxL8K/0D2Ihx/4iIcf+Ihx/4iIcf+IiHFM6CwxfYhx/4iHH/iIhx/0ksbH05cf+Ihx/4iIcf+IR8Rck7qIhx/4iHH/iIhx/4hFZny5mIhx/4iHH/iIhx/4gzT7G+sE7/iIcf+IiHH/iIQ7E81OyIhx/4iIcf+Ihx/4TTlsPGmHH/iIhx/4iHH/iIhx/4iHH/iIhL13xiiP+IiHH/iIcf+IhDZxzZjnH/iIcf+IiHH/hfR9G4hx/4iHH/iIhx/zkaEbfl7oiHH/iIhx/4iHH/iIhxQxAczv6Icf+IiHH/iIcf+IiHH/iIhx/4iHFEyxyzTnH/iIhx/4iHH/iITegsQX3/iIcf+IiHH/iIcf+IiHH/iIhx/4hN5Rwxrocf+Ihx/4iIcf+Ihx/4hEEBzO/nH/iIhx/4iHH/iIhx/0ggLI39iHH/iIcf+IiHH/iIcf+IiHH/iIcf+IiHFN4Wwh6Yhx/4iIcf+Ihx/4hCsTz07P+IiHH/iIcf+IhYLdjShx/4iHH/iIhxSM/8cwBx/4iHH/iIhx/4iHH/iIhx/4S4QsV72Ihx/4iIcf+Ihx/4iIcf+IStssYk2Ihx/4iHH/iIhx/4iIRRMsvs2HH/iIhx/4iHH/iIhxSd48YhyIiHH/iIhx/4iD1oErOX7YiHH/iIhx/4iHH/iIR3csmI1x/4iHH/iIhx/4iEFZfAto/4iHH/iIhx/4iEbOLKMdcf+Ihx/4iIcf+IR3csmI1x/4iIcf+Ihx/4iIcf+Ihx/4iIcf+IiHH/hJ2BxyfnH/iIcf+IiHH/iIT5Q8FryHH/iIhx/4iHH/iEuKTGdb/4iIcf+Ihx/4iD980bGDLnH/iIhx/4iIcf+Ihx/4R8dsk4mIcf+Ihx/4iIcUJqLNldhx/4iIcf+Ihx/4TDA8TPyHH/iIhx/4iHH/iIhxMTpSvsWtiHH/iIcf+IiHH/hMMDxM/Icf+Ihx/4iIcf9DDrzvFP+IiHH/iIcf+Ig/ecGxhj6Icf+IiHH/iIhx/zhnQbmYvv+IiHH/iIcf+IiEyAfFf4/4iHH/iIhx/4iHH/hJ2yyCTf+Ihx/4iIcf+Ihx/0KxPOTshx/4iIcf+Ihx/4iD4UIrLr3Yhx/4iHH/iIhx/4iHH/hJ2Bxyfocf+Ihx/4iIcf+Ihx/4iIcf+IhxSoc8V4yIiHH/iIcf+IiHH/SoQsd73/iIcf+IiHH/iIcUAPXAAa/4iIcf+Ihx/4hBWXz6aHH/iIhx/4iHH/iEGmrPWViHH/iIhx/4iIcf+Ihx/0wwPEz8iHH/iIhx/4iHH/iEoinG3Wcf+Ihx/4iIcf+IhxTeR8IbiHH/iIcf+IiHH/iE3oLEF9/4iIcf+Ihx/4iIcU9DXAvKhx/4iHH/iIhx/07kfDG4/4iIcf+Ihx/4iEovfG0Ihx/4iHH/iIhx/4N24BupH+/4iHH/iIhx/4iIcf+IhxRyM8jcyHH/iIhx/4iHH/iINz4zucHMiIcf+Ihx/4iIcf+IhFEyy+zYhx/4iIcf+Ihx/zKlAb5a/ocf+Ihx/4iIcf+IQFBMC/tx/4iHH/iIhx/4iIcf9Ru9BU/4iHH/iIhx/4hXcdmOiIhx/4iHH/iIhx/03lHDGuiIcf+IiHH/iIcUZ9TJgrcf+Ihx/4iIcf+IU2Tdm4hx/4iIcf+Ihx/4TeUcMa6Icf+IiHH/iIhx/0hwbIj5iHH/iIcf+IiHH/iIcf+IiHH/iDOc4b1jHocf+IiHH/iIhx/0ggLI39hx/4iIcf+Ihx/4iIcf+IhGziyjHXH/iIcf+IiHH/hIIzydzP+Ihx/4iIcf+IStssYk2Ihx/4iHH/iIhPkSwW7YiHH/iIcf+IiHH/iEBQTAv7cf+Ihx/4iIcf+ITDA8TPxx/4iHH/iIhx/4iIcU9DXAvKhx/4iHH/iIhx/4R8Rck7qIhx/4iIcf+Ig/XlOxoayIhx/4iIcf+IhxPyXRsNouiIhx/4iHH/iIhx/0O6bNRZhx/4iHH/iIhx/4RGNs2cn/iIhx/4iHH/iIhxMdrSviUtiHH/iIhx/4iHH/QFBMC/uIcf+IiHH/iIhxSNssck1x/4iHH/iIhx/4hIwKyD9Ycf+Ihx/4iIcf9O7kwhG4iHH/iIcf+IiHH/iIhxRc4sox2Ihx/4iIcf+IiHH/SCM8ncz/iIhx/4iIcf+IStssYk2Icf+IiHH/iIhx/4iHH/RBMszs1x/4iHH/iIhx/4iIN+3yuRINhx/4iIcf+Ihx/4hGziyjHYcf+IiHH/iIcf+EEGLP+diIcf+Ihx/4iIcf+Ihx/0rePGIciIcf+IiHH/iIhFEBy+/oiHH/iIhx/4iHH/hFFjy+nIiHH/iIcf+IiHFKikxXW4cf+IiHH/iIhx/0gjPJ3M/4iIcf+IiHH/hBCTz/bHH/iIhx/4iHH/iIhx/4iHH/iIhx/4g4ZDG5m87/iIhx/4iIcf+IhBU1z6yohx/4iIcf+Ihx/4iIcf+IQrE89Oz/iIcf+IiHH/iIcUBZfPpoiIcf+IiHH/iIcf+IT0ocK17/iIcf+IiHH/iIcf+IhBBiz/nYcf+Ihx/4iIcf+IhLhzxnjP+IiHH/iIcf+Ig2iFO6d6yIcf+Ihx/4iIcf9JJkx9m4iHH/iIhx/4iISSAsff2Ihx/4iIcf+Ihx/4iDt8VbaDqv+Ihx/4iIcf+IiDYAMbr/zocf+Ihx/4iIcf+Ihx/4iIcf+Ihx/4SCAsjf2HH/iIhx/4iHH/iIhx/4iHH/iIhx/0w9HEwuiIhx/4iHH/iIhxRyAsjf2Ihx/4iHH/iIhx/4hIEeyO4Ycf+Ihx/4iIcf+IQVl8+mhx/4iHH/iIhx/4iE+UPBa8hx/4iIcf+IiHH/iElzfHjIiIcf+IiHH/iIhxMfVBvgq+hx/4iIcf+Ihx/4gzSZG9tm6Ihx/4iIcf+Ihx/0h2jJiX/4iHH/iIhx/4iIcf+Ihx/4iIcUNjbMnJhx/4iHH/iIhx/4MkaBvrl+cf+IiHH/iIcf+Ig8uFK1R63/iIhx/4iHH/iIMOSRsStu/4iIcf+IiHH/iIcf81WkG7pb6Ihx/4iIcf+IiE0wPDz8iIcf+IiHH/iIhFFjzOnP+IiHH/iIhx/4PyyRsdNuhx/4iIcf+IiHH/iIcU2UPCa8cf+IiHH/iIcf+E+UPBa8iIhx/4iHH/iIQP2sASWIcf+Ihx/4iIcf+IhDsTzU7IiHH/iIhx/4iIcUnePGIciIhx/4iHH/iIQQYs/51x/4iIcf+IiHH/iF3i0x2Ihx/4iHH/iIhx/4SoEcd+7/iIhx/4iIcf+IhxS+UcUa7/iIcf+IiHH/iIcf+IiHH/iIhx/4iHH/hDaizpXf+IiHH/iIhx/4iEBdLAstcf+IiHH/iIhx/4iHH/Sdssgk3/iIhx/4iIcf+IhxRc4sox2IiHH/iIhx/4iE+UPBa8hx/4iIcf+Ihx/4iERqLMldiIcf+IiHH/iIcf9fR9G4iHH/iIhx/4iHH/QKCMBveIhx/4iHH/iIhx/1Nk3ZuIiHH/iIhx/4iHH/QVl8+miIcf+IiHH/iIcf+EUcXM46/4iHH/iIhx/4iHH/QVyM+jdx/4iIcf+IiHH/hCsTz07P+IiHH/iIhx/4g17pK7EW2HH/iIhx/4iHH/hc4tUd/4iHH/iIhx/4iIcf85GhG35e6Ihx/4iHH/iIhx/0d3LJiNiHH/iIhx/4iHH/iEIPXO8Khx/4iIcf+Ihx/4iEQQHN7+/4iIcf+Ihx/4iEd0HJi+hx/4iIcf+IiHH/hZ1dcqiHH/iIcf+IiHH/iIcVfV2Sr/iIcf+IiHH/iIhxTZEsJu2HH/iIhx/4iHH/iEvXfFKIhx/4iIcf+Ihx/4RmLMqdOHH/iIhx/4iHH/hP7awhJf+Ihx/4iIcf+Ihx/4iIcf9EEyzOzXH/iIcf+IiHH/iITzjMHHNx/4iIcf+Ihx/4hL13xSiIcf+IiHH/iIcf+ITegsMX1x/4iHH/iIhx/4hGziyjHYcf+Ihx/4iIcf+Ihx/4iEggLJ39/4iIcf+Ihx/4iIcf+Ihx/1Zx2o6HH/iIcf+IiHH/hN5Rwxrohx/4iIcf+Ihx/4iEYSjL7X/4iHH/iIhx/4iHFBtEzku3H/iIhx/4iIcf+IUrveRIhx/4iIcf+Ihx/4OQECt/79cf+Ihx/4iIcf+IhHdyyojf+IiHH/iIcf+IiHFFdByovnH/iIcf+IiHH/iD+IAbF3/ohx/4iHH/iIhx/4OR0ht+Lecf+Ihx/4iIcf+IiHH/iIRRMsvs2Icf+Ihx/4iIcf+IiHH/iIcUw8fDw4hx/4iIcf+Ihx/4iIcf+Ihx/4iITeUcQa7/iIhx/4iIcf+IhYLdjScf+IiHH/iIcf+IhFZny5mIcf+IiHH/iIcf+IRGBcyfpx/4iIcf+IiHH/iIcf9L13xSiIiHH/iIhx/4iHH/hFZny5mIiHH/iIhx/4iHH/iINKFRvF6uhx/4iIcf+Ihx/03oLDF9hx/4iIcf+IiHH/iIcU2RLCbtiHH/iIcf+IiHH/iIhx/4iHH/TD0cTC6IiHH/iIcf+IiHH/iIhx/4iHH/hAXSwLLYiHH/iIhx/4iHH/WC3Y0oiIcf+Ihx/4iIcf+Ihx/4iIcf+IiHH/iIcf+EqBHGfucf+Ihx/4iIcf+Ihx/zJDcb68joiIcf+Ihx/4iIQQYsAK3/iIhx/4iIcf+IhGziyzHf+IiHH/iIhx/4iHH/TpQ8Nrz/iIhx/4iHH/iIhxQAYs/52IiHH/iIhx/4iHH/iIPyZxsdmOiIhx/4iHH/iIhx/4iHH/RRlMvmuIcf+IiHH/iIcf+EbOLKMdiHH/iIhx/4iHH/QAMcAN5x/4iHH/iIhx/4iHH/iIhx/4iIcf+Ihx/1s61cVx/4iIcf+Ihx/4iIWdXYKv+IiHH/iIhx/4iHH/XOLUHXH/iIcf+IiHH/iIQ7dc5Ir/iIhx/4iIcf+Ihx/0bOLKMdiIcf+IiHH/iIcf+ErbLGJNiIhx/4iIcf+Ihx/4QF0sCy2Ihx/4iIcf+IhxSzA8TPyIhx/4iIcf+IhxQbE85OyIcf+IiHH/iIcf+IRGosyV2IiHH/iIhx/4iHH/Q2os2V1x/4iIcf+IiHH/iINVpBu6W+cf+Ihx/4iIcf+EKxPOTscf+Ihx/4iIcf+IQF0sCy2Icf+Ihx/4iIcf+ITjx8LDiIhx/4iIcf+IiHH/iEBdLAsthx/4iIcf+IiHH/hCsTz07P+IiHH/iIhx/4hFFjy+nIcf+IiHH/iIcf+ITegsQX3/iIhx/4iIcf+Ihx/0wwPEz8iHH/iIhx/4iHH/Sdssgk3/iIhx/4iIcf+Ihx/0NqLNldcf+IiHH/iIhx/4iHH/iIhGyxyjTocf+Ihx/4iIcf+IiHH/iIcf+ErbLGJNiIhx/4iIcf+IhxNKCxu19Ohx/4iIcf+Ihx/0KxPOTshx/4iIcf+Ihx/4iIcf+IhHdyyojf+IiHH/iIcf+IhK2yxiTYhx/4iIcf+Ihx/4iIcTvHkbQ4bocf+IiHH/iIcf+IiDoTUbfsrv+IiHH/iIcf+IiEUQHL7+iIcf+IiHH/iIhxRyM8jcxx/4iIcf+IiHH/hZ1dcqiHH/iIcf+IiHH/hSu95EiIcf+IiHH/iIhx/4Rs4sox2HH/iIhx/4iIcf9LhzxXjIhx/4iIcf+Ihx/005bDxpiHH/iIcf+IiHH/NQoBu/X+iIcf+Ihx/4iIcf+DoQQbbvvoiIcf+Ihx/4iIRGosyV2Icf+IiHH/iIcf+EBdLAstiIcf+IiHH/iIcUMQHM7+iIcf+IiHH/iIcUJqLNldhx/4iIcf+IiHFUyNs3iHH/iIcf+IiHH/hLhzxXjIcf+IiHH/iIcf+IiHH/iIcf+IhZ1dcqhx/4iHH/iIhx/4WzrWxf+Ihx/4iIcf+Ihx/4iIcf+IiHH/iIcf+IiHH/iIcf+IiHH/iIcf+IiHH/iIcf+IiHH/iIhx/4iHH/iIhxStd8UoiIiHH/iIcf+IiHH/Op6DtmF8cf+IiHH/iIhx/4Q1XM2qOIiHH/iIhx/4iEd3LKiN/4iHH/iIhx/4iIcf+IhxQmcc2Y6Ihx/4iIcf+Ihx/4QKCMBveIcf+Ihx/4iIcf+ES9fMQoiIcf+IiHH/iIhFZny5mHH/iIcf+IiHH/hHdyyYjYcf+IiHH/iIcf+E08fEw4/4iIcf+Ihx/4iIcTAoA7Dn/P+IiHH/iIcf+IiHH/hK2yxiTYiIcf+Ihx/4iIcf9Oj8wnA4iIcf+IiHH/iIcUjbLHJNcf+IiHH/iIhx/4OWpRt5WuiHH/iIhx/4iHH/hCvhzkHohx/4iHH/iIhx/4Sn+8aASIhx/4iHH/iIhxPHCRs49uhx/4iHH/iIhx/4TzvcHEJx/4iIcf+IiHH/iIcf+IStssYk2Ihx/4iIcf+Ihx/4iEFZfAto/4iIcf+Ihx/4iEkjPH3MiIcf+Ihx/4iIcf9N6CwxfYcf+IiHH/iIcf+DXhsrseTYcf+Ihx/4iIcf+IRGosyV2IiHH/iIcf+IiHE1Tsa7sTn/iIhx/4iIcf+IhMPRxMLnH/iIhx/4iHH/iEBQTAv7cf+IiHH/iIhx/4g4D4G48H6IiHH/iIcf+IiHFNkSwm7Yhx/4iHH/iIhx/4iHH/iIhK2BxifoiHH/iIhx/4iEBdLAsthx/4iHH/iIhx/06RLCbthx/4iHH/iIhx/4hHdyyYjXH/iIhx/4iHH/iINaqBu1V+hx/4iHH/iIhx/4iEsovF10cf+IiHH/iIcf+IiHH/iIhBBiwArf+IiHH/iIcf+IiHH/hBBiz/nYhx/4iIcf+Ihx/4hFFjy+nIhx/4iHH/iIhx/4iIRm+sqQVx/4iHH/iIhx/4iHExRoG+uX6Ihx/4iHH/iIhx/4RhxcrjqIiHH/iIhx/4iHFDs6zExYhx/4iHH/iIhx/4iHH/iIhx/4hFZny5mIhx/4iHH/iIhx/4SCM8ncz/iIcf+IiHH/iIhBBiwArf+IiHH/iIcf+IiHH/iIhArWwGKXH/iIhx/4iHH/iDLUsr4rTYiIcf+Ihx/4iIcf+Ihx/4iIcUswPEz8iIcf+Ihx/4iIcTQNEbvy7ohx/4iIcf+Ihx/4iIcf+Ihx/4hFY2y5yYiIcf+IiHH/iEMLrO9F/4iHH/iIhx/4iHH/hPlDwWvIiIcf+Ihx/4iIcf9L13xSiIiHH/iIcf+IiHH/iEK+HOQehx/4iHH/iIhx/4iHH/iIhx/4hFEyy+zYiHH/iIhx/4iHH/iIhx/4iIcf+Ihx/4iFgt2NKHH/iIcf+IiHH/iIcf+IiHH/iIhx/4iHH/iIhx/4hEaizJXYiIcf+Ihx/4iIcf9PmlwWWnH/iIhx/4iHH/iIhJIzx9zIhx/4iHH/iIhx/z3fAbQg/v+Ihx/4iIcf+IiHFOnWwmKf+IiHH/iIcf+IhLhzxXjHH/iIcf+IiHH/iIRs4sox1x/4iHH/iIhx/4gzSZG9tm6Ihx/4iHH/iIhx/4hMMDxM/HH/iIcf+IiHH/iIhx/4iHH/iIhx/4iHH/iIWdXXKnH/iIhx/4iHH/iEuHPFeMhx/4iHH/iIhx/4hcOtTFiIhx/4iHH/iIhxW+LUHXH/iIhx/4iHH/iIhx/4iITugsIX2Ihx/4iHH/iIhx/4iIcf+Ihx/4iISSAsff2Ihx/4iIcf+IiHH/iIcf+IiHH/iIcU2UPCa8cf+IiHH/iIcf+IRs4sox2HH/iIhx/4iHH/iEuELFe9iIcf+Ihx/4iIcf+EvajFJXcf+Ihx/4iIcf+IStssYk2Ihx/4iHH/iIhxSdRsYrlx/4iIcf+Ihx/4iE+UPBa8iHH/iIcf+IiHH/iE6MvCc0iIhx/4iHH/iIhx/07kfDG4/4iIcf+Ihx/4iIcTQKAbv1/oiIcf+Ihx/4iIcU6dbCYp/4iIcf+IiHH/iIcf+IiHH/iEkjPH3MiIcf+IiHH/iIcf9N5RwxroiHH/iIhx/4iIcf+Ihx/4iIcf+E6RLDbt/4iIcf+IiHH/iIcf+IiHH/iIcf9CvhzkHoiHH/iIhx/4iHH/iIhx/4hDZxzZjnH/iIcf+IiHH/iIhx/4iHH/iIhx/4iENnHOmO/4iHH/iIhx/4iIcf+IQK1sBimIcf+Ihx/4iIcf+IhK2yxiTYhx/4iHH/iIhx/4iIcf+IhBBiz/nXH/iIcf+IiHH/iIhx/4R3csmI2HH/iIcf+IiHH/iIhx/4iHH/hCvhzkHohx/4iHH/iIhx/4iIcf+IWdXXKocf+Ihx/4iIcf+IhxTkocG16Icf+Ihx/4iIcf+F6e0mGHH/iIhx/4iHH/iIhx/4iIcf+Ihx/4iIcf9TZN2biIhx/4iHH/iIhx/1zi1R3/iIhx/4iIcf+IhxQmcc2Y6Ihx/4iIcf+Ihx/4iIcf+IiHH/iIcf+ISCAsjf1x/4iHH/iIhx/4iIcf9O7kwhG4iHH/iIcf+IiHH/iIcf+IhK2yxiTYhx/4iIcf+Ihx/4iIcf+IRssco06Ihx/4iHH/iIhx/4S4c8V4yHH/iIhx/4iHH/gyKxO+1OyHH/iIhx/4iHH/iIOQ7ht/Eecf+Ihx/4iIcf+IgxmLW/Z0qIcf+IiHH/iIcf+IiHH/iE2DjDfHiIhx/4iHH/iIhxSXLcaNKIhx/4iHH/iIhx/4iIcf9O5HwxuP+Ihx/4iIcf+IiHFHc3yIyIcf+Ihx/4iIcf+IiHE8zgazMfmIcf+IiHH/iIcf+IVcjcN/+IiHH/iIhx/4iEd3LKiN/4iHH/iIhx/4iIcf+Ihx/4iIcUTLHLNOcf+Ihx/4iIcf+IiHH/iFnV1yqHH/iIcf+IiHH/iIcV5H0biIhx/4iIcf+IiHFI2yxyTXH/iIcf+IiHH/iIhx/4iHH/iIhx/4iEUWPL6ccf+IiHH/iIcf+IiHH/iIcf9FFjy+nIiIcf+Ihx/4iIcf9HdyyYjYhx/4iIcf+Ihx/4Rs4sox2Icf+IiHH/iIcf+IiEMFjN+nhx/4iIcf+Ihx/4iIcUJqLNldhx/4iIcf+Ihx/4hOkSw27f+IiHH/iIcf+IiHH/iIcf+IiHH/hMPRxMLoiHH/iIcf+IiHH/iIcf+IiHH/iIhx/4iHH/iIhx/4WzrWxf+Ihx/4iIcf+Ihx/4iIcUcgLI39iIcf+Ihx/4iIcf9DaizZXXH/iIhx/4iHH/iIhx/4iHH/iIhx/4iIcf+Ihx/4iIWC3Y0nH/iIcf+IiHH/iIcf+IiHH/Sdssgk3/iIhx/4iHH/iIhAXSwLLXH/iIhx/4iHH/iISMp8g1iIiHH/iIcf+IiHH/g9G+Gz5B6Ihx/4iIcf+IiHH/hK2yxiTYiHH/iIhx/4iIcf9J2yyCTf+Ihx/4iIcf+IiHH/iIcUzoLDF9iHH/iIhx/4iIcf+IhxTOgsMX2Icf+IiHH/iIhx/4iHH/NgZRuvmuhx/4iIcf+Ihx/4iEd3LKiN/4iIcf+IiHH/iIMcJjvz2ccf+Ihx/4iIcf+IT5EsFu2IiHH/iIhx/4iHH/TDA8TPyIcf+IiHH/iIcf+IhFY2y5yYiHH/iIcf+IiHH/hEEyzezf+Ihx/4iIcf+Ihx/4TegsMX2HH/iIcf+IiHH/iIcf+IQlK86tRx/4iIcf+Ihx/4iIcf+E3oLDF9cf+IiHH/iIcf+IhEvXzEKIhx/4iHH/iIhx/4hO6zwhTIiHH/iIcf+IiHH/iIhx/4iHFK3ZxSJnH/iIhx/4iHH/iIhx/4iHH/iIhXcdmOiIcf+Ihx/4iIcf9KgRxn7nH/iIhx/4iHH/iE/kfBG4iIcf+IiHH/iIcf+DI0Mr7LzYiIcf+Ihx/4iIcf9BBiz/nYiHH/iIhx/4iHH/iEZizKnTcf+IiHH/iIcf+IiHH/gwkUGwfr6Ihx/4iHH/iIhx/0bOLKMdiIcf+Ihx/4iIcf8wOOGw1x6HH/iIcf+IiHH/iIXp7SYXH/iIcf+IiHH/iERe/MoQiIcf+IiHH/iIcf+DAONLACy4hx/4iIcf+IhxQFl8+miIhx/4iIcf+Ihx/z7VMbIqzocf+Ihx/4iIcf+EEJPP9scf+IiHH/iIhx/4iHH/iIhx/06UPDa8/4iHH/iIhx/4iHH/hGziyjHYhx/4iIcf+Ihx/4g4pTK4Ws2Icf+Ihx/4iIcf+ITTNMPMuIhx/4iIcf+IhxSt2cUiaHH/iIcf+IiHH/iIcf+IiHH/iIcf+IiHH/hIICyN/Ycf+Ihx/4iIcf+IhAWhwLXoiHH/iIcf+IiHH/iIcf+IiHH/iIcf+IQam89WSHH/iIcf+IiHH/iIM0yhvbNecf+Ihx/4iIcf+IhxVXHajohx/4iIcf+Ihx/4R3csmI2HH/iIhx/4iIcf+Ihx/4iIcf+FZx247/iIhx/4iHH/iIhx/4iEDwzAHzcf+Ihx/4iIcf+Ihx/4iEyAfEf4cf+Ihx/4iIcf+Ig6UUK2rr2Ihx/4iIcf+IiHH/iIcf+DpmobaZXocf+Ihx/4iIcf+Ihx/0ggLI39iHH/iIhx/4iHH/iIg2oLG6X06Icf+Ihx/4iIcTFDcb68joiIcf+Ihx/4iIcf9Ru9BU/4iIcf+Ihx/4iIcf+IXDrUxYiHH/iIhx/4iIcUcmTJ2b/4iHH/iIhx/4iHH/Rs4sox2Ihx/4iIcf+IhxSNssck2HH/iIcf+IiHH/iEbOLKMdhx/4iHH/iIhx/4iHFaOtXFhx/4iIcf+Ihx/4iIcf+IiHH/iIcf+IiDCRQbB+vnH/iIcf+IiHH/iIQFBMG/v/iIhx/4iHH/iIhBBiwArf+IiHH/iIhx/4iEUWPL6ccf+IiHH/iIcf+IhMgHxX+P+IiHH/iIhx/4iHH/iIhBVmz6mXH/iIcf+IiHH/iIg4vkG4Qb6Icf+Ihx/4iIcf+EFcjAs3/4iIcf+Ihx/4iIcf+Ihx/4iIcf+IhxTNnsMmGIiHH/iIhx/4hGyxyjTohx/4iIcf+Ihx/4iIcf+IS4QsV72Icf+IiHH/iIcf+IhJIzx9zIiHH/iIcf+IiHFP9SwQrf+Ihx/4iIcf+IhxPWCys59N/4iHH/iIhx/4iHH/S9qMUleHH/iIhx/4iHH/iEEGLP+diHH/iIcf+IiHH/S92cYib/iIhx/4iHH/iIhHwUyT64iHH/iIcf+IiHH/iIcUC+HAUe/4iHH/iIhx/4iHH/M0+xvbBOhx/4iIcf+Ihx/4SSZMfZuIhx/4iIcf+IhxQxAczv6Ihx/4iHH/iIhx/zlRQreuvYcf+Ihx/4iIcf+IhWyNo3iIhx/4iHH/iIhxT/UsEK3/iIcf+IiHH/iIcf9J2yxyTXH/iIcf+IiHH/iIcf+IiDdWkbmpboiHH/iIhx/4iHH/iEUTLL7NiIhx/4iHH/iIhx/4iHH/iIhxQmos2V2HH/iIhx/4iHH/g6SzO2tMyHH/iIhx/4iIcf+Ihx/4hHdyyYjXH/iIhx/4iIcf+EEGLP+diHH/iIcf+IiHH/iIhx/4iHH/iIhx/4iHH/QAMcAN5x/4iHH/iIhx/4iIUFfQuIiIcf+Ihx/4iIcf9Ru9BU/4iHH/iIhx/4iIcf+Ihx/4iIcf+Ihx/4iIcf+Ihx/4iIcf+Ihx/4iIcf+IiHH/hFFjy+nIhx/4iIcf+Ihx/4iEJfnOoGhx/4iHH/iIhx/4iHFJhCxnvXH/iIhx/4iHH/iIhx/4iHH/iIhx/4iIcf+Ihx/4VnHajnH/iIcf+IiHH/iIcUAMTP87hx/4iHH/iIhx/4iIRs4ssx3/iIcf+IiHH/iIhx/4NKdxvViO/4iHH/iIhx/4iHH/R3csmI2Ihx/4iHH/iIhx/0CgjAb3iHH/iIhx/4iHH/iIQfn88GBx/4iIcf+Ihx/4iIcf+IhxTZEsJu2Icf+IiHH/iIcf+EuELFe9iIhx/4iHH/iIhx/4iHH/iIhx/4iHH/hJ2yyCTf+Ihx/4iIcf+Ihx/0qBHGfuhx/4iIcf+Ihx/4iIcf+Ihx/4iIcf+Ihx/4hLhzxXjIcf+Ihx/4iIcf+Ihx/4iEggLJ39/4iIcf+Ihx/4iIcUJqLNldhx/4iIcf+Ihx/4M/5xvQGOcf+IiHH/iIcf+IhLhCxXvYcf+IiHH/iIhx/4iHH/iIhx/4NaqBu1V+iHH/iIhx/4iIcf+Ihx/4iIcf+Ihx/4SMCsg/WIcf+Ihx/4iIcf+Ep17Hih/4iIcf+Ihx/4iIRba8tJSHH/iIcf+IiHH/iEICfP/Y/4iIcf+Ihx/4iERqLMldiIcf+IiHH/iIcf8/3mGxIZ6HH/iIcf+IiHH/iIcf9entJhiIcf+IiHH/iIcf+EK+HOQeiHH/iIcf+IiHH/iDOZ0b1mLoiHH/iIhx/4iHH/iIhx/4iIcf+IhP5HwRuIcf+IiHH/iIhx/4iHH/M/GRvg5u/4iHH/iIhx/4iIcf+EMFjN+niIhx/4iHH/iIhx/4P9tRsSSuhx/4iIcf+Ihx/4iIcf+IhMMDxc/P+Ihx/4iIcf+IhxPYgBsnf+cf+Ihx/4iIcf+Ig5GhG35e5x/4iHH/iIhx/4iHH/QVyM+jdx/4iIcf+IiHH/iIWdXXKnH/iIcf+IiHH/iIcf+IiHH/iIcf+IiHH/iIQ2cc6Y7/iIhx/4iHH/iIhx/1nV1yqIhx/4iIcf+Ihx/4iIcf9CvhzkHohx/4iIcf+IiHH/iIcf+ERtPMksiIcf+IiHH/iIcf+IhAXSwLLYcf+IiHH/iIcf+IhNOWxMaf+IiHH/iIcf+IiHH/iITugsIX2IiHH/iIcf+IiHH/hEXvzKEIiIcf+IiHH/iIcU5NLCst/4iIcf+IiHH/iIcUs2XFya/4iIcf+Ihx/4iEGjnPXGiIcf+IiHH/iIhx/4PsPhsjweiHH/iIhx/4iIcf+Ihx/4iIcf+IS4QsV72Icf+IiHH/iIcf+IS4QsV72Icf+IiHH/iIhx/4iHFHxsyDk3H/iIhx/4iHH/iIhx/4iHH/iIhx/4iEfHbJOJcf+Ihx/4iIcf+IhIcGyY+f+Ihx/4iIcf+IiEuELFe9cf+IiHH/iIcf+IiEMCfN/YiIcf+IiHH/iIcf+EKxPOTscf+IiHH/iIcf+IhK2yxiTYhx/4iIcf+Ihx/4R3csmI2Icf+Ihx/4iIcf+DgFsbj6Tocf+IiHH/iIhx/4g1DRG88u7/iIcf+IiHH/iIcf+EFcjAs3/4iIcf+Ihx/4iIScncg2L/iIcf+IiHH/iIhx/0wwPEz8hx/4iIcf+IiHH/iIcUmELGe9cf+Ihx/4iIcf+IiHFM6CwxfYhx/4iHH/iIhx/4iIcf+Ihx/0GszPUzhx/4iHH/iIhx/4iE48fCw4iHH/iIhx/4iHH/hO5HwxuP+Ihx/4iIcf+IhxTeR8IbiHH/iIcf+IiHH/hMjVxHKoiHH/iIcf+IiHH/iEZizKnTcf+Ihx/4iIcf+IiHH/hCsTz07P+IiHH/iIhx/4iHE3gPO4fwyIcf+Ihx/4iIcf+Ihx/0bOLKMdiIcf+IiHH/iIcf+EgjPJ3M/4iIcf+Ihx/4iISSAsff2IiHH/iIcf+IiHFOTSwrLf+IiHH/iIcf+IiHFFH2yuCYiIcf+IiHH/iIcf+IQgxM7zuIhx/4iIcf+Ihx/4QK1sBimIiHH/iIcf+IiHH/QKCMBveIcf+IiHH/iIcf+E6RLCbtcf+IiHH/iIcf+IiEd0HJi+cf+IiHH/iIhx/4iHH/iFNk3ZuIcf+IiHH/iIcf+IhYLdjShx/4iIcf+Ihx/4hEbTzJLIhx/4iIcf+Ihx/4iIcf+EYfbK4JiHH/iIhx/4iHH/iIhx/4hN6CxBff+IiHH/iIcf+IiHH/iINTzCu8M9iIcf+Ihx/4iIcf+DrSpLYtW3H/iIcf+IiHH/iIcf+IiHFBAnzv2Ihx/4iIcf+Ihx/4MGDTsa8s/4iIcf+IiHH/iIQF0sCy1x/4iIcf+IiHH/iIcf+IiHH/iIcU/yHADehx/4iHH/iIhx/4iIcf+Ihx/4R3QcmL6Ihx/4iIcf+Ihx/4QKOcBsZx/4iIcf+Ihx/4g7abG1lk6Ihx/4iIcf+Ihx/zGOQr9xvYiHH/iIhx/4iIT5Q8Frxx/4iIcf+IiHH/iIStssYk2HH/iIhx/4iIcf+EsovF10iHH/iIcf+IiHH/iIhxRRWcrqZx/4iIcf+Ihx/4iEBdLAsthx/4iIcf+Ihx/4hEvXzEKIiHH/iIcf+IiHH/hOkSwm7XH/iIcf+IiHH/iIQgk872yIiHH/iIcf+IiHH/hYLdjSiHH/iIhx/4iIcf+IRRY8vpyHH/iIhx/4iHH/iEbOLKMdhx/4iIcf+Ihx/4g6INS23yuHH/iIhx/4iHH/iENVzNqjiIhx/4iHH/iIhDsTzU7IiHH/iIcf+IiHH/iIcTBpBL+W+4cf+IiHH/iIhx/4hHdyyYjXH/iIcf+IiHH/iIORVFt+q6iIcf+IiHH/iIcf+IiDodIbbi3oiHH/iIhx/4iHH/PGsitJTdcf+Ihx/4iIcf+Ihx/4NotjunSciHH/iIcf+IiHH/iE+UPBa8iHH/iIhx/4iHH/g7DUK18r2IiHH/iIcf+IiHFCaizZXYcf+IiHH/iIcf+IUrveRIiHH/iIcf+IiHH/R8p8k1iHH/iIcf+IiHH/iDx+EbSB7oiHH/iIhx/4iIcf+Ihx/4iIcf+Ihx/4PGgStJftcf+IiHH/iIhx/4iEhr/IlAiIhx/4iHH/iIhxRno8mFyHH/iIhx/4iIcf+IScbMc5OIcf+IiHH/iIcf+IhDAnzf2IiIcf+IiHH/iITzKsHNWIiHH/iIcf+IiHH/g0oVG8Xq6Ihx/4iHH/iIhx/0NqLNldcf+IiHH/iIcf+Ig/1TGxKs6IiHH/iIcf+IiHFLMDxM/IiHH/iIcf+IiHH/hN6CwxfXH/iIhx/4iHH/iIhEaizJXYhx/4iIcf+Ihx/4iEd3LKiN/4iIcf+IiHH/iIcVo61cWHH/iIhx/4iHH/hfR9G4hx/4iIcf+IiHH/iERqLMldiIcf+IiHH/iIhx/0do7JlxiIcf+IiHH/iIcf+EjArIP1iHH/iIhx/4iHH/iIhx/4iHH/iIhx/0S2vNSU/4iHH/iIhx/4iEkgLH39iIhx/4iIcf+Ihx/4iIcf+IhxQb4c5B6IiHH/iIhx/4iHH/QgJ879iHH/iIhx/4iIcf+DCIIrCH3XH/iIcf+IiHH/iIhx/4hN6CxBff+Ihx/4iIcf+IgzqBG9V+6HH/iIhx/4iHH/iIhxTZQ8Jrxx/4iHH/iIhx/4iHH/hLhCxXvYiIcf+Ihx/4iIcf+IRRY8vpyHH/iIhx/4iHH/iIhxSYQsZ71x/4iHH/iIhx/4iHH/iIhHdyyojf+Ihx/4iIcf+Ihx/4Rs4sox2Icf+IiHH/iIcf+IPMSBtDt+cf+IiHH/iIhx/4iE+UPBa8hx/4iIcf+Ihx/4iIcf+Ihx/4iIcf+Ihx/0NqLNldhx/4iHH/iIhx/4hJIzx9zIiHH/iIhx/4iHH/SCM8jcxx/4iIcf+Ihx/4iEBdLAsthx/4iIcf+Ihx/4iEl5nIhm/4iIcf+IiHH/iIcf9Bqbz1ZIhx/4iIcf+IiHH/iIcf+IiHH/iIcf+IhA/awBJYhx/4iIcf+Ihx/4iIcf+IPyyRsdNuhx/4iHH/iIhx/4iE+XTCaL/4iIcf+Ihx/4iIcU0yrCzViIcf+Ihx/4iIcf86V2K2qJ2Icf+IiHH/iIhx/4Q2cc2Y6HH/iIcf+IiHH/iITNqMQleIhx/4iIcf+IiHH/TD0cTC6Ihx/4iIcf+Ihx/4iIcf+IhFFjy+nHH/iIhx/4iIcf+IS9RsUrmIcf+IiHH/iIcf+IiHH/TDA8TPyIcf+Ihx/4iIcf+IhHEoye14iIcf+IiHH/iIcf+IhJJkx9m4cf+Ihx/4iIcf+E2JrDdlhx/4iIcf+Ihx/4iIcUD5/PBgiIcf+IiHH/iIhx/z9Rc7GujIiIcf+Ihx/4iIcf82WaG7pl7/iIhx/4iHH/iIg6whG3Pe7/iIcf+IiHH/iIcf+ESwnMT2iHH/iIhx/4iHH/iIhNMDw8/IiIcf+Ihx/4iIcf+E02XDyaiHH/iIhx/4iHH/iIhDtEzUu4cf+IiHH/iIcf+IiE7oLCF9iIcf+IiHH/iIcf+IiHH/iIcf+IiHH/iIcf+IiHH/iIcf9XLdrS/4iHH/iIhx/4iHH/hEEyzezf+IiHH/iIcf+IiHH/hLhCxXvYiHH/iIhx/4iHH/iIhx/4iHH/iIhx/4iHH/iIhx/4RBAczv6HH/iIcf+IiHH/iIT+R8EbiIcf+Ihx/4iIcf+Db5IrsG3f+IiHH/iIcf+IiHFGdyyYjYiHH/iIhx/4iHH/iIhx/4iHH/iIhxSj0cbC7/iIhx/4iHH/iIhx/4iHH/TuR8Ibhx/4iHH/iIhx/4iHH/iIQgJ8/9j/iIcf+IiHH/iIcf+Ig3uzG6RM7/iIhx/4iIcf+Ihx/4iIOccVtzjqcf+IiHH/iIcf+IiHH/iIcUmELGe9cf+IiHH/iIcf+IhMMDxc/P+IiHH/iIcf+IiHE3ScK4tj2Ihx/4iIcf+Ihx/zCLMrCEzXH/iIcf+IiHH/iIcUVizKnTiIcf+IiHH/iIcf9Hx2yTiYiHH/iIhx/4iHFPkIwG94iIcf+Ihx/4iIcf+Ihx/4S9d8UoiIcf+IiHH/iIcf+EvXfFKIiHH/iIhx/4iHH/iIN7ghuUfeiHH/iIcf+IiHH/hN2ewyYYcf+IiHH/iIcf+FG70FT/iIcf+IiHH/iIcUfGzIOTcf+IiHH/iIcf+IiDNMob6zXv+IiHH/iIcf+IiHH/iEJcjOo3iIcf+IiHH/iIhx/4RRMsvs2IiHH/iIcf+IiHH/hK2yxiTYiIcf+Ihx/4iIcf+IiHH/iD4mcbPZjv+Ihx/4iIcf+Ihx/0NqLNldhx/4iHH/iIhx/4iHFFx2yzif+Ihx/4iIcf+Ihx/0bOLKMdiIcf+IiHH/iIcf+IhFZny5mIcf+IiHH/iIcf+IiE0wPDz8iIhx/4iHH/iIhx/4QlK86tSHH/iIcf+IiHH/iIcV5H0biIhx/4iIcf+Ihx/4iDe1EblK7oiHH/iIhx/4iIcTOncbxYjocf+Ihx/4iIcf+IhxQmos2V2Icf+Ihx/4iIcf+IN1/BuqA+/4iIcf+Ihx/4iIcf+Ihx/4RBMs3s3/iIhx/4iHH/iIhx/4StssYk2IiHH/iIcf+IiHH/iITugsIX2IiHH/iIcf+IiHH/hN6CwxfXH/iIhx/4iHH/iIhArWwGKXH/iIhx/4iIcf+IhBBiz/nXH/iIcf+IiHH/iIhx/4VcjbN3H/iIcf+IiHH/iIcUnXfHKI/4iHH/iIhx/4iHH/R3o8mFyHH/iIcf+IiHH/iIcUTLHLNOhx/4iHH/iIhx/4iHH/iIhx/4RBMs3s3/iIcf+IiHH/iIcf+IiHH/PHExtI7OiIhx/4iHH/iIhx/4SCM8ncz/iIcf+IiHH/iIcf+E9KHCte/4iIcf+IiHH/iIcf+IiHH/iIcf+IiHH/iIcf9J2Bxyfohx/4iHH/iIhx/4S4c8V4yHH/iIhx/4iHH/iIhMjVxHKnH/iIhx/4iIcf+Ihx/4iIcf+IhAWhwLXohx/4iIcf+IiHH/iIcf+IiHH/hDumzkWf+IiHH/iIhx/4iHH/iIhxUWTfm/+IiHH/iIcf+IiHFRZN+b/4iIcf+IiHH/iIcf+IiHH/iIcf+IhGyxyjTohx/4iIcf+Ihx/4iECqXAZaiIcf+IiHH/iIcf+IiHH/iIhx/4iHH/iIhx/4iEh6PIhciIcf+Ihx/4iIcf+Ihx/4iIXDrUxYhx/4iIcf+Ihx/4iIcUbHbJOJiIcf+IiHH/iIhx/4iHH/iIhx/4iHH/iIhxWjrVxYcf+Ihx/4iIcf+IiHFEGUy+a4hx/4iIcf+Ihx/4iEOxPNTsiIhx/4iHH/iIhx/4hOkSw27f+Ihx/4iIcf+Ihx/4iIcUvQvEL0iIhx/4iHH/iIhx/4iEdl3JmiiHH/iIhx/4iHH/iIhx/4iHFEyxyzTocf+Ihx/4iIcf+Ihx/4iIRs4ssx3/iIhx/4iHH/iIhx/4Sdgccn5x/4iIcf+Ihx/4iIcf+Ihx/4iIcf+EQTLN7N/4iHH/iIhx/4iHH/iIhx/4NFcxvajO/4iHH/iIhx/4iHH/iIhx/4iHH/iITjKsPNX/iIhx/4iHH/iIhx/4hCAnz/2P+IiHH/iIcf+IiHH/hNiaw3ZYcf+Ihx/4iIcf+IgzqyG+VN7/iIhx/4iHH/iIhx/4MYFiv36dcf+IiHH/iIcf+IiDe1EblK7ohx/4iIcf+Ihx/4RsFMo+tx/4iIcf+Ihx/4iIcf+Ihx/4iIcf+IhDsTzU7IiHH/iIhx/4iIcf9WcdqOcf+IiHH/iIcf+IiHH/iIcf+IiHE0JsO72TyIhx/4iHH/iIhx/4iEYcXK46iHH/iIcf+IiHH/iIhx/4iHH/iIhx/4iHH/hMgHxH+Ihx/4iHH/iIhx/4iHH/iIhEumzEWYiHH/iIcf+IiHH/hLhCxXvYiHH/iIhx/4iHH/g5gwS3fPuIhx/4iIcf+Ihx/4iEYfbK4Jhx/4iHH/iIhx/4iHH/iIhx/0K+HOQeiIcf+Ihx/4iIcf+Ihx/4hCD1zvCohx/4iHH/iIhx/4iHFEucy0Y4iIcf+Ihx/4iIcTUDQbr8voiIcf+Ihx/4iIcUcjPI3Mhx/4iHH/iIhx/4iHH/iIhFEyy+zYhx/4iHH/iIhx/4iHFCvXzUKHH/iIhx/4iHH/iIhxTDx8PDiHH/iIcf+IiHH/iIRRY8vpxx/4iIcf+Ihx/4iIcf+E6RLCbtcf+Ihx/4iIcf+Ihx/0QE7M+xhx/4iIcf+IiHH/iIcf+EuELFe9iIcf+IiHH/iIhx/4iHH/iIhx/4iHH/hN5Rwxrohx/4iIcf+IiHH/iIcf+IiHH/iIcf9entJhiIcf+Ihx/4iIcf9VyNs3hx/4iIcf+Ihx/4iFnV1ypx/4iIcf+Ihx/4iFw61MWIhx/4iIcf+Ihx/4XOLVHf+Ihx/4iIcf+Ihx/0BTXAvKhx/4iHH/iIhx/4iHH/iFK73kSIhx/4iHH/iIhx/4iIcf+Ihx/4iIcf+Ihx/1s61cVx/4iIcf+Ihx/4iIcf+IiHH/iE3lHDGuhx/4iHH/iIhx/4iHH/iIhWyNo3iIcf+IiHH/iIcf9bOtXFcf+IiHH/iIcf+IiHH/iEbLHKNOiIcf+Ihx/4iIcf+Ig4bgG4kf6Icf+IiHH/iIcf+IhDsTzU7IiIcf+Ihx/4iIcf+EuELFe9iIcf+IiHH/iIcf+IiHH/iIhxQmcc2Y6Ihx/4iHH/iIhx/4iHH/iIhBBiz/nXH/iIcf+IiHH/iIcf+IiHH/QF0sCy2IiHH/iIcf+IiHH/iEd3LJiNcf+IiHH/iIcf+IiHE7GNG05y6Icf+Ihx/4iIcf+IQl+c6gaIcf+Ihx/4iIcf+Ihx/4hJdox4l4hx/4iIcf+Ihx/4iEfBTJPriIhx/4iHH/iIhx/zkO4bfxHohx/4iIcf+IiHH/hLhCxXvYiHH/iIcf+IiHH/hOMqws1Ycf+Ihx/4iIcf+Ihx/zPWI70p3HH/iIcf+IiHH/iIQ7RM1LuIcf+Ihx/4iIcf+Ihx/4iIcf+Ihx/4iIcf+Ihx/4iIcf+IiHH/iIcf+IiFw61MWIcf+Ihx/4iIcf+ISXN8eMiIiHH/iIcf+IiHH/OsUhtjrecf+IiHH/iIhx/4iHH/hDCJzfdohx/4iIcf+Ihx/4g2A0G6/L6HH/iIhx/4iHH/iITegsQX3/iIcf+IiHH/iIcf9OlDw2vP+IiHH/iIcf+IiHH/Q2os2V1x/4iIcf+Ihx/4iIcf+Ihx/4iIcf+IhxQFl8+miIhx/4iIcf+Ihx/4hCsTz07P+IiHH/iIcf+IiHH/QQxM/ztx/4iHH/iIhx/4iHH/R3o8mFyHH/iIcf+IiHH/iIcUTOLMMd/4iHH/iIhx/4iHFP9SwQrf+IiHH/iIcf+IiHH/iIOgcit/jd/4iIcf+Ihx/4iIT5Q8FryHH/iIcf+IiHH/iIRLpsxFmIhx/4iIcf+Ihx/0gjPI3Mcf+IiHH/iIcf+IiEuELFe9hx/4iHH/iIhx/4iE3Z7EJh/4iIcf+Ihx/4iIcf9SZN+b/4iHH/iIhx/4iHH/iIRBAc3v7/iIcf+IiHH/iIhx/4iHH/iIhx/4iHH/iIRGosyV2Ihx/4iIcf+Ihx/4iIcUG+HOQeiIhx/4iHH/iIhx/4g3uCG5R96Icf+Ihx/4iIcf+IPtUxsyrO/4iHH/iIhx/4iHH/TDA8TPyIcf+IiHH/iIcf+Ig+xvGzOQ7/iIhx/4iHH/iIhx/0W/7MQB/4iHH/iIhx/4iHH/SCM8jcxx/4iIcf+Ihx/4iIcf9Hx2yTiYiHH/iIcf+IiHH/iIcf+IiHH/iITD0cTC6HH/iIcf+IiHH/iIcf+IiHFLMDxM/IiHH/iIcf+IiHH/QF0sCy2IiHH/iIcf+IiHH/hIc3yYyP+IiHH/iIcf+IiHH/iIcf+IiHH/iIcf+FXI2zeHH/iIcf+IiHH/iIOG4BuJH+iHH/iIhx/4iHH/hMMDxM/Icf+IiHH/iIcf+IiHH/hHdyyYjYcf+IiHH/iIcf+IhO6zwhTIhx/4iIcf+Ihx/4hcOtTFiIhx/4iIcf+Ihx/4iIcf+Ihx/4iIcf+IhxRM4swx3/iIcf+IiHH/iIcf+IgyeEO+h7yIcf+Ihx/4iIcf+Ig2XVG6oq6IiHH/iIcf+IiHE/NBGwy+6Icf+IiHH/iIcf+IStssYk2Ihx/4iIcf+Ihx/4iIcf+IiHH/iIcf+IiHE1uCG7R97/iIhx/4iHH/iIhNMDw8/IiIcf+Ihx/4iIcf+Ihx/4hN6CwxfXH/iIcf+IiHH/iITTlsTGn/iIcf+IiHH/iIcf8634S2IHuIhx/4iHH/iIhx/4iEuHPGeM/4iIcf+IiHH/iIcf+IiHH/Mf8RsBDu/4iHH/iIhx/4iHH/QQYs/52IiHH/iIcf+IiHH/hPlDwWvIiHH/iIhx/4iHH/iEdr/JlAcf+IiHH/iIcf+IiHFVcdqOhx/4iIcf+Ihx/4iIM5bBvWk+iIhx/4iHH/iIhx/4SHN8mMj/iIhx/4iHH/iIhx/4PyyRsdNuiHH/iIcf+IiHH/iEBdLAstiHH/iIcf+IiHH/iE3oLEF9/4iIcf+Ihx/4iIcf88xIG0O36Icf+IiHH/iIcf+IQQMc/86Ihx/4iIcf+Ihx/0KxPOTshx/4iIcf+Ihx/4iFgt2NKHH/iIhx/4iHH/iIhLhCxXvYcf+Ihx/4iIcf+Ihx/4RBAczv6HH/iIcf+IiHH/iIR2XcmaKIhx/4iHH/iIhx/4QK1sBimIhx/4iIcf+Ihx/4NOuCvRR9/4iIcf+Ihx/4iIcUZ6PJhchx/4iIcf+Ihx/4iIO8UhtTreiHH/iIhx/4iIcf+INnkUuobriIcf+IiHH/iIcf+IhLJaxdpYiHH/iIcf+IiHH/iIcU5NLBstcf+Ihx/4iIcf+Ihx/4iEggLJ39/4iIcf+Ihx/4iIcf+Ewh/E3giHH/iIhx/4iHH/iIhx/4hIejyIXIiIcf+Ihx/4iIcf89cJGzj25x/4iHH/iIhx/4iHH/iIhx/4N0CSub9thx/4iIcf+Ihx/4iIcUMTLM7Nhx/4iHH/iIhx/4iHH/iEzQvEL0hx/4iIcf+Ihx/4iIQE7sDBGIcf+Ihx/4iIcf+ISSlcjWr/iIhx/4iHH/iErbLGJNiIcf+IiHH/iIcTFMob+zXv+Ihx/4iIcf+IhDAnzf2IiIcf+Ihx/4iIT+FsEemIhx/4iIcf+Ihx/4iIcf+IhxT/UsEK3/iIhx/4iHH/iIhx/4Q1vs2kGHH/iIcf+IiHH/iIcU2F/Ceghx/4iIcf+IiHH/iIRGosyV2Icf+IiHH/iIhx/4OxyBteN+hx/4iIcf+Ihx/4iIcf+EggLI39hx/4iHH/iIhx/4iHH/iIhx/4iEuELFe9hx/4iIcf+Ihx/4iIcf+IiHH/iEQOvM8UiHH/iIhx/4iIcf+IOOYzuBnMiIcf+Ihx/4iIcf+IRF78yhCIhx/4iIcf+Ihx/4iIcf9J2yyCTf+IiHH/iIcf+IiHH/iIcf+IiHH/hMjVxHKoiHH/iIhx/4iHH/iEBdLAstiHH/iIhx/4iHH/iIhx/0d3LJiNiHH/iIhx/4iHH/iIhx/4iHH/RxisnnWIiHH/iIcf+IiHH/iIcf+IiHH/iIcf+EBdLAstiIcf+IiHH/iIcf+IhN5Rwxrocf+Ihx/4iIcf+IP6TDsVs8cf+IiHH/iIhx/4iHH/iIhK2yxiTYcf+IiHH/iIcf+Ig0LYO90nz/iIcf+IiHH/iIhx/0QTLN7N/4iIcf+Ihx/4iIcUZ3LJiNiIcf+IiHH/iIcf+E6C7CfRiHH/iIcf+IiHH/iEovfG0Ihx/4iIcf+Ihx/4iINKFRvF6ucf+IiHH/iIcf+IiDPOo70xXIiHH/iIcf+IiHH/hLhCxXvYiHH/iIhx/4iHH/iIRL18xCiIcf+Ihx/4iIcf+IhFFjy+nHH/iIhx/4iHH/iIhx/4iIcUMTLM7Ncf+IiHH/iIcf+IiHFJhCxnvXH/iIcf+IiHH/iIcf9KJaxtpXH/iIhx/4iHH/iIhx/4iHH/QAMcAN5x/4iIcf+Ihx/4iIV3HZjohx/4iIcf+Ihx/4hNM0w8y4iIcf+Ihx/4iIcUTLHLNOcf+IiHH/iIcf+IhPlDwWvIhx/4iHH/iIhx/0BQTAv7iHH/iIcf+IiHH/iISCAsnf3/iIcf+IiHH/iIcf+IStssYk2Ihx/4iIcf+Ihx/4hJIzx9zIiIcf+Ihx/4iIcf+IiHH/UbvQVP+Ihx/4iIcf+Ihx/4iIcf+Ihx/4iIcf+IhHdyyojf+IiHH/iIcf+IiHH/iEGmrPWViHH/iIhx/4iHH/iIhx/4iHH/hKgRxn7nH/iIhx/4iHH/iIhxWjrVxYcf+Ihx/4iIcf+IiHH/iIcf+IiHH/iIcf+IiHH/iIcf+IiHH/iIcf+IiHH/iIhx/4iHFUyNs3iHH/iIhx/4iHH/iIhx/4iE+RLBbtiIcf+IiHH/iIcf+IhBBiz/nYcf+Ihx/4iIcf+Ihx/4hHdyyYjYcf+Ihx/4iIcf+Ihx/4iIcf+IhxRyAsjf2Ihx/4iIcf+Ihx/4iIR3QcmL6HH/iIcf+IiHH/iIcf+IiHH/iIcf+IiHH/iIcf+EggLI39hx/4iIcf+Ihx/4iEEGLP+dhx/4iHH/iIhx/4iHH/iIhx/4hHdyyYjXH/iIhx/4iHH/iIhx/4iErYHGJ+iIhx/4iHH/iIhx/4iHH/iIhx/4RBMs3s3/iIcf+IiHH/iIcf+IQF0sCy2Icf+IiHH/iIcf+IiHH/iDVaQbulvocf+IiHH/iIcf+ITjx8LDiIiHH/iIcf+IiHH/hPlDwWvIiHH/iIhx/4iHH/iEosbG05iIhx/4iHH/iIhx/4OLFhuE6eiIcf+Ihx/4iIcf+IhBU1z6yoiHH/iIcf+IiHH/g22JO6J2yIiHH/iIcf+IiHH/ONA0uC/Lhx/4iHH/iIhx/4iHFGejyYXIhx/4iHH/iIhx/4iErbLGJNiHH/iIcf+IiHH/iIcUcU/I6wiIcf+Ihx/4iIcf+E08fEw4/4iHH/iIhx/4iHH/Rs4sox2Ihx/4iIcf+Ihx/4iIcf+IhGH2yuCXH/iIhx/4iHH/iIQQYs/52HH/iIcf+IiHH/iIcf+IiHH/iIcUrQvGL0/4iHH/iIhx/4iHH/iIhx/4WC3Y0oiHH/iIcf+IiHH/iIcf+IiHH/iIcf+IiHH/iIcf+FZx2o5x/4iIcf+Ihx/4iIU2Tdm3H/iIhx/4iHH/iIhx/4iHH/Qr4c5B6Ihx/4iIcf+Ihx/4iIcf+Ihx/4iIcVFk3ptx/4iHH/iIhx/4iD0b4bPkHocf+IiHH/iIcf+Ig8tUK0Sr2HH/iIcf+IiHH/iEH27PCRiIcf+Ihx/4iIcf+IhxOkeDtbh8hx/4iIcf+IiHH/iEOxPNTsiIhx/4iIcf+IhxQmcc2Y6Ihx/4iIcf+Ihx/4hLhzxXjIcf+Ihx/4iIcf+IhCvhzkHnH/iIcf+IiHH/iIcf+EYfbK4JiIcf+Ihx/4iIcf+IOlRStqutiIcf+Ihx/4iIcf+IQrE89Oz/iIcf+IiHH/iIcf9HejyYXIcf+Ihx/4iIcf+IhxMT62vsFJcf+Ihx/4iIcf+Ihx/4hJeZx4ZnH/iIhx/4iIcf+Ihx/0O3XNSKiIcf+Ihx/4iIcf+DWRcrtujXH/iIhx/4iHH/iIhx/4iHH/iIQVZs+pmHH/iIhx/4iHH/iIhxSzA8TPyIhx/4iHH/iIhx/4g9LTG00s7/iIhx/4iHH/iIhx/4iHH/iIhxSzA8TPyIhx/4iHH/iIhx/4iEuELFe9hx/4iIcf+Ihx/4iIcf+Ihx/4iIT5EsFu2Ihx/4iHH/iIhx/4hEaizJXYiIcf+Ihx/4iIcf+Ihx/4iIRRMsvs2Icf+Ihx/4iIcf+Ihx/4iE48fCw4iIcf+Ihx/4iIcf+EuELFe9iIcf+IiHH/iIcf+EVsnLk2cf+Ihx/4iIcf+Ihx/4iEUTLL7NiIcf+Ihx/4iIcf+Ihx/4hA89wRwv+IiHH/iIcf+IiHH/iINfexuwhOiIcf+IiHH/iIcf+Ig9u2KzRJ2Icf+IiHH/iIhx/4iEOxPNTsiIcf+IiHH/iIcf+IiEK+HPQe/4iHH/iIhx/4iIcf9N5RwxroiHH/iIcf+IiHH/TegsMX2HH/iIhx/4iHH/iIhx/4iHFBsTzk7Ihx/4iIcf+Ihx/4iEggLJ39/4iIcf+Ihx/4iIcf+IhLgRxX7oiHH/iIhx/4iHH/MkaBvrl+hx/4iIcf+IiHH/iIMsuTvzRs/4iIcf+IiHH/iIcf+IiHH/iERqLMldiIhx/4iHH/iIhx/0KxPOTshx/4iHH/iIhx/4hJ2ByCfv+Ihx/4iIcf+IiHH/iIcf+IiHEzP9K9wC3/iIhx/4iHH/iIhx/4T+R8EbiIiHH/iIcf+IiHH/hO4Wwh6XH/iIhx/4iHH/iIQ7E81OyIiHH/iIcf+IiHFP5uwBkXH/iIcf+IiHH/iIhentNh/4iHH/iIhx/4iHH/iIhx/4iHH/iIhx/4iIcVo61cWHH/iIcf+IiHH/iIcf+IiHH/iIcf+IiHH/iDBBAbDO/ocf+IiHH/iIcf+IiEp8rGg1iHH/iIhx/4iHH/iIhxOh+RteBuiHH/iIcf+IiHH/iIQ7E81OyIhx/4iIcf+Ihx/4g4t4G5SH7/iIcf+IiHH/iIcf+IQQk8/2xx/4iHH/iIhx/4iHH/iIS4QsV72Icf+Ihx/4iIcf+Ihx/0wwPEz8iHH/iIhx/4iHH/iIhxQQic/3b/iIcf+IiHH/iIcf9FGUy+a4hx/4iHH/iIhx/4iHFI2yxyTYcf+Ihx/4iIcf+Ihx/4iITzW8HKSIcf+Ihx/4iIcf+IhEaizJXYiHH/iIcf+IiHH/iIQF0sCy2HH/iIcf+IiHH/iIcf+EQTLN7N/4iIcf+Ihx/4iIcf+Ihx/4iIcf+IhK2BxifoiIcf+Ihx/4iIcf+FZx247/iIhx/4iIcf+Ihx/4iIcf+IhXcdmOiIcf+Ihx/4iIcf+Ihx/4iIcf85SCO4t9z/iIcf+IiHH/iIcf86ZTq2msWIhx/4iHH/iIhx/4hOjLwnNIiIcf+Ihx/4iIcf9Es6zExXH/iIhx/4iIcf+IhMjVxHKocf+Ihx/4iIcf+Ihx/4iDTlYrwanYcf+IiHH/iIcf+IiEkjPH3MiHH/iIcf+IiHH/iIcf8yjaK+cl1x/4iHH/iIhx/4iHH/hAXSwLLYiHH/iIhx/4iHH/iIQQYs/52HH/iIcf+IiHH/iIcf+IiHFHICyN/YiHH/iIcf+IiHH/iIcf82mqK6ZV2Icf+Ihx/4iIcf+IhxT0ZsG5n/iIhx/4iIcf+Ihx/4iIcf9JeZx4Zohx/4iHH/iIhx/4iHH/iEd3LJiNhx/4iHH/iIhx/4iHH/iIhx/4iIcf+Ihx/0QQHM7+iHH/iIcf+IiHH/iIcf+IiHFHICyN/YiHH/iIcf+IiHH/iIcf+IiHH/iIhx/0nYHHJ+hx/4iHH/iIhx/4iHH/iIhx/0QTLM7Ncf+Ihx/4iIcf+Ihx/4iEuELFe9iHH/iIcf+IiHH/iIcf+IhMPRxMLocf+IiHH/iIcf+IiHH/iIcf+IiHH/iIhxT0ZsG5n/iIcf+IiHH/iIcf+IQQYs/52Icf+Ihx/4iIcf+Ig2A0G6/L5x/4iHH/iIhx/4iHH/g+yQKzNv3/iIhx/4iIcf+Ihx/4SoEcZ+5x/4iHH/iIhx/4iHFVcdqOiHH/iIhx/4iHH/iIg0qyG8VN6IiHH/iIcf+IiHH/iIStssYk2Icf+Ihx/4iIcf+Ihx/4iElzfHjIiIcf+IiHH/iIcf+IiHH/Q7185Cj/iIcf+IiHH/iIhxNpbyuWkNcf+Ihx/4iIcf+Ihx/0hzfIjIhx/4iHH/iIhx/4iDi0cblLjv+IiHH/iIcf+IiHFNkSwm7Ycf+IiHH/iIhx/4g0ReG8uh5x/4iIcf+IiHH/iIcf+ITTlsPGlx/4iHH/iIhx/4iIOWdBt5i+hx/4iIcf+Ihx/4iEYSjL7X/4iHH/iIhx/4iIcf82U4G6rH6Ihx/4iHH/iIhx/zt7AbWE/ohx/4iHH/iIhx/4iHFUyNs3iIcf+Ihx/4iIcf+EyAfEf4hx/4iIcf+Ihx/4iEovfG0Ihx/4iHH/iIhx/4iHH/iEfKfKNY/4iIcf+Ihx/4iIcf+Ihx/4iIcf+Ihx/4hCvhzkHocf+IiHH/iIcf+IiEOxPNTsiIcf+Ihx/4iIcf+IRssco06Ihx/4iHH/iIhx/4QQk8/2xx/4iIcf+Ihx/4iIcUdzfIjIhx/4iIcf+Ihx/4iIMuPxvhwOcf+IiHH/iIcf+IiHH/RWZ8uZiIiHH/iIcf+IiHH/hArWwGKYiHH/iIhx/4iHH/iIhx/4iIcf+ISBT8nrD/iIcf+IiHH/iIcf+IiEUTLL7NiHH/iIcf+IiHH/iIRL18xCiHH/iIhx/4iHH/iEbOLKMdhx/4iIcf+Ihx/4iIS9RsUrmHH/iIhx/4iHH/iIhx/4iHH/iE3lHDGuiHH/iIcf+IiHH/iIcf+IiHFFYsyp04iHH/iIcf+IiHH/iIcf+IiHFM6CwxfYhx/4iIcf+Ihx/4iIcf+IiHH/iIcf+IiEK+HPQe/4iHH/iIhx/4iIcf+DzBcbQ+joiHH/iIcf+IiHH/iIcf9L2oxSV4cf+IiHH/iIcf+IiHH/T51sJin/iIcf+IiHH/iIcf+IhHG7yuRP+Ihx/4iIcf+Ihx/4hM0LxC9Icf+IiHH/iIcf+IiHH/iIcf+IiERqLMldiHH/iIhx/4iHH/iIhDsTzU7IiHH/iIcf+IiHH/iDt7AbWE/nH/iIcf+IiHH/iIhxRyAsjf2Icf+IiHH/iIcf+IiEh6PIhciHH/iIhx/4iIcf+Ed3LJiNhx/4iHH/iIhx/4iIcU7trBElcf+Ihx/4iIcf+Ihx/0gjPI3Mcf+IiHH/iIcf+IiHH/iIhxRWLMqdOIcf+IiHH/iIhx/4iE+UPBa8hx/4iIcf+Ihx/4iE0zTDzLiIcf+Ihx/4iIcf+INuriuxUd/4iIcf+IiHH/iIcf+IiEbLHKNOhx/4iHH/iIhx/4iIcTJC0b29LnH/iIcf+IiHH/iIcf+IiHH/iIhx/4iHH/iIhx/4iHH/iIhx/4iHH/iIhx/4iHH/iIhx/4iIcf+Ihx/4iIcf+Ihx/4iEcVnJ6miHH/iIhx/4iHH/iITdnsMmFx/4iIcf+Ihx/4iIcf+ErePGIciHH/iIcf+IiHH/iIcUjbLHJNhx/4iHH/iIhx/4iHFRZN6bcf+IiHH/iIcf+IiFdx2Y6Icf+IiHH/iIcf+IiHH/iIcf+IiECqXAZaiIcf+Ihx/4iIcf+Ihx/4iISXN8eMiIcf+IiHH/iIcf+ISH1MiCuIcf+IiHH/iIhx/4hLhCxXvYhx/4iHH/iIhx/4iEovfG0Icf+IiHH/iIhx/4iHFLMDxM/IiHH/iIhx/4iHH/iDGacb9ljohx/4iHH/iIhx/4hJIzx9zIiHH/iIhx/4iHH/iE6RLDbt/4iIcf+Ihx/4iIcf9OlDw2vP+Ihx/4iIcf+Ihx/4Rs4sox2Icf+IiHH/iIcf+IiECqXAZaiIcf+Ihx/4iIcf+Ihx/4O+cEtRj7cf+IiHH/iIhx/4iHH/Rs4sox2Ihx/4iIcf+Ihx/4iIcf+Ihx/4QPDMAfOIcf+IiHH/iIcf+EyNXEcqiIcf+IiHH/iIhx/4SMO8k8T/iIhx/4iHH/iIhx/4QF0sCy2Ihx/4iHH/iIhx/4iIcUzoLDF9iHH/iIcf+IiHH/iIRGosyV2Ihx/4iHH/iIhx/4hN6CxBff+IiHH/iIcf+IiHH/hA8MwB84hx/4iHH/iIhx/4iEdr/KlA/4iHH/iIhx/4iHH/iINXPzu4wMhx/4iIcf+IiHH/iIcf+IhPOMwcc4cf+Ihx/4iIcf+IhxRsdsk4mIiHH/iIhx/4iHH/hCsTzk7HH/iIhx/4iHH/iIhFZny5mHH/iIhx/4iHH/iIhxRyAsjf2Icf+IiHH/iIhx/4hHdyyYjXH/iIcf+IiHH/iIhxTk0sKy3/iIcf+IiHH/iIhx/4iHE3uNW4RyqHH/iIcf+IiHH/iIS4c8Z4z/iIhx/4iIcf+IhxQ2Z82Zj/iIhx/4iIcf+Ihx/4iEuELFe9hx/4iIcf+IiHH/iIcf+IiEKszOUziHH/iIhx/4iHH/iIQr4c5B5x/4iIcf+Ihx/4iIcf+Ihx/4iEuELFe9iHH/iIcf+IiHH/iIcf+IiHH/iIT+FsEemIiHH/iIcf+IiHH/iIcf+IiHH/iIcf+EADHBDe/4iIcf+Ihx/4iIcf+Ihx/4iIcf+Ihx/1G70FT/iIhx/4iIcf+Ihx/4RRY8vpyIhx/4iHH/iIhx/0MOvO8U/4iIcf+Ihx/4iIcf+E3lHDGuiHH/iIcf+IiHH/iIQQYs/51x/4iIcf+Ihx/4iIcf+IiHH/iIcf9FyxzDTv+IiHH/iIcf+IiHH/iIhx/4iHH/iIhx/0d3LJiNiHH/iIhx/4iHH/iIhAXSwLLXH/iIhx/4iHH/iIhx/03lHDGuiIcf+Ihx/4iIcf+IiHH/iIcf+IiHH/iIcf+IiErYHGJ+iIcf+IiHH/iIcf+IiHH/iIcUjePIIc/4iHH/iIhx/4iHH/iIhx/4PMFxtD6OiIcf+IiHH/iIcf+IiHH/Q1vs2kGHH/iIhx/4iHH/iIhx/4iIQqm85WSIiHH/iIcf+IiHH/Rx7MrhP/iIhx/4iIcf+Ihx/4iIcUszTEzLhx/4iHH/iIhx/4iEd0HJi+hx/4iIcf+Ihx/4iE3lHDGucf+IiHH/iIcf+IiHH/iIhx/4iHH/SoQsd73/iIcf+IiHH/iIhx/4iHH/iIhx/4iHFWLdrS/4iIcf+Ihx/4iIcf89KiGz1d6Ihx/4iIcf+Ihx/4O1OytaxNcf+IiHH/iIcf+IiHH/S4QsV72IiHH/iIhx/4iHH/hJ2BxyfnH/iIhx/4iHH/iIhx/4iIcf+Ihx/4iIcf9MPRxMLoiHH/iIhx/4iIcf+ITjx8LDiIhx/4iIcf+Ihx/4hCvhzkHocf+Ihx/4iIcf+IiHH/hFaYy5Z4cf+Ihx/4iIcf+Ihx/4hFvNzEMv+Ihx/4iIcf+Ihx/4iIcf+IiHH/iIcf+IiHH/iIcf+IiEBaHAteiHH/iIhx/4iHH/iIWC3Y0ocf+Ihx/4iIcf+IhfR9K4/4iIcf+Ihx/4iIcf+EKxPOTscf+Ihx/4iIcf+Ihx/4hHdyyYjYcf+Ihx/4iIcf+IhCD1zvCnH/iIcf+IiHH/iIhx/4iHH/iIhx/4QQMc/86IiHH/iIcf+IiHH/iIhx/4iHH/iIhx/4iHH/iIhx/4iDHtwbAiPv+IiHH/iIcf+IiHH/iIcf+IiHH/Rh9srgmIhx/4iIcf+Ihx/4iIcf+IhxQL4cBR7/iIcf+IiHH/iIcf9PnWwmKf+IiHH/iIcf+IiHH/QrE85OyHH/iIcf+IiHH/iIcUXBTKPriHH/iIhx/4iHH/iIhx/4QAMcEN7/iIcf+IiHH/iIcf+IiHH/iIcf+IiHH/hCovzl0Icf+IiHH/iIcf+IMEEBsM7+iHH/iIcf+IiHH/iDkXAbfo/oiHH/iIcf+IiHH/g9kxSzbOuIhx/4iHH/iIhx/4iIcf+IQF0sCy2HH/iIhx/4iIcf+Ihx/4iEO3XNSKcf+Ihx/4iIcf+Ihx/4iIcf+IiHH/iIcf+IiHH/iIcf+IQK1sBimIhx/4iHH/iIhx/4iHH/TegsMX2Icf+Ihx/4iIcf+IhxRLnMtGOIiHH/iIcf+IiHH/Ql+c6gaIhx/4iIcf+IiHH/iIcf+IiHH/iEUWPL6chx/4iIcf+Ihx/4iIcf+EggLI39hx/4iHH/iIhx/4iHH/hFHFzOOv+Ihx/4iIcf+IiHH/g8ZQK0mv2Icf+Ihx/4iIcf+Ihx/03oLDF9iHH/iIcf+IiHH/iIcf+ENb7NpBhx/4iIcf+Ihx/4iIcU7njBGHiIhx/4iHH/iIhx/4iEQOvM8UiHH/iIcf+IiHH/iIcTyK9LN1C4iHH/iIhx/4iHH/iIhx/4iEK+HOQecf+Ihx/4iIcf+Ihx/4hPlDwWvIiHH/iIcf+IiHH/iERqLMldiIhx/4iHH/iIhx/4hIICyN/XH/iIcf+IiHH/iIcf+IhDsTzU7IiIcf+Ihx/4iIcf+ISiKcfdb/iIhx/4iHH/iIhxT/UsEK3/iIcf+IiHH/iIcf+INZtCu2S9iIhx/4iHH/iIhx/4hArWwGKYhx/4iIcf+Ihx/4iIcf+IhBBiz/nXH/iIhx/4iHH/iIhxSNssck1x/4iIcf+Ihx/4iIcUjbLHJNcf+IiHH/iIcf+IiHE5WnK2pY2Icf+Ihx/4iIcf+Ihx/4iIcT8csrDjTYcf+IiHH/iIcf+IiHH/iIcUo9HFwucf+Ihx/4iIcf+Ihx/4iIcf+Ihx/4hMjVxHKoiHH/iIcf+IiHH/iIcf+IiHH/iIcf+IQF0sCy2Icf+IiHH/iIcf+IiHH/TDA8TPyIcf+Ihx/4iIcf+Ihx/4iIcf+IiHH/iIcf+IiHH/iIcf+FXI2zdx/4iIcf+Ihx/4iIcVFk3ptx/4iHH/iIhx/4iHH/WC3Y0oiIcf+Ihx/4iIcf+EhwbIj5hx/4iIcf+Ihx/4iIcf+Ihx/4hIICyN/XH/iIhx/4iHH/iIhxQbE85OyIcf+Ihx/4iIcf+Ig/BEOy+7z/iIcf+IiHH/iIcf+IiHH/Sdssgk3/iIhx/4iHH/iIhx/03oLDF9hx/4iIcf+Ihx/4iIcUswPEz8iIcf+Ihx/4iIcf+IhxTZEsJu2Icf+IiHH/iIcf+IiHH/iIcf+IiD5G47K5HIiIcf+Ihx/4iIcT0XMrLozYiHH/iIhx/4iIcf+EQB3M/iiHH/iIcf+IiHH/iIcf8z8ZG+Dm7/iIhx/4iHH/iIhx/4P2CysZ9Nhx/4iIcf+IiHH/iITYacN5aHH/iIcf+IiHH/iIcf+IiHH/hJLGyNOf+Ihx/4iIcf+Ihx/4iEbOLKMdcf+IiHH/iIcf+IiHH/hN6CwxfXH/iIhx/4iHH/iIhx/zruw7YRPIcf+IiHH/iIcf+IiEyAfFf4/4iHH/iIhx/4iHH/hJfKyINf+IiHH/iIhx/4iHFDYFzJ+oiHH/iIhx/4iHH/iIhx/4iHH/hKgRxn7nH/iIhx/4iHH/iIhx/4iHH/hJ2Bxyfocf+Ihx/4iIcf+Ihx/4iIcf+IRGosyV2IiHH/iIcf+IiHH/iITTZcPJpx/4iIcf+IiHH/iIcf+Ig1CgG79f5x/4iIcf+Ihx/4iIcf+Ihx/4RLCcxPaIcf+Ihx/4iIcf+Ihx/0Ki/OXQiIcf+Ihx/4iIcf+IhxXkfRuIiHH/iIhx/4iIcf+DlCA7e9/Icf+Ihx/4iIcf+IiEosbG05hx/4iIcf+Ihx/4iITIB8V/j/iIcf+IiHH/iIcf+IhFFjy+nIcf+Ihx/4iIcf+IiHFCaizZXYcf+Ihx/4iIcf+IiHH/Ne6SuxFtiIcf+IiHH/iIcf+IiHH/iIcf+IiHH/iIXp7SYXH/iIcf+IiHH/iIcf9ApqwWlf+IiHH/iIcf+IiHH/iITDA8XPz/iIcf+IiHH/iIcf+EBQTAv7hx/4iIcf+Ihx/4iIcUJnHNmOiIcf+IiHH/iIcf+IiHH/Rcscw07/iIhx/4iHH/iIhx/02MvDc0cf+IiHH/iIcf+IiHH/iErP/GMAiHH/iIhx/4iHH/iIRs4sox1x/4iIcf+Ihx/4iIcTkKMrb1zYcf+IiHH/iIcf+IiDAaY7D1nHH/iIcf+IiHH/iIcTQNEbvy7ohx/4iIcf+IiHH/iIcf+IiHH/iIcf+IiHH/Rcscw07/iIhx/4iHH/iIhx/4iHH/iIQQMc/86Icf+IiHH/iIhx/4iHH/iIhx/4iHH/iEUTLL7NiIhx/4iHH/iIhx/4R3o8qFz/iIhx/4iHH/iIhx/z690rNCLf+IiHH/iIcf+IiHH/g4HxW44OqIiHH/iIcf+IiHH/iEUTLL7NiIcf+IiHH/iIcf+IiE+RLBbtiHH/iIhx/4iIcf+Ihx/4iIcf+Ihx/4iIRGccyY6IiHH/iIhx/4iHH/iEkjPH3MiIhx/4iHH/iIhx/4hHdyyYjXH/iIhx/4iHH/iIhx/zH8Ab8D/ocf+Ihx/4iIcf+Ihx/4hFGUy+a3H/iIcf+IiHH/iIcf+IiHFP9SwQrf+Ihx/4iIcf+Ihx/4iIU2Tdm4cf+Ihx/4iIcf+Ihx/0ZizKnTiHH/iIhx/4iHH/iIhxOsFxtj6O/4iIcf+Ihx/4iIcf+DfR07kuLIiIcf+Ihx/4iIcf9CvhzkHoiHH/iIcf+IiHH/gwHXOw8oxx/4iIcf+IiHH/iIcf8xvFSwU6v/iIcf+IiHH/iIcf+Ed6PJhccf+Ihx/4iIcf+IiHH/Tdz8MjBx/4iIcf+Ihx/4iIcf9CsTzk7Icf+Ihx/4iIcf+IiHFFH2yuCYiIcf+Ihx/4iIcf+IiHH/hKgRx37v+IiHH/iIcf+IiHFPkIwG94iHH/iIhx/4iHH/iDVXMbuozoiIcf+Ihx/4iIcf+IhxNfwyugPNcf+Ihx/4iIcf+Ihx/4UbvQVP+Ihx/4iIcf+Ihx/4iIcVvi1B1x/4iIcf+Ihx/4iIcTCQob9vXocf+Ihx/4iIcf+IiHFAWXz6aIhx/4iIcf+IiHH/iEOxPNTsiIhx/4iIcf+Ihx/4MzOSvcxtcf+Ihx/4iIcf+IhxSCxsfTmHH/iIhx/4iHH/iIhx/4iHH/iIhx/4hMPRxMLohx/4iHH/iIhx/4iHH/iIQF0sCy2HH/iIhx/4iHH/iIhxULvfRHH/iIhx/4iHH/iIhx/4iHH/hJ2yyCTf+Ihx/4iIcf+Ihx/4hDC6zvRf+IiHH/iIhx/4iHH/Tes8MUxx/4iHH/iIhx/4iHH/iEw9HEwuiHH/iIhx/4iHH/iIRG08ySyHH/iIhx/4iHH/iIhLhCxXvYcf+Ihx/4iIcf+Ihx/4hEEBzO/nH/iIcf+IiHH/iIhx/4iHH/iIhx/4iHH/RBAczv6Icf+Ihx/4iIcf+Igxl2G/aJ6Ihx/4iHH/iIhx/4iHH/hKIpxt1ocf+Ihx/4iIcf+Ihx/4iIcf+IiHH/iIcf+IiHEz97G8CE6HH/iIhx/4iHH/iIRhKMvtf/iIcf+IiHH/iIcf+ITpEsNu3/iIhx/4iHH/iIhx/03oLDF9hx/4iIcf+Ihx/4iIcf+IhxT/UsEK3/iIhx/4iHH/iIhx/4Q2os6V3/iIhx/4iHH/iIhx/4iHH/iIhx/4iIcf+D5bQ7KkvIcf+Ihx/4iIcf+IiD7qyLIVN4hx/4iIcf+Ihx/4iIcf9IxsyTk/+Ihx/4iIcf+Ihx/4iIcf88XOK0ox1x/4iIcf+IiHH/iIcf+EbOLKMdiHH/iIhx/4iHH/iIhx/4iHH/iITegsQX3/iIcf+IiHH/iIcf+IiHH/MkmRv7Zu/4iIcf+Ihx/4iIcf+EIPXO8KiHH/iIhx/4iHH/iIhJJkx9m3H/iIcf+IiHH/iIcf+DwnEbXY7v+Ihx/4iIcf+Ihx/0RgXMn6iIcf+Ihx/4iIcf+IhJIzx9zIhx/4iIcf+Ihx/4iE+RLBbtiIhx/4iHH/iIhx/4iHH/iIhx/zHCY789nIiHH/iIcf+IiHH/iISixsbTmIcf+IiHH/iIcf+IiHFGdyyYjYiHH/iIhx/4iHH/hAXSwLLYiHH/iIhx/4iHH/iIhxMgz0vfMLiHH/iIcf+IiHH/iIcf+EvXfFKIiHH/iIhx/4iHH/iIhxRncsmI2Ihx/4iIcf+Ihx/4iDShUbxerocf+IiHH/iIcf+IiHFNguwn0YiHH/iIhx/4iHH/iIhFFjy+nHH/iIcf+IiHH/iIcf+IiHFdntJhiIcf+IiHH/iIhx/4iHH/iIhx/4iDmcE7dj7IiHH/iIhx/4iHH/iFXI3Df/iIhx/4iIcf+Ihx/4iIcf+Ihx/4iIcf+Ihx/4iIcf+Ihx/4iIcf+IRBAczv5x/4iHH/iIhx/4iHH/hOguwn0Ycf+IiHH/iIhx/4iHH/iIhLhCxXvXH/iIhx/4iIcf+IhxQ2Z82Zj/iIhx/4iIcf+Ihx/005bDxpiHH/iIcf+IiHH/iIhEsJzU9v+Ihx/4iIcf+Ihx/4iIcf+EFZfPpohx/4iHH/iIhx/4iHH/hL13xSiIhx/4iIcf+Ihx/4iIcf+EggLI39hx/4iHH/iIhx/4iHH/R3csmI2Ihx/4iHH/iIhx/4iHH/iIhx/4iE7oLCF9iIhx/4iHH/iIhx/4hDZxzZjnH/iIhx/4iHH/iIhx/4iHH/TpQ8Nrz/iIhx/4iHH/iIhx/4iHH/iIhx/4iIcf+EUTLL7NiIhx/4iHH/iIhx/4O2zBtZM+iHH/iIhx/4iHH/iIhGaYypZ4iIcf+Ihx/4iIcf+EkmTH2biIcf+Ihx/4iIcf+Ihx/4QF0sCy2Ihx/4iIcf+Ihx/4iDIrE7/U7P+IiHH/iIcf+IiHH/iITDA8XPz/iIcf+IiHH/iIcf+Ig/aoKxlX2IiHH/iIhx/4iHH/g2REK6u72IiHH/iIcf+IiHH/iE2GnDeWiHH/iIcf+IiHH/iITeUcMa5x/4iIcf+Ihx/4iIcf+IhxQAxM/zuHH/iIhx/4iHH/iIhx/4iHH/iIhx/4iHH/iIhx/4iHH/hc4tUd/4iIcf+Ihx/4iIcf+Ihx/4iIcf+Ihx/4iIQ2cc6Y7/iIcf+IiHH/iIcf+IiHH/iIcf+IiHH/iENnHNmOcf+IiHH/iIcf+IiHH/iIcf+IiHH/hOkSwm7XH/iIcf+IiHH/iIcf+INVpBu6W+iHH/iIcf+IiHH/iINVpBu6W+cf+IiHH/iIcf+IiHH/g2BlG6+a5x/4iHH/iIhx/4iHH/hAUEwL+4cf+IiHH/iIcf+IiHFFEoyu14hx/4iIcf+IiHH/iEUTLL7NiIcf+Ihx/4iIcf+IiHH/iIcf+DHUsrA7Tf+Ihx/4iIcf+IiHH/SHBsiPmIcf+Ihx/4iIcf+Ihx/4iIcf+EyAfEf4hx/4iIcf+Ihx/4iIQfPc8MKIhx/4iIcf+Ihx/4PtIhsi3eiHH/iIcf+IiHH/iIcf9GH2yuCYiIcf+Ihx/4iIcf+EwwPEz8hx/4iHH/iIhx/4iHH/hFyxzDTv+Ihx/4iIcf+Ihx/4iIcf+EW5zLRjhx/4iIcf+Ihx/4iIcf+IhxSNgccn6Ihx/4iHH/iIhx/4gw7mGwIZ6IiHH/iIcf+IiHH/hGH2yuCYhx/4iIcf+Ihx/4iEIPXO8Khx/4iHH/iIhx/4iHH/iIhx/4g6cBW2j+qHH/iIhx/4iHH/iIhxSzA8TPyIhx/4iHH/iIhx/4iEBdLAsthx/4iHH/iIhx/4iIcUVizKnTiHH/iIhx/4iIcf+IhxT0ZsG5n/iIhx/4iHH/iIhx/4iIcf+IhxRMscs05x/4iIcf+Ihx/4iIcf+IiHH/iIcf+IiHH/hNjLxHNP+IiHH/iIcf+IiHH/iDBBAbDO/ocf+IiHH/iIcf+IiHFOTSwrLf+IiHH/iIcf+IiHH/iIcf+IS9d8UoiHH/iIhx/4iHH/iIhx/zdfwbmgPocf+IiHH/iIcf+IiHH/iDUKAbv1/ocf+Ihx/4iIcf+Ihx/4iIcf+ITN2cQiaIcf+IiHH/iIhx/4iHH/QQk8/2yIcf+Ihx/4iIcf+Ihx/zjsU7gTrIhx/4iHH/iIhx/4iHFGdyyYjYiIcf+Ihx/4iIcf+ITDA8TPxx/4iHH/iIhx/4iHH/NwKhuv1e/4iIcf+Ihx/4iIcf9O7kwhG4iHH/iIhx/4iHH/iIRBAc3v7/iIcf+IiHH/iIcf+IiHH/iIhx/4iHH/Mf8RsBDu/4iIcf+Ihx/4iIcf+IOrbhtkkecf+Ihx/4iIcf+Ihx/4iEK+HOQecf+IiHH/iIcf+IiHH/iIcf+IiHH/hIc3yYyP+IiHH/iIcf+IiHH/Rcscw07/iIhx/4iHH/iIhx/4iHH/iIhx/4NkpiurWdcf+Ihx/4iIcf+Ihx/4iIQfn8AWD/iIhx/4iHH/iIhx/4iHH/iIhx/zBHIbHI3v+IiHH/iIhx/4iHH/iIhx/4iHFMOWw8aYiHH/iIhx/4iHH/iIhxQKm89WSIhx/4iIcf+Ihx/4iIcf+Ihx/0/njBGHiIcf+IiHH/iIcf+IiHE8FXa06on/iIhx/4iHH/iIhx/4hBBiz/nYcf+IiHH/iIcf+IiHFM6zwxTHH/iIhx/4iHH/iIhxVXHajohx/4iHH/iIhx/4iFw61MWIcf+IiHH/iIcf+IiE84zBxzcf+Ihx/4iIcf+IiHH/Si98bQiIhx/4iIcf+Ihx/4iIcf84BbG4+k6Icf+IiHH/iIcf+IiHH/QqL85dCIcf+IiHH/iIcf+IiHH/iIcf+IiHH/iIcf+IiHH/iIRRMsvs2Icf+IiHH/iIcf+IiHH/iIhx/4iHH/iIhx/4iHH/TD0cTC6IiHH/iIhx/4iHH/iEkjPH3MiIhx/4iHH/iIhx/4hDW+zqQf+IiHH/iIcf+IiHEx8jG+Dc6IiHH/iIcf+IiHH/iIcTKrIb1U3oiHH/iIhx/4iIcf+IhNMDw8/IiIcf+IiHH/iIcf+IiHH/iIcf+IiHH/iD4UIrLr3Yhx/4iIcf+Ihx/4iIcf9IICyN/Yhx/4iHH/iIhx/4iHH/iIhx/4hIICyN/XH/iIcf+IiHH/iIcf+IhMMDxc/P+IiHH/iIcf+IiHH/iEFWbPqZiHH/iIcf+IiHH/iIRssco06HH/iIhx/4iIcf+Ihx/4Rssco06IiHH/iIcf+IiHH/iIhx/4g8wXG0Po6Icf+Ihx/4iIcf+Ihx/4iINEXhvboe/4iIcf+Ihx/4iIcf+D8TgrLsff+IiHH/iIcf+IiHH/hBXIwLN/+IiHH/iIcf+IiHH/QAMcEN7/iIhx/4iHH/iIhx/4iF6e0mFx/4iHH/iIhx/4iHH/iIhx/4iHH/hMPRxMLoiHH/iIhx/4iHH/iIhxQ2NsycmHH/iIhx/4iHH/iIhx/4iHH/iIhx/4iHH/iDKWwb5pPnH/iIhx/4iHH/iIhx/zH/EbAQ7v+Ihx/4iIcf+Ihx/4iIcUo9HGwu/4iIcf+Ihx/4iIcf+IhIICyd/f+Ihx/4iIcf+Ihx/4iISXaMeJdx/4iIcf+Ihx/4iIcf+IhBqbwGZP+IiHH/iIcf+IiHH/iIhBAxz/zocf+IiHH/iIcf+IiHH/iIcf+IiHH/iISBHsjuFx/4iIcf+Ihx/4iIcf+ITI1cRyqIcf+IiHH/iIcf+IiHH/TpEsJu1x/4iIcf+IiHH/iIcf+IRbzcxDL/iIcf+IiHH/iIcf+IhFEyy+zYiHH/iIcf+IiHH/iIcUZ3LJiNiIhx/4iHH/iIhx/4iHH/iIhCvhz0Hv+IiHH/iIcf+IiHH/iIcf+IiHH/iIcf9KJaxtpXH/iIhx/4iHH/iIhxSNssck1x/4iIcf+Ihx/4iIcf+DCUUbB7rocf+Ihx/4iIcf+Ihx/4iDOrIb5U3v+IiHH/iIhx/4iHH/iEZizKnTcf+IiHH/iIcf+IiHH/iIcTUGUbr5rohx/4iIcf+Ihx/4iISMp8g1iIhx/4iHH/iIhx/4iEd3LKiN/4iIcf+Ihx/4iIcf+EBdLAstiIcf+Ihx/4iIcf+IgxqEm/V7Zx/4iIcf+Ihx/4iIRWZ8uZhx/4iIcf+Ihx/4iIQ1K82tSIiHH/iIcf+IiHH/hAXSwLLYiHH/iIcf+IiHH/iEMLrO9F/4iHH/iIhx/4iIcf+Ig5GhG35e5x/4iHH/iIhx/4iHH/iIg4/0K4AL2IiHH/iIcf+IiHH/iINvMCugz9hx/4iIcf+Ihx/4iIcf+Ihx/4iDhDori8XYiIcf+Ihx/4iIcf+EbLHKNOiIcf+IiHH/iIhx/4iHH/iIhx/4iEEGLP+dcf+IiHH/iIcf+IiHH/iISMp8g1iIhx/4iIcf+Ihx/4iIcUmELGe9cf+Ihx/4iIcf+Ihx/4g/LJGx026HH/iIhx/4iHH/iIhLhCxXvYcf+Ihx/4iIcf+Ihx/zVQcbuvjnH/iIcf+IiHH/iIcf+IiHFBvhzkHoiIcf+Ihx/4iIcf+Ihx/4SH1MiCuIiHH/iIcf+IiHH/iIcf9MPRxMLoiIcf+IiHH/iIcf+IiHH/iIcf+IiHH/iIcV2e0mGIiHH/iIhx/4iHH/iIhxRBlMvmuIcf+IiHH/iIcf+IiHH/Oa+2t1BJiIcf+Ihx/4iIcf+IhAXSwLLYcf+Ihx/4iIcf+Ihx/4iIRs4ssx3/iIhx/4iHH/iIhx/0d3LJiNiHH/iIhx/4iHH/iIM6gRvVfuhx/4iIcf+IiHH/iIcf85alG3la6IiHH/iIcf+IiHH/iEkjPH3MiIcf+IiHH/iIcf+IhEaizJXYiHH/iIhx/4iHH/iIhx/4iE+RLBbtiIcf+IiHH/iIcf+IhFFjy+nIcf+Ihx/4iIcf+Ihx/0ggLI39iHH/iIhx/4iHH/iIhx/4iHFOmlwWWohx/4iIcf+Ihx/4iIcf8wLLKw401x/4iIcf+Ihx/4iIcf9KgRxn7nH/iIhx/4iHH/iIhx/4iIcf+IS4QsV72Icf+Ihx/4iIcf+IiHH/iIcf+IiHH/RBMs3s3/iIhx/4iIcf+Ihx/4iIcUjYHHJ+iHH/iIcf+IiHH/iIhHZdyZoohx/4iHH/iIhx/4iHE6ewG1hP6Ihx/4iIcf+Ihx/4iIP8bxsTkOiIhx/4iHH/iIhx/4iHFLMDxM/IiHH/iIhx/4iHH/iIhxOFFCt669iHH/iIhx/4iHH/iIhx/4NdWDuyp8cf+Ihx/4iIcf+IiHH/T+2sISX/iIcf+IiHH/iIcf+IiHH/iIhx/4iHFGx2yTiYiIcf+Ihx/4iIcf+IiHH/iIcf+EuELFe9iIcf+IiHH/iIhx/4iHFKPRxsLv+IiHH/iIcf+IiHH/iIhx/4iHH/iIhx/4S4QsV72Ihx/4iIcf+Ihx/4iIStgcYn6Ihx/4iHH/iIhx/4iIPiGlst5acf+IiHH/iIhx/4iHH/iEIPXO8Khx/4iIcf+Ihx/4iIcf+IiHH/iIRAusz0WIhx/4iIcf+Ihx/4iEEGLP+dhx/4iHH/iIhx/4iHFEv+y0AXH/iIhx/4iHH/iIhxQl782hCHH/iIcf+IiHH/iIcf+EBdLAstiIcf+IiHH/iIcf+IhMLtxNEohx/4iIcf+Ihx/4iDboJ7oX2Icf+Ihx/4iIcf+IhFEyy+zYhx/4iIcf+Ihx/4iIM0aBvbl+iIcf+Ihx/4iIcf+IiHH/OaGCt159hx/4iIcf+Ihx/4iITugsIX2Ihx/4iIcf+Ihx/4TNC8QvSIcf+Ihx/4iIcf+IhLhCxXvYcf+IiHH/iIcf+IiHH/iIhx/4iHH/iIhx/4iHH/SHN8iMiHH/iIcf+IiHH/iIcf+EnbLIJN/4iHH/iIhx/4iHH/iIhx/4iENnHOmO/4iIcf+Ihx/4iIcf+Ig0QtG8vS6HH/iIhx/4iIcf+Ihx/0bOLKMdiIcf+IiHH/iIcf+IiHFAqbz1ZIiHH/iIhx/4iHH/iDQtg7zSfHH/iIcf+IiHH/iIhx/0ovfG0IiIcf+IiHH/iIcf+IiHH/iIcf+DL1Qb4KvnH/iIhx/4iHH/iIhx/4Rm+sqQWIcf+IiHH/iIhx/4iHH/iEbOLKMdhx/4iIcf+Ihx/4iIcf+ISdgcgn7/iIcf+IiHH/iIhx/4iHH/iEw9HEwuiHH/iIcf+IiHH/iIhx/4iHH/iIhxQmcc2Y6Ihx/4iHH/iIhx/4QAMcEN7/iIcf+IiHH/iIcf+IiHH/iIcf+IiHH/iIhx/4iHH/iIhx/4iHH/iIhxSYEcZ+6HH/iIhx/4iIcf+Ihx/4VcjbN3H/iIhx/4iHH/iIhx/1zi1R3/iIhx/4iIcf+Ihx/4iIcf+Ihx/4iIcf+IMS/Cv9A9iHH/iIcf+IiHH/iIcf+EKxPOTscf+IiHH/iIcf+IiHH/iIRssco06Icf+Ihx/4iIcf+Ihx/4iEW2vLSUiHH/iIcf+IiHH/iEyNXEcqiHH/iIhx/4iHH/iIhxTDlsPGmIhx/4iHH/iIhx/4iHFFEoyu14iHH/iIcf+IiHH/iD85FbHG6ocf+Ihx/4iIcf+Ihx/0KxPOTshx/4iIcf+Ihx/4iIcU5NLCst/4iIcf+Ihx/4iIcf+IRA68zxSIhx/4iHH/iIhx/4iINqQWu1vp/4iIcf+Ihx/4iIcf+IhOP4wsB3H/iIhx/4iIcf+Ihx/4iIcf+Ihx/4iIcf+Ihx/4iIcf+Ihx/4RBAczv6HH/iIhx/4iHH/iIhx/4iHH/iIhQV9C4iIhx/4iIcf+Ihx/4iIcf+Ihx/4iIcf+Ihx/0BQTAv7iHH/iIhx/4iHH/iIhKfKxoNYhx/4iIcf+Ihx/4iIcf+Ihx/4iIRh9srglx/4iHH/iIhx/4iHH/hNOWw8aYcf+IiHH/iIcf+IiHH/R3csmI2Icf+IiHH/iIcf+IiHH/iIQF0sCy2HH/iIcf+IiHH/iIcf+IiHH/QAMcAN5x/4iHH/iIhx/4iHH/iIhx/4T0ocK17/iIhx/4iHH/iIhxQg683xRx/4iIcf+Ihx/4iIcUzlHDGuiIhx/4iIcf+Ihx/4iIcf+Ihx/zhbErmk7f+IiHH/iIhx/4iHH/iIStssYk2Icf+IiHH/iIcf+IiHH/iIcf+IhP4WwR6YiIcf+IiHH/iIcf+IStssYk2Ihx/4iIcf+Ihx/4iDjaBLgl+4hx/4iHH/iIhx/4iHH/iIhx/4hJIzx9zIiHH/iIhx/4iIcf+IQ1jc2nKHH/iIhx/4iHH/iIhx/4T+eMEYeIcf+Ihx/4iIcf+ISCAsjf1x/4iHH/iIhx/4iHH/iEsovF10iHH/iIcf+IiHH/iIcf+DSbQr1kvf+Ihx/4iIcf+IiHH/iDiZA7hm/HH/iIhx/4iIcf+Ihx/4Q2os6V3/iIhx/4iIcf+Ihx/4iIcf+IhHdyyojf+IiHH/iIcf+IiHH/hGEoyu13H/iIhx/4iHH/iIhx/4Q2os6V3/iIhx/4iHH/iIhx/4iHH/iEnYHHJ+cf+Ihx/4iIcf+Ihx/4MvVBvgq+cf+IiHH/iIcf+IiHH/Sdssgk3/iIhx/4iHH/iIhx/4OLRxuEuOhx/4iHH/iIhx/4iHH/RhWcrqZx/4iIcf+Ihx/4iIcf+IhL1GxSuYcf+IiHH/iIhx/4iHH/hIICyN/Ycf+Ihx/4iIcf+IiDLg4b4fHohx/4iHH/iIhx/4iISMp8g1iIcf+IiHH/iIhx/4iEK+HPQe/4iIcf+Ihx/4iIcf+E08fEw4/4iHH/iIhx/4iIcf+IQaOc9caIiHH/iIcf+IiHH/iIcf85ota3XSmHH/iIhx/4iHH/iIhx/4iDdWkbmpboiIcf+Ihx/4iIcf+ISSM8fcyIhx/4iIcf+IiHH/iITeUcMa5x/4iHH/iIhx/4iHH/iIhAXSwLLXH/iIhx/4iHH/iIhx/4iIcf+Ihx/4iIcf+Ihx/4iIcf9N2ewyYYhx/4iIcf+IiHH/iIcf8yi+a+dBmHH/iIcf+IiHH/iIcf+IiE/hbBHpiIcf+IiHH/iIcf+IiHH/g3uCG5R96Ihx/4iIcf+Ihx/4iIRQf8v4CHH/iIcf+IiHH/iIhx/4S9d8UoiHH/iIhx/4iIcf+IhxQwTsz7GIcf+IiHH/iIcf+IiHH/iIcf+IiEh9TIgrhx/4iHH/iIhx/4iHH/iIhx/4iE02XDyacf+IiHH/iIhx/4iHH/iIhx/4TeUcMa6Icf+Ihx/4iIcf+IiD5hUrKerYiHH/iIcf+IiHH/iIcf+IiE2JrEdl/4iHH/iIhx/4iHH/iIhx/z5oxrKXOYhx/4iIcf+Ihx/4hFucy0Y4cf+Ihx/4iIcf+IhMjVxHKocf+IiHH/iIcf+IiHE4YdW3nipx/4iIcf+Ihx/4iIcf+Ig98pOzDWxx/4iIcf+Ihx/4iIcf+Ihx/4hFvNzEMv+Ihx/4iIcf+Ihx/4iIcUkovH10/4iHH/iIhx/4iHH/iIhxMkAWvb/piHH/iIcf+IiHH/iIcf+IiHH/iIcUmELGe9cf+IiHH/iIcf+IiHH/iEbLHKNOiIcf+Ihx/4iIcf+IhxOn4RtYHuhx/4iIcf+Ihx/4iIcf9DaizZXXH/iIhx/4iHH/iIhx/4iIcf+Ihx/4iIcf+Ihx/4iIcf+Ihd4tMdiHH/iIcf+IiHH/iIhx/0uELFe9iIhx/4iHH/iIhx/4iIcf+Ihx/4iIcf+Ihx/4iIcf+Ihx/4VcjbN3H/iIhx/4iIcf+Ihx/4iIcf+Ihx/4iIcf+IhxRMscs06HH/iIcf+IiHH/iIcf+IiHH/iIcf+IiHH/TIB8R/iIcf+IiHH/iIcf+IiHFKhzxXjIiHH/iIhx/4iHH/iIhxS+UcUa7/iIcf+IiHH/iIcf+IiHH/iIcf+IiHFP8hwA3ocf+Ihx/4iIcf+Ihx/zUKAbv1/oiHH/iIhx/4iHH/iIScbMc5OIcf+Ihx/4iIcf+Ihx/0S2vNSU/4iIcf+Ihx/4iIcf+Ihx/4iIcf+EQOvM8UiIhx/4iHH/iIhx/4iIcf+DhxtLiOS3H/iIhx/4iHH/iIhx/4iIRRMsvs2HH/iIhx/4iHH/iIhx/4iIcf+IPiNhstyehx/4iHH/iIhx/4iHH/TpQ8Nrz/iIhx/4iHH/iIhx/4iD2H5LN4G3H/iIhx/4iIcf+Ihx/06RLCbthx/4iHH/iIhx/4iIcf+Ihx/4iE6PzCcDhx/4iIcf+Ihx/4iIcf+Ihx/4iIcf+ENnHNmOhx/4iIcf+Ihx/4iIcf+Ihx/4Q7ps1Flx/4iIcf+Ihx/4iIcf+Ihx/4S4QsV72IiHH/iIcf+IiHH/iIcf+E/trCEl/4iHH/iIhx/4iHH/iIhx/4iENnHOmO/4iIcf+Ihx/4iIcf+IhOPHwsOIhx/4iIcf+Ihx/4iIcf+ITD0cTC6Icf+Ihx/4iIcf+Ihx/4Rs4sox2Icf+IiHH/iIcf+IiHH/RBMszs1x/4iHH/iIhx/4iHH/iIhx/4iErbLGJNiHH/iIcf+IiHH/iIcf9OlDw2vP+IiHH/iIcf+IiHH/hPShwrXv+IiHH/iIcf+IiHH/iIcf+IiHH/iIcUMQHM7+iIcf+IiHH/iIcf+IiHH/T51sJin/iIcf+IiHH/iIcf+IiHH/iIcf+IRh9srgmIcf+Ihx/4iIcf+Ihx/4iErbLGJNiHH/iIhx/4iHH/iIhx/4hMPRxMLohx/4iHH/iIhx/4iHH/SSZMfZuIiHH/iIcf+IiHH/iIhx/4iHH/hKgRxn7nH/iIcf+IiHH/iIcf+IRGNs2cn/iIcf+IiHH/iIcf+IhPkSwW7YiIcf+Ihx/4iIcf+IhxTIy8NzSIcf+Ihx/4iIcf+Ihx/4iIcf+Ihx/4iIcf+IiHH/iIcf+IiHH/iIcf+IiHH/iIPby2s0NJiHH/iIcf+IiHH/iIcf+DoWYbbpnnH/iIhx/4iHH/iIQr4c5B5x/4iIcf+Ihx/4iIcf+Ihx/4iISSAsff2IiHH/iIcf+IiHH/iIcf+IiE+RLBbtiIcf+Ihx/4iIcf+IhxMBzTsPMs/4iIcf+Ihx/4iIcf+Ihx/4iEd3LJiNcf+Ihx/4iIcf+Ihx/4g++LOyB0yIiHH/iIcf+IiHH/iIQVZs+plx/4iIcf+IiHH/iIcf+Ed3LJiNhx/4iIcf+IiHH/iIcf83X8G5oD6HH/iIhx/4iHH/iIhx/4iIN7ghuUfecf+IiHH/iIcf+IiHH/iIcf+IiHH/MnGDv458/4iHH/iIhx/4iHH/iIg4pTK4Ws1x/4iHH/iIhx/4iHH/iIhWyNo3iIcf+IiHH/iIcf+IiHFCbTzpLP+IiHH/iIcf+IiHH/iIcf+IiErbLGJNhx/4iIcf+Ihx/4iIcf9N6CwxfYcf+IiHH/iIcf+IiHH/iIcf+IhIcGyI+XH/iIcf+IiHH/iIcf+IPS0xs9LOcf+Ihx/4iIcf+Ihx/4iEnDvHPEiIhx/4iHH/iIhx/4hIICyd/f+IiHH/iIhx/4iHH/iEbLHKNOiIcf+Ihx/4iIcf+IiHH/iIcf+IiHH/iIcf+IhYLdjShx/4iHH/iIhx/4iIcf+Ihx/4iIcf+Ihx/4iIcf9IcGyI+Yhx/4iIcf+Ihx/4iIRWNsucmIcf+Ihx/4iIcf+IiHH/iIcf+IiHH/TegsMX2HH/iIhx/4iHH/iIhx/4S4QsV72Ihx/4iIcf+Ihx/4iEUWPL6chx/4iHH/iIhx/4iHH/QlK86tSIcf+IiHH/iIcf+IiEUTLL7Nhx/4iIcf+IiHH/iIcf9JLGx9OXH/iIcf+IiHH/iIhx/4iHH/iEK+HOQehx/4iHH/iIhx/4iIcf+Ihx/4iIcf9N5RwxroiHH/iIcf+IiHH/iIhx/4iHH/iIhx/4iHFOShwbXocf+IiHH/iIhx/4iHH/iIR3csqI3/iIhx/4iIcf+Ihx/4iIcf+Ihx/4Sdgccn5x/4iIcf+IiHH/iIcf+IiHFEyxyzTnH/iIcf+IiHH/iIhx/4RG08ySyIhx/4iHH/iIhx/4iHH/hOkSwm7XH/iIhx/4iHH/iIhx/4iEd0HJi+hx/4iHH/iIhx/4iIcf+Ihx/4iIcf+Ihx/4hDZxzZjnH/iIhx/4iIcf+Ihx/4iIcf+Ihx/4iIcf+IWC3Y0ocf+IiHH/iIhx/4iHH/iIhx/4iHFKPRxsLv+IiHH/iIhx/4iHH/iIhx/4iHH/iIhAWhwLXohx/4iIcf+Ihx/4iIcf+Ihx/4iIcf9EY2zJyXH/iIhx/4iHH/iIhx/4iHH/iIhx/4SCAsjf2HH/iIcf+IiHH/iIcf+EyDjEfHcf+Ihx/4iIcf+Ihx/4g3uzG5RM6HH/iIcf+IiHH/iIcf+ITTlsPGlx/4iIcf+Ihx/4iIcf+IhHdByYvocf+Ihx/4iIcf+IiHH/QF0sCy2Ihx/4iIcf+IiHH/iIcf+IhMMDxc/P+IiHH/iIcf+IiHH/iIcU5KHBtehx/4iIcf+IiHH/iIcTW1EbpK7ohx/4iHH/iIhx/4iHFOTSwbLXH/iIcf+IiHH/iIcf+IhXcdmOiIcf+IiHH/iIcf+IiHH/iIT5EsFu2Ihx/4iIcf+Ihx/4iINVcxu6jOiHH/iIcf+IiHH/iIcf9BCTz/bIhx/4iHH/iIhx/4iHH/iEK+HOQehx/4iIcf+Ihx/4iIcf+EwwPEz8hx/4iHH/iIhx/4iHH/iDtpsbWWToiIcf+Ihx/4iIcf+Ihx/4iIcf+Ihx/4iIcf+IhNhpw3locf+IiHH/iIcf+IiHH/QlK86tSHH/iIhx/4iIcf+Ihx/0Ne/NoQcf+Ihx/4iIcf+IiHH/hYLdjSiHH/iIhx/4iHH/iIhx/4iHH/iEh9TIgriIcf+Ihx/4iIcf+Ihx/4iIcf+Ihx/4RBAczv6HH/iIhx/4iHH/iIhx/4iHH/iIhx/4iEjArJP1/4iIcf+IiHH/iIcf+IhKLGxtOYhx/4iIcf+IiHH/iIcV2e0mGIiHH/iIcf+IiHH/iIcT0mcbLZjoiHH/iIcf+IiHH/iIcUbHbJOJiIhx/4iIcf+Ihx/4iEwwPFz8/4iIcf+Ihx/4iIcf+IQK1sBimIcf+IiHH/iIcf+IiHH/iEvXfFKIhx/4iHH/iIhx/4iHH/NgNBuvy+iIcf+IiHH/iIcf+IiHH/QqL85dCIcf+Ihx/4iIcf+IiHH/gyh4K+eH2Icf+Ihx/4iIcf+Ihx/4MMkjsEbciHH/iIhx/4iHH/iIhDsTzU7IiHH/iIcf+IiHH/iIhxQAYs/52IiHH/iIcf+IiHH/iIhx/4QF0sCy2Icf+IiHH/iIhx/4iHH/SoQsd73/iIcf+IiHH/iIhx/4iHFHICyN/YiHH/iIcf+IiHH/iIgyNDK+y81x/4iIcf+IiHH/iIcf+DKTsb5sToiHH/iIcf+IiHH/iIcf+IiERqLMldiHH/iIhx/4iHH/iIhx/0ggLI39iHH/iIcf+IiHH/iIcf8xKAOw5/z/iIcf+IiHH/iIcf+IiESwnNT2/4iHH/iIhx/4iIcf+IhxTDlsPGmIhx/4iHH/iIhx/4iIcf9HejyYXHH/iIhx/4iHH/iIhxQbRM5Ltx/4iHH/iIhx/4iHH/iE2MvEc0/4iHH/iIhx/4iHH/iIPb5ys0GNhx/4iHH/iIhx/4iHH/iE3oLDF9cf+Ihx/4iIcf+Ihx/4iIcf+IiD3KobM1XnH/iIhx/4iHH/iIhx/4iDxZ0rWmLf+IiHH/iIcf+IiHH/QrE85OyHH/iIcf+IiHH/iIcf83A/W6/Ar/iIcf+IiHH/iIhx/4iDGXYb9onohx/4iIcf+Ihx/4iIcVjV1yqIiHH/iIcf+IiHH/iIhx/4iHH/NwKhuv1e/4iIcf+Ihx/4iIcf+Ig8tUK0Sr1x/4iIcf+Ihx/4iIcf+IT5pcJlr/iIcf+IiHH/iIcf+IhK3jxiHHH/iIhx/4iHH/iIhx/4iHH/iIR3QcmL6Icf+Ihx/4iIcf+Ihx/4Sdssgk3/iIcf+IiHH/iIcf+IhK2yxiTYhx/4iIcf+Ihx/4iIcf+Ihx/4TjKsLNWHH/iIhx/4iHH/iIhx/0YfbK4JiIcf+IiHH/iIcf+IiHH/iIcf+IiHH/iIcf+IiHFdntJhiIhx/4iHH/iIhx/4iHE/v0OwQLyHH/iIcf+IiHH/iIcf+IMRazv+lMcf+Ihx/4iIcf+IiHH/hB+fzwYIcf+IiHH/iIcf+IiHH/R3csmI2Icf+IiHH/iIcf+IiHH/T0ocG15x/4iIcf+Ihx/4iIcf+EolrH2l/4iHH/iIhx/4iHH/iIhx/4iHH/iISyvMbUP/iIcf+IiHH/iIcf+IhPhfwXoIiHH/iIhx/4iHH/iIhxSzA8TPyIhx/4iHH/iIhx/4iDBBAbDO/nH/iIhx/4iHH/iIhxN1gCuKf9iHH/iIhx/4iHH/iIhxNl0GuaL5iIcf+IiHH/iIcf+IQQYs/52Icf+Ihx/4iIcf+IhxQbE85OyIcf+IiHH/iIcf+IiHFCaizZXYcf+IiHH/iIcf+IiHFAXIz6N4cf+IiHH/iIcf+IiHH/hDZxzZjocf+Ihx/4iIcf+IiHH/Nwq1ufVKiIhx/4iHH/iIhx/4iES6bMRZiIcf+IiHH/iIcf+IiHH/hN5Rwxrohx/4iIcf+Ihx/4iIcUG0TOS7cf+Ihx/4iIcf+Ihx/4iIQ2cc6Y7/iIcf+IiHH/iIcf+IhCvhzkHnH/iIhx/4iHH/iIhx/4iHH/iIhx/4iHH/QgWM76dx/4iHH/iIhx/4iHH/iIhx/4iIcf+IhxPxmisOZdiIcf+IiHH/iIcf+IiHFPk5wGxohx/4iHH/iIhx/4iHH/iIhK2yxiTYcf+IiHH/iIcf+IiHH/iIRLpsxFmIhx/4iIcf+Ihx/4iIcf+IhxQmos2V2Icf+Ihx/4iIcf+Ihx/4P4sRsXTuhx/4iIcf+Ihx/4iIcf+EJfnOoGiIcf+Ihx/4iIcf+Ihx/4Qr4c5B6Icf+IiHH/iIcf+IiHH/iEyAfEf4cf+IiHH/iIcf+IiHH/iIcf81rZG7Um6Icf+IiHH/iIcf+IiHH/Qr4c5B6Ihx/4iHH/iIhx/4iHH/iIhx/4iHH/iIhx/4iIcf+Ihx/4iIcf+Ihx/4iIcf+Ihx/0BTXAvKcf+IiHH/iIhx/4iHH/hLhCxXvYiHH/iIhx/4iIcf+Ihx/4iIcf9DumzUWXH/iIhx/4iIcf+Ihx/4OIrDuHU8iIcf+IiHH/iIcf+IiEkjPH3MiHH/iIcf+IiHH/iIhx/09KHBtecf+Ihx/4iIcf+Ihx/4iIcf+IiHH/iFgt2NKHH/iIhx/4iHH/iIhx/4iHH/Sz0cbC7/iIcf+IiHH/iIcf+IiHH/iIPB+RtOBuiIcf+IiHH/iIcf+IiHH/XOLUHXH/iIcf+IiHH/iIcf+IhHwUyT64iIcf+Ihx/4iIcf+IStssYk2Ihx/4iHH/iIhx/4iHH/SCAsjf2Icf+IiHH/iIcf+IiHH/Q2os2V1x/4iIcf+Ihx/4iIcf+Fgt2NKIhx/4iHH/iIhx/4g1wCS7P9uIiHH/iIhx/4iHH/iIhx/4iHH/iIhx/4iHH/hHGKyedYiHH/iIcf+IiHH/iIcf9CAnzv2Ihx/4iHH/iIhx/4iHH/M64xvVHOcf+IiHH/iIhx/4iHH/iIhGyxyjTocf+Ihx/4iIcf+IiHH/iIcf+IiHH/Rm+sqQWIhx/4iIcf+IiHH/iDUzR7zMuP+IiHH/iIcf+IiHH/iIhx/4iHFDEyzOzYcf+Ihx/4iIcf+IiHH/gz+FG9B66Ihx/4iIcf+Ihx/4iIS4QsV71x/4iIcf+IiHH/iIcf+IiHH/QK1sBimIiHH/iIhx/4iHH/iINKRhvVue/4iIcf+Ihx/4iIcf+IRs4sox2HH/iIcf+IiHH/iIcf+IMJRRsHuucf+IiHH/iIcf+IiHH/iIcf+IQQYs/52Icf+Ihx/4iIcf+Ihx/4hLhCxXvYiHH/iIcf+IiHH/iIcTfQNLgvy4hx/4iIcf+Ihx/4iIcT6etLJhS/+IiHH/iIcf+IiHH/iIPH9ltICaiHH/iIhx/4iHH/iIhx/4hGH2yuCYcf+IiHH/iIcf+IiHH/iIcf+IiHH/iIMUoxv7XOcf+IiHH/iIcf+IiHH/iIcf9M0LxC9IiHH/iIhx/4iHH/iIhx/4hDumzkWf+Ihx/4iIcf+Ihx/4iIcUMTLM7Nhx/4iHH/iIhx/4iHH/iITD0cTC6HH/iIhx/4iHH/iIhx/4iE7oLCF9iIhx/4iHH/iIhx/4iEBaHAteiHH/iIhx/4iIcf+Ihx/4iIcTGZ0b5mLnH/iIhx/4iIcf+Ihx/4iIcf+Ihx/4iIcf+Ihx/4hfR9G4cf+IiHH/iIhx/4iHH/iEbLHKNOiIcf+Ihx/4iIcf+IiEUWPM6c/4iIcf+IiHH/iIcf+IiFnV2Cr/iIhx/4iHH/iIhx/4iHH/iIhx/0EGLP+diIcf+IiHH/iIcf+IiHH/iIhx/1XI2zeHH/iIcf+IiHH/iIcf+IiHH/iIcf+IiHH/iIR3csqI3/iIhx/4iHH/iIhx/4iDAywbDdPohx/4iHH/iIhx/4iHFEHFy+Oocf+IiHH/iIcf+IiHH/hPlDwWvIiHH/iIhx/4iHH/iEuHPFeMhx/4iHH/iIhx/4iHH/SXmceGaIcf+IiHH/iIhx/4iHE7X/K0oA1x/4iHH/iIhx/4iIcf+EYfbK4JiHH/iIcf+IiHH/iIhxM1QhvKveiHH/iIhx/4iHH/iIhxRxT8jrCIcf+IiHH/iIcf+IiEOxPNTsiIcf+Ihx/4iIcf+IhxS9PMQsOIcf+IiHH/iIcf+IiHEwk7GwfE7/iIcf+IiHH/iIcf+IiHH/iIhx/4iHH/iIhx/4WdXXKohx/4iHH/iIhx/4iHH/iISCAsnf3/iIhx/4iHH/iIhx/4iERgXNn6/4iIcf+Ihx/4iIcf+Ig0rjG8Uc6Icf+IiHH/iIhx/4iHH/WzrVxXH/iIhx/4iHH/iIhx/4hMikxHW4iIcf+IiHH/iIcf+IiD9tkrGSbYcf+Ihx/4iIcf+Ihx/4hN6CwxfXH/iIcf+IiHH/iIcf+IiEYfbK4Jcf+Ihx/4iIcf+Ihx/4iIcTj00rcLLYcf+IiHH/iIcf+IiHH/gzqBG9V+6Ihx/4iHH/iIhx/4iHH/iIhx/4iHH/iIhx/4iIcf+IhLhCxXvYcf+Ihx/4iIcf+IiHH/iIcUbHbJOJiIhx/4iHH/iIhx/4iIcf8zCeS99huIcf+IiHH/iIcf+IiHE7N6S1yFv/iIcf+IiHH/iIcf+IiHH/iIcf9GziyjHYiHH/iIhx/4iHH/iIhx/4iEjNjIMnhx/4iIcf+IiHH/iIcf+DPQA70v/Ihx/4iIcf+IiHH/iIcf+IiHH/g9bjKzkc2Icf+Ihx/4iIcf+Ihx/4iITD0cTC5x/4iIcf+Ihx/4iIcf+IhxOKGCt159iIcf+Ihx/4iIcf+Ihx/0vXfFKIiIcf+IiHH/iIcf+IiE+RLBbtiIcf+Ihx/4iIcf+Ihx/0hwbIj5iIcf+Ihx/4iIcf+Ihx/4Qw687xT/iIcf+IiHH/iIcf+IiHH/SCAsjf2Icf+Ihx/4iIcf+Ihx/4hPO9wcQnH/iIcf+IiHH/iIhx/4iDRC0by9Locf+IiHH/iIcf+IiHH/iDhYArmn/f+IiHH/iIcf+IiHH/iEbLHKNOiIcf+Ihx/4iIcf+Ihx/4g2REK6u72Ihx/4iHH/iIhx/4iHFJdexooYhx/4iHH/iIhx/4iHH/iIhCvhz0Hv+IiHH/iIcf+IiHH/iIcf+IiHH/iE05bDxpcf+Ihx/4iIcf+Ihx/4iIcf+Ihx/4iIcf+Ihx/4hOkSw27f+IiHH/iIcf+IiHH/iIcUkovH10/4iIcf+Ihx/4iIcf+IhEvXzEKIcf+IiHH/iIcf+IiHH/iDuwdrZPif+IiHH/iIcf+IiHH/iITjKsPNX/iIcf+IiHH/iIcf+IiHFDEyzOzYcf+Ihx/4iIcf+Ihx/4iDm9obhCXv+IiHH/iIcf+IiHH/iIhx/4iHH/iIhx/0nYHHJ+hx/4iHH/iIhx/4iIcf+Ihx/4iIcf9BXIz6N3H/iIcf+IiHH/iIcf+IhJ2ByCfv+Ihx/4iIcf+Ihx/4iIRLpsxFmIhx/4iHH/iIhx/4iHH/Q7ps1FmHH/iIhx/4iHH/iIhx/4iHH/iD1hUrSerf+IiHH/iIcf+IiHH/iIhx/0NqLNldcf+Ihx/4iIcf+IiHH/hMPRxMLohx/4iIcf+Ihx/4iIcf+Dv2Q7YJvP+Ihx/4iIcf+Ihx/4iIcf+IiHH/iIcf+IiHH/iIcf+IiHH/iIS4QsV72HH/iIhx/4iHH/iIhx/4iHH/iIhLhCxXvYcf+Ihx/4iIcf+Ihx/4iDDkkbArbnH/iIcf+IiHH/iIcf+Ig1gjO7fcxx/4iIcf+Ihx/4iIcf+IhArWwGKYcf+IiHH/iIcf+IiHH/g6YIG2n36IiHH/iIcf+IiHH/iIhd4tMdhx/4iIcf+Ihx/4iIcf+ECjnBbG/4iIcf+Ihx/4iIcf+IiHH/hOP4wsB4hx/4iIcf+Ihx/4iIcf+IRA68zxSIhx/4iHH/iIhx/4iHH/PpC4sm9HiHH/iIhx/4iHH/iIhx/4iHH/N9TjuSsciIcf+IiHH/iIcf+IiHH/hEEyzezf+Ihx/4iIcf+Ihx/4iIMZdhv2ieiHH/iIcf+IiHH/iIhx/4hN5Rwxrocf+Ihx/4iIcf+Ihx/4iIcf+ISXaMeJeIcf+IiHH/iIcf+IiHH/iINOVivBqdcf+IiHH/iIhx/4iHH/iDbn0roYLYhx/4iHH/iIhx/4iHH/iEzTzFLD/4iIcf+Ihx/4iIcf+IhFEyy+zYhx/4iIcf+Ihx/4iIcf+IhEYFzZ+v+IiHH/iIcf+IiHH/iIcf9JJkx9m4iIcf+Ihx/4iIcf+IhxSj0cXC5x/4iHH/iIhx/4iHH/iIhx/4QF0sCy2Ihx/4iHH/iIhx/4iHH/Qam89WSIhx/4iHH/iIhx/4iHE6SpO1tWxx/4iHH/iIhx/4iHH/iIS3j8WHCHH/iIhx/4iHH/iIhx/0FcjPo3cf+Ihx/4iIcf+IiHH/iECqXAZaiIhx/4iHH/iIhx/4iHFBBYzvp4cf+Ihx/4iIcf+IiHH/iIcf+IS4QsV72Icf+IiHH/iIhx/4iHH/OQQSuPvt/4iHH/iIhx/4iHH/iIhx/4iIcf8/ixGxdO6Icf+Ihx/4iIcf+Ihx/4iIcf+Ihx/4iIcf+El8rIg1/4iIcf+Ihx/4iIcf+Ihx/4iIcf+ITDA8TPxx/4iHH/iIhx/4iHH/iIQlK8+tT/iIhx/4iHH/iIhx/4iFnV1ypx/4iIcf+Ihx/4iIcf+IN6zxuVMOhx/4iIcf+Ihx/4iIcf+IMZpxv2WOiHH/iIcf+IiHH/iIcf8/0YGyLn7/iIcf+IiHH/iIhx/4OYYUt3nrhx/4iHH/iIhx/4iHH/iIMAFUsQ+r/4iHH/iIhx/4iHH/iIhTZN2bcf+IiHH/iIcf+IiHH/hAoIwG94cf+IiHH/iIhx/4iHE2D4G58H6Icf+Ihx/4iIcf+IiHH/hFEyy+zYiIcf+Ihx/4iIcf+IiE7oLCF9iIcf+Ihx/4iIcf+IiHH/SCAsjf2HH/iIhx/4iHH/iIhx/4hGziyjHYcf+Ihx/4iIcf+IiHH/QQYs/52Ihx/4iHH/iIhx/4iIcf8wXnSwsYuIhx/4iIcf+Ihx/4iIcUAGLP+diIhx/4iIcf+Ihx/4iIcf+IhxRMscs05x/4iIcf+IiHH/iIcf+IiHH/SMCsg/WIcf+IiHH/iIcf+IiHH/iIhHYsyZ04iHH/iIhx/4iIcf+IhxNxoRueXu/4iHH/iIhx/4iHH/iIhxPjEBss7+/4iHH/iIhx/4iHH/iIhx/4iHH/iIhx/0EJPP9shx/4iIcf+Ihx/4iIcf+EggLI39hx/4iHH/iIhx/4iHH/iIhxQxAczv6Ihx/4iHH/iIhx/4iHH/RRY8vpyIiHH/iIcf+IiHH/iIcf9CvhzkHoiHH/iIhx/4iHH/iIhx/4MzCCvc99hx/4iIcf+Ihx/4iIcf+DilMrhazYhx/4iIcf+IiHH/iIcV2e0mGIiHH/iIcf+IiHH/iIcf+IiHH/iIhx/4iHFQu99Ecf+IiHH/iIcf+IiHH/iIcTCQob9vXocf+IiHH/iIcf+IiHH/g7vxK1QO2HH/iIcf+IiHH/iIcf+IS9RsUrmIhx/4iIcf+Ihx/4iIcUBZfPpoiIcf+Ihx/4iIcf+Ihx/zlqUbeVroiIcf+Ihx/4iIcf+IiHFM3PwyMIcf+IiHH/iIcf+IiHH/iEbOLKMdhx/4iHH/iIhx/4iIcf+Dj1crgKjYhx/4iIcf+IiHH/iIcf9N5RwxroiHH/iIhx/4iHH/iIhx/4hFEyy+zYiHH/iIhx/4iHH/iIhx/4iIcf+Ihx/4T0ocK17/iIhx/4iHH/iIhx/4iIcf+IhxXZ7SYYiIcf+Ihx/4iIcf+Ihx/4iIcf+IiHH/iIcf+IhK2BxifoiIcf+Ihx/4iIcf+IiHH/iIcU2RLCbtiHH/iIcf+IiHH/iIhx/4iHH/iEK+HOQehx/4iHH/iIhx/4iIcf+Ihx/4iIcf+IhxT/IcAN6HH/iIcf+IiHH/iIhx/4iHFOShwbXocf+IiHH/iIcf+IiHH/iIhx/4iHH/iIhxSNgccn6Icf+Ihx/4iIcf+IiHH/iIcf+IiHH/iIcf+IiHH/iIQKpcBlqIhx/4iIcf+Ihx/4iIcUmELHe9/4iIcf+IiHH/iIcf+IiE7c/CIwiHH/iIhx/4iIcf+Ihx/4g6xSG3Ot7/iIcf+IiHH/iIcf+IiHH/iIcf9GYsyp04hx/4iIcf+Ihx/4iIcf9BWXz6aIhx/4iHH/iIhx/4iIcf8/KtWx1SqIiHH/iIcf+IiHH/iIT+FsEemIiHH/iIcf+IiHH/iIcf+IiHH/Sdssgk3/iIhx/4iHH/iIhx/4iIPcXVszoqiIcf+IiHH/iIcf+IiHE+VIOxq3yIhx/4iIcf+Ihx/4iIcf+EcbvJ5Ecf+IiHH/iIcf+IiHH/iIcf+IiHH/iIhx/4iHH/iIhx/4iDZEQrq7vYcf+IiHH/iIcf+IiHH/iIOxZhtemeiIcf+IiHH/iIhx/4iHFNkSwm7Yhx/4iHH/iIhx/4iIcf+E3oLDF9cf+Ihx/4iIcf+IiHH/iIcf+EvUbFK5iIhx/4iHH/iIhx/4iIcf+Ihx/4Q7ps1Flx/4iHH/iIhx/4iIcf+IhLhCxXvYcf+Ihx/4iIcf+IiHH/iIcf+IhPl0wWi3H/iIcf+IiHH/iIcf+IiHH/hfR9G4hx/4iIcf+Ihx/4iIcf+EvXfFKIiHH/iIcf+IiHH/iIcf+IOW1ht5Kecf+Ihx/4iIcf+Ihx/4iEd3LJiNcf+Ihx/4iIcf+Ihx/4iIcf8/+iSyBdv/iIhx/4iHH/iIhx/4hOj8wnA4hx/4iIcf+Ihx/4iIcf9Dt1zUiohx/4iIcf+Ihx/4iIcf+D55wbOGPv+Ihx/4iIcf+Ihx/4iIcf+Ig6PPO2wwxx/4iIcf+IiHH/iIcf+DX90bsCLocf+IiHH/iIhx/4iHH/iDfjI7kc3HH/iIcf+IiHH/iIcf+IhBWXwLaP+IiHH/iIcf+IiHH/iIQaOc9caIhx/4iIcf+Ihx/4iIcUTLHLNOcf+Ihx/4iIcf+IiHH/iErbLGJNiHH/iIhx/4iIcf+Ihx/4iEEGLP+dcf+IiHH/iIhx/4iHH/iIRssco06Icf+Ihx/4iIcf+IiHH/iIcf+IQFocC16IiHH/iIcf+IiHH/iIhx/4iHH/iIhx/4iHH/iIhcOtTFiHH/iIcf+IiHH/iIhx/4iHH/iIhx/4iE3lHDGucf+Ihx/4iIcf+IiHH/iIcf+IiEw9HEwucf+Ihx/4iIcf+IiHH/iIcf+IiHH/Xp7SYYhx/4iIcf+Ihx/4iIcf+IiHH/iIcf+IhK2BxifoiIcf+Ihx/4iIcf+IiHH/iIcf+IiHH/iIcf+IhWyNo3iIhx/4iHH/iIhx/4iIcf+Ihx/4iIcf+E3lHDGuiHH/iIcf+IiHH/iIhx/4iHH/iIhx/4iHH/hHdByYvoiHH/iIhx/4iIcf+Ihx/4iIcUTLHLNOcf+Ihx/4iIcf+IiHH/iIcf+IiHFVcdqOhx/4iIcf+Ihx/4iIcf+Ihx/4iIcf+IiHH/iIcf+IiHFDEyzOzXH/iIhx/4iIcf+Ihx/4hVyNw3/4iIcf+Ihx/4iIcf+Ihx/4iIcf+IiEyHPEeMiIhx/4iIcf+Ihx/4iIQQYsAK3/iIhx/4iIcf+Ihx/4iIN/YSuQntiIhx/4iHH/iIhx/4iIcf+Ihx/03lHDGuiIcf+IiHH/iIcf+IiHH/iIhx/4iHFFdByovnH/iIcf+IiHH/iIcf+IiHH/iIhx/4SixsbTmIiHH/iIcf+IiHH/iIhMPRxMLnH/iIcf+IiHH/iIcf+IiHE08wK7DP1x/4iHH/iIhx/4iHH/iIOAP1uPwKhx/4iIcf+Ihx/4iIcf+DP4Ub0HroiHH/iIhx/4iHH/iIhx/ztBY7W+nIiIcf+IiHH/iIcf+IiHH/TDNMTMtx/4iHH/iIhx/4iHH/iIhx/4iHFFwUyj64hx/4iIcf+IiHH/iIcf+IX0fRuHH/iIhx/4iHH/iIhx/4iHH/VnHajocf+IiHH/iIcf+IiHH/hAXSwLLYiHH/iIcf+IiHH/iIcf9MPRxMLoiIcf+IiHH/iIcf+IiEKv3OUCcf+IiHH/iIcf+IiHH/iIOrPRtkwuhx/4iHH/iIhx/4iHH/iIhxQQJ879iIcf+IiHH/iIcf+IiHH/iDx+EbSB7oiHH/iIhx/4iIcf+Ihx/0KxPOTshx/4iIcf+Ihx/4iIcf+IRWNsucmIhx/4iIcf+IiHH/iIcf+IiHE6HIG1436Ihx/4iIcf+IiHH/iIS9d8Yoj/iIhx/4iIcf+Ihx/4iISixsbTmHH/iIhx/4iIcf+Ihx/4Qr4c5B6Icf+Ihx/4iIcf+IiHH/iIcVVx2o6Icf+Ihx/4iIcf+Ihx/1nV1yqIhx/4iIcf+IiHH/iIcf+EggLI39hx/4iHH/iIhx/4iIcf+Ihx/4StssYk2IiHH/iIhx/4iHH/iIhx/0w9HEwuiIcf+IiHH/iIhx/4iHH/iIVsjaN4iIcf+Ihx/4iIcf+Ihx/4iIcf+IiHH/iIcf+IiHH/iIcf9DZxzZjohx/4iIcf+IiHH/iIcf+IiHH/iE3lHDGuhx/4iHH/iIhx/4iIcf+Ihx/4iIcf9IICyN/Ycf+IiHH/iIhx/4iHH/iIhx/06RLCbtcf+IiHH/iIhx/4iHH/iIhx/0K+HOQeiHH/iIhx/4iIcf+Ihx/4iIcUo9HGwu/4iHH/iIhx/4iIcf+Ihx/4iIcf9CvhzkHohx/4iIcf+IiHH/iIcf+IiHH/hMPRxMLohx/4iIcf+IiHH/iIcf+IiEbLHKNOhx/4iHH/iIhx/4iIcf+Ihx/4iIcUJqLNldhx/4iIcf+Ihx/4iIcf+Ihx/4hVyNw3/4iIcf+Ihx/4iIcf+IiHH/iIcf+IiHH/TpEsJu1x/4iIcf+IiHH/iIcf+Ig6pJK2W22Icf+IiHH/iIcf+IiHH/hPPuwsEf+Ihx/4iIcf+Ihx/4iIcf+Ihx/4NDaivMldiIhx/4iHH/iIhx/4iHFP8hwA3ocf+Ihx/4iIcf+IiHH/g+qHOyV4yIhx/4iIcf+Ihx/4iIRLpsxFmIhx/4iHH/iIhx/4iHE8PcSzwjuHH/iIcf+IiHH/iIcf+IiEuBHFfuiIcf+Ihx/4iIcf+Ihx/4iIcf+Ihx/4Xp7SYYhx/4iIcf+Ihx/4iIcf+Ihx/4iIcf+Ew9HEwuiIcf+Ihx/4iIcf+Ihx/4iIcf+Ihx/4TTlsPGmHH/iIhx/4iHH/iIhx/4iDE44b/HHoiHH/iIhx/4iHH/iIhx/4TuFsIelx/4iIcf+Ihx/4iIcf+Ihx/4iIcf+IiHH/Qg9c7wqIhx/4iHH/iIhx/4iHH/R3csmI2Ihx/4iHH/iIhx/4iHH/QrE85OyHH/iIhx/4iHH/iIhx/03oLDF9hx/4iIcf+Ihx/4iIcf+Ig108e7LDhx/4iHH/iIhx/4iHH/iITu5MIRtx/4iIcf+IiHH/iIcf+IPceRszhuiIhx/4iIcf+Ihx/4iIcUAGLP+diIhx/4iIcf+Ihx/4iIcU6dbCYp/4iIcf+IiHH/iIcf+IiDlbErek7Ycf+Ihx/4iIcf+IiHH/iIcTCgNbBvyv+IiHH/iIcf+IiHH/iISCAsnf3/iIcf+IiHH/iIcf+IiE81vBykiHH/iIcf+IiHH/iIcf9OlDw2vP+IiHH/iIcf+IiHH/g5T+K3sB2Ihx/4iIcf+Ihx/4iIStgcYn6Ihx/4iIcf+Ihx/4iIP7rCsUU9iIcf+IiHH/iIcf+IiHH/TpEsJu2HH/iIcf+IiHH/iIcf+IQF0sCy2Icf+IiHH/iIcf+IiHH/iDf/QrkAvXH/iIcf+IiHH/iIhx/4hP54wRh4cf+Ihx/4iIcf+Ihx/4gx39a/ICmHH/iIhx/4iHH/iIhx/4iEfHbJOJcf+Ihx/4iIcf+Ihx/4iIcTdbErik7XH/iIhx/4iHH/iIhx/4iHH/SCAsjf2Icf+IiHH/iIcf+IiHH/iIcf+IhHdByYvohx/4iHH/iIhx/4iHH/iIhx/4iHFNkSwm7Yhx/4iIcf+Ihx/4iIcf+Ihx/4iIPSQBs9v+iIcf+IiHH/iIcf+IiHH/hMgHxH+Icf+IiHH/iIcf+IiHH/iErbLGJNiIcf+Ihx/4iIcf+IiHH/iIcf+IiHH/iIcf+IiHH/iIcf+IiHH/iIcf+IiHH/iIhx/4iEvUbFK5hx/4iIcf+Ihx/4iIcf+IQQYs/52HH/iIhx/4iHH/iIhx/4iIcf+Ed3LJiNhx/4iHH/iIhx/4iIcf+ISH1MiCuIcf+Ihx/4iIcf+Ihx/4hIfUyIK4hx/4iIcf+IiHH/iIcf+IiHH/iIcf+IiHH/iIcf+EcbvJ5Ehx/4iHH/iIhx/4iHH/iD7WhbMpev+Ihx/4iIcf+Ihx/4iIcf84cbS4jkuIcf+Ihx/4iIcf+Ihx/4S4QsV72IiHH/iIcf+IiHH/iIcf+ITNC8QvSHH/iIhx/4iHH/iIhx/4T5pcJlr/iIhx/4iHH/iIhx/4iDj1crgKjYcf+Ihx/4iIcf+IiHH/iEwwPFz8/4iIcf+IiHH/iIcf+IiHEwTUG/sr6Icf+IiHH/iIcf+IiHH/iIcf+EuELFe9iIhx/4iHH/iIhx/4iHFM6CwxfYiHH/iIcf+IiHH/iIcf+IiHH/iIcf9KgRxn7ocf+IiHH/iIcf+IiHH/iIcf+IiERnHMmOiIhx/4iIcf+Ihx/4iIcf+Ihx/4iIcf+Ihx/4SoEcZ+5x/4iIcf+Ihx/4iIcf+IhxSClcfWqIhx/4iHH/iIhx/4iIcf+Ihx/4iIcUjbLHJNcf+IiHH/iIcf+IiHH/iIXp7TYf+IiHH/iIcf+IiHH/iIhx/4iHH/iIhx/4iHH/iIhx/0XLHMNO/4iIcf+Ihx/4iIcf+IhxTk0sGy1x/4iHH/iIhx/4iHH/iIQg9c7wpx/4iIcf+IiHH/iIcf+E/qnBFWcf+IiHH/iIcf+IiHH/iIMzCCvs99/4iIcf+Ihx/4iIcf+IiHH/NG6EvJF7iIcf+IiHH/iIcf+IiHE5xSG2Ot6HH/iIhx/4iHH/iIhx/4iIcf+Ihx/4hEEBzO/nH/iIcf+IiHH/iIcf+IiEkU/H6wiIcf+IiHH/iIcf+IiHH/hDZxzZjocf+IiHH/iIcf+IiHH/g7fv22gQL/iIhx/4iHH/iIhx/4iITYB8N/iIiHH/iIcf+IiHH/iIhx/4MoeCvnh9iHH/iIcf+IiHH/iIcf+IiHH/hMLtxNEoiIcf+Ihx/4iIcf+IiHH/iIcf8/LJGx026Ihx/4iIcf+Ihx/4iIcf+IQaOc9caIiHH/iIcf+IiHH/hAoIwG94cf+IiHH/iIcf+IiHE9xvGyOQ6Ihx/4iIcf+Ihx/4iIcf83HAW54/qHH/iIcf+IiHH/iIcf+IiEBdLAstcf+IiHH/iIcf+IiHH/iIcf+IiHFFdByovnH/iIcf+IiHH/iIcf+IiHH/iIcf+IiHH/iIcf+IiHH/SoEcZ+6HH/iIcf+IiHH/iIcf+IhNM0w8y4iHH/iIcf+IiHH/iIhx/zXiB7sd+Icf+Ihx/4iIcf+IiHH/hPlDwWvIiHH/iIhx/4iHH/iIhx/0oinG3Whx/4iIcf+Ihx/4iIcUMTLM7Nhx/4iHH/iIhx/4iHH/OAjBuPc+hx/4iIcf+Ihx/4iIcf+IhEaizJXYiHH/iIcf+IiHH/iIcf+IiEsovF10cf+Ihx/4iIcf+Ihx/4iIcf+Ig/iAGxd/6HH/iIcf+IiHH/iIcf+IQ2os6V3/iIcf+IiHH/iIcf+IiHE2oiK5Xd2HH/iIcf+IiHH/iIcf+IhDtEzUu4hx/4iHH/iIhx/4iIcf9J2yyCTf+Ihx/4iIcf+IiHH/iITzKsHNWIiHH/iIcf+IiHH/iIcUIOvN8Uhx/4iHH/iIhx/4iHH/iEw9HEwuiHH/iIhx/4iHH/iIhx/4iHH/iIhx/4iIcf+Ihx/4Rh9srgmIcf+IiHH/iIhx/4iHH/iIhx/4Rssco06Ihx/4iIcf+IiHH/iIcf9bOtXFcf+IiHH/iIcf+IiHH/iISixsbTmIcf+IiHH/iIcf+IiHH/hEbTzJLIiHH/iIcf+IiHH/iIhBBiwArf+IiHH/iIcf+IiHH/iIhxTkocG16HH/iIcf+IiHH/iIcf+DLj8b4cDoiHH/iIhx/4iIcf+Ihx/4iIcTRdUbuirohx/4iIcf+Ihx/4iIcf9JLGx9OXH/iIcf+IiHH/iIcf+IiEMFjN+nhx/4iIcf+Ihx/4iIcf+DzHkbU4bv+IiHH/iIcf+IiHH/iIcf802TO8JsyIiHH/iIcf+IiHH/iIcf+IRs4sox2HH/iIhx/4iHH/iIhx/4iEFWbPqZhx/4iHH/iIhx/4iHH/iIhxQgus30WIcf+IiHH/iIcf+IiHH/iIcUJnHNmOiIhx/4iHH/iIhx/4iHH/iIO/AjtQ/chx/4iHH/iIhx/4iHH/iIS4c8V4xx/4iHH/iIhx/4iIcf+IhMK8xNQ4iIcf+Ihx/4iIcf+Ihx/0bOLKMdiIcf+IiHH/iIcf+IiHH/hEvXzEKIiHH/iIhx/4iHH/iIhx/4TCH8TeCIcf+IiHH/iIcf+IiHH/iEUTLL7NiIcf+IiHH/iIcf+IiHH/iIcf+IiHH/iIcf+IRATsz7Fx/4iHH/iIhx/4iHH/iIQQYs/52HH/iIcf+IiHH/iIcf+Ig7rhe1UeiIcf+Ihx/4iIcf+Ihx/4g5Upa4rWn/iIhx/4iHH/iIhx/4iEUTLL7NiHH/iIhx/4iHH/iIhx/4iHH/iIhx/4iEuHPGeM/4iIcf+Ihx/4iIcf+Ihx/4WC3Y0oiHH/iIhx/4iHH/iIhx/4iHH/iIhJICx9/YiIcf+Ihx/4iIcf+IhxRcFMo+uIcf+IiHH/iIcf+IiHH/hentJhiHH/iIcf+IiHH/iIcf+ITegsMX1x/4iHH/iIhx/4iHH/iIg5ZDG3m86IiHH/iIcf+IiHH/iIcf+IiE3Z7EJh/4iHH/iIhx/4iIcf+Ihx/4iIcf+Ihx/4iIcf+DhGsri5TYiHH/iIhx/4iHH/iIhx/4QQMc/86IiHH/iIhx/4iHH/iIhx/4iHH/hHdyyYjYhx/4iHH/iIhx/4iHH/iIT5EsFu2IiHH/iIcf+IiHH/iIcf+IiEkgLH39iIhx/4iHH/iIhx/4iHH/hL1GxSuYiIcf+IiHH/iIcf+IiD8dUrHirXH/iIhx/4iHH/iIhx/4iIcf8/2EGxJ76IiHH/iIcf+IiHH/iIhx/4iHH/iIhxPosRsXTuiIcf+Ihx/4iIcf+Ihx/4hIcGyI+Ycf+Ihx/4iIcf+Ihx/4iDVMVruzqYcf+IiHH/iIhx/4iHH/iIhHwUyT64iHH/iIcf+IiHH/iIcf+IhOP4wsB4cf+Ihx/4iIcf+IiHH/iIRG08ySyHH/iIcf+IiHH/iIcf+Ig2BJW6+2px/4iHH/iIhx/4iHH/iIhx/4QgxM7zuIiHH/iIcf+IiHH/iIhx/4iHH/iIg+LTGy0s6Ihx/4iHH/iIhx/4iIcf+Des8blTDohx/4iIcf+Ihx/4iIcf+Ig28wK6DP2HH/iIcf+IiHH/iIhx/4iED6nAFWiIcf+IiHH/iIcf+IiDu8ArVD/XH/iIhx/4iHH/iIhx/4iHH/iIhx/4iEEDHP/OiHH/iIhx/4iHH/iIhx/4R8p8k1hx/4iHH/iIhx/4iHH/iIg0oVG8Xq5x/4iIcf+Ihx/4iIcf+Ihx/4OgcitvjdiHH/iIcf+IiHH/iIcf+Ig1XVG8oq7/iIcf+IiHH/iIcf+IiHH/NgZRuvmuhx/4iHH/iIhx/4iIcf+IhxV9XZKv+Ihx/4iIcf+Ihx/4iIcf+EvXfFKIiHH/iIcf+IiHH/iIcf+IiHH/iIg+3wGyIP5x/4iIcf+IiHH/iIcf+IQFocC16IiHH/iIcf+IiHH/iIhxM5UivGrdiIhx/4iHH/iIhx/4iIcf9AAxwQ3v+IiHH/iIcf+IiHH/iIcf+EqBHGfucf+IiHH/iIcf+IiHH/iIcf+IWC3Y0ohx/4iIcf+Ihx/4iIcf+Ihx/4iIcf+Ihx/0K+HOQeiIcf+IiHH/iIcf+IiHH/iIcf+IiHFP9SwQrf+Ihx/4iIcf+Ihx/4iIcU9GbBuZ/4iIcf+Ihx/4iIcf+IhxRM4swx3/iIcf+IiHH/iIcf+IiHE9buaykRlx/4iHH/iIhx/4iHH/iIhOOWwsaYiIcf+Ihx/4iIcf+Ihx/4iIS4c8Z4z/iIcf+IiHH/iIcf+IiHH/TDA8TPyIcf+Ihx/4iIcf+Ihx/4iIPhcys+jN/4iHH/iIhx/4iIcf+IhKLGxtOYhx/4iHH/iIhx/4iIcf+Ihx/4OZJDt228iHH/iIcf+IiHH/iIhx/4QgJ879hx/4iHH/iIhx/4iIcf+IhGziyzHf+IiHH/iIhx/4iHH/iITus8IUyIcf+IiHH/iIcf+IiHH/hOMqws1XH/iIhx/4iIcf+Ihx/4iIcf8+FCKy692IiHH/iIhx/4iHH/iIhx/zriOLcdx/+Ihx/4iIcf+Ihx/4iEW2vLSUiHH/iIcf+IiHH/iIcf9PO9wcQohx/4iHH/iIhx/4iHH/iIhEaizJXYhx/4iIcf+Ihx/4iIcf+Ed3LJiNhx/4iIcf+Ihx/4iIcf+IiErYHGJ+iIcf+Ihx/4iIcf+Ihx/4iIcUJnHNmOiIcf+IiHH/iIcf+IiHH/iIcf+IiHFBUrzq1IiHH/iIcf+IiHH/iIcf+IRsFMs+v/iIhx/4iIcf+Ihx/4iIcUZ9TKgr/4iIcf+Ihx/4iIcf+Ihx/1zi1B1x/4iIcf+Ihx/4iIcf+IhLgRxX7oiHH/iIcf+IiHH/iIhx/4iHH/iIhx/4iHH/iIXp7SYXH/iIcf+IiHH/iIhx/4iHH/iEd6PKhc/4iHH/iIhx/4iHH/iIhx/4iHH/iIhx/4iHH/iIXDrUxYiHH/iIhx/4iHH/iIhx/4iHH/RRY8vpyIiHH/iIcf+IiHH/iIcf+IiHH/iIhCCTzvbIiHH/iIhx/4iHH/iIhx/z2oc7RXjP+Ihx/4iIcf+Ihx/4iIOg82tvDJiIhx/4iIcf+Ihx/4iIcf+ISixsbTmIhx/4iIcf+Ihx/4iIcf+Ihx/4iIcf+IhxMkXhvroe/4iHH/iIhx/4iHH/iIhx/4PCQBtNv+cf+IiHH/iIcf+IiHH/iITCH8TeBx/4iIcf+Ihx/4iIcf+IhxPt35sSIGiIcf+Ihx/4iIcf+IiHH/TNC8QvSIcf+IiHH/iIcf+IiHH/iIhxRcFMo+uIcf+Ihx/4iIcf+Ihx/4hAWhwLXoiIcf+IiHH/iIcf+IiHFL08xCw4hx/4iHH/iIhx/4iHH/iDPQA70v/Ihx/4iHH/iIhx/4iHH/iD7VMbMqzv+Ihx/4iIcf+IiHH/iIcf+IiHH/iIT+FsEemIhx/4iIcf+IiHH/iIcf9GwUyj64cf+IiHH/iIcf+IiHH/gxSjG/tc6Icf+IiHH/iIcf+IiHH/iIcf+IiHH/g6FmG26Z5x/4iHH/iIhx/4iHH/iIhx/4iIcf83/0K5AL2Icf+Ihx/4iIcf+Ihx/4P9+1siBK/4iIcf+IiHH/iIcf+IiHEzwCS8P9uHH/iIhx/4iIcf+Ihx/4hcOtTFiIhx/4iHH/iIhx/4iHH/iIhx/4iIcf9PmlwWWnH/iIhx/4iHH/iIhx/4iHFACTz/bIiHH/iIcf+IiHH/iIhx/0VmfLmYiIcf+IiHH/iIhx/4iHH/g1QTK7vs1x/4iIcf+Ihx/4iIcf+Ig/ixGydO7/iIcf+IiHH/iIcf+IiHFMiaw3ZYiHH/iIhx/4iHH/iIhx/4g9JxGz2O6Ihx/4iHH/iIhx/4iHH/iIMexavxOlhx/4iHH/iIhx/4iHH/iIhx/0ksbH05cf+Ihx/4iIcf+Ihx/4iIcf+IWC3Y0ohx/4iHH/iIhx/4iHH/hIcGyI+Ycf+IiHH/iIhx/4iHH/hNjLxHNP+IiHH/iIhx/4iHH/iIhx/4QQYs/52Icf+IiHH/iIcf+IiHH/iIcV2e0mGIiHH/iIcf+IiHH/iIhx/4iCpScxpq2M6Ihx/4iIcf+Ihx/4iIcf9MM0xMy3H/iIcf+IiHH/iIhx/4iHH/P+70shEL/4iHH/iIhx/4iIcf+Ihx/4hIEeyO4Ycf+IiHH/iIcf+IiHH/iEkjPH3MiIcf+IiHH/iIcf+IiHH/hP6pwRVnH/iIhx/4iHH/iIhx/4iHH/iIhx/4iHH/iIhx/4Q2cc2Y6HH/iIhx/4iHH/iIhx/4iHH/NFQhvKveiHH/iIhx/4iHH/iIhx/zL1Qb4KvnH/iIhx/4iIcf+Ihx/4iIcf+Ihx/z4pgbPWfv+IiHH/iIhx/4iHH/iIhxSd48YhyIiHH/iIcf+IiHH/iIcf+ENqLNldcf+Ihx/4iIcf+Ihx/4iIcU2RLCbtiHH/iIcf+IiHH/iIcf+IiHH/iIcf+ISHN8mMj/iIcf+IiHH/iIcf+IiHH/iIhxVi3a0v+Ihx/4iIcf+Ihx/4iIcf+Ihx/zOhUb5erv+Ihx/4iIcf+Ihx/4iIcf+IhHdByYvocf+IiHH/iIcf+IiHH/iIcf89zbGzMk6Ihx/4iHH/iIhx/4iHH/hIc3yIyHH/iIcf+IiHH/iIcf+IhGziyjHXH/iIhx/4iHH/iIhx/4iHFMPHw8OIcf+IiHH/iIcf+IiHH/iEd0HJi+iHH/iIhx/4iHH/iIhx/4iHH/iIhx/4iHH/iIQ2cc2Y5x/4iHH/iIhx/4iHH/iIhx/zlfdregiYhx/4iIcf+Ihx/4iIcf+IhMPRxMLocf+Ihx/4iIcf+Ihx/4iIcTTYk7snbHH/iIhx/4iHH/iIhx/4iIcf+Ihx/4iIcf+EfHbJOJhx/4iIcf+IiHH/iIcf+IiHH/iIcf+IiHH/iIcf+IiHH/iIcf+IiHH/iIhx/4iHH/iIhx/4iHH/iDxxMbSOzohx/4iHH/iIhx/4iIcf+Ihx/zIf477gHIhx/4iHH/iIhx/4iHH/iIhx/4iHH/iIhx/4iHH/iIhxRh7MnhNx/4iIcf+IiHH/iIcf+IUrveRIiHH/iIcf+IiHH/iIcf+IhFEyy+zYiHH/iIcf+IiHH/iIcf+IhBpqz1lYhx/4iHH/iIhx/4iHH/iIhx/4iHH/QFZsG5n/iIcf+IiHH/iIcf+IiHH/iIcf+IiHH/iIhx/4iHH/iIhx/4PS0xs9LOcf+Ihx/4iIcf+IiHH/iIcf+DsZcbXmjoiIcf+Ihx/4iIcf+Ihx/06RLCbthx/4iIcf+Ihx/4iIcf+Igw7mGwIZ6Ihx/4iIcf+Ihx/4iIcf+Ihx/4hN5Rwxrocf+IiHH/iIhx/4iHH/iIhx/4iFbI2jeIhx/4iIcf+Ihx/4iIcf+IiHH/iIcf+IiHH/iIcf+IiF3i0x2HH/iIhx/4iHH/iIhx/4iIcf+Ihx/4hMPRxMLohx/4iHH/iIhx/4iIcf+EEGLP+diHH/iIcf+IiHH/iIhx/4O9W0tSpLiIcf+Ihx/4iIcf+IiHH/iEggLJ39/4iIcf+Ihx/4iIcf+IiHH/NwDluf8acf+Ihx/4iIcf+IiHH/iIN7ghuUfehx/4iHH/iIhx/4iHH/iIhxP2nisJYdiIhx/4iHH/iIhx/4iHH/iD13UbOIroiIcf+Ihx/4iIcf+Ihx/4iIcf9ONbwspHH/iIcf+IiHH/iIcf+IiHH/O0Fjtb6ciIhx/4iHH/iIhx/4iIcf+IhAXSwLLXH/iIhx/4iIcf+Ihx/4iDoTUbbsrnH/iIhx/4iHH/iIhx/4iEkjPH3MiHH/iIhx/4iHH/iIhx/4iHH/iIhx/4hGziyjHYcf+Ihx/4iIcf+Ihx/4iIcVvi1B2HH/iIcf+IiHH/iIcf+IiHH/QKCMBveIcf+IiHH/iIcf+IiHH/iIcUnUbGK5hx/4iHH/iIhx/4iHH/iIPQ+ys/BNhx/4iIcf+Ihx/4iIcf+IhGHFyuOohx/4iIcf+Ihx/4iIcf+Ed6PKhc/4iIcf+Ihx/4iIcf+Ihx/zt7AbWE/ohx/4iIcf+Ihx/4iIcf+DHFc786jHH/iIhx/4iHH/iIhx/4iHH/iEnYHHJ+cf+Ihx/4iIcf+Ihx/4iIcf9HdyyYjYhx/4iIcf+Ihx/4iIcf+Ed3LJiNhx/4iIcf+Ihx/4iIcf+Igwj+GwgB6IiHH/iIcf+IiHH/iIcf+IhMPRxMLocf+IiHH/iIcf+IiHH/iIcf+EggLI39hx/4iIcf+Ihx/4iIcf+Ihx/4RbzctDJx/4iIcf+Ihx/4iIcf+IRssco06Icf+IiHH/iIhx/4iHH/iIhx/4hOMqw81f+IiHH/iIcf+IiHH/iIhPNbwcpIcf+IiHH/iIcf+IiHH/iDi0cbhLjnH/iIhx/4iHH/iIhx/4iHFHIzyNzIcf+IiHH/iIcf+IiHH/iIcUswPEz8iIcf+IiHH/iIcf+IiHH/hEs6zExXH/iIcf+IiHH/iIcf+IiHH/iIStssYk2Icf+Ihx/4iIcf+Ihx/4iIcf+Ig9fXG0go7/iIcf+IiHH/iIcf+IiHH/PWFSs56thx/4iIcf+Ihx/4iIcf+IhxPHOhtIxe/4iIcf+Ihx/4iIcf+Ihx/06RLCbthx/4iIcf+Ihx/4iIcf+IhxR3BsiPmIiHH/iIcf+IiHH/iIcT/asbAlTnH/iIcf+IiHH/iIcf+IiHFGynyTWIhx/4iHH/iIhx/4iIcf+IhMLtxNEohx/4iHH/iIhx/4iHH/iIhx/4iHH/OSeUt9hriIhx/4iHH/iIhx/4iHH/iDpMh7azeHH/iIhx/4iHH/iIhx/4iHH/OSqkt9Vbhx/4iIcf+IiHH/iIcf+IiElzfHjIiHH/iIhx/4iHH/iIhx/4hHdyyYjXH/iIhx/4iHH/iIhx/4iHH/iIhxRyAsjf2Ihx/4iHH/iIhx/4iHH/iIPWgSs5ftiIhx/4iIcf+Ihx/4iIcf+INVpBu6W+hx/4iIcf+Ihx/4iIcf+Ihx/0cYrJ51iIcf+IiHH/iIhx/4iHH/iIPHExtI7Ohx/4iHH/iIhx/4iHH/iIhx/03oLDF9hx/4iIcf+Ihx/4iIcf+IhEAdzP4nH/iIhx/4iHH/iIhx/4iDr34rYIHXH/iIhx/4iHH/iIhx/4iIcf+EQQHM7+cf+IiHH/iIcf+IiHH/iIcf9CsTzk7Icf+IiHH/iIcf+IiHH/iEnGzHOTiHH/iIhx/4iIcf+Ihx/4iIcf+Ew9HEwuiHH/iIhx/4iIcf+Ihx/4iDoEErb77Ycf+IiHH/iIcf+IiHH/iIhx/4iHH/iIQr4c5B5x/4iHH/iIhx/4iIcf+Ihx/4hOkSw27f+Ihx/4iIcf+IiHH/iIcf+E6RLCbtcf+Ihx/4iIcf+IiHH/iIcf+ITeUcMa6HH/iIhx/4iHH/iIhx/4iIcf+Ihx/4iITjlsLGmIhx/4iIcf+IiHH/iIcf+INNxDvSO8/4iIcf+IiHH/iIcf+IiHFOShwbXocf+Ihx/4iIcf+IiHH/iIcf+IiEEDHP/Ohx/4iIcf+Ihx/4iIcf+IhFEyy+zYhx/4iIcf+Ihx/4iIcf+IiHH/iIcf+ITD0cTC6Icf+Ihx/4iIcf+IiHH/iIcf+IhMPRxMLocf+Ihx/4iIcf+IiHH/iIcf+IiEkgLH39iIcf+IiHH/iIhx/4iHH/iIRssco06Icf+Ihx/4iIcf+IiHH/iIcf+IiHH/iIcUMQHM7+iIcf+Ihx/4iIcf+IiHH/iIcf+IiHH/SCAsjf2HH/iIhx/4iIcf+Ihx/4iIcf+Ihx/4iF9H0rj/iIhx/4iHH/iIhx/4iIcf+Ihx/4iIcf+Ihx/4iIcf+Ihx/4iIcf+Ihx/4iIcf+IiHH/iIcf+IiHH/hMPRxMLohx/4iIcf+IiHH/iIcf+ITegsQX3/iIhx/4iIcf+Ihx/4iIcUMTLM7Ncf+IiHH/iIhx/4iHH/iIhxTTW8LKRx/4iIcf+IiHH/iIcf+IiDKBYr5+nYiHH/iIcf+IiHH/iIhx/4WdXXKohx/4iHH/iIhx/4iHH/iIhx/4iHH/iIhx/4iIcf9EEBzO/ocf+IiHH/iIcf+IiHH/iD/bUbEkrnH/iIhx/4iHH/iIhx/4iIcf9DZxzZjohx/4iHH/iIhx/4iHH/iIhx/06UPDa8/4iHH/iIhx/4iIcf+Ihx/4QF0sCy2Ihx/4iIcf+Ihx/4iIcf+IhxOIYUt3nriIcf+IiHH/iIhx/4iHH/iIT+R8EbiIcf+IiHH/iIcf+IiHH/iFK73kSIcf+IiHH/iIcf+IiHH/iIhx/4iHH/iIhx/0bEXLO6/4iHH/iIhx/4iHH/iIhx/4iIcUTLHLNOcf+Ihx/4iIcf+Ihx/4iIcUyJrDdliIcf+IiHH/iIcf+IiHH/iIcf+IiHH/R3csmI2Icf+IiHH/iIcf+IiHH/iIObeBt0h+iIcf+Ihx/4iIcf+Ihx/4M+8yvRDNhx/4iIcf+IiHH/iIcf+INPGRvA5uiHH/iIhx/4iIcf+Ihx/4g1+sG7BT6Icf+IiHH/iIcf+IiHH/Syi8XXSIhx/4iIcf+Ihx/4iIcf+IiEt4/Fhwcf+Ihx/4iIcf+Ihx/4g7yDG1N86Ihx/4iHH/iIhx/4iHH/iIhx/0qELHe9/4iHH/iIhx/4iHH/iIhx/4iDTocr0Xjf+Ihx/4iIcf+Ihx/4iIcf9EEyzOzXH/iIcf+IiHH/iIcf+IiHH/TTlsPGmIcf+Ihx/4iIcf+Ihx/4iIcf9HdyyYjYhx/4iIcf+Ihx/4iIcf+IhEEBze/v+Ihx/4iIcf+Ihx/4iIcf+Ihx/4g/ixGxdO5x/4iIcf+IiHH/iIcf+IiHFHxsyDk3H/iIcf+IiHH/iIcf+IiEslrF2lhx/4iIcf+IiHH/iIcf+IiEUTLL7Nhx/4iIcf+IiHH/iIcf+IhNNlw8mocf+Ihx/4iIcf+Ihx/4iIcf+IiHH/iIcf+IiHH/iIcf9EEBzO/ohx/4iHH/iIhx/4iIcf+IhLhCxXvYcf+Ihx/4iIcf+IiHH/iIcf+IiEFWbPqZcf+Ihx/4iIcf+IiHH/iIcf+IiHH/iITD0cTC5x/4iIcf+IiHH/iIcf+IiHFEyxyzTnH/iIcf+IiHH/iIhx/4iHH/iIhxQxMszs1x/4iIcf+IiHH/iIcf+IiHFOnWwmKf+IiHH/iIhx/4iHH/iIhx/0K+HOQeiHH/iIhx/4iIcf+Ihx/4iITugsIX2Ihx/4iIcf+Ihx/4iIcf+ISCAsnf3/iIhx/4iIcf+Ihx/4iIcUqNXGcq/4iIcf+Ihx/4iIcf+IiHH/iIQFocC16Icf+IiHH/iIcf+IiHH/iIhxRMscs05x/4iHH/iIhx/4iHH/iIhx/4iIcf+Ihx/4iIcf+IRWmMuWdx/4iHH/iIhx/4iHH/iIhB+fwBYP+IiHH/iIcf+IiHH/iIcf+IiHH/iIcf+IhLK8xtQ/+Ihx/4iIcf+IiHH/iIcf9NjLw3NHH/iIhx/4iIcf+Ihx/4iIcUjYHHJ+iHH/iIcf+IiHH/iIhx/4iHE/16GwKF6Icf+Ihx/4iIcf+Ihx/4iIcf+IR8p8o1j/iIcf+IiHH/iIcf+IiHH/iIcT/UkbArboiIcf+Ihx/4iIcf+Ihx/4R8dsk4mIcf+IiHH/iIcf+IiHH/iIcf+IiHH/iIQQMc/86Icf+IiHH/iIcf+IiHH/iIcf+Ig2o8G6XD6HH/iIhx/4iHH/iIhx/4iHH/TpEsJu2HH/iIhx/4iHH/iIhx/4iHFOnWwWKXH/iIhx/4iHH/iIhx/4iDbYk7onbIhx/4iHH/iIhx/4iHH/iIhx/z5eU7KhrHH/iIhx/4iHH/iIhx/4iIStssYk2HH/iIcf+IiHH/iIhx/4iHFCt1zUioiIcf+Ihx/4iIcf+Ihx/4iIcf+IiHH/iIcf+IiEWzrLTFiHH/iIhx/4iHH/iIhx/4iIcTi9obdCXoiHH/iIcf+IiHH/iIcf+IiHH/Mf8RsBDu/4iHH/iIhx/4iHH/iIhxMHhDv4e8cf+Ihx/4iIcf+Ihx/4iIcUGxPOTsiHH/iIcf+IiHH/iIhx/4iDvIMbU3zocf+Ihx/4iIcf+Ihx/4iIcUh8rHg1hx/4iIcf+Ihx/4iIcf+Ihx/4iIRWNsucmIcf+IiHH/iIcf+IiHH/iIcUC+HAUe/4iHH/iIhx/4iHH/iIhx/4QVZs+pmIhx/4iHH/iIhx/4iHH/iEw9HEwuiHH/iIhx/4iHH/iIhx/4QQYs/52Icf+IiHH/iIcf+IiHH/iIQQYs/51x/4iIcf+Ihx/4iIcf+IhxSYQsZ71x/4iIcf+Ihx/4iIcf+IhxSH+8eARx/4iHH/iIhx/4iHH/iIhx/4iHH/iIhx/4iIcf+E9KHCte/4iHH/iIhx/4iHH/iIhx/4MEchscje/4iHH/iIhx/4iHH/iIhx/4g8ErG07U6Icf+IiHH/iIcf+IiHH/iEGpvPVkcf+IiHH/iIcf+IiHH/iIhx/4Pt8BsiD+iIcf+IiHH/iIcf+IiHH/iIcf9PShwbXnH/iIhx/4iIcf+Ihx/4iEuELFe9hx/4iIcf+IiHH/iIcf+IiHH/iIcf+IiHH/hHdByYvoiHH/iIhx/4iHH/iIhx/4hLhCxXvYhx/4iIcf+Ihx/4iIcf+Ihx/4iEEDHP/OiHH/iIhx/4iIcf+Ihx/4iIcf+IhxQxMszs2HH/iIhx/4iHH/iIhx/4iHFP9SwQrf+IiHH/iIcf+IiHH/iIcf+IiEBaHAteiHH/iIhx/4iHH/iIhx/4iErbLGJNiHH/iIcf+IiHH/iIcf+IiHH/iEnYHIJ+/4iIcf+Ihx/4iIcf+Ihx/4SoEcZ+5x/4iHH/iIhx/4iIcf+Ihx/4iIcf+DY+M7vBzP+Ihx/4iIcf+IiHH/iIcf9IFPyOsIcf+IiHH/iIcf+IiHH/iIgzlsG9aT6Ihx/4iIcf+Ihx/4iIcf+Ihx/0s9HGwu/4iHH/iIhx/4iHH/iIhx/0hzfIjIcf+IiHH/iIcf+IiHH/iIcU7gzCHz/4iHH/iIhx/4iHH/iIhx/4T5Q8FryIhx/4iIcf+IiHH/iIcf+IhIICyd/f+Ihx/4iIcf+IiHH/iIcf+ENnHNmOhx/4iIcf+Ihx/4iIcf+IhHdByYvocf+IiHH/iIcf+IiHH/iIcf83vkG5Qb6HH/iIcf+IiHH/iIcf+IhLhCxXvYhx/4iHH/iIhx/4iHH/iIhxQmcc2Y6Ihx/4iIcf+Ihx/4iIcf+Ihx/4iIcf+IiHH/g11YO7Knxx/4iHH/iIhx/4iHH/iIhx/4iIcf+IhxS+UcUa7/iIcf+IiHH/iIcf+IiHH/iEd3LJiNcf+IiHH/iIcf+IiHH/iIhxOrVCtkq9/4iHH/iIhx/4iHH/iIhx/4TpEsJu1x/4iHH/iIhx/4iHH/iIhx/0zW3FKS/4iHH/iIhx/4iHH/iIhx/4g6YIG2n36Ihx/4iIcf+Ihx/4iIcf+Ihx/4iEnYHIJ+/4iHH/iIhx/4iHH/iIhx/06RLCbthx/4iHH/iIhx/4iHH/iIg9emGzhZ5x/4iHH/iIhx/4iIcf+Ihx/zFKMb+1zoiHH/iIhx/4iHH/iIhx/4MeDhsC8e/4iIcf+Ihx/4iIcf+IiHH/hGH2yuCYhx/4iHH/iIhx/4iIcf+IhMPRxMLnH/iIhx/4iHH/iIhx/4iIcf9MPRxMLoiHH/iIhx/4iHH/iIhx/4iE4/jCwHhx/4iHH/iIhx/4iHH/iIhx/z3fAbQg/v+Ihx/4iIcf+Ihx/4iIcf85xxW3OOqIiHH/iIcf+IiHH/iIhxPj81scDKcf+Ihx/4iIcf+Ihx/4iIcf+IiHH/iIcUILrN9FiHH/iIhx/4iHH/iIhx/4iDlYAren/YiIcf+Ihx/4iIcf+Ihx/4iIcf+Ihx/4iIcf+IiHH/iDh+lLiBa4cf+IiHH/iIcf+IiHH/iIcf+Dx0QbSLvocf+IiHH/iIcf+IiHH/iIRRY8vpxx/4iIcf+Ihx/4iIcf+IiHH/hDZxzZjocf+Ihx/4iIcf+Ihx/4iE/kfBG4iHH/iIhx/4iHH/iIhx/4hCsTz07P+Ihx/4iIcf+IiHH/iIcf+EbOLKMdiHH/iIhx/4iHH/iIhx/4iE8yrBzViIhx/4iHH/iIhx/4iIcf+Ihx/4iIcf+Ihx/4hKgRx37v+Ihx/4iIcf+IiHH/iIcf+IiHH/iIcf+IhLhCxXvYhx/4iHH/iIhx/4iHH/iINfrBuwU+hx/4iIcf+IiHH/iIcf+IiHH/iE+RLBbtiIhx/4iIcf+Ihx/4iIcf+ERjbNnJ/4iHH/iIhx/4iIcf+Ihx/4iIcf9EEyzezf+IiHH/iIhx/4iHH/iIhx/0ggLI39hx/4iIcf+IiHH/iIcf+IiHH/iIQQMc/86Icf+Ihx/4iIcf+IiHH/iIcf+ISCAsjf1x/4iHH/iIhx/4iIcf+Ihx/4iISSAsff2Ihx/4iIcf+IiHH/iIcf+IiHH/iIcUvlHFGu/4iHH/iIhx/4iIcf+Ihx/4iIcf+ISdgcgn7/iIcf+IiHH/iIhx/4iHH/iIhx/4hN5Rwxrocf+Ihx/4iIcf+IiHH/iIcf+IiHH/iENnHNmOcf+Ihx/4iIcf+IiHH/iIcf+IiHH/hJ2BxyfnH/iIcf+IiHH/iIhx/4iHH/iIhx/4Rssco06Ihx/4iIcf+IiHH/iIcf+IiERqLMldiHH/iIhx/4iHH/iIhx/4iEkgLH39iIhx/4iIcf+Ihx/4iIcf+Ihx/4Qg9c7wqIcf+IiHH/iIhx/4iHH/iIhGziyzHf+IiHH/iIcf+IiHH/iIcf9FyxzDTv+IiHH/iIhx/4iHH/iIhxWjrVxYcf+Ihx/4iIcf+Ihx/4iIcUw8fDw4hx/4iHH/iIhx/4iIcf+Ig0QBa8v+mIhx/4iHH/iIhx/4iHH/iIhMPRxMLnH/iIhx/4iHH/iIhx/4iHH/iIhx/4g/cEayj7n/iIhx/4iHH/iIhx/4iHH/iDSuMbxRzoiIcf+IiHH/iIcf+IiHH/hIcGyI+Ycf+Ihx/4iIcf+IiHH/iE3oLEF9/4iHH/iIhx/4iIcf+Ihx/4iIcf+IQQYs/52HH/iIhx/4iHH/iIhx/4hN1twykohx/4iIcf+Ihx/4iIcf+IhBWXwLaP+Ihx/4iIcf+Ihx/4iIcf+ITD0cTC6Icf+Ihx/4iIcf+Ihx/4iIQr4c9B7/iIhx/4iHH/iIhx/4iHH/iIhxMpUivmrd/4iHH/iIhx/4iHH/iIhx/4Rh9srgmIcf+IiHH/iIcf+IiHH/iEuHPFeMcf+IiHH/iIhx/4iHH/iIhDAnzf2IiHH/iIhx/4iHH/iIhx/4hO7kwhG4cf+Ihx/4iIcf+Ihx/4iIOGEhuJ7ecf+IiHH/iIcf+IiHH/iIcf9MM0xMy3H/iIhx/4iHH/iIhx/4iHH/hCvhzkHohx/4iIcf+Ihx/4iIcf+IhxRBxcvjqHH/iIhx/4iHH/iIhx/4iHH/g7AGK1/52Icf+Ihx/4iIcf+Ihx/4iIcf+Ihx/4iIcf+Ihx/4iIcf9MM0xMy3H/iIhx/4iHH/iIhx/4iHH/hNPHxMOP+IiHH/iIcf+IiHH/iIcf+IiHH/OhNRtuyuiIcf+Ihx/4iIcf+Ihx/4hKgRx37v+IiHH/iIcf+IiHH/iIcf+IT5Q8FryIhx/4iHH/iIhx/4iHH/iEfHbJOJhx/4iIcf+Ihx/4iIcf+IRssco06Ihx/4iHH/iIhx/4iHH/hMjVxHKoiIcf+Ihx/4iIcf+Ihx/4RG08ySyIhx/4iIcf+Ihx/4iIcf+Ihx/4iE+F/BegiIcf+IiHH/iIcf+IiHH/hPlDwWvIiHH/iIhx/4iHH/iIhx/4QVZs+pmIhx/4iHH/iIhx/4iHH/iIhxTOgsMX2Icf+IiHH/iIcf+IiHH/iIhxRMscs05x/4iHH/iIhx/4iHH/iIhx/4iIcf+Ihx/4WdXXKohx/4iIcf+Ihx/4iIcf+Ihx/4iIcf+IiHH/hOkSw27f+IiHH/iIcf+IiHH/iIhx/4Q2cc2Y6HH/iIcf+IiHH/iIcf+IiHH/iIT5EsFu2Ihx/4iIcf+Ihx/4iIcf+ITNC8QvSHH/iIcf+IiHH/iIcf+IiHE0JsO72TyIhx/4iHH/iIhx/4iHH/iIhxSNssck1x/4iIcf+Ihx/4iIcf+Ihx/4iDdB5rm+GXH/iIcf+IiHH/iIcf+IiHH/iEd3LJiNcf+IiHH/iIcf+IiHH/iIcf+IiHH/iIcf+IiHH/iIhxVMjbN4hx/4iHH/iIhx/4iHH/iIhx/4iHH/iIhxR3BsiPmIhx/4iIcf+Ihx/4iIcf+EfHbJOJiHH/iIcf+IiHH/iIcf+IiHH/iIcf+IiHH/iIhx/4iHFNkSwm7Yhx/4iHH/iIhx/4iIcf+Ihx/4iIcf+Ihx/4iIcf+Ihx/4OgcitvjdiHH/iIcf+IiHH/iIcf+IhIICyd/f+IiHH/iIcf+IiHH/iIcf+IgyhHK+e42Icf+IiHH/iIcf+IiHH/iIcf+IiHH/iIhCD1z/Cv+IiHH/iIcf+IiHH/iIcf+DH3Nb8IyoiIcf+Ihx/4iIcf+Ihx/4RmLMqdOHH/iIhx/4iHH/iIhx/4iHH/OLeBuEh+hx/4iHH/iIhx/4iHH/iIhCvhz0Hv+IiHH/iIcf+IiHH/iIcf+E/qnBFWcf+IiHH/iIhx/4iHH/iIg5Z0G3mL6HH/iIhx/4iIcf+Ihx/4NgSVuvtqhx/4iIcf+IiHH/iIcf+IiDtmobWZXoiHH/iIhx/4iHH/iIhx/4iHH/iERe/MoQiIhx/4iHH/iIhx/4iHH/iIhx/4iHH/iISCAsnf3/iIhx/4iHH/iIhx/4iHH/iIhx/0O6bNRZhx/4iHH/iIhx/4iHH/iIhKf7xoBHH/iIhx/4iHH/iIhx/4iIcf9AXSwLLYiHH/iIhx/4iIcf+Ihx/4MjQyvsvNiIhx/4iHH/iIhx/4iHH/iIhx/4Tj+MLAeIcf+IiHH/iIcf+IiHH/iDMM9L7zC/+Ihx/4iIcf+Ihx/4iIcf+Droo7YXXIiIcf+IiHH/iIcf+IiHH/iIMsuTvjRscf+Ihx/4iIcf+Ihx/4iIcf+ECtbAYpiIcf+IiHH/iIcf+IiHH/iEDz3BHC/4iHH/iIhx/4iHH/iIhx/4iIcf+Ihx/4iIcf+Ihx/4iIcf+Ihx/4iIcf+Ihx/4iIcf+IiHH/iIcf+IiHH/iIcf+IiHH/iIcf+IiHH/iIcf+IiHH/iIhx/4iHH/iIhx/4iHH/iIg6YIG2n36HH/iIhx/4iIcf+Ihx/4iIcf+IMuYCvhn9cf+Ihx/4iIcf+Ihx/4iIcf+EEGLP+diHH/iIhx/4iHH/iIhx/4iISMCsk/X/iIcf+IiHH/iIcf+IiHH/iDixYbhOnohx/4iHH/iIhx/4iIcf+Ihx/zJ7U76ErIiHH/iIcf+IiHH/iIcf+IiHH/g7HdW14iqHH/iIhx/4iHH/iIhx/4iHH/iIhx/4hPmlwmWv+Ihx/4iIcf+Ihx/4iIcf+IhBAxz/zohx/4iIcf+Ihx/4iIcf+Ihx/4iIcf+Ihx/4iIcf+Ihx/4iIcf+IiHH/iIcf+IiHFFYsyp04iHH/iIcf+IiHH/iIcf+ISCAsjf1x/4iIcf+Ihx/4iIcf+Ihx/4iIcf9PShwbXnH/iIhx/4iHH/iIhx/4iHH/iIhK2BxifoiHH/iIhx/4iHH/iIhx/4iHH/SMbMk5P/iIhx/4iHH/iIhx/4iHH/hMPRxMLoiHH/iIhx/4iHH/iIhx/4iHH/iIhx/4iHH/SoQsd73/iIhx/4iHH/iIhx/4iHH/SoQsd73/iIhx/4iHH/iIhx/4iHH/g1CgG79f6Icf+IiHH/iIcf+IiHH/iDjsU7kTrP+IiHH/iIhx/4iHH/iIhx/4iHH/Rs4sox2Ihx/4iIcf+Ihx/4iIcf+IRba8tJSIcf+IiHH/iIcf+IiHH/iIcf+EnYHHJ+hx/4iHH/iIhx/4iHH/iIhx/4iDSf8bxgDoiIcf+Ihx/4iIcf+IiHH/hDaizpXf+Ihx/4iIcf+IiHH/iIcf9K1Gxyuf+IiHH/iIcf+IiHH/iIhxNQeluvhahx/4iIcf+Ihx/4iIcf+Ihx/4g17pK7EW2Icf+Ihx/4iIcf+IiHH/iIR3QcmL6HH/iIcf+IiHH/iIcf+IiHFI2yxyTXH/iIhx/4iHH/iIhx/4iIRLCc1Pb/iIcf+IiHH/iIcf+IiHH/iErM7GMxiIhx/4iIcf+Ihx/4iIcThCA7e9/IiHH/iIhx/4iHH/iIhx/0KxPOTshx/4iHH/iIhx/4iHH/iIhx/4iHH/iE+XTBaLhx/4iHH/iIhx/4iIcf+Ihx/4iIcf+Ihx/4iIcf8yH+O+4ByHH/iIhx/4iHH/iIhx/4iHH/iIhx/4iIcU+QjAb3iIcf+IiHH/iIcf+IiHH/iIcUTLHLNOcf+IiHH/iIhx/4iHH/iIhx/4iHH/iIhx/4iHH/iIhGHFyuOohx/4iHH/iIhx/4iHH/iIhx/4iHFX1dkq/4iHH/iIhx/4iIcf+Ihx/4iIcT9vA7CQ/HH/iIcf+IiHH/iIcf+IiHH/hK2yxiTYiIcf+Ihx/4iIcf+Ihx/4iIcf+EqBHGfucf+Ihx/4iIcf+Ihx/4iIcf+Ihx/zn00rcLLXH/iIhx/4iHH/iIhx/4iIcf+Ihx/4OGQxuJvOhx/4iHH/iIhx/4iHH/iITdbcMpKIcf+IiHH/iIcf+IiHH/iIQQYs/51x/4iIcf+Ihx/4iIcf+Ihx/zUKAbv1/oiHH/iIhx/4iHH/iIhx/4T5dMFouHH/iIhx/4iHH/iIhx/4iIcf9MPRxMLoiHH/iIhx/4iHH/iIhx/4iEbOLKMdcf+Ihx/4iIcf+IiHH/iIcf+Dj2xrgJOYiHH/iIcf+IiHH/iIcf+IiHE9iAGzd/7/iIhx/4iHH/iIhx/4iHH/iDL1Qb8Kvv+IiHH/iIcf+IiHH/iIcf+De8hblDeocf+IiHH/iIcf+IiHH/iIcf+EYfbK4JiIcf+Ihx/4iIcf+Ihx/4iIRr/spAGHH/iIcf+IiHH/iIcf+IiHH/T51sJin/iIcf+IiHH/iIcf+IiHH/iIcf+IiHH/gwTzWwwMqIiHH/iIcf+IiHH/iIcf+ISdgccn5x/4iHH/iIhx/4iHH/iIhxOQ1Ct/K9/4iIcf+Ihx/4iIcf+IiHH/g49XK4Co2Icf+IiHH/iIhx/4iHH/iIhx/4iHH/iEJSvOrUcf+IiHH/iIcf+IiHH/iIcf+IiHH/iIcf+IiHH/TD0cTC6IiHH/iIcf+IiHH/iIcf+IiHH/iIcf+IhYLdjShx/4iIcf+Ihx/4iIcf+Ihx/0+dbCYp/4iIcf+Ihx/4iIcf+Ihx/4g3D4G68H7/iIhx/4iHH/iIhx/4iHFCaizZXYhx/4iHH/iIhx/4iHH/iIQQYs/52HH/iIcf+IiHH/iIcf+IiHH/iIcf+IiFbI2jeIhx/4iIcf+Ihx/4iIcf+Ihx/4iIcf+Ihx/4Q2cc2Y6Icf+Ihx/4iIcf+Ihx/4hNjLxHNP+Ihx/4iIcf+Ihx/4iIcf+IhxTZEsJu2Icf+IiHH/iIcf+IiHH/iIcf+IiHH/iIU2Tdm4cf+IiHH/iIcf+IiHH/iIcf+IiHH/iIcf+IiHH/iIhx/4iHH/iIhx/4iHH/iIhx/4iHH/iIhx/4iHH/iIhx/4iIcf+Ihx/4WzrWxf+IiHH/iIcf+IiHH/iIcf+IiHH/RnQcuL7/iIcf+IiHH/iIcf+IiHH/hCAnzv2HH/iIhx/4iHH/iIhx/4iHH/PSohs9XeiIhx/4iHH/iIhx/4iHH/iErP/GMAiIcf+Ihx/4iIcf+Ihx/4iIOcH0tz4LiIhx/4iIcf+Ihx/4iIcf+Ihx/4iE+RLBbtiIhx/4iHH/iIhx/4iHH/iDX6wbsFPohx/4iIcf+IiHH/iIcf+IiHH/iEEGLP+dhx/4iIcf+Ihx/4iIcf+Ihx/4g5bWG3kp5x/4iHH/iIhx/4iHH/iIhx/4iIcf+Ihx/4iIcf+Ihx/4iIcU/yHADecf+IiHH/iIhx/4iHH/iIhxSNssck1x/4iIcf+Ihx/4iIcf+Ihx/4g6INS23yuHH/iIhx/4iHH/iIhx/4iHH/iISCAsnf3/iIhx/4iHH/iIhx/4iHH/iIhx/4iIcf+Ihx/4iIcf+Ihx/4iIcf+Ihx/4iIcf+Ihx/4iIcf+IiHFDsJzE9oiHH/iIhx/4iHH/iIhx/4iHFOnWwWKXH/iIhx/4iHH/iIhx/4iHH/RBMszs1x/4iIcf+Ihx/4iIcf+Ihx/4g6pJK2W22Ihx/4iIcf+IiHH/iIcf+EJVzPqj/4iIcf+Ihx/4iIcf+Ihx/4iIcf+Ihx/4iIcf+Ihx/0ADHADecf+IiHH/iIcf+IiHH/iIcf+IiHFEyxyzTnH/iIhx/4iHH/iIhx/4iHH/g1QTK7vs1x/4iIcf+Ihx/4iIcf+Ihx/zlqUbeVroiIcf+Ihx/4iIcf+IiHH/hFFjy+nIhx/4iIcf+Ihx/4iIcf+IhxOcgxtjfOcf+Ihx/4iIcf+IiHH/iIcf+IiHH/QF0sCy2IiHH/iIcf+IiHH/iIcf+Ig/swOyTPz/iIcf+IiHH/iIcf+IiHH/g3nbK5Yk2IiHH/iIcf+IiHH/iIcf+Ig1I7O73EyHH/iIcf+IiHH/iIhx/4iFK73kSHH/iIhx/4iHH/iIhx/4iHH/iIhx/4iIcf+Ihx/4iIcf+ITNC8QvRx/4iIcf+IiHH/iIcf+IiHFPQEwL+4iHH/iIcf+IiHH/iIcf+IiEuBHFfuiIcf+Ihx/4iIcf+Ihx/4iEEDHP/OiHH/iIhx/4iIcf+Ihx/4iIcf+Ihx/4iIcf+Ihx/4iFbI2jeIiHH/iIhx/4iHH/iIhx/4hCD1zvCocf+Ihx/4iIcf+IiHH/iIcf+IiHH/iIcf+IiHH/iIcf+IiHH/iIcf+IiHH/iIhx/4iHH/iIhx/4iHH/iIhx/4iHH/iIhx/4iHFJ1GxiuYcf+Ihx/4iIcf+Ihx/4iIcf+DDkkbArbocf+IiHH/iIcf+IiHH/iIcVVx2o6Icf+IiHH/iIcf+IiHH/iIcf+IiHH/iIcf+IiHH/iIcf+IRLCcxPaHH/iIhx/4iHH/iIhx/4iHH/iFNk3ZuIcf+IiHH/iIcf+IiHH/iISB7MjhOIcf+IiHH/iIcf+IiHH/iIcf9DW+zaQYhx/4iHH/iIhx/4iIcf+IXp7SYXH/iIhx/4iHH/iIhx/4iHH/g8cTG0js6Ihx/4iIcf+Ihx/4iIcf+Ihx/zmkkrdbbXH/iIcf+IiHH/iIhx/4iHH/g18Ua8Drn/iIhx/4iHH/iIhx/4iHH/iIhxQg683xRx/4iIcf+Ihx/4iIcf+Ihx/zLyMb4NzoiHH/iIhx/4iHH/iIhx/4iD+LEbJ07v+Ihx/4iIcf+Ihx/4iIcf+IiHH/iIcf+IiHH/iIcf+IiHH/iIcf+IiHH/iIS4EcV+6Ihx/4iIcf+Ihx/4iIcf+IS4c8V4xx/4iIcf+Ihx/4iIcf+Ihx/4MUoxv7XOiIcf+Ihx/4iIcf+Ihx/4iEa83KQyiIcf+IiHH/iIhx/4iHH/iIPUDDs788iIcf+Ihx/4iIcf+Ihx/4iIcf+IiHH/iIcf+IiHH/iIcf+IiHH/iIcf+IiHH/iIcf+IiHH/iIhx/4iHH/iIhJIzx9zIhx/4iHH/iIhx/4iHH/iIhxOC20t9JLcf+IiHH/iIcf+IiHH/iIcf+IQQMc/86IiHH/iIcf+IiHH/iIcf+IhcOtTFiIcf+Ihx/4iIcf+IiHH/iIcf+IhAWhwLXoiHH/iIcf+IiHH/iIhx/4iHH/iIhx/4iHH/iIhx/4iDCUUbF7rv+Ihx/4iIcf+Ihx/4iIcf+IXeLTHYiHH/iIhx/4iHH/iIhx/4iHFLgHxH+IiIcf+Ihx/4iIcf+Ihx/4iIRQf8v4CHH/iIhx/4iHH/iIhx/4iHH/g6E1G27K6Icf+IiHH/iIcf+IiHH/iIcf+EnbLIJN/4iHH/iIhx/4iHH/iIhx/4iHFBt1z0iv+Ihx/4iIcf+Ihx/4iIcf+IhxQmcc2Y6IiHH/iIcf+IiHH/iIcf+IiHH/iIcf+IiHH/NV1Ru6Kuhx/4iIcf+Ihx/4iIcf+IiFgt2NJx/4iHH/iIhx/4iHH/iIhxQwf8z4Bx/4iIcf+Ihx/4iIcf+IhxQxMszs2HH/iIhx/4iHH/iIhx/4iHH/iIhx/4iHH/iIhGyxyjTocf+IiHH/iIcf+IiHH/iIcf+IiHH/iIRRMsvs2Icf+IiHH/iIcf+IiHH/iIhx/4TDA8TPxx/4iIcf+IiHH/iIcf+IiHH/iIcf+IiHH/iIcf+IiHH/iIcf+IiHH/iEl5nHhmcf+IiHH/iIcf+IiHH/iIcf+IhBVmz6mYcf+IiHH/iIcf+IiHH/iIcf9AAxwA3nH/iIhx/4iHH/iIhx/4iHH/M0yhvbNeiIcf+IiHH/iIcf+IiHH/g01iO8KdyIiHH/iIhx/4iHH/iIhx/4iF6e02H/iIhx/4iHH/iIhx/4iIcf+Ihx/4iIcf+Ihx/4iIcf+Ihx/4iIcf+Ihx/4iIcf+IiHH/iIcf+EuELFe9iIcf+IiHH/iIhx/4iHH/iIhGb6ypBXH/iIcf+IiHH/iIhx/4iHH/iIhx/4iHH/iIhx/4TIOMV8f/iIhx/4iHH/iIhx/4iHH/TIB8R/iIhx/4iHH/iIhx/4iHH/iIhx/4iIcf+Ihx/4iIcf+Ihx/4iIcf+EuELFe9iIcf+IiHH/iIcf+IiHH/iIcf9AAxwA3nH/iIhx/4iHH/iIhx/4iHH/iIhx/4iHH/iEEGLP+diHH/iIcf+IiHH/iIcf+IiHH/TIB8R/iIcf+IiHH/iIcf+IiHH/iIRGosyV2Ihx/4iHH/iIhx/4iHH/iIhx/4hIfUyIK4hx/4iIcf+Ihx/4iIcf+Ihx/0ADHADecf+IiHH/iIcf+IiHH/iIcf+IiHH/iIcf+IhBVmz6mYcf+IiHH/iIcf+IiHH/iIcTX8MroDzXH/iIcf+IiHH/iIcf+IiHH/iIhx/0CtbAYpiIhx/4iHH/iIhx/4iIcf+Ihx/4g4bgG4kf6IiHH/iIcf+IiHH/iIcf+IiHH/RLCcxPaIcf+IiHH/iIcf+IiHH/iIhx/ztv0bWQLocf+Ihx/4iIcf+IiHH/iIcT/UfrArgYiIcf+IiHH/iIcf+IiHH/iDbJVLo2q4iIcf+Ihx/4iIcf+IiHH/iIcf+IiHH/iIcf+Ig58cK4Dj3/iIhx/4iHH/iIhx/4iHH/iIhBBiz/nXH/iIcf+IiHH/iIcf+IiHH/iIcTIYJL3n24iHH/iIcf+IiHH/iIcf+EICfO/Yhx/4iHH/iIhx/4iHH/iIhxQxAczv6Ihx/4iHH/iIhx/4iHH/iIhx/4iHH/iIhDZxzpjv+Ihx/4iIcf+Ihx/4iIcf+Ihx/4iIcf+Ig6Ala2/amIhx/4iHH/iIhx/4iHH/iIhx/4StFcYupx/4iIcf+Ihx/4iIcf+Ihx/4iIVsjaN4iHH/iIcf+IiHH/iIhx/4iFNk3ZuHH/iIcf+IiHH/iIcf+IiHH/iIcf+IiHH/iIhx/4iHH/iIhx/4iHH/iIhx/4iHH/iERtPMksiHH/iIhx/4iHH/iIhx/4iIcf+Ihx/zBg07CvLHH/iIhx/4iHH/iIhx/4iIcTgPNrfwyYiHH/iIcf+IiHH/iIcf+IiEd0HJi+cf+IiHH/iIhx/4iHH/iIhx/4iHH/iIhx/4iEOxPNTsiIcf+IiHH/iIcf+IiHH/iIMkBhvr+eiHH/iIcf+IiHH/iIhx/4iDuUs7ZrTP+IiHH/iIcf+IiHH/iIcf+IPCQBtNv+cf+Ihx/4iIcf+Ihx/4iIcf+Ihx/4iIcf+IiHH/iE02XDyahx/4iIcf+Ihx/4iIcf+Ihx/zHg4b8fHocf+Ihx/4iIcf+Ihx/4iIcTIeRL7hu/+Ihx/4iIcf+Ihx/4iIcf+IhAqlwGWoiHH/iIhx/4iHH/iIhx/4iHFCvXzUKHH/iIhx/4iHH/iIhx/4iHH/iIhxT/IcAN6HH/iIcf+IiHH/iIcf+IiHH/hN6CwxfXH/iIhx/4iHH/iIhx/4iHH/hFyxzDTv+Ihx/4iIcf+Ihx/4iIcf+Ig4N3O4yIyIcf+IiHH/iIhx/4iHH/iIhx/4iHFGdyyYjYiIcf+Ihx/4iIcf+Ihx/4iIcf+EuELFe9iIcf+IiHH/iIcf+IiHH/iIMUchv7jeiHH/iIcf+IiHH/iIhx/4iHH/iIVsjaN4iIcf+Ihx/4iIcf+Ihx/4iIcf+IiHH/iIcf+IiHH/iIcf+IiHH/iIcf+IiHH/iIcf+IiHH/iIhx/4iHH/iIhx/4iHH/iIhx/4iHH/iIhx/4iHH/iIhx/4iIVsjaN4iHH/iIcf+IiHH/iIcf+IiEgbvI5EiIcf+IiHH/iIcf+IiHH/iEw9HEwuiHH/iIcf+IiHH/iIcf+IiHH/iIcf+IiD7fAbIg/ocf+Ihx/4iIcf+IiHH/iIcf+IQFocC16IiHH/iIcf+IiHH/iIhx/4hPkSwW7YiIcf+Ihx/4iIcf+IiHH/iEBaHAteiIcf+IiHH/iIcf+IiHH/iE+XTBaLhx/4iHH/iIhx/4iHH/iIhxNAoBu/X+iIhx/4iHH/iIhx/4iHH/iEggLI39cf+IiHH/iIcf+IiHH/iIcf+IiEl2jHiXcf+IiHH/iIcf+IiHH/iIhx/4hIICyd/f+IiHH/iIcf+IiHH/iIhx/4iErP/GMAhx/4iHH/iIhx/4iIcf+Ihx/4gwlFGwe65x/4iIcf+Ihx/4iIcf+Ihx/4g1ksa8bTn/iIhx/4iHH/iIhx/4iHH/iIg/usKxRT2Ihx/4iIcf+Ihx/4iIcf+IhLhCxXvYcf+IiHH/iIcf+IiHH/iIhx/zioQrhXvYcf+IiHH/iIcf+IiHH/iIcf+IRmLMqdNx/4iIcf+Ihx/4iIcf+Ihx/4gxmnG/ZY6Icf+IiHH/iIcf+IiHH/iIcf+IiHH/iIcf+IiHH/iIhx/zaWK7pp1IiIcf+Ihx/4iIcf+Ihx/4g+CUey9riIcf+Ihx/4iIcf+Ihx/4iIcf+Ihx/4iIcf8z/nG9AY6HH/iIcf+IiHH/iIcf+IiHH/iIcf+EfHbJOJiHH/iIhx/4iHH/iIhx/4iHH/iIOnMlt4za/4iIcf+Ihx/4iIcf+Ihx/4iIT+FsEemIhx/4iIcf+Ihx/4iIcf+IhxTZEsJu2Icf+IiHH/iIcf+IiHH/iIcf+El5nHhmhx/4iIcf+Ihx/4iIcf+IiHH/QlK86tSHH/iIhx/4iHH/iIhx/4iIcf+Dr4N7YHyIhx/4iHH/iIhx/4iHH/iIhx/4gwzDOxQ8z/iIhx/4iHH/iIhx/4iHH/hONbw8pP+IiHH/iIcf+IiHH/iIcf+IN/Jiug2d/4iHH/iIhx/4iHH/iIhx/4iHH/iIhx/1zi1B1x/4iHH/iIhx/4iHH/iIhx/4RG08ySyIhx/4iHH/iIhx/4iHH/iIhxOBoRt+XuiIhx/4iIcf+Ihx/4iIcf+D4LA7L0/Icf+Ihx/4iIcf+Ihx/4iIcT6kw7FbPIiHH/iIhx/4iIcf+Ihx/4iIcf+E6F/Deg/4iHH/iIhx/4iIcf+Ihx/4hAWhwLXoiIcf+Ihx/4iIcf+IiHH/iE+RLBbtiIhx/4iHH/iIhx/4iIcf+Ihx/4iIcf+Ihx/4hArWwGKYiHH/iIcf+IiHH/iIcf+IiDtdgrWifYcf+Ihx/4iIcf+Ihx/4iIcf9MPRxMLoiIcf+Ihx/4iIcf+Ihx/4hIc3yYyP+Ihx/4iIcf+Ihx/4iIcf+ISXN8eMiIiHH/iIcf+IiHH/iIhx/4U2Tdm4iHH/iIcf+IiHH/iIcf+IiHH/Rxu8nkSHH/iIhx/4iHH/iIhx/4iHH/iIhx/4iIcf+E3lHDGuiHH/iIcf+IiHH/iIcf+IiHH/iIhxRG+syQX/iIcf+IiHH/iIcf+IiHH/iIhx/4hJ2ByCfv+Ihx/4iIcf+Ihx/4iIcf+IhLhCxXvYcf+IiHH/iIcf+IiHH/iIhx/4iHH/SMO8g8SHH/iIcf+IiHH/iIhx/4iHH/QAMcAN5x/4iHH/iIhx/4iHH/iIhx/4gxMSKw3t3/iIcf+IiHH/iIcf+IiHH/iDw/uLTAR4cf+Ihx/4iIcf+IiHH/iIcTLiUr0drYcf+IiHH/iIcf+IiHH/iIcf+IiHH/SHBsiPmIcf+IiHH/iIcf+IiHH/iIcT8uArHR/f+Ihx/4iIcf+Ihx/4iIcf+Ihx/4hMIfxN4Ihx/4iHH/iIhx/4iHH/iIhxTZQ8Jrxx/4iHH/iIhx/4iHH/iIhx/4NEXhvLoeiHH/iIcf+IiHH/iIcf+IiEUQHL7+iIhx/4iHH/iIhx/4iHH/iEkjPH3MiIhx/4iHH/iIhx/4iHH/iIQFocC16Ihx/4iIcf+Ihx/4iIcf+IhPlDwWvIcf+IiHH/iIcf+IiHH/iIhxRWLMqdOIcf+IiHH/iIhx/4iHH/iIhx/0su3G0S/4iIcf+Ihx/4iIcf+Ihx/4RBMs3s3/iIhx/4iHH/iIhx/4iHH/iIhx/4iIcf+Ihx/4hOkSw27f+Ihx/4iIcf+IiHH/iIcf+IiHH/iIcf+IiHH/iIcf+IiHH/iIcf+IiEUWPL6ccf+Ihx/4iIcf+IiHH/iIcf8zGCS959uHH/iIhx/4iIcf+Ihx/4iIcUZ3LJiNiIcf+IiHH/iIcf+IiHH/iIcf+Ig8zlG0Ma6Ihx/4iIcf+Ihx/4iIcf+Ihx/4PoeZs3hm/4iHH/iIhx/4iHH/iIhx/4iIP8wSsTPtcf+Ihx/4iIcf+Ihx/4iIcf+IgwXnSwsYtx/4iIcf+IiHH/iIcf+IiHH/iEd0HJi+iHH/iIcf+IiHH/iIhx/4iHH/N7sxuUTOiHH/iIhx/4iHH/iIhx/4iIcU/yHADecf+IiHH/iIcf+IiHH/iIcf+IiHH/iIhx/4iHH/iIhx/4iHH/TD0cTC6IiHH/iIhx/4iHH/iIhx/4iDiW8rhpDYcf+IiHH/iIhx/4iHH/iIhx/4iHH/iIN9TjuSsccf+IiHH/iIcf+IiHH/iIcf+FnV1yqIcf+IiHH/iIhx/4iHH/iIhx/4iHH/iIhx/4iHH/iIhxVXHajocf+IiHH/iIhx/4iHH/iIhx/0K+HOQeiHH/iIhx/4iIcf+Ihx/4iIcf+Ihx/4iE3lHDGucf+IiHH/iIhx/4iHH/iIhx/4iHH/iDH8AbAT/v+IiHH/iIcf+IiHH/iIcf+IiHH/iIcf+IiHH/iIhx/4iHH/iDaLY7p0nIcf+Ihx/4iIcf+Ihx/4iIcf+D5AeLK/h3H/iIhx/4iHH/iIhx/4iHH/hN6CwxfYcf+Ihx/4iIcf+Ihx/4iIcf+IiHH/TD0cTC6Ihx/4iIcf+Ihx/4iIcf+Ig2R1K6uK1x/4iHH/iIhx/4iHH/iIhx/4iHH/iIhx/4iIcf+IQQMc/86Ihx/4iHH/iIhx/4iHH/iIhx/4iIcf+IhxRGmMuWeIhx/4iIcf+Ihx/4iIcf+IhxXZ7SYYiIcf+IiHH/iIcf+IiHH/iIcf+IiHH/iIcf+Ig0NqK8yV2Icf+Ihx/4iIcf+Ihx/4iIcTrqFLUV63H/iIhx/4iHH/iIhx/4iHH/iITegsQX3/iIcf+IiHH/iIcf+IiHH/iIXeLTHYhx/4iHH/iIhx/4iIcf+Ihx/4iIcf+IhxPXaxsolOiIcf+Ihx/4iIcf+Ihx/4iINrIBu03+/4iHH/iIhx/4iHH/iIhx/4RRY8vpyIcf+IiHH/iIhx/4iHH/iIhxR3BsiPmIhx/4iHH/iIhx/4iIcf+IhxMlERvq7u/4iIcf+Ihx/4iIcf+Ihx/4hM3ZxCJoiHH/iIcf+IiHH/iIhx/4iHH/iIhx/4iHH/iENnHNmOcf+IiHH/iIhx/4iHH/iIhx/4TeUcMa6Icf+Ihx/4iIcf+IiHH/iIcf+IiHH/iIcf84CMG49z6HH/iIcf+IiHH/iIhx/4iHE5whG2Pe6IiHH/iIcf+IiHH/iIcf+IhAoIwG93H/iIcf+IiHH/iIcf+IiHH/OQ82t/DJiHH/iIcf+IiHH/iIhx/4iHH/iEd0HJi+iHH/iIhx/4iHH/iIhx/4iIcf89fXGzgo6HH/iIhx/4iHH/iIhx/4iHH/g+JnGy2Y6HH/iIcf+IiHH/iIcf+IiHH/iEyNXEcqiHH/iIhx/4iHH/iIhx/4iHH/iDP7Yb0Enocf+Ihx/4iIcf+Ihx/4iIcf+IPnHlso4aiIcf+Ihx/4iIcf+IiHH/iIcf9AXSwLLYiIcf+IiHH/iIcf+IiHH/iIcTQ4E7vH7HH/iIcf+IiHH/iIcf+IiHH/iIcf9OkSwm7Ycf+IiHH/iIcf+IiHH/iIcf+IiHH/R8dsk4mIhx/4iHH/iIhx/4iHH/iIhx/4iDfgE7kf7HH/iIhx/4iIcf+Ihx/4iIcf9BDEwAS/+IiHH/iIcf+IiHH/iIcf+IiEFWbPqZcf+IiHH/iIcf+IiHH/iIcf+IiDn+orcBXXH/iIhx/4iHH/iIhx/4iHH/iIhx/4iIcf+Ed6PKhc/4iIcf+Ihx/4iIcf+Ihx/4hFEyy+zYiIcf+Ihx/4iIcf+Ihx/4iIS4EcV+6Icf+IiHH/iIhx/4iHH/iIhxTp1sJin/iIhx/4iIcf+Ihx/4iIcf9LK8xdQ4cf+IiHH/iIcf+IiHH/iIcf+IiHH/iIcf+E7uTCEbiIcf+Ihx/4iIcf+Ihx/4iIcf8387a5DElx/4iHH/iIhx/4iHH/iIhx/0zQvEL0iIcf+Ihx/4iIcf+Ihx/4iIcf+ErbLGJNiIhx/4iHH/iIhx/4iHH/iIhxTpdMFouIhx/4iIcf+IiHH/iIcf+IhEaizJXYiHH/iIhx/4iHH/iIhx/4iDP1Qb0KvoiHH/iIhx/4iHH/iIhx/4iHH/RRY8vpyIiHH/iIcf+IiHH/iIcf+Ig9HDaz48mHH/iIhx/4iHH/iIhx/4iIcf+Ihx/4SyvMXUOHH/iIcf+IiHH/iIcf+IiHH/iIcf+DTcQ7wjvIcf+Ihx/4iIcf+Ihx/4iIcf9GH2yuCYiHH/iIhx/4iHH/iIhx/4iEggLJ39/4iHH/iIhx/4iHH/iIhx/4hXcdmOiIhx/4iIcf+Ihx/4iIcf+Ihx/zjHFbk46v+Ihx/4iIcf+Ihx/4iIcf+DixYbhOnoiHH/iIcf+IiHH/iIhx/4iHH/hCvhzkHohx/4iHH/iIhx/4iIcf+Ihx/4PyyRsdNuiHH/iIhx/4iHH/iIhx/4iHE/NBGwy+6Ihx/4iHH/iIhx/4iHH/iIhMPRxMLnH/iIhx/4iHH/iIhx/4iHH/hGziyjHYhx/4iIcf+Ihx/4iIcf+Ihx/4iIcf+IiHH/iIcf+IiHH/SH1MiCuIiHH/iIcf+IiHH/iIcf+IiHH/iIhx/4iHH/iIhx/4iHH/RGBcyfqIcf+IiHH/iIcf+IiHH/iIhx/4iHH/iIhx/4iHFOShwbXocf+IiHH/iIhx/4iHH/iIhxT0ZsG5n/iIcf+IiHH/iIhx/4iHH/iIhx/4iHH/iIhx/4iHH/iIhx/4iHH/iIhx/4iIcf+IQg9c7wqHH/iIcf+IiHH/iIcf+IiHH/gx4OGwLx7/iIhx/4iHH/iIhx/4iIcf+IRGosyV2Ihx/4iIcf+IiHH/iIcf+IiHH/T+2sISX/iIcf+IiHH/iIhx/4iHH/iIhx/4SHBsiPmHH/iIcf+IiHH/iIhx/4iHH/iIhDUrza1IiHH/iIhx/4iIcf+Ihx/4iIcf82LOO60xyIhx/4iIcf+Ihx/4iIcf+IhBAxz/zohx/4iIcf+Ihx/4iIcf+IhxNE4Su7HtiIhx/4iIcf+Ihx/4iIcf+Ihx/4MX8Dv4D8iIhx/4iHH/iIhx/4iHH/iIhx/4iHH/iIQwus70X/iIcf+IiHH/iIcf+IiHH/iIcf+IiHH/MZ2Bv2J+iHH/iIcf+IiHH/iIcf+IiHH/MkNxvryOiIcf+IiHH/iIcf+IiHH/iIcf87vxK1QO2Icf+IiHH/iIcf+IiHH/iIcf+FXI2zdx/4iIcf+IiHH/iIcf+IiHH/iD1hUrSerf+Ihx/4iIcf+Ihx/4iIcf+IiHH/iIcTrOUbUxrohx/4iHH/iIhx/4iHH/iIhx/4MTEiv87dcf+Ihx/4iIcf+Ihx/4iIcf+Ig08ZG8Dm6HH/iIhx/4iHH/iIhx/4iHH/iIhx/0olrG2lcf+Ihx/4iIcf+Ihx/4iIcf+Ihx/4iIPMFxtD6Ocf+IiHH/iIhx/4iHH/iIhx/03lHDGuiIcf+Ihx/4iIcf+IiHH/iDwkAbXb/v+Ihx/4iIcf+IiHH/iIcf+IiHH/iIcf+IiHH/iIcf9fR9G4iHH/iIhx/4iIcf+Ihx/4iIcf+Ihx/4iIcf+Ihx/4iIcf+IhxOmLxtZ0Ohx/4iHH/iIhx/4iIcf+Ihx/002XDyaiIhx/4iHH/iIhx/4iHH/iIhx/0RjbMnJcf+IiHH/iIcf+IiHH/iIcf+IiHH/iIhx/4iHH/iIhx/4iHFQu99Ecf+IiHH/iIcf+IiHH/iIhx/0ovfG0IiIcf+IiHH/iIcf+IiHH/iIcf+EolrH2l/4iHH/iIhx/4iIcf+Ihx/4iD9/4bKAHv+Ihx/4iIcf+Ihx/4iIcf+IhL13xSiHH/iIcf+IiHH/iIcf+IiHH/hArWwGKYiHH/iIhx/4iHH/iIhx/4iHFL5RxRrv+IiHH/iIcf+IiHH/iIcf+Ig89kO0CbyIhx/4iHH/iIhx/4iHH/iIhx/4iHH/Rs4sox2Ihx/4iIcf+Ihx/4iIcf+ISdgcgn7/iIhx/4iHH/iIhx/4iHH/iEH5/PBghx/4iIcf+Ihx/4iIcf+Ihx/4TpEsJu1x/4iIcf+Ihx/4iIcf+Ihx/4iIcf+IXp7SYYcf+Ihx/4iIcf+Ihx/4iIcTGc4b9jHv+Ihx/4iIcf+Ihx/4iIcf+INkpiu7Wd/4iHH/iIhx/4iHH/iIhx/4g+PcSywjuIhx/4iIcf+Ihx/4iIcf+Ihx/4O6PytVwNcf+IiHH/iIhx/4iHH/iIhx/4g4sWG4Tp6Icf+Ihx/4iIcf+Ihx/4iIcTQNEbvy7ohx/4iHH/iIhx/4iIcf+IhxR8O8g8SIcf+Ihx/4iIcf+IiHH/iIcf+E/njBGHiHH/iIhx/4iHH/iIhx/4iHH/iIhx/4SCAsjf2HH/iIcf+IiHH/iIcf+IiHH/iIcf+IiHH/iIhx/4iHH/iIhx/4iHH/iIhx/4iHFEb6y5BXH/iIcf+IiHH/iIcf+IiHH/iIT5EsFu2Ihx/4iIcf+Ihx/4iIcf+Ihx/4iIcf+Ihx/4iIcf+IhIynyDWIiHH/iIhx/4iIcf+Ihx/4iIcUdwbIj5iIcf+Ihx/4iIcf+IiHH/iITNC8UvT/iIhx/4iHH/iIhx/4iIcf+EFWbPqZiHH/iIhx/4iHH/iIhx/4iIPtuJsiR2iIcf+IiHH/iIcf+IiHH/iIgwvfOxUgz/iIcf+IiHH/iIcf+IiHH/iEfKfKNY/4iHH/iIhx/4iHH/iIhx/4hDWNzacocf+IiHH/iIhx/4iHH/iIhx/0H5/PBgiHH/iIhx/4iIcf+Ihx/4iIcf+IhL0VxS6oiHH/iIhx/4iHH/iIhx/4iIcT2uk7JRbIcf+IiHH/iIhx/4iHH/iIhx/4iHH/iIP9ylsiNa/4iIcf+Ihx/4iIcf+Ihx/4iITzKsHNWIiHH/iIcf+IiHH/iIcf+IiHH/QlXM6qNx/4iHH/iIhx/4iHH/iIhx/4iEkpXI1q/4iHH/iIhx/4iHH/iIhx/4iHH/PzCZss9m/4iIcf+Ihx/4iIcf+Ihx/4SBT8jrCHH/iIcf+IiHH/iIcf+IiHH/iEFWbPqZiHH/iIcf+IiHH/iIcf+IiHH/iIcf+IiHH/iIhFEBy+/oiHH/iIhx/4iHH/iIhx/4iHH/iIhx/4OSqkt9Vbcf+IiHH/iIcf+IiHH/iIcf+IiEK+HPQe/4iIcf+Ihx/4iIcf+Ihx/4iIcf9Ic3yIyHH/iIhx/4iHH/iIhx/4iIcf+IhxPFITs63siIhx/4iHH/iIhx/4iHH/iIhx/0YfbK4JiIcf+IiHH/iIcf+IiHH/iIcf+EhwbIj5iHH/iIcf+IiHH/iIcf+IiHH/iIT5EsFu2Ihx/4iIcf+Ihx/4iIcf+Ihx/0fHbJOJiIcf+IiHH/iIcf+IiHH/iIcf8x/AG/A/6HH/iIhx/4iHH/iIhx/4iHH/iIhx/4iIcf+Ihx/4iIcf9EEyzezf+IiHH/iIhx/4iHH/iIhx/4iHH/iIhx/4SXysiDX/iIhx/4iHH/iIhx/4iHH/iIPtBlsi+ahx/4iIcf+Ihx/4iIcf+Ihx/4iIcf+IiHH/iIcf+IiHH/iIcf+IiHH/iIcf+IiHH/iIOahCt1e9iIhx/4iIcf+Ihx/4iIcf+IhDUrza1IiIcf+IiHH/iIcf+IiHH/iIcf+Ep17Hih/4iIcf+Ihx/4iIcf+IiHH/iIRxisnnVx/4iHH/iIhx/4iHH/iIhx/4PX1xs4KOhx/4iHH/iIhx/4iHH/iIhx/4hDZxzZjnH/iIhx/4iHH/iIhx/4iHH/iIQq/c5QKHH/iIhx/4iIcf+Ihx/4iIcf+Ihx/4iIcf+Ihx/4Xp7SYYhx/4iIcf+Ihx/4iIcf+Ihx/4iIcf+Ihx/4MY5Cv3G9iHH/iIhx/4iIcf+Ihx/4iIcf+IhxM2gZvZfm/4iHH/iIhx/4iHH/iIhx/4iDi+QbhBvoiHH/iIcf+IiHH/iIcf+IiHExwcO+Pjxx/4iIcf+Ihx/4iIcf+Ihx/4iEDwzAHzcf+IiHH/iIcf+IiHH/iIcf+Ew9HEwuiIcf+IiHH/iIcf+IiHH/iIcTdeIrmh3f+Ihx/4iIcf+Ihx/4iIcf+Ig7vxK2QO3/iIcf+IiHH/iIcf+IiHH/iDuCZLV9m4iIcf+Ihx/4iIcf+Ihx/4iIQ1K82tSIiHH/iIcf+IiHH/iIcf+IiHH/iIhWyNo3iIcf+Ihx/4iIcf+Ihx/4iIcf+DNxg72OfIiHH/iIhx/4iHH/iIhx/4iHH/iEggLI39cf+IiHH/iIcf+IiHH/iIcf+IiERtPMkscf+IiHH/iIcf+IiHH/iIhx/4RmLMqdNx/4iIcf+IiHH/iIcf+IiHH/hd4tMdiIhx/4iHH/iIhx/4iHH/iIhxPzQRsMvuiHH/iIhx/4iIcf+Ihx/4iIcUoovF10iIhx/4iIcf+Ihx/4iIcf+Ig9yqGzNV6HH/iIcf+IiHH/iIcf+IiHH/iIcf+IiHEy8ZG9Dm5x/4iHH/iIhx/4iHH/iIhx/4hJdox4l4hx/4iIcf+Ihx/4iIcf+Ihx/4gxxXOwSoz/iIhx/4iHH/iIhx/4iIcf+IMsuTvjRscf+IiHH/iIhx/4iHH/iIhx/4iHFP8hwA3ocf+Ihx/4iIcf+IiHH/iIcf+IOGQxuJvOcf+Ihx/4iIcf+Ihx/4iIcf+IiHH/iIcf+IiHH/iIRRAcvv6IiHH/iIcf+IiHH/iIhx/4g3NGO5y5xx/4iHH/iIhx/4iHH/iIhx/4iHE/bwOwkPxx/4iIcf+Ihx/4iIcf+Ihx/4hO7kwhG4hx/4iHH/iIhx/4iHH/iIhx/4iHH/iIQF0sCy2HH/iIhx/4iHH/iIhx/4iHH/iDDkkbArbocf+Ihx/4iIcf+Ihx/4iIcf+EggLI39hx/4iHH/iIhx/4iHH/iIhx/0EGLP+diIcf+IiHH/iIcf+IiHH/iIhJc3x4yIhx/4iHH/iIhx/4iIcf+Ihx/4RBMs3s3/iIcf+IiHH/iIhx/4iHH/iIRGosyV2Ihx/4iIcf+Ihx/4iIcf+Ihx/4iIcf+Ihx/4iEuELFe9iHH/iIcf+IiHH/iIcf+IiHFI2yxyTXH/iIhx/4iHH/iIhx/4iHH/iDEQk7/vbIiIcf+Ihx/4iIcf+Ihx/4iIcf+IQQMc/86Ihx/4iIcf+Ihx/4iIcf+Ihx/4iIcf83zBm5M+Zx/4iIcf+Ihx/4iIcf+Ihx/4iDc+M7nBzIiHH/iIhx/4iHH/iIhx/4iHFDEBzO/oiHH/iIcf+IiHH/iIhx/4iHH/Sdgccn6HH/iIhx/4iHH/iIhx/4iIcTXbo7okXIiIcf+Ihx/4iIcf+Ihx/4iIcf+Ihx/4iIcf+Ihx/4iIT5EsFu2Ihx/4iHH/iIhx/4iHH/iIhx/4gxizK/dM2Ihx/4iIcf+Ihx/4iIcf+IhxPN8BsyD+cf+IiHH/iIcf+IiHH/iIcf+IQK1sBimIhx/4iHH/iIhx/4iHH/iIhxOqYDtVn8cf+IiHH/iIcf+IiHH/iIcf+IPnaxsolOcf+IiHH/iIcf+IiHH/iIcf+IiHH/iIcf+IiHH/M/5xvQGOhx/4iHH/iIhx/4iHH/iIhx/4iHH/iIhxOtvUtSQrhx/4iIcf+IiHH/iIcf+IiHH/hLJaxdpYiIcf+Ihx/4iIcf+IiHH/iIcf9ONbwspHH/iIcf+IiHH/iIhx/4iHH/iIhx/4iHH/iISCAsnf3/iIhx/4iHH/iIhx/4iHH/iIhx/4iHH/iIhK2yxiTYcf+IiHH/iIcf+IiHH/iIcf+IiHH/Q7dc1IqIhx/4iHH/iIhx/4iHH/iIhx/4iHFL5RxRrv+IiHH/iIcf+IiHH/iIcf+IiHH/OaGCt159hx/4iIcf+Ihx/4iIcf+IiHEyDUm98raHH/iIcf+IiHH/iIhx/4iHH/iIhx/4iHFI2Bxyfohx/4iIcf+IiHH/iIcf+IiHH/iIcf+IiF3i0x2HH/iIhx/4iHH/iIhx/4iIcf9J2Bxyfocf+Ihx/4iIcf+Ihx/4iIcf+IiHH/iIcf+IiHH/iIcUmBHGfuiHH/iIcf+IiHH/iIhx/4iHH/iIT5EsFu2Ihx/4iIcf+IiHH/iIcf+IiHH/ToX8J6Bx/4iHH/iIhx/4iIcf+Ihx/4iIR3QcmL5x/4iIcf+Ihx/4iIcf+IiHH/iIcUcgLI39iIcf+Ihx/4iIcf+IiHH/iIcf+IO/MztQzMcf+Ihx/4iIcf+Ihx/4iIcf+IhIICyd/f+Ihx/4iIcf+Ihx/4iIcf+IiHH/UbvQVP+Ihx/4iIcf+Ihx/4iIcf+Ihx/4iIcf+EyAfEf4hx/4iIcf+Ihx/4iIcf+IiHH/iIcf+Fgt2NKIhx/4iHH/iIhx/4iHH/iIhx/4iIcf9NOWw8aYcf+IiHH/iIcf+IiHH/iIhx/4iHH/iIhx/4iHH/iIhx/4iHH/iIhx/4iHH/iIQKpcBlqIiHH/iIcf+IiHH/iIcf+IiDhuAbiR/ohx/4iHH/iIhx/4iHH/iIhx/4iIcf9FyxzDTv+Ihx/4iIcf+Ihx/4iIcf+IiHH/iIS4EcV+6Ihx/4iHH/iIhx/4iHH/iIhx/0ggLI39iHH/iIcf+IiHH/iIcf+IiHH/g+q4OyVHyIcf+Ihx/4iIcf+Ihx/4iIcf+IiHH/iIcf+DpJd7a2iIiHH/iIcf+IiHH/iIcf+IiHH/hMM0xcy/+IiHH/iIcf+IiHH/iIcf+IiHH/iIcf+IiHH/iIcf+IiHH/iIhx/4iHH/iIhx/4iHH/iIhNM0w8y4hx/4iHH/iIhx/4iHH/iIhx/4g2ptG6WS5x/4iHH/iIhx/4iHH/iIhx/4iIcf+Ihx/4MaoFv1X6hx/4iIcf+Ihx/4iIcf+Ihx/4g3uCG5R96Icf+IiHH/iIcf+IiHH/iIhx/4iHH/iIhx/4iHH/iIhx/4iHH/iIhx/4iHH/iIhx/4iIcf+Ihx/4SoEcZ+5x/4iHH/iIhx/4iHH/iIhx/4iIcf+ENnHNmOhx/4iHH/iIhx/4iHH/iIhx/4iIcf+IhxV9XZKv+Ihx/4iIcf+Ihx/4iIcf+Ihx/4iIcf+IiHH/iEggLJ39/4iIcf+Ihx/4iIcf+IiHH/iIStgcYn6Ihx/4iIcf+Ihx/4iIcf+IiHH/iIcU5KHBtehx/4iIcf+Ihx/4iIcf+IiHH/iIcf+IiEUQHL7+iIcf+IiHH/iIcf+IiHH/iIhx/4TpEsNu3/iIhx/4iHH/iIhx/4iIcf+Ihx/4iIcf+IhxW+LUHYcf+Ihx/4iIcf+Ihx/4iIcf+IiHH/iIcf+IiF6e02H/iIcf+IiHH/iIcf+IiHH/iIhBBiwArf+IiHH/iIcf+IiHH/iIhx/4hIICyd/f+IiHH/iIcf+IiHH/iIhx/4iHFQu99Ecf+IiHH/iIcf+IiHH/iIcf+IiHH/iIhx/0K+HOQeiHH/iIhx/4iHH/iIhx/4iIcf+EUTLL7NiIhx/4iHH/iIhx/4iIcf+Ihx/0qBHGfuhx/4iHH/iIhx/4iHH/iIhx/4iIcf+Ihx/4iIUrveRIcf+Ihx/4iIcf+Ihx/4iIcf+IiHH/iIcf9EEBzO/ohx/4iHH/iIhx/4iHH/iIhx/4iIcf+Ihx/4WzrWxf+IiHH/iIcf+IiHH/iIcf+IiHH/iIhx/4iHH/iIhx/4iHH/iIhx/4iHH/iIhx/4iHH/iIhx/4iIcf+Ihx/4iIUrveRIcf+Ihx/4iIcf+Ihx/4iIcf+IiHH/iIcVYt2tL/iIhx/4iHH/iIhx/4iHH/iIhx/4iIcf+Ihx/4iIUrveRIcf+Ihx/4iIcf+Ihx/4iIcf+IiHH/iIcf+IUrveRIiHH/iIcf+IiHH/iIcf+IiHH/iIhx/4iHH/iIhx/4iHH/iIhx/4iHH/iIhx/4iHH/iIhx/4iIcf+Ihx/4iIcf+Ihx/4iIcf+Ihx/4iIcf+Ihx/4iIcf+IiHH/iIcf+IX0fRuHH/iIhx/4iHH/iIhx/4iHH/iIhx/4iIcf+Ihx/4iIcf+Ihx/4iIcf+Ihx/4iIcf+Ihx/4iIcf+IiHH/iIcf+IiHH/iIcf+IhXcdmOiIcf+IiHH/iIcf+IiHH/iIhx/4iHFP8hwA3ocf+Ihx/4iIcf+Ihx/4iIcf+IiHH/iIcf+IiHH/iIUrveRIcf+IiHH/iIcf+IiHH/iIhx/4iHH/iIQQMc/86Icf+IiHH/iIcf+IiHH/iIhx/4iHH/iIhx/4TeUcMa6Icf+Ihx/4iIcf+IiHH/iIcf+IiHFDEBzO/ohx/4iIcf+Ihx/4iIcf+IiHH/hFEyy+zYiIcf+Ihx/4iIcf+IiHH/iIcf9J2Bxyfocf+IiHH/iIcf+IiHH/iIhx/4iEVjbLnJiHH/iIhx/4iHH/iIhx/4iIcUnUbGK5cf+Ihx/4iIcf+Ihx/4iIcf+Ig7y0G2NL7/iIhx/4iHH/iIhx/4iIcf+IhxS4B8R/iIhx/4iIcf+IiHH/iIcf+IiF6e02H/iIcf+IiHH/iIcf+IiHH/iIXp7SYXH/iIcf+IiHH/iIcf+IiHH/iIQK1sBimHH/iIhx/4iHH/iIhx/4iHH/iIgx2GK/J52IiHH/iIcf+IiHH/iIcf+IiHH/iIhx/4iDmuYrdRnXH/iIcf+IiHH/iIhx/4iHH/hN3PwyMHH/iIcf+IiHH/iIhx/4iHH/iEd6PKhc/4iHH/iIhx/4iHH/iIhx/4iEd0HJi+hx/4iIcf+Ihx/4iIcf+Ihx/4iIcf+Ihx/zKoEb9X7v+Ihx/4iIcf+Ihx/4iIcf+IiD7NsbIyToiIcf+Ihx/4iIcf+Ihx/4iDayAbpN/nH/iIcf+IiHH/iIcf+IiHH/iDVw47uPHIiIcf+Ihx/4iIcf+Ihx/4iIT5EsFu2Ihx/4iHH/iIhx/4iHH/iIhx/4iIcf+IhxQxMszs2HH/iIcf+IiHH/iIhx/4iHH/hJ2BxyfnH/iIhx/4iHH/iIhx/4iIcf+Ihx/4iIcf+Ihx/4iIcf+Ihx/4Qw687xT/iIcf+IiHH/iIcf+IiHH/iIcUgpXH1qiIcf+IiHH/iIcf+IiHH/iIcf+DmDBLd8+4iHH/iIhx/4iIcf+Ihx/4iIcU7qnBFWiHH/iIcf+IiHH/iIcf+IiHH/iIhx/4iHH/iIhx/4iHH/iIhx/4iHH/iIhx/4iHH/iIhx/1gt2NKIiHH/iIcf+IiHH/iIcf+IiHH/iIcf+IiHH/iIhx/4iHFL5RxRrv+Ihx/4iIcf+Ihx/4iIcf+IhHdyyojf+IiHH/iIcf+IiHH/iIhx/4iHH/iIhFEBy+/oiHH/iIhx/4iHH/iIhx/4iIcf9MPRxMLoiHH/iIhx/4iHH/iIhx/4iIcf+Ihx/4iIS4EcV+6Icf+IiHH/iIcf+IiHH/iIhx/4iHH/iIhx/1gt2NKIhx/4iIcf+Ihx/4iIcf+IiHH/iIcf+IiHH/iIcf+IiHH/iIcf+IiHH/iIcf+IiHH/iIhx/4iHH/iE3lHDGuhx/4iIcf+Ihx/4iIcf+IiHH/iIcf+IiHH/iIcf+IiHH/iIcf+IiHH/iIcf+IiHH/iIhx/4iErYHGJ+iIcf+IiHH/iIcf+IiHH/iIhx/4iHFFdByovnH/iIcf+IiHH/iIcf+IiHH/iIhx/4iHH/iISCAsnf3/iIcf+IiHH/iIhx/4iHH/iDe7MblEznH/iIhx/4iHH/iIhx/4iIcf+D5zobKMXohx/4iIcf+Ihx/4iIcf+Ihx/4iDfjI7oc3P+Ihx/4iIcf+Ihx/4iIcf+IiEbOLLMd/4iHH/iIhx/4iIcf+Ihx/4iIcf9GZdyponH/iIcf+IiHH/iIcf+IiHH/iIcUTLHLNOhx/4iHH/iIhx/4iHH/iIhx/4iHH/iIhx/4QP2sASWIiHH/iIcf+IiHH/iIcf+IiHH/iIhx/zSVIrxq3YiHH/iIcf+IiHH/iIhx/4iHH/Qg9c7wqIhx/4iIcf+Ihx/4iIcf+IiHH/iITTNMPMuIcf+IiHH/iIcf+IiHH/iIcf+IiHH/iIcf+IiHH/SHBsiPmIcf+IiHH/iIcf+IiHH/iIcf+IiHH/iIRWZ8uZiHH/iIcf+IiHH/iIhx/4iHH/iIhx/4iHH/iD4mcbPZjv+IiHH/iIcf+IiHH/iIhx/4iHH/hN5Rwxrohx/4iIcf+Ihx/4iIcf+IiHH/iIPBXBteo+/4iIcf+Ihx/4iIcf+Ihx/4iIcf+IiHH/iIRxisnnVx/4iHH/iIhx/4iHH/iIhx/4iIcUl4/Hhw/4iHH/iIhx/4iHH/iIhx/4iIcf9O7kwhG4iHH/iIcf+IiHH/iIcf+IiHH/iIcf9OlDw2vP+IiHH/iIcf+IiHH/iIhx/4hd4tMdiIcf+Ihx/4iIcf+Ihx/4iIcf+Ihx/4iIcf+IiHH/iDdfwbqgPv+Ihx/4iIcf+Ihx/4iIcf+IiEVjbLnJiHH/iIcf+IiHH/iIcf+IiHH/iERqLMldiIhx/4iHH/iIhx/4iIcf+IhxQb4c5B6IiHH/iIcf+IiHH/iIhx/4iHFFziyjHYiIcf+IiHH/iIcf+IiHH/iIUrveRIcf+IiHH/iIcf+IiHH/iIhx/4g/KYGx1n6Icf+IiHH/iIcf+IiHH/iIhx/zj1crgKjYiHH/iIhx/4iIcf+Ihx/4iIcUqNXGcq/4iIcf+Ihx/4iIcf+IiHH/iIcf+IiHH/hJ2BxyfnH/iIcf+IiHH/iIhx/4iHH/iIRRMsvs2Icf+IiHH/iIhx/4iHH/iIhxTOUcMa6IiHH/iIcf+IiHH/iIhx/4iHH/iIhx/4iHH/iIhx/4iHH/iIhx/4iHH/iIhx/4iIcf+Ihx/4iEvRXFLqiIhx/4iHH/iIhx/4iHH/iIhx/4iIcf+ISdgcgn7/iIcf+IiHH/iIcf+IiHH/iIhx/4iHH/iIhx/4iHH/iFZx247/iIcf+IiHH/iIcf+IiHH/iIhOiawnZYiIcf+Ihx/4iIcf+Ihx/4iIcf+IiHH/iIcf+E9KHCte/4iIcf+Ihx/4iIcf+IiHH/iISSAsff2IiHH/iIcf+IiHH/iIhx/4iHH/iIhAWhwLXohx/4iHH/iIhx/4iIcf+Ihx/4hGyxyjToiHH/iIcf+IiHH/iIhx/4iHH/iIRBAc3v7/iIcf+IiHH/iIcf+IiHH/iISCAsnf3/iIcf+IiHH/iIcf+IiHH/iIhx/4iHH/hN5Rwxrohx/4iIcf+Ihx/4iIcf+IiHH/iIcf+IiFw61MWIcf+Ihx/4iIcf+Ihx/4iIcf+IiHH/iIcUTLHLNOcf+IiHH/iIcf+IiHH/iIhx/4iHH/iIRBAc3v7/iIcf+IiHH/iIcf+IiHH/iIhx/4hPkSwW7YiIcf+Ihx/4iIcf+IiHH/iIcf+IhIICyd/f+Ihx/4iIcf+IiHH/iIcf+IiHFJ1GxiuXH/iIcf+IiHH/iIhx/4iHH/iIS4QsV72HH/iIhx/4iIcf+Ihx/4iIcf+ERjbNnJ/4iHH/iIhx/4iIcf+Ihx/4iIcUEPXO8KiIhx/4iHH/iIhx/4iIcf+Ihx/4iIcf+Ihx/0K+HOQeiIcf+IiHH/iIcf+IiHH/iIcf+E+aXBZacf+Ihx/4iIcf+IiHH/iIcf+IiDoBArb+/Yhx/4iIcf+Ihx/4iIcf+Ihx/4hCr9zlAoiHH/iIcf+IiHH/iIcf+IiHH/iEzQvEL0hx/4iHH/iIhx/4iHH/iIhx/4iD1uMrORzXH/iIcf+IiHH/iIcf+IiHH/iIhxN1XxuKoOiIhx/4iHH/iIhx/4iHH/iIhx/4iDi0cblLjv+Ihx/4iIcf+IiHH/iIcf+IQQMc/86Ihx/4iIcf+Ihx/4iIcf+IgzxSi+Otf/iIhx/4iHH/iIhx/4iIcf+IhxRncsmI2Ihx/4iIcf+IiHH/iIcf+IiHEwvFSwU6v/iIhx/4iHH/iIhx/4iIcf+Ihx/4hAWhwLXoiIcf+Ihx/4iIcf+IiHH/iIQF0sCy1x/4iIcf+IiHH/iIcf+IiHH/iIXp7TYf+IiHH/iIcf+IiHH/iIhx/4iHFDEyzOzYcf+Ihx/4iIcf+IiHH/iIcf+IRRY8vpyIcf+Ihx/4iIcf+Ihx/4iIcf+IhxSXj8aHBx/4iHH/iIhx/4iHH/iIhx/4iHH/iIMZvFv2Q6hx/4iHH/iIhx/4iHH/iIhx/4OkgjtrfciIcf+Ihx/4iIcf+IiHH/iIcf+IiHH/iIcf+IiHH/iIcf+IiHH/iIcf+IiHFFdByovnH/iIcf+IiHH/iIcf+IiHH/iIcf+IiHH/iFgt2NKIcf+Ihx/4iIcf+Ihx/4iIcf+EbLHKNOiIhx/4iHH/iIhx/4iHH/iIhxOAECt/79hx/4iIcf+IiHH/iIcf+IiHH/hCD1zvCohx/4iHH/iIhx/4iIcf+Ihx/4iIcf+Ihx/4hDZxzZjnH/iIhx/4iIcf+Ihx/4iIcf+IOQvRt/QuiHH/iIhx/4iHH/iIhx/4iHH/iIhx/4g91BWzK+qIiHH/iIcf+IiHH/iIcf+IiHH/TIB8R/iIcf+IiHH/iIcf+IiHH/iIhx/4iHH/MudWvhipiHH/iIcf+IiHH/iIcf+IiHH/iEgU/J6w/4iIcf+Ihx/4iIcf+Ihx/4iINgSVu/tq/4iHH/iIhx/4iHH/iIhx/4iISt48chz/iIhx/4iHH/iIhx/4iHH/iIhx/4hArWwGKYhx/4iIcf+Ihx/4iIcf+Ihx/4Q7dc1IqIcf+IiHH/iIcf+IiHH/iIcf+ITzW8HKSIiHH/iIcf+IiHH/iIcf+IiE3lHEGu/4iIcf+IiHH/iIcf+IiHH/iIT+FsEemIhx/4iIcf+IiHH/iIcf+IiHE4DuG38R6Ihx/4iIcf+Ihx/4iIcf+IhxMUmRvrZuhx/4iHH/iIhx/4iHH/iIhx/4iDP1Qb0KvoiHH/iIhx/4iHH/iIhx/4iHH/T+2sESVx/4iHH/iIhx/4iHH/iIhx/4iFgt2NKHH/iIcf+IiHH/iIcf+IiHH/iITDA8XPz/iIcf+IiHH/iIcf+IiHH/iIcf+IiHH/iIhx/4iHH/iIhx/4iHFCDrzfFIcf+Ihx/4iIcf+Ihx/4iIcf+Dam0bpZLocf+Ihx/4iIcf+Ihx/4iIcf+Ihx/4iIcf82U4G6rH6Ihx/4iIcf+Ihx/4iIcf+Ihx/4TTlsPGmHH/iIhx/4iHH/iIhx/4iHH/iEEDHP/OiIhx/4iHH/iIhx/4iHH/iIhxOSDUtt8riIhx/4iHH/iIhx/4iHH/iIhx/zZZobumXv+IiHH/iIhx/4iHH/iIhx/4iHH/ODwsuMPTiIcf+IiHH/iIcf+IiHH/iIcf9DumzUWYcf+IiHH/iIcf+IiHH/iIcf+IhfR9K4/4iIcf+IiHH/iIcf+IiHH/iD0nEbPY7oiHH/iIcf+IiHH/iIcf+IiHH/SoQsd73/iIcf+IiHH/iIcf+IiHH/iIcf+IiHH/iIhx/4iHH/iIhx/4iHH/iITzW8HKSIhx/4iHH/iIhx/4iHH/iIhx/4P44hsnHe/4iHH/iIhx/4iIcf+Ihx/4iIcf85QgO3vfyIcf+IiHH/iIcf+IiHH/iIcf+INhDEuu87hx/4iIcf+Ihx/4iIcf+Ihx/4iIcU/1LBCt/4iHH/iIhx/4iHH/iIhx/4iHH/g4YSG4nt6Ihx/4iIcf+Ihx/4iIcf+IhxNvJiuQ2dhx/4iIcf+IiHH/iIcf+IiHH/iIOmORtpxucf+IiHH/iIcf+IiHH/iIcf+IhGyxyjTohx/4iIcf+Ihx/4iIcf+Ihx/zY7I7rE3Ihx/4iIcf+Ihx/4iIcf+IiHH/M3ejvYhccf+IiHH/iIcf+IiHH/iIcf+Igztui9SReHH/iIcf+IiHH/iIhx/4iHH/iIMz62vcFJhx/4iIcf+Ihx/4iIcf+Ihx/4MCmisOZdhx/4iIcf+IiHH/iIcf+IiHH/iIcVo61cWHH/iIhx/4iHH/iIhx/4iIcf+EvUbFK5iIcf+IiHH/iIcf+IiHH/iIhxSzZcXJr/iIcf+IiHH/iIcf+IiHH/iIcf9EEBzO/ohx/4iIcf+Ihx/4iIcf+Ihx/4iIcTGjRb5cuoiHH/iIcf+IiHH/iIcf+IiHH/iIX0fSuP+IiHH/iIcf+IiHH/iIcf+IiHFP49wBwohx/4iHH/iIhx/4iHH/iIhx/4iDqnorZYXXH/iIhx/4iHH/iIhx/4iHH/iIhxPy2asdJl/4iIcf+Ihx/4iIcf+Ihx/4iIOvHCtg49iIhx/4iHH/iIhx/4iHH/iIhxTp1sFilx/4iHH/iIhx/4iHH/iIhx/4iEbLHKNOiHH/iIcf+IiHH/iIcf+IiHH/iEUTLL7NiIcf+IiHH/iIcf+IiHH/iIhxNVmhuqZecf+IiHH/iIcf+IiHH/iIcf+IiES6bMRZiIcf+Ihx/4iIcf+Ihx/4iIcf+Ihx/4iIcf+EvajFJXcf+Ihx/4iIcf+IiHH/iIcf+IiHE6+VO2Bqz/iIcf+IiHH/iIcf+IiHH/iIcUzoLDF9iIcf+Ihx/4iIcf+Ihx/4iIcUK6bNRZiHH/iIcf+IiHH/iIcf+IiHH/gwhRKwiu2Icf+IiHH/iIcf+IiHH/iIcUUYrL51/4iIcf+Ihx/4iIcf+Ihx/4iF9H0rj/iIhx/4iHH/iIhx/4iIcf+Ihx/4iIcUjYHHJ+iHH/iIcf+IiHH/iIhx/4iHH/iDOoEb1X7ohx/4iIcf+Ihx/4iIcf+Ihx/4hBpqz1lYiHH/iIcf+IiHH/iIcf+IiHEzIfe83ghx/4iIcf+Ihx/4iIcf+Ihx/4iEjArIP1cf+IiHH/iIcf+IiHH/iIcf+IhBAxz/zoiHH/iIcf+IiHH/iIcf+IiHH/iIcf+FK73kSIiHH/iIhx/4iHH/iIhx/4iHE0hUO7eryIcf+IiHH/iIcf+IiHH/iIcf+EYfbK4JiIcf+Ihx/4iIcf+Ihx/4iIcf+EbLHKNOiIhx/4iHH/iIhx/4iHH/iIhx/4hBVmz6mYhx/4iHH/iIhx/4iHH/iIhx/4gydoe+iXiIiHH/iIcf+IiHH/iIcf+IiHH/hN5Rwxrohx/4iIcf+Ihx/4iIcf+Ihx/4iECtbAYpiHH/iIcf+IiHH/iIcf+IiHH/iEsrzG1D/4iIcf+Ihx/4iIcf+Ihx/4iIcf9EEyzOzXH/iIcf+IiHH/iIcf+IiHH/iIhDUrza1IiHH/iIhx/4iHH/iIhx/4iIcUuAfEf4iIcf+Ihx/4iIcf+IiHH/iIcf+E/qnBFWcf+IiHH/iIcf+IiHH/iIcf+IiEnDvHPEiIcf+Ihx/4iIcf+Ihx/4iIcf+EO3XNSKiHH/iIcf+IiHH/iIcf+IiHH/iIQam8BmT/iIhx/4iHH/iIhx/4iHH/iIhx/4iIcf+Ihx/4iIcf+Ihx/4iIcf+Ihx/4iIcf+Ihx/4iIcf+IiHH/iIcUV0HKi+cf+Ihx/4iIcf+Ihx/4iIcf+IhJKVyNav+Ihx/4iIcf+Ihx/4iIcf+Ihx/4iEcVnJ6miIcf+Ihx/4iIcf+Ihx/4iIcf9entJhiHH/iIhx/4iIcf+Ihx/4iIcf+Ihx/4iIcVYt2tL/iIcf+IiHH/iIhx/4iHH/iIhx/4iEEGLP+dcf+IiHH/iIcf+IiHH/iIcf+IiHFCumzUWYhx/4iHH/iIhx/4iHH/iIhx/4hGH2yuCYcf+IiHH/iIcf+IiHH/iIcf+IiD/G8bE5DoiIcf+Ihx/4iIcf+IiHH/iIcUjbLHJNcf+IiHH/iIhx/4iHH/iIhx/4g6BBK2++2Icf+Ihx/4iIcf+IiHH/iIcf+IhNiaxHZf+IiHH/iIcf+IiHH/iIhx/4iHH/iIhx/4iHH/iDayAbpN/ocf+Ihx/4iIcf+Ihx/4iIcf+IT5Q8FryIcf+IiHH/iIcf+IiHH/iIcf+IPLVCtEq9iHH/iIhx/4iHH/iIhx/4iHH/iITeUcMa5x/4iIcf+IiHH/iIcf+IiHH/iIcU6dbBYpcf+IiHH/iIcf+IiHH/iIcf+IiHFP8hwA3nH/iIhx/4iIcf+Ihx/4iIcf+IhxTkocG16HH/iIhx/4iIcf+Ihx/4iIcf+IPIzotHMXiIcf+Ihx/4iIcf+IiHH/iIcf+IM5nRvWYuiIcf+IiHH/iIhx/4iHH/iIhx/4iHH/iIhx/4iHH/iIhx/4iESwnNT2/4iIcf+IiHH/iIcf+IiHH/iIcU2RLCbtiHH/iIhx/4iHH/iIhx/4iHH/iDP+cb4Bjv+Ihx/4iIcf+IiHH/iIcf+IiHFI2yxyTXH/iIhx/4iHH/iIhx/4iHH/iINw3FuvI6/4iIcf+IiHH/iIcf+IiHH/iIRLpsxFmIhx/4iIcf+Ihx/4iIcf+IhJdox4l4cf+Ihx/4iIcf+Ihx/4iIcf+Ihx/4iIcf+E9KHCte/4iIcf+Ihx/4iIcf+Ihx/4iIcf+IiEQB3N/i/4iIcf+Ihx/4iIcf+Ihx/4iITjlsLGmIiHH/iIcf+IiHH/iIcf+IiHFPlqwWlf+IiHH/iIhx/4iHH/iIhx/4iHH/iIhxQxY83pz/iIcf+IiHH/iIcf+IiHH/iIcf9EY2zJyYcf+Ihx/4iIcf+Ihx/4iIcf+Ihx/4Qr4c5B6Icf+IiHH/iIcf+IiHH/iIcf+IiHH/iIhx/4iHH/iIhx/4iHH/iIhx/4iHH/iIhx/4iHH/iIhx/4iISSAsff2Ihx/4iIcf+Ihx/4iIcf+IiHE567O2FEyIiHH/iIcf+IiHH/iIcf+IiHH/TTx8PDhx/4iHH/iIhx/4iHH/iIhx/4iIcf+Ihx/4iIcf9IICyN/Ycf+IiHH/iIhx/4iHH/iIhx/4iHH/iIhx/4iHH/iIhx/4iHH/hCAnzv2Icf+Ihx/4iIcf+Ihx/4iIcf+IiHH/iIRxisnnVx/4iHH/iIhx/4iHH/iIhx/4iIcf+Ihx/4iIcf+Ihx/4iIcf9entJhiHH/iIhx/4iIcf+Ihx/4iIcf+Ig7kaO1blyHH/iIhx/4iHH/iIhx/4iHH/iIR3QcmL6Icf+Ihx/4iIcf+Ihx/4iIcf+IS4QsV72Icf+IiHH/iIcf+IiHH/iIcf+IT0ocK17/iIcf+IiHH/iIcf+IiHH/iIcf+D4mcbLZjnH/iIhx/4iIcf+Ihx/4iIcf+Ihx/4iIcUfDvIPEiHH/iIcf+IiHH/iIcf+IiHH/iIcf83rPG5Uw6IiHH/iIcf+IiHH/iIhx/4iHH/P6fTsVgshx/4iHH/iIhx/4iIcf+Ihx/4iITeUcQa7/iIhx/4iHH/iIhx/4iIcf+Ihx/4iIcf+Ihx/4iIcUMQHM7+iHH/iIhx/4iIcf+Ihx/4iIcf9OkSwm7XH/iIhx/4iIcf+Ihx/4iIcf+Ihx/4iIcf+Ihx/4SoEcZ+5x/4iIcf+Ihx/4iIcf+Ihx/4iIcf+Ihx/4iIcf+Ihx/4iIcf+IiHH/iIcf+IiHH/iIcf+IiHH/iIcf+IiFbI2jeIhx/4iIcf+Ihx/4iIcf+Ihx/4Rssco06IiHH/iIhx/4iHH/iIhx/4iHH/iIhx/zXSc7stjIiHH/iIcf+IiHH/iIhx/4iHH/gxSjG/tc6Icf+IiHH/iIcf+IiHH/iIhx/4iHH/iIhx/4iHH/iIV3HZjoiHH/iIhx/4iHH/iIhx/4iIcf9NOWw8aYcf+IiHH/iIcf+IiHH/iIhx/4iDau5bpRGoiIcf+Ihx/4iIcf+Ihx/4iIcf8wsBSwX+tx/4iIcf+IiHH/iIcf+IiHH/iIcf+IiHH/iIcf+IiHH/iIcf+EEMTABL/4iIcf+Ihx/4iIcf+Ihx/4iIcf+Ihx/4iIcf+Ihx/4iIcf+IiHFaOtXFhx/4iHH/iIhx/4iHH/iIhx/4iHH/iIhx/4iIcf+Ihx/4iIcf+Ihx/4iIcf+Ihx/4iIcf+Ihx/4iIcf+IiHH/iIcf+IiHH/iIcf+IiHH/QFNcC8px/4iHH/iIhx/4iIcf+Ihx/4iIcf+ITegsQX3/iIhx/4iHH/iIhx/4iHH/iIhx/4iHH/iE3oLDF9cf+Ihx/4iIcf+Ihx/4iIcf+Ihx/4iENnHNmOcf+Ihx/4iIcf+Ihx/4iIcf+Ihx/4iIcf+IiHH/iIcf+IiHH/iIcf+IiHH/iIcf+IiHH/iIcf+IiHH/RBAczv6Icf+Ihx/4iIcf+Ihx/4iIcf+ISdgcgn7/iIhx/4iHH/iIhx/4iHH/iIhx/06UPDa8/4iHH/iIhx/4iHH/iIhx/4iIcf+Ihx/4iIcf+IhxRG+syQX/iIhx/4iIcf+Ihx/4iIcf+Ihx/4iIcf+Ihx/4iIcf+Ihx/4iIcf+IiHH/iIcf+IiHH/Si98bQiIhx/4iIcf+Ihx/4iIcf+Ihx/4iIcf+Ihx/4iFK73kSIcf+IiHH/iIcf+IiHH/iIcf+IiEK+HPQe/4iIcf+Ihx/4iIcf+Ihx/4iIcf+IWdXXKocf+IiHH/iIcf+IiHH/iIcf+IiHH/iIcf+IiHH/iIcf+IiHH/iIhx/4iHH/iIhx/4iHH/iIhx/4iHFJgRxn7ohx/4iIcf+Ihx/4iIcf+Ihx/4iIcf+Ihx/4hVyNw3/4iIcf+IiHH/iIcf+IiHH/iIcf+IiHH/iIS4c8Z4z/iIhx/4iHH/iIhx/4iHH/iIhxUWTem3H/iIcf+IiHH/iIcf+IiHH/iIcUgsbH05hx/4iIcf+Ihx/4iIcf+Ihx/4iE+RLBbtiIhx/4iHH/iIhx/4iHH/iIhx/08+7BwRcf+Ihx/4iIcf+Ihx/4iIcf+Ihx/4iIcf+IhxTkocG16Icf+Ihx/4iIcf+Ihx/4iIcf+D+IAbF3/oiHH/iIcf+IiHH/iIcf+IiHH/gxjkK/cb2Icf+IiHH/iIcf+IiHH/iIcURvrLkFcf+Ihx/4iIcf+Ihx/4iIcf+IM6gRvVfuiHH/iIcf+IiHH/iIcf+IiHH/iIhJcGx4+YiIcf+Ihx/4iIcf+Ihx/4iIcf+IiHH/SoEcZ+5x/4iIcf+Ihx/4iIcf+Ihx/4iIcf+Ig/AMux/zSIcf+Ihx/4iIcf+Ihx/4iIcf+Ihx/4iIcf+IiHH/iIcf+IiHH/iIcf+IiHH/iIcf+IiHH/iIcf+IS4pMZ1v/iIhx/4iHH/iIhx/4iHH/iIhxQgus30WIcf+IiHH/iIcf+IiHH/iIcf+IiHH/ORBBuO++/4iIcf+Ihx/4iIcf+Ihx/4iERgXNn6/4iIcf+Ihx/4iIcf+IiHH/iIcf+IiHH/P7MDsUz8hx/4iIcf+Ihx/4iIcf+Ihx/4iDJAYb6/nohx/4iIcf+Ihx/4iIcf+Ihx/4iIQ7E81OyIhx/4iHH/iIhx/4iIcf+Ihx/4NotjunSciHH/iIcf+IiHH/iIcf+IiHH/iEnYHIJ+/4iIcf+Ihx/4iIcf+Ihx/4iIcUoh/G3g/4iHH/iIhx/4iHH/iIhx/4iHH/g3gZO5fmyIiHH/iIcf+IiHH/iIcf+IiHH/g8arq1lUX/iIhx/4iHH/iIhx/4iHH/iIhx/zrrs7YUTIiHH/iIhx/4iHH/iIhx/4iHH/iIhXcdmOiHH/iIhx/4iIcf+Ihx/4iIcf+IhIcGyY+f+Ihx/4iIcf+IiHH/iIcf+IiHH/iIcf+IiHH/iIcf+IiDDSQrA9vYhx/4iHH/iIhx/4iIcf+Ihx/4iDe1EblK7oiHH/iIhx/4iHH/iIhx/4iHH/iEO6bORZ/4iIcf+Ihx/4iIcf+Ihx/4iIcUw5bDxpiIcf+Ihx/4iIcf+Ihx/4iIcf+DgCobj9XoiHH/iIhx/4iHH/iIhx/4iIcf+ENnHNmOhx/4iHH/iIhx/4iHH/iIhx/4iF6e0mFx/4iHH/iIhx/4iHH/iIhx/4hGYsyp03H/iIcf+IiHH/iIcf+IiHH/iIhx/4iHH/iIhx/4RmLMqdOHH/iIcf+IiHH/iIcf+IiHH/iIcf+IR3QcmL6Ihx/4iHH/iIhx/4iHH/iIhx/z/CQrE9vXH/iIcf+IiHH/iIcf+IiHH/iIhYLdjScf+Ihx/4iIcf+Ihx/4iIcf+IhxOd+EtiB7iIhx/4iIcf+Ihx/4iIcf+Ihx/4iIcf+IPN85tCDGiHH/iIcf+IiHH/iIcf+IiHH/iD4z9LPMC/+IiHH/iIcf+IiHH/iIcf+IiHFHcGyI+YiHH/iIhx/4iHH/iIhx/4iHH/iIhx/4iHH/iIhx/4iHFPQEwL+4iHH/iIhx/4iIcf+Ihx/4iIcf9CvhzkHohx/4iIcf+IiHH/iIcf+IiHH/iDUNEbzy7v+Ihx/4iIcf+Ihx/4iIcf+Ihx/0VpjLlniHH/iIhx/4iIcf+Ihx/4iIcf+IR8dsk4lx/4iIcf+IiHH/iIcf+IiHH/iIcTjcdLcji3H/iIhx/4iHH/iIhx/4iHH/iIg8zJW0M2qIiHH/iIcf+IiHH/iIcf+IiHH/Qam89WSIcf+IiHH/iIcf+IiHH/iIhx/0d6PJhccf+IiHH/iIcf+IiHH/iIcf+IiF6e02H/iIcf+IiHH/iIhx/4iHH/iIhx/4iHH/iIhx/4iFNk3ZuHH/iIcf+IiHH/iIhx/4iHH/iIhx/4Sdgccn5x/4iHH/iIhx/4iIcf+Ihx/4iIcf+Ihx/4iITD0cTC5x/4iIcf+Ihx/4iIcf+Ihx/4iIUrveRIcf+Ihx/4iIcf+IiHH/iIcf+IiHH/iIcf9DZxzZjohx/4iIcf+IiHH/iIcf+IiHH/gy51a+GKlx/4iIcf+Ihx/4iIcf+IiHH/iIWC3Y0nH/iIhx/4iHH/iIhx/4iHH/iIhx/0uHPFeMiHH/iIhx/4iIcf+Ihx/4iIcf+IhYLdjScf+IiHH/iIcf+IiHH/iIhx/4iDmEWLd7p3H/iIhx/4iHH/iIhx/4iHH/iIg8i5S0dGuIcf+IiHH/iIcf+IiHH/iIcf+DpII7a33IiHH/iIhx/4iIcf+Ihx/4iIcf+EK+HOQehx/4iIcf+IiHH/iIcf+IiHH/iIcf8xupi/RWdx/4iIcf+Ihx/4iIcf+IiHH/iIcf9DumzUWYcf+Ihx/4iIcf+IiHH/iIcf+IiHH/SCAsjf2HH/iIhx/4iIcf+Ihx/4iIcf+DA44bDXHnH/iIcf+IiHH/iIcf+IiHH/iIcf9VyNs3hx/4iIcf+IiHH/iIcf+IiHH/iIcf+IiHH/iIcf+IiHH/iIcf+IiHH/iIhx/4iDV2BLyJ+/+Ihx/4iIcf+Ihx/4iIcf+Ihx/4iIcf+IiHH/gzdJO9i2yHH/iIcf+IiHH/iIhx/4iHH/iIPG/RtJAuiIhx/4iIcf+Ihx/4iIcf+IhxRs2Mkydx/4iIcf+Ihx/4iIcf+Ihx/4iIcf86E1G27K6Ihx/4iHH/iIhx/4iIcf+Ihx/4iE2GnDeWhx/4iIcf+Ihx/4iIcf+Ihx/4iIcf+IiHH/iIMv8RvgDuhx/4iIcf+Ihx/4iIcf+Ihx/4iIcf+Ihx/4iIcf+IiHH/iIcf+IiHFI2Bxyfohx/4iHH/iIhx/4iIcf+Ihx/4g9VSO0qtz/iIcf+IiHH/iIcf+IiHH/iIcf9K1GxiuXH/iIcf+IiHH/iIcf+IiHH/iIRba8tJSHH/iIhx/4iHH/iIhx/4iHH/iIhx/zCzJLFc2/+Ihx/4iIcf+Ihx/4iIcf+IiHH/iIcf+INTLyu80Ncf+IiHH/iIcf+IiHH/iIhx/4S4QsV72Ihx/4iHH/iIhx/4iIcf+IhKLGxtOYhx/4iHH/iIhx/4iIcf+Ihx/4Sdgccn5x/4iIcf+Ihx/4iIcf+IiHH/iIcf+EW83LQycf+Ihx/4iIcf+Ihx/4iIcf+Ihx/4iIcf+IiHH/iDZ/NLqAy3H/iIcf+IiHH/iIcf+IiHH/iIcUuDjEfHiHH/iIcf+IiHH/iIcf+IiHH/iIhxMOE2vx7Jcf+IiHH/iIhx/4iHH/iIhx/4iHH/iEO3XNSKhx/4iHH/iIhx/4iIcf+Ihx/4iIcTikkrdbbXH/iIhx/4iHH/iIhx/4iHH/iIhxXkfRuIiHH/iIhx/4iHH/iIhx/4iHH/iIQQMc/86Ihx/4iHH/iIhx/4iHH/iIhx/4PtIhsi3ehx/4iIcf+Ihx/4iIcf+IiHH/iIcTmbc7ZkjIiIcf+Ihx/4iIcf+Ihx/4iIcf+FXI2zdx/4iIcf+Ihx/4iIcf+Ihx/4iIcf+IhMPRxMLocf+Ihx/4iIcf+Ihx/4iIcf+IhxMmhkvZebiIcf+IiHH/iIcf+IiHH/iIcf+Ed0HJi+iIhx/4iHH/iIhx/4iHH/iIhx/4iHFCZxzZjoiIcf+Ihx/4iIcf+Ihx/4iIcf+Ihx/06RLCbthx/4iIcf+Ihx/4iIcf+Ihx/4iIMEEBsM7+cf+Ihx/4iIcf+Ihx/4iIcf+IiHH/hIcGyI+Ycf+Ihx/4iIcf+Ihx/4iIcf+IiHH/iIcf+IiHH/iEZsnKk2iIcf+IiHH/iIcf+IiHH/iIhx/4hFZny5mIcf+IiHH/iIhx/4iHH/iIhx/4gx+d2/BiKHH/iIhx/4iHH/iIhx/4iHH/iIQQMc/86Icf+IiHH/iIhx/4iHH/iIhx/4hArWwGKYhx/4iIcf+Ihx/4iIcf+Ihx/4iIcf+Ihx/4iIcf8zM5K9zG1x/4iIcf+IiHH/iIcf+IiHH/iIT5EsFu2Ihx/4iIcf+Ihx/4iIcf+Ihx/4iIcf+IhxS+UcUa7/iIhx/4iHH/iIhx/4iHH/iIhx/4TegsMX1x/4iIcf+Ihx/4iIcf+Ihx/4iIcUvlHFGu/4iHH/iIhx/4iHH/iIhx/4iHH/iIg0g9K8fC2Ihx/4iHH/iIhx/4iIcf+Ihx/4hOguwn0XH/iIhx/4iHH/iIhx/4iHH/iIg2AYW6/nqHH/iIcf+IiHH/iIcf+IiHH/iIcf+IQam89WSHH/iIcf+IiHH/iIcf+IiHH/iIhxPqrjslUc/4iIcf+IiHH/iIcf+IiHH/iIcf9DZxzZjohx/4iIcf+IiHH/iIcf+IiHH/iIRs4sox1x/4iHH/iIhx/4iHH/iIhx/4iD0oZbPXmocf+IiHH/iIcf+IiHH/iIhx/4iEslrF2liHH/iIcf+IiHH/iIcf+IiHH/iIhx/4iHH/iD5oxrKXOYcf+Ihx/4iIcf+Ihx/4iIcf+IgwJpKw6W2HH/iIcf+IiHH/iIhx/4iHH/iIhx/4hGH2yuCYcf+IiHH/iIcf+IiHH/iIcf+IiHH/QAMcEN7/iIhx/4iIcf+Ihx/4iIcf+Ihx/4iIcf+Ihx/4QgJ879iHH/iIcf+IiHH/iIcf+IiHH/iIcf8yh4K+eH2Ihx/4iIcf+IiHH/iIcf+IiHH/T0ocG15x/4iHH/iIhx/4iIcf+Ihx/4iIcf+IhSu95Ehx/4iIcf+Ihx/4iIcf+IiHH/iIcf+IiHH/iE3lHDGuhx/4iHH/iIhx/4iIcf+Ihx/4iEBdLAsthx/4iIcf+Ihx/4iIcf+Ihx/4iIcf+Ihx/4iIcUK3XNSKiIhx/4iHH/iIhx/4iHH/iIhx/4iHH/iIhx/4iHH/iIhx/4iIcf+FNk3ZuIhx/4iHH/iIhx/4iHH/iIhx/4hLhzxXjHH/iIhx/4iHH/iIhx/4iIcf+Ihx/zUXhLvoe4iHH/iIhx/4iHH/iIhx/4iHH/RsFMo+uHH/iIhx/4iHH/iIhx/4iIcf+IhxMIRyv3uNcf+IiHH/iIhx/4iHH/iIhx/4iHFM2ewyYYiIcf+Ihx/4iIcf+IiHH/iIcf+F6e0mGIcf+Ihx/4iIcf+Ihx/4iIcf+IhCvhzkHnH/iIcf+IiHH/iIcf+IiHH/iIhMPRxMLnH/iIcf+IiHH/iIcf+IiHH/iIhx/4iHH/OGEhuJ7eiIhx/4iHH/iIhx/4iHH/iIhx/4TpEsJu1x/4iHH/iIhx/4iHH/iIhx/4iHH/iIhxR8O8g8SIcf+Ihx/4iIcf+Ihx/4iIcf+IiHH/iD8dUrHirYhx/4iHH/iIhx/4iHH/iIhx/4iIRRMsvs2HH/iIhx/4iHH/iIhx/4iIcf+Ihx/4iIcf+Ihx/4iE7rPCFMiHH/iIhx/4iHH/iIhx/4iHH/iIhx/4iIcf+Ihx/4iIcf+Ihx/4iIcf+Ihx/4iIcf+Ihx/4hL2oxiV/+IiHH/iIhx/4iHH/iIhx/4iHH/iIhx/4iHH/iIhx/4iHH/iIhx/4iIcf+Ihx/zCRQbB+voiIcf+Ihx/4iIcf+IiHH/iIcf+IOksztrTMcf+IiHH/iIcf+IiHH/iIhx/4iEUQHL7+iIhx/4iHH/iIhx/4iHH/iIhx/0rRXGLqhx/4iIcf+Ihx/4iIcf+Ihx/4iIcf+IhxXkfRuIiIcf+Ihx/4iIcf+Ihx/4iIcf9L13xSiIiHH/iIcf+IiHH/iIcf+IiHH/iIM4qSvXVtiIhx/4iHH/iIhx/4iHH/iIhx/4iHH/iIhx/4hVyNw3/4iIcf+Ihx/4iIcf+Ihx/4iIcf+IhP5HwRuIhx/4iHH/iIhx/4iHH/iIhx/4iEBaHAteiIcf+Ihx/4iIcf+Ihx/4iIcf+EwwPEz8hx/4iHH/iIhx/4iHH/iIhx/4hCUrzq1HH/iIcf+IiHH/iIcf+IiHH/iIhxQF+cCwb/iIcf+IiHH/iIcf+IiHH/iIcf+IiDAn5rDoGXH/iIhx/4iHH/iIhx/4iHH/iIg2QTK6vs2Ihx/4iHH/iIhx/4iHH/iIhx/4iE+XTBaLcf+Ihx/4iIcf+Ihx/4iIcf+Ihx/1Jk35v/iIcf+IiHH/iIhx/4iHH/iIhx/4iHH/iEuELFe9iIcf+Ihx/4iIcf+Ihx/4iIcf+Ig164K7FH2Icf+IiHH/iIcf+IiHH/iIhx/4gznOG9Yx6HH/iIhx/4iHH/iIhx/4iHH/iIR8Rck7qIcf+Ihx/4iIcf+IiHH/iIcf+IiHH/iIcf+EfEXJO6iIhx/4iHH/iIhx/4iIcf+Ihx/4hDZxzZjnH/iIhx/4iHH/iIhx/4iIcf+Ihx/4T0ocK17/iIhx/4iHH/iIhx/4iIcf+Ihx/4Rssco06IiHH/iIcf+IiHH/iIhx/4iHH/OE/iubAd/4iHH/iIhx/4iHH/iIhx/4iIcf9K1Gxyuf+Ihx/4iIcf+Ihx/4iIcf+IiHH/hDt1zUiocf+IiHH/iIcf+IiHH/iIcf+IiHH/MDjhsNcehx/4iHH/iIhx/4iIcf+Ihx/4iIcf9bOtXFcf+Ihx/4iIcf+Ihx/4iIcf+IiHH/iIcUTLHLNOcf+IiHH/iIcf+IiHH/iIhx/4iHH/Q2cc2Y6Icf+IiHH/iIcf+IiHH/iIhx/4iHH/iIhx/4TI1cRyqIhx/4iHH/iIhx/4iIcf+Ihx/4iIcf+INC2DvdJ8/4iIcf+IiHH/iIcf+IiHH/iIcUmBHGfuiHH/iIcf+IiHH/iIhx/4iHH/iIQF0sCy2HH/iIhx/4iHH/iIhx/4iHH/iIhSu95Ehx/4iHH/iIhx/4iIcf+Ihx/4iIOmHVtp4qhx/4iHH/iIhx/4iIcf+Ihx/4iIRh9svgn/iIhx/4iIcf+Ihx/4iIcf+IgybyS/kNv/iIcf+IiHH/iIcf+IiHH/iIcf+IN+FnuR6Yhx/4iIcf+Ihx/4iIcf+IiHH/iIcf8z/LW9A0qIcf+IiHH/iIcf+IiHH/iIcf+IiHH/iIhx/4iHH/iIhx/4iHH/iDBBAbDO/ohx/4iHH/iIhx/4iHH/iIhx/4iDEi4rDtHf+Ihx/4iIcf+IiHH/iIcf+IiHH/hHdByYvoiHH/iIcf+IiHH/iIhx/4iHH/iIhFY2y5yYhx/4iHH/iIhx/4iIcf+Ihx/4iIcf+IhentNh/4iIcf+Ihx/4iIcf+IiHH/iIcf+IiHH/T0ocG15x/4iHH/iIhx/4iIcf+Ihx/4iIcf+Ihx/4iIcf+Ihx/4iIcf+Ihx/4iIcf+IiHH/iIcTYMcbnzjoiIcf+Ihx/4iIcf+Ihx/4iIcf+IhWyNo3iIhx/4iHH/iIhx/4iHH/iIhx/4SCAsjf2HH/iIcf+IiHH/iIcf+IiHH/iIcf+IiHH/iIhx/4iHH/MyRTvdusiHH/iIhx/4iHH/iIhx/4iHH/hDZxzZjocf+IiHH/iIhx/4iHH/iIhx/4hKLGxtOYiHH/iIhx/4iHH/iIhx/4iHH/iDnvY7cQnIiHH/iIhx/4iHH/iIhx/4iIcf+IhOOWwsaYiIcf+Ihx/4iIcf+IiHH/iIcf+IMRHnv+4YiIcf+IiHH/iIcf+IiHH/iIcf+IiHFb4tQdcf+IiHH/iIcf+IiHH/iIhx/4iHH/iDfU47krHIcf+IiHH/iIcf+IiHH/iIcf+IiHH/iIcf+IiHH/iIcf+IiHH/iIhx/4iHH/iIhxQFl8+miIhx/4iHH/iIhx/4iHH/iIhx/4iDxi8bSdDohx/4iHH/iIhx/4iHH/iIhx/4iIcf+ITIB8R/hx/4iHH/iIhx/4iIcf+Ihx/4iIcf+Ihx/4iIcf+Ihx/4hAo5wWxv+Ihx/4iIcf+IiHH/iIcf+IiHH/hIHsyOE4iIcf+Ihx/4iIcf+Ihx/4iIcf+ISCAsjf1x/4iHH/iIhx/4iHH/iIhx/4iHH/iDy1QrRKvYhx/4iIcf+Ihx/4iIcf+Ihx/4iIcf+Ihx/4iIcf+IhxXkfRuIiIcf+Ihx/4iIcf+Ihx/4iIcf+IhBAxz/zohx/4iIcf+Ihx/4iIcf+Ihx/4iIcf85GhG35e6Ihx/4iHH/iIhx/4iHH/iIhx/4iIcf+Ihx/4iD4UD7Lr8Ihx/4iIcf+Ihx/4iIcf+Ihx/4g3xvi5OQeIcf+IiHH/iIcf+IiHH/iIcf+IhJeZyIZv+IiHH/iIcf+IiHH/iIhx/4iHH/hPShwrXv+IiHH/iIcf+IiHH/iIhx/4iHH/g2VpG6qW5x/4iIcf+IiHH/iIcf+IiHH/iIcT2IAbJ3/nH/iIcf+IiHH/iIcf+IiHH/iIcf+EADHBDe/4iIcf+Ihx/4iIcf+Ihx/4iIcf+IOZJDt228hx/4iHH/iIhx/4iHH/iIhx/4iHH/iIhx/4N/wyuQPNiIcf+Ihx/4iIcf+IiHH/iIcf+IhIICyd/f+Ihx/4iIcf+IiHH/iIcf+IiHH/g7HIG1436HH/iIhx/4iIcf+Ihx/4iIcf+IOmCBtp9+iIcf+Ihx/4iIcf+IiHH/iIcf+ITpEsNu3/iIcf+IiHH/iIhx/4iHH/iIhx/4OrO+tkxBiIcf+IiHH/iIcf+IiHH/iIcf+IhNhpw3locf+IiHH/iIcf+IiHH/iIhx/4iHH/iIhx/z3OBrMx+Ycf+IiHH/iIcf+IiHH/iIhx/4g0SPG9tw7/iIcf+IiHH/iIcf+IiHH/iIcf+DWCM7t9zIhx/4iIcf+Ihx/4iIcf+Ihx/4iErYHGJ+iIhx/4iIcf+Ihx/4iIcf+Ihx/4iIcf+Ihx/4UrveRIiIcf+IiHH/iIcf+IiHH/iIcf+IiHH/iIcf+IiHH/iIcf+IiHH/iIhx/4iHH/iIhx/4iHH/iIhx/0ADHBDe/4iIcf+IiHH/iIcf+IiHH/iIcf9EEyzOzXH/iIhx/4iHH/iIhx/4iHH/iIhx/4iHH/iIM0mRvbZuiHH/iIhx/4iHH/iIhx/4iHH/iIhxQl782hCHH/iIcf+IiHH/iIcf+IiHH/iIOOYzuBnMiHH/iIhx/4iHH/iIhx/4iHH/iIhx/4iIMuPevhwhhx/4iHH/iIhx/4iHH/iIhx/4iHH/iIhx/4hKfKxoNYiIcf+Ihx/4iIcf+Ihx/4iIcf+DMhQ73evIiHH/iIcf+IiHH/iIcf+IiHH/hLikxnW/+IiHH/iIhx/4iHH/iIhx/4iHH/iIhx/4iHH/g2ptG6WS6HH/iIhx/4iHH/iIhx/4iHH/iIhDAnzf2IiHH/iIhx/4iHH/iIhx/4iHH/iD1uMrORzYcf+IiHH/iIhx/4iHH/iIhx/4iHE9KYGy1n5x/4iIcf+IiHH/iIcf+IiHH/iIcf85rmK3UZ2IiHH/iIcf+IiHH/iIcf+IiHH/iEEDHP/OiIcf+IiHH/iIcf+IiHH/iIcf+IhL13xSiHH/iIhx/4iHH/iIhx/4iHH/iIhxQ2BcyfqIhx/4iIcf+Ihx/4iIcf+Ihx/4iDxNo7WyXP+IiHH/iIcf+IiHH/iIcf+Ig7lLO1a0xx/4iIcf+Ihx/4iIcf+Ihx/4iIcUmELGe9cf+Ihx/4iIcf+Ihx/4iIcf+Ihx/z1+xbOBOohx/4iHH/iIhx/4iHH/iIhx/4iHH/hWcdqOcf+Ihx/4iIcf+IiHH/iIcf+IiHH/iIcf+IiHH/iIcf+IiHH/iIcf+IiHH/iIhx/4iHH/iIhx/4g4ZYW5mnr/iIcf+IiHH/iIhx/4iHH/iIhx/4g5FwG36P6Ihx/4iHH/iIhx/4iHH/iIhx/4iHFLM0xMy4cf+IiHH/iIcf+IiHH/iIhx/4iHH/OpzHtmM4iHH/iIhx/4iHH/iIhx/4iIcf+IQFocC16Ihx/4iIcf+Ihx/4iIcf+IiHH/iIcUQcXL46hx/4iHH/iIhx/4iHH/iIhx/4iIcf9FyxzDTv+Ihx/4iIcf+Ihx/4iIcf+IiHH/iIcf+Ed0HJi+iIcf+IiHH/iIcf+IiHH/iIhx/4iEUTLL7NiHH/iIcf+IiHH/iIhx/4iHH/iIg8fhG0ge6Icf+Ihx/4iIcf+Ihx/4iIcf+Ihx/4iIcf+IiHH/iIcf+IS3j8WHCIcf+Ihx/4iIcf+IiHH/iIcf+IhMPRxMLocf+Ihx/4iIcf+IiHH/iIcf+IiDTZM70mzP+IiHH/iIcf+IiHH/iIhx/4iHH/hSu95EiIhx/4iHH/iIhx/4iHH/iIhx/4iIcf9IICyN/Ycf+IiHH/iIcf+IiHH/iIhx/4iD10QbOLvoiIcf+Ihx/4iIcf+IiHH/iIcf+Fs61sX/iIhx/4iHH/iIhx/4iHH/iIhx/4iIcf+Ihx/0BTXAvKcf+IiHH/iIcf+IiHH/iIcf+IiHH/g2sZm6TmaIcf+IiHH/iIcf+IiHH/iIhx/4iHH/iIhxO2ZWtJmpiIcf+IiHH/iIcf+IiHH/iIhx/4hK2yxiTYhx/4iIcf+IiHH/iIcf+IiHH/iIRh9srglx/4iIcf+Ihx/4iIcf+Ihx/4iIcf81UHG8r47/iIhx/4iHH/iIhx/4iIcf+Ihx/4iIcf+Ihx/4iIcf+Ihx/4iIcf+Ihx/0kmTH2biIhx/4iIcf+Ihx/4iIcf+Ihx/0sovF10iIhx/4iHH/iIhx/4iHH/iIhx/4hSu95EiHH/iIhx/4iIcf+Ihx/4iIcf+Ihx/4iIcf+Ihx/4iIcf+Ihx/4iIcf+IiHH/iIcf+IiHH/iIcf+IiHH/iIcf+IiHH/iIcf+IiHH/iIhx/4iHH/iIhx/4iHH/iIhx/4iHH/iIhx/4iHH/iIhx/4iIcf+Ihx/4iIcf+Ihx/4iIcf+Ihx/4iIcf+Ihx/4iIcf+IiHH/iIcTaW8rlpDXH/iIhx/4iHH/iIhx/4iIcf+Ihx/0w9HEwuiIhx/4iHH/iIhx/4iIcf+Ihx/4g1hUO8erz/iIcf+IiHH/iIhx/4iHH/iIhx/4iHH/iIhx/4iDSipbxdWnH/iIhx/4iHH/iIhx/4iHH/iIhx/4iIcf+Ihx/1Jk35v/iIcf+IiHH/iIcf+IiHH/iIcf+IMFLosL0Xcf+Ihx/4iIcf+Ihx/4iIcf+Ihx/4iIcf+Ihx/4iIcf+IiHEzOge8xfiIcf+IiHH/iIhx/4iHH/iIhx/4hLePxYcIcf+IiHH/iIhx/4iHH/iIhx/4iHE2yLS5N0uIiHH/iIcf+IiHH/iIcf+IiHH/iEGjnPXGiIhx/4iHH/iIhx/4iIcf+Ihx/4iIcf9P6pwRVocf+Ihx/4iIcf+Ihx/4iIcf+IiHH/iIS4QsV72HH/iIcf+IiHH/iIhx/4iHH/iIhxSYQsd73/iIhx/4iIcf+Ihx/4iIcf+Ihx/4OGQxuJvOhx/4iHH/iIhx/4iIcf+Ihx/4iIcf+DP/xb4AOv+Ihx/4iIcf+IiHH/iIcf+IiHH/iECqXAZaiIhx/4iHH/iIhx/4iIcf+Ihx/4hHx2yTiYcf+Ihx/4iIcf+IiHH/iIcf+IiHH/hFEyy+zYiIcf+IiHH/iIcf+IiHH/iIcf+IiDFLhbDEev+IiHH/iIcf+IiHH/iIcf+IiDwVwbXqPv+Ihx/4iIcf+IiHH/iIcf+IiHH/hCDEzvO4iIcf+Ihx/4iIcf+Ihx/4iIcf+Ig8o/K0XA2IiHH/iIcf+IiHH/iIcf+IiHH/iIhx/4iHH/iEbLHKNOiIcf+Ihx/4iIcf+IiHH/iIcf+ITzW8HKSIhx/4iIcf+IiHH/iIcf+IiHH/iFdx2Y6IiHH/iIcf+IiHH/iIcf+IiHH/iIhx/4TpEsNu3/iIhx/4iHH/iIhx/4iIcf+Ihx/4iIcf+Ihx/0IPXO8KiIcf+IiHH/iIhx/4iHH/iIhx/4hTZN2biHH/iIcf+IiHH/iIcf+IiHH/iIhx/0UcXM46/4iIcf+Ihx/4iIcf+Ihx/4iIcUnUbGK5cf+IiHH/iIcf+IiHH/iIcf+IiDNiRL2du4hx/4iIcf+Ihx/4iIcf+Ihx/4iDU8wrvDPYiHH/iIhx/4iHH/iIhx/4iHH/iIhx/4hcOtTFiIhx/4iHH/iIhx/4iHH/iIhx/4iHFHc3yIyIhx/4iHH/iIhx/4iHH/iIhx/4iIcf+Ihx/4iIcf9CD1zvCoiHH/iIcf+IiHH/iIhx/4iHH/iIhx/1G70FT/iIcf+IiHH/iIcf+IiHH/iIhx/4TD0cTC6Icf+IiHH/iIcf+IiHH/iIhx/4iHH/iIhx/4iHH/iIhx/4iHH/iIhx/4iE3lHDGucf+IiHH/iIcf+IiHH/iIcf+IiHH/iIcf88rXe0UoiHH/iIhx/4iHH/iIhx/4iHH/iIhGv+ykAYcf+Ihx/4iIcf+Ihx/4iIcf+Ihx/0d3LJiNiIcf+Ihx/4iIcf+Ihx/4iIcf+IhxOcUhtjreiHH/iIhx/4iHH/iIhx/4iHH/iIhx/4SCAsjf2HH/iIcf+IiHH/iIcf+IiHH/iIcf+EkpXH1qhx/4iIcf+Ihx/4iIcf+Ihx/4iIcf+EQTLN7N/4iHH/iIhx/4iHH/iIhx/4iHH/iIg/ecGxhj6Icf+Ihx/4iIcf+Ihx/4iIcf+Ihx/0jArIP1iIcf+IiHH/iIcf+IiHH/iIcf+IiHH/RGNsyclx/4iIcf+Ihx/4iIcf+Ihx/4iIcf+Ihx/4iIcf9MPRxMLoiIcf+Ihx/4iIcf+Ihx/4iIcf+EfEXJO6iIhx/4iHH/iIhx/4iHH/iIhx/4iHE4BBK3++1x/4iIcf+Ihx/4iIcf+Ihx/4iIcf+EuELFe9iIcf+IiHH/iIcf+IiHH/iIcf+IiEO3XOSK/4iIcf+Ihx/4iIcf+Ihx/4iIcf+Ig9d1GziK6Icf+IiHH/iIcf+IiHH/iIcf+IiHE4EEG3775x/4iIcf+Ihx/4iIcf+Ihx/4iIcf+IPtN1siyKcf+IiHH/iIcf+IiHH/iIcf+IiHEw0aK/Ll2Ihx/4iHH/iIhx/4iHH/iIhx/4iHFFdByovnH/iIhx/4iHH/iIhx/4iHH/iIhx/4hLgRxX7oiIcf+IiHH/iIcf+IiHH/iIcf+IiHFPRmwbmf+IiHH/iIcf+IiHH/iIcf+IiHH/iIcf+E3lHDGuiIcf+Ihx/4iIcf+Ihx/4iIcf+IgzH+O94ByIiHH/iIcf+IiHH/iIcf+IiHH/iIhx/4iHH/iIhx/4iHH/iIhx/4iHH/iIhM0LxS9P+IiHH/iIcf+IiHH/iIcf+IiHH/hKgRxn7nH/iIcf+IiHH/iIcf+IiHH/iIcf+EQQHM7+hx/4iIcf+Ihx/4iIcf+Ihx/4iIcf+Ihx/4iIcf+DNWFb2p6oiIcf+Ihx/4iIcf+IiHH/iIcf+DShUbxeroiHH/iIhx/4iHH/iIhx/4iHH/iIg5DuG48R7/iIcf+IiHH/iIcf+IiHH/iIcf+IMuKKvh11iIcf+IiHH/iIhx/4iHH/iIhx/4PWsis5TdiIhx/4iHH/iIhx/4iHH/iIhx/4iDiUN7hryIiHH/iIhx/4iHH/iIhx/4iHH/iIhx/zIc077jLIiHH/iIhx/4iHH/iIhx/4iHH/iIhxSNgccn6Icf+IiHH/iIcf+IiHH/iIcf+IiHFJhCxnvXH/iIcf+IiHH/iIcf+IiHH/iIcf+IhHdByYvohx/4iHH/iIhx/4iHH/iIhx/4iHH/WdXXKoiIcf+Ihx/4iIcf+Ihx/4iIcf+IhxTIy8NzSIcf+Ihx/4iIcf+Ihx/4iIcf+Ihx/zFLhb+0eoiHH/iIhx/4iHH/iIhx/4iHH/iIhLgRxX7oiHH/iIcf+IiHH/iIcf+IiHH/iISHBsmPn/iIhx/4iHH/iIhx/4iHH/iIhx/4hFEyy+zYiHH/iIhx/4iHH/iIhx/4iHH/iIhZ1dcqcf+Ihx/4iIcf+Ihx/4iIcf+Ihx/4iDzEgbQ7fnH/iIcf+IiHH/iIcf+IiHH/iIcf+IiEhwbJj5/4iHH/iIhx/4iHH/iIhx/4iHH/iIhxSCxsfTmHH/iIcf+IiHH/iIcf+IiHH/iIcf+FNk3ZuIiHH/iIcf+IiHH/iIcf+IiHH/iIcf+IiHH/RGNsyclx/4iIcf+Ihx/4iIcf+Ihx/4iIcf+EIPXO8KiHH/iIhx/4iHH/iIhx/4iHH/iIgynYG+Yn6IiHH/iIcf+IiHH/iIcf+IiHH/iIcf9Dt1zUioiHH/iIhx/4iHH/iIhx/4iHH/iIhx/4iHH/iIhx/4iIcf+Ihx/4iIcf+Ihx/4iIcf+Ihx/4iIcf+Ihx/4hEbTzJLIhx/4iIcf+IiHH/iIcf+IiHH/iIcf+IiHH/iIcf+IiHH/iIcf+IiFbI2jeIhx/4iIcf+Ihx/4iIcf+Ihx/4iIcf+Ihx/4iIcf+IiHH/iIcf+IiHH/iIcf+IiHH/iIcf+IiHH/iIcf+IiHH/iIhx/4iHH/iIhx/4iHH/iIhx/4iHH/iIhx/4hKgRx37v+Ihx/4iIcf+Ihx/4iIcf+Ihx/4iIN7sxukTO/4iHH/iIhx/4iHH/iIhx/4iHH/iIPGgStZft/4iHH/iIhx/4iHH/iIhx/4iHH/iIQQYs/52HH/iIcf+IiHH/iIcf+IiHH/iIcf+IhO3PwiMIiIcf+Ihx/4iIcf+Ihx/4iIcf+IiHH/N8WkuTpbiIhx/4iHH/iIhx/4iHH/iIhx/4TpEsJu1x/4iHH/iIhx/4iHH/iIhx/4iIcT3G8bI5DoiHH/iIcf+IiHH/iIcf+IiHH/iIcTyoc7NXjHH/iIhx/4iIcf+Ihx/4iIcf+Ihx/4R3csmI2Icf+Ihx/4iIcf+Ihx/4iIcf+IhxPqUYsVrniIhx/4iHH/iIhx/4iHH/iIhx/4iDP7Yb4Env+IiHH/iIcf+IiHH/iIhx/4iHH/iIQF0sCy2HH/iIhx/4iHH/iIhx/4iHH/iIhx/4PZk0tGbL/4iIcf+Ihx/4iIcf+Ihx/4iIcf+IXp7SYYcf+Ihx/4iIcf+Ihx/4iIcf+Ihx/4iINvMCugz9hx/4iHH/iIhx/4iHH/iIhx/4iHH/RnQcuL7/iIhx/4iHH/iIhx/4iHH/iIhx/4hYLdjShx/4iIcf+IiHH/iIcf+IiHH/iIcf+IiHH/iIcf+IiHH/iDzEgbQ7fnH/iIhx/4iHH/iIhx/4iHH/iIhx/4iDcyp7nNWHH/iIhx/4iHH/iIhx/4iIcf+Ihx/0BQTAv7iHH/iIhx/4iHH/iIhx/4iHH/iIhHdByYvocf+Ihx/4iIcf+Ihx/4iIcf+Ihx/4MXUzv4rMcf+IiHH/iIcf+IiHH/iIcf+IiHH/iIcT6BQbF+vnH/iIcf+IiHH/iIcf+IiHH/iIcf+IiEsovF10cf+Ihx/4iIcf+Ihx/4iIcf+Ihx/4iIS4QsV72HH/iIcf+IiHH/iIcf+IiHH/iIhx/0yDjEfHcf+IiHH/iIcf+IiHH/iIcf+IiHH/iFw61MWIhx/4iIcf+IiHH/iIcf+IiHH/iIcf+IiHH/iISCAsnf3/iIcf+IiHH/iIcf+IiHH/iIcf+IhfR9K4/4iIcf+IiHH/iIcf+IiHH/iIcf+IiHH/iIcf+D5r1rKUKXH/iIcf+IiHH/iIhx/4iHH/iIhN5RxBrv+IiHH/iIcf+IiHH/iIhx/4iHH/MOehsChehx/4iHH/iIhx/4iHH/iIhx/4iHH/iIhx/4iHH/iIhx/4iIcf+IhxRMscs05x/4iIcf+Ihx/4iIcf+IiHH/iIcf+IiHH/iIcf+IiHH/iIcf+IiEO0TNS7hx/4iHH/iIhx/4iIcf+Ihx/4iIcf9fR9G4iHH/iIcf+IiHH/iIcf+IiHH/iIhxOEgjuLfc/4iIcf+Ihx/4iIcf+Ihx/4iIcf+INHqzvIVMiHH/iIhx/4iHH/iIhx/4iHH/iIhx/4OD7nuMEYcf+IiHH/iIcf+IiHH/iIcf+IiHH/hKgRxn7nH/iIcf+IiHH/iIcf+IiHH/iIcf+IiHH/iIhx/4iHFDEBzO/oiHH/iIcf+IiHH/iIcf+IiHH/iIg7GsW15Tpx/4iIcf+Ihx/4iIcf+Ihx/4iIcf8zqyG9VN6Icf+IiHH/iIcf+IiHH/iIcf+IiHH/Q2cc2Y6Icf+IiHH/iIcf+IiHH/iIcf+IiHH/iIcf+IiD5hUrKerYiHH/iIhx/4iHH/iIhx/4iHH/iIhxQmcc2Y6Ihx/4iIcf+Ihx/4iIcf+Ihx/4iIcf+Ihx/4iIcf9EB/zfgP+IiHH/iIcf+IiHH/iIcf+IiHH/iE6RLDbt/4iHH/iIhx/4iHH/iIhx/4iIcf+DWbQrtkvYiIcf+Ihx/4iIcf+Ihx/4iIcf+IhxME1Bv7K+iIcf+Ihx/4iIcf+Ihx/4iIcf+IiHH/iIcf+INQhFu/e6iHH/iIhx/4iIcf+Ihx/4iIcf+Ihx/03c/DIwhx/4iIcf+Ihx/4iIcf+Ihx/4iIcf+IhXcdmOiIcf+Ihx/4iIcf+IiHH/iIcf+IiHFVcdqOhx/4iIcf+Ihx/4iIcf+Ihx/4iIcf+IiHH/iIcf+IiHH/iIcf9HejyYXIcf+Ihx/4iIcf+Ihx/4iIcf+Ihx/0QTLM7Ncf+IiHH/iIcf+IiHH/iIcf+IiHH/hIICyN/Ycf+Ihx/4iIcf+Ihx/4iIcf+IiHH/iIcf+IiHH/iIcf+IiHH/iIcf9EtrzUlP+IiHH/iIcf+IiHH/iIcf+IiHH/g+3wGyIP6Ihx/4iIcf+Ihx/4iIcf+IiHH/iIcf+IiHH/iIcf+IiHH/iIS4EcV+6Ihx/4iIcf+Ihx/4iIcf+Ihx/4iINxc5uejGcf+IiHH/iIhx/4iHH/iIhx/4iHH/O7wCtUP9iIhx/4iHH/iIhx/4iIcf+Ihx/4iIcf86FKW261qIcf+IiHH/iIcf+IiHH/iIcf+IiHH/iIcf+IiHH/iIhx/0py3GjSiHH/iIcf+IiHH/iIcf+IiHH/iIcf+IhentJhcf+IiHH/iIcf+IiHH/iIcf+IiHH/hOMqws1XH/iIhx/4iIcf+Ihx/4iIcf+Ihx/zAssrDjTYcf+Ihx/4iIcf+Ihx/4iIcf+Ihx/4iISnysaDWIcf+IiHH/iIcf+IiHH/iIcf+IiE2GnDeWcf+IiHH/iIhx/4iHH/iIhx/4iHE57sO2ETyIcf+IiHH/iIhx/4iHH/iIhx/4iHFUyNs3iHH/iIhx/4iHH/iIhx/4iIcf+Ihx/4QP2sASWIiHH/iIcf+IiHH/iIhx/4iHH/iITC7cTRKIcf+IiHH/iIcf+IiHH/iIcf+IiHFCumzUWYhx/4iHH/iIhx/4iHH/iIhx/4iIcf+Ihx/4iIcf+Ihx/4iEggLJ39/4iIcf+Ihx/4iIcf+Ihx/4iIcf+Ihx/4iIcf+Ihx/4iIcf+IiHH/iIcf+IiHH/iIcf+IiHH/iIcf+Ig6s9G2TC6HH/iIhx/4iHH/iIhx/4iHH/iIhx/4iHFFx2yzif+Ihx/4iIcf+Ihx/4iIcf+Ihx/4iIcT2fVLJgq4iHH/iIhx/4iHH/iIhx/4iHH/iIhxTpdMFouIiHH/iIcf+IiHH/iIcf+IiHH/iIcf86Y5G2nG6IiHH/iIcf+IiHH/iIcf+IiHH/iIcTxWd7OpiIhx/4iHH/iIhx/4iHH/iIhx/4iEw9HEwuhx/4iHH/iIhx/4iHH/iIhx/4iDueg7VhfIiHH/iIhx/4iHH/iIhx/4iHH/iIhx/0jArIP1iIcf+Ihx/4iIcf+Ihx/4iIcf+Ihx/4NrBFuk+6iIcf+IiHH/iIcf+IiHH/iIcf+IiHFAX5wLBv+IiHH/iIcf+IiHH/iIcf+IiHH/iINl1RuqKuiIhx/4iHH/iIhx/4iHH/iIhx/4iEEDHP/OiHH/iIhx/4iHH/iIhx/4iHH/iIhxNcb4uzkH/4iIcf+Ihx/4iIcf+Ihx/4iIcf+IiHH/iIcf+DuUs7VrTIhx/4iHH/iIhx/4iHH/iIhx/4iHH/iEyNXEcqiIcf+Ihx/4iIcf+Ihx/4iIcf+Ihx/4iDXukrsRbYcf+IiHH/iIcf+IiHH/iIcf+IiHH/iEp8rGg1iIhx/4iHH/iIhx/4iHH/iIhx/4iHFIeZx4ZoiIcf+Ihx/4iIcf+Ihx/4iIcf+Ihx/4iF9H0rj/iIhx/4iIcf+Ihx/4iIcf+Ihx/4iIcf9DZxzZjohx/4iIcf+Ihx/4iIcf+Ihx/4iIcf8+y6qzNFX/iIhx/4iHH/iIhx/4iHH/iIhx/4iHFMjLw3NIhx/4iHH/iIhx/4iHH/iIhx/4iHH/iIhx/4hMLtxNEoiHH/iIhx/4iHH/iIhx/4iHH/iIhxT/IcAN6HH/iIcf+IiHH/iIcf+IiHH/iIcf+ISCAsjf1x/4iIcf+Ihx/4iIcf+Ihx/4iIcf+IhLgRxX7oiHH/iIhx/4iHH/iIhx/4iHH/iIhx/4iHFP5uwBkYcf+Ihx/4iIcf+Ihx/4iIcf+Ihx/4iIcTfgx7gfOHH/iIhx/4iHH/iIhx/4iHH/iIhx/4iHH/iIhx/0nYHHJ+hx/4iIcf+Ihx/4iIcf+Ihx/4iIcf9EEyzOzXH/iIcf+IiHH/iIcf+IiHH/iIcf+INgAxuv/OiIcf+IiHH/iIcf+IiHH/iIcf+IiEfHbKOJ/4iIcf+Ihx/4iIcf+Ihx/4iIcf+E7hbCHpcf+IiHH/iIcf+IiHH/iIcf+IiHH/hSu95EiIhx/4iHH/iIhx/4iHH/iIhx/4iEK+HOQecf+Ihx/4iIcf+Ihx/4iIcf+Ihx/4QgWM/6f/iIcf+IiHH/iIcf+IiHH/iIhx/4iHH/iIhxNIVDu3q8hx/4iIcf+IiHH/iIcf+IiHH/iIcf+IiHH/iISMCsk/X/iIhx/4iIcf+Ihx/4iIcf+Ihx/4iIPhV2suqJcf+IiHH/iIcf+IiHH/iIcf+IiHE19hK6Ce2Ihx/4iIcf+Ihx/4iIcf+Ihx/4iIcf+Ihx/4iIcf+CifABqWD/7/iIcf+IiHH/iIcf+IiHH/iIcf+IiEvUbFK5hx/4iIcf+Ihx/4iIcf+Ihx/4iIcf+IRbnMtGNx/4iIcf+IiHH/iIcf+IiHH/iIcf+IiHE8HvGz4Q6Ihx/4iIcf+Ihx/4iIcf+IiHH/iIQQMc/86Icf+Ihx/4iIcf+Ihx/4iIcf+IiHH/iIcf+IiHH/iIQFBMG/v/iIcf+IiHH/iIcf+IiHH/iIcf+IiEfEXJO6hx/4iIcf+Ihx/4iIcf+Ihx/4iIcf+ITeUcMa6HH/iIhx/4iHH/iIhx/4iHH/iIhx/4iHH/iIhx/4iFbI2jeIiHH/iIcf+IiHH/iIcf+IiHH/iIcf+IPO54tBGHhx/4iHH/iIhx/4iIcf+Ihx/4iIcf+Ihx/4iIQwic73b/iIhx/4iHH/iIhx/4iIcf+Ihx/4iIcTGlAb5a/ocf+IiHH/iIcf+IiHH/iIcf+IiHFFxFyjunH/iIcf+IiHH/iIhx/4iHH/iIhx/4iHH/iIhx/4iHH/iIhx/4iHH/iIhx/4iIcf+Ihx/4iIcf+Ihx/4iIcf+Ihx/4iIcf+Ihx/4iIcf851lS3KauIhx/4iHH/iIhx/4iHH/iIhx/4iHH/iIhx/09KHBtecf+IiHH/iIcf+IiHH/iIcf+IiHH/iIg7CjK19c2Icf+IiHH/iIcf+IiHH/iIcf+IiHH/g/NgWxyfqIiHH/iIcf+IiHH/iIcf+IiHH/iIcf+EUZTL5rhx/4iIcf+Ihx/4iIcf+Ihx/4iIcf+IhNOWxMaf+Ihx/4iIcf+Ihx/4iIcf+Ihx/4iIcf8x4OG/Hx5x/4iIcf+Ihx/4iIcf+Ihx/4iIcf+IiDvwI7UP3HH/iIcf+IiHH/iIcf+IiHH/iIcf+ILUnQGkti/v+Ihx/4iIcf+IiHH/iIcf+IiHH/iIcUdzfIjIiHH/iIcf+IiHH/iIcf+IiHH/iIcf+Fzi1R3/iIcf+IiHH/iIhx/4iHH/iIhx/4iHH/iIhx/0ADHBDe/4iIcf+IiHH/iIcf+IiHH/iIcf+IiHH/iIcf+IiHH/iIcf+IiHH/iIhx/4hJJkx9m4cf+IiHH/iIcf+IiHH/iIcf+IiHH/iIT5Q8FryHH/iIhx/4iHH/iIhx/4iIcf+Ihx/4iIcf+Ihx/4iIcf+IhxTkocG16Icf+Ihx/4iIcf+Ihx/4iIcf+Ihx/4iIcf+Ihx/4iIcf+IiHH/iIcf+IiHH/iIcf+IiHH/iIcf+IiHH/iEEDHP/OiIcf+IiHH/iIcf+IiHH/iIcf+IiHFCZxzZjoiHH/iIhx/4iHH/iIhx/4iHH/iIhx/4hNNlw8mohx/4iHH/iIhx/4iHH/iIhx/4iHH/iF6e0mGHH/iIhx/4iHH/iIhx/4iHH/iIhx/4iHH/iIhx/4hXcdmOiIhx/4iIcf+Ihx/4iIcf+Ihx/4iIcT15wbKGPnH/iIhx/4iIcf+Ihx/4iIcf+Ihx/4g7yDG1N86Icf+IiHH/iIhx/4iHH/iIhx/4iHH/iIhK2yxiTYcf+IiHH/iIcf+IiHH/iIcf+IiHE4Y5G4nG7/iIcf+IiHH/iIcf+IiHH/iIcf+IgxFrOw+Uz/iIhx/4iHH/iIhx/4iHH/iIhx/4iHE25He5G4iIcf+IiHH/iIhx/4iHH/iIhx/4iHH/iINvYSuwnt/4iIcf+IiHH/iIcf+IiHH/iIcf+IiHH/iIcf+IOO2nuRJY/4iIcf+Ihx/4iIcf+IiHH/iIcf+IiFK73kSHH/iIcf+IiHH/iIcf+IiHH/iIhx/4iHH/OAYGuPn5iHH/iIhx/4iHH/iIhx/4iHH/iIhx/0XLHMNO/4iIcf+Ihx/4iIcf+Ihx/4iIcf+IiEdl3JmiiHH/iIcf+IiHH/iIcf+IiHH/iIcf8wL8Kx4D3/iIcf+IiHH/iIcf+IiHH/iIhx/4g1nlK7Ya2HH/iIcf+IiHH/iIcf+IiHH/iIhx/0FWbPqZiIcf+IiHH/iIcf+IiHH/iIhx/4iHH/iDUgo7vfXIiIcf+Ihx/4iIcf+Ihx/4iIcf+IP9UxsSrOiIhx/4iIcf+Ihx/4iIcf+Ihx/4iIcUFSvOrUiIcf+Ihx/4iIcf+Ihx/4iIcf+Ihx/4Q7ps1Flx/4iIcf+Ihx/4iIcf+Ihx/4iIcf+IhxPN8BsyD+cf+IiHH/iIcf+IiHH/iIhx/4iHH/iIgyQGG+v56HH/iIhx/4iHH/iIhx/4iHH/iIhx/4UrveRIiIcf+Ihx/4iIcf+Ihx/4iIcf+Ihx/zVBMru+zYcf+IiHH/iIcf+IiHH/iIcf+IiHH/iIgznOG+Yx7/iIhx/4iIcf+Ihx/4iIcf+Ihx/4OKtSuVSt/4iHH/iIhx/4iIcf+Ihx/4iIcf+Ihx/09KHBtecf+IiHH/iIhx/4iHH/iIhx/4iHH/iDedsrliTYiHH/iIhx/4iHH/iIhx/4iHH/iIhxOuoUtRXrcf+IiHH/iIcf+IiHH/iIcf+IiHH/Rcscw07/iIhx/4iHH/iIhx/4iHH/iIhx/4g9fsW0gTr/iIhx/4iHH/iIhx/4iHH/iIhx/4iHH/g6mGO2Z5yIiHH/iIhx/4iHH/iIhx/4iHH/iIhx/0ADHBDe/4iIcf+IiHH/iIcf+IiHH/iIcf+DCXYbF4nv+IiHH/iIcf+IiHH/iIcf+IiHH/iIhxQb4c5B6Ihx/4iIcf+Ihx/4iIcf+IiHH/iIcf+F9H0biHH/iIhx/4iHH/iIhx/4iHH/iIhx/4SSxsjTn/iIcf+IiHH/iIcf+IiHH/iIhx/4iHH/MARksQyb/4iIcf+Ihx/4iIcf+IiHH/iIcf+IPS6FtNF6/4iHH/iIhx/4iIcf+Ihx/4iIcf+IhxMqFRvV6ucf+Ihx/4iIcf+Ihx/4iIcf+Ihx/4iEyKTEdbiIcf+IiHH/iIhx/4iHH/iIhx/4iE+RLBbtiIcf+IiHH/iIcf+IiHH/iIcf+IiHH/iIcf+IiHH/Sn+8aASIiHH/iIcf+IiHH/iIcf+IiHH/iIhxTYX8J6CHH/iIcf+IiHH/iIcf+IiHH/iIhx/0JVzPqj/4iIcf+IiHH/iIcf+IiHH/iIcf+IiEVgXLn6iIhx/4iHH/iIhx/4iIcf+Ihx/4iIcUMQHM7+iHH/iIhx/4iHH/iIhx/4iIcf+Ihx/4iIcf+Ihx/4g9VSO0qtz/iIcf+IiHH/iIcf+IiHH/iIhx/4iDCcZbBzmoiIcf+Ihx/4iIcf+Ihx/4iIcf+Ig5aJW3l2qIcf+Ihx/4iIcf+Ihx/4iIcf+IiHH/hBpqz1lYiHH/iIcf+IiHH/iIcf+IiHH/iIhxOgNytfyNhx/4iHH/iIhx/4iIcf+Ihx/4iIcf+IhxMIFiv36diHH/iIhx/4iIcf+Ihx/4iIcf+Ihx/4iE7rPCFMiHH/iIhx/4iHH/iIhx/4iHH/iIhx/4iIcf+IhO7kwhG3H/iIcf+IiHH/iIcf+IiHH/iIcf+IiEK+HPQe/4iIcf+Ihx/4iIcf+Ihx/4iIcf+Ig9zbG0Mk7/iIhx/4iHH/iIhx/4iHH/iIhx/4iEHz3PDCiIcf+IiHH/iIhx/4iHH/iIhx/4iHH/OAjBuPc+hx/4iHH/iIhx/4iIcf+Ihx/4iIcf9EYFzJ+ohx/4iHH/iIhx/4iHH/iIhx/4iIcf+Ihx/4iIcf+Ihx/4iIcf+IhK2BxifoiIcf+Ihx/4iIcf+Ihx/4iIcf+Ihx/4iIcf+Ihx/4g1MvK7zQ2HH/iIcf+IiHH/iIcf+IiHH/iIcf+IiHE7MYS0znuIcf+IiHH/iIhx/4iHH/iIhx/4iHH/iIhx/4iHH/iIgzOlK9xa2Ihx/4iHH/iIhx/4iHH/iIhx/4iHH/iENnHNmOhx/4iHH/iIhx/4iHH/iIhx/4iHH/iIhxQKm89WSIhx/4iIcf+Ihx/4iIcf+Ihx/4iIcf8yy5O+NGyIhx/4iHH/iIhx/4iIcf+Ihx/4iIcf9NOWw8aYcf+IiHH/iIhx/4iHH/iIhx/4iHH/iIhx/4g5DXq38oWHH/iIhx/4iHH/iIhx/4iHH/iIhx/4hIw7yTxP+Ihx/4iIcf+Ihx/4iIcf+IiHH/iERe/MoQiIcf+Ihx/4iIcf+IiHH/iIcf+IiHH/Ni/zutAMhx/4iIcf+Ihx/4iIcf+Ihx/4iIcf+IiHH/iIcf+IiHH/iIcf+IiHH/iIcf+IiHH/iIcf+IiHH/iIhx/4iHH/iIhx/4iHH/iIhx/4iHH/iIhx/4iHH/iF9H0biHH/iIcf+IiHH/iIcf+IiHH/iIcf+IhAWhwLXoiHH/iIhx/4iHH/iIhx/4iHH/iIhx/1zi1R3/iIhx/4iIcf+Ihx/4iIcf+Ihx/4iIcTRdUbuirohx/4iIcf+Ihx/4iIcf+Ihx/4iIcf+IhA/awBJYhx/4iHH/iIhx/4iHH/iIhx/4iIcf+Ig5alG3la5x/4iIcf+Ihx/4iIcf+Ihx/4iIcf+Ewu3E0SiIhx/4iHH/iIhx/4iIcf+Ihx/4iIcU+WrBaV/4iIcf+Ihx/4iIcf+IiHH/iIcf+IOQ7ht/Eehx/4iHH/iIhx/4iHH/iIhx/4iHH/iIhxSNgccn6Icf+IiHH/iIcf+IiHH/iIcf+IiHH/iITeUcMa5x/4iIcf+Ihx/4iIcf+Ihx/4iIcf+Ihx/4iIU2Tdm4cf+Ihx/4iIcf+Ihx/4iIcf+Ihx/4iIcf+Ihx/4g+JLWy20qHH/iIhx/4iHH/iIhx/4iHH/iIhx/4g0u7S8REuIiHH/iIcf+IiHH/iIcf+IiHH/iIcVC730SHH/iIcf+IiHH/iIcf+IiHH/iIcf+DzEgbQ7fohx/4iHH/iIhx/4iHH/iIhx/4iHE4hhS3eeuIiHH/iIcf+IiHH/iIcf+IiHH/iIQr4c5B5x/4iHH/iIhx/4iHH/iIhx/4iHH/iIQFocC16Ihx/4iIcf+Ihx/4iIcf+Ihx/4iIcf+Ihx/4QQxMAEv/iIhx/4iHH/iIhx/4iHH/iIhx/4iDv+V7UBqIhx/4iHH/iIhx/4iHH/iIhx/4iIcf+IWdXXKocf+Ihx/4iIcf+Ihx/4iIcf+Ihx/4iITeUcMa5x/4iHH/iIhx/4iHH/iIhx/4iHH/iIhKfKxoNYhx/4iIcf+Ihx/4iIcf+Ihx/4iITzKsHNWIiHH/iIcf+IiHH/iIcf+IiHH/iIcU+TnAbGiHH/iIhx/4iHH/iIhx/4iHH/iIhx/4g6FmG36Z7/iIcf+IiHH/iIcf+IiHH/iIhx/4g/EHKx741x/4iHH/iIhx/4iIcf+Ihx/4iIcf+IhxL/ZRGhCa7v+IiHH/iIcf+IiHH/iIcf+IiHH/iIcf+IiHH/g/6+SxFBtx/4iHH/iIhx/4iHH/iIhx/4iHH/iIhBAxz/zohx/4iHH/iIhx/4iHH/iIhx/4iHH/iIN+ATuR/shx/4iHH/iIhx/4iIcf+Ihx/4iIcf+IhxRMscs05x/4iIcf+IiHH/iIcf+IiHH/iIcf+IiHFHJkydm/+Ihx/4iIcf+Ihx/4iIcf+IiHH/iIcTcL0bj0LnH/iIcf+IiHH/iIhx/4iHH/iIhx/4iHH/iIhx/4iE7oLCF9iIhx/4iHH/iIhx/4iHH/iIhx/4iHE+c1axjKmHH/iIcf+IiHH/iIcf+IiHH/iIcf+IiHH/iIcf+IiHH/iIQfbs8JGIcf+Ihx/4iIcf+Ihx/4iIcf+Ihx/4iIcf+IiHH/iIcf+IiHH/g4gPO5fwz/iIhx/4iHH/iIhx/4iHH/iIhx/4iHE+jiGxcd6Icf+Ihx/4iIcf+Ihx/4iIcf+Ihx/4iIcf+Ihx/4iDvIMbU3zohx/4iHH/iIhx/4iHH/iIhx/4iHH/iIhx/4Q2cc2Y6HH/iIhx/4iHH/iIhx/4iHH/iIhx/4iIcV2e0mGIhx/4iIcf+Ihx/4iIcf+Ihx/4iIcf9Gb6ypBYiIcf+Ihx/4iIcf+Ihx/4iIcf+IiEEDHP/Ohx/4iIcf+Ihx/4iIcf+Ihx/4iIcf+IMPEVsB7qcf+IiHH/iIhx/4iHH/iIhx/4iHH/iIQ1vs6kH/iIcf+IiHH/iIhx/4iHH/iIhx/4iEO3XOSK/4iIcf+Ihx/4iIcf+IiHH/iIcf+IiDwGgrT5fXH/iIhx/4iHH/iIhx/4iHH/iIhx/4iHH/iIhx/4iIcf+Ihx/4iIcf+Ihx/4iIcf+Ihx/4iIcf+Ihx/4iIcf+IiHH/iIcf+IiHH/iIcf+IiHH/hYLdjSiHH/iIhx/4iIcf+Ihx/4iIcf+Ihx/4iIcf+Ihx/4iIcf+IU2Tdm4hx/4iIcf+Ihx/4iIcf+Ihx/4iIcf+IhMPRxMLocf+Ihx/4iIcf+Ihx/4iIcf+Ihx/4iIRs4ssx3/iIhx/4iHH/iIhx/4iHH/iIhx/4iIcU/yHADecf+IiHH/iIcf+IiHH/iIcf+IiHH/iIOAWxuPpOcf+Ihx/4iIcf+Ihx/4iIcf+Ihx/4iFK73kSIcf+IiHH/iIcf+IiHH/iIcf+IiHFMPHw8OIcf+Ihx/4iIcf+Ihx/4iIcf+Ihx/4iEEDHP/OiIcf+Ihx/4iIcf+Ihx/4iIcf+Ihx/4iINjUDusr8iHH/iIhx/4iHH/iIhx/4iIcf+Ihx/0ggLI39iHH/iIcf+IiHH/iIhx/4iHH/iIhx/z0RErPu7XH/iIhx/4iHH/iIhx/4iIcf+Ihx/4iIPw4TsfHsiHH/iIcf+IiHH/iIcf+IiHH/iIcf+Dbc97ojCIhx/4iIcf+Ihx/4iIcf+Ihx/4iIcf+D7QZbIvmoiHH/iIcf+IiHH/iIcf+IiHH/iIhx/4T5pcJlr/iIhx/4iHH/iIhx/4iHH/iIhx/4iIMYsfv3TgiHH/iIcf+IiHH/iIcf+IiHH/iIcf+IQwic33aHH/iIhx/4iIcf+Ihx/4iIcf+Ihx/0d3LJiNiIcf+Ihx/4iIcf+Ihx/4iIcf+Ihx/4iIcUV0HKi+cf+Ihx/4iIcf+Ihx/4iIcf+Ihx/4iIcf+Ihx/0QQHM7+iHH/iIhx/4iHH/iIhx/4iHH/iIhx/4g1XVG8oq7/iIhx/4iHH/iIhx/4iIcf+Ihx/4iIcVTI2zeIcf+Ihx/4iIcf+Ihx/4iIcf+IiHH/iIcf+IiHH/iIV3HZjoiHH/iIcf+IiHH/iIcf+IiHH/iIhx/0rRXGLqhx/4iHH/iIhx/4iHH/iIhx/4iHH/iD7TdbIsiocf+Ihx/4iIcf+Ihx/4iIcf+Ihx/4hBBiz/nYhx/4iHH/iIhx/4iHH/iIhx/4iHH/iIMRCTv+9siIcf+Ihx/4iIcf+Ihx/4iIcf+IiHH/iIcTgqpLfVW4hx/4iIcf+Ihx/4iIcf+IiHH/iIcf+IiHH/iIcf+IiHH/iIQr4c5B5x/4iHH/iIhx/4iHH/iIhx/4iHH/iIhx/z0gUbTfrv+IiHH/iIcf+IiHH/iIcf+IiHH/iIhxQb4c5B6Ihx/4iIcf+Ihx/4iIcf+IiHH/iIcf+IO/0DtQL8iIhx/4iHH/iIhx/4iHH/iIhx/4iHH/iISyWsXaWIhx/4iHH/iIhx/4iHH/iIhx/4iHH/iITTZcPJqHH/iIhx/4iHH/iIhx/4iHH/iIhx/4iE3lHDGucf+IiHH/iIcf+IiHH/iIcf+IiHH/iIcTDFc786jIhx/4iIcf+IiHH/iIcf+IiHH/iIcf+Ig8EUq07rWIhx/4iHH/iIhx/4iHH/iIhx/4iIcf+Ihx/4iIcf+IhfR9K4/4iHH/iIhx/4iHH/iIhx/4iIcf+IO+TztRsMhx/4iHH/iIhx/4iHH/iIhx/4iHH/iIhxTTW8LKSHH/iIcf+IiHH/iIcf+IiHH/iIcf+D+IAbF3/oiHH/iIhx/4iHH/iIhx/4iIcf+IhGyxyjTocf+IiHH/iIcf+IiHH/iIhx/4iHH/Q7dc1IqIhx/4iHH/iIhx/4iHH/iIhx/4iIcf+IhxT/IcAN6HH/iIcf+IiHH/iIcf+IiHH/iIhx/4iHFKjVxXKnH/iIcf+IiHH/iIcf+IiHH/iIhx/4iHH/iIhx/4iHH/hTZN2biIcf+IiHH/iIcf+IiHH/iIhx/4iEd0HJi+hx/4iHH/iIhx/4iHH/iIhx/4iIcf+Ihx/4hBAxz/zoiHH/iIhx/4iHH/iIhx/4iIcf+Ihx/4iIcf9L13xSiIiHH/iIcf+IiHH/iIcf+IiHH/iIcf+IiHH/iIcf+IiHH/iIhx/4iHFDsJzE9oiIcf+Ihx/4iIcf+Ihx/4iIcf+Ihx/4SCAsjf2HH/iIhx/4iHH/iIhx/4iHH/iIhx/4hBAxz/zoiHH/iIhx/4iHH/iIhx/4iHH/iIhxULvfRHH/iIhx/4iHH/iIhx/4iHH/iIhx/4iHH/iIg/2ZWxJmpx/4iIcf+Ihx/4iIcf+IiHH/iIcf+IhPkSwW7YiHH/iIhx/4iIcf+Ihx/4iIcf+Ihx/4iIcf+Ihx/4iIcf+Ihx/4iIcf+IiHH/iIcf+IiHH/iIcf+DoWYbbpnnH/iIhx/4iHH/iIhx/4iHH/iIhx/4iDWqgbtVfocf+Ihx/4iIcf+Ihx/4iIcf+IiHH/iDkXAbfo/ohx/4iIcf+IiHH/iIcf+IiHH/iIcf+IhYLdjShx/4iHH/iIhx/4iIcf+Ihx/4iIcf+Ihx/4iIQwJ839iIhx/4iIcf+Ihx/4iIcf+Ihx/4iIcf9CvhzkHoiHH/iIcf+IiHH/iIcf+IiHH/iIcf+IVcjbN3H/iIcf+IiHH/iIcf+IiHH/iIcf+IiHE7dZW0imqIcf+IiHH/iIcf+IiHH/iIcf+IiHH/hFaYy5Z4cf+IiHH/iIcf+IiHH/iIcf+IiHH/iIcf9EEBzO/ohx/4iIcf+Ihx/4iIcf+Ihx/4iIcf+IhxMzzCvMM9iHH/iIcf+IiHH/iIcf+IiHH/iIhx/4hMPRxMLocf+IiHH/iIcf+IiHH/iIhx/4iHH/iIOVgCt6f9iIhx/4iHH/iIhx/4iHH/iIhx/4iIcf+ITzjMHHOHH/iIhx/4iHH/iIhx/4iHH/iIhx/4QazMBjP/iIhx/4iHH/iIhx/4iHH/iIhx/4iIcf+EBTXBvK/4iHH/iIhx/4iHH/iIhx/4iHH/iIhx/4iIcf+Ihx/4iIcf+Ihx/4iFdx2Y6Ihx/4iIcf+Ihx/4iIcf+IiHH/iIcf+IiHH/iIcf+IiHH/iIcf+IiEUH/L+Ahx/4iIcf+Ihx/4iIcf+Ihx/4iIcf+IhxSNgccn6Ihx/4iHH/iIhx/4iHH/iIhx/4iHH/hKf7xoBIiHH/iIhx/4iHH/iIhx/4iIcf+Ihx/4hOkSw27f+Ihx/4iIcf+IiHH/iIcf+IiHH/iIRRAcvv6IiHH/iIcf+IiHH/iIhx/4iHH/iIhxOEIDt738iIcf+IiHH/iIcf+IiHH/iIcf+IiHH/hKdex4of+Ihx/4iIcf+IiHH/iIcf+IiHH/iIRGosyV2Ihx/4iHH/iIhx/4iHH/iIhx/4iHH/hEY2zJyXH/iIcf+IiHH/iIcf+IiHH/iIcf+IiDjX87goDIiHH/iIcf+IiHH/iIhx/4iHH/iIhx/4iHH/QQxM/ztx/4iHH/iIhx/4iHH/iIhx/4iIcf+Ihx/4iIcf+Ihx/4iIcf+ITuFsMen/iIhx/4iHH/iIhx/4iHH/iIhx/4iHH/gwix+xhOD/iIhx/4iHH/iIhx/4iIcf+Ihx/4iDLYF74n6HH/iIhx/4iHH/iIhx/4iHH/iIhx/4iHH/SHBsiPmIhx/4iHH/iIhx/4iHH/iIhx/4iHH/iIhx/4iIcTVNcruyjf+IiHH/iIhx/4iHH/iIhx/4iHH/iIhx/4iHH/NI1XvHKohx/4iHH/iIhx/4iHH/iIhx/4iIcf+IhxRMscs05x/4iIcf+Ihx/4iIcf+IiHH/iIcf+IiHFNhfwnoIcf+Ihx/4iIcf+IiHH/iIcf+IiHH/gpbpIaeRbecf+IiHH/iIcf+IiHH/iIhx/4iHH/iIhxQwHcz+KIiHH/iIcf+IiHH/iIcf+IiHH/iIcf+DB88rCTDXH/iIhx/4iHH/iIhx/4iHH/iIhx/4iIcf+Ihx/4iIcf+Ihx/4iIcf+Ihx/4iIcf+Ihx/4iIcf+IiHH/iIcf+D6SdLNti/+IiHH/iIhx/4iHH/iIhx/4iHH/iIhx/0UZTL5rhx/4iIcf+Ihx/4iIcf+IiHH/iIcf+IgzxNO9Oyxx/4iHH/iIhx/4iIcf+Ihx/4iIcf+Ihx/1XI2zeHH/iIhx/4iHH/iIhx/4iIcf+Ihx/4iIcf+IhxRB9szgn/iIhx/4iHH/iIhx/4iHH/iIhx/4iHH/PT3Es8I7cf+Ihx/4iIcf+Ihx/4iIcf+IiHH/iIcUV0HKi+cf+Ihx/4iIcf+Ihx/4iIcf+IiHH/iIcf8zCH2994KIiHH/iIcf+IiHH/iIcf+IiHH/iIhx/4iHH/iIhx/4iE02XDyacf+IiHH/iIcf+IiHH/iIhx/4iHH/iIhx/4iHH/g6SCO2t9yIhx/4iIcf+Ihx/4iIcf+IiHH/iIcf+IiHH/iIcf+IiHH/iIcf+IiHH/iIcf+IhMPRxMLocf+IiHH/iIcf+IiHH/iIcf+IiHH/iIhx/zD1ebAahnH/iIcf+IiHH/iIcf+IiHH/iIcf+IiHE8zgazMfmIhx/4iHH/iIhx/4iHH/iIhx/4iHH/iIhLgRxX7oiHH/iIcf+IiHH/iIcf+IiHH/iIcf+IiHH/R8dsk4mIhx/4iHH/iIhx/4iHH/iIhx/4iIcf+Ihx/4iIcf+Ihx/4iIcf+Ihx/4iIcf+Ihx/4iIcf+IiHH/RBMs3s3/iIhx/4iHH/iIhx/4iIcf+Ihx/4iIcf80vxm8QOaIhx/4iIcf+Ihx/4iIcf+Ihx/4iIcf+IiHH/gxaQSwpvv/iIcf+IiHH/iIcf+IiHH/iIcf+IiHFEyxyzTnH/iIhx/4iHH/iIhx/4iHH/iIhx/4g/3mGyIZ7/iIcf+IiHH/iIcf+IiHH/iIcf+IiDmGFLh56/+Ihx/4iIcf+Ihx/4iIcf+Ihx/4iIcf+DZQcbqvjoiIcf+IiHH/iIcf+IiHH/iIcf+IiHH/Xp7SYYhx/4iIcf+IiHH/iIcf+IiHH/iIcf+IiHH/iIcf+IiHH/iIcf+IiHH/iIhx/4iDxxMbSOznH/iIhx/4iHH/iIhx/4iHH/iIhx/4iIcf+Ihx/4MS/Cv9A9iIcf+IiHH/iIcf+IiHH/iIcf+IiHH/iIcf+IiHH/IOjSGgJy3ocf+Ihx/4iIcf+Ihx/4iIcf+Ihx/4iIcf+Ihx/4iIcf+IPrSisktdiIcf+IiHH/iIcf+IiHH/iIcf+IiHH/WzrVxXH/iIhx/4iHH/iIhx/4iHH/iIhx/4iEzdnEImiHH/iIcf+IiHH/iIcf+IiHH/iIcf+ITdz8QjD/iIhx/4iHH/iIhx/4iHH/iIhx/4iHH/iIhxQmcc2Y6Ihx/4iIcf+Ihx/4iIcf+Ihx/4iIcf+IiEsovG10/4iIcf+Ihx/4iIcf+IiHH/iIcf+IiHH/iIcf+IiHH/hfR9G4hx/4iHH/iIhx/4iIcf+Ihx/4iIcf+Ihx/4SCAsjf2HH/iIhx/4iHH/iIhx/4iHH/iIhx/4iHFJ1GxiuYcf+Ihx/4iIcf+Ihx/4iIcf+Ihx/4iIStgcYn6Ihx/4iIcf+Ihx/4iIcf+Ihx/4iIcf+Ihx/4iIcf+IiHH/iEh9TIgriHH/iIcf+IiHH/iIcf+IiHH/iIcf+IiHEpF5IabobeiHH/iIhx/4iHH/iIhx/4iHH/iIhx/4SoEcZ+5x/4iHH/iIhx/4iHH/iIhx/4iHH/iIhCvhz0Hv+IiHH/iIcf+IiHH/iIcf+IiHH/iIcf858cK3Dj2Icf+IiHH/iIcf+IiHH/iIhx/4iHH/iIhx/zq58bZGDnH/iIcf+IiHH/iIcf+IiHH/iIcf+ISH1MiCuIhx/4iHH/iIhx/4iHH/iIhx/4iHH/hTZN2biIcf+IiHH/iIhx/4iHH/iIhx/4iHH/iIhx/4iHH/iIhx/4M0s6vbTFiIcf+Ihx/4iIcf+IiHH/iIcf+IiHH/iIcf+IiHH/iIcf+DSIi7x3dIiHH/iIhx/4iHH/iIhx/4iHH/iIhx/0ZizKnTiHH/iIcf+IiHH/iIcf+IiHH/iIhx/zOD0r18LYcf+Ihx/4iIcf+Ihx/4iIcf+Ihx/4iIcf9FyxzDTv+IiHH/iIcf+IiHH/iIcf+IiHH/iIcf+IiEBdLAstcf+IiHH/iIcf+IiHH/iIhx/4iHH/g14ge7Hfhx/4iIcf+IiHH/iIcf+IiHH/iIcf+Ig9U2e0rJj/iIhx/4iHH/iIhx/4iHH/iIhx/4iDgQebjvhocf+IiHH/iIcf+IiHH/iIcf+IiHH/iEhwbIj5cf+IiHH/iIcf+IiHH/iIcf+IiHH/iIcf9Z1dcqiIhx/4iHH/iIhx/4iHH/iIhx/4iHH/iE9KHCte/4iHH/iIhx/4iHH/iIhx/4iHH/iIhxPs8isTDdiIcf+Ihx/4iIcf+Ihx/4iIcf+IiHH/iIMSAnv9/Ycf+IiHH/iIcf+IiHH/iIcf+IiHH/iIcTvw17QPKIcf+Ihx/4iIcf+Ihx/4iIcf+Ihx/4iIcf+IhGHFyuOohx/4iIcf+Ihx/4iIcf+Ihx/4iIcf+EwwPEz8hx/4iHH/iIhx/4iIcf+Ihx/4iIcf+Ihx/4iIcf+Ihx/4iIcf+Ihx/4iIcf+IiHH/iIcUzoLDF9iHH/iIhx/4iIcf+Ihx/4iIcf+Ihx/4g6BBK2++2Icf+IiHH/iIhx/4iHH/iIhx/4iHH/iFw61MWIiHH/iIcf+IiHH/iIhx/4iHH/iIhx/4iHH/iIhx/4iHH/Qfn88GCIhx/4iIcf+Ihx/4iIcf+Ihx/4iIcf9entJhiIcf+Ihx/4iIcf+Ihx/4iIcf+Ihx/4iIcf+IPKYDtFn8iIcf+Ihx/4iIcf+Ihx/4iIcf+IiHH/RsRcs7r/iIcf+IiHH/iIcf+IiHH/iIcf+IiHE1YxW6nOqIcf+IiHH/iIhx/4iHH/iIhx/4iHH/UmTfm/+Ihx/4iIcf+Ihx/4iIcf+IiHH/iEvajGJX/4iHH/iIhx/4iHH/iIhx/4iHH/iIhx/4iHFCZxzZjoiIcf+Ihx/4iIcf+Ihx/4iIcf+Ihx/4iIcTOr1b1UKv+Ihx/4iIcf+Ihx/4iIcf+IiHH/iIcf9Hx2yTiYiHH/iIcf+IiHH/iIhx/4iHH/iIhx/zZNcruyjf+Ihx/4iIcf+Ihx/4iIcf+Ihx/4iIcf8+KYGz1n7/iIhx/4iHH/iIhx/4iHH/iIhx/4iHH/iIhx/0JSvOrUiHH/iIcf+IiHH/iIcf+IiHH/iIhx/4OG4BuJH+iIhx/4iIcf+Ihx/4iIcf+Ihx/4iIcf+DuyMrZNzf+Ihx/4iIcf+Ihx/4iIcf+Ihx/4iIcf+IiHH/M5/xvWAOhx/4iIcf+Ihx/4iIcf+Ihx/4iIcf+ITpEsNu3/iIcf+IiHH/iIcf+IiHH/iIcf+IiHE9DFey86iIcf+IiHH/iIhx/4iHH/iIhx/4iHH/iF6e0mGHH/iIcf+IiHH/iIhx/4iHH/iIhx/4iHEwQbW/vkpx/4iIcf+Ihx/4iIcf+Ihx/4iIcf+Ig/UAyxr/OIcf+IiHH/iIcf+IiHH/iIcf+IiHH/iF3i0x2Ihx/4iIcf+Ihx/4iIcf+Ihx/4iIcf+ITegsQX3/iIhx/4iHH/iIhx/4iHH/iIhx/4iHH/gxrRWwYur/iIhx/4iIcf+Ihx/4iIcf+Ihx/4iIcf+DVOErux7Yhx/4iHH/iIhx/4iHH/iIhx/4iHH/iIhLhCxXvYcf+Ihx/4iIcf+Ihx/4iIcf+Ihx/4iIcf88+qe0BViIhx/4iIcf+Ihx/4iIcf+Ihx/4iIcf+Ihx/4iIcf+IhxM85YvDGniIhx/4iHH/iIhx/4iHH/iIhx/4iHH/iFZx247/iIhx/4iHH/iIhx/4iHH/iIhx/4iHH/g+03WyLIqHH/iIhx/4iIcf+Ihx/4iIcf+Ihx/4iDGXYb9onoiHH/iIcf+IiHH/iIcf+IiHH/iIhx/4iEYcXK46iHH/iIcf+IiHH/iIcf+IiHH/iIhx/4iHH/PjYFs8n6/4iIcf+IiHH/iIcf+IiHH/iIcf+IiHH/JjEwGrzs/v+Ihx/4iIcf+Ihx/4iIcf+Ihx/4iIcT3LqrI0VXH/iIhx/4iHH/iIhx/4iHH/iIhx/4iIcf+D4WyrLpNYhx/4iIcf+Ihx/4iIcf+Ihx/4iIcf+IhxQF+cCwb/iIhx/4iIcf+Ihx/4iIcf+Ihx/4iIcf8ylVq+aqWIcf+IiHH/iIhx/4iHH/iIhx/4iHH/WC3Y0oiIcf+Ihx/4iIcf+IiHH/iIcf+IiHH/T0ocG15x/4iHH/iIhx/4iIcf+Ihx/4iIcf+Ihx/4gydoe+iXiIiHH/iIhx/4iHH/iIhx/4iHH/iIhxTOgsMX2Icf+IiHH/iIcf+IiHH/iIcf+IiHH/iIXeLTHYhx/4iIcf+Ihx/4iIcf+Ihx/4iIcf+IQ2cc2Y5x/4iIcf+Ihx/4iIcf+Ihx/4iIcf+IhxMWVUv5qr/4iIcf+IiHH/iIcf+IiHH/iIcf+IiHH/iIcf+IiHH/iIcf+IiHH/hfR9G4hx/4iIcf+Ihx/4iIcf+Ihx/4iIcf+IMDAGsN/5iIhx/4iIcf+Ihx/4iIcf+Ihx/4iIcV2e0mGIhx/4iIcf+IiHH/iIcf+IiHH/iIcf+EW2vLSUiIhx/4iHH/iIhx/4iHH/iIhx/4iHH/Mf6pvwFWcf+IiHH/iIcf+IiHH/iIhx/4iHH/iIgzgRe+fuj/iIcf+IiHH/iIcf+IiHH/iIcf+IiHH/g02TO8JsyIcf+IiHH/iIcf+IiHH/iIcf+IiHH/iIQQYs/51x/4iIcf+Ihx/4iIcf+Ihx/4iIcf+IiHFJgRxn7ocf+IiHH/iIcf+IiHH/iIcf+IiHH/iIhx/4iHFBBYzvp4cf+Ihx/4iIcf+Ihx/4iIcf+Ihx/4iIcf+Ihx/4iIcf+IiHH/iIcf+IiHH/iIcf+IiHH/Nf96uwCFhx/4iIcf+Ihx/4iIcf+Ihx/4iIcf+IiHH/Rba8tJSIiHH/iIcf+IiHH/iIhx/4iHH/iIhQV9C4iIhx/4iHH/iIhx/4iHH/iIhx/4iIcUJb7NpBiHH/iIhx/4iHH/iIhx/4iHH/iIhx/4hHdByYvohx/4iIcf+Ihx/4iIcf+Ihx/4iIcf+IiHH/iIcf+IiHH/iIcf+IiHH/iIcf+IiHH/iIcf9XLdrS/4iHH/iIhx/4iHH/iIhx/4iHH/iIhx/zT6wb0FPv+Ihx/4iIcf+Ihx/4iIcf+Ihx/4iIcf+IhcOtTFiIcf+Ihx/4iIcf+Ihx/4iIcf+Ihx/4iD6zO7JMxIiIcf+Ihx/4iIcf+Ihx/4iIcf+Ihx/4iIcf+Ihx/4iIcf+IiHH/iIcf+IiHH/g3X8G5oD5x/4iHH/iIhx/4iIcf+Ihx/4iIcf+Ihx/4iIcf+IOFZGuKm5cf+IiHH/iIcf+IiHH/iIhx/4iHH/iINVuVu6Rqcf+IiHH/iIcf+IiHH/iIcf+IiHH/iIcf+DUKAbv1/ohx/4iIcf+Ihx/4iIcf+Ihx/4iIcf+IiDiW8rhpDYcf+Ihx/4iIcf+Ihx/4iIcf+IiHH/iIcf9K0Vxi6ocf+IiHH/iIcf+IiHH/iIcf+IiHH/iIhx/4P9hBsSe+iIcf+Ihx/4iIcf+IiHH/iIcf+IiHH/hAU1wbyv+Ihx/4iIcf+Ihx/4iIcf+IiHH/iIcTKhUb5erv+IiHH/iIhx/4iHH/iIhx/4iHH/iIhTZN2bcf+IiHH/iIcf+IiHH/iIhx/4iHH/iIgwGmOw9Zxx/4iHH/iIhx/4iHH/iIhx/4iHH/iIhSu95Ehx/4iIcf+Ihx/4iIcf+Ihx/4iIcf+EQTLN7N/4iHH/iIhx/4iHH/iIhx/4iHH/iIhxM6qBvVV+/4iIcf+Ihx/4iIcf+Ihx/4iIcf+IiHH/iIcf+IhKctx40v+IiHH/iIcf+IiHH/iIcf+IiHH/iIcT/IYrA3nYiHH/iIhx/4iHH/iIhx/4iHH/iIhx/4iIR8dso4n/iIcf+IiHH/iIcf+IiHH/iIhx/4iHH/iIg9xIGzO36IiHH/iIcf+IiHH/iIhx/4iHH/iIhx/4iHH/iIhx/4iHH/iIhx/4iHH/iIhx/4iINInyvXYN/4iHH/iIhx/4iHH/iIhx/4iIcf+Ihx/zYT1LrsK4cf+IiHH/iIcf+IiHH/iIcf+IiHH/iIcf+IiHH/iIhx/4iHH/iIhx/4iHH/iIhx/4iHH/iIhx/4iHH/iIhx/4iIcf+IRh9srgmHH/iIcf+IiHH/iIhx/4iHH/iIhx/4iHH/PwKHsf14iIcf+IiHH/iIhx/4iHH/iIhx/4iHH/iIhx/4iHE1tRG6Su6Icf+Ihx/4iIcf+Ihx/4iIcf+IiHH/iE05bExp/4iIcf+Ihx/4iIcf+IiHH/iIcf+IiHH/Q2cc2Y6Icf+Ihx/4iIcf+IiHH/iIcf+IiHH/iIcTpEc7W7jIiHH/iIhx/4iHH/iIhx/4iIcf+Ihx/1Zx2o6HH/iIcf+IiHH/iIcf+IiHH/iIcf+IiHH/iIhx/4iHH/hDt1zUiohx/4iHH/iIhx/4iHH/iIhx/4iIcf+Ihx/4iIcf+IQQMc/86Ihx/4iHH/iIhx/4iIcf+Ihx/4iIcf+F6e0mGHH/iIhx/4iHH/iIhx/4iIcf+Ihx/4iIcf+Ihx/4iIcf+Ihx/4iIcf+Ihx/4iIcf+IiEzQvFL0/4iHH/iIhx/4iHH/iIhx/4iIcf+Ihx/0XLHMNO/4iIcf+Ihx/4iIcf+IiHH/iIcf+IiHH/iIcf9OMqws1Yhx/4iHH/iIhx/4iIcf+Ihx/4iIcf+Ihx/4RRlMvmuHH/iIcf+IiHH/iIcf+IiHH/iIhx/4gx9zW/CMqIcf+Ihx/4iIcf+Ihx/4iIcf+IiHH/iDJsFL6T64cf+IiHH/iIcf+IiHH/iIhx/4iHH/iIhx/zguVLjRq4iHH/iIcf+IiHH/iIhx/4iHH/iIhx/4iEd0HJi+hx/4iHH/iIhx/4iIcf+Ihx/4iIcf+Ihx/4WdXXKohx/4iIcf+Ihx/4iIcf+IiHH/iIcf+IiHE5TIe2s3iIcf+IiHH/iIhx/4iHH/iIhx/4iHH/iENVzNqjiIhx/4iHH/iIhx/4iHH/iIhx/4iHH/iDkkhLfbe4iHH/iIhx/4iIcf+Ihx/4iIcf+Ihx/4iDgQebjvhocf+IiHH/iIcf+IiHH/iIhx/4iHH/iIhEZxzJjoiIcf+Ihx/4iIcf+IiHH/iIcf+IiHH/iIcf+IiHH/iIcf+IiHH/iIcf+IiHH/hMPRxMLoiHH/iIcf+IiHH/iIcf+IiHH/iIhx/4iDm75bdEGnH/iIhx/4iHH/iIhx/4iHH/iIhx/4iHH/iIhQV9C4iIhx/4iIcf+Ihx/4iIcf+Ihx/4iIcf+IhxKElUGntqvnH/iIhx/4iHH/iIhx/4iHH/iIhx/4iHH/iDYAMbr/zoiHH/iIhx/4iHH/iIhx/4iHH/iIhx/4iHH/iIhx/4iHH/iIhx/4iIcf+Ihx/4iIcf+Ihx/4iIcf+Ihx/4iIcTo8qLXDV3H/iIhx/4iHH/iIhx/4iHH/iIhx/4iHH/NRqUu+VriHH/iIcf+IiHH/iIcf+IiHH/iIcf+IiHFQu99Ecf+IiHH/iIcf+IiHH/iIcf+IiHH/iIcf+IIFFxGgvo7nH/iIhx/4iIcf+Ihx/4iIcf+Ihx/4iIcf9CUrzq1Ihx/4iHH/iIhx/4iHH/iIhx/4iHH/iIg2o8G6XD5x/4iIcf+Ihx/4iIcf+Ihx/4iIcf+IhxOM/dtzAihx/4iHH/iIhx/4iHH/iIhx/4iHH/iIhx/4hL13xSiIcf+Ihx/4iIcf+IiHH/iIcf+IiHH/iIcf+IiHH/iIcf+IiHH/iIcf+IiHH/iIhx/4g05wu8GPRx/4iIcf+IiHH/iIcf+IiHH/iIcf+IiHFCZxzZjoiHH/iIhx/4iHH/iIhx/4iHH/iIhx/4glJqAavZX+cf+IiHH/iIcf+IiHH/iIcf+IiHH/iIcf+IiHH/iDuva7VQlIhx/4iIcf+Ihx/4iIcf+Ihx/4iIcf+IhxMaUBvlr+iHH/iIcf+IiHH/iIcf+IiHH/iIcf+INOhyvBeNcf+IiHH/iIcf+IiHH/iIhx/4iHH/iIhxT/IcAN5x/4iIcf+Ihx/4iIcf+IiHH/iIcf+IiCZUshq6tN7/iIhx/4iIcf+Ihx/4iIcf+Ihx/4iIcf+Ihx/4iIcf+Ihx/4iIcf+IiHH/iIcUFSvOrUiIcf+Ihx/4iIcf+IiHH/iIcf+IiHH/iIcf+EQE7M+xcf+IiHH/iIcf+IiHH/iIhx/4iHH/iIhxPvoksQXbcf+IiHH/iIcf+IiHH/iIcf+IiHH/iIcTm9VrdCqf+IiHH/iIcf+IiHH/iIcf+IiHH/iIcf+IRGNs2cn/iIcf+IiHH/iIcf+IiHH/iIcf+IiHH/iF9H0bhx/4iIcf+Ihx/4iIcf+Ihx/4iIcf+Ihx/4iIcf+Ihx/4iIcf+IiEcYrK51/4iIcf+Ihx/4iIcf+Ihx/4iIcf+IiHH/iDHPQ78wvIhx/4iIcf+IiHH/iIcf+IiHH/iIcf+ISCAsjf1x/4iIcf+Ihx/4iIcf+Ihx/4iIcf+IhxIDVjGvypznH/iIhx/4iHH/iIhx/4iIcf+Ihx/4iIcf9J2Bxyfocf+Ihx/4iIcf+IiHH/iIcf+IiHH/iIcf+IiHH/JEYTGsuezoiHH/iIcf+IiHH/iIcf+IiHH/iIhx/4iHFKjVxXKnH/iIcf+IiHH/iIcf+IiHH/iIhx/4iHH/iIUrveRIhx/4iHH/iIhx/4iHH/iIhx/4iIcf+IhxOGORuJxu/4iHH/iIhx/4iIcf+Ihx/4iIcf+Ihx/4TeUcMa6Icf+IiHH/iIhx/4iHH/iIhx/4iHH/hEEyzezf+IiHH/iIcf+IiHH/iIcf+IiHH/iIcf+IORtlt+Sahx/4iHH/iIhx/4iIcf+Ihx/4iIcf+Ihx/4SHBsiPmHH/iIhx/4iIcf+Ihx/4iIcf+Ihx/4iIcf+IhxSSWsbaWHH/iIhx/4iHH/iIhx/4iHH/iIhx/4iHH/S92cYib/iIhx/4iIcf+Ihx/4iIcf+Ihx/4iIcTTGRLs5u4iHH/iIhx/4iHH/iIhx/4iIcf+Ihx/4g59L+4C0D/iIcf+IiHH/iIcf+IiHH/iIcf+IiHH/iIhxPw1zsPKMiHH/iIhx/4iHH/iIhx/4iHH/iIhx/4iIOzBotc+XiIcf+Ihx/4iIcf+Ihx/4iIcf+IiHH/iFXI3Df/iIcf+IiHH/iIcf+IiHH/iIcf+IiHH/hfR9G4hx/4iIcf+Ihx/4iIcf+Ihx/4iIcf+IhTZN2bhx/4iIcf+Ihx/4iIcf+Ihx/4iIcf+Ihx/zVdUbuirohx/4iHH/iIhx/4iHH/iIhx/4iIcf+Ihx/4SoEcZ+5x/4iHH/iIhx/4iHH/iIhx/4iIcf+Ihx/4iIRAHc3+L/iIhx/4iHH/iIhx/4iHH/iIhx/4iHH/R3csmI2Ihx/4iHH/iIhx/4iHH/iIhx/4iIcf+Ihx/4iIcf+Ihx/4OAWxuPpOiHH/iIcf+IiHH/iIcf+IiHH/iIhx/4iD/MErEz7XH/iIhx/4iHH/iIhx/4iIcf+Ihx/4iIcTkj5LbcG4hx/4iHH/iIhx/4iHH/iIhx/4iIcf+IhL1GxSuYcf+IiHH/iIcf+IiHH/iIhx/4iHH/iIg8pgO0WfyHH/iIhx/4iHH/iIhx/4iHH/iIhx/4iDMsZ73TmIiIcf+Ihx/4iIcf+IiHH/iIcf+IiHH/iIcf+IiHH/g9YVKznq1x/4iHH/iIhx/4iIcf+Ihx/4iIcf+Ihx/4iIcf+Ihx/4gzJFO926xx/4iIcf+Ihx/4iIcf+Ihx/4iIcf+IiHH/iIcf+EQQHM7+hx/4iHH/iIhx/4iHH/iIhx/4iIcf+IhxMRNYvuyncf+IiHH/iIcf+IiHH/iIcf+IiHH/iIhx/4iHH/iIhx/4hHZdyZooiHH/iIhx/4iHH/iIhx/4iHH/iIhx/4g9OrS0xUv/iIhx/4iHH/iIhx/4iIcf+Ihx/4iINinTutYshx/4iIcf+IiHH/iIcf+IiHH/iIcf+IiHE9KBqy1+WHH/iIhx/4iHH/iIhx/4iHH/iIhx/4iHEqLPEaXTDuiIcf+Ihx/4iIcf+IiHH/iIcf+IiHH/iIRm+sqQVx/4iIcf+IiHH/iIcf+IiHH/iIcf+IiHH/MAW4sQtH/4iHH/iIhx/4iHH/iIhx/4iHH/iIhx/4iHH/WzrVxYcf+Ihx/4iIcf+Ihx/4iIcf+Ihx/4iIcf+ISHBsiPlx/4iIcf+Ihx/4iIcf+Ihx/4iIcf+Ihx/4iIOt3ItiI3cf+IiHH/iIhx/4iHH/iIhx/4iHH/iIhxObbOtkkxiIcf+IiHH/iIcf+IiHH/iIcf+IiHH/iIhx/03lHDGuiIcf+Ihx/4iIcf+Ihx/4iIcf+IiHH/iIcTUyp7vNWP+IiHH/iIcf+IiHH/iIcf+IiHH/iIcf+IiHH/iIcf+CWiNxrF3I7/iIhx/4iHH/iIhx/4iHH/iIhx/4iHH/iIToLsJ9Fx/4iHH/iIhx/4iHH/iIhx/4iHH/iIhx/4hCXIzqN4iHH/iIhx/4iIcf+Ihx/4iIcf+Ihx/4iIcf+Ihx/4iIcf+Ihx/4iIcf+IiHH/iIcf+IiHH/iIcf88bHa1k4n/iIhx/4iHH/iIhx/4iHH/iIhx/4iHH/iEfEXJO6iIcf+IiHH/iIcf+IiHH/iIcf+IiHH/iIMnhDvoe8hx/4iIcf+Ihx/4iIcf+Ihx/4iIcf+IiFBX0LiIiHH/iIcf+IiHH/iIcf+IiHH/iIcf+IOW8KuJD1/4iIcf+Ihx/4iIcf+Ihx/4iIcf+Ihx/4gpAjMaj9zO/4iIcf+Ihx/4iIcf+Ihx/4iIcf+Ihx/4iIcf+IiHH/iIcf+IMsuTvjRshx/4iIcf+Ihx/4iIcf+Ihx/4iIcf+Ihx/4MsznvjMYiHH/iIcf+IiHH/iIcf+IiHH/iIhx/4iHFBCJz/dv+Ihx/4iIcf+Ihx/4iIcf+Ihx/4iIcf+Igw1VKwOq2HH/iIcf+IiHH/iIcf+IiHH/iIcf+IiHH/hbOtbF/4iIcf+Ihx/4iIcf+Ihx/4iIcf+Ihx/4iDN+Y72BnIiIcf+Ihx/4iIcf+Ihx/4iIcf+Ihx/4iDQQ/LzvA3H/iIcf+IiHH/iIcf+IiHH/iIcf+IiHH/iDgVRbnquv+Ihx/4iIcf+Ihx/4iIcf+Ihx/4iIcf+IWdXXKocf+IiHH/iIcf+IiHH/iIcf+IiHH/iIcTRdUbuiroiHH/iIcf+IiHH/iIhx/4iHH/iIhx/4iHE6cTG2js7/iIhx/4iHH/iIhx/4iIcf+Ihx/4iIcf+IStssYk2Ihx/4iHH/iIhx/4iHH/iIhx/4iHH/iIhxN7RxuEuOiIcf+IiHH/iIcf+IiHH/iIcf+IiHH/iIcUgsbH05hx/4iIcf+Ihx/4iIcf+Ihx/4iIcf+Ihx/4iIcf+IiHH/iIcf+IiHH/iIcf+IiHH/iEUTLL7NiIcf+IiHH/iIcf+IiHH/iIcf+IiHH/iCQP4RrPAe6Ihx/4iHH/iIhx/4iIcf+Ihx/4iIcf+IhxW+LUHYcf+Ihx/4iIcf+Ihx/4iIcf+IiHH/iIcf+FZx2o5x/4iHH/iIhx/4iHH/iIhx/4iHH/iIhx/4Mi93v9CI/4iHH/iIhx/4iHH/iIhx/4iHH/iIhx/4iIcf9fR9G4iHH/iIcf+IiHH/iIcf+IiHH/iIcf+IiHEweEO/h7xx/4iHH/iIhx/4iHH/iIhx/4iIcf+Ihx/4gm+JcaoHaOcf+IiHH/iIcf+IiHH/iIcf+IiHH/iIcf+C6TpRomxa5x/4iHH/iIhx/4iHH/iIhx/4iIcf+Ihx/4Xp7SYYhx/4iHH/iIhx/4iHH/iIhx/4iIcf+Ihx/4hCDEzvO4iHH/iIhx/4iHH/iIhx/4iHH/iIhx/4iFNk3ZuHH/iIhx/4iHH/iIhx/4iHH/iIhx/4iHH/g9D5+z8GCIiHH/iIcf+IiHH/iIhx/4iHH/iIhx/4iHH/iIhx/4iHH/NbhZu0emiIhx/4iHH/iIhx/4iHH/iIhx/4iIcf+Ig9zEqzM7Vx/4iHH/iIhx/4iHH/iIhx/4iHH/iIhx/1nV1yqIhx/4iIcf+Ihx/4iIcf+Ihx/4iIcf+IhxSYQsZ71x/4iIcf+Ihx/4iIcf+Ihx/4iIcf+IiHH/g2E9S67Ctx/4iHH/iIhx/4iHH/iIhx/4iHH/iIhx/4RBAczv6HH/iIcf+IiHH/iIcf+IiHH/iIcf+IiHH/MtevvihQiIhx/4iHH/iIhx/4iIcf+Ihx/4iIcf+ITIB8R/hx/4iIcf+Ihx/4iIcf+Ihx/4iIcf+Ihx/z33TLMIs4cf+Ihx/4iIcf+IiHH/iIcf+IiHH/iIcf+EUZTL5rhx/4iHH/iIhx/4iHH/iIhx/4iIcf+Ihx/4Ok5Dt7G8/4iIcf+IiHH/iIcf+IiHH/iIcf+IiHH/iIMIICsI39iHH/iIcf+IiHH/iIhx/4iHH/iIhx/4iHH/RnQcuL7/iIcf+IiHH/iIhx/4iHH/iIhx/4iHH/iDztJLQS24cf+IiHH/iIcf+IiHH/iIcf+IiHH/iIcf+EvdnGIm/4iHH/iIhx/4iHH/iIhx/4iHH/iIhx/4g1u2m8RJb/iIhx/4iIcf+Ihx/4iIcf+Ihx/4iIcf+ITTNMPMuIhx/4iIcf+Ihx/4iIcf+IiHH/iIcf+IiDTvMrwQzYiIcf+Ihx/4iIcf+Ihx/4iIcf+Ihx/4iIcT/LcrA0jYcf+Ihx/4iIcf+IiHH/iIcf+IiHH/iIcf+IiHH/iIcSjfYRqCCe7/iIcf+IiHH/iIhx/4iHH/iIhx/4iHH/iEFWbPqZiHH/iIhx/4iHH/iIhx/4iHH/iIhx/4iHH/Pigastflhx/4iHH/iIhx/4iHH/iIhx/4iHH/iIhx/4O3sBtYT+hx/4iHH/iIhx/4iHH/iIhx/4iIcf+Ihx/4SXaMeJeIhx/4iIcf+Ihx/4iIcf+Ihx/4iIcf+Ihx/z8U1rHrKXH/iIhx/4iIcf+Ihx/4iIcf+Ihx/4iIcf+E7hbCHpcf+IiHH/iIcf+IiHH/iIcf+IiHH/iIcf+CtBQBpb6/6IiHH/iIcf+IiHH/iIhx/4iHH/iIhx/4iHFdntJhiIhx/4iHH/iIhx/4iIcf+Ihx/4iIcf+IglCCIav33eiHH/iIcf+IiHH/iIcf+IiHH/iIcf+IiHH/NNxDvCO8hx/4iIcf+Ihx/4iIcf+Ihx/4iIcf+IiHH/TpEsJu1x/4iIcf+Ihx/4iIcf+IiHH/iIcf+IiHH/LDMKGkzPXocf+Ihx/4iIcf+Ihx/4iIcf+IiHH/iIcf+CnmxBpxk76HH/iIcf+IiHH/iIcf+IiHH/iIcf+IiHH/gypQG/Wv7/iIhx/4iHH/iIhx/4iHH/iIhx/4iIcf+D4XMrLozYcf+IiHH/iIcf+IiHH/iIcf+IiHH/iIcf+DVuObyRxv+Ihx/4iIcf+Ihx/4iIcf+Ihx/4iIcf+Ihx/ygvhRqNB66IiHH/iIcf+IiHH/iIcf+IiHH/iIhx/4iHH/iIhxMP8RvwDucf+Ihx/4iIcf+Ihx/4iIcf+Ihx/4iIcf+IiHH/iCv0ZBpgub7/iIhx/4iHH/iIhx/4iIcf+Ihx/4iIcf+IhxUWTem3H/iIcf+IiHH/iIcf+IiHH/iIhx/4iHH/iIhZ1dgq/4iIcf+Ihx/4iIcf+Ihx/4iIcf+IiHH/iFnV1yqHH/iIcf+IiHH/iIcf+IiHH/iIcf+IiHH/g4tcW4SjqHH/iIcf+IiHH/iIcf+IiHH/iIcf+IiHH/iEnYHIJ+/4iIcf+Ihx/4iIcf+Ihx/4iIcf+IiHH/iIcf86T5e2sGhx/4iIcf+Ihx/4iIcf+Ihx/4iIcf+Ihx/4g1wsy7PTOIiHH/iIcf+IiHH/iIcf+IiHH/iIhx/4iFK73kSHH/iIhx/4iHH/iIhx/4iHH/iIhx/4iIcf8y2Wu+JpSIcf+IiHH/iIcf+IiHH/iIcf+IiHH/iIcf+D+Z6LFmF4cf+IiHH/iIcf+IiHH/iIcf+IiHH/iIcf84XGa5o5n/iIhx/4iHH/iIhx/4iHH/iIhx/4iIcf+IhxOIvMt3Qzhx/4iHH/iIhx/4iHH/iIhx/4iHH/iIhx/4iDp99LaCC4hx/4iIcf+Ihx/4iIcf+Ihx/4iIcf+IiHH/iIcf+IiHH/iIcf+IiHH/iIcf+IiHH/iIcf+IiHE1rPG7Uw7/iIhx/4iHH/iIhx/4iHH/iIhx/4iHH/iIhxOkjXtbcohx/4iHH/iIhx/4iHH/iIhx/4iHH/iIhx/4iIcf+Dcq3LrVI/+IiHH/iIcf+IiHH/iIcf+IiHH/iIcf+IiHH/iIhx/4iFnV1ypx/4iHH/iIhx/4iHH/iIhx/4iHH/iIhx/4iIcf+Ihx/4iIcf+Ihx/4iIcf+IhL13xSiHH/iIcf+IiHH/iIcf+IiHH/iIcf+IiHH/iIOUIDuL38/4iIcf+Ihx/4iIcf+IiHH/iIcf+IiHH/iIcf+IiHH/iIcf+IiHH/iIcf+IiHH/iIhx/4iHFKikxXW4hx/4iHH/iIhx/4iHH/iIhx/4iHH/iIhx/y7yAiog391x/4iIcf+Ihx/4iIcf+Ihx/4iIcf+Ihx/4iIcf9KJaxtpXH/iIcf+IiHH/iIcf+IiHH/iIcf+IiHH/iIgrTbgaWyR+iIcf+IiHH/iIhx/4iHH/iIhx/4iHH/iIhx/4hCX5zqBocf+IiHH/iIhx/4iHH/iIhx/4iHH/iIhx/0sovF10iIcf+IiHH/iIcf+IiHH/iIcf+IiHH/iIcf+C+nVzoVioyIcf+IiHH/iIhx/4iHH/iIhx/4iHH/iIhBBiz/nXH/iIcf+IiHH/iIcf+IiHH/iIcf+IiHH/iEQQHM7+cf+Ihx/4iIcf+Ihx/4iIcf+Ihx/4iIcf+ITTZcPJqIcf+Ihx/4iIcf+Ihx/4iIcf+Ihx/4iIcf+DzBcbQ+joiHH/iIhx/4iHH/iIhx/4iHH/iIhx/4iHH/iIhxQxAczv6Ihx/4iHH/iIhx/4iHH/iIhx/4iHH/iIhx/0MOvO8U/4iIcf+Ihx/4iIcf+Ihx/4iIcf+IiHH/iIcf+IiHH/hentJhhx/4iIcf+Ihx/4iIcf+IiHH/iIcf+IiHH/iIPTLYs80niIcf+IiHH/iIcf+IiHH/iIcf+IiHH/iIg34ru6HUT/iIcf+IiHH/iIcf+IiHH/iIcf+IiHH/iINoVDunq8iIcf+IiHH/iIcf+IiHH/iIcf+IiHH/iIhx/0nYHHJ+hx/4iHH/iIhx/4iHH/iIhx/4iIcf+Ihx/4gqPnkabBhuhx/4iIcf+Ihx/4iIcf+IiHH/iIcf+IiHH/iIRssco06HH/iIhx/4iIcf+Ihx/4iIcf+Ihx/4iIcf+IQr4c5B6HH/iIcf+IiHH/iIcf+IiHH/iIcf+IiHH/iIO2f1tZgKiIcf+IiHH/iIhx/4iHH/iIhx/4iHH/iIgzOlK9xa2Icf+IiHH/iIhx/4iHH/iIhx/4iHH/iIhx/4iHH/iIhx/4g4tHG4S45x/4iIcf+Ihx/4iIcf+Ihx/4iIcf+Ihx/4iDsyJLXN24iHH/iIcf+IiHH/iIcf+IiHH/iIcf+IiHH/iIVsjaN4iIcf+Ihx/4iIcf+Ihx/4iIcf+Ihx/4iIcf9CtEz0u/+IiHH/iIcf+IiHH/iIcf+IiHH/iIcf+IiHH/hVyNs3cf+IiHH/iIcf+IiHH/iIcf+IiHH/iIcf+IiEQLrM9FiIcf+IiHH/iIcf+IiHH/iIcf+IiHH/iIcf+D0Ba7P+lIhx/4iIcf+IiHH/iIcf+IiHH/iIcf+IiHH/NTUDu8r8cf+IiHH/iIcf+IiHH/iIcf+IiHH/iIcf+IStssYk2Ihx/4iIcf+Ihx/4iIcf+IiHH/iIcf+IiHH/iIcf+IiHH/iIcf+IiHH/iIcf+IiHH/iIhx/4iHH/iIhx/4iHH/iIhx/4iHH/iIhx/4iHH/iIhx/4iIcf+Ihx/4iIcf+Ihx/4iIcf+Ihx/4iIcf+Ihx/4iIcf+IiHH/iIcf+IiHH/iIcf+IiHH/iIcf+IiDUjs7vcTHH/iIcf+IiHH/iIhx/4iHH/iIhx/4iHH/iITdnsMmFx/4iHH/iIhx/4iIcf+Ihx/4iIcf+Ihx/4iDpHu7a4RIhx/4iIcf+Ihx/4iIcf+IiHH/iIcf+IiHH/hLikxnW/+IiHH/iIcf+IiHH/iIcf+IiHH/iIhx/4iHH/gi5zMa4YzOhx/4iIcf+Ihx/4iIcf+IiHH/iIcf+IiHH/R82Moyf/iIcf+IiHH/iIcf+IiHH/iIcf+IiHH/iIgwTzWwwMqHH/iIcf+IiHH/iIcf+IiHH/iIhx/4iHH/hO7kwhG4hx/4iIcf+Ihx/4iIcf+Ihx/4iIcf+IiHH/hN5Rwxrohx/4iHH/iIhx/4iHH/iIhx/4iIcf+Ihx/4g+C++y9BCHH/iIcf+IiHH/iIcf+IiHH/iIcf+IiHH/iIcTE+tr7BSXH/iIcf+IiHH/iIcf+IiHH/iIhx/4iHH/iIhxOn4RtYHuhx/4iHH/iIhx/4iHH/iIhx/4iHH/iIhx/4TTZcPJqIhx/4iHH/iIhx/4iHH/iIhx/4iHH/iIg2yqi6NVeIcf+IiHH/iIcf+IiHH/iIcf+IiHH/iIhx/zVuObyRxv+Ihx/4iIcf+Ihx/4iIcf+IiHH/iIcf+IiHH/g17n+7EYCIhx/4iHH/iIhx/4iIcf+Ihx/4iIcf+Ihx/0UcXL46cf+Ihx/4iIcf+IiHH/iIcf+IiHH/iIcf+IiFK73kSHH/iIcf+IiHH/iIhx/4iHH/iIhx/4iHH/iIOzTMtcsziHH/iIcf+IiHH/iIcf+IiHH/iIcf+IiHH/grKeEaXWHuiHH/iIhx/4iIcf+Ihx/4iIcf+Ihx/4iIcf8yPWK/wp3/iIcf+IiHH/iIcf+IiHH/iIcf+IiHH/iIcTaT4rlsHYiHH/iIcf+IiHH/iIcf+IiHH/iIcf+IiHH/Orc2tkjJhx/4iIcf+Ihx/4iIcf+IiHH/iIcf+IiHH/iCHSnSry1i2HH/iIcf+IiHH/iIcf+IiHH/iIcf+IiHH/iIMYgiv3fdiIhx/4iHH/iIhx/4iHH/iIhx/4iIcf+Ihx/4guKPYaPXCe/4iHH/iIhx/4iIcf+Ihx/4iIcf+Ihx/4iIcf+IMO+1sCBKiIcf+IiHH/iIhx/4iHH/iIhx/4iHH/iIhx/ypyVDpo2ryIiHH/iIhx/4iHH/iIhx/4iHH/iIhx/4iHH/iIhxSNgccn6Icf+IiHH/iIcf+IiHH/iIcf+IiHH/iIcf+DShUbxeroiHH/iIhx/4iHH/iIhx/4iIcf+Ihx/4iIcf+Ihx/4iIcf+Ihx/4iIcf+Ihx/4iIcf+IiHH/iIcf+IiHH/iIcf+IiHH/iIcf+IiHH/iIcf+EQQHM7+hx/4iIcf+Ihx/4iIcf+Ihx/4iIcf+Ihx/4iINWL4u50HiIcf+IiHH/iIcf+IiHH/iIcf+IiHH/iIhxTkocG16HH/iIcf+IiHH/iIcf+IiHH/iIhx/4iHH/iIJPLCGsDT3ohx/4iHH/iIhx/4iHH/iIhx/4iHH/iIhx/4iFK73kSIcf+Ihx/4iIcf+Ihx/4iIcf+Ihx/4iIcf+IhxNa1Gu1K5/4iIcf+Ihx/4iIcf+Ihx/4iIcf+Ihx/4iIcf8whRKwiu2Ihx/4iIcf+Ihx/4iIcf+Ihx/4iIcf+Ihx/4iIcf+IhGbJypNoiHH/iIcf+IiHH/iIcf+IiHH/iIcf+IiHH/PZvcs2Qjcf+Ihx/4iIcf+Ihx/4iIcf+Ihx/4iIcf+IhxMMuTsERs/4iHH/iIhx/4iHH/iIhx/4iIcf+Ihx/4iIcSudwBpGI/6IiHH/iIcf+IiHH/iIcf+IiHH/iIcf+IiHH/iDDVP7A6wIhx/4iIcf+Ihx/4iIcf+Ihx/4iIcf+IiHH/PxOCsex9cf+IiHH/iIcf+IiHH/iIcf+IiHH/iIcf+IiHH/MEEBsM7+iIcf+IiHH/iIcf+IiHH/iIcf+IiHH/iIhx/0bOLKMdiHH/iIhx/4iIcf+Ihx/4iIcf+Ihx/4iIcf+Ihx/4iIcf+Ihx/4iIcf+IiHH/iIcf+Ig9DKKz812Ihx/4iHH/iIhx/4iIcf+Ihx/4iIcf+Ihx/4iDBAmbDPZohx/4iHH/iIhx/4iHH/iIhx/4iHH/iIhx/4iHE4SCO3t9xx/4iIcf+Ihx/4iIcf+Ihx/4iIcf+Ihx/4iIcUJnHNmOiIcf+IiHH/iIcf+IiHH/iIcf+IiHH/iIcf86xSG2Ot6HH/iIhx/4iHH/iIhx/4iHH/iIhx/4iHH/iIJPAHGsD/joiHH/iIhx/4iHH/iIhx/4iHH/iIhx/4iIcf+Ihx/4iIcSgPExp/Ds6Ihx/4iIcf+Ihx/4iIcf+Ihx/4iIcf+IiHH/iEjKfINYiIhx/4iIcf+Ihx/4iIcf+Ihx/4iIcf+Ihx/4iIcf+Ihx/4iIcf+IiHH/iIcf+IiHH/gicPga+PB+/4iHH/iIhx/4iIcf+Ihx/4iIcf+Ihx/4iIcf+F6e0mGHH/iIhx/4iIcf+Ihx/4iIcf+Ihx/4iIcf+Igy72q+EJWIiHH/iIcf+IiHH/iIcf+IiHH/iIcf+IiHH/OdZUtymriIcf+Ihx/4iIcf+Ihx/4iIcf+Ihx/4iIcf+Ig+SIyyt3OIiHH/iIcf+IiHH/iIcf+IiHH/iIcf+IiHH/iIR8FMk+uIhx/4iIcf+IiHH/iIcf+IiHH/iIcf+IiHH/iCvMchpTON5x/4iIcf+Ihx/4iIcf+Ihx/4iIcf+IiHH/iIMQRkv/ubhx/4iIcf+Ihx/4iIcf+IiHH/iIcf+IiHH/iIcf9Br9wGAv+Ihx/4iIcf+Ihx/4iIcf+IiHH/iIcf+IiHH/Tu5MIRuIhx/4iHH/iIhx/4iHH/iIhx/4iIcf+Ihx/4iIcf+Ihx/4iIcf+Ihx/4iIcf+Ihx/4iIcf+IiHEzneq9YhX/iIhx/4iHH/iIhx/4iHH/iIhx/4iIcf+IhxQAxM/zuHH/iIcf+IiHH/iIcf+IiHH/iIcf+IiHH/iIg1GNi85yf/iIcf+IiHH/iIcf+IiHH/iIcf+IiHH/iIcf+ILj71GiwQroiIcf+Ihx/4iIcf+Ihx/4iIcf+Ihx/4iIcf+F6e0mGIcf+Ihx/4iIcf+Ihx/4iIcf+Ihx/4iIcf+IhxM1cevKjhiHH/iIcf+IiHH/iIcf+IiHH/iIcf+IiHH/iINto8uiXDhx/4iIcf+Ihx/4iIcf+Ihx/4iIcf+Ihx/4iIcUdzfIjIhx/4iIcf+Ihx/4iIcf+Ihx/4iIcf+IiHH/iIcT2hs7JeTHH/iIhx/4iHH/iIhx/4iHH/iIhx/4iHH/iIhx/ykFDSp/ry1x/4iHH/iIhx/4iIcf+Ihx/4iIcf+Ihx/4iIcTErE77U7IiHH/iIcf+IiHH/iIcf+IiHH/iIhx/4iHH/iIQ2cc6Y7/iIhx/4iHH/iIhx/4iIcf+Ihx/4iIcf+Ihx/zV5FLuG63H/iIhx/4iIcf+Ihx/4iIcf+Ihx/4iIcf+Ihx/4iIcTx/GrOA5Yhx/4iHH/iIhx/4iHH/iIhx/4iHH/iIhx/4iIXeLTHYcf+IiHH/iIcf+IiHH/iIcf+IiHH/iIcf+IiEbLHKNOhx/4iIcf+Ihx/4iIcf+Ihx/4iIcf+IiHH/iIcUIB3O/i/4iHH/iIhx/4iHH/iIhx/4iHH/iIhx/4iHH/iINL8ZvEDmhx/4iIcf+Ihx/4iIcf+Ihx/4iIcf+Ihx/4iIcf+Ihx/4iIcf+IOM8puDDWiHH/iIcf+IiHH/iIcf+IiHH/iIcf+IiHH/iIhx/03rPEFM/4iIcf+Ihx/4iIcf+Ihx/4iIcf+Ihx/4iIcf+Ihx/4iIcf+IiHH/iDvwI7UP3Icf+IiHH/iIcf+IiHH/iIcf+IiHH/iIcf+IiHH/iIhx/4iHH/iIhx/4Prxrs0OU/4iIcf+Ihx/4iIcf+Ihx/4iIcf+IiHH/iIcf+IiHH/iIcf+IiHH/iIcf+IiHH/iIcf+IiHEjg0Eq18vt/4iHH/iIhx/4iHH/iIhx/4iIcf+Ihx/4iIcf+CGn0Rr1gu6Ihx/4iIcf+Ihx/4iIcf+Ihx/4iIcf+Ihx/4g/G5ax5GmIiHH/iIhx/4iHH/iIhx/4iHH/iIhx/4iHH/iDWncbtYjoiIcf+IiHH/iIcf+IiHH/iIcf+IiHH/iIcf+IiDHsWr8TpXH/iIcf+IiHH/iIcf+IiHH/iIcf+IiHH/iIcf+IiHFBBYzvp3H/iIhx/4iIcf+Ihx/4iIcf+Ihx/4iIcf+IhxOGTluJsa/4iHH/iIhx/4iHH/iIhx/4iHH/iIhx/4iIcf+CHtixrxJ06Icf+Ihx/4iIcf+IiHH/iIcf+IiHH/iIcf+IiEzQvFL0/4iIcf+Ihx/4iIcf+Ihx/4iIcf+Ihx/4iIcf9GxFyzuv+IiHH/iIcf+IiHH/iIcf+IiHH/iIcf+IiHH/iIcf+IiHH/iEBQTAv7cf+IiHH/iIcf+IiHH/iIcf+IiHH/iIcf+IiHFHcGyI+YiHH/iIhx/4iHH/iIhx/4iHH/iIhx/4iHH/iISSlcjWr/iIhx/4iHH/iIhx/4iHH/iIhx/4iHH/iIhx/4N68CuVD9hx/4iHH/iIhx/4iHH/iIhx/4iHH/iIhx/4iIcf+Ihx/4iIcf+Ihx/4iIcf+Ihx/4iIcf+Ihx/4g1+q67BVGIhx/4iIcf+Ihx/4iIcf+Ihx/4iIcf+IiHH/iIcf+D/sObITxv+IiHH/iIcf+IiHH/iIhx/4iHH/iIhx/4iHH/iIhx/4iHH/iIhx/4iHH/iIhx/4iIcf+Ihx/zdS4bqtHv+IiHH/iIhx/4iHH/iIhx/4iHH/iIhx/4iHH/iIhx/4iHH/iIhx/4iIcf+Ihx/4iIcf+CLMxBrjM76Icf+Ihx/4iIcf+Ihx/4iIcf+Ihx/4iIcf+IiDSipb1dWv+IiHH/iIhx/4iHH/iIhx/4iHH/iIhx/4iHH/iIhx/0K0TPS7/4iHH/iIhx/4iIcf+Ihx/4iIcf+Ihx/4iIcf+Ihx/4N9IouS3XiIhx/4iHH/iIhx/4iHH/iIhx/4iHH/iIhx/4gldfxKuKA7iIhx/4iHH/iIhx/4iIcf+Ihx/4iIcf+Ihx/4TeUcMa6Icf+IiHH/iIhx/4iHH/iIhx/4iHH/iIhx/4iE0zTDzLiHH/iIhx/4iHH/iIhx/4iIcf+Ihx/4iIcf+Ihx/4iIcf+IggrNUaBjKuiIcf+Ihx/4iIcf+Ihx/4iIcf+Ihx/4iIcf+IiFNk3Ztx/4iIcf+Ihx/4iIcf+Ihx/4iIcf+Ihx/4iIcf+IiHH/hGwUyj63H/iIcf+IiHH/iIcf+IiHH/iIcf+IiHH/iIcf+IiHH/iIhx/4iHH/iIhxPtGBsi5+/4iIcf+Ihx/4iIcf+IiHH/iIcf+IiHH/iIcf+FXI2zdx/4iIcf+Ihx/4iIcf+IiHH/iIcf+IiHH/iIcf+DJGbr65kYcf+IiHH/iIcf+IiHH/iIcf+IiHH/iIcf+IiHH/iIcf+IiHH/iIhx/4iHEqj9UaZwKu/4iIcf+IiHH/iIcf+IiHH/iIcf+IiHH/iIcf+IiHH/O1bCtqk9/4iHH/iIhx/4iHH/iIhx/4iIcf+Ihx/4iIcf+Ihx/4iIcf+Ihx/4iIcf+Ihx/4iIcf+IiHH/iIcf+IiHH/iCjouBqBdH6Ihx/4iHH/iIhx/4iHH/iIhx/4iHH/iIhx/4iDft8rkSDYhx/4iIcf+Ihx/4iIcf+Ihx/4iIcf+IiHH/iIcURsnLk2hx/4iIcf+Ihx/4iIcf+Ihx/4iIcf+IiHH/iIcf9IICyN/Yhx/4iHH/iIhx/4iIcf+Ihx/4iIcf+Ihx/4iIcUzlHDGuiIhx/4iIcf+Ihx/4iIcf+Ihx/4iIcf+Ihx/4iDFV+L+qB4hx/4iIcf+Ihx/4iIcf+Ihx/4iIcf+Ihx/4iIcSYeRDqeG7yIhx/4iHH/iIhx/4iHH/iIhx/4iHH/iIhx/4iIcf+Ihx/4iIcf+Ihx/4iIcf+Ihx/4iIcf+Ihx/4g1jxO7cOyIhx/4iIcf+Ihx/4iIcf+Ihx/4iIcf+Ihx/4iISSAsff2IiHH/iIcf+IiHH/iIcf+IiHH/iIcf+IiHH/iDoV+bbqBnH/iIhx/4iHH/iIhx/4iHH/iIhx/4iHH/iIhx/zju+7gRBHH/iIhx/4iIcf+Ihx/4iIcf+Ihx/4iIcf+Ihx/4TuFsIemHH/iIcf+IiHH/iIcf+IiHH/iIcf+IiHH/iIcf+IT0ocK17/iIcf+IiHH/iIcf+IiHH/iIcf+IiHH/iIhx/4iHH/iIhx/4iHH/iIhxRXQcuL7/iIhx/4iIcf+Ihx/4iIcf+Ihx/4iIcf+Ihx/4g6EEG2776Ihx/4iIcf+Ihx/4iIcf+Ihx/4iIcf+Ihx/4iIcf+IiHH/iIcf+IiHFQu99Ecf+Ihx/4iIcf+Ihx/4iIcf+IiHH/iIcf+IiHH/hMPRxMLohx/4iIcf+IiHH/iIcf+IiHH/iIcf+IiHH/iIcf+IiHH/iIcf+IiHH/iIhx/4iHH/iF6e0mGHH/iIcf+IiHH/iIcf+IiHH/iIhx/4iHH/iIhxNJSCu2t9cf+IiHH/iIcf+IiHH/iIcf+IiHH/iIcf+IiHH/ghxVAa86r+hx/4iHH/iIhx/4iHH/iIhx/4iHH/iIhx/4iIcf+Ihx/4iIcf+Ihx/4iIcf+Ihx/4iIcf+Ihx/4iIcf87QWO1vpyIiHH/iIhx/4iHH/iIhx/4iHH/iIhx/4iHH/iIOj6ctsFjcf+IiHH/iIcf+IiHH/iIcf+IiHH/iIcf+IiHH/iIcf+IiEkgLH39iIhx/4iHH/iIhx/4iHH/iIhx/4iIcf+Ihx/4iCpYkxpqds5x/4iIcf+Ihx/4iIcf+Ihx/4iIcf+Ihx/4iIcf+Ihx/4iIcf+CFYwir6c92Ihx/4iIcf+Ihx/4iIcf+Ihx/4iIcf+Ihx/4iIcf+Ihx/4iIcf+IiHH/iIcf+IiHH/iIcf+IiHH/hCUrzq1Icf+Ihx/4iIcf+Ihx/4iIcf+Ihx/4iIcf+Ihx/4iIcf+IiHH/iIcf+IiHH/iIcf+IiHH/iIcf+IiHH/iIcf+CvLCxpTT06Ihx/4iHH/iIhx/4iIcf+Ihx/4iIcf+Ihx/4iIQ7RM1LuHH/iIcf+IiHH/iIcf+IiHH/iIhx/4iHH/iIhxMUNxvryOiIhx/4iHH/iIhx/4iHH/iIhx/4iIcf+Ihx/4iE05bExp/4iHH/iIhx/4iIcf+Ihx/4iIcf+Ihx/4iIcf+CZVikqqp1uIiHH/iIcf+IiHH/iIhx/4iHH/iIhx/4iHH/iINpLGum05iIhx/4iHH/iIhx/4iHH/iIhx/4iHH/iIhx/4iIOKN2uFyJhx/4iHH/iIhx/4iIcf+Ihx/4iIcf+Ihx/4iIcf+INqQWulvphx/4iIcf+Ihx/4iIcf+Ihx/4iIcf+Ihx/4iIcf+EICfO/Ycf+IiHH/iIcf+IiHH/iIcf+IiHH/iIhx/4iHH/g5aem3lhaIiHH/iIcf+IiHH/iIcf+IiHH/iIcf+IiHH/iIcTcZqbjmVnH/iIcf+IiHH/iIhx/4iHH/iIhx/4iHH/iIhx/4iDT0ob0LXv+IiHH/iIcf+IiHH/iIcf+IiHH/iIhx/4iHH/iIhx/4iHH/hN6zxBTP+Ihx/4iIcf+Ihx/4iIcf+Ihx/4iIcf+IiHH/iIcf9FyxzDTv+IiHH/iIcf+IiHH/iIhx/4iHH/iIhx/4iHH/iIhxIfS2GuC0noiHH/iIhx/4iHH/iIhx/4iHH/iIhx/4iHH/iIhx/4iIcf9entJhiHH/iIhx/4iHH/iIhx/4iHH/iIhx/4iIcf+Ihx/zQ6B7zF+Ihx/4iIcf+Ihx/4iIcf+Ihx/4iIcf+Ihx/4iIcf+Ihx/4iIcf+IiHFIfKx4NYcf+Ihx/4iIcf+Ihx/4iIcf+IiHH/iIcf+IiHH/g0LYO80nxx/4iIcf+IiHH/iIcf+IiHH/iIcf+IiHH/iIcf+IOw6WtfFpiHH/iIhx/4iHH/iIhx/4iHH/iIhx/4iHH/iIhx/4iHH/iIhx/4iIcf+Ihx/4iIcf+Ihx/4iDUy8rzNDf+IiHH/iIhx/4iHH/iIhx/4iHH/iIhx/4iHH/iCEVKRr+rW6HH/iIhx/4iIcf+Ihx/4iIcf+Ihx/4iIcf+Ihx/4Mm8kvpDbhx/4iIcf+Ihx/4iIcf+Ihx/4iIcf+IiHH/iIcf9Z1dcqiIcf+IiHH/iIcf+IiHH/iIcf+IiHH/iIhx/4iC/P6xoTAU5x/4iHH/iIhx/4iHH/iIhx/4iHH/iIhx/4iHH/iIhx/yqtRjplK5yIcf+Ihx/4iIcf+Ihx/4iIcf+Ihx/4iIcf+IiHH/NVpBu6W+iIcf+Ihx/4iIcf+IiHH/iIcf+IiHH/iIcf+IiHH/OLFhuE6eiIhx/4iHH/iIhx/4iHH/iIhx/4iIcf+Ihx/4iIcf+Ihx/4iIcf+Ihx/4iIcf+Ihx/4iIcf+IiHH/NIwDvHP8cf+IiHH/iIhx/4iHH/iIhx/4iHH/iIhx/4iHH/iIhx/4iHH/iIhx/4iIcf+Ihx/4iIcf+Ihx/4iIcf+Ihx/4iIcf+IPnOhsoxehx/4iIcf+Ihx/4iIcf+IiHH/iIcf+IiHH/iIcf+DHg4b8fHnH/iIcf+IiHH/iIcf+IiHH/iIcf+IiHH/iIcf+IhEbTzJLIcf+IiHH/iIhx/4iHH/iIhx/4iHH/iIhx/4iHH/g6xnW3OYr/iIhx/4iIcf+Ihx/4iIcf+Ihx/4iIcf+Ihx/4hGbJypNoiIcf+IiHH/iIcf+IiHH/iIcf+IiHH/iIcf+IiFnV2Cr/iIhx/4iIcf+Ihx/4iIcf+Ihx/4iIcf+Ihx/4iC3x5Sow4a2Ihx/4iHH/iIhx/4iHH/iIhx/4iIcf+Ihx/4iIcf+Ihx/0UcXL46cf+Ihx/4iIcf+IiHH/iIcf+IiHH/iIcf+IiHH/iDBPNbDAyoiHH/iIcf+IiHH/iIcf+IiHH/iIcf+IiHH/iIcTxG47O5HIiHH/iIhx/4iHH/iIhx/4iIcf+Ihx/4iIcf+Ihx/4hJdox4l4hx/4iIcf+Ihx/4iIcf+Ihx/4iIcf+IiHH/iIcf+IPygasdfliIhx/4iHH/iIhx/4iIcf+Ihx/4iIcf+Ihx/4iIcS/puhoRZF7/iIhx/4iHH/iIhx/4iHH/iIhx/4iHH/iIhx/4iD+90rFCLYhx/4iIcf+Ihx/4iIcf+Ihx/4iIcf+Ihx/4iIcf8weHuwl4SIiHH/iIcf+IiHH/iIcf+IiHH/iIcf+IiHH/iIhKeZxoZoiIcf+Ihx/4iIcf+Ihx/4iIcf+Ihx/4iIcf+IiE2GnDeWcf+IiHH/iIcf+IiHH/iIcf+IiHH/iIcf+IiHH/iDjaBLgl+4iHH/iIcf+IiHH/iIcf+IiHH/iIcf+IiHH/iIhx/4MEa5sclG/4iIcf+Ihx/4iIcf+Ihx/4iIcf+Ihx/4iIcf+IiHH/StRscrn/iIcf+IiHH/iIcf+IiHH/iIhx/4iHH/iIhx/4iHH/iIhx/4iHH/iIhx/4iHH/iINSbDvNk8/4iIcf+Ihx/4iIcf+Ihx/4iIcf+Ihx/4iIcf+Ig241u6HKSIhx/4iIcf+IiHH/iIcf+IiHH/iIcf+IiHH/iIcf8mYTYaqeyeiIhx/4iHH/iIhx/4iHH/iIhx/4iIcf+Ihx/4iIXDrUxYhx/4iHH/iIhx/4iHH/iIhx/4iIcf+Ihx/4iIcf+E+UPBa8iIcf+IiHH/iIcf+IiHH/iIcf+IiHH/iIcf+IiHH/hA/awBJYiIcf+Ihx/4iIcf+Ihx/4iIcf+IiHH/iIcf+IiHH/iIcf+IiHH/iIcf+IiHH/iIcf+IiHH/iIhx/4iHH/iIhx/4g9yo6zNXGIcf+IiHH/iIcf+IiHH/iIcf+IiHH/iIhx/4iHH/ghrOpa9TFaiIcf+IiHH/iIhx/4iHH/iIhx/4iHH/iIhx/4iHH/iIhx/4iHH/iCEG6Rr/kW6Ihx/4iHH/iIhx/4iIcf+Ihx/4iIcf+Ihx/4iIcf9FyxzDTv+IiHH/iIcf+IiHH/iIcf+IiHH/iIcf+IiHH/iIcf+IiHH/gkVRwqyq49iHH/iIcf+IiHH/iIcf+IiHH/iIhx/4iHH/iIhx/4iHE/HLKw402Icf+Ihx/4iIcf+Ihx/4iIcf+Ihx/4iIcf+Ihx/4iITeUcMa5x/4iHH/iIhx/4iHH/iIhx/4iHH/iIhx/4iIcf+IhxTeFsIemIcf+IiHH/iIcf+IiHH/iIhx/4iHH/iIhx/4iHH/iILZPwGjbA/ohx/4iIcf+Ihx/4iIcf+Ihx/4iIcf+Ihx/4iIcf+Ihx/4iIcf+IiHH/iIcf+IiHH/iIcf+IK9blGlKRroiHH/iIcf+IiHH/iIcf+IiHH/iIcf+IiHH/iIhx/4iHH/iIhx/4iHFOO9wcQoiHH/iIcf+IiHH/iIcf+IiHH/iIhx/4iHH/iIhx/z4JR7L2uIiHH/iIhx/4iHH/iIhx/4iHH/iIhx/4iHH/iIhxQgus30WIcf+IiHH/iIcf+IiHH/iIcf+IiHH/iIcf+IiHH/gnyJEak3buiHH/iIcf+IiHH/iIhx/4iHH/iIhx/4iHH/iIhx/4NrGZuk5miHH/iIhx/4iHH/iIhx/4iHH/iIhx/4iHH/iIhx/4iDIki77bdIiIcf+Ihx/4iIcf+Ihx/4iIcf+IiHH/iIcf+IiHFCZxzZjoiHH/iIcf+IiHH/iIhx/4iHH/iIhx/4iHH/iIhx/z/ZlbEmaoiIcf+Ihx/4iIcf+Ihx/4iIcf+Ihx/4iIcf+IiHH/iIcf+IiHH/iIcf+IiHH/iIcf+IiHH/iIcf+IOB6tuOFSiIhx/4iIcf+Ihx/4iIcf+Ihx/4iIcf+Ihx/4iIcf9O4Wwh6Ycf+IiHH/iIcf+IiHH/iIcf+IiHH/iIcf+IiHH/iDpggbaffoiHH/iIhx/4iHH/iIhx/4iHH/iIhx/4iIcf+Ihx/4LuPlGiHBrnH/iIhx/4iHH/iIhx/4iHH/iIhx/4iHH/iIhx/4iHH/g51ey3KhOIhx/4iIcf+Ihx/4iIcf+Ihx/4iIcf+Ihx/4iIcf+DySrLVtU/+Ihx/4iIcf+Ihx/4iIcf+Ihx/4iIcf+IiHH/iIcf+EbBTKPrcf+IiHH/iIcf+IiHH/iIcf+IiHH/iIcf+IiHH/iIhxMepmvhWZcf+IiHH/iIcf+IiHH/iIhx/4iHH/iIhx/4iHH/iIhx/4iHH/hfR9G4hx/4iIcf+IiHH/iIcf+IiHH/iIcf+IiHH/iIcf+IPsiaszdl/4iIcf+IiHH/iIcf+IiHH/iIcf+IiHH/iIcf+IiHH/JxAzKp78zXH/iIcf+IiHH/iIcf+IiHH/iIcf+IiHH/iIcf+IiHH/SMCsg/WIhx/4iHH/iIhx/4iHH/iIhx/4iHH/iIhx/4iIcf+IgkDL4azzQeiIhx/4iIcf+Ihx/4iIcf+Ihx/4iIcf+Ihx/4iIcSJ6kBrYVv5x/4iIcf+Ihx/4iIcf+Ihx/4iIcf+Ihx/4iIcf+IhxSSKcbdaIhx/4iIcf+Ihx/4iIcf+Ihx/4iIcf+Ihx/4iIcf+DBRlLC+a3H/iIhx/4iIcf+Ihx/4iIcf+Ihx/4iIcf+Ihx/4iIcTen2rhYJYiHH/iIhx/4iIcf+Ihx/4iIcf+Ihx/4iIcf+Ihx/y9nBBopj77/iIhx/4iIcf+Ihx/4iIcf+Ihx/4iIcf+Ihx/4iIcf+Ihx/4iIcf+IiHH/iIcf+IiHH/iIcf+IiHH/iIcf+IiHH/iIJHdtGsiJLoiIcf+IiHH/iIcf+IiHH/iIcf+IiHH/iIcf+IiHH/JhHSKq7i3YiHH/iIhx/4iIcf+Ihx/4iIcf+Ihx/4iIcf+Ihx/4X0fRuIcf+IiHH/iIhx/4iHH/iIhx/4iHH/iIhx/4iHH/iIRG08ySyHH/iIhx/4iHH/iIhx/4iIcf+Ihx/4iIcf+Ihx/4iCFkFRr5vq6HH/iIhx/4iHH/iIhx/4iHH/iIhx/4iIcf+Ihx/4iIcf+Ihx/4iIcf8r6vAaUVD+cf+Ihx/4iIcf+Ihx/4iIcf+Ihx/4iIcf+Ihx/4iIcf+IRLOs1MX/iIcf+IiHH/iIcf+IiHH/iIcf+IiHH/iIhx/4iHH/R3o8mFyHH/iIcf+IiHH/iIcf+IiHH/iIcf+IiHH/iIcf+IiDWncbtYjohx/4iIcf+Ihx/4iIcf+Ihx/4iIcf+Ihx/4iIcf+INrX9u0oC/4iIcf+Ihx/4iIcf+Ihx/4iIcf+Ihx/4iIcf+Ihx/4iCqx8hpk4N6Ihx/4iIcf+Ihx/4iIcf+Ihx/4iIcf+IiHH/iIcf+DNzLL2M04hx/4iIcf+IiHH/iIcf+IiHH/iIcf+IiHH/iIcf+IQF0sCy2Icf+IiHH/iIcf+IiHH/iIcf+IiHH/iIhx/4iHH/iIPpqIsmV3iIcf+Ihx/4iIcf+Ihx/4iIcf+Ihx/4iIcf+IiHH/iIcf+IiHH/iIcf+IiHH/iIcf+IiHH/iIcf+IiHH/iIhx/4iHH/iIhx/4iHEomV4qdmodhx/4iIcf+IiHH/iIcf+IiHH/iIcf+IiHH/iIcf+IiDywdrRPiYiHH/iIhx/4iHH/iIhx/4iHH/iIhx/4iIcf+Ihx/4iCuWORpmnG7/iIhx/4iHH/iIhx/4iIcf+Ihx/4iIcf+Ihx/4iIcf8gBqM6AKXMcf+Ihx/4iIcf+Ihx/4iIcf+IiHH/iIcf+IiHH/iIcf+IS4pMZ1v/iIcf+IiHH/iIcf+IiHH/iIhx/4iHH/iIhx/4iHH/iIhx/4iHH/iIhx/4iHH/iIhx/4iIcf+Ihx/4iIcf+DZ7vLqEQ4iIcf+Ihx/4iIcf+Ihx/4iIcf+Ihx/4iIcf+Ihx/4OwBPtf+wiHH/iIhx/4iHH/iIhx/4iHH/iIhx/4iIcf+Ihx/4iIcf8zFRS96uuIhx/4iHH/iIhx/4iIcf+Ihx/4iIcf+Ihx/4iIcf+IQFocC16IiHH/iIcf+IiHH/iIcf+IiHH/iIcf+IiHH/iIcf+IgryU8aU2sOiHH/iIhx/4iHH/iIhx/4iIcf+Ihx/4iIcf+Ihx/4iIcf+Ihx/4g7zlG2Ma7/iIcf+IiHH/iIcf+IiHH/iIhx/4iHH/iIhx/4iHH/iIhx/4iHH/iIhx/4iHH/iIhx/4iIcf+Ihx/4iIcf8tP0oaTAte/4iHH/iIhx/4iHH/iIhx/4iIcf+Ihx/4iIcf+Ihx/4iIcf+Ihx/4iIcf+Ihx/4iIcf+IiHH/iIcf+EgjPJ3M/4iIcf+Ihx/4iIcf+Ihx/4iIcf+Ihx/4iIcf+Ihx/4iIcf+IiHH/iIcf+IiHH/iIcf+IiHH/NYhTvHes/4iHH/iIhx/4iHH/iIhx/4iHH/iIhx/4iIcf+Ihx/4N1/BuaA+cf+IiHH/iIcf+IiHH/iIhx/4iHH/iIhx/4iHH/iIhxJCl6Kr1oXYhx/4iIcf+Ihx/4iIcf+Ihx/4iIcf+IiHH/iIcf+IiHH/iIcf+IiHH/iIcf+IiHH/iIcf+IiHH/iIhx/4iHH/I0IyStvc24hx/4iIcf+Ihx/4iIcf+Ihx/4iIcf+Ihx/4iIcf+IiCq2ZTpkmaxx/4iIcf+Ihx/4iIcf+Ihx/4iIcf+Ihx/4iIcf+IiHH/iIcf+IiHH/iIcf+IiHH/iIcf+IiHH/iIcf+IiHEwaQS/lvuHH/iIhx/4iHH/iIhx/4iHH/iIhx/4iHH/iIhx/4iIcf+Ihx/4iIcf+Ihx/4hJ2ByCfv+IiHH/iIhx/4iHH/iIhx/4iHH/iIhx/4iHH/iIhx/4JWw3Krk8jYcf+Ihx/4iIcf+Ihx/4iIcf+Ihx/4iIcf+IiHH/iIcf8l4Xwaseg+iIcf+IiHH/iIcf+IiHH/iIcf+IiHH/iIcf+IiHH/iEjNjIMniHH/iIhx/4iIcf+Ihx/4iIcf+Ihx/4iIcf+Ihx/4iINyS8udtDhx/4iHH/iIhx/4iHH/iIhx/4iHH/iIhx/4iIcf+Ihx/4NvWqugpViHH/iIhx/4iHH/iIhx/4iIcf+Ihx/4iIcf+Ihx/4iIcUG+HOQeiIhx/4iHH/iIhx/4iHH/iIhx/4iHH/iIhx/4iHH/iDwGb7T5kIiHH/iIhx/4iHH/iIhx/4iHH/iIhx/4iHH/iIhx/4iDt7AbaE/v+Ihx/4iIcf+Ihx/4iIcf+IiHH/iIcf+IiHH/iIcf+IhOj8wnA4cf+IiHH/iIcf+IiHH/iIcf+IiHH/iIhx/4iHH/iIhx/zHB+78+BIiIcf+Ihx/4iIcf+Ihx/4iIcf+Ihx/4iIcf+IiHH/iIKhRMKm67PYcf+Ihx/4iIcf+Ihx/4iIcf+Ihx/4iIcf+IiHH/iIcf82EMS67zuIhx/4iIcf+Ihx/4iIcf+Ihx/4iIcf+Ihx/4iIcf+Ihx/ycbVyqeSo2Ihx/4iIcf+IiHH/iIcf+IiHH/iIcf+IiHH/iIcf+IiHH/iIcf+IiHH/iIhx/4iHH/iIhx/4iHH/NsEtuj7SiHH/iIcf+IiHH/iIcf+IiHH/iIhx/4iHH/iIhx/4iHH/OtP4tiwHcf+IiHH/iIhx/4iHH/iIhx/4iHH/iIhx/4iHH/iIhx/4giWcKa6mPWiHH/iIcf+IiHH/iIcf+IiHH/iIcf+IiHH/iIcf+IiHH/RnQcuL7/iIcf+IiHH/iIcf+IiHH/iIcf+IiHH/iIhx/4iHH/iC075Ro8Qa5x/4iHH/iIhx/4iHH/iIhx/4iHH/iIhx/4iHH/iIhx/4iIcf+C3ekHoyFviIhx/4iHH/iIhx/4iIcf+Ihx/4iIcf+Ihx/4iIcf+Ihx/y6SGyom3k2Icf+IiHH/iIcf+IiHH/iIhx/4iHH/iIhx/4iHH/iIhx/1zi1R3/iIhx/4iHH/iIhx/4iIcf+Ihx/4iIcf+Ihx/4iIcf+IgzPPq9wwWIcf+IiHH/iIcf+IiHH/iIcf+IiHH/iIcf+IiHH/iIhx/z+0V7FLqHH/iIhx/4iIcf+Ihx/4iIcf+Ihx/4iIcf+Ihx/4iIcf+IXeLTHYiHH/iIhx/4iHH/iIhx/4iHH/iIhx/4iHH/iIhx/4iHEh3hQa4h6+hx/4iIcf+Ihx/4iIcf+Ihx/4iIcf+IiHH/iIcf+IiHH/g3dWS5ipuIcf+IiHH/iIhx/4iHH/iIhx/4iHH/iIhx/4iHH/iIhx/y+bgRoWR+6HH/iIcf+IiHH/iIcf+IiHH/iIcf+IiHH/iIhx/4iHH/iIhx/4iHH/iIhx/4iHH/iIhx/4iHH/iDzfObQgxohx/4iIcf+Ihx/4iIcf+Ihx/4iIcf+IiHH/iIcf+IiHH/iIcf+IiHH/iIcf+IiHH/iIcf+IiHH/iIhx/4iHH/iIhx/4iHH/iIhx/4iHH/iIhxLUAyKiv83YiHH/iIhx/4iHH/iIhx/4iIcf+Ihx/4iIcf+Ihx/4iIcS65ABokb/7/iIcf+IiHH/iIhx/4iHH/iIhx/4iHH/iIhx/4iHH/iIhx/4iHH/iIhx/4iIL1x0Gho4voiIcf+IiHH/iIcf+IiHH/iIcf+IiHH/iIcf+IiHH/iIcf+C4LzBovQz6Icf+IiHH/iIhx/4iHH/iIhx/4iHH/iIhx/4iHH/iIhx/y+4HEoUfjuHH/iIhx/4iHH/iIhx/4iHH/iIhx/4iIcf+Ihx/4iIcf+Ihx/4iIcf+Ihx/4iIcf+Ihx/4iIcf+IiHH/iIcf+IiHH/iDI3L77I0Icf+Ihx/4iIcf+Ihx/4iIcf+IiHH/iIcf+IiHH/iIcf+IiHH/iIcf+IiHH/iIPwRDsvu8/4iHH/iIhx/4iHH/iIhx/4iHH/iIhx/4iIcf+Ihx/4iITeUcQa7/iIhx/4iHH/iIhx/4iIcf+Ihx/4iIcf+Ihx/4iIcf+IK1ZGOmqbnP+Ihx/4iIcf+IiHH/iIcf+IiHH/iIcf+IiHH/iIcf+IiHFIKVx9aoiHH/iIcf+IiHH/iIcf+IiHH/iIcf+IiHH/iIcf+IiHH/iCWsrTq1NSyIhx/4iIcf+Ihx/4iIcf+Ihx/4iIcf+Ihx/4iIcf+IiHH/QVZs+pmIhx/4iIcf+Ihx/4iIcf+IiHH/iIcf+IiHH/iIcf+IiHH/Jh1Qer4q+P+IiHH/iIcf+IiHH/iIcf+IiHH/iIcf+IiHH/iIhx/4iHH/iIhx/4iHH/iIhx/4iHH/iIhx/4iHH/IO1oKhIpff+Ihx/4iIcf+Ihx/4iIcf+IiHH/iIcf+IiHH/iIcf+IiHH/iEkmTH2bhx/4iIcf+Ihx/4iIcf+IiHH/iIcf+IiHH/iIcf+IiHH/iIcS6GfTonmCz/iIhx/4iHH/iIhx/4iHH/iIhx/4iHH/iIhx/4iHH/iIhx/4iIcf9LK8xdQ4cf+IiHH/iIcf+IiHH/iIcf+IiHH/iIcf+IiHH/iIcf+Ig4KYi41neIiHH/iIhx/4iHH/iIhx/4iHH/iIhx/4iHH/iIhx/4iHH/iIhx/4iIcf+Ihx/4iIcf+Ihx/4iIcf+Ihx/4iIcf+Ihx/4iILyw4Kh08fYcf+IiHH/iIcf+IiHH/iIcf+IiHH/iIcf+IiHH/iIcf+IiHH/iIhx/4iHH/iIhx/4iHH/iIhx/4iHH/iIhx/4gpt1fKdIqDiHH/iIhx/4iHH/iIhx/4iHH/iIhx/4iHH/iIhx/4iIcf+IhxKVDMWmrzOohx/4iIcf+Ihx/4iIcf+Ihx/4iIcf+Ihx/4iIcf+IiHH/iIcf+IiHH/iIcf+IiCGXCCr2j32Ihx/4iIcf+IiHH/iIcf+IiHH/iIcf+IiHH/iIcf+IiHH/iIcf+IiHH/iEUWPL6chx/4iIcf+IiHH/iIcf+IiHH/iIcf+IiHH/iIcf+IiHH/iIcf9MNlxcmv+Ihx/4iIcf+Ihx/4iIcf+Ihx/4iIcf+Ihx/4iIcf+IiHH/hDaizpXf+Ihx/4iIcf+IiHH/iIcf+IiHH/iIcf+IiHH/iIcf+IiHH/iIcf+IiHH/Kee/OnGEDIiHH/iIcf+IiHH/iIcf+IiHH/iIcf+IiHH/iIhx/4iHH/iIS9FcUuqIiHH/iIcf+IiHH/iIcf+IiHH/iIhx/4iHH/iIhx/4iHH/iCc05jqcsZyIcf+IiHH/iIhx/4iHH/iIhx/4iHH/iIhx/4iHH/iIhx/4iHH/gkljAqxpz9iIcf+IiHH/iIhx/4iHH/iIhx/4iHH/iIhx/4iHH/iIhx/4iHFOl0wWi4iIcf+IiHH/iIcf+IiHH/iIcf+IiHH/iIcf+IiHH/iIcf+IgtpJI6Nbbchx/4iIcf+Ihx/4iIcf+Ihx/4iIcf+Ihx/4iIcf+IiHH/iIcSexWrqE6lSIhx/4iIcf+Ihx/4iIcf+Ihx/4iIcf+Ihx/4iIcf+Ihx/4iISSZMfZtx/4iIcf+Ihx/4iIcf+Ihx/4iIcf+Ihx/4iIcf+Ihx/4iIcf+IQgJ8/9j/iIhx/4iHH/iIhx/4iIcf+Ihx/4iIcf+Ihx/4iIcf+Ihx/4iCQ2bBrMmT6Ihx/4iHH/iIhx/4iHH/iIhx/4iHH/iIhx/4iIcf+Ihx/4iIcf9CD1zvCoiHH/iIcf+IiHH/iIhx/4iHH/iIhx/4iHH/iIhx/4iHH/iIhxExuSQZ3kbb7/iIhx/4iIcf+Ihx/4iIcf+Ihx/4iIcf+Ihx/4iIcf+Ihx/4iCvwABpQ//6Icf+Ihx/4iIcf+Ihx/4iIcf+Ihx/4iIcf+Ihx/4iIcf+IiHH/N3oduYXihx/4iHH/iIhx/4iHH/iIhx/4iHH/iIhx/4iHH/iIhx/4iIcf+Ihx/4Si98bQiIhx/4iHH/iIhx/4iHH/iIhx/4iHH/iIhx/4iHH/iIhx/4iIcf+IgYmOQBmGcb/ocf+IiHH/iIcf+IiHH/iIcf+IiHH/iIcf+IiHH/iIhx/4iHH/iILKoOKkVfHYcf+IiHH/iIcf+IiHH/iIhx/4iHH/iIhx/4iHH/iIhx/4iHH/iIhx/yvNxhpTI56Icf+Ihx/4iIcf+IiHH/iIcf+IiHH/iIcf+IiHH/iIcf+IiHH/iITI1cRyqHH/iIhx/4iHH/iIhx/4iHH/iIhx/4iHH/iIhx/4iIcf+Ihx/4iINJISvG3thx/4iIcf+Ihx/4iIcf+IiHH/iIcf+IiHH/iIcf+IiHH/iIcf+IhLhzxXjHH/iIcf+IiHH/iIcf+IiHH/iIhx/4iHH/iIhx/4iHH/iIhx/4iHEjcuxKyNE7iIhx/4iHH/iIhx/4iHH/iIhx/4iHH/iIhx/4iHH/iIhx/4iIcf+Ihx/4iIcf+Ihx/4iIcf+IJR2Ier4neIhx/4iIcf+Ihx/4iIcf+Ihx/4iIcf+Ihx/4iIcf+Ihx/4iIcf+IiHH/iIcf+IiHH/iIcf+IiHEvlmoaBplehx/4iHH/iIhx/4iHH/iIhx/4iHH/iIhx/4iHH/iIhx/4iIcf+IhDtEzUu4cf+IiHH/iIcf+IiHH/iIcf+IiHH/iIcf+IiHH/iIhx/4iHH/iIhx/4iHH/iIhx/4iHH/iIhx/4iHH/iIhx/4iIcf+IK4OVGlfGroiHH/iIhx/4iIcf+Ihx/4iIcf+Ihx/4iIcf+Ihx/4iIcf+Ihx/4Tes8QUz/iIcf+IiHH/iIhx/4iHH/iIhx/4iHH/iIhx/4iHH/iIhx/4iHH/ggGkAaD1v+iIhx/4iHH/iIhx/4iHH/iIhx/4iHH/iIhx/4iHH/iIhx/4iIcf+Ihx/4gt3Q8aMi8Ocf+Ihx/4iIcf+Ihx/4iIcf+Ihx/4iIcf+Ihx/4iIcf+IiHH/iIcf+IiC8cpCoeNb2Icf+IiHH/iIhx/4iHH/iIhx/4iHH/iIhx/4iHH/iIhx/4iHH/iIhx/4iIcf+Ihx/4iIcf+Ihx/4iIcf+Ihx/4iIcf+Ihx/4iCDus5oCFMZx/4iHH/iIhx/4iHH/iIhx/4iIcf+Ihx/4iIcf+Ihx/4iIcf+IhxLtoZqhJeZYhx/4iHH/iIhx/4iHH/iIhx/4iHH/iIhx/4iHH/iIhx/4iIcf+Ihx/4iIcf+Ihx/4iIcf+Ihx/4iIcf+Ihx/4iIcf+IiHH/iIcf+IiHH/iIcf+IiHH/iIcf+IiHH/iIcf+IiHH/iIhxLn8RqigO5f+Ihx/4iIcf+Ihx/4iIcf+IiHH/iIcf+IiHH/iIcf+IiHH/iIcf+IL9wpOhI9bIiHH/iIcf+IiHH/iIcf+IiHH/iIcf+IiHH/iIcf+IiHH/iIhx/4iCVSlKq61rWIcf+Ihx/4iIcf+IiHH/iIcf+IiHH/iIcf+IiHH/iIcf+IiHH/iIcf8ii3bq50iRhx/4iHH/iIhx/4iHH/iIhx/4iHH/iIhx/4iIcf+Ihx/4iIcf+Ihx/4gp/RgacC5+iIhx/4iHH/iIhx/4iHH/iIhx/4iHH/iIhx/4iHH/iIhx/4iIcf+Ihx/4iIcf+Ihx/4iIcf+Ihx/4iIcf+Ihx/4iIcf+IiHH/iIcV2e0mGIiHH/iIcf+IiHH/iIcf+IiHH/iIhx/4iHH/iIhx/4iHH/iIhx/4iHH/gjaMRK2XO7iIhx/4iHH/iIhx/4iIcf+Ihx/4iIcf+Ihx/4iIcf+Ihx/4iIcf+Ihx/0EJPP9siHH/iIcf+IiHH/iIhx/4iHH/iIhx/4iHH/iIhx/4iHH/iIhx/4iHH/iIJPW/GsCkDocf+Ihx/4iIcf+Ihx/4iIcf+Ihx/4iIcf+Ihx/4iIcf+IiHH/iIcf+IiHH/iIcf+IiHH/iIcf+IiHH/iIcTlQorevXf+Ihx/4iIcf+Ihx/4iIcf+Ihx/4iIcf+Ihx/4iIcf+IiHH/iIcf+IiHH/iEl5nHhmcf+Ihx/4iIcf+Ihx/4iIcf+IiHH/iIcf+IiHH/iIcf+IiHH/iIcf+IiHH/iITdbcMpKHH/iIhx/4iIcf+Ihx/4iIcf+Ihx/4iIcf+Ihx/4iIcf+Ihx/4iIcf+IiHH/iIcf+Ig1gHe7f4iHH/iIhx/4iHH/iIhx/4iHH/iIhx/4iIcf+Ihx/4iIcf+Ihx/4iIcf+IhxILkhGvRt7ohx/4iIcf+IiHH/iIcf+IiHH/iIcf+IiHH/iIcf+IiHH/iIcf+IiHH/iIhx/4iHH/iIhx/4iHH/iIhx/4iHH/iIhx/4iHH/iIhx/4gvd556GIYYcf+Ihx/4iIcf+Ihx/4iIcf+IiHH/iIcf+IiHH/iIcf+IiHH/iIcf+IiHH/iIcf+IiHH/iIhx/4iHH/iIhx/4iHH/iIhx/4iHH/iIhx/4iHH/JjoOmqxfFnH/iIcf+IiHH/iIcf+IiHH/iIhx/4iHH/iIhx/4iHH/iIhx/4iHH/iIhxUWTfm/+IiHH/iIhx/4iHH/iIhx/4iHH/iIhx/4iHH/iIhx/4iHH/iIhx/4iIcf8n29s6kkJMcf+IiHH/iIhx/4iHH/iIhx/4iHH/iIhx/4iHH/iIhx/4iHH/iIhx/4iIcUuAfEf4iIcf+Ihx/4iIcf+IiHH/iIcf+IiHH/iIcf+IiHH/iIcf+IiHH/iIcf+IiC/WYhoSmd6Ihx/4iHH/iIhx/4iHH/iIhx/4iIcf+Ihx/4iIcf+Ihx/4iIcf+Ihx/4iIcf9FGUy+a4cf+IiHH/iIhx/4iHH/iIhx/4iHH/iIhx/4iHH/iIhx/4iHH/iIhx/4iIcf8s5o5aQZcahx/4iHH/iIhx/4iHH/iIhx/4iHH/iIhx/4iIcf+Ihx/4iIcf+Ihx/4iIcf8mxwcqs4+N/4iHH/iIhx/4iHH/iIhx/4iHH/iIhx/4iIcf+Ihx/4iIcf+Ihx/4iIcf+IhPkSwW7YiHH/iIhx/4iHH/iIhx/4iHH/iIhx/4iHH/iIhx/4iIcf+Ihx/4iIcf+IhBU1z6yohx/4iIcf+Ihx/4iIcf+IiHH/iIcf+IiHH/iIcf+IiHH/iIcf+IiHH/iII2qAStlX+3H/iIhx/4iHH/iIhx/4iHH/iIhx/4iHH/iIhx/4iHH/iIhx/4iIcf+Ihx/z0F4rP6HXH/iIhx/4iHH/iIhx/4iHH/iIhx/4iIcf+Ihx/4iIcf+Ihx/4iIcf+Ihx/ykBqCp/5X2Ihx/4iHH/iIhx/4iHH/iIhx/4iHH/iIhx/4iHH/iIhx/4iIcf+Ihx/4iCHHfErziDtx/4iIcf+Ihx/4iIcf+Ihx/4iIcf+Ihx/4iIcf+IiHH/iIcf+IiHH/iIcf+IOgoft/Xg/4iIcf+Ihx/4iIcf+Ihx/4iIcf+IiHH/iIcf+IiHH/iIcf+IiHH/iIcf+IiHH/iIcf+IiHH/iIhx/4iHH/iIhx/4iHH/iIhx/4iHH/iIhx/4iC8FPiofrB1x/4iHH/iIhx/4iIcf+Ihx/4iIcf+Ihx/4iIcf+Ihx/4iIcf+Ihx/4iIcf+IiHH/iIcf+IiHH/iIcf+IiHH/iIcf+IiHH/iIcf+IiHH/iIhx/4iHH/gxjdq/ciWIhx/4iIcf+Ihx/4iIcf+Ihx/4iIcf+IiHH/iIcf+IiHH/iIcf+IiHH/iIKhiNOn53LP+IiHH/iIcf+IiHH/iIcf+IiHH/iIcf+IiHH/iIhx/4iHH/iIhx/4iHH/iIhx/4iHH/iIhx/4iHH/iCmSIBp23f6Icf+Ihx/4iIcf+Ihx/4iIcf+IiHH/iIcf+IiHH/iIcf+IiHH/iIcf+IiHH/VcjbN4cf+IiHH/iIcf+IiHH/iIcf+IiHH/iIcf+IiHH/iIcf+IiHH/iIhx/4iHH/MhNYv+yn/4iIcf+Ihx/4iIcf+Ihx/4iIcf+IiHH/iIcf+IiHH/iIcf+IiHH/iIcf+IiHH/iIcf+IiHH/iIhx/4iHH/iIhx/4iHH/Icl+KvNoHYcf+Ihx/4iIcf+Ihx/4iIcf+Ihx/4iIcf+IiHH/iIcf+IiHH/iIcf+IiHH/RRY8vpyIhx/4iIcf+Ihx/4iIcf+Ihx/4iIcf+IiHH/iIcf+IiHH/iIcf+IiHH/iILOE/KlHsDf+IiHH/iIcf+IiHH/iIcf+IiHH/iIcf+IiHH/iIcf+IiHH/iIhx/4iHH/iEYcXK46iIcf+IiHH/iIcf+IiHH/iIhx/4iHH/iIhx/4iHH/iIhx/4iHH/iIhx/4iCMTEirezt2Ihx/4iHH/iIhx/4iHH/iIhx/4iHH/iIhx/4iIcf+Ihx/4iIcf+Ihx/4iIcf+IggJQgaDq9+iHH/iIhx/4iIcf+Ihx/4iIcf+Ihx/4iIcf+Ihx/4iIcf+Ihx/4iIcf+IiHH/K0b4GluQfocf+IiHH/iIcf+IiHH/iIhx/4iHH/iIhx/4iHH/iIhx/4iHH/iIhx/4iHH/SCAsjf2Icf+IiHH/iIcf+IiHH/iIcf+IiHH/iIhx/4iHH/iIhx/4iHH/iIhx/4iHH/gr+MgaYHN+/4iHH/iIhx/4iHH/iIhx/4iIcf+Ihx/4iIcf+Ihx/4iIcf+Ihx/4iIcf+IgwUC2xv9L/iIhx/4iIcf+Ihx/4iIcf+Ihx/4iIcf+Ihx/4iIcf+Ihx/4iIcf+IiHH/iIcf+IiHH/iIcf+IiHH/iIcf86m3O2ZIyIhx/4iIcf+Ihx/4iIcf+Ihx/4iIcf+Ihx/4iIcf+Ihx/4iIcf+IiHH/iIcf+IiHH/iIcf+IiEUWPL6ccf+Ihx/4iIcf+Ihx/4iIcf+Ihx/4iIcf+IiHH/iIcf+IiHH/iIcf+IiHH/LjZCWiyb2ohx/4iIcf+IiHH/iIcf+IiHH/iIcf+IiHH/iIcf+IiHH/iIcf+IiHH/iIhx/4iHH/iIhx/4iHH/iIhx/4iHH/iIhx/4iHH/iC8vaxodCU6HH/iIcf+IiHH/iIcf+IiHH/iIcf+IiHH/iIcf+IiHH/iIhx/4iHH/iIhx/4iHH/iIhx/4iHH/iIhx/4iHH/iIhxNUdSuritiIhx/4iHH/iIhx/4iHH/iIhx/4iHH/iIhx/4iIcf+Ihx/4iIcf+Ihx/4iC2m0Wo1kumIcf+Ihx/4iIcf+Ihx/4iIcf+Ihx/4iIcf+IiHH/iIcf+IiHH/iIcf+IiHH/TDA8TPyIcf+Ihx/4iIcf+Ihx/4iIcf+Ihx/4iIcf+IiHH/iIcf+IiHH/iIcf+IiHH/iIcf8uXYI6KifciIcf+IiHH/iIhx/4iHH/iIhx/4iHH/iIhx/4iHH/iIhx/4iHH/iIhx/4iIcTr0h7ULeIhx/4iHH/iIhx/4iHH/iIhx/4iIcf+Ihx/4iIcf+Ihx/4iIcf+Ihx/4iIcf+Ihx/4IyfDSt2Dy4hx/4iIcf+Ihx/4iIcf+Ihx/4iIcf+IiHH/iIcf+IiHH/iIcf+IiHH/iIcf+CLBAVrj7+qIcf+Ihx/4iIcf+Ihx/4iIcf+IiHH/iIcf+IiHH/iIcf+IiHH/iIcf+IiHH/iIcf+IiHH/iIhx/4iHH/iIhx/4iHH/iIhx/4iHH/iIhx/4iHH/iIhx/4glOYFqvGfpcf+Ihx/4iIcf+IiHH/iIcf+IiHH/iIcf+IiHH/iIcf+IiHH/iIcf+IiHH/iIhx/4ghi/sa90BOiIhx/4iHH/iIhx/4iHH/iIhx/4iHH/iIhx/4iIcf+Ihx/4iIcf+Ihx/4iIcf+Ihx/4iIcf+Ihx/4iIcf+IiHH/iIcf+IN9U4uSrHhx/4iHH/iIhx/4iHH/iIhx/4iHH/iIhx/4iHH/iIhx/4iIcf+Ihx/4iIcf+IKU+sGnsFPoiHH/iIhx/4iHH/iIhx/4iHH/iIhx/4iHH/iIhx/4iHH/iIhx/4iIcf+Ihx/yByySoZ023/iIcf+IiHH/iIcf+IiHH/iIhx/4iHH/iIhx/4iHH/iIhx/4iHH/iIhx/4iHH/iIRF78yhCIhx/4iHH/iIhx/4iHH/iIhx/4iIcf+Ihx/4iIcf+Ihx/4iIcf+Ihx/4iIcf+DLP978wCP+IiHH/iIhx/4iHH/iIhx/4iHH/iIhx/4iHH/iIhx/4iHH/iIhx/4iIcf+IgvPO4aLDEe/4iHH/iIhx/4iHH/iIhx/4iIcf+Ihx/4iIcf+Ihx/4iIcf+Ihx/4iIcf+Ihx/4iIcf9LjVxnKv+Ihx/4iIcf+Ihx/4iIcf+Ihx/4iIcf+IiHH/iIcf+IiHH/iIcf+IiHH/iIcf+IiHEmix9ql04JiIhx/4iHH/iIhx/4iHH/iIhx/4iHH/iIhx/4iHH/iIhx/4iIcf+Ihx/4iIcf+Ihx/4iIcf+Ihx/4iIcf+Ihx/yd9wzqYI8yHH/iIhx/4iHH/iIhx/4iHH/iIhx/4iIcf+Ihx/4iIcf+Ihx/4iIcf+Ihx/4iCMfE6reDsWHH/iIhx/4iHH/iIhx/4iHH/iIhx/4iHH/iIhx/4iIcf+Ihx/4iIcf+Ihx/4iIcf+Ihx/4iIcf+Ihx/4iIcf+IiHH/iIcf+IiHH/iIcSYGDWqfnymIcf+IiHH/iIcf+IiHH/iIcf+IiHH/iIhx/4iHH/iIhx/4iHH/iIhx/4iHH/iIhx/4iHH/iIhx/4iIcf+Ihx/4iIcf+Ihx/4iIcf+Ihx/4iIcf+Ihx/4iIcf8oAa+Kj+UHhx/4iIcf+Ihx/4iIcf+Ihx/4iIcf+Ihx/4iIcf+IiHH/iIcf+IiHH/iIcf+IiHFWLdrS/4iHH/iIhx/4iIcf+Ihx/4iIcf+Ihx/4iIcf+Ihx/4iIcf+Ihx/4iIcf+IiHH/Elc2MZ6oyc6HH/iIhx/4iIcf+Ihx/4iIcf+Ihx/4iIcf+Ihx/4iIcf+Ihx/4iIcf+IiHH/iIcf+IiHH/iIcf+IiHH/iIcf+IiHH/iIcf+IgcKyJzlNTdjIhx/4iIcf+Ihx/4iIcf+Ihx/4iIcf+Ihx/4iIcf+IiHH/iIcf+IiHH/iIcf+IiHH/iIcf+IiHH/iIcf+IiBk1TXWYyrKK/4iHH/iIhx/4iHH/iIhx/4iIcf+Ihx/4iIcf+Ihx/4iIcf+Ihx/4iIcf+Ihx/4iIcf+IhHxFyTuohx/4iHH/iIhx/4iHH/iIhx/4iHH/iIhx/4iIcf+Ihx/4iIcf+Ihx/4iIcf+Ihx/4iIcf+A2gAkswNf/bTIhx/4iHH/iIhx/4iHH/iIhx/4iHH/iIhx/4iHH/iIhx/4iIcf+Ihx/4iIcf+Ihx/4iIcf+Ihx/4iIcf+Ihx/4iIcf+IiHH/iIcf+IiHH/iIcf+IiHH/gt7sqaMRNWiIcf+IiHH/iIcf+IiHH/iIcf+IiHH/iIcf+IiHH/iIcf+IiHH/iIhx/4iHH/iIhx/4iHH/iIhx/4iHH/iIhx/4iHH/iIhx/4iIcf+Ihx/4iIcf+Ihx/4iIcf+IhxAVtv/3D6SQAI/4iHH/iIhx/4iHH/iIhx/4iHH/iIhx/4iHH/iIhx/4iIcf+Ihx/4iIcf+Ihx/4iIcf+Ihx/4iIcf+Ihx/4iIcf+IiHH/iIcf+IiHH/iIcf+IiHH/iIcf+IiHH/iIcf+IiHH/iIhx/4iHH/iIhx/4iHH/iIhx/4iHH/iIhx/4iHH/iIhx/4iIcf+Ihx/4iIcf+Ihx/4iIcf+Ihx/4iIcf+DI7pr/EWf+IiHH/iIcf+IiHH/iIcf+IiHH/iIcf+IiHH/iIhx/4iHH/iIhx/4iHH/iIhx/4iHH/iIhx/4iHH/iIhx/4iIcf+Ihx/4iIcf+Ihx/4iIcf+Ihx/4iIcf+Ihx/4iIcf+IiHH/iIcf+IiHH/iIcf+IiHH/iIcf+IiHH/iIcf+IiHH/iIhx/4iHH/iIhx/4iHH/iIhx/4iHH/iIhx/4iHH/iIhx/4g4ZDG4m85x/4iHH/iIhx/4iHH/iIhx/4iHH/iIhx/4iIcf+Ihx/4iIcf+Ihx/4iIcf+Ihx/4iIcf+Ihx/4iIcf+IiHH/iIcf+IiHH/iIcf+IiHH/iIcf+IiHH/iIcf+IiHH/iIhx/4iHH/iIhx/4iHH/iIhx/4iHH/iIhx/4iHH/iIhx/4iIcf+Ihx/4iIcf+Ihx/4iIcf+Ihx/4iIcf+Ihx/4iIcf+IA=</binary>
              </binaryDataArray>
              <binaryDataArray encodedLength="581624">
                <cvParam cvRef="MS" accession="MS:1000523" value="" name="64-bit float" />
                <cvParam cvRef="MS" accession="MS:1002314" value="" name="MS-Numpress short logged float compression" />
                <cvParam cvRef="MS" accession="MS:1000515" value="" name="intensity array" unitAccession="MS:1000131" unitName="number of counts" unitCvRef="MS" />
[truncated: 731,720 more chars]
