# Supplementary material for: Automated imaging and identification of proteoforms directly from ovarian cancer tissue
Source: Nat Commun. 2023 Oct 14;14:6478. doi: 10.1038/s41467-023-42208-3 (PMC10576781; doi:10.1038/s41467-023-42208-3)
Supplement: Supplementary file 6 — Supplementary Data 2 [file 41467_2023_42208_MOESM6_ESM.zip › Supplementary Data 2/13 17923 ensemble.tdValidate]

<?xml version="1.0"?>
<pvsDataSet xmlns:xsi="http://www.w3.org/2001/XMLSchema-instance" xmlns:xsd="http://www.w3.org/2001/XMLSchema" version="1" xmlns="http://www.topdownproteomics.org/ms/pvml">
  <cvList count="2">
    <cv id="MS" fullName="Proteomics Standards Initiative Mass Spectrometry Ontology" version="1.18.1" URI="http://psidev.cvs.sourceforge.net/*checkout*/psidev/psi/psi-ms/mzML/controlledVocabulary/psi-ms.obo" xmlns="http://psi.hupo.org/ms/mzml" />
    <cv id="UO" fullName="Unit Ontology" version="1.20" URI="http://obo.cvs.sourceforge.net/*checkout*/obo/obo/ontology/phenotype/unit.obo" xmlns="http://psi.hupo.org/ms/mzml" />
  </cvList>
  <metadata>
    <contact>
      <guid>00000000-0000-0000-0000-000000000000</guid>
      <name />
      <organization />
      <address />
      <URL />
      <email />
    </contact>
    <sampleProcessing>
      <fixedModificationList />
    </sampleProcessing>
    <parameters>
      <userParam name="FragmentationMaxPpmTolerance" value="5" xmlns="http://psi.hupo.org/ms/mzml" />
      <userParam name="PrecursorMinimumCharge" value="1" xmlns="http://psi.hupo.org/ms/mzml" />
      <userParam name="FDRCounts" value="1000" xmlns="http://psi.hupo.org/ms/mzml" />
      <userParam name="DistributionGenerator" value="0" xmlns="http://psi.hupo.org/ms/mzml" />
      <userParam name="PrecursorSubPpmTolerance" value="3" xmlns="http://psi.hupo.org/ms/mzml" />
      <userParam name="UseTHRASHnoiseCalc" value="False" xmlns="http://psi.hupo.org/ms/mzml" />
      <userParam name="ShowPrecursorIsotopicFits" value="True" xmlns="http://psi.hupo.org/ms/mzml" />
      <userParam name="ShowInternalFragmentFlags" value="False" xmlns="http://psi.hupo.org/ms/mzml" />
      <userParam name="SharedIsotopeColor" value="Black" xmlns="http://psi.hupo.org/ms/mzml" />
      <userParam name="ShowFragmentationSpectraAnnotations" value="True" xmlns="http://psi.hupo.org/ms/mzml" />
      <userParam name="PlotNoisePeaks" value="False" xmlns="http://psi.hupo.org/ms/mzml" />
      <userParam name="PrecursorSignalToNoiseCutoff" value="1" xmlns="http://psi.hupo.org/ms/mzml" />
      <userParam name="UseShapeValidator" value="False" xmlns="http://psi.hupo.org/ms/mzml" />
      <userParam name="RecentFilePaths" value="" xmlns="http://psi.hupo.org/ms/mzml" />
      <userParam name="InstrumentModel" value="" xmlns="http://psi.hupo.org/ms/mzml" />
      <userParam name="InstrumentManufacturer" value="" xmlns="http://psi.hupo.org/ms/mzml" />
      <userParam name="TerminalFragmentGradient" value="False" xmlns="http://psi.hupo.org/ms/mzml" />
      <userParam name="PrecursorIntensityClusterTolerance" value="0.5" xmlns="http://psi.hupo.org/ms/mzml" />
      <userParam name="HighlightSelectedIon" value="True" xmlns="http://psi.hupo.org/ms/mzml" />
      <userParam name="FragmentationSubPpmTolerance" value="3" xmlns="http://psi.hupo.org/ms/mzml" />
      <userParam name="UserName" value="" xmlns="http://psi.hupo.org/ms/mzml" />
      <userParam name="MaximumCharge" value="60" xmlns="http://psi.hupo.org/ms/mzml" />
      <userParam name="ShowPrecursorColorPeaks" value="False" xmlns="http://psi.hupo.org/ms/mzml" />
      <userParam name="IsotopicallyResolvedPrecursor" value="True" xmlns="http://psi.hupo.org/ms/mzml" />
      <userParam name="Left" value="126" xmlns="http://psi.hupo.org/ms/mzml" />
      <userParam name="UseSimpleValidator" value="True" xmlns="http://psi.hupo.org/ms/mzml" />
      <userParam name="ShowFragmentationIsotopicFits" value="True" xmlns="http://psi.hupo.org/ms/mzml" />
      <userParam name="PrecursorMaximumCharge" value="1" xmlns="http://psi.hupo.org/ms/mzml" />
      <userParam name="Width" value="1678.6666666666665" xmlns="http://psi.hupo.org/ms/mzml" />
      <userParam name="ThrashNoiseWindow" value="1000" xmlns="http://psi.hupo.org/ms/mzml" />
      <userParam name="PrecursorMaxPpmTolerance" value="5" xmlns="http://psi.hupo.org/ms/mzml" />
      <userParam name="IncludeInternalFragments" value="False" xmlns="http://psi.hupo.org/ms/mzml" />
      <userParam name="MinimumCharge" value="1" xmlns="http://psi.hupo.org/ms/mzml" />
      <userParam name="FragmentMapColorScheme" value="Ion Type" xmlns="http://psi.hupo.org/ms/mzml" />
      <userParam name="MinimumFragmentSize" value="2" xmlns="http://psi.hupo.org/ms/mzml" />
      <userParam name="Email" value="" xmlns="http://psi.hupo.org/ms/mzml" />
      <userParam name="MinimumRequiredScore" value="0.6" xmlns="http://psi.hupo.org/ms/mzml" />
      <userParam name="Height" value="949.3333333333333" xmlns="http://psi.hupo.org/ms/mzml" />
      <userParam name="PrecursorMercury7Limit" value="0.0001" xmlns="http://psi.hupo.org/ms/mzml" />
      <userParam name="Organization" value="" xmlns="http://psi.hupo.org/ms/mzml" />
      <userParam name="PrecursorMinimumRequiredScore" value="0.1" xmlns="http://psi.hupo.org/ms/mzml" />
      <userParam name="ShowPrecursorSpectraAnnotations" value="True" xmlns="http://psi.hupo.org/ms/mzml" />
      <userParam name="MinimumInternalFragmentScore" value="0.7" xmlns="http://psi.hupo.org/ms/mzml" />
      <userParam name="Address" value="" xmlns="http://psi.hupo.org/ms/mzml" />
      <userParam name="Top" value="28" xmlns="http://psi.hupo.org/ms/mzml" />
      <userParam name="Mercury7Limit" value="0.0001" xmlns="http://psi.hupo.org/ms/mzml" />
      <userParam name="Url" value="" xmlns="http://psi.hupo.org/ms/mzml" />
      <userParam name="FragmentIntensityClusterTolerance" value="0.5" xmlns="http://psi.hupo.org/ms/mzml" />
      <userParam name="SignalToNoiseCutoff" value="1" xmlns="http://psi.hupo.org/ms/mzml" />
      <userParam name="AminoAcidsPerRow" value="25" xmlns="http://psi.hupo.org/ms/mzml" />
      <userParam name="Guid" value="00000000-0000-0000-0000-000000000000" xmlns="http://psi.hupo.org/ms/mzml" />
      <userParam name="ShowProteoformColorGraphicalFragmentMap" value="True" xmlns="http://psi.hupo.org/ms/mzml" />
      <userParam name="I2MSMode" value="False" xmlns="http://psi.hupo.org/ms/mzml" />
      <userParam name="ThrashNoiseRecalc" value="1000" xmlns="http://psi.hupo.org/ms/mzml" />
      <userParam name="UseAveragine" value="False" xmlns="http://psi.hupo.org/ms/mzml" />
      <userParam name="ShowFragmentationColorPeaks" value="False" xmlns="http://psi.hupo.org/ms/mzml" />
    </parameters>
  </metadata>
  <experimentList>
    <experiment id="1">
      <observationList>
        <observation>
          <sourceFile id="SF0" name="20220415_APOLLO#D1-7_4ums_testline_01_25targets_01.raw" location="X:\Projects\2021 Su - nanoDESI\PiMS2\APOLLO_Ovary\APOLLO_#D1-7\line_01">
            <cvParam cvRef="MS" accession="MS:1000563" name="Thermo RAW file" xmlns="http://psi.hupo.org/ms/mzml" />
            <cvParam cvRef="MS" accession="MS:1000568" value="none" name="MD5" xmlns="http://psi.hupo.org/ms/mzml" />
            <cvParam cvRef="MS" accession="MS:1000768" name="Thermo nativeID format" xmlns="http://psi.hupo.org/ms/mzml" />
          </sourceFile>
          <calibrationOffset value="0" type="ppm" />
          <scanRangeText>880-952</scanRangeText>
          <spectrum id="scan=0" index="0" defaultArrayLength="0">
            <cvParam cvRef="MS" accession="MS:1000511" value="2" name="ms level" xmlns="http://psi.hupo.org/ms/mzml" />
            <cvParam cvRef="MS" accession="MS:1000128" name="profile spectrum" xmlns="http://psi.hupo.org/ms/mzml" />
            <scanList count="73" xmlns="http://psi.hupo.org/ms/mzml">
              <cvParam cvRef="MS" accession="MS:1000571" name="sum of spectra" />
              <scan>
                <cvParam cvRef="MS" accession="MS:1000016" value="15.632516" name="scan start time" />
              </scan>
              <scan>
                <cvParam cvRef="MS" accession="MS:1000016" value="15.650285" name="scan start time" />
              </scan>
              <scan>
                <cvParam cvRef="MS" accession="MS:1000016" value="15.668055" name="scan start time" />
              </scan>
              <scan>
                <cvParam cvRef="MS" accession="MS:1000016" value="15.685825" name="scan start time" />
              </scan>
              <scan>
                <cvParam cvRef="MS" accession="MS:1000016" value="15.703595" name="scan start time" />
              </scan>
              <scan>
                <cvParam cvRef="MS" accession="MS:1000016" value="15.721365" name="scan start time" />
              </scan>
              <scan>
                <cvParam cvRef="MS" accession="MS:1000016" value="15.739134" name="scan start time" />
              </scan>
              <scan>
                <cvParam cvRef="MS" accession="MS:1000016" value="15.756904" name="scan start time" />
              </scan>
              <scan>
                <cvParam cvRef="MS" accession="MS:1000016" value="15.774674" name="scan start time" />
              </scan>
              <scan>
                <cvParam cvRef="MS" accession="MS:1000016" value="15.792444" name="scan start time" />
              </scan>
              <scan>
                <cvParam cvRef="MS" accession="MS:1000016" value="15.810214" name="scan start time" />
              </scan>
              <scan>
                <cvParam cvRef="MS" accession="MS:1000016" value="15.827983" name="scan start time" />
              </scan>
              <scan>
                <cvParam cvRef="MS" accession="MS:1000016" value="15.845753" name="scan start time" />
              </scan>
              <scan>
                <cvParam cvRef="MS" accession="MS:1000016" value="15.863523" name="scan start time" />
              </scan>
              <scan>
                <cvParam cvRef="MS" accession="MS:1000016" value="15.881293" name="scan start time" />
              </scan>
              <scan>
                <cvParam cvRef="MS" accession="MS:1000016" value="15.899062" name="scan start time" />
              </scan>
              <scan>
                <cvParam cvRef="MS" accession="MS:1000016" value="15.916832" name="scan start time" />
              </scan>
              <scan>
                <cvParam cvRef="MS" accession="MS:1000016" value="15.934602" name="scan start time" />
              </scan>
              <scan>
                <cvParam cvRef="MS" accession="MS:1000016" value="15.952372" name="scan start time" />
              </scan>
              <scan>
                <cvParam cvRef="MS" accession="MS:1000016" value="15.970142" name="scan start time" />
              </scan>
              <scan>
                <cvParam cvRef="MS" accession="MS:1000016" value="15.987912" name="scan start time" />
              </scan>
              <scan>
                <cvParam cvRef="MS" accession="MS:1000016" value="16.005681" name="scan start time" />
              </scan>
              <scan>
                <cvParam cvRef="MS" accession="MS:1000016" value="16.023451" name="scan start time" />
              </scan>
              <scan>
                <cvParam cvRef="MS" accession="MS:1000016" value="16.041221" name="scan start time" />
              </scan>
              <scan>
                <cvParam cvRef="MS" accession="MS:1000016" value="16.058991" name="scan start time" />
              </scan>
              <scan>
                <cvParam cvRef="MS" accession="MS:1000016" value="16.076761" name="scan start time" />
              </scan>
              <scan>
                <cvParam cvRef="MS" accession="MS:1000016" value="16.094531" name="scan start time" />
              </scan>
              <scan>
                <cvParam cvRef="MS" accession="MS:1000016" value="16.1123" name="scan start time" />
              </scan>
              <scan>
                <cvParam cvRef="MS" accession="MS:1000016" value="16.13007" name="scan start time" />
              </scan>
              <scan>
                <cvParam cvRef="MS" accession="MS:1000016" value="16.14784" name="scan start time" />
              </scan>
              <scan>
                <cvParam cvRef="MS" accession="MS:1000016" value="16.16561" name="scan start time" />
              </scan>
              <scan>
                <cvParam cvRef="MS" accession="MS:1000016" value="16.18338" name="scan start time" />
              </scan>
              <scan>
                <cvParam cvRef="MS" accession="MS:1000016" value="16.201149" name="scan start time" />
              </scan>
              <scan>
                <cvParam cvRef="MS" accession="MS:1000016" value="16.21892" name="scan start time" />
              </scan>
              <scan>
                <cvParam cvRef="MS" accession="MS:1000016" value="16.236689" name="scan start time" />
              </scan>
              <scan>
                <cvParam cvRef="MS" accession="MS:1000016" value="16.254459" name="scan start time" />
              </scan>
              <scan>
                <cvParam cvRef="MS" accession="MS:1000016" value="16.272229" name="scan start time" />
              </scan>
              <scan>
                <cvParam cvRef="MS" accession="MS:1000016" value="16.289999" name="scan start time" />
              </scan>
              <scan>
                <cvParam cvRef="MS" accession="MS:1000016" value="16.307768" name="scan start time" />
              </scan>
              <scan>
                <cvParam cvRef="MS" accession="MS:1000016" value="16.325538" name="scan start time" />
              </scan>
              <scan>
                <cvParam cvRef="MS" accession="MS:1000016" value="16.343308" name="scan start time" />
              </scan>
              <scan>
                <cvParam cvRef="MS" accession="MS:1000016" value="16.361078" name="scan start time" />
              </scan>
              <scan>
                <cvParam cvRef="MS" accession="MS:1000016" value="16.378847" name="scan start time" />
              </scan>
              <scan>
                <cvParam cvRef="MS" accession="MS:1000016" value="16.396618" name="scan start time" />
              </scan>
              <scan>
                <cvParam cvRef="MS" accession="MS:1000016" value="16.414387" name="scan start time" />
              </scan>
              <scan>
                <cvParam cvRef="MS" accession="MS:1000016" value="16.432157" name="scan start time" />
              </scan>
              <scan>
                <cvParam cvRef="MS" accession="MS:1000016" value="16.449927" name="scan start time" />
              </scan>
              <scan>
                <cvParam cvRef="MS" accession="MS:1000016" value="16.467697" name="scan start time" />
              </scan>
              <scan>
                <cvParam cvRef="MS" accession="MS:1000016" value="16.485466" name="scan start time" />
              </scan>
              <scan>
                <cvParam cvRef="MS" accession="MS:1000016" value="16.503236" name="scan start time" />
              </scan>
              <scan>
                <cvParam cvRef="MS" accession="MS:1000016" value="16.521006" name="scan start time" />
              </scan>
              <scan>
                <cvParam cvRef="MS" accession="MS:1000016" value="16.538776" name="scan start time" />
              </scan>
              <scan>
                <cvParam cvRef="MS" accession="MS:1000016" value="16.556546" name="scan start time" />
              </scan>
              <scan>
                <cvParam cvRef="MS" accession="MS:1000016" value="16.574316" name="scan start time" />
              </scan>
              <scan>
                <cvParam cvRef="MS" accession="MS:1000016" value="16.592085" name="scan start time" />
              </scan>
              <scan>
                <cvParam cvRef="MS" accession="MS:1000016" value="16.609855" name="scan start time" />
              </scan>
              <scan>
                <cvParam cvRef="MS" accession="MS:1000016" value="16.627625" name="scan start time" />
              </scan>
              <scan>
                <cvParam cvRef="MS" accession="MS:1000016" value="16.645395" name="scan start time" />
              </scan>
              <scan>
                <cvParam cvRef="MS" accession="MS:1000016" value="16.663165" name="scan start time" />
              </scan>
              <scan>
                <cvParam cvRef="MS" accession="MS:1000016" value="16.680935" name="scan start time" />
              </scan>
              <scan>
                <cvParam cvRef="MS" accession="MS:1000016" value="16.698704" name="scan start time" />
              </scan>
              <scan>
                <cvParam cvRef="MS" accession="MS:1000016" value="16.716474" name="scan start time" />
              </scan>
              <scan>
                <cvParam cvRef="MS" accession="MS:1000016" value="16.734244" name="scan start time" />
              </scan>
              <scan>
                <cvParam cvRef="MS" accession="MS:1000016" value="16.752014" name="scan start time" />
              </scan>
              <scan>
                <cvParam cvRef="MS" accession="MS:1000016" value="16.769784" name="scan start time" />
              </scan>
              <scan>
                <cvParam cvRef="MS" accession="MS:1000016" value="16.787554" name="scan start time" />
              </scan>
              <scan>
                <cvParam cvRef="MS" accession="MS:1000016" value="16.805323" name="scan start time" />
              </scan>
              <scan>
                <cvParam cvRef="MS" accession="MS:1000016" value="16.823093" name="scan start time" />
              </scan>
              <scan>
                <cvParam cvRef="MS" accession="MS:1000016" value="16.840863" name="scan start time" />
              </scan>
              <scan>
                <cvParam cvRef="MS" accession="MS:1000016" value="16.858633" name="scan start time" />
              </scan>
              <scan>
                <cvParam cvRef="MS" accession="MS:1000016" value="16.876402" name="scan start time" />
              </scan>
              <scan>
                <cvParam cvRef="MS" accession="MS:1000016" value="16.894172" name="scan start time" />
              </scan>
              <scan>
                <cvParam cvRef="MS" accession="MS:1000016" value="16.911942" name="scan start time" />
              </scan>
            </scanList>
            <precursorList count="73" xmlns="http://psi.hupo.org/ms/mzml">
              <precursor>
                <isolationWindow>
                  <cvParam cvRef="MS" accession="MS:1000827" value="944.32470703125" name="isolation window target m/z" />
                  <cvParam cvRef="MS" accession="MS:1000828" value="0.4000000059604645" name="isolation window lower offset" />
                  <cvParam cvRef="MS" accession="MS:1000829" value="0.4000000059604645" name="isolation window upper offset" />
                </isolationWindow>
                <activation>
                  <cvParam cvRef="MS" accession="MS:1000422" name="high-energy collision-induced dissociation" />
                  <cvParam cvRef="MS" accession="MS:1000045" value="25" name="collision energy" />
                </activation>
              </precursor>
              <precursor>
                <activation>
                  <cvParam cvRef="MS" accession="MS:1000422" name="high-energy collision-induced dissociation" />
                  <cvParam cvRef="MS" accession="MS:1000045" value="25" name="collision energy" />
                </activation>
              </precursor>
              <precursor>
                <activation>
                  <cvParam cvRef="MS" accession="MS:1000422" name="high-energy collision-induced dissociation" />
                  <cvParam cvRef="MS" accession="MS:1000045" value="25" name="collision energy" />
                </activation>
              </precursor>
              <precursor>
                <activation>
                  <cvParam cvRef="MS" accession="MS:1000422" name="high-energy collision-induced dissociation" />
                  <cvParam cvRef="MS" accession="MS:1000045" value="25" name="collision energy" />
                </activation>
              </precursor>
              <precursor>
                <activation>
                  <cvParam cvRef="MS" accession="MS:1000422" name="high-energy collision-induced dissociation" />
                  <cvParam cvRef="MS" accession="MS:1000045" value="25" name="collision energy" />
                </activation>
              </precursor>
              <precursor>
                <activation>
                  <cvParam cvRef="MS" accession="MS:1000422" name="high-energy collision-induced dissociation" />
                  <cvParam cvRef="MS" accession="MS:1000045" value="25" name="collision energy" />
                </activation>
              </precursor>
              <precursor>
                <activation>
                  <cvParam cvRef="MS" accession="MS:1000422" name="high-energy collision-induced dissociation" />
                  <cvParam cvRef="MS" accession="MS:1000045" value="25" name="collision energy" />
                </activation>
              </precursor>
              <precursor>
                <activation>
                  <cvParam cvRef="MS" accession="MS:1000422" name="high-energy collision-induced dissociation" />
                  <cvParam cvRef="MS" accession="MS:1000045" value="25" name="collision energy" />
                </activation>
              </precursor>
              <precursor>
                <activation>
                  <cvParam cvRef="MS" accession="MS:1000422" name="high-energy collision-induced dissociation" />
                  <cvParam cvRef="MS" accession="MS:1000045" value="25" name="collision energy" />
                </activation>
              </precursor>
              <precursor>
                <activation>
                  <cvParam cvRef="MS" accession="MS:1000422" name="high-energy collision-induced dissociation" />
                  <cvParam cvRef="MS" accession="MS:1000045" value="25" name="collision energy" />
                </activation>
              </precursor>
              <precursor>
                <activation>
                  <cvParam cvRef="MS" accession="MS:1000422" name="high-energy collision-induced dissociation" />
                  <cvParam cvRef="MS" accession="MS:1000045" value="25" name="collision energy" />
                </activation>
              </precursor>
              <precursor>
                <activation>
                  <cvParam cvRef="MS" accession="MS:1000422" name="high-energy collision-induced dissociation" />
                  <cvParam cvRef="MS" accession="MS:1000045" value="25" name="collision energy" />
                </activation>
              </precursor>
              <precursor>
                <activation>
                  <cvParam cvRef="MS" accession="MS:1000422" name="high-energy collision-induced dissociation" />
                  <cvParam cvRef="MS" accession="MS:1000045" value="25" name="collision energy" />
                </activation>
              </precursor>
              <precursor>
                <activation>
                  <cvParam cvRef="MS" accession="MS:1000422" name="high-energy collision-induced dissociation" />
                  <cvParam cvRef="MS" accession="MS:1000045" value="25" name="collision energy" />
                </activation>
              </precursor>
              <precursor>
                <activation>
                  <cvParam cvRef="MS" accession="MS:1000422" name="high-energy collision-induced dissociation" />
                  <cvParam cvRef="MS" accession="MS:1000045" value="25" name="collision energy" />
                </activation>
              </precursor>
              <precursor>
                <activation>
                  <cvParam cvRef="MS" accession="MS:1000422" name="high-energy collision-induced dissociation" />
                  <cvParam cvRef="MS" accession="MS:1000045" value="25" name="collision energy" />
                </activation>
              </precursor>
              <precursor>
                <activation>
                  <cvParam cvRef="MS" accession="MS:1000422" name="high-energy collision-induced dissociation" />
                  <cvParam cvRef="MS" accession="MS:1000045" value="25" name="collision energy" />
                </activation>
              </precursor>
              <precursor>
                <activation>
                  <cvParam cvRef="MS" accession="MS:1000422" name="high-energy collision-induced dissociation" />
                  <cvParam cvRef="MS" accession="MS:1000045" value="25" name="collision energy" />
                </activation>
              </precursor>
              <precursor>
                <activation>
                  <cvParam cvRef="MS" accession="MS:1000422" name="high-energy collision-induced dissociation" />
                  <cvParam cvRef="MS" accession="MS:1000045" value="25" name="collision energy" />
                </activation>
              </precursor>
              <precursor>
                <activation>
                  <cvParam cvRef="MS" accession="MS:1000422" name="high-energy collision-induced dissociation" />
                  <cvParam cvRef="MS" accession="MS:1000045" value="25" name="collision energy" />
                </activation>
              </precursor>
              <precursor>
                <activation>
                  <cvParam cvRef="MS" accession="MS:1000422" name="high-energy collision-induced dissociation" />
                  <cvParam cvRef="MS" accession="MS:1000045" value="25" name="collision energy" />
                </activation>
              </precursor>
              <precursor>
                <activation>
                  <cvParam cvRef="MS" accession="MS:1000422" name="high-energy collision-induced dissociation" />
                  <cvParam cvRef="MS" accession="MS:1000045" value="25" name="collision energy" />
                </activation>
              </precursor>
              <precursor>
                <activation>
                  <cvParam cvRef="MS" accession="MS:1000422" name="high-energy collision-induced dissociation" />
                  <cvParam cvRef="MS" accession="MS:1000045" value="25" name="collision energy" />
                </activation>
              </precursor>
              <precursor>
                <activation>
                  <cvParam cvRef="MS" accession="MS:1000422" name="high-energy collision-induced dissociation" />
                  <cvParam cvRef="MS" accession="MS:1000045" value="25" name="collision energy" />
                </activation>
              </precursor>
              <precursor>
                <activation>
                  <cvParam cvRef="MS" accession="MS:1000422" name="high-energy collision-induced dissociation" />
                  <cvParam cvRef="MS" accession="MS:1000045" value="25" name="collision energy" />
                </activation>
              </precursor>
              <precursor>
                <activation>
                  <cvParam cvRef="MS" accession="MS:1000422" name="high-energy collision-induced dissociation" />
                  <cvParam cvRef="MS" accession="MS:1000045" value="25" name="collision energy" />
                </activation>
              </precursor>
              <precursor>
                <activation>
                  <cvParam cvRef="MS" accession="MS:1000422" name="high-energy collision-induced dissociation" />
                  <cvParam cvRef="MS" accession="MS:1000045" value="25" name="collision energy" />
                </activation>
              </precursor>
              <precursor>
                <activation>
                  <cvParam cvRef="MS" accession="MS:1000422" name="high-energy collision-induced dissociation" />
                  <cvParam cvRef="MS" accession="MS:1000045" value="25" name="collision energy" />
                </activation>
              </precursor>
              <precursor>
                <activation>
                  <cvParam cvRef="MS" accession="MS:1000422" name="high-energy collision-induced dissociation" />
                  <cvParam cvRef="MS" accession="MS:1000045" value="25" name="collision energy" />
                </activation>
              </precursor>
              <precursor>
                <activation>
                  <cvParam cvRef="MS" accession="MS:1000422" name="high-energy collision-induced dissociation" />
                  <cvParam cvRef="MS" accession="MS:1000045" value="25" name="collision energy" />
                </activation>
              </precursor>
              <precursor>
                <activation>
                  <cvParam cvRef="MS" accession="MS:1000422" name="high-energy collision-induced dissociation" />
                  <cvParam cvRef="MS" accession="MS:1000045" value="25" name="collision energy" />
                </activation>
              </precursor>
              <precursor>
                <activation>
                  <cvParam cvRef="MS" accession="MS:1000422" name="high-energy collision-induced dissociation" />
                  <cvParam cvRef="MS" accession="MS:1000045" value="25" name="collision energy" />
                </activation>
              </precursor>
              <precursor>
                <activation>
                  <cvParam cvRef="MS" accession="MS:1000422" name="high-energy collision-induced dissociation" />
                  <cvParam cvRef="MS" accession="MS:1000045" value="25" name="collision energy" />
                </activation>
              </precursor>
              <precursor>
                <activation>
                  <cvParam cvRef="MS" accession="MS:1000422" name="high-energy collision-induced dissociation" />
                  <cvParam cvRef="MS" accession="MS:1000045" value="25" name="collision energy" />
                </activation>
              </precursor>
              <precursor>
                <activation>
                  <cvParam cvRef="MS" accession="MS:1000422" name="high-energy collision-induced dissociation" />
                  <cvParam cvRef="MS" accession="MS:1000045" value="25" name="collision energy" />
                </activation>
              </precursor>
              <precursor>
                <activation>
                  <cvParam cvRef="MS" accession="MS:1000422" name="high-energy collision-induced dissociation" />
                  <cvParam cvRef="MS" accession="MS:1000045" value="25" name="collision energy" />
                </activation>
              </precursor>
              <precursor>
                <activation>
                  <cvParam cvRef="MS" accession="MS:1000422" name="high-energy collision-induced dissociation" />
                  <cvParam cvRef="MS" accession="MS:1000045" value="25" name="collision energy" />
                </activation>
              </precursor>
              <precursor>
                <activation>
                  <cvParam cvRef="MS" accession="MS:1000422" name="high-energy collision-induced dissociation" />
                  <cvParam cvRef="MS" accession="MS:1000045" value="25" name="collision energy" />
                </activation>
              </precursor>
              <precursor>
                <activation>
                  <cvParam cvRef="MS" accession="MS:1000422" name="high-energy collision-induced dissociation" />
                  <cvParam cvRef="MS" accession="MS:1000045" value="25" name="collision energy" />
                </activation>
              </precursor>
              <precursor>
                <activation>
                  <cvParam cvRef="MS" accession="MS:1000422" name="high-energy collision-induced dissociation" />
                  <cvParam cvRef="MS" accession="MS:1000045" value="25" name="collision energy" />
                </activation>
              </precursor>
              <precursor>
                <activation>
                  <cvParam cvRef="MS" accession="MS:1000422" name="high-energy collision-induced dissociation" />
                  <cvParam cvRef="MS" accession="MS:1000045" value="25" name="collision energy" />
                </activation>
              </precursor>
              <precursor>
                <activation>
                  <cvParam cvRef="MS" accession="MS:1000422" name="high-energy collision-induced dissociation" />
                  <cvParam cvRef="MS" accession="MS:1000045" value="25" name="collision energy" />
                </activation>
              </precursor>
              <precursor>
                <activation>
                  <cvParam cvRef="MS" accession="MS:1000422" name="high-energy collision-induced dissociation" />
                  <cvParam cvRef="MS" accession="MS:1000045" value="25" name="collision energy" />
                </activation>
              </precursor>
              <precursor>
                <activation>
                  <cvParam cvRef="MS" accession="MS:1000422" name="high-energy collision-induced dissociation" />
                  <cvParam cvRef="MS" accession="MS:1000045" value="25" name="collision energy" />
                </activation>
              </precursor>
              <precursor>
                <activation>
                  <cvParam cvRef="MS" accession="MS:1000422" name="high-energy collision-induced dissociation" />
                  <cvParam cvRef="MS" accession="MS:1000045" value="25" name="collision energy" />
                </activation>
              </precursor>
              <precursor>
                <activation>
                  <cvParam cvRef="MS" accession="MS:1000422" name="high-energy collision-induced dissociation" />
                  <cvParam cvRef="MS" accession="MS:1000045" value="25" name="collision energy" />
                </activation>
              </precursor>
              <precursor>
                <activation>
                  <cvParam cvRef="MS" accession="MS:1000422" name="high-energy collision-induced dissociation" />
                  <cvParam cvRef="MS" accession="MS:1000045" value="25" name="collision energy" />
                </activation>
              </precursor>
              <precursor>
                <activation>
                  <cvParam cvRef="MS" accession="MS:1000422" name="high-energy collision-induced dissociation" />
                  <cvParam cvRef="MS" accession="MS:1000045" value="25" name="collision energy" />
                </activation>
              </precursor>
              <precursor>
                <activation>
                  <cvParam cvRef="MS" accession="MS:1000422" name="high-energy collision-induced dissociation" />
                  <cvParam cvRef="MS" accession="MS:1000045" value="25" name="collision energy" />
                </activation>
              </precursor>
              <precursor>
                <activation>
                  <cvParam cvRef="MS" accession="MS:1000422" name="high-energy collision-induced dissociation" />
                  <cvParam cvRef="MS" accession="MS:1000045" value="25" name="collision energy" />
                </activation>
              </precursor>
              <precursor>
                <activation>
                  <cvParam cvRef="MS" accession="MS:1000422" name="high-energy collision-induced dissociation" />
                  <cvParam cvRef="MS" accession="MS:1000045" value="25" name="collision energy" />
                </activation>
              </precursor>
              <precursor>
                <activation>
                  <cvParam cvRef="MS" accession="MS:1000422" name="high-energy collision-induced dissociation" />
                  <cvParam cvRef="MS" accession="MS:1000045" value="25" name="collision energy" />
                </activation>
              </precursor>
              <precursor>
                <activation>
                  <cvParam cvRef="MS" accession="MS:1000422" name="high-energy collision-induced dissociation" />
                  <cvParam cvRef="MS" accession="MS:1000045" value="25" name="collision energy" />
                </activation>
              </precursor>
              <precursor>
                <activation>
                  <cvParam cvRef="MS" accession="MS:1000422" name="high-energy collision-induced dissociation" />
                  <cvParam cvRef="MS" accession="MS:1000045" value="25" name="collision energy" />
                </activation>
              </precursor>
              <precursor>
                <activation>
                  <cvParam cvRef="MS" accession="MS:1000422" name="high-energy collision-induced dissociation" />
                  <cvParam cvRef="MS" accession="MS:1000045" value="25" name="collision energy" />
                </activation>
              </precursor>
              <precursor>
                <activation>
                  <cvParam cvRef="MS" accession="MS:1000422" name="high-energy collision-induced dissociation" />
                  <cvParam cvRef="MS" accession="MS:1000045" value="25" name="collision energy" />
                </activation>
              </precursor>
              <precursor>
                <activation>
                  <cvParam cvRef="MS" accession="MS:1000422" name="high-energy collision-induced dissociation" />
                  <cvParam cvRef="MS" accession="MS:1000045" value="25" name="collision energy" />
                </activation>
              </precursor>
              <precursor>
                <activation>
                  <cvParam cvRef="MS" accession="MS:1000422" name="high-energy collision-induced dissociation" />
                  <cvParam cvRef="MS" accession="MS:1000045" value="25" name="collision energy" />
                </activation>
              </precursor>
              <precursor>
                <activation>
                  <cvParam cvRef="MS" accession="MS:1000422" name="high-energy collision-induced dissociation" />
                  <cvParam cvRef="MS" accession="MS:1000045" value="25" name="collision energy" />
                </activation>
              </precursor>
              <precursor>
                <activation>
                  <cvParam cvRef="MS" accession="MS:1000422" name="high-energy collision-induced dissociation" />
                  <cvParam cvRef="MS" accession="MS:1000045" value="25" name="collision energy" />
                </activation>
              </precursor>
              <precursor>
                <activation>
                  <cvParam cvRef="MS" accession="MS:1000422" name="high-energy collision-induced dissociation" />
                  <cvParam cvRef="MS" accession="MS:1000045" value="25" name="collision energy" />
                </activation>
              </precursor>
              <precursor>
                <activation>
                  <cvParam cvRef="MS" accession="MS:1000422" name="high-energy collision-induced dissociation" />
                  <cvParam cvRef="MS" accession="MS:1000045" value="25" name="collision energy" />
                </activation>
              </precursor>
              <precursor>
                <activation>
                  <cvParam cvRef="MS" accession="MS:1000422" name="high-energy collision-induced dissociation" />
                  <cvParam cvRef="MS" accession="MS:1000045" value="25" name="collision energy" />
                </activation>
              </precursor>
              <precursor>
                <activation>
                  <cvParam cvRef="MS" accession="MS:1000422" name="high-energy collision-induced dissociation" />
                  <cvParam cvRef="MS" accession="MS:1000045" value="25" name="collision energy" />
                </activation>
              </precursor>
              <precursor>
                <activation>
                  <cvParam cvRef="MS" accession="MS:1000422" name="high-energy collision-induced dissociation" />
                  <cvParam cvRef="MS" accession="MS:1000045" value="25" name="collision energy" />
                </activation>
              </precursor>
              <precursor>
                <activation>
                  <cvParam cvRef="MS" accession="MS:1000422" name="high-energy collision-induced dissociation" />
                  <cvParam cvRef="MS" accession="MS:1000045" value="25" name="collision energy" />
                </activation>
              </precursor>
              <precursor>
                <activation>
                  <cvParam cvRef="MS" accession="MS:1000422" name="high-energy collision-induced dissociation" />
                  <cvParam cvRef="MS" accession="MS:1000045" value="25" name="collision energy" />
                </activation>
              </precursor>
              <precursor>
                <activation>
                  <cvParam cvRef="MS" accession="MS:1000422" name="high-energy collision-induced dissociation" />
                  <cvParam cvRef="MS" accession="MS:1000045" value="25" name="collision energy" />
                </activation>
              </precursor>
              <precursor>
                <activation>
                  <cvParam cvRef="MS" accession="MS:1000422" name="high-energy collision-induced dissociation" />
                  <cvParam cvRef="MS" accession="MS:1000045" value="25" name="collision energy" />
                </activation>
              </precursor>
              <precursor>
                <activation>
                  <cvParam cvRef="MS" accession="MS:1000422" name="high-energy collision-induced dissociation" />
                  <cvParam cvRef="MS" accession="MS:1000045" value="25" name="collision energy" />
                </activation>
              </precursor>
              <precursor>
                <activation>
                  <cvParam cvRef="MS" accession="MS:1000422" name="high-energy collision-induced dissociation" />
                  <cvParam cvRef="MS" accession="MS:1000045" value="25" name="collision energy" />
                </activation>
              </precursor>
              <precursor>
                <activation>
                  <cvParam cvRef="MS" accession="MS:1000422" name="high-energy collision-induced dissociation" />
                  <cvParam cvRef="MS" accession="MS:1000045" value="25" name="collision energy" />
                </activation>
              </precursor>
              <precursor>
                <activation>
                  <cvParam cvRef="MS" accession="MS:1000422" name="high-energy collision-induced dissociation" />
                  <cvParam cvRef="MS" accession="MS:1000045" value="25" name="collision energy" />
                </activation>
              </precursor>
            </precursorList>
            <binaryDataArrayList count="5" xmlns="http://psi.hupo.org/ms/mzml">
              <binaryDataArray encodedLength="129872">
                <cvParam cvRef="MS" accession="MS:1000523" value="" name="64-bit float" />
                <cvParam cvRef="MS" accession="MS:1002312" value="" name="MS-Numpress linear prediction compression" />
                <cvParam cvRef="MS" accession="MS:1000514" value="" name="m/z array" unitAccession="MS:1000040" unitName="m/z" unitCvRef="MS" />
                <binary>QWR4KQAAAAAe4f9/4v//f4iIiIgsFjCagaz2hx/3H/cf8fxmnxmemWDoiIcf+HH/H2UI8pir9w2IiIiIKialGu2VrnH/hx/3ER5Kehm7tYXohx/4cf8dU4iBlT13fnH/cY/3ETCf6BkpcBfoiIcf+B/+z0ORQjC8cf+HH/cf9xHDlkM533m8yP9xiIPxydt+Ni/4cY/3H/JXoxentc6Icf9x/3GBwDAhafT/3piHH/cf9xK2Ctemz1KIiIcf9x/xwTPnef38GIcf9xj/cRlMiIOVJXd8iHH/iCxk8dq+sOL/iIcf9x/3EleTmanGxmhxj/cYiB6kwLGTDD9Ocf9xj/cSQQh3rRCIiHH/hx/yMgfWqwCSmP9xhx/4gRtIO1nq18Soj/cv+BIPU1KZ8aytj/cYiILAyOSlFHG3H/cYj/cXEvNgKKf5/Xhx/3H/cSG+6Kp5EXX/hxj/cYGVX94Zl7Ah6IiIcS17XXqLSiiIiIcS88kSr8Nu2IiHH/cREiBwGfTvj+iIhx/3EbH8f0mQM4C/9xiIgTRIdVkh54qnGP9xiIcSOZi6qLZ0WIcf+HEby/oBmqQF/nGP9xhx/xMfk6GXoWxehx/3H/cYEVF9spfvgk1x/3GIiCxXSlrci1qP9y/4hxNGwFvpP6iHH/hxGJcKQZz49b7/cYiIcSQpL1pwfQr/hxiP8uuwzq6k8x/4cYj/cXExDUqzA7WIcf9x/3ESfNWxlFQqTo/3GIhx/4Ev7/9JVTAAtx/4cYgmLKUqvjWthx/3GIE6KBcZcOfo7/cYcf+HEUlNCSmpwvbXGIiII+eXGoKGjnH/cYiHEo8b2aBeQmcYiIgo4J/6+PYAiIcf9xgfIAwBnUAE/nGIiHEU5+GCmEkeff9x/3GIK3h4us14dP9xhx/4cS4xozqt5cxx/4cf9xgZWMuimeg0XYhx/3GIgaPbtFmkVEuocY/3GBcMeBGfdIfucf9xhx/4cRcPeIKQMod9cf9xiIcS3oTOpYezH/cYiHH/FvTcxJ9dIzuHH/cf9xiBSvg/GQUXwOcYiIcf8X0aQjlb9b3HH/cYiIEwRu4pF9kR3/cXH/hxIacIWriPeo/3L/hx/yZ08Do6sPxx/3GIhxGp7RR5cFLrhx/3GIgetEdCmWy4vYcf9xiHEXq7URluRK7v9xiIcTEGbbYKkoiIhxgjjNmqTTJl/3GIiHEcnxQBmODr/ocf9xiHEoCqUaMGWuiIhxiIL7SYynq2c3GIcf9xILk6SmdsW4cf9x/3FxGJdY4ZFppx5x/3GIhx/3GIhxMLgBsVf+/3GIhx/yyUJmqZvZlx/3GIcRhmFkSay+m7cv+HGIgRvZDhmENvHnGIiHGP8u27IqY0Td/3GIiBEUcZKVTY5tcYcf9xgU8lxxk92jjohx/3GILUHryuHxQ3H/cYhx/xzJd9GcJ4guhxiIcf9xiHH/cYhx/3GIcf9xiHH/cYiHGIgcDtxylEMjjYhx/3GHEV5rxRk9lDrocf9xhxE2lpEpm3lu1xiHH/cYgizgmKiB9n/3GIcYgmEAeaowCWcYcf9xiBZUgIOajX98/3GIiHGBOkYgOb/J38hxiIhxLkOSWv3G2oiIcYgWT7gxk2FHznGP9y/4cRSrLbKX1dJNcYcf9xhxIzol+iVtoIcf9xiIMzwxv8POiIhxiCEh8/pG8MBx/3Fx/3EmrScaZi2OcYcf9xiCUaOeq2bGGHH/cYiBOkamGULJWeiHH/cYcf8ldiM6ip3Mhx/3Fx/4EvvEEZekO+7/cv+HGIIG1xuiA45Icf9xhx/xg4bgGeWJH+/3Fx/3GIFAwdQZS04r6IcYiB7wUcGb/64+iIcYgoi0EaOEvu/4cYcf8ZFzoSkhrF7Ycf9xhxKgoxKoBs7XGIiHEqQHMqrPjNiHGIgVQbSRnZ9Lbv9xcf9xgny2ia6El2cYiHH/ciDWRnoXm5hxiIcYggYg+KH98H/3GHH/cSvukfrJFuBx/3GHGCFWLjotnRyIcYiCnY8moGcNn/cYhx/x+Jp4WdiVh6cf9y/3GIGKqpQpSmVr2IcYiHErTuJaThHahx/3L/cT88wrLDPXFx/3GHH/HLq3kZwmSG5xiHH/cXEYPNghkXQn3oiHGIcSgU9tomwJJxiHGIgW0cDBmy8/PocYiHH/IBPZauLSaYhxiHGCSCBfqQ76CIhxiHEkwfgqNeB9cYhxiIcRYfyVKUQjat/3L/cYghHtsqkCJNhxiIcS+qi+qNV0Fy/3GIhxKIBqamv5WYhxiILjJQSo7a+3H/cYcf9xJ37gyp8R84hxiHGCMKQbpGa+SIcYiHEk5jbK+JyTcf9xiHEjp+3KXYEj/3Fx/3GHEtLN4q/jId/3GIcYIbRRehm66HGIhxiCre+xpzEE6HH/cv9xLx+nigMVh3H/cYcYKZd22k6IkocYiHEiyUOq2WvFhxiHGINlKXsL1o/3GIcYKEmYam9meYiHGIgf/r4BkKFB/ocYiHEuCkxK8Ws7iHGIghnLHKHjTjhxiHGIJvfaapSCWXGIhxg1DAK98/2IcYhxIEuYWk9GenH/cXH/cYIxVc2va6MohxiIcRQLo2GcxVyecXGIiCnJIxo0bc5xhx/3Fx/y50kBrYtv5x/3GHH/cTsME7jz7IiHGIcS3vvjqDBBxx/3GHGIIOs+erZMGIhxhxiC4m91pwoIr/cXH/cYcSBQiXqP92iIcf9y/yUbfiqAWB3/cXH/cXEjQmsqbdlNcYhxiHH/cik8Ayq9P81xiHGIcSMYEHoDjvj/cYhxhx/yFe6Eq9EXtxiIcYcYJO3AGnIj/v9xhxiCuo6zqXcUxx/3Fx/3GHEhNThq0Lx5iIcXH/KZJTimvax4hx/3L/KsD0aifwuXL/cYhx/yPgpipj9Z3/cXH/cXEnvT8axSwO/3GHGINT8BvMD+cYcf9xcTK6Z7JVmHGIcYhxJ/hcSmN6O3GIcf9yJTHcelHyOIhx/3L/KfhxOlJ47HGHH/cXGCLZIxqjbc6IcYhxLsvnepdBiHGIhxglkJgqSPZ9iHGHH/KVtEGltLvv9xcf9xcS517/qRsQBxcf9xcf88Pxm7wOaIcYhxO7B2uU+Jcf9xcf9xMiX9t+oCiHGHGIgoKFA6X3r8cv9xiHGIcYhxKNVpKhSpbYcf9y/3GCspkXqhduj/cYcYiDTnIr4Y3XGIcYgojo46+Rcc/3GHH/cXEhyhoqhV5dhxhx/3FxIMB1ylv4o3GHGIgl0AmaeP9mcYiHFxK8XTeqeiyIcYhx/y1ufhp6GB6IcYhxhx/3Fx/y24k3qYdshxiIcXH/NPrqsxUVcXGIhxPYEGt375iHFx/3GHGIgjsDBqiPz5iHH/cv8nB3Baopj6cYhxiHGCMOfBrgKD5xcf9xcf9xJxQFWtHPqv9y/3GIcYKziWmgKGlohxhxiCfNDZqJLyaIcYcYKfIbOrLeTHH/cYcYhxNf3TvgIsiHGIhxhxgyLtOx4SyIcYcYgudJAa2Lb+iHGHH/cis5bhp9aR6HGIcTMJvLUHQ4cYhxiD6GMrV5zf9xhxiHEuM0Ia7Mve/3GHGIgorBlKWD5rcf9y/3GIKJq2GndUnohxiHGD1PTbywsohxiHGIcS1sbqrPORVx/3FxiIJKkKSphvW3Fx/3Fx/3GHGIcYhxJ91LGpMrTnFx/3Fxgj5VCKtqr3iHGIcSm9isocJ1OHFx/3GCe0gCrVt/1xhxiIN7S/tFtAiHGIcYhxKgPEOmHTvHH/cv9xglljT6AKyw/3GHGIcTvShLgte3H/cXH/cXH/LOGuOsPlHP9xhxiHEjWGdqvnmJcv9xiHEhfXM66ijMcYcYg8dvO3iQxxhx/3FxKVp6KhxYXYhxhx/3L/LS2/Gn4kDnGIcYcf9yJDDUitEDt/9xhxiCQplHpCdriIhxhxgn59xqxYI5/3L/cYcYgmB4wawJc+cYhxiHE0FU61+rFx/3FxiIcYcf9y/3GHGIcYiCTFuVo3pGpxcYiHGD9bSriktYcYcYPLlCtka9hxiHGIcYg5mLW8Z0qIhxcf9xhxiHGC2E5hoosZ6IcYhxgrTa9aDyUKiHGHGCTyM1rz3MpxiIcYImXqav2hWXL/cYcYLgkjuvV9xHFx/3GHE/4xi2HOdxiHGIcYg5zW6xQpGHGIcYIGESKlvu3XGHH/cv9xgxxyGxSN6IcYhxKX8qKhoNXYcXH/cYcYNCSHset4cYhxiHEiYicayt2OcYcYhxKUMwGhzM/nH/cv9xhxIYpgKjlZ/YcYcYiHEh0jBqptz5hxcf9xgr/TAaASz+hxiHGCW5ySpWY21xiHGIcSiwvEqH9Dv/cYcYiHEyTh+4weCHGIcYg9pf29WgL/cv9y/3GIcTDFv7pKQIcYcf9yJ+odGrJeLohxiC9RWlqd6lpxiHGIcYcSuVVSrHqq2HGIcYRWWc2ab/cYcYhxg8MMG2zz6IcXH/cXH/cXH/cv9xL2d9WqyIKnFx/3Fx/3L/cYcYiHFx/y4//hp9AB6IhxiHGCMV4xqvoc6HGHGIcS5ACBoc/36HGIcYcTaxwbtOPnGIcYcf9xcYiChtd0pcKIuHGHH/ciNq67oBYUSHGIcYIpJPaivbCXL/cYcYK1zMKhwzPXGIhxcf9xcYiCsWyBpfk35xhx/3L/KPE4GoHsfnGIhxgzQs63zTGHGHH/cjgFnbELYv9xcf9xcYP1Dbua8khx/3L/cTgHF7346HH/cv9xhxICgUGt5+vv9y/3L/cYg+sQ27TvKHFx/3FxO6INvV3ycf9y/3GHGC1+yxpZE06HH/cv9xhxPqG3t15IcYhx/3L/cXH/cv9xhx/3L/cXEsE6pKIdVbcf9xcf9xcYiHGHElZhK6gK7UcXGIhxgyMZOy3mz/cYcYhxOdx8sDOD/3GHGII+eUasWGuYcYhxgumaMa9mXOhxiHGHH/cv85wPi+PweIcXH/cXEpVGEqu7ntcXH/cv9xONy6vyNFcYhxiCwDIjpB3dyHGHH/cv9xLukXilZuh3FxiHGCFtnWo+JilxiHGIcYJwmaWiN2WohxhxgkZJ5qHrYZiHFxiCyI5SrIca2HFx/3L/cUoanG5Wcv9y/3GIcXH/cXH/cv8hp0Ya5ouecYiHGDYJCbEH9ohxiHGCzkHjqzvhxxiHGIcTSle7NqhHFx/3FxgkfNpq/DJZiHGIcTpm7b+ZEocXH/cXEgklAat9r+/3Fx/3FxOvK8vg1DhxhxiHGIcYMbUxsVrOiHGHH/NpDRvW8uiHGHGD9YeLenh3H/cv9xg4Jo6y6XGHGHH/cis2Zho9mZ6HH/cv9y/0YLnL9GcXH/cXGCWiato+2VKIcYcYggQKEazPXuhxiHGHGIcYhxLCVzGh6ozohxiHGCmepBpXFb6HGIcYNHG2sZ5JhxiHGD7y370NIIhxhxgvw0Ia08vecYiHFx/zJ6WraVpYcYhxiDk3iL7Id4hxiHE+l227aJKHGIcYcSWBnGr75jmIcYhxMfoWsxXpcYcYiCYnJBqOjb6HGIcYhxONsWvSTpiIcXH/cSjlZjqjqZxxcf9xcYgrEAQ6cADM/3Fx/3L/KF/IWh4Dev9y/3GHGIOHpEu4W7cv9xcf9xcYhxiHGD69o7VCXHGIcYcYhxiHE2/X2zEoKHGIcYcSKHYhqoid6HGIcYgoySkalG1uhxiHGIcSeLYhpoSd7/cYcYhxiHFx/zZZmLG2Z4hxcf9xcSWtWoorKlf/cYcYcS02ZxotmY6IcYcYcf9y/3Fx/3FxiDFrLrik0XL/cXH/cv9xgiHLsaAEROcYcf9y/3Fx/yL1oBqhpf6HGIcYcYhxILMtShjNK4hxiHEoBFBassr6iHGIcS4Imhowhl5xiHGIcS3fghryB96HFx/3FxggwqyKmdU3/3Fx/3L/cTPzNrEcyXFxiIcSmgeRp2+G5xhxhx/3L/cT7V7rwqEXH/cv9xcSvuzRqCEy6HGIcYg5Ge6y9hGIhy/3GHE3O06y1LFxiHGHGD577ryEEXGIcYhxJdIUKiTevYcYcYcf9xcYhxK0f1KtyArXGIcYg+yHe4N4hx/3L/cYcT/7VLUEq/9xhxhxiHGCzKiRpUV26HGIcYM0z0scMLhxhx/3KCRkvErctDv/cXGIcYJSL8Kn/QPXKIhxghS9QqfUK9hxhxiDXfO7MwxHGIcYcYJEQIKl2/fXFxiHGHEz4oy1LXNx/3L/cXGIcTBEzbnLMnGIhxcSLWgRqjl+7/cYcYhxLbVZKtWqbXGHGIcYO8BBtz++hxiHGDtyw7mNPP9xcf9y/3E3pmm/WZZy/3GHH/KuMZGoLObv9y/3FxgqcXM6eujMhxiHGIcXE9EH6874FxiHGIcYM7yqtVNViHFx/3FxPyoot9XXiIcXH/cXGIcYhxhxiHFx/3Fx/3L/cYcYcTExnLfeY3GIcYcTui4bZdHnFx/3FxiHGIcYcYhxKe0uGqItHnFx/3FxiHGIcSKftSpoBK2HFxiIcXGIhxcf9y/3E0g7q0jEWIhxcYiHFx/3L/NiMasezlcv9xhxgicOxK+/E7cYiHGHE60kG3Lb5xiHGHGHGIKg56GoAoXocf9y/3FxMnOOt5xxcYcf9y/3FxiD022LrJJ4hxhxiD7u+7sRBIhxhxiHE1q2S+VJtxhxiHGHGIcYhxcf9xcYgiq9daaUKKcYhxhxiHGIJRlpijR5Z4hxhxiDKCibWNdnGIcYhxOKRBulu+iHGIcSKMuBroNH5xiHGHGIcYcUxirFnViHFx/3L/cSzI/iolcB1xiHGHGD5JKrm21YcXGIhxIpmVGsdmrnGHGIcSEZ9BrfYL6HGIcYhxcf9xcYMTXvutoQiHFx/3FxiC5CSyr8203/cXGIcYgrYQUaOu+ucYcYcYJnffGvmCDocYhxiCncRhpzO57/cXGIcYcYhxP0kVtbbqhxiHGD4jbbzckoiHFx/yEL0RrAUu6HGIcYcYg2lkG8ab6HGHGIcYcYg8nK6/Y1H/cv9xcYNX2CvYJ9cYcf9y/3L/cTwV/7/qAIhxcf9xcYhxg6sSy/TtOIcYcYhxK3B0Gin4vnFx/3Fxg04fiyLgdxhx/3KILrwxKnU87XL/cXGIIBThOhHB7IhxiHGCH9OhoSLF6IcYcYg4I8W93DqHGIcXH/KhfxOnCQ7IcYcYhxMI0suYLT/3FxiHE1KWaw5pmIcYhxcSReWBrLGn6IcYcf9yO9CSti9tcv9xcf9y/3EjvzMapQzOcf9y/3FxIrX6GvWgXocXGIhxKOLHGoLTjohy/3GHElttcqVpKNiHGHGIcYcTK94bBSHohxhxgkAxAacN7+cYhxiHEnvVEaRSrucXGIhy/3GHGIcXH/cXE+9Ju6C2SIcYcYOEGEvL57iHFx/3IgtDkqprxtcf9y/3Fx/ycbKypgXU2HGHGIcYgxlOy5exOIcYhxcSYs6SpfMW2IcYcYN2Nov5yXcYhxhxiHEzmOy1dxNy/3Fx/3L/LH5TGikazocYhxiHE3qkG6Vb5xcf9y/3E2cJ2zn2Jxhxhx/yJ9lhrpJp6HGHGIcTVoPrSnwXFxiHGIcYcYPvhMuweziHGHGHGIcS9MEhrbPt5x/3L/cXGIcYhxLEmeKj1mHf9xcf9y/3FxJp2hKggl7YhxhxiHGHGHH/cv9y/3GHGD7adrcliYcYcYcTNphLCme3GHH/cv8l2NgqdHJ9/3L/cXH/OIx2vnOJhxiHGCKUgRqnt+5xiHGHE7N9W5yCqHFx/3L/NCuEsOR7cYcf9y/3I/FeOz6hxxhxiHFx/3FxIusbOkROTIhxcf9y/z1ZXLymo3GIcYcYNGM1sKzKcYhxhxgqhXUaWKiu/3KIhxcYiHFxgxvYSyUntxcf9y/3FxgjWE0aDHsucYcf9yiDFqarallXFx/3L/cXH/cv9xOeKGvB15hxhxiHFxIA3AWkMz+v9y/3GHFx/3FxiHGIJwpdGtBqLocYcYhxL78MGkUPPohxiHEy+DWyF8pxiHGILkGhGvvl7ohxhxiHE+CIa393mHGIcYcSj91hpxIp5xiHGIcXH/cv9xcYhxiDSuQb5RvnGIcXH/OX94voCHhxiHFxg3ITe+3shxiHGHGHEz+NeyFyhxiHFxiIcXGIcTFFHbjK4ohy/3GHEkGUQan2u+cYcYcYgybeOxohxxcYhxiHE2YHyzr4OIcYcYcTNTiLO8d4cYhxhxhxiHEyHuOx8RxxiHGHGIcXEgEAMaz//OhxcYhxgvkmAaxtn+cYcYgl0qUao9WucYiHFxPrUfvErghxiHFx/3IwV4i2uHf/cv9y/3GCQAVhqwC55xhxiHGDZRfrS+gXGIcXH/cv9xcYhxiHFx/3L/L1tgGtpJ/ocYhxcTc5lLzGa3GIcYcYhxJGtBOstL7IcYcYcYhxhxiHFxI/sFGrFProhxhxiHGHGHGIcYcYhxgy4FGwL66HGHGIKZZOGrebHnFx/3L/cXGIcYcYPwmKufZ1iHGHGIcXH/cXGIPVYvvqnQhxhxiHE2Xze/oMhxhx/3KIg07JSwI2txhxiHFx/zbior0dXXGHH/coiHFx/3L/ci3oFRoCfq5xhxiHGDcP27IBJIhxcf9y/zlzoruMXf9xhxhxIA/mKqERnf9xcYhxhxiHGHE+LOe40xiIcYcYcTmDR7x8uIcYcYgqRRsanK5OiHGHGIcXH/NyCkvd9bcXGIcYhxI219OlwoLIcYcYhxhxhxiHEnQDMabPzOhxiHFxN7Wiu0pdhxhxiHGHGHGD7m7bwZEohxhxhxgxCO24CBJy/3Fx/3L/cv9xhxhxgzJu+46RCHFx/3L/MezxsSMOcXGIcYIp6CGrcX3ocYcYgi1B8q1L4NcYhxcf9y/3FxiHGIcTwb87jkDIiHL/cSzSxzqU04z/cv9xcf9y/3L/cXH/cv9xcYg7Bfu++gRx/3FxiHGHFHGqyuVXH/cv9xcTUL9b/0CocXH/cv9xcYhxhxiHEpdnRa65i6iHGHGHE0iaK+dl1xiHGHE/MF26z6KHFx/3FxMSauuelRhxiHGHE/eaS1hluIcYcYcYhxhxM971sTEKcYhxcYglEl8aAOoOcYhxhxiHFxiHE92qy8JVOHH/cv9y/z92XbuJoocYcYcYghjFMqeTrNiHFxiCiwshpV9N6HFx/3L/cv9xhxcTzVUbUqrocYcYg2kga/bflxiHFx/3L/cXEiqYNaOWfKcv9xhxgqkhYaV96ecYhxcf8zSQq1xvWHGHGHGIcXE+Mba3zkmIcYhxSlusekVxiHFxiHEpzmcadBmOiHGHGHH/cohxghzxoaFQ5ehx/3KIKzd5Gn2Ibv9y/3FxiDjpurAmRXGIcYcYhxcYiHL/cYcYcYcYhxhxKtaPGrOXDocf9yiHEzpx63aOGIcXH/cXGIcXH/cXGIcXH/cXGIcXH/cv9xcf8wome3bZiIcYcYhxhxhxg05mmzKZaHGHGHH/coiHIrZ3EaCojucYhxhxiDAUArP7/YhxcYhxgzSASwx/txcYhxiHFxiHGHExVRq2uuWHGHGIcYcYcYcYhxgyW865tDGIcYcYcSiZIhpHbd6HGHGHGHGIcYcYhxcf9yIBADKnAA3YhxhxhxIGeDGtqHzocYcYcf9yiIcv9xJ5YzOriczIcYhxiHL/cYcYOGKyu51NhxiHFxiIcv84L1O70KxxcYhxiDb1Ar0K/YcYhxcT/w3LkPI3Fx/3FxhxIGGeKuvmHXGIcXH/cv9xcYhxhxiHFxiHGDkqtLvVS3GIcYcYORHGvO45cYcYhxhxOYdlu3iahxcf9y/3ErvEYaRTuecYhxcYNku0vrRLiHL/cYPaLGuF05cXH/cv9yLmlEGvlrvnGIcYhy/3GHGDGHArGI/XGHGIcSw8RBotO76HGHGIcThxi7CedHGIcYcYNLcWsVjpcYhxhxJTYbGt2eTocYcYPe7cvBEjcYhxcf9yNupRuxWuhxhxiEl9rJglhxiHFxiHGIcv9xhxhxhxiDURFL/u64cYcYhxcf8rgKEaKPXuhxhxhxiHGHGDMB2LQPJ4cYhxgx4RSzLuuHGIcXErlvMqx5DNcYcYcYhxcf9y/3FxiHGHGIcXGIcSYAUyoRC81xhxiHGC9lUyqaqs2HGHGHEyiJ24h2L/cXGIcYgySLKxx01xhxiHGHEgoAEatv/ucXGIcYhxcYhxhxg6KNi91yeHGIcYcSUZOxrfbE6HFx/3L/ci4/oCp9Bf2HFxiIcSThmhry5l7/cYcYcYcYhHfqy4FYcYhxcYPGBevp+hcf9y/3FxOMVMsEqzcYcYcf9yg36GO8F5yHGIcXE8B0y8+LNxhxiHGCeuARpmH+7/cXGIcYMzqbttVkiHFx/3IwbTq3osWHGIcXH/cv8ybAKxo/2HGHGIIWfnGguBjocYhxhxcf829w+1GPBxhxiHE6QEq9v7Vxcf9xcYhxcf8oB6Q6sZW8cXH/cv9y/zzf/L4gA4cYcYcYNbgmsFfZcf9xcYhxcTAJJrQH2XGIcXGDDKxLRFO4cYhxcTnI1rs3KXL/cXGIcSvc9CrTML1xcYhxiHFxiHGCHKuholVF7/cv9xcYhxcf9y/z9o+rqXBYhxhxcf9xcYhxcf9y/3FxiHFxNbx1v0OKhxhxiHGHGHGIcYcYcYcSrFlBpEpr6HGIcXEphggaeJ9+hxiHFxLklXGhxqjnGHGHGDC+JrVR2YcYcYhxcYhxhxOZ6ZvmFmhxiHFx/3IgrvUa5hCucYcYhxcYhxg1AGG9/55xiHGHE8EMK37z3/cv9xcYMjDCsd89iHFxiDHhL7ou0IcYcYcYhxhxhxNPLNth0yiHGHGIcXGIcYcYcYhxhxhxhxiHEy4MKxLz2IcYcYcYcYNxbftPkghxcYhxgtTHkaXDhuiHGHGCtU1zqssoxxiHGHEkVtwqnJI9cXGIcYLyOCKo7H3XFx/3L/cv8w3h26MeKHGHGHEqxEEaJLvuhxiHFx/zQHhbEJenGHGIcYOY+7sIBEhxhxiHL/cSoxhxpt546HGHGHEkLhgqfx59iHGHGHE8YxK1nO1y/3L/cXGIcYcSKr6iq3QV2IcYhySUG8e+Rxcf9y/3FxPcuOvTRxhxhxhxiCugSBpm+36HFx/3L/MTcbuNjkiHL/cXH/cohxM4nLtYY0cYhxcYg73Ta6IslxhxhxiHGDsWubzpRnFx/3KIhxcYhxcf9Aobwm5HGHH/cohxNjhzvceMcf9xcYcYKSX4Ki+gfXGHGHGD3oc7YXjHGIcXGIPQlzt/aM/3KIcYcYgoX5caiwaOcv9xcYhxcYJW6gGmoV/nFxiHGIcXGIcTDpCbcm9ocYhxhxg8yp6+NWFxcYhxgxGwm29PaHFxiHGHEnoysaxs1O/3FxiHGCwgGRpe/m5xhxhxg3a1i/lKdxhxhxg4Lgm/0faHGHGIckhSvIrUcXH/cv9xcYPlVGt6q5cYhxhxiHFxiHFxJucAGkKP/nFxiHGDPeJLEx24cXH/cXGHGIcYcYcYcYg9HyS34NuHFxiHGHGHEiUlYa29qehxhxhxg+vNu6QyRy/3FxiHE+SK69t1H/cv9xcYMrBotF+XcYcYcYcSHL4iplQd2HFxiHGDSYEr5n7XFxiHGHEhs1I6F8rc/3L/cXGIcYcYcSAIxxoBg45xiHGHGCVHmhrchl5xhxhxiHFxiHGDeplb1WanL/cXGHGIcYcYcYcYP/zCswM9cv9y/3FxJBDXGs/yjnH/cXGHGIcXGDaRB79u+HGHGHGIcXE7Zju9mcSIcXH/coiHL/cXGINOOKtCx1hxcYhxcf9y/zOdGbRy5nFxiHGHGHGIKsUnGnStjohxhxhxiHFxiHGHGHGHGIcYMJnktXYbiHGHGDcLErv07XFx/3KIMunksyYb/3L/cv9xcYhxhxcTb6DrMV8XGHGIcXGIcYcYcYcYMTDOud8xcXGIcYcSljjRqqxy5y/3L/cXGIK1/uGqsBHnFx/3KINRhhveeecYhxhxhxhxgjNpEanZbucYcYcYcYJtzfKrQyDf9xcYhxhxgzLay34lP/coiHL/NU7ksMEbhxiHFxPrWDtUp8hxiHGHFxMOWDsyp8iHGHGHE5ajS7lcv/coiHL/cTH/rLgQU4cv9xcYhxcTTpHrUm4XFx/3L/cv87dni8iYeHFx/3KIcYcYhxcYhxhxhxhxg6p22waJKHGIcXGIcYcYM6D0sm8LiHGHGIcSeh/BrW4D6HGHGIcXGIcYcYcYhy/3GHEy9Me0GziHGHGIcjAdNLPyy4cYhxcT2Vx7hqOHFxiHGCSXCBrXj36HGHGHGIOeMusSzRcXGIcXH/coiHL/cXGIcYcYcYcYJYwqGtg9XocXGIcYcTZtmrKiZYhxhxcYhxiHL/cXE9rd6+UiH/cXGIcS9uVxoaGo6HFxiHGDIAIrAA7XFxiHGHEy0O64PxFxhxhxhxgmsiMadd3OcYcXH/cv9yOdYXvCnoiHFxhx/3KIcYcYcYgwuFu5V6RxiIcv9xcYcYOf8ushDR/3FxiHGHFxLMcBGvOP7nGHGHGDNTZrK8mXGHGIcSKcRRrXO66HGHGIcXGCcT4xp/wc6HGIcv9xcYhxhxcf9y/ypqpSoLVa1xhxiHFx/3KD1Sjb2tcohxhxcf9yOzjSt8cthxcYhxhxg4WNK7py2HFxiHGHE8VI2+q3L/cohxhxMi/Mt+AzhxcYhxhxg+sbW3TkqHGHGIcXGC7TdirDyJ1x/3KIcYcYcYhxcYhxNCMiv9zd/3FxhxiHE63PS6IwtxhxiHEl6SBKZG37hxhxiHFxiHGHGHGHEz4yK/HN2HFx/3L/cv9xcYOPdEvAi7hxhxiHFxiHEkhEga2Lt+iHL/cXGIcYcXH/cv80VrWxuUpxhxhxhxiHFxiHFx/3IqqbI6h2TciHGHGIcXGHGIcYcYcYcYcYcYhxhxcYPbWdvUpihxiHFxiHGHGDJFIrHK3YhxcYg5g5O7fGyIcv9xcYhxhxhxhxMA1JtwO2hxiHL/cYcXH/cohxiHFxhxiHGHE2W0S+pLuIcXGIcSREUxqcus5xcYhxhxiHI1mrW+ZUpy/3L/cXE1bdK9ki1xcf9y/3I7PES4w7txiHGHE0CieyBtiIcYcYcYhxcYcSKQQCpI+/2IcYcXH/cv9y/3FxhxgzM+ez3BhxhxiHGHGHFx/3FxhxhxiHGHEzGM+49zBxhxiHEpKKIaTnXehxcYhxTre8NIRxhxhxiHFxhxiHGHGHGHGHGHGIcXGIcYcXE7B5O4+GyIcXGIcSZU8RprsO5xcYhxcSP0UCoyuv2IcYcXH/JEiAGpx3/ohxhxcf9yNOAasi/lcoiHL/LWvUGipCvnGIcv9xcYhxTCi8XXRxhxhxhxg+gcW3fjqHGHGHGHGIcXGDKq57RlGHGIcXGIO1mTuaZshxhxiHFxiHGHGHGHGHE67Mq+EzWHGIcXGIcXH/cv9y/zmqBbxV+nGIcYcYPB88veDDcYcYcYgp0pAaQ9b+/3L/cv9yMxNUsPyrhxcYhxhxhxiHFxhxiD4RcbXujv9y/3L/cjUCTLMOs4cv9xcYhxNEBps8+WhxcYhxhxhxhxKmkCGjpv3v9yiHGHGHGHGDAD4rMNHYcYcXH/cohHyLyjdHFxhxiHFx/3KIcYcYcYcYglh7oa6IRecYhxhxcf9yiHGDyj4rdcHYcXGIcYN0basskliHGHGHGHGHGINju9tNRCcXGIcXH/cjCj97ZsCIhxhxhxcf9xcYcYcYhxcYhxhxg7ZA2+m/Jy/3L/cv9xcYcTGihrRteYcYcYhxPZ6oumFXiHL/cXGIMgXisgsd/3KIcYhy/3FxhxiHEzx1SxSKuHGHGHGIcXGIcXE0VeK+qh1xhxiHL/OwLNv/0ycXGIcXGCIwTBoe+z5xcf9y/3L/cv9xcUGJvAhkhxcf9yiHGHGHE1uJuzV2RxhxiHI075O+EGxxhxcYhxNgCjvf9chy/3FxiHFxiHGHGHGHGHGHGIcXEyave0pQiHGHGIcXEmGgUaj1+ucYcYcYcYNQrNtQYyhxcYcf9yPtSOvCtxcYhxhxhxhxIKHiGtbh3ocXGIcYcXGIcYJs1pGrQpbnKIcYcYcYcYcYg3k0+1fLCIcXGIcYcXH/cv9y/3L/Nbm4slZHcYcYcYOFR5v6uGcXGIcYcYcT3Y4rYnHYcYhxhxObAIvU/3hy/3Fxg7GeK45h2HGHGHE8q7i7VEeIcYcXH/cv9y/3E/s6O0TFxxcYhxhxcf9y/3KIhy/3FxhxiHFxiHFx/z8m3bzZIocYcXH/cv9y/3L/cXGHGIcXGDv54rgGHYcYcYcTgFcbr6jocYhxcYhxcYhxhxcf9y/3L/cv9xcYcSEzkToPxuxxiHL/cXGDkgMrrfzYhxhxhxhxhxiHFxhDyrzjVHFxiHGHGHFx/zsInrEIYYhxhxhxiHL/cXGIcXGIcXGCA5fBpOaD6Icv9xhxJVgEWj5/unGHGIcv9xcYhxcYP4bIuHk3iHFxhxiHFxiDuQV7tvqHGHGHGHGIcXGIcXGIcXH/cohxhxhxRFu82kRxiHFxhxiHFxOcijuTdccohxhxhxLaGRGvXm7nGHGIcXGHGIcXGIcXGIcYcYcXH/cv9xcYcYcYcTeAJb1/2ocYcYcXH/MhdxsPiOcv9xcYcTLL7bdEEnL/cv9xcYcTCIlrWHaXGIcYcYcYcYcYcYcYcYhxcYhxcYhxcYNzmWvsZpcYcYcYhxcYgoXLYamzSeiHGHFx/3KIcYcYcYhy/3FxhxP3Mys4zNhxcYhxg3J2S92JtxhxiHL/IcHgGrTh/nL/cv9xcT4j/bzcAocYcYcYcYcYhy/yVWgio8l91xhxhxhxhxhxg05CWxK9qIcYcXH/coLX0GGikvnnGHGHFxJReUGp+GvocYcYcYPfTLvAs0cYhxhxhxcf9y/3L/cXGHGHGHGIPaKMvF1zcv9y/3L/cv9xcYNroLs1X0iHGHGHGHFxP2CmtZ9ZcXGHGIcXGIcYcXE+rqO1UVyHGHGHGHGHGHGIcXGDruo7kRXHGHFxiHGHE8Lle60aiHGHGIcXGIcXGIcXGIcYNQYyvvnNhxhxhxhxMVKmtL1Zhy/3FxiHGHFxM7+jv0Bccv9yiHGHGIcjnPV7wwqIcXGIcXH/cohxhxcf9y/3I95pm5GWZxcYhxcT2WMrVpzYcYcXGIcYcSE71yq+Qo3/cXGIcXGIcXEzkxu1fOSHGHGHGHGIcv9xcYhxSB28niRxcYhxcYhxgvlKcaJ7WOhxhxcYhxhxhxcf9yiHGHGIcv9y/3FxhxiHL/cT96cbOFjnGIcXGIcYcXGIcYcTwyKLrN13GHGIcT1V27yqJIcXH/cog2W1qytKWHFxhxiHFxhxgxI7Oy7ExxcYhxhxhxcTnqcbgVjnGHGHGIcv9y/3FxhxiHL/Owzlu/MaiHFx/3KINSbyv9kNiHGHGHGHGHGIcv9xcYMYF0s46LhxcYhxcYhxcS1CeBo82H5xcYhxcYJPR4GtG4fnGHGHGIcXGIcTgn8rvYDYcXGIcThcpr2jWXFx/3L/cv9y/3FxhxhxhxiC5/CCrpD31xhxiHFxiHFxiHFxPQI1t/3Khxcf9yiHGHGHGHGE0OvF8UhxhxiDbHn7ZIYHGIcXGIcYcYcXGIRC687RSHGHGHE0rWexYphy/3Fxhxg79rO4CUxxcYhxcYhxcYhxhxcYNbM1v0zKcYcYcYcYcYcYcYcYcYhy/3FxhxiHL/cT2NKLly13Fx/3KIcXGIcYcYcXGIcYMRP1tPwKcYcYcYcYcT47MrTEzXGHGIcv9xcYhDfrz4FIcv9xcf80sHezX4iHGHFx/y5s0Rr5Mu5y/3Fxhxg7bam9klaIcXGIcXH/cohxcf9yiHGDTrMr8UzYcYcYcYcYcTpdar2ilXFxhxhxiHFxhxiHFxgxfXGxko5xiHGHE7Mji7zcdxhxcf9yiD53NbeIyocXH/cv9y/3FxhxhxhxhxhxiHFxg//2q5AJVxiHFxg2J/W/2Apx/3KIcYcT+JdLV2i3H/cv9yiDjtcboSjnGHGHGHE87DK2E81xiHL/cXGHGHGHGIcXGHE1HPK+4w2IcXGINx5xvOGOiHFxiHGHFxiEQfvO4Ehxhxcf9yg557a8GElxhxhxcf87kH2wf4KHGHGHGIcv9xcYcYhy/zgMs7zzTHGIcXGHGEs/vHwEiHFxiHFxiHGHFxiHFx/3KIPig4udfHhxhxhxhxcf9y/3L/cohxR1+8qgRxhxhxiDxVvL6qQ3GHGHGISm+8iQRxiHFxhxiHFxiHIrEnMaL9jOhxcYhxg3ybmxRkaHGHFx/3KIcYcYQZ+8FwSHGHGHGDzrd7oUiHGHGHGHGIcv9xcYcYcTst9brSCohxcYcTt8OLuDx4cXGHGIcTUONbACyohxcYhxPD8yt8DNiHFx/3KIcXGIcYcT/Lv700QIhxhxhxcf9yiHGHGDF/8rOQDf9y/3KIcYcYcYcYcYcYcYcYcYcTRv9bCgCnL/cv9xcTi/dLxAi4cYhy/3FxMv8ysBDNhy/3FxhxMiBItO+3cYcYhxcYcYhxcYcYg5cEW8j7qHFxhxiHFxiHFxiHL/cXGIcTLAhLJPe3GIcXGIJiQCGo6/3ohxcYhxhxcS1WgxoLl85xcYhxhxhxcYhxhxcf9yiHGHFx/3KIcYcYcXGIOhKEu+17iHGHGHGHFxiHGHGHGHFx/3KIcYcYcYcYcXH/NdRIszu3/3L/cohxhxKOyDGlI3znL/cv9yhKgMx383GHGHGE+AzDfzhxhxcf9y/3JEkMzW84cYcYcYcTb3ybIYNv9yiHGHGHGHGHGHGHGHGHGHFxIBBRGr/67nL/cohxhxhxhxhBwMwU84cXH/cv88gYG3fn6HGHGHGHGHFx/3KIcYcYcYcYcXFD0MzS83KIcYcYcT+Ih7d3eIcXH/cohxhxhxcf9yMJ/MuXAzhxhxcf9yiHGHFx/3KIcYcXGIcYcXGIcYcXH/cohxcf9yiHEzJcOx6jyIcYcXElh5AaeIb+iHFxiDvoBrsX+YhxcYhxOUKBur1+/3FxiHEvzpMa8xbOcYhxcYcYhy/3FxhxiDRg2bSvJnGHGIcv88dsO4iTxxhxhxiHL/cjeqBr1V+XGHGHGDvB2b0+JocYcYcYcT+VA7Nq/HKIcYcYcXH/cohBccwZ43H/cohxgzZEKwq72HFxiHGHFxiDQCGbMO5nFxiHFxiHEzt8OwWDxxcYhy/zn6RbwFuocXGHGDNuxrKhOXFxhxhxiHL/cXGEShzOXjhxhxhxOB6dsvFihxhxhxgxmMOzdzyHGHGHFxiHE2My+13NCHFxiHFxTMHMU+NxiHFxiHFxg+JFi426dy/3FxhxiHL/cXGCgEfSpxyC1xcYhxhxcYhxcYhxcYhxcYSwLMb9NxcYcYhxcYcYLvCHGjH3jocYcYcYcYcXH/cohxhxhxcYM66atWFlhxcYhxcYhxcYhy/3FxiHFxhxhxg8CQO39vxxhxiHL/cv9xcYcYcYcYcYcXH/cv9yiHE2UFW+r6pxhxhxcTqAVbp/qnGIcXGD+JA7R2/HGHGIcXGHGIcXGDgBVbz+qnFxhxhxhxhxhxhxgz1yy2ONNxhxcYhxhxcTQ/hLDQe4hxcYcYhxQZLMF9OIcXGHGHGIcv9xcYcYcYcYcYcYcYcTOXa7V4lHGHFxiHFxMJj/u3cAcYcYhy/3FxhxhxhxhxhxhxhxhxcTz0fr4LgYcXGIcXGIcXGIcv9xcYcYhxcYcYcYPXsDtoT8cYcYcYcYcYOFRVvauqhxcYhxg+uwO2RPyIcXGIcXGHGIcXGHGIcv9xcYcYcYcYcYcYcYcYcYcYcXE3h+mwiBaHFxiHFxMIT8uYsDcYcYcYcYcYcYcYcXH/cohxhxcYhxhxcYhxcYg/VoGzqX5xcYhy/3ExIKe171hxhxhxg5/AO6A/xxcf9yiHGHFxiHFHQ8y7w4hxcYhxcYhy/3FxiHL/OPlCuwa9cYcYcYcYcYcYOcDTuz8scYhxhxcf9yiHFxiHFxgydJSym2txhxhxhxiHL/cv9y/3L/cv85C/yxBQNxcYhxcYcYhxcYcYhy/3E7mkK4Zb2HGHGHGHExZZSzqmuHFx/3KIcXGIcXGIcXGHGIcXEwxZSzSmty/3L/cv9y/3KIPvDmuA8ZhxcYhxcYhxcYcYhxcYcYcYcYhy/z+//LtAA3FxiHGDHy07MdLHGHGIcXGHGHGHGHE1UQ21vvKIcXGIcXGIcv9xcYOJ8Du2D8cYcYcYcYMotVs4SqhxcYhxN6PmvlwZcXGHGIcv9xcYcYcYcYcYcSr0IxpBvc6Icv9xcYcYcYcYcXH/cjBcQrKzvXH/cohxcYhxcYPp1ouWKXhxhxhxhxO7ATuE/shxhxcYhxcYhxcYhxcYcYhy/3FxhxL2ZiGumZ3nGHGIcTrQi78vdIcYcXGIcYcU5UzDqzcXGHGIcXGHGIcv9xcYcYcTnuVbsRqnGHFxiHFxiHFxiHFxhxhxiHL/cv9xcXH/cv888RO4DuyHFxiHFxiHFxNqbTvVkshy/3L/cTMZTLb2s3FxiHFxiDmrlLtUa3L/cv9xcXH/cv9yiHGHFxiHGHFxiHFxhxiHL/cXGHGD54ObmHxnGHFxiHFxiHL/OTxMsdOzhxhxcf8lEBEqMA/thy/3Fxg/bZ68kmGHFxiHJD9Mzgs4cYcYhy/3I77p6/EWFxiHL/cXGHGHGHE1L0K+0L2IcYcXGIcXGIcXGIcv9xcYcYcYcYMtNlszyahxcYhxcT4oyrrXNYcXH/cohxhxcYhxcYhxcYcYhxcYcYcYcYOfQTuwvsiHGHFxMwp4swaHcYcYcYcSgl8BpOoP5xhxhxhxhxhxcf9yQWXMCqNxiHFxhxMfBJth+2hxcf9yiHFxORH2vO4JcYhy/3L/cohxhxhxcYL4vnGihBjocXGHGIR5XMtqNxhxhxg/U0m5rLaIcXGHE/4FKzH61xhxcf9y/3KIcYcTwSpLntW/9xcYcYOdYTuinscYcYcXGIcYcXGIcv9xcYcYhy/3L/cv84UVK7rq1xcf9yiDc3E7zI7HFxhxhxhxg62GW7J5qHFxiHFN1cxCo3FxhxhxLHkUGiluvocv9yiHGHGHFxiHFxiHFxOdX2vSoJ/3L/cohxhxcYhxcYcYhyMJhJtne2cYcXGIcXGHGIcv9xcYcYcYcTk8gbnDfocXGIcTViUr6drYcYcYcTD0pLQbW4cXGIcXGIcTXIE7437Icv9yiHGHGHFxiHGHFxhxiHL/cXE5T9O6sCxxcYhxhxcYhxcYcYhy/3L/cv82n9O+YCxxcYhxcYhxcYcYhy/3L/cjff07wgLHGIcXGIcXGHE1M1K+zK3/cohxhxhxcYhxcYhxcYcYcYcYOKrasWUliHFxhxhxNg2BvPJ+hxcYhxhxcYhy/3FxhxhxhxhxhxMWiItqd3hxhxhxhxg5EeO77hyHGHFxhxiHL/cXGHGHGHFxiHE7XYG3on6HFxhxiHFxOIHjvH4c/3KIcXGITbbMVJOHFxhxhxhxhxhxcf9yiHFxiHFxhxhxiHL/cohxg/v2W2QJqHFxhxhxP4THt3s4cYhxcYhy/3FxNTc2sNjJhxcYhy/3FxhxhxhxhxhxhxhxcYg80uO4LRxxhxhxhxMQqkswZbcYcYhxPg6BtPF+cYcYcYcXH/cohxcYhyPK/2uVAJhxcYhxhxcYcYhy/3Fxhxhxcf9yiCzE4Rokse6IcXGHGIcv9y/3L/cohxhxcYNnukv4Rb/3L/cv9yOD2rsNJUcYcYcYcXGIPUN1ubyK/3Fxhxcf80FlK/6a1xcYhxcYcT4lDrza8XGHGIcj/egbIhfnGHGHFxLfxQGuA6/nFxhxhxiHL/cogn3HMaczjOcXGIcXGHGHGHGHGHFxiHGHFxhxiHI6NuO4yRxyiHFxiHFxiHFxhxhxhxhxcTuMWbxzpocYcXH/cohxcYM63Hs2I4cYcYcXGIcXGHGHGIcv9yiHGDJfE7Kw7IhxcYcYcYcYcYO5dSuGitcYhxcYOM+BujB+cYcYcXGIcYcv9xcTfHUrw4rf9yiHGHGHFxiHL/cXE236S+IFuHFxiHFxiHFxhxhxhxhxhxcf9yiHFxhxhxhxhxhxhxhxcYhxcYhy/3Fxhxhxcf9yiHFxiHFxhxhxhDKMz9c4cYcXGIcXGIcv9xcYcYcXH/cohxcYhxcYcYcYcYcYcYcXGIcXGIcv9xcYcYcXH/cohxJ6kJGrZvbocXGIcXGIcv9xcYcXH/cohxcYhxcYcYhy/3L/cogxRNe2yyiHGHGHFx/3KIcXGHGHEw6B66J+FxhxhxhxcYhxcYhxcYcTupUrhWrf9yiHFxiHFxhxhxg2Yl21raKIcYcXGIcXGHGIcjBlRrWquYhy/3FxPF4HuaH4cXGIcXGHGHGHE/8iO0DdxxiHFxhxhHyMyzc4cYcXGIcXE6kZG3bm5y/3L/cohxhxcYhxcYcTH9dbMSinFxiHFxNNjXsjcocYhxcYcYhy/3KIcYcYcXGHGIcXGHGHFx/3KIcXEz8ZG/Dm6HGHGHGHGHFxiHFxiHL/cXGHFx/3KIcXGIcTl4RryHuXFxiHFxiHFxhxhxhxcYhxcYhxcYcYcYcYcTOUI7B73HGIcv9xcYcXH/cohxcYhxcYcYcYcYcYcXGDwDF7r86IcYcXGIIeu6GiNEXnL/cXGHFxSFnMmmOHFxiHFxN7u/tFRAcYcXGIcXGIcXGHGHGHFxiHFxiHFxhxhxgxZRe1quhxhxhxhxhxcYhxcTDChbVNeohxhxcYcYhy/3L/cohxhxcTv/47gAHHGHGHGHFxM1Dns78YhxcYhxcYhy/3L/cv9yiHGHFxhxiHL/Mi1SseKtcYcXGIPKDzuF8McXH/cohxcYcYhy/3L/cohxgwbVKzoq2HL/cv9yNrSFv0t6/3Fxhxhxcf9yiHFxhxhxiHKIcYcXGIcXGHGHGHGHGHFxiHFxN1PnvqwYcocYhy/3L/cv9yiHFxiHFxOCQ+s+vB/3KIcYcXGHGHGIcohxhxcYhxcYcYcYcYcYcXGIcXGHGHGHGHGHFxiHFxhxhxhxhxcf9ygwcVa1nqlxcYhxcYhxcYcYcYcXGIcXGIcXGHGHGHFxiHE/zlKzMa1xcYcXH/cohxcYcYhy/3L/cohxcYhxcYPg60t/FL/3KHGIcXGHGHFxiHGHL/cXGHGHGHGHFxiHFxhxiHKIOA4XvvHohyiHGHFxiHFxhxhxhxhxhxcYhy/3Fxg9zhe5MehxhxhxhxhxNb9SvkCthxhxhxhxhxcSfutxqiFI6HGIcohxhxcYhxcYcYcYcYcUi6zJRTcXGHGHGHGHGHFxiHFxhxhxhxhxhxcYcYhy/3Fxcf9yiHFxiHL/cXFxOaZWvFmphxhxhxhxcYhxcYcYcYcYcXH/cocYhy/3ExgcS0jjuIcv9y/3L/cohxcYhxcYNNHEsT47hxiHFxhxhxcYhxhy/zJZuLa2R4hy/3FxcS6aXRp3Wi7/cv9yiHEruqAaJVX+/3KIcXGHGHGHGHGHFxiHFxhxhxhxhxcYhxcT1Z67ymFIcYcYcXGIcv9xcYcXH/PgJitv2dhxiHKIcYcXGIcXGHGHGHGHFxiHFxNtaRvCluhxhxcYQHvMKUOHGHGHGHFxiHFxhxhxhxhxOP0juwLchy/3L/cohxcYhxcYcYcYcXGIcXGHGHGHGHE2kF61f6GHGHGHGDNHkb+4bnL/cXGHFx/3KIcXGHGHGHGHGHFxiHI9SSe4tthxhxhxhxhxcYhxcT9ByLe+N3Fxhxhxcf9yiHFxg76I2/F3JxcYhxcYcYcYcYcXGDuKWr51pf9xcYcXH/cohxcYcYcYcYcYcXE655G3GG5xcYcXGIcXGIcXGHGHFx/3KIcv9xcYcYcXGIcXGIcXGHFx/3KD7sWroTpXGIcv9yiHGHFxhxThzMTjP/cohxhxcYcYcYcYcYcXGIcv9xcYcXGIcXE2ZZW/mmqIcXGIcXGHFx/3KIcXGHGHGHGHFxiHFxhxhxg/1GK0K52HFxhxhxMaiRsGducocYhy/3KIcTG4kbFXbnGIcv9yiDBKxLXFO4cYcXGIcXGDbmlb8ZaocXGHGHGHFxiHFxhxhxhxhxcYhxcYcYcYcYcTAUZrb7mYhxcYcYhy/3KIcXGIcXGHGHFx/3KHGDJRN7S+yHGHGHGHGHFxiHE55WK6Gp2HFxiHFxhxhxNc73sUEIcYcXGIcXGHGHGHGHFxiHL/cXFx/3KIcXGIcv9y/3KIcYcv9xcYcYcYcXGIcv9xcYcXGIcXGIcXGHGHFxiHFxhxhxhxhxcYOBdmvuiZiHFxhxhxhxhxcYhy/3L/cv9yiD7WYrUpnXGHGHGHFxhxiHKIcYcXE0GGax95mHFxhxhxhxhxhxcYcYcYcYcXGIcXGDq4ZrtHmXL/cv9y/3KIcXGHGHGHEzlDOwe8xxhxhxhxcYhxcU4tzD0jcYcXGIcXGHGHGHGDkHN734yHGHL/cXE0x2K+OJ1xcYhy/3FxhxcYhxcYhy/3L/cohxcYhy/3L/cohxcYhy/3L/cohxcTqdlbtiaohxcYcYcYcYcXGHGIcisrpRpORa5xhxhxhxhxcYhxcYcYcXH/cocYhxcXH/cohxcYcYhyiHE/Oje3xchxiHFxhxhxhxcTGGM7KJzIcXGIcXGIcjBbkbK0bohxcYcYPhLUt+0rhxhxhxhxcYhxcYcYcXGIcXGIcv9yiHGHFxhxhxhxhxcYS83MYyNy/3L/cohxcYcYcYcYcUbdzMIjiHL/cohxcYhxcYcXH/coO2UEuZr7hxcYhxcYcYcYcXGIcXGHGHGHFxiHL/cXE7p6m8WFZxcYhxcYcYcXGIcXGHGHGHGHFxhxhxhxhxhxcYcYcTNmBLGp+4cYcYcYcXFLHsxuE3GHGHFxg4iDO7d8xxhxhxcYcTxmS7yZtHGHFxhxhxhxhxcYcYhy/3KDNJerbGhf9xcYcXGIcXGIcv9yiHGHIwrJGxY25xhxcYhxcYcYNmkzvZbMcXGHGHFxgjdvQa2ZC+/3KIcXGHGHGHGHFxhxiHKIcYcTaMerKDhXGHFxiHFxhxhxhxcYhxcYcYcXGIcXGHGHGHGHFxhxiHKIcYcXGHGHGHGHFxhxhxhxhxhxcYcYcYcYcXGIcv9y/3KIcXGDWZBL9m+4cXGHGHGHGHFxhxhxhxhxhy/3FxhxhxcYOGZ2vpmJiHFxhxhxcYhxcTmMYrlznXGHL/cXGHGHGHFxhxhxhxPnoEtoX7hxhxhxcYcYhy/3KIcXGHE+lRi5auf/cohxcTz9kbYCbocYcXGIcv9y/3KIcXGHE6LDO508xxhxhxhxhxMGsEtKT7hxcYhxcYcYcYOz6RuMFuiHKIcYRC/M7QNxhxhxhxcYhy/3L/cohxcYcYOEP8sswDcYcXH/cohy/3Fxcf9ET8zrA3Fxhxhxcf83h7mxiEZy/3KIcYRV/M2gNxhxcf9yhxiHL/cohxcYhy/3KIcYcXGHGHGHFxiHL/cv9yiHE8vTO4Qsz/cohxcYcTzukbYRbnGIcv9y/3KIcXGIcv9yiHGHL/PqyluFNahxhxhxhxcYcYcYcYcTFMR7XDuIcv9y/3KDs/kbfAbnGHGHGHL/cXGHGHFx/3KHGHFLr8xlA3FxiHL/cv9yiHFxhxhxgwfIq5k3WHGHGHFxhxhxhxhxcYhxNJ+Rv2BuiHFxiHL/cohxcYcYcYcYcTC/kbJQbocohxcYhxcXH/cohxcYcTZPpb+wWocXGIcXGIcv9yiHFxiHL/cohxcYhy/3KIcXGIcXGHFxiHFxg3EOS97xty/3L/cohxcYcYcYcYcXGHGHGHFxgxQHKyz42HFxiHFxhxg70LW6L0pxcYhxcYcYMCG1tu5KiHGHL/cTJgobGvXohxcYcYcYcXGIcXGHFxiHFxhxhxhxhxcYcYcYcXGIcXGHFx/3KHGIcv9yiHFxhxhxhxhxcYcTbShr8teXGHFxiHE2wKG8P15xcYhxcYcYNdChvS9ecXGHGHFxiHFxhxhxcURw3NjycYcYcXGIcXGHGHE5hfi/egf/cXFx/3KIcv9xcXGIcXGIcv9yiHFxiHL/cohxcYcYcYNdFyvi6NcYcYcXGIcXGHGHFxiHL/cv9yiHFxhxhxhxhy/3FxhxhxcYcYhyiHGHFxhxhxcf9yhxg2QnK9vY1xiHL/cv9yiHFxhxhxcYhxcYcYcXGIcXGHGHFxiHFxhxhxcYhxcYcXGIcXGIcohxhxcYcYcYcXGHGIcohxhy/3Fxg1trWwWUpxcYhxcYcYcTz0FLgL64cXGIcXGHFxiHFxPViGuKd5cYcXGIcXGHGHGHFxhxhxhxhxcYcYcYcXGIcXGHGHFxhxiHKIcYcXGHGHFxiHFxhxhxcYhxcYcYcXGIcXGHFx/3KHGHGHGDKX5LN4G3GIcXGHGD827bzJEocXGHGHFxiHFxg01hSwOetxhxhxcYhxcYcXGIcXGHGHGHFxiHL/cohxcYhyiHE0ZHK/m42HGHFxiHL/cohxcYhy/3KDAa7bv1EocYcYcYcTIbtbP0SnGHGHGHFxhxhxhxhxcYcYcYcYcXGHGHGHFxOjlMv8azcYhyiHGHFxhxhxcTM8tbLTSohxcYcXGIcXGHGHGHFxhxhxhxhxcYcYcYcXGHGHGHGHFxhxhxhxhxcYcYcXH/cocYcYcYcXGHGHGHFxiHL/cohxhy/3FxcYhxcYcYcYcXGIcXFx/3KIcv9y/3KIcXGHGHGHFxhJAtyf0ocYcXGHGHGHFxhxhxhxhxcYcTc52bDWJnL/cv9yiHFxhxhxhxcYcYcYcYcXGHGHGHFxMG+1taBKhxhxhxcYhy/3KDk0Z73LmHGHGHFxiHElbiYayh2eiHFxhxhxcYhy/3L/cohy/3FxcYhxcYcYcYcXGIcohxhxcYcYcYcXGHGHGHFxiHFxhxcYhxcTqGZ7x5mIcXGIcohxhxcYcYcXGIcXGHGHFxhxhxhxhxcT3hurseRXGIcohxhy/3Fxcf9yhxiHKIcXGIcv9yiHFxhxhxhxcTydFLhi64hxcXH/cjCFobGKXnL/cohxcYPoWhtXpeiHL/cv9yiHFxhxhxcYcYcYcYcXGHGHGHGHL/cXFx/3KIcv9yiHGHL/cXE8m0O3ZLxxhxhxcYcYcT+7Q7VEvP9yiHFxhxhxhxcYhyiHGHFxhxhxcTIS9LL9C4cXGHGHFxiHL/cv9yiHL/cv9yiHFxhxhxcYhy/3KIcXGIcv9yiHFxhxhxcYhy/3L/cohy/3FxcYhxcYcYcXGIcXGHFxiHFxhxcYhxcYcYcXGIO8bFuzk6hxcYhxcYcYcXGIcXGHFxiHFxhxcYhxcYcYcXGIcv9yiHFxgwp8W2aDr/cohxcYcYcXGIcv9y/3I6lPS6awuHFxhxhxcYcYhyiHFxhxhxhxcYcYcYcXGIcXFxiHFxhxhxhxcYcYPhehtehehxhxhxhy/3Fxcf9yhxhxhxhxcYcYcYcXGHGHGHGHL/cXFx/3KHGHGHGHFxhxhxhxcYcYcYcXGIcv9yiHFxhxhxcYhxcYcXGIcXGHFxiHFxhxhxcYcYcYcYcXGHGHFxiHL/cv9yg26Wy0JpOHGHGHL/cXGHFxiHL/cohxcYhyiHGHL/cv9yiHFxhxhxcYcYcYcYcXGHGHFxiHFxhxcYhxcYcXE5eEi9h7dxhxhy/3Fxcf9yhxhxhxhxcYcYcYcXGHGHGHFxhxhxhxcYcYcYcXGIcv9yiHFxhxhxcYhxcXH/coSTTcjLJyiHFxhxhxhxcYcYcYcXGHGHGHFxiHL/cohxcYcYcXGHGHGHGHFxhxhxcYhy/3KITlTcSrJxhxhxcYcYcYcXGHGHGHFxhxhxhxcYcYcYcXGIcv9yhFdNzYsocXH/cocYcYcXGIcv9yiHFxhxhxhy/3FxhxcYcYgyW/SztAtxhxcYcYPeYktxnbcXGIcXGHFxiHFxhxcYhxcYcXGIN/1yvQKNiHFxhxhxPbJTtk2scXGIcohxhy/3FxcYhxcYcYcXGHGHGHFxiHL/cohxcYcYcXGHGHGHGHFxhxcf9yhxhxhxcUbU3LKycXGIcXGHGHFxiHL/cohxcYcYcXE6UtW7rSqHGHFxiHL/cohxcYcYcXGIcv9yiHFxhxhxcYhy/3KIcXGHFFBdzfoocYcYcYcv9xcXGIcXGHGHFDFdzuonL/cohxcYcXGIcXGHGHFxhxhxhxcYhy/3KISCXcraJxcYhxcYcYcXGHGHGHE5n3K6YI2HFxhxhxhxcYcYcYPXqhtoVehxcYhxcYcXGIcjAlU7PqrIcYcYcXGDCqobNlXohy/3KIcXE2yqawRVmIcXGHGHFxg9hVO3eqyHGHGHFxiDuABbt/+v9yiHL/cohxcYPdVTtyqshxhxhxcYcYcXGHGHGHGHFxhxhxcYcYcYcXGIcv9yiHL/cXE7sIK4T32HFxiHFxcf9yiHL/cohxcYcYPnfVuIgqhxhxhxcYhy/3KIcXGHFxiHFxhxcYg05lOwKayHL/cohxcYcYcYcv9xcXH/cocYcYcXGHGHGHFxiHKIcXGIcohxcYcYcYcXGHGHFxhxhxhxcYhy/3KDvLobc0XnFxiHFxhxcYhyMo+ms4BZhy/3FxcYhxcYcYcXGHGHGHFxhxhxhy/3EzEoKw/X1xhxhxhxcYcXGIcXGHE3toe/SXhxhxcYhy/3KIcXGHGHFxhxhxgzziSxQdtxcYcYcXGIcXFxiHFxhxhxcYcYcYcXGHGHE2soK9TX2HFxiHL/cohxcYcXH/cocYcXGIcXGHFxiHL/cohxcYcYcXGHGHGHFxMnlTspas/3FxhxcYcYcYcXGIcv9yg5EDS778txhxhxhxcYcUR23OiShxhxhxcYcYcYcjr8obcDXnFxhxhxhxcYhyRobct5KHL/cohxcYcYcT8dobPiXnFxiHFxhxcYhxcYcXGHGHGHGHFxhxcYhxcYcXGIcv9yiHFxhxhxcYhyiHFxhxMP7VtREqcYhyiHFxiHKIcXGHGHGHFxhxcYhxcYcYcXGDVNh7HCeHFxhxcYhxcYcXGIcv9yiHFxhxcYhxcYcXGIcXFxiHFxhxhxcYcYcYcXGHGHFxiHL/cohJ9tygkv9yhxiHKIcXGHFBB9wQkocYcYcXGHGHFxhxhxhxcYhyiHFxhxhxhxcYcXGIcXGHFxiHFxcf9yhxhxhxRCfc7YKHGHFxhxhxcYO5CXu29ocXGHGHFxhxhxhxcYcYcYcXGHFx/3KHGHGHFxhxhxcYcYcYcXGIcohxcYcYcXGIcv9yiHL/cohxcYcYcXGHGHGHFxhxhxcYhy/3KIcv9y/3KHGHGHGHL/PDU0uMrLcohxcYcYcXGHGHFxiHFxcYhxcYcYcXGHGHFxPJaCtml9cXGIcohxcYcYcXGHGHGHFxhxhxcYhy/3KIcv9yg5Hba94kmHGHFxhxhxcYhyiHFxhxhxhxcYcXGIcXGHFxiDc3grzIfXL/cv9yhxhxhxhy/3L/cohy/3KIcXGHGHL/cXGHFxiHIyh4KwiH2HKIcXFM19xSgnFxhxhxhxcYcYcXGHGHGHFxhxhxcYhyiHFxhxhxhxcYcXGIcXGHFxhxhxhxcYcYcYcXGHGHFxhxhxcYhxcXGIcXGHFxiHL/cohxcYcXGIcv9yiHL/cv9yiHL/cohxcYcXGIcv9yiHFxhxcTSIgr93fYhxcYcXGIcXFxiHFxhxhxcYcYcXGHGHGHFxhxhxcYcYcYcXGHGHFxiHKIcXGHGHFxiHL/cocYcYcYcv9y/3KHGHGHGHL/cv9yhxhxhxcYhyiHFxhxhxcYcYcYcXGHGHFxhxhxcYhy/3KIcv9yiHFxhxhxOAGxuv5OcXGIcv9yhxhxhxhxcYcXGIcv9yiHFxhxcYhy/3KIcXGHFxhxhxhxcYhyiHFxhxhxcYIIO3GhnEjnKIcXGHGHFxhxhxcYhy/3KIcv9yiHFxhxcYhxcXGIcXGHFxiDBjY7WsnP9yiHFxhxhxcYcYcXGHGHGHFxhxhxcYMrNjsVyccXFxiHFxcf9yhxhxhxcYcYcXGHGE743FBy/3FxcYhxcXH/cocYcYcXGHGHFxhxhxhxcYcXGIcXGHFxhxhxhxcYcYcXGHGHGHFxhxcYhxcXH/cocYcYM4uCsYR9iHFxhxcYhyiHFxhxhxhy/3KIcXGHGHFxhxhxcYhy/3KHGHGHFxiDE1Y7PanHGHFxhxhxcYcYcXGIcXFxiHL/cohxcYcTHCsbJNTv9yiHFxcYhxcYcYcXGHFxiHFxhxcYcYcYcXGHE/4rGzHU5xhxhxcYcXGIcXFxiHFxhxcYg2uJ21V2JxhxcYcYcXGHGHGHL/cXFxiHL/cohxcYcXGIcoPUOxtbxOcYcXGIcohxcYcYcXGHGHFxhxhxcYhy/3KHGHGHGHL/cohxcYcTmDsbl8TnFxiHFxhxcYcYcYcXGHFB2dwTYocYcXGHGHGHFxNCsVseTqiHFxhxcYhyiHFxhxhxcYhyiHFxhxcYhy/3KIcv9yiHFxhxcYhy/3KHGHGHGHL/cohxcYcYcv9xcXGIcXGHE5XBW7o+pxcXGIcv9yiHFxcf9yhxhxhxcYcXGIcXGHFxhxhxcYhy/3KHGHGHFxiHKIcXE4oda+XimHGHFxhxhxhxcYcXGHGHGHFxhxhxMpSxsHtOcYcXGHFxiHKIcXGHGHGHL/cohxcYcXGIcv9yiHL/cohxcXH/cocYcYcv9xNN2nszJYcf9yhxhxhy/3FxcYhy/3KIcv9yiHFxhxcYhyiHFxhxhxcYNhWxvepOiHKIcXGHFxiHL/cohy/3KIcv9yiHFxhxcYhy/3KHGHGHE1/4K+AH2HL/cohxcYcXGIcv9yiHL/cohy/3KIcXGHFxhxhxhxcYcYcXGHGHFxhxhxcYcYcYcXGHFxiHL/cohy/3KIcv9yiHFxhxcYcYcYcXGDJRJbO+2nGHGHFxhxhxhxcYcXGHGHGHFxhxhxcYcYcXGHGHGHFxhxcYcYcTgBkrv+bYcXGHGHFxhxhxcYcYcYcXGHFxhxhxhxcYcYcXGHGHFxhxhxcYhyiHFxhxcYhyiHFxhxhxcYcYcXGEE73B1Chy/3KIcXGHFxiHL/cocYcYcXGHGHFxhxhxcYhyiHFxhxcYcYcYcXGHGHL/cXFxiHFxcYhxcYcXGHGHFxiHKIcXGHFxiHL/cocYcYcXGHGHFxhxNjlEvsa7hxcYcXGHGHGHFxhxcYhxcXGIcv9yiHL/cohxcXGIcXGHFxhxhxhxcYcXGHGHGHFxhxhxcYcYcXGHGHFxhxhxcYcYcXGIcoPKEGul75iHFxhxhxcYcXGIcXFxiHFxcYhxcYcXGHGHFxhxhxhy/3L/cocYcYcXGHFxiHKIcXGHGHFxhxhxcYcYcXGHGHFxhxhxhy/3KIcXGHFxiHKIcXGHFxiHL/cocYcYcXGHGHFxhxhxcYcYcXGHGHFxhxhxcYcYcXGIcohxcYcXGHGHGHFxhxcYcYcYcXGHGHL/cXFxiHL/cocYcYcXGHGHFxhxhxcYcYcXGIcohy/3I4/ES8A7uHGHFxiHKIcXGHFxiHKIcXGHFxiHL/cocYcYcXGHFxiHL/cohyiHFxhxhxcYcYcXGHGHFxhxhxcYcYcXGHGHFxhxhxhy/3KIcXFx/3KHGHFxhxNQI7tA7EhxhxcYcXGHGHGHFxhxcYMSJzs+2MhxcYcYcYcXGHFxiHL/cocYcYcXGHFxiHL/cocYcYcXGHGHFxRqzcxTKIcv9yiHKIcXGHGHFxhxhxcYcYcXGEq83IQyhxcXGIcv9yiHKIcXGHGHFxhxhxcYcYcU3M3FMyhxcYcYcXGHGHFxhxhxcYcXGIcXFxOj0lu8La/3KIcv9yiHL/cocYcYcXGHGHFxhxhxcYcYcXEy3SWyMtpy/3FxcYhy/3KIcohxcYcYcXGHGHFxhxODRzvMuMiHKIcXGHGHFxhxcYhy/3KHGHGHFxhxcYhy/3KHE4wVS8PqtxhxhxhxcYcXGHGHGHFxhxcYMnqxsJVOcv9yiHFxhxcYcYcYcv9yiHFxgzmrGwdU6HFxhxhxcYcYcXGIcohy/3KIcv9yiHKIcXGHGHFxhxhxcYcYcXGHFxiHL/coPNqxtiVOcXGHFxiHKIcXGHFxiHKIcXGHFxhxhxcYhyiHFxcf9yhxhxcYcYcXGHGHFxhxhxcT24krZHbYcXGIcXFxiHKIcXGHGHFxhxcYcYcYcXGHFxhxhxcYhyiHFxcYhxcYcXGHGHFxhxhxcYcYcXGHFxiHL/cocYcYcXGHFxiHKIcXGEHd3BMicYcYcv9yiHFxhxcYcYcXGHGHFxhxhxcYPamSt1Zt/3KHGHGHFxhxcYcYcYcXFx/3KHGHFxhxhxcYcYcXGHGHFxhxhxcYcYcXGHFxiHKIcXGHFxhxhxhy/3KIcXGHFxhxhxcYcXGIcXFxiHKIcXGHGHFxcf9yhxhxcYhyNrhzvUeMhxcXGIcXFxiHL/cocYcYcXGHFxiHKIcXGHFxhxhxcYcYcXGHGHFxhxhxcYcXGIcohxcYcXGHGHGHL/cohxcXGIcXFxiHL/cocYcYcXGHFxhxhxhxcXGIcXGHFxhxhxcYcXGIcv9yhxhxhxcYcXGHGHFxhxhxcYcYcXGHGHFxhxhy/3FxcYRp7cxhJxiHKIcXFxiHFxcYhy/zI5VLPWq3GHFxhxhxhxcXGIcXFxiHFxcYhy/3KHGHGHFxcf9yhxhxcYcYcXGHGHFxhxhxcYcXGHGHGHL/cohxcTb4Nb4HynFxcYhyiHFxhxcYcYcYcv9yiHL/cocYcYcXGHFxiHKIcXGHFxg47bG7Ek6HGHL/cXFxhxhxhxMgkWtAfphxhxcYcXGIcv9yhxhxcYhyiHL/cohy/3KHGHGHFxhxcYcYcYcv9yiHL/cohyiHFxhxcTZesbyhTocXFxiHFxcYhy/3KHGHGHFxhxcYcYcXGHGHFxhxcYhy/3KHGHFxhxhxcYcYcXGHGHFxhxcYcYcYcv9yiHL/cohyiHFxhxcYhyNp1zvWKMhy/3KHGHGHFxhxcYcYcXGHGHFxhxhxcYcXGIcohxcXGIcXFxiHL/cocYcYcv9yiHFxcYhy/3KHGHGHFxhxcYcYcXGHGHFxhxcYhyiHFxhxcYcYcXGHFxiHKIcXGHFxhxhxcYcYcXGHFxhxhxhy/3KIcv9yhxhxhxcYcXGHGHFxhxhxcYcXGIcohxcYcXGDpfc7qgjHGIcohxcYcXGHGHL/cXFxhxhxhxcXGIcXFxiHFxcYcYcYcXFxiHFxcYhy/3KHGHGHL/cohxcXGIcohxcYcXGHGHGHKIcXE+IKK1312HFxhxhxcYcYcXGHFxhxhxhy/3KIckIg7P3xcYcYcv9yiHFxcYhy/3KHGHGHL/cohxcXGIcohxcYcXGHGHFxhxhxcYcXGHGHGHL/cohyiHFxhxcYcYcXGHGHFxhxhy/3KIcXGHL/cXFxiHKIcXFxiHFxcYhy/3KHGHFxhxhxcYcYcXGHFxhxhxcYcYcXGHFxiHKIcXFxiHL/cocYcYcv9yiHL/cocYcYcv9yiHFxcYhy/3KHGHFxhxhxcYcYcXGHFxhxhxcYcYcXGHFxhxhxcYcYcXGHGHEwIqKz7V1xhxcYcXGHE5MqK5zV1yiHL/cocYcYcv9yiHL/cocYcYcv9yiHFxcYhyiHFxhxcYcYTdDsUvFxcYcYcYcv9yhxhxhxcYcXGHE+lGS2a5uHKIcXFxN+HBux4+cYcYcYcv9yiHL/cocYcXGIcohyiHFxhxcYcYcXGHGHFxhxcYcYcXGHGHFxhKEeyO4XGHFxhxhxcYcXGHGHFxhxhxcYcXGHGHFxhxhy/3L/cocYcXGHFxiHKIcXFxgzd0WymLpxiHKHGHGHFxhxcYcYcXGHFxhxhxhy/3KHGHGHFxcf9yhxcYhyiHFxhxcYcYcv9y/3KHGHFxhxhy/3KIcXGHL/cXFxhxhxhy/3KHGHGHFxhxcYcXGIcv9yhxhxcYcYcXGHFxhxhxcYcTEjwbLsPohxcXGIcohxcYcXGHGHFxhxcYcYcXGHGHFxhxcYcYcXGHFxiHKIcv9yhxhxhxcXGIcXFxhxhxhy/3KIcohxcYcXGHGHFxhxcYcYcXGHGHFxhxcYcYcXGHFxhxhxcYcYcXGHFxhxhxcYcYcXFx/3KHFxiHL/cocYcXGHFxiHKIcXFxiHKIcXGHFxhxcYhyiHFxcYhy/3KHGHFxhxhy/3L/cocYcXGHFxhxhxcYcYcXGHFxhxhxcYcXGIcohyiHFxhxcYcYcXGHGHL/cohy/3KHGHFxhxhxcYcYcv9yiHL/cocYcXGHGHFxhxcYcYcXGHGHFxhxcYcXGIcohxcYcv9xcXGHGHFxhxhxcYcXGHGHL/cXFxhxhxcYcXGIcohy/3KHGHGHL/cocYcYcXFxiHL/cocYcXGHGHFxhxMrE2tF7JiHKIcohxcYcXGHGDslwbjaPnGHGHFxhxcYcYcXGHGHFxhxcYcXGIcohxcXGIcohxcYcXGHFxhxhxcYcYcXGHFxhxhxcYcXGHGHFxhxcYcYcXGHGHL/cohxcXGHGHGHKIcXGHFxhxSdLsktGHGHL/cohyiHFxhxcYcYcv9yiHFxcYhyiHL/cocYcYcXFxiHKIcXGHFxhxcYcYcYcohxcYcXGHGEkD7J/BcXGHGHFxhxcYcYcXGHFxhxhxcTpJori2XXKIcohxcYcXGHGHL/cohxcXGHGHGHL/cocYcYcv9yhxhxhy/3KIcohxcXGIcXFxhxhxcYcXGIcohyiHFxhxcYcYcXFxiHFxcYhyiHL/cocYcXGHGHFxhxcYcYcXGHE8xsG2OT5xcYcYcv9yNr2DvUJ8cXGIcohxcYcXGHFxhxhxcYcYcv9yiHKIcXGHFxhxcYhyiHKIcXGHFxhxcYhyiHL/cocYcXGHGHFxcYhxcXGHGHFxhxhxcYcXGHGHL/cohxcXGHGHFxhxhxcYcXGHGHL/cohxcXGHGHFxhxhxcYcXGHGHL/cohxcXGHGHFxhxhxcYcXGHFxiHKIcohxcYcXGHGHL/cohy/3KHGHFxhxcYhyTuPsQcGIcXGHFxhxcYcYcXGHFxiHKHGHGHFxcYhyiHE7PDa7w8mHL/cv9yhxhy/3L/cocXGIcohxcXGHGHFPFOw+sYcXGHFxhxhy/3KIcXFxhxhxcYcYcv9yiHKIcXGHFxhxcYcYcXGHFxhxhxNIjBv3c+hxhxcYcXGHFxiHKIcv9yhxhxcYcYcv9yNg2ivPJdcXGHFxhxcYcYcXGHFxhxhxcYcXGHGHFxcYhxcXGHGHFxhxhxcYcXGHFxhxhxcYcXGHGHFxhxcYcYcXGHFxhxhy/3KIcv9yhxhxcYcXGHGHFxhxhy/3KHGHGHKIcXGHFxhxhy/3KIcv9yhxhxcYcXGHGHFxhxRbTs1LGHFxhxcYcXGHGHFxhxhxcXGIcohxcYcv9yiHFxcYcYcYcohxcYcXGHFxhxhxcYcXGHGHFxhxcYcXGIcoRuTswbGHFxhxcYcXGHGHFxcYhxcXGHGHFxhxhxcXGIcv9yhxhy/3KIcXFxhxhxcYcYcXFxiHKIcXFxiHKIcv9yhxhxcYcXGIcocYcYcohxcYcXGHGHFxcYhyiHFxcYhyiHFxcYcYcXGHGHFxcYhyiHFxcYhyiHKIcXGHFxhxcYcYcXGHFxg/msGzZT5yiHKIcXGHL/cohxcXGIcohyiHFxcYhyiHFxcYhyiHKIcXGHFxhxcYcYcv9yiHFxcYcYcXGHFxhxhxcYcXGHFxiHKHGHGHL/cocYcXGHGHFxcUKV7AehiHFxcYhyiHKIcXGHFxhxcYcYcv9yiHL/cocYcXGHFxhxcYhyiHKIcXFxiHKIcXFxhxhxPrx0t0OLhxhxcYcYcXFxiHKIcXFxhxhxcYcYcXFxiHKIcXFxhxhxcYcXGHGHFxhxcYcYcv9yiHKIcv9yhxhxcYcYcv9yhxhxcYcYcXFxiHKIcXFxhxhxcYcYcXFxiHKIcohxcYcXGHFxhxcYhyiHKIcXFxiHKIcohxcYcXFx/3KHFxhxhxcYcYcv9yhxhxcYcXGIcocYcXGHGHFxcYhyiHFxcYcYcXGHFxhxhxcYcXGHFxhxhxcYcXGHFxhxhxcYcXGHGHFxcYhyiHFxcYcYcXFFZuzZkYcYcXGHFxhxcYcYcXGHFxhxcYcYcXGHFxhxhy/3KHGHGHKIcXGHFxhxcYcXGIcocYcYcv9yhxhxcYcXGHGHFxhxcYcXGHGHL/cohy/3KHGHL/cohyiHFxcYhyiHL/cocYcv9yiHL/cocYcXFx/3KHFxhxhxcYcXGHFxhxhxcYcXGHGHJOxuwzkXGHFxhxhxcXGIcohyiHFxcYhyT9bsMpH/cocYcXFx/3KHFxhxhxcYcXGHFxhxhxcYcXGHFxhxhxcYcXGHFxhxhxcYcXGHFxhxhxcXGIcv9yhxcYhyhxhxhy/3KHGHFxhxcYcYck0X7E6BhyiHL/cocYcXGHFxhxcYcYcXGHFxhxcYcYOgSEu/t7cYcYcXGHFxhxcYcYcv9yiHKIcv9yhxhxcYcXGHFxhxhxcYcXGHFxhxhxcYcXGHFxhxhxcYcv9xcXGHFxhxhxcYcXGHGHL/cocYcXGHGHL/cocYcXGHFxhxhxcXGIcohxcXGHGHFxhxcYcXGHGHFxcYhyiHFxcYcYcXGHFxhxhy/3KHGHFxhxhyiHFxhxcYcXGHFxhxhxcYcXGHGHL/cocYcXGHFxhxhy/3KHGHGHKIcXFxhxhxcYcYcohxcYcXFx/3KHFxhxhxcXGIcv9yhxcYcYcXGHFxhxcYcYcXGHFxhxcYcYcv9yhxhxcYcYcv9yhxhxcYcXGHGHL/cocYcXGHFxhxhxcYcv9yiHFxcYcYcv9yiHKIcXFxhxhxcYcXGHFxhxhy/3KHGHFxhxhxcXGHGHFxhxcYcYcXFxiHKHGHGHL/cocYcXGHFxhxcYcYcv9yiHKIcohxcXGIcocYcXGHGHFxcYhyhxhxhyiHFxhy/3KIcohxcXGHGHFxhxcYcXGHGHFxcYhyiHKIcXFxhxhxcYcXGHGHKIcXGHFxhxcYcXGHGHFxcYhyiHFxcYcYcv9yiHKIcohxcXGHGHFxhxcYcYcv9yhxhxcYcXGHFxhxhxcYcXGHFxhxcYcYcv9yiHKIcohxcXGHGHFxhxcUHI7BRxhxhxcXGIcohyiHFxcYcYcXGHL/cXFxhxcYcYcXGHFxhxcYcXGHGHFxhxcYcXGHFxhxhxNcqyvzVNiHKIcXFxhxhxcYcXGHFxhxcYcYcXGHFxhxcYcXGHGHFxhxcXGIcXFxhxcYhyhxNFSjsLtchxhxcXGHGHFxhxcYcYcohxcYcXFxiHFxcYcXGHGHFxhxcYcXGHFxhxhxcXGIcohyiHFxcYcYcXFxiHKIcv9yhxcYhyhxhxcYcXGHGHFxcYcYcXGHE0kWayfplxiHKHGHGHKIcXFxhxhxcYcXGHFxhxhy/3KHGHFxSnnsiGGHFxhxhy/3KHGHFxhxcYcXGHGHFxcYhyiHKIcohxcXGHGHFxhxcYcXGHFxhxhxcYcv9yiHKIcXFxhxhy/3KHGHFxhxhyiHFxcYcYcXGHFxhxcYcYcv9yhxhxcYcXGHFxhxcYcYcXFxiHKIcohy/3KHFxiHKHGHFxhxcYcYcohxcYcv9yiHKIcohxcXGHGHFxhxcYcXGHFxhxcYcYcXGHFxcYhxcXGHFxhxhxcXGIcocYcYcohxcXGHGHFxhy/3KIcv9yhxcYcYcXFxiHKIcohy/3KHFxhxhxcYcXGHFxhxcYcTdk0bybLocYcXGHL/cXFxhxcYcYcv9yhxhxcYcXGHFxhxhyiHFxhxcXGIcohyiHFxcYcYcXFxiHKHGHGHKIcXFxhxhxcXGIcohyiHKIcXFxhxRHrs6FGHL/cohyiHFxcYcYcv9yhxhxcYcXGHFxhxcYcYcXFxhxhxcYcXGHFxhxhyiHFxhy/3KHGHFxhxcYcYcv9yhxhy/3KHGHFxhxcYcYcohxcXGHGHFxhxcYcXGHFxhxhyiHFxhy/3KHGHFxhxhyiHFxcYcYcXFxiHKHGHFxhxhyiHFxcYcYcXGHFxhxcYcXGHFxhxhy/3KHGHFxcYhyiHKIcXFxhxhy/3KHGHFxhy/3KIcXFxhxcYcYcXFxhxhxcYcXGHFxhxcYcYcv9yhxShvsjkFxiHKHGHGHKIcv9yhxcYcYcXGHFxhy/3KIcXFxhxcYcYcXFxhxhxcYcXGHFxhxcYcXGHGHFxcYcYcXGHFxhxcYcXGHFxhxhyiHFxhy/3KHGHFxhxcYcYcohxcXGHGHFxcYcYcXGHFxhxcYcYcohxcXGHGHFxcYhyhxhxcYcYcohxcXGHGHL/cocYcXGHFxhy/3FxcYcXGHFxhxhxcXGIcocYcXGHFxhxcYcXGHGHFxcYcYcXFxiHKHGHFxhxcYcYcohxcXGHGHFxcYcYcXGHFxhxcYcXGHFxhxhxcXGHGHFxcYhyhxhxcYcXGHGHKIcXFxhxhy/3KHGHFxhxcXGIcohxcXGHFxhxhy/3KHGHFxcYcYcXGHFxhxcYcXGHGHL/cocXGHGHFxhxcXGIcoMCjRs+cuhxhyiHFxcYcXGHGHFxhy/3KHGHFxhxcYcXGHFxhxhyiHFxcYcYcXFxiHKHGHFxhxcYcXGHFxhxhyiHFxcYcYcXFxhxhxcYcXGHFxhxcYcXGHFxhxhyiHFxcYcYcXGHFxcYhyhxhxcYcXE6NcK5yj2HFxcYcYcv9yhxhy/3KHGHFxhxcYcXGHFxhxcYcXGHGHFxcYcYcv9yhxhxcYcv9yiHKIcohyiHKIcXFxhxcYcYcXFxhxhxcYcXFxiHKHGHFxhxcYcYcohy/3KHFxhxhxcXGHGHFxcYhyhxhxcYcXGHFxhxcYcXGHGHKIcXFxhxhy/3KHGHFxcYhyhxhxcYcXGHFxhxcYcXGHFxhxhy/3KHFxhxhxcYcv9yhxhxcYcXFxiHKIcohyiHKIcXFxhxcYMxrRv+UucocYcv9yhxhxcXGIcocYcXGHFxhxcYcXGHFxhxcYcYcohxcXGHGHL/cocYcv9yhxhxcYcv9yhxhxcYcXGHFxhxcYcXGHGHKIcXFxhxcYMufCsig9hxhxcXGIcocYcXGHL/cohyhxhxcYcXGHFxhxhyiHL/cocXGHGHKIcXFxhxhxcXGHGHFxhy/3KHGHFxhxcYcXGHFxcYhyiHFxcYcXGHFxhxcYcYcv9yhxcYcYcXFxhxhxcXGHGHFxhxcXGHGHFxhxcYcXGHFxhy/3KIcv9yhxcYcXGHFxhxcYcYcv9yhxcYcYcXFxhxhy/3KHGHFxcYcYcXGHFxcYhyhxhxcYcXGHFxhxcXGIcohy/3KHFxhxcYcXGHFxhxhy/3KHFxhxhy/3KHFxhxhxcXGHGHFxcYcYcXGHFxcYcYcXGHFxcYhyhxhxcYcXGHFxhxcYcXGHFxhxcYcXGHFxhxcYcXGHGHKIcv9yhxcYcYcohxcXGHGHKIcXFxhxhxcXGHGHFxcYcYcXFxhxhxcYcXFxhxhxcYcXFxiHKHGHFxhxcYcv9yP2mztJZMcXGHFxhxcYcXGHFxhxcYcXGHFxhxcYcXGHFxhxhyiHKIcXFxhxcYcXGHGHKIcXFxhxcYcYcv9yhxcYcYcv9yhxcYcYcXFxhxhy/3KHFxhxhxcXGHGHFxcYcYcXFxhxhxcXGHGHFxcYhyhxhy/3KHGHFxcYcYcXGEHO7CQRhxhxcYcv9yhxhxcYcv9yhxhxcYcXFxhxhxcYcXFxiHKHGHFxhxcXGIcocYcXGHFxcYhyhxhxcYcXFxiHKHGHFxhxcYcv9yiHKHGHFxhxcXGIcocYcXGHFxhy/3KIcocYcXGHFxcYhyhxhxcYcXFxiHKHGHFxhxcXGIcocYcXGHFxcYhyhxhxcYcv9yhxhxcYcv9yhxhxcYcv9yhxhxcYcv9yhxhxcXGHGHFxhy/3KHGHFxcYcYcXFxhxhxcXGHGHFxcYcYcXFxhxhxcXGHGHFxcYcYcohxcXGHGHL/cocXGHGHL/cocXGHFxhxhy/3KHFxhxcYcYcohyiHFxcYcXGHFxhxcYcXGHFxhxcYcXGHFxhxcYcXGHFxhxcYcXFxiHKEC/7CUBcYcXGHFxcYhyhxhxcXGIcocYcXFxhxhxcXGHGHFxcYcYcXFxhxhxcXGHFxhxhxcXGHFxhxhyiHFxcYcXGHFxhxcYcYcohyiHKIcohyhxhxcYcXGHFxhxcXGIcocYcXGHL/cocYcXFxhxhxcYcv9yhxcYcYcXFxhxhyiHFxcYcXGHGHKIcohxcXGHFxhxcYcXGHFxhy/3KIcocYcXGHFxhy/3KHGHFxcYcYcXGHL/cocXGHGHFxcYcXGHGHL/cocXGHFxhxcYcXGHFxhxcYcXGHFxhxcYcv9yhxhxcYcXFxhxhxcXGHGHFxcYcYcXFxhxcYcYcohy/3KHFxhxcYcXGHFxhxcXGIcocYcXGHFxcYhyhxhy/3KHGHL/cocXGHGHKIcXFxhxcYcXGHFxhxcYcXGHFxhxcXGIcocYcXFxhxhxcYcohxcXGHGHL/cocXGHFxhxcYcXGHFxhxcYcXGHFxhy/3KHGHFxcYcYcXFxhxhxcXGHFxhxhyiHFxcYcXGHFxhy/3KIcocYcXGHL/cocYcXFxhxhy/3KHFxhxcYcYcohyiHKIcohyhxhxcYcXFxhxhxcXGHGHFxcYcXGHGHKIcv9yhxcYcXFxiHKHGHFxhxcXGHGHFxcYcYcXFxhxcYcYcohyiHKIcocYcXGHFxhy/3KHGHFxcYcYcohxcXGHFxhxcYcXGHFxhxcYcXFxiHKHGHL/cocYcohxcXGHFxhxcYcXGHFxhxcYcXFxiHKHGHL/cocXGHGHFxcYcXGHFxhxcYcXGHFxcYhyhxhxcXGHGHL/cocXGHFxhxcYcXGHFxhxcYcXFxhxhxcXGHGHFxcYcXGHGHKIcohyhxhxcYcXGHL/cocYcohxcXGHFxhxcYcXGHFxhxcYcXFxiHKHGHKIcXFxhxcYcYcohyiHKHGHFxhy/3KHGHL/cocXGHGHKIcohyiHKHGHFxhy/3KHGHL/cocXGHFxhxcYcXGHFxhxcYcv9yhxhy/3KHFxhxhyiHKIcocYcXGHFxcYcYcXFxhxhyiHFxcYcXGHFxcYhyhxhxcXGHGHFxcYcXGHFxhxcYcXGHFxcYhyhxhy/3KHFxhxcYcXGHFxhxcYcXFxiHKHFxhxhxcXGHFxhxcYcXGHFxcYcYcXE16cO/FjxxhxcYcXGHFxhxcXGIcocYcv9yhxcYcXGHFxhxcYcXGHFxcYcYcXFxhxhyiHKIcohyhxhxcYcXFxhxhyiHFxcYcXGHFxcYhyhxhxcXGHGHKIcXFxhxcYcXFxhxhxcYcv9yhxcYcXGHGHKHGHFxhxcXGHGHFxcYcXGHGHKIcocYcXGHL/cocYcohxcXGHFxhxcXGIcocYcXFxhxcYcYcohyiHKHGHFxcYcYcXFxhxcYcXGHFxhxcYcv9yhxhy/3KHFxhxcYcXGHFxcYcYcXFxhxhyiHFxcXGIcocYcXGHL/cocXGHFxhxcYcXGHFxcYcYcXFxhxcYcYcocYcXGHFxcYcYcXFxhxcYcXGHFxhxcYcv9yhxcYcYcohyiHKHGHFxhy/3KHFxhxhyiHKHGHFxhy/3KHFxhxhyiHKIcocYcXFxhxhxcXGHFxhxcYcXFxhxhxcXGHGHKIcohyiHKHGHFxcYcXGHGHKIcocYcXGHL/cocXGHFxhxcYcXGHFxcYcYcXFxhxcYcXGHFxhxcXGHGHL/cocXGHFxhxcXGHGHFxcYcYcohyiHKHGHFxcYcYcXFxhxcYcXGHL/cocYcXFxhxcYcXGHFxhxcXGHGHL/cocXGHFxhxcXGHGHFxcYcXGHGHKHGHFxhy/3KHFxhxhyhxhxcYcXFxhxhxcXGHFxhxcXGIcocYcohxcXGHFxhy/3KHGHFxcYcXGHFxhxcYcXFxhxhxcXGHFxhxcYcv9yhxhy/3KHFxhxcYcXFxhxhxcXGHFxhxcYcXGHFxcYcYcohyiHKIcocYcXFxhxcYcXGHFxhxcXGHGHFxcYcXGHFxhxcXGHGHL/cocXGHFxcYhyhxhyiHFxcYcv9yhxhxcXGHGHKIcohyhxhxcXGHFxhxhyhxhxcYcv9yhxcYcXGHFxhy/3KHGHKIcohyiHKHGHL/cocXGHFxhxcXGHGHFxcYcXGHFxhxcYcv9yhxcYcXGHFxhxcXGHGHFxcYcXGHFxcYcYcXFxhxcYcXGHFxhy/3KHFxhxcYcXGHFxcYcYcXFxhxcYcXFxhxhxcXGHFxhxcYcXFxhxhxcXGHFxhxcXGHGHFxcYcXGHFxhxcYcv9yhxcYcXGHFxhy/3KHFxhxcYcXGHFxhy/3KHFxhxcYcXFxhxhxcXGHFxhxcYcXFxhxhyiHKIcocYcXFxhxhyiHKHGHFxcYcYcohyiHKHGHFxcYcXGHFxhxcXGHGHL/cocXFxiHKHGHKIcXFxcYhyhxhy/3KHFxhxcXGHGHFxcYcXGHFxhxcXGHGHL/cocXFxhxhxcXGHGHKHGHFxhxcXGHFxhxcYcXFxhxhxcXGHFxhxcXGHGHFxcYcXGHFxcYcYcXFxhxcYcv9yhxhy/3KHFxhy/3KHGHL/cocXGHL/cocYcohxcXFxiHKHGHKIcohyhxhxcXGHGHKIcocYcXFxhxcYcXGHFxcYcYcXFxhxcXGIcocXGHGHKHGHFxcYcYcXFJJvydkIcocYcXFxhxcYcXFxhxhxcXGHFxhxcXGHGHKIcohygw0uK0PR2HFxhxcYcXFxhxhyiHKHGHFxcYcYcohyhxhxcXGHFxhxcYcXGHKIcXFxhxcXGHGHFxcYcXGHFxcYcYcv9yhxcXGHGHFxcYcXGHFxhxcXGHFxhxcYcXGHL/cocXGHFxcYhyhxcYcXGHFxhy/3KHFxhxcYcXFxhxhyiHKHGHFxcYcYcocYcXGHL/cocXGHFxcYcYcXFxhxcYcv9yhxcYcXGHFxhxcXGHFxhxcYcXGHKIcXFxhy/3KHGHKIcohyhxhxcXGHFxhxcXGHGHL/cocv9yhxhxcXGHFxhy/3KHFxhxhyhxhxcXGHFxhxcYcXFxhxhyiHKHGHFxcYcXGHFxhxcXGHFxhxcYcXFxhxhyiHKHGHFxcYcXGHFxhy/3KHFxhxcYcv9yhxcYcXGHFxcYcYcv9ycYhyhxcYcYcocYcXFxhxhyhxhxcXGHGHKIcocYcXFxhxcYcXFxhxhyiHKIcocXGHGHKHGHFxcYcYcocYcXFxhxhyiHKHGHFxcYcXGHL/cocXGHFxhxcYcXFxhxcYcXFxhxhy/3JxiHKHGHKIcohyhxhyiHKIcocYcohyiHKHGHKIcohyhxhxcXGHFxcYhyhxcYcXGHFxcYcYcocYcXGHKIcXL/cocYcXFxhxcYcXFxhxhyiHKHGHL/cocXFxiHKHFxhxcYcXFxhxhyiHKHGHL/cocXFxiHKHFxhxcYcXFxhxcYcXGHFxcYcYcohyhxhyiHKIcocYcohyiHKHGHKIcohyhxhyiHKHGHFxcYcXGHFxhy/3KHFxhxcXGHGHKIcocYcv9yhxcXGIcocXGHFxhxcXGHFxhxcYcXFxhxcYcXGHL/cocXGHFxcYcYcohyhxhxcXGHFxhy/3KHFxhxcYcXFxhxcYcXGHL/cocXGHFxcYcYcohyhxhxcXGHFxhy/3KHFxhxcYcv9yhxcYcXFxhxhyiHKHGHFxcYcXFxiHKHFxhxcXGHGHFxcYcv9yhxcYcXGHFxhyiHKIcocYcohyhxhxcXGHFxhxcXGHGHKHGHFxcYcYcocYcXFxhxcYcXFxhxhyhxhxcXGHGHKHGHFxcYcXGHFxcYcXGHFxhxcXGHFxhxcYcohxcv9yhxhxcXGHFxcYcYcohyhxhxcXGHFxhyiHFxcYcXFxhxhyhxhxcYcohyhxhxcXGHFxhxcXGHGHKHGHFxcYcXGHFxhyiHKIcocYcohyhxhxcXGHFxhy/3KHFxhxcXGHGHKIcocYcohyhxhxcXGHFxhxcXGHFxhxcYcv9yhxcXGHGHFxcYcXFxhxhyhxhxcXGHGHKHGHFxcYcXGHL/cocXGHFxcYcYcocYcXFxhxcYcXGHKIcohyhxhyiHKHGHKIcoTbn8VGBxcYcXGHFxcYcYcocYcXFxhxcYcv9yhxcYcXFxhxcYcXGHFxcYcXGHFxcYcXGHFxhy/3KHFxcYcYcohyhxhxcXGHFxcYcYcXL/cocYcXFxhy/3KHFxhxcYcXFxhxcYcXFxhxcYcXGHKIcohyhxhyiHKHGHKIcohyhxcYcXGHFxcYcXGHFxcYcXGHFxcYcYcohyhxcYcXGHFxcYcYcocYcXFxhxcXGHGHKIcocYcohyhxhy/3KHL/cocXGHFxhxcXGHFxhxcXGHFxhxcXGHGHKHGHFxcYcXGHFxcYcXGHFxcYcXGHFxcYcYcocYcXFxhxcYcv9yhxcYcv9yhxcYcXFxhxcYcXGHL/cocXFxhxhyiHKHGHKIcocYcohyhxhxcXGHFxcYcYT7r8NFByhxcYcXGHFxcYcXGHFxcYcYcocYcohyiHKHFxhxcYcv9yhxcXGHGHKIcocYcohyhxhxcXFxiHKHFxhxcXGHGHKHGHFxcYcXGHL/cocXFxhxhyiHKHGHKIcocYcXFxhy/3KHFxhxcXGHGHKHGHFxcYcXFxhxhyhxhxcXGHFxhxcXGHFxhy/3KHFxhy/3KHFxhy/3KHFxhxcXGHFxhxcXGHGHKHGHFxcYcv9yhxcYcXGHKIcohyhxcYcXGHFxcYcXFxhxhyiHKHFxhxcYcXFxhxcYcv9yhxcXGHGHFxcXGHGHKIcocYcohyhxhyiHKHGHKIcocYcohyhxhyiHKHGHL/cnGHGHFxcXGHGHFxcYcv9yhxcYcXFxhxcYcXFxhxcYcXFxhxcYcXFxhxcYcXFxhxhyhxhyiHKHGHKIcocYcohyhxhyiHKHGHKIcocYcocYcXFxhxcYcXFxhxcYcXFxhxcYcohxcXFxhxhyhxhxcXGHFxhyiHFy/3KHFxhxcYcv9yhy/3KHFxhxcXGHGHKHGHFxcXGIcocXGHFxcYcXGHFxcYcXGHFxcYcXGHL/cocXFxhxhyiHKHFxhxcYcXFxhxcXGHFxhxcYcohyhxhxcXGHL/cocXGHFxcYcXGHFxcYcXGHKIcXL/cocYcocYcXFxhxcXGHFxhxcYcohyhxhyiHKHGHKIcocYcocYcXFxhxcYcv9ycYhyhxcYcXFxhxcYcXGHKIcocXGHFxhxcXGHFxhyiHKIcocXGHFxcYcXGHFxhyhxhxcXGHFxhxcXGHFxcYcYcocYcXFxhxcXGHFxhxcXGHFxhy/3KHFxcYcXGHFxhyiHKHGHFxcYcv9yhxcXGHGHKIcocXGHFxcYcYcocYcohyhxhyhxhxcXGHFxcYcYcocYcohyhxhyiHKHGHKHGHFxcYcXFxhxcYcXFxhxcYcXFxhxcXGHGHKHGHFxcXGHGHFxcXGHGHKIcocXGHFxcYcXGHFxcYcXGHFxcYcXGHKIcocYcXFxcYcYcohyhxcYcXGHL/cnGHGHFxcXGHGHKIcocXGHFxcYcXGHFxcYcXGHFxcYcXFxhxcYcXFxhxcYcXFxhxcYcohyhxhxcXFxhxhyiHKHFxhxcXGHFxhxcXGHFxhxcXGHFxcYcXGHFxcYcXGHL/cocv9yhxcYcXFxhxcYcohyiHKHFxhxcXGHFxhyiHKHGHFxcYcv9yhxcXGHGHKHGHFxcXGHGHKIcocXGHFxhyiHKHFxhxcYcXFxhy/3KHFxhy/3KHL/cocXGHFxcYcXGHFxcYcXFxhxcYcXFxhxcYcv9ycYhyhxcYcohxcv9yhxcYcXFxhxcYcXFxhxcXGHFxhxcXGHFxcYcYcocYcohyhxcYcXGHKIcocYcocYcXFxhxcXGHFxhyiHKIcocXGHL/cocXFxhxcYcXFxhxcYcXFxhy/3KHFxhy/3KHL/cocXGHFxcYcXGHKIcocYcohyhxcYcXFxhxcYcXFxhxcYcohyhxhyhxhxcXGHL/cocXFxhxcYcXGHKHGHFxcYcXFxhxcYcXFxhxcXGHFxhxcXGHFxhyiHKHGHKHGHFxcYcXFxhxcXGHGHKHGHKIcocXGHFxcYcXGHFxcYcv9yhxcYcohyiHKHFxcYcYcocYcXFxcYcYcocYcXFxcYcYcohyhxcYcohyiHKHFxhy/3KHL/cocXGHFxcYcXFxhxcYcXFxhxcXGHFxhxcXGHFxcYcXGHFxcYcXFxhxcYcXFxhxcXGHFxhxcXGHFxcYcXGHFxcYcXFxhxcYcohyhxhxcXFxhxcYcXFxhxcYcXFxhy/3KHFxcYcXGHFxcYcXGHKIcocXGHFxhyiHKHFxhxcYcohyhxcYcXFxhxcYcXFxhy/3KHFxcYcXGHFxcYcXGHKIcocXGHFxhyiHKHFxhxcXGHFxhy/3JxhxhyiHKHFxhxcXGHFxcYcXGHFxcYcv9yhxcXGHGHKHGHKHGHFxcXGHGHKHGHFxcXGHFxhxcYcocYcXFxhyiHKIcocXGHKIcocYcXFxcYcXGHFxcYcXFxhxcYcXFxhxcXGHFxhy/3JxhxhyiHKHFxcYcYcocYcohyhxcYcXFxhxcXGHFxhxcXGHL/OTABus/+cXGHFxhxcXGHFxcYcXGHKIcocYcocYcXFxcYcYcocYcocYcXFxhyiHKHGHFxcXGHFxhxcXGHFxcYcXGHFxcYcXFxhxcXGHFxhxcXGHFxcYcXFxhxcYcXFxhxcXGHFxhyiHKHGHKHGHKHGHFxcYcv9yhy/3KHFxcYcYcocXGHFxhyiHKHFxhxcXGHFxcYcXGHKIcocYcocYcXFxcYcXGHFxcYcXFxhxcYcXFxhyiHKIcocXFxhxcYcXFxhxcXGHFxhxcXFxhxhyhxhyiHKHFxhyiHKHGHKIcocXGHKIcocYcocYcXFxcYcXGHFxcYcXGHKHGHFxcXGHGHKHGHKIcocXGHKIcocYcohyhxcXGHGHKHFxhxcXGHFxhxcXFxhxhyhxhyhxhyiHKHFxhxcXGHFxcYcXGHKIcocXGHFxcYcXFxhxcYcXFxcYcYcocYcohyhxcXGHGHKHFxhxcYcocYcXFxcYcYcocXGHFxhyiHKHFxhyiHKHGHKHGHFxcXGHFxhxcXGHFxcYcXFxhxcYcohyhxhyhxcYcXGHKIcocXGHL/cnGHGHFy/3KHFxcYcXGHFxcYcXFxhxcXGHFxhyiHKHFxhxcXGHFxcYcXGHKIcocXGHFxcYcXFxhxcXGHFxhxcXFxhxhyhxhyhxhyiHKHFxhyiHKHGHKHGHKHGHFxcXGHFxhxcXGHFxcYcXFxhxcXGHFxhxcXGHKIcocYcohyhxcXGHFxhxcXGHKIcocYcohyhxcXGHFxhxcXEwQgGxzf5yhy/3KHL/cocXFxhxcYcXFxhxcXGHL/cocXFxhxcXGHFxhxcXGHL/cnGHGHKIcocXFxhxcYcohyhxcYcXFxhxcXGHFxhyiHKHFxhyiHKHFxhxcXGHFxhyhxhxcv9yhxcYcXFxhyiHKHGHKIcocXFxhxcYcohyhxcYcXFxhxcXGHFxcYcXGHKIcocXGHFxcXGHGHKHGHKHGHKIcocXFxhxcYcXFxhyiHKHGHKHGHKIcocXFxhxcYcohyhxcYcXFxhxcXGHFxcYcXFxhxcYcXFxcYcXGHFxcYcohyhxhyhxhxcv9yhxcXGHFxhxcXFxhxcYcXFxhxcXGHFxcYcXFxhxcYcocYcXFxcYcXGHFxcYcXFxhyiHKHGHFy/3KHFxcYcXGHKIcocXGHFxcXGHGHKHGHKHGHKHGHKHGHFy/3KHFxhyiHKHFxhy/3JxhxhyhxhyhxhyhxhyhxhxcXFxhxcYcohyhxcYcv9ycYcYcocXGHFxcYcXFxhxcYcocYcohyhxcXGHFxhxcXGHKIcocXGHFxcYcXFxhxcXGHFxcYcXFxhxcYcocYcXFxcYcXGHFxcXGHGHKHFxhxcXGHL/cnGHGHKHGHKIcocv9yhxcXGHFxhyiHKHFxcYcYcocXGHKIcocXGHFxcYcXFxhxcXGHFxcYcXFxhxcXGHFxcYcXGHKHGHFxcXGHFxhxcXFxhxcYcXFxcYcYcocXGHFxcYcv9ycYcYcocYcocYcocYcocYcXL/cocXFxhxcXGHFxhyiHKHFxhyiHKHFxhyiHKHFxhyiHKHFxhxcXGHFxcXGHGHKHGHKHFxhxcXGHFxcYcXFxhxcXGHFxcYcXGHKHGHKHGHFy/3KHFxcYcXGHKHGHFxcXGHFxhyiHKHFxhyiHKHFxcYcYcocXGHKIcocXGHFxcXGHFxhxcXGHFxcXGHGHKHFxhxcXGHL/cnGHGHKHFxhxcXGHFxcYcXFxhy/3JxhxhyhxhyhxhyhxhyhxcYcXFxhxcXGHFxcYcXFxhxcXGHFxcYcXFxhxcXGHFxcYcXFxhxcXGHFxcYcXFxhxcXGHFxhyhxhyhxhyhxhyhxhyhxhyhxhyhxhyhxhyhxhyhxhyhxhyhxhyhxhyhxhyhxhyhxhyhxhyhxcYcXFxhxcXGHFxcYcXFxhxcXGHKIcocYcocXGHFxcYcXFxhyiHKHFxhxcXGHFxcXGHGHKHFxhyiHKHFxhxcXFxhxcYcXFxcYcXGHFxcXGHFxhxcXFxhxcYcocYcXFxcYcXFxhxcYcocYcXL/cocXFxhxcXGHFxcYcXFxhxcXGHFxcYcXFxhxcXGHKIcocYcocXGHFxcXGHGHKHFxhyiHKHFxhyiHKHFxhyhxhxcXFxhxcXGHFxhyhxhyhxhyhxhyhxhyhxhyhxhyhxcYcXFxhxcXFxhxhyhxcYcohyhxcYcohyhxcXGHFxhyhxhyhxhxcv9yhy/3KHL/cnGHGHKHGHKHFxhxcXFxhxhyhxcYcocYcXFxcYcXGHKHGHKIcocv9yhy/3KHL/cnGHGHKHFxhxcXGHKIcocXGHKIcocXFxhxcYcocYcXL/cocv9yhyiHKHGHKHFxhxcXGHKIcocXGHKHGHFxcXGHFxcYcXFxhxcXGHFxcYcXFxhyiHKHFxhxcXFxhxcYcohyhxcXGHFxcYcXFxhxcXGHFxcYcohyhxcYcohyhxcYcocYcocYcXL/cocohyhxhyhxcYcXFxcYcXGHFxcXGHFxcYcXGHKHGHKHFxhxcXGHFxcXGHFxhxcXFxhxcXGHFxhyhxhyhxhyhxcYcXFxhyiHKHFxcYcXGHKHGHKHGHKHGHKHFxhxcXGHKIcocXFxhxcYcocYcocYcocXGHFxcYcohyhxcYcocYcocYcocYcocYcocXGHFxcXGHFxhyiHKHFxcYcXFxhy/3JxhxcYcXFxcYcXGHKIcocXFxhy/3JxhxhyhxcYcohyhxcXGHFxhyhxcYcXFxhxcXFxhxcYcXFxcYcXFxhxcXGHFxcYcohyhxcYcohyhxcXGHFxcYcXFxhyiHKHFxhyhxhxcv9yhxcXGHKIcocXGHFxcXGHFxhyhxhyhxhyhxcYcXFxcYcXGHKHGHKHGHKHGHKHFxhxcv9yhxcXGHFxcYcXFxhxcXGHKIcocXFxhxcYcocXGHFxcYcv9ycYcXGHKHGHKHGHKHFxhxcXGHKHGHFy/3KHFxcYcohyhxcYcXFxcYcXFxhxcXGHFxcYcohyhxcXGHFxhyhxcYcXFxhyiHKHFxcYcXGHKHFxhxcXGHKIcocXFxhxcXGHFxcYcohyhxcXGHFxhyhxcYcXFxhyiHKHFxcYcXFxhxcXGHKIcocXGHKHGHKHGHKHFxhyiHKHFxcYcXFxhxcXGHKIcocXFxhxcXGHFxcYcohyhxcXGHFxcYcXFxhxcXFxhxcYcocYcocYcocXGHFxcXGHFxcYcXFxhxcXFxhxcYcohyhyiHKHFxhxcXFxhxcXGHFxcYcXFxcYcXGHKIcocohyhxcYcXFxcYcXFxhxcXGHKIcocXFxhxcXGHFxcYcXFxcYcXFxhxcXGHFxcYcohyhxcXGHFxcYcohyhxcYcocYcocXGHFxcXGHFxhyhxhyhxcYcXFxcYcXFxhxcXGHKIcocXFxhxcXGHFxcYcohyhxcXGHFxcYcohyhxcXGHFxcYcXFxhyiHKHFxcYcXFxhyiHKHFxcYcXFxhxcXFxhxcYcocYcocXGHFxcXGHFxhyhxcYcXFxcYcXGHKHGHKHFxhyiHKHL/cocohyhxcYcocYcocXGHFxcXGHFxcYcXFxhxcXFxhxcXGHFxcYcXFxcYcXGHKHGHKHFxhyhxhyhxhyhxcYcXFxcYcXFxhxcXFxhxcYcocYcocXGHFxcXGHFxcYcv9ycYcXGHKHGHKHFxhxcv9yhxcXGHKIcocXGHKHFxhxcXGHKHGHFy/3JxhxcYcXFxcYcXFxhyiHKHFxcYcXFxhxcXFxhxcXGHFxcYcXFxcYcXFxhxcXGHKIcocXFxhyiHKHFxhyhxhyhxcYcocYcocYcocXGHKIcocohyhxcYcocYcocXGHFxcXGHFxcYcXFxcYcXGHKHFxhxcXFxhxcXGHFxcYcohyhy/3KHKIcocXFxhxcXGHKIcocXFxhy/3JxhxcYcocXGHFxcXGHFxhyhxcYcXFxcYcXFxhxcXFxhxcXGHFxcYcXFxcYcXFxhxcXFxhxcXGHFxcYcXFxcYcXFxhxcXFxhxcYcocXGHFxcXGHFxcYcXFxcYcXFxhxcXGHFxcXGHFxcYcohyhxcXGHFxcYcocYcocYcocXGHKHGHKHFxhxcXFxhxcXFxhxcYcocYcocXGHKIcnGHGHKHFxcYcXFxhyiHKHFxcYcohyhxcXGHFxcXGHFxhyhxcYcXFxcYcXFxhxcXFxhxcXGHFxcXGHFxhyhxcYcXFxcYcXFxhyiHKHFxcYcohyhxcXGHKIcocXFxhxcXGHKHGHKHGHKHFxhyhxcYcXFxcYcXFxhxcXFxhxcYcocXGHKHGHKHGHKHFxcYcXFxhyhxhxcohyhxcYcocYcocXFxhxcXGHFxcXGHFxcYcXFxhyhxhyhxcYcocYcocXGHFxcXGHFxcXGHFxhyhxcYcohyhyiHKHFxcYcXFxhxcXFxhxcXFxhxcYcocYcocXFxhxcXGHFy/3KHFxcXGHFxhyhxhyhxcYcocXGHFxcXGHFxcYcohyhxcXFxhxcYcocYcocXFxhxcXGHFxcXGHFxcXGHFxhyhxhyhxcXGHFxcYcocYcocYcocXFxhxcXGHKHGHKHFxhxcXFxhyiHKHFxcYcXFxcYcXFxhxcXFxhxcXGHFxcXGHFxcYcXFxcYcXFxhyhxhyhxhyhxcXGHFxcYcocYcocYcocXFxhyiHKHFxcYcXFxcYcXFxhyiHKHFxcXGHFxhyhxcYcXFxcYcXFxcYcXFxhxcXFxhxcXGHFxcXGHFxcYcohyhyiHKHFxcYcXFxhyhxhyhxcYcocYcocXFxhxcXGHFy/3KHKIcocXFxhxcXFxhxcXGHFxcXGHFxcYcocYcocXGHFxcXGHKIcocXFxcYcXGHKHGHKHFxcYcXFxcYcXFxhxcXFxhxcXGHKHGHKHFxhxcv9ycYcXGHFyiHKHFxhyhxcYcocYcocXGHKHGHKHFxcYcXFxhyhxhyhxcYcocXGHFxcXGHFxcXGHFxcYcXFxcYcXFxhyhxhyhxhyhxcXFxhxcYcocYcocXFxhyiHKHFxcYcocYcocXGHFy/3JxhxcYcocYcocXFxhxcXFxhxcXGHKHGHKHFxhxcv9ycYcXGHKHFxhxcXFxhyiHKHKIcocXFxhxcXFxhxcXGHKIcocohyhxcXFxhxcYcocXGHFy/3JxhxcYcocXGHFy/3JxhxcYcocXGHFxcXGHKHGHKHGHKHFxcYcohyhxcXFxhxcXGHFxcXGHFxcYcocYcocXGHKHFxhxcv9ycYcXGHKHGHKHFxcYcocYcocYcocXFxhyiHKHKIcocXFxhyhxhyhxcYcXL/cnGHFxhyhxcYcocXGHFxcXGHKIcocv9ycYcXFxhxcXFxhxcXFxhxcXGHFxcXGHKIcocXFxhyhxhyhxcYcocXGHFxcXFxhxcYcocXGHFy/3JxhxcYcocXGHKHFxhyiHJxhxcYcocXGHKHGHKHFxcYcXFxcYcXFxhyhxhyhxcXGHFxcXGHFxcYcocYcocXGHKHFxhyhxhyhxcXGHFxcXGHFxcXGHFxcYcXFxcYcohyhxcXFxhxcXGHFy/3KHKIcocohyhxcXGHKIcnGHFxhxcohyhxcXGHKHGHKHFxhyhxhyhxcXFxhxcYcocXGHKHFxhyhxhyhxcXGHFxcXGHL/cnGHFxcYcocYcocXFxhxcXFxhxcXGHKHGHKHFxcYcXL/cocv9ycYcXFxhyhxhyhxcXGHFxcXGHFxcYcocXGHFxcXGHKHGHKHFxhxcohyhxcXGHKHGHKHFxhyhxcYcocXGHFy/3JxhxcXGHFxcXGHFxcXGHFxcYcocXGHFxcXGHKIcnGHFxhyhxhyhxcXFxhxcXGHFxcXGHFy/3KHKIcocXFxcYcXFxhxcXFxhyhxhyhxcYcocXGHFyiHKHFxcYcocYcocXGHKHFxhyhxcYcocYcocXFxcYcXGHKHFxcYcXFxcYcXFxcYcXFxhyhxhyhxcXGHKHGHKHFxhyhxcYcocXGHKHGHKHFxcXGHFxhyhxcXGHFxcXGHKIcocv9ycYcXFxcYcXFxhxcv9ycYcXFxhxcXFxhxcXFxhxcXFxhxcXFxhxcXGHKHGHKHFxcYcocYcocXFxhxcXFxhxcXFxhxcXFxhxcXGHKHFxhxcXFxcYcXFxhxcXFxhyhxhyhxcYcocXGHKHFxhyhxcYcXKIcocXFxhyhxcYcXFxcYcocYcocXFxhxcXFxhxcXFxhyiHKHFxcXGHFxcXGHFxcYcocXGHFy/3JxhxcXGHFy/3JxhxcXGHFxcXGHKIcococYcocXGHKHFxhyhxcYcocXGHFyiHKHFxcXGHFxcYcocYcocXFxcYcXFxhxcXFxcYcXGHKHFxcYcohycYcXGHKHFxcYcXFxcYcXFxcYcohyhyiHKHKIcocohyhyiHKHL/cnGHFxcXGHFxcXGHFxcYcocXGHFyiHKHFxcXGHFxcYcocYcocXFxcYcXFxhxcv9ycYcXFxhyhxhyhxcXGHKHGHKHFxcYcocYcocXFxhyhxhyhxcXGHKHGHKHFxcYcocYcocXFxhyhxhyhxcXGHKHGHKHFxcYcocYcocXFxhyhxcYcXFxcXGHFxcYcXL/cnGHFxcYcocYcocXFxcYcXFxhyhxhyhxcXFxhxcXGHKHFxhxcohyhxcXFxhxcXFxhxcXGHKHFxhyhxcYcocXGHKHFxhyhxcYcocXFxhxcXFxhxcv9yhyhxhyhxcXGHFxcXGHKHGHKHFxcYcocYcocXFxhyhxcYcXKIcocXFxcYcXFxhyhxcYcocXGHKHFxhyhxcXGHFxcXGHFxcXGHKHGHKHFxcYcXL/cnGHFxcYcocYcocXFxcYcXFxhyhxcYcocXGHKHFxhyhxcXGHFxcXGHKHGHKHFxcYcocYcocXFxhyhxcYcocYcocohyhyiHJxhxcYcocXFxhxcXFxhyhxhyhxcXFxhxcXGHKHFxhyhxcYcocXGHKHFxcYcXFxcYcocYcocXFxhyhxcYcocYcocohyhyhxhyhxcYcocXFxhyhxhyhxcXFxhxcXGHKHFxhyhxcYcocXFxhxcv9ycYcXFxhxcohyhxcXFxhxcXFxhxcXFxhyhxhyhxcXGHKHGHKHFxcXGHFxcXGHFxcXGHKHGHKHFxcYcocYcocXFxcYcXFxcYcXFxcYcocYcocXFxhyhxcYcocXGHKHFxhyhxcXGHFxcXFxhxcXGHKHGHKHKHGHKHFxhyhxcXGHKHGHKHKIcocohyhyhxhyhxcXGHKHGHKHFxcXGHFxcXGHKHGHKHFxcYcocXGHFyiHJxhxcYcocXFxhyhxhyhxcXFxhxcXFxhyiHJxhxcXGHKHGHKHKIcnGHFxhyhxcXGHKHFxhyhxcYcocXGHKHFxcYcocXGHFyiHKHKHGHKHFxcYcocYcocohyhyhxhyhxcXGHKHGHKHKIcnGHFxhyhxcXGHKHFxhyhxcYcocXFxhyhxhyhyiHKHKIcnGHFxcYcXKIcocohyhyhxhyhxcXGHKHFxhyhxcXGHFxcXFxhxcXGHKHFxhyhxcXGHKHFxhxcohycYcXGHKHFxcYcocXGHKHFxcYcXFxcXGHFxcXGHFxcXGHFy/3JxhxcXGHKHFxcYcXFxcXGHFxcYcocXGHKHFxcYcocYcocohycYcXFxhxcXFxcYcXFxcYcocYcocXFxcYcXFxcYcXL/cnGHFxcYcocXFxhxcXFxcYcXFxhyhxcXGHFy/3JxhxcXFxhxcXFxhyhxcYcXKIcnGHFxhyhxcXFxhxcXFxhyhxhyhxcXFxhxcXFxhyhxcYcXKIcococYcocXFxcYcXFxcYcocYcocXFxcYcXL/cnGHFxcYcocXGHKHFxcYcocXGHKHFxcYcXL/cnGHFxcXGHKHGHKHFxcXGHKIcnGHFxcYcocXFxhxcXFxcYcXFxcYcXFxcXGHFxcYcocXFxhxcv9ycYcXFxcYcocYcocohyhyhxhyhxcXFxhxcXFxcYcXFxhyhxcYcocXFxcYcXFxcYcXFxcXGHFxcXGHFxcXGHKHFxhyhxcXGHKHGHKHKHGHKHFxcYcocXFxhxcv9ycYcXFxcYcocYcocohyhyhxhyhyiHKHKHGHKHKIcococYcocXFxcYcocYcocXFxcYcXFxcXGHFxcXGHFxcXGHKHFxhyhxcXGHKHGHJxhxcYcocXFxcYcocYcocXFxcYcXL/cnGHFxcXGHFxcXFxhxcXFxhxcXFxcYcXFxcYcXFxcXGHFxcXGHFyiHKHFxcXGHKHFxhyhxcYcocXFxcYcXFxcYcocXGHKHFxcYcXKIcococYcocohyhyhxcYcXKHGHKHFxcYcocXFxhxcohyhyhxhyhxcXFxhxcv9ycYcXFxcYcocYcococYcocXFxcYcXFxcYcocXGHKHFxcYcocXGHKHFxcXGHFxcXGHKHFxhyhxcXGHKHFxhyhxcXFxhxcXFxhyhxcYcocXFxhyhxcYcocXFxcYcXFxcYcocXGHKHFxcYcocXFxhxcv9ycYcocYcocXFxcYcocYcococYcocXFxcYcXL/cnGHFxcXGHKHFxhyhxcXGHKHFxhyhxcXFxhxcXFxcYcXFxcYcXL/cnGHFy/3JxhxcXFxhxcohyhyiHJxhxcXFxhyhxhyhyhxhyhxcXFxhyhxhyhyhxhyhxcXFxhyhxhycYcXGHKHKIcnGHFxcYcocXFxhyhxcYcocXFxcYcocYcocXFxcXGHFxcXGHFxcXFxhxcXFxcYcXFxcYcXFxcXGHKHGHKHFxcXGHKHFxhyhxcXFxhxcXFxhyhxcYcocXFxcYcXKIcocXFxcXGHFxcXGHFxcXFxhyiHJxhxcXFxhyhxcYcocXFxcYcXFxcXGHFxcXGHKHFxhyhxcXGHKHFxcYcocXFxhyhxcYcocXFxhyhxcXGHKHFxcYcocXGHKHFxcXGHFxcXFxhxcXFxcYcXFxcYcocXGHKHFxcXGHFxcXFxhxcXFxhyhxcXGHFyiHKHKHFxhyhxcXGHKHFxcYcXKIcnGHFxcXGHFy/3JxhyhxhyhyhxhyhxcXFxcYcXFxcYcXKIcococXGHKHFxcYcocXGHKHKIcnGHFxcXGHFyiHKHKHFxhyhxcXGHKHFxcYcocXGHKHFxcXGHKHFxhyhxcXFxhxcv9ycYcocYcocohycYcXFxcXGHFxcXGHFyiHJxhxcXFxhxcXFxcYcXKIcococYcococYcocXFxcXGHFxcXGHKHFxhyhxcXFxhyhxcYcocXFxhyhxcXFxhxcXFxcYcXFxcXGHFxcXFxhxcXFxhyhxcXGHFyhxhyhxcXFxhyhxcYcocXFxcYcocYcnGHFxcYcocXFxcYcXFxcXGHKHGHKHKHGHKHKHGHKHKHGHKHKIcnGHFxcXFxhxcXFxhyhxcXGHKHFxhyhxcv9ycYcXFxcYcocXGHKHFxcXGHKHFxcYcXKIcnGHFxcXGHKHFxhyhxcXFxhyhxcYcocXFxcYcocXGHKHFxcXGHKHFxhyhxcXFxhxcohycYcXFxcYcocXGHKHFxcXGHKHFxhyhxcXFxhyhxcYcocXL/cnGHFxcXGHKHFxhyhxcv9ycYcXFxcYcocXFxhyhxcYcococYcococYcocXL/cnGHFy/3JxhyhxhyhyhxhycYcXFxhyhxcXFxhxcXFxcYcocXGHKHFxcXGHKHFxhyhxcXFxcYcXFxcYcocXFxhyhxcYcococYcococXGHKHFxcYcocXFxcYcXKIcococXGHKHKIcnGHFxcXGHKHFxcYcocXFxhyhxcXGHKHFxcYcocXFxcYcocYcnGHFxcXGHKHFxhyhyhxhyhyhxhyhyhxhyhyhxcYcocXFxcYcocXGHKHFxcXFxhxcXFxcYcXFxcXGHFxcXFxhyhxcYcocXFxcYcocXFxhyhxcYcococXGHKHFxcYcocXFxcYcocXFxhyhxcYcococYcnGHFxcYcocXFxcYcocXGHKHKHGHKHKHGHKHKHFxhyhxcXFxhyhxcYcococYcococXGHKHFxcXGHFyhxhyhxcXFxcYcXFxcXGHKHFxhyhxcXFxhyhxcXGHKHFxcYcocXFxcYcocXGHKHFy/3JxhxcohyhyhxcYcocXFxcXGHFxcXFxhxcXFxcYcocXGHKHFxcXFxhxcXFxcYcocYcnGHFxcXGHKHFxcYcocXFxcYcXKHGHKHFxcXFxhxcXFxcYcocXGHKHFy/3Jxhxcv9ycYcocXGHKHFxcXFxhxcXFxcYcocXGHKHFxcXFxhxcXFxcYcocXGHKHFxcXFxhxcXFxcYcocXGHKHFxcXFxhxcXFxcYcocXGHKHKHGHKHKHFxhyhxcXFxcYcXFxcXGHFyiHJxhxcXFxcYcXFxcXGHKHFxhyhyhxhyhyhxcYcocXFxcXGHFxcXFxhyhxcYcococYcnGHFxcYcococYcococXGHKHFxcXGHKHFxcXGHFyiHJxhxcXFxcYcXKIcnGHFxcXGHKHFxcXGHKHFxcYcocXFxhyhxcXFxcYcXFxcXGHFyhxhyhxcv9ycYcocXGHKHKHGHKHKHFxhyhyiHJxhyhxcYcocXFxcXGHKHGHJxhxcXFxcYcXKIcnGHFxcXGHKHFxcXGHKHFxcYcocXFxcYcocXFxhyhxcXFxhyhxcXGHKHFxcXGHKHFxcYcocXFxcYcocXFxcYcXKIcnGHFy/3JxhyhxcXGHKHFxcXGHFyhxhyhyhxcYcocXL/cnGHKHFxhyhyhxhycYcXFxcYcocXFxcYcXKHGHKHKHFxhyhxcohyhyhxcYcococXGHKHFxcXFxhxcv9ycXGHFxcXFxhxcohycYcXKIcnGHFxcXGHKHFxcXGHKHFxcXGHFyhxhyhyhxcYcocXFxcXGHKHFxhyhyhxcYcocXFxcXGHKHFxhyhyhxcYcocXFxcXGHFyhxhyhxcohycYcXFxcXGHFxcv9ycYcXFxcXGHKHFxcYcocXL/cnGHFyiHJxhxcXFxcYcXKHGHKHKHFxhyhyhxhycYcXFxcXGHFxcXFxcYcXFxcXGHKHFxcXGHFyhxhyhyhxcYcococYcnGHFxcXFxhxcocYcococXGHKHKHGHJxhxcXFxcYcXKHGHKHKHFxhyhyhxcYcocXFxcXGHKHFxcYcocXFxcYcocXFxcYcocXFxhyhyhxhyhyhxcXGHKHFxcXGHKHFxcXGHKHFxcYcococYcnGHFxcXGHKHFxcXFxhxcXFxcXGHFxcXFxhyhxcXFxhxcocYcnGHFxcXGHKHFxcXFxhxcohycYcXKIcnGHFxcXFxhyhxcXGHKHKHGHKHKHFxcYcocXFxcXGHFyiHJxhxcohycYcXKIcnGHFxcXFxhyhxcXFxhyhxcXGHKHFxcXFxhyhxcXGHKHFxcXFxhxcocYcococXGHJxhxcXFxhyhxcXFxhyhxcXFxhyhxcXFxhyhxcXFxhxcocXGHKHKHGHJxhxcXFxcYcocXFxcYcocXFxhyhxcohycYcXFxcXGHKHFxcYcocXL/cnGHKHFxcXGHFyhxhycYcXFxcXGHKHFxcYcocXKIcococXFxcYcocXFxhyhxcv9ycYcocXFxcYcocXFxhyhyhxcYcocXL/cnFxhxcXFxcYcocXFxcYcocXFxcYcocXFxcYcocXFxcXGHFxcXFxcYcXKHGHKHKHFxcYcocXFxcXGHKHFxcYcocXFxcXGHKHFxcXGHFyhxcYcococXGHKHKHFxhyhyhxcYcococXFxhyhxcXFxcYcocXFxhyhxcXFxcYcocXFxcYcocXFxcYcocXFxcYcocXFxcXGHFyhxhycYcXFxcXGHKHFxcYcococXGHKHKHFxhyhyhxcXGHKHFxcXFxhyhxcXGHKHKHFxhyhyhxcYcnGHFxcXGHKHFy/3JxhyhxcXFxhyhxcXFxhyhxcXFxhyhxcv9ycYcocXFxcYcocXFxhyhyhxcXGHKHFxcXFxhyhxcXGHKHKHFxhyhyhxcXGHKHFxcXFxhyhxcXGHKHKHFxcYcocXFxcXGHFyhxcYcocXKIcnGHKHFxhycYcXFxcXGHKHFxcXGHKHFxcXGHKHFyiHJxhxcXFxcYcocXFxcXGHKHFxcYcococXGHKHKHFxcYcocXFxcXGHKHFxcXGHKHFxcXFxhyhxcXFxhyhxcXFxhyhxcXFxcYcocXFxcYcocXFxcXGHKHFxcYcococXFxhyhxcXFxcYcocXFxcYcocXFxcXGHKHFxcXGHKHFxcXFxhxcocXGHKHKHFxhyhyhxcXFxhyhxcXFxhyhxcXFxcYcocXFxcYcocXL/cnGHKHFxcXGHKHFy/3JxhyhxcXFxhyhxcv9ycYcocXFxcYcococYcnGHFxcXFxcYcXKHGHJxhxcXFxcXGHKHFxcYcococXGHKHKHFxcXGHKHFxcXGHKHFyiHJxhxcocYcnGHFxcXFxcYcXFy/3JxcYcXFxcXFxhxcocXGHKHKHFxhycYcXFxcXGHKHFxcXFxhyhxcXFxhyhyhxhycYcXKHGHKHKHFxcXGHKHFxcXFxhyhxcXFxcYcocXFxhycYcXFxcXGHFyhxcXGHKHFxcXFxcYcXKHGHJxhxcXFxcXGHKHFxcYcnGHFxcXFxhyhxcXFxhyhyhxhycYcocXFxhyhyhxcXGHKHFyhxhyhyhxcXFxhyhxcXFxcYcocXFxcYcococXGHKHKHFxcXGHKHFxcXFxhyhxcXFxcYcXKHFxcYcocXFxcXGHKHFy/3JxcYcXKIcnGHKHFxcXFxhyhxcXFxhyhxcXFxcYcocXL/cnFxhxcohycXGHFxcXFxcYcocXFxcYcocXKIcnGHKHFxcYcnGHFxcXFxhyhxcXFxcYcocXFxcXGHFyhxcXGHKHFyiHJxhyhxcXFxhyhxcohycYcocXFxhycYcXFxcXGHKHFxcXFxhyhxcXFxcYcocXFxcXGHKHFxcXFxhyhxcXFxcYcXKHFxcYcococXGHJxhxcXFxcXGHKHFxcXGHKHKHFxhycYcXFxcXFxhyhxcXFxhyhxcohycYcocXFxcYcococXGHJxhxcXFxcXGHKHFxcXGHKHFyhxhyhyhxcXFxcYcocXFxcYcococXFxhyhxcocYcnGHFxcv9ycXGHFxcXFxcYcocXL/cnFxhxcocYcnGHKHFxcYcococXFxcYcocXKIcnGHKHFxcXGHKHKHFxhycYcXFy/3JxhyhxcXFxcYcocXFxcXFxhxcocYcnGHKHFxcXGHKHFyiHJxhyhxcXFxcYcocXFxcXGHKHFxcXFxhyhxcXFxcXGHFyhxcYcnGHFxcXFxcYcocXFxcXGHKHFxcXFxcYcXKHFxhycYcXFxcXFxhyhxcXFxcYcocXFxcXGHKHFyiHJxhyhxcXFxhyhyhxcXGHJxhxcXFxcYcocXKIcnGHKHFxcXFxhyhxcXFxcXGHFyhxcYcnGHFxcv9ycYcocXKIcnGHKHFxcXGHKHFyhxhycYcXKHFxhyhyhxcXFxcYcXKHFxcYcnGHFxcXFxhyhyhxcYcnGHFyhxcYcococXFxcYcococXFxhyhyhxcXFxhyhyhxcXGHKHKHFxcXGHKHFxcXFxcYcocXFxcXFxhxcocXFxhyhyhxcXGHKHKHFxcXFxhyhxcXFxcYcocXFy/3JxhyhxcXFxcXGHFyhxcYcnGHFyhxcYcococXFxcXGHKHFxcXFxhyhyhxcYcnGHFyhxcYcnGHFxcXFxcXGHFyhxcYcnGHFxcv9ycXGHKHFxcXGHKHKHFxcXGHKHFxcv9ycXGHFyhxcYcnGHFyhxhycYcocXFxcXGHKHFxcXFxcYcXKHFxcXGHKHFxcXFxcYcocXKIcnGHKHFxcXFxcYcXKHFxcYcococXFxcYcococXFxcYcocXFy/3JxcYcXKHFxcYcococXFxcYcocXKHFxhyhyhxcXFxcYcocXKHGHJxhxcocXGHJxhxcXKIcnGHKHFxcXFxhyhxcocYcnGHKHFxcXGHKHKHFxcXGHKHKHFxcXGHKHFyhxhycYcocXFxcXGHKHKHFxhycYcocXFxcYcococXFxcXGHKHFxcXFxcYcocXFxcXFxhyhxcXFxcYcococXFxhycYcXKHGHJxhyhxcXFxcYcococXFxhycYcXFxcXFxcYcXKHFxcYcnGHFxcXFxcYcococXFxhyhyhxcXFxcYcococXFxhyhyhxcXFxcYcococXFxhyhyhxcXFxcYcococXFxhycYcXFy/3JxcYcocXFxcXGHKHKHFxcXGHKHKHFxcYcnGHFyhxcYcnGHKHFxcXGHKHKHFxcXGHJxhxcXFxcXGHKHKHFxcYcococXFxcXFxhyhxcXFxcYcococXFxcYcococXFxcXGHKHFyiHJxcYcocXFxcXGHKHFyhxcYcnGHFyhxcYcnGHFyhxcXGHKHKHFxcXFxcYcXKHFxcXGHKHKHFxcXGHKHKHFxcXFxhyhyhxcXGHJxhxcXKIcnFxhxcocXGHJxhyhxcXFxcYcococXFxcYcococXFxcXGHKHFyhxcYcococXKIcnFxhxcocXFxhycYcXFyiHJxhyhxcocYcnGHKHFxcXFxhyhyhxcXFxhyhyhxcXFxcXGHFyhxcXFxcYcocXFxcXFxcYcocXFxcXFxhyhxcXFxcXFxhxcocXFxcYcnGHFxcXFxcXGHKHFxcXFxcYcocXFxcXFxcYcocXFxcXFxhyhxcocXGHJxhxcocXGHJxhyhxcXFxcXGHKHFxcXFxcXGHKHFxcXFxcYcocXKHGHJxhyhyhxcYcnGHKHFxcXFxcYcocXKHFxhycYcXKHFxhycYcocXFxcXFxhyhyhxcXGHJxhxcocXFxhycYcXKHFxcYcococXFxcXFxhyhxcocXGHKHKHKHFxcYcococXKHGHJxhyhxcXFxcXGHKHFyhxcYcnGHFyhxcXFxhyhyhxcXFxcYcococXFxcXGHKHFyhxcXGHKHKHFxcXFxcXGHFyhxcXFxhyhyhxcXFxcXGHKHKHFxcYcnGHKHFxcXFxhyhyhxcXFxcXGHKHFxcXFxcXGHKHFyhxhycYcocXKHFxhycYcXKHFxcYcnGHFyhxcXFxhyhyhxcXFxcYcococXFxcXGHJxhxcXFxcXFxhyhxcocXGHJxhyhxcXFxcYcnGHFxcohycXGHFyhxcXFxcYcocXKHFxcYcococXKHGHJxhyhxcocYcnGHKHFyhxcYcnGHFyhxcXFxhyhyhxcohycXGHKHFxcXFxcYcococXFxcXGHJxhxcXFxcXFxhyhyhxcXFxhyhyhxcocYcnGHKHFyhxhycYcococXFxcYcococXKIcnFxhyhxcXL/cnFxhyhyhxcXFxhyhyhxcohycXGHKHFyhxhycXGHFyhxcXFxcYcocXKHFxcXGHKHKHFxcXFxcYcococXFxcXGHKHKHFxcXFxcYcocXKHFxcYcnGHKHFxcXFxhycYcXKHFxcYcnGHFyhxcXFxhycYcXKHFxcYcnGHFyhxcXFxcYcococXFxcXGHKHKHFxcXFxcXGHKHFyhxhycXGHKHFxcXFxcXGHKHFyhxcYcnGHKHFyhxcYcnGHKHFxcXFxcXGHKHKHFxcXGHJxhxcocXFxcYcnGHFyhxcXFxhyhyhxcXL/cnFxhyhyhxcXFxhycYcXKHFxcXFxhyhyhxcXFxcYcnGHFyhxcXGHJxhyhxcXFxcXFxhyhyhxcXFxcYcococXFxcXFxcYcocXFyiHJxcYcocXKHFxhycYcococXFxcYcocococXFxcYcnGHFyhxcXFxhycYcXKHFxcXGHJxhxcocXFxcYcnGHFyhxcXFxhycYcXKHFxcXFxhyhyhxcXFxcXGHKHKHFxcXFxcXGHKHFyhxcXGHJxhxcocXFxcXGHJxhxcocXFxhycYcocXFyiHJxcYcocXFxcXFxcXGHKHFyhxcYcnGHKHKHFxcXFxhyhyhxcocYcnFxhyhxcXFxcXFxcYcocXFyhxhycYcococXFxcXGHJxhxcocXFxcYcnGHFyhxcXFxcYcococXFxcXFxcYcococXFxcXFxcYcocXFyhxhycXGHKHFxcXFxcXGHKHKHFxcv9ycXGHKHKHFxcXFxcYcococXFxcXFxcYcocXKHFxcXGHJxhxcocXFxcXGHJxhxcocXFxcYcnGHKHFxcXFxcXGHKHKHFxcXFxcYcnGHFyhxcXGHJxhyhyhxcXFxcYcocococXFxcYcnGHKHFxcXFxcXFxhyhxcocXFxhycYcocXKHFxcYcnGHKHFyhxcYcnGHKHKHFxcXFxcYcococXKHFxhycYcococXFxcXGHJxhxcocXFxcXGHJxhxcocXFxcXGHJxhxcocXFxcXGHKHKHFyhxcXGHJxhyhxcXKHGHJxhyhyhxcXFxcXFxhyhyhxcXFxcXGHJxhxcocXFxcXGHKHKHKHFxcXFxhyhyhyhxcXFxcYcocococXFxcXGHJxhxcocXFxcXFxhyhyhxcXKIcnFxhyhyhxcXFxcXGHKHKHKHFxcXFxhyhyhyhxcXFxcYcnGHFyhxcXFxcXGHKHKHFyhxcXGHJxhyhxcocXFxhycYcocXKHFxcXGHJxhyhxcXKIcnFxhyhyhxcXKIcnFxhyhxcocXFxcXGHKHKHKHFxcXFxhycYcXKHFxcXFxcXGHKHKHFxcXFxcXGHKHKHFyhxcYcnFxhyhxcXKHFxhycYcococXFxcXFxcYcococXFyiHJxcYcococXFxcXFxcXGHKHFyhxcXFxcYcnGHFyhxcXFxcXFxhyhyhxcXFxcXFxcYcococXFxcXFxcYcococXKHFxcXGHKHKHKHFxcXFxcXGHKHKHFyhxcYcnFxhyhxcocXFxcXGHKHKHKHFxcXFxcYcnGHFyhxcXFxcXFxhyhyhxcXFxcXFxcYcococXFyhxhycYcnGHFyhxcXFxhycYcococXFxcXFxhycYcocXFyhxhycXGHKHFyhxcXFxcXGHKHKHKHFxcXFxhycYcocXKHFxcXFxhyhyhyhxcXFxcXFxhyhyhxcocXFxcYcnGHKHFxcocXFxhycYcocXKHFxcXFxhycYcocXFyhxcYcnGHKHKHFyhxcXGHJxhyhyhxcXFxcXFxhycYcXKHFxcXFxcXGHKHKHKHFxcXFxhycYcococXFxcXFxcYcococXKHFxcXGHJxhyhyhxcXFxcXFxcYcococXFxcXFxcXFxhyhyhxcXFxcXFxcYcococXKHFxcXGHJxhyhyhxcXFxcXFxcYcococXFyhxhycXGHKHKHFyhxcXGHJxhyhyhxcocXFxhycYcococXKHFxcYcnGHKHKHFyhxcXGHJxcYcocXFyhxcXFxhycYcocXKHFxcXFxhycYcococXFxcXFxcYcnGHKHFxcocXGHJxcYcocXKHFxcXFxcXGHKHKHFyhxcXFxcYcnGHKHKHFxcXFxcXGHJxhyhxcXKHFxhycXGHKHKHFxcXFxcXFxcYcococXKHFxcXGHJxhyhyhxcXFxcXFxcXGHKHKHFxcocXGHJxcYcococXFxcXFxcXFxhyhyhxcocXFxcYcnFxhyhxcocXFxcXGHJxhyhyhxcXKHGHJxcYcocococXFxcXFxhycYcococXFxcXFxcXGHKHKHKHFxcXFxcXFxhyhyhyhxcXFxcXFxcYcocococXFxcXFxcYcnGHKHFyhxcXFxcXGHJxhyhxcocXFxcXFxhyhyhyhxcocXFxcYcnFxhyhxcocXFxcXFxhycYcocXKHFxcXFxcXGHJxhyhxcXKHFxcXGHJxhyhyhxcXKHGHJxcXGHKHKHFxcocXFxhycYcnGHFyhxcXFxcXFxcYcococXKHFxcXFxcXGHKHKHKHFyhxcXGHJxcYcococXFyhxcXGHJxhycYcXKHFxcXFxcXFxhycYcXKHFyhxcXGHJxcYcococXFyhxcXGHJxcYcocXKHFxcohycXFxhyhyhyhxcXFxcXFxcYcocococXKHFxcXGHJxhycYcXKHFxcXFxcXFxhycYcXKHFyhxcXFxhycXGHKHFyhxcXFxcXFxcXGHKHKHKHFxcXFxcXFxhycYcocXKHFxcXFxcXFxhyhyhyhxcXFyiHJxcXGHKHKHFyhxcXFxcXFxhycYcocXKHFxcXFxcXGHJxhyhyhxcXKHFxhycXGHJxhxcocXFyhxcYcnFxhyhyhyhxcXFxcXFxcYcnGHKHKHFxcXKIcnFxcYcocococXFyhxhycXFxhyhyhyhxcXFxcXFxcXGHJxhyhxcocXFxcXFxcYcnGHKHKHFyhxcXFxcYcnGHJxhxcocXFxcXFxcXFxcYcococXKHFxcXFxcXFxhycYcocXKHFxcXFxcXFxhycYcococXFxcohycXFxhycYcocXKHFxcXFxcXGHJxhyhyhxcocXFxcXFxcYcnGHKHFyhxcXFyiHJxcXGHKHKHKHFxcXKHGHJxcYcnGHKHFyhxcXFxcXFxcYcnGHKHKHFxcXKHFxhycXGHJxhxcocXKHFxcXFxhycXGHKHKHFyhxcXFxcXFxhycYcococXKHFxcXFxcXGHJxhyhyhyhxcXFxcXFxcXGHJxhyhyhxcXKHFxcXGHJxcYcococXKHFxcXFxcXFxcYcococococXFxcXFxcXFxhycYcocXKHFxcocXFxhycXGHKHKHKHFxcXKHFxhycXGHJxhxcococXFxcXFxcXGHJxhyhyhyhxcXFxcXFxcXFxhycYcocXKHFxcocXGHJxcXGHKHKHKHFxcXKHFxcYcnFxhyhyhyhxcXKHFxcXGHJxcYcocococXKHFxcXFxcXGHJxhyhyhxcocXFxcXFxcXFxcYcocococXKHFxcXFxcXFxcYcococococXFxcocYcnFxcYcnGHKHFyhxcXFxcXFxcXFxhycYcococXFyhxcXFxcXGHJxcYcococXKHFxcXFxcXFxcXGHKHKHKHKHFxcXKHFxhycXGHJxhyhyhxcXKHFxcXFxcYcnGHJxhyhxcocXFxcXFxcXFxcYcnGHKHKHFyhxcXFxcXFxcXGHJxhyhyhxcocXFxcXFxcXFxcYcnGHKHKHFxcocXFxcXFxcXGHJxhyhyhxcocXFxcohycXFxcYcocnGHFyhxcXKHFxcXGHJxcYcnGHKHKHFxcocXFxcXFxhycXGHKHKHKHFyhxcXFxcXFxcXGHJxhyhyhxcocXFyhxcXFxhycXGHKHKHKHKHFxcXKHFxhycXFxhycYcocXKHFyhxcXFxcXFxhycXGHKHKHKHFyhxcXFxcXFxcXGHJxhyhyhyhxcocXFxcXFxcXGHJxcYcocococXFyhxcXFxcXFxhycXGHKHKHKHFyhxcXFxcXFxcXGHJxhycYcXKHKHFxcXFyhxhycXFxhycYcococXKHFxcXFy/3JxcXFxhycYcocococXKHFxcXFxcXFxcYcnGHKHKHKHKHFxcXKHFxcYcnFxcYcococococXKHFxcXFxcXFxcYcnGHJxhyhxcocXFyhxcXFxcXGHJxcYcococococXKHFxcXFxcXFxhycXGHKHKHKHKHFxcocXFxcXFxhycXGHJxhyhyhxcocXFxcXFxcXFxcXFxhycYcocococXFyhxcXFxcXFxcXGHJxhyhyhyhyhxcXKHFxcXFxcXGHJxcYcnGHKHFyhxcocXFxcXFxcXFxcXGHJxhyhyhyhxcocXFxcXFxcXFxcXFxhycYcocococXKHFxcXFxcXFxcXFxcYcnGHKHKHKHFyhxcXFxcXL/cnFxcXGHJxhycYcocXKHFyhxcXFxcXFxcXGHJxcYcococococXKHFxcXFxcXFxcXFxhycYcnGHKHFyhxcocXFxcXFxcXFxcXFxhycYcocococXKHFxcocXFxcXFxhycXGHJxhyhyhyhxcocXFxcocXFxcYcnFxcYcnGHKHKHFyhxcocXFxcXFxcXFxcXGHJxcYcocococXKHFxcocXFxcXFxcXGHJxcYcnGHKHKHFyhxcXKHFxcXFxcXFxcYcnFxhyhyhyhyhxcocXFyhxcXFxcXFxhycXGHJxhyhyhyhxcocXFxcocXFxcXGHJxcXGHJxhyhyhyhxcocXFyhxcXFxcXFxcYcnFxhycYcocococXKHFxcXKHFxcXFxcYcnFxcYcnGHKHKHKHFyhxcXFyhxcXFxcXFxhycXGHJxhyhyhyhyhxcXKHFxcXFxcXFxcXFxcYcnFxhyhyhyhyhxcocXFxcocXFxcXFxhycXFxhycYcococococXKHFxcXFyhxcXGHJxcXFxhycYcococococXKHFyhxcXFxcXFxcXFxcYcnFxhyhycYcocXKHFyhxcXKHFxcXFxcXFxhycXGHJxhycYcocXKHKHFxcocXFxcXFxcXFxcXFxhycXGHKHJxhyhxcocXKHFxcocXFxcXFxcXFxhycXGHJxhycYcocXKHKHFxcocXFxcXFxcXFxcXFxcYcnFxhyhyhyhyhyhxcocXFyhxcXFxcXFxcXFxhycXGHJxhycYcocXKHKHFxcocXFxcXKHFxcYcnFxcXGHJxhycYcocococXKHFyhxcXFxcocXFxcYcnFxcXGHJxhycYcocococXKHFyhxcXKHFxcXFxcXFxcYcnFxhycXGHKHKHKHKHKHFxcocXFyhxcXFxcXFxcXGHJxcXGHJxhycYcococXKHKHFxcocXFxcXFyhxcYcnFxcXFxhycYcnGHKHKHKHKHFyhxcocXFxcXFyhxcXGHJxcXFxhycXGHJxhyhyhyhyhxcocXKHFxcXFyhxcXFxcXFxhycXFxhycYcnGHKHKHKHKHKHFyhxcXFyhxcXFxcXFxcXFxcXGHJxcYcnGHJxhyhyhyhxcocXKHFyhxcXFxcXFxcXFxcXFxcXFxhycXGHJxhyhycYcocXKHKHFxcocXFyhxcXFxcXFxcXFxcYcnFxcYcnGHJxhyhycYcXKHKHFyhxcocXFxcXKHFxcXFxcXGHJxcXFxhycXGHJxhyhyhyhyhyhxcocXKHFxcXKHFxcXFxcXFxcXFxhycXFxhycXGHJxhyhyhyhyhyhxcocXFyhxcXFyhxcXFxcXFxcXFxcYcnFxcYcnFxhycYcocococococXKHFyhxcXKHFxcXFxcXFxcXFxcXFxcXFxhycXGHJxhycYcocococococXKHFyhxcXKHFxcXFxcocXFxcXGHJxcXFxcYcnFxhycYcnGHKHKHKHKHKHFyhxcocXFyhxcXFxcXKHFxcXFxcYcnFxcXFxhycXGHJxhycYcococococococXKHFyhxcXFyhxcXFxcXFxcohycXFxcXFxcYcnFxcYcnGHJxhyhycYcococXKHKHFyhxcocXFxcocXFxcXFxcXFy/3JxcXFxcXFxcYcnFxcYcnGHJxhyhycYcocococXKHKHFyhxcXKHFxcXKHFxcXFxcXFxcXFxcXFxcXFxcYcnFxcYcnGHJxhycYcococnGHFyhyhyhxcocXKHFxcocXFxcXKHFxcXFxcXFxcXFxcXFxcYcnFxcXGHJxcYcnGHJxhyhycYcocococXKHKHFyhxcocXKHFxcXKHFxcXFxcXKHFxcXFxcYcnFxcXFxcXGHJxcYcnFxhycYcnGHKHJxhyhyhyhxcococXKHKHFxcocXFyhxcXFyhxcXFxcXFxcXFxcXFxcXFxcXFxcYcnFxcYcnFxcYcnGHJxhycYcococococococococXKHFyhxcocXFyhxcXKHFxcXFxcocXFxcXFxcXFxcXFxcXGHJxcXFxcYcnFxcYcnFxhycYcnGHJxhyhyhycYcocococXKHKHFyhyhxcocXFyhxcXKHFxcXKHFxcXFxcXFyhxcXFxcXFxcXFxcYcnFxcXFxcYcnFxcYcnFxhycXGHJxhycYcnGHKHKHJxhyhyhyhyhxcocococXKHFyhxcocXFyhxcXKHFxcXKHFxcXFxcocXFxcXFxcXFxcXFxcXFxcXFxcXGHJxcXFxcYcnFxcYcnFxcYcnGHJxcYcnGHJxhyhycYcocococnGHKHFyhyhyhyhxcococXKHFyhxcocXKHFxcocXFxcocXFxcocXFxcXFyhxcXFxcXFxcXFxcXFxcXFxcXFxcXFxcXFxcXFxhycXFxcXGHJxcXFxhycXGHJxcYcnFxhycYcnGHJxhycYcnGHKHJxhyhyhyhyhyhyhyhyhyhyhyhyhxcococXKHFyhyhxcocXFyhxcocXFyhxcocXFxcocXFxcocXFxcocXFxcXFyhxcXFxcXFxcXKHFxcXFxcXFxcXFxcXFxcXFxcXFxcXFxcXFxhycXFxcXFxcXFxhycXFxcXGHJxcXFxhycXFxhycXFxhycXGHJxcYcnFxhycXGHJxhycYcnFxhycYcocnGHJxhycYcocnGHKHJxhyhycYcocococnGHKHKHKHKHKHKHKHKHKHKHKHKHKHFyhyhyhyhxcocococXKHKHFyhyhxcococXKHKHFyhxcocXKHFyhxcococXKHFxcocXKHFyhxcocXKHFxcocXKHFxcocXKHFxcocXKHFxcocXFyhxcXKHFxcocXFyhxcXKHFxcocXFyhxcXKHFxcXKHFxcocXFyhxcXFyhxcXKHFxcXKHFxcXKHFxcocXFxcocXFyhxcXFyhxcXFyhxcXKHFxcXKHFxcXKHFxcocXFxcocXFyhxcXKHFxcXKHFxcocXFyhxcXFyhxcXKHFxcocXFyhxcXKHFyhxcXKHFxcocXKHFxcocXFyhxcocXKHFxcocXKHFyhxcocXKHFyhxcocXKHFyhxcocXKHFyhyhxcococXKHFyhyhxcocococXKHKHKHFyhyhyhyhyhyhyhyhyhyhyhyhyhyhyhyhyhycYcocococnGHKHJxhyhycYcnGHKHJxhycYcnGHJxhycXGHJxhycXGHJxcYcnFxhycXGHJxcXGHJxcXGHJxcXFxcYcnFxcXFxcYcnFxcXFxcXFxcXFxhycXFxcXFxcXFxcXFxcXFxcocXFxcXFxcXFxcXFyhxcXFxcXFyhxcXFxcocXFxcocXFyhxcXKHFxcocXKHFyhxcocXKHFyhxcococXKHKHKHKHKHFyhycYcococococnGHKHJxhycYcocnGHJxcYcnGHJxcYcnFxcYcnFxcYcnFxcXFxhycXFxcXFxcXFxcXGHJxcXFxcocXFxcXFxcXFxcXFyhxcXFxcXKHFxcXKHFxcocXFyhxcocXFyhyhxcocXKHKHKHFyhyhyhyhycYcococnGHKHJxhycYcnFxhycYcnFxcYcnFxcYcnFxcXFxcXGHJxcXFxcXFxcXFxcXFxcXFyhxcXFxcXFyhxcXFyhxcXKHFxcocXKHFyhxcocXKHKHKHKHKHKHKHKHKHJxhycYcnGHJxhycXGHJxcYcnFxcXGHJxcXFxcXFxcXFxcXFxcXFxcXFxcXFxcocXFxcXKHFxcXKHFyhxcXKHKHFyhyhxcocococococnGHKHJxhycYcnFxhycXGHJxcXGHJxcXFxcXFxcXFxcXFxcXFxcXFxcXFxcocXFxcXKHFxcocXKHFyhxcococXKHKHKHKHJxhyhycYcnGHJxcYcnFxhycXFxcXGHJxcXFxcXFxcXFxcXFxcXKHFxcXFyhxcXKHFxcocXKHFyhyhyhyhyhyhyhyhycYcnGHJxcYcnFxcYcnFxcXFxcXFxhycXKHFxcXFxcXFxcocXFxcocXFyhxcococXKHKHKHKHKHKHJxhycYcnFxhycXGHJxcXFxcXFxcXFxcXFxcXFxcXFxcXFyhxcXKHFxcocXKHKHFyhyhyhyhycYcocnGHJxcYcnFxcYcnFxcXFxcXFxcXFxcXFxcXFxcocXFxcocXFyhxcococXKHKHKHJxhyhycYcnFxhycXFxhycXFxcXFxcXFxcXFxcXFxcXKHFxcXKHFyhxcocXKHKHKHKHKHJxhyhycXGHJxcXGHJxcXFxcXFxcXFxcXFxcXFyhxcXFyhxcXKHKHFyhyhyhyhyhycYcnGHJxcXGHJxcXFxcXFxcXFxcXFxcXFxcXFyhxcXKHFyhxcocococococnGHJxhycXGHJxcXFxhycXFxcXFxcXKHFxcXFxcocXKHFyhxcococococnGHKHJxcYcnFxcYcnFxcXFxcXFxcXFxcocXFxcocXFyhyhxcococococnGHJxhycXFxhycXFxcXFxcXFxcXFxcXFyhxcXKHFyhxcocococococnGHJxhycXFxhycXFxcXFxcXFxcXFyhxcXFyhxcocXKHKHKHKHKHJxhycXGHJxcXFxhycXFxcXFyhxcXFxcXKHFyhxcocXKHKHJxhyhycXGHJxcYcnFxcXFxcXFxcXFxcocXFxcocXKHFyhyhyhyhycYcnGHJxcXFxhycXFxcXFxcXKHFxcXFyhxcocXKHKHKHKHJxhycYcnFxcYcnFxcXFxcXFxcXKHFxcXKHFyhxcocococnGHJxhycXGHJxcXFxcXFxcXFxcXFyhxcXKHFyhxcocococnGHJxhycXFxcYcnFxcXFxcXKHFxcXKHFxcococXKHJxhyhycXGHJxcXFxhycXFxcXKHFxcXFyhxcocXKHKHKHKHJxhycXGHJxcXFxcXFxcXFxcXFyhxcXKHFyhyhyhyhycYcnFxhycXFxcXFxcXFxcXFxcXKHFxcococXKHKHJxhycYcnFxcXGHJxcXFxcocXFxcXKHFyhxcococnGHKHJxcYcnFxcXFxcXFxcXFxcXKHFxcococXKHJxhyhycXGHJxcXFxcXFxcXFxcXFxcocXKHFyhyhyhyhycYcnFxcXGHJxcXFxcocXFxcXKHFyhyhyhyhyhycXGHJxcXFxcXFxcXFxcXFxcocXKHFyhyhyhycYcnFxhycXFxcXFxcXFxcocXFxcococXKHJxhyhycXGHJxcXFxcXFxcXFxcocXFyhyhxcocnGHJxhycXGHJxcXFxcXFxcocXFxcocXKHKHKHJxhycXGHJxcXFxcXFxcXFxcocXFyhyhxcnGHKHJxcYcnFxcXFxcXFxcXFxcocXFyhyhyhyhyhycXGHJxcXFxcXFxcXFyhxcXKHFyhyhyhycYcnFxcYcnFxcXFxcocXFxcocXKHKHKHKHJxcYcnFxcXFxcXFxcXFyhxcXKHKHKHKHJxhycXGHJxcXFxcXFyhxcXFyhxcococnGHJxhycXFxcXFxcXFxcXFxcocXKHFyhycYcnGHJxcXFxhycXKHFxcXFyhxcocococnGHJxcYcnFxcXFxcXFyhxcXKHFyhyhycYcnFxhycXFxcXFxcXFxcocXKHFyhyhycYcnFxhycXFxcXFxcXKHFxcococXJxhyhycXGHJxcXFxcXFxcocXFyhyhxcnGHKHJxcXGHJxcXFxcXKHFxcocXKHKHKHJxhycXFxcXFxcXFxcXFyhxcocXKHJxhycYcnFxcXFxcXFxcXFyhxcXKHKHKHJxcYcnFxcXFxcXFxcXFyhxcXKHKHJxhycYcnFxcXFxcXFxcXFyhxcocococnGHJxcYcnFxcXFyhxcXFyhyhxcnGHKHJxcXFxcXFxcXFxcXFyhxcocococnGHJxcXFxcXFxcXFxcXKHFyhyhyhycXGHJxcXFxcXFxcXFyhxcocococnGHJxcXGHJxcocXFxcXKHKHFycYcnGHJxcXFxcXFxcXFxcocXKHKHKHJxhycXFxcXFxcXFxcXKHFyhyhyhycYcnFxcXFxcXFxcXFyhxcocococnGHJxcXFxcXFxcXFyhxcococococnFxcXFxcXFxcXFxcXKHFyhycYcnGHJxcXFxcXFxcXFyhxcocococnGHJxcXFxcXFxcXFyhxcocococnGHJxcXFxcXFxcXFyhxcocococnGHJxcXFxcXFxcXKHFyhxcocnGHJxcXGHJxcocXFxcXKHKHKHKHJxcXFxhycXKHFxcXKHFyhycYcnGHJxcXFxcXFxcocXKHFycYcocnFxcXFxcXFxcXFxcococXJxhycYcnFxcXFxcXFyhxcocococnGHJxcXFxcXFxcXFyhxcococnGHJxcXFxcXFxcXFxcocXKHJxhycYcnFxcXFxcXFyhxcocococnGHJxcXFxcXFxcocXKHFycYcnGHJxcXFxcXFxcXKHFyhyhyhycXFxhycXFyhxcXFyhyhyhycXGHJxcXFxcXFyhxcocXKHJxhycXFxcXFxcXFxcocXKHKHJxhycXFxcXFxcXFyhxcocococnFxcYcnFxcocXFyhxcocnGHJxcYcnFxcocXFxcocococnFxhycXFxcXFyhxcXKHKHJxhycXFxcXFxcXFxcocXKHKHJxhycXFxcXFxcXKHFyhyhyhycXFxhycXKHFxcXKHKHKHJxhycXFxcXFxcocXFyhyhycYcnFxcXFxcXFxcocXKHKHJxcYcnFxcXFxcocXFyhyhycYcnFxcXFxcXFxcocXKHKHJxhycXFxcXFxcocXFyhyhycXGHJxcXFxcXFyhxcococnGHJxcXFxcXFxcXKHFyhycYcnFxcXFxcXFxcXFyhyhyhycXGHJxcXFxcocXFyhyhycYcnFxcXFxcXFyhxcococnGHJxcXFxcXFxcocXKHKHJxcYcnFxcXFyhxcXKHKHJxhycXFxcXFxcXKHFyhyhycYcnFxcXFxcXKHFyhyhycYcnFxcXFxcXFyhxcococnFxhycXFxcocXFyhyhyhycXFxhycocXFxcocococnFxcYcnKHFxcXKHKHKHJxcYcnFxcocXFyhyhyhycXGHJxcXKHFxcocococnFxcYcnKHFxcXKHKHKHJxcXFxcXFxcXFyhyhyhycYcnFxcXFyhxcXKHKHJxhycXFxcXFxcocXKHKHJxcYcnFxcXKHFxcococnFxhycXFxcXKHFxcocnGHJxcXFxcXFxcXFyhyhyhycXFxcXFxcXFxcocXJxhycYcnFxcXKHFxcococnGHJxcXFxcXFyhxcococnFxhycXFyhxcXKHKHKHJxcXFxcXFxcXKHFyhycXGHJxcXFxcocXFyhycYcnFxcXFxcXFxcocXJxhycYcnFxcXKHFxcococnGHJxcXFxcocXFyhyhycXGHJxcXKHFxcococnGHJxcXFxcXFyhxcocnGHJxcXFxcXFyhxcococnFxhycXKHFxcocXJxhycXFxcXFxcXFxcococnGHJxcXFxcXKHFyhyhycXFxcXFxcXFxcocXJxhycXFxcXFxcXFyhxcnGHJxcXFxcXFxcXKHFyhycXGHJxcXKHFxcococnGHJxcXFxcXKHFyhycYcnFxcXFxcXFyhyhyhycXFxcXFxcXFxcococnFxcYcnFyhxcXKHKHJxcXGHJyhxcXKHFycYcnFxcXFxcXFyhxcocnFxhycXFxcocXKHKHJxhycXFxcXKHFyhyhycYcnFxcXKHFyhyhyhycXFxcXFxcocXKHJxcYcnFxcXKHFxcocnGHJxcXFxcXFyhxcocnFxhycXFxcocXKHKHJxhycXFxcocXFyhycYcnFxcXFxcXKHFycYcnGHJxcXKHFxcococnFxcXFxcXFxcocXJxhycXFxcXFxcXKHKHKHJxcXFxcXFxcocXJxhycXFxcXFxcXKHFycYcnFxcXFxcXFyhxcnGHJxcXFxcXFxcocXJxhycXFxcXFxcXKHKHJxhycXFxcXFyhxcnGHJxcYcnKHFxcococnGHJxcXFxcocXKHJxhycXFxcXFyhxcnGHJxhycXFyhxcXKHJxhycXFxcXFyhxcocnGHJxcXFxcXKHKHKHJxcXFxcXFxcXKHKHJxcXFxcXFxcXKHKHJxhycXFxcocXKHKHJxhycXFyhxcocXJxhycXFxcXKHFyhyhycXFxcXFxcXKHFycYcnFxcXFxcXKHFycYcnFxcXFxcXFyhyhycXFxhzhxcXFyhycYcnFxcXFxcocXKHJxcXGHOHFxcXKHJxhycXFxcXFxcococnGHJxcXFxcocXJxhycXGHJyhxcXKHKHJxcXFxcXFxcococnGHJxcXFyhxcococnFxcXFxcXFyhyhycXGHJxcocXFyhycYcnFxcXFyhxcocnFxhycXFyhxcococnFxcXFxcXFyhyhycYcnFxcXKHFyhycYcnFxcXFyhxcnGHJxcXFxcXFxcocXJxhycXFxcXKHFyhycXGHJxcocXFyhycYcnFxcXFxcococnGHJxcXFxcocococnFxcXFxcXKHFycYcnFxcXFxcocococnFxcXFxcXKHKHJxcYcnFyhxcococnFxcXFxcXFyhyhycXGHJyhxcXKHJxhycXFxcXKHFyhycXFxhzhxcXKHKHJxcXFxcXFxcococnFxcXFxcXFyhyhycXFxcXFxcXKHKHJxcYcnKHFxcocnGHJxcXFyhxcococnFxcXFxcXKHKHJxcXFxcXFxcocXJxcYcnFxcocXKHJxhycXFxcXKHKHKHJxcXFxcXKHFycYcnFxcXFxcocococnFxcXFyhxcocnFxhycocXFyhyhycXFxcXFxcococnFxcXFxcXFyhyhycXFxcXFxcXKHJxhycXFxcXFyhyhycXFxcXFxcXKHKHJxcXFxcXFxcococnFxcXFxcXKHKHJxcXFxcXFxcococnFxcXFxcXKHKHJxcYc4cXFyhyhycXFxcXFxcXKHJxhycXFxcocXKHJxcYcnKHFxcocnGHJxcXFyhxcocnFxcXFxcXFxcocnFxhycocXFyhyhycXFxcXFyhyhycYcnFxcocXKHJxhycXFyhxcococnFxcXFxcococnFxhzhxcXKHKHJxcXFxcXFyhyhycXFxcXFxcococnFxcXFxcXFyhycYcnFxcocXFycYcnFxcXFxcococnGHJxcocXFycYcnFxcXFxcXKHJxhycXFxcXKHKHJxcYcnKHFyhyhycXFxcXFxcocnGHJxcXFxcococnFxhzhxcXKHKHJxcXFxcXKHKHJxcYc4cXFyhycYcnFxcXKHFycYcnFxcXFxcococnFxcXFxcXKHJxhycXFxcXKHKHJxhycXKHFyhyhycXFxcXFyhyhycXFxcXFxcococnFxcXFxcocXJxhycXFxcocXJxhycXFxcXFyhycYcnFxcXFyhyhycYcnFyhxcococnFxcXFyhyhycYcnFyhxcococnFxcXFyhxcnGHJxcXFxcococnFxcXFxcXFyhycXFxcXFxcXKHKHJxcXFxcocXJxhycXFxcocXKHJxcXFxcXFyhyhycXFxcXFyhyhycXFxcXFxcococnFxcXFyhxcnGHJxcXFxcococnFxcXFxcXKHKHJxcXFxcocXJxhycXFxcocXKHJxcXFxcXFyhycYcnFxcocXKHJxcXFxcXFxcocnFxcXFxcXFyhycYcnFxcocXKHJxcXFxcXFyhycYcnFxcocXKHJxcXFxcXFxcocnFxcXFxcXFyhycXFxcXFxcXKHJxcXFxcXFxcocnGHJxcocXKHKHJxcXFyhxcocnFxcXFxcococnFxcXFxcXKHJxhycXFyhxcnGHJxcXFxcococnFxcXFxcXKHJxcXFxcXFxcocnGHJxcocXKHJxhycXKHFyhycYcnFyhxcocnFxcXFxcXFycYcnFxcXFxcocnGHJxcXKHFyhycXFxcXFyhyhycXFxcXFyhyhycXFxcXFyhyhycXFxcXKHFycXGHJyhxcococnFxcXKHFycYcnFxcXKHKHJxcXFxcXFyhyhycXFxcocXKHJxcXFxcocXJxhycXFyhxcocnFxcXFxcococnFxcXFxcocnGHJxcXKHFycYcnFxcXKHFycYcnFxcocXKHJxcXFxcXKHKHJxcXFxcococnFxcXFxcXKHJxcXFxcXFyhyhycXFxcocXJxhycXFyhxcocnFxcXFxcococnFxcXFyhyhycXFxcXFyhyhycXFxcXKHKHJxcXFxcXKHJxhycXFyhyhycYcnFyhxcnGHJxcXFyhxcnFxcXFxcXFyhycXFxcXFxcococnFxcocXKHJxcXFxcXFycYcnFxcXFyhxcnFxcXFxcXKHJxhycXKHFyhycXFxcXFxcocnFxcXFxcocXJxcXFxcXFyhycXGHOHFxcocnFxcXFxcocnGHJxcocXKHJxcXFxcXFyhycXFxcXFxcocnFxhzhxcococnFxcocXKHJxcXFxcocXJxcXFxcXFxcnGHJxcXFyhxcnFxcXFxcXFycYcnFxcXFyhycYcnFyhxcocnFxcXFxcococnFxcXFyhycYcnFyhxcocnFxcXFxcococnFxcXKHKHJxcXFxcXFycYcnFxcXKHKHJxcXFxcXKHJxhycXKHFycYcnFxcXKHKHJxcXFxcococnFxcXFyhyhycXFxcXKHJxhycXKHFyhycXFxcXFyhycYcnFyhxcnGHJxcXFyhyhycXFxcocXJxhycXKHFyhycXFxcXFyhycYcnKHFxcnGHJxcXKHKHJxcXFxcXFyhycXFxcXKHFycXFxcXFxcocnFxcXFxcXJxhycXFxcocXJxcXFxcXFyhycXFxcXFxcnGHJxcXFyhxcnFxcXFxcXKHJxcXFxcXKHKHJxcXFyhyhycXFxcXKHJxhycXKHFyhycXFxcXKHKHJxcXFyhxcnFxcXFxcXKHJxcXFxcXFyhycXFxcXKHKHJxcXFxcocnGHJxcocXJxhycXFyhxcnFxcXFxcXKHJxcXFxcXFyhycXFxcXKHKHJxcXFxcocnFxcXFxcXKHJxcXFxcXKHKHJxcXKHKHJxcXFxcXKHJxcXFxcXFyhycXFxcXKHKHJxcXFyhyhycXFxcXKHKHJxcXKHFycYcnFxcococnFxcXFyhyhycXFyhxcnGHJxcocXKHJxcXFxcocnFxcXFxcXKHJxcXFxcXKHJxcXFxcXFycYcnFxcocXJxcXFxcXFyhycXFxcXFyhycXFxcXFxcnGHJxcXKHKHJxcXFxcXJxhycXFxcococnFxcXKHKHJxcXFxcocnFxcXFxcococnFxcococnFxcXFxcocnFxcXFyhyhycXFxcococnFxcXKHKHJxcXFyhyhycXFxcXKHJxcXFxcXFycYcnFxcococnFxcXFyhyhycXFyhyhycXFxcXFycYcnFxcocXJxcXFxcXFyhycXFxcXKHKHJxcXKHFycXFxcXFxcocnFxcXFyhyhycXFyhyhycXFxcXFycYcnFxcocXJxcXFxcXFycYcnFxcocXJxcXFxcXKHKHJxcocXKHJxcXFyhyhycXFxcXKHJxcXFxcXKHJxcXFxcococnFxcXKHJxhycXKHKHJxcXFxcococnFyhxcocnFxcXKHKHJxcXFyhyhycXFxcococnFxcocXJxcXFxcXFycYcnFyhxcocnFxcXKHKHJxcXKHFycXGHOHFyhycXFxcXKHJxcXFxcXKHJxcXFxcXKHJxcXFxcocnFxcXFxcXJxhycXKHFycXFxcXFxcocnFxcXFyhycXFxcXFyhycXFxcXFyhycXFxcXKHJxcXFxcXKHJxcXFxcXKHJxcXFxcocnFxcXFxcocnFxcXFxcnGHJxcXKHKHJxcXFyhyhycXFyhxcnFxcXFxcocnFxcXFxcnGHJxcXKHKHJxcXFyhyhycXFyhyhycXFxcococnFxcocXJxcXFxcXKHJxcXFxcococnFyhxcnGHJxcococnFxcXFyhycXFxcXKHKHJxcocXJxhycXKHKHJxcXFxcocnFxcXFyhycYcnKHFycXFxcXFxcocnFxcXKHJxhycocXKHJxcXFyhycXFxcXFxcnFxhzhxcocnFxcXKHKHJxcXKHFycXFxcXFycYcnFxcococnFxcXKHJxcXFxcXKHJxcXFxcocnFxcXFxcnGHJxcXKHKHJxcXKHKHJxcXFyhycXFxcXFyhycXFxcXKHJxcXFxcXKHJxcXFyhyhycXKHFyhycXFyhyhycXFxcococnFyhxcnGHJyhxcocnFxcocXJxcXFxcXKHJxcXFyhyhycXFyhyhycXFxcocnFxcXFxcocnFxcXKHKHJxcXKHKHJxcXKHKHJxcXFyhycXFxcXFyhycXFxcococnFxcococnFxcococnFxcocXJxcXFxcocnFxcXFxcocnFxcXKHKHJxcXKHJxhycocXJxhycocXJxhycocXKHJxcXKHFycXFxcXKHJxcXFxcXKHJxcXFyhycXFxcXFyhycXFxcXJxhycXFyhycYcnKHFycXFxcXFyhycXFxcXKHJxcXFxcocnFxcXFyhycXFxcXKHJxcXFxcocnFxcXFyhycXFxcXKHJxcXFxcocnFxcXFyhycXFxcXKHJxcXFxcocnFxcXFyhycXFxcXJxhycXFyhyhycXFyhycYcnKHFycXFxcXFyhycXFxcococnFyhxcnFxcXFxcnGHJxcococnFxcXKHJxcXFxcXJxhycocXJxhycocXJxhycocXJxcXFxcXKHJxcXFxcnGHJxcXKHJxcXFxcXJxhycocXKHJxcXKHKHJxcXKHKHJxcocXJxcXFxcXKHJxcXFyhycXFxcXKHJxcXFxcocnFxcXFyhycXFxcococnFyhyhycXFxcocnFxcXFyhycXFxcococnFyhxcnFxcXFyhycXFxcXFycXFxcXFyhycXFxcocnGHOHFyhycXFyhyhycXKHFycXFxcXFycYcnFyhyhycXFyhycYcnKHKHJxcXFyhycXFxcXKHJxcXFxcnGHJxcocXJxcXFxcocnFxcXKHJxhzhxcocnFxcococnFyhxcnFxcXFxcnFxcXFxcXJxcXFxcXKHJxcXKHFycXFxcococnFyhxcnFxcXFyhycXFxcococnFyhyhycXFyhycYc4cXKHJxcXFycYcnFxcocnFxcXFxcnFxcXFxcXJxcXFxcocnFxcXFyhycXFxcXJxhycocXJxcXFxcXKHJxcXKHKHJxcXKHJxcXFxcXJxcXFxcXKHJxcXFyhycXFxcocnFxcXFxcnGHJyhxcnFxcXFyhycXFxcXJxhycXKHKHJxcXKHJxcXFxcocnFxcXFycYcnFyhyhycXKHKHJxcXFycYcnFxcocnFxcXFyhycXFyhyhycXFyhycYc4cXJxhzhxcocnFxcococnFyhxcnFxcXFycYcnFyhyhycXKHFycXFxcXKHJxcXFyhycXFxcXKHJxcXKHKHJxcXKHJxcXFxcocnFxcXKHJxcXFyhycXFxcXKHJxcXFyhycXFxcXKHJxcXKHJxhzhxcocnFyhxcnFxcXFyhycXFxcocnFxcXKHJxcXFxcXJxcXFxcocnFxcXFycXFxcXFxcnFxcXFyhycXFxcocnFxcXFycYcnKHFycXFxcXFycXFxcXFycYcnKHFycXFxcXKHJxcXFyhycXFxcocnFxcXFycYcnFyhycXFxcXFycXFxcXFycYcnKHKHJxcXFycYcnKHFycXFxcXFycYc4cXKHJxcXKHJxcXFxcocnFxcococnFyhyhycXKHKHJxcXKHJxcXFxcocnFxcocnGHOHFycXFxcXFycXFxcXFycYcnKHKHJxcXKHJxcXFxcocnFxcXJxhycXKHJxhzhxcnGHOHFyhycXKHKHJxcXKHJxcXFxcnGHJyhxcnFxcXFyhycXFyhyhycXKHJxcXFxcXJxcXFxcXJxcXFxcXJxcXFxcXJxhycococnFxcocnFxcXKHJxcXFxcocnFxcocnFxcXFyhycXFyhycXFxcXKHJxcXKHJxcXFxcXJxcXFxcocnFxcocnFxcXFyhycXFxcocnFxcocnGHOHFycXFxcXKHJxcXFycYcnFyhycXFxcXKHJxcXFycYcnFyhycXFxcXKHJxcXFycYcnKHFycXFxcXJxhycocXJxcXFxcnGHJyhxcnFxcXKHJxcXFxcnGHJyhyhycXKHFycXFxcocnFxcXKHJxcXFyhycXFxcnGHJxcocnFxcXFxcnFxcXFycYcnKHFycXFxcXJxcXFxcXKHJxcococnFxcocnFxcXJxhycXKHKHJyhxcnFxcXFyhycXFyhycXFxcXJxcXFxcXJxcXFxcXJxcXFxcXJxcXFxcocnFxcocnFxcXFyhycXKHKHJxcXKHJxcXKHKHJxcocnFxcXFyhycXFyhycXFxcocnFxcXKHJxcXFycYcnFyhycXFxcXJxcXFxcXJxhzhxcnFxcXFyhycXFxcnFxcXFxcocnFyhyhycXKHJxcXFxcocnFxcocnFxcXKHJxcXFyhycXFyhycXFxcXKHJxcococnFyhyhycocXJxcXFyhycXFxcXJxcXFxcocnFxcocnFxcXFycXFxcXFycXFxcXKHJxcocXJxcXFyhycXFyhyhzhxcocnFxcocnFxcococnKHFycXFxcocnFxcXKHJxcXKHJxcXFxcnFxcXFyhycXFxcnFxcXFxcnGHOHFycXFxcXKHJxcococnFyhycXFxcXKHJxcococnKHFycXFxcXJxcXFxcXJxcXFxcocnFyhyhycXKHJxcXFxcocnFyhyhycXKHJxcXFxcnFxcXFxcnFxcXFycXFxcXFycXFxcXKHJxcXKHJxcXFycYcnKHKHJxcococnKHFycXFxcocnFxcXJxhzhxcocnKHFycXFxcXJxcXFxcXJxcXFxcnFxcXFxcnFxcXFyhycXKHKHJyhxcnFxcXKHJxcXFycYc4cXKHJyhxcnFxcXKHJxcXFyhycXFyhycXFyhycXFxcXJxhzhxcnFxcXFycXFxcXKHJxcXKHJxcXFycYc4cXKHJyhxcnFxcXKHJxcXFycYcnKHKHJyhxcnFxcXKHJxcXKHJxcXFyhycXFxcnFxcXFxcnFxcXKHJxcXFyhycXFyhycXFyhycXFxcXJxcXFxcocnFyhycXFxcXKHJxcocnFxcXFycXFxcXKHJxcXKHJxcXKHJxcXFyhycXFyhycXFyhycXFxcXJxcXFxcocnFyhycXFxcXJxcXFxcocnFxcocnFxcocnFxcXJxhycococnKHFycXFxcnGHJyhyhycXKHJxcXFyhycXFyhycXFxcnGHJyhycXFxcXKHJxcocnFxcXKHJxcXFycXFxcXKHJxcXKHJxcXKHJxcXFycXFxcXFycXFxcXJxhzhxcnFxcXKHJxcXKHJxcXKHJxcXFxcnFxcXKHJxcXFycXFxcXFycXFxcocnFxcocnFxcXJxhycocnFxcXFycXFxcXKHJxcocnFxcXFycXFxcXJxcXFxcocnFyhycXFxcXJxcXFxcnFxcXFyhycXKHKHOHFycXFxcXKHJyhxcnFxcXKHJxcococnKHKHJyhxcnFxcXJxhycocnFxcXFycXFxcXKHJxcocnFxcXKHJxcococnKHKHJxcocnFxcXJxhzhxcnFxcXKHJxcXKHJxcXFycXFxcXKHJxcXJxhzhxcnFxcXFycXFxcXKHJyhxcnFxcXJxcXFxcXJxcXFyhycXFyhycXFyhycXFxcnGHOHFycXFxcocnFyhyhzhxcnFxcXFyhycococnFyhycXFxcocnFyhycXFxcXJxcXFyhycXFyhycXFyhycXFxcnFxcXFyhycXKHJxcXFyhycXKHKHOHFycXFxcXJxcXFxcnFxcXFycXFxcXKHJyhxcnFxcocnFxcXKHJxcocnFxcXFycXFxcocnFyhyhzhxcnFxcXFycXFxcXJxcXFxcnFxcXFyhycococnFyhycXFxcnFxcXFyhycXKHJxcXFyhycXKHJxcXFyhycXKHJxcXFxcnFxcXJxhycocnFxcXFycXFxcocnFxcnGHJyhycXFxcXJxcXFxcnFxcXKHJxcXKHJxcXKHJxcococnKHJxcXFxcnFxcXFycXFxcXJxcXFyhycXFyhycXFyhycXFycYcnKHJxcXFxcnFxcXFycXFxcocnFxcnGHJyhycXFxcXJxcXFyhycXKHJxcXFyhycXKHJxcXFyhycXKHJxcXFyhycXKHJxcXFycXFxcXKHJyhxcnFxcocnFxcocnFxcocnFxcocnFxcocnFyhyhycocnFxcXKHJxcXJxcXFxcXJxcXFycXFxcXKHJyhxcnFxcocnFxcocnFxcocnFxcocnFyhycXFxcXJxcXFyhycXKHJxcXFycXFxcXJxhzhyhycococnKHJxcXFxcnFxcXKHJxcocnFxcXJxcXFxcocnKHKHJyhyhycocnFxcXFycXFxcnGHOHFycXFyhycXFxcnFxcXFycXFxcocnFyhycXFxcXJxcXKHJxcXFycXFxcXJxcXFyhycXFycYc4cXJxcXKHJxcXFycXFxcXJxcXFyhycXKHJxcXFyhycXKHJxcXKHJxcXJxhzhxcnFxcXJxcXFxcocnKHKHJyhycXFxcocnFyhycXFxcnFxcXFycXFxcocnFxcnFxcXFyhycococnKHJxcXFxcnFxcXJxcXFxcocnKHJxcXFxcnFxcXJxcXFxcocnKHKHOHFycXFxcocnKHFycXFyhycXKHJxcXFyhycXKHJxcXKHJxcXJxcXFxcXJxcXKHJxcXKHJxcocnFxcXKHJyhyhycocnFxcXKHJxcocnFxcocnFxcnFxcXFyhycXKHJxcXJxhzhxcnFxcocnFxcocnFxcnFxcXFyhycococnKHJxcXFycXFxcXJxcXFxcnFxcXJxhzhyhycocnFxcXKHJxcocnFxcnGHOHFycXFyhycXFyhycXKHJxcXFycXFxcXJxcXFycXFxcXJxcXFxcnFxcXKHJyhyhycocnFxcXKHJyhyhzhxcnFxcXJxcXFxcnFxcXKHJxcocnFxcocnFyhycXFxcnFxcXKHJxcocnFxcocnFxcnGHOHKHJyhycXFxcocnFyhycXKHJxcXFyhycocnFxcXKHJxcocnFxcnFxcXFyhycocnFxcXFycXFyhycXFycXFxcXKHJyhycXFxcocnKHKHJyhycXFxcnFxcXKHJxcocnFxcocnFyhycXFxcnFxcXKHJxcocnFyhycXFxcocnKHJxcXFyhycocnFxcXFycXFyhycXKHJxcXFycXFxcXJxcXFycXFxcocnFyhycXFyhycXKHJxcXKHJxcXJxcXFxcnFxcXKHJyhyhzhxcnFxcocnFxcnFxcXFycXFxcXJxcXKHJxcXKHJyhxcnFyhycXFxcnFxcXFycXFyhycXFyhycXKHJxcocnFxcXJxcXFxcnFxcocnFxcocnKHKHJyhycXFxcnFxcXKHJxcocnFyhycXFxcnFxcXJxcXFxcnFxcXKHJyhyhzhxcnFxcnGHOHFycXFycXFxcXKHJyhycXFxcnFxcXKHJxcocnFyhycXFyhycXFycXFxcXJxcXFycXFxcocnFyhycXFycXFxcXJxcXFyhycXJxhzhxcnFxcnFxcXFyhzhxcnFxcocnFxcnFxcXFycXFxcnFxcXFycXFyhycXFycXFxcXJxcXFyhycocnFxcXJxcXFxcnFxcocnFyhycXFyhycXKHJxcocnFxcXJxcXFycXFxcXJxcXFycXFxcnGHOHJxcXFyhzhxcnFxcXJxcXFycXFxcXJxcXFycXFxcocnKHJxcXFyhycocnFxcXJxcXFycXFxcXJxcXFycXFxcnFxcXFycXFxcnFxcXKHJyhycXFxcocnKHJxcXKHJxcocnFxcocnKHJxcXFyhycocnFxcXJxcXFycXFxcocnFyhycXKHJxcXJxcXFxcnFxcXJxcXFxcnFxcocnFyhycXKHJxcXFycXFxcnFxcXJxhzhycXFxcnFxcXKHJyhycXFxcnFxcXJxcXFxcnFxcocnFyhycXFycXFxcXJxcXKHJxcXJxcXFxcnFxcocnFyhycXFycXFxcXJxcXFycXFxcnFxcXFycXFyhycXKHJxcXJxcXFxcnFxcXJxcXFycXFxcocnFycXFxcXJxcXFxcnFyhycXFxcnFxcXJxcXFycXFxcXJxcXKHJxcocnFyhycXFyhycocnFxcXJxcXFyhycocnFxcXJxcXKHJxcXJxcXFyhycocnFxcXJxcXFycXFxcocnKHJxcXFycXFxcnFxcXKHOHFycXFyhycXKHJxcocnFyhycXFyhycXJxhzhyhzhxcnFyhycXFyhycXJxhzhyhzhxcnFyhycXFyhycXJxhzhyhzhxcnFyhycXFyhycocnFxcXJxcXFyhzhxcnFxcnFxcXFycXFyhycXKHJxcocnFxcnFxcXFycXFyhycococ4coc4cXJxcocnFxcocnKHJxcXFycXFxcnFxcXJxcXFxcnFyhycXFxcnFxcocnKHKHOHFycXKHJxcXJxcXFyhycXJxcXFxcnFxcXJxcXFycXFxcnFxcXFycXKHJxcXFycXFyhycocnFxcXJxcXFyhzhxcnFyhycXFyhycocnFxcXJxcXKHJxcocnFyhycXKHJxcXJxcXFyhycocnFxcocnFycYc4cnFxcXJxcXFycXFxcnFxcXKHJyhycXFycXFxcXJxcXJxcXFxcnFxcocnFyhycXKHJxcocnFyhycXKHJxcXJxcXFyhycocnFxcnFxcXFycXFyhycXJxcXFxcnFxcXJxcXFycXFxcnFxcXJxcXFycXFxcnFxcXKHJyhycXFycXFxcocnKHJxcXKHJyhycXFxcnFxcnGHOHJxcXFycXFyhycXKHJyhyhzhycXFxcnFxcXJxcXFycXFxcoc4cXJxcocnFyhycXFycXFxcnFxcXKHJyhycXFycXFxcocnKHJxcXJxcXFyhycocnFxcocnKHJxcXJxcXFxcnFxcnFxcXFycXFycXFxcXJxcXJxcXFxcnFxcnFxcXFycXFycXFxcXJxcocnFxcocnKHJxcXKHJyhycXFyhycocnFxcnFxcXFycXFycXFxcocnKHJxcXJxcXFyhycocnFxcnFxcXKHOHFycXKHJxcXJxcXFycXFxcnFxcXJxcXFycXFxcnFxcXJxcXFycXFxcnFxcXJxcXKHJxcocnKHJxcXFycXFyhycocnFxcocnKHJxcXKHOHFycXFycXFxcnFxcXKHJyhycXKHJxcocnFyhycXKHJyhycXFxcnFxcocnFycXFxcXJxcXJxcXFxcnFyhycXFycXFxcnFxcXKHOHKHOHJxcXFycXFxcnFxcocnKHJxcXKHJyhycXFycXFxcocnKHJxcocnFyhycXKHJyhycXFxcnFxcnFxcXFycXFycXFxcnFxcXKHOHKHOHKHOHJxcXFycXFyhycocnFxcnFxcXKHOHFycXKHJxcnGHOHJxcXFycXFycXFxcXJxcocnFxcnFxcXJxcXFycXFyhycXJxcXFxcnFxcnFxcXJxcXFycXFxcnFxcXJxcXFycXFycXFxcocnKHJxcocnFyhycXKHJyhycXFxcnFyhycXFycXFxcnFxcXJxcXFycXFycXFxcXJxcocnFxcnFxcXJxcXKHJyhycXFyhycocnFxcnFxcocnFyhycocnFxcocnKHJxcocnFyhycocnFxcXJxcXJxcXFycXFxcnFxcXJxcXKHJyhycXFycXFxcnFxcXJxcXKHJyhycXFycXFxcnFxcXJxcXFycXFycXFxcocnKHJxcnGHOHJxcXKHJyhycXKHJxcocnFycXFxcXJxcocnFyhycXKHJyhycXFyhycocnFyhycocnFxcXJxcocnFxcnFxcocnFycXFxcXJxcocnFyhycocnFxcXJxcocnFyhycXKHJyhycXFycXFxcnFxcXJxcXKHJyhycXKHJxcocnFycXFxcocnKHJxcnFxcXFycXFycXFxcnFxcXJxcXKHJyhycXFycXFyhycXJxcXFyhycocnKHJxcXFycXKHJxcXJxcXKHJyhycXFycXFxcnFxcocnKHJxcXJxcXKHJxcnFxcXKHOHJxcXFycXFyhzhxcnKHJxcXFycXFycXFxcnFxcXJxcXJxcXFycXFxcnFxcocnKHJxcocnFyhycocnFyhycXKHJyhycXFycXFxcnFxcocnKHJxcocnFycXFxcXJxcocnFyhycocnFxcnFxcocnFycXFxcnFxcXJxcXFycXKHJxcocnFycXFxcXJxcocnKHJxcXJxcXFycXFxcnFxcnFxcXJxcXFycXFycXFxcnFxcXJxcXJxcXFycXFyhycocnFxcnFxcocnKHJxcocnFycXFxcXJxcocnKHJxcXJxcXFycXFxcnFyhycXKHJxcnFxcXJxcXFycXFyhycocnKHJxcXKHJyhycocnFxcoc4cnFxcXJxcXJxcXFycXFycXFxcnFxcXJxcXJxcXFycXFxcnFxcnFxcXJxcXJxcXFyhzhycXFyhycocnKHJxcXJxcXFycXFyhycocnKHJxcXKHOHJxcXFycXFycXFyhycocnFxcnFxcocnKHJxcnFxcXFycXKHJxcnFxcXJxcXFycXFyhzhyhzhycXFycXFxcnFxcnFxcXJxcXKHJyhycXKHOHFycXKHJyhycXFycXFxcnFyhycXKHJxcnFxcXJxcXKHJyhycXJxcXFxcnFyhycocnFxcnFxcnFxcXFycocnFxcoc4cnFxcXJxcocnFycXFxcnFxcXJxcXJxcXFycXFycXFxcnFxcXJxcocnFycXFxcoc4cnFxcnFxcXJxcXKHJycYc4cnFxcnFxcnFxcXKHOHJxcXJxcXFycXFycXFxcnFxcoc4cnFxcXJxcocnFycXFxcnFxcXJxcocnFyhycocnFycXFxcXJxcnFxcXFycXKHJyhycXKHJyhycXFycXFycXFxcnFxcXJxcocnFycXFxcnFxcXJxcXJxcXKHJyhycXJxcXFycXFxcnFxcnFxcXJxcocnFyhycocnFycXFxcXJyhycXFyhzhycXFycXFxcnFxcnFxcXJxcXJxcXKHJyhycXKHJyhycXJxcXFycXFxcnFxcnFxcXJxcocnFycXFxcoc4cnFxcnFxcocnKHJyhycXFycXFycXFxcnFxcXJxcocnKHJxcocnKHJxcocnKHJxcocnKHJxcnFxcXFycocnFxcnFxcXJxcocnKHJxcXJxcXJxcXFycXFycXFxcnFxcnFxcXJxcXJxcXKHJyhycocnFxcnFxcnFxcXJxcXJxcXFycXFycXFxcnFxcnFxcoc4cnFxcXJxcocnKHJxcocnKHJxcnFxcXJxcXFycXKHJxcnFxcXJxcXJxcXKHJyhycXJxcXFycXFyhzhycXFyhzhycXFycXFxcnFyhycocnFyhycocnFycXFxcoc4cnFyhycocnFyhycocnFycXFxcnFxcoc4cnFxcnFxcXJxcXJxcXJxcXFycXFycXFxcnFxcnFxcnFxcXJxcXJxcXFycXFycXFycXFxcnFxcnFxcXJxcXJxcXJxcXFycXFycXFxcnFyhycXJxcXFycXFycXFyhzhycXFxcnFycXFxcnFxcXJxcocnKHJxcoc4cnFxcXJxcoc4cXJyhycXFycXFycXFxcnFyhycocnFyhycocnFycXFxcnFxcnFxcXJxcocnKHJxcocnKHJyhycXFycXKHJxcnFxcXJxcXJxcXFycXKHJxcnFxcocnKHJyhycXKHJyhycocnFyhycocnFycXFxcnFxcnFxcnFxcXJxcXJxcXFycXKHJyhycXJxcXFycXFycXFxcnFxcnFxcnFxcocnJxcXFxcnKHJxcXJxcXJxcXFycXKHJyhycXJxcXFycXFycXFxcnFyhycocnFycXFxcnFxcnFxcXJxcocnKHJyhycXKHJyhycXJxcXFycXKHJxcnFxcocnKHJyhycXJxcXFycXFycXFxcnFyhycocnFycXFxcnFyhycXJxcXFycXKHJyhycXJxcXFycXFycXFxcnFycXFxcnFxcXJxcnFxcXJxcXJxcXFycXKHOHFycocnFyhzhycXFxcnKHJxcXJxcXJxcXJxcXFycXKHJxcnFxcnFxcXJxcXJxcXKHOHJxcXJxcXJxcXKHOHJxcXJxcXJxcXFycXKHJyhycXJxcXKHJycXFxcXJyhycXKHJyhycocnFycXFxcnFxcnFxcnFxcocnJxcXFycXFxcnFycXFxcnFxcnFxcnFxcXJxcocnKHJyhycXKHJycXFxcnFxcXJxcnFxcXJxcXJxcXJxcXFycXKHJyhycXJxcXKHOHJxcXJxcXKHOHJxcXJxcocnKHJxcnFxcXJxcXJxcXJxcXJxcXFycXKHJyhycXJxcXKHOHJxcXJxcXJxcXFycXKHOHJxcXJxcXFycXJxcXFycXFycXFycXFxcnFycXFxcnFxcnFxcnFxcXJxcocnKHJyhycXJxcXKHJycXFxcnFxcXJyhycXKHJycXFxcnFxcXJxcnFxcXJxcocnKHJyhycXJxcXFycXFycXFycXFycXFyhzhycXFycXFycXFycXFxcnFycXFxcnFxcnFxcnFxcXJxcnFxcXJxcXJxcXJxcXJxcXFycXKHJyhycocnKHJxcnFxcXJxcocnKHJyhycXJxcXKHOHJxcXJxcXJxcXJxcXFycXJxcXFycXFycXFycXFycXFyhzhycXFycXKHJyhycXJxcXKHOHJxcXJxcocnKHJxcnFxcnFxcXJxcocnKHJyhycocnFycXFyhzhycXFycXFycXFycXFycXFxcnFycXFxcnFxcnFxcnFxcnFxcnFxcXJxcoc4cnFxcnFxcnFxcnFxcXJxcnFxcXJxcocnJxcXFycXFxcnKHJxcnFxcXJxcocnKHJycYc4cnKHJxcnFxcXJxcnFxcXJxcXJxcXJxcXJxcXKHOHJxcoc4cnFxcnFxcnFxcnFxcnFxcnFxcXJxcnFxcXJxcocnKHJyhycocnKHJxcnFxcXJxcnFxcXJxcXJxcocnKHJyhycXJxcXKHOHJxcoc4cnFxcnFxcnFxcnFxcnFxcnFxcoc4cnFycXFxcnFyhycoc4cnFxcnFxcXJyhycXJxcXKHOHJxcoc4cnFxcnFxcnFyhycocnFycXFycXFyhzhycXJxcXFycXFycXJxcXFycXFycXFycXFycXFyhzhycXJxcXKHOHJxcoc4cnFxcnFyhycocnKHJyhycocnKHJxcnFxcnFxcXJxcnFxcXJxcnFxcXJxcXJxcocnKHJyhzhxcnKHJyhycocnFycXFyhzhycXJxcXFycXJxcXFycXFycXKHOHJxcXJxcXJxcXJxcXJxcXJxcXJxcXKHOHJxcnFxcnFxcXJxcnFxcXJxcnFxcXJxcnFxcXJxcXJxcocnJxcXFycXFycXFycXFycXFycXFycXFycXFycXFxcnKHJxcnFxcnFxcXJyhycXJxcXFycXJxcXFycXJxcXFycXJxcXFycXFycXJxcXFycXFycXKHOHJxcXJxcXJxcXJxcocnKHJyhycnFxcXJxcXJxcXJxcXJxcXFycocnKHJyhycocnFycXFycXFycXFyhzhycocnFycXFycXFyhzhycXJxcXJxcXKHOHJxcnFxcnFxcXJyhycXJxcXFycocnFycXFyhzhycXJxcXJxcXFycXJxcXJxcXFycocnFycXFyhzhycXJxcXJxcXFycocnFycXFycXFxcnKHJxcnFxcnFxcnFxcXJyhycXJxcXJxcXJxcXJxcXJxcXJxcXJxcXKHOHJyhycnFxcXJxcXJxcXJxcXJxcXJxcXJxcocnKHOHJxcXJxcXJxcnFxcXJxcXJxcnFxcXJxcnFxcXJxcnFxcXJxcnFxcXJyhycXJxcXFycocnFycXFycXFycXFycXFycXFycXFycXFycXFycXFycXFycXKHJycXFxcnFxcnFycXFxcnFycXFxcnFycXFyhzhycXJxcXJxcXJxcXFycocnKHJyhzhycXFycXFycXFycXJxcXFycXKHOHJxcoc4cnFycXFycXFxcnKHJxcnFxcnFxcnFyhycoc4cnFxcnFyhycnFxcXJxcnFxcnFxcXJyhycXJxcXJxcXJxcXJxcXJxcXJxcnFxcXJxcXJxcnFxcoc4cnFycXFycXFycXFycXFycXFycXFycXFycXJxcXFycXJxcXFycXJxcXJxcXJxcXJxcXJxcXJxcXJxcocnJxcXFycXJxcXJxcXFycocnFycXFycXKHJyhzhycXFycXJxcXFycocnFycXFycXFycXFycXFycXKHJycXFxcnFycXFycXFxcnKHJyhycoc4cnFxcnFyhzhycXJxcXFycocnKHJyhycnFxcXJxcXJxcnFxcoc4cnKHJxcnFxcnFyhycnFxcXJxcnFxcoc4cnKHJyhycocnJxcXFycXJxcXFycXJxcXJxcXJxcXJxcXJxcnFxcXJxcnFxcnFxcoc3FxcXJxcXJxcocnJxcXJxcXFycocnKHJycXFxcnFyhzhycXJxcXJxcXJxcXJxcXJxcoc4cnFycXFycXFycXFycXFycXFycXJxcXJxcXFycocnKHOHJxcXJxcnFxcoc4cnKHJyhzhycXFycXJxcXJxcXFycnFxcXJxcXJxcnFxcXJxcnFxcnFxcnFyhzhycXKHOHJyhycocnKHOHJxcoc4cnFycXFycXFycXJxcXFycXJxcXJxcXJxcXJxcXJxcnFxcXJyhycocnKHOHJxcXJyhycXJxcXJxcXJxcnFxcXJxcnFxcnFxcnFxcnFycXFxcnFycXFycXFycXKHJycXFycXFxcnKHJycXFxcnFycXFxcnKHJyhzhycXFycXJxcXJxcXJxcXJxcnFxcXJxcnFxcnFxcnFycXFxcnFycXFycXFycXFycXJxcXJxcXFycnFxcXJxcoc4cnFycXFycXKHJycXFycXFxcnKHOHJxcXJxcnFxcnFxcnFxcnFycXFxcnKHJyhycnFxcXJxcnFxcnFxcnFyhzhycXJxcXJxcXJxcXJxcnFxcnFxcnFxcnFyhzhycXJxcXJxcoc4cnFycXFycXFycXFycXJxcXJxcXJxcXJxcnFxcXJyhycocnJxcXFycocnKHJycXFxcnFycXFycXFycXFycXJxcXJxcXJxcXJxcnFxcnFxcnFxcnFxcnFyMZAztH/McXJxcoc4cnFycXFycXKHOHJxcnFxcnFxcnFycXFxcnKHJycXFxcnFycXFycXFycXKHOHJxcnFxcnFycXFxcnKHJyhycnFxcoc4cnKHOHJxcoc4cnKHOHJxcoc4cnJxcXFycXJxcXFycnFxcXJxcnFxcnFxcnFxcnFycXFycXFycXFycocnFycXFycXJxcXKHOHOHJxcXJxcnFxcnFyhzhycXJxcXJxcXJxcnFxcnFxcnFyhzhycXJxcocnJxcXJxcXJxcXJxcnFxcXJyhzhycXJxcXJxcXJxcXJxcnFxcnFyhzhycXJxcXJxcoc4cnFycXKHJycXFycXFycXFycXJxcXJxcXJxcnFxcXJyhycnFxcXJyhycnFxcXJxcnFxcnFxcnFycXFycXFycXJxcXFycnFxcXJxcnFxcnFxcnFyhzhycocnJxcXJxcXJxcXJxcnFxcXOHJxcXJxcnFxcnFyhzhycocnKHOHJxcnFxcnFycXFycXFycXFycXJxcXJxcXJxcnFxcnFxcnFycXFxcnJxcXFycXJxcXJxcoc4cnFycXKHOHJxcnFyhzhycXJxcXJxcnFxcXJycXFxcnFycXFycXKHOHJxcnFycXFxcnKHJycXFxcnKHJycXFxcnFycXKHOHJxcnFxcnFycXFycXFycXFycocnKHJycXFycXFycXFycocnKHJycXFycXFycXFycocnKHJycXFycXFycXFycXJxcXJxcnFxcXJycXFxcnFycXFycXJxcXFycnFxcXJxcnFxcnFycXFycXFycXFycocnKHOHJxcnFyhycnFxcnFxcnFycXFycXFycXJxcXJxcoc4cnKHJycXFycXFycXFycXJxcXJxcnFxcnFxcnFycXFycXFycXJxcXJxcXJxcnFxcnFxcnFycXFycXJxcXJxcXJxcnFxcnFxcnFycXFycXFycXJxcXJxcoc4cnJxcXFycXJxcoc4cnKHJycXFxcnJxcXFycXJxcocnJxcXJxcoc4cnKHJycXFycXFycXKHOHOHJxcnFxcnFxcnFycXFycXJxcXJxcXJxcnFxcnFycXFycXFycXFycoc4cnFycXFycXFycocnJxcXFycocnJxcXJxcXJxcnFxcnFxcnFycXFycXKHOHJycXFyhzcXFxcnFycXFycXJxcXJxcoc4cnJxcXFycocnJxcXJxcXJxcXJyhycnFxcnFxcnFxcnKHJycXFycXFycXFycocnJxcXFycnFxcXJyhycnFxcXJycXFxcnKHJycXFycXFycXFycocnJxcXJxcXJxcnFxcnFxcnFycXKHOHJyhycnFxcnFxcnFycXFycXJxcXJxcXJxcnFxcnFycXFycXJxcXJxcXJxcnFxcnFxcnKHJycXFycXFycXJxcXJxcXJyhycnFxcXJycXFxcnKHJycXFycXFycXJxcXJxcnFxcnFxcnKHJyhzhycoc4cnFycXJxcXFzhycXJxcXJxcXJyhzhycXJxcXJxcnFxcnFycXFycXJxcXJxcXJxcnFxcnFycXFycXJxcXJxcXJxcnFyhzhycoc4cnFycXJxcXJxcXJxcnFyhzhycoc4cnFycXJxcXJxcXJxcnFyhzhycoc4cnKHJycXFycXKHOHJycXFycXFycXJxcXJxcnFxcnFxcnKHJycXFycXFycXJxcXJxcnFxcnFycXFycXFycoc4cnFycXFycocnJxcXFycnFxcXJyhzhycXJxcnFxcnFxcnKHJycXFycXFycXJxcXJxcnFxcnFycXFycXJxcXJxcXJyhycnFxcnFxcnKHJycXFxcnJxcXJxcXJxcnFxcnFycXFycXFycnFxcXJyhycnFxcnFxcnKHJycXFycXFycXJxcnFxcXJycXFycXFycXJxcXJxcnFxcnFycXFycXJxcXJxcnFxcnFxcnKHOHJxcnFycXFycXFycoc4cnFycXKHOHOHJxcnFyhzhzhycXJxcXJyhycnFxcnFxcnFycXFycocnJxcXJxcXJxcnFxcnKHJycXFxc4cnFycXFycXJxcoc4cnJxcXJxcXJxcnFxcnFycXJxcXFzhycXJxcXJxcnFycXFxc4cnFycXFycocnJxcXJxcXJyhycnFxcnFxcnKHJycXFycXJxcXJxcXJyhzhycXJxcnFxcnFycXFycXJxcXJxcnFxcnFycXFycXJxcXJxcnFxcnKHJycXFycXFycXJxcoc4c4cnFycXJxcXJxcXJycXFxcnKHOHJyhzhycnFxcXJycXFycXFycXJxcoc4c4cnFycXJxcXJxcXJycXFxcnKHOHJycXFxcnJxcXJxcXJxcnFycXFycXFycoc4cnFycXJxcXJxcnFxcnKHJycXFycXFycXJxcnFxcnFyhzcXFxcnJxcXJxcXJxcnFxcnFycXJxcXJxcoc3FxcXJycXFxcnJxcXJxcXJxcnFycXFycXFycnFxcXJycXFycXFycXJxcXJyhzhycXJxcnFxcnFycXFycocnJxcXJxcXJyhzhycoc4cnJxcXJxcXJxcnFycXFycXJxcXJxcnFxcnFycXJxcXJxcXJycXFxcnJxcXJxcXJxcnFycXFycXJxcXJxcnFxcnFycXJxcXJxcXJycXFxc4cnFycXFycoc4cnKHOHJycXFxc4cnFycXJxcXJxcnFxcnKHJycXFycXJxcXJxcnFxcnFycXJxcXJxcnFxcnFycXFycXJxcnFxcnFycXFycXJxcnFxcnFxcnJxcXFzhycXJxcoc3FxcXJycXFycXFycocnJxcXJxcnFycXFycXFycoc4cnJxcXJxcXJyhzhycoc4cnJxcXJxcnFxcnFycXFycoc4cnKHOHJycXFycXFycnFxcXJycXFycXKHNxcXJxcXJxcnFycXFycXJxcXJxcnFycXFycXJxcXJxcnFycXFycXJxcXJxcnFycXFycXJxcXJyhzhycXJyhycnFxcnFxcnJxcXJxcXJxcnFycXFycocnJxcXJxcnFxcnFycXJxcXJxcnFxcnKHOHJyhzhycnFxcnFycXFycXJxcnFxcnFycXFycXJxcnFxcnFycXJxcXJxcnFxcnFycXJxcXJxcnFxcnKHOHJycXFycXFycoc4cnJxcXJxcnFxcnFycXJxcXJxcnFxcnKHJycXKHOHOHJxcnKHJycXFycXJxcXJxcnFycXFycXJxcnFxcnFycXFycXJxcnFxcnKHJycXFycXJxcnFxcnFycXFycXJxcnFxcnKHJycXFycXJxcnFxcnFycXFycocnJxcoc4c4cnJxcXFzhycoc4cnJxcXJxcnFxcnKHOHJycXFycXFycnFxcnFxcnJxcXJxcXJyhzhycnFxcnFycXKHNxcXFycnFxcnFycXFycXJxcnFxcnKHJycXFycocnJxcXJxcnFycXFycXJxcoc3FxcnFxcnKHOHJycXFycXJxcXJyhzhycnFxcnFycXFycXJxcnFyhzcXFxcnJxcXJxcnFxcnFycXJxcoc3FxcXJycXFycXJxcXJxcnFycXFycoc4cnJxcXJxcnFxcnFycXJxcoc3FxcXJycXFycXJxcXJycXFxc4cnFycXJxcnFxcnFycXFycnFxcXOHJyhzhycnFxcnKHJycXFycoc4cnJxcXJxcXJycXFycXJxcXJyhzhycnFxcnFycXKHNxcXJxcXJycXFycXFycnFxcnFycXFycXJxcnFyhzcXFycXFycoc4cnJxcXJyhycnFyhzcXFxcnJxcXJxcnFxcnJxcXJxcXJycXFycXFycnFxcnFycXFycoc4cnJxcXJxcnFycXFycocnJxcnFxcnFycXFycoc4c4cnJxcXJxcXOHJxcnFycXJxcXJxcnFycXFycXJxcnFycXFycXJxcXJycXFycXJxcXJxcnFycXJxcXJxcnFycXFycoc4cnJxcXJxcnFycXFycoc4cnJxcXJxcnFycXFycXJxcnFycXFycXJxcnFxcnFycXJxcXJycXFycXFycnFxcnFycXFycnFxcnFycXFycXJxcnFycXFycXJxcnFxcnJxcXJxcXJycXFycXJxcXJycXFycXFycnFxcnFycXJxcXJxcnFycXJxcXJxcnFycXFycXJyhycnFxcnKHOHJycXFycXJxcnFycXFycXJxcnFxcnFycXJxcnFxcnFycXJxcnFxcnFycXJxcXJycXFycXFycnFxcnFycXJxcXJyhzhycnFxcnKHOHJycXFycoc4cnJxcXJxcnFycXJxcXJxcnFycXFycoc3FxcXJycXFycXJxcnFxcnJxcXJxcXJycXFycXJxcnFxcnKHOHOHJycXFycXJxcnFxcnFycocnJxcnFxcnFycXJxcXJxcnKHJycXJxcXJxcnFycXFycnFxcnFxcnJxcXJyhzhycnFxcnKHOHJycXFycoc4cnJxcoc3FxcnFxcnJxcXJxcnFycXFycnFxcnFycXFycnFxcnFycXFycnE8ogW7XfpycXFycXJyhycnFycXFycXJxcnFycXFycXJxcnFycXFycnFxcnFxcnJxcXJyhzhycnFxcnJxcXJxcXJycXFycXJxcnFycXFycXJyhycnFyhzcXFycXJxcXJycXFycXJxcnFxcnFycoc4cnJxcXJyhzhzhycnFxcnFycXJxcnFxcnKHOHOHJycXFycoc4cnJxcnFxcnFycXJxcnFxcnFycXJxcnFycXFycXJxcnFycXFycnFxcnFycXJxcXJxcnKHOHJycXFycnFxcnFxc4cnJxcXJxcnFycXFycnFxcnFycXFzhycoc3FxcnE3/KG+A15xcXJyhzhzhycnFxcnFycXJxcnFyhzcXFycXJxcnFxcnJxcXJxcnFycXFycoc3FxcnFxcnJxcXJycXFycXFzhycoc3FxcnFycXFycnFxcnFycXJxcnFxcnKHNxcXFzhycnFxcnFycocnJxcnFxcnFycoc4cnJxcXJycXFycXJxcXJycXFycoc4c4cnJxcXJycXFycXJxcXJycXFycXJyhycnFycXFycXJygwDqG1Al5ycXJxcXJxcnFycXJxcnFxcnFycoc4cnJxcnFxcnFycoc4cnJxcXJycXFycXJxcnFxcnJxcXJxcnKHJycXJxcXJxcnKHOHOHJycXFycoc4c4cnJxcnFxcnFycoc4cnJxcnFxcnFycXJxcnFycXFycnFxcnFycXJxcnFxcnJxcXJxcnFycXJxcXJycXFycXJxcnFycXFycnFxcnFycXJxcnFycXFycoc3FxcnFxc4cnJxcXJyhzhzhycnFycXFycoc3FxcnFxc4cnJxcXJxcnFycXJxcnFxc4cnFycoc4cnJxcnFxcnJxcXJxcnFycXJxcXJycXFycoc4c4cnJxcnFxcnKHNxcXJxcXOHJycXFycoc3FxcnFxcnJxcnFxcnFycoc4c4cnJxcXJycXFycXJxcnFycXJxcXJycXFycXJxcnFycXJxcXJycXFycXJyhzhycnFycXFycoc3FxcnFycXFzhycnFxcnFycoc4c4cnJxcnFxcnKHNxcXJxcnFxc4cnJxcXJxcnKHOHOHJycXJxcXJycXFycXJxcnFycXJxcXJycXFycXJxcnFycXJxcnFxcnJxcXJyhzhzhzhycnFycXFycoc3FxcnFycXJxcXJycXJxcXJxcnFycocnJxcnFycXFycnFxcnFycXJxcnFycXJxcXJycXFycXJyhzhzhycnFycXFycnFxcnFycoc4cnJxcnFycXFycoc3FxcnFycXJxcnFycXFycnFxcnKHNxcXJxcnFycXFycnFycXFycXJyhzcXFycXFzhycnFycXFycXJycXFycXJxcnFycXFycnFyhzcXFycoc3FxcnFxc4cnJxcnFxcnKHNxcXJxcnFycXJxcnFxc4cnJxcXJxcnKHNxcXJxcXOHJycXJxcXJycXFycXJyhzhzhzhycnFycXFycnFxcnFycnFxcnFycXJxcXOHJycXFycnFxcnJxcXJxcnFycXJxcnFxcnJxcnFxcnKHNxcXJxcnFycXJxcnFycXFzhycnFxcnFycnFxcnFycXJxcnFycXFzhycnFxcnJxcXJxcnKHOHOHOHOHJycXJxcXJycXFycnFxcnFycoc4c4c4cnJxcnFycXFycnFxcnKHNxcXJxcnFycXJxcnFycXJxcXJycXFycnFxcnKHNxcXJxcnFycXJxcnFycXFycnFycXFycnFxcnFycoc3FxcnFycXJxcnFxc4cnJxcXOHJycXFycXJycXFycXJxcnFycXJxcnFycXFzhycnFxcnJxcXJycXFycXJyhzhzcXFycXFzhzhycnFycXFycnFxcnJxcXJycXFycXJxcnFycoc4cnJxcnFycXJxcXJycXJxcXJycXFycXJycXFycXJxcnFycXJxcnFycXJxcnFycXFycnFycXFycnFxcnKHNxcXJxcnJxcXJxcnFycXJxcnFycXFzhycnFycXFycnFycXFycnFxcnFycnFxcnFycXJyhzcXFycXJxcnFxc4c4cnJxcnFxc4cnJxcXJycXFycnFxcnKHNxcXJxcnKHNxcXJxcnFycXJxcnFycXJxcXOHJycXJxcXOHJycXFycnFxcnJxcXJycXFycXJycXFycXJxcnKHNxcXJxcnFycXJxcnFycXFzhycnFycXJxcXJycXJxcXJycXJxcXJycXFycnFxcnFycnFxcnFycnFxcnFycXJyhzcXFycXJxcnFycXJxcnFycXJxcnFycXFzhycnFycXJxcXOHJycXJxcXJycXFzhycnFxcnJxcXJycXFycnFxcnFycnFxcnKHNxcXJxcnJxcXJxcnFycoc3FxcnFycXJxcnFycoc4c4c3FxcnFycXJxcXOHOHOHOHJycXJxcnFycXJxcXOHJycXJxcnFycXFycnFycXJxcXJycXJxcXJycXJxcXOHJycXFycnFycXFycnFycXFycnFxcnJxcnFxcnJxcXJycXFycnFxcnJxcXOHJycXFycnFxcnJxcXJycXFycnFxcnJxcXJycXFycnFxcnJxcXJycXFycnFxcnJxcXJycXFycnFxcnJxcXJycXFycnFxcnJxcXJycXFycnFycXFycnFxcnJxcXJycXJxcXJycXFycnFycXFycnFxc4cnJxcXOHJycXJxcXJycXJxcXOHJycXJxcXOHJycXJxcnFxc4c4cnJxcnFycXJxcnFycXJxcnFycXJxcnFycXJxcnFycXJxcnFycXJxcnKHNxcXJxcnFycnFxcnFycoc3FxcnKHNxcXJycXFycnFxcnJxcXJycXFycnFxcnJxcnFxcnJxcnFycXFycnFycXJxcnFxc4c4cnJxcnFycXJyhzhzhzcXFycXJxcnKHNxcXJxcnJxcXJxcnJxcXJycXFycnFxc4cnJxcXJycXJxcnFxcnJxcnFycXJxcnFycXJxcnFycXJxcnFycoc3FxcnFycnFxcnFycnFxcnJxcXJycXJxcXJycXJxcXOHJycXJxcnFycXJxcnFycXJxcnKHNxcXJxcnJxcXJxcnJxcXJycXFzhycnFxc4cnJxcnFycXJxcnFycXJxcnFycXJxcnJxcXJxcnJxcXJycXFycnFxcnJxcnFxc4cnJxcnFycXJxcnFycXJycXFycXJxcnJxcXJycXFycnFxc4cnJxcnFycXFzhzhzhzhzcXFycXJyhzcXFycnFxcnJxcXJycXJxcnFxc4cnJxcnKHOHNxcXJxcnKHNxcXJycXFycnFycXFzhycnFycXJxcnFycXJycXFycXJycXFycnFxcnJxcXJycXJxcnFycXJxcnFycXJyhzcXFycnFxcnJxcXJycT11c7qKjIc4c4c4c3FxcnE42rG8JU5zcXFycnFycXFycnFycXJxcnFycXJxcnFycXJycXFycnFxcnJxcnFxcnJxcnFycXJxcnKHNxcXJycXFycnFxcnJxcnFycXFzhzcXFycXJxcnJxcXJycXFycnFycXFzhzhzhzhzcXFycXJycXFycnFxc4cnJxcnFycTibsb1kTnFycnFxcnFycnFycXFycnFycXJxcnFycXJxcnJxcXJycXFycnFycXFzhzhzhzcXFycXJycXFycnFxc4cnJxcnFycXJxcnJxcXJxcnJxcnFxcnJxcnFycXJxcnFycnFxcnJxcXJycXJxcXOHOHNxcXJxcnJxcXJycXFycnFycXJxcnFycXJyhzcXFycnFycXFzhzhzhzcXFycXJycXFycnFxc4cnJxcnFycnFxcnFycnFxcnJxcnFycXJxcnFycXJycXFycnFxcnJxcnFycXJxcnKHNxcXJycXJxcXJycXJxcnKHNxcXJycXFycnFycXJxcnFycXJxcnJxcXJycXJxcXOHOHNxcXJxcnJxcXJycXJxcnFycXJxcnFycnFxcnJxcnFycXFzcXFycXJycXFycnFxc4cnJxcnKHNxcXJycXFycnFycXJxcnFycoc3FxcnJxcnFycXJxcnFycXJycXFycnFycXJxcnFycXJxcnJxcXOHJycXJxcnFycoc3FxcnJxcnFycXJxcnFycXJycXFzhycnFycXJxcnJxcXJycXFycnFycXJxcnFycnFxcnJxcnFycXJxcnFycnFxcnJxcXOHJycoc3FxcnJxcXJycXJxcnFycXJycXFycnFycXFzhzcXFycXJycXJxcXJycXJyhzcXFycnFxc4cnJxcnJxcXJxcnJxcnFycXJxcnFycXJycXJxcXOHOHNxcXJxcnJxcnFxc4c3FxcnFycnFxc4cnJxcnKHNxcXJycXJxcnFycXJxcnJxcXJycXJxcnFycXJxcnJxcnFxc4c4c3FxcnJxcXJycXJxcnFycnFxcnJxcnFycXJxcnFycnFxcnJxcnFycXJycXFycnFycXFzcXFycXJycXFycnFycXJxcnJxcXJycXJxcnFycXJycXFycnFycXJxcnFycnFxcnJxcnFycXJxcnJxcXOHJycXJycXFycXOHJycXJxcnFycnFxc4cnJxcnFycnFxcnJxcnFycXJxcnJxcXJycXJxcnFycnFxcnJxcXOHNxcXJxcnJxcnFycXJxcnKHNxcnFycXJxcnFycnFxcnJxcnFycnFxcnJxcXOHNxcXJxcnJxcnFxc3FxcnFycnFxc4c4c3FxcnFzhycnFycXJycXFycnFycXJxcnFycnFxcnJxcnFycnFxcnJxcnFycXJxcnJxcXJycXJxcnJxcXJyKcuBGpRH7nJxcnFycnFxcnJxcnFycXJxcnJxcnFycXJxcnFycnFycXJxcnFycXJycXJxcnFycXJycXFzhycnKHNxcXJycXJxcnFycnFxcnJxcnFycoc3FycXFzhzcXFycnFxcnJxcnKHNxcXOHJycoc3FxcnJxcnFycTvVRb0qunJxcnFycXJycXFzhzhzcXFycnFxcnJyhzcXFycnFycXJxcnJxcXJycXJxcnFycnFycXJxcnFycXJycXJxcnFycnFxcnJxcnFycXI0V0WzuLpzcXFycXJycXJxcnFycXJycXJxcnFycXJycXJxcnFycXJycXFycnFycoc3FycXFzhzcXFycnFycXJxcnFycnFycXJxcnFycnFxc4c4c3FxcnJxcnFycnFxcnJxcnFycXJycXFyPiaDudl8cXFycnFycXJxcnJxcXJycXJyhzcXJxcjjJRb82unJycXJxcnFycnFycXFzcXFycXJycXJxcnFycnFycXFzcXFycnFxcnJxcnJxcXJycXJxcnJxcXJycXJxcnFycnFycXJxNbPBsFw+cXJycXJxcnJxcnFxc4c3FxcnJxcnFycoc3FycXJxcnFycnFycXJxcnJxcXJycXJxcnJxcnFycXJxcnJxcXOHNxcXJycXFzcXFycXJycXJxcnFycnFycXJxcnFycnFycXJxcnJxcXJycoc3FxcnJxcnFycnFxc4c4c3FxcnJxcnFycnFxcnJxcnKHNxcnFycXJxcnJxcnFycXJxc4cnJxcnJxcXJycXJxcnJxcnFxc3FxcnJxcXOHNxcXJycXJxcnJxcXJycXJxcnJxcnFycXJxcnJxcnFycXJycXFzg7FcG66j5ycnFycXJxcnJxcnFycXJycXFzhzcXFycnFycXJxcnJxcXOHNxcXJycXJxcnJxcXJycXJycXFycnFycXJycXJxcnFycXJycXIwlcG1ej5xcXJycXJxcnJxcnFycXJycXFycnKHNxcnFxc3FxcnJxcnFycXJycXFzhzcXFycnFycXJycXJxcXNxcXJycXJxcnFycnFycXJxcnJxcnFycXJycXJxcnFycXOHJycoc3FycXJxcnFycnFycXJycXFzhzcXFycnFycXJxcnJxcnFycXJycXJxcnFycnFycXJxcnJxcnFycXJycXFzcXFycnFxc4c3FxcnJxcnJxcXJycXJxcnJxcnFycXJycXJxcnFycnFxc3FxcnFzhzhzcXFycnFycnFxcnJxcnJxcXJycXJycXFycnFycnFxc4c4c3FycXFzcXFycnFycXJycXFycnKHNxcnFycXJycXFzhzcXFycnFycoczZXwb6oPnJxcnJxcnFycjaMqraDVXFzhzcXFycnFycXJycXJxcnFycnFxc3Fxcj+XwbVoPnNxcXJycXJxcnJxcXJycnFxcnJxcnFycnFycXJxcnJxcnFycnFxc4c3FxcnJxcnFycnFycXJxcnJxcnFycnFxc4c3FxcnJxcnJxcXJycXJycXFzhzcXFycnFycXJycXJxcnFycnFycXJycXJxcnFycnFxc3FxcnJxcnFycXOHJycnFxcnJxcnJxcXOHNxcXJycXJycXFycnFycnFxc4c3FxcnJxcnJxcXOHNxcXI2cZOwnmxycnFycXJycXFzhzcXFycnFycnFxc4c3FxcnJxcnJxcXJycnFxcnJxcnFycnFycXJycXFzhzcXFzhzcXFycnFycXJycXJxcnFycnFycXJycXJxcnJxcXOHNxcXJycoc3FycXJxcnJxcnFycXJycXJxcnJxcnFycnFxc3FxcnJxcnE4vFWwU6pycnFxc4c3FxcnJxcnJxcXJycnFxcnJxcnJxcnFycXJycXJxcnFycnFycnFxc4c3FxcnJxcnJxcXNxcXJycXFzcXE/DlW68apxcXOHNxcXJycoc3FycXJxcnJxcnFycnFycXJxcnJxcnJxcXJycXJycXJxcnFzhycnJxcXJycnFxcnJxcnJxcXOHNxcnFycXJxc4c3FxcnJxcnFycnFycXJycXJxcnJxcXNxcXJycXJxcnJxcnFycnFycXJxcnJxcnJxcXJycnFxcnJycXFycnFycnFxc4c3FycXJxcnJxcnFycXOHOHNxcnFycXJycXJycXFycnFycnFycXJycXFzcXFycnFycXJycXJycXFycnFycnFycXJycXJxcnFycnFycnFxcnJycXFycnJxcXJycXJycXJxcnJxcXNxcXJycXJxcnJxcnJxcXJycnFxcnJxcnJxcnFycnFycXJxcnJxcnJxcXNxcXJycXJxcnJxcnFycnFycXJycXJxcnJxcnFycXOHNxcXJycXJycXFzcXFycnFycXOHJycnFxc4c3FycXJxcnJxcnFycnE1Jpy66WNxcXNxcXJycnFxcnJxcnJxcnFycXOHNxcXJycXJycXFzcXFycnFycnFxc3FxcnJxcnJxcXOHNxcnFycXJycXJycXFzcXFycnFycXJycXJycXFzcXFycnFycXJycT/swbYTPnFzcXFycnFycXOHJycnFycXJxcnJxcnJxcXNxcXJycXJycXFzcXFycnFycnFxc3FxcnJxcnJxcnFycXMyXcGysj5xcnJxcnJxcnFycnFycXJycXJxcnJxcnE9+pO6BWxxcnJxcnFycnFycXJycXJycXFzcXFycnFycnFxc3FxcnJxcnJxcnFycnFycXJxc4c3Fxc4c3FycXJxcnJxcnFycnFycjbrk7AkbHFycnFycnFycXJycXJxcnJxcnFycnFycXJycXJxcnJxcnJxcnFycXOHNxcXJycXJycXJxcnJxcnJxcXOHNxcnFycXOHNxcXJycXJycXJxcnJxcnJxcXOHNxcnFycXOHNxcXJycXJycXJycXFycnJxcnFycXJycXJycXJxcnJxcnFycnFycXOHOHNxcnFycnFycXJycXJxcnJxcnFycnFycnFycXJycXJxcnJxcnFycnFycnFycXJycXFzcXJxcnFycnFycXOHNxcXJycXJycXJycXFzcXFycnFycnFycXJycXJxcnJxcnJxcnFycXOHNxcXNxcXJycXJycXJxcnFzcXFycnFycXJycoc3FycXJycXJycXFzcXFycnFycnFycnFxc4c3FycXJycXJxcnJxcnFzhzcTnvk74QbHFxcnJycXJxcnFzhzcXFzhzcXJxcnFzhzcXFzcXFycnFycnFxc3FycXJxcnJxcnJxcnFycnFycXJycXJycXJxcnJxcnFycnKHNxcnFycnFycnFycXJycXJxcnJxcnFzhzcXFzhzcXJxcnE8oNG6Xy5xcXNxcXJycXJycXJxcnJxcnJxcXNxcXNxcXJycXJycXJxcnJxcnFzhzcXFycnJxcnFycXOHNxcXNxcXJycXJycXJxc4c3FxcnJycXFzg8N+qy2BVxc4c3FxcnJycXFzM6Kjs21ccnFxc3FxcnJxcnJxcnJxcXNxcXJycnFycXJxc4c3FycXJxcnJycXFzhzcXJxcnJxcnFzhzcXFycnJxcnFycXOHNxcnFycXOHNxcnFycXOHNxcXNxcXJycXJycXJycXJxcnJxcnFzhzcXFzhzcXJxcnJxcnFycnJxcXJycnFycXJycXJxcnJxcnJxcnFzhzcXFycnJxcnFycnFycXJycXJycXJxc4c3Fxc4c3FycXJycXJxc4c3Fxc4c3FycXJycXJycXJxcnJxcnFycnJxcXNxcXJycnFxc3FxcnJycXFzcXFzhzcXJxcnJxcnFycnFycnFycnFycXJycXJycXJxcnJxcnJxcnFycnFycnFycXJycnFxcnJycXJxcnJxcnJxcnFycnFycnFycXJycXJycXJycXJxcnJxcnJxcnFycjpj0bucLnFycXJycnFxcnJycXJxcnJxcnJxcnFzhzcXFzhzcXJxcnJxcnJxcnFzhzcXFzhzcXJxcnJxcnJxcnFzhzcXFzhzcXJxcnJyhzcXJycXJxcnJxcnFzhzcXJxcnJxcnFycnJxcXNxcXOHNxcnFycnFycnFycXJycXJycXJycXJxcnJxcnJxcnFycnJxcXNxcXOHNxcnFycnFycnFycXI4dNG9iy5ycXJycXJxc4c3Fxc3FxcnJycXFzcXFzcXFycnJxcXNxcXNxcXJycnFxc3Fxc3FxcnJycXFzcXFzcXFycnJxcnFycnFycXOHNxcnFycnFycnFycXJycjMvdbTginJycnFycXJycXJycXJycXFzcXJxcnJxcnFzcXFycnFycnFycnFycXJycnFxc3Fxc3FxcnJxc4c3Fxc3FxcnJycXJxcnJxcnJxcnFzhzcXJxcnJxcnFzcXFycnFycnFycnFycnFycXJycnFxc3FxcnJycXJxcnJxcnJxcnJxcnJxcnFycnFycnFycnFycXJycXOHNxcXJycnFycnFxc3FycXJycThihbGtenFycXJycXJycXJycXJxc4c3FycXJycXJxc4c3FycXJycnFxc3FxcnJycXJxcnJxc4c3FxcnJycXJxc4c3FycXJycXJxc4c3FycXOHNxcXNxcXNxcXJycnFycXJycXJycXJyMNbRtDkuc4c3FycXJycXI0tIW0W3pycXOHNxcnFycnFycnFycnFycXOHNxcnFyN4M5tYzGcXJxc3FxcnJxcnJxcnJxcnJxcnJxcnFycjvlhb0aenJxcnJxcnFzhzcXJxc4c3FycXJycXJxc3FxcnJycXJxcnJxc4c3Fxc3FxcnJycXJxc4c3FycXJycXJycXJycXJxc3FxcnJxc4c3FycXJycXJycXJxc4c3FycXOHNxcnFycjEI7L0IE3OHNxcnFzhzcXJxcnJxcnJxcnJxcnFzhzcXJxc4c3FycXJycXJycXJycXJxc3FxcnJycXJxcnJxcnJycXFzcXFzcXFycnJxcnJxcnFycnJxcXNxcnFycnFycnFycnFycnFycXJycnFycXJycnFycXJycXJycXJycXJycXJycXJxc3FxcnJycXJxcnJxcnJycXFzcXFzcXFzcXFzcXFycnJxcnFzhzcXJxc4c3FycXJycXJycXJycXJycXJycXJycXIyqs6+ZTFycnJxcnFycnFycnFzhzcXFzcXFzcXFycnJxcj+shblTenJxcnJycXJxcnJycXJxcnJxc4c3FycXJycXJycXJycXJycXJycXJycXJxc4c3FycnFycXOHNxcnFzhzcXJxc4c3FycXJycXJycnFxc3FycXJycXJycXJycXJycXJycXJxc3Fxc4c3FycnFycnFycXJycnFycnFycXJycnFycXJycnFycXJycXOHNxcnFycnJxcXNxcnFycnFycnJxcXNxcnFycnFycnFycnFycnFyPzCVuc9qc4c3Fxc3Fxc3Fxc4c3FycnFycnE76tG6FS5ycnFycnFycnFycnFycXNxcXNxcXJycnFycnFycnFycnFycXNxcXOHNxcnJxcnJxcnJxcnFzcXFzO+GVvR5qcXJycXJycXJycXJxc3Fxc3Fxc3FxcnJycXJycXJycXJycXJycTdeZ7OxmHJycXJycTFXs7a4THJxc4c3Fxc3Fxc3FycXJycXJycXOHNxcnFycnFycnJxcnFycnFycnJxcnFycnJxcnFycnJxcnFzhzcXJycXJxc4c3FycnFycnFycXMwDUm7A7Zxc3Fxc3Fxc3Fxc3FycXJycXJycXOHNxcnFycnJxcnFycnJxcnFycnJxcnFzcXFycnJxcnJxcnJxcnJxcnJxcnJxcnJxcnJycXFzcXJxcnJycXJxcnJycXJxc4c3FycnFycnFycnFycXNxcnFycnFycnFycnI0CrOyBkxycXOHNxcnFzcXFycnJxcnJxcnJxcnJxcnJxcnJxcnJycXJxNk3Rv7Iuc4c3FycnFycXNxcXJyMm3Rs6IucnFycnJxcXNxcnFycnFzhzcXJycXJxc4c3FycnFycnFycnFzhzcXJxcnJxc4c3FycnFycXNxMFmVubZqcXFzcXJxcnJxcnJycXJxc4c3FyJp3AGscj/nJycnFxc3FycnFycXJycnFycnFycnFycnFzhzcXJxcnJycXJxc3Fxc3Fxc3Fxc3Fxc3FycXJycnFycXNxOTuVsNRqcXFzcXFzcXJxcnJycXJxc3FxcnJycXJycnFxc3FycXJycnFycnFycXNxO1g7srfEcnJycXJxc3Fxc3Fxc3Fxc3FycXJycXNxcXJycnFycnFycnFycnJxcnFycnJxcnFzcXFzcXJxcnJxcnJycXJxc3Fxc3Fxc3Fxc3FycXJycnFycnFycnFycnFycnFycnJxcnJxcnFzcXFzcXJxcnJyP3/RtYAucnJycXJycXJycnFxc3FycnFycXNxcXNxcnFycnFzhzcT2/0bhALnJycXJycXOHNxcnJxcnFzcXFzcXJxcjnv0bwQLnJxc4c3Ew7/6xMAFycXNxcXNxcXNxcnFzhzcXJycXJycXJycnFycXJycnFycnFycnJxcnFyM0GHt854cnJxcnJycXJxc3FxcnOHNxcnFycnJxcnFzcXFzcXJxcnJycXJycXJycXI5hC22i9JycnFycnFycnJxcnJxcnJxcnJxc4c3FycnFycnFycnJxcnFzhzcXJycnFycXJycnFycnFycnFycnJxcnFzcXFzcXJxcnJycXJxc3Fxc3FycXJycnFycnFycnFzhzN0WHs8p4cXJycnFycXJycnFycnJxcnFycnJxcnJxcnJycXJxc3Fxc3Fxc3FycXNxcXNxcXNxcnFycnJxcnJxcnJycXJxcyYC0hrQ4t5zcXJxcnJxc3Fxc3Fxc3FycXJycnFycilU0hq7st5ycXJycnFycnFycnJxcnFycnJxc4c3FycXNxP61Lv1K0cXJycXJycXJycnFycnFycnJxcnFycnJxc4c3FycXNxcXNxNm9LuKC0cXJycnFycXNxcXNxcnFzcXFyc4c3FycXJycnFycnJxcnFzcXFzcXFzcXJycXJycXJycXNxcXJycnJxcnFycnJxcnJycXI6OaW/xlpxcXNxcnJxcnJxcnJycXJycXJycXJycnFycnFycnJxcnFzcXJxcnJycXJycXJycXOHNxcnJycXJxcnJycXJycnFycXNxcXNxcnFzcXFzcXJxcnJycXJycXJycjgaPbf1wnFzcXFzcXJxc3E30+G+LB5ycXJycnFycnJxcnE/s3m9TIZzcXFzcXJxcnJycXJycXNxcXJycnJxcnFycnJxcnJycXJycXJycXJycnFycnFycnJxcnJxcnJycXJycXJycTdk4b+bHnFycnJxcnFzcXE68ZexHmhxc3FycXOHNycXFzcXJycXJycXNxcXM8WcO6pjxycXNxcnFycnJxcnJxNQh5twiGcnJycXJxc3FycXNxcXNxcXNxcnJxcnJycXJxc3FycXJycnFycnFzcXFzcXFzcXJycXJycXJycnFycnFzcXFycnJycXJxc3Fxc3FycnFycnFycnJxcnJxc4czNLebjEhnNxcXNxcnJxcnJxcnJycXJycnFycXNxcnFycnJxcnJycXJxc3FycXJycnFycnJxcnJxcnJycXJxc3FycXNxcXNxcnFzcXFzcXJycXJycXJycnFycnJxcnFzcXJxcnJycXJycnFycnFycnJxcnJxcnJycXJycXOHNxc4MlbhtLkecnFycnFzcXFzcXJxc3Fxc3FycXNxcnFycnI6g7W+fEpycnFycnFzcXFzN9O1sTxKcnFycnJxMRS1uPtKcnFycnJxcnJxcnJyPMbhuTkecXNxcXNxcnFycnJycXJxc3Fxc3FycnFyJlmMGnxnPnOHNxcnJxcnJycXJycnFycXNxcnFzcXFzcXJxc3E8R+G5uB5ycnFzhzcXJycnEwBYm8C3ZycnJxcnFzcTx2tb2JSnFycnJxcnJxc4c3JxPZfhuGgecnJxc3Fxc3Fxc3FycnFycnJxcnJycXJycXJycnFycnFycnJxc4c3FycnJxcnFzcXJxc3Fxc3FycnFycnFzcXJxcnJycXJycnFycnFyKDLmGh7RnnFycXJycnJxcnFzcXJxc3FycXJycnFycnJxcnJycXJxc3FycnFycnFzcXFzcXJxc3FycXNxcXNxcnJxcnJxc3FycXJycnFzhzcXJycnFycnFycnJxcnJycXJycXNxcXNxcnFzcXFzcXJycXNxcXNxcnEiKnAq/1j9cnJycXJycnFycnJxcnJxcnJycXJycnFycnJxcnIxgW2+jpJycnJxcnJxcnJycTJ8tbeTSnJxc3Fxc3Fycjq8tb5DSnJycnFycnFycnJxc4c3FycnJxcnJycXJxc3FycnFyMtnhszYecnJxc3Fxc3FycnFycnJxcnJycXJycXJycnJxcnFzcXJxMSTTtussc3Fxc3FycnFycnJxOFTTv6ssc4c3FycnJxcnFzcXJycXJycnFycnJxcnJxc3Fxc3FycnFycnJxcnJycXJycnFycjWK4bCFHnJycXJxc3FycnFycnFzcXJxcnOHNxcnJxcnJycXNxcXNxcnFyc4c3FycnJxcnJxcnJycXOHNycXJxc3FycXJzhzcXJycnFycnFycnJxc4c3JxcnFzcXJxc3Fxc3FycnJxcnJxcnJyMkvhs8QecnFycnJxcjyombBnZnJycnFycnFzcXJxcnJycnFycnFycnJxc4c3JxcnFzcXJxc3FycXNxcXNxcnJycXJycXNxcXNxcnJxc3Fxc3FycnFycnJxcnJycXJycnFycnJxcnJycXJycnFycnFzcXJxcnOHNxcnJxc3Fxc3FycnFzcXFzLyYlGn6drnJxc3FycXNxPUZ9s8mCcnFycnFzcXJxc3FycXNxcnFyc4c3FycnJxcnJxc3FycXJzhzcXJycnFycnFzcXFzcXIzedO0lixycXJycnJxcnJxc3Fxc3FycnFzcXJxcnJyI34lGjodrnNxcXNxcnJycXJycXJzhzcXJycXNxcjHhqbsuVnJycXJycXNxcXNxcnJycXJycnFycnFzcXI7KMW91zpzcXJxc3Fxc3JxcnFzcXJxc3FycXNxcnJxcnJycXJycnFzcXFzcXJycXJycnJxcnJxcnJycnFycnFzcXJxcnOHNxcnJycXJycnE0o5u6bGRycnJxc3Fxc3FycnFycnJxc3Fxc3FycnJxP/Sbvwtkc4c3FzhzcXOHNycXJxcyARYRow+e5xcnJycnFycnJxIuBTGjP6znJycnFzcXFzcXJycXNxcnFycnJycXJycnFycnJxc4c3JxJZApGmj9bnFycnJxc4cyihGxpH7k5ycXJycnFycnJxcnJycjlO072xLHJycnJxcnJycXJycnFycnI53cWwMjpxcnJxc3E0HsW08TpzcXNxcXNxcnJxcnJyNPybuhNkcXNxcnJxcnJycXNxcnFycnJycXJycnFzcXFzcXJycXJzNK6buWFkcnJycXJxc3FycnJxcnJycXJycnFycnJycXJycXJzhzcXOHNycXJycXJycnJxcnJycXJycnFyMzDxs98OcXJycXNxcnFzcXJxc3FycnFzcXJxc3FycXNxcnJxcnJycnFycnJxcnJycXNxcXNxcnJycXJycnFycnJycXJycXNxcnFzcXJycXJycnJxcjzTubA8RnNxcXNxcnJycXJycnFzcXJxcnJycjnh474eHHJxcnJxcnOHNxc4c3JxcnJxc3FycXNxcnFzcT4h8bfeDnNxcnFzcXJycXJycnJxOJLjv20cc4c3JxcnJxc3FycnFycnJycXJycXNxcnJxcnJycnFycnJxcnJycnFycnJxcnJycXJycnJxcnJycTKoubtnRnFzcXJycXJycnJxcnJycXJycnFzcXJxc3FycnFycnJycXJycnFyczhMq7XDVHJycnFycnFzcXJyOiLxvN0OhzcXJycjH4x7oXOHFycXNxcnJxc3FycXNxP1Lxtq0OcnOHNxc3Fxc3EyUa2/vlJxcnFzcXJxc3FycnJxcnJycXNxcnFzcXJxc3FycnFzcXJycXJycnJxcnJycXNxcnFzcXJxc3FycnJxcnIz2NW1NypzcXNxcXNxcnJycXJycnFzcXJxc3FycXNxcnJycXNxcXNxcnJycXJycnJxcnJycXNxcXNxc4c3JxcnJxc3FycnFyc4c3FzcXFzcXJycnFzcXFzcXJycnJxcnJxc3FycnE2o/GwbA5ycXNxcXNxOLPxvkwOcXNxcnFzcXJxOmvVsKQqcXJycnJxcnJycXNxcXNxc3Fxc3FycnJxcnIxJMm76zZzcXJxc3FycnFyc4c3I+fNW7gypxcnJxcnMwEq+xDlBxc3FycnJxc3Fxc3FzhzcnFycnJxcnJycnFycnJxc3FycXNxcnJxcyrChRrE165zcXJycXI9LtW80SpycnFzcXJycXNxcnFzcXJycnFyc4c3FycnJycXJycnFycnJycXJycjIa47X1HHJxc3FycXNxcnJycXJycnFzcXJxc3FycnJxc3Fxc3FzcTolvbbqQnJxc3FycnJxcnJycXNxcnJxcnOHNycXJycXNxcnJxc3FycnFzcXJxc3FycnJxc3Fxc3FzcXFzcXM1QeWzzhpycnFzcXJxP6vjuVQccnFycnJycXJycnJxcnJycXNxcnFzcXJycnEs3UMqhCvNcnJycXNxcnFzcXJycnFycnIscoka+dducnFycnJxc3FycnFycnJycnFycnFzOQ69twJCcXJzhzcXNxcXNxcnJyOurXsSUocXJycnFzcXJxc3FycnJyPtbxtykOcnFycnJycnE4wtm1TSZycXNxcXNyIt2VGlQmrnJxcnJycnFycnJycXNxKe+VGuIGrnNxcXNxc3Fxc3FzcXFzcXNxcXMzZuW2qRpxc3Fxc3FzcXFzcXNxcXNxc3E/l/G2aA5zcXFzcnFycnFzcTZuy7ihNHNxcnJycXJycnJxc3FycXNxcnJycXJycnJxc3FycXNxcnJycXNxcnJxMGjZvacmcnJxc3FycnE3iOWyhxpzcXJycXNxcnJxc3FycnJxcnJycnFzcXJxO8rNtkUycnFyc3Fxc3FycnJycXJycnJxc3Fxc3JxcnJxc3FycnIvPrEaXRTucXJycnJxcnJycnFzcXFzcnFyMcHztk4Mc4c3JxcnJycnE94+e+HBhycnJxc3E/CfG39g5xcnJycXNxcnJxc3FycnFzcXJycXNxcnJycXNxcnJxPI7ZsoEmcXFzcnFycnJxcnJycnJxcnJycnFycnJycXJzhzcnFycnJxc3FycnFzcXJycnFycnJycnFycnJxc3FycnFzcXJycnFzcXJxc3E/2fG2Jg5zcXNxcnFzcXJycnFzcXJycXNxcnJyMi7lt+EacnFycnJycXJycj1E87q7DHJxc3FzcS4swRpuM+5ycXNxcnJycXJycnJxc3FycnFzcXJycXNxcnJycXNxcnJxc3FycnJxc3FycnFzcXJycXNxcjpl6bOqFnFzcXJycnFzcXJyOjvnsdQYcXJycnJycXJycnJxc3FycnFzcXJycXNxcnI4EfWx/gpycXNxcnJycXNxcnJxc3FycnJxc3FycnFzcXJycnFzcTtL8bq0DnNxcnJycTU067rbFHJycXNxcnJxc3FycnJxNwfzsQkMcnFycnJycjFu57mhGHNxcnJxc3FycjkT9bD8CnFzcXNxcnFzcXJycnJxc3FycnFyc3FycXNxcnJycnFycnJycnFycnJycXJycnJycXJycnJxc3FycjZI87HHDHJycXNxcnJycXJycnJycXNxcnFzcXJycnJxc3FyP7jzuEcMcnJycXJzcXJxIx/LGrATTnJxc3FycXNycXJycnFzcXJyM7zxslMOc3Fxc3FzcXJycXNxcjR29bWZCnJycXNxcnJycnFzcXJycXNxcnJycTYE97YMCHFycnJycXNxcnJxc3FycnJxc3E8tPewWwhxcnFzcXJycnJxcnMqlLk66bRscXNxcnJycnE23O+9MxBycXJycnJycXJycnJxc3FycnFzcXNxcSp64xrZUc5ycXNxcnFzId3hGjQh7nFzcXJycnFzOUr1v7UKc3FycnJxcz0u8bjRDnJxc3FycnJxc3FycnFzcXNxcnFzcXJycnJycXJycnJxc3FycnJxczp+8buBDnJxcnNxcnFzcXJzhzcnFycnJycnFycnJycnFycnJycnFycnJycjXO8bBBDnJycnFycnJyOt7xuyEOc3Fxc3FzcXJycXNxcnJycnE3C/m2BQZycnJycXNxcnJycXJzcXJxc3FzcXJxc3FzcXJxc3FzcXJycXNxcnJycnFzcT1f8bigDnNxcnJycnIht/8aB4AOcXNxcnJycXJzcXJxczev8b5QDnJycnFyc3Fxc3FzcXJycXNxPo7/tYEAcXNxcnJycnFyc3E83/W9IApycnJxc3FycnJxc3FycnJycTkwBL/P+3FzcXNxcnFzcXNxcnFzcnFyMREIuv73cnJycXNxMrAEtl/7cXJzcXFzcnFycnJycnFyOvIMtR3zcnJxc3FycnJycXJzcXFzcnFycnJycnFyc3Fxc3JxcnJycnFzcXJycnJxcznQArwv/XFzcXNxcnE+4AK4H/1ycnJycXNxcnJycXNxcnJycnJxOlQIsbv3cnNxcnFzcXJzcXEwowa6bPlycnFzcXJycnFzcXJycnJycXJycnJycXNxcnJycXNxcnJycnFzcXJyPzkMsNbzcXNxcnJycXNxc3Fxc3Jxc3FycnFzcXJycnJycXNxcnJxc3FzcXJycXNxc3FycXNxc3FyNfECsB79c3FycnJycXJzcXJycTUkBLPr+3JycXNxcnJycnFzcXJycnJxc3FycnJxc3EwlAS4e/txc3FycnJycXNxMmICtK39cnFyc3FycnFzcXJycnJxc3FycnJycnFycnJycnJxcnJycnJxc3FycnIuwCgatP1+c3JxcnJycnFzcXJycnJxc3FycnJycXNxcnJycnFyc3FycnFzcTqVHrd64XJycnFyc3FycXNycXJycnJycXJzcTtwGrKf5XJycnFyc3E9Kga81flycnJycXNxc3FycXNxc3E5gwK9fP1ycXJzcXJxc3JxcnJycnJxc3FycnJxc3FzcXJxcyoSIhqv3d5ycnJxc3FycnJycnFyc3EidFoqm7pdcXNxc3FycXNycXJzK1okGrtdvnFycnJycjZUArC7/XFycnFzcS3XIhqDjd5xc3FzcXJycnFzcXNxcnFzcnFyLn9CKmoL3XFzcXJycnJycXJzcXJxc3FzcXJycnJxc3FyNPQCshv9cXNxc3FycXNycXJycnJycnFyNzoEsNX7c3JxcnJycnJxczlqBL6V+3JycXNxcnJycXNxc3FycnJxc3FycnI2ZQKwqv1xcnJzhzcnFzcXJycnJxc3FycnJycnFyc3FycnFzcXNxcnJycXNxc3FycnE0giy8jdNxc3FycnJycnFzcXJycnE4pxi0aOdycnFzcXJycnJxc3E7BgK7+f1ycXNxc3Fycj8WArbp/XNxcnJycjPIGLhH53Jxc3JxcnJycnI+jxq+cOVzcnFyc3Ez7C6+I9FycnFzcXJycnJxc3Ep5nQq05i9cXNxc3FycnJxc3FzcXJycXNycXJzcXJxOWIqta3VcnJxc3FycnJycXNxc3FycnFzcXNxPjUWvMrpcXJzcXJycnFzcXJzcXFzcnFzcXJycnJycTmEKrSL1XNxc3FycnFzcnFycyEiVhp/2p5xc3FycnJxc3FzcXJycnJxc3Fycj2+GL9B53FycnJycXNxc3FycnJxc3FzcXJycnJxc3FycnJycnJxcnNxcnJycXNxcnNxcnFzcnFzcXJycnFzcnFycnJycnJxc3FycnJycnFzcXJycnJycnFycyEKwDryY/xycnJycXNxcnJycnJycXNxcnJycnJxc3Fyc3FycT46FrzF6XOHNycnFzcT39PrQSwXJycnJxc3Ex6ha5JelycnFyc3FyciKPuiqaBF1yc4c3Jxc3EtZmYaypmecnFzcXJzIwiDWtSHynJycnJycjjJAr02/XJycnJycXNxcnNxcnFzcnFzcXJycnJycXNxcnNxcnFzPygovNfXcnJycXNxNm4Ws6Hpc3Jxc3FyJ9FQGsPq/nJycnFzcXJzcXJycXNycXJzcXJycXNycXNxcnJycnFzcXNxO4oCu3X9cnJxc3FzcXJycnFzcnFyc3FycnFzN+ootCXXcnJxc3FzcXJycjaAJrSP2XFycnJycnJxc3FycnJycnJxMQsCtgX9cXJycnJxc3FzcXJycnJxc3I0cSa0ntlzcnJxc3FycnODRLArPE/XFyc3FycnJycXNxc3FycjVrArGk/XFzcXJzcXJycXM6cia/jdlycnJycXNxc3FycnJycnFzcXJzcXIp764acwUecnJycnJxc3FzcXJycnJxc3Itm2Iah0necXJycnJycnFzcXJzcXJycXNycXNxcnJycnJxc3FzcXI5mUy2drNyc3FycnFzPVwCuaP9cXJycnJycXNycXJycnJycnJxc3FzcXJycnJxc3JxcnNxcnJxc3JxPqwCuFP9cnOHNycnFzcXJyc3Fxc3Jxc3FzcXJycnJxc3FzcXJycnJycnI95ia8GdlycnJycnE/DQK38v1zcXJycXNycXNxcnJycnJycnFzcT7kOL4bx3JycXJzcXJycnJycXNxc3FycnI9pTi+WsdzcXJycnJycXNxc3Fyc3Fxc3JyPcgmvDfZc3Fxc3JyLavQKldC/XJxc3Jxc3FycnJyNGFuva6RcnJycnFzcXNxcnJycnJycTSUXLx7o3JycXNxczM1XLvao3Nxc3FycnJycnJxc3FzPcdKsEi1cnFzcXJzcXIkOOAq/nH9cXJzcXJycXNycT0YXLP3o3JycXNxcnMn8qYaEtWecnJycnJxcz3dFLsi63Fxc3JycXNxc3FycnJycnJxc3FzcXJycnJycnJxc3Fyc3FycnJycXNycXNxcnJycnJycnFzcXNxcnJzhzcnJxc3FzcXJycnJycnJxc3FzcXJycnJycnE8PxS8wOtzcXJycnJxc3Jxc3FycnJycnJycnFzcXNxciDucBozGP5yc3FycnJxc3Jxc3FyNAASsgD9cnJxc3JxcziQbLZ/k3NycXNxczkxbLXek3NycXJzcXJycjlSfri9gXJycnJycnFzcXNxcnNxcnJycXNycXNxc3FyK+xJKgQ7bXFycnJzhzNrV+u1qBcnJycnFzcnFzcXNxcnJycnJycXNycXJzcXJycnIpntoaSBJecnFzcnFyPbM2vUzJcnFzcnFzcXNxcnJyPrIkuk3bcXNycXJzcXJyLW2SGoom3nJycnJycnJxc3FzcXJzcXJycjEVNrj6yXNxcnNxciBegBo8F/5ycnNxcnJxNm1+vKKBcnJycnJycXNycXJzcXJycnJycnJycSUxkBrt5v5zcnJxc3FzcXJzcXIngpAayNb+c3FycnJycnJxc3Jxc3E6chK9je1xcnJxc3JycXNxczT8WrkTpXJycnFzcXNxcnNxcnJycnFzcnFzcXNxciNfxhpsA55zcXJycnJyOPISvQ3tc3FzcXNxcjMpNrfmyXJycXNycTeMSLaDt3Fxc3JycnFzcXNxcnJzcXJycnFzcnFzcXNxcnNxcnJycnJxc3Jxc3FzcXJyc3FycXNycnJxc3FzcXJycnNxcnFzcnJxc3FzcXJzcXJycnJycnFzcnFzcXJzcXJycnJycjO7NrZUyXNxc3FycnJycnJycnJxc3FzcXNxcnJycj4UErjr7XJycXNxc3FzcXI/FWq/6pVycXNycXM2QVi1zqdycnJxc3JycXNxc3FyLA+rKhIVTXJycXNycXNxcnNxcnJycnJycnJyKwyHKtFHjXJzcXJzcXJyciPJODpXbHxycnJzcXJxOXpqtZWVc3FzcXJycnJycnJycnJxc3JxcyOzhSo3x61zcXJycnJycnJyciBF/yoPoA1yc3FycnI09RKyGu1ycnJycXNxc3FzcXI2Mka03blycnJycnFzcnFzcXNxcnNxcnJycnJycnI+0ka8Lblxc3Fyc3E+RoyyyXNycXNycXNxcyoUsBqftP5ycnJxc3Izx4y9SHNxcnJycnJycnE1X569sGFyc3FycnJycnJycXNycnFzcXMiiv0qylAtcnNxcnJycnIt2bcqxGSNcXNycnJxc3FzcnFyc3FycnNxcnJycnIjm+QaWEG+cXJzcXJycnJyNBdGtvi5cnFzcXNxc3FzcXJycnJzcXJxc3JycnE0d66+mFFycnNxcnJycnJycj0QNLrvy3NycXNxc3Fyc3FycnJycnJyNamuvGZRc3FzcXJzcXJyc3FycnJycnFzcnJycXNxc3FzcXNxcnNxcnJycnJyKnF/GoroDnFycnJzcXI5gTS/fstycnJxc3Jxc3FzcXNxcnNxcnJycjbTaLY8l3JycXNycXNxc3FzcXNxcnJzcXJycnJycnJyKfsuKmNNHXFzcnJycnFzcnFzcXNxPPVosRqXcXJycnJyOlZosrmXcnFzcnJxc3FzcXNxc3Fyc3FycnIvslA6N9r8cXJycnNxcnJycnI+ChK49e1ycnFzcnFzcnFzcXJzcXNxcnJzcXJycnJycnJyPEoSubXtc3JycXNycXNxc3FzcXNxcnJzcXJycnJzcTqPRrCAuXJycnFzcjhqaLOll3Nxc3Fyc3Fyc3Fycjh1NLCay3JycnJycnJycXNycXNycXNxc3FzcXNxcnNxItUAWuev+nFycnJycnJycnJxPVsSuqTtcnFzcnFzcnFzcXNxczL9aLoSl3FycnJzcXJycnJycjYqirjldXJxc3Jxc3Jxc3FzcXNxc3Fyc3FycyE+sSovFO1ycnJxc3JxczBkzrK7MXFzcXJzcTOgeLlvh3Jyc3FycnJycnJxc3JycnJxc3JycSAT4BpA0f5yc3FzcXJzcXJzcXJyJ4N7GnnITnFzcnJycXNycnFzcnFzcXNycXNxcnNxcyVOwSrtE+1ycnJycnJycTcaNLL1y3JycXNycnEvgyUamM2uc3FzcXJzcXMpFSUa762uc3FycnJycj61eL5Kh3JycXNycnIt+QMakW/OcXNxc3Jxc3FzcT0yvLPdQ3NxcnNxcnJzcXJycnNxcnJycnJycnJycnJycnJycnJycnJycXNycnJxczCUvLCLQ3FzcnFzcTE+ErbR7XJxc3Fyc3FzcXNxcnNxcnNxcnNxcnNxciAq9DphYLxycnJycXNycnJycXNycnJxc3Jxc3JycXNycXNycXNxc3Jxc3FzLUqMKh5XPXFyc3Fyc3FycnNxcnJzcXIoojYqGNydcXJycnJyciFqNRp7XK5ycnJycnJxc3JyciP5FCozbr1ycXNycXNycnFzcnFzcnFzcnFzcnFzcXNycXNycXNxc3FzcnFzcXNxc3Jxc3FzcXNxc3FzcSmWaToqmWxxcnNxc3FzcXJzcXNxcnM/8Yi8Dndyc3FzcXJzLgQEajXPuXNxcnNxc3Fyc3Fyc3Fyc3FzcXJzcXNxcnNxcnNxc3Fyc3FzcXJzcXNxcz81iLzKd3NxcnNxc3FzcSBMzTrvMyxzcXNxc3Jxc3FzcnFzcXNycXNycXNycXNycXNycXNycnFzcnFzcnJxc3I1Hu698RFycnJycXNycnJycnJxc3JycnJycnJycnJycnJycnI6OYiy1ndycnJyc3FycnJyciPsZipUOZ1yc3Fyc3Fyc3Fyc3FzcXNxcnNxc3FzcXNxc3Jxc3FzcXNycXNycXNycXNycXNycnFzcnJycXNycnJycnFzcnJycnJycnJycnJycnJyci4wZRqt+a5yc3Fyc3FycnNxcnNxc3Fyc3FzcXNxc3E5eP66lwFxc3Jxc3InkEMa5/vOc3JycnJycnJycnJyciITcXrV2OhycnJycnJyPIhEvHe7cnNxcnJycjm4RL9Hu3NxcnNxcnMlQZcaXeaOcXNycXNycnFzcnJycnJxc3JycnJycnJyc3FyMxOYufxncnNxcnNxcnNxc3FzcXNxc3E+w5i+PGdzcnJxc3JycnJycXMpIW9KUvkLc3JycnJycjtLurPERXJycnNxcnJzcXJzcXJzcXNxc3FzcnFzcnFzcnJxc3JyKTEeGn7uHnJzcXJzcT3bRLwku3FzcnFzcXNycnFzcnJycXMyaJi6p2dyc3FycnIj51MaQ4rOcXNxc3FzcnJxc3JycnFzJZBAKtj7/XNxcnNxc3Jxc3IvILJKQQXbcXNycXNyPauYv1RncnJycnNxcnJyc3EjekAqC1v9cnJycXNyc3FycnJycnMlijEa6Fzuc3FzcnJxc3IhhLM6O7TMc3JycnFzcnJycnJyc3FycjuPRL1wu3Nxc3FzcXNycXNycnFzcnJycnJycnJzcXJyc3Fyc3FzcXNxcyfq+Co0UH1zcXNxc3FzcnFzcnJycnFzcnJzcXJycnNxP1l2vKaJcXNycXNycXNycnJycnJycnI3jB+8g+Bxc3Jxc3JxNYFUtI6rcnJycnJycnJzcXJzcXNxc3FzcXNyKuvpGiNBbnNxcnNxc3E01vy9OQNycXRxcnJycnNxcisNlRrgNq5ycnJycnJycnJzOMj8t0cDc3Jxc3JycjQjVLTsq3JycnNxcnNxc3FzcXNycXNycnJycnImxfkadaBucnFzcnJycnJycjvtdr8SiXNxcnNxc3Jxc3JycnJxc3NxcnJyP0cvs8jQc3JycXNycjQ4L77X0HNxc3FzcXNycnJycXNzcXJycnJzcXNxc3FzcnFzcnJycnJycnJycnNxcnNxOboivkXdcnFzcnJycnJycnJyc3FyJjkBSsB/63JycnNxcnJzcXNxc3FzKQpRGsBq7nFycnNxcymGyUoMk2tzcXNxc3Jxc3I5qtq2ZSVxcnNxc3FzcXNycnJxczXrIrEk3XJyc3Fyc3EtBOca4MGOc3Fyc3FzcXNycnJxc3JzcXJycnNxc3FzcSal6UpaoWtycnFzcnJyc3FyM/WGtxp5c3Jxc3JycnJycnIk81kqg8ptcXNxc3JycnEsjBoaGT5ec3JycnJycnNxcnNxc3FzcnJxc3JycnNxcnJzcXNxc3Jxc3JycnJycnNxcnNxc3Jxc3I2jSKwgt1ycnJyc3Fyc3FzcnJxc3JycnJzcXJzcXNxc3FzciXeEjr1Htxxc3FzcnJxczc4uLXXR3Nxc3FzcnIo22FKpknrcnJycnJzcXNxLLXdWiqiKnJxc3JycnI4vIayU3lzcXNycXNycnJycnIxPLi700dzcnJycnIrp9Ua5oKucnJycnNxciL3OhrCjF5xc3FzcnJycnJycnJzcXJzcnFzcnIvV9g6vYJ8cnNxcnJzcST+oxoyFc5zcXNxc3IyAMi6AEdycnNxc3FzPmDIvp83cnNxcnNycXNycnJycnJzMtCWtz9pc3JycnJycnIrG4Q6sVe8cnNxc3Jxc3JyLHQrOhy9THFyc3FzcnIt7HwaIzg+cnNxcnNxc3FzcnI0UmS0vZtyc3FzcXNycnJycnJyc3EqHLMa3zTOcnNxc3Jxc3Jyc3FycnNxc3I1Nsi42TdxcnNxc3Jxc3JycnNxcnNxc3FzcnJyKgL1GvDgrnJycnNxc3FzcnJycnJycnNxc3FzcnJxdHE5jC24g9JycnJycnJzcXNycXNycnJyNr0tu1LScnJycnJzcXNxc3JycnJycnNxc3FzcnJxc3M+Xy2ysNJycnJycnJzcSuVkRqnpu5zcXNycnJycnJycnNxc3JycnF0cXJyc3FzcjjyMr4NzXJyc3Fyc3Jxc3JycnJyJKIzKijczXJycnJyc3ExoAu+b/RycnNxc3Jxc3JycnNxO3Myu4zNc3JycnJycnJzcSKyREpJ27tycXNycnJyKWfeGpuCHnJycnJycjA4ZLjXm3NycnJyc3Fyc3FzcnJycnJzcXJzcnJxc3JzcXJzcXNycXNyc3FycnNycXNycnIvTQYavC+ecXNxc3FzNf2WtRJpcnNycXNycnJyc3Fyc3JycTTUMrM7zXJyc3JxcyHKC0qoX0tzcXNycnI+Ogux1fRycnJycnJzcXNxcyomFhr+np5yc3Fyc3FzcnJycnJzcXNxc3JycnIka1MqLErNcnJzcXJzciK4ISonfe1xc3JycnJycnNxc3JycnIo+YoaUmdec3Jxc3JzcXJzcXNycnJycnJzcXNycXNzcSpHWBotin5xc3JycnJycz6WMrhpzXJycnJycjO2MrNZzXNycnJyc3FzcXNycnJyc3FzcXNycnJyc3FyLarMGjdTPnNxcnNycjNVpre6WXNxc3JycnJyc3FzcTMN2LsDJ3FzcXNyci/qsRpiVO5zcXJzcnFzcnJzcTWHMrKIzXJxc3NxcnNxc3JycnJycjZfZLOwm3JycnJzcXNycXM7V6awuFlxc3JycnJzcXNxc3JyJ7dBKtaL7XJyc3Fyc3JycnJycnMmVPcqTbCNcnJycnNxc3Fzcj8qG7/V5HNycnJzcXJzcnJycnJyc3FzcjjpprMmWXFzcnFzc3Ehc+hajsF6cnNxc3JycihX7BqMgT5xdHFyc3FzcnF0cXJyc3Jxc3Jyc3FzcXM7XxuzsORzcnJycnM2vKa0U1lycnNxcnNyNGAru6/UcnJycnJyc3EmjsEaCRPucnJycnNxc3JycnJyc3Jxc3JycjIUdLb7i3NycnNxcnNyLVPSSm7C23NycnNxcnNycnJycnJzcXNycnJyc3FzcnFzc3Fyc3FzcnJyc3FzJdv8GrRAPnJxc3Jyci9cQzp9O8xycXNycnJzcXNycXNzcXJzcT84K7HX1HFzcnJzcXI02Cu7N9RzcnFzcnMmZxQaC46+c3JycnNxLoqzKolUzXNyc3Fyc3JycnJyc3FzcnI5Z224qJJycnNxc3JyJKlLanxrSXJycnJzcXNycSeG2hqJkl5ycnJzcXMly5gaZUZ+c3FzcnJzcT8dbbPyknFzcnJyc3FzP+qvtCVQcnJyc3FzJXCoGmr1fnNycnJycnNycXNzcT9NMreyzXNycnJzcXNycXRxcnNxc3JycnJzcXNyciF84RpKMe5zcnJycnJzcSRrJBpLTb5yc3FzcnJycnM53TK9Is1ycnNxc3FzcnNxcnNyK1YtGlydLnJyc3FzciKyWjqo2lxycnNxc3FzP0W/tMpAcnNxc3JyOFr4tbUHc3Fyc3FzcnJzcXNxLL2hKpYl7XJzcnJxdHFyK7S4Gha0fnNxc3Jycyr48RqhcO5zcnJzcXNycnJycnNyciP5NBpSbL5xc3Jyc3FzcXNycnNxc3JycnJyPK62v1FJc3FzcXNyc3FzcXNycnJzcXNycnJzcXNxcyQu+hqvEF5ycnNycnJycnNxczIgS73vtHJycnNycSZqhVofV6pzcXJzcnJyKlQCGru/3nNycnNxc3JycnJyc3JxcytcWkoPOltzcnJycnNycXNzKWbaKkySXXJxc3NxcnNyInxEGlo7vnNycnJzcTOExriLOXNycXNzcXIiBaE6M7XscXNycnJyLpzjOpkxzHFzcnJycyynSErZi3tyc3FzcnJycnNycXQnm/M66UDMcnNycnJycnNyK0oWSs9em3Nxc3Jyc3FzcnJycnIspisaN51OcnNxc3FzcnNxc3FzcnMmD1QaERq+cnNxc3Jyc3FzciGgZBp3+b5ycnJzcXM0wlu7TaRzcXNxc3Jyc3Ezx4S2SHtzcXNycnNxc3Fzc3FzcXNycnNxc3JycnNxc3Jyc3FzcnJycnNxc3JyOgEZtA/mcXNxc3NxLSl9Gk9oLnJzcXNycnJyc3JycnJyczg5hLDWe3Nxc3JzcSKKGyrKXk1zcXNycnJyK6s7GkdMTnJzcXNxc3MqzE06RzsscnNycnJzcTqQrbh/UnJzcXNycjXm778pEHJycnNycnJycnNycnJyc3I3Bxm2CeZycnJzcnEpSqhaEWV6c3JycnJzcSWbAjoKT9xzcXNycnJzcnJycnJzcjBqGb2l5nJyc3FzcnJzcnFzc3FzPgsZv/TmcnJyc3FzLf10GqEovnRxcnNycnJyc3JycnIpzo0qhhctcnJycnJzcnJyc3Fzcj19GbCS5nJzcnJyciId+DqSMHxzcnJyc3FzLQ10KqE4vXJzcnJyc3EtQP8affAOcnJzcXNyLnOEKqrHvXFzcnJzcXNyOinWseYpcnNxc3Jyc3ExE72yDUJxcnNycnJzcic6GTpAbmxyc3FzcnJzcnEhGdYqoXKdcnJycnNyLQq9OjNkLHJycnJzcnJycnNycnJyc3JycnNxc3Jyc3FzN+zWtCMpcnJyc3JycnMnJO16ZcEoc3FzcnJyJkbNGs2TLnJxc3NxczHuvbAxQnNycnJyc3FzcnNxc3JyKpU5GjisbnJyc3JxdHFzcXNyc3FzcnNxc3F0IuRiKjS53XFzc3FzcnJycz6sKb9T1nJycnNycnJzcXNycnNycnJyc3FzcjsJe7UHhHJycnJzcnJzcXNyPT4psNHWc3FzcnNxc3JycnNycji7Qr5EvXNycnNycnJyIirdGgBiLnJycnJzcnJyc3FzcnNxLOHEKtPjvXJxc3NxcyShFypo7o1yc3FzcnJyc3FzcnMg7HIqVDjdcnNxc3Nxc3EvemdavVmKcnJycnNycnImGTAq4Hz9cnJzcXNyc3FzcnNxc3JyJMGrGsXlTnFzcnJyc3JyK9GFeqnnqHRxcnNycnMrU+Qq3MG9cXNzcXNxdHFyc3Jyc3FzcnNxc3JzcSE0chpeuN5zcnNycXRxPEmLtMZ0cnJzcnJycyqth0r5J4tyc3JycnJzcnJycylpchrKaN50cXNxc3NxInF3OozojHNycnNycXRxO245s6HGcnJzcXNzcXNxc3Nxc3Jyc3JycnJzcnJyczy/lLxAa3NycnNycXRxc3JycnIjCRhqdn55cnJyc3Fzc3FzMwGktQ9bc3JzcXNyc3FzcnJzcnJycnNycnNxc3Istyca9Y2OcnNxc3JzcXNzcXNxdHFyc3JzJjiCGg533nJycnNycnI0pEm6a7ZycnJzcnNxc3IkjnkamRhuc3FzcnJzK0u5Ki5EbXFzcnNxc3JzcSAcMBpQTP5ycnNycnJyJGQcKry+PXNycnNycnIoN6aK9JWXcnJzcnNxc3JyJgB1OjMJrHFzcnNycnJyOPtJthS2c3FzcnJyc3Jyc3FzczYjUrDsrXJyc3Jyc3Fzc3FzcnJyc3IuV0Aaa4v+cnNycnNycnJycygV4irgsd1yc3JycnNxc3NxczX+SbgRtnNxdHFycyO2RxqGm45yc3FzcnNxcyZ4Rxpae45yc3JycnJzcnJzLW4zOpwczHJyc3FzcnNycXRxc3Jyc3Fzc3FzcnJzcnJycyTuRxpzG45ycnNxc3Nxc3Jycy+38DpHgPxzcnJzcnJyc3F0cXJzcjc//bvQAnJzcnJzciGxCDqY73xzcnNxc3IwO6S61Ftxc3JycnMkraIaJyXec3Jyc3FzJuhQGuJ6/nNxdHFzcnJyc3Jyc3F0cXI1Ige37fhyc3JycnJzcnJzcnIyRQ6w2vFyc3Jyc3JycjdWUrC5rXJzcnJyc3Izpg6wefFxc3JycnNycnM+4LuxL0RzcnJyc3Jyc3JyL7zFOqczrHJyc3JycjEHUrYJrXNxc3NxcyUINko0jJtzcnJzcnJyc3Jyc3Fzc3FzcnNxcy3TF2q4zolzcnJzcnJyc3Jyc3JycnNxK5EsGmjtPnJycnNyc3Eqe8kaSkNuc3Fzc3FzMtFpvD6WcXRxc3JycnNyc3FzciJcOirNPF1ycnNycnIk7xUaUw6uc3Jyc3JycnNycnNycnJzPzsHvMT4c3FzcnNxK9IlGvPdrnJzcXNzcXNycnNycnNxJZX1ij+gp3Fzc3FzcnNxIk2kWlE1unNyc3JycnJzcnMgEh8qIu4NcnNxc3JzL9pwGlNY/nJzcnJzcim/wzrnA8xycnNycnIltmtKqZlLcXNyc3JyIik2OnF8nHNycnNycnJzO7tSvEStcnJzcnI/P2m/wJZycnNyc3Fzcj3XtLwoS3NycnNycnIt8wZ6t8+YcnJzcnNxc3IiVptKz5ZLc3Jyc3JycnNycyVQ1SpN8q1ycnNycnMpxGBamLn6c3JzcXNyc3JycnNyc3FzLV1zKqwozXNxc3NxczC7tLlUS3NycnJzcnJzcnJyc3JzcXNzcXNzcXNyc3JycnNycnNycnJzcnNycnJzcnJzcnJyc3JzcXNzOl5SvaGtcXNyc3JycnNycnNycnNyJMWQGhWm/nF0cXNyczMIPr8IwXJzcnJyc3JzciVktxp7tI5xc3NycnJyc3Nxc3JzcXRxczc9F7TS6HNxdHFzcnNxc3MlDq06syUscnNycnNyciIrGhrPTl5zcnJzcnIiWjpasGxacnJzcnNxc3Nxc3Mx0Ou+PxRzcnNxdHFzNSGJuO52c3Nxc3JzcnJyc3Ixsk6ybbFycnNycnIwIcS67jtycnNyc3Fzc3Fzc3FzMWROsbuxc3Jyc3JzcSPHezrXiExxc3Nxc3MiaQMaS2/Oc3Jyc3JzO9dOtzixcnNycnJzc3Ey4sS4LTtycnNyc3Ii1aFqKaXpcnJzcnJzcnImyFBK53r7cnJzcnJzL+UmKrOtnXJyc3JycnNzcXNyc3JycickIHrEzfhycnNycnMlRXaaJbiWc3JycnNzK7zPKoczDXJycnNzcXM7OF6416FycnNycnNyIdeoKrWFfXNycnNyc3E7el64laFzcnNycnJzcnM6rSexYthzcXRxc3I4pGK/W51yc3JzcnJzciyJvBpJZD5zc3Fzc3JyciHh9xqz4I5zcnNycnJzcjvuXrghoXNxc3Nxc3Nxc3Nxc3NxdHFzLvX3GtGgjnRxc3JzcnJzcnJzLrNeOjjKHHJzc3Fzc3Fzc3Fzc3JycnNyc3F0cXNyc3JycnNzcXNzLMNqGiXJXnJzcnJyc3Nxc3JzciemZio4mZ1zcnJzcnI/4AyyL/Nyc3Fzc3JyINZ2WpiYmnNyc3JycyowpRoO9a5xdHFzcnM9q261ZJFzcnJzcnMwNje72chzcnJzcnJzcnJzcnNycnJzc3FzcysQb0pzCgtyc3F0cXNyJIh6Grl4XnJzcnJzcnJzcnJzcnNycnJzc3Fzcy4KyTryY2xycnNycnNycy+mGBrGnn50cXNyc3IsgnWasOimcnNyc3JycyURgGrk9/lyc3JzcXQ7w9S+PCtycnNycnNycy6ybxpW2Q5yc3JzcXRxc3Nxc3NxdHFzcnMi4Zoa0+ZecXRxc3JzcnI2BdSzCyt0cXNyc3JzN983tDDIc3Jyc3Jycz0gR7/fuHJzcXRxc3IqVgo6Tp9ccnNycnNyc3JycnNzcnJyLyXFGr6jrnNzcXNzcj8SR7ztuHNzcnJycyGy0jpo0txycnNycnMv6cUasmOuc3Fzc3JyJJ9gOgoJ/HNyc3JycybEcDrmuPxzcXRxc3JzcnJzcnNycnNycnMo3OOa6zHGcnNycnNycnNyc3JyNXrUtZUrc3Fzc3F0cXNyc3JzcXRxc3NxdHFzcnNyc3F0cTiNYr9ynXNzcnJzcnJzMzQsvtvTcnJzcnJzcnMnHUjaHDtydHFzc3F0Ji4CKgAv3XF0cXNyc3Itp2o6KYlccXRxc3JzP17Uu6ErcXNzcnJyc3NyLA8JShQfa3F0cXNyc3JzcjJv1LigK3F0cXRxcydNNEoQPLtyc3Jyc3JyJlK/GuzUDnNzcXNzci1/cFp9CPpyc3Jyc3IrXCV60U2oc3JzcnJzIJf7KgqATXJzcnJzcicXpCohlb1zcnJzcnJzOZg8t3fDdHFzc3JycnMojz5KrAwbcnNycnNzOTJyvc2Nc3JzcnNyK8Toqg6xdXNycnNycxE9uAGY00f+cnRxc3JzPdi+tzdBcXNyc3JzIZm5KtlkbXJyc3JzcnI4jVe1gqhycnNyc3Jyc3JzcnNycnNzcXNzcnJzcnMk6X0a02guc3JzcnNyJQUhOhO97HF0cXNzcnJzMorkt4Ubc3JzcnNyLfqjGrFVznJzc3Jycz+LTLGEs3Rxc3NycnNycjjwZ7UfmHJyc3NxdHF0cXMjvVcqhyqNc3NycnNycy8Cs1qE5Mpyc3NxdHE1MFy936NycnNzcXRxcyASqBrQ5X5zcnJzc3En8aKKCeXXcnJzcnNycy27l2raRol0cXNzcnIoPp0arhYuc3NxdHF0HsxYAZs0p/5zcnJzc3F0LfDzOrPwzHJyc3JzcirzsIqoxPdzcnNycnNycyMUyBqww35xc3NycnMq55wqdIY9c3Fzc3JzcnJzcnNyJNIqKqXdXXRxdHFzc3InghQ6G968c3JzcnNycyC1NSqXrK1ydHFzc3Jyc3JzcnNyc3JyI6rTGmdSznNycnNyc3JzciixN3o87Ihyc3NxdHF0IZxWGpg6nnNycnNzcnIoEppKc+Zbc3JzcnJzci29B1r5L4pxdHJyc3Jzci9FjWoytylycnNzcnIyo3y/bIN0cXNzcnImwLlaifRqc3Jyc3NyciJpVDqNarxxdHFzc3JzIX3EWn4junNzcnJzcnMnTsx6kyM4c3Jzc3IhxXoq5qhdcnNyc3JzciA7cCpvSP1ycnNyc3IrD3tqVhhJcnNycnRxc3NyLEmJOi9nbHJ0cXNzcjgTjLn8c3NzcXRxdD50D7Wb8HNyc3JycyKQA/pGANBzcnNycnNzciwWaHoGqXhzc3Jyc3Mn+4KK+EfXc3Jyc3Nyc3JycyuT7Up7wStzc3Jyc3JzLHg4Kht8fXJzcnNyc3It9M16aLMocXRxdHF0IkSLStDHS3Nyc3Jzc3EiiChazX16cnJzc3JyLP6AipgX93NzcnJzci4jthruxJ5zcnJzc3Jyc3NyKVuRSt5G63Nyc3NyciXBNBpF7L5zc3JzcnInAzQaIdy+dHF0cXRxI0fLSvCTS3F0cXRxdCFWIMonrfNzc3JzcnMnOH+axogGc3Nyc3JydHFzc3Jzc3ErzdsadSJOcnJ0cXRxGSA1AZHg2v5zcnJzc3IxXZe8smhzcnJzc3Jyc3NyJq0qqpA9VXJzc3Jyc3Nyc3JzcnMx+iq+FdVyc3Nyc3Isn0A6mQv8c3NycnNzIBbJSuOja3NzcnJzc3IizFxK+Do7c3NycnNzcnIkP44aHwcecXRycnNycy5L/kpgUBtzcnJ0cXM8fIK8g31zcXRycnNzcnNyc3Ii5CEqVL3tcnJ0cXRxdHJyc3Il4g162d8oc3J0cXNzcnMg7yEqZA3tcnNzcnNyc3NycnMohoA66pf8cnNyc3JzKnHmWi7hmnJzcnNzcnMlsJkalvZuc3NycnNzIm3DKmwjzXNzcnNyc3NyciyTbXp+yShzcnNyc3JzcnNzcnNyLDSpWjLFanJzc3JzcnNzIP8sGhMNPnJzcnNzcnNyNRFvsA+QcnNzcnJzIjqtehVlKHNycnRxdHI6orezbUhyc3Jzc3InHM16xkMoc3JzcnNzLjKhapLl6XJyc3Nyc3Jzc3JydHEqnBz6hk4wc3Jzc3JzcnNzcnNyc3Jzc3JzciNJyyruY01zc3JzcnNyc3Iq0xiaTM52c3JzcnNzMal/s3aAc3Jzc3JzciDrW4obSkdzcnNzcnNyIGYianCt2XRyc3JydHIsRbJawLTac3Jzc3JyKZVHGkirjnNyc3NyczloWranpXNzcnNyc3Jzc3JzcnNzcnMirPsq+DBNcnRxdHJzJy4SGh8e3nFzc3Nyci2bKmo9TVlzcnRxdHI67Fq2I6VycnRycnNzEZpAEZWGv+5zc3JydHIvEINKogjLc3JzcnNyczJFn7PaYHNyc3Jzc3Ig+726TUQkc3Jzc3JyJ5o5OopcbHNzcnNzcnNyc3J0cnJzJFsiilNd13F0cnJzc3MtLq96hSUIc3JzcnRxdHJyE1ZRsZdrrk5ydHF0cnIopCoal71ecXRyc3Jzc3IhPkIafhvec3JzcnNzciWZBmp9b5lzc3Jzc3JyLU0qGk0tXnJydHJyc3NzcnNyc3Nyc3NyczZukrKhbXNycnRycnQXNfcxmAwIznNycnRycnRycnRxdHJzcnNzc3JydHIleIN6UIfIcnNzcnNydHI5gKK/f11zcnNyc3NycyBI6HoEgXhycnNzc3JzJmHBSi7j63JydHJydCYoLzrhjQxzc3Jzc3JzcnRyKrLayoHiU3J0cXRyc3Iqn/wamAA+c3Jzc3Jzc3Jzc3Jzc3Jzc3ImRq8aDpUOcnNzcnNydCv0xDrzs7xyc3NydHF0cnMkMGGKRQrncnNzc3JyGm/3MZjRCM5ycnRycnQskfQ6+eC8cnJzc3NyPH09t5LCc3Jzc3Nyci/WSjomm1xzcnNzcnNzJZUvihC9B3J0cnJzc3Nyc3NzJ5Sp2qTFYnJ0cnJ0chC19mGRywmecnNzc3Jzc3Jzc3JzcypRRToe66xzcnNzc3IWjaKhmCRdXnJ0cnJ0cnNycyu1fUqZqCtzcnRycnRyKAtoqopZdXRxdHJzcnRycnRyc3J0E0QBAZfM/v5yc3J0cnIdrxeSmvLobXRycnRycyRUIBosvf5zcnNzcnRyOpIYs33ndHJzcnRyciK5jnpdZxhzcnNzc3JzLp3Tet0iyHNzc3Jzc3IQ1HwynX2DzXJzc3Jzc3Nyc3NzcnNzEbDmEZFwKe5yc3J0cnNzLNU2OhasnHJzc3J0cnJ0cnNzc3J0JyKnioblh3J0cnNzcnMk0elq6eFpcnNzc3Nycy7TyzpGw0x0cnNydHIZgvBBlM4PvnNzcnNzcxFbY+KYp5wdcXRzcnNzEvQ/0Z38wC50cXRzcnMlFCkqsc1tc3Jzc3NzcnN0KlgpKl19bXJ0cnNzciUsKSqwTW1zc3NydHJzczx6vbeVQnNzc3NydBcQXTSWRLLLcnNzc3NyK3kVSi1uq3NzcnRyc3NyMbeFu1h6c3NydHJzc3J0ci9g+ppjAVZzc3JzdHIhzT2KbSwncnN0cXRzchSCzwGZnjD+c3J0c3JzK2u9Sq5EK3RydHJzc3J0KRN+WuTYGnJzc3J0cnMhi0q6RFtUc3Nzc3NyK59fqgIaBXJzc3Nzc3IchW4BkJuR/nRycnRzcnQWnOFRmsQernRzcnNzcy3BD8rg/wNzc3J0cnNzcxlSGCOe4PfccnNzc3NzHNPSMZZtLc5zc3NzcnQlodBKOuL7c3Nzc3NzLuJJelnbaHNydHJzdHJzc3J0c3IaXIuxlnV0TnRyc3Ryc3MVVnYhkeqJ3nNzc3NzcxsSIrGbr91OdHJ0cnRyKbaVin2Wp3Ryc3N0cir5BjpEb5xydHNzcnRydCm11ypnoo1zcnRyc3Rycy4l0+pMssFzc3NzcnRzchGSbPOXkaMMdHJ0cnRyc3QRIYEimxGO3XNzcnRzciakcYp+uOdzc3N0cnNzcysMLOofTTFydHJ0cnRyJ3cCam+P2XJ0cnRydHIQYZdRnAB4rnNydHNzc3MU7PaylvUJTXNydHNzcnQhJCc68c2McnRydHJ0LsQxmvy85nNzc3Nzcyw9NLpoPLRzdHJzc3QSGdfRkOgoLnNzcnRzcyCINoohjJdzc3Ryc3RyFJeuUZHpUa5zc3Nzc3N0HVHDJpUVTNlzc3RydHIhso0aV9cuc3Nzc3NzE+f0QZl5C75yc3RydHISn0ACnoK//XRzcnRzcyBhsto49NJ0c3J0dHIUM0yika+zXXRzc3NzcyHDL4rNzQdzc3RzcnQuesYqG1Odc3RydHJ0cx0eh+OWBngccnR0cnN0OpAGsn/5dHJ0c3NzdHJ0c3NzdHIW8Vk3kbW2yHRydHNzdHJ0HNkREZxH7u5yc3Rzc3RzchsJuISay0d7c3NzdHNzc3QdWH1inDqCnXRydHRydCTUJDqWvbx0dHJ0c3MWypNxnMZsjnJ0dHJ0cyCqwXoOU+hydHRydHMfHtsBlAMk/nRydXJ0cxo/QVOVVL6scnRzc3RzG8oOIp6H8d1zdHNzdHJ1Ip3ieu4h2HRzc3RzcypHc2pimMl1cnRzdHIdmm0inbeS3XRzc3N0cxZ4IBeeH9/oc3Rzc3RzLbabSrmWS3N0c3N0cxWjouGXbl0ec3RzdHNzdBhu7BKT4xPtc3N0c3RzcxMHyUGWaja+dHNzdHN0c3QtldG6grLkdHN0cnVzFxfExZQvOzpzdHNzdHRzLvkwyo1s83N0c3RzdHNzEWTHwZKdOD5zc3R0c3MX6LjFn11HOnN0c3RzdHMRwPYhlYAZ3nRzdHN0cxqgYYOYI658dHRzdHN0EwC/0ZwCUC5zdHN0c3QdEROxksD8TnN0dHNzdXJ0E3IKkpdgBm10dHNzdXIbkI0jkuKC3HJ1c3N1chsOloSa5ml7dXJ1c3N1F7fTspJLLE10c3R0c3RzKH+smrMVNnN0dHN0dHMdJIcklGCI23R0dHN0c3R0E8skdJUp24tydXN1cnVzdCMrvDpiVDx1c3RzdXMQm09RmfWwrnN0dHN0c3VzBXq2EhC3lZ7edXRzdHR0dBxWNmOdbcmcdXN0dHR0FJweQ5wX4bx1c3RzdXN1cxhzt8eSNVg4dXRzdHVzH13M65P/MxR1c3VzdXMnZUJa36vadHR1c3R1cxNlj3eaA4CIc3V0c3V0J69car0KOXN1c3V0dBzALKKbMuNddXN1c3V0EC40cpqky41zdXRzdXQTlQrekjsGIXR0dHV0dA</binary>
              </binaryDataArray>
              <binaryDataArray encodedLength="263400">
                <cvParam cvRef="MS" accession="MS:1000523" value="" name="64-bit float" />
                <cvParam cvRef="MS" accession="MS:1002314" value="" name="MS-Numpress short logged float compression" />
                <cvParam cvRef="MS" accession="MS:1000515" value="" name="intensity array" unitAccession="MS:1000131" unitName="number of counts" unitCvRef="MS" />
                <binary>QLsaAAAAAAAAANMa7CVjKFAkRhj5ErYNLgcAAAAAwxtxJNAmZCV5IBcXWAgAAAAALxFDKg07LkNXQ5E7yygWEaYGAAAAAMcS3CAnI6Yj0SPEIk8dfw8AAAAAaQ5lHcAiFyOlIB4YAAAAAJwM+htWIYQhth0SF3oNAAAAAPMOUx8CJZsl8iAvFgAAAAChA9odLCK8ItQfxhmyDQAAAADaAdwZWiO2JuIi/hWiDn8EAAAAAKgVcCByI+4gXhklCwAAAACbGo4i3CUCJQ4fnhRDAwAAAAAqH6YhuCLZIicftxbyCQAAAADQEhUglSRuJIgfHBaMBgAAAAD3EaggEyc9J/QgPhliEi4JAAAAANcEphUXIQgkgSAIFgAAAACFC0QhgCYQKP0joRgAAAAAZwlhJVA3w0HNP3sygSLaEeAGAAAAAAoLlSSTK8krWSfwH+cU+AEAAAAAUhknI3EmWCR2Hi4MAAAAAGwfTSnMKg4nRB8fCwAAAAA+Dqs0zkMxRQ058hc2DF0BAAAAALUWoyBGJSQlwx7+EgAAAADeEnQgbCV3JO0flBgNDgAAAAAVHx0ooSoPKWciIRzsFBMLAAAAADUTcyATJeUiJhuAEAAAAADYF/wkSygVKBcm0iHmEAAAAACYFH8huiXKJgAlKxcAAAAAfhKmIKMmZSa9HowNAAAAAJAV1yKUJtAl4x9vFn4JAAAAAGQN7hzuI3wjuxxqEksFAAAAAPUVUCOOJHcjJh84FAAAAAByCdcdjiMZJj8l7R/9FOcJAAAAAGkL7iAFJs0mECMEGQAAAABlCmoeSyX1J20myiAXFAAAAAAnC0wgryXJJ6shpBRqCQAAAAAuBs4ZMCKWJcUjLR6jEgAAAAB1CvgfjSmJK+cmlB2hEQAAAADSBx0dAySoJm4jCxgAAAAA2wjFHu8joSWFITAY/AsAAAAAJAazGU0ikCW2IxscAAAAAE8NCCRWJxQoYiQIHGkUxAkAAAAAvA1EJ4Atny33KRcgowwAAAAA+wjmHzImFigHJxAi8xiVEGkEAAAAAEcctiPjJrEluSBbDwAAAADsFC4gdCTwICwV8gUAAAAAlxaCIz8oGCdSI08fPREAAAAAixjVIq4nbCRMF4ULAAAAAHIhMSc+JyEjnxkPEjYIAAAAAFAgbCiZKoAmnhpXDQAAAACZHuAk9yYPJAcbOxP3CAAAAAB+HIUklie/JHkaog8AAAAARBqmIZUk1CEaGSQNAAAAAN8TCiJ5J8Mldx3fE6IIAAAAAA8YXCE3I2IisR1XFY8IAAAAAF8Syh5kJqYoZSQ5GRgPRAYAAAAAQhqIJVIpbSdoH/cOAAAAAF4QUyLXLTkxGSwhHvkR3QcAAAAAlBLCIZcnhiXdHN8SPAcAAAAAsxO9Hy0kQSNxHkAVSQUAAAAAEQtQQY1dtGdFZsVaDkOlDgAAAAATE9shFiUKJuwkdR6gDgAAAADJFTgnAS4JMF8r6x6lBwAAAADHDyAfyiNfI10d4hAAAAAAohN1Ik0mmSc6J4cllBoAAAAAlRCeIZ8pAisZJo0c1gsAAAAAbhBLIE4maSfoI2IXAAAAAHkJbx6OJ6goaB5QC0AEAAAAAI4LuSB2J+co5iLsEwAAAADrCRQdgiKYI9MgFRqLCgAAAABaDqgjLSlWKrImBh1dBgAAAAAVDfch4yQzJf4jeR5TBwAAAABgDPwgAiT3JIIkaSCIFl8JAAAAADINWCJ5JQYlfSPXHAAAAAB6CbUcMyPrJGAhOReqCAAAAADCDekhDSaIJ0ckihseC1ILwh+NJ98q8ScdHAAAAAARC/UeOCLwI08i2xp9CwAAAAD5C0MiIypVKeIieRcAAAAAlwyGIL0nNSo9JqgaKwoAAAAASQnvHEomqydpJ/wkfB0yDAAAAAAtC58fRiY2JyAh6xIAAAAAjgYVGewl/ycdIW0RAAAAABAOHyM1J+ImkCEjFp8DAAAAAAYMACIGLe0vwSt+I9UYAAAAAA8IFxwpK0g3m0H7PvI5ujSOL781bzpEP8VD7EPlQ2xD+0HQQTBCtT44PLc6NjQuLYU0KjmzPqo+Rzs4OVszySs2JVwanwQAAAAApASgGywrGDLHLusbFgoAAAAAbQJ/Fm4iUiejJeYdAAAAACoG9SS5LqgyIzAjJFsOPAQAAAAAewW6H+UmqCmcJV4bRgoAAAAArQaCIXArAi13KIEf7wMAAAAAagQEHvsk7SXrJgAmmR7bCwAAAAA2Bc0fyCnMLQAq5h1VBAAAAADNB5YjTCrzKz4pxCHxAwAAAACTBXIcTyd+Klsndh5HCgAAAACZBEka4SY7KpAkVBbUBgAAAADxBfYf9y61LzYkigmuAAAAAACUB50kWy19LsgmnBUGBwAAAAAMBvscASxkLr8mshcAAAAA3wKKFWslgStBKM4b+QYAAAAAzAR5HQEjtiWSI84ahAMAAAAA6gI4Fq8vNDstPHgztCCaAQAAAABVBagcRiWPKKUlTRqnCAAAAABnB1Eh6SvdLXkptB74CQAAAADRBJwcaCQbKOYj5RSiBgAAAAARFcUlIDE9NFMuJx5GCgAAAABfHPckvie2I50ZWQcAAAAAzBbTJd0qLCZ5FbsAAAAAAIEe3SZgKCAljh64CgAAAADTGjIl/CiHJ6gfiAoAAAAA2x0zJ28pyiYkIDkBAAAAAEIetyzTMRksXBe3BgAAAADlHScm6SnqJ/4fdAoAAAAAfx4NKyMwZC5aJ0wb2QcAAAAANRt8JmwvcTPcLwoj9AoAAAAAvx0SJ+spjyf5Ho4JAAAAAFcl0zapO9wz9xiQBgAAAAAkG14jJidKJmMgGAsAAAAAhxwHKREu9Sv4JDILAAAAADgTMiaWL6gvjCbOEcUDAAAAADgenytIM680Ei/oHoMAAAAAAGQBIxy7KyAwAC0tJgAAAACUAj4oCDZHOl0yxBPdAwAAAABUADoRNidTLlArNCBcCAAAAAABALITsilfLm0mjgwJAAAAAACwAJ4YwixpNoU0diTBCQAAAAAhAT4bFy4rNkIyuiBrBwAAAAA3AZQs3TnLPls4eCfQBQAAAACeAOkguSn4KTMlmR7QBwAAAABsAFMbjSVbJ/IlSyRzIMkHAAAAAJkZuSbgKxEqGiEiCQAAAABMDmoj1SxgLKEhvAYAAAAAfw2RJsw09zeBMDgbvAQAAAAABxNdIron5iUSILsHAAAAACEg6TfpQbw/TS/cFB4CAAAAAPEUmSprM8M0mC8yJIgIAAAAACwaZijfMPQzjTCfJngJAAAAAOsZdSbDKrsm6BdHBAAAAAAAIiUykDndOLkvgh01BQAAAABQH0sleiZpJQwgIwYAAAAArRtQLxw+zEP0Pz8wvAwAAAAAciPdK8cueSxhJdEIAAAAAC4R+iN5KlYm2Bs9BQAAAACpGwQmwSryKQYhYAcAAAAAJSD7Nrg+DDu8LXkXVwMAAAAAkAD/IcAvsjAJJKcIAAAAAOQaACzZNHY03SgeDikBAAAAAAYcASt8MoAwBCMSCAAAAAAqIiotei+WKvEd2gQAAAAAKhZQKo80rTUXLbkXZQMAAAAAxwsaIp4p2yVFF7UDAAAAALcbbiUOKAol4xtOAgAAAADADBIz90CXRKo+7StbCAAAAAC0IJ01XT5APeUwhxHQAAAAAACvIDMuWDK8K2kUXAIAAAAA2Q9AKmc33TiOL4sbTgQAAAAAfB/BKvwyDDQNKuoSDQIAAAAAXhZqK3I3uDkAMkIc2gQAAAAA5CMoOJU/sDxGLx4d5wIAAAAAYgZYKAA3fjitLewRxQEAAAAA9xmzJhsyczZzMK4b/QMAAAAABxwdK8gsnSTTFaMCAAAAABkSHyYWMJcv6CJKBAAAAABmBaYpAT2sRfdGQ0IRNw8mbAcAAAAA1BlpMWY9FT82Nm0e0AQAAAAAmxjBMtZCNEfpQGEw8xn8AgAAAACtF9giSCm2LPYrRyVmGPUCAAAAADMfCia3J6EnPSUCCAAAAAC9OQtk43f7fWJ4nWaJRTAQAAAAAPMcfi2YMw0vYR+mAgAAAAA+Ft4nHi8uLPse8AQAAAAAoSSQNbI7LDqYMT8i6gQAAAAARhtMJ+YrnCrkJGMGAAAAAIMSuyOGKh0nJRk9BAAAAAClFhgn5CzAKCQcDQQAAAAAGBkkLtk2dDXGKZcQEgEAAAAATB0wJKQlVCSAH90EAAAAAMgfmis1Llwq+yDOAwAAAAAaGiou8jUONb0sbB1KBAAAAABKG+Eoeyw/Kc8e4QQAAAAAnREDIrAncCSvGFcEAAAAADwY5iPWJ2QlsB09BgAAAACZBsQg8SlCKF8fnQQAAAAAHxz0JKAqmyr9Ih8HAAAAAK0dvSfmKjkmqhSkAgAAAACwGxAoBCx3KPMcmgIAAAAAbhYSJ1o1LTb9Lxcp6B/JBQAAAAB9IWUxFTdZM2ImigK6HIouJzOKLV0gUQQAAAAATiSQMYw3rTZFLyoi/AIAAAAAoQQJKkg3LTjDL9gdlwEAAAAAByBZJbMmAiX6H5ADAAAAADcRuyuKORQ7BzEzHbADAAAAAPUHtyO2Mn01Qy10FUsBAAAAAM4b/yXUKPImwSBWAgAAAADNFXQpTC/NKYIXHgIAAAAANSVvLc4vaC2NJQUGAAAAAFEMVilVORdA4T6cOgk7kzqiOlIw4hfBAAAAAABSEVgtNDp2O74xsyDvAAAAAABJJSYsJi0CKWcdMQMAAAAATSDSKn8ucykXHx0p6TLJM7gs9R+YBQAAAACaGu8rCDI0LLAWkwEAAAAAEhykLVQ5jDxrN+kquBpoAQAAAABSJeQvDjRMMiIpWxdZAgAAAAD2MEtKh1NjUfxEei/WF+AAAAAAAFYcNTKkO6Y6SjDuHVsDAAAAAPoacCm+MXgwPCYoAAAAAAC2FvcrUjVeNm0wCSZjG88BAAAAAEMd/yXrLRMzoTV6NoE01i0AH4YCAAAAABEro0lIV1FZylB9PGkEAAAAACkjWy9gOaE7MDTBIDsCAAAAAKkHOic9NBc01iMAAAAAZhn0MqpB/UUDQLUt9gIAAAAAHhrxJhsvRzH9LOQikAIAAAAA1Q8KJlc3lT7CO4UtcQ8AAAAAZx8RNbE8Ujl4KVIFEAAAAAAAph7fKUguJS2UKLEgUgEAAAAA4BjbMag/RkUcROE7jSoSBisAAAAAAJkXlyQSLQAvwSc8EogBAAAAABUIWSg/MiItyhljAAAAlwAYKdtJZlTXUa5Bpx3dAAAAAABlH94mqSi9JNsd7QIAAAAAAgHEJy4zNTc2McMZAAAAAOMAUSK7NG43GS1YDgAAAAD3DIUmDi8fKqASOAEAAAAA6gyLKHw0UDfXNC4vIicjH/UAAAAAALIeHS+/L4gmkxanAQAAAAABAJYEaimdMhQs7BKaAAAAAAAtEZophDp8QkFAajEhDz8AAAAAAEcKpSrEOGQ6GTCHF1MAAAAAAMYkvy1+L5Aqwx9pAQAAAACbANsoITXKMTklAAAAAKUkeSwuLMYnbCBaAQAAAAB9EuQuDj+oQzw98Sq9DF0AAAAAACEAKw5xLR9Bb0mUR0c6bhoAAAAAvRnhJQcrMCmFI/4CAAAAAAwrfzxUQU085SzjDmoAAAAAAKQAPiSyK6IwhjG+Lc8lMQAAAAAAEABvHIss6TBuLFEe8QAAAAAACABqEaInDTQeNycyaSUAAGwb1irJMrIyECtYHmoACQDQEvEsGj7gRJBAxS0AAAAAThfsJS0wWjKlK2gbDgEAAAAAPx1sLlUzfC3mFwAAAADEAP0gCTnBSIhQTFFWSxg+RimrFgAAAAAdFLwpcTLTMFEj5wAAANwaayjnLV0sqCPkAAAAAACqEmop7DPeM/YoLxBCAAAAAACEGxcskTBKKWIWNAAAAAAAdAAHGS8oxS0rKWsbAAAAAAAg/ytKL7EoaRcpAAAAAABlAT0lNjMvOcA1IycAAAAABwBVHrk3QUOLSN9IvUNCNyocAAAAAOsA4xx9LCszCDDUIAAAAADAGZ4mijCZNS40si0+JeoWAAAAAAMBxSKXKwEwLi11IwAAAAAGAMsLESs3OHQ5GzDVGx8AAAAAAOMaTikBNDU1bSmWBhwAAAAAANUAnR6ULAAzEi9rHQAAAAAdGpIxkjluNYQkngIIAAAAAAAPAOUd/SthMmoxPCkKGgoAAAAAAKUCjCXNMvk0Hy/KIAAAAACxAJgl7S/AMvwvkSYAAAAABhCjJbMvXjDjKFIdrQAAAAAARAA9C10qOELFTWhO90ObKwAAAAB3AuIkCzQBPAc7Hy/YEQAAAAA1AIIXWCgRNBU5Jzm7M/UlIQAAAAAABBx6KzkvKCYuDEQAAAAAAAMeUC3MLj4mORgAAAAAXQajKR5D2FCqU1lLaDU9CBYAAAAAAPkAJSSRKrgtmSxfJAAAAAAuAHEdIDNEQldIrETgNh8eAAAAAFUBdCakM0A3RC4oEgAAUwC6G98laCifKEEngSEAAAAAhQAcIrcnjCy6LwIyTTTYNWs2gDZRNus1STWGNJMycS1jJAAAAAAEAD4Q7yu3N4A3uyuGFQYAAAAAAMcCyiPfLjE3+zcwMXskAAAAAI0AniOaK5UuxSxOJ/QYAAAAAJEAsiHeLZw8MkeHS1pLd0joQeE3cy1/IgAAAADpIuEpCSt9JswXngAAAAAAOgBcC/gqKzYmNOQkAAAAAH4hDSi3Kc4jZBS/AAAAAAAsHlwm2SkZJqoY4gC+HzUm0Cn1KC0lISAAAAAAcwGDIoco9yp3J10bAAAAAKEZ/SXWMn44SDNrHgAAAABHAeQfATl6Qfg8nygAAAAAIgBzCIwvczrhOAgsfhAAAAAAFAFrJfoxMTXML0MjAAAAANcAEB3XMRE5lzUUKJMQAAAAAL4AYB4jQCtNRk6sRAQuxBAAAAAA6ABQJr02RjvNM90bAAAAAHYAiRk9Lvc5JT0hOIQryhgAAAAAwgDfKZ4/CUorSSA9mxtyAAAAAABBAfIgnSvSLlBPh2JxanhpfV9kSTEcAAAAABonX0N8TzhQWEbSLzAAAAAAAHoCZSXiLWAvOCkcHwAAxAFFJNEtUC/rKAIbAAAAAG0b0zFHPkJAGjeSHq8AAAAAAPUCTimyRQlRDVFFRRQoAAAAAGwCEB+OMYU0hykDCgAAAAAfASsgzzHVOBY1CSUAAAAAyAD+ESIwDjgVMikosyZcLNYorhcAAAAAqQDFEEItXzhNOCkwRCUAAAAAiwF0Fz80oj25OeknAAAAAJcAfxsUKxEv+CkxGQAAAAClAZUbcCpsLmUwMzFrLeAiAAAAANECox/TMCY1vi61GwAAAABLACMNwyfJN+09tToULRMRAAAAAGEDKyNNMJAyTSk/FAAAAABuAJQTCSgeMXAwQyUAAAAA7gAAGYMnIi/4L8gpmRsAAAAAngEGH8s6MUoxTjRI/DhoI6wd2C/LOv4+HznsJrscAAAAAOEAMhrmKFAsbieJGQAAAAAKAAMFKinmOtg+6TZeIwAAAADgAfAcui1gNHQzpiveGgAAAABPAUYjHy0tMZEqQhsAAAAAAgFWJKY1YDgVLmwVAAAAAKYBch1lNMk99jrDJgAAAAAwApMeEy0sMvIsDxwAAAAArAEbJC4wWjdwOkxBmEmbTTdJAjjWFwAAAAALAlUdkyrULYkn3xcAAAAAkQEoHw0vjzR2LnIZAAAAAJcD+CeFLTAvJCo6GwAAAAC/AIcXiCeeLHAlEw4AAAAA/QFtIyUycDefNZEvFyUAAAAAWAHqGukr8zG7LNEaAAAAAFYAkBI+Klw1eTYZLrQbAAAAAJUAIyDMJ4E3dUWzTgVTlVK6TWZEmTboJ/8cAAAAAEwCmSOaOOA+0TlOKMgBAAAAAKAB9x3eLsU09S/zHgAAAAB1APQXHSb4KmYm+xsAAAAAZwWjKV409TTLKlwQAAAAANYCuiV4NQU6ATXmJjUWAAAAAK8BMSI/N5s/wj2PMGQWAAAAAJAAjQzfKhYyay3WHgAAAAC7AM0hjijAKjgp9CbsIwAAAACBAvMaWCtRMwMyzScAAAAADQIUIScm2CYvJrYgAAAAAOQAhxbSOd5LUlO8UWtGIC0AAAAAHgH0E+0yt0BaQeg0hhQAAAAATQfgNiBNXlTvTxg/JBsAAAAAaAE3JMox6TZvMh0iAAAAANIBmhnWLtM+FUZNQoU1yRUAAAAAugMKJTI0uje+MB0eAAAAAIMBOx7lJVYpNCWhFQAAAACdADkZRiavLNYuVzDKMW4xgS4UKvMloCAAAAAAXwCCEfovNz0LP4o1OhcAAAAAogLTKCM9vkLqPhYzMhwAAAAAwgFuGXAo2TZzOsQ5azHsHwAAAAByBtw3yE8TWkxa4U8wOmoriDKiM7Io9QwAAAAAyQDcEIosAjh+Nrwnew4AAAAAWgJNHLUqlS5qKKcVAAAAACsBzCOrMXI3TzanLTkZAAAAABsBIiFDKQorji3hLjUruSAAAAAA0APHJt9FqlRmWJRSWEMcLBYWAAAAAA0EbyIoM1JIyFQ1V1pPuTuVGQAAAAAKAaMgEi96L0EqcS5+MrgxdCeGGgAAAADnAfoe1Sd6KkglkhcAAAAAUwJuHswnbytcJzYaAAAAAAcBUyCRLQsw2CwfJVwZAAAAANsDViQfNyE/Rz2yMFUQAAAAAAABPBBzMPo7tTvoLw0TAAAAAIsAHxjRLcUw/CT7CgAAAACkASkaYScrMNU1iTiHNlctrhoAAAAA5QFbGuUpmy9WLUYjAAAAABIAawenNYBFpkgoP6IjAAAAAHAAuQ7DNUFGpEhlQFQvuhcAAAAAeAEVGx4wfkMKSaVCFzAAAAAAvgAVFJcpdDV8N98vPx0AAAAA8QDfEWcwtzf9MYQeBwKcH2IoNixrK48kAAAAAKoBPhf6KaMwMyzNHgAAAAAZBRgp+jmbP/s8jjORIQAAAAArASoarTK1QWBIM0hlQug3pClbGAAAAAClAB0YuCupMtMupiAAAAAA8AIYIs4oASy6LiYqBxgAAAAArgJMI381wD7HPVEykRkAAAAAdABnEHYkMSzqKBsXAAAAABYDQSOdMIY0Iy8QHwAAAAAOAngadTJxP2VBTDfnGgAAAACYAWgWwjTRP54/lTRPGAAAAABZAnYeSCjoL+IxdzG9LsMkZhsAAAAAcQF/F3ov1zZPMfEdAAAAAOYBySPuNQk9vjniK/4VAAAAAEcB6CFEPK9JlkylRJ8uAAAAAN8Dbib9NNU4ujJPIgAAAADwAp4i+jZPQVBBSDZ1HQAAAADnAYYZWCYfKl0mmhgAAAAA9gG7IPMuFzSrLQIXAAAAANIBNSNRMYU6lkcyTldOAEhHMwAAAAB3AMwMQiVHMgY3+TO/J+sNAAAAAH4CVR6YMHg3BjUZKZMWAAAAAGEDlh6PKbMtUidgEwAANwQQJv0xFTMLJ6QDiwIHIPIv5zRZMV4puCFdAZ0ZlS5LO2c9WzWMMPktsTCrK4keAAAAAD0DOyEfKVUsEitjIAAAAADeARcZizBSONs0jCdhFAAAAAAQBLUmJjfrPpk8uDDMIAAAAAARBVQkKDMONIAooAy+LOU/skH/NE0RAAAAANgGLDBlQHJJmUuFRso6xSbHEAAAAACwA0kl7zRKOI4xtCAAAAAA5AHwGH80LT0ZOb0wPjPQOz5Eb0PqOT0nnwQAAAAAOgHaEREo8i+5KzobAAAAAJMBTxQuLJ81JDR9KZEZAAAAAAoBiBoeKscyOzkKO5M3VjIXLM0eAAAAAPcBIiLUMmY4uTT1JYkEAAAAAGMBaRYjMgRP+V8rZ5NkWlc9PDQZAAAAABcE5ClIQEZK3EjMO5ocAAAAAPUBrh3ON9xGkExFSKU45hoAAAAAJAN+JH4rhi4ELeYfsBjbK2M5J0CcQJw7kjHoIjUj0y5aNfs11C49HwAAAAB9BDUnqzsRSXVPhU/OSWc+tTAOKSQbAAAAAMsCPSBUKvkt/Sw7JrYSAAAAAAUCiRfEKi80NDV0LjAgAAAAACUCXyLKLRYwUCocHAAAAABfBpYqJDczNzsvNSAdJnM2PTpyMz8fAAAAAPwCaRzlLtY+ZkVLQTsw2wUAAAAAhAC5DEQxOT+oQZ05eiQAAAAARwIFGWUyxj+fQOUzyhEAAAAA5AQ3JW0unjD5K78gAAAAADUA/w4nPKlOJFOLT4NDsjE7LAwtKiz0I2YNAAAAAO4C8yRiOMdHqk+mT3BG4TDQBQAAAAAQAdcTRi9+PehBHj7PMkUZAAAAAHACcR9ZLjMz1y4EHgAAAADkAG0TGSqPNhA4Ni74EQAAAADaAjAbjixbNRE2RzLPLxMziTJRJwMSAAAAAFIDDR1YKrMxJTCRJAAAAADIAbcXgitwMvcsihoAAAAAxwOpIJo11DggMjMtyjILL2seAAAAAIIC3x2bMLE3kDNQIWEbqyzvNok0WCEAAAAAvQQQJ4I0IjZ4LiggAAAAAJIC+xgSKqoyjDccPVo8fTZjJQAAAABXCtwvuEa/TmhOGExbS9JJCEKUMfoeAAAAAH8CShRmKhI4lTw9OE0pAQgAAAAAnAN0Gk4tKzGFKPcYAAAAAHkBnROMNShFw0fEPjInAAAAAB4HWiR4L+gxrymRFAAAAAATBKMbbyo1M8QzByqeFgAAAADwBggiSDG7OPQ3+C0ZGAAAAABJBz0hdyo7Lv8tFit7HwAAAADSAnQVWCmGMncxpCUuEAAAAACFBikhQighKs0leRkAAAAAwAJGGaU4kkW/Rr08EiQAAAAA7ASmHJYoojATMYQpNhoAAAAAdgXpHC4sMjM0NZQy4ig6EgAAAADCBxAmATNQNvwuPB0AAAAABwYlJWBDzlEAVdRMfTQAAAAAaQWhIZo7T0UvQ8c0JRQAAAAAQQNSGKgxB0VlTytSjE1GQb8tJhkAAAAAhQaKIQ4w7zAmJ4gTAAAAABMFiyDAL7s13jTfLFscAAAAAI4CqBgPOEFCT0c2SNREKzb4Jp0LAABZBYcdeCtOMCorbRsAAAAAQQVNHjsujjRxMBMgAAAAAIsF4yAXKDQpUCMWFAAAAAAyA5QYEDDKPO09VzGOCgAAAAAoB8UjwDAmNxk6RzlXMiQn/RkAAAAAYQgJI80oty1ILU0omCEAAAAAjwWlHUcqJjFBLOUYAAAAALgDrRupM4JBS0mUS1VHCzrtHgAAAABRBN8YdiwGNwM2Vyn8DgAAAABsAXsUUDeQSNJNq0j8N5YWAAAAAIAIpSb8LJssMCbbGgAAAAAlCPUk6jKjNH0p+gsAAAAAAwUoHNsusDhLOLMrnQ0AAAAASQeJJVE020K4TapNQEfOPA8yHioEHQAAAADpBFEd9CegK2MpuCVpKFovgyzPIAAAAAAhA9EWRCsfNvk1GS49IkgiszDdMt0mhgoAAAAAtwXnH9YpwzA6NOoy+ymyFQAAAACsC2ksvzWsL2EYewfeIVovDj/BRotMoFBgUZ5Pek1eSR5KDkexQE42WCkAAAAAvAV7HaArly5fKWcbAAAAAHEGnh3VKvIwFC/rIQAAAACwAhcV0iqkL/4n6xEAAAAAtwChC7wl7iuJJHsSAAAAACkC1RI1KuwzRjKTIgAAAADhBlYi8yyQLuYmJBYAAAAAiQO9GY8zQTsZNncm/RIAAAAA0QS2GsspTzEkMtgxFDMYMMAmgBgAAAAA9QOrGNYu/jjeOHwu8hcAAAAADQUAHaotpjb8NbYsNhsAAAAAOQbFI2k0wTsiOrMuqxgAAAAAIAZmIfYm4iqVJ5QZAADwB5kk3CvSK3EoeiIAAAAAkAPIHkZDJliJX5NbnEsLLAAAAACMAQcRwivfOPY5UjDmGQAAAABlCmQqpTmQPcg3pDU7OkQ9uza3JdECAAAAAAsHViRIMpc7K0L2Pxos2gwAAAAAZwjaJ+k5wECnPXwzACxHK4EuGDHbM8gz1jCFKRwbAAAAANwFjx5fJzIusjDQK7AdAAAAADwC9hIQKvkwDyxLHAAAAAD5Bh0hICrOLXAopBQAAAAAOAJ0IVdMt18lZiRhGk/8KAAAAAAJBgUdcikMMDEwoijMFQAAAAA6BMIYgygtLYwklghdCf4rLEOOT11TqE4KQ8M3vTN8MAEqER8AAAAAzgXpIbozhzYcLpEaAAAAABAIcSUaMbQy3y3gJBgWAAAAANcF2R/fLHU2qjlaNqsrqhgAAAAAVgKqFXUxQzoWNrci5wRCHiUxVzxKPAQw1RMAAAAAzwGQEpUtkjfrNZQpuxEAAAAAMgQbHj47bUWXQ7A1wBgAAAAAVwcXJxtBoEvhTf9I2zv9JAAAAADoA1MfVz8cSyJK9T1SJwAAAAC+BjQg6CWgKykwuTbCPpZBej2cNIQnrhcAAAAA6AMUG2AuFzgMPfE6LTnRN6ItRhsAAAAAnAVHHf0uijhpN7AoLwcAAAAAqwpsKt00MzIhIgAAAADhAX4TwC7uONc1TyQAAAAASgMKFlwrVTnmPBE3wCkcGQAAAAD0Ba0eYS/wOHg5kjD+GwAAAAB1CZQp6z6ZRD4+IC1TGQAAAACSB9Eh6Sw+L0goMh4KOlBRUFzxXNVSIjo8AhkIOym0Q/dMy0qaPSsjAAAAACAM5izlOVI5dS70GQAAAADVBPAc3DNgPMY+Tz5EO0Y1yiIAAAAAewMMF5omcS6XLsAlFxV+HQEwKDwhQe0/lTqNMHEXAAAAACkH5SO7MOw2XzfWMuksRCkMJR0cAAAEAycaYjbeQc1Ee0SBRbVBMzrlIgAAAABbBhwfnStlLmwldxEAAAAAngMyGmw3RUpsUNZMD0DXJVUWMysLMpwruBMAAAAATAfEJEs8ykeuSCU/vCgAAIoKMCm1NtQ3VDDDIAAAAAAECk8mZi2oMXMwCilMGgAAAAB9CNglsTg1QX1CbDpPKFoSAAAAAKkCmhkAOvFGCUhBP1wsEhEAAAAA4QRyHlgz6zo8OaE4Cz4jSu1P+E+RQ5gxJSnjHwAAAABeBBcati3PNUY1rCl8EAAAAAAeBtsfuCzLND8ybCMbCgAAAADBA6wYly4tMygpTA4AAAAAQAgwI5kw8TSxMDsjAAAOBOMYCSodMCQqMRgAAAAA0wTzH4E5vEACOiUlhgsAAAAArgDiDUcpJS5vJocVAAAAADUGzx24LXY3bz30QcND7z4HMRsYAAAAANsHYSesQPlOxVI4TGk5xxMAAAAAPQebIjEvNTF9KAkWAAAAAPMJsSXZMfUy0SgpEAAAAADtAQQRbyQZKe8hoBAAAAAAygAIDNcnJzkjP7hASj18N8g1dzBNJcgaAAAAAKcHzSIENUhAMkDVODotgxsAAAAAKwJ8Eq8qGjk1P+dE+k6DWRhg7V9VWJlKgzkQJuYNAAAAABEGGCHsLn4yCC37GwAAAABmCAIkFDOJNewt1h0AAAAAZAVPH/Y4H0LTPr8sAAAAAGkHnSHBLUMxGCsBGwAAAAAgBK4bOzSeQ6JIFkTINAcWAAAAACoFURshKKUseigDHAAAAACzBH8bVDGrOIE2Sy7kHgAA7wYhICMvLTMPLBAbQCLZLLkuFCYTDwAAAACoB/4iIihhLgo0mjYxNaszOCQAAAAAKwsxLRFB5kbGQeQuAAAAAIIIxSJILNUuyC54LkUrYyEAAAUHAyRlMbo1xTKWKOMWAAAAALsHTyTLNmk/CT4PM0AhAAAAADEG1h/2I50mOSJNFQAAAACkBXoe4Cx2Mh4vziEAAAAAbwcGIx0zeDpZODkrrhAAAAAArglOJUEyZzLTJ8wXAhotMWQ8mzxPMmscAAAAAFQC4xTmLug6QjtGMDYYAAAAABkHFx/BLPo2ojogOi069EDzRYxHKkK9NXEdAAAAAGkHuCF4MjU50jhOMlciAAAAAPQA7g4TLLI6KD8dOvEsMR4AAAAALgdkItMu9jLPLiMgAAAAAMYI5SOBMa42PjJDJMoiszPBOvI2ZiZeBwAAAADCB6kinjE0NSEvjx8AAAAA4ghcI5kvnzjDOPc0rzYDNJMqNR4AAAAA9AXmHzI2zTtONfUfAAAAAKkKJyeKMRI31jMsJAAAAAAKBc8akiqjM8Y1MDTEM28yrCpiGgAAAACZB0MkIjUCNXkpaBUAAAAAmwJwFggylz12QEU78CtaDgAAAAAlCKIlCzaPQaRFaUU4QhE6Ui/5Kikr5yXpGQAAAAD0Bj0fKS0YM/4vMyEAAAAAMwETE+swFjoaNy0qRBYAAAAAJAWQHcc38EnbUexPxEN8KzQHAAChCSIvOU2cWKZYQk5uNrwLAAAAANAEbxvzLtM2PTQWJnwKAAAAADgF+B9TOvxEE0Q+N90gAAAAAG0GgyH4N3JNilYxWMRXtlFxThVSEV5nYXRgR19OWg1Qp1E5TzBCHUInQWw3bjmuQVhBEDvbOz80Jyv6JuQYAAAAAO4GsiObNxI9ID1vNqgmYQtAJ3crWStQKRkiAAAAAMAHEiLwJ5EsZDCGNn088kFQRQxCxTWeEwAAAAD6ALsUKTcaRL9FDz6KL5ocAAAAAD8MCy4YRfJPiE+hQ4Ip+AMAAAAAywu9KKQvri7MJhQfYiM6P5RUj2FjZMJccEnwLQAAAABwAPwOPTTbTJtVe1OIRk0rAAAAAGMC2RKzKBsxpDDhJjYQAAAAADgIbSe/PBJC2jzPK9sPAAAAAJcAtw26LAc+C0mVTSJLF0FQLQAAzAhEJ8k6vUN7RSJCEDovKcAGAAAAAK4BxRPRMQ48JDojLzYdAAAAAP4DDBjkLgRBVk2JVGhWc1OgTIpCTzYmLA4oZiMAAAAAigFsEM4qNjgaOgk0CCjOGDUbNy9VM8cpfA4AAAAAhAiBI0MvkzeUPgFCpz7ANUovoytWIgAAAABHCfgpS0LxTS9PvEUGLgAAAADwCbomSjQONdUnqAcAAAAAhAMwFvkpaTOlMYokXgoAAAAAQwYPHSQo2Cz4LrgwrjJVND81xjVpNnE3QTjFN4o2QTWVM3Exti6iK50pKyhfIQAAAADpD6426EmiUPBMMT5jIQAAAACCD/owlDrTPzpADDsCLzEhAAAAAHgLSStJPOBAmTpQKV4OAAAAAPYHTCR3NQQ7cTRkIQAAAAD0CYUkLyv5LIwryyEAAAAATAZoIWsxtTWdLrAWAAAAAKQKSSWgKiwsWCrWLvg1EDmaOBQ1Ui7rIgAAAAB7BPoZnSirLzYqehYAAAAABwXBIKg8oUYTRbszLQUAAAAAggeyJRY+JUtXTspGazAAAAAAbQIvFDQs7zG8KbIUAAAAAGoL3ydHNJ807iUAAAAAQQS4GVsubTleObAtRRUAAAAATgb2HbQpAS0RKUQdAAAAADsHzyGfMlo4oTPxJa8a8yYXNHc15yw0GwAAAABkAlgTbCy4O7FA1DtQLJMQAAAAABMC3BYzO1hVIGMSZixeqkgwGQAAAACQBn4fkDByNUks6yMFS2lgfWdnY8FT/zMAAAAAkwU7G2gnWirWJiMdAAAAAFgJfSWlNVQ6ejRAIgAAAABGCj4qfD6nQ207NCMAAB0K8iSjLlI0kDksPAtCBENqP4E78j+sP1w31y+xNkM3ADfALTMcAAAAABMIPSSUNMo5bjT9JNMSAAAAAKEIEiOSLDEvJiqFGwAAAACtBVsjxULPUWJVJk46OeQNAAAAADkPRzJuQ1FKX0loQZ0y/R4AAAAAJAh1IcouuzN3MUQoDBcAAAAAwAjlIf8uPDDoKN8YAAAAALECLhUHLe44QTu9M/8eAAAAAMwJ6CPRK2kvZy8uLN4iAAAAABcKICwuQjBKfEfLOfIdAAAAAJUJTCNBLW013zhnNzs4FzWiKhMiAAAAAGQIoyOmLdwxEi9xI0cOAAAAACgKRCd2NiU4IC7QFQAAAAC4EYI35kn8UNpNWEHGLt4eAAAAAN8JaSUkLQUtbygdHwAAAAAgCRcngDUPOhw1VyaADwAAAAByBfAajSzMNgk4aS/0GgAAAAB8DOYmECuqLLEo6x4AAAAAmQrHJGYpaSsPK+Ar2C1mK3QfAAAAAJkG/B7KKZUvuiyvHQAAAAAUAj8UJy9pOrdBZEWhRp09ni0AAAAAIQpdJKYw2TMDLX8cAAAAADEOvy3nPmlMXFMkVHFOhUGnL4cjAAAAAIAL6C3iPO8/ujjwJRsGAAAAAMkGyyF/Oh5FF0TpN4oeAAAAAM4B+xFpLLw5ZzwjN48sthwAAAAABAsrKFczZTMOKSMVAAAAACES4TVOQ6xD3Tc0HQAAAABVCGIkKTDSMV8sQSIKDwAAAACVAesRvC4iPS0/BTf3I3wBHw+QJqMvuizmHAAAAAAXBDkYXClbLhQmvRPRIPA3uj6LPDgtqxAAAAAAxwTMHCU320VlSvNFMDkqJR4P/QbjHZEtwzupQSk9biceEAEneDHPMsUqhhcAAAAARwitIL8n+Sy/Mi84CT1xQjRGSkUrQI06MTUeMXQ2YTl+M2MyzSweHQAAAADRCBYi1SgEK8wonB0AAAAA9QoSJzsyRTZYMU4iAAAAABgH8R8KLwQz5ivCFwAAAABZC08ngS2sNTA+GUUjSE5GhEE/PLM0SymbHAAAAAC9BQIeyiyhMlwzCjGBKfcfAAAAAA4DChUsLPlAXE/kWGBaQlTfRUsvHRUAAAAASAmPJfQyHDZtLRMUAAAAAHQLpybkMb0z9CrREwAAAAAOBmwdMyruLC0i1wgAAAAA4wmwKY5CzFSPYIFk6l9mVdRKQkf3P64yjh8AAAAAOwZiHJQsuDTeMg8kggVTBS4aZiZcKksu0jKoM4Y9rUagR2RDLDqlM/k4kTjzPY5JtE2xScE8KiEAAAAA1gr9JDkvnjAmMJY6i0ERQxs4jR4AAAAADwgAIxw2Xzx+NzwmnQcAAAAA9AgYI8YwMjSBKIIMAAAAABUJJSVeL/wvGSauEAAAAAAMCfMi3ihjKegjGhcAAAAAgAIVFUAvOjx2Pmc1qx4AAAAArwU8HTQrkS2+JXAUAAAAAPMSGjcOScJOwklMObYcAAAAAAMG6x1vL8w0sTAqJO8RAAAAAIcHByELLaQxiTYENjEzzyUqDAAAAAAnAfMOxCjEL4grXhwAAAAAOgUOGzowCTomOJUrsxcAAAAAfgh5IJcorizjLC4pVynFLvAyVCz8FwAAAAC1CYsj4y2BL34lpgwAAAAAEQgUI2YzZzjWNG0qNhsAAAAAygT2GD4t3DtrQHM70y2aIAAAAABdB28gNStvLSkoUxsAAAAALAR4Gb4vIjY2MEwf5x3WKUUrqSXoFwAAAAAWA88UvikLM2cx4yTzDgAAAABwBs0eaS8dO149yTpeNKwpjBgAAAAAXgEAGV46vUWYRJ42pBcAAJcFEx2uMA01ci0OGgAAAAA5B4sfMjDTPUNBNzsPLM4dAAAAAAYKsCaWMyE4JTNBJakTAAAAADYIxyFJLVoxky0dIQAAAABAA1EXzC8lPAg9LDK4GQAAAAAcCCMpN0eYVbFZmlSjRhMvCQAAAAAAtwO7Ggs5LUypUlxRzUiCN8YZAAAAAJoKUiTtKowy6DlMPhk/nDz+N3MxyCcPGgAAAAAkAnYSOS14P8NE3z9WL0YIAAAAAB4JOSSPMTQ1lS3hGAAAAADNAXAa7D4DTlNRgUraOM0aAAAAANMCJhtmOQxD0D6ILCULAAAAAMUGnR5aLW0wbysLHQAAAACmEQY1t0BzP84y5hoAAAAAXwK3FcQwXjokOAUpJgoAAAAAbQvRJukxcz92R9ZFCDsZKAAAAAAGBewa4y9zNYwtsBigHFouxjwMQ6VBgjgDJaEBAAAAAG4B6g/yJ+Us1CVGFQAAAAD0CdEn2DylRsNIrkSQOxQuwB5CKYlDz1BOU+NLXT6aMUAw9SSYEwAAAAByA2kWqyzQNFcw6yiRL/42sjAKHQAAAAAyA70XeTBbOBc1ziZZDAAAAABPCqkpy0APSs9HaTlRFwAAAACaBfocRDGUNeMtDBoAAAAAdQmIJHExOTm+ORYw/RYAAAAAPQkUJ2I4bj3tOXUs5xYAAAAAogOjFlEp6zLHMZwmQhYAAAAABAqvKpdBZ0qsTrJJ9z4YN2kyNDbpL8MdAAAAAGwLpSk1OsBBZj/+MMgWAAAAAPMEthwDN/9FH0mZQHUoaRrVLPM0HTSjKWETAAAAAJsG4BvAKJosZyrbHgAAAACCCs0kZSi/K4guOC7JKNwbAAAAAEAB9w43KKYwRCwkGwAAAADhAzAYaDBhPlpCZD1ANegx2THPKBAWAAAAAHQJxyOFJ4AqGSy6KscmJiQJIAAAAACGBDYbBzaRSKlSBVg1XH9dYltHVMtHkT5IOqguTyAAAAAA6QVxHQ4xlDjxPLVAeUKXQNk0EB0AAAAAXQrqJuM04D4TQ61CvkBGQmI+JSyfEQAAAAB6BS0b0SwbNa0ynCUaF94lBzSlN1AxESrbLqY0nC6WGgAAAACTDHIpyDQLNtssCRcAAAAAygpUJhQwPDKzKYYSAAAAAI4DoxVPJ2stQCjjGQAAAACtACET+jRIRolMEUukQ2c7uT9kQjE/NDH6FgAAAADfEOwyh0LsRvJE8z75M1YlLhQAAAAAbgq2JnIyxDH/I0oHAAAAAIoMkys9PbtDnj9XML8XAAAAAOQOpTQITnha4VuEUyxAmR0AAAAAuQPCFe8kMSkbJCoWAAAAAEQI9iESMa1HXlXzWlJZalCAPxIopRkAAAAAJwzxKaw56z2COq4zWifYGgAAAAA3CbgoJD69SyhRZUyAQLkuNhQAAAAA4wRYGCkpCDWSOQA1vCMAAAAACQnoJac08jqiNoYjAAAAAJEAGxWIOmlNF1XuUWdCEiYAAAAAXQa5G/omdywOK1Ej8xQAAAAABwlEMsNWqWZNauliBk5dHwAAAAB6BnwnlUrQYcxt826uZchNIw4AAAAACA7RMNtDNEoHRfMy9RcAAAAAMwm3JBAzsTvKOzgyXR23AdQYNT8QVRtdBVyNU2xFdCuGDtcHUySiOx5EjkBEMI4QAAAAAA8W/TxtUfhaBVtmUpxER0AqP1I3SCZkDgAAAABDAzUW0y+pQPhDdj43MSUdAAAAALwLPibwLW82UTw9PRQ5iTTKMCUvCil2IXkoGkBhVUtkdWmTZrRbn0jTKwQaAAAAAOsHaSQbPSJH1EWmOAgbAAAAALIGgBzpKmovtCr9HAAAAABvBFQZ3C6QNUYxIiAAAAAAfx4UTHhfhmXTYGFRdzXvDgAAAABkB6sdjSvYNRM+jTsXNFM0pkM8ULtY9F01YhBkimL7XVBallcUUhhMT0fGQ+o/TTMXFQAAAADjBVsfVDjLRrdIb0AiLgALAAAAALoGCx0EK+UvuCoEGwsNADXtVLpk+2jGYjNRsjIyFQAAAAAUBT0a2SrJLTAm2BcAAAAArQerIWc2pj/XPXQvJw8AAAAArgz1L5JISVRiVc1LCzQAAAAAMg3lKQw3HDl5NJ0vxiwjIwAAAABSA38XfDMKR+NPrU6HQq4nAAAAAIcF9x6HOOtDHknDTiVVeludW9ZSyEDFLnYp9SwBLsAnOhwAAAAADgOOFu0uSTgfORcyEyYcLRoz6ixuHAAAAAC/A4wXUDCsQGBIy0g8QiM0MR4AAAAAFBBmMVdAGEMUPK8pAAAAAE0JgCTvMIoyZipwGwAAAAD7B5IhkDdESK9Q+0+qRZQxERgAAAAANAGbE+U0ZUltUjtRbEVaLKQCAAD5AzYYYi/+Ofw5sS9cGwAAAABOFCM6j0kJU7RehmTxYoRZM0ItEwAAAAA8B1UnnUejWW5el1gNSOMpAAAAAHQKGyNQNC9IG1SCVglPEzwqGgAAAAAgBowelDYZRgpIfD1oKEMWAAAAAKIY5EGyVTleCFx5TQotAAAAACUJIiMlMV0/NU0oU5pNLz42IgAAAADxDCcu+kQhUHBTqU7nP4EmFhQAAAAAlwpDKPI6zEDCPWU5ADXYOHs91UKdTm1ZvFxTV1VIBzDvFQAAAAAZB4sevS5aOZg8oTcNJ8MBAAAAAEYFIxkiJ/EqFiQeEgAAAACRBoMdmTHXP3BItEvNSXFCezS/HgAAZQo0Jg41wDf6LnQaAAAAAMgLRicwMnYyzSnOHHcbyCXmKTImuBcAAAAAMAkHIYMpky4zLRcm6ipWM8IwASQqDQAAAADsA9Qfa0FkUJpP+EEBM18MHCpXPDZIJ0xcSJQ8hicAAAAAWQRwGi0z1j6oQHk5kik5GnsoGjPMMscpmia4MOE2aTCAGgAAAACJBDkY1iq1L7MrUCBlB1YeJjdPT1ZbvlxhVDxEk0EPTnpVKVP9RmE1NTDFM/czHDD+LWkpriT/JTEoEScKHgAAAAAwCAohLDkLTv1WZVXzSJM0My1oMZwsKB4AAAAAJAeiHXYlbijiJmseAAAAAGkEkxyMOgxO0FTeUM9CqS+NMXdM/VdVWP5NZDYOEgAAAAB5C0ErREE3SdVHR0HePbE8pz5+O3oyDieqFI4KUSPfLDky3zJSMx01JDRMMmwxGi4uJr8XAAAAADUMTSVIKm0tZS7xK30hAAAAAKkJgyP4LNMs3yWwJXYpfy37KwQiAAAAABsIwx+XLaIz7C3AGgAAAAAPC68oIDuEPn81GB8AAAAAnQqoJY4thy6bJk4TAAAAAHoLPSifM2g3DzfVMfIrFioTKNwoyijIJOMbAAAAAPIEaBmQMfZGBFKiUvhIKTUwGgEKRieHOnU+iDcrKMMZAAAAABAJNiOZNi5FBU6VUGlNKER0Mx4hazEVQPtDBDwPKysr7i84Nbg1PTRiMewoYBcAAAAAqgoSJp4zKzQyJigMAAAAAEwIkiFpMRU3qjL/IQAAAACiBiEfyTWcQMVA1TXoHXoGMB2uLxhE+08/U7lMzDr1Kh8rMjFnPuJEMUbMQrk40yQAAAAA7gZLIz4+XEopSw1BsSoqCQAAAACqDO4rJEAETO1M10HnJwAAAACVC+8kKSsZLYkmZxAAAAAA+wg5JWM6LkXIRUM7jyEAAAAAOgmdLI5MmlyaYJNZHUY2IgAAAADcBmgebTEVOVg16iIAAAAAPgMxF1ovIzdkNdU0+zY6Opwz0CEAAAAAegdRJGE+XUqIS19C4S1aGgAAAABqAb8SajJIRTFKPkTMMicg/DVzQN0/sjVxIgAAAACdB9Qm60AlSwVJuTv/IQAAAACxBjcd8S70Nn83RzE6Jg0jkidJLWouUirFKkg+Bk4SUo9LKjkXFAAAAADhBVkdCDC2N8A1dSn2EAAAAAD4A40XpiukL6QskiIAAAAA9wEmFFAvpznHOB4tWxUAAAAA7AumK+s9qkM1P/YxOBwAAAAA5w3GKZk2DDu6NBchAAAAACoOCiiFLAIyTzE/KMEenSStMr03JDNrJuon6TehP7s+0jNIHAAAAABhDaQqEDaHNs4vMiEAAAAA8RCTMPw7eT8YPZs2iy6KHgAAAAAMBiIe6jPpOhE5UDonQiVKs0j2PIEl8wQAAAAAtAmiIrwm5SpVKOUdGRcKPgpNp08eR3syAAAAAIgEzxhOL7g9ckN8QaQ54i5CIAAAAABZB3gd4CkPOW5ArD1dLAAA+Qg7IrwynDwTO2wuAxzDFJEvhT1LQGo3xB8AAAAA5QleK05IVVaWV4ROg0ojUyBXgVSjS084SxgAAAAAZQmgJAM25zpKNXck9wYAAAAAFA3EJ6sqJCqLKNggAAAgDrosojg/ODUtMBcAAAAAqwL1Fmo0RUW3SrVFHDYdHAAAAADxCIUggChgLHQp8iXUKZM0tDwYPxBFqkpuTL5K4ESePRo6GDpTN2E4JDsGOQkxuSmVGgAAAAAsCkUkHDKYNSwyMS8CMJMunCgsHAAAAACOBvIboSyRNUw2ki1PGQAAAAC1A+8X4y9xPQRAUDh0J7gPAAAAAPILiCbiMFc1QzmDN0U4YUBfQPE9cD6+Qa0+MDRzIjQGAAAAALkErRvmNBBDIkuVThpPG0zxQyE5DDvpP7Q4yCIAAAAA+weYHgstwTRBNEYqDxcAAAAAQgmAKchDak7wTrJFKy8AAAAAVgdbIK4y+TnYN20ruSH/KngxDC7yIAAAAAC5AAERijH9QRZGtUByOQ46OjjpLoEldBYAAAAAcgsvJ2szPDeBL8MYAAAAAMkGvBykLd40ZjIuJNIEAAAAAPII/yU7OuE8kDs0PNA7XjCGIQAAAAC1DQMnWi6JM0Y1ZjLnKtcakQI8FmQx1ztZO6sx1hwAAAAAugraI1EtejE8MwwxvSeYFAAAAABfCWsg3SpBMH8x+C5IKJ4cAAAAAJoMnSzNPc9EZUJ5NQ0eAAAAAKcN7yv9PDVFyUqiTDdJcT8BLmYPAAAAAEQOyir/NJ0zZyVcCQAACAYOG+wrejFQLfEdAAAAAHUGSB8aM7U5LTWsIgAAAABiECwyxEIrRds7ACUAAAAArwn4IaAs6zUaPU0/FDnKKPIVdCKrLaU5AkVyR4RAdC1ZEQAAAAAiAR8RDSvaMREuDCEAAAAAqgEmE1sw9UH7SZNJj0D3LG4LAAAAAPEFzhuIK1My2zA+JLsJAAAAAFkJXSMUL3kyEyvnFQAAAAAZCHcgSjLTNY0qmwwAAAAA4gFVEp0r9zVYNHgmBxMOIg8seC5TJ0sYAAAAAD8FcRl/LNQ1mzTiJk8JAAAAACMFmhnDK2cxaCshHZEnrjp+R1xN6kocPqAmZQ8AAFwHNh27KDAvZS0gHAAAAAAjCVohDS6dOKs+NT64NWQnyS6xP4xFokA/MRgvijXBPMI/tETYSKRCKSsAAAAANg7pJ68uMS+uKncgAAAAAAwHviCeNqM+Ojz2NCI7o0T1Ra9D2DrUMxI4gz4IRqdK6Uh+RG1BHT4+NoYuHDMpM7MvlyuNIQAAAADABNQYXSseMlkwpCwhKB4bAAAAAIUPYi/PPgZCiz9LPUJIbVPRVpNQXUFvNm44LTrALgMQAAAAAGgF/Bu8MtM+oEZaS8JMA0qkP3gsABgAAAAAhwYnHIEoBC95LBoeAAB3D94xkkB/QjA6ECkiEgAApQp/JrA3hDwjN04ouBIAAAAA/groI08nuyqFK/Yn6h0AAAAAJgT/HWA86UmFS0BCpSwcDCQZ3ShJM2M0dCmmDQAAAABVCCYg9TAkPPs76i/8Ksc68kVjRxs/CyoAAAAABQz8JYAzUj7LQjFFI0mUTN9MukQ1L64aKSwCQh5IZUeXPoAoAABYCNofHzGQPN4+mDu1NdIvfiAAAAAAFAutI/kp+S2rMq49cUSNRrg9+ylsEAAAAAClC9oooD0pSSBLDETiM08aAAAAABwJ7CnQRARTkFoLX0ljEWdPaF9hoVBcONcxiC/wKtAltCRZKUArlijlJ6ErxC36LT8u/CvNIAAAAABxFWg881EnWFhSLz4YDQAAAADICsMiOi06NAU2gDGDJnUVAAAAAFUO+S38QIFGrUDmLQAAAABID+kuhEEcTPhPw0rjOcIfAAAAAOsOty83RfNQh1M+TVhAaC6SGwAAiBSsPBNVGV66XYxU4UQYLYUDugePH3o1nkVzTeNPnVKzUpdQlEULL0kKAAAAAJ4OOCqeNUk2viy1FjkUJzLrOVMzSRwAAAAABQlqJXc6iUCHOpUoJx0lKg0xvzcKRsRPFE7+QCgn4gxdLsFGAFJpUgxIPDHbDQAAAAB3DbMr7DsbQXk87C3TFQAAAADWCHkmiz7DSL5Itz7eJwAAAAArD0YtzTgGOH8r/xEAAAAA6wjRI3A5XkUbSV1Fcjo4LMUhmRq1Mcw5GDTrHwAAAABcBrQcrC5MMwMtYxonDtMqojW5M4olgQwAAAAAawaCIsw9s0r7T3FMKUJ8MoAeAAAAABcHkxxOKNgtDinjFgAAAAA6DZsrmj3vRelDuzZoHAAAAAATBgcbhyn0L70zEj0nQ2FHeEV7OHklWA1gKTdCgkr1R/47BSatBgge+DD3NTUvhxwAAAAAOAi4HigsXzQ8NE4udyzaMq817S2IGwAAAAABBy4m6kOeUVhUg09KR+Q5ribVCwAAAABBCU8mqzs0RJ5Dpzr2J5AH6ASzGVAsbzK7LQ8bAAAAAAULKiSDMZw5EzuIO641LDMqMmcnsA4LHgI1tTsLOaQujhwAAAAAywfPH7U0rUa/TmNN1T+9KjsQAAAAAOgNgy3ePuFGFU6bUAZRx04jQq4vGx4AAAAAyxD2MQdFv0k9Q4Mw5woAAAAAcwpyJ2Q9wEYLR5Y+GixxEQAAAADbBPcZCC6CM3Yw2yfeIcEqmi9/K8QeAAAAAAAFMhgQKjo6LkUgShBJkkJ0NrAkJRUAAAAARQafHiU0Ljs+Nw4sBinwMrQ1RC1vG4EPqy+hQhVLmklTP8Is/RIAAAAAXw21KaE1bTVwJ/8JAAAAAHQR2jNcSJlPRU66RUw6xzRXJzAOAAAAAAYHOBz9Kss1BjuIOW03HDaAMzQqYRUAAAAAkQiVIcEwcTxfQgxExT3ENI0qmiLMNDFQclrYWK1KFC2GDgAAAADQBAslY0uVYrhs5GxyYwhPgS1yCQAAAAAuBTsaEy9eOPYyXxqoDLUm8zTHQ1dNglFzUzNS7U4xSN0/CTIEIAAAEwfNHroviDYyNVksIBsAAAsDJBs7OWxEWEPIN+EfAAAAAE8PAi7POuJCwESZPgMw5hQAAAAAkQvgJbQv9y+WJzQXAAAAAGAFphkULNsyoi5BHQAAAABfCf4g8ynzKl8qUSrGHwAAAACtBSsa6ymALMAj4AzVCcsnVz5TRAA+AykAAAAAYA43LoJBnEl9SKpBjzMZKoMnex4AAAAAiAjVHtgq9TKpPFpEmkY/RHo/szc7NPQ0ly4GIPgf2TFvNAgrqBYAAAAAYAGZIAhF9VPAV0JSskGFIAAAAAATB7kdRSynMEAqohYCBcgjE0MtTppNiEN8N94tmi8wLikq+B8AAAAAdgfDKRJIqVOSUlhFSTIoMYQzny1zHgAAAADbDBwr+zvQQvI/iDMzHgAAAAB8D+AutUQzVfZff2ZCZrxeWk9QOrEsQiIAAAAAZQgAH2UsUzNYMNQfAAAAAMYIGieiP0FICUYHOp0mVRa/Fz4sgDWZODk80UjsUm9TaEqENzMcAAAAANwGjxuoK5cuZCudMLs5c0JvRFxBFD+OPX82xCfiGAAAAABeBGMXQCzQODs/cz6EPHI5gDI6I2gfKS5nLzYlWhEAAAAATw32I+gs2jHnLQ4eAAAAAPgP9SaKLaQ1rzU5MecstzCHOXY9jj7ZOsc5aTESGgAAAAALDg0kgCoHLJsmtBcAAAAAjw4UK4Q9hUU7QuYxhQwAAAAA/RUyNuxG60tuR905mCcTKMwzFjnvNyk4cjm4PRk63y1XGQAAAAAkB50lPT/rRkpEwkEZR6JLr0pLSK9HbkW7RP5D8kMcQ98+ljr/O3I/szesJBEO6geVI+07TEbfReM5mx4AAAAA6AxBJPgu/jEEL8QnVRsAAAAAWg0CJuszFj9ZRyVP1lKgTylEQjAsEAAAAAA4AEwVZTSFQulHLEMeNucgGgkAAAAABgcEIC01MT2/QP0/Tj7YPdI6HDIsIQAAAADiEbkr6zaXOIcvzBkAAAAAbxKuKiow3C9FKk0cAAAAADMCPBlLMkk60zd2LScbAAAAAM4Oyyw5QEtJq08UVVJY91fYUYFJ70ONQJM6fzrhRvZStFWqTSw4tA4AAAAALgMRGlk2sEQhStZJL0JbNeElgg4AAAAAIBL1Lg0/CEfBRy9AMjJCIQAAcAGsE84u+zudPZ80ayDCAwAAAAB4Ck8gPCyGL4YoNBYAAAAAlQskIxQvgzOiMzEw7SiPGwAAAACMENYsk0CaTGtN1EaSQo9CdEM0R6xIgEOOPds5DT4UStlRZVVMUw5LEUCGNw4w9SxRIAAAAACnCtkhZjAHNAsrkBQAAAAAyA6BL/JFKVC5UNdHbTMtEQAAAAADEtgqVTRFOp44fS57GwAAAAANBt8aMi8bOaU2vidbDgAAAADzBEQZljHwQqlL6UuzQ8cywxkAAAAAYw3mJ2s5kEJORJo+6DCQGgAAAACYC0AhCyufK0cmyxgAAAAAlgsXIgosgjLwMRYsLy0HMdQ4aThiLakWAAAAAKAKVCMON1pD10acQVUyeRYAAAAAjRA1KjI1qDd5M4wqWBsAAAAA4wlhIe4wNDblMqMoaR6WJ8M2rzyvQBBIbE4UUhpOY0LOMLUWAAAAAPEYWz8rVnNfLl67UqY6aw8AAAAAOQ3dInAoJS21LvYrEyR2FQAAAg/VJ78vry7mJJERAABjFOIu/jflNVYm6wUAAAAA4gepHVI0fknJV/pdoF3GVU5GfzESG/0mCTdTQP9AejjaJRERAAAAAPELwSKxLxM2fjL6InMHAAAAAMEa1zw4TDBOdkSEL1gVAAAAACUKpyC9LYozczFeKGojAzQ/Q7BIC0ZwO4UmERIAAAAA2RWYNHxCYUUkQPUxUBgAAAAA/hBDLB00Wy+nIQ0QAAA0EqQrxTQ5MuonXhoAAAAAPAo+IxA2dD9dPvcw5RUAAAAA6gVNH8s3S0NrRdxAjDk8M8Uxvy5eIwYpdUBORztBLSy6BAAAAADPDf4lCTMXNi4vaRwAAAAAcQu2JW42uTz/PCM2EyP5DAAAAACcDVYkZi0VMT0uZibKGQAAAACDEi8uqjtKQKE6FyemDo4r/jw4QdBBqkJkPp0unxcAAAAADxFTLs5CxlKQXGVesFf8RuoqaiHWKwk1tTZqMKIiJhEAAAAA+wUmGxosdS3BKT4s4zb0RelMN1K2VwxbPFcASoYyUhAAAAAABAhpIsw6I0lcS7lC1CwAAAAAhwmhIhQ12zmnM3khAAAAAPIK3COvN8dEPkkSRQ02SBcAAAAAZwmtJGw820nyS/FC4yoAAAAAVg75JP4uCDc/P2NFikceRQw51iTVFDciIjqVQi4+byvFDgAAAAA5A0ccYzbGPkg7QS1mFgAAPwekG0MxDkFURpdI0kycUcNVPVd8UDZBdCviCgAAAAAsDq4odTkVQ/1D0zsjJwAAAAA+F1Q0wj1FQNo9bDvyNzQ3+zBUHgAAAAC3CKEfADC8Nk02Wy9RIcgMAAC4D3woazIgNnguQxjEC+crGEQqT0dU5FMkTdxAjTAKFQAAUwVYGeEryTWsPaNBw0NSPx4upA4AAAAA3wbxHY8zzz21POwwmhkAANUKgSBcMrxA60alRYs94zMHKy8iQSRMMgw4sjVlKwUZAAAAAIcFJSJlQcpTcllHVuZLmj2zKgAAAAAjF2A3yUi8T9VNLUSwNkcqzRgAAAAAHAROGskvqjVyMXgiAAAAAPUMiCWvMs02nzCqHQAAAABMEmcttzp3Q59GpUPVOkUovAMAAAAAaRLfLVA7+UB6Phc1nievFwAAAADmCX4tikhwUStPZkMZL5oPAAAAADYJqiBDMrA4MzREJBYLAAA/C5YjKDINM5kn6RAAAAAA5R+FSX1gVGfcYjBU6TmMF0UinS14L+ko2hkAAAAAwA+oKcozBzIFKJYYAAAAAIcCVh74QExV312jWkVK9ClnC6MqHkNzTlxQX0mINgMRAABGEPMqVjfhO0s6TjMLKXsVAAAAAG8ZbT7pUyZc1FmATcU1+xMAAAAApxDbK3U46DuBNgQx0DwBSy1YiWUfas5l0VbzOJggAAAAAKAIDi/TT/NfgWWlYRNW3kg4RAA/pS2fDGEEtRxpNnFAdz3XLjIVAAAAAF8QvCvuOMM4nC6aGFsGOiEVOhZGHku3S5pHrD8lOJM4FkG5SldT0VTvTSU8Xh0AAAAAIg19IyUsai06KcYcAAAAAP4LBiRLMDgzdCz1GQAAAACHEf8szjq9Pjk5qCkxEgAAAAAGB1ccwC2VMlIsGBsAAAAAuRC9KTAzGjZbMbUhSwUAAAAAQxTjModEmE1jTLJAmyc5EwAAAAApCiYqjkNqTWxLVj1iHwAAAABzFQwyqj/oRTZE0j+dOKswdim4HgAAAAAcCgoiHDGcNEstFRoAAAAAWw58Jb8s2C5pLhIsMCVXFwAAAAADC/AitDI9OLMzMCuEMMQ4x0WDTIpKJz4rJAAAAACWHDk4Az7fQc1AhzlFKAAAAADMBKIXZSknL/swxzepPytAMDyrLB8RAAAAANsRSSxVOSRCzkRIQFk2hCjZGQAAAABNB8Ib6is9Mt0uSB8AAAAAmwfWHIor5ixgIn0MAAAAAI8MAiLpLCcwZiugIgklQS5XM2s1qTRgL5wgAAAAAFEMUigGOtk91DVZHwAAAAC1An4YjjNPPxY/rzN2HAAAAACbEpgq3zICOdQ9+0KdRZZAdTLoFwAAAADQDJcjvTDROCE5VjAUHAAAAAATDSwj9Cz3MIIzBzonPihARDl9JgAAAABDFc80b0cQUqJTV0yQQG8+SUOJRnpArjDnFgAAAAArENYlOiuiM547RTp1MhYv3jJoOPU6QDsRMmUjWh2mLKI0NzdIM/Mn/hUAAAAABw6bKSc7k0aOTY1OFEvTQgo1vCgaGwAAAADvEhosuzatOiQ5jTORKdwYAACHGdQ16j+kRKJFeEJfQ9NOGVMRT7BBRSiOAwAAAABtB/sfLjeJREtJq0S2M9oRexLxL5NCgk8gVFNPqUO1O/g5zjbpLSUbARF/KYwxti/JI0oOAAAAAOkQpSuROLM9OTz1OFk4zka7VlNdpFrxTFEz6jlGS75Q6ku+PYQnkgwAAPAH4StySWRWSFjPTx48lx0AAAAAjCAPQhtOd07/QhUqAAAAAGASzC7uPP4/fzhDIwAAAACnCrAjtjQYO4Q4PTHTMG41qDr6O3M4ZjPoI/IKAAAAAB0OXSwkQGdGf0JHM4oZBCVDQI9P5VXYUQNGgTLAFwAAAACJC/4jADYAQXJFzUSnP7s1TCRpEAAAAAC7BgobWi4TO2tBZEHbOZopLxIAAAAAmxIbLUA9+EuYVPZXLFfGUNRFiz1sNU43IUcvTjFPr0c3NDIwYEuIWs1evVmhTmJCMDtJNY8pdBcAAAAAkAfXH9s3k0bVSMM+Big7DQAAAACVCi0jwjQ7PHs6VDAoLD46hkVaShZMmkyLSvFBey6NFu0kkSmSMYw6CkHVQp8/4TcILSceAAAAAJIMQyVbNdw+10H2QI87DjkiOoA+kUbVTHJS6lbdV3hWQ1JCSWBB+D3cQkVJPUgIRBQ+9jbxLTogAAAAANIcdj7sTRhSVE23Qto3GDOXLXMcAAAAAGEFsyPdQF9Oi1CqR+YvAAAAACYKAiH0L4I1IjP1L3U1DzfqPY9N/Vo7YmxktWIbXjBW6UqiQ4RFlkpPUDZShU4YRFwyuhgAAJALGSa+QFRWNWG5ZWxkXV4BV4pTr1M6U39SpE5GRJgpAAAAAP0NRChMNvQ4STSsJ2sQAAAAAOcONiXPKQYuyjeoPMA99jxvOQ4xIytDKC4tWC6NIksLjRFsKkUyxzbTPjFEY0DENlIqjirqOK1GV0kYQOQosCBPLJYtcCOMDQAAAADjA0oX6C0UOYw44y16GgAAAAB/D3gndzJuNaEvlB4AAAAAWwjjHdUsCjNrMtInrhDREAspiDLaM58tlB0AAAAADBGnKhk3AT7fQTxGCkg8RcA+KzZiJAAAeAl8HVInjilVI+ESAAAAAJcD5RwkOGtEf0VfPIstdivsL0Uxhiy+HgAAAADjCuIgBi89NI0tsBckDRAn4TMqMwouMUF6WGBjbWOGWD5ANRgAAAAA5Q3fJEIvnDRYNrU4TT3XQU8+zDQVJIMWeAEqFjkxRD4mQL02Oh8AAAAAbQcbHcAxbD5MQi89Vi5fFQAAAAAMBvIbFze5TBdXrFaASwI1oBUAAAAAuhESNDNJj04iSVw6qyTYDQAAAAAeGWk25UC9QkVC8z5yNxkrwCidP+1MXFH+TuRI4kXCRZZHplDzVj5WnEttN3QVAAAAAPcLjSpPRyRbo2TwZFJdm0/qPt0kew8AAAAAEhElL8RB9UeGQqAtAACwCnIj2jUPP/U+8DfsLzU14je2NJEtWSAAAAAA+wtlIZIstTHoJzEGAAAAAEoIiyAWMyE4lzOgIQAAAACCEq0wIEFSRaVCNjxxNNAlpQ3/IPE0STrcNBUnghAAAAAAmQpoKSdCwk/OWKhciVouUppFHzeTLh41vjXMLtEdAAAAADUJwCOhOp5GPUkKQ2gzIRkAAAAAtw4CJ3QwwS43JMQQAAAAAIsEvRneMDw8AT5FN44v9T6SUYJa+ViKUUVJ9kMQPn47OTjsMo8q8R0AAAAAuABBG0A8MUytUP9KQD0KNBA4d0VZTjBSOFEdTH1BDTDNGgAAAABTA5AY+i4yNCosChhODAUkYzFjM/8mJwoAAAAAGhUGOO5MKVUsU9dGaS5WGAAAAABhC2ooHj+bSetIjD42Ms8tzjiJQMg7XCqtFAAAdxF1K5A5ekT7S0VLbD/HJJcUdS1LMNMnWxYAAAAAoAZhHMwuEDQGLoIbAAAAAOwA7xkTNUU+mj84Pe45ajSNLLgaAAAAAM0MhiPEMQM5uzd9LRshmCnyMh8xkiV4EgAAAAD/At4UfypcMt8qBRIAAAAAZQlcH6QtPTKDLDYbnQYRICM7zUvbUFtJVjeqJGsn7jLXPX5HwFDKVW9TQE3wTflaw2SkZg9gZlBuOY4sbiOlFAAAAAD2DBwnYTfePNg5GjVpOoRBTECyM+0bAAAAAHoQdCuBOe49GDYPHgAAAAC/Em0yQ0dCUaNQBkUJK74IAAAAAIoR6TDWRNhNUE0yRCQxYxBfD88pTTdGPQY6STbpSShd5GVPZKBXXzwxDAAAyATxHA0z3jmvOiw7bz1eQBBBFELrQtFBMT8hN0sodxEAAAAALAoaIpYxxjMWLqcfDgtLIVgtnC6EJFIQAAAAALENHSRiLEks0yRfFAAAAAC4EYcqKjVjOJkyFiEAAAAAKQtmIMMtQjNZLJQZAAAAAO0JLCj6Qr9SbllsV+tL7jVgGQAAAAClEpExgkLfRo9A/iz5BUUR7i1ZO3g6USodBgAAAAB+EGYmQCzYLAco7RkAAAAAiBbGNtpJNVQbVehMwTttJqQOAAAAACEZFToATV9YF1uEVTBF8yYAAAAAlgmzHccp1zHWM/gt1RwAAAAAhg8LKY03G0XMTYRRy1BNSytASDDHIXUkgjsYTJ1RcE1vP8EjsiItMDM3aDsFOXg0WTK1Oe5DjUioQvw3mypyGQAAAAAlDKgh7Sq0KygmLxkAAAAAzQXqHTQ37EQpRwY9RCMAAAAA3AyEKJ85iTyFNwMu4BwAAFgC1BnYMPI02y6UHQAAAAAhDAMmejZNOtMzqSS6EAAAAADEDqoqcz3SRc5G0ENWPX8trBgAAAAAfBPKMzZJzVRMVlBPoEg5SvJHQTw+KfMsZkTwTPxJbzvPHgAAAADlCXAfri88OQM5Li14FAAAAABsCpceMSkiLlIqehoAAAAAkw9rKKU0zzYtLugYAAAAAMAUFC1ONBkyGSQmCgAALAvMHzopAyxkJiMWAAAAAOIPWSflLUksWCDVCQAAAACEDKYlrjUkQOdFEEWYPHkp6BFcJZw9w0e5R4s+bSyGIIkyZDuFOoEybyEPCyIgjCxIM/MyNSphFwAAAABiCqMf6Cw7MSAqChcAAAAApQlnIz05xEXfSb5FfzjDJPITAAAAAPsORiWBLW8tYCUfFQAAAAA7CY0fUS4xMHAo9RcAAAAAtQw4Iwou4TJXOH1B4EuLUaVQB0xpRHtA9EF7RGBF10eLR6Y/XSqQDAAAAACLBokc7jO4Q6JL/k7RTQtJdkjyThtUGFSyTV0/SzegOqo2EyW9AwAAAABhAGYUnDKeQnRGj0QuQPA7nTcMN4c2TDb4LpwdAAAYD1YpIzmGQFE9GDECHwAAAACcDmMolzRJNPol4AUAAAAAFw6jJDgukDD8LB8gAAAAAAgFDB7cNDM8/j8TRrBHD0AGLPQQAAAAAMoPjDL/SkJVoFTlSd80chcAAAAAEweIHE8xuz7aQoU8tDNuNiY3ijiSOWg5Tj1uOb0rjRUAAAAAEQVVGFYw+0FaSQdIwT38KgMcvSCWMy04YDCPHQAAQgnAIXo0pjrDNb8oExcAAAAA/A7sJ6A2tj0FO7cqIAh6DvElPTBRM+IxLC7aKjItLTKHMmImlhMAAAAAjArLIk41Oz5sPyY7CDZLOko8vDTDIAAAAADiCq4njT7mSFlIvDzxJwIWAAAAALcCthgENgBI+UwoSd89izSuOjJG3k5VUnRN8ztnFQAAAACWCLYdry2cNck3IzR6KrAZAAAAAAYWyzXqRlxQNVh+XjljTmWSYEZTkTu2HwAAAgwhI4Ezaz8WRK1C20ApQTI+wzY/KHMMAAAAAGMNeynJPcRJN09aTtlKIEIoKwAAAACuEk4qhTG7NK45hTv+Oss1Di04LccvZjHVMUsy5i9kJpUTWg3NJVAzUzXmLE8WAAAAACES+yjmMNE2hzl4OEQ04i0rIAAAAAANCysqQEUBVNNWSE/sPAgbAAAAAD4QFibnLX8yTDPYMm0xTCxVI/MnnzjCOYUw9B36CeYdUi9EQ05OA1DhSkdBSzFsFQAAAACnAIoXODhRSYFNqkhpQd89pznoLqQVAAAAAHsOgCPEKcosBi6/KtscAAAAAKYdjjvxRGBEYUD1QaJJ60pBQyc04R4AAAAAVA9aJGkpJitZI+ENAACrDh8m0i9SON5Dl0rcSUJBSDAjKxc0yzpJPwJC7zyQNnQt+Sa+GgAAAABEC3EiOjUZQyBGED+RKwAAAAC0EuAuqTzPPbkzRR0AAAAA8AoiIxs1+kFISApHGT3QKmYUAAAAAMsJuCF2Mm02RC5mGAAAAABeCs8jBjfEP51Btj2gLqQgLisDOu1EAUkOSN1C3TnxLxsujDXvO2c1iiNLHe0mJiluIrgRAAAAAOoSSTETQSxEAEBKPZ9BukkBTqNKTj70JSQKQSTGPKBPhlnEWtNTN0TUJTYGAAAAADwTxS8AO0o50CzNFwAAAADECPAdiC1aNuQ6KjwCPN04BC2EGQAAAADNBWcZqi0tOqA70S4kDgAAAADVBj8eMjnySiZPY0eXMhsPAAAAALEKFiJiMXk07ywNGwAAAACOCqse3Sm1Ly8tyR4AAAAAeQ5rKtg9rEcwTGFUFV05X+9Z008HQSgvVhAAAAAAWAjBIlc8E03JVcNWUk9JPSkcAAAAAEMLLiC+K3kuAixxL0g8HUg3TrxT+VtNYrtkJGJfWuBJQCkAAAAAgwh1HeYsnDGiKtQWxwpEJuE6WkTeSdJPDlQ8VsRTKFAfUBpQUEylRAgznxQAAAAAOwznI8cxzTeIOHRHUl9Xa75skWJ/STcUAAAAABIQ8SmxNxg8AzvPOLY2wTTRQkdXoGDyXaRRxjp/GAAAAACmDiomajEfM3cpvxIAAAAAOhMXMt9HRFUNW2teumMRaOdmVV0ySlEz6SAAAAAA3BD7J5UuRi39JrMZAAAAACUEaS+SVihs23ZReix2P2quWepK9EDpN1YpIxIAAAAAfRusOcdFykwqVJdbvF+bXmdWy0XsLrI0/D+fQ9Y88SkAAAAAlw36Khs+6ENGQqM48iISGVovT0FKRwBEikY6Wv5n12zXaI1dSFIEUIZJBUK7SbJUo1SxSIQuaxIgHOMpvi/YLogvcjSHNO8nuxIAAEwEChrWL083gTOgIl4DAAAAAEwL3R98Kt8uZCp7HbgbcSrwLfkruC2cMRo8+T/uOpUv7y71N4dCdUJnO444nTjJM68oKBAAAAAAIQ9vJXIs8TG9NTU6PEFJSR9OAlGgVP5U4FEoTnRN8kvcRp5DUj1hM4IsAC5JLvczOjFlLF80oDnbOKA6JD8BRh9OR1TNWh9dxVgbUKVEmTkrNRQvfSprLxk4IkTIScRJ0UI6NdYizg4AAAAABgvHH4Uu4TlKPuI8XzRBJUgQAAAAAEoFjyKpPXVIN0c3Opsf7wnjMY1TK2fHcRV1CHHPZGdS/kRxN04lfwGKHixBMFXUXVFciVBcOb4XAAC9CHsfqjEmOuU6+DNBJPUMAAAAAPUPPClENg49KD5XNnQs7TISNAYq1CG6Lg44bTehMfUl0hEAAAAA7QUDHqI4MEm9ThlKqzryHt4IyCADMYkz8DNZN+Q6kzfRKFUOAAAAACUE8BiZNC9IglDdTgtGtzssLjAdQChpMIcx9ihxFQAAAAAKA0Edlzq4SPNJeT8EJgAAAADLD70m2S1cLtckHA8AAAAAxBBMK3s34DR6I0gCAAAAAL4OAiRrKogtKS9HM844x0H9Ru1EHDpjHwAAAACdGd0240QrUFxU/k4bPYofAAAAAKMC5iKYQupQrVQ7UHxFfTVPHAAAAACBBuwhZj09TOBPjkimM2cSaCOYONJEsEvZThFPDUkuO5QjAAAAAA8GCRsGLEcu7yQMEAAAAABCDtoqfT1DRGFBhTUMIn8MAADECv4eyyjFKgon3xoAAAAAYQTaISI+tUvTTwVNsEbOP1g3ADbtSktclmPGYx5eRlSIR7k3YigcGQAAAACHBUAfyTotSrtO+EqOQOUxXRqpD20mXzFEP/hKi1N2WdxbyFq2V8dV51vVZV9r+2y0al1kzVqhUx1UfFF8R8o3hx8AAAAAjhFZKp42wUFATkBYZ1uRVf9AuRJtG3swyTkePAlA1kWCRHg4OSQpCwAA+B/4PlhLPU0uRMcyQzGqPLxBMjuaKNAKAAAAAIcPJyreO4lJAlG/UYJNF0n5SWVOfE2aRsE6DjRbNpA4XDfuNNoyKzNTN9c38jjuM4IqxCaULfsxbi8QK7MnMh4AAAAAuAtBI5EywjiFNhYseBkAAAAAyhAKKTkxmDEaLRMmYhkAAAAAZg9eKl09mEiqSKI7+RwAAAAAIQ6/KJg4TTxON6wt7CzOMcU6qkOFThVT3k/XRB4yYSe7Kz42rTzJRDtOU1NNUZBEWChKCmcjYTUnO+w1JydQDgAAAADsCegm5jxVQxQ+ISx2CJoD2xVbKdkvHC1qIrUQAAAAAGMK+x9QLtYzNTCWHwAA1BI9KlA0Wzo3PTk8gjfTK2IaxR4pLTguLyIiCQAAAAAdAU0mL0jzVl1aslQVRb0mAAAAAKAR2DH+RAdJ90HELjUT8CR4PNhKrU/zSvg81jB4NR45DjO2IRYGAACJESZMMG7Ke+J+03YgX+UjAAAAAKgL+iQZNTw4JDAsGwAAAAAxCjkexyxHOZ88xDUjKGUSAACWEqQrTThhQfNC+z4gQs1N8lHxSyw6GBsAAAAAxwtDIoEvnTLmK6cYAAAAABwJZCEdNyRHUFIqWN1bDl+2XoBbVVt7W5NblVzeXS5ghl9WW4FWn1XOVuRTVkkXOOsybErOYH1sBHGhbpZlYVhfVIxc3WVvZ8pfwVAAVsdven2FgOR5imccQ2oGAAAAAPIbJjzDTHpUsVPATFZE/ULOR1BMIE6aS/VEbzuPMfMqIyk7KIIlAhwAAAAAFA2UJRkzLjZMN8s9AUkyUw5XP1cEVQlSuU7QTGRPZlW2Wm9cKV0rXNBakFj5UsFHXzR3LNk4uEQnRzdB5jEZIEoqgj5ASvhQUlM5URFKKjxPLHscAAAAABoTsS60PPxAbD7INFMrW0DOULVVfVCXQUItkRoAAEUNOCi+O6lGh0kARAM2LBwAAAAAVhGBK4Q6w0a5UaNU5k2dPWYiBh/TPuxNvlIKTz5EITHaFQAAiBlrNQU9wTikMYotITIZN0w9bUR2RQhDHT07OJkzmS1DHQAAAACCEGgt2UDLTIFQpExGQng1vjScQq5OyVNHVHZR6U3lSRFFrkebThJRZ067SytMvUslRg47BDLFJkwTAAAAAIoG/iNeQi5Vpl3mW3NPFziJKpkunDhrOnc0VSriHAAASAhGJFc+Wk1LVPhWQ1T2SOk1ayzsOjdEBEFaNKIhAAAAAOMXdDf8RbdIAkTIOCMpXhkAAAAAOgh+HQktvzDLKmsggyPENbU9ozzlMhocsRJnKY81/ETFT6lSyEyjPW8mQxQAAAAALgj1HOwsKTMcLz4fAAAAAHMF1B2kNFU9Cj27NxU0nC3iHQAAAAAbDbkjlTGnOAA4EDINL104ZzlDMF8bAAAAAGANAySYL9UwEiwFNChEIU0/T1pLLUQ7OX4lBCGWMihFxVPTX1VlL2MrWBZBDhkAAAAAXwj0Hr0wIDd7M18knwkAAAAAIBA/JektnzqnRBFJaEmUSW5L/kqoRXA9jjrEOeg4CzCIFwAAIBEzL35D0k3HTs5FIjJLIuMwUTqfOgw1PDZnRIpOJ0+QSG1DTknvUKxOhEBPIgAAAAAvDlgi2CpKMsgzcC23HAAANQlRJ/hBblCBVNZPckVGOJkxdyqbHvIpAkCATHlSWVL0Sgg8bjFnNNs1vSyJGAAAAADIASIXbTKhQLFFqUOSPSE5ODynPXk02iIfJk44Jj7SOdYsuRgAAAAADxpRPXRRElq7WWtQAUBBLuweAAAAAOMEBhn3Kx0xPiqPFwAAAABoBAce6zVAPbQ3jibwDQAAAAAyEX4sVTslP3k4liTGAQAAAADDB9sqcUlFWRVeDVlASX0sxwoNCSMtGUpwV8RZrFKhQ6AzgC+wLHklGStcO+RBE0AMNiwnHS2gP2FJw0uCR2I8QCt9FwAAAAB4DKIi9C5dOL9AL0eFUfxcjWONYoxYAkf6N50zxzAUJWMQAAAAAL0POy+cR9lUM1jTUnpEyy3/GokrOjcsPYJGw1CQVLZP/EBIJQAAAAAhEj82tk46WU5ZIE+NOLMYAAAAAIEIDh+rLnIv+SPhDgAAAAAsDq0i0SmCMQU4lzyNQ0lN/FPbU65KgTQzFYAmXkRmUlVWDlF8QrMl2wkAAAAASwsIIRksoiyQIiAOAAAUEowqBjdCRtNT1FqEYbVn/Gk8ZUxWSTzWJuQx2D/QSuhNXEkjQvhBBkc3SBFFJTkgIXYAAAAAADsJwCDcNLA/KkA4NBIYAAAAAC4OdS3cRfRS51TqShAxQQAAAAAAtA1mI0UuVTMsMPgn7RoAAHsPyC9PSp5bq2LOYQFa6klwLQAAAADED5YpfDiiPno6zCr5EgAA5g0hI2QqEiy9JwEaAAAAADwQsCqbPAdKZFCtTidIdUmZUidXalRIR7outw4AAAAAuArLJ+tA8E4OUppMtUXqQrdB8TgTKmkp6C60LocnbRcAAAAAswqFHjIosiuaLEArzSodMZQ57UJhQwg58iGqDbQiWzqKRzxQIlVrVOZNgDy9GwAAAADJDHwjTTDfNcU7h0gsVG1YJ1ISQDQlbCnFOexHTFRCWsRYbVEKR6RBkEMOPgJA602VXvtm82W4WqNCrxIAAEUNfy2CRRVQ1k/JROosOQiCB1Ad5y6VM6YrHRgAAAAA6RbdMc87sDqgLk4XpBzFNt1BMkXUQsc7+zDFHAAAAABICtQjtTidQz5FvT1aK2UNAACvEcMt4UAhUClcZmLvYXlYy0OxJBQSAAAAADQLRi5cShFZUl7yWfZNvj59MUceAAAAABcLoiC5LlY2Fju9P9NDu0ZURqNBPz5GNxYoqxAAAGoP5iacN6dEFU0sU59VfVRfTdY/fDUCMuYjTSzUScJXTFrxUT89SxwAAAAAdAusITguizJcMPAkIw0AAAAA9wYlHckwvzldPcRCZUhhSDk+vSUGAwAAAACUCqsfjTAdPhRCKjvBKLwNAAAAAMAJbx+SLzM4Jjt3O7Y62jf+La4aAAAAABASXSnDMv47JkgtTxhQEEzjSIVLWExfRog6QC6pIAIawDfYSihT61GWR101Kx4AAAAA1hJALUk6/TyzPBVAAEDvOmMpUAkAAAAAvBDzKiU8ikfCSXND8jR/I7sr0kF9TSpPeUZ/LxMSpSaXK7grPyGoCwAAJgOXGUgxJzkTOQc1aCujFwAAAAAUBmkdMTJ6OZM02SPvI186WES3RTk+uDD4GgAAAABsBsgh+TuNTJ9YHV+IXxxZCUuGMZ8RAAAAALgANB+AQPVRfVrjXLZZW1QnTvRJv0pfUKhYG2WOb0N0wnLkaidcGkZrOcQ+qT1rOt49l0N1SYlKGEjpRyJNH1OYVURSO0jtO107/TlpNUEyyiXnFvYkXDJQOHQ6eD9BQ9BBCDZ5HkYR9yqxNjs5WTO/J2AXAADfDgknyzVHPIQ5ljQZPJxF/0TMOiwpqBIAAK0MSy1ISNVW1lkIUy1F8jquO0c/YUKvQX8/Wzf0KKQYAAAAAPkTeC+kPO1AkUakUT1bYGCUXzBbBVdmVMZRrUxaRrlA/DkpL5ckVSagLe8s4SWvGgAAAABVCb4eUi1gMS4qihYAAAAAShVLNE1ELkjDQiQ4ZDMRM48uWCNkEgAAAACGCl8hbTLsOnU9TD7QO7o3hjDFKOo1J0jdUOZQVUhwOSE0rDihNl001TW9Ok1EE0yMTs1GPDJNDQAAAAB9CzAjezIAOoU8MjjKMlkoxSKXNXtOI1/tZkBmHlzgRT8eAAAAAHkNySN8Lh8xeTBnMHUyQDhUPYo9SzSIFwAAAAD9Edcz80kcVAJYrFYQUeZG8TQXMcJDIUrKRdI3fR8AAAAAmxCcJQosJi3RKR4dAAAAACkFuhv9L0Q0hizPGQAAAADoCwgjXzFfOTZAGkP9RUBNElTsUztOlURYRO5KYExuR8A7iiniHhsz3kThTNZPV1CKTzNNSUcZQtxBR0PJRR5OfFp0ZFtq2WpMZA9WMUBbHQAAAACYEbItUT6+RC1BFzLlFQAA3AsiIjkyZjlyNAQsvjFINSsvZx0AAAAAdgztIBwrrC3wJf0gWTdiSdhQ6E2vPw0k5RDOIr8zGkg7VB9WJ070P/Q3hzxNPjs28iP6EpAhpTEPPAFADz0MN/I//U9WVzNX6k/bQZsyQyyvI5oRAAAAAHEGbR5uMms3HjWXPTtNdVQzUsJGrC4uBAAAAAD0CiMmDUTaWtNlImeDYHVRNzeKEQAAAACyDHEkWzMDOcA2yStPFgAAAACcDx4tf0IxTcBLG0LtL4gYAAAAALkH0CJvOOhAMEciTpNRHlB+SKY6QjZmRBdPEFMEUrlKGj0oLJsf6xiKNdtIk0/gTAZDhDl5OFw/eEOoQpA+tTdpKAAAAABrDZYo3zyASFdNgk2kSchCrjX+IvMcrig6MUQ1RjT0LJ8bAAAAAMsJtR0NLMo2PzkFMrQgpRzUNLRE4EwVTcRExjbONDE8Rj1sNAkfAAAAAIEKhh8OLzA34jU0NHU2MzfLNqE5wDd0NOM2FUIZUs9YKlaXR9YsAABRCREfzS8dO0pCGkNkRDdDyzm0KaIWAAAAAHwVgjTnSKxU71gKVrVM/kF+Op41yyzOHwAAAAD0D5or4UDdT15Wa1XmTMA7OxwAAEUHOSBmObNK9lMSVDBNT0RvPQk+ET95PfY2hiahCwAAAAD0EWEqHDURPP4+hDp7ND4svxwAAAAA1REULSc8YEEkPc4uSBYAAAAARwtCKB5B6k+4VCxP1DxyGAAAAAA8CN4gyDtYT4NYflnKUqhERDW/LZEnpSCzJdgsuy8/NRtA/kLDP44xiBgAAAAAHg7EIS8nyiyQL3Ut6SW8F3oIRR6kLoszbS/WHxELqh+xK0suySbOEwAAAADtEukr3zaKPABCOUQbQKk5BDKXKOMcAAAAAMsKxS0hSO9SrlOYSq002QYAAAAACAiYHukv3DRKMdgnMB+DJU8wezdxPPU/qUFkQX4+Tzg8MG8qUS3dPRxPIVTiTgk+exwAAAAAhgdoK9VJYVgwXFNWH0XIKeMp5TIcMdoq8zPVQLFIJ0iKQgE9fzb9KcoffiV9KR0qlTAZPpVIv0yTS6FGMEHGQOBAoj3mNeIyJDJ/Na8+qUGIQJI2miMAJ8cxVTH5JCkXVCRJL642ejk0OJ0zsyw+H+EDlRf2MKpBzErTUs1YrVcLTrw5zi5nS15dm2e9astly1cuP9MSAAAAAPoG0hxzMrxBWUuvUIdS2E48RuY3ICZDEAAAAAD1D+soJznaRFpJAUmEQUg0TCV8Kww0UjKCJhARAAA3FegyhUHsQro7lDA3IAAAfghULS5I5FAdUHxFYjGcGgAAAACSBYMZeypeLkku0DGVOr5IFlBQTp9EEzcbIQAAAAB+GD46I00zUxBQwkN0K94CwwTKHwlDJVoPZHZk+VzTTn0/BTPuIAAAAAAMCRAe2DEnRV1T5VdZVdBOG0U/QTBAljkoMowxMznHPEI78zXKLM8dAAAAAHIXGjbtRBBH+z2uJgAAAACsHOg5ukXESe1JZEr+Sh9Ig0W/SsdM0UbFO9gxcy04KwAm7RgAAAAAWQhUJA8+okwkUghPn0I8KpgEAAAAABcNBSgwPHtGaUVvRHFGEEjORqg+Xi+cFwAAAADnCpIm0zq4Qcs+CDLeGAAAAABPCQUrc0WIUDpSMFAdUGRRfk8BSu1GgEvdUSVX61uQX1FhM19eV4RIxzPUHAAAAABJEb8nXTC5MHoqUCdVLegyZDPJNR02fTKGJIcJAAAAAJkNYixIRH1RWlX+TnQ75hUAAAAAHwloICAxADYeNHwrpRcAAAAASg9hJPAvJT3wQSE/ujV7KP0d0CBaLh42RUGkUE9Z8VokViZMnkJiQo1Fu0QaRfVJTE9nT31G/zcuPLdGSU0YTR5FyjThI7gz8FCWYRRoMWZwXGpNUz/4MIkfAAAAAFgQnyTYJxctljIIMGAjGhAAAAAApRGGK7E2LjedLZ8iNDQ8S6RYWlsFVnZQZVMwV/NVJUqUL9UPxh9eKqktTSpPHAAAAAAsDiUotzjDP089vjFxHFkOiiIoKxEzmzxjQ0VDoDqCKuMWAAAAAFIUiy/IPQxCijuUKLoLAAAAAI8Q8CeaM0s2mjBOKe04n0wpUVRKFzrKL2c0cDTCLTorDTEBO0k8DjQfHwAAAADUDHUisi3PLqAnXyWzMKcxdiPUCQAA6g4gKRw8F0gbSPk6xRsAAAAABhDWK7I72D11MO8PAACoDocsIUPQTwRTp0xnPdEv2i1UMIQquRkAAAAAtQleIcU0ez9kQik+UDZgM6c2NkSqT6NVAVORR3k0AC1CLmo3mDUXJQ4GAAAAACQE6xjxLwg8Kj8vPbdE11RqXiFcrU0wOrk64junPYtA5TxOLlgTAAAAAJoKrCK6NNk8XTqmMso7T03BVMZQ2UA4Ig0KOCaOPX5HjUfPPrItMyS0QcdbVmmSbaRpxF0ITGxAq0UiVAJafVmdVaxQkEruQfcxtRYAALAP2yrmPIZFK0TtN2oeAAAAAI0Ihx8FMnY5nTpKPSJCMEeySIlBhzSoL3oyKywBHWoaXC9XOIY4nTvPSV9UD1XuSlA0gQwAAAAA8wkMKpJEQVNOWkJbWVZqS/E4fRsAAAAALQjLIA84nkorV5ZYQk+eO7YhAAAAAJwLtCG3Mbc5bDjyLOAWAAAAAEEOXCw3QfVMSlWTWcRZuFL/RSE6tDmgOo5AfEueUPVNrUaiPWkxKCQRGOEOhyL2J4AryipxLWE9DkwvTgNFXjMsJ2s3WkuhUbhMfUEGOdExESkdLwM45DhEL+Erljx4Q7o+DDJoLcU4SUetTFVJZ0DCOHg6BkC+Qcw+aDjbKnEuUj+4Q4c9xC5rGQAAAADKEO0sVDyAP2s4kSe5DwAAAAAsFxAzZEDzR0tHVT67LsYjyhEAAAAAThuoPRNRMlhoVCxFiyhNBgAA1Q9UJSQsRy80LVgk5hMAAAAA/w2XI+I0EkPjRpBFhT3BLjooTy3CLqovfylqGwAAAAD9EyAuKjj1M28jnxb4JK4ssiwzIy4VQyOYPapOTFYXVP9JQz9zPLY+qEL9Q+E/sDSGNIpEoky6TPlCFCzCCRMotUGyTnNSVE9eRiQ4pCtrFwAAAAABEz8nBCkEKYwzw0vYXQ5n4WaaYfZew2BsXUtPiDMvDgAA/g0iK5dAtUoKSztG7z9POgQtZRcAAD4PIzH1THpfamk6antf20TTGQAAAADaBnkeiDDxMfwl8g4AAAAA4hZfMyBCO0dvQuw0kCYDGDYcakFrV+RgfWBaV0RHYS4AAAAAyxLDKXwx8jF/KnAlfjBbOfY5jzeYOgw/vUNgSoBOBkx0QHkrDRcAALATUStbMx44PkLBSwBPtUqdQFo/AkXgRt1AwD7ZS6JYll+/YrVlfWhtZSFXCTg2GPcrLkJWSzNJxzvHJVEn0zglPoM/WEPDSZVLwkqVSaZGKUcsSfZMH1GWUdJNtEMAQFJG0k9dUipPw0t7TGlNTUssS5xO0FG1UVZNIURuNkonDBgAAAAArhjfNBJBskH7OOUxjjI3MSwjhwYAAAAA3gVOH1Y5lUjHTbpINjzZKucdkykKOPY5mjHIHQAAAABnDNAh7ixMM008xEaETCVKjD7TJtAC8AomJY05BkRORuNAMTXhOE9PLF0PYRdc01BNSoZOTk03Q5QtGykqQ/9R/lIvStI5GShnGFkRcCbPKkwqtCrCIZQJuSG6M7c8bkDjPsE/qEPvSTtTYVqYXDdZCFCkQQcsags2J4M7vkKnQQBCDUlMTqhMX0EjLI8QcgdtJm1AlUv5TP5DvzBwIT4kgCwfMpEyUS4kKiArMC0NKyIjuxMAAAAAphMoNwdPkFl9Wf5P5j6HKAAAAAAzDWUlxzTtOdQ01CP0B94Q/yZXL6wu1SJwDAAAAABbGlI+FVITVzRRq0SLRv9UhVq8V9ZPTEU2POQxch4AAE8VETI7Q6BLckwtR3tAqzu0MzknwxEAAFMUaDAtP35E8UE6OmI5+D8HQHI1Bh8AAAAACA4aKLI5YkDePFIx1jPDSlBZwF3yWfJO50CiOfw83D/WPOkyniPJDQAAAABMDvks7kVhVGdYF1NLQpUhAAAAAO8LniceQptUWlyAWfRKHTBEIg8zHT19QhxDwELXS+NSyFPjTRdB6DKdMg43RjmnM6okmBC5N+pTFl9WX5pVsD5eFAAAAADtC2UjWjTqO+Y40idCBwAAAABDC90lnzhZPmI5gicAAAAARQg4Jc8/mU/KV8VZUVXSSUY7NjeKNgo0EjWhPyBJgEztS59I5EIaO6E4nD5KQkg/+TP7MMU/JEVCQag2fS8RNkM98TwGMjwgVSEoLY41KTfuNLo4NENXTBNPTUnZOr8tfyyRNlhI/lYXXythplywUuJEOTztPttHWEytSNhDfkI7Qcw84zBYJykxfjpKPgo/Fjo5PtFH3EhJRr9IQ0upTDlOQEr1PDQo/RcAAP4FdxkCK/IxQDDdKVAinBYVEnErkjaGOGgx0Rw/FCQxg0L2TGVYdWQjbLlunWsuZF9bFFayUKBMQUs/SxZK3UNFOVsybzqKQY1A5joPKsoNAAAAAJsOdyQ0Mbo2ZzMsLLgylkC8RyxHG0XHRpxKbEnSPPogAAA9BW4aci4eNSIw+R4AAAAA5hEHK9s6rkfcTJFL80hWSf1Ln03lThVM6kWDO+Y0PjnFSOFOLk7cRRE2uCVgLu8y/TOrN9U6gDw/OwI0gCipGgAAAACLFOktaTryQ1RQ+1hLW8JX3E/kQLUyFSsvHQAAAACDDfEhMCqxLSIv6y5SLD8n1BsAAAAAJhE1LgA/AEICOh8rLyQTLCI47D5fQEE+zDwWPCM5OTBFJf8pdTIwNDk5AUOLSFBHRD1LKKUcMDq4TS5X0FdFUJI/tiyPLKksSjQiOhdAX0MPRKdHn0+fV6RaRVjcVghaiFx2WDJPw0gaQao66DOtLJQmoS5bPL9L4lmAYxBmoWIHWH9JAz3pJwAAAACIAtAbHTi5SMBUM1+2YxNhhVb1QTwcPxT2L5E8ZD3wMrYb0AN7GzA2UkSSSXlJOUXyRFlLdU8hTkJJT0LSPqNAGDsgLEYWAAAAAEgLkCVAOVJF+E92V55YQ1GnPt4cAAAAAB4HjRzaLYEymixyGwAA2wsiItA1iUcaUndRA0QrJ54JeSIPN9RCekomUL9TmFe6Wm1ZZVA2PfsdAAAAAFAT1SzYOZA+bzomLUEWAAAAAJUUOilJLpMyGjRAMi8sDB0AAAAApAlvJI46wkQFRFk2jhrnJaxADk3tTetIfUbQRLBCu0AARjxNsE8gTO5D7kBgP5s10SMQEAAA4hTgMgpEvkqMShxGUT8hPCM7mzZRNCg71kSGS4tKdELcNUUuQDZ/P0pFDERVOtcmlwcAAAAAqQfIJAI7fEBgOW0tqStlLK4ilw4AAAAAbQKVHwo/4E/5Vo5Wz04APis2ekIGS+RKn0PxOGY0gjrzRz5TQ1dMVNdMrkR5QwpBZzkYKnESAAAAAFUSLCYaK+Qsti7FMAwrFyyfK/UmKB3FMWFP1Fu1XR9WWEM2IYkC/ywVT+ZeMGNTXeFMyDCDDgAADh4iPL5MsVWeVQBTNVgVYe1jml/tVSZQEVYXXmlfalk7UBBJpkJvO8UyPTCrMeYxpTA1M5A7Pj9SPO0xFTRgRwdT+lP1S4s8gCpZGoIA/SYFStZaX1+CWsVQik4lUhJQYEaEOikx3DD0NDczLi53JeIdkyvGQTNTzlueXA5XBUyFOhAqZB8AADUUpC1/N7Q0aiRABwAAAABrEgcqaTOyNtA26jSmKh4VAAAAAPMBzh0fOEY/AjpUKOwU9CMOLmMwEypOGWkFsx7vObpK1lGOTwpDjCraCgAAXwjlLOhKjVrOYK9efViUV/BcTV17VA1AvSAAAAAAnBcgN9NIsE4jS/k/bDbpPeFFIEhXRzFCGUFOSGlOtkq9O9kfAAAAAL0NDyNJLgUy9zn1SgtWJFqeW/VchF1bXgxd2VdkT8tA/ikAAAAAuxnxNydGBEmlQdkuJBJnGlY1h0RgTcpUTFiFVtNOCkpASuNJy03BWHdf3l6EV9lKNUdaUzde5WFtXTFPKDIAAAAAcgFsHG08lk5iV/Nba153X3pd61QHQpskIhdgLy9O0F9warNufmyiY7BWtkycQgUx+g8AAC8Ujig/Lpcz3TljQllIJkihPsooAAAAAOUPWzJaS79X61qiV2VRXksbSYNHMUg+R6VCtDT8G4gosj5WSoZNUkiYN8oUSw+TKIg2LD4BSjtXJF4ZXblSOD8XNNc85EfsSfdDEjyhODA4QTKVOEhFmEzoTQdJuT9COTU3aDjbOnE4UDWtNIs2pzdPOGI81kI+SGNLXUyHTSJQsU4vRwQ+JDfYLvYigRkyLI03vDi8MW4lkiR+Lw86lEKwS35SFVTrUeRLNj+IJx0PAAAAANcXwzkLTnhW5lYyUYNJl0eNSL9HcEkTTBlKx0A9MXgizx/KMoQ9PELwR2ZNTUwVRF80+h3JIUY39kAtSOZQalYLVUpOekhQSP5JkkYGOmsleyvwRIpQj1LuTh9HuT5DOuY2JDJaK4AxvkE4S3ZJDjuoHQAAWQuAINQt3zRhPNtGDFDCUhNNeD5AK5oXAAAAAJYG5hoKLZM4NT9SPK009i3ULdU3j0PmR1tEtEAEO50xGycBIakuyULhSLRDGjRTNkFKtFNVVxtZ9VgzWLlU01HBUC5PSUudTAVYWF5QXHhSQUQBN0cbAAAAAC8M8SZdPBZI70gpQEs6JEahUZZSi0lzOBIrmSxILd8jdRAAAAQO5CjbOzhEl0AgLdMCAAAAAJIO1i1/RPVP/1JTTiZDHUIvVb9liW0YbctkElaSSslHCEOWNzAwpTHSMR8wRDudSABMdUWeM6QXAACADw4nlzIGNGwyIT7SUElZRFc9TNVCJknfUYhTNE9DSclBnTufP5xItk48VHJUv1F9TiJOP1JlU6BMoj4xLLkaAAAAAMEJmyWnO2REAUK5NPYbAAA1EEInwzQZPcA/Nj3eNsculSimLUVBn1KeWFlZ21yGY9VoGWl2aBFrSmxxZ/laQ0LdHhMtFUXuUadUnE+HQegmAAAAAIcUyzrzUiRcHFuMUQBBwzrXRIVHYkTrR9lWJF86YZxfkllXTxhKBlDqVfxYXFZ8TYw4DR4NLcs9SEb9Sf5GjT3TOBM5zjV4LvQaAAAAAEYaQDrzSGRJPUAJMqwfAAAAAIQaOTtuTPZPvkm7O6gyvzXeNSo0QTS0NZw7cUE/QjZCLEQVTWBcLmZjaT9kT1VAOdQKAAAAAIkMIDZNUyVgq2GvWJBDEx8AAAAAZQ/ZKrM+9klRTV9LfkZcRAdKUVG7Ue9GiDKKJ5c2N0d4UHtSYk4cRXc6LjdJOohDikvuTo5SLFoKYvdmSmZiXvNOIDimHqQRwipKNvA3Lza0N24/RUgsSJo+bCOdG0o8ClDMWm9dwFrVVE5NO0PRMnYfNSVaOVlFG0emQ7Y7Ei+0GwAAAACyHl5Bo1XyX/RhKF3IWGZYVlmWVaVM+D1xM5I4AEGSRltI70jmSbNNnU8iTFpAAit9EAAAAABSEkcxjEQBTbFRLFchXIdcXFfhTdxAKDPVMLM+g1DyYLdq8GrtYQpP5S9REWgn2jC0MjEr9hkAAPgJ8h+vLkAyiytOGQAAAAC5BIwd+jV1QedCtjpTKfISAAAAAHIZYjiUR8hKFEn4SJZGlkA/PGc5GDSKLN4ibSehOGdCJEMROugkLAUAAAAAYBEQL3ND+E2RTlJEsCsZAj4XgjUhRM9EvDZJFQAAkQ9oKVw+eE4WVoJULk7FTbpU9VfWUmhJuUioThVOu0KoLQ8SAAAAAMgRASmgMzU0HCzdGgAAAABWCj8jNjXdOx48BjibMJ8qhh8AAAAARwRLKdZNMGRkb9VxE2zgXwlYAVu2WxZU20cgOZoaAAAAAIsPlyOwLmo/7E3wVUJX1lS/TwlGZTcyJqgNAAAAACsR8iX/LAQzpjQVMC4oAx0AAAAAexj4OiRRxVvIXNtUb0RbMMYVAAAAANgQSimiM4Y1ejgBPyZC8UBzNvIfAAAAAD4D4BkmPVJUvVxbWQJKFCxkAwAAAACuDX4hqCncOYZQQF2EYXReC1QARGcx4RYAAAAA4A3AKfg8qkRoRERCX0nHVq1bDljzUClKGkfhRDtB8kBhP4M4TzyGVmFnUmuzZXhZOU7CSy5C2TF/GJcH6yNUOjtCtj+wM6gcAADoD7ApsDlvQOs9WDB9FQAAAABwDGonL0jwYmRwSXKfaAVQtSMAAJQRTSmqMr4ywiaEIwA9lktBUDNLjzivDwAAAABcEzosdzoxQ59HhExFT6RPOE3vSLlGCUkCSwZNcklHQflAYE/PWy5f/1lcUNxGsENZPZUzjCl1GwAAAACwFL41IUy/VlNWe08uRKUxtQSeG8UyzT29Phc26yNXG4stVDynRm5IfEKGN+s0zT6SP0Y9Hj9JRVZM50zXRPM6mTH1J6EnDDNZRlxT1Vg1VT5HUjGwG6EPry/QRwFV+FlvWZ5TeEpNPZ8x3yscJKkXBAfmI5U5X0CxPwM4HTA9N5dBkEKZO6M0ODi9Psg8oDHhGgAAAABgFnk1VEgUUAdNPj6+J+kmei8iLpQjCRIAAAAAqRp2PwJVXF74XtZY21UwWDRXvlGMSp1IuUvnTLFJrkFzPHFG1lM4WoVYHFLgTpxQXVVcVmlTaUvNO7IdAAAAACsN8ChEPE9Fc0cOQS81rjgnSU9S2VANRTo1HjQoNmYxHSAAAAAAqQaBHsM8o1FcW55dn1iITkZEiT27Po5E00vqUT1T/00gR09MUleAWw1UrT4zGgAAAABeCkclZ0CxUu5aoFxuW1tagVgaVMJRzVKoVFhS/0xaRvc5FStKEwAAAACAEX8xGEdIULlOs0arRWtM2ksiOq4LAAAAAG4asjPhNmEoGwuGAgIX9yruLsoorRj1FFAyNkY8UkhVFVHXSSxEIDxbM6An8BcAABARUy+MRX5U+1ruWFRT/U+hUuFXiVnlVRlMuj8ZOs5IDVjSXG1Z4VJlUBpS105dQ9ctuA0AAAAATBFxLBQ8LUIoRDBCDzsOMw06KUfRUMNSjEoFOlYtqSs5L10r8BoAAAAAdglTIa4zQEBlSmpO7U3VRgk5aB4AAAAAjA91KPw9elCyXBdi4GBFWnNQtUBuMdwrwRoAAAAAUQzVJMQ5OknfUE5SilDeTCtKCUZnOOQdAAAAALsF0hxIOnRPhlqaXV1aW1UsUUhLTjvuEgAAAABSCxMfxy2HQWhSDlu9YN5jymIVXvtRPEDbNKE7N0fyR+s+XzOPMy054z8eUZJfFmU1Ym1WTD9uIhcm+DllR4JJvT/sJ38Y2DENQVFHs0Q7O6QvqymiJbgaAAAAAJgNPTDKSUxV0VZwUgxMeUfXQ5k5nyWRCgAAAABaFPYvgz1LPvgxXx06L6pGp1SxYIxoIGu8aPFh7VbPSOw4TBq8FGY0+ElSV39cGVo7Uq9N3lY3Xx9ghllpT99HqUIEOJEhAAAAACsd1UNbWshjtWRBYQRd31bZTcZBbDatLlAzkkkCW1pfUVlKS148wzNkOmFHj0xMUO9SZlEwTpJNwUxBSQRE3EDPSNpTPlvgXEtWk1DfWI5kr2o8bHJoQF/nTVE4bihiGgAAIg+BKyhCMVIgWyZcsFTXQgUsRjqvS91Qkku5O4YfAAAAAJcJWSoyRTlSQVaGVOFNd0W/RmBJrEVXN1QYAAAAALsVFjaFR7lJLD/qJQAA7BWdN9BNOViEV1FM5jgJK0IqcDXeSKxSn1L/R5g1bTQxQeRF80UUREw93zVHNWk4ZjQ4NKA7SkfPU7Jb0VwdWGhL3TS4KxQ+mUk6TTtJlz4oOzZHtE/YUOlJ8Ds3L0ko3hoAAAAAsgbqKxJKsFgHX1tg+1yJU9dAWyioDgAAAAD1B1ghCTatPZU8sDOiILgDAAAQDS4m3TklRMhC9jXYHcwLQyyAQwxMg0lcPSMrGxddCgYl4jmeQulCuj4EN8Yv6iqkMK85RTwIOXoybi3SK2osPjajRFdKo0h9QgA5NzEFN6NI+FNAWA9V80wwReBCwkX1RDY77SlKEwAABROeKp86aUpXU8NVOlOuTvVJrEXdRAJExDvtKTEiKS+RPllFo0PIQC5EPU0kVn5dJmLKZi9tI3IjdLlxvWkSXLZLREA5OG8qhDDXONE5vTvzQ4FM41AvTNU8GCRuDwAAAACkDaohxyubMlc1ljjcPZVBEkD7SIRWsF9sZThm7GFFWg1Uk1EDUZxRZ1LVTuFGETh2HgAAjQ9kL9dEsUzHSbY9XirCEQAAAABCDzokAi7SMUEy2zT4PxNPm1sBZFBnS2f4ZV5lYGQmYapbnlPWS5JJE0+7VVZU6ksYQL83HTf0OSw0YC28MtM6UkHOR5FHEz0fJQAAAADxCvIoGT9WSuRSYl2zaNtwUnKybI5gsk4MO+orLi0ENlM8xEBURnRO7FVwWXNWIUw3QjU/mkHlOyoxGDS9RfpSLla1T6E+ViMAAAAA7w6bKHw3YDv9NkkuMyreKk4xDjknPJI6ZjGSHOkXSDjzScRN+kS1KwAA4hKUKnc3lkHZSShP90/aSoA+YCcAAE0VpDGOP61AqTesJzwVAAAAALcRUCXQKxQuhSltGQAAAABaHA49t1DFXL1jTGgTar9n5168ThE29xUAAIEc7Dn/Ra1Iu0OINjsovi3FNo08I0HkRtdMg1FSWGViF2h/aERlrGIRY6RiE1zdTLtDhE/DXEtjfWDJU2U7UxtTHugweTqxOr0xTCZvNIZIn1BZTRQ+QCxPO8hLMFCUSqY6NCJFHz0rfy2bJxQqtzvTSbFNh0iIQDc5IEOHXH9qKWyDYrJNqTcFNEE5oT2HQRhF0EgsTOlNgk11S0pI4EMQPl438TdYRBZQy1ehWjhZiVN8TBxHxEYVTPtQd1VZWWFcWl7kXUJbkVPqQnknOQuXJHM5uUS3RrJBMzqLO+083Dw8P5NB10DGPVc6CzcHL9ccAAAAAHkR1yafMPA5v0DsSyJU6lKJSPg26RwAAIoZLjkzTJhXoWA/ae9uaW68ZChQBS0LGjs+LVd2ZYprNGsdZERZSVTYVvRbg16vXF5Xq0+/RBw68DRuNp42RTDzKikmAS3yPrBMtlPAUWpFIzBXMJVEBVK8UwhLOzx6NZw4wzs2PjE+uTb/K+87Vk8iVgtVjU8xSPpAljVNHwAAAACXEvMszjoBQOBBj0jhVc5dp1zKVZ9OBUyXUDNWSVcUUWBCkiwfKbdEcVOGWlxc91uDXcFgzmI8YeJdR1pCV2xVQ1UNVLNOoUdlQWM8sTT+KPQmkjsJStJOt0lZO24jAACFDQ8lfDJJOAg53DmxRwdUhlhZWVpZGFkqVcNMdj8HMiotQi1hK64dAAAAAPUH8CUwO1tB3T8eNW8cAAAAAG4fezmwQCVG8kyeUnhW5FnGWlVaElkoVbpK1js1LeY10kNdSetLhEqaR9pH+062WgJm9G3KcDNvTGrMZKtgtVy0VxpMIjg3H/cabjAkN0ky7ipaLEswpCiqFIwGniJdPOJIr0ovQxc1MienGAAAAAAwIxBEqVJzVfdQa06VUAhUaVezWXlXa1FOUDtXv1vvWUROaDdUGfkkrD6BSnVK1EFNOb1D/VADVPhMeT0YIgAAORA2J/wyGTb9LG0WQBl6MxZBmUteTtJIfTdkEgAAAAAJFKQoOS1iLjoy3Dk9QtZNmVv8Y3Bmx2RVXUlU41OhWXtcYFvhVVNP80qGRr49qzX8Ot89YDjbKMoTAAAAABAMDiGcMtM/T0ToQcM7BTiKOOxEdFdTYn5kvl7PTs0/tEW8T51W8FSuTKI70SmKJbgcAAAAALwTXCtsNZY4dDIzI24fYjZaSSJRPlBLSt9DC0LWRidOllJPVb5W5lfFXCxiCmJ4WhxHTh5FDXQqLkAbSoxJ6EEoPqtAFUiZU1RaC1rfUXFF0EStRgJJqk/yVtZYzFHmQVEvlDAWO/tDz0Y5SyxPHUwCPVQlUC5qOrhAC0XpRd5AKzCCEAAA9QjRHwEzpjtVOFgoVA0AAAAAkAo+IEEwAj3SSEtSN1tnYRdjLV63U0dFhTTdIw4OAABiHVo4nUF+QxY+qzAyFwAAAAB6EwIv70EUT99WtFpnWhFV5ErXPEsvvx4aGBss8DT1PaJIJ1HqVGNR7kYLOawvwSKaEQAAAACHBp4hODh+QtNGd0QjO9szqDh0QFVHQFNgXH5eYFmlT9xIQk1bUytSkkqzPcc16z4AQ3lAvzmDMaAmixIAAAAAGwt5JSY2qzbqKPcNtQHHGfw1DEQPR94+hir4DaQJWx0oKewqiSNOEAAAXhkVOB5J3lL7V8pVFFFtT39UlVtdXolXf0LDFwAAAAB0HG0850uXTsRFpy/jFYcwn0XZS7dH4TmBJp4p3zb7P6VLxldXXjxdYVIKPSsYAAAAADUM0SKyMyE/x0RsQ7w+OT1HPTo/cUgtT3tPgEsmRapABj/RQkZIvk5SWgtiD2TDX4JWyVC7VHxbVVxFV1lR/0y+RV01phsAAAAA6QWbG6kv8jhvOW8wLxswFVcolTCxPspJW09RUU5P7UoFSFlEEkMKS69QMlBgTzlXp14kYXhfMV21WxFaL1eGVotYM1eHTmc/5yjEG9kwwj2SP3Y+oUCrPzw4wCp9GQAAAADTEJAn6DESMawzOkYdVfBbH1s5UxtFKjqXOYs50zmTOsc08SAAAAAA8RK+LKc4jDfSLDAm/ja9SNFOckoaObcWAAAAACkVMjYnSydWD1sTWA5Mjz5FQ/RRslrEXVlhAGQ0Y1xdXlOISgBIQEWYST1LmEboQTg4QjG9K10hqS2CRDpPL1AJSLc2OiOZKAUziDYtOmtFL1G3WO5aa1a+SlU2fh8RMtdE+k1hTwhLkEUMQX9FS1qVafJvrW6RZTBTBzm8LMExnjetNsgs8x9JKrM7zkbKTo9TRlUuVLJNj0J0LJUJAAAAAGEVUTAePBM8wDWWMGAqJCHdFMUcwjdkSWNR9E9hRJ4rUQQAAMsYozcQSCtNnEsbTX5T9lYoVLVM4ELMO501KClKFoUiRTpIRVRFTj5tPFRGAFTFXpth511DVSRKdEFdQj9F0kR4RcBIMUcFPgQt/RoAAAAALghcHlEu1DPJPHxLU1YeW89agViCVkNRR0azMs8UAABMFFQn/DS6Ro5Po1CmS18/oiaDDAAAAACuHQY/XlCvVexQpkE4Jp0GAABbEcoyvUm/Ux1VRVPvUAlQtU7nSaFG+kQtSDBQA1bZVj1UPlJgUYpQ6FBZTQpOUFctYIdjTF4YUNM7zTMBPMA/DUPFRgBLCFHYVOpWGFrfW9NZD1FAPj0mnRgAAAAANi3IT1RfA2NmXYlRRkjpS7FVHVpkWDpRhkK/M0I1qDxmQXdC6T8iOPEj2gW3Huc230Q5SpZHpkRjSB5Q1VdNXf1ccVaoTpVVU2K5aDBo0F6kSw8vhxEAAAAAAwgnISA7aUtEUfVN+kAPKhYNiBMUL/VAaE7EV9VZeVMlSnpIME4eXHhllGZAX1dPETrgM+A8QUKrRCpF/kV+SeVM+k3cSWQ/VzjeQw5Q0FMMTto9xCAAAAAAUhJ+JkYtpTPAQuhSgF2DY5Bjg2CGXihgVmVeakVs7WmgY4ZXtEcPOz0p7CrNPYtGjkL9NUM3ckmaVdlZc1ogWvRaUF/5Yz5krF8bV1NLEj/uNJUsWR34GGo9IVPQW29b71EAPYEoYzgdRvNKCEn+SKpOKVR1UVpHezy6PORDUUmhRig+bDY1M3QtEiGlI4k4sESqSV9I2T75J48GAACvAF4hKUHkTjtQmEqvQUw9bERVThNU1VTeT5tGzztuKQAAAAAAE0cmfy45N0A8VD6PPrs+WUKkRfREPkbbTlNXu1s/WQRQ0kAhMTAruiorKG0bAACKEbgt2EFWT5lWBFrIXDdfMGPPZilm5V/9VcBHZjWsNR1DFE8nVJlRYEb4MIATAAAAADwU+yoDOU9JlVJuUJ9D9i4gIZYsGzZMNoU1Wj0bSeFSsVfZWAlWmU0kRBtFQ0zcU7xZPFswV25QIE+FUxhZKFmNWOdc5mPZZcli21r0TfZBpTyELL8v7E1HW+FcOFUKSlJJtVHUVW9TDU89SwFJs0ZjSB1IG0twVMFauFpjU95JQUM8Q1dE/kP7QxZANDXZKaUcAAAAAM8SiCaeMJI8nUVOSg9LwUgtRM5AEkUpTNJSS1sAYc9jjGX8adBvrHBgapRbuT8mKIg7I039VQhaK1xhWttTUkhsPi1RBGZpdBB9JYDrfFlyJWBQRQ416TuCP4tAA0UQUABYVFh8TxQ5hhOKCwYhTDoaT5RXZFRaREckAABaHII2jj+3QaRCI0PERxtW7GKNaeZoq2IaXpBfh2KwX5BQRi+QCFYcVzRISPZRK1TiTvFB/C4fGpoIwDD0TS1d02TaZPNdElDlQtRF4EwdS+0/CCcAAAAArgj9L/tNR1yzYI5du1R+SUA8qjMjMjZEhlOcV3NRC0ynUYdUGk6hOxQuFUPrT5BSGEp+NfQoHDf2QkJH8kNZOmUw+Su2LLgqJC3PMCk5DEDGRZ9KS0wIRt85Cy0fM/ZDi1LPVb1N3jgzGgAAuRHWJ6M8+1LZXvNfS1fmSzFTEV+hYkhhzV89X+ReP1zzU2JJ+kXtS81Ps0nAO30/FFBRXFll6Wpna+9lSFqzSmY4ASCzBwAAAAAfFrkyukBpQuI6BzLPOQhKJ1fNW4NXJExbPUg09znvRcJQKFR8T1ZDDTGwGwAA8BigOOBJa1A5Ua9N1UfJR3dPN1hxWxFYOlPyUbNWN1sMXF9Y9lDXRSY5ryHgAAAAJgRdHbczVzmrMQ4lEDXOSstToVLcSdxA60H4SexLb0bHOIokzRIAACcPtSNJLL0teyb4Hg8nmDs9Ux9g7GNHYQxZ3U67RwlCrz4dRvxT4F7OZD9j5VkATDpGQ05aV2Za2FZpTV5AwTE3LQs3Ike+WfVl4WjiZFpbQ0/vPU4dAAAAAEQOODOmTJpWHlXCST836C8vOJU6rjcePklMFVlSYe1jLmGBWX1O5kFdQ9lSb11PXhJV/EboQ8RJMEojQn04DzKAKWEWAAAAADcJLim9QjlNeUwZQywxaxcAAAAAZg9gJgszyDd1M0ooByaLLtAycTZpNwExQjXxS3Jbm2LeYoFfj2GqZT5lGmLhXZpYOk+mQoE5AjIyJLYXcSllPJ1LH1TLUpVE+Sa+ARwVCCo7N3dEJEj/QTgyjx6eIfEu4jUCORM96UPXSW9M50k8QXI4mDIwK7UaAAAAAGkSTTNXTi5hjmqha5Nl1liERLMl4RM/MKtIxlVKWDRQLT1VIpYgQTtBUsBhh2jyZ/1hjFntVN5Rzkt7Q/457itZFAAAAACMDoYhNy9FSKZho2+bcBJp4Vh6POku4TxXPZ0wmRUAAAAArwf4Gp0t8jmMPFk0wB4PACkL7SbDPuJMlVEgU3xe7Ws+cRVsAVt0PFAZvRO4LR06akBuSWlTKFnZVkVKOjdKQGBU3lwbWydO5DKmCVUeyD7SUBRcomFlYgdj2GIDX2BYBE4kQdwusxcAAAAArQfRG2gtSzY4NkQzGDx6SdBQt1HLT/NRAFiiWrdYM1ENQhcltAEAAAAATgzGJFM42EdlVdNdjV65VzxKHjvPPqVKIVF8UhRSaVBzSXM6Uyf/E3QPLioPPRRG4ER7ObUs/jWQQlxHtESRP2g9xjuVOVo1kTPAM+Y17T6zRQ5FJD5pMHocAAAAAM4RviV2Lecy7DE8KzgmVhsAAFMFcSY8QrZNEk6EQxUxDy22Mzsxvin9K9I5oESURa4+VjMmIj4HAAAAAMkHRiOdOd9CwkQmR/ZOslYaWRtYHFt9YDhgqlcwQXUWAAAAAB8HOiGAN+ZAJ0CoNsAlPiPgNU082jVkIQAAAAD+FmkyjUDlROw/di/PEgAAAAA5BrwkhT8VUBdaZ16BYThl9mZEY7lXOkk0RGREXz1ZKa8HAAAAAHAgND0aSNRIzj95MeIrIy5lLKI3+kioUWdOLD8pIwAAcgpPJWA750jxTh1NQUgHSoNVfGFbautssWq8ZeFf8FhfSyUuAAAAAJcCNx3+NpRAGz+wNsUocCdeLRc3hDnSNO0v6zOHNoszUjawNpxC51QKYlholWdWXsVN+z2hO4wzLx0AAAAAngl0Jh8+gEc+RN48yERsU0Rar1pGVixUbFa8V51Tdk94U6BYTVnLVhtTnVNXVq5XqFb9UdxHYztjQvNO9lMuU5ZOQEZpPUcxlx4AAAAAURXAK7o1NTuxPOs87T2xPcY8/D60RrRSb1pMXgFeIlgCUTNKtETqPBMoYw0AAAAA9AqOIpEzpTk+NZsr5DbtTSFeX2U9YzNWFjvoEAAAphGyLshCt0ydTLtClC8XFgAAAAD3Fc0sFTTqMvE1kkKNR2ZIVk0gWR9owHE1dBlwmGeyXOtPSkklTDZLWkT8Obsp1R15J+w3QUbGT9lRZk3ERsZCH0HkROdLQ05gRKc1qTi5RVBR+FhuWelRGkAeLZM37ERARmBBxUDpR7NPbVHgSo46rR0AAAAAaQwSKsA/F0ljSPQ8dSMAAAAAhw32JIw1FkGZSChNC07XStBG3j0OMpsyeTn2Nr0ucyV/FlEgJT3BSPxP9VjWX4Vg7FnWS4k1YBkAADsQOCYyMhM3BTeANnc35DZOMgE6UkZHS4dFyjaUNMBGlVMMVxtRTEItLcEVAAAAAIAMcCBbLi847z4iRTFGH0ITOuUlQQQAAAAAtQrpJ21DEFb4Xw9im12LVZ5QcFTKWiteOF2uWjZaVldGTac8US16J4UdSQAnHPA3dEK6QDo0mCcxLKIwpDSxOydA+EKFRsNOtlgrYKxfclYYR5dAikL4RmhOFVbdWgFZJk8NPhArnDG3Q6JSXln5VrxLQTzcOaRAr0AQNmweQBERKow5n0AGP+s2bzAVMcovhibrF0QhKzK1PNRABDukJpoBAAAAAJoPoiNLLuY0FTMrJ1QRAADZFfo4X06IVtpUH0o5OpAzBTpmSI9Wh11pX6BdfVdVUOdMt0lgQ7Y55ic5DwAAAAAmCbAh9jqUS3tRn1DvSVQ//D+2RmxJY0RRNfYYgwyZI+40Ij7qPEg0FjERNf44tDnhOWc3gTAyKSkfAyLnNYlFT04zUthVqVdcVbJPjE27VGpdFmJtZNJlcGR0YA9fw2DpXndYtVHlTCtEwy7LBwAAZQqRKeBEPVTIWCpTTUJ+MGY9N0poTPhDAi9KDQAARgmaIzpCuFd8Yf1hGloSTNJHoVM0XhlkRmMaW5pLkD9iRNJIHUTpNQwfRB/yNIM9wTz7N3E510D9SFZO4k0mSLU/HUUeVbtgH2iNaotmmVxeT7xBsTI0JdARAAAAAGoawjohSx9OkEi1QHVCVE8QVS1Rc0VGOSg3bDuPRDtM/1F8WqtgZWTsZidmC2ECWBNIBDCOL3064UPUTJtU1VnfW1Bb9laZS2A8DEHpUOxakl4mYXlvhn3/gc97ZGpeTJAXAAAAAFYCOB61OWhFyESTOKIgNSL5PddN21TSVY9WQltlXgla6U8GV91qPXU0dWVpKk7KPjlMnlFOUcxMMUNGMfsVAADeBzIcyTDERVhVqVyyXhFdU1mrWJ9cT2ANZHlpV233a6Zjy1IWQutF3VS5XzZjFGEkWxlVAlAXSKU8VDUyNIouchukB+YdYTRqQxBKu0xaVtVl728jcSppw1gbRqs/O0uiVxVevF7vW2daR15yZHho+2fbYcRUB0iMSlBSX1fhV9FThkv3TApZkV+ZXXVUzEWPOthEoFDzVqxWTlJzUFZSj1AuRlAx9BIAAAAApBOGKEAvZS1iKDYhbhGxApMhUDzXSj5WlWBgZkNkZFdpP20iAAAAAM0YbzQOQ9dGR0B/MrMwX0PKUnJZTFo+VldO/UU9Q7VB3z2YO0s2MDGvNF5A9ElWTBBJBUHTNYUy1kVIVyde2VzVUv5K9FIpWutcc1z1Vg1MEzTBKCtGfFQyWcRTjEFjIgALaxZqNb1IaVMbWWlatFZCTqtGGTx1Jm8ceDRwRTdJBEJMLpMUQyGKMC0yPCjREgAAAAApASkmjD7hRrhI5UbhQCI5BDRLJ94iaDpiTNJT7VKcUOxYvGQgajZpDmWRY3poIGyaaclglFchWKpcRmEWZUZst3VVes94BHHrZkpkymcZag1ptGWmX8dV20j9NGMaAAAAAIYIVx09Lm043UAXShNTwlm7XY5ejlkyS7cytRUAAAAAyBEzJ7M0jzy2PKczATNnSKRXLlwvXDdh6mmPbm5qeVx+QwwfAACREq0qVTutQ9xCY0BfR3VP901UQrMvYjMLSDJR4E/bRK0wexUAAMkf/T0vT4dZeV6lXC1TI0ItLYIlBj6XUrxba1vXUYQ/iyw6NPlHyVGDUsNMGkSvOCEo8xMAAAAAPgZsIYw6ZkcrTMtLxEZJO38lHBC9Hc83WEB8OoAxw0MIW69nhWp4ZUxY40LWNe1Be0hERPk1BC0WPJRM4FXdVjZSS00LTJNMDEYkNrwwHUENS85Kv0OuQRdKMU9aTcJMdlPBXMZgNlw/UEw9FivnKgwzpzeoOPFBdFEHXmhiol+5WThXrlpiY5dtUnN5cfJngFc/QWUxmjFPMGQsODA3NoA3sz97TRtVLFUOUaJMIkqwRm48XSYAAAAA/A8GNV1Ox1qrXLJUREUvRKhVf12pW/5Rj0lATUNPKEukQ5Y7ozGOMXpAX1DdYfRxr3v+fLF3Jm9lZbRZF0kyMn439VAsX+diaF7VUpRJ7El6RtNCE0fIWOptxnr+fDp1tmOgS545dTJAKosdHCHGNslCI0W4PjUv+BUAAAYJWDDJUI5jyWv6ahRipFblUrlSQUzdO0g3eU4bYv9wkHnTes90CmhFWftT21nyaAl5pYLBg9p8WHDYZvBkrWC8WFxNiDydKqgYWhJgMlRL1lmTXfhYLlgxalp8u4TIgx55WmRGTzlNvE8EVLVY0Fr5WOdVSFahWItYPlRRTClG60m5XV5vvXeYdsJsJ1oBRpFHNlK1V/NbiGLZZwFpA2TBWHVLQkSsRiRO4VcvZdpvlXMTbohdf0B2G+YT+SwaPd1JCFUGXIxcAVSxQEIsNjTzQlhIQ03aXKJqXm4xaCBZOkNwLxEqciXhFgAAAAAbGakvsTcoOeM9hE1XX5RpJWspZb5ZKE+IRrQ5hyAAAAAAZgYzHgA2WEecVZhf22IkX8hW302xR6JDfTvNMt4x+TZwO2Y/3UCvQ49HAkeiRU9IyU8fWolhE2SeX4RWNlI0VdxWcVSTUXRP3lGnVdlW7VQFTftBOTteNIIpfRoAAAAA0gXAKe1F0VJ0VmpV3FENTExEtzz2O+RAr0YmTLpOUE3bSEJGsUkATAtFfjGNEAAAAABVAf4Y5C3RNJ4ymSoyLsND1lMdW+tcolrWVRpSZlFqUb9OhEmVQuc6pkQgVjJfV16VUn849w4AAAAANx9XOnhG6UmnRvg93zRGOUBFtE/0VgpbqVrYVThR1E83U+VVJ1U6UvZPBFL0VLpUWVB6RBwu/RAAAK4EORzwM9BAsUNyQLk9e0U3WBdm/GqgaGxi51xRWjNXKE2VN3IVlBOQLm8/pkbgQ8E4PkcPY2Vxh3OlatJUgywAAJwOSjULTyBbal6XWodURlRSWaRgTWvkeXWG34uciOJ7YmZ/U9NQ7VHUUuNTS1WmVZlRAUi9Q7hVVWqrfOONe5mXnHGW+oRWZJ816A4AAGUQfzQeUkpjr2m4Z4leFFBtTaJrB4b1k3WXuZCDfuxiglK5VV5c9GEhZKFj/l+iWZ1Q40kMTTJh+n6ElT6gtJ/ulJt+VFj1IAAAAACWDU8qW0TwVDZb2FfiSa8yd1kMgdGV5Z1Um9iMEG9VQqMaAAAAAJUV3CgIN7JGPVB0U/ZR/E+4XsN2vIXYicCD7XJYWiVKekLhOoc1QjIpMrs0IjntQGBF2UY2TO5aDWuQdOZ0b2p/VM09hTpHQGxOZlvFYtRlsmRIXvtQeT0RMAE6ZVqhcfJ6/nioboJebE0HPhwmAADdEHEolTi+Q5xKUk+RVX1aNV3kYANlembXYlZbwVa/VXdTyUx+QEQtyBUAAAAA2w8nIRsuyD1oScBO3UuYPSggAAAAALgAQRwsNXQ/7j5XOAZB71J3XOFdWVraWNFcEl8YXHJV/k5JSd9B0TSmI7YOAAAAABoPDDE+RmJN+ksBRLo5kDsDRj1RlFpbYkRo4moVagVngWLnWupMQjJYBgAAAACBGgE9E1LOWhFZnE1iPh869zt9PLc4OzKNMUQvASoQNe5IO1WaWIpTK0XTKAAAAABPD+op5T2/R5lGdTkfHgAAAABnEvImWDWjQWlKrFBUU6BP70JwMFM21EhTUoBSp0l/O1g4MEEwRxVKyk0/VOdbomAVYatcBFWbUXJUE1edVXxS200OR7lBu0OhSRFMQUjLQ1xGPEsGTalIjkNvS2hUK1eUVt1UCVTgUxdPAENVMIoWAAAAAFYMQy8WSK9R11BvSjdC8D/bQ+NFFUqFUXlYWGB9ZURl719HXWllt2y+ayFj5FfiTAxBLTGvFwAAIBLoNCZHqkpPSBpErz5dN98wfSu1J7QbOBCbIrov5DtQQeVDJUjjSY9LzU1QTKtGTT2TLvQWAAAAAJQNfyVYOmBHr0uHSTJF9EMzRLtE2kX8SAlRGFjoXJxcmlZpUhZXZlwxXZxYfE6AQGMydyzpMNw+PlLuX+9n7mlCZndg4lgITYw5zC+UQ6NSplh3WcNUIUpWO8QonRGSDKki0DjJSahWZ2FUaIBpL2P0U0g+JDCWNG1IplwEaalrL2VmVj1NpFX9W3ddcFtbWUVbKl+eYQ9jGmVbZk1mlmJWWc5SHlWdV4VXs1QsVVlYQ1jaUBFFLENASBdLS0XxNjUqrytdMs03az6+Q4BGYkQgPdA1fjMPNUs0LDfOQa9HIEPHNSktmjF+MA8luyJaOaNKR1Z/YSVp4GgtX2NJ1SEAAAAAMAlRKyNHiFX4WDNSLUBzIAAAAADkG1s/nFd2ZMJm0l9cT+w0pykuPNNIAU6tShQ9ozJnQFRNzE/BSfs7vyqyI6g3e06fXtRqF3E7cIto1F4QXLVcjVexSvE2PB3aDn8rkEI0UJxUMlH0Sa9Kh1FxUi1QjVklaIdtKWk4XdlRx01SR9cy4RAtE+AvVUSDT5lSqU8ITtBXDGjddsB/q4F5fNJwVGYgZxNtGHF9b31oB1sSQ64leBAAAGYZpTbDTdxdYGUqaKRpwGiDYwZXHkTPQTpQwVVdUatDFTMVLOcopStTN2hKNloWYvVixF+hXphfUlwqUv89qCwjNA87vjn2Nh1ERlVOXR9b8070Ppw6YkEoSqZQXVAKSiVG7UkaTctMK1KmW0JfIltzVbpWP1rXWVdYSlb9UYdJKTzGJakAexC9JTMy5TmIQAFHg02UU1RVwVXvWstgFWNzXylWrE3/S3RNSkttQ+Q1/y5JNr0z2iH8A6AQ/Sq/QTZQSlRMTv9A0DuHRIRKyUcJO5UlLBB+A40olEVqU71X+Vl/X4Bk7WTuX4haHlyNYHlhxlyXUVJF4UaTTXpT/FeBWzRhTGQ9YVNcNV2yYB1hd134VH9GuTDDGyE25U6IWUpcqlq0WftcYWEpY4phrl6BXf5clFxKXn1itGhUblByz3RPdMFwJWr4YMNaIFtdXhVgPV29VpxP2EmIQ209lT5MQkNFBEytU8VX3VWdTYdFbE6jXXFoQHBJc6Jw72ggXrZSEEeMORgtkzeXSp1WdFz5W3VVfE0/U11h52jLZ51eXVSeUF1NpkIOLwYVAAAAAL8fU0GnVXtfel+4WDdRK0g9OUYqUTIURdNZAmhTbZNst2bUXJtb22E8YMVWlkTBJ4Ac5yq5MsY/nEyLUehQxUyvT7lgmXAyd3pzEWctXQVfRl6mV59Os0K5NJQnLRXsCHEgDzarQmNGPUXUWbB0vYLZhHd7AWQOQT1CKVG3WIpZy1T/S29CJDeyIQAAiBFBN2JSOmJQbAx00XiaeJJyQ2cXWV1KujS/DwAAAAC2GN89Ql0GcS15JngjcMFkYVzMVrRQk07yTW9GPTMPEwAAAADwBPQgrEELVjBfKV8yVcw/yCQuLslAn0ksTMpHsToRIhka5jiKS+tRg00KPmopFCpFNug7gDZQMgxCNlDIVNxSoFBYU+NXxVhPVP5KMD/7KqYQXyG5QGNRa1WfTX84HiT5Nh5JCFI3UxpLJzh9GwAAiCQURmRZTmNJZi1jQ1oSTQtDOkVITgRW71j8WBhWtFKvUP1MV0MEM0ImPCk1Lpwvmi30J/MfYynRQN5RallTV2tOVkdzRS9E0UBaNtIeriSOOLw8eDUEKLAs6D1pRx5H1j2CJwAAAAAXGocr2C/pMJ8yrjczOfU2IUBYU6ViYGoyavpjkFpjUz5PFUu6TE5XEWS7aodpSmIaW75bWl6SW7hUz0wPRUBAH0CzQhBKnlVWXB5an0/uPoA4p0bQUhhYr1UTStswvQcAAAAAjA+oJAA330WpTUxOs0eLOaEu8DseS2BQ10saRMc/KD5uPv08TT0zO0svkBYAAAAA7B+xNxJEU031UbNRTk3mRgVAmT9pSMdSYFsqXx1cI1FtPoA3zD8YRH5AmzGeFgAAAAA8FrI0slK9aVN203jPcbxhW0/iTS5S5VAPTtBOlFHLT79FiDvtP7NLJVVZWYdWW0/ETkZTAE49QEA7YUVeTzxVGF3NZyJusGu7XShESTkwUZdjp223cHNu92a2WAxFjS5ZHUYoUkHPVYdggGFiWZJJzDk0M4w5ckUVSsRI50BHMYoYrhkxPMBPDFaXUmZHbzk4NrNBA052U/1PR0BOKKsodjWWPX5C5kGkOrcyRUKgVgxfkVyxT5g5iy+lOeU6ZTIVLJg0LD4zQ3tDfUCTQVdF0kaqSERLGFEPWGRcw1zeVzxPzkpWTBZNlEZnMXwGAAAAAPQEliKBOylHjUjqP1oqEQkAAAAABwYBKUVD1VB/Vh5Uw0rDQGBBnkcvS+9H7jnLHrQAAAAAACAgLj3DSZ9KRkihTbpXqmAuZ89qgmyUa9Zls1vRTHo/pEKPTANTK1OVThtIEURtQGQ5tjcFSB1cY2rvcGJwO2phXfJKtz3mOj1FxE3QTb9JoUZBS/5PpVCRVy5jDGxtcdRw72iAW2FOZUMkQedL1FXOWuBZYlO3TCRFXjhhI/clNEPsUX9YTlv9W4la01bpUDNK30jxT1JXxVotW0ZZEFR2TllPe11Taq1tcmZTVPY+GD0ZRJtGJ0K6NfwkbijFNGI79UDJR8tM902HTexIR0LrTVRfN2d+Zvten1dcW/9g5F2MUi4+NC0bP1dNJk8LRjEyHBUAAGYDWx2fMoc8yEMuS/1NN0kIQuBI6FVBXe5dolo8WRNbMVxdW0NZaVK0RLQ33j35SbVVOGAMZchiXFddP9QpvDhmRWlKMknsRC1DjEKQP1w5XjV6QOVQqlgsVx1Pc0OyOdQvQC7FOGxEdE9nVppYs1hwXMth6GATVZM8thUAAAAAAxb3MtxN0GGnbDpvmGluXClMbUIVPOkwmBsCEDIqzDd5PXpDKkpCTulKNkh0VJZjIWpfZvhYP0cwPstCq0oqTC5EOzLuGQAAAAAYGJMu2DeQOAc2Qzp5RPBOuVc7XSNeolr+ViJXH1/VaMJrM2i1YUFaMlKjRmk0HyPVKPoyczLeJVUOAAAAAPMJmDDrTElapFuYUVNBaj1oQsRFkUqMUZBWOFjfVrxSZkmvNQ4jKDIsSYtZOGD9XclXM1WQVlhYNFeAVjpY81bmTgA90hwAAEkCOhwUNGhB2UebSHJGx0BqPtlFT0uKSxZE0DRVKSwnJRoAAAAA7AxCI6syhjjlNJUmiA4AAAAAnhIcLzRA0URfPv8uvBhbDAYoJDsTQ6pD0EHNQvREuUffShhLF0UkNukbAAAAAGERYTxXWTVofmzwZpZWQz17LTg5xE04XIRj/mPzXN1P2j9+N0JE3U9uVWxXb1skYPxgLV9OWqlWqlkzXJxZclO1TFtHK0cER3ZDO0WcT+xZo15zXE9V+05mT5VUfFf+VYZQWEyaS9BJTEWgRKhOX1ilWN5MvDi6OLhGk07nTK5CTTcKN7hHnlchXoVd1lgCVFBRDk9bT+lSd1aVU3RFQjB9J9AvizqnRqtQ61IDTcY89x2cAxUcjS7FMuk0aTo/OqUyRCFjBQAAthBkKiM7fkFkPQIyAizPL0c3BD44SEVZJ2opdUB4+XMaaRFbvFSyW1RjPGSiXEZKPzEII/wSAADFEoUmiTT6QS9Jskd7PQEtyhicID8/0VAqWIRUEUQxIwAAAACFH6o3lUNoS1tScVhDWy9YVUvSNOgyXEKBSEZEXToCNKc1Cjq5Odg1xjb6PJRCj0URRMhCcEgiT1VRREw9PIAeAADbFyIxLUQ5T01SPFmEYXxiLV3wUk9MFlAbUjhNFkADK/sgXSkzL1c0Aj67RqxQil/jbc1223mud2dwjmXpWutSAlW/WmpaxlJgS6ZKk0ulR/c78CYAAAAARQx9KllFDFvBaWNwlHBObJBneGegazFxKnT1cptvfGqmZXplkGnAbHlqLmHsTwNE+0zWVuZcylsIU29Kx040WR5fO18yWx1Wm1T/VHBS8lS4YWtsNHBlbOdhsVVpTvxIkUb+SYZMgUzJSUhFNkGfQFlMAl7EaaNuD24VajRkC13gVyBf+GtwcuBxXm1WaeRoI2oMaNdlKmaVZGVdfFLYRsw4+jYyRJNPQVfGXWlj1WZGaWVsVm9XcC5vpGv6ZARd6lUoVn1aKVu+VwFQYEiyRL9IIE32SmFIZUgGSllNAE0TSXFEmT9mR+RZoWX/bMJxX3EbbEljTFrqWKBZqlZNUJZLP0wmShxAWy8eIPwtikQQVG5ZsVSiSVBK6FNgVi5TzFRnXtRmsmh5ZCRdN1NrRC82UULnUi9f0GZoaJdl41/HVglITzG6EgAAAAASFLgsITgOOeg4qUKlTcBSX1T0VFJWQlj/V19VNU/ZQv82GjgUPLI5ajt8RDZMHlBlTQ9Bfi/FNUhMSFrzXGJXjU2hRJZCLELHOpU1OEBoS3JOo0eXNSUkvEDoWihnJGgVYYtZdFmTXfNeSlv/W/dia2d6aLJlUWE8Xv9aRlimVe9PBE0uVG1ffmT5Yb1ZRVEcUKVZQGSQa1RuTW3NaJthgVu6WDxY2VRhTaNKg0+xUUxMzD7rNbk80UB3PCA4Tj1kQ1VISUz3TFlJkEFNMfoVAAAAAJ8XrDXJSixWflgIVlBTJ1H7TFlCcyztCSUSGDVuSeVOdEqWP9o1AjaQOWZCKVEPWX9X7FD+TaRUf1tKXhZdXVfVTMRBdkTOUMFZll8PY4FipFsGTQ06RS7bLHUw1DceQXpHTkuNT9tUj1vnXx5f61qaWOxbVGBqYVpkJmnoaf9ibVH3MAAAAADrGjM4cUgWTltKQUMeR/FSw1pkWwBV2EceNKsWogwyJwM6nkO/R3JHb0ERMBMdyzHuRuNRAVPYTv5J40YVRHhDy0lHVDhfOmVZZZVgwVs4XUNhZmNHYRtXXkmOR1NR7lk0XMBXAE0xOksmwjW0RzlPpVCoTnZQZVXUVitSEUpzSmBTo1quXyti7mJ8YKdYXUpsMtUcxzn2VBhjbWe5YvBU0UTePgs85ktOYflsrW77ZrxXLU/yVxVh52SFYjVbI1UeUQZICT2/O8FN2V3yZLlj91k1RgwoFwsxGHwrkjSLOV431C3jLL0/x0zyT5tNakl+RCRCfkYKSbFFgUGFPa038zcdPJo+LDq7LHsWDQrfK/NIi1gWXQ9aWVS1VAlbwF1gV9NF8isHFAAAJCbwSL5bfGI9Xy9TC0M3OCs6mkfLVX9gqmV8Zp9k6V2eUg9I5j0yMzc2VUZaUXNTNEybOqsgtiE9NJE76DiFLAst805JZp5wE3ESaFpW6kQ9RmlQUFncX7BjF2WCZI1id2DrX2BhQmCsV1dEdjCgNKs8X0KoR7RPIFi8XWRdvlZXT5ZMRU7vUm5VxVTSUrJS0FPqU1VVM1qqXZdcplRTRA89AEyXVt5W5kyOOQYyJ0G3S+5MTERZLsEK5hZxL9c67Dq7Lg8VAAAAAK0WJyrqMCsxviqAGQAAAACzEU0tTD6dRh9HJEMXRylSB11iZShpLmdXX3tTDUxlTUJLXz+hJ6Ma3D/EWQJm4Wc+Y/hZiE2qRUVJU01ESwJByDSHNrdBbUdTSK5JqkyuURZYnluXWKZLTDccNQdA7EaDS29RSFVXV5JcLmLdZJpkz2KVYSBf/Vk0VyxdZWRdZKBalEnyR2FRH1IJS7xATztbN6Ar4ig4PyBPNVVjVpVTt0z8TvBhdXFUeXZ6UXViaxxdmkw9QS8/xUCwPrU5ui9uGwAAAABvGXc0/kEgRAk/V0B+T+xdaWbVaRBo/WF7WxVc02E4ZLBimWEQZEdnSmjsZ1JoYWY5YJhW706LTkBMmkFsMY0rDTouSGpMdEvgTCNaHGmKcMRvaWbAVtNLHE5/U15UDVAWRu8+gj4EPyE+xkGDSY5NIkv6PxkzhzTDO4Y9AzaHIAAAAABbH2U7TUj/SQBCtj7oUMhhzWkbaWhfxk3AP09MylzzY3di3VhrSa044y/bLwQqrRkAAAAAQgu4JjFBlVZeZS1tvW7bavdiAF1bX19nCW8RcRBs3GHWV1xRSUx7S5xQVVV4UwVKMjYtHHIyLE10WyhfhFjwRrQ0eTmsRNhJX0aHRDFPI1+YbeF14XalcPdf7D6oKzZAo0wvTz1HcTNBFngYaDPrQRNGh0C8MHQW/xlGOcxKJ1DfS4xDz0SNUVNeSWuqdzt+HX1IdJljDk1DOnU8vEbFRag5vzMLQT1MNk87SQY9sUBpT+dVo1MxSHoz5hYAAAAAVAwEJtQ7u0j7TMBIC0AkQD9KnVcAY95np2a5X5pTv0ZCPxpBzELCPwM68DruRktT5FoGXH9WNErwPF8zAyNuDgAAAAA6EQomijTWQsdR8FpLW0hUz0nNQT1B4UsmV2hb9VfBTFZA+EZuTxdRLlHcUTxUuFjrWpRbHV54XlRZiFKzTEFJ8EeoQlI5eSwWGAAA8QazIks9kkx2Up9R7U+oU6ZXjFXwTGdEVkQ9TExRE1EtU5BY8Vv+Wg9YBVc/VwBY4VcnVHJIMTJnFngSIi+kPwdE+z2hLIgroEUxVKZWlFNqUYBSm1nmYYFmY2UEXpVSqkqoRTQ7pzBrLZwzVEBLSulOxErQOqck3SuROs86bC7FI1o0MUGTQbs0XRpZGRUt6TakP21K+VVsX6Zj1GNYYuteX1jeTtNElD0KMWkXAAAAABQW2zvIVEhiBGjeZvJeQVL5Q4MwbxUAAAAAGQZNH0022kZUU7ZamFw9WvdXbljJVi9OJELcQWtLdVLSU11N5D9jOxZIH1YiYHRm1GibaMdo6WnFaTJmfFzlTRBCpD9KR6hRsVb3UWRCXi9cSH5hHGvObIFtXnHNdERz02pRWtJCbi2oI4oxcj0SPnE6OjZsMeQzfTs4RJdJHE2HTR9Jkke9SsdMpEuoSV5HEEeTSMdHqkGNNhIxbT8UUFRavV1jW+ZUPkyRQoM3YS6nKpMo5BoAAGkLtyhbRGtVeFzdXGBZ1FKlSGk55CDnGS04E1EvYZdolGskbJhoymDlVVhIxkT7SuZSmVrcYg9qs2xOa3ZnH2TFYwhjBF5JVvVK10GvQSg9mjFRHzYNAAA/A6kjQ0AzU95eL2T9ZH1gJVfwTjlKxEKLNfErJSN3EQAApBK8K/Y64EAjP3Q/Q0oJVERXJFd9WR9dr1s0Usw+QyJQCQAA2RXrLj8+KkY8SglNc1GEVy9c5lvmUuFEu0H7SkJQZEz1PZ0hKye+Rp5apGaYawZrRmedYnBeFlvVVBRPfE9LUKBNjU6oVBpZo1ewT4ZEeTpCMO8mES7ZQrZTQlt+WTtO4DuDNqlBRUY9Quo8I0XhUUhXEVVaTQxHE0ZERndET0DmO4w33i/jKBYmZy0hPFBIvk4nTkdI4EKiPvo5Ljv4Qp5IHEqzSQNIp0SIP0RC7lE2Y1ptNm/IaqBiql2zXoZeLGAUZIxjT1xVUNRJJk0tT2lKd0AzQv1MVlJRUhdPWEhfUgJmE3G8dClyJmqQXQZPjkikUFdZcllkUEs9Ch6vFicxakCpRVxDNT27OPE+tUa4R+dAiDKuH6shtjztUtheImHGXTBbpVzmXCpYg1PLUvNPj0ZlNzcu9TylS05T9VVeUiFJ8UX4UCddXGMdYzRge2EkaRVuT2tYXoFGBTbgO5NFilclac1yQ3XOcUZpNl6aVs5T007aQhIrDAZ9EykyqkLjSVdQulUtVhRQGknAS2FV4V8waM5r2GjcXspS0UudSWROAVVeWfFasVqYWuZYP1beVJNTqktMOHsYcxXrLWg5FzogM7so9iHHLXZACUubTOxHlEN5R3xNSk35RDM35DIPNwc3TTBZHskDAAAAAIwM2B+NLNQu3iP2FwsoJzlTQtdIokzASnBDIjUlGgAA3gSFKJVFeFV7XMpcMFdTT11PEFV7WAhYCVP4TENQb1qkZOds33HechFvYmmdaPdrqW3GagBj8V1FYmJofmu/avRmDGJqW3pOJjdSFwAAAAD3C0gmDzpyQ+lDaj8KQgJO3lwQaWdudmy0YwJToznBIhIjKjopSvJQl0+dRq03ByGsDL0fTTmTSLpNz0l6QsZBJ0QWQCUwBR0NItQv1URcWqVoum9YcpVz3XTPc0NuMGJ9UcBCzzLGMDQ/7kvXT0BK1j3HPutNmVVqUTI+thcAAAAApBSvKtw77EbYSedGQ0cfU3VeLGZSa31tFm2MaUhhzFJNPY0l2RvzLpRH01UeXUhiK2ZHaP5o5WcvaBFq42e0XiRPy0anUdhZhli/Uh5Su1NEU+dPskQFNNcquTJIOxQ/Fz6AQIRHuUt9TURKVEBuNHsoPxgAAAAAIAWmJoM/4EsgUaNQlkpEQ/c/YTs5LxwguC5iRa5R0FLnSCg0GzG/RdJU313rX4xcR1VhShBAqEG2T0JdfGR5ZqVjcl5BWvlYLFl2V/NRH0jSPWk/J0pZUd5Q4EvUTqJY4V9JYNhaSlMrUEpWvFuhXlpivGOiYTBbpUwrNc4iCSy3P5dTc16LYNpbVFWtXx5x6Xp+fHh2gGorYV9lmWwobb1jxlCvP4k+aT0KNYEqES0qOkZGFFGNWPhcI19gXcda/Fn7WJ5WslTRVmZXME9HPWQlqA4AAAAAGyTDP8xSIWEpaT9rbWetYHNcjlnzUQNCRiwXL2VJH1qcX9dclVW9TWVO2lKKU9hSKVdMYTVpeWmTX1VJ1zCaL7c2qzhcNWsrThcAAAAA7gQ2HF0xtTvOO3ouaRIAAAAAlwUGLHlI/FcuXV9Zu1ALR9BAeD83QyFI3EpgS+5OxFqLZmRsWWvdY3tZNFVeV/ZaSV67Yr1m9WZZYsRaRlDjQSk23zsHT3NcvWIhZDVhnFeARbgpjid3QMpMcFVsXDxgzV56WLJV+FrdYMxhmV5vXYNfCWD9XTBf8WVTa6lrN2f1XHlNUkM5RctHyEDvKwsPAAAAAPMNSCs9Pj1EiD+aMGUqVkCRUj9boFtNWNJbNmXYbNJu02nyYDFXGUtdQZk14zANPPxBE0LoQt5HHEw+TndWImLkZndiU1WTPW0WjhaHJ3grbSvXJgElojX6RwBRsVP2VK5XflvdXfdeb16RWuNTE0oDP7k5njswPrQ9oDlwMgU1fUOoT1tSuUnWMyYVghPtLgQ/qULZOmwoww8AAJkRLDZ3Uophg2WaYPVSZD/POe9DI0sqSRA7OR6dFM0pQjh4QdpH/E2GUrJU3lAVRSs5i0BPTMhPaUsjQXU9P0iGULlN+j1CIIMdMTEGO51DJ02VVRlYYFFLRPo7bTycPSM4LCbBKL5E6FJyVulOCjuZGgAAAAA2FKIqlThvRHVO5VRCVeJMdD5wOEtBo040W2hi4GJlXZlWvlSvU4VNrEDfPDlN5F/7bUZ0LnOSbCdlwWF1YeJiAGQEYVlX1UTeOuJOml6UZndnF2EvWvJa113IXcpZ6VNMTUhHWEUjRWFAhT+LSFBUol7XZYRo12TdV5s+LBwAAAAAWSw6SX1XL2Nnbf1y43IHa6FhR2PhZIBf21etVVFXO1SgSfQ2Bxr4DSAwGUcgUDpPFEiqPto10it4Kl87hEiRTIZK/E57XftnMWlsYs1d2Wfncrl1U3A+Zu1dFFhvUe9KgUW2QOE+6UdeVLhYQFWLTTRLZlZ0Xw9gMlugVOtQjVA2V6BiVWppbABq2Gktbs9vzWofXm9JVzFtJpsX/EFAaNR7aoOPgXF3Q2UeSlMl1QltJyBAClXvY/NoYWN0UDUpAAAAAJQNIjXNVcdpgXSId7FyX2fQWP5OcFZCX2ZfU1eHRwlFMltLbet1aHXZa+daVUilPhNDU0vXUTRVKV2SbJF604FEgTt4OmXgRoQ1KUNATCpPmk/pUDFTQFZ7Vj9RJkodUfxfimjLacFmR2AXVtxKykNKQNQ2Iy0TK0csCy7ZOFJMTFtpYbxdEU80QTdKXlWNW3JcJVjDTa07bS2eL6Ixry5tMNY8tUb7S0FOAUzyRclBt0ThSidQHVENT1hLPkdnR0BH+D3NJ7ILCxhnPgxZKWrAcwB273CHY7BOZEDSQaBJh090TrZJ7UuBVJlaT19xYs9f+lOXQ31Frk5xUh5WV1z6YPdgYFwUUUpAWDYKPytOb1gDW29YgFJYTWlO3FE+VfFZYWB9Y6ZfEFlwV79aCF84YdNhCV45V35Th1WwXF5iPmfnaghrtmgxZ1VpBG2rb5JuymmFYyZa0U24OwQySkuAX8xrXHNGd8N36HSpbVlk8V/MYcdlfmqScC5zD26RYIVMTELYR3BMsU0yTWdK5USGQyNMuVXMXptkp2S4X/BVwUuhRH84WyJNGbwxKkYOVbpckFwgWUBZYF3zYBBjjmZtagdqcGKPUZU5iywjNL1HKFfMXvhfa152X/dk5WlCamJm7168VDBLPkTcQk5H10h/Q7o22Cd7GAAAAABVDqQoODz5RitOG1WZWsRcEFtqVedPolf8YSBmfmSDW7ZJNi39DXgerz13UjRe02GrX4ZaxlNuTZNKakqdRxBAEjXPLKE7HkoRTktKaz+fPt1Sp190YLpWY0EuIEIpf0KlT8xUIVQIT01DfDFlGjEV8zdXSvpRW1XjVBNSaE7ISAQ/WCxqHeQuLj28QrVFe0qlURVbMmTza7ZvXWxGYj5Y8VcDXGZcX1odWopbGFpmUU8+QB4WIZo8vknyTctP8FEOUVVKhDkrI3ER3g7xIWY0GUQlTZJP6UtfRc0+FjZTL3AwXz32ScFQgFcTWyxVCkAuFwAAQRjYQAxaNmdFbOxpNmGAVUlMp0aQQG86uDdvN9801CyaGx82AFrMbRB2gHRxaupY80sFUttWuVO0SFM5NCppF7cl8kQkWGhkCGoWa1JreGw4bo5vQm/ubi5wzXDmbgtoilzsU1dV+FdEWe1aLFsDV95NAEfXSs9V2l7rYYdeHlZoUsNX+1vnXZJfBmNKaqhvL26uZExUMUycVFdZKFUrRhQzzzoJTdVX4FlfVZJO9UnGQvg1uzG4Ro9YO153YQZp5W5/biNnxFs9VtdUEFJBVftb0V6fW3tSy0DNMiA+uEhmVttiPmnVaPNh/1bBTx9SQFYYWdVdk2fVcNlzQ29hYitNujXyOapMv1eHWkNZmVjxVYNNczsVHNUVCysMPwdWrGW2a5FolV38S6E5zTQGMzAwFCg9FbUG+zdNWa1p524TbD9kWGK2asFxvHJCbRJiHlYeULRJ2EFPQfNCjkPpS4BXuFw5W29VjU8kTANLdU/SUkVNsDtiHQAAORP0LFFDxFJUW71eIV85XYFXVFE8TCxEsTrEPPBN5lssYOVYTUG3Fusivj3LT3lbfWC9XWpUHEniP+U6cTmVLu8oOzwsTu9XEFtsXCFft2DRXkxbZFw1ZH5qD2lXX6pNujTUEnkOHSNGMgw8wD+sQXRE/UYmRQg2thUAAAAAEBsQPPNNxVKXTQtERD+dPZs38yblH1c5c0maSyRBgTRcPK9FLEYuPrAsuhphItAyAEhUWeVh7mFgWAxBXxgAAAAABCNBQSVSI1pwXKFcpFucV+tNwTu4M6xASUhHTMhLnElKRytAETl2PVlKtlXuWS5ZoVavVYpVDVPSSlxEpFDEXwxmoGNDXbdcu2V7bI1r1WN6VvlJ30l+TWlN4EtVTVpSI1YyW8Jfbl5DU1E8si6mO41KzVM+VhRTfEwSRYQ8UzE/Kh00oz12POcs5g8AAAAALBztPmNRgFYTU+1LWEWJQfxB1EV4SSVLSUumStpKzE34UnxWIVg/XKNiFmZmYt5Urj3/HgAAAABNBVAlYj04SBtKT0ZKQY08GjZiKhIhaC79PqRGZUWFRG5NVVcdWT5RZ0ZjPiczoSNkHDMo1TT7QC5Li1MNWwJhpmUla8hww3OedEx1WXbfdXJx32t9aB5ly18vWH9Tjlr+ZS1tZm7XaQlgjFUFTjxDqDQVQM5UsWHlZ3NnyGIdXqhbclsSXfBdolzVVlFOFUgKTOFWBF/PY2xkWmChWZVUjVN5V4JecWT9aARrc2j3XuxNYjP3C+cQwTs7WL9mzWu4aeJh9Fj1VaNXmFzKYu9kcmFJW1RVzVBBSj9D5z72Ny9FQlpkZTpo8mRQXiFXLU6gQVQ9m0LDRAdCqjygOgtC30msTdxQz1VGXKNf3FxaVcJP2E6oTuNOPFGaVfVU5kgrLaYHZyOYOxBOu1sSZaNp8ma+Wpc/liBIMZFDHFTIYf5qaG4sbS1qiWc0ZC5dr1L6SORFW0dRTsVWD1v8WetSPEwOT0tXN15wYX1iPmLYXt5VREo7TaJXWVsGWRhSWE1LVGZd7GKGZV9lfmShZdFncWhGZrBhxV5ZYJdj+GQbYUdVsUarRMNI40u+TE5OQ08mSmg6ch4NBQAA0hk9N/xNzlyRYk5f+FG3Q0JJ/lHCVkVXbVP8SzBC6zhaLhUbAAAAAA0WH0AHWjBmtWfgYMJWolBDS1o/FTnlRF9RLFqqYnppMm6Zbndoml3SWPpisGzsbchkKVPpQYw7STzFSEZbG2f/acJmB2JwX2NeflwXWgFYLFeEVSxQJEcjPl4/I0iUTd5OT07OTrRSa1fYV2RTNUqKRZJOvVOPUPVHnz03Oxg9tzQzIwgQwCIcQf5RSlmiWARSwUq+SdVJ30ZnRbJLC1VvWk1cMlvsV85TyU9KSqFIJFBDV6JYVVK9RXk2xSr5GQAAAAAxEQIsNDu9QwJIPESANjUinyG6LWswSTIKPJFMYFYlVshQ7UyjUh9a01pJVexPuFKCWUdciFkjUCM8Lxn+G8tENl/UbGFwGWzpYR9WM1K/UhlQtkuqRuhFkUzHUdpR/0rXQetIwFjvXyZdHVZvU/ZYlV8NYUtg5mLmaCBu4W6BaihjQF8VZZVsJ29+aqReu09kPFkaOBqAQ8tejG2sc8pyp2x7ZgFkQ2JBYBZhM2UnaYJohGFlUsdCvkkXVlhblVo2VadONVHWXPRnkW7icNpvZGxlZllb2Ef1NZY7+EPdTJhYjWWVblxwO2tBYC9YJV6EZN5k6F26T8FGHk8gWOdZXFUHSyQ6pDELQLpPKFtrX15dDFpNWNFVFlRiV7hZ2lTpRdMrkB1tNVNQ62CZZ5llx1oHRgMnkhx1MTQ+E0XkS1BSqVU1VhVVEVTaU/hTfFV+WcFdk1z5VchLBz35OORG8FGwWUVhsGNCXmthoHBke+h/cH9oeupwO2XtXLpV7UpZRuRKkVKGWhFgdGHiYj5mR2fgYy5d71QfUJFTSlj7V7pT+E7oSqpGNEDlOjA51DTVMghEiFMdWEdVtE2NRZM/ijV2IAAAAAC6IW9Ig19OakBramJYTtErAAAAANEaNy/ZPFRGukZeOaAlLT4CVWVeeGF+YedevFx8W6tYZ1NeTutVD2kndxJ8AHjoaoZTCTgxN006bzgsOXQ5rTpGRSZRzlaeVH9MEUqXUlZXt1IJRzU+Bz0ONmYfQQUDL3BMCVufX15cmVOoTQ9NeEulSUpHh0ilTIdNC0iSPpU810GrRmJRB2D0atFu+ms6ZL5Y3EfbLtISyhTuJvQxATrmO+830i5GGwAAphNmKmQ2pz1QQZRBMkfCUg1abFhKUVhNyFCDVLJQxkYSR5JWxmWGbhFuPWOWT+07YjPFKiAX6w6fJMI2QEIMRHQ7tiX6BQAAAR7jMrM7pEU5USZYkljUVqRa5GJRaDFq/WvcblBvSWqoXnBQ2k1eVqtd8GF2ZApmJGcjZrJgbFMzQNA1wy99KbE0NUeZVeFbg1ooWqBh7Gp0cPhvm2bnUBUz+CWSFwAAAACnF1s3OFCeYTlsWHBvbUdi51CHR+lKtU1lTTVOZ1MTVhFPZjwwI1QNUim3TQph6GehZKpWPzy+Pj9XfWKLZFle5FG1SShLpUwtTzRR8FRXWoRclFqtUOA2Fx2ZQ5NgynBjdhF0i21yZo9g41nMUMJLPE+lVYRXxVIqSOs+iD+tQ31GokeRRCE+SUNlULhZBV+HX15crVbLT5ZGqUHnS51XtVwAWhZPnj48PlRMvFn/YXlg1VTUP10uajPyNkMw2iK8EAAAAADhEIsuEENRT8BUTlOWTCBEgT7OPso92jViMgxCdFTOXwRkBWD1UklC1kFETDpTAlLwSCo+LDkNOqI5+DfGOmNEBU2/UjdXEFrgW7lcRFtRWhtcqF5cXCtQsTk5Ix4RAAAAAFYVcC+TQxRRN1gsW/haRFuQX8dmCG5LcsxyBHD4ah1lk16zUvU/pDMRLewpvzBtOnNByEf8TPBO+lB7Vj9euGMVY/lbTUwBN1A4uEjRUhtT10v2R7lOzlMLUu5MOkjFRcdAVDFIFwAAzxRqMBpCf0nwRuU3wxgAADcbETQuQYpFqkMFP6tBN0/8WsVhSGXKZntm/GFyWpJbymRGamRn21miRb1Ew028T95OjUppQWlGKVTbWpJZV06XOuQ2tUMHStBMdFRyXU5hqF9HWwZaa17+YcdedVM7PsAqSzOROVgzKzRMTcxf4Wf5aehox2XpYIZat1GaTlBUKVXXUqlOx0m7R6hDS0NYTrFXzFqhV2hNMz2MKJQQPhrxOrRR+1/NZ7xpYmWOWvpI+TRQPW5OP1TgUS5Pu1esYg9s1nPceBF7oHizcZRwJ3mBfhp8gnKeY71Ti0cMQVpHeFH2VRNULktBOiMofhZ5IzJPRmqmeQ+AsX2XcgdiCFmMWSZY6FgTYgtq2mnJX/dLSj8jSH9QDlH7TK5OaVfLXBRaTFKoTUJSnVsAY7pox2vBaEJgQ1TrQjwt+DEmRqtSY1yhZuZu7HIGcQhpwV5/VlVSrVe+X0RkVmMsW7ZMxj2aO2w9EzjxPOtM01YGWBRSy0nIRtdMR1XSWRJYSE5HPnYzGzO+M7Qy2TVKPptCwEr6Wg1o2GxMaCNemljaWb1XB1GcTGdOWFPnV7ZbZWDQYyVj+11FV9NWOGHZac9qlGPsVflNXFQSWmZYClFuSxBOaVNTV5dbhF9DXw1YXUpQQIpD70d+R0pFvkI4QBs9QzRsHmQWOiVYKTcvFjreQqxGhUWFRBNFO0QVR/pIp0boRHZL8FjnZahsLmv6YYpRlDkZGXsYpy+HOIw/K0z/W+RnYmvDZkxalklxSWNUnVg/VhNRHUzgRRo+9jVILLwf6g0AAAAA3gE7IHhEtFoyZMJjXl0bXbhmeG15bixsc2lDaKBm1l8sUYQ8JztxUrRjuWwPb4Fs42ljbEdyHnb0dyB4TnSJa6tgNVdPT0BNLVDAUONLOUfkS7ZSJ1dJWbVaClvrWJhVd1TsVo5ZF1yHXP5WeEs6TY5fD2vHbdFnmVncRTw7pjyoNaYoiDDRRTZSNFTSS8A4jD9IVTpedmCvXsZZbVZOWeRhI2jaZ8xhEFbmRQg8wEB9Re5E0EHxQDBAbEjiWENlLWzsbR9raGSJWYRPBlTPXtRl/2cPZuhgnVhKUaxQVVYMXE9cYFdcTPY5RydiHCErukIZTi1OZUhaSvxUP2DlaE1sLmrKZLNggl+oYPZjDmjEaYhlWVpURpsqri79QKpJXk2zTOtGgjzHLuc7o1EEXOZfMWS4aYtsBGumZC5b5k9RRh9D2USiRShJIlQ/XgJk7GdeakhoFl90TT45ZEELWFZqxHXkeHNzzmXuVANSzVcQWc9XFlqbYctnn2jtYj5ZD05eQNE2rC5vHIQGrwwpIGEze0MlUYdcm2cscSl1bHPTb21twWoPZdBcU1dSU0lRrFBzTG1F5D+/PtlE1ExEVqhfnGb/ab5pyWc6ZqdkqmAVWkpUd1RkXN9nK3IJeSp86XuxeQ53BnMnbLljK1zqV4lWBVP5SBU5vyYaMDNFCFFQVM5OW0KdQ0pTlFzyXWpWKkqHSmJTdlfoVENRxVMlVzVXsFRTVaVaPV5BXbhXy1E5T+NQYF3DbFh1PHXIbMNbbkRYMOAkPB0IJUg0jTsXO+g7l0xOYOZrLG7SZn5VYkYQSSxQelmTYilqJG5xbZlnS12rUwlVQWF2bbVz+XJWa9FgQ1u3WcxWWlEXTAtIV0d0S21Rolg7X8NkOmatXypSjkOdPy1IBFLrWCBbCFb4SRU+IECcSL9ImkGiOno/6kk3T0RPjEkFQTQ8xjzRRdJTTV56YpxfplXzRuQ9FERyUPhYQl4SYRRfl1WUQkIk/R5KPgpSkF1kYkxiil5PV0dN2kAWP9hN/FmYXetY9ErMOmBDilRGXdJcFFe/VaBewWoFc4J1ynMpbjdlA1m2QwEtnzYMR1FTaVp/XKtcUVzQW1VbVlp7WPlXIGI1cjV9L4BRegJqdVIBTVNV2VmdWVdXV1QoUONMxFAjWWRdJlw2VT5IuEHvV/FxmYEthheA7G2wUhhKz1B1UzNSxlbtXWBgWmH2ZMhoQGhxY01f6V2LXOxa9F8SaEZpvWFsV9ZTdlO1T6FE1jz2QZ9HH0VWONQs1i4xMgMzTkEPUpVd5WY2cbt5PXsEdKNidkdsMbAuMDN3PjxMklrnZWxsJnGqcxl06HPgcr5yUXO8c7dywm0KY8hR4UZZVM5hhWXKX11SpkU5Rk1NGFAaTUdGI0B1QCpINVKIWzFlc2u+azFliVq2Vb1YH1wMXPRaTF4bZUJr3G3ca3VmVGC1WNtOoUaQQgpDMEU2SMxT6F8OZdhk6WN5Y0xhGV2LWHtUbVLAUbFTfVYwVstPI0NBMw8chBuAMkU7Ez1aP2FFRE6UVdxZEFzBXpRiE2L5WLJFtiQKHeQ7fEpkTOpHC0h0Ub1ZsFoFVHxRf1rEY7FnDWacY8JkwGcOZ8ZimGINaK5qh2WuV6NIpUTvQuQ+FjvjOzlJdVsfaEdrVmbsX0hlum4ocR9vh24rcS5zW28CY1ZNID9tSfRP81BzTx5Mc0cERKhAPjlOOQdEQUg2RvlBNkLdURZfq2KGXttW7VDtS9VH4kw2V0tfM2OrY/xhil+vX9ZhZV8mVFFEokaKUxFb61qGUtxLTFGfVCFS60ypRhNA1DelMlU4dEM3TeZSTVG1RdUxLy3vQWRRBlc9VehVU18caYlvXnHIbgtoklpSRxoyERVBGtw/P1dzZbFsqW+Hcgh2gndhc7Zn4Fi0WRJjKmWUXdVYmVvKWj1i+Gzhb4tpaVrxRYtBdlRQZbNsymklX85U6VjgZchub3IvcapsPWd0YLZZc1LDR85CyEyLWkdlv2vkbfVs0Wv1a6lrIWg2Y+BeulikUQtOOVjbaL5ya3UXdG1xh2xfYzxX8EnAOsko/yDWO9FRkFtCXGdVl0cmNDUwX0E0UbJYX1VSRSU4TkthXMhk12U4YKRTf0FIOetCvlGKXBhgnl3PWNxYRV8SZoxoamVJW+NGeTDzPWdO0lQ9Vd5Sr1S5WtRfWWOuZB1ofm7pcjh0f3IPbdJipVa3UV9VEVisVDVH7TLpOnhOiFksXlVetFx4WTtVj1SKVsNUrk/QSIBE2EjNT+1Xhl6nYh5jjmEFYpthvlnyRW0wzz0oUFpcDmRVaHxpO2lXaappuGjvZKNcZk6JNG8QPBXWN6dOVFkxWS9RM09WXC9mpWU/XFFZC2cWcSJyvmvIYYBZPlKeSV9HblBZWcJdSl3TVs1MU0sjVtBd7lzKVltRFVCDT+VSz1+Vbdh1Jnd3cShjEknZKqkw9kAYTwFWjlT+S9VF9UtBVmld917GWgRSLEX1OhY9Q0TQSphLb0fVQRM/iT+NPkBBV0zzU2hTUEyGRVxHj0mOR35AAzMLKsYp+S2pMeQ4aET2TZ1bLmgxbjRurGpjZ4hk0lzMTVM7jy0lG84CHiCLOUlFEkrsTMVSW1o+XA1Y4FKfUzdXL1cOWnZlwm+kc3twuWWaWV1ZGF3JWu1PqjznMnI/+FCMXchh5GGoYi5lFWg5aStmGV11UgtSaFqOYm1lYmMlYTli92QqZYphYl4GXuha2lEDUopfSWr/bfdoQlsWRvsnRRaEKfM71Ua6TWxTEVeVVeRO4kMQNF0hZwsAAAAA3wxaLFNBh0ipRplHjlX2YxBsUW6ua7NlqWBFX1FfeWApY0poH25lcN5sm2N2VqpW4GLEZwNkmVgAS9FE30nLVTVeM2DpWsdRZE4zT1pTRFzSZfJr2WztZzte1VFqQrgyTiaOHeo1K0jsUZtZyWCWZ61pF2RhXBheE2TuY9lb2FTMXcBnyWnGYzhXUkqEQhJAOj9pQ25LPE6vTStQ1FVgV1xRQ0IdLw4+WFIdXCVfkVwWVWdKskBGQ0xTRGKCbMBx83HObfdjyFKjPlI8EEuhVO1VlFF1Uf5Yd15UXQtWIE1dTmZbTmq8dOt3aHMsZ5tXz1G5VtxeKGdXbmZx/GymYpdaR1x0Yn9mxGcVZgpixFy5VMRKNkBLQiRTfF9KY+NeG1UhTe9MeVMGWqNbnFbnS6I/Xzl8OsE6uTg3O/dI41eNX8BfJldwSLg+2DpaNrQrBhUAAGQICzLvTmVcFl+fWkxVZFa5W29dSVrJVWxVd1jBVxRTOU+RTvVMK0aMO5M+ok2tXIJm82e2Ye9RxDw9OZg+ukI5S7BWOGGFZ3FpMGdSXtpO7T+JR8RWOl8eY9xkDGUxYZ9YHFH1Vapgx2bhZvFh+lnsUqtOJlL1XItmMm6idF944ndecUpiVE5YTg5cB2adaQxmWlpwQ48eyBr/Low2FzjUN6o3DDOJJoIjIjphUGxc9F1fXJ1i8mnFao5k71ntUBRMz0ixRfpCtkLcRwRQglUZVCJOpk1FVKRWkk8TQqg/f0mmTsBQvVE5Ue1RT1PyVCBXrljsWChXHlLYTLtM31EBWh9iRWlfbSZt5mhSY1dg+WJnZzlq22vcaj5lD1zNUodK6kQuTSBbaWWWawxtGWs7Y6JQRDo1QchNLlOuVSlZ0GDsaJZvwnM1c4Nt3GQFXDRTcEWrMgct9DtvVGJknGvqbBtsPm6gcRty4W62Z05diFQvUgxXiGBzalxwfG90aRFg4lV6TkZH5EM4SitV0Vw5XQpU0UFCOpREtEktSVtEdkF9TzhdU2APWjRNP0aZUb5b9lzuV7xVAVp3Wf1N80LKSLVSm1gbWVJUhUhiPRA+bEGGSlxVLV/KaIJvtHGPblRmdFvMT+pAxDQ5Llse1iEaNqE8vjkGPFRRamMabIFr+2JfWNhUFVijWBRVTFHfVA9b+1xRWkRTiVAeVOZYGFydXONavlV7UlFYx2HJZsxmzmRwZkFqqWgyYElVxFAeTqxJtUh3SYJGhD1XKkYu+0SUTohPZEn+QFpEpVMNYLpjyl7bUhdLpFMmXSZgqGCUYjhnj2wkb9psNGc1YzdktGelaiZs+m0Cclx1nnQibclfkFJvUKRZa2WFbCVu0W1lbQJr2WTeWzZWA1v+YZ9ldGVSYN1Z5lkxWlhXk1aAWJRacljPVLNWYVwBYaBivWDdWu1PEER8UjdmsHHldQhyD2eAWzZUMksZQZEyKiQALd82iTreOIUzDC93Q3VWy14pYYFg5lzLWnFqLn6fiQKMFoZhdyBg2EMDN2VE5UmQSKpANjcFPm9Nklh2Xi5ggmBvYXpjv2XyZblohnNIffeA7n7MeTp14G92ZDROyzSINGkz9TAMOs5GIVHaWdZgzmVnaNVmHGBLVDtIxFLhaDF04nMgavZavVPCWa1dB15uWvZOM1DXWkFasFRmVdZa1F23WcBPL0SERF9LF1J3ZRd5DoQFhkd/IXGMXXBIY0OwTxheFWcsaBVhxFHyOOgfVjE1RtFThFswXmhdvldGWJJox3UHelZ2S203Yl9VqEUiPZBD/0ioStVIEkJrNk0qdR3KLPdR22j6dGF5DHfwbzRnV2ALXSxbdFpNXr9lK2oKaehkq2JsY8Jjk2P2ZM9kbF7VTaYu/xEiLUhOHWBkZe9gk1qFYeJru2/lbNlnD2Y/Zulkl2DMXepdMF3DW5hbmlu7V3ZN3jqrHAAA9xNpP1VctWq1bTtmelWRSSRPW1i/YC1ma2e+Y3xapk7pSaZRRFxWYvBj3V+ZV/NMHEYITt1Zq2HtY91lz2sAceNvyWZmW4BZK1qmUmVDATFFIWwkGy5qOQ9JVVXqXMFf5l2eWX9V7lQvV2Bcj2KGZOViZF40VmpL3UORQfFBZkN5SLRQ+1RaUttJTkKFR3FR01aCV7RVGVEuS9lMaFcjYi1mfGIwWFhOxk6TUttOPENUQT9OsVgtXu1gFWKoXxJaUlWXUZZQe1t+aK1vHXLxcPVsrWYWXyVcw2GsaHhq2WbzYgJjvWMmXtRMzioAAFkp/Ew5XmBlm2b5ZNll6WYbZBRcHUz0OWw5izvlOEE5PUUuVh1hhGKqWdRD5DbyS+xXS1qxVI1KgUZJSZ5MtVGHWNZfQGUFZ35mgWXMZMlk8WMaY9Jk5WbBZoFiT1whW+dfY2WLaIJoe2NVWqNXgFw/XPdUZkU8Pn1QAF7CYj1f2lPUQq409isjGUIShiZhNyxHQlHcU89Pokb5QQBI5EugSuNJ7VEyW3pdbVhoTWw7riBUIftB0VbHX85fSVjUTYtQh1tSYA9cAUxULkgpkUHuUd9ZcVqzWn5gzWmXcBJxVm2PaolqTmhOXzVNNTTYMOFFzVSnXNRgqmXiawBvKWzWY8Bcj18rY7NfElbBR9o6OjgmQcJPYlvvYqhjoVt8TOE8djxcSR9R20//SsJMBVEET+ZFqTz5QSxPxVZ9V+9SzUpJS/NXBWEoYS9Y4kOIIEkU0jYBS8BYnmIdaspv8XBgbShmLF1EVG1P+E69SB84th7WBRkVVCbKO/ZWwmfBbMhoR2EPYRxlImMqWO9DrjmHRnNSZFfOVZ5P2053UvhRPFFKVuVdq2BAX3xcBF1rZVttE3CHcIxy0XUEd6lz9Wt6Y85bQVYlXSpo+WxKarliaFxpVoRLlT83Q1FPHlYPVcdJ3DgBN0c8XjcFL8U5hkhfUA9SWE0tQmI0dTQHPfVCM0NsPf0yQi1MP3RQA1kuW/dYlVLpS0NMP1NgXhpmNGVnWuhG9kBMTe5W/ly4X79g6V/PXNZYT1fPWEJak1pvWhdZ71kGXfxdzFtDVBVDnj1nVbJk62jrYvFWAVbLXYFgJlwGVeVUBltPXpFb/lJZRtI6izUQMr0sfiPSEMkX0DUvRUNLilE+X0BtfXWBd890L24FY1tXGFODUZlKlj5sM4I6u0VrSFhKdE+qU55Wy1YPVT1VzVVcXGlmi2soagNjBV+9aBdzPXaycqVrVWbWZAtheVmzWKthk2gXZ01eGlLURlA5ciyYRq9fhGuTbGZjZk8uNkM8D047WDFf6WK7YqFhn2INaPFuDXO/dG11GnPmauBc4UmVQA1QJV6WaNhve3HVbcZjalBoPJ02MDoORhhODVELUs1WyV9LZdpjsVrjTF9FLUTBQmtCeEX6SqtT0FxHZPpoUWljZWtdjlJLRbs5ST5TTCNX0V3nat53In9Cgc191XSraCtjK2rscFRx3W2Ra3RtvHI1d4x4R3XcapFY3EiGS61QWFd0Y9ts9W8LbBtg0E30NPUS4hUvLBQ7nUvcXRdpBGplYOVNuEFcR5JPvlQmV59XH1UEUOdJn0JZQ/dSGGIGa5JulGweZMRSFTKbLIJIcFS0VhtVRlRkVHhSy1WSYRVqdGwDaudkS2GOYIRduVT3TJ1S7FqrXQNZxU3CPWwhAAAAANAGbCcQRQdXomDHYw5iq1/WX+Nf61sBVINSaVumX29bdlUCWBFgGmOQXfNPrEZlT3dWplGLPAsfdSx9OaI/tEDZPg87FjVHNaU2ES9mGgAAAAAVA/IvclAFYrlqmGzPaA9hIFanStRFyk5+WvVeJ1pRT2ZJO0xFT79Nlk7xVLJZ/FmVWSNhE2rha81nx2NZZdNpqWxfbe1qC2O1Uyo+eCefJ5U7EEZzR/tGM0u3UpdZSl/aYSlhvF5TXvdhemMhYEVa0Vwoaod2iny7e9V1EW17ZO9elVtdXKxhzWhwb7xwVGrHWxtJ30OvToVbfWTrZyVkllfeQAoiAAkAAG0NfSqERa5VW1uRWGVRxUpBSthQ8laPXP5hSWTCYQtaGFK8UMlSYlERSmVI51FyWHZXUVMrVFNbLGNlacttIG5zagxmQ2XUaKlqx2djYd9ZIFRnUFpQHlRfVGRM0zb6HdU9lVZGYvFjplzcTZ5CAEcQToFXPF9OYgFgFVjcT/JLrUw7UTJaomIqZh5lzF4cU0pHYEcLWWxpZXEAcUVqA2NbYONeuVvKViFTqFPPUf1Q41OEWDhfsmOyZVplj2HVWc1OgUjFTW5U71dXWFhVGk44So9VFmLKZ5hmfmL6YC5jFmS5YCxanVYAXnJoU3AHdT11tW/9Y1VTKEZLPZowQEXWX6dtXnRHeGF5/XXnbslmNmCVXvBeS13tWntXUlCUSclMjlGsUAdMukUgSSZXUGDtYZBfFV72YZhmgGS+Wj5L5UMTSEVFqjvKMugwYEBsVvpkDWvRakto92o0cYd1SnX7bXVh9lqLYYBnS2feY8BhrWMcZi1kSFtkTPhD7UZbSBlD4TBHEQAAAADhFOI0IEj5Wd5wRIFXiBGHPX0IatZRpkkYVfRhdWtIcZNxnmpFXvlZzGCPY1VgMlhTVKhZWFoXVUtLA0FGN3QwXjPZMhkthjOdSi1eAmhNaqFqHG24c3x7839CfyR5VGyNWTxIZ0NiTF9TxFb0Wt9hVmxFdnl7AHu8dK1svmyPdIN8s4IDhxyJfohahFN8THEZaK5klGJvY0Jo2Gslbr5uoWztaaxmq2AvWG1UNFslZXBt4XGAcC5paWMHZdloW2uybHBwSHUOd2t1unLjb+hptF3EUb9WImGcY6BbfVAbT9dRUlSUV8ZbPly+VplP+U7/T95LzUaISBlSYleeVBZQ+0w8SzVHaEcCVU1fKmHcW/5Rp0qxSm5KWkIaPCxE6EwHUDpP5U/0VDxav1qvVjdU8Fv7Z7xwwHNmbzhiZEr+JAAAAAAEC5EhMS6HLYUjgjHkSrBXLVmAUxxLkUusVjVcU1aLQyEs7D45WHlmh2wMbmBvPnKmcqNsv17GSX00uSTPKeI4uUFORVxGwUwTWQpix2TmYBRXg0vCRpRI1ErkUEdaZ2EwYp1bS06TQkFDCUgyTvlX92Mia6Npdl5JSKM31UJVSoBTpl9eZr9kNVk4RM44J0D9QCNHslVpX89mUnDaeIx7W3YYaMpRpUd5UohZ4FgkUb1Aii2lRr5gJm0Zb3Znu1R2NZUlPy9RNiVKZ14pazNwWW7PaLFhglk8W4dnwHAbckpppFRXPepCFFAYVvlWs1w2ZxBuaW7MaTRlq2J+YnJqbHNBdcdumV2yQickAAAAAC4P8CYiO4BFPEdCQ+ZFhl8VdiSD0ogXiIaBvXYzajFb3kgXQbZHYk19VJVel2YBapVo2GLVXBhb+FvRWYROpDpfLhA9fk/cXtZnzGjCYc1SpkOrS6pZCGEYYqtbl0xPNbYYURT6NUpM5VV6VJxLmEPmQxBGOUHDNxE1Jz7WTExbA2a2aw1scWYaXGVNAj1vMncyl0HfUaZg+2pabtVoZFewPGA24kE7S3hP0VJGWDhdcWGKZVVnYWZDYp1aXliZXXpi32RUZHhizGLaZU5qfW06bC9nI2SsZtxqs20GcCZzMXVPdKZvBm0Gctl2E3WPastXtj4TKQQXAAAAALYHCyO2PHpR9l+MaEFu2HFMc7pw32mLZPdjoGJ6XqhY0k90R4JB+j4lRLBIGUa6OuIlwREhLXNI5VZUXV1epFqQUlpD9yfwK7RHHFnlY/5nImUtYqdlK2s1bXxoQV63UaE/dC/7QLFRP1nvWatYkFxXYxJo7mcDYJBNpT97Ud1f+2KHX1VaaV4xarlxYXJWa3dc5kpVQuVIyleJYclgPlUQPkgZAABgK11LBFu4YLxe81UxSiVBLD/qRCVPMFpdYqRlBmdca0VvNm5LZrFZh1J8W5BpGXJxdJVw8mfmX+JatFTUTaRE4jCMDwAAAAA9KZlKGWMedMh87n38eS11FXECbSFmGFgwSD1DqUfUS49JWUAdMMIifTAJRN9SxFuEXshbwFXDVqBeHWR6ZBtePFE2QAwt2ztUWyRuj3brdghxnWkKam1tZGxmZuReqlssYD1sVHcvfY184HQPaiZpXXKIfGGDa4WoggV8oXO7awBlIV7uWMNYuF13ZDRnomRRYGld21s9W99cZF6cXd9anFobXd9cAVc7Svw5lTm6SkRX7VrfWOlTLVEcUrBTKFxKalJ0YndLc7hnvlQMQfE4yDyDQnpG5Ep3TqhTJlvWYX9nU2qKaBZkhl3gUv9FJD7LQ1BO+ViiYihlGGIaX3JdyFqtWMRbMGK3ZKZhyFyZZIR1yYBshCqA63IHXyVVfFXfUNBKSk/rWcRgnWELXhFh/moadPN5oHo1do5ubGeYYuxdZ1wYYeloX20Da9RiVFi/Vnte/WJKZIplL2iuawJtamoOZohhGl+OYG5kj2j4ZwtjEVzAU8hRTFmbZbdyGHtjfBR2r2h4VVE8LBtEFrs7SFCDV19Whk5/QXM0/jCNO8NEXkQJPbM7HkZNTUVLSkcvSfZKDUhyQPs880ZDTj9Pw1AYVKpYjVw3XUpdeF6+XxpfbVsdVPRJqEg0WBdmxmoLZ1hfPF/oZaJoFmU2X+peJWLPYVRdmVYWVQxb+GFyZaNieFqIU+ZUElurXvxcuVb5SoQ7wEAHTqpTQVQAVWhZml/IZVtqMWy9aolnRmV/ZE9i1FteVSFcdGnqcr92CHX/boBlUFxQWlBf5mWPanZrEWhYYtNd311rYlZnPWlNaqBtf3Fac+Nx/Ww/ZaBeflviWo9cul2tYOtk3mZ2ZrthFFVLRKRDfVD/XURpfnB8cpZugmTWWvNbZWBwYeVfmFyUWPlV2FYZWrBbr1tpW+9ZDleFVA1Vt1noX8NlLmj2ZCdbK04uSVRJ9UnlSyJPUVDGUidbr2JKZr9n62a0ZBhppnHzdARwJWSFWDdaAV7EWhhTCErpRAxCxj0UPglLV1kAYWZhElxmWu1frmLoX+NX9k35SOBFIUk6W7xqAXKCcmlu8WVGVwBBzD3HXMRzUn9TgVV6M2viV99MT04eTh1VsmNEbuVyeHLTbW5oCG3udwN+NH1ydEhipky5RFhO+17YaHJp32C1Tu0wlwcAAAAAHxjdLbo4eULMTAFeeW6Yd9R5wnbfcb5tcWf4XHZWelfGWRtalFhmWbphb2rza41l4Vn1ULVN/E1HVlpiW2yQdAV6bHtJeUF1HHJhcJ1vi28eb9huBG+rbM1mRGDaXClewWEDZbRlqGGKWS1TYlWJW79bFVLtQuU8nEIJSc5PQVclXgBjyWI/WyVTBFhtYQhmgGO1WKJF/zKUQ7hWAF+JYetfRVoVUKM/SjOBPMpHnk0nUq5bB2b/bAxxZ3ICcYNsqGPtV4JKKzlNLhRDnlg6ZAJpUGy+cCtzf3ERbctnNWLrWvhM2DrCNFk5RD6UPxFFE1YBZdNrTmrfYL9TC0/MVCFcLmIaZL5h5FrITRpAH0DyUTxjW2wwb/5sMGZYXeRUQ0wZSZNOL1QfVJRKRjNkErwm3kezXM5nbmr5YyVU2TnAFacK1jGXTtpeyGV4aBFqRGlKZIdbe1LTUphcc2N9Yg1b21IqTbNN/1GmVuxb0F6YXTdYi01lQI1EJVQyXdBfyF60W1VVYEvjT3ZihW78cBNsKGKzVkpRnFHaS/w+QTbyO05HP1DkVzhccF2nXSZdo1kEU6RTzlkAXT1eXWBzYslghlvfVa9R7039UAJcPWUyaWloOGUOYElbLlnPWO9W7Ve9XiRiQV4wUXA4ZxVoGY4x4kRLUjJZ7VpSV+9QQU46Us9ac2OXaCZoWWFMVWRHVEJ6TtJbcWZ9bfJuUGoaYKVQRD7BQWFVUGD4YrRg613KY1JtGHJ+cc9q+VsORtFEpFbNYfFkgmCMVVpMjVKTYTprd2y6ZV9WT0imSItHMEQHS+xUdl21ZMBpfmp1ZABYhExgSC1KMVBeWMdeCWAaWo1L4j5JPhFAX0ADR1BUSF48YUFbCkuhO7ZBSE/YVw5b0WGxa6hyH3U+c69uJWh5XaNOv0ewTWBSYFRlVj1X7FLhSPc+wD84RpFFhzejGQAAAABBHSk5R01/WixgrF6iWzBe1mBTYKhavE+JUsFfpWmibt1tMGmeYQpW7kgUOnUlKRzZN2ZPhFuCYL1hgmFgZStu2HZzfPZ8fHemboZqym2jcLdtTWI6Uq1UHGAoY45fj1kzVcxVU1qiYK1mX2nTaHxlHF9EWLlRVExLTN9VrmNYbRdvN2j4WUZWlWC9Y8ldalE2SDVJvUolTMZP2VFAUDNKy0S2SJNO9FJzWdVjFmycbTxo9V0UUdpDcDrWM2krNCxUOGFCukizTaRS11WsU0dOfUu+S0RP/VB1S1Y+BChVK49Id1sTZi1r3GtnaPNfe1YfVO9ZqF/+X39ayU7QRN5HvVMmX3pjHV6yTH8q5AZtKBBADU9wXP5lYGpwaRBlO2KxYuBjOmNXYI5cH12kZIVtQHI2cD9nYllEUPNSIFh1WQFUoEe6OCs6xUa3TZdM7UEwKHACvSfOQJ1J4kc8Q4RKoFmoYuRhUFg/S0dMjVnDYd5gJlVCPLQbXx75MU5CD067UlBR80vvRV9Dc0PtR2dOPFQWVxVXhVdoW99iTmd8ZGVZwUTqMDk4AEfLToRN40MPMAsR1B/lPPRLFVOHWJtbdVmuUSJCNzOwQ99UsF+sa+B153tgf6SAjX94e51zJ2wkbNZwYXZefKyAHoLgf814hW6RZiljN2NqajZ0aXkld8Jtl14QUFpNQ082TOE84h9NL/ROCF/sYvNeFlv3YBhrN3LYdnR5YXkLd/l3PX68gsCBYXqMbwxuQ3fTfXF9h3X+Z+FdZVcNTmxGukttV6pddlzGUOUzWBtgMWw+oUciT0NTXVMVUUJNnEkzS65Q+1OXUOVHyEbKVN1fYWK9X8lcuWBQaVJvqHAgbo5q12fqZ35qxmthauhkRVu2UJhOPlvna0l3Kn1qgNWBoIAsfFd2QnIIb31pHWJAYQNoem20bXRno16uYo1wfHkxfWp/g4ATfbVy2GJGVaJR91GEVRdbPV67X35fAl1wV2BNH0Y+Ug9tsX65hJuAEnOGZm9sQXaAe499sHzJd7dutWN/XyNl/Gj1Z7Nmb2m1bD1rMWNAWG9VZFjuWg9c+lzLYwtsxG/EbsNqamZYYgNirWesbYZwp2/ZbPpofmJdVhNFBj2BP8g/0joxM59B1lf9ZM9o/GWUY4pmOG2ncz13aHgqdgFvxWPwVK5GP0e5VApeK2AZX8tfeGajbkJyx3AMa+1krWDXW79UFUq2PgU45DclOkE31CtSKDc3J0LFQphBR0ibUthXe1eMVLtOMEi3RlhJD0mjRVtKbV5UcR17pntmc5BlDl9HZoltJ25yaF5gdmB/a212r3rzdthrp1kAQBEwGEAsXAZxTnoYeTVtvlIGIgAAAACxGoc9nFpGbYV2JnlMeJ115nHzbGxl4l2fW05c3lyWXmRfLl4XW11XiVv6Yx1pkWljZexicWc6bKVsv2YgW3ZR/VHFVmNZtFjuWYRgCmUuZChgsFp8VA1N80baRkhGhT17KsQQAAAhDEUheDf5RhdRoVOGTiBM7FP8Xvxo7G/vcpxz1HLobgNm8lmrToNJ8FGsXDZi72M/ZvNqxW5YbWJkdFY/UKNUsFaQVBdR11DDUshWW2Hla/lxIXUiduFyLmpZYW5hSmYEaCJkQVrXTHpH2E2FU3pYOl8TZWRm6mIyXi1cjFidUPxJ8ktOUGJOAkpjT0pXAlpSWs5aPl9fZxFsa2qVZMZffWEcZpxmFGEoVqJHxz7VP4xA1zzcPLNJWFdlXQBc3VbbUZZR61OnU9xQzExMSsNMi1MDV95VglNETuZCfy3pDQAAwRnGLxNKuW1DhuSR4pKzicd1MF0bUThNjUdCP+A7nkUWU3FbC1+XXohZjE8DQIUntxIKKAg/nFHGXoZmR2rZbI5vp3E+cYVuk2s5aS5nP2MRXLdUUE/eS99RM1yWYwFmKGR5YV5fr11FWj5V4FFwTslLyksUTA5QwVTAVZ1RCkdsOqM540psWWZehVq/TbZFWlHIXy9okmqoaHJkqGc2cop6SX01ev5xfGpQaw94dIiOkpWTdIoxda1Z8FZUXBBdD13rYAlnMWsXbKFqDWdZY2FlAGsScAR0SXb3dflwQ2Y/Vx9Lyke+Qjk1RR19BW0hDk3iZPFuhG94Zw5ZTVOLWM1Zg1byUVFNGEusVY1n1XQFeyx6MXPoZwlb1UuIPqc8WT1nObAkjB8IPoVQ9li/VwtK9SpGBAAADQA+LgNW8GtXdfB0FmseWahFszs3NLEl/R8BRvtkjXOPdldwD2KqV9xbTWHRZeNpXGvValhpmGWyXeBQ8kvXThxMeEcuTspcL2ZtZ2pfLFJUTnpaqmiJcYlzq20QYKVL1jk7QfNPrlxsZL9l32NsY91m+mlxZ3tdxk4FR0pLPlZbXkFf/lqlV31WdFVpU3dN9EMqOFU9qlLuYqNrcW0AaWhfo1FLSFdLbVTYXwdmxWdSbql4/X1le35w/13iTVdJjEgHVFZm+XLPdpdx2mJmTgBEeEHFN4si0wmIClsvmkx1Xe5lYWgSZxZj110jXB9fvWH4X6FYaEy4Piw97kWwSlFKq0cXR/BJ1E0cUQpSlFG/Tm9L3U4gVNRTo09wS2JRG1/1aZpw+XFDbVNiJlLXSk9U6V2YYftdhla6U6dZSF7oW8ZVrVgVZTxup2+waYFhwWDYaNdvLnDzap1hMlJmO+MfrQYAAGYj9UMKVWBfRWnOcAp1FXVNbyhmz10tXe9lv2ttaZtdQkvRTzRhommKacJl1WK6XqZWm1CzUj5VqlTkUJ1LsEjXUHRgW24dd4l5FnYIcNlooV+IVsxRpk8mThZPE1HiW6tneGv5Z7JjbGbaayJubWv3YddSkUqgU2pefWGsWlVG8StYOUNMM1afVwxQL0rBVeFgqGIOXPtQ60eJRENHTE0UUedQ+ExvU1NegWF9YFdi3mnYcJx09HX7dmd4X3jcdop1xHUXditziGnjWApFRDTNO7ZPmVrgWepOMUS1TEFd0WfOavJnoGA0V6BMoz/DO9xUMGqQdJ92p3Jha39l0mFbXBZWuFSyXvVqqnGFcRhrKWH9VpxPKkv9S/9RklaYU4BFCjeyP+5Lr1XiXM5eU1x5WDpYmlq3XFVk8Wy3cc5xQWyFYl9az1c/WaVYQlH2W+JtVXZ5eI92vnIbcClvpG6ObDBoHWJ5WIhIjTlQTNFlx3Spesx69nbNb+hkp1UhUhBeV2ViZYZh/1xvWpZaIVyGYGBmpmkVaJ1jemE3YqNhbV9QYSRntGsfa6ZjoVYOT3RTJlebWcNcX2F/ZftkFGL0YZlg7FnxUnhQw1I6VThVH1OqTKI72TuMUeVecGT7YXxckGC2Y85b8kk3QTNJBFNLXIJiG2gYbWJwBXHwbSdqaGqVa6lokF0KR50z2D5AUJNdN2XRZhlnIWmtaqNolWWAZ2xtInLzca1tfmnCZ+dmoWRGYq9jAGaxY9BZtE4PSm9N2VkZZu9rqGqXZRBlKGq2bldwxm/lb2xwu26darZjI1znWbxb82C2ZxlqFWU2VwlGElANYjtrn2yAaK1jGGMQZKVkZmfPamtqBmWtXO5Uvk9lRzcz2RGaEmsr0jWeMkw11UeGVzlioWu5ccNxUG2qayBzlnrCe2V3rnDyanxlr101V2paWWGvY0FiY19bWqNWG1RpVKdehGvldHB5YnkwdS9vT2phZxxmy2UbZUhhN1s3WPFZNVrlWMxc7mtbeXx+xH0Aewp4p3Tfb9lpxmIqW1hR+EhWTV5VtFpWWmBY+Vv5YMNhK10zVF5KoDuCH7Ejc0RUWt5kbGZyYPhTN0HJJEYEUiJ4UkVsPnfxd6hwIGItVSxadGKmYyNdH1KgSQlLKVNJW0tiwGWJZEVfAFbpT/RY7mMra6JwPHLEbQlhhEplQvNTkWTZbt1wKmrKWZo8EBBwDq0gMyweQilV0l1aXX1Zb13PaUh023dOdDdqdWBDZXRw7nYvdoRtmVvCOhsW3yxdSK5Zl2CzZ3xxanfadSts7VxIUi9SVVH0TDJLE1LKVx5WnEvIOso3r0RXUxZfEGPCX9JceGHJZRFlX2E8XQZe/GHOY1JinFzbWXRiiGqVatFhl1B7TWddC2WlY/1c8FZNVetRnUeMO4U7BUU2TjdUjFdlWQpbCl9BZKFnE2neamZtRG0KaKNg8l2eYcpoFG4xbXxlUlw6Wy9fRmFwY+pmWGjGZCFcq1IvTkpRSFh4XdVdu1wiXxVkgWbIYyhds1aaU9NSSlbWW/5c51nVW0llem2YcIxu82g/ZXViu14JW8BUQ1FPVENYdlkCVF9HFT01P19BRTvjQWtaPG2cd+F6WXiNcUlnYF0LV7BOqUNTQb5MHVdjYO9pH3ASc5tysW4bbHRsM2yyablnLWcUZvFlYWeaaDxoBmWdXPxUH1wqaBZuzmz1ZoRkCGvBc513m3P/ZilfSmr3dPx3C3OUasNm7mbaZ8NoW21lc8R1oHJnaYtbflA0VHRcX16uWO5QJlA/UMlP51FLU4VUtlOQTx1NVljsZaNrQGrqZY5k+mWXZPBe91N6S2NZMGoYc/5yimzIawh2OH7dfuR3pmqjX3llbnARdCxvRmQyWhZYnFklWZ5bkWOCa01vjW3JZuBhXmXjaUhp6mGnWu5jQ3JBekl7Gnama6JhyFxnWAhTaksNR7ZO0ljMX9Nj+WLlXgVcbV80ZcBpGm9xc1dz02zpYMFXblVIUclL2UvIVbpgwmZZZ05j3FxYX1JrinEwbtphGVCoSCVN21DrVRxd42FuYgRf3VlkWnNh9mnqb7hwP2veYL1Wd1iJY45rOm49bZhpoWRsYGJcNmEwcXt8n37DeHFsZFyRUtJVjV3QYMVcIFVZU9VaTWIZZs1oGmwpbUxqOmTcXNRa5V1CXQVX51DeUKdb6Gjhcip2AXCxYYhRY0ZUPFgsbyErQUVY4F/1WwxN2TxpStpb0mefb8J0J3joeDt1CG1jaBxrZGwUZw1bEVDeT7tQQlATVrxeXWWSaPFoC2YuYgRhvGHHYcdjHGvRczl5uXlKdt1v1WgzZOJipmflbEht9WfAX0peaGLOZE5jC1yBVdVRkEfeQGlF4UrNTjFODUrYRoVH4kzEUttWvVrkXT9fRl2jVi5PylDSV1ZcF1whV+1T5VdIXMJa9E8nQj9PY2H7aaxrM2kxY59XqEPUIgAAAABJFH01yUlCUm9RKEjRN84inw/UM/JYAG6id/t4VnTcbKFkgls1V/5a0V4UX31g1mUTa4tslGjMXjJN0DVXNVRM4lsqYOBZCU/RVkljq2UQX0BTXkxeU35e3Gelb7l0hXXhcotx4nG2cSJvwmcwW3xNfFAbX4FoR2uuaAZksGTuakJuZGp/X11UlFSWWIxV8lArVxVfy2JLYyNjOWTzZS9mUmTcYLxb71huXeFklWcvZddjHmXcZB5jjF+CWGdTyFqdZ2VwdnPbcJFpSWHWXeJfkWYzbBtrC2O1VRRMkEugT6lYv2EIaEZs423ZaydorWXWZ45szG6YcD1ydHEKb4VqBGISU2M9yEbLX89uM3QWcIZlnFw+XEJf2V4FWqhSwUwbTh1UZFVET91HaEoSVSNe82EAYllh4WPOacxu4m6GaKNkNmqCbjRuKWywaV5nZWMHXSlZv1hBWY5Z11bGUqJTY1a4VbJSGVbEXhVlL2z3dAF974DWfax0t2sKap9u5nIZc4Bu+WShWFdS8latXpRkvGZNZK5fPl+QZM1oAWtha8RrznHVedp9k3zBdYJog13CWn5XKVLhS5BNZ1QZW5piRGkobaJvX3Y/fVx/13vpcUdk8VdmU0RZgl+gX1lbglhOWs9fSWrodjOA4IXyh+iFXX8gc19llmJZaRdxWXXRc+VtW2iLZUljUV+tWh1XaV5RbM9zinPGbL1lbmXzZaBiJF1gVuxMXkM+RFxMtFC/TdZG2030XjJqgW7hbXZsm2zLbupwLW9MZ0xbiVOsUVpS11MlWstmPHRMfiWD7YEmeVZnwlKzUHVcvGfBbTttV2mGaWVvTHWud551v3ENdSx8l35kei1u91ccPcg0ozsUU7plWG71bm1qIWg3a5ttqmxMbEBuPG3wZNlUTkBZQBhPOFtIY8NljmU+aeZv3XT2dZxx+mhQYIleCWKXY3xjbWMcZdNm+WNUXvtfa2dgayFpBmQWZO5oXmqaZQ9i9mWSa+JuJm4YaaJeKFBpSXdRGF8OamZv4G98cNVz4nfzeWJ5MngPd5Z2/HceehV6wXUqbg5rQ3Hzdkp2Cm7DXs9OSkPQNkEwhjj9RJpQ51n5YPJlkmjnZWVdNlgLWTpaY1xpXuleaV4uX05jzGmRbjdwXnLOeMh+eIDMful6anfFde10XHKpaldeElY2WqhkX25bchFxbm6hbZpskGhrZkRpvm1vbyBs+mU+YfddP1hnWFRhEmkTbU9rVWJAVXJQ5lVmXR1jn2NGXUVOdEA2TwFibWw/cMhyVXhUfXR+6HoedX9yWHLmb8RopGDsYH5o5W/VcyV1NXShcZBwMnKqcwN0EnSUckBuhmfaX6VZUli8WptfWWfGbn110nrIfCF8v3upepB2Rm/9aIVnWGZ8ZQZmrWWsYb1Y+0q7Qh9OG12iZ3JtF29LbVtn7FtSVVpY5Fh5VaNTRlwOZ7lrGGkYYZhXVFEHT+RPMVL6VEtdDGbOaQNoU2HAV/1TsV2da7N0qndXdTRu6GX0YptlJWhrad5pPGkMaZpoH2d1YkZX2kZ0P2JGikgcPywlRgANImo8/E15XCRp9nA7cmVtW2WVYIperlf0S6NEckSARchFr0jvTLVW2WLdabpphWGpVb9Zw2cncBxzBnRNddt1uXLdaWhcslNSWBleuFzKUXI7fSe5MtxB2EofULdTc1P2TbZFnT0tNkM10kFQTsNVclowXCleo2XlbExv52wJZ3lj1GezcG53FXhRcrZpxGMEYt9iYWaubFp0IHpDey53Gm5TY/Fbi1raWY5X52RTc/J3lHRVbfZp4Wxocil2DnZ7cgxtgmk8aJ9mjGGZWPtOSUZHRmNWImj6caZzPXD1aWRhrlb0RGMkAAAAAPgSAyl3N+NBvEjTUOJcqmo8c5R0028aZ95dYVwjYTdjXV/7Ud04sRYAAKMHuiu/Te1gtmjMZwlhkV7RZidto2pXX/xOPku7VA5aNVmyVWpYdGL4a+dwPHAma4pl8GSGal1uWW1iakNoKGgFaMVj8lr4VW1amGCIZBNlxWhWcBN2KHo3fm+A+n7ReR9yr2oMZOpcvFKPQbEnrQoAAAAAphnOMeA9Bk8yYLVnymXNWjJKGkF7QmlBdj0oQaJOTlyRZqxrOWwubkR1j3yJf858EXRoaANkwmwvd9B9Bn8MevJxKWtkZhhjt2TjbNR1tXvXfFx48G+fZxNiKFybUTNFT0hgVFZaAFvPWbtYCGEEb8R4Xnx+eetvsmKMXBtmi3CHclFr8Fo3QPEZAAD5A3Ao00glXQZppG/lcjZ1I3exdUFvD2b9XqRbQ1/hZypxvXm7fh9+C3hrbo5lDGATWUpSDlb6XBRdFlbhTZZKd0czP28+vkZkSTJGID2bJScPdSFpLN8150EWTpFUwFyeZ7lvvnhEgvSHy4cagdNzUWnvaBlmx1yvTGE1NR1nLoZGp1PFV+9T/UiWRRtQvlZtVRZLXUD+TXxcUV8kWuxV415uat5uQG1iZulZaEugTkNcBmSQZPVcqEs5Mgkr1UNHWKNlg2yPbeJou2AQXNRbQFyOWqZVHVTXWmpjYmg4apBr92wEbUpr9WZHXlNRJ0eWTTZbq2hgcm51vnBaaRVmd2XzZIth6llbViVex2bZaGBi8lG0N9swtEmOWh5iQ2PwYihkXGfEa7Vui272anRlK17ZVFZO21KAWslbS1PfPDAfczLtTPhdCWiibEJtHm1PbzBy7HLEcQhuKWe8XoNUg0nvRZVOo1jEXqdhjGMUaZ5vEHF6azRgbVY+UnRSFFu0Zypx1HMocR9tA2xZbiR1WHw9fvt6zHW9cptvLGf+WB9IFjntPCFVQWdEcQR2GHcTdpVze25yZgVemlavTn1IV0ZUTWBUqFKfSPc4/zEsNx1BRk4gXeJpqXCiccltJ2jNY6teGlX4SOk8WS6+GO4p502qYJJnTWV/Xl9eeWUObO1wcXQAdI1tVWE/Tys/BzsfOsk6HkA1R4NQf1w7Z5tsfmxoZk1faGAaYrtdWlSMS41NnVduX/NiGGOiYMJcxVg4UmVJx0kMVB1cFmHyZHJmW2TzXStSpUSaRbdLClDtWEloT3X0eg96kHVSchlyUnBca/pkjmNnbBd3En23fJl1h2iRViw7Ri0tRSJXbmY2dJx+aoNkgO1zRGEWWiZjOG1qdJV2Z3OmbgttJW19aN1bkk1GTYlYpmEiZfVi6F0KX8Zkc2iVZxhk+GPyZlJpjGm1aMtmD2KWYL9lnGhuZAlbZlxYayZ2YXgbckJklFS0VOpg4GnebPtpHGLiWc9bXmMZaEZnjF8hUe9ApkWSV0xhRmKWXYZZkF78ZhpsY2wSZ3Be9VoHYDllZmglavtpvWfLYpNa51CNSppJ1k/qXMRmiWkbZppgrV/QXR5YNFuXYghj3VtiURpNilZyZFxv+XWudzR0W2s6Xh9PsUaES31QpFKVVclYtVeOVfpZ9l/kX/ZaBlw5Y7lpmWs3aERmhGvJb3psj2EvUUlHdU74U2VV9lfKW9FdGF1+Xoli2GUjZ5plzGExXe1dZWm+dTd8/XtodktwDmybZYVcc1ZoWsNlAXOufX2Cgn9Fc4lbWj6+P0VLfFIOWoFjLm1Ic2JzDm7yZbNiAWbrZzBm6WEOYHJjMmbaZeFlL2dDaBNqw2s5bINsy2x8bPdqxWj+ZoFlCGJhWUdNuEn4UFVWrVt1Y2Js4HLAc8NtFGB9STcmmAOAIydJhl9ba6ZuxmkxYIheP2pPdH92SnGmZrZcsFaYUq9YbWc3c8N3UHXMbGJfEVZNVwxbDl9/YTFew1nXXJVi92QDYktda11jYMBgGl4cWSdXX1scXl9b+FHvP9Uut0SBXKhpUW8tb99rqGlkaA1m/mOmYnBirV/PWXFReEJPNKo3D0VcUBtXsFytYo5nxWhfZYRg6l2aXKpc7luhWPVUt1PpW9tpb3TYdz901GvmY21erVtAX6Ni22KPYj9lDGsicQl0Y3KSbNpjR1stUwtJT0OTRoxPrFcHWgBW10rfO1w58j/kQmxBKTqeQeFUEGKKZzZp6WyQcS10XXMEb2tnrmFfaZF0EHgrcqpl+V4gZ8luUG7oZOJTKEN5OxE1Qy7ILb8v5jZLQKdOCFxdYn1gIVn9WNhliG8jcLRnfVbaPKwaAADoDQ0t3UKKTfVNSUemSIlb92mxbWhnnFZpNQAAAADbGu0wyD7XRalEtzy1Lbgpf1EybW18coLigJd5IW9zYjdSoUSARD1NF1Q+VgVX5lYcV/1V9lL9Uw1aa2AmZPpkgmPDYGhbvE81QrhGull6aN5uvG3EZZVaJVTKVqZaJFl7U49NGE2rUTRWWVnYWOZS4EjkPhdEa0/GUQJQC1JjWMFcg2CaaJBxlnbYddlwoGnXY4tinmCKWs5ZbGQ6cO125XYIcLJjtVfsVLxVOVW6WetgCmp/c2d5B3uAeYd0kmzdYuFdJmSfasFrhmg+Zu1qL3Cjc9x283gMdwlu2FoKONMIAAC4EvY18k8KXhpi0VxjTQ89JD3RR79TZln7WmJdp2JkZwVmHF1rUQtGczyPRItR62M/dPh7W3xKd3xv9GikZJpfallOXAll62q8bxtyC3DTailmxWS3Y9pee1PJR3pThWRibeZwuXCdbb9rRG/Fdll82nw6eRBzVGhdVRM2QCPeOYpHlEs3T1FcSWlNbwJuambIXPhctGZ1boJv0mcdV4pJNk1oV5th4Wh0bM5s52n5aI5tC3ImdOVz2XILdCV35Xk2ekB3IXPvb+Rto2zyaX1mKGaQauZvWHP+cw9073ZNesp5S3fJdi14o3fKcmVpoV5TV4ZNgEHPO1I1WCrsPV1WJGPzZrVjBmCQY0xrV3KLdfN0LXNtcopxMW1FZhpinV+7W9JWTlQwVGpRHE0OSJVBvzdHO1lOFlq/YnBrLnMNdj1wJGESWv1oXHRedulxkGr9YppdY10mZjJxMngne6p7qHtLe9p48HGiZuNgxmrddVh6NXmqdnR2NXZmch1qc2FjX0NfeF8gY9ZmIWjGZT9iGmo0cq1vT2RaVpZWKWFIaXds32psZLNazVgrX4ZjKmJxWZRJOT9ZRcNJZEaeQV5HFlOtXRBne21FcBpw+28bczR5XHzfechzgW5sbQ1uZWu8Y4ReT14dXx9n+XQ+f5aDSoLEfUx6IHhGdGRsgGHAXeFf7l2TWkldL2N/Zgppf2w9bgptmWjHXQhMukryVS5cMl4uYDRksWbDYgxVIUAJP7pWPWcbbWJpPl6KVqdYBVkWU5RFEjNNLCkxgDKrMJIy5DpRTbBid3J4eiB7b3V3athgh2J+aP9qfmgqYERR4D9ZRCFV6F5jYt5iV2J1YOtbh1XqUmZR3EzyQho0pTjGSVBUX1ncXWFmq20Cb9povVyUWPlf/GQ3YzpcclRsUVJQFE4tUkdaClz2VEdJfT1UM20w6DhfRCRIY1GhY5lw+nQCcRxj50rOOqg/SEa+TMpS21Z7WLpYT1eLWN9euWYqashozWP0WhtPzTyWKLgzfUkuWFRhamZ3adVtpnKTdCZyfG2ZaQFoWWm2a7JtUHAMdWR50niOcnVtPXAtcwNyQHCsbtNs+mknZD5e4VzWXehdSVwXWDJUD1P3UbBND0W8QJNISFH2VAxXsFovYGJmzWtlb9Vv2G2tai1lWFsDTO46bTVIRZda/WkUcspzJm9bZMxYe1IaS6REd0QURoZD/ENVU5dp6HfJfCx6kHAjYB5NdUQjSYFMbUqLSBBMxE5pTIxNN1g0ZH1rKW0UamlkC2H+Yt1j1WJSaCpyi3jPec93qHWAcblnv1u3V2pfIGzxc9h1jXRjcC1pVWHLWjpVektQNO4rYklRX5VsxHKPc/B1jHxZgDN/wX0agXOF/ITjfqh0JGlSYOleemKXZ6xpCmjFdLeKe5jXm8aUfoOvbNlb9VLKT5BR8lRiWYteMGE3YLVc1l97gcabSKh9qb6fJ4mqZ/RS/lQvWV1XzU6YQpAzpC20N/9HemdgitWfXKmNqB+dNIXhZola1FpqXgtnbW6DbzRqLWArWRVgxnqrlUymV6xbqCiaeIP+bDtb5UxHSYBNLlLIVWZcbmMbZBBfBnDsjBWeaKMfntiNknMyW4BYWGIPasBtgHLZeYCAEYSbgjh+QYS5k0+em59xltSAPmAkSIU7FTjBQQlIOkpvUwplu3C5c51zWXiRhG+MhYuuguF2n3DxbKJkuleMTAJI60u0UtJY4GKbaz9xMXjJfyqD/X90dCdmx2UdbcV1hXwTfl55CW/KavhycXtkfth9Kn88hKeHdoQWeJ9kp1BuO+EcGyG1PO9JpU4PS3M/aDmTQ1dOEFOaUbhK00IwR1tSLF86ZiVmsF8hUWdEz1L5ZaNw03FOa0VmEWpRcNt0p3YVeKN6kHz1ert1fG1iZGVeuVmDUqxLIU0JVsddaV4GXF5edGO3Z71p5WhVZxpqeXFAeCx6aXeFdNRzaXIHcIlxg3fKegF43m95Z7tfKlTbRplAPEPbSG5Ue2BsacFtr27jbiVw4m98axRjeVqJUWxG9D2eQh1L+FBsWCJhPmrMdZZ9IH5GecZxFWn6X85Z5VfCVBdRiVHRVSxhyGrdbf9qBmLiVpRZfWQ/bD1vuW11Z31fImFvaUNxVnX/dW1zmW2sZRlkIGppbR1qXmDDVKRTGF5naSZwO3KAcJRr7GSZYtdkj2NLWy5Re1BzWy9lk2dOZPBfel7oXyRh8GIvZ/9rP21uaHRdL09RPls+Ek91WHJb+1n0WNxcj2KIZyZq7Wpvam1oymQ1XIpK1DusOtlBYk/+WvNg2F8jW1NaXFzQW+tWNVJLVERZZ1snWQ1Wo1ebXedkr2mSaR9k0llXSeY1TiFVOZJQxlrmYQJp/m9BdIt1yHQ/cGtnNWBVZNZuhXaqeC51SWxSYf5Y71I3UcFWdWEzai5w3XMzdO5wFmmDW/NM+UXSSTxOp0vMQvQwwCEgKccz5zlePYY+pUmaYeFxBnqce7d38HBWao1j1VtzVNRLjTwCV65vu3orfMN0O2f1XGZd5mHLZDxlaGSGYtxfkV99X6daeExSOw5ALU6AWRlkrG78dXZ6d3v2eLFzM2yDYaNVR0o8SnpTlFzRYNlctFDIPWAjcSLDN2JM8FzOZuZteHIvckVuJGqca9RwyHTic7NtrmqVa+9qN2gwZahkWmeHaZFpiGgraCxoGWk8a6Fsr2xWa5Zn8GB5VYBCNj9SWOVp6nHocZtq9FyiUAdRIVukZqNtc2/GbUFsP2vSablnZmNZYJJlcG+QduV3gHMbaedaxlq1Z4twXnT9dAhyymkrX2ZdXGvhd8F+aoDPfdN3Km70ZPdhzGJqYuFeAVzeXqRlxWmnadBnnmULYnhfU2YwcV52m3Wlchdx4m+ta/9kkl8UW6FW+1hWZbFxsHfrebF7HHzReMdvEV47RSsz9S+GPNNNSF06ZuJnwWOmXspd7V0hW/xbDmWGbhpxMWxNZEtfjVm1TZc7HjS7PvRJM08GTnZIoUAEPQ5VXmuydn56MnjpcddrdGj8ZbZiQF5CXGpg7GYtbFltJWw0bIRvlXNOdEZvD2NjUXNHOFGKWo1dh1yoWMNU808aSWtKr1aWYcVnsGzHcCJx6G3+aCRnC2socApy32/Jan9kcV7dWFJTmFFzWYtj8m5fdzF8rn3tepd08nA2cl10d3TtcMpqQ2r2bj1xF3EAbmBvPHi/fh1/xHgmbEpfwVhAXLVj9mjKbWhwAnALbmNtFXG+dQN2G3F6aqVlgF48VJBWU2KUaa5qSGUqXFdXKFUnUb9MOUsSTrlU/V17ZZtme14OTs9A/krJX7Rvfnc9eFd0U3Indep31XfhdWdywG9Hb0Zwb2/+ay1nlGFlXnJiyGnsbjZzp3UOdL1sSF0BRLU2PUliVx1bK1ZyUGRUcVgpW29fvGKvZZlmPWStYJJd3VonWGpXD15KaJZu6nEhc8VzR3N5cCxr6WPSYHBpCXL8dHt04XHQbMVlhlsJTpZF9EP6TS5Zal22XKBYBlPCT9lMoUpUS35Msk9fUddQElQAWjdc2lqwWpdbs108YGhfFVvDUn5J3UdnSwhPqlURXwBlA2j3aTFqBmqNag5ph2HLUtZL/VT6YKJrQnQ5eFF3wHHga4tppWY5YmFeW1rkU4RO309gWMxhAWh9ay9uxm8SbnNnMlvBULRYRGc+cF505HJ3azpdZ0c7MT0xiEViVMVawlt4W71dJmNjZp5ltV8iWSJXmFcLWZpcX2RmbR9zDHTjcElqeF/KTu85zh0AAAgaBDtvVXxlimtNaKVdiFZkV+9ZkVoHVfxK2z/uNEwmiy3GSqNeD2pnb4Ryd3OgbgJiAU8hP4o2VCphH3cxAUhXVP1dw2dhcBJ1GnXBcIVrmGnibfhwgXBObr5us3M/fDeETIdBhIp6ImxmXlNeuWVKabZqSHJUftmHxItAiRmBB3UpaAlnG3GfddxwpWRoVPJOeFMQVfJYyGCfZjBmzmDeWKVQpVPCX2NpZnDDeOV+4YCZf5h98HxnfKl6RHd+cYNnvlySWfZeomNQZpttZ3Z0fFiB+IgQj+CPEIocffhn+E9kTSNcAWbCZx9k5lsfUtlGKjquM8Urmj5Ob+KJ5ZSylFiK7HNoUnozaSrUOahLLFjQYsBsC3MSdVpzFG/aaUdtVX2ZijePQ4segYN4b3X/b9hiEktcMnIv0C4TKaAYLzERUhJmOnHZea+BG4jwiYqEt3geaNxXA1fRYSRqFW2qaSdiJWCXZihsmGv/aBhrGXejg5CJNohGgHJzc2kSZuFgu1jwUQBWCl5rYGFda1rDWlxcJGMZcAt+pYdRijmFcnlMcCV0cntDfwZ/znpacXBjMFgLVLBPYEUUMhojZTetVqlrcHcDfyKEPYXfghl+rnfYcQtt92sHcD1zwHIKbl1mOGBeYzhqrm5PbzhtG2jAXRRNxkU1T5BX4lueYDtkeGXGYMBYOFWwUK5QvViZY2VrPm4kbcNqWGk3aBBpPHEQfM+BQYDQdmBpaWibcgN3CXP6ajBp43HVefh6A3Z4dER8X4Shhl+CnnjdbIllhl/OW9liqWyYcBltPWGaVnNcEWU8apRv8HSWdYxvr2ExTyM87Tb3RV5T0Fr1XpdjBGcya05rl2SvXO5YFlicWBZawl1OZNln9mM1W35P8lCiWYlcSVy9XmBpp3J8dZx0vXIZclRyNHFvbalobGdbaiNqi2VIYVNg5GCKYzlnQmrIaR1lXV3jVHFVRFgXWLdZcGJPaxdyHHZ4daRw+mlOZLVhZmB+YKthZmN7YaFYY0p2Po9IG1kaYORboks3O59HH1NDVNxOZFyccJF6JXq5cGdgDVrGZdd1qoA6g+18722AWRhTmlokXnBa01HcUQxdLmURZ5tn9mjZaYNxSYBdi3COCIiedrJew1V4XMRj5Wq9cAJ0dHT+co1w623saeBniHMKjRuj5q5NsNunvJaohH96TnKuZxNcLFSJVJVZelzUWqZTRkdQTIN0Spqmr364GLeMq46V1X4vdyZzcWtCYSVfXmkMdX16C3iJbS9c81rkiP2pXLtTwXS9eq9fmD2CPXdxbvJmumLAWxpPFj3NL6ctRztFWbZ1K5cCr4+78r3tteigm3trVktasmNyZ5FlhWBtXDVhKW16dqd6qHq+gRWd/7FNu4u6x6+0mXN+QHMucqlzrXMjbsBm9l/fWj5XtE+eSuNXf3gRlqKmJawgqBWa3IJpbCVeWExQN4MvujOFRp9bOmfOaOJl8GhUdG6HBZi4oGWhiJlzh/BwfmvdbxVyTHFmbXpphmf/ZZpiRGBlYixoVW4ienaG7YsfiSt9Z2qYXxZh/2eub9FyR3BdacViN2ONZNFh0F0SXEZlbXYegeiCPXzFbVNWCTqINxdBrUlJUVhW3FUfTLU6tynkKhtLR2aTdkB/LYIqgRB/T3yydvlrFVtQStlD1kmmVXpesWI0YXNct1U3TZtEvEuAXIZmFmr+aZZovGvscBFz53ByaqphiF2sXuxgDGMHZpdmiGEyW/1bzl0RWnJNKDpvHgAA/RuZMcRDZVGXW6FhRGVFZ11nOmZjZyVrrW6ccNlv12t2Ze9joGqHcYt0C3L4aE9atlLOWUNghWbebKBweXAQa1VloGYXbLByUXjWefN1LG3kYX1WyUlTQZxU8mflb9Jsc2DAVQFf2mkJb3BxMnU3d0lzWmcsUkIwjyaBRvRclWh0a6Nn+F47VN1H7TsbNSEvtDC/O4RNUWGxbARxfXHVckx0pXGvalBjvWApZOJpT24jct5zWnGjaolloGjscGN2a3QDa5ZaQUuASmNPhVSrWcZedmF2YIpdcFrtWpJei2B7YPNgmGKrZnFtEHQQeNF2sG+1Y+9WuU/fTQ1LMUXtPXsw4BUAANAFqCnRP81K0U+oUntSEE9jS+NNl1ijYatjUmAvW21amF3TXfNbeV6nZTtp+WrJb4p3AX37fHx30G1pZZhiuF85WmlVnFccYqls1nOCeLJ6EnrGdtdwxmuJa4xsSGnbYlBhEGpsdJt61HvaeMl0EnFxcAZ3sH5qgguBOHqWbtRnLmkJaBpfC1NjU4pdlGSCZwtqL2tnacFkLGJEZh9uu3UYerp5snTqa0BjsWBLYtRmenA+e82BLYGbeKNsN2pIcMV0WnjFe6R8l3hNbi1lo2bQatFppGOyX05hdWVobQ118nYuc7VspWslcKVzMXGYaAVi5GUIbp5ywHAeatBjRGRvZp1mdmQQY9ZjCWSoZYhuEHkwfxZ+mHM1Zm9mf2yWawpjuVEpQwNSMWAwZNZe2lCKSONGpEgFVWlhFmoxbmBvTm3IZe5YL0/aTCxOc1IqVYdUiFQcWa1ibGlXbBlubHALdX15d33qfvt6f3CKYTdUgUr5RKA+di5UJ3dAQVBeVlNbEl3tX/1nnnGWdx95aHbscS1wKXEic45053TsdBZ04nENby5sXWpwaR1qvG+3dTt3DXQkbDNhsliVTjpATzaPLy0hkTLDTThef2pacnV0D3LmbphtbWzgZ9JeOVY8V6VfA2auaM9siHIVdhd0wGsvYLpfoWWQZoZnd3AWeal7F3f8bK9k7WQMZM9a+EbgLno7IVL7XchfxVygW3pcP2D5aXhz0XeQd6d2l3bldORu/2S0XF9Z4lqAXSZcC1U7RQgp5hVWO5dYk2z1eLt+rICef1t9E3xkfA58tnfRbntoOWWNXypaJFRsVPZbjmPzaKdtF3HqczJ1pXX3d/F6A3sGdsNq4l6mZIRw7nQNcetjzVBhTYlYbmYDbzRvCmnGXwZfs2MjZL1l3G7LeJd9nHtHcltj91WCTmdUxGPmbz50KXL/acpeTFtEWzNWjVFVVIZakV6EYRBpIm8VbZ9jSFiMVsJdjWkgdFx6ynsoen53/HLXbLhqr2yjbY5rk2fGZNBj2GMAY45hfGPcZ1xruGzgaLReAU/3QwpEmEc/Ts9ZU2LqZUxo42odbjByLXXUdq14AX2ZgK+AdH1xefh3XXacdE5ygXJMd056N3j0cSxplWCFV0NNxVPyaV56rYLSgsV6QW6EY1Ng62MdbYt4uYAThQCGlIJeew9yVmYEXwhoZ3sfiOmLyodQfWhyu2sKY4lUMj6uGwAAohpwMjJJSVs8ZfxntWqFdqeEX4wPjN6DXHbBadJhHGQKa4Nuv2sKYhZU2E0MUlpXCWBBbGp7wImoksiVppTakMCL9oMmeZlxZW/ibPllyl3tXYVijWFKWiNWSWCJcF571n8TgXOBI4Fgf8985XnTd7l1qG+yafNtT3UreMJ032wJaZts33NZd5h0qG/kb6t22Hz/flx+JHygeANysWWiVMhPSFcUXlVhQmMWaANxxHjDemx1Y2pEYldng3K6eYh753hXc2FtfWnjaJVnXGIoXR1gF2ZrZnlehlHaSu9No04STMZLn00qUJhNLEXcQRFGzEteW7tuMHy1gj2EGIPQgB1/TX11eRFydWXgVLpPRljUXTNa7lB3TdtTmVweZoNw+XcBenF4SHl2fIV9BHoYdMxvy2uvaGZq6231cKdyS3SAdb5zpW0sZj9gNl41YuhpfG4/b99uH29Pby5yBnmMf1OBvHyicU1mZ2S9Zxtrtm9FdSZ4mXXfbH5gSVe2VRpbumE0ZNxiblwxUp5EbD0zQk5KL1C3V3FjQGxrcDVvBWvBY65ZuFBGSKc+fUXUWuJpwnAncONqHGTqYp5maGeJYsFWPkj+TPJcU2gzb+Rxom+bacNjjWFGYFhgAmaMblR0UHX3czl0W3YjdpNxD2odaJhxI3srgLJ/n3gCbExjoWx4eBl+pX2Beid8JoC3gFl7OG6dVmJJYV3nbiB2QnSibL9lEmI4YnVjkWfLb3J6Q4UqjyOU85Feh4hwOlNQWU5nbWwwbapuGnOrd7N4d3UQcR5vknM1gMCXwahHr1ys1KBmkJmJ1YqeiN+BEXe0bxx00nxTgV6BDn4NeK94Zo9npQmx2bIwq2SY/npBZeJnYW5ZcI1vfW9YcRpyo224Y1hb0GIlhdOiu7PCudi1F6eIjN5rH1zfZGZuCXNRc5NvLmu7Z6Fod24Mc4d81JU7qjm0QbSfqX+Rom6qZTlvNna7eF531HiCfpOBtn3ob5dWylG+fhecRKp9rSGn75bYfsRrsGMWYo1lcm7ndzF9WH6Me6R2HHKrb6B3oJEMpTGtaavknzaJRGmUUfBNzk/MVU1gq2cZbY1vU2xSYoBSVlFjaOSAi44+kS2KfXhPXsFMTlZ6Z7lyeXZ3dJ5tS2SlWitMOT0pRTxe8nG4fZyAPXqEaaNTjUoiR/FJRFi+Y61oyWfAYbxXRkk/MUEXzCc8VNVx04D3hAqAvHNdZOBayVesXN5qRnoag0OE436GdAZpZ2Ypa6lvYHRHeZV7VXhYbm5oZG3VcG5sE18rTgpI400nWH5m1G8WceFqpmF+XC5b7Fi/UT5G50QKTedYlGZ8cHZ27nfrdgF0MHE+byBvh3HWcShwAnEKd4t9foFegt1+Znb6arZfuFdJWcFnXncDgc6DEoBqdyBrOl0DUiVN8lBYWhFlamqjbOVtf2yvaDRiSVrqWMhfNWiWbUBxXnQ/dth2b3X9b2plaFgqSJ4xoz1xTVFWAmHPbEF0PHbCdDBymHDPbpZtu20BbGNnB2HSWltTMlRkW8FfpGMAaZ9tGG1taXBmlmWRZ5lrcW2mbVJunW41beFsjW1zbZlu5W+IcLluy2nzZXhlvGPVWwFMkTweQ3pVkmERaRRulXO/eq5/VX+MeZhu0105STU2GiriKu46iEmOU+pa615sYMJewVlUVPtbMm6tenN++nlLbfNaslMiWZpe0mBZY6tsEnmNguSGoYU2gFt3AW7zYwZVNEHAKoEpJzLqMZcxaUK7WfpoNG94cFRxYnOsc2VvVWigZE5l6WfOaTtodGf7bVN0XHhweZV47XY7dKBvT2dEXHVVllGhTXdJJkVoSaJbbmmSbt1qomDsXn9p5HE5cwVsa10NUY9UCV1qYKpicmcUbO9ssWlwZCFfgFuOWSFcCmAyYvli9GO4ZZRppm6jcYpwT218aX5jIF7CWzRe1mFvZuBrEm9JbDFi2E6eQWVRcWTyb590+HICa2pf+lO3S3hDMja1NP9JTVrEYFhi+V+xXlph9GOxZg1rZmwraVRoBGsnb3dwlm7savZlrV68VRtRnEsJQjJEXlfFaXV1jHj9cytuwnIRfpGEMIPYee9tEmo0btVxd3KMcVZxn3EPb0xrHmosasFp6mbmYIRaV1TETA5KKFD5WNNdh1kYUs1ZpWqkdat3bnEmZNhYi1tpZg5wgXZPepZ7HHv0eWt4QHZvco9vV3C1dJF6gH6jft97CndzcR9wrXJjdQ95C36mgXOAXnqIdCZyLnDna3pnWWe0aWprl20OcBhvW2oDZnFownG8ejCAj4G7fWB6PHpxezl9PIAhhMKFg4NufrJ4xHJqaxRpYXFrfIKBkn5vdPBnHmPAZspqxGuLaYFnp2cEaTVnAGLZWyFWNlXBXGBkK2qHbShtsWsWaw9sfW8Xcs92l3xfgBCBunwSc19pfGQiaNlrNnHPd1x8lX6KfkN9/HvpemZ3QHHja3Bu2nUte3V71nZOcZBtmWvUa8ZsqGwaaXxjY2AsYVpjTWaoaRBqZGajYuRiSWi5asBoHmOSYttoXm6dcIpukGzsbMNxoHwHhjCLYYx8iKN9fWz6ZeNp3GlpZt9hR2J/Z/5qn2qNasFsxnCRdqd6w31mgPaAHX5hd4Vsu2VLbIhzRnUgdBt0vXcyfQSA73+1fD126W3DZ8Zl8GOBXolVZ0kLOJorq0ksaCd6ZIJPhCGB7HbVYwtNe0w5VhBZ8lPbRnY/TlQ1aO9xTXTCc3Z2/Hhndllxp3EGcxFuZ2I+WzZkCG5bb3tp516FVKxNG0x5TjxOKUpjTkldom3Ud2x6QXfycotvvG7QbWhqbWeNZx9qXmu0agNplGoycNRzanQUdPN25nmFedJ34XbIdjd27nOxcENtBWobZ1Fg/FUAWLtkOG0EdN98O4T0hWeALHMmYupWFlqYYQNolm4xdF95e4Jwi4OQYpGojryKQ4g/hweDgncoZLFYCWFwbO1zCnhKeVt52Xk4dyVwjWgxZnJpsG0Jbq9s83IZfPN/7nvKb8BfC1y1YWdmE2mramRs2HBqdzt7RHxoek1zo2cea5J3gH4SgA5+yXs2e0J6UXUubnFq/2jqYftPdjDXKxpGBFWaWnRb0F74ZSBs3G28atlnImjLaApn/mS2aWRvunKidDp0NG/zY0dYSlqzY8xrYXIqdhx24nIKbgdrVGnXYlBVQEBONJM/EUeLSLtIzE2xVBZZ+VdzV+5hZXXQgUeFBoHqd8lvU2mIX8dVlF1xbud57n0ye39yCmZRYNtfcl9kXVVcYF4MYN9c5VGJRXVUeWZacCl1CXiSeS94AnL5Z0ldMmKrbx53VniFdg51zHSKdX94AX7chVmKXIljg2p67nIsc0h8y4O/g0F6tmWfUXtWhF9HZUhtPHiff2CB8H5EeL9tGGH1Tco/u01XWqpeQFwPVWFRTF2Qar9va2z2YmZllnH4eNx4yHLyaZRieGBdZCFrCm3gcCZ283m6exh5onBOZWpmMHF1eM56EHw1freA94BIgHGA64BngEB/H336eaN0aG+LctV3Lnixc8huA23yaiRnm2EvWrpYx19NaeNw/nTndiV2X3JfbQ5sHW69bUtpWmPWXi1fQGMbZ7ZsTHJCcx5yunLdckpy83CzbmZrAWXkY+Buh3oigMx+bXbTZZNMUzjUNA5Czlcza692iXqhegh59HYudlJ4fH4+hQKIsYQ7ew9tjl6oUxNYiG21fliHNonFhTt/RHnBdTtzinBLbqltEW8pc0F2uHVCcjZuLm1Cb0lyK3QKdaF05HDgZqpYxFeRYfFoe2wNa/tjCWHGa5t1Z3jGdCVuY2eMY7lpH3Mpd/Vzbm5abU1xhHCLZ+9cblnCXcBfvFurWzBihWbkZiZmFGhRbFVtUGuwaMtrYHPeeGl6Y3iucxVtAmbkYYNjzGSBZEVj52AuXWJYS1faXBlk8WeQa+FvwnSuerp/Q4MChtuGZIahhs2GXIREfmJ0om4/cLZxIG5wZPpYIlZAVZVThlKEUB9OYU3wT9JX516DX/5bXGEcbRB2YHindQByo3D4cINxdW9gawxoWWVoYYJa6FFgUGRXn2fcdCl+8IKAgll8o3G2YwJiyWuWcjp1dnjxe4p+O4CEgIV+PXohdddxO3OWd995unkOeCF2dHKwcBtxH3C2cKhzUnaldzJ4MXfGc3xw7m+ab2xrR2NVXgti12XDZD9flVsEYUNot2yja3pkIVgaSqtQg2SQcL5zYnGRa2Zk6F+CYXVjvWPpYwBlPWeMZRVdDU8nQ4JAJ0VYSupORVA5UPJVYWA6aiVwJnCwaPBZyU8tUYVaGWa3b7N07XLzaCNl2m15dvl433S9a05j82DvYK1gomK0ZDhlIGQ0YpRe61uIX1JkF2bVZT5n0Wz5c953cHaUccdqx2FlVzlSglRcXIdky2iXaAVkL13IX3Z1coWAivuFEnhuZS9gq2VBaK1oVGlMayJuIW8ab4RviG9VbdJvjnzXiTKQNI6bhCl4B3GCbX9nr1uGS45Ad0+0ZDZ1IIDphY2HBohnixOS85bylbiNE39mcE9ocGmpb8N13Hhpd8lxn2qRbBp3n313gGGFRo4RlB2TI4vkfq90Am0SayJtim4FbRNprmOxYL9jCm6vePR+c4ROiwuQ7Y/5iPR5N2bbYKBud32ChqWI4YOCeedsJ2N1YRhjM2eHcqGBkYzVkDuOXIcngMF6E3XZbVNmyl8gW9pidXPffciBw380efp2RoDgiAqLIoYze3hwJmpVZeBiz2WlbAVwAG64aBtoYWv5bu5zgXpcg9GKPo3OiSaBXHQVazZqtWuWax5pu2Z8aBRxFHlXeyt4I3IZcAR0oHaRcqlnyliRUAhWj2K7a+BsBWZSW7deWmvAcjhzeWz7YrRfH2rndlN+QIL9hP+EoYFWe75wa1/+RJk88lCIX6xmTmd/Ys9d8VzQX5VouXS9fHJ+JHoMcD5i5VtDXQxiv2mpcUx5Y33BfGN6any3f0eAEX8gfQV7qHkAeUF4hXgqeKp04m4lZelYtVW4WptfMmHAXSpZrmBmbzt3nXVza+1dy1tNZclvbnXvcxtsZ2LtWnNcbWIgZolmB2StXtZYs1gzYzdsY21vafxrxHCecF9uO3OmfcmDx4NNgHJ9yn4Sg92EzYGXe/R113Afag1ksF8vXERbfWB3aONt/G/8bsxqiWQnY0dpl3FseVt+kn82ewxxVWnUbk94WHxRecpwcGcMZPhkk2jCaz9tSG3Oa2xrhWxNbLNlcVbnQXM80kpvVjZfLWZnaP9mDGPIX2xgFmDQW0JZ7mB5bR94IXxhe4N4ineOd1Fzn2aoTBMk4SXAR4xgxW0HcB5nDlKQNTA/FlauZTZu+W9fbVNuNnUQfO1+c31GecJ0nXCvcRV4iH7igeSAHnuEcmxqV2NoXYZgcGlNcop2FnfidlR3q3atcxhwZXC8cXtwbWyWZBBZXExsSv1cYm7odbh0eG5JadVpFG4KcpxxP2yOYZFcuWnWdiV8IHoFcadkSV+lYBBl8mm4a0ppdmVaaw5zWXQccQtwgHVhfJN/tH7oejR353Rcd416oXwjfhJ/yYCoglaBPHsgd1Z7en9yf/h+3H5Qfsx97HydenR3/nO/bitqfmhla31wDHOlcjdyXHIvdL53Bn3EgC5/tHbXaXVmwG5+d6J9+X8Rfv16oniRduJ1PXNFb69rI2naaNZrGXCtclhxm24na49kQ1xwVsdS+EnDOKElgzW/WLJtqHjpe055TXVDdSF4UHofecByw2soar1sFW1saX1gulVVUn1WX1gHWOtY8VxWY9JoxWzgcGp0XXTRcIhthmttaWdlRWGpYfZoCXMreeB5f3m7elZ9U34AexB2BXSadtZ8Y4KFg7mALXyWe31/5YIXg1yBtH42ey13GHLXawVlnV8gZsB1J4I0h7GEWntsbMBjHnTlhVGPFpCwidF+c3b1cTNxknSDe49/n373evJ2n3I3bm9sOW4ybipohF4VV9RUJlWwXhhtoHV2duRxGG8bcRdzVXGhcR95MIABg9yDr4PtgDB8WnwXgquFK4MnetprwlsUTcRDTkllVEhdeWSIaZFtdHApcexuK2+Te0CHqYuviYqDDX19eCp04Ww8Xa9GCkGhUUJgY2mAbWhtA2peZvRlP2aYY+BeV1zdXRtm72uwanZkymHcZKtlL2P1X/9fKWNoYqddqFurYaRpIG94cVNwunHRdsF6dXnDcKNiY1llVT1Qh0b9PcNJDl2GbmZ5F34Sfsh7LnrqeNF2f3UteEl9zn9NfANyI2ZKYphma2hBZTtiQ2WPaVNrOWqpaTtsNW7iawpnvmVVa7lyWXg2fPyAooQ+hZKBxXi0ciR183fodpNwK2V5WitZs13bYK1gHl95XhRivmbNbD5z+Xe0emR72XwcgNaAx3zWdAVtrmhEappvL3UxeDR2EnEfa1BlWmHoYgpomm42dFZ4pXkZd8RzJHExb+9rbGXpYCViPGNDYWRcUFakTxFPI1cmYEFlp2pJcsx46XgvcPhhSlp2WQVY91eFWBRePGZUagRpq2PYYLljRGbTYDZVik3UVQJgRGSHZd9iZV+pXilgFGIwZU1o+WqmbKBqmmMmWTlLL0qlV5Zn6XObemZ8c3pJd591HHVpdMxz4HExbQtoZmaDbCJ3EIG0hkSGo4DteuV8wYI8hCd/rnMradhkXWBdWclSxlCkXKBqeHHRbx5mqlizU/RWSldDUZ1S8llYYM5lsWpDcAtzXHN6ceRuuWzFaa5niGlwbJhu0G1Bautn3mA4W/ph+Gc4aH1kWGECYQFhKWJ1ZgVrFXCYdaR2r3EoaJtiG2WHaHxorGPFWjdRA04hVitcW1wwXQFoAHCfcIJvvnQaf6mHpozdjmyOrIolhIB/CYIBhQSClHbyX8VMR1O5XiFqyXH3ckZuTWhvZ+RoMWWiWbhG9UL8XORut3T5byJiPVWoVb1btF8pXy1eGWGSZHRk+mGNZE1qVG63cFVyqXJzcL1xT3eIe3F7aXYzbpNlq1wYWM9j/28ndcdxyWUsXF5iMmtLcrB24XoSgIGFeIhPhq19v248X0tZyF/naTxx1nU+esl803uld2VwVGzmbcJxyHYGerF6YXqfelp7v3pfeBB1ZXAUagdkwmKPZBtkKmFDX7tiomzadLx2A3P/a4Zk312rXWFl72tLbuBu+G0xa5BoaGV3YvtcPVWgUHFX9mbJdGN8Un8wgFZ9W3maeXJ+gYLKggSBin+if4qAUoBVfkp7kncTc2pwvm/Wb1RwLnJhc4hwmGfXYJdksWtBcXhz93OtdC114HMibmpn7GXhbEZ1o3mHeht6znUCbJtgwVpUY1Vzkn93hIKC63vRdNNvqm5gbrlqcGM4WspVaVp7Zb5wQ3gte/Z5wXSCbnJr8m6Adc96jn1ke0RyxGe4Zr1qrG3Xbu1t3Gt6alJsEG0cazlpQ2hUZTZfwl1uYjBqD3IOdzV4e3dRd/J4B3qJeEV0OW5BaA9gCFquXdJlnmtcbT1qXGXUZxBylHmge1t4HXAXZtFhE2XlaUds4WmIYb1W11ZNYOxjUF6xUsdZO2zUdaV12myhYZpdIV/rYupqlHNqedh6fXmqdzZ2vnM1bhppRmhpaBpmRWErXOJck2Q9bftzf3c3eYh6+3nMd2Z1w3Y0ezN9pXtBeCF2uXSMcKNoQmORZDRqkm5ycElwe28zbrpt2Wz9aXxpJWtVbQZy33eOfVeCQYR5gvZ9BHe9bU9gQU3CQS1FUErnTo9RVFPcVitcul6BXutaIV6KaSFxTXG3anhf21VqT8NOO1VpXeZmQXLwejZ/pH4oes1x52biW1pTJVO2Vo5dHWjXcNd34Hv/enR2CHbOejV+9n8Ugi+EZYRRgL12R2fuUhc+VjDCN49Ga1cmYs9l02uycz93GXTzbNhnu25GeGF+CoF5gVR/B3jFbThpgW+od6l7TnpPdFhuv2sTakZrt3AJdYV1cHDyZs5gLWitcTl4VXt9ey14HXFnaPJg1WDsZThooGdpZcdh3VrtUsdMLU3OUatTIVMjWNxjam6Oc9txmWruX/tVZlBJToNMmkjQQ9tGoVOrY7VukHNxcyhuEGiDaTBy7HsdgruDx4FJfi96JXfGc55tFGcUZBVh7FkoUq5T1lwGYtFkQmhlawVrkWcdZDBf9VfwTphCYDcXMqwyhTclOIgwZStBOL9AgEKgQpFJBVCLVAFfv2r9b3NsvGS3YmVr6nN7dmJzs22VZQFaTVFaURBUtlR0WA5fI2YMbNxtbGpNZe1luWwfcgdyymw4ZgRhUV19XFVk8m50dfp2CHWrcRlwgnB1b7FqiWHVXnhnB22ebW9tPHCxd1aAJIWLhDqAuXo3dkR0GnL4b3dtiGm3aQlxN3jCeR10s2hNYBVg32JBZ+NvOntNhFaHioNHfMZ393eNeVl8yX+fgfh/FXoBc+FsMWU3XSRi1HCJfJOCl4NxgoOCt4IBgDd4rGwBZZ9mTGvYbbZuem51bG5n5WDXXk9iV2ZBak9tyWyLaKNowW5Pcz1xF2blUXdHKlRVX09j1WPwafdy2HbAc/lslGgKaAdjtlQ8QilKqVvnZX5pj2pYcfR664FDhQ+GVYT4fqx1ymntX1ldX2D9Z8pu629aasZfF19JbVh7WoSHiKuJgoj1hbeEcIMjf+V20GkBX31kgW22c6R4eHube7F68HsFgEyDeIKPe6NwJWd1ZUtqO3C+dTJ5xXl3eIV1iHNVcWZu92ruYrtjqXByeeV9ZIGfhLKIVYwNjceI+H3ta/9akFnsYE5ozmwOcKVyN3Xbd4x5SHxNgdiEXYONe85v52gFbTN1OHloetqACooej7qNaoYqeqFrJWMBaQF1on/Aht+I+oaEgyV/gHqEdQpv1WrWa85ymXkjfWt+i3wSeSx2AHUSdaZ0UHT1c1d44ICIhauCwHn9csp21H8Eh5KK3ouSij2GuH5cdCdtDHARdox7Z35Tf+iBGIY9ieaIkIXBgX9/R36Uexh2NXPqdXx5rHmBdody1XFddut7S35Eeyp2p3TqeCB9gH39eyp6GnhDdRFzJXO3d3V97oERhcuFZ4J1e8Zwp2R6WpJR60YaSQ1aEGjTbwd0aXfveRh6DHVGaANWs07QVI1aIF/tZZVtFXPBdMlxHmyDZ8Ni2WBGYdReMGD/adxyHnd/d+V2R3hKeb945nfvd4p3MXM/agVjOmM7aOZv3nWyeBh5G3o5fF58QnnddlB2mnQacG5mfVhxU55XslktXY5kom4ndrh50nr5fEN+dH1efEt9wX7ff1uBKoLpf/t5a2/dYU1WmV3dcOx8qn/hel1zLW6Uazppm2ngcdt6sYBlgl+ApXz6eKN2F3mhg36NpZH3jsaF13tOd7NyTW04aiVqh2vUaldpGWjcZZJlUWetbq191YnxjZGJ2Hu7ZTBWH1VYUg9Jj0mcVzxjumeGZDlb81ROW+xpgHUietV3eXMtdSx6inpccx9suHUCgaaDwX1vc/tt6G6Zbs9sYmzhbzB2JnucfBZ7sXkLeVp2ZHCHaqFngma9aJBsJ3AmcgBxaW7GaZlnbmc4ZyFkCGD4Xbxdamcyd92D+ohzh0yBwXiNcFhrM2yicaJ1x3aYdK5zxnTPdFpy2G2AbQJzaHileol5WXYlc5J0CHs6f8t94HVUa1NobmyGb/pwhXFddHx5N34KgD1/kHzpeox98X83fd90qG3YbWpx4HSleVd9Q30QeUpzPHDxctp4g3pCdnJt6mHCWABamV2NW4tZi1tPYWpnRGwbb6dvfm4NbjRwEnRlez+DhYaohoKIrYw/kHCQlosGgRJxg2OUXSVcVV3xX0hkLGkbaxlosGAaYsRtwnNvceNpAWSWZBBm0GSTZkhtIXMhdWN0OXFIa+9j4mMZatZtc225a45rUWyFbahxMXbjdyN3KHOzbfFmkmMgZxRqDGi3YGpSezxJL4xDVE+6TV9PSFkrXNJRLUbNT7VfeGy5cgxwsnCxeP18wXlUceBrSmwzbQRruWVNYKheJ2XbcDB5g3xFemFzAGc0WW5bAWlndEN8eYDEgL19dHf8bm5qimltbbNyXHThce9qil+iW0FkTWxQbp1pIFyRSVhWXXB8f0eEBYL4fIN42HLeaGZdflqOZBBuf3BfaYRkBG/6eeF/FonGk52Y6ZQ1h0hxD2yJc4J1n3J+bZBqdGrCaj1ojmBrVelVc2/6iECXCptmlQaGPW8KYohbDkp+M4g0wkAwToxdWmhEbU9rYGX3eUiTh6D/orSbJYqTcWZgJ1jmU5FWNl8UampwX3GfblpqmWg7dauO5p/TpmGkepilhUp6rHmXeAt1nW/XaaxrfnfygQiFHoHCdxF5TY3gmxGgAJsYjjx+F3QBbwVqemNtZAFpNGmoZHlg+2KXaSJv43n1hvmOuo+riZZ9X3JObnhtfmxkbcluIW1baclk8WJnYtBgyV8Wazt8rYbWiTeGA33AcCRomWlTb+9wnXFPdLl2FXZLcZVr0WefZ4Zukne3f3mECoUagp573nAXZ29jX2deb9l1jHd+dPFuImwCbDFsm21Rb7pw9HC6cLRwEW8VbKBsK3EOdLtyUG01Zh9ld2gdaspoXmtRdDp+FYWfh5SF1n8MdxxvR21xcNZyGnIYcjp47YFtidaK9oXRe9RvHGprbGBvFHPfeRCCw4YbhZ58NXH7a7ByZHvjfh18yHQCbetoB2ceZjRrLXKcdx14vXOJbKhkCGPDaYRuWG8lc2F4unq4d8Fw5Wr2aOdmomBQVyhSEl2nbx9+94U1iOuGVIRZgS5963bhcD1sAHDteWyAToHpfqt7fn2zg+yHGoiYhKh/bX2gfHB8jX6zf19/Pn7wepZ2D3M5dVh5Cnr6dpZ1z3ese6x/VYJrgft8+Hbabztmbl9EZbl1o4D7g2GC+36Te1Z2D24MYhFYCVsyZXtrNGoCZohkUmkBbhxxJHTJdOJ0Nnb5dDVv82i4agtyPnZXdHBsTmHrXPhg6Gkwcbdyam4LaTtu2nRydIds3mAUVDxIQUsnWB9jI2iJcKR5Wn6pfhl8mH4GhJaFzIEQe+14CX01fmN58m+Ca55u02/PbVBrdWl5a71vqHG4bcVjSV/nZaZssG6IbM5nj2PkYBReG1+eZrZwnXi+exB793g1eJh3bXNqaY1Zok8cZAx90YvwkBSOloYugQeBK4Idg/iEvYYBhtWDY4O3hN2D0X30cjdpLGevaW5pw2NAWbFWzWDoaQZvfnB8cpZ4m36zf756EXLdbQtznHo/gFCC93+/e9l373O1bXZktF8vZkpw9HdgfFd+zn6Vfpp+x3kRbY9bzVXnWZtdz2GUZ2FstG2zaXhfd1S5VaBaaFoFVGZLbk0LVCBbtmA6YzBh11wiWJhTqFXwWpVf7F6TVzZJMD25PeNKVFkOYrJjd177VRxdMGthc4d002/PZ9FgU1s1WrBfhWkLcpd2iXYLde91q3j8e4V9SHw3eLl1rnadehB/SoGAgIR9RnzKgbGHgYkeh0KBfnqYdoB2/nVPdV9zTW+abTlvkXHscR5vlmu+ZxJjMF+tY+JsSXMGdud2RXeJdg51u3UXeAh4ynUzeEB/cIRLhNh+BXjUdcp5Bn2bfBN4lnRWdJh1bHQ0b3tmdl6iWqlcFWiidOF9xYLvgfl7XHX7b9dqKGLyVbVia3rviHyNNInbfMNsgWI1Ysdn1HBte2qESYqriySIcIFwetB0n3Hyb8dzJX37hZ2JKYcPgpR8pnX9bK1kvGPqbo167IIXh2eG+YLCfu13l23cZ7Zsk3Wee0Z8FHe5bEZfcFVhVhpc8l84ZTVuEXYGetl4C3VpcsNyN3U3esKAuoVriEiIeoWqgcF8rnUPbMRgQln/Xk1qAHAsb1FrPWq7bttzqXQEdOVzH3e4fQuCK4OPgHZ76HZadQx3zn2DhNmH14ZSgL9zGmR2XBVh0GWkZ/NqZ3CxdGJ0cG/uajRpZGiNZyxmpmiObSJ0BHvqgHGEGIb9g3Z+NXgZcr9rlnB6e3eBSIBsdoBkJFsCYchp1W7QcuB5SIGWhEuBNXcHaadh4GOkZkZqyHP+f4eHQIiQgR5zUmNHXKxdkl7BXc5j0GvKcu90tXEQZ2lWQVefaWh22npOeDxwDmqsaRproGm/Z3Zn42tCdHx40ngheqp8FHt9cuVprmk4aVVlnmYncsV9TYM9gyN+hHd9crxtM2wbcHh4qX/zgX1/X3kXcVVpDmeiaDdn42GlX9dkf227cvhy027caixuHHenfCx82nVka/Vho18OXzFd9VmJXVpl02xUcKNthWS1WS9fZGlXbbFrmmimaHRuMnPNcsdsm2HOVDNMNFAEWllkjG9sd857KH/yf/h7BHXtbmtrUGoua31t/W8ucD9rOmBLXI5kzWwYb2ZtCmzYa4ZphGRxYLdfNV1RV4ZOfkyBUZVZBWRlcE56jn76fc97CHpYd0Rx9mTwTa8vKicQMHtGSl9/c9uAC4eVh6KEAICOegp2CXh3fJ58MXVTaN5fO2NVa8JwLHIZbwtmvFUyP8MkLDKWSjJZFGJZZVpkI2JoY5doFW46c/B2kXmYe0F8Y3lZclBnzVtEVfpbwmfHb4Z0FXYediN3I3x0gTOD3YAGfOV3HXUQcvJvdm5wbcNvXXXDeld8GXotdbZv32rvaQJtzW4/bVZqnWd0ZmJmNGhRb7x1wnlIe7962HfCdMJ3VHxpfZB6zHVNcXtrz2GUY65sxm8+bp1xOnk5fP94TXEGbYJu9G5maxNme2TcZSlnk2c9aMlsZXSid5pzz2g6ZM5synTSeap8oHxyejh2HXHGa/NphWs1cM9yqHBubZRrqmuIcM575IXFipCJuYIVebFuXmXeZSxxYHw0g4+FIoZxiPeLZIzciYiFAIIkgXyA1nz+dGhpbFlPR4FASUbvVclpYXwwiMmL4oYxepVo5GMfbjJ1h3RlbPVe/Fu3ZbNry2kYYZ9Z02IkcWh74X5/e+ZyEWfuXglfa2DlZeNsZHJidKBxomwGatFra297eM+CbonQiR2EZ3r+cuF28YCfiLOKBofzfuB1g28BbglvjHJ2d956WnyCe/F5wnoFe9J34G/LYs5a+WNwbZBxwHB2clx6XIJLiESLcoqyhsuAs3uSer1663m6d8V0bXEvbL1mpGRtZFZlTGi7bnt4o4BdhIGBJniKarlei1k1ZM9v/nNadGR12ncCevp38nCrZ31iVGR4ZjRlz19/VltSWFjAZJBtI3L+dfR4PXlHdtZxsmt5Y/FYMlJ6VPhb1mSUbut06XXecSxrrmc/aI5lQ13vXFVmbXAldI9vH2VqXGZXQlR+WIRhn2ysdRp5NnjXdS51sHaVeE185IEyhYuDKH5IeGR1s3XBc9xtOWtwcSt5lXwofB19M4BdgXB9BnSFaCpg7F7uZ0pyrniJeg94AHTIcyh403xCf7h/aH9pfrt7b3kPeRd6W3lXeHZ4QHozfDF9fnu4dWlsY2nzcjKAB4mGjL6L9Ibgfwh7E3skfl5/9X5ff1GCt4X3hJd/Q3c/bkpnsWZRbCtzJnckelt8fnzOeC10e3SveLN5jHOTaNJlzG0Bc/V013a2eaN6MHqQeUR4cXXScYxxq3ZmfSeBGIEUfml6VXa2bqxjAGKybEtyYW6UY1lhZmpkdXx/log2kGqTUpGeil2BT3gRcJ1pT2kJarpnRmWxZtdqgW1ybg9yc37Iik+RJpFlirt+63eSd81zQW/qcO96S4RIh9SDHXu/b9xmBWqOeL2HzI80jy2IVH8kexl/s4NfhGmB93wUeyB9O3+zgOWAdH6ffn2Hio/rkG+L44D9dOduIm0dacNkimMTYr1eXlmpWXZlLm8id66DUJDdlo2VOYzSfP1p7Vn6XOtk/GbPZIxj3WSZaL5s5mxbat1tD3YVe/N48G7mYb5ZXVZ5VolZalrbVsJVCGBmb5F4sXnfcmNpRm0QeOl7eHYiaPdYSV7Sa4tyonEZbkNuwW7Sa9NkgVytWeVaTmQab4V1dnYxcdZpQGfWZ55ohWa/Xw9V0UnZSiJaTGWIai5tkW8Ec9x2anvqfiOA/YKVheWE9YDpeVpw02PzVe1SHlUGXG5ldmsZbUFsEGxIcMt0JHUDchhtBmjLZF1nZG8Pc6lvQmlcZ/prA3AidyGB1Yf2hpB/sHWpb+Ns7WZoXyNaq1g9XXFkimjZZwBulX0JiRSM6oZKfAN5cH8WhFSCgXrhbWpkx2WDatpvD3mahWSONJCyiqB+fW+gZIRfMmnSdt59+367fLF4SnF4b917S4hVjrKMbYRjfL57nH2hfOl1FGyBZaJjTGKAYR9kf29CfLmCEIIce6RwjGUvXCdaS2LocZh95YJ1gt9+xXxifG17CXn2dOVzwXRacS5pdl4HVyZeQWe6cJt5foAFhu+IvIhsh9qEan4OeO909HEScK5wMXRbeGl4zXOBdHB9QYTFhmyF8oDnejZ1K246ZiFg+l+CaLNzg3wEfyh6iXALajVmUWUzalFwKnOlc3F1T3cke6Z+IoDugN5/pnzPeBx3GXhneVB2yW0SZBxdOlj4V8lablusVt1L2EbzW2ZuR3c6d+NvzWILVgpN50ncV01nCHCscLFrTmKQWchbwGj2ci95xHvReht5QnYHcIZoOWl+cjV9HILmfj15Y3qofzKDhYVwh0uIc4a9gch7pncadvBz0G7daCVkPGbVcJ56F4B7gAl+knugemB5EXUIbSBmn2dRacVkpFarQO85KUgFVExdYGbqah1qBWaEZ5Nw23ejeqJ4hXNmcuN1vXnze4p69nOhawVtq3bWf8KDlIAud1lo7VolWetcFmLdZXFoomxGchJ1LHR8dfh6g30EeYhs91ssUnZY3WNYbQZ1knt/fweAxn17ewx6O3hZeHJ7I4BLhm+KsorkhsmApnsdeOJ09nCybVttGG/MbHtma2WGaZ9tiWzXZJxePV70XIBXE0kfLJUqfjmhQMM9C0Q3Wldph2/Zb41xjnYZejN8136zfx99SXYia+BdS1Z0WVVpz3SAeCR4f3cHei2Ak4TMgxx8dG0RXFlUKlowY3FmGWa2Z3ptHXRJeF55gXoyflaBh4Bqes1w9Gd9Y8Rdl1LWQv0uVzaaT7Rh72uqcsd4RH3FfRZ5JXC9aQFtGnNXdzN403WEbgZlY14QYEJpEnlEguiCTnzQcCBjyVtjX0lmaG3Yc5t2EHbddCJ1CHVzdGlxXXHydUl7Qn4jflF9KICvhIeGuoMseypuBGTUYjZj2mCkX6VjImf4Z4hu7nW+d6twl2AUUftMulLrWeFckVm1U3pQt1PGWFxZI1lNV7NY5l/KZe9ny2QvXhBa816HZb5mx2S5Y4dszHqIhPuG5IGveOx18nw1g4mEK4Dad0xve2YoXBdTC1hyYqdqtm6Jbv5rC2Y1Y5JqbXF2cwxvOmSAVcxKHUz0UM1ZN2EEZTJkX1tqWZJhJ2XhYCtY2FoiZyRtt2l2XgdZM2S9cPp24XabcYppcmJAXxVg62cScp52KXRoavBaQFIdWmtkg2zfcLJwym/ab+9zLnt5ftt6r3BBYQ5W8lA0UotaMWfbb11yt21DYjtUllE5Wh1fIV5NYQ5miGcPa4lxV3Yid4t1ZHa+fcqE/4VlgIF1Dm/odGN7PXzHd3txK3KMeap+jn46efBvoGeZY2JknmgmbiFxRXHlb8NsPGZ8Ycxho2WOZv5lr2hcbFxrGGWXW9NYO18vZldq7G1UcWVz03Epa9BhJGBraYlzi3rYfnl/Hn14eQ54B3frdJJwA3E4da13QnVrbWdhmlWXUidbxWaObhlwLmo1Xd1QFU2KYLhz731LgGB7p3B3ZoVgVV+mYjlp93OOfS+CD4GaeUpr6l8JZ/J0M3xAey5yqGYKZUxqNXFne8CDooauhMp+fXclcD5nTl0+WHNcD2r6dGl41XQycKNxcXZRfniFI4h+hZt9F3OKcdZ6ZYIGg7V8AXDGX4RZJmYMcTV1KXQfc8V1InhDd4R2K3jcetl7wXzHfph+zHjqbrpnQmkYcbJ5FH6YfNR4NXnYfEp+SH3Ze5B5cnY/dPt594FShaOBdXahZo9hzWOjYk9f8WBkbEx49H46f4F5zHIucGJtkmcdX6JTcU3FX35yT3ujelByn2bTYBldlFgJWdRbRmBwZpFq4mmbYgxYIFrfYl5ncmZkZGpmr2q/a/Vm3VwnVVFTNFS8Ug1MvE6jXJlopW9Acj9wcWojYrZa6FZgVR5X61qvYRlqDnHYdgZ7EX+YgOV+Wnn8b4VqFG9md+t9LYIihoaGDYFtdBNgbEmtPoxVpW09e6KAnID7eoRwIGjWZnpoyWXkWyFM0U5TXtRoTG+QcctupGhDZ0dv6nZWeXp2u29Xa59sdWs9ZVZjWGreb+huX2oba6Z3UIHkg0SABHXcYOpOlVVzaWp6eoVBi6KOrpE2lFCUP4/lhNV9Q4QMj6mV7ZVOjyyBYGwVZjpzvXt6fnl+WYBLhvyJvomChtqCu397e+J2eXVRepiAxIdMjQKOGYk4goN/ZYCkf1l7t3WGc111enVjcW9q9WU5aZNwAXbcdUluu2BGV9BpgXqKgmGEIIJBe5Vws2bIZXRqxm0bbvNqlGw9dsR9+35+eQlvr2eqaMJpSWqWafFpum6TddJ6CnyOeFd083VlegV8rHrKe999T34Ceyt0zHAndOV3IXnJdtdw6XBceYOB9oSzgoZ7rXO3bntu4XIGePt+UYY1jPOOUY0Mh2d93nY7eDl7gn0Rf+V/Sn/aewp3fXRUd1x8NIAOg+ODUoJjfqF5ynWbcVdxM3VYeat7UHq8d9d3YXmqd7BwTmgtYplj/WrIc+J5cnwofkyAoX7ndiNvDnLheW1+9n40fKx5E3mheo18Cnzud7xy9nAWcqJz33XveS97P3hsbxpn+meQclV9i4JJgQd7bnHvZOpZO1sMZnRyuXvef9N+W3p7dmJ1hXOFb6pshHGifDCF4IZMgdJ2p250aQdidGRsc19/sIWghteDpYAmfo16KXeCd4N7Ln7Re8Vz/GR6WPZedmmdcEV3Vn+ZhQCI14W0fn12DnFgbBtpgG8se8CCz4R/gkN8qnP5a85pVm2Bcgl2SXimeSZ6AXtmezZ6OXiGdeFzr3TJeOV/HYU2hWKAVXi8bnFjA1APNr1KnmTmdnaA/YFMfk14S3I1bG5nDmiparVsxm3PbjBwu3FMc6J3yntqfLZ6fHhldWdx/2x2bhB1iXl9eYV3h3gVfCV80XcTcgNtMmqlbtN3yX13fYF2C26/bHlxbnRHcgVwjHaufhGBuH0IeBl0kHHLbXNqT2sxceN353w5f5R+kHoBcwZqxWWsaMlqg2oEaz5rhWvNZ7liKWaPc9V/aoa4hvSC7X6+fRl8vHaTbztr2GiZaGxv5naOeSd3lHJibzxu2GvIZ9BigmLTZn1rfnDTeLKAeoR+gzCCm4SiiBmJ3YRmfGpzT20RatBoi2vJcJN1G3mweyN7jXZKbGtctFtCbep7N4Q9hlaCEXqmb5lnuWuCcs50v3EWbCpo4GiFandrU21pdMd6AH25eChuFWfwazpyHHVCdFJv42QUVlxP41qIZ2NtQG6xbRhxrHU/eUR7lHx0ftOBlYRAhRGDO341dolt0WpFbxp2WXr5fO9/pYE9gAJ80XVXcS1xLXPZddF4kXj6cZ1lrl14ZxNzLnl5fLx+zIAKgnyBYYGrgN18fnfsdW53fXfodKBxPGxJbBhxRHqHhMiK34oJhrR/5nh+cdFrJ2szb5l2AX2JgECBwH+pfaV90X4ef0GA54I4hWCFHoGBeEhsvGCWYY5pSXBlcw51Cnfne4SDioozjauLSYdEgSt6GnHIZgllPm8BereB1oUdhV5/SHXsa7ZqAm5zbg1tdW9GdzSBgYcmiA2ETX1wdhd1gXnufMZ7gnfqdCR5sIHDh+6J8IZFflVy1GyOcnd4m3hxdIdxuHbeffKABYBWf8uAh4Cae5lzr21yanBmw2PkZVhqvG5pcO1ya3cffDOBpITNg4CAL313e3p4PHHPZcBZO1IvVIVeZmmgbWxtT2+Rdcp7CH+BgUWE2oVjhYSCHn0TdnJwhXHodHN1EXSRdL50zHDNZ9lbd1flWuRhbmzAdjR8Y3xveOZ0XHRZd+F5t3oxen94LXRIdTB6a3+XggeD8H++eKJs3194XrFi/2ayZw9kKl0fXcFmJm5acat1yXnEeZVzwmbqV8FMNEMKOYc6AVEJZOFzg35Gg8OCoH6ceBtzH2/9beBw/XJmcE5ppWKCaFt0Lnwkf8B/Mn9YfnZ8Gno3dfZt62pQcZV4t3r/eC12H3bzeDZ8237dfUN2Z2ekWHpZz2f5cm94q3qoe+N7OXyhfJR9QoLUiDCOi48bjL2EK35VeZ13S3lWfIV/WYKuhICG4YXEgQx9Wnoyd8JvsmY6ZYVnOGiraPdqqW4SciRzKXNoc2Fzm3iLgC6Gcocgg6F7oXaLdlJ9XIZRi8eJToMle3dyEGtfaTRtlnRZfOaA/IGif7J653SJblVqOGpWbDdzbn7VhluJXYYBf/dzdWeEajp1S3pfeW5z0G4jcE93Tn5WgYF/EHpFc7pt5Gx4cPl03nlnf6GBsn8kfR1+koEghKOFvodGikmLSIgBgTt3MnIudYZ5X3tIfBZ+OX9TfaV3AXXyeYN/M4QahhGE2X4BePNvfWhbYu9g+GXdaUBsC28kclx1SXWIdMV0xHMwcK1uZXUffUt/gHtHcyJtBnJ3eOR5AXmRe8OAuYIqf2h4hXNYcatuMGy0bHRzqXrLgPWFiIgdh7iCVH4peyB6dXrQej17Q3oVeaZ4PHqyezR7qHhZdlB2D3ljfKB+aX5bfMR6k3v0fQB+33tWePt2xnmme3h42W9dayty23vRgJd/f3pXd5t4pHqUeWJ0aG3XbBNzKHmteTx2C3WCeB58wX10fdJ7JXrJeGl4fHfEdo50dW9ybIBpa2M7XcBVLEpRPxhIzlyNafpsgmmiZfFn5203caRvzGtyaVZs6HGJez2CdYMxfhV00WvGb8F6/oLFhrSH9YeJh7mF1IFve312+3dIevB6QXqlejV+74PWiYmNmo1oiziJn4Yjgll9wnkRd25ykGtQatRvFXUodkFyZ2vpasZvT3QPeER7S3xGeSpzIm2+aZ1mk2MgYxVl6Wfea3hw3XIyci520HkLe5d5fXejdXN0/nP+cHlvHnAocfZys3VVeFF5QXefd9R+HoX/hZiCS3x6dRdxEG+Qa4BngGeMaT9pJGidbKV1A32Rf4B/IX9mfo98kXrbecR6knvJfAeAv4NbhCt/M3PVYxVTUlJEWGxZUVddV9VcwGP+auRxP3XOc+Ruh2j0Yy1kLmngcMx3tHvlfGR9ZntndrF1Onrqf5uCxIDUfM58wIGIhCmFqYWHhQSE6YDWfKN4onmjfZh9M3hYbfFf+lZ7VkZiPW8Sd8t5L3oAexV+voFihdWIqYokihqGOn/ceeV4YXlld+p01nUKeYF5XHWdbo5pPmclYq9g5GpLd05/poDQewVzL2v6aiduMHOxdn12UHSydSJ6MHzlep12S3PmdLB3aHdtePx6vXuheml69HsJfDl7VHnudrd0ynXSeA96hHePcuVvpm5Xaj9hilSaTQRbH2uRdDN6XYGIiJOLXIhEf3By2GgqZqdhRlpeWYZkzm95eEJ9anvUc7RtwGuUbU5xEHd3exx9S3kab8NmMWh6br90jnnGfsqDs4Tqf+p2jG5MbZFxMndMfNZ+JXy5c9Ft0W42bhtvsXSEe818MnisdUR8u4TdiYGL6IkQiP6Ff4Wkh8GJnYkGhoSBW4MgiI2HgIA1d9BxbG96b4J0sX3bhqOLV4sIieWGtYKke2dzbG+lbP5pTWu0a2hl0WN3cpN+LIPWg9WC24D/fZ55RXdceVx6iXnuebp8on9LgTGDNITfg+uDz4O8gRV9yHWxbfFuwHh9f/V/UHsRdZZ03nVEdWJzsnFfc/Z2AHnEeA90AHHscz13YHaPcjByQ3eke/l7aHkuesqCEo6tlcKX85OMjC+FF4L4gTSBmn59fBl9uYEohz+J6IY+gRp9XH9shEaKmYyKiaaDqITAjEuRC5AOicx+wnh5eRZ/6YJkgj2E7Y9GmnGdWZiyid9vYVEHTmNb62PGbOx4Yof8kR+VoZESifN+C3nRd+t7PoHugV6FSpEHmyedJJceiyKB43/6fYF2PnBBdZOEb5QVnZ6d65Y+jaqJHovmiRqG0ITLh6GMVpIkltiUEY2ufu50I3rcfqt983bRcl1+OIwVlDWVoZBKh2J8Dno8gWWGPYZ6hDmKYpQQmjWZ9pE1ht+AHoZ1jAeQkI9WiziGuIWpia6KLIWZewJ2hHtIglWE+IBneqd1SHRVcXxoJl93ZSpucHM7d2F6PX3wfiWCY4XIhGl/yHdwdPR4I4FAiGqKbYdRgfx/0oaLjZuOEoqJghF8835ihW2HUoXnf197yXz0ftl95niocfpsCXLwfaWHP4wRjL6Hq390ev2CJozwjRWHDnh6a6JugXbaewt+R3/Tfzt+knr8d012q3UEdQ5zeHI0eUeD5ojXhrl8znE5b85uK2+fdUJ/CYVDhNF9Bngze/GDMItOjs2MnIh7hn2G7YWag1OAb4CrgPp7n3NgbUVw0Xddf/iHwo2WjkWLW4Y1hUuK04+Fk9KTXI7Fgv10EHETd7N5EXbTb2FuRXFUcaJtdWgyaFlunndsf72C7IBDe8x0l3CdcZx5En/Afed3sXDFat9nuWSWZOVul3hMfWB9pXkjdfh0snqifjZ+83tCepR4Tnp4f8WDr4IAe7tuAWhVak9xg3WJc/JqE2Yga6pyPHvjgjiHPojZhdSAmHsCelqBJYl+jUmNlIdtfWdxGm6AcflxZ2zwaAhzH4B2iFSLo4h+gRV4WHIZdLx2iHXdbzdpeWZTaYJyB37qha2HN4QmgKV/PX4heDRwp27zcTJ0+HV6eN18fYHHhDqFNIMlgl2DWoPLf7F3onDbc1x7GoAlgKh8HnjtdO9zgnSIdqF3BXTFa8NlbWfsbUF3wX+qg6WA6nUNaDpi4Wk0cmR5D4BvhRCG8H4mbxlcx1psZ6xw2HTadedz5W/9b/pyInYZeLl3KHl1fwyHlot+izyHqX+beEN1wXJwckh1KH0ehw6M+orThId853g4fbKDc4flh2iHtYbthKiA4XyBe0x7JHqId0x1K3Z3ec98un1ZfnOA5oFPgRh/73wvfJp8S35SgMR/g3sfdiZyYW/VbeltB27qbTxvR3HncxZ2xHVpcnJqP2HPYTZpEG9Kcpx0MnY7dtV2V3l9fAt+HnvtdVd0KHT7dGt5Qn3NfHt4x3F2bHdoj28MflWIS4zkigWGJoALew123XORdoR6zHpjdjtuUWprbsNwmW/Mb89y8XS4c+txvXRWelJ84XjhcZppmWXYarhzeXqAft+AY4Fwfxh8xnsre1J37XBzbP1r1m1BbqNmuVmwUMdLDkvbSxNfbXTBgAGFC4XHhVqG04SjgB58bHkHdkBwtGYzY3hnBG6wcmJ3HH4zhs6Lgoz4h6R/93ekdFF0LHZ7eQV7qHpHeiF8AH6RfPZ45XKZacdmlnEPe/V8f3hgcNdrkG/OeHqBEIWPg0uFp40Llf+WB5JZiL5/JHhqcghxM3QZd5J4d3n3eGJ8nYLohnuHe4WhhL+IoY76kaCQbYoZgRx2QWyoah9yznusg36KyI7zjr2Ld4hwhoqHZoyCk8iXLZexk9KQAZBwj+2NOI2tjJqJL4Mqfsd7CnmadVh0C3YmdyN15XSgeQt+7n0teWNx8GyLcRp6wX3zfT5+JoBBgT2BIYPLhemIOIoRiImFuoSvg72BWYBMhEuMuZElkV6KtH4ddQB3OXyUfmJ+XHxMeD9z+nBfck11tniaeyx/IIIAgU97s3S9c/93mX6igtyC4H/dfAN86XrmdMBo1mEibL96ToPJhKWC94LahriK8oxujJ2Kj4eBhR2EZIEDfRN8UoAlg5qC4YBIf9Z9WHxJflSAZH3zdqRyaXVse4F/YX+6fOF+EYWricyMP45SjWeJeYKQeipyw20fcadz93LpbW1mMWiQdNx//oU7iIyJBIuQi4CL/InghaiAJX6MfJp7dHmWczxsVmfSYnhcT1i+WQRePWH8YMBhA2k5cZl9oYw2ltSYIZb0kJWL0Iaggm5/mn0zempzV3DSdNJ8bIOjhqKFzn9GeQt14W/oZlVdgVeoWktjVGqwbHRtJXArdJx29HQ6cm50V3kceVF3yHrTfUN72HLPbDFvfnJncmZu/GdnbcR+Y4tDj1KLMIPVfZx8knsjeZFzd3EZeiSGGI1IjX+IEoKKgbeDvoQMhaiEv4TziJmORpKYkBeJSYA6evF1F3FDbe1vDn1IjAqWw5gzk5uE2HGZaP1r8nHfdZ13FYDai6iSipKDilR60GnFZlVsd3EOdFl0fXqgh/+PbZF6jBCEVH1yeBFx2mrFbjl5E4iRlAib35sjmbWW1pY8l9eUPI8Ah02BzYTqikqNSovWhrmDhoOmgiKCVYTZhbiGxYe4iE2JN4jnhj6HTIg+h2+E7ID+etx2jXbieVF9N33UeRh3rHY+dqZ29Hjseyp++H3re9V4W3d5edB9bYA+gP19WnvmeWR+yYfVj/WTW5NsjvWHVYLIfmd/04AzgLp9hH+FhFaHZ4QifX94IHq+fGt8K3xvfKF74HrEe+t9tn5UfGN3JHdne4x9a3kkb3pm72bUaB5tRHLBdcB0K3CYcTF3wnxDgtCFhIXThFiD3oBiffR31HL4dZSBZYuojgqM24Ylhl+JuorAiMOGp4eNiL+HaYicip6KhYZ9gJt8tXtsfjOD3IXCgrx5QnJZcqt0wXNOccx0lHwbgAd+THqwehF9IH9IguaGxYonjBmKhIVxfq5yEWY6a7Z2NHs7etd4LHyegsOFS4XsgtN/8HsgdnNs9WEvYpBtFHpBhGGKvos2iHqBH3qsddV0TnYJe32AhoJjgQt+Cntle3x/qoPThAiFZYdmimWLC4vkikOLe4qqhT58yXOKcdN1KXtRgpGIfYtDisyHi4U5g36CsYLchMqH4Id+gxl9KHgyeNJ9VoNhhOh+iHGdamlzvHzHgqWEH4M+ffd2bnfyesR904Hvh1mNHY0UhWZ2PWuqbk94voBAhd2FF4SYgNF8LHtgfr6FRI2EkeKSopEuj6aMCYvrixiNIIsjhQJ84HP6c6N1VHR4csJx3HSeeHF7kn3FfTp/dYPchoiHjIXlgD17t3mofPV/iYINhMKDR4K8fzF+4H0jf5yBcIKUgcN/PHzMdalvpnAtduJ4LXZMbztvlHoZhTyJ8IcDgxV+vX0lgZmCvX8HeWJ0sXnBf2iB9H5se9l76n6Bf9Z7cHcXeDJ6Inp2dztxhW5fcyl4X3uufSiBDIWhhlaHTYiIiIqG2YG3eg92e3lYgTWH9omaiIuHxYdyh5uF9IGegRuEzYRhgLl3KXFgcRt1hHqCf0iCooGNfSB3knILc0R2oH64h+CNKpGSkQGP5YnkhCiCpYI6hvOJGouGiC6C7XtkfI6CSoYphquDq4JAg+F/J3kqdDB0hXTecNBoRlxhTjBYn2Wvbx15lIJmi9+QcZEKj36MFYo0hT59LXavdQV6Wn+egg2EQoZbiaSMeI0CjNCKHIkMheeB64WvjGqQno9di0SFYn3Te3KDvosZkkiVW5YOlWGRmovIhUGDOYSWhmuIrohjiWSMmJABkzCRAYybh06JuYyZjVqKHIdIidqMA48+j3+Nf4k6hUWDO4Htfvx/AoXyi/aRIZODjoiHwYLpgFV/Z4DghMWHjIbvgvWAyYHDgrCBHX8BfzmBEIFlfAV38nMAetmB6IdxjNSO944Hjc6Jmobhg2yAR3tTdsF0E3eweBR2MXHZbeNthW7vbY5udXOCfCqDfoW0g3l/snqReA179n+tgm+CKoK0gZt/8nnpcrhwqnY3fDN/on+wfZ57TX8siDmOe41/hpZ+8XskezZ4GXD8ZAB0g4qfloWYxpAwgGhwJXNWe5eAPYQWiHSP2pb3mVGXLo1gfAFzbnMwcbhoDVosUnhtA4JbiuKJyoRLgSyCkYCLeANsbGN3bI6CF5ImmRSZtJPhjC2HD4MegPl6xnjziByanKJGosGaV5CMi06LQ4k9g2F8BHy4jNecDqR3ot+Yc4jMf5eDvoZAhxuFAoYBkHmajp1BmKeL2IEviHqPJZAsi8uCHYIXjn6Wj5d+kNWBfHQqdOp4N30sf+9+aYOvjHeSZJEliNd3NnF1eYCC8IfKibiH94ASdjJwoHaFg7qL6o05jZ6KUohbiA+K04gCg8l7kXzdg6WKzIxaiZCBx3ULamFrFnh2glWIPYqRiWmHYYQPg8CCaIJjg7mF/IZGhSqAJnlkd6d70X5/fnN9OH1EfTJ9Fn2/e2l3im+maxZrLGtCa7loC2Yqa2125X4zgjOALHzbeTt3mnQ4dRp5mnwkgGSC9oEff2B5GHMFcTxwxHBrc2d26nqihGyNRJAxjLKCN3mddl56cH99gXuDOIvMlRSdQp7FmHqProdYg8aAy39fgO+Dyo6ImVqenJzslDOMo4ZUhQaJkI7Wk3yXqJkdmv2XVpFphDR2CXKkd8p+HIINgRKDnYjxjNmMLIWKdXBp2nH8f5+J7ozLjLSMko8cktOPm4bXfauDUpEimsibO5iAlW+Y7prxl+KOaYKcevt7An0nd7doK1TlXbJ3Rolcky2XuZezltyTcI0Jgclr4VsNaGR624UQi3mMVIt8hwODS35Ye1h6YXuRf7qDtIWzhc+EKIMbftt3CnUzdnd6ZH0pf8CCgYd9i8KMmIkBgkN6onWKdPV26XmFfb9/OH8Be/J1xHJEcr5w327Ccfx3On0qf1F91nsNfl6ALYEkguKESoezhcp/ynbScxl4jXqGel97En2ifrGB54TuhPOBFIB6gXeAxnyqenR9sYDqfk972XxagOOBsX8/fKh6bXskfLx6xHhXeQJ8D4Aygx2CF3zbcRtq9nBSfviIy49OknSQCIoAgQd7XHnLeZV76H7dgBF+pnZQcLBu224Xcj14fIBjh4GKGItSiuaIkognh82FN4eIiU2MUo6ajh6NfI29jkyP042nibqCVHoCdGJzGHUmdIhwVG/ib4NtI2tLbSpz+XgffDx8AHlNdGlxJXFwb95pNGfgbJ90H3mYeeV40XzVhEuK8oqwhkx/rnficodz5XmrgSCHjIlpiKyDqH3xeVp66nz2f9GEpYjOiAiKjo4pkp+Q5Yi7fPRx43M6exB/zX7dey94QHhCeRx2dHBmcNh42HzUerx3vnfvecx79no4ewZ+3n6We3x4vHkbfwuB3Ho0buJpFXFPd6Z5znvQfsyBCoSNg+N/k3i4bsJoMG0Dd0l+UIJbhNSEvYVahqiFt4FRerJ1SHrXgrqGZobsh7+MTpDwjkqJroMngQeCx4R1hoGFXYAdefV2enzqgLKAHn4Pehp7vYOZi7eNHIqRgl56S3oUgHiF/Impjc+Oqo2CiVOCxX7vgpmI1orhiTeGOX/Ae+x9JYDOfxZ6RW5tZittwneHhVSQmZUOleqPT4r0iQWL/4rtiv+KLokmhUCCjYFogFR/hYByhMWG9YSLf/141ndDf5mLfpQZl6WTV4zTiPmIYItkkOWT9JKoizuA7nXrcld3J363gsmD0oJrgQaCGoRShBWBBXodeCt8s32De+55GX4eiJiOxI/2jFOIqIOlgEOC8oYhiNWC93hUcRxyAnfteh98EH0lf4WBFII/gEZ/lYCngmCDaYLMgPN/ToAfgASA24M7jK6SlpMrkOeJ5YGbePVvl3FAefV/v4dqkIWVZJXGkaCOM46HjeWMcYyVimSKiZHnmu2f4J6al8qLqn9/e6B/JIV6iheTkp7KplqofqLxlaqJRIbtheWCzHxhgLiUNqXcq/qoZ52RjeeHsojmhQWBFIHyjPWd1KjOqhmjkJCWd1pxEXohgtqGWYlQk9agB6kPqZagM5F8g0V7m3a9dlt5goB+jXmZhp4NnJySQYZzfnd3EW5Jb8562Ia9kCSWqpYZk2SObIx6i6aIaITGf698q4FcjKqUVJe2kxGLx4EQf7qB3oV0iQeJPoYyhKmCi3/Aeu530Xc3eLF4OHq+fO1/24P6hp6HQoaTgux9bn3ZhEWPkpVvlTKP+4Nld1ht/3CPgRyP8ZTKkyONH4VzgOh8aXp5gcaNx5WylsOQzobYe5tvo2fcbMF5NYOwiMeLfIzjidyGN4biiUGOKpAHj8WLtIcXiAyNaJG2kh+QlIp6hKl/t3wRfIJ5TXK8aUhpAnNMfsCDTINZfwd7Lno3ekd5DXgxeeF9moLlg9GCAoE+f0N+B34cfpF9LXoachxpK2dibxp6woIziDuL/4pFh/5+GnRUb2B0TnrhgTqJlYtmh61+dXYicW1sbmgwbTZ3GXsrd2Zw3m/PbeJoK2kPcF11v3YKeOh5Wnxsfg6AzoDef7F+NX8wf9F97HqDeAJ4UXptfzqFkYhih8qBaHpCdTR0AHP0buhotGbybi98MoTdheuCVoDCgX2EJoW6gRl6snDfa6BvtHXXegV9nXuFfnKH744MkWyN6YWbf9p+m4FUgVt8hXSXbrBrBWjNZ+9xNH1vg0GGaYaYho6GwIEDeeJ2T30shCmI1odng9J+in84hj+LX4rngvR3p3F2cvFz6HMpdS14OHz0fr19vHgicONoV2Y/ayl073ymgpOE1oMwgjOB8IAgf+p5tnVsdit4dnvlfueCiYZYhyeJd4xYkHSSl5GtjKeFr4Hrf2h+BH9qf35+EX4pfmJ8tXs+fhCAnX/ifZV7GnmdeY19l4FghWKG2odoiaGIxIWMged8uXgWdiB1pHbVfGaDzoYvhyaGtIXIhwmKMookiIuEUoHOfWt8D4CNghWDeIRPht+Gk4R3f0R7OHt5d89y43gMhSOOdpElj4yIUoJpgcyCO4FtfUV63nfLeY5+04LchTOIkIh+hdN/3HlUd6J7dYA5gQJ/73zFfJJ7M3i9dsp6/YBlhWqFAYKhfnN9XYEmhZmEH38Pd2lx9XIienGCDIbxgfh4MnPqcvBxM3R2eYt8fHtveY57LIHYhBuF5IPUgcl+9HzMfomDwYlejr6PZ41Jh5OAoHtndxV4cX1jgKmBzINEh4qJRYhegrZ7Knonf5mE9YWQg22EUorYjgyQ8o7RjASMD4v3iUSKqYkehmuDnYTVh0CJ4IZOgg9/vXwge0l8+YAih7eL9ozkiZKDtH4hf6KB8oKUg9mCNIKogniEQIT0fzB68Xf8eXx8tX7pgHaB/H9Ufbl8cn9/gliEXYSwgT96M3Qkdyt9S4KngzWCnH++fhiA1YFpg0eD8IBnfAh2oHaxfj2FMYlsidWGLIP6fkR7tXfxclZy1HXZd2N21HOhcm9ybm+Wcw1+roWLiH+HgoV/g5KBWYBKgd2Er4eziP+HqoUwhk+LcJDUkh2TTZFmjY6JIYhmiNGJlIuOjRCP042TikaJ0YphjK+LCIf8fTx2S3zWiBuRcZX3lPyPnIm8hUKEqoLCg8GHYI+elrmZfpgFlGSOk4khgqt6/XmRgLGOaZxGo26irJpYjpmFQIR5hG2ECIU8i8+WXp+voUmdIZWNkZmTN5QCkAWI/IJQkPqgyKnbqaihZJQOi2mKJo3hjsiOFZRJoWSsnrC5rCygCI2AfOdypW4ebuR0iI4MpJyu/q9EqrqfbpVRjguIhoJqhoaRaJzRpMeobaZsnZ6QQIUBfkd+84Jkh52RnZ72psGnzqGRmsqYJJralw6R/Ij4hPKNrJmhnjmc9ZOYjN6KTIwijLeIDIK2e/t/i4ojkoqVN5QSjnCFRX+0gc2IUY7akFSQ04znh7GCFn14ett7d31XfT+BkIqYlHOZu5dKj7aB+HYleUmGVo8mkmGQo4uyho+FF4fgiHWJc4eChfiC/4FtguuCIoOugvp+u3awbV1sU3M9edF6NH30gMuClIHzftF92n8MgpyBNYJWhmiLNYwJiFGBNnrDcVtrd2yjc+l6K3+2gAmCe4V1i/OQVZLEjkaIEoPAgECA4YG5hTCJu4nOiZKLu4woi1iHNoRXgbp8mXvaf3qGn4yrkOyQC42khfB+r3xLfomCqoUShZCDboVHiRiOnI9mjf+Js4WDgPh7FndpcbBxHX4aitKSO5jnmL+UBo2zhEaBjYQ+idqLEotFiHiHUYulj4KQSozag7t7I3m+fEOAsYIyg8+BWYI5hjiME5HTki+SS5J3k/KUEJTDjlOGKIC+f1CAWICBf4l9OnvFfAKBcIJRgGx8Q3oDfTyEFonQiFWENoGvgyKIfIgmg8J643ihfQuBL4EHful77X0XgyCInorJifyF/X8kefB05HMPdWp1EXRvdS15Zn3AghOJjIyJi1GFG3ubcCRv2neGf5iDJYa5h0yH84NXfj98Zn/gg6+GeolDjXuQ6pIjlH2RpYrThF+DkYTJiXGQlJKnjouGiX4OePd0inXGeXB+b4SZikOOTY+JjqmMIYrzhlmHpIoVixSJrYrfjnKQK4+EjV2OMpD7kKOQ2Y8Fjw2NJIdQfgZ7IIHKh2iJZIVrf3R/7IPqh7OKyItWicCD03+5gMyB/H0Jd6h1Dnt2gJqCi4FQf7Z8s38khiCJEYZffR161YGniZ2NJ49FkDuQwoxaiGKIeYu8jW6MT4iihGyCi4EIg9WHNIz3jnCORYlpgdOAb4cFj7CUYJbWky2OUYhqhniI/4jtiVyPKZTokzKOKIUffnd6cnevdPB2Gn+mjc2YT553nnOZmZIjjTqIXoJWfiKBMosXlhqbPpkqk7qNxY3fj+uQbpAHjmeLvo7flRuZx5Qvif18RXqVfdyAdoKWgx+J85AqlvuVQ5BairqHB4eKiQONDI5/i2OJkokjid6Ft38nfQGA4oEnfhl2yXIbfv+Jco7fixOE3XpVdTp1b3kdgryJbI/SkiKSXo4BiV2D7nxedSJ04ne/eEF2kXkKhSyOcZCEjNaFW388fi2A7IR2iTWMtYx8iSCGzIb3irCQtZPRkluRU4+5jL2KxogtiE6KNozSi+iHzoA7fLl9eolflOGY1JdDks2LoImeiUSI+oWehTuGPYRWgdyBuIADe691/ne6fYqCioapiQaM+oveh7+DzYb5iWOJ/oTage2FDIuzjGuLp4j5h2uGNYI6exhyZG5ocCd173tTggOHAovwjMmMwoswikGG9IFPgT6E5ITZgd9/uIEzhYWGjIXjhLeFC4dnimeMmYylixqLGItyioiJ4ogUh1WCs3ogdrd2Rn0xhhWMW41ji5GJ9opKjdqQn5NKlQyWM5UIk4uPJIoxgRh1IHONfPqHAY6ljfmIA4Yoh5mG6IJBfhx3wXFGc997ZYL6g8CEmoSmhGKFFoXLhCGG2YijileKCojWheuEM4V3hPqDEIa+iHOJeIiDhQyBF30zfSSCWYgCjLKLJIhag2GAa4FWg8+CiIAyfHx0Mm2obAZxtnI4cMprgWdIbHZ3IoFEhwCLfY2LjsaMt4YsfEZ1onxgh9iMk4tIhYWA2II2hUKCvn24fdmAbYTCh3uKOo6ckEaPZ48YkhSU+5Puj7OIkYOdhcCK844wkK6NSoeugYGB54XFjHSTJJhnmgWa+ZYFkxORdZL3k2iShIvogaOEJJDfl1CZAJX1jAWFW4BUfit93XrifYOJPZLRkzKOnIO+fRV+/HyGexeA9InxlB2eZKK7oYuc7ZKYi8mKsYzDjmSQv5UtnUSh1p6llPOEAnkjekB/HITGhxyL8pGSmbacV5o1lOOPk48GjwCN5IvSjHSOOZAakeqP8osnhjKAbnkacW1tkXLjgseS5puOnTCZ1o9Dh+yGNYtPjraPTpH3k1eWP5byk92S5ZTdlyOYu5TujnqK5olFizmMlIrohTeA13oreM96P4HiiJ2O6pDcj7GM24h7h9KM4JMomGKY65VCk6uRPY9bjPyJuYi6h3iGLoP8fP50W3CFcv9794PliGeLMovAiNyEKIA/fGh5knVpckF0LHzxg5SJdowQi5GFvIIKhVqJ3IrvhxyDqH+TfFN7WHyyflCCroW2hvSF84XlhzSIKoUUg92HJ5APlVuUOY4Gh4uHPI7LkqWU/ZPSkaqN6YbTgVOCW4SIhV+KiJEZlfiTqI9ri3GJ54j1iJeJzYxZlv+fyKNcoROa15GkjVyM8ou0jKCPdpe7oY+nn6ZinzqVz49AknWWapgjl0OV9pyrqOmtXqvZoguZjpLrjLKILYgFi12T/J4jp6KooaIdlQ6GA4CUfiSC/omxkyqfDai4qg2m/JzPmG+aA5v1maGYgJcwmv+gg6RaoemX9YtKijOQK5MukKmJ+4qwk4iabZx9mAaPCoIWd6l3q4GTixySEpYhmEKYtJbhk1uPPYiCgdp9aXwAfhWDZIfUiHKJf4mZh8SFkIQDgx6DKYhYkMOVUpbikyOTmZRkmA+cvZwwmsSTcYwSiryKNYtCjPeNgo7+jq6RlJconQGftZuPkzGJJIPcgiuEY4qTk7WZk5pdl/eTM5LFkcKSi5IDkIOOLo5cjYuO9ZV1naugzp8pnKWXP5Myj3WMv4kwhfyA/ILpiWGPbpF3j9eM24zOjfqNHY3/jtKTHJjPmb+Y35XGkAKM3YkJiUKIV4j6iGmIx4dsifuKtYqviVqIToWHf5J5jX1VhTWJWYoEizSLX429ktWXiZkTlxCSY44FjUuN6IzZiqOJRYo/jAqPoJHXkg6RFo3IifiKfZHslkWYCZWDjgaJo4qPkByVhpW1kjGQAI4QjFCNNZB/kOeNHonthvCNwZmzoXSiypttkIuKsI0plpycd51Ome6TT5Hek8OZpZ+Mocec25FuhtqEoo4UmkygSqBSmueRRo/OkgKXVpiRlPmLUIUVh8+L343gjeWRtZabmJGWt5GLi26IkoqIjl6QpI4BieKAiniedFtz9HKudvt8bISGiXWKvIlCicyIvoUigrKCfIeBi1ONd49Dk0aU8o/PhzWCrYRcin+M9IxwjYKNbo14jl6Qv5GrlGSZwZvhmUWVjJHWk2WZLJ+Ho4ek7J8flQ2JhYgtlCKf5KNaokqch5a8lOyWMJ15otqiJp0vlOGP/5ZeofmmC6Vem7CNUYtolfGgQajvqYelhZs4k/+UQKHvq4WvAqskoJOV15b6okOtDrF+rbui15f8lkmkZrJHuVO36qtcl7mLOZquqByvW63fo7yW0JD2lbedzqNBpYWhyZpflsKWfJvroCGjwaAemZ+P5oqhjOSRIJc2my+cfZo2lzuVG5YNmG+YmJcwl5KWg5PHj4qLtYbXg9ODdonHkuuZ2ZtLmHCQK41ikeuUL5WBknWOeI6hkaaUaJUWlWqUXpOgj8OKWokkjm6d1apAsBqtsaLhlSKTcZsro0am6abqpqymUajDqhys8qu/p+GdWpYbnKSlUqvgqy2oiKS1n0eYqZfwoAuo7adroMeU2ZY1qQG3ZrwZuiuxTqSqnCekX7JevAC/e7oQsR+pN6xhtiu+g7/luKKpaJalmvawI8CqxdTBe7TZngmUu6NMseC2ybTorKCldaajq82v9LBgrbijV5aaj0CUqppOnn2dzpZGjwePSJRJmTmbUJmolBuQ340zjXqMLYtjiv2JdYlth8eDjoMFiRyOjZD9keyTeJYvmLOYcphHljCTZ47rinSK24paiW6JGY4Vki6SW40LhDx7r3zcguuF+YWEgw+C7YWMjOuQbZIzlHqTJo9ei6GI3IZKhMiDpYVBhXx/ini4e+qIdpOal0eVno2vhHF/CH4bf2KBfoNghtuMn5RemBSXc5KpjLaIZoisijCMWosjjKSQHZVOlW+QZIgfgM98aoYakcCWO5rvnBqdgZlIkbiHF4T3hCCF94LdgUuIhZSinKKecJwomX+Xd5WEjzSHuINai7+ZgKNJpiOihJhGjWGHb4fJiaWNQZSsn4CrWLEEsDypxqF6ntCbWZd1kwCSe5XYni+nW6mmo2GWyIgShb6HgovXj82WK6GYqU6scqi4nlqUCo6viDGBqnlLe0qJMJiSoPihjp6LmhaYDZUDkdeOBpFKmCChEKeRp9WhyZatjZaMPpBSk7qSspASk0iXT5mFmJOUD49RiHF+gXgqfK6DTIoakDaU6ZUZliaWKZV+kj+RWpIOlUiXqJjumI+Y15bgk3CQI43JibiJwYwSkH+SG5N3keKLkocmiRWM04wDjfqM94sKjROSm5mjntuef5sdl2CTy5T5meedA59InYSa55Z/kmCPoo5ljuyLnopej0KUFZe2mLKbpZ+poOGdP5nWlRyX65fQlL+Q/I5Lj7SOZI2djlCRmZEijv+Jn5AGmsygKqT8orieB5ovl16VdJJ7jkuOpJGYlWyXcJV/kjiRQpHukXWURJjnm+ie+Z8/n0WdSJvWmUmZHJnQmWOac5lZmUGbDJ9LpEanw6WmoNaa8pW6kQaRkJb+na+ivqIfnvOXiJQmlYqawaEQp1CnDqJ0mA2araJAp6Wn1KYJp5ilkqDAmpGWi5EXkcuWh5t+nOSZU5V3kkuS95LzlNiZJ589ojSioJ6amtGZsJ55pUqpcqixo32c6pa6lbmXgpsHoDWieKD+mnaVCJdKm5GdAZz+mDaVpY8ajYuRVJaSlk2TdZEFk1GXHJnmlTGOhIU/gHaBYYhdjq+RlpE7kKaRmpUJmg+e+6ALooqhJKAtntKaKZd/lA+TkpPQk3CRnI2LjL6QlJeJnf2gF6HXnsqcnp2GoD6iM6G9nTCaHJhHmLWYS5mRmKSYWZo/nFOeyJ6vm0iX2pfzmYmbOZ7NoE2h1Z6amm+XEJixl1WVKJRplj+bnp4boAehJqCim3OTUo6EkcGZhKD3osahFKCUn5+g26Nkqk+xpLPtro6j85SxjvOUZ57ko82kkaIEoP6enp51noqf9qDUoSyh/5+ToXuk3aVNpNOg3J3XnFeggaQXpdqiF59nmqiXxppUocOlL6UoocacyZ2RpZCv+7XotgOzn6v5pOmjkqkMr6awDa32o72YT5gNo0Cs8K7fq1ymG6K+n0Cef6AwpHCkkKANm7qbeaBjpH2lC6PEnQiZHJdImKaa75yUnKCX9JOOlhWcd6CjocGfcZs7mWOcO6Qgq0mtQap9okqac5lHnAOe0J+0oEKfnJ/cocGicaCAmV6Rk44IlVOd16KPppqpTKyDrPup2aaSp2irXK0DrHWme54sm7Kh6atmsvCynq1GpfudDKApqnixobJCrXujZ5yfoDyrLLMrtUiw9qUWnRWgoqvUtqS7rrjZrjuiFZ+JrSS6sL5+u6mxxqUkp5e6ico+0bfO8MImrx6qG75lzYDTx9CLxDqvlqTAtcfGV885z13Gs7Qjpm6vWb1VxCHDmbq+rJ2hGKgct56/VsD+uk+0nbCsr8GyCrejt+yxNKizocajCKmpqy6qWqRxnpqfQ6NOpnmn0aPbmoGSCZJzmYqhkKagp16k6p51mnCZkp0rouKjf6OGolOgap3qnLyelp+6nE2XTpNjlEqZzJxVnaOaG5ZGlA+bTqfPsWW297NrqmqdOJ27q2K4GL7MvI+0S6evnf+k6K/3tIazNa3mo1ScQ6RxsuG61LvAtWuqYKIkrE+6dMIUw7u84a8Opauutr/yyXnLL8SfswegrK0Wxq/TXtdi0lvF/bNMtmLK9tfr26jW2scmscCxA8lJ2GXduNjAyZO0e7FhwZnOjNQj0rnGMrTlrF+7YMmuz3rNL8JvsIunbq1KtBa4tLfVsqaqB6Tso6OomazQqxyk3phml+qhxKu2sM2weKy0o12cL5wQoa6l1aZnpPmfGZwunD6dnp0qn/2hMqQ2pAmj3aHTnzed1JrOmUSakpnjmC+aS5r6mTqepaVOqqqpLqWJn8ebu5qYmmyazZsfnUucCZm5mLadNKJqoUqdM5l/mW2d9qD5oguk3qS9pFujkqAWnVubEpzHnH6d1J4en5ibNZVckQeUpJgcm3CcAZ2OnPKayZnrmR2bFp2znP2bKZsPmj+cv6BRpGmnRanyp2SiUZtclt+R5Y+ylNWZnJvamiqY4ZOOlEqf5arqsdKzfrHmrLeoQaa9o/mggZ62nLWbG5z/nW6fx6HCpKKnCKm6p6qkw6KroMyeGaLepL2i6p0EncGgQqTqpVmmD6copyyl+6Jloqyk2afLp8mjtJ7XnGWcEpy2mlaYyZXLko2Og4kniA6PMJhEniSfjJxKmgebfp3mngKfjZ7KnfGcuZoTmF2XsZlcnIac4piclJmU9JYHliKSro6Dj0iSUpiynsShfqDdnF2ZU5ablDKV55RCkpeNe4nJi8uTBppmnD6c/5ovmR+X1JZemlGfSqLmoZufVZ5Jnh6ejZ5Snjyc5ZjNlj+YqpuMngCglJ8in6qe/J4Zn+WciJjWlgeagp0DnmObw5ZelOeV75rGn8+hEKDUm92aSZ2AoPqhDaHhnhSdtJ0Rnwygc5+pnYCdkqGypLWkXKRUpd6k8qK+oAWg+aAbovOhqqCYniWguqTKqLmpgqe4pF+jFaEWnW6bTqEQqJip7KW2oNOd6pxunWuefJ9JoUOkMKYBprOk9KV0qSKsWazPqQyno6iFqzKsQarVpgukD6PxouGib6NnpGmlU6VPpMajWqNdokCfoZp6mXOgqKfMqmqqb6jyp1Cp56jiptSlYKX2pGak1aS+pQOmb6UDpeGlSKiiqLWl16DtnQqeQ6BNpFaoDazLrv+tdKo3p3WntqmfqjCpL6WZn+Wcf58vpHSoi6q0q8OsFq2SqtGlrqRXqISrB6yXqluobaZspTykBaI2oKOeDp8ooqKmbaoErOiqPahHptilA6ZvpjGow6pOrLWqWKYCot2gZqYprIOu+axpqdOldKIjowenOayPsPywR666qVOmUqUSpCWinaGPo1aoSawRrYaqoqd9qYOs1Kwqq16rjqyMrNKqyqlAq1Gtta1IrI2rE65isbuxxK+7r3+ysLRhtI6w1qyZrCGuk65RrRSq9KimrG+w0rETsr6yqrOxshuxCLFHstyxla7wqSGo46lYrDOskqkvpUOhI6HjowinQqk/qvOpPKmDqOqmwaX9pLeid6AYoYijvKb8qi+uW65BrK2nwqQ7pDimb6ibq1atxawiq/+pwqi7p9anF6lirDWxMbPfsKWtzq24r1muralcpl6nSqo0rNmrZqrVqJOoN6oOrY6uv669r32w+q4irh6wDrGwr6atrK1BsPqyMLS8syCx7aoTokGcOZ2kotqmNqqkrL2sOavkqZqq9qsvrEur9ak9qcmqq60Er6+thavRq3GuJq/2qw+oXKgAqmurLq7rsPCyxrRhtfmzpbD6rWOugrJOtsO327fItYCyO7DqsXC2Dblkufu3vrQJsG+uDrPKtxy5JreEs+Wx8rHSspuzJ7XZtVO2CbYttUS087GMr5CtpKzwrNWvZrGfrsmp3KaUpXKoua7/smS0p7LsrO6nj6anqmqxObZtt6u2qrQrsD2tr69MsumxmLAxseezOLdGuSC6Hrr/uVC6gbmFuSu67rk4uJOzCq/QsNG3Rb7/wJK+uLfcsK6vWrSsuba8w7sWt/yyGLSeuSy/usCjvCW187FKtBq4Q7zcvS+83Lgut8C3Xb4FxynLE8izvpG2vbgzwobK486HzXzGab3IukDC08k3zBDJwMIJvmK8XsA+yf/OJs2Rww23trQOvIvD98axxBG90bR8tD66Or+5wfXABb2QtzGz3rNYuAW8SLy7ujC5PLmEufC7Ur5+vxG/3L3evfW+vL/pwObAj79fvSK8/70RwZLCFsLzwB6++blOt9q2ybfFudK8aL+Uvyy/cL+8vzHA8r/Ovly9rL6yw7HH28gpx93DocAtwOPDlcZBxaHAUby9uuW+7MWByWDHHMFzvVq9kcE5xy/K4sgjwyK7vbvZxUPPqNIg0XvN2smOyRPSXdxW4RLfKdcpzn7LJdac47fqh+nt39fQkcqv2CTpd/HU8JPnjNcPzDfV5eP1637rDOL9z6PC3M0o3CLkXuQ63PjMecMVzY3aq+Gu4BnXqMjKwWrHcc9R1LrUfs/cxd++psBDx1HLCsyfyQzFwr/Hwo/KY8+M0HPOKMvTzPjUtt0V4fbemtgz1KDd4uq08UPww+fy3XPds+Nv6E7oQ+O93CzbN9+l4urih97T1lfWMNx54urlROSQ3fnWmtdb2rDaK9pL2gbaKNrN2hXb+duU2jrXGdTj0UDSmNJg0iHQ2M0s0czSgdGLzxHMe8iMzVvYCt7V3dfZPNIFzsTZneXi6Xvov+Rv4KTeDOa+8Vj4tve38CHlcNwV6Ar4+f9J/xj3Fupc3nLeUO629+/21O7k5j7kCeVK6tTwP/HO6A3buNW92Xzgfeb45tnf3dXF06zWOdoO3d/bH9av0lXRzdCu0LXQYNCVzt/Mt8xqzGTL0shNxXnBq705u0u6ObsevAu9YbtrtEuto6wDrLiqqaiEp8qogKoqrEKrVKcLoz6dVpizllmdW6lGryOvmKtnpCSdBZ1VoGSiLaOip+qtO7DMrruqNKXdoOyeM53fmoWaSpyenoqdXJh7kPKKEosEi2CJ5YpIj66SP5NRk5mUSJOHkL6PCJJalMGUppLJjXCJbIuGjoyOZo8WkEGRi5OAlQCVnJIhkFaQR5KYlP2WW5dPlDWQzYsRiu6NSJPzljSX+5QGk8aQEY5/jVmOS4zMh5aEzYL+f3h9FINMjZaU7ZVOkSyJ74GvfjmAk4KghGqH6YwJk5iX3pdXk9+MTYjrhKGCsIVCjiGWOpsjnI+XqI5cicOKro58k9iXCJ0RoYGfeZY9iQaGh4ifiJeI9Y3JmlCltaj6pKGbD5R6kbOMsohnkl2h36qjreWpFKEpmPKTr5KfkbWTLZ1Ep8+raqncoMaV045ai02HmIQKi4Oby6XHp/2iO5nDj0qPFZQ/mRad1p8foZaf3ZxxmcCVYZNEkBKPbZCik5qXwJrzmbeW75IskTiP2I3Fi7qNg5WUmuuZFpgrmRWacpcckc+LNI3gkdqUV5QqkYGMDocqhqaKEo9EjySNS4wjjRyLUYaNg9KEx4bihtOF/oaTikmNPovJhLZ9SXqkfjSFhYceh/yGOoeMh06GgYO7fsh9aYEghYOJi5Cbl9Ca75gtk5yMVYj3iBWNS5AOkfiOm4pyh8mJFI2qjQiLg4ezhAOGKYpDizKL84vrkAuXBZw4oFmiUqFZnMCTJYjrgAyBsYWniCGIZIS1f82ASob9i5yOXI3xh7yBNXwVeA9+qYh3jxWRhY5OjaKQ7JMbk4qOYIs9jRiQLY+CjDyMFI6+jbqISYDrgueL5o8BjcOE+X/AgrOE4oLKgl6IN47TkDWPZooQhj2H8YxFkQyR0oxrhxOF1IQahICGgIpijfSNnYyviwOQ/pYQmZSTVoqXg6yEP4WrgkiDsIa6i72PWJABjxOM3ocyhIyA933xfm+C7ocfjoeTZpaalBuOwYUKgK59hHz3fJl+wYI4iHWKqYhehLWB5n+xfKt8TX4vgrmGIokciOCG/YYPiHuIRofMhECDW4l/k0ebqZ5enhie85rzlFSRQo/Yjf2MHY2UkfKUfJT6ksSSdJNslGqUaJMDkYWMcIc+hqmJkI0hjGOE54AdiAWR35U0lvuS1I5ujIaLpoxojPiIRYNYfz6FLI/WlaOXBZTQi0OCQ3qKe9OCYIl9j7CVzJh2lyyTMo+CjqePL478iaqD1H7mgImINI2YjCeI04V5iceMXI4VjqWL6ooOjEeMnIuPi++L+YwjjyaSeZWqlvySXowoh6KIho3cktWUSZLpiyGD14Ejij2ROZMXkMiJHYJMeclvgWs4cP96moP1hmqITIuljbyOeI39jISQuZQolluUc5CZjO+LxY6ike6RAJD7jMWKgYqaiLyIkoz5jyOPSIu1iNOJZYlLhC1+sX1EfSR4bXOudoN/wIaljCiSj5OJjreEj4OdjaCV45gYmTaXxJNQjiOI14XThkiJZIsrjvGON4wph/SCHILyhRqK3IxljaSMQo1JkK+TYZYjmRKcOpwlmXWTAI+Ajz+SaJSgkrCLEoD0eLJ8P4VJi1ONk45rkR2VC5i1lz+URZKXkmGTRJOkkUKREJPKlO6U6JVWmF2ajpkAleyPbI4Zj9WPko/3juaNs44MkW+TjZKQjgCNgJD6kxWTuYz5hJiChIeIjEaOcY0IjmSPEpIakyqTSJOsklWQa4w0hvF/1X0iggeLoZHlk+STlZIjkzmWH5nKmSCXYI+mhGaGv44ZlQKYUZeykmuK7oTviYOP848NjGqKRI97lXKXf5TWjGODxX1zf3uG340ekj6SopA7j0OPe4zuh26IBo9kkn6Rpo6tjLWLEIv4izaMoYlRhFd9j3hXdmZ5SYBKhWuJVY6bkROR0owehzmE8YcqjqaSAZR0kaaMeYkLiAGJD41IkLqQWo81jQuLaYbigYCF4o2okf2Oc4itgn+DoohbjHCLUYYBgJV/YYPCh0GLYIwgi4eJ84nWiS2IcIeiiTGPX5bXnQSi96AtmuqPQogAh7OFBoZxifKPw5R1lYSSXYxjhhuECYYcikuPoZKPk8uRPo44imiHAoaEhraJmI3ckKGQ14wSiYSI1oiAh46GtIlYjpWQ5o7fibGDF316d5B3f33Hf199antIeWJ2BHRTeBZ/zIDKfVJ58nmyewR4vXt/hjuOVZJwk6iRRI5Qi0SIzYZ5hxWIQ4iNiH+Ij4dvhJF/VH5XgyiIqIpWjZiP7I++j9yP/ZElkzORP40kiW6I2Y3rkq2VrpY0l8KYipjwlGaRAZI0lECW6pfumvqbSZickrWSFJd3maSXaZFlixqJR4fpiBKUzp/spdWkhJ7llsyTg5MOkR6OfI6mkT6RoIlsfed0+3l0g9qLgJLlld2TtIuug9iCsYfqjC6QApFbkMaQOZTbl+WY35Y2lCuTN5R0lJiT8pFejdGGRYJHgpuFiYnxi9OMCo04jUCOvI8zj9OL24bqhQyJx4pniFWG8YVUiGeKj4ipgl9+YX9kgrKF8YhIiT+HAoV8iOuOa5VLmNqW9ZHAijKGXIathYGCL3+CfRuBQYdvi+eLlYglhHCDbofDi+mO3Y44iqGDU4QxibiLo4rziC+IDIlAiJKG64YGjeCTeJhYmlaZNZjal3uWlJIiimp9IXUpeA9/7YK/gxyG94rUjjCONIiTgT2GNpG+lw6YCJUWkaqMC4bff4J7M3bVbg5wlnpJhoCRf5gMmpyXxZJpjSKLS4ozh5qE24QbiA6MtI1HjJ+JJoamhJeInY+RlO+UVJAxieaCUICsfqd98341hlOPjJW+lo2Sxoqlgft+n4NWhyyJTIpGisiL5ozoivuHsoU1hdqF8YZ+h6uLrZLEl0+Z7Ji9l1mUsY1Eh/+HsY1CklOTE5Njk4uTUpNxkoaQAY/0jlKSXpbsll+W6ZghmwWbiZqjl0eUNZPLlo6faqcgqpemc5zdjUmB9YHUjoyYBZurlkSOIImwiAWONprLpAepiaUrm3aM9IKIg42RC6AXp4OloJy6joiH04RgiIqTx5oFm/+VFo5liHyG2Ym7keCXm5k/l6WTvpJ5lH6Wv5eCliWTJ43xgmV2Q24vcHx8W4igj6aR9o5VjcqMo4oUii6NKZHZkZCNm4ZWgkmEZIgQiyiLwYkeik2LbIvqi4uNTI68jKyI1oLPfpmBJ4dhioSIS4Kzf5+CPoWWg02AJ37Fe5N6c3xFfjGAV4EahkeLCoyQiCKEZ4PEhyOKIIf3gumCXYW5iO+M/4/cj/yNLI+Okz+XZ5himHWXc5WAkQCLSYOnfNJ8Un8LhDuKso7/jy6P446tj72PbI0OiYeFY4W4iu+SEpqynDyaV5MDi5WIbo2MkTeQHoq9gsV+qYBFhe2KII87j82NwI3DjniPMI4Pi7uHrIc/ibuJ4oh1iEeJAYstjGKMg4vtiGyHf4pujq2NNIjrgiSFDYp2i+2IxId3iWKKWoc4hL6H1Iuji26GuH2md15zrnHndX97fYHShr2JHY0Jj4aO6oqdhLt9xnkJe6yBfIq+j+2QiI+tjKuLCY7Kj8uOoIvNiMiI5oy0kOWSqZKEkTaRwJKLk3OQpYirfZVz43Kzd595LXp8gG2IFo23jz2SPZfxmc6XJpD7hI2BdYVFiqON3Y7ajHyEL3cebu9zWHyQgNV/+HvaeC55OnuYez55EnqWhJ+PhZTYkt6M24Vbf6B6dnhgeVJ6QX+WiBOSJJfqloOR6Ix2kJSVbJeSl5yZO52/n4aft5p7kTSGOH+1gMyE/IhPjZSQfpFCjyuNcI2MjH+GoYPLhyqOL5J2k9mRoI/xkK+SLJLwjYGHtYT3hdCGUIdnhuWCh4BYgtyHpIvhjF6MB44HkduS+JIIksiSDJINjlSLgY3rkNSRmJHSkeeTgZW4kpSNDIt5jM+NKIoXgqp+wIW0kYScCqLKocicY5VRjs6JtYUCg8qA8H/xhJCOFZUblgGSnYgZefdv5XzmjMqWV5tDnNCaKZh0lZaSGJEJk0KVGpXtkN+KoYtclTmdYZ6fmEmOiIRPgbGDZIfxi7ePO5LSkdOQdo+LjGuJeItxkJGU9ZXnlnGWQ5X4lNmTO5HrjbGNjY+ej5CMNIdUhkuL4o3Miul/u3AtZb9slXYVfNqAsYkAkm+VpJKXjTmObZEEk9eR+o+dkXKW15iXlgqRW458jy+QJY4TjfSNlo/0lLCYhpd9kq+M6YraiVuNb5MOl0WWnpI6j+mOJJBOkcSRNZIKkY+LS4JgfGqA7IQrhR+CbYAKhYCMmpABkv+Qn4wYh7aE54NThmKK543ej3SQ1pHxk+KWVZnfmoKbb5q1ly+TOo5XimqJcYmqh8aEbYiEjsyQp40YiMuGIYpJi/uINIaih9WLiY5CkO+RnpH9j0qNcopxiUKK4Y5ek5uXHZhLkyKLVYYNiDSPqpX9mTObYptwnQGg2Z9knS+a2pe7lryWepf3lv2UupJSkniTwpPAku+OrYbkfq9+jYY2jTOP2Iyejd2SfJjmmhWYlY/ChReEGomHjh6RqY95i0mIQ4qlkpOcK6Nuo8SdzJUJkVyQDZFFlBeY15q7mjuaeJlFl+6TVJLZkIePd41yiq+I6YvajwWSBZOblIeWeJa+k8+O2onJiZCOHpG1keeQYJAKkWGQaI4WjP6LlI4PkEaOS4v/ig6MNordg2l9BHuwfSaDoIWghWuIA5CrloKZZZiwk4qLZ4OogbaFuYndidaF+YGYgHF/8HxxeOpyoXTtgqyQ1JfJmDGVpo/ojCmOTZCMkQaTbZPRkDWLRINLetF3H3tLf3SA+n0te+F7HH/rgtaE6oO6gQSDWoj2i3yL+IxXkgOYIZoCmC6U7I8bjbyLGY/2k8SUaJLvkC+VOpiylRKQJ4oihduAfX6Nf12EV4fghVaDdoRohrCEE3+JelV9EYDDgF6AJ4H0g2yGbYU7g7mD8IeWiGKBYXV+dk99KYDBhOmMLJPxlFGSbIsBgrB1zW24dDR+dYQmh1CHpIUDg6WBX4TgiBuOrpJFk4CPfYhdhPGELIZfhaKDe4P4iI6OG5Bzj8aOkY6RixeEnHxIf12IS5CSlDeUwo+Ki7GLLo7PjJGI74RDhAOFDISQg66GC4qOi86LXouEjDGQvJQQmMGXQ5RxkIyPSpIQlFeTMJHKkqOWdpbykYGLxYV3g/KCDoRrh76KKI2ZjxaPnYqjhWCF5YcSixuM6IqhiYWJZImXhuyCRILHhceGB4YPhV2Fz4M0f8x5U3m9foiFN4nMiBqG0IRshl+KeYuziD+ISo6pkyGVmZSyk4SSaI+RjRCQhJQJmXKexaTzpyqnKaKkmt+SA4y0jQyWk502oB2dt5Q+iOR+7oXykRSZ7ppbmdSWFpXVkvaX5KOYq1CrnKIrkz6JWIq6kxqhAKqgqsCiv5TViUOGApGxpR+yGLVkrxKin5LWjbOWMqjUs262k7AJo4qTgI6ImPep9bVnuVG0ZafdmJaSGZbmoXmsf7AZrSOjEpcdj5COXJmZpQKsbapAofmU5Iwei6GS3ZsboBaeNpV8iJF/ln0/gRSIGYzoihSGoYX6ioeNrorehpmHUIwnkHGQQ46eivSFLoQQhMiG244aluWYx5fMlByStZAVkPOOL4yRiGqGhobZjJuV+ZqumkaVFY7tiCaHdoknixeLTInShGp+V3mzdTJzd3RAeb99/4ApgqWBmYHZgAiCV4boiv2NXI7si+aItYoPkfaTNJG6itSFK4ciixiNoYwfizWLKI9ElDSYa5h5lOOP9Y0jjFuHdX/LdIV2u4PviYeI/YFie4V5NXfVcSFueXMSfJOBK4SlhdiHYYr1ipyJvYiyiSWJCYV7gCGEuopskq6XrZhUla6OOYfZgseAd342egB7XIT3itmKtYR4fB93iHezeFh5DH2DgsmGTIdFhEaA9H7Fgl6HiYgMhoqCyIVMjOmP4Y6Lir+Nb5TWmH6ak5n4llyU75C/jcqJD4jqipmNDY3JirmJWY1Ck8qXhJnpmeWajJgQklCKU4hLig6MNI0mjReL0YgbiieRRJaulq6TH5EOlZOatpv0lt6PcY/zktWUfJSwkneR8ZMalhCV15ILkZWP4Y6rlMyd+qPApXWjWp+dm1eay5rmmQCXoJWTluqWWJWJk5OSyZN+l7ydSKEaoU6eB5n4k2GPtYmWhkKGGoXhgqGA5IJSiJGMiI1zjZyT8pwmosihjJymlQqVv5X9lC2Si43jiVyKWI+UlK6WD5YDldGWc5uCn4+hWKF8n4Kc9pZXkcaQTJP9lSuXBpeLlt6UmZIcj9KLqowBj0WPUowEiLWIIoynjFuK94cFi4ORfJflmeqXB5Q8kh+T2ZNAlb2UMpLKjQyLDI3mk42Y2pfJkaqIl4AZgG2KBJTtlmaUGZDyjGuMbIsRivOKgowxjpyO744sjSeJ6oV7gxGBvn65fUmBi4hSkRaXJZiQlHGNeIc7hT6EFYV0iNyMKY8Jj8qObJDVkq6S9Y+GjfGMzIx2i+eJPYy6kLeU6JZzl7CXg5aDk0mPY4rJg/d9E39nha+MOJEckzKSPZBwkNKS1JSDlVOWYJdbmHiX+JTUkqCWNpwmnlGcl5p/m6Obo5n8lzuYZpc/kraJ3oOohGCKmZRanUGhkp+smp6W6pNUk7eWI5vYneycg5gvlGOU0JgAn9Gjf6UMpICfL5iykp+TgZyxpe+qg6rjonSU+Yivi1eWtqBOpiGlOJ52lnyVqpstoeOifJ8SlqiFoXljgXCOFJjonr6hxJ+fmsKXeJvlnS6eb55XnpWciZimldeWQpful5yX2JRok7qSCpDUiuaF34YAjJKR7ZWHmCSXiZNXlRSfSaXMpMae2JPOh+Z/c33DgV2IY47+kziWmJTdjmSIXoajksOnwbZzvG65K64ToDmeEZ/em9OY/ZdrltSW1ZyQo42lpaOSoaKr9LvWxdjGub7urqWfdJvknTChl6I+oamcCJZ8kSuSmJnkoXKqJrhXxLXIrsR+uuex6q9TrXak4pY/kmqbg6XiqpepPaHtkouPPKtTwZ7Le8suwTys3JQRkWea9KKUplGjjprilMOWwZk6mtuYEaGdssS9/b92us+u/6IgnVeZyJY0lzmZ4Jm1l1OTMpFKlV2bzaH0q9C0Vbh0tBepDJxWmn6bbZfEjtaGXoPfg8CFgIaYhNiB7ILtjKqcM6a1qV+o4qOmn7Wc8Jqpmvya+JpsmESVuJKykT+RpZITltucSKKTorqecJeFkyWVj5X9kRmLGYgBjOSSIJmhnlWivKL5n+Gc5JrHnA2gUZ+/mYCQhIuEkiqboZ8hno+VgYZVfoyLdZ9Sq9et1qcNmcSGVo+hpIyxAbUGsGSjm5QMlfqj97E3uMW1fKqIl6iOW5yNq9KyNbFDp1iYIY+Elc6hUKklqSmh8JL0iRiTgZ+VppSmFp+Qkm6JoYdYjpOXMp2nnL6X0JEbkOOQFJL8kfePPoxai5uQwZcMm3iY45A6iGSDbIYgjqCVupnRnDihoaX+pjyjZ5tglmiaMZ9yniaWbojeg1GM/5OQlrKTIY0Bim2NZJLjlAeTjY1JijSRcplXnl+fYZyolruRvpSQmlGcNZi9k7qVFJvJns6dkJdykx+Vqpdjl0+WkJcBnJyeXp0cma+VRZbFlxqYjpfSlNyP6IsjirGKfpBjlKSRrIoKg+SBCovck3SXgZb4lNCVkZbKk7iOs4uUipmJrocDhYeFdZEcnMCgep/5mpaWvZIBkkCUTJQlknqQ2I9gkHGRnJNblb2WwpcMl2SUmpG2kVaTKpESioGBx3xRgqmI6YynjqiO2I35jMaR2pfxmh+b9JkUl26SxIuliMuKipBWl+2bLJ3Omg6W0ZGLkKeTGpcwl/KULpH7jZCLXYithu+GnYfeiReP3JX/l/+Va5Idj/GM44+Ckg6R8oz1hlGECYjNjNGOjY11i/eKE4o9iAaI84r4jq2Tt5c1mjqbapt8mq+VyIsRgdl/CokvkHWRTo5JiiuLS43rjmWQZJQXl/OVB5Eti22KUo79j7GQYpN3mFmcMpxFmcSVIpNgkbiSCZc/m82eY6JdormccJLzjAaTVptonoKbn5LIhbCAB4kukUGTWZA/inaD5oAhhfqJNIwsjmCS5pW0lk6U8I9Gjc2OcpBzkI6NwIeggg2GnY2bkgCU3pIMkaWOt4s2ifyJTo1lkG2RgJDbjSuJIIQ1gzmGNokbilOK4IuIkGqVdpgJlyaPtYMifluCX4nZjimRU5Fck8SWopcBlJqM0oQWgqGGsYtyjC+KGoobjyOUBZUSkZqJ+4LPghKH14mPif2Hd4h4ib2M9JA8lCGVN5PDjSGGMITejMyVnpmkl7SRI42rjhCSKJPakZePfY8llFeYk5qemSGXQJTTkjGS8pEVkZmRKpKtkI+MOoo5j1+W1Jmzl3yQh4oyjMKPA5AFjYWIf4aGitaPB5XLmxGgz58xm4yVRpJQkyiV6JSmktaQO5BYjV6FJne3bKNvf33vjcOYjp3bm2+UZ4r5iFmP/5d7nRedD5fbj2COR4+ZjUaLT4rIiZ6KQ4sRiWKBG3UUcEF/+I1olv6Yy5hCmMKXI5Sci0SA1nyJgMKC3oAWexd1A3M8fGaIEY+2kJCO9osmiXeEHoCAfu1+E4GWhYuM3JC6kf+QXJHckTyQfI6lj7aTq5XkkjuOgYrhiSSKU4c0gdV+uoGJiaOSs5m+ncSdpZpLlwqX0ZlRnOec4psMmLCRy4zhjnuWDZ/0o6ajx6C/n7uftZySmUicoaFCpP6gcZgIkBqQwJrmot+lGKM2neeWmpNykvuWMJ0SnxabmZMEkAOSMJJIkISQapPwljSb2J08nX2ZLZVXlAqVZZIZjJ6GoocKjfSP8o4XjNKKbIyMjtWR3pfQnCGeZJw5mvGXJJVjjqSFq4W8jxOXEplKlpqPqIUfhM+OWJf+mcqW5Y+HiVeKw44pkLSNK4mmhs6HAonGh3WF5oJBhAOK2pK+mcqchZpRkqOJyIpUkXuWfZhll7uUt5NfkymTBJNWkESQ5ZUQnBWenJxEmu+Xd5Y0l62YJpiBlAKPA46yjZOLVorOi4uO/pPBmTOeV6Cjn5ydGJvomTqam5lPlf2MxoJlghKIv4xVjHiLnYsIjDaNZI17iqmH9Ig9jlqSM5M2ki6RDpOgleaWlpbolNiSyJHhk6OY1J1toHGgi58tn/ieO5xYlzyRDZLAmCyefp8IndCX0ZKPjjKNX5CBk2mYbp4noG+dw5Y7j7GRqpmwncOc15cukxCZTKVRrdiuPalwnPiLqoIHjgGZ1pwUnRyezaCwoz+jCJ/KmbmZVZ0Qnyudq5jymC+eX6IUouicV5SvkVyY+5/qpFSlF6HPmrqXa5hOnC+he6PRoQCe7pnQliaaNKNlqTaqD6UxnauaKZxlnTOgwqJBocCaCZGNiVaKXJQineWfb5szkj6PQZWdndejsqQuoW2dgJvFnVGg6qCpn+ada5oWl4SX+5jmmSKYsJNwjmCNXZA3lEyYXJrGmcmYbpndnaihEaLYnrCX6o+WjsWNpo10jpCRqJNNk4SQmYyBhsl/mnxEfqaC7oeajJuOL4wvhUZ/kINRi5eRO5MPj0WI44MzheiLsZYbn8Khz5yukJODiIGNhZSJu4qxiuWNy5JXlgqXSpdzmZidhqXjrKSvBq13plqevpnZmJuah5s+mXCV45VmmEGZ05bgkpGXGKvzum/Bbr66sg2jTpr3lfqRjo7ii3KMKo6hjq6MgYnKheaPTqmSu7XDRMJrt1OiTYksg1CHeIwykdqSZJGgizCG0Ya7jZSWraagttu/ZMBQuBCqopzbk76Nu4kqipaQUJkAnTqb/JQxjq+Vy6f6t9/AYcFfuXmpXJqImYGdFJ1Ilp2Q5JDJk22YiJxqnmWblJn2omKtbLB2rWCmSp4jl26Odoq4izKOeZAvjkOF4n+dgqSFqom9kwCdxaGLn2+UXoYkgBmA+4BNg2+E2IJJgRWD9Yf2iqqLlop/iqqLoIxojC6J84SHgjWAZIKehyOMzI0jikGD0IDdhfKLVYy3iFyD4oaSj0aUSpS2kbiMg4qgjOCNiYuRjJ+RBJZelyeWh5ONkayTq5lZnUibsZWyklWUHpiHmy2aXpSUjo2MOpC0leqXJ5YCkcyOKZF3lKWWf5omnbGbkZV9j1qU+p8ZqHCpmqOGmQWSXpK1mE6hhKXpogOf9ZzpmyCb5ptcnL2YGZDKiTiNqZRsnOyhWqMOoeSdYJ6BonCldqM5m2iOBYYQkAWhcKvbrcyohZ1nkSmQAJx5qtCyD7OyqgmbuY3zizqVNaNVrGGteaf5nqKYBpaDmvCkYaxIrT6mHpcIiEyDe4eSkxidPJ4xmDeOc4ebh7WKJ44SkYaUEZnEmgKZiZOKjTiOuZEyk06Q5Yp0hyqKIo2ji9uGoYNAg6uFuYrHjmyObovuhoCDyH9me+57YIOejOmT15b6lHuOLYlhi22P35KCk02RMozwhS2GDowtkeCTopSskl6NAIixiY+PY5GLjF+DiH3neniCTIuskM6REJGEj/+LuohuilmQR5Tbk/+Q5ZD2kkqUMJbWlvST94xxh6yIxIx2jx6Sr5KXjpqFEnm+eEyBgYh/i7WJvomGkBeWApYCkyeREZLIkH6N2Y37kEKSkZIDko+RZZD4jpyP648djtyNz5EollGXMZRqj0+L14iAiziNZY3SjCqNZo9skYuS/JBFjE2KSIxYjniOE4zEiT6LiY3mjf6Pm5Htj3iL04jYhj+HI4qHi9KKV4oujNWOkY6kio6Gf4XJiCKNio47jIqJ8IlXj7qUnJYDkx6MYoJnfFGA/4vRk02Xlpd9lZ6QFYvzh/iHGonLi1CMSIw3imSHh429l+KcwZnWkMaGjYO8hYiJUIz5jPWLR4zjjg2QMo9OihiB53SxbHlyCXsIgAqGz44flTOVn5AYjiGPVY4yiUWC5n9DgXGD6YY6iQWJB4iIh5+JDo15kG+R8pHYkqeTFZU6mOaY45YnkgONt4qyj+iWKZyfnq2e/JsdmYiWNZTLkuWQ/oukhGWAun/dgTWEr4erin6Oz5I5lmqXEJdyldCQp4tiiAOGYIQ4hdaJOo1kjnONxovgjcmRV5TSk3KTxpW6mJybCp1cnE2XRY1QiT6Oa5M8lfOUgJL/jQOL5osbku6XhpncltyPK4d6hJ+LL5QYltyQuYe2f5J+yn/2grGJkZCPluGaYJz4nOmbn5aKkDaNWY/DkhmS7Y3KiAuF74NShbKI+4sjjuOOMI41jXSOG5OmmLeciZ7SnSaaGZVhj5SNL5B2kWyReY80jPmF4obpjsqUwJPOjN+EdX/nhUeSrZu1ntubx5QRj8iPY5SVl56VZI7whFp+wXyMhZuRbZiumaaWCZJykDOT8pfQm0yd7pp+lLWRQ5NflEmWAZrunISdbpujlmiPCYvhi0CPs5GEkYqODImHgut+1YOMiw6S6JXIlsuTsIsogqaAUoSuhwiIvYeuiZCMkI57j7OPc5JblFmVM5bVlXKUTZTHlR6Xj5j3l7KVrZR9lv6VbpIjkFOQGpGekCqQ/5JdlpmXopeeljiVEpN/jmSK24wpksSVhpWmkcCLrYWJffh1AXWHeBV+f4IyheqFEofXiROM2IyljoSOl4wdiZWC7nx4fEJ/M4LHhJqGW4lPjFaPypCAjoCLx4sni8CHbIfKia2Nq444jBKIkIXEg8B+T3ZFcs12ZXzRfj98bXXPdPN6DYEUhRCIhIp2jQ2Qb5MglaiUWpKfjdeGkYJjgUKFQIq4jnaS4ZRxlnOV85O1k6qVm5fhljOTRZCFju+RPZvYo8amNaMcmDCIQYFJhcqMkJGPkg2RX458i26POphcnpmepZmikkOQ5ZI2lpmW15OPj8qJgYQZhymO8ZFxkNKJDYJIgOmGxoy1j96NPIrChqOF7om8j2OVhZeVlOiOhIyYkfSX75qpmVWVuZBFj5CTiJijmXWWzpHjjRSMc45UlK2XjpVHjymKSolVjtyUZZl4mUOVcYzdhyuN1JURmqeZF5X2kTqV1pqxnfucY5gCkcuKZ4pLjgWSh5Mak7SQrZBbkv6UPpUpk22RE5SjmZuc2pk6kRyHZIJ+geCC34jFk/6bmZ5xnBOZzJg2m+meIKCVnNGTkIchgdaI4pWnnoihJZ7HlQKQoZEumH2epaGLoKaclJdgllec+KJjpIufOZVpiqaLjJXQnMyeWJwYmK+VlZaSmhGeAZ6mmcWSgpAImc2kXKtjq5eke5lok/iVUp4epb+lPJ98lfiS1phHokqp3qk7o1iWL47Iml6oja7OrTGoCp/JlcuXfKNlq8irhaUBm4+SrJVMoj2rjqyophScdZLclMaeYqZDpyOi0poIlr6VD5YXlr2VXpR9lJGYcZxsnyWgjJ2cmPiUeJUil9uX85dVlUCPtI69l4iegaCqnRyXeJJAlPmXp5w6n06f75wtmcOXNZvPn9GjdKZNp5qkSJ9HmxueB6X7qM6mqqDEloOSHJsIpzGti6vfohaXnZB/mouo66+arnmk55IPig2ZfKdjrl2s8qHBk6iVYqjwt2e+tLv7rhGZApeOrivAZcfxxM24CKKnlPSszL6zxTfDKbi+pwSkL7QewoPH38Mst1GjqZ7jr3S9qMKIv820daX+naSo5bSuuq+4Y6+Lo1ygDKPGpteowKVJnSaT8ZBmm7+oy7GvsxmuzaH9lnuUKppfopGmbqUHoyijTaSgpamn/KmzqkSnOqOFoDmhwKfnsCa2m7UDsPmn2aH3n22kDqm5qUaox6pHsZi0oLEHqiSimZ4qoiCniKjCpDGdwZq2oY+s3bUMuLmxlKKIkI6WGasht+K5U7Rfp5KYJJ1sr4e6TbzXtLqiDI4fmqKu67nVu7C1X6ibmuynZrwcyFnKJMNTsmOgwK5JxN/PldGSyTe27J06sgLKj9XE1tXNmrglnVSrm8BByxTM3MJTrXWRM6Hlt8rCtsOsukGn0ZX/o0u2q7/sv5S2M6KMimKV36dUsm60168Bpe2am5lKnHGd1ZoIk8+Is4YpjeuUg5g/lx+P1odHibWNmY9DkV6VMZg3maOY9JYPleySapEdkI6OLIy+ic2K6I4UkAGNP4izhU+NqZRJl4GTa4jOdntqAm5jfeOFcYgMiP6FlIG2e5B79oP9kDebyZ/9nuea6pUjkAaK1oTvhG2HTosoj0WQSo62iSuGmYZuinSRlJaYlpaUEZSmlGeSaI80jlSNKYoYiHeJioz9kFuTVJJljxmQtJHikU+QSItjh4+Gh4iZjuyTjpYwlJiNJYc1gz6CFoWTi0CRrZPUkSmO94ugjTiMuIaygZeEg4uVj82Px453jVKLfIfuhYyHcooWijCEsXpwesSE3477lS2YupbWk5CRZY/Yjr2QiZI8kvCQ443DivOGBIUPiUCQ+pXVlq+T6o/YkViY3JxJndGZNpMljYyMpo+HkA2PsY6VkbmXLp6BoFme4Zj4kNGIU4U0hk6H2orQiyeKKImbigiO25Gbk6mRkIpVg5qGNI/ElKiUAZCWizCK1IliiKSFVoV4hSiIn45Eks2P+oqUiP6If4t2jpyRfJPokvyPXosaiDWIS4zKklCYkJmylhuSZI4DjEmLLoyFjkGPVY1pjDyP0JHXkLqN1ovbjjGTvpTPk6SRIY6tiTiH3YSGgWZ/yn7bf/qCYYWMiBiNOZJklIaU/ZInkJiOTI/UkGuQwo4mjDmLfYpXi0iLDIf1fI55sYlql7icwJmZkGuEOH9Qh/aQUZe8mA+U1I05ihuOupVSm1ecaphqkR6K4YWxhqOKvo6zkWyQcIsmhkWHBY1rkhCTY4+ZieGEJ4QcjFyUFpaAkQOKXIYjjEiTgJYnlXiP6YpaigmPWJIqkcmP0JRym+eb3pPxgz54L4IzjpCWeJr2mQqWv5QdlzKYGpZAkm6R+pYsnJqdA5vwlE6MF4pPkT6YnJm3lRSMWolMjt+ShJNckT6MxoK0dupvd3i8h6iSk5bbkxqLwn84eZiBCY6tlJ+Uzo+pibiEj37qekt5JHe0cmprtGgrcnqCsIyXkA6PUY2njdCOWo1njaqO5pAvlGqUfZBmjO+NkZQRmRWaD5j4kwCUBpgbmiKZXpXdkZyVuZtFnsibBZXQjvOUD53fn9qbMZFEhi+PsZoQnm6YCosBgk2ROaDjpsmlTJ4llfqWAJ9/o1qhlZrplQ6YYZvPnTOdZJuJmomafpkKmRqYlpVclPSVapmPnH2elp5znEGZvJdTl5GWD5aVmayfsaIioA6ZeZCqj02WS5vFm6qYPpR+luyeBqY0qdCoFqWvn0CdAKAPpQ2oPKcmpPKgdp3YndChUKTnpHmjzp/emNOOyIoukGaXL5yWnWSbrZjfleqSK5Myl8qaUp43pdurmK2UqECe+pQ5lWGcFaBHnReTAobhh6aScJm9mn2Xl5ElkPmVmpwIoZqhB6C/nuSdU5sol+iRoJC4kB6Od4uFi0SPuJK7kuSPnYxniViL+pAWlVGV2pF2i0eFkYK6htuLgo66jXiJR4gdih6RfJfRmE6U0Y4zi82OE5eAnn+g85qHjn2DqImTlz6iY6b8o2edXZhEnNulq6yOrfems5cXiMKMT5qpoxyneaVinwqYN5Pdldqb6p9JoFKbzpP4lsKgLqaEpYqf95bNlP2dqKfxq7qon58pk4qQlpv6p46ujq5Mqq6kEqXZrX61+bcetiezMbLusmGyrbASrjapw6Lcn6OiJ6v8sqq1N7MsrSinn6TRo1OiQZ8uoDGnOq4osf6vKK0Hqqul357SnN6fRKecrCatyKg9pAqlk6iIqQem7Z/Gn4SjV6brpvakVaaVrGmwAa/ep5KeYpzNno6etJmfkWqU9aL1rSmy7q9vqB+hKaHXo9OkT6KMn1unfbHetle5u7v9u4e2wqiplyqdRKw7tCe10bB1qdGiEKI3qrWxR7LsqiqdgZfXp/y2e771vaW1gKZWl/6ch6wrtRa20rLhrs2s4K5NtJ+4cLdCroScPJJdoVuwI7cqtWGr85ovl76rZbtvwSa+/rG4nmibn6w4uTu9orj2qhKXsZMMoSisGrAIrJ6hqpcQmJ6bLp5NngybWZe7lsSYe516ouOjjZ9nmEeWupnlnbieTpvYkwSMUok1i4SPBZMVlE+RnI1yjDeNNI1qjXGRaZgwnO6cg5vYmQWaB5rrmaqecqJoomKdKJN6jk6TR5rrnR+dzZekjRWH4YnrldqhsKdWpjCe9pHCh5WNDZ4jqXCslqmkosCb7ZfDnL2k6acepXeeApqbm4ejEKx9sOCuFKdFm5KRfZUwpYevvbDmqaacWZIAlHic7qSTqZGofKLum8SW6ZUlmBucSaChoaeeAJgbkO+KbYoCjMqMto2dj0yR/ZCFjgCMAo0VjfyJeIIHeRp8X4Rqjb2S25MPkfOJUoHefY6Ap4X6iTGLAIlhhdGDPIVKiDiJvYdig1d7g3Rtcyh8PYbNioaHBn1pcX1xJnlPgS2HXYmziW6K5oqvizCNv4rNgz9/GYC6gXmBQYCogMKEH4sfj/+NX4jwgLGAfYmEktqWj5a3khaOX4wsjIWNkpDxk2OWqJdAmcabfZxtmWGSlIxWkXWZiJyWmamQk4WLgsCIy477kIyPOY5SjRCLFoazg12Fpoiqi2uNgo5+kG2RBY92hxN9PHheeud8aXkAdNFzlXlxgCmHvIv2j+qT15a1lgeSF4rwgBCFCpPJm3mdw5cDi2OBB4XDj9GWPJjKlQ6Tl5DokHeTQZZVluqTnpB0juaMnop0i5qQ0pSflR+VoZVGljqUBo87igqGV4J/ftl5t3QrcCh1FoHOh9+I5IOZe4V6SXfpcKJymXnVf06FOYgChu1+THulfjiCBYaCiBKIBITegtWFu4d6hOaBX4V8ioSLuIfbfpp1WXXpgZWK0YtQhoWAVoFNg6eE1oZgiuaNiZDbkf6QM42ph+ODTYQyhnWFMYFdgD6JcpOtl++VTpJKkPiPc5AHjqCKaYh3iCiMipCRlC2W1JLnjpWKboYWg+GAMoTfikWN7YpbiOiHW4gbitKLa4qrhliE6Ik0kgqWdJPMieJ6m27cb156E4jZkmaYMJmalSOOVYSgfgeEm4nPid2FgYTViRORW5bLlbGOwYOQfrZ+GYDAhBiLQZIbl+mWKZLAiZh9qHgIf4SIuI54kJ+QLJYunKue+5oVkOV/EnVldHx4hXu2fUyF5I5tkyyR+4fOeuB7WIM3iQWNOI/MjwKS2pS4lJaQpod0e6ZxSHWWe7B/g4OPhrWKqo0TjrmNVozKiHWEt4AWf9F/XYQ5jZiSGpHXh6B24WngbTh6b4SHi9qNHIpYgDN1TnT3ft+IBY7MjOqEpnvaf8SKIJHCk0mVQZbwldKTEJIbkAGMQIr3jjiTM5MljlqGBn+SdnFzpH/RiqmTL5l9mleYoZTZj1GNO40gi5GGyYBMhfaRbZorm7mUhItzh6+IZYilhHKCrIw+n3WqnK2UqWqezY5yhhiENYZpixOUDKAXql+uL6w0pFmaIpfzlYSSdY4cjqKcnaw2tXi1Tq1inkSQP4aTfbB7m4Jtk0Olia/3sBSqsZvZjMSFu4EpgNKDQpGiojiuCLKarQ+hwpI3h0V8H3uzfwyJ/ZnOptqry6guoFKXqJSkkXiKxIOwg3aSZaCBpuak0JpWiUSFo4phjWGMtoi7izKVTpzyntmcJpiOlKiT95JGkAOLOIj8jJmUiZbUk6COR4vni4aLJIjWhbCF3oqwju+P/I+RjXGKP4VJgUGCOYjZjayQ04+1igWConn5c/dzbns1g3WHhYkCipaIpYVMgZx8WXnpd7R6LIWjj9SWFZtenTqdE5ozlf2OW4qTh56IxI36kXqSGpBJjn2OWZBakreUy5VflY6R7Iyzi8OPYpMqksOLaoOqguyHt4sPjCGJCIavjIOWfJuamfiRnogwg+Z+YX69gUCGDY/imAqdVJvQk2eLZoo3jFKPL5I2ktuWi6BFpvil6KDXmKySPJC3ju2ME4yWkGGaqaAhoM6XxYazc21opmvedR1/64e8kgGbap3XmU+S4YnhhaKGL4hRi8+N45I+l4uY5JRZjd6IQIrgi1eOLY43iReESoa+i6OOiY33idaJRIwGixyEE3mBb5pvoXU6ewx/vIAmhL6G5YYWhQmF34UUhlWGqIYOhTyDeYX8iSCMeYgfgB9/EYphkyCV/Y9uh+eGmYlOikCGF3+wgEWLj5JalF2RR40KjoSUkphJl8COxILBgeGLb5RsmA6YCJR0kuWVXJrRncidZJtumvyaiZxwnTqcSpoCmHKWXJjYmA2WcI+QhvCDK4kZjuOQ85J+lL6SB4ymhYCFB4jGiHOGn4HJfqF+BH65f3SAkIQQjVKUI5Z6ktGMD4qqh4SDFIYTjfiQqY+EiTmBhHpIegx/zIWii6qO345FjuOM3YkGh2eFaYVTgx6AMX3lfJSD1414k8CS5YxAhYGASX7VfQuA9IBUf+d9NIMSjHGQmo43hpZ5r3Dgbd5vl3eVgmWK4Y2/jxKPxY2OjbSO241uipmHeYepiW+KSomehveFPYolkuOYxplIlDaMvIwFlficsKBan+eZOpFSiR+J044qkpeQ5orth8OLLJG9kyyS/I34i0aO2JTnmMCaqpxBnBuXrY46iLeIQ4uPir2HWol4j3mT1JIGkVePmo48jQCM3YtHi9eHaIPRfkN9PH8dgCuBC4POgxSF24bTiUKMIoyEiJuDjYCtgYCFgIdbhcOBBoDFg7GJJ4yViBB+rnDXbgh253t3fjV/b4DqhMmHmYSfeodyk3Gncq1xAG7YaHpknWqcc817foK2hgeIvIi3hxWGqIUliJGN0JL0laeXKpf0kyqPO4xBi6eJ/IZDhUiF1YT4gvJ943b9byNpl2WabNR3EIApg72EFoaPhbWAWXj2cgN1Dncne4WBD4hLi7yJ0IfgjHySDZK2jMqIbYcuhj+BFHxtfN+AZIg0kYiY3ZsKmgKTYYqEiFeMGY2JiuiHK4bQh5OIM4b1gtZ/KH8zgP2DcYfWiJCHaoQGhTeKpZBNkv6OnooWiCGHC4TEgYeFB4oCjh6QHpDYjQ+IQYGtgCGB0H4ie1h5Fnotf1CGoovXi3aHHIBfe1p7PnuDeB90G3Eee1KNfJkYncWZzpHrij2IMIY+g2SB74HDifGSxpa+k6eIcncabUZzcHuJga+GVJI5nvCiip9WlKKJW40bkySS8YrNg8KNlpzKo4mjaJ3WkymM5obigUp/d4TEl5emA636qh2gco6GgjGA1n4kf5KEDJLsnlqlPKWRnjOQoXz4b6RyNnuVg+uNaJo6ouui9pz3kwuPlIyFiBCDjX3Hf0mNephVntGeBZmTjviFioPzhHCFJIfdjoeWrZhVlLqKYoP5griFdoYphXCFiokMjv6PVo7DizWQIJoloHufR5gYj7uP/pRRloiSg4mtf3d7lX7Vg0iGj4XUiuiWuaG9pmWlnJ9gmbST9YsAhe2DJ4ZiifGOBpWll6iVZpTinKOndqzQqcufxI86hbKCoIH3ff57fYFHjjiVhpVpj2SH5ozcn9Kr+a0Np1qYBotTiIOHJYKXf0aEjowQk82VDZWSkOOKxJJMoJWn+aa7nliShookieOJRYt4jCCMsorKjJORNZIqjeyIYI0Clt+Y7JSrjSqMEZDckUSPmYnrg+N/u3sfem16PX0thOuQX5jymAaWxY9simiHZYXChOSDrISAhoKIAouUityH4IUvh02MYZD4j4mNrYoRiMSEfYBxflSAjYRNi2COmYwliuSKWIyGjd+Npo5TkjCWUJcUlbmSnZFtj5mK1YNwgKN+FH2efoqD6YrZkKGT85QvlBiRZpBLk1OXlZc+lKaOh4uAiw2JlINNgGWDG4xQla2ZtZoYl22PQIpTjz2VDpicmJuWEZFkiJ6BKoM6iF2LLYpfh8KGaYu3kN+RX439hYaCm4fEjM+MSIvFkG+WcZnDl6iSx43NiomLv4zBi0uIhoRMhWWLdpNjluWSuosChmWJAIwPjGaLIYpFi+yPoZMOlICP5oifhVCN25WNmbSWiI1nhXmHMoydjoWOkovwjBeQApGbjs6HhoBWgBOGrYkbiX+FcIH1f8KCqIeXjqyVYJqZm9iYyZDxhGB4VG+0csF93ol0jjGM3ISKe5FzIHcYgMqFCoeqg8eBMoTMiVGNpovShat+cHjwb/BklmqUf7GMRpCYir99Dna7eUaDPI2Wk8iVk5KziVF/R3zEfyaE+oZaht6AgHkwd6d8AoAMgcqCz4dvjNyPcJHWkBWREJISk4ySC5GnkP+R/ZEmkH6Obo3ajAeLz4fUgvF67XQ7eAeBSYexif+NipNrl16X+JMRjrWFFoHVgpuNnpgLntmdgJlUldqTS5JJjraHT4WJhuiJ64xIj22RrJLbkimRJ4zwh9uFM4aUiPCKyI7Yk6aXS5hqldePOYvEiOuFyIUOhsiIho+flOKUfI9lhM14lXZkeR180YFmiPOODJKoj4mI2IPpgsuBNn1Lfj6GU4u4inSHPoYEhluDF34mgWCJO4/WkHOQj4/KkPyR6pF1kT6TUpWGlWmSP44pirWHvobIhxuKiYpmiAKFMILRgJGCVoUMiqSOgY/MigqDM36DfzqA9H6XfGp1OnTofhWH84nnigeMVIxPjDuMy4x3jDqLkYi3heqE34JZfsJ5M3jHfY+E2omZi7mMII+lj6OMBIfYgQJ9CX26gsOJxY4KkU+RMY43il6IIYmujHaPnI48i2aIdYmSiVCFhoHEhTaMeIxpht57uXYHgxuQlpesmH+SD4aBfX+BFoYriFmKxZHumOGbUJqTlFKNCYkrhxODU3vLfDCPmZ/5pvqle55RlLCOKozdh+aCwIIZk8yjI6xMq1WhqZFriVuKH4pVh9uIKZY8o/6oTKZ4nO6N44YFiOCKpoqMiZqVlqRFrAqtYqZHmbiOXIzVjlKQi5T1nsSpEK9trcWlgpp/j2WGn39shQ6ObJavoCGnhaXomkOIDn6QgJGAU35bf9uJwJUfnDWcRJi1k/GNkITNeVJ4IoN3kUabc57BmlSSxYmRhdSDUIOJhU6M+JI8lxWYf5NLivuCq4NVh0qICIYEh8GNI5OtlB2SqYw6jDaQB5NtkgiP1YuSjPyPWZMAlGqRSI1MiSyDVXi9cVx4kn+igdp/NX0qftCB3YKHfgJ4bXbAfNqCGYggjMeLw4jihaaDfYGmgWeGa4rxjFeQ7ZKvk/eQfYjKg8qFA4nNiLiEP4J2h5iLAIsQh9CD/IFSf+F6xHZkeNJ+NIU8icGJeIgliMWJrIqUioaMCI+SkXWSaJGAi3OAn3Pdcbd5/Xzretp4gH3/ixmWXJgyko+D3XNCdC57i355f7OFl41akrKPsYUifCB8D4HugyGDpYLrhhSNsY/AjFaHjIgjjwaTyJE4jVGHOYPFgNCBjoWNiRWLQoqaiGuGhoZ/hleHa4mcidyGQIJqf8d/0IP0in6RmJIdjCKBX30OgDuBn38QfNx63HtpfLN5XnPlblZ0TX8xhjmIpoWHfhp6tHtWfIB1DGmsaNR4gIPWhfyAoHa2bxNyRnWFd8V3eHgYfKd+PIGygmmDdoAGevRzIHBecnx5oYGwhf6ExoEvfsN9yH5vfhqAA4YUjb+Q3I4viBZ94XMNcSFvCW7OcFh89IbTi3+LloYFfrN413n6fXd/HX1Gd7h1GXgNes16Xnw2fZB9W33TebR32n2MiKyO042khyN9MHIxcJR4zIFshk2Ihoiwh0WH34W/hTqIUImoiBiJSIvnjAmLAYU7fyR8X3kueSN8t33SfNZ63HzqfeR79nmzewB+dn5Vf4uBp4I1gVJ9knlYdhx0uHF1cKRyXXagelWA34Z3ibyIo4Pde3p3YXnyfMR/B4Fsg8iD/377dnBwcWrRbFlzJXqefNR7PXyAfYd7pncpesaBl4bvhfqAZny+ffGC0Imcjf+O8IsvhrSBs4F8glmAWXtWef95xHnOdm5u7WdNa25vAnMBdgV5yXzKfrt8/nc+c4dwbXJxd/l9LIF/fiV5D3bKfBWFioj5hpeDI4UpifaJdYdshR+CrH3MfHuBeoqrj72PlYxPieSIQYoXirWIxIeOidCMIo2Ih0Z+8XjvfBKFFYnriQWJt4kQi6OM9Yw5jEKL+4vcjS2OC4vagzh7LHfCeGp6NHdqb+Jo/3CmgWOMnZEvkbmM5IcGhCCBIX9CgfGHNY1qjY6IgYMMhTaIpIcZhsCHFozejQWOAI6Zja+KM4JNdUdsAW8FfQyKkpBEkcaOn4vAiQaIJIRYgRODxIcVjJaMtYoMh7GCRIG4g/iFSoaXg7d+EnpifYGCNYWIgsJ9SnprfmqGz4stjTKJp4AicQVkd2hgd+CBoIdOiHeHU4deiOCIDIdEgwSABX1eeKZ07nQTeZl+dYVziwGQZZFTjm2IfoJsfvV7enojeEF0YnX6ftmF9IWugft7Xn2KgnuEQIBaeSZxTHSLfQCFbIiph+eDG3/jfFl+yoShifmJf4abgbp9PnZBa0dn+nIyf2qEt4NMfmt2LW2kZDtqC3V5gMOH3YlviP6CDHp6co9uvm3kcA151oLuiMCKWYd5gLF7UXwbfx5/yHqgdfFyXXlkh3KOI41GhV530m5fbddqQWx5cgF/iIv6k+KWVJKPhll4QXGzdTl7OnkDcm5yeH5LiGKMt4qjiLGIhIjlhXV/T336hdCOOJTmlIWQVYm0gmZ/SYWeisCM5YuDiNGJxo7OkeGQXY3BiS+IlYQRfx58+YDtiMWPf5KhkXOPKYz/h62C/33mfgOFVopjjpaRM5G0jMCELoBBgDSFwoqfjbmOzI3djUyOcowPi36Mc48fkJONKoy5kkGZ1pp5l6yTrpSlk/+Nf4cLhO+HrI8VlV2V44+yhO96Q32Zgo2G84cjiRCPUZRxlkqS24h8gIZ9EYR5jxWYkZuHnGucBpmkkHqD83wef42ApYCOg22LWZKulAmTR43rhGmBeYP/hOuEX4Y7jX+Wrpu1mmmTj4npiLuNso9NjmGKOIgCjJqOaI4HiYR99m6KaWZtWnJWd799C4JbhGGFPYQCf9N2+mzOaYZswG1ndel+sIXqh3WGLYWFhJWC6IBUgFuANYFxgzWGOoiVhoiER4EYfpmALYQzhcqDvYIpg1CCAn6qeTl6E35dgi2Ef4VjiOeJwYwCjquJlIBedUB1GHvEfDd4J3Ycf9GKD4+vi/yDQX2rgDeG+IiJie+IgYb2g5GAvnvHdvh1anYaeKZ6Onz5gHOGHYnShSl/koCKiomSaJbElceTcpMSk/uO8YRheEZwoW0Ebfdz/XqNhZKRPZqinG6Zx5TskRGMNYLFek+CzZEgnquiFJ9jlDqCuHHGcjV7O4MriQKW7qTwrDms7aEjjpV64oFxkASYUZlNnGSkV6p0qcOgppEJh+V/NXnQeBCASZEpoFun0KVznTCS64kwhEaCC4auiw6VyJ9UpW+jEZlEituEJYaYhaeDwIN7jXWYHZ2MmUGOjYMVgxmHwoedg596Hnd+gxyOvpEzkDOKp4EvfQWAMoWmi/GMO4h4ffF0vHiAhUCOypCijZ+HvINzheOFHoWhg6CBq32neTd4GX1CgJN+Kn2pfpJ+5XoheMt23nh0e0CBFIRahDaClIJ6hOCGC4dQhpuFloUeghSB34f5kIaZT52VnFqWwYkie9JyeHN6dwR8F4TFifGNN44SisSE9YMAh5qGSoGIfEaAboWahUyDUYLJhCqGdIR2giqEgoj4jHqNioiNfoBzOXnKgRmGQYrbjUqOkYpliCaJcItljkeSWJShkR2KB4WxhyWLqYlJh7iIQowmjKyFOXt+eIuAkoyFlaSa/ZpylcOJO3zBdqOAN4uLjjqMFIcegpl8anWIeLOBgoW5gdZ4sneUgOKHVYpFivOIm4UDfXNwD2xoenqGVotSiF5/rHV0dRR7rX2uemNzjm95cmd3hXr8eo97M37zgRKFVYUzhPSB2H9+fBt4yHTwdR178ILyhuuFxoLLgl+Grojah0mDN3qzduOAtIrhju6MNIiMgx+B6X8AhF+JHIz5h7V9X3NwduF6znpyfISDWoorjneMs4ZPf5F73ntVgPSEzIZNhp2FG4W1hAeFoIVShuiIWI0mkeWQ8oyIhuOAA39ofzh/rX49fsB9kH42g7OICouBifmCaIAAhEmKZY7Aj/GM4IbfgZiCZ4Y1iLOJWotwi52KiIoLiRGIgoniiruJF4ZvgtCDTogAiu6H3oEMeiB5L3zZfdN7D3evcxZ0iXYQeg99Zn/ufod9unxAfZ96Q3OJbOtyx3+jiCmNuouZh0iLBpS3mWCbVJnxlSaW35r/nN6ZKZG8gyB8K4UPjd+NgItBi1OPc5XomeaYq5GphxuHVo4ik3aVb5bTlyiZ85h2luKPkYRHfZSKm5ifn2KeTJY+jNyMvZbOnE2bGZLDhqKJl5fDoGujB6EtnPSZZ5urmkuWNIxHhqaOypUnlZCMf3/Yeu99z4SSiVaKMY17kwGYm5crkbyG34KahsWMgJAukOWUJp6ao7SisZv8kfeKQoeQgleAs4enlIqeUaFsnPuP9IA1fNR7xnmeei59BYfPkXGWv5IhiHJ/335CgbqAw3u6fciGwY4nkWqMqYIedYhnBWYEcpt9Y4Ubiy2PcJIEk2mQ3YtxiIiHHYs4jgWOAo0/jrWOtYpGg1h8b3d7dfN0iHXzd457j4BmhCWDvn3/cZ5mVmclcPJ6I4OUh8WHRoHGdL9pH2mQabpmNGZeboR5loInhzKIloWWgsSA8IEPhsSKQIx9izKMrI5Kj+GKiYRkgfSEOoqvjLGL14jwhSKHqYdOhhCDRYK8hkuKAYitfd52jn8QiL6Kt4hYjGGTxpazk7+JzX81gRiEqoNJgvWHC4+JkESKq3vRcP561ojRjhqS4ZZWnAWdwZdnjgWHKof6jWWU65f6mHuXe5TYkIeMG4xAjtyRK5eJm1yd5ZlekViHb4TrhYCFUYClhA6Vx6EbphyjA51+l0OSnIschHWGZZmGrEu2c7ayrE+XeoCOejt+0YThjTWbFqeirMypWZ2cjZSSuJtCnqGbAJh2oFCrQK9/rUqo1qGMmqOSCo9VkSCYjaQDrkCwN6qZmpSFlHvUgmyNb5RbmB+dWaAxnxSYQ4xjhduG5og7hnR/9nyPg32KC41XiY+GeIn9jBqMXIifgv6CLoiqiyyLjoYafm5zA21EaRZnmGDoZ055s4U+i/+Jh4T9fTd2mWuUYYRkLnMZfEp+YHvUdrFznnKHdZd/rIadiX2LMY2bi0GEh3Q9aDB2FYGNhEKEzYQRiNSKYInSg5p7d3dsdxB3fXSXeDOAW4RJhCCCq3+ff8F/y4B+gJeARYE+f7V9w4K3hduHXoYmgn1+Mn3Dff1/c4V4iC+IXYUTgG99OH4gf/F+lX7OfaR7ynvlfoGAiH94fFl353FcbD5ncmXcaltz/HeMeCd5r34ohFGFPoE9ekR2u3WXdARzXnUTfamIy5CplTOYV5eokwSOi4fXgWF++4CshwSNrYxUh+V+hXnQeqR/M4Q9hyKKF4xijKeLkonHhzaEH4Cugz6KVY5zjc+GDX4SfQyBaYaIixmPY4+LjDqIiISWgpSAFIA9fxF+qn4ef7d7zXrVfU2D3of4iDmFP3txb3pop20QdJZ4XH1vf9eAcIPdhcWIN419kJWPeotjiKmIdIl8iQ6KTIq5iFaIVoq6imKIIYUphE6H4Ymiiv+JPImWi1GQtpMwk/CQ545ejwKQf48kjfeIhIAzdYB2YoE/iWaM6I73kTGSNY7Fhl2EYolrjzGRo40jhYF/1382hqyNfpPAlY2SYYpQgKl78n+Zh0WPlJUomQaZVZW+jkeHCYSKiIGNeY5pi0eMaZbenuOf5Zo/kyiKY4Fyd3Z1kHVleeiG05PAmW+Y1I8bg1F9AH6ogYqBpHxfeXyFEpFWlfmS5YvEgMBzKWzjdryCEoVdfzJ4Enodf0aC/YKLhn6L0Y0JiwmFkYHCg7+G+4pRjUCMmYcwgmh8g3UrbapkAmmZcXN4lXm9da1wFHLudlB7M32sfu6ChYZIh6CGc4aHhY+BT36xf/mDEIZZgpZ7/nXTdD99OYQvheuCtYRCiQ6LM4jdgX15cXNrbdRsPnUpgaCJPo1QjEaHpINXgtaBEH7GeId1aHUhdy15InwMgryL35D7kEiMnIXygZ6EnYg0iT2HGYQ6gbiB2oUXiNeGFoSdhQuJGon3hTaBDH/4fdt79HnTenp8dYCViNORLJctlRmLR3sCbbdsK3RKeup/fok/l5GgbaPLnjeUvoh8gZx813msdv1w9nuPj+6Z6puZlqWLF4EmfpuAfYZqiRSKBo5TlcaZgJhdkYGIMIYAicCJvoSxdiBh6GXvdryDeIniihWIiYC4do5sI2i1Z3NuE4A0jCKRKJD3jH+Ls4rLhb1/XnlkdZF213prgYqFtITSgjODgYJ+flh53Xdwfu+FOo6WkSKPZocMgA9/g4P2hsqGvYGLe0l4k3okf4yEi4geic+IsYekhRyCeoPsiq2QsJCeic19wHffd5J4YXv9fLx7NHv0fd+B54Enfch2qHZFeiR+uICuhNiHVYyQj4uNs4ayf318gn/+gpaEvoI3hNuHcItNi5KI2IX7hkaHVYbyggeBkITziDmKFIgpg9B8CHepc9lxuXAEd0qCP4r0jWOOxYsSh2d/unwOg5iHMYkFiGCF14SjhbyEt4MBgRJ8qHiKe9CCxYeoiceJBoqliFGG2oHIfUZ9QIKzh9uJMYjzhweMNo0tioeCkHmVdi14tXo6ftuEFYtijs6OL4slhquByH47ezB21nEDbf9rxXAId9R3CXMda6Vq0nSRfrGBfH6ndCJtzHXDgkiJk4iLgkJ7h3Yte7SCpoVFguB3x22PbsJy4Hd4f+GHWozjiqWGz4NGhlKIa4dXhBZ/tnzSgLWGXYyJjfuKa4bFgVt/hoQjiT2KMYddgh1/E4V5jyiUf5JfjbmKX4oFiqWJPIf6gS98r3lFgGiI7YsHivKCUnftdO563IKeiHyMjY2pjMKH9oA0fZJ+B4NThnGKMY4ekBSPv417jDGKO4hChLd+13wXgpSHFomvg/N382gnXC9aFWVmdn2Cs4eciCOJ+oxZjQiKdoYoh32KMYyWii6F4XrobppqXXOWgmWLHY9ij+aN44gyhoaJhY3YjN2GTn3Dew+DOYsIj7CMKYMGdkt0FX7niVKPdowOg/V8RYCWiM2Rm5UpkhGHgnakb3aE/JQtnPqaBpGXgEB5iYMvjqGToJWxky2ORItdjrWUvJbTkQuGAHh2eTeG2I9rkqyOL4dHfgN+jYcxjrKNMIcwfUV3f30Kh0aO7JD1jdSFw3rWdVt7FYI5g56CmYOCiSWOxY2Vi56KxYqLh0t/HnR0gYaXH6HqoEeYVInof6h/Nn9ahEyZ9KkIsEuskZ8PivZ3l3I8c9SFE57GrW2zbK+9ob2JcXfRdneEWpYUqNqyU7bCsailFJnylMuRUopulQeq9bVcuBay6qOskxqJ9YIPiMmaOavUs9azR6ypnOmNqIpCiyeKRZKanbSkFKUan8mUP4xFhtSGq5ENolutObE8raihcpO+jjaPjI23iwCO/pInlZWS34nef6F6xnjodL90goEBjq6TjZJ/jDyEv4Dxg8mK546dkAqP6YpZg3R7PX1UhYuII4ephUuKxIxki62GvH5Ae0t763hyeU2AYYf0it6JSIS3f71+Bn/4f/l5e3togQqDaX5KcqpmVmVAbWt3VII4ioqMr4pShYh+E3zxfEZ+i3/JhHOKx440j16Ku4T3gIZ+dIGsh1WOSZJgkrqPq45LjneNFYhVfepznHuYhomLmotViduG5YTFgjeE9oy1lbKZape7jlyB6XZec2tzoHi7g2qOW5RclMKP8YfjgJx7FXb4ckp+OIrMjqGMKYnqhhaE7X6ZedZ2Inwbg+WFJ4R3e4VtUGoEdbGBkoj+ibmFQX2Neet+hYWziLuHQobHio+TNJqim/uVEIkRe9B0x3VdeH96SHu9e/95H3jHdFhuLWeDYFViZW44edZ6u3JraB1oP3B8dul3eHmZgVmJjYtuhod6SXCCcEV0X3XQdVB2VnI/bltzNn0cghmADXllcd5w5HUHeZh36nM4c1RzyW3vZLlcZVz5YvlpkHSRfdWC74L3fzh/+oKkhjyHsYWRgfp8yXoGeYx4U3jQdOdtZ2bPaYx1S4JFidSJ/YdehOGAy3sBdy51KneledN3VHO0dFB7BYS3iVOLPItFi52KlYiDgst4uG4Tai1zUH3ChLmI6odGguV3U3B1cj95JX8og2yE3IN7f2p53XQxePGBM4i/h2p/Um9HW8VY7Go6edJ/hH9ofnOBjYQBhReCLXuCcw9znnU0e5CEtomPi+CLk4v+ijOIPoRVg1mHOon/h8+G1oXxhAWKZ5C4kgWPI4RKed15MIEOhhmFFYK6hG6LXpA2khqRpo41j1CS8ZSYlIaRBY2tim6J4ocChQeCQ3+BgW6FiIYOhG+BsoFxhm2IPociiGCJfYmLiEiE0H5sga+JpI4bjzyM/IaWhq+LKZDrkQOQc4qNgsV2I2uNbsR5yYa0jp6Q4I/AjOeH/oM1hx2RGZhfmV+UsYpSglSDuYu8kWOQoIi1erVuZ2/7dBB6qHylflqAO4LUg5CE6IN6gjWAGHoScZduf3GYdBp5LX+RhPuHgongiIWG2YRrhSeG2IVnhK2BuH/WgxCHLYbRf7143HRTdL1y5m8Nc+Z9hIclil2FrHkYa3Rlq2pdepyGi4xciw+He4PVg1GEiImQj7WTdJHwiQKF24Xbij2P6o9cjMKMt5Dkk2CTAI0yhteEooayhzOEb34QeoR8pYA4gjN/a3XQaeRkjWvKfGOKQo9Diw1/NnPFdIh9vIGDgdt97HrXekt8JoOrib+Q7ZWJlgWTdIt7gWF++oTpiP6HBIGMdGpuFHTvei5+On21esd7r4B4hgiKDosDioOH+YSwg0iF1INffXN3BncEfZmFR4nSheV+lH6NhdaNOpGRj96K2ITefsN+aIQnjDaQNJDHi22D+X98hrSMsI31h2eCRYTHilCPmY/VjfGNr5CdkcSPbo3UizWI84L0fcB6/3efeUJ+poKLhuyIy4tVjCWKQ4YngbB903lFdQZ46X+uhM2DE30mcjpoY2Z2Zhdnj2u3dpp/3oKYgdB+vnvVd11yPnGsdep45XpffKZ9aH55fWZ7i3wegeiGfImHiD+FzYHqgUOIAY3IjK6GyX3ue9qG9I9ckrqPTIubiPWHVIskjuuM6YfcgsKAbYLfhN2E84Lxfyx+q4BVh8aOwJMckbqHbX0QfrmKwZgSoXmgb5jZjZCHm4yAk0mWZpS9jBGDY36wgheLio8TjY6Ed3yugKiNRJb0l6eT9YzxiKmH7Ydtim2LBInWgnV7v3UTcdhvinbmf2aEp4LUeP1p7F8hX7tlX2qMbcpvnnHqcYlurmstbadzZHiGdh5wOGgyZrdpnnEveVx7EXjra6BWB1aice6CgIk8iOGBh34Ugv6GpowBkTORXo15g651qnAYdK12LnQtc9h26Hs7gSCFV4Vwgjh/1nqEefp8eYUUjvSRypFfkKSQAZTll+WYt5QNjhWLJI26kE+TupG4i3GBbXqMgHyOWpcpmq2W3Y5MiDGLYJZKnr2gxpw1kx+JJpFjof+p06mhocCTy4gBjZ2Urph+l1iRkYlkh/2MZZRXlyCVS5AXiXaBOXyIf4GGXooNipCHOYbChZOEs4KvfSZ2+3Ixc5Zy83IkdF92m3t2fw6DGIUshgyFS4KbfiV6pXPFcBN1MnvVfBd9F4TCiEWHpX6jcq9uU33hipCQ3o4ziayGeomLiqSKBYqsisGLmYrqhveC7oH5hMGFCYHfduFn815kbheAaIl4ivuFDYLlgleDwoFRg9eFhIlPiwyLPok4idaLuY1wjcaJ1YCqfH5+aILIgAWAvIIoik2QVpB4ilaA73A+ZsRq0XWLgYuJTYzbiX6ECn5ifYB/JoFnglKCM4ABfEN3ZnUOfEKH6Y1zj0OM4IdxheyEMoOZgXJ/p3tvd1dzwW5pcZ12RnvefWx+0H4Ifrd8jHtoeFZ54HuOf5iCW4Mjg16DK4M2gbZ97nr0eqmApoTuhJCBZH8XhRyMsI9bj5+LGIJ2eWt4MHs6ffx9+n8Hg6aEcYP7gcqD44k4jsWMDYQSfCCDV40IkgeRiox2hvB/v3aVb3F0sno6fBd7vngUeIt7aoJ9h+qHAoNne6aAx4lMjRiJwH8nfFGFXYtbjRiOlZCBlAaW9JMSkOeKUYpDi8CLuIsxiT6EnIO/iAaPbJJukIeNho2pixWGIH0EeHB5XXzffRB6rHOkdMZ6KYDhgMeAloPgh7uLPYwXiFuD9n/0fsN9BXyIfMx+9IQ/j9CXHJsEmY6TT48fi4SFTYAbgCCBHn++feB9N4ArggCC+n4WeapyQ3I3eQ6BGYe3ihCNH4/HjlqNy41bkJ2R24+WjLuMso6ijcSIQYigj42X5pkYl6uORoibineP3ZD7i3+ACHyqhZeQF5RmkOOIeomhkWiWpJQAjhmE64F9iaSQuZJbj/SHm4jBjqySjpGUi7KFb4hHj6uSiI9BhaZ8gYc2k4WWvZK7is6Ek4V7hv6E2X13chBuK3jagmeJfYjAgFh0Hm+2cz91wnYKfluGyInFhs594XP8cl16T4OLh7KHXIcfiGCKqYzjjIuJcoIZehZ2G3Rkcxx1oHkkfTZ8/XiOdkR1S3M+dmJ7UoC2f+B3FnhzgOeHqospjRSNfY09koSWdpYSkqOMcY+7lwScd5tGl2GTVZrVorem3qJVl3qPdaIBsW21obB4oTiSKqE5rZ+v66h9mPmToqaBsTCyjKnelk+VMKWUrNWqbKC2ji+a9KfhrNOojZvujyWi9a+vs8ut+52Wj/aWEqAJotac/JHVixmPrJNHk6aOjIgGiTGOtZBpj9qLD4eUh3+KiIoihpN61mmZbqJ7GICYfLV2HHLFciN28nj8eZR7t3xNfWl6mHIYaSFlk23qeDV9tnq3d1R4hHuUe1J4rHXadpB18HWiedV6CnyLf8aFT4ptigaH6YMDgQV/zH8bh5uNdY43iryIv4tujqWNAYxijVWQ1I8HjMCGsISmh/SSwpvYnK+WO4qofs1+FYN5hrKG4YTfg/qBKX8EgLSCKIcajPaNpIukiLuHQongjJOQDJIwkBSLBocMiJ2M4pAAk/eOw4UQfRh8JYIAiMSMzJALlLGVuZSskNWJwYZ3icGLVIlIgsp6unandnl2rXeLeA14cHUqcz90vXalfvOGVYtQiWR/Y27bZCBtBXWueIh55HhhdlN3GX00hEuJ1Imyhz6DT3/Qe8R94H8ygFGAgIDygLB9dHXHajVniGv/bHRvN3UbfMd++HyYeJh5BH7Xf/N/jYCbghyFwIMzgdyCyYh0jbuNOI28jo2PnozChSCBg4K6hyWO14+qjTaJZ4Y9h+iGnIS4gIV5KXaBfOiCtoVZhM6DGYjmjDeMJ4ZegB+BWIX/iOOIfYSDfYh3o3Pmb+RxEXomfhV9iHidb4ZvAXRMdOhzGnXFe0qG2IuBipODyXvSeEt4pXkUewd9q32Bfw+Af4E3hPOH3okTiHaBlngscQRsqXBCd/N9X4INhD+BBHtqd+F5736Ug6SEzoJigXKCt4XBhtKELYK6gl+GyovUjCeJKYOMexR0lHLwc3d19nTrcht1WoEgj8aVtJQWjJeB0Hodd6NwTGz/bZFyDHaKet59XX8ie4J2XnddfXeCO4XnhU2E2IEOgUOAnYMaigWNpYuwiOeDP4D9gWWHMInFhAZ6+nKlf26NwpKOkNiL8YhdiUmKloo7hz6ACHylggaJm49yltiZLZj2kPSEUYWekMmYE5rbk5KGdX0fhtySN5qLmQ6R4IPYfReKtJYynACabJGphQOAaIMXh6yH0oXSg6qEbIgZjESOS4yHhuiAnn+LhDiKc45HjmKMbImWh7KFZoSjgTZ+MXmDdip6Ln5bg5eGFIdlhtaEVILrfoR8x33ygLiDxIbLjACQRo44iamCkYCLh0GPLpOnki+NEodEgkF/vH8zgFR9F3iUeM5/44XNiRaKE4cQh+aKto/3kTCPfIuOiHKHOId1hceEuYlujxORJY9Ci16IyImhi8iLeopTideKaYuEiQmIMYP1eBp0wHWof6OMnZSKljOTtIy2h2eJbZGrmJOZJ5OIhml+KYUakEyWSJbEkkCQaJEZlLiVGpMyjymMKIuki+yOhJLvklCMCn/icoJ2GoHEh5iIv4TAgS+FgogqhwCA2naddCZ5dXzHfXl+I4BFgquC7IMchjyGPIQbf/B3onEZbYJw+3qmhXyMmYy0h1p/03SUbaR09n9ehWmFfYJffwl9r3pseyp8J3ywfJx/MIN2gox+LXvceW55lHVzbiBiIFdOTLtSEWM+cbl413pzedh7dIFVhTaG1oQ/gcp9rXtpe5h8pn16geaGYIdgg9p9uHo2e3d7KXv/e4x9Fn4afDh4OnNLbXBtsnBtdMt18XSHcTltTm5NdPN6SX6Lfkx/S4JKg+h/5Xu7eER6MnyUeq51SW7AZoFjaWXIZ4VpRm3OdPd734DrhM6GzYUugil8LnzFgB6EpIL+fmt98X1Kejd3SHcyeGJ32HcQe8B9FnwYd691D3zig1mI7IbWf/Fz7m6jd0B+vn6neGVxLnAYdHp5RIAQhnKHA4XSg+SE9IZThDmAaHyYext6CXXxcW55XoL8hVWCh3jWce1yxHMXdod3SH5Bh7yKv4c4fbxxkXKIehWA44BUe7pvpF8DW7NlOHSge8N97n0BfgV87Hl5eWB4AnfJdGd1gHtXf8d/cXx/dxFzHXFkbxByjHajekR6bnRbcN9xp3Jmbm5q42m5bpZz03Joba5nu2NlaJNsQnI8fBiE04begpB7LHg7d5tzZXVTfAiDoYY8g1p7F3R8dLJ6vIBgg8SDioUbhgyBD3rCeRZ7CHilcRduFndjgneJuInOg8R6aXgSeGZ0pXDzcHR2Tn5Zg5qDDoLKfON2RXXldZB5+XpTd6hv03Bfe2mDdIXBgWZ8U3slfVF9c3rGdStwamc+Ye1jiGNaYwNsw3MkeXl9jn86fqx5jXQ0caltjW/ectB0Tnf7eC97oX0Lf0+BX4Sbh/iJNIyAigqFPn/Ge6p713jhcTBniGGRYS9oJXCedsJ5gng6dxB2Z3hCe8N9HYC+f31+U36CgV6G+4mTiEaCtnWpZURcsFsQZ11ygncNde1spWVTbrx5PYGFgft7EXOzaqxlS2eIbE90fnh7dXloYFapRsVIRl48dHqBQIiWiVuG/IBufnKA74MfhLOAWXzzdmtum2i/Z91tvXOBeWl/DoQzhTyCznnvb75q2mvKckR5cH2Zfx2DmIXNgpl9xniAcLhlB2KYZHVqgnFbdMJxa3C+dQ5/8oZDitKJf4Z4hvaKf41pjOuIT4R1g3WDtICEeth1pXbWeNN2n3GmchB6E4Fhgyx/ennje3SDBYnqibiFUIFhfuJ/8oJQhtmID4qShu9+MHkeelp+6ILVgSV7X3Ntc4B+3YaTiK+GSYnDkZiVTpLXh9Z6OHuziLmQ/ZAHjquKHItjji+Qy47RjAyJCIYQiPWJNYgrgGp6eH5whkaKgokjhPV7EXOKaGVdf13TawR2TXvffHl5x3C4au9w4n0eieOOGY77ip6IpIgth6eFyIX/hZiGGodkhk6C531xfxuDZoNrfjZ3+3eSfquDcYJzfXN3enrMftqAc37GeCJ3NXmJfHZ94HwwgEuGp4sIjamJjoPffVF9OIJ+heOG3IVXhnWKSo02i++DwXlQfJuJvZEYktyNvogOil+R65Q8kSmGHni7fmyKrY5Wi/eAaXnaiKiUwZh5lF+I/H0rhY6Li4wIiauDuYM2iWeLRooFiLWG5YwQlK+V9ZAehqR9P3rWeFt293bYeZZ7kH0lfPZ1TGkfXEpdK26+fC+FD4fag3Z/8YGzhjqKSok+hxuJsYz4i1mFpoHwhVuLGYyBhyeCC4Qwi6WNWogffE10n3eQf7WEqoeWicWKkonBhRaCv39LfFp3M3WAeZuApYT8gqh9DnsdfTl+nHvGe36D2Ilqi3eIDoVFglF8NHGdZuNuF36MhnmJhYd/gbR95372gHmFRIqoiYKA9HOeb0h4oH8Agax/T4Fthq+HOYJ+daxqiXOAfUmApX9xf2aBcYK+gBV7bnRFcu50o3f4dQJxy296cHBzgXi5fMJ9VH1ce5h6/nxMgsyFl4Ubf/FwIWKuZrd40YPghtiE7H6Aerp3/XhYfSuB33+5fraBSYfMiQaHhH8RdI5rS21TeRWCiYVyhV2EzoOvgrqAvHyteWh6bn3nfsZ/9IKVid6Rgpe9mbeYypTujAiBE3v/g46ODZPYj1GFxHgXdKt6cIISh7KHu4RFgOB6BnfadHt2/XmWfJJ/XoEPhB+F44IDga6B9INEg3R7tW43a69zvnnHe4h7V3vifsOD6ofLiDWJ7Ipwi5CIq4Lye2J2ZXXJdUN1p3MNcGlwgHbUenZ7M3zHf/ODooXgg4mAv34ofhF7I3rQfs+FCoeUhO+D3YmskOaRRIwwgl54MHQhdph6M34kflJ7/Hkles5513dxdSBz2W9Ca8tmvl1uVwJbmmPKbJBzdnSqcq5vwW/Ycnt2bnqEfZOB9oZ9i3+Ng4rfgqd37mnGXd9q9HjugfSGZYiHiEuFen65dIVq1GYfZxltvnYKfruCbYXnhb+I8Iu+iu+Cznw7fFiA6IVBisCMvYrmhcOCD4EngVGIH43yjj6M24XtgVWBAoEGfBFxlmNGYVxl62r5b8N334LhioGNZYtCg5t4rmx0ZeNpJHA/c2Vw2mmeY4JdemUKe9CJnI6wi5+Dp3rcdIxvDWkpawBvw3RQeD97wHuJei97VHyifoJ8EHcAandcpGUHdv59yXxEddpuBHSOf02IgIsuibCAD3NSaLNihWHRXuFfNGvadWd9mIBHfy59Un2ifmx/y3wQdx5yrm6Xaw5t3XE2dM5xKm8BcCZ2Z3ypgWiDSYESfFp0aW0ObrxyDnfqeNl42XQ0cpFw/W0DbiN2an1Of2V6wnDIaxxyLn9OiAGMA4ojgzZ352spamVxsnmWf/OBAIARehVxGWv1b194F3wReQRy3WmPaVNvnnJ+c7VyIXUfet99SH92fUJ8sHkseYF3onQRdHd0n3eXfFiATYRKhKV/P3u9fYuEEYmQh1h/yneqfVGE24Ndfjt8N4MEiFWGoIF1gPCDGosRkFqSRpEejoOM6YwLi/KER3qWbW1rMHEtdL9yTXDLdo+BZIYzh1WFI3/NcoVpYW8heEx6pHmDfD+EOodEg6B5ZWzsZbRmSGh3aZVxtHuGgjKExX7Bdqt28XpYfeh7S3ZGdBt5YX6dfhJ6LHJybyhvxXHKcaR0MXzugOGAs3uHcCVnw2a/bTd52X9Sgn2EwYXohruIq4roiguHtXzxcIdvGnX1eP96DoHEibKN7otXhz+GRIkkjtOQIo68hW+AN4D3gI5/tnrre/6GsY09jSaIX4VRilKUMpq7mZKR+4SEgVOJZY5xjPKCF3gie5WD54WBghh9UH5lhDGIX4aagPV5jHySh8eNIYyYghR0pnEKebR8/Xyfezl7Fnwrfol/3HwsdaZrlmTsX+5c1F+nZ9hu63Ghb99rGWs2b+Z3enyzeup5IX9RhE6FMIXOhRKC5HVVX0dFY0r0U85eLWh5antq1nDDdRFzi2ltZN5p+mtwbXF2EH1LgCV8gW/2XgZQv1ZgY9RonWlGayZv3XZ0e8B61nVzcZZyU3qbfe96tnPbbfxq1W7+ctB15HaLdIFzPndmfm+Dc4WPhW2Eg4NTgDt66nVDedR/c4LdfvB6fn6UhAqJL41GkM+P1olGfixttmi3bjl3W34Ug+yE9ocviQ+HA4Ywh+yG+IQNhIeFb4m3iPqCCn9VgrCHtIlci7OMOI2ZjYWMBIqshhCGkogwicmF3H54d2Z1M3g3e9x75Hvieqd43neZew2D3Ym4kLeWaJkEmKSST4v2hX2DUYRJheuDk4BMf/6BUoNwhvGM5Y94jWqId4T7g6WBmnujeIJ7Z4AmgpGBA39xeyV3MnGkbYtvd3Sec0trSGHYYXZlkGfiZuhnBmxpbyhzrXUWdYdzl29Ja+Normt/cWV2h3jxfsCC34PEgf96m3UjdAl1DHW0cUNwz3KWcgdtlGpldYF/H4WehfOCcIHaguWF5oi/iSqG9Xx2cLVqwHBxdVd2i3cmfcKArIEmgkR/NHkucwp4hoGWhgWGZ4GygBODKIb/heCD+YEcgcd/GoH2g3CEKoPqfT95/HmOe/R8JXwpeXVzP3BncVFwlG30biJ1Wnlheyd50XPaa89jKWTZbTB2N3pieWd1GGtvXYVgLW6Vdy57GH3HgNGF6YhViFyEkH+Oe5l4rXc3dIBz7XdRfJR8jHpBeUZ4f3oQfR5+YXz2efR3KnUKb0lo33EFgUqKK4zQh+t/E3uwfGZ67XmIfb6AxoIXhR+ETIFQfeB6k3w9fb18Y36Uf4d+h3r3cXpmql5CXFJiQWhMc7596oN8hEKBoYDQh4SOopCpjP+CinqMeCZ6fXbocAFxDnqXgjGHeYaDg3aBdYBkf9d82noKgEKFbokIjGGMOYjffT9453uMf1d+BnlieKV+HoMThBqBw3tLeFZ4pnozfNB5CXL2awpufm6yaThlNWZScSp/RIfShlZ+L21OZBlok2/YcTNyqXfjfV+BNYDaeS103HC2bdVozWPzZFBojmwYc1p3ZXoLenp0fWzmZXtvw3rXgBmCHX16c1JqoGztc117TX6Dfol7YHuyfWqCZ4OGfhxzoWMSZQNwtXhxfZ58Ynm1dkpycXFyd8d/cIQlhMN/4HhqdIp1P3vkg76LjY+8jb2FlHh+aaVkUm5mfICF2YlNiPSBmnqadVBylnG1cZxw4mluW+ZSGFUSYHlq7XEZc/luA2UHXRxmzHWNfuGDnIQTgi1+eHn/dlB4An00gnOH44rijIWMH4oSiHWHbIg1hzaBn3iocKlsH224cS56qIADg6CA3XqodOJzH3lqfdZ9n3wQfCZ/y4EOf213XXL9eLqBeYUPgml2yGPiVuJh0WvjbsFufHHwd6p/vISUiECJW4XpfTd1VXE6cM1svHArem9/XICYfON4n3jHfYqDCoXQgPp6lnMrcG1uemyobahz032uiPKNB43nhuR/HnqRdwlz83DNc9Z1ynXOdgB7NYD6g72DgH11dSpwFG9zboJul2vjZWtgRWLKaWJxU3ilfuSAV31Id59ywHMdeVR9bXzed+Bx+HL2eJp9CoO5hyGJMYVIfgF4E3fve5KAGoJbf41+z4HSgjd9Y3R9bSZsfG5XcuxyU3GsbDlnSmYYbmR4toDxhJKG7Im1jICLwYfshPODYoNZgBJ7gXN0cZZ43H7AgweHron7h7GB13neca1q/2nwfOaJKI+DjTyG/3yldd1u3WdAYctoKnnhhFmJVoh/hPp+gnehbw1olV1eVIFUQmFwdaSAhoSmhDqE54M6gp99nnaFc7R8e4MNhVWCU32afRmEd4kii1qH9Hyvd1Z8bIHQgHx7A3kWe+x9kn9JfsN5vHP/cdN3DnuuexF86Xz0e2J5O3bRcjBxm2+Javhim2L0ZQhqHXDAdYJ3bXd8dmx09HLXbxpueGzqZiZbE1MaWEdpRnImchNqVGJvYY1oa3ZHgaCGJoZqgLx793tYexx20mveYv5knm7ndmB5QXhmdkt4EX3Kfvp+sX5hfhJ+Zn4yfvF7gHygffV8Y3kWdLlug2z6ayhqUmivZcxkFGkIcil7RYDlf6F23muTa+1sHmgYXm5bOl+1YWdmDm0cc1F2MHlufT2EzohIh7+AQ3sweBB1DGytXnVcRGQZbHVtfGZgWtFah2C7ZbBviXY6e2x5GnR6cMhwD3GkceBxHXWNepR/RYFRfjt38GtgY71k7mwAc/Z0xXKVb2lr32h/bI12iIDGh7WNUZDNjZuG/X6OeSJzo2jmYBJin2bkaLtsE2+0bTdtD3WafqCEC4YMhsqGUofshqqFUYSOhceFaIT+gZN9KHRjaehiYW34efd9A3wvdvR1IHwrgER+7Xj3eMZ/oYbchgGBsHwggTGE1n+kcyps5Wk3abpucHh6fguAHn1zd/JvG2thcRR7OIIthvGHMYodjAyMLYqLhkmCH35Ae+F7aX87gtKC5oGWgfx+cHX4ZENdT2btbq51NHp8fJZ5anYUd+p/dogljF2LbIkQiIeH+ISygLx6P3ZXcb9uNXBvc9d0S3WcdCZxzG6Tclt4/Huoe6F7aX47gzKFgYFeeP5oNmIQeu6LTZQQlK+MgITZhPKGY4Y3hQGE54NhgTF5k27faqZwZXaAfamCRoRJgl2BmIKrg/eC94OthJmEd4DAeIxvg2qJaOFvBHVAdpNy12aTWDxRk1WPYLVrc3KPeCKBeItWk3eUto56h0iHXYzgjWCIsH1eds91q3bReHd9VYCffi91cGTwVVVbAG44gVmLqIxahch0t1woXXpvHHocfwuAkX2EedZzqm39aDhfJFVXVddfQ2+/el+AfoFBghiCjH80emlzj26yaL1lGWmoc7F8iYDAghCJiI/BkfyNrYUNf9J8X35nfk57x3egeUl+Sn5heJZvwmsacRZ0CXFOZgZi3m5CfbeHtItfjBiIFIIpe/FzCmxVaphu53T/eSJ7p3m0c4Bry2SKX5Rew2Ova4R2NX90hVqJIYp9iMmE+IFAgDN+f3q3d6R5on7Vf2l+fXuReeJ3snOoawtkF25qd/55W3ZAb8Ztc21LbAltOnLjdUt2r3TucINq6WBWVd9HCEO6TpRgLG0/dJp37nffcldmVlwlYhRt8HB6c5Vz/m9KaDNafVCBT0xYBV6bYGRlWW1Zc4N2wHxRhguNMY41ihSA8XCVXqFFg0z7XDFnTGpqasRrhG4ab8Zwrm8md3F6EXlXdat2AX4zgsqAPnsQd0t57XsefkqC24gNjAeLo4R8edduMnDnd8h7M3pPdTZ8dInjkFqQW4nXh3OMSI7niW17/WFsZ8l4ZYLVg7F8r20YXeJbG1/qYKlpM3wqitCPfY2WgPBqIWMvbm125nmkeTd90Ii4kFWS9I9RjAqIToS7f1J6NnbEdkCCS4zHjieJMH0ZcQVy/XgqftGAKIWdjKqSYZSCkOyFdHlHdpR5QXtUdWZsHHP4fhyF2YJ5euBt5me/aL9pkWV7X51mdXgsgs+DN35xdCtxA3Ixc3VzoHSodRh5CXpjelp41nJua6tjEWGiXbZfTW6Je32A3H5ieTFxLWrUZhdpCGuabBZywnrEgKyA6ns5dchwX3B6ddV4wnrReZl0KGx6ZXFfT1YWSO08FkwoXNNoDnBocWhtP2eTY39nb267dJp3oHdRdY9zpnXPeDt5n3bnd5J7bn76fBx2emwoZvdnz2o2cCBznXUxdQZzF21VZBpm0HHJe6x/OH3gdyZxAmwUb5J0XXcCdsdyEW+YcGRwXmvCZJ9qL3BZc0RytHAybUZm219AYcxmtXI9fgWEroOIgaF/kn8LezR0dG/Kcb50CnjIebF32HDkbaNz33hed21wW2tjbUZy5nZye++AsIMAgUd6YHR8c/l0PXV4cLJmHmKbc42AmYUUgiJ5znXofveEqYJHehBzeG+Ecod17HUrdDZyA3OHcxJ0RHVreSF/W39ZeihzIm8/dD56bnroc1lu4XAveSd8anuXeoV9HoLVgzSA7ngzci1x+XJ9cUttFmtlcQp4OnxafFN6X3rme4l8HH3pgfiGBYvajFmLm4UsfyN/k4NLiUOLjYirgu9+loFVhc2Hx4dxhrqDT33LcSNn7Go4c/h4IXlBdAxrF2OFacNxTXWFdjV3Ona8ccJthm7vc+93NHbBb25p0md/ZcNhAV+3Y65rtHAldmR4l3iOeLd9zoBbfId1i3jPgGyEQ4IQf7t7x3eFdI1yH3effId9cHnFcjVs42gQZn5maG2pdK9+ZYKsgQ1+IHl5cQRo6F+DYWJ2VIlQkeePMYVScXdpn28sczNwlmeZYppjvl8KWM9ac25Se5OEIIuSjdWMd4lYhPl9oXcqcpJw3W9AbIhkK2HVZZBrJ2wvZ7VeV18IY1hs+noJhcKIgIZufwZ3OHC/azRtHW+lbxFxmnIncwxvDGlNZ7puVXfHeyl7iXeUdbV3DXxYfUV6u3SecV970IUKiQyF3Xy5cURo4mNSZwVuUnE2b65ud3AjcStx6njJflR9NHOxaIZpYG9zdcJ94oNyiHSJXIbYgIN3z2+Fc059BYMhglZ6UXYfeQp+lIIZhfGG8oVMg8V+lHYicURzk3aWd91yL2nWZtJz+X7PhsGK7YgBgmR4CHUIdHFza3jIgdqHOonrhCd64HABclV+G4imiEWBe3fydwx/zYKvft527G7QcMd6sX61e/ByvGmzcch5cnudd5ZwQXDocblyynEibcdnl2fZcnd9M4DJfGV9XIKOhcWBhnlZcrxw7nL0esGCtoesiMGFIYPJhOaFLYbdgvyAY4NHgmx72HKDbr925YFNiIOKjYeOghqIiY8QlEKSsouriS+Ww6F+pZygTZNshESTfZ91ozGfKpIig76J35P9l4+VS45ijxacaqQHpUCeRI/9g6GJKpJllR6SzIyikcyZ/ZxtmaiPd4ZNjZSXdJ3Xmt6OEH2XeDaBS4ZzggJ1Kl1wXqxzLH+jgdB9xXa2cC5wgGqwYjhqqXcThcKNhJBcixqBlnhdeaB8UHy8dtN1hoE0jQCRB47xhp5/snspdKNvRXPcehR/FH8TfQh8BHrRdjF0y3Cca0drqXDRfQCJioxCisaCS3eHdVN4XHxyfbF9Y4NPim6Ojo0OisqGj4jBijSK+oXAf6d6qnlMeuB8DIDdgwyFA4IpfauAOIwUlCCVQI8Mg8J1ynBZdkZ8I30PeTFyrG5Fcy17MYFRglV/THlSdCJ924nOkPCQ94t6g3R7gXovfjSAnX2WdxJzPXvnhESKR4oIiA6GzYOfgA96h3PCcg52m3zpgGKBVHwncbxtSHRCfDN/P31MeKt0OnX2dcV0wnBJbZ5wRHNpdw9984IPhO5+DnTQaBhk7mPHZudsC3J7d7l7d30Le2h0i2rtXqNPeEQVSnZafWbua2ZxlXIMcPlspmu4bzNxYG8Maktjp1o2U55P0lDNVvpmOXCZeTJ/K4I7g1uBvnypfGaAKIPdgPl53XU1egJ/0X54e9V7uIJchgKE8HtjdQp4I37+f2F9NXvZggWLrIvIgyZzJ2rmbM1tAWdlWOZhanYthB2KA4kchKSDVIakhquB0HcWcrl3gH1QgQiCJIIFf9l4/G/0ZmlfPVxfZPBu73M6dMtzX3TNdDtw0WiPZStsQ3ZZebN2NHQKd8p9E4EwgNN5jm5/bCV77Ya7iv6HAIGfeLpvEmhuXohesmsRczByDmh7VFQ5g0RWU1tfDWj4aPViWlunXqFnuWt+bmhwX3SCemiAn4LAgP95fXF1cft2hXz4gPaCG4M9gU2CHoX+h/mGaIC5c9hlgWKLapxxwnPsbMZg81MNTURG9Fi8cPeANIZKg7N5qG4faNtiiGLoW85VE1iTYdZo0Gc4X4xT1FvKahdyM3EhZ1dWZFowa8xyMnVmdVl263LpbJlpzGpBbhpv629+cwB1/Xa5efd9pn4MfGh5EHodfMB92n6+fZ56BXU5cS509HXKdQVyeXERdR53JnN6an9kBGFaYOZd+l0XYc9gh1ycVy5VSlj7XzdohmznbPxtSm/5bRVsF2sMatdo62uZb4tyb3Ksc+B2Qnj5d0139Hg8fKh8wXmpdSpwmm3cbx9uaWukbnZz4nOubQtnp2OfaZhs+mjCY7dk02fsZotf8lmuX9Jqn3I7dOJt0GG5WMdQmka5RsVbeWxwdv97MoHVhVSI6YSqeNNmtlc1YD114IFUhnKDznhkbY5ls2SGZBNml2RuZe1pYXFNeFJ813tqeBN4hXt0e3d39nLdcLpvMW+SbcBqHnCydrV6T3s9ea59s4VNiSOIWYUagSx9nXeqdPF4NYOIjyeW6ZXNjimBDHRYcZlwmXPfeZh+rYBzg2GII4zGiguDiXa9ch14mn0Hf5p+7n/JgzaEH35HdJ9tz2vfcYd24niheZF8LHxoeFlxJ2zYdAyAP4P0fm50b282eVaFJYmThXV+rHjhdIxyI3OuedF9i3+dfYp96XxzelB11XBnchx3VHeIc8FuH3RkeYd7J3nteF57HYBAht2GE4O+e/tySHD6c7F5Gn6igYmDW4R+hTOH8IbmhDqBDn9LepFwWmSEWp1ZCmMGdcaCYonbiA+CLncgbBNp3W7xcLhsPmPSXr9mxW4LdPRz6XHSb1xvFnJ0cyt2aniNd1V6w35bgAN+VnkVdFNwA3GydjF9o4Fxg+qAdHxHeUVyYG50cpd2nHTsaxBmiWLpYgNnd2uxbPRpg2zBcJV0BnW+dBV0WHV3cbtuqW2abuNtInBpctNy+XKDdlx9CYGHf7x5onUMe4GArX/eem14iHuFfnCBWYKGgf17D3B4YP9fT2ZFb3N0cHSlb0dq+mO0ZKNtVnr7hMCJZYgSgKdualq7WXlo0nYUf2SCT4IqgJV9F3m7cwxwLHJjdp13l3hZdjd0uG58ZExdG1lDVFdlk3R3fTZ/pHzDeBB3aHWOb6ppcW1rc5J1QnRxb6poWWHOXfpffl/MZSNuwXfRerB2x26rbO1z/njUeGp08m2aY81a+VWzXDhqOHAcbqxoDmkBc2N7UHz4dQ1nx1s5a8N6U4FGgT1/9n6rgRCDeoEPfn16l3fYdi11t3UYdud283andm12HXbleK99DIESfc5wUmLrX09jyWZ2aQBql2wvbgN0bXaBd0x2/3KmbHRnMmeGaiNqvHADe3OEVYjlhQyAV3qmdNls/2TDaQ55gIRiikCLbIo3iQqG5H48eJh4GoB/iAyQBZK7jS+GonskdF9xv230autvpXgvfDV7R3dDdAV5UX6Fgo6HkIrOifSDWnmTbIhnQmhXbSJ0nXgsd79vY2LTVXxVzFiXXaJhPmjFaMBm72QVZGxjgWH0Y7hvRnkLgFCBjX5SeSNzRWneYwNmmW1rchpzFHRsdVZ1jniHfVaE3YYCg4h8iXhUeyB8SXc3abBTnUIuTulfJWqGclB4uXo2emV37HRYc5Rxy3EmdqZ4lnijdzl3wHY/d3J41Xvcf7t/h3ybeBp5JXr2daRrylj3U5hkDnKJey6CkISVh2KJtYilhT9/mnjFc2pxLXTEdx59GYNrhzeK+4oYiYqE/3ugbgNqpW7Fcjl55n4Wf3F7LnXhb0Vs0Ww3bCZuw3KnejaAGoAyeD9yCXPDd9ZzAGXRXaRnJm/acld4tH9tg8eAUHqeeHF6J33Cezp9sYVmjSGPE4pAfu50ine9fLF8hHuqfdCCDIU4gXh4+HHWc+x1nHb+esuBMYefhn998G+pZ2xpzW3bcc53/oIIi7+NEYqSgEtxIlc2RbhRK2OmdoiBs4InfPFwv2nWaR1qHWmbamJzQXpPfNF5tnZadltyYGeDUylPNF/FbFRy/XHqbwRx73GIdah3c3naezl+U35dfWN+6X9ff2x9lHrEcqNpHGi2bKJyZ3MwbJtfjVSxWN9XZ1Q9WqVk1mtiazZutHdqgXyFKoI7ftKDt4zaj/WJ13p/cHRyG3UtcZpmW1slXrZqm3RKemJ5cXFoZ+VnO29PdRV794HkhzSL8InagKZwa1KZOpk/PVgmZo5rrW5pcfZ0U3kPeqt4CnZScZ5nL1twVwhhY2oTbkJw6nB9cehyc3aKdt1zkG0NZBhe8WjRc5F5jH3Wf2V/pXtVeId03G/sasdoSHPsezB+kXmecZZtynNidihzS2sQZQ1vWHtcggeDZYFLhIKFDYDscmxj3VcEXp9kBmvWcCt2CHzRgIKBbXy9dlFziHjyfUd99Hezb1Jo42b5ZsNozGvLceB6LYKKhZSDS3gsZA5bymBPZ9hnbmHmaPl0BX3+fwF/V3uhepp7Y3o8dBBuf3Y1gsWEE4Ardnh0Anoce1F0E2fQYZdzuX8OhP2AO3c+b7dpSWY1brZ5sX6gghaHqYrmiFmB3HbpczZ2iHb8c+dxL3iugqGG9IKCdhJmCmodcrN2MnmIetCBa4mjiyWH2XvrbhNkeFugTVNGf0+mb66B2YpKjXuKoITZfvp4dnGuaWhjImmKcZp0n3MIcc11fHuffK94jHLMb+pwc3Cob+JrXGXHXVZZo1/EaShwoHRted1773i5cypvv2j6XYdXA1v/YS9l6WWuZu9rHW/FbS1puWbsbu91N3mBekp8R38nf/R5MW8DZDRgcGM3aoh1P36Ff3N5Nmw9X5BioWU3ZHxhNWKaaodwYXE7cAhu72q6Z7Fjv10VUQA9TFFSaz53SXk1dkFyCHL+dM90rHB3a2BrwWlYZWlgmV7kXpphHmRwZ3Nu5nRHeF14AXSzb7ps7WnaayZxvnSUcwpskGb7a8tz93UHcD1liWOXbt92WHedb8tin2qne/+E1YW+fX1uXmaxZ55qHm1ncDBtX2TeVtBQ11vpbZV6mH8YfWh30HUTdwh4Wnh8eDJ7fX5MgBmAtH4Sf6KB74VLiMqHX4XEgpaG643rkS+PkIiKh2uP95N3kmGMGYmciT6Nvo8HjhCHvHxwcvtuhW+obN9rYW4FfKiHmYvIh4J89mktZK9uIHZmdwBzn2tlZw9my2ViZXFgo2Gkc7aDoIskjP6ERnwsetJ9RYHkfht43mwgYj5ciFvrX/tkU2fyaMZp/mzNciJ163gWd69w7WlWaQNsbHNje9KAzIHjfWZ2zW+Qcgd80oIuhJx+n3hVdxl6PXqbcjZiRk19RZdal2+lfF2D14O3gNJ66HegeLp59nlgfEp/H4AffrR4inTLdeh6e3z+eKFuwl4LWj1ooHG+cm9u0Gf+ZQxwAnnfeRBzx2bzZMdtPni+faR9Inc3b2pr4G3GdCV8+H/KfoR5e3S2ddx4jnhbc5VurmxCa+9rMnBydRd34nasdh93znlVflKDj4XMgr57nnK/beJskm1Ebk1sPmktczGAHIdvh1KCmHvcdjVvMWfAaEVtHXB4cc5w+nLVcNFqzWLjYqtoPHEhe9d9+32hew51zm6daK1h9Vn9Vr9gEHBeel5+T37he5d5rX2PguiDDn/WeAB1dXjnfpuAZHx3dHJyYHh2epN14W9/abBrEnJXda50Y3IIcPdv23Gnb5NpCmYXbFJyAHbIdoZ25XZQdkV4UX1rgxSGqIJueiN0f3R5dGNxgG0+bepwSnODcjhwNXL6e4eCAYJvejNvf2sHc8p45nj+dVNuaGRwVaJPrkuMU0NXVF2nZIFoPmbAYq1plnUues12BHJNcNR12n3+hL6HpIXjf/V5sXXDcfJzFXV9d7Z8SX/seTFw0WELWS9UW1ApV7NgEm+4dwp9EYAcgCR8bHExZ2tlk20ocjVz+XA7a2FnGGZ7Z7Jrp3BUclJxMXBFcWRyFHJibuNpP2sWcNl09HaLe2N/a39kf+t673JvaVFoenIGfciDtYcOh8SAsnX9aqBloV4vVY5fBXI9fYZ+Z3eEbllvtXSLePx2eHNadwB9DH38d8lx121ZaHJbuVxPcpuCXYmxiNyEPYC3ffV7rXpOe+J+yH8rfFRzhGvkasdz+HwyghWDJ3+DdYljp1KQTNtaKmZwbZRw6XAaci9y2W5UZj1fC2EQaNBrkHA2dqd4UnZacQBv727EbPdmhGTqbSl4C39Mfxx4RmxOZsloqW20ct924XgjdnN0LXGza6JiqWEgZ/Jrl3Atdjh9n4GrgB57o3UrbB1f5lr2Wnpd32Q6acVpE25gcJRvSWo+ZLVhXl+hV6hf+24wdod1s3Fub2hrs2s7b7NwuW2NaV9i/lZXS4dSa2p9eIh+TH76eENwG2r3ZCJpkWyOcAlyYHQFdDBuLGJuWadoCnjBfSd7oXBYYzJeUF7fXShep2foced5932Me5Jy2muYbyF4x31pfiR6IXXPduN6cHq1dPlxYXcteAZ1xnLBeGCEo4wTjbKGY3hbaU9fa1hZZMRuln6WkAqb2pz7lNeA7GtsbC52xXq6fpiKK5f7nVmcGpKUgSR8J3yMesV12XrdjFSauZ8FnXyS1oTCgHt/sXiCcCN06oX8kXCUGY5cfhprjGOXXRBbnlp3dVCL/JUll4OQVIEKbzlkL2TwbgJ1mXd+fLqF6YpfizKKz4fjhNl/vXm5cyd6QIWYipGJhoEJdIBqQmWQXuReXGqGd8yA2YSBg/5++36jhyOMJYrOglh5/3WxeA19an+ZfS95rHdKe6OEk4oPiVSCvHd1avlkhWYTZvJkq2HvZXdwpn3ghZiGm4CAfRt/joVYizSMCYjLgfp7/3fDdGBvKmmAZglr0XDSeJF+wX7GfZZ9nX3gfEN7t3nad7V3LHrMfbJ//H7+eth0e3V0egV8enpbeJ51c3ZXedR9RX5vfgh7jXzUfsN/pn5lftB/MoOhg+F/7XcVcmB3k4N3ifeFqXsJc+tv6XBwcslzLXP0c5Z7aoAogz6FmYV6haeBM3/OfpKAzYHZg9SEN4SmgHyB8YjGj22QH4zthDd+8nh/fIKC3oWXhbWD3oFagbmCu4UQit+Ko4c3g2eC8YT5iAmK0Iixg+R7/34LjQuWrJdakV+GTYH/h3CN7orQgw597X+TiWaO6IyahS5+4IBpheSGbIRHfs134HlCgGuAXndDcEt6todDjmiNeodQgn6EGIrki5SHKX2ub3Nohm5Ud2h/5YHdgQOAg3u3fQ6DY4cpid6GwoCxd2xnxWiheEqD64a+hQSF1YWQg4mAT33Se2194YG0hYeHnYfZhXyI1I6jkwOSeYe7fMqJZJi/nB+XbIh4hdKZB6Vgpn6eBpHfknqgCKZSo8SYWpCinVWoxKpypBiV/JW9qKWy/bJbqp2ZW5+QsAG3ybPSpsiUoqIasLKyX6t2mceQlaLsq2+r1qE6kaaUyaAApkWiLpQYhreVDKFhonKaeYoxgDWL+JFRkcWIknz7fwSJSIxCh+F513BQfe2I6IzjhzF552rsdWGBaYbfhJ5/S31xe2d1AGn3ZDpzB4M8i4KKj4JBdHJtJnp6h0aNnIsThyCEM4TTgBF4Q2oBazN1gHoseAlwq2b2bUF7w4I3g9992XTPcnV5XID7hIOHt4UfgUJ5K26WYcZmlHe+gvqHI4ZLgweKh5AvkpyOPYU1eeNyS3N+dcp7ZIZZjM6NYoz4irWIIoIzfq1/DIIRhBeJGoyHi9+FrX4leNRxU2yqb594IYFchf6DIX/2efJ1TXp7fjmA33+TfGZ+PYMWhMt/qnkddXtyP248ZR1eWm1RgOuJN4rVgbV3RHKTbrFkLlqxY6V0+Xy1fiZ7knPEbeBtQnONeN55sXhoeCh4RXpGfNl8THynfe99gnzUef95UoHXiGGOLJD+jyuNAIaQeflqIGgvfdWLT5EMjeJ9UWR1U61S8lHVU2RrS4HyjYqRDY6jh3WBE323fGp97H3CfYd7qHfzcdhre2YCYndrvXe5gH2Cx301c+VqumgtaFhnGWdxbbxyDHZedsF0jXXLdilzgHBUbnVs3G0cbjhqVGmza55vP3IKbl5mRmeebi51/Hd3e1mEMY+Fk5+R34nXful08m/cayJskXDjfmGMqJOFkiaIgnJxXSpgDm1VemiI45L9mW2a2JP2hjp+1XnEc5NraG0xgtSWVaBcoD+YSIwehYeBiX67ehx9ho2znBuilp5Ek1KCanmDdgF8RYTli32XzJ80oeeavIxCey91Om8ibgl304T6kLmV0ZKKh6ByJmFLYdJwGn/Chk+MLpT3mcSXEozyeDtrE3QEfoSB7IBugTuGf4kihtx8Bnn8e3V+WXxHdgF14HRVc+JxDXGXcLRvOmriYL1XmV7ZartxUXWJc59xWHJdcw9uv132QMBAUF94bfxyBnMkbVNiilVgU5ZfqmjWcaR3l3mdeMB0nXDFb21vNnImdl53HHKHZmZesWQHbVtzVnbFdy917W4gabtosmwHbl1oNGEsaNdwNnHva5lovW5XeLp9wHxBd8Jy3nOBdvJweWZCYfJtlnnAfR15vmz+W/VYvWSqb5tyDXO9dwuC3ISqfrF3LoEbjBaQeo6jiMuAKH4xfv6BB4pGjz+OjIavdT1f7lgpZkRv52/NaCRehFivXT9oD3cigW+GpIhuid6FeXpsdZR7mH5IeOxromIQaQZzIHkse9F3v20XYl5e+172YAdkx2ftaoNuqW+Qbvtsr2m6aG9ncGThZzpzZHxyg9+FmIEIdlNkA1RXYEZvK3ibeTd6BnxZfdh5SnHOZsxgD16jZFRt/3GHcflwqXawfZJ+kHu5eHF613jrcRxo1WYVcI5zT24WXwtYOFzRZRp0dH0ffzt9k3gfcblnWVxjWOZp8nlHgF5+enhDdW52oniMdadwT2taa8l0AHraeEtzC3K9dql8j38DfYF52XXxcfFoCF0FXbNqcHMHdN9ucm7ieOaEfonahxCD1X2ne/14fXNfcIFx83T8dKNuol/RVBBiFm3dbxFwzWwFaQRgEVIOTjFXhl7fXvBZ3VdbWftaRVdsWDddD2MIZvFj7Fo7T6lI9EirVItkCHEBeQZ+FIFogF55GW0eXWNTjWObcSR4e3mRdhxyyW4pbx1w73VSfFCBRYKrfgZ4/HaBemp9s33gejV1f271aIpvJXoNgVeD+YNrhDGD2n1Yd2Rzh3UneJ11e2uIXgFgpWpGbyRtY2XnYxxoHm0kb05rwWeobQl0AneYdFxvkW02bEVpVmVbXIdQwkzMYxN0I3jrcOde2V0YbwJ26nV6bnNqI3GBd595c3j8du180ITSiD6GWn1LcfJnR2TMYAFibGQ7Zhxko2XnaeZqoWmlZiNf91YFZHpwfHeEeS947nTDdAF2mHT5b1Nm8FKwT8FnEnq7hGiHnoM4fsJ6RnnueBF5uXnoejJ5C3GqY5RVRlA2WVtorGxLZWZPSEeKUwhcY105W9pd0WSHaNppy2g7ZV9m0GZ1ZIRj5GqweCWC7IQlgd55d3XFebN/24BFfV97sHpGfIyAmoPzgL16iXRCb5Jqo2Q9XaRTrFkkbKx8xYO+hB6BAH4xf65/fH3IdzpuH2wsd+iAU4Rof6Z09mjXYfZdRVe/TppOfFHsV89eVGRFZbxd41LlTgVaaWEdbPF37IBahIyDG335dKJvTWh+XOxXgVeMVbpgFWizachliGNwZcRpbWdOZW5m6miMaQ5pbmp4bSlrCGV/Z01wOnUxctdlVVKgSbZR31YoWOhgM286evN8oHf/bjBvTHaQdqtuP2BqYpt4g4Z1ioeGJn9QfZx/8377ebN1hX7TiSuOZYvGgkt0YXCwdm97wHs7ehiBPYYoiw+K2oAFbvhaKVSYVnZcJWU8ccN8aYMogzx7CXEfbclvJ3KbckF0jHTOdop1DnfgfH6EfYbIga92wmmwbB11LXmUd0xzq2/ebaFqC2fLa2xwHm/AaBNlTmfAZKJgn2KQbBh0znT5bxtuiXWlexV+Snu4dBJv3XFidXF5UHk7d9RyxXDLc5SCootXjp+KpobuhLaEk4Hid/9wF3qEgbOD3H4tdjxxnHWjd397XX5fhOSJq4pohgSAz3o0eB91a3E6dPp1K3W3b8pm8mNfaaRtSG4zaf5hdF8rZPdpPnLReNx7O3k+c2ZtYXB6c2xxa2YdSSY7N03rWO1f7WhfdMh6dHlocepofmQHZBBew1YFUSZWbWI8azt0cH2Ige2BNH8ZfPJ3MXNecCBxoHLSd/N9FoLggqaCGoSihIeAM3gOb8Bt0G5NcEx4qoIBi3+NLIoggDd05HFAgnSQspVXkgKHwntziOuQDpFxiPN4W3TDgnyLzIq+grN9RIL8idWKQoUSfah/ZoP7iCeKHogFhHSDkYftiraI5YCHd2l1dXehdqFyr3GAc7h+0YgBi1CFVXlAbfpwDndjd1xvLmIqWQFisW1rc6h48Xqle2V7I33cfIV5snLebol0O3YHcfxscW/3cJlxqnOEcv1rNWGUU6xVIV8gZKBq4G9VcWZuY2hCZX1qf3M/fMh+3H4Zfz6AOHtQbQRY2EhuUwpk+2+4dXx0R25KZv1j/mJ8ZPlhtGi/c5R62n0Uf4d8KHgNcxVsqmdoaptuQHB+bVpkLlRAPCVBzVnqZ8VuS2wnXvJQzE9LXEdorG8jccprZmVEZlxpn2t+bD1rInBhdpl1z3AjbM5v2HgFf0J+KHhtaXBhN2atb9h1EHWxbflizF0OYshqSHGZdW14F3olfYB+QnwxdzVyKnVpf8qG1Ycfgat2Jm4AcAZ3FnomeGFwPWX0ZeduZnr8fol9cneTcXhzLX2xheSGlH/ubZxh2Xa5hp+NBIvjgDp3fnfDffSAjH5XfTl8cnhOddhypnMhc+dwGm/Ec1B3uXQIa8dazFhgaU14n4IWiAeJYYOued92EnxKhFOILId8gQh53XDSYydfdGmqcyJ3CXZ3cutuB21ca39s5m5bcKNyuXPDcQJrmmH8V4NWWVt5YNJiOWLiZy1vznNlc2FvVmthbOJzcHfXdG9vzHGTdcR0wHGFcUpxuG6HZ/hiuWCxZjJtIHZ8fIN98XjYdVx0sHVDde51rXTKca1pHmhAaXtmB2CIY6VuaHgxeYpyYWjcYDZleW5tcSRv+Gh/ZM1hrVygUI1Lckp/TKFPzVf5YStmq2D8Tmg3cDmJS9RbBWpvcZlw9W04cB91ZXced+t1BHWwbCBYfi57OvxSVGC2ZEJmlmaKalxyX3pRf7J+DXnAdRx4knudfFt753Tna9liymeqdlt+8X43er9zt29xdMR7ooCfgbqAwoDDgDV7DXMfapVmWWazZXZhrmCQZe5sTXHtcVZx9XeVfkF+m3jYcY138oOniCeETHZVXw9fdG2GeGZ7En3lgrCJxIqDhfF8RnaccutwF3Fqd26DYYxBj1+Ke3v8XpJRglPiU2xc9nAsgA6HGYZUgF16ono4eWxxS2hoZL1snHTodop09m+3cFpwvG48bolyoHnagROFFoHyeeduhWCcT6VRi2N7cLh2DXdPdtd1EW/RYAVXfluPYIhhu2g7d9qB5oVrhOd823BEYg9bZlq8WSZbJmNPZwRnpmUbZ3BzTnhHdBBrBGALXXRlkmvlcBxymHG1cFFr/GFsWiVbhmV8bsByJXI/cR1xWXUofHWDW4lLjkeQaY0Xhyd9O3FpYx5domF4daODgIpvi/6GaoAKexZ2t3Lab9Vsrml5akhxeXhCeS11q25zaz5nUGUGafRyNHyjga6AvnftbcxiQF7xYyZt8XYsfD9963gmcK1nBm0xccZwo26gbqh2IHqYeGxwJmOxV2lXIFcpTztBnksTYsNuYnHNav1gvV/BYsZhZ2DZaYZ0P3wIf/17aHZwcKRu+28lcqVyq3FJbYdjM1fGT0NNDlnfaed1Q31lfWx6v32ygw+Ih4nJhX56sGgZYVpptXGndhB5HoChhsmJ+IaYfpR1YX25iVKOkolkexpwfn5Bi4+PrI0UiXSMQpOZlRKQk4CYbW1z+n0ygNd6LHRTefKDlYhghRF7RnFBcdl0DnOCa6liyGacbJVupGy7ZWliN2fRamVrjWhYZ5Vt2Xd0fTR+G3nwbj5g2mGCcDt5n3oqdn9wpnAodZV3onlFe8x9CXqZcGlpjG+wdt95v3iAc3lucm1/cFB1TXomfKt6EHh+c+Bt52RXYNZeBFw2VTFalmM8Z41kXl/VXtpks2foZEFeRFlwWihW+EfZPZFQG2G4a+Rv723LamRpn2ReZXBoemblZDVigF7hYxFoX2qfbCNtdWnLZMtguWSpa2dw5nDrbYNlW2SYZzhqaGy8cJlzpXPoc8N2d3eedTRxr2/Qbt9paWEhY35p2W4YbwhtUGcaX3BePmRbZ3RllFtwSP8hdCfkQNVSFFpaYadzBoBlhUKGCoSlgJV6kXFYaBRoNGZqX8dcuGJsaPBsm25IbmlrNmfNa5RyQ3joeJBzf2o4ZGxhV186XIBVXlZuYU5rK3IWdFZvQmjPbUt4mHydeDFr+V2FWZtmEXj6gN2DFX9ucWdeUVqSa/B4LXzUeEJx0WbAYaFhnG2ye+KFAIoyhsd7Nm3vZ55qvW+CdryBPoy/kIuNh4JHcR5thXMQfkqKMJV+mueY+I5we7FoHWoebGdxmojPmtqhyJ9Al+iLh4Vif4Z1U3oJjkWZ6JpVku+AH2+cajpx/nyWiQGSOJRTj1iD8HRGaq1nEm/ceu+LiJXilVqMaHjJX2lmp3HzeauDSo7Ek1iSNohDcl9k9mA1Yjdt53v+hUWJ0IgyiH6GHYTOfvJ2u3FwdON3VXgAeCd45HRmbgpmFmLoY6BohGpqbDhsN2j4a21vJXD1b1JubW/DcMlsD2jLZO9ka2ndbgV3N3/lgbJ/cHlAcxNuCWeZYlNkO2nuaE1i3lczT7RQrlN+XKFmdm1ocMNyq3j/foeAmHtWctprl2j+ZDhl+mL5YnZrRncMf3J9A3KaXyhVPFj3XKpkeGtYcWF2oncKdZ9x9GnoZGZkymJmYVlrSnbsgRSH1oPleMloEWnocot28HR0bz5xqnt/gFeAV3xvdsh0/HUwdNNv5G2ocXN1AXeNd9d2EHeOeuh9g3zqdfJpvGMfcNV734EAgAd4qm0Pbgh0vnYgdrF3NnoVe+R8+X/lgZ+AMXtdcu9pgGcJa3VwVHfCfPl/Un5leWdyEGwqahVx13rBgRKC2Xz5dA5ue3Fxe/h/h3wkciBwUXgKgAWGK4mwhxx/MXBgZhZnjHDleq5/Z3xlcUBhu1bdUVhRRl6PbwJ6WXq8cRphQlXSWx9oQnCuci1z7HcygGqD44B4epJyoW9dbgpsBGwTbXpwEHIKbmxs92lpaJ9mpmpxdaKBQYgqiX6GhoIrfAZxLmHNWExec2OGZQhpdm0dbftsIm54bj1sHmTyWgxgnmvdcol2jXeed3509G5RZIhac13naVNyD3VIcSBuEW8Jcid1y3XgcmVvw2pRam1xM3ite8J8wXnfdD1s62fZbW1xFm2XaNFmjGfaYbZPzksDXPNo4G/gc6Bx0mYOWkdXwFyvXrxbclkJXCVgJ2IPY65fQGN9bSB1K3k5erR54npWfGR53XIfa45fgl7LZS5wjnckeM9yJmprYoRjZGp8b810TXq6elB12GfVWZdntnP3dYZuu10SQqdEw2dOei6B64Auezxyu2ozaYJkU1i5S7xaaW6ZduZ3THMtaCFYHkqtUM5d7W2weO18pnvyd0h2Snz2g92GLoTpfz6CO4W+gW90I2PRax1003iOeg17P3/ZhG+HuINqebhrgWeaaththmuFctl+Y4M9fthtSlLdP/E7WC+AFcFGOm62fDyCCoBweHxxmm+lbkZpQ2KvZ3N0TXrnee51JXise3t7nXdFcTlulHK3e3p/y30ldchs3G/Nd4l9pH2ud01pn1nsPC4g9TPLVexxroRxi5KIb31EcZ9xXHR4dRR2lnVkeWKEZ40zkDWMU398bU1sinSqdbBx/2vtdBODnocBhfV9anY1bv5g22Aob/x4d3ypfYJ/IH+Qeexvd2uFaH9rwW2Rb1px0XDscTV36HcZcxppnmKfYfNnMm5Qd05+IIOBhUWFIoCUdqdtUmoUapZuE3Ghbtxqqm+SeLt6x3N9Yx1LeUgnWOVg8GJ/Yp5rkHSbfOd+bHoGcHJm0V+tYTJf2FR5Si5L3E5ZT6lOzFD5WTNfkFgTSaFFG1XtYsBrd3DZcK5uEm0Fby5zzXNoc/pxdnFtbgVoNV7HVfpT31NwUSxNmkeNQVYzXjs+UvNkIG8+dex3u3laeZJ2ynCcbJNubHNheqZ7iHg+b61fmVMPX+5k4WekZlFmeWsrdmR9wHwqdLFmDV64YAFin2D5aF50tXc/ck5iGVQJVgVnFnG6cpZrPlz/R65HS1q+ajly4HIucZRzXHaAdkR1G3JMavRfqVmIWH9fwGnyb9Bw1248btNu220ucfxyOHLDbRdphGjVZaxcbFLWTkVRUVVHXkJm0makYqZmRm+Wd6B6UXZZayVaZlUlYShp2mk0ae5r/G4nb6RrAWrmaZBvU3QBdDdwFm0ocjJ4S3uTd1BuL2UrXOlUq1LqWlhhWWeFapNrsGu1aZJkpmincW96930ifJN1nG+jbHtoh2BwXA1cu1zUXbBeBmXBbZxxinJ2dad5U3qTe4V6ZHaNa4RZM1zQcMp+xoOlgfZ7nHUgcT1t2GrybhR6EIMFh9SEiHukbANbF1L1WTxkVWvmbl5wXG8oayJmOF6XWNJV11AiQjUuAjQPUZ5geGYTZbRcTlF/UP5XBF2zWkxXrmEZbaBys3CPaFZf5lkIWthbnmDCafNzaXc5ctxmYmCEY7pkQ13oUzNcWWstdTt37nOFaf9VbTNcH+Uuk1MEbAh7G4FPfqRyM17YSy1DVUfCUY9WxFk0Y2Zpw28MdFl0JnFSaBhmn2qZa05mylnbQb1HiV4ebRtxeW2KY5Je5mBIZyFsR2wiZqZdDFyrZBppl2WsXAtchmYNbt5uUG+bdOWCnoqTis+CI3bfaMBr5m5AdCd48naZcKJr1G/TduZ3hnojhYSSM5gXlUmJHHaJaGxjdmUBdiyLL5e7mNCQfH8ecK1w5XNYe+OR36CPpVqgIZD2cFxhI2rQdhKMqp3SpROl8ppLhUlv42l2bQV+O5ecpYSp/aJekC1z+2vlcRZ2voQAlEea+ZZJiFltZl8aXy1eaXEsiwyaWZ4ImM6GvGgbPdwu+VKYd4aK4JKEkROH3nWFZPlWilN6bKGAYIlAi8+IR4TsfYpyqmcebZ9+uoiKinqGvoBSgN5+N3NTWlpLa120bUxxNHH1etyE3YYxfihqeGaKc0t7InshfcyG1o+PkEmJ4Hyxd/Z5bXj8batTTF9Zd8SAjYOMhIGDgH3kcLdf11njaQ98wIZiiwSI8HvsbVNh710LYFpezWoKfbKHVol7gGRskFLvSNVLR1X0dAqI2I6AiqJ5CVLEEQAA1jgGYa96bIbTh5iBL3HFYfhh+2kXcN563oSBiaiGZH1ad/531nURbipqBXRJelZ38GjQWWZhYWfSaCZtO3nVgQ6Ed34ecqNlnmNKZntlPGvYciJ2sHWScMNnhGGPW89ZqGJNbNVvQHBEbAtkA11wVlFREGfAeNKAoIJDfsZydmgsaKpvRnN0cf1xvndzejp3x2/jawJuZWzCY/FjRm3acERswmEBXIBY/1riY2RpmW1mbgVuuGsLaY1my2CzZzZwnnTqdNlxim9ra9ZjQFvHXuNmAGp6ahJp3GnHaJtoZW42crB08XFVcChzGXcBdyxzvG38Z2JnwWaeagBrqWMsXF5ZN197ZtxmlmFGZcNvfnfSdv1u12HRXFNmHXFDdSZ5PYAmh4iJkoTvd9trl2ZzZVpk5mPUaGRvs3gJgfeCGn8ceM9xTmt4XTtGQilEBMEUXThdTl5dN2VAaMRqEGdRXVJQYEHpJ3QtZUUbV+5h7WMQXXlKTjk0RSZfu2gsZ9FilGQZaJJlMV4bXd1pqHDVblFknkyyNVFadnHFe/B6OHBNYQVo2nVofbF9ynYfbTJmEWl0aWhob2qxb8x27XpSfEZ59XFkbPpusXSAdoRwG2FvQkw6TlpkayR1pXgreHRybmxIaRtmsGK3Y+hjomSwYgBk22ZdZo5msmiSboZxmm/zaC1iC2l+dmF91X7keC5qZU+oIc8CAAAAANgdVj6KULhb7F+PYT1jWmaSZwtqgmyibpZv32udYk9TLVANWvFfTV98XHddjlzkW7xW3Vf9Ya9nqWbEYhVkuGu9b8Vv3nEseQl8KHoLcz1oNmsKcVBwkG4McUV193lfe6d7S3y9fKh7Tngnch1v021scdpxYG6cbPZwi3Rec7JvI3AEdJNzwW2HZNxdJVrXYVRspXJWc89wHG5Va21mT2k3c1F+rYQyhXCA0HgKcDVmj1lzTDRKR0kNVWpj2HHKdgB3RHLpcVtyBG/KaDZkE2J3YDRbslt+XodjIGaZZxllzWJZXb1henF/fauAIXx+cHRerVcAWtBbvl2JVi9Vil7ZYU9is2acboV1XXkSe757X3rJebx4Z3dKcSNqjWJnYLhrgHJ9dGBvX3Aieod/BHx0cHJhUVwXXnZiS2h5Zzdi0GIaaFxnGmVEZVRpeHDUb/9lfU/kR8RbE2bHaFRlvV17VXNM8UyVTqpTTGFya65xpW5/aH9jfWN5ZLRkWmCRWfJSXFQmWmVjnGsvciZ0yXKbbhFvpnN4ecF6Q3hFdIhvEGwgZLVdHV/JZdhmnmeTaUxrvGnbZhNk4VyHViNdbWHuYDFfAl1dYb1nh2uRbf9siWmOZllpcmb4WihL1TGkUEFsiHmwfjp/pX32e5d5cHeTeBt9lYE9gQB76Wx+X9BjcmuMbCRoIWCKWCRVulTpWkJgBFxZSx83iDFZNnFLyVoEYzZpsWshamxjjlkUXJtqOnJNcYRr0GP/Y7ZssW+iazphzVhdWd9drV9aXopfU1/IYbFkTmqBboluY2lcabxwNnZfduhvDGlxZ2ppQmrIaYxuDXRVc3NrkF6bY/9ut3K0betf0VK9WIRkVmozaUVjn11VWZ9UdkweS/BS2Vr8ZeZqo2uGZZJZCVlkbAZ4ZnpAdt5tWme0Zi5jz2J1ZyVqGGy9aWBlUmDrXEJfsmLmYb9c9FF0TUZS1FWiW/lkOW7scWhw62mIXsJM5yuyFFg0eknqWh9o6G3pce1yZ3HVbvZs+WsJauRl8GUcajhsEGoRZvBjeWNLZ/RpYWpxayBuPW1AZhVbGlM2UVBRikitTx5XaWEIZj5l2WdTbZF0DHbBcfduBmthaJZjOWQfbP5xEHfzdxhzM2plZ4tq2WlzYtpUm1LWXFZm1GlpaLdk32FfZwZlm142UydElTGpD5VC2Fs1Z6BokmBzTy89QkFoTcxYgF8KZORq9m7Scg500XGvan1lM2oIdop8VHsPcwxmMF8TWOtRzFkuZcZqV2t0aUdoIGbnYChf62dAdSd7cnqXddVwKHFQcDtp32DXYhRz4HxhfSh2tGvyc8N+u4FefQl1Y3BXcclwQ2znYw9p83uIiLOMJ4lRgm17BHlxeil8wXgsdH5wpnAGbsZqs2gCZsRghVv+YHVoM2rpaNJiZl/DY9pxRX38gAd9JHTZa8BuU3fVe259sXl7dK90hXaUdmx0jm9Tap9mMWKDWkNP000gV49cN1z8V25hnXCueJt6W3iddTxzBHKvcr55jILognx6BmwBZ0B+2I3IkkOQU4eJgKKJZ49gkOyNfY3YkvqbBaHHnuGVgoq1jbeWpZvdmCiOrYZ9j+eXIZnok42PPpN5mPyYmZIGhD9wknWBgC6EJYJHfDh++oyBlxWZS5C8fddri3GleuV+KXzHdet4EIJmhuGCxnd5ZwdgIGdXbBNrpWA0XOFkgW+Rc4l4mHsLe4h0IGodXJ1b92n2c6F2S3LaZ/9gzWXib8RzqHSOcIlpA3GIe6eBwIGde1dvEGCVWdxYmFhrVNBXEGTccbZ2zndkehiAuoN2gCp0lGEZWw9oum9ccv9033Zce5F9k30IentypGbyXIFcUmWUbxF2Vnjadgpzp2sjYbBe+GIpZvZoeW14ctdxlWw9ZTll7WjeaBdojGebZ1phJlcUV/Zk7W9TdBZy1GnEX7xewmSZZ7himVneUrNZRGLtZahmHWVoX4taA1cRWi1lIHDOci9u/mVAZABpk2qXbY1sv2mPZIpcxlDdRZ9GDFIBW85eB1haTx1Vi19eanRwKXR1dxx4YHWjcD5sQm/Jdex3XHWHbNZeEFLQSphc2G9seWB4K3SAdBp5yHmKdaFvXmv9Zk9f/1BARZ5KqlKkT7NQml0GbvN4OX7Xf/59l3rpeNh1EnB0a15sBm0mayZnDWdubA5vAmx6Zg5j1l6ZVh1Tf13ya5d3KXwHe3p34m9yYstSjEkRTg1YD1yFWJ1VeFAaTY5L202iUOJVuFlwXixgiWGiY/ljp11jTnc56yqdPS1Po1ijW5Fb51psWrxWFE/jSydaa2ohc7dyJ2yhZqJoMWr1ZyBhol6FZCFplWoUaSVlT2MYYINkk22/dEN2cXRxdvN3LHVocQVtiW2jdvl+uoE8fop2lG+ScP1y9HGzb/poRWjvcOh48H2HfEx0wWX/S7MfdTh7UlBktmzabmJuiXCpcZZvVWnZYOlcQmaxay9qJGacZYRpT2s4bStsfHBKdfR1bHOScEh3tH/whR6I4IQjfMdxlm1Tc4d4SHmodJhwJm3IbpdsjWKDUABS5GCpcYB7739BffN0BmudZOxfdFesUzhVM1oZWehXFV4xX6ZgWGkmc9d52nrNdD9no1VUQctP81shYjVnzHHMenN8vnYlbXJh9Fj7Wa9ghWW4YtlValNSY5FuOnIXcSdro2NkXZBUc0ibOooj9wIAAD8yo0J5TlJNMkqaSblXOmbzbZ5vCHJuc4RyPnGXcY51DHf3c35yQnc/e3t9Q3rZb1ZluWmWbnBsH2QlZMlsdHPJeOV3aXFqaflh5l+HWvZNlFIXZPZsaG6vahJlr14YWxtZSlqrXKJfT1+sXalYf0rJOBU5rEnlXC9kTGg5bJVysXVRc9loH1egUSpSLk8cQn8sPwRLN3pPZ1hZVV1G+j42TEhUClsbWwxabl7fXxBjIGkgacJlCWfBZhhlQ2svdt1+zoFpfYJx21puOrQqkRrqQE9UAl+vYf5bBE6KQupGH2FFc8B65nnvdG5tM2nQbq12n3jocQ9jbFnAWTZe51rBV61d+WVYagRtyXDncdpvT2lbXK5QUkslV0xn4G2YaZNZ3i7xBKwyMUa4VK1a3GLAaX1vYHH+ciZzNW4QYe1NDU7vX7ZpUm1dZ0xjD2M1aipwJnKOdep3U3W7ahJXYTyaSGtVxFpVW7RgQ2inbaBvdm5hZttUTEi6StNRs1nPXJFg2V/SYRRomWpdY/RSEDFPLTNWg21deTp7F3Q4ZvZZV1n5WDJVJ1dra5l8u4IvgMp16WPmV1ZdMmvMcAlvzGg+YwliH2UeafpqoGg9ZeVjoWQqaKNoRWphbnhw8m24Zz5i92ApX4ldY1glUtNWmmz9ff2E44QZgOt7g3YbbqVlHWJ2YSdhyV+fWY5WFU8jTaJb21/FXMhbHll9UOxBujkKR0JQM1eRXTRmT2oya2plQ2K4ZH5mkWdcamdt6G7IaSljDmKZY+Nh3VlxUjZQbl3CZYVlylp+TuFE1ED8SrFRpFhZV8ZLEz5BN5dHvFZaZX5s4WqzZD1dsmOJasNrUWfOYOhfnV7FW/JUW1HdWiVnZnAtdGBwlWQgXMlfhmz+cmZy2m+HbtZt/W/ddTV5EXledVp1LnqDgUCExoGfeQRunl5dXG1fZWVgbolwsmhGYvlke3UUgJWDjoBwdgJsAF43S7g9fkmTUSJRj0yIUyNdPWaYa/Bte20oarRh8FTJTsJgM2vobwpwo2vYXZJS2FBmYGtr52+KcUhwPG9Fb0Bsp2ZQYJ9bKGFMaAVnnlgHQUNR514QZOdkzGeCZ2hnUWe/bBdv1GzAaW5pdGe2Yntdelr+Uu9KtkrKXC1tcXTicips1GI/ZvpsdG59aPBgSWHxZZpl6Vw/VepP/UxWQvgoRAXEPIRb5mnfbLFkLFPlTJ9fMWwHcdZwRXH6c4x2t3bTdU1vu2ABVe1J00CoPf83rT7mVCVmGG1Sbv5qrWTAX8RXykZAMVcH0BzxM7w6ajYeUI5ryHcXd29s4WHNZrZx8XMLb9VpwWq1b6BzSnVoeUF/MIM5hC2Ay3YoaU5bglzFZjFrE2tKZaBaD1dQWSdcNlnvXJRh4WX5ZahjZmN1ZVtp7m9JcZhw4HALdQx1x3AgbJRpxmglcFt4z3m+cg5i6VWRWe1Y7WHnbrB2eXeYbrZYsTdrI+k8rkzmVb5d/mS6bup1RHhcetR58HKyX1NLEWbrdml8Z3lAbt1lSGhza/JsE3DsciF12XaaePZ4RHPRZZdXZFiwWMFcoWVDcQp2QXTVb3NtYGjQZ5pllWhIb3J1lncpeMR1WXiDgZ+H8IZKf4Fxj2Q7ZZFmB2MUWxNUyE7YRrBANlKBYfZqPW+Xcbhwy28pbN1tg3EQd9N5qXrmdXtrW1mHQadBPkobVOlcYV5nX0hZ71MZVJtYaVm3Xu1k1Wm0csd4M3b0Z+FSnVNmZUlv6nDua0dgBFYxYF1t+nAia29X6TlKS9VgkG3scyl2dXZIcgZsKmGkXthmnnK9eUl+fX3pdmZqNFbZPWIGbShSNt5CqUdCU+tYE16jYJlfJl43ZD9zXXoTelF0PGa0Wcxd0F+HXANYZFVoUjtPtkPKKpQbaDXsRTFSiVjFWndc610LYydmkGtcdvR83nw3dA5lpVPGUcxSR1IRT6lMpkIHKqgCAADARN1bfGWhZDRZekBQCQAARimFQnpRJVDSSAg+eEiHXLBqiG8pagdbLleFZgRzqnnzeQ92PXI8dK93inYTcnxqpmgrbvhxfnCcaLxYb01HVphcilu4U7VOVVhwZoZv7nTBd291IW+kZSxlH2mEa0pwHXWhdaBuWmI8ZpFzJntTeDtqW00EPzVPg1x+X2haJ1VlXllqnXFRcYht/nKdeIV75ngsc59oTGAjWapOfzqcCAAAACyGTitil3EqesN80Xt+dnhvymcmZpdlHmYJYNFcDF8YYOdhMWdTb4Nv02n/YCdkLWxNbl5o2V7MVlJVDFm9ab1wL3EsaCFY+0+8Th9OIE89W4RjfGd/YqJVFlapYdpqb2o5Y99eP1tqWv1TAFCHW6lnwGtLZ0dlwWr6cA5xrG0kbKFrKGnhZGZcwlwaY7hsYHS4dvB0qW02Yv1avGIrbCNtXmRIUkdJQ065UIlM/EX8PUg6mVOhZ1hxNnITbmto52LfXlRhp2VEbCtxfXPQcglxPW6PahJnC2hYagVp0GMgWp5NUUJgWvVtF3jWe+549HCOaN9unHlqfUt9p3ivcB9simNRWFpL2DcKNb9cknZqgd6BRnlragdfoFr9VwdVLmAJZhFt0XDBcgRtzFuoQXVJUV/Ua1ZyCXRBclZqN2GBWXRbvGTRaQtpSmGgTEo581UyYiNnUGgSaFxmVWT9WchQOk8/VwZfU2a9cGx20XVgclJu+Gf9XqNYLlvzZc1qdGjBYGNa11vlXHxcbF/lYjtnJ3Cyc1tvo2ZoXydeIWb8bfh1dXiGc+NnB1tgVf9ZoWDpYXNpe20vbZFs2mwibX9s3WnxbA1y7XQgcwlvIm1WbK1q0GWsY1FgJF/sXkpf/WeVcvJ20XagcI5ocWX9ZA9h42RtbPRwP3F1bVRoumiwa+BrjWZjWXtImTTrNkZPE1ofX5VhCWE5X1dYCVELUmRkom4kbkNixVhkV71eDGOYbod1M3fpdQlxr2VgYGpirmW6ZdllZWe+beNwuG/JaOxgKWXdb71z/W/hYxhamGY6dOJ4s3aXc/lvHXKOc69wS2vtaG9qXWobZpxcHVdJV1hivmltb7hyeXI5bslmIWb2bed3/3rSczFeDj9wNIhJV2AkcUh5MHo2eC94fXk6dwdzDHEydWV4c3oNeiJ76nk0dS9uoGb0Zfxm0GWIX5lY6laIYItkzWCbVDFPKlU2XZpk7mxIdOd2kXMLbvRpRGflYHVUxDyoN1s8q0fuTvpRO1eNVmtUi1P3TqNWyF2tX7Zg4FfbUd5V01wCYrZiZVzOUp5JAkKgQEFHsUubU79h2WiFaupqM20Cbg9qDl/TUpJRnVfkWYRVZUZLMrQhtzkRSCZILj+1QEtVvmPBZVli+VxVXv9jUGGAVAZDoUYYViVgYmDwViJDdjlDSARWj1sWXtZkCm5kdOtzLHAfbPJpuGh6aeRqQG4Sc5138naxceBmr1JOQJ1BnUuqUeZM6UEsR8lPuVTdU3BRIVm2Yd1m92moboFyf3IScpNwv2syXTI1TwVtHaI3mEhiUC5OFEBYLRg2NDu8Nks9fk4NXhNjBl6JU/9JnkwBU0tZKF2xXqRfqmDDaE9wLnLHa81aBlKoX5xuI3OjbYNbOTQ5LsVSVWUHbFtr62i8bK9xg3Vfdc9zhnEzbFpiCU7lKoMDpjjkVV9jK2lsbS5wfXDnappjDGYya4hq3GRnX4hgHWX6Zc9kAF/jWZBck2BAZc5lCmEPYYZnq2uaavxlXGghcFZ1P3McZ35XHk7QTHtKM0mqSBNEvDspLxMFVzbpUldnA3NBdllzMmnqXIJSq0ZXRedOX1luYV9jC18xXIVZT2AsZXlqfG7icTtwlGzaavllJF86VXRHokzOWTxos3DRc8Rv4WQwVQlLHFQQX0BmlWdCYKZUkVayY5ZsR21mZVVWJ05rVe5dlF+0YnJphWn+YjJZ1Ex3VEBZi1f+UCRHxDLZSLVXzlm6WUJfwGAMYzxjgWEbXTVWUVDZTotUbV+PZZVo02bOYn1m+XEkekx9N3mJbAZep1GnTtheiGjNbkRt5GMoVrlSlkvMSFRRQVvaWwdS/kRVUvdfXmWKZmBpqmvkaA1kHmTMZX1jEVnOSp1RHWR1chR3knJyYcM7j08HZjZw9nAja/FhOWQkbJRsTmelXPFNFj9nP1dNq1WiVvNPvz8WCUEz/1NYasVze3IybFZjnl2kW9xPjEaJSldb/Wu7dp55f3M3Y/9ETTaYT75bsmFvaGhvn3EMbcNggldlSTQJrFLyZNxrP2hgYUpd/l41ZBlpi2mTZXFYKjtwCAcnOzfwSYpTPlh0YrVrFXM4dyZ242/aZ0ZjQ2VIYNdcF143YINagkz8QudEgkicSjBLzVSIXApkVmufduh81XtUcoxqwG+ddT5zFm2FY2JZsFQ7UtNTulzMZP9lWF2/Tfc+slwoboFzlG+XY/RX4V6ZZ2FumW6ybJRozGQzY8VcgVcHYudry3EucsFsTmLsT1JFiU/1W8peX18CZmtrrG/BcTZzNHO6dopzzm0Obg13an0Se2hyHGvxa5ByKnjreSx3tXMdd99+1oPvhJx+iHTabBdsTW5Rax9jCVkiWQFdg188W1lXnV8taKdpl2apX9RYcUsGNiMKESv3P9JMzFAXUldZsmpfdY94NHOaZQ9nvHQ8fsF91HPjZQ5XcVNwWF9g7GhHbKhugnWAfIKBB4Ate3l0j3EIbDplhltVW6FoiXBxcbpnX1W7VONfN2TrX5FXeVURZHJvbHHla9RiDWT8ahFvVm3hZdZgW2oScutys2zUadFvxHUmdYNq71VYUR9lV3DAc/J1CHmveph1SmhHVqxTvV/+aIhuQ3Dha6Rk4mPFadRqeWToU+FDeldTYM5jQWWtaLtrpmyfZyRd3E/sSe9HSEzQULVP6EjyQC5JaVfCXx5g51zrXj1gumQQbW9ysnQZc/1u3m6idFl2gHDwY6hVKVfsX+5pB3MmdmpwHGZ7anh+xIjLipSD5HOacCl8hIHUgEuBKIn0k/uXHZX3i4yAjYOIjcmR3o2jgV947YXQkYOTS4qpeI5+xY+2lSORRYNUeI2FWpDckEiHIX29h9CVVZnUkkGCCHUAhYaPsY+ThzJ59HZxfJB+sHkSan5WIWdmeeWBuIDdeVl5JIH6hSOC8XWAacVwOXuUfR11OGGkX/5v5nf2et57JH0wfRh4uXArai1qhHECeVl9qXvMck1gVVnjY+lkq116WiNjWmuWa+9n4G9xdb92M3U+cGxl01hnTKVM1lVvX4Znmmkiaodo22LGXZhfpWbYbcBxaXS9dgZ1RnLmbX9oB2U5ayJxTHQlcF9j+U9xNd9RHmmcc5x3gHmseE11Im4fYQFWZ1WTZV10tHkzdmtrOF+xWbBd8F61XzxmoGstbtRunm93cPpvMGvDZShmDGsvcmhzm22KZ81fSlNhTq1PL1GPUb1ITknzUmdeuWb0aL9jCVb1Ua1gJWoAbRJqm2LIWvdVrFdEYL9nEGjIY7Nec1h6UjFJAEdgTO9apmN5ZbJlUGfCZ0lqyG6vca9wqGpQYnRfHmmhcY5z627jZUZbHVd0Xv9qOHcSe/F40nNubnlkd2L1aQ1wm3HhbuFtCXF3egmAMH8geDZtgF7NVVhZPGGWY/1dUVxtW/9dlGS9a11y9nXKcx5wHHF/dbZ1cHVQdNh4qn4Bfu53yW37X49SYVOKW/lkFGlgaFhlqGECY2Nhw1/oXnlcd1WWUP5Tal54Ys9dzFsIZsJus24LZNBN+yrvRp5fbG2YcY5swGSAZsdtSnXPdTlxxmaHZf5pXnEjc0VxiWvBYpVXxFWDY/5pJmptYnFbmlgHXWBde1pIX1hnXm7lbXRoUWIJYVNl9mf2acNtgXDvbmlnt1usUGdNNEwNSdpE4k1gWvthdWGzWppW2VrDW/xcZFxeW4lYelIvReg3VSJyArgh5TJ7QE1NHFWZWFpcIV7cYYFhu12VVT9MiUWmSNhSMlxCXOda0FZDU9VW91TrUTZQ6k/4SxFI3kxpU21WB1jbWuNc+1tAZppvJnevdsZr21vBUJBVCF6ZZ3RsanFmdIF1P29MYYZS0FfyYYJkclogRrE9DVJdX91jW2M1YNdbiVUkTBFN7FfDY1Jqymz0bIlnll0kV6JYFGHVahpx73Igbrxk6FavSk1T4GBmZ3RlJ1+cZJ9xeXi/dkVrF1jWQCw/50+mVFtOEzwqSIBfUGxwcP9rW189UfNLz0juRXJRCmNIc9F7+nl/baBcglMFWKpj1m3pcTBz/3NPeSl7B3lkc+9sj2T4XcpbbmR8aNVoeGS3XcphRW0Gdld5dnSba6hjSWLFZ/xr4GsganpoWmZIYP5f6WPcZrVnpmx+bltxeG/TY+dS0UlkXfNw3XlqfP95B3XGcc9za3XWd452fXSXcINwe3VxeV53sHNjctZy8m4MY6JKAjqoTfVetm3UdbV3A3ZebjFm6GWRbcB2gns9end0iG0RZtFmyGxhb8JqEGbnZmVmBmN4XXlQ4kE0PwhLPVILUUdLME+wXHNhjmGKXcFX8lO7TJZPZVU/W+FZO1AAOVkHYCghQB5KjFt4ZuRqTWqnZm1c/lF+SbtMv1USXrth02GSYFpeBloiVXxXD1qXWEhOxDh4BgAAAAAJKc486ECrOvdKHWPebr9u9WS/V0VUDFoeZ/9vSXTCedV/boBUe/Rxbm1Ib1luMmQOVG9VsWVRa19nWV0zVKlU11WYXHheB1hMWBZZe1VBTvZC50eEWltpvW3RZnhXF1eLX4VhWVmnRm9EpFFpWpdawFr0Xz5kjmioYtVXWVOdYK9oLm3nbTFuNW11bM9vkXMOcxdx/2aXVDNMhFvFalJxLW/KYjFPbijFAh8wvTxbSD5OD1ffXVJe+lbdSwFKmVIfXJVhyV76UR1F/EKKR0lMfFHtVMFWZFiuVnRfY22Mcu1xr24maMBdUVNDSuNNrFOpVUJYe1+ZbAJ1I3hYdY1v+GUqWOtR9V6mai9r4GGwTqQvbQWcHvNELldsXaJZSE6jPJo4qj5yTNRYZlq+VH1UuF6kZcFoD2o9aypr+myrbDtqfWmPa2VqumeqZxJsSm5nbOVjtU+bN5JMLWdIc1J2d3HJZu9YxFe6X1NjWmJ+X9FdpWcddGp9PoC1fHJzSmZ4W5xTI1f6Y0ps4W3Da/lpIWo/aLVj2GOqZVto0GT0WaFSMk34Te1Rn1MrWbVc8lycXIFaUF6FYQZiklu4T9VCGzbeHE8BqC/0Soha5WLzah9w/nCSa2BcHkSXOj9Qe1sEXBZScjsWBwAAAADuJzM3FD2/O1syLDpWRepX614TYe5nj2zSaf9gkV7RZcZoIGQNXZ9SJ0vyPdshsDWEUfhfW2O3X19YV1WyVmJY2FrjXMtbl1JDP0YwuUBQVm1jT2YcXxtOLUdbVy9eRmEzaqJxjnSubE5acT59Lx5DBFkfZpptPHGpcK5rq2VkZJVnbmZlZCtc008dPaI48ko7XNxmLmnoYzZXjUn7SkxP5U+BTONV6F5HZHVi31cJScJFIWLsdSF/jYD2fDF102kpW4tV5lTOUshL00UaS4pYd16+X2Na7FWfT4hWWGLFaiZrRmOCVSNOyVLpWGFbEVsTVxlXd1SFThZCsy3DHmMyb0S+UsZinmp8bPZoRGNKWypTVUdzQoZIOlyEagtysHSVda10fm96aEFlIGePZtJfTFh2XGJj8mVWYTtZt1ekW0FhR2BRXkRiQWtgbkhpPV1rSvVLxlURV59TA0yvPTI0nSRLAgAAAACPKT9Mr1xkYmNhxF5kZBBr22sRaXNjelvyVtpYeF9sYrFeSlJMSvs90EjLXllrJG+lbIxmDGfubFlzw3GtZedQb1Q5YDpkRWSyauB2AoCKgFV3QGLPTbFZJGbHZ/1f5lAZUJ9bMGl1cSB3j3tPfmB+a3vAb6BfrVw4ZoVre2fvW4ZZgWQCbINqwl4DVolmCnH1cC5lWUVPRAZaKWIeX6NXLFcaYhVoSGc4YXpWZUlhLjsDMzlIWU1sOXfceW91lmnwWCtJc0xiUVFUY1bwVXVUXk7vQScuk0ERVhNbrlPJRHM8A0cvT2tV6VMtW15j8mXNYZVafFWjXqBfgFhqSks/dEY3VhxirWh/Z4dcKUS5PM9ZwWggcORu0mnuaQFz2nfpdfFqeFq0Wx9nhm6Ycg90HHAMbTZmNF/STp82dxUHOXdHp1DcWbpdY13MWFZTRlQNVZFQxkzTSvBUDVshYp9s93Igc3Nv8WUrY4lo/2vQaZxgGlCDUP5TR1tXYSZmMWb4XU1DkA9pAAAAAADnO6NNO1OTTtVA+z1kQQhK5U1+Welot3HocdtuJ2pIZUFePFRpTqlP9FCKYN9rb27FZaRQ7S9tNAs/KEllU0FgSGqQbQFqTWDZVthIbjuHUCJj/WyAbmJng1YjTrZdhWykckFupF9oVlNV2VrHWsZdPVqAVnZRdUu+T1detWVDZhxdEUb6CAEAdRp8NCc+zEbXUCxgWGdIaXRnkWO8YWhaVUm/XXRvvneKecp08Ge/VYhGEkj1VA1gVGbWZsxje14MWDlMoTxEP8BDW0eKRWJHN0/MU9xYw10MWyxT7kHXQ0Zcumxvdtd55XbMawpYrDCdA/MoZz5JU0xgdWS5YORZelKLTaFQ8VbVWZxeM12vWYZY7lShUCZQWU99UatWPVbmVGpZPF4AYyBhS1tZXPRhE1/pV59SZFLUWz5jcGY3ZlFi71kyUbpN2VYaZqNoSWTWWMhMHki2RulHhk8JWjRiA2EEYdJjnWfdZxdmpGn1cHB0PHZ/dmN0Gm7NZh9ht121XPpexmBBYb1dGVQjSNhDSUs1UulNNUA2R39dHW38dOt1mHCDZThXDlmHZS9qCWfqYTFef2t/cwJ2QHRMbgRf9U8XVwxoVnEGdeNwwmMjVrNZY2EWYCRbu1FsSkY/dSqGJl5BsVCkVKRP7UW7QXlFUUUURNVCbEf0Va5ablhUUc9EPzSWMO4+70WfQwJDC0jETJ1IiE3jWRljq2UsafhoLmMoX3Rh3mITZGJlb2eJajNpRV5tVPVYvWnucmNyQ2m0XA1O6kbTQaM4nCPcK1pIQVi8XEZW3krcT9VeHWv2bpptXWmEaxpvjm9bcqN09nMBcMtpEmMyXdFdGGQ3ZlpmPWsxdHt8fH9Qe0tzamlqZCBjKmI3YzNjxWCEW4tSKVl5ZGRpOmr8ZFBc+U4WQq45Fju3Ntw67UtyWGBfIml4cYd2LXUkbD1dnVCjPKc0DTNKM1Iz3T5CR4FUFmNQaUpqTGGNUGFLiFZ0W5ZkQ3SxfD18HHUraG5ijWZJahNqV2maaIJsTm2jZhRad1R2UhNMeksoWaBm7Wy/a09nkWIHXh1gLGP4ZdZpo2jUZVZfZ12qXb1h02AiXCJTnE2cTm1YY2NWZzdi/FT3TZhR1FcwXMFa71D+QrlLiFbGWgRdXWDBZNBknl/oT3Q8MT2qUHVgzWVDYSNVkFBxVLlYfmItaNppLmgLZA9h1GGpZiht7nF5cbFtQmqgbIxs4WnqYBFZwWAgb6d3RnXMaktb81dnYbhoVWiNZHxnKXMmenh55HC8a/FugHEebNZfv0+qT9pdDmIYX4hfNWWdbLVtxmW5WzhTS0s8WDJnw20PbAtpq2eIbXp0ynVucfRmpWLaY11nTGU7XFtYIlnVVpdONEURUf1f9GY8aSJoJmb/X/lerlwyU8tKBkL9PopBtT+pRiZNMFqgXR9cI1WGVclXiF2cXtJftF7UWnZTCEtUQpA/S0RIR54+jTHLRZ5cTWgGasFg6lLcV8Fk72djZO5aLVUwVARY4VFIT8ZYpmTSaJphTk5pMCcgbkMXThZTq1NYVWtiDGr8arBrL3OLech6xHLQYW9Q9E2oUiZUMVWiXylnhGaFZ/d10H3Gf7d9z3kecf5hp1e0Zhl0/XmVdrFpOl4aXd9a5VXFStZIsVlca2Z0yXe0d790O3Ktb3Bv93ENdF1vOGazXLpFMCnzArAXZTcoTqtZGVv6UxFFtE0UXO9of20tbohphF/qVF1PfFb9XcBhzF1EVDhP5EsLQAUsDR5QAgEghUFbUmBUD1LvTgRS6VAoS8xIx0LaQHBCXUc4S7BVZGVecEh2FnXOauBWXD10LypHRVX7X2hii192YGFtC3lcfg99xXbibfBktF3nWv1ZFl5had9scWqBZBVh02TZaCBob2POYCRfqFxLVMRQd1hzXxNgTF0VXbhfuWXsbWJzFXRSbh9i31a2VM5humuYcWZyj3DjbKJnXWIaZLhkaVveRI4uXz8AVidj6W5adON3mHZldC519HdZeJ518WoIVzxFgVAkVqtOBDqNNXVIIVIrUy5Wg13DZHxo72qbbidwR265ZUdUfz/aNbU4H0IySNpMX1h9Y29kV15HV0tSgFpbYYdqcW2JaA9bHEbCOhFVTGOrZcVcSVA3U3taaVRCSC5NrFLlWhRczV+XY/Jma2hmYiVbYWDbbYR11HUubFdakUmYTeJOUE6SUYBbc2LAZhpoYWamac9tAm8pbD1kZlxfY7pla2FXXBNgCGnlcIRzt3EobDNlzGSkZtVnoGkacgV+o4PDgbp1zl/kW+xrTXIdb1hqIGgbZZFZBUvQRlhPqlGESrVE4kE5SvxSylxjZBpoOWXWaItwH3ZjdAtsBm38cql3sHneeMxzkWsnWbNEoExDWBxar1m4Yfptw3TBcSBmp1lBUXFeVmaBbaBxrW0xZZdj3GYibEhxEXHMbcFsWnDib9RnnVhWQbJEx0ZMSPo9sUeoVpFeYmORa5Nyz3hoeyJ5LXFBZqpgSFfPU9FVal2EX1lc6mAfZs1oVmnwZU9fKFj0VIxUqlzEY6ZgqFArM88QeD+DXfJt4HP5bzRhhEzaUGVijGzJcAluFWbDX51aXlXeSlpM+FYMXN9VQFVvZCxx5nJpbVleHljuVE5QlFiFXr1dqlXAT/1R7VRHVZ1U00i6PIgmOR7aOn5P7lg8W8dWfU8/UDRZfmNvZ3RjwFWAOfUP6Tb5Wjtu0nWsdPpwxGwea5hnl2hebPNvRm7Ba+RuOXJXcchqtWCyVwVc2VnYVXZdDGPTZBFkBVwlWGNZK1WrWN5ZFlg5VQ5NT0ogTkpbeWVfbG5r3GnSZ9ln02ZDaMJqgmyebGFnp15lUiJLoFI4WPhVvkofL5kDSkJqZzh5vn8mfSJxV2GLYRRrzHcrfmd90HWNZYNRGU5qWLJe5lrFSvtM9mFxbW1ymnZHeTZ5Z3GAX4FIMDeHSxdgEWnqZ7ldZU5mPKBO/GIybEZw8HFHcTZr41qvT0FV4FiHZahv13gIfyKAvXtOdXho01P2QkQ7U0xsW8RpJm7PacFfZ1gWVpdUPFW+WclhTmSXXRtU91QdX+1m02mBZyJlQmobcht0eXATZ01Z0kk6PdgsCjCQQ5pTrV3/YYNiP2HnXXVcRVvpYuNmomRWYzNkc2dwZhpfrFnoZmJxnnW/dsB1rXf9fT6CdIRMg9OApX+FfJ91Q2pEYA5cj1XgUFtS41u1XqhcdFubYnhqhm1UbE5pMGDzUI5EUVFCYRhsTW+LbLll82T4ZthqL2uhaCRo4mq7akpp3mcNZJlYtlVQZddv6G/kZDFMXwpNLLhBFlfeZDJrpmeYXcpWm1rSXwNdDFPLUOJQ51V0XExfZGATYPJZnk8eRZM6zjYZQzNZZ2dBayhnHGCJXz1nG2pnaA1jGlqDVKRMwkgaWjRqbm+cbfxqlWz/baFq9GC1WVRS3Uq1RiVHNUm2S7JMz0zvRqk5bCDWCoMxOkS7Tt1PZFM/VbRQ8UJBHcUAhzTfU7ZkyWg4YiRRc0RNVFNcw1vIVBFF0D4UQRRALUlCXIZjw2VEZGhdEVH1RAc9UTSdMEBCFFN2W/Rd9VcgTgFAWkeDUzdb0lvLVP9J+UmgTs5UVF24ZXNujnETbzxq2GO5WkhPsEGwRtBLGkQ7PtdEe1l0ZOJpg2xoaplnLmY8XlJVe0WnRcRalGjUceV0BHU7b6Vhzkr5OKdDO032TbRMfFOuWydec2feaVJpoWhxZOZeO2HhZ/Zxsn/riGWKS4R3eT5u2GnZZ8Ni3WKsYhxfsF/kXGtYblFfVUhpOXezfvx+JXk9cARpp2QfZGpi7lohSqQ0GjNLSy9hcGvnbZlpTGVhbY54p3m8b3JZUUYlWyRmnGj4Z9Vt4HbPfBB7n3FiYH1VfF6JYwhg6VJvOhME7im/RlBUB1qkXShewFwrWe1NeE0lZBxyInh6daVoKWTwZp1krmJbZFRkHGJjYy9sy3HKcX5urWhsXT5KQjKEPzhTc2KgaB9tSnHsc3VzaG4JZ2hk6WVOZI5frV7iYjJjklyaVWxJtkiVSpNVfl/3aW5x+XZhedV2QnCtZWZg4WAKX1RYlE8sTa1XCF3gXRBkLmguahBrcGkpanBqcGKGV2BUdVfLWQdTaFTXXU9jOGFjYvtlHmYkYaxaMlT1VgtXxEscPClAmEHQSxBPHlKcV4RlDm0ZcV5vXG1KcFZzgHLMbdVmrV3dTCdRJ188Y+9aRUiIOOs87zWlHt8BAABjNmVOcV/WZ4don2LnW8RUsU1cSARKqFaxWwNZ9VAgUE5TfVUyUIVAbjAAPihat2iQcGRzwHC5ZYJVIlM5TkRBmyaUHS4x9UXAWgxksGSKWy1F1SSFG3xF41srZ9tnPVwxQnAHAACYJ+A6tUzfWM9asFlsV/hU0UogMXICAAC8M+BSEF9HX/NTDkS2R3FUal9ZZYFlomMrYUphLF/2YK1eGF4AZEJremqQYKxRDk9IUaRMtjwZJNE5j0e1SjpR/FYXZIhyq3sdfvl5KHBzZHlZ00m4RFdUPF2PXixYw0ewQCszMzx9Szxac2kwc4RzDWtuXfJPXU79QhhAdE9laKVxm3PybUpiIV3mX0VeS1ivWXlhIGnGavBpoGjAa6hywHp2fZl57G+Xa0tvK3MxdfNzZm4QZsNV6FIJW4hitGhCb/Rx8249aEBgl1UZU2pQpko6Ue9gt2teb3ZuHmxUaLtgLVrMWBdTukUpLss/01dxYs1lfmSUYQNbMU2MOl5LLGHrazNuymv5ZABdVFdjWHFgk2JPXzxZt1MdWkhoh3ZefqKA4ny7c7FreWcnYt9bWkivQpFF0kLIQLZI2E6/T7ZNMUqOUBlV71EpThdNgUj4TVBdKWhza15kilGXK3wrRFMoaed0tHdVdJtsbmalZmdq7W+nbgRnP1gSUbFgwGp/bOZl7FWhOdg9VkvKUahQO0hiN/gCYTT9R49VkmH7acNsHWrPYEJUp0UEQE9QM1jbY1lsfm4Ta/5lcF2OUXFDFUHhR+BQCFmsY61rlXHhbsJjQ1LxRN9AzkjLTNNJw0U/UZRdxWTEYkRawlLDUr9fAmmEbBZoYVyqUgdUKl1TXiFdEWPVa9FwMXQNdAZx1WtAaCtoJml6avlsN25Da+ZgT1i5VRFPeUVBPkc/xUWbVRJmNmwEbFRr/28NcqVxvmq7Yv9SZED1Lcg4cEctWx5oTG3kaZNecEsQRohX317JXNVR50vSVlBeKWSyZfZliGEKWUBTYVIkTShPyVzqa4t0qXW8cSVpbFzcUa1KH1HAX7xmKmaBXS5JxCPrAQAAAAC9KkA9q1ECWshcBFyNWdtTxUpsP7UvMQAAAAAAZikJPDRLOFQaXelh0GPQXmVRFzuzOaQ6+C5rFcMApC2JPFQ++z5GQYNKj1ITVpxVVU+sP58szyoiR1xTEVi+VjRP9UaiPO5Dh1FAVOxMk0MDQz9J7E56TNxJTkrNToVQlk8yUU9U5VU0UV9QEVc/VqJbvWUHb3tz8nFra5xk+l/YWLFSOk/TSwlU/1JBTL04mDTNN6E6TjigMaAiLwJQBJVJKl5LZEBg1FW3ScxRc1nFXNBgjmUaaU9nWV0EWQ5c6VvSVX5OwFUqYGNg9VnIS/05w0dcWhxeaVvUWqljN2ohaRpkXFq3TwxL4VOEY6BpxWfpXghMpjIAAAAA3CUMURVfDmHZW+VYNF1XYbdfkVq2XZNjqmf+ZOFbA07ySx5UTmAxaJhs0mruZYJgZVwfU/5KgkgIVxxlsmhfYjdVE0txSSBK5lpyaDxuQGkpWw9RhkwuPugBpTRuTThZPV+9XNhU+FDLScpAOEk7UfxO0EkkOmRLuVjWYS5oZGlrZNhaalD3SclQPlV3VK5bNV9BYe9iol+tWm9WXFzuZvhnfWBMVN9POl/lZ+lpxWg9aylxnXZTdQ9uvWDUS7VFykfdUqlaV2DLYs5qu3Ybf2WBV33/d3R3PHcUdZpsFV9hUrFcNWu9bw9rxV0nV6JXQl76Y5tkzmDwUjhBp0YOTFtFI0wBVjRg82HPWhNOz0TXRCdBQzDnIZ1Dm1LHVQ1ap2FmaJdqxWPdUwdIh1QcW1lZAFXaXBNpum0vaERcgVBDWctjwGUuXRpCvQ1wLLw7AkN2RitMwE9UW5ppTHC0bhZkY1PZRvhIg1QNWRJWYVAvRsE5fkI1TctRMVJASIcyHxfLPIxWO2GlZUFm5Wn0dj+BUIJwfNt19XCTbDRjP1H1LVE4+EoFT2VPeU+mUDNYGlteWBtVtlGAS2dJdk3IWPFeo1/ZXflgrWciawVppmK+Wb5PzUT2Nh0nqyaIPY5MKlMJUg1K+DyiO0VCfkf3TypcemG9XsxYoFoLYURfF1bIQS83PkK4TBpPHFd/Yc9onGlfachtF3COa/1bOz94K6tDKVeDXulbB08OP7lHnmEKdYV/CYDWeBtrGGGnW1hbAmkDcJdsT15mRgocMgEAAAAA0i78RvpOAVB3TixP91DHUqFPDVAZWU1dSV1tVQJRqUfMRYpVmGaTcNByFW/zY4lV90YKTTZaa2JzXwhPWiopAQAA0R4pM7pA4koGUp5TblTuUvRTrVorYBFiqWC2XWlbelqrWqlQaUisPYQv8zIsMuVKDl84aR9uU25la8VlhmOhZB5l1V8RULEway8rSllXUFtLWQZSglEXU2hZeVxTXWVbJ1T/RgkvTDelTkRhzGZsY2hX70YpGk4l6EV7XLpo02vbZeFajFBdU3FZ3VzaVvNTRVr/WnxVrkZGLr8UzjNDP9Y9AC4/J0lFJ1ZJXDxYbVaKU7VQTkmvQFE4xzrTMiUgEgEAAAUqrlFDY1dqgmkyZYtkmWWdX7FPfywfNWpNAFiJV3VMh0jBVBBgUGJ2ZDlplmvOZ+5ZSEXpSPxNuUxqR2o2syIsAfwikEBVU/hd+WPQZX1gSVeCTnlRvE7sRltAOT/7OK0xvCHMAdcneESbTfdNVEh/Q9FLklw7Z0hokl4ISOw840G2R8BPA1ZWW/hdtVnuUS9LkjmAFKUnqD4dRBg9Sir4Aa8mpTmLUophlmXOXmlStVJwZXtvNHJObX5gNksuN2ZXCG0JdxR7dnlnc9lnnFEmMN85hEwsVrhamllZUk1JT0RuQ3VCyEg+VXNek2CRXNVXHGSQZuZj+WGjXDZhlGYtacRqLHH8d/15i3bmbQ5gnlmSUhdKij/zPVNAG0RsT/FYRljTTfMy7S3zRR5Of0sARR5NAlgEXltfgFq4VrBRvE3PTdVUYl1TXaFU50lwVEVdKGM5ZidmSWJRWvtNdEZ0Sl1NXk/2UDpOjknCTEhVwWFqa+Zvn22vZ5NidWAcXxlcW2E0altv7WuOX2tO/EwbTXBE5ywPPnxY22o8copvkGXmWflT4VOJUMNGvUCaUdNf5GEBV7E7lgEAAAAAUiw6VyFn5GvKZ6RfYVFZN+0nMwIAAAAAURSnMq1EHFFrWglcplS3QH0DAwAAAAAAnTClOZtHLlFjVwtePmHqXqxcK10pYstmYWg4Z8pkaF+oUcU3rR+JQstSoFcEVJZLaUBRNXQ6JEstU3dWdVcTVktc02JRaGFudHIlc+Jux2cyYZFdllxsVPpQBVVcVL9PgU3SRnNAz0l1VgNaqlmQUQdGKT3kOX5DY1CzWSRgEmErXxFce1VkSWM75TgPUihkOmunaalhLlrgVN1MWDuVI48+qU0nUydPvj4vMyo5DEiiWg1kmWRBYLZcRF/BZONgg1sia9x4LXvEdll1cXiDgW6H7oWbfcB46IMNkEiU8JBHhPFykmUCaa9yzXXMdGJ3PH+6gzGBD3VtZCZsAnaxdZZrTVrTZJVy1nWAbxBgZ14GcL55WXiQa7dQ8DjvO/hJjVCEUDFLlTwDOyJPYVZAVDNQIVsOZsZnSWMbYp9pY2wgaXJcGU3hQ4ZO8U9pRxNCjU5dXkZlqWYgY0ldPmLGZ5FnlGSGXelUFkmfQGhIq02FTSpWX1weXClaSFIgR/U4sTthRF9OxFX4WoJXe0nyLDwD0z8qWe9lSWfSXGpU0VjFYi9lHWCyWhFZY1a9Vd9Um1LdTn5MhksZTIdRJFqhX4pgKlgITIBErEa8RElFK0qWURlV21a5UkdKRkfnPgo2LTHVIUcBLigOUktjEml9ZNFUaDg8AQAAAABOKMxKSWDRaTtp7WBzV1lVNk9mQFsxz0WSVoRa2lKiPScZUwAAAGYnUy00OBtKT1FuTqZStF7OatZxOnLRcJ1v0G3mZiJYmkzpW0tkJWRWXHRYBFtHXGFUilJQXGRnfXDYck1xN2sQZ/5hi1gwQgkg9T3sTilYul5PYhVlqGEOXVNgVmeVa35nYF0gSiwzsgGvKYg5S0BFQ7dJ/0yLUARKc0jTR9FIEEOZQzo+TzNiNh5HYF28aCRqqGBuU4NKXUs2Ry5BE0OpUmFaKVYHR8ovqA5rAPImQEHhSGNH60SiUt5etmQ7YRBSzjMsHw4BAAAAADwzWkb2UJhW5FmiXHBkTWo4dYJ+in/feCZphVS9RaQrAxlvL5E61TosOHE3uzgVOvI9GEPiR/pSsWJ4bO1tXGcBV0hDoTxdQmdNVU5bRYgvBUbDXXxpVW2GaKNdDlfhW3VeX14IXqlb8VSqR74xQC72P+1LYVgWYztjQF+9Tjor9Sv0QJ5MUk4+ReEnXSdJN9A60TM3Ij8AAAAAAGQd/jnpSBJNp01+S3RHfz8uMX0aFjJ7STlWwmCFZqVm2WQMYQFibGPjXsVVOU6uUdxTBVUlVQlVy0o0Q5A+GUNNR3NNKVMXVyRWWU+NP0EpvDEqOfUxRxW1AO4iODTjOR5CFUDFQeRaVWk0bXZmclGfKkYCAADWHWc2GUNzSeFaYWi5beJo6Ff0NKYCcDydWSpl42QTWvdJGj3UPiE2mzGYM+dFLVG9UYxDIC0rFREsdDu6SJ1PMVYOXCtdO2JuaKJoxmRoVWQ6jCQyAAAAAAAVGpA1YkvqUqJSE0j5N/gCRjS2S/tXGlsnVXtMsUidPwBUWGZXbThofFXFNeEWfgAAAAAAQiKfNR1OllzMYTFhm2dObppvUWy8aH5sOm+hbnVyD3sBgx2Cb3blWrwyET/YRvlGNUdGU0tgbWida21mcFZWPLEpIwHzIVkzgj5EQ+BNVVbsX/lh7V59XLpVvFBsUWxduGF9YH5aXFn6XPVaYE6GNAAAfEV9XSlrGXEybtVmy2K7X/1ZdUtxLgAAAAD6FQFFSF6YZ8tlZ1tzTRNCSDqUNW1A4FRYXdddQVapSJdR/1+madtxQ3V0dARtFGQ1W7JYqlTCWblfZ2hxcNZyqnCEbJZk91qwUyZKJkNCSOlGB0AqRbhWJWAGX+9ReT+SOxRC5E1MUP5YvWcmb4duGWbaV39J4EacTuBTR123XAFfcWyedF51+26lYPZJTUxiVr5acVjdUbNOZVmzY+lkOV8aXMVlwWuvaqZktmEAYS5gy16IW59cIV7OXThe+mClYlVjTF4CVSpRjlGcUjlV+1GJRxJBA0FoRgRGoDq4Nr1MQF0zY6Vev1L9RA8+iDzpPU9M4VhjXhNdeVw7XVVmLHEvdstyQWkkXzNZXlIBS6ZMzFnhXBlSqEb7RM5FQk7iUoZXuVuZXc5bjFdwU99Pm0y+TwhSyVkEY3hoJG03bmhuk2qAYUNS7UI7LXkwVECMTxFZtlgiTM48hS1eO4hVE2SoaqpwSnSndARx9GhsX8JUW04JTp9OnUqWRdA/lDauOTxOw1ZfWDtQRDs1G1crokYAUplUo03+UWddE2URYmZQERnyAZor5T6iXsdtLnJNb0ZowGOHW2hVs05NSUtBcCtgAQAAAAB9KGU+l0cuUNJZfmGkYltYjD8ePJg13kTeWZRrwnJEcYlnTli3TTFb1F6qXSFXRlPXVIZSIUgqQPhKn10CaKRqh2kkY2FXbUUbShBYtl0wXrtapE9QSlFMIFdCXsNaYknNOB1WJGUeZwNfC1IUUI9SnEugQ0tFn1jfZbFocWZJYKdWDFomZmdrnmi3XjZTtzqxFQAAAADSPZ5TNGCWZflpfGuHajBoH2HUWA9R8Un3TFBS4FJjUeNMh0P3ODQu0CWAO59CyEd3US9W9VdFU3RLqUXrSbtTQ1qxWEpN6kEpSd5ZkWNqZYJhoVe9R986S0IvTqpbqWTHZStaoEKQAFAL8zaIVv1hL2aSY0pjQWF6WzhO5EVsVD9ds1x8U9w9jQEAALE5ak6sXpVqcnBbbzVrq16aW4he0GSLZ/NkemGJX6BXbFT/Wqlj72u1bZ9prmPlVwJHskiFV4lhn2AsVHI3QTTfRsxU9FpRX+lkWmQ9XmxPBTpYAQAAAACoJas6M1IOYM1nLWfOYDVXqEoBN+4SOQBMHVk1OEHpR5BMnU2vRm83nycgRANgMmyAbfFjn03XJLIBAAAAAAkrFUgaV3NarVIoOPoAWhZJOH5Fs0ZIPQYpxQEAAA8AviEJPGJD7Dx0I+wKxzreUTpZVlQbQrYiAAAAALEm9Dd4TM5Z9WAcYfBZ6EkbKtUbAz6JURJfI2S8YL5UGT69P8BX6F4uWsZKHkadWG9kA2dnZABfbVs8WqZZ9VW4SYs9fUfZXbdq6GzYZd1SADkOATgAoTnMTBlU/U9VPrwnyEfJXdBoQmkZZEJeQl5tYr1jCWEsWzhSPUSAJ0MvHEGiRXlGdU4pWMZcVVYhQ/4qATRYSK9Pp0v2RKJIEln+ZCZnUGGwUUBBUkcmXYtl22ZYX2hRmVDsWbZf7WA/X9BbtVNgSXhBOVF9XvdiIWLnXtVbN1zyVeZDTCQYAAAAAAC1HKY9UEvwVFFYRlZbTSQ9dRwAAAAAsSj0M7s1MCy5D+slXDfgPrpN+V/DbDFvWGYKUW02sDbETpJcb2qWcQhxXmhXWD8/uCLfAAAAAACNOltS3mN6bNJuiGp7ZQJmEWcOZL9kXmfoZLpd4VSnTH9N1E+8UghZgWCbZ4Fwt3WScytpw1CDLVM4J0F+PXMmETSsS6tXiGKwbaxzJHR0bK9dWEkVTrZVdVTBUu9MO03TVr1ed18sW65PT0K0RYRPhVLFUQVGKEqzWU1gW2FtXxpXd0/gTP9PDFRXX6NgL1/DVcRJLiZHMPRFzUmDTXdWcV8oZNhjD2FrWjFRSUQdRVZXSWhybypumWS0WR5Qj0n/Q/w1eCi0PEtHok6rT2ZRIk4BTr5UUWDmY8plPmjZarhqWWX4XWVbFlqhV9xMrEKYR0lO+1JMWelb/1ZQSbFF2VkwavZzinXPbQJcK03hVXpbJVqNWDla/Fh4VTlLjjpwDlQAYi3+SlFXA1m5UmpMHkinVOlfPWEfWYZPFVJDWzteH1ZQPokEBAAAAOIA3kAZVQRcu1siVmNN2T8ILtAHJQAAAAAA6QAaIqNB50iARuY8/TIwMwQ81zuSOfI83z58QfY5eB+kAOspgTqIRylPa05gS6xExkKeRx1NVlURXFZeQ1jZRywtwkAsUx5YglieWE1kVWwpa81dmj2EAfsb7UEhWr9qc28/aVpVwSs9AQAAAADiLuRXYmkQb+Bqt1u5QQYtMU6nY2dy13iAd41t3VSDK9kzuji+MyRNCmE3apNrnWl/ZsBio19OY3VsZ3Q/etx4VXH5YD9WtFikWwVY+EN8PLM7ujhuO3g/Zk+wZA9vNG9vZ/xVfje6K98zckS+SrdLH0upTIdMIkhIRkJFTUTFR5ZHB0duRx1V32AYZnJjU1vUTrpCqjfdG1wAAAAAACEsNTR+NT4wXCRdAIAi90JIVLZa0VW9Rc81zkPeU2BXJVD7PpUpAAAAAEwZQjpdSz5QxErnOXMLBwxzK49CBlNLWutfZWGWYyxhUF7TWTBOfTIHKr9FqlP5U2NNZUoDU5deTmOLX+dTGDx+EAAAwB/0MkhAG0TLPiQwTCyMQ7NLQEerNjUeAAAAAO40C0scU91QRknRO6MuQi/hQ0dOSVHzTG9KM0ZVSmFUEl23YLhgxFkXU1tTaFZcWK1ZUFq9W2da0ldaXRVkT2mOaTRmumV2ZI9ofWzJbQFpt2CdXBJdLGNHaNpreGyhaFNli18/WZBaJVIiUT1Q1EziTclatV9QXxxZw1PvUdpXwFozYF9o4WxybKpnHV+dVxpaqFxtWylZSVnUUc5H7U1zXatk52IxVzc+BD4wTPtPL1GXSbJNOlhUZKptHG5MZ7pd1Vg1UHtOfUs1S9dMoEnfSZtRfVddVIVKxj/GKpUjwzkjQkVHHknCRp5AFz9wUNFbCWIvYilajUuBLt4tPVQUZABoHGKzT2E1DiIiSQJfzmj3bJpn9FyxXtNmqWsraAhkCmY4ZPpY60/UWT9hkGKgWLdAmgEAAAAAeCe2R3NVu1YCTdM+7zeWNuAz4SsiOYlKfE3sQSwoFD7kVs1hHGJqWFFKaUASSARUiljEVZBL6C7RAQAAGwA8MWdQn2JTZ01fzks5RDVOMlTkUGRIuDVlIfMdezyhSc1Rt1XtXddi7WRcZmhmPmUBZFBf1E9rPCRFg1/4bvhyQG8paU9gXll5R2owAAAAAC0Ayit2OcZFAlBqWbNigWdLY2JXeUrrVgFkS2YEYThTBSwlAJQPNEOYWaphI2BtVrFJZTpXNGw+rkXdTuNR+0zGTRleEGYJbZ9vfmuRYeZJlzM+RexWq1p+WQ5hhWrPco11NHFUbK1tSmujY4RWKlDASU1JJlSoXuJmfWniZD1d3lQSRtU39B4AAAAATRfJMtU4NTpyQ7FPJlkVWXFOnUcWT51flWheaR9hNlBZLQAA0CioMmJPg2B2ZNlcA1fLXgBrd3BPbohkGF4jX39gd2A9WOFJsUNuSxlOMU3kUR5QuE4yVP1YLV4FXWJRJywIAFUl6DSIO2k57y5pKqFFyFi0X8ZcQFF0PZYZAAAAAEki0D6TSqNKnE6UUB9QJEjuPrQ3rz9yWZ5poXEScXVqTlwxRc07WURyTVNdiW2jdYx2Gm/UXkdK4EF/THpWiVYyTRREMkeCRaw8fiVFLbtBX0q8R8g3EA87AAMdRzE9OBw2hz3pTT5YgFmUWrdfeWT7YJVYuFG/TS1JRja/CgAAAADBAGwoGkJjUgtZx1iZUFY/mTgJQIpGKkXeNrUYDQA5EoA3ZkZQSgpHeEGnPSJADUGAO8U6DTC6FwAAAAAQJyE3ET8xQ8dDlUnVSRNJ+klDQ5A28ycAAM8AISoTQU1SZ1vAX69duFqFVaxP8EqwRt9I8ElGTVdQuFFbTN5C9zznQRBQrl8pZydmGlzsUTVJUE9sVsdT300UShpK4UkmQHUvoyAbOoVFQ0QJOms5z0NsSO5Bui0AAAAAaQDIJSE2aD6VPIcwDyCsMZFBIk+3WxNjM2bxY01e31PxS0FQA1FoTgdF5jXRKyUdAAAAAJAWHS79Q3xJ3EWnOdQj1iqKOxlBtD6IRuVbwGcfZ0taJkY7OzlIJ0vpScdFjjzbNnM/uk7eWfpbDFf1Ti9Nv2JecW14J3f3b/5gLUhkQLFYBmW9aB9hpktjN946vUjDTTNMrk1tTj1N0T6+HAMLNDWqRUlJ6kn2RsdLFU+zTh5NH0xeSxxH2TfVHAAAAACaBZA0/1hxbBt1D3XWa6hfOmCCZkNopWecX3FSqESSO2hMCFqyatt3THxLeatuRl9bXoJok234bntweHdef7GCPX81dGZsNXjofnl9rnLOYN1e+GZlZ11fHFf/aNN4hH2ZeRNyMnF3dad0s29IaGxlmGvObpNuKWnLXyBZxlJFUWRcqmYUaZZleFleThtGPUfUU1hdxWCTXNNPpTqPOqxI7FKCVTxMYkLNO5Q71jk6O/JIXFnnYQljWVzCTNhDN0KVR9RLREmYQoUzdDSERJtW1l8BYetfbV+dXzVgEGeHbdxzmXMuaw9X5zUQPbZKXV2CcVV8VH1idYNif02qHvEKfEZkaCt5p3wVeJhp81c2RTJNemGRc3h87n48eOhru1uPTfw4JVFUdtaFUIjafrVl3TBKQJJTvGNJdmKCWISVfvBwaljjQJYfUTp2Zhl5LX8IekJnlTvJLwJDYkqrVDhh/Gksb9tuaGXvWktRd0w1U6xgg2lBZrlbc1FRVNJYcGFBbl96FYDegbeAVnuUcfJfhFCrWgNqX3NjdNFuX2DOUmNHpVd4ZadqyGrUZcBdEVCuRyI/dkzCWEViTmb+ZQVi1FihSNMqIAXGLo9EGU8kU4pSL0m2RBA5hUQBSu9TTVgvW0Va0FXyRpE46zO9PgRHhUx9T71K/zy5SJJTQl/HYH1aM1FnTLtLIEvdRPBPxVTuU3pLVEMbUV5gpWf1au1u43KSc8ZvS2fgVwVL2UVISwdNM05VS4c+tBcAAOQB3x5bMcZDDku/T+dN41YzXXxfy1lQTVtE2UPoTjxWxVY9TH8yzQxVCH8+Fk4BV4ZeY2AtW1pTEUAAAAAAvQi+PDxQulWxT0897xrpGhsxuThZNswrAAAAAPQJy0H8WJhlw2q3aQ5fhFJmPnMlAwSsLd0/+UNuR2pMzlK7XCZfG17LX1Rj8mHqW8VNZEqxVoBejGHaXs9Y2E9yQ4tHiV+rbPpyIHLDaL5dMFOlSslCcUblTDhVmVWBU0VekWe6bcBw9G98bbNrhGaiXo5Rh0tVT6RJ6TrOHr4HrTrEVGtepl6mV6lMbEH8LqsBZBc+NWJI2EvrTCBVb18fZN1joGUlaOJn+WDSWYhV3lfoVD1PwEblQF027icAAAAAJAaqMHBMEl0IYWJbklGHTFlbZGSzZ1Rpi2p1ZtJdPUzvNqxC0FUUX9xf3V5KYl5loGD9Vf1AtUyqVU9TbUPoHDUEISgkRHtQRFEjSVBHJU+IVblXt1N2S3JDqzoUNw41qTpDTZRRd0ouOU8p0jyRR8tGuDyONdpD2VNQWrNb8VcOU0dNuEmlRnZMXlmiYFpgHV1kWi1c/mCdXApTI0ZCNAAAAADkA20oZjTsP1JIc04EWDBdoFwtU+g5ERkAAAAAAgcPMvpBA04wWR9j8WUiY5NcD2BSZV1l4WF4XSBXEFDDVBVeoV/AV8ZPI1OiXRpi7195WHVLIUExQ99NZFCZSAw84yERA4ojzUesWYhdw1VNQCMmvzfGPa057jnCQ8RXxmSxZ2dgM1luWPhcWV4FXZZZlFUATxQw3QMcLf9Bb0wbTNJA9iUAAAAAJwl0Pjha62lJbwNqbVedNwgdAAB0A/ImU05mYJdljF91TCA9dUgHUqBT71KIVAldcGEeYYVd1FYjTnRCWjMoMgxB8Ei8RkI7TzwSS01QP0sNRQtOGFtZXq9cclS2UMVSNVjIV+NS7EOmJgAAZgQKLFs8lkRxQrE0ah3TAFETFD8JUxVeq2RVaQ5tzms/Y6FQdUf0TB5TPVMeVJxT1lFnScA82i6fQDpLQEjJOOUnEj7wRBVDQThQL65OO2wTeu58k3QQX243AAC+AiwfnTSVPBlKt1bAXtBeG1vxXlJn6GdYYDNSRj2lMJkqjhoAAAAAlAXVLvk/u0QIRf5DpUVmSMlPMVe7VslO0URURgJRLlCARQY6OkCARhxQVllsXWlbPlEaPsNIp1v4ZSRlgVl+SDtEa0adP7MqAAAAAFoD0SHUO8RFAElrTvZRCk/SQbci4yKrOGdFUkzTSnJHtUr3VnpczlsDVjVMU0tPST5MAFe3XcFdAVkqUc9H6zYAL2ocxCzmMwk1Oi+WIacC2CKPQ0ZXFmQZaU9lzFt9TY82eRvJJhw3lz3JQBZL1lQHWX1SuD6WKaEs9EGyS59LJkpOTx9Zll/tXYtTGEn5SGRI1UmZRxFEQ0JNPpVLCla8X9dm4mR9XJ9Uak9zSx9FqzQAAAAA9wKiIUE75kifTY1JPzlJHAAAAADnAPgUaTdpSZNPCVDrS/NSmFzhXXBTejluC21DqFzrZuBk6lYoO+AJrxKoOcxSAWCOZi1ktFn9SCMtVyYhQmFRi1V4UlRF/jUPMkAz3DTyQPlDJkFORw1QklhHYE1jjF+8VTBBsjw/P0s7SUTuV8JkambgYA5Pljw0QfRLvlIMUzdKlzLNFnQZvzxLUg1f0WBBWetIIz+FR+FQMFBfSOlEcEqbSCdK6UqvTeZPB0iqOWA4I0EQQJg/wz/gPmI4Uyi6BGkwwFGGYitrEWpkX9JJYzJWO2g/VD9nRkVVZGNlZ25iY1GROX00jEEAQ7M9JT3IPSc9dji5OXxICljqW/1YhVK1Sr5PKF5GYodj9l5nT6Y1TEcrUzdT0Ec8Kl4tFTvXSA5RMFLSTfpB6UKpVLBfumBAVy5GnUSKTRVZWVrmVHhGwC4AAAAApwpOPR9OSVT9V9Jb8F3dXF1Tek3IVaBdvVyNWGhPzELaPKk+KURCTWBRGU7/Qn00xDj7SFxVM1n1XQVl3mqfaxdn8V1dUhs/+C+lNwpAfkADONVCo09UUuFOU00uTeNK3jt2LKA80026VEJRnkcTR+dTgFkCWfpXTlkFVudRRVN4VYtWs1WRUCJFDzdeO8JJAUxyUA5R2E6rRok93j3vSZdSf1bxWr5bylTJRnY0AAAAAOQERyrQQRtLKE6/SnNOfV0CZyhnRFzXQAAAAAB0CzpCl1Y4XWtaNVDrOjc1akaPS/xLcVhyZt9qHmRmVEFAIUh0V31eQml4cENxDWpmVyw6FjrGOgY310VkYI5p/Wm/ZAxWW0tXOiEfrjYFTpJVvlAYQpRDGEq3UB1bCXB4et1643AxYd1X2l8EZRFmO2jCa21rm2PkUjU+Wyc1AU4eVVaubLp0pXLGZlpOyEjdSHpLClWDX6plqWTlYORfyGEZZOJeZ1MKR0xWQGMAZrdjMFq1UedWC2LgaF1qZ2BdRlQd4Cq7P/pPNlxjXh5dA2b2bfpwNW7MYtNNRzazOEc7GD9PQ2hDzENnQ/1JWU+5TOdHqUTkRqBJ/ENtNngt4TmgSsBV0FoGW9ladF2UY5JkMV1DT1VNPVwVZINjyVw+VxNdcmD1WptNWzCaBwAAAACMBAEmLTtVV7lmSWtSZpJX4jiuBe4qvThaRFdKiEybTUxf1Wv+cNxt8F4xRAQkgBLEQPNYJ2Q0Y1FXIkSoMA4zAELfUsNeMmNDX+hOmTG/KTZBlEkVTTVLCkVxOmMpAAAAAOoDYyMaNkhIvVCcT4hOF1JEVyVWqkmXLAAAvAM6KXo53zscMv4aAAAAAKsAqhCRLntAF0eoTg5Od11JZYZkylyCXm1gEFsuTTo5GSzXJbc75FAbX+5hFluAS4NAVVFGWsNWDUvnMrwPAAAAAPwCHiPEQ8JTslpFXFlWrUj0MqIhAAAAAFIG9S1SPi1D6TwwNlM7GkOQQF0zPAPHJG88HUVVRBpJ61JJXTJgnWBsYtVp62v8ZL1UcTcAAAAAbAfEMKY6rj5CTo1aIGLZZH5dTEzSPdRQN1msW/RXo0mHLwAA6wNNKZxAPEkgRoU4OiEAAAAA8QVuLdJGpUwiRSMxAAAAAPYJADbIRr1Qv1eTXIpc9lf3TZU/i0UDVNRaN16+YFti4V64VupSEFd5VRJIdzcwQAlSKVopWO9KMzOCLsw3NjlXMCMtoUbZWjhhZl4+UzBDpTbFJAAAAACVARoZh0PhVitfxlxnUdxHtk7AWSVeglcIS7VD50ejTjFODkfeOkwoAAC0AM0RpTuCUzdch1lqS6gtAAAAAJQC1iSSMYc0fyq5L3A14EOpTmxX5lm3VVdSbFA5UJxPBEESJQAAAADdAmciZC0COx5MilIGUA9WZl0PX85XelEBVjNZBVRZQ+Eoe0qjZBd0L3nedOJlaUUSDuwqkDhjR2NUHF+iYXNdMVeqVZZZbVeOT1s/zChnMNc/BEVVP2YqAAAAAEQDCCrEO3hBzkWfRVBHaUTETSRW+lgVU+tM+U28UP5IrTQUG+Ilzz1aSdJKA0NqPelAa1KNXtFd+FNTSYZEK0biRlZEb0hgVVdfCmhlbRZtjWXqU4xM0ls6Y7Jh9VSVOw0vIDbgSAxTG1yPXqVfy2C9ZChpRW7UcAtu5mfEXe9Q3jvHQR9KNU8AWKxgGGSTX1pS/j9yPrNI300uTWNHPkNJO2YvcTAJPwJDaz3jL3AJ1jcBSxJV5VjCVgdPmzcAAAAAYgHAGt09kEkfUPJQQk8vTuBNuknAN48XxwbOLSI1GDrVQQVNllmFX2xfsV7xX1poAGvBZ6VcbVG5UwBW4lLRSJAqLgT4JyI1/z22QQdAHkcNUFZWslmEXBRgLl2iUSo3nTFNPtdCiTvPHwAAAAALBSYozDqTRZNHkT+rKQAAaQN4JqE7e1VmabVyl3KKa7ZhO1qkTYUxAAAdBG8naDUvP1A+5S7tBwAAAABfA/AmNzSdO1FEhUbwRlZGakhJTQVMz0urRjFB5D8nQZZJO1WgWVhaH10VXZdeqmILZ8ZoFWfuYvNZG1DiQ983vkSHUNZUeE+lQ0E2czcuPQw7GET8SxVXaVoHWiNVlVXzW7leo127W/tUOEt9QldDN0c7Sk5B1yc5CL0zkUWOTqtb8mYRbPBnjVcBO28/ZlPcWx5ajk5+OBQVAABAAJYJezAdPA46biyUNpVSfF3vYJBhS2MXZYJggFuYXLFfdWDbYeZkbme9YMNNkDCAAoofQjAKOL9F0VedZOhqE2fmXKRT/VRUVyhVpEw3SDtHTUU4Q8dFeE7+VHZVmk/fRQo5sjSEMu4m7BWXM6BMzViaXGlYp1GgS+ZGe0COPd5GslNkXYBh72KVYdZgGmDiWzxQEkzHSrtL9kyGSOpIlFDRWB1edGLEYDdW3T3OIbIEeCfcQpJQNlMtS6w12SvuMQU0/S/0JAAAAACRApkbUza4Rj9MR0rdTiBVh1b3UTxN5U/bUeFS/VM7WZJeeWGZXV5P/DQAAAAA4gTlKExPxmW8bglttWPvVzJaSmPSZcZf1lY8Vt5c4Vz+UAY2TBGnKEI20TZhN58+H0NFQhxL8lAOTgJDXiZ7BlotskRoVFlaRVlPXDhncm9ZcbFoHlTiMWQPAAB0ASkV5zVxSIpOB0lQPi84zUAGP/0vAAAAAM8DJykmQONJWUgIOyAsVTw3T1BZH1eiSRw4YDj3QHZLYlKNWFFYL00POAAAAAB5BPYphkqQWTJdAFjeSyJEEUyhV4tcpVpBTb0rAAAAAGYDNSFFNGo6mzUWIgAAAADfAkYgbjl6TH5XnFpmW/ZXxVJ6S7FAYioAAAAA3QTxKupNT1ybXgFZ3E+GRB093jjrOCk0PyMWAyUg5TJiSh9VNVctTzg3kwRZIzk35jojPZ47iTi7MG8l0D+iWOFmXmtqaqVmTmb7Y6tbMk6aSpFQVE3NQBEvvSakR+pb2WqacRpwQ2YZVhxIcVEqWeFcK1ktUmJNj0YmOho3uikAAAAAxQVgKRA2d0ZeSAw9XyEAAAAA8gL8I/AueUd5VbFaI1jDU5pT3ls8ZUxpkmdlXRFLljxGORRBkEb9U2ZbAlgqTuA/lj5HRM9AI0glRIZBMjteKwAAAACmBsow0T4EP/o/30GXSlZRXVIkT79X9Fm5V/1ObkhgUqdUkVCVR4FLclWaXvpiw2KKWYpHEj+qTK5amGHoYAVZekT4Kl0tGk/BYZdqR2p/YHNI4kNyUm5blVlqTso4Izf5OZ5Hd1FmVJpKHy3fOGVE6UeTS2JRoFqrYbhicGEsXHtYx1hBVtJW+1tqXqNbSlFXRIQxliAAAAAAPwjtNalSfF9mYL1VnEN7PW9NVleJWDpR/1AFXUVjnmDdVT5N7k2GT69K4DyOKi4FqSnjQXJPe1TCT5A/OTl7QN1ECT53KzESAAAAADsL4DyXTKFVN1S6Rl4r9gHiGQU0EULIRIA8XCYAAAAAlQQQKi1BxFc9YZtozWuibQFr1WJ6UTM5Wj5cURZXLVEYP1Q33VJ5YJBjj17dUnpEjTzILEcd2zUJVDZiHGOMWFFC8CpuBcoqGzsMQglGVlHbXHZjuWB8V/xNpFOpWuJcklhXS94xcx9/OEw/VDm3KgAAAAAnBAsnHkA0SAxEWDOfEQAAtgLUHOo59EQZQ1g4gjynS3hS1U6aQIoiAAAAANwAVBFCMnNGjU5rTHRIS0/SXT1hNlrBTclKQlCUVjVWQVJ7TdRHQErFSk5H4ELXYt92n39KfqJyulrGMSkBWRPrLm87lD3ZQbBIVEXjO0EiaSWhQRJMj1CHUMFO+EdwNt4UAAAAAKgH+zEESWdT2FSzUoNM6kXBOIgjAAAAAFoJ5zbHT2JaUF7aXc5WQlOTWZNaClQDRSsrHCOPObdO913fZ+5pgGT7VahI5lZYYwxm715sT0E75DCqSBFk6XCgc/1sn1z3Rz4ymS1rNLY8BTgUIwAAAAAfBzkrHjskP9VETEiiQYw67yiYBo4yE0a8S55NGk15SotCRDGeJGE4AEVcU29bi1vBVL5FiTiyLP4iAAAAAPAB9xi1N5ZEwUZoP7ot7ggpN1BNJ1M4Ui1WGV//ZkVomGLJU1EzAABiAPQLjTNtQfNDRD3WK90FBip2NNU/cUGyP1lBHE/FWChYn04iOAIO2ioaP4tI/EZnOak2JU8vWjlajVHNPtYc5wFLGTA5bU1kVSFSM0IWHzgF5Sq3OF07TzHVEgAAAABHBfMo0z7vRJM+jCkPBOsnBzkmQNE8bioAAAAAzQiaM5VDVkZMPfUt0DgjTEFYO1srVaNDBSn3ArEfcDEuOYtBvkNQPt0yWh+BAC0UUUmLXWJjVWQ2ZK1ft1dSRx8lAAAAADgDFiLSLzw6uEVtTTRWoVn7VeFKMjnsG40HfDWkS+dXH2E5aARs3WjJXG9EwhgAAAAAwARqKUw/OUV7PIAgAAAAANgBGRoyMas9tUZdSDFDsjxmQ+pJeEpDRZU9ODr2MhM9W0zETx1ICjOGBAAA8gWhK35HJ1G0VLlR0EnPPD0Z+weONkVICVHDVd5ZHl1lXeFTEz0DDgAAAAAHAx8irkmMVh5Y6k72LAAAAAB8BYsotjaWQ4dJe0dVPAIsEwP8IfpFyFNjV9ZWoFRAUBJEwkC4TElRmUnnMQAAAAB5BTEo9Db/PgxH9El8R7tBQDJuEQAAAAAoAwAivDMzQtlMI1ZkWhBZK1K3S2pXlGh8cLFwWWolYKFYD1osWIBLTD8zPYM8sjTYI64tsz7zQvQ3GguUBM8mRDzNQjpHazw6Mg47+lIRYptmjWMmWjJNyEtOUeZWrlk+WBJRCFH1UNdMEkHzKwAAkwaeL2FGAlB4TpFAih2bBJAmEkE3Ub1XUVfcXXJlsGkgZB9YOUZbSb9OnVN+T5A/ZB25DrAxmTjXMskzuU8xaYF0fnQwaaZStTvELwAAAACRBNcrLERbUppZDV7LXGVctlzhWntQp01SVt1kZW6WcJJqpWBDWVRZllJ0TmdN0k1bTnJS41HbR6k0ySEAAFkMhT+tUAJWM1SrU75WYFUyTcFHw0a2TUJQl1G4U3NSCFE+TS1FBjmfKdoOAAAAAGUBGxf5OwhPCFdPVyNO1T44KwAAAACmA2whLj2yT6RbgGPHZ6tog2R2X8tZjFYCV8VSV0XhLgAAywDTD38v+DiSM7cXAAAAACwEGiq/S6tdq2OqXjhUe0mJR0I53yoAAAAAqwMaJ99GH1X3WXhbSFYoUp1QQVC8UElLuzEgBwAAAABwAL0LnzCgPGw/D0QFUTtZnFqnUNQ7sDDwQQJQ/FKKS+s2wjBAO08+eDm/L8Yv8EL1UUVc9WAaYodpvnLbd7Z0q2gXUaw0AAAAAGMFkif0PS1RRVZbU+5O4k06VAdUdktmQ+5HpVL0WFRYwVObTV1B8SMAACQDySBuNoxB80HpQeJLV1m1YNBe9k/GLAAAAAD
[truncated: 39,355 more chars]
