# Supplementary material for: Automated imaging and identification of proteoforms directly from ovarian cancer tissue
Source: Nat Commun. 2023 Oct 14;14:6478. doi: 10.1038/s41467-023-42208-3 (PMC10576781; doi:10.1038/s41467-023-42208-3)
Supplement: Supplementary file 6 — Supplementary Data 2 [file 41467_2023_42208_MOESM6_ESM.zip › Supplementary Data 2/13 17923.tdValidate]

<?xml version="1.0"?>
<pvsDataSet xmlns:xsi="http://www.w3.org/2001/XMLSchema-instance" xmlns:xsd="http://www.w3.org/2001/XMLSchema" version="1" xmlns="http://www.topdownproteomics.org/ms/pvml">
  <cvList count="2">
    <cv id="MS" fullName="Proteomics Standards Initiative Mass Spectrometry Ontology" version="1.18.1" URI="http://psidev.cvs.sourceforge.net/*checkout*/psidev/psi/psi-ms/mzML/controlledVocabulary/psi-ms.obo" xmlns="http://psi.hupo.org/ms/mzml" />
    <cv id="UO" fullName="Unit Ontology" version="1.20" URI="http://obo.cvs.sourceforge.net/*checkout*/obo/obo/ontology/phenotype/unit.obo" xmlns="http://psi.hupo.org/ms/mzml" />
  </cvList>
  <metadata>
    <contact>
      <guid>00000000-0000-0000-0000-000000000000</guid>
      <name />
      <organization />
      <address />
      <URL />
      <email />
    </contact>
    <sampleProcessing>
      <fixedModificationList />
    </sampleProcessing>
    <parameters>
      <userParam name="UseTHRASHnoiseCalc" value="False" xmlns="http://psi.hupo.org/ms/mzml" />
      <userParam name="ShowInternalFragmentFlags" value="False" xmlns="http://psi.hupo.org/ms/mzml" />
      <userParam name="UseSimpleValidator" value="False" xmlns="http://psi.hupo.org/ms/mzml" />
      <userParam name="ThrashNoiseWindow" value="1000" xmlns="http://psi.hupo.org/ms/mzml" />
      <userParam name="PrecursorMinimumCharge" value="1" xmlns="http://psi.hupo.org/ms/mzml" />
      <userParam name="FragmentationSubPpmTolerance" value="3" xmlns="http://psi.hupo.org/ms/mzml" />
      <userParam name="ShowFragmentationColorPeaks" value="False" xmlns="http://psi.hupo.org/ms/mzml" />
      <userParam name="Url" value="" xmlns="http://psi.hupo.org/ms/mzml" />
      <userParam name="I2MSMode" value="False" xmlns="http://psi.hupo.org/ms/mzml" />
      <userParam name="PrecursorMinimumRequiredScore" value="0.3" xmlns="http://psi.hupo.org/ms/mzml" />
      <userParam name="Guid" value="00000000-0000-0000-0000-000000000000" xmlns="http://psi.hupo.org/ms/mzml" />
      <userParam name="SignalToNoiseCutoff" value="1" xmlns="http://psi.hupo.org/ms/mzml" />
      <userParam name="MinimumInternalFragmentScore" value="0.7" xmlns="http://psi.hupo.org/ms/mzml" />
      <userParam name="TerminalFragmentGradient" value="False" xmlns="http://psi.hupo.org/ms/mzml" />
      <userParam name="PrecursorSignalToNoiseCutoff" value="1" xmlns="http://psi.hupo.org/ms/mzml" />
      <userParam name="Left" value="2243" xmlns="http://psi.hupo.org/ms/mzml" />
      <userParam name="ThrashNoiseRecalc" value="1000" xmlns="http://psi.hupo.org/ms/mzml" />
      <userParam name="UseAveragine" value="False" xmlns="http://psi.hupo.org/ms/mzml" />
      <userParam name="MinimumFragmentSize" value="2" xmlns="http://psi.hupo.org/ms/mzml" />
      <userParam name="Height" value="1056" xmlns="http://psi.hupo.org/ms/mzml" />
      <userParam name="FragmentIntensityClusterTolerance" value="0.5" xmlns="http://psi.hupo.org/ms/mzml" />
      <userParam name="InstrumentModel" value="" xmlns="http://psi.hupo.org/ms/mzml" />
      <userParam name="ShowFragmentationSpectraAnnotations" value="True" xmlns="http://psi.hupo.org/ms/mzml" />
      <userParam name="MinimumCharge" value="1" xmlns="http://psi.hupo.org/ms/mzml" />
      <userParam name="UserName" value="" xmlns="http://psi.hupo.org/ms/mzml" />
      <userParam name="ShowPrecursorSpectraAnnotations" value="True" xmlns="http://psi.hupo.org/ms/mzml" />
      <userParam name="FragmentMapColorScheme" value="Ion Type" xmlns="http://psi.hupo.org/ms/mzml" />
      <userParam name="Mercury7Limit" value="0.0001" xmlns="http://psi.hupo.org/ms/mzml" />
      <userParam name="Organization" value="" xmlns="http://psi.hupo.org/ms/mzml" />
      <userParam name="Address" value="" xmlns="http://psi.hupo.org/ms/mzml" />
      <userParam name="PrecursorMercury7Limit" value="0.0001" xmlns="http://psi.hupo.org/ms/mzml" />
      <userParam name="ShowProteoformColorGraphicalFragmentMap" value="True" xmlns="http://psi.hupo.org/ms/mzml" />
      <userParam name="PrecursorSubPpmTolerance" value="3" xmlns="http://psi.hupo.org/ms/mzml" />
      <userParam name="PrecursorMaxPpmTolerance" value="10" xmlns="http://psi.hupo.org/ms/mzml" />
      <userParam name="RecentFilePaths" value="X:\Projects\2021 Su - nanoDESI\PiMS2\APOLLO_Ovary\APOLLO_#D1-6\line_07\IMT check\Spectrum_Search.tdValidate" xmlns="http://psi.hupo.org/ms/mzml" />
      <userParam name="PrecursorIntensityClusterTolerance" value="0.5" xmlns="http://psi.hupo.org/ms/mzml" />
      <userParam name="PrecursorMaximumCharge" value="1" xmlns="http://psi.hupo.org/ms/mzml" />
      <userParam name="HighlightSelectedIon" value="False" xmlns="http://psi.hupo.org/ms/mzml" />
      <userParam name="MaximumCharge" value="1" xmlns="http://psi.hupo.org/ms/mzml" />
      <userParam name="InstrumentManufacturer" value="" xmlns="http://psi.hupo.org/ms/mzml" />
      <userParam name="AminoAcidsPerRow" value="25" xmlns="http://psi.hupo.org/ms/mzml" />
      <userParam name="IsotopicallyResolvedPrecursor" value="True" xmlns="http://psi.hupo.org/ms/mzml" />
      <userParam name="MinimumRequiredScore" value="0.25" xmlns="http://psi.hupo.org/ms/mzml" />
      <userParam name="SharedIsotopeColor" value="Black" xmlns="http://psi.hupo.org/ms/mzml" />
      <userParam name="ShowPrecursorColorPeaks" value="True" xmlns="http://psi.hupo.org/ms/mzml" />
      <userParam name="PlotNoisePeaks" value="False" xmlns="http://psi.hupo.org/ms/mzml" />
      <userParam name="DistributionGenerator" value="0" xmlns="http://psi.hupo.org/ms/mzml" />
      <userParam name="Width" value="1936" xmlns="http://psi.hupo.org/ms/mzml" />
      <userParam name="ShowFragmentationIsotopicFits" value="True" xmlns="http://psi.hupo.org/ms/mzml" />
      <userParam name="IncludeInternalFragments" value="False" xmlns="http://psi.hupo.org/ms/mzml" />
      <userParam name="UseShapeValidator" value="True" xmlns="http://psi.hupo.org/ms/mzml" />
      <userParam name="FDRCounts" value="1000" xmlns="http://psi.hupo.org/ms/mzml" />
      <userParam name="FragmentationMaxPpmTolerance" value="5" xmlns="http://psi.hupo.org/ms/mzml" />
      <userParam name="ShowPrecursorIsotopicFits" value="True" xmlns="http://psi.hupo.org/ms/mzml" />
      <userParam name="Top" value="-8" xmlns="http://psi.hupo.org/ms/mzml" />
      <userParam name="Email" value="" xmlns="http://psi.hupo.org/ms/mzml" />
    </parameters>
  </metadata>
  <experimentList>
    <experiment id="1">
      <observationList>
        <observation>
          <sourceFile id="SF0" name="20220415_APOLLO#D1-7_4ums_testline_01_25targets_01_ProfilePlus1_944.32470703125.mzml" location="X:\Projects\2021 Su - nanoDESI\PiMS2\APOLLO_Ovary\APOLLO_#D1-7\line_01\i2ms files">
            <cvParam cvRef="MS" accession="MS:1000563" name="Thermo RAW file" xmlns="http://psi.hupo.org/ms/mzml" />
            <cvParam cvRef="MS" accession="MS:1000568" value="none" name="MD5" xmlns="http://psi.hupo.org/ms/mzml" />
            <cvParam cvRef="MS" accession="MS:1000768" name="Thermo nativeID format" xmlns="http://psi.hupo.org/ms/mzml" />
          </sourceFile>
          <calibrationOffset value="0" type="ppm" />
          <scanRangeText>1</scanRangeText>
          <spectrum id="scan=0" index="0" defaultArrayLength="0">
            <cvParam cvRef="MS" accession="MS:1000511" value="2" name="ms level" xmlns="http://psi.hupo.org/ms/mzml" />
            <cvParam cvRef="MS" accession="MS:1000128" name="profile spectrum" xmlns="http://psi.hupo.org/ms/mzml" />
            <scanList count="1" xmlns="http://psi.hupo.org/ms/mzml">
              <cvParam cvRef="MS" accession="MS:1000571" name="sum of spectra" />
              <scan>
                <cvParam cvRef="MS" accession="MS:1000016" value="1" name="scan start time" />
              </scan>
            </scanList>
            <precursorList count="1" xmlns="http://psi.hupo.org/ms/mzml">
              <precursor>
                <activation>
                  <cvParam cvRef="MS" accession="MS:1000422" name="high-energy collision-induced dissociation" />
                  <cvParam cvRef="MS" accession="MS:1000045" value="25" name="collision energy" />
                </activation>
              </precursor>
            </precursorList>
            <binaryDataArrayList count="5" xmlns="http://psi.hupo.org/ms/mzml">
              <binaryDataArray encodedLength="432040">
                <cvParam cvRef="MS" accession="MS:1000523" value="" name="64-bit float" />
                <cvParam cvRef="MS" accession="MS:1002312" value="" name="MS-Numpress linear prediction compression" />
                <cvParam cvRef="MS" accession="MS:1000514" value="" name="m/z array" unitAccession="MS:1000040" unitName="m/z" unitCvRef="MS" />
                <binary>QNhtAAAAAACubNEBom7RASjDooqDxdeBaJotGadl0uiCKh30rl4gtx/ylhI2p57clx/ySxPjrE7ByIKDdv6oyJAYcf+ClA3Sp78i2HH/KAduGo+JHocf8thBU6N76scf+DEpyL/WN4iETpXMFqiHE0EP+77wBx/4g/ZxGxmO6HH/gmqA86pX8Mcf+ILbvzGjRAzocf+Ds6mLXFZ4cf9D6VzRanH/iCxGjhpblx7/iDktwbfSPnH/iEv1XFCqcf+IT+dcIYr/iE/nXCGK/4hDqbzlZP+IcTviLrUd0f+IcUUEXK+6cf+IMINpsIyWiHH/NJ8DvWD8/4hxNlsRuaTuiHH/SrW8dKT/iHE1G3G75I7/iHFCqbzVZIhxQqm81WSIcf9L9VxQqohx/zQ2SLzJt3H/gzMKK9z12HH/hI21yCSohx/0YEXL+6/4hxTudcEYqIcf9DqbzVZIcf+IIdhzGvJ4zocf+Ev1XFCqhx/4T+dcEYpx/4g8TRG0su6Icf+E4QXC76cf+IQvws4D1x/4RRcsvo1x/4g8TRG0su6Icf9Gdpy4lv+IROlcwWqIcf9HaRypbv+IhPEFwe+ohx/0fbXKJK/4iDI/FL/A6/+IcUUEXK+6cf+INQ3Ju/I2iHH/NhryuuUNiHExzVK/Mq3/iHFACqz/VYhx/0v1XFCqiHH/T+dcEYqHH/gzKR+91uBx/4ggifMqCGDNiHH/Owj3tfcIiHH/S/VcUKqIcf9GBFy/uv+IcU8irA3ViHH/ORlzuOaM/4hxNlsRuaTuiHH/S/VcUKqIcf9GBFy/uv+Icf+EcEXJ+6iHH/iEMSXN7aiHH/iEcEXJ+6hx/4hDElze2ohx/4hPp7wVhHH/iD5GmbK5Zocf+IcUUEXK+6cf+IcUUEXK+6cf+IS/VcUKpx/4hx/4QhJc/tr/iHEp/+UaYAGuiHH/OE4+uLHBhx/4T6e8FYSHH/g9xwGzOP6Icf9P51wRiocf+EcEXJ+6iHH/hOEFw++v+IhxQulc0WqHH/g9VxWzqOqIhxNgT9ufsCiHH/P5cLsWj0hx/4hHBFyfuocf+E/nXBGKcf+Icf9GBFy/uv+Icf+EISXP7a/4hx/zOi4r1dHYcf+EFXzPqDiHH/hGw7yzxP+IcUn1XHCq/4hx/4QhJc/tr/iHH/hL9VxQqocf+EcEXJ+6iHH/hHBFyfuohxMex6vhOFiHH/iCJDEBrrzv5x/4iDBIQ7DHvIcf+DsW9rXpCXH/iHFBElzu2ocf+E2VbDaphx/4SI48hxxx/4iFLX3iiIcf9AckwZ2/+IhxRQRcv7r/iIcUUEXL+6/4iHE5GvG25Q5x/4hHBFyfuocf+E/nXBGKcf+INoMRu3zu/4hx/4hLtbxUpIcf+DMHJL3424cf+IcUESXO7ahx/4hKLkxtG3H/iHH/iHFNEFwu+ohx/4hL9VxQqnH/iHH/S/VcUKqIcf+ELRvOLkcf+IcTXTBLos+3H/iEJKTOtbiHH/gzzVK9Mq2Icf9L9VxQqohx/4Ow1xtfKOcf+IcUESXO7ahx/4gzaRG9lu5x/4hxOdKEti17iHH/iEyoPEV8iHH/RpEcpu5x/4hAqjwGXIcf+FHX3yhx/4gyQcu+vjRx/4hxTd+sIgWIhx/0+nvBWEiHH/hL9VxQqocf+IOj6Tt8Fs/4hxQRJc7tqHH/iDvnUbUYrocf+DA4nbDXYohx/4hx/4QhJc/tr/iHFFBFyvunH/iHEwjDS/c8tx/4hxNhUiuerdcf+ISVZMipv/iHH/RgRcv7r/iHH/OjVxtsqOhx/4hOEFw++v+IcT/robEUXv+Icf+Ev1XFCqhx/4hHBFyfuocf+IcUESXO7ahx/4hxQRJc7tqHH/iE+nvBWEcf+IcT9pu7GWRP+Icf82eOS7hxv/iHE+0wKxLP1x/4g55VS3GquHH/hJO8yMQ/+IcUGEnOe2cf+Ig59ae3Clhx/4hPp7wVhHH/iHE/4QGwHv6Icf+DuhYrVenXH/iHFB0bzi5Ihx/0uNvGck/4hx/zi5A7hG/Ihx/4T6e8FYSHH/iDRYlb2nav+Icf8+pjKyWc2Icf9L9VxQqohx/z4+krPBbf+IcT3EhLI7e4cf+IQ6m85WT/iHH/T+dcEYqHH/iDnVAbcq/ohx/4SntsaEmIcf+IcU6aPBZchx/4hL9VxQqnH/iHFB0bzi5Ihx/4ObqBt0V+hx/4Pv3yswIN/4hx/4hCSkzrW4hx/4QM9cBApx/4g10Qe7LviHH/iEjwjJD3/4hxV+PZHP+Icf9D6VzRanH/iHH/RgRcv7r/iHH/hHBFyfuohx/4QhJc/tr/iHE6DXG18o6Icf+Ev1XFCqhx/4hO+iwgXYhx/0BdHAsuhx/4hBJSz9rXH/iIQSUsDq3/iINFBJvK+2iHH/hL9VxQqocf+IOouztnRMhx/4QhJc/tr/iHH/N1sRuaTuhx/4hxMrDhvU8ehx/4PTyVs8NqiHH/P5W2sWpJcf+IcU7nXBGKiHH/g8SRa0tumHH/iHH/QhJc7tpx/4hxQlyc2jZx/4hxNLcGvEj5/4hx/0ISXO7acf+IcTtHwbS4Pohx/4QXzsCTH/iHH/QhJc7tpx/4hHtjyknP+Icf9JCSx/bXH/iEQPfM8Icf+Icf9NSEw7e4cf+IM2JDvZ28cf+IcTLJV702qIcf+IPvNSsgythx/4hE6VzBaoiHH/LhJCGj7b3v+IhxNNlTvCas/4hx/z1KlLO1a4hx/4ThBcLvpx/4hx/0LRvOLkhx/4hx/zieg7hhfIcf+IRwRcn7qHH/iDmfArhg/f+Icf+EISXP7a/4hx/0v1XFCqiHH/hOEFwu+nH/iHFO51wRiohx/4QhJc/tr/iHH/iDFJwb+2Pocf+IO0yStbNtiHH/g6dRG3iu7/iHH/ThBcLvqHH/iD6fAbJg/ocf+IQxJc3tqIcf+DsNcbXyjnH/iHEw7iG/Ed6HH/iEMSXN7aiHH/iHFBElzu2ocf+ITxBcHvqIhx/zHghb8fenH/iHFBElzu2ocf+IOraGtkl5hx/4RM7cwxKIcf+E76LCBdiHH/gw4wKwLP2Icf9Ktbx0pP+Icf841QG5Kv7/iIcTN9tb2CSv+Icf83lOK5ax1x/4hxTn+8KAT/iIcTzsIbMT3ocf+IO3URtYruiHH/iEouTG0bcf+Icf+E4QXC76cf+Icf+IThBcPvr/iHH/iEMSXN7aiHH/iEMSXN7aiHH/iEMSXN7aiHH/gzaRG9lu6HH/iEZu7KkRhx/4hLtbxUpIcf+IT+dcIYr/iHH/N1sRuaTuhx/4hHw7yTxIhx/4hJo2x1yYhx/4QXJM+NuIcf+F3V0yqHH/iDGJYb92nnH/iHE3b7W5kEr/iHH/iDunsbVYTohx/4ThBcLvpx/4hxTudcEYqIcf+D1fYbSgnv+Icf8z21G9JK6HH/iDGugbBhfv+Icf869NG2Cy6Icf+IMG+3saBI/4iHH/N81RuTKucf+Icf817/W7EAqIcf+DOZC75m9P+Icf9Vydw2/4hx/4hOEFw++v+Icf+E+aPCZc/4hx/13V0yqHH/iHFCnDzWPHH/iHFMbWxJKf+Icf+EISXP7a/4hx/0yi7EXRhx/4hxQqm81WSIcf+EAyrA3Vcf+IcUD8LAE9/4hx/0N3HNiOhx/4hPwjwT3Icf+IPOoktBXbiHH/hMzVxDKohx/4g74te1HSiIcf+DUQUrvvrXH/iHH/RgRcv7r/iHH/hOEFwu+nH/iHH/iDVtYruSnYcf+IP34ysYHNcf+Ig1O8G7xD5x/4hxRQRcr7px/4hx/13V0yqIcf+Ev1XFCqhx/4g2uwG6RP6Icf+DCfBLBw+4cf+IRwRcn7qHH/iHE+YcGxnj5x/4iHE+RkKyub3/iHH/QkT867Bx/4hx/zZakrqlbYcf+IXdXUKv+Icf+E+nvBWEhx/4iEMSXN7ahx/4hHkRyW7ohx/4hL0DxS/Ihx/4S/VcUKqHH/iIQxJc3tqHH/iDxHwbW4Pv+Icf9Z49cciHH/iF3V0ypx/4hxPiEisd7dhx/4hLtbxUpIcf+Icf+IhxSS5MbRuIcf+E/nXBGKcf+IhKe2xoSYcf+ISGkciW6Icf+ISpCcdvb/iHH/M44xvXHOcf+IcUFvbOkJiHH/iE/nXCGK/4iHFdrdJSiHH/hLqDxlfP+Ihx/4NoMRu3zu/4iHH/TkL8K9CHH/iHH/iHH/WePXHIhx/4g7DXG28o7/iIcU0QXC76hx/4iE0jLD3Ncf+Ihx/4hxSht8Xkhx/4iE0jLD3Ncf+Ihx/4hx/z4CUbL9rohx/4SQksj23/iHH/Uq/eUIcf+IcUOxbMTphx/4hJiOx3cXH/iHH/NtAxui/OiIcf+ELRvPLk/4iHH/TsI8M9z/iHH/iHFYu9hE/4iHH/hDElze2oiHH/g6NXG3yo7/iIcf+Eu1vFSkiHH/gw1oGxOX7/iHH/hCb2zpCXH/iIcU9NHAsuiHH/iIcTmMMrdzzf+IhxOdlStiathx/4hIjjyHHHH/iHFFBFyvunH/iHH/VcncNv+Icf9NCKw/dYhx/4hx/09anBpWcf+IhWydo2hx/4hxQpw85jz/iIcf9R198ocf+Icf9PWpwaVnH/iIcUQ8TMw7/4hx/4Si5MbRuHH/iHE0vtO8QSz/iHH/iE4QXD76/4hx/z2egrNhfYiHH/hOEFw++v+Ihx/0cEXJ+6iIcf9L9VxQqohx/4hxTd+sIgWIhx/4RwRcn7qIcf+IOrQytkvNcf+IhFSczLY/+Icf9DqbzVZIcf+IcTnnUbYYrnH/iHFB0bzi5Ihx/4PXMTs4zshx/4g1CSG79t5x/4hx/4hx/0U8TMw7/4hx/4hxRQRcr7px/4hxPRlysuaNiHH/iEMSXN7aiHH/iDK1sr5KTYhx/4g50Ie3L3iIhx/0cEXJ+6iIcf+ISi5MfRv/iIcf+Icf9NSEw7e3H/iIcf+Icf+EJKTOtbiIcf+IcU0QXC76iHH/iHH/ThBcLvqHH/iHFNEFwu+ohx/4hJVkyKm/+Icf+Ihx/4hxTRBcLvqIcf+Icf9OEFwu+ocf+IcUkuTG0biIcf9HBFyfuoiHH/hLQ3xbyIhx/4T5o8Jlz/iHH/hKLkxtG4cf+IXq3TUv+Icf+EbuLKEdcf+IhPp7wlhP+Ihx/4hxQncc2I6HH/iIRhcsro2Ihx/4hAXRwbLv+Ihx/00jLD3NiIcf+Icf9R198ocf+IcUa2PJSciIcf+Icf+IcUxITDt7iHH/iHH/hWydo2iHH/hPwjwT3IiHH/iHH/herdJScf+IcUXuLKEdiIcf+Icf9au9ZEiHH/hDxDzTvIhx/4hx/0ouTG0biHH/iHH/hGPEysO4hx/4hx/4hxVMnbNnH/iHFF7iyhHYiHH/iHH/Si5MbRuIcf+Icf+E/nXBGKcf+IcUT7rLBFhx/4hxNRryuuUNiIcf+Ev1XFCqhx/4hxPyT0sNsLiHH/iHFYu9hE/4iHFNEFwu+ocf+IhKCSxvbYhx/4hLtbxUpIcf+IRjxMrDtx/4iHH/iHFNEFwu+ohx/4hx/4Si5MbRuHH/iHFJLkxtG4iHH/iHH/Si5MbRuIcf+Icf9GPEysO4iHH/iHH/iHH/iEiOPJcc/4iHH/iHH/ThBcLvqHH/iHH/iHFEPEy8O3H/iHH/hL9VxQqocf+IcU7M3BMyhx/4hxSyMsTc1x/4hx/07frCIFiHH/hL9VxQqocf+IcUESXO7ahx/4hxTRBcLvqIcf+Icf9KLkxtG4hx/4hx/4hx/0lWTHqbiHH/iHH/iEY8TKw7hx/4hx/4Si5MbRuHH/iHH/iEJKTOtbiHH/iHH/iHFMSEw7e4hx/4hx/4hKLkxtG3H/iHH/ThBcLvqHH/iHH/hKLkxtG4cf+Icf+IcUQ8TLw7cf+Icf+IRjxMrDuHH/iHE7+/W0BApx/4hxSfVccKr/iHH/gw4wKwLP2Icf+IcUguTI0b/4hx/4hxOr9RtUCuhx/4hxSC5MjRv/iHH/iEv1XFCqcf+Icf9Az1wECocf+IcU7nXBGKiHH/iHFOTRwrLv+Icf+D7BsbI+Tohx/4gzcEK+j73/iIcf9L9VxQqohx/4Ru4soR1x/4hxQdG84uSIcf+ITm1sKSlx/4hx/4iDIEUb/7rv+Icf+Ev1XFCqhx/4hxMGiSsKdt/4hx/4hDElze2ohx/4hOEFw++v+Icf+IcUQ8TLw7cf+Icf+Icf9BSkz7W3H/iHH/iE5ITCt7iIcf+Icf+IcUguTI0b/4hx/4hx/13V0yqHH/iEPEPNO8hx/4hx/4hx/0U8TMw7/4hx/4hxQEpM+1uHH/iHH/iE4QXD76/4hx/4hxRQRcr7px/4hxUNffKIcf+IcUKcPNY8cf+Icf9R198ocf+Icf9DnDzmPP+Icf+DXIgbs3fohx/4hKLkxtG3H/iHH/RsO8o8Rx/4hx/0KEnPe2/4iHH/NxtxueSOiHH/iE8QXB76iIcf8/k2KybJ3/iHH/g/vtGxQS5x/4iHFEbuy5EXH/iHFNEFwu+ohx/4hxQRJc7tqHH/iHE4AlK3/a2HH/iHFP1IwCt3H/iHH/hDdxzYjnH/iHH/RUnMu2OHH/iIQ9G80uSIcf+ITDCsTPVx/4hx/0+nvBWEiHH/hFFyy+jXH/iHH/WbvYRP+Icf+Ev1XFCqhx/4hGPEysO4cf+IcTEpcb7WjnH/iHH/hHBFyfuohx/4hOEFw++v+Icf9L9VxQqohx/4hHBFyfuocf+IcTmMMrZzzXH/iHFBElzu2ocf+IcUQ8TLw7cf+Icf+EjbXIJKiHH/iEY8TKw7hx/4hx/zsNcbXyjocf+IQQqsAGX/iHH/g+dJGyi25x/4hxQRJc7tqHH/iHFBElzu2ocf+Icf+IRjxMrDuHH/iHH/iISi5MfRv/iHH/iE4QXD76/4hx/4ThBcLvpx/4hx/0YEXL+6/4hx/09anBpWhx/4hxQRJc7tqHH/iHH/Tt+sIgWIcf+Icf9R198ocf+Icf9Owjwj3HH/iHH/hCElz+2v+Icf+Icf+E4QXC76cf+Icf9Gw7yjxHH/iHH/Rq6MpReIcf+D9MkbGzbocf+IcUESXO7ahx/4hx/4hGPEysO4cf+Icf+IcUxITDt7iHH/iHH/hPdRwYrocf+IcUQXLL6NiHH/iHH/iEJKTOtbiHH/iHH/iEY8TKw7hx/4hx/4hxQEpM+1uHH/iHH/hGPEysO4hx/4hx/4QhJc/tr/iHH/g2gxG6fO5x/4hx/zdiQrmdvXH/iHH/RhHcruKIcf+IS/VcUKpx/4hx/0+nvBWEiHH/iE+CnBfWiHH/iHH/iEouTG0bcf+Icf83//G5AA6HH/iHE/4QGwHv6Ihx/4QDKsHdX/iHH/g4l7W4aEpx/4iHEzvNa8QymIcf+EcEXJ+6iHH/g6EFG2766Icf+IQxJc3tqIcf+IQaTs9bGIcf+IRE8c2w7/iHH/g15tO7GSxx/4hx/0v1XFCqiHH/iIMtMFvyz6/4hx/4Rzb8nJCIcf+ErtrGEliHH/hDqbzVZHH/iHH/OC6XuNFoiIcf+DVWQbupvoiHH/hHw7yTxIiHH/g+dJGyi25x/4hx/zgul7jRaIhx/4T6e8FYSHH/iITP/8QABx/4hx/0v1XFCqiHH/hP51wRinH/iHH/Tt+sIgWIcf+INaY0u1nLcf+IhxTRBcLvqHH/iIcUUEXL+6/4iHH/ThBcLvpx/4iHFFw7yjxHH/iIcf8+PRSywuuIcf+IS6g8ZXz/iHH/WrvWRIhx/4iHFF7iyhHYhx/4hx/0YEXL+6/4hx/4Xq3SUnH/iIcUV2nLiW/4hx/4QF0cCy6HH/iHFASkz7W4cf+Icf+ErQPHL8/4hx/4SDEsnO3/iHH/iHE6IqG13V5x/4hx/zqCkbZ9boiHH/hGPEysO4cf+Ihx/4hx/4SRasfpWHH/iIQxJc3tqHH/iIcU0QXC76hx/4iEMSXN7ahx/4iHFJLkxtG4hx/4iEMSXN7ahx/4iHFBElzu2nH/iIcV2t0lKIcf+Icf9CElzu2nH/iHH/Mn+zvoBMhx/4hxSfVccKr/iHH/g9wDOzP8yIcf+IQI+8CARx/4iHFLcExI+4cf+IcUn1XHCq/4hx/4hDElze2ohx/4hG+6ygRYhx/4hL9VxQqnH/iHH/hP51wRinH/iHH/g6RcS2ujtx/4hx/4TOKMUdf/iHH/iEcEXJ+6hx/4hxRPussEWHH/iHFLMKxM9Yhx/4hLqDxlfP+Icf+FbJ2jaIcf+Icf83G3G55I6Icf+IMPEBsB7+cf+Icf9Pp7wVhIhx/4hHBFyfuocf+Icf+EISXP7a/4hx/4PGJBtJ2+hx/4hxTcI8I9xx/4iHFRr95Qhx/4g0SEK9t73/iHH/hD6Vzhav+IhxS5VsVqn/iHH/SKNslcn/iHH/gzKXG91o6Icf+IQvws4D1x/4iErIjGN3iIcf+E7frCIFcf+IhxTudcEYqIcf+INgPRuvwucf+IhxRcO8o8Rx/4iHH/iEMSXN7aiHH/hDElze2oiHH/iHFJLkxtG4iHH/iE91HCiu/4hx/4SQksj23/iIcf+Icf+Icf9AckwZ2/+Ihx/4hS194oiHH/iEe2PKSc/4iHH/iEY8TKw7cf+Ihx/4hx/0Y8TKw7iIcf+Icf9GPEysO4iHH/iHH/QUpMDFv/iIcf+IcUXuLKEdiHH/iEeRHJbuiHH/iHFFw7yjxIcf+IcUnQPGL8hx/4hxTae8NYT/iHH/herdJShx/4hxQRJc7tqHH/iHH/iHH/QQqs/1WHH/iHFC6VzRaocf+IcTeVYbhqnocf+IhLtbxUpHH/iIcT6+0bFBLohx/4g8lOG0ax5x/4hx/4Q8Q807yHH/iHH/XdXTKohx/4hHBFyfuocf+Icf+EScPMY8hx/4iFXx2w6HH/iHH/R3acmJaIcf+Icf+Ihx/4hx/4hx/0VkTLm7iIcf+EMSXN7aiIcf+ExwTFj7/4hx/4UdffKHH/iHH/iHH/SVZMepuIcf+Icf+ISwPcX8KIcf+INi5ButG+iIcf+Icf+IThBcPvr/iHH/iE4QXD76/4hx/4hO36wiBXH/iHH/hO36wiBYcf+Icf84VcG4qj6HH/iHH/SQksf21x/4iHFCdxzYjocf+IcTCMNL9zy4cf+IcTj00bgLLv+Icf+IOnSStottiHH/iERcnMo2hx/4hx/0+nvBWEiHH/iE4QXD76/4hx/4SNtcgkqIcf+IRwRcn7qHH/iIRolsp2mIcf+IS9A8UvyIcf+IT+dcIYr/iHH/hR198ocf+Icf9DxDzTvIhx/4hLtbxUpIcf+IcUNJzNtj/4hx/4ThBcLvpx/4hx/4hOEFw++v+Icf+EouTG0bhx/4hx/4hxQEpM+1uHH/iHH/iEouTG0bcf+Icf+ISi5MbRtx/4hx/4hxSC5MjRv/iHH/iHFEPEy8O3H/iHH/iE4QXD76/4hx/4hHBFyfuocf+Icf8ykRG+bu6Icf+IMpERvm7ucf+Icf+Fq71kSHH/iHFKqDxVfIhx/4hDElze2ohx/4hxSC5MjRv/iHH/iEfDvJPEiHH/iHH/S428ZyT/iHH/iErtrGElhx/4hxNVqSuqVtiHH/iHFB0bzi5Ihx/4hxTRBcLvqIcf+IRwRcn7qHH/iHFHjjyHHIiHH/g4qwS4VPuIcf+IRE8c2w7/iHH/hJCSyPbf+Icf+EuDHFfOiHH/iE2VbDapcf+Icf9CElzu2nH/iHH/NNUCvCr9iHH/iHE9J3Gy2I6HH/iHFEiWy3aYhx/4g9h2GzeJ6HH/iISE6cixZx/4hx/4hCSkzrW4hx/4hxOhb2tekJiHH/iEibvIZEiHH/iHFNdRw4rv+Icf+EnIjHN3cf+Icf+ITKg8RXyIcf+IhPp7wlhP+Ihx/4RHHMyONx/4hx/4hHBFyfuocf+IcUjtrHElcf+Icf+EouTG0bhx/4hx/4ThBcLvpx/4hx/0v1XFCqiHH/iHFASkz7W4cf+Icf+EouTG0bhx/4hx/4Sxt8bkj/iHH/hJyIxzd3H/iHH/S1scak7/iHH/iEoJLG9tiHH/iHH/Uq/eUIcf+IcUn1XHCq/4hx/4Ryl8rWj/iIcf9L9VxQqohx/4hx/4hx/01ITDt7hx/4hx/4hx/4hOEFw++v+Icf+Icf+Icf9AckwJ23H/iHH/iHH/iHH/hLqDxVfHH/iHH/iHH/iHFEPEy8O3H/iHH/iHFASkz7W4cf+Icf+IcUdWTJqb/4hx/4hx/4hx/4TUhMO3tx/4hx/4hxRDxMvDtx/4hx/4hGPEysO4cf+Icf+Icf9FPEzMO/+Icf+Icf9FPEzMO/+Icf+IcU0QXC76iHH/iEMSXN7aiHH/iHFNEFwu+ohx/4hOEFw++v+Icf+Icf9KLkxtG4hx/4hxRQRcr7px/4hx/04QXC76hx/4hx/4hxP7kBsUb+/4hx/4hOLcwtI4cf+IhxRVF8quiHH/iHE9ZxGymO5x/4hx/0dpHJlucf+Icf85rQG3Uv5x/4hx/4hx/4hxSC5MjRv/iHH/iHH/Q5w85jz/iHH/iHH/iHH/iHH/Si5MbRuIcf+Icf9KLkxtG4hx/4hx/4QUpMDFv/iHH/iHH/SVZMepuIcf+Icf+Icf+E4QXC76cf+Icf+EbuLKEdcf+IhxRIlst2mHH/iHH/iHH/SpCcZvaHH/iIcf9JVkx6m4cf+Icf+EouTG0bhx/4hx/4iE8QXB76iHH/iIOIdiuXid/4hx/4M7Dhvk8e/4iHH/RUnMu2OHH/iHE2YkK5nb2HH/iHFFBFyvunH/iHH/StA8Yvxx/4iHFLcExI+4cf+Icf9DnDzmPP+Icf+Icf+EEKrP9Vcf+Icf+DCfBLBw+3H/iHH/hJVkx6m4cf+IcTyBErN+7Ycf+Icf8z+aO9Blxx/4hx/4hCSkzrW4hx/4hx/4hx/0U8TMw7/4hx/4hx/0U8TMw7/4hx/4hx/4QUpMDFv/iHH/iHFBElzu2ocf+Icf+EFKTAxb/4hx/4hx/4Si5MbRuHH/iHFBElzu2ocf+Icf9GBFy/uv+Icf+E+nvBWEhx/4hxPtMCsSz9cf+Icf8xTJS/s2tx/4iHH/RsO8s8T/iIcf+DeoMblXzocf+Icf844oG4HX6Ihx/4TSMsPc2Icf+IcVDX3yiHH/iHE7OkG1xb7/iHH/iDDxAbAe/nH/iHH/hOEFwu+nH/iHH/SPCMgPeHH/iHFILkyNG/+Icf+EouTG0bhx/4hxMSlxvtaOcf+Icf87DXG18o6HH/iHFBxDzzvP+Icf+IS/VcUKpx/4hx/4VcncNv+Icf+ErQPHL8/4hx/4g9bOGzkx6HH/iHH/M4djvXiccf+Icf+Dn6IbcF3nH/iHH/MyMivdzdcf+Icf9KLkxtG4hx/4hx/4hxOTVxtsqOiHH/iE7frCIFcf+Icf+EISXP7a/4hx/4Mhtyv+SN/4hx/4hxN+wiuBPdcf+Icf+D2sgbNTfnH/iIcf8w8QGwHv6HH/iHH/QhJc7tpx/4hx/4Tm1sKSmIcf+ITSMsPc2HH/iHH/SPCMgPeHH/iHE3IyG43N6Icf+IcUguTI0b/4hx/4MAkisAfdcf+Icf+E+nvBWEhx/4hx/4hx/0xwTEj7hx/4hx/0YEXL+6/4hx/4TBt8TkiIhx/4hLgxxXznH/iHH/hOEFwu+nH/iHH/Ru4soR2Icf+IRwRcn7qHH/iHH/PgJRsv2uiHH/iHFM36xCBf+Icf+IcUESXO7ahx/4hx/zaMM7pzzIcf+IcU2nvDWE/4hx/4hCSkzrW4hx/4hx/4hFluy2kYcf+Ihx/4hx/4N81RujKu/4hx/4hFJKy9tYhx/4hx/4hFsWy06Yhx/4iEiOPJcc/4hx/4hx/4Q+lc4Wr/iHH/hZ49cciHH/iHFOGvweUIhx/4herdJScf+Icf+EZu7KkRiHH/iHH/Qvws4D2Icf+IUdfQOP+Icf+IcUESXO7ahx/4hx/0v1XFCqiHH/iD1s4bOTHnH/iIcf9CElz+2v+Ihx/4ThBcPvr/iIcf9M//xAAIhx/4hxNRtxu+SO/4hx/4hHBFyfuocf+Icf9Zu9hE/4hx/4NfTSvAst/4hx/4hDElze2ohx/4hx/0X7rLBFcf+Icf9PDXwvKP+Icf+IcUcxLIzthx/4hxU/HcDnH/iHH/THBMSPuHH/iHH/T3UcGK6Icf+Icf+IRdaMspdx/4hx/zjsIrkT3f+Icf+IQxJc3tqIcf+Icf9P51wRiocf+Icf9NSEw7e4cf+Icf+IRJw8xjxx/4iHFQ198ohx/4hxQEpM+1uHH/iHH/iHH/iEY8TKw7hx/4hxQEpM+1uHH/iHH/SRasfpWIhx/4hLgxxXznH/iHH/iISgksb22Icf+IXq3TUv+Icf+EjbXIJKiHH/iIQSUsDq3/iIcf+EM3fNyIcf+Icf+Dxe4rWhHf+Icf+Icf+IcUQ8TLw7cf+Icf+E0jLD3NiHH/iHH/iIcf+FbJ2jaIcf+Icf+E4QXC76cf+Icf+EcEXJ+6iHH/iHFASkz7W4cf+Icf+Icf+Ihx/0xwTEj7cf+Icf+E4QXC76cf+Icf+IS6g8ZXz/iHH/iFnj1xxx/4hx/4QUpMDFv/iHH/iHH/TCMsXc3/iHH/iExbHEpOhx/4hx/4hx/4iHFEPEzMO/+Icf+Ihx/0z//EAAiHH/iHH/iHH/iIcf+IRJw8xjxx/4hx/4WePXHIhx/4hxS3BMSPuHH/iHH/iIcT6hYbJenv+Icf+Icf+EEKrP9Vcf+Icf+Icf+EX7rMBF/4hx/4hDElze2ohx/4hxTae8NYT/iHH/iDxrY7SUnHH/iIcf9JVkx6m4cf+IcUQXLL6NiHH/iIcf+Icf+Icf+Fnj1xyHH/iHH/QSUs/a2Icf+Ihx/4hx/4hGEdy+4v+Icf+EcEXJ+6iHH/iITxBcHvqIcf+Ig2A9G6/C5x/4hx/4RjxMrDuIcf+IcUESXO7ahx/4hx/0FKTPtbcf+Icf9CRPzrsHH/iIcf9OEFwu+nH/iIcf+F3V0ypx/4hx/4hJVkx6m3H/iHH/iHH/iHFPYkwJ24cf+IcVfj2Rz/iHH/gwTxGwwO6Icf+INkNxuryOcf+Icf+IhxTPosMF1x/4hx/0uDHFfOiHH/iIRu4ssR3/iHH/iEeRHJbuhx/4iEOEnNe2hx/4hx/4hxR2PMicOHH/iHFJtbxkpHH/iHH/g9noKzYX2Icf+IcUBKTPtbhx/4hx/0oD3G/Chx/4hxSfVccKr/iHH/hNSExLe/+Ihx/4NTvBu8Q+hx/4hx/4g2auW7lRr/iHH/iD1zE7SM7P+Icf+Icf9DnDzmPP+Icf+Icf+Icf+Icf+IhJVkyKm/+Icf+Icf+IRjxMrDuHH/iHH/iISVZMipv/iHH/iHH/iEY8TKw7hx/4hx/4iHH/QUpMDFv/iHH/iEUkrL21iHH/iE4QXD76/4hx/4hx/4hx/4RfuswEX/iHH/iF3V0ypx/4hx/4T8I8E9yIcf+IcUNxzMjjiHH/iIPd4itCHd/4hx/4hKCSxvbYhx/4gyGvO+5QyIhx/4hKLkx9G/+Ihx/4hx/4NaY0u1nLhx/4hx/07frCIFiHH/iHFO51wRiohx/4hxPVkSsqbtiHH/iDwHIrX43f+Icf+IcUn1XHCq/4hx/4RfuswEX/iHH/iDMpcb3Wjocf+IcUIPfO8I/4hx/4hBJSz9rXH/iHH/hPdRwYrocf+Icf84LEO407yIcf+IcTX1UboKrocf+Icf9BCqz/VYcf+Icf+Icf9C0bzi5Icf+Icf85bWG3kp6HH/iHFJtbxkpHH/iHH/hOEFwu+nH/iHH/iHFEPEy8O3H/iHH/S/VcUKqIcf+Icf8xPEG/w76HH/iHH/Si5MbRuIcf+IT6e8FYRx/4hx/4OEFzub6M/4hx/4gxSxa/tOmIcf+IcUxITDt7iHH/iEDPXBQK/4hx/4QhJc/tr/iHH/iE4QXD76/4hx/4hKLkxtG3H/iHH/hL9VxQqocf+Icf9NCKw/dYhx/4hMWxxKTocf+IcUXuLKEdiHH/iHFFkRym7ocf+Icf+EbuLKEdcf+Icf+Fq71kSIcf+Icf+Icf+IcUQXLL6NiHH/iE4QXD76/4hx/4Xq3SUocf+Icf9K0Dxi/HH/iHH/iF3V0ypx/4hx/4hHtjyknP+Icf+IQxz87jD/iHH/iHH/iHH/hMcExI+3H/iHH/g1yIG7N36Icf+IcTWMM7pzzIiHH/hAXRwLLnH/iIcf9BJSz9rYhx/4hxQjd83IiIcf+IhHw7yTxIcf+IhxTRBcLvqHH/iIcUwIrD91iHH/iHH/iIcUESXO7acf+IhxPNEFtC76/4hx/4hxM+wjvBPciHH/iHFFBFyvunH/iHH/hMWxxKTohx/4hx/4hOEFw++v+Icf+Dd/srmATYhx/4hx/4S4McV86Icf+IcU8VLB6t/4hx/4PVHFtK46/4hx/4P2cRsZjuiHH/iIMjxBvsO+iIcf+IQm9s+Qn/iHH/iHFNwjwj3Icf+Icf9erdJShx/4hx/1HX3yiHH/iHH/S/VcUKqIcf+IcUHEPPO8/4hx/4g+ZpKymW2HH/iHH/iE4QXD76/4hx/4hCSkzrW4hx/4hxSC5MjRv/iHH/iHH/SQksf21x/4iHH/Sxt8bkj/iHH/iEMSXN7aiHH/iIcf9KLkxtG4cf+Ihx/4RA98zwhx/4iHH/PDnCtMY9hx/4iHFEPEzMO/+Icf+EISXP7a/4hx/4hKLkxtG3H/iHH/iEMSXN7aiHH/iIQkpM61uHH/iHH/iIcUxITDt7hx/4hx/4iHFJLkxtG4hx/4iHFFBFy/uv+Ihx/0N3HNiOcf+Icf9AckwJ23H/iHH/VPHdDv+Icf+IR8O8k8SIcf+IhAqjwGXIcf+Icf+IP1PCsqw9/4hx/4hGiWynaYhx/4iHH/hV8dsOiHH/iHH/iHH/ThBcLvqHH/iHH/hJCSyPbf+Icf+EaRHLbu/4hx/4hETxzbDv+Icf+Icf+Icf+IhIjjyXHP+Icf+IMJbhsXke/4hx/4hHBFyfuocf+IhxT9SMErf/iIcf+DvM0bUzLocf+Icf9EsWzE6XH/iHH/hBSkwMW/+Icf+IcUxITDt7iHH/iF6t01L/iHH/iETpXMFqiIcf+ISi5MfRv/iIcf+DZDcbq8jnH/iIcf8/ZxGxmO6Ihx/4hxRTb8rJBx/4hx/4hx/4hx/4iHFGTpyrFv+Icf+IQnzs6DGIcf+IcU+U7Aaxhx/4hx/z53ZLOIm/+Icf+IcVPx3A5x/4hx/0fbXKJK/4hx/4hFluy2kYcf+IhxNyMhuNzeiHH/iHE1gxG6fO6Icf+IcUra3FJSiHH/iHH/S9rcUlJx/4iHH/SQksf21x/4hx/4Uq/fUP+Icf+IQ3cc6I7/iHH/iEMSXN7aiHH/iEmjbHXJiHH/iHFDsWzE6Ycf+Icf+IRjxMrDuHH/iHH/RdaMspeIcf+IcU0QXC76iHH/iHEzyIG8N35x/4iHH/SVZMepuHH/iHH/iIcf+ISVZMipv/iHH/iEK8jOQ3iHH/iHH/iHH/iHH/TKLsRdGHH/iHH/iHE436G3IF6HH/iHH/QSUs/a2Icf+IgzdpG9iW6Icf+Icf9GBFy/uv+Icf+IQkpM61uIcf+IcVyt1FL/iHH/iEe2PKSc/4hx/4hxVMnbNocf+Icf9K0Dxi/HH/iHH/hAz1wECnH/iIcT6+0bFBLohx/4hxTRBcLvqIcf+Icf+IRjxMrDuHH/iHH/iHFGtjyUnIhx/4hxTEhMO3uIcf+IcUbbXJJKcf+Icf+IgykRG/bu7/iHH/iEv1XFCqcf+Ihx/4RWRMubuHH/iHH/OMcCuDj9hx/4hx/1XJ2zZx/4hx/4g1toe7SXhx/4hx/0FKTAxb/4iHH/hPNXwcqIcf+Icf9P51wRiocf+Ihx/0Y8TKw7iHH/iIQ4Sc17aHH/iHH/WrvWRIhx/4iFLX3iiIcf+IcUHRvOLkiHH/iHFFBFyvunH/iHH/g17aG7El5x/4hx/4R5u8pkT/iHH/iDqtAbZS/ohx/4hxQRJc7tqHH/iHH/Q87c4xL/iHH/iEElLP2tcf+Icf+DTIgb03fv+Icf+IThBcPvr/iHH/iHE6PxK1wO2Icf+IcUHRvOLkiHH/iHFJ9Vxwqv+Icf+IPgtzsvSMhx/4hx/z0m8rPZDXH/iHH/hGPEysO4hx/4hx/0U8TMw7/4hx/4hx/4hx/4Su2sYSWIcf+IcV2t0lKIhx/4hx/4hx/4hx/0gxLIztcf+Icf+EwwrEz1hx/4hx/zvTA7Us/Icf+Icf8ykRG+bu6Icf+IcUn1XHCq/4hx/4hN4owx14hx/4hxQRJc7tqHH/iHH/RfussEVx/4hx/4Ne2huxJecf+Icf+E4QXC76cf+Icf+D+FY7F6nHH/iHH/M4LpvX0Whx/4hx/0JE/Ouwhx/4hx/1XJ3Db/iHH/iEqQnHb2/4iHH/iHH/iEY8TKw7hx/4hx/0LRvOLkhx/4hx/zp1EbaK7nH/iHH/gwSxaxxOn/iHH/iEouTG0bcf+Icf+DpnEraY7XH/iHH/hCElz+2v+Icf+IhHdpyYlnH/iHH/hObWwpKYcf+IhxSIjsd3GIhx/4hHBFyfuocf+Icf9DN3zciIcf+Ihx/4Rm7sqRGIcf+IcUlDfGvIcf+Ihx/4MijyvtcNhx/4iHH/iHFLlWxWqf+Icf+IT8I8E9yHH/iIcTiLs7h0TP+Icf+IT8I8E9yIcf+Icf+IcUSJbLdphx/4iHH/iHFPYkwJ23H/iHH/iIcf9KLkxtG4cf+Ihx/0xwTEj7cf+Icf+Icf+Ihx/4hxQEpM+1tx/4iHH/iEFyTPjbhx/4hx/4SNtcgkqIhx/4hOSEwre4hx/4iHE2OcO5xjyHH/iHH/TZVsNqmIcf+IcUaOPKcc/4hx/4hV8dsOhx/4hx/4hx/06CnCfWhx/4hxR6Nshclx/4hx/4hx/4RsO8s8T/iHH/iHFcrdRS/4hx/4g3aJG5l26Icf+Icf9OEFwu+ocf+Icf+IcTCREbB+7v+Icf+INrsBukT+iIcf+ITt+sMgX/iIcf+D3sIbQT3v+Icf+IMHHBsJ4+iHH/iHFMuow0V4cf+Icf+Icf+IcUxITDt7iHH/iHH/MNaBsDl+cf+Icf+IhxRDxMzDv/iHH/iIcf+IcUQ8TMw7/4iHH/iE8QXB76iIcf+IcUobfF5Icf+Ihx/0ElLP2tiHH/iHFJ0Dxi/Icf+Icf9CElzu2nH/iHH/iE4QXD76/4hx/4hxM+wjvBPciHH/iHH/iHFILkyNG/+Icf+IcT0ncbLYjocf+Icf9IMSyM7XH/iHH/iEyNvEckiHH/iHH/RjxMrDuIhx/4hCSkzrW4cf+Ihx/0ISXP7a/4iHH/iEouTH0b/4iHH/iEY8TKw7cf+Ihx/4S2icWXZx/4hx/4Rq6MpReHH/iHH/Q1yc2jZx/4hx/4VsnaNohx/4iEouTH0b/4hx/4iEouTH0b/4hx/4g3//G6AA7/iHH/iFnj1xyHH/iHH/NoMRunzuhx/4hx/zXCMrw9zf+Ihx/4Su2sYSWHH/iIcf+FKv31D/iHH/iEbuLLEd/4iHH/iHH/iHFLMKxM9Yhx/4iFOv3VCIcf+IcUNkTMm7cf+Icf+Icf+Icf9JVkx6m4hx/4hx/4hxR1ZMmpv/iHH/iHFO51wRiohx/4hxRmkcmW6HH/iHH/S/VcUKqIcf+IcUdjzInDhx/4iHFE+6ywRXH/iHH/iIcf+Icf9IjjyHHIcf+Icf9ED3zPCIhx/4hx/0RxzMjjiHH/iHFJtbxkpHH/iHH/hNSExLe/+Ihx/4hDElze2ohx/4hxMSKjvt1ccf+Icf+ISA78jxCIcf+IcU0QXC76iHH/iHFNEFwu+ohx/4hxUa/eUIcf+Icf9NSEw7e4cf+Icf+E26jERX/4hx/4iE5ITCt7iHH/iHH/iIcf+EMSXN7aiIcf+IWePXHHH/iHH/iEiOPIcccf+Icf+Fnj1xyHH/iHH/Q8Q807yIhx/4hS194oiHH/iHFKqDxVfIhx/4hxXNXTKohx/4hxTpo8FlyHH/iHH/NOMBvBz+cf+Icf+EouTG0bhx/4hx/4RjxMrDuIcf+IcUZpHJluhx/4hx/4hxQg987wj/iHH/iHFFBFyvunH/iHH/iFXx2w6Icf+Icf9U8d0O/4hx/4hxT4dsF4n/iHH/iEPEPNO8cf+Icf+DY1crrKjYhx/4iHH/iHH/QM9cBAqHH/iHH/UdffKHH/iIcf9Owjwz3P+Icf+IMu4hvhHehx/4iHEzO8G9xD7/iHH/iEb7rKBFiHH/iHH/iEJKTOtbiHH/iHFASkz7W4cf+Icf+Icf+EbuLKEdcf+Ihx/1XJ3Db/iHH/iHFA/CwBPf+Icf+IhCb2z5Cf+Icf+INoMRu3zu/4hx/4hKO8xsQ4iHH/iEc2/JyQhx/4hx/zIpcb/Wjv+Icf+ITvosIF2HH/iHH/QQqs/1WHH/iHH/iHH/VPHcDnH/iHH/iEe2PKSc/4hx/4hxQRJc7tqHH/iHH/hD9tzQkohx/4hx/0RkTNm7/4hx/4hx/4hx/4QDKsDdVx/4hx/4hxQEpM+1uHH/iHH/iHH/RTxMzDv/iHH/iEcEXJ+6hx/4hx/zTBs7w+THH/iHH/iEMSXN7aiHH/iHH/iE1ITEt7/4hx/4hx/4ThBcLvpx/4hx/4hDElze2ohx/4hx/0FKTPtbcf+Icf+Icf+IcTBak7+lbHH/iHH/iDNwQr6Pvf+Ihx/4Ow1xtfKOcf+Icf+ISntsaEmHH/iHH/hETxzLDnH/iHH/iErtrGElhx/4hx/zPigr0dfYcf+Icf9AXRwLLohx/4hxQcQ887z/iHH/iEL8LOA9cf+Ihx/0ouTG0bhx/4iHFRr95Qhx/4hx/4hx/4hLKPxdcIcf+Icf9IMSyM7XH/iHH/iE4QXD76/4hx/4hxMmzjvZMccf+Icf+IRu4ssR3/iHH/iFq71kSHH/iHH/QUpM+1tx/4hx/4hx/4QQqs/1Vx/4hx/4g296W7CFr/iHH/iDBPEbDA7ocf+Icf+EByTBnb/4hx/4hxTRBcLvqIcf+IcUYpfJ1oiHH/iHFMSEw7e4cf+Ihx/0ouTG0bhx/4iHH/g+SxOytOxx/4hx/4hPwjwT3Ihx/4hxQW9s6QmIcf+Icf9FFyy+jYcf+IhxRZEcpu5x/4hx/4hx/0q1vHSk/4hx/4iEScPMY8cf+Icf+ESxbNTp/4hx/4iD5Yk7KnbIhx/4hx/0Y8TKw7iIcf+ITxBcHvqIhx/4hx/16t0lKHH/iHH/hGw7yzxP+Icf+Ig2wjK6Pc2HH/iHH/g1GXS75ouHH/iHH/g56Ce4F9j/iHH/iHFBElzu2ocf+Icf+EY8TKw7iHH/iHH/iHH/RGRM2bv/iHH/iEQc/M4wiIcf+Icf+IcUHRvOLkiHH/iHFIVkx6m4iHH/iHFBxDzzvP+Icf+IQxJc3tqIcf+IcUWRHKbuhx/4hx/4P2cRsZjuiHH/iHH/NbsBu0T+hx/4hx/4NIjhvXce/4hx/4hxS6LsRdGIcf+Icf9N+ixAXf+Ihx/4hKLkx9G/+Ihx/4hxSFZMepuIcf+IhxN+VUuRqr/4iHH/iEDPXBQK/4hx/4hxUNffKIcf+Ihx/00jLD3NiIcf+IcUmDHHfO/4hx/4iECqPAZchx/4hx/4SntsaEmIhx/4hxRe4soR2Icf+Icf85EFG4767/iHH/iHFQ198oiHH/iHH/iHH/iEY8TKw7hx/4hx/4Ryl8nWhx/4hx/4RRcsvo1x/4hx/4hI21yCSocf+Icf+EY8TKw7iHH/iHH/T+dcEYqHH/iIcf+IMOMCsCz9cf+Ihx/0ouTG0bhx/4iHH/QUpMDFv/iHH/iIcVGv3lCHH/iHH/hMzVxDKocf+Ihx/4hx/4hxUNffKIcf+Icf9FPEzMO/+Icf+IUdfQOP+Icf+Icf+EouTG0bhx/4hx/4hL9VxQqnH/iHH/hBSkwMW/+Icf+Icf9OQvwr0Icf+Icf+E167DhRcf+Ihx/4Mr7UvkEriHH/iIcUD8LAE9/4hx/4hxQEpM+1uHH/iHH/hPdRwYrnH/iIcf+Efo3JFycf+Icf+ITXrsSFH/iIcf+INXthvISe/4hx/4hLKPxdcIcf+Icf897CGzE95x/4hx/4hJMSx87Yhx/4iHE8nwG0YP7/iHH/iIcVzV0yqIcf+Icf82gxG6fO6HH/iHH/VcncNv+Ihx/4hC/CzgPXH/iHH/iEcEXJ+6hx/4hx/4hxMjEhvs7e/4hx/4iEyNvEckhx/4hx/4Su2sYSWIcf+Icf9EJKzdtf+Icf+IOSbzt9kMcf+Ihx/4PcAzsz/MiHH/iHFEPEzMO/+Ihx/4hx/4SVZMeptx/4iHH/iHH/RHHMyOOHH/iHH/Tt+sIgWIcf+IcUdWTJqb/4hx/4hxPZmxsmZOcf+Icf+IQkpM61uIcf+Icf+EcEXJ+6iHH/iHH/iIRWRMubtx/4hx/4hx/4iHFGDvyfEHH/iHH/iEMSXN7aiHH/iHFO51wRiohx/4hx/0OcPOY8/4hx/4hx/4hx/4hxTN+sQgX/iHH/iHFEPEy8O3H/iHH/iElWTHqbcf+Icf+IcUSJbLdpiHH/iHH/hGPEysO4hx/4hxOG1ht5Kehx/4iHH/QhJc/tr/iIcf+INxtxueSOcf+Icf+IQ4Sc17aHH/iHH/hau9ZEiHH/iHFGtjyUnIhx/4hxWLvXRHH/iHH/iEJKTOtbiHH/iHH/iHH/gzKXG91o6Icf+Icf9Owjwz3P+Ihx/4StA8cvz/iHH/iHH/hBSkwMW/+Icf+IcU0QXC76iHH/iHH/VcncNv+Ihx/4hKe2xoSYcf+Icf+Icf9ETxzLDocf+Icf9Kgxx3zv+Icf+IcThtYbeSnohx/4hx/08NfC8o/4hx/4hxPbQxskvOiHH/iHFFBFyvunH/iHH/iENE/NuwiHH/iHFICSx/bYcf+Icf+IhxSAksf22HH/iHH/iHH/iHE7qwO0VPyIcf+Icf+IhxSFZMepuIcf+Icf9NSEw7e4cf+Icf+IRE8c2w7/iHH/iEElLP2tcf+Icf+IhFZEy5u3H/iHH/iHH/iEJKTOtbiHH/iHH/iIcf+IWrvWRHH/iHH/hO+iwgXYhx/4iHH/iF6t01L/iHH/iHH/SQksf21x/4iHH/hMWxxKTocf+Ihx/0ISXP7a/4iHH/hOEFw++v+Ihx/4hPNXwcqHH/iHH/iIQxJc3tqHH/iIcf87YcK1nj2HH/iHH/TS3MPSNx/4hx/4hKLkxtG3H/iHH/iEyoPEV8iHH/iIcf+EtonFl2cf+Icf+Icf+Icf+ITHBMWPv/iHH/iHE+jwSycPv/iHH/iEmI7Hdxcf+Icf+Icf8zeWS9hpuHH/iIcUQ8TMw7/4hx/4iHFNEFwu+ocf+Ihx/4hx/4TUhMS3v/iIcf+Icf+IcU9iTAnbcf+Ihx/4hx/4hxTEhMO3uIcf+Icf+ISi5MbRtx/4hx/4hx/4SVZMepuHH/iHH/hCElz+2v+Icf+IcU0QXC76iHH/iHE0NXK7yo1x/4hx/4hxSC5MjRv/iHH/iHH/QhJc7tpx/4hx/4hNCKw/dXH/iHH/iHH/hGPEysO4hx/4hx/4hxPaDisl8dcf+Icf+ITBt8TkiIcf+Icf9OEFwu+ocf+Icf+IRHccyI6Ihx/4hJMSx87Yhx/4hx/0kJLH9tcf+Icf+ITzV8HKiHH/iHH/hDHPzuMP+Icf+IcU11HDiu/4hx/4hDhJzXtocf+Ihx/0ouTG0bhx/4iHH/TsI8M9z/iHH/iFOv3VCIhx/4hx/4RJw8xjyHH/iHH/iIcf+Icf+IQ8Q807xx/4hx/4hx/4iHH/iHH/iHFL4oxB14cf+Icf+Icf+Icf+Icf+Ihx/4hx/0PEPNO8iHH/iHH/iHH/WOPZHP+Icf+ISi5MbRtx/4hx/4hAqjwGXIcf+Icf+IhxSO2sgSX/iHH/iITt+sMgX/iHH/iIQxJc3tqHH/iIcf844oG4HX6Icf+Icf9L9VxQqohx/4hx/01ITDt7hx/4hx/0ISXO7acf+Icf+IVfHbDocf+Icf+EuDHFfOiHH/iHH/hau9ZEiHH/iHH/RJw8xjyIcf+IhxRmkcmW5x/4hx/4iHFX49kc/4hx/4hxRQRcr7px/4hx/4hJVkx6m3H/iHH/iHH/iEEKrABl/4hx/4hx/4hx/4hBCqwAZf+Icf+IcUCXbPaJiIcf+IcVGv3lCHH/iHH/TfosQF3/iIcf+E4QXD76/4iHH/iEJKTOtbhx/4iHH/iHH/ONUBuSr+/4hx/4gwTxGwwO6Icf+IcTQD0bz8Lv+Ihx/4hJFqx+lXH/iHH/iEMSXN7aiHH/iIcUQ8TMw7/4hx/4hIm7yGRIiHH/iD/98rECDYhx/4hx/4hx/4hx/4hxQpw81jxx/4hx/4hx/4hxR1ZMmpv/iHH/iHFBElzu2ocf+Icf8zqwW9VPqIcf+Icf+Icf+Icf+EAyrA3Vcf+Icf+IRjxMrDuHH/iHH/g8uQK1Rv3/iHH/iD4ZcrPmjf+Icf+Icf9KLkxtG4hx/4hx/0ISXO7acf+Icf+Icf9C0bzi5Icf+Icf+IWrvWRIcf+Icf+E1ITDt7cf+Icf+IQtG88uT/iHH/iHFMSEw7e4hx/4hx/0LRvOLkhx/4hx/4PsGxsj5OiHH/iHH/NtrRuyUu/4hx/4hBl2z2iXH/iHH/iDPo0b0XLohx/4hx/4THBMWPv/iIcf+IRjxMrDtx/4iHH/hKkJxm9nH/iHH/iDBkQbGrvv+Icf+IcU2nvDWE/4hx/4hxT2JMCduHH/iHH/iHH/gxkJK/b22HH/iHH/g+nwGyYP6Icf+Icf+E5tbCkphx/4iHH/iHH/gyBFG++65x/4hx/4Xq3SUocf+Icf+FKv31D/iHH/iIcf9erdJShx/4hx/036LEBd/4hx/4iHH/iEJKTOtbhx/4iHH/OJVhuGqecf+Icf+Icf86wjG2Pc6Icf+Icf+IcUQ8TLw7cf+Icf+IQkpM61uIcf+Icf9FPEzMO/+Icf+Icf+Icf+IRSSsvbWIcf+Icf+EAdfA8oiHH/iHH/QF0cCy6Icf+Icf+D7zUrIMrYiHH/iHFICSx/bYcf+Icf+EeRHJbuiIcf+IcU0QXC76iHH/iHH/iDNbEr2k7Ycf+Icf+EY8TKw7iHH/iHH/hLKPxdcIhx/4hx/4RjxMrDuIcf+Icf9OEFwu+ocf+Icf+EBdHAsuhx/4hx/4hx/4SI48hxxx/4iHH/hEsWzU6f+Icf+IcUOW7MaRcf+Icf+IcU4a/B5QiIcf+Icf+ErtrGEliHH/iHH/Oa0BuFL+/4iHH/iHH/iHH/iHFKqDxVfIcf+Ihx/4hx/4hx/4hFZEy5u4cf+Icf+Icf+E0IrD91hx/4hx/4hGiWynaYhx/4hx/4ToKcJ9Zx/4hx/4hFSczLY/+Icf+IcTzMKLMz14cf+Ihx/0FKTAxb/4hx/4iHE+TJGxs26Icf+Icf8xgxKwjO3/iIcf+ITKg8RXyIcf+IcUCXbPaJiIcf+IcTGREb5u7oiHH/iHE6mjG1Zc6Icf+IhxOqFitV6dhx/4hx/4StA8Yvxx/4hx/4hxTAisP3WIhx/4hxRZEcpu5x/4hx/4iHH/iHH/iHFGaRyZbocf+Icf+ITm1sKSlx/4hx/4hHtjyUnHH/iHH/iHFCdxzYjohx/4hx/0gxLIztcf+Icf+Icf9BSkz7W3H/iHH/iHFDTxzLDohx/4hx/4StA8cvz/iHH/iIOkLxtr0Ohx/4hx/4hHtjyknP+Ihx/4hV8dsOhx/4hx/4hxQPwsAT3/iHH/iIWePXHHH/iHH/iHH/iHH/SVZMepuIcf+Icf+Icf+EByTBnb/4hx/4hx/4hx/4QHJMGdv/iHH/iHH/hAckwZ2/+Icf+Icf+IS/VcUKpx/4hx/4hx/0ByTAnbcf+Icf+E9anCpW/4hx/4iHFEPEzMO/+Icf+IhGFyyujYiHH/iHH/Q3cc2I5x/4iHH/hBCqwAZf+Icf+Ihx/4hx/4Qvws4D2HH/iHH/iHH/iHH/iIS9A8UvyIcf+Icf+Icf+Icf+Icf+IhJFqx+lXH/iHH/iHH/iIcU9iTAnbcf+Icf+IcULpXNFqhx/4iHFMSEw7e4cf+Icf+EY8TKw7iHH/iHH/iDH0078LLIcf+Icf+IWePXHHH/iHH/iINkNxu7yO/4hx/4hPwjwT3Ihx/4hx/4hx/1Tx3Q7/iHH/iIS9A8UvyIcf+Icf8xWpOwtWz/iHH/iHFHo2yFyXH/iIcf9O36wiBYcf+Ihx/4QxJc3tqIhx/4hx/4hBckz424cf+Ihx/4hx/4hx/4hx/4S6g8ZXz/iIcf+Icf9OEFwu+ocf+Icf+EoD3H/C/4hx/4iHFDTxzLDocf+Ihx/07CPDPc/4hx/4hx/4hx/4hx/4RjxMrDuIcf+Icf+IR7Y8lJxx/4hx/4hxTXUcOK7/iHH/iHH/QUpM+1tx/4hx/4hx/4P9lRsSauhx/4hx/4QF0cCy6HH/iHH/iIQF0cGy7/iHH/iIcf9BSkwMW/+Icf+IhK7axhJXH/iHH/iIQ/bc0JJx/4hx/4TUhMO3tx/4hx/4hKLkxtG3H/iHH/iHH/RgRcv7r/iHH/iEu1vFSkhx/4hx/4iHH/iHH/ThBcLvqHH/iHH/hGPEysO4hx/4hx/zJ2kb6JbnH/iHH/iITxBcHvqIcf+Ihx/4hG+6ygRYcf+Ihx/4RvusoEWIcf+IhxPLOys0xNhx/4hx/4g2Q3G6vI5x/4hx/4g3G3G55I5x/4hx/4hJMSx87Yhx/4hx/0sbfF5Icf+Icf+ITDCsTPVx/4hx/4hx/4hxQEpM+1uHH/iHH/iHH/iHH/S6g8VXyHH/iHH/g1CSG79t6HH/iHH/iEbuLKEdcf+Icf+IThBcPvr/iHH/iHFLlWxWqf+Icf+IcTprY7aUnP+Ihx/4hx/4NBahvOlecf+Icf+Icf+EX7rMBF/4hx/4hx/4hNSExLe/+Icf+Icf+IcUFE/Ouwhx/4hx/4iHFCdxzYjocf+Icf+EdpHKlu/4hx/4hx/4iEeRHJbuhx/4hx/4hx/4RE8cyw5x/4hx/4herdJScf+Icf+Icf+Icf+IT3UcGK5x/4hx/4hFFyzOjf+Icf+Ihx/0AyrA3Vcf+Icf+Icf9IFqyelf+Icf+IcTzY0rQnLf+Icf+Ihx/4NXthu4Secf+Icf+IhDN3zsiP+Icf+Icf+EUXLL6Ncf+Ihx/4Ryl8rWj/iHH/iISgksb22Icf+Icf+EeRHJbuiHH/iIcUYO/J8Qcf+Icf+IcTW1sbpKTohx/4iDWI4bt3Hohx/4hx/4g9LEKz072HH/iHH/iEQPfM8Icf+Icf+IR8O8k8SIcf+IhxTHrsOFGIcf+Icf9M//xAAIhx/4hx/zA7wrDUPYcf+Icf+FTx3Q7/iHH/iHH/iE/nXCGK/4hx/4hx/4hxRbY8tJz/iHH/iHFT8dwOcf+Icf+IcTGoMr5XzYhx/4hx/4iHH/iHFLcExI+4cf+Icf+EFKTAxb/4hx/4hxTN+sQgX/iHH/iHH/hIMSyc7f+Icf+IhxUa/eUIcf+Icf+Icf+IRJw8xjyHH/iHH/iHFEPEy8O3H/iHH/iEK8jOQ3hx/4hx/4R7Y8lJyHH/iHH/iHH/iHH/iHH/iIcUV2nLiW/4hx/4hx/0cpfJ1ohx/4hx/4hHtjyknP+Icf+Ihx/4hx/4hx/4hx/4hx/0ByTAnbcf+Icf+Icf9C/CzgPYhx/4hx/4iFXx2w6HH/iHH/iHFB0bzi5Ihx/4hx/4SGPMmcP/iHH/iITaLsNdGIcf+Ihx/0xVzFqj/4hx/4hx/0YEXL+6/4hx/4hx/4hx/4hFZEy5u4cf+Icf+IQxJc3tqIcf+Icf+EkWrH6ViHH/iHE5ZxK2mO2Icf+Ihx/4RFycyjaIcf+Icf+EouTG0bhx/4hx/4QHJMGdv/iHH/iHH/iHH/iE1ITEt7/4hx/4hxNENxvLyO/4hx/4hx/4hSr99Q/4hx/4hxQYSc57Zx/4hx/4iFq71kRx/4hx/4hx/4hx/0N3HNiOhx/4hx/4TSMsPc2Icf+Icf+ERPHMsOcf+Icf+IS7W8VKSHH/iIcf9AckwZ2/+Icf+Icf+DmfArdg/XH/iIcf+ElWTHqbcf+Icf+IhxRDxMzDv/iHH/iIQxJc3tqHH/iIcf9NSEw7e3H/iHH/hL9VxQqocf+Ihx/0cO/K8Q/4hx/4hxM+wjvBPciHH/iHH/g+J3Gz2I7/iHH/iHH/QZds9omIcf+Icf9NlWw2qYhx/4hx/0ElLP2tiHH/iIcf9Sr95Qcf+Icf+IcU0QXC76iHH/iHH/iEkxLHztiHH/iIcUJ3HNiOhx/4hx/4iHFDZEzZu/+Icf+Icf+ISTEsfO2Icf+Ihx/4Uq/fUP+Icf+Icf+IQkpM61uIcf+Icf+IhxTEhMO3uHH/iHH/iIQkpM61uHH/iHH/iIcf9NSEw7e3H/iHH/iIcf9AckwZ2/+Icf+Icf9GBFy/uv+Icf+Ig3qDG5V85x/4hx/4hx/0lWTHqbiHH/iHH/hSr95Qcf+Icf+INciBuzd+hx/4hx/4iHH/TUhMO3tx/4hx/4hJVkx6m3H/iHH/iHH/iIcf9AXRwLLocf+Ihx/4Uq/fUP+Icf+Icf+Ihx/4SGkciW6Icf+Ihx/0dpHKlu/4hx/4iHFA/CwBPf+Icf+Icf9Z49cciHH/iHH/iIcf9BCqz/VXH/iHH/iINtlTuiascf+Icf+IThBcPvr/iHH/iIcf+IRWRMubtx/4hx/4iHE/HkKx4b3/iHH/iHFFBFyvunH/iHH/iHE6lOG2ax7/iHH/iIcf+IXdXUKv+Icf+IcUD8LAE9/4hx/4iDLuIb4R3ocf+Icf+IRzb8nJCHH/iIcf+ERPHNsO/4iHH/iHH/OQt0t/SLcf+Ihx/4hE6VzBaohx/4hx/4Ti3MLSOIcf+IhxQRJc7tpx/4iHH/iHFPYkwJ23H/iHH/iEcEXJ+6hx/4iHH/iHE60wO1LPyIcf+IcUUEXK+6cf+Icf+IMd+jvyBciIcf+IQaTs9bGIcf+Icf+EN3HOiO/4iHH/iHH/iHH/iHFNdRw4rv+Icf+IcUguTI0b/4hx/4hxSmicWXaIcf+Icf+EL8LOA9iHH/iHH/gxyQG/Nv5x/4iHH/herdJScf+Icf+Icf+Ihx/4hx/0ByTBnb/4hx/4iHFMSEw7e4cf+Icf+IhPEFwe+ohx/4iHFLIyxdzf+Ihx/4hPwjwT3Icf+Icf+EbuLKEdcf+Icf+IhKLkx9G/+Icf+Ihx/0rtrGEliHH/iIcf+Icf+Icf+Icf+IcUXuLKEdiHH/iIcf9NSEw7e3H/iHH/iIcf+IRWRMubtx/4hx/4iHH/iHH/SVZMepuHH/iIcf+IQXJM+NuHH/iHH/iIcf+IcUhWTHqbiHH/iIcf+Icf+ExwTFj7/4hx/4iHH/iHH/WrvWRIhx/4hx/4TSMsPc2Icf+Ihx/4hxQ2RM2bv/iHH/iIcf+Icf+Icf+E9anCpW/4hx/4iHH/iEMSXN7aiHH/iHH/g57CK3E92HH/iIcf+E1ITEt7/4hx/4iHH/iHH/S4McV86Icf+Ihx/4hx/0lWTHqbhx/4iHH/hIaRyJbohx/4iEnwjHD3iHH/iIcTStArtS/YiHH/iHFJLkxtG4iHH/iHH/hEnDzGPIcf+Icf+Ihx/4hx/0so/F1wiHH/iHH/SI48hxyIcf+Icf9Owjwz3P+Icf+IcUYpfJ1oiHH/iHH/hLqDxVfHH/iHH/iDIR0b7uLohx/4hx/zBC87DNDHH/iHH/iDansrpYTXH/iHH/iIS/VcYKr/iIcf+IOoKRtn1ucf+Icf+IcUESXO7ahx/4hx/4hHw7yTxIhx/4iHE+0wKyLP3/iHH/iIcUH23PCS/4hx/4hx/zI28b7JDohx/4hx/4UdfQOP+Ihx/4hxSyMsTc1x/4hx/4hx/4hxQ2RMybtx/4hx/4hx/4hx/4QSUs/a2HH/iHH/iHH/hd1dMqhx/4hx/4hITpyLFnH/iIcf+IOt+htiBeiHH/iHH/hFZEy5u4hx/4hx/4QXJM+NuIcf+Ihx/4hx/4hx/07CPDPc/4hx/4hx/4iHH/iHH/iHH/hBckz424iHH/iHH/iHFPYkwJ23H/iIcf+Icf+Icf+IRWRMubuHH/iHH/iHH/SI48hxyHH/iIcf+DO2Mb1Jzohx/4hx/zcVIrrq3f+Icf+IcUlDfGvIhx/4hx/4T8I8E9yIcf+Icf9PmjwWXHH/iHH/iHE7xwG1OP7/iIcf+IcU51HBiuiHH/iIcf9C/CzgPYhx/4hx/4Q+lc4Wr/iHH/iHH/Rjb8vJD/iIcf+Icf+EwbfE5IiIcf+Icf+IT3UcKK7/iIcf+IcUNPHMsOiHH/iHH/iHFFkRym7nH/iIcf+EkxLHztiIcf+Icf+Icf9JVkx6m4hx/4hx/4hx/0uoPFV8cf+Icf+Ihx/4hx/4hxSFZMepuIhx/4hx/4hx/4Q8Q807yHH/iHH/iIcf+Icf+IQXJM+NuHH/iIcf+Icf+EbuLKEdcf+Icf+Icf+Icf+ISTEsfO2Icf+IhxQncc2I6HH/iHH/iIcf+Icf+IS9A8UvyIcf+Icf+Icf+IhxSyMsXc3/iIcf+IRwRcn7qHH/iHH/iFq71kRx/4hx/4iHFAJSz9rYiHH/iHH/hFZEy5u4cf+Ihx/4hx/4hxSFZMepuIhx/4hx/4hxQpw85jz/iHH/iIcf+Icf9HKXydaHH/iIcf+ISi5MfRv/iIcf+ITKg8RXyIcf+Icf9OEFwu+ocf+Icf+ITrqMJFeIcf+Ihx/4MKNisGydiHH/iIcf9OEFwu+nH/iIcf+Icf+Icf+IS0N8W8iIcf+Icf+Icf9McExI+3H/iIcf+Icf+IcUBKTPtbhx/4hx/4hx/0FKTPtbcf+Icf+Icf8ykRG+bu6Icf+Icf+EouTG0bhx/4hx/4hEnDzGPHH/iIcf+EhjzJnD/4hx/4hxQdG84uSIcf+Icf+Fq71kSIcf+Icf+ITM1cQypx/4hx/4hS194oiIcf+Icf+E0jLD3NiHH/iHH/XdXTKocf+Icf+Ihx/4hxRrY8lJyIcf+Icf+EFKTAxb/4hx/4hx/zH3prAYWf+Icf+IhxOG1ht5Kehx/4hx/4T+dcEYpx/4iHH/iEScPMY8cf+Icf+IXdXTKnH/iHH/iHH/S6g8VXxx/4hx/4iHH/iHH/iHH/hJVkx6m4cf+Icf+Icf+E1ITDt7cf+Icf+Icf+EFKTAxb/4hx/4hx/4hx/0uoPFV8cf+Ihx/4hx/4hx/0ElLP2tiHH/iHH/iHH/hVydw2/4hx/4hx/4hFFyzOjf+Icf+IcUmDHGfOcf+Icf+Icf8y9VK+Cq2Ihx/4hx/0X7rMBF/4iHH/iHFASkz7W3H/iIcf+IQXJM+NuHH/iHH/iIcf+IcTh0kreLbXH/iIcf+Icf+Icf+Icf+Icf+ISVZMeptx/4hx/4hxSqg8VXyIcf+Icf+EbDvLPE/4hx/4hx/4QF0cCy6HH/iHH/iEhpHIluiHH/iHH/iEhpHIluiHH/iHH/hCElz+2v+Icf+Icf+IRjxMrDuHH/iHH/iEY8TKw7hx/4hx/4RpEctu7/iHH/iHH/iEJKTOtbiHH/iHH/iHFMSEw7e4hx/4hx/4NcIyvD3N/4hx/4hx/0bDvKPEcf+Icf+IcUxITDt7iHH/iHH/iHH/hFZEy5u4hx/4hx/4hx/4hOEFw++v+Icf+IcUowrGz1/4hx/4hx/4hx/4SVZMepuHH/iHH/iHH/iHH/THBMSPuHH/iHH/iHH/QUpM+1tx/4hx/4hx/4hx/0RkTNm7/4hx/4hx/4hx/0VJzLtjiHH/iHH/QB18DyiIhx/4hx/4R5u8pkT/iHH/iHH/hIjjyHHIcf+Icf+DxiQbSdvocf+Icf+IcUhWTHqbiIcf+Icf9L9VxQqohx/4hx/4hLKPxdcHH/iHH/iIcU3CPCPccf+Icf+IcUFvbOkJiIcf+Icf+EVkTLm7hx/4iHH/hOEFw++v+Ihx/4hx/04QXC76hx/4hx/4QQqsAGX/iIcf+Icf9BSkwMW/+Ihx/4hx/1q71kSIcf+Icf+IRq6MpReHH/iHH/iHFJQ3xryHH/iIcf+ISgksb22Icf+Icf+EWJbMdp/4hx/4iHH/SQksf21x/4hx/4hTr91QiHH/iIcf+EkJLI9t/4hx/4hx/4RjxMrDuIcf+Icf+Icf+EiOPIcchx/4hx/4hx/4hx/4hx/4hx/4iHH/iHH/iHFGaRyZbocf+Icf+Icf+Icf9EZEzZu/+Icf+Icf+ITFscSk6HH/iHH/iHFNNXwsqHH/iHH/iHH/hSr99Q/4iHH/iHH/iHH/Ru4soR2HH/iHH/iHH/iIcf+Icf+Icf+Icf+Icf+Icf9PGvweUIhx/4hx/4SntsaEmIcf+Ihx/4hx/4hxRBcsvo2Icf+Icf+EmjbHXJiHH/iIcf+ESxbNTp/4hx/4hx/0+aPCZc/4iHH/iHH/iHH/iHFNdRw4rv+Icf+Icf9d1dMqhx/4hx/4iHH/iHH/iHH/hGPEysO4hx/4hx/4SQksj23/iHH/iHH/iHH/iIcf+Icf+Icf+Icf9AckwJ23H/iHH/iHH/iHH/RJw8xjyIhx/4hx/4hx/4hx/4hMcExY+/+Icf+Icf+Icf+ECqPAZciIcf+Icf+Icf+Icf9EZEzZu/+Icf+Icf+Icf+EByTBnb/4hx/4hx/4hPwjwT3Icf+Icf+IUdfQOP+Icf+Icf+EByTBnb/4hx/4hx/4hx/4RfuswEX/iHH/iHH/hO+iwgXYhx/4hx/4iHH/iHH/iHH/iHH/RJw8xjyIhx/4hx/4hx/4hxUa/eUIhx/4hx/4OJVhuWqe/4hx/4iHH/iHH/hEnDzGPIcf+Icf+Ihx/4hxSFZMepuIcf+Ihx/4hx/4hL0DxS/Ihx/4hx/4hx/4iHH/VPHdDv+Icf+Icf+IS9A8UvyIcf+Ihx/4VfHbDohx/4hx/4QSUs/a2HH/iHH/iFKv31D/iHH/iHH/Rq6MpReIcf+Icf+Ihx/4hx/0lWTHqbhx/4iHH/iEMSXN7aiHH/iHH/iEFyTPjbhx/4iHH/iE5ITCt7iHH/iIcf+Icf+Icf9PmjwmXP+Icf+Ihx/4hx/4hx/0xwTEj7cf+Ihx/4hx/4hx/4SI48hxxx/4iHH/iHH/iE1wTDj7iHH/iIcf+Icf+Icf9AckwZ2/+Ihx/4hxQEpM+1tx/4iHH/iHH/iHFMSEw7e4hx/4hx/4hx/4hx/4hZ49cccf+Ihx/4hFTxy7DoiHH/iHH/iHH/iHH/g+C3Oy9IyIcf+Icf+ITkhMK3uIhx/4hx/zTIgb03fv+Icf+Icf+FHX3yhx/4hx/4hZ49cccf+Icf+Icf9Owjwj3HH/iHH/iHE3rIK4U31x/4iHH/iEouTH0b/4iHH/iHFNgpwn1ocf+Icf+IN/VRuQquiHH/iIcTf5orgGXYhx/4hx/4hIjjyXHP+Ihx/4hx/4hx/4hx/0PEPNO8iHH/iIcf9MzVxDKohx/4hx/4hx/4RE8cyw5x/4hx/4hx/1Kv3lCHH/iHH/iHH/iEJKTOtbiHH/iHH/iE1ITEt7/4hx/4hx/4hxXNXTKoiHH/iHH/iFLX3iiIcf+Icf+Fq71kSIcf+Icf9Sr95Qhx/4hx/4hxUNffKIcf+Icf+IhV8dsOhx/4hx/4hx/4hCSkzrW4hx/4hx/4hx/4S6g8VXxx/4hx/4hx/4hx/0X7rLBFcf+Icf+IcTbUgrkrfXH/iIcf+IWePXHHH/iHH/iHFDZEzJu3H/iHH/iHH/hGPEysO4hx/4hx/4hxQ2RMybtx/4hx/4hx/4hxQncc2I6Icf+Icf+IWrvWRIcf+Icf+Icf+Icf+IT3UcGK5x/4hx/4hx/0tbHGpO/4hx/4hx/4hxR1ZMmpv/iHH/iHH/iHH/QHJMCdtx/4hx/4hx/4hxRZEcpu6HH/iHH/iHH/T3UcGK6Icf+Icf+Icf+Icf9Kgxx3zv+Icf+Icf+IQ3cc6I7/iHH/iHH/hAXRwLLocf+Icf+Icf+IUq/fUP+Icf+Icf+IcUpbHFpOcf+Icf+IcUpbHFpOcf+Icf+Icf+Icf9Kgxx3zv+Icf+Icf9LWxxqTv+Icf+Icf9DN3zciIhx/4hx/4hx/4hMcExY+/+Icf+Icf+Icf+EScPMY8iHH/iHH/iEv1XFCqcf+Icf+Icf+Icf+ElWTHqbhx/4hx/4hBCqwAZf+Icf+Icf+ISaNsdcmIcf+Icf+EGXbPaJcf+Icf+IS9A8UvyIhx/4hx/4hx/4hx/4hGPEysO4cf+Icf+ISi5MbRtx/4hx/4hxRrY8lJyIhx/4hxU/HcDnH/iHH/iHFNwjwj3HH/iIcf+Icf+Icf+Icf+Icf+IcUQXLL6NiHH/iIcf+Icf+INLDhvE8eiHH/iHH/SrW8dKT/iHH/iHE96aSzFlv/iHH/iHH/hGw7yzxP+Icf+Icf+DWQkbxvbv+Icf+Icf+ErtrGEliHH/iHH/hNSEw7e3H/iHH/iHH/hAMqwd1f+Ihx/4hxTHrsOFGIcf+Icf+D6LsrN0Tf+Ihx/4hxOPNTtwysiHH/iIcf+EY8TKw7hx/4iHH/hd1dMqcf+Icf+ISi5MbRtx/4hx/4hxQRJc7tqHH/iHH/iHFA/CwBPf+Ihx/4hxQEpM+1tx/4iHH/iHFI7ayBJf+Ihx/4gyUXG+ro5x/4iHH/iE5tbCkpcf+Icf+IcUgJLH9thx/4iHH/herdJScf+Icf+IcUgJLH9thx/4iHH/iHH/hZ49cchx/4hx/4hKCSxvbYhx/4iHFJA9xvwocf+Icf+ISciMg3f/iHH/iIOcGyuD5N/4hx/4hx/4ThBcLvpx/4hx/4hxTN+sQgX/iHH/iHH/TQisP3WIcf+Icf+Icf+D38dLQDi/+Icf+Icf9BCqz/VYcf+Icf+Icf+ExwTEj7cf+Icf+Icf+Icf+IR5Eclu6Icf+Icf+Icf+Icf9Zu9hE/4hx/4hx/4hx/4Q3cc2I5x/4hx/4hx/4hHkRyW7ohx/4hx/4hx/4hxRmkcmW6HH/iHH/iHH/iIcf+Icf+Icf+Icf+Icf+ISGkciW6Icf+Icf+Icf+IVsnaNohx/4hx/4hx/4RRcsvo1x/4hx/4iHFdrdJSiHH/iHH/iHH/hPdRwYrocf+Icf+Icf9PdRwYrohx/4hx/4hx/4RWRMubuIcf+Icf+Icf9AckwJ23H/iHH/iHH/PgJRsv2uiHH/iIcf+EK8jOQ3iHH/iHH/RpEctu7/iIcf+Icf9Nuow0V3H/iHH/iHH/iHFDZEzJu3H/iHH/iHFPYkwJ24cf+Icf+Icf+IcUOxbMTphx/4hx/4g9xwGzOP6HH/iHH/iHFAL8z9A3H/iHH/iHH/hJVkx6m4cf+Icf+Icf+IcU+U7Aaxhx/4hx/4hGPEysO4cf+Icf+Icf+IhMqDxFfIhx/4hx/4hx/4hx/4RCSs3bX/iHH/iHH/QUpM+1tx/4hx/4hx/0lWTHqbiHH/iHH/iDuMMrVzzYcf+Icf+ExbHEpOiHH/iHH/hau9ZEiHH/iHH/hCElz+2v+Icf+Icf+IcUuVbFap/4iHH/iHFICSx/bYcf+Icf+IM1sSvaTthx/4hx/4iEiOPJcc/4hx/4hx/4T3UcGK6HH/iHH/iHFKWxxaTnH/iHH/iHH/iHH/iIcU3CPCPccf+Icf+Icf+Icf+IcVyt1FL/iHH/iHH/iHH/hPdRwYrocf+Icf+Icf+IcUWRHKbuhx/4hx/4hxQ08cyw6Icf+Icf+Icf+EuoPFV8cf+Icf+Icf+Icf+IcUW2PLSc/4hx/4hx/4S/VcUKqHH/iHH/iEeRHJbuiHH/iHH/RE8cyw6HH/iHH/iDoZc7bmjIcf+Ihx/4QkpM61uIcf+Ihx/0ScPMY8iHH/iHH/hGPEysO4hx/4hx/4hKLkxtG3H/iHH/iHFGaRyZbocf+Icf+IS6g8ZXz/iHH/iHH/WePXHIhx/4hx/4iHH/iHH/hIMSyc7f+Icf+Icf+Icf+Icf+Icf9MzVxDKoiHH/iHH/iHH/gykRG+bu6HH/iHH/iHFHVkyam/+Icf+Icf+DltYbeSnnH/iHH/iHFEPEy8O3H/iHH/iHFILkyNG/+Icf+Icf+Icf9AckwJ23H/iHH/iHH/iHH/hAckwZ2/+Icf+Icf9GroylF4hx/4hx/4hx/13V0yqIcf+Icf+Icf9MIyxdzf+Icf+Icf+Icf+EiOPIcchx/4hx/4hx/4hx/0ISXO7acf+Icf+IhNcEw4+4hx/4hx/4hx/4iHFDJKzNtXH/iHH/iHH/S428ZyT/iIcf+Icf9FZEy5u4hx/4iHH/hIY8yZw/+Icf+Icf9Io2yVyf+Icf+IhxT5TsBrFx/4iHH/iDPo0b0XLohx/4hx/4StA8cvz/iHH/iHH/iF3V0ypx/4hx/4hx/4TSMsPc2Icf+Icf+Icf+Icf+Ihx/1XJ3Db/iHH/iHH/SQksf21x/4hx/4iHH/iHH/iHH/iHH/iHFOmjwWXIcf+Icf+Icf+Icf+Icf9AXRwLLohx/4hx/4hx/4QUpMDFv/iHH/iHH/hd1dMqhx/4hx/4hx/4hOEFw++v+Icf+Icf+E0jLD3NiHH/iHH/herdJShx/4hx/4hxUNffKIhx/4hx/4VsnaNohx/4hx/4iHH/hOEFw++v+Ihx/4hx/4hx/0lWTHqbiHH/iHH/hD6Vzhav+Icf+Icf+Ee2PJSccf+Ihx/4hx/4hx/4hx/4hx/4hx/4iHH/iHH/hIMSyc7f+Icf+Icf+IUtfeKIhx/4iHH/TfosQF3/iHH/iHH/hZ49cchx/4hx/4iHH/QSUs/a2Icf+Icf+Icf+ISVZMeptx/4hx/4hx/4hJVkx6m3H/iHH/iHH/PzhDsse8/4hx/4iHEz4wG8HP6HH/iHH/hAXRwLLocf+Icf+IcUcxLIzthx/4hx/4hETxzbDv+Icf+Ihx/1q71kSIcf+Icf+IVsnaNohx/4hx/4hx/4hx/4hx/0iOPIcciHH/iHH/iHH/iHH/UdffKIcf+Icf+Icf+Icf+ISTEsfO2Icf+Icf+IStA8cvz/iHH/iHH/iHH/iHH/iHH/iF3V0ypx/4hx/4hx/4hx/16t0lKIcf+Icf+Icf+IcUa2PJSciIcf+Icf+Icf+Icf+Icf+Icf+Ihx/1XJ3Db/iHH/iHH/iHH/hJVkx6m4cf+Icf+IS4McV86HH/iHH/iHH/iHH/hKQ3x7yP+Icf+Icf+D4EpbL7Wohx/4hx/4QhJc/tr/iHH/iHH/hFZEy5u4hx/4hx/4hx/4SVZMepuHH/iHH/iHFNEFwu+ohx/4hx/4hJVkx6m3H/iHH/iHH/iIcf+Icf9CElzu2nH/iHH/iHE92VGzJq7/iHH/iHH/iIcf+IQKo8BlyHH/iHH/iHH/iIcf+Icf+EuoPGV8/4hx/4hx/4iHH/iEoJLG9tiHH/iHH/iHH/iHH/iHH/iIcf+Icf+Icf+IcUQXLL6NiHH/iHH/iHH/UdffKIcf+Icf+IRRcszo3/iHH/iHH/iHH/iIcf+Icf+EbuLKEdcf+Icf+Icf+Icf+IhIjjyXHP+Icf+Icf+Icf+IhxSqg8VXyHH/iHH/iHH/iHH/iIcf9EnDzGPIhx/4hx/4hx/4iHFLcExI+4cf+Icf+Icf9BSkz7W3H/iHH/iHH/iIcf9JVkx6m4cf+Icf+IhFTxy7Dohx/4iHH/herdJScf+Icf+Icf9Owjwj3HH/iHH/iHFDsWzE6Ycf+Icf+Icf+Ihx/4hBckz424cf+Icf+Ihx/4hBMqz81Yhx/4hx/4gyEdG+7i6Icf+Icf+IQkpM61uIcf+Icf+IhK7axhJXH/iHH/iIRjxMrDtx/4hx/4iHE0uwG7RP6HH/iHH/iIR8O8k8SHH/iIcf+IM2JDvZ28cf+Icf+Icf9F+6ywRXH/iHH/iHH/iHFDZEzJu3H/iHH/iHH/iHH/iIcUKcPOY8/4hx/4hx/4hxR1ZMmpv/iHH/iHH/iHH/iIcUhWTHqbiHH/iHH/iITkhMK3uIcf+Icf+IhxV+PZHP+Icf+IcUsjLE3Ncf+Icf+Icf+Icf+Ihx/4hFZEy5u3H/iHH/iIcf9BCqz/VXH/iHH/iIOS3BuNI+/4hx/4hx/036LEBd/4iHH/iFOv3VCIcf+Icf+IQF0cCy5x/4hx/4iEuDHFfOcf+Icf+Icf+Ihx/0uoPFV8cf+Icf+Icf+Icf+ITFscSk6HH/iHH/hPdRwYrocf+Icf+Icf+IRWRMubuHH/iHH/iHH/iIcU6aPBZccf+Icf+Icf+Icf+ISI48hxxx/4hx/4hx/4hx/4iHH/hMcExY+/+Icf+Icf+Ihx/0VkTLm7iHH/iHH/iIcf+Icf9LqDxVfHH/iHH/iHH/iIcf9PmjwmXP+Icf+Icf+Icf+Ihx/4hx/4hx/4hFFyzOjf+Icf+Icf+Icf+IhOSEwre4hx/4hx/4iHFPIqwN1Ycf+Icf+Icf8wuwKxVP3/iHH/iIcf9G7iyhHYcf+Icf+IWePXHHH/iHH/iIR7Y8pJz/iHH/iHH/hIMSyc7f+Icf+Icf9GkRym7nH/iHH/iHH/iHH/iHH/iIRHccyI6Icf+Icf+Ihx/4T3UcGK5x/4hx/4iHFRr95Qhx/4hx/4hx/4iHH/hd1dMqcf+Icf+Icf+Icf+ERPHMsOcf+Icf+Ihx/4RWRMubuHH/iHH/iIcf+IcUtwTEj7hx/4hx/4iHH/iHH/iHH/TsI8M9z/iHH/iHH/iIcf+Icf+Icf9N+ixAXf+Icf+Icf+Icf+Ihx/4hx/4hx/4Ru4soR1x/4hx/4hx/4iHH/iHH/iHH/hNSEw7e3H/iHH/iHH/TUhMO3uHH/iHH/iHH/hOEFwu+nH/iHH/iHH/MIlhsYae/4hx/4hx/4TUhMO3tx/4hx/4hx/4RWRMubuIcf+Icf+Icf+Icf+Icf+Icf9FPEzMO/+Icf+Icf9M4oxB13H/iHH/iIcf9Owjwz3P+Icf+Icf9P51wRiocf+Icf+Icf+Ihx/4hxT2JMCdtx/4hx/4iHFQ198ohx/4hx/4hJMSx87Yhx/4hx/4hx/4iHFASkz7W3H/iHH/iIcf9R198ocf+Icf+Icf+EBdHAsuhx/4hx/4hx/4iHH/RpEctu7/iHH/iHH/S1scak7/iHH/iHH/iIcf9au9ZEiHH/iHH/hDdxzYjnH/iHH/iHH/iHH/iIcUa2PJSciHH/iHH/iHH/iF6t0lJx/4hx/4hx/4Q3cc2I5x/4hx/4hx/4hx/4hx/1Kv3lCHH/iHH/iHFCdxzYjohx/4hx/4hPdRwYrnH/iHH/iHH/SVZMepuIcf+Icf+EouTG0bhx/4hx/4hxSdA8YvyHH/iHH/iIcf+Icf+Icf+Ee2PJSccf+Icf+Ihx/4hx/4hx/4hx/4Ru4soR1x/4hx/4iHH/iHH/iHH/iHH/iE76LCBdhx/4hx/4iHH/iHH/iHH/iHH/iEL8LOA9cf+Icf+Ihx/4hx/4hx/4hx/4hx/4RE8cyw5x/4hx/4hx/4iHH/iHH/iHH/iHH/iHH/RRcsvo2HH/iHH/iIcf+Icf+Icf+Icf+IRRcszo3/iHH/iHH/iIcf+Icf+ISI48lxz/iHH/iIcf+EVkTLm7hx/4hx/4iHH/QUpMDFv/iHH/iIcf+IRWRMubtx/4hx/4iHH/iHH/iHH/iHFASkz7W4cf+Icf+Icf+ISVZMeptx/4hx/4hx/0rQPGL8cf+Icf+Ihx/4hx/4hx/4hxTEhMO3uIcf+Icf+Icf+IcUNxzMjjiHH/iIcf+EUXLL6Ncf+Icf+Icf+Icf9IFqyelf+Icf+IcU1C/CvQiHH/iHH/iEY8TKw7hx/4hx/4hxQ2RMybtx/4hx/4hx/zjigbgdfohx/4iHH/hDxDzTvIcf+Icf+Icf+Icf+Ihx/4hx/0167DhRhx/4hx/4hFFyzOjf+Icf+Icf9Sr95Qhx/4hx/4hxQPwsAT3/iHH/iHH/hDxDzTvIhx/4hx/4hDxDzTvHH/iHH/iIcV2t0lKIcf+Icf+EHkjPG3iHH/iHH/iISu2sYSVx/4hx/4iFOv3VCIcf+Icf+EElLP2thx/4hx/4iHH/iHFLcExI+4cf+Icf+Ihx/4hxS3BMSPuHH/iHH/iIcf+IRWRMubtx/4hx/4iHH/TUhMO3tx/4hx/4iHH/iHH/iHH/iHH/iHH/iEElLP2tcf+Icf+Ihx/4hx/4R7Y8lJxx/4hx/4hx/4iHH/iHH/iHH/iHH/hJCSyPbf+Icf+Icf+Ihx/4RWRMubuHH/iHH/iIcf+IcUxITDt7hx/4iHH/iHFDZEzZu/+Icf+Ihx/0lWTHqbhx/4hx/4iHH/iHFLcExI+4cf+Icf+Ihx/4RjxMrDuHH/iIcf+Icf+D3HAbM4/ocf+Ihx/4hPEFwe+oiHH/iHH/hNSExLe/+Ihx/4hx/4hx/4hxR448hxyIhx/4hx/4hx/4QUpMDFv/iHH/iHH/O1RCtqu9/4hx/4hxSwisX3X/iHH/iHH/iHH/iDoQUbbvrocf+Ihx/4hPNXwcqHH/iHH/iITKg8RXyIcf+Icf+IPu/zsxAM/4hx/4iHH/QQqs/1Vx/4hx/4iHH/iEScPMY8cf+Icf+Icf9KLkxtG4hx/4hx/4iHH/iECqPAZchx/4hx/4hx/0U8TMw7/4hx/4hx/4iHH/iHH/iHFF7iyhHYhx/4hx/4hx/4iHH/hGPEysO4cf+Ihx/4hxTpo8Flxx/4hx/4hx/z5nEbOY7v+Icf+Ihx/4VfHbDohx/4hx/4RWRMubuIcf+Icf+Icf+Icf9N+ixAXf+Icf+Ihx/4hx/4SVZMeptx/4iHH/iHFQ198ohx/4hx/4hPwjwT3Ihx/4hx/4hx/4hx/4hxRK6MxRf/iHH/iIcf+IcVDX3yiHH/iHH/iHH/hFFyy+jXH/iIcf+Icf+Icf+Icf+Icf9C/CzgPYhx/4iHH/iHH/WePXHIhx/4hx/4hxQAqs/1WIcf+Icf+IQtG88uT/iHH/iHH/TCMsXc3/iHH/iIcf+ISVZMipv/iHH/iIcf+Icf9JVkx6m4cf+Ihx/4hx/4hAqjwGXIcf+Icf+Ihx/4hx/4hxQpw85jz/iHH/iIcf+Icf+IR7Y8pJz/iHH/iHH/iIcf+Icf+IRJw8xjxx/4hx/4iHH/iHH/SI48hxyHH/iHH/iIcf+Icf9McExI+3H/iHH/iIcf+Icf9FZEy5u4hx/4iHH/iHFDZEzZu/+Icf+Ihx/4hx/4hx/0+aPCZc/4hx/4iHH/iHH/R2kcqW7/iIcf+IcUWRHKbucf+Icf+Ihx/4hx/4hOSEwre4iHH/iHH/hCSkzrW4iHH/iHH/SciMc3eHH/iHH/hau9ZEhx/4iHH/hCvIzkN4hx/4hxNhUiuurd/4hx/4iHH/iHFHjjyHHIhx/4hx/4iHH/iHFIUPyK8P+Icf+Icf+Icf+IcUguTI0b/4hx/4hx/4Tt+sIgWHH/iHH/iEnIjIN3/4iHH/iHFBElzu2ocf+Icf+IcUtwTEj7hx/4iHH/iHH/hBckz424hx/4iHH/hJMSx87YiHH/iHH/iHH/Xq3SUocf+Ihx/4hx/4Q3cc6I7/iIcf+Icf+IS0N8W8iHH/iIcf+Icf+IQF0cCy5x/4hx/4hxWLvYRP+Icf+Ihx/4hx/4hx/4R5Eclu6Ihx/4hx/4VsnaNohx/4hx/4iHH/iHFBxDzzvP+Icf+Icf+Icf+Ihx/4hx/4hx/4hxSdA8YvyHH/iHH/iEFyTPjbiHH/iHH/iHH/iIcf+Icf+Icf+EL8LOA9hx/4hx/4hx/4iHH/iHH/iFOv3VCIcf+Ihx/4hIaRyJbocf+Ihx/4hx/4hx/4Si5MbRuHH/iHH/iHH/StA8Yvxx/4hx/4iHH/iHH/iHH/iHH/R7Y8lJyHH/iIcf+IRjxMrDtx/4iHH/iFLX3iiIcf+Icf+ErQPHL8/4iHH/iHH/iHH/iHH/iEeRHJbuiHH/iHH/iHH/iHH/iHH/iIcf+Icf+ITvosIF2HH/iHH/iHFM+iwwXXH/iHH/iIcVi72ET/iHH/iHH/hG7iyhHXH/iIcf+IcVzV0yqIcf+Icf+Icf+Ihx/4QF0cCy5x/4iHH/iHH/iHFJgxx3zv+Ihx/4hx/4herdNS/4hx/4iHH/iHH/iHFFkRym7nH/iIcf+Icf+IR5Eclu6HH/iIcf+Icf+Icf9Vydw2/4hx/4iHH/iHH/iHH/hWydo2iHH/iIcf+Icf9LgxxXzohx/4iHH/iHH/iEuDHFfOcf+Ihx/4hx/4hx/4hWydo2hx/4iHH/iHH/T3UcGK6HH/iIcf+IcU51HBiuiHH/iIcf+Icf+IcVDX3yiHH/iHH/iIcf+IRHccyI6Icf+Ihx/4hx/4hS194oiHH/iHH/iIcf+Icf9IjjyHHIcf+Icf+IhC/CzgPXH/iHH/iHH/iHH/iHH/iHH/iERPHNsO/4hx/4iHH/iHH/iFbJ2jaHH/iHH/iIQSUsDq3/iIcf+Icf+IRWRMubtx/4iHH/iHH/iHH/iHH/iHH/iHH/iIcUsjLF3N/4iHH/iHH/iHH/XdXTKocf+Icf+IhxSvVcUKqIhx/4hx/4TFscSk6Icf+Icf+IcUNkTNm7/4iHH/iHH/TUhMO3tx/4iHH/iHH/hWydo2iHH/iHH/iIcf+Icf+E91HBiucf+Ihx/4hx/01ITDt7cf+Ihx/4hx/4hxWLvYRP+Icf+IhxRmkcmW5x/4hx/4iHH/iHH/iE91HCiu/4iHH/iHH/iF6t01L/iHH/iIcf+Icf+Icf+ITKg8RXyIcf+Ihx/4hx/4hx/4hMqDxFfIhx/4iHH/iHH/iHH/S4McV86Ihx/4hx/0aRHLbu/4hx/4iHH/iHH/iHFCnDzmPP+Icf+Ihx/4hx/4hNcEw4+4hx/4iHH/iHH/iEFyTPjbhx/4iHH/iHH/iHH/hEnDzGPIcf+Ihx/4hx/4hxT2JMCdtx/4iHH/iHH/iHFPYkwJ23H/iIcf+Icf+Icf9BSkz7W3H/iHH/iHH/RTxMzDv/iHH/iHH/hMcExY+/+Ihx/4hxM4jhvHcehx/4hx/4hxMDxBv8O+iHH/iHH/iIcf+Icf+EGXbPaJcf+Icf+Icf9McExI+4cf+Icf+Icf+IQSUs/a1x/4hx/4iHFJLkxtG4hx/4iHH/iHH/iEiOPJcc/4hx/4iHH/iHH/iEVkTLm7cf+Ihx/4hx/4hx/4hx/4hHtjyknP+Ihx/4hx/0lWTHqbhx/4iHH/iHFDZEzZu/+Icf+Ihx/4hxT00cCy6Ihx/4hx/4hx/4hx/4hx/4hx/4iHH/iHH/iEeRHJbuhx/4iHH/iHH/QSUs/a2Icf+Icf+Fq71kSHH/iIcf+Icf9NlWw2qYhx/4hx/4hx/4iHH/iHH/iHH/iHH/iHH/XdXTKohx/4hx/4hxWLvYRP+Icf+Ihx/0rtrGEliHH/iIcf+Icf+ITXBMOPuIcf+Ihx/4hx/4WePXHIcf+Icf+IcUXuLKEdiIcf+Icf+EFyTPjbiHH/iIcf+Icf+Icf+Icf+Icf+Icf+EBdHAsuhx/4hx/4iHH/iHH/iE1wTDj7iHH/iIcf+Icf+IcUeOPIcciHH/iIcf+Icf+ISI48lxz/iHH/iIcf+Icf+Icf9HtjyUnIcf+Icf+Ihx/4hx/4hxQcQ887z/iHH/iHH/iIcf+Icf+IcUa2PJSciHH/iHH/iIcf+Icf+Icf9Z49cciHH/iHH/herdJShx/4hx/4hx/4hx/4iHH/iHH/iHH/hFFyy+jXH/iHH/iHH/iHH/iIcf+Icf+Icf+IcUpbHFpOcf+Icf+Icf+Icf+Icf+Ihx/4hx/4hx/0iOPIcchx/4iHH/iHH/iHH/hDxDzTvIcf+Icf+Ihx/4hx/4hx/4R7Y8lJxx/4hx/4iHH/iHH/iEScPMY8cf+Icf+Ihx/4hx/4hx/4R7Y8lJxx/4hx/4iHH/iHH/iHH/iFnj1xxx/4hx/4iEBdHBsu/4hx/4iHH/iHH/iHFOmjwWXHH/iHH/iIcf+Icf+Icf+Ee2PJSccf+Icf+Ihx/4hx/4hx/4hx/0PEPNO8iHH/iIcf+Icf+Icf+ITKg8RXyIcf+Ihx/4hx/4hx/4hx/4hx/036LEBd/4hx/4iHH/iHH/iHH/hLqDxlfP+Icf+Ihx/4hx/4hx/4hx/4hxRe4soR2Icf+Ihx/4hx/4hx/4hx/1nj1xyIcf+Ihx/4hMWxxKTnH/iIcf+Icf+Icf+Icf+F6t0lKHH/iHH/iEeRHJbuhx/4iHH/iHH/iHH/iHH/hWydo2iIcf+Icf9PdRwYrocf+Ihx/4hx/4hx/4R5Eclu6Ihx/4hx/091HBiuhx/4iHH/iHH/RE8cyw6HH/iHH/iHFdrdJSiHH/iIcf+Icf+ITkhMK3uIhx/4hx/4hxTpo8Flxx/4hx/4iHH/iHH/iHH/hIjjyHHHH/iIcf+Icf+Icf+IcUqoPFV8hx/4iHH/iHH/iHH/iHH/hLqDxlfP+Ihx/4hx/4hx/4hEnDzGPHH/iIcf+Icf+Icf9McExI+3H/iIcf+Icf+Icf+ISI48lxz/iIcf+Icf+Icf+IQKo8BlyHH/iIcf+Icf+Icf9AckwZ2/+Ihx/4hx/4hx/0VkTLm7iIcf+Icf+Icf+IcUtwTEj7iHH/iHH/iFq71kRx/4hx/4iHFHMSyM7XH/iIcf+Icf+IcVGv3lCHH/iIcf+ITkhMK3uIcf+Ihx/4hJVkyKm/+Icf+Ihx/4hx/4hNcEw4+4hx/4iHH/iHH/SI48hxyHH/iHH/iIcVfj2Rz/iHH/iHH/iEvQPFL8iHH/iIcf+EHkjPG3iHH/iHH/iF6t01L/iHH/iIcf9BJSz9rYhx/4hx/4hPdRworv+Ihx/4hxRrY8lJyIcf+Icf+IcU3CPCPchx/4hx/4hx/0ZRfKrocf+Ihx/4hFTxy7DoiHH/iHH/herdJScf+Icf+IgzKXG91o5x/4iHH/iHH/iHH/hPdRwYrocf+Icf+IcUNkTNm7/4iHH/iHH/TFscSk6Ihx/4hx/4WrvWRIcf+Icf+Ihx/4hx/4hMWxxKTocf+Icf+Icf9Sr95Qcf+Ihx/4hx/4hx/0cpfJ1ohx/4hx/4hWydo2hx/4hx/4iHH/iHH/hAqjwGXIhx/4hx/4iHH/iHH/iEVkTLm7cf+Ihx/4hx/0ScPMY8iHH/iHH/iIcf+Icf+Fq71kSHH/iHH/iEElLP2tcf+Ihx/4hx/1HX3yhx/4hx/4hx/4iHH/iHH/hGUXy66P+Icf+Ihx/4S4McV86HH/iHH/iIRhcsro2Ihx/4hx/4hx/4hxTlqcGlaHH/iIcf+Icf+ISVZMipv/iIcf+Icf+Icf+IcUqoPFV8hx/4iHH/iHH/iHH/iHFGtjyUnIhx/4iHH/iHH/iHH/hLqDxlfP+Icf+Ihx/4hx/4hx/4hxRrY8lJyIcf+Ihx/4hx/4hx/4RJw8xjyHH/iIcf+Icf+Icf+ITKg8RXyIcf+Ihx/4hx/4hx/4hx/4hx/4hx/036LEBd/4iHH/iHH/iHH/iHH/iHH/iE76LCBdhx/4iHH/iHH/iHH/iHH/iHH/Qvws4D2Icf+Ihx/4hx/4hx/4hAqjwGXIcf+Ihx/4hx/4hx/4hFZEy5u4cf+Icf+Icf+Icf+EVkTLm7iHH/iHH/iHFHjjyHHIiHH/iHH/iHH/iHE5dRG2iu6HH/iHH/iHH/OULxt70Ocf+Icf+IcTvHAbU4/v+Ihx/4hx/01ITDt7cf+Ihx/4hM//xAAHH/iHH/iHH/TDCsTPWIcf+Icf+Icf86dRG2iu5x/4hx/4hx/0EKrP9Vhx/4hx/4hCSkzrW4hx/4hx/4hBJSz9rXH/iHH/iIcf+Icf+IcUtwTEj7hx/4iHH/iE8QXB76iIcf+Icf+IcUtwTEj7hx/4iHH/iHH/iEbuLLEd/4hx/4hx/4hx/4iHH/iHH/QUpMDFv/iIcf+Icf+IcUhWTHqbiIcf+Icf+Icf+EScPMY8hx/4iHH/iHH/iHFLcExI+4cf+Ihx/4hx/4hx/4SVZMepuHH/iHH/iHH/iHH/iHH/iHFFkRym7ocf+Icf+IUtfeKIiHH/iHH/iHH/iEiOPJcc/4iHH/iHH/iHH/RWRMubuIhx/4hx/4Qvws4D2HH/iHH/iHH/iHH/iIcf+Icf+Icf9FZEy5u4iHH/iHH/iE76LCBdhx/4hx/4hx/4hx/4iHH/iHH/iHFASkz7W4cf+Icf+IcUeOPIcciHH/iIcf+Icf+ElWTHqbcf+Ihx/4hx/4hx/4SI48hxxx/4iHH/iHH/iHH/iHFCnDzmPP+Ihx/4hx/4hx/4hx/4R7Y8lJxx/4iHH/iHH/iHH/hMcExY+/+Ihx/4hx/4hx/4hIjjyXHP+Ihx/4hx/4hx/4hx/4R7Y8lJxx/4iHH/iHH/iHH/iHH/R7Y8lJyHH/iIcf+Icf+Icf+ECqPAZciHH/iIcf+Icf+Icf+Icf+Icf+Icf+IhxQCUs/a2Ihx/4hx/4hx/4S6g8ZXz/iHH/iIcf+Icf+Icf+IcU6aPBZccf+Ihx/4hx/4hx/4hx/0ScPMY8iIcf+Icf+Icf+Icf+F3V0ypx/4iHH/iHFPTRwLLoiHH/iHH/iHH/RpEctu7/iIcf+IcU9NHAsuiIcf+Icf+Icf+EiOPIcccf+Ihx/4hx/4hx/4hx/4QKo8BlyIhx/4hx/4hx/4SI48hxxx/4iHH/iHH/iHH/iE1wTDj7iIcf+Icf+Icf9FZEy5u4iHH/iHH/iHH/iE1wTDj7iIcf+Icf+Icf+EScPMY8hx/4iHH/iHH/iHFASkz7W4cf+Icf+Icf9McExI+3H/iIcf+Icf+Icf+Icf9R198ocf+Ihx/4hx/4TFscSk6Icf+Icf+Icf+IcV2t0lKIhx/4hx/0wjLF3N/4hx/4hx/4hx/4WePXHIcf+Ihx/4hO+iwgXYcf+Icf+Icf+Icf9AckwJ23H/iHH/iHH/hR19A4/4iHH/iHH/SDEsjO1x/4hx/4hx/4hx/4hx/4QM9cBApx/4iHH/iHFPFSwerf+Icf+Icf+Icf9AckwJ23H/iHH/iHH/iHH/iHH/SI48hxyIcf+Icf+EouTG0bhx/4hx/4hx/zyegrVhff+Icf+Icf+IcU6aPBZccf+Ihx/4hx/4hx/4hxS3BMSPuIcf+Icf+Icf+Icf+ISI48hxxx/4hx/4hx/4hx/4hx/0uoPFV8hx/4hx/4hx/4hx/16t0lKIcf+Icf+ExbHEpOiHH/iHH/iHH/iHH/iHH/iHH/iIcUAlLP2tiIcf+Icf+Icf+Icf+IRJw8xjyHH/iHH/iHH/iHH/iHH/iHH/iIcf+E0jLD3NiHH/iHH/iHH/iHFCnDzmPP+Ihx/4hx/4hx/4hx/4hx/4hx/4iHH/hBJSz9rYcf+Icf+Icf+Icf9AckwJ23H/iHH/iHH/iHH/hAckwZ2/+Icf+Icf+IRJw8xjxx/4iHH/iHH/iHFILkyNG/+Icf+Icf+INbsBvET+/4hx/4hx/0dpHJlucf+Icf+Icf+ECqPAZciHH/iIcf+Icf+Icf+Efo3JFyhx/4hx/4hxSAksf22HH/iHH/iHH/RRcsvo2HH/iHH/iIcf+IcU8VLB6t/4hx/4hx/4SRasfpWIcf+Icf+ISi5MbRtx/4hx/4hx/4hFZEy5u4cf+Icf+Icf+Icf+Icf+Icf+IhG7iyxHf+Icf+Icf+EVkTLm7iHH/iHH/iHH/iHH/RJw8xjyIhx/4hx/4hx/4hx/4hx/4hx/4iEoJLG9tiHH/iHH/iHH/iHH/RJw8xjyIhx/4hx/4hx/4hx/4hx/4hx/0buLKEdiHH/iHH/iHH/iHH/iHFBxDzzvP+Ihx/4hx/4hx/4hx/4hx/4hx/4hNIyw9zYcf+Ihx/4hx/4hx/4hx/4hxTpo8FlyHH/iHH/iHH/iHH/iEe2PKSc/4iHH/iHH/iHH/iHH/S6g8VXxx/4iHH/iHH/iHH/iHH/iHH/iHH/iIcUgJLH9thx/4hx/4hx/4hx/4hx/4hx/4iHH/RRcsvo2HH/iHH/iHH/hau9ZEhx/4iHH/iE0jLD3Nhx/4hx/4hx/4hx/4SI48hxyHH/iHH/iHH/iHH/QHJMCdtx/4hx/4hx/4Ru4soR1x/4hx/4hxU/HcDocf+Icf+Icf+Icf+Icf9LWxxqTv+Icf+Icf+Icf+Ihx/4hx/4hx/4hx/4hx/0+aPBZccf+Icf+Icf+Icf+Icf+E/CPBPciIcf+Icf+Icf+Icf+Icf+Icf9Owjwj3HH/iHH/iHH/iHH/iHFKqDxVfIhx/4hx/4hx/4hx/4hxRrY8lJyIhx/4hx/4hx/4hx/4hx/4hx/4hFFyzOjf+Ihx/4hx/4hx/4hx/4hx/4Q8Q807yIcf+Icf+Icf+Icf+Icf+IS9A8UvyIhx/4hx/4hx/4hx/4hx/4hSr99Q/4hx/4hx/4Xq3SUocf+Icf+Icf+Icf+Icf+Icf+Ihx/4TSMsPc2Icf+Icf+Icf+Icf+Icf+E+aPCZc/4hx/4hx/4hx/4hEnDzGPIcf+Icf+Icf+Icf+Icf+Icf9d1dMqiHH/iHH/iHFHMSyM7Ycf+Icf+Icf+Icf+EaujKUXiHH/iHH/iHH/iHH/iHH/iHH/iEL8LOA9hx/4hx/4hx/4hx/4SI48hxyHH/iHH/iHH/iHH/iHH/iHH/iIcf+EElLP2thx/4hx/4hx/4hx/4hx/4hx/4iHH/hSr99Q/4hx/4hx/4iHH/iHH/iHH/iHH/UdffKHH/iIcf+Icf9MIyxdzf+Icf+Icf+Icf+Icf9HtjyUnIhx/4hx/4hx/4hxWLvYRP+Ihx/4hx/4hJMSx87Yhx/4hx/4hx/4WePXHIcf+Ihx/4hx/4hx/4R5Eclu6Ihx/4hx/4hx/4hxRZEcpu6HH/iHH/iEkxLHztiHH/iHH/hJVkx6m4cf+Icf+Icf+Icf+IcVDX3yiIcf+Icf+Icf+E91HBiuhx/4hx/4hx/4hJVkx6m3H/iHH/iHH/iHFFkRym7ocf+Icf+Icf9DdxzYjocf+Icf+Icf+Icf+IRJw8xjyHH/iHH/iHH/iHH/THBMSPuHH/iHH/iHH/iHH/iHH/S6g8VXyHH/iHH/iHH/R7Y8lJyHH/iHH/iD5fYbKgnohx/4hx/4herdJScf+Icf+Icf+IcUGEnOe2hx/4hx/4hxQEpM+1uHH/iHH/iHH/iEFyTPjbiHH/iHH/iHH/iE1wTDj7iIcf+Icf+Icf+Icf9Kgxx3zv+Icf+Icf+E91HBiuhx/4hx/4hx/4hx/091HBiuiHH/iHH/iHFFkRym7ocf+Icf+Icf+Icf+EdpHKlu/4hx/4hx/4WrvWRIhx/4hx/4hx/4hx/0iOPIcciHH/iHH/iHH/iHH/hIjjyHHIcf+Icf+Icf+Icf+ITSMsPc2HH/iHH/iHH/iIcf+Icf+Icf+Icf+EuoPGV8/4iHH/iHH/iHH/iHH/iE0jLD3Nhx/4hx/4hx/4iHH/iHH/iHH/iHH/iEoJLG9tiHH/iHH/iIcf+Icf+Icf+Icf9EZEzZu/+Icf+Icf+IcUnQPGL8hx/4hx/4iHH/iHH/iHH/hDxDzTvIcf+Icf+IhV8dsOhx/4hx/4hx/4hx/4S6g8VXxx/4hx/4hx/4hx/4hx/4hx/4R7Y8lJyHH/iHH/iHFHjjyHHIiHH/iHH/iHH/iHH/iHH/hHtjyUnIcf+Icf+Icf+Icf+Icf+Icf+Ihx/4hx/4hx/4hx/4Uq/eUHH/iHH/iHH/iHH/Q3cc2I6HH/iHH/iEN3HOiO/4hx/4hx/4hx/4hEnDzGPIcf+Icf+Icf+Icf+IVsnaNohx/4hx/4hx/0uDHFfOiIcf+Icf+Icf+Icf+Icf9K0Dxi/HH/iIcf+Icf+Icf+Icf+Icf+IcVTJ2zaHH/iHH/iHFRr95QiHH/iHH/iHH/iHH/iHFCnDzWPHH/iHH/iHH/iHH/iExwTFj7/4hx/4hx/4hx/4hx/0uoPFV8hx/4hx/4hx/4hx/4hxQpw81jxx/4hx/4hx/4hx/4hx/0+aPBZccf+Icf+Icf+Icf+EByTBnb/4hx/4hx/4hx/4RWRMubuIcf+Icf+Icf+Icf+Icf+E76LCBdiIcf+Icf+Icf+Icf+Icf+E+aPCZc/4hx/4hx/4hx/4hx/4TUhMO3tx/4hx/4hx/0U8TMw7/4hx/4hx/4hx/4iHH/iHH/iHH/WrvWRIhx/4iHH/iHH/iHH/iEeRHJbuiHH/iHH/iEMSXN7aiHH/iHH/iHH/iHH/hLgxxXzohx/4hx/4hOEFw++v+Icf+Icf+IR5Eclu6Icf+Icf+IVsnaNohx/4hx/4hx/4hx/0FKTPtbcf+Icf+Icf+EF87Akx/4hx/4hx/4R7Y8lJyHH/iHH/iHFCnDzmPP+Ihx/4hx/4hx/4hx/4hx/4RjxMrDuIcf+Icf+EPEPNO8iHH/iHH/iHH/iHH/iHH/hMMKxM9Ycf+Icf+Icf+Icf9OEFwu+ocf+Icf+IcVfj2Bxx/4hx/4hx/0tbHGpO/4hx/4hx/4TFscSk6Icf+Icf+Icf+Icf+ITM1cQypx/4iHH/iE5ITCt7iHH/iIcf+EJKTOtbiHH/iIcf+Icf+ITvosIF2HH/iHH/iHH/iHH/iIcf+Icf+IT8I8E9yHH/iHH/iHH/iIcf+Icf+ITvosIF2HH/iHH/iHH/WePXHIiHH/iHH/iHH/iHH/iHH/StA8Yvxx/4iHH/iHH/iHH/iECqPAZchx/4iHH/iHH/iHH/iHH/iHH/iHH/hIMSyc7f+Icf+Ihx/4hx/4hx/4hx/07CPDPc/4hx/4iHH/iHH/iHH/iHFF7iyhHYhx/4hx/4iHH/hMcExY+/+Icf+Icf+Ihx/4hxMuKCvR19hx/4hx/4g8nQS0YvuHH/iHH/iHH/RGRM2bv/iHH/iHH/Tt+sIgWIcf+Icf+Icf+IRA98zwhx/4hx/4hx/0qDHHfO/4hx/4hx/4RRcsvo1x/4hx/4hx/4hZ49cchx/4hx/4hx/0RPHMsOhx/4hx/4hx/4hxMo4xvXHOhx/4hx/4hx/0AyrA3Vhx/4hx/4hxSlscWk5x/4hx/4hxUNffKIhx/4hx/4hx/4hx/4hx/4hx/091HBiuiHH/iHH/iHFYu9dEcf+Icf+Icf+Icf+IT3UcGK5x/4hx/4hx/4Xq3SUocf+Icf+Icf9KLkxtG4hx/4hx/4g136K7IF1x/4iHH/iHH/iHH/hV8dsOiHH/iHH/iEbuLKEdcf+Icf+Icf+EMc/O4w/4hx/4iHH/iHH/iHH/iHH/S6g8VXxx/4iHH/iHFJLkxtG4iHH/iHH/g1bWK7kp2Icf+Icf+IRvusoEWIcf+Icf+Icf9EZEzZu/+Icf+Icf+Icf8zDvG98Q6Icf+Icf+IQxJc3tqIcf+Icf+E91HBiuhx/4hx/4hxTLqMNFeHH/iHH/iHFPFSwerf+Icf+Ihx/4hx/4hx/4hx/4hx/4hx/4iHFHMSyM7XH/iIcf+Icf+Icf+Icf+IR7Y8pJz/iIcf+Icf+Icf+Icf+Icf9McExI+4cf+Icf+Icf+IcT2ZsbJmTnH/iIcf+IcUNkTNm7/4hx/4iHH/hFZEy5u4cf+Icf+IhxRDxMzDv/iHH/iIcf+Icf+Icf8/DPGx8w6Ihx/4hx/4hx/4hx/z8GorL5Xf+Icf+Icf9FScy7Y4hx/4hx/4TKLsRdFx/4hx/4hx/4Sxt8bkj/iHH/iHH/MgalvvlaiHH/iHH/iHH/TDCsTPWIcf+Icf+IcU/UjAK3cf+Icf+Icf9NSEw7e4cf+Icf+IcUejbIXJcf+Ihx/4hxTRBcLvqIcf+Icf+ISCl8jWiIhx/4hx/4hx/4hx/4hx/4hxUNffKIhx/4hx/4hx/4hx/1Tx3Q7/iIcf+IcVTJ2zZx/4hx/4hxQG9sCgn/iHH/iHH/hOEFwu+nH/iHH/iHH/iEJKTOtbiHH/iHH/iHFNwjwj3Icf+Icf+Icf+IcUH23OCScf+Icf+IcU5NHCsu/4hx/4hx/4hx/4ThBcLvpx/4hx/4hx/0qDHHfO/4hx/4hx/4hx/4QHJMGdv/iHH/iHH/iHH/iHH/iIcf+Icf+Icf9FFyy+jYcf+Icf+Icf9NSEw7e4cf+Icf+IcUsIrF91/4hx/4hx/0ByTAnbcf+Icf+Icf+F6t0lJx/4iHH/iHH/iHH/hIMSyc7f+Icf+Icf+Icf+FKv3lBx/4hx/4hx/0+aPCZc/4iHH/iHH/iHH/Se2sgSX/iHH/iHH/hBckz424iHH/iHH/iHH/iElWTHqbcf+Icf+Icf+E4QXC76cf+Icf+Icf9McExI+4cf+Icf+Icf+Icf9IMSyM7XH/iHH/iHH/XdXTKohx/4hx/4hx/4SQksj23/iHH/iHH/hZ49cciHH/iHH/iHH/iHH/iHH/iHH/iIR5Eclu6HH/iHH/iHH/iIcf+Icf+Icf+Icf9JCSx/bXH/iHH/iHH/iIcf+Icf+Icf+Icf9ETxzLDocf+Icf+Icf+Icf+Ihx/4hx/4hOSEwre4iHH/iHH/hG7iyhHXH/iHH/iHH/iHH/iIcf+Icf+Icf+Icf9McExI+4cf+Icf+Icf+Icf+EVkTLm7iHH/iHH/iHH/hHaRypbv+Icf+Icf+FKv3lBx/4hx/4hx/4hx/4hxTPosMF1x/4hx/4iHH/iHH/iHH/iHH/hIMSyc7f+Icf+Icf+IcVPx3A6HH/iHH/iHH/O0ZDtbm8cf+Icf+IhxRrY8lJyIcf+Icf+Icf+Icf+Ihx/0WJbLdpcf+Icf+Icf+IUq/fUP+Icf+Icf+Icf+IcVDX3yiIcf+Icf+IcUYpfJ1oiHH/iHH/iHFT8dwOcf+Icf+IhxQcQ887z/iHH/iHH/iHH/iHH/TQisP3WIcf+Icf+Icf+Ihx/0FKTAxb/4hx/4iHH/SI48hxyHH/iHH/iHH/iFbJ2jaIcf+Icf+IT8I8E9yHH/iIcf+D9nEbGY7ohx/4hx/4hx/4hx/4g/ZxGxmO6HH/iHH/iHH/iIcf+Icf+Icf+IT8I8E9yHH/iHH/iIcf+Icf+Icf9Ogpwn1nH/iHH/iHH/Qvws4D2Ihx/4hx/4S0N8W8iIcf+Ihx/4WePXHIcf+Icf+Icf+IcTn+crYBjXH/iHH/iHH/hHaRypbv+Icf+Icf+IR8O8k8SIcf+Icf+IQvws4D1x/4hx/4iHH/iHH/iHH/iHH/iHH/iEL8LOA9cf+Ihx/4hxTEhMO3uHH/iIcf+IVfHbDocf+Icf+Icf+ITFscSk6HH/iHH/iHH/iIcf+Icf+Icf+Icf+EkJLI9t/4hx/4hx/4iHFUyds2cf+Icf+Icf9DnDzmPP+Icf+Icf+Icf+Icf+Icf+ISVZMeptx/4hx/4hx/01ITDt7hx/4hx/4hxRDxMvDtx/4hx/4hx/4RjxMrDuIcf+Icf+IhHBFyfunH/iIcf+IcUeOPIcciHH/iHH/iEQPfM8Icf+Icf+IhFZEy5u3H/iHH/iHH/RUnMu2OIcf+Icf+IQnzs6DGIcf+Icf+IcUBvbAoJ/4hx/4hx/0BdHAsuiHH/iHH/iEouTG0bcf+Icf+Icf+FKv3lBx/4hx/4hx/0BdHAsuiHH/iHH/iF3V1Cr/iIcf+Icf9FFyy+jYcf+Icf+IROlcwWqIcf+Icf+E91HBiuhx/4hx/4hx/0N3HNiOhx/4hx/4hx/4hx/4iHH/iHH/iHH/iHH/SDEsjO1x/4hx/4hx/4hxW9XVKv+Icf+Icf+Icf+Icf+Icf9Zu9hE/4hx/4hx/4WePXHIcf+Ihx/4hx/4hx/4hx/4hx/4hx/4hNIyw9zYcf+Ihx/4hx/4hx/4hxQEpM+1uHH/iHH/iHH/iHH/iHH/QF0cCy6Icf+Icf+Ihx/4hx/4hNcEw4+4hx/4iHH/iHH/iHH/iHH/iHFBElzu2ocf+Icf+IcUtwTEj7iHH/iHH/iHEwkRGwfu7/iHH/iHH/iD60MbNLzv+Icf+Icf+IR3acmJZx/4iHH/iHH/iHFPFSwerf+Icf+Icf+IUtfeKIiHH/iHH/iEElLP2tcf+Icf+Icf+IcUra3FJSiHH/iHH/iE4QXD76/4hx/4hx/4hKe2xoSYhx/4hx/4hETxzbDv+Icf+Icf+IWrvWRIcf+Icf+Icf+IQF0cCy5x/4hx/4hx/4hxTEhMO3uIcf+Icf+Icf+IcVGv3lCIcf+Icf+EdpHKlu/4hx/4hx/4hKLkxtG3H/iHH/iHH/iHH/iISNtcgkqHH/iHH/iHH/SDEsjO1x/4hx/4hx/4hx/4hx/4hDdxzojv+Icf+Icf+Ihx/4hd1dQq/4hx/4hx/4hx/4iHH/iHH/iFq71kRx/4hx/4iHH/RpEctu7/iHH/iHH/hAXRwLLocf+Icf+IhxT2JMCdtx/4hx/4hx/4iHH/iHH/iHH/iHH/iHH/iHFLIyxNzXH/iHH/iIcVzV0yqIcf+Icf+IcVfj2Rz/iIcf+Icf+Icf+Icf9LWxxqTv+Icf+Icf+IcUa2PJSciIcf+Icf+Icf+Icf+IcVTJ2zaHH/iHH/iHH/hBJSz9rYcf+Icf+Icf9erdJSiHH/iHH/iHFOTRwrLv+Icf+Icf+EByTBnb/4hx/4hx/4TSMsPc2Icf+Icf+IcUE3fPyI/4hx/4hx/4hx/4hDdxzojv+Icf+Icf+IS4McV86HH/iHH/iHFOTRwrLv+Icf+Icf+IS0N8W8iIcf+Icf+Icf+Icf+Ihx/4hx/4hx/4hx/4hx/4hMcExY+/+Icf+Icf+Icf+IcUmDHGfOcf+Icf+Icf+Icf+IhL0DxS/Ihx/4hx/4hx/4hx/4hxRo48pxz/iHH/iHH/iHH/iHH/iIRJw8xjxx/4hx/4hx/4hx/0ouTG0biHH/iHH/iISI48lxz/iHH/iHH/iEGXbPaJcf+Icf+Icf+Icf+ISVZMeptx/4hx/4hx/4S4McV86Icf+Icf+Icf9Kgxx3zv+Icf+Icf+Icf+Icf+Icf+E7CPDPc/4hx/4hx/4hxRDxMvDtx/4hx/4hx/4hJVkx6m3H/iHH/iHH/iHH/iHH/iIcUpbHGpO/4hx/4iHH/iHH/iHH/iHFILkyNG/+Icf+Icf+E/CPBPciHH/iIcf+Icf+Icf+Icf+Icf+Icf+IhOSEwre4hx/4hx/4iHH/iEhpHIluhx/4iHH/iHH/iHH/iHH/iHH/iHH/iIcf+IcU9NHAsuiIcf+Icf+Icf+IcUKcPOY8/4iHH/iHH/iHH/T3UcGK6Icf+Icf+Icf+Icf9U8d0O/4hx/4iHH/hMWxxKTocf+Ihx/4hCvIzkN4cf+Icf+Icf+Icf+Icf+E+aPCZc/4hx/4hx/4hx/1m72ET/iHH/iHH/QSUs/a2Icf+Icf+DxiQbSdvocf+Icf+IcUQ8TLw7cf+Icf+Icf9BCqz/VYcf+Icf+Icf9Zu9hE/4hx/4hx/4hFluy2kYcf+Icf+Icf+Icf+Ihx/4hxRe4soR2Icf+Icf+Icf+Icf+Ihx/4hx/0buLKEdhx/4hx/4hx/4hxRDxMvDtx/4hx/4hx/4SVZMepuHH/iHH/iHH/iIcf+ECqPAZciHH/iHH/iE4QXD76/4hx/4hx/4hFJKy9tYhx/4hx/4hxM1ZBvKm+hx/4hx/4iHFJKPx9cP+Icf+Icf+IcVyt1FL/iHH/iHH/PeVTsxqshx/4hx/4hx/0X7rLBFcf+Icf+Icf8xLkK/0b2Icf+Icf+IhxS3BMSPuHH/iHH/iHH/Xq3SUohx/4hx/4hKLkxtG3H/iHH/iHH/VcnbNnH/iHH/iHH/g32tG5JS6Icf+Icf+IcT1MkbOzbv+Icf+Icf+IRwRcn7qHH/iHH/iEVkTLm7hx/4hx/4hxTRBcLvqIcf+Icf+ITUhMS3v/iHH/iHH/g/vtGxQS5x/4hx/4iHFKaJxZdohx/4hx/4hxV+PZHP+Ihx/4hx/4SciMc3dx/4hx/4hx/4hxPuEBsh7+/4hx/4hx/4hx/4hx/0N3HNiOhx/4hx/4hxRVF8quiIcf+Icf+Icf+Icf+Icf9JVkx6m4hx/4hx/4hxQpw81jxx/4hx/4hx/4hx/4hx/4RJw8xjyIcf+Icf+IcUz6LDBdcf+Icf+IhZ49cccf+Icf+Icf+Icf+Icf+IhxSdA8YvyHH/iHH/iHH/iHH/iHH/iIcf+IcUXuLKEdiHH/iHH/iHH/iHH/iE/CPBPciHH/iHH/iHH/iHH/iHFDZEzJu3H/iHH/iHH/iHH/iIcUqoPFV8hx/4hx/4hx/4hx/4RCSs3bX/iHH/iHH/iHH/iIcf+Icf+Icf9MIyxdzf+Icf+Icf+Icf+Icf+Ihx/4hx/0e2PJSchx/4hx/4hx/4iHH/iHH/iHH/iHH/iHH/iHFFkRym7ocf+Icf+Icf+ITFscSk6HH/iHH/iHH/iIcf+IXq3TUv+Icf+Icf+IhxXa3SUohx/4hx/4hx/4iHH/iHH/iHH/iHH/iHH/iHH/hFZEy5u4hx/4hx/4hL9VxQqnH/iHH/iIcV2t0lKIcf+Icf+IcUQXLL6NiHH/iIcf+IRu4ssR3/iHH/iHH/iHFHo2yFyXH/iIcf+IcU01fDyo/4hx/4iHH/VcncNv+Icf+Icf+EgxLJzt/4hx/4hx/4iHH/iHH/iHH/RgRcv7r/iHH/iHH/iHH/iHH/iISGkciW6HH/iHH/iIcVzV0yqIcf+Icf+Icf+Icf9McExI+4cf+Icf+Icf+IRWRMubuHH/iHH/iHH/THBMSPuHH/iHH/iHH/iHH/iHFCdxzYjohx/4hx/4hxSYMcZ85x/4hx/4hx/4hx/4QHJMGdv/iHH/iHH/hGw7yzxP+Icf+Icf+Ihx/4hx/4hx/4hx/0gxLIztcf+Icf+Icf+Icf+Ihx/4RA98zwhx/4iHH/iHH/SDEsjO1x/4hx/4hx/4TUhMO3tx/4hx/4hx/zqCkbZ9bohx/4iHH/iFnj1xxx/4hx/4hx/4QSUs/a2HH/iHH/iIcVGv3lCHH/iHH/iHH/iIcV2t0lKIcf+Icf+IcVi710Rx/4hx/4hx/4hxRzEsjO2HH/iHH/iHFJgxxnznH/iHH/iHH/iEBdHAsucf+Icf+Icf9PdRwYrohx/4hx/4hx/4Tt+sIgWHH/iHH/iISVZMipv/iHH/iHH/g3K8S51DuHH/iHH/iHH/iFKv31D/iHH/iHH/iHH/iHH/hVydw2/4hx/4hx/4TSMsPc2Icf+Icf+Icf+Icf+Ihx/4hx/4hx/4hx/4hx/4hx/4iHH/iHFPTRwLLoiHH/iHH/iHH/iHH/iHH/iHH/iIcf+FHX0Dj/iHH/iHH/iHH/iIcf+Icf+Icf+Icf9N+ixAXf+Icf+Icf+FHX3yhx/4hx/4hx/4hx/4hF1oyyl3H/iHH/iIcf+ISVZMipv/iHH/iIcf+Icf83G3G55I6Icf+Icf+IcUBKTPtbhx/4hx/4hx/zZhw7qePHH/iHH/iHH/hLqDxVfHH/iHH/iHH/MjbxvskOhx/4iHH/iE8QXB76iIcf+Icf+ISgksb22Icf+Icf+Icf9Owjwz3P+Ihx/4hx/4hx/4hx/4hx/4hxSqg8VXyIcf+Icf+Icf9Owjwz3P+Icf+Ihx/4hx/4hx/4hxQcQ887z/iHH/iIcf+Icf+IRhHcvuL/iHH/iIcf+EScPMY8hx/4hx/4hx/zu/UbVArnH/iHH/iHH/iHH/hNSEw7e3H/iHH/iHH/iHFNwjwj3Icf+Icf+Icf+EcEXJ+6iHH/iHH/iEJ87OgxiHH/iHH/hGPEysO4hx/4hx/4QM9cBAqHH/iHH/iHH/QHJMGdv/iIcf+Icf+Icf+Icf+Icf+E1ITDt7cf+Icf+Icf9C/CzgPYhx/4iHH/iFXx2w6HH/iHH/iHH/iEElLP2tcf+Icf+Ihx/1q71kSIcf+Icf+IcUD8LAE9/4iHH/iHH/iHH/iHH/iHH/iHH/iE0jLD3Nhx/4iHH/iHH/iHH/iHH/iHH/iHH/SDEsjO1x/4hx/4iHH/iHH/iHH/iHH/iHH/iHH/iIRJw8xjxx/4hx/4hx/4hx/4iHFOmjwWXHH/iHH/iHH/iHH/iIcUNkTNm7/4hx/4hx/4iHFRr95Qhx/4hx/4hx/0qDHHfO/4hx/4hx/4hxS+KMQdeHH/iHH/iIcUZpHJlucf+Icf+Ihx/4SA78jxCIcf+Icf+Icf+IS6g8ZXz/iHH/iHH/iHH/hNSEw7e3H/iHH/iHH/hNSEw7e3H/iHH/iHH/iHFPYkwJ24cf+Icf+Icf+Icf+IhEnDzGPHH/iHH/iHH/iHH/RGRM2bv/iHH/iHH/iHH/iExwTFj7/4hx/4hx/4hx/4hEnDzGPIcf+Icf+Icf+Icf+IhxSqg8VXyHH/iHH/iHH/iHH/iIcf+IcUqoPFV8hx/4hx/4hx/4iHH/hHtjyUnHH/iHH/iHH/iHH/iEFyTPjbiHH/iHH/iHFEPEy8O3H/iHH/iHH/ThBcLvqHH/iHH/iIcTcIobj3XnH/iIcf+IcT2mMrJZzYiHH/iHH/iEVJzMtj/4hx/4hx/4hL9VxQqnH/iIcf+IcU3CPCPccf+Icf+Icf+Icf+Ihx/4TDCsTPVx/4hx/4hx/4TQisP3WHH/iHH/iHH/OWaTt5lshx/4iHH/iHE0tDO7S8yIcf+Icf+IcUT7rLBFhx/4hx/4hx/4hx/4hx/4iD6mMrNZzf+Icf+Ihx/zGJYb92nohx/4hx/4g1J3O82Iz/iHH/iHH/iEcEXJ+6hx/4hx/4hx/4iHFFkRym7nH/iHH/iHH/hSr95Qcf+Icf+Icf+Icf+E0jLD3NiHH/iIcf+Icf+Icf+Icf+Icf+Icf+IhxSYMcd87/iHH/iHH/iIcf+IVsnaNocf+Icf+Icf+Ihx/4hx/4hx/4hx/4hx/4hx/4iHH/iHH/iHH/iHH/iHH/iHH/iEeRHJbuiHH/iHH/iExbHEpOhx/4hx/4hx/4hIaRyJbohx/4hx/4iHH/iF6t01L/iHH/iHH/iIcUKcPOY8/4hx/4hx/4hx/4iHH/iEiOPJcc/4hx/4hx/4iHH/iHH/iHH/iHFDTxzLDohx/4hx/4hx/4hx/0uoPFV8hx/4hx/4hx/4hx/4hx/4iHH/iECqPAZchx/4hx/4hx/4hFZEy5u4cf+Icf+Icf+IQkpM61uIcf+Icf+IQvws4D2HH/iHH/iHH/XdXTKocf+Icf+IhxSlscak7/iHH/iIcf+F6t0lJx/4hx/4hx/4iHH/QF0cCy6HH/iIcf+IcVDX3yiHH/iHH/iHH/iIcf9JyIxzd4cf+Icf+Icf+Icf+Icf+Icf+IhHtjyknP+Icf+Icf+Icf+Icf+IR7Y8lJxx/4hx/4hx/4hx/4hx/4iHH/THBMSPtx/4hx/4hx/0oo/H1w/4hx/4hx/1Tx3Q7/iHH/iHH/hAckwZ2/+Icf+Icf+Icf+ITHBMWPv/iHH/iHH/iHH/iIcUqoPFV8hx/4hx/4hx/4hx/4iHH/iHH/Q8Q807yIcf+Icf+Icf+Ihx/4hxRrY8lJyIcf+Icf+Icf+IhIjjyXHP+Icf+Icf+Icf+IhFZEy5u3H/iHH/iHH/iIcf+IRRcszo3/iHH/iHH/iHH/iHH/iHH/hPmjwmXP+Icf+Icf+Icf+Icf+Ihx/4hxTcI8I9xx/4hx/4hx/4hx/4iHH/S6g8VXxx/4hx/4hx/4hx/4TUhMO3tx/4hx/4hx/4iHH/RWRMubuIcf+Icf+Ihx/4hBckz424cf+Icf+Ihx/0kWrH6ViHH/iHH/iIcf9NCKw/dYcf+Icf+Ihx/4hIjjyXHP+Icf+Icf+ISu2sYSWHH/iHH/iIcUwIrD91iHH/iHH/iIcU3CPCPccf+Icf+Icf+Icf+E1ITDt7cf+Icf+Icf+Icf9C/CzgPYiHH/iHH/hMzVxDKocf+Icf+Icf9C/CzgPYhx/4iHH/iHH/iHH/iHH/iHH/iHH/hMcExI+3H/iHH/iHH/hJCSyPbf+Icf+Ihx/4hx/4hx/4hx/4hx/4hx/4iEkxLHzthx/4iHH/iHH/iHH/iHH/iHH/iHH/iIcf+Icf+IU6/dUIhx/4iHH/iHH/iHH/XdXTKocf+Icf+Ihx/4hx/4hDxDzTvHH/iHH/iHH/iIcf+Icf+ITKg8RXyIcf+Icf+Ihx/4hx/4hx/4hx/4hKCSxvbYhx/4hx/4iHH/XdXTKocf+Icf+Icf+ExbHEpOiHH/iHH/iHH/iIcf+IRJw8xjxx/4hx/4hx/4iHH/iEyoPEV8iHH/iHH/iHH/iIcf+IUtfeKIhx/4hx/4hx/4iHH/iHH/iHH/iHH/iHH/iHH/iIcf+Icf+EuoPGV8/4hx/4hx/4iHH/iHFBxDzzvP+Icf+Icf+Icf+Ihx/4hx/4hHtjyknP+Icf+Icf+Ihx/0gxLJzt/4iHH/iHH/iHH/iHH/iHH/iHH/iIcf+IRU8cuw6Ihx/4hx/4hx/4hx/4hx/4hx/4iHH/iHH/iHFOzNwTMocf+Icf+Icf+Icf9BCqz/VYcf+Icf+Icf9AckwJ23H/iHH/iHH/hBSkwMW/+Icf+Icf+IcUdWTJqb/4hx/4hx/4hx/0ScPMY8iIcf+Icf+Icf+EN3HNiOcf+Icf+Icf9MIyxdzf+Icf+Icf+IQKo8BlyIcf+Icf+IcUui7EXRiHH/iHH/hPdRwYrocf+Icf+IcU4NfB8ocf+Icf+Icf+Icf+IQXJM+NuIcf+Icf+IP77RskEu/4hx/4hx/4WrvWRIhx/4hx/4hIaRyJbohx/4hx/4hAXRwLLnH/iHH/iHH/iHE8QXKzvo2Icf+Icf+IhxQC/MDgP/iHH/iHH/iEElLP2tcf+Icf+Ihx/4hx/4THBMWPv/iHH/iIcf+Icf+Icf+Icf+Icf+IcUHEPOO8cf+Icf+Icf+Icf+IcUnQPGL8hx/4iHH/iHH/iHH/iHH/iHH/iHFM+iwwXXH/iIcf+Icf+Icf+Icf+Icf+IcUnQPGL8iHH/iHH/iHH/iHH/iHH/iHH/hK7axhJYhx/4hx/4hDxDzTvIcf+Icf+Icf+Icf+Icf9FPEzMO/+Icf+Icf+FTx3Q7/iHH/iHH/hNeuw4UXH/iHH/iHH/Q+lc0Wpx/4hx/4iHH/Xq3SUocf+Icf+IQF0cCy5x/4hx/4hx/4iHH/iEiOPJcc/4hx/4hx/4iHFIVkx6m4hx/4hx/4iHH/iHFHMSyM7Ycf+Icf+Icf+Icf+Icf+Icf+Ihx/4SI48hxxx/4hx/4hx/4hO36wiBXH/iHH/iIcf9N+ixAXf+Icf+Icf+Icf+Icf+Icf+Ihx/4hxSyMsTc1x/4hx/4hx/4RYlsx2n/iHH/iIcf+Icf9EnDzGPIhx/4hx/4iHH/iHH/iEiOPJcc/4hx/4iHH/iHFOmjwWXHH/iHH/iHH/iIcf+IQXJM+NuHH/iHH/iIcf+Icf+IcUmDHHfO/4iHH/iHH/iHH/iHH/iHH/iHH/iIcf+Icf+IQF0cCy5x/4hx/4hx/4hx/4hx/4hx/4iHH/iHH/iHH/hG7iyhHXH/iHH/iHH/iIcf+Icf+IcUD8LAE9/4hx/4hx/4hx/4iHH/iHH/iHH/iHH/iHH/iHH/iIcf+Icf+Icf9Z49cciHH/iHH/iIcf+Icf+F3V0ypx/4hx/4hx/4XdXTKocf+Icf+IcU9iTAnbhx/4hx/4hx/0rQPGL8cf+Icf+Icf+Ihx/4hx/4hx/4hx/4hx/4hx/4iHH/iHH/iHH/iHH/iHH/iHH/VcnbNnH/iHH/iHH/iHH/iHH/iIcf+Icf+IcUz6LDBdcf+Icf+Icf+Icf+Ihx/4hBJSz9rXH/iHH/iHH/iHH/iHH/iHH/iIcf+Icf9HaRypbv+Ihx/4hx/4Uq/fUP+Icf+Ihx/4hx/4hJMSx87Yhx/4hx/4hx/4hx/4hx/4iHH/iHH/iEkxLHztiHH/iHH/iHFX49kc/4hx/4iHH/iEVkTLm7cf+Icf+Ihx/4hxQpw85jz/iHH/iHH/iIcf+Icf+ECqPAZciHH/iHH/iIcf+Icf+Icf+Icf+Icf+IQF0cCy5x/4hx/4hx/4iHH/hHkRyW7ohx/4hx/4iHFFkRym7nH/iHH/iHH/iElWTHqbcf+Icf+Icf+Ihx/4hx/1nj1xyIcf+Icf+IcU11HDiu/4hx/4hx/4hx/4iHH/iHFOmjwWXHH/iHH/iHH/hDxDzTvIhx/4hx/4hx/4hx/4hx/4iHFNwjwj3HH/iHH/iHH/iHH/iHH/iIcU3CPCPccf+Icf+Icf+IcUBKTPtbhx/4hx/4hx/4hx/4iHH/iHFPFSwerf+Icf+Icf+Icf+Icf+Icf+F6t0lKHH/iHH/iHH/hR198ocf+Icf+Icf+Icf+Icf+Icf+Ihx/4hxRe4soR2Icf+Icf+Icf+IQXJM+NuIcf+Icf+Icf+EiOPIcchx/4hx/4hx/4hxQEpM+1uHH/iHH/iHH/Si5MbRuIcf+Icf+Icf+IQXJM+NuIcf+Icf+Icf+E1ITDt7cf+Icf+Icf+IhNcEw4+4hx/4hx/4hxQ2RMybtx/4hx/4hx/4SQksj23/iHH/iIcf+Icf+Icf+Icf+Icf+Icf+EElLP2thx/4iHH/iHH/iHH/iHH/iHH/iHH/hETxzLDnH/iHH/iIcf9U8d0O/4hx/4hx/4hxWLvXRHH/iHH/iHH/RpEctu7/iIcf+Icf+Icf+Icf+FKv3lBx/4hx/4hx/4hau9ZEcf+Ihx/4hx/4hx/4hx/4RJw8xjyIcf+Icf+Icf9PdRwYrohx/4hx/4hx/4hxXa3SUoiHH/iHH/iHH/iHH/iHH/iHH/iIcf+Icf+Icf+Fq71kSHH/iIcf+Icf+Icf9Vydw2/4hx/4iHH/hLgxxXzocf+Icf+Ihx/4hx/4hx/4hxV+PZHP+Icf+Ihx/4hx/4hx/4hx/4hNIyw9zYcf+Icf+Icf+Ihx/4THBMWPv/iHH/iHH/iIcf+Icf+ExwTFj7/4hx/4iHH/iHH/iHH/Ru4soR2HH/iHH/iHH/iIcf+Icf+EScPMY8hx/4hx/4iHH/iHH/iEbuLLEd/4hx/4hx/4hx/4iHH/iHH/iHH/hMWxxKTohx/4hx/4hWydo2hx/4iHH/iHH/iHE0uwG7RP6Icf+Icf+IcU5NHCsu/4hx/4hx/4M7Dhvk8e/4hx/4hx/4hx/4iHFYu9hE/4hx/4hx/4hETxzbDv+Icf+Icf+Ihx/4hx/4Ru4soR1x/4hx/4hx/4hx/4iHH/iHH/RJw8xjyIcf+Icf+Ihx/4hx/4hxTpo8Flxx/4hx/4iHH/iHFX49kc/4hx/4hx/4R2kcqW7/iHH/iHH/iHH/iIcf+Icf+IcUz6LDBdcf+Icf+Icf+Icf+Ihx/4hx/0xwTEj7cf+Icf+Ihx/4hx/4hx/0rQPGL8cf+Icf+Icf+IhxSFZMepuIcf+Icf+Ihx/4hJVkyKm/+Icf+Ihx/4hMG3xOSIcf+Ihx/4QkpM61uIcf+Ihx/0N3HNiOcf+Icf+IhxRDxMzDv/iHH/iIcf+E1ITEt7/4hx/4iHH/hMouxV0f+Ihx/4hx/4hx/1nj1xyIcf+Icf+IhxRzEsjO1x/4iHH/iHH/iHH/iHH/hV8dsOiHH/iIcf+Icf9MIyxdzf+Icf+Icf+Icf9Z49cciHH/iIcf+IcUNkTNm7/4hx/4iHH/iHFPYkwJ23H/iHH/iIcf+Icf+ITKg8RXyIcf+Icf+Ihx/4hx/4hAqjwGXIcf+Icf+Ihx/4hx/4hxSlscWk5x/4hx/4hx/4UdfQOP+Icf+Ihx/4hOSEwre4hx/4iHH/iHH/iEe2PKSc/4hx/4hx/4iHH/iHFMSEw7e4cf+Ihx/4hx/4hxTpo8Flxx/4hx/4iHH/iHFLcExI+4cf+Icf+Ihx/4hx/4hx/4Q8Q807yHH/iHH/iIcf+EebvKZE/4hx/4hx/4hHtjyknP+Icf+Ihx/4TUhMS3v/iHH/iIcf+ITvosIF2HH/iHH/iHH/iHH/iHH/iIcf+Icf9G7iyhHYcf+Icf+Icf+Icf+Ihx/0e2PJSchx/4hx/4hx/4hx/4iHH/iHFX49kc/4hx/4hx/4hBJSz9rXH/iHH/iIcf+IcUtwTEj7hx/4hx/4iHH/Xq3SUocf+Icf+Icf+Ihx/4hx/4hau9ZEcf+Icf+Ihx/4hx/4hx/4hxXa3SUoiHH/iHH/iHH/iHH/R2kcmW5x/4hx/4hx/4T3UcGK6HH/iHH/iHH/iHH/iHH/iIcf+Icf+Icf+F3V0ypx/4hx/4iHH/WePXHIhx/4hx/4hx/4hx/4iHH/iHH/UdffKHH/iHH/iHH/hF1oyyl4cf+Ihx/4hx/4hN4owx14hx/4hx/4hxN7qBuUV+/4hx/4iHH/hEsWzU6f+Icf+Icf+IRRcszo3/iHH/iHH/gxLkK/0b2Icf+Icf+IcUD8LAE9/4hx/4hx/4iHH/iHH/iDVWQbupvohx/4hx/4hxXa3SUoiHH/iHH/iHH/iHH/iHH/iHH/iIcf+Icf+Icf+E91HBiuhx/4hx/4hx/4herdNS/4iHH/iHH/hSr99Q/4hx/4iHH/iHH/iHH/iHFOTRwrLv+Icf+Icf+IVsnaNohx/4hx/4hx/4hx/1HX3yhx/4iHH/iHH/SQksf21x/4hx/4hx/4RWRMubuIcf+Icf+Icf9Sr95Qhx/4hx/4hx/4Qzd83IiHH/iHH/iHFLcExI+4cf+Ihx/4hxRrY8lJyIcf+Icf+IcUguTI0b/4hx/4hx/4iHH/iHH/R7Y8lJyHH/iHH/iHH/iIcf+IQXJM+NuHH/iHH/iIcf+EVkTLm7hx/4hx/4iHH/iHH/TUhMO3tx/4iHH/iHH/hK0Dxy/P+Icf+Icf+ITUhMS3v/iHH/iHH/hEsWzU6f+Ihx/4hx/0buLKEdhx/4hx/4hxXNXTKoiHH/iHH/hCSkzrW4iHH/iHH/iHFHjjyHHIhx/4iHH/iHH/iHH/iHH/iHH/hIjjyHHIcf+Icf+Icf+Icf+EkJLI9t/4hx/4iHH/iHH/iHH/iHH/hPWpwqVv+Ihx/4hx/z9hwbKePv+Icf+Icf+IhMzVxDKnH/iHH/iHH/RpEctu7/iIcf+Icf+EN3HOiO/4iHH/iHH/hBckz424hx/4iHH/iHH/hJVkx6m3H/iIcf+Icf+Icf+IQKo8BlyHH/iIcf+Icf+Icf+Icf+Icf9BJSz9rYhx/4hx/4iHH/iHH/iHH/iEiOPJcc/4iHH/iHH/iHH/RJw8xjyIcf+Ihx/4hx/4hxTk0cKy7/iHH/iHH/iHFdrdJSiIcf+Icf+IQkpM61uIcf+Icf+Icf9DxDzTvIhx/4hx/4iHH/iHFMSEw7e4cf+Ihx/4hx/0ScPMY8iHH/iHH/iIcf+Icf+Icf+EPEPNO8hx/4hx/4iHH/iHH/iHH/hHtjyUnHH/iHH/iIcf+Icf+IcU5NHCsu/4hx/4hx/4hx/4hx/4hx/4iHH/iHH/iFnj1xxx/4hx/4hx/4hIaRyJbohx/4hx/4iHH/iHH/RWRMubuIcf+Ihx/4hx/4QXJM+NuIcf+Ihx/4hx/4hx/4R7Y8lJxx/4hx/4iHH/iHH/iEFyTPjbhx/4iHH/iHFMSEw7e4cf+Ihx/4hx/4SI48hxxx/4hx/4iHH/hL9VxQqocf+Icf+Icf9JVkx6m4hx/4hx/4hx/0+aPCZc/4hx/4iHH/iHH/hAqjwGXIhx/4hx/4iHH/iHH/iHH/S4McV86Ihx/4hx/4hxV+PZHP+Icf+Icf+Ihx/4hx/4hx/0rQPGL8cf+Icf+Icf+Ihx/4hx/4hx/0iOPIcchx/4iHH/iHH/iHH/iEPEPNO8cf+Icf+Ihx/4hx/4hx/4hx/4hx/08a/B5QiHH/iHH/iF6t01L/iHH/iIcf9MWxxKTohx/4iHH/iHFYu9hE/4hx/4hx/4iEPEPNO8cf+Icf+Icf+ESxbNTp/4hx/4iHH/TKLsRdFx/4iHH/iHFEFyy+jYhx/4hx/4hTr91QiIcf+Icf+IR5Eclu6HH/iIcf+Icf+Icf+IXdXUKv+Icf+Ihx/4hxUa/eUIcf+Icf+IhxQncc2I6HH/iHH/iIcf+Icf+ERPHMsOcf+Icf+Icf9au9ZEiHH/iIcf+Icf+Icf9au9ZEiHH/iIcf+Icf+IUtfeKIhx/4hx/4iHH/iEdRfJroiHH/iHH/iIRBz8zjCIcf+Icf+Icf+Icf+Ee2PJSchx/4hx/4hx/4hx/4hx/4hHkRyW7ohx/4hx/4hx/4iHH/iHH/iHH/iHH/iHH/iHH/iIR7Y8pJz/iHH/iHH/iHH/iHH/iIVfHbDocf+Icf+Icf9AXRwLLohx/4hx/4hx/4hDRPzbsIiHH/iHH/iHH/iHFGtjyUnIhx/4iHH/iHH/iHH/iHFKqDxVfIcf+Ihx/4hx/4hx/0uoPFV8cf+Icf+Ihx/4hx/4hx/0buLKEdhx/4hx/4hx/4iHH/iHFBxDzzvP+Icf+Icf+FXx2w6Ihx/4hx/4hBckz424cf+Ihx/4hxSqg8VXyHH/iHH/iHH/hPdRwYrocf+Icf+Icf9OEFwu+ocf+Icf+Ihx/4hx/4hx/4hx/4hx/4hx/4iHH/iHH/iHH/iHH/hFFyy+jXH/iHH/iHH/iIcf+Icf+Icf+EbuLKEdcf+Icf+Icf+Ihx/4hx/4SE6cixaHH/iHH/iIcf+Icf+Icf+IcUQXLL6NiHH/iHH/iHH/QQqs/1WHH/iHH/iHH/hEnDzGPIhx/4hx/4hx/4hNSExLe/+Icf+Icf+IcVDX3yiIcf+Icf+IcTPjAbwc/ohx/4hx/4hx/0+aPCZc/4hx/4iHH/iHH/iE5ITCt7iIcf+Icf+DSjYbxcnnH/iHH/iIcf+Icf+IQXJM+NuHH/iIcf+Icf+Icf9PmjwmXP+Icf+Ihx/4P34ysYHNhx/4hx/4hx/4hxRk6cqxb/iIcf+Icf+IOdUBtyr+hx/4iHH/iHH/TQisP3WHH/iIcf+Icf+IRWRMubtx/4iHH/iHH/iEJKTOtbiHH/iHH/iEVkTLm7cf+Ihx/4hx/0FKTAxb/4iHH/iHH/iHH/iHH/RlF8quiHH/iHH/iHFCztzTEnH/iHH/iHH/hLgxxXzohx/4hx/4hx/0FKTPtbcf+Icf+Icf+FKv31D/iIcf+Icf+ISTEsfO2Icf+Icf+IcUdjzInDhx/4hx/4iHH/iHH/iHFGtjyUnIhx/4hx/4iHH/iHH/iHH/hHtjyUnHH/iHH/iIcf+Icf+Icf+IQ8Q807xx/4hx/4iHH/iHH/iHH/iEL8LOA9cf+Icf+Icf+Ihx/4hx/4hx/4hx/4hS194oiIcf+Icf+IUtfeKIhx/4hx/4iHH/iHH/iHH/iHFBxDzzvP+Icf+Ihx/4hx/4hx/4QKo8BlyIcf+Ihx/4hx/4hx/4hx/4hC/CzgPXH/iHH/iIcf+Icf+Icf+IcUqoPFV8hx/4iHH/iHH/iHH/iHH/hK0Dxy/P+Icf+Ihx/4hx/4hx/0iOPIcchx/4iHH/iHH/iHH/iHH/hEnDzGPIhx/4hx/4hx/4hEnDzGPHH/iIcf+Icf+Icf+EiOPIcccf+Ihx/4hx/4hx/4RWRMubuIcf+Icf+Icf+IcUeOPIcciIcf+Icf+Icf+IcUNkTMm7cf+Icf+Icf+ISTEsfO2Icf+Icf+IcUcWrI6Vcf+Icf+Icf+IWrvWRIcf+Icf+IMlFxvq6Ohx/4hx/4hx/0xwTEj7cf+Ihx/4hx/4hC/CzgPXH/iHH/iHH/iHH/iIcf+Icf9Owjwz3P+Icf+Icf+Icf9U8dwOcf+Icf+Icf+EFyTPjbiIcf+Icf+D9+MrGBzYcf+Icf+Icf8w8QGwHv6Icf+Icf+Icf82sDi6T8eIcf+Icf+Icf8xEdG/7i5x/4hx/4hx/4RjxMrDuIcf+Icf+IhxTudcEYqIcf+Icf+ISJu8hkSIcf+Icf+Icf9FPEzMO/+Icf+Icf+ITHBMWPv/iHH/iHH/iHFCnDzWPHH/iHH/iHH/QSUs/a2Icf+Icf+IcVGv3lCIcf+Icf+Icf+IcUaOPKcc/4hx/4hx/4hx/4hx/zXQMbwvzv+Icf+Icf+IcU7M3BMyhx/4hx/4hx/4g+X2GyoJ6Icf+Icf+Icf9EZEzZu/+Icf+Icf+ECqPAZciIcf+Icf+Icf+Icf+IcUHEPPO8/4iHH/iHH/iHH/iHFHjjyHHIiHH/iHH/iHH/iHH/T5o8Jlz/iIcf+Icf+Icf+Icf+IcUXuLKEdiHH/iIcf+Icf+Icf+IcUqoPFV8hx/4iHH/iHH/iHH/iHFDZEzJu3H/iHH/iHH/iHFEFyy+jYhx/4hx/4hx/4iHH/iHH/iHH/iHH/iECqPAZciHH/iHH/iHH/iHH/iHH/TCMsXc3/iHH/iHH/iIcf+Icf+IQ8Q807xx/4hx/4hx/4iHFc1dMqiHH/iHH/iHFErozFF/+Icf+Ihx/4hx/4hx/4hx/4hxTPosMF1x/4hx/4iHH/iHH/iHH/iHH/RJw8xjyIhx/4hx/4hx/4hx/4hG7iyxHf+Icf+Ihx/4hx/4hx/4hx/4hxTPosMF1x/4hx/4iHH/iHH/iHH/iHH/iEPEPNO8cf+Ihx/4hx/4hx/4hx/4hPwjwT3Icf+Ihx/4hx/4hx/4hx/0uoPFV8cf+Ihx/4hx/4hx/4hx/4hPwjwT3Icf+Ihx/4hx/4hx/4hx/4hx/07CPDPc/4iHH/iHH/iHH/iHH/iHFGtjyUnIiHH/iHH/iHH/iHH/iHH/iEbuLLEd/4iHH/iHH/iHH/iHH/iHH/iHH/Ru4soR2Icf+Icf+Icf+Icf+Icf+IcUXuLKEdiIcf+Icf+Icf+Icf+Icf+ErQPHL8/4iHH/iHH/iHH/iHH/iHH/iHH/hG7iyhHYcf+Icf+Icf+Icf+Icf9HtjyUnIhx/4hx/4hx/4hx/4hx/4StA8cvz/iIcf+Icf+Icf+Icf+IcUa2PJSciIcf+Icf+Icf+Icf+Icf9JCSx/bXH/iHH/iIcf+Icf+Icf+Icf+Icf9HtjyUnIhx/4hx/4hx/4hx/4hx/4Qvws4D2HH/iIcf+Icf+Icf+Icf+ITKg8RXyIhx/4hx/4hx/4hx/4hx/0rQPGL8cf+Ihx/4hx/4hx/4hx/4hL0DxS/Ihx/4iHH/iHH/iHH/iHH/iHH/Q8Q807yIhx/4hx/4hx/4hx/4hx/4T8I8E9yIhx/4hx/4hx/4hxT2JMCduHH/iHH/iHH/iHH/iE76LCBdhx/4hx/4iHH/iHH/iHH/iHH/iHH/TsI8M9z/iIcf+Icf+Icf9LqDxVfHH/iHH/iIcf+Icf+IR7Y8pJz/iHH/iHH/iIcf+Icf+Icf+Icf9Owjwz3P+Icf+Ihx/4hx/4hx/4hx/036LEBd/4hx/4hx/4iHH/hNSExLe/+Icf+Ihx/4hxT2JMCdtx/4hx/4iHH/g+nwGyYP6HH/iIcf+Icf+Icf+IcU6aPBZccf+Ihx/4hxTEhMO3uHH/iIcf+IRvusoEWHH/iIcf+ISWPMecOIcf+Icf+Icf+Icf+EuDHFfOiHH/iHH/iEuDHFfOhx/4hx/4hx/0ouTG0biHH/iHH/iHFPIqwN1Yhx/4hx/4hx/4hx/4iHH/TDCsTPWHH/iHH/iHFJKPxtcHH/iHH/iHH/hJVkx6m4cf+Icf+Icf9EcczI44cf+Icf+Icf9EZEzZu/+Icf+Icf+IcUW2PLSc/4hx/4hx/4hx/4hx/4hx/4iE1wTDj7iHH/iHH/iHH/QsQ887z/iHH/iHH/iHH/iHH/Q3cc2I6HH/iHH/iHH/hau9ZEiHH/iHH/iHH/iHH/TQisP3WIcf+Icf+Icf+IcTP6IrwF3Ycf+Icf+Icf9GroylF4hx/4iHH/iHH/iHH/iHH/hLqDxlfP+Ihx/4hx/4hx/4hx/4hDdxzojv+Icf+Icf+Icf+Icf+Ihx/4hx/4hx/4hx/4hxRBcsvo2Icf+Icf+Ihx/4hx/4hx/4hx/4hx/4TSMsPc2Icf+Icf+IhxXNXTKohx/4hx/4hxTk0cKy7/iHH/iHH/iF3V0ypx/4hx/4hx/4hx/4hx/4hxSyMsTc1x/4hx/4iHH/iHH/iHH/iHH/iHH/hC/CzgPYcf+Ihx/4hxXNXTKohx/4hx/4hx/0jwjID3hx/4hx/4iEScPMY8cf+Icf+Icf+IcUHEPOO8cf+Icf+Icf+Icf+Icf+Icf+EiOPIcchx/4hx/4hx/4T5o8Jlz/iHH/iHH/iHH/iHH/iHH/iIcf+EL8LOA9hx/4hx/4hx/4hJMSx87Yhx/4hx/4hL9VxQqnH/iHH/iIcf9DdxzYjnH/iHH/iIcf+INOKCvB19iHH/iHH/iHH/iIcf+Icf+ITKg8RXyIcf+Icf+Ihx/0uDHFfOiHH/iHH/iEu1vFSkhx/4iHH/iHH/iHH/RJw8xjyIcf+Ihx/4hIjjyXHP+Icf+Icf+IhBckz424cf+Icf+Icf+Ihx/4hx/4SQksj23/iHH/iHH/iHH/iHH/iIcf+Icf+IcUgJLH9thx/4hx/4hx/4hx/4iHH/iHFT8dwOcf+Icf+Icf+ExbHEpOiHH/iHH/iHH/hEnDzGPIhx/4hx/4hx/4hx/4TDCsTPWHH/iHH/iHH/iHH/hLqDxVfHH/iHH/iHH/iHH/iHH/TsI8I9xx/4hx/4hx/4hx/4hxQEpM+1uHH/iHH/iHH/hJVkx6m4cf+Icf+Icf+EScPMY8iHH/iHH/iHH/iEVkTLm7hx/4hx/4hx/4hx/4hx/4iHFCXJzaNnH/iHH/iHH/iHH/SI48hxyIcf+Icf+IcUaOPKcc/4hx/4hx/4hx/0xwTEj7hx/4hx/4hx/4hx/4hIjjyHHHH/iHH/iHH/iHH/iHH/iEuoPGV8/4hx/4hx/4hx/4hx/0RPHMsOhx/4hx/4hx/4iFXx2w6HH/iHH/iHH/iHFOTRwrLv+Icf+Icf+Icf+Ihx/4hx/4hx/4hx/4hx/0RPHMsOhx/4hx/4hx/4iHH/iHH/iHH/iHH/iHFCnDzWPHH/iHH/iHH/iHH/iECqPAZciHH/iHH/iHH/iHH/iHH/Ru4soR2HH/iIcf+Icf+Icf+Icf+Icf+Icf9HtjyUnIhx/4hx/4hx/4hx/4R7Y8lJyHH/iHH/iHH/iHH/iEScPMY8hx/4hx/4hx/4hx/0lWTHqbiHH/iHH/iHH/TfosQF3/iHH/iHH/iIcf+Icf+Icf+Icf+Icf+Icf+EdpHKlu/4hx/4hx/4iHH/iHH/iHH/iHH/hJVkx6m4cf+Icf+Icf9HtjyUnIcf+Ihx/4hx/0lWTHqbhx/4iHH/iHH/iHH/iHH/iHH/iHH/iD3HAbM4/ocf+Icf+Icf9N+ixAXf+Ihx/4hx/0q1vHSk/4hx/4hx/4g5LcG30j5x/4hx/4hx/0X7rLBFcf+Icf+Icf+Icf+Icf+IcUKcPNY8cf+Icf+Icf+IcUaOPKcc/4hx/4hx/4hx/4hMcExY+/+Icf+Icf+Icf+Icf9DnDzmPP+Icf+Icf+Icf+Icf+EiOPIcchx/4hx/4hx/4hxRo48pxz/iHH/iHH/iHH/iHH/hPdRwYrocf+Icf+Icf+FHX3yhx/4hx/4hx/4hAXRwLLnH/iHH/iHH/iHH/SoMcd87/iHH/iHH/iHFGaRyZbocf+Icf+Icf9Zu9hE/4hx/4hx/4hxSYMcZ85x/4hx/4hx/4QF0cCy6HH/iHH/iHH/OnURtorucf+Icf+Icf9CRPzrsHH/iIcf+Icf+ISVZMipv/iIcf+Icf+Icf+Icf+IQKo8BlyIcf+Icf+IcU3CPCPccf+Icf+Icf+Ihx/4hx/4hx/4hx/4hO36wiBXH/iHH/iHH/hFZEy5u4hx/4hx/4hxQpw81jxx/4hx/4hx/4hx/4hxRo48pxz/iHH/iHH/iHH/iHH/Q1yc2jZx/4hx/4hx/4hx/4hx/4hxSqg8VXyIcf+Icf+Icf+Icf+Icf+IhBckz424cf+Icf+Icf+IhMWxxKTnH/iHH/iIcf+FKv31D/iHH/iHH/iITXBMOPuIcf+Icf+Icf+Ihx/z1fYbSgnv+Icf+Ihx/4g9rIG0U37/iHH/iHH/iHH/TsI8I9xx/4hx/4hx/4hx/4hNSExLe/+Icf+Icf+ETO3MMSiHH/iHH/iHH/PgJRsv2uiHH/iIcf+IcUNkTNm7/4hx/4iHH/iHFCnDzmPP+Icf+Icf+IThBcPvr/iHH/iIcf+EiOPIcccf+Icf+Icf+Ihx/4hIjjyXHP+Icf+Icf+IhxRBcsvo2Icf+Icf+Icf+Icf+Icf+Icf+Ihx/4hC/CzgPXH/iHH/iHH/iHH/iHH/iIcf9IMSyc7f+Ihx/4hx/4T3UcGK5x/4iHH/iHFGaRyZbnH/iIcf+Icf+IWrvWRHH/iHH/iIcf+Icf9AckwZ2/+Icf+Ihx/4hx/4hx/4QZds9olx/4hx/4iHFPYkwJ23H/iHH/iHH/iEHkjPG3hx/4iHH/iHFBb2zpCYhx/4hx/4iHFM+iwwXXH/iHH/iHH/S/VcUKqIcf+Icf+ISNtcgkqHH/iHH/iIVsnaNocf+Icf+Icf+IT8I8E9yIcf+Icf+INi5ButG+iHH/iHH/iHH/TUhMO3uHH/iHH/iHH/hMcExI+3H/iHH/iHH/iHH/iHH/hOwjwz3P+Icf+Icf+Icf+Icf+IQvws4D1x/4iHH/iHH/iHH/iHH/iHH/iHH/iIcUQXLL6NiHH/iHH/iHH/iHH/iHH/iHFEFyy+jYhx/4iHH/iHH/iHH/iHH/iHH/iHH/TCMsXc3/iHH/iIcf+Icf+Icf+Icf+Icf+Icf+Ihx/4hNIyw9zYcf+Icf+Icf+Icf+Icf+Icf+E1ITDt7cf+Icf+Icf+Ee2PJSchx/4hx/4hx/zu/UbZArv+Ihx/4hx/4hx/4hx/0uoPFV8cf+Ihx/4hx/4hx/01ITDt7hx/4hx/4hx/4g1C3W79IqHH/iHH/iHH/hDdxzYjnH/iHH/iHH/QUpM+1tx/4hx/4hx/4TvosIF2Icf+Ihx/4TM1cQyqHH/iHH/iHH/iEbuLLEd/4hx/4iHH/iHH/iHH/iHH/iHH/iEY8TKw7hx/4hx/4hx/4StA8Yvxx/4hx/4hx/4hx/4hx/4hIm7yGRIhx/4iHH/iHH/hJyIxzd3H/iHH/iHH/iEAyrB3V/4hx/4hx/4hx/4hx/4hx/4iEvQPFL8iHH/iHH/iHH/iHH/iHH/hFFyy+jXH/iIcf+Icf+Icf+Icf+Icf+Icf+IhxRe4soR2Icf+Icf+Icf+Icf9IjjyHHIhx/4hx/4hx/4hx/091HBiuiHH/iHH/iHH/XdXTKohx/4hx/4hx/4hx/4hxRo48pxz/iHH/iHH/iHH/iHH/hMWxxKTohx/4hx/4hxW9XVKv+Icf+Icf+Icf+Icf+ErQPHL8/4iHH/iHH/iHH/iHH/iHH/hDxDzTvIhx/4hx/4hx/4hx/4hx/4RJw8xjyIcf+Icf+Icf+Icf+Icf9LWxxqTv+Icf+Icf+IVsnaNohx/4hx/4hx/4hx/0UXLL6Nhx/4iHH/iEUkrL21hx/4hx/4iHH/iHH/iHH/iHH/QUpM+1tx/4hx/4hx/4SVZMepuHH/iHH/iHH/TfosQF3/iHH/iHH/iIXdXUKv+Icf+Icf+IcUz6LDBdcf+Icf+Ihx/4hx/4hx/4hx/4hxS3BMSPuIcf+Icf+Icf9FPEzMO/+Icf+Icf+Icf+Icf9DN3zciIhx/4hx/4hx/4hObWwpKYcf+Icf+Icf+ISTEsfO2Icf+Icf+IhIjjyXHP+Icf+Icf+Icf+IQXJM+NuIcf+Icf+Icf+Ihx/4hx/4hx/4hx/4hx/4hx/091HBiuiHH/iHH/iHH/hLgxxXzohx/4hx/4hx/4iEuDHFfOcf+Icf+Icf+Ihx/4RJw8xjyHH/iHH/iHH/iIcf+EVkTLm7hx/4hx/4iHH/iFOv3VCIcf+Icf+Ihx/0+aPCZc/4hx/4hx/4hx/4iHH/iHH/iHFdrdJSiHH/iIcf+IUtfeKIhx/4hx/4hx/4iHH/iHFNwjwj3HH/iHH/iHH/iHH/iIcUHEPPO8/4hx/4hx/4hx/4hxRo48pxz/iHH/iHH/iHH/iHH/Sxt8Xkhx/4hx/4hx/4VcncNv+Icf+Icf+Icf+Icf+Ihx/1nj1xyIcf+Icf+ITM1cQypx/4hx/4iHH/hNSExLe/+Icf+Ihx/4herdNS/4hx/4hx/4iHFLcExI+4cf+Icf+Icf+IQkpM61uIcf+Icf+IhxSYMcd87/iHH/iHH/iIPA1xtPKOiIcf+Icf+IRwRcn7qHH/iHH/iHH/iHFOzNwTMocf+Icf+Icf+IcUrNXGMq/4iHH/iHH/hGUXy66P+Icf+Ihx/4hBJSz9rXH/iHH/iHH/TM1cQyqIcf+Icf+IcUnQPGL8iHH/iHH/iEGXbAeJ/4hx/4hx/4iHH/iHH/iHH/iHH/hNIyw9zYhx/4hx/4hx/0+aPBZccf+Icf+Icf+EaRHLbu/4hx/4hx/4hx/0BdHAsuiHH/iHH/iEQPfM8Icf+Icf+Icf+IcTq4g7VHfIcf+Icf+Icf9Owjwj3HH/iHH/iHH/iEY8TKw7hx/4hx/4hx/4hx/4TQisP3WHH/iHH/iHH/iHH/iEPEPNO8hx/4hx/4hx/4hx/4hx/4iHH/RdaMspeIcf+Icf+Icf+Icf+Icf+ITHBMWPv/iHH/iHH/iHH/iHH/iEhOnIsWhx/4hx/4hx/4ONUBuSr+/4hx/4hx/4hx/4g0o2G8XJ5x/4hx/4hx/4SRasfpWIcf+Icf+Icf9EZEzZu/+Icf+Icf+IcTqU4bZrHv+Icf+Icf+IRSSsvbWIcf+Icf+IcTPsI7wT3Ihx/4hx/4iHH/SVZMepuHH/iHH/iIcf9McExI+3H/iHH/iHH/iIOoKRtn1ucf+Icf+Icf+IcUKcPNY8cf+Icf+Icf+IcUaOPKcc/4hx/4hx/4hHBFyfuocf+Icf+Icf+E703DCy/4hx/4hx/4hx/036LEBd/4hx/4iHH/iHFLcExI+4cf+Icf+Ihx/00tzE0j/4hx/4hx/4hx/4iHH/iHFHo2yFyXH/iHH/iHH/iHFFtjy0nP+Icf+Icf+Icf+Icf+Icf+ExbHEpOiHH/iHH/iIcf+EP23NCShx/4hx/4iHH/hM//xAAIcf+Icf+IcUUEXK+6cf+Icf+Ihx/4hx/4hDxDzTvHH/iHH/iHH/iF3V0ypx/4hx/4hx/4hC/CzgPXH/iHH/iIcf+EiOPIcccf+Icf+Icf+Ihx/4hx/4hDhJzXtocf+Icf+Icf+Ihx/0aRHLbu/4hx/4hx/4iHH/iHH/hV8dsOiHH/iHH/iHH/R7Y8lJyIcf+Icf+Icf+E0jLD3NiHH/iHH/iHH/iIcf+Icf+IU6/dUIhx/4iHH/iFq71kRx/4hx/4hx/4iHFCdxzYjocf+Icf+Ihx/4hIjjyXHP+Icf+Icf+IQ4Sc17aIcf+Icf+IQGqcClaIcf+Ihx/4hFTxy7DoiHH/iHH/iHH/SVZMepuIcf+Icf+Icf+EUXLL6Ncf+Icf+Icf+IcU5anBpWiHH/iHH/iHH/iHH/iHH/iIcf+Icf+Icf+EUXLL6Ncf+Icf+Icf+Icf+Ihx/4hx/4hx/4hx/4Q3cc2I5x/4hx/4hx/4hx/4hx/4hC/CzgPYcf+Icf+Icf+Icf+Icf+Icf+IhIjjyXHP+Icf+Icf+IcUqoPFV8iHH/iHH/iHH/iHH/iHH/iIcf+Icf+Icf+Icf+Icf+Icf+IhxRil8nWiHH/iHH/iIcf+E91HBiucf+Icf+Ihx/4hLgxxXznH/iHH/iIcf+Icf+Icf+Icf+Icf+Icf+Ihx/4hx/4hd1dQq/4hx/4hx/4iHH/iE91HCiu/4hx/4iHH/iHH/S428ZyT/iHH/iHH/hGw7yzxP+Icf+Icf+D9hwbKePv+Icf+Icf+Icf+Icf+Icf+EuoPFV8cf+Icf+Icf+IRwRcn7qHH/iHH/iHH/iIcf9DxDzTvIhx/4hx/4hx/4hx/4hK0Dxy/P+Icf+Icf+Icf+Icf+Icf+Ig2UPG6rw6Icf+Icf+IT6e8FYRx/4hx/4hx/4iHH/iE91HCiu/4hx/4iHH/iEVkTLm7cf+Icf+Ihx/4hx/0uoPFV8cf+Icf+Icf+EuDHFfOiHH/iHH/iHFHo2yFyYcf+Icf+Icf+Icf+Icf+Icf+Ihx/4Xq3SUnH/iHH/iHH/hU8d0O/4hx/4hx/4hx/4hx/4hx/4iHH/iHH/iHH/iHH/RpEcpu5x/4hx/4hx/4hx/0iOPIcciHH/iHH/iHH/iHH/hAqjwGXIiHH/iHH/iHH/iEkxLHztiHH/iHH/iHH/UdffKIcf+Icf+Icf+IcU5NHCsu/4hx/4hx/4hHKXytaP+Icf+Icf+IcU11HDiu/4hx/4hx/4hxSUN8a8iHH/iHH/iHH/iHH/iE1ITEt7/4hx/4hx/4hxPuEBsh7+/4hx/4hx/4hx/0X7rLBFcf+Icf+Icf+IT8I8E9yIcf+Icf+Icf81O8G7xD6Ihx/4hx/4hxS3BMSPuHH/iIcf+Icf86DPK28w2HH/iHH/iHH/Rjb8vJD/iHH/iHH/iIcU8irA3Vhx/4hx/4hx/4hGPEysO4cf+Icf+Ihx/0P23NCSiHH/iHH/iIcf9DXJzqNv+Icf+Icf+IT+dcIYr/iHH/iIcf+Icf+Icf+Icf9G7iyhHYcf+Icf+IhxQUT867CHH/iHH/iHH/iHH/iHH/iIcf+IQKo8BlyHH/iHH/iHH/TUhMO3uHH/iHH/iHH/hFFyy+jXH/iIcf+Icf+EY8TKw7iHH/iHH/iHH/iHH/hETxzLDnH/iHH/iHH/iF3V0ypx/4hx/4hx/4hGPEysO4cf+Icf+Icf+EScPMY8iHH/iHH/iHFc1dMqiHH/iHH/iIcVTJ2zZx/4hx/4hx/4hx/4S6g8VXxx/4hx/4hx/4hx/4SVZMepuHH/iHH/iHH/iHFKG3xeSIcf+Icf+Icf+IVsnaNohx/4hx/4hx/4RpEctu7/iHH/iHH/iHH/iHH/hSr95Qcf+Icf+Icf+EBdHAsuhx/4hx/4hx/4VcncNv+Icf+Icf+Icf+IcU9iTAnbhx/4hx/4hx/4hx/16t0lKIcf+Icf+Icf9GkRym7nH/iHH/iHH/iEuDHFfOhx/4hx/4hx/4hx/0xwTEj7hx/4hx/4hx/4hx/4hxQpw81jxx/4hx/4hx/4hx/4hx/4iHH/THBMSPtx/4hx/4hx/4iEYXLK6NiIcf+Icf+IcU4NfB8ocf+Icf+Icf+ElWTHqbhx/4hx/4hx/0FKTPtbcf+Icf+Icf+Icf+ITKLsVdH/iHH/iHH/iHEz4wG8HP6Icf+Icf+Icf+E0jLD3NiHH/iHH/iIcVDX3yiHH/iHH/iHH/PEfBtLg+hx/4hx/4hx/4Su2sYSWIcf+Icf+Icf+Ee2PJSchx/4hx/4hx/4hOQvw70P+Icf+Icf+IhxUNffKIcf+Icf+Icf9FPEzMO/+Icf+Icf+Icf+ITUhMS3v/iHH/iHH/iISJu8hkSIcf+Icf+Icf+Fq71kSHH/iIcf+IcUSJbLdphx/4hx/4hx/4hLqDxlfP+Icf+Icf+IcUrNXGMq/4hx/4iHH/iHH/hV8dsOiHH/iHH/iHH/hBJSz9rYcf+Ihx/4hx/0JvbOkJhx/4hx/4iHH/hFZEy5u4cf+Icf+Ihx/4QtG88uT/iIcf+Icf+IcUPWjNKX/4hx/4hx/4hxS3BMSPuIcf+Icf+Icf84uQO4RvyIcf+Icf+IhxMo4xvXHOcf+Icf+Ihx/4hEnDzGPHH/iHH/iHH/g+ZpKymW2Icf+Icf+Ihx/0FKTAxb/4hx/4iHH/iEVkTLm7cf+Icf+Ihx/4hOSEwre4hx/4iHH/iHH/S/VcUKqIcf+Icf+IcUeOPIcciIcf+Icf+IcUqoPFV8hx/4hx/4iHH/iHH/iHH/iHH/iE5C/DvQ/4hx/4iHH/PstSszSt/4hx/4hx/4iE1wTDj7iHH/iHH/iHH/iIcf+Icf+ISTEsfO2Icf+Icf+Icf+Icf+Icf+Ihx/4hxTxUsHq3/iHH/iHH/iHH/iHH/iHH/iIcf9DN3zciIcf+Icf+Ihx/0lWTHqbhx/4hx/4iHH/iHH/iHH/iHH/iHH/hMWxxKTohx/4hx/4hx/4iHH/iHH/iHH/iHH/iHFL4oxB14cf+Icf+Icf+Ihx/4hx/0KEnPe2/4hx/4hx/4hx/4iHH/Od+htyBecf+Icf+Icf+IcU8irA3ViHH/iHH/iHH/hGbuypEYhx/4hx/4hx/4iHH/O4bitnkd/4hx/4hx/4hxTEhMO3uIcf+Icf+Icf9D6VzRanH/iIcf+Icf+ITM1cQypx/4hx/4hx/4hxQcQ847xx/4hx/4hx/4hAapwKVohx/4iHH/iEnIjIN3/4hx/4hx/4hETxzbDv+Icf+Icf+IQ8Q807xx/4iHH/iHH/hau9ZEhx/4hx/4iHH/iHH/iHH/hCb2zpCXH/iIcf+Icf+Icf+ExwTFj7/4iHH/iHH/iEuDHFfOcf+Ihx/4hx/4hxRrY8lJyIcf+Icf+Ihx/0ByTBnb/4hx/4hx/4iHH/iHFLcExI+4cf+Icf+IhxQ2RM2bv/iHH/iHH/iIcf+Icf+ECqPAZciHH/iHH/iIcf9NIyw9zYiHH/iHH/iHH/iHH/iHH/iHH/iIcf9IjjyHHIcf+Icf+Icf+Ihx/0UXLL6Nhx/4hx/4hx/4hx/4hx/4hx/4iHFICSx/bYcf+Icf+Icf8wFyGx+N7/iHH/iHH/iIcf9AckwZ2/+Icf+Icf+IhxR6Nshclx/4hx/4hx/4RRcsvo1x/4hx/4hx/4iHH/iEe2PKSc/4hx/4hx/4hx/4iHH/QUpMDFv/iHH/iIcf+ExwTFj7/4hx/4hx/4hHtjyUnHH/iHH/iHH/iE/nXCGK/4hx/4hx/4iEUkrL21hx/4hx/4hx/4M6LivV0dhx/4hx/4hx/4hMcExY+/+Icf+Icf+Icf+IQvws4D1x/4hx/4iHH/iHH/iHH/iHH/iHH/hK0Dxy/P+Ihx/4hx/4hx/4hx/4hx/4hx/4Qvws4D2Icf+Icf+Icf+Icf9PmjwmXP+Ihx/4hx/4hx/4hx/4hx/4hxQPwsAT3/iIcf+Icf+Icf+ISI48lxz/iIcf+Icf+Icf+Icf+EbuLKEdcf+Icf+Ihx/4hx/4hx/4hx/4S6g8ZXz/iIcf+Icf+Icf9C/CzgPYhx/4hx/4hx/4iHH/iHH/hHtjyUnHH/iHH/iHH/iIcUBKTPtbcf+Icf+Ihx/0VkTLm7iHH/iHH/iISi5MfRv/iHH/iIcf+EkxLHztiIcf+Icf+Icf+Icf+Icf+Icf+IhG7iyxHf+Icf+Icf+Icf+Icf+Icf+EFKTAxb/4hx/4hx/4iHH/iERxzNjj/4hx/4hx/4g+nwGyYP6HH/iHH/iHH/hBCqz/VXH/iHH/iHH/iE81fByohx/4hx/4hx/4hDdxzojv+Icf+Icf+ISGkciW6Icf+Icf+Icf+EXWjLKXhx/4iHH/iHH/T5o8Jlz/iHH/iHH/iIRhcsro2Ihx/4hx/4hxPF9hs6Cehx/4hx/4hx/4hJVkx6m3H/iHH/iHH/g3IqK53V1x/4hx/4hx/4RWRMubuIcf+Icf+IcVDX3yiIcf+Icf+IcUD8LAE9/4hx/4hx/4hx/4iHH/iHH/RRcsvo2HH/iHH/iHH/VPHdDv+Icf+Ihx/4Uq/fUP+Icf+Icf+IUdfQOP+Icf+Icf+Icf+Icf+Ihx/4hPwjwT3Icf+Icf+Icf9ETxzLDocf+Icf+Icf+ISTvMjEP/iHH/iHH/iHEz4wG8HP6Icf+Icf+IcT+4grBHfYiHH/iHH/iHFMSEw7e4hx/4hx/4hx/0xwTEj7cf+Ihx/4hx/4hx/4hx/4hx/0iOPIcciHH/iHH/iHH/Xq3SUohx/4hx/4hx/0lWTHqbiHH/iHH/iHH/RWRMubuIhx/4hx/4hx/4hx/4hx/4Qvws4D2HH/iIcf+Icf+Icf9JCSx/bXH/iHH/iHH/iHH/iIcf+Icf+Icf+Icf+Icf+IQSUs/a1x/4hx/4iHFHjjyHHIhx/4hx/4hx/0zNXEMqiIcf+Icf+Icf+Icf+Icf+EISXP7a/4hx/4hx/0aRHKbucf+Icf+Icf+Icf9Io2yFyXH/iHH/iHH/hBCqz/VXH/iHH/iHH/hLqDxlfP+Icf+Ihx/4hx/4hx/4hx/4hx/0RPHMsOhx/4hx/4hx/4iHH/iHH/iHH/iHH/iHFRr95QiHH/iHH/iHH/iE91HBiucf+Icf+Icf+IWrvWRIcf+Icf+Icf+Icf+Icf+Icf+IhxXNXTKohx/4hx/4hx/0N3HNiOhx/4hx/4hx/4R7Y8lJyHH/iHH/iHH/iHH/iHFASkz7W4cf+Icf+Icf+Icf+Ihx/4hL0DxS/Ihx/4hx/4hx/0lWTHqbiHH/iHH/iHH/iHH/hAckwZ2/+Icf+Icf+Icf+IRJw8xjyHH/iHH/iHH/iHH/iIcU6aPBZccf+Icf+Icf+Icf+Ihx/0uoPFV8cf+Icf+Icf+Icf+Ihx/4hx/4Q8Q807yHH/iHH/iHH/iIcf+EScPMY8hx/4hx/4hx/4iHFLcExI+4cf+Icf+Icf+Ihx/4R7Y8lJxx/4hx/4hx/4hx/4iHH/iHH/hau9ZEhx/4hx/4iHH/Xq3SUocf+Icf+Icf+Ihx/4hx/0uoPFV8cf+Icf+Icf+Ihx/4hx/091HBiuhx/4iHH/iHH/iHH/iHH/iHH/iHH/iIT3UcKK7/iHH/iHH/iIcf+Icf+Icf+Icf9FFyy+jYcf+Icf+Icf+Ihx/4hx/4hx/4hx/0iOPIcciHH/iHH/iHH/iHH/iE0jLD3Nhx/4hx/4hx/4iHH/iHH/iHH/iHH/hBJSz9rYcf+Icf+Icf9O36wiBYhx/4hx/4iHH/SI48hxyHH/iHH/iHH/iEqQnGb2cf+Icf+Icf+Icf+Icf+Icf+Ihx/1Tx3Q7/iHH/iHH/iHH/iHH/iIcf9PmjwmXP+Icf+Icf+IcUE3fPyI/4hx/4hx/4hx/4iHH/WePXHIhx/4hx/4hx/4hx/4iHH/iHH/iHFA/CwBPf+Icf+Icf+Icf+Ihx/4hx/4hx/4hx/4hx/4hx/4iEYXLK6NiIcf+Icf+Icf+Icf9IjjyHHIhx/4hx/4hx/4hx/4hx/4hx/4iHE2cEG6j77/iHH/iIcf9N+ixAXf+Icf+Icf+IcU5/vCgE/4hx/4hx/4iEFyTPjbhx/4hx/4hx/4TsI8M9z/iHH/iHH/iHH/iHH/iHH/iErQPHL8/4hx/4hx/4hx/4hx/4hxRZEcpu6HH/iHH/iHH/UdffKIcf+Icf+Icf+Icf+Icf+Icf+Ihx/4hx/01ITDt7cf+Ihx/4hx/4hxTAisP3WIhx/4hx/4hxQ2RM2bv/iIcf+Icf+IRE8c2w7/iHH/iHH/iHH/iDDxAbAe/nH/iHH/iHH/herdJScf+Ihx/4hx/4hBJSz9rXH/iHH/iHH/iF3V1Cr/iIcf+Icf+EkJLI9t/4hx/4hx/4hxV+PZHP+Ihx/4hx/4hx/4RE8cyw5x/4hx/4hx/4hx/4hx/4iHH/iHH/iHH/iEVkTLm7hx/4hx/4hx/4hGroylF3H/iHH/iHH/iIcf+Icf+IcUvijEHXhx/4hx/4hx/4hx/4hx/4iHH/iHH/Si5MbRuIcf+Icf+Icf9Sr95Qcf+Ihx/4hx/4TFscSk6Icf+Icf+Icf+Icf+Icf+Icf+IhxQCUs/a2Ihx/4hx/4hxSO2scSVx/4hx/4hx/4hAz1wUCv+Icf+Icf+IhHkRyW7ocf+Icf+Icf+EouTG0bhx/4hx/4iHFOdRwYrohx/4hx/4iHH/WrvWRIhx/4hx/4hx/4Q8Q807yIcf+Icf+Icf+Icf+Icf+IhBckz424cf+Icf+Icf+IhCSkzrW4cf+Icf+Ihx/0ouTG0bhx/4iHH/iHH/RpEctu7/iHH/iIcf+ERPHNsO/4iHH/iHH/hPdRwYrnH/iIcf+Icf+Icf+Icf+IcVTJ2zaHH/iHH/iHH/iHH/iHH/iHH/iIcf+Icf+Icf+Icf+Icf+Icf+Ihx/4hx/4hx/0L8LOA9iHH/iHH/iHH/iIcf+Icf+Icf+Icf9EnDzGPIiHH/iHH/iHH/iHH/iHFGaRyZbocf+Icf+Icf+IcVPx3A6HH/iHH/iHH/iE1ITEt7/4hx/4hx/4hx/4hx/4hHtjyUnHH/iHH/iHH/iHH/QF0cCy6Icf+Icf+Icf9Sr95Qhx/4hx/4hN4owx14hx/4hx/4hx/4Q1yc6jb/iHH/iHH/iHH/hIjjyHHIcf+Icf+Icf+Icf+Icf+Icf+IhGroylF3H/iHH/iHH/iHH/iHE0EFK7762Ihx/4hx/4hx/4O5oxtWXOhx/4hx/4hx/4hMG3xOSIhx/4hx/4hxQEpM+1uHH/iHH/iHH/iEOEnNe2hx/4iHH/iHH/S6g8VXxx/4hx/4hx/0wwrEz1iHH/iHH/iHH/iHH/iIcUBKTPtbcf+Icf+Ihx/4hx/4hx/0iOPIcchx/4iHH/iHH/iHH/iEyoPEV8iHH/iIcf+Icf+ExwTFj7/4hx/4iHH/iHH/iHH/iHFGtjyUnIhx/4iHH/iHH/hEnDzGPIcf+Icf+Ihx/4RJw8xjyHH/iHH/iHH/iIcf+Icf+Icf9PmjwmXP+Icf+Ihx/4hx/4hNcEw4+4hx/4iHH/iHH/iHE5dRG2iu6HH/iHH/iHH/hPwjwT3Ihx/4iHH/iHH/QUpMDFv/iIcf+Icf+IcUBKTPtbhx/4hx/4hx/4QUpMDFv/iHH/iHH/iHFHFqyOlXH/iHH/iHH/iHFLMKxM9YiHH/iHH/iHH/RE8cyw6HH/iHH/iHH/iEhpHIluiHH/iHH/iHH/Ru4soR2HH/iIcf+Icf+Icf+Icf9Hm7yWRHH/iHH/iHH/iIcf+DKDEr587Yhx/4hx/4hxQEpM+1uHH/iHH/iHH/iEUXLM6N/4hx/4hx/4iE5ITCt7iHH/iHH/iIcf+DydBLRi+4cf+Icf+Icf+E5tbCkpiHH/iHH/iHH/iHH/iIcf+EhpHIluiHH/iIcf+Icf+EScPMY8hx/4hx/4iHH/iHH/herdJScf+Icf+Ihx/0kWrH6ViHH/iHH/iIcf9CElz+2v+Ihx/4hx/4S6g8ZXz/iHH/iHH/iIVfHbDocf+Icf+Icf+Icf9DxDzTvIiHH/iHH/iHH/Q8Q807yIcf+Icf+IhA3NwDMocf+Icf+Ihx/4RJw8xjyHH/iHH/iHH/RnacuJb/iHH/iHH/iHH/iHH/iHH/iIRHccyI6Icf+Icf+Ihx/4ThBcPvr/iIcf+Icf+Icf+ITUhMS3v/iHH/iHH/iHH/NS5Bu9G+cf+Icf+Icf+Ihx/4hxXa3SUohx/4hx/4iHH/SkN8e8j/iHH/iHH/iEhpHIluiHH/iHH/iIcf9KUPxq8Ihx/4hx/4hG+6ygRYhx/4hx/4g2PpS6wWuHH/iIcf+Icf88l7S1aEv/iHH/iHH/iHH/NOMBvBz+hx/4hx/4hx/0ouTG0biHH/iHH/iHH/SI48hxyIcf+Icf+Icf+Icf+EVkTLm7iHH/iHH/iHH/hG7iyhHXH/iHH/iIcf+EkJLI9t/4hx/4hx/4hLtbxUpIcf+Icf+Icf+IRu4ssR3/iIcf+Icf+Icf+Icf+Icf+EcEXJ+6iHH/iHH/iIQKo8BlyHH/iHH/iHH/iHH/NQzzvPMM/4iHH/iHH/iHFB0bzi5Ihx/4hx/4hxQJds9omIcf+Ihx/4hx/4hxTEhMO3uIcf+Icf+IcU0QXC76iHH/iHH/iHH/QUpM+1tx/4hx/4hx/4hx/0buLKEdhx/4iHH/iHH/iHH/Q3cc2I6HH/iHH/iHH/hP51wRinH/iHH/iHH/iHH/StA8YvyHH/iHH/iHH/RTxMzDv/iHH/iHH/iHH/iHH/hIjjyHHIcf+Icf+Icf+Icf+IRu4ssR3/iIcf+Icf+Icf+ExwTFj7/4iHH/iHH/iHH/iHH/hF+6zARf+Icf+Icf+IcTxfYbOgnocf+Icf+Icf+EISXP7a/4hx/4hx/4iHH/SI48hxyHH/iHH/iHH/iEJvbOkJcf+Icf+Icf+EmI7Hdxhx/4hx/4iHH/iHH/iFLX3iiIcf+Icf+Ihx/4hx/4hx/4hx/4hV8dsOhx/4iHH/iHH/VPHdDv+Icf+Icf+Icf+Ihx/4hx/4hx/4hFFyzOjf+Icf+Icf+Icf9EZEzZu/+Icf+Icf+Icf+IhJVkyKm/+Icf+Icf+Ihx/4hxSqg8VXyHH/iHH/iHH/iEiOPIcccf+Icf+Icf+Icf+EhOnIsWiHH/iHH/iHH/iHH/iFXx2w6Icf+Icf+Icf9MIyxdzf+Icf+Icf+IcUWRHKbuhx/4hx/4hx/4Q3cc2I5x/4hx/4hx/4hx/1jj2Rz/iHH/iHH/iHH/iHH/hB5Izxt4hx/4hx/4iHH/WePXHIhx/4hx/4hx/4hx/4iHH/iHH/hETxzLDnH/iHH/iHH/hGPEysO4hx/4hx/4hx/4hx/4hV8dsOiHH/iHH/iHH/WrvWRIhx/4iHH/iHH/iHH/iHH/iHH/iHH/iIRHccyI6Icf+Icf+Ihx/4hxV+PZHP+Icf+Icf+Icf9AXRwLLohx/4hx/4iHH/iHH/iHH/iHH/iHH/iHH/iIcf+F6t0lJx/4hx/4hx/4iHFRr95Qhx/4hx/4hx/4Sxt8bkj/iHH/iHH/iIcVPx3A5x/4hx/4hx/4hBCqwAZf+Icf+Icf+IcUJcnNo2hx/4hx/4hx/4hxQcQ887z/iHH/iIcf+Icf+Icf+EFKTAxb/4hx/4hx/4hxSzCsTPWIhx/4hx/4hx/4hxQPwsAT3/iHH/iHH/iIcf+Icf+Icf+Icf+ITSMsPc2HH/iHH/iHH/iF3V0ypx/4hx/4hx/4hS194oiIcf+Icf+Icf+IT/TcELKIcf+Icf+Icf83zVG5Mq5x/4hx/4iHH/iHH/iHFGtjyUnIhx/4hx/4iHH/T6e8FYSIcf+Icf+Icf+Icf+IcUnQPGL8hx/4iHH/iHH/iHH/iHH/iEiOPIcccf+Icf+Icf+IRjxMrDuHH/iHH/iHH/iEAyrB3V/4hx/4hx/4hx/4hxQEpM+1uHH/iHH/iHH/iE1ITEt7/4hx/4hx/4hxN3rhuIUehx/4hx/4hx/4OnURt4ru/4hx/4hx/4hx/0xwTEj7hx/4hx/4hx/4P9lRsSauhx/4iHH/iHH/iHH/iHH/iHH/iEK8jOQ3hx/4iHH/iHH/iHH/iEyoPEV8iHH/iIcf+IcUJ3HNiOhx/4iHH/iHH/T3UcGK6HH/iIcf+IcUn1XHCq/4hx/4hx/4hxPtwksSPbcf+Icf+Icf+EElLP2thx/4iHH/iHFRr95Qhx/4hx/4iHFAl2z2iYhx/4hx/4hx/4hFZEy5u4cf+Icf+Icf+Icf+IPfv1swQKiHH/iHH/iHH/PtjSsictiIcf+Icf+Icf+IOZVht2qeiIcf+Icf+IcUguTI0b/4hx/4hx/4hx/4hZ49cccf+Ihx/4hx/4hx/4hx/4hS194oiIcf+Icf+Icf+Icf+IcVi710Rx/4hx/4hx/4hx/4hx/4hx/4iHH/iHH/iHFOTRwrLv+Icf+Icf+Icf+Icf+Icf+Ihx/4hx/4hx/4hx/4hx/4Q4Sc17aIhx/4hx/4hx/0PEPNO8iHH/iHH/iIcf+Icf+IQvws4D1x/4hx/4hx/4hx/4iHH/iHH/hC/CzgPYcf+Icf+Icf9NlWw2qYiHH/iHH/iHFMSEw7e4hx/4hx/4hx/4RSSsvbWIhx/4hx/4hx/z7Y0rInLYhx/4hx/4hx/4hAqjwGXIhx/4hx/4hx/4hZ49cchx/4hx/4hx/0BdHAsuiHH/iHH/iHH/hJVkx6m4cf+Icf+Icf+IcTOtAr1S/f+Icf+Icf+IhxNC5Bu9G+hx/4hx/4hx/4hNcEw4+4iHH/iHH/iHH/QHJMGdv/iIcf+Icf+IcUZOnKsW/4hx/4iHH/iEVkTLm7cf+Icf+Ihx/4hx/4hx/4hx/4hx/0167DhRhx/4hx/4iHH/iFnj1xxx/4hx/4hx/4hMcExY+/+Icf+Icf+IcUcxLIzthx/4hx/4hx/4iHH/iF3V1Cr/iHH/iHH/iFbJ2jaIcf+Icf+Icf+Icf+Icf+Ihx/4hx/4S6g8ZXz/iHH/iHH/iIcf+Icf+Icf+ErQPHL8/4hx/4hx/4iHH/iHH/StA8Yvxx/4hx/4hx/4hx/4iHH/iHH/iHH/iHH/VcncNv+Ihx/4hx/4hx/4hx/4hx/4hx/4SI48hxyHH/iHH/iHH/iHH/iIcf+IcU51HBiuiHH/iIcf+Icf+Icf+Icf+Icf+IXdXTKnH/iHH/iHH/iHH/iEFyTPjbiHH/iHH/iHH/iHFCnDzWPHH/iHH/iHH/iERPHNsO/4hx/4hx/4hx/zaaMrplzXH/iHH/iHH/iDt1EbWK7ohx/4iHH/iHH/hOQvwr0HH/iHH/iHH/iHH/iIcf+Icf9McExI+3H/iHH/iIcf+IcUKcPOY8/4hx/4hx/4iHH/hMcExY+/+Icf+Icf+ITHBMWPv/iHH/iHH/iHFDTxzLDohx/4hx/4iHH/Q3cc2I5x/4hx/4iHH/iHH/iHH/iHH/hK0Dxy/P+Icf+Ihx/4hHtjyknP+Icf+Icf+Icf+ExwTEj7cf+Icf+Icf+ISgksb22Icf+Ihx/4hx/0v1XFCqiHH/iHH/iHH/iHFPIqwN1Yhx/4hx/4hxQ9aM0pf/iHH/iHH/iHH/OAihuPdecf+Icf+Ihx/4gwTxGwwO6HH/iHH/iHH/iHFCnDzWPHH/iHH/iHH/iHH/iEUXLM6N/4hx/4hx/4iHH/iHH/iHH/iHH/iHFM+iwwXXH/iHH/iIcf+IRjxMrDtx/4iHH/iHH/T5o8Jlz/iHH/iHH/iIcf+Icf+EPEPNO8hx/4hx/4hx/4iHFPYkwJ23H/iHH/iHH/iIcf+ECqPAZciHH/iHH/iHH/RGRM2bv/iHH/iHH/iHH/iIcf+ElWTHqbcf+Icf+Ihx/4QKo8BlyIcf+Icf+Icf+Ihx/0uoPFV8cf+Icf+Icf+IcU+HbBeJ/4hx/4hx/4hx/4RCSs3bX/iHH/iHH/iHH/iHFBxDzzvP+Ihx/4hx/4hx/4hx/4hx/4R7Y8lJyHH/iHH/iHH/iEFyTPjbiHH/iHH/iHH/iHH/hPwjwT3Ihx/4iHH/iHH/iHH/iHFHjjyHHIiHH/iHH/iHFOmjwWXHH/iHH/iIcf+Icf+Icf+Icf+Icf9U8d0O/4iHH/iHH/iE0jLD3Nhx/4hx/4hx/4hx/4hO+iwgXYcf+Ihx/4hx/4hx/4hx/4hx/4SI48hxyHH/iHH/iHH/iEv1XFCqcf+Icf+Icf+IhGroylF3H/iHH/iHH/hFiWzHaf+Icf+Ihx/4hxT00cCy6Ihx/4hx/4hx/4hx/4hx/0OcPOY8/4hx/4hx/4hx/0iOPIcciHH/iHH/iHH/RTxMzDv/iHH/iHH/iHH/iHFM+iwwXXH/iHH/iIcf+Icf+Icf+Icf+Icf+Icf+ERPHMsOcf+Icf+Ihx/4hx/4hx/4hx/4hx/4hx/4R2kcqW7/iHH/iHH/iIcf+Icf+Icf+Icf9C/CzgPYhx/4hx/4iHH/iHH/iHH/iHH/iHH/iHH/hAXRwLLocf+Icf+Ihx/4hx/4T8I8E9yIcf+Icf+Icf+Ihx/4hx/4hx/4hx/4TvosIF2Icf+Icf+Ihx/0lWTHqbhx/4hx/4iHH/iHH/iHH/iHH/iHFPFSwerf+Icf+Icf+Ihx/4QKo8BlyIcf+Icf+Icf+Ihx/4hxRrY8lJyIcf+Icf+Icf+Ihx/4hx/4hx/4hx/4hNIyw9zYcf+Icf+Icf+IhxT2JMCdtx/4hx/4hx/4iHH/iHH/iEvQPFL8iHH/iHH/iHH/iIcf+Icf+Icf+Icf9JCSx/bXH/iHH/iHH/iIcf+ISVZMipv/iHH/iIcf+Icf+Ee2PJSccf+Icf+Icf+Ihx/4hx/4hx/4QKo8BlyIcf+Ihx/4hx/4hx/0uoPFV8cf+Icf+Ihx/4hx/4StA8cvz/iHH/iHH/iHH/iIcf+Icf+IQKo8BlyHH/iHH/iIcf+IcTvHAbU4/v+Icf+Ihx/4hxSzCsTPWIcf+Icf+IhxPDpBs8W+iIcf+Icf+Icf9NSEw7e4cf+Icf+Icf+EF87Akx/4hx/4hx/4hx/4hJVkx6m3H/iHH/iHH/iIcUswrEz1iHH/iHH/iHH/iEScPMY8hx/4hx/4hx/4hx/4iHFICSx/bYcf+Icf+Icf+Icf+Icf+Icf+Ihx/4XdXTKnH/iHH/iHH/iHFYu9dEcf+Icf+Icf+Icf+Icf+ISGkciW6Icf+Icf+Ihx/1Tx3Q7/iHH/iHH/iHH/THBMSPuHH/iHH/iHH/iEouTG0bcf+Icf+Icf+EUXLL6Ncf+Icf+Ihx/4hxQYSc57Zx/4hx/4hx/4hx/4SDEsnO3/iHH/iIcf+IcUnQPGL8hx/4hx/4hx/4hFZEy5u4cf+Icf+Icf+IME8RsMDuhx/4iHH/iHH/iEso/F1wcf+Icf+Icf+EX7rMBF/4hx/4hx/4hA3NwDMohx/4hx/4iElWTIqb/4hx/4hx/4iHH/iEe2PKSc/4hx/4hx/4hx/4iHH/T5o8Jlz/iHH/iHH/iHH/iIcf+IcU2CnCfWhx/4hx/4hx/4hx/4iHH/iHH/Q8Q807yIcf+Icf+Icf+Ihx/4hx/4hNCKxPdf+Ihx/4hx/4hxMJCSv29tiIcf+Icf+IcUpbHFpOcf+Icf+Icf+Icf+Icf9LqDxVfIcf+Icf+Icf+IcT1nEbKY7nH/iHH/iHH/iHFM36xCBf+Icf+Icf+IOxrxteUOiHH/iHH/iHH/iITzV8HKhx/4hx/4hx/4iHFE+6ywRXH/iHH/iIcf+Icf+IcUXuLKEdiHH/iHH/iHH/hJVkx6m4cf+Icf+Icf+Ihx/4hx/4hx/0+aPCZc/4hx/4iHH/iHEzVkG8qb6HH/iHH/iHH/iHH/hBV8z6g4cf+Ihx/4hx/4hx/07frCIFiHH/iHH/iHH/hNSEw7e3H/iHH/iHH/iHH/TsI8M9z/iIcf+Icf+Icf+EFyTPjbiIcf+Icf+Icf+Icf+Icf+D1fYbSgnv+Icf+Icf+IRdaMspdx/4hx/4iHH/iD06QbPFvnH/iHH/iHH/iExbHEpOhx/4hx/4hx/4hxQcQ887z/iIcf+Icf+Icf+Icf+ErQPHL8/4hx/4iHH/iHH/iHH/iHH/hFZEy5u4hx/4hx/4hx/0ElLP2tiHH/iHH/iHH/iIcf+Icf+Icf+Icf+Icf9G7iyhHYcf+Ihx/4hx/4hPwjwT3Icf+Icf+Icf+Ihx/4hx/4hx/4hx/4hx/4hx/4iE91HCiu/4hx/4hx/4iHH/iHH/iHH/iE/CPBPchx/4hx/4iHH/iHH/iHH/iHH/iE0jLD3Nhx/4hx/4hx/4iHH/iHFCnDzmPP+Icf+Icf+Ihx/4hx/4hx/4hx/4hBJSz9rXH/iHH/iHH/iIcf+Icf+IQKo8BlyHH/iHH/iIcf+IcU3CPCPccf+Icf+Icf+Icf+Ihx/4hx/4hxQPwsAT3/iHH/iHH/iHH/iIcf+Icf+ITKg8RXyIcf+Icf+Ihx/4hx/4hx/4T8I8E9yIcf+Icf+Ihx/4hx/4hxQpw85jz/iHH/iIcf+Icf+IcU6aPBZccf+Icf+Ihx/4hx/4hx/4hx/4RJw8xjyIcf+Icf+Icf+Icf+Icf+Icf+IhFTxy7Dohx/4iHH/iHH/iHFIVkx6m4iHH/iHH/iHH/iHH/hIMSyc7f+Icf+Icf+Icf83VEO5q7yIcf+Icf+Icf+ElWTHqbhx/4hx/4hx/4hKLkxtG3H/iHH/iHH/iHFHVkyam/+Icf+Icf+IcUtVzEqjhx/4hx/4hx/4UdfQOP+Icf+Ihx/4hx/0VkTLm7iHH/iIcf+IcTXM0rozLYcf+Icf+Icf+IcUvijEHXhx/4hx/4iHH/iEcEXJ+6hx/4hx/4hx/4hxQcQ887z/iHH/iIcf+Icf+Icf+IcUKcPOY8/4iHH/iHH/iHH/iHH/RE8cyw6HH/iHH/iHH/iHH/iIcf+Icf+Icf+E1ITDt7cf+Icf+Icf+IVfHbDocf+Icf+Ihx/4hMzVxDKnH/iHH/iHH/iEfo3JFycf+Icf+Icf+IcVDX3yiIcf+Icf+Icf+EXWjLKXhx/4hx/4hx/4hO+iwgXYcf+Ihx/4hx/4hx/4hx/4hDhJzXtocf+Ihx/4hx/4hx/4hx/4hx/4hxQAqs/1WIcf+Icf+Icf+EL8LOA9iHH/iHH/iHH/iHH/iE66jCRXiHH/iHH/iIcf+FXx2w6Icf+Icf+IcUcxLIzthx/4hx/4hx/4iEouTH0b/4hx/4iHH/iHH/QUpMDFv/iIcf+Icf+Icf+Icf+Icf9K0Dxi/HH/iIcf+Icf+Icf+Icf9EnDzGPIiHH/iHH/iHH/iHH/hOgpw31v+Icf+Ihx/4hx/4hx/4hx/4hMqDxFfIiHH/iHH/iHH/iHH/hO+iwgXYhx/4hx/4iHFGaRyZbnH/iHH/iIcf+Icf+IcU9iTAnbcf+Ihx/4hx/4hx/1q71kSIcf+Ihx/4hx/4hx/4hx/4hx/0RkTNm7/4hx/4hx/4hxTPosMF1x/4hx/4iHH/iHH/PAcitPjdhx/4hx/4iHH/hEXJzKNohx/4hx/4hx/4SVZMepuHH/iHH/iHH/iEbuLKEdcf+Icf+Icf+Icf+Icf+Icf+Ihx/4Qvws4D2HH/iHH/iHH/iHH/iHH/iErQPHL8/4hx/4hx/4hx/4hx/4hxT2JMCduHH/iHH/iHH/iDgeRLjhu4cf+Icf+Icf+IONSCuCt9iHH/iHH/iHH/hAckwZ2/+Icf+Icf+Icf+IS6g8ZXz/iHH/iHH/iHH/Oa0Bt1L+cf+Icf+Icf+ITDCsTPVx/4hx/4hx/4hxT2JMCduHH/iHH/iHH/iDXtobwSXv+Icf+Icf+Icf+EouTG0bhx/4hx/4iHH/hEnDzGPIcf+Icf+Icf+Ihx/4P0yRsbNucf+Icf+Ihx/4hxTcI8I9xx/4hx/4hx/4hx/0QkrM21cf+Icf+Icf+Icf9EZEzZu/+Icf+Icf+Icf+EFKTAxb/4hx/4hx/4iHFHjjyHHIhx/4hx/4hx/4iHH/RJw8xjyIcf+Icf+Icf+Ihx/4hx/0ScPMY8iHH/iHH/iIcf+IcUKcPOY8/4hx/4hx/4iHH/hMMKxM9XH/iHH/iHH/iIcf+Icf+IcUXuLKEdiHH/iHH/iHH/iEY8TKw7hx/4hx/4iHH/SRasfpWIcf+Icf+IhxPkyRsbNuiHH/iHH/iIcf+EJKTOtbiHH/iIcf+Icf+IcUjtrHElcf+Icf+Icf+ISpCcdvb/iHH/iHH/iEjbXIJKiHH/iHH/iHH/iHH/iHFNdRw4rv+Icf+Icf+Icf+Icf+Ihx/4hx/4hx/4hx/4hxRrY8lJyIhx/4hx/4hx/4hx/4hx/4Ru4soR1x/4iHH/iHH/iHH/iHH/iHH/hG7iyhHXH/iIcf+Icf+Icf+Icf+Icf9K0Dxi/HH/iIcf+Icf+Icf+Icf+Icf9HtjyUnIhx/4hx/4hx/4hx/4hx/4RJw8xjyIcf+Icf+Icf+Icf+IcU3CPCPchx/4hx/4hx/4hx/4hxQAqs/1WIcf+Icf+Icf+Icf+EByTBnb/4hx/4hx/4hx/4TM1cQyqIcf+Icf+Icf+Icf+IcUXDvKPEhx/4hx/4hx/4iHH/iHH/iHH/hDdxzYjnH/iHH/iHH/iHH/RdaMspeIcf+Icf+Icf+Fq71kSIcf+Icf+Icf+IVsnaNohx/4hx/4hx/4hx/4hBckz424hx/4hx/4hxRo48pxz/iHH/iHH/iHH/iHH/iHH/iIcf+Icf+EkJLI9t/4hx/4hx/4hx/4SI48hxyHH/iHH/iHH/iHH/iHH/iEScPMY8hx/4hx/4hx/4hJVkx6m3H/iHH/iHH/iHH/hEnDzGPIhx/4hx/4hx/4hxTRBcLvqIcf+Icf+Ihx/0ScPMY8iHH/iHH/iHH/iIcUxITDt7hx/4hx/4iHH/hHdpyYlocf+Icf+Icf+Icf+Ihx/4hx/4hx/4hx/4hx/1HX3yiHH/iHH/iHH/iHH/iHH/iHH/iIcf+Icf+EL8LOA9hx/4hx/4hx/4SNtcgkqIcf+Ihx/4hx/4hx/4hx/4XdXTKnH/iIcf+Icf+EuDHFfOhx/4iHH/iHH/iHFKWxxaTnH/iHH/iHH/iHH/iHH/iHH/iIcf+IQ8Q807xx/4hx/4hx/4hx/4ONUBuSr+/4hx/4hx/4hx/04QXC76hx/4hx/4iHH/T5o8Jlz/iHH/iHH/iHH/QHJMCdtx/4hx/4hx/4MEnBscY+/4hx/4hx/4hx/4hx/4hd1dMqcf+Icf+Icf+IcVi710Rx/4hx/4hx/4hx/4hx/4hx/4iHH/iEoJLG9tiHH/iHH/iHH/iHH/iHH/SI48hxyIcf+Icf+Icf+Icf+Ihx/0e2PJSchx/4hx/4hx/4hx/4iHH/iHH/iECqPAZchx/4hx/4iHH/iEoJLG9tiHH/iHH/iHH/hI21yCSohx/4hx/4iHH/hHkRyW7ohx/4hx/4iHH/iHFRr95Qhx/4hx/4iHH/iEeRHJbuhx/4hx/4iHH/hSr99Q/4hx/4hx/4iHH/iHE00DG8L87/iHH/iHH/iIcUeOPIcciHH/iHH/iHH/iIcf+Icf+EUkrL21iHH/iIcf+Icf+Icf+Icf+IR7Y8pJz/iIcf+Icf+Icf+IcUeOPIcciIcf+Icf+IcUhWTHqbiIcf+Icf+Icf9NCKw/dYhx/4hx/4hx/4QB18DyiIcf+Icf+Icf+Icf+EJE/Puw/4iHH/iHH/iHH/hNVcw6o4hx/4hx/4iHFCXJzaNnH/iHH/iHH/iEaujKUXcf+Ihx/4hx/4hOLcwtI4cf+Icf+Ihx/4gzKXG91o6HH/iHH/iHH/gwTxGwwO6Icf+Icf+Icf+EkWrH6ViHH/iHH/iHH/iIcf+ITXBMOPuIcf+Icf+IhxRrY8lJyIcf+Icf+Icf+Icf+Ihx/4hx/4hBJSz9rXH/iHH/iHH/iHH/iHH/iIcf+IcUHEPPO8/4hx/4hx/4hx/0xwTEj7hx/4hx/4hx/4hx/zb1UboKrocf+Icf+Icf+IRA98zwhx/4hx/4hx/4hx/1Kv3lCHH/iHH/iHH/iE81fByohx/4hx/4hx/4hxRmkcmW6HH/iHH/iHH/iFKv31D/iHH/iHH/iHH/R2kcmW5x/4hx/4hx/4hx/1HX3yiHH/iHH/iHH/iHFPYkwJ24cf+Icf+Icf+Do1cbbKjnH/iHH/iHH/hMcExI+3H/iHH/iHH/iHH/iHH/S428ZyT/iIcf+Icf+Icf9NSEw7e4cf+Icf+Icf+Icf+Icf+Icf+Ihx/4hx/4StA8cvz/iHH/iHH/iHH/RTxMzDv/iHH/iHH/iIcf9Nuow0V3H/iHH/iHH/iHH/iHH/iHH/iEuoPGV8/4hx/4hx/4hx/4hx/4iHH/iEUXLM6N/4hx/4hx/4hx/0DPXAQKhx/4hx/4iHH/g0euK8hR1x/4hx/4hx/4hETxzbDv+Icf+Ihx/4hxRk6cqxb/iHH/iHH/iIcf9Az1wECocf+Icf+Icf+Icf+Icf+Ihx/0rQPGL8cf+Icf+Icf+Icf+Icf+Ihx/4hx/4hG7iyxHf+Icf+Icf+Icf+Ihx/z6fAbJg/ohx/4iHH/iHH/MPEBsB7+hx/4hx/4iHH/hNCKw/dXH/iHH/iIcf+Icf+IMQkiv/bdiHH/iIcf+Icf+EWW7LaRiHH/iHH/iHH/iD6fAbJg/ocf+Icf+Icf+EFKTAxb/4hx/4hx/4hxRDxMvDtx/4hx/4hx/4iHH/iHH/iHH/iHH/hJCSyPbf+Icf+Icf+Ihx/4hx/4hx/4hxPB/Bs+A+iHH/iHH/iHH/RTxMzDv/iHH/iHH/iHE5GvG25Q6HH/iHH/iHH/iDHQMrA/zf+Icf+Icf+Icf+Icf+IP0yRsbNucf+Icf+Icf+Ihx/4hx/4hxTPosMF1x/4hx/4hx/4hx/4iHH/iHH/iHEzyIG8N35x/4hx/4hx/4iHH/iHH/iHH/iHFGtjyUnIhx/4iHH/iHH/hMWxxKTohx/4hx/4hx/4hx/4hx/4hx/4iHH/hJMSx87YiHH/iHH/iHH/iHH/TP/8QACIhx/4hx/4hxP92isCJdcf+Icf+Icf+IhxThr8HlCIcf+Icf+Icf+Icf+Ihx/4hx/4T6e8FYSHH/iHH/iHH/iHFcrdRS/4hx/4hx/4hx/4hx/4hx/4iHH/iHH/iHH/iHH/hau9ZEiHH/iHH/iHH/iHH/iHH/iHH/iIRu4ssR3/iHH/iHH/iHFRr95QiHH/iHH/iHH/hHkRyW7oiHH/iHH/iHH/iHFHVkyam/+Icf+Icf+IcU0QXC76iHH/iHH/iHH/T1qcGlaHH/iHH/iHH/hJVkx6m4cf+Icf+Icf+Icf+Icf+Icf9FFyy+jYcf+Ihx/4hx/4hx/4hWydo2hx/4iHH/iHH/iFOv3VCIcf+Ihx/4hx/4hx/4hIjjyXHP+Ihx/4hx/4hx/4hx/4MNaBsTl+/4hx/4iHH/iHH/hWydo2iHH/iHH/iIcf+Icf+Icf+IcUa2PJSciHH/iIcf+Icf+Icf+Icf+IQF0cCy5x/4hx/4hx/4hx/4iHH/iHH/iHH/iHH/iHFCnDzWPHH/iHH/iHH/iHH/iHH/StA8Yvxx/4iHH/iHH/iHH/iHH/iHH/iHH/iIcf+Icf+Icf+IcV2t0lKIhx/4hx/4hx/4hx/4hx/4hL0DxS/IiHH/iHH/iHH/iHH/iHH/iHH/iIcf+Icf+Icf+IcUeOPIcciIcf+Icf+Icf9au9ZEiHH/iIcf+Icf+Icf+Icf+Icf+Icf+Ihx/4hx/4hx/4T3UcGK6HH/iHH/iHH/iHH/iHH/iHH/iIcf9BJSz9rYhx/4hx/4hx/4hx/4hx/4hx/4hJyIyDd/+Ihx/4hx/4hx/4hx/4hx/4hxTxUsHq3/iHH/iIcf+IcU9NHAsuiIcf+Icf+Icf+FKv31D/iIcf+Icf+IQKo8BlyHH/iHH/iIcf+Icf+IcVi72ET/iHH/iIcf+Icf+Icf+IVfHbDocf+Icf+Ihx/4gzhuS9eRuIcf+Icf+IcUZpHJluhx/4hx/4hx/4hxNy3BudI+/4hx/4hx/4hx/0UXLL6Nhx/4hx/4hx/4iHH/iElWTIqb/4hx/4iHH/iEbuLLEd/4hx/4hx/4hx/1HX3yiHH/iHH/iHH/iHH/iHH/R2kcmW5x/4hx/4hx/4hx/4iHH/hOEFw++v+Ihx/4hx/4hFFyzOjf+Icf+Icf+Icf9N+ixAXf+Icf+Ihx/4hHkRyW7ocf+Icf+Ihx/4hx/4hxQcQ887z/iHH/iHH/iIcf+Icf+EBdHAsuhx/4hx/4hx/4hx/4hx/4hx/4iHH/iHH/iHFCnDzmPP+Icf+Ihx/4hxTEhMO3uHH/iIcf+Icf+INrWxu0pO/4hx/4hx/4hx/4iHH/iE1wTDj7iHH/iHH/iIcf+IcU8VLB6t/4hx/4hx/4hx/4hx/4hx/4iHH/iHH/QbyMBTf/iHH/iHH/iHH/iHH/iIcf+Icf+IRu4ssR3/iHH/iHH/iHH/iIcf+Icf+EeRHJbuiHH/iIcf+Icf+Icf+Icf+Icf+Icf+Ihx/4hx/0dpHKlu/4iHH/iHH/iHH/iHH/iHH/iHH/iIcUpbHGpO/4hx/4iHH/iHH/iHH/iHH/iEScPMY8hx/4hx/4hx/4hx/4hx/4hx/4iHH/iHH/Xq3SUocf+Icf+Ihx/4hLtbxUpIcf+Icf+Icf+IcUKcPOY8/4iHH/iHH/iHH/RWRMubuIhx/4hx/4hx/4hBl2wHif+Icf+Ihx/4hxXa3SUohx/4hx/4iHH/hNeuw4UXH/iHH/iHH/iHFASkz7W4cf+Icf+Icf+Icf+D/+cbIBjv+Icf+Ihx/4hx/zltYbeSnnH/iIcf+Icf+IcUdjzInDhx/4hx/4hx/4hLgxxXzocf+Icf+Icf+Ihx/4hx/0rQPGL8cf+Icf+Icf+Icf+Ihx/4hx/4T8I8E9yIcf+Icf+Icf+Ihx/4hx/4hx/0e2PJSchx/4hx/4iHH/iHH/iHH/TsI8M9z/iHH/iHH/iIcUBKTPtbcf+Icf+Ihx/4hx/4hx/0ijbJXJ/4hx/4hx/4iHFNNXw8qP+Icf+Icf+Ihx/0u1vFSkiIcf+Icf+Icf+Icf9Ktbx0pP+Icf+Icf+Icf+IhDxDzTvHH/iHH/iHH/iHH/iHH/iIcf+Icf+IcUa2PJSciHH/iHH/iIcf+Icf+Icf+E0jLD3NiHH/iHH/iHH/iHH/iFXx2w6Icf+Icf+Icf+ExbHEpOiHH/iHH/iHH/iEwwrEz1cf+Icf+Icf+Icf8651G3GK7/iIcf+Icf+IcVPx3A5x/4hx/4hx/4iEVPHLsOiHH/iIcf+Icf+Icf+IcU6aPBZccf+Ihx/4hx/4hx/4VfHbDohx/4hx/4iHH/hDxDzTvIcf+Icf+Icf+Icf+Ihx/4hx/0rQPGL8cf+Icf+Icf+Icf+IhxQcQ887z/iHH/iHH/iHH/iHH/iIcf+Icf+Icf+Icf+Icf+IS9A8UvyIhx/4hx/4hx/4hxT2JMCduHH/iHH/iHH/iHFHVkyam/+Icf+Icf+Icf9EZEzZu/+Icf+Icf+Icf8w7aKxIl3/iHH/iIcf+IO5oxtmXO/4hx/4iHH/iHH/iHH/QhJc7tpx/4hx/4hx/4hxT2JMCduHH/iHH/iHH/iHH/TsI8M9z/iIcf+Icf+Icf82zNK6My1x/4hx/4hx/4hAMqwd1f+Icf+Icf+Icf+ITvosIF2Icf+Icf+Icf+Icf+IQXJM+NuIcf+Icf+Icf9IjjyHHIhx/4hx/4hx/4hx/4hx/4hx/0L8LOA9iIcf+Icf+Icf+Icf+ISI48hxxx/4hx/4hx/4hx/4RfuswEX/iHH/iHH/iHH/hZ49cciHH/iHH/iHH/hIMSyc7f+Icf+Icf+Icf+Icf+Ihx/4hxTTV8PKj/iHH/iIcf+IcTYiorndXYhx/4hx/4hx/4QZds9olx/4iHH/iHH/iE/nXCGK/4hx/4hx/4hx/4RRcsvo1x/4hx/4iHH/iHFMSEw7e4cf+Ihx/4hx/4OpLktm0bhx/4hx/4hx/4Tt+sIgWHH/iHH/iHH/g4R8K4uD2Icf+Icf+Icf85rQG3Uv5x/4hx/4hx/4Txr8HlCHH/iHH/iHH/iHFGtjyUnIhx/4iHH/iHH/hZ49cchx/4hx/4hx/4iHFA/CwBPf+Icf+Icf+Icf+Icf+Icf+Ihx/4hx/4hx/4hxUa/eUIhx/4hx/4hx/4hx/4hx/4MckBvzb+hx/4hx/4hx/4hx/0X7rLBFcf+Icf+Icf+D2sgbNTfocf+Icf+Icf+Icf9DdxzYjocf+Icf+Icf+IQXJM+NuIcf+Icf+Icf+Icf+Fq71kSIcf+Icf+Icf+IcVPx3A6HH/iHH/iHH/iHH/iHH/iExwTFj7/4hx/4hx/4hx/4hxS3BMSPuIcf+Icf+Icf+E+aPCZc/4hx/4hx/4hx/zzHAbU4/v+Icf+Icf+IcUlDfGvIhx/4hx/4hx/4hxQ2RMybtx/4hx/4hx/4hx/zbQMbovzoiHH/iHH/iHH/hI21yCSohx/4hx/4hx/4iD4ZcrPmjf+Icf+Icf+Icf+IcVfj2Rz/iIcf+Icf+Icf9EnDzGPIhx/4iHH/iHH/TsI8M9z/iHH/iHH/iHFICSx/bYcf+Ihx/4hx/4Ryl8rWj/iIcf+Icf+Icf9au9ZEiHH/iIcf+Icf+Icf+Icf+Icf+IcUW2PLSc/4hx/4hx/4hx/4hMqDxFfIiHH/iHH/iHH/Si5MbRuIcf+Icf+Icf+EVkTLm7iHH/iHH/iHH/T3UcGK6Icf+Icf+Icf+IRlF8uuj/iHH/iHH/iHE4rQG3Uv6HH/iHH/iHH/iEScPMY8hx/4hx/4hx/4hx/4hxQTd8/Ij/iHH/iHH/iE0IrD91cf+Icf+Icf+EuDHFfOiHH/iHH/iHH/hIjjyHHIcf+Icf+Icf+IcUpbHFpOcf+Icf+Icf+IcUWRHKbuhx/4hx/4hx/4RpEctu7/iHH/iHH/iHFPFSwerf+Icf+Icf+Icf+ISyj8XXCHH/iHH/iHH/iHH/MpERvm7uiHH/iHH/iHH/iEkWrH6Vhx/4hx/4hx/4iEoJLG9tiHH/iHH/iHH/iEwbfE5IiHH/iHH/iHH/QHJMCdtx/4hx/4hx/4hx/4hxQySszbWHH/iHH/iHH/iHH/hEnDzGPIhx/4hx/4hx/4hxRo48pxz/iHH/iHH/iHH/iHH/THBMSPuHH/iHH/iHH/iEFyTPjbiHH/iHH/iHH/iHFCnDzWPHH/iHH/iHH/iHH/iHH/S2icWXaIcf+Icf+Icf+ITUhMS3v/iHH/iHH/iHH/iHH/iExwTFj7/4hx/4hx/4hx/4SXtsiEn/iHH/iHH/iHFJgxxnznH/iHH/iHH/iHH/iFLX3iiIhx/4hx/4hx/4hHkRyW7ohx/4hx/4hx/4Xq3SUnH/iIcf+Icf+IcUpbHFpOcf+Icf+Icf+Icf9au9ZEiIcf+Icf+Icf+E81fByoiHH/iHH/iHH/iHH/iHH/M2PBvpw+/4hx/4hx/4hx/0GXbPaJhx/4iHH/iHH/iEWxbLTpiHH/iHH/iHH/iIcf9PdRwYrocf+Icf+Ihx/4hxWLvYRP+Icf+Icf+IhxTLqMNFeHH/iHH/iHH/iF3V1Cr/iHH/iIcf+Icf9EnDzGPIhx/4hx/4iHH/iEiOPJcc/4hx/4hx/4iDrCMbc9zv+Icf+Icf+Icf9LG3xeSHH/iHH/iHH/iEiOPIcccf+Icf+Icf+IXq3SUnH/iHH/iHH/iEHkjPG3hx/4hx/4hx/4hHtjyUnHH/iHH/iHH/iHFFkRym7ocf+Icf+Icf+IcUNPHMsOiHH/iHH/iHH/hOEFwu+nH/iHH/iIcf+IcUhWTHqbiHH/iIcf+Icf9McExI+3H/iHH/iIcf+Icf+Icf+IcTl1EbaK7ocf+Icf+Icf+IcUgJLH9thx/4iHH/iHH/iHH/iHH/iHFD1ozSl/+Icf+Icf+IhxPx5CseG9/4hx/4hx/4hx/4QUpMDFv/iHH/iHH/iHH/Rq6MpReIhx/4hx/4hx/4hx/0ouTG0biHH/iHH/iHH/SI48hxyIcf+Icf+Icf+Icf9LqDxVfIcf+Icf+Icf+IcTD1UrAarf+Ihx/4hx/4hx/0e2PJSchx/4hx/4iHH/hGEdyu4nH/iHH/iHH/iIQTKs/NWIcf+Icf+Icf+Ihx/0iOPIcchx/4hx/4hx/4hMcExY+/+Icf+Icf+Icf83G3G55I6Icf+Ihx/4hxTxUsHq3/iHH/iHH/iHH/iHH/iHH/iIcf+Icf+Icf+IOW1huJKe/4hx/4hx/4hx/4OewitxPdiHH/iHH/iHH/iHH/hIjjyHHIcf+Icf+Icf+IcUJ3HNiOiHH/iHH/iHH/iHFGaRyZbocf+Icf+Icf+Ihx/4hx/4hx/4hx/4hx/4hx/4SI48hxyHH/iHH/iHH/iHH/SlD8avCIhx/4hx/4hLtbxUpIcf+Icf+Icf+ISI48hxxx/4hx/4hx/4hLQ3xbyIhx/4hx/4hx/zIEUb77rocf+Icf+Icf+IQXJM+NuIcf+Icf+Icf+Ihx/4hx/4hxWLvYRP+Icf+Ihx/4hx/4VfHbDohx/4hx/4hx/4QHJMGdv/iHH/iHH/iHH/iIcf+Icf+ITXBMOPuIcf+Ihx/4hx/4hx/zp1EbaK7nH/iHH/iHH/iHH/SQksf21x/4hx/4iHH/iHH/iHH/iHH/hEnDzGPIhx/4hx/4hx/4hJVkx6m3H/iHH/iHH/iHH/QHJMCdtx/4hx/4hx/4hx/4hx/0ijbJXJ/4iHH/iHH/iHH/TUhMO3uHH/iHH/iHH/iHFLouxF0Yhx/4hx/4hx/4ONUBuSr+/4hx/4hx/4hx/0OcPOY8/4hx/4hx/4hx/4hx/4NMcDvDj8iHH/iIcf+IcUKpvNVkiHH/iHH/iHH/S/VcUKqIcf+Icf+Icf+ISpCcZvZx/4hx/4hx/4NW1iu5KdiHH/iHH/iHH/g1UPG7rw5x/4hx/4hx/4hxRxasjpVx/4hx/4hx/4hx/4hx/4hxTG1sOSlx/4hx/4hx/4hx/4hx/4iHH/hHtjyUnHH/iHH/iHH/iHH/iIcf+IcUB87Pgxhx/4hx/4hx/4hx/0uoPFV8hx/4hx/4hx/4hKLkxtG3H/iHH/iHH/iHH/THBMSPuHH/iHH/iHH/iEuDHFfOhx/4hx/4hx/4hx/13V0yqIcf+Icf+Icf+IcUsjLE3Ncf+Icf+Icf+Icf9Sr95Qhx/4hx/4hx/4hxSqg8VXyIcf+Icf+Icf+IT3UcGK5x/4hx/4hx/4hx/4hx/4iHH/iHH/iHH/iHH/iHFPFSwerf+Icf+Icf+Ihx/4hx/4hx/4hx/4hx/4hF1oyyl3H/iHH/iIcf+Icf+Icf9P51wRiocf+Icf+Icf+IRu4ssR3/iIcf+Icf+Icf+Icf+Icf+IcUD8LAE9/4iHH/iHH/iHH/iHH/TsI8M9z/iHH/iIcf+Icf+Icf+Icf+IRu4ssR3/iHH/iIcf+Icf+Icf+Icf+Icf9N+ixAXf+Icf+Ihx/4hx/4hx/4hx/4hx/4hx/0RPHMsOhx/4hx/4iHH/iHFHjjyHHIhx/4hx/4iHH/iHH/iHH/g5rQG4Uv7/iHH/iHH/iHH/S428ZyT/iHH/iHH/iIcf9MzVxDKohx/4hx/4hx/0lWTHqbiHH/iHH/iHH/hAqjwGXIiHH/iHH/iHH/hD6Vzhav+Icf+Icf+Icf+ITvosIF2Icf+Icf+Icf+IcVTJ2zZx/4iHH/iHH/hFZEy5u4cf+Ihx/4hx/4hx/4hxRrY8lJyIcf+Ihx/4hx/4hAqjwGXIcf+Icf+Ihx/4QkT8+7D/iHH/iHH/iHH/iHH/iIcUAvzA4D/4hx/4hx/4hx/0167DhRhx/4iHH/iHH/iHH/hIDvyPEIhx/4iHH/iHH/hGPEysO4hx/4hx/4hx/4T+dcEYpx/4hx/4hx/4hx/0QkrM21cf+Icf+Icf+Icf+EJvbOkJhx/4hx/4hx/4hx/4iHH/iHFJ0Dxi/Icf+Icf+Icf+ExbHEpOiHH/iHH/iHH/iFq71kSHH/iHH/iHH/hDXJzqNv+Icf+Icf+Icf+Icf+IS6g8ZXz/iHH/iHH/iHH/iHH/TXrsOFGHH/iHH/iIcf+Icf+Icf+IcUQXLL6NiHH/iHH/iHH/hNSEw7e3H/iHH/iHH/iIcf+Icf+Icf9N+ixAXf+Icf+Icf+Icf+IhxTg18Lyj/iHH/iIcf+Icf+Icf+Icf+Icf+ISTEsfO2Icf+Icf+Ihx/1q71kSIcf+Icf+Icf+IQF0cCy5x/4hx/4iHH/iHH/iEjbXIJKhx/4hx/4hx/4hx/0GXbPaJiHH/iHH/iDzhArQe/Yhx/4hx/4hx/0KEnPe2/4hx/4iHH/iHH/RpEctu7/iHH/iIcf+IQaTs9bGIcf+Icf+Icf+Icf+Icf+Icf+Ihx/4TUhMS3v/iHH/iIcf+Icf9FZEy5u4hx/4iHH/iHH/iHH/iHFCqbzVZIhx/4hx/4hx/4iHH/iHFDZEzZu/+Icf+Ihx/4hx/4WePXHIcf+Icf+Icf+Ihx/4hx/0uDHFfOiHH/iIcf+Icf+DjeI7kh3P+Icf+Icf+IcTkM8rbzDYhx/4hx/4hx/zq+0rdBLf+Ihx/4hx/4hITpyLFnH/iHH/iIcf+Icf9N+ixAXf+Icf+Icf+Icf+D6fAbJg/ohx/4hx/4hx/4hETxzbDv+Icf+Ihx/4hx/4hx/4hx/4hx/4TvosIF2Icf+Ihx/4hx/4gxFyG/6N6HH/iHH/iHH/iIcf+Ee2PJSccf+Icf+Icf+Icf+IhxQlyc2jZx/4hx/4hx/4hx/4iHH/g3G3G55I6HH/iHH/iHH/iHH/TXrsOFGHH/iHH/iHH/iINeMBuxz+iHH/iHH/iHH/iEY8TKw7hx/4hx/4iHH/hKA9x/wv+Icf+Icf+Ihx/4Qxz87jD/iHH/iHH/iHH/iIcf+ExwTFj7/4hx/4hx/4iHE3euG4hR5x/4hx/4hx/4hxQySszbWHH/iHH/iHH/iHH/QI+8CASIcf+Ihx/4hx/zJbEr+k7f+Icf+Icf+Icf+IQDKsHdX/iHH/iHH/iHH/iIcf+Icf+Icf+Icf9ETxzLDocf+Icf+Icf+Icf9HaRyZbnH/iHH/iHH/iIcVTJ2zZx/4hx/4hx/4hx/4iHH/iHFJ0Dxi/Icf+Icf+Icf+Icf+IhKCSxvbYhx/4hx/4hx/4hx/4hx/4hx/01ITDt7hx/4hx/4hx/4iE0jLD3Ncf+Ihx/4hx/4hx/4hx/4hx/4hx/4iHH/iHH/hC/CzgPYcf+Icf+Icf+Icf8/auOxlRxx/4hx/4hx/4iHH/iHH/R7Y8lJyHH/iHH/iHH/iIcf+IRJw8xjxx/4hx/4hx/4iHH/OjVxtsqOcf+Ihx/4hx/4hx/4hx/4hx/4Qvws4D2HH/iIcf+Icf+ITXBMOPuIcf+Ihx/4hx/4hx/4SI48hxxx/4iHH/iHH/iHE+/nGxAY6HH/iHH/iHH/iHFA/CwBPf+Ihx/4hx/4hxQJds9omIcf+Icf+Ihx/4Q3cc6I7/iHH/iIcf+Icf9NSEw7e3H/iIcf+Icf+Icf+IRSSsvbWIcf+Icf+Icf+Icf+IcUwtzD0jhx/4hx/4hx/4hx/4hCb2zpCXH/iHH/iHH/iHH/iEJKTOtbiHH/iHH/iHH/iEVkTLm7hx/4hx/4hx/4hxSdA8YvyIcf+Icf+Icf+Icf+IcU9iTAnbhx/4hx/4hx/4hx/4hxQs7c0xJx/4hx/4hx/4iHFKWxxqTv+Icf+Ihx/4hx/1q71kSIcf+Icf+Ihx/4hL9VxQqnH/iHH/iHH/iHH/hEnDzGPIhx/4hx/4hx/4hJVkx6m3H/iHH/iHH/iHH/hJCSyPbf+Icf+Icf+Ihx/4hx/4hx/4hx/4hx/4hx/4hMWxxKTocf+Icf+Ihx/4hx/4hx/4hBMqz81YiHH/iHH/iHH/SE6cixaIcf+Ihx/4hx/4hx/4hx/4hx/4hx/4iExbHEpOcf+Icf+Ihx/4hx/4hx/4hx/4Q8Q807yHH/iIcf+Icf+IcUKcPOY8/4hx/4iHH/iHH/iHH/iHH/iHFA/CwBPf+Icf+Ihx/4hx/4hx/4StA8cvz/iHH/iHH/iIcf+Icf+Icf+Icf+IcUsjLE3Ncf+Icf+Icf+Ihx/4hx/4hx/4StA8cvz/iHH/iHH/iIcf+Icf+Icf+Icf+Icf+Icf9IMSyM7XH/iHH/iIcf+Icf+Icf+Icf+Icf+Icf+Ihx/4hG7iyxHf+Icf+Icf+Icf+Icf+IhxSyMsXc3/iIcf+Icf+Icf+Icf+Icf+IcUUEXK+6cf+Icf+Ihx/4hx/4S2icWXZx/4hx/4hx/4iExbHEpOcf+Icf+Ihx/4hTr91QiHH/iHH/iIcf9DXJzqNv+Icf+Icf+Icf+ElWTHqbhx/4hx/4hx/4iHH/iHH/OqextlhOcf+Icf+Icf+Icf+Ihx/0FKTAxb/4hx/4iHH/iE4tzC0jhx/4hx/4hx/4iHH/iHH/iHH/iHH/iHH/iHH/iIcUZpHJlucf+Icf+Ihx/4hx/4hx/4hx/4hx/4hx/4iHH/hDxDzTvIcf+Icf+Icf+Icf9K0Dxi/Icf+Icf+Icf+Icf+Icf+Icf+Ihx/4Q3cc6I7/iHH/iIcf+Icf+Icf+Icf+Icf+Icf+IhxQpw85jz/iHH/iHH/iHH/iIcf+Icf9GEdyu4ocf+Icf+Ihx/zV7YbuEnocf+Icf+Ihx/4hx/zrCMbY9zocf+Icf+Ihx/4QXJM+NuIcf+Icf+Ihx/4TUhMS3v/iHH/iIcf+IcUmQnGb2iHH/iHH/iHH/iHH/iIcf+ErQPHL8/4hx/4hx/4hx/01ITDt7hx/4hx/4hx/4hx/4iHH/iHH/iEPEPNO8cf+Icf+Icf+Ihx/4hx/4Q8Q807yHH/iHH/iHH/iIcf+IcUKcPOY8/4hx/4hx/4iHH/QeSM8beIhx/4hx/4hd1dQq/4hx/4hx/4iHH/hKkJxm9nH/iHH/iHH/iHH/iHFAvIz0N3H/iIcf+Icf+Icf+Icf+Icf+EiOPIcchx/4hx/4hx/4hBV8z6g3H/iIcf+Icf+Icf+Icf+Icf9HtjyUnIhx/4hx/4hx/4hx/4hx/4hx/4iHH/iHH/iHH/iHH/iHH/iHH/iIcf+Icf+Icf+Icf+Icf+Icf+FHX3yhx/4hx/4hx/4hx/4hx/4iHH/iHH/iHH/iHH/iFbJ2jaIcf+Icf+Icf+Icf9erdJSiHH/iHH/iHH/iEoJLG9tiHH/iHH/iHH/iIcf+Icf+Icf+Icf+Icf9JyIxzd4cf+Icf+Ihx/4hx/4SDEsnO3/iHH/iHH/iHH/iHH/iHH/iIcf9OEFwu+nH/iIcf+Icf+IcU3CPCPccf+Icf+Icf+Ihx/4hx/4hTr91QiHH/iIcf+Icf9HtjyUnIcf+Icf+Icf+IhHkRyW7ocf+Icf+Icf+Ihx/4hx/4hx/4T8I8E9yIcf+Icf+Ihx/4UdfQOP+Icf+Icf+Icf+IQkpM61uIcf+Icf+Ihx/4SPCMkPf/iIcf+Icf+Icf+IS4McV86HH/iHH/iHH/iHFGm7yWRIcf+Icf+Icf+IRWRMubuHH/iHH/iHH/iIcf9NSEw7e3H/iHH/iIcf+IcUKcPOY8/4hx/4hx/4iHH/g04wG9HP7/iHH/iHH/iIcf+IcU9iTAnbcf+Icf+Ihx/4hDxDzTvHH/iHH/iHH/iHFB0bzi5Ihx/4hx/4iHH/g9uQKzRv2Ihx/4hx/4hx/4g2kJG6b26HH/iIcf+Icf9ITpyLFohx/4hx/4iHH/iDE8QbDTvv+Icf+Icf+IcTCMNL9zy3H/iIcf+Icf+Icf9McExI+3H/iIcf+Icf+Icf+E1ITDt7cf+Icf+Icf+Icf+IcTimM7dZzIcf+Icf+Ihx/4hJVkyKm/+Icf+Ihx/4hx/0wwrEz1hx/4hx/4iHH/iHH/iHH/hLqDxlfP+Icf+Ihx/4hx/4hNcEw4+4hx/4iHH/iHH/hZ49cchx/4hx/4hx/4NebTuxkshx/4hx/4hx/4hxS5VsVqn/iIcf+Icf+Icf9IjjyHHIcf+Ihx/4hx/4g/hWOyepz/iHH/iHH/iHH/g3//G5AA5x/4hx/4hx/4hx/0OpvNVkhx/4iHH/iHH/iEXWjLKXcf+Icf+Icf+Icf+Icf+IhxRe4soR2Icf+Icf+Icf+Icf+Icf+IhxQPwsAT3/iHH/iHH/iHH/iHH/iHH/iIcf+Icf9FFyy+jYcf+Icf+Icf+Icf+Icf+Ihx/4hx/0iOPIcchx/4hx/4iHH/iEPEPNO8cf+Icf+Icf+Icf+IhxQySszbVx/4hx/4hx/4iHFL4oxB13H/iIcf+Icf+Icf+Icf+Icf+EY8TKw7iHH/iHH/iHH/iIcUAlLP2tiIcf+Icf+Icf+Icf+Icf+Icf+Ihx/4hxQncc2I6HH/iIcf+Icf+E91HBiucf+Ihx/4hx/4hx/4hx/4hx/4XdXTKocf+Icf+Icf+Icf+Icf+Icf+Ihx/4hx/4hx/4hPp7wVhHH/iHH/iHH/iHFCdxzYjohx/4hx/4hx/4iHH/iHH/iHH/iHH/iHH/hJCSyPbf+Icf+Ihx/4hx/4hx/4hx/4hx/4Q3cc2I5x/4hx/4hx/4hx/4iHH/iHH/iHH/iHH/iHH/TCMsXc3/iHH/iHH/iIcf+Icf+Icf+Icf+Icf9MIyxdzf+Icf+Icf+Ihx/4hx/4hx/4hx/4hx/4hx/4iHH/iHH/iHH/hSr99Q/4iHH/iHH/iHH/iHH/iHH/iHH/iEzNXEMqhx/4hx/4hx/4hPwjwT3Icf+Icf+Ihx/4hx/4hx/4hx/4hxSwisX3X/iHH/iHH/iHH/S428ZyT/iHH/iIcf+IcUVRfKrohx/4hx/4iHH/TFscSk6Icf+Ihx/4hx/4hO36wiBXH/iHH/iHH/iHH/MujRvhcucf+Icf+Icf+IcUnQPGL8iHH/iHH/iHH/SKNslcn/iHH/iHH/iIcUVRfKrohx/4hx/4hx/4iHFNEFwu+ocf+Ihx/4hx/4hIjjyXHP+Icf+Ihx/4hx/4hxQ2RM2bv/iIcf+Icf+Icf+DthwrWePYcf+Icf+Icf+IcTMJIb323v+Icf+Ihx/4hx/4QXJM+NuIcf+Ihx/4hx/4QKo8BlyIcf+Icf+Ihx/4hxR448hxyIcf+Icf+Ihx/4hx/4hNcEw4+4hx/4iHH/iHH/iHH/iEvQPFL8iHH/iHH/iIcf+IcUtwTEj7hx/4hx/4iHH/iEUkrL21hx/4hx/4iHH/iE+CnBfWiHH/iHH/iHH/iHH/iIcf+Icf+F6t0lJx/4hx/4iHH/iHH/iHH/iHH/iHH/SciMc3eHH/iHH/iIcf+Icf+Icf9LgxxXzoiHH/iHH/iHH/VcncNv+Icf+Ihx/4hxQpw85jz/iHH/iHH/iIcUFvbOkJiHH/iHH/iHH/iIcUxITDt7hx/4hx/4iHH/iEyoPEV8iHH/iHH/iHH/iIOjTytssNiHH/iHH/iIcf+IOM1RuDKuiHH/iHH/iHH/iIcf+Icf+ISVZMipv/iIcf+Icf+Icf9LqDxVfHH/iHH/iIcf+IcUNkTNm7/4hx/4iHH/iHH/hLqDxlfP+Icf+Icf+Ihx/4hx/4hxTPosMF1x/4hx/4hx/4hx/04QXC76hx/4hx/4iHH/iHH/iHH/T5o8Jlz/iHH/iIcf+Icf+Icf+Icf+Icf+Icf+Ihx/4Q8Q807yHH/iHH/iHH/iHFCD3zvCP+Icf+Icf+Ihx/4hx/4OS3Bt9I+cf+Ihx/4hx/4hx/0xwTEj7cf+Ihx/4hx/4hx/4hBMqz81YiHH/iHH/iHH/iEEyrPzViIcf+Icf+Icf+Icf+ITKg8RXyIhx/4hx/4hx/4hx/4hx/4R7Y8lJyHH/iHH/iHH/iHFLcExI+4hx/4hx/4hx/4hx/0BdHAsuiHH/iHH/iHH/iHH/iIcf+Icf+IcUD8LAE9/4hx/4hx/4hx/4iHH/iHH/iHH/iHH/iE/CPBPchx/4iHH/iHH/iHH/hHtjyUnHH/iHH/iIcf+Icf+Icf+Icf9PmjwmXP+Ihx/4hx/4hx/4THBMWPv/iIcf+Icf+Icf9PGvweUIcf+Icf+Ihx/4TbqMRFf/iHH/iHH/iHH/iHH/iEiOPIcccf+Icf+Icf+Icf+Icf+Ihx/4hx/4g9FSGz6t6Icf+Icf+Icf+Ihx/4SI48hxxx/4hx/4hx/4iHH/Xq3SUocf+Icf+Icf+IhxPN4isyHdiHH/iHH/iIcf+Icf+Icf+Icf+Icf+Icf+IhxQncc2I6HH/iHH/iIcf+IcTi0MrhLzf+Ihx/4hx/4hxTpo8Flxx/4hx/4iHH/iHH/SPCMgPeHH/iHH/iHH/iD+g4rFfHXH/iHH/iIcf+Icf+Icf+IcVGv3lCIcf+Icf+Icf+F6t0lJx/4iHH/iHH/iHH/iHH/iHH/Q3cc2I6HH/iHH/iHH/iHH/SXtseElx/4hx/4hx/4hxU/HcDnH/iIcf+Icf+Icf+IcUxITDt7iHH/iHH/iHH/hIMSyc7f+Icf+Icf+Icf+Ihx/4hx/4hxQncc2I6Icf+Icf+Icf+Icf+FbJ2jaIhx/4hx/4hx/4Uq/fUP+Ihx/4hx/4hx/4hx/4hx/4hx/4iHH/iHH/iHH/iHFQ198ohx/4iHH/iHH/iHH/iHH/iHH/iHH/iIcf+Icf+Icf+Icf9R198ocf+Ihx/4hx/4hx/4hx/4hx/4hx/4iHH/iHH/iHH/iFLX3iiIcf+Ihx/4hx/4hx/4hx/4hx/4hx/4iHH/hDdxzojv+Icf+Ihx/4hx/4hx/4hx/4UdfQOP+Ihx/4hx/4hx/091HBiuiHH/iHH/iHH/iHH/iHH/iEElLP2tcf+Icf+Ihx/4hx/4hx/4hx/4hx/4T8I8E9yIhx/4hx/4hx/4hx/4Q8Q807yHH/iIcf+Icf+Icf+Icf+IT8I8E9yHH/iIcf+Icf+Icf+Icf+IRJw8xjyHH/iHH/iHH/iHH/iHH/iHH/iIcf+E76LCBdiHH/iHH/iHH/hV8dsOiHH/iIcf+Icf+Icf+Icf+DOU471rHIhx/4hx/4hx/4hx/4hMMKxM9XH/iHH/iHH/iHFCnDzWPHH/iHH/iHH/iHH/O79RtkCu/4iHH/iHH/iEY8TKw7hx/4hx/4hx/4hx/4hx/4hx/4hIjjyHHHH/iHH/iHH/iHH/Q6m81WSHH/iIcf+Icf+Icf+Icf+DX00rwLLf+Icf+Icf+Ihx/08a/B5Qhx/4hx/4hx/4hx/4iEouTH0b/4hx/4iHH/iHH/iHH/hO+iwgXYhx/4hx/4hx/4iEyoPEV8iHH/iHH/iHH/iHH/iIcf+Icf+IcUHEPPO8/4hx/4hx/4iHH/iEVPHLsOiIcf+Icf+Icf+Icf+Icf+Icf+Ihx/4hx/4QkpM61uIhx/4hx/4hx/091HBiuiHH/iHH/iHH/iHFF6Nyxcv+Icf+Icf+Icf9Z49cciHH/iIcf+Icf+IT3UcKK7/iIcf+Icf+Icf+Icf+Icf+Icf+Ihx/4hx/4hx/1nj1xyIcf+Icf+Ihx/4hx/4hx/4hx/4hx/13V0yqIcf+Icf+Icf+Icf9Vydw2/4iHH/iHH/iHH/iHH/iHH/StA8Yvxx/4iHH/iHH/iHH/iHH/iHH/iHH/iEoJLG9tiIcf+Icf+Icf+Icf+Icf9HaRyZbnH/iHH/iHH/iHH/iIcf+Icf+E/CPBPciHH/iHH/iHH/iIcU6aPBZccf+Icf+Icf+Icf+Ed2nJiWiHH/iHH/iHH/iEJKTOtbiHH/iHH/iHH/iHH/iIcf+IQ8Q807xx/4hx/4hx/4hx/0RkTNm7/4hx/4hx/4hx/4iHH/hZ49cchx/4hx/4hx/4hx/0N3HNiOhx/4hx/4hx/4iHH/iHH/iHH/iHH/iHH/iHH/S1scak7/iHH/iHH/iIcf+Icf+Icf+IcUqoPFV8hx/4iHH/iHH/hAqjwGXIhx/4hx/4iHH/hJCSyPbf+Icf+Icf+Icf+Icf+Icf+Ihx/4hx/4hx/4hNIyw9zYcf+Icf+Icf+Icf+Ihx/4hx/4hx/4hxTk0cKy7/iHH/iHH/iHH/iHH/iIcf+Icf+Icf+IcU11HDiu/4hx/4hx/4hx/4hx/4hx/4iHH/iHH/iHH/iHH/T3UcGK6Icf+Icf+Icf+IcUejbIXJcf+Ihx/4hx/4hxR2PMicOHH/iHH/iHH/iISE6cixZx/4hx/4hx/4hx/4iHH/T3UcGK6HH/iHH/iIcf+Icf+Icf+Icf+Icf+Icf+Ihx/4hS194oiHH/iHH/iHH/iIcf+IcUXuLKEdiHH/iHH/iHH/iHH/iIcf+IcUHEPPO8/4hx/4hx/4hx/4iHH/RJw8xjyIcf+Icf+Icf+Ihx/4TFscSk6HH/iIcf+Icf+Icf+Icf+Icf+Icf+Ihx/4hx/4hMWxxKTocf+Icf+Icf+Icf+Icf+Icf+Ihx/4hx/4hx/0uDHFfOiIcf+Icf+Icf+Icf+Icf+Icf+Ihx/0PEPNO8iHH/iHH/iHH/iHH/iIcUsjLF3N/4iHH/iHH/iHH/iHH/iHH/iHH/iIcf+IcUHEPPO8/4hx/4hx/4hx/4iHH/iHH/iHH/iHH/iHH/iHH/hGkRy27v+Icf+Icf+Icf+ITM1cQyqHH/iHH/iHH/iHH/iHH/iHH/iIcf9erdJShx/4hx/4hx/4hPp7wVhHH/iIcf+Icf+Icf85rQG3Uv5x/4hx/4hx/4hCSkzrW4hx/4hx/4hx/4hAqjwGXIhx/4hx/4hx/4RfuswEX/iHH/iHH/iHH/iHH/iHH/iIcf+E0jLD3NiHH/iHH/iHH/iHH/VPHdDv+Icf+Ihx/4hx/4hx/4Xq3SUnH/iIcf+Icf+IVsnaNocf+Icf+Ihx/4hx/4hLgxxXznH/iIcf+Icf+Icf+IUtfeKIhx/4iHH/iHH/hIaRyJboiHH/iHH/iHH/iHH/iHFGtjyUnIiHH/iHH/iHH/iHH/iHH/iHH/iEbuLKEdcf+Icf+Icf+Icf+Icf+Icf+Ihx/4RRcsvo1x/4hx/4hx/4hx/4hx/4hx/0+aPBZccf+Icf+Icf+Icf+E+aPCZc/4hx/4hx/4hx/4hx/0xwTEj7hx/4hx/4hx/4hx/4hx/0L8LOA9iIcf+Icf+Icf+Icf+Icf+Ee2PJSchx/4hx/4hx/4hx/4hx/4hMcExY+/+Icf+Icf+Icf+EcO/K8Q/4hx/4hx/4hx/4hxV+PZHP+Ihx/4hx/4hxSlscWk5x/4hx/4hx/4hED3zPCHH/iHH/iHH/iHH/iEe2PJSccf+Icf+Icf+Icf+IcU6aPBZchx/4hx/4hx/4hx/0ByTAnbcf+Icf+Icf+Icf+EkWrH6ViHH/iHH/iHH/iEJKTOtbiHH/iHH/iHH/iHFJ0Dxi/Ihx/4hx/4hx/4hx/4hx/4hx/4iHH/iHH/iHH/iHH/iHH/hETxzLDnH/iHH/iHH/iIcf+Icf+Icf+Icf+Icf+EN3HNiOcf+Icf+Icf+Icf+FTx3Q7/iHH/iHH/iHH/iHH/iHH/iIRu4ssR3/iHH/iHH/iHH/iHH/iEeRHJbuiHH/iHH/iHH/iHH/iIVsnaNocf+Icf+Icf+ITrqMJFeIcf+Ihx/4hx/4QkpM61uIhx/4hx/4hx/4hxQ2RMybtx/4hx/4hx/4hx/4PsGxsj5OiHH/iHH/iIcf+Icf+Icf+Icf+Icf+DcAVbr/qv+Icf+Ihx/4hx/4TI28RySIcf+Icf+Icf+Icf+ISRasfpWHH/iHH/iHH/iIcf8+y1KzNK3/iHH/iHH/iIcf+INXSTu4tscf+Icf+Icf+IcT85wbDGPocf+Icf+Icf+Icf+IQXJM+NuIcf+Icf+Icf+IcUaOPKcc/4hx/4hx/4hx/4QUpMDFv/iHH/iHH/iHH/hIjjyHHIcf+Icf+Icf+Icf+IQXJM+NuIcf+Icf+Icf+ISRasfpWHH/iHH/iHH/iHFOWpwaVohx/4hx/4hx/4QQqs/1Vx/4hx/4hx/4hx/znfobcgXnH/iHH/iIcf+EY8TKw7hx/4iHH/iHH/iHH/iHH/iHH/iHFDZEzJu3H/iHH/iHH/iHH/iIPYdhs3iehx/4hx/4hx/4iHE551G2GK5x/4hx/4hx/4hx/4hx/4iEyoPEV8iHH/iHH/iHH/iHH/iIR7Y8pJz/iHH/iHH/iHH/iD9ZErGm7YiHH/iHH/iHH/hEnDzGPIcf+Ihx/4hx/4hxTEhMO3uIcf+Icf+Icf+IQXJM+NuIcf+Icf+Icf+IcUNkTMm7cf+Icf+Icf+Icf+ERcnMo2iIcf+Icf+Icf+IcT29U7JCrIhx/4hx/4hx/4hx/4iHH/iHH/hNIyw9zYhx/4hx/4hx/4hxU/HcDnH/iIcf+Icf+IcUZpHJluhx/4hx/4hx/4hx/4hx/4hx/4iHH/iHH/iHH/hMWxxKTohx/4hx/4hx/4hBckz424hx/4hx/4hx/4Si5MbRuHH/iHH/iHH/iHFCXJzaNocf+Icf+Icf+Icf+EPEPNO8iHH/iHH/iHH/iHH/iHFA/CwBPf+Icf+Ihx/4hx/4hx/4hxQcQ887z/iHH/iIcf+Icf+Icf+Icf+EkJLI9t/4hx/4hx/4iHH/iHH/iHH/iHH/iEe2PKSc/4iHH/iHH/iHH/iHH/Q1yc6jb/iIcf+Icf+Icf+Icf+EuoPGV8/4iHH/iHH/iHH/iHH/iEN3HOiO/4hx/4hx/4hx/1Tx3Q7/iIcf+Icf+Icf+Icf+Ee2PJSccf+Ihx/4hx/4hx/4hx/4T8I8E9yIcf+Ihx/4hx/4hx/4hx/4hx/4hxSyMsTc1x/4hx/4iHH/iHH/iHH/iHH/iHFCnDzWPHH/iHH/iHH/iHH/iHH/StA8Yvxx/4iHH/iHH/iHH/iHH/iHH/TfosQF3/iHH/iIcf+Icf+Icf+Icf+Icf+E+aPCZc/4hx/4hx/4hx/4hx/4hx/4hBJSz9rXH/iIcf+Icf+Icf+Icf+Icf+IcU3CPCPchx/4hx/4hx/4hx/4hx/4hL0DxS/IiHH/iHH/iHH/iHH/iHH/iHH/iIcf+Icf+Icf+Icf+IcVDX3yiIcf+Icf+Icf+Icf+Icf+IcUKcPNY8cf+Icf+Icf+Icf+Icf+IQ8Q807yHH/iHH/iHH/iHH/iHFMSEw7e4hx/4hx/4hx/4iHH/iHH/iHH/RE8cyw6HH/iHH/iHH/iHH/iHFGjjynHP+Icf+Icf+Icf+Icf+Ihx/4TvosIF2Icf+Icf+Icf+Icf+Icf9PmjwWXHH/iHH/iHH/iHH/iEkxLHztiHH/iHH/iIcf+IcVPx3A5x/4hx/4hx/4hxSdA8YvyIcf+Icf+Icf+Icf+Icf+Icf+EElLP2thx/4iHH/iHH/iHH/iHH/iHH/iHH/iIcf+ISTEsfO2Icf+Icf+Icf+Icf+Icf9FFyy+jYcf+Icf+Ihx/4VfHbDohx/4hx/4hx/4hx/4hKUPxq8Icf+Icf+Icf+IcUtwTEj7iHH/iHH/iHH/iHFMSEw7e4hx/4hx/4hx/4hO+iwgXYcf+Icf+Ihx/4hx/4hx/4SpCcZvZx/4hx/4hx/4iHH/RCSs3bX/iHH/iHH/iIcf+Icf+Icf+Icf+Icf+EbuLKEdcf+Ihx/4hx/4hx/4hx/4hx/4hx/0e2PJSciHH/iHH/iHH/iHH/iHH/hOwjwz3P+Icf+Icf+Icf+Icf+E+aPCZc/4hx/4hx/4hx/4hx/4T5o8Jlz/iHH/iHH/iHH/iHH/iHFFtjy0nP+Icf+Icf+Icf+Icf+Icf+Ihx/4hx/4hx/4hHkRyW7ohx/4hx/4hx/4hx/4hx/4S6g8VXxx/4hx/4hx/4hx/4hx/4hC/CzgPXH/iIcf+Icf+Icf+Icf+Icf+ITvosIF2HH/iIcf+Icf+Icf+Icf+Icf+IS6g8ZXz/iHH/iHH/iHH/iHH/iHH/hJCSyPbf+Ihx/4hx/4hx/4hx/4hx/4hx/4hMMKxM9XH/iHH/iHH/iHH/iEmI7Hdxcf+Ihx/4hx/4hx/4hx/4hx/4hx/0e2PJSciHH/iHH/iHH/iHH/iHFM+iwwXXH/iIcf+Icf+Icf+IcUtwTEj7iHH/iHH/iHH/iHH/iHH/iEmI7Hdxcf+Icf+Ihx/4hx/4hx/4hx/4hx/4hx/4SDEsnO3/iHH/iIcf+Icf9O9Nwwsv+Icf+Ihx/4hxT9SMArdx/4hx/4hx/4hx/09anBpWcf+Ihx/4hx/4hx/4hx/4hIjjyHHHH/iHH/iHH/iHH/hJCSyPbf+Icf+Icf+Ihx/4hx/4hx/4hx/4hx/4hx/4RE8cyw5x/4hx/4iHH/iHH/iHH/iHH/iHH/RRcsvo2HH/iHH/iIcf+Icf+Icf+Icf+Icf+EbuLKEdcf+Ihx/4hx/4hx/4hx/4hx/4hPwjwT3Ihx/4hx/4hx/4hx/4hx/4hx/4hKCSxvbYiHH/iHH/iHH/iHH/iHH/iHFM+iwwXXH/iIcf+Icf+Icf+Icf+Icf+Icf+IRu4soR1x/4hx/4hx/4hx/4hx/4hDxDzTvIcf+Icf+Icf+Icf+Icf+Icf+IhKCSxvbYhx/4hx/4hx/4hx/4hx/4hHtjyUnHH/iHH/iHH/iHH/iHH/iE/CPBPciHH/iHH/iHH/iHH/iHH/iE81fByohx/4hx/4hx/4hx/4SRasfpWIcf+Icf+Icf+Ihx/0FKTAxb/4hx/4iHH/iHH/hEnDzGPIcf+Icf+Ihx/4hx/4SI48hxxx/4hx/4iHH/iHH/iHH/hDxDzTvIcf+Icf+Ihx/4hx/4hx/4Q8Q807yHH/iHH/iIcf+Icf+IRJw8xjxx/4hx/4iHH/iHH/iHH/T5o8Jlz/iHH/iIcf+Icf+Icf+Icf+IRu4ssR3/iHH/iIcf+Icf+Icf+IT3UcGK5x/4hx/4hx/4hx/0aRHKbucf+Icf+Icf+Icf+IQm9s6Qlx/4hx/4hx/4hx/4RpEctu7/iHH/iHH/iHH/iHH/iEScPMY8hx/4hx/4hx/4hx/4hx/036LEBd/4iHH/iHH/iHH/iHH/iHH/iHH/g2gxG6fO5x/4hx/4iHH/iEd2nJiWcf+Icf+Icf+Icf+Ihx/4R5Eclu6Icf+Icf+Ihx/4hx/4hx/4hx/4hx/4Qvws4D2HH/iIcf+Icf+Icf+ISGkciW6Icf+Icf+Icf+IWePXHHH/iIcf+Icf+Icf+Icf+Icf+IcUNkTMm7cf+Icf+Icf+Icf+Ihx/4hx/4hxWLvYRP+Icf+Ihx/4hx/4hx/4hx/4hx/4Si5MbRuHH/iHH/iHH/iIcf+Icf+ISI48lxz/iHH/iIcf+Icf+Icf+Icf+Icf+Icf+Fnj1xyIcf+Icf+Icf+Icf+Icf+Ihx/4hx/4hx/4hx/0tbHGpO/4hx/4hx/4hx/4hx/4hAqjwGXIhx/4hx/4hx/4hx/4iHFc1dMqiHH/iHH/iHH/iHH/iIcf+Icf+Icf+Icf+Icf+Icf+IS6g8ZXz/iHH/iHH/iHH/iEuoPGV8/4hx/4hx/4hx/4hx/4hx/4iEPEPNO8cf+Icf+Icf+Icf+IcUqoPFV8iHH/iHH/iHH/iHH/iHFKqDxVfIhx/4hx/4hx/4hx/4hx/0dpHJlucf+Icf+Icf+Ihx/4hx/4hx/4hx/4StA8cvz/iHH/iIcf+Icf+Icf+Icf9MIyxdzf+Icf+Icf+Icf+Ihx/4hx/4hx/4hx/4hx/4WrvWRIhx/4hx/4hx/4hx/4hx/4iHFUyds2cf+Icf+Icf+IcUWRHKbuhx/4hx/4hx/4hxSYMcZ85x/4hx/4hx/4hx/1XJ2zZx/4hx/4hx/4hx/0N3HNiOhx/4hx/4hx/4hIjjyHHHH/iHH/iHH/iHH/iEiOPIcccf+Icf+Icf+IcUZpHJluhx/4hx/4hx/4hx/4RlF8quhx/4hx/4hx/4hxRPussEWHH/iHH/iHH/iEeRHJbuiHH/iHH/iHH/iECqPAZciHH/iHH/iHH/iHH/OsIxtj3OiHH/iHH/iHH/iECqPAZciHH/iHH/iHH/iHH/iEiOPIcccf+Icf+Icf+Icf+Icf+Ihx/0buLKEdhx/4hx/4hx/4hx/4hx/4TsI8M9z/iHH/iHH/iHH/iHH/iHH/iIcU3CPCPccf+Icf+Icf+Icf+Icf+Ihx/0xbHEpOiHH/iIcf+Icf+Icf+Icf+Icf+Icf+IQF0cCy5x/4hx/4iHH/iHH/iHH/iHH/iHH/iHH/iIcf+IcUgJLH9thx/4hx/4hx/4hx/4hx/4iHFICSx/bYcf+Icf+Icf+Icf+Icf+Icf+Ihx/4hxVMnbNnH/iHH/iHH/iIcf+Icf+Icf+Icf+Icf+Icf+IRE8c2w7/iHH/iIcf+Icf+Icf+Icf+Icf+Icf+Ihx/4Q3cc6I7/iHH/iIcf+Icf+Icf+Icf+Icf+Icf+IhBJSwOrf+Ihx/4hx/4hx/4hx/4hx/4S6g8VXxx/4hx/4hx/4hx/4hx/4hx/4iE0jLD3Ncf+Ihx/4hx/4hx/4hx/4hx/4hx/4iHH/hEXJzKNohx/4hx/4hx/4iECPvAgEcf+Icf+Icf+Icf+Icf+Icf+Ihx/4hx/4hx/4hx/4hFJKy9tYhx/4hx/4hx/4hx/4SE6cixaIcf+Icf+Icf+Icf+IOksUtrTriHH/iHH/iHH/iIcUmDHHfO/4hx/4hx/4iHFDJKzNtXH/iHH/iHH/iIcf+IQ4Sc17aHH/iHH/iHH/iHH/T3UcGK6Icf+Icf+Icf+EJE/Ouwcf+Icf+Icf+Icf+Icf+Icf+Ihx/4SQksj23/iHH/iHH/iHH/iHH/hEnDzGPIhx/4hx/4hx/4hx/4hx/4Q8Q807yIcf+Icf+Icf+Icf+Icf9CxDzzvP+Icf+Icf+Icf+Icf+EScPMY8iHH/iHH/iHH/iHH/iHH/hG7iyhHYcf+Icf+Icf+Icf+Icf+Icf9HtjyUnIhx/4hx/4hx/4hx/4hx/4iEbuLLEd/4hx/4hx/4hx/4hx/4hx/4iHFA/CwBPf+Icf+Icf+Icf+Icf+Icf+ISgksb22Ihx/4hx/4hx/4hx/4hx/4hx/4iHH/hJCSyPbf+Icf+Icf+Icf+Icf+Icf+Ihx/0buLKEdhx/4hx/4hx/4hx/4hx/4iHH/iE76LCBdhx/4hx/4hx/4hx/4hx/4SI48hxyHH/iHH/iHH/iHFDZEzJu3H/iHH/iHH/iHH/iIcf9PmjwmXP+Icf+Icf+Icf+Ee2PJSchx/4hx/4hx/4hx/4hx/4iHH/QSUs/a2Icf+Icf+Icf+Icf+Icf+Icf+IhPwjwT3Icf+Icf+Icf+IcUtwTEj7iHH/iHH/iHH/iHH/iHFOTRwrLv+Icf+Icf+Ihx/4hx/4hx/4hx/4hx/4hx/0e2PJSciHH/iHH/iHH/iHH/XdXTKohx/4hx/4hx/4hx/4hx/4hx/4iHH/iHH/S6g8VXxx/4hx/4hx/4iHH/iHFPYkwJ23H/iHH/iIcf+Icf+Icf+Icf+Icf+IcU5NHCsu/4hx/4hx/4iHH/iHH/hNSExLe/+Ihx/4hx/4hx/4SVZMepuHH/iHH/iHH/iHH/hOEFwu+nH/iHH/iHH/iHH/iIcf+Icf+Icf+Icf9HaRyZbnH/iHH/iHH/iHH/iHFOmjwWXIcf+Icf+Icf+Icf+E/CPBPciIcf+Icf+Icf+Icf+Icf+IPccBszj+hx/4hx/4hx/4hxTPosMF1x/4iHH/iHH/iEScPMY8cf+Icf+Ihx/4hx/4hx/4R7Y8lJxx/4hx/4iHH/iHH/iHH/iEyoPEV8iHH/iIcf+Icf9GBFy/uv+Icf+Icf+Icf+Icf+Icf+IhDxDzTvHH/iHH/iHH/iHH/iHH/iIcf+Icf+IQSUs/a1x/4hx/4hx/4hx/4hx/4iE76LCBdhx/4hx/4hx/4hx/4hx/4hx/4hG7iyhHXH/iHH/iHH/iHH/iHH/iHH/iIcf9IjjyHHIcf+Icf+Icf+IVfHbDohx/4hx/4hx/4hxXNXTKoiHH/iHH/iHH/iHH/iHFX49kc/4iHH/iHH/iHH/iHH/iHH/iHH/hU8d0O/4hx/4hx/4hx/4hx/4RpEctu7/iHH/iHH/iHH/Xq3SUohx/4hx/4hx/4hx/4hx/4iHH/hP51wRinH/iHH/iHH/iHH/iD60MbNLzv+Icf+Icf+Icf+IcUdWTJqb/4hx/4hx/4hx/4hx/4iHH/TfosQF3/iHH/iHH/iHH/iHH/iHH/StA8YvyHH/iHH/iHH/iHH/iHFUyds2hx/4hx/4hx/4hx/4hx/4QF0cCy6HH/iHH/iHH/iIcf+Icf+Icf+Icf+EBdHAsuhx/4hx/4hx/4hx/4iHH/iHH/iHH/iHH/iHH/hau9ZEiHH/iHH/iHH/iHH/iHH/iIXdXUKv+Icf+Icf+Icf+Icf+Ihx/4hx/4hx/4hx/4hx/4hx/4iHH/iHFQ198ohx/4hx/4hx/4iFXx2w6HH/iHH/iHH/iHH/iHH/iIcf+Icf+Icf+Icf+Icf9d1dMqiHH/iHH/iHH/iHH/iHH/iHH/iIcUz6LDBdcf+Icf+Icf+Icf+Icf+Icf+EPEPNO8iHH/iHH/iHH/iHH/iHH/iIcf+Icf+IcUZpHJluhx/4hx/4hx/4hx/4hx/4hx/4iHH/iHH/iHH/iHH/RpEcpu5x/4hx/4hx/4hx/4hx/4hx/4iHFKWxxqTv+Icf+Ihx/4hx/4hx/4hx/4hx/4hx/4iHH/iHFOdRwYrohx/4iHH/iHH/iHH/iHH/iHH/iHH/iEiOPIcccf+Icf+Icf+Icf+E76LCBdiIcf+Icf+Icf+Icf+Icf+Icf+EkJLI9t/4iHH/iHH/iHH/iHH/iHH/iHH/iIcf+EkxLHztiIcf+Icf+Icf+Icf+Icf+Icf+IhxTcI8I9xx/4hx/4hx/4hx/4hx/4iHH/iEVPHLsOiIcf+Icf+Icf+Icf+Icf+Icf+Ihx/4hxSAksf22HH/iHH/iHH/iHH/iHH/iIcf+Icf9IMSyM7XH/iHH/iHH/iHH/iHH/iHH/iIcf+Icf+EbuLKEdcf+Icf+Icf+Icf+Ihx/4hx/0wjLF3N/4hx/4hx/4hx/4hx/4hx/4iHH/iHFJ0Dxi/Icf+Icf+Icf+Icf+Ihx/4hPwjwT3Icf+Icf+Icf+Icf+Ihx/0ScPMY8iHH/iHH/iHH/iISI48lxz/iHH/iHH/iHH/iIcf+Icf+EL8LOA9hx/4hx/4hx/4hx/4iHH/hDxDzTvIcf+Icf+Icf+Icf+Ihx/4hx/4hJMSx87Yhx/4hx/4hx/4hx/4hx/4iHH/iHH/iHFA/CwBPf+Icf+Icf+Icf+Ihx/4S6g8ZXz/iHH/iHH/iHH/iIcf+ITXBMOPuIcf+Icf+Ihx/4hx/4hx/4hx/4Q3cc2I5x/4hx/4hx/4hx/4hx/4iHH/iHH/iEbuLLEd/4hx/4hx/4hx/0iOPIcciHH/iHH/iHH/iHH/Qzd83IiIcf+Icf+Icf+IXq3SUnH/iHH/iHH/iHH/iIcf+EN3HOiO/4hx/4iHH/iHH/iHH/iHH/R7Y8lJyHH/iIcf+Icf+ISNtcgkqHH/iHH/iHH/iEgO/I8QiHH/iHH/iHH/hG7iyhHXH/iHH/iIcf+Icf+Icf+Icf+Icf+IcUy6jDRXhx/4iHH/iHH/iHH/iHH/hJFqx+lYhx/4hx/4hx/4g/y1KxNK2Icf+Icf+Icf+Dieg7hhfHH/iHH/iHH/iHH/iIcTM7wb3EPv+Icf+Icf+Ihx/4MckBvzb+cf+Icf+Ihx/4hx/4TOKMUdf/iHH/iHH/iHH/iHH/iHH/iIcf+Icf9au9ZEiHH/iHH/iIcf+Icf+Icf9Z49cciHH/iHH/iIcf+Icf+IS4McV85x/4iHH/iHH/iHH/iHFT8dwOcf+Icf+Ihx/4hHkRyW7ocf+Icf+Ihx/4hx/4PnSRsotucf+Icf+Ihx/4NebTuxkscf+Icf+Icf+Icf+Ihx/4hx/4hx/4RRcsvo1x/4hx/4hx/4hx/13V0yqIcf+Icf+Icf+IcUaOPKcc/4hx/4hx/4hx/4hxSbW8ZKRx/4hx/4hx/4iEJKTOtbhx/4hx/4iHH/SVZMepuHH/iHH/iIcf+ITXBMOPuIcf+Icf+Ihx/4RJw8xjyHH/iHH/iHH/iIcf+EVkTLm7hx/4hx/4iHH/TsI8M9z/iHH/iHH/iHH/iHH/iIcf+Icf+ECqPAZciHH/iHH/iIcf9EnDzGPIhx/4hx/4hx/4iHH/iEPEPNO8cf+Icf+Icf+Icf+Ihx/4Ru4soR1x/4hx/4hx/4hx/4hx/4iHH/iHH/hFFyy+jXH/iHH/iHH/iHH/iHH/iIQKo8BlyHH/iHH/iHH/iHH/iIcf+IRu4ssR3/iHH/iHH/iHH/iHH/iIcUqoPFV8hx/4hx/4hx/4hx/4iHH/RJw8xjyIcf+Icf+Icf+IS6g8ZXz/iHH/iHH/iHH/iHH/iIcf9NSEw7e3H/iHH/iIcf+Icf9BJSz9rYhx/4hx/4hx/4hx/4hx/4iHH/iHH/iHH/iHH/iHH/hNIyw9zYhx/4hx/4iHH/iHFLIyxNzXH/iHH/iHH/iHH/iHH/iHH/iIcf+IcU8VLB6t/4hx/4hx/4hx/4hx/4hx/4iHH/SVZMepuHH/iHH/iIcf+IcU6aPBZccf+Icf+Icf+Ihx/0ScPMY8iHH/iHH/iHH/iIXdXUKv+Icf+Icf+Icf+Icf+Ihx/4hd1dQq/4hx/4hx/4hx/4iHH/iE0IrE91/4hx/4iHH/iHFDJKzNtXH/iHH/iIcf+IR3acmJZx/4hx/4hx/4hx/4iHH/iHH/T5o8Jlz/iHH/iHH/iIcf+Icf+Icf+IcUNPHMsOiHH/iHH/iHH/iHH/iIcf+Icf+Icf+IcUz6LDBdcf+Icf+Icf+Ihx/4hx/4hxXa3SUohx/4iHH/iHH/iHH/iHH/iHH/iHH/iIcf+Icf+ExbHEpOiHH/iHH/iHH/iHH/iHH/iHH/iIcf+Icf+Icf+Icf9HaRyZbnH/iHH/iHH/iHH/iHH/iIcf+Icf+IRRcszo3/iHH/iHH/iHH/iHH/iIcf+Icf+ITSMsPc2HH/iHH/iHH/iHH/iHH/iIcf+Icf+IXq3TUv+Icf+Ihx/4hx/13V0yqHH/iHH/iHH/iIcf+Icf+Icf+ITvosIF2HH/iHH/iHH/iIcf+Icf+IXdXUKv+Icf+Icf+Ihx/13V0yqHH/iHH/iHH/iHH/iIcf+Icf+Icf+Icf+Icf+Icf+IhxU/HcDnH/iHH/iHH/iHH/iHH/iIcf+Icf+FKv31D/iHH/iIcf+Icf+Icf+Icf+Icf+Icf+Ihx/4hx/4hx/1q71kSIcf+Ihx/4hx/4hx/4hx/4hx/4hx/4iHH/iHH/iHH/iHH/iHH/iHH/iIcf+Icf9Vydw2/4hx/4hx/4iHH/iHH/iHH/iHH/iHH/iHH/iIcf+Icf+IcVPx3A5x/4hx/4hx/4iHH/iHH/hFZEy5u4cf+Ihx/4hx/4SI48hxxx/4hx/4iHH/iE1VzDqjhx/4hx/4hx/4hxRZEcpu6HH/iHH/iHH/iHH/MpERvm7uiHH/iHH/iIcf+Icf9GroylF4hx/4hx/4hx/4Me4hsCHe/4hx/4hx/4hx/4hx/4hx/0U8TMw7/4hx/4hx/4iHH/iHH/iEScPMY8cf+Icf+Ihx/4hx/0ElLP2tiHH/iHH/iHH/iHH/TKLsRdGHH/iHH/iHH/iIcUnQPGL8hx/4hx/4hx/4hx/4NPoivQXd/4hx/4hx/4hx/4hxTHrsOFGIcf+Ihx/4hx/4hxXNXTKohx/4hx/4iHH/iHH/TFscSk6Ihx/4hx/4hx/4hx/4hx/4hx/4iHH/iEElLP2tcf+Icf+Icf+Icf+Icf+Icf+Ihx/4hMWxxKTnH/iIcf+Icf+Icf+Icf+Icf+Icf+Ihx/4hL0DxS/Ihx/4hx/4hx/4hx/4iHFPYkwJ23H/iHH/iHH/iIcf+Icf9C/CzgPYhx/4hx/4hx/4hx/4iHFF7iyhHYhx/4hx/4hx/4hx/4hx/4iHH/iEPEPNO8cf+Icf+Icf+Icf+Ihx/4hx/4hx/0BdHAsuiHH/iHH/iHH/iHH/iHH/iIcf+IcUz6LDBdcf+Icf+Icf+Icf+Icf+Ihx/4hx/4hx/0kJLH9tcf+Icf+Icf+Icf+Ihx/00jLD3NiIcf+Icf+Icf+Icf+Icf+Icf+Ihx/4hxU/HcDnH/iHH/iHH/iHFJgxxnznH/iHH/iHH/iHH/iIcf+Icf+Icf+Icf+IcU8VLB6t/4hx/4hx/4iHH/hPwjwT3Ihx/4hx/4hx/4hx/4iHH/iHH/iHH/iHH/TOKMQddx/4hx/4hx/4hx/4hBJSz9rXH/iIcf+Icf+Icf+Icf9PDXwvKP+Icf+Icf+Icf9Kgxx3zv+Icf+Icf+Icf9Zu9hE/4hx/4hx/4hx/4hxSqg8VXyIcf+Icf+Icf+Icf+Icf+Icf+Ihx/4hx/4hx/4hx/4hx/4hx/4iHH/iHH/XdXTKocf+Icf+Icf+Ihx/4hx/4hx/4hx/4hx/4hx/4iHH/iHFCdxzYjocf+Ihx/4hx/4hx/4hx/4hx/4hx/4iHH/iHH/iHH/iHH/iHH/iHH/iDdbEbqk7v+Ihx/4hx/4hx/4NS5BvNG+/4hx/4hx/4hx/4NBahvOlecf+Icf+Ihx/4hx/4hxRzEsjO2HH/iHH/iHH/iHH/iHH/iIcf+Icf9EnDzGPIhx/4hx/4iHH/iHFUyds2cf+Icf+Icf+Ihx/4hxRmkcmW5x/4iHH/iHH/iHH/MBchsfje/4hx/4hx/4iHH/QHJMGdv/iHH/iHH/iIcf9GUXyq6HH/iHH/iHH/iIcf+IcUqoPFV8hx/4hx/4hx/4iEHkjPG3cf+Ihx/4hx/4hx/4hxMttRvSSuiHH/iIcf+Icf+IcUh7bHhJcf+Icf+Ihx/4hIDvyPEIcf+Icf+Icf+Ihx/4hx/4hxSmicWXaIcf+Icf+Ihx/4hx/4hx/4hx/0gxLIztcf+Icf+Icf+Icf+Ihx/4hx/4hHtjyknP+Icf+Icf+Ihx/4hxRzEsjO2HH/iHH/iHH/iHH/iHH/iHH/iIcf+Icf9DxDzTvIhx/4hx/4hx/4iHH/iHFICSx/bYcf+Icf+Icf+Icf+Icf+Ihx/4hHtjyknP+Icf+Icf+Icf+Ihx/4hx/0buLKEdhx/4hx/4hx/4hx/4iHH/iHH/iEPEPNO8cf+Icf+Icf+Ihx/4hx/4hDxDzTvHH/iHH/iHH/iIcf+Icf+IQ8Q807xx/4hx/4hx/4iHH/iHFJ0Dxi/Icf+Icf+Icf+Icf+IhJVkyKm/+Icf+Icf+Ihx/4hx/0N3HNiOcf+Ihx/4hx/4hx/4hx/4hx/4hx/4iHH/iHFEFyy+jYhx/4hx/4hx/4hx/4hx/4iHFKaJxZdohx/4hx/4hx/4hx/4T5o8Jlz/iHH/iHH/iHH/iExwTFj7/4hx/4hx/4hx/4hxRxasjpVx/4hx/4hx/4hx/4iHH/hMcExY+/+Icf+Icf+Ihx/4Q8Q807yHH/iHH/iHH/iHH/iD9c5LKjG/+Ihx/4hx/4hxM3rivIUdiHH/iIcf+Icf+IS9A8UvyIcf+Icf+Icf+IhEnDzGPHH/iHH/iHH/iHH/iIcf+Icf+ExbHEpOiHH/iHH/iHH/iHFQ198ohx/4iHH/iHH/MAkisAfdcf+Icf+Ihx/4hxRBcsvo2Icf+Icf+Icf+IRFycyjaIcf+Icf+Icf+EScPMY8hx/4iHH/iHH/iDqtAbZS/ohx/4hx/4hx/4hKCSxvbYhx/4hx/4hx/4hJVkx6m3H/iHH/iHH/iIcf+Icf+Icf+EPEPNO8hx/4hx/4iHH/iHH/iHH/iHH/iHH/TfosQF3/iHH/iIcf+Icf+Icf+Icf+Icf+IcUgJLH9thx/4iHH/iHH/iHH/iHH/hO+iwgXYhx/4hx/4iHH/iHH/iHH/iHH/iHH/iEElLP2tcf+Icf+Ihx/4hx/4hx/4hx/4T8I8E9yIcf+Ihx/4hx/4hx/4hx/0gxLIztcf+Icf+Icf+Icf+Ihx/4hx/4hx/4hx/4hx/4hxRmkcmW6HH/iHH/iHH/iIcf+Icf+Icf+Icf+IcUsjLE3Ncf+Icf+Icf+Ihx/4hx/4hx/4hx/4hOuowkV4hx/4hx/4iHH/iHH/Qvws4D2Icf+Icf+Icf+Icf+Ihx/4hx/4hxRttckkpx/4hx/4hx/4hx/4N2JCup29/4iHH/iHH/iEEyrPzViHH/iIcf+Icf+Icf9FZEy5u4iHH/iHH/iHH/SQksf21x/4hx/4hx/4hx/4iHH/iHH/iEe2PKSc/4hx/4hx/4iHH/iEkxLHztiHH/iHH/iHH/iHH/iHH/iHH/iIcf+Icf+IcUJ3HNiOiHH/iHH/iHH/iHH/iHH/iHH/TCMsXc3/iHH/iIcf+Icf+Icf+Icf+IcUn1XHCq/4hx/4hx/4iHH/iEkxLHztiHH/iHH/iHH/iHH/iHH/iHH/iIcf+Icf9ETxzLDocf+Icf+Icf+Icf+Icf+Icf+Ihx/4hxQHzs+DGHH/iHH/iHH/iHH/iFHX0Dj/iHH/iHH/iHH/iHH/iEuoPGV8/4hx/4hx/4hx/4S4McV86Icf+Icf+Icf+IVfHbDocf+Ihx/4hx/4hx/4hxTXUcOK7/iHH/iHH/iHH/iHH/iHH/iIcf+Icf+IcUcxLIzthx/4hx/4hx/4hx/4hx/4iHH/iHH/RE8cyw6HH/iHH/iHH/iHH/iHH/iHH/iIcf+Icf+Icf9IMSyM7XH/iHH/iHH/iHH/iHH/iIcf+Icf+Icf+ERPHMsOcf+Icf+Icf+Icf+Icf+Ihx/4hx/4hxTcI8I9xx/4hx/4hx/4iHH/iHH/iHH/iHH/iHFPFSwerf+Icf+Icf+Ihx/4hx/4hx/4hx/4RpEctu7/iHH/iHH/iHH/iHH/iHH/iIcf+Icf+Icf+EgxLJzt/4hx/4hx/4hx/4hx/4iHH/iHH/iEFyTPjbhx/4iHH/iHH/iHH/iHH/Ru4soR2HH/iHH/iIcf+Icf+Icf+EEKrP9Vcf+Icf+Icf+Icf+Icf9Owjwz3P+Ihx/4hx/4hx/4hNSExLe/+Icf+Icf+IcUNPHMsOiHH/iHH/iHH/iHH/gzaRG9lu6HH/iIcf+Icf+E/CPBPciHH/iHH/iHH/iIcf+EiOPIcccf+Icf+Icf+IhxT2JMCdtx/4hx/4hx/4iHH/iHFOmjwWXHH/iHH/iHH/iIcf+Icf+Icf+Icf9K0Dxi/HH/iHH/iIcf+Icf+Icf+E/CPBPciHH/iHH/iIcf+ISI48lxz/iHH/iHH/iIcf+Icf+Icf+IR7Y8pJz/iHH/iIcf+Icf+EFyTPjbiHH/iIcf+Icf+IR7Y8pJz/iHH/iHH/iIcf+IcUa2PJSciHH/iHH/iHH/iIcf+Icf+IcUtwTEj7hx/4iHH/iHH/hFFyy+jXH/iHH/iHH/iHH/iHH/iIcf9McExI+3H/iHH/iHH/iIcf+Icf9HtjyUnIcf+Icf+Icf+Ihx/4hx/4RJw8xjyHH/iHH/iIcf+IQaTs9bGIcf+Icf+Icf+IcUtwTEj7iHH/iHH/iHH/iHH/hPGvweUHH/iIcf+Icf+IcUswrEz1iHH/iIcf+Icf+Icf+Icf+Icf+Icf+ISgksb22Ihx/4hx/4hx/4XdXTKnH/iHH/iIcf+IcUcxLIzthx/4hx/4hx/4hx/4hx/4hx/4iEVkTLm7cf+Icf+Icf+Ihx/4hx/4hxXa3SUohx/4iHH/iHH/iHH/iHH/iHH/iHH/iIcf+Icf+Icf+Icf+EaRHLbu/4hx/4hx/4hx/4hKCSxvbYhx/4hx/4iHH/iHH/iHH/iHH/iHH/iEv1XFCqcf+Icf+Ihx/4hxSMiMc3eIcf+Icf+Icf+IcTk1cbbKjohx/4hx/4hx/4iHE1qDG7V87/iHH/iHH/iIcf+Icf+Icf89xwGzOP6Ihx/4hx/4hx/4S6g8ZXz/iHH/iIcf+Icf+Icf+Icf82YcO6njxx/4hx/4hx/4hxRcO8o8SHH/iHH/iIcf+IN4MRuXzuiIcf+Icf+Icf820wS7LPv/iHH/iHH/iIcf+Icf+Icf+EPEPNO8hx/4hx/4iHH/iHH/iHH/Ru4soR2HH/iHH/iHH/iIcUNkTNm7/4hx/4hx/4iHH/iHH/iHH/iHH/iEoJLG9tiHH/iHH/iIcf+Icf+Icf9Az1wECocf+Icf+Icf+IhxRZEcpu5x/4hx/4hx/4iHH/iHH/iHH/iHH/iHH/iHH/iIRHccyI6Icf+Icf+Ihx/4hx/4hx/4RJw8xjyHH/iIcf+Icf+Icf+IQzd83Ihx/4hx/4hx/4hx/1Tx3Q7/iHH/iIcf+Icf+Dzk1LUbK/+Icf+Ihx/4hx/4StA8cvz/iHH/iHH/iHH/iIcf+Icf+IcUD8LAE9/4hx/4hx/4hx/4iHH/iHH/iHH/SI48hxyHH/iIcf+Icf+IcUJ3HNiOiHH/iHH/iHH/iHH/iHH/iHH/iIcf+Icf+IcUnQPGL8hx/4hx/4hx/4iHH/iHH/iHH/iHH/iHH/iHH/iIcf+IcVDX3yiHH/iHH/iHH/iIcf+Icf+Icf+IcU5NHCsu/4hx/4hx/4hx/4hx/4iHH/iHH/iHFQ198ohx/4hx/4iHH/iHH/UdffKHH/iHH/iHH/iIcf+EY8TKw7hx/4iHH/iHH/iHH/iHH/hAqjwGXIiHH/iHH/iHH/hETxzLDnH/iHH/iHH/iHH/hAHXwPKIhx/4hx/4hx/4iHH/iHFGaRyZbnH/iIcf+Icf+Icf+Icf+Icf+Icf+Ihx/4UdfQOP+Icf+Icf+Icf+Ihx/4hx/4hx/4hx/4hx/4hx/4iHH/iHH/WePXHIhx/4hx/4hx/4iHH/iHH/iHH/iHH/iHH/hAXRwLLocf+Icf+Icf+Ihx/4hx/4hx/4hx/4hx/4hx/4iHH/iHH/VcncNv+Icf+Icf+Ihx/4hd1dQq/4hx/4hx/4hx/4Uq/eUHH/iHH/iHH/iHH/iIcf+Icf+Icf+Icf+E91HBiuhx/4hx/4hx/4hx/4hx/4iHH/iHH/iEyoPEV8iHH/iHH/iIcf+IQF0cGy7/iIcf+Icf+Icf+Icf+Icf+Icf+Ihx/4hx/4hx/4StA8cvz/iHH/iHH/iIcf+Icf+Icf+IRu4ssR3/iHH/iHH/iIcf+Icf+EY8TKw7iHH/iHH/iHH/iHFHMSyM7Ycf+Icf+Icf+Icf+Ihx/4hx/4hx/16t0lKHH/iIcf+Icf+Icf+Fnj1xyHH/iHH/iIcf+Icf+IQXJM+NuHH/iIcf+Icf+Icf9PmjwmXP+Icf+Ihx/4hx/4hxSqg8VXyHH/iHH/iIcf+Icf+Icf+EPEPNO8hx/4hx/4iHH/iE8QXB76iIcf+Icf+Icf9HtjyUnIcf+Icf+Ihx/4hx/4hx/4hx/4hx/4hx/4iHH/iEeRHJbuhx/4hx/4iHH/iEVkTLm7cf+Icf+Ihx/4hx/4hx/4hx/4hC/CzgPXH/iHH/iIcf+Icf+Icf+Icf9DxDzTvIhx/4iHH/iHH/iHH/iHH/iHH/iHH/TCMsXc3/iHH/iIcf+Icf+Icf+Icf+Icf+E76LCBdiHH/iIcf+Icf+Icf+Icf+Icf+EL8LOA9hx/4iHH/iHH/iHH/iHH/iHH/iHH/iIcf+IcU4NfC8o/4iHH/iHH/iHH/iHH/iHH/iHH/hBJSz9rYcf+Ihx/4hx/4hx/07CPDPc/4hx/4hx/4iHH/iHH/iHH/iHH/iHH/iHH/herdJShx/4hx/4hx/4hx/13V0yqIcf+Icf+Icf+Icf+EzijFHX/4hx/4hx/4iHH/RWRMubuIcf+Icf+Ihx/4SI48hxxx/4hx/4hx/4iHFJgxx3zv+Icf+Icf+Ihx/1Kv3lBx/4hx/4hx/4iHH/iHH/iHH/iE76LCBdhx/4hx/4hx/4iHH/g7WpG1pW6HH/iHH/iIcf+Icf+IR3acmJZx/4hx/4hx/4iHH/Rq6MpReIcf+Icf+Icf+Icf9Z49cciIcf+Icf+Icf+Icf+Icf+IcVPx3A6HH/iHH/iHH/iHFDTxzLDohx/4hx/4hx/4hx/0+aPBZccf+Icf+Icf+Icf+Icf+Ihx/zhVwbiqPocf+Icf+Icf+Ig2kJG6b26HH/iHH/iHH/iHH/R7Y8lJyIcf+Icf+Icf+Icf+Icf9KUPxq8IiHH/iHH/iHH/iFXx2w6HH/iHH/iIcf+Icf8yqDK+V82HH/iHH/iHH/iHH/Ryl8nWiHH/iHH/iHH/iHH/hDdxzYjnH/iHH/iHH/iHH/iIcf+IR1F8muiIcf+Icf+Ihx/4hx/4hx/4hx/4hx/4hx/4iHH/iHH/iHH/iHH/iHH/iHH/iIcf+Icf+Icf+Icf+Icf+Icf+Ihx/4hx/4hx/4hx/4hx/4hxWLvXRHH/iHH/iHH/iHH/iHH/iIcf+Icf+IcVDX3yiHH/iHH/iIcf+Icf+Icf+Icf+Icf+Icf+Ihx/4hx/4hx/4hx/4hx/4hx/4iHH/iHH/iHH/iHH/iHH/iHH/iIcf+Icf+Icf+Icf+Icf+Icf+Ihx/4hx/4hx/4hx/4hx/4hx/4iHH/iHH/iHH/iHH/iHH/iHH/iIcf+Icf+Icf+Icf+Icf+Icf+Ihx/4hx/4hx/4hx/4hx/4hx/4iHH/iHH/iHH/iHH/iHH/iFnj1xyHH/iHH/iHH/iHH/iHH/hLaJxZdocf+Icf+Icf+Icf9C/CzgPYhx/4hx/4iHH/iHH/iHH/iHH/iHH/Q3cc2I6HH/iHH/iHH/iHH/iIcf+Icf+Icf+IcUqoPFV8hx/4iHH/iHH/iHH/RpEctu7/iIcf+Icf+Icf+Icf+Icf+Icf+Ihx/4hNcEw4+4hx/4hx/4iHH/iHFA/CwBPf+Icf+Icf+Icf+Icf+Ihx/4hx/4hx/0L8LOA9iHH/iHH/iHH/iIcf+IRWRMubtx/4hx/4iHH/iHH/QUpMDFv/iIcf+Icf+Icf+IO5oxtWXOcf+Icf+Icf+Icf8zm7G9ZE6Icf+Ihx/4hx/4hx/0wwrEz1hx/4iHH/iHH/iHH/gykRG+bu6HH/iHH/iHH/iHH/iEUkrL21iHH/iHH/iHH/iHH/NmHDup48cf+Icf+Ihx/4hx/0e2PJSchx/4hx/4hx/4iHH/iHH/TsI8M9z/iHH/iHH/iHH/iIQXJM+NuHH/iHH/iHH/iIcf+Icf9McExI+3H/iHH/iIcf+Icf+Icf+IcUQXLL6NiHH/iHH/iHH/iIcf+Icf+Icf+IcUgJLH9thx/4hx/4hx/4iHH/iHH/iHH/iHFBxDzzvP+Icf+Ihx/4hx/4hx/4hxTpo8Flxx/4iHH/iHH/iHH/R7Y8lJyHH/iHH/iIcf+IcUKcPOY8/4hx/4hx/4iHH/iHH/iHH/iHH/S1scak7/iHH/iHH/iHH/iHH/SI48hxyIcf+Icf+Icf+IcUguTI0b/4hx/4hx/4iHH/iHH/iHFGtjyUnIhx/4hx/4iHH/iHH/iHH/iHH/iHH/R7Y8lJyIcf+Icf+Icf+IT8I8E9yHH/iHH/iIcf+Icf+ExwTFj7/4hx/4iHH/iHH/iEkxLHztiHH/iHH/iHH/iHH/iHH/iIcf+IcUz6LDBdcf+Icf+Icf+Icf+EPEPNO8iHH/iHH/iHH/iF3V1Cr/iHH/iIcf+Icf+Icf+Icf9G7iyhHYcf+Icf+Ihx/4hx/4hx/4hxR448hxyIhx/4hx/4hx/4hx/4hx/4g+nwGyYP6HH/iHH/iHH/iIcUKcPOY8/4hx/4hx/4hx/4iEwwrFz1/4hx/4hx/4hx/4g53iO3IdyIcf+Ihx/4hx/4g9OkGzxb5x/4hx/4hx/4hx/0/nXBGKhx/4hx/4iHH/iEPEPNO8cf+Icf+Icf+Icf+Ihx/4hx/4hx/4hxSqg8VXyHH/iIcf+Icf+IcTS7AbtE/ohx/4hx/4hx/4hx/4hPwjwT3Icf+Ihx/4hx/4hx/0VkTLm7iIcf+Icf+Icf+Icf+IcUHEPPO8/4iHH/iHH/iHH/iHH/iHH/iHH/hO+iwgXYiHH/iHH/iHH/iDhVwbmqPv+Ihx/4hx/4hx/zRBdLy+i4cf+Ihx/4hx/4hx/zV7YbuEnohx/4hx/4hx/4hx/0iOPIcciHH/iHH/iHH/iHH/hHBFyfuohx/4hx/4hx/4iHFNEFwu+ocf+Ihx/4hx/4NZ8Du2D8iHH/iHH/iHH/iIRu4ssR3/iHH/iHH/iHH/iHH/iHH/iIcf+IMUnBv7Y+hx/4hx/4iHH/hC/CzgPYcf+Icf+Icf+Icf+Icf+Ihx/4hx/4hx/4Rq6MpReHH/iHH/iHH/iEGXbPaJcf+Icf+Icf+Icf+IcU11HDiu/4hx/4hx/4hx/4iHH/QHJMGdv/iHH/iHH/iIcf+IcT95YbGGnv+Icf+Ihx/4hx/0NcnOo2/4hx/4hx/4iHH/hCSkzrW4hx/4iHH/iHH/hEnDzGPIcf+Icf+Ihx/4hFTxy7DoiHH/iHH/iHH/hd1dMqcf+Icf+Ihx/4hxWLvYRP+Icf+Icf+Ihx/4hx/4hxSqg8VXyHH/iHH/iIcf+Icf+Icf9PmjwmXP+Icf+Ihx/4hx/4hx/4g/0oOxLXyHH/iHH/iHH/iEuDHFfOhx/4hx/4hx/4hx/0M3fNyIiHH/iHH/iHH/iEScPMY8hx/4hx/4hx/4hxTTV8LKhx/4hx/4hx/4hx/4hx/4hx/0v//GAA/4hx/4hx/4hx/4hx/4OudRtxiu/4hx/4hx/4hx/4hxTXUcOK7/iHH/iHH/iHH/g1NPO7ywyIcf+Icf+Ihx/4hx/4S6g8ZXz/iHH/iHH/iIcf+Icf+Icf+DtNEbay7v+Icf+Icf+Icf+Ihx/4hx/4hxSAksf22HH/iHH/iHH/iHH/hGNvy8kP+Icf+Icf+Icf+IcUKcPNY8cf+Icf+Icf+Icf+ITzV8HKiHH/iHH/iHH/iHH/SVZMepuIcf+Icf+Icf+IcT/GgbA5fohx/4hx/4hx/4hx/4hx/0+aPBZccf+Icf+Icf+Icf+IcUB87Pgxhx/4hx/4iHH/iDUWobvpXoiHH/iHH/iHH/iELRvPLk/4hx/4hx/4hx/4g/fjKxgc1x/4hx/4iHH/iHFPIqwN1Ycf+Icf+Ihx/4Rzb8nJCIcf+Icf+Icf+Icf+D1fYbSgnv+Icf+Icf+Ihx/4hx/4hx/4hx/4hx/4hx/4hLqDxlfP+Icf+Icf+Icf+IRu4ssR3/iIcf+Icf+Icf+IcUNPHMsOiHH/iHH/iHH/hD9tzQkohx/4hx/4hx/4hx/4iEhpHIluhx/4hx/4iHH/iHH/iHH/iHH/iHH/iHH/iIcf+Icf+IRolsp2mIcf+Icf+Ihx/4hx/4hxT2JMCdtx/4iHH/iHH/iHH/g8lOG0ax6HH/iHH/iHH/iIQXJM+NuHH/iHH/iHH/iINkNxu7yO/4hx/4iHH/iHH/iHH/iHH/iHH/iHH/iIRq6MpRdx/4hx/4hx/4hx/4RwRcn7qIcf+Icf+Icf+Ihx/4hxR448hxyIcf+Icf+Ihx/4hAqjwGXIcf+Icf+Icf+IhxRDxMzDv/iHH/iIcf+Icf+ITKg8RXyIcf+Icf+Ihx/4hD9tzQknH/iHH/iIcf+Icf+IcU01fDyo/4iHH/iHH/iHH/iHH/iHH/iHH/iIcf9AckwZ2/+Icf+Icf+Ihx/4hN4owx14hx/4hx/4hx/4hxSv/8YAD/iIcf+Icf+Icf+EmI7Hdxhx/4hx/4hx/4hxU/HcDocf+Icf+Icf+Icf+EOEnNe2iHH/iIcf+Icf+Icf9DXJzqNv+Icf+Ihx/4hx/4hEnDzGPHH/iHH/iIcf+Icf+IUtfeKIhx/4hx/4iHH/iHH/iHH/iF3V1Cr/iHH/iIcf+Icf+IcTZA9Lm/C3H/iHH/iHH/iHH/iIRWRMubtx/4hx/4hx/4iHH/hC/CzgPYcf+Icf+Icf+Icf+Icf+Ihx/4hx/4hx/4T8I8E9yIcf+Icf+Ihx/4hx/4hxRXacuJb/iHH/iHH/iIcf+IOpmyt2ZN/4hx/4hx/4iHEzbWK9kp3/iIcf+Icf+Icf+Icf9HtjyUnIcf+Ihx/4hx/4hx/4hxSht8XkiHH/iHH/iHH/iHEze2G9hJ7/iHH/iHH/iHH/g251K6GK2HH/iHH/iHH/iHH/THBMSPuHH/iHH/iHH/iHH/T8zcEzJx/4hx/4hx/4hx/4iHH/iHH/iHFNEFwu+ohx/4hx/4hx/4hx/0tbHGpO/4hx/4hx/4hx/4P9lRsSauiHH/iHH/iHH/iDU7wbvEPocf+Icf+Icf+Icf+Icf+Ihx/4hx/4hx/4hx/00IrD91iHH/iHH/iHH/iHFHY8yJw4cf+Ihx/4hx/4hxQncc2I6Icf+Icf+Icf+Icf+F3V0ypx/4iHH/iHH/iHH/iHFNwjwj3HH/iHH/iIcf+Icf+Icf+ITvosIF2HH/iHH/iHH/iIcUBKTPtbcf+Icf+Ihx/4hx/4hx/4hx/4hx/4hx/4iHH/iHH/iFnj1xxx/4hx/4hx/4iHFFBFy/uv+Ihx/4hx/4hx/4hx/0RkTNm7/4hx/4hx/4hx/4hxTpo8FlyHH/iHH/iHH/iHFDTxzLDohx/4hx/4hx/4hx/4iHH/iHH/iHH/iE91HBiucf+Icf+Icf+Icf+Icf+Fnj1xyIcf+Icf+Icf+Icf+ExbHEpOiHH/iHH/iHH/iHH/iIcf+Icf+Icf+Icf9PmjwmXP+Ihx/4hx/4hx/4RE8cyw5x/4hx/4hx/4hx/4T5o8Jlz/iHH/iHH/iHH/iHH/iHH/iIcf+IcU5/vCgE/4hx/4hx/4hx/4hPwjwT3Ihx/4hx/4hx/4hx/4hx/4hx/4iHH/iHH/TM1cQyqIcf+Icf+Icf+IcUBKTPtbhx/4hx/4hx/4iHH/iEbuLLEd/4hx/4hx/4hx/4hx/4iHH/RCSs3bX/iHH/iHH/iIcf+IcUqoPFV8hx/4hx/4hx/4iHH/SRasfpWIcf+Icf+Ihx/4SI48hxxx/4hx/4hx/4iHH/g9xwGzOP6HH/iHH/iIcf+Icf+Icf9PmjwmXP+Icf+Ihx/4hx/4hx/4StA8cvz/iHH/iHH/iIcU9NHAsuiHH/iIcf+Icf+EUXLL6Ncf+Icf+Icf+Icf9McExI+4cf+Icf+Icf+Icf8+WRKypu1x/4iHH/iHH/iHH/hBCqz/VXH/iHH/iHH/iHH/hAckwZ2/+Icf+Icf+Icf+EuoPGV8/4iHH/iHH/iHH/iHH/iHH/hC/CzgPYcf+Ihx/4hx/4hxXNXTKohx/4hx/4iHH/iHH/TCMsXc3/iHH/iHH/iHH/hPwjwT3Ihx/4iHH/iHH/iHH/iHH/iHH/iHH/iIcUz6LDBdcf+Icf+Icf+Icf+Icf+Icf+Ihx/4hx/4hTr91QiHH/iIcf+Icf+Icf+Icf+Icf+Icf+Ihx/4hx/4hxQncc2I6Icf+Icf+Icf+Icf+Icf+Icf+Ihx/4hDxDzTvHH/iHH/iHH/iHH/iIcf+Icf+IR5Eclu6HH/iIcf+Icf+Icf+Icf+Icf+Icf+ISI48hxxx/4hx/4hx/4hx/4SQksj23/iIcf+Icf+Icf+E4tzC0jiHH/iIcf+Icf+IcUswrEz1iHH/iIcf+Icf+Icf+Icf9ObWwpKYiHH/iHH/iHH/iHFAl2z2iYhx/4iHH/iHH/iHH/SRasfpWIhx/4hx/4hx/4hx/0e2PJSchx/4iHH/iHH/iHH/iEY8TKw7hx/4hx/4hx/4hx/0fbXKJK/4hx/4iHH/iHH/OW1ht5Kecf+Ihx/4hx/4hx/4P9lRsSauhx/4hx/4iHH/iE5C/DvQ/4hx/4hx/4hx/4hx/4iHH/iHH/iHH/T5o8Jlz/iHH/iIcf+Icf+Icf+Icf+Icf+Icf+IVsnaNohx/4hx/4hx/4hJo2x1yYhx/4hx/4hx/4hxTLqMNFeHH/iHH/iHH/iIcf9Vydw2/4hx/4hx/4hx/4iHFFUXyq6Icf+Icf+Icf+Ihx/4hx/4hDxDzTvHH/iHH/iHH/iIcf+Icf+Icf+Icf+Icf+IRRcszo3/iHH/iIcf+Icf+DHCM789zIcf+Icf+Icf+Icf9OEFwu+ocf+Icf+Icf+Ihx/0uoPFV8cf+Icf+Icf+Icf+E0IrD91hx/4hx/4hx/4iHE2zVG5Mq6HH/iHH/iHH/iHH/iDK1sr5KTYhx/4hx/4hx/4hxQHzs+DGHH/iIcf+Icf+Icf+Icf+Icf+Icf+Ihx/4hFTxy7DoiHH/iHH/iHH/iERPHNsO/4hx/4hx/4hx/4hx/4iHH/iHH/iEoJLG9tiHH/iHH/iHH/iE4QXD76/4hx/4hx/4iHH/THBMSPtx/4hx/4hx/4iHH/iHH/iHH/iHH/iHH/TfosQF3/iHH/iIcf+Icf+Icf+Icf9CElzu2nH/iHH/iHH/iHH/iIcf+Icf+IcU51HBiuiIcf+Icf+Icf+Icf+Icf+Icf+EElLP2thx/4iHH/iHH/iHH/iHH/NoMRunzuhx/4hx/4hx/4hx/4StA8Yvxx/4hx/4hx/4hx/4hx/4hx/01ITDt7hx/4hx/4hx/4iHH/SQksf21x/4hx/4hx/4hx/4hxRil8nWiIcf+Icf+Icf+Icf+Ihx/0v1XFCqiHH/iHH/iHH/iExbHEpOhx/4hx/4hx/4hx/4hx/4iHH/iHH/iHH/hNSEw7e3H/iHH/iHH/iHH/T3UcGK6Icf+Icf+Icf+Icf+Icf+IhxQCUs/a2Ihx/4hx/4hx/4hx/4hx/4hx/4iHH/iHFOmjwWXHH/iHH/iHH/iIcf9BSkwMW/+Icf+Ihx/4hx/4hx/4hx/4hx/4hx/0SW7NaR/4hx/4iHH/iHH/hHtjyUnHH/iHH/iHH/iIcf+Icf+Icf+Icf+Icf+ISgksb22Icf+Ihx/4hx/4hx/4hx/4hx/0qDHHfO/4hx/4hx/4hx/4hx/4iHH/iHH/iHH/iHH/iHH/iHH/S6g8VXyHH/iHH/iHH/iHH/RTxMzDv/iHH/iHH/iHH/iEElLP2tcf+Ihx/4hx/4hx/4THBMWPv/iIcf+Icf+Icf+Icf+Icf+Icf+IT/TcELKIcf+Icf+Icf+Ihx/0rQPGL8cf+Icf+Icf+Icf+Icf+IhxVMnbNnH/iHH/iHH/iHH/hPmjwmXP+Icf+Icf+Icf+IXq3SUnH/iHH/iHH/iHH/iHH/iIcf+EPEPNO8hx/4hx/4hx/4hx/4iHH/iHH/iHH/iHH/hF1oyyl4cf+Icf+Icf+Ihx/4S4McV86HH/iHH/iIcf+EkJLI9t/4hx/4hx/4hx/4SkN8e8j/iHH/iHH/iHH/iHFC6VzRaocf+Icf+Ihx/4hDhJzXtocf+Icf+Icf+Icf+Ihx/4hx/4S6g8ZXz/iHH/iHH/iIcf+Icf+IQ8Q807xx/4hx/4hx/4iHH/iHH/iHFBxDzzvP+Icf+Icf+Ihx/4hx/4hx/4hx/4hx/4hx/4hPwjwT3Ihx/4hx/4hx/4hx/4hx/0JE/Ouwhx/4hx/4hx/4hx/0iOPIcciHH/iHH/iHH/iHH/RTxMzDv/iHH/iHH/iHH/iHFErozFF/+Ihx/4hx/4hx/4QKo8BlyIcf+Ihx/4hx/4hx/4hx/4hx/0+aPBZccf+Icf+Icf+Icf+IQKo8BlyIcf+Icf+Icf+IcUC8jPQ3cf+Icf+Icf+Ihx/4hx/0TO3MMSiIcf+Icf+Icf+IcUmQnGb2iHH/iHH/iIcf+Icf9Gw7yjxHH/iHH/iHH/iHH/hFZEy5u4hx/4hx/4hx/4hxRDxMvDtx/4hx/4hx/4hx/4iHH/iHH/iHFA/CwBPf+Icf+Icf+Icf+Ihx/4hx/4hx/4hx/4hx/4hx/4hKe2xoSYhx/4hx/4hx/4hxT9SMArdx/4hx/4iHH/iHH/SpCcZvaHH/iHH/iHH/iHH/iIcU6aPBZccf+Icf+Icf+Icf+IT+dcIYr/iIcf+Icf+Icf+Icf9A5IwSt/+Icf+Icf+Icf+Ihx/4hxRDxMzDv/iIcf+Icf+Icf+Icf+EgxLJzt/4hx/4hx/4hx/4iHH/OqextlhOcf+Icf+Icf+Icf9JCSx/bXH/iHH/iIcf+IcVDX3yiHH/iHH/iHH/iIcf+Icf+Icf+Icf+ITFscSk6HH/iHH/iHH/iHH/iIcf+Icf+Icf+Icf+Icf+EkJLI9t/4hx/4iHH/iHH/iHH/iHH/iHH/iHH/iIcf+Icf+Icf+Icf+Icf+Icf+Ihx/4hx/4hx/4hx/4hx/4hx/4iHFdrdJSiHH/iHH/iHH/iIcf+IT8I8E9yHH/iHH/iHH/iHH/RpEcpu5x/4hx/4hx/4hx/4hSr99Q/4hx/4hx/4hx/4hNCKw/dXH/iHH/iHH/iIcf+Icf+Icf+Icf+Icf+Icf+IRu4soR1x/4hx/4hx/4hx/4hx/4hau9ZEhx/4hx/4hx/4hx/0aRHKbucf+Icf+Icf+Icf+IcUIPfO8I/4hx/4hx/4iHH/XdXTKocf+Icf+Icf+Icf9GkRym7nH/iHH/iHH/iHH/iIcf9AXRwLLocf+Ihx/4hx/4hx/4hx/4hx/4hx/4iEYR3L7i/4hx/4hx/4hx/4iHH/iHH/iHFICSx/bYcf+Icf+Icf+Icf+Ihx/0VkTLm7iHH/iHH/iIcf+IRvusoEWHH/iIcf+Icf+IMckBsEb+/4iHH/iHH/iHH/RCSs3bX/iIcf+Icf+IcU+U7Aaxhx/4hx/4hx/4hx/4hIDvyPEIhx/4hx/4hx/4hx/4P5mxsWZOiIcf+Icf+Icf+IQvws4D1x/4hx/4hx/4iHH/iHH/hAqjwGXIhx/4hx/4iHH/iHH/iHFGtjyUnIhx/4hx/4iHH/iHH/iHFKWxxaTnH/iHH/iHH/iHH/iHH/iHH/iIcf+Icf+Icf+Icf9C/CzgPYhx/4hx/4iHH/iHH/iHH/T5o8Jlz/iHH/iIcf+Icf+Icf+Icf+Icf+Icf+IherdNS/4hx/4hx/4hx/4iHH/iHH/iHH/iE76LCBdhx/4hx/4hx/4iHH/iHH/iHH/iHFBxDzzvP+Icf+Ihx/4hx/4hx/4hx/4hx/4RWRMubuIcf+Icf+Icf+IcU6aPBZchx/4hx/4hx/4hx/4hx/0tonFl2iHH/iHH/iHH/iHH/iHH/QsQ887z/iHH/iHH/iHH/iHH/iHH/iDCI4rCHHYcf+Icf+Icf+Icf9AMqwN1Ycf+Icf+Icf+Icf+EuDHFfOiHH/iHH/iHH/iFq71kSHH/iHH/iHH/iHH/iIcf+EOEnNe2iHH/iHH/iHH/iHH/hPmjwmXP+Icf+Icf+Icf+Icf+EQkrN21/4hx/4hx/4hx/4iEe2PKSc/4hx/4hx/4hx/4hx/4hEsWzU6f+Icf+Icf+Icf+EBdHAsuhx/4hx/4hx/4hx/0iOPIcciHH/iHH/iHH/iHFDZEzJu3H/iHH/iHH/iHH/g1uwG7RP5x/4hx/4hx/4iHH/iHFDTxzLDohx/4hx/4hx/4hx/4SVZMepuHH/iHH/iHH/iHH/Ru4soR2HH/iIcf+Icf+Icf+Icf+Icf+Icf+Ihx/4hDxDzTvHH/iHH/iHH/iHH/hK0Dxi/HH/iHH/iHH/iHH/iHH/iHH/iIcf+Icf+Icf+Icf+Icf+Icf+E76LCBdiIcf+Icf+Icf+Icf+EDPXAQKcf+Icf+Ihx/4hx/4hO+iwgXYcf+Icf+Icf+Icf+Ihx/0PEPNO8iHH/iHH/iHH/iHH/iIcf+Icf+IQF0cCy5x/4hx/4hx/4hx/4hx/4hx/4iHH/iHH/Q1yc6jb/iHH/iHH/iIcf+Icf+IQvws4D1x/4hx/4hx/4hx/4iHH/iHH/iHH/StA8Yvxx/4hx/4hx/4iHH/hO+iwgXYhx/4hx/4hx/4hx/4hx/4iFXx2w6HH/iHH/iHH/iHH/RRcsvo2HH/iHH/iIcf+Icf+D60MbNLzv+Icf+Ihx/4hx/4hx/4hx/4hx/4hx/4iHH/VcncNv+Icf+Icf+Icf+ITHBMWPv/iHH/iHH/iHH/iIcf+ISNtcgkqHH/iHH/iHH/iHFGaRyZbocf+Icf+Icf+Icf+Ihx/4hxTcI8I9xx/4hx/4hx/4hx/4iHH/SI48hxyHH/iHH/iHH/iIcUtwTEj7hx/4hx/4hx/4iHFICSx/bYcf+Icf+Icf+Icf9GkRym7nH/iHH/iHH/iHH/hBCqz/VXH/iHH/iHH/iHH/hZ49cciHH/iHH/iHH/iHFEFyy+jYhx/4hx/4hx/4iHH/iEJKTOtbhx/4iHH/iHH/iHFLIyxNzXH/iHH/iHH/iHH/iEWxbLTpiIcf+Icf+Icf+Icf+INd+iuyBdcf+Ihx/4hx/4hx/4TFscSk6Icf+Icf+Icf+Icf+Icf+Ihx/4hx/4hxUa/eUIcf+Ihx/4hx/4hxRmkcmW6HH/iHH/iHH/iHH/iHH/iHH/iIcf+Icf+IcUmDHHfO/4iHH/iHH/iHH/iHFHjjyHHIiHH/iHH/iHH/iHH/iHH/iHH/iIcf+Icf+EScPMY8hx/4hx/4iHH/iHH/iHH/iHH/iHFBN3z8iP+Icf+Icf+Icf+IcUHEPOO8cf+Icf+Icf+Icf+F6t0lKHH/iHH/iHH/iHH/iHFcrdRS/4hx/4hx/4hx/4hx/0+aPBZccf+Icf+Icf+Icf+IQ3cc6I7/iHH/iHH/iHH/iHH/iIcf+Icf+Icf+Icf+Icf+Icf+IRYlsx2n/iHH/iHH/iHH/iHH/iIcf+Icf+Icf+Icf+Icf+Icf+Ihx/4hx/4M7YxvUnOiHH/iIcf+Icf+Icf+Icf+EzNXEMqhx/4hx/4iHH/iHH/iHH/hDhJzXtohx/4hx/4iHH/iHH/iHH/iHH/iHH/iExwTFj7/4hx/4hx/4hx/4hx/0+aPBZccf+Icf+Icf+Icf+IcUpbHFpOcf+Icf+Icf+Ihx/4SVZMeptx/4hx/4iHH/iHH/iHH/iHH/iHH/iHH/iIcf+EkxLHztiIcf+Icf+Icf+Icf+Icf+Icf+Ihx/4STEsfO2Ihx/4hx/4hx/4hx/4hx/4hx/4hLqDxlfP+Icf+Icf+Icf+Icf+Ig9FSGz6t6Icf+Icf+Icf+Icf+Icf+Ihx/0d2nJiWiHH/iHH/iHH/iHFKqDxVfIhx/4hx/4hx/4hx/4hx/4iHH/iE0jLD3Nhx/4hx/4hx/4hx/4hx/4hx/4iHH/iHH/RRcsvo2HH/iHH/iHH/iHH/iHH/iF3V0ypx/4hx/4hx/4hx/0aRHKbucf+Icf+Icf+Icf+Icf+Ihx/4QF0cCy5x/4iHH/iHH/iHH/iHH/iHH/iHH/iIcf+IcUa2PJSciHH/iHH/iHH/iIcf9Vydw2/4hx/4hx/4hx/4iHH/iHH/iHH/iHH/hOEFwu+nH/iHH/iHH/iHH/Tt+sIgWIcf+Icf+Ihx/4NTvBu8Q+hx/4hx/4iHH/iERxzNjj/4hx/4hx/4hx/4hJVkx6m3H/iHH/iHH/iHH/iIcf9HtjyUnIcf+Icf+Icf+Icf+ElWTHqbhx/4hx/4hx/4iHH/NLqCvEV9cf+Icf+Icf+Ihx/4hx/4hx/4hx/4hx/4hxSYMcZ85x/4hx/4hx/4hx/4iHH/iHH/iHH/iHH/iHH/iHH/R2kcmW5x/4hx/4hx/4iHH/iHH/hPwjwT3Ihx/4hx/4hx/4iHH/iHH/RgRcv7r/iHH/iHH/iHH/iHH/Qvws4D2Icf+Ihx/4hx/4hxP7IzsU3M/4hx/4hx/4hx/4hx/4iHH/iHFJ0Dxi/Icf+Icf+Icf+Icf+Ihx/4hxRe4soR2Icf+Icf+Icf+Icf+Ihx/4hx/4hO+iwgXYcf+Icf+Icf+Icf+Ihx/4Q8Q807yHH/iHH/iHH/iHH/iIcf+IQ8Q807xx/4hx/4hx/4hx/4iHH/iHH/hC/CzgPYcf+Icf+Icf+Icf+EFKTAxb/4hx/4hx/4iHH/iECqPAZchx/4hx/4hx/4iHH/iHH/iHFBb2zpCYhx/4iHH/iHH/iHH/iHH/iHH/iHFKMKxs9f+Icf+Icf+Icf+IcUvijEHXhx/4hx/4iHH/iHH/iEFyTPjbhx/4iHH/iHH/iHH/iHH/iECqPAZciHH/iHH/iHH/iHH/iEvQPFL8iHH/iIcf+Icf+Icf+Icf+Icf+Icf+Ihx/4Tm1sKSmHH/iHH/iHH/iIcf+Icf+Icf+IRSSsvbWIcf+Icf+Icf+Icf+ITxr8LlD/iIcf+Icf+Icf+IcT8rwrDUPYhx/4hx/4hx/4hx/4hOLcwtI4hx/4hx/4hx/4g/WRKxpu2Ihx/4hx/4hx/4g+pjKyWc1x/4hx/4hx/4hx/4TbqMRFf/iHH/iIcf+Icf+EUkrL21iHH/iIcf+Icf+ITFscSk6HH/iHH/iHH/iHH/iHEze2G9hJ7/iHH/iHH/iHH/iHH/gw1oGwOX5x/4hx/4hx/4hx/4hx/4SI48hxyHH/iHH/iHH/iHH/iHH/hPmjwmXP+Icf+Icf+Icf+IcU3CPCPchx/4hx/4hx/4hx/4NbsBu0T+cf+Icf+Icf+Icf+IT8I8E9yIcf+Icf+Icf+Icf+Icf+IR7Y8lJxx/4hx/4hx/4hx/4hx/4hx/4RE8cyw5x/4hx/4iHH/iHH/iHH/iHFJkJxm9ohx/4hx/4iHH/iEbuLLEd/4hx/4hx/4hx/4hx/4iHH/Me4hsCHe/4hx/4hx/4hx/4iHH/iHH/iHH/iHH/hAz1wECnH/iHH/iIcf+IWrvWRHH/iHH/iHH/iIcf+IcUKcPOY8/4hx/4hx/4iHH/hLqDxlfP+Icf+Icf+Icf+E5tbCkpiHH/iHH/iHH/iHFHFqyOlXH/iHH/iHH/iHH/iIO+dRtRiuhx/4hx/4hx/4hx/4hAqjwGXIhx/4hx/4hx/4hx/4TFscSk6Icf+Icf+Icf+Ihx/1Tx3Q7/iHH/iHH/iHH/iHH/RpEcpu5x/4hx/4hx/4hx/4iHFDcczI44hx/4hx/4hx/4hxOdlStiatiHH/iHH/iHH/iHExaRG/lu7/iHH/iHH/iIcf+FKv31D/iHH/iHH/iIcf+FHX0Dj/iHH/iHH/iHH/iEScPMY8hx/4hx/4hx/4hx/4RWRMubuIcf+Icf+Icf+Ihx/4hx/4hx/4hx/4SQksj23/iHH/iHH/iIcf+Icf+Icf+Icf+Icf9C/CzgPYhx/4iHH/iHH/iHH/RWRMubuIhx/4hx/4hx/4hx/4hxQySszbWHH/iHH/iHH/iHH/QXzs+DFx/4hx/4iHH/iHH/iHH/QHJMGdv/iIcf+Icf+Icf+EOEnNe2iHH/iHH/iIcf+Icf+Icf+IcUsjLE3Ncf+Icf+Icf+Icf+Ihx/4hx/4hx/4hxUNffKIcf+Ihx/4hx/4hx/4XdXTKnH/iHH/iIcf+Icf+Icf+IWrvWRHH/iIcf+Icf+Icf+Icf+Icf+Icf+Ihx/4hxQ2RM2bv/iHH/iIcf+Icf+Icf+EbuLKEdcf+Icf+Icf+Ihx/0iOPIcchx/4hx/4hx/4iHH/MTxBv8O+hx/4hx/4hx/4hx/0tonFl2hx/4iHH/iHH/iHH/iHH/iHH/iHH/iEL8LOA9hx/4hx/4hx/4hx/4hx/4hLqDxlfP+Icf+Icf+Icf+IQ8Q807xx/4iHH/iHH/iHH/iHH/iHH/iHH/iIPTpBtMW+/4iHH/iHH/iHH/iEnIjIN3/4hx/4hx/4hx/4iHH/iHH/iHH/iHH/iHH/QF0cCy6Icf+Icf+Icf+Ihx/4TvosIF2Icf+Icf+Icf+Icf+Icf+Ihx/4hx/0uoPFV8cf+Icf+Icf+Ihx/07CPDPc/4hx/4hx/4hx/4hx/4iHH/iHH/hFFyy+jXH/iHH/iHH/iHH/iHH/iIcf+Icf9ETxzLDocf+Icf+Icf+Icf+Icf+Icf9FFyy+jYcf+Ihx/4hx/4hx/4hx/4Q8Q807yHH/iIcf+Icf+Icf+Icf+Icf+Icf9R198ohx/4hx/4hx/4hx/4hx/4iHH/iEkxLHztiHH/iHH/iHH/iHH/iHH/iHH/StA8YvyHH/iHH/iHH/iHH/iHH/hETxzLDnH/iHH/iHH/iIcf+Icf+Icf+Icf+Icf+E0jLD3NiHH/iHH/iIcf+Icf+Icf+Icf+Icf+Icf+IhEdxzIjohx/4hx/4iHH/iHH/iHH/iHH/iHH/iHH/iE0jLD3Nhx/4iHH/iHH/iHH/iHH/iHFNwjwj3HH/iIcf+Icf+Icf+Icf+Icf+ITvosIF2HH/iIcf+Icf+Icf+Icf+Icf9PmjwWXHH/iHH/iHH/iHH/iHFNdRw4rv+Icf+Icf+Icf+E26jERX/4hx/4iHH/iHH/iEcEXJ+6hx/4hx/4hx/4hx/4hx/4TkL8K9CHH/iHH/iHH/iHH/iHH/hHaRypbv+Icf+Icf+Icf+IhPdRworv+Icf+Icf+Ihx/4hDN3zsiP+Icf+Ihx/4hx/0ScPMY8iHH/iHH/iIcf+Icf+Icf+Icf+Icf+IcUpbHFpOcf+Icf+Icf+Ihx/0NcnOo2/4hx/4hx/4hx/4iHH/iEiOPJcc/4hx/4hx/4iHH/hHkRyW7ohx/4hx/4iHH/iHH/hKLkxtG4cf+Icf+Icf+Icf+Icf+Icf+Ihx/0EKrP9Vcf+Icf+Ihx/4hx/4hDxDzTvHH/iHH/iHH/iIcf+E+nvBWEhx/4hx/4hx/4hx/4hxQ2RMybtx/4hx/4hx/4hx/4hx/4iHH/iHH/hIMSyc7f+Icf+Icf+Icf+EScPMY8iHH/iHH/iHH/iHH/hIjjyHHIcf+Icf+Icf+Icf8xUXGwvo7/iHH/iHH/iHH/hCb2zpCYcf+Icf+Icf+Icf+Icf+Ihx/4R7Y8lJxx/4hx/4hx/4hx/4hGPEysO4cf+Icf+Ihx/4hx/4Q8Q807yHH/iHH/iHH/iIcf9NIyw9zYiHH/iHH/iHH/iDQxIbzO3nH/iHH/iHH/iIcf+Icf+Icf9HtjyUnIcf+Icf+Ihx/4hxSfVccKr/iHH/iHH/iHH/iHFM+iwwXXH/iHH/iIcf+Icf+EAdfA8oiHH/iHH/iHH/iHH/hEXJzKNoiHH/iHH/iHH/hHKXydaHH/iHH/iHH/iHH/iHH/iHH/Uq/eUIcf+Icf+Icf+Icf+Ihx/4hx/4hx/4hx/4hx/4hx/z9MkbGzbohx/4hx/4hx/4iHH/hCSkzrW4hx/4iHH/iHH/hGw7yzxP+Icf+Icf+Icf+EiOPIcchx/4hx/4hx/4hx/z1fYbOgnnH/iHH/iHH/iHH/iHH/MbWyv0pNcf+Icf+Icf+Icf+IcUZOnJsWcf+Icf+Icf+Icf+IRWRMubuHH/iHH/iHH/iHH/g6ZxK2mO2HH/iHH/iHH/iHFILkyNG/+Icf+Icf+Icf+EpQ/Grwhx/4iHH/iHH/iHH/MtMFviz6hx/4iHH/iHH/iHH/iHH/iHH/iHH/iIcf+Icf+ExbHEpOiHH/iHH/iHH/iHH/iHH/iHH/iIcf+ITKg8RXyIcf+Icf+Icf+IhxSqg8VXyHH/iHH/iHH/iHH/iIcf+Icf9FFyy+jYcf+Icf+Icf+Icf+IRzb8nJCIcf+Icf+Icf+Icf+Icf+IcUjtrHElcf+Icf+Icf+Ihx/4hx/4hx/4hETxzbDv+Icf+Icf+Icf+Icf+Ihx/4hx/4hx/4hx/4hPdRwYrnH/iHH/iHH/iHH/iHH/iIcf+Icf+Icf+Icf+Icf9d1dMqiHH/iHH/iHH/iHH/iHH/iHH/iIcf+Icf+IcUD8LAE9/4hx/4hx/4hx/4iHH/iHH/iHFJgxx3zv+Ihx/4hx/4hx/4hFJKy9tYhx/4hx/4hx/4hx/4hx/4hx/07CPCPccf+Icf+Icf+Icf+Icf9N+ixAXf+Icf+Ihx/4hx/4hxRTb8rJBx/4hx/4hx/4iHH/iHE0e2G7hJ6Icf+Ihx/4hx/4hIaRyJbohx/4hx/4hx/4hx/4QtG84uRx/4hx/4hx/4hx/4hNIyw9zYcf+Ihx/4hx/4hx/0SxbMTpcf+Icf+Icf+Ihx/4hx/4hx/4hO36wiBXH/iHH/iHH/iHH/iHH/iEElLP2tcf+Ihx/4hx/4hx/4hx/4hx/4hxRbY8tJz/iHH/iHH/iHH/iHH/iHH/iIcf+Icf+IcVi72ET/iHH/iIcf+Icf+Icf+Icf+Icf+Icf+Ihx/4hx/4hx/0iOPIcchx/4iHH/iHH/iHH/iEaJbKdpiHH/iIcf+Icf+IWePXHHH/iHH/iHH/iIcf+IcUYpfJ1ohx/4iHH/iHH/iHH/iHH/iE76LCBdhx/4hx/4iHH/iHH/QUpMDFv/iIcf+Icf+Icf+ITDCsXPX/iIcf+Icf+Icf+Icf+Icf+IPubRsxku/4hx/4hx/4iHH/iHH/iHH/SI48hxyHH/iIcf+Icf+Icf9DxDzTvIhx/4hx/4iHH/iHH/SciMc3eHH/iHH/iHH/iHH/iHH/PoiNsndyiIcf+Icf+Icf+DUQUrvvrXH/iHH/iIcf+Icf+IPBd1teiK/4hx/4hx/4hx/4P9lRsSauhx/4iHH/iHH/iHH/g9LEKz072Icf+Icf+Ihx/4hx/0+aPCZc/4hx/4hx/4iHH/MJbhsHkehx/4hx/4hx/4hx/zK2Mb5JznH/iHH/iHH/iHH/hO36wiBYcf+Icf+Icf+Ihx/4hx/4hx/4hx/4hx/4hx/4iHH/hAXRwLLnH/iIcf+Icf+Icf+IR7Y8pJz/iHH/iIcf+Icf+ITXBMOPuIcf+Ihx/4hx/4THBMWPv/iHH/iIcf+Icf+EVkTLm7hx/4iHH/iHH/iEScPMY8cf+Icf+Ihx/4hxQAqs/1WHH/iIcf+Icf+IcT2ZsbJmTnH/iHH/iHH/iIcf+Icf+E5tbCkphx/4hx/4iHH/iHH/iHH/iHH/QoSc97b/iHH/iIcf+Icf+Icf+Icf+Icf9NSEw7e4cf+Icf+Icf+Icf9CxDzzvP+Icf+Icf+Icf+Icf+Icf+Ihx/4S6g8ZXz/iHH/iHH/iHH/iIcf+Icf+Icf+F6t0lJx/4iHH/iHH/iHH/iHH/iHH/iHH/iIRjxMrDtx/4hx/4iHH/iHH/S6g8VXxx/4hx/4hx/4iHH/TsI8M9z/iHH/iHH/iHH/iHH/Q5w85jz/iHH/iHH/iHH/hF+6zARf+Icf+Icf+Icf87FKK1611x/4iHH/iHH/iHH/iHH/iHH/iHH/iIcf+Icf+Icf+EjbXIJKiHH/iHH/iHH/iIRFycyjaHH/iHH/iHH/iHH/iIcU6aPBZccf+Icf+Icf+Icf9G7iyhHYhx/4hx/4hx/4hxQ7FsxOmHH/iHH/iIcf+ISTEsfO2Icf+Icf+Icf+Icf80euK8hR2Icf+Icf+Icf+Icf9DxDzTvIhx/4iHH/iHH/iHH/iHH/Q8Q807yIcf+Ihx/4hx/4hx/4hx/0+aPCZc/4iHH/iHH/iHH/iHH/hHtjyUnHH/iIcf+Icf+Icf+Icf+Icf+Icf+IhxV+PZHP+Icf+Icf+Icf+Icf+Ihx/4hx/4hx/4hx/4hx/4hx/4iHH/hSr99Q/4hx/4hx/4iHH/iHH/iHH/iHH/iHH/iHH/iIcf+EeRHJbuiHH/iHH/iIcf+Icf+Icf+Icf+IcUKcPNY8cf+Icf+Icf+Icf+Icf+Icf+Ihx/4hx/4hx/4hWydo2hx/4iHH/iHH/iHH/hSr99Q/4iHH/iHH/iHH/iHH/iHH/iHH/iIcf+Icf+Icf+Icf+Icf+Icf+Ihx/4hx/4hx/4R5Eclu6Ihx/4hx/4hx/4hx/4hx/1nj1xyIhx/4hx/4hx/4hx/4hx/4hx/4iHH/iHH/iHH/iHH/iHH/iHH/iIcf+Icf+Icf+Icf+Icf9R198ohx/4hx/4hx/4hx/4hx/4hx/4iHH/iHH/iHH/iHFUyds2cf+Ihx/4hx/4hx/4hx/1nj1xyIcf+Ihx/4hx/4hx/4hx/16t0lKIcf+Icf+Icf+Icf9AXRwLLohx/4hx/4hx/4hxT2JMCduHH/iHH/iHH/iHH/iIcf+Icf+IcUC8jPQ3cf+Icf+Icf+Icf+Ihx/4hx/4hx/4hAXRwLLnH/iHH/iHH/iHH/iHH/iIcf+Icf+Icf9FPEzMO/+Icf+Icf+Icf+IcUa2PJSciIcf+Icf+Icf+Icf+EScPMY8iHH/iHH/iHH/iHH/T5o8Jlz/iIcf+Icf+Icf+Icf+EL8LOA9hx/4hx/4iHH/iHH/iHH/iHH/hLqDxlfP+Ihx/4hx/4hx/4hx/4hx/4hx/4ThBcLvpx/4hx/4iHH/iHH/hETxzLDnH/iHH/iHH/iHH/iHFMLcw9I4cf+Icf+Icf+Icf+IR5Eclu6Icf+Icf+Icf+Icf9Pp7wVhIhx/4hx/4iHH/iEe2PKSc/4hx/4hx/4hx/4iHH/iHH/iHH/iHH/hNIyw9zYhx/4hx/4hx/4iHH/iHH/iHH/iHH/iHH/iHH/RJbs1pH/iHH/iIcf+Icf+Icf+IcUnQPGL8hx/4hx/4iHH/iHH/iHH/iHFOmjwWXHH/iIcf+Icf+Icf+EFyTPjbiIcf+Icf+Icf+Icf9FFyy+jYcf+Icf+Icf+Ihx/4hx/4hx/4hxSqg8VXyHH/iIcf+Icf+Icf+E76LCBdiHH/iHH/iHH/iIcf9BSkwMW/+Icf+Ihx/4hx/4hxRZEcpu5x/4iHH/iHH/iHH/iHH/hd1dMqcf+Ihx/4hx/4hx/4hL2txiUv+Icf+Icf+Icf+Icf9PmjwWXHH/iHH/iHH/iHH/iHH/iHFJ0Dxi/Ihx/4hx/4hx/4hx/4hx/4Qvws4D2HH/iIcf+Icf+Icf+Icf+Icf+Icf+EkJLI9t/4iHH/iHH/iHH/iHH/iHH/iHH/hDxDzTvIhx/4hx/4hx/4hx/4hx/0PpXNFqcf+Ihx/4hx/4hx/0XWjLKXiHH/iHH/iHH/iHH/iIcf+Icf+Icf+INudSuxit/4iHH/iHH/iHH/iHE2FSK66t3/iIcf+Icf+Icf+IcVTJ2zZx/4iHH/iHH/iHH/iHFA/CwBPf+Icf+Icf+Ihx/4THBMWPv/iHH/iHH/iIcf+ErQPHL8/4hx/4hx/4hx/4hx/0RPHMsOhx/4hx/4iHH/iHH/iHFAL8wOA/+Icf+Ihx/4hx/4hWydo2hx/4hx/4iHH/iHH/g62VK3Jq3/iHH/iIcf+Icf+Icf9erdJShx/4iHH/iHH/iHH/Q8Q807yIcf+Icf+Ihx/4hx/4hx/01ITDt7hx/4hx/4hx/4hx/4hSr99Q/4hx/4hx/4hx/4VfHbDohx/4iHH/iHH/iHH/iE/CPBPchx/4hx/4iHH/iHH/iHFOmjwWXHH/iHH/iIcf+Icf+E1ITEt7/4iHH/iHH/iHH/iEnIjIN3/4hx/4hx/4hx/4R+jckXKHH/iHH/iHH/iITXBMOPuIcf+Icf+Icf+IhKLkx9G/+Icf+Ihx/4hx/4hKUPxq8HH/iHH/iHH/iHH/iEso/F1whx/4hx/4hx/4hx/4Q8Q807yIcf+Icf+Icf+Icf+IRFycyjaIcf+Icf+Icf+Icf+E/nXBGKcf+Icf+Icf+Ihx/4hx/4hx/4hP9NwQsohx/4hx/4hx/4hx/zDxAbAe/ohx/4hx/4hx/4hO36wiBXH/iHH/iHH/iHH/iEScPMY8hx/4hx/4hx/4hx/4T5o8Jlz/iHH/iHH/iHH/iHH/hPwjwT3IiHH/iHH/iHH/iHH/iHH/XdXTKohx/4hx/4hx/4hxUa/eUIhx/4hx/4hx/4hx/4hx/4hx/4iHH/iHH/TFscSk6Ihx/4hx/4hx/4hx/4hx/4hx/4iE76LCBdhx/4hx/4hx/4hx/4hx/4hx/4iHH/iHH/iHH/herdJScf+Ihx/4hx/4hx/4hx/4hx/4Ru4soR1x/4iHH/iHH/iHH/iHH/iHH/iHH/iIcf+Icf+IcUWRHKbucf+Ihx/4hx/4hx/4hx/4hx/0e2PJSciHH/iHH/iHH/iHH/iHFUyds2hx/4hx/4hx/4hx/4hd1dQq/4iHH/iHH/iHH/iHH/iHH/iHH/iIcf+Icf+Icf+Icf9ETxzLDocf+Icf+Icf+Icf+Ihx/4hx/4hx/4hx/4hPdRwYrnH/iHH/iHH/iHH/iFbJ2jaIcf+Icf+Icf+Icf+EPEPNO8iHH/iHH/iHH/iHH/iEFyTPjbiHH/iHH/iHH/iHH/gw8QGwHv6HH/iHH/iHH/iHH/iHH/iIcf+Icf+Icf+Icf+IS9A8UvyIcf+Ihx/4hx/4hx/4hx/4QHJMGdv/iHH/iHH/iHH/iHH/iEL8LOA9cf+Ihx/4hx/4hx/4hx/4hx/4hxTPosMF1x/4iHH/iHH/iHH/iHH/iHH/iHFBxDzjvHH/iHH/iHH/iHH/iHH/iHH/Qvws4D2Ihx/4hx/4hx/4hx/4hx/4hFZEy5u4cf+Icf+Icf+Icf+Ee2PJSchx/4hx/4hx/4hx/4hx/4iHFM+iwwXXH/iHH/iHH/iHH/iHFDZEzJu3H/iHH/iHH/iHH/iECqPAZciHH/iHH/iHH/iHH/iHFGTpybFnH/iHH/iHH/iHH/iHH/iIcf9NIyw9zYiHH/iHH/iHH/iHH/iHH/iHH/RfussEVx/4hx/4hx/4iHH/Ru4soR2HH/iHH/iHH/iHH/iHH/iIcf9DxDzTvIhx/4hx/4hx/4hx/4iHH/iHH/hG7iyhHXH/iHH/iHH/iHH/iEScPMY8hx/4hx/4hx/4hx/4PaWzs1pMhx/4hx/4hx/4iHH/TFscSk6Icf+Ihx/4hx/4g5kWa4bpn/iIcf+Icf+Icf+IcUgJLH9thx/4hx/4hx/4iHH/iHH/iHH/iEVJzMtj/4hx/4iHH/iHH/iHH/iHH/iHH/iHH/hJVkx6m4cf+Icf+Icf+Ig/TJGys27/iHH/iHH/iIcf+Icf+Icf+Icf+Icf9N+ixAXf+Icf+Ihx/4hx/4S4McV86HH/iIcf+Icf+IQ8Q807xx/4hx/4hx/4iHH/SciMc3eHH/iHH/iHH/iHH/THBMSPuHH/iHH/iHH/iHH/iHE3WJS5p2v/iIcf+Icf+Icf+IT4KcF9aIcf+Icf+Ihx/4hxSFZMepuIcf+Ihx/4hx/4hx/4hO+iwgXYcf+Icf+Icf+Ihx/4hx/4hx/4hFFyzOjf+Icf+Icf+Icf+Ihx/4hx/4hx/0qQnGb2hx/4hx/4hx/4iHH/iD3HAbM4/nH/iHH/iIcf+Icf9PWpwaVnH/iHH/iHH/iIcf8wluGweR6HH/iHH/iHH/iHH/iExwTFj7/4hx/4hx/4hx/4hx/0ISXO7acf+Icf+Ihx/4hx/4hxSO2scSVx/4hx/4hx/4hx/4hx/zYo8brXDocf+Icf+Icf+Icf+DER0bD+Lv+Icf+Icf+Icf+IhxRe4soR2Icf+Icf+Icf+Icf+Icf+Ihx/4hx/4hGroylF3H/iHH/iHH/iHH/iITeKMMdeHH/iIcf+Icf+Icf9C0bzi5Icf+Icf+Icf+Icf+EPEPNO8iHH/iHH/iHH/iHFFBFyvunH/iHH/iHH/iHH/iEbuLKEdcf+Icf+Icf+Icf+Icf+Icf9N+ixAXf+Ihx/4hx/4hx/4hx/4hx/4hxQEpM+1uHH/iHH/iHH/iIcf9BvIwFN/+Icf+Icf+Icf+IcUNkTMm7cf+Icf+Icf+Icf+IRWRMubuHH/iHH/iHH/iHFBxDzjvHH/iHH/iHH/iHH/iEVkTLm7hx/4hx/4hx/4hx/4QB18DyiIcf+Icf+Icf+Ihx/4hx/4hx/4hx/4hx/4hx/4Uq/eUHH/iHH/iHH/iHH/iIcf+Icf+Icf+Icf+Icf+Icf+Ihx/4Q3cc6I7/iHH/iIcf+Icf+Icf+Icf9AckwJ23H/iHH/iHH/iHH/iHH/iHH/iIcUQXLL6NiHH/iHH/iHH/iHH/iHH/iHH/iEPEPNO8hx/4hx/4hx/4hx/4hxRe4soR2Ihx/4hx/4hx/4hx/4hx/4hx/4hMzVxDKocf+Icf+Icf+Icf+EN3HNiOcf+Icf+Icf+Icf+Icf+FTx3Q7/iHH/iHH/iHH/iHFRr95QiHH/iHH/iHH/iHH/iHH/iIcf+Icf+Icf+Icf+Icf+Icf+F3V0yqHH/iHH/iHH/iHH/iF3V0ypx/4hx/4hx/4hx/4R2kcqW7/iHH/iHH/iHH/iHH/hMcExI+3H/iHH/iHH/iHH/iIcf+Icf+Icf+Icf+ERcnMo2iIcf+Icf+Icf+Icf+Icf+Icf+Ihx/4hx/4hx/16t0lKHH/iIcf+Icf+Icf+Icf+Icf+Icf+Ihx/4hx/4hx/4hx/4hx/4hxTpo8FlyHH/iHH/iHH/iHH/iHH/iIcf+Icf+ITFscSk6HH/iHH/iHH/iHH/iHH/iHH/iIQF0cGy7/iHH/iIcf+Icf+Icf+Icf+Icf+Icf+Ihx/4RRcsvo1x/4hx/4hx/4hx/4hx/4hx/4iHH/iHH/hMWxxKTohx/4hx/4hx/4hx/4hx/4hx/4Qvws4D2Icf+Icf+Icf+Icf+Icf+Icf9JCSx/bXH/iIcf+Icf+Icf+Icf+Icf+Icf+Ihx/4hKCSxvbYhx/4hx/4hx/4hx/4hx/4iEbuLLEd/4hx/4hx/4hx/4hx/4hx/4iHH/SQksf21x/4hx/4hx/4hx/4hx/4hx/4iHH/hC/CzgPYcf+Icf+Icf+Icf+Icf+IhxTcI8I9xx/4hx/4hx/4hx/4hx/0rQPGL8hx/4hx/4hx/4hx/4hx/4hx/4iHH/QSUs/a2Icf+Icf+Icf+Icf+Icf+Icf9PmjwWXHH/iHH/iHH/iHH/iHH/iIcf+Icf+Icf+IcUWRHKbuhx/4hx/4hx/4hx/4hx/4hx/4iHH/iHH/iHH/iHH/iHH/TsI8M9z/iIcf+Icf+Icf+Icf9LWxxqTv+Icf+Icf+Icf+Icf+Ed2nJiWiHH/iHH/iHH/iHH/TUhMO3uHH/iHH/iHH/iHH/iIQ8Q807xx/4hx/4hx/4hx/4hx/4iHFA/CwBPf+Icf+Icf+Icf+Icf+Icf+IStA8cvz/iHH/iHH/iHH/iHH/iHH/hOwjwz3P+Icf+Icf+Icf+Icf+Icf+Ihx/0buLKEdhx/4hx/4hx/4hx/4hx/4iEPEPNO8cf+Icf+Icf+Icf+Icf+Ihx/4hx/0RPHMsOhx/4hx/4hx/4hx/4hx/4hx/4iHH/iHH/TCMsXc3/iHH/iHH/iHH/iHH/iHH/iIQ8Q807xx/4hx/4hx/4hx/4hxRo48pxz/iHH/iHH/iHH/iHH/iIcf+IcUgJLH9thx/4hx/4hx/4hx/4hx/4g7PxK1wO1x/4hx/4hx/4hx/4hxRbY8tJz/iHH/iHH/iHH/iHH/Q5w85jz/iHH/iHH/iHH/iHH/iHH/hOwjwz3P+Icf+Icf+Icf+Icf+IS6g8ZXz/iHH/iHH/iHH/iHH/iHH/T5o8Flxx/4hx/4hx/4hx/4hx/4iHFA/CwBPf+Icf+Icf+Icf+Icf+Icf+IhxRzEsjO1x/4iHH/iHH/iHH/iHH/iHH/iHH/iE/CPBPciHH/iHH/iHH/iHH/iHH/iIRu4ssR3/iHH/iHH/iHH/iHH/iHH/iIcf+Icf9IMSyM7XH/iHH/iHH/iHH/iHH/iHH/iITKg8RXyIcf+Icf+Icf+Icf+ErQPGL8cf+Icf+Icf+Icf+Icf+IT8I8E9yIcf+Icf+Icf+Icf+Icf+ISI48hxxx/4hx/4hx/4hx/4g6SxS2tOuIcf+Icf+Icf+IhxSO2sgSX/iHH/iIcf+Icf+Icf+E/CPBPciHH/iHH/iIcf+Icf+Icf+Icf+Icf9erdJSiHH/iHH/iHH/iHH/iHH/iIcf+Icf+Icf+Icf+EN3HNiOcf+Icf+Icf+Icf+IcUW2PLSc/4hx/4hx/4hx/4hx/zjigbgdfohx/4iHH/iHH/iHH/iHH/iHFA/CwBPf+Icf+Ihx/4hx/4hxPyvCsNQ9iHH/iHH/iHH/iHH/iEJKTOtbiHH/iHH/iHH/iIS9A8UvyIcf+Icf+Icf+Icf+Icf+Ihx/4hx/4hx/0dpHJlucf+Icf+Icf+Icf+Icf+Icf+EScPMY8iHH/iHH/iHH/iHH/iEVkTLm7hx/4hx/4hx/4iHH/hHdpyYlocf+Icf+Icf+Icf+EMc/N4wcf+Icf+Icf+Icf+E6CnDfW/4iHH/iHH/iHH/iHH/iHFLcExI+4hx/4hx/4hx/4hx/4hx/4Q8Q807yIcf+Icf+Icf+Icf81uwG7RP6HH/iHH/iHH/iHH/QbyMBTf/iIcf+Icf+Icf+Icf+Icf+Icf+IhGPEysO3H/iHH/iIcf+Icf+EbuLKEdcf+Icf+Icf+Icf+IQKo8BlyIcf+Icf+Icf+Icf9F+6ywRXH/iHH/iHH/iIcf9LqDxVfHH/iHH/iHH/iHH/iIcf+Icf+Icf+Icf9I8IyA94cf+Icf+Icf+Icf+E+aPCZc/4hx/4hx/4hx/4hAqjwGXIhx/4hx/4hx/4hx/4hx/4iEe2PKSc/4hx/4hx/4hx/4hx/4iHH/iHH/iHH/hPwjwT3Ihx/4hx/4iHH/iECqPAZchx/4hx/4hx/4iHH/RWRMubuIcf+Icf+Ihx/4hx/4RHHMyONx/4hx/4hx/4hx/4hHtjyUnHH/iHH/iHH/iHH/iHH/iIcf+Icf+Icf+Icf+Icf+Icf+E5C/CvQhx/4hx/4hx/4hx/4hNSExLe/+Icf+Icf+Icf+Icf9DnDzmPP+Icf+Icf+Icf+IcT/4IrAH3Yhx/4hx/4hx/4hx/4SI48hxyHH/iHH/iHH/iHH/iIcf+Icf9HtjyUnIcf+Icf+Icf+Ihx/4hxSdA8YvyHH/iHH/iHH/iHH/iIQSUsDq3/iIcf+Icf+Icf+Icf9C/CzgPYhx/4hx/4iHH/iHH/iHH/iHH/iHH/iHH/iIcf+E76LCBdiHH/iHH/iHH/iHH/iHH/iITSMsPc1x/4iHH/iHH/iHH/iHH/iHH/iHH/iIcf+IcUZpHJlucf+Ihx/4hx/4hx/4hx/4hx/4hx/4iHFNwjwj3HH/iHH/iHH/iHH/iHH/iIcUD8LAE9/4hx/4hx/4hx/4hx/4hx/4iHH/iHFdrdJSiHH/iHH/iIcf+Icf+Icf+Icf+Icf+Icf+Ihx/4hxSdA8YvyHH/iHH/iHH/iHH/iIcf+Icf+IcVi72ET/iHH/iIcf+Icf+Icf+Icf+Icf+Icf+Ihx/4hx/4hx/4QSUs/a2HH/iHH/iHH/iHH/iIcf9LqDxVfHH/iHH/iHH/iHH/iIcf+FXx2w6Icf+Icf+Icf+Icf+F6t0lKHH/iHH/iHH/iHH/iIcf+EPEPNO8hx/4hx/4hx/4hx/4hLgxxXzocf+Icf+Icf+Ihx/4hx/4hx/4hx/4hx/4hx/4iHH/iHH/iHH/iHH/iHH/iHH/iIcf+Icf+Icf+Icf+Icf+Icf+IhxTcI8I9xx/4hx/4hx/4hx/4hx/4hHtjyUnHH/iHH/iHH/iHH/iHH/iIcf+Icf+Icf9FFyy+jYcf+Icf+Icf+Icf+Ihx/4hx/0L8LOA9iHH/iHH/iHH/iHH/iIcf+Icf+IcUcxLIzthx/4hx/4hx/4hx/4hx/4iHH/iHH/iHH/iHFNdRw4rv+Icf+Icf+Icf+Icf+Icf+Ihx/4hx/4hx/4hxSlscWk5x/4hx/4hx/4hx/4hx/4iHH/iHH/iHH/iHH/iHFCdxzYjohx/4hx/4hx/4hx/4iHH/iHH/iHH/iHH/R2kcmW5x/4hx/4hx/4hx/4hx/4iHH/iHH/iEoJLG9tiHH/iHH/iHH/iHH/iIcf+Icf9G7iyhHYcf+Icf+Icf+Icf+Ihx/4hxTxUsHq3/iHH/iHH/iHH/iHH/iHH/iIcf+Icf+Icf+EgxLJzt/4hx/4hx/4hx/4hx/4iHH/iHH/RRcsvo2HH/iHH/iHH/iHH/iHH/iIcf9G7iyhHYcf+Icf+Icf+Icf+DU7wbvEPohx/4hx/4hx/4hx/0FKTPtbcf+Icf+Icf+Ihx/4Ru4soR1x/4hx/4hx/4hx/4hxT2JMCduHH/iHH/iHH/iHH/iIcf+IcUHEPPO8/4hx/4hx/4hx/4iHH/hLqDxlfP+Icf+Icf+Icf+Ihx/4hxSdA8YvyHH/iHH/iHH/iHH/hHBFyfuohx/4iHH/iHH/iHH/g8FSG16t7/iHH/iHH/iIcf+IcU9HzBuD/4hx/4hx/4hx/4iHH/iEaujKUXcf+Icf+Icf+Icf+Icf+EwwrEz1hx/4hx/4hx/4hx/0LEPPO8/4hx/4hx/4hx/4hx/4hx/4SI48hxyHH/iHH/iHH/iHH/iEwbfE5IiHH/iHH/iIcf+Icf+Icf+Icf+Icf+IcUD8LAE9/4iHH/iHH/iHH/iHH/hG7iyhHXH/iHH/iIcf+Icf+Icf8yNvG+yQ6HH/iIcf+Icf+Icf85bWG3kp6HH/iHH/iHH/iHH/MsOxvjxOiHH/iHH/iIcf+IcU9iTAnbcf+Icf+Ihx/4hx/4RFycyjaIcf+Icf+Ihx/4hxSdA8YvyHH/iHH/iHH/iHH/iIcf+Icf9DxDzTvIhx/4hx/4hx/4iHFGKXydaIcf+Icf+Ihx/4hx/4hx/4hx/zvFBLU6+4hx/4iHH/iHH/iEFXzPqDcf+Icf+Icf+Ihx/4hx/4hDxDzTvHH/iHH/iHH/iIcf+ECqPAZciHH/iHH/iHH/iIcf+Icf+IS9A8UvyIcf+Icf+Icf+Ihx/4hx/4hKCSxvbYhx/4hx/4hx/4hx/4iHH/hEnDzGPIcf+Icf+Icf+Ihx/4SQksj23/iHH/iHH/iHH/iHH/iHH/iIcf+Icf+IR7Y8pJz/iHH/iHH/iIcf+IPL9RtECuhx/4hx/4hx/4iHH/QDKsDdVx/4hx/4hx/4iHH/hKe2xoSYhx/4hx/4hx/4iHH/iEL8LOA9cf+Icf+Icf+Icf+Icf+Ihx/4hx/4hx/1nj1xyIcf+Icf+Ihx/4hxTlqcGlaHH/iHH/iHH/iIcf9DXJzqNv+Icf+Icf+Icf+Ihx/0ScPMY8iHH/iHH/iHH/iIcf+Icf+Icf+Icf+Icf+Icf+F3V0yqHH/iHH/iHH/iHH/iHH/iIcf+IcUHEPPO8/4hx/4hx/4hx/4iHH/iHH/TsI8M9z/iHH/iHH/iHH/iITFscSk5x/4hx/4iHH/iHH/iHH/iHH/iHH/iHH/iIcf+Icf+Icf+Icf+Icf+Icf+Ihx/4hx/4hx/4hx/4hx/4hx/4iHH/iHH/iHH/iHH/iHH/iHH/iIcf+Icf9U8d0O/4hx/4hx/4hx/4iHH/iHH/iHH/iHH/iHH/iHH/iIcf+Icf+Icf+Icf+Icf+Icf+Ihx/4hx/4hx/4hx/4hx/4hx/4iHH/iHH/iHH/iHH/iHH/iHH/iIcf+Icf+Icf+Icf+Icf+Icf+Ihx/4hx/4hx/4hx/4hx/4hx/4iHH/iHH/iHFX49kc/4hx/4hx/4iHH/iHH/iHH/iHH/iHH/iHH/iIcf+Icf+Icf+Icf+Icf+Icf+Ihx/4hx/4hx/4hx/4hx/4hx/4iHH/iHH/iHH/hZ49cchx/4hx/4iHH/iHH/iHH/iHH/iHH/iHH/iIcf+Icf+Icf+Icf+Icf+Icf+Ihx/4hx/4hx/4hx/4hx/4hx/4iHH/iHH/iHH/iHFT8dwOcf+Icf+Ihx/4hx/4hx/4hx/4hx/4hx/4iHH/iHH/iHH/iHH/iHH/iHH/iIcf+Icf+Icf+Icf+Icf+Icf+Ihx/4hx/4hx/16t0lKHH/iIcf+Icf+Icf+Icf+Icf+Icf+Ihx/4hx/4hx/0gxLIztcf+Icf+Icf+Icf+Icf+Ihx/4hx/4hx/0UXLL6Nhx/4hx/4hx/4hx/4iHH/iHH/hau9ZEhx/4hx/4iHH/iHH/iHH/iHH/iHH/iHH/iIcf+Icf+E76LCBdiHH/iHH/iHH/iHH/iIcf+Icf+Icf+EUXLL6Ncf+Icf+Icf+Icf+Ihx/4hx/4hx/0wjLF3N/4hx/4hx/4hx/4hx/4iHH/iHH/iHH/iEN3HOiO/4hx/4hx/4hx/4hx/4hx/4iHH/iHH/iEoJLG9tiHH/iHH/iHH/iHH/iIcf+Icf+Icf+Icf+ITFscSk6HH/iHH/iHH/iHH/iIcf+Icf+EbuLKEdcf+Icf+Icf+Icf+Ihx/4hx/4hx/0BdHAsuiHH/iHH/iHH/iHH/iHH/iIcf+Icf+E/CPBPciHH/iHH/iHH/iIcf+Icf+Icf+IRRcszo3/iHH/iHH/iHH/iIcf+Icf+IcUXuLKEdiHH/iHH/iHH/iIcf+IT8I8E9yHH/iHH/iHH/iHH/iIcf+Icf9GkRy27v+Icf+Ihx/4hx/4hx/4hx/4hx/4hx/4iHH/iHH/Ru4soR2HH/iHH/iHH/iHH/iIcf+Icf+ISgksb22Icf+Icf+Icf+Icf+Ihx/4hx/4hxQ08cyw6Icf+Icf+Icf+Icf+Icf+Ihx/4hx/4hx/0ElLP2tiHH/iHH/iHH/iHH/iIcf+Icf+IcUgJLH9thx/4hx/4hx/4hx/4iHH/iHH/iHH/TCMsXc3/iHH/iHH/iHH/iHH/iIcf+Icf+Icf9FFyy+jYcf+Icf+Icf+Icf+Ihx/4hx/4hx/4hAXRwLLnH/iHH/iHH/iHH/iHH/iIcf+Icf+IcUsjLE3Ncf+Icf+Icf+Icf+Icf+Ihx/4hx/4hx/0L8LOA9iHH/iHH/iHH/iIcf+Icf+Icf+E0jLD3NiHH/iHH/iHH/iHH/iIcf+Icf+Icf+Icf9BJSz9rYhx/4hx/4hx/4iHH/iHH/iHFM+iwwXXH/iHH/iHH/iHH/iIcf+Icf+Icf+ISgksb22Icf+Icf+Icf+Ihx/4hxSqg8VXyHH/iHH/iHH/iIcf+EScPMY8hx/4hx/4hx/4iHH/iHH/TsI8M9z/iHH/iHH/iHH/iIcf+IQ8Q807xx/4hx/4hx/4hx/4iHH/iHH/iHH/QSUs/a2Icf+Icf+Icf+Icf+Ihx/4hx/4hO+iwgXYcf+Icf+Icf+Icf+Ihx/4hx/4hx/4SQksj23/iHH/iHH/iHH/iIcf+Icf+IRRcszo3/iHH/iHH/iHH/iHH/iIcf+Icf+Icf+IcUNPHMsOiHH/iHH/iHH/iHH/iIcf+Icf+Icf+Icf+IQ3cc6I7/iHH/iHH/iHH/iHH/iIcf+Icf+IcUsjLE3Ncf+Icf+Icf+Icf+Icf+Ihx/4hx/4hx/4TFscSk6Icf+Icf+Icf+Icf+Icf+Ihx/4hx/4hx/0kJLH9tcf+Icf+Icf+Icf+Ihx/4hx/4hx/0UXLL6Nhx/4hx/4hx/4hx/4iHH/iHH/iHFJ0Dxi/Icf+Icf+Icf+Ihx/4hx/4hx/4hx/4TSMsPc2Icf+Icf+Icf+Ihx/4hx/4hx/4Qvws4D2HH/iHH/iHH/iIcf+Icf+Icf9K0Dxi/HH/iHH/iHH/iIcf+Icf+IcUHEPPO8/4hx/4hx/4iHH/iHH/iHH/hAqjwGXIhx/4iHH/iHH/iHH/Q8Q807yIcf+Icf+Ihx/4hxPOwhsxPehx/4hx/4hx/4iHH/iDoCUrb9rYhx/4hx/4hx/4iHH/g57CK3E92HH/iHH/iIcf+IcTp/sbWATocf+Icf+Icf+Ihx/4hxRk6cqxb/iHH/iHH/iIcf+Icf+IPwzxsfMOcf+Ihx/4hx/4hx/4SlD8avCHH/iHH/iHH/iIcf+FXx2w6Icf+Icf+Icf+Icf+Ihx/4g14wG7HP6Icf+Icf+Ihx/4hxSbW8ZKRx/4hx/4hx/4hx/4R7Y8lJxx/4iHH/iHH/iHH/iHH/Qvws4D2Icf+Icf+Ihx/4hxOwcitPjdiHH/iHH/iIcf+Icf9JyIxzd4cf+Icf+Icf+Icf9Zu9hE/4hx/4hx/4hx/4hx/4hx/4iHH/iHH/iEhpHIluiHH/iHH/iHH/iHH/iHH/iHH/iIcf+IcUgJLH9thx/4hx/4hx/4hx/4hx/4iHH/iHH/iHH/iHH/herdJShx/4hx/4hx/4hx/4hx/4hx/4iHH/iHH/iHH/iHH/hG7iyhHXH/iHH/iIcf+Icf+IQXJM+NuHH/iIcf+Icf+Icf+IcV2t0lKIhx/4hx/4hx/4hx/4VsnaNoiHH/iHH/iHH/iHH/iHH/iHH/iIcf+Icf9AXRwLLohx/4hx/4hx/4hx/4Qvws4D2HH/iHH/iIcf+Icf+Icf+Icf9HtjyUnIcf+Ihx/4hx/4hx/4hx/4hx/4hx/4iHH/iHH/iHFPFSwerf+Icf+Icf+Icf+IcUdWTJqb/4hx/4hx/4hx/4iHH/iHH/iHFOWpwaVocf+Icf+Ihx/4hx/4Q8Q807yHH/iHH/iHH/iIcf+Icf+EuoPGV8/4hx/4hx/4iHH/iHFNwjwj3HH/iHH/iHH/iHH/iIcf+Icf+FbJ2jaIcf+Icf+Ihx/4hx/1HX3yhx/4hx/4hx/4iHH/iHH/iHFNwjwj3HH/iHH/iHH/iIcf+Icf+IcU8VLB6t/4hx/4hx/4hx/4hx/4iHH/iHH/iHH/iHH/iHH/iHH/iIcf+Icf+Icf+Icf+Icf+Icf+Ihx/4hx/4R7Y8lJxx/4hx/4hx/4iHH/iHH/herdJScf+Icf+Ihx/4hx/4hx/4hx/4hx/4hx/4iHH/iHH/iHH/iHH/iHH/iHH/iIcf+Icf+Icf+Icf+Icf+Icf+Ihx/4hx/4hx/4hx/4hd1dQq/4iHH/iHH/iHH/iHH/iHH/iHH/iIcf+Icf+Icf9au9ZEiHH/iIcf+Icf+Icf+Icf+Icf+Icf+Ihx/4hx/4hx/4hL0DxS/Ihx/4hx/4iHH/iHH/iHH/TsI8M9z/iHH/iHH/iIcf+Icf+IR5Eclu6HH/iIcf+Icf+Icf+Icf+Icf+Icf+Ihx/4hx/4hx/4hx/036LEBd/4hx/4hx/4iHH/iHH/T5o8Jlz/iHH/iHH/iIcf+Icf+Icf9DxDzTvIhx/4hx/4iHH/iHH/iHH/hIMSyc7f+Icf+Icf+Icf+Icf+Ihx/4hx/4hx/4hDdxzojv+Icf+Icf+Icf+Icf+Icf+Ihx/4hx/4hx/0gxLIztcf+Icf+Icf+Icf+Icf+Ihx/4hx/4hL0DxS/Ihx/4hx/4hx/4iHH/iHH/iHH/iE0jLD3Nhx/4hx/4hx/4hx/4iHH/iHH/iHH/hBJSz9rYcf+Icf+Icf+Icf+Ihx/4hx/4hxQcQ887z/iHH/iHH/iIcf+Icf+Icf+E76LCBdiHH/iHH/iHH/iIcf+Icf+Icf+Icf+ITSMsPc2HH/iHH/iHH/iIcf+Icf+Icf+Icf+ERPHMsOcf+Icf+Icf+Icf+Ihx/4hx/4hx/4hx/0gxLIztcf+Icf+Icf+Icf+Ihx/4hx/4hx/4hx/0buLKEdhx/4hx/4iHH/iHH/iHFF7iyhHYhx/4hx/4hx/4iHH/iHH/iEuDHFfOcf+Ihx/4hx/4hx/4hx/4hx/4hx/4iHH/iHH/iHH/iHH/iHH/iHFOTRwrLv+Icf+Icf+Ihx/4hx/4hx/4hETxzbDv+Icf+Icf+Icf+Icf+Ihx/4hx/4hx/4hx/0rQPGL8cf+Icf+Ihx/4hx/4hL0DxS/Ihx/4hx/4hx/4iHH/hG7iyhHXH/iHH/iHH/iHH/iHH/iIcf+Icf+Icf+Icf+IcU5NHCsu/4hx/4hx/4hx/4iHH/iHH/iHH/SQksf21x/4hx/4hx/4hx/4iHH/iHH/iHH/iHFPFSwerf+Icf+Icf+Icf+Ihx/4hx/4hx/4hxQ08cyw6Icf+Icf+Icf+Icf+Ihx/4hx/4hx/4hKCSxvbYhx/4hx/4hx/4iHH/iHH/iHH/hFFyy+jXH/iHH/iHH/iHH/iIcf+Icf+Icf+ISgksb22Icf+Icf+Icf+Ihx/4hx/4hx/4hx/0dpHJlucf+Icf+Icf+Icf+Icf+Ihx/4hx/4hx/4hx/4hxQ08cyw6Icf+Icf+Icf+Ihx/4hx/4hx/4hxQ08cyw6Icf+Icf+Icf+Icf+Ihx/4hx/4hx/4R2kcqW7/iHH/iHH/iHH/iHH/iHH/iIcf+Icf+Icf+IcUcxLIzthx/4hx/4hx/4hx/4iHH/iHH/iHH/iHFBxDzzvP+Icf+Ihx/4hx/4hxQncc2I6Icf+Icf+Icf+Icf9LqDxVfHH/iIcf+Icf+Icf+Icf+Icf+Icf+Ihx/4hx/4hHtjyknP+Icf+Icf+Ihx/4hx/4Xq3SUnH/iHH/iIcf+Icf+Icf+Icf+Icf+Icf9BJSz9rYhx/4iHH/iHH/iHH/iHH/iHH/iHH/iIcf+Icf+IcUXuLKEdiHH/iHH/iHH/iIcf+Icf+Icf+EtonFl2cf+Icf+Ihx/4hx/4hEHPzOMIhx/4hx/4iHH/iHH/iHH/iEYR3L7i/4iHH/iHH/iHH/iHH/Rw78rxD/iIcf+Icf+Icf+Icf+Icf9DxDzTvIiHH/iHH/iHH/iHH/iHH/iEe2PJSccf+Icf+Icf+Icf+Icf+IOpmytmZNcf+Icf+Icf+Icf+Icf+IR8O8k8SIcf+Ihx/4hx/4hCSkzrW4hx/4hx/4hx/4hEXJzKNocf+Ihx/4hx/4hx/4SI48hxxx/4iHH/iHH/iHH/iEVkTLm7hx/4hx/4hx/4hx/4hx/4hxTpo8FlyHH/iHH/iHH/iHH/iHH/iIQF0cGy7/iHH/iIcf+Icf+Icf+Icf+Icf+Icf+Ihx/4hx/4hWydo2hx/4hx/4iHH/iHH/iHH/iHH/iHH/iHH/iIcf+IQKo8BlyHH/iHH/iHH/iIcf+Icf+Icf9IMSyM7XH/iHH/iHH/iHH/iHH/iIcf+Icf+Icf9DdxzYjocf+Icf+Icf+Icf+Icf+Icf+Ihx/4hx/4hx/4hx/4hNIyw9zYcf+Icf+Icf+Ihx/4hx/4QXJM+NuIcf+Ihx/4hx/4hx/0QkrN21/4iHH/iHH/iHH/iHH/T1qcGlZx/4iHH/iHH/iHH/iEDPXBQK/4hx/4hx/4iHH/iHE9y1KyNK1x/4hx/4iHH/iHH/iEyi7FXR/4hx/4hx/4hx/4hx/4hx/4iHH/iHH/hO+iwgXYhx/4hx/4hx/4hx/4iHH/iHH/Qvws4D2Icf+Icf+Icf+Icf+Ihx/4hx/4hxPqFhsl6e/4hx/4iHH/iHH/iEJKTOtbiHH/iHH/iHH/iHH/iE/CPBPchx/4iHH/iHH/iHH/iHH/Qxz83jBx/4iHH/iHH/iHH/iEp7bGhJhx/4iHH/iHH/iHFB0bzi5Ihx/4hx/4hx/4hx/4Q+lc4Wr/iHH/iIcf+Icf+Icf+Icf+Icf+Icf+IhKCSxvbYhx/4hx/4hx/4hx/4hx/4hx/4iHH/RCSs3bX/iHH/iHH/iIcf+Icf9PdRwYrocf+Ihx/4hx/4hx/0ScPMY8iHH/iIcf+Icf+IcUCXbPaJiHH/iHH/iIcf+Icf9GkRy27v+Icf+Ihx/4hx/4hx/4hxRe4soR2Icf+Icf+Ihx/4hx/4hx/4hx/4R7Y8lJxx/4iHH/iHH/iHH/iEyoPEV8iHH/iIcf+Icf+Icf+IcUV2nLiW/4hx/4iHH/iHH/iHH/iHH/TsI8M9z/iHH/iIcf+Icf+Icf+IcUSujMUX/4hx/4hx/4iHH/iHH/iHH/hHtjyUnHH/iHH/iIcf+Icf+Icf+Icf+EPEPNO8hx/4iHH/iHH/iHH/Ru4soR2HH/iHH/iHH/iIcf+ElWTHqbcf+Icf+Ihx/4hx/4hBckz424cf+Ihx/4hx/4hx/4hxSSj8fXD/iHH/iIcf+Icf+Icf9LqDxVfHH/iHH/iIcf+Icf+IcUtwTEj7hx/4iHH/iHH/iHH/iEPEPNO8cf+Icf+Ihx/4hx/4hx/4hx/4hJMSx87Yhx/4hx/4hx/4iHH/iHH/iHH/iHH/iHH/iHH/iEuDHFfOhx/4hx/4hx/4iHH/iHH/iHH/iHH/hPwjwT3Ihx/4iHH/iHH/iHH/iHH/iHH/Qvws4D2Icf+Ihx/4hx/4hx/0ScPMY8iHH/iIcf+Icf+Icf+Icf9LaJxZdocf+Ihx/4hx/4hx/4Q4Sc17aIcf+Icf+Ihx/4hx/0AyrA3Vcf+Icf+Ihx/4hx/4S6g8ZXz/iHH/iHH/iIcf+Icf+Icf9LaJxZdocf+Icf+Ihx/4hx/4hx/4hxPqFhsl6e/4iHH/iHH/iHH/iEUkrL21iHH/iHH/iHH/iHH/iHH/iEuoPGV8/4hx/4hx/4hx/4hx/zktwbfSPohx/4hx/4hx/4hx/4iDD6I7EV3P+Icf+Ihx/4hx/4hx/4hx/4hx/zJokr6XbYhx/4hx/4hx/4iHH/RfuswEX/iHH/iIcf+Icf+IcU9iTAnbcf+Ihx/4hx/4hx/4hx/4ME8RsMDuiHH/iHH/iIcf+IcTRC8ru9DYhx/4iHH/iHH/iHH/S2icWXaHH/iHH/iIcf+Icf+Icf+ElWTHqbhx/4hx/4hx/4hx/4Q8Q807yHH/iIcf+Icf+Icf+Icf+Icf+Icf+Ihx/4hxSyMsTc1x/4hx/4hx/4hx/4hxQcQ887z/iIcf+Icf+Icf+Icf+EPEPNO8hx/4iHH/iHH/iHH/iHH/iHH/iEbuLLEd/4iHH/iHH/iHH/iHH/iHH/NlqSuqVthx/4hx/4hx/4iHH/Uq/eUHH/iHH/iHH/iIcf+EeRHJbuiHH/iHH/iIcf+Icf9EnDzGPIhx/4hx/4iHH/iHH/iHH/iHH/iEL8LOA9cf+Icf+Ihx/4hx/4hx/4hx/4hx/4hx/4iHH/iER3HMiOiHH/iIcf+Icf+Icf9PmjwmXP+Icf+Ihx/4hx/4hxXa3SUohx/4iHH/iHH/iHH/VcncNv+Icf+Ihx/4hx/4hx/4hx/4hx/4hx/4iHH/iHH/iHH/hV8dsOiHH/iHH/iIcf+IR5Eclu6HH/iHH/iIcf+Icf+IcUESXO7ahx/4hx/4hx/4hx/4hEnDzGPIcf+Icf+Icf+Icf+ISI48hxxx/4hx/4hx/4hx/4TvosIF2Icf+Ihx/4hx/4hx/4hx/4hxTpo8FlyHH/iHH/iHH/iHH/iHFNdRw4rv+Icf+Icf+Icf+Icf+EijbJXJ/4hx/4hx/4hx/4hxQcQ887z/iIcf+Icf+Icf+IcUpbHFpOcf+Icf+Icf+Icf+Icf9Zu9hE/4hx/4hx/4hx/4hx/4SDEsnO3/iHH/iIcf+Icf+Icf9L9VxQqohx/4hx/4hx/4hx/4iHH/iEe2PKSc/4hx/4hx/4hx/4iHH/QSUs/a2Icf+Icf+Icf+Icf+Icf9EZEzZu/+Icf+Icf+Icf+Icf+IhPNXwcqHH/iHH/iHH/iIcf+IRHccyI6Icf+Ihx/4hx/4hx/4g3TRK5su1x/4hx/4iHH/iHH/hCSkzrW4iHH/iHH/iHH/iHE7noK0YX1x/4hx/4hx/4hx/4hxSZCcZvaIcf+Ihx/4hx/4hx/4hx/zu4g7VHfHH/iHH/iHH/iHH/iHH/iDfa0bklLocf+Ihx/4hx/4hx/036LEBd/4hx/4hx/4hx/4iHH/iHH/iHH/iHH/Xq3SUohx/4hx/4hx/4hx/4hx/4hx/4iHH/iHH/iHH/iEuDHFfOhx/4hx/4hx/4hx/4hxRe4soR2Icf+Ihx/4hx/4hx/4hx/4hx/4hx/4iHH/iHH/iHH/iHFCnDzmPP+Ihx/4hx/4hx/4hx/4hx/4g5ZpO4mWz/iHH/iIcf+Icf+Icf9N+ixAXf+Icf+Icf+Icf+IhxNVPEuqw7iHH/iHH/iHH/iHH/iHH/iIcf+ITKg8RXyIcf+Icf+Icf+Ihx/4hx/4hx/4hx/4hx/4hx/4iEPEPNO8cf+Icf+Icf+Icf+ISi5MbRtx/4hx/4hx/4iHH/iHH/iDco8bnXDohx/4iHH/iHH/iHH/MYMSsIzt/4hx/4hx/4hx/4iHE8JvKz2Q1x/4hx/4iHH/iHH/iHH/hO+iwgXYhx/4hx/4hx/4iHH/iHE00DG8L87/iHH/iHH/iIcf+Icf+ECqPAZciHH/iHH/iIcf+Icf+Icf+Icf+Icf+ISTEsfO2Icf+Icf+Ihx/4hx/4hx/4hx/z4CUbL9rohx/4hx/4iHH/iHH/iECqPAZchx/4hx/4iHH/iHH/iHH/StA8Yvxx/4hx/4hx/4iHH/iHH/iHH/iHFF7iyhHYhx/4hx/4iHH/iHH/iHH/RRcsvo2HH/iHH/iHH/iHH/iIcf+Icf+Icf+IcUHEPPO8/4hx/4iHH/iHH/iHH/iHFEFyy+jYhx/4hx/4hx/4iHH/iHH/iHFJ0Dxi/Icf+Icf+Icf+Ihx/4hx/4hx/4hx/4hKCSxvbYhx/4hx/4iHH/iHH/hJVkx6m3H/iIcf+Icf+Icf+Icf+Icf+Icf+IhxMrDhvU8ehx/4hx/4hx/4hx/4hx/zXtobsSXocf+Icf+Ihx/4hx/4hx/4hx/4hxQRJc7tqHH/iHH/iHH/iIcf+Icf+Icf+Icf9au9ZEiIcf+Icf+Icf+Icf+Icf9EcczI44cf+Ihx/4hx/4hx/4T3UcGK6HH/iHH/iHH/iHH/iHExOxm+xOZx/4hx/4hx/4iHH/iHH/iHH/iHH/iHFLIyxNzXH/iHH/iHH/iIcf+Icf9CElzu2nH/iHH/iHH/iHH/iHH/NPoivAXdcf+Icf+Icf+Icf+Icf+IT+dcIYr/iIcf+Icf+Icf+Icf+EgO/I8QiIcf+Icf+Icf+Icf+DSehLxhe4hx/4hx/4iHH/iHH/RpEctu7/iHH/iIcf+Icf+IcUHEPPO8/4hx/4hx/4iHH/iHH/Rjb8vJD/iHH/iHH/iHH/iIcf+Icf+Icf+Icf+IcUBKTPtbhx/4hx/4hx/4hx/4iHH/NOMBvBz+cf+Icf+Icf+Ihx/4hxR448hxyIcf+Icf+Ihx/4hx/4QXJM+NuIcf+Ihx/4hx/4hx/4hxQEpM+1uHH/iHH/iHH/iHH/hO+iwgXYhx/4iHH/iHH/iHH/Tm1sKSmIcf+Ihx/4hx/4hx/0xwTEj7cf+Ihx/4hx/4hx/4hNcEw4+4iHH/iHH/iHH/iHH/Me4hsCHe/4iHH/iHH/iHH/iHH/iHH/iEe2PJSccf+Icf+Icf+Icf+Icf+IRu4ssR3/iIcf+Icf+Icf+E1ITDt7cf+Icf+Icf+Icf+DeNsblyTnH/iIcf+Icf+Icf+Icf+Icf+Icf+IRJw8xjyHH/iHH/iHH/iHH/iIcUQXLL6NiHH/iHH/iHH/iHH/iHH/iHH/iIcf+Icf+Icf+Icf+FKv3lBx/4hx/4hx/4hx/4hxWLvXRHH/iHH/iHH/iHH/iHH/iHH/iIcf+ERPHNsO/4iHH/iHH/iHH/iHH/RGRM2bv/iHH/iHH/iHH/iHH/Ru4soR2HH/iIcf+Icf+IcTitAbdS/ocf+Icf+Icf+Icf+ISaNsdcmHH/iIcf+Icf+Icf+E9anCpW/4hx/4iHH/iHH/iHE/nQOwYvyHH/iHH/iHH/iIcf+Icf85mDS3Z8uHH/iHH/iHH/iIcU9iTAnbcf+Icf+Icf+Ihx/00IrD91hx/4hx/4iHH/iHH/hJFqx+lYcf+Ihx/4hx/4hx/0cO/K8Q/4hx/4iHH/iHH/iHFBxDzzvP+Icf+Icf+Ihx/4hx/4hx/4hx/4hx/4hLqDxlfP+Icf+Icf+Icf+Icf+Icf+Ihx/4hx/4hxT2JMCdtx/4iHH/iHH/iHH/hPWpwqVv+Icf+Ihx/4hx/4hOEFw++v+Icf+Icf+Icf+Icf8/YcGxnj5x/4hx/4hx/4hx/4hx/4hx/0Z2nLiW/4hx/4hx/4hx/4hxQdG84uSIcf+Icf+Icf+IhPdRworv+Icf+Icf+Ihx/4hx/4hx/4hx/4hx/4hx/4iHH/hDxDzTvIcf+Icf+Icf+Icf+IhxT2JMCdtx/4hx/4hx/4iHH/iHE/ByGw+N5x/4hx/4hx/4hx/4SE6cixaIcf+Icf+Icf+Icf9BJSz9rYhx/4iHH/iHH/iHH/iHH/iHH/iHH/iIcf+ERPHNsO/4iHH/iHH/iHH/iHH/RJw8xjyIhx/4hx/4hx/4hx/4hx/4hx/4TSMsPc2Icf+Ihx/4hx/4hx/4hETxzbDv+Icf+Icf+Icf+Icf+Ihx/4hx/4hx/4hx/0ScPMY8iIcf+Icf+Icf+Icf+IRBz8zjCIhx/4hx/4hx/4hx/4hx/4SI48hxyHH/iHH/iHH/iHH/iHH/iDRjwbycPocf+Icf+Icf+Icf+EF87Akx/4iHH/iHH/iHH/iHH/g5X2K3oJ2HH/iHH/iHH/iIcf+IcUqoPFV8hx/4hx/4hx/4iHH/iHH/RWRMubuIcf+Ihx/4hx/4hx/04QXC76hx/4hx/4hx/4hx/4hx/4hPNXwcqIcf+Icf+Icf+Ihx/4hx/4hx/4SQksj23/iHH/iHH/iHH/iIcUpbHGpO/4hx/4iHH/iHH/iHH/iHH/iHH/iHH/iIRWRMubtx/4hx/4hx/4iHH/iHH/hF1oyyl4cf+Icf+Icf+Icf+Icf+Ihx/036LEBd/4hx/4hx/4hx/4hL9VxQqnH/iHH/iHH/iIcf+EkJLI9t/4hx/4hx/4hx/4hxR1ZMmpv/iHH/iHH/iHH/iHEx4QS+HvuIcf+Icf+Icf+Icf+IQNzcAzKIcf+Icf+Icf+Icf+IhxPiEisd7dhx/4hx/4hx/4hx/4hHdpyYlocf+Icf+Icf+Icf+DbQMbovzohx/4hx/4hx/4hx/0wwrEz1iHH/iHH/iHH/iHH/hG7iyhHXH/iIcf+Icf+Icf+Icf804wG8HP6HH/iHH/iHH/iHH/iFnj1xxx/4iHH/iHH/iHH/hSr99Q/4iHH/iHH/iHH/iHH/iHFMSEw7e4hx/4hx/4hx/4hx/4hDhJzXtohx/4hx/4hx/4hx/4hx/4iHH/iHH/iE91HCiu/4iHH/iHH/iHH/iHH/iHH/iHH/iIcf+EL8LOA9hx/4hx/4hx/4hx/4hx/4iHH/Qvws4D2Icf+Icf+Icf+Icf+IcUKcPNY8cf+Icf+Icf+Icf+Icf+Ihx/4hx/4hx/4hx/4hx/4hx/4iHH/T+dcEYqHH/iHH/iHH/iHH/iHH/iHH/iIcf+Icf+Icf+Icf9P51wRiocf+Icf+Icf+Ihx/4hx/4VfHbDohx/4hx/4hx/4iHH/Qzd83IiHH/iHH/iIcf+Icf+IQkpM61uIcf+Icf+Icf+Icf+IcUD8LAE9/4hx/4iHH/iHH/iHEycEK9j72Icf+Icf+Icf+Icf9DHPzeMIcf+Icf+Icf+Icf+Icf+IhEdxzIjohx/4hx/4iHH/iHH/iHH/iHH/iHH/iHH/iIRu4ssR3/iHH/iHH/iHH/iHH/iHH/iIcf+Icf+Icf+Icf+Icf+Icf+Ihx/4hx/4hx/4hx/4hx/4hx/zpnEraY7Yhx/4hx/4hx/4hx/4hOQvw70P+Icf+Ihx/4hx/4hFZEy5u3H/iIcf+Icf+Icf+IRu4ssR3/iHH/iHH/iIcf+Icf+Icf+Icf+Icf+Icf+Ihx/4hx/0PpXNFqcf+Icf+Icf+Icf+IcU3CPCPchx/4hx/4hx/4hx/4hxSqg8VXyIcf+Icf+Icf+Icf+DfNUboyrv+Ihx/4hx/4hx/4hxTHrsOFGIcf+Icf+Icf+IhxT2JMCdtx/4hx/4hx/4iHH/iEaujKUXcf+Icf+Icf+Icf+IThBcPvr/iHH/iHH/iIcf+E76LCBdiHH/iHH/iHH/iHH/iEUkrL21iHH/iHH/iHH/iHH/iD0fwbTgPv+Icf+Icf+Ihx/4hx/4hx/0kJLH9tcf+Icf+Icf+Icf+Ihx/4hx/4hx/4hx/4hx/0dpHJlucf+Icf+Icf+Icf+Ihx/4hx/4hLgxxXznH/iIcf+Icf+Icf+Icf+Icf+Icf+Ihx/0UXLL6Nhx/4hx/4hx/4hx/4hx/4hxRbY8tJz/iHH/iHH/iHH/iHH/Q1yc2jZx/4hx/4hx/4hx/4hxQhz83jCIcf+Icf+Icf+Icf+E76LCBdiHH/iHH/iIcf+Icf+Icf84l7W4aEqHH/iHH/iHH/iIcf+IPTpBs8W+cf+Icf+Icf+Icf+Icf+IQ/bc0JKHH/iHH/iHH/iHH/iIcf+Icf+Icf+Icf+Icf+Icf+ITvosIF2Icf+Icf+Icf+Icf+IcUz6LDBdcf+Icf+Ihx/4hx/4hx/4hx/4TOKMUdf/iHH/iHH/iHH/iIVsnaNocf+Icf+Icf+Icf+Ihx/4RUnMu2Nx/4hx/4hx/4hx/4iEwwrFz1/4hx/4hx/4hx/4iHH/RWRMubuIcf+Icf+Ihx/4hx/07CPDPc/4hx/4hx/4hx/4iDFkQb+bvohx/4iHH/iHH/iHH/iHH/iHH/iHH/iEjbXIJKiHH/iHH/iHH/iHH/iHH/iHH/hK0Dxi/HH/iHH/iHH/iHH/iHH/iHH/iIcf+IR3acmJZx/4hx/4hx/4hx/4hOEFw++v+Icf+Ihx/4hx/4hFsWy06Yhx/4hx/4hx/4iHH/SI48hxyHH/iHH/iHH/iIcf+ITKg8RXyIcf+Icf+Icf+IhxQW9s6QmIcf+Icf+Icf+IhxNQ1yuvKNcf+Icf+Icf+Icf+Icf+DYD0br8Lohx/4hx/4iHH/iD6fAbJg/nH/iIcf+Icf+IcUa2PJSciHH/iHH/iIcf+INr7Tu0Es/4hx/4hx/4iHH/iHFOmjwWXHH/iHH/iHH/iIcf+Icf9AckwZ2/+Icf+Ihx/4hx/4hx/4hx/4Su2sYSWIcf+Icf+Icf+Icf+IQvws4D2HH/iHH/iHH/iHH/iHH/iHFASkz7W4cf+Icf+Icf+Ihx/0FKTAxb/4hx/4iHH/iHH/iHH/iDI28b/JDv+Ihx/4hx/4hx/4hx/0U8TMw7/4hx/4hx/4hx/4hx/4hBJSz9rXH/iIcf+Icf+Icf+Icf+E0jLD3NiHH/iHH/iHH/iIcf+Icf+Icf+Icf+E0jLD3NiHH/iHH/iHH/iIcf+Icf+Icf+Icf+Icf+IcUmDHGfOcf+Icf+Icf+Icf+Ihx/4hx/4hx/4hx/4QhJc/tr/iHH/iHH/iHH/iIcUHEPPO8/4hx/4hx/4hx/4hx/4S6g8VXxx/4hx/4hx/4hx/4hx/4iEvQPFL8iHH/iHH/iHH/iHH/iHH/iIcf+IQ8Q807xx/4hx/4hx/4hx/4iHH/iHH/iEPEPNO8cf+Icf+Icf+Ihx/4hxM0hCvLe9iHH/iHH/iHH/iHH/hLtbxUpIhx/4iHH/iHH/iHH/iEFyTPjbiHH/iHH/iHH/iHH/iHH/RpEcpu5x/4hx/4hx/4hx/4hx/4iHH/iHH/iHH/iHH/iF6t0lJx/4hx/4hx/4hx/4hxSdA8YvyHH/iIcf+Icf+Icf9DdxzYjocf+Icf+Icf+Icf+Icf+EdpHKlu/4hx/4hx/4hx/4iHH/S6g8VXxx/4hx/4hx/4hx/4iHH/iHH/iHH/iHH/iEUXLM6N/4hx/4hx/4iHH/iHH/S6g8VXxx/4hx/4hx/4iHH/iEibvIZEiHH/iHH/iHH/iHH/T1qcGlaHH/iHH/iHH/iHH/iHH/SI48hxyIcf+Icf+Icf+Icf+Icf+Ihx/4hx/4hx/0BdHAsuiHH/iHH/iHH/iHH/iHH/iIcf+Icf+Icf+Icf+Icf+IR7Y8lJxx/4hx/4hx/4hx/4hxQcQ887z/iIcf+Icf+Icf+IcUeOPIcciIcf+Icf+Icf+Icf+DEXIb/o3ohx/4iHH/iHH/iHH/iHH/T1qcGlZx/4iHH/iHH/iHH/iHH/iHH/hPmjwmXP+Icf+Icf+Icf+Icf+EPEPNO8iHH/iHH/iHH/iHH/iHH/Q5w85jz/iHH/iHH/iHH/iHH/g5H8K34D2Icf+Icf+Ihx/4hx/4hxTg18Hyhx/4hx/4hx/4hx/4hx/4hx/4iHH/hDdxzojv+Icf+Ihx/4hx/4hx/4hx/4hx/4hx/4iHH/iHH/PMaCtDl9iHH/iHH/iIcf+Icf8xQ3K/vI1x/4hx/4hx/4hx/4hx/0buLKEdiHH/iHH/iHH/iHH/iHFP1IwCt3H/iHH/iHH/iIcf+Icf+IcUtwTEj7hx/4iHH/iHH/iHH/g/mbGxZk6Icf+Icf+Ihx/4hxTcI8I9xx/4hx/4hx/4hx/4iHH/iHH/iHH/R7Y8lJyHH/iHH/iIcf+Icf+IcUhWTHqbiIcf+Icf+Icf+Icf9LWxxqTv+Icf+Icf+Icf+Icf+Ihx/4hx/4hx/4hx/4hx/4hau9ZEhx/4hx/4hx/4hx/4hxQPwsAT3/iIcf+Icf+Icf+Icf+Icf+Icf+Ihx/4hx/4hx/4hx/0N3HNiOhx/4hx/4hx/4hx/4hx/4iHFEFyy+jYhx/4hx/4hx/4hx/4hx/4hx/4iHH/iHH/iHFJ0Dxi/Icf+Icf+Icf+Ihx/4hx/4hx/4hx/4QSUs/a2HH/iHH/iHH/iIcf+Icf+Icf+Icf+Icf+FKv3lBx/4hx/4hx/4hx/4hx/4iHH/iHH/iHH/hBJSz9rYcf+Icf+Icf+Icf+Ihx/4hx/4RJw8xjyHH/iHH/iIcf+Icf+EUXLL6Ncf+Icf+Icf+Icf+IcUh7bHhJhx/4hx/4hx/4hx/4hx/1Kv3lCHH/iHH/iHH/iHH/iFXx2w6Icf+Icf+Icf+IcUQXLL6NiHH/iHH/iIcf+Icf9Ogpwn1nH/iHH/iHH/iHH/iIMLFhsF6ecf+Icf+Icf+Icf+IhFZEy5u3H/iHH/iHH/iIcf+IcU3CPCPccf+Icf+Icf+Icf+Ihx/4hx/4hx/4hx/4SDEsnO3/iHH/iHH/iHH/iIcf+IT8I8E9yHH/iHH/iHH/iHH/iIcf+Icf+Icf+Icf+IT8I8E9yHH/iIcf+Icf+Icf+Ee2PJSccf+Icf+Ihx/4hx/4hKLkxtG3H/iHH/iHH/iHH/iHH/StA8Yvxx/4iHH/iHH/iHH/iHH/iHH/iHH/RRcsvo2HH/iIcf+Icf+Icf9PNXwcqIiHH/iHH/iHH/iHH/iHH/Q3cc2I6HH/iHH/iHH/iHH/iDqtAbZS/ohx/4hx/4iHH/iHFASkz7W3H/iIcf+Icf+Icf+EiOPIcccf+Ihx/4hx/4hx/4hxRzEsjO2HH/iHH/iHH/iHH/iIcU6aPBZccf+Icf+Icf+Icf+Ihx/4hxPtMCsiz9/4iHH/iHH/iHH/iHH/TDCsTPWIcf+Icf+Icf+Icf9LWxxqTv+Icf+Icf+Icf+Icf+IVfHbDohx/4hx/4hx/4hx/4hx/4iHH/hSr99Q/4hx/4hx/4iHH/iHFBxDzzvP+Icf+Icf+Icf+IhKCSxvbYhx/4hx/4hx/4hx/4hx/zRWQbypvnH/iHH/iHH/iIcf+D9nEbGY7ohx/4hx/4hx/4hx/4hx/0PEPNO8iIcf+Icf+Icf+Icf+IT8I8E9yHH/iIcf+Icf+Icf+IRWRMubuHH/iHH/iHH/iHH/iEyoPEV8iIcf+Icf+Icf+Icf+Icf+Icf9K0Dxi/Icf+Icf+Icf+Icf+Icf+ISVZMeptx/4hx/4hx/4hx/4iHH/iExbHEpOcf+Ihx/4hx/4hx/4hCSkzrW4hx/4hx/4hx/4hx/4hx/4iHE0LkG70b6HH/iHH/iHH/iHH/iHH/MWcUv5jriHH/iHH/iHH/iHH/iEL8LOA9hx/4hx/4hx/4hx/4hx/4hx/0xwTEj7hx/4hx/4hx/4hx/4iEbuLLEd/4hx/4hx/4hx/4hx/4hx/4iHH/SDEsnO3/iIcf+Icf+Icf+Icf+Icf+Icf+Ihx/4hx/4QSUs/a2HH/iHH/iHH/iHH/iHH/QsQ887z/iHH/iHH/iHH/iHH/iHH/iIcf+Icf9KQ3x7yP+Icf+Ihx/4hx/4hx/4hx/4hx/4hx/4iHH/herdJScf+Icf+Icf+Ihx/4hx/4hx/4hx/4hx/4hx/4iHH/iHH/UdffKHH/iHH/iHH/iIcf+Icf+Icf+Icf+Icf9NSEw7e4cf+Icf+Icf+Icf+IhGFyyujYiHH/iHH/iHH/iHH/iHH/iHH/RfussEVx/4hx/4hx/4iHH/iHH/R5u8lkRx/4hx/4hx/4hx/4hJMSx87Yhx/4hx/4iHH/iHH/iHH/iHH/iHH/iHH/Q3cc2I6HH/iHH/iHH/iIcf9BJSz9rYhx/4hx/4hx/4hx/4hx/4hx/4iHH/Uq/eUHH/iHH/iHH/iIcf+Icf+Icf+Icf+Icf9LqDxVfIcf+Icf+Icf+Icf+IcUXuLKEdiHH/iIcf+Icf+Icf+Icf+Icf+Icf+Ihx/4hx/4hx/4hx/4hx/4hx/4iHH/iHH/iHH/iHH/iE0jLD3Nhx/4hx/4hx/4iHH/iHFRr95Qhx/4hx/4iHH/iHH/iHH/QQqs/1WHH/iHH/iHH/iHH/iHFJ9Vxwqv+Icf+Icf+Ihx/4hx/06CnCfWcf+Icf+Icf+Icf+IhxSDvMfEOHH/iHH/iHH/iHH/hJCSyPbf+Ihx/4hx/4hx/4hx/4hxQcQ887z/iIcf+Icf+Icf+IcUtwTEj7iHH/iHH/iHH/iHH/iHH/iEGXbPaJcf+Icf+Icf+Icf+Icf+IOHBBuI++hx/4hx/4hx/4iHH/iHH/iHH/hPwjwT3Ihx/4hx/4iHH/iHH/iHH/hKkJxm9nH/iHH/iHH/iIcf+Icf+Icf9FPEzMO/+Icf+Icf+Icf+Icf+ISTEsfO2Icf+Icf+Ihx/4hx/4hx/4hx/4hxRe4soR2Icf+Ihx/4hx/4hx/4hx/4hx/4hx/4iHH/iHH/iHFOdRwYroiHH/iHH/iHH/iHH/hMWxxKTohx/4hx/4hx/4hx/4iHH/iHH/iHH/iHH/iHH/SKNslcn/iIcf+Icf+Icf+Icf9DxDzTvIhx/4iHH/iHH/iHH/iHH/iEN3HOiO/4hx/4hx/4hx/4hx/4iHH/iHH/iHH/iHH/iHH/iHH/TCMsXc3/iHH/iIcf+Icf+Icf+Icf+Icf+Icf+Ihx/4hx/4hx/4hxSYMcZ85x/4hx/4hx/4hx/4hx/4hx/4iHH/iHH/iHH/iHH/iHH/iHH/hBJSz9rYcf+Ihx/4hx/4hx/4hAXRwLLnH/iHH/iHH/iHH/iHH/iIcf+Icf+Icf+Icf+IcUNPHMsOiHH/iHH/iHH/iIcf+IcU6aPBZccf+Icf+Icf+Ihx/4hBJSz9rXH/iHH/iHH/iHH/iHH/iHH/iIcf+Icf+Icf+Icf+Icf9d1dMqiHH/iHH/iHH/iHH/iHH/iHH/iIcf+Icf+Icf+IWrvWRHH/iIcf+Icf+Icf+Icf+Icf+Icf+Ihx/4hx/4hx/4hTr91QiIcf+Icf+Icf+Icf+Icf+Icf+Ihx/4hx/4hx/4hx/4hx/4hxU/HcDocf+Icf+Icf+Icf+IQkpM61uIcf+Icf+Icf+Icf+Ihx/4hx/4hx/4hx/4R2kcqW7/iHH/iHH/iHH/iHH/iIcf+Icf+Icf+Icf+Icf+Icf+IVsnaNohx/4hx/4hx/4hx/4iHH/iHH/iHH/iHH/iHH/iHH/iEUXLM6N/4iHH/iHH/iHH/iHH/iHH/iHH/T3UcGK6Icf+Icf+Icf+Ihx/4hx/4hx/4hx/4hx/4hPdRwYrnH/iHH/iHH/iHH/iIcf+Icf+Icf+Icf+Icf+Icf+IhxSYMcd87/iHH/iHH/iIcf+Icf+IRHccyI6Ihx/4hx/4hx/4hx/4hx/4hx/0rQPGL8hx/4hx/4hx/4hx/4hx/4hx/4iHH/iHH/hNIyw9zYhx/4hx/4hx/4hx/4hx/4iHH/hDxDzTvIcf+Icf+Icf+Icf+Ihx/4hx/4hETxzbDv+Icf+Icf+Icf+Icf+Icf89gRKzfu1x/4iHH/iHH/iHH/iHH/THBMSPuHH/iHH/iHH/iHH/iHH/hGkRy27v+Icf+Icf+Icf+IMpERvm7ucf+Icf+Icf+Ihx/4S4McV86HH/iHH/iIcf+Icf+F6t0lJx/4hx/4iHH/iHH/QkT867Bx/4hx/4hx/4hx/4iHH/iHH/iHH/iHH/iHH/iHH/iIcf+IXq3TUv+Icf+Icf+Ihx/4SVZMeptx/4hx/4iHH/iHH/iHH/iHH/iHH/iHH/iIcf+Icf+Icf+Icf+Icf+Icf9Y49kc/4hx/4hx/4hx/4hx/13V0yqIcf+Icf+Icf+Icf+Icf+IcVTJ2zaHH/iHH/iHH/iHH/iFXx2w6Icf+Icf+Icf+Icf+EdpHKlu/4hx/4hx/4hx/4hx/4iHH/iHH/iHH/iHH/iHH/iHH/iFbJ2jaIcf+Icf+Icf+Icf9Io2yFyXH/iHH/iHH/iHH/iHH/Ru4soR2HH/iIcf+Icf+Icf+IQKo8BlyHH/iIcf+Icf+Icf+ISI48lxz/iIcf+Icf+Icf+Icf9Aj7wIBIhx/4hx/4iHH/iHH/iDCW4bF5Hv+Icf+Icf+Icf+IhxSMiMc3eIcf+Icf+Icf+Icf+Icf+IcUWRHKbuhx/4hx/4hx/4hx/4iHH/iHH/iHH/iHH/iHH/iHH/iIcVDX3yiHH/iHH/iHH/iHH/iIcf+IQxJc3tqIcf+Icf+Icf+Icf+ITZVsNqlx/4iHH/iHH/iHH/iEeRHJbuiHH/iHH/iHH/iHH/iHH/iHH/iIcf+Icf+Icf+Icf+Eyi7EXRcf+Icf+Icf+Icf+IRjxMrDuHH/iHH/iIcf+Icf+EuoPGV8/4hx/4hx/4iHH/iHFFdpy4lv+Icf+Icf+Icf+IhxPIESs37thx/4hx/4hx/4hx/4hx/4QSUs/a2HH/iHH/iIcf+Icf+Icf+Icf81uwG7RP6HH/iHH/iHH/iHH/iHH/iIcf+Icf+EkJLI9t/4hx/4hx/4hx/4hx/4iHH/iHH/iHH/iEeRHJbuiHH/iHH/iHH/iHH/iHH/iHH/iIcf+Icf+IcU5NHCsu/4hx/4hx/4hx/4hx/4hx/4iHH/Ru4soR2HH/iHH/iHH/iHH/iHH/iIcf+IcU8VLB6t/4hx/4hx/4hx/4hx/4hx/4iHH/iER3HMiOiHH/iIcf+Icf+Icf+Icf+Icf+Icf+Ihx/00jLD3NiIcf+Icf+Icf+Icf+Icf+Icf+IhxQ08cyw6HH/iIcf+Icf+Icf+Icf+Icf+ITXrsSFH/iHH/iIcf+Icf+Icf9Bl2z2iYcf+Icf+Ihx/4hxQW9s6QmIcf+Icf+Ihx/4hx/4hx/4T3UcGK6HH/iHH/iHH/iHH/iHH/iHH/iIcf+Icf+EeRHJbuiHH/iIcf+Icf+Icf+Icf+Icf+Icf+Ihx/4hx/4VsnaNohx/4hx/4iHH/iHH/T5o8Jlz/iHH/iHH/iIcf+Icf9au9ZEiHH/iHH/iIcf+Icf+Icf+Icf+Icf+Icf+Ihx/4hx/4hxRmkcmW6HH/iHH/iHH/iHH/iHH/iHH/iIcf+Icf9HaRypbv+Ihx/4hx/4hx/4hxSdA8YvyHH/iHH/iIcf+Icf+Icf+Icf+Icf+ERPHMsOcf+Icf+Icf+Ihx/4hx/4hx/4hx/4hx/4hx/0ElLP2tiHH/iIcf+Icf+Icf+Icf+Icf+IcTusgbVTfv+Icf+Icf+Icf+Icf9FFyy+jYcf+Icf+Ihx/4hx/4RJw8xjyHH/iHH/iIcf+Icf+IRu4ssR3/iHH/iHH/iHH/iIcf+Icf+ITkhMK3uIhx/4hx/4hx/4hx/4SDEsnO3/iHH/iHH/iHH/iIcf+Icf+Icf+Icf+Icf+EL8LOA9hx/4iHH/iHH/iHH/hIjjyHHHH/iIcf+Icf+Icf+EPEPNO8hx/4hx/4iHH/iHH/iEScPMY8cf+Icf+Ihx/4hx/4hx/4hx/4hx/4hx/4iHH/iHH/iHH/iF6t01L/iIcf+Icf+Icf+Icf+Icf+Icf+IT8I8E9yIcf+Icf+Icf+Icf+Icf+Ihx/4hx/4R7Y8lJxx/4hx/4hx/4iHH/iHFHjjyHHIhx/4hx/4iHH/iHFHFqyelf+Icf+Ihx/4hx/4hx/4hx/4hx/0buLKEdhx/4iHH/iHH/iHH/iHH/iEoJLG9tiHH/iHH/iIcf+Icf+Icf+DDBtLBOS4cf+Icf+Icf+Icf+Icf+Ihx/4QSUs/a2HH/iHH/iHH/iHH/iHFT8dwOcf+Ihx/4hx/4hx/4hxSdA8YvyHH/iHH/iIcf+Icf+IcVzV0yqIcf+Icf+Ihx/4hx/0CPvAgEiHH/iHH/iHH/iHH/iIcf+IcUC8jPQ3cf+Icf+Icf+Icf+Icf9DztzjEv+Icf+Icf+Ihx/4hx/0tonFl2hx/4hx/4hx/4iHH/iHH/g1CSG79t6HH/iHH/iHH/iIcf+EL8LOA9hx/4hx/4hx/4hx/4hxPsdXsTioiHH/iHH/iHH/iIcf+Icf80OkO8xbyIcf+Icf+Ihx/4hx/4hxMDxBv8O+iHH/iHH/iHH/iHH/NoMRunzuhx/4hx/4iHH/iHH/SVZMepuHH/iIcf+Icf+Icf9Io2yVyf+Icf+Icf+Ihx/4hx/0buLKEdhx/4hx/4hx/4hx/4iHH/iHH/iHH/iHH/iHH/hAXRwLLocf+Icf+Icf+Ihx/4hx/4hx/4hx/4hx/4hx/4iHFRr95Qhx/4hx/4hx/4iHH/iHH/iHH/iHH/iEScPMY8hx/4hx/4hx/4hx/4g6NXG3yo7/iHH/iHH/iHH/iIOdUBtyr+hx/4hx/4hx/4iHH/iEVkTLm7cf+Icf+Ihx/4hx/4hx/4hxSdA8YvyHH/iHH/iIcf+Icf+Icf+Icf+IQSUs/a1x/4hx/4hx/4iHH/iHH/iHFOmjwWXHH/iHH/iIcf+Icf+IcTZbEbmk7ohx/4hx/4hx/4hx/4R7Y8lJyHH/iHH/iHH/iHH/iHH/iIcf+Icf+IcU8VLB6t/4hx/4hx/4hx/4hx/4iHH/iHH/Xq3SUocf+Icf+Ihx/4hx/4hx/4hx/4hx/4hx/4iEuDHFfOcf+Icf+Icf+Ihx/4hx/4hx/4hx/4hx/4hx/4iHFFkRym7nH/iHH/iHH/iIcf+IXq3TUv+Icf+Icf+Ihx/4hx/1q71kSIcf+Icf+Ihx/4hx/4hx/4hx/0L8LOA9iHH/iHH/iIcf+Icf+Icf+Icf+Icf+Icf+Ihx/4hx/4OBUiuOrdhx/4hx/4iHH/iHH/iHE9fjKzgc3/iHH/iHH/iHH/iHH/hPmjwmXP+Icf+Icf+Icf+Icf+Ihx/4hx/4hx/4hx/4hx/0tbHGpO/4hx/4hx/4hx/4iHH/iHFHMSyM7Ycf+Icf+Icf+Icf+Icf+Icf+Ihx/4hx/4hx/4hxTPosMF1x/4hx/4hx/4iHH/iHH/iHH/iEPEPNO8cf+Icf+Ihx/4hx/4hx/4hx/0L8LOA9iHH/iHH/iIcf+Icf+Icf+Icf+Icf+D0B0rP+LYcf+Icf+Ihx/4hx/4hNcEw4+4hx/4iHH/iHH/iHH/RCSs3bX/iIcf+Icf+Icf+IPGJBtJ2+cf+Icf+Icf+Icf+Icf9G7iyhHYhx/4hx/4hx/4hx/4hx/4RJw8xjyIcf+Icf+Icf+Icf+E+aPCZc/4hx/4hx/4hx/4hx/0ntrIEl/4hx/4hx/4hx/4iHH/iEFXzPqDcf+Icf+Icf+Icf+IhL0DxS/Ihx/4hx/4hx/4hx/4g2gxG7fO7/iHH/iHH/iIcf+IcUz6LDBdcf+Icf+Icf+Icf+Icf9LaJxZdohx/4hx/4hx/4hx/4hDElze2ohx/4hx/4iHH/iDGJYb92nnH/iHH/iIcf+Icf+Icf+Icf+Icf+Icf+EByTBnb/4hx/4hx/4hx/4iHH/iHH/iEnIjIN3/4hx/4hx/4hx/4hx/4iHH/iHH/iHH/Qvws4D2Icf+Icf+Icf+Ihx/4hx/4hxSSj8fXD/iHH/iHH/iIcf+Icf9ChJz3tv+Icf+Icf+Icf+Ihx/4hIjjyXHP+Icf+Icf+Ihx/4hx/4hx/4hx/4hx/4hx/4iHH/Q8Q807yIcf+Icf+Icf+Icf+Ihx/4hx/4hx/4hx/4hx/4hx/4hDdxzojv+Icf+Icf+Ihx/4hxTPosMF1x/4hx/4hx/4hx/4hx/0rQPGL8hx/4hx/4hx/4hx/4hxUa/eUIhx/4hx/4hx/4hx/4hx/4iHFNwjwj3HH/iHH/iHH/iHH/iHFGjjynHP+Icf+Icf+Icf+Icf+IhPGvwuUP+Icf+Icf+Icf+Icf+Ihx/4hx/0dpHKlu/4iHH/iHH/iHH/iHH/iHH/iHH/iIcf+IcUtwTEj7hx/4hx/4iHH/iHH/iHH/hau9ZEhx/4iHH/iHH/iHH/iHH/iHH/iHH/iIcf+Icf+Icf+Icf+FKv3lBx/4hx/4hx/4hx/4hx/4hxQPwsAT3/iIcf+Icf+Icf+Icf+IQ6m85WT/iHH/iHH/iIcf+Icf+IMPEBsR7+/4hx/4iHH/iHH/iHH/hPzNwjMv+Icf+Icf+Icf+IcUsjLE3Ncf+Icf+Icf+Ihx/4hx/4hx/4hx/4hx/4hx/4iHH/iHH/iHH/iHH/hGEdyu4ocf+Icf+Icf+Icf+Icf+IUdfQOP+Icf+Icf+Icf+Icf+Ec2/JyQiIcf+Icf+Icf+IcTJwQr2PvYhx/4hx/4hx/4iHH/iHH/Nd+iuyBdiHH/iHH/iHH/iIcf+IcU8irA3Vhx/4hx/4iHH/iHH/iHH/iHH/Q8Q807yIcf+Ihx/4hx/4hx/4hx/4hx/4hxTcI8I9yHH/iHH/iHH/iHH/iHFGDvyfEIcf+Icf+Icf+Icf+IRUnMy2P/iIcf+Icf+Icf+Icf+ITvosIF2HH/iHH/iIcf+Icf+Icf+EScPMY8hx/4iHH/iHH/iHH/SVZMepuIcf+Icf+Icf+Icf+Icf+Icf+Ihx/4hx/4hx/4hxODTyt8sNiHH/iHH/iHH/iHH/UdffKIcf+Icf+Icf+Icf+Icf+E5tbCkpiHH/iHH/iHH/iHH/S6g8VXyHH/iHH/iHH/iHH/iEElLP2tcf+Icf+Icf+Ihx/4hx/zUnc7vYjHH/iHH/iHH/iIcf+Icf+ISRasfpVx/4iHH/iHH/iHH/iDQjIrzc3Ycf+Ihx/4hx/4hx/4hxUNffKIcf+Ihx/4hx/4hx/0e2PJSchx/4hx/4iHH/iHH/hHtjyUnHH/iHH/iHH/iIcf+D9MkbGzbnH/iHH/iIcf+Icf+IS9A8UvyIcf+Icf+Icf+Ihx/zmfArdg/Ycf+Icf+Icf+Icf+Icf+ErtrGEliHH/iHH/iHH/iIcf+Icf+Icf+Icf+Icf+Icf+IhE6VzBaohx/4hx/4hx/4hx/4hx/4hx/4iHH/iHH/iHH/iHH/iHH/iHH/iFnj1xyHH/iHH/iHH/iHH/iHFJgxxnznH/iHH/iHH/iHH/iITXBMOPuIcf+Icf+Icf+Ihx/4QXJM+NuIcf+Icf+Ihx/4hx/zbQMbovzohx/4hx/4iHH/iHH/iHFMCKw/dYiHH/iHH/iHH/iHH/iHH/iHH/iIcf9EcczI44cf+Icf+Icf+Icf+Icf+INsIyuj3NiHH/iHH/iIcf+Icf+Icf+Icf+Icf+IcUD8LAE9/4iHH/iHH/iHH/iHH/iHH/Si5MbRuIcf+Icf+Icf+Ihx/4Xq3SUnH/iHH/iHH/iIcf+Icf+Icf+Icf+Icf+Icf9HtjyUnIhx/4hx/4hx/4hx/4hxSyMsTc1x/4hx/4iHH/iHH/iHH/iHH/iHH/hAXRwLLocf+Icf+Icf+Ihx/4hx/4hx/4hx/4Pidxs9iO/4hx/4hx/4hx/4iHFK//xgAP+Icf+Icf+Icf+Ihx/4hx/zieg7hhfIcf+Icf+Icf+Icf+IcUB87Pgxhx/4hx/4iHH/iHH/hEnDzGPIcf+Icf+Ihx/4hx/4hPwjwT3Icf+Icf+Icf+Ihx/4hxSyMsTc1x/4hx/4hx/4hx/4hx/4hx/4iHH/iHH/iHH/iHH/RW7syRH/iHH/iHH/iIcf+IcUHEPPO8/4hx/4hx/4hx/4iHH/iHH/iHH/iHH/iHH/iE0jLD3Nhx/4hx/4iHH/iHH/iE4QXD76/4hx/4hx/4hx/4hx/4g3k2S5bJuIhx/4hx/4hx/4hxPYTksnsbiHH/iHH/iHH/iHH/hMcExI+3H/iHH/iHH/iHH/iIcf+Icf9A5IwSt/+Icf+Icf+Icf+Icf+Icf+Ihx/0ScPMY8iHH/iHH/iHH/iIcf+Icf+Icf+Icf+Icf9HaRyZbnH/iHH/iHH/iHH/iIcf+EN3HOiO/4hx/4iHH/iHH/iHH/iHH/iHH/iEoJLG9tiHH/iIcf+Icf+Icf+FXx2w6Icf+Icf+Ihx/4hx/16t0lKHH/iHH/iIcf+Icf+Icf+Icf+Icf+Icf+Ihx/4hWydo2hx/4hx/4hx/4iHH/iHH/iHH/iHH/iHH/iHH/iIcf+Icf+Icf+Icf+F3V0ypx/4iHH/iHH/iHH/iHH/iHH/iHH/iIcf+IQnzs6DGIcf+Icf+Icf+Icf+IMYlhv3aehx/4hx/4hx/4hx/4iDVtYruSnXH/iIcf+Icf+Icf+Icf820DG6L86Ihx/4hx/4hx/4hx/4hx/4hx/4hAqjwGXIhx/4hx/4hx/4hx/zBmlbCpaohx/4hx/4hx/4hx/4iHFCXJzaNnH/iHH/iHH/iHH/iIcf+Icf9CElzu2nH/iHH/iHH/iHH/iEwbfE5IiHH/iHH/iHH/iHH/NKNhvFyeiHH/iHH/iHH/iHH/iIQXJM+NuHH/iHH/iHH/iIcf+Icf+Dq0MrZLzYhx/4hx/4hx/4hx/4hx/4hx/4iHH/iHH/iDTeJLwh23H/iHH/iHH/iHH/iITi3MLSOHH/iHH/iHH/iHH/iIcf+Icf+EL8LOA9hx/4hx/4hx/4hx/4iHH/iHH/iHFBxDzzvP+Icf+Icf+Ihx/4hxTEhMO3uHH/iIcf+Icf+Icf+IcTeVYbhqnohx/4hx/4hx/4hx/4g4lWG5ap7/iHH/iHH/iHH/iHH/iHH/iIRu4ssR3/iHH/iHH/iHH/iHH/iHH/iIcUko/H1w/4hx/4hx/4hx/4hx/4hNVcw6o4hx/4hx/4hx/4hx/0zijEHXcf+Icf+Icf+Ihx/4hx/0ScPMY8iHH/iHH/iIcf+Icf+Icf+F3V0ypx/4hx/4iHH/iHH/iHFOdRwYroiHH/iHH/iHH/iHH/iHH/iHH/iIcf+Icf+EN3HOiO/4iHH/iHH/iHH/iHH/iHH/iHH/iIcf+Icf+IcTuyNLRNy4cf+Icf+Icf+Ihx/4RJw8xjyHH/iHH/iHH/iIcf+Icf+Icf+Icf+Icf+ISI48hxxx/4hx/4hx/4hx/4hKCSxvbYhx/4iHH/iHH/iHH/iHH/iHH/iHH/iErQPHL8/4hx/4hx/4hx/4hx/4hx/4iHH/iHH/iHH/iHH/iHH/iHH/iIcf+Icf+Icf+Icf+Icf+Icf+Ihx/4hx/4hxTEhMO3uIcf+Icf+Icf+Icf+Icf+Icf9HaRyZbnH/iHH/iHH/iIcf+Icf+Icf+Icf+IcURu7LkRcf+Icf+Ihx/4hx/4hx/4hNeuxIUf+Icf+Icf+Icf+Ihx/4hx/4QXJM+NuIcf+Ihx/4hx/4hx/4hx/4hx/4hx/4iHH/iHH/iEyoPEV8iHH/iHH/iIcf+Icf+ISTEsfO2Icf+Icf+Icf+Icf+IcUD8LAE9/4iHH/iHH/iHH/iHH/iHH/hO+iwgXYhx/4iHH/iHH/iHH/iHH/iHH/iHH/iIcf+IcUmDHHfO/4hx/4iHH/iHH/iHH/iHH/iEe2PKSc/4iHH/iHH/iHH/iHH/QDKsDdWHH/iHH/iHH/iHH/iHH/iHH/iIcf9GkRy27v+Icf+Icf+Ihx/4hx/4hx/4Q8Q807yHH/iHH/iIcf+Icf+ISVZMipv/iIcf+Icf+Icf+Icf+EjbXIJKiHH/iHH/iIcf+Icf+Icf+Icf+Icf+Icf+E7CPDPc/4hx/4hx/4hx/4hx/0aujKUXiHH/iIcf+Icf+Icf+Icf+Icf+Icf+Ihx/4hx/4hxXa3SUohx/4iHH/iHH/iHH/iERPHNsO/4hx/4hx/4hx/4hx/4iHH/iHH/iER3HMiOiIcf+Icf+Icf+Icf+Icf+Icf+Ihx/4hx/4hx/0wjLF3N/4hx/4hx/4hx/4hx/4iHH/iHFA/CwBPf+Icf+Icf+Icf+Icf9BSkz7W3H/iHH/iHH/iIcf+Icf+ISGkciW6Icf+Icf+Icf+Icf+ITQisP3Vx/4hx/4hx/4hx/4g83aO0Ilxx/4hx/4hx/4hx/4hx/zxs4bWTHv+Icf+Icf+Icf+Icf+IcUhQ/Irw/4iHH/iHH/iHH/iHH/iDZakrulbf+Icf+Icf+Icf+Ihx/4hx/4hx/4hx/4hx/4hx/0wjLF3N/4hx/4iHH/iHH/iHH/iFXx2w6HH/iHH/iIcf+Icf+E0jLD3NiHH/iHH/iHH/iHH/iHH/iIcf+Icf+IcVi72ET/iHH/iIcf+Icf+Icf9U8d0O/4hx/4hx/4iHH/iHH/iHH/iHFdrdJSiIcf+Icf+Icf+Icf+Icf+Icf+IhxTpo8Flxx/4hx/4hx/4hx/4iHH/g3ioy5dXOIcf+Icf+Icf+Icf+ERPHMsOcf+Icf+Icf+Icf+Ihx/4hx/4hx/4hx/4hx/0l7bHhJcf+Icf+Icf+Icf+Icf+EJvbOkJhx/4hx/4hx/4hx/4hxQlyc2jaHH/iHH/iHH/iHH/g6p7G3WE7/iIcf+Icf+Icf+Icf+Dp1EbeK7v+Icf+Icf+Icf+Ihx/1XJ3Db/iHH/iHH/iHH/iIcf+Icf+Icf+Icf+Icf+IQxJc3tqIcf+Icf+Ihx/4hx/4TSMsPc2Icf+Icf+Icf+Icf+Icf+Ihx/4hx/4NJ6EvGF7iHH/iHH/iHH/iHH/hJCSyPbf+Ihx/4hx/4hx/4hxRe4soR2Icf+Icf+Ihx/4hx/4hx/zER0b/uLnH/iHH/iHH/iHH/iHH/iHH/iITSMsPc1x/4iHH/iHH/iHH/iHH/iHH/iEuoPGV8/4hx/4hx/4hx/4hx/4S6g8VXxx/4hx/4hx/4hx/4hx/4hx/4iHH/g6rQG2Uv6Icf+Ihx/4hx/4hx/0gxLIztcf+Icf+Icf+Icf+Icf+Ihx/4hx/4hx/4hx/4hxOPohtwXeiIcf+Icf+Icf+IcUNkTMm7cf+Icf+Icf+Icf+INVZBu6m+iHH/iHH/iHH/iIcf+Icf+Icf+Icf+Icf+Icf+Ihx/4hx/4hx/4XdXTKnH/iHH/iIcf+Icf+Icf+Icf+IcU/UjAK3cf+Icf+Icf+Ihx/4hx/4hx/4hx/4hx/4hx/4iHH/iHH/g4cEG4j76Icf+Icf+Icf+Icf+Icf9PGvweUIhx/4hx/4hx/4hx/4hx/4hx/0LEPPO8/4hx/4hx/4hx/4hx/4hxW9XVKv+Icf+Icf+Icf+Icf+IcTPjAbwc/ohx/4hx/4hx/4hx/4iHH/iHH/Tm1sKSmIcf+Icf+Ihx/4hx/4hBV8z6g3H/iHH/iHH/iIcf+Icf9C/CzgPYhx/4hx/4hx/4hx/0v1XFCqiHH/iIcf+Icf+Icf+EbuLKEdcf+Icf+Icf+Ihx/4hx/4hx/4hx/4hK7axhJYcf+Icf+Icf+Icf+IhGiWynaYhx/4hx/4hx/4hx/4iHFN36wiBYhx/4iHH/iHH/iHH/iDrfobYgXohx/4hx/4hx/4iHH/iHFM+iwwXXH/iHH/iHH/iHH/iHH/iIcf+ISNtcgkqHH/iHH/iHH/iHH/iHH/hMWxxKTohx/4hx/4iHH/iHH/iHH/iHH/iHH/iHH/iISfCMcPeIcf+Ihx/4hx/4hx/4hx/4R3acmJaHH/iIcf+Icf+Icf+Icf+IcUa2PJSciIcf+Icf+Icf+Icf+Icf+ISI48hxxx/4hx/4hx/4hx/4hx/4iHH/iHH/g1LkG80b7/iHH/iHH/iHH/iHH/iIcf+IcTxfYbOgnnH/iIcf+Icf+Icf+Icf80H8O84DyHH/iHH/iIcf+Icf+ISGkciW6Icf+Icf+Icf+Icf+Icf+Icf+Ihx/4hx/4hx/4TvosIF2Icf+Icf+Icf+Ihx/4hx/4hx/4hx/4hx/4hx/0ElLP2tiHH/iIcf+Icf+Icf+Icf+Icf+Icf+Ihx/4TFscSk6HH/iIcf+Icf+Icf+Icf+Icf+Icf+Ihx/4hx/4hxQ08cyw6Icf+Icf+Icf+Icf+Icf+Ihx/4hx/4hxTPosMF1x/4hx/4hx/4hx/4iHH/iDLa0r8lLf+Icf+Icf+Icf+Icf+E7CPDPc/4hx/4hx/4hx/4hx/4hC/CzgPXH/iIcf+Icf+Icf+IcU9iTAnbhx/4hx/4hx/4hx/4hx/0RkTNm7/4hx/4hx/4hx/4hx/4iEe2PKSc/4hx/4hx/4hx/4hx/4SQksj23/iIcf+Icf+Icf+Icf+Icf+ITm1sKSmHH/iHH/iHH/iHH/iHFNp7w1hP+Icf+Ihx/4hx/4hx/4hx/4hxVMnbNocf+Icf+Icf+Icf+IcUH23OCScf+Icf+Icf+Icf+Icf+EByTBnb/4hx/4hx/4hx/4iHH/iHFBxDzzvP+Icf+Icf+Icf+Ihx/4hx/4SDEsnO3/iHH/iHH/iHH/iHH/iHH/iIcf+Icf+EElLP2thx/4hx/4hx/4hx/4hx/4iEyoPEV8iHH/iHH/iHH/iHH/iIcf+Icf+Icf+Icf+Icf+Icf+Ihx/4hx/4hx/4hx/4hx/4hx/4iEElLA6t/4iHH/iHH/iHH/iHH/iHH/hGkRy27v+Icf+Icf+Icf+Icf9erdJSiHH/iHH/iHH/iHH/iIcf+Icf+Icf+Icf+Icf+Icf+Ihx/4hF1oyyl3H/iHH/iHH/iHH/iHH/iHH/StA8YvyHH/iHH/iHH/iHH/iHH/QDKsDdWHH/iHH/iHH/iHH/iHH/hPdRwYrocf+Icf+Icf+Ihx/4hx/4hx/4hO+iwgXYcf+Icf+Icf+Ihx/4g2gpK6fW2Icf+Ihx/4hx/4hx/4hx/0L23PCS/4hx/4hx/4hx/4hx/4hx/09anBpWhx/4hx/4hx/4hx/4hx/4PfNStAyt/4hx/4hx/4hx/4hxRxasjpVx/4hx/4hx/4hx/4g8+CO0B9yHH/iHH/iIcf+Icf+Icf9PWpwaVnH/iHH/iIcf+Icf+Icf+EVkTLm7iHH/iHH/iHH/iHH/iHH/iHFAfOz4MYcf+Ihx/4hx/4hx/4hITpyLFnH/iIcf+Icf+Icf+IcUT7rLBFhx/4hx/4hx/4hx/4hx/16t0lKIcf+Icf+Icf+Icf+Ihx/4hx/4hBJSz9rXH/iHH/iHH/iHH/iHH/iIcf+Icf9NSEw7e3H/iIcf+Icf+Icf+IcUsjLE3Ncf+Icf+Icf+Icf+Ihx/4QXJM+NuIcf+Icf+Ihx/4hx/4hEdxzIjoiHH/iHH/iHH/iHH/iHH/iHH/iIcf+Icf+Icf+Icf+Icf+Icf+Ihx/4hx/4hx/4hJMSx87Yhx/4hx/4hx/4hx/4iHH/hFZEy5u4cf+Icf+Ihx/4hx/4hx/4hx/4hx/4hx/4iHH/SI48hxyHH/iHH/iHH/iIcf+Icf+Icf+Icf+EN3HNiOcf+Icf+Icf+Icf+IRjxMrDuHH/iHH/iHH/iIcf+Icf+Icf+Icf+Icf+Icf+IhxV+PZHP+Icf+Icf+Icf+Icf+Ihx/0xwTEj7cf+Icf+Icf+Ihx/4hx/4XdXTKnH/iHH/iHH/iIcf+Icf+Icf+Icf+Icf+Icf+Ihx/4hx/4hx/4hx/4hx/4hx/4iHH/iHH/iHH/iHH/iHH/iHH/iIcf+Icf+IVsnaNocf+Icf+Ihx/4hx/4StA8cvz/iHH/iHH/iHH/iIcf+Icf+Icf+Icf+Icf+EiOPIcchx/4hx/4hx/4hx/4hx/0L8LOA9iIcf+Icf+Icf+Icf+IT8I8E9yHH/iIcf+Icf+Icf+IcTEbcr7kjYcf+Icf+Ihx/4hx/4hxTfTcILJx/4iHH/iHH/iHH/iHH/UdffKHH/iIcf+Icf+Icf+Icf+Icf+Icf+Ihx/4hx/4hx/4hx/4hx/4hx/4iHH/iHH/hI8IyA93H/iHH/iHH/iHH/iHH/iHH/hC/CzgPYhx/4hx/4hx/4hx/4hx/4hAqjwGXIhx/4hx/4hx/4hx/4hxT2JMCduHH/iHH/iHH/iHH/iIcf+EeRHJbuiHH/iHH/iIcf+Icf+Icf+EM3fNyIhx/4hx/4hx/4hx/4hx/4hV8dsOiHH/iHH/iHH/iHH/TCMsXc3/iHH/iHH/iHH/iIcf+Ev1XFCqhx/4hx/4hx/4hx/4hxRrY8lJyIhx/4hx/4hx/4hx/4herdJScf+Icf+Icf+Icf+Icf+ITI28RySHH/iIcf+Icf+Icf+IcT1LE7K07IiHH/iHH/iHH/iHH/iHFKqDxVfIhx/4hx/4hx/4hx/4hx/zeNsblyTohx/4hx/4hx/4hx/4hx/4hx/4QHJMGdv/iHH/iHH/iHH/iIcf+EkJLI9t/4hx/4hx/4hx/4hx/4hHBFyfuocf+Icf+Ihx/4hx/4hJVkyKm/+Ihx/4hx/4hx/4hx/0NcnOo2/4iHH/iHH/iHH/iHH/QOSMErf/iHH/iHH/iHH/iIcf+IUtfeKIhx/4hx/4hx/4iHH/S2icWXaHH/iHH/iHH/iHH/iIcf9K0Dxi/HH/iHH/iHH/iHH/iHH/iIcf+Icf+IXdXUKv+Icf+Icf+Ihx/4hx/4hx/4hx/4hx/4hx/4iHH/WrvWRIhx/4hx/4hx/4iHH/g5CKG3916Ihx/4hx/4hx/4hx/4hx/4hx/4PR/Bs+A+cf+Icf+Icf+Ihx/4hxS6LsRdGIcf+Icf+Icf+Icf+IQKo8BlyIcf+Icf+Icf+Icf+Icf+Icf+EgxLJzt/4hx/4iHH/iHH/iHH/iHH/iHH/iHH/QHJMCdtx/4hx/4hx/4hx/4iHH/iHH/iHH/iHFPFSwerf+Icf+Icf+Icf+Ihx/4hx/4hx/4hx/4hx/0e2PJSciHH/iHH/iHH/iHH/O3+xtYBOcf+Ihx/4hx/4hx/4hx/4hx/0ElLP2tiHH/iHH/iIcf+Icf+IcTnnUbYYrnH/iHH/iHH/iIcf+Icf+IRFycyjaHH/iHH/iIcf+Icf+DwVIbXq3v+Icf+Icf+Icf+Ihx/4hxQPwsAT3/iHH/iHH/iHH/iHH/iDrCMbY9znH/iHH/iHH/iHH/iIcf9NSEw7e3H/iHH/iIcf+Icf+IRwRcn7qHH/iHH/iHH/iHH/iEbuLLEd/4iHH/iHH/iHH/iHH/SQksf21x/4hx/4hx/4iHH/iHH/QHJMGdv/iHH/iIcf+Icf+Icf+Icf+E8a/B5Qcf+Ihx/4hx/4hx/4hx/4hx/4hx/4iHH/iHH/RpEctu7/iHH/iIcf+Icf+Icf+IRu4ssR3/iHH/iHH/iIcf+Icf+Icf+Icf+Icf+Icf+Ihx/4S6g8ZXz/iHH/iHH/iHH/iIcf+IcUpbHGpO/4iHH/iHH/iHH/iHH/iHH/iHH/iEzNXEMqhx/4hx/4hx/4hx/4hx/4hx/4iHH/iHH/iHH/iHFCdxzYjohx/4hx/4hx/4hx/4hx/0pDfGvIcf+Icf+Icf+Icf+Ihx/4hJ8Ixw94iHH/iHH/iHH/iHH/hHKXydaHH/iHH/iHH/iHH/iHH/RTxMzDv/iHH/iHH/iIcf+IWePXHHH/iHH/iHH/iHH/iIcf+IcUcxLIzthx/4hx/4hx/4hx/4hx/4hx/4iHH/iHH/hPGvweUHH/iHH/iHH/iIcf+IcTDJAb82/ohx/4iHH/iHH/iHH/THBMSPtx/4iHH/iHH/iHH/iHH/hEnDzGPIhx/4hx/4hx/4hx/4hx/0OcPOY8/4hx/4hx/4hx/4hx/4hx/4iHH/iHH/iHH/iHH/T5o8Jlz/iIcf+Icf+Icf+Icf+Icf+IcT/GgbA5fohx/4hx/4hx/4hx/4hO+iwgXYcf+Icf+Ihx/4hx/4hx/0PEPNO8iHH/iHH/iIcf+Icf+Icf+Icf+Icf9BJSz9rYhx/4hx/4iHH/iHH/iHH/hEnDzGPIcf+Ihx/4hx/4hx/4gx7aK/El2HH/iHH/iIcf+Icf+Icf+Icf+E76LCBdiHH/iHH/iIcf+Icf+ITrqMJFeIcf+Icf+Icf+Icf+EcEXJ+6iHH/iIcf+Icf+Icf+IVfHbDocf+Icf+Ihx/4hx/4WrvWRIcf+Icf+Ihx/4hx/4hx/4hPwjwT3Icf+Icf+Ihx/4hx/4hMWxxKTocf+Icf+Icf+Icf+Icf+Icf+Ihx/4hx/4hx/4g4MKG4z16Icf+Icf+Icf+Icf+Icf8+tDGyS86HH/iHH/iHH/iHH/iEaujKUXhx/4hx/4hx/4hx/4g5CKG3916Icf+Icf+Icf+Ihx/4hx/4hx/4hx/4SQksj23/iHH/iHH/iIcf+Icf9PmjwmXP+Icf+Icf+Ihx/4hx/4hx/4hxSyMsTc1x/4hx/4hx/4hx/4iHH/iHFMSEw7e4cf+Ihx/4hx/4hx/4hxON+htyBehx/4hx/4hx/4iHH/iHH/hDhJzXtohx/4hx/4hx/4iHH/iHH/g01QK8Kv2HH/iHH/iHH/iHH/iHH/iHFCHPzeMIhx/4hx/4hx/4hx/4hx/0cO/J8Qcf+Icf+Icf+Icf+Icf9IjjyHHIhx/4hx/4hx/4hx/4hZ49cchx/4hx/4hx/4hx/4hxRmkcmW6HH/iHH/iHH/iIcf+Icf+Icf+Icf+Icf+Icf+IR5Eclu6Icf+Icf+Icf+Ihx/4hxTcI8I9xx/4hx/4hx/4hx/4iHH/TUhMO3tx/4hx/4iHH/iHH/iHFHMSyM7Ycf+Icf+Icf+Icf+Icf+IMQPSsA0t/4iHH/iHH/iHH/iHH/hGEdyu4ocf+Icf+Icf+Icf+IcT3m0bIZLohx/4hx/4hx/4iHH/gyoWS+Xptx/4hx/4hx/4hx/4hEXJzKNohx/4hx/4hx/4hx/4hxTxUsHq3/iHH/iIcf+Icf+Icf+Icf+IRSSsvbWIcf+Icf+Icf+Icf+IUdfQOP+Icf+Icf+Icf+Icf+IcVfj2Bxx/4hx/4hx/4hx/4hx/4hx/4XdXTKocf+Icf+Icf+Icf+FHX3yhx/4hx/4hx/4hx/4hx/1XJ2zZx/4hx/4hx/4hx/4hx/4hxRBcsvo2Icf+Ihx/4hx/4hx/4hx/4hx/0SW7NaR/4hx/4hx/4iHH/iHH/iHH/iHFDTxzLDohx/4hx/4hx/4hx/4iHH/g0xVy9OqP/iIcf+Icf+Icf+Icf+E81fByoiHH/iHH/iHH/iHH/hLaJxZdocf+Icf+Icf+Icf+Icf+Icf+Ihx/06CnCfWcf+Icf+Icf+Icf+Icf+IhTr91QiHH/iHH/iHH/iIcf+Icf9Ogpwn1nH/iHH/iHH/iHH/iIcf+Icf+EDPXAQKcf+Icf+Icf+Icf+Ihx/4Q4Sc17aIcf+Icf+Icf+Icf+IhL0DxS/Ihx/4hx/4hx/4hx/4gydpG/iW7/iHH/iHH/iHH/iHH/hOwjwz3P+Icf+Icf+Icf+Icf+ErQPHL8/4iHH/iHH/iHH/iHH/hBSkwMW/+Icf+Icf+Icf+Icf+EUXLL6Ncf+Ihx/4hx/4hx/4hx/4RCSs3bX/iHH/iHH/iHH/iHH/iHFPFSwerf+Icf+Ihx/4hx/4hx/4hx/4hx/4hx/4hJMSx87Yhx/4iHH/iHH/iHH/iHH/hPwjwT3Ihx/4iHH/iHH/iHH/iHH/iHH/iHH/iISgksb22Icf+Icf+Icf+Icf+IMYKTv31shx/4hx/4hx/4iHH/iHH/iHH/iHH/hMWxxKTohx/4hx/4hx/4hx/4iHH/iHH/iE1wTDj7iHH/iIcf+Icf+Icf+E167DhRcf+Icf+Icf+Icf+Ihx/0kJLH9tcf+Icf+Icf+Icf+Icf+IcUmDHGfOcf+Icf+Icf+Icf+Ihx/4RwRcn7qIcf+Icf+Icf+Icf+IQvws4D1x/4hx/4iHH/iHH/iHH/RCSs3bX/iIcf+Icf+Icf+Icf9C0bzi5Icf+Icf+Icf+Icf+Ihx/4PYdhs3ieiHH/iHH/iIcf+Icf+Icf9PmjwmXP+Icf+Ihx/4hx/4hx/4hx/zBJwbDGPnH/iHH/iHH/iHH/iHH/iHH/iIcf+Icf+Icf+Icf+Icf+Icf+IhWydo2hx/4hx/4hx/4hx/4iHH/iHH/iHH/iEVkTLm7hx/4hx/4hx/4hx/4hx/4hx/4iHH/iHH/hWydo2iHH/iHH/iIcf+Icf+Icf+Icf+Icf+Icf+EpDfHvI/4hx/4hx/4hx/4iHH/iHH/iHH/hO+iwgXYhx/4hx/4hx/4iHH/iHH/iHH/hMcExY+/+Ihx/4hx/4hx/4hxQAqs/1WIcf+Icf+Icf+Icf+Icf+E+aPCZc/4hx/4hx/4hx/4hx/4iHH/iEkxLHztiHH/iHH/iHH/iHH/iHH/iHH/iIcf+Icf+EwwrEz1cf+Icf+Ihx/4hx/4hD9tzQknH/iIcf+Icf+Icf+Icf+Icf+Icf8wr1ewYKiHH/iHH/iIcf+Icf+Icf+IOt+htiBeiHH/iHH/iHH/iIcf8xroG/UX5x/4hx/4hx/4hx/4iHH/iEaJbKdpiHH/iHH/iHH/iIcf+Icf+Icf+Icf9D6VzRanH/iHH/iHH/iIcf+Icf+ECPvAgEhx/4hx/4hx/4hx/4iE1wTDj7iHH/iHH/iHH/iIcf+IQKo8BlyHH/iHH/iHH/iIcf+IQaTs9bGIcf+Icf+Icf+Icf+IPRUhs+reiHH/iIcf+Icf+Icf+IP9lRsSaucf+Icf+Ihx/4hx/4hx/4hxNDVyu8qNcf+Icf+Icf+Ihx/4hx/4hx/4hx/4hBJSz9rXH/iHH/iHH/iIcf+Icf9MMKxM9Ycf+Icf+Ihx/4hx/4hxQpw85jz/iHH/iIcf+Icf+Icf80gRS8futx/4iHH/iHH/iHH/iElWTHqbcf+Icf+Icf+Icf+IcTXa0bolLnH/iHH/iHH/iIcf+IcUnQPGL8hx/4hx/4hx/4hx/4g8eWK1hp3/iHH/iIcf+Icf+IcUGEnOe2cf+Icf+Icf+Ihx/4hx/4OsIxtj3Ocf+Icf+Ihx/4hx/4hx/zE8Qb/Dvocf+Icf+Icf+Icf+Ihx/4Q+lc4Wr/iHH/iHH/iHH/iHH/iHFb1dUq/4hx/4hx/4hx/4hx/4hx/4iHH/iEkxLHztiHH/iHH/iHH/iHH/iHH/iHH/iIcf+Icf9FFyy+jYcf+Icf+Icf+Icf+Icf+Ihx/4hx/4g8lja0acmHH/iHH/iHH/iHH/iHFOTRwrLv+Icf+Icf+Icf+Ihx/4hL9VxQqnH/iHH/iHH/iHH/iHH/iHH/iDqZsrZmTXH/iHH/iHH/iHH/iIcUejbIXJcf+Icf+Icf+Icf+Icf+F6t0lKHH/iHH/iHH/iHH/iIcf9Owjwz3P+Icf+Icf+Icf+Icf+Ihx/4hx/4T3UcGK5x/4iHH/iHH/iHH/iHH/iHH/iHH/iIcf+Icf+IcUNPHMsOiHH/iHH/iHH/iHH/iHFFtjy0nP+Icf+Icf+Icf+Icf+Icf+Ihx/4hx/4Qvws4D2HH/iHH/iHH/iHH/iIcf+Icf+Icf+Icf+IcVPx3A5x/4iHH/iHH/iHH/iHH/iHH/iHH/iIcf+Icf+Icf9erdJShx/4iHH/iHH/iHH/iHH/iHH/iHFLIyxNzXH/iHH/iIcf+Icf+Icf+Icf+IcUcxLIzthx/4hx/4hx/4iHH/iHH/iHH/iHH/iHH/ToKcJ9Zx/4iHH/iHH/iHH/iHH/Pd4isyHdiHH/iHH/iHH/iHH/iHH/iIcf+IVsnaNocf+Icf+Icf+Ihx/4hx/4S/VcUKqHH/iHH/iHH/iHH/iHH/iIcf+Ee2PJSccf+Icf+Icf+Icf+Ihx/4hx/0xbHEpOiIcf+Icf+Icf+Icf+Icf+Icf+Ihx/0buLKEdhx/4hx/4hx/4hx/4hx/4iHH/iHH/TfosQF3/iHH/iHH/iHH/iHH/iISTEsfO2HH/iIcf+Icf+Icf+Icf+Icf+Icf+Ihx/4hx/4hxQ08cyw6Icf+Icf+Icf+Icf+Icf+IhxQncc2I6HH/iHH/iIcf+Icf+Icf+Icf+Icf+Icf+Ihx/4hx/0wjLF3N/4hx/4hx/4hx/4hx/4hx/4S6g8VXxx/4hx/4hx/4hx/4hx/4iHFCdxzYjocf+Icf+Ihx/4hx/4hx/4hx/4hx/4hx/4TbqMRFf/iIcf+Icf+Icf+Icf9N+ixAXf+Icf+Icf+Ihx/4hx/0+aPCZc/4hx/4hx/4iHH/iHH/N6Lhul0e/4hx/4hx/4hx/4hx/4iD35obMGXnH/iIcf+Icf+Icf+IU6/dUIiHH/iHH/iHH/iHH/iE/CPBPchx/4iHH/iHH/iHH/iHH/UdffKHH/iIcf+Icf+Icf+Icf+Icf+Icf+Ihx/4hx/4hx/4hx/07CPDPc/4hx/4iHH/iHH/iHH/iHH/iHH/TCMsXc3/iHH/iHH/iIcf+Icf+Icf+Icf+Icf+IcUqoPFV8iHH/iHH/iHH/iHH/iHH/TOKMQddx/4hx/4iHH/iHH/iDjHArk4/f+Icf+Icf+Icf+Icf+Icf9A5IwSt/+Icf+Ihx/4hx/4hx/4hx/4hx/4RRcsvo1x/4hx/4iHH/iHH/iHFDZEzZu/+Ihx/4hx/4hx/4hxRzEsjO2HH/iHH/iHH/iHH/iIcf9HtjyUnIcf+Icf+Icf+Icf+Ihx/0UXLL6Nhx/4hx/4hx/4hx/4hx/4hx/z9jFrGc6XH/iIcf+Icf+Icf+Icf+Icf+Icf+Ihx/4hx/4hxV+PZHP+Icf+Icf+Ihx/4hx/4hx/4hx/4hx/4hx/4RpEctu7/iHH/iHH/iHH/iIcf+Icf8ykRG+bu6Icf+Icf+Icf+Icf+IRdaMspdx/4hx/4hx/4iHH/iHH/STvMfENx/4hx/4hx/4iHH/iHFJtbxkpHH/iHH/iHH/iHH/iHH/hFZEy5u4hx/4hx/4hx/4hx/4hEXJzKNohx/4hx/4hx/4hx/4iHE6oWK1Xp2HH/iHH/iIcf+Icf+Icf8xiWG/dp6Ihx/4hx/4hx/4hx/4hx/4hx/4iHH/iHH/R2kcqW7/iIcf+Icf+Icf+Icf+DzYKrQn1Yhx/4hx/4hx/4hx/4hx/4Q8Q807yIcf+Icf+Icf+Icf+Icf9McExI+4cf+Icf+Icf+Icf+Icf9GUXyq6Icf+Icf+Icf+Icf+Ihx/4ToKcN9b/iHH/iHH/iHH/iHH/iITXBMOPuIcf+Icf+Icf+Ihx/4hx/4hx/4hx/0ScPMY8iIcf+Icf+Icf+Icf+ECqPAZciIcf+Icf+Icf+Icf+IThBcPvr/iHH/iHH/iHH/iIcf+IT3UcKK7/iHH/iIcf+Icf+Icf+IQkpM61uIcf+Icf+Icf+Icf+Icf+Ihx/4QSUs/a2HH/iHH/iHH/iHH/iHH/iHFBhJzntocf+Icf+Icf+Icf+IcU3CPCPccf+Ihx/4hx/4hx/4hx/1XJ3Db/iIcf+Icf+Icf+Icf+IcUgJLH9thx/4hx/4iHH/iHH/gzzVK9Mq2HH/iIcf+Icf+Icf+Icf9Ogpwn1nH/iHH/iIcf+Icf+Icf+Icf+Icf9JCSx/bXH/iHH/iIcf+Icf+Icf87BqO1+VyHH/iHH/iIcf+Icf+Icf9K0Dxi/HH/iHH/iHH/iIcf+Icf+Icf9MIyxdzf+Icf+Icf+Icf+Icf+Ihx/4hx/4hx/4TvosIF2Icf+Icf+Icf+Ihx/4hxSqg8VXyHH/iHH/iHH/iIcf+Icf+Icf+ERPHMsOcf+Icf+Icf+Icf+Icf+Ihx/4hx/4hx/4hx/4hMqDxFfIiHH/iHH/iHH/iHH/iHH/iHH/hMWxxKTohx/4hx/4iHH/iHH/iHH/iHH/iEK8jOQ3hx/4hx/4iHH/iHH/iHH/iHH/hMMKxM9Ycf+Icf+Icf+Icf+Icf+Icf+Ihx/4hx/4TFscSk6Icf+Icf+Icf+Icf+IcUlDfGvIhx/4hx/4hx/4hx/4hx/4iHH/iHH/iHH/iHH/iHH/g8YkG0nb6HH/iHH/iHH/iIcf+Icf+ITXBMOPuIcf+Ihx/4hx/4hx/4hx/0uoPFV8cf+Ihx/4hx/4hx/4hxS5VsVqn/iHH/iIcf+Icf+Icf+Icf+Icf9McExI+4cf+Icf+Icf+Icf+Icf+ISJu8hkSIhx/4hx/4hx/4hx/4hx/4hFFyzOjf+Icf+Ihx/4hx/4hx/4hx/4hx/4hx/4iEL8LOA9cf+Icf+Icf+Icf+Icf9LWxxqTv+Icf+Icf+Icf+Ihx/4hx/4hx/0PEPNO8iHH/iHH/iIcf+Icf+Icf+IQ3cc6I7/iHH/iHH/iHH/iHH/iHH/iEuDHFfOhx/4hx/4hx/4iHH/iHH/Rq6MpReIcf+Icf+Icf+Icf+Ihx/4hWydo2hx/4hx/4hx/4iHH/iHH/iHH/iHH/iHFX49kc/4iHH/iHH/iHH/iHH/iEVkTLm7hx/4hx/4hx/4hx/4hx/4VcncNv+Icf+Icf+Icf+Icf+IXq3SUnH/iHH/iHH/iHH/iIcf+Icf+Icf+Icf+Icf+Icf+Ihx/4hx/4SDEsnO3/iHH/iHH/iHH/iHH/hBSkwMW/+Icf+Icf+Icf+Ihx/4hx/1HX3yhx/4hx/4hx/4iHH/iHH/hK0Dxy/P+Icf+Icf+Icf+Ihx/4hx/0e2PJSchx/4hx/4hx/4iHH/iHH/iHH/iHH/hJCSyPbf+Icf+Icf+Ihx/4hx/4hxTnUcGK6Ihx/4hx/4hx/4hx/4hxTudcEYqIcf+Icf+Ihx/4hx/4hx/4SQksj23/iHH/iHH/iHH/iIcf+Icf9HtjyUnIcf+Icf+Icf+Ihx/4hx/4hG7iyxHf+Icf+Icf+Icf+Ihx/4hx/4hx/4hxQ08cyw6Icf+Icf+Icf+Icf+Ihx/4hx/4hx/4Qvws4D2HH/iHH/iHH/iIcf+Icf+ExbHEpOiHH/iHH/iHH/iHH/iHH/iHH/iIcf+Icf+Icf+EuDHFfOiHH/iHH/iHH/iHH/iHH/iHH/iIcf+Icf+Icf+ISgksb22Icf+Icf+Icf+Ihx/4hx/4hx/4hx/4hx/0tbHGpO/4hx/4hx/4hx/4iHH/iHH/iHH/hPGvweUHH/iHH/iIcf+Icf+Icf+ErQPHL8/4hx/4hx/4iHH/iHH/hG7iyhHXH/iHH/iHH/iHH/iIcf+Icf+Icf+Icf+IS4McV86HH/iHH/iHH/iHH/iHH/iIcf+Icf+Icf+F6t0lJx/4iHH/iHH/iHH/iHH/iHH/iHH/iIcf+Icf+Icf+Icf+Icf+Icf+IWePXHIcf+Icf+Icf+Icf+Icf+Ihx/4hx/4hx/4hx/4hx/4hx/4iHH/iHH/iHH/iHH/iHH/iHH/iIcf+Icf+Icf+Icf+Icf+Icf+Ihx/4hx/4hx/4hx/4hx/4hx/4iHH/iHH/iHH/iHH/Q3cc2I6HH/iHH/iHH/iHH/iHH/iIcf+Icf+Icf+Icf+Icf+EuDHFfOiHH/iHH/iHH/iHH/iIcf+Icf+Icf+IS4McV86HH/iHH/iHH/iHH/iHH/iHH/iIcf+Icf+Icf+Icf+FKv3lBx/4hx/4hx/4hx/4hx/4hx/4iHH/iHH/iHH/iHH/iHH/iHH/hau9ZEiHH/iHH/iHH/iHH/iIcf+Icf+Icf+Icf+Icf9DdxzYjocf+Icf+Icf+Icf+Ihx/4hx/4hx/4hx/4hx/4Xq3SUocf+Icf+Icf+Icf+Icf+Ihx/4hx/4hx/4hx/4hx/4QF0cCy6HH/iHH/iHH/iIcf+Icf+Icf+IQvws4D1x/4hx/4hx/4iHH/iHH/iHH/iHH/TfosQF3/iHH/iHH/iIcf+Icf+Icf+IQvws4D1x/4hx/4hx/4iHH/iHH/iEL8LOA9cf+Icf+Icf+Icf+Ihx/4hx/4hx/4hx/4hx/4hx/4SI48hxyHH/iHH/iHH/iHH/iIcf9GUXyq6HH/iHH/iHH/iIcf+Icf+Icf+Icf+IXq3SUnH/iHH/iHH/iHH/iHH/iHH/iIcf+F6t0lJx/4hx/4hx/4iHH/iHH/Q+lc0Wpx/4hx/4hx/4hx/4hx/4iHH/iHH/iHH/iEbuLLEd/4hx/4hx/4iHH/iHH/iHH/iERPHNsO/4hx/4hx/4hx/4hx/4iHH/iHH/iE91HCiu/4iHH/iHH/iHH/iHH/iEY8TKw7hx/4hx/4hx/4hx/4iHE31QG4Kv5x/4hx/4hx/4iHH/iHH/hEcczI43H/iHH/iHH/iHH/iIcf9NSEw7e3H/iHH/iIcf+Icf+Icf+IcURu7LkRcf+Icf+Icf+Ihx/4hx/0NcnOo2/4hx/4hx/4iHH/iHH/iE1wTDj7iHH/iIcf+Icf+Icf+IPZ6Cs2F9hx/4hx/4hx/4hx/4hxNl7juqEc/4hx/4hx/4hx/4iHH/iEScPMY8cf+Icf+Icf+Ihx/4hx/4hxPoVjsXqciHH/iHH/iHH/iHH/hK7axhJYhx/4hx/4iHH/iHH/PmBDs5+8/4hx/4hx/4hx/4iHH/iDoQUbbvrocf+Icf+Icf+Icf+Icf+IOR/Ct+A9hx/4iHH/iHH/iHH/iEyoPEV8iHH/iIcf+Icf+Icf+DVQ8byvDv+Icf+Ihx/4hx/4hx/4hx/0iOPIcciHH/iHH/iHH/iHH/iHH/hJFqx+lYhx/4hx/4hx/4hx/4iE81fByocf+Icf+Icf+Ihx/4hx/4hx/4hC/CzgPXH/iHH/iHH/iIcf+Icf+E76LCBdiHH/iHH/iHH/iHH/iIcURJzLtjiHH/iHH/iHH/iHH/iIcf+Icf+Icf+IQ8Q807xx/4hx/4iHH/iHH/iHFICSx/bYcf+Icf+Icf+Icf+Ihx/4StA8cvz/iHH/iHH/iHH/iHH/iIcf+Icf+Icf+EScPMY8hx/4iHH/iHH/iHH/iHFDTxzLDohx/4hx/4hx/4hx/4iHH/iHH/iHFBb2zpCYhx/4iHH/iHH/iHH/iHH/VcncNv+Ihx/4hx/4hx/4hx/4VfHbDohx/4iHH/iHH/iHH/iHH/iHH/iHH/iIcf+Icf+Icf+Icf+Icf+Icf+IhxQAqs/1WHH/iHH/iIcf+Icf+Icf+ITeKMMdeIcf+Icf+Icf+Icf+Ihx/4hx/4hxSqg8VXyHH/iHH/iIcf+Icf+Icf+Icf9BJSz9rYhx/4hx/4hx/4iHH/iHH/iHH/iHH/hK0Dxy/P+Icf+Ihx/4hx/4hx/4hxTPosMF1x/4hx/4hx/4iHH/iHH/iHH/iHH/iHFICSx/bYcf+Icf+Ihx/4hx/4hx/4hx/4hx/4hx/4iHH/iHH/iHH/R2kcmW5x/4hx/4hx/4hx/4hxQncc2I6Icf+Icf+Icf+Icf+Ihx/4hx/4THBMWPv/iHH/iIcf+Icf+Icf+EkJLI9t/4hx/4hx/4hx/4iHH/iEIKrO9ViHH/iIcf+Icf+Icf+DIEUb77rnH/iHH/iHH/iIcf+Icf+Icf+Icf+IcUQXLL6NiHH/iHH/iIcf+Icf+Icf9L9VxQqohx/4hx/4hx/4hx/4iHH/hHkRyW7ohx/4hx/4iHH/iHH/iF3V1Cr/iHH/iHH/iIcf+Icf+E0IrD91cf+Ihx/4hx/4hx/4hx/4S2icWXZx/4iHH/iHH/iHH/iHH/iHH/iHFLIyxNzXH/iHH/iIcf+Icf+Icf+Icf+Icf+IQ8Q807yHH/iHH/iHH/iHH/iHH/RRcsvo2HH/iHH/iIcf+Icf+Icf+Icf+Icf+DQxIbzO3ocf+Ihx/4hx/4hx/4hx/4hx/4hx/4iHH/iHFCXJzaNnH/iHH/iHH/iIcf+IcUko/H1w/4hx/4hx/4hx/4iHH/iHFA/CwBPf+Icf+Icf+Icf+Icf+Ihx/4hx/4TSMsPc2Icf+Icf+Icf+Icf+Icf+Ihx/4hx/4hx/4hLgxxXzocf+Icf+Icf+Icf+Icf+Icf+IhHtjyknP+Icf+Icf+Icf+Icf+Ihx/4hPwjwT3Icf+Icf+Icf+Icf+Ihx/4hx/4hx/4hx/4hxTxUsHq3/iHH/iHH/iIcf+Icf+IROlcwWqIcf+Icf+Icf+Icf+ISE6cixaHH/iHH/iHH/iHH/iIcTS7AbtE/ocf+Icf+Ihx/4hx/4g4zVG4Mq6Icf+Icf+Ihx/4hx/4hx/zha6LmlF/+Icf+Icf+Icf+Icf+Ihx/4RRcsvo1x/4hx/4hx/4hx/4hxPv5xsQGOhx/4hx/4iHH/iHH/iEL8LOA9cf+Icf+Icf+Icf+Ihx/4hx/4hx/4hx/4SQksj23/iHH/iHH/iIcf+Icf+E/CPBPciHH/iHH/iHH/iIcf+IMPEBsR7+/4hx/4hx/4iHH/iHH/hG+6ygRYiHH/iHH/iHH/iHH/iEiOPIcccf+Icf+Icf+Icf+Icf+EPEPNO8iHH/iHH/iHH/iHH/iHH/TsI8M9z/iIcf+Icf+Icf+Icf+Icf+Icf+IQkT8+7D/iHH/iHH/iHH/iHH/iHFPlOwGsYcf+Icf+Ihx/4hx/4hx/4hx/4hx/4hx/4iHH/iHH/iHH/iHFX49kc/4hx/4iHH/iHH/iHH/iHH/iHH/SQksf21x/4hx/4iHH/iHH/iHH/iHH/iHH/iHH/iIcf+Icf9Sr95Qcf+Icf+Ihx/4hx/4hx/4hx/0L8LOA9iHH/iHH/iIcf+Icf+Icf+Icf9McExI+4cf+Icf+Icf+Icf+Icf+Icf+Ihx/4hMWxxKTnH/iIcf+Icf+Icf+Icf+Icf+Icf+IhGFyyujYiHH/iHH/iHH/iHH/iHH/iHH/iIcf+IcUJ3HNiOhx/4iHH/iHH/iHH/iHH/iHH/Qvws4D2Icf+Ihx/4hx/4hx/4hx/4SQksj23/iHH/iHH/iIcf+Icf+EL8LOA9hx/4hx/4hx/4hx/4iHH/iHH/iHH/hK0Dxy/P+Icf+Icf+Ihx/4hx/4hx/4hxRe4soR2Icf+Icf+Ihx/4hx/4hx/4hx/4hx/4hx/4iHH/iHH/iHH/iHH/iHH/iHH/iIcf+Icf+Icf+Icf+IQF0cCy5x/4hx/4hx/4hx/4iHH/iExbHEpOcf+Ihx/4hx/4hx/4hx/4Rzb8nJCIcf+Ihx/4hx/4hx/4hGPEysO4cf+Icf+Icf+Icf+Icf+IRFycyjaIcf+Icf+Icf+Icf+Ihx/4Nd+iuyBdhx/4hx/4hx/4hx/4iHFKqDxVfIcf+Icf+Icf+Icf+IhxQpw85jz/iHH/iHH/iHH/iIcf+Icf+EPEPNO8hx/4hx/4hx/4iHH/iHH/hEnDzGPIcf+Icf+Ihx/4hx/4hx/4OWaTt5lscf+Icf+Icf+Icf+Ihx/zWQkbxvbv+Icf+Icf+Icf+Ihx/4hx/4hx/4hx/4hx/4hx/4iE1wTDj7iHH/iHH/iHH/iIcf+IQ8Q807xx/4hx/4hx/4hx/4iHFOmjwWXHH/iHH/iHH/iHH/iIcf+DYD0br8Locf+Ihx/4hx/4hx/4hI8IyQ9/+Icf+Icf+Icf+Icf+Ee2PJSchx/4hx/4hx/4hx/4hx/4iHH/iHH/iHH/iHH/iHH/RW7syRH/iHH/iIcf+Icf+Icf9M//xAAIhx/4iHH/iHH/iHH/iHH/T5o8Jlz/iIcf+Icf+Icf+Icf+Icf+IT8I8E9yIcf+Icf+Icf+Icf+Icf+EkJLI9t/4hx/4iHH/iHH/iHH/hHdpyYlocf+Icf+Ihx/4hx/4hMMKxc9f+Icf+Ihx/4hx/4hxPkyRsbNuiIcf+Icf+Icf+Icf+IcUtwTEj7iHH/iHH/iHH/iHH/iHH/SQksf21x/4iHH/iHH/iHH/iHH/iHH/iHH/iIcf+Icf+DKDEr587Yhx/4hx/4hx/4hx/4TsI8M9z/iHH/iHH/iHH/iHH/hFFyy+jXH/iHH/iIcf+Icf+Icf+IS4McV86HH/iHH/iHH/iHH/iHH/iHH/iIcf+Icf+Icf+Icf+Icf+Icf+IT3UcGK5x/4hx/4hx/4iHH/iHH/iHH/iHH/iHH/iEoJLG9tiHH/iIcf+Icf+Icf+Icf+Icf+IcVfj2Bxx/4hx/4hx/4hx/4hx/4hx/4iHH/iHH/iHH/iHH/iHFNwjwj3HH/iIcf+Icf+Icf+Icf+IT8I8E9yHH/iIcf+Icf+Icf+Icf+ITSMsPc2HH/iHH/iHH/iIcf+Icf+Icf+Icf+IcUnQPGL8hx/4iHH/iHH/iHH/iHH/T1qcGlZx/4iHH/iHH/iHH/iHH/iEso/F1wcf+Ihx/4hx/4hx/4hx/4g/lDixa8eIcf+Ihx/4hx/4hx/4hx/zQWobzpXocf+Icf+Icf+Icf+Ihx/4OfNTtwyscf+Icf+Ihx/4hx/4hx/zn6IbcF3ocf+Icf+Ihx/4hx/4hx/0Mc/N4wcf+Icf+Ihx/4hx/4hx/4hxVMnbNnH/iIcf+Icf+Icf+Icf9R198ocf+Ihx/4hx/4hx/4hx/4hxRe4soR2Icf+Ihx/4hx/4hx/4hx/4hBl2wHif+Ihx/4hx/4hx/4hx/4hDxDzTvHH/iIcf+Icf+Icf+Icf9Io2yVyf+Icf+Ihx/4hx/4hx/4hx/4hOQvw70P+Icf+Ihx/4hx/4hx/1q71kSIcf+Ihx/4hx/4hx/4P4wxsXPOcf+Icf+Icf+Icf+Icf+Icf+Ihx/4hx/4hx/4hx/4hx/4Oa0BuFL+/4hx/4hx/4hx/4iHH/iExbHEpOcf+Ihx/4hx/4hx/4hx/4THBMSPtx/4hx/4hx/4hx/4hx/4hx/4iHH/iHH/iHH/iHH/iHH/iFXx2w6Icf+Icf+Icf+Icf+Icf+E/CPBPciIcf+Icf+Icf+Icf+Icf+Icf+Ihx/4hx/4hx/4hx/4Xq3SUocf+Icf+Icf+Icf+Icf+Icf+IhxRmkcmW5x/4hx/4iHH/iHH/iHH/iHH/iHH/iHH/iIcf+Icf+Icf+Icf+Icf+Icf+Ihx/4hx/4hx/4hx/4hx/0e2PJSciHH/iHH/iHH/iHH/iHH/iE76LCBdhx/4iHH/iHH/iHH/iHH/iHH/hVydw2/4hx/4hx/4hx/4hx/4hx/4iHH/iHH/iHH/iHH/iHH/iHH/iIcf+Icf+Icf+Icf9erdJSiHH/iHH/iHH/iHH/iHH/iHH/iIcf+IQF0cGy7/iIcf+Icf+Icf+Icf+Icf+Icf+Ihx/4hx/4TFscSk6Icf+Icf+Icf+Icf+Icf+Icf+EkJLI9t/4iHH/iHH/iHH/iHH/iHH/iHH/iEoJLG9tiIcf+Icf+Icf+Icf+Icf+Icf+Ihx/0WW7LaRiIcf+Icf+Icf+Icf+ITvosIF2HH/iHH/iIcf+Icf+Icf+EiOPIcccf+Ihx/4hx/4hx/4hx/4hx/4RRcsvo1x/4hx/4iHH/iHH/iHH/iHH/iHH/iHH/iIcf9GkRy27v+Icf+Icf+Ihx/4hx/4hx/4hx/4hx/4hx/4iHH/iHFPFSwerf+Icf+Icf+Icf+Icf+IQvws4D1x/4iHH/iHH/iHH/iHH/iHFGtjyUnIiHH/iHH/iHH/iHH/iHH/iHFEFyy+jYhx/4iHH/iHH/iHH/iHH/iHH/iHH/iIRU8cuw6Icf+Ihx/4hx/4hx/4hx/4hx/4hx/4iHH/hPdRwYrnH/iHH/iIcf+Icf+Icf+Icf+Icf+Icf+EBdHAsuhx/4hx/4iHH/iHH/iHH/iHH/iHH/iHH/iIcf+IWrvWRHH/iHH/iHH/iIcf+Icf+Icf+Icf+Icf+Icf+Ihx/0xbHEpOiHH/iIcf+Icf+Icf+Icf+Icf+Icf9N+ixAXf+Ihx/4hx/4hx/4hx/4hx/4hx/4iHFKWxxqTv+Icf+Ihx/4hx/4hx/4hx/4hx/4hx/4iHH/iHH/iHH/iHH/iHH/iHH/iIcf+Icf+Icf+Icf+Icf+Icf+Ihx/4hx/4hIaRyJbohx/4hx/4hx/4hx/4hx/4hx/4hHkRyW7ohx/4hx/4hx/4iHH/iHH/iHH/iHH/iHH/iHFF7iyhHYiHH/iHH/iHH/iHH/iHH/iHH/iITSMsPc1x/4iHH/iHH/iHH/iHH/iHH/iHH/iIcf9HaRypbv+Icf+Ihx/4hx/4hx/4hx/4hx/4hx/4iHH/iHH/iHH/hHkRyW7oiHH/iHH/iHH/iHH/iHH/iHH/iIcf+Icf+Icf9d1dMqhx/4hx/4iHH/iHH/iHH/iHH/iHH/iHH/iIcf+FXx2w6Icf+Icf+Icf+Icf+Ihx/4hx/4hx/4hx/4hx/4hx/4iHH/iHH/iFXx2w6HH/iHH/iHH/iIcf+Icf+Icf+Icf+Icf+Icf+Ihx/4R5Eclu6Icf+Icf+Ihx/4hx/4hx/4hx/4hx/4hx/4iHH/Xq3SUocf+Icf+Icf+Ihx/4hx/4hx/4hx/4hx/4hx/4iHFFkRym7nH/iHH/iHH/iIcf+Icf+Icf+Icf+Icf+Icf+Ihx/1q71kSIcf+Icf+Icf+Ihx/4hx/4hx/4hx/4hx/4hx/4iHFdrdJSiHH/iHH/iHH/iIcf+Icf+Icf+Icf+Icf+Icf+IhMWxxKTnH/iHH/iIcf+Icf+Icf+Icf+Icf+Icf+IQF0cCy5x/4hx/4iHH/iHH/iHH/iHH/iHH/iHH/iIcf+Icf+F3V0ypx/4hx/4hx/4iHH/iHH/iHH/iHH/iHH/iHH/iIcf+EhpHIluiHH/iIcf+Icf+Icf+Icf+Icf+Icf+EkJLI9t/4iHH/iHH/iHH/iHH/iHH/iHH/QF0cCy6Icf+Icf+Ihx/4hx/4hx/4hx/4hx/4hx/4iEkxLHzthx/4iHH/iHH/iHH/iHH/iHH/iHH/iIcf9MWxxKTohx/4iHH/iHH/iHH/iHH/iHH/Qvws4D2Icf+Ihx/4hx/4hx/4hx/4hx/4hx/4iHH/hETxzbDv+Ihx/4hx/4hx/4hx/4hx/4hx/4iHH/Q3cc2I5x/4hx/4iHH/iHH/iHH/iHH/iHH/iHH/iIRhcsro2Ihx/4hx/4hx/4hx/4hx/4hxSdA8YvyIcf+Icf+Icf+Icf+Icf+Icf+ISGkciW6Icf+Icf+Ihx/4hx/4hx/4hx/4hx/4hx/0tbHGpO/4hx/4hx/4iHH/iHH/iHH/iHH/iHH/iHH/iIQSUsDq3/iIcf+Icf+Icf+Icf+Icf+Icf+IhNIyw9zXH/iIcf+Icf+Icf+Icf+Icf+Icf+IhxT00cCy6Icf+Ihx/4hx/4hx/4hx/4hx/4StA8cvz/iIcf+Icf+Icf+Icf+Icf+Icf+IhHkRyW7ocf+Icf+Icf+Ihx/4hx/4hx/4hx/4hxQcQ887z/iIcf+Icf+Icf+Icf+Icf+Icf+Ihx/00jLD3NiIcf+Icf+Icf+Icf+IcU6aPBZchx/4hx/4hx/4hx/4hx/4hx/4iHH/iHH/iHH/iHH/UdffKHH/iIcf+Icf+Icf+Icf+Icf+Icf+Ihx/4hx/4hx/4RE8cyw5x/4hx/4hx/4hx/4hx/4OudRtxiu/4hx/4hx/4hx/4hx/4hZ49cchx/4hx/4hx/4hx/4hx/0L8LOA9iHH/iIcf+Icf+Icf+Icf+Icf+Icf+IhxSht8Xkhx/4hx/4iHH/iHH/iHH/RWRMubuIhx/4hx/4hx/4hx/4hxNDfGu8g5hx/4hx/4hx/4hx/4iHH/iD/NprEyWYhx/4hx/4hx/4hx/4iEbuLLEd/4hx/4hx/4hx/4hx/4g07CO9E9z/iHH/iHH/iIcf+Icf9JCSx/bXH/iHH/iHH/iHH/iHE7sjS0TcuIcf+Icf+Icf+Icf+Icf9LaJxZdohx/4hx/4hx/4hx/4hxTEhMO3uIcf+Icf+Icf+Icf+Ihx/z9nEbGY7oiHH/iHH/iHH/iHH/iHH/iHH/iEe2PJSccf+Icf+Icf+Icf+Icf+Ihx/0rQPGL8cf+Icf+Icf+Icf+Icf+Ihx/0YR3K7ihx/4hx/4hx/4iHH/iFXx2w6HH/iHH/iHH/iHH/iIcUJ3HNiOhx/4hx/4iHH/iHH/iHH/iHH/iHH/iHH/iIcf+IcVGv3lCHH/iHH/iIcf+Icf+Icf+IcU0QXC76iHH/iHH/iHH/iHH/iEoJLG9tiIcf+Icf+Icf+Icf+Icf+Icf+IhxRk6cqxb/iHH/iHH/iHH/iIcf+IcUPWjNKX/4hx/4hx/4hx/4hx/4hxPznBsMY+hx/4hx/4hx/4hx/4iHH/iHH/iHFKWxxaTnH/iHH/iHH/iHH/iHH/iHH/iIcf+DBxwbCePohx/4hx/4hx/4iHH/iHFDD3zPCIiHH/iHH/iHH/iHH/iHH/iHH/iEL8LOA9hx/4hx/4hx/4hx/4hx/4hEnDzGPIcf+Icf+Icf+Icf+Icf+IRu4soR1x/4hx/4hx/4hx/4hx/4hx/4iHH/iHH/TfosQF3/iHH/iHH/iHH/iHH/iIT8I8E9yHH/iHH/iHH/iHH/iHH/hHtjyUnIcf+Icf+Icf+Icf+Icf+EWW7LaRiHH/iIcf+Icf+Icf+IcTkPxbfwOv+Icf+Icf+Icf+Icf+Icf+IT3UcGK5x/4hx/4hx/4iHH/iHH/g0s7S8TEtx/4hx/4hx/4hx/4hx/4hx/4S7W8VKSIcf+Ihx/4hx/4hx/4hxOTVxtsqOiHH/iHH/iHH/iHH/iIQvws4D1x/4hx/4hx/4hx/4hx/4hEnDzGPIcf+Icf+Icf+Icf+Icf+FTx3Q7/iHH/iHH/iHH/iHH/iHH/hK0Dxi/HH/iHH/iHH/iHH/iHH/iHH/hO+iwgXYiHH/iHH/iHH/iHH/iHH/iHH/iIQvws4D1x/4hx/4hx/4hx/4hx/4hx/4iHH/QF0cCy6HH/iIcf+Icf+Icf+Icf+Icf+Icf+Ihx/4hxTPosMF1x/4hx/4hx/4hx/4hx/4iEkxLHzthx/4iHH/iHH/iHH/iHH/iHH/iHH/iIcf+EkJLI9t/4hx/4hx/4hx/4hx/4hx/4iEScPMY8cf+Icf+Icf+Icf+Ihx/1Kv3lBx/4hx/4hx/4iHH/iHFKqDxVfIcf+Icf+Icf+Ihx/4hx/4hx/4hx/4hx/4hx/4T1qcGlZx/4hx/4hx/4hx/4hx/4iEvQPFL8iHH/iHH/iHH/iHH/iHH/hFFyy+jXH/iIcf+Icf+Icf+Icf9BJSz9rYhx/4hx/4hx/4iHH/iHH/iHH/iHH/iHH/iHH/QsQ887z/iHH/iHH/iHH/iHH/iHH/iIcUcxLIztcf+Ihx/4hx/4hx/4hx/4hx/4hx/4iHH/iHH/iHH/iHH/Uq/eUIcf+Icf+Icf+Icf+Icf+Icf+Ihx/4hx/4hPdRworv+Ihx/4hx/4hx/4hx/4hx/4hx/4iHH/iHFOdRwYrohx/4iHH/iHH/iHH/iHH/iHH/iHH/iIcf+IRHccyI6Icf+Ihx/4hx/4hx/4hx/4hx/4hx/4iHH/iHH/hNIyw9zYhx/4hx/4hx/4hx/4hx/4iHH/iHH/iHH/iFq71kRx/4iHH/iHH/iHH/iHH/iHH/iHH/iIcf+Icf+IRHccyI6Ihx/4hx/4hx/4hx/4hx/4hx/4iHH/hAXRwLLnH/iIcf+Icf+Icf+Icf+Icf+Icf+Ihx/4hx/4hxSlscWk5x/4hx/4hx/4hx/4hx/4hx/4iHH/iHH/iHH/Q3cc2I6HH/iHH/iHH/iHH/iHH/iHH/iIcf+EUXLL6Ncf+Icf+Icf+Icf+Icf+Icf+Ihx/4hJMSx87Yhx/4hx/4hx/4hx/4hx/4hx/4iHH/iHH/iHH/iHH/iHH/iHH/iIcf+Icf+Icf+Icf+Icf+Icf+Ihx/0PEPNO8iHH/iHH/iHH/iHH/iIcf+Icf+IQ8Q807xx/4hx/4hx/4iHH/iHFEFyy+jYhx/4hx/4hx/4hx/4hx/4RWRMubuIcf+Icf+Icf+Ihx/4g5SEG3t76HH/iHH/iHH/iHH/iHH/g6dRG3iu7/iHH/iHH/iIcf+Icf+EAdfA8oiHH/iHH/iHH/iHH/iHH/MJbhsHkehx/4iHH/iHH/iHH/iHH/iHH/iHH/iIcf+Icf+Icf+Icf+Icf+EuoPFV8cf+Icf+Icf+Icf+Icf+ITHBMWPv/iHH/iHH/iHH/iHH/iFnj1xyHH/iHH/iHH/iHH/iHH/iIcf+Icf+Icf+Icf+Icf+IRwRcn7qHH/iHH/iIcf+Icf+Icf+IcUz6LDBdcf+Icf+Icf+Ihx/4hx/4hxTnUcGK6Ihx/4hx/4hx/4hx/4hx/4hx/0rQPGL8hx/4hx/4hx/4hx/4hx/4TXrsOFFx/4hx/4iHH/iHH/iHH/g24IS6H3uHH/iHH/iHH/iHH/iHH/iIcf+Icf+ITQisT3X/iIcf+Icf+Icf+Icf9ChJz3tv+Icf+Ihx/4hx/4hx/zrnUbcYrv+Icf+Icf+Ihx/4hx/4QkpM61uIhx/4hx/4hx/4hx/4RA98zwiHH/iHH/iHH/iHH/iIcf+ERcnMo2iHH/iHH/iHH/iIcf+Icf9MWxxKToiHH/iHH/iHH/iHH/iHH/hEnDzGPIhx/4hx/4hx/4hx/4hx/4iHH/iEPEPNO8cf+Icf+Icf+Icf+Ihx/4hKCSxvbYhx/4hx/4hx/4hx/4hx/4RJw8xjyIcf+Icf+Icf+Icf+IhxTcI8I9xx/4hx/4hx/4hx/4hx/4SpCcZvaHH/iHH/iHH/iHH/iHH/OOKBuB1+iHH/iIcf+Icf+Icf+IcUqoPFV8hx/4iHH/iHH/iHH/iHH/iHH/iHH/iIcf+E/CPBPciHH/iHH/iHH/iHH/iISsiMY3eIhx/4hx/4hx/4hx/4hx/4hx/4iHH/StA8Yvxx/4hx/4hx/4hx/4hx/4hLqDxlfP+Icf+Icf+Icf+Icf+IT8I8E9yIcf+Icf+Icf+Icf+Icf8zOkO+xbz/iHH/iHH/iHH/iHH/iD3sIbQT3v+Icf+Icf+Icf+Icf+IhJVkyKm/+Icf+Icf+Ihx/4hx/4hBJSz9rXH/iHH/iHH/iHH/iHH/iIcf+Icf+Icf+Icf+IWrvWRIcf+Icf+Icf+Icf+Icf+ExwTEj7cf+Icf+Icf+Icf+Icf+Ihx/4hx/036LEBd/4hx/4hx/4hx/4hx/4iHH/iHFBxDzzvP+Icf+Icf+Icf+Ihx/4hx/4hC/CzgPXH/iHH/iHH/iHH/iIcf+Icf+ISVZMipv/iIcf+Icf+Icf+Icf+ITHBMWPv/iHH/iHH/iHH/iHH/iHE0kJG7b26HH/iHH/iHH/iHH/iHH/iEbuLKEdcf+Icf+Icf+Icf+Icf+IS9A8UvyIhx/4hx/4hx/4hx/4hx/4hx/4iHH/hO+iwgXYhx/4hx/4hx/4hx/4hx/4iHH/Qvws4D2Icf+Icf+Icf+Icf+Icf+Ihx/4hx/0wjLF3N/4hx/4hx/4hx/4hx/4hx/4iHH/RRcsvo2HH/iHH/iHH/iHH/iHH/iHH/iIcf+Icf9au9ZEiHH/iHH/iIcf+Icf+Icf+Icf+Icf+Icf+Ihx/4hx/4hxXa3SUohx/4iHH/iHH/iHH/iHH/iHH/iHH/iIcf+IcU9NHAsuiIcf+Icf+Icf+Icf+Icf+Icf+Ihx/4hx/4hxSyMsTc1x/4hx/4hx/4hx/4hx/4iHH/iHH/hIMSyc7f+Icf+Icf+Icf+Icf+Icf+Ihx/4hx/4hxSyMsTc1x/4hx/4hx/4hx/4hx/4iHH/iHH/iHH/iHH/iHFCdxzYjohx/4hx/4hx/4hx/4iHH/iHH/iHH/iHH/iHH/SoMcd87/iHH/iHH/iHH/iHH/iIcf+Icf+Icf+Icf+IcUXuLKEdiHH/iIcf+Icf+Icf+IcU5NHCsu/4hx/4hx/4hx/4hx/4iHH/R7Y8lJyHH/iHH/iHH/iHH/iIcf+Icf+DSVYrxqnYhx/4hx/4hx/4hx/4hxRttckkpx/4hx/4iHH/iHH/iHH/hM4oxR1/+Icf+Icf+Icf+Icf+IhxTPosMF1x/4hx/4hx/4hx/4hx/4hx/4iHH/iHH/Qvws4D2Icf+Icf+Icf+Icf+IhKyIxjd4iHH/iHH/iHH/iHH/iHH/iHH/iIcf+Icf9MIyxdzf+Icf+Icf+Icf+Icf+Icf+Ihx/07CPDPc/4hx/4hx/4hx/4hx/4hHtjyUnHH/iHH/iHH/iHH/iHH/iIcTS7AbtE/ocf+Icf+Ihx/4hx/4hx/4hx/0rQPGL8cf+Icf+Ihx/4hx/4hx/4hxS+KMQdeHH/iHH/iHH/iHH/iIcf9AHXwPKIhx/4iHH/iHH/iHH/iHH/iHH/iHH/iIcf+Icf+Icf9MIyxdzf+Icf+Icf+Icf+Icf+Ihx/4hx/4hx/4hJMSx87Yhx/4hx/4hx/4hx/4iHH/iHH/iHH/iHH/VPHdDv+Icf+Ihx/4hx/4hx/4hx/4hx/4hx/4iExbHEpOcf+Icf+Ihx/4hx/4hx/4hx/4hx/4hx/4iHH/T3UcGK6HH/iHH/iIcf+Icf+Icf+Icf+Icf+Icf+Ihx/4hx/4hxXa3SUohx/4iHH/iHH/iHH/iHFGtjyUnIhx/4iHH/iHH/iHH/iHH/iHH/iHH/T3UcGK6Icf+Icf+Icf+Ihx/4hx/4hx/4hx/4RE8cyw5x/4hx/4hx/4hx/4iHH/iHH/iHH/iHH/iHH/iHH/iIcf+Icf9U8d0O/4hx/4hx/4hx/4iHH/iFLX3iiIcf+Icf+Icf+Ihx/4hx/4RSSsvbWIcf+Ihx/4hx/4hx/4hx/4hx/4hx/4iHH/iHH/iHFGaRyZbocf+Icf+Icf+Icf+Icf+Icf+Ihx/4hx/4hx/0rQPGL8cf+Icf+Icf+Ihx/4hx/4hx/4hx/4hx/4hx/4iHH/iEe2PKSc/4hx/4hx/4hx/4iHH/hIjjyHHHH/iHH/iHH/iIcf+Icf+IS9A8UvyIcf+Icf+Icf+Ihx/4hx/4hFFyzOjf+Icf+Icf+Icf+Icf+Ihx/4hx/4hx/4hx/4hAXRwLLnH/iHH/iHH/iHH/iIcf+Icf+Icf+Icf+Icf+IQKo8BlyIcf+Icf+Icf+Icf+IcU5NHCsu/4hx/4hx/4iHH/iHH/iHH/iEPEPNO8cf+Icf+Ihx/4hx/4hx/0ZRfKrocf+Ihx/4hx/4hx/4hx/4hx/4hC/CzgPXH/iIcf+Icf+Icf+Icf+Icf+Icf+Ihx/4herdNS/4hx/4hx/4iHH/iHH/iE5ITCt7iIcf+Icf+Icf+Icf+Icf+Icf+IhxUa/eUIcf+Icf+Icf+Ihx/4hx/4hx/4hx/4hx/4hx/4iHH/Qzd83IiHH/iHH/iIcf+Icf+Icf9L9VxQqohx/4hx/4hx/4hx/4iHH/iHH/iHFGaRyZbocf+Icf+Icf+Icf+Icf+Icf+Ihx/4hx/4hx/0BdHAsuiHH/iHH/iHH/iHH/iHH/iIcf+Icf+Icf+Fnj1xyHH/iHH/iIcf+Icf+Icf+Icf+Icf+Icf+Ihx/4hx/4herdNS/4hx/4iHH/iHH/iHH/iHH/iHH/iHH/iIcf+Icf9C/CzgPYhx/4hx/4hx/4hx/4iHH/iHFHMSyM7Ycf+Icf+Icf+Icf+Icf+Icf+Ihx/4hx/0L8LOA9iHH/iHH/iHH/iHH/iIcf+Icf+IRE8c2w7/iHH/iHH/iHH/iHH/iHH/iIcf+Icf+ITFscSk6HH/iHH/iHH/iHH/iHH/iHH/iIcf+IT8I8E9yHH/iHH/iHH/iHH/iIcf+Icf9G7iyhHYcf+Icf+Icf+Icf+Ihx/4hx/4hx/4hx/4hx/4hxSht8XkiHH/iHH/iHH/iIcf+Icf+FHX0Dj/iHH/iHH/iIcf+IcUnQPGL8hx/4hx/4hx/4hx/4iExbHEpOcf+Icf+Ihx/4hx/4hx/0ISXO7acf+Icf+Icf+Icf+Icf+IhxTpo8Flxx/4hx/4hx/4hx/4iHH/TfosQF3/iHH/iHH/iHH/iHH/iHH/iE/nXCGK/4iHH/iHH/iHH/iHH/iHH/Rq6MpReIcf+Ihx/4hx/4hx/4hx/4hx/4hx/4iEbuLLEd/4hx/4hx/4hx/4hx/4hx/4iEBqnApWiHH/iHH/iHH/iHH/iIQnzs6DGIcf+Icf+Icf+Icf+IcUIPfO8I/4hx/4hx/4hx/4iHH/iHFMSEw7e4cf+Ihx/4hx/4hx/4hxUa/eUIhx/4hx/4hx/4hx/4hx/0aRHKbucf+Icf+Icf+Icf+Icf+Ig5g2e3fJhx/4iHH/iHH/iHH/iHH/iHFBhJzntnH/iIcf+Icf+Icf+Icf9KkJxm9ocf+Icf+Ihx/4hx/4hx/0iOPIcchx/4iHH/iHH/iHH/iHH/iHH/iHH/iEL8LOA9hx/4hx/4hx/4hx/4hx/4hx/4iHFNgpwn1ocf+Icf+Icf+Icf+Icf9C/CzgPYiHH/iHH/iHH/iHH/iHH/iHH/iIcf855tK4GS3/iHH/iHH/iHH/iHH/iHH/Q5w85jz/iHH/iHH/iHH/iHH/iIMe2ivxJdhx/4hx/4hx/4hx/4hx/4T5o8Jlz/iHH/iHH/iHH/iHH/iIcUqoPFV8hx/4hx/4hx/4hx/4iHFHFqyelf+Icf+Icf+Ihx/4hx/4hxQ08cyw6Icf+Icf+Icf+Icf+IQm9s6Qlx/4hx/4hx/4hx/4hx/4Sxt8bkj/iHH/iHH/iIcf+Icf+Icf+Icf+IcUz6LDBdcf+Icf+Ihx/4hx/4hx/4hx/4RFycyjaIhx/4hx/4hx/4hx/4hx/4SlD8avCHH/iIcf+Icf+Icf+Icf86TJK2s21x/4hx/4hx/4hx/4iHH/hBckz424hx/4hx/4iHH/iHH/iHH/hK0Dxy/P+Icf+Icf+Ihx/4hx/4T8I8E9yIcf+Icf+Icf+Ihx/4hx/4hx/4hx/4hx/4hx/4iHFPv1wECohx/4hx/4hx/4hx/4hx/4iE76LCBdhx/4hx/4hx/4hx/4hx/4hx/036LEBd/4iHH/iHH/iHH/iHH/iHH/hM4oxR1/+Icf+Icf+Ihx/4hx/0ByTBnb/4hx/4iHH/iHH/iHH/iHH/iHH/iHH/R9tcokr/iIcf+Icf+Icf+Icf+IcU8VLB6t/4hx/4hx/4iHH/iHH/iHH/g8FSG16t7/iHH/iHH/iIcf+Icf+Icf+Icf+IcUsIrF91/4hx/4hx/4hx/4hx/4iHH/iHFM+iwwXXH/iHH/iHH/iHH/iHH/iIcf+Icf+Icf9JCSx/bXH/iHH/iHH/iHH/iIcf+Icf+IT8I8E9yHH/iHH/iHH/iIcf+Icf+Icf+Icf9AXRwLLohx/4hx/4hx/4hx/4iHH/iHH/iHH/iHFLIyxNzXH/iHH/iHH/iHH/iIcf+Icf+Icf+IQXJM+NuIcf+Icf+Icf+Icf+Icf9ED3zPCIhx/4hx/4hx/4iHH/iHE+ISKx3t2HH/iHH/iHH/iIcf+Icf+ISI48lxz/iHH/iIcf+Icf+Icf+IcUPWjNKX/4hx/4hx/4hx/4iHH/iHH/iHH/iHH/hGroylF4cf+Icf+Ihx/4hx/4hx/4hx/4RlF8quhx/4hx/4hx/4hx/4hx/4hx/4iHH/iHH/iHH/hLgxxXzohx/4hx/4hx/4hx/4hx/4hx/4iHH/iHH/iHH/iHH/UdffKHH/iIcf+Icf+Icf+Icf+Icf+Icf+Ihx/4hx/4hx/4hx/4hx/4hx/4iHH/iHH/iHH/VPHdDv+Icf+Icf+Ihx/4hx/4hx/4hx/4hx/4SciMc3dx/4hx/4iHH/iHH/iHH/iHH/T3UcGK6Icf+Icf+Icf+Icf+Icf+Ihx/4hx/4hx/4hx/4hxSht8XkiHH/iHH/iHH/iHH/iIcf+EcEXJ+6iHH/iHH/iHH/iHH/iHH/OEFzub6M/4iHH/iHH/iHH/iHH/iDf4JLoH2/+Icf+Icf+Ihx/4hx/0Vu7MkR/4hx/4hx/4hx/4hx/4iHH/NQkhu/beiHH/iHH/iHH/iHH/g5rQG4Uv7/iHH/iHH/iIcf+Icf+IcTPIgbw3fnH/iHH/iHH/iIcf+Icf+IRBz8zjCIcf+Icf+Ihx/4hx/4hx/0tbHGpO/4hx/4hx/4hx/4hx/4hx/4iHH/iHH/hK0Dxy/P+Icf+Icf+Icf+Ihx/4hx/4hx/4RE8cyw5x/4hx/4hx/4hx/4hx/4iHH/iHH/iHH/VPHdDv+Icf+Icf+Ihx/4hx/4hx/4hx/4hx/4hx/4iHH/iHH/hIMSyc7f+Icf+Icf+Icf+Icf+Icf+Ihx/1q71kSIcf+Icf+Icf+Ihx/4hCSkzrW4cf+Ihx/4hx/4hx/4hWydo2hx/4iHH/iHH/iHH/iEL8LOA9cf+Icf+Icf+Ihx/4hx/4hx/4hx/4hx/4hxSO2scSVx/4hx/4hx/4iHH/iHH/Ru4soR2HH/iHH/iHH/iHH/iIcf+Icf+Icf+Icf+IcUgJLH9thx/4hx/4iHH/iHH/iHFNgpwn1ocf+Icf+Icf+Ihx/4hx/4hx/0rQPGL8cf+Icf+Icf+Ihx/4hx/4hx/4hx/4hx/4hx/4iHH/hNIyw9zYhx/4hx/4hx/4hx/4hx/4hx/4iHH/iHH/R2kcqW7/iIcf+Icf+Icf+Icf+IcUUEXK+6cf+Icf+Icf+Ihx/4g72VK1Jq2Icf+Icf+Ihx/4hx/4hNIyw9zYcf+Icf+Icf+Icf+Icf+Ihx/4hx/4hx/1nj1xyIcf+Icf+Ihx/4hx/4hx/4UdfQOP+Icf+Ihx/4hx/4hx/4T8I8E9yIcf+Icf+Ihx/4hx/4hPNXwcqHH/iIcf+Icf+Icf+Icf+IN/VRuQquiHH/iIcf+Icf+Icf+Icf+Icf+Icf+Ihx/4hx/0aujKUXiHH/iHH/iHH/iHH/iIcUXuLKEdiHH/iHH/iHH/iHH/iHFF7iyhHYiHH/iHH/iHH/iHH/iHFKaJxZdoiHH/iHH/iHH/iHH/iHH/iHH/iIRU8cuw6Icf+Ihx/4hx/4hx/4hx/036LEBd/4hx/4hx/4iHH/iHH/gztjG9Sc6Icf+Ihx/4hx/4hx/4hx/4WrvWRIhx/4hx/4hx/4hx/4hDhJzXtocf+Ihx/4hx/4hx/4hx/z6ohrJXeYiHH/iHH/iHH/iHH/iHH/hF1oyyl4cf+Icf+Ihx/4hx/4hx/0N3HNiOhx/4hx/4hx/4hx/4hx/4hx/4iHH/iHH/iHH/iHH/iHFDTxzLDohx/4hx/4hx/4iHH/iHFGtjyUnIhx/4hx/4hx/4iHH/iDnsIrcT3XH/iHH/iIcf+Icf+Icf8xroG/UX5x/4hx/4iHH/iHH/iHH/iEDPXBQK/4hx/4hx/4iHH/iHH/iFLX3iiIcf+Icf+Ihx/4hx/4hxWLvYRP+Icf+Ihx/4hx/4hx/4hx/0L8LOA9iHH/iHH/iIcf+Icf+Icf+IT8I8E9yHH/iHH/iIcf+Icf+Icf+Icf+IcUHEPPO8/4iHH/iHH/iHH/iHH/iHH/Qvws4D2Icf+Ihx/4hx/4hx/4hx/4Q8Q807yHH/iIcf+Icf+Icf+Icf85LcG30j6Icf+Icf+Icf+Icf+Icf+INyKiut1d/4iHH/iHH/iHH/iHH/hEcczI43H/iHH/iIcf+Icf+Icf+Fnj1xyHH/iHH/iIcf+Icf+Icf+Icf+Icf+Icf+Ihx/4hx/4hx/4hx/4hx/4hx/4iHH/iHH/iHFMSEw7e4hx/4hx/4hx/4hx/4hx/4hx/4UdffKHH/iHH/iHH/iHH/iHH/iEbuLKEdcf+Icf+Icf+Icf+Icf+Icf+Ihx/4hx/4hx/4hx/4hx/4Qvws4D2HH/iIcf+Icf+Icf+IMsOxvjxOcf+Icf+Icf+Ihx/4hx/4hx/4hx/4hx/4hx/4iEouTH0b/4hx/4iHH/iHH/iHH/iHH/iHH/iHH/iIcUsjLF3N/4iHH/iHH/iHH/iHH/iHFGtjyUnIiHH/iHH/iHH/iHH/iHFHVkyam/+Icf+Icf+Icf+Icf+Ihx/4hx/4hx/4hx/4hx/1XJ2zZx/4hx/4hx/4hx/4hx/4hx/4TSMsPc2Icf+Ihx/4hx/4hx/4hx/4hG7iyxHf+Icf+Ihx/4hx/4hx/4hx/4Mu4hvhHeiIcf+Icf+Icf+Icf+ITKg8RXyIhx/4hx/4hx/4hx/4hx/0GXbPaJiHH/iHH/iHH/iHH/iHH/iHH/iIcf+Icf+Icf+Icf9Vydw2/4iHH/iHH/iHH/iHH/iHH/iHH/iIcf+Icf+Icf+IcVi72ET/iIcf+Icf+Icf+Icf+Icf+Icf+Ihx/4hx/4hx/4hx/0tbHGpO/4hx/4hx/4hx/4hx/4iHH/iHH/iHH/iHH/iHH/iHH/iIcUmDHHfO/4hx/4hx/4iHH/iHH/iHH/iHH/RE8cyw6HH/iHH/iHH/iHH/iIcf+Icf+Icf+Icf+ExbHEpOiHH/iHH/iHH/iHH/iIcf+Icf+Icf+Icf+Icf+IcUWRHKbuhx/4hx/4hx/4hx/4iHH/iHH/iHH/iHH/RpEcpu5x/4hx/4hx/4hx/4hx/4hx/4iHH/iHH/iHH/iHH/iHH/QF0cCy6Icf+Icf+Icf+Ihx/4hx/4hx/4hx/4hx/4hAXRwLLnH/iHH/iHH/iIcf+Icf+Icf+Icf+Ee2PJSccf+Ihx/4hx/4hx/4hx/4hx/0kJLH9tcf+Icf+Ihx/4hx/4hx/4hx/4hx/4hFFyzOjf+Icf+Ihx/4hx/4hx/4hx/0PEPNO8iHH/iIcf+Icf+Icf+Icf+ErQPHL8/4hx/4iHH/iHH/iHH/iHH/iHH/hMWxxKTohx/4hx/4hx/4iHH/iHH/iHH/iHFT8dwOcf+Icf+Ihx/4hx/4hx/4hBckz424hx/4hx/4hx/4hx/4hx/4hx/4iHH/iHH/iHH/hPGvweUHH/iHH/iIcf+Icf+Icf+Icf+IcUXuLKEdiHH/iIcf+Icf+Icf+ISGkciW6Icf+Icf+Icf+Icf+Icf+Ihx/4hx/4hx/4hx/4hG+6ygRYhx/4hx/4hx/4hx/4iHE/OcGwxj5x/4hx/4hx/4iHH/iHH/hJCSyPbf+Icf+Icf+Icf+Icf+ITSMsPc2HH/iIcf+Icf+Icf+IcUxITDt7iHH/iHH/iHH/iHH/iHH/iIcf+Icf+Icf+Icf9Z49cciHH/iIcf+Icf+Icf+Icf+Icf+Icf9CElzu2nH/iHH/iIcf+Icf+Icf+EUXLL6Ncf+Icf+Icf+Icf+Ihx/zW7AbtE/nH/iHH/iIcf+Icf+Icf+DWCkrt9bXH/iHH/iHH/iHH/iHH/hEnDzGPIhx/4hx/4hx/4hx/4hxM19jvKCciHH/iHH/iHH/iHH/iHFNwjwj3HH/iIcf+Icf+Icf+Icf+Icf+Icf+Ihx/4hx/4hx/4QSUs/a2HH/iHH/iHH/iHH/iISfCMcPeIcf+Ihx/4hx/4hx/4T1qcKlb/iHH/iIcf+Icf+Icf+Icf+Icf+IRJw8xjyHH/iHH/iHH/iHH/iHH/g+tDGyS85x/4hx/4hx/4hx/4iHH/g9gJOzf2yIhx/4hx/4hx/4hx/4hx/0e2PJSciHH/iHH/iHH/iHH/iHH/iEUXLM6N/4hx/4iHH/iHH/iHH/iHH/Oj6TtsFshx/4hx/4iHH/iHH/iHH/iHFJ0Dxi/Icf+Icf+Ihx/4hx/4hx/4hKCSxvbYhx/4hx/4hx/4iHH/iHH/iHH/S2icWXaHH/iHH/iIcf+Icf+Icf9McExI+3H/iIcf+Icf+Icf+Icf9JCSx/bXH/iHH/iHH/iIcf+Icf+IS9A8UvyIcf+Icf+Icf+Ihx/4hEXJzKNocf+Icf+Icf+Ihx/4hxTcI8I9xx/4hx/4hx/4hx/4iHEyjjG9cc5x/4hx/4iHH/iHH/iHH/hMcExY+/+Ihx/4hx/4hx/4hx/4ObOzt0xMiHH/iHH/iHH/iHH/iEhOnIsWhx/4hx/4hx/4hx/4hx/0LEPPO8/4hx/4hx/4hx/4hx/4hx/4iHH/R2kcqW7/iHH/iIcf+Icf+Icf+IcUZOnKsW/4iHH/iHH/iHH/iHH/iHH/iHH/hG7iyhHYcf+Icf+Icf+Icf+Icf+IRu4ssR3/iIcf+Icf+Icf+Icf+Icf+ISVZMeptx/4hx/4hx/4hx/4iHH/iHH/iHH/iHH/iE0jLD3Nhx/4hx/4hx/4iHH/iHH/iHH/iHH/hGroylF4cf+Icf+Ihx/4hx/4hx/4g/PpKxwW2HH/iHH/iHH/iHH/iIR8O8k8SHH/iIcf+Icf+Icf+Icf+E5C/CvQcf+Icf+Ihx/4hx/4hx/4hC/CzgPXH/iHH/iHH/iIcf+Icf+ESxbNTp/4hx/4hx/4hx/4iHH/iFq71kRx/4hx/4hx/4iHH/iHH/iDi5A7hG/HH/iHH/iHH/iHH/iIcf+IPRUhs+reiHH/iHH/iHH/iHH/iIcf+ElWTHqbcf+Icf+Ihx/4hx/4hx/036LEBd/4hx/4hx/4hx/4iHH/iHH/iHH/iHFJ0Dxi/Icf+Icf+Ihx/4hx/4hIjjyXHP+Icf+Ihx/4hx/4hx/0kJLH9tcf+Icf+Icf+Icf+Ihx/06CnCfWcf+Icf+Icf+Icf+Icf+DnBsrc+TYcf+Icf+Icf+Icf+Icf9NbWxJKf+Icf+Icf+Icf+Icf+INe2hvBJe/4iHH/iHH/iHH/iHH/hGkRy27v+Icf+Icf+Icf+Icf+EqQnGb2cf+Ihx/4hx/4hx/4hx/0ElLP2tiHH/iHH/iHH/iIcf+EMc/O4w/4hx/4hx/4hx/4iHH/hDhJzXtohx/4hx/4hx/4hx/4iE+CnBfWiHH/iHH/iHH/iHH/iHH/TW1sSSn/iHH/iHH/iHH/iHH/iIcf9Sr95Qcf+Icf+Icf+Ihx/4hx/4T1qcKlb/iHH/iHH/iIcf+Icf+IQKo8BlyHH/iHH/iIcf+Icf+Icf9HaRyZbnH/iHH/iHH/iHH/iHH/RYlst2mHH/iHH/iHH/iHH/iHH/iHFDJKzNtYcf+Icf+Icf+Icf+Ihx/4hFFyzOjf+Icf+Icf+Icf+Icf+Icf+E6CnCfWcf+Icf+Icf+Icf+Icf+IQ3cc6I7/iHH/iHH/iHH/iIcf+INgPRuvwucf+Ihx/4hx/4hx/4hx/zfNUbkyrnH/iIcf+Icf+Icf+Icf+IcUQ8TLw7cf+Icf+Icf+Icf+Ihx/4hC/CzgPXH/iHH/iHH/iHH/iHH/iIRJw8xjxx/4hx/4hx/4hx/4iHH/T5o8Jlz/iHH/iHH/iHH/iIcf+Icf+Dh5Y7iGnIhx/4hx/4hx/4hx/4iDAkobHrXv+Icf+Ihx/4hx/4hx/4hxRG7suRFx/4hx/4hx/4iHH/iHH/iHFJkJxm9ohx/4hx/4hx/4iHH/iHFGTpyrFv+Icf+Icf+Ihx/4hx/4g2uwG6RP6Ihx/4hx/4hx/4hx/4hx/4g1QvK7vQ1x/4hx/4hx/4hx/4iHH/iEouTH0b/4iHH/iHH/iHH/iHH/iE7frCIFcf+Icf+Icf+Icf+Ihx/zv+crUBjYhx/4hx/4hx/4hx/4iEK8jOQ3hx/4hx/4hx/4hx/4hx/4g51QG3Kv6Icf+Icf+Icf+Icf+Ihx/0ScPMY8iHH/iHH/iHH/iIcf+Icf+DXLVLw0q/+Icf+Icf+Icf+Icf+IMQPSsA0t/4iHH/iHH/iHH/iHH/g3WxG5pO5x/4hx/4hx/4iHH/iHH/iEhpHIluiHH/iHH/iHH/iHH/iHH/iHH/iIcf+Icf9DN3zciIcf+Ihx/4hx/4hx/4hx/4STvMjEP/iIcf+Icf+Icf+Icf+ITvosIF2HH/iHH/iIcf+Icf+Icf8yqDK+V82HH/iHH/iHH/iHH/iHH/TfosQF3/iIcf+Icf+Icf+Icf+Icf+Icf+Ihx/4hJyIyDd/+Icf+Icf+Icf+Icf+Icf+IhxQncc2I6HH/iHH/iIcf+Icf+Icf+Icf+Icf+EWJbLdpcf+Icf+Icf+Icf+Icf+IS4McV86HH/iHH/iHH/iHH/iIcU5/vCgE/4hx/4hx/4hx/4hx/4hx/4iHH/R7Y8lJyHH/iHH/iHH/iHH/iIcf+ISgksb22Icf+Icf+Icf+Icf+Icf+Ihx/4RSSsvbWIcf+Icf+Ihx/4hx/4hx/zfPpbkwWocf+Icf+Icf+Icf+Ihx/4hx/4hx/4hx/4hx/4hx/4iHH/Q8Q807yIcf+Icf+Icf+Icf+IhxNC5Bu9G+hx/4hx/4hx/4hx/4hx/4QM9cBApx/4iHH/iHH/iHH/iHH/MIKTsY1s/4hx/4hx/4hx/4iHH/iHH/iHH/iHH/hIsOyE8Ycf+Icf+Icf+Icf+Ihx/4hx/4hx/4hx/4hx/4hx/4iHH/iHH/iHH/iHH/iHH/iHH/iIcf+Icf+IcUjIjHN3iHH/iHH/iHH/iHH/iIcf+IcVzV0yqIcf+Icf+Icf+Ihx/4hx/4hx/4hx/4hx/4hx/4iHH/hV8dsOiHH/iHH/iHH/iHH/iIcf+Icf+Icf+Icf+Icf+Icf+Ihx/4hxO1cVtKjqhx/4hx/4hx/4hx/4hx/4hC/CzgPXH/iIcf+Icf+Icf+Icf9PmjwmXP+Ihx/4hx/4hx/4hx/4hHdpyYlnH/iIcf+Icf+Icf+Icf+E76LCBdiHH/iHH/iIcf+Icf+Icf+EbuLKEdcf+Icf+Icf+Ihx/4hx/4hxQJds9omIcf+Icf+Ihx/4hx/4hxRe4soR2Icf+Icf+Icf+Ihx/4hxSs1cYyr/iHH/iHH/iHH/iHH/iIcUHEPPO8/4hx/4hx/4hx/4hx/4iHH/hAXRwLLnH/iIcf+Icf+Icf+Icf+IcUnQPGL8hx/4iHH/iHH/iHH/iHH/QHJMCdtx/4hx/4hx/4hx/4hx/4hx/4iHH/hAXRwLLnH/iIcf+Icf+Icf+Icf+IQDKsHdX/iHH/iHH/iHH/iHH/iHE+4QGyHv7/iHH/iHH/iHH/iHH/iIcU9iTAnbcf+Icf+Icf+Ihx/4hx/4TFscSk6Icf+Icf+Icf+Icf+Icf9BJSz9rYhx/4hx/4iHH/iHH/iHH/iHH/iHH/iHH/iIcf+ISCl8jWiIcf+Ihx/4hx/4hx/4hxTC3MPSNx/4iHH/iHH/iHH/iHH/iHH/iHH/iIcf+Icf+Icf+IcVGv3lCIcf+Icf+Icf+Icf+Icf+IcTtHwbS4Pohx/4hx/4hx/4hx/4iHFMCKw/dYhx/4hx/4iHH/iHH/iHH/iHH/iHH/iHH/iIcf+Icf+Icf+Icf+Icf9Sr95Qhx/4hx/4hx/4hx/4hx/4iHH/iHH/iHH/iHH/iHH/hL9VxQqocf+Icf+Ihx/4hx/4hx/16t0lKHH/iIcf+Icf+Icf+Icf+Icf+Icf9HDvyfEHH/iHH/iHH/iHH/iHH/iE76LCBdiHH/iHH/iHH/iHH/iHH/g1QvK7vQ2HH/iHH/iHH/iHH/iIcf+IcU+/XAQKiHH/iHH/iHH/iHH/iIcf+ITvosIF2HH/iHH/iHH/iHH/iHH/iITxBcHvqIcf+Ihx/4hx/4hx/z/TArIs/f+Icf+Icf+Icf+Icf+Icf+Ihx/4hx/4RZbstpGIcf+Icf+Icf+Icf+Icf+IhOQvw70P+Icf+Icf+Icf+Icf+Icf+IMAkisQfd/4hx/4hx/4hx/4iHH/iHH/gzVES9q7uIcf+Ihx/4hx/4hx/4hFFyzOjf+Icf+Icf+Icf+Ihx/4hHtjyknP+Icf+Icf+Icf+Ihx/4hx/4hxSyMsTc1x/4hx/4hx/4hx/4hx/4iHH/iHH/iHH/iHFHMSyM7Ycf+Icf+Icf+Icf+Ihx/4hx/4hx/4hx/4hETxzbDv+Icf+Icf+Icf+Ihx/4hau9ZEcf+Icf+Icf+Ihx/4hx/4hx/4hx/4hx/4hx/4iHH/iHH/iHH/iHH/iHH/iHH/iIcf+Icf+IcVfj2Rz/iHH/iHH/iIcf+Icf+Icf+ISgksb22Icf+Icf+Icf+Ihx/4hx/4hx/4hx/0wjLF3N/4hx/4hx/4hx/4iHH/iHFNwjwj3HH/iHH/iHH/iHH/iIcf+Icf+Icf+Icf+Icf9Vyds2cf+Icf+Icf+Icf+Icf+Icf+Ihx/4hx/4hx/4hx/4hx/4hSr99Q/4hx/4hx/4hx/4hx/4iHH/iHH/iHH/iHH/hC/CzgPYcf+Icf+Ihx/4hx/4hx/4hx/4hx/4hDdxzojv+Icf+Icf+Icf+Ihx/4hx/4hx/4hx/4hx/4hO+iwgXYcf+Ihx/4hx/4hx/4hx/0BdHAsuiHH/iHH/iHH/iHH/iIcf+Icf+ISgksb22Icf+Icf+Icf+Icf+Ihx/4hx/0e2PJSchx/4hx/4hx/4iHH/iHH/RJw8xjyIcf+Icf+Ihx/4hx/4hx/4hFsWy06Yhx/4hx/4iHH/iHH/iHEyjjG9cc6HH/iHH/iHH/iHH/iHH/iHH/iIcf9HBFyfuoiHH/iHH/iHH/iHH/iHH/iHH/iIcf+Icf+IcUYpfJ1oiHH/iHH/iHH/iHH/iHH/hKLkxtG4cf+Icf+Icf+Ihx/4hx/4hx/4hx/4hx/4hxQPwsAT3/iIcf+Icf+Icf+Icf+INi5ButG+iHH/iHH/iIcf+Icf+IcUQXLL6NiHH/iHH/iHH/iHH/iIcU6aPBZccf+Icf+Icf+Icf+Ihx/4S9rcYlL/iHH/iIcf+Icf+Icf+Icf+Icf+Icf+Ihx/4hx/4hx/4hx/4Xq3SUocf+Icf+Icf+Icf+Icf+Icf+Ihx/4hx/4hx/4hx/4hxTg18Hyhx/4hx/4hx/4hx/4iHH/iHH/iHH/iHH/iHFCXJzaNocf+Icf+Icf+Icf+Icf+ITQisP3Vx/4hx/4hx/4hx/4iHH/iHH/TCMsXc3/iHH/iHH/iHH/iHH/iHH/hPmjwmXP+Icf+Icf+Icf+Icf+Ihx/4hNIyw9zYcf+Icf+Icf+Icf+Icf+IcUmDHGfOcf+Icf+Icf+Icf+Ihx/4Q+lc4Wr/iHH/iHH/iHH/iHH/iHH/iECqPAZciHH/iHH/iHH/iHH/iIcf+DBxwbCePohx/4hx/4hx/4iHH/iDAPcbABjohx/4hx/4hx/4hx/4hxTxUsHq3/iHH/iIcf+Icf+Icf+IMvVSvgqtcf+Ihx/4hx/4hx/4hx/4hx/0wjLF3N/4hx/4hx/4iHH/iHH/iHH/iHH/iHH/QKTsBrFx/4hx/4hx/4iHH/iHH/iHH/iHH/iHH/iHH/iIcf+Icf+Icf8+dJGyi26HH/iIcf+Icf+Icf+Icf9AMqwN1Ycf+Icf+Icf+Icf+Icf+DXtobsSXnH/iHH/iIcf+Icf+Icf+IRJw8xjxx/4iHH/iHH/iHH/iHH/iHH/SciMc3eHH/iHH/iIcf+Icf+Icf+D9+MrGBzYcf+Icf+Icf+Icf+Ihx/4hKCSxvbYhx/4hx/4hx/4hx/4hx/4iHH/iHH/iHH/iHH/Qvws4D2Icf+Icf+Ihx/4hx/4hxTUL8K9CIcf+Icf+Icf+Ihx/4hx/4hGbuypEYcf+Icf+Icf+Icf+Ihx/4hx/0SW7NaR/4hx/4hx/4hx/4hx/4hx/0ZRfKrohx/4hx/4hx/4hx/4iHH/iHH/iHH/iHH/iHH/iHH/iIcf+Icf+Icf+Icf+Icf+Icf+Ihx/4R7Y8lJxx/4hx/4hx/4hx/4iHH/iHH/iHH/iHH/iHH/VcnbNnH/iHH/iHH/iHH/iHH/iHH/iIcf+Icf+Icf+Icf+Icf+EdpHKlu/4hx/4hx/4hx/4iHH/iEuDHFfOcf+Icf+Ihx/4hx/4hx/4NN4kvCHbhx/4hx/4hx/4iHH/iHH/iHH/iHH/iHH/TCMsXc3/iHH/iHH/iIcf+Icf+Icf+Icf9EnDzGPIiHH/iHH/iHH/iHH/iHH/QF0cCy6Icf+Icf+Icf+Ihx/4hx/4hx/zjVAbkq/v+Ihx/4hx/4hx/4hx/4hx/4hx/4iHFOWpwaVocf+Icf+Icf+Icf+Ihx/4hxV+PZHP+Icf+Icf+Icf+Ihx/4g6bWG2kp6Icf+Ihx/4hx/4hx/4g81IG1K37/iHH/iHH/iIcf+Icf+IcTcIobj3Xocf+Icf+Icf+Icf+Icf+Ihx/0AyrA3Vcf+Icf+Icf+Ihx/4hx/4MhHRvu4uiIcf+Icf+Icf+Icf+Icf+DBkQbCrvnH/iHH/iHH/iIcf+Icf+Icf+Icf+Icf+IcUJ3HNiOiHH/iHH/iHH/iIcf+Icf+E2VbDaphx/4hx/4hx/4iHH/iHH/Qvws4D2Icf+Icf+Icf+Icf+Ihx/4hx/4RwRcn7qIcf+Icf+Icf+Icf+Icf+Ihx/4hx/4hx/4hx/4hx/4hx/091HBiuiHH/iHH/iHH/iIcf+Icf+EbuLKEdcf+Icf+Icf+Icf+Ihx/4hx/4hx/4hx/4hx/4hx/0qDHHfO/4hx/4hx/4hx/4iHH/iHH/gwX2SwsJuHH/iHH/iIcf+Icf+Icf+Icf+Icf+DcrxLnUO4cf+Icf+Icf+Icf+Icf+IcUlDfGvIhx/4hx/4hx/4hx/4iHH/iHH/iHH/iHFEFyy+jYhx/4hx/4hx/4iHH/iHH/iE76LCBdhx/4hx/4hx/4hx/4iHH/iHH/iHH/iHH/iHFPYkwJ24cf+Icf+Icf+Icf+Icf+Ig/EyOy7Nz/iHH/iHH/iIcf+Icf+IcUcxLIzthx/4hx/4hx/4hx/4hx/4iHFCnDzmPP+Icf+Icf+Icf+Ihx/4hxQlyc2jZx/4hx/4hx/4iHH/iHH/hK0Dxy/P+Icf+Icf+Icf+Ihx/4THBMWPv/iHH/iHH/iIcf+Icf+IcUtwTEj7hx/4iHH/iHH/iHH/iHH/QOSMErf/iHH/iHH/iHH/iIcf+Icf+Icf+IcU3CPCPccf+Icf+Ihx/4hx/4hx/z1o5rSXGf+Icf+Ihx/4hx/4hx/4hC/CzgPXH/iHH/iHH/iIcf+Icf+Icf+Icf+ITSMsPc2HH/iHH/iHH/iIcf+Icf+Icf+Icf+IcUpbHFpOcf+Icf+Icf+Icf+Ihx/4hx/0+aPCZc/4hx/4hx/4iHH/iHH/iEPEPNO8cf+Icf+Icf+Ihx/4hx/4hx/4hx/4hx/4hx/0BdHAsuiHH/iHH/iIcf+Icf+Icf+Icf+Icf+Icf+Ihx/4hx/4hx/4hBl2wHif+Icf+Ihx/4hx/4hx/4hx/0e2PJSchx/4iHH/iHH/iHH/iHH/iHH/iHH/iIcf+Icf+Icf+Icf+Icf+Icf+Ihx/4hx/4hx/4hx/4hx/4hx/4iHH/iHH/iHH/iHH/iHFPv1wECohx/4iHH/iHH/iHH/iHH/iHH/iHH/iIcf+Icf+Icf+Icf+Icf+IQkpM61uIcf+Icf+Icf+Ihx/4hx/4hx/4hx/4hx/01tbEkp/4hx/4hx/4hx/4hx/4hPWpwqVv+Icf+Icf+Icf+Icf+IcTc6QrjFvYhx/4hx/4hx/4hx/4hx/znY07cnLIcf+Icf+Icf+Icf+Icf+Icf9CxDzzvP+Icf+Icf+Icf+Icf+ISgksb22Icf+Ihx/4hx/4hx/4hx/4hxTPosMF1x/4hx/4iHH/iHH/iHH/iHH/iHH/hK0Dxy/P+Ihx/4hx/4hx/4hx/4hxQcQ887z/iIcf+Icf+Icf+Icf+Icf+Icf+Ihx/4hx/0AdfA8oiIcf+Icf+Icf+Icf+Icf9HdpyYloiHH/iHH/iHH/iHH/iHH/iHH/hDxDzTvIhx/4hx/4hx/4hx/4hx/4iHH/iHH/iHH/iHH/iHH/iHE31QG4Kv6HH/iHH/iHH/iHH/iIcf+IcU9iTAnbcf+Icf+Ihx/4hx/4hx/0rQPGL8cf+Icf+Icf+Ihx/4hx/4hx/4hx/4RLFs1On/iHH/iIcf+Icf+Icf+Icf+Icf+Icf+Ihx/4hx/zAJIrAH3XH/iHH/iIcf+Icf+Icf+EuoPGV8/4hx/4iHH/iHH/iHH/iHH/N81RuTKucf+Ihx/4hx/4hx/4hx/4hx/036LEBd/4hx/4iHH/iHH/iHH/hAqjwGXIhx/4iHH/iHH/iHH/iHFJ0Dxi/Icf+Icf+Ihx/4hx/4hx/0SW7NaR/4hx/4hx/4hx/4hx/4iHEzO8G9xD7/iHH/iHH/iIcf+Icf+E1VzDqjiHH/iHH/iHH/iIcf+Icf9DXJzqNv+Icf+Icf+Ihx/4hx/4hx/4hO+iwgXYcf+Icf+Icf+Ihx/4hx/4hx/4hxSyMsTc1x/4hx/4hx/4hx/4iHH/iHH/iHH/iHH/RE8cyw6HH/iHH/iHH/iHH/iIcf+IM42yvXJNhx/4hx/4iHH/iHH/iHH/SVZMepuIcf+Icf+Icf+Icf+Icf+ITzV8HKiHH/iHH/iHH/iHH/iIcf+ExwTFj7/4hx/4hx/4iHH/iHH/iHFGaRyZbocf+Icf+Icf+Icf+Icf+Icf+Ihx/4hx/4hx/4TFscSk6Icf+Icf+Icf+Icf+Icf+Ihx/4hxRmkcmW5x/4iHH/iHH/iHH/iHH/iHH/iHH/iEuoPGV8/4hx/4hx/4hx/4hx/4iHFM+iwwXXH/iHH/iHH/iHH/iHH/iHH/iIcf+Icf+Icf+Icf+Icf+Icf+IXq3SUnH/iHH/iHH/iHH/iIcf+Icf+Icf+Icf+Icf+Icf+Ihx/4hx/4hx/4hx/4hx/4hx/4hFJKy9tYhx/4hx/4hx/4iHH/iHH/hKe2xoSYhx/4hx/4iHH/iHH/iHH/hFFyy+jXH/iHH/iHH/iHH/iIcf+IOTpCt8W9iHH/iHH/iHH/iHH/iIcf9DxDzTvIhx/4hx/4hx/4hx/4iHH/iHH/RRcsvo2HH/iHH/iHH/iHH/iHH/iIcf+Icf+Icf+Icf+EgxLJzt/4hx/4hx/4hx/4iHH/iHFPFSwerf+Icf+Icf+Icf+Icf+Icf+Ihx/4hx/4hx/4hx/4hDdxzojv+Icf+Icf+Icf+Icf+IhxRzEsjO1x/4iHH/iHH/iHH/iHH/iHH/iDEuQr/RvYcf+Icf+Icf+Icf+Icf+IPTpBs8W+cf+Icf+Ihx/4hx/4hx/4hxTUL8K9CIcf+Icf+Ihx/4hx/4hx/4OCMhuNzecf+Icf+Icf+Ihx/4hx/0X7rMBF/4iHH/iHH/iHH/iHH/iHH/iHH/iIcf+Icf+IR7Y8pJz/iHH/iHH/iIcf+Icf+Icf+Icf+Icf+Icf+Ihx/4hx/0wjLF3N/4hx/4hx/4hx/4hx/4hx/4g5euG3hR6Icf+Icf+Icf+Icf+Icf+EjbXIJKiIcf+Icf+Icf+Icf+Icf+IR8O8k8SIcf+Icf+Ihx/4hx/4hx/1Tx3Q7/iHH/iHH/iIcf+Icf+Fq71kSHH/iHH/iIcf+Icf+Icf+EbuLKEdcf+Icf+Icf+Ihx/4hx/4hx/4hx/4NvVRuwqu/4hx/4iHH/iHH/iHH/iHFHjjyHHIiHH/iHH/iHH/iHH/iHH/hd1dMqhx/4hx/4hx/4hx/4hx/1m72ET/iHH/iHH/iHH/iHH/iHH/iEWJbMdp/4hx/4hx/4hx/4hx/4iHH/iHH/iHH/iHH/iHH/iHH/hObWwpKYhx/4hx/4hx/4hx/4gxkJK/b21x/4hx/4hx/4iHH/iHH/iHH/iHH/SQksf21x/4hx/4hx/4iHH/iHH/iHH/iHH/iHFFdpy4lv+Ihx/4hx/4hx/4hx/4hxRXacuJb/iIcf+Icf+Icf+Icf+Icf9FFyy+jYcf+Icf+Ihx/4hx/4hx/4hx/4hx/4hx/0UXLL6Nhx/4iHH/iHH/iHH/iHH/iHH/hK0Dxy/P+Ihx/4hx/4hx/4hx/4hx/4hx/4hBJSz9rXH/iIcf+Icf+Icf+Icf+Icf+Fq71kSIcf+Icf+Icf+Icf+IcVDX3yiIcf+Icf+Icf+Icf+Icf+Ihx/4RE8c2w7/iIcf+Icf+Icf+Icf+Icf+Icf+EByTBnb/4hx/4hx/4hx/4iHH/iER3HMiOiHH/iIcf+Icf+Icf+Icf+Icf+ITvosIF2HH/iIcf+Icf+Icf+Icf+IcUHEPPO8/4iHH/iHH/iHH/iHH/iHH/iHFKqDxVfIhx/4hx/4hx/4hx/4hx/4hC/CzgPYcf+Icf+Icf+Icf+Icf+Icf+Ihx/4hx/4hx/4hx/4hx/4hxQ0nM22P/iHH/iHH/iHH/iHH/iHH/g+NPGyyw6Icf+Icf+Icf+Icf+Ihx/4hx/4hxOAJSt/2thx/4hx/4iHH/iHH/iHH/MtMFviz6hx/4iHH/iHH/iHH/iHH/iHFLIyxNzXH/iHH/iHH/iIcf+Icf+IRA98zwhx/4hx/4hx/4hx/4hx/4hx/07CPCPccf+Icf+Icf+Icf+Icf+Icf+Ihx/4hx/0L8LOA9iHH/iHH/iHH/iHH/iIcf+E/CPBPciHH/iHH/iHH/iHH/iIcf8wZEGwq75x/4iHH/iHH/iHH/iHH/iDsa8bXlDohx/4hx/4hx/4hx/4hx/4iHH/iHH/iHH/hLgxxXzohx/4hx/4hx/4hx/4hx/4hx/4iHH/iHH/iHH/iHH/TbqMNFdx/4hx/4hx/4iHH/iHH/iEvQPFL8iHH/iHH/iHH/iIcf+IN42xunJO/4hx/4hx/4hx/4iHH/iHFICSx/bYcf+Icf+Icf+Icf+Icf+Ihx/4hxTnUcGK6Icf+Ihx/4hx/4hx/4hx/4hNIyw9zYcf+Icf+Icf+Ihx/4hx/4hx/4hx/4hx/4hx/4iEtDfFvIhx/4hx/4hx/4iHH/iHH/hAMqwd1f+Icf+Ihx/4hx/4hx/4Q3cc2I5x/4hx/4hx/4hx/4hx/4hxN8GyuT5N/4hx/4hx/4hx/4hx/4hx/4NzChus9e/4hx/4hx/4iHH/iHH/g1rQK7Uv2HH/iHH/iHH/iHH/iHH/iIcf8yaJK+l22HH/iIcf+Icf+Icf+IcUwtzD0jcf+Ihx/4hx/4hx/4hx/4hx/0xwTEj7hx/4hx/4hx/4hx/4hx/4iEoJLG9tiHH/iHH/iHH/iHH/iHH/iHFHVkyam/+Icf+Icf+Icf+Ihx/4hxNRryuuUNiIcf+Icf+Icf+Icf+Icf+Icf9BvIwFN/+Ihx/4hx/4hx/4hx/4hx/4hL0DxS/IiHH/iHH/iHH/iHH/iHH/iHH/iIcf+EuDHFfOhx/4hx/4iHH/iHH/iHH/iHH/iHH/iHH/iITrqMJFeIcf+Icf+Icf+Icf+Icf+Icf+Ihx/4R7Y8lJxx/4hx/4hx/4hx/4iHH/hNIyw9zYhx/4hx/4hx/4hx/4hx/4hx/4iHH/R2kcqW7/iHH/iIcf+Icf+Icf+Icf+Icf+Icf+IhxRBcsvo2Icf+Icf+Icf+Icf+Icf+IQvws4D1x/4iHH/iHH/iHH/iHH/hO+iwgXYhx/4hx/4iHH/iHH/iHH/iHH/iHH/iHH/iEUXLM6N/4iHH/iHH/iHH/iHH/iHH/iHH/R2kcmW5x/4hx/4hx/4iHH/iHH/hDHPzuMP+Icf+Icf+Ihx/4hx/4hx/zXforsgXYhx/4hx/4iHH/iHH/iHH/hC/CzgPYcf+Icf+Icf+Ihx/4hx/4hx/4hx/4TDCsTPWHH/iHH/iHH/iHH/iHH/StA8Yvxx/4iHH/iHH/iHH/iHH/OnURtorucf+Icf+Icf+Icf+Ihx/4hMzVxDKnH/iHH/iHH/iHH/iHH/iIOShIt9e3cf+Icf+Icf+Ihx/4hx/4hx/4hx/4hx/0pDfGvIcf+Icf+Icf+Icf+Icf+IPlkSs6bt/4hx/4hx/4hx/4hx/4hx/0UXLL6Nhx/4iHH/iHH/iHH/iHH/hAckwZ2/+Icf+Icf+Icf+Icf+IcU3CPCPchx/4hx/4hx/4hx/4hx/4g0o2G8XJ5x/4hx/4hx/4hx/4hx/4iHE4dJK3i21x/4hx/4iHH/iHH/iHH/iHH/g4QPS4vwuIcf+Icf+Ihx/4hx/4hx/4RUnMu2Nx/4hx/4iHH/iHH/iHH/iDGLtb90Socf+Icf+Ihx/4hx/4hx/4hx/4TZVsNqmHH/iIcf+Icf+Icf+IcTwvFbPQ6ocf+Icf+Icf+Ihx/4hx/4hEHPzOMIhx/4hx/4iHH/iHH/iHH/iHH/iEvQPFL8iHH/iIcf+Icf+Icf+Icf9N+ixAXf+Icf+Icf+Ihx/4hx/4hx/4hx/4hau9ZEhx/4hx/4hx/4hx/4hx/4hx/4iHH/iHH/hLQ3xbyIhx/4iHH/iHH/iHH/iHH/iHH/iHH/iIcf+IcUC8jPQ3cf+Icf+Icf+Icf+Icf+IOnSStottiHH/iHH/iIcf+Icf+Icf+Icf+Icf+Icf+Ihx/4hx/4hZ49cccf+Icf+Icf+Ihx/4hx/4hx/4hx/4hx/4hx/4iHH/iHH/iHH/iHH/iHH/iHH/iIcf+Icf+Icf+Icf+Icf+Icf+Ihx/4hx/4hx/4TvosIF2Icf+Icf+Icf+Ihx/4hx/4VsnaNohx/4hx/4iHH/iHH/iHH/UdffKHH/iHH/iIcf+Icf+Icf+ITm1sKSlx/4iHH/iHH/iHH/iHH/iHH/iHH/iEXWjLKXcf+Ihx/4hx/4hx/4hx/4hx/4Na0Cu1L9hx/4hx/4iHH/iHH/iHH/iHH/iHH/iHH/RE8cyw6HH/iHH/iIcf+Icf+Icf+Icf+Icf+Icf841QG4Kv5x/4hx/4hx/4hx/4iHH/iHFHFqyelf+Icf+Ihx/4hx/4hx/4hxQLyM9Ddx/4hx/4hx/4iHH/iHH/iHH/iEXWjLKXcf+Icf+Icf+Icf+Ihx/4hd1dQq/4hx/4hx/4hx/4iHH/iHH/XdXTKocf+Icf+Icf+Ihx/4hx/4hxV+PZHP+Icf+Icf+Ihx/4hx/4hx/0uDHFfOiIcf+Icf+Icf+Icf+Icf+Icf+Ihx/4hx/4hx/4hx/4hx/4hx/4iHH/iHH/iHH/iHH/iHH/iHH/iIcf+Icf+Icf+Icf+Icf+Icf+Ihx/4hx/4hx/4hxV+PZHP+Icf+Ihx/4hx/4hx/4hx/4hx/4hx/4iHH/iHH/iHH/iHH/iHH/iHH/iIcf+Icf+Icf+Icf+Icf+Icf+Ihx/4hx/4hx/4hx/4TbqMRFf/iHH/iHH/iIcf+Icf+Icf+Icf+Icf+EkJLI9t/4hx/4iHH/iHH/iHH/iHFILkyNG/+Icf+Icf+Icf+Icf+Ihx/4hx/4hx/1HX3yhx/4hx/4iHH/iHH/iHH/iHH/iHH/iHH/iIcf+Icf+EUXLL6Ncf+Icf+Icf+Icf+Icf+IgzKXG91o5x/4iHH/iHH/iHH/iHH/iHFBxDzzvP+Ihx/4hx/4hx/4hx/4hxTudcEYqIcf+Icf+Ihx/4hx/4hx/4OSbzt9kMhx/4hx/4hx/4hx/4iHH/iHH/iHH/iE0jLD3Nhx/4hx/4hx/4hx/4iHH/iHH/iHH/iHH/iHH/hETxzLDnH/iHH/iHH/iIcf+Icf+F3V0ypx/4hx/4hx/4iHH/iHH/iHH/iHH/iHH/iHH/iIcf+Icf+IcVPx3A5x/4hx/4hx/4iHH/iHH/iHH/iHH/iHH/iHH/iIcf+Icf+Icf+Icf+Icf+Icf+Ihx/4Uq/fUP+Icf+Icf+Ihx/4hx/4hx/4hx/4hx/4hx/4iHH/iHH/iF3V1Cr/iHH/iHH/iIcf+Icf+Icf+E/CPBPciHH/iHH/iIcf+Icf+Icf+Icf+Icf+Icf+Ihx/4hx/4hx/4hx/4hx/4hx/4iHH/iHH/iHH/iHH/WrvWRIiHH/iHH/iHH/iHH/iHH/iHH/iEUXLM6N/4iHH/iHH/iHH/iHH/iHH/iHH/iIcf+Icf+EL8LOA9hx/4hx/4hx/4hx/4iHH/iEL8LOA9cf+Icf+Icf+Icf+Icf+Ihx/4hx/4hx/4hx/4hJMSx87Yhx/4hx/4hx/4iHH/iHH/hC0bzi5HH/iHH/iHH/iHH/iHH/g0MSG8zt6HH/iIcf+Icf+Icf+Icf9NCKw/dYhx/4hx/4hx/4hx/4hx/4T5o8Jlz/iHH/iHH/iHH/iHH/iIcf+Icf+Icf+ErQPHL8/4hx/4hx/4iHH/iHH/iHH/iHH/hSr95Qcf+Icf+Icf+Icf+Icf+Icf+Ihx/4hx/4hx/4hETxzbDv+Icf+Icf+Icf+Icf+Ihx/4hx/4hx/4hx/0buLKEdhx/4hx/4iHH/iHH/iHH/hKkJxm9nH/iHH/iHH/iIcf+Icf+IcUNxzMjjiHH/iHH/iHH/iIcf+Icf+Icf+Icf+Icf+Icf+E91HBiuhx/4hx/4hx/4iHH/iHH/iHFCnDzmPP+Icf+Ihx/4hx/4hx/4hx/4hx/4hx/4SYjsd3GHH/iIcf+Icf+Icf+Icf+Icf+Icf+Ihx/4hx/4hxV+PZHP+Icf+Icf+Ihx/4hx/1q71kSIcf+Icf+Ihx/4hx/4hx/0VkTLm7iIcf+Icf+Icf+Icf+Icf+Icf+Ihx/4hx/4hx/0uNvGck/4hx/4hx/4hx/4iHH/iHH/iHH/iHH/hC/CzgPYcf+Icf+Ihx/4hx/4hx/4Q8Q807yHH/iHH/iIcf+Icf+Icf+EZRfLro/4iHH/iHH/iHH/iHH/iHH/iHH/iIcf+IcUcxLIzthx/4hx/4hx/4hx/4hx/4hx/4iHH/iHH/iHH/iERPHNsO/4hx/4hx/4hx/4hx/4iHH/iHH/iHFPFSwerf+Icf+Icf+Icf+Icf+Ihx/0ScPMY8iHH/iHH/iHH/iIcf+Icf9G7iyhHYcf+Icf+Icf+Icf+IhxMMkBvzb+iHH/iHH/iIcf+Icf+Icf9PmjwmXP+Icf+Ihx/4hx/4hx/4hx/08a/B5Qhx/4iHH/iHH/iHH/iHH/iDE8QbDTvv+Icf+Icf+Ihx/4hx/4hx/zWCkrt9bYcf+Icf+Icf+Icf+Icf+Icf9AXRwLLohx/4hx/4iHH/iHH/iHH/iHH/iHFICSx/bYcf+Icf+Ihx/4hx/4hx/4hx/0Ck7Aaxcf+Icf+Icf+Icf+Ihx/4hx/4hx/4hxQPwsAT3/iHH/iHH/iIcf+Icf+Icf+Icf+Icf+Icf+IhxSyMsXc3/iIcf+Icf+Icf+Icf+Icf+IRRcszo3/iHH/iIcf+Icf+Icf+Icf+Icf+Icf+Ihx/4hx/4hx/4hx/4hx/4hx/4iHH/iHH/iHH/iHH/iHH/iHH/iDlIQbe3vocf+Ihx/4hx/4hx/4hx/4gweD2wl8Jx/4hx/4hx/4hx/4hx/4hx/0FKTPtbcf+Icf+Icf+Ihx/4hx/4hx/4hx/4SciMc3dx/4hx/4hx/4iHH/iHH/iHH/iHH/iDKREb5u7nH/iHH/iHH/iHH/iIcf+Icf+Icf+IcTwY87PnDIhx/4hx/4hx/4iHH/iHH/iHH/iHH/iD06QbPFvnH/iHH/iHH/iIcf+Icf+IcUQXLL6NiHH/iHH/iHH/iHH/iIcf+Icf+Icf+IcUqoPFV8hx/4iHH/iHH/iHH/iHH/iHH/iHH/iIcf+IcUWRHKbucf+Icf+Ihx/4hx/4hx/4hx/0uoPFV8cf+Ihx/4hx/4hx/4hx/4hKCSxvbYhx/4hx/4iHH/iHH/iHH/hHaRypbv+Icf+Icf+Icf+Icf+Icf+Ihx/4hx/4hx/4hxVMnbNnH/iIcf+Icf+Icf+Icf+Icf+Icf+Ihx/4hx/4hx/4hx/4hxVMnbNocf+Icf+Icf+Icf+Icf+IWrvWRIcf+Icf+Icf+Icf+Icf+Ihx/4hx/4hx/4hx/4hx/4hx/4iHH/iHH/iHH/iHH/iHH/iHH/iIcf+Icf+Icf+Icf+Icf+IcUSujMUX/4iHH/iHH/iHH/iHH/iHH/iHH/iIS7W8VKRx/4iHH/iHH/iHH/iHH/iHH/iEjwjJD3/4hx/4hx/4iHH/iHH/iHH/iHH/iHE+FKGy617/iHH/iHH/iHH/iIcf+Icf9IjjyHHIcf+Icf+Ihx/4hx/4hx/4hx/0iOPIcciHH/iHH/iHH/iHH/iHH/iHH/Q3cc2I6HH/iHH/iHH/iIcf+Icf+Icf+Icf+Icf+IQvws4D1x/4iHH/iHH/iHH/iHH/iHH/iHH/iEBdHAsucf+Icf+Ihx/4hx/4hx/4hx/4hx/4g0FqG96V7/iHH/iHH/iIcf+Icf+Icf+IT8I8E9yHH/iHH/iIcf+Icf+Icf+Icf9G7iyhHYcf+Icf+Ihx/4hx/4hx/4hxRe4soR2Icf+Icf+Ihx/4hx/4hx/4hx/4hx/4hx/0UXLL6Nhx/4iHH/iHH/iHH/iHH/iHFPFSwerf+Icf+Icf+Ihx/4hx/4hx/4hx/4hMWxxKTocf+Icf+Icf+Icf+Ihx/4hx/4hx/4hx/4hO+iwgXYcf+Icf+Ihx/4hx/4hx/4hx/4hx/4hx/4iEuDHFfOcf+Icf+Icf+Ihx/4hx/4hx/4hx/4hx/4hx/4iHH/iHH/iHH/iHH/iHH/iHH/iIcf+Icf+Icf+Icf+Icf+Icf+Ihx/4hx/4hx/4hx/4hx/4hx/4iHH/iHH/iHH/iHH/iHH/iHH/TfosQF3/iIcf+Icf+Icf+Icf+Icf+EElLP2thx/4hx/4iHH/iHH/iHH/iHH/iHH/iHH/NAiivPddiIcf+Icf+Icf+Icf+Icf9K0Dxi/HH/iIcf+Icf+Icf+Icf+IMMiCsEd9cf+Icf+Icf+Icf+Icf+Icf+Eyi7EXRcf+Icf+Ihx/4hx/4hx/4hx/4hx/4hx/4iHH/iHH/iHFD1ozSl/+Icf+Icf+Icf+Icf+Ihx/0hOnIsWiHH/iHH/iHH/iIcf+Icf9M4oxB13H/iHH/iHH/iHH/iHH/iHH/iIcf+IS9A8UvyIcf+Icf+Icf+Icf+Ihx/4SI48hxxx/4hx/4hx/4iHH/iHH/iEbuLLEd/4hx/4hx/4hx/4iHH/iHH/iHH/iHH/iHH/TfosQF3/iHH/iIcf+Icf+Icf+Icf9K0Dxi/HH/iHH/iIcf+Icf+Icf+IRRcszo3/iHH/iHH/iHH/iIcf+Icf9GroylF4hx/4hx/4hx/4hx/4iHH/iHFLMKxM9Yhx/4hx/4iHH/iHH/iHH/PMlVtTaq/4hx/4hx/4iHH/iHH/iD8go7HfXIhx/4hx/4hx/4iHH/iHH/iDptYbaSnoiHH/iHH/iHH/iHH/iHH/iHH/PqYyslnNiHH/iHH/iIcf+Icf+Icf+Icf+Icf+Icf+IhxORMktuzbcf+Ihx/4hx/4hx/4hx/4TvosIF2Icf+Icf+Ihx/4hx/4hx/0VkTLm7iIcf+Icf+Icf+Icf+Icf9PdRwYrohx/4hx/4hx/4hx/4iHH/hG+6ygRYhx/4iHH/iHH/iHH/iHH/iHH/iHH/iIcf+IcUD8LAE9/4hx/4hx/4hx/4hx/4iHH/iHH/iHFJkJxm9ohx/4hx/4hx/4iHH/iHH/iHH/iHH/hFFyy+jXH/iHH/iHH/iIcf+Icf+IOCMhudze/4hx/4hx/4hx/4iHH/iFXx2w6HH/iHH/iHH/iHH/iIcf+IcUhWTHqbiHH/iIcf+Icf+Icf+Icf+Icf+IPyEist7d/4hx/4hx/4hx/4hx/4hx/4RfuswEX/iHH/iHH/iIcf+Icf+IS9A8UvyIcf+Icf+Icf+Ihx/4hx/0uDHFfOiHH/iIcf+Icf+Icf+Icf+Icf+EElLP2thx/4hx/4iHH/iHH/iHH/iHH/iHH/iHH/iIcf+Icf9MWxxKToiHH/iHH/iHH/iHH/iHH/hPmjwmXP+Icf+Icf+Icf+Icf+Icf+FXJ3Db/iHH/iHH/iHH/iHH/iIcf+Icf+Icf+Icf+Icf+ISJu8hkSIcf+Ihx/4hx/4hx/4hx/4hx/4hZ49cchx/4hx/4hx/4hx/4hx/4hx/4iHH/iHH/iHH/iHH/iHH/iHH/iIcf+Icf+Icf+Icf+Icf+Icf+EQPfM8Ihx/4hx/4iHH/iHH/iHH/iHH/iHH/iHH/iIcf+IcUJ3HNiOhx/4iHH/iHH/iHH/iHH/iHH/iHH/iIcf+Icf+Icf+Icf+Icf+Icf+IhMqDxFfIhx/4hx/4hx/4hx/4iHH/iHH/PLkCtEb9cf+Icf+Icf+Icf+Icf+Icf+Ihx/0gxLJzt/4iHH/iHH/iHH/iHH/iHH/iDuFZLV6m4hx/4hx/4hx/4hx/4hx/4hxRTb8rJCHH/iHH/iHH/iHH/iHH/gwScGxxj7/iHH/iHH/iHH/iHH/iIcf9ApOwWsf+Ihx/4hx/4hx/4hx/4SgPcb8Jx/4hx/4hx/4hx/4hx/4hx/4iHH/iHH/T5o8Jlz/iHH/iHH/iIcf+Icf+IcUHEPPO8/4hx/4hx/4iHH/iHH/iHFCN3zciIiHH/iHH/iHH/iHH/iHFGjjynHP+Icf+Icf+Icf+Icf+IMznEvcY7hx/4hx/4hx/4hx/4hx/4hOuowkV4hx/4iHH/iHH/iHH/iHFNgpwn1ocf+Icf+Ihx/4hx/4hx/4hx/4hxRZEcpu6HH/iHH/iHH/iHH/iHH/iIcf+Icf+Icf+Icf+Icf+Icf9C/CzgPYiHH/iHH/iHH/iHH/iHH/iHH/iEv1XFCqcf+Ihx/4hx/4hx/4hx/4hx/4hFFyzOjf+Icf+Ihx/4hx/4hx/4hx/4hx/4hxQ08cyw6Icf+Icf+Ihx/4hx/4hx/4hx/4hx/4S6g8VXxx/4hx/4hx/4hx/4hx/4hx/zL/8r8ADf+Icf+Ihx/4hx/4hx/4gxiWG/dp6HH/iHH/iHH/iHH/iHH/iHFNwjwj3Icf+Icf+Icf+Icf+Icf+IRm7sqRGHH/iIcf+Icf+Icf+Icf+DbQMbovzohx/4hx/4hx/4hx/4hx/4hx/4iHH/hAqjwGXIhx/4hx/4hx/4iHH/iHH/iECqPAZchx/4hx/4iHH/iHH/iHH/iEElLP2tcf+Icf+Icf+Icf+Ihx/4hxTcI8I9xx/4hx/4hx/4hx/4iHH/iHH/iHH/iHH/hO+iwgXYhx/4hx/4iHH/iHH/iHH/iHH/iHH/iE66jCRXiHH/iIcf+Icf+Icf+Icf+Icf+Icf+IRE8c2w7/iHH/iIcf+Icf+Icf+Icf+Icf+Icf+EBdHAsuhx/4hx/4iHH/iHH/iHH/iHH/iHH/iHH/iIQSUsDq3/iIcf+Icf+Icf+Icf+Icf+Icf9JCSx/bXH/iIcf+Icf+Icf+Icf+Icf+Icf+IhC/CzgPXH/iHH/iHH/iHH/iHH/iHE6XWS1opuHH/iHH/iHH/iHH/iHH/iDzrorUUXf+Icf+Icf+Icf+Icf+Icf+INxSjuetchx/4hx/4hx/4hx/4hx/4QI+8CASIcf+Icf+Icf+Icf+Icf+EmjbHXJiIcf+Icf+Icf+Icf+Icf+IT/TcELKIcf+Icf+Icf+Icf+Ihx/4SNtcgkqIcf+Icf+Icf+Icf+Icf+Ihx/4hx/4hNIyw9zYcf+Icf+Icf+Icf+Icf9NSEw7e4cf+Icf+Icf+Ihx/4hx/4PL9RtECuiHH/iHH/iIcf+Icf+Icf+Icf+Icf+EbuLKEdcf+Ihx/4hx/4hx/4hx/4hLaJxpdv+Ihx/4hx/4hx/4hx/4hx/0ElLP2tiHH/iHH/iIcf+Icf+Icf+Icf+Icf+IPoESsn7tiHH/iIcf+Icf+Icf+Icf+Icf+EScPMY8iHH/iHH/iHH/iHH/iHH/iIPwzxsfMOcf+Icf+Icf+Ihx/4hx/4hxQYSc57Zx/4hx/4hx/4iHH/iHH/iHH/iHH/iE/CPBPchx/4iHH/iHH/iHH/iHH/iHH/iHH/iIcf+ETO3MMShx/4iHH/iHH/iHH/iHH/iHFPFSwerf+Icf+Icf+Ihx/4hx/4hx/4hx/4hx/4hx/0rQPGL8hx/4hx/4hx/4hx/4hx/4hxRBcsvo2Icf+Ihx/4hx/4hx/4hx/4hx/4hx/0Z2nLiW/4hx/4hx/4hx/4hx/4hxTcI8I9yHH/iHH/iHH/iHH/iHH/OOKBuB1+iHH/iIcf+Icf+Icf+Icf+Icf+Icf+E+aPCZc/4hx/4hx/4hx/4hx/4iHH/iHH/iHH/iHH/hau9ZEiHH/iHH/iHH/iHH/iHH/iHH/iIcf+Icf+Icf+Icf+IcVPx3A5x/4iHH/iHH/iHH/iHH/iDdokbmXbohx/4hx/4hx/4hx/4hx/4iDLuIb4R3ocf+Icf+Icf+Icf+Ihx/4hxQ9aM0pf/iHH/iHH/iHH/iHH/iHH/hVydw2/4hx/4hx/4hx/4hx/4iHFRr95Qhx/4hx/4hx/4iHH/iHH/iHH/iHH/iHH/iHH/iIcUNPHMsOhx/4iHH/iHH/iHH/iHH/iHH/iHH/iIcf+Icf+Icf+EBdHAsuhx/4hx/4hx/4hx/4hx/4iHFJgxx3zv+Icf+Icf+Ihx/4hx/4hx/04QXC76hx/4hx/4hx/4hx/4hx/4iHH/iE1wTDj7iHH/iHH/iIcf+Icf+Icf+DNURL2ru4iHH/iHH/iHH/iHH/iHH/hKLkxtG4cf+Icf+Icf+Ihx/4hx/0buLKEdhx/4hx/4hx/4hx/4iHH/iHH/iHH/iHH/iHH/hV8dsOiIcf+Icf+Icf+Icf+IcVfj2Rz/iIcf+Icf+Icf+Icf+ITBt8TkiIcf+Icf+Icf+Icf+Ihx/zXLVLs0q3H/iHH/iHH/iHH/iHH/iHH/iIQI+8CARx/4hx/4hx/4hx/4hx/4hx/0q1vHSk/4hx/4iHH/iHH/iHH/iHH/iHH/iE0jLD3Nhx/4hx/4iHH/iHH/iHH/iHH/iHH/iHH/iIcf+Icf+Icf+IR1F8muiIhx/4hx/4hx/4hx/4hx/4hx/4iHH/iHH/iHH/iHH/iHH/iHH/iIcf+Icf+Icf+Icf+Icf+Icf+Ihx/4hx/4hx/4hx/4hx/4hx/4iHH/iHH/iHH/iHH/gxEdGw/i7/iHH/iHH/iHH/iHH/iIcTrM0bUzLoiHH/iHH/iHH/iHH/iHH/iDLuIb4R3ohx/4hx/4hx/4hx/4hx/4iEbuLLEd/4hx/4hx/4hx/4hx/4hx/4iHH/iHH/iHH/iHH/hIsOyE8Ycf+Icf+Icf+Icf+Ihx/4hx/4hx/4QF0cCy6HH/iHH/iHH/iHH/iHH/iIcf+IcUnQPGL8hx/4hx/4hx/4hx/4iHH/iHH/hIMSyc7f+Icf+Icf+Icf+Icf+Icf+Ihx/4hx/4hx/4QB18DyiIcf+Icf+Icf+Icf+Icf+ISE6cixaHH/iHH/iHH/iHH/iIcf+Icf+EUXLL6Ncf+Icf+Icf+Icf+Icf+Ihx/4hFFyzOjf+Icf+Icf+Icf+Icf+Icf+IhxT00cCy6Icf+Ihx/4hx/4hx/4hx/4herdJScf+Icf+Icf+Icf+Icf+Icf+Fq71kSIcf+Icf+Icf+Icf+Ihx/4hx/4hx/4hx/4Xq3SUocf+Icf+Icf+Icf+Icf+Icf+Ihx/0ScPMY8iHH/iHH/iHH/iIcf+Icf+Icf+EgxLJzt/4hx/4hx/4hx/4hx/4iHH/iHH/iHH/iHH/iHFJgxxnznH/iHH/iHH/iHH/iHH/iIcf+ITKg8RXyIcf+Icf+Icf+Ihx/4hx/4hx/4hMWxxKTocf+Icf+Icf+Icf+Icf+IhxTpo8Flxx/4hx/4hx/4hx/4iHH/iHH/iHH/iHH/iHH/iHH/iIcf+Icf+Icf+Icf+Icf+Icf+IhxRQRcv7r/iIcf+Icf+Icf+Icf+Icf+Icf+Ihx/4hx/4hx/4hx/4hxQncc2I6Icf+Icf+Icf+Icf+Ihx/4gyxQa+Ovlx/4iHH/iHH/iHH/iHH/iHH/iHH/iIcf+Icf+Icf9Vydw2/4hx/4iHH/iHH/iHH/iHH/iHH/iHH/iIQSUsDq3/iIcf+Icf+Icf+Icf+Icf+Icf+IhS194oiHH/iHH/iHH/iHH/iIcf+Icf+Icf+Icf9GkRym7nH/iHH/iHH/iHH/iHH/iHH/iIcf+Icf+Icf+Icf+Icf+Icf+Ihx/4S2icWXZx/4hx/4hx/4hx/4iHH/iHE6jwW1cPpx/4iHH/iHH/iHH/iHH/gyv1O/QKz/iHH/iHH/iHH/iIcf+Icf+Icf+Icf+Icf+Icf+IhxQncc2I6HH/iHH/iIcf+Icf+Icf+Icf+Icf+Icf+Ihx/4hx/4hx/4hx/4hx/4hx/4iHH/iHH/iHH/iHH/iHH/iHH/iIcf+Icf+Icf+Icf+Icf+Icf+DFQ8r+vDYhx/4hx/4hx/4iHH/iHH/iEUXLM6N/4hx/4hx/4hx/4hx/4iHH/iHE8LxWz0OqHH/iHH/iHH/iHH/iHH/iE/CPBPciHH/iHH/iHH/iHH/iHH/iIcf+ExbHEpOhx/4iHH/iHH/iHH/iHH/iHH/iHH/iIcf+ITDCsXPX/iHH/iHH/iIcf+Icf+Icf9HtjyUnIcf+Icf+Ihx/4hx/4hx/4RE8cyw5x/4hx/4hx/4hx/4hx/4iHH/iHH/iHH/iHH/iEBdHAsucf+Icf+Icf+Icf+Ihx/4hx/4hx/4Qvws4D2HH/iHH/iHH/iIcf+Icf+IO/5ytQGNcf+Icf+Icf+Ihx/4hx/4hBl2wHif+Icf+Icf+Ihx/4hx/4hx/4NvVRuwqu/4hx/4hx/4iHH/iHH/iHE2VEO5q7yIcf+Icf+Ihx/4hx/4hx/4RdaMspeHH/iHH/iHH/iHH/iIcf+Icf+IcUmDHHfO/4iHH/iHH/iHH/iHH/iHH/iHFLIyxNzXH/iHH/iIcf+Icf+Icf+Icf+Icf+Icf+Ihx/4hxPOwhsxPehx/4hx/4hx/4iHH/iHH/iHFNwjwj3HH/iHH/iHH/iIcf+Icf+DRjwbycPocf+Icf+Ihx/4hx/4hx/0ByTBnb/4iHH/iHH/iHH/iHH/iHH/Q8Q807yIhx/4hx/4hx/4hx/4hx/0dpHJlucf+Icf+Icf+Icf+Ihx/4hx/4hxQPwsAT3/iHH/iHH/iHH/iIcf+IcUBKTPtbcf+Ihx/4hx/4hx/4hx/4PR/Bs+A+cf+Icf+Icf+Icf+Icf+Ihx/4TSMsPc2Icf+Icf+Icf+Icf+Icf+E+aPCZc/4hx/4hx/4hx/4hx/4hx/091HBiuiHH/iHH/iHH/iIcf+Icf+Icf+Icf+IcUJ3HNiOiHH/iHH/iHH/iHH/iIcf+Icf+Icf+Icf+Icf+Icf89rIGzU36Icf+Icf+Icf+Icf+Icf+Ihx/4hxSZCcZvaIcf+Icf+Icf+Icf+IhxRNaMspeIhx/4hx/4hx/4hx/4hMMKxM9XH/iHH/iHH/iHH/iHH/g1mbO8Zkz/iHH/iHH/iHH/iIcf+Icf+IMw7xvvEO/4iHH/iHH/iHH/iHH/iHH/Q8Q807yIhx/4hx/4hx/4hx/4hx/0tbHGpO/4hx/4hx/4hx/4iHH/iHH/TQisP3WHH/iIcf+Icf+Icf+Icf+Icf+Icf+EkJLI9t/4iHH/iHH/iHH/iHH/iHH/iHH/TsI8I9xx/4hx/4hx/4hx/4hx/4hx/4iHH/iDWBFLt+64hx/4hx/4iHH/iHH/iHH/gx0DK/L81x/4hx/4hx/4hx/4hx/4hx/4iHH/iHH/iHH/iEBdHAsucf+Icf+Icf+Icf+Icf+IhxR448hxyIcf+Icf+Icf+Ihx/4hx/4hxRrY8lJyIcf+Icf+Ihx/4hx/4hx/0bDvKPEcf+Icf+Icf+Icf+Icf+Ihx/0kJLH9tcf+Icf+Icf+Icf+Icf+Icf+Ihx/4hx/4hFFyzOjf+Icf+Icf+Icf+Icf+Ihx/4g1ytW7NSqIcf+Icf+Icf+Icf+Icf+Icf+Ihx/4hx/0P23NCSiHH/iIcf+Icf+Icf+Icf+IcTWMM7pzzIhx/4iHH/iHH/iHH/iHH/iDrCMbY9znH/iHH/iHH/iHH/iHH/iHH/ToKcJ9aHH/iHH/iHH/iHH/iHH/iHH/iIcUAlLP2tiIcf+Icf+Icf+Icf+Icf+ErQPHL8/4iHH/iHH/iHH/iHH/iHH/iEwwrEz1cf+Icf+Icf+Icf+Icf+Ihx/zPwgb4Pfv+Icf+Icf+Icf+Icf+Icf+IP4e3sXhIcf+Icf+Icf+Ihx/4hx/4hxR448hxyIcf+Ihx/4hx/4hx/4hx/zdiQrmdvXH/iHH/iHH/iIcf+Icf+IcUHEPPO8/4hx/4hx/4iHH/iHH/iHH/hFFyy+jXH/iHH/iHH/iHH/iIcf+Icf+EiOPIcccf+Icf+Ihx/4hx/4hx/4hx/zLNUr8yrf+Icf+Icf+Icf+Icf+Icf84SEG5t77/iHH/iIcf+Icf+Icf+Icf+Icf+Icf+Ihx/4g/4IKyH33/iHH/iHH/iHH/iIcf+IcUNkTNm7/4hx/4iHH/iHH/iHH/iHFGTpyrFv+Ihx/4hx/4hx/4hx/4hI8IyQ9/+Icf+Icf+Icf+Ihx/4hFluy2kYcf+Icf+Icf+Icf+Icf+IM3BCvo+9/4hx/4iHH/iHH/iHH/iHH/iE81fByohx/4hx/4hx/4hx/4hx/4iHFKqDxVfIcf+Icf+Icf+Icf+Ihx/0gxLJzt/4iHH/iHH/iHH/iHH/iHH/Q8Q807yIhx/4hx/4hx/4hx/4hx/4TXrsOFFx/4hx/4iHH/iHH/iHH/iHH/SQksf21x/4hx/4hx/4iHH/iHH/iHH/MzCivc9diHH/iHH/iHH/iHH/iIcf+Icf9GkRy27v+Icf+Ihx/4hx/4hx/4hx/4ThBcLvpx/4hx/4hx/4hx/4iHH/iHH/QSUs/a2Icf+Icf+Icf+Icf+Icf+Ihx/4hx/4hx/4hx/4hxTG1sOSlx/4hx/4hx/4hx/4hx/4hx/4g0IyK83N2Icf+Icf+Icf+Icf+Ihx/4THBMWPv/iHH/iHH/iIcf+Icf+Icf+Icf+IQSUs/a1x/4hx/4hx/4iHH/iHH/iDIEUb/7rv+Icf+Icf+Icf+Ihx/4hx/4hx/4hx/4hx/4hx/4iHH/iHH/iHH/iHH/iHH/iHH/iIcf+Icf+Icf9FFyy+jYcf+Icf+Icf+Icf+Ihx/4hx/13V0yqHH/iHH/iHH/iIcf+Icf+Icf+Icf+Icf+Icf+IhJMSx87Ycf+Ihx/4hx/4hx/4hx/4hx/4hx/4iEAdfA8ocf+Icf+Ihx/4hx/4hx/4hxRBcsvo2Icf+Icf+Icf+Ihx/4hx/4hx/4hx/4hx/4hx/4iHH/iHH/iHH/iHH/iHH/iHH/iIcf+Icf+Icf+Icf+EBdHAsuhx/4hx/4hx/4hx/4iHH/iHH/iFXx2w6HH/iHH/iHH/iIcf+Icf+EScPMY8hx/4hx/4iHH/iHH/iHH/iHH/SPCMgPeHH/iHH/iHH/iHH/iIcf+Icf+IQB18DyiHH/iHH/iHH/iHH/iHH/iHH/Q3cc2I6HH/iHH/iHH/iIcf+Icf+Icf+Icf+Icf+Icf9AXRwLLohx/4hx/4iHH/iHH/iHH/iHH/iHH/iEvQPFL8iIcf+Icf+Icf+Icf+Icf+IMS5Cv9G9hx/4hx/4hx/4hx/4hx/4hxNU0SurLtcf+Icf+Icf+Icf+Icf+IcUE3fPyI/4hx/4hx/4hx/4iHH/iHH/iHH/iHH/iHH/iHH/hO9Nwwsv+Icf+Icf+Icf+Ihx/4hC/CzgPXH/iHH/iHH/iHH/iHH/iIcf+Icf+Icf+Icf+IcUy6jDRXhx/4hx/4iHH/iHH/iHH/iHH/iEScPMY8hx/4hx/4hx/4hx/4hx/4hxQ7FsxOmIcf+Icf+Icf+Icf+Icf+Icf+Ihx/4hx/4hx/4hx/4hx/4hx/4UdffKHH/iHH/iHH/iHH/iHH/iIRJw8xjxx/4hx/4hx/4hx/4iHH/iHH/iEiOPJcc/4hx/4iHH/iHH/iHH/iHH/iHH/iHH/hSr95Qcf+Icf+Icf+Icf+Ihx/4hx/4hx/4hx/4hx/4hx/4iHH/iEv1XFCqcf+Icf+Icf+Icf+Icf+Icf+Ihx/4hx/4hx/4hFFyzOjf+Icf+Icf+Icf+Ihx/4hx/0TO3MMSiIcf+Icf+Icf+Icf+Icf+EebvKZE/4hx/4iHH/iHH/iHH/iHH/g/jDGxc85x/4hx/4hx/4hx/4hx/4iHE+3CSxI9tx/4hx/4hx/4hx/4hx/4hx/4QM9cBAqHH/iHH/iHH/iHH/iHH/iHH/iIcf+Icf+Icf+Icf+Icf+Icf+EijbJXJ/4hx/4hx/4hx/4hx/4hx/zo1cbbKjocf+Icf+Ihx/4hx/4hx/zUJIbv23ohx/4hx/4iHH/iHH/iHH/iDtakbWlbocf+Icf+Icf+Icf+Icf+Icf+Ihx/4hx/4QSUs/a2HH/iHH/iHH/iHH/iHH/iIcTO6grxFfYcf+Icf+Icf+Ihx/4hx/4hNeuxIUf+Icf+Icf+Icf+Icf+Ihx/4hx/4hx/4hx/4hx/4hxQLyM9Ddx/4iHH/iHH/iHH/iHH/iHH/iHH/iIcf+Icf+EGXbPaJcf+Icf+Icf+Ihx/4hx/4hx/4hx/4hx/4hx/0VJzLtjiHH/iHH/iHH/iHH/iHH/hOQvwr0Icf+Icf+Icf+Icf+Icf+Icf+IhxSAksf22HH/iHH/iHH/iHH/iHH/iHH/iIcU1C/CvQiHH/iHH/iHH/iHH/iHH/iIOzVxtcqOiHH/iIcf+Icf+Icf+Icf+IPSxCs9O9hx/4iHH/iHH/iHH/iHH/iHFM+iwwXXH/iHH/iIcf+Icf+Icf+Icf+Icf+Icf+IPwzxsfMOhx/4hx/4hx/4iHH/iHH/iD42RrLJuYcf+Icf+Icf+Icf+Ihx/4hx/4hxQPwsAT3/iHH/iHH/iHH/iIcf+Icf+Icf89ZpK0mW3/iHH/iHH/iHH/iHH/iHH/iIT8I8E9yHH/iHH/iHH/iHH/iHH/iIcf9d1dMqhx/4hx/4hx/4hx/4iHH/iHH/T+dcEYqHH/iHH/iHH/iHH/iHH/iIcf+IMTVzsNqM/4hx/4hx/4hx/4iHH/iHFK//xgAP+Icf+Icf+Ihx/4hx/4hxQncc2I6Icf+Icf+Icf+Icf+Icf+EByTBnb/4hx/4hx/4hx/4hx/4iHH/iEJ87OgxiHH/iHH/iHH/iHH/iHH/iD/ZUbEmrocf+Icf+Icf+Icf+Icf+Ihx/4hx/4hx/4hx/08NfC8o/4hx/4hx/4hx/4hx/4iHH/iHH/iHH/iHH/iHH/iHH/Ru4soR2Icf+Icf+Icf+Icf+Icf+Icf9CRPzrsIcf+Icf+Icf+Icf+Icf+IcUm1vGSkcf+Icf+Ihx/4hx/4hx/4g1EFK8763/iHH/iIcf+Icf+Icf+EuDHFfOiHH/iHH/iHH/iHH/iHH/iHH/iIcf+Icf+Icf+Icf9d1dMqhx/4iHH/iHH/iHH/iHH/TbqMNFdx/4hx/4hx/4iHH/iHH/iDXIgbs3focf+Icf+Icf+Ihx/4hx/0XWjLKXiHH/iHH/iHH/iHH/iHH/iIcf+Icf+Icf+EScPMY8hx/4iHH/iHH/iHH/iHH/QSUs/a2Icf+Icf+Icf+Ihx/4hxPj8RscDucf+Icf+Icf+Icf+Icf+IhxSQPcb8KHH/iHH/iHH/iIcf+Icf+Icf+Icf+EkJLI9t/4hx/4hx/4iHH/iHH/iHH/iEJKTOtbiHH/iHH/iHH/iHH/iHH/iIcf+Icf+Icf+Icf+Icf+Icf+IhxNK0Cu1L9iIcf+Icf+Icf+Icf+Icf+Icf+Ihx/4hx/4hx/0QkrN21/4iHH/iHH/iHH/iHH/iHH/SQksf21x/4hx/4iHH/iHH/iHH/iHH/iHH/R7Y8lJyIcf+Icf+Icf+Icf+Icf+Icf+EKEnPe2/4hx/4hx/4hx/4hx/4hx/4QoSc97b/iHH/iHH/iHH/iHH/iHH/iEjwjJD3/4hx/4iHH/iHH/iHH/iHH/iEJKTOtbiHH/iHH/iHH/iHH/iIcf+ITrqMJFeIcf+Icf+Icf+Icf+IcUW2PLSc/4hx/4hx/4hx/4hx/4hxOnjjtYcciHH/iHH/iHH/iIcf+Icf+Icf+IcTTEhrs7eYcf+Ihx/4hx/4hx/4hx/4hx/4hx/4iHH/iFOv3VCIcf+Icf+Ihx/4hx/4hx/4hxOmJBtp2+/4hx/4hx/4hx/4hx/4iHH/iEfo3KFy/4hx/4iHH/iHH/iHH/iHH/iDIo8r7XDYcf+Icf+Icf+Icf+Ihx/4hx/4hx/4Ru4soR1x/4hx/4hx/4iHH/iHH/iE5ITCt7iIcf+Icf+Icf+Icf+Icf+D3lU7MarHH/iHH/iHH/iHH/iIcf+IOCxDudO8/4hx/4hx/4iHH/iHH/iHH/iEiOPJcc/4iHH/iHH/iHH/iHH/iHH/iDPrpL4UW/+Icf+Icf+Icf+Ihx/4hx/4Su2sYSWIcf+Icf+Icf+Icf+Icf+Icf+Ihx/4hx/4hx/4hx/4hxSo28VyRx/4hx/4iHH/iHH/iHH/iHH/iHH/iHH/iIcf+Icf+Icf+Icf+Icf+Icf+Ihx/4hx/4hx/4hx/0BdHAsuiHH/iHH/iHH/iHH/iIcf+Icf+Icf+Icf+Icf+Icf+Ihx/4hx/091HBiuhx/4iHH/iHH/iHH/iHH/iHH/iHH/iIcf+IcVDX3yiHH/iHH/iHH/iIcf+Icf+Icf+Icf+Icf+Icf+IR5Eclu6Icf+Icf+Icf+Ihx/4hx/4hx/4hx/4hx/4hx/0dpHJlucf+Icf+Icf+Ihx/4hx/4hx/4hxNWiRupduhx/4hx/4hx/4hx/4hx/4T5o8Jlz/iHH/iHH/iHH/iHH/iHFEEdzO4v+Icf+Icf+Icf+Icf+Ihx/z0K9LP1C4hx/4hx/4hx/4hx/4iHH/hR19A4/4hx/4hx/4hx/4iHH/iHH/iEyoPEV8iHH/iHH/iIcf+Icf+Icf+E4QXC76cf+Icf+Icf+Icf+Icf+Ihx/4hx/4hx/4hx/4TFscSk6Icf+Icf+Icf+Icf+Ihx/4TvosIF2Icf+Icf+Icf+Icf+Icf+E0jLD3NiHH/iIcf+Icf+Icf+Icf+EkWrH6ViHH/iHH/iHH/iHH/iHH/hNuoxEV/+Ihx/4hx/4hx/4hx/4g/YEOxn7yHH/iIcf+Icf+Icf+Icf+IcTpxFrWO6Yhx/4hx/4iHH/iHH/iHH/iHH/hG7iyhHXH/iHH/iIcf+Icf+Icf+Icf+IcUr//FAAcf+Icf+Icf+Icf+Icf+Icf+Ihx/4hx/4hx/4hx/13V0yqHH/iIcf+Icf+Icf+Icf9au9ZEiIcf+Icf+Icf+Icf+Icf+Icf+Ihx/4hx/4hx/4hx/4hxRo48pxz/iHH/iHH/iHH/iHH/iHH/QHJMCdtx/4hx/4hx/4hx/4iHH/iHH/Uq/eUHH/iHH/iIcf+Icf+Icf+Icf9FiWy3aXH/iIcf+Icf+Icf+Icf+Icf+INbQzvEvM/4hx/4iHH/iHH/iHH/iHH/iHH/iEUXLM6N/4hx/4iHH/iHH/iHH/iHH/iHH/iHH/iEL8LOA9hx/4hx/4hx/4hx/4hx/4hx/4iExbHEpOcf+Icf+Ihx/4hx/4hx/4hx/4hEztzDEocf+Icf+Icf+Icf+Ihx/4hx/4hxRK6MxRf/iHH/iHH/iHH/iIcf+Icf+DeoMblXzocf+Ihx/4hx/4hx/4hx/4hx/4TSMsPc2Icf+Icf+Ihx/4hx/4hx/4hx/4hO+iwgXYcf+Icf+Ihx/4hx/4hx/4hx/4hx/4hxTxUsHq3/iHH/iIcf+Icf+Icf+Icf+DR64ryFHYcf+Icf+Icf+Icf+Icf+Icf+IhxPLUHs0r4iHH/iHH/iHH/iHH/iHH/iEPEPNO8hx/4hx/4hx/4hx/4hx/4hxRXacqJZx/4hx/4hx/4hx/4hx/4hx/0rQPGL8hx/4hx/4hx/4hx/4hx/4hxT2JMCduHH/iHH/iHH/iHH/iIcf+IcTSQkbtvbnH/iHH/iHH/iIcf+Icf+Icf+IQ/bc0JKHH/iHH/iHH/iHH/iHH/iEtonFl2cf+Icf+Icf+Icf+Icf+IcTcIobj3Xocf+Icf+Ihx/4hx/4hx/4gz//K9AA2HH/iHH/iHH/iHH/iIcf+IcUWRHKbucf+Icf+Ihx/4hx/4hx/4PdLasy0liHH/iHH/iHH/iHH/iIcTKw4b1PHocf+Icf+Icf+Icf+Icf+Icf+Ihx/4hx/4TSMsPc2Icf+Icf+Icf+Icf+Icf+IRE8c2w7/iHH/iIcf+Icf+Icf+Icf+Icf+Icf+EuDHFfOiHH/iHH/iHH/iIcf+Icf+Ee2PJSccf+Icf+Icf+Ihx/4hx/4hx/0v1XFCqiHH/iHH/iHH/iHH/iIcf+IcTtiQbSdvoiHH/iHH/iHH/iHH/iHH/gzqwW9VPqHH/iHH/iHH/iHH/iIcf+IRU8cuw6Ihx/4hx/4hx/4hx/4hx/4hx/4iHFHMSyM7XH/iIcf+Icf+Icf+Icf+IcTzBsbM+TnH/iHH/iIcf+Icf+Icf+Icf+IM2kRvZbucf+Icf+Icf+Ihx/4hx/4hx/4hx/4hx/4hx/4iHH/iHH/iHH/iHH/iHH/iHH/iIcf+Icf+Icf+Icf+IcUsjLE3Ncf+Icf+Icf+Ihx/4hx/4hIm7yGRIhx/4hx/4hx/4hx/4iHH/hC/CzgPYcf+Icf+Icf+Icf+Icf+IQF0cCy5x/4hx/4iHH/iHH/iHH/iEdRfJroiIcf+Icf+Icf+Icf+Icf+Icf+Ihx/4hxSqg8VXyHH/iHH/iHH/iIcf+Icf+IQKo8BlyHH/iHH/iIcf+Icf+Icf+Icf+EL8LOA9hx/4hx/4iHH/iHH/iHH/iHH/Uq/eUIcf+Icf+Icf+Icf+Icf+Icf+Ihx/4hx/4hxXa3SUohx/4iHH/iHH/iHH/iHH/iHH/iHH/iIcf+Icf+Icf+Icf+Icf9d1dMqiHH/iHH/iHH/iHH/iHH/iHH/Ru4soR2Icf+Icf+Icf+Icf+Icf+IcUaOPKcc/4hx/4hx/4hx/4hx/4iHH/Ru4soR2HH/iHH/iHH/iHH/iHH/iISaNsdcmHH/iHH/iHH/iHH/iHH/iIcU51HBiuiHH/iHH/iIcf+Icf+Icf+Icf+IcTVNEruy7f+Ihx/4hx/4hx/4hx/4hx/4g7p7G1WE6Ihx/4hx/4hx/4hx/4hx/4RA98zwiHH/iHH/iHH/iIcf+Icf+Icf+Icf+Icf+Icf+Ihx/4hx/4hx/0e2PJSchx/4hx/4iHH/iHH/iHH/iEDPXBQK/4hx/4hx/4iHH/iHH/iHH/g6ebm2hkZx/4hx/4hx/4iHH/iHH/iHH/PDnCtMY9iHH/iHH/iHH/iHH/iHH/iITm1sKSlx/4hx/4hx/4hx/4iHH/iF6t01L/iHH/iHH/iIcf+Icf+Icf+IQ8Q807xx/4hx/4iHH/iHH/iHH/iHH/iHH/iHH/iIcf+Icf+Icf+IT8I8E9yHH/iHH/iIcf+Icf+Icf+Icf+IcTq/UbVArocf+Icf+Icf+Icf+Icf+IOHBBuI++hx/4hx/4hx/4iHH/iHH/iHE7FSG06t6HH/iHH/iHH/iIcf+Icf+Icf+Icf+Icf+Icf+Ihx/4hx/4hMG3xOSIhx/4hx/4hx/4hx/4hx/4hxMiMivdzdhx/4hx/4hx/4hx/4hx/4iDyWNrRpyXH/iHH/iIcf+Icf+Icf+Icf+Icf+EFXzPqDiHH/iHH/iHH/iHH/iHH/iEScPMY8hx/4hx/4hx/4hx/4hx/4iHH/PstSszSt/4hx/4hx/4iHH/iHH/iHH/iEBdHAsucf+Icf+Icf+Icf+Icf+Ihx/4hx/4hx/4hC/CzgPXH/iHH/iHH/iIcf+Icf+IQeSM8beHH/iHH/iHH/iHH/iHH/iIcf9Io2yVyf+Icf+Icf+Icf+Icf+Ihx/4hx/4hx/4hx/4hx/4hx/4iEJvbPkJ/4hx/4hx/4hx/4iHH/iHH/gwe2KxlJ3/iHH/iHH/iHH/iHH/iHH/iIcT8HIbD43nH/iHH/iHH/iHH/iHH/iIcf+Icf+Icf9Owjwz3P+Icf+Icf+Ihx/4hx/4hx/4hHdpyYlnH/iHH/iIcf+Icf+Icf+Icf+INDEhvM7ecf+Icf+Ihx/4hx/4hx/4hx/4hMqDxFfIiHH/iHH/iHH/iHH/iHH/iHE1jDO6c8yIhx/4hx/4hx/4hx/4hx/zOrBb1U+ohx/4hx/4hx/4hx/4iHH/gyBFG++65x/4hx/4hx/4hx/4hx/4iHH/NDEhvM7eiHH/iHH/iHH/iHH/iHH/iIcVzV0yqIcf+Icf+Icf+Icf+Ihx/4hx/4hx/4hx/4QSUs/a2HH/iHH/iHH/iIcf+Icf+Icf+Icf+Icf9HtjyUnIhx/4hx/4hx/4hx/4hx/4hx/4iHH/iHH/iHH/Uq/eUHH/iIcf+Icf+Icf+Icf+IcUD8LAE9/4hx/4iHH/iHH/iHH/iHH/R7Y8lJyHH/iIcf+Icf+Icf+Icf+IcUsjLE3Ncf+Icf+Icf+Ihx/4hx/4hx/4hx/4hDxDzTvHH/iIcf+Icf+Icf+Icf+Icf+IcTBRcb+ujnH/iHH/iHH/iIcf+Icf+IcU3CPCPccf+Icf+Icf+Ihx/4hx/4hx/0ZRfKrocf+Ihx/4hx/4hx/4hx/4hxR6Nshclx/4iHH/iHH/iHH/iHH/iHH/iHH/iIcf+Icf+FKv31D/iHH/iIcf+Icf+Icf+Icf+Icf+Icf+Ihx/4hx/4hx/4hx/4hx/4hx/4iHH/iHH/iHH/iHH/iHH/iHH/iEL8LOA9hx/4hx/4hx/4hx/4hx/4hxQcQ847xx/4hx/4hx/4hx/4hx/4hx/4iHFBb2zpCYhx/4hx/4hx/4iHH/iHH/iHH/iHH/iHH/iHH/iIcf+Icf9H21yiSv+Icf+Icf+Icf+Icf+Ihx/4hx/4hx/4hx/0GXbPaJhx/4iHH/iHH/iHH/iHH/iHH/iHH/iIcf+Icf+IT6e8FYRx/4hx/4hx/4hx/4hx/4iHH/S6g8VXxx/4hx/4hx/4hx/4iHH/iEbuLLEd/4hx/4hx/4hx/4hx/4iHH/iHH/iE4tzC0jhx/4hx/4iHH/iHH/iHH/iHH/iEoJLG9tiHH/iHH/iIcf+Icf+Icf+Icf+EgxLJzt/4hx/4hx/4hx/4iHH/iHH/iHH/iHH/iHH/iEN3HOiO/4hx/4hx/4hx/4iHH/iHH/iHH/iHH/R2kcmW5x/4hx/4hx/4hx/4hx/4iHH/iHH/iHH/iHH/iHFLIyxNzXH/iHH/iHH/iIcf+Icf+Icf+Icf+E0jLD3NiHH/iHH/iHH/iIcf+Icf+Icf+Icf+ISGkciW6Icf+Icf+Icf+Icf+Ihx/4hx/4hx/4hx/4Qvws4D2HH/iHH/iIcf+Icf+Icf+Icf+Icf+Icf+Ihx/4hx/0GXbPaJhx/4hx/4hx/4iHH/iHH/iHH/iHH/hG7iyhHXH/iHH/iIcf+Icf+Icf+Icf+DxrY7SUnIcf+Icf+Ihx/4hx/4hx/4MZm0v2ZLhx/4hx/4hx/4hx/4iHH/Su2sYSWIcf+Ihx/4hx/4hx/4hx/4hxTlqcGlaIcf+Icf+Icf+Icf+Icf+IRRcszo3/iHH/iIcf+Icf+Icf+Icf+DEa87D1DP+Icf+Icf+Ihx/4hx/4hx/0ByTBnb/4iHH/iHH/iHH/iHH/iHE07aG7El6Icf+Icf+Ihx/4hx/4hx/4OjVxtsqOcf+Icf+Icf+Icf+Icf+IhM//xAAHH/iHH/iHH/iHH/iIcf+IcUtwTEj7hx/4hx/4iHH/iHH/iHH/iHH/RA98zwiIcf+Icf+Icf+Icf+IhxTn+8KAT/iHH/iHH/iHH/iHH/iHH/iIcf+Icf+IcVDX3yiHH/iHH/iIcf+Icf+Icf+Icf+IcTjfobcgXocf+Icf+Ihx/4hx/4hx/4hx/0M3fNyIiHH/iHH/iHH/iHH/iHH/iIcf+Icf+Icf+Icf+IQF0cCy5x/4hx/4hx/4hx/4iHH/iHH/iHFP1IwCt3H/iHH/iHH/iHH/iHH/iIcf+Icf+Icf+Icf+Icf+ESxbNTp/4iHH/iHH/iHH/iHH/iHH/T5o8Flxx/4hx/4hx/4hx/4hx/4hx/4ToKcJ9Zx/4hx/4hx/4hx/4hx/4hx/4iHH/iHH/iHH/Oa0Bt1L+cf+Icf+Icf+Icf+Icf+Icf+ErQPGL8cf+Icf+Icf+Icf+Icf+Icf+Ihx/4hxSAksf22HH/iHH/iHH/iHH/iHH/iITFscSk5x/4hx/4iHH/iHH/iHH/iHH/hMouxF0XH/iHH/iHH/iHH/iIcf+Icf+EyNvEckiHH/iHH/iHH/iHH/iIcf+Icf9A5IwSt/+Icf+Icf+Icf+Icf+Icf+Ihx/4hx/4QeSM8beIcf+Icf+Icf+Icf+Icf+Ig0o2G9XJ7/iHH/iHH/iHH/iIcf+Icf9GUXyq6HH/iHH/iIcf+Icf+Icf+IcUVRfKroiHH/iHH/iHH/iHH/iHH/iEoJLG9tiHH/iIcf+Icf+Icf+Icf+ECk7Bax/4hx/4hx/4hx/4iHH/iHH/iHH/iHFIyIxzd4hx/4hx/4hx/4iHH/iHH/iDm6gbdFfnH/iHH/iHH/iIcf+Icf+EuoPGV8/4hx/4hx/4iHH/iHH/iHH/iDED0rANLf+Icf+Icf+Icf+Ihx/4hx/4hx/4hx/4Mhtyv+SN/4hx/4iHH/iHH/iHH/iHH/iHH/iHH/iEeRHJbuiHH/iHH/iHH/iIcf+Icf+IROlcwWqIcf+Icf+Icf+Icf+Ihx/4hKUPxq8HH/iHH/iHH/iHH/iHH/iIcTpBybW+Nohx/4hx/4hx/4hx/4iHH/g9h2GzeJ6Icf+Icf+Ihx/4hx/4hx/4hx/4g3DXK58o2HH/iIcf+Icf+Icf+Icf+IQ4Sc17aHH/iIcf+Icf+Icf+Icf+Icf+Icf+Ihx/4NrWxukpOcf+Icf+Icf+Icf+Icf+IhxT9SMErf/iIcf+Icf+Icf+Icf+IcU303CCyhx/4hx/4hx/4hx/4hx/4iHH/hDxDzTvIcf+Icf+Icf+Icf+Ihx/4hxQPwsAT3/iHH/iHH/iHH/iHH/iIcf+Icf+E26jERX/4hx/4hx/4hx/4hx/4iHH/iHH/StA8Yvxx/4hx/4hx/4hx/4iHH/iHH/iHH/iHH/iHH/S1scak7/iHH/iHH/iHH/iIcf+Icf+Icf+Icf9BvIwFN/+Icf+Icf+Ihx/4hx/4hx/4hx/0uoPFV8cf+Ihx/4hx/4hx/4hx/4hxQJds9omIhx/4hx/4hx/4hx/4hx/4g/6aSxFltx/4hx/4hx/4hx/4iHH/iHH/iHH/TCMsXc3/iHH/iHH/iHH/iHH/iIcf+IcUU2/KyQcf+Icf+Icf+Icf+Ihx/4hx/4hx/0e2PJSchx/4hx/4iHH/iHH/iHH/iF6t01L/iIcf+Icf+Icf+Icf+Icf+EBdHAsuhx/4hx/4hx/4iHH/iHH/iHH/iHH/hAXRwLLocf+Icf+Icf+Icf+Ihx/4hx/4hx/4hx/0rQPGL8cf+Icf+Ihx/4hx/4hx/4hx/0tbHGpO/4hx/4hx/4hx/4hx/4iHH/hG7iyhHXH/iHH/iHH/iHH/iHH/iIcU9NHAsuiHH/iIcf+Icf+Icf+Icf+Icf+Icf+Ihx/4hPdRworv+Icf+Ihx/4hx/4hx/4hx/4hx/4hx/4herdJScf+Icf+Icf+Icf+Ihx/4hx/13V0yqHH/iHH/iHH/iIcf+Icf+IThBcPvr/iHH/iHH/iHH/iHH/iHH/iIcf+Icf+Icf+Icf+Icf+Icf+IhxTudcEYqIcf+Icf+Icf+Icf+Icf+IcUQR3M7i/4hx/4hx/4hx/4hx/4iHH/iDVWQbupvohx/4hx/4hx/4hx/4hx/4hxStrcUlKIcf+Icf+Icf+Ihx/4hx/4TFscSk6Icf+Icf+Icf+Icf+Icf+Icf+Ihx/4hx/4hx/4hL0DxS/Ihx/4hx/4iHH/iHH/iHH/iHH/XdXTKocf+Ihx/4hx/4hx/4hx/4T8I8E9yIcf+Ihx/4hx/4hx/4hx/4hx/4hx/4T3UcGK6HH/iHH/iHH/iIcf+Icf+Icf+Icf+Icf9BSkz7W3H/iHH/iHH/iHH/iIcf+Icf9GkRy27v+Icf+Ihx/4hx/4hx/4hx/4hPwjwT3Icf+Ihx/4hx/4hx/4hx/4hx/4hx/4iHH/MbA5v0/Gcf+Icf+Icf+Icf+Ihx/4hxOHSSt4ttcf+Ihx/4hx/4hx/4hx/4hx/4hx/4iHH/iHH/iHH/iHFODXwfKHH/iHH/iHH/iHH/iHH/iIcTqdBLZi+/+Icf+Icf+Icf+Ihx/4hx/4QKo8BlyIcf+Icf+Ihx/4hx/4hx/4gyBFG/+67/iHH/iHH/iIcf+Icf+Icf+IcUaw7KTx/4hx/4hx/4hx/4hx/4iHH/TfosQF3/iHH/iHH/iHH/iHH/iHH/gzwom+PXb/iIcf+Icf+Icf+Icf+Icf+EnIjHN3cf+Icf+Ihx/4hx/4hx/4hx/0hOnIsWiIcf+Icf+Icf+Icf+Icf+Icf+Ihx/4hx/4SGkciW6Ihx/4hx/4hx/4hx/4hx/4hxQpw81jxx/4hx/4hx/4hx/4hx/4iHH/Ru4soR2HH/iHH/iHH/iHH/iHH/iIcf84Vxa4qOmIcf+Icf+Icf+Icf+Icf+Ihx/4SQksj23/iHH/iHH/iHH/iHH/iHH/hIjjyHHIcf+Icf+Icf+Icf+Ihx/4SntsaEmIcf+Icf+Icf+Ihx/4hx/0uDHFfOiHH/iIcf+Icf+Icf+Icf85dJK3i21x/4hx/4hx/4hx/4hx/4iHH/iEvQPFL8iHH/iHH/iHH/iHH/iIcf+Icf+IS2icaXb/iHH/iHH/iIcf+Icf+Icf+IcTq4g7VHfIcf+Icf+Icf+Icf+Icf+Ihx/4hxQ08cyw6Icf+Icf+Icf+Icf+Icf+Icf+E0jLD3NiHH/iIcf+Icf+Icf+Icf+Icf+EzijFHX/4hx/4hx/4iHH/iHH/iHH/iHH/iHH/iHH/iIcf+IQ0T827CIcf+Icf+Icf+Icf+Ihx/4hx/4SQksj23/iHH/iHH/iHH/iHH/iIcf+EeRHJbuiHH/iHH/iIcf+Icf+Icf+Icf+Icf+Icf9KkJxm9ohx/4hx/4hx/4hx/4hx/4hx/4iHH/iHH/iHH/iHH/iHH/iHH/SI48hxyIcf+Icf+Icf+Icf+Ihx/4R5Eclu6Icf+Icf+Ihx/4hx/4hx/4hx/4hx/4hx/4iHH/herdJScf+Icf+Icf+Ihx/4hx/4hx/4hx/4hx/4hx/4iHH/herdJScf+Icf+Icf+Ihx/4hx/4hx/4hx/4hx/4hx/4iHH/WrvWRIhx/4hx/4hx/4iHH/iHH/iHH/iHH/hMWxxKTohx/4hx/4hx/4hx/4iHH/iHH/iHH/iHH/iHH/iHH/iIcf9HBFyfuoiHH/iHH/iHH/iHH/iHH/iHH/iIcf+Icf+Icf+Icf+Icf+Icf9R198ohx/4hx/4hx/4hx/4hx/4iHH/iHH/iHH/iHH/iHH/iEScPMY8hx/4hx/4hx/4hx/4hx/4iHH/iHH/T3UcGK6HH/iIcf+Icf+Icf+Icf+Icf+Icf+Ihx/4hx/0N3HNiOcf+Ihx/4hx/4hx/4hx/4hx/4hx/4iHH/iHH/iHH/iHH/iHH/iHH/iIcf+Icf+Icf+Icf+Icf+Icf+IhxRzEsjO1x/4iHH/iHH/iHH/iHH/iHH/iHH/iIcTw6QbPFvoiHH/iHH/iHH/iHH/iHH/hO+iwgXYhx/4iHH/iHH/iHH/iHH/gw2NWwNypx/4hx/4hx/4hx/4iHH/iHH/Q8Q807yIcf+Icf+Icf+Ihx/4hx/4hEnDzGPHH/iHH/iIcf+Icf+Icf+Icf8x2VS/JquHH/iHH/iHH/iIcf+Icf+IcTcIobj3Xocf+Icf+Icf+Icf+Icf+Ihx/4SQksj23/iHH/iHH/iHH/iHH/iHH/iIQXJM+NuHH/iHH/iHH/iIcf+Icf+IN8jXujco/4hx/4hx/4iHH/iHH/iHH/iE76LCBdhx/4hx/4hx/4iHH/iHH/iHH/hBCqz/VXH/iHH/iHH/iHH/iHH/iHH/iITXBMOPuIcf+Icf+Icf+Ihx/4hx/4hx/1HX3yhx/4hx/4iHH/iHH/iHH/iHH/iEvQPFL8iHH/iIcf+Icf+Icf+Icf+Icf9AXRwLLohx/4hx/4hx/4iHH/iHH/iHH/TzV8HKiIhx/4hx/4hx/4hx/4hx/4hx/0Y2/KyQcf+Icf+Icf+Icf+Icf+Icf+Ihx/4hx/zDjArAs/YiHH/iHH/iHH/iHH/iHH/iHH/iIcf+Icf+Icf+Icf+IcUsjLE3Ncf+Icf+Icf+Ihx/4hx/4hx/0dpHJlucf+Icf+Icf+Icf+Icf+Icf+Ihx/4hx/4hx/4hx/4g3DXK58o2HH/iIcf+Icf+Icf+Icf+Icf+IPxMjsezccf+Icf+Icf+Icf+Ihx/4hx/4hxPHw1s4PKiIcf+Icf+Icf+Icf+Icf+IThBcPvr/iHH/iHH/iIcf+Icf+Icf9R198ocf+Icf+Ihx/4hx/4hx/4hxRXacuJb/iHH/iIcf+Icf+Icf+Icf+IQ4Sc17aHH/iIcf+Icf+Icf+Icf+IQzd83Ihx/4hx/4hx/4hx/4hx/4iHFE+6ywRXH/iHH/iIcf+Icf+Icf+Icf+INFXCvKo9iHH/iHH/iHH/iHH/iIcf+ISlD8avBx/4hx/4hx/4hx/4hx/4iHFO51wRiohx/4hx/4hx/4hx/4hx/4hx/4iEGXbAeJ/4hx/4hx/4hx/4hx/4iHH/iHFDsWzE6Ycf+Icf+Icf+Icf+Ihx/4ME8RsMDuiHH/iHH/iHH/iHH/iHH/iIcf89AdKz/i2Icf+Icf+Icf+Icf+Icf+Icf+E26jERX/4iHH/iHH/iHH/iHH/iHH/hBSkwMW/+Icf+Icf+Icf+Ihx/4hx/4hxPIESs37thx/4hx/4hx/4hx/4iHH/iHH/iHH/iHFICSx/bYcf+Icf+Icf+Ihx/4hx/4hxSqg8VXyHH/iHH/iIcf+Icf+Icf+Icf9BJSz9rYhx/4hx/4hx/4iHH/iHH/iHH/hK0Dxy/P+Icf+Icf+Ihx/4hx/4hx/4hNcEw4+4iHH/iHH/iHH/iHH/iHH/g5euG3hR6Ihx/4hx/4hx/4hx/4hx/0N3HNiOhx/4hx/4hx/4hx/4iHH/iHH/iHH/g8sjS1Tcv/iHH/iHH/iIcf+Icf+Icf9AXRwLLohx/4hx/4hx/4hx/4hx/4iHH/iHH/iHH/iHH/iHH/hd1dMqhx/4hx/4hx/4hx/4hx/4hx/4Qm9s6QmHH/iHH/iHH/iHH/iIcf+Icf+Icf+Icf+IcT7sd7ETiHH/iHH/iHH/iHH/iHH/iHH/iIcf+Icf+Icf+Icf+Fnj1xyHH/iIcf+Icf+Icf+Icf+Icf+FXx2w6Ihx/4hx/4hx/4hx/4hx/4hx/1XJ2zZx/4hx/4hx/4hx/4hx/4iHH/iHH/iHH/iHH/hGUXyq6HH/iHH/iHH/iHH/iHH/iHH/iIQI+8CARx/4hx/4hx/4hx/4hx/4hx/4iHE1zNK6My2HH/iHH/iHH/iHH/iHH/iIMjxBvsO+iIcf+Icf+Icf+Icf+Icf+Icf+Ig4gJS4f2tx/4hx/4hx/4hx/4hx/4hxN4ETuH7scf+Icf+Icf+Icf+Icf+Icf9H6NyRcohx/4hx/4hx/4iHH/iHH/iHH/iHH/iHH/iHH/iIcf+Icf+IOgt0tvSLiIcf+Icf+Icf+Icf+Icf+Icf9Gdpy4lv+Icf+Icf+Icf+Icf+Icf+Ig1LcK70j2HH/iIcf+Icf+Icf+Icf+ITm1sKSmHH/iHH/iHH/iHH/iHH/iHH/iEOEnNe2iHH/iHH/iHH/iHH/iHH/iIcf+E6CnDfW/4hx/4hx/4hx/4hx/4iHH/iHH/iHH/PccBszj+iIcf+Icf+Icf+Icf+Icf+Icf+IOMcCuTj9/4hx/4iHH/iHH/iHH/iHH/SDEsjO1x/4hx/4hx/4hx/4iHH/iDSsg71TfP+Ihx/4hx/4hx/4hx/4hx/4hx/4iHH/iHH/ThBcLvqHH/iHH/iHH/iHH/iHH/iHH/g7eji1hceHH/iHH/iHH/iHH/iHH/iIcf+Icf+IRRcszo3/iHH/iHH/iHH/iHH/iIcf+IcT/hAbAe/ohx/4hx/4iHH/iHH/iHH/iHFGsOyk8f+Icf+Icf+Icf+Icf+Ihx/4hx/4hx/4hx/4SDEsnO3/iHH/iHH/iHH/iIcf+Icf+Icf9C/CzgPYhx/4hx/4hx/4iHH/iHH/hJCSyPbf+Icf+Icf+Icf+Icf+Ihx/zBkQbCrvnH/iIcf+Icf+Icf+Icf+Icf8/oWGyXp7/iHH/iHH/iHH/iHH/iHH/g9H8Gz4D5x/4hx/4hx/4iHH/iHH/iHFJA9xvwocf+Ihx/4hx/4hx/4hx/4hx/4OrQytkvNiHH/iHH/iHH/iIcf+Icf+IcU3CPCPccf+Icf+Icf+Ihx/4hx/4hx/09anBpWcf+Icf+Ihx/4hx/4hx/4hxRK6MxRf/iHH/iHH/iIcf+Icf+Icf8+REWyu7qIcf+Icf+Icf+Icf+Icf+IhAXRwbLv+Icf+Ihx/4hx/4hx/4hx/4MjF4vs6HiHH/iHH/iHH/iHH/iHH/iHH/iIcf+DnfobggXv+Icf+Icf+Icf+Icf+Icf+Ihx/4hx/4Tm1sKSmHH/iHH/iIcf+Icf+Icf+Icf9PdRwYrohx/4hx/4hx/4hx/4hx/4iHH/iHH/hWydo2iHH/iHH/iIcf+Icf+Icf+ISI48lxz/iIcf+Icf+Icf+Icf+Icf+EUXLL6Ncf+Icf+Ihx/4hx/4hx/4hx/4hx/4hxRe4soR2Ihx/4hx/4hx/4hx/4hx/4hxUNffKIhx/4hx/4hx/4hx/4hx/4iHH/SVZMepuHH/iHH/iIcf+Icf+Icf+ERcnMo2iHH/iIcf+Icf+Icf+Icf+IcUKcPNY8cf+Icf+Icf+Icf+Icf+Icf+DuhYrVenXH/iHH/iHH/iIcf+Icf+Icf+Icf+E167DhRcf+Icf+Icf+Ihx/4hx/4hx/4hx/4hD9tzQkocf+Icf+Icf+Icf+Icf+Ihx/4hx/4hxTudcEYqIcf+Icf+Icf+Icf+Ihx/4hx/4hx/4hx/4hx/4hx/4iHH/iHH/iHH/iHH/iHH/iHH/iIcf+IRRcszo3/iHH/iHH/iHH/iHH/iHFOTRwrLv+Icf+Icf+Ihx/4hx/4hx/4gzTRO9suyIhx/4hx/4hx/4hx/4hx/0buLKEdhx/4iHH/iHH/iHH/iHH/hG7iyhHXH/iHH/iIcf+Icf+Icf+IcUy6jDRXhx/4hx/4hx/4iHH/iHH/g6ZxK2mO1x/4hx/4hx/4hx/4iHH/iDhwQbiPvnH/iIcf+Icf+Icf+Icf+Icf9MouxF0Ycf+Icf+Icf+Ihx/4hx/4hxSFD8ivD/iHH/iHH/iHH/iIcf+Icf+IOAl3uPaIiHH/iHH/iIcf+Icf+Icf+Icf+Icf+IT8I8E9yIcf+Icf+Icf+Icf+Icf+Icf+D8TI7Hs3Icf+Icf+Icf+Ihx/4hx/4hx/4R5Eclu6Ihx/4hx/4hx/4hx/4hx/4R7Y8lJyHH/iHH/iHH/iHH/iHH/iHH/iIcf+IOdUBtyr+hx/4hx/4iHH/iHH/iHH/iHFICSx/bYcf+Icf+Icf+Ihx/4hx/4hPgpwX1ohx/4hx/4hx/4iHH/iHH/iEFyTPjbhx/4iHH/iHH/iHH/iHH/iHH/iHH/RE8cyw6HH/iHH/iIcf+Icf+Icf+Icf+Icf9N+ixAXf+Icf+Ihx/4hx/4hx/4hx/4hx/4hx/4hAXRwLLnH/iHH/iIcf+Icf+Icf+Icf+Icf+IcUtwTEj7iHH/iHH/iHH/iHH/iIcf+Icf+Icf+Icf+Icf+Icf+Ihx/4hx/0PEPNO8iHH/iHH/iHH/iIcf+Icf+Icf+Icf+Icf+Icf+Ihx/4hx/4hx/4hxTudcEYqIcf+Icf+Icf+Ihx/4hx/4SVZMeptx/4iHH/iHH/iHH/iHH/iHE1k2S6bJuHH/iIcf+Icf+Icf+Icf+Icf+IcUejbIXJhx/4hx/4hx/4hx/4hx/4hx/4hPGvweUHH/iHH/iHH/iHH/iHH/iIcUqoPFV8hx/4hx/4hx/4hx/4iHH/iHFJ0Dxi/Icf+Icf+Icf+Icf+Ihx/4hx/z4EpbL7WoiHH/iHH/iHH/iHH/iHH/iEuoPGV8/4hx/4hx/4hx/4hx/4hx/4iD06QbTFvv+Ihx/4hx/4hx/4hx/4hx/026jDRXcf+Icf+Ihx/4hx/4hx/4hx/0lWTHqbiHH/iHH/iHH/iHH/iHH/iEDc3AMyiHH/iHH/iIcf+Icf+Icf+IRBz8zjCIcf+Ihx/4hx/4hx/4hx/4hHKXytaP+Icf+Icf+Icf+Icf+Ihx/4hx/4hx/4hx/4hx/4hx/4iHH/iHH/iHFdrdJSiHH/iIcf+Icf+Icf+Icf+IcTfFW7g6pHH/iHH/iHH/iHH/iHH/iIcf841QG5Kv7/iHH/iHH/iIcf+Icf+Icf+Icf+Icf+Icf+IhxTcI8I9xx/4hx/4hx/4hx/4hx/4iHH/iHH/iHH/iHH/iHH/iHH/iIcf+Icf+Icf+Icf+Icf+Icf+IhxQCUs/a2Ihx/4hx/4hx/4hx/4hx/4hLaJxZdnH/iHH/iHH/iHH/iHH/iHH/hMcExI+3H/iHH/iHH/iHH/iIcf+Icf+IcUcxLIzthx/4hx/4hx/4hx/4hx/4iHH/iECqPAZchx/4hx/4hx/4iHH/iHH/iHH/iHH/iHH/hMWxxKTohx/4hx/4hx/4iHH/iHH/iEElLP2tcf+Icf+Icf+Icf+Icf+Ihx/zYjeLrch4cf+Icf+Icf+Ihx/4hx/4hx/4PgJRsv2uhx/4hx/4hx/4iHH/iHH/iHFYu9hE/4hx/4iHH/iHH/iHH/iHH/hPwjwT3Ihx/4iHH/iHH/iHH/iHH/iHH/iHH/iIcf+Icf+Icf9M4oxB13H/iHH/iHH/iHH/iHH/iIcf+ION2kuCJbhx/4iHH/iHH/iHH/iHH/iHH/RlF8quiHH/iHH/iHH/iHH/iHH/iIcf+Icf+IcUtwTEj7hx/4iHH/iHH/iHH/iHH/iEElLP2tcf+Icf+Icf+Ihx/4hx/4hx/0ijbJXJ/4hx/4hx/4iHH/iHH/iHH/iHH/iHH/iHH/iIcf+DnsIrcT3Ycf+Icf+Ihx/4hx/4hx/4hx/0iOPIcciHH/iHH/iHH/iHH/iHH/iHH/iIcf+ExbHEpOhx/4iHH/iHH/iHH/iHH/iHH/iHFD1ozSl/+Icf+Ihx/4hx/4hx/4hx/4hx/4hO+iwgXYcf+Ihx/4hx/4hx/4hx/4hx/4hx/4iEhpHIluhx/4hx/4iHH/iHH/iHH/iHH/iHH/iHH/iIRdaMwpf/iIcf+Icf+Icf+Icf+Icf+Icf+Ihx/4hx/4hx/4hx/4hx/4WePXHIhx/4hx/4hx/4hx/4hx/4hxSdA8YvyIcf+Icf+Icf+Icf+Icf+Icf9JCSx/bXH/iIcf+Icf+Icf+Icf+Icf+Icf+Ihx/4SI48hxxx/4hx/4hx/4iHH/iHH/iHH/TKLsRdGHH/iHH/iHH/iHH/iHH/iIcU5anBpWhx/4hx/4hx/4hx/4iHH/iHH/hd1dMqcf+Icf+Icf+Ihx/4hx/4hx/4MlFxvq6OiHH/iHH/iHH/iHH/iHH/iIcf+Icf+Icf+Icf+ITSMsPc2HH/iHH/iHH/iIcf+Icf+Icf+F6t0lJx/4iHH/iHH/iHH/iHH/iHH/iHH/iIcf+Icf+ExwTFj7/4hx/4iHH/iHH/iHH/iHH/iHH/hBSkwMW/+Icf+Icf+Icf+Ihx/4hx/4hx/4hx/4hx/4hx/4iHH/iHH/hWydo2iHH/iHH/iIcf+Icf+Icf+Icf+Icf+IcVTJ2zaHH/iHH/iHH/iHH/iHH/iIcf+Icf+Icf+Icf+Icf+IcU8VLB6t/4hx/4iHH/iHH/iHH/iHH/iEso/F1wcf+Ihx/4hx/4hx/4hx/4hx/04QXC76hx/4hx/4hx/4iHH/iHH/iHFCdxzYjohx/4hx/4hx/4hx/4hx/4hx/4iHH/iHH/hGroylF4cf+Icf+Icf+Icf+Ihx/4hx/4hx/4hx/4hMG3xOSIhx/4hx/4hx/4hx/4iHH/iEVPHLsOiIcf+Icf+Icf+Icf+Icf+Icf+Ihx/4hx/4hx/4hx/4hx/4hx/4g3v1K5QK1x/4hx/4hx/4iHH/iHH/iHH/iHH/iHH/iHH/iIcf+Icf+EPpXOFq/4hx/4hx/4hx/4hx/4iHFP1IwSt/+Ihx/4hx/4hx/4hx/4hx/4hAXRwLLnH/iHH/iHH/iIcf+Icf+IcUjIjHN3iHH/iHH/iHH/iHH/iIcf+Icf+Icf+Icf9Nuow0V3H/iHH/iHH/iIcf+Icf+Icf+IcUdWTJqb/4hx/4hx/4hx/4hx/4hx/4iHH/NOMBvBz+cf+Icf+Icf+Ihx/4hx/4hx/0UXLL6Nhx/4hx/4hx/4hx/4iHH/iHH/iHH/iHFKWxxaTnH/iHH/iHH/iHH/iHH/iIcf+Icf8/hWOxepyHH/iHH/iHH/iHH/iHH/iIcf+IP0yRsrNu/4hx/4iHH/iHH/iHH/iHH/iHH/iHH/iIcf+Icf+Icf+Icf+Icf+Icf8+2NKyJy2Ihx/4hx/4hx/4hx/4hx/4hx/4QryM5DeIhx/4hx/4hx/4hx/4hx/4hx/0167DhRhx/4iHH/iHH/iHH/iHH/iHH/iHH/iIcf+Icf+Icf+Icf+Icf+Icf+Ihx/4hx/4hx/4hx/4hx/4hHNvyckIhx/4hx/4hx/4hx/4hx/4hx/4gxyQG/Nv5x/4hx/4hx/4iHH/iHH/iHH/Si5MbRuIcf+Icf+Icf+Icf+Icf+Ig+fbOzgkz/iHH/iIcf+Icf+Icf+Icf+IQB18DyiHH/iHH/iHH/iHH/iIcf+Icf+Icf+Icf+Icf+IO4wytXPNhx/4hx/4iHH/iHH/iHH/iHH/Rq6MpReIcf+Icf+Ihx/4hx/4hx/4hHkRyW7ohx/4hx/4hx/4hx/4hx/4hxSlscWk5x/4hx/4hx/4iHH/iHH/iHH/iHH/iHH/iHH/iIcf+Icf+Icf+Icf+IcUJ3HNiOiHH/iHH/iHH/iHH/iIcf+Icf+Icf+EN3HNiOcf+Icf+Icf+Icf+Icf+Icf+Ihx/4hx/4hx/4T8I8E9yIcf+Icf+Ihx/4hx/4hx/4hFFyzOjf+Icf+Icf+Icf+Ihx/4hx/4hx/4hx/4hx/4hx/1HX3yiHH/iHH/iHH/iHH/iHH/iITBt8TkiHH/iHH/iIcf+Icf+Icf+Icf+Icf+IcUW2PLSc/4hx/4hx/4hx/4hx/4hx/4iHH/iHH/iHFDTxzLDohx/4hx/4hx/4hx/4hx/4iHH/N00SubLtiHH/iHH/iHH/iHH/iIcf+IcUcxLIzthx/4hx/4hx/4hx/4hx/4hx/4iHH/iHH/iHFM+iwwXXH/iHH/iHH/iHH/iIcf+Icf+Icf+IRE8c2w7/iHH/iHH/iHH/iHH/iIcf+IRU8cuw6Ihx/4hx/4hx/4hx/4hx/4hx/4iHH/iHH/iHH/iHH/SoMcd87/iHH/iHH/iHH/iHH/iHH/iIcf+Icf+Icf+Icf9IMSyM7XH/iHH/iHH/iHH/iIcf+Icf+ERPHMsOcf+Icf+Icf+Icf+Icf+Icf+Ihx/4hx/4hx/4hx/0gxLIztcf+Icf+Icf+Icf+Ihx/4hx/4SQksj23/iHH/iHH/iHH/iHH/iIcf+EUXLL6Ncf+Icf+Icf+Icf+Icf+Icf+Ig2uwG6RP6Icf+Icf+Ihx/4hx/4hx/4hx/4NqeyulhNiHH/iHH/iHH/iHH/iHH/iHH/T1qcGlaHH/iHH/iHH/iHH/iHH/iIcf9FiWy3aXH/iHH/iHH/iHH/iIcf+Icf+ISI48lxz/iHH/iIcf+Icf+Icf+Icf9C/CzgPYhx/4hx/4iHH/iHH/iHH/iERPHNsO/4hx/4hx/4hx/4hx/4iHH/iHH/iHH/hPdRwYrocf+Icf+Icf+Icf+Icf+Icf+IRu4soR1x/4hx/4hx/4hx/4hx/4hx/4iHH/iHH/iE3ijDHXiHH/iHH/iHH/iHH/iHH/iIcf+Icf+Icf+Icf9au9ZEiIcf+Icf+Icf+Icf+Icf+Icf+IhMWxxKTnH/iHH/iIcf+Icf+Icf+Icf9PmjwmXP+Ihx/4hx/4hx/4hx/4hx/4hx/4RE8cyw5x/4hx/4iHH/iHH/iHH/iHH/iF3V1Cr/iIcf+Icf+Icf+Icf+Icf+Icf+Ihx/4hx/4hx/4hx/4hx/4hx/4iHH/iHH/iHH/iHH/iHH/iHH/iIcf+Icf+Icf+Icf+Icf+Icf9AXRwLLohx/4hx/4iHH/iHH/iHH/iHH/VPHdDv+Icf+Ihx/4hx/4hx/4hx/4hxRe4soR2Icf+Ihx/4hx/4hx/4hx/4hxSyMsTc1x/4hx/4hx/4iHH/iHH/iHH/iDk6QrfFvYhx/4hx/4iHH/iHH/iHH/iHH/TCMsXc3/iHH/iHH/iHH/iIcf+Icf+IT8I8E9yHH/iHH/iHH/iIcf+Icf+Icf+IQvws4D1x/4hx/4hx/4iHH/iHH/iHH/iE5C/DvQ/4hx/4hx/4iHH/iHH/iHH/iHH/iHH/iHH/iIcf+Icf+Icf+Icf+Icf+Icf+Ihx/4hx/4hx/4hx/4hx/4hx/0BdHAsuiHH/iHH/iIcf+Icf+Icf+Icf9HaRyZbnH/iHH/iHH/iHH/iHH/iIcf+Icf+Icf+Icf+ITrqMJFeIcf+Icf+Ihx/4hx/4hx/4hx/4hx/4hx/0RPHMsOhx/4hx/4iHH/iHH/iHH/iHE3SEG4t75x/4hx/4hx/4hx/4iHH/iHFFw7yjxIcf+Icf+Icf+Icf+Icf+Icf9HaRyZbnH/iHH/iHH/iIcf+Icf+Icf9BvIwFN/+Icf+Icf+Icf+Ihx/4hx/4hx/4TvosIF2Icf+Icf+Icf+Ihx/4hx/4hx/4hx/4hxSYMcZ85x/4hx/4hx/4hx/4hx/4iHH/iHH/iHH/iHH/iHH/iHH/iIcf+Icf+Icf+Icf+Icf+Icf+Ihx/4hx/4hx/4hx/4hx/4hx/4iHH/S4McV86Icf+Icf+Ihx/4hx/4hx/4hx/4hx/4Uq/eUHH/iHH/iHH/iHH/iHH/iIcf+Icf+Icf+Icf+ISTEsfO2Icf+Icf+Icf+Ihx/4hx/4hx/0buLKEdhx/4hx/4hx/4iHH/iHH/iHH/iHH/iHH/TfosQF3/iHH/iIcf+Icf+Icf+Icf+Icf9C/CzgPYhx/4iHH/iHH/iHH/iHH/iHFICSx/bYcf+Icf+Ihx/4hx/4hx/4hx/4hx/zWtArtS/Yhx/4hx/4iHH/iHH/iHH/iHFP1IwCt3H/iHH/iHH/iHH/iIcf+Icf+Icf+Icf+Icf9FFyy+jYcf+Icf+Ihx/4hx/4hx/4hx/4hBJSz9rXH/iHH/iHH/iIcf+Icf+Icf+Icf+IRRcszo3/iHH/iHH/iIcf+Icf+Icf+Icf9FFyy+jYcf+Icf+Icf+Ihx/4hx/4hx/4hx/4hFFyzOjf+Icf+Icf+Ihx/4hx/4hx/4hx/4hx/4R2kcqW7/iHH/iHH/iHH/iIcf+Icf+Icf+IcUD8LAE9/4hx/4hx/4iHH/iHH/iHH/iHH/iHH/hLgxxXzohx/4hx/4hx/4hx/4iHH/iHH/RJw8xjyIcf+Icf+Ihx/4hx/4hx/4hxRe4soR2Icf+Icf+Ihx/4hx/4hx/4hx/4hx/4hx/4iHH/iHH/iHH/iHH/hV8dsOiHH/iIcf+Icf+Icf+Icf+Icf+Icf+Ihx/4hx/4hFZEy5u3H/iIcf+Icf+Icf+Icf+Icf+Icf+IhEcczY4/+Icf+Icf+Icf+Icf+Icf+Ig2ntq7YSX/iHH/iHH/iHH/iHH/iHH/iEPEPNO8hx/4hx/4hx/4hx/4hx/4iHH/QhJc/tr/iIcf+Icf+Icf+Icf+Icf+DykNbRbyocf+Icf+Icf+Icf+Icf+IhG7iyxHf+Icf+Icf+Icf+Icf+Icf+EwwrEz1hx/4hx/4hx/4hx/4iHH/iHH/iHH/iHH/iHH/iHH/iIcf+Icf+Icf+Icf+Icf+IcTWNsbtyTv+Icf+Icf+Icf+Icf+Icf+Ihx/znzU7cMrIcf+Icf+Ihx/4hx/4hx/4hx/zOOMb1xznH/iHH/iHH/iHH/iHH/iIcf+EbuLKEdcf+Icf+Icf+Icf+Icf+Ihx/4hKCSxvbYhx/4hx/4hx/4hx/4hx/4iHFKqDxVfIcf+Icf+Icf+Icf+Ihx/4hx/4hx/4hx/4hx/4WrvWRIhx/4hx/4hx/4hx/4hx/4iHH/iHH/iHE+4IKxH32Icf+Icf+Ihx/4hx/4hx/4hx/4hx/4Q4Sc17aIhx/4hx/4hx/4hx/4hx/4hx/4iHH/PpLjs20c/4hx/4hx/4iHH/iHH/iHH/iHH/iHH/iHH/iIRhcsro2Ihx/4hx/4hx/4hx/4hx/4hx/4hJMSx87Yhx/4iHH/iHH/iHH/iHH/iHFPFSwerf+Icf+Icf+Ihx/4hx/4hx/4hxNWiRupduhx/4hx/4hx/4hx/4hx/4hx/4iHH/iHH/P1PCsaw9cf+Ihx/4hx/4hx/4hx/4hx/4SciMc3dx/4hx/4iHH/iHH/iHH/iHH/iHH/iHH/iIcf+IcT+4grBHfYhx/4hx/4iHH/iHH/iHH/iHH/T5o8Jlz/iIcf+Icf+Icf+Icf+Icf+Icf+Ihx/4hx/4QSUs/a2HH/iHH/iHH/iHH/iHH/iIcf+E6CnDfW/4hx/4hx/4hx/4hx/4iHH/g2Q3G6vI5x/4iHH/iHH/iHH/iHH/iHH/iDSjYbxcnnH/iHH/iHH/iHH/iHH/iIcUui7EXRhx/4iHH/iHH/iHH/iHH/iHFNwjwj3HH/iIcf+Icf+Icf+Icf+Icf8/hWOxepyHH/iHH/iIcf+Icf+Icf+Icf+IcUKcPNY8cf+Icf+Icf+Icf+Icf+Icf+IODChuM9eiHH/iHH/iIcf+Icf+Icf+Icf9JVkx6m4hx/4hx/4hx/4hx/4hx/4iHH/iEUkrL21hx/4hx/4iHH/iHH/iHH/iHH/TsI8M9z/iHH/iIcf+Icf+Icf+Icf+Icf+Icf+EByTBnb/4hx/4hx/4hx/4iHH/iHH/hHkRyW7ohx/4iHH/iHH/iHH/iHH/iHFG21ySSnH/iHH/iIcf+Icf+Icf+Icf9P51wRiocf+Icf+Icf+Ihx/4hx/4hxNlsRuaTuiHH/iHH/iHH/iHH/iIcf+Icf+Icf+IcUz6LDBdcf+Icf+Icf+Ihx/4hx/4hx/4hx/4hxQg987wj/iHH/iHH/iHH/iIcf+Icf+ITkhMK3uIhx/4hx/4hx/4hx/4hx/4hx/0buLKEdiHH/iHH/iHH/iHH/iHH/iHH/iE3ijDHXiHH/iIcf+Icf+Icf+Icf+IcTrPpLUwW3H/iHH/iHH/iHH/iIcf+Icf+Icf9K0Dxi/HH/iHH/iHH/iIcf+Icf+Icf+Icf+Icf+Icf+IQaTs9bGIcf+Ihx/4hx/4hx/4hx/4hx/4hx/0ElLP2tiHH/iIcf+Icf+Icf+Icf+Icf+E4QXC76cf+Icf+Icf+Ihx/4hx/4hxSbW8ZKRx/4hx/4hx/4hx/4hx/4iHH/N1sRuaTuhx/4hx/4hx/4hx/4hx/4hx/4QDKsDdVx/4hx/4hx/4hx/4iHH/iHH/iHH/hDhJzXtohx/4hx/4iHH/iHH/iHH/iHH/iHH/iHH/iIcf+Icf+Icf+Icf+Icf+Icf9MIyxdzf+Icf+Ihx/4hx/4hx/4hx/4hx/4hx/4iHH/iHFDsWzE6Ycf+Icf+Icf+Icf+Ihx/4hx/0ElLP2tiHH/iHH/iHH/iHH/iHH/iIcf+Icf+Icf+Icf9Kgxx3zv+Icf+Icf+Icf+Icf+Icf+Ihx/4hx/4hx/4hx/4hx/4hx/4iHH/iHH/iHFASkz7W4cf+Icf+Icf+Icf+Icf+Icf+Ihx/4hx/4hx/4hx/4hx/4hx/4iHH/iHH/iHH/iHH/iHH/iHH/iIcf+Icf+Icf+Icf+Icf+Icf+Ihx/4hAXRwbLv+Ihx/4hx/4hx/4hx/4hx/4hIaRyJbohx/4hx/4hx/4iHH/iHH/iHH/TCMsXc3/iHH/iHH/iHH/iHH/iIcf+Icf+Icf+Icf+Icf+Icf+Ihx/4hx/4hx/4hx/4hx/4hx/4iHH/iHH/iHH/iHH/N79SuUCtiHH/iHH/iHH/iHH/iHH/iIcUmQnGb2iHH/iHH/iHH/iHH/iHH/iIcf9PmjwmXP+Icf+Icf+Icf+Ihx/4hx/4g7TJK1s22Icf+Icf+Icf+Icf+Icf+IhHUXya6Ihx/4hx/4hx/4iHH/iHH/iHH/iHH/iHH/iHH/iIcf+Icf+IPhlys+aN/4hx/4hx/4hx/4iHH/iHH/iHH/iEBdHAsucf+Icf+Icf+Icf+Icf+Ihx/4hxO8lVtDaqcf+Icf+Icf+Icf+Ihx/4hxRBcsvo2Icf+Icf+Icf+Icf+Icf+Ihx/4hx/4hx/4hx/4hxOzpBtcW+/4hx/4hx/4iHH/iHH/iHH/iHH/StA8Yvxx/4hx/4iHH/iHH/iHH/iHE8NPG0yw7/iIcf+Icf+Icf+Icf+Icf+D2BErR+7f+Icf+Ihx/4hx/4hx/4hx/4hx/4hx/4iHH/iHH/iHH/iEdRfJroiIcf+Icf+Icf+Icf+Icf+Icf+Ihx/4hx/0cO/K8Q/4hx/4hx/4iHH/iHH/iHH/iHH/iHH/iHH/iIcf+Icf+IOouztnRMhx/4hx/4hx/4hx/4hx/4hxTXUcOK7/iHH/iHH/iHH/iIcf+IcUJcnNo2cf+Icf+Icf+Ihx/4hx/4hHBFyfuocf+Icf+Icf+Icf+Icf+Ihx/0RPHMsOcf+Ihx/4hx/4hx/4hx/4hx/4Xq3SUocf+Icf+Icf+Icf+Icf+Ihx/4hx/0e2PJSchx/4hx/4hx/4iHH/iHH/iHH/iHH/iERPHNsO/4hx/4hx/4hx/4iHH/iHH/iHH/iHH/NebTuxkshx/4iHH/iHH/iHH/iHH/iHH/SQksf21x/4hx/4iHH/iHH/iHH/iHH/iHH/iHH/iIcf+Icf+Icf+Icf+Icf+Icf+Ihx/4hx/4hx/4hx/4hx/4hx/4iHH/iHH/iHH/iF3V1Cr/iHH/iIcf+Icf+Icf+Icf+Icf+Icf+Ihx/4hx/4hxQ08cyw6Icf+Icf+Icf+Icf+Icf+Ihx/4hx/4Q3cc6I7/iIcf+Icf+Icf+Icf+Icf+Icf+Ihx/4hx/4RM7cwxKIcf+Icf+Icf+Icf+Icf+Icf+DNe5L6hG/+Ihx/4hx/4hx/4hx/4hx/4hx/07CPCPccf+Icf+Icf+Icf+Icf+Icf9N+ixAXf+Ihx/4hx/4hx/4hx/4hx/1Tx3Q7/iIcf+Icf+Icf+Icf+Icf+Icf+Ihx/4hx/4hx/4hx/4herdJScf+Icf+Icf+Icf+Icf+Icf+IhKCSxvbYhx/4hx/4hx/4hx/4hx/4hxQcQ847xx/4hx/4hx/4hx/4hx/4hx/4iHH/iHH/R2kcqW7/iIcf+Icf+Icf+Icf+Icf+Icf+Ihx/4hx/4hx/4hxSAksf22HH/iHH/iHH/iIcf+Icf+Icf+IcU+/XAQKiHH/iHH/iIcf+Icf+Icf+IMszTvjMscf+Ihx/4hx/4hx/4hx/4hx/0rQPGL8cf+Ihx/4hx/4hx/4hx/4hx/4OjVxtsqOcf+Icf+Icf+Ihx/4hx/4hx/4RRcsvo1x/4hx/4hx/4hx/4iHH/iHH/g6mbK2Zk1x/4hx/4iHH/iHH/iHH/iHH/iHH/iHH/iIcf+Icf9LgxxXzohx/4iHH/iHH/iHH/iHH/iHH/iHH/iIcf9N+ixAXf+Icf+Icf+Icf+Icf+Icf+IT+dcIYr/iIcf+Icf+Icf+Icf+Icf+IThBcPvr/iHH/iHH/iIcf+Icf+Icf+Icf+Icf+IRRcszo3/iHH/iIcf+Icf+Icf+Icf+Icf+Icf+Ihx/4hx/4hx/4hx/4hxSUN8a8iHH/iHH/iHH/iHH/iHH/iIcT8tF7DS6Ihx/4hx/4hx/4iHH/iHH/iHFM+iwwXXH/iHH/iHH/iHH/iIcf+Icf+Icf8/SJayt2n/iHH/iHH/iHH/iHH/iHH/iIQvws4D1x/4hx/4hx/4hx/4hx/4hx/4iEvQPFL8iHH/iHH/iHH/iHH/iHH/iIcf+IcUOW7MaRcf+Icf+Icf+Icf+Icf+Icf+Ihx/4hx/4hx/4hx/4hxWLvXRHH/iHH/iHH/iHH/iHH/iHH/iIcf+Icf+Icf+Icf+Icf+ITvosIF2HH/iIcf+Icf+Icf+Icf+IcULO3NMScf+Icf+Icf+Icf+Ihx/4hx/zY/E7vA7P+Icf+Ihx/4hx/4hx/4hx/4hKCSxvbYhx/4hx/4iHH/iHH/iHH/iHFPFSwerf+Icf+Icf+Icf+Ihx/4hx/4hJiOx3cXH/iHH/iHH/iHH/iHH/iIcf+EUXLL6Ncf+Icf+Icf+Icf+Icf+Icf+Ihx/4hx/4hMouxV0f+Icf+Icf+Icf+Icf+Icf+Ihx/4hx/4TDCsTPVx/4hx/4iHH/iHH/iHH/iHH/iHH/Milxv9aO/4hx/4hx/4iHH/iHH/iHH/iHFCdxzYjohx/4hx/4hx/4hx/4hx/4iHH/hJCSyPbf+Icf+Icf+Icf+Icf+Icf+Ihx/4hx/4hx/0uDHFfOiIcf+Icf+Icf+Icf+Icf+Icf+Ihx/4hx/4hx/4hx/4hx/4hx/4iFXx2w6HH/iHH/iHH/iHH/iHH/iIcf+EBdHAsucf+Ihx/4hx/4hx/4hx/4hx/4QHJMGdv/iHH/iHH/iHH/iHH/iIcf+IT4KcF9aIcf+Icf+Icf+Icf+Ihx/4hx/4hx/4hxMjEhvs7e/4hx/4hx/4iHH/iHH/iHH/iDKDEr587Ycf+Icf+Icf+Ihx/4hx/4hx/4hxN9UBuCr+hx/4hx/4hx/4hx/4hx/4hx/4iHH/iHExqDK+V82Icf+Icf+Icf+Icf+Icf+Icf+DyrA7RU/Icf+Icf+Icf+Icf+Icf+Icf+IPTpBs8W+cf+Ihx/4hx/4hx/4hx/4hx/4hx/4iHH/iHH/herdJScf+Icf+Ihx/4hx/4hx/4hx/4hx/0EKrP9Vhx/4hx/4hx/4hx/4iHH/iHH/iEiOPJcc/4hx/4iHH/iHH/iHH/iHH/iHH/g20DG6L86Icf+Icf+Icf+Icf+Icf+IhxSAksf22HH/iHH/iHH/iHH/iHH/iHH/hC/CzgPYhx/4hx/4hx/4hx/4hx/4hx/0rQPGL8hx/4hx/4hx/4hx/4hx/4hx/4TsI8M9z/iHH/iHH/iHH/iHH/iHH/iIcf+EuoPGV8/4hx/4hx/4hx/4iHH/iHH/iEJvbPkJ/4hx/4iHH/iHH/iHH/iHH/iHFT8dwOcf+Ihx/4hx/4hx/4hx/4hx/4hx/4iHH/iHH/iHH/iHH/iHH/iHH/iIcUnQPGL8hx/4hx/4hx/4hx/4hx/4iHE0A9G8/C7/iHH/iIcf+Icf+Icf+Icf+Icf+Icf+EebvKZE/4iHH/iHH/iHH/iHH/iHH/iHH/gxroG/UX5x/4hx/4hx/4hx/4hx/4iHH/iHH/iHH/iHH/iHH/iHH/iIcf+EDPXAQKcf+Icf+Icf+Icf+Icf+Ihx/4TeKMMdeIhx/4hx/4hx/4hx/4hx/4hx/16t0lKIcf+Icf+Icf+Icf+Ihx/4hx/4hx/4hx/4hx/4hx/4iHH/iFOv3VCIcf+Icf+Ihx/4hx/4hx/4hx/4hx/4hx/4iHH/iHH/iHH/iHH/iHH/iHH/iIRU8cuw6Icf+Ihx/4hx/4hx/4hx/4hx/4hx/4iHH/iHFOzNwTMnH/iIcf+Icf+Icf+Icf+Icf+IcUx67DhRiHH/iIcf+Icf+Icf+Icf+Icf9LjbxnJP+Icf+Ihx/4hx/4hx/4hx/4hJVkx6m3H/iHH/iHH/iHH/iHH/iIcf9JyIxzd4cf+Icf+Icf+Icf+Icf+Icf9HTpyrFv+Icf+Icf+Icf+Icf+Ihx/4hx/4hx/0gxLIztcf+Icf+Icf+Icf+Icf+Ihx/4SNtcgkqIcf+Icf+Icf+Icf+Icf+Ihx/4g/UkSxrbuIcf+Icf+Ihx/4hx/4hx/4hx/4RRcsvo1x/4hx/4hx/4iHH/iHH/iHH/hD6Vzhav+Icf+Icf+Icf+Ihx/4hx/4hEdxzIjoiHH/iHH/iHH/iHH/iHH/iHH/iIcf+IUtfeKIhx/4hx/4hx/4iHH/iHH/iHH/iHH/iHH/iHH/iIcf+Icf+Icf+Icf81wjK7Pc1x/4hx/4hx/4hx/4hx/4iHH/gztjG9Sc6Icf+Icf+Ihx/4hx/4hx/4hx/4hx/4hx/z9MkbGzbohx/4hx/4hx/4iHH/iHH/iHH/iHFICSx/bYcf+Icf+Icf+Ihx/4hx/4hx/4hKe2xoSYcf+Ihx/4hx/4hx/4hx/4hx/0OcPOY8/4hx/4hx/4hx/4hx/4hx/4iHFCnDzmPP+Icf+Icf+Icf+Ihx/4hx/4g+wbGyPk6HH/iHH/iHH/iHH/iIcf+Icf+EXWjLKXhx/4hx/4hx/4hx/4hx/4iHH/SVZMepuHH/iHH/iIcf+Icf+Icf+Icf+IPjTxsssOhx/4hx/4hx/4hx/4hx/4hx/4hd1dMqcf+Icf+Icf+Icf+Icf+Ihx/4hx/4hP51whiv+Icf+Icf+Icf+Icf+Ihx/4SPCMkPf/iIcf+Icf+Icf+Icf+Icf8x0DK/L82HH/iHH/iHH/iHH/iIcf+Icf+EuoPGV8/4hx/4hx/4iHH/iHH/iHH/iD+g4rFfHXH/iHH/iIcf+Icf+Icf+Icf+Icf+Icf+IhxQW9s6QmIcf+Icf+Icf+Ihx/4hx/4hx/4hx/4hx/4hx/4iHH/iHH/iHH/iHH/iHH/VPHdDv+Ihx/4hx/4hx/4hx/4hx/4hx/0gWrJ6V/4hx/4hx/4hx/4iHH/iHH/hOQvwr0HH/iHH/iHH/iHH/iIcf+Icf+E26jERX/4hx/4hx/4hx/4hx/4iHH/iHH/iHH/iHH/iHH/iHFRr95QiHH/iHH/iHH/iHH/iIcf+Icf+ExwTFj7/4hx/4iHH/iHH/iHH/iHH/iHH/OtlStiathx/4hx/4hx/4hx/4hx/4iHFIiOx3cYiHH/iHH/iHH/iHH/iHH/iHFBN3z8iP+Icf+Icf+Icf+Ihx/4hx/4hx/4hx/4hx/4hx/4iHH/hZ49cchx/4hx/4hx/4hx/4iHH/iHH/QSUs/a2Icf+Icf+Icf+Icf+Icf+IhxMDVzv8qMiHH/iHH/iHH/iHH/iIcf+Icf9GroylF4hx/4hx/4hx/4hx/4iHH/iHH/hDxDzTvIcf+Icf+Icf+Ihx/4hx/4hx/4hTr91QiIcf+Icf+Icf+Icf+Icf+Icf+Ihx/4hx/4hx/4TXrsOFFx/4hx/4hx/4hx/4iHH/iHH/RE8cyw6HH/iHH/iHH/iHH/iHH/iHH/S6g8VXyHH/iHH/iHH/iHH/iHH/iIcf+EqQnGb2cf+Icf+Icf+Icf+Icf+Ihx/4hx/4hxSmicWXaIcf+Icf+Ihx/4hx/4hx/4hxNuKBuh1+/4hx/4hx/4iHH/iHH/iHH/iHH/iHFEPEy8O3H/iHH/iHH/iHH/iIcf+IcU9NHAsuiIcf+Icf+Icf+Icf+Icf+Icf+Dag5LpfG4hx/4hx/4iHH/iHH/iHH/iHH/iHH/gzm7G9ZE6Icf+Icf+Icf+Icf+Icf+Icf8+i7KydE2HH/iHH/iHH/iHH/iIcf+Icf+Icf+Icf+Icf+EBdHAsuhx/4hx/4hx/4iHH/iHH/iHH/iHExNvG+yQ6Ihx/4hx/4hx/4hx/4hx/4hxQYSc57aHH/iHH/iHH/iHH/iHH/iHH/RRcsvo2HH/iIcf+Icf+Icf+Icf+Icf+Icf9AXRwLLohx/4hx/4iHH/iHH/iHH/iHH/iHH/iHH/iIcf+ElWTHqbcf+Icf+Ihx/4hx/4hx/4hx/4hx/4hx/4iHH/iHH/iHH/iHH/iHH/iHH/iIcf+Icf+Icf+Icf+EL8LOA9hx/4hx/4iHH/iHH/iHH/iHH/iHFDTxzLDohx/4hx/4hx/4iHH/iHH/iEZu7KkRhx/4hx/4hx/4hx/4iHH/iHH/iHH/iHH/iHH/iHH/iIcf+Icf+Icf+Icf+Icf+Icf+Ihx/4hKCSxvbYhx/4hx/4hx/4hx/4hx/4iHH/iHH/iHH/iHH/iHH/iHH/SoMcd87/iHH/iHH/iHH/iIcf+Icf+Icf+EUXLL6Ncf+Icf+Icf+Icf+Ihx/4hx/zqnsbZYTnH/iHH/iHH/iHH/iIcf+Icf+E0jLD3NiHH/iHH/iHH/iHH/iHH/iIcf+Icf+IXq3TUv+Icf+Ihx/4hx/4hx/4hx/4hx/4hx/4iHH/iHFdrdJSiHH/iHH/iIcf+Icf+Icf+Icf+Icf+Icf+Ihx/4hx/4hx/4hx/4hx/4hx/4iHH/iHH/iHH/iHH/iHH/iHE3ijW4dcpx/4hx/4hx/4hx/4iHH/iHH/iHFMuow0V4cf+Icf+Icf+Icf+Ihx/4hx/4hxQW9s6QmIcf+Ihx/4hx/4hx/4hx/4hx/4TFscSk6Icf+Icf+Icf+Ihx/4hx/4hx/4MJbhsHkecf+Icf+Icf+Ihx/4hx/4hx/4hx/4hx/4hx/4iHH/iHH/iHH/iHH/iHH/iHH/iIcf+Icf+DdbEbmk7nH/iHH/iHH/iHH/iHH/iIcf+IRolsp2mIcf+Icf+Icf+Ihx/4hx/4hx/4hx/4hx/4hx/4iHH/iHH/iHH/iHFX49kc/4hx/4iHH/iHH/iHH/iHH/iDr00bYLLnH/iHH/iHH/iHH/iIcf+IcU8VLB6t/4hx/4hx/4hx/4hx/4hx/4T+dcEYpx/4iHH/iHH/iHH/iHH/iHH/iEN3HOiO/4hx/4hx/4hx/4iHH/iHH/hDxDzTvIcf+Icf+Icf+Ihx/4hx/4hx/0KEnPe2/4hx/4hx/4iHH/iHH/iHH/iHH/iHFHMSyM7Ycf+Icf+Icf+Ihx/4hx/4hx/z/w1bEPKocf+Icf+Icf+Icf+Icf+Icf+Ihx/4hx/4hx/4hx/4hx/4hxWLvXRHH/iHH/iHH/iHH/iHH/iIcf+DmfArdg/XH/iHH/iHH/iHH/iHH/iHH/iERPHNsO/4hx/4iHH/iHH/iHH/iHH/iHH/iHH/VPHcDnH/iHH/iHH/iHH/iHH/iHH/iIcf+Icf+Icf+Icf+Icf+Icf84VcG4qj6Icf+Icf+Icf+Icf+Ihx/4hxQLyM9Ddx/4hx/4hx/4hx/4hx/4iHH/iHH/Qzd83IiHH/iIcf+Icf+Icf+Icf+Icf+Icf8wVkKwub2Ihx/4hx/4hx/4hx/4hx/4hxSYMcZ85x/4hx/4hx/4hx/4iHH/iHH/iHH/iHH/iHFGtjyUnIiHH/iHH/iHH/iHH/iHH/iHH/iDt1EbWK7ohx/4iHH/iHH/iHH/iHH/iHH/RRcsvo2HH/iHH/iIcf+Icf+Icf+Icf+Icf+Icf+EzNXEMqiHH/iHH/iHH/iHH/iHH/iHFGaRyZbocf+Icf+Icf+Ihx/4hx/4hx/4hx/4hx/4hx/0dOnKsW/4hx/4hx/4hx/4hx/4iHH/iEqQnHb2/4hx/4hx/4hx/4hx/4iHH/iEwbfE5Ihx/4iHH/iHH/iHH/iHH/iHH/iHH/SDEsjO1x/4hx/4iHH/iHH/iHH/iHH/iHH/iHH/iIcf+Icf+Icf+Icf+Icf+Icf+Ihx/4hx/4RUnMu2Nx/4hx/4hx/4iHH/iHH/iHH/iE66jCRXiHH/iHH/iHH/iIcf+Icf+Icf+ExbHEpOiHH/iHH/iHH/iHH/iHH/iIcU1C/CvQiHH/iHH/iHH/iHH/iHH/iIcTZJF7m26HH/iHH/iHH/iHH/iIcf+Icf+D+MMbJzzv+Ihx/4hx/4hx/4hx/4hx/4QDKsDdVx/4hx/4hx/4hx/4hx/4iHH/THBMSPtx/4hx/4hx/4iHH/iHH/iHE8NPG0yw7/iHH/iIcf+Icf+Icf+Icf+Icf+Icf+Ihx/z4CUbL9rohx/4hx/4hx/4hx/4hx/4iHH/SQksf21x/4hx/4hx/4hx/4hx/4hx/4iHH/iDj/8bgADohx/4iHH/iHH/iHH/iHH/iHH/hITpyLFohx/4hx/4hx/4hx/4hx/4iHH/iEeRHJbuhx/4hx/4iHH/iHH/iHH/iHE7gJO0f2yHH/iHH/iHH/iHH/iIcf+Icf+IcV2t0lKIcf+Ihx/4hx/4hx/4hx/4hx/4hx/4iHH/iHH/iHH/iHH/iHH/iHH/iIcf+Icf+EgxLJzt/4hx/4hx/4hx/4hx/4hx/4iHH/iHH/iHH/SQksf21x/4hx/4hx/4hx/4iHH/iHH/MwckvfjbiHH/iHH/iHH/iHH/iHH/iIcf+Icf+Icf+Icf+Icf+IcU5NHCsu/4hx/4hx/4iHH/iHH/iHH/iHH/iD+MMbJzzv+Icf+Icf+Icf+Icf+Ihx/zUQUrvvrYcf+Icf+Icf+Icf+Ihx/4hx/zBC87DNDHH/iHH/iHH/iHH/iHH/iHH/iIcf+EkJLI9t/4hx/4hx/4hx/4hx/4hx/4hB5Izxt4cf+Ihx/4hx/4hx/4hx/4hx/4hx/4iHH/iHH/g1QvK7vQ1x/4iHH/iHH/iHH/iHH/iHH/g3v1K5QK2HH/iHH/iHH/iHH/iIcf+Icf+INstUujSriHH/iHH/iHH/iHH/iIcf+IQnzs6DGIcf+Icf+Icf+Icf+Icf+IhxMp6EvWF7cf+Icf+Icf+Icf+Icf+Icf+EkJLI9t/4iHH/iHH/iHH/iHH/iHH/iHFICSx/bYcf+Ihx/4hx/4hx/4hx/4hx/4hx/0rQPGL8hx/4hx/4hx/4hx/4hx/4hx/4iD408bLLDnH/iHH/iHH/iHH/iIcf+Icf8zaRG9lu6Icf+Icf+Icf+Icf+Icf+Ihx/4hx/4MckBvzb+cf+Ihx/4hx/4hx/4hx/4hx/4hxQpw81jxx/4hx/4hx/4hx/4hx/4iHH/iHE2//G5AA6HH/iIcf+Icf+Icf+Icf+Icf+D7Y0rInLYcf+Ihx/4hx/4hx/4hx/4hx/4hx/4iHH/iHH/iHH/QF0cCy6Icf+Icf+Icf+Icf+Icf+Ihx/4hx/4hx/4hx/4hx/0QkrM21cf+Icf+Icf+Icf+Icf+Ihx/4hx/4hx/4hx/4hx/4hx/4iHH/iHH/iHH/iHH/iHH/hGkRy27v+Icf+Icf+Icf+Icf+Ihx/4g2uwG6RP6Icf+Ihx/4hx/4hx/4hx/4hx/4hx/4iHH/iHH/iHH/iHH/iHH/iHH/iIcf+Icf+Icf+Icf+Icf+Icf+Ihx/4hx/4hx/4hx/zQIorz3XYhx/4hx/4iHH/iHH/iHH/iHH/iDeaMrllzYhx/4hx/4hx/4iHH/iHH/iHH/iHH/gyk2W+bJqIcf+Icf+Icf+Icf+Icf+Icf+Ihx/zaDEbp87nH/iIcf+Icf+Icf+Icf+Icf9JCSx/bXH/iHH/iIcf+Icf+Icf+Icf9A5IwSt/+Icf+Icf+Icf+Ihx/4hx/4hx/4hx/4hx/4hx/4iEPEPNO8cf+Icf+Icf+Icf+Icf+Ihx/4Tm1sKSmHH/iHH/iHH/iIcf+Icf+Icf+IcT7+cbEBjocf+Icf+Icf+Ihx/4hx/4hx/4SI48hxxx/4iHH/iHH/iHH/iHH/iHH/iDE8QbDTvv+Icf+Ihx/4hx/4hx/4hx/4g1X2O7oJyIcf+Ihx/4hx/4hx/4hx/4hx/0fbXKJK/4hx/4iHH/iHH/iHH/iHH/iHH/iHH/iIcf+Icf+Icf+Icf+Icf+Icf9Vyds2cf+Icf+Icf+Icf+Icf+Ihx/4hx/4hx/4hx/4hx/4hx/4iHH/iHH/hBJSz9rYcf+Icf+Icf+Icf+Icf+Ihx/4hx/z6NB7Jy+Icf+Icf+Icf+Icf+Ihx/4hx/4hx/0BdHAsuiHH/iHH/iHH/iHH/iHH/iIcf9LqDxVfHH/iHH/iHH/iHH/iIcf+Icf+IPh/BsuA+iIcf+Icf+Icf+Icf+Icf+IcTbPpbkwWohx/4iHH/iHH/iHH/iHH/iHH/iE/CPBPciHH/iHH/iHH/iHH/iHH/iHH/iIcU9NHAsuiHH/iIcf+Icf+Icf+Icf+Icf+IcU2CnCfWiHH/iHH/iHH/iHH/iHH/iHH/SPCMgPeHH/iHH/iIcf+Icf+Icf+Icf+Icf9Bl2z2iYhx/4hx/4hx/4hx/4hx/4Mf31vwIKiHH/iHH/iHH/iHH/iIcf+Icf+DTeJLwh24cf+Icf+Icf+Icf+Ihx/4hx/4hx/0uoPFV8cf+Icf+Ihx/4hx/4hx/4hx/4Ru4soR1x/4hx/4iHH/iHH/iHH/iHH/iHH/iEcEXJ+6hx/4hx/4iHH/iHH/iHH/iHH/iFbJ2jaIcf+Icf+Icf+Icf+Icf+Icf+Ihx/4hxQpw85jz/iHH/iHH/iIcf+Icf+Icf+Icf+Icf+Icf+IhxQ08cyw6HH/iIcf+Icf+Icf+Icf+Icf+IcUKcPNY8cf+Icf+Icf+Icf+Icf+Ihx/4hIjjyXHP+Icf+Icf+Ihx/4hx/4hx/4hxMBHRv+4uhx/4hx/4hx/4hx/4hx/4iHH/iHH/PeVTsxqscf+Ihx/4hx/4hx/4hx/4hx/4hx/4Uq/eUHH/iHH/iHH/iHH/iIcf+Icf+IcT7TArEs/XH/iHH/iHH/iHH/iHH/iHH/iEUXLM6N/4iHH/iHH/iHH/iHH/iHH/iHH/iISGkciW6HH/iHH/iIcf+Icf+Icf+Icf+Icf+Icf+IMylxvdaOhx/4iHH/iHH/iHH/iHH/iHFFkRym7ocf+Icf+Icf+Icf+Icf+Ihx/4hx/4hx/4hx/4hx/4R2kcqW7/iHH/iHH/iHH/iIcf+Icf+IQgqs71WIhx/4hx/4hx/4hx/4hx/4hxMFFxv66Ocf+Icf+Icf+Ihx/4hx/4hx/4SQksj23/iHH/iHH/iHH/iIcf+Icf+IS9A8UvyIcf+Icf+Icf+Ihx/4hx/4hxT5TsBrGHH/iHH/iHH/iHH/iHH/iISfCMcPeIcf+Ihx/4hx/4hx/4hx/4hJiOx3cXH/iHH/iHH/iIcf+Icf+IcT2NB7Jy+Ihx/4hx/4hx/4iHH/iHH/iHH/iHH/iHH/iHH/iIcf+Icf+Icf+Icf+Icf+Icf+Ihx/4hx/1nj1xyIcf+Icf+Icf+Ihx/4hx/4hx/4hx/4hx/4hx/4iDVtYruSnXH/iIcf+Icf+Icf+Icf+Icf+Icf+IhxMo4xvXHOcf+Icf+Ihx/4hx/4hx/4hx/4hxWLvXRHH/iHH/iHH/iHH/iHH/iHH/iISI48lxz/iHH/iHH/iHH/iIcf+Icf+Icf+ITzV8HKiHH/iHH/iHH/iHH/iHH/iHH/SDEsjO1x/4hx/4iHH/iHH/iHH/iHH/WePXHIhx/4iHH/iHH/iHH/iHH/iHH/iHH/iIcf+Icf+Icf+IcVfj2Rz/iHH/iIcf+Icf+Icf+Icf+Icf+IcU3CPCPchx/4hx/4hx/4hx/4hx/4hx/4iHH/iHH/T3UcGK6HH/iIcf+Icf+Icf+Icf+Icf9HaRyZbnH/iHH/iHH/iHH/iIcf+Icf+Icf+Icf+Icf+Icf+Ihx/4hx/0jwjID3hx/4hx/4hx/4hx/4hx/4hx/4iHFGTpyrFv+Icf+Icf+Icf+Ihx/4hx/4hx/zKoMr5XzYcf+Icf+Icf+Icf+Icf+IhxT00cCy6Icf+Ihx/4hx/4hx/4hx/4g9M3OzzIxx/4iHH/iHH/iHH/iHH/iHH/hIMSyc7f+Icf+Icf+Ihx/4hx/4hx/4hxO3KUtI1riHH/iHH/iIcf+Icf+Icf86/fO2AgyIcf+Icf+Icf+Ihx/4hx/4hxRe4soR2Icf+Icf+Icf+Ihx/4hx/4hxOUyStrNthx/4hx/4hx/4hx/4hx/4iHH/gxyQG/Nv5x/4hx/4iHH/iHH/iHH/iHH/iHH/S2icWXaIcf+Icf+Icf+Icf+Icf+Icf+DZDcbq8jocf+Icf+Ihx/4hx/4hx/4hx/z798rICDXH/iHH/iHH/iHH/iIcf+Icf+Icf9M4oxB13H/iHH/iHH/iHH/iHH/iIcf+Icf+D1naLOYl4hx/4hx/4hx/4iHH/iHH/iHH/iHE7bOG1kx7/iHH/iIcf+Icf+Icf+Icf+Icf+Icf+Ihx/4hxMDxBv8O+iHH/iHH/iHH/iHH/iHH/iIcf+IMe2ivxJdhx/4hx/4hx/4hx/4iHH/iHH/RpEctu7/iHH/iIcf+Icf+Icf+Icf+Icf+IQeSM8beHH/iHH/iIcf+Icf+Icf+Icf+Icf+DUFJrz62f+Icf+Icf+Icf+Icf+Icf+Ihx/4g636G2IF6Icf+Icf+Icf+Icf+Icf+Ihx/4RjxMrDuHH/iIcf+Icf+Icf+Icf+Icf+DhwQbiPvohx/4hx/4hx/4iHH/iHH/iHH/iHEyuQS9RvuHH/iIcf+Icf+Icf+Icf+Icf+Icf+Ihx/4hx/4hx/zPbUb0krocf+Icf+Ihx/4hx/4hx/4hxS+KMQdeHH/iHH/iHH/iHH/iIcf+IcU+/XAQKiHH/iHH/iHH/iHH/iIcf+Icf9Gw7yjxHH/iHH/iHH/iHH/iHH/iHH/RdaMspeIcf+Ihx/4hx/4hx/4hx/4PXMTs4zscf+Ihx/4hx/4hx/4hx/4hx/4hx/4hFFyzOjf+Ihx/4hx/4hx/4hx/4hx/4hx/4NfTSvAst/4iHH/iHH/iHH/iHH/iHH/iHFPFSwerf+Icf+Ihx/4hx/4hx/4hx/4hx/4hx/4iHH/iHH/Ryl8nWhx/4iHH/iHH/iHH/iHH/iHH/iHE0TJO8s2z/iIcf+Icf+Icf+Icf+Icf+Icf8651G2GK5x/4hx/4hx/4hx/4hx/4hx/4iHFM+iwwXXH/iHH/iHH/iHH/iHH/iHH/iIcf9NIyw9zYiHH/iHH/iHH/iHH/iHH/iHH/iIcTe+KrhB1XH/iHH/iHH/iIcf+Icf+Icf+Icf+DuhYrVenXH/iHH/iHH/iHH/iHH/iIcf+Icf+Icf+Icf+E9anCpW/4iHH/iHH/iHH/iHH/iHH/iHH/iDED0rANLf+Ihx/4hx/4hx/4hx/4hx/4hx/0dpHJlucf+Icf+Icf+Ihx/4hx/4hx/4hx/4SQksj23/iHH/iHH/iIcf+Icf+Icf+Icf9IMSyM7XH/iHH/iHH/iHH/iIcf+Icf+IcTbUgrkrfXH/iHH/iIcf+Icf+Icf+Icf+INOKCvB19iIcf+Icf+Icf+Icf+Icf+Icf9U8dwOcf+Icf+Icf+Icf+Icf+Icf+Ihx/4hx/4hx/4hL0DxS/Ihx/4hx/4iHH/iHH/iHH/iHH/gyqDK+V81x/4hx/4hx/4hx/4iHH/iHH/iHFBxDzzvP+Icf+Icf+Ihx/4hx/4hx/4hx/zwVIbTq3nH/iHH/iIcf+Icf+Icf+Icf+EqQnGb2cf+Icf+Ihx/4hx/4hx/4hx/4QF0cCy6HH/iHH/iHH/iHH/iIcf+Icf+Icf+Icf+E76LCBdiHH/iHH/iIcf+Icf+Icf+Icf+Icf+Icf9Owjwj3HH/iHH/iHH/iHH/iHH/iHH/iIcVGv3lCHH/iHH/iHH/iIcf+Icf+IcU9iTAnbcf+Ihx/4hx/4hx/4hx/4hx/4hx/4iHH/herdJScf+Icf+Icf+Ihx/4hx/4hx/4hx/4hx/4hx/4iE81fByocf+Icf+Icf+Ihx/4hx/4hx/4hx/4hx/4hx/4iHH/iHH/hSr99Q/4hx/4iHH/iHH/iHH/iHH/iHH/iHH/iIcU/UjBK3/4iHH/iHH/iHH/iHH/iHH/iHH/iEqQnGb2cf+Icf+Icf+Icf+Icf+Icf+Ihx/4hx/4hx/4hx/4hx/4hx/4iHH/iHH/iHH/iHH/iHH/iHH/iIcf9LaJxZdocf+Icf+Icf+Icf+Ihx/4hx/4OhBRtu+uiHH/iHH/iHH/iHH/iIcf+ISTEsfO2Icf+Icf+Icf+Icf+Icf+Icf+IhxTg18Lyj/iHH/iIcf+Icf+Icf+Icf+ISgksb22Icf+Icf+Ihx/4hx/4hx/4hxQcQ887z/iHH/iIcf+Icf+Icf+Icf+Icf+Icf+IhxWLvYRP+Icf+Icf+Icf+Ihx/4hx/4hxRDxMvDtx/4hx/4hx/4hx/4hx/4hx/4iHE2R8K6uD3/iHH/iIcf+Icf+Icf+Icf+IcUy6jDRXhx/4hx/4iHH/iHH/iHH/iHH/hFFyy+jXH/iHH/iHH/iIcf+Icf+Icf+Icf+Icf+Icf+DdGRLm5u4hx/4hx/4hx/4iHH/iHH/iHH/iEQPfM8Icf+Icf+Icf+Icf+Icf+Ihx/4hx/4hx/4hx/4hx/4hxNMSGuzt5iHH/iHH/iHH/iHH/iHH/iIcf+IXq3TUv+Icf+Icf+Ihx/4hx/4hx/4hx/4hx/4hx/4iHH/iHH/hI8IyA93H/iHH/iHH/iHH/iHH/iHH/iIPMaCtDl9cf+Icf+Icf+Icf+Ihx/4hx/4hx/4hx/4hx/4hx/4iHH/iHH/iHH/iHH/iHH/iHH/iIT4KcF9aIcf+Icf+Icf+Icf+Icf+Ihx/4hx/4hx/4hx/4SQksj23/iHH/iHH/iIcf+Icf+Icf+Icf8+SxOytOyIcf+Icf+Icf+Icf+Icf+Icf+Ihx/0VJzLtjhx/4hx/4hx/4hx/4iHH/iHH/iHH/hJCSyPbf+Icf+Icf+Icf+Ihx/4hx/4hx/4QSUs/a2HH/iHH/iHH/iHH/iIcf+Icf+IcUponFl2iHH/iHH/iIcf+Icf+Icf+Icf9HKXydaIcf+Icf+Icf+Icf+Icf+IhxPxShsOteiHH/iIcf+Icf+Icf+Icf+IcUOW7MaRcf+Icf+Icf+Ihx/4hx/4hx/4hx/4hx/4TFscSk6Icf+Icf+Icf+Ihx/4hx/4hx/4hx/0d2nJiWiHH/iIcf+Icf+Icf+Icf+Icf8xKPKw5w3/iHH/iHH/iHH/iIcf+Icf+IcUKcPOY8/4hx/4iHH/iHH/iHH/iHH/iHH/QSUs/a2Icf+Icf+Ihx/4hx/4hx/4hx/0SxbMTpcf+Icf+Ihx/4hx/4hx/4hx/026jDRXcf+Icf+Icf+Ihx/4hx/4hx/4g74IO1H3yIcf+Icf+Icf+Icf+Icf+Icf+Ihx/4hx/4hx/4hx/zg6QrjFvXH/iHH/iIcf+Icf+Icf+Icf+Icf+EgxLJzt/4hx/4hx/4iHH/iHH/iHH/iHH/iEJvbOkJcf+Icf+Icf+Icf+Icf+Icf+Ihx/4OZ8Ct2D9cf+Icf+Icf+Icf+Icf+Icf+IhxTLqMNFeHH/iHH/iHH/iHH/iHH/iHH/iIcf+Icf+Icf+Icf+Icf+Icf+IWePXHIcf+Icf+Icf+Icf+Icf+Ihx/4hx/4SDEsnO3/iHH/iHH/iHH/iHH/iHH/iIcUFE/Ouwhx/4hx/4hx/4hx/4hx/4iHH/hHkRyW7ohx/4hx/4iHH/iHH/iHH/iHFJQ3xryIcf+Icf+Icf+Icf+Icf+Icf+Ihx/4OXg7t4fEcf+Icf+Icf+Icf+Icf+Icf+Ihx/4S/VcUKqHH/iHH/iHH/iHH/iHH/iHH/iDMwor3PXXH/iIcf+Icf+Icf+Icf+Icf+Icf+Ihx/4hNIyw9zYcf+Icf+Icf+Icf+Icf+Icf848tS4DSuIcf+Icf+Icf+Icf+Ihx/4hx/4g5+iG4Bd7/iHH/iHH/iIcf+Icf+Icf+Icf+Do1cbbKjnH/iHH/iHH/iHH/iIcf+Icf+Icf+Icf+Icf+Icf+Ihx/4hx/4hx/1XJ3Db/iHH/iIcf+Icf+Icf+Icf+Icf+Icf+Ihx/4g4zVG4Mq6Icf+Icf+Icf+Ihx/4hx/4hxQLyM9Ddx/4hx/4hx/4hx/4iHH/iHH/iD7BsbI+Tocf+Icf+Icf+Icf+Ihx/4hx/4hLgxxXznH/iIcf+Icf+Icf+Icf+Icf+Icf+Ihx/4hxSlscak7/iIcf+Icf+Icf+Icf+Icf+Icf+Ihx/4hx/4hx/091HBiuiHH/iHH/iHH/iHH/iHH/iHH/iIcf+Icf+Icf+IR5Eclu6Icf+Icf+Icf+Icf+Icf+Icf+EbuLKEdhx/4hx/4hx/4hx/4hx/4hx/4iHH/iHH/iHH/iHH/iHH/iHH/iIcf+Icf+Icf+Icf+Icf+Fnj1xyIcf+Icf+Icf+Icf+Icf+Icf+F3V0yqHH/iHH/iHH/iHH/iHH/iIcf+IXdXUKv+Icf+Icf+Icf+Ihx/4hx/4hx/4hx/4hx/4hx/4iHH/TfosQF3/iHH/iHH/iHH/iHH/iHH/iIcf+Icf+Icf+Icf+Icf+Icf+Ihx/4hx/4hx/4hx/4hx/4hx/4iHH/iHH/iHH/iHH/iHH/iHH/iIcf+Icf+Icf+Icf+Icf+Icf+Ihx/4hx/4hx/4hx/4hx/4hx/4iHH/iHH/iHH/iHFASkz7W4cf+Icf+Icf+Icf+Icf+Ihx/4QF0cCy5x/4iHH/iHH/iHH/iHH/iHH/iFXx2w6Icf+Icf+Icf+Icf+Icf+Icf+Ihx/4hx/4hx/4hx/4hx/4hx/4iHH/iHH/iHH/iHH/iHH/iHH/iIcf+Icf+Icf+Icf+Icf+IS4McV86HH/iHH/iHH/iHH/iIcf+Icf+Icf+Icf+EDPXAQKcf+Icf+Ihx/4hx/4hx/4hx/4hx/4hx/4iHH/iHH/iHH/hJCSyPbf+Icf+Icf+Icf+Ihx/4hx/4hx/4hx/4RCSs3bX/iHH/iHH/iHH/iHH/iHH/iIcUejbIXJcf+Icf+Icf+Icf+Icf+Ihx/4hx/4hxSyMsTc1x/4hx/4hx/4hx/4hx/4iHH/iHH/iHH/iHH/iHH/iHH/iIcf+IUtfeKIhx/4hx/4hx/4iHH/iHH/iHH/iHH/iHH/iHH/iIcf+Icf+Icf+Icf+Icf9HaRyZbnH/iHH/iHH/iHH/iIcf+Icf+IRRcszo3/iHH/iHH/iHH/iHH/iIcf+Icf9Owjwz3P+Icf+Icf+Icf+Ihx/4hx/4hx/4UdfQOP+Icf+Ihx/4hx/4hx/4hx/4hx/4hx/4StA8Yvxx/4hx/4hx/4hx/4hx/4hx/4iHH/iHH/iE0jLD3Nhx/4hx/4hx/4hx/4hx/4iHH/iHH/iHH/iHH/iHH/iHH/iIcf+Icf+Icf+Icf+Icf+Icf+Ihx/4hxPj8RscDucf+Icf+Icf+Icf+Icf+Ihx/4hx/4hIaRyJbohx/4hx/4hx/4hx/4hx/4hx/4iHH/iHH/iHH/iHH/iHH/hR198ocf+Icf+Icf+Icf+Icf+Icf+Ihx/4hx/0ByTBnb/4hx/4iHH/iHH/iHH/iHH/hGkRy27v+Icf+Icf+Icf+Icf+Icf+IOQiht/deiHH/iIcf+Icf+Icf+Icf+IcVPx3A5x/4iHH/iHH/iHH/iHH/iHH/iE0jLD3Nhx/4hx/4iHH/iHH/iHH/iHH/iHH/iHH/iIcf+Icf+Icf+Icf+Icf+Icf+Ihx/4hx/4hx/4hx/4hx/4hx/4iHH/iHH/iHH/iHH/iHH/iHH/iIcf+Icf+Icf+Icf+Icf+E76LCBdiHH/iIcf+Icf+Icf+Icf+Icf84noO4YXyHH/iHH/iHH/iIcf+Icf+Icf+Icf+IcVPx3A5x/4iHH/iHH/iHH/iHH/iHH/iHH/iIcf+Icf+Icf+Icf+Icf+Icf+Ihx/4VfHbDohx/4hx/4hx/4hx/4iHH/iHH/iHH/iHFBxDzzvP+Icf+Ihx/4hx/4hx/4hx/4hx/4SQksj23/iHH/iIcf+Icf+Icf+Icf+Icf+DlLFLi06/+Icf+Icf+Icf+Ihx/4hx/4hx/4hx/4hx/4hx/4iHH/iHH/iHH/iHH/iHH/iHH/iIcf+Icf+Icf+Icf9C0bzi5Icf+Icf+Icf+Icf+Ihx/4hx/4hx/4hx/4MRchv+jeiHH/iIcf+Icf+Icf+Icf+Icf+IS4McV86HH/iHH/iHH/iHH/iIcf+Icf+ISi5MbRtx/4hx/4hx/4hx/4hx/4hx/4iHH/SlD8avCIcf+Icf+Icf+Icf+Icf+Ihx/4hx/z8GorL5Xf+Icf+Icf+Icf+Icf+Ihx/4hx/4hx/4hx/4hx/4QSUs/a2HH/iHH/iIcf+Icf+Icf+Icf+Icf87MXa1zomIcf+Icf+Ihx/4hx/4hx/4hx/4hGroylF3H/iHH/iIcf+Icf+Icf+Icf+Icf+IPOTUtRsr/4hx/4hx/4hx/4hx/4iHH/iHH/hD9tzQkocf+Ihx/4hx/4hx/4hx/4hx/4hx/zUD0bz8Lv+Icf+Icf+Ihx/4hx/4hx/4hx/4RYlsx2n/iIcf+Icf+Icf+Icf+Icf+D+TYrJsnf+Icf+Icf+Icf+Ihx/4hx/4hx/0IvzO0DiHH/iIcf+Icf+Icf+Icf+IRq6MpRdx/4hx/4iHH/iHH/iHH/iHH/g2OEW7x7r/iHH/iHH/iHH/iIcf+Icf+Icf+ITSMsPc2HH/iHH/iHH/iHH/iIcf+Icf+Icf+DTVArwq/Ycf+Icf+Icf+Icf+Icf+Ihx/4hxPcSEsjt7hx/4hx/4hx/4hx/4hx/4hx/4g/jDGyc87/iHH/iHH/iIcf+Icf+Icf+Icf+Icf+Icf+IRE8c2w7/iHH/iIcf+Icf+Icf+Icf+Icf+Icf+Ihx/4hx/4hx/4hx/4hx/4hx/4iHH/iHH/iEBdHAsucf+Icf+Icf+Icf+Icf+Icf+IhxSqg8VXyHH/iHH/iHH/iHH/iIcf+Icf+IS9A8UvyIcf+Icf+Icf+Ihx/4hx/4hx/4RE8cyw5x/4hx/4hx/4hx/4hx/4iHH/iHH/iHH/iHH/iHH/hau9ZEiHH/iHH/iHH/iHH/iHH/iIcf+EmI7Hdxhx/4hx/4hx/4hx/4hx/4hxSC5MjRv/iHH/iHH/iIcf+Icf+Icf+IcVPx3A5x/4hx/4iHH/iHH/iHH/iHH/iHH/iHH/iIcf+Icf+Icf9PdRwYrohx/4hx/4hx/4hx/4hx/4hx/4iHH/iHH/iHH/iHH/iDgVIrjq3Ycf+Icf+Icf+Icf+Icf+Icf+IhDN3zsiP+Icf+Icf+Ihx/4hx/4hx/4hx/4hxOczRtzMu/4hx/4hx/4iHH/iHH/iHH/iHFLMKxM9YiHH/iHH/iHH/iHH/iHH/iHH/OjD3ts8IiHH/iHH/iIcf+Icf+Icf+Icf+IQzd83Ihx/4hx/4hx/4hx/4hx/4iHH/iHH/iHH/gxbuG/kR5x/4hx/4iHH/iHH/iHH/iHH/iHH/iHH/OOwiuRPd/4hx/4hx/4hx/4iHH/iHH/iHFOTRwrLv+Icf+Icf+Icf+Icf+Icf+IhxO4CTtH9scf+Ihx/4hx/4hx/4hx/4hx/4hC0bzy5P+Icf+Icf+Ihx/4hx/4hx/4hx/4hxNkD0ub8Lcf+Icf+Ihx/4hx/4hx/4hx/4hxSfVccKr/iHH/iHH/iIcf+Icf+Icf+Icf+Icf+Icf+Ihx/4hx/4hx/4hx/zba0bslLv+Icf+Icf+Icf+Ihx/4hx/4hxSAksf22HH/iHH/iHH/iHH/iIcf+Icf+IOw1xtvKO/4hx/4hx/4hx/4hx/4iHH/iHH/iHH/iHH/iHH/iHH/hC/CzgPYhx/4hx/4hx/4hx/4hx/4hx/4iHH/iEjbXIJKhx/4hx/4hx/4hx/4hx/4iHH/iDPPpr0wWYcf+Icf+Icf+Icf+Ihx/4hx/4gwOkSw1buIhx/4hx/4hx/4hx/4hx/4hx/4iEBdHBsu/4hx/4iHH/iHH/iHH/iHH/iHH/hIsOyE8Ycf+Icf+Icf+Ihx/4hx/4hx/4hA3NwDMohx/4hx/4hx/4hx/4hx/4iHH/R7Y8lJyHH/iHH/iHH/iHH/iIcf+Icf+Icf+EgxLJzt/4hx/4hx/4hx/4hx/4iHH/iHH/iHH/iHH/Q3cc2I6HH/iHH/iHH/iHH/iHH/iIcf+Icf+Icf+Icf9au9ZEiIcf+Icf+Icf+Icf+Icf+EByTBnb/4hx/4hx/4hx/4hx/4iHH/iHH/iD4Lc7L0jHH/iHH/iIcf+Icf+Icf+Icf+Icf+Icf9L//xgAP+Icf+Icf+Icf+Icf+Ihx/4hx/zulC7Va9Ihx/4hx/4hx/4hx/4hx/4iHH/iHH/SciMc3eHH/iHH/iHH/iHH/iHH/iIcf+Icf9G7iyhHYcf+Icf+Icf+Icf+Ihx/4hx/4hx/4hx/4hx/4hx/4iHH/hHtjyUnHH/iHH/iHH/iHH/iIcf+Icf+Icf+IcVDX3yiHH/iIcf+Icf+Icf+Icf+Icf+IRhHcruJx/4hx/4hx/4hx/4hx/4iHH/iHH/herdJScf+Icf+Ihx/4hx/4hx/4hx/4gyWpO+pWyHH/iHH/iIcf+Icf+Icf+Icf+Icf+Icf+IhI21yCSocf+Icf+Icf+Icf+Icf+Icf+Ihx/4hx/4hx/07CPDPc/4hx/4hx/4iHH/iHH/iHH/iHFT8dwOcf+Icf+Ihx/4hx/4hx/4hx/4hx/4hx/4iHH/iHH/g6BSW2+tpx/4hx/4hx/4hx/4iHH/iHH/iHH/T5o8Jlz/iHH/iIcf+Icf+Icf+Icf+Icf+IS6g8ZXz/iHH/iHH/iHH/iHH/iHH/iIcf8ytjG/Sc7/iHH/iHH/iIcf+Icf+Icf+Icf+E167DhRcf+Icf+Icf+Ihx/4hx/4hx/4hx/0+aPCZc/4iHH/iHH/iHH/iHH/iHH/iHH/MfuhvwReiHH/iIcf+Icf+Icf+Icf+IcUKcPNY8cf+Icf+Icf+Icf+Icf+Icf+Ihx/4hx/4hx/4hx/4hx/4hx/4iHH/iEvQPFL8iHH/iHH/iHH/iHH/iIcf+Icf+EgxLJzt/4hx/4hx/4hx/4hx/4hx/4iHH/R2kcqW7/iHH/iIcf+Icf+Icf+Icf+IcUn1XHCq/4hx/4hx/4iHH/iHH/iHH/iHH/OV9it6CdiHH/iHH/iHH/iIcf+Icf+Icf+DuaMbVlzocf+Icf+Icf+Icf+Icf+Icf+Ihx/0JE/Ouwcf+Icf+Icf+Icf+Icf+Ihx/4hx/4NQt1u/SKiHH/iHH/iHH/iHH/iHH/iIcf+IcU01fDyo/4hx/4iHH/iHH/iHH/iHH/iHH/RCSszbVx/4hx/4hx/4hx/4hx/4iHH/iHEzo2G8XJ6Icf+Icf+Ihx/4hx/4hx/4hx/4hx/4hx/4TS3MTSP/iHH/iHH/iHH/iHH/iIcf+Icf+IcT95YbGGnv+Ihx/4hx/4hx/4hx/4hx/4MgRRvvuucf+Ihx/4hx/4hx/4hx/4hx/4hxRe4soR2Ihx/4hx/4hx/4hx/4hx/4hx/4iHH/iHH/iHH/iHH/iHH/iHH/R7Y8lJyIcf+Icf+Icf+Icf+Icf+Ihx/4Q8Q807yHH/iHH/iHH/iHH/iIcf+Icf+IcUXuLKEdiHH/iHH/iHH/iIcf+Icf+Icf+E76LCBdiHH/iHH/iHH/iIcf+Icf+Icf+EQPfM8Ihx/4hx/4hx/4hx/4hx/4iHH/iHH/iHH/iHH/iHH/iHH/hU8d0O/4hx/4hx/4hx/4hx/4hx/4iHH/iHH/iHH/iE3ijDHXiHH/iHH/iHH/iHH/iIcf+Icf+IcUguTI0b/4hx/4hx/4hx/4hx/4hx/4iHH/P0yRsbNuhx/4hx/4iHH/iHH/iHH/iHH/iHFMuow0V4cf+Icf+Ihx/4hx/4hx/4hx/4Mwckvfjbhx/4hx/4hx/4iHH/iHH/iHH/iEaujKUXcf+Icf+Icf+Ihx/4hx/4hx/4hxR448hxyIhx/4hx/4hx/4hx/4hx/4hx/4TSMsPc2Icf+Ihx/4hx/4hx/4hx/4hx/4Q+lc4Wr/iHH/iIcf+Icf+Icf+Icf+Icf+EaRHLbu/4hx/4hx/4hx/4hx/4iHH/iHH/MsOxvjxOiHH/iHH/iHH/iHH/iIcf+Icf+Icf9HaRyZbnH/iHH/iHH/iHH/iHH/iHH/iIcf+E81fByohx/4hx/4iHH/iHH/iHH/iHH/iHH/iHH/iIcTPVArwq/Yhx/4iHH/iHH/iHH/iHH/iHH/ToKcJ9Zx/4iHH/iHH/iHH/iHH/iHH/iHFJQ3xryIcf+Icf+Icf+Icf+Ihx/4hx/4hx/4hx/4hx/4hx/4QF0cCy6HH/iHH/iIcf+Icf+Icf+Icf+EzNXEMqhx/4hx/4iHH/iHH/iHH/iHH/iHE37CK4E91x/4hx/4hx/4hx/4hx/4iHH/iHH/iHH/g3aJG5l26Ihx/4hx/4hx/4hx/4hx/4hx/036LEBd/4iHH/iHH/iHH/iHH/iHH/iHH/iITzV8HKhx/4hx/4hx/4iHH/iHH/iHH/iHH/iHH/iHH/iIcf+IcUnQPGL8hx/4hx/4hx/4hx/4iHH/iHH/QB18DyiIhx/4hx/4hx/4hx/4hx/4hxUa/eUIhx/4hx/4hx/4hx/4iHH/iHH/iDNbEr2k7Ycf+Icf+Icf+Ihx/4hx/4hx/zdrZLmUm3H/iHH/iIcf+Icf+Icf+Icf+Icf9DdxzYjocf+Icf+Icf+Icf+Ihx/4hx/4hx/4hx/4hx/4PIdhtXie/4hx/4hx/4hx/4hx/4iHH/iHH/iHH/iHH/iHH/g9+aGzBl6Icf+Icf+Ihx/4hx/4hx/4hx/4NIjhvXce/4hx/4iHH/iHH/iHH/iHH/iHH/iDYuQbrRvohx/4iHH/iHH/iHH/iHH/iHH/iD6LsrN0Tf+Icf+Icf+Icf+Icf+Ihx/4gwVkKwub1x/4hx/4hx/4hx/4hx/4iHH/iHH/iHH/iHH/iHH/iHH/iIcf9Sr95Qcf+Icf+Icf+Ihx/4hx/4hx/4gztjG9Sc6Icf+Icf+Icf+Icf+Icf+Icf+Ihx/4hx/4hx/4hx/4hx/4hx/4iHH/iHH/iHH/iHH/iHH/iHH/iIcf+Icf9LqDxVfHH/iHH/iHH/iIcf+Icf+Icf+IcTctwbnSPv+Icf+Icf+Icf+Icf+Icf+IhxMMkBvzb+iHH/iHH/iIcf+Icf+Icf+Icf81J3O72Ixx/4iHH/iHH/iHH/iHH/iHH/S2icWXaIcf+Icf+Icf+Icf+Icf+Icf+EnIjHN3cf+Ihx/4hx/4hx/4hx/4hx/4hxSht8XkiHH/iHH/iHH/iIcf+Icf+Icf+Icf+Icf+Icf+IhAXRwbLv+Icf+Ihx/4hx/4hx/4hx/4hx/4hx/4iHH/iHH/Qxz83jBx/4hx/4hx/4iHH/iHH/iHH/iHH/iEuDHFfOhx/4hx/4hx/4hx/4hx/4iHH/iHH/iE/CPBPchx/4hx/4hx/4iHH/iHH/iHH/iHH/T3UcGK6Icf+Icf+Icf+Icf+Icf+Ihx/4hx/4hx/4hx/4g+G8ay5Dlx/4hx/4hx/4hx/4iHH/iHH/iHFGTpyrFv+Icf+Ihx/4hx/4hx/4hx/4hxT9SMArdx/4hx/4hx/4iHH/iHH/iHH/iHE/xoGwOX6HH/iHH/iIcf+Icf+Icf+Icf+ITSMsPc2HH/iHH/iHH/iIcf+Icf+Icf+Icf+Icf+Icf9PDXwvKP+Icf+Icf+Ihx/4hx/4hx/4hx/4hx/4hxTxUsHq3/iHH/iIcf+Icf+Icf+Icf+Icf+IcU8VLB6t/4hx/4iHH/iHH/iHH/iHH/iHH/iHE/+nawBYmIhx/4hx/4hx/4hx/4hx/4hx/4VcncNv+Icf+Icf+Icf+Icf+Ihx/4hx/00tzE0j/4hx/4hx/4iHH/iHH/iHH/iHH/iHH/NudSuhitiHH/iHH/iHH/iHH/iHH/iIcf+Icf+Ec2/JyQiHH/iHH/iHH/iIcf+Icf+Icf+EMc/O4w/4hx/4iHH/iHH/iHH/iHH/iHH/g0FqG86V5x/4hx/4hx/4iHH/iHH/iHH/iHFFBFyvunH/iHH/iHH/iHH/iIcf+Icf+Fq71kSHH/iHH/iIcf+Icf+Icf+Icf+Icf+IcUz6LDBdcf+Ihx/4hx/4hx/4hx/4hx/4hxOobitXkdhx/4hx/4hx/4hx/4hx/4iHH/hG7iyhHXH/iHH/iHH/iHH/iHH/iIcf+IRU8cuw6Ihx/4hx/4hx/4hx/4hx/4hx/4RZbstpGIcf+Ihx/4hx/4hx/4hx/4hx/z3RBbQu+v+Icf+Icf+Icf+Icf+Icf+IhxQ08cyw6HH/iIcf+Icf+Icf+Icf+Icf+Icf+EaujKUXiHH/iHH/iHH/iHH/iHH/iHH/iITvosIF2HH/iHH/iHH/iHH/iHH/iHH/iE0jLD3Nhx/4iHH/iHH/iHH/iHH/iHH/iHE24oG6HX7/iIcf+Icf+Icf+Icf+Icf+Icf+Ihx/4hx/4hx/4hx/4hxTk0cKy7/iHH/iHH/iHH/iIcf+Icf+Icf+EK8jOQ3iHH/iHH/iHH/iIcf+Icf+Icf+ExbHEpOiHH/iHH/iHH/iHH/iHH/iIcf+ERPHNsO/4iHH/iHH/iHH/iHH/iHH/iHH/O79RtUCucf+Icf+Icf+Icf+Icf+Ihx/4hxT00cCy6Ihx/4hx/4hx/4hx/4hx/4hx/4iHH/iHH/hd1dMqcf+Icf+Icf+Ihx/4hx/4hx/4hx/4hx/4SQksj23/iHH/iIcf+Icf+Icf+Icf+Icf+Dfa0bklLohx/4hx/4iHH/iHH/iHH/iHH/iHH/iHH/iIcf+Icf+IOBUiuOrdcf+Icf+Ihx/4hx/4hx/4hx/4g6EFG2766HH/iHH/iIcf+Icf+Icf+Icf+ITFscSk6HH/iHH/iHH/iHH/iIcf+Icf+Eu1vFSkiHH/iHH/iHH/iHH/iHH/iIcf81fbW7gkqIcf+Icf+Icf+Icf+Ihx/4hx/4hx/zOHY714nHH/iHH/iHH/iHH/iIcf+Icf+Icf9N+ixAXf+Icf+Icf+Icf+Ihx/4hx/4hx/4herdNS/4iHH/iHH/iHH/iHH/iHH/iHH/iIcUeOPIcciHH/iHH/iHH/iIcf+Icf+Icf+Icf8+dJGyi26Icf+Icf+Icf+Icf+Icf+Icf+IhxRil8nWiHH/iHH/iIcf+Icf+Icf+Icf+Icf+Icf+Ihx/4hx/0wjLF3N/4hx/4hx/4hx/4hx/4hx/4iHH/g+NkayybmIcf+Icf+Icf+Icf+Icf+Ihx/4SQksj23/iHH/iHH/iHH/iHH/iHH/iIcf87v1G2QK7/iHH/iHH/iHH/iIcf+Icf+Icf+Icf+Icf+Icf+Ihx/4hx/4hx/4hx/4hx/4hx/4iHH/hL9VxQqocf+Icf+Icf+Icf+Icf+Icf9JVkx6m4hx/4hx/4hx/4iHH/iHH/iHH/iHH/iHH/iHH/iIcUcxLIztcf+Ihx/4hx/4hx/4hx/4hx/4RfuswEX/iHH/iHH/iHH/iIcf+Icf+Icf+Icf+Icf+Icf+Ihx/4hx/4hx/4hx/4hx/1Kv3lCHH/iHH/iHH/iHH/iHH/iIcf+IcUnQPGL8hx/4hx/4hx/4hx/4iHH/iHH/iHH/SI48hxyHH/iIcf+Icf+Icf+Icf+Icf+Icf+Ihx/4hx/4hx/4hx/4hx/4hx/4iHH/iHH/iHH/iHH/iHH/RA98zwiIcf+Icf+Icf+Ihx/4hx/4hx/4QDKsHdX/iIcf+Icf+Icf+Icf+Icf+Icf829VG6Cq6HH/iHH/iHH/iHH/iHH/iHH/iIcf+Icf+Icf+Icf+Icf9LqDxVfIcf+Icf+Icf+Icf+Icf+Icf+ISyj8XXCHH/iHH/iHH/iHH/iHH/iIcf+INyjxudcOiHH/iHH/iIcf+Icf+Icf+Icf+Icf+Icf+Ihx/4hx/4hx/4hx/4hx/4hx/4iHH/iHH/iHH/iHH/iEBdHAsucf+Icf+Icf+Icf+Ihx/4hx/4hx/4PjJLs820/4hx/4hx/4iHH/iHH/iHH/iHH/iHH/iE0jLD3Nhx/4hx/4iHH/iHH/iHH/iHH/iEpQ/Grwcf+Icf+Ihx/4hx/4hx/4hx/4hx/0oD3G/Chx/4hx/4hx/4hx/4hx/4iHH/iHH/iErtrGElhx/4hx/4hx/4hx/4hx/4hx/4iHH/iHFLcExI+4cf+Icf+Ihx/4hx/4hx/4hx/4hx/4hx/4iHH/iHH/iHH/iHH/iHH/iHH/iIcf+Icf+Icf+Icf+IcUESXO7ahx/4hx/4hx/4iHH/iHH/iHH/iHH/iHH/iHH/iIcf9MWxxKTohx/4iHH/iHH/iHH/iHH/iHH/iHH/iIcf+Icf+Icf+IS4McV86HH/iHH/iHH/iHH/iHH/iHH/iIMmrmvpUZcf+Icf+Icf+Icf+Ihx/4hx/4hx/4hI8IyQ9/+Icf+Icf+Icf+Icf+Ihx/4hx/4PQHSs/4thx/4hx/4hx/4hx/4hx/4iHH/iF6t01L/iHH/iHH/iIcf+Icf+Icf+Icf+Icf+Icf+Ihx/4hx/4hx/4hx/4hx/4hx/4iHH/iHH/iHH/iHH/iHH/iHH/iIcf+Icf+Icf+Icf+Icf9ED3zPCIhx/4hx/4hx/4iHH/iHH/iHH/iHH/iHH/P9MCsiz9/4hx/4hx/4hx/4iHH/iHH/iHH/iHH/iHH/iHFRr95QiHH/iHH/iHH/iHH/iIcf+Icf+IPEDztb8M/4hx/4hx/4hx/4hx/4hx/4iHH/Qm9s6QmHH/iHH/iHH/iIcf+Icf+Icf+E/03BCyiIcf+Icf+Icf+Icf+Icf+Icf+Ihx/4hx/4hDRPzbsIhx/4hx/4hx/4iHH/iHH/iHH/iE76LCBdhx/4hx/4hx/4iHH/iHH/iHH/iHE+gWiyfpf/iHH/iHH/iIcf+Icf+Icf+Icf+IR5Eclu6Icf+Icf+Icf+Icf+Icf+Ihx/4hx/4hxMGHEsK47/4hx/4hx/4hx/4iHH/iHH/iHFL4oxB14cf+Icf+Icf+Icf+Icf+Ihx/4OAMoufzX/4iHH/iHH/iHH/iHH/iHH/iHH/iIcf+Icf+Icf9HKXydaIcf+Icf+Icf+Icf+Icf+Icf+Ihx/4hxWLvYRP+Icf+Icf+Ihx/4hx/4hx/4hx/4hx/4hx/4iHEywDW9P8px/4hx/4hx/4hx/4iHH/iHH/iE/CPBPchx/4hx/4hx/4iHH/iHH/iHH/iEiOPJcc/4iHH/iHH/iHH/iHH/iHH/iHH/iIcUpbHGpO/4hx/4iHH/iHH/iHH/iHH/iHH/hAckwZ2/+Icf+Icf+Icf+Icf+Ihx/4hx/026jDRXcf+Icf+Icf+Icf+Icf+Ihx/4hx/4RA98zwiHH/iHH/iHH/iHH/iHH/iHH/iIcTphwrWePYhx/4hx/4iHH/iHH/iHH/iHH/iHH/OvTRtgsuiHH/iHH/iHH/iIcf+Icf+Icf+DDIgrBHfXH/iIcf+Icf+Icf+Icf+Icf+IcUz6LDBdcf+Ihx/4hx/4hx/4hx/4hx/4hxWLvXRHH/iHH/iHH/iHH/iHH/iIcf+IcTimM7dZzIcf+Icf+Icf+Icf+Icf+Ihx/4hx/4hx/4RdaMspeHH/iHH/iHH/iHH/iIcf+Icf+Icf+ITvosIF2HH/iHH/iHH/iIcf+Icf+Icf+Icf+Icf+IcTUdxbriOnH/iHH/iHH/iHH/iIcf+Icf+Icf+Icf+Icf+ErQPHL8/4iHH/iHH/iHH/iHH/iHH/iHH/iIcTE/FL7A64hx/4iHH/iHH/iHH/iHH/iHH/iHFAvIz0N3H/iIcf+Icf+Icf+Icf+Icf+IcU4NfB8ocf+Icf+Icf+Ihx/4hx/4hx/4hx/0JvbOkJiHH/iHH/iHH/iHH/iHH/iHH/iIPrOyskxNiHH/iHH/iHH/iHH/iIcf+Icf+Icf+IcUcxLIzthx/4hx/4hx/4hx/4iHH/iHH/iHExYkO/nbz/iHH/iHH/iIcf+Icf+Icf+Icf+Icf9R198ohx/4hx/4hx/4hx/4hx/4hx/4iHFCnDzmPP+Icf+Icf+Icf+Ihx/4hx/4hx/zLo0b4XLnH/iHH/iHH/iHH/iHH/iIcf+Icf9Owjwz3P+Icf+Icf+Icf+Ihx/4hx/4hx/4hx/4hx/4hx/4OfohtwXehx/4hx/4hx/4hx/4hx/4iHH/iHH/iHH/iHH/iHH/iDZ+NLqBy4cf+Icf+Icf+Icf+Icf+Ihx/4hx/0AdfA8oiIcf+Icf+Icf+Icf+Icf+Icf+Ihx/4hx/4hx/4hx/4hx/4hx/4iHH/iHH/iHH/iHH/iHH/iHH/iIcf+EuoPGV8/4hx/4hx/4hx/4iHH/iHH/iHH/iHH/iHH/iHH/iIcf+Icf+Icf84LEO407yHH/iIcf+Icf+Icf+Icf+Icf+IcUcxLIzthx/4hx/4iHH/iHH/iHH/iHH/iHH/iFKv31D/iHH/iHH/iHH/iHH/iIcf+Icf+ISntsaEmHH/iHH/iIcf+Icf+Icf+Icf+DLo0b8XLv+Icf+Icf+Icf+Ihx/4hx/4hx/4gzOcS9xjtx/4hx/4iHH/iHH/iHH/iHH/iHFNdRw4rv+Icf+Icf+Icf+Icf+Ihx/4hx/0aRHLbu/4hx/4iHH/iHH/iHH/iHH/iHH/SQksf21x/4hx/4iHH/iHH/iHH/iHH/iHH/PLkCtEb9cf+Icf+Icf+Ihx/4hx/4hx/4hx/4M4LpvX0Wcf+Icf+Icf+Ihx/4hx/4hx/4g2tbG7Sk7/iHH/iHH/iIcf+Icf+Icf+Icf8zIyK+3N3/iIcf+Icf+Icf+Icf+Icf+Icf+Ihx/4hx/4hx/4hx/4hx/4hCL8ztA4cf+Icf+Icf+Icf+Icf+Ihx/4hx/4hx/4hx/4TFscSk6Icf+Icf+Icf+Icf+Ihx/4hx/4hx/z9hwbKePv+Icf+Ihx/4hx/4hx/4hx/4g3TRK5su1x/4iHH/iHH/iHH/iHH/iHH/iHH/hDXJzqNv+Icf+Icf+Icf+Icf+Ihx/4hx/4hLaJxpdv+Icf+Icf+Ihx/4hx/4hx/4hx/4QI+8CASHH/iHH/iIcf+Icf+Icf+Icf+IcTLwgb0PfnH/iHH/iIcf+Icf+Icf+Icf+Icf+Icf+EdpHKlu/4hx/4hx/4iHH/iHH/iHH/iHH/iHH/g7DXG18o5x/4hx/4iHH/iHH/iHH/iHH/iHH/iHH/PYESs37tcf+Ihx/4hx/4hx/4hx/4hx/4hx/4StA8Yvxx/4hx/4hx/4hx/4hx/4hx/4iHH/iDtxFraO6f+Icf+Icf+Icf+Icf+Icf+Ihx/4hx/4hx/4hx/4hx/4hx/4iHH/M2JDvZ28iHH/iHH/iHH/iHH/iIcf+Icf9JCSx/bXH/iHH/iHH/iHH/iHH/iIcf+Icf9N+ixAXf+Icf+Icf+Icf+Icf+Ihx/4hx/4hHtjyknP+Icf+Icf+Ihx/4hx/4hx/4hx/13V0yqHH/iIcf+Icf+Icf+Icf+Icf+Icf+IhNIyw9zXH/iIcf+Icf+Icf+Icf+Icf+Icf9MouxF0Ycf+Icf+Ihx/4hx/4hx/4hx/4hxRejcsXL/iHH/iHH/iHH/iHH/iIcf+Icf+EgxLJzt/4hx/4hx/4hx/4hx/4hx/4iHH/hBJSz9rYcf+Icf+Icf+Icf+Icf+Icf+Ihx/4Q/bc0JKHH/iHH/iIcf+Icf+Icf+Icf+E76LCBdiHH/iHH/iIcf+Icf+Icf+Icf+Icf+Icf+Ihx/4hxT0fMG4P/iHH/iHH/iHH/iIcf+Icf+IcU8VLB6t/4hx/4hx/4hx/4hx/4iHH/iHH/SYjsd3GIcf+Icf+Icf+Icf+Icf+Ihx/4hx/4hx/4hx/4hED3zPCHH/iHH/iHH/iHH/iIcf+Icf+Icf9JyIxzd4cf+Icf+Icf+Icf+Ihx/4hx/4hx/4hx/0KEnPe2/4hx/4iHH/iHH/iHH/iHH/iHH/iHH/iIMT6VsNFq/4hx/4hx/4iHH/iHH/iHH/iHH/hDHPzuMP+Ihx/4hx/4hx/4hx/4hx/4hx/4iEElLA6t/4iHH/iHH/iHH/iHH/iHH/iHH/iEkxLHztiHH/iIcf+Icf+Icf+Icf+Icf+ISciMg3f/iHH/iIcf+Icf+Icf+Icf+Icf+IcUHEPOO8cf+Icf+Icf+Icf+Icf+Icf+Ihx/1Kv3lBx/4hx/4hx/4iHH/iHH/iHH/iHH/iHH/iHH/iIcf+Icf9R198ocf+Icf+Icf+Ihx/4hx/4hx/4hx/4hx/4hx/4iHH/iHH/g+YpeznWj/iHH/iHH/iHH/iHH/iHH/iIcf+ITvosIF2HH/iHH/iHH/iHH/iHH/iIcf+Icf+Icf9IMSyM7XH/iHH/iHH/iHH/iHH/iIcf+IcUhQ/Irw/4hx/4hx/4hx/4hx/4iHH/iHH/iHH/iHH/iHH/iHH/iIcf+Icf+ITDCsXPX/iHH/iIcf+Icf+Icf+Icf+Icf+IXq3SUnH/iHH/iHH/iHH/iHH/iIcf+IcUD8LAE9/4hx/4hx/4hx/4hx/4iHH/iHH/iHH/iHH/hAXRwLLocf+Icf+Icf+Icf+Ihx/4hx/4hxXNXTKohx/4hx/4iHH/iHH/iHH/iHFNdRw4rv+Icf+Icf+Icf+Icf+Icf+IhxT2JMCdtx/4hx/4hx/4iHH/iHH/iHH/gw8QGwHv5x/4iHH/iHH/iHH/iHH/iHH/iEMSXN7aiHH/iHH/iIcf+Icf+Icf+Icf+IcT1ZErKm7Ycf+Ihx/4hx/4hx/4hx/4hx/4hx/0dOnKsW/4hx/4hx/4hx/4hx/4iHH/iHH/iHH/iHH/iHH/SBasnpX/iHH/iHH/iHH/iHH/iIcf+Icf8zIyK+3N3/iHH/iHH/iIcf+Icf+Icf+Icf+Icf+Icf+Ihx/4NpmzumZMiHH/iIcf+Icf+Icf+Icf+Icf+INVDxvK8O/4hx/4hx/4hx/4hx/4hx/4iHH/SDEsnO3/iIcf+Icf+Icf+Icf+Icf+Icf+Ihx/4hx/4hx/4hx/0aRHKbucf+Icf+Icf+Icf+Icf+Icf+Ihx/4hxU/HcDnH/iHH/iHH/iHH/iIcf+Icf+Icf+Icf+Icf+Icf+Ihx/4hx/4hx/4hx/0qDHHfO/4hx/4hx/4hx/4hx/4hx/4iHH/iHH/iHFM+iwwXXH/iHH/iHH/iHH/iIcf+Icf+Icf8xy1W/NKqIcf+Icf+Ihx/4hx/4hx/4hx/4hx/4hx/4iHH/iHH/KCdnGo2Jjocf+Icf+Icf+Icf+Icf+Icf+Ihx/0lWTHqbhx/4hx/4iHH/iHH/iHH/iHH/iHH/iEAyrB3V/4hx/4hx/4hx/4hx/4iHH/iHH/iHH/iHH/iHH/hPdRwYrocf+Icf+Icf+Icf+Ihx/4hx/4hx/4hx/4hxSZCcZvaIcf+Ihx/4hx/4hx/4hx/4hx/4hx/4RA98zwiHH/iHH/iIcf+Icf+Icf+Icf+Icf+DDWgbE5fv+Ihx/4hx/4hx/4hx/4hx/4hx/4hEnDzGPIcf+Icf+Icf+Icf+Ihx/4hx/4hx/4hx/4hx/4hx/4iHH/iHH/iHH/iHH/iHH/iHH/iIcf+Icf+Icf+Icf+Icf+Icf+Ihx/4hx/4hx/4hx/4hx/4hx/4iHH/iHH/iHH/iHH/iHH/iHH/iIcf+Icf+Icf+Icf+Icf+Icf+Ihx/4hxQfbc8JL/iHH/iIcf+Icf+Icf+Icf+Icf+Icf+Ihx/4hx/4hx/036LEBd/4hx/4hx/4hx/4iHH/iHH/iHH/iHH/iHH/iHH/iIcf+Icf+Icf+Icf+F3V0ypx/4iHH/iHH/iHH/iHH/iHH/iHH/TfosQF3/iIcf+Icf+Icf+Icf+Icf+Icf+E5tbCkpiHH/iHH/iHH/iHH/iIcf+Icf+Icf+Icf+Icf+Icf+Ihx/4hx/4hx/4hx/4Q+lc4Wr/iHH/iHH/iIcf+Icf+Icf+Icf+EuDHFfOiHH/iHH/iHH/iHH/iHH/iIcf+IQZdsB4n/iHH/iHH/iHH/iIcf+Icf+Icf+ExbHEpOiHH/iHH/iHH/iHH/iHH/iIcf+IRRcszo3/iHH/iHH/iHH/iHH/iHH/iIcf9ETxzLDnH/iIcf+Icf+Icf+Icf+Icf+IcTVUQ7urvP+Icf+Icf+Icf+Icf+Icf+Ihx/4StA8cvz/iHH/iHH/iHH/iHH/iIcf+Icf+IcUpbHFpOcf+Icf+Icf+Icf+Icf+Icf+Ihx/4TvosIF2Icf+Icf+Icf+Icf+Icf+Ihx/4hx/4hx/4hx/4Uq/eUHH/iHH/iHH/iHH/iHH/iHH/iIcf+Icf+IT3UcKK7/iIcf+Icf+Icf+Icf+Icf+Icf+Ihx/4hx/4hx/4hx/4hx/4hx/4iHH/iHH/iHH/iHH/iHH/iHH/iIcf+Icf+Icf+Icf9HaRyZbnH/iHH/iHH/iHH/iHH/iIcf+Icf+EbuLKEdcf+Icf+Icf+Icf+Ihx/4hx/4hx/4VfHbDohx/4hx/4iHH/iHH/iHH/iHH/iHH/iHH/iIcf+Icf+Icf+IcUZpHJluhx/4hx/4hx/4hx/4hx/4iHH/iHH/iE0jLD3Nhx/4hx/4hx/4hx/4hx/4iHH/iHH/hHBFyfuohx/4hx/4hx/4hx/4hx/4iHH/iE/nXCGK/4hx/4hx/4hx/4hx/4hx/4iHH/iHH/QUpMDFv/iIcf+Icf+Icf+Icf+Icf+Icf+E76LCBdiIcf+Icf+Icf+Icf+Icf+Icf+Ihx/4hx/4hx/4hx/4hx/4hx/4iHExtjG+Sc5x/4hx/4hx/4iHH/iHH/iHH/iHFNdRw4rv+Icf+Icf+Icf+Icf+Icf+Ihx/4hx/4hx/4hx/4hx/4hx/4QB18DyiIcf+Icf+Ihx/4hx/4hx/4hx/4g3Aqm6/Vb/iHH/iHH/iHH/iHH/iIcf+IP4Vjsnqc/4hx/4hx/4hx/4hx/4hx/4iHFA/CwBPf+Icf+Icf+Icf+Icf+Icf+Ihx/4NEhCvLe9cf+Icf+Icf+Icf+Icf+Ihx/4hxP3lhsYae/4hx/4iHH/iHH/iHH/iHH/iHH/iHH/RpEcpu5x/4hx/4hx/4hx/4iHH/iHH/iHH/iHE2MKG5z16HH/iHH/iHH/iHH/iHH/iIcf+IcUQXLL6NiHH/iHH/iHH/iHH/iHH/iIcf+ISTEsfO2Icf+Icf+Icf+Icf+Icf+Icf+Ihx/4hxQncc2I6HH/iIcf+Icf+Icf+Icf+Icf+Icf+Ihx/4hx/0buLKEdhx/4hx/4hx/4hx/4iHH/iHH/iHH/iHH/iHH/iHFHo2yFyYcf+Icf+Icf+Icf+Icf+Icf+IhxOuECtR79cf+Icf+Ihx/4hx/4hx/4hx/4hMMKxM9XH/iHH/iHH/iHH/iHH/iHH/iEu1vFSkhx/4iHH/iHH/iHH/iHH/iHH/iHH/iIcf+Icf+IcUWRHKbucf+Ihx/4hx/4hx/4hx/4hx/4hx/0uNvGck/4iHH/iHH/iHH/iHH/iHH/iHH/iIcf+Icf+Icf+Icf+Icf+Icf+IQeSM8beHH/iIcf+Icf+Icf+Icf+Icf+Icf+Ihx/4hx/4hxTk0cKy7/iHH/iHH/iHH/iHH/iHH/iIcf9O9Nwwsv+Icf+Icf+Ihx/4hx/4hx/4hx/4hx/4hx/z798rICDXH/iHH/iIcf+Icf+Icf+Icf+IcUtwTEj7iHH/iHH/iHH/iHH/iHH/iIcf+IWrvWRHH/iHH/iHH/iIcf+Icf+Icf+Icf9BJSz9rYhx/4hx/4hx/4iHH/iHH/iHH/iHH/iHH/iHH/iIcf+ERPHNsO/4iHH/iHH/iHH/iHH/iHH/iHH/hAckwZ2/+Icf+Icf+Icf+Ihx/4hx/4hx/4QZds9olx/4hx/4iHH/iHH/iHH/iHH/iHH/iHH/hAz1wECocf+Icf+Icf+Icf+Icf+Icf+IhxO/mhtQZe/4iHH/iHH/iHH/iHH/iHH/iHH/iIcU9NHAsuiHH/iIcf+Icf+Icf+Icf+Icf+Icf+Ihx/4hx/4g/I3ay3In/iHH/iHH/iHH/iHH/iIcf+Icf+IcT5GQrK5vf+Icf+Icf+Icf+Ihx/4hx/4hxSMiMc3eIcf+Icf+Icf+Icf+Ihx/4hx/0FKTAxb/4iHH/iHH/iHH/iHH/iHH/iHH/TW1sSSn/iHH/iHH/iHH/iHH/iIcf+Icf+EScPMY8hx/4hx/4iHH/iHH/iHH/iHH/iEQc/M4wiIcf+Icf+Icf+Icf+Icf+Icf+D9hwbKePv+Icf+Icf+Icf+Icf+Ihx/4hx/4hED3zPCHH/iHH/iHH/iHH/iHH/iHH/iIcf+ISYjsd3Fx/4hx/4hx/4hx/4hx/4hx/4iHH/iHH/iHH/iHH/SQksf21x/4hx/4hx/4iHH/iHH/iHH/iEN3HOiO/4hx/4hx/4hx/4hx/4hx/4iHH/TsI8M9z/iHH/iHH/iHH/iHH/iIcf+Icf+Icf+Icf+IMyvFvdQ6iHH/iHH/iHH/iHH/iHH/iIcf+IM+jRvRcuiHH/iHH/iHH/iHH/iHH/iHH/iEQPfM8Icf+Icf+Ihx/4hx/4hx/4hx/4hx/4hx/4iHH/iHH/iHH/iHH/iHH/iHH/iIcf+Icf+Icf+Icf+Icf+Icf+Ihx/4hx/4hx/4hx/4hx/4hx/4TSMsPc2Icf+Ihx/4hx/4hx/4hx/4hx/4hxT5TsBrGHH/iHH/iIcf+Icf+Icf+Icf+IcTbk1bkbKnH/iHH/iHH/iHH/iIcf+Icf+Icf+IcUy6jDRXhx/4hx/4hx/4iHH/iHH/iHH/iHH/MvVSvgqtiIcf+Icf+Icf+Icf+Icf+Icf+Ihx/0zijFHX/4iHH/iHH/iHH/iHH/iHH/iHH/iIcf8xEdGw/i7/iHH/iIcf+Icf+Icf+Icf+Icf+D4CUbL9rocf+Ihx/4hx/4hx/4hx/4hx/4hx/zRBdLy+i4hx/4hx/4hx/4hx/4iHH/iHH/iDSVYrxqnYcf+Icf+Icf+Icf+Icf+Icf+Ihx/4hx/z3XVLMoq4hx/4hx/4hx/4hx/4hx/4iHH/iHH/iERPHNsO/4hx/4hx/4hx/4hx/4hx/4iHH/iHH/OuCDtx98/4hx/4iHH/iHH/iHH/iHH/iHH/iHH/iDZFxbq6Oocf+Icf+Icf+Icf+Ihx/4hx/4g8v1G0QK6HH/iHH/iIcf+Icf+Icf+Icf+IQF0cCy5x/4hx/4hx/4hx/4iHH/iHH/iHH/P6DisV8diHH/iHH/iIcf+Icf+Icf+Icf+Icf+D/+cbIBjv+Icf+Ihx/4hx/4hx/4hx/4hx/zPHA744/P+Icf+Ihx/4hx/4hx/4hx/4hx/4hx/4iHH/iHH/iHH/iHH/iHH/iHH/iIcf9HtjyUnIcf+Icf+Icf+Icf+Ihx/4hx/4hxRBcsvo2Icf+Icf+Icf+Icf+Ihx/4hx/4hL9VxQqnH/iHH/iHH/iHH/iHH/iIcf+Icf+Icf+Icf+IUtfeKIiHH/iHH/iHH/iHH/iHH/iHH/iIcf+Icf+Icf+IWrvWRHH/iIcf+Icf+Icf+Icf+Icf+Icf+IhxO0kWtLbpiHH/iHH/iHH/iHH/iHH/iIcf+Icf+Icf+Icf+Icf+IcUIPfO8I/4hx/4hx/4iHH/iHH/iHH/iHH/iHH/iHH/iIcf+Icf+DTwgbwPfohx/4hx/4hx/4hx/4iHH/iHH/iDp9tLaCS4hx/4hx/4hx/4hx/4iHH/iHH/iHH/iHH/iHH/hKUPxq8Icf+Ihx/4hx/4hx/4hx/4hx/4hxPVSYsqtniIcf+Icf+Icf+Icf+Icf+Icf+IhxT2JMCdtx/4hx/4hx/4iHH/iHH/iHH/iHH/iE91HBiucf+Icf+Icf+Icf+Icf+Ihx/4hx/4SA78jxCIcf+Icf+Ihx/4hx/4hx/4hx/4hx/zBkQbCrvocf+Icf+Icf+Ihx/4hx/4hx/4hx/4hx/4hx/4iHH/iHH/iHH/iFXx2w6HH/iHH/iIcf+Icf+Icf+Icf+Icf+Icf+Ihx/4hx/4hx/4hx/4hx/4hx/4iHH/iHH/iEkWrH6Vcf+Ihx/4hx/4hx/4hx/4hx/4hx/4iHH/iHH/iHH/iHH/iHH/iHH/iIcf+Icf9L9VxQqohx/4hx/4hx/4hx/4hx/4iHH/iHH/iHH/iHH/iHH/iHH/iIcf+Icf+EJE/Puw/4hx/4hx/4hx/4iHH/iHH/iHH/hMWxxKTohx/4hx/4hx/4hx/4hx/4iHH/iHH/iHH/iHH/iHH/TZVsNqmIhx/4hx/4hx/4hx/4hx/4hx/4iHH/iHH/iHH/iHH/iHH/Si5MbRuIcf+Icf+Icf+Ihx/4hx/4hx/4hx/4hx/4hx/4iEYXLK6NiIcf+Icf+Icf+Icf+Icf+Icf+FHX3yhx/4hx/4hx/4hx/4hx/4iHH/iHH/iHH/iHH/iHH/hFFyy+jXH/iHH/iIcf+Icf+Icf+Icf+Icf8zh2O9eJxx/4hx/4iHH/iHH/iHH/iHH/iHH/iHH/iIS4McV85x/4hx/4hx/4iHH/iHH/iHH/iHH/OJ6DuGF8hx/4hx/4hx/4hx/4iHH/iHH/iHH/NF9jvKCccf+Icf+Icf+Ihx/4hx/4hx/4hx/4hKCSxvbYhx/4hx/4iHH/iHH/iHH/iHH/iHH/hPp7wVhIcf+Icf+Ihx/4hx/4hx/4hx/4hx/0/M3BMycf+Icf+Icf+Icf+Ihx/4hx/4hx/4O+dRtRiuiHH/iHH/iIcf+Icf+Icf+Icf+Icf+IPTpBs8W+cf+Icf+Ihx/4hx/4hx/4hx/4hDhJzXtocf+Ihx/4hx/4hx/4hx/4hx/zi5A7hG/Ihx/4iHH/iHH/iHH/iHH/iHH/iHH/M7SKvUt1iHH/iHH/iHH/iHH/iHH/iIcf9PWpwaVnH/iHH/iHH/iHH/iIcf+Icf+IOcGyuD5N/4hx/4hx/4iHH/iHH/iHH/iHH/iHFOTRwrLv+Icf+Icf+Icf+Ihx/4hx/4hx/4hxM8GzvD5Mhx/4hx/4hx/4hx/4hx/4hx/4iHH/Ogd5tviGhx/4iHH/iHH/iHH/iHH/iHH/iHH/iExbHEpOhx/4hx/4iHH/iHH/iHH/iHH/iHH/OVkTuKbs/4hx/4hx/4hx/4hx/4hx/4iHH/MJ8EsHD7hx/4hx/4hx/4iHH/iHH/iHH/iHH/iEjbXIJKhx/4hx/4iHH/iHH/iHH/iHH/iHH/NdAxvC/O/4hx/4hx/4hx/4hx/4hx/4iHH/iHH/iHH/iHH/iHH/iHH/iIWePXHHH/iHH/iHH/iHH/iHH/iIcf+Icf+Icf+Icf+Icf+IcU11HDiu/4hx/4hx/4hx/4iHH/iHH/iHH/iHH/hIjjyHHIcf+Icf+Icf+Icf+Icf+Icf+Ihx/0xbHEpOiHH/iIcf+Icf+Icf+Icf+Icf+Icf+INmMYu5zn/4hx/4hx/4hx/4iHH/iHH/iHH/iHH/iHH/iHH/iIcf+IcUsjLE3Ncf+Icf+Icf+Icf+Icf+Icf+Ihx/07CPDPc/4hx/4hx/4hx/4hx/4iHH/iHH/gzgJW+f2r/iHH/iHH/iIcf+Icf+Icf+Icf+Icf+FXJ3Db/iHH/iHH/iHH/iHH/iHH/iIcf+EuoPGV8/4hx/4hx/4hx/4iHH/iHH/iHH/hLaJxZdnH/iHH/iIcf+Icf+Icf+Icf+Icf9BJSz9rYhx/4hx/4iHH/iHH/iHH/iHH/iHH/iHH/hVydw2/4hx/4hx/4hx/4hx/4iHH/iHH/iHH/iHH/iHH/iHH/iIcf+Icf+Icf+Icf+Icf+Icf+Ihx/4hx/4hx/4hx/4hx/4hx/4iHH/iHH/iHH/iHH/iHH/iHH/iIcf+Icf+ITP/8QABx/4hx/4iHH/iHH/iHH/iHH/iHH/TUhMO3uHH/iHH/iHH/iHH/iIcf+Icf+Icf+ITi3MLSOHH/iIcf+Icf+Icf+Icf+Icf+Icf+Ihx/4hx/4hx/4hx/0703CCycf+Icf+Icf+Icf+Icf+Icf+Ihx/4OJkKuGb1cf+Ihx/4hx/4hx/4hx/4hx/4hx/4hO+iwgXYhx/4hx/4hx/4hx/4hx/4hx/4iHH/TfosQF3/iHH/iHH/iHH/iHH/iHH/iIcf+Icf+Icf+IcU8VLB6t/4hx/4hx/4hx/4iHH/iHH/iHH/iHH/g7WpG1pW6Icf+Icf+Icf+Icf+Icf+Ihx/4g3YcO5njyIcf+Icf+Icf+Icf+Icf+Icf+Ihx/4g2TJO6s2xx/4hx/4hx/4hx/4hx/4iHH/iHH/iHH/iEd2nJiWcf+Icf+Ihx/4hx/4hx/4hx/4hx/07frCIFiHH/iHH/iHH/iIcf+Icf+Icf+IcTNWQbypvocf+Icf+Icf+Icf+Ihx/4hx/4hxQlyc2jZx/4hx/4iHH/iHH/iHH/iHH/iHH/iHH/iIcf9AXRwLLocf+Ihx/4hx/4hx/4hx/4hx/4hx/4iHH/iHFKG3xeSHH/iIcf+Icf+Icf+Icf+Icf+Icf8/HEWx47qIcf+Ihx/4hx/4hx/4hx/4hx/4hAz1wUCv+Ihx/4hx/4hx/4hx/4hx/4hx/4QXzsCTH/iIcf+Icf+Icf+Icf+Icf+Icf+DCztbBcSoiHH/iHH/iHH/iHH/iHH/iHH/iIcf+Icf+Icf+Icf+Icf+Icf+Ihx/4hx/4hx/4hx/4hx/4hAXRwLLnH/iHH/iHH/iIcf+Icf+Icf+Icf+Drgg7cffP+Icf+Icf+Icf+Icf+Icf+Ihx/4hxPr7RsUEuiHH/iHH/iHH/iHH/iHH/iIcf+Icf9BvIwFN/+Icf+Icf+Icf+Icf+Ihx/4hx/4OkXEt7o7/4hx/4hx/4hx/4iHH/iHH/iHH/ODcduMjiiHH/iHH/iHH/iHH/iHH/iIcf+Icf+EnIjHN3cf+Icf+Icf+Icf+Icf+Ihx/4hx/4hxPKYytFnN/4hx/4hx/4hx/4hx/4hx/4iHH/iD6NB7Ny+P+Icf+Icf+Icf+Icf+Ihx/4hx/4g0o2G9XJ7/iHH/iIcf+Icf+Icf+Icf+Icf+Icf+Ihx/4hx/4hx/4Qvws4D2HH/iHH/iHH/iIcf+Icf+Icf+Icf9JyIxzd4cf+Icf+Icf+Ihx/4hx/4hx/4hx/4hx/4hxSZCcZvaIhx/4hx/4hx/4hx/4hx/4hx/4g0MSG8zt6HH/iHH/iHH/iHH/iHH/iHH/iIcf9JCSx/bXH/iHH/iHH/iHH/iHH/iHH/iIQGqcClaIcf+Icf+Icf+Icf+Ihx/4hx/4hx/4g1X2O7oJyIcf+Icf+Ihx/4hx/4hx/4hx/4hxT5TsBrGHH/iHH/iHH/iIcf+Icf+Icf+IThBcPvr/iHH/iHH/iHH/iHH/iIcf+Icf+DEQU7/vrIhx/4iHH/iHH/iHH/iHH/iHH/iDPbUb0krnH/iHH/iHH/iHH/iHH/iHH/iIcf+Icf+Icf+IcTNYlbynaohx/4hx/4hx/4hx/4hx/4hx/4iHH/NEqWvLVphx/4iHH/iHH/iHH/iHH/iHH/g4bOK4kx1x/4hx/4hx/4hx/4hx/4iHH/iHH/iHH/gymjO+ZcyHH/iHH/iHH/iIcf+Icf+Icf+Icf+Icf8/BqKy+V3/iHH/iIcf+Icf+Icf+Icf+Icf+Icf8wiWGxhp7/iHH/iHH/iHH/iIcf+Icf+Icf+Icf9erdJSiHH/iHH/iHH/iHH/iHH/iHH/iIcUQXLL6NiHH/iHH/iHH/iHH/iHH/iHH/iIcf+Icf+Icf+Icf+Icf+EM3fNyIhx/4hx/4hx/4hx/4iHH/iHH/iHH/R7Y8lJyHH/iHH/iIcf+Icf+Icf+Icf+Icf+Icf+Ihx/4hx/4hx/4hx/4hx/4hx/4iHH/iHH/iHH/iHH/iHH/iHH/iIcf+Icf+IRjxMrDuHH/iHH/iHH/iHH/iHH/iHH/iIcf9EztzDEohx/4iHH/iHH/iHH/iHH/iHH/iHH/iEN3HOiO/4hx/4hx/4iHH/iHH/iHH/iHH/hLaJxZdnH/iIcf+Icf+Icf+Icf+Icf+Icf+Ig62NO2JyyIcf+Icf+Icf+Icf+Ihx/4hx/4Ptx7siOEiHH/iHH/iIcf+Icf+Icf+Icf+Icf84euG5hR7/iIcf+Icf+Icf+Icf+Icf+Icf+Ihx/za1sbpKTocf+Icf+Icf+Icf+Icf+Ihx/4hx/z4CUbL9rohx/4hx/4hx/4hx/4iHH/iHH/iHH/iEvQPFL8iHH/iHH/iIcf+Icf+Icf+Icf+Icf+IOdNatyylcf+Icf+Icf+Icf+Icf+Icf+Ihx/4MhSkv+tb/4hx/4hx/4iHH/iHH/iHH/iHH/iHFGKXydaIhx/4hx/4hx/4hx/4iHH/iHH/iHH/hMcExY+/+Ihx/4hx/4hx/4hx/4hx/4hx/4iHE8ZpK0mW3/iHH/iIcf+Icf+Icf+Icf+Icf+INtAxui/Ohx/4hx/4hx/4hx/4hx/4iHH/iHH/iHH/iHH/iHH/OSCkuN9b/4hx/4hx/4hx/4hx/4hx/4iHH/iHE2ouG5XR5x/4hx/4hx/4hx/4hx/4iHH/iEUkrL21hx/4hx/4iHH/iHH/iHH/iHH/iELRvPLk/4hx/4hx/4hx/4iHH/iHH/iHH/iHE6VEK1q71x/4hx/4hx/4iHH/iHH/iHH/iHH/iHH/iHH/iIcf+D60MbNLzv+Icf+Icf+Ihx/4hx/4hx/4hx/4hx/zDxAbAe/ohx/4hx/4hx/4hx/4hx/4iHH/iHFLouxF0Yhx/4hx/4hx/4hx/4hx/4hx/4iHExf7O+gEyHH/iIcf+Icf+Icf+Icf+Icf+Icf+EZu7KkRiIcf+Icf+Icf+Icf+Icf+Icf+IhHdpyYlnH/iHH/iHH/iHH/iHH/iIcf+Icf+D2zsrRMTf+Icf+Icf+Ihx/4hx/4hx/4hx/4hx/4XdXTKocf+Icf+Icf+Icf+Icf+Icf+Ihx/4hxMMOxsExO/4hx/4hx/4hx/4hx/4iHH/iHH/iHH/iEN3HOiO/4hx/4hx/4hx/4hx/4hx/4iHH/g/vtGxQS5x/4hx/4hx/4hx/4hx/4hx/4iHH/iEkxLHztiHH/iHH/iHH/iHH/iHH/iHH/iIcf+Icf+Icf+Icf+Icf+Icf+Ihx/4hPEFwe+oiHH/iHH/iHH/iHH/iHH/iHH/iIcf+Icf+IcT0go7LfXIcf+Icf+Icf+Ihx/4hx/4hx/4hx/4hx/4hx/4iHH/iHH/iHH/iHH/iHH/iEGk7PWxiHH/iHH/iIcf+Icf+Icf+Icf+Icf+E0jLD3NiHH/iHH/iIcf+Icf+Icf+Icf+Icf+Icf+Ihx/4hx/4hx/4hx/4hx/4hx/4iHH/iHH/iHH/iHH/iHH/iHH/iEwbfE5IiHH/iHH/iIcf+Icf+Icf+Icf+Icf+Icf+Ihx/4hx/4hx/4hx/4hx/4hx/4iHH/iHH/iHH/iHH/iHH/iDfcJrkj2Yhx/4hx/4hx/4hx/4iHH/iHH/iEv1XFCqcf+Icf+Icf+Icf+Icf+Ihx/4hx/4hx/16t0lKHH/iIcf+Icf+Icf+Icf+Icf+Icf+DxiQbSdvocf+Icf+Ihx/4hx/4hx/4hx/4hx/4ObqBt0V+iHH/iHH/iHH/iHH/iHH/iHH/hAz1wECocf+Icf+Icf+Icf+Icf+Icf+Ihx/4hxPVkSsqbthx/4hx/4hx/4hx/4iHH/iHH/iHH/hNuoxEV/+Icf+Icf+Icf+Ihx/4hx/4hx/4g50Ie3L3iIhx/4hx/4hx/4hx/4hx/4hx/4iHH/QVfM+oOIcf+Icf+Icf+Icf+Ihx/4hx/4hx/091HBiuiHH/iHH/iHH/iHH/iHH/iHH/iIcf+Icf+Icf+IMKNisGydiHH/iHH/iHH/iHH/iHH/iIcf+IcUcxLIzthx/4hx/4hx/4hx/4hx/4hx/4iHH/iHH/iHH/iHH/iHH/iHH/iIOzF2ts6J/4iHH/iHH/iHH/iHH/iHH/iHH/iD8M8bHzDocf+Icf+Icf+Ihx/4hx/4hx/4hx/02VbDapiHH/iIcf+Icf+Icf+Icf+Icf+Icf9GkRym7nH/iHH/iHH/iHH/iIcf+Icf+Icf+Icf+Icf+Icf+IhxRZEcpu5x/4hx/4hx/4iHH/iHH/iHH/iHH/iHFAfOz4MYcf+Icf+Ihx/4hx/4hx/4hx/4hxTfTcILKHH/iHH/iHH/iHH/iHH/iIcf+Icf+Icf+IT3UcGK5x/4hx/4hx/4hx/4hx/4hx/4iHH/iHH/iHH/iHH/hFiWzHaf+Ihx/4hx/4hx/4hx/4hx/4hx/4VcncNv+Icf+Icf+Icf+Icf+Ihx/4hx/4hF1oyyl3H/iHH/iHH/iHH/iHH/iIcf+Icf+Icf+Icf+Icf+Icf9ED3zPCIhx/4hx/4iHH/iHH/iHH/iHH/iHH/iHH/iIcTiCkbh9bv+Icf+Icf+Icf+Ihx/4hx/4hx/4gwcxawnOmIcf+Icf+Icf+Ihx/4hx/4hx/4hx/4hx/4hx/4iHH/iHFF7iyhHYhx/4hx/4hx/4hx/4iHH/iHH/iDY1crrKjYcf+Icf+Icf+Icf+Ihx/4hx/4hx/zDxAbAe/ocf+Ihx/4hx/4hx/4hx/4hx/4hx/0+aPBZccf+Icf+Icf+Icf+Icf+Ihx/4hx/4R7Y8lJxx/4hx/4hx/4iHH/iHH/iHH/iHH/iExbHEpOhx/4hx/4hx/4hx/4iHH/iHH/iHH/RJw8xjyIcf+Ihx/4hx/4hx/4hx/4hx/4hxSYMcZ85x/4hx/4hx/4hx/4iHH/iHH/iHH/herdJScf+Ihx/4hx/4hx/4hx/4hx/4hx/4iHH/iHH/iHH/T5o8Jlz/iHH/iIcf+Icf+Icf+Icf+Icf+DppZraWmYcf+Icf+Icf+Ihx/4hx/4hx/4hx/z06QbPFvohx/4hx/4hx/4iHH/iHH/iHH/iHH/iHH/herdJShx/4hx/4hx/4hx/4hx/4iHH/iHH/iHH/iHH/iHH/iHH/iIcf+IcTk+k7bBbIhx/4hx/4hx/4hx/4iHH/iHH/iHE4bWG3kp6Icf+Icf+Icf+Icf+Icf+Icf+Ihx/4Rzb8nJCIcf+Icf+Icf+Icf+Ihx/4hx/4hx/4hx/4hx/4hx/4iHH/iHH/iHH/iHH/iHH/iHH/iIcf+Icf+Icf+Icf+Icf+Icf+Ihx/4hx/4hx/4hx/4hx/4hx/4iHH/iHH/iHH/iHH/iHH/iHH/iIcf+Icf+Icf+IcTSLtLt0S4hx/4hx/4hx/4iHH/iHH/iHH/iHH/iHH/iHH/iIcf+Icf9AXRwLLohx/4hx/4hx/4hx/4hx/4hx/4iHH/hBJSz9rYcf+Icf+Icf+Icf+Icf+Icf+IhxRe4soR2Icf+Icf+Icf+Icf+Icf+Ihx/4hx/zmvVbdQqnH/iHH/iHH/iIcf+Icf+Icf+Icf9BSkz7W3H/iHH/iHH/iHH/iHH/iIcf+Icf9IMSyM7XH/iHH/iHH/iHH/iHH/iHH/iIcf+DMJeL32h4cf+Icf+Ihx/4hx/4hx/4hx/4hx/4hF1oyyl3H/iHH/iIcf+Icf+Icf+Icf+Icf+IcTitAbdS/ocf+Icf+Icf+Ihx/4hx/4hx/4hx/4gx7aK/El2HH/iIcf+Icf+Icf+Icf+Icf+Icf+IPYo0tHXL/4hx/4hx/4hx/4hx/4iHH/iHH/iEbuLLEd/4hx/4hx/4hx/4iHH/iHH/iHH/hCElz+2v+Icf+Icf+Icf+Icf+Ihx/4hx/4VsnaNohx/4hx/4iHH/iHH/iHH/iHH/iHFGaRyZbocf+Icf+Icf+Icf+Ihx/4hx/4hx/zetWLlSp3H/iHH/iHH/iHH/iIcf+Icf+Icf+IMqgyv1fN/4hx/4hx/4hx/4hx/4iHH/iHH/iHFdrdJSiHH/iIcf+Icf+Icf+Icf+Icf+Icf+Ihx/4hxNAPRvPwu/4iHH/iHH/iHH/iHH/iHH/iHH/iIcf9ETxzLDnH/iIcf+Icf+Icf+Icf+Icf+Icf+IhLaJxpdv+Icf+Icf+Icf+Icf+Ihx/4hx/4hxRZEcpu5x/4iHH/iHH/iHH/iHH/iHH/iHH/iIcf+Icf84vNW5Qyr/iHH/iHH/iHH/iHH/iHH/iIcf+IcUx67DhRiHH/iHH/iHH/iHH/iHH/iIcf+Icf+DcNcrnyjYhx/4hx/4hx/4iHH/iHH/iHH/iHH/iHH/Uq/eUIcf+Icf+Icf+Icf+Icf+Ihx/4hx/4hKCSxvbYhx/4hx/4hx/4hx/4iHH/iHH/iHH/iHH/g+W2aypJlx/4hx/4hx/4hx/4iHH/iHH/iHH/STvMfENx/4hx/4iHH/iHH/iHH/iHH/iHH/hIMSyc7f+Icf+Icf+Ihx/4hx/4hx/4hx/4hHw7yTxIhx/4hx/4hx/4iHH/iHH/iHH/iE76LCBdhx/4hx/4hx/4iHH/iHH/iHH/iDgldbjainH/iHH/iHH/iHH/iHH/iIcf+Icf+Icf+DuMMrVzzYhx/4hx/4hx/4hx/4iHH/iHH/iHFHMSyM7Ycf+Icf+Icf+Icf+Icf+Ihx/4hxNOmmvBZZ/4hx/4hx/4hx/4hx/4iHH/iHH/iHH/iHH/iHH/iHH/iIcf+Icf+Icf+IcUWRHKbuhx/4hx/4hx/4hx/4hx/4hx/4iHH/iHH/iHH/iHH/iHH/iHH/iIcf9DN3zciIcf+Icf+Ihx/4hx/4hx/4hx/4hx/4N8aDuTl8cf+Icf+Icf+Icf+Ihx/4hx/4hx/4hx/036LEBd/4hx/4hx/4iHH/iHH/iHH/iHH/iHH/hDdxzYjnH/iHH/iHH/iHH/iIcf+Icf+Icf+Icf+Icf+IcUnQPGL8iHH/iHH/iHH/iHH/iHH/iHH/iIcf+DTjAb0c/v+Icf+Icf+Ihx/4hx/4hx/4hx/4hF1oyyl3H/iHH/iHH/iIcf+Icf+Icf+Icf+IPHlitYad/4hx/4hx/4hx/4iHH/iHH/iHH/iHE9ZxGymO5x/4hx/4hx/4hx/4iHH/iHH/iHH/iHH/TCMsXc3/iHH/iHH/iHH/iIcf+Icf+Icf+Icf9A5IwSt/+Icf+Icf+Icf+Ihx/4hx/4hx/4hx/0GXbPaJhx/4iHH/iHH/iHH/iHH/iHH/iHH/QhJc7tpx/4hx/4iHH/iHH/iHH/iHH/iHH/iHH/g8ZJW0m2qIcf+Icf+Icf+Icf+Ihx/4hx/4hx/1HX3yhx/4hx/4iHH/iHH/iHH/iHH/iHH/hIjjyHHIcf+Icf+Icf+Icf+Icf+Ihx/4hx/4Uq/fUP+Icf+Ihx/4hx/4hx/4hx/4hx/4hx/4iDKREb9u7v+Icf+Ihx/4hx/4hx/4hx/4hx/4hxOn+xtYBOiHH/iHH/iHH/iHH/iHH/iIcf+Icf+DTjAb0c/v+Icf+Ihx/4hx/4hx/4hx/4hx/4hx/4iHH/iHH/iHH/iHH/iHH/hSr95Qcf+Icf+Icf+Icf+Icf+Ihx/4hx/4TOKMUdf/iHH/iHH/iHH/iHH/iHH/iIcf+Icf+EScPMY8hx/4hx/4iHH/iHH/iHH/iHH/iHH/iHH/iIcf+Icf+Icf+Icf+Icf+Icf+Ihx/4hx/4hETxzbDv+Icf+Icf+Icf+Icf+Icf+Ihx/4hx/4hau9ZEcf+Icf+Ihx/4hx/4hx/4hx/4hx/4hKCSxvbYhx/4iHH/iHH/iHH/iHH/iHH/iHFFkRym7ocf+Icf+Icf+Icf+Ihx/4hx/4hx/4QXJM+NuIhx/4hx/4hx/4hx/4hx/4hx/4iHH/iHH/iHH/iHH/iHH/iHH/iIcf+Icf9M4oxB13H/iHH/iHH/iHH/iHH/iHH/iIcf+Icf84AdO4/ixx/4hx/4hx/4hx/4iHH/iHH/iHH/iHFGKXydaIhx/4hx/4hx/4hx/4hx/4iHH/iHFA/CwBPf+Icf+Icf+Icf+Icf+Ihx/4hx/4hx/4hx/4hx/zAkobDrXohx/4hx/4hx/4iHH/iHH/iHH/iHH/iHH/iHH/hK0Dxi/HH/iHH/iHH/iHH/iHH/iHH/iIcf+IROlcwWqIcf+Icf+Icf+Icf+Icf+Ihx/4hx/4hx/4hxXNXTKohx/4iHH/iHH/iHH/iHH/iHH/iHH/iIT3UcKK7/iHH/iHH/iIcf+Icf+Icf+Icf+Icf+IWePXHIcf+Icf+Icf+Icf+Icf+Icf+Ihx/4S6g8ZXz/iHH/iHH/iHH/iIcf+Icf+Icf+Icf+ITFscSk6HH/iHH/iHH/iHH/iIcf+Icf+IcUQXLL6NiHH/iHH/iHH/iHH/iIcf+Icf+Icf+Icf9d1dMqhx/4iHH/iHH/iHH/iHH/iHH/iHH/iIcf+Icf+Icf+Icf+Icf+Icf+Ihx/4hx/4hx/4hx/4hx/4hx/4iHH/UdffKHH/iHH/iHH/iHH/iIcf+Icf+Icf+Icf+Icf+IQZds9olx/4hx/4hx/4hx/4hx/4hx/4iHH/iHH/iHH/iHH/iHH/iHH/iDsa8bXlDohx/4hx/4hx/4iHH/iHH/iHH/iHH/iHH/iHH/WbvYRP+Icf+Icf+Icf+Icf+Ihx/4hx/4hx/4hx/4RRcsvo1x/4hx/4hx/4iHH/iHH/iHH/iHH/iHH/Q3cc2I6HH/iHH/iHH/iHH/iIcf+Icf+Icf+IU6/dUIiHH/iHH/iHH/iHH/iHH/iHH/iIcf+DVWQbupvoiHH/iHH/iHH/iHH/iHH/iHH/g9gRK0fu3/iIcf+Icf+Icf+Icf+Icf+Icf+Ihx/zq+0rdBLf+Icf+Icf+Icf+Icf+Ihx/4hx/4hx/4hxQ08cyw6Icf+Icf+Icf+Icf+Ihx/4hx/4hx/4hx/4hx/4hx/4iHH/iHH/iHH/iHH/iHH/iHH/iIcf+IcTa5A7pG/P+Icf+Icf+Icf+Icf+Ihx/4hx/4hx/4hx/4hx/zyHYbR4nnH/iHH/iHH/iHH/iHH/iIcf+Icf+IPYCTs39siHH/iHH/iHH/iHH/iHH/iIcf+Icf87mjG1Zc6HH/iIcf+Icf+Icf+Icf+Icf+IcTlnEraY7YiHH/iHH/iHH/iHH/iHH/iHH/iIcf+Icf+Icf+Icf+ISjvMbEOIhx/4hx/4hx/4hx/4hx/4hx/4iHH/RLFsxOlx/4hx/4hx/4hx/4hx/4iHH/iHH/iEL8LOA9cf+Icf+Icf+Icf+Ihx/4hx/4hx/4gxRcawyjn/iHH/iHH/iHH/iHH/iHH/iIcf+Icf+IcULpXNFqhx/4hx/4hx/4hx/4iHH/iHH/iHH/iHH/iHH/iHH/iIcf+Icf+IcTdVwbiqPohx/4iHH/iHH/iHH/iHH/iHH/iHE4dJK3i22HH/iHH/iHH/iIcf+Icf+Icf+Icf86gpG2fW6Ihx/4hx/4hx/4hx/4hx/4hx/4iDFkQb+bvohx/4iHH/iHH/iHH/iHH/iHH/iExbHEpOhx/4hx/4hx/4iHH/iHH/iHH/iHH/g3a2S6lJv/iIcf+Icf+Icf+Icf+Icf+Icf+Ihx/4hx/4hx/4hx/4hx/4hx/4iHH/iHH/iHH/iHH/iHH/iHE1f7K6gE1x/4hx/4hx/4hx/4iHH/iHH/iHH/iHH/O+ECtR79cf+Icf+Icf+Icf+Icf+Ihx/4hx/4hxR/CMgPeIcf+Icf+Icf+Icf+Icf+Ihx/4hx/4hxP+uhsRRe/4hx/4hx/4hx/4hx/4iHH/iHH/iHH/iErtrGElhx/4hx/4hx/4hx/4hx/4iHH/iHEyjjG9cc5x/4iHH/iHH/iHH/iHH/iHH/iHH/iIVsnaNocf+Icf+Icf+Icf+Ihx/4hx/4gzMva9zQlx/4iHH/iHH/iHH/iHH/iHH/iHH/g3jbG5ck6HH/iHH/iHH/iHH/iHH/iIcf+Icf+IQvws4D1x/4hx/4hx/4hx/4iHH/iHH/iHH/iDtXbLWok4hx/4hx/4iHH/iHH/iHH/iHH/iHH/Qm9s6QmIcf+Icf+Icf+Icf+Icf+Ihx/4hx/4hx/4hx/4hx/4hx/zgjIbjc3ohx/4hx/4hx/4hx/4hx/4hx/4iHH/WrvWRIhx/4hx/4hx/4iHH/iHH/iHH/iHH/iHH/iHH/iIQPdcAYqIhx/4hx/4hx/4hx/4hx/4hx/4iElWTIqb/4hx/4hx/4iHH/iHH/iHH/iHH/iHH/iHH/iIcf+EElLP2thx/4hx/4hx/4hx/4hx/4hx/4iHH/iHFLlWxWqf+Icf+Icf+Icf+Ihx/4hx/4hx/4hAHXwPKIcf+Icf+Icf+Icf+Icf+Ihx/4hx/zNpEb2W7ohx/4hx/4hx/4hx/4hx/4iHH/iHH/iHH/iHH/iHH/TbqMNFdx/4hx/4iHH/iHH/iHH/iHH/iHH/iHH/iIcf+Icf+Icf+Icf+Icf+Icf+Ihx/4hx/4hx/4hx/4hx/4hx/4iHH/iHH/iHH/iHH/iHH/iHH/iIcf9EsWzE6XH/iHH/iHH/iHH/iHH/iIcf+Icf+D0zc7PMjIcf+Icf+Icf+Ihx/4hx/4hx/4hx/4Oa9VuFCq/4iHH/iHH/iHH/iHH/iHH/iHH/iIcf81gpK7fW1x/4hx/4iHH/iHH/iHH/iHH/iHH/iHH/iECqPAZciHH/iHH/iHH/iHH/iIcf+Icf+IcUB87Pgxhx/4hx/4hx/4hx/4iHH/iHH/iHH/hO+iwgXYhx/4hx/4hx/4iHH/iHH/iHH/iHFRr95QiHH/iHH/iHH/iHH/iHH/iHH/iIcf8/qQWxVvqIcf+Icf+Ihx/4hx/4hx/4hx/4hxOzpBtcW+/4hx/4hx/4iHH/iHH/iHH/iHH/iHH/P2rjsZUccf+Icf+Icf+Icf+Ihx/4hx/4hx/4hAXRwLLnH/iHH/iHH/iHH/iHH/iIcf+Icf+Icf9Owjwz3P+Icf+Icf+Ihx/4hx/4hx/4hx/4NG+2vZBJ/4hx/4hx/4hx/4hx/4hx/4iHH/iHH/hPdRwYrnH/iIcf+Icf+Icf+Icf+Icf+Icf+Ihx/4hx/4hxNnBBuY++cf+Icf+Icf+Icf+Icf+Icf+Ihx/4hx/4hx/zFO6L+xF4cf+Icf+Icf+Icf+Ihx/4hx/4hx/zcbcbnkjohx/4hx/4hx/4hx/4iHH/iHH/iHH/iHH/hO+iwgXYhx/4hx/4iHH/iHH/iHH/iHH/iHH/TfosQF3/iHH/iIcf+Icf+Icf+Icf+Icf+IMa0Dv1L8iIcf+Icf+Icf+Icf+Icf+Icf+Ihx/zG1srBaTf+Icf+Icf+Icf+Ihx/4hx/4hx/zBJwbHGPv+Ihx/4hx/4hx/4hx/4hx/4hx/4iHH/iHH/iHH/iHH/iHH/iHH/iIcf84euG5hR7/iHH/iHH/iHH/iHH/iIcf+Icf+Dp1EbeK7v+Icf+Icf+Icf+Icf+Icf+Ihx/4hx/4hx/4gxkJK/b21x/4hx/4hx/4hx/4hx/4hx/4iHH/iHH/iHH/iHH/iDAIo7AIXIiHH/iHH/iHH/iHH/iHH/iHH/g6p7G2WE5x/4hx/4hx/4hx/4hx/4hx/4iHFJKPx9cP+Icf+Icf+Icf+Icf+Ihx/4hx/0YEXL+6/4hx/4hx/4hx/4hx/4hx/4iHH/iHH/iE3ijDHXiHH/iHH/iHH/iHH/iHH/iIcf+Icf+Icf+Icf+Icf+Icf+Ihx/4hx/4hx/4hx/4hx/4hx/4iHH/iHH/iHH/iHH/iHH/iHH/iIRhcsro2Ihx/4hx/4hx/4hx/4hx/4hx/4iHH/g32tG5JS6Icf+Icf+Icf+Icf+Icf+Icf+Ihx/0RPHMsOcf+Ihx/4hx/4hx/4hx/4hx/4hx/4iHH/iHH/hd1dMqcf+Icf+Icf+Ihx/4hx/4hx/4hx/4QtG84uRx/4hx/4hx/4hx/4iHH/iHH/iHH/hIMSyc7f+Icf+Icf+Icf+Icf+Ihx/4hx/4hxSZCcZvaIcf+Icf+Icf+Ihx/4hx/4hx/4hx/4hDdxzojv+Icf+Icf+Icf+Icf+Ihx/4hx/4hx/4hx/4hx/4XdXTKocf+Icf+Icf+Icf+Icf+Icf+Ihx/4hxOC3Bt9I+iHH/iIcf+Icf+Icf+Icf+Icf+Icf+Ihx/4hx/4SYjsd3GHH/iHH/iHH/iHH/iHH/iIcf+Icf+EgxLJzt/4hx/4hx/4hx/4hx/4hx/4iHH/iHFCXJzaNnH/iHH/iHH/iIcf+Icf+Icf+Icf+DU7wbvEPohx/4hx/4hx/4hx/4hx/4iHH/iHH/iHH/Rq6MpReIcf+Icf+Icf+Ihx/4hx/4hx/4hx/4g4R8K4uD2HH/iHH/iHH/iHH/iIcf+Icf+Icf+IcUaw7KTx/4hx/4hx/4hx/4hx/4iHH/iHH/iHH/iHH/Og5HtvG4iHH/iHH/iHH/iHH/iHH/iHH/iIcf+Icf+IQGqcClaIcf+Icf+Ihx/4hx/4hx/4hx/4hx/4Ma6Bv1F+cf+Icf+Icf+Icf+Icf+Icf+Ihx/4hDhJzXtocf+Icf+Icf+Icf+Ihx/4hx/4hx/4OXSSuItt/4hx/4hx/4hx/4hx/4hx/4iHH/iHH/g97CG0E97/iHH/iHH/iIcf+Icf+Icf+Icf+Icf+Icf+Ihx/4hxO8cBtTj+/4hx/4iHH/iHH/iHH/iHH/iHH/iEElLP2tcf+Icf+Ihx/4hx/4hx/4hx/4hx/4hxSAksf22HH/iIcf+Icf+Icf+Icf+Icf+Icf+DS6grxFfXH/iHH/iHH/iHH/iIcf+Icf+Icf+IODXIuco3/4hx/4hx/4iHH/iHH/iHH/iHH/iHH/QM9cBAqHH/iIcf+Icf+Icf+Icf+Icf+Icf+INqkHulb4iHH/iHH/iHH/iHH/iHH/iHH/iIcf9MWxxKTohx/4iHH/iHH/iHH/iHH/iHH/iHH/iIcT1nEbOY7v+Ihx/4hx/4hx/4hx/4hx/4hx/4iHH/iHFD1ozSl/+Icf+Icf+Icf+Icf+Icf+Ihx/4hx/0buLKEdhx/4hx/4hx/4hx/4iHH/iHH/iHH/iEFyTPjbiHH/iHH/iHH/iHH/iHH/iHH/iIcf+Icf+Icf+IT3UcGK5x/4hx/4hx/4hx/4hx/4hx/4iHH/iHH/iHH/iHH/iHH/iHH/iIcf+Icf+Icf+Icf+Icf+Icf+Ihx/4hx/4hx/4hx/4hx/4hx/4iHH/iHH/iHH/iHH/iHH/iHH/iIcf+Icf+Icf+Icf+Icf+Icf+Ihx/4VsnaNohx/4hx/4hx/4iHH/iHH/iHH/iHEysOG9Tx6HH/iHH/iHH/iIcf+Icf+Icf+Icf+Icf+FKv3lBx/4hx/4hx/4hx/4hx/4iHH/iHH/iE3ijDHXiHH/iHH/iHH/iHH/iHH/iIcf+Icf+IcTZHwrm4PXH/iHH/iHH/iHH/iHH/iHH/iIcf+IcUHEPPO8/4hx/4hx/4hx/4iHH/iHH/iHH/iHH/NDEhvM7eiHH/iHH/iIcf+Icf+Icf+Icf+IcU+U7Aaxhx/4hx/4hx/4iHH/iHH/iHH/iHH/iHH/iHE95tGyGS6Icf+Icf+Ihx/4hx/4hx/4hx/4hx/4hB5Izxt4cf+Icf+Ihx/4hx/4hx/4hx/4hxQqm81WSIcf+Icf+Ihx/4hx/4hx/4hx/4hx/zZDcbq8johx/4hx/4hx/4iHH/iHH/iHH/iHEyibe9dkiIcf+Icf+Icf+Icf+Icf+Ihx/4hx/4RdaMspeHH/iHH/iHH/iHH/iHH/iIcf+Icf+Icf+Icf+Icf+Icf+E91HBiuhx/4hx/4hx/4iHH/iHH/iHH/iHH/RdaMspeIcf+Icf+Icf+Ihx/4hx/4hx/4hx/zSsg7xTfIhx/4hx/4hx/4hx/4iHH/iHH/iHH/iECqPAZchx/4iHH/iHH/iHH/iHH/iHH/iHH/iExbHEpOhx/4hx/4iHH/iHH/iHH/iHH/iHH/g2hWW6epqHH/iHH/iHH/iHH/iHH/iIcf+IcTcjIbjc3ohx/4hx/4hx/4hx/4iHH/iHH/iHH/g+dJGyi25x/4iHH/iHH/iHH/iHH/iHH/iHH/iITm1sKSlx/4hx/4hx/4hx/4iHH/iHH/iHH/iHH/iHH/iHH/iIcf+Icf+Icf+Icf+IcUmDHGfOcf+Icf+Icf+Icf+Icf+Ihx/4hx/4hxRrDspPH/iHH/iHH/iHH/iHH/iHH/iIcf+IcTOfA7xg/HH/iHH/iHH/iHH/iIcf+Icf+Icf+IQF0cCy5x/4hx/4hx/4hx/4hx/4iHH/iHH/hK0Dxy/P+Icf+Icf+Icf+Ihx/4hx/4hx/4hx/0cpfJ1ohx/4hx/4hx/4hx/4hx/4iHH/iHH/TCMsXc3/iHH/iHH/iHH/iHH/iHH/iIcf+IcU8VLB6t/4hx/4hx/4hx/4hx/4hx/4iHH/iHH/iHH/P7A2sU/JiHH/iHH/iHH/iHH/iHH/iHH/iIcf+IcT9klLCba4cf+Icf+Icf+Icf+Ihx/4hx/4hxQPwsAT3/iHH/iHH/iHH/iIcf+Icf+Icf+Icf+Icf+EjwjID3cf+Icf+Icf+Ihx/4hx/4hx/4hx/4PBd1tOiKcf+Icf+Icf+Icf+Ihx/4hx/4hx/4T3UcGK6HH/iHH/iHH/iHH/iHH/iHH/iIcf9JCSx/bXH/iHH/iHH/iHH/iHH/iHH/iIcf+ISGkciW6HH/iIcf+Icf+Icf+Icf+Icf+Icf+Ihx/4hx/4hx/4SPCMgPdx/4hx/4hx/4hx/4hx/4iHH/iHH/iDGJYb92nnH/iIcf+Icf+Icf+Icf+Icf+Icf+Ihx/0k7zHxDcf+Icf+Icf+Icf+Ihx/4hx/4hx/4Nz8TucDsiIcf+Icf+Icf+Icf+Icf+Icf+IhxNuEDuR78iIcf+Icf+Icf+Icf+Icf+Icf+IT3UcGK5x/4hx/4hx/4iHH/iHH/iHH/iHH/iHH/iHH/iEDPXAQKcf+Icf+Icf+Icf+Icf+Icf+Ihx/4gxTuiwwRf/iHH/iHH/iHH/iHH/iHH/iIcf+Icf+EBdHAsuhx/4hx/4hx/4hx/4hx/4hx/4iHH/iHH/Nv5zugGMcf+Icf+Ihx/4hx/4hx/4hx/4hx/4hx/4MvVSvgqtiHH/iHH/iHH/iHH/iIcf+Icf+Icf9A5IwSt/+Icf+Icf+Icf+Icf+Ihx/4hx/4hxOtgqtifV/4hx/4iHH/iHH/iHH/iHH/iHH/iHH/WbvYRP+Icf+Icf+Icf+Icf+Ihx/4hx/4hx/4hx/4hx/4hx/4hPdRwYrnH/iHH/iHH/iIcf+Icf+Icf+Icf+Icf+EkJLI9t/4hx/4iHH/iHH/iHH/iHH/iHH/iHH/SrW8dKT/iHH/iIcf+Icf+Icf+Icf+Icf+IcUNPHMsOiHH/iHH/iIcf+Icf+Icf+Icf+Icf+ExwTEj7cf+Icf+Icf+Icf+Icf+Ihx/4hx/4hIaRyJbohx/4hx/4hx/4hx/4hx/4hx/4iHH/iHH/iHH/iHH/iEScPMY8hx/4hx/4hx/4hx/4hx/4hx/4iHH/iHH/R7Y8lJyHH/iHH/iHH/iIcf+Icf+Icf+Icf+Icf+Icf+Ihx/4hx/4hx/4hx/4hx/4hx/4iEeRHJbuhx/4hx/4hx/4iHH/iHH/iHH/iHH/iHH/iHH/iITFscSk5x/4hx/4iHH/iHH/iHH/iHH/iHH/iHH/SDEsjO1x/4hx/4iHH/iHH/iHH/iHH/iHH/iHH/hMWxxKTohx/4hx/4iHH/iHH/iHH/iHH/iHH/iHH/iEhpHIluiHH/iHH/iIcf+Icf+Icf+Icf+Icf+Icf+Ihx/4hx/4hx/4hx/4hx/4hx/4iHH/iHH/iHH/iHH/iHH/iHH/iIcf+Icf+Icf+FXx2w6Icf+Icf+Ihx/4hx/4hx/4hx/4hx/4hx/4iEPEPNO8cf+Icf+Icf+Icf+Icf+Ihx/4hx/4hx/4OmBEtp+7cf+Ihx/4hx/4hx/4hx/4hx/4hx/4iE66jCRXiHH/iHH/iHH/iHH/iHH/iHH/iIcf9IMSyc7f+Ihx/4hx/4hx/4hx/4hx/4hx/4iD9MkbKzbv+Icf+Icf+Ihx/4hx/4hx/4hx/4hx/4hx/4iHFPTRwLLohx/4iHH/iHH/iHH/iHH/iHH/iHFBhJzntocf+Icf+Icf+Icf+Icf+Icf+Ihx/4S6g8ZXz/iHH/iHH/iHH/iIcf+Icf+Icf+IOOujuBRccf+Ihx/4hx/4hx/4hx/4hx/4hx/4iHH/iHH/iHH/iHH/iHH/iHFP1IwCt3H/iHH/iIcf+Icf+Icf+Icf+Icf+Icf9ChJzntnH/iHH/iHH/iHH/iHH/iHH/iIcf+ITzV8HKhx/4hx/4iHH/iHH/iHH/iHH/iHH/iHH/iIcU3frCIFiHH/iIcf+Icf+Icf+Icf+Icf+Icf+IR7Y8lJxx/4hx/4hx/4hx/4hx/4iHH/iHH/iEBqnApWiHH/iHH/iIcf+Icf+Icf+Icf+Icf+IcTAo8r/XDXH/iHH/iHH/iIcf+Icf+Icf+Icf+Icf+EByTBnb/4hx/4hx/4hx/4hx/4iHH/iHH/iHH/g4qwS4VPuIcf+Ihx/4hx/4hx/4hx/4hx/4hx/4iDmeg7dhfIhx/4iHH/iHH/iHH/iHH/iHH/iHH/hM4oxR1/+Icf+Ihx/4hx/4hx/4hx/4hx/4hx/4O6qEtVV7cf+Ihx/4hx/4hx/4hx/4hx/4hx/4iEkxLHzthx/4iHH/iHH/iHH/iHH/iHH/iHH/iEtonFl2cf+Icf+Icf+Icf+Icf+Ihx/4hx/4hx/z4FJLP62/+Icf+Icf+Icf+Icf+Ihx/4hx/4hxPNjStCct/4hx/4hx/4hx/4iHH/iHH/iHH/iHH/gyf7O+gExx/4hx/4hx/4hx/4iHH/iHH/iHH/iHE6RkO1ubyHH/iIcf+Icf+Icf+Icf+Icf+Icf+EElLP2thx/4iHH/iHH/iHH/iHH/iHH/iHH/Q1yc2jZx/4hx/4hx/4hx/4hx/4iHH/iHH/g1e2G7hJ5x/4iHH/iHH/iHH/iHH/iHH/iHH/iEbuLKEdcf+Icf+Icf+Icf+Icf+Icf+Ihx/4hxRzEsjO2HH/iHH/iHH/iHH/iHH/iHH/iIcf+Icf+ECPvAgEhx/4hx/4hx/4hx/4iHH/iHH/iHH/iHE19VG6Cq6HH/iHH/iIcf+Icf+Icf+Icf+Icf+Icf+IhFTxy7Dohx/4iHH/iHH/iHH/iHH/iHH/iHFFkRym7ocf+Icf+Icf+Icf+Ihx/4hx/4hx/4QSUs/a2HH/iHH/iHH/iHH/iIcf+Icf+Icf8yJPe+2whx/4hx/4hx/4hx/4hx/4iHH/iHH/iEvQPFL8iHH/iHH/iHH/iIcf+Icf+Icf+Icf89QXKzvo2HH/iHH/iHH/iIcf+Icf+Icf+Icf+Icf+Icf+Ihx/4hx/4hx/4hx/1nj1xyIcf+Ihx/4hx/4hx/4hx/4hx/4hx/4iHH/iHH/iHH/Xq3SUocf+Ihx/4hx/4hx/4hx/4hx/4hx/4iHH/iHFT8dwOcf+Icf+Icf+Icf+Ihx/4hx/4hx/4hx/4hx/4hx/4iHH/iHH/iHH/iHH/hd1dMqcf+Ihx/4hx/4hx/4hx/4hx/4hx/4iHH/iHH/iHH/iHH/iHH/iHH/iIcf+Icf+Icf+Icf+Icf+Icf+Ihx/4hx/4hx/4hx/4hx/4hx/4iHH/iHH/iHH/iHH/iHH/iHH/iIcf+Icf9HaRypbv+Ihx/4hx/4hx/4hx/4hx/4hx/4iHH/iHH/iHFJQ3xryHH/iIcf+Icf+Icf+Icf+Icf+Icf+Ihx/4hx/1Kv3lBx/4hx/4iHH/iHH/iHH/iHH/iHH/iHH/iIcf+Icf+Icf+Icf+Icf+Icf+Ihx/4hx/4hx/4hx/4hx/4hx/4iHH/iHH/T3UcGK6HH/iIcf+Icf+Icf+Icf+Icf+Icf+Ihx/4hx/4hx/4hx/4hx/4hx/4iHH/iHH/iHH/iHH/iHH/iHH/iIcf+IcUsjLE3Ncf+Icf+Icf+Icf+Icf+Icf+Ihx/4hxTnUcGK6Icf+Ihx/4hx/4hx/4hx/4hx/4hx/4iHH/iHH/iHH/iHH/iHH/iHH/iIcf+Icf+Icf+Icf+Icf+Icf+Ihx/4hx/4hx/4hx/4hx/4hx/4iHH/iHH/iHH/iHH/iHH/iHH/iIcf+Icf+Icf+Icf+Icf+Icf+IhxT79cBAqIcf+Icf+Icf+Icf+Icf+Ihx/4hx/4SDEsnO3/iHH/iHH/iHH/iHH/iHH/iIcf+Icf+IcTsVIbTq3ocf+Icf+Icf+Ihx/4hx/4hx/4hx/4hx/4hx/4g2cJi6j2eIcf+Icf+Icf+Icf+Icf+Icf+Ihx/z3eIrMh3Ycf+Icf+Ihx/4hx/4hx/4hx/4hx/0+aPBZccf+Icf+Icf+Icf+Icf+Icf+Ihx/4hx/036LEBd/4hx/4hx/4hx/4hx/4iHH/iHH/iHFLIyxNzXH/iHH/iHH/iHH/iHH/iIcf+Icf+IXdXUKv+Icf+Icf+Ihx/4hx/4hx/4hx/4hx/4hx/4iHH/iEbuLLEd/4hx/4hx/4hx/4hx/4iHH/iHH/iHH/iFq71kRx/4iHH/iHH/iHH/iHH/iHH/iHH/iIcf+Icf+Icf+Icf+Icf+Icf+IhxR/CMgPeHH/iIcf+Icf+Icf+Icf+Icf+Icf+Ihx/4hx/0aRHLbu/4hx/4iHH/iHH/iHH/iHH/iHH/iHH/iIcf+Icf9au9ZEiHH/iHH/iIcf+Icf+Icf+Icf+Icf+IcUHEPOO8cf+Icf+Icf+Icf+Icf+Icf+Ihx/4hxS+KMQdeHH/iHH/iHH/iHH/iHH/iHH/iIcf+Icf+Icf+IcU11HDiu/4hx/4hx/4hx/4hx/4hx/4iHH/iHH/iHH/g4+aK4Bl1x/4hx/4hx/4iHH/iHH/iHH/iHH/iHH/QoSc97b/iIcf+Icf+Icf+Icf+Icf+Icf+Ihx/4PddUsyirhx/4hx/4hx/4hx/4hx/4hx/4iHH/g/y1KxNK2Icf+Icf+Ihx/4hx/4hx/4hx/4hx/4hx/0pQ/GrwiIcf+Icf+Icf+Icf+Icf+Icf+Ihx/4hED3zfCP+Ihx/4hx/4hx/4hx/4hx/4hx/4iHH/QSUs/a2Icf+Icf+Icf+Icf+Icf+Icf+Ihx/4hJyIyDd/+Icf+Icf+Icf+Icf+Icf+Ihx/4hx/4hPdRworv+Ihx/4hx/4hx/4hx/4hx/4hx/4iHH/SQksf21x/4hx/4hx/4hx/4hx/4hx/4iHH/iHH/iHH/Ohrxt+UO/4iHH/iHH/iHH/iHH/iHH/iHH/iIcf9FiWy3aXH/iHH/iHH/iHH/iIcf+Icf+Icf+Icf+Icf+Icf+Ihx/00jLD3NiIcf+Icf+Icf+Icf+Icf+Icf+Ihx/4PvNSsgytiHH/iHH/iHH/iIcf+Icf+Icf+Icf+Icf+Icf+Ihx/4hx/4hx/4hx/4hJMSx87Yhx/4hx/4hx/4iHH/iHH/iHH/iHE5wjG2Pc6Ihx/4hx/4hx/4hx/4hx/4hx/4iHH/hNeuw4UXH/iHH/iHH/iHH/iHH/iHH/iIcf+IcUXuLKEdiHH/iHH/iHH/iHH/iIcf+Icf+Icf+Icf+Icf+Icf+Ihx/4hx/4hx/4hx/4hx/4hx/4iHH/iHH/iHH/hSr99Q/4iHH/iHH/iHH/iHH/iHH/iHH/iIcf+Icf+Icf+Icf+Icf+Icf+Ihx/4hx/4hx/4hx/4hx/4hx/4iHH/iHH/iHH/iHH/iHH/iHH/iIcf+Icf+Icf+Icf+Icf+Icf+Ihx/4hx/4hxTnUcGK6Ihx/4hx/4hx/4hx/4hx/4hx/4iHH/PyN2sdyJhx/4hx/4hx/4hx/4hx/4hx/4iHH/iHFHiOyXcf+Icf+Icf+Icf+Icf+Icf+Ihx/4hx/4P/n3sQYIcf+Icf+Icf+Icf+Icf+Ihx/4hx/4TSMsPc2Icf+Icf+Icf+Icf+Icf+Ihx/4hx/z4+krPBbf+Icf+Icf+Icf+Icf+Icf+Ihx/4gzTRO9suyIcf+Icf+Ihx/4hx/4hx/4hx/4hx/z/ggrEffYhx/4hx/4hx/4hx/4hx/4hx/4iHH/hZ49cchx/4hx/4hx/4hx/4iHH/iHH/iHH/iHH/iHH/iHH/iIcf+Icf+IXq3TUv+Icf+Ihx/4hx/4hx/4hx/4hx/4hxSyMsTc1x/4hx/4iHH/iHH/iHH/iHH/iHH/iHFFNvyskIcf+Icf+Icf+Icf+Icf+Icf+Ihx/4hx/zdUQ7mrvIcf+Icf+Icf+Ihx/4hx/4hx/4hx/4hx/4hx/4iHH/iHH/iHH/iHH/iHH/iHH/iIcf+Icf+Icf+Icf+Icf+Icf+Ihx/4hx/4hx/4hx/4gztjG9Sc6Icf+Icf+Icf+Icf+Icf+Ihx/4hxQPwsAT3/iHH/iHH/iHH/iHH/iIcf+Icf+INJVivGqdhx/4hx/4hx/4hx/4hx/4hx/4iHH/iHH/SQksf21x/4hx/4hx/4hx/4hx/4iHH/iHH/iHH/RW7syRH/iHH/iHH/iHH/iIcf+Icf+Icf+IcTFpEb+W7v+Icf+Icf+Icf+Ihx/4hx/4hx/4hx/4hx/4g4gJS4f2tx/4iHH/iHH/iHH/iHH/iHH/iHH/hKkJxm9ocf+Icf+Icf+Icf+Icf+Icf+Ihx/4T3UcGK5x/4hx/4iHH/iHH/iHH/iHH/iHH/iHH/iIcf+Icf9GPEysO4iHH/iHH/iHH/iHH/iHH/iHH/iIcf+Icf+Icf+Icf+Icf+Icf+Ihx/4hx/4hx/4hx/4hx/4hx/0Ck7Aaxcf+Icf+Ihx/4hx/4hx/4hx/4hx/4hP9NwQsohx/4hx/4hx/4hx/4iHH/iHH/iHH/iHH/P9MCsiz9/4hx/4hx/4hx/4hx/4iHH/iHH/iEuDHFfOcf+Ihx/4hx/4hx/4hx/4hx/4hx/4RsO8s8T/iHH/iIcf+Icf+Icf+Icf+Icf+Icf+D8hIrHe3XH/iHH/iHH/iHH/iHH/iIcf+Icf+Icf+FXx2w6Icf+Icf+Ihx/4hx/4hx/4hx/4hx/4hxSs1cYyr/iIcf+Icf+Icf+Icf+Icf+Icf+IhDxDzTvHH/iHH/iHH/iHH/iHH/iIcf+Icf+IR5Eclu6HH/iIcf+Icf+Icf+Icf+Icf+Icf+Ihx/4hx/4hx/4hx/4hx/zsCqLb9V/+Icf+Icf+Icf+Icf+Icf+Ihx/4hx/zVQ8buvDnH/iHH/iHH/iIcf+Icf+Icf+Icf+IcUmDHGfOcf+Icf+Icf+Icf+Icf+Ihx/4hx/4hC/CzgPXH/iHH/iHH/iHH/iIcf+Icf+Icf+Icf+IQ4Sc17aHH/iIcf+Icf+Icf+Icf+Icf+Icf+INMlXvDaoiHH/iHH/iIcf+Icf+Icf+Icf+Icf+E6CnDfW/4iHH/iHH/iHH/iHH/iHH/iHH/iIcf+Icf+Icf9AXRwLLohx/4hx/4hx/4hx/4hx/4iHH/iHH/iHFPFSwerf+Icf+Icf+Icf+Icf+Ihx/4hx/4hx/4SPCMgPdx/4hx/4hx/4hx/4hx/4iHH/iHH/iHH/Qvws4D2Icf+Icf+Icf+Ihx/4hx/4hx/4hx/4hC/CzgPXH/iHH/iIcf+Icf+Icf+Icf+Icf+Icf9EZEzZu/+Icf+Icf+Icf+Ihx/4hx/4hx/4hx/4hx/4hx/4iHH/iHH/RpEctu7/iHH/iIcf+Icf+Icf+Icf+Icf+Icf+IPbOytExN/4hx/4hx/4hx/4hx/4iHH/iHH/iHH/iHFc1dMqiHH/iIcf+Icf+Icf+Icf+Icf+Icf+IS6g8ZXz/iHH/iHH/iHH/iHH/iIcf+Icf+Icf+Icf+Icf+Icf+Ihx/4hx/4hxSAksf22HH/iHH/iHH/iHH/iIcf+Icf+Icf+Icf+Icf+Icf+Ihx/4hx/4hx/4hx/4hx/4hx/4iHH/iHH/iHFHMSyM7Ycf+Icf+Icf+Icf+Icf+Ihx/4hx/4hx/4hx/4hx/4hx/4iEVPHLsOiHH/iIcf+Icf+Icf+Icf+Icf+Icf+Ihx/0rtrGEliHH/iIcf+Icf+Icf+Icf+Icf+Icf+IhPp7wlhP+Ihx/4hx/4hx/4hx/4hx/4hx/4iEQPfN8I/4hx/4iHH/iHH/iHH/iHH/iHH/iHFKqDxVfIhx/4hx/4hx/4hx/4hx/4iHH/iHH/hBJSz9rYcf+Icf+Icf+Icf+Icf+Ihx/4hx/4SlD8avCHH/iHH/iHH/iHH/iIcf+Icf+Icf+INrWxu0pO/4hx/4hx/4iHH/iHH/iHH/iHH/iHE8NPGzyw5x/4hx/4hx/4hx/4hx/4hx/4iHH/iHH/iHH/iHH/iHH/iHH/iIcf+Icf+Icf+Icf+Icf+Icf+IhxU/HcDnH/iHH/iHH/iHH/iHH/iIcf+Icf+Icf+Icf+IcT+7VbFEqv+Ihx/4hx/4hx/4hx/4hx/4hx/4iHH/iHH/iHH/TKLsRdGHH/iHH/iHH/iHH/iHH/iIcf+Icf+Icf+Icf+Icf+Icf+IRyl8rWj/iHH/iHH/iIcf+Icf+Icf+Icf+Icf8zaRG9lu6Icf+Icf+Ihx/4hx/4hx/4hx/4hx/4hx/4hPNXwcqIcf+Icf+Icf+Ihx/4hx/4hx/4hx/4hxPowxsXPOiHH/iHH/iHH/iHH/iIcf+Icf+IcUD8LAE9/4hx/4hx/4hx/4iHH/iHH/iHH/iHH/T3UcGK6Icf+Icf+Icf+Icf+Icf+Ihx/4hx/0nIjHN3hx/4hx/4hx/4hx/4hx/4iHH/iHH/hIMSyc7f+Icf+Icf+Icf+Icf+Icf+Ihx/4hx/zRWQbypvnH/iHH/iHH/iHH/iHH/iHH/iIcf+Icf+EmjbHXJiHH/iHH/iHH/iIcf+Icf+Icf+Icf+IcVyt1FL/iHH/iHH/iHH/iHH/iHH/iIcf+Icf+IcTqPBbVw+ocf+Icf+Icf+Icf+Icf+Icf+Ihx/4gz4QS9HvuIcf+Icf+Icf+Icf+Ihx/4hx/4hx/4SntsaEmIcf+Ihx/4hx/4hx/4hx/4hx/4hx/4iHH/NFZBvam+/4iHH/iHH/iHH/iHH/iHH/iHH/iIcf+Icf+Icf+Icf+Icf+Icf+Ihx/4hAqjwGXIcf+Icf+Icf+Ihx/4hx/4hx/4hx/4OBUiuOrdiHH/iHH/iHH/iHH/iHH/iHH/iIcVi72ET/iHH/iHH/iHH/iIcf+Icf+Icf+IcUXuLKEdiHH/iHH/iIcf+Icf+Icf+Icf+Icf+IcU6aPBZchx/4hx/4hx/4hx/4hx/4iHH/iHH/iHH/Oz8StcDthx/4hx/4iHH/iHH/iHH/iHH/iHH/iHH/iIcf+EtDfFvIiHH/iHH/iIcf+Icf+Icf+Icf+Icf+DPigr0dfXH/iHH/iHH/iHH/iHH/iHH/iIcf+IcUn1XHCq/4hx/4hx/4hx/4hx/4hx/4iHH/iHH/iHH/RJbs1pH/iHH/iHH/iHH/iHH/iIcf+Icf+Icf+IcTbNUbkyrocf+Ihx/4hx/4hx/4hx/4hx/4hx/4hIaRyJbohx/4hx/4iHH/iHH/iHH/iHH/iHH/R2kcmW5x/4hx/4hx/4hx/4iHH/iHH/iHH/hI8IyA93H/iHH/iHH/iHH/iHH/iIcf+Icf+Icf+Icf+Icf+Icf+Ihx/4hx/4hx/4hx/4hx/4hx/4iHH/iHH/iHH/iHH/iHH/iHH/iIcf+Icf+Icf+Icf+Icf+Icf+Ihx/4hx/4hx/4hxQEpM+1uHH/iHH/iHH/iHH/iHH/iIcf+Icf+Icf+Icf+Icf+Icf+Ihx/4hx/4hx/4hx/4hx/4hx/1HX3yiHH/iHH/iHH/iHH/iHH/iIcf+Icf+Icf+Icf+Icf+Icf+Ihx/4hx/4WrvWRIcf+Icf+Ihx/4hx/4hx/4hx/4hx/4g8pDW0W8px/4hx/4hx/4hx/4hx/4iHH/iHH/iHFAfOz4MYcf+Icf+Icf+Icf+Ihx/4hx/4hx/4hx/0ZRfKrohx/4hx/4hx/4hx/4hx/4hx/4iHH/hBJSz9rYcf+Icf+Icf+Icf+Icf+Icf+Ihx/4hxN+VUuBqrcf+Icf+Icf+Icf+Icf+Icf+Ihx/4hx/4hS194oiHH/iHH/iIcf+Icf+Icf+Icf+Icf+IPydxsdiOiHH/iHH/iIcf+Icf+Icf+Icf+Icf9AXRwLLohx/4hx/4hx/4iHH/iHH/iHH/iHH/iHH/iHH/PstSsjStcf+Icf+Icf+Icf+Ihx/4hx/4hx/4hxMtLcvS0jcf+Ihx/4hx/4hx/4hx/4hx/4hx/4iHE2v1K5QK2Icf+Icf+Ihx/4hx/4hx/4hx/4hx/4hPdRwYrnH/iHH/iHH/iHH/iIcf+Icf+Icf+Icf+DkfwrfgPYhx/4hx/4hx/4iHH/iHH/iHH/iHH/iHH/iHH/iIcf+EUXLL6Ncf+Icf+Icf+Icf+Icf+Icf+Ihx/4hx/0ScPMY8iHH/iHH/iIcf+Icf+Icf+Icf+Icf+Icf+Ihx/4hx/0YEXL+6/4hx/4hx/4hx/4hx/4hx/4iHH/iHH/iHH/iHH/iHH/iHH/iE76LCBdiHH/iHH/iHH/iHH/iHH/iHH/iIcf+EkxLHztiIcf+Icf+Icf+Icf+Icf+Icf+IhAqjwGXIcf+Icf+Icf+Icf+Ihx/4hx/4hx/4hP51whiv+Icf+Icf+Icf+Ihx/4hx/4hx/4PcAzsz/MiHH/iHH/iHH/iHH/iIcf+Icf+Icf+Icf89X2GzoJ5x/4hx/4hx/4hx/4hx/4iHH/iHH/iHFGTpyrFv+Icf+Ihx/4hx/4hx/4hx/4hx/4hx/zkgpLjfW/+Icf+Icf+Icf+Icf+Ihx/4hx/4hx/4hx/z3K07Q1LP+Ihx/4hx/4hx/4hx/4hx/4hx/4iHH/iHFDD3zPCIiHH/iHH/iHH/iHH/iHH/iHH/iIcf+Icf+IcUJ3HNiOiHH/iHH/iHH/iHH/iHH/iHH/iIcf+IMa0Dv1L8iHH/iHH/iHH/iHH/iIcf+Icf+Icf+IcU8VLB6t/4hx/4hx/4hx/4iHH/iHH/iHH/iHH/iHH/QM9cBAqHH/iIcf+Icf+Icf+Icf+Icf+Icf+ElWTHqbhx/4hx/4hx/4iHH/iHH/iHH/iHH/hJCSyPbf+Icf+Icf+Ihx/4hx/4hx/4hx/4hxTTV8LKhx/4hx/4hx/4hx/4hx/4iHH/iHH/g8+CO0B9yIcf+Icf+Icf+Icf+Icf+Icf+Ihx/4T1qcKlb/iHH/iHH/iHH/iIcf+Icf+Icf+Icf9GkRym7nH/iHH/iHH/iHH/iHH/iHH/iIcf+IPpgzsmfMhx/4hx/4hx/4hx/4hx/4iHH/iHH/iHH/R+jckXKIcf+Icf+Icf+Icf+Icf+Icf+Ihx/4g3KPG51w6Icf+Icf+Ihx/4hx/4hx/4hx/4hx/4hxRe4soR2Ihx/4hx/4hx/4hx/4hx/4hx/4iHH/iE91HCiu/4hx/4iHH/iHH/iHH/iHH/iHH/iHFDZEzJu3H/iHH/iHH/iHH/iIcf+Icf+Icf+Icf+Icf+Icf+Ihx/0kJLH9tcf+Icf+Icf+Icf+Icf+Icf+Ihx/4hx/4S/VcUKqHH/iHH/iHH/iHH/iHH/iIcf+Icf+EOpvNVkcf+Icf+Icf+Icf+Icf+Ihx/4hx/4hx/4hx/4hxN8cCuDj9iHH/iHH/iHH/iIcf+Icf+Icf+Icf9PdRwYrohx/4hx/4hx/4hx/4hx/4iHH/iHH/iHFGsOyk8f+Icf+Icf+Icf+Icf+Icf+Ihx/4g7KkW11bqHH/iHH/iHH/iHH/iHH/iHH/iIcf+IPvNSsgythx/4hx/4hx/4iHH/iHH/iHH/iHH/iHH/hApOwWsf+Icf+Icf+Ihx/4hx/4hx/4hx/4hx/4hx/4iHH/iDRs47yTHHH/iIcf+Icf+Icf+Icf+Icf+Icf+IhNcEw4+4hx/4hx/4hx/4iHH/iHH/iHH/iHH/iHH/iHFYu9dEcf+Icf+Icf+Icf+Icf+Ihx/4hx/4hx/4QXJM+NuIhx/4hx/4hx/4hx/4hx/4hx/4iHH/StA8Yvxx/4hx/4hx/4hx/4hx/4iHH/iHH/iE/CPBPchx/4hx/4hx/4iHH/iHH/iHH/iHH/hKA9xvwnH/iHH/iHH/iHH/iHH/iHH/iIcf+IcTWxtrtOSf+Icf+Icf+Icf+Ihx/4hx/4hx/4hx/4TbqMRFf/iHH/iHH/iIcf+Icf+Icf+Icf+Icf+IQvws4D1x/4iHH/iHH/iHH/iHH/iHH/iHH/iIcf9N+ixAXf+Icf+Icf+Icf+Icf+Icf+Ihx/4hx/4gwTOuwwxSIhx/4hx/4hx/4hx/4hx/4hx/4iHH/iHH/iHH/iE3ijDHXiHH/iHH/iHH/iHH/iIcf+Icf+Icf+IMRchv+jehx/4hx/4iHH/iHH/iHH/iHH/iHH/iHExqwW/VPr/iHH/iHH/iHH/iIcf+Icf+Icf+Icf+Icf+Icf+Ihx/4hx/4hx/4g2gxG7fO7/iHH/iHH/iHH/iHH/iIcf+Icf+Icf8xN8e/yDiIcf+Icf+Icf+Icf+Ihx/4hx/4hx/4P7cEsUj7cf+Icf+Ihx/4hx/4hx/4hx/4hx/4hx/0aujKUXiIcf+Icf+Icf+Icf+Icf+Icf+Ihx/4hx/4hx/4hx/4hx/4hx/4iHH/iHH/Sxt8bkj/iIcf+Icf+Icf+Icf+Icf+Icf+IhJ8Ixw94hx/4iHH/iHH/iHH/iHH/iHH/iHH/iIcTPIgbw3fnH/iHH/iHH/iHH/iHH/iIcf+Icf+Icf+Icf+IVfHbDocf+Ihx/4hx/4hx/4hx/4hx/4hx/4iHH/iHH/iHH/iHH/iHH/iHH/iIcf+Icf+Icf+Icf+Icf+Icf+Ihx/4hx/4hx/4Ryl8nWhx/4hx/4hx/4hx/4hx/4hx/4iHH/iHH/iHH/iHH/iHH/iHH/iIcf+Icf+Icf+ISpCcdvb/iHH/iHH/iIcf+Icf+Icf+Icf+Icf+Icf+Ihx/4hxPpNisWydcf+Ihx/4hx/4hx/4hx/4hx/4hx/4iHFAvIz0N3H/iHH/iHH/iHH/iHH/iHH/iIcf+Icf+Icf+Icf+Icf+Icf+Ihx/4g+JEyz27P/iHH/iHH/iIcf+Icf+Icf+Icf+IOwajtvlc/4iHH/iHH/iHH/iHH/iHH/iHH/iIcTrGgrY5ff+Icf+Icf+Icf+Ihx/4hx/4hx/4hx/4hx/0nIjHN3hx/4hx/4iHH/iHH/iHH/iHH/iHH/iHH/iIcf+Icf+IcUUEXK+6cf+Icf+Icf+Icf+Icf+Ihx/4hx/4hx/4NEhCvLe9cf+Icf+Icf+Ihx/4hx/4hx/4hx/4hxNkD0ub8Lcf+Icf+Ihx/4hx/4hx/4hx/4hx/4hxQncc2I6Icf+Icf+Icf+Ihx/4hx/4hx/4hx/4MF9ksLCbiHH/iHH/iHH/iHH/iHH/iHH/iIcf9Owjwz3P+Icf+Icf+Icf+Icf+Ihx/4hx/4hx/z+MMbFzzocf+Icf+Icf+Icf+Icf+Icf+Ihx/4hxOPNTtwysiHH/iIcf+Icf+Icf+Icf+Icf+IQeSM8beHH/iHH/iIcf+Icf+Icf+Icf+Icf+Icf+Ihx/4hx/4hx/4hx/4hx/4hx/4iHH/iHH/iHFHo2yFyXH/iHH/iHH/iIcf+Icf+Icf+Icf+Icf+Icf+Ihx/4hx/4hx/4hx/4hx/4hx/4iHH/iHFA/CwBPf+Icf+Icf+Icf+Icf+Ihx/4hx/4hx/4hx/4hx/4hx/4iEuDHFfOcf+Icf+Icf+Ihx/4hx/4hx/4hx/4hxTXUcOK7/iHH/iHH/iHH/iHH/iIcf+Icf+Icf+DMy9r3NCYhx/4hx/4hx/4hx/4hx/4hx/4iHH/iHE9YpeynWiHH/iHH/iHH/iHH/iHH/iHH/iIcf+IcVTJ2zZx/4hx/4hx/4iHH/iHH/iHH/iHH/iHH/hEnDzGPIhx/4hx/4hx/4hx/4hx/4iHH/iHH/iHH/SgPcb8Jx/4iHH/iHH/iHH/iHH/iHH/iHH/iIcf8z4oK9HX1x/4hx/4hx/4hx/4iHH/iHH/iHH/g+5tGyGS5x/4hx/4hx/4hx/4hx/4iHH/iHH/iHH/iHH/iHH/P3o3soXI/4hx/4iHH/iHH/iHH/iHH/iHH/iHH/RdaMspeIcf+Ihx/4hx/4hx/4hx/4hx/4hx/4UdffKHH/iHH/iHH/iHH/iHH/iIcf+Icf+Icf+Icf+Icf+IcUSujMUX/4iHH/iHH/iHH/iHH/iHH/iHH/iIcf+Icf+Icf+Icf+Icf+Icf+Ihx/4hx/4hx/4hx/4hxQTd8/Ij/iHH/iHH/iHH/iHH/iIcf+Icf+Icf+Icf+IS2icaXb/iIcf+Icf+Icf+Icf+Icf+Icf+IhxQncc2I6HH/iHH/iIcf+Icf+Icf+Icf+Icf+Icf+Ihx/4hx/4hx/4Uq/fUP+Ihx/4hx/4hx/4hx/4hx/4hx/4g4eWO4hpyIcf+Icf+Icf+Icf+Icf+Icf+Ihx/4hHUXya6Ihx/4hx/4iHH/iHH/iHH/iHH/iHH/iHH/iIcf+IcUbbXJJKcf+Icf+Icf+Icf+Icf+Ihx/4hx/4hxOWcStpjtiHH/iHH/iHH/iIcf+Icf+Icf+Icf+IcTr4I7UH3HH/iHH/iHH/iHH/iIcf+Icf+Icf+ISNtcgkqHH/iHH/iHH/iIcf+Icf+Icf+Icf+IcUWRHKbuhx/4hx/4hx/4hx/4hx/4iHH/iHH/iHE/86iwDFeIcf+Ihx/4hx/4hx/4hx/4hx/4hx/4hFFyzOjf+Ihx/4hx/4hx/4hx/4hx/4hx/4iHH/g0LES807uIcf+Ihx/4hx/4hx/4hx/4hx/4hx/4iHFODXwvKP+Icf+Ihx/4hx/4hx/4hx/4hx/4hx/4g3VEO5q7xx/4hx/4hx/4hx/4hx/4iHH/iHH/iHH/hPNXwcqIhx/4hx/4hx/4hx/4hx/4hx/4iHH/iHFRr95Qhx/4hx/4iHH/iHH/iHH/iHH/iHH/iHH/OsdYtzin/4hx/4iHH/iHH/iHH/iHH/iHH/iHH/iISgksb22Icf+Icf+Icf+Icf+Icf+Icf+Ihx/4hx/zm6gbdFfohx/4hx/4hx/4iHH/iHH/iHH/iHH/iEeRHJbuiHH/iHH/iHH/iHH/iHH/iIcf+Icf+EuoPGV8/4hx/4hx/4iHH/iHH/iHH/iHH/iHH/iHH/iIcf+Icf+Icf+Icf9Owjwz3P+Icf+Ihx/4hx/4hx/4hx/4hx/4hx/4iHFNwjwj3HH/iHH/iHH/iHH/iHH/iIcf+Icf+Icf+Icf9IMSyM7XH/iHH/iHH/iHH/iIcf+Icf+Icf+Icf+IS0N8W8iIcf+Icf+Icf+Icf+Icf+Ihx/4hx/4hx/4hx/zHJAb82/ohx/4hx/4hx/4hx/4hx/4iHH/iHH/iHH/iHH/iHH/iHH/iIcf+Icf+Icf+Icf+Icf+Icf+Ihx/4hx/4hPdRworv+Ihx/4hx/4hx/4hx/4hx/4hx/4iHH/iER3HMiOiHH/iIcf+Icf+Icf+Icf+Icf+Icf+Ihx/4hx/4hx/4hx/4hx/4hx/4iHH/iHH/iHH/iHH/iHH/iHH/iIcf+IcUvijEHXhx/4hx/4hx/4hx/4hx/4hx/4iHH/iEAdfA8ocf+Ihx/4hx/4hx/4hx/4hx/4hx/4iHH/Ru4soR2HH/iHH/iHH/iHH/iHH/iIcf+Icf+Icf+IcU2CnCfWhx/4hx/4iHH/iHH/iHH/iHH/iHH/iEN3HOiO/4hx/4hx/4hx/4iHH/iHH/iHH/iHFBElzu2ocf+Icf+Icf+Icf+Ihx/4hx/4hx/4hx/4hx/4hx/0yVbFap/4hx/4hx/4hx/4hx/4hx/4iHH/iHH/iHH/iHH/iHH/iHH/iINE6RvLFuiHH/iHH/iIcf+Icf+Icf+Icf+Icf+ISPCMkPf/iHH/iHH/iIcf+Icf+Icf+Icf+Icf8yjbK+ck1x/4hx/4hx/4hx/4hx/4iHH/iHH/iHE+vtGxQS6Icf+Icf+Icf+Icf+Ihx/4hx/4hx/4hPwjwT3Icf+Icf+Ihx/4hx/4hx/4hx/4hx/4hx/4iHH/iHH/iHH/iHH/gw8QGwHv6HH/iHH/iHH/iHH/iHH/iHH/iIcf+EkxLHztiIcf+Icf+Icf+Icf+Icf+Icf+Ihx/4hx/4hx/4NZ1cu2Kjcf+Icf+Icf+Icf+Ihx/4hx/4hx/4hx/z4ORrPxuf+Icf+Ihx/4hx/4hx/4hx/4hx/4hx/06CnCfWhx/4hx/4hx/4hx/4hx/4hx/4iHH/iHH/iHH/PAcitPjdhx/4iHH/iHH/iHH/iHH/iHH/iHH/iIcUew7ITxiHH/iIcf+Icf+Icf+Icf+Icf+Icf+Ihx/4hx/4hx/4hx/4M2kRvZbuhx/4hx/4hx/4iHH/iHH/iHH/iHH/iHExVpi+qWeHH/iIcf+Icf+Icf+Icf+Icf+Icf+INIdjvHiciIcf+Icf+Icf+Icf+Icf+Icf+Ihx/4hxQ08cyw6Icf+Icf+Icf+Icf+Icf+Icf+Ihx/4hxO92jtCJciHH/iHH/iIcf+Icf+Icf+Icf+Icf+IcVDX3yiIcf+Icf+Icf+Icf+Icf+Ihx/4hx/4hx/4hx/4hx/4hx/4iHH/iHH/Rw78rxD/iHH/iHH/iIcf+Icf+Icf+Icf+Icf+Icf+Ihx/4hx/0d2nJiWiHH/iHH/iHH/iIcf+Icf+Icf+Icf+IRA98zwhx/4hx/4hx/4hx/4iHH/iHH/iHH/iHH/iHH/iHH/iIcf9DdxzYjnH/iHH/iIcf+Icf+Icf+Icf+Icf+IcUejbIXJhx/4hx/4hx/4hx/4hx/4hx/4iHH/iHH/hLaJxZdnH/iHH/iHH/iIcf+Icf+Icf+Icf+IcTveIrUh3f+Icf+Icf+Icf+Icf+Ihx/4hx/4hx/0nIjHN3hx/4hx/4hx/4hx/4iHH/iHH/iHH/iHFOmjwWXHH/iIcf+Icf+Icf+Icf+Icf+Icf+IhPdRworv+Icf+Icf+Ihx/4hx/4hx/4hx/4hx/4hx/4iFnj1xxx/4hx/4hx/4hx/4hx/4iHH/iHH/iHH/iHH/iHH/TfosQF3/iHH/iIcf+Icf+Icf+Icf+Icf+Icf+FHX3yhx/4hx/4hx/4hx/4hx/4iHH/iHH/iHH/iHH/iHH/iHH/iIcf+IUtfeKIhx/4hx/4hx/4iHH/iHH/iHH/iHH/iHH/Qvws4D2Icf+Ihx/4hx/4hx/4hx/4hx/4hx/4iHH/hGUXy66P+Icf+Icf+Ihx/4hx/4hx/4hx/4hx/4g7EyS17NuIcf+Icf+Ihx/4hx/4hx/4hx/4hx/4hBJSz9rXH/iHH/iIcf+Icf+Icf+Icf+Icf+Icf9JVkx6m4hx/4hx/4hx/4iHH/iHH/iHH/iHH/hGUXyq6HH/iHH/iHH/iHH/iHH/iHH/iIcf+IO/5ytQGNcf+Icf+Icf+Icf+Ihx/4hx/4hx/4hx/4hO+iwgXYcf+Icf+Ihx/4hx/4hx/4hx/4hx/4hx/4TFXMWqP/iHH/iHH/iHH/iHH/iHH/iIcf+Icf+IcTZ5Y7mGnHH/iHH/iHH/iHH/iIcf+Icf+Icf+IcTVjGLqc54hx/4hx/4hx/4hx/4hx/4hx/4iHH/g4Ayi5/Nf/iIcf+Icf+Icf+Icf+Icf+Icf+IhxMyb0vNkLhx/4hx/4hx/4hx/4hx/4iHH/iHH/iEc2/JyQhx/4hx/4hx/4iHH/iHH/iHH/iHH/iECqPAZciHH/iHH/iHH/iHH/iHH/iHH/iIcf+IMaY1v1nKiHH/iHH/iIcf+Icf+Icf+Icf+Icf+IQSUs/a1x/4hx/4iHH/iHH/iHH/iHH/iHH/iHH/OYKRuH1u/4hx/4hx/4hx/4hx/4iHH/iHH/iHH/hIMSyc7f+Icf+Icf+Icf+Icf+Ihx/4hx/4hx/4hx/4hx/4hxNazZulMmhx/4hx/4iHH/iHH/iHH/iHH/iHH/iHH/hJCSyPbf+Ihx/4hx/4hx/4hx/4hx/4hx/4iHH/iEWxbLTpiHH/iHH/iHH/iHH/iIcf+Icf+Icf+Icf+Icf+Icf85/HW3A4qIcf+Ihx/4hx/4hx/4hx/4hx/4hx/4iEoJLG9tiHH/iHH/iHH/iHH/iHH/iHH/iIcf+IcTS7AbtE/ocf+Ihx/4hx/4hx/4hx/4hx/4hx/4iHH/iHH/iHH/iHFIyIxzd4hx/4hx/4hx/4iHH/iHH/iHH/iHH/iHH/VcnbNnH/iHH/iHH/iHH/iHH/iHH/iIcf+Icf88EKe071iHH/iHH/iHH/iHH/iIcf+Icf+Icf9OEFwu+ocf+Icf+Icf+Icf+Icf+Ihx/4hx/4hx/4hx/4hx/4hx/4iHH/iHH/iHH/iHFT8dwOcf+Icf+Ihx/4hx/4hx/4hx/4hx/4hx/zxlFLWa6/+Icf+Icf+Icf+Ihx/4hx/4hx/4hx/4hx/4hxSUN8a8iHH/iHH/iHH/iHH/iIcf+Icf+Icf+IcTMoSbzXtohx/4hx/4hx/4hx/4iHH/iHH/iHEy21G9JK6Icf+Icf+Ihx/4hx/4hx/4hx/4hx/4hHdpyYlocf+Icf+Icf+Icf+Icf+Icf+Ihx/4hx/4hx/4hx/0SW7NaR/4hx/4hx/4hx/4iHH/iHH/iHH/iHH/iExbHEpOhx/4hx/4hx/4hx/4iHH/iHH/iHH/iHH/herdJShx/4hx/4hx/4hx/4hx/4hx/4iHH/iHH/iHH/iHFX49kc/4hx/4iHH/iHH/iHH/iHH/iHH/iHH/iIcf+Icf+Icf+Icf+Icf8+DPGz8w7/iHH/iHH/iHH/iHH/iIcf+Icf+Icf+INHMVvIzqcf+Icf+Icf+Icf+Icf+Ihx/4hx/4hx/4hx/4RdaMspeHH/iHH/iHH/iIcf+Icf+Icf+Icf+Icf+IcVfj2Bxx/4hx/4hx/4hx/4hx/4hx/4iHH/iHEzCSG99t7/iHH/iHH/iHH/iIcf+Icf+Icf+Icf+D9+MrGBzYcf+Icf+Icf+Ihx/4hx/4hx/4hx/4hx/4hx/4iHH/iHH/g/vtGxQS5x/4hx/4hx/4hx/4hx/4iHH/iHH/iHH/g6Tua3sRn/iIcf+Icf+Icf+Icf+Icf+Icf+Ihx/4hx/4hKCSxvbYhx/4hx/4hx/4hx/4iHH/iHH/iHH/iE0jLD3Nhx/4hx/4hx/4hx/4iHH/iHH/iHH/iHH/iDGJYb92nocf+Icf+Icf+Icf+Icf+Ihx/4hx/4hx/4hau9ZEcf+Ihx/4hx/4hx/4hx/4hx/4hx/4iHH/iHH/iHH/iHH/iHH/iHH/hF1oyyl4cf+Ihx/4hx/4hx/4hx/4hx/4hx/4iHH/iHH/hSr99Q/4hx/4iHH/iHH/iHH/iHH/iHH/iHH/hFluy2kYhx/4iHH/iHH/iHH/iHH/iHH/iHH/iITnrsKFGIhx/4hx/4hx/4hx/4hx/4hx/4iHH/iEoJLG9tiHH/iHH/iHH/iHH/iHH/iIcf+Icf+IOvTRtgsucf+Icf+Icf+Icf+Icf+Icf+Ihx/4hau9ZEcf+Icf+Icf+Ihx/4hx/4hx/4hx/4hx/4hx/4iHH/iHH/g8v1G0QK6Icf+Icf+Ihx/4hx/4hx/4hx/4hx/4TZVsNqmIcf+Icf+Icf+Icf+Icf+Icf+Ihx/4hAapwKVohx/4hx/4hx/4iHH/iHH/iHH/iHH/iEuDHFfOhx/4hx/4hx/4hx/4hx/4iHH/iHH/iHH/iHH/iHH/iEQPfM8Icf+Icf+Icf+Ihx/4hx/4hx/4hx/4hxSqg8VXyIcf+Icf+Icf+Icf+Icf+Icf+Ihx/4g1FqG76V6Ihx/4hx/4hx/4hx/4hx/4hx/4iHH/iHH/iHH/iHH/iD/Sg7EtfIcf+Icf+Icf+Icf+Icf+Ihx/4hx/4hx/4hx/4hx/0UXLL6Nhx/4hx/4iHH/iHH/iHH/iHH/iHH/iHE7qwO0VPyIhx/4hx/4hx/4hx/4hx/4hx/4iHH/gydpG/iW7/iHH/iHH/iIcf+Icf+Icf+Icf+Icf+Icf+Ihx/4hx/4hx/4hx/4hx/4hx/4iHH/iHH/iHH/iHH/iHH/iHH/iIcf+Icf+Icf+Icf+Icf88bja1kcn/iHH/iHH/iIcf+Icf+Icf+Icf+IcTimM7dZzIcf+Icf+Ihx/4hx/4hx/4hx/4hx/4gxwjO/Pcxx/4hx/4iHH/iHH/iHH/iHH/iHH/iDkCUrj9rf+Icf+Icf+Icf+Icf+Icf+Ihx/4hx/4hx/0Vu7MkR/4hx/4hx/4hx/4iHH/iHH/iHH/iHH/iHFEbuy5EXH/iHH/iIcf+Icf+Icf+Icf+Icf+Icf9R198ohx/4hx/4hx/4hx/4hx/4iHH/iHH/hBckz424hx/4iHH/iHH/iHH/iHH/iHH/iHH/iDKaM75lzIcf+Icf+Icf+Icf+Icf+Icf+Ihx/4hx/4hx/4hxMSlxvtaOcf+Icf+Icf+Icf+Ihx/4hx/4hx/4hx/4QSUs/a2HH/iHH/iHH/iIcf+Icf+Icf+Icf+Icf+Icf+Ihx/4hxQ2RM2bv/iHH/iIcf+Icf+Icf+Icf+Icf+Icf+IhCSkzrW4cf+Icf+Ihx/4hx/4hx/4hx/4hx/4hxO8cBtDj+cf+Icf+Icf+Icf+Ihx/4hx/4hx/4hx/4hx/4hx/4iHH/iHFRr95Qhx/4hx/4iHH/iHH/iHH/iHH/iHH/iHH/iIcUmDHHfO/4hx/4hx/4iHH/iHH/iHH/iHH/iHH/Ru4soR2HH/iIcf+Icf+Icf+Icf+Icf+Icf+IhC/CzgPXH/iHH/iHH/iHH/iHH/iHH/iIcf+Icf+DSI4b13Hv+Icf+Icf+Icf+Ihx/4hx/4hx/4hx/4hx/0kJLH9tcf+Icf+Ihx/4hx/4hx/4hx/4hx/4hx/4g0MSG8zt6HH/iHH/iHH/iHH/iHH/iHH/iIcf+Icf+Icf9DdxzYjocf+Icf+Icf+Icf+Icf+Icf+Ihx/4hx/4PsGxsj5OiHH/iHH/iHH/iHH/iIcf+Icf+Icf+IVsnaNocf+Ihx/4hx/4hx/4hx/4hx/4hx/4iEhOnIsWcf+Icf+Icf+Icf+Ihx/4hx/4hx/4hx/4hx/4hx/4iDIEUb/7rv+Icf+Icf+Icf+Icf+Icf+Ihx/4hx/4hx/0PEPNO8iHH/iHH/iIcf+Icf+Icf+Icf+Icf+IR5Eclu6Icf+Icf+Icf+Icf+Ihx/4hx/4hx/4hx/4hx/4hx/4iHH/iHH/iHH/iHH/iHH/iHH/iIQPdcAYqIhx/4hx/4hx/4hx/4hx/4hx/4iHH/iHH/P2HBsp4+/4hx/4hx/4iHH/iHH/iHH/iHH/iHH/iHH/QKTsBrFx/4hx/4iHH/iHH/iHH/iHH/iHH/iHH/iIcf+Icf+Icf+Icf+Icf+Icf+Ihx/4hx/4hx/4hx/4hx/4hx/4iHH/iHH/iHH/iHH/iHH/iHH/iIcf+Icf+Icf+Icf+Icf+ISlD8avBx/4iHH/iHH/iHH/iHH/iHH/iHH/iIcSmLURpnSu6Icf+Icf+Icf+Icf+Icf+Ihx/4hx/4SPCMgPdx/4hx/4hx/4hx/4hx/4hx/4iHH/iHH/iHH/iHH/iHH/gyhuS/eRv/iHH/iHH/iIcf+Icf+Icf+Icf+Icf+Icf+Ihx/4hx/4hxQRJc7tqHH/iHH/iHH/iHH/iHH/iIcf+Icf+Icf+Icf9DdxzYjocf+Icf+Icf+Icf+Icf+Ihx/4hx/4hx/4hKUPxq8HH/iHH/iHH/iIcf+Icf+Icf+Icf+Icf+IcUXuLKEdiIcf+Icf+Icf+Icf+Icf+Icf+Ihx/4hx/0703DCy/4hx/4iHH/iHH/iHH/iHH/iHH/iHH/iD0hebTehv+Icf+Icf+Ihx/4hx/4hx/4hx/4hx/4hx/4iHH/iEUXLM6N/4hx/4hx/4hx/4hx/4hx/4iHH/iHH/PrjZskcmiHH/iHH/iHH/iHH/iHH/iHH/iIcf+Icf+IOJ6DuWF8/4hx/4hx/4hx/4hx/4hx/4iHH/iHH/QSUs/a2Icf+Icf+Icf+Icf+Icf+Ihx/4hx/4hxTcI8I9xx/4hx/4hx/4iHH/iHH/iHH/iHH/iHH/UdffKIcf+Icf+Icf+Icf+Icf+Icf+Ihx/4hx/zd/srmATYhx/4iHH/iHH/iHH/iHH/iHH/iHH/iIcUxtbEkp/4hx/4hx/4hx/4iHH/iHH/iHH/iHH/iHH/iHH/iIcf+IcUWRHKbucf+Icf+Ihx/4hx/4hx/4hx/4hx/4hx/zIEUb77rohx/4hx/4hx/4hx/4hx/4hx/4iHH/iHH/iHH/iHH/iHH/iEWxbLTpiIcf+Icf+Icf+Icf+Icf+Icf+Ihx/4hAXRwbLv+Ihx/4hx/4hx/4hx/4hx/4hx/4iHH/iETO3MMScf+Ihx/4hx/4hx/4hx/4hx/4hx/4iHH/g/y1KxNK2Icf+Icf+Ihx/4hx/4hx/4hx/4hx/4hx/4iHH/iHH/iHH/iHH/iHH/iHH/iIcf+Icf+Icf+EgxLJzt/4hx/4hx/4hx/4hx/4iHH/iHH/iHH/hSr99Q/4iHH/iHH/iHH/iHH/iHH/iHH/iIcT/4IrAH3Ycf+Icf+Icf+Ihx/4hx/4hx/4hx/4hx/4hx/4iHH/NVkUu6brcf+Icf+Ihx/4hx/4hx/4hx/4hx/4hx/0qDHHfO/4hx/4hx/4hx/4iHH/iHH/iHH/iHH/iD60MbNLzv+Icf+Icf+Icf+Icf+Icf+Ihx/4hx/0aRHLbu/4hx/4iHH/iHH/iHH/iHH/iHH/iHH/iE91HBiucf+Icf+Icf+Ihx/4hx/4hx/4hx/4hxTlqcGlaIcf+Icf+Icf+Icf+Icf+Icf+Ihx/4hx/4hx/z0fwbPgPocf+Icf+Icf+Icf+Icf+Icf+Ihx/4hx/4SDEsnO3/iHH/iHH/iHH/iHH/iHH/iIcf+Icf9MWxxKToiHH/iHH/iHH/iHH/iHH/iHH/iIcf+IOCfJuNg2cf+Icf+Icf+Ihx/4hx/4hx/4hx/4hx/4hPNXwcqIcf+Icf+Icf+Icf+Ihx/4hx/4hx/4hxO/LTtA0scf+Icf+Ihx/4hx/4hx/4hx/4hx/4hxPux3sROIcf+Icf+Icf+Icf+Icf+Ihx/4hx/4hx/1HX3yhx/4hx/4iHH/iHH/iHH/iHH/iHH/iHH/iIcf+Icf+EBdHAsuhx/4hx/4hx/4hx/4hx/4hx/4iHH/iHH/OldstqiTcf+Icf+Icf+Icf+Ihx/4hx/4hx/4hx/4g+b7SykEuHH/iHH/iIcf+Icf+Icf+Icf+Icf+Icf+ExbHEpOiHH/iHH/iIcf+Icf+Icf+Icf+Icf+IcTq4g7VHfIcf+Icf+Icf+Ihx/4hx/4hx/4hx/4hx/4hETxzbDv+Icf+Icf+Ihx/4hx/4hx/4hx/4hx/4hx/4iHH/hMG3xOSIhx/4iHH/iHH/iHH/iHH/iHH/iHH/iIQxJc3tqHH/iIcf+Icf+Icf+Icf+Icf+Icf+IhxO8cBtTj+/4hx/4hx/4iHH/iHH/iHH/iHH/iHH/iEuDHFfOhx/4hx/4hx/4hx/4iHH/iHH/iHH/iHH/iEJvbOkJcf+Icf+Icf+Icf+Icf+Icf+Ihx/4hx/4hx/4hx/4hx/4hx/4iHH/WrvWRIhx/4hx/4hx/4iHH/iHH/iHH/iHH/iEAyrB3V/4hx/4hx/4hx/4hx/4hx/4iHH/iHH/iHH/iHH/iHH/iHH/iIcf+Icf+Icf+Icf+EL8LOA9hx/4hx/4iHH/iHH/iHH/iHH/iHH/iHH/QbyMBTf/iIcf+Icf+Icf+Icf+Icf+Icf+Ihx/0l7bIhJ/4hx/4hx/4hx/4iHH/iHH/iHH/iHH/iDdbEbqk7v+Icf+Icf+Ihx/4hx/4hx/4hx/4hx/0tbHGpO/4hx/4hx/4hx/4iHH/iHH/iHH/iHH/iHFYu9dEcf+Icf+Icf+Icf+Icf+Icf+Ihx/4hx/4hx/4hx/4hx/4hx/4iHH/PstSszSt/4hx/4hx/4iHH/iHH/iHH/iHH/iHH/iHH/iIcUSujMUX/4hx/4hx/4hx/4hx/4hx/4iHH/iHH/iHH/NoMRunzuhx/4hx/4hx/4hx/4hx/4iHH/iHH/iHH/S1scak7/iHH/iHH/iHH/iHH/iHH/iIcf+Icf+Icf+Icf+IPn2zsoJMcf+Icf+Icf+Icf+Ihx/4hx/4hx/4hx/4hx/4hx/4iHEwuVu/RqSHH/iHH/iIcf+Icf+Icf+Icf+Icf+ISntsaEmIcf+Icf+Icf+Icf+Icf+Ihx/4hx/4hC/CzgPXH/iHH/iHH/iHH/iIcf+Icf+Icf+Icf869NG2Cy6Icf+Icf+Icf+Icf+Ihx/4hx/4hx/4hPdRwYrnH/iHH/iHH/iHH/iHH/iHH/iIcf+Icf9BJSz9rYhx/4hx/4hx/4hx/4hx/4iHH/iHH/iHFErozFF/+Icf+Icf+Icf+Ihx/4hx/4hx/4hx/4hx/4hx/4iHH/iHH/iE2VbDapcf+Icf+Icf+Ihx/4hx/4hx/4hx/4hx/4hR19A4/4hx/4hx/4hx/4hx/4hx/4iHH/iHH/iHH/hPwjwT3Ihx/4hx/4iHH/iHH/iHH/iHH/iHH/iHH/NDEhvM7eiIcf+Icf+Icf+Icf+Icf+Icf+Ihx/4hx/4hx/4hxTk0cKy7/iHH/iHH/iHH/iHH/iIcf+Icf+Icf+Icf+Icf+Icf+Ihx/4hx/4hx/4hx/4hx/4hx/4iHH/iHH/iHH/QOSMErf/iHH/iHH/iHH/iHH/iIcf+Icf+Icf+Icf9F+6ywRXH/iHH/iHH/iHH/iHH/iIcf+Icf+Icf+D+OhbFxenH/iHH/iIcf+Icf+Icf+Icf+Icf+Icf+DC2iLFZd/+Icf+Ihx/4hx/4hx/4hx/4hx/4hx/4iE+nvCWE/4iHH/iHH/iHH/iHH/iHH/iHH/iIcf+IMOMCsCz9cf+Ihx/4hx/4hx/4hx/4hx/4hx/4iHFYu9hE/4hx/4hx/4hx/4iHH/iHH/iHH/iHH/iERcnMo2iHH/iHH/iHH/iHH/iHH/iHH/iIcf+Icf+Icf+Icf+F6t0lKHH/iHH/iHH/iHH/iHH/iHH/iIcf+IcVi72ET/iHH/iHH/iIcf+Icf+Icf+Icf+Icf+ERxzMjjcf+Ihx/4hx/4hx/4hx/4hx/4hx/4iHH/iHH/StA8Yvxx/4hx/4hx/4hx/4iHH/iHH/iHH/iHH/N92kuSJbcf+Icf+Icf+Icf+Icf+Ihx/4hx/4hx/0wjLF3N/4hx/4hx/4hx/4hx/4iHH/iHH/iHH/iHE6YkG2nb7/iHH/iHH/iHH/iHH/iIcf+Icf+Icf+DkNyLfyN3H/iHH/iIcf+Icf+Icf+Icf+Icf+Icf+DWtArtS/Ycf+Ihx/4hx/4hx/4hx/4hx/4hx/4iHH/Q8Q807yIcf+Icf+Icf+Icf+Ihx/4hx/4hx/4hx/4hxS1XMSqNx/4iHH/iHH/iHH/iHH/iHH/iHH/iIcf+IPgJRsv2ucf+Icf+Icf+Icf+Icf+Ihx/4hx/4hx/z/HV7E4qIcf+Icf+Icf+Icf+Icf+Icf+Ihx/4hxRBcsvo2Icf+Icf+Icf+Icf+Icf+Ihx/4hx/4hHtjyknP+Icf+Icf+Ihx/4hx/4hx/4hx/4hx/4hHkRyW7ohx/4hx/4hx/4hx/4iHH/iHH/iHH/iHE97/OyEAyIcf+Icf+Ihx/4hx/4hx/4hx/4hx/4hx/4iHH/iHH/Xq3SUocf+Icf+Ihx/4hx/4hx/4hx/4hx/4hxTPosMF1x/4iHH/iHH/iHH/iHH/iHH/iHH/iIcf9KLkxtG4cf+Ihx/4hx/4hx/4hx/4hx/4hx/4iHFFkRym7nH/iHH/iHH/iIcf+Icf+Icf+Icf+Icf+IR5Eclu6Icf+Icf+Icf+Icf+Ihx/4hx/4hx/4hx/0LRvOLkhx/4hx/4hx/4hx/4iHH/iHH/iHH/iHH/hPGvweUHH/iIcf+Icf+Icf+Icf+Icf+Icf+Ihx/4NxtxueSOhx/4hx/4hx/4hx/4hx/4hx/4iHH/iHH/iEkxLHztiHH/iHH/iHH/iHH/iHH/iIcf+Icf+ITFscSk6HH/iHH/iHH/iHH/iHH/iHH/iIcf+IcUWRHKbucf+Icf+Ihx/4hx/4hx/4hx/4hx/4hx/4hFFyzOjf+Ihx/4hx/4hx/4hx/4hx/4hx/4iHH/TfosQF3/iHH/iHH/iHH/iHH/iHH/iIcf+Icf87CPe19wiIcf+Icf+Icf+Icf+Icf+Ihx/4hx/4hx/4hx/4hx/1XJ2zZx/4hx/4hx/4hx/4hx/4hx/4iHH/iHH/g8YkG0nb6HH/iHH/iHH/iHH/iHH/iHH/iIcf+IcUpbHGpO/4iHH/iHH/iHH/iHH/iHH/iHH/iIcf+DjUgrgrfYhx/4hx/4hx/4iHH/iHH/iHH/iHH/iHFKaJxZdoiHH/iHH/iHH/iHH/iHH/iHH/iIcf+Dp0kraLbYhx/4iHH/iHH/iHH/iHH/iHH/iHH/g2KPG61w5x/4hx/4hx/4hx/4iHH/iHH/iHH/iHH/P2HBsp4+/4iHH/iHH/iHH/iHH/iHH/iHH/iIcf+EhpHIluiHH/iIcf+Icf+Icf+Icf+Icf+Icf+IOCV1uNqKcf+Icf+Ihx/4hx/4hx/4hx/4hx/4hx/4iEYXLK6NiIcf+Icf+Icf+Icf+Icf+Icf+Ihx/4hx/4OlkTtqbshx/4hx/4iHH/iHH/iHH/iHH/iHH/iHH/MzCivc9diHH/iIcf+Icf+Icf+Icf+Icf+Icf+IhKO8xsQ4hx/4hx/4hx/4hx/4iHH/iHH/iHH/iDAfxLDwO4cf+Ihx/4hx/4hx/4hx/4hx/4hx/4iHH/hSr99Q/4hx/4hx/4iHH/iHH/iHH/iHH/iHH/iHH/hSr95Qcf+Icf+Icf+Icf+Ihx/4hx/4hx/4hx/4hx/4hx/4SkN8e8j/iHH/iHH/iHH/iIcf+Icf+Icf+Icf+IcTnr+bYUBohx/4hx/4hx/4hx/4hx/4iHH/iHH/iE+nvBWEcf+Icf+Icf+Icf+Icf+Ihx/4hx/4hx/4S/VcUKqHH/iHH/iHH/iHH/iIcf+Icf+Icf+Icf+Icf+Icf+IhEnDzGPHH/iHH/iHH/iHH/iIcf+Icf+Icf+Icf+Icf+Icf+Ihx/0dpHKlu/4hx/4iHH/iHH/iHH/iHH/iHH/iHH/iDAkobDrXnH/iHH/iIcf+Icf+Icf+Icf+Icf+Icf+Ihx/4hL0DxS/Ihx/4hx/4hx/4hx/4iHH/iHH/iHH/iHFNdRw4rv+Icf+Icf+Icf+Icf+Icf+Ihx/4hx/4hx/4hx/0rQPGL8cf+Icf+Ihx/4hx/4hx/4hx/4hx/4hx/4iHH/iHH/iHH/iHH/iHH/iHH/iIcf9Aj7wIBIhx/4hx/4hx/4hx/4hx/4iHH/iHH/iDIo8r7XDYcf+Icf+Icf+Icf+Icf+Icf+Ihx/4hau9ZEcf+Icf+Icf+Ihx/4hx/4hx/4hx/4hx/4hx/0703CCycf+Icf+Icf+Icf+Ihx/4hx/4hx/4hx/zsiobbdXv+Icf+Icf+Icf+Icf+Ihx/4hx/4hx/4hxWLvYRP+Ihx/4hx/4hx/4hx/4hx/4hx/4iHH/hO+iwgXYhx/4hx/4hx/4hx/4hx/4iHH/iHH/iHH/MkZFvrm6hx/4hx/4hx/4hx/4hx/4iHH/iHH/iHH/SPCMgPeHH/iHH/iHH/iHH/iHH/iIcf+Icf+Icf+Icf+Icf9BSkz7W3H/iHH/iHH/iHH/iIcf+Icf+Icf+Icf+Icf+Icf+Ihx/4hx/4hx/4hx/4hx/4hx/4iHH/iHH/iHH/iHH/iHH/iHH/VPHcDnH/iHH/iHH/iHH/iHH/iHH/iIcf+Icf+Icf+Icf+Icf+Icf+Ihd1dQq/4hx/4hx/4hx/4hx/4iHH/iHH/iHH/iHH/iDpERra7uYhx/4hx/4iHH/iHH/iHH/iHH/iHH/iHFK//xQAHH/iHH/iHH/iHH/iHH/iIcf+Icf+Icf+IcUxtbEkp/4iHH/iHH/iHH/iHH/iHH/iHH/iIcf+EouTG0bcf+Ihx/4hx/4hx/4hx/4hx/4hx/4iHH/hETxzbDv+Ihx/4hx/4hx/4hx/4hx/4hx/4iHH/iHH/iHH/iHH/iHH/RYlst2mHH/iHH/iHH/iHH/iHH/iHH/iIcf+Icf+IcTszc7XMjP+Icf+Icf+Ihx/4hx/4hx/4hx/4hx/4hx/4iHH/iHH/iHH/iHH/TvTcILJx/4hx/4hx/4hx/4hx/4hx/4iHH/iHFFEdyu4ohx/4hx/4iHH/iHH/iHH/iHH/iHH/iHE9TuWysRpx/4hx/4hx/4hx/4hx/4hx/4iHH/iHH/iHH/hMouxF0XH/iHH/iHH/iHH/iHH/iIcf+Icf+Icf+Icf+Icf+Icf+Ihx/4hx/4hx/4hx/4hx/4hx/4iHH/iHH/iHH/iHH/iHH/hSr95Qcf+Icf+Icf+Icf+Icf+Ihx/4hx/4hx/4hx/4hx/4hx/4iHH/iF3V1Cr/iHH/iHH/iHH/iIcf+Icf+Icf+Icf+IcVi710Rx/4hx/4hx/4hx/4hx/4hx/4iHH/iHH/g3xoO6OXz/iIcf+Icf+Icf+Icf+Icf+Icf+Ihx/4TbqMRFf/iHH/iHH/iHH/iHH/iHH/iIcf+Icf+Icf+Icf+Icf9DXJzaNnH/iHH/iHH/iHH/iHH/iHH/iIcf+Icf88Lpa00Wlx/4hx/4hx/4hx/4hx/4hx/4iHH/iHH/gy9VK+Cq2HH/iHH/iIcf+Icf+Icf+Icf+Icf+Icf+IXq3SUnH/iHH/iHH/iHH/iIcf+Icf+Icf+Icf+D9MkbGzbocf+Icf+Icf+Icf+Icf+Ihx/4hx/4hx/4O/n4tQYHiHH/iHH/iIcf+Icf+Icf+Icf+Icf+Icf+INQkhu/behx/4hx/4hx/4hx/4hx/4iHH/iHH/iHH/hAXRwLLocf+Icf+Icf+Icf+Icf+Ihx/4hx/4hx/0iOPIcchx/4iHH/iHH/iHH/iHH/iHH/iHH/iISCl8jWiIcf+Icf+Ihx/4hx/4hx/4hx/4hx/4gzWxK9pO2Icf+Icf+Icf+Icf+Icf+Icf+Ihx/4hx/zpZE7am7Ihx/4hx/4iHH/iHH/iHH/iHH/iHH/iHH/hPNXwcqIhx/4hx/4hx/4iHH/iHH/iHH/iHH/iHH/iEAdfA8ohx/4hx/4hx/4iHH/iHH/iHH/iHH/iHH/iDx7trSESXH/iHH/iHH/iHH/iHH/iIcf+Icf+IcT63BLFI+4hx/4hx/4iHH/iHH/iHH/iHH/iHH/iHH/g1ZO27mxJx/4iHH/iHH/iHH/iHH/iHH/iHH/iIcf+Icf+EAdfA8oiHH/iHH/iHH/iHH/iHH/iHH/iIcf+Icf+Icf+Icf+IPYW6tHpF/4iHH/iHH/iHH/iHH/iHH/iHH/iIcf+IcV2t0lKIcf+Icf+Ihx/4hx/4hx/4hx/4hx/4hx/4g9bOGzkx6HH/iHH/iHH/iHH/iHH/iIcf+Icf+Icf+Icf85PRW3wuqHH/iHH/iHH/iIcf+Icf+Icf+Icf+INgEru/7U/4hx/4hx/4hx/4hx/4hx/4iHH/iHH/ODyWuMNphx/4hx/4hx/4hx/4hx/4hx/4iHH/iHH/iHFFdpy4lv+Icf+Icf+Ihx/4hx/4hx/4hx/4hx/4RhHcruKHH/iHH/iHH/iHH/iHH/iIcf+Icf+Icf+IMdlUsDar/4hx/4hx/4hx/4iHH/iHH/iHH/iHH/hEnDzGPIhx/4hx/4hx/4hx/4hx/4hx/4iHH/iHH/iHH/iHH/iHH/iHH/iIcf+Icf+Icf+Icf+Icf+Icf+Ihx/zSu17xRKIhx/4hx/4hx/4iHH/iHH/iHH/iHH/iE1VzDqjhx/4iHH/iHH/iHH/iHH/iHH/iHH/iIcf+Icf+FKv31D/iHH/iIcf+Icf+Icf+Icf+Icf+Icf86p7G2WE6HH/iHH/iHH/iHH/iHH/iHH/iIcf+IcVi72ET/iHH/iHH/iIcf+Icf+Icf+Icf+Icf+Icf+IhPNXwcqHH/iHH/iHH/iIcf+Icf+Icf+Icf+Icf+E26jERX/4hx/4iHH/iHH/iHH/iHH/iHH/iHH/iFXx2w6Icf+Icf+Icf+Icf+Icf+Ihx/4hx/4hx/4hx/4hx/4Uq/eUHH/iHH/iHH/iHH/iHH/iIcf+Icf+Icf+E+nvBWEhx/4hx/4hx/4hx/4iHH/iHH/iHH/iHH/g3OcO6xjz/iHH/iHH/iIcf+Icf+Icf+Icf+Icf+IcT0rGrLU5YiHH/iHH/iHH/iHH/iHH/iHH/iIcf+DO2Mb1Jzohx/4hx/4iHH/iHH/iHH/iHH/iHH/iHFKqDxVfIhx/4hx/4hx/4hx/4hx/4iHH/iHH/iHH/iHH/iHH/iEN3HOiO/4hx/4hx/4hx/4iHH/iHH/iHH/iHH/iHH/SpCcZvaHH/iIcf+Icf+Icf+Icf+Icf+Icf+Ihx/4N81RujKu/4hx/4hx/4hx/4iHH/iHH/iHH/iHH/iHH/M6cKvlj1/4hx/4hx/4hx/4iHH/iHH/iHH/iHH/hO9Nwwsv+Icf+Icf+Icf+Icf+Icf+Ihx/4hx/4hxQLyM9Ddx/4hx/4hx/4hx/4iHH/iHH/iHH/iHH/iHFMbWw5KXH/iHH/iHH/iHH/iHH/iHH/iIcf+Icf+Icf+Icf9au9ZEiIcf+Icf+Icf+Icf+Icf+Icf+Ihx/4OAcjuPjciHH/iIcf+Icf+Icf+Icf+Icf+Icf+IhTr91QiHH/iHH/iHH/iIcf+Icf+Icf+Icf+IcUPWjNKX/4hx/4hx/4iHH/iHH/iHH/iHH/iHH/iDb00roLLYhx/4iHH/iHH/iHH/iHH/iHH/iHH/iIPXVntIqY/4iHH/iHH/iHH/iHH/iHH/iHH/iIcf+DBLFrHE6f+Icf+Icf+Icf+Icf+Ihx/4hx/4hx/4hNlWw2qXH/iHH/iIcf+Icf+Icf+Icf+Icf+Icf+Ihx/4hx/4hx/4hx/4hx/4hx/4iHH/iHH/iHH/iHH/g3G3G55I6HH/iHH/iHH/iIcf+Icf+Icf+Icf+Icf83//G5AA6HH/iHH/iHH/iHH/iIcf+Icf+Icf+Icf897nWzEYqHH/iHH/iHH/iIcf+Icf+Icf+Icf+Icf87PxK1wO2Icf+Icf+Icf+Icf+Icf+Icf+Ihx/4hx/4g2FXm66oaHH/iHH/iHH/iHH/iHH/iHH/iIcf+IcT/GgbA5focf+Icf+Icf+Icf+Ihx/4hx/4hx/4hx/4g8uIO0R3yIcf+Icf+Icf+Icf+Ihx/4hx/4hx/4hx/4g966KzFF2Icf+Ihx/4hx/4hx/4hx/4hx/4hx/4iE0jLD3Ncf+Ihx/4hx/4hx/4hx/4hx/4hx/4iHH/UdffKHH/iHH/iHH/iHH/iIcf+Icf+Icf+Icf+IOkLxtr0OiHH/iHH/iHH/iHH/iHH/iHH/iIcf+Icf+Icf9LgxxXzoiHH/iHH/iHH/iHH/iHH/iHH/iIcf+Icf+IPpgzsmfMhx/4hx/4hx/4hx/4iHH/iHH/iHH/iHE2jbG5ck6Icf+Ihx/4hx/4hx/4hx/4hx/4hx/4iHH/iHH/iHH/iHH/iHH/iHFJgxxnznH/iHH/iHH/iHH/iIcf+Icf+Icf+Icf+Icf9d1dMqiHH/iHH/iHH/iHH/iHH/iHH/iIcf+Icf+Icf+Icf+IcUD8LAE9/4hx/4iHH/iHH/iHH/iHH/iHH/iHH/iD1e4rOhHYhx/4hx/4hx/4iHH/iHH/iHH/iHH/iHH/hNLcxNI/+Icf+Icf+Icf+Icf+Icf+Ihx/4hx/4hx/z3udbMRiocf+Icf+Icf+Icf+Ihx/4hx/4hx/4hxN9CHuC94iHH/iHH/iHH/iHH/iHH/iHH/iIcf+IcT/GgbA5focf+Icf+Icf+Icf+Ihx/4hx/4hx/4hx/4hxSZCcZvaIcf+Ihx/4hx/4hx/4hx/4hx/4hx/4iHH/iHH/iHE6z6S1MFtx/4hx/4hx/4hx/4hx/4hx/4iHH/iHH/iHH/TbqMNFdx/4hx/4hx/4hx/4iHH/iHH/iHH/iHH/iHH/iHH/iDfhA7ke/HH/iIcf+Icf+Icf+Icf+Icf+Icf+Ihx/4hxNyxDuNO8iHH/iHH/iIcf+Icf+Icf+Icf+Icf+Icf+Ihx/4hx/4hx/4hx/4hx/4hx/4iHH/iHH/iHH/TvTcMLL/iIcf+Icf+Icf+Icf+Icf+Icf+Ihx/4g9h2GzeJ6HH/iHH/iIcf+Icf+Icf+Icf+Icf+Icf+Ig7jDK1c81x/4iHH/iHH/iHH/iHH/iHH/iHH/iIcf833aS6Ilv/iHH/iIcf+Icf+Icf+Icf+Icf+Icf+IMu4hvhHeiHH/iHH/iHH/iHH/iIcf+Icf+Icf+Icf+Icf86Ypi2nWeIcf+Ihx/4hx/4hx/4hx/4hx/4hx/4iHH/R7Y8lJyHH/iHH/iHH/iHH/iIcf+Icf+Icf+IcU11HDiu/4hx/4hx/4hx/4hx/4hx/4iHH/iHH/g/mbGxZk6Icf+Icf+Icf+Ihx/4hx/4hx/4hx/4hxMZuxv2RO/4iHH/iHH/iHH/iHH/iHH/iHH/iIcf+IVfHbDocf+Icf+Icf+Icf+Ihx/4hx/4hx/4hx/4hx/4hx/4hLgxxXzocf+Icf+Icf+Ihx/4hx/4hx/4hx/4hx/4hx/4iHH/iHH/iHH/iHH/iHH/iHH/iIcf+Icf+E26jERX/4hx/4hx/4hx/4hx/4iHH/iHH/iHH/iHFDJKzNtYcf+Icf+Icf+Icf+Icf+Icf+Ihx/4hx/0zijEHXcf+Icf+Icf+Icf+Icf+Icf+Ihx/4hx/4PPgjtAfciHH/iHH/iHH/iHH/iHH/iHH/iIcf+Icf8+0QWyLvqIcf+Icf+Ihx/4hx/4hx/4hx/4hx/4hx/4iHH/iHH/gxZxS/mOtx/4iHH/iHH/iHH/iHH/iHH/iHH/iIcf+DhVwbiqPnH/iHH/iHH/iIcf+Icf+Icf+Icf+Icf+IR7Y8lJxx/4hx/4hx/4hx/4hx/4hx/4iHH/iHH/iHH/iHEr8fIaQODeiIcf+Icf+Icf+Icf+Icf+Icf+Ihx/4hxPgj2sfcJcf+Ihx/4hx/4hx/4hx/4hx/4hx/4iHH/Mn+zvoBMcf+Ihx/4hx/4hx/4hx/4hx/4hx/4iHH/iHH/iHH/iHH/iHH/iHH/iIcf+Icf+Icf+Icf+IO/ektQhbhx/4hx/4hx/4hx/4hx/4iHH/iHH/iHFdrdJSiHH/iIcf+Icf+Icf+Icf+Icf+Icf+IR5Eclu6Icf+Icf+Icf+Ihx/4hx/4hx/4hx/4hxTPosMF1x/4hx/4iHH/iHH/iHH/iHH/iHH/iHH/g+FPiy6weIcf+Icf+Icf+Icf+Icf+Icf+Ihx/4hxPJUOs2rxhx/4iHH/iHH/iHH/iHH/iHH/iHH/iIcf+IcUVRfKrohx/4hx/4iHH/iHH/iHH/iHH/iHH/iHH/iIcf+IS4McV85x/4hx/4iHH/iHH/iHH/iHH/iHH/iHH/iD8jdrLcif+Ihx/4hx/4hx/4hx/4hx/4hx/4iHH/iHH/iEIKrO9ViIcf+Icf+Icf+Icf+Icf+Icf+Ihx/4hx/4hx/4hx/4hx/4hx/4iHH/iHH/iHH/iHH/iHH/iHH/iDHQMrA/zf+Icf+Icf+Ihx/4hx/4hx/4hx/4hx/4hx/4PTpBs8W+hx/4iHH/iHH/iHH/iHH/iHH/iHH/iIcf+IRU8cuw6Ihx/4hx/4hx/4hx/4hx/4hx/4iHH/iHH/MXUTv4rscf+Icf+Icf+Ihx/4hx/4hx/4hx/4hx/4hxSfVccKr/iHH/iIcf+Icf+Icf+Icf+Icf+Icf+Ihx/4hx/4hx/4hx/4hx/4hx/4iHH/iHH/iHH/iHH/iHH/iHH/iIcf+DSVYrxqnYcf+Ihx/4hx/4hx/4hx/4hx/4hx/4iHH/iHFCN3zciIhx/4iHH/iHH/iHH/iHH/iHH/iHH/iIcf+INfoiuwXdhx/4hx/4iHH/iHH/iHH/iHH/iHH/iHE9VRezquj/iHH/iHH/iHH/iHH/iHH/iIcf+Icf+IR7Y8pJz/iHH/iHH/iIcf+Icf+Icf+Icf+Icf+Icf+Ihx/4hx/4hx/4hx/4hx/4hx/0uoPFV8hx/4hx/4hx/4hx/4hx/4iHH/iHH/iHH/hPwjwT3Ihx/4hx/4iHH/iHH/iHH/iHH/iHH/iHH/hPNXwcqIhx/4hx/4hx/4iHH/iHH/iHH/iHH/iHH/iHH/iIcf+Icf+Icf+Icf+Icf+Icf+Ihx/4hx/4hx/4hx/4hx/4hx/4iHFEFyy+jYhx/4hx/4hx/4hx/4hx/4hx/4iHH/iHH/iHH/iEeRHJbuiHH/iHH/iHH/iHH/iHH/iHH/iIcf+Icf9GkRy27v+Icf+Ihx/4hx/4hx/4hx/4hx/4hx/4iEHkjPG3cf+Ihx/4hx/4hx/4hx/4hx/4hx/4iHH/gw2NWxNyr/iIcf+Icf+Icf+Icf+Icf+Icf+Ihx/4hx/zeoMblXzohx/4iHH/iHH/iHH/iHH/iHH/iHH/iIcUmDHHfO/4hx/4hx/4iHH/iHH/iHH/iHH/iHH/iHH/iIcf+Icf8wFyGx+N7/iHH/iHH/iHH/iIcf+Icf+Icf+Icf+Icf9A5IwSt/+Icf+Icf+Ihx/4hx/4hx/4hx/4hx/4hx/0703CCycf+Icf+Icf+Icf+Ihx/4hx/4hx/4hx/4TSMsPc2Icf+Icf+Icf+Ihx/4hx/4hx/4hx/4hx/0ElLP2tiHH/iHH/iIcf+Icf+Icf+Icf+Icf+ITUhMS3v/iHH/iHH/iHH/iIcf+Icf+Icf+Icf+Fq71kSIcf+Icf+Icf+Icf+Icf+Icf+Ihx/4hx/0Y2/LyQ/4hx/4hx/4hx/4iHH/iHH/iHH/iHH/iHFJA9xvwohx/4hx/4hx/4hx/4hx/4iHH/iHH/iHE2OcO5xjyHH/iHH/iHH/iHH/iIcf+Icf+Icf+Icf8xPEG/w76HH/iHH/iHH/iIcf+Icf+Icf+Icf+Icf8+dD+yi8Bx/4hx/4hx/4iHH/iHH/iHH/iHH/iHH/iDTANbw/yohx/4hx/4hx/4hx/4hx/4iHH/iHH/iHFMuow0V4cf+Icf+Icf+Icf+Ihx/4hx/4hx/4hx/4QryM5DeIcf+Icf+Ihx/4hx/4hx/4hx/4hx/4hxN7qBuEV+cf+Icf+Icf+Icf+Icf+Icf+Ihx/4hx/zG3B79I+HH/iHH/iHH/iHH/iHH/iIcf+Icf+Icf+IS9A8UvyIcf+Icf+Ihx/4hx/4hx/4hx/4hx/4hx/4iHH/iHH/iHH/iHH/iHH/iHH/iIcf+Icf+Icf+Icf+Icf+IcVTJ2zaHH/iHH/iHH/iHH/iHH/iIcf+Icf+Icf+F3V0ypx/4hx/4iHH/iHH/iHH/iHH/iHH/iHH/iIcf9NlWw2qYhx/4hx/4hx/4hx/4iHH/iHH/iHH/iHH/iHH/iHH/iIcf+Icf+Icf+Icf9HDvyvEP+Ihx/4hx/4hx/4hx/4hx/4hx/4iHH/iHH/g4+aK4Bl1x/4hx/4hx/4hx/4iHH/iHH/iHH/iHH/iHEzsQ68TvFx/4hx/4hx/4hx/4hx/4iHH/iHH/iHH/hPWpwqVv+Icf+Ihx/4hx/4hx/4hx/4hx/4hx/4TUhMO3tx/4hx/4hx/4iHH/iHH/iHH/iHH/iHExBFG++66Icf+Ihx/4hx/4hx/4hx/4hx/4hx/4iEZu7KkRhx/4hx/4hx/4hx/4hx/4hx/4iHH/iHH/Mk0TvrLscf+Icf+Ihx/4hx/4hx/4hx/4hx/4hx/znfobcgXnH/iIcf+Icf+Icf+Icf+Icf+Icf+IhxOszRtTMuiIcf+Icf+Icf+Icf+Icf+Icf+Ihx/4hxSdA8YvyHH/iHH/iHH/iHH/iIcf+Icf+Icf+Icf8ykRG+bu6Icf+Icf+Icf+Icf+Ihx/4hx/4hx/4hx/zhIQbm3vv+Icf+Icf+Icf+Ihx/4hx/4hx/4hx/4hMzVxDKnH/iHH/iIcf+Icf+Icf+Icf+Icf+Icf+Ihx/4VsnaNohx/4hx/4hx/4iHH/iHH/iHH/iHH/iHH/iHH/PGUUtZrr/4hx/4hx/4hx/4iHH/iHH/iHH/iHH/iHH/QVfM+oOIhx/4hx/4hx/4hx/4hx/4hx/4iHH/iHH/iHH/iHH/iHH/iHH/hD6Vzhav+Ihx/4hx/4hx/4hx/4hx/4hx/4iHH/iHH/g3qDG5V86HH/iIcf+Icf+Icf+Icf+Icf+Icf+Ihx/4SQksj23/iHH/iHH/iHH/iHH/iHH/iIcf+Icf+Icf9JCSx/bXH/iHH/iHH/iHH/iIcf+Icf+Icf+Icf+IcUZpHJluhx/4hx/4hx/4hx/4iHH/iHH/iHH/iHH/hNlWw2qYcf+Ihx/4hx/4hx/4hx/4hx/4hx/4iHH/TSMsPc2Ihx/4hx/4hx/4hx/4hx/4hx/4iHH/iHH/iFXx2w6HH/iHH/iHH/iIcf+Icf+Icf+Icf+Icf+ErQPHL8/4iHH/iHH/iHH/iHH/iHH/iHH/iIcf+Icf+IcU3CPCPccf+Icf+Icf+Ihx/4hx/4hx/4hx/4hx/4hR19A4/4hx/4hx/4hx/4hx/4hx/4iHH/iHH/iHH/iHH/iHH/iHH/iIcf+Icf+Icf+Icf+Icf+Icf+Ihx/4hx/4hx/4hx/4hx/4hx/4iHH/iHH/iHH/iHH/iHH/iHH/iIcf+Icf+Icf+Icf+IcUsjLE3Ncf+Icf+Icf+Ihx/4hx/4hx/4hx/4hx/4S4McV86Icf+Icf+Icf+Icf+Ihx/4hx/4hx/4hx/4hI8IyQ9/+Icf+Icf+Icf+Ihx/4hx/4hx/4hx/4gq5nAaYZj+cf+Icf+Icf+Icf+Icf+Icf+Ihx/4hx/4hx/zhVwbiqPocf+Ihx/4hx/4hx/4hx/4hx/4hx/4iHH/Xq3SUocf+Icf+Icf+Ihx/4hx/4hx/4hx/4hx/4hx/4hDdxzojv+Icf+Icf+Ihx/4hx/4hx/4hx/4hx/4hxS+KMQdeHH/iHH/iIcf+Icf+Icf+Icf+Icf+Icf+IS6g8ZXz/iHH/iHH/iHH/iHH/iIcf+Icf+Icf+Icf+DI/FL7A64cf+Icf+Icf+Icf+Ihx/4hx/4hx/4hx/4hxT2JMCduHH/iHH/iHH/iHH/iHH/iIcf+Icf+IcU6aPBZccf+Icf+Ihx/4hx/4hx/4hx/4hx/4hx/4MZLmv20ZiHH/iHH/iHH/iHH/iHH/iIcf+Icf+Icf+Icf+Icf+Icf+Ihx/4hxTnUcGK6Icf+Ihx/4hx/4hx/4hx/4hx/4hx/4iDp0kraLbYcf+Icf+Ihx/4hx/4hx/4hx/4hx/4hx/4iHH/iHFDluzGkXH/iHH/iHH/iHH/iHH/iHH/iIcf+Icf+IcT0M8bPzDv+Ihx/4hx/4hx/4hx/4hx/4hx/4iHH/hHKXytaP+Icf+Ihx/4hx/4hx/4hx/4hx/4hx/4iHH/PaWzs1pMhx/4hx/4iHH/iHH/iHH/iHH/iHH/iHH/iIcTtiQbSdvohx/4iHH/iHH/iHH/iHH/iHH/iHH/iIcf+Icf+IcUmDHHfO/4iHH/iHH/iHH/iHH/iHH/iHH/iIcf+Icf+Icf+Icf+Icf+Icf+Ihx/4hx/4hx/4hx/4hx/4hx/4iHH/iHH/iHFA/CwBPf+Icf+Icf+Icf+Ihx/4hx/4hx/4hx/4hx/4hx/4iHH/iHH/iHH/iHH/iHH/iHH/iIcf+Icf+Icf+Icf+Icf+Icf+Ihx/4hx/4gyf7O/gEz/iHH/iHH/iHH/iHH/iHH/iIcf+Icf+Icf+Icf+Icf+Icf+Ihx/4T/TcELKIcf+Icf+Ihx/4hx/4hx/4hx/4hx/4hKkJx29v+Ihx/4hx/4hx/4hx/4hx/4hx/4iHH/g+5tGzGS7/iIcf+Icf+Icf+Icf+Icf+Icf+Ihx/4hx/4hx/4hx/4hx/4g+AlGy/a5x/4iHH/iHH/iHH/iHH/iHH/iHH/iIcf+ITSMsPc2HH/iHH/iHH/iHH/iHH/iHH/iIcf+Icf+DB9trGSSf+Icf+Ihx/4hx/4hx/4hx/4hx/4hx/4iF6t01L/iHH/iHH/iHH/iIcf+Icf+Icf+Icf+Icf+Icf9IY8yJw4cf+Icf+Icf+Icf+Icf+Icf+Ihx/4hx/yJqhBrpV76HH/iHH/iHH/iHH/iHH/iHH/iIcf+Icf+IcUh7bHhJcf+Icf+Ihx/4hx/4hx/4hx/4hx/4hx/4iHH/iHH/iHH/iHH/iDtakbWlbocf+Icf+Icf+Icf+Icf+Ihx/4hx/4hx/0dpHJlucf+Icf+Icf+Icf+Icf+Icf+Ihx/4hx/4hx/4hx/4hx/4hx/4iHH/iHH/iHH/iD7sIbIT3ohx/4iHH/iHH/iHH/iHH/iHH/iHH/iIcTTQMbwvzv+Icf+Icf+Icf+Ihx/4hx/4hx/4hx/4hx/4hx/4iHH/iHH/iHH/iHH/iHH/iHH/iIcf+E91HBiucf+Icf+Ihx/4hx/4hx/4hx/4hx/4hx/4iHH/iHH/iHH/iHH/iHH/iHH/iIcf+Icf+Icf+Icf+Icf+Icf+Ihx/4hx/4hx/4hx/4hx/4hx/4iHH/iHH/iHH/iHH/iHH/iHH/iIcf+Icf+Icf+ITFscSk6HH/iHH/iHH/iHH/iHH/iIcf+Icf+Icf+EdpHKlu/4hx/4hx/4hx/4hx/4hx/4iHH/iHH/iHH/iHH/iHH/iHH/iDtzarWMlXH/iHH/iHH/iIcf+Icf+Icf+Icf+Icf+Icf+Ihx/4hx/4hx/4hx/4hx/4hx/4iHFCdxzYjocf+Icf+Ihx/4hx/4hx/4hx/4hx/4hx/4S6g8VXxx/4hx/4hx/4hx/4hx/4iHH/iHH/iHH/iEwwrFz1/4iHH/iHH/iHH/iHH/iHH/iHH/iIcf+Dl8NreDyYiHH/iHH/iHH/iHH/iHH/iHH/iIcf+DQY9bznCnH/iHH/iHH/iIcf+Icf+Icf+Icf+Icf+Icf+Ihx/4hx/4hx/4XdXTKnH/iHH/iIcf+Icf+Icf+Icf+Icf+Icf+Ev1XFCqhx/4iHH/iHH/iHH/iHH/iHH/iHH/iIcf9B5Izxt4iHH/iHH/iHH/iHH/iHH/iHH/iIcf+Icf+Icf+Icf+Icf+Icf+EaRHLbu/4hx/4hx/4hx/4iHH/iHH/iHH/iHH/iHH/iHH/iIcf+IcSh/php4BZ5x/4hx/4hx/4hx/4hx/4iHH/iHH/iHH/g3v1K5QK2HH/iHH/iHH/iHH/iHH/iHH/iIcf+Icf+Icf+Icf+IcUtVzEqjcf+Ihx/4hx/4hx/4hx/4hx/4hx/4iHH/hGPEysO4cf+Ihx/4hx/4hx/4hx/4hx/4hx/4iHH/iHH/iHH/iHH/iHH/iHH/iIMtAyvi/NiHH/iHH/iIcf+Icf+Icf+Icf+Icf+Icf82aJG6l25x/4hx/4hx/4hx/4iHH/iHH/iHH/iHH/iDlVb7eqkIhx/4hx/4hx/4iHH/iHH/iHH/iHH/iHH/iHH/Uq/eUIcf+Icf+Icf+Icf+Ihx/4hx/4hx/4hx/4hx/4hx/4iHH/iHH/iEeRHJbuhx/4iHH/iHH/iHH/iHH/iHH/iHH/iIcf+Icf+Icf80SEK8t72HH/iHH/iHH/iIcf+Icf+Icf+Icf+Icf+ITZVsNqmHH/iHH/iHH/iHH/iHH/iHH/iIcf+Icf+IRjxMrDuHH/iHH/iHH/iHH/iHH/iHH/iIcf+Icf+Icf+Icf+Icf+Icf+Ihx/4hx/4NW+2u5BJiHH/iIcf+Icf+Icf+Icf+Icf+Icf+Ihx/4hx/0UXLL6Nhx/4hx/4hx/4hx/4hx/4iHH/iHH/iHH/iHH/iDK1sr5KTYhx/4hx/4hx/4hx/4hx/4hx/4iHH/iHH/PHlitIadhx/4hx/4hx/4hx/4hx/4hx/4iHH/iHH/iEQPfM8Icf+Icf+Icf+Icf+Icf+Icf+Ihx/4hx/4hx/0nIjHN3hx/4hx/4hx/4hx/4iHH/iHH/iHH/iHH/iHFIyIxzd4hx/4hx/4iHH/iHH/iHH/iHH/iHH/iHH/iDjdpLgiW4hx/4hx/4iHH/iHH/iHH/iHH/iHH/iHH/RpEcpu5x/4hx/4hx/4hx/4iHH/iHH/iHH/iHH/iHH/iHH/SoMcd87/iHH/iHH/iHH/iIcf+Icf+Icf+Icf+Icf+IcT1Fw7O6PP+Icf+Ihx/4hx/4hx/4hx/4hx/4hx/4iHFOmjwWXHH/iHH/iHH/iHH/iIcf+Icf+Icf+Icf+Icf+Icf9PDXwvKP+Icf+Icf+Ihx/4hx/4hx/4hx/4hx/4hx/zRtYr2Snf+Icf+Ihx/4hx/4hx/4hx/4hx/4hx/4iHH/hNIyw9zYhx/4hx/4hx/4hx/4hx/4hx/4iHH/iHH/iHFMbWxJKf+Icf+Ihx/4hx/4hx/4hx/4hx/4hx/4iHH/iDdakrmlbYiHH/iHH/iHH/iHH/iHH/iHH/iIcf+IcTXghLofe4iHH/iHH/iHH/iHH/iHH/iHH/iIcf+IcUobfF5Icf+Ihx/4hx/4hx/4hx/4hx/4hx/4iHH/iFbJ2jaHH/iHH/iHH/iIcf+Icf+Icf+Icf+Icf+IOzhEtce7cf+Icf+Icf+Icf+Ihx/4hx/4hx/4hx/0ElLP2tiHH/iHH/iHH/iIcf+Icf+Icf+Icf+Icf+Icf+Ihx/4hx/y7/5BowAb7/iHH/iHH/iHH/iHH/iHH/iIcf+Icf+Icf+EBdHAsuhx/4hx/4hx/4hx/4hx/4iHH/iHH/iHH/iHH/iHH/hNIyw9zYhx/4hx/4iHH/iHH/iHH/iHH/iHH/iHH/iIcf+IR5Eclu6HH/iHH/iIcf+Icf+Icf+Icf+Icf+Icf+ITzV8HKiHH/iHH/iHH/iIcf+Icf+Icf+Icf+Icf+Icf+Ihx/4hx/4hx/zlk7LibE/+Icf+Icf+Icf+Icf+Icf+Ihx/4hx/4hxOjnCtsY9/4hx/4hx/4hx/4hx/4hx/4iHH/iHH/iHH/PeVTsxqshx/4hx/4hx/4hx/4hx/4hx/4iHH/iHH/iEgO/I8Qhx/4hx/4iHH/iHH/iHH/iHH/iHH/iHH/iEuDHFfOhx/4hx/4hx/4iHH/iHH/iHH/iHH/iHH/iHH/NLO0vExLhx/4hx/4iHH/iHH/iHH/iHH/iHH/iHH/iIcf+Icf+Icf+Icf+Icf+Icf+IhGroylF3H/iHH/iHH/iHH/iHH/iHH/iIcf+Icf+Icf+D7EhLM7e/+Icf+Icf+Icf+Icf+Ihx/4hx/4hx/4hx/4hx/4hxQ7FsxOmIcf+Icf+Icf+Icf+Icf+Icf+Ihx/4hx/zXm07sZLIcf+Icf+Icf+Ihx/4hx/4hx/4hx/4hx/4g6WRO2puyHH/iHH/iHH/iHH/iHH/iIcf+Icf+Icf+DaTZLtsm/+Icf+Icf+Ihx/4hx/4hx/4hx/4hx/4hx/4SDEsnO3/iHH/iIcf+Icf+Icf+Icf+Icf+Icf+Ihx/4MMMJsEz2hx/4hx/4hx/4iHH/iHH/iHH/iHH/iHH/iHH/iIcf+Icf+Icf+Icf+Icf+Icf+IhJMSx87Ycf+Ihx/4hx/4hx/4hx/4hx/4hx/4iHH/iDCKN7CFyIcf+Icf+Icf+Icf+Icf+Ihx/4hx/4hx/4gggwcaCM+Ocf+Icf+Icf+Icf+Icf+Ihx/4hx/4hx/4gyU8W+rDqHH/iIcf+Icf+Icf+Icf+Icf+Icf+Ihx/0dpHKlu/4hx/4iHH/iHH/iHH/iHH/iHH/iHH/iIT3UcKK7/iHH/iHH/iIcf+Icf+Icf+Icf+Icf+Icf+Ihx/4hx/4hx/4hx/4hx/4hx/4iEOEnNe2hx/4hx/4hx/4hx/4hx/4iHH/iHH/iHH/g8huK0eR2Icf+Ihx/4hx/4hx/4hx/4hx/4hx/4iHH/iHH/hPwjwT3Ihx/4hx/4hx/4iHH/iHH/iHH/iHH/iHH/iHH/iIcf+Icf+EWJbMdp/4hx/4hx/4iHH/iHH/iHH/iHH/iHH/iHE7R8G0uD6Icf+Icf+Icf+Icf+Ihx/4hx/4hx/4hx/4hx/4hx/4iHH/iEnwjHD3iIcf+Icf+Icf+Icf+Icf+Icf+Ihx/4hx/zkCUrf9rXH/iHH/iHH/iIcf+Icf+Icf+Icf+Icf+IcUNkTMm7cf+Icf+Icf+Icf+Ihx/4hx/4hx/4hx/4hx/4hx/4iHH/iHH/iHH/iHH/iHH/XdXTKohx/4hx/4hx/4hx/4hx/4hx/4iHH/iHH/iHH/iHH/iHH/iHH/iIcf+Icf+Icf+Icf+Icf+Icf+Ihx/4hx/4hx/4hx/4hx/4hx/4iHH/iHH/gxbuG/kR5x/4hx/4hx/4iHH/iHH/iHH/iHH/iHH/iHEw4IW/H3qHH/iIcf+Icf+Icf+Icf+Icf+Icf+Ihx/4UdfQOP+Icf+Icf+Icf+Ihx/4hx/4hx/4hx/4hx/4hx/4iHH/iHH/iHH/gzouK9XR1x/4hx/4iHH/iHH/iHH/iHH/iHH/iHH/iIcf+Icf+Icf+Icf+Icf+Icf+Ihx/4hx/4hx/4hx/4hx/4hx/4iHH/iHH/iHH/iHH/iHH/iHH/SkN8a8hx/4hx/4hx/4hx/4iHH/iHH/iHH/iHH/iHH/iDOi4r1dHXH/iHH/iHH/iHH/iHH/iHH/iIcf+Icf+Icf8wdJSwm2tx/4hx/4hx/4iHH/iHH/iHH/iHH/iHH/iHE6FKK1612HH/iIcf+Icf+Icf+Icf+Icf+Icf+Ihx/4hx/4g72VK1Jq2Icf+Ihx/4hx/4hx/4hx/4hx/4hx/4iHE1YcO6njxx/4iHH/iHH/iHH/iHH/iHH/iHH/iIcf+Icf+Icf+IcTTr+rsUBXH/iHH/iHH/iHH/iHH/iIcf+Icf+Icf+IcUXDvKPEhx/4hx/4hx/4hx/4iHH/iHH/iHH/iHH/hFScy7Y3H/iIcf+Icf+Icf+Icf+Icf+Icf+Ihx/4g9OkGzxb5x/4hx/4hx/4hx/4hx/4hx/4iHH/iHH/iHE5mbK2Zk2Icf+Ihx/4hx/4hx/4hx/4hx/4hx/4S4McV86Icf+Icf+Icf+Ihx/4hx/4hx/4hx/4Pd4isyHdhx/4hx/4hx/4hx/4hx/4iHH/iHH/iHH/hLgxxXzohx/4hx/4hx/4hx/4hx/4hx/4iHH/iHH/hNIyw9zYhx/4hx/4hx/4hx/4hx/4iHH/iHH/iHH/g251K6GK1x/4iHH/iHH/iHH/iHH/iHH/iHH/iIcf+IQxJc3tqIcf+Icf+Icf+Icf+Icf+Icf+Ihx/4hx/zG3B79I+HH/iHH/iHH/iHH/iHH/iIcf+Icf+Icf+Icf9HdpyYlohx/4iHH/iHH/iHH/iHH/iHH/iHH/iIcf85LcG30j6HH/iHH/iIcf+Icf+Icf+Icf+Icf+Icf+IR5Eclu6Icf+Icf+Icf+Ihx/4hx/4hx/4hx/4hx/4gx2VSwNqv/iHH/iIcf+Icf+Icf+Icf+Icf+Icf+Ihx/036LEBd/4hx/4hx/4hx/4hx/4hx/4iHH/iHH/iHH/iDVER7u7uHH/iHH/iIcf+Icf+Icf+Icf+Icf+Icf+IRM7cwxKHH/iHH/iIcf+Icf+Icf+Icf+Icf+Icf+IRJw8xjyHH/iHH/iHH/iHH/iIcf+Icf+Icf+Icf+IXdXUKv+Ihx/4hx/4hx/4hx/4hx/4hx/4iHH/iHH/NGPBvJw+iHH/iHH/iIcf+Icf+Icf+Icf+Icf+Icf89nwG0YP7/iHH/iHH/iIcf+Icf+Icf+Icf+Icf+Icf+EBdHAsuhx/4hx/4iHH/iHH/iHH/iHH/iHH/iHH/iEL8LOA9hx/4hx/4hx/4hx/4hx/4hx/4iHH/iHH/gwAlSwDqtx/4hx/4hx/4hx/4hx/4hx/4iHH/iHH/iHH/iHH/iHH/iHH/iIcf+Icf+Icf+Icf+Icf+Icf+Ihx/4hx/4hx/zLTBb4s+ocf+Ihx/4hx/4hx/4hx/4hx/4hx/4iHH/iHH/iHH/iHE+utayRSn/iHH/iHH/iIcf+Icf+Icf+Icf+Icf+Icf+Ihx/4hx/4hx/4hxNrI1uk3K/4iHH/iHH/iHH/iHH/iHH/iHH/iIcf+IcTwEpbT7Wv+Ihx/4hx/4hx/4hx/4hx/4hx/4iHH/iDs1H7XK4Icf+Icf+Icf+Icf+Ihx/4hx/4hx/4hx/4PPFVtA6qiHH/iHH/iIcf+Icf+Icf+Icf+Icf+Icf+IOouztnRMhx/4hx/4iHH/iHH/iHH/iHH/iHH/iHH/iIcU303CCycf+Icf+Icf+Ihx/4hx/4hx/4hx/4hx/4hxSAksf22HH/iIcf+Icf+Icf+Icf+Icf+Icf+Ihx/4hEXJzKNocf+Icf+Icf+Ihx/4hx/4hx/4hx/4hx/4hx/4hB5Izxt4cf+Ihx/4hx/4hx/4hx/4hx/4hx/4iHH/iEdRfJroiHH/iHH/iIcf+Icf+Icf+Icf+Icf+IcU11HDiu/4hx/4hx/4hx/4iHH/iHH/iHH/iHH/iHH/iHH/iIcf+Icf+Icf+Icf+IJAFyGt/o3v+Icf+Icf+Icf+Ihx/4hx/4hx/4hx/4hxPHbltIka/4hx/4iHH/iHH/iHH/iHH/iHH/iHH/iIcT0+krPBbf+Ihx/4hx/4hx/4hx/4hx/4hx/4iHH/iHH/iHH/NcSGuzt5cf+Icf+Ihx/4hx/4hx/4hx/4hx/4hx/4PGbptJkWiIcf+Icf+Icf+Icf+Icf+Icf+Ihx/4hx/0wjLF3N/4hx/4hx/4hx/4hx/4hx/4iHH/iHH/iHE28Va5DqmIcf+Icf+Ihx/4hx/4hx/4hx/4hx/4hxQHzs+DGHH/iIcf+Icf+Icf+Icf+Icf+Icf+Ihx/zJURL+ru/+Icf+Icf+Ihx/4hx/4hx/4hx/4hx/4hx/4UdffKHH/iHH/iHH/iHH/iHH/iIcf+Icf+Icf+Icf9LWxxqTv+Icf+Icf+Icf+Icf+Ihx/4hx/4hx/4hx/4hGiWynaYiHH/iHH/iHH/iHH/iHH/iHH/iIcf+Icf+Icf+IVsnaNocf+Ihx/4hx/4hx/4hx/4hx/4hx/4iHH/iHH/SE6cixaIcf+Icf+Ihx/4hx/4hx/4hx/4hx/4hx/4iEso/F1wcf+Icf+Icf+Icf+Icf+Ihx/4hx/4hx/4hxSs1cYyr/iHH/iHH/iIcf+Icf+Icf+Icf+Icf+Icf+Ihx/4hx/zCxYbBenohx/4hx/4iHH/iHH/iHH/iHH/iHH/iHH/g456i5GFf/iHH/iHH/iHH/iIcf+Icf+Icf+Icf+Icf+IcTC+1L9BK4cf+Icf+Icf+Ihx/4hx/4hx/4hx/4hx/4hx/1HX3yiHH/iHH/iHH/iHH/iHH/iIcf+Icf+Icf+Icf85qtu3VSSHH/iIcf+Icf+Icf+Icf+Icf+Icf+Ihx/4P6deslih/4hx/4hx/4hx/4iHH/iHH/iHH/iHH/iHH/iHH/iISTEsfO2HH/iIcf+Icf+Icf+Icf+Icf+Icf+Ihx/4hGiWynaYhx/4hx/4hx/4iHH/iHH/iHH/iHH/iHH/gnbVYaqSqe/4hx/4hx/4hx/4hx/4hx/4iHH/iHH/iHH/gwluGweR5x/4hx/4hx/4iHH/iHH/iHH/iHH/iHH/iHH/iIcf+IcUsjLE3Ncf+Icf+Icf+Icf+Icf+Icf+Ihx/4hx/4hxMWkRv5bu/4hx/4hx/4hx/4hx/4iHH/iHH/iHH/iHEzXby9okP/iHH/iHH/iHH/iIcf+Icf+Icf+Icf+Icf+IcTYAVbn/qocf+Ihx/4hx/4hx/4hx/4hx/4hx/4iHH/g1bWK7kp2Icf+Icf+Icf+Icf+Icf+Icf+Ihx/4hx/4hx/4hx/4hx/4g3uIS5R3tx/4hx/4iHH/iHH/iHH/iHH/iHH/iHH/iIcf9PdRwYrocf+Icf+Ihx/4hx/4hx/4hx/4hx/4hx/4iHH/iHH/iDrCMbc9zv+Icf+Ihx/4hx/4hx/4hx/4hx/4hx/4iHH/R7Y8lJyHH/iHH/iHH/iHH/iIcf+Icf+Icf+Icf+Icf+IO8zRtTMucf+Icf+Ihx/4hx/4hx/4hx/4hx/4hx/4iDunsbVYTohx/4hx/4hx/4hx/4hx/4iHH/iHH/iHH/gwVu+xuRD/iIcf+Icf+Icf+Icf+Icf+Icf+Ihx/4hx/4R5Eclu6Icf+Ihx/4hx/4hx/4hx/4hx/4hx/4iHH/iHH/iHH/hG7iyhHXH/iHH/iHH/iIcf+Icf+Icf+Icf+Icf+IcTsOnbTxYocf+Icf+Icf+Icf+Ihx/4hx/4hx/4hx/zgjIbjc3ocf+Icf+Ihx/4hx/4hx/4hx/4hx/4hx/4g8v1G0QK6Icf+Icf+Icf+Icf+Ihx/4hx/4hx/4hx/4NULyu70Nhx/4hx/4hx/4hx/4hx/4iHH/iHH/iHH/iHH/iHH/QbyMBTf/iHH/iIcf+Icf+Icf+Icf+Icf+Icf+IhxS1XMSqNx/4hx/4hx/4hx/4hx/4iHH/iHH/iHH/iHH/iDIfG77g5HH/iHH/iHH/iHH/iHH/iHH/iIcf+Icf+Icf+INnUSuortcf+Icf+Icf+Ihx/4hx/4hx/4hx/4hx/4hx/4iHH/iHH/iHH/iHH/iHH/iHH/iIcf+Icf+Icf+IcUYpfJ1oiHH/iHH/iHH/iHH/iHH/iIcf+Icf+Icf+Icf+Icf8yMva/zQn/iHH/iHH/iHH/iHH/iIcf+Icf+Icf+Icf+IcT2g4rNfHf+Ihx/4hx/4hx/4hx/4hx/4hx/4iHH/iHFOdRwYrohx/4iHH/iHH/iHH/iHH/iHH/iHH/iIcf8zjjG+cc7/iHH/iIcf+Icf+Icf+Icf+Icf+Icf+Ihx/4hx/4PXw1s4PKcf+Ihx/4hx/4hx/4hx/4hx/4hx/4iHH/iHH/iHH/iHH/iHH/iHH/iIcUswrEz1iHH/iHH/iHH/iIcf+Icf+Icf+Icf+Icf+Icf+Ihx/4hx/4hx/4hx/4hx/zdbEbmk7ocf+Icf+Ihx/4hx/4hx/4hx/4hx/4hx/4g9H8G04D7/iHH/iHH/iIcf+Icf+Icf+Icf+Icf+Icf+IQVfM+oOHH/iHH/iHH/iHH/iHH/iIcf+Icf+Icf+Icf+EyNvEckiHH/iHH/iIcf+Icf+Icf+Icf+Icf+Icf+Ihx/4hx/4hx/4hx/4hx/4hx/4iHH/iHH/g4XuO4oRyHH/iHH/iHH/iHH/iHH/iHH/iIcf+Icf+Icf83lOK5ax1x/4hx/4iHH/iHH/iHH/iHH/iHH/iHH/iIMHHBsJ4+hx/4hx/4hx/4hx/4iHH/iHH/iHH/iHH/hIMSyc7f+Icf+Icf+Icf+Ihx/4hx/4hx/4hx/4hx/zdwQbqPvv+Icf+Icf+Icf+Ihx/4hx/4hx/4hx/4hx/4hx/4iHH/iDwvbLTQk4hx/4hx/4hx/4iHH/iHH/iHH/iHH/iHH/iEcpfK1o/4hx/4hx/4hx/4iHH/iHH/iHH/iHH/iHH/g95VOzGqxx/4hx/4hx/4hx/4iHH/iHH/iHH/iHH/iHH/iHH/iIcf+IOLI1uE3Kcf+Icf+Icf+Ihx/4hx/4hx/4hx/4hx/4hxOV46tqHFhx/4hx/4iHH/iHH/iHH/iHH/iHH/iHH/iINLI2vE3JiHH/iHH/iIcf+Icf+Icf+Icf+Icf+Icf+IPoTks3sb/4hx/4iHH/iHH/iHH/iHH/iHH/iHH/iIcf+Icf+Icf+FXx2w6Icf+Icf+Ihx/4hx/4hx/4hx/4hx/4hx/0UXLL6Nhx/4iHH/iHH/iHH/iHH/iHH/iHH/iIcf+Icf+Icf+Icf+IQzd83Ihx/4hx/4hx/4hx/4hx/4iHH/iHH/iHH/iHEyESi+7tf/iHH/iHH/iHH/iHH/iIcf+Icf+Icf+Icf+DddZbmimocf+Icf+Icf+Icf+Icf+Ihx/4hx/4hx/4hxLEEQGjvu/nH/iIcf+Icf+Icf+Icf+Icf+Icf+Ihx/4hxTEhMO3uHH/iIcf+Icf+Icf+Icf+Icf+Icf+Ihx/4P8UDsjr8/4hx/4hx/4hx/4hx/4hx/4iHH/iHH/iHEzVkG8qb6HH/iHH/iHH/iHH/iHH/iIcf+Icf+Icf+IRWRMubuHH/iHH/iHH/iHH/iHH/iHH/iIcf+Icf+Icf+Icf+Icf+Icf+Ihx/4hx/4hx/4hx/4hx/4hxU/HcDocf+Icf+Icf+Icf+Icf+Icf+Ihx/4hx/4hx/y49sRosJO6HH/iHH/iHH/iIcf+Icf+Icf+Icf+Icf+Icf+Ihx/4Qm9s6Qlx/4hx/4hx/4iHH/iHH/iHH/iHH/iHH/iHH/iIcf+DED0r/8LXH/iHH/iHH/iHH/iHH/iHH/iIcf+Icf+IcTZ06bmLFocf+Icf+Icf+Icf+Ihx/4hx/4hx/4hx/4hxNU0Su7Lt/4iHH/iHH/iHH/iHH/iHH/iHH/iIcf+IcU01fDyo/4hx/4iHH/iHH/iHH/iHH/iHH/iHH/iIcf+Icf+Icf+Icf+D0zc7PMjIcf+Ihx/4hx/4hx/4hx/4hx/4hx/4iHH/iEtonGl2/4hx/4hx/4hx/4iHH/iHH/iHH/iHH/iHH/Q3cc2I6HH/iHH/iHH/iHH/iIcf+Icf+Icf+Icf+Icf+Icf+Ihx/4hx/4hx/4hx/4hx/4hx/4iHH/RpEctu7/iHH/iHH/iIcf+Icf+Icf+Icf+Icf+Icf+E7CPDPc/4hx/4hx/4hx/4hx/4hx/4iHH/iHH/iHH/iHFICSx/bYcf+Icf+Icf+Ihx/4hx/4hx/4hx/4hx/4hx/4RA98zwiHH/iHH/iIcf+Icf+Icf+Icf+Icf+Icf+Ihx/zHQMr8vzXH/iHH/iIcf+Icf+Icf+Icf+Icf+Icf+IhxSlscak7/iHH/iIcf+Icf+Icf+Icf+Icf+Icf+Ihx/4hEztzDEnH/iIcf+Icf+Icf+Icf+Icf+Icf+Ihx/4hx/4hx/4hx/4hx/4hx/0ouTG0biHH/iHH/iIcf+Icf+Icf+Icf+Icf+Icf+Ihx/4hx/4hx/4hx/0BdHAsuiHH/iHH/iHH/iHH/iIcf+Icf+Icf+Icf+Icf+Icf+Ihx/4hxTnUcGK6Icf+Ihx/4hx/4hx/4hx/4hx/4hx/4iHH/iDC6g7BVfHH/iIcf+Icf+Icf+Icf+Icf+Icf+Ihx/4hx/0uDHFfOiHH/iIcf+Icf+Icf+Icf+Icf+Icf+Ihx/4gvROIaG7HeiHH/iHH/iHH/iHH/iIcf+Icf+Icf+Icf+Fnj1xyHH/iIcf+Icf+Icf+Icf+Icf+Icf+Ihx/4hx/4hx/4hx/4hx/4hx/4iHH/iHH/iHH/iHFICSx/bYcf+Icf+Icf+Ihx/4hx/4hx/4hx/4hx/4hx/zjy1LgNK4hx/4hx/4hx/4hx/4iHH/iHH/iHH/iHH/iHH/iHH/iIcf+Icf+Icf+IS4McV86HH/iHH/iHH/iHH/iHH/iHH/iIcf+Icf+IcU3CPCPccf+Icf+Icf+Ihx/4hx/4hx/4hx/4hx/4hx/06CnCfWhx/4hx/4hx/4hx/4hx/4hx/4iHH/iHH/iHFErozFF/+Icf+Icf+Icf+Ihx/4hx/4hx/4hx/4hx/4T3UcGK6HH/iHH/iHH/iHH/iIcf+Icf+Icf+Icf+IcTy81LNDK4hx/4hx/4hx/4hx/4iHH/iHH/iHH/iHH/g+EqSy7VuHH/iHH/iHH/iHH/iHH/iHH/iIcf+Icf+Icf+IO4e4tXhHiHH/iHH/iHH/iHH/iIcf+Icf+Icf+Icf+IcVGv3lCIcf+Icf+Icf+Icf+Icf+Ihx/4hx/4hx/4TSMsPc2Icf+Icf+Icf+Icf+Ihx/4hx/4hx/4hx/4g5/HW3A4px/4hx/4hx/4iHH/iHH/iHH/iHH/iHH/iHH/JqCCGqX33ohx/4hx/4hx/4hx/4hx/4hx/4iHH/iHH/iHH/iHH/iHH/iHH/iITxBcHvqIcf+Ihx/4hx/4hx/4hx/4hx/4hx/4iHH/iHH/iDNkl72baIcf+Icf+Icf+Icf+Icf+Ihx/4hx/4hx/4hxOVqRtqVucf+Icf+Icf+Icf+Icf+Icf+Ihx/4hx/4hx/4hxQ7FsxOmHH/iHH/iIcf+Icf+Icf+Icf+Icf+Icf+Ihx/zH7ob8EXohx/4hx/4hx/4hx/4hx/4hx/4iHH/iHH/iHFKWxxaTnH/iHH/iHH/iHH/iHH/iHH/iIcf+Icf+Icf+Fnj1xyHH/iHH/iIcf+Icf+Icf+Icf+Icf+Icf+IRFycyjaIcf+Icf+Icf+Icf+Ihx/4hx/4hx/4hx/4hCvIzkN4cf+Icf+Ihx/4hx/4hx/4hx/4hx/4hx/4iHE/0VuwLqSHH/iHH/iHH/iIcf+Icf+Icf+Icf+Icf+ISntsaEmIcf+Icf+Icf+Icf+Icf+Ihx/4hx/4hx/4g9ibWzdkqIcf+Icf+Ihx/4hx/4hx/4hx/4hx/4hx/4g8NEm0y7aHH/iHH/iIcf+Icf+Icf+Icf+Icf+Icf+Ihx/4hNVcw6o4cf+Icf+Icf+Icf+Ihx/4hx/4hx/4hx/4hx/4g+9aayClmIcf+Ihx/4hx/4hx/4hx/4hx/4hx/4iHH/hBfOwJMf+Icf+Icf+Icf+Icf+Icf+Ihx/4hx/4hx/4hNIyw9zYcf+Icf+Icf+Icf+Ihx/4hx/4hx/4hx/4g2p7K6WE2HH/iHH/iHH/iHH/iHH/iHH/iIcf+Icf+Icf+IO2rktZUbcf+Icf+Icf+Icf+Ihx/4hx/4hx/4hx/4hx/4hF1oyyl3H/iHH/iIcf+Icf+Icf+Icf+Icf+Icf+Ihx/13V0yqHH/iHH/iHH/iHH/iIcf+Icf+Icf+Icf+Icf+Diij7hdcIcf+Icf+Icf+Icf+Icf+Ihx/4hx/4hx/4hxT2JMCduHH/iHH/iHH/iHH/iHH/iHH/iIcf+Icf+Icf+Icf+Icf+Icf+Ihx/4hx/4hx/4hx/4g5t1y3SKOIcf+Icf+Icf+Ihx/4hx/4hx/4hx/4hx/4hx/4JcFRGrPq7ocf+Ihx/4hx/4hx/4hx/4hx/4hx/4iHH/iDSQ6LxvF4cf+Ihx/4hx/4hx/4hx/4hx/4hx/4iHH/iHH/hPWpwqVv+Icf+Icf+Ihx/4hx/4hx/4hx/4hx/4hx/4iC5zsBooxP6HH/iHH/iIcf+Icf+Icf+Icf+Icf+Icf+Ig9ESa07tn/iHH/iHH/iHH/iHH/iIcf+Icf+Icf+Icf+EWW7LaRiHH/iHH/iHH/iIcf+Icf+Icf+Icf+Icf+IcTv5obQGXnH/iHH/iIcf+Icf+Icf+Icf+Icf+Icf+Ihx/4OTTyuMsN/4hx/4iHH/iHH/iHH/iHH/iHH/iHH/iIcf+ITSMsPc2HH/iHH/iHH/iHH/iHH/iHH/iIcf+Icf+Icf+IPPFVtA6qhx/4hx/4hx/4iHH/iHH/iHH/iHH/iHH/iFnj1xyHH/iHH/iHH/iHH/iHH/iHH/iIcf+Icf+Icf+Icf+Icf+Icf+Ihx/zCI4rCHHYhx/4hx/4hx/4iHH/iHH/iHH/iHH/iHH/iHFBxDzjvHH/iHH/iHH/iHH/iHH/iHH/iIcf+Icf+Icf+DGugbBhfv+Icf+Ihx/4hx/4hx/4hx/4hx/4hx/4iHH/iD35obMGXocf+Icf+Icf+Icf+Icf+Icf+Ihx/4hx/4hx/0RPHMsOhx/4hx/4hx/4hx/4hx/4iHH/iHH/iHH/iHE8GPOz5wyIcf+Icf+Icf+Ihx/4hx/4hx/4hx/4hx/4hAXRwLLnH/iHH/iHH/iIcf+Icf+Icf+Icf+Icf+Icf+IXdXTKnH/iHH/iHH/iHH/iHH/iIcf+Icf+Icf+Icf+Icf+Icf+IhxM3rivIUdiHH/iHH/iHH/iIcf+Icf+Icf+Icf+Icf+Icf+DPigr0dfXH/iHH/iHH/iHH/iHH/iIcf+Icf+Icf+IcTdzFLiM64cf+Icf+Icf+Icf+Icf+Icf+Ihx/4hx/4hx/4hx/4hx/4hJY8x5w4iHH/iHH/iHH/iHH/iHH/iHH/iIcf+Icf+Icf+Icf+Icf+Icf+Ihx/4hx/4hx/4hx/4hx/4P5mxsWZOiIcf+Icf+Icf+Icf+Icf+Icf+Ihx/4hx/4hxOPohtwXeiHH/iHH/iIcf+Icf+Icf+Icf+Icf+Icf+IP0XDsbo8cf+Ihx/4hx/4hx/4hx/4hx/4hx/4iHH/iHH/iEbuLLEd/4hx/4hx/4hx/4iHH/iHH/iHH/iHH/iHH/iHE3aOe5lxj/iHH/iHH/iHH/iIcf+Icf+Icf+Icf+Icf+IQxJc3tqIcf+Icf+Ihx/4hx/4hx/4hx/4hx/4hx/4iEGXbAeJ/4hx/4hx/4hx/4hx/4iHH/iHH/iHH/iHH/iHH/iHH/iIcf+Icf+IODChuM9eiHH/iHH/iHH/iHH/iHH/iHH/iIcf+Icf+Icf+FHX0Dj/iHH/iIcf+Icf+Icf+Icf+Icf+Icf+Ihx/zHnU7AorP+Icf+Ihx/4hx/4hx/4hx/4hx/4hx/4iHH/iHH/hZ49cchx/4hx/4hx/4iHH/iHH/iHH/iHH/iHH/iHH/QF0cCy6Icf+Icf+Ihx/4hx/4hx/4hx/4hx/4hx/4g9s7K0TE3/iHH/iHH/iHH/iHH/iIcf+Icf+Icf+Icf+IMRchv+jehx/4iHH/iHH/iHH/iHH/iHH/iHH/iIcf+IcTEdxr7iOYhx/4hx/4hx/4hx/4hx/4hx/4iHH/iHH/iHH/g8dOi0ixeHH/iHH/iHH/iHH/iHH/iIcf+Icf+Icf+IcTb0KboL1v+Icf+Icf+Ihx/4hx/4hx/4hx/4hx/4hxRejcsXL/iHH/iHH/iHH/iIcf+Icf+Icf+Icf+INAiivPddcf+Icf+Ihx/4hx/4hx/4hx/4hx/4hx/4iHH/hJCSyPbf+Icf+Icf+Icf+Icf+Icf+Ihx/4hx/4hx/4hx/zzCh7Q9eHH/iHH/iHH/iHH/iHH/iHH/iIcf+Icf+Icf+D2sgbNTfnH/iHH/iIcf+Icf+Icf+Icf+Icf+Icf+Ig0QXS9vov/iHH/iHH/iHH/iIcf+Icf+Icf+Icf+Icf+Icf+IhWydo2hx/4hx/4hx/4hx/4iHH/iHH/iHH/iHH/iHH/iHH/PILntH0Yhx/4hx/4hx/4hx/4iHH/iHH/iHH/iHH/iHH/hBJSz9rYcf+Icf+Ihx/4hx/4hx/4hx/4hx/4hx/4iDF7Yr+EnYcf+Ihx/4hx/4hx/4hx/4hx/4hx/4iHH/iHEynoS9YXtx/4hx/4hx/4hx/4hx/4iHH/iHH/iHH/iHH/iHH/iHH/iIcf+Icf+Icf+Icf+Icf+Icf+Ihx/4hxSo28VyRx/4hx/4hx/4hx/4hx/4iHH/iHH/iHH/iHH/iHH/iHH/iIcf+CIokBrtdv5x/4hx/4hx/4hx/4hx/4iHH/iHH/iHH/iHH/iDAWorD5XYcf+Icf+Ihx/4hx/4hx/4hx/4hx/4hx/4iHFc1dMqiHH/iHH/iHH/iHH/iIcf+Icf+Icf+Icf+IcUHEPPO8/4iHH/iHH/iHH/iHH/iHH/iHH/iIcf+Icf87BqO1+VyHH/iHH/iHH/iIcf+Icf+Icf+Icf+Icf+IQaTs9bGIcf+Icf+Ihx/4hx/4hx/4hx/4hx/4hx/4iDSHY7x4nIhx/4hx/4hx/4hx/4hx/4hx/4iHH/iHH/iHH/iHH/iHH/OYKRuH1u/4hx/4hx/4hx/4hx/4hx/4iHH/iHH/iHH/iExbHEpOhx/4hx/4hx/4hx/4hx/4iHH/iHH/iHH/iHH/gz4oK+HX3/iIcf+Icf+Icf+Icf+Icf+Icf+Ihx/4hx/4hxU/HcDnH/iHH/iHH/iIcf+Icf+Icf+Icf+Icf+Icf+Ig1TWm7spZx/4hx/4hx/4iHH/iHH/iHH/iHH/iHH/iHH/iIcf+Icf+Icf+Icf+Icf+Icf+Ihx/4hx/4hx/4hx/4hx/4hx/4iHH/iHH/iHH/iHH/iHH/iHH/iIcf+Icf+Icf+Icf+EM3fNyIhx/4hx/4hx/4hx/4hx/4iHH/iHH/iHH/iHH/iHH/iHH/iIPJ9YtGCnhx/4hx/4hx/4hx/4hx/4hx/4iHH/iHH/iHE0O2+7xJCIcf+Icf+Icf+Icf+Ihx/4hx/4hx/4hx/4hZ49cccf+Ihx/4hx/4hx/4hx/4hx/4hx/4iHH/iHH/VcncNv+Icf+Icf+Ihx/4hx/4hx/4hx/4hx/4hx/4gwnwSwcPtx/4hx/4hx/4hx/4iHH/iHH/iHH/iHH/iHE6uIO1R3yHH/iHH/iHH/iHH/iIcf+Icf+Icf+Icf+Icf+Icf+Ihx/4hx/4hx/4hx/4hx/4hx/4iHH/iHH/iHH/iHH/iHE0RcW7ujpx/4hx/4hx/4hx/4hx/4hx/4iHH/iHH/iHExyNi+Nydx/4iHH/iHH/iHH/iHH/iHH/iHH/iIcf+Icf+IRHccyI6Ihx/4hx/4hx/4hx/4hx/4hx/4iHH/iHH/iHEwkJK/b22Ihx/4hx/4hx/4hx/4hx/4hx/4iHH/iHH/iEScPMY8cf+Icf+Ihx/4hx/4hx/4hx/4hx/4hx/4iHH/iHH/iHH/iD8lyrHaNXH/iHH/iHH/iHH/iHH/iHH/iIcf+Icf+Icf+EuDHFfOiHH/iHH/iHH/iHH/iHH/iHH/iIcf+Icf+IcS4laBodqX6HH/iHH/iHH/iHH/iIcf+Icf+Icf+Icf+Icf8/BqKy+V3/iHH/iIcf+Icf+Icf+Icf+Icf+Icf+Ihx/4hx/4hx/4hx/0dpHJlucf+Icf+Icf+Icf+Icf+Ihx/4hx/4hx/4hx/4hxOk0RtbLuhx/4hx/4iHH/iHH/iHH/iHH/iHH/iHH/iIcf+Icf+Icf+Icf80b7a8kElx/4hx/4hx/4hx/4hx/4hx/4iHH/iHH/iHH/iHH/O11ktqKb/4iHH/iHH/iHH/iHH/iHH/iHH/iIcf+Icf+IRA98zwhx/4hx/4hx/4hx/4hx/4hx/4iHH/iHH/iHH/iDG7Ar9E/Ycf+Icf+Icf+Icf+Ihx/4hx/4hx/4hx/4hx/4hx/4iHH/iHH/iHE1XOa6oxmIcf+Ihx/4hx/4hx/4hx/4hx/4hx/4iHH/iD9bZrGkmYiHH/iHH/iHH/iHH/iHH/iHH/iIcf+Icf+IcUU2/KyQcf+Icf+Icf+Ihx/4hx/4hx/4hx/4hx/4hx/4iDK1sr5KTYcf+Icf+Icf+Icf+Ihx/4hx/4hx/4hx/4hx/4hx/4iHH/iHH/hDdxzojv+Ihx/4hx/4hx/4hx/4hx/4hx/4iHH/iHH/iHH/iHH/hLG3xuSP+Icf+Icf+Icf+Icf+Ihx/4hx/4hx/4hx/4gzv1O9QKyIcf+Icf+Icf+Ihx/4hx/4hx/4hx/4hx/4hxNIKSu31tiHH/iHH/iHH/iIcf+Icf+Icf+Icf+Icf+Icf+Ihx/4hx/4hx/4hx/4hx/4hPp7wVhHH/iHH/iIcf+Icf+Icf+Icf+Icf+Icf+Ihx/4hx/4hx/4hx/4hxQTd8/Ij/iHH/iHH/iHH/iHH/iIcf+Icf+Icf+Icf+IcTE0S77LtHH/iIcf+Icf+Icf+Icf+Icf+Icf+Ihx/4hx/0wjLF3N/4hx/4hx/4hx/4hx/4hx/4iHH/iHH/iHH/gwFqKw+V2Icf+Icf+Icf+Ihx/4hx/4hx/4hx/4hx/4hxRbY8tJz/iHH/iHH/iHH/iHH/iHH/iIcf+Icf+Icf+IcTZiQrmdvYcf+Icf+Icf+Ihx/4hx/4hx/4hx/4hx/4hx/4iHH/iHH/iHH/iHH/iHH/iHH/iIcf+Icf+DkEprf7WXH/iHH/iHH/iHH/iHH/iIcf+Icf+Icf+Icf+EN3HNiOcf+Icf+Icf+Icf+Icf+Ihx/4hx/4hx/4hx/4hx/4hx/4iHH/iHH/iHH/M6LivV0dhx/4hx/4iHH/iHH/iHH/iHH/iHH/iHH/iIcf+Icf+Icf+Icf+Icf+Icf+Ihx/4hx/4hx/4hx/z3sIbMT3nH/iIcf+Icf+Icf+Icf+Icf+Icf+Ihx/4hx/zAXIbH43v+Icf+Icf+Icf+Ihx/4hx/4hx/4hx/4hx/4gq5nAaYZj+cf+Icf+Icf+Icf+Icf+Ihx/4hx/4hx/4hx/4RlF8quhx/4hx/4hx/4hx/4hx/4hx/4iHH/iHH/iHH/OW+1t5BKhx/4hx/4iHH/iHH/iHH/iHH/iHH/iHH/iIcTwB0rP+LYiHH/iHH/iHH/iHH/iHH/iHH/iIcf+Icf+Icf80TOq8sxWIcf+Ihx/4hx/4hx/4hx/4hx/4hx/4iHH/iHH/iHH/iHH/iHH/iHH/iIcf+Icf+Icf+Icf+Icf+Icf+Ihx/4hx/4hx/4hx/4hx/4RRcsvo1x/4hx/4iHH/iHH/iHH/iHH/iHH/iHH/iIcf+Dri17cdKP+Icf+Icf+Icf+Icf+Ihx/4hx/4hx/4hx/4g9FSGz6t6Icf+Ihx/4hx/4hx/4hx/4hx/4hx/4iHH/iDaOh7txeP+Ihx/4hx/4hx/4hx/4hx/4hx/4iHH/iHH/iHE7uQK0Rv2HH/iHH/iHH/iHH/iHH/iIcf+Icf+Icf+Icf9JCSx/bXH/iHH/iHH/iIcf+Icf+Icf+Icf+Icf+Icf+DNiQ72dvIhx/4hx/4hx/4hx/4hx/4iHH/iHH/iHH/iHFNdRw4rv+Icf+Icf+Icf+Icf+Icf+Ihx/4hx/4hx/4hHdpyYlnH/iHH/iIcf+Icf+Icf+Icf+Icf+Icf+Ihx/4hx/4hx/4hx/4hx/4hx/4iHH/StA8Yvxx/4hx/4hx/4hx/4hx/4iHH/iHH/iHH/iHH/hWydo2iIcf+Icf+Icf+Icf+Icf+Icf+Ihx/4hx/4hPdRworv+Ihx/4hx/4hx/4hx/4hx/4hx/4iHH/iHH/iDrLU7Y0rHH/iHH/iHH/iHH/iHH/iHH/iIcf+Icf+IQKo8BlyHH/iHH/iIcf+Icf+Icf+Icf+Icf+Icf+IOK7WuVEp/4hx/4hx/4hx/4hx/4hx/4iHH/iHH/iHH/iEkxLHztiHH/iHH/iHH/iHH/iIcf+Icf+Icf+Icf+IPXw1s4PKcf+Icf+Icf+Icf+Icf+Ihx/4hx/4hx/4hx/4g2Tue6sRiHH/iHH/iHH/iHH/iIcf+Icf+Icf+Icf+Icf87xQS1OvuIhx/4hx/4hx/4hx/4hx/4hx/4iHH/iHH/iHH/iHH/iHE1T2a6sJlx/4hx/4hx/4iHH/iHH/iHH/iHH/iHH/iHH/iIcf+Icf+Icf+Icf+Icf+Icf+Ihx/4hx/4hx/4hx/4hx/4hxP7SHsEt4cf+Icf+Icf+Icf+Ihx/4hx/4hx/4hx/4hx/4P1zksaMbcf+Icf+Ihx/4hx/4hx/4hx/4hx/4hx/4iHE7sjS0TcuHH/iHH/iHH/iHH/iHH/iIcf+Icf+Icf+Icf9JCSx/bXH/iHH/iHH/iIcf+Icf+Icf+Icf+Icf+Icf+Ihx/4hx/4hx/4QkT8+7D/iHH/iHH/iIcf+Icf+Icf+Icf+Icf+Icf+Igw11ewOKiIcf+Icf+Ihx/4hx/4hx/4hx/4hx/4hx/4iHE3s7O5TEz/iHH/iHH/iIcf+Icf+Icf+Icf+Icf+Icf+Ihx/4hx/4hx/4hx/4hx/4hx/4iHH/iHFAl2z2iYhx/4hx/4hx/4iHH/iHH/iHH/iHH/iHH/iHH/gyBqW++VqHH/iHH/iIcf+Icf+Icf+Icf+Icf+Icf+Ihx/0e2PJSchx/4hx/4hx/4hx/4iHH/iHH/iHH/iHH/iHH/gth6waN4U+cf+Icf+Icf+Icf+Icf+Icf+Ihx/4hx/4hx/4hxRzEsjO2HH/iHH/iHH/iHH/iIcf+Icf+Icf+Icf+Icf+IQzd83Ihx/4hx/4hx/4hx/4iHH/iHH/iHH/iHH/iHH/iD/2JbEJ2oiHH/iHH/iHH/iHH/iHH/iHH/iIcf+Icf+IcTeVYbhqnocf+Ihx/4hx/4hx/4hx/4hx/4hx/4iHH/iHH/hAHXwPKIhx/4hx/4hx/4hx/4hx/4hx/4iHH/iHH/iHH/SKNslcn/iHH/iHH/iIcf+Icf+Icf+Icf+Icf+Icf+IhxSHtseElx/4hx/4hx/4hx/4iHH/iHH/iHH/iHH/iHH/hETxzLDnH/iHH/iHH/iIcf+Icf+Icf+Icf+Icf+Icf+DUArLv/U3H/iHH/iHH/iHH/iHH/iIcf+Icf+Icf+Icf+IcTTP/LswA4iHH/iHH/iHH/iHH/iHH/iHH/iIcf+Icf+Icf+Dldu7iiRP+Icf+Icf+Icf+Icf+Icf+Ihx/4hx/4hx/4hx/0AyrA3Vhx/4hx/4hx/4hx/4hx/4hx/4iHH/iHH/iHH/iHH/iHH/iHH/iIcf+Icf+Icf+Icf+Icf+Icf+Ihx/4hx/4hx/4QeSM8beIcf+Icf+Icf+Icf+Ihx/4hx/4hx/4hx/4hx/4Ru4soR1x/4iHH/iHH/iHH/iHH/iHH/iHH/iIcf+Icf+IWePXHHH/iHH/iHH/iIcf+Icf+Icf+Icf+Icf+Icf+IRvusoEWIcf+Icf+Ihx/4hx/4hx/4hx/4hx/4hx/4iHH/iDfxVroOqf+Icf+Icf+Icf+Ihx/4hx/4hx/4hx/4hx/4hxRIlst2mIcf+Icf+Icf+Icf+Icf+Ihx/4hx/4hx/4hx/4hx/4g8a2O0lJxx/4iHH/iHH/iHH/iHH/iHH/iHH/iIcf+Icf+Icf+Icf+EBdHAsuhx/4hx/4hx/4hx/4iHH/iHH/iHH/iHH/iHH/gyaJK+l22HH/iHH/iHH/iIcf+Icf+Icf+Icf+Icf+Icf+Efo3JFyhx/4hx/4hx/4iHH/iHH/iHH/iHH/iHH/iHH/iIcf+DhwQbiPvocf+Ihx/4hx/4hx/4hx/4hx/4hx/4iHH/iHH/iHH/iHH/gwZEGwq75x/4hx/4hx/4hx/4iHH/iHH/iHH/iHH/iHH/hAXRwLLocf+Icf+Icf+Ihx/4hx/4hx/4hx/4hx/4hx/4OMTcuDsjiHH/iHH/iHH/iHH/iIcf+Icf+Icf+Icf+Icf+DemirlZdXH/iHH/iHH/iHH/iHH/iHH/iIcf+Icf+Icf+D/LUrE0rYiHH/iHH/iHH/iHH/iHH/iHH/iIcf+Icf+EAdfA8oiHH/iHH/iHH/iHH/iHH/iHH/iIcf+Icf+Icf9MIyxdzf+Icf+Icf+Icf+Icf+Ihx/4hx/4hx/4hx/4hBl2wHif+Ihx/4hx/4hx/4hx/4hx/4hx/4iHH/iHH/herdJScf+Icf+Ihx/4hx/4hx/4hx/4hx/4hx/4iHH/hO+iwgXYhx/4hx/4hx/4hx/4hx/4iHH/iHH/iHH/iHE2ByO5+NyHH/iHH/iHH/iHH/iHH/iIcf+Icf+Icf+Icf+ITeKMMdeIcf+Icf+Icf+Ihx/4hx/4hx/4hx/4hx/4hx/4iHH/iHH/iHH/iHH/iHH/iHH/iIcf+Icf+INTZIu8m3hx/4iHH/iHH/iHH/iHH/iHH/iHH/iIcf+Icf+DOyNr5Nyf+Ihx/4hx/4hx/4hx/4hx/4hx/4iHH/iHH/iHH/iHH/iHH/iHH/iIcf+Icf+Icf+Icf+Icf9O36wiBYhx/4hx/4hx/4iHH/iHH/iHH/iHH/iHH/iHH/iIcf+Icf+Icf+Icf+Icf+Icf+Ihx/4hx/4hx/4PLSItEt3cf+Icf+Icf+Icf+Icf+Ihx/4hx/4hx/4hx/4hx/4hx/4iHH/iHH/iHE9cJazj2n/iIcf+Icf+Icf+Icf+Icf+Icf+Ihx/4hx/4hx/4hxPSL3st0IiHH/iHH/iHH/iHH/iIcf+Icf+Icf+Icf+Icf+IT8I8E9yIcf+Icf+Icf+Icf+Icf+Icf+Ihx/4hx/4hx/4hx/4hx/4hx/4iHH/iHH/iHH/iHH/iHH/iHH/iIcf+Icf+Icf+Icf+Icf+Icf+Ihx/4hx/4hx/4hx/4hx/zWLtLt0S4cf+Icf+Ihx/4hx/4hx/4hx/4hx/4hx/4iHH/SciMc3eHH/iHH/iHH/iHH/iHH/iHH/iIcf+Icf+Icf+IcTIaSr7ltf+Icf+Icf+Ihx/4hx/4hx/4hx/4hx/4hx/4hKkJxm9nH/iHH/iHH/iHH/iHH/iHH/iIcf+Icf+Icf+IcTr4I7UH3HH/iHH/iHH/iHH/iHH/iIcf+Icf+Icf+Icf+Icf+IcUQXLL6NiHH/iIcf+Icf+Icf+Icf+Icf+Icf+Ihx/4hx/1HX3yhx/4hx/4hx/4iHH/iHH/iHH/iHH/iHH/iHH/iIcf+Icf+Icf84VcG4qj6HH/iIcf+Icf+Icf+Icf+Icf+Icf+Ihx/4hxSAksf22HH/iHH/iHH/iHH/iHH/iIcf+Icf+Icf+Icf+DsW9rXpCXH/iHH/iHH/iHH/iHH/iIcf+Icf+Icf+Icf+IO+dRtRiuhx/4iHH/iHH/iHH/iHH/iHH/iHH/iIcf+Icf+DdUQ7mrvHH/iHH/iHH/iIcf+Icf+Icf+Icf+Icf+Icf+IRjxMrDuHH/iHH/iIcf+Icf+Icf+Icf+Icf+Icf+Ihx/4TM1cQyqHH/iHH/iHH/iHH/iHH/iIcf+Icf+Icf+Icf+Icf+Icf+IJmkFGqlvrocf+Icf+Icf+Icf+Ihx/4hx/4hx/4hx/4hx/4KgsSGm9O3ohx/4iHH/iHH/iHH/iHH/iHH/iHH/iIcf+IcUwtzD0jcf+Icf+Icf+Ihx/4hx/4hx/4hx/4hx/4hx/4iHH/iHH/iHH/iHH/iHH/PtKDsy18/4hx/4hx/4hx/4hx/4iHH/iHH/iHH/iHH/iHH/Ny0ZudLmiHH/iHH/iIcf+Icf+Icf+Icf+Icf+Icf+Ihx/0cpfJ1ocf+Icf+Ihx/4hx/4hx/4hx/4hx/4hx/4iHH/iHH/iHH/iHH/iHH/iHH/iIcf+Icf+Icf+Icf+Icf+D+MMbFzznH/iHH/iHH/iHH/iIcf+Icf+Icf+Icf+Icf+Icf+Ig84QK0Hv2HH/iHH/iIcf+Icf+Icf+Icf+Icf+Icf+Ihx/zpFxLa6O3H/iHH/iHH/iHH/iHH/iIcf+Icf+Icf+Icf+Icf+DmvVbdQqnH/iHH/iHH/iHH/iHH/iHH/iIcf+Icf+Icf+IcUh7bHhJcf+Ihx/4hx/4hx/4hx/4hx/4hx/4iHH/iHH/iE1wTDj7iHH/iIcf+Icf+Icf+Icf+Icf+Icf+Ihx/4hx/4QkpM61uIhx/4hx/4hx/4hx/4hx/4hx/4iHH/iHH/iEL8LOA9cf+Icf+Icf+Icf+Ihx/4hx/4hx/4hx/4hx/4hxMc+mvjBZhx/4hx/4hx/4hx/4hx/4hx/4iHH/iHH/iHH/iHH/iHH/iHH/iIcf+Icf+Icf9BJSz9rYhx/4hx/4hx/4hx/4iHH/iHH/iHH/iHH/iHH/g/6aSxFluHH/iHH/iHH/iHH/iIcf+Icf+Icf+Icf+Icf+IQvws4D1x/4iHH/iHH/iHH/iHH/iHH/iHH/iIcf+Icf+IcT4RfLHug3H/iHH/iIcf+Icf+Icf+Icf+Icf+Icf+Ihx/4hx/4hx/4hx/4hx/4hx/4iHH/iHH/iER3HMiOiIcf+Icf+Icf+Icf+Icf+Icf+Ihx/4hx/4hx/4NSdzvNiM/4hx/4iHH/iHH/iHH/iHH/iHH/iHH/iIcf+IKPHzGoDgzocf+Ihx/4hx/4hx/4hx/4hx/4hx/4iHH/iHH/RE8cyw6HH/iHH/iHH/iHH/iHH/iHH/iIcf+Icf+Icf+IMvemvghZhx/4hx/4hx/4iHH/iHH/iHH/iHH/iHH/iHH/iIS4McV85x/4hx/4hx/4iHH/iHH/iHH/iHH/iHH/iHH/iIcf+EaujKUXhx/4hx/4hx/4hx/4hx/4iHH/iHH/iHH/iHH/iHH/g4R8K4uD2Icf+Icf+Icf+Ihx/4hx/4hx/4hx/4hx/4hx/4g7f7G2gE7/iHH/iHH/iHH/iHH/iIcf+Icf+Icf+Icf+DFDcrDMjf+Icf+Icf+Ihx/4hx/4hx/4hx/4hx/4hx/4iHH/iHH/iDK3B75I+Ihx/4hx/4hx/4hx/4iHH/iHH/iHH/iHH/iHH/MqaLv1l0/4hx/4hx/4hx/4hx/4iHH/iHH/iHH/iHH/iHH/L552GiYYnv+Icf+Ihx/4hx/4hx/4hx/4hx/4hx/4iHH/iHH/iHH/N00SubLtiHH/iHH/iIcf+Icf+Icf+Icf+Icf+Icf+IhxOSyZttNmcf+Icf+Icf+Ihx/4hx/4hx/4hx/4hx/4hx/4iHE9dJGyi26Icf+Icf+Icf+Ihx/4hx/4hx/4hx/4hx/4hx/4iHH/ThBcLvpx/4iHH/iHH/iHH/iHH/iHH/iHH/iIcf+Icf+Icf+DpUmbarZohx/4iHH/iHH/iHH/iHH/iHH/iHH/iIcf+IcTRimbudZocf+Icf+Icf+Ihx/4hx/4hx/4hx/4hx/4hx/4iDZ5urqGRYcf+Icf+Icf+Icf+Ihx/4hx/4hx/4hx/4hx/4g01QK8Kv1x/4hx/4hx/4iHH/iHH/iHH/iHH/iHH/iHH/iIcUOW7NaR/4iHH/iHH/iHH/iHH/iHH/iHH/iIcf+Icf+IcU8VLB6t/4hx/4hx/4hx/4hx/4iHH/iHH/iHH/iHH/iHH/iE+nvBWEcf+Icf+Ihx/4hx/4hx/4hx/4hx/4hx/4iHH/iHH/iHH/iHH/iHH/iHH/iIcf+Icf+Icf+Icf+Icf+Icf+Ihx/0uNvGck/4hx/4hx/4hx/4hx/4hx/4iHH/iHH/iHH/iHH/iHH/iHH/Nm6OupFxiHH/iHH/iHH/iHH/iIcf+Icf+Icf+Icf+Icf+IMTVzv8qMcf+Icf+Icf+Icf+Icf+Icf+Ihx/4hx/4hx/4hx/zbAi7o/dIhx/4hx/4hx/4hx/4hx/4hx/4iHH/iHH/iHH/PjTxsssOiHH/iIcf+Icf+Icf+Icf+Icf+Icf+Ihx/4hx/4hxQPwsAT3/iHH/iHH/iHH/iIcf+Icf+Icf+Icf+Icf+Icf+Ihx/4hx/zdWl7mpaIhx/4hx/4hx/4hx/4hx/4iHH/iHH/iHH/iHH/QKTsBrFx/4hx/4hx/4hx/4iHH/iHH/iHH/iHH/iHH/iD8w9rHPCYhx/4hx/4hx/4hx/4iHH/iHH/iHH/iHH/iHH/iEoJLG9tiHH/iIcf+Icf+Icf+Icf+Icf+Icf+Ihx/4hx/4KwiVGm92rv+Icf+Icf+Ihx/4hx/4hx/4hx/4hx/4hx/4iHH/grOVUqXGqtiHH/iHH/iHH/iHH/iHH/iHH/iIcf+Icf+Icf+C85thocZJ6HH/iHH/iIcf+Icf+Icf+Icf+Icf+Icf+Ihx/4UdfQOP+Icf+Icf+Icf+Ihx/4hx/4hx/4hx/4hx/4hx/4iHH/iHH/QF0cCy6Icf+Icf+Icf+Icf+Icf+Icf+Ihx/4hx/4hx/4PzPJssw2/4hx/4iHH/iHH/iHH/iHH/iHH/iHH/iIcf+IOd4jtyHciHH/iHH/iHH/iHH/iHH/iHH/iIcf+Icf+Icf+IcS/PQRoDC+5x/4hx/4hx/4hx/4iHH/iHH/iHH/iHH/iHH/UdffKIcf+Icf+Icf+Icf+Icf+Icf+Ihx/4hx/4hx/0IvzO0DiHH/iIcf+Icf+Icf+Icf+Icf+Icf+Ihx/4hx/4hx/zHuIbAh3v+Icf+Ihx/4hx/4hx/4hx/4hx/4hx/4iHH/iHH/iHH/iHH/iHH/iEcEXJ+6hx/4hx/4iHH/iHH/iHH/iHH/iHH/iHH/iIcf+IOzPKtcw1cf+Icf+Ihx/4hx/4hx/4hx/4hx/4hx/4iHH/iHH/iHH/iHH/iHH/iHH/iIcf+Icf+Icf+Icf+DlIQbe3vohx/4hx/4hx/4iHH/iHH/iHH/iHH/iHH/iHH/iExbHEpOhx/4hx/4iHH/iHH/iHH/iHH/iHH/iHH/iIcf+Icf9N+ixAXf+Icf+Icf+Icf+Icf+Ihx/4hx/4hx/4hx/4hx/zXQMbwvzv+Icf+Icf+Icf+Icf+Icf+Ihx/4hx/4hx/4hx/4Qvws4D2HH/iHH/iIcf+Icf+Icf+Icf+Icf+Icf+Ihx/0aujKUXiHH/iHH/iHH/iHH/iHH/iIcf+Icf+Icf+Icf+Icf9Sr95Qhx/4hx/4hx/4hx/4hx/4iHH/iHH/iHH/iHH/iEkxLHztiHH/iHH/iHH/iIcf+Icf+Icf+Icf+Icf+Icf+Ihx/yU0kRq8tu6HH/iHH/iHH/iHH/iIcf+Icf+Icf+Icf+Icf+IcTk1cbbKjohx/4hx/4iHH/iHH/iHH/iHH/iHH/iHH/iIcf87uIO2R3z/iHH/iIcf+Icf+Icf+Icf+Icf+Icf+Ihx/4hZ49cccf+Icf+Icf+Icf+Ihx/4hx/4hx/4hx/4hx/4hx/4g0MSG8zt6HH/iHH/iHH/iHH/iHH/iHH/iIcf+Icf+Icf+IcT1Fw7O6PP+Icf+Icf+Icf+Ihx/4hx/4hx/4hx/4hx/4hx/4iHH/iDv+crUBjXH/iHH/iHH/iHH/iIcf+Icf+Icf+Icf+Icf+IO9VXtSqocf+Icf+Icf+Icf+Ihx/4hx/4hx/4hx/4hx/4hx/4iHH/gyKke+1biIcf+Icf+Icf+Ihx/4hx/4hx/4hx/4hx/4hx/4g7RkO2ubz/iHH/iHH/iHH/iHH/iIcf+Icf+Icf+Icf+Icf+D6S47NtHP+Icf+Icf+Icf+Icf+Ihx/4hx/4hx/4hx/4hx/zxuNrWRyf+Icf+Icf+Ihx/4hx/4hx/4hx/4hx/4hx/4iHE96/izFAf/iHH/iHH/iHH/iHH/iIcf+Icf+Icf+Icf+Icf+Icf+Ihx/4Qzd83Ihx/4hx/4iHH/iHH/iHH/iHH/iHH/iHH/iIcf+IMZsJv2T2cf+Icf+Ihx/4hx/4hx/4hx/4hx/4hx/4iHH/iHEygJW9f2qHH/iHH/iHH/iIcf+Icf+Icf+Icf+Icf+Icf+IhJMSx87Ycf+Ihx/4hx/4hx/4hx/4hx/4hx/4iHH/iHH/iDOi4r5dHf+Icf+Icf+Ihx/4hx/4hx/4hx/4hx/4hx/4iHH/iHH/iHH/iCJg4xrp8c6Icf+Ihx/4hx/4hx/4hx/4hx/4hx/4iHH/iHH/g7mjG1Zc5x/4iHH/iHH/iHH/iHH/iHH/iHH/iIcf+Icf+Icf83MKG5z15x/4hx/4hx/4hx/4hx/4hx/4iHH/iHH/iHH/iHH/TDCsTPWIcf+Icf+Icf+Icf+Icf+Icf+Ihx/4hx/4hx/4hx/zo1cbbKjocf+Icf+Icf+Icf+Ihx/4hx/4hx/4hx/4hx/4g5HRy44uP/iHH/iHH/iHH/iIcf+Icf+Icf+Icf+Icf+Icf+Ihx/4hx/4hx/4hx/4WrvWRIhx/4hx/4hx/4hx/4hx/4hx/4iHH/iHH/iHH/gvaQMaGW/Ohx/4hx/4hx/4hx/4iHH/iHH/iHH/iHH/iHH/iHH/RRcsvo2HH/iIcf+Icf+Icf+Icf+Icf+Icf+Ihx/4hx/4hxTnUcGK6Ihx/4hx/4hx/4hx/4hx/4hx/4iHH/iHH/iHH/iHH/iHH/iHH/iIcf+Icf+Icf+Icf+IcTai4bldHnH/iHH/iIcf+Icf+Icf+Icf+Icf+Icf+Ihx/4g3cRe5juiHH/iHH/iHH/iHH/iIcf+Icf+Icf+Icf+Icf+Icf9U8dwOcf+Icf+Icf+Icf+Icf+Icf+Ihx/4hx/4hx/4hx/4gwVkKwub1x/4hx/4iHH/iHH/iHH/iHH/iHH/iHH/iIcf+IcTmiOLZdx4hx/4hx/4hx/4hx/4iHH/iHH/iHH/iHH/iHH/iHH/iIcf+Icf+Icf+Icf+Icf+Icf+Ihx/4hx/4hx/4hx/4gmGRIarm7eiHH/iHH/iIcf+Icf+Icf+Icf+Icf+Icf+Ihx/4hx/4hx/4hx/4hx/4hx/4iHH/iHH/iHH/iHH/iHFJ0Dxi/Icf+Ihx/4hx/4hx/4hx/4hx/4hx/4iHH/iHH/iDXjAbsc/ohx/4iHH/iHH/iHH/iHH/iHH/iHH/iIcf+Icf8xd2e/iJiHH/iHH/iHH/iHH/iHH/iIcf+Icf+Icf+Icf+Icf+IT1qcKlb/iHH/iHH/iHH/iHH/iHH/iIcf+Icf+Icf+Icf+IcTX+c7oBjIhx/4hx/4hx/4hx/4hx/4iHH/iHH/iHH/iHH/iHFYu9dEcf+Icf+Icf+Icf+Icf+Icf+Ihx/4hx/4hx/4hxMbMMvkzziHH/iHH/iIcf+Icf+Icf+Icf+Icf+Icf+Ihx/4PydxsdiOiIcf+Icf+Icf+Icf+Icf+Icf+Ihx/4hx/4hxTudcEYqIcf+Icf+Icf+Icf+Ihx/4hx/4hx/4hx/4hx/4IdhzGvJ4zoiHH/iHH/iHH/iHH/iHH/iHH/iIcf+Icf+Icf+Icf+Icf+Icf+Ihx/4hx/4hx/4hx/4hx/4hx/z798rICDXH/iHH/iIcf+Icf+Icf+Icf+Icf+Icf+Ihx/4hx/0NcnOo2/4hx/4hx/4iHH/iHH/iHH/iHH/iHH/iHH/iIcf9IMSyc7f+Ihx/4hx/4hx/4hx/4hx/4hx/4iHH/iHH/iHH/iHH/iHH/iHH/iIcf+Icf+Icf+Icf+Icf+Icf+Ihx/4hx/4hx/4hx/4hx/4hx/4iHH/iHH/iHEo95kacIZuiHH/iHH/iIcf+Icf+Icf+Icf+Icf+Icf+Ihx/4hxOqO2tVxJiHH/iHH/iHH/iIcf+Icf+Icf+Icf+Icf+Icf+IhGFyyujYiHH/iHH/iHH/iHH/iHH/iHH/iIcf+Icf+Icf+DRzFbyM6ocf+Icf+Icf+Icf+Icf+Ihx/4hx/4hx/4hx/4hKCSxvbYhx/4hx/4iHH/iHH/iHH/iHH/iHH/iHH/iIcf8/ISKx3t1x/4hx/4hx/4hx/4iHH/iHH/iHH/iHH/iHH/iHH/iFq71kSHH/iHH/iHH/iHH/iIcf+Icf+Icf+Icf+Icf+Icf+Dw0SbTLtohx/4hx/4iHH/iHH/iHH/iHH/iHH/iHH/iIcf9ObWwpKYhx/4hx/4hx/4iHH/iHH/iHH/iHH/iHH/iHH/hFiWy3aXH/iHH/iHH/iHH/iHH/iIcf+Icf+Icf+Icf+IcTHdpb8iWv+Icf+Icf+Ihx/4hx/4hx/4hx/4hx/4hx/4iHH/iF3V1Cr/iHH/iHH/iHH/iIcf+Icf+Icf+Icf+Icf+Icf+IhxKGiFGnl3rocf+Icf+Icf+Icf+Icf+Icf+Ihx/4hx/4hx/4hxUa/eUIhx/4hx/4hx/4hx/4hx/4hx/4iHH/iHH/iHH/iExbHEpOhx/4hx/4hx/4hx/4hx/4iHH/iHH/iHH/iHH/iHH/O11ktaKbcf+Icf+Icf+Icf+Icf+Icf+Ihx/4hx/4hx/4hx/1HX3yhx/4iHH/iHH/iHH/iHH/iHH/iHH/iIcf+Icf+IcT+vqrBQVYcf+Icf+Icf+Ihx/4hx/4hx/4hx/4hx/4hx/4hHkRyW7ohx/4hx/4hx/4iHH/iHH/iHH/iHH/iHH/iHH/hHaRypbv+Icf+Icf+Ihx/4hx/4hx/4hx/4hx/4hx/4iHH/iHH/iHH/iHH/iHH/iHH/iIcf+Icf+Icf+IcU8VLB6t/4hx/4hx/4hx/4iHH/iHH/iHH/iHH/iHH/iHH/TfosQF3/iIcf+Icf+Icf+Icf+Icf+Icf+Ihx/4hx/4hx/4NBpKvOW1hx/4hx/4hx/4iHH/iHH/iHH/iHH/iHH/iHH/iIQB18Dyhx/4hx/4iHH/iHH/iHH/iHH/iHH/iHH/iIcf+IOtjTticsiHH/iHH/iHH/iIcf+Icf+Icf+Icf+Icf+Icf+Ihx/4hxP8+jsDBchx/4hx/4iHH/iHH/iHH/iHH/iHH/iHH/iIcf+INLI2vE3JiHH/iIcf+Icf+Icf+Icf+Icf+Icf+Ihx/4hx/4g49Cm4C9Zx/4hx/4hx/4hx/4iHH/iHH/iHH/iHH/iHH/iHH/QDKsDdWHH/iHH/iHH/iHH/iIcf+Icf+Icf+Icf+Icf+Icf8lZjIauZzeiHH/iHH/iHH/iIcf+Icf+Icf+Icf+Icf+Icf+Ig7OES2x7v/iHH/iHH/iIcf+Icf+Icf+Icf+Icf+Icf+IhxMMdavzilcf+Icf+Icf+Icf+Ihx/4hx/4hx/4hx/4hx/4hx/4Q3cc2I5x/4hx/4hx/4iHH/iHH/iHH/iHH/iHH/iHH/iIcf+Icf+Icf+Icf+Icf+Icf+Ihx/4hx/4hx/4hxUNffKIcf+Ihx/4hx/4hx/4hx/4hx/4hx/4iHH/iHH/iDr4erYHhYcf+Icf+Icf+Icf+Ihx/4hx/4hx/4hx/4hx/4hx/4iHH/iHH/g7Hxm14OZx/4hx/4hx/4hx/4hx/4iHH/iHH/iHH/iHH/iHH/SoMcd87/iHH/iHH/iHH/iHH/iIcf+Icf+Icf+Icf+Icf+E6CnDfW/4iHH/iHH/iHH/iHH/iHH/iHH/iIcf+Icf+Icf+ErtrGEliHH/iHH/iHH/iHH/iHH/iIcf+Icf+Icf+Icf+Icf8zOkO+xbz/iHH/iHH/iHH/iHH/iHH/iIcf+Icf+Icf+Icf+Icf+ErQPHL8/4iHH/iHH/iHH/iHH/iHH/iHH/iIcf+Icf+Icf+Icf8m0iMaot3OiHH/iHH/iHH/iHH/iHH/iHH/iIcf+Icf+Icf+EaujKUXhx/4hx/4hx/4iHH/iHH/iHH/iHH/iHH/iHH/iIcUAlLP2tiIcf+Icf+Icf+Icf+Icf+Icf+Ihx/4hx/4hx/4Oj6TtsFscf+Icf+Icf+Ihx/4hx/4hx/4hx/4hx/4hx/4iHH/MC8YsODniHH/iIcf+Icf+Icf+Icf+Icf+Icf+Ihx/4hx/4R5Eclu6Icf+Ihx/4hx/4hx/4hx/4hx/4hx/4iHH/iHH/iHH/iHH/iHH/iHH/iIcf+Icf+Icf+Icf+Icf+Icf+Ihx/4hx/4hx/4hx/4hx/4hx/4iHH/iHH/iHFGtjyUnIhx/4hx/4iHH/iHH/iHH/iHH/iHH/iHH/iIcf+Icf+Icf+Icf+Icf+Icf+Ihx/4hx/4hx/4hx/4hx/4hx/4iHH/Qzd83IiHH/iHH/iIcf+Icf+Icf+Icf+Icf+Icf+Ihx/4gx8a6/DlGIcf+Icf+Icf+Icf+Icf+Icf+Ihx/4hx/4hx/4hPdRwYrnH/iHH/iHH/iHH/iHH/iHH/iIcf+Icf+Icf+Icf+Icf+IcVfj2Bxx/4hx/4hx/4hx/4hx/4hx/4iHH/iHH/iHH/iHH/iHH/iHH/iIcf+Icf+Icf+Icf+Icf+Icf+Ihx/4hx/4hxRVF8quiHH/iIcf+Icf+Icf+Icf+Icf+Icf+Ihx/4hx/4hxMT1tvsKScf+Ihx/4hx/4hx/4hx/4hx/4hx/4iHH/iHH/iHH/iHH/iHH/NQCsu/9Thx/4hx/4hx/4hx/4hx/4hx/4iHH/iHH/iHH/iEo7zGxDiHH/iIcf+Icf+Icf+Icf+Icf+Icf+Ihx/4hx/4MxUjvurc/4iHH/iHH/iHH/iHH/iHH/iHH/iIcf+Icf+Icf9F1oyyl4hx/4hx/4hx/4hx/4iHH/iHH/iHH/iHH/iHH/iHH/iIcf+Icf+Icf+Icf+Icf+Icf+Ihx/4hx/4hx/4hx/4hDN3zciHH/iHH/iHH/iHH/iHH/iIcf+Icf+Icf+Icf+Icf8+y1KyNK1x/4hx/4hx/4hx/4hx/4iHH/iHH/iHH/iHH/iHH/iHH/iIcUnQPGL8hx/4hx/4hx/4hx/4hx/4iHH/iHH/iHH/iHH/iHFFkRym7ocf+Icf+Icf+Icf+Icf+Ihx/4hx/4hx/4hx/4hx/4hx/4iHH/iDLuIb4R3ocf+Icf+Icf+Ihx/4hx/4hx/4hx/4hx/4hx/4iHH/iHH/iHH/iHH/iHH/iHH/iIcf+Icf+Icf+Icf+IcS3GdhojmJ5x/4hx/4hx/4iHH/iHH/iHH/iHH/iHH/iHH/iIcf9HaRypbv+Icf+Ihx/4hx/4hx/4hx/4hx/4hx/4iHH/iHH/Jap6GrVYXohx/4hx/4hx/4hx/4hx/4iHH/iHH/iHH/iHH/iHE266O5FFxx/4hx/4hx/4hx/4hx/4hx/4iHH/iHH/iHH/iHH/iHH/iHH/iIcf+Icf+Icf+Icf+Icf+Icf+Ihx/4hx/zDtorEiXf+Icf+Icf+Icf+Ihx/4hx/4hx/4hx/4hx/4hx/0wjLF3N/4hx/4iHH/iHH/iHH/iHH/iHH/iHH/iIcf+IcTrPpLYwW/+Ihx/4hx/4hx/4hx/4hx/4hx/4iHH/iHH/iHE31QG4Kv5x/4iHH/iHH/iHH/iHH/iHH/iHH/iIcf+Icf+Icf8mBWEqr6ntcf+Icf+Icf+Ihx/4hx/4hx/4hx/4hx/4hx/4iHFAfOz4MYcf+Icf+Icf+Icf+Icf+Icf+Ihx/4hx/4hx/4hxVMnbNnH/iIcf+Icf+Icf+Icf+Icf+Icf+Ihx/4hx/4hx/1Kv3lBx/4iHH/iHH/iHH/iHH/iHH/iHH/iIcf+Icf+Icf+D8M8bHzDohx/4hx/4hx/4hx/4hx/4hx/4iHH/iHH/iHH/iHH/iD4CUbL9rnH/iHH/iIcf+Icf+Icf+Icf+Icf+Icf+Ihx/4hx/4hx/4hx/4hx/4hx/4iHH/iHH/iDwXdbXoiv+Icf+Icf+Icf+Icf+Icf+Ihx/4hx/4hx/4hx/4gy9VK+Cq2HH/iHH/iHH/iHH/iHH/iHH/iIcf+Icf+Icf+Icf+C6jSCo1y33/iHH/iIcf+Icf+Icf+Icf+Icf+Icf+Ihx/4hx/4hJiOx3cXH/iHH/iHH/iHH/iHH/iIcf+Icf+Icf+Icf+Icf8zZRa+mun/iHH/iIcf+Icf+Icf+Icf+Icf+Icf+Ihx/4hx/4hEztzDEocf+Icf+Icf+Icf+Icf+Icf+Ihx/4hx/4hx/4hx/1nj1xyIcf+Ihx/4hx/4hx/4hx/4hx/4hx/4iHH/iHH/g1tDO7S8xx/4hx/4hx/4hx/4hx/4iHH/iHH/iHH/iHH/iHH/hG7iyhHXH/iIcf+Icf+Icf+Icf+Icf+Icf+Ihx/4hx/4hx/ybOxBqzE77/iHH/iHH/iIcf+Icf+Icf+Icf+Icf+Icf+Ihx/4hx/4hx/4hx/4hx/4hx/4iHH/iHH/iHH/iHH/iHH/OmBEtp+7iHH/iHH/iHH/iHH/iHH/iIcf+Icf+Icf+Icf+IcS+oehoFeF5x/4hx/4hx/4iHH/iHH/iHH/iHH/iHH/iHH/iIcf82k2S6bJtx/4hx/4hx/4hx/4hx/4iHH/iHH/iHH/iHH/iHH/iDlfYregnXH/iHH/iIcf+Icf+Icf+Icf+Icf+Icf+Ihx/4hx/4gz5iu+GdT/iIcf+Icf+Icf+Icf+Icf+Icf+Ihx/4hx/4hx/4PG8MtJDziHH/iIcf+Icf+Icf+Icf+Icf+Icf+Ihx/4hx/4hxWLvYRP+Icf+Ihx/4hx/4hx/4hx/4hx/4hx/4iHH/iHH/iHH/iHH/hD9tzQkohx/4hx/4hx/4hx/4hx/4iHH/iHH/iHH/iHH/iHFAL8z9A3H/iHH/iHH/iHH/iHH/iHH/iIcf+Icf+Icf+Icf+ITzV8HKiHH/iHH/iHH/iHH/iHH/iIcf+Icf+Icf+Icf+Icf+IQeSM8beHH/iHH/iIcf+Icf+Icf+Icf+Icf+Icf+Ihx/4hx/0/nXBGKhx/4hx/4hx/4hx/4hx/4iHH/iHH/iHH/iHH/iHH/iHH/iIcf+Icf+Icf9IsOyE8Yhx/4hx/4hx/4hx/4hx/4iHH/iHH/iHH/iHH/iHH/g3iDi5d8eIcf+Icf+Icf+Icf+Icf+Icf+Ihx/4hx/4hx/4hxRIlst2mHH/iIcf+Icf+Icf+Icf+Icf+Icf+Ihx/4hx/4hxLySSGg223nH/iIcf+Icf+Icf+Icf+Icf+Icf+Ihx/4hx/4hxQPwsAT3/iHH/iHH/iHH/iIcf+Icf+Icf+Icf+Icf+Icf+E167DhRcf+Ihx/4hx/4hx/4hx/4hx/4hx/4iHH/iHH/iHH/iD/ppLEWW3H/iHH/iHH/iHH/iHH/iHH/iIcf+Icf+Icf+Icf+EXWjLKXhx/4hx/4hx/4iHH/iHH/iHH/iHH/iHH/iHH/iIcTV/sruATf+Icf+Icf+Ihx/4hx/4hx/4hx/4hx/4hx/4iHH/iDLcJ78j2P+Ihx/4hx/4hx/4hx/4hx/4hx/4iHH/iHH/iHH/iHH/iHH/iHH/iIcf+Icf85dJK4i23/iIcf+Icf+Icf+Icf+Icf+Icf+Ihx/4hx/4hx/4hx/4hx/4hx/4iHH/iHH/iHH/StA8Yvxx/4hx/4hx/4iHH/iHH/iHH/iHH/iHH/iHH/iIOXVot4qXiHH/iHH/iHH/iHH/iHH/iIcf+Icf+Icf+Icf+IcUui7EXRiHH/iHH/iHH/iIcf+Icf+Icf+Icf+Icf+Icf+Ihx/4hxO8lVtDaqcf+Icf+Icf+Icf+Ihx/4hx/4hx/4hx/4hx/4hx/4NuCEuh97hx/4hx/4iHH/iHH/iHH/iHH/iHH/iHH/iIcf+Icf+DPigr4dff+Icf+Icf+Ihx/4hx/4hx/4hx/4hx/4hx/4iHH/M7DhvU8ecf+Icf+Icf+Icf+Icf+Icf+Ihx/4hx/4hx/4hx/4hxMxl0veaL/4hx/4hx/4hx/4hx/4iHH/iHH/iHH/iHH/iHH/iHH/NOMBvBz+hx/4hx/4hx/4hx/4iHH/iHH/iHH/iHH/iHH/iHH/g5rQG4Uv7/iHH/iHH/iIcf+Icf+Icf+Icf+Icf+Icf+Ihx/4OV9it6Cdhx/4hx/4hx/4hx/4hx/4hx/4iHH/iHH/iHH/iHH/iHH/hMMKxM9Ycf+Icf+Icf+Icf+Icf+Ihx/4hx/4hx/4hx/4hx/zQxIbzO3ohx/4iHH/iHH/iHH/iHH/iHH/iHH/iIcf+Icf+IcUswrEz1iHH/iIcf+Icf+Icf+Icf+Icf+Icf+Ihx/4hx/4hx/4g1mom7ZXaIcf+Icf+Ihx/4hx/4hx/4hx/4hx/4hx/4iHH/hMMKxM9XH/iHH/iHH/iIcf+Icf+Icf+Icf+Icf+Icf+Ihx/4hxOcCKtj91cf+Icf+Icf+Icf+Ihx/4hx/4hx/4hx/4hx/4hx/4glPwgavA9+hx/4hx/4hx/4hx/4hx/4iHH/iHH/iHH/iHH/iHH/iHH/iIcf+Icf+Icf+Icf+Icf+Icf+Ihx/4hx/4hx/4hx/4hIsOyE8XH/iHH/iHH/iHH/iIcf+Icf+Icf+Icf+Icf+Icf+IONmpuSZW/4hx/4iHH/iHH/iHH/iHH/iHH/iHH/iIcf+Icf8wZEGwq76HH/iHH/iHH/iHH/iHH/iHH/iIcf+Icf+Icf+Icf83v/+5QABx/4hx/4hx/4iHH/iHH/iHH/iHH/iHH/iHH/iIcf9HaRypbv+Icf+Ihx/4hx/4hx/4hx/4hx/4hx/4iHH/iHH/iHH/iHH/iHH/iHH/iIcf+Icf+Icf+IPswosjPXiHH/iHH/iHH/iIcf+Icf+Icf+Icf+Icf+Icf+Ihx/z0zc7PMjIhx/4hx/4hx/4hx/4iHH/iHH/iHH/iHH/iHH/iHE4r1W3UKqIcf+Icf+Icf+Icf+Icf+Ihx/4hx/4hx/4hx/4hx/4hx/4iHH/iHH/iHH/iHH/iHH/iHH/Oa0Bt1L+cf+Icf+Icf+Ihx/4hx/4hx/4hx/4hx/4hx/4iHH/gwDcqwAzVx/4iHH/iHH/iHH/iHH/iHH/iHH/iIcf+Icf+Icf+ExbHEpOiHH/iHH/iHH/iHH/iHH/iIcf+Icf+Icf+Icf+Icf+Icf+Ihx/zv8y7UDNHH/iHH/iHH/iHH/iHH/iHH/iIcf+Icf+Icf+Icf9au9ZEiIcf+Icf+Icf+Icf+Icf+Icf+Ihx/4hx/4hx/4hx/4hx/4hx/4iHH/iHH/iHH/iHH/iHH/iHH/iIcf+Icf+Icf+Icf+IWrvWRIcf+Icf+Icf+Icf+Icf+Icf+Ihx/4hx/4hx/4hx/4hx/4hFFyzOjf+Icf+Ihx/4hx/4hx/4hx/4hx/4hx/4iHH/iHH/iHH/iEmI7Hdxcf+Icf+Icf+Icf+Ihx/4hx/4hx/4hx/4hx/4hx/4g/4IKxH31x/4hx/4hx/4hx/4hx/4iHH/iHH/iHH/iHH/iHH/hCRPz7sP+Ihx/4hx/4hx/4hx/4hx/4hx/4iHH/iHH/iHH/iD7sIbIT3ohx/4iHH/iHH/iHH/iHH/iHH/iHH/iIcf+Icf+IPnSRs4tu/4hx/4iHH/iHH/iHH/iHH/iHH/iHH/iIcf+Icf+IU6/dUIhx/4iHH/iHH/iHH/iHH/iHH/iHH/iIcf+Icf+IT3UcKK7/iIcf+Icf+Icf+Icf+Icf+Icf+Ihx/4hx/4hx/zX/SbsAtocf+Icf+Icf+Icf+Ihx/4hx/4hx/4hx/4hx/4hx/4iHH/iHH/iHH/iHH/iDGdXb9ioocf+Ihx/4hx/4hx/4hx/4hx/4hx/4iHH/iHH/iHH/iHH/iHH/iHH/iIcf+Icf+Icf+Icf+IRUnMy2P/iIcf+Icf+Icf+Icf+Icf+Icf+Ihx/4hx/4hx/4UdfQOP+Icf+Ihx/4hx/4hx/4hx/4hx/4hx/4iHH/iHH/iHH/iHH/g2LJq602WHH/iHH/iHH/iHH/iIcf+Icf+Icf+Icf+Icf+Icf+DJ2kb6JbnH/iHH/iHH/iHH/iIcf+Icf+Icf+Icf+Icf+Icf+Ihx/4hx/4hx/4hx/4hx/4hx/4iHH/iHH/iHFPYkwJ23H/iIcf+Icf+Icf+Icf+Icf+Icf+Ihx/4hx/4hx/4MbsCv0T9iHH/iHH/iHH/iHH/iIcf+Icf+Icf+Icf+Icf+Icf+Ez//EAAiHH/iHH/iHH/iHH/iIcf+Icf+Icf+Icf+Icf+Icf+DaaMrtlzf+Icf+Ihx/4hx/4hx/4hx/4hx/4hx/4iHH/iHH/iDXtobwSXv+Icf+Icf+Icf+Icf+Ihx/4hx/4hx/4hx/4hx/4hxLXKIGjjXfv+Icf+Icf+Icf+Ihx/4hx/4hx/4hx/4hx/4hx/4iDj0KbgL1nH/iHH/iHH/iHH/iHH/iHH/iIcf+Icf+Icf+Icf+ISPCMkPf/iHH/iHH/iHH/iIcf+Icf+Icf+Icf+Icf+Icf+IgzqDK9V82Icf+Ihx/4hx/4hx/4hx/4hx/4hx/4iHH/iHH/iDa7AbpE/oiHH/iHH/iHH/iHH/iHH/iHH/iIcf+Icf+Icf+IT3UcGK5x/4hx/4hx/4hx/4hx/4hx/4iHH/iHH/iHH/iHH/g45iq4GdWIhx/4hx/4hx/4hx/4hx/4hx/4iHH/iHH/iHH/iCVaJSq6Xa1x/4hx/4hx/4hx/4iHH/iHH/iHH/iHH/iHH/iHH/ghWsM6+lPMiHH/iHH/iHH/iIcf+Icf+Icf+Icf+Icf+Icf+Ihx/4hx/4NQkhu/behx/4hx/4hx/4iHH/iHH/iHH/iHH/iHH/iHH/iIcf+Icf+Icf+Icf+Icf+Icf+Ihx/4hx/4hx/07frCIFiHH/iHH/iHH/iHH/iHH/iIcf+Icf+Icf+Icf+Icf+Di3XLlIo/+Icf+Icf+Ihx/4hx/4hx/4hx/4hx/4hx/4iHH/iDAdHrHy4f+Icf+Icf+Icf+Icf+Ihx/4hx/4hx/4hx/4hx/4hx/4iHH/iHH/g7Hxm14OZx/4hx/4hx/4hx/4hx/4iHH/iHH/iHH/iHH/iHH/iDKDEr587Ycf+Ihx/4hx/4hx/4hx/4hx/4hx/4iHH/iHH/iHH/P07lsbEaiHH/iHH/iIcf+Icf+Icf+Icf+Icf+Icf+Ihx/4hx/zPbUb0krocf+Icf+Icf+Ihx/4hx/4hx/4hx/4hx/4hx/4iHH/iDdokbmXbocf+Icf+Ihx/4hx/4hx/4hx/4hx/4hx/4iHH/iHH/gytbK+Sk2Icf+Icf+Ihx/4hx/4hx/4hx/4hx/4hx/4iHH/iEso/F1wcf+Icf+Icf+Icf+Ihx/4hx/4hx/4hx/4hx/4hx/4hEcczI43H/iHH/iHH/iHH/iHH/iHH/iIcf+Icf+Icf+Icf+Icf+Icf+Ihx/4hx/4hx/4hx/4hx/4hx/4iHH/iHH/g/vtGxQS5x/4hx/4hx/4hx/4hx/4iHH/iHH/iHH/iHH/iHH/iHH/iIcf+Icf+Icf+IOICUuH9rcf+Icf+Icf+Ihx/4hx/4hx/4hx/4hx/4hx/4iHH/iHE/tIexS3j/iHH/iIcf+Icf+Icf+Icf+Icf+Icf+Ihx/4hx/4hBl2wHif+Icf+Icf+Ihx/4hx/4hx/4hx/4hx/4hx/4iHH/iEaujKUXcf+Icf+Icf+Icf+Icf+Ihx/4hx/4hx/4hx/4hx/4hxWLvXRHH/iHH/iHH/iHH/iHH/iIcf+Icf+Icf+Icf+Icf+Icf8/I3ax3ImHH/iIcf+Icf+Icf+Icf+Icf+Icf+Ihx/4hx/4hx/4hWydo2hx/4iHH/iHH/iHH/iHH/iHH/iHH/iIcf+Icf+Icf+IOnCXt49o/4hx/4hx/4hx/4hx/4iHH/iHH/iHH/iHH/iHH/iHH/iIcf+Icf+Icf+Icf+Icf+Icf+Ihx/4hx/4hx/0uoPFV8cf+Icf+Ihx/4hx/4hx/4hx/4hx/4hx/4iHH/iHH/UdffKHH/iHH/iHH/iIcf+Icf+Icf+Icf+Icf+Icf+Ihx/4g8XWS0opuHH/iHH/iHH/iIcf+Icf+Icf+Icf+Icf+Icf+Ihx/4STEsfO2Ihx/4hx/4hx/4hx/4hx/4hx/
[truncated: 1,163,227 more chars]
