# Supplementary material for: Automated imaging and identification of proteoforms directly from ovarian cancer tissue
Source: Nat Commun. 2023 Oct 14;14:6478. doi: 10.1038/s41467-023-42208-3 (PMC10576781; doi:10.1038/s41467-023-42208-3)
Supplement: Supplementary file 6 — Supplementary Data 2 [file 41467_2023_42208_MOESM6_ESM.zip › Supplementary Data 2/15 22853 ensemble.tdValidate]

<?xml version="1.0"?>
<pvsDataSet xmlns:xsi="http://www.w3.org/2001/XMLSchema-instance" xmlns:xsd="http://www.w3.org/2001/XMLSchema" version="1" xmlns="http://www.topdownproteomics.org/ms/pvml">
  <cvList count="2">
    <cv id="MS" fullName="Proteomics Standards Initiative Mass Spectrometry Ontology" version="1.18.1" URI="http://psidev.cvs.sourceforge.net/*checkout*/psidev/psi/psi-ms/mzML/controlledVocabulary/psi-ms.obo" xmlns="http://psi.hupo.org/ms/mzml" />
    <cv id="UO" fullName="Unit Ontology" version="1.20" URI="http://obo.cvs.sourceforge.net/*checkout*/obo/obo/ontology/phenotype/unit.obo" xmlns="http://psi.hupo.org/ms/mzml" />
  </cvList>
  <metadata>
    <contact>
      <guid>00000000-0000-0000-0000-000000000000</guid>
      <name />
      <organization />
      <address />
      <URL />
      <email />
    </contact>
    <sampleProcessing>
      <fixedModificationList />
    </sampleProcessing>
    <parameters>
      <userParam name="FragmentationMaxPpmTolerance" value="5" xmlns="http://psi.hupo.org/ms/mzml" />
      <userParam name="PrecursorMinimumCharge" value="1" xmlns="http://psi.hupo.org/ms/mzml" />
      <userParam name="FDRCounts" value="1000" xmlns="http://psi.hupo.org/ms/mzml" />
      <userParam name="DistributionGenerator" value="0" xmlns="http://psi.hupo.org/ms/mzml" />
      <userParam name="PrecursorSubPpmTolerance" value="3" xmlns="http://psi.hupo.org/ms/mzml" />
      <userParam name="UseTHRASHnoiseCalc" value="False" xmlns="http://psi.hupo.org/ms/mzml" />
      <userParam name="ShowPrecursorIsotopicFits" value="True" xmlns="http://psi.hupo.org/ms/mzml" />
      <userParam name="ShowInternalFragmentFlags" value="False" xmlns="http://psi.hupo.org/ms/mzml" />
      <userParam name="SharedIsotopeColor" value="Black" xmlns="http://psi.hupo.org/ms/mzml" />
      <userParam name="ShowFragmentationSpectraAnnotations" value="True" xmlns="http://psi.hupo.org/ms/mzml" />
      <userParam name="PlotNoisePeaks" value="False" xmlns="http://psi.hupo.org/ms/mzml" />
      <userParam name="PrecursorSignalToNoiseCutoff" value="1" xmlns="http://psi.hupo.org/ms/mzml" />
      <userParam name="UseShapeValidator" value="False" xmlns="http://psi.hupo.org/ms/mzml" />
      <userParam name="RecentFilePaths" value="" xmlns="http://psi.hupo.org/ms/mzml" />
      <userParam name="InstrumentModel" value="" xmlns="http://psi.hupo.org/ms/mzml" />
      <userParam name="InstrumentManufacturer" value="" xmlns="http://psi.hupo.org/ms/mzml" />
      <userParam name="TerminalFragmentGradient" value="False" xmlns="http://psi.hupo.org/ms/mzml" />
      <userParam name="PrecursorIntensityClusterTolerance" value="0.5" xmlns="http://psi.hupo.org/ms/mzml" />
      <userParam name="HighlightSelectedIon" value="True" xmlns="http://psi.hupo.org/ms/mzml" />
      <userParam name="FragmentationSubPpmTolerance" value="3" xmlns="http://psi.hupo.org/ms/mzml" />
      <userParam name="UserName" value="" xmlns="http://psi.hupo.org/ms/mzml" />
      <userParam name="MaximumCharge" value="60" xmlns="http://psi.hupo.org/ms/mzml" />
      <userParam name="ShowPrecursorColorPeaks" value="False" xmlns="http://psi.hupo.org/ms/mzml" />
      <userParam name="IsotopicallyResolvedPrecursor" value="True" xmlns="http://psi.hupo.org/ms/mzml" />
      <userParam name="Left" value="126" xmlns="http://psi.hupo.org/ms/mzml" />
      <userParam name="UseSimpleValidator" value="True" xmlns="http://psi.hupo.org/ms/mzml" />
      <userParam name="ShowFragmentationIsotopicFits" value="True" xmlns="http://psi.hupo.org/ms/mzml" />
      <userParam name="PrecursorMaximumCharge" value="1" xmlns="http://psi.hupo.org/ms/mzml" />
      <userParam name="Width" value="1678.6666666666665" xmlns="http://psi.hupo.org/ms/mzml" />
      <userParam name="ThrashNoiseWindow" value="1000" xmlns="http://psi.hupo.org/ms/mzml" />
      <userParam name="PrecursorMaxPpmTolerance" value="5" xmlns="http://psi.hupo.org/ms/mzml" />
      <userParam name="IncludeInternalFragments" value="False" xmlns="http://psi.hupo.org/ms/mzml" />
      <userParam name="MinimumCharge" value="1" xmlns="http://psi.hupo.org/ms/mzml" />
      <userParam name="FragmentMapColorScheme" value="Ion Type" xmlns="http://psi.hupo.org/ms/mzml" />
      <userParam name="MinimumFragmentSize" value="2" xmlns="http://psi.hupo.org/ms/mzml" />
      <userParam name="Email" value="" xmlns="http://psi.hupo.org/ms/mzml" />
      <userParam name="MinimumRequiredScore" value="0.6" xmlns="http://psi.hupo.org/ms/mzml" />
      <userParam name="Height" value="949.3333333333333" xmlns="http://psi.hupo.org/ms/mzml" />
      <userParam name="PrecursorMercury7Limit" value="0.0001" xmlns="http://psi.hupo.org/ms/mzml" />
      <userParam name="Organization" value="" xmlns="http://psi.hupo.org/ms/mzml" />
      <userParam name="PrecursorMinimumRequiredScore" value="0.1" xmlns="http://psi.hupo.org/ms/mzml" />
      <userParam name="ShowPrecursorSpectraAnnotations" value="True" xmlns="http://psi.hupo.org/ms/mzml" />
      <userParam name="MinimumInternalFragmentScore" value="0.7" xmlns="http://psi.hupo.org/ms/mzml" />
      <userParam name="Address" value="" xmlns="http://psi.hupo.org/ms/mzml" />
      <userParam name="Top" value="28" xmlns="http://psi.hupo.org/ms/mzml" />
      <userParam name="Mercury7Limit" value="0.0001" xmlns="http://psi.hupo.org/ms/mzml" />
      <userParam name="Url" value="" xmlns="http://psi.hupo.org/ms/mzml" />
      <userParam name="FragmentIntensityClusterTolerance" value="0.5" xmlns="http://psi.hupo.org/ms/mzml" />
      <userParam name="SignalToNoiseCutoff" value="1" xmlns="http://psi.hupo.org/ms/mzml" />
      <userParam name="AminoAcidsPerRow" value="15" xmlns="http://psi.hupo.org/ms/mzml" />
      <userParam name="Guid" value="00000000-0000-0000-0000-000000000000" xmlns="http://psi.hupo.org/ms/mzml" />
      <userParam name="ShowProteoformColorGraphicalFragmentMap" value="True" xmlns="http://psi.hupo.org/ms/mzml" />
      <userParam name="I2MSMode" value="False" xmlns="http://psi.hupo.org/ms/mzml" />
      <userParam name="ThrashNoiseRecalc" value="1000" xmlns="http://psi.hupo.org/ms/mzml" />
      <userParam name="UseAveragine" value="False" xmlns="http://psi.hupo.org/ms/mzml" />
      <userParam name="ShowFragmentationColorPeaks" value="False" xmlns="http://psi.hupo.org/ms/mzml" />
    </parameters>
  </metadata>
  <experimentList>
    <experiment id="1">
      <observationList>
        <observation>
          <sourceFile id="SF0" name="20220415_APOLLO#D1-7_4ums_testline_01_25targets_01.raw" location="X:\Projects\2021 Su - nanoDESI\PiMS2\APOLLO_Ovary\APOLLO_#D1-7\line_01">
            <cvParam cvRef="MS" accession="MS:1000563" name="Thermo RAW file" xmlns="http://psi.hupo.org/ms/mzml" />
            <cvParam cvRef="MS" accession="MS:1000568" value="none" name="MD5" xmlns="http://psi.hupo.org/ms/mzml" />
            <cvParam cvRef="MS" accession="MS:1000768" name="Thermo nativeID format" xmlns="http://psi.hupo.org/ms/mzml" />
          </sourceFile>
          <calibrationOffset value="0" type="ppm" />
          <scanRangeText>1026-1099</scanRangeText>
          <spectrum id="scan=0" index="0" defaultArrayLength="0">
            <cvParam cvRef="MS" accession="MS:1000511" value="2" name="ms level" xmlns="http://psi.hupo.org/ms/mzml" />
            <cvParam cvRef="MS" accession="MS:1000128" name="profile spectrum" xmlns="http://psi.hupo.org/ms/mzml" />
            <scanList count="74" xmlns="http://psi.hupo.org/ms/mzml">
              <cvParam cvRef="MS" accession="MS:1000571" name="sum of spectra" />
              <scan>
                <cvParam cvRef="MS" accession="MS:1000016" value="18.226908" name="scan start time" />
              </scan>
              <scan>
                <cvParam cvRef="MS" accession="MS:1000016" value="18.244678" name="scan start time" />
              </scan>
              <scan>
                <cvParam cvRef="MS" accession="MS:1000016" value="18.262448" name="scan start time" />
              </scan>
              <scan>
                <cvParam cvRef="MS" accession="MS:1000016" value="18.280218" name="scan start time" />
              </scan>
              <scan>
                <cvParam cvRef="MS" accession="MS:1000016" value="18.297988" name="scan start time" />
              </scan>
              <scan>
                <cvParam cvRef="MS" accession="MS:1000016" value="18.315757" name="scan start time" />
              </scan>
              <scan>
                <cvParam cvRef="MS" accession="MS:1000016" value="18.333527" name="scan start time" />
              </scan>
              <scan>
                <cvParam cvRef="MS" accession="MS:1000016" value="18.351297" name="scan start time" />
              </scan>
              <scan>
                <cvParam cvRef="MS" accession="MS:1000016" value="18.369067" name="scan start time" />
              </scan>
              <scan>
                <cvParam cvRef="MS" accession="MS:1000016" value="18.386837" name="scan start time" />
              </scan>
              <scan>
                <cvParam cvRef="MS" accession="MS:1000016" value="18.404606" name="scan start time" />
              </scan>
              <scan>
                <cvParam cvRef="MS" accession="MS:1000016" value="18.422376" name="scan start time" />
              </scan>
              <scan>
                <cvParam cvRef="MS" accession="MS:1000016" value="18.440146" name="scan start time" />
              </scan>
              <scan>
                <cvParam cvRef="MS" accession="MS:1000016" value="18.457916" name="scan start time" />
              </scan>
              <scan>
                <cvParam cvRef="MS" accession="MS:1000016" value="18.475686" name="scan start time" />
              </scan>
              <scan>
                <cvParam cvRef="MS" accession="MS:1000016" value="18.493455" name="scan start time" />
              </scan>
              <scan>
                <cvParam cvRef="MS" accession="MS:1000016" value="18.511225" name="scan start time" />
              </scan>
              <scan>
                <cvParam cvRef="MS" accession="MS:1000016" value="18.528995" name="scan start time" />
              </scan>
              <scan>
                <cvParam cvRef="MS" accession="MS:1000016" value="18.546765" name="scan start time" />
              </scan>
              <scan>
                <cvParam cvRef="MS" accession="MS:1000016" value="18.564535" name="scan start time" />
              </scan>
              <scan>
                <cvParam cvRef="MS" accession="MS:1000016" value="18.582305" name="scan start time" />
              </scan>
              <scan>
                <cvParam cvRef="MS" accession="MS:1000016" value="18.600074" name="scan start time" />
              </scan>
              <scan>
                <cvParam cvRef="MS" accession="MS:1000016" value="18.617844" name="scan start time" />
              </scan>
              <scan>
                <cvParam cvRef="MS" accession="MS:1000016" value="18.635614" name="scan start time" />
              </scan>
              <scan>
                <cvParam cvRef="MS" accession="MS:1000016" value="18.653384" name="scan start time" />
              </scan>
              <scan>
                <cvParam cvRef="MS" accession="MS:1000016" value="18.671153" name="scan start time" />
              </scan>
              <scan>
                <cvParam cvRef="MS" accession="MS:1000016" value="18.688923" name="scan start time" />
              </scan>
              <scan>
                <cvParam cvRef="MS" accession="MS:1000016" value="18.706693" name="scan start time" />
              </scan>
              <scan>
                <cvParam cvRef="MS" accession="MS:1000016" value="18.724463" name="scan start time" />
              </scan>
              <scan>
                <cvParam cvRef="MS" accession="MS:1000016" value="18.742233" name="scan start time" />
              </scan>
              <scan>
                <cvParam cvRef="MS" accession="MS:1000016" value="18.760003" name="scan start time" />
              </scan>
              <scan>
                <cvParam cvRef="MS" accession="MS:1000016" value="18.777772" name="scan start time" />
              </scan>
              <scan>
                <cvParam cvRef="MS" accession="MS:1000016" value="18.795542" name="scan start time" />
              </scan>
              <scan>
                <cvParam cvRef="MS" accession="MS:1000016" value="18.813312" name="scan start time" />
              </scan>
              <scan>
                <cvParam cvRef="MS" accession="MS:1000016" value="18.831082" name="scan start time" />
              </scan>
              <scan>
                <cvParam cvRef="MS" accession="MS:1000016" value="18.848852" name="scan start time" />
              </scan>
              <scan>
                <cvParam cvRef="MS" accession="MS:1000016" value="18.866621" name="scan start time" />
              </scan>
              <scan>
                <cvParam cvRef="MS" accession="MS:1000016" value="18.884391" name="scan start time" />
              </scan>
              <scan>
                <cvParam cvRef="MS" accession="MS:1000016" value="18.902161" name="scan start time" />
              </scan>
              <scan>
                <cvParam cvRef="MS" accession="MS:1000016" value="18.919931" name="scan start time" />
              </scan>
              <scan>
                <cvParam cvRef="MS" accession="MS:1000016" value="18.937701" name="scan start time" />
              </scan>
              <scan>
                <cvParam cvRef="MS" accession="MS:1000016" value="18.95547" name="scan start time" />
              </scan>
              <scan>
                <cvParam cvRef="MS" accession="MS:1000016" value="18.97324" name="scan start time" />
              </scan>
              <scan>
                <cvParam cvRef="MS" accession="MS:1000016" value="18.99101" name="scan start time" />
              </scan>
              <scan>
                <cvParam cvRef="MS" accession="MS:1000016" value="19.00878" name="scan start time" />
              </scan>
              <scan>
                <cvParam cvRef="MS" accession="MS:1000016" value="19.02655" name="scan start time" />
              </scan>
              <scan>
                <cvParam cvRef="MS" accession="MS:1000016" value="19.04432" name="scan start time" />
              </scan>
              <scan>
                <cvParam cvRef="MS" accession="MS:1000016" value="19.062089" name="scan start time" />
              </scan>
              <scan>
                <cvParam cvRef="MS" accession="MS:1000016" value="19.079859" name="scan start time" />
              </scan>
              <scan>
                <cvParam cvRef="MS" accession="MS:1000016" value="19.097629" name="scan start time" />
              </scan>
              <scan>
                <cvParam cvRef="MS" accession="MS:1000016" value="19.115399" name="scan start time" />
              </scan>
              <scan>
                <cvParam cvRef="MS" accession="MS:1000016" value="19.133168" name="scan start time" />
              </scan>
              <scan>
                <cvParam cvRef="MS" accession="MS:1000016" value="19.150938" name="scan start time" />
              </scan>
              <scan>
                <cvParam cvRef="MS" accession="MS:1000016" value="19.168708" name="scan start time" />
              </scan>
              <scan>
                <cvParam cvRef="MS" accession="MS:1000016" value="19.186478" name="scan start time" />
              </scan>
              <scan>
                <cvParam cvRef="MS" accession="MS:1000016" value="19.204248" name="scan start time" />
              </scan>
              <scan>
                <cvParam cvRef="MS" accession="MS:1000016" value="19.222018" name="scan start time" />
              </scan>
              <scan>
                <cvParam cvRef="MS" accession="MS:1000016" value="19.239788" name="scan start time" />
              </scan>
              <scan>
                <cvParam cvRef="MS" accession="MS:1000016" value="19.257557" name="scan start time" />
              </scan>
              <scan>
                <cvParam cvRef="MS" accession="MS:1000016" value="19.275327" name="scan start time" />
              </scan>
              <scan>
                <cvParam cvRef="MS" accession="MS:1000016" value="19.293097" name="scan start time" />
              </scan>
              <scan>
                <cvParam cvRef="MS" accession="MS:1000016" value="19.310867" name="scan start time" />
              </scan>
              <scan>
                <cvParam cvRef="MS" accession="MS:1000016" value="19.328636" name="scan start time" />
              </scan>
              <scan>
                <cvParam cvRef="MS" accession="MS:1000016" value="19.346406" name="scan start time" />
              </scan>
              <scan>
                <cvParam cvRef="MS" accession="MS:1000016" value="19.364176" name="scan start time" />
              </scan>
              <scan>
                <cvParam cvRef="MS" accession="MS:1000016" value="19.381946" name="scan start time" />
              </scan>
              <scan>
                <cvParam cvRef="MS" accession="MS:1000016" value="19.399716" name="scan start time" />
              </scan>
              <scan>
                <cvParam cvRef="MS" accession="MS:1000016" value="19.417486" name="scan start time" />
              </scan>
              <scan>
                <cvParam cvRef="MS" accession="MS:1000016" value="19.435255" name="scan start time" />
              </scan>
              <scan>
                <cvParam cvRef="MS" accession="MS:1000016" value="19.453025" name="scan start time" />
              </scan>
              <scan>
                <cvParam cvRef="MS" accession="MS:1000016" value="19.470796" name="scan start time" />
              </scan>
              <scan>
                <cvParam cvRef="MS" accession="MS:1000016" value="19.488565" name="scan start time" />
              </scan>
              <scan>
                <cvParam cvRef="MS" accession="MS:1000016" value="19.506335" name="scan start time" />
              </scan>
              <scan>
                <cvParam cvRef="MS" accession="MS:1000016" value="19.524105" name="scan start time" />
              </scan>
            </scanList>
            <precursorList count="74" xmlns="http://psi.hupo.org/ms/mzml">
              <precursor>
                <isolationWindow>
                  <cvParam cvRef="MS" accession="MS:1000827" value="953.2077026367188" name="isolation window target m/z" />
                  <cvParam cvRef="MS" accession="MS:1000828" value="0.4000000059604645" name="isolation window lower offset" />
                  <cvParam cvRef="MS" accession="MS:1000829" value="0.4000000059604645" name="isolation window upper offset" />
                </isolationWindow>
                <activation>
                  <cvParam cvRef="MS" accession="MS:1000422" name="high-energy collision-induced dissociation" />
                  <cvParam cvRef="MS" accession="MS:1000045" value="25" name="collision energy" />
                </activation>
              </precursor>
              <precursor>
                <activation>
                  <cvParam cvRef="MS" accession="MS:1000422" name="high-energy collision-induced dissociation" />
                  <cvParam cvRef="MS" accession="MS:1000045" value="25" name="collision energy" />
                </activation>
              </precursor>
              <precursor>
                <activation>
                  <cvParam cvRef="MS" accession="MS:1000422" name="high-energy collision-induced dissociation" />
                  <cvParam cvRef="MS" accession="MS:1000045" value="25" name="collision energy" />
                </activation>
              </precursor>
              <precursor>
                <activation>
                  <cvParam cvRef="MS" accession="MS:1000422" name="high-energy collision-induced dissociation" />
                  <cvParam cvRef="MS" accession="MS:1000045" value="25" name="collision energy" />
                </activation>
              </precursor>
              <precursor>
                <activation>
                  <cvParam cvRef="MS" accession="MS:1000422" name="high-energy collision-induced dissociation" />
                  <cvParam cvRef="MS" accession="MS:1000045" value="25" name="collision energy" />
                </activation>
              </precursor>
              <precursor>
                <activation>
                  <cvParam cvRef="MS" accession="MS:1000422" name="high-energy collision-induced dissociation" />
                  <cvParam cvRef="MS" accession="MS:1000045" value="25" name="collision energy" />
                </activation>
              </precursor>
              <precursor>
                <activation>
                  <cvParam cvRef="MS" accession="MS:1000422" name="high-energy collision-induced dissociation" />
                  <cvParam cvRef="MS" accession="MS:1000045" value="25" name="collision energy" />
                </activation>
              </precursor>
              <precursor>
                <activation>
                  <cvParam cvRef="MS" accession="MS:1000422" name="high-energy collision-induced dissociation" />
                  <cvParam cvRef="MS" accession="MS:1000045" value="25" name="collision energy" />
                </activation>
              </precursor>
              <precursor>
                <activation>
                  <cvParam cvRef="MS" accession="MS:1000422" name="high-energy collision-induced dissociation" />
                  <cvParam cvRef="MS" accession="MS:1000045" value="25" name="collision energy" />
                </activation>
              </precursor>
              <precursor>
                <activation>
                  <cvParam cvRef="MS" accession="MS:1000422" name="high-energy collision-induced dissociation" />
                  <cvParam cvRef="MS" accession="MS:1000045" value="25" name="collision energy" />
                </activation>
              </precursor>
              <precursor>
                <activation>
                  <cvParam cvRef="MS" accession="MS:1000422" name="high-energy collision-induced dissociation" />
                  <cvParam cvRef="MS" accession="MS:1000045" value="25" name="collision energy" />
                </activation>
              </precursor>
              <precursor>
                <activation>
                  <cvParam cvRef="MS" accession="MS:1000422" name="high-energy collision-induced dissociation" />
                  <cvParam cvRef="MS" accession="MS:1000045" value="25" name="collision energy" />
                </activation>
              </precursor>
              <precursor>
                <activation>
                  <cvParam cvRef="MS" accession="MS:1000422" name="high-energy collision-induced dissociation" />
                  <cvParam cvRef="MS" accession="MS:1000045" value="25" name="collision energy" />
                </activation>
              </precursor>
              <precursor>
                <activation>
                  <cvParam cvRef="MS" accession="MS:1000422" name="high-energy collision-induced dissociation" />
                  <cvParam cvRef="MS" accession="MS:1000045" value="25" name="collision energy" />
                </activation>
              </precursor>
              <precursor>
                <activation>
                  <cvParam cvRef="MS" accession="MS:1000422" name="high-energy collision-induced dissociation" />
                  <cvParam cvRef="MS" accession="MS:1000045" value="25" name="collision energy" />
                </activation>
              </precursor>
              <precursor>
                <activation>
                  <cvParam cvRef="MS" accession="MS:1000422" name="high-energy collision-induced dissociation" />
                  <cvParam cvRef="MS" accession="MS:1000045" value="25" name="collision energy" />
                </activation>
              </precursor>
              <precursor>
                <activation>
                  <cvParam cvRef="MS" accession="MS:1000422" name="high-energy collision-induced dissociation" />
                  <cvParam cvRef="MS" accession="MS:1000045" value="25" name="collision energy" />
                </activation>
              </precursor>
              <precursor>
                <activation>
                  <cvParam cvRef="MS" accession="MS:1000422" name="high-energy collision-induced dissociation" />
                  <cvParam cvRef="MS" accession="MS:1000045" value="25" name="collision energy" />
                </activation>
              </precursor>
              <precursor>
                <activation>
                  <cvParam cvRef="MS" accession="MS:1000422" name="high-energy collision-induced dissociation" />
                  <cvParam cvRef="MS" accession="MS:1000045" value="25" name="collision energy" />
                </activation>
              </precursor>
              <precursor>
                <activation>
                  <cvParam cvRef="MS" accession="MS:1000422" name="high-energy collision-induced dissociation" />
                  <cvParam cvRef="MS" accession="MS:1000045" value="25" name="collision energy" />
                </activation>
              </precursor>
              <precursor>
                <activation>
                  <cvParam cvRef="MS" accession="MS:1000422" name="high-energy collision-induced dissociation" />
                  <cvParam cvRef="MS" accession="MS:1000045" value="25" name="collision energy" />
                </activation>
              </precursor>
              <precursor>
                <activation>
                  <cvParam cvRef="MS" accession="MS:1000422" name="high-energy collision-induced dissociation" />
                  <cvParam cvRef="MS" accession="MS:1000045" value="25" name="collision energy" />
                </activation>
              </precursor>
              <precursor>
                <activation>
                  <cvParam cvRef="MS" accession="MS:1000422" name="high-energy collision-induced dissociation" />
                  <cvParam cvRef="MS" accession="MS:1000045" value="25" name="collision energy" />
                </activation>
              </precursor>
              <precursor>
                <activation>
                  <cvParam cvRef="MS" accession="MS:1000422" name="high-energy collision-induced dissociation" />
                  <cvParam cvRef="MS" accession="MS:1000045" value="25" name="collision energy" />
                </activation>
              </precursor>
              <precursor>
                <activation>
                  <cvParam cvRef="MS" accession="MS:1000422" name="high-energy collision-induced dissociation" />
                  <cvParam cvRef="MS" accession="MS:1000045" value="25" name="collision energy" />
                </activation>
              </precursor>
              <precursor>
                <activation>
                  <cvParam cvRef="MS" accession="MS:1000422" name="high-energy collision-induced dissociation" />
                  <cvParam cvRef="MS" accession="MS:1000045" value="25" name="collision energy" />
                </activation>
              </precursor>
              <precursor>
                <activation>
                  <cvParam cvRef="MS" accession="MS:1000422" name="high-energy collision-induced dissociation" />
                  <cvParam cvRef="MS" accession="MS:1000045" value="25" name="collision energy" />
                </activation>
              </precursor>
              <precursor>
                <activation>
                  <cvParam cvRef="MS" accession="MS:1000422" name="high-energy collision-induced dissociation" />
                  <cvParam cvRef="MS" accession="MS:1000045" value="25" name="collision energy" />
                </activation>
              </precursor>
              <precursor>
                <activation>
                  <cvParam cvRef="MS" accession="MS:1000422" name="high-energy collision-induced dissociation" />
                  <cvParam cvRef="MS" accession="MS:1000045" value="25" name="collision energy" />
                </activation>
              </precursor>
              <precursor>
                <activation>
                  <cvParam cvRef="MS" accession="MS:1000422" name="high-energy collision-induced dissociation" />
                  <cvParam cvRef="MS" accession="MS:1000045" value="25" name="collision energy" />
                </activation>
              </precursor>
              <precursor>
                <activation>
                  <cvParam cvRef="MS" accession="MS:1000422" name="high-energy collision-induced dissociation" />
                  <cvParam cvRef="MS" accession="MS:1000045" value="25" name="collision energy" />
                </activation>
              </precursor>
              <precursor>
                <activation>
                  <cvParam cvRef="MS" accession="MS:1000422" name="high-energy collision-induced dissociation" />
                  <cvParam cvRef="MS" accession="MS:1000045" value="25" name="collision energy" />
                </activation>
              </precursor>
              <precursor>
                <activation>
                  <cvParam cvRef="MS" accession="MS:1000422" name="high-energy collision-induced dissociation" />
                  <cvParam cvRef="MS" accession="MS:1000045" value="25" name="collision energy" />
                </activation>
              </precursor>
              <precursor>
                <activation>
                  <cvParam cvRef="MS" accession="MS:1000422" name="high-energy collision-induced dissociation" />
                  <cvParam cvRef="MS" accession="MS:1000045" value="25" name="collision energy" />
                </activation>
              </precursor>
              <precursor>
                <activation>
                  <cvParam cvRef="MS" accession="MS:1000422" name="high-energy collision-induced dissociation" />
                  <cvParam cvRef="MS" accession="MS:1000045" value="25" name="collision energy" />
                </activation>
              </precursor>
              <precursor>
                <activation>
                  <cvParam cvRef="MS" accession="MS:1000422" name="high-energy collision-induced dissociation" />
                  <cvParam cvRef="MS" accession="MS:1000045" value="25" name="collision energy" />
                </activation>
              </precursor>
              <precursor>
                <activation>
                  <cvParam cvRef="MS" accession="MS:1000422" name="high-energy collision-induced dissociation" />
                  <cvParam cvRef="MS" accession="MS:1000045" value="25" name="collision energy" />
                </activation>
              </precursor>
              <precursor>
                <activation>
                  <cvParam cvRef="MS" accession="MS:1000422" name="high-energy collision-induced dissociation" />
                  <cvParam cvRef="MS" accession="MS:1000045" value="25" name="collision energy" />
                </activation>
              </precursor>
              <precursor>
                <activation>
                  <cvParam cvRef="MS" accession="MS:1000422" name="high-energy collision-induced dissociation" />
                  <cvParam cvRef="MS" accession="MS:1000045" value="25" name="collision energy" />
                </activation>
              </precursor>
              <precursor>
                <activation>
                  <cvParam cvRef="MS" accession="MS:1000422" name="high-energy collision-induced dissociation" />
                  <cvParam cvRef="MS" accession="MS:1000045" value="25" name="collision energy" />
                </activation>
              </precursor>
              <precursor>
                <activation>
                  <cvParam cvRef="MS" accession="MS:1000422" name="high-energy collision-induced dissociation" />
                  <cvParam cvRef="MS" accession="MS:1000045" value="25" name="collision energy" />
                </activation>
              </precursor>
              <precursor>
                <activation>
                  <cvParam cvRef="MS" accession="MS:1000422" name="high-energy collision-induced dissociation" />
                  <cvParam cvRef="MS" accession="MS:1000045" value="25" name="collision energy" />
                </activation>
              </precursor>
              <precursor>
                <activation>
                  <cvParam cvRef="MS" accession="MS:1000422" name="high-energy collision-induced dissociation" />
                  <cvParam cvRef="MS" accession="MS:1000045" value="25" name="collision energy" />
                </activation>
              </precursor>
              <precursor>
                <activation>
                  <cvParam cvRef="MS" accession="MS:1000422" name="high-energy collision-induced dissociation" />
                  <cvParam cvRef="MS" accession="MS:1000045" value="25" name="collision energy" />
                </activation>
              </precursor>
              <precursor>
                <activation>
                  <cvParam cvRef="MS" accession="MS:1000422" name="high-energy collision-induced dissociation" />
                  <cvParam cvRef="MS" accession="MS:1000045" value="25" name="collision energy" />
                </activation>
              </precursor>
              <precursor>
                <activation>
                  <cvParam cvRef="MS" accession="MS:1000422" name="high-energy collision-induced dissociation" />
                  <cvParam cvRef="MS" accession="MS:1000045" value="25" name="collision energy" />
                </activation>
              </precursor>
              <precursor>
                <activation>
                  <cvParam cvRef="MS" accession="MS:1000422" name="high-energy collision-induced dissociation" />
                  <cvParam cvRef="MS" accession="MS:1000045" value="25" name="collision energy" />
                </activation>
              </precursor>
              <precursor>
                <activation>
                  <cvParam cvRef="MS" accession="MS:1000422" name="high-energy collision-induced dissociation" />
                  <cvParam cvRef="MS" accession="MS:1000045" value="25" name="collision energy" />
                </activation>
              </precursor>
              <precursor>
                <activation>
                  <cvParam cvRef="MS" accession="MS:1000422" name="high-energy collision-induced dissociation" />
                  <cvParam cvRef="MS" accession="MS:1000045" value="25" name="collision energy" />
                </activation>
              </precursor>
              <precursor>
                <activation>
                  <cvParam cvRef="MS" accession="MS:1000422" name="high-energy collision-induced dissociation" />
                  <cvParam cvRef="MS" accession="MS:1000045" value="25" name="collision energy" />
                </activation>
              </precursor>
              <precursor>
                <activation>
                  <cvParam cvRef="MS" accession="MS:1000422" name="high-energy collision-induced dissociation" />
                  <cvParam cvRef="MS" accession="MS:1000045" value="25" name="collision energy" />
                </activation>
              </precursor>
              <precursor>
                <activation>
                  <cvParam cvRef="MS" accession="MS:1000422" name="high-energy collision-induced dissociation" />
                  <cvParam cvRef="MS" accession="MS:1000045" value="25" name="collision energy" />
                </activation>
              </precursor>
              <precursor>
                <activation>
                  <cvParam cvRef="MS" accession="MS:1000422" name="high-energy collision-induced dissociation" />
                  <cvParam cvRef="MS" accession="MS:1000045" value="25" name="collision energy" />
                </activation>
              </precursor>
              <precursor>
                <activation>
                  <cvParam cvRef="MS" accession="MS:1000422" name="high-energy collision-induced dissociation" />
                  <cvParam cvRef="MS" accession="MS:1000045" value="25" name="collision energy" />
                </activation>
              </precursor>
              <precursor>
                <activation>
                  <cvParam cvRef="MS" accession="MS:1000422" name="high-energy collision-induced dissociation" />
                  <cvParam cvRef="MS" accession="MS:1000045" value="25" name="collision energy" />
                </activation>
              </precursor>
              <precursor>
                <activation>
                  <cvParam cvRef="MS" accession="MS:1000422" name="high-energy collision-induced dissociation" />
                  <cvParam cvRef="MS" accession="MS:1000045" value="25" name="collision energy" />
                </activation>
              </precursor>
              <precursor>
                <activation>
                  <cvParam cvRef="MS" accession="MS:1000422" name="high-energy collision-induced dissociation" />
                  <cvParam cvRef="MS" accession="MS:1000045" value="25" name="collision energy" />
                </activation>
              </precursor>
              <precursor>
                <activation>
                  <cvParam cvRef="MS" accession="MS:1000422" name="high-energy collision-induced dissociation" />
                  <cvParam cvRef="MS" accession="MS:1000045" value="25" name="collision energy" />
                </activation>
              </precursor>
              <precursor>
                <activation>
                  <cvParam cvRef="MS" accession="MS:1000422" name="high-energy collision-induced dissociation" />
                  <cvParam cvRef="MS" accession="MS:1000045" value="25" name="collision energy" />
                </activation>
              </precursor>
              <precursor>
                <activation>
                  <cvParam cvRef="MS" accession="MS:1000422" name="high-energy collision-induced dissociation" />
                  <cvParam cvRef="MS" accession="MS:1000045" value="25" name="collision energy" />
                </activation>
              </precursor>
              <precursor>
                <activation>
                  <cvParam cvRef="MS" accession="MS:1000422" name="high-energy collision-induced dissociation" />
                  <cvParam cvRef="MS" accession="MS:1000045" value="25" name="collision energy" />
                </activation>
              </precursor>
              <precursor>
                <activation>
                  <cvParam cvRef="MS" accession="MS:1000422" name="high-energy collision-induced dissociation" />
                  <cvParam cvRef="MS" accession="MS:1000045" value="25" name="collision energy" />
                </activation>
              </precursor>
              <precursor>
                <activation>
                  <cvParam cvRef="MS" accession="MS:1000422" name="high-energy collision-induced dissociation" />
                  <cvParam cvRef="MS" accession="MS:1000045" value="25" name="collision energy" />
                </activation>
              </precursor>
              <precursor>
                <activation>
                  <cvParam cvRef="MS" accession="MS:1000422" name="high-energy collision-induced dissociation" />
                  <cvParam cvRef="MS" accession="MS:1000045" value="25" name="collision energy" />
                </activation>
              </precursor>
              <precursor>
                <activation>
                  <cvParam cvRef="MS" accession="MS:1000422" name="high-energy collision-induced dissociation" />
                  <cvParam cvRef="MS" accession="MS:1000045" value="25" name="collision energy" />
                </activation>
              </precursor>
              <precursor>
                <activation>
                  <cvParam cvRef="MS" accession="MS:1000422" name="high-energy collision-induced dissociation" />
                  <cvParam cvRef="MS" accession="MS:1000045" value="25" name="collision energy" />
                </activation>
              </precursor>
              <precursor>
                <activation>
                  <cvParam cvRef="MS" accession="MS:1000422" name="high-energy collision-induced dissociation" />
                  <cvParam cvRef="MS" accession="MS:1000045" value="25" name="collision energy" />
                </activation>
              </precursor>
              <precursor>
                <activation>
                  <cvParam cvRef="MS" accession="MS:1000422" name="high-energy collision-induced dissociation" />
                  <cvParam cvRef="MS" accession="MS:1000045" value="25" name="collision energy" />
                </activation>
              </precursor>
              <precursor>
                <activation>
                  <cvParam cvRef="MS" accession="MS:1000422" name="high-energy collision-induced dissociation" />
                  <cvParam cvRef="MS" accession="MS:1000045" value="25" name="collision energy" />
                </activation>
              </precursor>
              <precursor>
                <activation>
                  <cvParam cvRef="MS" accession="MS:1000422" name="high-energy collision-induced dissociation" />
                  <cvParam cvRef="MS" accession="MS:1000045" value="25" name="collision energy" />
                </activation>
              </precursor>
              <precursor>
                <activation>
                  <cvParam cvRef="MS" accession="MS:1000422" name="high-energy collision-induced dissociation" />
                  <cvParam cvRef="MS" accession="MS:1000045" value="25" name="collision energy" />
                </activation>
              </precursor>
              <precursor>
                <activation>
                  <cvParam cvRef="MS" accession="MS:1000422" name="high-energy collision-induced dissociation" />
                  <cvParam cvRef="MS" accession="MS:1000045" value="25" name="collision energy" />
                </activation>
              </precursor>
              <precursor>
                <activation>
                  <cvParam cvRef="MS" accession="MS:1000422" name="high-energy collision-induced dissociation" />
                  <cvParam cvRef="MS" accession="MS:1000045" value="25" name="collision energy" />
                </activation>
              </precursor>
              <precursor>
                <activation>
                  <cvParam cvRef="MS" accession="MS:1000422" name="high-energy collision-induced dissociation" />
                  <cvParam cvRef="MS" accession="MS:1000045" value="25" name="collision energy" />
                </activation>
              </precursor>
            </precursorList>
            <binaryDataArrayList count="5" xmlns="http://psi.hupo.org/ms/mzml">
              <binaryDataArray encodedLength="134024">
                <cvParam cvRef="MS" accession="MS:1000523" value="" name="64-bit float" />
                <cvParam cvRef="MS" accession="MS:1002312" value="" name="MS-Numpress linear prediction compression" />
                <cvParam cvRef="MS" accession="MS:1000514" value="" name="m/z array" unitAccession="MS:1000040" unitName="m/z" unitCvRef="MS" />
                <binary>QWQR7AAAAAB54P9/i///f4iIiIIgjsqtOBNYhx/3H/cSkGOZrirGZxj/cYgv+WpKwWlbcf+HH/cf9xIwsVaiJeqYiIiIIErYGqxSfv+HH/cf9xj/K6OZ+hvGYHGP9xiIGxqqM5gXVcz/cf9xj/cTkRD7zu8IcY/3GP9xge7Vj2lLSnCXH/hx/3H/cS58iprbN1aIiIcf+B04FsaUauk5hx/4cY/yMxK/oT/UD/cY/3GIiCKEgoobt9dxiP9xiBt8PYKYhMJ9iIiIErE60pJ/xS1x/4cf9xj/Gb6oEpAiV+2Icf+HH/Ly4/qoEsBXH/cYiIgZETDWkbHfKXH/cf9xgX8dHRms4uLnH/hx/3EdzN11kIUiinH/cYj/Hwo6Qpvmxb2IiIiIEEH90pr/Ai1x/4cf9xHJz04pOkCx2Icf9x/3GBedUsKbk609cYiIiBb8gaKRNH5dhx/4cf9xgQeK0kmGlS24hx/3GIFF8ZcZRR5o6IiIhx/yMSeFpR6HqHH/cf9xiCBWEOpBrvGHH/cYiB3fRNGV8Lsucf+HH/cSVzrFpLxTpxj/cYiBMORZGUsrpuiIcf9xgeos5hmP0xnoiIhxJVgvmj99BoiIhx/3EfSb7jnHhBHIcf+HGP8cO/aRkIUJboiIcf8YswBBndz/vv+HGP9xgQlOZxnRwZjnGP9xcf8gvLYatTSeiHH/cY/xvchjGXs3nO/4cf9xgeMC4TlzHh7P+HGIgwyEm0R7ZxiIiBhjx5OZTjhsiHH/cf8tH/J6sRDY/4cYiBJmbOGYipMe/3GIiC2GAhrHn96HH/cf9xLgOPevLXCIiIhx/yfKh5ooV4aIhx/3EdeMVykLg6jf9xiIcSQ0XVqPuiqHGIiBPGU7aZfKxJcf9xiIgdzIBRmNN/rv9xiIhxj/cRFD9IGdfQt+cf9xiIF9QZcZPr5o7/hxiIJSF3emH4iIcf9x/3GB5P8LSTAw9Lcf9xiHElhNU6WbKshxiIhxG29T4ZWBrB6HH/cYcShASKqwDHVxiIiBoyP5OXn8BshxiIiDyMzLtzM4cf9xiIO0WDt7p8hxiIcRgNcQOcdI78iHH/cYgs7fjKtyBz/3H/cYcRNelNOfk2sscYhx/3EWFVYSm/up7XGIhx/x4xgDOXYI/Mhx/3GIFINRwprtrj2IiHGIE/oNIp8m8t2HH/cYgRaxERniXu7ohxiIiBPvMzObwczMiHH/cYcf9xiIcf9xiHH/cYhx/3GIhxj/cv+HGIhx/3GBkHZZKUWpptiIcYiBi20xGb2Szu/3GIhx/xaqGfGWZuYOcXH/cYiCT8beq4OSGIcf9xiHEaorJjlS9NnP9xiIcYIAVsyua5M4iHH/cYEcfPkZ8ZMG6IhxiCgerFqhJTpx/3GHH/cS9PDbpxHySIcf9xhx/3E/3SGxIt5y/4cYiHEkMt+6M+IEcYiIcYFX6ztJgUTEv/cYhx/3ElA16qtdoV/3GIhx/y7mMZo2nOb/cYhx/3EhEphKceZ7cf+HGHH/ERVCk5TsvWyHGIhxKOIwiuXc93H/cv+HEpOt4ajVIehxiIcSDMCJo5P3ZxiHGIJPe+SoOEG4iHGIgUsdXBl08qPocf9xhxJ1RBWl276nGHH/cYIpbFanqTqYhxiIhxiIG/yicpFkXY2HH/cYcSxQv6pgBQX/cYcf9xL/1sOjIpPIhxiIcREmCkKVK/W9cYhx/3ERQK9RlIBgrocf9xhx/x3lZgOWy5n8cYiIcS41/MpTsDNxhx/3GBiJ28GcdyQ+iHGIgQw0Dym+2/DYiHGIF9beIZXZId5xhx/3GCIZszrAdMxx/3GHGIIVQnaq69iYcYhx/yU11yo+oo2HH/cXH/LlYoen6deHGIcf9xcSwrzGohUzmIcYiCZjgVqcx+pxiIcYJGKuqgDlFYcYhx/3Eg6qoa8lVecXH/cYcf8uQO268QIkcYcYiCkpJcqUfaOIhxiHH/KDFsOs7pPIcf9xhxgqYq8amtUO/3GHGIJDx4aoBIeXGIcf9xIXizSmt0y3GIhxhxK+8p6qkNYXFx/3GIHq7JcZwiNo6HGIhxJlsvej9NCHGIcYgiJAaq48+VcYiHGCcXoboFleRx/3GHH/L6kK2g1vUnH/cXH/cYcSwVLir/rR2IhxhxLemO2jlnEnFx/3GIL8uCGsNH3nGHGIhxJs2CGlQn3nH/cYcf9xIM+CGrQH3nGIhxgw0uS0PRv/cXH/cYMGDKt681iHGHH/cSPSGSpU3m1xiIcYKWOnKvrFjf9xcf9xhxgp5e1KRKErcYhxiBWbKgKbldX9cf9xhxgmGXY6oHiciHGHGIhxgerAcxlwT4znGHGIgkNj96cawIcf9xcf9xTt98MgiIcYhxgrS3gaTEh+iHH/cv9xI7MJSofPa4cYiHEhQZE6zebshxhx/3EgTAca7D+OhxiIcYcf9xcf9AUIwr9/9xcf9xhxiIcYiCUfPEqRHDuIhxhxguuanKi2VjcYiHGCkxQCq96/2IhxiIcYcTSHg754fIcYhxiChRVCrr6r1x/3GHGIKQVOSlK7G3GHH/cYLj4tOn4dLIhx/3L/JXqDWttXynH/cXH/cTolgbjafv9xhxiILDscKv1OPYhxiHEuZfBqvKD5cYiIcSOCb2r72QmHH/cXH/cXH/K9F4GkPofnGHGIhxITT0arDAuYiHGIcSyZ2pr7YlaHFx/3GCv5DnoFbxiIcYcf8sHWc6YDmMcf9xiHGCWgAxp2/86HH/cXH/Ls3Fagcjqf9xhx/3FxIjNPepHbCIcYiHEiobVaGeSqhxiIcS+W+krokFuIhxhxKKEEetnvuIhxiISrSMdLdxiHGIKn55KvkYbXGIhxhxgjrys6CA1McYhxiE70jDC3hxiHGILcxJSvU7a3GIhxgq0Ek6lPtsiHH/cv8mq5satkZOcYhxiCuPmxpoBk6HGHH/cSvMgTo1N+xx/3Fx/3EkIkhaAet6cXH/cXH/cYJfY3KjKcjXH/cXH/cYLNNfOqTKDHGIcYg7ZCO3m9xxcf9xcf8lsnU6xtiscf9xhx/3EnWlIaW1reiHGIgsTMA6LTP8cf9xhxgrtpsq9ZZNcYhxiHGCjGShqUm17/cYhxgnG196U1oIhxhx/3FxgoY/t6LsBIhxiHGDV91r+CKXGHGIguIjI6H9zchxiIcYJ6f6GqaAXocf9xcf9xcS5omZredmZx/3L/cYcYLDXOGn2jHocf9xcYiCigTypX+w1xiIcYMO94tiCHiHGIcSzIejqFeFz/cYhxgzKbO/1kxy/3GIcYIwBWKkELnXGHGIhISIybd3GIcYiCPBgXoo5+iIcYcYMrmRv0ZucYhxiHGIcf9y/3EsxhEqhJ7thxhxiD9mO7mZxIiHGIcTvSIrct3YiHGHGIhxLsvDKoRDzYhxhx/3FxLgL7SvHgS3GIcYiHFx/3GIcYLZ/RSrgC64cYhxgyYhG/ne5xiIcYNhxVvuOqhxiHGIcS+4k5qZdsZxhx/3Fx/3Em/LEaUTTuhxcf9xgpQVtKXupLhxiIcYcYiDhSZb2tmv9xhxiHEnbBB63T74/3Fx/3GCSTbnqbyRiIhxhxgsXa06rCUs/3FxiIJxsISlFfe3GIcYgoifIaSGDecYiHGD0pfLvWg3GIcYg5tRG4Su5xhxiIcYcYiHGIcYcf9y/3GIcYIJg7Wnp8SnGIcYhxMU05tcLGhx/3L/cYcf9y/yYvwnoCE9hx/3Fx/3EkGcsa32NOcYhxiCsvYyrOCc3/cYcYhxIpx7ql04RXGIcYgiiZIaqGbecYiHGIJyOBGk7H7nGHGIcSyVzlrpoxr/cYcYhxiIcT2W07ZpLIcYhx/3IwkTKyfs3/cYcf9xcYgo2uAq01H9iHGIhxcf9xgxuzi1VMeHH/cv9xJlb1GouQrohxhx/zfnTrMosYhxcf9xcR47iYGfpXZ+cYhxiCGClRrY1q6HGIhxcS6bYyp3Sc1xiHGIcSYCRxqA645xhx/3Fx/zAN2LcDJ4hxhx/y18lRopNq6IhxhxKxdjGh+JznH/cYcYiC0pYxoOac6HGIcYgu7LAqcjT9iHGHGIhxOv70ugEL/3L/cYcf9yLKJi6s3Z0XFxiIcYg6vA+wU/BxiIcXE3u+i+RBeHFxiIcSY9diouKJ2IcYhxiCrcAirDP92IcYhxJ8inKiV1jYiHGIcS+BchrX6N6IcYiHFNH4xOB3H/cXH/cjhBib2+dnGHGIgvVD4aW7weiIcYcYg5PMK6wz3/cv9xhxiHEkRi46Lp0ccf9xcf9xIL51qlsYpYcYcf9xcYiHGHEgpfBaGaD6cYhxiHGCKUH4pcvgdxcf9xcf8nvLZqmDSZiHGHGIg43duwMiRxhx/3L/cTRCvrbNQf9y/3GHGDXxnbQeYohxhxiCIgphre9Z6IcYhxIaa8KqeUPXFx/3FxiIcYhxhx/yM3iEq/h3uIcYhxM7l8tVaDhxiHGIKHtCWrtL2ocXH/cYMY82tIDJiHGHH/JO48OiQcPHGIcYhxLy6WOj8WnIhxiHE/Pzq3wMVxcf9xcYLodkOimJvHGIcYcTx+GbqB5ohxhx/zd/hL6Ae/9xcf9xcf8pE2MaT8nOcYhxiDsQlLjva3FxiHH/cv8v8NoaMfJeiHGIcYJiRCGm673ocYhxgtqGMqlnnNcYhxiDOdY7BynIcXH/cYcYhxiHGHH/cv9xhx/3L/cYcYLOB/GoL4DocYhx/3IoSreaUWSGiHGIcSY5HBq9bj5xcf9xcf8wXX+7soCIcXH/cXEsqb86t2QMhxiHGHH/cv9xhxM4rqtIUVcf9xhxhxNjYhu8neiHGHGCun8homgN7/cYcYhxiHEpJIJ60cfYcYcYhxiDw2VrnJqYhxcf9xcf9xcf8ynyWzcNqIcYhxLzU4Gg2sfocXH/cXGCApbRovaS5xhxiHH/Oo0cv3Ljhxhx/3L/cYcT1Wc7WpjHGIcYcSMCtTrh5KyHGHGIhxNschvDje/3Fx/3L/KHlySito24cYhxgkyPY69XCciIcYcYKOK5KiPUbXGIhxcS28OxpFPE6HH/cv9xhxiDXzC7Mc9IhxhxiC0DJFqC3br/cv9xcf9xcYiHEg8wQqYs+9cXH/cXGILVQCGvq/3ocYhxgtBgIa/5/ehx/3L/cXH/cS0ZQBrea/5xcYiHFxOXekuohbiHFx/3E0dSiymteHH/cXGILdbVKrOSrYcXH/cYcYKFYeSo2eG3Fx/3FxiINrTcs1sjhxhxiHGIJParWlSVSnGHGIhxLf6VGhEWrocYhxguOIA6Hnf8iHGIcThzu7+MRHFxiIcXEvVQ8aS68OhxhxiIcXEwvJe0U2hxcYiHGCb9KipSLV2HGIcYK/fFShODq4cf9y/3GCl4XRqpei5x/3FxiHGIcYhxNsrftEUgcYhxiC2McSqYOO2HH/cv9xg3Puyy0RNx/3FxiIMAHltQ8ahx/3L/cjkNIbfy3nGHGIcSylzTqnoyxxhx/3L/cXEmeWQ6qmm8cYcf9y/3GC41f2qAuAmIcYcYg7fFK4g63/cv9xhxhx/3L/cYcYhxiHGHH/cv9xcf9xcf9y/3GHGIcTbzzrMcMXFx/3Fx/3FxiIcXH/cXH/cXGIhxcf9xcYgwTV+7wqD/cXGIhxNuX/tCoAcYcYhxiHGIcYIG84GgsMfocYhxgi4JAakvb+hxhx/3IxrWy3YpOIcYcf81QBqzz+WIcXH/cScGqhqgpV5xiHGIcYhxhxiHGDxbSLqkt4cYhxiDmD6L18F3FxiIcSMRABqP7/6IcYiHI3nHm/Y4aIcYhxg+pEu6W7SHGIcYcf9yJeK6GsLUXoiHGHGIcYcf9y/yXe0HonEviHGHGIcYhxiDI58rHWDYcYcYhxKwkcOrF+PIhxiCZCHCp93j2Ihxhxg+uyS1RNtxiHGIPLJbvE2kcYhxiDdoWLCnp/9xcYiCBZ9CqcYL3/cYcYcf8qjr8qWRQNcYiHFxMSWTsepscYhxhxiIcXH/cXGIhxhxhx/3FxiHGIcYhxhxiHGIcSj1cSrRqO1xiHGIcYcYhxhx/3L/cYcYgw8sq4HTWHGIcYO3yPv4NwcYcYiHFxiIcYcYhxiHGHGIcYhxhxiHGIcYhxhxiHGHH/cv9xcf830GiwP5eIcYhxhxiHGIcYcYhxiHGHGIcYhxiHFESZzbZocYcf9y/3E+8DS1D8txiHGHE+Rs27uTKHGIcYhxhx/3L/cXH/cTXZx7E2OIhxhx/yk1yRqdo26IcYhxPRrNveUy/3GHGIN8vHvzQ4hxiHGD4Jlrf2aYcYhxcf9xcf9xcYhxOyM9vtzCiHGIcYKTvZSl9Ca3FxiHH/RNmc4maHGHGIcYhxiHFx/3FxKmowGgpc/nH/coiHEud9Ma+ILOcf9xcf9y/3GC0A8ToxAexxiIcYcYhxhxiIOF7BuqE+cYcYhxiDYR1L7uK4cXH/cXGCWNHhroLh5xhx/3FxiHGIcYcTwbN7jkyHFxiHFHSpyrVocf9y/3FxMu7BvxE+cYhxhxPSIfvd3giHGIcYcYKh1xGh8o7nGHGHE1C6yzBVOHGHGIcYJKoJKmdfbXGHGIgj7AYqYz+dhxiHGHEpeKMq2XXNcYcYcf9yOHs0uoTLcYcYcf9yINmBGqNn7nL/cXH/ciYUChqvv15xiIcXE6jDS4c8txcYiDp+17yBKHGIcYcYKbuFKvVHrYcYhxhxKAycOuFGPHGIhxcf80F0ey+LhxiIcYOv40ugHLhx/3L/cYcYcSwd8Br+IP6HGIcYhxOVFavq6lcYiHGHGD7GMbQ5zohxiHEixGAalLn+iHFx/3Fx/3IpYkUaStuuhxcf9xcYgqPlwqLho9cYcYcYP03UtbIriHGHGD0D0bX8LocYhxhx/3L/cXH/LfsFajRPqXGHGIcYcYhxiHGHEn6H4awngecYhxhxg+4Fe4H6j/cXGIhLHJxuNnL/cYcYhxN9REvCu7hxcf9y/ytkERoavu6HGIcYcUE8nA02iHGHGIcYcf9y/3FxiIcYcYcf9y/3Fx/3FxiHGIcYcf9y/3FxiHH/cjrAar0/lYhxiHEh3HAaozj+hxiHGHGIcSXPaBq0CX6IcYcYgzVdG/qi5xiHGDRE77fLEHH/cXGC1bayrrSU1xcYiD7V0bQqLnGHGIcYcS5+rCrpFT2HFxiINMKYsk1ncXH/cv9xg6/Ny/AyOHGHGII5BPGij7Docf9y/3Fx/yqEkVq6tur/cv9xcYMBdMuPizcYhxiHFxLI/vGogBDocYcYhxIph1Ogl4rIcYhxhxiHGHGIcYhxhxOYrsv3UTcYcYhxhx/3L/ci3X0Rrigu6HGHGIcYKvsxGhFM7nFxiIcXH/cXGIcYKH2FGnknrv9xcYiHFx/3L/cYcYcf9y/3Fx/3FxiHGIcXH/cXH/cv9xhxN3sxu4TO/3FxiDCCs7ONTHGIcYcTmuOb1RxnGIcYhxhxiHGHGIcYMPVntRqYcYcYhxhxKFLhGkvR7ohxiHGHGIcYJO2oGsIlfnGIcXH/cXE4Tm+ywZCHGIcYIfMoKpLNfYcXH/cSSZrzpZZQyIcXH/cXE6a52/lGKIcXH/cXGIcYhxiDcr0bvULnGHGIcYcYhxhxggJxAavo7+hxiHGHH/cv9xLL/DGhUDznGIcYcT8acrPljXH/cXGIcSeGMCronP2IcYcYhxiHGHEhJCw6UM08hxcf9xcYhxiCzysFqD1PqHGIcYcTSg+bJvBnFx/3L/PQmPvvZwcYiHFxgnqMAaRnP+hxhxhx/3L/cXH/cXGIcSD28CpSkP1xiHGIM3d3s5iIhxhxiCMKhBqwZ76HGHGIcYcYN+wTvBPshx/3L/cXE41NuwOySIcYcYOhV8vuqDcYcYcYg99Xy8CoOHGHGIcYhxhxghUo0qzNctcYcf9yiDEcd7XziIhxhxiHGIcXH/cXGIcSQg2Spv8m1y/3GHGDJfcrGwjYhxiHGHH/coiHFxOo7Wu3Ep/3L/cXH/cv9xcf9xcYhxhx/3L/cv9xgk3bYqVCSdcYcYg2gGmxj5ZxiIcXGDRRS7S+tIcf9y/zphKL2e14hxiHFx/3E6YOG4nx5xiHGIMfGHtR54hxiHGDexpb1OWnFx/3L/cTrQgrgvfXGIcXH/cXGIcYhxhxiHGCO/wSo2A+1xhx/3L/cTsSw7ntPP9xhxhxiHGIcXE2pIe/W3iHGIcYLGUeGoquHohy/3GCOCh0rK14v/cYcYJhhVGp96rv9xcYhxiDbDI7083HGIcYcYPIFBtn6+iHGIcT9S4bOtHocYhxcSj3MhpBjN6IcYhxOJLhum0ehxiHGHGDC0frpbgYcYhxcf9yTuCsIfVxhxiHGDe1w71KPP9xcYhxg0y4eyRHiIcYcYhxiHFx/3I8A+G1/B5xiHGDoYfrD3gYcYcYhxgizfAapCD+iHGHGHH/cv9xcYiHL/cYcYg1uD21V8KIcYhxcf8uOwYaLU+e/3L/cXH/cv9xMJJBsn2+iHGHGDTj4b4cHnH/cv9xhxhx/3L/cv80XUaxsrlxiHGHEqdqEaKZXuiHGHGElhrInlcf9yiIcYcYcYPUThtbsecf9xcYhxPPI4ug3HiHFx/3Epr3oahghecYcYcYgydDi0m8dxiHFx/3EzM0G/zL6IcYcYNCcvtujQcYcYhxhxPA+luPBacf9y/3FxO4l5u3aGcYhxhxiHGHGIMfvPuhQwcYhxiHFx/3E9nGS2Y5ty/3GHGHH/cv9y/z+2TbpJsnFxiHGCMp1yp/Yo1x/3L/cXFM8axA5XFx/3L/cXH/JvSFGqG3rv9xcf9y/3Fx/3L/cXH/cv9xhxhxiHGCHSpiqU1Z3/cv9xhxguLiYaHh2ehxhxiDHmyrcpNYcXH/cXH/cv9xcf88+5e6BGhxhxiHGHEiOesaDmFOcYhxiHGHGDv69rsFCf9xcYhxiHFx/3FxiHE79EG3C77/cv9xhxNofhvHgeiHFx/3L/MyvKtuQ1/3GHGHEwpom2aXZxhxiHGHGIcYcYg2l7W/aEpx/3FxiIMd+XtjBo/3FxiHGIcYPlVBtKq+hxiHGHGHEhABoaAQ9ehxiHGDnl77IqEIcYcYcYhxiHGHGHGEnSrILVhxhxhxiDh7gruEfYhxcf9xcYPDR0uMuLiHGHGIcYcYhxhxiHE/M6e2zFhxhxiHFx/3E/24KzJH1xcf9y/3GHGHGDBL77vEEHH/cXH/cv9xcYhxiHGHGIcXH/cTC7tbVUSohxhx/3KIhxcTToFb8X6nGHGIcYcYhxhxhx/3L/cXGIcYhxLA1iKrA53YhxiHEyUDOxv8yIcXH/cv8/YDO0n8xxhxiHE9A/++/ACHGIcYhxcTi2QblJvocYcYhxhxLDYcGm2ePocXH/cv8rExUaP86ucv9xhxhxMZG+uH5BcXGIcYcYhxLRcVGh+OrnH/cXGINQhftgighxiHFx/3EqhEEaGLvucv9y/3GCqz+CoWwH1xiHGIL8rFOkVTrHGHGIcXE1rCyzY9OHGIcYcYINAuGkT9HocYcYhxhxiHE8K4u81HRx/3L/cXEgztwaNRI+iHGHGIcTl1M7qKzIhxcf9xcTU7ZrDUmf9y/3Fx/yUgNRqu/K6HFx/3FxgvivoaKFBecv9xcYg8+EG2B76HGIcXEhnvoaGBBeiIcXH/cv9xcf8rQxAaHM7+hxhx/3L/cv9xJMQQGnS+/ocYhxcYKy/HGl4DjocYhxg/iUGzdr6HGIcXH/cXGIcYcYPjOStMxtcYcYhxhxg7qi6/VdFx/3FxiHGHE/FyW06NpxcYhxhxLTxnOn45jIhxhxgnDxAaQB7+cYhxhxIIXAGrij/nGIcYhxLSxhGv057ohxcYhxiHEy9JKwG21xiHFxiHE4BZK6+m2HFx/3L/cXH/LGQEGjq/vv9y/3GHGDO1WrRapXFxiHGIcYcYcYhxiDBLJbXE2ohxcf9y/3FxPCwJutP2hxhxiD+YPrxnwf9xcYhxhxiCBWYxrrmc6IcYcYcf9y/3FxiHGHGIcYITmZOl9mbIcYhxgsvaEqtSXtiHGIcYcSQDMBpw3P6HGHH/cjKD47GMHIhxhxhxiHGIKhNzSjHYy/9xcYhxhxiHGHGHE8re6+UhGHGIcYcS482irtMl2HGIcYcTrhu74eRIcXH/cXGIcYcYhxgu/EsaQTtOcYcYcYLoUSOjmu3IcYhxg0xDWwS8pxhxiHGDiwG7Bf5HGIcYhxPPfjtwgccYcYhxhxiHFx/3L/cYcYcYcf9y/3L/cTzq/r8VAf9xcYhxhxhxOmVesKqhiHGIcYcYcYPSJDtt28hxhxiDc5eL/Gh3FxiHGIcT5Z47WmHHGHGIcYcYO5JDuG28hxhxiHGHGIMowntIPYcf9y/3Fx/3I2/UG7Ar6HGHGIJXbwGnmQ/nH/coiHEyxNe0SyiHGIcYcYcYhxhxhx/3L/cv84VfG6qg5xcYhxgz7g22IfJxhxiHGHGIcXH/cXGIcYcYLO80GiIMvocYhxg1VEO+q7xxiHFx/zcwN7/PyIcXGIhy/3GHGHGIcSMERBqgy75xcYhxiDXxv7YeQHGHGIcXH/cXGIcYcYIihvGj95DnH/cv9xcTFIy7bHNHL/cXGDMvD7fg8HGIcXGIcYhxcf8mzvIadBDecv9xcf9y/3FxiHGDWjK7Ns1HGIcYcYcYNuZDvRm8hxiHFx/3IqC1IaIFrehxiHGHEwLb+74kCHH/cv9xJj5SGm0a3nFxiHGHE5xyu/ONSIcYcYcYhxhxiDAQUbL/rnGIcYcYhxhxhxJ2KzGmrUzocXH/cXGIcYcTM55bHWGnGHGIcThjLbGs0ocYcYcf9yiIcv9xhxhxiHGHGIcXH/cv9xcf9y/3L/cUFIrBx1/3FxiHGIcXGDXY8b0nDnGIhxcYhxhxiHGHGIcXH/cv9xcYgz5i23KdKIcYcYcYg2IS+17tBx/3FxiHE8Ui++rdBxiHFxiHGIcXH/cv9xcYhxhxiHGDqaQ7llvHGIcYcTfEL7RL0P9xcYhxhxhxiHGINQXdtgsi/3FxiHExRUW0yrr/cYcYcYgyjNu3gySHGIcXGIhxcTDyorIdXYcYcYcYQcisBHVxiHFx/3L/cT2BUbR+rnL/cXH/cv9xcYhxhxiCZDuxrcxE5x/3KIOnXpvYoWcYcYhxNrOivExdcYcYhxcYiHFxiHGHGIcYcYcYhxhxiHFx/3L/cXGIcYORH1vO4KiHFxiHGDMSUb/trnH/cXGIcYcYMyGate5liHFxiHGEoZrI5l/3L/cXGIOqaYvVlnhxiHGHGIcYcYcYcf9y/3L/cXH/cv9xcYhxhxhxg5HJa842mHGHGHGD1n87eYDP9y/3FxiHGDRkmrOrZXL/cXGIODWiu8pdhxhxiCqPGxqYDk6IcYcYcTbynLMdY4hxhxhx/3KIhxK8pkKtRZvXGHH/cogrFjMaP5zOiIcv9xO1Cmuq9Zcf9y/3L/cXH/cjZQU7yvrHGHGIcT0OmLnxZ4cXGIcYhxcYhxiHFx/3L/cXGIcYcYPqmcu1ZjhxhxhxiDTxT7cesHGIcYcYhxgqOjcafVyO/3GHGHGIcYcYcSMtNxrOLI5xhxiHGHE8BFG1+65xcf9xcYcSwSRRov265x/3L/cXEhmJYa53aehxiHFxiC0PMSqQHO1xcf9y/3Fx/ytwoho59d6HGIcYcYcf9yiHGIcXH/cv9xIbCoGgb1focYhxgyKaSy5ltxiHFx/3FxPbauvElRcv9xcYhxcf9xcYhxOPNXvQyocYcYhxcYhxiCP1XUoEqiuHFx/3L/cST4URqBeu5xiHGHE/pVGzWq6IcYhxhxhxhxiHGDhBBLu++3FxiHGHGHE5hlO5eaxxcYiHL/OIykvHNbcYcYcYhxhxiHFxgtvlMaFRrO/3Fx/3L/cv9xcTZYVb6nqohxcYhxhxiHGHGHGIcXEx/qazEVlxhxhxiHFxiIcTVhAr2e/XGIcXGIgxyle1RahxhxiHGHExzKKxQ11xiHFxiHGIcXGIIJvEKphDvYcYhxcf9y/zpfpLugW4hxcf9xcYhxcf89OLy9x0OHGHGIcT3vpLYQW3FxiHGHGHGIcYcYcYhxhxhxiHGHGHGD9hHrue4XGIcYgpR3kanIhuhxiHFxg4N1G5yK5xhxhxhxiHGHGD4Ga7v5lIiHFxiCaEwBpos/5x/3L/cv9xcTdfvLGwQ3FxiHGIP40IuHL3iHGHGHEgGMAaz3P+/3L/cXGIcYPjpru8WUiHGIcXGIcYcTiPVbtwqnKIcYgyl865eDGHGHGIcTI8BrPT+YcYhxhxhxg2pGewa5iIcXH/cv8zRAKwy/1x/3L/cXH/coiHFxiHGHGDWsU75TrIcXH/cv9yMM5ruEGUiHGIcXH/cv9y/3FxiHGCEg5hr+8Z6HGHGIcYLQSZGkDGbnFxiHGHGDs6BLjF+3Fx/3L/cv9xcYg1NQK9yv1xhxhxhxiHEp1LMq47TNcXGHH/cjJ3LriY0f9xcYcYhxgvEEYaH/ueiHGHGIcTKutrNhSXGIcXH/ck+srCU1iHGHGHGDRMBL+z+3Fx/3L/cXGIcYcYcYhxgtpUYaJquecXGIcYhy/3GHGHGIcXGIPjBjtc+ccYhxcTdQY7yvnIhxhxg3yVG7Nq6HGHGILjXVKs2irYcYhxcf9y/3L/cXGIcYcYhxcf9y/3FxOOMqvxzVcYhxhxiDjIZb03mocYcYhxgnakQailu+/3FxhxiHE48WO7DpyHGIcXGIcYcYhxKivgGi5B/ocYhxcTbkxr4bOXL/cYcYcYcYhxcf9y/3FxiHGHGHGIcYcYOiAUud/rcv9xcf9y/3IhJZQqf6a9iHFxiHGIcv9xhxhxLtQZGjO+bocYhxcYPCtRtdSucXGIcYNKEUsG7riHFxiHEkNfAajaD+hxiHGHGIcXE3nWW9YpqHGIcXGDkHd7z4iHFxiHGDdM2rLDJf9xcf9yiDrKi741dHFx/3L/cj5XsrSoTYcYcYhxhxI1bHGtuTjocXH/cXGHGDTrUb4UrocYhxcf9yKLEVGmXurocYhxhxJcVkGpSpvocYhy/3GHE/lYm4anaHGIcv9xhxcf9xcYcTTbd7E0iIcv9xhxcSRMsxqcNM6HGHGIcTbgTLMvs4cYcYhxhxhxJQHpGsDxbnGIcXGIcYcYcYhxMOTEtCs7hxhxhx/ylZARpLb+6HGHGIPX93uYCIcYhxcYhxhxiHFxiHGHGIcYcXFNjqxHFYcf9yiHGC2pmhpWZl5xiHFxiHGHGIcXGIcYhy/3GHGHGHGIMoljsYaccXGIcYcYhxcYhxhxiHFx/3L/cv9xcYhxhxhxiHFx/3L/cv9xcf9yiHGIcXGIcYcYhxcf9yiIcXGIcYcYcYcf9yiHGIcXGIcYcYcYhxhxhxhxiHFx/3L/cXGIcYcYcYcYhxhxhxiHFx/3L/cv9xcYhxhxhxiHGHFx/3FxiHFx/3L/cXGIcXH/cv9xcYhxcf9y/3FxiHGHGHGHGIcYcYcYhxcf9y/3L/cXGIcYcYcYhxhxcf9xcYhxcYiHL/cXGIcYcYhxcYhxhxiHFxiHGHGIcXGIcYhy/3GHFx/3L/cXGIcYcYcYcf9yiHGHGIcYcXH/cv9xcYhxhxhxiHGHFx/3FxhxiHGHGIcXGIcYcYcYhxcf9y/3Fxhx/3KIcYhxcYhxhxiHFxiHGHGHGIcYcYcYcYhxhxhxM8vEsEQ7cXGIcXH/cv9xcYgx5L25K0KHL/cXH/coiHL/cXGIcYcTQNFL/y63GIcXGIcYcTx2br6JkYcYcYcYhGn6zGBYcYcYhxgyTcSzwjv/cv9y/3FxiHGHGINp6yvWFNcYcYhxgwbXW1ooqHGIcXE1LOix4xeHFxiHGDq6brBVkXGHFx/3L/cXGIcXH/cv9xcYhxhxhxgoaHYqK3idhxhxhxiHFxiHGHGIcXGIOu9RuBCuhxcYhxOM+HvjB4iHFxiHGIcXGIcYM6Bstm+TcYhxcYhxhxPsDmtz8Zhxcf9y/3L/O8DUuj8riHFxiHGHGDGiu7dtRHL/cYcYcYcYhxcYhxiHL/cYcTDju7ksRIiHL/cXE/EoW17Xpx/3KIhxcYhxcf9yMGSptqtWcYcYcYhxhxKcSEKvS3vXFx/3L/cXGHExYRKxru2HGIcXH/coiHL/cXH/MALCsw49cXGIcYIH0xGsks7nGHGHGIcYPevNvRQycYhxcYhxhxhxhxiHGHGHGDKk1LJrK3GHGIcYcYcYPp8vvWDQhxhxhxg+cWG0jp6HGHGIcT5CErS97YcXGIcXH/cv9xcYcf9yiHGDAUc7T7jP9y/3FxiHE54Y6xLnFxiHFxiHGHGHGIcXGDuEc7h7jHGIcYcYcYhxhxcTIlP7jqwIcXGIcYcYMgMSsA3tcYcYcYcYhxhxhxhxiHGHFx/3L/cXGIcUARvB/kcYcYhxcf9y/3L/cXGIcYcYcYcYhxcf9y/3L/L9JwOiTY/HGIcYcYIO+ZGhMGbnFxhxiHFx/3L/cv9xcYhxcf9y/3FAYbwq5P9yiHGHE8WCS3p9txiHFxiHFx/3L/cXGIcXH/IWoUGupevocYcYhxhxM1gbtbfkcYhxhxiD0TYbXsnnFx/3L/cTi0ErtL7YhxiHL/cYcXFJkbx25HL/cXGIcTHhp7QuWHL/cXGIcXH/cjkJar72lYcXH/cv8+dFi5i6eHGHGHGHGIcXGIcYcTX2T7UZsHGHFx/3L/cv9xcYNkfCvbg9iHFxiHGHGDqFErl67Yhxhxg5lRK6au2IcYcYg8PdS5wiuHGIcYLRrUGi9SvocYcYhxKgJhGjDp7v9y/3FxiHFx/3L/cv87gka7fbmIcXGIcYcYhxOkYSuLntcYcYcYNRNGsPy5hxcYhxP/sJuAT2iHFx/3L/cv9xcYhxhxhxhxhxiHGHGHGHGIcXH/coiHL/cXGIcTlLc7q0jIcXH/cv9y/3FxhJQryb1IhxhxhNQrxb1IhxhxhxhxiHGHE8BUa4+rly/3L/cXGIcXGIcYhxcYcf9yiHGIcv9xcYhxhxhxiHFxg1LHO+04yHFxiHGHGHGIcXGIcYcS+cyRonM25xhxhxhxhxiHGHE53HO6I4yHFx/3L/PbauvklRcYcYhxPecSthjt/3Fxhx/3Ixuva0VQlx/3L/cXGHGIcYcYcT1TGbms5nFx/3KIcTpper6Whf9yiHGHGIcXE0O8K+xD1xhxiHGDcw67LfFIcXH/coInLHGunTjnGIcXGIcXH/cv9xcYcYhxhxSPK8kNRxiHFxiHGHGHGIMQkSsgfthxhxhxiHGHFxL5v0GvZAvocYcYcYhy/zIonLjnY4hxcYhxNX96s5CFiHFxiHGCmgBRpW/65yiHGIcTLtybYiNohxhxiHE/lmGzaZ5x/3L/cv89vsm7QTaHGHGHFOU7w6xIcXGIcYcYcYhxcYhxhxhxg2W5W/pGqIcv9xcf9yiHGHGIcXGIcYcTZPRr+wuYcYcYcYhxcYMRU0s/rLiHFxiHGIcv9xcYhxhxhxhxiHFxgzItm07SZxhxhxiHGHGHGHGHGIQ6O85cRyiHGIcXGDhCg7u9fIcv9xcYhxhxhxMc7CskE9iHGHGHGHE1KxK91O2HGHGIcv9xNf2VsBJqiHFx/3KIcTn02b4LJocXGIcYcYcYcYhxcTmnYbhYnnGIcv9xcT0G2br5JocYcYhxcYhxcf9y/ztPlbuwaohxiHFxiHFx/3L/cv9xcYcT+75LVEG4cYhxhxcTf/wrsAPXGIcYcXFDBLzftHFxhxiHGHGHGHGHE3GGG7557/cohxiHFxiHFxiHGHGIcv9xcf9yg6YNK4ny1xcYhxcf9y/3L/cXGHGIcYcYcYcYhKJLyNtIcXH/cv9xcYcYhxcf9y/3L/cv9xcYghQTAavOz+cYhxhxhxiHFxiHExmGGwd55y/3FxiDSFg7CKfIcYhxcYgtbiwaeh0+hxhxhxiHGHGHGHGHGIcXGCmIAxpIf85xhxiHExg4+6jHBxhxiHGHGHGHGHGIcXGIKA7RKgEi7YhxhxhxgnJbgarqR+cYcYcYRMS807RxcYhxgic0gqqst9iHGHFx/3FxhxJtF5GrPobnGHGIcXGIcYcYNyE5sO7Ghy/3Fx/3KIcYcYcYhxcYhxhxcf9y/z4/ErXA7YcYcYcTI6YbDVnohy/3GHFx/3I+OmGzxZ5xiHFxiHGHGHGIcv9xcf9yiHGHGHGIcXGIcYcYcYcYNbgMtFfzhxhxhxhBRbwcpIhxcf9yiDrEF7w76IcYcYNr/etFAhcoiHL/NEsMtsTziHGHFx/3FxN2Y5sKnGiHFxiHE1V1uzuKRxhxhxiHFx/z2tDL1S84cYhxcTZBRL2+u4cv9xcYhxcYhxhxhxOVbSuqktiHGHGHGHGHGIcXGIcYcTHRRLM+u4hxhxcf9y/zABIrMP3YcXH/cohxgrrGcaVjmOcXGIcYOIthunSecYhxcYK79nGlUJjnGIcv9xNKoXsWXocv9xcYgwFWa2+pmIcXGIcYcYcTMfW7XwpIcXGIcTrHPrBIwXGIcv9xg2XBews+hxiHGHGHGHGHGHGIcXGDgQ/rL/AXL/cXGIcT4x/r3OAYcYhxcYhxPKBJu1+2cf9y/3L/cTp8YbiDnocXGIcYM9v0sjQLiHGHFx/zGoZrVnmYcYcYcT0ySbrNtocYcYhxN7xhu0OehxhxhxhxMyMiv9zdcf9yiHGHGHGIN+z0vhMLhxiHL/cXE600m9LLaHGIcYcYcYcYcYcYhxcYgpQEMaXPvOcYhxhxhxhxhxiDeq/rRlAXGHGHGIcv9xcYhxM8K/uE1AhxcYhxcYhxg+Mye4zNhxiHGHGHGIcv9xcYhxhxhxcS5FtBoMpL6HGHGHE2IA+17/D/cohxhxiHL/cXGD1XtbeoSnL/cXGIcXGIcYcYcYcYcYcYhxg07dy2IiOHGHGHGHGDoVIrjq3XGHGHGHGHGHGIcXGIcYcXH/cv9xcYcYhxcYhxhxJELhGozR7nFxiHGHGHGHGD5eYbShnocXGIcYcYcYcYcYcYhxcYhxg8a0S4lLtxiHFxgjZ3Aaioj+cXGHGIcv9xhxcTFTBbK8+nFxiHFxiHFMV7xahHGHGHGIcXGIcXGIcTjYmL8nZ/9yiHGHGHGIcXGIcXE/E3a27ImIcXGIcYNHWTv4pscv9xcYhxcYKw6sGpAlPocYcYcTCEdrSLiXL/cXGHGHE85iK1Gd1yiHGHGHGHEybbWyokpxhxhxhxg1HSex8tiHGHGIPaRZu1umhxhxiHFxNeaTvhlshxhxhxNr2YsVJn/3L/cv9xcYODeTvMhsiHGHGDu/YbhAnv9xcYhxcYhxNX57tJGEiHGHGHGIcXGHH/cohxcTe/tb1ASnGIcXH/cohxhxhxOAiTu/dscYhxhxcf9y/3L/cv9xcUwIvF90hxcf9yiHGHE3OCK7x92HL/cXGIcYcXH/NZEatH7liHGHGHGHGIMPGotx5Xhy/3FxhxiHFxiHGHFFOLzcdP9xcYcYcYhxcYg4hPyyiwOHFx/3L/cv9xcYcYhy/3GDIsWbXjpnFxiHGHFxPW3KupI1cXGIcYcYcYcYhxcYgxglS0jav/cv9y/3FxODqTu8Vshxhxcf8w8HGyH45y/3FxhxiHFx/3KIcYNHvfuJQghxhxiHFxiHEpHkEaTxvuiIcv9y/zzDVLg8q3FxiHGHGHGHGIcXGHGIcYND52stGJiHFxhxiHGHFx/3KIcYcTyN/L5yA/9y/3Fxgz+5OwFGxxhxhxhxhxhxhxiDKPdrSAiYcYcYcYcYhP2LwydIcXH/coQui88XRxhxhxiHL/cXGIcXH/cohxhxNR+Ls/B0cYcYcYcYcT/UabgrlocYcYhxRgm8z2SIcXGIcYMWjFtKc6cYcYhxOvfvshgQiHGHFx/3L/cv9y/3FxhxiHE5opuwbWSHGIcXGIcYcXH/cv8xV1S0uKuIcXGIcXGIcYcYcYPQXitvodhxcYhxcYhxhMSbxbZHL/cv9xcYcYcYhxNPdUvwircv9y/3L/cv9xcYcYhxOTLNsd0yhxcYhxhxcf9y/zUCFbAO6nGIcXGIcYcXH/cohxiHL/cXGHGIcXGIcXH/cohxhxPYwitXPdhxcYcYLFVhGgup7nGHFxiHGHGHGHGDBTFbS86nGHFxiHEyluKxeR2HGHGIcXGIcT9697eFCIcv9xcYcYhxcYhxMpeGs3h5cYhxcYcYhxcYONCjvC9c/3L/cv9y/3FxhxiHFxNnkqsZbVcYcYhxcT6NIrRy3YcYcXH/cv9y/3L/cv9xcYcYhxcYgyp+KxaB1xhxhxhxgyOyq21NWHGHGHGHGHGHGDv/m74AZIcYcYhxcYcYhxcYhxgxX826sDKIcYcXGEsavG5UcYcYcYgyw3m2TIaHFx/3L/cv9y/3FxhxiHFxiHFxiHGHFxiHGHGHE0s6u0XFRxcf9yiHGIO4RxuHuOhxiHFxiD4p4rXWHXGHFx/3L/cXGDxJ4ri2Hf9xcYhxhxN2nivJYdhxhxhxT1q8KlRxiHFxiHFxg9yBW3N+pxhxhxhxJLpxGoVY7nGIcv9xcYhxNZ3qs3IVcYcYcYhxcYcYhxhxcYhxhxIVPyGtvA3v9yiHGIcv8+ehW3hepx/3KIcXH/cohxhxhxKn+uKmoFHYhxcYhxcYhxP/BktQ+bhxhxhxhxiHFxhxiHFxiHGHFxiHGHGHGHGHGHGIcv9xcYhxcYhB+rwRVIcYcXH/cv9ygx1qOyOVxxhxiHFxiHE88WS4DpuHGHGHGHE7ONW6xyqIcXGIcT141biHKnH/cv9xcYcYcYhyPZJktm2bhxhxcf9yiHGHGHEzqgizZfdxiHFxiHGHFxiHGHGHGHGHGIcv9xcYcYg+nhW3YeqHGHGHFx/3L/cXGHGDyGcbZ5jocXGHGIcYcXGIcYcXEwTeKywh1xhxiHL/MIOJuIx2cf9yiHGHGHGHGHGHE8+KO3B1xxiHFxiHFxiHGD7WcbUpjohxhxhxhxiHL/cTo+CLzB93GHFxiHGHGHGHGHGHGHGIcXEwuaOzVlyHFxiHFx/3KIcYcYcYNV7ivqEdcYhy/3FxMuzVsiMqcXH/cohxhxhxRau8xURxhxhxhxiHFxhxiHFxiDfRJb4u2nH/cohxhxhxiHL/cXGHGIcT12ZLaJm3KIcXH/coM3IlsZ3acYcYhy/3FxhxiHFxiHFxiDZf4r2gHXGHGHGHGHGDNbo7G0XIhxcYcYhxN2p8sqWDcYcYcYgwoyW1bNpxhxiHGHFxiHFx/3KIcYcYcYcYcYcYcT0YZLfnm4hxcYhxcTiIV713qHFx/3L/cv9y/3FxhxhxgxGVe19qhxiHFx/3KIcYcYcXH/cv9y/3FxhxhxhxTCy8XTRxhxiHFxiHFxiHGHFxiHGHGHGHGHGDe0MrxLzYcYcYhxPAHyt/4NcYhxcYhxcf9yiHGDpcSr6jtXGHGHGD9R8rSuDXGIcXGIcXE9uHG0R45xcf9yiHGHGHGHGHGIcv9xcYcTpj5bucGohxcYhxhxPk6jtbFccXH/cv9y/3L/cv9xcYcYcYhy/3FxiHFxgzrqOxYVyIcYcXGII/q8GiJUPv9yiHGHGHFx/3L/cv9y/3L/cjiBWr9+pXGIcXGIcXGIcTXV5bA6GocYcYcYcYcYcYcYcYhxcYcYhxcYcYhxcYhxhxcYhxhxcf9yiHGHGHGHGHGHGHGHGHGIcXExh5m2iGZxiHGHFxiHGHFx/3KIcYM9YysDnNhxhxhxiHL/cXGHGIcv9xcYhxcYhxcYhxcYhxhxcYhxhxhxhxcf9y/3L/cv9y/3I+GnGz5Y5xhxhxiHExdBu3m+Rxcf9yiHGHFx/3KIcYMe3YtiIncYhy/3Fxg9ISi53tdxcYhxcYhxhxcf849PK8Cw2HFx/3KIcYcYcYcYhy/3L/N3KzvY1MhxcYcYhxNfcyvgjNiHFxiD+qcbNVjnGHFxiHE4unG6RY6HFx/3L/NMpxvzWOhxhxiDQ4Mr/HzXGHGHGIcXGHGIcXGHGIcTxX272oJIcYcYcTpzs7qMTP9y/3L/cv9y/3L/cXGHGHGIcv9xcYcTPC6LRNF4hxhxcYhxcf9yiCN5ARqpb+6HGHGHGDsCdLn9i4cXGHGIcXGIcXGIcXGIcXGIcYcXGIcYcXGEDNvBQkcYcYcXH/cv9yiHGHGHGIN5A1vm/KcYcYhy/3FxhxiHFxhxiHFxiHFxiHFxg8ETW57sqIcYcYcXGIcYMs7bt0Ekhy/3L/cv9xcYcYcYP8/ltzAa/3FxiHFxMgxxv/OOcXGIcXEyaOi0pxdxcYhxhxhxcYhxhxhxhxhxcf9y/3L/cv9y/3L/cv9xcYcYcYcYcYhy/3FxhxiHL/cXGIcv9xcYhxcYOb+mvUBZiHFxiHGHFxiHGHFxMXV0s5qLiHGHGHGHGHFx/3L/cv9y/3L/cv9yMYezsohMhxhxhxhxiHL/cXGHGD/C9bY9CnGHGIcXGIcXGIcXEzhuu2iRSIcYcXEyWzKwtM1x/3KIcYOiypvtNWhxhxhxhCjrwIFIcYcYcYcYcYcYcTr1bbAakohxcYcYhxcYcYhxcYhxcYcYhxcYhxcYg7JfW62gpxcYhxcf9yiHFxiHGHFx/3KDOJs7GGTIhxhxhxcf9y/3KIPJltv2aS/3L/cXGHGHGHGHGHGHGHGHGIckLevPIUhxhxhxiHFxhxhxiHFxhxiHL/cXGHGIPll0t6aLiHFxhxiHFxiHFxiHE2urO9RUxxcYhxcYhxcYhxcYhxhxcYhxcf9yiHFxg/DPK08w2HGHFx/3IxlPi2ewf/cohxg9M3q7zIVxcf9y/3KIPCi2utdJhxhxhxhxhxhxhxcf85jTK6cs1xhxhxhxhxhxhxhxhxgxRXq3yoVxhxhxiD+bdLZki4cYhy/3FxhxhxiHL/cXGEJfvAsEiHFxhxhxiHFxhxhxNb5xvUGOhxiHFxhxhxiHFxhxiHFxPs5xszGOcXGHGIcXGHGIcXGHEx7nGxIY6Icv9xcYhxcYcYhLf7x4BIcXGHGIcXE1DXS+8otxcYhxcYcTS4+7VXBIhxcYhxcTK6ubVVRocXGIcXGHGIcXGIcXGIcXGIcXGIcXGHGIcXGIcXEx/He1E4iIcXGHGIcXGIcXE1PTix0sdxiHFxiHFxiHFxiHFxhxiHFxiHFxiHFxhxiHFxiHFxNq62v1FJhy/3FxiHFxiHL/cXE/rzKzUM1xiHFxhxiHE0v/K/QA1xiHFxhxiHFxhxiHL/cXE733S5IIuIcXGHE9MMy9zzP/cXGHGINzADvc/8hxiHL/cTgBCb/+9nGHGHGHGIcv9xcYcYcYcYcYcYcYcYcYcYhy/3L/cv9y/3L/cv9y/3L/NBKHs/14hxhxhxhxhxhxhxcf9y/3KIcYcYcYcXH/cohxhxhxcf9yiHGHE7g0i7fLdxhxcYgmbUoa2itehxcYhxcTWihL5de3FxiHFxhxiHFxhxiHFxg2B4qyCXVxiHL/cXGHGHGHGIcv9y/3Fxhxhxhxhxhxhxhxhxhxg+wUK1Pr2HGHGHFx/3KIcYcYcYcXH/cohxhxhxcYhxhxg6sgO5TfxxcYhxcTsSQrftvXGIcXGIOZbGvWk5hxcYhxcYcYhxcYcYhxcYcYP1YGtqn5cYcYcYLfWTGhGmznGHFx/3I7okK3Xb2HGHGHFxgzhYSxinuHGHFxiHE7wwO4PPxxiHFxg/vMm5QzaHGIcXGHGDkCgbn9fnGIcv9xcYcYcYhy/3L/cXGHGHGHGHGHGHGHGHGHGDf5xr8GOYcXGIcYcYcXGIcYcXGIcXGDfVw70qPIhxcYhxcYhxcYcYNhGasv5lhy/3FxgxGga09flxhxhxhxhxNZKBvG1+cohxhxhxcf9yiHGDpdh72ieIhxcYhxcYhy/3FxiHFxhxiHL/cXGHGIcv9y/3Fxhxhxhxhxhxhxg/joe3cXhxhxhxcYhxhxcYhxhxcYhxcYhxOKuds2Ri/3FxhxhxhxhxiHL/cv9y/3L/cohxhxhxhxhxcYhxhxhxcYhxcf9yiHFxiHFxiHFOocxF44hxcYcYhxMvtFshS6cXGHGHGHGHGHGCXPZBqkCb6HFxiHFxg+6oS3FXv/cXGHGHGIcv9xcYcYcYcYcYcYcYcXH/cohxhxhxcYg0JViz6qdxhxiHE4rwa9UPmHL/cXGHGHGHGHGHGHGHGHGD0chLfje3GHFxiHGHFxiHFxiHFxQBLMH9NxhxiHFxhxhxiHL/cXGHGDHwFrQf6XFx/3KIcYcYcXGIcYcXGIcXGIcXGIcv9xcYhy/3FxhxhxiHL/cv9y/3L/cv9y/3KD62QrRJvXGHFxiHGHE0a8O/lDxxcYhxcTfmQrsZvXGHGIcv80q8OwZDxxhxhxhxhxhxcYhxhxhxcYhxcf9yiHFxiHL/cXGIcTkcw7rjPHL/cXGHGHGHGDQA6bQAJocYcXGIcXGIcXGIcv9xcYcYhxcYcT5pl7iWaIcYcXH/cohxhxcYhxMmfWs6gpcXGHGHGIcv9xcYcYcYcYcYcYcXH/cohxhxcYhxhxcYhxcYhy/3FxiHL/cXGHGHGHGHE4OEK6x71xhxhxhxhxcYhxhxcYhxcYO85YuzGncv9xcYcYcTdg/LKvA3FxiHFxiHFxhxiHFxhxhxiHL/cv9y/3L/cjyuw7dRPHH/cohxcYPJL8vW0DcXGHGHGHGHE3HAO84/yHGHFxg4VVW8qqpxcYcYhxcYcYcYcYcYcYcYPWwDt5P8iHGHFxQCPMHsNxiHFxiDrilLsda4cYcYcU0jzE3DcYcYcXH/cohxhxcYhxcYhKM8yMw4cXGHGIcv9xcYcYcYN4rpsYUWhxhxcYhy/3FxiHL/cXGHGDG6FrRV6XGHFx/3KIcXH/cohxcYcYhxcTvHVbk4qnGHGHFx/zzWgbcpfocYcXGIcXGIcXGIcXGHGIcv9xcYcYcYcYcYOwWUufprcXGIcXExLgOx4fxy/3FxhxhxhxiHKIcYcYcTsngbbYfnKIcXGIcXGIcXGHGIcv9xcYcYcYcYcXH/cohxhxcYg4V4G7qH6HGIcXGHGIcv9xcYcYcYcYcXH/cohxhxcYhxcYhxcYcYhxcYcYcYcYcYcYcYcXH/cog+PwO1wPxxcYcYhxcYcYcYcTyFzb56MocXGHGIcXGHGHGHGHGHGHGHGHFx/3JB88wBw3GIcXGIcXGHGHGIcv9xcXH/cj0AObr/xohxcYcYhxcYcYcYcYcYM1TTsbsshxhxcYhxcYhy/3FxhxhxiHL/cohxhxhxhxcYhxcYhxMFEmtb7ZcYhyiHGHGHGHFxiHGHFxRzTMvLP/cXGHGIcXGHGHGHGHFxg/3VW1IqpxcYcYhxcYcYcYcYcYcYcYNqiBvVd+iHGHFxiHFxhxiHL/cXE7HUK34r1xhxcf9yiHFx/3KIcXGHGDXYgb0nfnGHGHGHGHGDN1ObWaxocYhy/010zFizcYcYcYcYcXGIcYcXGDSm079ZLHFxhxhxhxhxhxhxhxcYhxcf9yhxiHFxhxiHL/cv9y/3L/cohxhxcYhxMI6ntoFYcYcYcYcYcXGIcYcXGIcXGIcv9xcYcYcYcYcYcYcYcXGIcXGIcTATE7P87HGHGHGHGHGHGDI4i7fXdIcv9y/3L/cv88kLe7b0iHFxhxhxiHL/cv9yiHGHGHFxiHFO5Mwxs3FxhxhxMpzms3MZcYcXGIcXGIcXGHGINAQTv/vscv9yiHGHFxND6UsNFrhxiHL/cv9yMj9CsNC9hxhxcYhxcYhxcYcYcYhy/3L/cohxhxcf9yiHFxhxiHFxSSXMjaNxhxhxhxcf9yiHFxiHFxiHL/cXGDoa07rlLIcXGIcYcXExBROyC+yHGIcv9y/3I330K7IL2HFxiHFxiHFxhxhxhxhxhxhxPromt0XZcYhxcYcYcYcYcYcYcXGIcYcXGHGIcXGHGHGHGHGHGHFxiHGHFxhxiHFxhxhxhxhxhxhxcYhxcYhxcYhy/3Fxhxhxhxcf9yiD5BpLa+W3FxhxhxhxhxhxhxhxcYhxcYhxcYcYcYhy/3KIcYcYcXGIcXGIcjzwUrYPrYcYcYcYcXH/NGuBv5R+cYhy/3FxhxhxhxhxhxhxcYhxcYhxcYcYhy/3L/cv9yiHGHFxiHFxiHFxhxhxhxhxhxhxhxcYhxcYhy/3FxhxNncTvYjshxcYhxhxcYcYg6lC2we9JxcYhy/3FxhxO8OkuTxbhxcYhxcYcYhy/3L/cv9yiHGHFxiHFxiHFxhxhxhxhxhxhxcYhxcYhxcYcYcYcYcYcYcYcXGIcXEwYlKyra1xhxhxhxg4G2W95JpxhxiHL/cXGHE6/tO5ASxxcYhxcYcYhy/3L/cv9yiHGHFxNQkTvfbscXGHGHGHGHGHFxiHFxiHFxiHL/cv9xcXH/cohxhxcThfm7CwZHGHFxiHFxiHL/cXGHGHFx/3KD7Z9rgmCYcYcYcYcYcXGIcXGEp2zIiThxhxhxg6BDa7+8lxcYcYhyMB2BsvJ+/3L/cohxcYhxcYhxcYcYP7NStEytcYhxhxcYcYhxcYcYcYcYcXGIcYcXGHGIcXGHGHGHFx/3KIcXGIcXGHE4OKS8x1uHGHFxiHFxiHL/cXFPtswkk3Fx/3KIcXGIcXGHGIcv9y/3L/cohxhxcYcYhxcYcYcYcYcYcXGIcXGIcv9xcYcYcYcYcXGIcXGIcXGHGHGHE6qxO5VOxxiHFxiHFxhxhxhxhxhxcYhxcYhxcYcYcYcYQAfMIJNx/3KIcXGHGIcj4OgbTxfohxhxhxcYcYhxcYcYcYcYcXH/cohxcYcYhxcT+qpLVVW4cXGIcXGIcv9y/3L/cohxg3XoG7oX5xcYcYg0zBOwQ+yHGHFxiHFxhxhxiHKDL8E7ET7HGIcXGHE4m6S8ZFuHFxiHE97hq6EeVyiHFxhxMHnHtpY4hxcYhxcYcYcYcYcYcXH/cjvH6r04FYcXGIcXGHGHGHGHGHGHFxiHFxiHFxhxhxhxhxcYhxcYhxcYcYcYcYNh+BveB+iHFxiHFBl8wXg4cYcYcXH/cj1eE7ah7IcYhy/3KIMWV1tKqKcYcYcYcYcYcXGIcXGIcv9xcYcXH/cohxcYhxcYcYhyNIQqtIvV/3Fxcf9yiHGHFxiHFxhxhxhxhxTcfMU4OIcXGIcXGHGHGHGHFxiHFxiHFxhxhxhxT9fMMoP/cohxcYcYcYcYcYcYcXGIcXGIPn82uIDJhxcYhxcYcYcYPudStRithxcYhxcYcYcYcYcYcXGDRQ17K/KHFx/3KIcXGIcv9xcYcXH/cohxhxcYcYhy/3L/cogzqOOxZxxxhxhxhxhxhxhxcYhy/zVJdbDGinFxiHFxhxiHL/cv9y/3KIcXGIcXGHGHGHGHGHFxiHFxhxhxhxhxhxhxcYhxcYcYhy/3KIcYcXGIcXGHGHGHGHGHFx/3KHGIcXGHGHGHFxiHEwU0a1vLlxhxcYhxcYhxcYcYcYcYcXGD1pUraWrYhy/3L/cohxhxcYcT4TtLXsS3KIcXGIcXGHE6yuO5NRxxcYhxcTohkbfebnL/cv9yiHFxiHFxhxOK0HvVL4cXGIcv9y/3Izefq1lgWHGHFxiHFxhxhxhxhxhxMrvjsVQccXGHGHFx/3KIcXGHGIcv9y/3KIcYcXGIcv9xcYcYcXGIcXGDk847vDHIcYcYcXGIcv9xcTMAF7MA+IhxcYcYcYcXH/cohy/3FxhxhxhxhxcYhxcYhy/3L/cv8pNkEaTZvucXGHGHFx/3KIcXGIcv9y/3L/cjgEqL/7V/9yiHGHFxhxiHL/cv9yiHGHFxhxiHL/cv9yiHGHFxhCOcz8Y3L/cv9yiHGHFxhxiHL/cv9yiHGEFJzBxjcYhy/3L/cohxhxcYcYcYhyiHGHFxiHFxPJpGuWW5cYhxcYcYcT7qRrcVuYcv9y/3L/cjmVI7lq3HFxhxhxhxhxcYhxcYcYcYcYcYcXGIcXGHGHGHGHGHFxiHFxhxhxhxhxcYhxPOiouxdXcYhxcYcYcYcXGIcXGIcUmZzJZjhxhxcYN3YjvYnc/3L/cv9yiHFxiHFxhxhxOs06vjLFhxcYhxcYhy/3L/cv9yiHFxiHFxhxhxhxcYhxcYhy/3L/cv8xy6i3RFeHFxiHFxiHFxhxhxSNnMomOIcXGHGHGHGHGHFxiHFxhxhxhxhxcYM5HzsH4Mcv9yiHGHFxhxhxhxhxO9cjuCjccYhy/3L/cohxhxcYcYcYcYcYcXGEcKzL9Thxhxhxhxg9FJG1625y/3Fxhxcf9yNeTnsCsYcohxcYPJLzuG0McYhxhxcTdbz7W0MP9yiHL/cXGHGHGDN0kb+LbnFxhxhxhxhxhxcYOM5SuzGthxhxcYhxcYhy/3L/cv9yiHFxiHL/cv9y/3KIcXGIcXGHGHFx/3KIcXGDMvUrDgrYcYcXGHGIcXGHFxORTzuusMcYcYcYcYcXGIcXGHGHGHGHFxiHFxhxhxhxcf9yiHL/cXGHE1uYW/RnpxcYcYcYcXGIcXGHGHGHGHFxiHE1OoWw1XpxiHFxhxhxhxhxhxMJqFtXV6hxhxcYcToAYrn/nf9yiHFxiHL/cXFx/3KIcXGIcv9xcXH/cohxcYhy/3Fxcf9yiHFxiHL/cv9y/3KIcXGDRLI7DE3IhxcYhxcYcYcYcYcXGIcv9xcYcTeLI7x03HGHGHGHGHFx/3KHGIcv9yiHGHFxiHL/cv9y/3KIcXGIcv9y/3KIcYcXGHGHGHGHGHFxiHI+BpGz+W5xcf9yiHFxhxhxhxhxcYhxcYcYcYcYcXGIcXEyfCOxk9xxiHFxhxiHKIcYcXGIcv841/O8KAxxcYhy/3I1kWK9bp2HFxhxhxhxhxhxcYcYhy/3KIcYcXGHGIcohxhxOeD3vh8IiHFxhxhxhxhxcYhxNBTEsfs7iHFxhxiHKIcYcXGHGIcoR2vMqUNxcYhxcYcYcYcXGIcTC0xLRbO3FxiHL/cXGHFx/3KIcXFPe8woQ3GHGHFxiHL/cXGHFx/3KIcXGHGHGHFx/3KHGIcXGHFxiHGHL/cXGHGHFxiHFxiHL/cv9yiHFxg4niO8Ydz/cohxcYcYcYcYcYcXGHGHGHGHGHFxiHFxhxhxcYhxcYhy/3L/cohxcYhxcYcYcXGIcXGHGIcohxhxcYcYhyiHGHFxiHFxhxhxcYhxcYcYhyiHGHFxhxiHKIcYcXGIcXGHGHFxiHFxhxhxhxhxhxcYcYcYcYcYcXGHGIcv9yiHGHL/cXGHGHGHFxiHL/cXGHFxiHFxiHFxhxcf9yiHFxhxhxhxcf9yg/Vci4qjdxhxhxhxcYhxcYcYcYcXGIcXGHGHGHGHFxhxg6HfO64gxxiHFxhxhxcYhxcYhy/3KIcYcXE/6ve3FQhxhxhxhxcYhxcYcYcYcXGIcXGHGHGHGHFxhxiHL/cohxcYhxcYcYcT0e87fhDIcYcYcXGIcXGHGHFxiHFxhxhxhxhxcYhxcYcTeFYrx6nYcYhy/3L/cohxcYcYcYcYcXGIcXGHGHGHFHnMymM3L/cXGHFxiHFxiHL/cohxhxOSVmvdqZiHFxhxhxcYhxcYhy/3KIcYcXGHGHGHGHFxiHFxhxhxcYhxcYcYcYcTWcyLJzN4cXGHGHGHGHFxhxiHL/cohxcYhxcYcXH/cohy/3Fxhxcf9yiHL/cXGHFx/3KIcv9xcYcXGIcXE5sAS6T/txhxcYcYcYcYcXGHGIcv9yiHFxiHFxhxcf9yiHFxhxhxhxcYhy/3FxhxcYhxMFQztLvMiHGHFxhxhxhxhxcYcYhyiHGHFxiHL/cv9yiHFxhxiHKIcYcTOXYrB4nYcYcXGHGIcv9yiHFxiDZ/xL+AO3GIcv9y/3KDRiBLCt+4cYcXGIcv9y/3KIcXGIcXFx/3KIcXGIcv9yiHGHL/QG3MKiNxhxcYg5ypG6NW6HGHFxiHFxhxhxcf9yhxiHL/cohxcYhy/3L/cohxcYhy/3KIcYcv8zC5GwBW6HFxiHFxhxhxhxcYhxNwncswcjhxcYcYcYcXGIcv9xcXH/cohxPYYzt3nM/3KIcv9y/3IwCWKyB51xhxhxhxcYhxcYcYcXGIcXGHGHGHGDW0BLBb+4hxhxcYcYcYcXGIcXGHGHGHFxiHFxhxhxcYhxcYcYcYcXGIcv9xcXH/cohxcYcYcYcXGIcv9y/3KIcYcv9xONuRuyRu/3KHGIcv8265G9FG5xiHFxhxcYhxcYcYcYcYcXGD0yHL3N44hxcYcYcYcXGHGIcv9yiHFxhxiHKIcXGIcXGHFxiHFxiHL/cohxcYhy/3L/cohxcYcYcYcYcXGHGHGHGHFxKtrgGiNR/nGHGHFxiHFxhxcf9yiHL/cXFx/3KIcXGHGHFx/3KHGIcohxhxcYcYTl7MShOHFxiHL/cohxhxcYcYcYcXGIcXGHGHFxiHFxhxhxhxcYhy/3L/cohxcYcYcYcYcXGIcv9yiHGHL/cXGHFx/3KHGIcv9yiHFxhxhxhxhxcYhy/3L/cohxcYcYcYcXGIcXGHFx/3KIcv9xcXH/cohxcYcYcXGIcXGHGHGHGHL/cXGHGHFxiHFxhxhxcYhxcYcYcXGIcXGHGHGDxcYrijnf9y/3KIcXGHGDdEGLDL54cXGHGHGHGHFxiHL/cohxhxcYcYcYcXGHGIcohxhxcYcYcYcYcv9xcYcYcXE12dS/JiuHFxhxhxhxhxcYhy/3KIcYcXGHGHFx/3KHGIcohxhxcYcYcYcXGIcXGHGHFxiHL/cXFxiHFxiHL/cohxcYhxcXH/cohy/3FxhxcYhxcYcYcXH/cocYcYcYP61itVKd/3L/cohxcYcYcYcXGHGIcohxhxcYTE/MawOHFxhxiHKIcYcXGHGHGHFxiHL/cv9yiHFxhxhxhxhy/3FxhxhxcYhy/3L/cohxcYcYcYcYcv9xcYcYcXGIcv8/3NS2Iytxhxhxhy/3FxQ4/M5wNxcYhy/3L/cohxcYcYcYcXGIcXGHFxiHFxhxhxhxcYhxcYcXGIcXGHGHGHFxiHL/cv9yiHFxhxhxcYhxcYcYcYcXGHGHGHGHFxiHL/ckq/zHQDcYhy/3KIcXGIcv9ygxDke1ArhxhxhxhxcYg+nVu7YqRy/3FxhxcYhxcYcYcYcXGHGHGHGHFxiHL/cohxcYhyiHGDXvkb4QbocYcYcv9xcYcYcXGHGIcohxhy/3FxhxcYhxcYcYcXGIcXGHGHFxgwQEOzz7xxcYhy/3L/cohxcYcUsQ3G7ycXGIcv9yMUChsc9eiHL/cog7EbW67kpxcYcYcYcYcXGHGHFx/3KHGHGHGHFxhxhxhxhxcYcYcYcYcXGHGHGHFxhxiHKIcXGIcXFx/3KIcv9y/3KIcXGHGHGHGHFxhxhxcYhxcYcYcYcXGHGHGHFxiHFxhxcf9yhxhxhxhxcYhy/3KIcXGHGHGHGHFxhxhxhxcYcYcYcYcXGIcohxhxcYcYcYcXGIcv9y/3KIcXGHGHFxiHL/cv9yiHFxhxhxhxcYcYcYcYcXGHGHGHGHL/cXGHFxiHFxhxhxcYhxcYcYcXGIcv9yOXGhuI5ecv9xcXH/cohy/3L/cohxcYPlJyta2NcYcYcYcYcXGHGDJTQ7K8vIhyiHFxiHL/cohxcYcYcYcXGIcv9yiHFxhxhxhxhxcYcYcTCXhrZ4eYhxcYcXGIcXGHGHFxiHFxhxhxcYcYhyiHE0JEOw67yIcXGHGHGHFxiHL/cohxcYcYcYcXGIcv9y/3KHGIQiHcHuKIcXGHGHGHFxhxhxhxcYhxcYcXGIcXGHGHFxiHL/cv9yiHFxhxhxcYhy/3L/cohxcYcYcXGIcXGHFxiHFxhxhxcYhxcYcYcXGHGHGHGHFxhxhxhxcYhy/3KIcXGIcv9yiHFxhxhxcYhxcYcXGIcXGHGHGHFxhxhxhKcdyI4nGHGHGHFxhxhxhxcYhy/3KIcXGHGHGHFxiHL/PaRyt1uNhxhxhxcYcYcYcYcXGHGHFxiHFxhxhxcYhy/3KIcXGIckih3JXihxcYcYcXGIcv9y/3KIcXGHE8SuS5tRuIcYcv9y/3KIcXGHGHGHFxhxgyJ0Oy6LyHGHGHFxPpOhtGxehxcYcYcYcYcXGHGHFxiHFxhxcYgxw6GyTF6HGHL/cXGDeJFL1263GHFxiHL/coMJ+GtnB5iHFxcYhxcYcYcYcXGHGHGHFxiHL/cohxcYcYcYcXGIcohxhxcYcYcXGIcv9y/3KIcv9xcXGIcXGHE+NKG0y15xhxhxhxcYcYcYcXGIcv9yiHFxhxhxhxcYhy/3KIcXGHGHFxiHL/cv9yiHFxhxcYhxcYcYcXGIcXGHFxiHFxhxcYhxcYcYcXGIcv9yiHFxiHKIcYcv9y/3KIcXGHGHFxiHFxhxcYhxcYcXGIcXGHGHFxiHL/cv9yhxiHKIcXGIcv9yiHFxhxhxcYhy/z0aQ7flvHGHGHFxiHKIcYcXGHGHFxhxiHKIcXGHGHGHFxhxhxhxhy/3FxcYhxcYcYcYcXGHGHGHFxhxhxhxcYcYcYcXGIcXFxiHFxhxhxhxcYcTKrOLVkx4hy/3KIcXE3O0O8xLyHFxhxcYhy/3L/cohy/3FxcYhxcYcYcXGHGHGHGHFxhxhxcYhxcYcXE51aG5Kl6HFxiHFxhxhxcYcYcYcYcv9xcYcXGHGIcohxcTYGobz5XocXGHGHGHFxhxhxhxhy/3FxcYhxcYcYcXGIcXFx/3KHGIcohxcYcYcYcXE4vxS8QOuHGHGHGHL/cXFxiHFxhxhxN2ahvJle/3KIcXGHGHGD4tZ7nSmIcXGIcXGHFxiHFxhxcYhxcYcYcXGHGHGHGHL/cXFxg9Lme50ZhxhxcYcYhyiHFxhxhxhxcYcYcYcXGHGHGHFxhxhxhxRnPcyMKHGHFxhxhxhxcYhyiHGHL/cXFxiHFxhxhxcYhyOvg9vwfCcXGHGHFKk9x2wnFxcf9yhxiHKIcXGHGHGHFxhxhxcYg4LOmx4xaIcohxcYcYcYcXGHGHGHFxhxhxhxcTZN6bLCFocYcYcXGHGHGHFxhxhxhxMs6WtEFphxhxcYhyMmpst6WTcYhy/3KIcv9y/3KIcv9y/3KIcv9y/3KIcv9y/3KIcv9yiHFxiHKIcXGIcohxcYcYcYcT4YobTnXnGHFxhxhxcYhxcYcXGIcv9yiHFxhxhxhxcYcYcXGIcv9yiHFxhxhxcYhxcXGIcXGHGHFxiHL/cohxcYcYcXGHGHGHE5AVO6/qxxcYhy/3KIcv9y/3KIcv9y/3KIcv9y/3KHGISVTcmrJxcYcYcYcXGHGHFxiHL/cohxcYcYcXGIcv9yiHFxhxcf9yhxhxMREptv7WcYcXGHGD7xU7YOrIcXGIcXGHFxhxg1tiS/SdtxhxcYcYcYcXGIcv9yiHL/cXFxiHFxhxcYhy/3L/cocYcYcYcXGHGHFxiHL/cohxM3cksZjbcYcYcXGHGHGHFxhxhxhxcYcYcXGIcv9yiHFxhxgzmaG/Zl5yiHGHL/cv9yiHL/cv9yiHI9qaG0Vl5xcYcYcYcXGHFx/3KHGHGHFxhxhxhxcYhyiHFxg5qCS7V9txhxcYhy/3KIcXGHFxiHFxhP9NwwsocXGHFxiHFxcf9yhxhxhxcYhy/3KIcXGHFxiHFxhxcYhy/3KIcXGHGHE4mSS8ZtuHFxhxcYhxcXH/cocYhyiHFxhxhxcYcYcYcXGHGHGHFxhxhxhxcYcYcXGHGHGHFxiHKIcXGIcohxcYcYcYcv9xcXGIcXGHGHFxhxhxcYhxcYcXFOVdw6onGHGHL/cv9yiHFxcf9yiHL/cohxcYcYcXGHGHGHFxhxhxhxcYcYcXGIcv9yiHFxhxcYhxcYcXGIcv9yiHFxhxhxcYcYcYcXGDQX1bL4KohxcYcYcXGHGHFxiHFxhxcYcYcYcXGIcohxcYcYcYcXGHGHFxhxhxhxcYcYcYcXGHGHFxiHL/cohy/3L/cocYSMXco6KHFxhxhxcYcYcYcXGHGHFxiHL/Os6mvDFZcXGHFxhxhxhxhy/3FxcYhxcXH/cocYcYcYcv9y/3KIcv9y/3KHGHGHGHL/cv9yiHL/cohxcYcYcXGIcv9yiHL/cohxcYcYcXGIcohxcYcYcYcXGHGHFxhxhxhxcYcYcXGIcv9yiHL/cv9yO3KCuI19iHFxhxcYhxcYcXGIcv9yiHFxhxhy/3FxhxcYhy/3KIcv9xcXGIN8Hqsk4VcXGIcXFxiHFxhxhxcYcYcXGDV5U76GrHL/cv9yhxhxhxhy/3FxcYhyMLlTs1ashxhxcYcYcYcXGHGHFxhxhxhxcYcYcYcXGHFx/3KHGHFxg6RLa8u0lxiHFxhxcYcYcYcXGHGHGHFxhxhxcYcYcYcXGHGHFxhxhxhxcYcYcXGIcv9yiHL/cv9yhxhxhxcYgwfaGzkl5xhxhxcYhyiHFxhxhxhy/3FxcYhy/3JJxtyDknGHGHFxhxhxhxcYcXGIcXGHFxiHL/cohxcYcXGIcv9yiHFxRebc0ZKIcXGHFxhxhxhxcYcYcXGIcv9yiHL/coSPbcoJKHGHFxhxhxcYMQ6hsgJeiHFxcf9yhxhxhxPSxTttOscXGHGHFxhxhxhxcYcYcXGHFKF9yOgohxcXGIcXGHFxiHL/cohxcYPHWCuIp9/3KIcXGHFxhxhxhxhy/3L/cocYcYN36hu4FecohxcYcYcXGHGHGHFxhxhxcYcYcYNtsFvyT6cYcXGIcohxhy/3KIcXGHGHFxhxhxcYhy/3KIcv9yiHFxhxhxcYcYcXGDNWgrC5fXGHGHFxiHKIcXGHGHFxiHKIcXGHGHFxhxhxhxcYcYcXGHGHFxiHKIcXGHGHGHFxhxcYhxcXGIcXGHFxiHFxcYhxcYcXGIcv9yiHL/cohxcYcYcXGHGHFxhxhxhxcYcYcXGHGHGHFxhxhxcYcYcXGIcv9yiHL/cohxcYcXGIcv9yiHFxhxcYhyiHFxiHKIcXGHFxiHFxcYhxcYcXGIcXFL59xhgnFxcf9yhxhxhxcYcYcXGHGHGHFxhxhxcYcYcXGIcv9yiHL/cohxcYcXGHGHGHFxiHKIcXE4OIK6x31xcXGIcXGHFxiHL/cohy/3KIcXGHFxiHL/cohxcYcXGHGHGHFxhxhxcYcYcYcXGHGHFxhxhxcYcYcYcXGHGHFxhxhxcYO2k0uZbLcYcYcv9yiHFxhxhxcYcYcXGHGHGHFxhxcYhxcXH/cocYcYcv9xcXGIcXFx/3KHGHGHL/cXFxiHFxhxcYcYcYcXGHGHFxhxhxcYcYcYcXGHGHFxhxhxcYhy/3KHGHGHFxhxhxhxcYcXGIcv9yiHL/cohxcYcXGIcv9yiHL/cohxcYcXGIcv9yiHL/coM2Gxv55OcXGIcohxcYcYcYcv9yiHFxhxhxcYcYcXGHGHFxiHL/cocYcYcXGHGHGHFxhxcYcYcYcXGEvY3HJyhy/3KIcXGHGHFxhxhxcYcYcXGIcohxcYcYcXGHGHFxiHKIcXGHGHFxhxcf9yhxhxcYcYcYcXGHGHFxhxhxcYcYcYcXGHFxiHL/cohy/3KIcXGHFxiHL/cocYcYcXGIcohxcYcXGIcv9yMYuCsoR9iHL/cohxcYcYcv9xcXGIcXFxiHFxhxcYcYNMuCvzR9cYcXGHGHFxhxhxhy/3FxcYcYcYcXGHGHFxiHKIcXGHFxiHL/cohy/3KIcXFxiHFxhxcYhxcTC1Y7RanIhy/3KIcXGHFxiHKIcXGHGHFxhxhxcYhyiHFxhxcYhy/3KIcv9yiHL/cohxcYcXGIcohxcYcYcXGHGHFxiHKIcXGHFxiHKIcXGHGHFxhxhxhy/3KIcXGHGDsdgrnifYhy/3KIcjA9grLSfXGHFxhxhxhxcTiDsbp8TnGHFxiHFxhxcYcYcXGIcohxcYcYcXGHGHFxhxhxcYcYcXGIcohxcYcYcXGHFxiHFxcYhxcYcXGHGHFxiHL/cocYcYcXGHGHFxOvOxuAxOcYcYcXGIcohxcYcXGIcv9yiHL/cohy/3KD1IY7a3nHFxhxcYhyiHFxhxhxcYcYcXGHGHFxhxhxcYcYcYcXGHFxhxhxhxcYcYcXGHGHFxhxhxcYcYcYcv9yiHFxhxhy/3FxcYhy/3KHGHGHGHL/cohxcXGIcXGHFxiHKIcXGHGHFxhxcYhxcXGIcXFxiHFxhxcYcYcYPCREudu7hxhxcYcXGIcv9yiHL/cohy/3KIcv9yiHFxhxcYcYcYcXGHFxiHKIcXGHGHFxhxhxcYcYcXGHGHFxhxhxhy/3KIcXGHFxiHKIcXGHGHFxhxcYhxcXGIcv9yiHL/cohxcXH/cocYcXGHGHGHFxhxcYcYcYcXGHFxiHL/cocYcYcXGHGHFxhxhxcYcYcXGIcohy/3KIcXGHFxhxhxhxcYcXGIcohxcYcYcXGHFxiHL/cohy/3KHGHGHGHL/cohy/3KIcXFx/3KHGHFxhxhxhy/3L/cocYcYcv9y/3KHGHGHFxhxcYhy/3KHGHGHFxhxhxcYcYcXGHGEsr3H1CcYcXGHGHFxhxhxcYcYcXGIcohxcYcXGHGHFxiHKIcXGHFxhxhxhxcYcXGHGHGHFxhxcYhy/3KDldY7uinIcYcv9xcXGIcv9yhxhxhxcYcYcXGHGHFxhxhxcYcYcXGHGHFxhxhxcYcYcXGHGHFxhxhxcYcYcYcv9yOQexufhOcYhxcYcXGHGHFxhxhxhy/3KIcXGHFxhxhxcYhyiHFxhxcYcYcXGIcohxcYcXGHGHGHL/cv9yhxhxcYhyiHFxhxcYcYcYcv9y/3KHExh7GxiE6HKIcXGHFxhxhxhxcYcXGHGHGHL/cohxcYcXGHGHGHFxhxcYcYcXGIcohxcYcXGHGHGHL/NtexvShOcYcXGHGHGHL/cohxcYcXGHGHFxhxhxhy/3KIcXFx/3KHGHFxhxhxcYcYcXGHGHFxiHKIcv9yiHL/cohy/3KIcv9yiHL/cocYcYcXGHGHFxhxhxcYcYcv9xcXGIcohxcYcYcXGHFxiHKIcXGHFxiHKIcXGHFxiHKIcXGHFxhxhxhy/3KIcXGHFxhxhxcYcYcXGHGHFxhxhxcYcYcXGHGHFxhxhxcYcYcXGHFxiHL/cocYcYcXGHFxiHKIcXGHFxhxhxhxcXH/cocYcXGHGHFxhxhxhy/3KIcv9yiHKIcXGHGHFxhxhxcYcXGIcohxcYcYcv9y/3KHGHFxiHKIcXFxiHFxhxcYcYcXGHGHFxhxhxcYcXGIcv9yhxhxhxcYcXGIcohxcYcXGHGHGHL/cohxcXGIcXFxiHFxcYhy/3KHGHGHFxhxhy/3L/cocYcYcv9yiHFxhxcYQPzcITJxhxhxcYcYcXGHGHFxhxcYhyiHFxhxcYhyiHFxhxcYcYcXGHGHFxhxhxcYcYcXGHFxiHL/cocYcYcv9yiHFxhxcYcYcXGHGHFxhxhxcYcYcXGHFxiHKIcXGHFxhxhxcYhyiHL/cohy/3KIcohxcYcYcXGHFxhxhxhy/3KIcXFxiHFxcYhxcXGIcohxcYcYcXFx/3KHGHFxhxhxcYcYcXGHGHFxhxhxcYcXGIcohxcYcXGHGHFxhxhxcYcYcXGHFxiHKIcXGHFxhxhxhy/3KIcv9yiHL/cocYcYcXGHFxhxhxhy/3KIcv9yiHL/cocYcYcXGHFxhNrdxVIocXGHFxhxhxcYcYcjRSNbC9yocXGHFxhxhxcYcYcXGHGHFxhxhxcYcXGHGHFxiHKIcv9yiHL/cocYcYcXGHFxhxhxhy/3KIcv9yiHKIcXGHGHL/cohxcYcXGHGHFxhxhxcYcXGIcohxP/VUtQqrcXGHGHFxRw7cvxKIcohxcYcXGHGHFxhxhxcYcYcXGHFxhxhxhxcXGIcXFxiHL/cocYcYcXGHFxhxhxcYcYcXGHGHFxhxcYcYcYcv9yiHL/cohyiHFxhxhy/3KIcXGHFxhxcYhxcXGHGHGHFxcYhxcYcXGHFxiHL/cocYcXGIcohy/3KIcohxcYcYcv9yiHFxcYhxcXGIcv9yhxhxcYhyiHL/cohyiHFxhxhy/3KIcXFxiHFxcYhyiHFxhxcYcYcXGHGHFxhxhxcYcXGHGHFxhxhxcYcYcXGHFxhxhxcYcYcXGHGHFxhxcYhyiHL/cohy/3KHGHGHFxhxcTcLc7z0jHGHFxhxcYcYcYcv9yiHL/cocYcYcXFx/3KHGHFxhxhy/3FxcYcYcXGHGHFxhxhxcYcYcv9yiHFxcYhxcXGIcohxcYcXGHGHFxhxcYhyiHFxhxcYcYcXGHFxiHKIcXFxiHFxcYhy/3KHGHFxhxhxcYcYcXGHFxiHKIcjVtkr6Sbf9yhxhxcYhyiHL/cocYcYcXGHFxhxhxcYcYcv9y/3KHGHFxhxhxcYcXGIcohxcYcv9xcXGIcohxcYcXGHGHFxhxcYhyiHFxcYhy/3KHGHGHFxcYhxcXGIckhv3JkCcYcXGHGHFxhxhxcYcXGHGHFxgxbVS0oquIcohy/3KIcohxcYcXGHGHFxhxhxcYcXGHGHFxhxhxcYcXGHGHFxhxhxcYcYcv9yiHFxcYhxcXGHGHGHL/cohyiHFxhxcYcYcXGHGHFxhxcYhyiHL/cocYcYcv9yiHFxcYhyiHFxhxcYcYcXGHFxiHKIcv9yiHKIcXGHFxhxhxcYcUPv3OECcohxcYcXGHFxhxON+xuyBO/3KIcohxcYcXGHGHFxhxhxcYcXGHGHFxhxcYhyiHFxcYhxcXGHGHGHL/cocYcYcXGHFxhxhxcYcYcv9yiHFxcYhy/3KHGHFxhxhxcYcYcv9yiD3gZLgfm4cXGHFxhxhy/3L/cocYcXGHGHFxhxcYcYcXGHGHFxcf9yhxhxcYcXGIcohy/3KIcohxcYcXGHGHFxg/cYO1jnxxhxhxcYcXGHGHFxhxhxcYcXGHGHFxhxcYhyiHFxcYhyiHFxhxcYcXGIcohxcYcXGHFxhxhxhy/3KHGHGHFxhxcYcXGIcohxcYcXGHFxiHKIcv9yiHKIcXGHFxhxcYhyiHFxhxcYcXGHGEaw7NTx/3KHGHGHFxcYhxcXGHGHGHI5gcG5fj6HGHFxhxcYcXGIcohxcYcXGHFxhxhxhy/3KHGHGHL/cohyiHFxhxcYcYcXGDSFRbGKunGHFxhxcYcYcXGHFxhxhxcYcYcXGHFxhxhxcYcXGHGHFxhxhxcYcXGHGHL/cXFxhxhxcYcYcv9yiHFxcYhyiHFxcYhxcXGHGHFxhxhxcYcXGHGHFxhxhy/3KIcv9yhxhxcYcYcXGHGHL/cohy/3KHGHFxhxhxcYcXGDXjor4cXXFxiHKIcohxcYcXGHGHFxhxcYcYcXGHGHFxcYhxcXGHGHGHL/cocYcYcXFxiHL/cocYcXGHGHFxhxcYcYcv9xcXGHGHFxhxRoHsx+GHFxhxhxcYcXGHGHFxhxcYcYcXGHFxhxhxcYcYcXGHFxhxcYhyiHFxcYhyiHFxcYhxcXGHGHFxhxhy/3KIcXFxhxhxN3PBvIw+hxhxhyQcHsBOGHKIcXGHFxhxcYcYcXGHGHFxhxcYcYcXGHFxhxhxcYcXGHGHFxhxcYcYcXGHGHFxhxcYcXGIcohy/3KHGHFxhxhxcYcXGHGHFxhxhy/3KIcohxcYcXGHFxhxhxcYcYcXGHFxhxhy/3KIcXFxiHKIcXFxiHKIcXFxiHKIcXGHL/cXFxhxhxcYcXGIcohyiHFxhxcYcXGIcohyiHFxhxcYcYcXGHFxhxcYhyiHFxcYhyiHFxcYhyiHE7pMG3Wz5yiHFxcYhyiHFxcYhy/3KHGHFxhxcYcYcXGHFxiHKHGHGHFxcYhy/3KHGHFxhxcYhyhxhxhxcYcXGHFxhxhxcYcYcXFxiHL/cocYcXGHGHL/cohyiHFxhxcYcXGIcohyiHFxhxcYcXGHGHFxhxhxcXGIcXFxhxhxcYcYcv9yiHKIcXGHFxhxcYcYcXGHGHL/cocYcYcXFxiHL/cocYcXGHFxhxhxcYcXGHGHFxhxcYcYcXGHFxhxhxcYcXGHGHFxcf9yhxcYhyiHL/cocYcXGHGHFxhxcYcXGHGHFxhxhxcXGIcXFxhxhxcYcXGHGHFxhxhy/3KHGHGHL/cocYcXGHGHFxhxcYcYcXFx/3KHFxhxhxcYcYcXFxiHFxcYcYcXGHFxhxhxcYcXGHGHFxhxcYcYcXGHFxhxcYhyiHL/cocYcXGHFxhxhxcYcYcv9yhxhxhy/3KHGHFxhxhxcYcXGHFxiHKIcohxcXGIcv9yhxhxcYMfbBshk+hy/3KIcXFxhxhxcYcYcXFxiHL/cocYcXGHFxhxhxcXH/cocXGHGHGHKIcXGHFxhxcYcYcXGHFxhxhxcYcXGHFxiHKIcohxcYcv9xcXGHGHFxhxcYcXGIcohyiHFxhxcYcXGHGHFxhxcYcYcXGHFxhxcYhyhxhxhxcXFJ0+ySwYhxcXGHGHGHKIcXGHFxhxcYcYcXGHFxhxhxcYcXGHFxhxhxcYcYcv9yhxhxhy/3KHGHFxhxhy/3KHGHGHL/cocYcXGHGHFxhxcYcXGHGHFxhxcYcYcXFx/3KHFxhxhxcYcXGHGHFxhxcYcYcjb56LAWF3KIcv9yhxhxcYcXGHGHFxhxcYcYcXGHFxhxcYcYcXGHFxhxhxcYcXGHFxhxhxcYcXGHGHFxhxcYcXGHGHFxhxcYcYcXGHFxhAdOwpsXGHFxhxcYcYcXGHFxhxcYcYcXGHFxhxhxcXGIcXFxhxhxcYcXGHFxiHKHGHGHFxcYcYcYOWKTu51scXGHFxhxhxcXGIcXFxhxhxcYcXGHGHFxcYhy/3KHGHL/cohxcXGHGHFxhxcT55wbSGPnGHFxhxcYcYcXGHFxhxhxcYcXGHFxhxhxcXGIcXFxhxhxcYcXGHGHL/cohyiHFxcYhyiHKIcXGHL/cv9yhxcYcYcXGHGHL/cocYcXGHGHL/cocYcXGHGHFxcYhyiHFxcYcYcXGHGHL/cocYcXGHGHFxcYhyiHL/cocYcXGHFxhxhy/3KIcohxcXGIcohyiHFxcYhyiHKIcXGHFxhxcYcXGHGHFxhxcYcYcXGHFxhxcYcYcXFxiHFxcYcYcXFxiHFxcYcYcXGHFxhxcYcYcXGHFxhxhy/3KIcohy/3KHGHFxhxcYcYcv9yiHKIcXFxhxhxcYcXGHGHFxhxcYcXGHGHFxhxcYcXGHGHFxcYhy/3KHGHL/cohy/3KHGHL/cohyiHFxcYhyiHKIcXFxiHKIcohxcXGIcohyiHFxcYhyiHKIcXFxiHKIcohxcXGHGHFxhxhy/3KHGHFxhxhyiHFxhxcYcXGHGHFxcYhy/zvLwbk0PocYcXGHGHKIcXGHFxhxcYcXGHGHFxhxcYcYcXFxiHKIcohxcXGINhKyvu1NhxcXGIcohyiHFxcYcYcUYW7M6RhyiHFxhxcYcXGHFxiHKHGHFxhxhxcXGIcohyiHFxcYcYcXGHGHL/cocYcXGHFxhxhy/3KIckJG7AyRiHFxhy/3KIcv9yhxcYhyiHKIcv9yhxhxcYcXGHGHL/cocYcXGHGHL/cocYcXGHFxhxhxcXGIcohxcXGHGHFxhxcYcXGHGHL/cohyiHFxcYcYcXGHFxhxcYcYcXGHFxhxcYcYcv9yhxhxcYcYcXFxiHKHGHGHL/cocYcXGHFxhxcYcYcXGHFxhxcYcYcXFxiHKIcv9yhxhxcXGIcohxcXGHGHFxhxcYcYcv9yhxhxcYcXGHGHFxcYcYcXGHGHFxcYcYcXGHFxhxhy/3KHGHFxhxcYcYcXGHL/cohxcXGHGHL/cohyiHL/cocYcv9yiHKIcXFxhxhxcYcXGHFxhxhxcYcv9yiHFxcYcYcXFxiHKIcXFxhxhxcYcXGHFxhxcYhyhxhxcYcYcohxcYcXFx/3KHFxhxhy/3KIcohyiHFxcYhyhxhxhyiHFxcYhyhxhxhyiHFxcYhyhxhxhyiHFxhy/3KIcohxcXGHGHFxcYhxcXGHFxhxhxcYcXGHFxhxhy/3KHGHFxhxcYcYcXFxhxhxcYcYcohxcXGIcocYcYcohxcXGIcohyiHKIcXFxiHKHGHGHKIcXFxhxhxcYcXGHFxhxhxcYcXFxiHFxcYcXGIcocYcXGHFxhxhxcXGHGHFxhxhyiHFxcYcYcXGHFxhxhy/3KHGHFxhxcYcXGHGHL/cocYcXGHFxhxhxcXGHGHFxhxcYcYcv9yhxhxcYcXGHFxhxcYcYcXGHFxhxcYcXGHGHFxhy/3KIcv9yhxcYcYcXGHFxhxcYcXGHGHFxhy/3KIcv9yhxcYcYcXGHFxhxcYcXGHGHFxcYhyiHKIcv9yhxhy/3KIcohyiHFxcYcYcXGHFxhxcYcXGHGHFxcYcYcXGHGHKIcXFxiHKHGHFxhxhyiHFxcYhyhxhxcYcYcv9yhxhxcXGIcohy/3KHFxhxhxcYcXGHFxhxcYcYcXFxiHKIcohy/3KHFxhxhxcYcXGHFxhxcYcYcXGHL/cohyiHFxcYcXGIcocYcXGHFxhxhyiHFxhy/3KIcohyiHFxcYcYcXGHFxhxcYcXGHFxhxhxcYcXGHFxhxcYcXGHGHFxhxcXGIcv9yhxcYcYcXFxhxhxcYcXGHGHL/cocYcv9yiHKIcohy/3KHGHL/cocYcXGHFxhxhy/3KHGHFxcYhyiHKIcXFxhxhxcXGIcocYcYcohxcXGHGHFxcYhyiHKIcXFxhxhy/3KHGHFxhxcYcXGHGHFxcYcYcXGHFxhxcYcXGHGHFxcYcYcXGHFxhxcYcYcohxcYcv9yhxhxcYcYcohxcXGHGHFxhy/3KIcohxcXGHGHL/cocYcXGHFxhxcYcXGHGHFxcTTi0b4dLnGHFxhxcYcYcv9yhxhy/3KHGHFxhxcYcYcv9yhxhy/3KHGHFxhxcYcXGHGHFxcYcYcXGHFxcYhxcXGHFxhxhy/3KHGHFxhxcYcXGHFxhxhy/3KHGHFxcYhyiHKIcv9yhxcYcYcXGHL/cohyiHKIcXFxhxhy/3KHGHFxhxcYcXGHFxhxhy/3KHGHFxcYhyiHKIcohxcXGHGHFxcYcYcXGHFxhxcYcYcohxcXGHGHFxhxcYcXGHFxhxcYcXGHGHFxhy/3KHGHFxhxcYcYcohxcXGHGHFxhy/3KIcohyiHL/cocXGHGHFxcYhyhxhxcYcXGHGHL/cocXGHGHFxhxcXGIcohyiHFxcYcXGHGHFxhy/3KHGHFxhxcYcYcohxcXGHGHFxcYcYcXGHFxhxcYcXGHGHL/cocYcv9yhxhxcYcXGHFxhxcYcXGHGHFxcYcYcXGHL/cohyiHKIcv9yhxcYcYcXFxhxhxcYcXGHFxhxcYcXGHFxhxhxcXGHGHFxhxcXGIcohyiHFxcYcXGHGHFxcYcYcXGHFxcYhyiHKIcXFxhxcYcYcXFxhxhxcYcXGHFxcYhxcXGHFxhxcYcYcXFxhxhxcYcXFxiHKIcohyiHFxcYcYcohxcYcv9yhxhxcYcXGHFxhxcYcXGHGHL/cocYcv9yhxhxcYcv9yiHKIcohxcXGHFxhxhxcXGHGHFxcYhyhxhxcYcXGHFxhxhyiHFxcYcYcv9yhxhxcYcv9yiHKIcohyiHKIcXFxhxhy/3KHGHL/cocYcXGHFxhxcYcXGHFxhxcYcYcv9yhxcYhyhxhxcXGIcocYcXGHFxhxcYcYcohxcXGHGHL/cocYcXFxhxhxcYcXGHFxhxcYcXGHFxhxhyiHFxcYcYcXFxhxhxcYcXGHL/cohyiHKIcv9yhxcYcXGHGHFxcYcYcXFxhxhxcYcXFxiHKIcohyiHKIcXFxhxcYcYcv9yhxhy/3KHGHFxcYhyhxhxcYcXGHFxhxcYcXGHGHL/cocXGHGHFxcYcYcXFxhxhxcYcXGHFxcYhyiHKIcv9yhxcYcXGHGHKIcXFxhxhxcXGHGHFxhxcXGIcocYcXGHFxhxcYcXGHFxhxhyiHFxcYcXGHGHFxcYcYcXFxiHKHGHFxhxcXGIcohyiHKIcohyiHL/cocXGHFxhxhxcXGHGHL/cocYcXFxhxhxcYcXFxiHKHGHFxhxcYcXGHFxhxcYcYcohxcXGHFxhxhy/3KHFxhxhxcXGIcocYcXFxiHKHGHFxhxcYcv9yiHKIcohyiHL/cocXGHFxhxcYcYcXFxgzUrOxvUxxcYcYcXFxhxhxcYcv9yhxhxcYcXFxiHKHGHFxhxcYcXGHFxhxcYcXGHFxhxhyiHFxcYcXGHGHKIcXFxhxhxcXGHGHL/cocYcXFxhxhxcYcv9yhxhxcYcXFxiHKHGHFxhxcYcXGHFxhxcYcXGHFxhxcYcXGHGHKIcv9yhxcYcXGHGHL/cocXGHGHFxcYcYcohxcXGHGHFxcYhyhxhy/3KHGHFxhy/3KHGHFxhxcXGIcocYcXGHFxhxcXGIcohyiHKIcocYcXGHFxhxcTx60beFLohyiHKIcXFxhxcYcXGHFxhxhyiHFxcYcXGHGHKIcXFxhxcYcYcXFxhxhyiHFxcYcYcXFxhxhy/3KHFxhxhxcXGHGHFxcYcYcXGHL/cocYcXFxhxhxcXGHGHFxhxcXGHGHFxhy/3KHGHFxhy/3KHGHFxhy/3KHGHFxhxcXGIcocYcXGHFxcYhyhxhxcYcXFxiHKHGHFxhxcYcv9yiHKHGHFxhxcXGIcocYcXGHFxhxcXGIcohyhxhxcYcXGHL/cohyhxhxcYcXGHL/cohyhxhxcYcXFxiHKHGHFxhxcYcXFxiHKHGHFxhxcXGIcocYcXGHL/cocYcXGHFxcYhyhxhxcXGIcocYcXFxiHKHGHFxcYcYcXGHL/cocYcXFxhxhxcXGHGHFxhy/3KHGHL/cocXGHGHFxcYcYcXFxhxhy/3KHFxhxhxcXGHFxhxhxcXGHFxhxhyiHFxcYcXGHGHKIcohxcXGHFxhxcYcXGHFxhxcYcXGHFxhxcYcXGHFxhxcYcXGHFxhxcXGIcohyhxhxcYcXFxiHKHGHFxcYcYcXGHFxcYcYcXFxhxhxcXGHGHFxcYcYcohxcXGHGHKIcXFxhxcYcYcoR77spBFyhxcYcXGHFxhxcYcXGHFxhxcYcXGHFxcYhyhxhxcYcXGHL/cocYcXFxiHKHGHL/cocYcv9yhxcYcYcXFxhxhyiHFxcYcXGHFxhxcYcYcohyiHKIcohyhxhxcYcXGHFxcYhyhxhxcXGIcocYcv9yhxhy/3KHFxhxhxcXGHFxhxhyiHKIcXFxhxcYcXGHFxhxcXGIcocYcXGHFxhy/3KHGHFxcYcYcXFxhxhxcXGHFxhxhy/3KHFxhxcYcXGHFxhxcYcXGHFxhxcYcv9yhxhxcYcXFxhxhxcXGHGHFxcYcXGHGHL/cocXGHFxhxcYcXGHFxhxcYcXGHL/cocYcXGHFxcYcYcXFxhxhy/3KHFxhxhyiHL/cocXGHFxhxcYcXFxiHKHGHFxhxcXGHGHFxcYcYcXFxhxcYcYcohxcXGHFxhxcYcXGHL/cohyhxhxcXGIcocYcv9yhxcYcYcv9yhxcYcXGHFxhxcYcXGHFxhy/3KHGHFxhy/3KHGHKIcXFxhxcYcYcohyiHKIcohyhxhxcYcXFxhxhxcXGHGHFxcYcYcohyiHFxcYcXFxiHKIcocYcXGHL/cocYcv9yhxcYcYcohyiHFxcXGIcohyhxhxcYcXFxhxhxcXGHGHKIcXFxhxcYcXGHFxhxcYcv9yhxhxcXGHGHFxcYcYcv9yhxcYcXGHFxhxcYcXFxiHKHGHFxcYcYcv9yhxcYcXGHGHKIcocYcXGHFxhy/3KHGHL/cocXGHGHKIcXFxhxcYcv9yiHKHGHFxcYcYcXFxhxcYcYcohyiHKIcohyhxhxcXGHGHFxcYcYcohxcXGHFxhxcXGIcocYcXGHL/cocXGHGHL/cocXGHFxhxcYcv9yhxhxcYcv9yhxcYcYcohyiHKIcohyhxhxcXGHGHFxcYcYcohxcXGHFxhy/3KIcocYcXFxhxhy/3KHFxhxcYcXGHFxhxcXGIcocYcohxcXGHFxhxcYcXGHFxhxcYcv9yhxhy/3KHFxhxcYcXGHFxhxcYcXFxhxhxcXGHGHL/cocXGHFxhxcXGIcocYcXFxhxcYcYcohxcXFxiHKHGHFxhy/3KHGHKIcv9yhxcYcXFxiHKHGHFxcYcYcohxcXGHFxhxcXGIcocYcXFxhxhyiHFxcYcXGHFxcYhyhxhy/3KHFxhxhyiHKIcocTMz4b/MHnL/cocXGHGHL/cocXGHL/cocYcXGHL/cocXGHGHKIcohyhxhxcYcv9yhxcYcYcohyiHKHGHFxhxcXGHGHKIcXFxhxcYcv9yhxhxcYcohxcXGHFxhxcYcXGHFxcYcYcXFxhxhyiHKIcocYcXGHFxcYcYcohxcXGHFxcYhyhxhxcXGHGHL/cocXGHFxcYhyhxhxcXGHGHKIcohyiHKHGHFxcYcYcv9yhxcYcXGHFxcYcYcXFxhxhyiHFxcXGIcocYcXFxhxhxcXGHFxhxcYcXFxhxhxcXGHGHKIcohyiHKHGHFxcYcXGHGHKIcocYcXGHFxcYcXGHGHKIcohyhxhxcXGHGHKIcXFxcYhyhxhxcXGHGHFxcYcXGHFxhy/3KHGHFxcYcXGHFxhxcYcXFxhxhxcXGHFxhxcYcXGHFxcYcYcXFxhxcYcXGHFxhxcXGHGHL/cocXGHFxhxcXGHGHFxcYcXGHFxhxcYcXGHL/cocXGHGHKIcocYcXGHKIcXFxhxcYOKjSvFctcYhyhxcYcXGHFxhxcYcXFxhxhxcXGHFxhxcYcXFxhxhxcXGHFxhxcYcXGHFxcYcYcv9yhxcYcXFxiHKHFxhxhy/3KHL/cohyhxhyiHFxcYcXGHFxcYcYcXFxhxcYcXGHFxhxcXGHGHFxcYcXGHFxcYhyhxhyiHKIcohyhxhxcXGHGHKIcohyhxhxcXGHGHKIcocYcXGHFxcYcXGHGHKHGHFxhy/3KHFxhxcYcXGHFxhyiHFxcYcXGHFxhxcXGHGHL/cocXGHFxcYcYcXFxhxhyiHKHGHFxcYcYcXFxhxcYcv9yhxhxcXGHFxhxcYcXFxhxhxcXGHFxhxcYcv9yhxhyiHKIcohyhxhy/3KHFxhxcYcXFxhxhy/3KHFxhxcXGIcocXGHGHKIcocYcXFxhxhyiHKIcocYcXFxhxcYcXGHFxhxcXGHGHKIcohyhxhxcXGHFxhxcYcXGHL/cocXGHFxhxcYcXFxhxhxcXGHFxhy/3KHGHKIcXFxhy/3KHGHFxcYcXGHFxhxcXGHGHKIcXFxcYhyhxhyiHKIcohyhxhy/3KHFxhxcXGIcocXGHGHKHGHFxhy/3KHFxhxcYcXFxhxhxcXGHFxhxcXGHGHFxcYcXGHFxhy/3KHFxhxcYcXGHFxcYcYcohyiHKHGHFxcYcXGHFxhxcXGHGHKIcohyhxhxcXGHFxhxcYcXFxhxhxcXGHFxcYhyhxcYcYcohyhxhxcXGHFxhxcYcXFxhxhyiHKIcocYcXFxhxcYcXGHFxcYcYcohyiHKHGHFxcYcXGHFxcYhyhxcYcXGHFxhxcXGHFxOKjEvFc7cXFxhxcYcXGHFxhyiHFxcYcXGHL/cocYcohyhxhxcYcohxcXGHL/cocYcXFxhxcYcv9yhxhyiHKIcocYcXFxhxcYcXGHFxcYcYcohyhxhxcXGHGHKHGHFxhy/3KHFxhxcYcv9yhxcYcXGHFxhy/3KHFxhxcYcXFxhxhyiHKIcocYcohxcXFxiHKHFxhxhyhxhxcYcohyiHKIcocXGHGHKIcocYcv9yhxcYcv9yhxhyiHKIcocYcXFxhxcYcXFxhxhxcXGHFxcYhyhxcYcXGHFxhy/3KHFxhxcYcv9yhxcYcXGHFxcYcYcXFxhxcXGHGHFxcYcXGHL/cocXGHFxhxcYcXFxhxcYcXGHFxcYcXGHFxhxcYcv9yhxcYcXFxhxhxcXGHFxcYcYcXFxhxcYcXFxhxhyiHKHGHFxcYcYcocYcXFxhxhyiHKHGHFxcYcXGHFxcYcYcohyhxhxcXGHGHKHGHFxhyiHKIcocYcXFxhxcYcXFxhxhyiHKHGHFxcYcXGHFxhxcXGHFxhxcYcXFxhxhyhxhxcYcohxcXFxhxhxcXGHFxhxcXGHGHFxcXGIcocYcohyhxhxcXGHFxhxcYcXFxhxcYcXGHFxcYcXGHFxhxcXGHFxhxcYcXFxhxhyiHKHGHKIcXFxcYcYcXFxhxcYcXFxhxcYcXGHFxhyiHKIcocYcXFxhxcYcXFxhxhyhxhxcYcohxcXFxhxhxcXGHFxhxcXGHGHKIcocYcohxcXFxhxhxcXGHFxhy/3KHFxhxcYcXFxhxcYcXGHFxcYcXGHFxhxcXGHFxhxcYcXFxhxcYcXGHL/cocXGHFxcYcYcohyhxhxcXGHFxhxcXGHGHKIcocYcXFxhxcXGHGHFxcYcXFxhxhxcXGHFxcYcYcv9ycYhyhxcYcXGHFxhyiHFxcXGHGHFxcYcXGHL/cocXGHFxhyiHFxcYcXFxhxhyiHKHGHFxcYcXFxhxhxcXGHFxhyiHFxcYcXFxhxhyiHKHGHFxcYcXGHL/cocXGHFxhy/3KHFxhxcXGHGHKIcocYcohxcv9yhxhyiHKIcocXGHFxhxcYcohyiHKHGHKIcohyhxcYcXGHFxhyiHFy/3KHGHL/cnGIcocXGHFxhxcYcohyiHKHGHKIcocYcXFxhxcYcXFxhxcYcXGHFxcYcXGHFxcYcYcocYcXFxhxcYcXGHFxcYcXGHL/cocXGHFxcYcYcXFxcYcYcXFxhxcYcohxcXGHL/cocXGHFxhxcXGHFxhxcYcohyiHKHGHKIcohyhxcYcXGHFxcYcXGHFxhy/3KHFxcYcYcXFxhxcXGHGHKIcocYcohyhxhxcXGHFxhxcXGHFxhxcYcohyiHKHGHKIcocYcXFxhxcYcXFxhxcYcXFxhxcYcXGHFxcYcXGHFxcYcYcocYcXFxhxcYcXFxhxcYcXGHKIcXL/cocYcohyhxhxcXGHFxcYcYcXFxcYcYcXFxhxcXGHGHKHGHFxcYcXGHFxhyiHKIcocXGHFxhxcXGHFxhxcYcv9yhxcXGHGHKIcocYcohyiHKHFxhxcYcXFxhxcYcv9yhxcYcXFxhxhyiHKHFxhxcYcXGHKIcocYcXFxhxcXGHGHKIcocYcXFxcYhyhxcYcXGHKIcXFxcYcYcohyhxhxcXGHFxcYcYcjBS8bK9DnFxhxcYcXFxhxcYcXFxhxhyhxhxcXGHFxhy/3KHFxhy/3KHFxhxcXGHFxhxcYcv9yhxcXGHGHKIcocYcohyhxhxcXGHL/cocXGHFxhxcXGHFxhyiHFxcXGHGHFxcYcXFxhxcYcXGHKIcohyhxcYcXGHFxcYcXGHFxcYcXGHFxcYcYcocYcXFxhxcXGHGHKHGHFxcYcXGHFxcYcXGHFxcYcXGHFxcYcXGHFxhyiHKIcocXGHFxhy/3KHFxcYcYcohyhxhyiHKHGHKIcocYcohyhxhxcXGHFxcYcXGHFxhyiHKIM+PxsSwOhxcYcXFxhxcYcohxcXFxhxhyiHKHGHKIcocYcohyhxhxcXGHL/cocXGHFxcYcXGHFxhyiHKIcocXGHFxcYcYcocYcXFxhxcYcohyiHKHFxhxcYcXFxhxcXGHGHKIcocYcocYcXFxhxcYcXFxhxcYcv9yhxcXGHGHFxcXGHGHKIcocYcohyhxhyhxhxcXGHFxhxcXGHFxhxcXGHFxhxcUGK/BhQcYcXFxhxcYcv9yhxcYcohxcXFxhxhyiHKHGHKIcocXGHFxhxcXGHFxhxcXGHFxcYcYcohyhxcYcXGHFxcYcXFxhxhyiHKHFxhxcYcohyiHKHFxhxcXGHGHKHGHFxcXGIcocXGHFxcYcXGHFxcYcXGHFxcYcXGHFxcYcXGHFxcYcXGHFxcYcXFxhxhyiHKHFxhxcYcv9yhy/3KHFxhxcXGHGHKHGHKIcocYcXFxcYcYcXFxcYcYcohyhxhyhxhxcXGHFxcYcYcocYcXFxhxcXGHFxhxcXGHFxhxcXGHFxhxcXGHFxhy/3KHFxcYcXGHFxhy/3JxiHKHFxhxcXGHFxhxcXGHFxhy/3KHFxcYcYcocYcXFxhxcXGHFxhxcXGHFxhxcXGHFxhxcXGHFxcYcYcocYcXFxhxcXGHFxhxcXGHFxhxcXGHFxcYcYcocYcXFxhxcXGHFxhxcXGHFxhxcXGHFxhyiHKIcocXGHFxcYcXGHFxcYcXGHFxcYcXFxhxhyhxhxcXFxhxhxcXFxhxhyiHKHFxhxcYcohyhxhxcXFxhxhyiHKHFxhxcYcohyhxhxcXFxhxhyiHKHFxhxcYcv9ycYcYcXFxcYcYcohyhxcYcXE0OPG+xw5yhxhyiHKHGHKHGHFxcYcXFxhxcYcXFxhxcYcv9yhxcXGHFxhxcXGHFxhxcXGHFxhyiHKHGHFxcXGHGHFy/3KHFxhxcYcohyhxhyiHKHGHKHGHFxcXGIcocXFxhxhyiHKHFxhxcXGHFxhxcXGHFxcYcYcocYcohyhxhyhxhxcXGHFxcYcXGHFxcYcXFxhxhyhxhyiHKHGHKHGHFxcYcXFxhxcYcv9yhxcXGHFxhxcXGHFxhxcXGHFxcYcXGHFxcYcXGHFxcYcXFxhxcYcXFxhxcYcohyhxhxcXFxhxhyhxhxcXGHL/cocXFxhxhyhxhxcXGHKIcXL/cocXGHFxcYcXGHFxcYcXFxhxcYcXFxhxcYcXFxhy/3KHFxcYcYcocYcXFxhy/3KHFxcYcXGHFxhyhxhxcXGHFxcYcXGHFxcYcXGHKIcocYcohyhxcYcXFxhxcYcXFxhxcXGHGHKHFxhxcYcXFxcYcYcXFxcYcXGHFxhyiHKHFxhxcXGHGHKHFxhxcYcohyhxhyhxhxcXGHFxcYcXFxhxhyhxhyiHKHFxhxcYcohyhxcYcXFxhxcYcXFxhxcYcohyhxhyhxhxcXFxhxhyiHKHFxhxcXGHFxhyiHKHGHKIcocXGHFxcYcXGHKIcocYcohyhxcYcXFxhxcYcXFxhy/3KHFxcYcYcocYcohyhxcYcXFxhxcYcXFxhy/3KHFxcYcYcocYcohyhxcYcXFxhxcYcohyhxhyiHKHFxhxcXGHFxcYcYcocYcocYcXFxcYcYcohyhxcYcohxcv9yhxcYcohyiHKHFxcYcYcocYcohyhxcYcXFxhxcYcXFxcYcYcXL/cocXGHFxcYcXFxhxcYcXFxhxcXGHFxhxcXGHL/cocXFxhxcYcXFxhxcYcv9ycYcYcocYcXFxcYcYcocYcohyhxcYcXFxhxcYcohyhxcYcXGHKIcocXGHFxcYcXGHFxcYcv9yhy/3KHFxhxcXGHFxcYcXGHKIcocYcohyhxcYcv9yhy/3KHFxhyiHKHGHKIcocXGHL/cocv9yhxcYcohyhxhyhxhxcXGHKIcohyhxcXGHFxhxcXGHFxhyiHKHFxhxcXGHFxhxcXFxhxhyiHKHFxcYcYcocYcocYcXFxcYcYcocYcocYcXFxhy/3KHL/cocXFxhxhyhxcYcXGHKIcocXGHFxcYcXGHKIcocXGHFxcYcXGHKIcocYcocYcocYcXFxhyiHKIcocXFxhxcYcXFxhxcXGHFxhxcXFxhxhyhxhxcXFxhxcYcXFxhxcXGHFxhxcXFxhxhyhxhxcXFxhxcYcXFxhxcXGHFxhxcXFxhxhyhxhyiHKHFxhy/3KHL/cocXFxhxcYcXFxhxcXGHFxcYcXGHFxcYcv9yhy/3KHFxhyiHKHGHKHGHKIcocXGHL/cocv9yhxcXGHFxhxcXGHL/cocv9yhxcYcohyhxhyhxhyhxhxcXFxhxhyhxhyhxhxcXFxhxcYcXFxhxcXGHFxhyiHKHFxhxcXGHFxhyiHKHFxhxcXGHL/cocXFxhxcYcXFxcYcYcocYcXFxcYcXGHFxcYcv9yhy/3KHFxcYcXGHFxcYcXFxhxcXGHFxhxcXFxhxhyhxhyhxhxcXFxhxcYcXFxhxcXGHFxcYcXGHFxcXGHGHKHGHKHGHFxcXGHFxhxcXGHFxcYcXFxhxcYcohyhxcYcXFxhxcXGHFxhyiHKHFxhxcXGHFxcYcXGHKIcocXGHL/cocv9yhy/3KHFxcYcXGHFxcYcXFxhxcXGHFxcYcXGHFxcYcohyhxhyhxhxcXFxhxcYcXFxcYcYcocYcohyhxcXGHFxhxcXGHL/cocv9yhxcXGHFxhyiHKHFxhxcXGHFxcYcXGHKHGHFxcYcohyhxhyhxhyhxhxcXFxhxcYcXFxcYcYcocYcocYcXFxcYcXGHL/cnGHGHKHGHKHGHKHGHFxcXGHFxhxcXGHL/cocv9yhy/3KHFxcYcXGHFxcXGHGHKHGHKHGHKHGHKIcocXGHKIcocXGHFxcYcXFxhxcYcocYcXFxcYcYcocXGHFxcYcXFxhxcXGHFxhyiHKHFxhyiHKHGHKHGHKHGHKHGHFxcXGHFxhxcXFxhxhyhxcYcXFxhxcYcocYcXL/cocXGHL/cnGHGHKHFxhxcXGHFxhyhxhyiHKHFxhyiHKHFxhxcXGHFxcYcXFxhxcXGHFxhyiHKHFxhyiHKHGHKHFxhxcXGHFxcYcXGHKHGHFxcXGHFxhxcXGHKIcocYcocXGHFxhyhxhyhxhxcXFxhxcYcXFxcYcXGHFxcYcXFxhxcXGHFxcYcXFxhxcXGHFxhxcXFxhxcYcXFxcYcYcocXGHFxcYcXFxhxcXGHFxhyhxhxcXFxhxcYcohyhxcYcXFxhy/3Jxhxhyhxhyhxhyhxhxcv9yhxcXGHFxhyiHKHFxhy/3JxhxcYcXFxhxcXGHL/cocv9yhy/3KHFxcYcXFxhxcYcohyhxcXGHFxhxcXGHKIcocXGHFxcYcv9yhyiHKHGHKHGHKIcocXFxhxcXGHFxhyhxhxcXFxhxcYcXFxcYcXGHFxcYcohyhxhyhxcYcXFxhxcXGHFxcYcXFxhxcXGHFxcYcXGHKHGHFy/3KHFxcYcXGHFxcXGHFxhxcXFxhxcYcXFxhyiHKHFxhxcXGHFxcYcohyhxhyhxhyhxcYcXFxhxcYcocYcocYcocYcXL/cocXFxhxcXGHFxhyiHKHFxcYcXGHFxcXGHFxhyiHKHFxhyiHKHFxhyiHKHFxhxcXFxhxhyhxcYcXFxhyiHKHFxhxcXGHFxcYcohyhxhyhxcYcXFxhxcXGHFxcYcohyhxhyhxhyhxhyhxhyhxhyhxcYcXFxhxcXGHFxcYcXFxhxcXGHFxcYcXFxhxcYcocYcocYcocYcocYcocYcocYcocYcocYcocYcocYcXL/cocv9yhy/3KHL/cocv9yhy/3KHL/cocv9yhy/3KHL/cocv9ycYcYcocYcocYcocYcocXGHFxcYcXFxhxcXGHL/cnGHGHKHGHKHFxhxcXGHKIcocYcocXGHFxcXGHGHKHFxhyiHKHFxhxcXFxhxcYcXFxcYcXGHFxcXGHFxhyiHKHFxcYcXGHKHGHFxcXGHFxcYcXGHKHGHKHGHKHGHKHGHKHGHKHGHKHGHKHGHKHFxhxcXGHL/cnGHGHKHFxhyiHKHFxhxcXFxhxcYcohyhxcYcocYcohyhxcXGHFxcYcXFxhxcYcocYcocXGHFxcYcXFxhxcXFxhxhyhxcYcXFxcYcXGHFxcXGHFxhyiHKHFxcYcXFxhxcYcocYcocYcocYcocXGHFxcYcXFxhyiHKHFxhyiHKHFxhyiHKHFxcYcXGHKHGHKHGHKHGHKHGHKHFxhxcXGHFxcXGHFxhxcXFxhxcYcXL/cocXFxhxcYcocYcocYcocYcocXGHFxcYcohyhxcYcohyhxcYcocYcohyhy/3KHFxcYcv9ycYcYcocXGHFxcXGHFxhxcXFxhxcYcocYcocYcocYcocYcocXGHFxcYcohyhxcYcohyhxcXGHFxcYcXFxhxcXGHFxcYcohyhxcYcohyhxcYcocYcocYcocYcocYcocXGHFxcYcohyhxcXGHFxhyhxhyhxhyhxhyhxcYcXFxhyiHKHFxcYcXGHKHGHKHGHKHGHKHFxhxcXFxhxcYcXFxcYcXFxhxcXGHFxcYcXFxhyiHKHFxhyiHKHFxcYcXFxhxcXGHFxcYcohyhxcYcohyhxcXGHFxcYcXFxhxcXFxhxhyhxcYcocYcohyhy/3KHKIcocXGHFxcYcocYcXFxcYcXFxhxcXGHL/cnGHFxhxcXFxhxcYcocYcocYcocXGHFxcXGHFxhxcXFxhxcXGHFxcYcXFxcYcYcocXFxhxcYcocYcocYcocXGHFxcXGHFxhyiHKHL/cocohyhxcYcXFxcYcXGHKHGHKHGHKHFxhxcXGHKHGHFy/3KHFxcYcv9ycYcXGHFxcXGHFxhyhxhyhxhyhxcYcohyhxcXGHFxcYcXFxhxcXGHKIcocXFxhxcXGHFxcYcXFxcYcXGHFxcXGHFxcYcXFxhy/3JxhxcYcohyhy/3KHKIcocXGHFxcXGHFxcYcXFxhxcXGHFxcXGHFxhyhxhyhxhyhxcYcXFxcYcXFxhxcYcocXGHFxcXGHFxhyhxhyhxhyhxcYcXFxcYcXGHKHGHKHFxhxcXFxhxcYcocYcocYcocXGHKIcocXFxhxcXGHKIcocXGHKHGHKHGHKHFxhxcXFxhxcYcocYcocXGHFxcXGHFxhyhxhyhxcYcXFxcYcXFxhxcXGHFxcYcXFxcYcXFxhxcXGHFxcYcohyhxcXGHFxcYcXFxhyhxhxcXFxhxcXGHKIcocXGHKHGHKHGHKHFxhyhxhxcjGnE7Jo7IcocXGHFy/3KHFxcYcohyhxcYcocYcocYcocXGHFxcXGHFxcYcXFxhyiHKHFxcYcXFxhy/3JxhxcYcocYcocYcocXGHKHGHKHGHKHFxhxcXFxhxcXGHFxcYcohyhxcXGHFxcYcXFxcYcXGHKHGHKHFxhxcXFxhxcXGHFxcYcohyhxcXGHFxcYcXFxcYcXGHKHGHKHFxhxcXFxhxcXGHFxcYcohyhxcXGHFxcYcohyhxcXGHFxcYcXFxcYcXFxhxcXGHFxcYcocYcocYcocXGHFxcXGHFxcYcXFxcYcXGHKHGHKHGHKHFxcYcXFxhxcXGHKIcocXFxhxcXFxhxcYcocYcocXGHFxcXGHFxcYcXFxhyiHKHL/cocohyhxcXGHFxcYcXFxhyhxhxcv9ycYcXGHFxcXGHFxcYcohyhxcXGHFxcYcXFxcYcXFxhxcXGHKIcocXFxhxcXFxhxcYcocYcocXGHFxcXGHFxcYcohyhxcXGHFxcYcohyhxcXGHFxcXGHFxhyhxhyhxcYcXFxcYcXFxhyiHKHFxcYcv9ycYcXGHKHGHKHFxhyiHKHKIcocXGHKHGHKHGHKHFxcYcXFxhxcXFxhxcXGHFxcYcohyhxcXGHKIcocXFxhxcXGHKHGHFy/3JxhxhyhxcXGHFxcYcocYcXL/cnGHGHKHFxcYcXFxhyhxhxcv9ycYcXGHFxcXGHFxcXGHFxhyhxhyhxcYcocYcocXGHFxcXGHFxcYcohyhxcXGHKIcocXFxhxcXGHKIcocv9ycYcXGHFy/3KHKIcocXFxhxcXGHKIcocv9ycYcXGHFy/3KHKIcocXFxhxcXGHKHGHFyiHKHFxhyhxhyhxcYcohyhyiHKHFxcYcXFxhyiHKHL/cnGHFxhxcv9ycYcXGHFxcXGHKIcocXFxhxcXGHKHGHFyiHKHFxhyhxhyhxcXGHFxcYcXFxhyhxhyhxcYcocYcocYcocXFxhxcXGHKHGHKHGHKHFxcYcXFxhxcXFxhxcXGHKIcocXFxhyiHKHFxcYcohyhxcXGHKIcocXFxhxcXFxhxcXGHFxcYcocYcocXGHFxcXGHKIcocXFxhxcXGHKHGHKHGHKHFxcYcXFxcYcXGHKHFxhxcXFxhxcXFxhxcYcocXGHFy/3KHKIcocXFxhxcXGHKHGHKHFxhxcXFxhxcXFxhxcXGHFxcYcocYcocXGHKHGHKHFxhxcv9yhyiHKHFxcYcohyhy/3JxhxcYcocYcocXGHKHFxhxcXFxhxcXGHKHGHKHGHKHFxcYcXFxcYcXGHKHFxhyhxhyhxcYcocYcocXGHKHGHKHFxcYcXFxhyiHKHKIcocXFxhxcXFxhxcXGHFxcXGHFxcYcXFxcYcXFxhyiHKHKIcocXFxhxcXGHKHGHKHFxhyhxhyhxcXGHFxcYcohyhyiHKHFxcYcXFxcYcXFxhxcXFxhxcXGHKHGHKHFxhxcXFxhyiHKHFxcYcocYcXKIcocXFxhxcXGHKHGHKHFxhyhxcYcXFxcYcXFxcYcXFxhxcXFxhxcXGHFxcXGHFxcXGHFxhyhxcYcocYcocXFxhxcXGHKHGHKHFxhxcohyhxcYcocXGHFy/3KHKIcocXFxcYcXGHKHFxhxcv9yhyhxhxcohyhxcXGHFxcYcocYcocXFxhxcXGHKHGHKHFxhyhxhyhxcXGHFxcYcocYcocXFxhxcXGHKHGHKHFxhyhxhyhxcXGHFxcXGHFxcYcXL/cocohyhxcXGHFy/3KHFxcXGHFxcYcXFxcYcXFxhyhxhyhxcYcocYcocXFxhxcXFxhxcXGHKHGHKHFxhxcv9ycYcXGHKHFxhyhxhyhxcXGHFxcXGHFxcYcXFxcYcXFxcYcXFxhyiHKHKIcocXFxhyhxhyhxcYcocYcocXFxhxcXFxhxcXGHFy/3KHKIcocv9ycYcXFxhxcXFxhxcXGHKHGHKHFxhyhxcYcocYcocXFxhxcXGHKHGHKHFxcYcXFxcYcXFxhyhxhyhxcYcocXGHKHGHKHFxhyhxcYcocYcocXFxhxcXFxhxcXFxhxcXGHFxcXGHFxcXGHFxcYcXL/cococYcXKIcocXFxhyiHKHKIcocv9ycYcXFxhxcXFxhxcXFxhxcXGHFxcXGHKIcocohyhxcXGHKIcocohyhyiHKHFxcYcohyhyiHKHFxcXGHFxcYcXFxcYcXFxcYcXFxhyhxhyhxcXGHFxcXGHFxcYcocYcocXFxhxcXFxhxcXGHKHGHKHFxcYcXFxcYcXFxhyhxhyhxcXGHFy/3KHL/cnGHFxcYcocYcocXFxhxcXFxhxcXGHKHGHKHFxcYcXFxcYcXFxcYcXFxhyhxhyhxcYcocXFxhxcXGHKHGHKHFxcYcohyhyiHKHL/cnGHFxcYcocYcocXGHKHFxhyhxcYcXKIcocXFxhxcXFxhxcXFxhxcXFxhxcXGHKHGHKHFxhyhxcXGHFxcYcocXGHFy/3JxhxcYcocXFxhxcXFxhxcXGHKHFxhxcXFxhyhxhyhxcYcocXGHKHFxhxcohyhxcXGHFxcXGHKHGHKHGHKHKIcocXFxcYcXGHKHFxcYcohyhyiHKHKIcocXFxcYcXFxhyiHJxhxcYcocXFxhxcXFxhxcXGHKHFxhxcohyhxcXGHFxcXGHKHGHKHFxhyhxcYcXKIcocXFxcYcXFxhxcXFxhyhxhyhxcYcocXGHKHFxhyhxcYcXL/cnGHFxcYcocYcocXFxhxcXFxhxcXFxhxcXFxhxcXFxhxcXFxhxcXGHFyiHKHFxcYcXL/cnGHFxhyhxcXGHFxcXGHFxcXGHFxcYcocXGHKHGHKHFxcXGHFxcYcXFxcYcocYcocXFxhxcXFxhxcv9yhyiHKHKIcocXFxcYcXFxcYcXFxhyhxhyhxcXFxhxcXGHFxcXFxhxcYcocXFxhxcv9yhyhxhyhxcYcocXGHKHFxhyhxcYcocXGHKHFxhyhxhyhxcXFxhxcXGHKHFxhxcv9ycYcXFxhyhxhyhxcXGHKHGHKHFxcYcXL/cnGHFxhyhxcXGHFxcXGHKHGHKHFxhyhxcXGHFxcXGHFxcXGHKIcococYcocXGHKHFxhyhxcYcocXGHKHFxhyhxcYcocXGHKHFxhyhxcYcocXGHKHFxhyhxcYcocXGHKHGHKHKIcocohyhyiHKHKIcocohyhyiHKHFxcXGHKIcocohyhyiHKHKIcocohycYcXGHKHFxhyhxcYcocXFxhxcXFxhxcv9yhyhxhyhxcXGHFxcXGHKIcnGHFxcYcXFxcYcocYcocXFxhyhxhyhxcXFxhxcXGHFyiHKHFxcXGHFxcYcocXGHFyiHKHKIcocohyhyiHKHKIcococYcocXGHKHFxcYcXL/cnGHFxhyhxcXGHKHGHKHFxcXGHFxcYcocXGHFyiHKHKIcocohyhyiHKHKHGHKHFxhyhxcXGHKHGHKHFxcYcocYcocXFxcYcXFxhyhxcYcocXGHKHFxhyhxcXGHFxcXGHKHGHKHFxcYcocYcocXFxcYcXFxhyhxcYcocXGHKHFxcYcXFxcYcocYcocXFxhyhxcYcXKIcocXFxcYcXFxcYcXFxcYcocYcocXFxhxcv9ycYcXFxhyhxcYcocXGHKHFxhyhxcXGHFxcXGHKHFxhxcv9ycYcXFxcYcXFxcYcXFxcYcXFxcXGHFxhyhxcXFxhxcXGHKHFxhyhxcYcocXFxhxcXFxcYcXFxhyhxhyhy/3JxhyiHKHKHGHKHFxcYcocYcocXFxcYcXFxcYcXFxcYcocYcocXFxhyhxhyhyiHKHKIcnGHFxhyhxcXGHKHFxhxcohyhyiHJxhxcYcocXFxhyhxcYcocYcococYcocXFxhxcXFxcYcXFxhyhxcYcocXFxhxcXFxhyhxcYcXKIcocohycYcXGHKHFxcYcocXGHKHFxhyhxcXGHFxcXGHKHFxhyhxcYcocXGHKHFxcYcocYcocohyhyiHJxhxcXGHFxcXFxhxcXFxhxcXFxhyhxhyhxcXFxhxcXGHKHFxcYcXL/cnGHFxcYcocXGHKHFxcYcocYcocXFxcYcXFxcYcohycYcXFxhyhxcYcocXFxhxcXFxcYcXFxhyhxcXGHFxcXGHKHFxhxcohyhyhxhyhxcXGHKHFxhyhxcYcocXFxhyhxcYcocXGHKHFxcYcXL/cnGHFxcXGHFy/3JxhxcXGHKHFxhyhxcYcocXFxcYcXFxcYcXFxcYcocYcocXFxcYcXFxcYcocYcocohyhyiHJxhxcXGHKHFxhyhxcYcocXFxcYcXFxhyhxcXGHKHGHKHFxcXGHKHGHKHFxcYcocXFxhxcXFxhyhxcYcocXGHKHFxcYcocXGHKHFxcYcXFxcXGHFxcXGHFxcXGHKHFxhyhxcYcocXFxhyhxcYcocXFxhxcXFxcYcXFxcYcXL/cnGHFxcXGHFxcXGHKHGHKHFxcXGHKHGHKHFxcXGHFxcXGHKHGHKHKIcococYcocXFxcYcXL/cnGHFxcYcocXGHKHFxcYcocXGHKHFxcYcocYcococYcocXFxhyhxcXGHFxcXFxhxcXFxhxcXFxhyhxcYcocXFxhxcv9ycYcXFxcYcocXGHFyhxhyhxcXGHKHFxhyhxcXGHFyiHKHKHGHKHFxcXGHFxcXGHKHFxhyhxcYcocXFxcYcXFxcYcocYcocohycYcXFxhyhxcYcocXFxhyhxcYcocXFxhyhxcYcocXFxhyhxcYcocXFxhyhxcYcocXFxhyhxcYcocXFxhyhxcYcocXFxhyhxcYcocXFxhyhxcYcocXFxcYcXFxcYcXL/cnGHFxcXGHKHGHKHKHGHKHFxcYcocXFxhxcohyhyhxhyhxcXFxhxcXFxcYcXFxhyhxcXGHKHFxhyhxcXFxhxcXFxhxcv9ycYcXL/cnGHFxcYcocXFxhyhxhycYcXFxhxcohycYcXFxhyhxcYcocXFxcYcXFxcYcocXGHKHFxcYcocXGHKHFxcXGHFxcXGHKHFxhyhxcYcocohyhyhxcYcocXGHKHFxcXGHFxcXGHKHFxhyhxcXFxhxcXFxhyhxcYcocXGHKHKIcnGHFxcYcocXGHKHL/cnGHKHGHKHKIcnGHFxcYcocXFxhyhxcYcocXFxcYcXFxcYcocXGHKHFxcYcocXFxhxcohyhyhxhyhyiHJxhxcXFxhxcXFxcYcXFxcYcXKIcococYcocXL/cnGHFxcYcocXFxhyhxcYcocXFxcYcXL/cnGHFxcXGHKHFxhyhxcXGHKHFxhyhy/3JxhyhxhyhyhxhyhxcXFxhyhxhyhyhxhyhxcXFxhyhxcYcocXFxhyhxcYcocXFxcYcocYcocohycYcXFxcYcocYcnGHFxcYcXKHGHKHFxcXGHFyiHKHKHGHKHFxcXGHKHFxhyhxcXGHKHFxcYcocXGHKHFxcXGHKHGHKHKHGHKHFxcXGHKHFxhyhxcXGHKHFxcYcocXGHKHFxcXGHKHGHKHKHGHKHKHGHKHFxcXGHKHGHJxhxcXGHKHFxhyhyiHJxhxcXFxhxcXFxcYcXL/cnGHFxcXFxhxcXFxhyhxhycYcXFxhyhxcXGHKHFxcYcocXGHKHFxcXGHKHGHKHKHGHKHKHGHKHKIcnGHFxcXGHKHFxhyhxcXGHKHFxcYcocXFxhyhxcYcocohycYcXFxhyhxcXFxhxcv9ycYcXL/cnGHFxcXFxhxcXFxhyhxcYcocXFxcYcXL/cnGHKHGHKHKHGHKHKHGHKHFxcXFxhxcXFxhxcohycYcXFxcYcXFxcXGHKHGHKHKHGHKHKHGHKHFy/3JxhxcXFxhyhxcXGHFyiHJxhxcXGHKHFxcXGHKHGHJxhxcXGHKHFxcYcocXFxhyhxcXGHKHFxhyhyhxhyhxcXFxcYcXFxcYcXKHGHKHFxcXGHKHFxhyhxcXFxhxcXFxcYcocXGHKHFxcYcocXFxcYcXFxcXGHFy/3JxhyhxhyhyhxhyhyhxhyhyhxhyhyhxhyhyiHJxhxcXFxcYcXFxcXGHFxcXGHKHFxcYcocXFxhxcocYcocohycYcXFxcXGHFxcXGHKHFxcYcocXFxhxcocYcocohycYcXFxcXGHFxcXFxhxcXFxhyhxcXGHKHFxcYcocXFxhyhxcXGHKHFxcYcocXFxhyhxcXFxhxcXFxcYcocYcococXGHKHFxcXGHFy/3JxhyhxcYcocXFxcYcocXGHKHFxcXFxhxcXFxhyhxcYcococYcocXL/cnGHFxcXFxhxcv9ycYcocYcococXGHKHFxcXGHFxcXFxhyhxcYcocohycYcXFxcYcocXFxhyhxcXGHKHFxcYcocXFxhyhxcXFxhyhxhycYcXFxcYcocXGHKHFy/3JxhxcXFxcYcXFxcXGHFy/3JxhyhxcYcocXFxcYcocXGHKHFy/3JxhxcXFxcYcXFxcXGHFyiHKHKHFxhyhxcXFxcYcXFxcYcocXFxhyhxcXGHKHFxcXGHFyiHJxhxcXFxhyhxcXGHKHFxcYcocXFxhyhxcXFxhyhxcYcococYcocXL/cnGHKHGHJxhxcXFxhxcohycYcXFxcXGHFxcXFxhxcohycYcXFxcYcocXGHKHKHGHKHKHFxhyhxcXFxhyhxcYcococYcococXGHKHFxcXGHKHFxcYcXKHGHJxhxcXGHKHFxcXGHKHFxcYcocXFxhyhxcXFxhyhxcYcocXL/cnGHFyiHKHKHFxhyhyhxhyhxcv9ycYcocXGHKHFxcXGHKHFxcYcocXFxcYcocXGHKHFy/3JxhyhxhycYcXFxcYcocXGHKHKHFxhyhxcXFxhyhxcXGHKHFxcYcocXFxcYcocXFxhyhxcXFxhxcohycYcXFxcXGHFyiHJxhxcXFxhyhxcXGHKHFxcXGHKHFxhyhyhxhycYcXFxcYcocXGHKHKHFxhyhxcXFxcYcXFxcXGHFyiHJxhxcXFxhyhxcXFxhyhxcYcococYcococXFxhxcocYcococXGHKHFxcXFxhxcXFxcYcocXGHKHFyiHKHKHFxhyhxcv9ycYcocYcnGHFxcXGHKHFxcXGHKHFxhyhyhxcYcocXFxcYcocXFxhyhxcXFxhyhxcXFxhxcXFxcXGHFxcXFxhxcXFxcYcocXFxhyhxcXFxhyhxcXGHKHFxcXGHKHFxcYcocXFxcYcocXFxhyhxcXFxhxcocYcnGHFxcXGHFyhxhycYcXFxcYcocXFxhyhxcXFxhyhxcXGHKHFxcXFxhxcXFxcYcocXFxhyhxcXGHKHKHGHKHKHFxhyhxcXFxcYcocXGHKHKHGHKHKHFxcYcocXFxhyhyhxhyhyhxcYcocXL/cnGHKHFxhyhyhxcYcocXFxcXGHFxcXFxhyhxcXFxhxcohycYcXFxcXGHKHFxcYcocXFxcYcocXFxhyhxcv9ycYcXKIcnGHFxcXFxhxcocYcococYcnGHFxcXFxhxcocYcocXKIcnGHFxcXFxhxcXFxcXGHFxcXFxhyhxcXGHKHFxcXFxhxcXFxcYcocXFxhyhxcXFxhyhxcXFxhyhxcXGHKHFxcXFxhxcohycYcXFxcXGHKHFxcYcocXFxcYcocXFxcYcocXFxhyhxcXFxcYcXFxcXFxhxcXFxcYcocXFxhyhxcXFxcYcXKIcnGHFxcXFxhyhxcXGHKHFxcXFxhxcohycYcXFxcXGHKHFxcXGHFyhxhyhyhxcYcococXGHKHKHGHJxhxcXFxcYcXKHGHKHKHFxhyhyhxcYcococYcnGHFxcXFxhyhxcYcococXFxhyhxcXFxhyhxcXFxhxcocXGHKHFxcXFxhyhxcYcnGHFxcXGHKHFxcXGHKHFxcXGHKHFxcYcococYcnGHFxcXFxhxcocYcnGHFxcXGHKHFxcXGHKHFxcXFxhxcXFxcYcocXFxcYcocXFxhyhyhxhycYcXFxcXGHFyhxhycYcXFxcYcocXFxcXGHKHFxhyhyhxcXGHKHFxcXGHKHFxcXGHKHFxcXGHKHFxcXGHFyhxcYcococXGHKHFyiHJxhxcXFxcYcocXFxcYcXKHFxhyhxcXFxcYcocXFxcYcXKHFxhyhxcXFxcYcocXFxcYcXKHFxhyhxcXFxcYcocXFxcYcXKHFxhyhxcXFxcYcocXFxcYcocXFxhyhyhxcYcocXKIcnGHFxcXFxcYcXFxcXGHKHFxcXGHKHFxcXFxhxcXFxcXGHFyiHJxhyhxcYcnGHFxcXGHKHFxcXFxhyhxcXGHKHFxcXFxhyhxcXFxhyhxcXGHKHKHFxhyhyhxcYcococXGHKHKHFxcYcocXFxcXGHFyhxhycYcXFxcXGHKHFxcYcococXGHKHKHFxhyhyhxcXGHKHFxcXFxhxcocYcnGHFxcXFxhyhxcXFxhyhxcXFxhyhxcXFxcYcXKHGHJxhxcXFxcYcocXFxcYcocXFxcYcocXFxcYcocXFxcXGHKHFxcXGHFyhxcYcococXFxhyhxcXFxhyhyhxhycYcXFxcXGHKHFxcXFxhxcocYcococXFxcYcocXFxhyhyhxcXGHKHFxcXFxhxcocXGHKHKHFxhyhyhxcXGHKHFxcXFxhyhxcXFxhyhxcXFxhyhxcXFxcYcocXFxcYcocXFxcYcocXFxcXGHKHFxcXGHKHFxcXGHKHFxcXFxhyhxcXFxhyhxcXFxhyhxcXFxcYcocXFxcYcocXFxcXGHKHFxcYcococXGHKHKHFxcYcocXKIcnGHFyhxhyhyhxcXFxhxcocXGHJxhxcXFxcYcXKHFxhyhyhxcXGHKHFxcXFxhyhxcXFxcYcXKHFxhyhxcohycYcocXFxhyhyhxcYcococXFxhyhxcohycYcXKHGHJxhxcXFxcYcocXFxcXGHKHFxcXGHKHFxcXGHKHKHFxhyhyhxcYcnGHFxcXFxcYcXFy/3JxhyhxcXFxhyhxcXFxcYcocXFxcYcocXFxcXGHKHFxcXGHKHFy/3JxcYcXFxcXFxhyhxcXGHKHKHFxcYcocXKIcnGHKHFxcYcocXKIcnGHKHFxcYcococXFxhyhxcohycYcocXFxhyhxcocYcococXFxcYcocXFxcXGHFyhxcXGHKHFxcXFxhyhxcXFxcYcocXFxcYcocXFxcXGHKHFxcXFxhyhxcXFxhyhxcXFxcYcocXFxcXGHKHFxcXGHKHFxcXFxcYcXFy/3JxhyhxcXFxcYcocXFxhycYcXFxcXGHKHFxcXFxhxcocXFxhyhxcXFxcYcocXKIcnGHFxcv9ycYcocXFxcXGHFyhxcYcococXFxcYcocXFxcYcococXFxhyhxcohycYcocXFxhycYcXFxcXGHKHFxcXFxhyhxcXFxhyhyhxcYcococXFxcYcocXKIcnGHFyhxcYcococXFxhyhxcocYcnGHFxcXFxcYcocXFxcYcocXKIcnGHKHFxcXGHKHFxcXFxhyhxcXFxcXGHFxcv9ycXGHFxcv9ycYcocXFxcXGHKHFxcXFxhyhxcXFxhyhyhxcYcnGHFxcXFxcYcocXFxcYcocXKIcnGHKHFxcXGHKHFyiHJxhyhxcXFxhyhxcXFxcXGHKHFxcXGHKHFxcXFxcYcXKHFxhycYcXFxcXFxhxcocXGHJxhxcXFxcXGHFyhxcYcnGHFxcXFxcYcocXFxcYcococXGHJxhxcohycYcocXFxcXGHKHFxcXFxhyhxcXFxcYcocXFxcXGHKHKHGHJxhyhxcXGHJxhxcXFxcXGHFyhxcYcnGHFxcv9ycYcocXFxcXGHKHFxcXFxhyhxcXFxcYcocXKIcnGHKHFxcXGHKHFyhxhyhyhxcXFxcYcocXFxcXGHKHFy/3JxcYcocXFxhycYcXFxcXFxhyhxcXFxcYcocXFxcXGHKHFy/3JxcYcocXFxcYcococXGHJxhxcocXGHKHKHFxcXGHKHFyiHJxhyhxcXFxcYcocXL/cnFxhyhxcXFxhyhxcocYcnGHFyhxhycYcocXFxcYcocXKHGHJxhxcocYcnGHKHFxcXGHKHKHFxhycYcXKHFxhyhyhxcXFxcYcXKHFxcYcnGHFxcXFxhyhyhxcXGHKHKHFxcYcococXFxcYcococXFxhycYcXFxcXGHKHKHFxcYcococXFxcYcocXKIcnFxhxcXKIcnGHKHFxcXGHKHKHFxcXGHKHFxcXFxcYcocXFxcXFxhxcocXFxhyhyhxcXGHKHKHFxcXFxhyhxcXFxcYcococXFxhyhyhxcXGHJxhxcXFxcXGHKHKHFxhyhyhxcXFxcYcococXGHJxhxcocYcnGHKHFxcXFxhyhxcXFxcXGHFyhxcXFxhyhxcXFxcXGHKHFxcXFxcYcXKHFxcYcococXFxcXGHKHFxcXFxhyhyhxcXGHKHKHFxcXGHKHKHFxcXGHKHFyhxhycYcocXFxcYcococXFxcYcococXFxhyhyhxcXFxcYcocXKHGHJxhxcocYcnGHKHFxcXFxcYcXKHFxcYcococXFxcXGHKHFxcXFxcYcocXFxcXGHKHKHFxcYcnGHFxcXFxcYcococXGHJxhyhxcXFxhyhyhxcXFxhyhyhxcXGHJxhxcXKIcnGHKHFxcXFxhyhxcocYcnGHKHFxcXGHJxhxcXFxcXGHKHFxcv9ycYcocXKHGHJxhxcocXGHJxhxcocXGHJxhxcXKIcnGHKHFy/3JxcYcocXFxcXFxhyhxcXFxcXGHFyhxcXFxhyhyhxcXFxhyhxcocXGHJxhxcocXGHJxhxcXKIcnGHKHFyiHJxhyhxcohycYcococXGHJxhxcocXFxhyhyhxcXFxhycYcXFxcXFxhyhyhxcXGHKHKHFxcXFxcYcXKHFxcXGHKHKHFxcXGHKHFyhxcXGHKHKHFxcXGHKHKHFxcXFxhyhyhxcXGHKHKHFxcXFxcYcocXFxcXFxhyhxcXFxcXGHKHFyhxhycYcocXFxcXGHKHKHFxcXGHKHKHFxcXGHJxhxcXFxcXGHKHKHFxcXGHKHFyhxcXGHKHKHFxcXGHJxhxcXL/cnFxhyhxcXFxcXGHKHFxcXFxcXGHFyhxcXFxhyhyhxcXFxhyhyhxcXFxcYcocXKHFxhycYcXKHFxhycYcocXFxcXGHKHKHFxcXGHKHKHFxcXFxhyhyhxcXFxhyhyhxcXFxcYcocXKHFxhycYcXKHFxcYcococXFxcXFxhyhxcXFxcXFxhyhxcXFxcYcococXFxcXGHKHKHFxcXGHKHKHFxcXFxhyhyhxcXFxhyhyhxcXFxcYcococXFxcXGHKHFyhxhycXGHFyhxcXGHKHKHFyiHJxcYcXKHFxcXGHKHKHFxcXGHJxhxcocXGHJxhyhxcXFxcYcococXFxcXGHKHKHFxcXGHKHKHFxcXFxcYcocXKHGHJxhyhxcXL/cnFxhyhxcXFxcXGHKHFyhxcYcnGHFyhxcXGHJxhxcocXFxhycYcXKHFxhycYcocXFxcXFxhyhyhxcXFxhyhyhxcXFxcYcnGHFxcXFxcXGHKHFxcXFxcXGHKHFxcXFxcXGHFyhxcXFxcYcococXFxcYcnGHFxcocYcnGHKHFxcXFxcYcocXKHFxcYcococXFxcXFxhyhyhxcXFxhyhyhxcXFxcXGHKHKHFxcXGHKHKHFxcXFxcYcococXFxcYcnGHFyhxcYcnGHKHFxcXFxcXGHFyhxcXFxcYcococXFxcXGHKHKHFxcXFxhyhyhxcXFxcXGHKHFxcXFxcXGHKHKHFxcXGHKHKHFxcv9ycXGHKHFxcXFxcYcococXFxcXFxhyhxcXFxcXFxhyhyhxcXFxhyhyhxcocYcnGHKHFxcv9ycXGHKHFyhxcYcnGHKHFxcXFxcYcococXFxcXGHKHKHFxcXFxcYcocXKHFxhycYcocXFy/3JxcYcocXKHFxhycYcocXFxcXFxhyhyhxcXFxcXGHKHFyhxcYcnGHKHFxcohycYcococXFxcYcococXKHGHJxhyhyhxcXFxhyhyhxcocYcnGHKHKHFxcXGHKHKHFyhxcYcnGHFyhxcXFxcYcocXKHFxcXGHKHKHFxcXFxcXGHKHFxcohycXGHKHFxcXFxcXGHKHFyhxcYcnGHKHFyhxcYcnGHKHFxcXFxcXGHKHFyhxcYcnGHKHFyhxcYcnGHKHFxcohycYcococXFxcXGHKHKHFxcXFxcXGHKHFxcXFxcXGHKHKHFxcXFxcYcococXFxcXGHKHKHFxcXFxcXGHKHFyhxcXGHJxhxcocXFxcXGHKHKHFxcXFxcYcococXFxcXFxhyhyhxcXFxcYcnGHFyhxcXFxhyhyhxcocXGHJxhyhxcXKIcnFxhxcocXFxcXFxhyhyhxcXFxcXGHKHFyhxcXFxhycYcXKHFxcXGHKHKHKHFxcXGHJxhxcocXFxcYcnGHFyhxcXFxcYcococXFxcXFxcYcocXKHFxcXGHKHKHFxcohycXGHKHFxcXFxcXGHKHKHFxcXFxcXGHKHFyhxcXGHJxhxcocXFxcXFxhyhyhxcXFxcXGHKHKHFxcXFxcYcococXKHGHJxcYcocXFxcXFxcYcococXFxcXFxcYcococXFxcXGHJxhxcocXFxcYcnGHFyhxcXFxcXGHKHFyhxcXFxhycYcocXFxcXFxhycYcXKHFxcXGHJxhxcocXFxcXGHJxhxcocXFxcYcnGHFyhxcXFxcXGHKHKHFxcXFxcYcococXKHGHJxcYcocXKHFxcYcnGHKHFxcXFxcXFxhyhxcocXFxcYcocococXFxcXGHKHKHFyhxcXGHJxhxcocXFxcXFxhyhyhxcocYcnFxhyhxcocXFxhycYcocXFyhxhycYcococXFxcXFxcYcocXKHFxcXGHJxhyhxcXFxcXFxhycYcXKHFxcYcnGHKHKHFxcXFxhycYcocXFxcXFxcYcococXFxcXFxcXGHKHFyhxcXGHJxhyhyhxcXFxcYcnGHFyhxcXFxcXGHKHKHFyhxcYcnGHKHKHFxcXFxcYcococXKHFxcYcnGHKHFxcXFxcXFxhyhyhxcXFxcXFxhyhyhxcocYcnFxhyhxcocXFxcYcnGHKHFxcocYcnFxhxcocXKHGHJxcYcocXKHFxcXGHJxhxcocXFxcXFxcYcococXFxcXFxcYcococXKHFxhycXGHFyhxcXFxcXFxhycYcXFyhxcYcnGHKHKHFxcXFxcXGHKHKHFyhxcYcnGHKHKHFxcXFxcXGHKHKHFyhxcXGHJxhyhxcXKHFxhycYcococXFxcXFxcYcococXFxcXFxcXGHKHKHFxcXFxcXGHJxhxcocXFxcXGHKHKHKHFxcXFxcXGHKHKHFxcXFxcXFxhyhyhxcXFxcXFxhycYcXKHFxcXFxhycYcocXFyhxcYcnGHKHKHFxcXFxcXGHKHKHFxcocYcnFxhyhxcocXFxcXGHJxhyhxcXFxcXFxcYcnGHFyhxcXFxcYcocococXFxcXFxcYcnGHFyhxcXFxcYcnGHKHFxcocXGHJxhyhyhxcXFxcXFxcYcococXFyiHJxcYcococXKHFxcYcnGHKHKHFxcXFxcXGHJxhxcocXFxcXFxhycYcXKHFxcXFxcXGHKHKHFyhxcXFxhycYcocXFyhxcYcnFxhyhxcocXFxcXGHJxhyhxcocXFxcYcnGHKHKHFxcXFxcXGHKHKHFyhxcXFxcYcocococXFxcXFxcXGHKHKHFxcXFxcXFxhycYcXKHFxcXFxcYcnGHFyhxcXFxcXFxcYcococXFyhxhycXGHKHKHFxcXFxcXFxhycYcXKHFxcXFxcYcnGHKHFxcocYcnFxhycYcXKHFxcXFxhycYcococXFxcXFxcYcnGHKHFxcXL/cnFxcYcococXKHFxcXGHJxhyhxcocXFxcXFxhyhyhyhxcXFxcXFxcYcocococXFxcXFxhycYcXKHFyhxcYcnFxhyhyhxcXFy/3JxcXGHKHKHFxcocXGHJxhycYcXKHFxcXFxcYcnGHKHFxcocXFxhycXGHKHFyhxcXFxcYcnGHKHKHFxcXFxcXFxcYcococXFxcXFxcXFxhyhyhyhxcXFxcXGHJxhyhxcocXFxcXFxhycYcocXKHFxcXFxhycYcocXKHFxcXFxcXGHKHKHKHFxcXFxcXGHJxhyhxcocXFxcXGHJxhyhyhxcXKHGHJxcYcococXKHFxcXFxhycYcococXFxcXFxcXGHJxhxcocXFxcv9ycXFxhyhyhxcXKHFxcYcnGHKHKHKHFxcXFxcYcnGHKHKHFxcXFxcXFxcYcococXKHFxcXFxhycYcococXFxcohycXGHJxhxcocXFxcXFxcXGHJxhyhxcXKHFxcYcnGHJxhxcocXFxcXFxcXGHKHKHKHFxcXFxcXFxhyhyhyhxcocXFxhycXGHKHKHFxcocXGHJxcYcocococXFxcXFxcYcnGHKHFyhxcXFxcXFxhycYcocXKHFxcXFxcYcnGHKHKHFxcocXGHJxcYcococXKHFxcXFxcYcnGHKHFyhxcXFxcXFxhycYcococXFxcXFxcXFxhyhyhyhxcXFxcXFxcXGHJxhxcocXFyhxcYcnFxhyhyhxcocXFxcXGHJxhycYcXKHFxcXFxcXFxhycYcocXFyhxcXFxcYcnGHKHKHFyhxcXFxcYcnGHKHKHKHFxcXFxcXFxhyhyhyhxcocXFxcXGHJxhyhyhxcocXFxcXFxhycYcococXKHFxcXFxhycYcocococXFxcXFxcXGHJxhyhxcocXFxcXFxcXGHJxhyhxcocXFxcXFxcYcnGHKHKHFxcocXFxcYcnGHKHKHKHFxcXFxcXFxcYcocococXKHFxcXFxhycYcnGHFyhxcXFy/3JxcXFxhyhyhxcocXFxcXFxcXGHJxhyhxcocXFxcXFxcXGHJxhyhxcocXFxcXFxcXFxhyhyhyhxcocXFxcXFxhycYcococXKHFxcXFxcYcnGHJxhxcocXFxcXFxcXFxcYcocococXFyhxcXGHJxcYcocococXFxcXFxcXFxcYcocococXKHFxcXFxcYcnGHKHKHKHFxcXFxcXFxcXGHKHKHKHFxcocXFxcYcnFxhyhyhxcocXFxcXFxcXGHJxhyhxcocXFyhxcYcnFxhycYcocXKHFxcXFxcXFxcYcococococXFxcXFxcXFxhycYcocXKHFxcocXFxhycXGHKHKHKHFxcXFy/3JxcXFxhyhyhyhxcocXFxcXFxhycXGHKHKHFxcocXFxcXFxhycXGHKHFyhxcocXFxcXFxhycYcocococXFyhxcXGHJxcYcnGHKHFyhxcXFxcXFxcXGHJxhyhyhxcocXFxcXFxcXGHJxhyhyhxcocXFxcXFxcXGHJxhyhyhyhxcXFxcXFxcXFxhycYcococXKHFxcXFxcXFxhycYcococXKHFxcXFxcXFxcYcnGHKHKHFyhxcXFxcXFxcYcnGHKHKHKHFxcocXFxcYcnFxhyhyhyhxcocXFxcXFxcXGHJxhyhyhxcocXFxcXFxcXFxcYcnGHKHKHFxcocXFxcXFxcYcnGHKHKHKHFxcocXFxcYcnFxhycYcococXFyhxcXFxcYcnFxhycYcXKHKHFxcXFxcXFxcXGHJxhyhyhyhxcXFxcocYcnFxcYcococococXFxcXFxcXFxcXGHJxhyhyhxcocXFxcXFxcXFxcYcocnGHFyhxcocXFxcXFxcXGHJxhyhyhyhxcocXFxcXFxcXGHJxcYcococXKHFxcXFxcXFxcXFxhycYcococXKHFxcXFxcXFxcXGHJxhyhyhxcocXFyhxcXGHJxcXGHKHKHKHKHFxcocXFxcXGHJxcYcnGHKHFyhxcocXFxcXFxcYcnGHJxhyhyhxcXKHFxcXFxcXFxhycYcnGHFyhyhxcXFxcohycXFxcYcnGHKHKHFyhxcXFxcXFxcXFxcYcnGHKHKHKHFxcocXFxcXFxcYcnGHJxhyhxcocXKHFxcXFxcXFxcYcnGHKHKHKHFyhxcXFxcXFxcXFxcYcnGHKHKHFyhxcXKHFxcXFxhycXGHJxhyhyhxcocXFxcXFxcXFxcXFxhycYcococXKHFxcocXFxcXGHJxcYcnGHKHKHFyhxcXKHFxcXFxhycXGHJxhyhyhxcocXFxcocXFxhycXFxhycYcococXKHFxcocXFxcXGHJxcXGHKHKHKHKHFyhxcXFxcXFxcXFxhycXGHKHKHKHFyhxcXFxcXFxcXFxcXGHJxhyhyhyhxcXKHFxcXFxcXFxcXGHJxhycYcococXFyhxcXFxcXFxcXFxcYcnGHKHKHKHFyhxcXKHFxcXFxhycXGHJxhyhyhyhxcocXFxcocXFxhycXFxhycYcocococXFyhxcXFxcXFxcXFxcYcnGHJxhyhxcocXKHFxcXFxcXFxcXFxhycYcnGHKHFyhxcocXFxcXKIcnFxcXGHJxhycYcocXKHFyhxcXFxcXFxcXFxcXGHJxhyhyhyhyhxcocXFxcXFxcXFxcXFxhycYcocnGHFyhxcocXFxcXKHGHJxcXFxhycYcococococXKHFxcXFxcXFxcXFxcYcnGHJxhyhyhxcocXFyhxcXFxcXFxcXGHJxcYcocococococXFyhxcXFxcXFxcXGHJxcYcnGHKHKHKHFyhxcXFxcocXFxhycXFxcYcnGHKHKHKHFyhxcocXFxcXFxcXFxcXGHJxcYcocnGHFyhyhxcXKHFxcXFxcXFxcXFxhycYcnGHKHKHKHFyhxcXKHFxcXFxcXFxcYcnFxhycYcocococXKHFxcocXFxcXFxcXFxhycXGHJxhyhyhyhyhxcocXFxcXKHFxcYcnFxcXGHJxhyhycYcXKHKHFxcocXFxcXFxcXFxcXFxhycXGHKHKHKHKHKHFxcocXFxcXKHFxhycXFxcYcnGHJxhyhyhxcocXKHFxcocXFxcXFxcXGHJxcXGHJxhyhyhyhxcocXKHFxcocXFxcXFxcXGHJxcYcnGHJxhyhyhxcocXKHFxcocXFxcXFxcXFxhycXGHJxhycYcocXKHKHFyhxcXFxcocXFxcXGHJxcXGHJxcYcocococococXKHFxcXKHFxcXFxcXFxhycXFxhycYcocnGHFyhyhxcocXFyhxcXFxcXFxcXFxhycXFxhycYcocococococXFyhxcXFyhxcXFxcXFxhycXFxhycYcnGHKHKHKHKHFxcocXFyhxcXFxcXFxcXFxhycXFxhycYcocnGHKHFyhxcocXKHFxcXFxcXFxcXFxcXFxcYcnFxhycYcococococXKHFyhxcXFyhxcXFxcXFxcXGHJxcXGHJxhyhycYcococXKHFyhxcXKHFxcXFxcXFxcXFxcXGHJxcYcnGHJxhyhyhyhxcocXKHFyhxcXFxcXFxcXFxcXFxcXFxhycYcnGHJxhyhyhyhxcocXKHFyhxcXFxcXFxcXFxcXFxcXFxhycXGHJxhycYcocococXKHFyhxcocXFxcXFyhxcXFxhycXFxcXGHJxhycYcnGHKHKHKHFyhyhxcXKHFxcXKHFxcXFxcXFxcXGHJxcXGHJxhycYcnGHKHKHKHFyhxcocXKHFxcXFyhxcXFxcXFxcYcnFxcXGHJxcYcocnGHKHKHKHKHFyhxcocXFyhxcXFxcocXFxcXGHJxcXFxcYcnFxhycYcnGHKHKHKHKHKHFyhxcXKHFxcXKHFxcXFxcXFxcXFxcXGHJxcXGHJxcYcocnGHKHKHKHKHFyhxcocXKHFxcXKHFxcXFxcXFxcXFxcXGHJxcXGHJxcYcnGHKHJxhyhyhyhxcocXKHFyhxcXKHFxcXFxcXFxcXFxcXFxcXFxcYcnFxcYcnGHJxhyhycYcococXKHKHFyhxcocXFxcocXFxcXFxcXFxcXFxcXFxcXFxcYcnFxhycXGHJxhyhyhyhyhyhyhyhxcocXKHFxcocXFxcXKHFxcXFxcXFxcXFxcYcnFxcXGHJxcYcnGHJxhycYcocococococXKHFyhxcocXFyhxcXFxcXKHFxcXFxcXFxcXFxhycXFxcYcnFxcYcnGHJxhyhycYcococococXKHKHFyhxcXKHFxcocXFxcXFyhxcXFxcXFxcXFxcYcnFxcXFxhycXGHJxcYcnGHKHJxhyhyhyhyhyhxcococXKHFyhxcXKHFxcXFyhxcXFxcXFxcXFxcXFxcXFxcXFxhycXFxcYcnFxhycYcnGHJxhyhyhyhyhyhyhyhyhxcocXKHFyhxcXKHFxcXKHFxcXFxcXKHFxcXFxcXFxcXGHJxcXFxcXGHJxcXGHJxhycXGHJxhyhycYcocococococococXKHKHFyhxcocXFyhxcXKHFxcXFyhxcXFxcXFxcXFxcXFxcXFxcXFxcXFxhycXFxcYcnFxhycXGHJxhycYcnGHJxhyhyhyhyhyhyhyhyhyhxcocXKHFyhxcocXFyhxcXKHFxcXKHFxcXFxcXFxcocXFxcXFxcXFxcXGHJxcXFxcXFxhycXFxcYcnFxhycXGHJxhycYcnGHJxhyhycYcococococococococXKHKHFyhyhxcocXFyhxcocXFyhxcXFyhxcXFxcocXFxcXFxcXFxcocXFxcXFxcXFxcXFxhycXFxcXFxcXGHJxcXFxcYcnFxcYcnFxhycXGHJxhycYcnGHJxhycYcocnGHKHKHJxhyhyhyhyhyhyhxcocococXKHFyhyhxcocXKHFyhxcXKHFyhxcXKHFxcXKHFxcXKHFxcXFxcocXFxcXFxcocXFxcXFxcXFxcXFxcXFxcXFxcXFxcXFxcXFxcXFxcYcnFxcXFxcXGHJxcXFxcYcnFxcYcnFxcYcnFxcYcnFxhycXGHJxhycXGHJxhycYcnGHJxhycYcocnGHKHJxhyhycYcocococnGHKHKHKHKHKHKHKHKHKHKHKHFyhyhyhyhxcococXKHKHFyhyhxcococXKHFyhxcocXKHFyhxcocXKHFyhxcXKHFyhxcXKHFyhxcXKHFxcocXFyhxcXKHFxcocXFxcocXFxcocXFxcocXFxcocXFxcocXFxcXKHFxcXFyhxcXFxcocXFxcXFyhxcXFxcXKHFxcXFxcocXFxcXFxcocXFxcXFxcocXFxcXFxcXKHFxcXFxcXFyhxcXFxcXFxcXKHFxcXFxcXFyhxcXFxcXFxcXKHFxcXFxcXFxcocXFxcXFxcXFyhxcXFxcXFxcocXFxcXFxcXKHFxcXFxcXKHFxcXFxcXKHFxcXFxcXKHFxcXFxcocXFxcXFyhxcXFxcocXFxcXKHFxcXFyhxcXFxcocXFxcocXFxcocXFxcocXFyhxcXFyhxcXKHFxcocXFyhxcXKHFxcocXKHFxcocXKHFyhxcocXFyhxcocXKHKHFyhxcocXKHKHFyhxcocococXKHKHFyhyhyhyhyhxcococococococococnGHKHKHKHJxhyhyhycYcocnGHJxhycYcocnGHJxhycXGHJxhycXGHJxhycXFxhycXGHJxcXGHJxcXFxhycXFxcYcnFxcXFxcXFxhycXFxcXFxcXFxcXFxcXFxcXFxcXFxcXFxcXFxcXFyhxcXFxcXFxcocXFxcXKHFxcXFyhxcXKHFxcocXFyhxcocXFyhxcococXKHFyhyhxcocococococococococococnGHKHJxhyhycYcnGHJxcYcnGHJxcYcnFxcYcnFxcYcnFxcXFxcYcnFxcXFxcXFxcXFxcXFxcXFxcXFxcXFxcXFyhxcXFxcXKHFxcXKHFxcXKHFyhxcXKHFyhxcocXKHKHFyhyhyhyhyhyhyhyhycYcocnGHKHJxhycXGHJxhycXFxhycXFxhycXFxcXFxhycXFxcXFxcXFxcXFxcXFxcXKHFxcXFxcXKHFxcXKHFxcocXFyhxcocXKHFyhyhxcococococococnGHKHJxhycYcnGHJxcYcnFxhycXFxcYcnFxcXFxcXFxcXFxcXFxcXFxcXFxcXFxcocXFxcocXFxcocXKHFxcococXKHKHFyhyhyhyhycYcocnGHJxhycYcnFxhycXGHJxcXFxcXGHJxcXFxcXFxcXFxcXFyhxcXFxcXKHFxcXKHFxcocXKHFyhyhxcocococococnGHKHJxhycYcnFxhycXFxhycXFxcXFxhycXFxcXFxcocXFxcXFxcXKHFxcXKHFyhxcXKHKHFyhyhyhyhyhyhycYcocnGHJxcYcnFxcYcnFxcXFxcXFxhycXKHFxcXFxcXFxcocXFxcocXFyhxcococXKHKHKHKHKHJxhycYcnGHJxcYcnFxcYcnFxcXFxcXFxcXFxcXFxcXKHFxcXFyhxcXKHFyhxcocococococococnGHJxhycXGHJxcXFxhycXFxcXFxcXFxcXFxcocXFxcXKHFxcocXKHFyhyhyhyhyhyhyhycYcnFxhycXFxhycXFxcXFxcXFxcXFxcXFxcXFyhxcXKHFxcocXKHKHFyhyhycYcocnGHJxcYcnFxhycXFxcXFxcXFxcXFxcXFxcXKHFxcXKHFyhxcocXKHKHKHKHJxhycYcnGHJxcXGHJxcXFxcXFxcXFxcXFxcXKHFxcXKHFyhxcocXKHKHKHJxhyhycYcnFxhycXFxcXGHJxcXFxcXKHFxcXFxcocXFyhxcococXKHKHKHJxhycYcnFxhycXFxcYcnFxcXFxcXKHFxcXFxcocXKHFyhxcococococnGHJxhycXGHJxcXFxcXFxcXFxcXFxcXFxcXKHFxcocXKHKHKHKHKHKHJxhycXGHJxcXFxcXFxhzhxcXFxcXFxcocXFyhxcococococococnFxhycXGHJxcXFxcXFxcXFxcXFxcocXFxcocXKHKHFyhycYcocnGHJxcYcnFxcXFxcXFxcXFxcXFxcXKHFxcocXKHKHKHKHKHJxhycYcnFxcXFxhycXFxcXKHFxcXFxcocXKHFyhyhyhyhycYcnGHJxcYcnFxcXFxcXFxcXFxcocXFyhxcocXKHKHKHKHJxhycXGHJxcXFxcXFxcXFxcXFxcXKHFxcocXKHKHKHKHJxhycYcnFxcYcnFxcXFxcXFxcocXFxcocXKHKHFyhycYcnGHJxhycXFxcXFxcXFxcXFxcXFxcocXKHFyhyhyhyhycYcnGHJxcXFxcXFxcXFxcXFxcXFyhxcocXKHKHKHKHJxhycXFxhycXFxcXFxcXFxcXKHFxcocXKHKHKHKHJxhycYcnFxcXFxcXFxcXFxcXFxcocXFyhyhyhyhyhycYcnFxhycXFxcXFxcXFxcXKHFxcocXKHKHKHKHJxhycXGHJxcXFxcXFxcXFxcocXFyhxcococococnGHJxcYcnFxcXFxcXFxcXKHFxcXKHKHFyhyhycYcnFxhycXFxcXFxcXFxcXFxcocXKHFyhyhyhycYcnGHJxcXFxcXFxcXFxcXFyhxcXKHFyhyhycYcnGHJxcXFxhycXFxcocXFxcocXFyhyhyhyhycYcnFxcXGHJxcXFyhxcXFxcocXKHKHKHKHJxhycXGHJxcXFxcXFxcXKHFxcocXKHKHKHJxhycXGHJxcXFxcXFxcXFyhxcXKHKHFycYcocnGHJxcXFxcXFxcXFxcXFxcocXKHKHKHKHJxhycXGHJxcXFxcXFyhxcXFyhxcocococnGHJxcXGHJxcXFxcXKHFxcXKHFyhyhyhycYcnFxhycXFxcXFxcXKHFxcocXKHKHKHJxhycXFxhycXFxcXFyhxcXKHFyhyhyhyhycXGHJxcXFxcXFxcXFyhxcXKHKHKHKHJxhycXFxcXFxcXFxcXFxcXKHFyhyhyhycYcnFxcYcnFxcXFyhxcXFyhxcococnGHJxhycXFxcXFxcXFxcXFyhxcococococnFxhycXFxcXFxcXFxcocXKHFyhyhycYcnFxcYcnFxcXFyhxcXFyhxcococnGHJxcYcnFxcXFxcXFyhxcXKHKHKHKHJxhycXFxcXFxcXFxcXFyhxcococococnFxcYcnFxcXFxcocXFyhxcococnGHJxhycXFxcXFxcXFyhxcocXKHKHJxhycXFxhycXFxcocXFxcocXKHKHJxhycXFxcYcnFyhxcXFxcococXJxhyhycXFxcXGHOHFxcXFyhxcocococnGHJxcXFxcXFxcXFxcocXKHKHKHJxhycXFxcXFxcXFxcXFyhxcocococnGHJxcXFxcXFxcXFyhxcocXKHJxhycXGHJxcXFxcXKHFxcocXKHKHJxhycXFxcXFxcXFxcXFyhxcococnGHJxcYcnFxcXFyhxcXFyhyhyhycYcnFxcYcnFyhxcXFyhxcocococnFxhycXFxcXFyhxcXKHFyhycYcnGHJxcXFxcXFxcXKHFyhyhyhycYcnFxcXFxcXFxcXKHFyhxcnGHJxhycXFxcXFxcXFxcocXKHKHKHJxcYcnFxcXFxcXKHFyhxcocnGHJxhycXFxcXFxcocXFyhyhyhycYcnFxcXFxcXFxcXKHFyhyhycYcnFxcYcnFyhxcXFyhxcocnGHJxhycXFxcXFxcocXFyhyhyhycXGHJxcXFxcXFyhxcXKHKHJxhycXGHJxcXFyhxcXKHFyhyhycXGHJxcXFxcXFyhxcocXKHJxhycXFxcXFxcXFxcXKHFyhyhycYcnFxcXFxcXFxcocXKHFycYcnGHJxcXFxcXFyhxcXKHKHKHJxcXGHJxcXKHFxcXKHKHKHJxhycXFxcXFxcXFyhxcococnGHJxcXFxcXFxcXFyhxcocnGHJxhycXFxcXFxcocXKHKHKHJxhycXFxcXFxcocXFyhyhycYcnFxcXFxcXFxcXKHKHFycYcnFxhycXFxcocXFyhxcnGHJxhycXFxcXFxcXKHFyhyhyhycXFxhycocXFxcXKHKHKHJxcYcnFxcXFyhxcXKHKHKHJxcXGHJxcocXFxcocococnGHJxcXFxcXFxcocXKHKHJxcYcnFxcXFxcocXFyhyhycYcnFxcXFxcXFxcocXKHJxhycXGHJxcXKHFxcXKHKHJxhycXFxcXFxcXFyhxcococnGHJxcXFxcXFyhxcocXJxhycXFxhycXKHFxcocXJxhycYcnFxcXFxcXKHFyhyhycYcnFxcXFxcXFxcocococnGHJxcXFxcXFxcocXKHJxhycXFxcXFxcXFxcocXKHJxhycXFxcXFxcXFyhxcococnFxcXGHOHFxcXKHFyhycYcnFxcXFxcXFyhxcococnFxhycXFxcocXFyhyhyhycXFxcXFxcXFxcXKHKHJxhycXFxcXFxcXFyhxcocnGHJxcXFxcXFxcocXKHKHJxcYcnFxcXKHFxcococnGHJxcXFxcXFyhxcococnGHJxcXFxcXFyhxcococnFxhycXFxcocXFyhyhycXGHJxcXFxcocXKHFycYcnFxcXFxcXFxcXKHKHKHJxcXFxcXFxcXFyhyhyhycXGHJxcXKHFxcococnGHJxcXFxcXFxcocococnGHJxcXFxcocXFyhycYcnFxcXFxcXFxcXKHKHJxhycXFxcXFxcXKHFycYcnGHJxcXFxcocXFyhycYcnFxcXFxcXFxcocococnFxhycXKHFxcXKHKHJxcXGHJxcocXFyhyhyhycXFxcXFxcXFyhyhyhycXFxhzhxcXFyhyhyhycXFxcXFxcXFyhyhyhycXFxhzhxcXFyhyhyhycXFxcXFxcXKHFyhycYcnFxcXFxcXKHFyhyhycXFxcXFxcXFyhxcocnFxhycXFxcocXFyhycYcnFxcXFxcXFxcococnGHJxcXFxcXKHFyhyhycXGHJxcXKHFxcocnGHJxcXFxcXFxcocXKHJxhycXFxcXFyhxcocnGHJxcXFxcXFxcocXJxhycXFxcXFxcXFyhxcnGHJxcXFxcXFxcXKHKHJxhycXFxcXFyhxcococnFxcXFxcXFxcococnGHJxcXFxcXKHFyhyhycXFxcXFxcXFyhyhyhycXFxcXFxcXKHKHKHJxcXFxcXFxcXKHKHJxhycXFxcXKHFyhyhycYcnFxcXKHFyhyhycYcnFxcXFyhxcocnGHJxcXFxcXFyhxcocnFxhycXFyhxcXKHJxhycXFxcXFxcocXKHJxhycXFxcXKHFyhyhycXFxcXFxcXFyhyhyhycXFxcXFxcocococnFxcXFxcXFxcococnGHJxcXFxcocXKHJxhycXFxcXFyhxcocnGHJxcXFxcXKHFyhycXGHJxcXKHFxcocnGHJxcXFxcXKHFyhycYcnFxcXFxcocXKHJxcXGHJyhxcXKHKHJxhycXFxcocXKHKHJxcXFxcXFxcXKHKHJxcXFxcXFxcXKHKHKHJxcXFxcXKHFyhycYcnFxcXFyhxcocnGHJxcXFxcXKHFycYcnFxcXFxcXFxcocnGHJxcXFxcXFyhxcnGHJxcXFxcXFyhxcnGHJxcXFxcXFxcococnFxcXFxcXFxcococnGHJxcXFyhxcococnFxcXFxcXFyhyhycXGHJyhxcXFyhycYcnFxcXFyhxcococnFxcXFxcXKHFyhycXFxcXFxcXFyhyhycXFxcXFxcXFyhycYcnFxcXFxcXKHKHJxhycXFxcocXKHKHJxcXFxcXFyhxcnGHJxcXFxcXFyhxcnGHJxcXFxcXKHFycYcnFxcXFxcXFyhyhycXFxcXFxcXKHFycYcnFxcXFyhxcocnGHJxcXFxcocXKHJxcXFxcXFxcXKHKHJxcXFxcXFxcXKHJxhycXFxcXKHFyhycYcnFxcXKHFyhycYcnFxcXFyhxcocnFxcXFxcXFxcococnFxcXFxcXFyhyhycXFxcXFxcXKHKHJxcYc4cXFxcocnGHJxcXFxcocXKHJxcYcnFyhxcococnFxcXFxcXFyhyhycXFxcXFxcocXJxhycXFxcXFyhxcnGHJxcXFxcXKHFycYcnFxcXFxcocococnFxcXFxcococnGHJxcXFyhxcocnFxhycocXFyhyhycXFxcXFxcococnGHJxcXKHFyhyhycXFxcXFyhxcnGHJxcXFxcXKHFycYcnFxcXFxcococnFxhycocXFyhycYcnFxcXFyhyhyhycXFxcXKHFyhycXGHOHFxcXKHJxhycXFxcocXKHJxcYcnFyhxcococnFxcXFxcocXJxhycXFxcXKHFyhycXFxcXFxcXKHKHJxcXFxcXFxcocnGHJxcXFyhxcocnFxhycocXFyhycYcnFxcXKHFyhycXFxcXFxcXKHKHJxcXFxcXFyhyhycXGHOHFxcococnFxcXFxcocXJxhycXFxcXKHFycYcnFxcXFyhxcocnFxcXFxcXKHFycYcnFxcXKHFyhycXFxcXFxcXKHKHJxcXFxcXFyhyhycXFxcXFyhxcnGHJxcXFxcXKHKHJxcXFxcXFyhyhycXFxcXFxcococnFxcXFxcXFyhycXFxhzhxcXKHJxcYcnFyhxcocnGHJxcXKHFyhycYcnFxcocXKHJxcYcnKHFxcnGHJxcXFxcXFyhycYcnFxcXKHFyhycXFxcXFxcXKHJxcYcnFyhxcocnGHJxcXKHFyhycXFxcXFxcXKHKHJxcXFxcXKHKHJxcXFxcXFyhyhycXFxcXFxcocnGHJxcXFyhxcocnFxcXFxcXKHKHJxcXFxcXKHFycXGHJxcocXKHKHJxcXFyhxcocnFxcXFxcXFyhycYcnFxcocXKHJxcXFxcXFxcocnGHJxcXKHFyhycXGHOHFxcocnGHJxcXKHFyhycXFxcXFxcXKHJxcXFxcXFxcococnFxcXFyhxcnGHJxcXFyhxcnGHJxcXFxcococnGHJyhxcXKHJxcXFxcXFxcocnGHJxcocXFycYcnFxcXFyhxcnGHJxcXFyhyhyhycXFxcocXJxhycXFxcXKHKHJxcXFxcXFyhycYcnFxcXKHKHJxhycocXFyhycXFxcXFxcXKHJxcXFxcXFxcocnFxhzhxcXKHJxhycXFyhxcnGHJxcXFxcococnFxcXFxcXKHJxhycXKHFxcnGHJxcXFxcococnFxcXFxcXKHJxhycXFyhxcnGHJxcXFxcococnFxcXFxcococnFxcXFxcXKHJxcXFxcXFxcocnFxcXFxcXFycYcnFxcXFxcococnFxcXFyhyhycXFxcXFxcocnGHJxcXKHFycYcnFxcXKHFycYcnFxcXKHKHJxcXFxcXFyhyhycXFxcocXKHJxcXFxcXKHKHJxcXFxcococnGHOHFxcococnFxcXKHFycYcnFxcocXKHJxcXFxcXFyhycXGHOHFxcocnFxcXFxcXKHKHJxcXFyhxcnGHJxcXFyhyhycXFxcXFxcocnGHJxcocXKHJxcXFxcXFyhycXFxcXFxcXKHJxcXFxcXFyhycXFxcXFxcXJxhycXFxcXKHKHJxcXFxcXKHJxhycXFyhxcnGHJxcXFyhyhycXFxcXFyhyhycXFxcXKHKHJxcXFxcXKHKHJxcXFyhxcnGHJxcXKHFyhycXFxcXKHFycXGHJyhxcocnFxcXFxcXKHJxhycXKHFyhycXFxcXFyhycYcnFxcocXJxhycXFyhxcocnFxcXFyhxcnFxcXFxcXFycYcnFxcXFyhyhycXFxcocXJxhycXFxcococnFxcXFyhyhycXFxcXFyhyhycXFxcococnFxcXFxcococnFxcXFyhycYcnFxcocXJxcYcnKHFyhycXFxcXFxcocnFxcXFxcXKHJxcXFxcXFyhycXFxcXFxcocnGHJyhxcocnGHJyhxcocnGHJyhxcocnGHJyhxcocnFxcXFxcXKHJxcXFxcXFyhycXFxcXFyhyhycXFxcocXJxhycXKHFyhycXFxcXFyhycXGHOHFxcnGHJxcXFyhyhycXFxcXKHKHJxcXFxcocnGHJxcXKHKHJxcXFxcXKHKHJxcXKHFyhycXFxcXKHKHJxcXFxcocnGHJxcocXKHJxcXFxcXKHJxcXFxcXFyhycXFxcXFxcocnFxcXFxcocnFxcXFxcXKHJxhycocXKHJxcXFxcXKHKHJxcXKHFycYcnFxcocXJxcXFxcXFxcnGHJxcXFyhyhycXFxcocXJxcXFxcXFyhycYcnKHFyhycXFxcXFyhycYcnFyhxcnFxhzhxcXKHJxcXFxcococnFxcXKHFycXFxcXFxcocnFxcXFxcXKHJxcXFxcococnFxcXFyhycXFxcXFxcocnFxcXFxcXJxhycXFyhxcnGHJxcocXKHJxcXFxcocnGHJxcocXJxhycXFyhxcnFxcXFxcXKHJxcXFxcXKHJxhycocXKHJxcXFxcXKHJxcXFxcXKHJxhycocXKHJxcXFxcXKHJxcXFxcXKHKHJxcXKHKHJxcXFxcXKHJxcXFxcXKHJxhycocXKHJxcXFxcococnFxcXKHKHJxcXFyhyhycXFxcXKHJxhycocXKHJxcXFxcXKHJxcXFxcXKHJxcXFxcXKHJxhycocXKHJxcXFxcococnFxcocXJxcYc4cXKHJxcXFxcXKHJxhycocXJxhycXFyhyhycXFxcXKHJxhycocXKHJxcXFxcococnFxcocXJxcXFxcXFyhycXFxcXFyhycXFxcXKHKHJxcXFyhyhycXFxcococnFxcXKHKHJxcXFyhyhycXFxcococnFxcXKHKHJxcXFyhyhycXFyhxcnGHJxcocXJxhycocXFycXFxcXFxcocnFxcXFxcnGHJxcXFyhycYcnKHFyhycXFxcXKHKHJxcocXKHJxcXFxcocnFxcXFxcocnFxcXFxcocnFxcXFxcocnFxcXFxcocnFxcXFyhycYcnKHFyhycXFxcocXJxcXFxcXKHJxcXFxcXKHJxcXFxcococnFxcococnFxcXFyhycXFxcXFyhycXFxcXFyhycXFxcXKHJxhzhxcXJxhycXFyhyhycXFyhxcnFxcXFxcXKHJxcXFyhyhycXFxcococnFxcocXJxcXFxcXKHJxhzhxcXJxcXFxcXFyhycXFxcocXJxcXFxcXKHJxcXFxcocnFxcXFxcXJxhycXKHFycXFxcXFxcnGHJxcXKHKHJxcXKHFycXFxcXFyhycXFxcXFyhycXFxcXKHJxhycocXJxcXFxcXFyhycXFxcococnFxcXKHJxcXFxcXFycYcnKHFyhycXFxcXKHJxcXFxcXKHJxcXFyhxcnFxcXFyhyhycXFyhyhycXFxcocnFxcXFxcXJxcYc4cXKHJxcXFxcocnFxcXFyhycXFxcXFyhycXFxcXFycYcnFyhxcnFxcXFxcXJxcYc4cXKHJxcXFxcocnFxcXFyhycXFxcXFyhycXFxcXKHJxcXFxcXJxhycXKHFycYcnKHFyhycXFyhxcnFxcXFxcocnFxcXFyhycXFxcXFyhycXFxcococnFxcococnFxcXKHJxcXFxcXKHJxcXFxcocnFxcXFxcnGHJxcocXJxcXFxcXKHJxcXFxcocnFxcXFxcnGHJxcocXJxcXFxcXKHJxcXFxcocnFxcXFxcnGHJxcococnFxcXFyhycXFxcococnFxcococnFxcXKHJxcXFxcXKHJxcXFyhycYc4cXFycXFxcXFyhycXFxcXFycXGHOHFyhycXFxcocnFxcXFxcocnFxcXKHJxhycocXJxcXFxcXKHJxcXFxcocnFxcXFxcnFxcXFxcXJxhycXKHKHJxcXFyhycXFxcXFyhycXFxcocnFxcXFxcocnFxcXKHJxhzhxcocnFxcXFyhycXFxcococnFyhxcnFxcXFxcocnFxcXFyhycXFxcococnFxcocnGHOHFxcnFxcXFxcocnFxcXFycYcnFxcocnFxcXFxcocnFxcXFycYcnFxcocnFxcXFxcocnFxcXKHJxcXFxcXKHJxcXKHFycXFxcXKHJxcXFxcXJxcXFxcXFycYcnKHFycXFxcXFxcnFxcXFxcocnFxcXFycYcnFyhxcnFxcXFxcnGHJxcococnFxcococnFxcococnFxcococnFyhxcnFxcXFxcocnFxcocXJxcXFxcocnFxcXFyhycXFxcXJxhycXFyhycXFxcXFycYcnFyhyhycXFyhyhycXKHFycXFxcXFyhycXFyhxcnFxcXFyhycXFxcXJxhycXFyhycXFxcXFycXFxcXFxcnFxcXFxcocnFxcXKHKHJyhxcocnFxcocnGHOHFyhycXFxcocnFxcXFxcnFxcXFxcocnFxcXKHJxcXFxcocnFxcXFyhycXFxcocnFxcXFxcnFxcXFxcocnFxcXKHJxcXFxcocnFxcXFyhycXFxcocnFxcXFyhycXFxcocnFxcXFxcnGHJyhxcnFxcXFxcnGHJyhxcnGHOHFyhycXFxcocnFxcXFyhycXFxcocnFxcXFyhycXFxcocnFxcXFxcnFxcXFxcocnFxcococnFxcocnGHOHFyhycXKHFycXFxcXFycYcnKHFycXFxcXFycYcnKHFycXFxcXFycYcnKHFycXFxcXFyhycXFyhycXFxcXFyhycXFyhycXFxcXFycYcnKHFycXFxcXFycXFxcXFyhycXFxcocnFxcXFycYcnFyhyhycXKHFycXFxcXKHJxcXFyhycXFxcXKHJxcXKHFycXFxcocnFxcXFxcnFxcXFxcocnFxcocnFxcXFxcnGHJyhyhycXFxcocnFxcXKHJxcXFxcocnFxcococnFxcocnFxcXFyhycXFxcocnFxcXKHJxcXFxcXJxcXFxcXJxcXFxcXKHJxcXKHKHJxcococnFyhxcnFxcXFyhycXFxcocnFxcXKHJxcXFxcocnFxcXKHJxcXFyhycXFxcXJxhycocXJxcXFxcXJxcXFxcXKHJxcXKHJxcXFxcXJxcXFxcXJxcXFxcXKHJxcXKHJxcXFxcXJxcXFxcXJxcXFxcXKHJxcocXJxcXFxcocnFxcXKHJxcXFyhycXFxcXJxhycocXJxcXFxcocnFxcXKHJxcXFyhycXFxcXKHJxcXKHJxcXFxcocnFxcXKHJxcXFyhycXFxcocnFxcXFyhycXFyhycXFxcXKHJxcXFyhycXFyhyhycXFyhycXFxcocnFxcXFycYcnKHFycXFxcXKHJxcXKHJxhzhxcnFxcXFxcnFxcXFxcnFxcXFxcnGHOHFyhycXFyhycXFxcXJxcXFxcXKHJxcXKHKHJyhxcnFxcXFyhycXFyhyhycXKHJxcXFxcXJxcXFxcXJxcXFxcocnFxcXKHJxcXFyhycXFxcocnFxcXFycXFxcXFycXFxcXFycYc4cXKHJxcococnFxcocnFxcXKHJxcXFyhycXFxcXJxcXFxcXJxcXFxcXJxhycococnFyhyhycXKHKHJxcococnFyhyhycXKHKHJyhxcnFxcXFxcnFxcXFyhycXFxcocnFxcocnFxcXFyhycXFyhycXFxcXKHJxcXKHJxcXFxcnFxcXFxcocnFyhyhycXKHKHJxcococnFyhycXFxcXFycXFxcXKHJxcXKHJxcXFxcnGHOHFyhycXKHKHJxcococnFyhyhycocXJxcXFxcocnFxcocnFxcXFycXFxcXFycYc4cXJxcXFxcXJxcXFxcocnFxcocnFxcXFycYc4cXJxhzhxcnFxcXFxcnFxcXFyhycXKHFycXFxcocnFxcXKHJxcXFyhycXFyhycXFxcXJxhycococnFyhycYc4cXJxcXFxcnGHJyhyhycXKHKHJxcocnFxcXFyhycXFyhycXFxcocnFxcXJxhycXKHJxcXFxcnFxcXFxcnFxcXFyhycXFyhycXFxcXJxcXFxcXJxcXFxcocnFyhxcnFxcXKHJxcXKHKHJyhyhycXFyhycXFxcnGHJxcocnFxcXKHJxcXFyhycXFxcnGHJyhyhycXKHJxhzhxcnFxcXKHJxcXFyhycXFxcnGHOHFyhycXKHJxcXFxcocnFxcocnFxcXJxhycocXJxcXFyhycXFxcnGHJyhyhycXFycYcnFyhycXFxcXJxcXFxcocnFxcocnFxcXFycXFxcXKHJxcocXJxcXKHKHJyhyhycXFycYcnFyhycXFxcXJxcXFxcocnFxcocnFxcXKHJxcXKHJxcXFyhycXFxcnGHJyhyhycocXJxcXFxcnFxcXFyhycXFyhycXFxcocnFxcocnFxcXKHJxcXKHJxcXFxcnFxcXFycYc4cXJxcXFxcocnFxcocnFxcocnFxcXFycXFxcXKHJxcococnKHFycXFxcocnFxcXJxcXFxcXJxcXFxcocnFyhyhycocXJxcXFyhycXFyhycXFxcocnFxcocnFxcXKHJxcocXJxcXKHJxcXFxcnFxcXFxcnFxcXKHJxcXKHJxcXFxcnFxcXFycXFxcXKHJxcXKHJxcXFycYcnKHKHJyhxcnFxcXKHJxcocXJxcXKHJxcXFxcnFxcXFyhycXFycYcnKHFycXFyhycXFxcXJxcXFxcocnFyhyhycococnFyhycXFxcXJxcXFxcnFxcXFyhycXFyhycXFyhycXFxcocnFxcocnFxcXJxhzhxcnFxcXFycXFxcXKHJxcococnKHKHJxcocnFxcXKHJxcXKHJxcXFycYc4cXJxcXFxcnFxcXFyhycXKHKHJyhyhycocXJxcXFycYc4cXJxcXFxcocnFyhycXFxcocnFxcocnFxcXJxhzhxcnFxcXFycXFxcXJxcXFxcXJxcXFyhycXKHFycXFyhycXFxcocnFyhycXFxcXKHJyhxcnFxcXJxhzhxcnFxcXFycXFxcXKHJxcocnFxcXFycXFxcXJxcXFxcnGHOHFycXFxcocnFyhyhycocXJxcXKHJxcXFyhycXFycYcnKHKHJyhxcnFxcocnFxcXKHJxcXKHJxcococnFyhycXFyhycXFxcocnFxcnGHJyhyhycococnFyhycXFxcnFxcXFxcnFxcXKHJxcXKHJxcXKHJxcXKHJxcXFyhycocXJxcXFyhycXFyhycXFyhycXFyhycXFyhycXFxcocnFyhycXFxcocnFxcocnFyhyhycococnFyhycXFyhycXFxcocnFyhycXFxcocnFyhycXFxcXJxcXFxcnFxcXFycXFxcXJxcXFxcocnKHFycXFxcnFxcXFyhycXKHJxcXFxcnFxcXKHJxcococ4cXJxcXFxcnFxcXFycXFxcXJxcXFxcnFxcXFyhycXKHJxcXKHJxcXFycYc4cXJxcXKHJxcXFyhycXKHJxcXFyhycXKHJxcXFxcnFxcXKHJxcocnFxcXFycXFxcocnFyhycXFxcXJxcXFyhycXFyhycXKHJxcXFxcnFxcXFycXFxcocnFxcnGHJyhycXFxcXJxcXFyhycXFyhycXKHJxcXFxcnFxcXKHJxcXJxhzhxcnFxcXKHJxcocnFxcXFycXFxcnGHOHFycXFxcnFxcXFxcnFxcocnFxcXKHJyhxcnFxcocnFxcXJxcXFxcnFxcXFycXFxcXJxcXFxcnFxcXFycXFxcocnFxcocnFyhycXFxcXJxcXFycXFxcXKHJxcocnFxcXJxcXFxcocnKHKHJyhyhycocnFxcXFycXFxcocnFxcnGHOHFycXFxcnFxcXFyhycococnFyhycXFycYcnKHJxcXFxcnFxcXKHJxcocnFxcXJxcXFxcnGHOHKHJyhycXFxcXJxcXFyhycXKHJxcXFyhycocXJxcXKHJxcXJxhycocnFxcXFycXFxcnFxcXFyhycococnKHKHJyhycXFxcocnFyhycXFxcnFxcXFyhycocnFxcXFycXFxcnGHOHFycXFyhycXFyhycXFyhycXKHJxcXFyhycococnKHKHJyhycXFxcXJxcXKHJxcXFycXFxcXJxcXFyhycXFycXFxcXKHJyhyhycocnFxcXFycXFxcnFxcXFycXFxcXJxcXFyhycXKHJxcXFycXFxcXJxcXFxcnFxcXJxcXFxcocnKHKHOHFycXFxcocnKHKHJyhyhycocnFxcXKHJyhyhycococ4cXJxcXFycXFxcXJxcXFxcnFxcXJxhzhyhycococ4cXJxcXFycXFxcXJxcXFxcnFxcXKHJyhyhycococ4cXJxcXFycXFxcXJxcXFyhycXKHJxcXFycXFxcocnFyhycXFxcnFxcXKHJxcocnFxcXJxcXFxcnFxcXJxhzhyhycocnFxcXKHJxcocnFxcnGHOHFycXFyhycXFyhycXKHJxcXFycXFxcocnFyhycXFyhycXFycYc4cXJxcXKHJxcocnFxcXJxcXFxcnFxcXJxcXFxcnFxcXFycXFxcnFxcXFycXFxcocnFyhycXFyhycXKHJxcXKHJxcXKHJyhxcnFxcnGHJyhycXFyhycXFyhycocXJxcXJxhzhxcnFxcocnFxcnFxcXFyhycocnFxcXKHJyhyhycocnFxcXJxcXFyhycXKHJxcXKHJxcocnFxcocnFxcnFxcXFycXFxcXJxcXFycXFxcXJxcXFycXFxcXJxcXFycXFxcXJxcXFxcnFxcocnFxcnFxcXFyhycocnFxcXJxcXFxcnFxcXJxcXFxcnFxcXJxcXFxcnFxcXKHJyhyhycocnFxcocnFxcnFxcXFycXFxcXJxcXKHJxcXJxcXFxcnFxcXFycXFyhycXFycYc4cocnKHJxcXFycXFxcocnFyhycXKHJxcXFycXFxcocnFyhycXKHJxcXFycXFxcocnKHKHOHFycXFyhycXKHJxcXKHJxcocnFxcXJxcXKHJxcXKHJxcocnFxcocnKHKHJyhycXFxcnFxcXKHJyhycXFxcocnFycYc4cXJxcocnFxcXKHOHFycXFxcnFxcXJxcXFxcnFxcXKHJyhycXFxcnFxcXFycXFxcnFxcXJxcXFxcnFxcXKHJyhycXFxcnFxcXFycXFyhycXKHJxcXFycXFyhycXFyhycococnKHJxcXKHJxcocnFxcnGHOHJxcXFxcnFxcocnKHFycXKHJxcXFycXFxcnFxcXFycXFxcnFxcXKHJyhyhzhyhycocnFxcXJxcXFycXFxcXJxcXFycXFxcocnKHJxcXFyhycocnFxcocnFxcnFxcXKHJxcocnFyhycXFyhycococ4cXJxcXJxhzhyhzhxcnFxcocnKHKHJyhycXFyhycXKHJxcocnFxcocnFyhycXKHJxcXKHJxcocnFyhycXFyhycXKHJxcocnFxcnGHOHJxcXFyhycocnFxcXJxcXFycXFxcocnKHJxcXFycXFxcocnKHJxcXFycXFxcnFxcXFycXFyhycXKHJxcocnFxcocnFyhycXKHJxcXKHJyhycXFxcnFxcXFycXKHJxcXFycXFxcnFxcXFycXFycYc4coc4cXJxcocnFxcXJxcXKHJxcXJxcXFxcnFxcocnKHKHJyhycXFycXFxcXJxcXFycXFxcocnKHJxcXKHJxcocnFyhycXFyhycocnFxcXJxcXFycXFxcXJxcXJxcXFxcnFxcXJxcXFyhycocnFxcXJxcXKHJxcXJxcXFyhycocnFxcXJxcXFycXFxcnFxcXFycXFycYc4cnFxcXKHOHFycXFycXFxcXJxcXKHJxcocnFxcnFxcXKHJyhycXFxcnFxcXJxcXFycXFxcXJxcXJxcXFxcnFxcXJxcXFycXFxcocnKHJxcXKHJxcocnKHKHJyhycXKHJxcXKHJyhycXFxcnFxcXJxcXFycXFxcocnKHJxcXKHJxcnGHOHJxcXFyhzhxcnFyhycXFyhycXJxcXFxcnFxcXJxcXFycXFxcocnKHJxcXJxcXFxcnFxcXJxcXKHJxcocnFyhycXFycXFxcXJxcXJxcXFxcnFxcocnFyhycXKHJxcocnFxcnFxcXKHJyhycXFyhycXJxcXFxcnFxcXJxcXFycXFxcnFxcXKHJyhycXFycXFxcXJxcXKHJyhycXFxcnFxcXJxcXFycXFxcnFxcXJxcXFyhycocnFxcnFxcXFycXFyhycocnFxcXJxcXKHJxcocnFyhycXKHJxcocnFxcnFxcXJxcXFyhycocnFxcocnKHJxcXKHJyhycXFxcnFxcocnFycYc4cnFxcXJxcXFycXFxcnFxcXJxcXFycXFxcoc4cXJxcocnFxcnFxcXKHJyhycXFycXFxcocnKHJxcXKHJyhycXFyhycocnFxcXJxcXJxhzhycXFxcnFxcnGHOHJxcXFycXFyhycXJxcXFxcnFxcXJxcXKHJxcocnFycXFxcXJxcXFycXFxcnFxcocnFyhycXJxhzhycXFxcnFxcXJxcXKHJxcocnKHJxcXFycXFxcnFxcocnFyhycocnFxcXJxcXKHJxcnGHOHJxcXFycXFycYc4cnFxcocnKHJxcXFycXFycXFxcXJxcXJxcXFyhycocnFxcnFxcXKHJyhycXFycXFxcnFxcXJxcXFyhzhyhzhyhzhyhzhycXFxcnFxcXJxcXKHJxcnGHOHJxcXKHJyhycXFyhycocnFxcnFxcXFycXKHJxcXJxcXFycXFxcnFxcXJxcXFycXFyhycXJxcXFxcnFxcocnKHJxcXKHOHFycXKHJxcXJxcXFycXFxcnFxcXJxcXFycXFyhycXJxcXFxcnFxcnFxcXFycXKHJxcXJxcXFycXFxcnFxcXJxcXKHJxcnFxcXFycXFycXFxcXJxcocnFxcnFxcXJxcXFycXFyhycocnFxcXJxcXJxcXFyhycocnFyhycXKHJxcocnKHJxcXFycXFycXFxcocnKHJxcocnFyhycXJxhzhycXFyhycocnFxcnFxcXJxcXFycXFxcnFxcocnFycXFxcocnKHJxcocnFyhycXKHJyhycXFxcnFyhycXFycXFxcnFxcXJxcXKHJyhycXFyhycocnFyhycXKHJyhycXFxcnFxcnFxcXJxcXFycXFxcnFxcXJxcXJxcXFxcnFyhycXKHJxcocnKHJxcXKHJyhycXKHJxcocnFycXFxcXJxcXJxcXFycXFxcnFxcXJxcXJxcXFyhycocnFyhycXJxcXFxcnFxcnFxcXJxcXFycXFxcnFxcoc4cXJxcocnFyhycXJxcXFxcnFxcnFxcXJxcXFycXFycXFxcXJxcocnFxcnFxcocnKHJxcXJxcXFycXFxcnFxcXJxcocnFxcnFxcXJxcXKHJxcnFxcXJxcXFycXFxcnFxcoc4cXJxcocnFycXFxcXJxcXJxcXFycXFxcnFxcocnKHJxcocnFyhycocnFxcnFxcXJxcXFycXFyhycocnFxcnFxcocnKHJxcXJxcXFycXFxcnFxcnFxcXKHOHJxcXFycXFycXFxcnFxcXJxcXKHJyhycXKHJxcocnKHJxcXJxcXFycXFyhycocnFyhycXKHJyhycXFycXFxcnFxcocnKHJxcocnFycYc4cnFxcnFxcocnFycXFxcoc4cnFxcXJxcXJxcXFycXFxcnFxcoc4cXJyhycXFxcnFxcnFxcXJxcXJxcXFxcnFyhycocnFxcoc4coc4cnFxcoc4coc4cnFxcocnKHJyhycXFxcnFyhycXKHJyhycXFycXFxcnFxcnFxcXJxcXFycXFyhzhxcnKHJxcXFycXKHJxcocnKHJxcXJxcXKHJyhycXFycXFyhycocnFxcnFxcocnKHJxcocnFycXFxcocnJxcXFxcnFxcnFxcXJxcXJxcXFycXFxcnFxcnFxcXJxcXFycXFycXFxcnFxcocnKHJxcnFxcXFycXKHJxcoc4cXJxcocnKHJxcXJxcXFycXFycXFxcnFxcXJxcXJxcXFycXFyhycocnFycXFxcXJxcocnKHJxcXJxcXFycXFycXFxcnFxcXJxcXJxcXFycXFycXFxcnFxcXJxcocnFyhycocnFxcnFxcocnKHJxcocnKHJxcocnFycXFxcnFxcXJxcXJxcXFycXFyhycocnFycXFxcoc4cnFxcocnKHJyhycXFycXFxcnFyhycXFycXFycXFxcnFxcocnKHJxcnFxcXFycXJxcXFxcnFyhycXJxcXFycXFxcnFxcnFxcXJxcXJxcXFycXFycXFxcnFxcXJxcocnFycXFxcXJxcnFxcXFycXJxcXFxcnFyhycXJxcXFycXFxcnFyhycXJxcXFxcnKHJxcXKHOHJxcXFycXKHJyhycXKHJxcnFxcXJxcXFycXKHJxcnFxcXFycocnFxcnFxcXJxcXJxcXFycXFycXFxcnFxcnFxcXJxcXKHOHJxcXFycXKHJyhycXFycXFycXFxcnFxcXJxcocnKHJxcXJxcXKHJyhycocnFxcnFxcocnKHJyhycXFycXFyhycocnKHJxcXJxcXKHJyhycocnFxcnFxcnFxcXJxcXFycXKHJxcnFxcXJxcXKHOHJxcXFycXKHJyhycXKHJyhycXKHJyhycXKHJyhycXKHJyhycXJxcXFyhzhycXFycXFyhycocnKHJxcXJxcXJxcXFycXFyhzhycXFyhzhycXFycXFxcnFxcnFxcocnKHJyhycXFycXFycXFxcnFxcnFxcXJxcXJxcXFycXFycXFyhzhyhzhycXKHJxcnFxcXJxcXJxcXKHJyhycXJxcXFycXFyhzhycXFxcnFycXFxcoc4cnFxcnFxcoc4cnFxcXJxcnFxcXKHOHJxcXJxcXKHOHJxcXFycXJxcXFycXFxcnFxcnFxcnFxcXJxcXJxcXFycXFycXFyhzhycXFxcnFycXFxcoc4cnFxcnFxcnFxcXJxcXJxcXFycXKHJxcnFxcXJxcXJxcXKHJyhycocnFxcnFxcnFxcocnKHJyhycXKHJyhycXJxcXFycXFxcnFycXFxcoc4cnFxcnFxcnFxcXJxcocnFycXFxcnFxcnFxcXJxcXJxcXJxcXFycXFycXFyhzhycXFxcnKHJxcXJxcXKHOHJxcXJxcXFycXKHJyhycXJxcXFycXFxcnFycXFxcnFxcXJxcnFxcXFycocnFxcnFxcnFxcocnKHJyhycXKHOHKHOHJxcoc4cXJyhycXKHJyhycXJxcXFycXFycXFxcnFyhycocnFycXFxcnFxcnFxcXJxcocnKHJxcoc4cnFxcXJxcnFxcXJxcXJxcXFycXFycXFycXFxcnFyhycocnFyhycnFxcXFycXJxcXFycXFycXFxcnFyhycocnFycXFxcnFxcnFxcXJxcocnKHJxcnFxcXJxcXJxcXJxcXFycXFycXFycXFxcnFyhycXJxcXKHOHJxcXKHOHJxcXJxcocnFycXFxcnFxcnFxcnFxcXJxcocnKHJxcnFxcXJxcXJxcXKHOHJxcXJxcXJxcXFycXKHJyhycXJxcXFycXFycXFycXFxcnFyhycocnFycXFxcnFxcnFxcnFxcXJxcocnKHJxcnFxcXJxcocnKHJxcnFxcXJxcXJxcXKHOHJxcXJxcXJxcXKHJycXFxcnFxcnFxcXJxcocnKHJyhycXKHOHJxcXJxcXFycXJxcXFycXFycXFyhzhycXFycXFycXFxcnFycXFxcnFxcnFxcXJxcnFxcXJxcXKHOHJxcocnJxcXFxcnKHJxcocnKHJyhycocnFyhycnFxcXFycocnFyhzhycXFycXFxcnFycXFxcnFxcnFxcnFxcocnJxcXFycXFycXFxcnFycXFxcnFxcnFxcoc4cnFxcnFyhycXJxcXJxcXFycXFycXFycXFycXFxcnFyhycocnKHJxcnFxcXJxcocnKHJyhycXJxcXFycXFycXFycXFycXFxcnFyhzhycXFxcnKHJxcnFxcXJxcXJxcXJxcXFycXJxcXFycXFycXFycXFycXFxcnFxcnFyhycocnFycXFxcnFycXFxcnFxcnFxcXJxcnFxcXJxcocnKHJxcnFxcoc4cnFxcnFxcnFxcnFxcnFxcXJxcocnKHJyhycocnFycXFxcnFyhycocnKHJxcnFxcocnJxcXFycXFycXFycXFxcnKHJxcXJxcocnKHJyhycXJxcXFycXJxcXFycXFycXFycXFxcnFycXFxcnFyhycocnKHJxcnFxcoc4cnFxcnFxcnFxcnFxcnFxcoc4cnFyhycoc4cnFxcXJyhycXJxcXFycXKHJycXFxcnFxcXJyhycXJxcXFycXKHOHJxcXJxcXKHOHJxcnFxcXJxcnFxcXJxcXJxcXJxcXJxcXFycXJxcXFycXKHJyhycocnKHJyhycXJxcXFycXJxcXFycXFycXFycXFycXFycXFxcnFycXFxcnFyhycocnJxcXFxcnKHJxcnFxcoc4cnFxcnFyhzhycXFycXFyhzhycXJxcXKHOHJxcXJxcoc4cnFxcnFxcnFxcXJyhycXJxcXFycXJxcXFycXFycXKHJyhycocnFycXFycXFxcnFycXFxcnFycXFxcnFxcnFxcnFxcnFxcnFxcnFxcoc4cnFycXFxcnFyhycnFxcXJxcXJxcXJxcXJxcXJxcXFycocnFycXFxcnFycXFxcnFyhycnFxcXJxcXJxcXJxcXJxcXFycocnFycXFyhzhycXJxcXFycXFycXJxcXFycXFycXFycXFycXFycXFycXFycXFxcnKHJxcnFxcXJxcnFxcXJxcoc4cnFxcnFyhycocnJxcXFycXFycXFycXFxcnKHJxcnFxcnFxcXJyhycXJxcXFycXJxcXFycXKHJycXFxcnFyhycoc4cnFxcnFxcnFxcnFxcnFxcnFxcnFxcnFxcXJyhycXJxcXJxcXFycocnFycXFxcnFycXFxcnFycXFxcnFycXFxcnFyhzhycXFycXKHJycXFxcnFxcnFyhycocnJxcXFycXFycXFycXFycXFycXFycXFycXFycXFycXFycXFycXFycXFyhzhycocnFycXFycXFycXFyhzhycocnFycXFycXFxcnKHJxcnFxcnFxcXJyhycXJxcXJxcXFycocnFycXFyhzhycXJxcXJxcXFycXJxcXJxcXKHOHJxcnFxcnFxcXJyhycXJxcXJxcXFycocnFycXFycXFycXFxcnKHJxcnFxcnFxcnFxcnFxcnFxcXJyhycocnKHJyhycocnKHJyhycocnKHJycXFxcnFxcnFxcnFxcnFyhycnFxcXJxcXJxcnFxcXJxcXJxcnFxcXJxcnFxcXJxcnFxcXJxcnFxcXJyhycXJxcXKHOHJxcnFxcnFxcnFxcnFxcnFxcnFxcnFxcnFxcnFxcnFxcnFyhzhycXFycXKHOHJxcXJxcnFxcXJyhycXJxcXFycocnFycXFycXFycXFycXFycXFycXFycXFycXFycXKHOHJxcXJxcnFxcXJxcnFxcXJxcnFxcnFxcnFxcXJyhycocnKHJyhzhycXFycXFycXJxcXFycXJxcXFycXJxcXKHOHJyhycXJxcXJxcXJxcocnKHOHJxcXJxcnFxcXJxcnFxcXJyhycXJxcXJxcXJxcXJxcXJxcXJxcoc4cnFxcnFycXFyhzhycXJxcXJxcXJxcXJxcXJxcocnJxcXFycXKHOHJxcnFxcnFxcXJyhycocnJxcXFycXFycXJxcXFycXJxcXFycocnFycXFycXFycXKHJycXFxcnFycXFxcnFycXFycXFycXFycXFycXFycXKHJycXFxcnKHJxcnFxcnFxcnFxcnFxcnFxcnFycXFxcnFycXFycXFycXFycXFycXFycXFycXJxcXFycXJxcXJxcXJxcXJxcXJxcXJxcnFxcXJxcnFxcnFxcoc3FxcXJxcXJxcXJxcnFxcoc4cnKHJyhycocnJxcXFycXJxcXFycocnKHJyhycoc4cnFxcnFycXFycXFycXFycXFycXFycXKHOHJxcnFxcnFxcnFxcnFxcnFyhzhycXJxcXJxcXJxcXJxcXJxcnFxcXJxcnFxcnFxcnFxcnFxcnFycXFxcnKHJxcnFxcnFyhycnFxcXJxcnFxcnFxcnFxcnFyhycnFxcoc4cnKHJyhycnFxcXJxcnFxcXJyhycocnKHOHJxcoc4cnFycXFycXKHJycXFxcnKHJxcnFxcnFxcnFycXFxcnFycXFycXFycXFycXJxcXFycXJxcXJxcXJxcoc4cnFycXFxcnKHJycXFxcnFyhzhycXJxcXJxcoc4cnFycXFxcnKHJycXFxcnFyhzhycocnKHJycXFxcnFycXFycXFycXFycXKHOHJxcnFxcnFxcnFyhzhycXJxcXJxcXJxcocnJxcXJxcXJxcXJxcXJxcnFxcoc4cnJxcXFycXKHOHJyhycocnJxcXFycocnFycXKHJycXFxcnKHJxcnFyhycnFxcXJyhycocnJxcXFycXJxcXJxcXJxcXJxcnFxcXJyhycnFxcXJxcnFxcoc3FxcXJxcXJyhycXJxcXJxcoc4cnFycXFycXFycXJxcXFycocnKHOHJxcoc4cnKHJycXFxcnFycXFycXFycXKHOHJxcnFxcnFyhzhycXJxcXJxcXJxcnFxcnFxcXOHJxcXJxcnFxcnFxcnFyhzhycXJxcXJxcoc4cnFycXFycXFycXJxcXJxcXJxcXJxcnFxcXJyhycnFxcXJxcnFxcnFyhycnFxcnFxcnFxcnFyhzhycocnJxcXFycXJxcXJxcXJxcnFxcnFxcnFxcnFyhzhycocnJxcXFycocnKHJycXFxcnKHJyhycnFxcoc4cnJxcXFycXJxcXJxcXJxcnFxcXJycXFxcnFyhzhycoc4cnFycXFycXFycXFycXJxcXJxcocnJxcXJxcXJxcXJxcnFxcnFxcnFycXFxcnJxcXFycXKHOHJycXFxcnFycXFycXFycXJxcXJxcXJxcXJxcnFxcnFxcnFycXFxcnJxcXFycXJxcXJxcXJxcnFxcXJycXFxcnFycXFycXFycXJxcXJxcXJxcXJyhycXJxcnFxcXJxcnFyhzhycXJxcXJxcoc4cnFycXKHOHJxcnFyhycnFxcnFxcnFxcnKHJxcnFyhzhycXJxcoc4cnFycXFycXJxcXFycoc4cnFycXFycXFycXJxcXJxcXJxcnFxcnFxcnFxcnKHJyhycnFxcnFxcnFxcnFycXFycXFycXJxcXJxcoc4cnFycXFycXJxcXJxcXJxcnFxcnFxcnFxcnKHJyhzhycXJxcXJxcoc4cnKHOHJxcnFxcnFyhzhycocnJxcXJxcXJxcXJxcnFxcnFycXFxcnKHOHJxcnFxcnFxcnKHJxcnFycXFycXFycXFycXJxcXJxcnFxcnFxcnFxcnFycXKHJycXFycXFycXJxcXJxcXJxcoc4cnJxcXFycocnJxcXKHNxcXFycXJxcXJxcXJxcnFxcnFycXFycXFycXFycocnJxcXFycXJxcoc4cnKHJycXFxcnJxcXFycXJxcXJxcnFxcnFxcnFxcnKHJycXFycXFycXFycXJxcXJxcnFxcXOHJxcXJyhycnFxcoc3FxcXJxcnFxcnFycXFycXFycXJxcXJxcXJxcnFxcnFycXFycXFycXKHOHOHJxcnFxcnFxcnKHJycXFxcnKHJycXFycXFycXFycocnJxcXFycocnJxcXJxcXJxcnFxcnFxcnFycXFycXFycocnJxcXFycocnJxcXJxcXJxcnFxcnFxcnFycXFycXJxcXJxcXJxcnFxcnFyhzhycnFxcXJycXFxcnFycXFycXJxcXJxcnFxcnFxcnFycXFycXFycXJxcXJxcnFxcnFycXFxc4cnFyhzcXFxcnFycXFycocnFycXJxcXJxcXJxcnFxcnFyhzhzhycXJxcXJxcoc3FxcXJxcnFxcnFycXFycXFycocnJxcXFycoc4cnFycXKHOHJyhzhycXJxcnFxcnFxcnFycXFycXFycocnJxcXJxcXJxcnFxcnFxcnKHJycXFxcnJxcXFycoc4cnFycXFycXJxcXJxcnFxcnFyhzhycnFxcnFxcnFxcnKHOHJxcnFxcnKHJyhzhycXJxcnFxcnFxcnFycXFycXJxcXJxcnFxcnFxcnKHJycXFxcnJxcXFycoc4cnFycXKHOHJycXFxcnJxcXFycoc4cnFycXKHOHJycXFxcnJxcXFycoc4cnFycXKHOHJycXFycXFycXJxcXJxcXJyhzhycXJxcoc4cnJxcXJxcXJxcXJycXFxcnKHJycXFycXFycocnJxcXFzhycXJxcXJxcXJycXFxcnFycXJxcXJxcXJxcnFyhzhycnFxcXJycXFxcnKHOHJxcnFycXFycXFycocnJxcXJxcXJxcnFxcnKHJyhzhycoc4cnFycXJxcXJxcnFxcnFxcnFycXJxcXJxcXJxcnFyhzhycnFxcXOHJxcnFxcnFycXFycXJxcXJxcXJycXFxcnKHJycXFycXJxcXJxcXJyhycnFxcnFxcnKHJycXFycXFycXJxcnFxcXOHJxcnFxcnFycXFycocnJxcXFycnFxcnFxcnFycXFycXJxcXJxcnFxcnFycXFycXJxcoc4cnKHOHJyhzhycoc4cnJxcXFycnFxcXJycXFxcnJxcXJxcXJxcnFxcnFycXFycXJxcXJxcnFxcnKHJyhzhycnFxcnFxcnFycXFycocnJxcXJxcXJxcnFyhzhzhycXJxcoc4c4cnFycXJxcXJxcXJycXFxcnKHOHJxcnFycXFycXJxcXJxcnFxcnKHJyhzhycnFxcnFxcnFycXJxcXJxcXJxcnFycXFycXJxcXJxcXJycXFxcnJxcXFycnFxcnFxcnFycXFycocnJxcXJxcXJyhzhycXJxcnFxcnFycXFycXJxcXJxcnFycXFycXFycXJxcnFxcnFxcnJxcXFycoc4cnJxcXFzhycXJxcXJyhycnFxcnFycXFycXJxcXJxcnFxcnFycXKHOHOHJxcnFycXFycXJxcXJxcnFxcnFycXJxcXJxcXJyhycnFxcnFycXFycocnJxcXJxcXJxcnFycXFycXJxcXJxcnFxcnKHJycXFycXJxcXJxcnFxcnFycXFycXJxcnFxcnFxcnJxcXFycnFxcnFxcnFycXJxcXJxcnFxcnFycXFycXJxcnFxcnFxcnJxcXFycnFxcnFxcnKHJycXFycXJxcXJxcnFycXFycXFycoc4cnJxcXJxcXJxcnFycXFycXJxcXJxcnFxcnKHOHJyhzhycnFxcXOHJxcnFycXFycXJxcXJyhycnFxcnFycXFycXJxcnFxcnFxcnKHOHJycXFycXFycoc4cnKHOHJycXFycXJxcXJxcnFxcnFycXJxcXJxcnFxcnFycXJxcXJxcXJycXFycXFycocnJxcXJxcnFycXFycXFycnFxcXJycXFycXJxcXJxcnFxcnFycXJxcXJxcnFxcnFycXJxcXJxcnFxcnFycXJxcXJxcnFxcnFycXJxcXJxcnFxcnKHJycXFycXJxcnFxcnFxcnJxcXFzhycXJxcnFxcnFycXJxcXJxcXJycXFycXFycoc4cnJxcXJxcXJycXFycXFycXJxcnFxcnFycXJxcXJxcnFxcnFycXJxcXJxcnFxcnKHJycXFycocnJxcXJxcnFxcnKHOHJyhzhycnFxcnFycXFycocnJxcXJxcnFycXFycXJxcXJxcnFycXFycXJxcnFxOGdDvpi8cXJxcnFycXFycXJxcnFxcnFycXFycXJxcnFxcnKHJycXFycXJxcnFxcnFycXFycXJxcnFxcnFycXJxcXJxcnFyhzcXFxcnJxcXJxcnFxcnFycXJxcXJxcnFyhzcXFycXFycXJxcnFxcnKHOHJyhzhzhycoc4cnJxcXJxcnFycXFycXFzhycXJxcnFxcnKHJycXFycocnJxcXJyhycnFxcnFycXJxcXJxcnFxcnKHOHJycXFycXJxcXJxcnFycXFycoc4cnKHNxcXFycnFxcnFxcnJxcXJxcXJycXFycXFycnFxcXOHJyhzhycnFxcnFycXJxcXJxcnFycXFycXJxcXJycXFxc4cnFycocnJxcXJxcnFycXFycXJxcXJycXFycXFycoc4c4cnKHOHJycXFycocnJxcXJyhycnFxcnKHJycXKHOHOHJycXFycXFzhycXJxcnFxcnKHOHJycXFycXJxcXJycXFycXFycoc4cnJxcXJyhycnFyhzhzhycnFxcnFycXFycXJxcnFycXFycXJxcXJycXFycXFycnFxcnFxcnJxcXJxcnFxcnFycXJxcnFxcnFycXJxcXJxcnFycXFycXJxcnFxcnJxcXFzhycXJyhycnFxcnKHJycXJxcXJxcXOHJxcnKHJycXFycXJxcnFyhzcXFxcnJxcXJxcnFycXFycXJxcnFxcnJxcXFzhycXJyhycnFxcnKHOHJycXFycXJxcnFxcnFycXJxcXJyhzhycnFxcnFycXJxcXJycXFxcnJxcXJyhycnFxcnJxcXFycnFxcnFycXJxcXJyhzhycnFxcnFycXJxcXJycXFxc4cnFycoc4cnJxcXJxcnFxcnJxcXJxcnFxcnFycocnJxcXJyhzhycnFxcnFycXJxcoc3FxcnFxcnJxcXJxcnFxcnFycoc4cnJxcXJxcnFxcnJxcXJxcnFxcnJxcXJxcXJycXFycXJxcnFxcnFycocnJxcXJxcnFycXJxcXJxcnFycXFycoc4c4cnJxcXJxcnFxcnJxcXJxcnFxcnJxcXJxcnFxcnJxcXJxcXOHJxcnKHJycXJxcXJxcnFycXFycXJyhycnFyhzcXFycXFycnFxcnFycXJxcXJxcnFycXJxcXJyhzhycnFyhzcXFycXFycnFxcnFycXFycnFxcnFycXJxcXJxcnKHJycXFycnFxcnFxcnJxcXJxcnFycXFycnFxcnFxcnJxcXJxcnFycXJxcXJxcnFycXFycnFxcnFycXJxcXJxcnFycXJxcXJyhzhzhycnFxcnFycXJxcXJycXFycXJxcXJycXFycXJxcnFxcnFycXJxcnFycXFycXJxcnFxcnJxcXJxcnFycXFycXJyhycnFycXFycXJxcnFycXFycXJyhycnFycXFycXJxcnFxcnJxcXJxcnFycXFycnFxcnFxc4cnJxcXJxcnFxcnJxcXJyhzhycnFxcnKHOHOHJycXFycXJyhycnFxcnJxcXJxcnFxcnJxcXJxcnFxc4cnFycoc4cnJxcnFxcnFycXJxcXJycXFycXJxcnFxcnJxcXJxcnFycXFycnFxcnFycXFycnFxcnFycXJxcnFxcnKHNxcXFzhycnFxcnFycXJxcXJycXFycXJxcnFycXFycXJxcnFycXJxcXJxcnKHJycXJxcXJyhzhzhycnFxcnJxcXJxcnFxcnJxcXJxcnFycXJxcXJxcnKHOHJycXJxcXJxcnFycXJxcXJycXFycXJxcnFxcnJxcXJxcnFycXFycnFxcnFycXJxcnFxcnJxcXJxcnFycXFycnFxcnFycXJxcXJycXFycXJxcnFycXFycnFxcnFycXJxcnFxcnFycoc4cnJxcnFxcnFycXJxcnFycXFycnFxcnFycXFzhycnFxcnFycXJxcXOHJxcnJxcXJxcXOHJycXFycXJxcnFycXJxcXJxcnKHOHOHJycXFycoc3FxcXOHJycXFycoc3FxcXOHJycXFycoc4c4c4cnJxcXJxcnKHOHJycXJxcXJxcnKHOHJycXJxcXJyhzcXFxc4cnJxcXJycXFycXJxcnFxcnJxcXJxcnKHOHJycXFycnFxcnFycXJxcnFxcnJxcXJxcnKHJycXJxcXJycXFycXJxcnFycXFycnFxcnFycXJxcnFycXFycoc3FxcnFycXFzhycnFxcnFycXJxcnFycXFycnFxcnFycXJxcnFycXFycnFxcnFycXJxcnFycXFycnFxcnFycXJxcnFxcnJxcXJycXFycXJxcXOHJycXFycoc3FxcnFxcnJxcnFxcnKHNxcXJxcXOHJycXFycnFxcnFycXJxcnFxcnJxcXJxcnKHOHOHJycXJxcXJxcnKHNxcXFzhycnFxcnJxcXJxcnFycXJxcnFxcnJxcXJyhzhzhzhycnFycXFycXJycXFycXJxcXOHJycXFycoc3FxcnFycXFzhycnFxcnKHNxcXJxcnFycXFycnFxcnJxcXJxcnFycXJxcnFxcnJxcXJyhzcXFycXJxcXJycXJxcXJxcnJxcXJxcnFycXFycnFxcnJxcXJxcnKHOHJycXJxcnFxcnFycnFxcnFycXJxcnFxcnJxcXJycXFycXJxcnFycXJxcnFxcnJxcXJycXFycXJxcnFycXFzhycnFxcnFycnFxcnFycXJxcXOHJycXFycnFxcnFycXJxcnFycXJxcnFxcnJxcXJxcnKHOHOHOHJycXJxcXJycXFycXJycXFycXJxcXOHJycXJxcXJyhzcXFycXJxcnFycXJxcnFxcnJxcXJycXFycXJxcnFycXJxcnFxc4cnJxcXJxcnJxcXJxcnFycXJxcnFxcnJxcXJycXFycoc3FxcnFycXJxcnFxcnJxcnFxcnFycnFxcnFycXJxcnFycXJxcnFxcnJxcXJycXFycXJyhzhzhzhzhycnFycXFycnFxcnKHNxcXJxcnFycXJxcnFycXFycnFycXFycXJycXFycXJxcnKHOHJycXJxcnFxcnJxcXJycXFycoc3FxcnFycXJxcnFycXFycnFycXFycnFxcnJxcXJxcnFycXJxcnFycXJxcnFycXFycnFxcnJxcXJycXFycXJxcnFycXJxcnFycXJxcnFxcnJxcXJycXFycnFxcnFycXJyhzhzhzhycnFycXJxcXJycXJxcXJyhzcXFycoc3FxcnFycXJxcnFycXJxcXJycXJxcXJycXKHNxcXJycXFycXJyhzhzcXFycXJxcXOHJycXJxcnFxcnJxcXJycXFycnFxcnFycoc3FxcnFycXJxcnFycXJxcnFxcnJxcnFxc4cnJxcXJycXFycXJycXFycXJxcnKHNxcXJxcnFycXFzhycnFycXJxcXJycXJxcXJycXFycnFxcnFycnFxcnFycoc3FxcnFycXJxcnFycXJxcnFxc4cnJxcnFxc4cnJxcXJycXFycnFxcnJxcXJxcnJxcXJxcnFycoc3FxcnFycXJxcnFycXJxcnFxc4cnJxcnFycXFycnFycXFycnFxcnJxcXJycXFycnFxcnKHNxcXJxcnJxcXJxcnFycoc4c3FxcnFycXJxcnFycXJxcXOHJycXJxcnFycXFzhycnFycXFycnFycXFycnFxcnJxcXJycXFycnFxcnJxcXJycXFycXJycXFycXJycXFycXJxcnKHNxcXJxcnFycXJyhzhzcXFycXJxcnFycXJxcnFycXJxcnFycXJxcXOHOHJycXJxcnFycXJxcXOHJycXJxcnFxc4cnJxcnFxc4cnJxcnFxcnJxcnFxc4cnJxcXOHJycXFycnFycXFycnFycXFycnFxcnI2eWO/hpxycnFxcnJxcnFxcnJxcXJycXFycnFycXFycnFxcnJxcXJycXFzhycnFxcnJxcXJycXFycnFycXFycnFxcnJxcnFxcnJxcXJycXJxcXJycXFycnFycXFycnFycXE3mmOwdZxxcXJycXJxcXJycXJxcXOHJycXJxcXOHJycXJxcnFxc4cnJxcnFycXJxcXOHOHJycXJxcnFycXJxcnFycXJxcnFycXJxcnFycXJxcnFycoc3FxcnFycXJxcnJxcXJxcnFycnFxcnFycnFxcnFycnFxcnJxcXJycXFycnFxcnJxcXJycXFycnFycXFycnFycXJxcXJycXJxcnFycXJxcXOHOHOHOHOHOHOHNxcXJxcnFycXJycXFycXJxcnJxcXJycXFycXJycXFycnFycXFycnFxcnJxcnFycXFycnFycXJxcnFycXJxcnFycXJxcnFycXJxcnKHNxcXJxcnJxcXJycXFycnFxcnJxcXJycXJxcXJycXJxcnFxc4cnJxcnFycXJyhzhzcXFycXJxcnJxcXJxcnJxcXJycXFycnFycXFycnFycXJxcXOHJycXJxcnFycoc4c3FxcnFycnFxcnFycnFxcnJxcXJycXJxcXOHJycXJxcnFycXJxcnFycXJxcnKHNxcXJycXFycXJycXJxcXJycXJxcXOHJycXJxcnFycXJyhzcXFycXJycXFycXJycXJxcXJycXJxcXJycXJxcnFycXJxcnFycnFxcnFycnFxcnJxcXJycXFzhycnFycXJxcnFycXJxcnFycoc3FxcnJxcXJycXFycnFycXJxcXMxSSW1xtpzcXFycXJxcnJxcXJycXFycnFxc4cnJxcnFycXJxcnFycXJycXFycXJycXFycnFycXFzhycnFycXJxcnFycoc3FxcnJxcXJycXFycnFycXJxcXOHOHNxcXJxcnFycnFxcnJxcXOHJycXJxcnFycXJxcnFycoc3FxcnJxcXJycXJxcnFxc4c4c3FxcnFycXJycXFycnFycXFycnFycXJxcnFycXJycXFyM+XmtioZcXJycXJxcnFycXJxcnFycnFxcnJxcXJycXFzhycnFycXJyhzcXFycXJycXJxcXJycXJxcnFycXJxcnFycnFxcnJxcXJycXJxcnFxc3FxcnFycXJycXFycnFxcnJxcnFycXJxcnFycnFxcnFzhycnFxc4cnJxcnKHNxcXJxcnJxcXJycXJxcnFycXJxcnFycoc3Fxc4cnJxcnFycXJxcnFycXJycXFycnFxcnJxcnFycXJxcnKHNxcXJycXJxcXJycXJxcnKHNxcXJycXFycnFycXFzhzhzcXFycXJycXFzhycnFycXJxcnFycoc3FxcnJxcnFycXJxcnFycXJxcnJxcXOHJycXJxcnFycXJycXFycnFxcnJxcnFycXJxcnFycnFxcnJxcnFycXJxcnFycXJycXFycnFxc4cnJyhzcXFycXJycXFzhycnFycXJyhzcXFycnFxc4cnJxcnFycnFxcnFycnFycXJxcXNxcXJxcnJxcXJycXFzhzhzhzcXFycnFxcnJxcnFycXJxcnFycnFxcnJxcnFycXJxcnFycnFxcnJxcnFycXJxcnFycnFxcnJxcnFxc4c3FxcnFycnFxc4cnJxcnKHNxcXJycXFycnFycXJxcnJxcXJycXFycnFycXJxcnJxcXJycXFycnFycXJyhzcXFycnFycXJxcnFycXJycXFycnFycXJxcnFycXJycXFycnFycXJxcnJxcXJycXFycnFycXJxcnJxcXJycXJxcnFycXJxcnJxcXJycXJxcnFycoc3Fxc4cnJxcnFycoc3Fxc4cnJxcnFycXJycXFycnFycXJxcnFycnFxcnJxcnFycXJxcnFycnFycXFzhzcXFycXJycXFzhzhzhzcXFycnFxc4c4c3FxcnFycnFycXJxcnFycXJycXFycnFycXJyhzcXFycnFycXJxcnFycnFxc4cnJxcnFycnFxcnJxcnFycXJxcnJxcXJycXJxcnFycXJycXFzhycnKHNxcXJycXFzhzhzcXFycnFxcnJxcnFycnFxcnJxcXOHOHNxcXJycXFzhzhzcXFycnFxcnJxcnKHNxcXJycXJxcnFycXJycXFycnFycXJycXFycnFxc4c4c3FxcnJxcnFxc3FxcnFycnFycXFzcXFycXJycXJxcnFycXJxcnJxcnFycXJxcnFycnFycXJxcnFycnFxcnJxcnFycXJycXFycnFycXJycXFycnFycXJxcnFycnFxcnJxcnKHNxcXJycXJxcnFycnExvnO1UYxycXJycXFycnFycXJxcnFycnFxcnJxcnJxcXJycXFzhzhzcXFycnFycXJxcnFycnFycXJxcnFycXJycXJxcnFycXJycXJxcnFycXJxcnJxcnFycXJxcnJxcnFxc3FxcnFycnFycXJxcnFycnFycXJxcnFycnFxcnJxcnKHNxcXOHJycoc3FxcnJxcnFycXJycXJxcXOHNxcXJycXJxcnFycXJycXFzhzcXFycXJycXJxNGFFtK66cnFxc4c3FxcnJxcnFycXJxcnJxcjzRRbsuunJycXFzhzcXFycXOHJycXJycXFycnFycXJxcnJxcXOHOHNxcXJycXJxcnFycnFxcnJxcnJxcXJycXJxcnFycXJycXJxcnFycnFxc4c4c3FxcnJxcnFycXJycXFycnFycnFxcnJxcnFycXJycXJxcXNxcXJycXFycnKHNxcXJycXJxcnJxcXOHJycoc3FycXFzhzcXFycnFycXJxcnJxcnFxc3FxcnJxcXOHNxcXJycXFzhzcXFycnFycXJxcnJxcXOHNxcXJycXFzhzcXFycnFycXJxcnFzhycnFycnFxcnJxcnFycnFxcnJxcnJxcXJycXJxcj2GRbt5unFycXJycXFzhzhzcXFycnFycoc3FycXFzcXFycXOHJycXJycXFzhzhzcXFycnFycXJycXFycnFycnFxcnJxcnFycnFxcnJxcnJxcXJycXJxcnJxcXJycXJycXFycnFycXJycXFzhzcXFycnFxc3FxcnFycnFycXJycXFzhzhzcXFzhycnJxcXJycXJxcnFzhycnFycnFxcnJxcnFycnFxc4c3FxcnJxcnFycXJycXJxcnFycnFxc4c3FxcnJxcnFycXJycXJxcnFycnFycXJxcnJxcnFycXJxcjWTwbB8PnFycnFxcnJyhzcXFzhzhzcXFycnFycnFxcnJxcnFycnFxc4c3FxcnJxcnFycnFxcnJxcnJxcXJycoc3Fxc4c4c3FxcnJxcnJxcXJycXJxcnJxcnFycXJycXFzhzcXFycjY0wb7LPnJycXFzhzcXFycnFycXJycXFzhzcXFycnFycXJycXFycnKHNxcnFycXJxcnJxcnFycnFxc4c3FxcnJxcnFycnE67UW+ErpxcnJxcnFycnFxc4c3FxcnJxcnFycnFycXJxcjgdmrXyZXFxc4c3Fxc4c4c3FycXFzcXFycnFycXJxcnJxcnFycnFxc4c3FxcnJxcnFycnFycXJxcnJxcnFycXJycXJxcnFycnFyMVXBtLo+cXFzhzcXFycnFycXJycXJxcnFycnFycXJxc4cnJxcnJxcnFycXJxc4cnJycXFycnFycnFxc4c3FxcnJxcnFycnFycXJxcnJxcnFycXJycXJxcnJxcXOHNxcXJycXJycXFzhzcXFycnFyNwgXsgjocnFycnFycXJxc4cnJycXFycnFycXOHJycXJycXJxcnFycXOHNxcXJycXJxcnFycnFycnFxcnJxcnJxcXOHNxcXJycXJycXFzhzcXFycnFycXJycXJxcnJxcXJycnFxcnJxcnJxcXOHNxcXJycXJycXFycnKHNxcnFycXJycXJxcnJxcXOHNxcXOHNxcXJycXJxcnJxcnFycnFxc4c3Fxc4c3FxcnJxcnFycnFycXJycXFzhzcXFzhzcXFycnFycXJycXJxcnJxcnFycXJycXJxcnJxcnFycXJycXJxcnJxcnFycXOHJycnFxcnJycXFycnFycXJycXJxcnJxcnFycXOHJycnFxcnJyhzcXJxcnFycnFycXJycXJxcnJxcXOHNxcXOHNxcXJycXJycXJxcnFycnFycXJxNwjBv/c+hzcXJxcnFycnFycXJxc4c4c3FycXJxcnJxcnFyOzjBucc+c3FxcnJxcnFycnFycXJycXJxcnJxcXOHNxcnFycXJycXFzcXFycnFycnFycXJxcnJxcnFycnFycXJxcnJxcnJxcnFycXJycXJxcnJxcXNxcXJycXJycXFzcXFycnFycXJycXJxcnFzhzhzcXJxcnFycnFycXOHJycXJycXJxcnJxcnFycXJycXJycXFzhzcXFzhzcXFzhzcXFycnFycnFycXJxcnJxcnJxcXOHNxcXOHNxcXOHNxcXJycXJycXJxcnFzhzhzcXJxcnFycnFycXJycXJxcnJxcnFycnFycXJycXJxcnFycnFycnFycXJxcnJxcnJxcXNxcXJycXJxcnJxcnFycnFycXJycXJxcnJxcnFycnFxc3FxcnJyhzcXJxcnJxcXNxcXJycXJycXFzcXFycnFycnFxc4c3FycXJxcnJxcnJxcXOHNxcXNxcXJycXJxcnJxcnFycnFycnFxcnJycXFzhzcXFzcXFycnFycXJycXJxcnJxcnFycnFycXJycXJycXFycnJxcXOHNxcXNxcXJycXJxcnJxcnFycnFycnFxc3FxcnJxcnFycnFycnFxc3FxcnJxcnJxcXNxcXJycXJycXJxcnFzhzcXFycnFycnFycXJycTiGk795bHFycXJycXJxcnJxcnFycnFycXJycXJycXJxcnFycnFycnFycXJxcnJyhzcXJxcnJxcnFycnFycXJycXJxcnJxcnJxcXOHNxcnFycnFxc3FxcnJxcnJxcnFycnFycXJycXJxc4cnJycXJxcnFycnFycnFycXJycXJxcnJxcnFycnFycXJycXJycXFzcXFycnKHNxcnFycnFycXJycXJycXFzcXFycnFycnFycXJycXJxcnJxcnFycnFycnFxc3FxcnJyhzcXJxc4cnJycXFzcXFycnFycnFycXJycXJxcnJxcnFycnFycnFycXJycXJxcnJxcnFycnFycnFycXJxc4c3Fxc4czjpk74WbHFycnFycnFycXJycXJxcnJxcnJxcnFycnFxc3EwWpO2tWxycnFycnFxc3FxcnJycXFzhzcXJxcnJxcXNxcXOHNxcnFycXJycoc3FycT5OnLHBY3FycnJxcXJycnFycXJxcnJyhzcXJycXFzhzcXJxcnJxcnFycnFycXOHNxcXJycnFxcnJycTvdwboiPnJxcXNxcnFycXJycXJycXJxcnJxcnJxcXNxcXJycnFxc4c3FycXJycXJxcnJxcnJxcXNxcXOHNxcnFycXJycnFxcnJycXJxcnFzOwtlvfSahzcXJxcnJxcnFycnFycnFycXJxc3FxcnJxcnJxcnFycnFycXOD9mrLGpU3FxcnJycXFzhzcXJxcnJxcnFycnFycnFycXJycXJycXJxcnJxcnFycnFycnFycXJycXJycXJxcnJxcnFycnJxcXJycnFxc3Fxc4c3FycXJxcnJycXFzhzcXJxcnJxcnFzhzcXFycnJxcnFycXOHNxcnFycXOHNxcXNxcXJycnFxcnJycXJxcnJxcnFzhzcXFycnJxcnFycnFycXJycXJycXJxcnJxcnJxcnFzhzcXFycnJxcXNxcXJycnFxc3FxcnJycXFzcXFycnJxcXNxcXJycnFxc3FxcnJycXFzcXFycnJxcXNxcXJycnFycXJxc4c3FycXJycXJxcnJxcnJxcnFzhzcXFzhzcXJxcnJxcnFzhzcXFzcXFycnFzhzhzcXJxcnJxcnJxMzGjs95cc3FxcnJycXJxcnJxcnFycnJxcXJycnFycXJycXJycXJxcnJxcnJxcnJxcXNxcXNxcXJycXOHJycnFycXOHNxcXJycnFycXJycXJxcnJycXFzcXFycnJxcXMxMdG03i5xcXJycXJycXJycXJxcnJxcnJxcnJxcnE9FHW764pzhzcXJxcnFzcXFycnFycnFycnFycXJycXJycXJycXJxcnJxcnJxcnFycnFycnFycnFycXJycXJycXJxc4c3Fxc3FxcnJycXJxcnJxcnFzhzcXJxcnJxcnFycnJxcXNxcXJycnFycXJycXJycXI63ry1MUNxcnFycnJxcXJycnFycXJycnFxcnJycTCko7drXHJxcXJycnFycXJycXJycXJycXJxcnJxcnJxcnJxcnFycnFycnFycnFycXJycXOHJycnFycXOHNxcXNxcXJycnFycXJycXJycXJxcnJycXFzcXFzhzcXJxOeLRvR0ucXFzhzcXJxc4c3Fxc3Fxc4c3FycXJycXJycXJycXJxcnJxcnJxcnJxcnFzhzcXJxcnFzcXFycnJxcXNxcnFycXOHNxcnFycnJxcXJyPtajuClcc4c3Fxc3Fxc3FxcnJycXFzMZPRs3wucnFzcXFycnFzhzcXFzcXFycnJxcnFycnFycnFycnFycnFycXJycXJycXJycXJxcnJycXJxcnJxcnFzcXFycnJxcXNxcXNxcXNxcXJycnFxc3FycXJycXJxcnJycXJxPzn6v8YFcXJxc4c3FycXJycXJyNQ11swOKcXJycXJycnFxc4c3FycnFycT100bmLLnFxc3Fxc4c3FycnFycXJycXJycXJycXJycXJxc4c3FycXJycXJycXJycXJxcnJycXJxL6twGjZI/nJycnFxc3FycXJyM/mjsxZccnFycnJxcnFycnFycnKHNxcnJxcnJxcnFyPHmutJZRcnJycXJxMr/6vFAFcXJycXJycXJycXJxcnJycXJxcnJxcnJxcnJxcnJxcnFycnJxcnFycnFycnFycnFycnFycnFycXJycnFycXJycXJycXJycXJycXJxc4c3FycXJycnFxc3FycXJycXJxc3FxcnJycXJxcjEMo7UEXHNxcnFycnFycXNxcXOHNxcnJxcnFycnFycnJxcXNxcXNxcXOHNxcnJxcnFzhzcXJxcnJxc4c3Fxc3Fxc3Fxc4c3FycnFycXJycnFycXJycXM/htG1eS5xc3Fxc3Fxc3FxcnJycXJycXJxcnJycXFzcXJxcnJxcnJycXFzcXFycnJxcnI/1tG2KS5xcnFycnJxcnFycnFzhzcXJxcnJxcnJxcnJxcnJxcnJxcnFzcXE9ZYW8mnpxcnJycXJxcnJycXFzcXJxcnJxcnJxcnJxcnJxcnJxcnJxcnFzcXFycnJxcnFzhzcXJxc4c3FycXJycXOHNxcXNxcnFycnFycnFycnFycnFycnFycXNxcXOHNxcnJxcnFzhzcXJycTS/o7NQXHJxcnFycnFzhzcXJxcnJxcnJycXFzcXJxcnJxcnJxcnJxcnJxcnJxcnJxcnJxcnJxcnJxcnJxcnJxcnFzcXFycnJxcnJxcnFzhzcXJycXJxc4c3FycnFycXJycnFycXOHNxcnFzhzcXJxc4c3FycXOHNxcnFzhzcXImbpAayhb+cXNxcnFzhzcXJxcnJycXJxcnJxc4c3FycXJycnFycXJycXOHNxcnFycnJxcnFycnJxcnFyOnRnsJuYcnJxcnFycnJxcnFycnJxcnFycnJxcnFzcXFycnJxcnFzhzcXJycXJxc3FxcnJycXJycXJycXJxc3Fxc3FxcnJycXJycXJycXJycXJycXOHNxcXNxcXNxMD2FuNJ6cnJycXFzcXJxcnJycXJxcnJycXJxcnJycXJxcnJycXJycXJxc3FxcnJycXJycXJycXJycXJycXJycXJycXOHNxcnFycnFycnJxcnFycnJxcnFycnJxcnJxcnFzhzcXJycXJycXJycXJycXJycnFxc3FycXJycXOHNxcnFzhzcXJycXJxc4c3FycnFycnFycnFycnFzhzcXJxcnJxcnJycXJxc4JxFuKoH5HYc3FycXOHNxcnJxcnJxcnFzcXFzcXJxcnJxcnJycXFzcXJxc3FxcnJycXJycXJycXJycXJycTfGs7FJTIc3FycXOHNxcnJxcnJxcnFzcXJxcnJxcnJxc4c3FycXNxcXJycnFycnFycnFycnFycnJxcnFycjJ+3r+RIXFycnJxcXNxOrOVv0xqcXJxcnJycXJycXJycXJycXJycnFycXJycnFycXNxcXNxcXNxcXNxcnFycnJxcnFycnJxcnJxcnJxcnJycXFzcXJxc3FxcnJycXJycXJycnFxc3FycXOHNxcnJxcnJxcnJxcnJycXFzcXJycXJxc3Fxc3Fxc3FycXJycnFycXNxcXJycnJxcXNxcnFycnJxcnFzcXFzcXFzcXI36bO/FkxzcXFycnJxcnJxcnJxc4c3FycXNxcXJycnFycnJxcnFycnJxcnFzcXFzcXFzcXJxcnJycXJxc4c3JxcXNxcnFycnJxcnFzcXFzcXFzcXJxcnJycXJycXI/jdG2ci5ycXJycnFycXJycnFycnFzhzcXJxc4c3FycjOLs7SETHFxc3FycnE44B23L+JycnJxcnFzcXFzcXJxcnJycXJxc4c3FzgkCWYaQXmecnJxc3FxcnJycXJycXJycnFycXNxcXJycnJxP1QdsbvicXFzcXJxcnJycXJycXJycXJycXM9i5W7dGpxcnJxc4c3FycnFycXNxcnFycnJxcnFzcXFzcXJxcnJycXJxc3Fxc3FycXJycnFycnFycnFzhzcXJycXIkxtAa9JL+cXJycXOHNxcnJxcnJxcnJxc3FxcnJycXJycnFycXJycnFycnFzhzcXJycXJxc3FycXJyciMKshoRZN5ycXJycXJycnFycXNxcXNxcnFycnJxcnJxcnJycXJxc3Fxc3Fxc3FycXNxcXNxcnFycnJxcnFzcXJxcnJycXJxc3FycXJycnFycXNxcnFycnJxcnFzcXI8EKW871pycnFycnFycnJxcnJxcnJxcnJycXJycXJycnFycXJycnJxcXNxcnJxcnJxcnJxc3Fxc3Fxc3FycXJycnFycnJxcnFycnJxc4c3FycXNxcXNxcnFycnJxcjfxpbIeWnFycnFycnFzcXFycnJxc4PMDhuj8ecnFycnFycnJxcnJxcjmEabOLlnJxcnJycXI1Bku5CrRxcnJxcnJycXJxc3Fxc3FycXNxcXNxcnFycnJxcnJycXJxcnJycXOHNxcnJxcnJxcnJycXJycTph4byeHnFycnFycjhx4b2OHnJxcnJxc4c3FycjEjw7bsPHFycXNxcXNxcnJxcnJxcnJxc3Fxc3FycTgHh7MJeHFzcXFycnJycXJxcnJycXJycnFycnFycnFycnJxcnJxc4czk8S7TTtHJycXJycnFycTlEw767PHJycnFycnFzcXE2tqWzWVpycXOHNycXJxcnJycXOHNxcnJxcnJycXJxc3FycXJycnFycnFzhzcXJycnFycXNxcXNxcnFzcXJxcnJycXJycXJycnFycnFycnFzcXFzcXJxc3Fxcyis0hrGMt5ycXOHNxcnJxcnJycXJycXJycnFycXNxcnFzcXFzcXJxc3Fxc3FycXJycjPZH7424HFycnJycXJxc3Fxc3FycXNxcnFycnJxcnJxc4c3FzhzcXJycXJycXNxcXNxcnFycnJxc4c3FycnFycnIxrR+wcuBycXJxc3FycXJycnFycnJxcnJxcnJycXJycXJycnFycnFzhzcXJycnFycnFycnFzcXFzcXJxc3FxN0jDscc8cXJycXJycnE5rKWwY1pycXJycnFycnFzhzcXJycnFycnFycnFzcXFzcXJycXJycXJycnFycnJxcnIzhC+9i9BzcnFxc3FyMlnDtbY8cnFycnFzcXFzcXJxcnJycXOHNxcnJycXJycXJycXNxcXNxN86lskFacXJycnJxcnFycnJycXJxc3FycXNxcXNxcnFzcXJxcnJycXOHNxcnJycXJxc3FycXNxcXNxcnJxcnJxc3Fxc3FycXNxcjfaw7A1PHJxcnFzcXFzcXJycXJycnFycnFzcXFzcXJxc3Fxc3FycnFycnJxcnJxJSJAKs/b/XJycXNxcXNxcnFzcXJxcnJycXOHNxcnJycTgStbH9SnJxcnJycXJycXJycnFzhzcXJycXNxcXNxcj91a7+KlHFzhzcXOHNxcnJxc4c3JxcnFycnJycXJycXJycnFycnFzcXJxcnJycXJycnFycnFzcTOm4bJpHnJycXJycTmBibSOdnFycnJxcnJycXJycXJycnFzhzcXJycnFycnFycnJxc4c3FycnJxcnJxcnJycXOHNxcnJycXJycXOHNyO3W1vYpKcXNxcnJycXJxMkfhtMgecnFycnFzcTa6P7xVwHFycXJycnJxcnJxc4c3JxcnFzcXJxcnJycnFycnFycnJxc4c3FycnJxcnJxc3Fxc3FycnFycnJxN8fhvjgec3FycXJycnI9B12yCaJycXNxcXNxcnJxc3Fxc3FycXNxcnFzcXJxcnJycnFycnFycnJxcnJycXJycnFycnJxcnJxcnJycnFycXNxcnFzcXJxc3FycXJzhzcXJycXJycnJxcnFzcXJxc3FycXNxcXNxcnJycXJycXJycjb5tbIWSnNxcXNxcXNxPrjhuEcecXJycnFycnFycnJxczjY4b0nHnFycXNxcnJxPejhuBcec3FycXNxcXNxcnJycXJycXJycnFzcXFzcXJxc3FycnFycnJxcnJxc3FycXNxcXNxcnJxc3Fxc3FycnFzcXFzcXJycXJycnFycnJxcnJycXJycnE6jLW/c0pycXNxcnE8I9O83CxxcnJxc3Fxc3FycnFzcXFzcXJycXJycnFycnJycXJxc3E22eGwNh5xcnFzcXJycXJycnFycnFzcXJxc3FycXNxcXNxcnJycXJycjhop7KnWHFzcXJycnFycnFzcXFzcXJycnFycnFycnJycXJycXNxcXNxciH6/SrTUC1xcnJxcnJycnFycnFyc4c3FycnE5hZm0imZycXJycXJycnJxcnJxc3FycXJzhzcXJycnFycnFzcXJxc3FycXJzhzcXOHNxcnJycXJycnFzhzcXNxcXNxcnFzcXJycXJycnFycnJycXJycXJycnJxcnJxcnIxa+G0pB5ycnFzcXFzcXJycnFycnJxcnJycXJycnFycnJxcnJycnFycXNxcnJxcnJycnFycji74b1EHnFzcXJycnFycnJxcnJycXJycnFycnJxcnJyNtfTsDgsc3FycnFzcXJxcnJycnFycnJxcnJycXJycnFycnJycXJxc3FycnFzcXJxcnJycnFycnJxcnJycXI4UbeyvkhzcXJycXNxcXNxcnJycXJycnFycnJxcnJycnFycnFycnJycXJycXNxcnFzcXJxc3FycnFycnJycXIzE7e3/EhzcXJxc3FycXNxcnJxcnJycnFycnJxcnJxc3FycnFycnJxPDGpsd5WcnFycnJxMS3hteIecXNxcXNxcnJxc3FycXNxcnFzcXJycXJycnJxcnJxc3FycXNxcnFzcXJycXNxcjZ94b+CHnJycXOHNycXJxc3FycnJxcnJycXJycnFycnJycXJycXNxcnFzcXJxc3FycnFzcXFzcSpWJxr7nY5xc3FzhzcnEpDlEasCrucXJycnFzcXFzcXJycnFycnJxcnJycnFycnFzcXJycXJycnFzcXFzcXJycnFzcXFzcTM7xbbUOnJxc3FycnE7fuG7gR5ycXJycnExyKm7R1ZzcXJycnFzhzcnFycnFzcXJxc3FycnFycnJycXJycnFyPEu3v7RIcXNxcnFzcXJycXNxcnFzcXJycTz907wCLHFycnJxcnJycXNxcnFyc3Fxc3FycnFzcXFzcnFycXNxcnJycXJycnFycnJycXJycnFycnJxc3Fxc3FzhzMu7TtSEscXNxcXNycXJxc3FycnJxcnJycnFycnFzcXJxc3FycnFzcXJxc3FycnFzcXFzcXM2n9OwcCxycnJxcnJycXNxcXNxc4c3JxcnJxc3FycXNxcnJxc3FycXNxcnJxc3FycXNxcnJxcnMzgNW1jypxc3FycnJxc4c3JxcnJycXJycnI3UPG+rw5xc3FycnE6MdWw3ipxcnJxcnJycnFzcXFzcXJycnFzcXFzcXJycnFzcXFzcXJycnFzcXFzcXOHNycXJycXNxcnJxcnJycjVjx7WsOHJycnFycnJxczfEubVLRnJxcnJycXIrmXEal2jucXNxcnJxczO0x7dbOHJxc3FycnFycnJycXOHNycXJycnFycnJycXJycnFzcXJxc3FycnFyc4c3JxN4Hxvn4Oc3FycXNxcnJycXM+kfG3bg5xcnJycXNxcnFzcXJycXNxcnFzcXJycXNxcnJxc3FycXNxcnJxc3FycnFyc4c3JxcnJxczME47MMHHJycnJxc3FycXNxcnFzcXJycnFzcXJxc3FycnFyc4c3JxcnJxc3FyM/bVthkqcnFycnJycXNxcXNxc4c3JxcnJycXNxcXNxc3Fxc3FycnJycXJycnFycnJycXJycnJxcnJycXJzhzcnFyciIccxowSM5ycnJxcnJycnFycnIvxlkaxJpucXJycnJxcnJycXNxI69zGjcIznFzcXFzcXJycnJxcnJycXNxcnFzcXJycXNxcnJxc3FycnFzcXI6eK22l1JycXNxcnI3lbu3ekRycnFzcXJycXJycjRmu7qpRHJycnFyc4c3FzcXFzcXOHNycXJycnIx29W3NCpzcXJxc3FycnJxcnJycjc81bLTKnJxcnJxcyneTRpUGy5ycnFycnJxc3FycXNxcnJycXNxcnFzcXJycnEvSJEaXHbucnJxc3FycnFzcXJycXNxcnJycXJycnJxcnJycnE/fLuwk0Rxc3FycnFzcXJycXNxcnFzcXNxcTD08bYbDnJycnFycnJycXJycnJxcnJycXNxcnJxc3FycnFzcXJycXNxcnJxc3FycnFzcTdqybalNnFzcXJycT5V8biqDnJxc3FycnJxcnJycnFzcXJxc3ElDYUaMTeucXJzhzcnFycnJxc3FycnFzcXJycXJzcXFzcXNxcnFzcXJycTFDy77MNHJycXNxcnFzcXJycnJxcnJycXM9BvG4+Q5xc3FycnFzcXJycnFyK4w3Ktk8jXJxc3Fycjq8471DHHJycXJycnJycXJycnFzcXJycXNxcnJxc3FycnFzcXJycnFzcXJxMHW/s6pAcnFzcXJxcyt/exoaCE5zcXJxc3FycnJxc3FycXNxc3EyFeW3+hpxc3JxcnJycXNxcnFzcXNxcXNxIL87KscMTXJycXJycnFzcXI5rMu1YzRzcXJycXMiiGMqKnnNcnFycnJxcnNxcXNxcnOHNxc3FycnFyc3Fxc3FzcXFzcnFycnJxc3FycnFzcXJycnFzcXJxc3FzcXJxc3FycnJxc3FycnEpqpkaN1ZucXNxcnJycnFycnJycXNxcnFzcXJycnJxc3FycXNxcnJycnFzcXJxc3FycnJycXJycnJycXJyciJrjxr7Rw5xcnJycnFycnJycnFycnJxc3FycnJxc3FycnFzcXJycjE2273ZJHJycnFyc3Fxc3JxcnJycXNxcnJxc3FycnJycXJycnJycXJyM1nxs7YOcXJycnFzcTyV579qGHJycnFycnJycnFycnJxc3FycnJxc3FycnJxcnJycnJxc3Fxc3JxcnJycjpz872MDHFzcXNxcnEj3Z8a9CYOcXJycnJxczIW3b35InNxcnJycnFzcXJyO27lvpEacnFzcXJycXNxcnJycnFzcXI07uW1IRpycXNxcnOHNycXJycnFzOindtuYicnFzcXJycnEhZLsa27ROcXNxcnJycXJzcXFzcnFycnJycXJycnJycXNxcnFzcXJzhzcnFyMvrxtBUOcXNxcnJxMwvxswUOcnJycXNxcnFzcnFycnJxc3FycnJxc3FycnI9U+uxvBRycnJycXNxcnJxc3FycnJycXNxcnJxc3FycnJxc3FycnJycXJycnJycXJzhzcnFyc4c3JxcnOHNycXJycnJycXJycjGm671pFHNxcnJycXM7k/W9bApzcXJycXNxc3FycXNxcnJycnJxcnJyOFzptbMWcXNxcnJycXNxcnI3wPe0TwhycXNxcnJycXNxcnJycnFycnJycjIl9bfqCnFzcXJycnJxcnNxcXNycXJycnJxc3FycnFzcXJzgwiO2xlxJycnJycnFzcSDy4RpC0e5ycnJycnFyMsnztUYMc3FycnJxc3FycnJxcyI14Rouoe5ycXJycnJxc3FycnJxc3FycnJxc3FycnJycXNxcnJxc3FycnJycnFycnJycnFzcXJycXNxcnIz6++wNBBxcnJycnFyc3Fxc3JxcnJycnJxcnIxvfG1Ug5xc3FycnE2SfW0xgpycnFyc4c3Jxc3FycnFzcXNxcnFzcXNxcnJxc3FycnJycXNxcnJycnFycnJycnJxcnJycnFzcXJycnJxc3FycnFzcTdO8b+xDnJxc3FycnJycXNxcnJycXNxcnJycnE/W/W7pApxc3FycnJyL33pGskhbnJycnJycXJzcT1t87qSDHJycnJycXJzcXJxc3Fyc3Fxc3FzcXJycnFzcXJycnJxcnNxcnFzcXM1aP+8pwBzcnFycnJycXNxcnJycnFyc3FycXNxc3FycnIpmPUa93CucnFzcXJycXNxc3FycXNycXJycnJycXJzcXFzcnEi+/UaYkCuc3FycnFzcnFycnI9j/O6cAxycnJxc3FzcXJxc3JxcnJycnJxcnJzhzcnEiIAIaP//ecnFzcXJycnJxcnNxcnFzNyEMuO7zcXJycnJycXJycnJyNqAEsW/7cnJycXNxcnJycnFzcXJycjViCret9XNycXJycnJycXJzcXJxc3JxcnJycnJxcnNxcnFzcXNxcnJycXNxcnJycnJxcnNxcnFzcXNxcnJycXNxcnJycnJxPwcOsgnxcnJycXNxc3FycXNxc3FycnJycTMxArPe/XJycXNxcnJycnJxc3Fycj3zBrwM+XJycnJxc3EwRAa5y/lzcXJycnJycXJzcXJxc3JxcnJycnJxc3FycnJxc3FzcXJycTWxArJe/XFycnFzcnFycjvBAro+/XNxc3FycXNycTHhArUu/XJycXNxcnJycnJxcnNxcjICArQO/XFycnJycjYkBLHr+3JycnFzcXJycnJycXJzcXJycXNxcnNxcXNycXNxcnJxc3JxOLQEsFv7cnFzcXJycjByArad/XFyc4c3Jxc3FycjDMCr1D9XJycnFzcXJycjiiAr5d/XFycnJycXNxc3FycTPtCrsi9XFzcXNxcnJycnFzcXJycjy7CL9E93Jxc3Jxc3FycnFzcnFycnJycnIiskoql9tdcXNxcnJxcyouEhq+Ht5xcnFzcnFyc3E/aga6lflycnJycnFzcXMlzBAa1D7+cXNycXJycjXeCLYx93JycnJxc3FycnJycnFzcXJycnJycSJHJBpdjb5ycnFzcXJycnJycnFyKJB2Ovn4nHFzcXJycnJxc3E9HQa94vlxc3Fyc3FycXNycXJycnJycnFzcXJycnJycXNxcnJycnE2pAKxa/1xcnJxc3JxNSEuvO7RcnOHNycXNxcnJycnJyMuQCsyv9c3Fxc3JxcnNxcnJxczoeHLTx43NxcnNxcXNycXNxcnJycnJxc3FycnJycXNyI/RmKkO5nXJxc3FzcXJycnFzcXNxcnJycXNycXJycnJycnFzcXJycnJycXNxcnI9ERa97ulxc3FycnEpGjQa/1y+cXJycnJxc3Fyc3FycXNycXNxcnJyciCGMhpJnN5yc3FycnFzcnFycnOHNycnFyc3Epi0gaGUt+c3FycnJycnFzcTDsBLgj+3Jxc3FzcXJycnFzcXNxcnJyOJYCvWn9c3FycnJycnI8GCyz99Nxc3FycnOHNycnFyc3Fycj6EFrt76XNxcnJxc3JxcnNxcnFzcnFzcXJycnJycXNxc3FycnJxc3FzcXJycnJycXNxcnJycnJycXNxc3FycnFzcnFzcXJycnI7jRiwgudycnJxc3FzcXJycnJycXNxcnJycnJycXNxc3FycnFzcjJfBLWw+3JycnJxc3FycnOHNycnFzcXJycnJycSDuRBqDG75xcnJycnFzcXNxcnJycnJxczs4Fr3H6XNycnFzcXJycnJycnFzcXJycnIqwlQa1Nq+cXNxcnJycnJycXNxcnJzhzcnJxc3FycnJycjGpFrhm6XJycnJycXNxcnNxcnFzcnFzcXJzcXJxc3IzyAKyR/1ycnJycnJxczfYAr4n/XJycnJycXNxcnJycjX4ArAX/XNxcnNxcnEt1bgq5KR9cXJzcXJycnJxc3JxcnJycnJyPa4qsGHVcnFzcnFzcT9pAreW/XJxc3Jxc3E1jBa1g+lycnFzcXJycnJycnFzcXNxcnJycnFzcnFyc3FycnFzNckCsUb9cXJycnJycnJxcnNxcnJycnJxc3FzcXJycnJycXNxc3FycnInWsgqLVN9c3Jxc3FycnJycnJycXNxcnJycnJycnFzcXJzcXJycXM/Xxa6oOlycnJycnFzcXNxcnJyJ+SyKtO03XJycnFzcnEhOLIqT3TdcXNxc3FycnJycnFzcXMqotYq19Kdc3FycnJycnJxc3FyKVpQGrta/nFycnJycnJycXNxcnJzcXJxc3I69hS+CetxcnJycnFzcnFzcXJycnJycnFzcXNxcnI7Eya/7Nlxc3Fyc3FycnJxc3Jxc3FycnJycigPiBoxF35xc3FzcXJycjV0XryboXJycnJxc3FzcXJycnJycnJxc3FzcTTUJrY72XJxc3JxcnJzcXJxc3Ih72IaQwnecnFzcXJzcXJycnJxc3FzcXJzcXIlpx0qmI4tcnJxc3FzcXNxcnJycnJxc3FzcXNxcnJyL/rkKnJRvXNxcnJycXNycXNxcnJzcXJxc3JycXNxcnJzcTGdXrCCoXNxcnJycXNycXNxc3FycnJycnJxc3EzyCa3R9lycnJxc3Jxc3Fyc3FycnJxc3Jxc3FzcXJycnJycnFzcnFyc3FycnJycnJxc3FzcXJyc3FyNQwUswTrcXNxcnNxcnJycnFzcnFzcXJyc3FycnFzcnFzcXNxcnIto/Iqh8DdcXNxc3FyKKIpKjjdbXFzcXJycnJycnJycXNxc3FycnIgZnAaO5j+cnJycnJycnJxNLs4uVTHcXJycnJxczQPArIB/XFycnNxcnJycXNycXNxcz36XLIVo3FzcnFyc3FycnJycnJycXNycXJzcXJycnJycnFzcnFzcXJzcXJycnJxN48Cv3D9c3FzcXJyciacghoIN95xcnJycnJycXM/vwK3QP1xcnJzcXIs7e4aQyEec3JycXNxcnNxcnJycnJycXNycXNxP4Bav3+lcnFzcnFzcXJzODASvc/tcnJycnFzcnFzcXJzcXJycnJycnFzcnE30CSyP9txcnJycnJxc3Jxc3FzcXJyc3FycnFzcjkjWrTspXJycnJycnJycXNxc3FzcXJycnJycnJycXNycXJzcSdBNSoO7K1ycnJycXM7ZEiwq7dycnJycnJycnFzcXNxcygethoAJJ5zcXJzcXJycnJycnJxc3FzcXNxcnNxcnJycnJxc3Jxc3FzcXJzcXJycnJycXNycXNxc3E5cyS/jNtycnJycnFzcnFzcXNxcnNxcnJycnJxc3Jxc3FzcXNxcnJycnJycnJxc3Jxc3Fyc3FycnJycnJycnJxcy2oxhrGc55ycnFzcnFzKczYGiUyfnFzcXJzcT+HNrt4yXJycXNycXNycXNxcnNxcnJycnJycnFzcnFzcXNxcnNxcnJycnJycnFzcnFzcTbiErAt7XNxcnJycnJycnI9+Da9B8lxcnNxcnJycnJycnJycnFzcXNxc3FzcXJycnJycnJyPfaOtRlxcXJyc3FycnFzciECdyqC6I1ycXNxc3Fyc3EwQmq+zZVycnJxc3FzcXNxc3FycnJycnJyLgrPKjJjDXFzcXNxc3FycnNxcnJycnE4JBK/2+1xc3Jxc3FyMbw2ulPJcXJycnJxPE6Ot8FxcXJzcXJyciycxBrHM75xcnNxcnM9Qli+vadycnFzcnJxc3FzcS0E5hrQwZ5xc3Jxc3Jxc3Fyc3EmJuYaP5Gec3Jxc3FzcXJzcXJycnJycnJycnJycXNycXNxc3Fyc3FycnJzcXJycjeaJLF123FzcnFzcXNxc3FyciFxCRq6725ycXNxc3Fyc3FyNDsktNTbcnJycnJycjARRrr+uXFzcXJzcTuLJL1023JycnJycnJxJux8OnU4PHNxc3FzcXJyPnJGvI25cnJycnJxc3JycXNycXNxPp9qsHCVcnJzcXJyLHSVKrq2rXJycnJycnJycnIw80a6HLlxc3FzcXNxc3Fyc3FycnJycnJycnJycnJxc3Jxc3Jxc3Fyc3FzcXI3/SSxEttycnJycnJycXNycjeqjLhlc3NxcnNxcjuCrreNUXJycnFzcnJxc3Jxc3FzMGcStqjtcXJzcXJycjvuJL0R23JycnFzcnJycXNycXNxPMZGvzm5cXJzcXJyc3FycnJycnJycnFzcnJyL1bSGnuS3nFyc3FycnJzcXJycnJycnJxc3JycnFzcnFzcXNxc3FzcXNxcnJzL/H0GoHgvnJycnJxc3Jxc3Jxc3FzcXNxcjShaLhul3JycnNxcj95RrqGuXNycnJycXNycXNycXNxc3FzcXJzcXImb+kqbAFtcnJxc3FzO+gSuhftc3FzcXJzcXJzcXIzJGi565dycnJycnJycTbmnLopY3NycXNxc3Ere38aekgOcnJycnJycnJycXNycnJxc3JxczLSvrBNQXFzcXJzcXJzcXJycnMx1mi6OZdycnJycnJycnFzcnJxc3JycXNxc3Iw0zS4PMtxc3Fyc3FzPPM0uwzLcnJyc3FyMhoStPXtcnJycnJycnJycnJycis+syq+FM1xcnNxc3Fyc3FycnNxcnI2ehKwle1ycnJycnJycnJycnJycnJxc3JycnFzcnJxc3Jxc3FzcnFzcXNxc3FzcXJzcXNxcnJzcXJzcXJycnItmsMqmFPNcXNycnJxMqeKvGh1c3Jxc3Jxc3FzcXNxc3FzMpY0tXnLc3FzcXJyc3Fyc3FycnNxcnJycnIhrMY6eTOccXNycnFzcnFzMssStETtcnFzcXNycXNxc3FzcXNxcnNxc3FzcXJzcXJzcXJzcXJycySs8honMN5xcnJycnJyPfyKsRN1cnFzcnJycnJyMKg0uGfLcnFzcnJycnE0iqy9hVNxc3Jxc3I3t867WDFxc3Jxc3FzcXNycXNxc3EmxeAa9KH+cXNxc3Fyc3FzcXJzcXJzcXJzcXJzcXJyc3FyczIEeLkMh3Jyc3FycnIsnVkaGCpucXJycnJycnJyc3FycnJycnJycnJycnJycnJycnJycnJycnJycnJycnJycnJycnJycnFzcnJycnJyMaZ4u2mHcnJycnJycjGLNLeEy3JycnJycXNycnJycnFzcnJyO+0SuhLtc3JycnJxc3JyKXpHGhpbjnJxc3JycnJxc3I5yHizR4dycnJxc3I4d5q2mGVycnJxc3JycnJxc3JycjXsNLMjy3JycnJycnFzcnJycnJyJoMTGvjOznNycnJycnJycnJycnJycnFzcnIixvAaJZD+cnJycnJycnJycnIuFxMaj47OcnJzcXJycnJycnNxcnJycnJzcST58BoCYP5ycnNxcnNxcnJzcXJzcXJzOt40vSHLcnNxcnNxc3Fyc3FzcXNxc3Fyc3FzcXNxc3Jxc3FzcXNxc3Jxc3Jxc3FzcnFzcnJxc3Jxc3JycXNycnJxc3JycnFzMP+8sCBDcXNycnJycnJyLsIkKpXdvXFycnJzcXJzcXJyc3Fyc3FzcTChiL1ud3FzcXNxc3FzcXNxc3Jxc3Jxc3Jxc3Jxc3JycnFzcnJycXNycnJycnJycnJycnJyJN4kKiUdvXJzcXJzcStqRRraW65zcnFzcXMmvRM65y7McnJycnJyNYjMvIczcXJzcXJzcXJzcSRhdxp76I5ycXNycXNycnJxc3JycnJycXNycnJycnNxcnJyOGmqtqZVc3Fyc3Fyc3FzcXJzcXM9TMyzwzNxc3JycXNycnJycXNycnJycja2ZrVZmXFycnJyc3Fyc3E7UiK7rd1yc3FzcXNxc3FzcXNycXNyOQqIsgZ3c3JycnJycnJycnJycnNxcj2iIrpd3XFyc3Fycy40yxr9s05zcnJycXNycnJycnJycnIoau0am1EucXNxc3Jxc3I3iWazhplycnJycnJxc3NxcnJycnJyc3FycnM1Kma15Zlxc3FzcXNycXNycXNycnJycSbTZRo0ya5zcXJyc3FzcSShQxo3685xc3JycnJycnJycnJycnJycnNxcnMw47q+LEVxc3Jxc3JxNlCYt79ncnJycnJycyK6hTpIV6xycnJycnJyc3FycnMrqEIqh3vdc3JycnJyPVlEu6a7cnJzcXJzcXNxc3FzcXNycXNycnJxc3JycitsQxrKO85xcnNxc3Jxc3Jxc3JycXNycnJycjg0D7rb8HNxc3FzcXNycXNycnFzcnJycnJycnJzK05ROn4a7HJycnNxcnJzcXNxc3E3IXa07olxc3JycnItBskaAaNucXNxc3JyNfUisRrdcnJycnJycnJyc3Fyc3Fyc3FzcnExKw+y9PBycnJycnJzcXJzcXNxc3FzcnFzcnJycXNycnJzcXJyJzn2ShFwm3FzcnJycnI2O5i21GdzcXJzcXNxc3Iwu5i8VGdycnJycnNxMhV2uPqJc3FzcnFzcnFzcnJycnJycnJyczxuRLuRu3Nxc3FzcnJxc3JycnJycnJzcXJyc3E8ZyK7mN1xc3Jxc3JycnJyPA9EvfC7cXJyc3FzcXM1Jsq56TVycnJyc3FycnNxcnNxc3Jxc3Ix1yK1ON1ycnJyc3FycnNxcnNxc3Jxc3JycnE9GMqy9zVzcXJzcXNxc3Jxc3JycnJycnJyOTgivcfdc3FzcXNxKLQ+Gpa8HnNycXNxc3JycnI2Aqi2DldzcXNxc3E6YqizrVdycnJycnJyIHo+GhtcHnJyc3Fyc3FzcXNxc3JycnJycnJycnJyc3FzcXNxc3JycXNycnIxQlS3zatyc3FzcXNxODkiv8bdcnFzcnNxcnJyc3FzcXNxcyfQ+Rpk8G5xc3FzcnJxPpx2vmOJcXJyc3FzcXNxc3JycnJycnJycnJzcXJzcnFzcnFzcnJycnJzcXJyc3FzcXMl1ZlKV6ZrcnJxc3NxNEoissXdc3FzcXNycXNycnJycnJyc3Fyc3FzcXNycnJycjSKIrKF3XJzcXJzcSjU1xo0so5zcXNxc3Jxc3JycnJycz3KIrk13XFzcXNycXNycnJycnNxcnNxc3FzcnJxc3JycnNxIOGyKlTk3XNxc3FzciEFEUoUvutycnJyc3FyczgnVLDoq3Jxc3JycnIsODwaPnw+cnNxcnNxc3Jxc3JycnJycylz5xoqwY5xcnJzcXNxc3IlF0kqcZttcXJzcXNxczJcIrSz3XJycnJzcXJzcXNxc3JycnJycjACuLwOR3NycXNyMzg/sOfAcXNycnJycnJycnNxcnNycXNycnJycnJzcTs9DbbS8nJycnJyc3FzcXNycnJycnJycnM8N4a9yHlzcnJycnJycyzWkxqjls5ycnNxc3Eny4sqhkdNcXJzcXNycTphHbeu4nNxc3FzcnJycnJycnNxc3FzcnJyNcIdvE3icXNycXNycjGDHbCc4nFzcnJycnMhQeIqPuHdc3JycnJyciGZ90qLYItycnJyc3FzcnFzcnJycnJzcXNxc3FzKfEIGiLvfnJycnJzcSyCLTo73SxycnJyc3FyOCpPu+WwcnNxc3FzOo5UvnGrcnJyc3FzcSqnnhqHhh5ycnNxcnNxc3JycnJycnJzcXMnS8AqzUP9cnJzcXNxc3FzcnJycnNxcnNxc3JycnIj76MaQwXOcnJyc3FzcTdwyLafN3Jyc3FzcnJxL2QDKnu/zXNycXNycnJyMOBkuC+bc3Jxc3Jyc3Fyc3FzcnJycnJycnNxc3FzcnJycnJyPmFku56bcXNycnJyLvlKGvFrXnNycXNycnIo54Ea0ofucnNxcnNycXM0xi28SdJzcnJycnIw9Mi9GzdycnJycnIo4aQ69OW8cnJycnNxcnNycXNycnJyc3FzcT37X7cUoHJxc3JycnJyKkivOn91DHNxc3Jxc3JycnNxc3FzPE0ttcLScXNycnJycnJyc3FzcnJycnIgaPUaq3CucXNxc3JycnJyczBqyLylN3Jyc3FzcXNycnJycnJzcSaRahqI6V5ycnJzcXNxc3JycnJyIrNlKmfJrXNxc3FzcnJycnJzcXNycTQdyLnyN3NycXNycnJzcXJzcnE8YzK7nM1zcXJzcnE9epa/hWlxcnNycnFzPydkutibcXNxc3JyKYxqGlk5XnFzcnJycnNxcnNycnJycnJzcXNxc3JycnNxcnNyKMB6GlX4XnJzcXNxc3Jyc3Fyc3FzJpdUSvqKu3Nxc3JycnI9KWS71ptzcnJycnJzcTbC2LdNJ3NxcnNycia3f4qNiAdxc3JycnIqsm4qd9kdcnJycnNxc3FzcnJyOwGmsA9ZcnJycnJzI99IGoQLfnJyc3FzcXNycnJyc3Fzci0gsRqO9O5ycnJyc3FzcnJycnNxc3FzcnJyc3E+Cdi/9idyc3FzcnFzcnNxcnNyJbFhasrp6XJzcXNycnIhB7EaQZTucnNycnJycj/2MrcJzXNycnJycnNxc3JxdHFycnM2daa1mllxcnNxc3JycnNxc3FzcnJycnNxc3JyciEZmhrQdl5ycnJzcXIs18A6dYP8c3JycnJycyzNcyqlKM1ycnJycnNxc3JycnMicR8aC+4OcXNxc3Jyc3FzcXNycnJyc3FzMmHou64XcXNycnJyc3FzcXMsrWgaByl+cXNycnNxc3FzcnJycnNxc3JycnJyc3FzKF/3Kj0AjXFzcnJycjIJMrQHzXNycnJyc3ErhZc6+qaMcnNxc3JyciRmEFrenvpzcXNycXRxcnNxc3JycnJzcSYo1Sowgq1yc3Jxc3Jyc3FzcXNycnJzcXMt73ga4gh+c3JycnJyc3E7Seizxhdxc3JycnJzcXNycnJyc3EtFNEan7LucnNxc3FzcnJyc3FzcTBldLmqi3JzcnJycnJzcXNycnJzcSwTe1oU2EpycnJycnMxWCu9t9RzcnJycnJzcit0DRpavy5ycnJzcXNyMJsytnTNc3Jxc3Jyc3FzcnF0cTO7MrNUzXNycnJzcXNyL37RGmkS7nJzcnJycnJzcXNyLRwNGkBPLnFyc3Jxc3NxIGLaGuvSXnNycXNzcXI7dq+4mVBzcnNxc3FzcnJzcXNycnJyMvevsihQcXNycnNxc3JyI9jaGrRyXnJyc3Jxc3NxcnNycnIsbSJ6YD3YcnNxc3JyK4xfGok6DnFzcnNxc3FzcnJzcXNycnJyc3ExYn2wvYJzc3Fyc3JycnJzcXNycnJyc3JxN9m2tTZJcnJycnJzcnJycnJzcXNycnNxc3JycjfmO7gpxHJzcnF0cTPFfb9KgnJxc3JzcS24oSqWde1xcnNycnJyc3FzcnJyc3FzcnJycjuZO7R2xHNycnJyc3JxMWv4vaQHcXRxcnNycnJycnNycXNzcXNxc3IhBrgawaR+cXJzcnJycnNxLgi4GvCEfnJycnJzcnJycj69+L9CB3Nxc3JyciTa+hq0UF5ycnJycnNycnJycnNycnJycnNycXRxcnMsfngq+hh9cnJyc3JycnJzIqELGsfvTnJycnNxcz/Axrw/OXJycnJzcSlUyBpMs35ycnNxc3JycnNxc3Jycz7yS7AdtHNycnJzcXM70gmyPfZxdHFyc3JxdHFyc3JycnJzcXMoawsaa09OcnNycnJyc3EzMoS33Xtxc3JycnIox9oqZoJdc3FzcXNyc3FzcnJycnJzcnJyMKdLsHi0cXNycnJzciD+RBpyG75zcnJzcXNyciZtOEpOLHtyc3FzcnIrLC0qUE0tcnNxc3JyMMSEuUt7cnJyc3JyciOdqCqZJX1ycnJzcXNycnNxc3Jyc3FzcnJycnM1eMa2lzlxc3Jyc3Fzci2/JCq2Db1xc3JycnJzPuKdsy1icnJzcXNzMB0JvPL2c3FzcnJyKUxtGo05LnJzcXNycjdVnbu6YnJycnNxc3Jyc3FzcnJzcXMxlp2wiWJzcXNycnJzcnJycnJzcnJyIoBdKur6LXNxc3JzcSepnyrIZg1ycnJzcnIhX386DwgMc3JzcXNycnJzcXNyIhAmalUOmXJzcXNycyFus4oiJMdycnNycnJyc3JycnJzcnIgQQka3e9ucXNzcXJzcnIg9nQagpi+c3FzcnNxPC9btOCkcnJzcXNyIkl0Gm1ovnJzcnJzcXNycnJzcnJycnNxc3JzcSoZCRowf25yc3Fzc3FzIfSmOoS1nHJyc3FzcnM2kf+9fgBzcXNycnIsHp0aUCYuc3Fzc3FzLvSdKiO2LXJzcnJyciqR7yqp4Q1xc3Fzc3EgD7Y6oxSccnJyc3JyciyKrRppVS5xc3Jyc3JycnJyc3Jyc3FzcnJzcXNyc3FzJ7yEGhY3vnJzcXNyc3FzcnJyc3JxdHFzcXRxI2v/GhxADnF0cXJzcnI/1b2zOkJycnNxc3JzcSwQACqAAA5yc3FzciV6QhoaW95yc3JycnMjhwA6C4/8cXNyc3FzOVOUv6xrc3Jyc3JyIh2UKmE2vXJycnNycnNxc3Jyc3IitnJqK5jZcnJycnNyKzggSoCN+3Fzc3FzcnIsqwAalk/+cXJzcnJzcnF0cXJzcnJzcnF0cXJzcnNxcybrECrTTv1zcXNyc3IuVbQqnKS9c3JzcXNyciwQWSoRC21ycnNxc3NxJlRZKn26bXJzcXNyc3Ep9/YaIoCec3JycnJzJYyCOgs33HNxc3Jyc3Ih+S5K9W0bc3FzcnJzJp1AOtkr/HJycnNyc3Fzcir/DFo2Dzpzc3FzcnIhrg4qGR8dcnF0cXNxcycX6zpykUxzc3FzcnIo4pIq49bdc3JxdHFzcnJyJ8MgGuTN/nFzc3FzcnJzcXNzcXNyLudMWheLOnFyc3JzcXNycnNxc3Nxcy9LcDpOSPxyc3JzcXNycnNycnJzcSRvDDq9DzxzcnNxc3JzcXNyczmfQr1gvXJzcnJyczwu3bXhInNyc3FzcnJzcXRxO285s6DGcnJyc3JzJMHASvfj+3Jyc3FzczDQ9rs/CXFzc3Fzcj5xSb+OtnNycnJzcnJzcnJyc3FzJkpXKk5ajXNzcXNycnNycnItCssaMWNOcnNxc3JzcXNzLTnUGr1ivnJzcXNzcXMutGcq1rmNcnJyc3JyMsKkt01bcnNycnJzcnJyc3Jyc3JxdHFzcnJzcXRxcnNyc3EngCmaMQ5mcnNycnNxIy44WoMsenJzcnJzcXNzcXNycjtY9rG3CXJyc3FzcyRjvEquxDtzcnJzcXRxcnNyc3JxdHFzcnJzcXNzcXNyKOWZGmOmbnJycnNycnNxc3Nxc3Jyc3JyIP1zSmUoy3NycnNycnJzOCSrt+tUc3Jyc3JyMyRStOutcnJzcnJzPmikupdbc3JzcXNzcXNycnMvGU4aMHsecnJyc3JyczQyWbndpnJzcnJzcnJyc3JycnNyciwL64oYUUdzcXRxc3F0cXNycnNycnJzcnJycyceCWpFL2lycnNycnJzcnNxc3JzcXMnOlAa3Vr+c3Jyc3Jyc3Fzc3E1kge3ffhycnNyc3JxdCDVZSqFqa1zcnJyc3IsGLkaIIRucnJyc3JzcXNzcXNycnNycnJzciX/sCoDBP1xdHFzcnIi2RMqVW7Nc3JycnJzcnNxc3Nxc3JzKY5nev4ZiHNzcXNycnNycnJzcibewCr0E/1ycnNycnJzJNLUajnSuXJyc3Jyc3JycnNycnNyIg/JGsETbnJyc3Jyc3Fzc3Fzc3FzcjBcu7DDRHNxc3Nxc3NxIY7QKloS/XFzcnJzcnNxc3JzcnJyKzrCGs1T3nNycnJzcnNxPGlSu5atc3JzcnJyNQZpuQqWcnNycnNyciiR75qg8QZxc3Jyc3IvEAgqwACNc3Nxc3JzcnJyczfUy7k7NHJzcXNzcXNzcSY4JjpAjZxyc3JzcXNzLIrwKolQ/XNxdHFzcnJzciIENjqDzJxycnJzcnNycnJzciOLX3r/Sghxc3JzcnJycyuJ9FrcYLpycnNxdHFzOwm0vvZLcnNycnNycnJzcnNycnJzcnIqPW06cDkscnNyc3Fzc3E7DVK88q1zcnNycnJzPN4utjHRc3F0cXNyc3Jyc3E+TVK6sq1ycnNycnNycnMjbYF6ETfocnJyc3JzcSgOfXqHKChzcnJzcnIpbmyaUyk2c3Jyc3JyPfo+thXBcnNycnNycnJzcnM6rNu2YyRycnNyc3Fzc3JycnNycnNycnNycnMpRtCapKL2cnJyc3JycyRw02ov8slzcnJzcnImB8cacZOOcXNzcnJyK0mBaqF36XJyc3JzcnIkQSk6j+1sdHFzc3Fzcy/MU1p4Ospyc3JycnNzIIZfWi6aCnF0cXNzcSiHEVrcjupzcXNzcnJyJ0hhKv157XNxc3Nxc3MreBMayX7OcnNxdHFzcnMg6voq5FBdc3JzcnJzcnJyc3NycnIk3JgqlTZ9c3JycnNyKhRBWrPL6nJyc3JycygxIxoO7c5xc3NycnImYiMaK93OcnNycnNyONjEsjc7cnJzcXRxc3Nxc3MkNpxKsaY7c3JzcnJycyfyhJoK17Zyc3JycnNyc3Jyc3JzcXRxcz5bxLukO3NycnNycnNycyUmzBq/kz5zcnNycnNyc3IlRsQ6T5O8cnJyc3Nxc3NyITQzSlHMy3NzcXNzcjemYr9ZnXRxc3NyciI/YjpAGdxzc3FzcnMqaqk6TVVscXNyc3JzcnJyOK7EsmE7c3F0cXNycyUeDXq2LyhycnNycnMhUOwaDfE+cnNycnNyc3IqU7EqzMTtcnNycnNyJi3+mrcwFnNzcXRxc3IgnewaKSE+cnJzcnJzciYcJCohTb1zc3JycnNyIyyJipZHZ3NzcnJzcnJzcnNxdHF0cXMk8KNKNfXLc3Jyc3JzcnJzcnNychFywgGUnj3+cnJzcnJzcnNyc3F0cXMgaX8aTGgOcnNycnNyc3Jyc3Jyc3Nxc3NycnNyK222yuU0k3NycnNyc3IqnlU6ChqscnJydHFzcnMv4NhK5fJ7cXRxc3NyJKMtGtfNLnNyc3Jyc3InjmMaGRnOcnRxc3JzcnJzcnNyc3F0cXRxL1dWurWalHJyc3JzcnJzcnNycy8+WSruGm1zcnJzcnNycnNzcXNzcilLe0pgWEtzcnNyc3F0cXRxc3Ii6SM6VW3MdHFzc3F0cXNzcnJzHFHpAZ+vFv5zc3JzcXRxcyHWLkoYnRtzcnNycnNyJV3PyuczA3Jzc3Fzc3Jyc3JzcnNxdD25ybFWNnJzcnNyciD0rzpFtQxzcnNycnNzci9tKFreLXpzcnJzcnMuUsQqvNO9c3JycnRxc3Jzc3Fzc3JyLnOA2mXX8nNycnNycy8M2loFQlpyc3Jyc3NxdCB4c5piiMZzcnNyc3JzNQxMvASzcnJzc3JyLmPkSs3Bu3Jyc3NxdHErCzE6slzsc3JzcnNyNgNntg2Yc3JzcnNycnNyMvzkuBMbc3Jyc3Jzc3FzcyHwKzrk/UxzcnJzc3JycyF5UVpOaupzcnNzcXRxc3NycnMskP5Ke/Abc3JzcnJzc3Jyc3JzcnJzLNlu+mJ5EHJzcnNyci7Dwkqnw9tyc3JzcnMvJjsaH5xOcnJzc3Jycye+3TrIEixxdHF0cXNzcnNycnNyc3NxKbQlKhe9rXNzcnJzcynPkGrJBvlycnNzcXRycnNyMo/espAhcnNzcXRxK6MPupHfBHNxdHFzc3IvqaDaYnXycnNyc3JzciJViVrQt2pxdHJyc3JzJJ4jSjsdy3NzcnNycimcYRrXOe50cnJzcnNyKF5QKuwa/XJyc3Jzcyp8zdp2QyJzcnNzcnItmdVK6mKrcnNzcnJzc3IkQ9x609I4c3NycnNyc3MuCv0aUWAucXRxdHF0cSNwhrqUCJRyc3JzcnNzLeyJOhU3bHNxdHF0civiFzoV3oxyc3JzcnNyODOHtdx4cnNzcXRycnMhum+qMGkFcnNzcnNycnNzcnNyKuL/ernQCHJzc3JycyEVeWrluGlycnNzcnJzc3JydHFzc3IiEt46I+IccnNzcnJzcyylZkr5qZtzcnJzc3JyLPKwKqLU/XNyc3JzcydCSCpe2310cXRxdHF0cit+kRrJFu5ycnNzcnJ0cXNzcnNyc3JzcycHZzpTmYxzcXRycnNyKmKhGtrV7nJ0cXRxdCxBbGpC+Tl0cnJzcnMr6BRK5X67cnNzcnNyc3MuloxqPZc5cnNzcnNyNNwFtjP6c3NycnNyKjjQitSC93JzcnNycy7J+iomYF1zcnJzc3JzI3LGGorTnnNzcnNyc3JzciGD2xoKwk5zcnNzcnJzc3JzcnJ0cnJzcnM2fxq5kOVzcnNyc3JzcixizDp90zxycnNzcnJ0cSJ1cyp7qM1zcnNzcnNycnRxIfREGpK7vnNyc3Jzc3JyIKFLWhzrSnNyc3JzcnNyc3NycnNzcnNyc3Mu2sl6GlNocnNyc3JzcyR0Ako9v9tyc3Jzc3JzcnMQ2+oBkUUV/nJzcnNzcnM4rSq3YtVyc3Nyc3JzF6YTEZJ67O5zcnNzcnIp6J4aw3YecnJzc3JzcnNzcnNyKRkhKtB97XRxdHJyc3Nyc3JzcnNzF09+wZ+CgT5yc3JzcnRxdDDrzLE0M3NzcnJ0cTbtp7giWHJydHJyc3Nyc3JzcyOaLBroXT5ydHF0cXRyc3JzcnNyc3Nyc3NxdCDtt0rWJItzcnJ0cXRycimhhBoX575zc3JzcnNycyp0cWruuOlxdHJyc3NyKpC0Whz0unNycnNzcnNyc3NyL/LzKrLQzXJzcnNydCjBHUqo7itzcnJ0cnIpFNh6ZsJ4c3Nyc3JzchFvC2GSEvSedHF0cnJ0cSpqlepIZqFyc3Jzc3JzcnMj9iQqc529cnNzcnNyc3Nyc3Jzc3JzLEeo6kqVcXJzc3JzciCv2RoIAm5zcnNyc3JzczmTx7R8OHNycnRxdHIr7eF66CHocnJzc3NyJ6u9StpEK3Jzc3Jzc3JzcnNzcnNyc3NycyoVjBqQtz5xc3NzcnMoifnapXBicXRyc3Jzc3JzcyUG9ipyoJ1zcnNzcnMkHCwq4U09cnNzc3F0IUedWjKWKnJydHJydHImadVab2KqcnRycnNzcnNzcnMgP3u6ORhEcnNzc3JzcnMtgtmaQeJmcnNzc3Jzcj2D17CMKHRycnRxdCPv1BpzAr5yc3NzcnNycy4GvBpRpD5yc3Jzc3I1YXq7roVzc3JzcnNzcnNzcif2ynq4k1hyc3NzcnNyOR2Sv+Jtc3Nyc3Nyc3MWsewhkI8T3nJzc3Jzc3JzJHG7Wu7kSnNydHJyc3MlyHCKLHj3c3Nyc3NzK/w32k48gnNyc3NzcjzxirQedXNyc3Nzcipptlo/ZJpzc3Jzc3Nycz5VLbW60nJzcnNzcnNzc3ImBvNqVqDJcnRycnRyKqZbmp+aRnNzcnNyc3NyKQ+uatYVGXNzcnNzcnNzcheXgXGW6X6Oc3Nyc3Nyc3MeAigxlT/XznJzc3Nycie/uYq9BGdzc3Nyc3Jzc3Nyc3NydHF0LuEdKkTuLXRyc3J0chB0FAGenOv+c3Nyc3NycxD9HOGbBOMec3Nyc3JzFKuqMZOlVc5yc3NydHJydHJzcilUzeoKwyFyc3NzcnNzKDRlGj65rnNzcnNzcnMfBGCClY6ffXJzc3NydHJyL3sUygVes3Jzc3Nyc3NzcnRycnRyPECyvb9NcnNzcnNzc3Jzc3Nycxc0R9GRvbguc3Jzc3NyPMnKtUY1cnRyc3NydBC3CKGXCvdec3J0cnNzciB9xmr/I5lzc3NydHJydHIskeZqPeGZdHJydHJzLfiBasZ36XN0cXRzcnNzOLEotV7XdHJzc3J0ciBV9SrNoK10cnNzcnMi7DlK9jxrcnRyc3NzcnRyLc26mo0kVnJzcnRyc3NzcnMjy85KOUMbdHJzc3NycyXt6Lr9IXRydHJydHJzcxtKsgGVxk3+cnNydHJzc3MoCSJqJn3Zc3NydHJzcnRyc3NzLOzoKkQxfXJzc3J0cnMq+ksacltOdHJzc3Nzch71q9GR+1Quc3Nyc3RycnRydHJydHNyc3NzcnRycxq4F2GeuOiecnNydHJzdHEawMUik3FK3XJ0cnNzc3MS0HcDk1KY/HNzc3NydHJzIypeqnlqFXJ0cnRycyYgXCrQCz10cnNzc3Mobyo6rQ1ccnN0cnJ0KFYb2gmuQnJ0cnRyc3NyKHTcuhXCNHRydHJzcxv0LyGUTNDec3NzcnRycyWeiMoUJ3NydHJzc3NzExWhApYNXv10cnNzc3MV3BOinOXsXXRyc3Nzc3Nzcy3sYVrWOepzc3NydHJ0Kns+qgRcFXNzc3NzcnQbuCYClWnZ/XJzdHJzcy6s71q7MQp0cnN0cnMi52l6OolocnNzc3NzIOc/qs2MBXNzc3J0ch+iipGSD3VudHJ0cnNzFKn4wZ44Bz5zc3NzcnQQpyIhlJnd3nNzcnRzcx0FXDGSTKPOdHJ0cnRycxeHKSOcy9bcc3Nzc3NzcxPm+xGbSgTudHNydHJ0cx3nekGSeYW+c3Ryc3NzcyB4Dipsfx1zdHJzdHJzP7Diu08dcnRydHJ0HVcxspp7zk1zc3Nzc3RyIKFISivre3Nzc3Nzc3NzLHI8muLsNnNzc3Nzc3MuNXmalrhmc3Nzc3N0chm4sYGS6E5+c3Nzc3NzcxFlf+OXzoAcdHJ0cnRydHMgOdbqnHKRcnRzc3NzdDms4rBjHXJ0cnRzcyTp4VqHYepzc3RydHNydHMYMnQ5k4ebxnJ0cnRzc3NzFqn1cZznCo5zc3NzdHMtJFdKQsqLdHNydHN0cnQxQvW7zQpzdHJ0c3MpzUBaKSv6dHJ0c3NzKyWsqim1NXNzdHJ0c3NzHmnXIpHoKN1zc3NzdHMgce0aW+EudHNzdHJ0FhQaMZ095c5zc3N0c3Nzc3N0c3ITlthCkesnvXNzc3NzdBPu08OTJSw8c3NzdHNzE6e/kp4rQG1zc3Rzc3N0c3MbI/fxlP4IDnN0cnR0ch1cxNGdlTsudHN0cnRzHpdJEpaqtu1zdHJ0c3Qe70FBn2G+vnRydHNzdHMdGYoUnUt163Nzc3Rzc3QeD4gRlCJ37nRzc3RzcxmSviSZ4VHbdHNzdHNzEjlkYpZpm510c3N0c3N0FWBeIZbgsd5zdHN0c3N0c3MXFf8CmC0A/XNzdHN0c3MTD0/RmAOwLnNzdHN0cyJWjXrDpyh0cnR0cnR0c3N0IJ1++pg4EHNzdHNzdCMT2Oru0nF0dHJ0dHMQvmphntKVnnNzdHNzdCt2E/oprsBzdHNzdHRzFw5bwpQFpD1zdHRzc3MeO0Czlsi/THR0c3N0dCWBGZpy/mZzdHN0c3RzdBuB+DGfzwfOcnVzc3RzcxSCqnOZQWWMc3VydHRzcxzYLZKSCtJtc3R0c3N0Jqeu6kaVEXRzdHN0c3R0ci1VB0qPr4t0c3N0dHN0LwpEemdruHRzdHN0cy2ePopQLBd0c3N0dHMdP6wClQNT/XN0dHNzdCDtmkqXJltzc3R0c3QXpHunnbOUWHRzdHN0dBDv+mSc9AWbc3RzdHRzdHMapUoSm6y17XRzdHRzdHRzdHMRxezinH0THXRzc3R0dHN0IEOXerTWiHNzdXJ1c3QbPTNRkUTMrnN0dHN0cylTOZp13GZzdXN0c3QXkMximhJDnXR0dHN0dBH2S9GRK7QudHN0c3R0dHMV6fTBlhgLPnN0c3R0dB9q6HOcaReMdHN0dHN0FOYWG5Zl+eR0c3R0dHMZMK4xkDFhznR0dHRzdHR0JrL2mp/QlnRzdXN0cxu6CNOSmfcsdHN1c3R0dB1PGjORVOXMdHRzdXN0GKWg+JdUbwd0dHR0dHQcdjW0n87KS3R0dHRzdXRzdXMmstB6HdL4c3VzdXN0dXMa3KCHl5tfeHV0c3V0c3UQba2XmDtSaHVzdXR0cxg/URGVAq7udHR0dXN0dHUSnet0lYcUi3N1dHR0dBA/X6OSBaBcdXN1dHR0dBhcOXmdbsaGc3V0dHVzEBBG4ZIiyR5zdXN1dXN1G8QpVJ4g5qt2c3R1dHR1A=</binary>
              </binaryDataArray>
              <binaryDataArray encodedLength="274136">
                <cvParam cvRef="MS" accession="MS:1000523" value="" name="64-bit float" />
                <cvParam cvRef="MS" accession="MS:1002314" value="" name="MS-Numpress short logged float compression" />
                <cvParam cvRef="MS" accession="MS:1000515" value="" name="intensity array" unitAccession="MS:1000131" unitName="number of counts" unitCvRef="MS" />
                <binary>QLx0AAAAAAAAAFMfpzgHRp9IikFPMn4RAAAAAMAR1iChJzUnFyEQGJ8LAAAAAFwbjyk4LFMptSK+FAAAAAC/FEEjrCi9Jx0hYxleESgGAAAAAEMZLiemKjsoECA2FjoLAAAAAJERXx0MIAEhryBtHsMZShPmCgAAAADYEusfMyTIJPwfLhaJBgAAAAD0CS8baSUGJuQdqhJgCgAAAACCFdQl9yvCLWMqmSHjF6oQ9wYAAAAAsgF6HWAj4yQQImEePhW0BwAAAACsAW8aTCabKiwqpCNAFNUFAAAAAP4JjSUmOYM//DmBKAMRAAAAAKEaFSeCKtkpoSTSHkEZUhIjCQAAAACcEhcgaSanJnsewxLVBAAAAABTCk8dCyb+JpYgLBMAAAAALgqWHWMmLSkvJkIexxRzBgAAAAA5C+Mg4SWxJoQk5B35DAAAAACZCbkdjSW/J6Yleh++FdYGAAAAAOYd9iUkKBAkyxhfCwAAAADJHeYlpid/JawgbAMAAAAAQRsuJtUp9ybVHe4NAAAAAF8Qfx/5JV8mwiGCGpIReAQAAAAArhGCHxMkeCQ2IT0UAAAAABERpCJqK6MsQSa/HCwTogQAAAAA0xPBIyso7ibUIJYX5AoAAAAAugpIIG0oiyhHIj8YahFnCAAAAAD+CoohMyfOKDAlmBtzDQAAAADhCmwhnSUtJwElyh+IF9kLAAAAAOQK1yJBKDUrlig9IPgXRAwAAAAAfAYVGtgiCCVfIpIcYw4AAAAA2AgFHxEleifmI5gXAAAAAOgIzB/UKH8p/CKOGEYOAAAAAFYGaxoyJHknACLDEnsGAAAAAAwiBCgiKuMnaCJWCQAAAACyGjomRyvjKrclpRvTE2QJAAAAAIYi9ilPK8kmnRpvEX0EAAAAAKkbbihCKwImWRmFBgAAAACqHx4pYyvWJVgYYRDbBgAAAACvG1An+ClNJSke/ggAAAAAdRk5JiMsnyv8I9oYTwYAAAAAKR8VJkAoJCYMHngJAAAAAFMZrCPuJ5QlkiBTDwAAAABhG5wkyCgxJ6wfVhEAAAAAjxS/IeQm8yX8Hx4QAAAAABwY6iVyKrUoBSHyDwAAAABxFdMiDyiXKIAkhRMAAAAAoBsXJuQoKCeaHh4QAAAAAKAaHCURKGQo4SRRHNQNAAAAADUcTSiGKzIp1yDKDwAAAAAUFuUhQSW6I9UcKg4AAAAAnw8EI3AsJSvxHo4QAAAAACgS9x8dJl8mqCAiF2IJAAAAALgOOziIXv90Wn7lfJ9vZ1MFJuYIAAAAAAIQ6CIDK0MrXSc6GwAAAADBDMcdRSXfJH0d2xAAAAAAexMiI4YmyyYfI6kaQQsAAAAA4g/OIEQnxSdbI9oUAAAAAJUTgyR7KEEnDyJuGDMGAAAAADQUgCTLJ1QnBiEyEwAAAACgDtIgaSgIKN8i+RcAAAAAXRTzIyAm0CUmIgoaRwsAAAAADw6gH+ooLSw4KG0dMwwAAAAAVxMkIwMnvyhJJ38dAAAAAFQNySORJNgkjyQmH+UHAAAAALMI6B0DKl0sByiiHAAAAACrChUgXCf6KF8kkRgAAAAAngqAH3EnbijNI1cYAAAAACkJjx7cKJ0sjymaHQAAAACXDKoiNitXLdgnSBuJCgAAAAAXCe0d3CE4I80hchoAAAAAcAy9IgEqtSxjK2UoJCJ1DgAAAAAHB6gatCucOXg7wjpCOSUwDi0nKqIf3wwAAI4XVDXbOwY/rT+1QC5CeTwON9k6rD7EP5w9pDWzJ4Ag3y52PQlGg03XUwBYQFUGT81CCTYMKEga2QUAAAAAWQFbFpckVyhmIhIRHwMAAAAAPAIRGjIn6yuYKS4iwQ4AAAAAaAMyHcEorS1/KLgXlAgAAAAAqQTaIEUrhjHgMMkpYB0zBQAAAADYARgd0ibuKsUn9Br3CQAAAABeBZIj6ydEKYgl/hlzBAAAAAALBdQfGyp/LD4nrBgAAAAADASXIXwplCtKJ78aqwkAAAAAgwGlEJwqOjvtQFQ8iS41HDYEAAAAAOADwx7QK78xty85JfgSSQYAAAAAIgK4Hl0jXiUcJEYe9AkAAAAAdAMyG1smAylrJXseOgsAAAAA4wJ5HjEieSM4IxEf8wsAAAAAlQMeHKgldCmyJuEdCwUAAAAAywREIEMpUCzZKI4f0gsAAAAAnhivJqcrlCr1IiUNAAAAAIETbCfwMh8yTyD5CgAAAADdHAYofiybK+slRgYAAAAAhiCnM/Y4UzP5JQEPAAAAAG4avSgTMEkwOydgFtIGAAAAAN8Y4yytMZop6RAKBAAAAABIHpMkeSXBJH8grwUAAAAAkR84LTUxDS3fInYcDiK5JnAldR+0CgAAAAA4K0k7fT2IMzwcuwgAAAAARhumIxwlRiGGGtUHAAAAADUeLCWyJwwoMCbbIRoFAAAAAE0e4CXjKYomMhrwAgAAAAAXI04v8za0ONsuCQg1AAAAAAB9HLAoDy8WLHgd4wMAAAAAEBxhKGgtPCpvHSsDAAAAAO4g4ShxLBIqxR88CgAAAAAHFBYlryltJv0bRAgAAAAAMig6OYk+5TpoLoIJAAAAALYPBy3tN8k2iSvnG+gGAAAAAC0mIyumLCEpgB4CBwAAAAAVGi0ouStuJ3MdlAkAAAAAvhXWKW8y5jFEKF8asAcAAAAAGiNnMnE48jPFIrgIAAAAAE8eSif2KWEnPh1WCAAAAAB/D400cj/jPZcxKhvGBgAAAABPHS8zgz0ePd4xCBzJBwAAAACXHxUlTyqtKCYeGQkAAAAANCLeMnk/00T6QRs3iiVbCwAAAACODKAnFjSCNeUrAxLPAwAAAAC3HZAo6isvKmQlGAwAAAAAAh+jJpsp+SjqJO0LAAAAAE0Y/idTMYgy4yoUG7kGAAAAAI8fOy6hNKwyzSOSCQAAAAAuEyoyDj4tOx8rUAwAAAAAUQ/qI/gsES28JpgMAAAAAK8YKytoMSEr0hPCAgAAAAAbGfsv4DltOFEreg0AAAAAABqVMtNNyV0rYv5ap0RpGAAAAADIFvYmWS1VKkwfOAkAAAAAGA5aJH8uKS7eJZ4JAAAAAMQThynDMrMy1imLFhwEAAAAAKoc2jIiPpg/gTZUHVQFAAAAAP8ggz1cSDVGAze+EgAAAAANGCMmGSvqKDkf4QYAAAAA0hQwLdA1sDNpKoseZAgAAAAAZBmZKtUzbDQqKE8MAAAAABIiYTzERyhJGkE9MOoWpAMAAAAAjxPUIOAmYiYTIEAKAAAAAL0XDijGLWQqGiDNCAAAAAD1G6UsIDWtNW42nzTPMdYrMxuXBAAAAAApJDQ1KDzpOLkrNQwAAAAAeQ7cJ80yyS7UF4ADAAAAAN4GcCRUNS46ejSWJE4JAAAAAEMbTyeLLbQvyi1xJ4QLAAAAAOwdcijBLG8szyWWCQAAAACJHf0mZSn+J64j1QgAAAAALx13NjFEkEe5QfkwlCkNKvQraipUJVYJAAAAAN0g3yq5MYdA/1ELXvZjbGRxX6ZUy0TqNPso6wwAAAAAMBqbMOQ5iDkYMhAm2ggAAAAATiCyMck2JjBhHLUFAAAAAKcZUjGpSSRYnF3mWqFPDzsOJPQIAAAAALsSXSoiN5Q5kDJLIogIAAAAAGMjEyy6MQYyVCuvHbQGAAAAAKchXyq9LeArIiPlCAAAAABqF9Ql4ioCKfgiWQkAAAAAIyM2PDNGnUPuMKQNAAAAAKcWtCQ/Kj8rHifQIO0HAAAAAL4XAyl0MEMtVhs1BAAAAAC7DPIkvS6PLcskZggAAAAAQyDEOKxGvkwjTa1HQzo0IeIFAAAAAPgUQSVXMa81KzClH2sHAAAAADsCMiiaOB48KzXhIgMFAAAAABkinCzyMIstdx9dBgAAAAAuHsMt2jHdK7cdSgYAAAAAKxbxJUAxCzRHLYkdaAYAAAAAFiTINT05cTEMIc0FAAAAAFUaHTDQPTxB/zj7IAUGAAAAANsgBSgyK70rMieiCAAAAACUFRsp6C/fLHsi2QgAAAAA/Rc6KaMtwyg5HLkGAAAAAPkKoCdfM9kyFijJCgAAAAAzL1BC1EehQugyEA8AAAAAww4lKCU3+TuhN9MqVxzFBQAAAAADF3YpyjBOLvUfhAUAAAAAKQr8Jkc2/DgrMMYarwMAAAAAkB2hMfo3CDKcG/ECAAAAAHwLSSbBMFktXBzOBQAAAABYFf4mIzAGMHMn6AgAAAAAChigJrEpOCftISIHAAAAAAcHeSQBMAEvhSPfBgAAAABFD68nDTiBPhE8gzAVGH0CAAAAAC4ijCqJLMwr6illJt4JAAAAAPUPPyP2LOArYx1PBgAAAACRGo8qoC7iKNscnQQAAAAARSnuPaZFy0LwNAYZngIAAAAA7Rt+JzYspCpTIxUHAAAAAK4fvi3fMWEs6xz6BQAAAACxGuEsbjZYOTo3IDDTJN4HAAAAAOMZYij+LN0pbRywAwAAAACwB7IqWDkNPRQ5Ji9xIR4HAAAAACodgjIQO2k4dConCgAAAABaHFAxVzbLMPcjJwUAAAAAKSKlOiVDHEA2M7MgxAYAAAAAJxOgLng/aEULQUYxCBIPAQAAAACWFjIsqDvjQcM+ijJdIOsGAAAAAM8V1ijDNbs59DQ1KSUd3wIAAAAAMx2QKKEsGCrxHuQGAAAAAF8ZKyoyMTYugSF5BgAAAAALIJcmkiqMK90lMAcAAAAAbyLLOntFKkWNOSMc3AMAAAAAVBvHKZouBStTHsoGAAAAACcirzGhOAA3HisVEg0CAAAAABYVoigPMCotgCCBBgAAAABGIN446T/4Oc0oUwYAAIUT2ikLNVE2Ay3dFDkCAAAAAAMg3Cz6Lgoojhh2AwAAAAB4G5MtjDcsOIQuZhd6AQAAAABHGNMp1DgfQ29HuUaMQg86byn8CAAAAACCFQ4r6TUpOFQ0UixeIJUGAAAAAGQeoSY7K6MswimEITMFAAAAAG8bty4wNpYyziJQBAAAAABkHQ4nKStFKqEhYgUAAAAAsx8ZK1ou4yfuFCUCAAAAAHkc3iqRLwIwsC8HLVgnBgkAAAAAUx6cOWBIOkz9RgE11RcJAgAAAABWHhInqipkJ0IZGwMAAAAA1SMUNIQ+vkhYS9dEZjZBLJ0o/x/sBAAAAAC1IGIzYz1pPbUySSM6BAAAAABaE7okPC3yLdMlWAYAAAAAqhwLO3hGaENrL6IKHgAAAAAAPBb3KS4z+jEWJXgFAAAAAPEcHTHRNCErXxODAQAAAACvHjcy3DdwMFMYRQIAAAAAVg94KJs1QDYAKWwFAAAAAOEqHEfjVR9ZqVE1QPkj8AMAAAAA0xWSJ5U2nT5NPiU25ig9BQAAyx8dNUw9SzyoM50ibwQAAAAAnx39Mus3mTg4NZkk1wQAAAAA/hq2JTsshC45KUgrGiiQLEAq1B63BAAAAABUIPQsszCGKh0YZgIAAAAAhSL+Ktgtsyu4JZcDAAAAAP0TPTfsQxNH5D+pKfcFAAAAANoWuiRoKpon2hrgAgAAAABPHrEuZzVcM4sqJyGxBAAAAABsKOotGy+wLaopCgQAAAAApSPcMkQ3wjFlIzEd9DAjOqQ36SdpBQAAAAAdFpYvpjx0PyA5pyjdBgAAAADPEiE5KFBJW8Rcp1R+QCIVMAEAAAAAwR1zKmoyITYGNMUyQjS1MVMrfxjXAgAAAABYIeEx5DebNHsozwQAAAAAfSL2NKs5nzQZKWwFAAAAACYVTisMNzE5+DHzH6AEAAAAAGYiBSy/Ln0rYCBhBAAAAACuD9YqsTkoPnw4aieTAwAAAACZB/UrrjfzOL4yziOGBAAAAABHJptDR03dSg08fhzvAQAAAAC4McpFQ0sHRNcqCQUAAAAAsyEQKRwquydOIfgEAAAAAB8hrTntR+hJqkDuLG4elgMAAAAAlRrwLMY22jZdK5sQHwEAAAAAnR2hLwc2/jN6LxcuTiwOJHQDAAAAALYgay3GNu47TTojMcAj4gMAAAAAvReHNuBC/UfCRbU7uygqBgAAAADnB2cmfTR7NDkm8QUAAAAAvx25NupB10OJPJMlOwMAAAAAeBy+LqQ8eUHKPHouoxZtAQAAAAAAGQQqAzGQLrwhgQMAAAAA4g60K8A4izo2MmMd1gIAAAAAcxwAL8A3Njg/LRgJSQAAAAAAyiCfKV8s4yrOJIwDAAAAAM8XTyaJLhAvnSavBQAAAAC7BV8nCTvvQsVAzDWSJDwBAAAAANghDTBsNAQ07C2sKbAmRCAfBQAAAAAjHV8sSy+2KFIZBwMAAAAAfB6hNF1AlD93Lz8XxQE2Hd8ndizoKRYiDgQAAAAAOwpwK9I+vUcxR0U8DyRLBAAAAACFHGgwpjhvNC0i3gIAAAAAiRq/NOpI5lGcT11BiyXzAgAAAABnFxwsDTf6NukrqxTFAQAAAAAFFrUpizLpMlEtMibjAgAAAACAGqQnqi89MIYqUh2OAQAAAABfHVkmsynEJpsa0QIAAAAAMyGCNCI7YTeGKf0UoAEAAAAAww7xKQ00vzGVIV8DAAAAAF0PRikbNX407ievBAAAAABiFnIpSjdIPIw3+iaEBQAAAAAiHM4wfTeTMj8k5gIAAAAA4R3HJkQrwyqhJu4EAAAAAKIhEDRbO/w4Ii3iGScCAAAAAIUfWivOMKwu5yMjAwAAAABNGoUsBDMDMMgjOAMAAAAAHR8sMVI1Ty3QFt4AAAAAALMXKiaOLTorsR1aAwAAAACrEWsqBzYDODAwVhi+AQAAAACrD7wnEjYhNY0hGgMAAAAAcx+OKogzMTcwNEUqbBnYAQAAAACWI6Q5tEIoQRk1iB3wAQAAAAANE5MomDQmNTQonAQAAAAAJCXUKn0t7StTI8UBAAAAANgkqS1HMaUuuSjPAgAAAAB7I6A0TkN9TMtSBlelV4dUd06jRpw99zPHKekCZyG7KYYtBywdJKQCAAAAALchJDIuPIQ9pjVQIx0DAAAAALAcIy2INAgyKCYgBAAAAAASHF0q4C+KLKkfaQIAAAAAuiCtOPdBUz+2L1AKTAAAAAAA0hFzJtMv6i1yJGYEAABNJi8zyzYHM0wnUgMAAAAARiLXNLU9iTzcMQ0dIwIAAAAAKCIUNDc5vzFKGBYCAAAAAAsdGyniQupQ0lVMU61IVDNLF+YBAAAAAI8SvDJWRFxL2khPOwoe1gEAAAAADSf/LUo3VEBfPh87pjwdNYovCSUlAgAAAAB1IfgsOy84KZ8asgEAAAAAMSujRkNOD0jpMLcTJwEAAAAA6S4WSZ5SjU+7PgARsAAAAAAAfSdKNx49bTmPMncv0S/7LJgiBAMAAAAA8SHQNS076DP1HFQCAAAAAE4P0TMBR7JMLUdUN6sX4AAAAAAAsxaOJlEtUCp2G3oCAAAAAHEbVijPLkYrfRzGAQAAAAC8IbQ26j4SO6ApxQUkAAAAAAD1HcowQTiaNN4kagMAAAAAhyjeNgU4Qi9mJdAy8zxMOoIpKgEAAAAAhihKM582/DNAKhQVmgAAAAAA4CGmL9cysCvvGasXeisTNYQ0nCoRGaABAAAAAH4b5SyWN1c37itFGdYBAAAAAGYj+DkwQ1o/zCzMBAAAAAAdEksovzNlPhw6MzHbKmUbDAEAAAAAUicZSkVb+l5gVQM6PwUAAAAAzh6cJ1gqmChPIqEDAAAAAJ0fODe8QzpGbD40KEwDAAAAALMgYCe5KpAsUyyuKVckCgQAAAAA8BTsJQ8vzTJ0Mn4sCx9OAwAAAAC0BQYpgT3GRXJEiTviLlAl0wIAAAAApRbUNM1C0EPzN9Qe8QAAAAAA8xGkKOEwwy9/JgcDAAAAAPQbcCpBMXouByPNAgAAAADKFwU5vEPLQiE5riNHAwAAAADAAhMrvEPVTudO4kR3MWoayAAAAAAAghMQLkw5iTnhL5kfIQEAAAAAuiCULPIw6Sz8HHIBAAAAAOUatC2VOfU7YjIwFYAAAAAAAHoZoCjrMUQwiSF1AncUiyq9N484ICwQEIAAAAAAALcgQDMyOPwwGB4AAgAAAABVIQEv6TepOCcxJyWYAQAAAAC3LgxNjloSXNZR4Dj+AwAAAAB5GfwphzCVLXAjyQEAAAAA8xo4K+kvoCrJGKABAAAAAIkkAjrbRHBFhj2ELigdPgAAAAAANRl1NvBKgFFKTXw8ohxwAQAAAAAfHRRHV1NiU1pG5iu1AQAAAAAXHcovnjg3ObU3dDyEQbtJ7U4GUA1OhkgGPvg50TpJOfU0QTUdNmI1/jXNNZU2XjjtNdYx3jA6LnosgSwLJzsCAACsGPM4lETMQl0xcAIAAAAAjSd9K+4tXTXCPABE40XPRedHF0kqSpdMCVFqXsllVGYOWdk4qi0GSZJYRlwnVT1C2TXIOAA0vyZ+AgAAAAAZGwNC81T1WGtP4jPtAgAAAAAnJP1A90Y5Q0NB00aGTyVRyEq3PlQrfRPyAAAAAABHGOQsYDMcLAQUSwEAAAAAIRfyJn8xjDHMJa8CAAAAAGEmsjTVNvgrRRSVAAAAAAD0HsYyiTfuMCchbQIAAAAAKCikKp4vR0DnUBFbeV8sX1paxVBUQ3M3qzAdKkolCgEAAAAA2B6TM9Y6MzmPMD4kjwIAAAAABiBpNMY8jzmnJg8DAAAAAMwoKDr9Qu9BejaaIN0AAAAAAPsTuSekLVwtQyh+HIUBAAAAACojtjNVPtBAFj7RNZspRRT0AAAAAADfHxou0zKxK2oNPQAAADwiXCoaN6U+GDzhLSMRAAAAAOcV2zH4POM6xCycJx4zZzoaN7IqURpNAQAAAACaI3MseTOMNcgwMSRQAQAAAADnD8ouDTezMLIcAAAAANAcPC+qN2Q2jizxF54AAAAAAL0QpyeaMYwvzSPQAgAAAACwEOcn0DEzM9gsPx0AAAAASyVEM1U0lyv/GsUAAAAAALQVxinNNQI1mSh2FUcBAAAAAMoi1TJwNtMtFhhwAAAAAAB5IjorhDEmM3UyRzH7L9MuES7ILdMuYzHJM2M0gzPwMqs09TcSOUw3qTcDQexHy0hfRKQ/6D1dOEE3JjQZMHouADIBN/E4KDguOOM5fzkJMk0fLAEAAAAAYiDTLUAymC07HMAAAAAAAFMD+DNrS4hUfVJsS1I5ijAhOwZG2kT4QFou7wAAAAAAUCiyK7YtLilPHhkBAAAAAEwiaylELigtkTB4KD459TxpPWA6HzoTOb44PjnbOTs7xDwjPME4VTUfNcA25DavNfo1UDg/Oqg63DrdOyU87DnZNd8zPDfdPD9AE0CUPQo7dzldN3M0CzIaMBotCCrkKREruCk6JYgBAAAAAFIbHCkKMqkymS4fKzwowAEAAAAAKibrOftDhUqTT1BTTlYXWcZag1piWctY81fFVQJT0FB6TvdKNkYRP6sy3x0FAQAAAAAXKFsw8TXKNfMxrywEIWkBAAAAAJ8dljJlODEzYyMkAQAAAAAbHD0zxjv5N60nWwAeKFU3Zj/1RgpMFUtpRFg4SylZJRUBAAAAACYeASwxMDMrFB1vAQAAAAAbIMMwxzP+K6EdoAEAAAAAlibOM6I4kDSEIsoAAAAAAI8AdCpwPDRAuTaLGwAAAABpH1oo9zDNPPlGikxxTXVLskfSQS06XTEvKDEhAwIAAAAA3yjWP2hK4EoXQC4mUQIAAAAAQyUAKvgqjCq7JRsBAAAAAH4gBi9ZN006IDiZL54f8B9jOcpKN1R7VuhRk0XLLfQCBwAAAAAAmx+BK9U4JT5ONzMgeAAAAAAAERqNJzkvyS00MdIzwTnNNDUgAAAAAOwbNy7NRP1Nz0uAPAMePAEAAAUgmjZgOqovHxn4AAAAAACcGQ8sQzbeOmc2sSyrGjgBAAAAANEL6DOdP8490TB+G0IBAAAAAEEQfi1PPjdEIz/+LKEHtRzaMis9Az2JM58iPgAAAAAA9hoOKhwwYy73JAAAAAAkFbo0EEaVSq5CICuvAgAAAADVHhIr1DCALR8huAEAAAAAACH0K3UsYipGKsgqXCl5JeAAAAAAACMlijGYM8Yp0hAAAAAApRTIKgc1pjXZMLwo4xj1AAAAAAACFK0rhDQEM6AoPgAAAAAAABjvLEM27TXQLbofygEAAAAAhxwEOI9Gtki1PSsgZQEAAAAAMyDoNOM8LzsHMGgb/wAAAAAAkiPnMD80Wy0rGhUBAAAAAEAhIDJGNzwyLiF6AQAAAACNKEA2FTQJJEMCAAAAAOwSCC8uO/87SjEYGAoBAAAAAFQAdzRASKRMv0NuKAUAAAAAADoApxVWM7M+pjwfLpsTAAAAAHcgfScQKQ0oAiMCAgAAAAAJAH0lNDQoSJ5S2FKER04rmBfuAAAAAADpL4NEPFJvVhdQMjxjEDIAAAAAAKkA6yfdPZ9G1EWjPfwuKx4AAAAAPSG8NIg3FC4pFqYAAAAAAJYmDTLVO8pFRVA3U85JbixmAAAAAAAHAJYQ+i/lPbc+xzSAIhAAAAAAALASaC6DNZYr1AYNAAAAAADNHzovsDhKOV4wJh4AAAAADAB1IUkpAzDtOCM/10RDRmNCgDy8Lh0UBwAAAAAAKgC8JEM3vUrmVSVYc1D0Oq8SHxx0LOc4+Tr/MhAhUwAAAAAA+hpsKF0uJS5YKEMeFwEAAAAAwyHCNtk+oj4XNeEfAAAAAFAAQxWhMEREJEqWQ8ovVxAAAAAAEiLrMCwyJyn9FKMAAAAAAO4bli1lOJQ5ZS8XFq8AAAAAAHkoHi3nMaYyPC7SLoU0OjRHLdQvaDmVPLo6mzjCOuU9sDuwNDk21Tp5OX80FDIENA41zzGcNz0+fEOnO0QnGiiRKsswLDYPO948OznVLlYe+QG4BsI19kZdTNVI6Tu3JnoBAAAAADQkEzioPlM62ClLAQAAAACcE3cp8TMkNNs1ADHPNGcvfh81AQAAAABKE2Qw9EI6R6Q/3ylBAQAAAADQJn05ujwkM5ceAAAAAJYOji0hNT0uuxcAAAAAlBU7Lqk0rC7zHgAAAABCGTc8lErXTetGVzbLDUcAAAAAAIUAHBruL9A46jaPKQAAAACxD/gquz04RFs+zSd+AQAAAAA8IpMtDDDJJ6QTOwAAAAAAJBu1NB48xDrlMxIuiCdHAAAAAABpICspSyyFJy0X1gAAAAAAHwDeD981m0lJT8xINTWxEwAAAAALAG4ffSrrLlgpbRoFAAAAAABRKmdG+lOUVaZLnTMjAK0eZkA2Tb1McT+RGgAAAACyHrQt9jEoLL4dAAAAAAEKWkEWW7ZktGHpT+Mg3C7cPHw+mTVgIgAAAABwHdRBr2VGdlp43G4IViQpAAAAAKkdVzFUOB8yBR2IACABiEd3YRBstWkKWfUvRAAAAAAA+DY3S/pQPksYOugf4AAAAAAAlgCzI5kwWTjKOvQ3NzGWKqkociyFM905/DzBPNs6PDlSOHI2ZDKKLq4uCDHDMW4vgy8sPWVE4TgPKTQQTwAAAAAARCXsMtE0wClZCgAAAAAtAbAkei3gLl0qESIAAAAA/xdLLIc3lD2YPlc4OjD2KxE3KDmTMe0hDyzuQxBLt0UCNLAMAAAAADQa7TIhQT5EYT2zLeAZPAAAAAAAvACPJR9A706IVVdTWU2RR49DWDk7KN8VAAAAAA8AvhK4LBNBh0ncRus3KxQAAAAAEyF0KaUtgSkCF7sAAAAAADgWjidZL6IwfCYAAAAAigFnKBY6rEO0QmI1ahYAAAAAJQBRFQAuPzxTQKQ6XScAAKsiRDjiPnE6vC2jH5cAAAAAAHIO0CyLPC9Bsjv7KxQTAAAxAOgZ2isrMI8qHRwAAAAAcRjyMK48nDvyKsEpTj71RWxB4S6rCgAAAADJAfknITrLPQMzeRUAAAAAagB+FbY3nkO0QIMvAgAAAAAAgiUVPBNEaUBSMdUWAAAAAPYm0TRCOLsvPhgAAAAAGRyFME05ajerKeMMexnQMsY5LTEyGAAAAAALC9AyLkXBSoRFNTV3GQAAAADvIxMvmy+DJ6wcAAAAAL8cPC/LNSIzVyroHjcAAAAAAC0BRigbLB0wJzEANAo+wkWkSdRH60CHO4A1HzP1Ln8rYyYAAAAA2BNMMPs7Fjp2K98QAAAAADEcxStWN+k5FjIsIAAAAAB5JOMweDR1L5QoYjWCRLpF9TjzGQAAAAD5DqIoJzf0O1Q3cie/AAAAAADtAOom6CpdK2cpuSQAAAAAbgDiKBFK81imW8FSkzoAAAAAfCPtKgs2FEmHV3Vf0WGtXqVVskZSNAglbAAAAAAAFwAfCQYr0jlTOw8wLREAAAAAPgD4JiMs2C/gMI87aUGAREg6Ni2BEEoAfyG6JwoqvylDKMslAAAAACkAehqNKzg06zA8HQAAAADKANgcsDQqPd05PCkCAAkYjjbAQeFBozksKSEUAAAAAAAACgF4Gy0s/DZ1Oi84RTMIK1UZSB/EO7RIdU0oTEFHsEiISbxEwT+CP4s7tDTFLwkpRRgAAAAAryiWOw889ysvAQAAAAB4ACQjSS2uNtw68jZhKAAAAAALFqkmrC3SLJslAAAAABcABCWJMdk9bET6ReFCIzqxJwAAAACCAaYmGj63QjM5qSEAAAAADgEpH7gyijpbOGgoAAAAAOUg5zKYPXE+3TJtGQAAAACdAEgYjTBjPylFhkFYOmI2KEX5TJFNNUoPS4FLtUkzRnZBsDkgLFsWAAAAAFoBihyQJy4vqy80JX4PAAAAAM8DNCWrM/g2nC7rGJkCQh++OepGJknrPo8eAAAAADkE7yQUMIwznS0yGQAAAABOBNkkTys9LXsocyEAAAAAoQR9KGgzYjBdHQAAAABGArYewEQsWhZh7lvTSKohAAAAAE4B/hNsL3I81D2ONIshAAAAADkH8SmlNXs2ry1PGAAAAADoBLoqMEMuSVZBCigAAAAAJwtFOLpIgUyvQ9kpAAAAAPgCOiCnP5pPlFXkUXNB+AYAAAAAXAJVGeIwEUTKS15ILTmMHgAAAADaBD8mVi8sNo81ESr5DgAAAAAhAjgb3CweNAw0FS3ZHwAAAABbAYUS8ygUMFcraRgAAAAAUwSRIpYw8zLKJ3IJAAAAAFwF/isiORY3pCQAAAAAFALRFkou2T6pRe1BrTX+HQAAAADxA7wfIDHaO5w7YC1UDFgDvSH/MlI2gC+yH0wkaDBLNGwwrynmLP8w6iV7AwAAAAB1AmQd6j4sTVBOSEOzKewDAAAAANUD1iUaNkc+SUJjPs00zik8GQAAAAATBA0j7ydLKZAnuCAAAAAADwRqJX44WD5VOeUoNBAAAIkBYRWKLtkySypZGAAAAABXBh8niiyCLwwryR4AAAAANQI0FtoqyzGVLmcfAAAAAOwCFByqKigx+jKXMQko3yaMMcUxUinCFQAAAADaAiAefz1FSVhIBzrAFgAAAAA/BuAusT+6QxY6TCAAAAAA6ANXIYQ37D0kO4QuZAwAAAAAIwLlG+4mITQQOjI0FB4AAAAA2gSXJhE4GDubM+YhAAAAAKAEWiXZPmdKzksnRIUxngwAAAAAygM7JWk2jTeAKaAEAAAAAKUA3AymJ0c1bDZQLWYcdQPgH40oyy2rK7AhAAAAANwEoyfBN1VCgkcdRsY+pTQ0JzwSAAAAANgB0hQpMZJHg1SHWr9alVXTSnk6vinYHAAAAAByBPwluzPhNw8whRoAAAAA1wQ7J6A2zDl2MEoTAAAAADIB7xJRLcw4ADu4NuYtqiEAAAAAxAPQHu0yDzphN8s1bTm2OYQ4+jeAORc9WTzSOWs7szhyL18w9je5Vh5k22TXWbo/bhgAAAAAkQMQIawp9y2JLrwnkBEAAAAAxQMQIhg3oTvrNLoiAAAAAMoDXiH8J4Mu2zO/OEk+lEGRP5Q2UCYNGAAAAAC3AOYNziyJPqtEcUDRMDMPAAAAAB4COhf+KoU5Fj1bPVI7ejaULTQdAAAAAGoDxR4dNTdBL0icThFPkEfNOh8n+hpGH/UwxDQuLawaAAAAAFcC9RtELFotxSeuHgAAAAAJBLAjrihyLYsuFSndEwAAAAD1BBQnXi5cMK0sCiUAAAAAJQPrHboo6zJAN+06wjbwM8U6gzwsOjI3QTSDKwMUAAAAAGoCRhzGO/BKwk2xRIQsAAAAADIEkyU9N7w8Kjf3LjkrIy3LJ1oeAAAAAD4DuxwYKSsxtTVWNjkygSiMGgAAAADOA/8f0SmFK8UpcCQAAAAAhgEFFC8sQj3cQVM+nzJKKvcq9jWqPg9DBUPGQIc75DFQJQAAAADiCrk/O2zwgXOIjoKjbltEAAAAADkEbyTKNak6STeDLxQoUR4AAAAA4gNSI5FGKVhXW5dS/zhDHvoEHCVhLyo4rT88RFNEJT9GNKcjAAAAAOcPWUvAcXCJzpGqjVJ7mlGODgAAAACcAzMhnisELOEmeSXYNGxCnUX/PX0oAAAAALUBYRdFM6VDuUzOU5VX4ldUVBJJgjhhOUVaznE6e4p5Lmw3UvlC40GlPPgqlRIAAAAAqgJZHP4wrT6RRMFCrEACRo1Jn0dlOYkbAAAAACoB3REJMFtBJUazPw4ukR6TLLUz5DPIM6s0ZzN3KYgZAABxBbIrQlNObhR6K3oEbvtPwxUAAAAAsQV/KHY3gzp/Mx8hAAAAACsBKhLtK+c4uDumM4MfAAAAAJkFXyWlMMYxBS1SJQAAAACBA/cifSyYL802Mz0lOAYrSQMAAAAALARiIDwqaDNrP98+wjq6NWAoAAAAADsFFickNWo3LysMCAAAAAB2ASAUFyg6MZgxLyltFgAAAAAJBXgkgyxMLgAs5yXZKjo0bjDCHAAAAADNAqAcCS/2MhErZBYAAAAANAHPEOEpRzWaN4QzuCi7EwAAAAAYBD4dMiojLnMrSCIAAAAApALlGr0pVyx/KIIgAAAAAEIDYRuNLA03kDi5LkwUAAAAADEChSMKOBlD30dnROE1eRsAAAAAYwEfFLgwfEFBRcM8Uil3JsYqKSwNJqEVAAAAAEED1x61Naw7QjbKJQAAAACbAxceNjV3RCdL4EjrPAMmAAAAAIkCfhpZNg9AyDyEK7EHAAAAABoD/h7GLpcwICcxEgAAAACkBEwgZSpoMCwxlCvHHQAAAADQAmIeWS6lME0tTyIAAAAAeAXqJdwo4yuoLIchAAAAAMkDTiHYMF44xzYnLDInsS8/MrUqrB4AAAAAngNOIPcumTReN60y1zHOM/Qs3xkAAAAAHQTRIXM0YjrxNQEncAsAAAAAMgaEJj0sVy2sKkokAAAAAPkDcCK+NKY+Vz/2N2EcAABlBMgkwTtKSBxKKkDpJQAAAAAUAF4H2CwQRrdSzVQoTAQ2ZBgAAAAACAHjDrEuDkyYWzRfJVdIQSYXAAAAAJoDYhwYMTU50TfgLEcYAAAAAEAAjQgyKkw2pTQ/IgAAAADABMQkJC0aLSomxxkAAAAAFQTNI5wt4TLYMugqUhkAAAAAqQIEG5ErAzUpQWNG70nfSBk9fyUAAAAAdQJRGYEwEz0yQeI8MS/VFwAAAAB5BRksEU+GYGVl9F7/SwgqrxAAAAAAnQRyI3owDDjMNikrSxkAAAAA5gSqIlQwwjT0LtgdAAAAABME7SObM6Q500A+RwFGODwiIQAAAADuCsg3DVZqY6RkDlvVRqQpvQ0AAAAA1QSVIZs0eDiZL1kXAAAAANgDNBxQMUBBbUI+PdIzkjOWLZ0lAAAAAEoCPRfYMyxHzE6lTdZDLi6mDQAAAAAvBW4mdDb0Or4zeys6Jrwq7yjIIQAAAACLA6kaLi5aM64uoiEAAAAAVQEaE6U0W0JJQyQ7jC8fJgAAAAAkA4gcEisjM2cv2xwAAAAAtwM7HjwneCv7Jw8gVDC7QqhIKUS/M58TAAAAAB0Dvx0TOv1Fh0jzQP4rAAA8BZAgfjLMPIc8ny6XCwAAAACLBOch1CgYLMgsuyc4GAAAAACMAVMSnS/UOZg3USpoEwAAAAD5Avga0i6BOOc7YznrLfwVAADXBbkmmDbwN0gtehgAAAAARQXKJtc3pTgoK7oPAAAAAFEEeCM1M3M4bDN6IgAAAAAPCfQ1AEvfUZVMGzl8DwAAAADmBdgoATyYQ2FA2zGsFQAAAACBCBctTT+LRfhCuzboHMME2x83N4ZDG0RcOMsfAAAAABkEMCANLu00YTJhNf1C505pUpZNND9/LgAAAADOBkQoVzV5N9s6jUr1VihW1kkrMgAAAACNAS4TzC75PgdKXFRtX41lhmQsWds6AAAAANIBpxKuKukxuislFgAAAACqBNwkQEM0UfhT/0xoOzcWAAAAAJcE7SMHOxlG/kmvRF430ChPGgAAAAAaAtwbTUawWJNgyl0QWvFZVVcLSbsvAAAAAOAEjCKSNjpBk0JVO6QsPhkAAAAARAS3IQoxnzRhLtgdAAAAAFoDSh5PQB1KV0eeOO8cAAAAAPkEICGJKeowJjT0MXUs2CO3J/8raS7hL7kwIzIyM/Q3RkBzQwA5Ji45HQAAAABeBC0htTC7NbIwgSAAAAAASAFmEXgwrDuCOrctsSDFMRI+fz8xNsUgcyD2LgJPVmL5a6Nq/15hRzUiAAAAAAYDuhfrLWc3RTUAJgAAAAAEBwMpQTcSN1IqdhMAAAAAHgV9ImIreS8/LioqHiMAALQIdC9ARoJU+VuXWvFOYjcAAAAAFQPWGzIyl0GgRcU9YygAAAAAOAP8GWIqcTBQLzYr8DQnOKs7szxQQkBHD0vnRT44shkAAAAADgPNGU4qWTCyKjsaAAAAAEoFsCIUM5g1gCgAAAAAwQMTHC4uUTp/QsFFw0bCSElKUkhQQWg0lR8AAAAAawbPKOszyjVpLaAYAADeA6AcLS7SNEUxuiEAAAAA+AK2GWkrZTepQp5EbDogLZUTAAAAAGwC0RdYM8BGyExERwk0kgoAAAAA3wOUHrYs9jQ9NS8r2RMAAAAAmQUyJks1xjmZM6ghAAAAAOoG/SkiPOxC6j1NLDQTAAAAAPgFcSPzMGg2lTPtJQAAAAA9A6QcVis8Ml4uIhwAAAAAAwIOF/4mfDAWMVQm9gw5FHctkzgnOqs06iUAAAAA2gS4IiIuHS9WJ10f7jMyQK8+yzB7FQAAAAC3BWUmTS/aLnUlIRQAAAAA8wmNMOo6BEZCR4RF8ES0SdlNylJDVNlWz1XMUvxNH0gRQ7NAnz+wPuU9YTt4MhE8pEdJTbVMd0alOjcqbipdLmQydTWTPcw95zdLHQAAAADLBg0lvS0kPk1DLERNQLU5yi8YLJ4kAAAAAIsHKCg+M7E4kzpnPV5CJEsBUEVU+FSQUYlMxktfSqpJqkmUSBFGOEO6QP1BB0qOSv4/7id1DAAAAAC9AukZpyljLo0zTzOGNvkw9R4AAAAA7QT4IsUyxDhlNEYoLhsAAAAA0gV2IiQstjEgOE86mEnDWfxe82I2ZTNj2lvmVfdY9FufYZpkiGTkYAJWZUoiM0At1iYrGAAAAAC3DXA6dkc+SVVB/ywAAAAAKQcjJx40ITvEO3czBRoeD9ctnToeQPBATz/cOAMgAAAAABQERSB3LQszdS/KIAAAAACYCT4y7koPVuZWnk1XN+EIAAAAAF0CGhfYLkw23zE2ImknWS6zLbAnTBgAAAAAngKLGMUtAjxXPww3CR8AAAAAXgPUHLA0lEjLWPZd0FgOSf0uAAAAALoHlCdwLegyvjecO0lAhEWyTLVSa1IJTCVDKToRMJIjAAAAAC4E/RyMMlI2KCkAAAAAYAgMKkIyDzECKiwdAAAAAFUIuS+nRo9OdEomQS85Zj2QP2Y4+y0PPOFWtmYrbrRuhmp+YRxStja8LYIyzzcnNEAppRmBBa8mgj8nTcFRD04VREU5IzkMQSpHbUs/TrJLekBNKwAAAABuBGUhbjhtTIdVQVTzR5MsAAAAAEoEryFkKYYxpDFVNFg3pTa0LUEdAAAAAG4CJRewLyE+1UJbP/Yx4RUAAAAAzAXfKjFQfF05XStStDwAAAAAgQcBKEY1YjqcNXcgPxcjMXg8P0L9P+M2fynQIVAuvk1RXhJjsF3DTZQ/HT7XPqU/oUBmP4M9ZD0uPCo5njcqN1Az0SyvJ6kcAAAAAPIMODmXSZhPfkv7OyMdAAAAAMcBjhNQMLg5Ez8kQnVBNzX6HAAAAACPBgYndil3KBgnlCEAAAAAkwY2JXo07zSuKNUOAAAAAD4AyAn0K4A8lkAxOKQfAAAAAHgEKiHuMwg77DZTKeowhEy9WURa104uNPcMAAAAAMkDbB2JMdw/aEI1N1wZAAAAAHAEjh6BMgM2gSx4FgAAAAD3BiMlzjTRPf89TjpAMWIuMSl6HAAAAACqAkYapDcwPv81xh0AAAAAKgQqILIssTCSK+of4Ry3KeAvSDc6QNBD8EXRRXJATDpbM9UrYShjLwE7LkRLRFM8/TA8LuIpHiEAAAAA0gOWH9843UZGS9tGazhFEgAAAAAWAC8JoSo8MbIrhC1IN8k5WjB9GwAAAADYA28eZy9YN+IznSRTEcczHU1uWChY7UvPLgAAAADqAscei0RUV5hdUFjeRUwiAAAAAKADYh1rM4I4AjRsJykRAAAAALkGdSTpL9sxSStmHgAAAAA9BgcnQTeoQ85G4z5SKUUBAAAAAG0DuBpsKOAy1Tf7NUYtox4AAAAAjwtZM2xJwVJBVctOBEMYMtwbAAAAAMgBKhZGO+tNElBIRPoyWDkSP8Y4+yQAAAAA8AUUIpY1nzjqLwUgAAAAACMDaxqPMHo7pT0POMwqNRYAAAAA+gUrJFgudjEHJtECAACvCLopmzCJMK8ugCulJAAAAAA+Bc4e8i0aM605AD8tQm9EEkGhOzExOR4AAAAAggxeNfpFlU/ETTJACSIAAAAAUAtjNdZHiUtaQbwmAAAAADYIUCl3NxVAqEU5SbdK3ElATXRVI1zrXjxZUExBNlEhAAAAAGUJiC39QDhIm0jkQV04ByiiCwAAAACNAi8YdjaVQbdA2jSYGwAAAAD5BlYlXyrjOH5A/T7xL5cobytxNhVN/1gAWQZLtiMAAAAADwUrIkIsDjY3OWc2FTOZMFkpmxsAAAAAPgeJKLIyEzRRK80pgS30M9QzYCvJHOMiZTMYQlFFD0BQPG86fTEJIAAAAACzA04bTy5ON1Qzyh9MAyAaXSzhNcU0hiaAAwAAAAC0A2MfeDgfRTNHID/0LDQWAAAAAK4BchXUOgVVJmDiYMdWVD0AAAAABwDoCeExV0KaRsVAGDWlPJZUsWJxZE1a6EHyFQAAAACuCT8w+kmwVsxVUEudORMojB4AAAAATwa+In8pci6oMUYzGzpoQDJDiz6lMDUhAAAAAMUGJSczM7w6pjjOKeEKAAAAAOkDSB6tM/Q/hUFVOnIv4SNnBzgm6iwTLp4wwDTYNDgv0SjxKKkvuynmFQAASAZ/JfssIC0KLx41+TKULrwdAAAAAOcJ/C0HOhU4pymxDQAAAACjA20bVShgLEgvNi0LIwAAAACdA7AbrjgrTWBT7VKhUEFTQlfiVVdMdTjTFAAAAAAKBSojjzzoSBZI4jrWIgAAAADOAmYZGziYTJVVGVTzRjcnAAAAAGcLGTN0RyJMhUO0LesTAAAAADsG+SYmPrxIc0hIO18jAAAAAAcJiynXMRFCiE+oU85O/j6FEAAAAABeBT8kqThZPpw4XSeWDfAS+yp1MsEswBkAAAAABgbrIIEu8TPuL/kfAAAAAH8GcCLmLDwyJDI7LngmAAAAADUE+xz9MB44LDzcO8M7tzoWMBEZAAAAAN4EYyFGMq43JTMIKXAfAAAAAAoLTTOxRCBI/z5jJtEKdhdXL4w3dzPxJeUQtgjWKM0yJDfEMc8fAAAAAAUG3yO9L54xGi81Kx8kAAAAAI8FayE8MrA5sDrlOOs5+0KoRxhI2kIJLrUWeQiHKno42DihKAAAAAAuCJMqvT5SROdEYj9dNPoVAAAAAKoBRhQpNfNGwkzQR2w3VBgAAAAAXgEBEMcmhS06M9o02zSVOCY2sSydHAAAAADcBG0epS9tPtxNLFO1UQFLwTe3FwAAAAB2Bt4kBTPNM8EnvwsAAAAATAjhKUg5REJxRWBG6kHJMz0dAAAAACQGUyTHPCRL3E4AST06GCMAAAAAxwP/G6UsaDaxNQ8osgcAAAAA6QTQIU8v5jOTNSw0Vyy2HQAAAAAkBDgdyzBxPl1BNDlyLfQuYD3QR2NNRU5eS+5H8kVvQes0YxkAAAAA2QSWHcQxYTwYOxgr/gdDLgJQyF3KXvhTBDwiGbIE8yBlL74zbDBfIgAAAADECZwtXDeCMSYeAAAAAHUEdR+4Ma83DDHOHgAAAAAiAhgU7ip/MOMpvRQAAAAAnwTnIw8x0TBLJpYVhQirKIgyvDjcOlU5IzanK/cZAiFlMydC7ki2R9I/ajCuLNEyiDSoKtgTAAAAAO8B7xIbLzRAY0UZQA4u4wcAAAAAMQF6D1Er3jlUPd82SCgYFAAAAAAtBrsg2i9GO3tABT2DLeYJAAAAAAUEpxv3MU87aDnkLnAsSi6CN1w6aDZhLsYnMCEAAAAAvAXPJDwxYzQ6L4cjAAAAAFgFCCNmOM9A1D74MuUaAAAAAOcCARiTL7U2gjL2H2gCABlfOi1LtlILUxVNIkFyMg4gszBkQ51HT0HtMp4hAAAAAHgEzR5gJ2ov0DXFN1IyVyIAAAAAzAC2D18y2EAQRMhEfkagU5xbCFs1VJFOsE4uSJM5/hUAAAAA0Ai2KJU3vz2OOrUvkh8AAAAAlgetJuQteS5oKIgaAAAAACQIfSlqOX9BCT8BL0ENAAAAAB4ABApDMDpObGHiZgZiJVVARCM2lh0AAAAAcgIJFwYxfDukOoIvXxgAAAAAmASCHT0wETekMugkAAAAAEYBNhQZOH9DxEFuNeQaAAAAAJ8Eth3SLXcxMSlwFAAAAACEBawiuzpNSMBNCkwpQlstxAwAAAAA7QkIKlArky1rOPs9zzczMeIbAAAAAIQJYCrPOrlAYUPuQd81piQAAAAAtQVOJQE83UVyRDY1PRMAAAAADwNIGP0tBEAxUI5VuE/rOesUAAAAABMDyhlqMlo8xTpjLQcP/wvZKVY+dkmYSmRBNC2TEgAAAABsAlEYNjU9QuhDKzjdFAAAAABfAScQ+SueOS87ODKWHwAAAABJBCQb4i4MQrdSuFsOYpBhclmdSHUkAAAAANQKOTEEScZRiU5UP0AjAACTBqYmlDe/Os0z7SXZDgAAAADQB7gpIT8rRzVDTDLQHQAAAABBBYUdIS0bMXArMh8AAAAApwSTJ59QSmGTZAlce0ZNIgAAAAB3AGUKjil2M5cxySVVE2Ipa0AYTIpP/Uu6QckvSRUAAAAAoQisJ0IxIzYXNsAynS33IwAAAABYBKccEC6SP/NO7VF/Uv5PGU1TSBVCFzubLoEeqiZXOzdH4kg2PqMfAAAAAN4BYRU6NjNE3kabP6ksJw8AAAAArwyDNatKH1IqTyBMy1AIW/paDlJGQhA1QSpCK4UodjdAPxlAWz4xQY5C1zjgKx8l8S1lMRctCiRxJiExojU+MlEucDLxMzcxni3jLSg+MUqBTdJEQz/aO6RCFFhJaSNvHGkAWAw9SzuXP8Q97Tc1NzI5FD8OSwFU5lcwVQpKZzV8LU4ujjJAODY7SzsRO1M54DarQHpMUlD8TExGAENnRv9SEVdlVdpbE2wvefJ9gneYZLdLm0TiRSVGcEViRftJ90w7S6REzEbzUm1dPmDGWoRRpU4nTdhGZkQ3RptFoUIfQVNCEEhqSwNOjk7PTSpOv1DqUW5SW1r6ZXNsamvyYRJTGUwWTABLhEoFTMpNuk2OSxVJd0g5Sb5JrkkqSZ1Hd0R4QEg9ADthOF813zcHRMROpFHDTKNEMkANPOg7Ojo1OXo7nkcCW4Nk/GSKW+1HpDjaNIs11jlJRUZR6VbPVwZWwlM8UbdKaz96NKk0STfAODI4EjdwNig2pDbzN+A3rDSiMGA3zT9KSlZNW0VlKz8nui5ARO5PEVTcUG5ECDTPLycv4zMAOvo9VT8VQwVRjF9HZMZfVVTsSM1E70OUQ51ETkbWSCpPvlKnVMlUxlNIUqNRA1OUWfFczVuNVv5NY0a3RSpGmEXeQzRCD0H8Pww/tj7mPgM/xz43PuU8gTosOLo3rDiZOStBY0imT3NTG1N3TilD+DX9MMcq1iQFJFtBSE2MUdRNB0OINJEiAAAAAHMG4SKnOMZNu1SDUztM/UOESMVR7ViuXpNgnV9wX9VeYV4AXUNZ91VkVTtXFFqWXSJfmF0SWmpWKVLpT6VOb09aUINQvlBsUMRNIkkTRcxAjDgJLiMsdDEoPW5GvUvaS2dL31CHWOtch19tYMpd4VksWUpYulb6VmZY01feViRX71VVUxRSnFIhVLxVaFMwS9dELkgYSaREtDt7HQAAAAAtCMcmhDR/PtdNQFslYWtgAFltTpRQqFFzUohT1VE6TjxObk5SS5ZKGEqiSSxIh0XEQJw12ijmMbo2EzMMK0gcAAAAAKIH5Sf3NXg3ni25H4EriDpGQh5AbTf8LdAkAAAAAG8JdygBLno2VTg1PSlC5UG7SC5LaEnfUpJPg03NShU6zj9oM7wVAAAAAKoE6x7yMkZAL1hQa9txZG1VXccvAAAAAAYKbyh8KoQr4i0sL5gquB4AAAAAuQLVFfMpbjafOew02ikTHQAAAAChBrQlI0NiVp1ePl5XVxNMn0I+O7UziC2LJykgAAAAACwQMz/SXaVp02kgX9VCAAAAAHwGBCCsKigtrSieGgAAAACtAw0ddTgiRalEODhbIQAAAABwAI4N5TExPdk6Hi/sHasGWyXtO+BDjkQBQklADTyvLP0FgiANMTlA9kknTkZMMUNGMiYdAAAAAOwFSiIlMCZC/EhYS5lHukFXO7I0hiQAAAAAhQcKJs0qRi8NMhgwjykFIAAAAADsBbEheyxLL+sp4xsAAAAAXQR5GqYtrjghO74zLCAAAAAAMgmVKqY4bDsiMCIMAAAAAMoKWjCcOHk/sUSxSVxMYU2LQUgbAAAAAHgJdS4KRKhPbFHxSB01pxYAAAAAQweOJ0Y42UC6QaVClEVZR2k/GicAAAAASAQZHLsnwS7bMzo1jzLsL88tkCrYKjI7kURMSXJFtz08QKBGjFbBWyhWgUNPLAAAAACNAyQalDTXPzI/JDKGFQAAAAC8Ak8YKTWKPnA7YCveCAoD6hdhMbE6Hzu9MvMdAAAAADYG0yIINv9B8ENQP9o2uzPRK7odAAAAAMAENiLFQUtOvFAzStA8XzD+HwAAAAAEAPEONjvYUg5bPFcbR+coAh05NrRRr1w0W11P9DrJIQAAAAB+AakUDzg0RdVDQjAAAAAAjgYcJqw9FVI2WdlUNkqXOvshAAAAAAUDjRc6LxtAJUdJQ40xYA00BJ0c+zVCQIY+XDkFMyIyNzrxPdM7JjjFMIAfAAAAAJQEjx9VOzlGOEhuSKtLm0tiQrIt9Q4AAAAA7QJFF/4tgTnjOeAsiQgAAAAAFAKDE6Qr1TU2NAkmygMAAAAAhgM1GucxJENKSAVB4iu+C4MFYh53LRE2PzUaKksflipdMQU05jH6IwAAAAAEBVYgZzXlQ1FKCEfbNs0RAAAAAAMAVQy/M8tFsUnCQsQx+hMAAEIALgyWLmo8L0AwOrQn9gEAAAAAPAGYD7ErSTjKPdc/+z9+PglBAkL6Pmc2CSr8HAAAAADDCOwtfETgTnVRdU3qQd0qNwUAAAAAnQgFJiwuAy5kO7NCfkCqPb02dCugJXIIbShuOwRAfDqFOu5CuEzlS7k/jCMAAJUOLTu3T81VXlBAPtkZAAAAAGoD+BhWKXAx1y9/IgAAAABBAjgVSiu/MuYsFBulB10oiTh+QPw90y46EAAAXAVVHdEu/zh7PvdAtEDoPI00DyUAAAAAxAPeHDQ4j0YNSWo/tSYAAAAA+QWaIVcwiDJNKbMUAAAAAGoDFBiCLq8yiSnHHS8ZEixCPINHQ07ETyVKlztcHgAAAAAoBg0l7zh4Phw4/CdsGQAAAABoBZ8eMjDqPFM/EzmmKncXAAAgBQIdRjDmNL0wDTYNNE4z0CrkGgAAAACOBuAi4jhlRnpNwUubRC881CIAAAAAJwmtJkQsBivmL2s0OCzAEQAAAABWBEccUSwsMqEtShsAAAAAaweNJSQ6TUKIS11QvVM2UbxHHjeOFgAAAACPAdES/i6mOK02RymsCAAAAAAhBRweACz4OHtFVUk2SNA9RzK1HwAAAADXBb8g6CkOK8ImnhkAAAAAeAmlLE5E1k2/ShQ6Aw8AALwIZilwOVRCdkXCQ7k6vic0AQAAAABeBw4mxDJjN2YxQSC6ClUukzxsP9M3LyMAAAAAFARTGyk0qkMnSVNJlEXwPSQvHiQAAAAAjwYqJGkyzzYRMr4jAAAAAGMCuxXlMDA9MD3xMKgYAAAAAFUDgRkGMaA3xzF3IAAAAAB0B7MqVkXmTR1LwD0HJQAAAADiAdMRuSrlN1885DcNKlkUowSEHZwwTTT/LHobAAAAAH0G1CQkQUtQvVcuWJlRCUX0ON8y3CiNGQAAAACQB5MmfjMyNw0xXh0AAAAAwgDkDZ8sJzKxK9gaAAAAAPoEBx1TL7MxdSe4EVIY7iy1MSYsZx96JasrEzb+PU5AQD0ROaM9wTxCOt0sASF1Az0YUC4wNKMtxxlVCaQnaCqyKoAxyTuJSIRX22OKazBu6WsWZbZZiErYPOcxviIAAAAArwr8LB49FUB3PSo0dDapNkQzrTCEJgAAAABxCR8pPzMmNa4uKx8AAAAAXgdfI84wNTKsJwwT8yl8Nj47jDvzOFYyTif2FwAAAACMBzIoSDsuQ6c96iYAAAAAuAQiHIctPThgOSsvqhooCu0oyjESOT09fDsjOOo7ETyEOnw2mDbyPU5DD0Q7QoQ9PDaxLaEj7Rt/NChG80yXSLo4qyEAAAAABRD/OdpL808wSV054S1pIewG9SVHMtM0rDhMPGJCkEMPQDYw2BAAAAAA9QS/INs+oksHTM9CxDrgQX5IcEwTSEk9PDL7IAAAAAAICGonqDd+OcYwCR4AAAAAfgXCH481mzvrNFohAAAAAC8Kvy2eRdNQ6VBJRA4kAAAAAKIDDR0PLLcwHSv3GwAAMAbwIucz2jsOO7EyECZDGgAAAADDB3UmpTI7N1806inAGwAAAADfCVspBzCoLxs1rT4UQx1IBkSyMn4bAAAAABsDCBp5N4tFokbBO00iAAAAAFoFhh6vL9E0wC2QFwAAAAAUBt8fRDQMQqtGckDEKwAAKgrCKDgxsjQ3NrM1uDEFLWkygS+5MI8o1hQAAAAAQQeSJ4BCdVRrW21Y6lENSwFLoUmpRUg97TELIQAAAABWCRQn6y5uM2U0izMcOuVDR0r7SFQ9oxYAAAAAQRGDOi1NQFb5WbFbT1h1T/8+dR0AAAAAYAV1IWA5VUjNS2RDbiwAAAAAnwdiJs410D8IQuw7QCw9FAAAAACcB/4i3i26MoM2wi9ZIwAAAACDC10xsjyQP7o9qzZgJ0EFAAAAANoFLyAlMUg5pTSpJQAAAAAyBm0f9S26M8wu/RwAAAAA3QPxGZErwjGbK7sWYxEePBtQH1cmUxNE8ChWBwAAbAYNJXc3czzJN5IsHhwAAAAAZQOcGSEud0B9SWJJ70PkONskkwykMr5IdFORVcdNGDsINEVDBkrhRoA6MR0AAAAA+gzcNXpMOlg6WV1PpT66KIgrZiW8FAAAAACYCK8n0CzMKpMpZCplI1kH8ieVQqxQYFaLVBpIRTQ3QJJZ+mPIZG5dkl2AcEd/+IHrd+Jc+iQAAAAAywfHIvQxeT5ORo9IaEhMRVk6DCr2EG8YOit2OEI91jgkLdQfAAAAAEMJHCh8OhtI4U49T51IMjmrHgAAAACsBtYi/yXIJpwnFSVRHtEozDR9Nv4uZx4AAAAAAQMRFwgtETfvO0M9ZjmwMUIgAAAAAB8HQCOcOY9NglZ2VRpLXzR9HwAAAAACBw4lnkPsWwtn8mbkXLlI5yYAAAAAUwklLOlAj0f2Qsc0gx4AAHMN5DTTT6Fe92L6W4pFcRMAAAAACwVFH2w3dkOYROY6xCMAAAAA1AcPLPtMf1odXXNU2jsAAAAAXQg+J7wz/TbFMZYeAAAAAKIL8is2Mn44kz+ERJhFikKgO2M0BDJ7MsIwmS2IK9wxH0EPRoVA9C4AAAAAogeRJvE0njqgO/k4KjF3IQAAAACTBfUhHiYWKy4sPSU+FAAAAADEA2MajjFLOzo8QTBvCQAALgfOJ2w+jUUMQaQxYxgAAAAAvwEzHqtKvVsSX3lWlT+eE8YksDlCRXlKTUr8Q0Q3qTQkSLFTKFhcVLRHLTUqMD4uUjJoL6sgAAAAAMoGmSVzOUU/tzmdKdQRAADbBYwfmS8cOeA6cjM0ImolR0g6VJ1SEkQnJ6EiFCpvLfMr+SIAAAAAmwPwGCcxVTn+MSMZECKaMbo4NTVhJpoJgClhNZY8j0HaRBlGVEUDRR1JBEtzR1k9nC4AAAAAkghaLlFIOVY4WdBUD0/ISbc/sSh8JJYwNzXSMXgiAAAAAPcLNi5lOuo62jIJJAAAAABaAIIRxDp1ThJUUk4APqMjAAAAANcGmCQKN8JDzEdjRM85aCwBQxtctGdnZ+de809EQlRDCEwlVl9bqlXZQ3EiAAAAALAPajgyRyJIkj0AJgAAAAAtBdke4jcPRb5Ir0EmK0geQkGBTvlO4kP/K90HuwudLKw2eTaYKuwWAAAAAMkFuB9pMrpBOElcR2o6ZyUAAAAAug2lNztMNU8QRaMtAAAAAJUFTyB3Mno5kjVmJAAAAADFB5glcDfgO0w7ADxKQ79HiUWDOxMnAAAAAPwDjR0jO5tPnVnjWjZTbUhLSE9NpkjWOqshAAAAANcJgijVLhU3JkKbTCNVQVWkTchB7T06Peo7eDjtLqAaAAB+BOMeATocQohAvTp5OcQ4gTFWJAAAAACLCPMmJSxOLeYriyQAAAAAOAiPKfw84UXFScpOhlAvTXM98hYAAAAAVwk2Ko010DgjNFgufi+bOzdCJz+oNoQ0qzMsMF8uNSocHgAAHAPxFmgo8S3aL0wtGiVWMiZCFEcjSHpJP0wmSKJH4kIzRzVOy08sTL1CATRhJQAAAADbCBQqJjvgQVk+JzBgFwAAAABPBaIckSvyNvM8iTbbK4AcAAAAAEwIXSbJNGk2wScAAAAALAdJI4AuhTJmLwYlAAAAAEEAGhD8NopLsFMTUXFDwSqQEAAAAADtDDs0gUdpTq5KojugHgAAAACdBg4gcC9FOpxBAUZZRQQ/BjOmIAAAAAASCCwmzTABMhErxRgAAAAAEweaJeo6MUKbPmIwxBlXGAgz0T3KPXc8ODVbNWIs+hcAAAAAaweBJa0/NVAuWQVbsFX8SF84JzPFMzw2HkKmTnJSVE5sRPo5+SpOGAAAAAC9BYsgkDPTO5ZA60ChO6goTAMAAAAA+BNiQNxVtV5KXjdVPkO/LNcbAAAAAEEJKyi6OZc7WS9REQAAAABGAT8PCCqvNOcy6iIAAAAAlwd9J2w5Sj5mNgIeAAAAAOIIciaiMfQy5inOEwAAAAA8CO8lGS1NLtIqyS0uN3Y/aT2hMEESAAAAAF4I+CemNhM6YTLQHAAAAACGA3EZfjIDO/Q37SkgEwAAAABPBo4hhzFTPMk9BTcOKjAYAAD8ChEyvk+nWmReLl0uV7JK0zm8GQAAAACdBuYg4TVyRVRLrUUYMAAAAADYCtYrGTv7QCtBiD/oPS41jiEAAAAAyQSZHsE3fkIhQfwzexsAAAAA6Qa1IQc1LTwtOhoxnyIAAAAAZwaYIGg0YztZOXkuKRgAAAAAWAVgHgYubDHVKuIYAAAAALQJhSxXQWtJE0eVOqwiAAAAAPIEOyAQOhxB4T93OHYqeyAAAAAAwAf0JHE4HD3zNnUo0CM0PINEvz+fKy4LAAAAANsE0RzuMMw7fz+rOXUoNxEAAAAA4QgYJ5I9vUvTTZRE7S8AAHkPlDbZREJIZT8iKEYYhAz2LI81GjSRLB0fAAAAAIcE5xrxLKsy5C4DJAAAxAvTLfo9K0IlPJsqaAwAAAAAqARAJNJKul04ZPtgGVE/JF07JE3LUnRO3D/OJAAAAADaBYMrD1O3YTVly11zSqI1TzARJ8YPAAAAAFQFdh5aMnw27C4/HQAAAADXBjgkSznhQkNClzdMI2YkEk75Z1pv4mr/WqZAAAAAAPMJjywnP+NCPD2PLgAAAAAICJ0mJjdES0xdeWN2XrhNPzsPPbdGwkZPPe8kAAAAACYEvRqeM0FCaUaaQKMwtReuBucg8y+qOQk6KjKtIwAA8wEvHAlGdFhTXl5a1EwoNSkXAAAAAE4D9RbRKVkxozcvNxUvZSzSHwAAAACaCiYpdisCLZ0uzzGGMpksLh5JCI8mHj1AS2dNO0MKKQAAdA+/NeNDwURBOj4ilAfmIZwxzkEGR6hBlj0nTHFZHF93XHZR+j3CJAAAAACbCZMpSTYCP7VBiz8dO748aDq1Nc8tDBsAAAAAlwi6KBc51EaKSdpBMzGWMmpHwFpyYrxeLk6LKgAABgbtINE4z0pjUkNR7Uf4NXgbAAAAAIcEshuKLwI2BC4IGQAAAADKBeYgITpFRs1JlU4KVL5WzFPsRcEpAQsAAAAAtwMoGAosAzwmRK9CzzcUJn4OAAAAAE4F3h3bLN4zSjnrOjI5QTbUKXASngXlHccsIDE1K4geAAAAAJAHTSR4Mpc3HzKTHgAASgbkHoYvGDq/QtJFK0mWSe1Coi4AAAAAtAjhJDIr5yr5LSEwVCh4FQAAAAClCEIlQDDRNw06Gjf0MTwsqyMAAAAAAQktKAU1QjcxK1sMAAAAAGgHISbAQItPkFMyTco7JR8AAAAAlwVbHrkx4TfIN3Q5EDdrM3cuWCQAAAAAYgihJkw+aEqhTDNDmSkuAwAAAABmBXMdzS9gM1oo6QkAAAAA9AX9H4Yw+zsQP6A5by0cHwAAAADKBAgbuyn/Lo4odRQAAAAABAmyLJZK5lvmXzBYEEI+BwAAAAAQBvodky1wM7UsABUAAAAA1Qj+J4E9j0VORT9OQlNXVGpOFTkAAAAAFgjZJJQ4D0aETr5a0WfObFRnuVY5OgAAAAB8DlMz4kNoR+E+NycAAAAAIgtKKjkuji+rOdA/jj/iMaMyPTBINnw0dC3SIgAAAABdDpk6B1oLaSluamrWXeRGPCfoA5MduT5nVJJZg1A6MwAAAADIAWMRLylhN689pUC0Qfk5MCkmDwAAAABLBNocNzh/RX5IXElsT+ZSMU/RQqYuXxYAAAAAuQXhHdErTDCgLjU2RUJLSbVDBi9JDgAAAABqBAod2TZUQcdAIUE0QAZGckmOR9k/jDg+Ng4yKiueIwAAAACYAq4XoTRtQyFFqzkjIdMV+i3eOnw8pDIiHQAAAAAADGstYz91QsM9dj0FSwRWkFYCTeU6KBIEJWAudDT8M/gqUhoAAAAAlg9sObBUF2AlYIVVWT04CgAAAAC2ChwrHz61RV1DmzdVJMEhVUB6Tc5OF0isQONCS0FSMVkTAAAAAMsDBxqmLu0zgTF7KMMVAAAAAFwHGCKaKpktQyrYHgAAAAB3BosfeSk8L848z0slVOVQL0WjMtc/sFGqWPBUuUOQGQAAAAA5CAcm6jfPRedNjk9xTddHzz8rM9YWAAAAAPMI+inOPOBFl0SAOKIgAAAAAEYJZitNQqdP0VHnUmxa9l15V/dKFzwXQgZLuEw1Rlg8bjh8N5Q1RikQEgAAAABzCgcptDhHSJ9QG0+iReA7rzY3LKUbAADGB64kPzBAM6ovhyY7FgAAAADGCC4oXzXuNpYvWCIAAAAAPwaPH94tfjeIPQ89vTYVKuscUiJuLT00RTVzKKsDAAAAAHYHwCYgPElDWUBeOr4ulS7+LFQlAAAAADAIMCX1MMgxCikbGAAAAAAdA3Ub/DweTXNQ80eKMeMQriblMEE4xTfSLukvhT9NSKdMZFGsVWBV7UnzLAAAAADzE4tAcFfQYUljDVy2S3A3+B0AAAAA0wxmL2BC2EuiTDVEVC8AAAAAJgt2LFxBS1NAXZRd+VIaOAAAAAAXDeosOjaoN74sahQAAAAAfQWrHQ4sTzD2KD0UUilYVVdtSnlOes1vg1ZVKigLiS8EQ/NHyz+HKQAAAACkCC0oyDtlTyZZMFrsUi1D/TRnMkcxOjHiLSQpySAAAAAAEw5SNV1Fckg4QIsq+wWMIb41Cj2nOsM4yjqZO8c0LiYAAAAAogsiLeU/PkR+PSs2rz6VQ0o94imOBgAAAACpBKkaiilMLUUnfhhEB30hRzPdOE01IioAGAAAAADcA4cZCTIrQNNE6kChNOcfMAqRK/U/FUrqSnVAESQAAAAAQAd6Kr5LjVhJWchRIEgLSW9KOEJsL+YQAAAAADUOtjaLTERVqlJiRLcmAAB2Bh8faS7yNMgwjB4AADgJfSfuO8VJxE44Sus51xoAAAAAiQfCKIdGkFYQW5JUS0F8I+c8gU9DVFxOjD6AIgAAAAApCAglzjcsOVQuNRoAAAAAugPaF1oqvTNHNMEz2zWpPl8/LzfkMDs2EjFiHgAAAACACWAqkTwFROw/aC51DgAAAADhBJsahC73NRIw7R+dMzlD10LDMqwPAAAAAGIIsCjMQLtLk0uqPjIeixHHMU5CikgKRq85USIAAAAAQQSNGYIvAkAnR7xHQkiXS4ZLUUExMD4YAAAAAIAF0RwhKlQwniy6HI8LKiwBPhpGWUgZPo8uFSvpHAAAAADJBKkb6TGNOFM2ai8BJAAAAABcEno9qVBuVjhQ/kEQOz47VzGOIgAAAAATB24ikDaFPd85FTVVRGFSWFMhSs46BiMAAAAATgVUIK48G00sUr1MEzy4HAAAAACFBm0h9zkZUexaTVlMTGgzXi9KPxVFhDsTFgAAAAAkB1smoEIsTTxLcD3FINEHqCOWLgkxtixpL2w3kTz6OL4qpAsAAAAALAQpG7cwCDh0NEYpuB0AAAAA1gb3IYs0az9JP00xdBIAAAAAxg3eM9tEcEdePv8oSBEAAOEDyhe+Mf5E61B8VtBVeU7PQJsypC48LkMvqjIqOHdDxkmGR6U6wRtsC2kq6T6gQwM/Pi+6FgAAAABmBxkf9DLSRPFPpVHJSWw2WRcAAAAASAfCHnww6T0VRetDMTu5KAAAAACiCrYmgDgzQHRETkNEOMMw4SezFgAAAACMB8giZTkJQl1DZT7MLWQYAAAAANQJ2CI2MDM0vS5cHgAAAADZApgXETMgPiJA5T4ZPYI2ZyqIDwAAAACKCNMgGzKtOQ444Cx2FgAAAAA7AJgZ+j2ZSlJKhEKBOeww0yoVGwAAAACWBNcdkDiIQDA8Cy2LEdEX2j5iTx5RsEUMLLoZ0C6KPNlJplRuVyVR0EAiIgAAAAChDC8oHjVnQKxLmlB2TJ47oRYAAAAArATQGjo3G0zfUz1PVz2ZG6YbcUYvW/hipWA0VMc76xgAAAAAqAQ/HCk2nEFeRCtFWkaQRU5DeDUeGgAAAADWEFIwHj5vQZY63ihdDRMJxCH7L7A6MUDDPew1vi+XMvQ6Nj3LPt1C6EWqRXM+jDIgNDQ9/0ANOSsrRC7jOUdE20lmRkY+hC9DDgAAAABuCUghBis2L4k1JzSwLa8tNiZMEQAAAAAKEsE0bUf3T6hSHVCLSNU7gyxrEQAAAAC3CjQm1DWUPTtAFkC5Pb038ykXEAAAAADXCKgl4D3vSv9MDUWoMrEWAAAAACwH+R73MPw35jQFJ9UMAAAAAOYLwSpUOKU2nic2E6sKICZiN+09GTkMKNMLAAAAAAAMsiZUL64zPjUWPHhAAT0HOj48iD7UOc0rvBIAAAAAJADwEEYwET34PYczGRwAAKcMZymhM1wzwy6AOIhFXEm3QkoyBCVCLSs01TL/KjEcAAAAAFURdDFBP1dAQjblHwAAAADLBlMc9iqLM24xSiIAAAAA3gI2GOozRT3JOQ8rqhQAAAAApRApLgQ9MkuEUrlUNFWnVNBRkUzURL07bTG6L+Mx8SdyDwAAAAAJCskjyjFFOfI34yvtEQAAAABiDOUqwz2hSkFS6lLuTURBniyVEYYvNk1lWsBdflXTOgAAAABUDF4pdzl/PzA76zF/OIhB/EejRcw6uibgCwAAAABLChAiCStOLicruh7TEgI6nVOkXSddUFKFOuMSAAAAAIgUPDpmUVNcyFs/T4800xA6JehCG08RTzNDrygAAG0NtTA1SytcOGHEW/dIshwAAAAADhFBOExRf1vYWixP2DKsEmoulD5OTKdZIWCkXchSSzooEgAAAAD3Gg5DdFWWXJ1ZGEk7KAAAAAAmEyw4F075VhlVcUrXPfw0bzDpJ1sVAAAAAIgLRCUxL/MwLS2cLJs/4VJ+WtlX+EhSKIQJxiiHQLVFxz3yLD4fAAAAAJ8EIBy7NBE+j0NkPjExtCbcGhUocz3GQu1DEzxmNh5P1lyFYMFbpEyNIgAAAAB7ASQSPzH3RXBOkktZPJIcAAAAABUIkh5yJlEsszA5Mn03VT5LP507jTuCM38nhAwAACkDjRn9NH88eDWiIAAAAABMDSkneihOKQUsdTPZNL4sWyVgEwAAAACPCiompjaBP2pBVD4uNvQoIhMAAAAA8AiUI1s2bTz/N7UpsA8AAAAA6BA6MCE+nUPnRWRIdEuXSTpAoixYDgAAuw4mL5lArEavQLYtBwhMB38e5y53NmMzTCTUFUQsojO6LdYXAAAAABkQajFcRaxPX1JjSyI4qxoAAAAAEhPHNexDDErFR+RAzzTwJAABURSYNVhFdElkQqQtMQ8AAAAANgqGJWk7Kk5HVxhYaFBpPQ0bxQefH9ozIkLTRjBC+TKAHGImCS0MM+IykSdwFf8pQjbFNIAmaQwAAAAAoAK0FbEyOkVGTaFOO0XINhQxejCqLhErFCMAAAYLDiU+MTwzNCq1FQAAmAScHOU4lkgnTcBImzrxHgAAAADbAIIR8i8AQBpEnD1EKQAAAAAdCPQhgzaePG87DUMUTWJPqU+ETtlIlEA8NzYusRsAAAAAORJRMms8sThqJkEFAAAAAGoGDipnTXteUGMhXeRKjCmxAQAAAAAaA1oYQTJ9OVs2XiYAAAAAIQk1Ifo0IUSMR4dEDT6/OBktLyGWJXQwwTBiKI0XAAAAAEoP/yySOZk7hzpSO2c8lzodKQAAAADlErE6CFQbX+xf8lfcS/dInU31V9NcAV4/X6dlfGvka4hlo1h3R4I5ZjYzPwhLRFD8TAs+GCjYDQAAAABEC8UorTz9ROZDGzqdJ5sOAAAAACYKpCevPs5Ml0zkPcgaCQY0HMEuHjQaLlscxwMvF0Uu8DlCOiQvtRcAAAAAsg3EMlxN5FZZVRZIWC30KeMvGTEmLe8hAAAAAEcJAyJiMEk3VDdLP/NTW2UMbVxq2F6zTj5GkUGGMvk20kwTYxVuh3BIbQxoK2RWXfNP5jmpDQAAAAAtC8AmbDneQ3ZIq0f/QA81uCQAAAAAvgdCI1Q8f0r4T15SY1IKT+BBIys3FDkVGEGTXZ5p62lZXUw/CCwoNURGSVEpVwxYv1MvSiE80y2MIgAAAAAnBBcYYS4aOoZEFlA5VRFYVFkhUjFNa1a9Xcxfj169VWpE7DSZHwAAAAB8CtIifixCMDgqtBMAAAAAnQerIuI6LkZYShdQpFjTWotTP0HzHQAAFQ9VLpw9S0F3PjA24jIUN4s7R0IOSdhJz0ZtQlg6JkDMRlBSWmBDaHRlFVVnNjAzIEUUSnFIjEXQQFc+xzXtK20tkDjzQ1FGyz7cKAAAAAC5BdorbVGAYn5ntmEfTx8rAAAAAMMBBBLlKqg7klLjY+pspWsfX6A55wktI3UvUTDpK64gAAAAAEEFMSZ0SetZJ1zAUtU8FhsAAAAAyg+GLSM8WkMPSW5OJFVMV3BVA02GP8kv/x4AAAAAzgxjLohFjVF9VZ1S3Et9Q/pIUlqnZ8ttM21zZrVahk3qQSI3Uy94IAAAAABzCekoX0QnVBRXok67OTASAAAAANEIYR8BKhwtQyUMEgAAAADVC2glmy7oMsYwlSfuFwAAAACJAvgVBy/8NsYzryQAAAAA5AZdHT0twzCNLGYgAAAAAA4XLTlIRyZLuUZ2PoA7pj17OMs1RECXRU0/eDK+NhdGwk6OS2I7CxwAAAAA9gp9KMI7ekE8OycmAAAAACkN6C5hSMJXuF6NXvVXrE6FRYlC80BZQchAPzlVNJFJd1fsWpBXvU3xRVZCDjrBLpAgAAAAAIQL3CeCNvQ4BzD0I94vizoVPAs7KTbHMpcp+RYAAAAAIAwwKvo+yEdYRkw6XSEAAAAAIAZVIEg9AFEAWvJYnU48QAc0qjbRRTdOsE3vQlYuYiIAAAAATQnfJBg6y0QsRag8cSyVFsgLTihJPC5IbEnaP2Yr7Q8AAAAAyQsOKTE8e0LTP+kzyhxqHhM1xzw2PPw2YTLAPUBJFk1LRaYsgAcAAAAAjwi6Ijc1ZznZNfwvUDBTLUsknyYIMPQ1xzmmOSA3fjgmQ1VMvlHtVa9UD09dRoI1kDEeNww44zbVMYQiAAAAAEgD1yDeRIpYqGVpaXBk2FgPSfA9gC9sHwAAAAAKDIwsEEXUUx9YaVDXN3YULQWtG4AxBjfiLjkXAAAAAAgRojL4RhVQu05TQs0nAAAAAFcMASm4OGw6pC8SFgAAAABVDoIpEjVJPv1AoD1SO4I4/y95LtIrvi26ON9H5EttRMQzAxYAAA0DxRlzNqRDEEwdT/tM1kXkO4s9v0fKTlFOTEPqKgAAAADvA1MX3CwbNqE2vDCCK20vhjgHNDYgAAAzCtksRkvEW/5gp1sES9U4ikU2VOdXzU8HOcYEAADwCuAp2EEiTbVNekRKLgAAAADuAzUjtkncXs5j1lt9RYcYAAAqDHApTTr4QPc9XzElGwAAAADzClsjPTXGT8did28Bd+50/Gj3TisjAAAAAJ0ICSWgQD1XcmZXbpluqWZXVU044gMAAAAA3xTaP3Vbt2StYudVFj3RGwAAswRDGKgu7D8CR5JDQTPIDgAAAACiDEgtikWqUbVRsUORK9AtQDPbL28thSpDLawmnBcAAAAAPAWdGS0rWjAfLf8eAAAAADQM7jD+TV9ZQFeJSjI0AAAAAK4Imh9pLfA2SjfeLBAXAAAAABkMmCU3Mfs0ri9KOBVZI2gIasZhulBlOu8uVx8AAAAACw5vLjNBIkfgRIY5Zx/CJj9GQViQXLlTGDktCnkKZy7gTKJbKGDXW7BPx0HCOQoy7TaXRSNRH1OoTIo+MS/xHgAAAABlCLgiZTv7TUZTU0z2NooNiw6fKqIzhTXoN1k38zlNPJg51TZeNCAsmxsAAAAAcwHTEikvgzydPgo6nT1gRjFJDkdNQiI4iCYUEgAAAADIBbwiDEHwT59Vm1nZXMNZllFGQ/g8I0WXS/5TeVT1ThtFcDyrO/s7kDzENdUnvBcAAAAAkBGdOP9Ui2VqastjsVH2O6A8xFQqXl1d2VIBQjI0pyfZEAAATQzPJp8xfDXwMQ0iCA2JJ6QyXDP7KwYdAAAAAFIaLkJsVApa5VjhVF5Uz1ZXVBRLxEA4Q3pGGkQhPSQvzx0AAAAAfQgpH8Er0DIXM0orwxlaGGw+gU46UVlKnjfZDAAA+BddO3xJW0rTQRAwtBQAAGQMUigTOvZImUwGRE0sogQAAAAAhQyyJSs0jD/VQJk12h0AAAAA/w3TK2c8aUCAOAAjAAAAAPgG+CNPQf9Qc1TuTQc7hBcAAAAAtQUBHXs2M0pFVy5cu1kIUHFDokC3SglU2FbLUJw90BYAAAAADw36J9oyOTveQD1Fd0CzMp4WAAAAAL8RZDLqQNhGBUOlMpYNAAAAAJgESB0tOa5FRkXGOacjAAAAAKQH0x7DLm804zZyRIxMGk2YQiIuHBMAAL8QPjCeQoZOGVKVS4o1AAAAAEEAbxJrMi1Cg0u7UP9RXE7jQ8At9wYBHQ8tADE9K44bAAAAAF8GWBveKEQx+y90IAAAcwoYJGYyajTPLvUkgB+KMXA+OURaRW88TSgAAAAAngXtIMw+x1BDXB5gAF0wVaxJ7zqNNdpCzkq/Rmk1ahMAAAAA7wT4HIg2KkDpO94qzg8AADwOaitrOeI83TXJIAAAAABiBocu7V6tfjmL34tmgb1nqSkAAAAAXQ94Lao7I0URRt8+xDLKGAAAAABkH2NQbm69e6V9aHQtXPgvAAAAABAMeyYZNGw5rT8RWudvPntkhFiPFJfUlRqJrW53Tv9FFEqsS3BKg0jhRjBESkGYQ5xHUEo7SXZFQkjcTQ5Uo12dct6HtpAGjkN+I1z1GQAAAABjD+EumkM4UsZX1lT5TOBKPl6rb8F1O3HHYRpBAAAAAGQI4zQsXFduenSmb/Rdz0umaBp/6oULgPVrbkqTRRBTnFxzXnVZjE/FQow+wEAZRmFL3lC5UkpPMkvORhg/jDZjKUUvc0azYp1vpHKwasBTEBoAAAAACwpQIUknTy60PJhD80KSQc1AsEo2VSJd81vUTmM0AAAAAD8F4h9PPHdLpk6lSe4/ETX7LC8dAAAAANwL6ilAQO1LdkslPrMlsxNRNmBQ7V1tZENij1fJSDQ5Cy8VJEoMAAAAAAoNfSkWNRAzeiPMBwAAAACzBXAcZDEbODs4DzFlHAAAAABLEcwyykVWTM5HxTMKAAAAAADgCVsndDz+QDlDj0T+Qdo4kDglQx9Q1lf0WQZXgE6iPyEsqxpgIbA1Bj7gOcQmVwUAAAAAbQ+XKHouIzXXO81J81OFVEFRMEf8Os0+aFB/W4Je2FnJT5JHx0WlQVk62C0LGwAAAADBB88i1DkRQXc6BCR4AgcWaz1BXOBqDG7UZxha8E1fS1hEJzLHFSog9TmCRSJKekp+R5lDGkC3OwM19yEAAAAACxcrOedFykQTOpwp8BZBDC0sG0OhTZ9Moz5kHgAAAAADC8gi9ikjK5so3B8AAAAAaA76KOUx4TFYLh4rGiMAAAAA2QtmJcQvfjTRNCU1eD6pUK5iE2qTaONc8kbONEksIzOaMUAlswkAAAAAAAVaG8kw2zTnLdElhSycMv00ODpzPt8/WznuM1onshUAAHwJxyG0Lq01dzQYKCENUQfdHkE110UrSN9BQkR+S6hLe0dJSMtPxlOVTdY7hB8AAAAAFAmmJag8iUTqQkc34h4AAO4LpyaPNig/JEOsQHI5Yy6QNIJKsVLaUv5QklKMV8RWQkyuOpkgAADvCbEhXzAGOJc2uyuEFwAAAADzDJAlAiyiKwAolxwAAAAAkgvKJVI0zjp3OAwtehgAAAAANgM2HZU88UsfUm5Nnj9fJtQGXQQxGzI1NkFjQs85YDDcOslIg1ATToE/ih4AAAAAMgxTJwEwTi8tJR8WAAAAAF8P0SxqOcA6WzEzHAAAAADuB+8taVAAYJJjkFwZSr4oAAAAAI0KXCOGMBI6Vzw5NtUl3wgAAAAAhQ3qKI81eDhJMlgiAAAAAJcGJSI8PqpPoVkGWGxJrSoQCQAAAAC9CpcoEkCdSipICDhVGQAAAACvDMAtPUbAUNNQV0ewNIkaZgL4FKAuyjjDOmE+Y0InS6JW4Vv2W4BXOk5TQJ8ytDF6Pl5EGEUyN7oTAAAAAFMMPymGOoI+1zn4LOIn1T5ZUDNTFFBgTUJT4VkaWgxWpFCJTYNGcztFJhQMAAAAALkISB+dLCg0iDIHKL0XaRc3PRtSuFqzV/hHnypDDwAAAABfCe8jUDe0P8s6DiYAAAAA/Q9WL8ZBikuHTnlLiELpM2MfAAAAADsMMCVVMXw8GkGuOxYlCQCfCDgfoiteMYcyIy1zHQAAAADUCusiYC3dNzFDm0WsRclH9VA1WMdYhE5XNEkAAA8ALyQ/+0JvPVg3tDaCO1U/QEOIRYxIUkQjRAhIBUulSXFDeTkEOeNFqFAGUp9LJj4IKwEriSpGH6oJhiEILXIyoSzXGAAAAABaDEYqOz60Sb1JXT4qL+oywDxbPGI0QjjFRZ9LA0uTUHlbX2KDZQJl5GINXmZVTEXGKAAAAAB0C8wp6D+GSkVN+UpOTXJazWSGaEpmSl+tVW9TA1lIXjdbfE/MN0MOpAAAEsMuUDlLOewvWBlJDB8oSTa6PUdFcU48XZJoy2vKaCddfEpuNGk6nD1APAw5KTbdL8EnSSAAACQNeSj+NQ04Nzd+PAZCHEHvM8sZAAAAAKkLOyUPMWc56T3QPKE2ES45IAAAAABMDWssQUMBVBZbIVt2XIVftVzgVpNM/DziIAAAAAAyAvkclUCAUqZYLFRJREomAAAAAGwMZScAN/dC50yhT8tKkzyfHwAAAAD1C5ImsjcaRs5RMVeiV3JWh1KMSII6TDX/SFxfdmr2bEVn5Fj2RP04ETP1NoA5ekMpT6lSpkymO84dAAAAAM0KSSSrMxE3cS3DEAAAAADZDfApADdwOKst2hmTK51HC1SKWjBasFQdTYBDR0ddUK1UVlEeSsw8hytxGwAAAACcBuAhcz8ZUyhcgF1gV59IizBpGAAAPQMdFtIupDyXQB85ESMAAAAArBPzNLJD/UViPjY7yUYjUAlPNkMYKQAAAADnD3wt8TtnQdQ9rzAlGgAAAAAeDNglZTAJNHQ1F0IgUhdZcF0pXY9ZdVYpUlFNikGxLYwTAAD0Cpsk2TYCRD9L9EvwR+BDqj/GOhU1+TJiLLwgBRjgM6g/Jj8VOfdBZ02cV51ZO1LbQBc1MkONTqpQXEzfRCw7RSogJ3Y5KEv/Ts1JtDvUIwAAAACkEBM4JVP1YGxkR1x2SJsyQiMAAAAAaQ8TK4EypTAcKkQcAAAAANUPQzD6QTBHTUJqMv0OAAAAAI8IlSZWP4VGfkB4LLcVmiwjQWVMaktYQrM2XDTWMbIr4R0AAOoSjjJYPt0+Gj7bPH1Bv0MzQjg+6TavKioZAAAAAFUOWSkuMZMxWSsRHAAAAABeCM4gxzENNYArKx8RLSk4wjhtLYMRAAAAAP8JEiQPNTs9VT+MPUw5JTGRKLE1MkP7SO1G4TrUHy8mFizYMM0zFTTAM5Y6EUQXSrdFMjJdFAAAAAC4DRQoITRBQ95LD0zGTOxNMEt/QQ4uzyiLOIQ8vjSDHwAAAAA5CgIj/jEPPA09QTOQHAAAAABPCUcjkDX0OgY2eygCFQAAHAMuGQg1DEF/QYo10xcAAAAAFA7CKic9WU1kVT9TVkkIPBYvdCpAJcQpxy8fMyE1rzl9QGRHHkyuUHdSA0+eRjxCzkMNRvlHIEVBQeJGTEoZTXtMbkf/OgMmJxIAAAAAMhG7LjM8IT5YNX0hlQgDLw5Q+V0OYWJazU0BQoRBp0IyRMg/zDdqJ/gQAAAAAGcUbTlPTT9V1VNJSaEzCg8AAAAARxcZOxdNOFQtVLZRxE31RFwzxQQAAH4QxC8GQXxGAkIZMkoTAAAAANYOqiwCPTpG10b3P1w5XTmnN50uVhMAAAAABBB7NFlNt1dAV2JMYDXzDgAAAABaCjMivCeiJ+ck3SgtNGA25CcMCAAAAAA+B7AhCTefOIAsDRUAAAAAFArzK9dN/mVdcIlwN2c1VQBJckVIQUU9ijw/RBlI00ieSE5H1EKdN28jAAAAADgSQzNrQtFDMzktHQAAAADnDoMsfzqqPaI2jyVDDwAAAACcCvkhcisALbAmVBcAAAAAlw88LEE2QjdfNMUxJzOXOlQ+FjtQNaguHClWI/4hIDPJQPpBXjZGGwAAAACrB44fYzKoOjE5CC7tGAAASRJwNoVPC18wY5Vc80niKgAAAAB/D8ozFE3HWFdbMlkdVm1WLVYvUPxCmjS7PmpQVFbLUMBCbjifKsIZAAAAAOoKJC0ZSUFW9VhBVIZPCE5jSbhFrEavRfNADTIxGBQVFzcmSFpM10RQMJYPAAAAALkHXyKBOpFHC0pdQCAlAAAAAIEQmzRdTFVUHFD0QTE3Z0DRSS9J/zmaHo8qxDvTRipJfENHPQc6SzvFN9k+OVosagFyCnPtbvxjbk4BKZ8tMzJxLQIcAAAAAKcMfyVmK60sLCd5GAAAAABRDWQpNzkpRWtL4FKVYX9r6WuyZEZXukqBQxg9/0tbWfVaaFHtOa4LAAAAAFkR4Sx1OQZHzk7yUTVTC1XuVJdRpEhTM3siMjGxQhtMt1fobD96RX5zefppOU7uN2M1zjZUQRhQRFrvXDpWA0ZeJdAI2h9KLW8wGC14JusbAAAAAMEJOCeUQIJRv1fhUmtH0UowazqBMoiYg+ZzZ1YVKtsfqzH/O64/IEENRGdGA0XqPcgtcQ4AAAAAFg7vKMExYTMVM2s2ky+SNqg4tzWFNgs4EjbDOfRCx1OdZyJwjW3XX3JG80OUUnRXeVchWIZadFggTY08HDdAPZw8aTWFKTwaAAAAAAAHeiOSPlVN21ihXzhiIWBMYABk0mTMXDZJtywAAAAA3g5VM7RNw1gtWthXWFTXUr5O6UcGQ4BFpEDdLQAAAAApA1UYaDEhOPoxbx8PF/Uv9DruPp03KB8AAAAAYgWGHqc5a0nJUh1SmkPqINgLhDADTLhTyU7YP+4xjzSgNFc9mD0UN7Ms0hQAAAAAXgZVJHhAYEmARK0ytizkPPJMAVtnYSFfWFc6TzZMd0OzNHIoTB4AAAAAWgcVH6cwmzRWNBdAZlHdWMBXslidXONeb1ogSgA17S2JKcErCjBFNVou9xkAAAAACQbgGfYqpzbYOso1pCedJnY/tVKHXD5lEmv7an5jH1DwKgAAAADxBpMeyzJ0Ops2Uiw/NShEh1D1WXxiCmtPbutqB2FVUr9LSkIdMiMhAAAAAGcLJCraQddNXlL4VJZSDkt6PDYpzzD6RX5QpFX0Vs9WNVH2QMsoAAAAAE4GliVXQzBO2k13RHsyARsAAAAAFg+DMXJLFVwVZo5ouWQqXIlRc0GGJwAAAABkCyYqhEAqSDlIe00cWLZdgVjnSEo5vDkUPw8/GTvGNVgu2x8AAAAAXgvKJbgzljR8KfoRAAC5CjwkHjVtPy1DekEmQRNDfz+TOP0ptBYAAAAAPw+cKWkuIy02KEYo6ywbLdYmNhkAAAAAOQgOHnQngirQIgULAAAAAC8IoiEANQY89z6dQTA/uS39BuoHdyMvPPhJ0E8rSiM6hyEAAAAATgvDJac0hTZwLw4nnSrONk896z0jOrM0iTW9OHs2zzfmMWwkfg5PGFA7pEt6UqhUFFepVxFY61I9R1czyBgAAPUAkCHBSENc6GJtXtFNiy7qINozbjrVNNUifw+oKrsy1zHsJUoLAAAAAHALXSNqLZsy9DUjPG9DjE0eUrZP20xnT65Vz1o9XvVdUVwXWDpRbEp1Rdw+dzlnOmg7ITp+N6c62EOLTURUqlM/RrUvQBBKDyIvOkMFTOFJ4kH1QDBCwj/WOWIwxSZAFgAAAABJCboiPjaYRJ1OyFHvUMpLZ0CdLvsmjxYAAAAA1g0FLCNAWEq5TH1IBz7mK2YPAAAAAFYMHCTmKAEr7C6nMM8qvhkAAAAAvBUqO05PQVUcT7U7xxchA7UWaC7dOL48ADtFLnAQAAAAAAwIoR9QMP0znSx2GgAAAABvEy0zT0AZQt05YCYaCgAAAABEGsI8AksjTa5E0y4SCAAAAADVEIMp/i1ZMcA0/jRDMrcqCBoAAAAAQxCILl1A3UieSUdEBTwWMAEZAAAAAIMOUi43QtJHOkHaK4AD0xh+Ni5FSFI7XPll12gMY0VXpE2KTGhHdkQVQwpAIjuBOWFBKEnVTSJQ+U5GSbg+eTAZHwAAAADeCc8gLS5ZOac7eTOnIAAAAADsCaogjS3NNLA17jOmLKsu4TClNpw8tj7xPOI59zb/OJhD+0YgRB49LDVQMHAxSixyGwAAAABiHUtJ8mKkbttvqmbPUFQsQRsAAAAAwgSgG6YzVj/IR35Kc0fSO/8gAAAAAO4Gdx5UMko5kTWLJ84PAABQC4ojiCz/LW4pvSevLjE35zabLJ8njTArMrsqExoAAAAAxQYRHngzgz51PXcvhBiOIvgxcTziRkdSz1hoVlpWQFqCXnxg5l0JWqNWqldWWZBYmFInSbY4sh8AAAAAyxXlONdLN1e2XkVlkWsuboJqjGD8T/A2TRuDIWEnOS6UPQxCcT46OxA3WjiOT/dpgnzLhCWCcnN5WjBT81kVWQBVM1b2YWtqF211aWxfTVIQRYg65ivJH3sB4h2iQ4VWoWeCgr6XCaENn0eQYHCqOfkJ9yJANRxBeEBiNbogAAAAAL8MnjKQUnBtAYsQoTyrOaq9nYSFPGurXBVZj1OzSYVChjwwOzI/5ka3TW9R5lYZVr5Kxy/MBF8c1jq7W5CCaJ92rFKtfaJpiahebzwzQ7lTC1ohV+NJZzY1Kasu+TBeJxUPAAAAALEVC1Tog+qfSqwwrcaijomrWCUVAAAAADAQJSxJOMY4DS13FSgH9CLUPGdH5EQeNr8rnFFEf2+bR6jgqVmgeIk+Z9hZI1VyTU1OolATSyJBZzRTO01Id1bKXjNhwF9+WItPUULLL/Q6Q2vLiW6XJpk2j3d4CVwUXDJhEWMoXnZUD0g5Mbwq1jeZOGYu0Cg9KVMt7i9xMnE5/Tv5PyFdfHv9ikiOtYUmcDNOni/tMfk8aT/yOM8mEREAAAAARwoMJYU1VjeHN2FHVV9OdrqCsIOZePddPTAAAAAAJBtbQWBU6F1CYAxeRlfjSFk4byEAAAAAbAcpHQYubT16Ql87GiscJ3Qx3jtfQw1IHkmSR7xHJUv5VsRf8mCPW6BMUTHrFAAAwwY4ID467EnxTv1I8DT8CU0Itx7PLbQzzS0LIPYgRCjfKWoqoTB+Mnk5Lj1PQFZH5FT/XQhjjGNYYktjomfFZuxdX0fYIyoJAyJtMvk2zTDrHj0XijzHTiBU7U37Op0YAAAAAAUHwhy+Mdk/AUQHPTIoQAQAAAAABgc9Ifw5fkUNR5hFT0p4TCNF3zVEIgAAAADeDWoqYDnbPPszsxoAAPcLqi2wSNBWoVtlWGpPU0uzTJZPd1Z2WvVWQkl3LowMAAAAAO4NuSoJOk0/gjedJfsplDFoNpw89EWYTZZRa1DbStBFB0cdTIRRNVcuWgRb0F4QZcppEGtJZ/FdvE2SNQAANhIhLc8zFzTGL7MqmSAAAAAAOQseLUlGEVCIUXxPrU8RUoBVElABQhkw3ihyK6AtqTARN69DIkHLNEYuwR4AAAAA+An6JpI9d0hkTM5GUjhGIQAAAAAiDrIpYzZQNigqlxUAAAAABAkaKsFGq1KvUmhIQi4AAAAAQQnbK8tJcFbhV8FO9TYAAAAAugxMKeg6XEapTj1RflpBYtBi/ldsP9w8Y1I4Xn5it13uT5U6qBkAAAAANQVsH1k5E0NTRIo8nydMBCopwk9aYnBn52NHWKFDMjhRNcMrRRw0DKEs7keJYZt8G41bkiSNpHzMX31KgkgPRylE4kDqPT89az6rQLBGwUriSzhJREUtRelGEkxUS85EeUDlO1423yYIGgAAAACBDMgn6D8NYMR664eqia2BIG/zWjRVDUiQOvsuYx8AAAAAKx9kRTNXcF9EXTdQbD0LPPY+wj2APcU/Uj8vN5MsmyPvDAMofDk0Ss9VelyPYG9evFbZTPpKJ1pwaW9ut2oXXS9JczkUNbUzOTPpLFAeAAAAAPQD4hg1MR48dzv8Ll0WPA5SKpE49z9VQDFFW0w5THJGS0LCRatK3E23Uz9XM1qiW+pXuUkcLQAAkwycJlcwEjKUMpAxwDGMMHsnTRYAAAAAIAvsJeg6PEvUVRhjNmn7aPNjvl6wXIJg62LgYIhea2CFZTRnxGPBWr1OoEULPM46MUASRhFKYUl9QpFAdDulN6wygiPdAQAAAAAkBc4Z8izjMoEueCOYKCM7yEKvP3wxtA4AAAAAVQZIHe0xkjxDRT1J6UeCQgA8GDctMdIsPCmdIDIBMhkDRH5h12/bcxpvAWJGTSw3KxwAAAAAMhi6Qoxc7mTNYNFPmDFLFgAAAACIEZUwEkD5PyQ1KSxENudACUEAOIE2aE/7X11kEmRUYcxdmlXuPGATAAAAANQJfyKRNPY7ejcrIgAAAABmBoYplEkmVYVUH0hnLSEYCTJHQoBP+lhMXWBbSVOuPzUZAAAAAMMK3yapOw9FZEMXNuYbAAAAAGgLQSWZMtEzxCvTGwAAAABOCAYe8SucMbAuTSbFGAAAAACLArgs91YJa/lxBW7xX21LkT/9PH8yNBoAAAAA4A1RKFo05DeIMa8dAAAAABsG4CXUQc5GEUL2NoYsViKTH643GUxYVwJYVVBdQ8U40y7xM0M3l0exVU9caFqrTyA+SjPfK0szlznXO003tCwGHQAAngg5Hu4tZTykRFlFmj6aM9Yk9RquKu4470hsUKhPk0YjN/wfAAAAAFsMGyS6LlQ17jNgJuUHAAAAAG8U9DPaQEFB3jmNNQ410isOEQAAAAB/CR4hPTXRSA9Sc03zQjEzTCIAAAAAVw7pKTQ9nE93Wldfp14AWhxQyT8THgAAGhaPP/BYHWOhYhBYuULeKOAQAAAAALkMCi4nR5hT+FeDVphTflLHVAFWUFOzU/5aIFv3VOZIvDYAAAAAEAM8FvMy7UhbVY1VLUpbNSQnRimrQ+tZm2RvZVRcdUf6IwAA7wg8IZIxdjUhMF8hAAAAAMsEIBv3NQ9HLUxCSfhJuU0UULVOr0fFPOczeR0AAAAAjQ2jJTY1y0SwRZg/3z4iPpQxEhjJGtYwuTZKMlAkAAAAACYRozCPPmM/YDZDNOxIcFteZHdonGsabG9mBloZUe1PrE7SUAdXlF0dYAlcS1DOOo0cAAAAAEEAOBRTNrlINU+hTORFGUMPRPw7oShlDgAAAABzBYciuEMjV/JdGVpSSsAvGjeeUfRlz29zcUNs/GFmVdVIpDdDGQAAAADiDHgk/Sz+NBk0fDEsQF5NqFXjV19S70CrLpQOAAAAAPUHoR2jL849tEgiUB5TVlEwSjU+ly2aHAAAFwuMLStJelTyU6pGJycAAAAApQBSFeE3f0vSVKVWz1GwUtpZaVwZWLJSbUs3R+VD0Tl0LWwaAAAAADUSOTZfTQ9abWLSZQ5kKV35TVM42jZnPo1K3FEQUv1MxUJYQhlE+EXFQWw4ezjJNG4uZCSZDgAAAADpBIwgsTw1SahOy0/2TuZQ+lNpT0xA4isSMPg45zweS8la/WE1YItTBDviKocuzjTCMlMoGxYlFCg4Pk17VIJSAknnOy0y/TJzMLYoRCshKvYwlTu3Oyw4GDFGNec/BkHKPDczCymQLFAxdDEkLbYrIjHwOd1NPljRXedfal30U5hHtzx6OxsxLCfnNWFBND/LMn0aAAAAABgN8iUQM8lClk+gVMpQNkb1PGBGkkoGQ2wxAR4AAKYLmSMZLvoz/TI6LZYgAAAAADMaVkCxU+ZaGl/zZ41vDnADbqhtuG5VbJlfnkXPHwAAAAA1GhA/alClV8BYXFiaVZVQ/0aRNqsdAAAAAP4NuiwtPxNCbjbNGgAAAABBB8wsQFCEYzNsx2r4XgtOPkjrQ2lCaEMORVg9CScAAAAAlA23O6hgPXNteNtx4l02O3AfAAAAAJcM+Cg8RIxcdWg9aPpdmksCNK8g/SmIPd9OLlr1XRRZC0yrM0sRAAAAAF4THED7YNRxKXfpcvFmYllwUxZI0y73GgYrFT67RudDjTU3LNIzmjf7MV0hAAAAABEJbi+wUGVkEnTVe/x6NXEeXSc8RRoAAN4eYkdfXaVlwGJTVdg9ByEAAAAA+hDLLBc9hlEhYVtpu2liY4lW80aiPGsxaB4AAAAA6Qn9It4130CnRE5Es0z2Vj9f4WVMaoxrs2bYWudM8EBCN3YvKTC5N8c37zPCNPkwHifJHu8xo0ejUn1WzFbmUaVFTzUfKfktaDh6OMgv3h4AAAAAChH4LGA5jkAdRzRLYkynScJCyDddMkExuzaUP7JJj1XaW05bk1QSRgUviQsAAAAARwbzG3owTjuiOy4xYRsAAAAAURKqLJcy6zH6MGYzzDNRMrEwLDGqNbg2pjSMPQRHvEyXTYREnDezOKNEzUqJTBBMF07sUAFNWEG1Mm0WAAAAAN4HCiF/Nh5B80XpRFBCRDwcMn0dAAAAAO8TazPBQvhHQkVDQAVH4lIEV7dOxDaECgAAAABBEbIrzDSiOSk/NUx9Xghsn3Ikc2dusGTgVT1F1Tv6OlE6cDwHNvExoT6OWPRlumgUYoRYaVKTUFVK2DhqHgAAAABcEYE5S1jCaDVru2FnS2wr9xkAAAAAIAcrIHo3TUNZRUA+TC7jFgAAAACqCi4naTwyRURDhTUnGAAA+gpcIi4q7i7vLaEm7xj+BOQX6ywfPqdKpVEwUnhLzDwDKIoXAAC7D38rrDiRO4E48zqcQW1FnUhDTj1Tx1RPUa9ME0qRRTY+yUk7U+VUSFJVT/lRP1VKVqdS6Uq6QQM1diIAAAAAEhD3KrE20Dj+MPwdLQWcILQ9n0tyTtpG2DPvHRQt3zrNOsAvsRgAAAAAkAnJH4MnLyupJ1QaAAAAACoQcDEdSKpRqE4PQRMwPCqfGQAAAAD/BtwfMTd2Qb0+aC9dEwAAAADYBkAjXD/gTmtWa1gCV8BSlkxpTHFOJVKVTzBIoDyaMbs0NzpHOOQyhiovMV9Ab0dLRqFCUURxS1lKizxJHYQNpi1SQ2pLFU3zS2dFG0CiOhM15yr8GgAAAADjDcUpaDykSX1Q1FFhUIZRzFXOVOBPeEWBO4syqxwAAAAA9grzIxY2RUK1RdxAqjgcMXEytjXIOjQ6SjE4GAAAAABGC+Mjni/yNV00HC6QLvop8CvFL6IvpSkKHgAAAADGHeBDV1cuX+ZfZlzXWCtXMlPhTApLH0w/TsJMn0SgMSsOAAAAAB0WKz0vVWpfy12sT/IvAACJD7wqzTeEOH0s5BQAAAAADAgtH1A1GkdJUrRVPFLhR642ZiEAAAAAjwZ5Hgc3JkaZSvBHTj7IK6QWAAAAANEARxueO7xIyk3lStRCDzalIAAAAADRBl0hpjlfQmc+kioAAAAAjBGWMkFJ5lU5VQ9FKhkAAAAA/xYcO8BNnlRuUWtEwCuyGdAphTHRMfwryB0AAAAA+QvwI60v/DdfO089N0Q6SrdMwUxrSTtGqjZBGQAAAABCEZgpSzDsM7k0VDWsOGlBZ0HIOYwrHCDLK35BFkorSxdEIjQ9GgAAAADZB5keATJ+Pfs+NjhON/1GalP2VZVMkjcRKi4yTDqmPUs+3D5kQrRF0UwcVzNhgmdUaxlqImPfVbJDFisAAAAAMgzyJgA4NkGzPqkwIyK6LslEJ09cTTQ/8SMeBAAAAAC6EJMoUC7VNdU6TzmsLyYeAAAAAEQNXiWwMW8+qkL6QCA9TD4hQ3FJx0fUOOEWIy9ETAJbzFtPTtorAADBBPUeeUBXV2Fhk2CcVBM+FTNzPCBHyUeOPSYlAAAAACcL1SLpLog0VDRFMys8BFNPYcJiEVmdRMwgAADNB84frzSwP/VDtESoQN09qjeELjEfAAAAACoLQSRgNgBCTENbPulVV3a3hIuIl4WgfI9qtk13IgAAAAC7BNEgsTy1RIpASTLjGwAAAAD7CFki/TW/QlxaoHKlfrp/lnW9X45C60NKST9Muk2ETAZNBEz+RDU4XTZhOIRAY0R4RIhFq07YVXpVDEv9N0cwhzy4P6Q3DifSKo4+XFp0cFl5wXhbbWxWJDpnMcAqrC8oL2op/hsAAAgIWR7LLmw1LzMsJ7sRAAAAALQO9i01Qy9NZFAlVIRb4mEVZU1gKlX0QokkARjUMCM51jwoSAlcjGohbhtmC1M5NcsMAAAAALQXwTVbP2FDQEXMR1FL8E1RScBAG0DDRplJ1kTJO2UoAACbEYcp9CshLAUq/BsAAAAA2A41J90vfzKBL0YiAAAAAMUGpyNYRLhZ8mKNY8lbk02HQVVD8U8OX15pRW+0boVp1WCCUzc9JCS/KchBtlBmVfRPgUEiOFk+VUO6PkUsagUAAAAAwgZoJgxDqUzhTeNNmk1JS0BCdzzwOL43mDBqHwAAAACGEFEpSzCjMvAxTy2ZIAAAAABaArgha0bOVmJacVOrQicr1xAAAAAAjxB5L29A/EaMRo5Cqj+oPEo0GSwtLN4+v0sSTfBHmUXCR45I5UC5LQAAAACBCfUf0SzEMg0yQSvcHQAAAABNC/khFy7WOpZD+kgrTgpVY1pFW4FX61GMTolRnlWiVWVPu0Q5PHc3IDNvL/kroiEAAAAAiQwgJEA09UfyVPJf9mSRYWxTtDYDFAAAAADZB2UkRz9BTJhM5ENKPLQ8Qj9WSQNVVlvDWalPcDoaGgAAAACRAIgXyjawQkxD/zhcHgAAfAChJs5MWVyXYKBaS0lgLxcvsjokP/s4ZyQAAAAAOASyJJ5LzGMXb75vmmXUTpEv6Su1Nak/j0OLPR4tkQ4AAAAAWgnEH8ss2S9FK2seAADsGx5Gb2Abbc5vFWq6W+lHSi27EAAAAACDDtom1S1JPXlQO12xYSZdAk1gNVAysUSpSvNJrkO1N9Qprx8AAM4D0iB5PwJNeFVTXKZiBWfXaHNk/VgfS9RBAzNwJEQryzNoP+tIUEkUSFlGiEAtMuQtQDHyRJxfaWpTa5tjrVVhTGtIA0iNSLBHDktqRfU08zLQRaNWd2bzb6NuhmKiRvccAAAAAAoR2CzhP9lVMGULa6xnbF7rWQtcwV+JXl5auV8wa9NvO2vtXMhJyjOIGwEJGyNPO5dKd00gRWY1JTNcQHdClDxFN3M7e0yxUi9P/UZqREZQ11vnXo5dfFfrT6lCsSs9HpJCElNMWvJVJkTeLWwz6i3cIh08mFE6W/VaglLPRsNSSmrHdYF4mHNcakJljmTDYm5iMWS4ZKFfyVOsTmtOiVD3SudAMD8jP51FgU6hWehhpWeGaONmTmUAZ3BqwG2tcM1y8m+oZ1ZXnENIQaFEm0beQ5I9bTXGL2woTRoAAHMOiya/MxpKel2LagNrzGI2VHNA3zE5MgcubiZeGf8MUSanMrc7ekdZVMJdemECYCVb3VUNUldRJFQOWmJdw1stVjpK+TtpKVEaAAAAAL8OoCd2NXdGQUwZTRxG1D5SSjpWo1omWFNOST/bNEMkhyFRKOkrwishLoUvjiv/JzAp8icCHo4NXiVVKsgsazS0Rd5ZWWbWaLFlqV9SW79V4k93Th5RtFHdUEdLOj9WMQEbAAAgCuAfCit7M1c8RT0BMcgUSww4KrxBdE6iUA9GnSkAAAAAJgLLGU83OUTPRBlBTDj6LYMq5SvVMugxqCwWMNw2HD05ReZKTUzmSU1H+0Q5QBI/jkRuSSFNQVDlVLVZGlzqVgZJ1i/KGAAAAAB1EG0odC4tMVsynTemQD5IkEwQTrxM/Eh8Q885BiEAAAgR4TI4RwlPOVBVSmY7VycEFwAAAABtDwQyxkkvUq5OYT/fIgAAAADOCLwnoUOEUIpRO0dtMq8YAAAAAO0RriybNX06vTuiQbdLCVLkVPRVz1KcTZpJg0FxNaIu7jIAOuRCoUCvMsIWAAAAAI0GoR5UOW9LMVIcTxBCvSkAAAAAVAvfJ+0/UVBAVYBO6zdkEJcqqDYjQZdDCkW7TQ5ZO2HcZF1jJF6/WIZVUU3mPqk6a0FISZFP+E6JSZ87mCtTMP83wjH2HAAAAADAFjQ1Sj/eQGFAaT2IPUs89i2UCQAAAAB9DY0ptT/tUGdYuFZFTB84LRsAAAAAaQbhHm83H0YkTelIGj0yKwQXAAAAABAS5DHWQ1xLB0+xUOdSjVSBUqlKSkLDQBNBCzg9MyY0qjtnQK08XzJfIAAAAACaDLEkUDSnRL5M0kyKQ0IzfzNyS11bY2KIYhZdZ1XMTVtE9DKNKxs9CkkvUXhaO1ymVmhJ5zK3GQYTDjTBRedIDEFKMOwq5ClDKSQsqjKYNhg2KTHtJ70Z/gAeGFE4t0VKRxM+vig+CAAAAADxC18m9TuWTzVckF9eW8RW21aQVj5Q4ELrNtpB0FDYU0FLKTpxNeBG/FSkVplRYUvWTUZSbE+CQuswIi0gNKk1AD0XRN5ClTPDJJw3YEnuTchCuSV3MbE8h0B1RzVSC1TyTnlOgE+FSUk7Nh4AAAAAzQYnHfwtYS6+JZIa8hzQLgIyqSkXFgAAAACREJkpdS+ENJ48qj8RSOtRa1o7XfBa9ld/VYVQ2kbbOVgqcQlLI1o02zm+PDk44y7jLvYw+C9+MlwwYyoLKw0rdS1mM2M65j8tQTY8fT5USbxRHVZ2UpdFtjcPNtQ2oTXBMMQjlhEQHqU5uT8pOHshAAAAALUQkCoCNGs1dC/NH4IJESMnOBlFNkrcTiZVOFcAUwdKWEHyQcNKQVMdV35UvU3eRplCBDgLLUYZAAC9DOckvzFPPEBFLlAnW19gFF2GUWhEV0ACQfJHtEt5SLE5biEAAAAAzg4FJ0Aucy50K3Av/jsIUmxiEWooawlosGLyWutOET5KKVwWAAAAALUJkSQuOitHRk2BS5xBGTJoHAAAAABBCDYihzV+N3QwSCEAAAAAKAUAHyc7hEqiUudXKVniVG1JEjgWPRhLhlCtS/I6JSC+DCMw3kuuWFNYt0kRKQQHMR8oNWg+eTxHL6AWAAAAAFcL5iL+LVsvWyVTDgAAAADpCVogwTDnPUBHYElhR4ZFFUMOQDhBMEveWDlgKGHFXR1Y7FAQRk43YDcxQOBFOUV5PS44bEJMTJxOr0u7RYFFBUseVG9dH2IIXztRJDPQBwAAAABXCpokGThIQPw9JTDiFAAAAAAnB34cIS3UNNA76kMQSh9PSlDkT05PZVIGVkRVnEr/NLQaAAAAAAUNxyzUQ3hNgU3LR9c8gTWuPhVP+1aWVXBLoD/iPl9MflUGVy5So0knOpcdAAAAADcCmhpmPGhQuViHVklJfi52CAAAAABdDWEm0DKJOPI0jyxYOOlJQlLEUvdN1UM2Qk5G/U5jX9lrU3JDcM1kZE6oM+YnvC+UP9dA+TNFGQAAAAB+CQEltj1MTkNWaF4sZmlpP2JaTNcaAgk3IMkvNzOtK/MYAACJB1AjIUJRWKNiNmMRWmhH8UUTWfhhmWD5WBhQnkrjRE450zNkOqRK3mD5cJR3cXVjaV9Tsz2uMmUn/BwAAAAArQt8Ic0sVDaVPA1HjFHeVs1XIVMOSsE3tSUsGBomRDWQQPNHnUmQRGY4HDdQUhthNWSyXfRJkiIAAAAAVALdGwhAfVZVX/pbJU12MwAAAADrCLctc04oX5Fj8F30TEkrAAAAAF0QrjFuSb5W5VjyUbxI9k01VohYDE94NAAAAADrCj0naUHRVfFf3mCYXSRepl+0X9FaJU+cPDgeAAAvEq8xdEROThdP9UgPSn1YQGKGYjtZcUtERgtJUkjxQho3XiMAADALNC0+SZxWuln4VRZLHjsMJ8gd4iQJLno2ID7wQf5MmVaOXBRarlCuQS4sSB1QK3M+DkgOReM4XSuzIU0JIyBrL+M12jo0R15Qz1VwVhdVJlRYUIdLFEgZPPAjAAAAAPYOszBhSMxTEVmvVqtRZVH5Vcxc72OOaPFnymPXXBFUP0zRTDFMAENAL+ELAAAAACkNHymXOcQ/qD2QMv4fwiqtSNtZHWJhYn1b+lDbQicycA1uEl46TFfTZeBo12CLS6oiAAAAAHoR7CyrOhBH/06AUSJOmEliQutBLESFRGNCbj5cNXgluBJGD+Ysh0DqSiRMuE6YUF5P7EWdOhk+MkfDUPlj7nFOead6jXZ1ba9jh1zeUY8/7S1DMq062UQySOVHTEtiUPVVo1eJWtJf9mBcXCROSzX1N1tW82TAZ/lh81UfSVRBnzcXJQgSdCdnMrZA10wtVLZUXldoXjtiQF3kT9dDhjwfMTYXAADDCiEiPjYHSJFUAF+bYYteoVXTRN06e0exU+ZUtkvhPt1F8VRtWxFZ7U2xPYw/7U21Ur9PzEMdK9UeDjgZR/tJgULBKoMOWhHkMnNGyEpHQ0Ax0RcAAMEEfhqTMcw7AjwYNL0t5zKnQutNS1EpTihILkJ8Rg1LtUeSPGAtiihUNMI/q0GcN8kbAADQCLsd9Sp9L4InfBByFI8uETdVNSkueiOtFAAAAABJDwEqWjwvSoNRvVacVpBSoU0gSs9GU0XEP+c0ximaKNAsOy9ENdFB90WePnYv9BEAAAAAIA4MKy1CJlXoYWtp2mnaYntT3Dh/CwAAAABHEnI1AVGBZBFrYWYNVq0/WTzOSo9T1FZPVq5Sykx/PnwgpgbbJf9EK1Q/VtJMUTeNFo4T4zaETuNcEWO+Z5NrEmy+ZzJeC1x/aGNwSHEObGZm7GRbZAVktF4+Uq5DJkLiSldUrlnEXFNgdGHjW2VNjjIAAAAAkg4pMotLcFQCUphGbzSOGwAA4RImOdVTYGG2ZI9erU7jMs0MCyOlOulFSUa8Op8fAAAAABUOlSZcMNs3MUBhRoJK+E2oT4BLa0KqOgk4fz8qQWU4jioAHwAAAADSEBgwPEA6RLlGEkznUBtNukMLT1pfUWeaadxlHF1FUoZEOToUQBdL7VR8WhxbYVYlTQNBgDv4ODAyJiuRHY4ecC1xMvMttR0AAOMOhioRORw+HjoZL6Ij8iRnMtQ3mDOfJAoMAAAWDsElwS+uOD1ESU9UVEFV2VCpTRdMo0FMJlAGAAAAAJoBJhlqOtxMDFP4TaQ85RwAAAAAWBI2K68w5C9eLjAxBDFOOM1BCkrLTvpPJ1HFTDJAWi89HAAAAAA6CVgjRTqGSHBNc0dZN2Yv2jQpQMRPwVwMZFRkaV+iWP1RoEwVRmI9WjS0HjcP/iuSO8c+tDfsMtNGyV5tbDxw52uLYDxQFELNS9BWLl+1ZI5ntWXCXLdJkDu3RQVNwVFQVBpVoFHmSpRBpzyePH08MEeHUvBWZFMbReAm1wlCJ2ZB9FSHZGhrf2sOalFqUG7ZcOhtX2ifYnNYvUdfKwAAAADnD58qVjkjTfxfy2rta6BhQ0qDHQAAAACIDFAk6DPlRUtThVitVDdNcUZlQ7A8kzLdOTlLt1jpXSpb3FBlP2oomSksRz1cwGTTYl1XKUdQOpszckL4WtRkt2NCWZhGSzKuNydBVkdISMtFWz2nNV4qrB6+G4IvsDtbPfY7B0BMQ2NFwkMsOmku+Cd8GwAAAADXDfcu10YdUkNU+U9HSDFCCEF0SnNXdV5eXlFYtk/sRo1LnljZYvFkil+lVLRKdUFqSeZYeGReaCJoxWYUYjlbzVGcRVc4+yq7EwAAAACoDkwuz0O0S/BHiTduGAAAAABMGKI6lkyVVONROUSNKgAAAACeDzMnBS4tMe4yMjSnNLMyuyybHgAAAADCA7sdszhuQfU9SS4JF4ssjUVsVd5ekGCVXEhZgFZRUZVGhjplLxIgAAAAACoQ5C69P8ZDL0FfPL45yjd4PzBSxGHqa3Bw7G/FarVf/FA7Qhs4ESkrFAAAAABxGFc75E25VNxQ+0B1IVsEaxkzM89DbU5gV35YdE+AOaQKqQv2IVArXSzLJpYaAAAAAOsJjiFfMWE5PD+gRJ1FEkBmNtIs9CuqOjRG0kslSvJBwjRlKxUy9TxDQNM7ty0dEwAAAADVBWMhuT75ToFUFVPLTFVDNz5WP/hG3E2ZTaFCNycAAAAAAQ71KiM6IkAJPtsxJBgAAAAApguoKUZAo0gmSFBAqi4AAAAArg6jJSAstjD2NEY39TZcNLUxwDfuQohK3kVlMqwscjyXQyxKbUucTF9KUkdBQQA5/CoHEQAAAABsBrIkjj94Re067CWFNVdScl3MXnpc+VqhV+9OjT7dLEEuTDh/RNNYM2ggb5ZsdF87SW89HU73YwdxtXWHdVB2k3jIeKByaWT0UwNE2DHPKQQYjQbOHc00O0AFP5gxahffAYcVly9UQIpWHmlvceJxz21ealVmzVsrRM0Xew6LLYRCWUulS2JJk0iATfpUlFbJTQk7ORweBEUYNTIbQ6FKPVPNX1hnOGdiYSxjKW90dVhzDWcwUBc/s0TFRBdBuz9eQow9NSpEBA4H2BtlK78uNDIQRLhSS1gHUns/1xwAAAAAZBJLOLhWzWoFddZ34HYydq5wO19nTAJUNmJiaHJmel5PVuBX3FxCWx1TFEfKOko2KT7nR1xOS1HLSa88bDyFPfMzkyYPGQUrtzpLQylIJkn8R/1F70cjSyVIeUQIT39bNV8XW+1OBD24KsoWAADGC0cjijDmN5E7VD2BPdI7pDtBQvpHmEUVOIstLjqcS+RVvFoAWTNUiVGZUexbyWf7a9ZoVV2PRyIqAAAAAC4XtjvwUl9gPmfwaDZmWWB0WEFRWkgqQG87mzqINMIlOw/fDColgDVdRK5JvkurVFViamjcZuBcFklYMqUsdSAAAAAAhAfOHXk01EYVUP5Rx01bQFMkSAmKIKUzXUEzTF1TJlPJSYw1OBcAAAAAbgibJ8RAikrlU9Zglmn/aiBkWVO4PoQn4w8AAAAA2AwMKKo6yEOKQlY3hyEAAAAAIQZXHzg66kkJVZhkjW/PcbproFxaTqNSkVSeUs5J7EIJQuhFkEqyTdJT01kEXYZbKFasU/tZvGBRY61l2mdkZR1a3kQwJggFAAAAAIoQ3TC9RU9QglN1UQFdv2w6dVJ0jWkGUt8p/wP7D/M62lhUZEpkKFnBPscFAACNC2Ilpze5Q/5L+k0TR8U44yXtCQAAAAC0DhAs9zyJQulIxFaQZBNxrHlIfG14C23AV3pCJT+SOOgsbxkAAC4L6CYTQN9T712UX1lYlEa0Jx8DswETIKZB6VE8WoxZ31G0RIMvAAAAABsQkS5AQC5Iy0uaUfZZVly9VYhG2i8OG1sPuyoFOYM/rkITSs9O900vQsQuRiypNDI9gECYQJRCsUNmP2M+3U2UXGxmS2yparZgck13MNInETFtPWpBNUVtTIxPckigMmcV3iZON0xEI05IVCZYmFuvYspoAmgCXHhEzRvbF1Ep8jC7Qc9cuGwWcmVtmmG2WChcLl34WLpQT0YeOXEiNwY6Ihw9ekjcSUdGRkBJOmYqehQwFOYsyDP2L8AhJQS6Fx8xgUOATkJVpFQES/g2cyS8KRgwxjg7QnRFVkLMN3wwuDHiMshAIVI0Ye5o4WddXYNIrTBPK+cwGTbANQ40Py1kGQAA3BCGML5H4lQTVQ1JtTG7LIE1djDeGwAAAABXCyoqHUSoUiVYXVRmSE0+6DA2GgAAAAD6AiQX6i8fOos5DTVAPslMjlT/UwFQy0tDRUBBq0yhVWBYPlUQTzdHkjwSMroiAAB4Dpgl3C31MX84+keLUGRTh0yFOo0XAAAAACgRajfjUQxct1o2UIRDJTzbLnkdAAAAAPwIgCLUN4ZCP0NcOt4nMh1oMnNBaUKlNSYc5CGMOU1Iw0ywRl80NRYAAOsSrTV8SmVT0FbTVIdNeUFmLQAAAAAdEzAw1TspPAU0HSl7MvI7iD2/NR4xV0sXXdtlG2f3YCBY31AbSZc+GicAAAAAhgx1LHpERE70TQBHKDiTNeNAQUy3U2ZZ2lnoVBJN6UOgPCs6bzXANEovmCUjFwAAAABJDCUtMEYvUMtN/j6RIQAAAACgDnQy/UtCV/NXIk69PmdCBU7GUK9IMTQJEeMHfiNCOzhHXk7CT5NMO0igQv47JTTBKp8cAAAAAKwVrzpsUR5bwlp1UFc5cw4AAAAAoAp4KotMP2XEcZR1bXEtZJZJeBsAAAAAAwcSHyo3skXKSz5KM0VzTMhTgFb7Vl5YTVgSWDRU4VfnbiyAFoe2gyB31mSEWT9UOkNGK0c4B0rdTqlHJTNGFhUmfD1oTaRTXVNKUUNWel4ZY7Bk91+nUuA4whD5JpQzvEJMWEVtaXcoe3x/1oX6iIyD6HPIYKNctmQ/ap9riWWAVk9AczDRMvA7rD8sOigrXBkAAAAAWQJXH8U/q08dWXJeuGHiYQ5pUXi5gq2DZXoBZ+JYkFyDYE1eiFagReQdFAyhLGhH2lNKU2FFYTKBQXZP11YIVcdJ1DcOH3QEeiYwSfhaAmMJZqdsf3fqfrV9oXKhXc5Mp03+V3JgUWLXY0FqpXC0cndwxm3Va1pnaF9mUYA/gCqIHgAAYA9yK2Y8FUMuP50w+yMnPF1WQGfWbYhrAWTbXRFc2FlrUbRBEj88V9Bi7WFEVGA9ID3MQK4/jDF7FAsmmEoXYGBo0WUQWwBT1VVyXARgtmFSX+1c411lYsdmv2kdZzpb5kI2F9gLtCNcNelC80poTZVFijiHM4w2oDvaQDJGVUNXOJ8naSZeOPtG6koVROUxDhgRIyA7lELPQFU35RsAAAAAHgYEGxYvLDlIOHQpVB7jNmJEekb0PW4toiqKPVpSil5OYLRXfUeJOPI1XynqDAAAAADpDNklWzQoOBwwHRwAAAAA7Aq8JOg1uzoMNBggAAB3A5QYITMBQVdEaUJfSGJV1VzLXRxbM1k1XLteQlkRSrU+tEBWP9o4mjr6Pms96zmgMuo4tEm2Vh5gomJWYBpcZFb/Tv9DWz7FRVJKskkmRH47zjH8KP4ewii9QSZQE1YBU/FF0SwAAJgIryCONPw/f0a/RH465izFFwQRuizGON86YTXBMjFAQ1GyW6lgEV/OWRNRwELzPD08mTQQL+YeAAChC7gpb0CTSohNOEzaRtY9BDELFwAAAABOE64201BbYP9jClz0R1At2w8AAAAA0Q4qL/pHFVbzWb1U3ks4SiRPPVKUTVRFOT78Qg1MM0/uSwFAmShiJxg5tzzlN9s1CTsCQOJFvUdASFVML1ANUURLpz/rOJpH+k3XSt88iyA8DYInCjkwRFxKRk1zTK5H3DzNJQAAAAB0EA0nFy7sOBZDHkx7UmpT5kr2OqU0ojVBOV1K2Fq3YPZcW056PPYzDi2fKzQ52E+lY2hsvmp9YS9cZ2XwbbVrnFyDPPAJAAAAACAIJyGUN4tC90HCPQ5JV1VDWAFRYkSJNoAyaTi1UPdkMWtoZ8VZFEGYM7M6Jj+HN9oiriC6P3NNlVLWUAVN6FJcXmFkLWTaXERPQ0WkU19jtWtAbBBk0FMnPNUxLS0JNkk+zkJ9RAhBcjdKHwAAAADoDpE2PFYBZ+FqH2ZxWqxNS0c0RRVABy4FHEkzGU2mWClZiE7bNEACAAAAANkJnSnUSJpcL2IKXgVVOk2CRz05FRsAAAAA7Qj7I/44oEAVSEtVpGCGZrlj9lfzRkk9fUfqT0JSb092RnE4rTUuS/Vd8mQVYrZUgDj8DXYL4yJfMTY8D0WRTZxQ4lATTDhG0kCwMWIHAAAAAJ8PhCZOLjA92kwSV95ad1iGVuhXG1z4Xj1cEFOPQb4orx6zJiww3DO1LlQdAABGEiwv6j2KRzBOalLnV9ZZn1rfXWpgrFy8UZZCqjEbKDMeAAAAAN8eK0YYWwtjDWGPWZJTEFreabJ0lXi4dPdmfU7WOe1E2lXrWU9WOFCKSUJGA0o5UOBTuFCkR9Y+JESQTSpQfUrCPVs0PCz3GgAAAADiDyUpjjJvNFQr1RMAAAAApgzwJm41bjtTQTZMMVqOYkZjgFz1TxVNsFNyVWBM0zYsHu4tZztTRrJO5FaOXPRdNlhNSmw2rCEAAAAAGAaoGi4v5z3wRxxLcEcHP2k5wEfjV3Rb0VZxSqwyqAoAAAAAeRDyJjkqbC3ELHUySDwSPf0wvxoAAAAADw3EJ8I7jUqpT4pJcjmBM7VBlk8nVmlUHEhiLdoTmB+uNs875jKWGgAAAABTBmQhZT6kT3pVXFCMPmIcAAAAAB4QuychMpI9uUELPOEpkwkAAAMPvSXKMCc7fUGnS1lRHk+pSDs8zi/PNnNKMliKYQlmqGc4aXlnr14lSxgrAAAAAB4KPyT9Ov1IHUvIQA8r3RkAAAAA3BMlOSNTV18AYLRcx2S7cyt7PXmubf5ZF0/8RoJA0TsRPGQ75DMzIQAAAACrCfEgFjBOM4IsQSnCRjdixHHed3l2FW9KZidgIliMTTZF0UYeSYNKxEYmOgwtAC52MzY3PjhFONY1kzR/StZlX3RWeE5xtF7/SdxRLli4UEU3LwsAADsJOCGWM5s7+jrLNN0wJCxsMIcunCVII6A7GE3pU+5PjkDEJJYDAAAAAAcP9Sj6N8NHF1m+YHBf91eySV04jyhbFIAL8TFyUZJikGraaHJdsUeaJgAAAADHDAcu5kaFUFFQl0utRVpICEuQSKg6KCOjOE9W3WUga/5oU19rWXpaAVpOWM5Ti0/5TmNOY0ziSkRIUkUwPNMhAAAAAEYapkBlWAVlWWeZYMdS4khyPcEozRMAAE4Rcy+LP7BFv0tyVPJYWVnDWlNgJWX/Y1FYSzoXFwkxKEhQVeVZ2lsvWXVRyEQSMRIcAAAAAMMReDV0TDRU/E9EP6seAAAAAGYGVh2gNXRD/UNaNVgUAAAAAJsJniC7N5BPMGETaqlpt2ByT1s8xzZFMwQhAAAAAP8ELRnQMo1F2VDSXBtmWmmeaOxlNWMaYzxp2m5Hb8xnS1WDNacBAAAAAGAJRSXUPZVLj1CqTwtOBUz/Rqs/IzjdOSo8UDQRIEgK6iF2OL1LwVXpWFlXG0+wRwZItElQR+tBYjcdM/Y+DFeeZPFmjl7US/kvXwwAAAAAbRUGOSJO8VSaTm45TigAMhk6GjnGLWAWAAAAAI4OhiQiLkA62kQzR3BD8jlzNLxE6k98UPtG4DGbJ6Q/REmYTHdK9UYEPn8rRxUAAAAAdwm0JkI8eUIaQU09dkCHRWtIC0YKO9EvQzzwTjxZnVrLVFlJDDZVFwAAAACOAEkaijwaTj9Tv0zCN34NAAAAAMsYWDmoSU5R1FROVvtUP1i3YY9pY2l8YXtTfERzR1pOn06rR249wTiYNy85ZzRuLJIo9BkAAAAAaRF0M1pPnmB3ZZFhaF/SYndgB1UoONQbiS8iNrIzfDSCPwFImkmYQJ0pAAAAAAIYozmJTjhdEWPXYshgEWPZY6dfj1MdPO0NpS4DXbR0P3xReH5qvFTtQ7xAET1hRc9S7lXbTjA+CTNKNm86XTdeM4E5xUSiTQdNtkl0UKdWzVSWUbpU7lwJXbFV21MJXYtgaVwATMcnAAAAAHAHJCnFSK1ZOWAiXvtUZ0uURwFGDEibSz1S5Fz5Zcxp2ml4aEVkJ2DDXy9ipWHqWtFJhjp0TTNhVmnXaG1kpGIaXd1V800vTQBMq0MNMSkaAAAAAE4FoR3mQ55hFHCyc+xtRF+sR0k3WzCcHgAADA4wJnU1A0YaUsRYJ1o2VAlK7EphUClPf0VMOJE/PlLeXQ5htl27UwJFnz1yPg068SvmGoorY0L8U+RegGTyY6tfNlk3WANfJ2PZYiVerFOTQOsiAAA4FCwvFzprPuA7djJsIQAAAABlDBYkzjDfN4NCgU/iXh9qWG/ibSRnU1o6Sro9LjY5QVdcYG3AdSN3yHENZXBQNTzqNnU0qzYvMrIgAAAAAJYSjyoINeo+qEKQPFIqpSUmK8Q0QTWQLkMsCyr+K3kwpjG6KcMhZSx4QpRJA0vMSFZJ3k5AWEtgDGO9ZahnD2S2WnlK0TdDPiFYaG0geC94Fm6PWEMyOQ7QIesvHzV5MfAmxRYuGes7XFDkXVdjSmDMUx1BzSoAAAAARQNNGusxdTRTJAAA5wfzIC47OFBuXqFjr18pVGtG1D1dOKorLxZtEiE01EqcVWxV+Ul/M4AnEzZlP7ZANECSQoROmVG+S3ZBpzOvNn5C7EnMSUJGJj9eNpsphBNhCBwjRzvCSRVRjlGgS9BFdUQOSSZNf1EUWIRcDmAIYDtaq0wbO/gxGytbKtE15kA9QKg4GS/eMLdFg1eBXXlZu0tYMuMKAAAAAJ4eFEPnU0pYbFKsQk8pyAxkDaUlfzEBN6c5fkBKVK5iP2pAbJNpvGXKYIVXFEjwLgAAAABJCAslW0eSYSVwnHTabyJhw0ydR99CSzyORdpRiVUPUyBQVlCAUgdU9VNjUtBOOEVqNR4mtRuxJ6E23T3APEUzxCXZJzMy9TC2IQAAWQe/Jfk/WEgwRAA3SzAeN+BAFEoqUbdWA1xXYe1lOWaPYbdYP1DgSylIwkEfPFE3dzJQMUQ6aEZiSkVMMEdoOoIsaimmQpdSSFiFWadXA1YmVTVQLElbRn1IykaRSY5GzDUqGkUMwyjvOmk8sjCgIBwpqzgISt1U4FXoUHFGejwjOIQ9vD7jN1kq+CToKyE5HEIvQqs9HUfHVAZZ81RLQlcZAADCEco5olUfYfxhHFzJWH1csFxqT+suAAAAAMINOCVgMNg4FkCAREhABj04TZ9jVnDYcn1t92WqY99m2GOSV91BEzAHQSRX/l6lXLJWsVDTSNA5hRoAAAAAbAzXJoQ6vEWJS1pULGBCZfpgrlMXR95MIFFoSHwtDxEAAAAAGwbCLUFQqV+xY+JhmltNUzBJPTlWHjAja0AATN9LtkAfKJIfPDNjOL8w3BoAAAAAHCv1Vn5sJHH8aTBajkuqQ+8zFgsAAIUTly70QApWwGK5ZM9bcke8KwAAAADtCY8q0k1oaPt4CYGCgv19cHXhasNf5FSNQ5coAAD+Bb0bezX6SKlT/1b6Vu9TFFBGUUVZhGFBZNRhyF1zXZ1kQmxEcmZ2KHgQdidu0V7YSLUyJSAAAAAAhwotIXEvqjUGM78t1javSWtV+F3rYmZhX1t6WVdYtVucXyRccVP6Si1QD18MakxuKWt3X71OC0OaR1xYyWU3bYdv/m6mbmRx8HXqdv5zoW2RZllfUld+ULhJ+UI4PvA2qyr2Hj0r+TsARppKXEr8Rfs9djIAIf0RxTNCSABPck6QRnU8gDO+MUQ1GTRuKuMUAAAAAL4MZCV4NMY6EDleM8Uu+TKsOBdDJFHvW3tiIGYiZSlf7k/IMqwvkT1HR/1GkUC1PPI3ljDxJgcXAAAAAJ4LcynARhpbEGVQbKpx7XMFch9sa2PzWChM/kbXRDU/vzJbIQAAAAB3FRg8SFQjXtVeJVkDU0JQd1Q4W7dmQGxtaJ1fqlqHVW9Su1PfUipKMjksLI8qnR8AAAAADhjbRTdkh3KQdk5yTGd0Wx1TR0pMQ+ZHX1J0WLpVk03CQ1E7PjEeNidHP1RhWwJZkU0rQNQ6EzbhJEkFAAAAAOwMjyqLPqBEFUaaT+dbQWMsYR1TNjMAAAAA1Q+lKsM5QkABPz47/D0bSBtSeVazU/tHQi0AAAAA6gNVGtg0yEIhRQpAojyiRyFYFWGWZXdkwVtoS6o+KkVMTspOzUSjMMURAAAAACMVyCxVMHA08DyNQ9RGfkxIV+VgQ2I5XzRaHVZHVx1a01qjVgdOxD0XK64eAAAAAKwlRFHLZ/JvYm9BZ9JZB07TRTRFpkb1SpNVy2HWbaR44nyxeCptQ2E+XI9dF1zyUqo+nB0AAAAAcQoKIMcrhi8kKv0XEREpLTU7WkClPEczXzi4RoVKRkyVXiBvhnNgbHldK1XZV6NT+EfSNTsaAAAAAFkL1yWvN1k/zUpRW7lkhWREWX5Gfjw6SXdXSWOja7xrOWNqVNxG0z8cPWJAOUi0TQpXimNranhpz2LUXTdbwVS7T+RSlVdZW+paOlUxSp0+4zhqSDFUJVaPVXZYKmLUZRxil1f1RtAvBwsAAAAA5w9qK547ukSYR/pHP0b0QUE6Wi+FMwk8ojojLXsiADtvTPRRdlAdTLpLuk+qTutGpTedLL00o0MvVlFlCW3ia2ZhqUy7MkcyTEfVXSxuDXYxdqtuRGEdWb5d72WhawBwQnK4crxwmGoBZL9jnWdSZTRabkawQLVDqU4iVs9YE1YAU2pXyGFSb8l5/33XfXx6UHOUa05mDGHOW+lXFlVOT1tFlze5OYpBl0S3RhhQpFrhW8lYUFL/S01LZFPsW8Jf6F13U1dD7Sw0HucOMjCTSDhUQlnIXnhivWRyYWJWokLyK/MkYzh6Pt07gzzcRHhPUlLvSs45qzlbUKZd718UWaFMWkK8Q+9NslbFV8JP9j1xJYgtCjqnOOUyTD1fTRlTpVDAR6FA1EXuSXlHS0QkRf9HTkuzTttO+EWpMRo0JU12XF5izmLbYExcwFYgUDBNHlKKWMNcbGBhX5haLVetVS1PzzszFgAAwQ0VJUEzREGkS/ZSpVQVUQtJWEM/StlRkk/jRQI5/jmTRThNvU4aSNU5DSloGQAAAACqEekuVj+fR1BKIEwLUCpXnmBjaYJrhWdhYhRd/FYEUk5M9kK1Nws3akKFT2ZYJly+WmJVMk1JR6hTXWOkbP1wy3AMayNhFFe1TUJOrlH7VDVYNFkvUlNDYzLIKhIrPjezQj5DOzmhJM0TWiWuNJU8ET7cOGYzJELkUcpXbVMbQ0IkAAAAABULsx/7LD06QUFvQ1hBLDXMH5MjHUdwWLVdc1g1R+ExEDkkPIRAUEFkSNdUUV1LX/pfl19dXpNaWVbJVXxYhFofV9RU+VwMZ9RrbWrYYW1PFC61DQ0LgyMqNEpAFE0CWFBeH1xcUlA/ax2kAQUaRDf3Qr9DVzzTM+0vgTCMJugRAAAAAE4LaCZdOq9Ep0sIU8NaGWC/ZUZtNnGIb79ob2LsYAZfbVfhR4Uy4BUAAAAAZgsLL95Nn15zY8ZdhEuuJeYP/S/5RntTf1VYTSxAtkOuU91aFV27XAxZzVkpZJJtmHGMcf1s1WXJWBY9RxUiEwg0QU1qYPppamzRZ4ZaNEFJHpcwZDlWOchBqU30UXhPi0teSxtQildQWsxVO0m8MlMMAAB3H5JFE1u4ZuNpumdvYRRVqkRLLyYNAAC3CpwjtDu7Tj1YsFdfTMw0ASMoNtJIjFcVW4pWg047RvQ8pDQoLqcyrT5zTNFSSlKoSWs2HR8AAAAAAxUiN7xOSF5WZIxk/GAnWkdP+UW8PZw5kDMFOdw+9T9zNlosuDmyRZZQ0F6hZodmll4UVnRVM14GZp1pymhjZN1dylRBR3k46iwDN69K1VPCUz1LhDjvKQdJS18mZTteSUsBMy0zCD4gQstAlT2kOvEwXxwiDr0nxzUhOhA1wiR4De4gEDqcSABMJ0doPdIxxiZtEAAAAACPGSQ3Qj9+PYo49TQsNM0tbi4CRTVTJ1eHVIROL0WRQktPzGT1cxd6cndYcPZrbGyXbxVxUG3gZJla5VUbWfZVQUweRqhLVlCYTPA8LhUAAGITVisfMdQzpDynTuVcjmMnYENRby8AAAAA5QksIIAvTTWINds04jarQG1EZ0ExOBArahoAAAAAAgqHKHVF1llqZT1oemPAWk5Y51XdS6M3Ax9aKIw1WkKNS5FXwGMcbDNv3G1/aT9khGFoY/xmpGfSYeBSmzspMwA2kjTiJ8AQugyxJJ0ypzYkMhgiggYKG90x3EDuQwZA8zcvNkhES1KrVOBM1jt+KzIlsTmkUoNdZ10/Vu5VnF6hYsNiQloxSUE37zbNP4dFD1J7YQ5riGtWY+pX/1MTWdZc4l6HYHNhhF6KWwZeamLYY5xfxFPBTbNbBWTMYhNcGVKyRPM1BS+fOqxFBks9SJ4+Uy46FwAA/h3aQNhQhVY4UxVHDDRGKe4zwDYNMrYu8jXwQ7dRhFyxYjxh+FgySho9eD/TPt80Eh8AAAAAIBlIO/9PpVsMXktXxEd1MgUmiTMXPO04aCyMFt8G6R0kNXJCjEQlQNtAnkusWTxjOWb4YwNerlkEWPNQrTxyFwAAAABwD2clMy8GPPtITlIxVLZSJVQBVb5TI08CSLhPMVo6WtFOHjzyNnxDEk8TWgtkv2h2aIFjjVgkSR1DQkmyTf5KIkDXKcQEgwgqIxA5yECqPic74UOCTmRR3VAEU3JY31pzVdRFIS93Jyk0gkgMUiNUrlOAVP1Ti05yQXInwCIVNtM4mC3AFQAAAADkAoQc7kAxWO1gJ19GVZRFYT+GQIFCKUJsQGVAUj3rO1M9Tzp7MmIlOxMAALwDpBrgObtOWFquYbhopHDqc+VvamRPVEZGUT1aPatB3kXtR39I20YJQ9s+Qzd0NZI9hkhgU+JWqVOCS61BCDrfR3NgNW8mc2ZtolxpQTgvRx7rFFA0gkk2WtVipmG6WWtRp0WCNyI1zzyCRQZL30wuS6BI7k6DWmtgeGQVbOlyi3RUbqZfu015Q2E/kkCSSUlZ8mUxay5rAmb0WwhP1EPFPpFH9EoJSZ48Ixz0E7Uz2EYET3BNYEGBJwAAAABlCk8g1C3XMFouAi3YKyAhAAAAAF4LCCY2O71Jp1S8WhxcCVa9SHEv2RIAAAAAcw1wMa1KaVQ4V4xYSFvTYtpkPV3mTp9DWD0GPOs3pjY4O189cjYBMuAwtTLwLL0p3DCBN7c3SDozRK9PpVQnUNtAeCSxDfAmVTK5Nbo2MTcINsEy6iRSG5cvszivNSgpCBb8GzU8MFAEZDlw4nQKcpJn9lYWPlksrjJNRf9S9FkaWTdPUzy2Lw00eD4DQ4s99Tj+QRNQa1bTVFlLUjkHJg8xpUVoVXNh02pAcFdvWWioWR5EfC4ZHwAAAAAGFsc38E1nWXRZrk6oQUVCl0d5Qi8/31AwYpptZnJ/b/dkdVPMO0AmriN0NVc3iyyMI4A83lIHWxNYtkmdLWkJAAAAAF0Y7TOLP7U/HDnvMwkyBDBqKi4x7j3QSRxVhly6XMBWpkqCOUs1eEKbTJVPm0nzOl8fAACkCxcmkDlKQqhCiDmmJYgL6Q03J0s9nUsGUTdTwVlcZQhs7WzTamRqtGp6aGlg408nNowYAAAAAF4XiDhKTEFT9U46Pz0jFQ5hJgNAJVEBWYRYVlSVV8ZgZGbkY9VYrUYtQgFLvFBHUvdNcEEnLh0d6hbOMRE92TuMM6IwhUXXYQF0SnzieyVzfmMpUyhLdVEXXyFqtnHYc71waWkYX0VQBz3xNWAvhxwAAAAAAhNNMxJFS0rgSnhH/UDhN4MxzDblOhpC1EaKRqNBGDpVOAM+aUgtVmtjSmv3bDVnHFz7UVlS8VYBWTdYs1YQUSdHCjrALLkZAAAAAPABricER3hVclskWo9V21ETVyReNWFaYINb/FpBXXlZ+U9bUABaumQyag5rZ2piamJskGzHaPRhfVvtV4FWhVFKSRVADjgYNPEzuTdrQvtGe0JEN18l8i7rR8RTalS9THNCgDhWL4Anez0KX+1yHXsKeVVtEVu/Tu1M9E3PUM9SqVIJUTdP9k58TeFIzkWHR51G7j3OMekvDEK0V5ZkkWiKZK1ZCVEoUp5V+1frVQ5PCkQGMRITlh32NuZCfk2vUrpT4FMpVYtUclNKUTxNclKYYd9rS22wZGJRfUAYR1ZTU1aSUQRGjThCOMFDrU7kVjFb51hvT7VIFVOBYqlsuHA1cBhu1GvlZUtaFUt5RR9P+FtfZC5l0GCJWplT706HS4ZAwjcvN1M5EkESRzxL+E56UpdTnFBxTlZSYFofYullOWNrWhVQZ0ntRQZMClb1XA5e2FjOTUJCjkDrRGZKnUzPSLVFxk6yV1FZPFl5XE9gaF8vVRlDoDREMggzRSudH4cpaD2QRAA/FC3EGQAAAADVJK9CKUzcVNxlNHP4eeN6IHYmat1YtlEMW71j2WYJZqVmT2tvcWx1m3KnZ+BWxUoARYg6cjhPRjVQslQSUMBA+SAAAKURmTG9SuNa52PIZn5j5lr1T79HZkWAUz1jiGnfZoNc2k/vR6Y/XjX6Ks4djgomIcU2nkjcVVFdqFwaV41VAVgzW59icm13dVJ6rXrjdWhtrmRNYOdgR2LIYTlcKVD7OzcqejNEPgZASj45Ph89Nj4wQhtFhkeLSIBG10OEPEAwvzWUNtky1TRYRI1RC1beUHtAbiYAAAAA8goCKllC+kweTG0/1iObDvMioDQpSAlVsVrUXPNdcF7jXZRZPU5ROGMNMwd7HZUx5Dx6QEg5uyNQFJwvMUSOS7pFXi/nGcswbjxxPWUwkBEAAAAARQvoKeFFv1QoV7RVk1etWqlatlOZR5c7hTQNLaUb/hW4N8VOU1xEY8loa28OdNxyLWkgVuc4wBUAAAAAagxnIjwu4i7HI7opaUL3TGNNyEmQR6pGaEK9NmwpzCrXLYcxTD5NSxZS11VUVYNQ8UgIRvxO7ViaWx1XX07WQZIxbSEJKOYxbzXaN9k/TVADW6RbOVT9SF9Cp0OWPb4x8DnOTDpUqk+BPywmzyBqO+tNv1TdUkhMA0rLVhlmim/vcAtt2meJYixbwk2bOkokKQcAAAAAYQvRKG9BylGxW3JdXlpuV6dSBkjwMXERAADFE98pezXxQSxNWlWlV95TH1L5Wl1mCG0Iax9hVVIoSKZGTVAHWmVcbFRpPiIgejOTO5I5TzXyM3syCyP1BgAANQvqHmctoDWBNBsyZzOvNDo8Q0V/R1g/JTZ1Q8lOF1VaV41WAVZOWWlewGGXYT1e4FfpUQtQllUnXFNcq1PERX5Eg0/aWHZdm12lWqxVSk1WQK4ypCM3Ewsk/DXsPhQ+gzJrGgAAAACiCSwmjz9vTARNi0dES1hUoFndW8hd52KsZYViu1ezSHIzAAAgDKgpz0YAWxlkLmNgXGlcNmXnaatlKVyOVE9VRlmDXKlb7FEBQCArVSlXOTFGxks8TkRUIlt3XdZadVgWWxFkTGs4a29jQ1nMWcddZlc7RHAsu0FSWLRg2l1jTzwxigAAAAAAVxRkMBZaxXfGgz+FrX5ycplmnGKtZJhmTmRUYLhY+EofP4A6JjaINYU61zpmNxUxFCcmJwlB2VefYvVkG2R1YpxfxFizTWBJSU4IVKNU11ZaWfBYFFUnUSVUklrGX91fuldWQH0TMQdlGZ8oLTLEPapMjFW3VcJMYDcIH8AxUEhoXfxrTXHnbJ1cr0D7LAUw/0TmVqZhf2TTXiRROTieHCEbSzVJTKdb6F/WWZ1JGT2ES8BdmWl5bL5mf1krSZxAVUqnWVFirmGWXn1ldW46b4Vl9VOhQ4Q/2EQBSDRGZkOvSrFRU1BwRxE9TzDAOGlQimMPbhpu/2LnSyAudzpLU/9hRGYxYaJROTkfOLhKb1m1XvxbWl3PZy5vHnACbgZsDGkdYWNU1knlRVtDsESaRm9FVz24KvcKAAAAAB0FqSfISZpcrmIRXkVUiVqhbBF3onckbrxZ0UKOUNlf0WFYWQVUtmHvbddwDWtVXqRMsDp3LWgvaDkKO0EzqjXpT7xh4WaLYfFSqUIjP9Ez7BwAAAAAKQK5JOxGyVgyYBNjYGMnYIZXmkU2JAAAAACDEHMrwELnUyVbcViDTPZA50JaScZOz1KbVP1V1VAlRoBDI0mlT/RR31L7UXVNvUnuSAFLqUstSm9LiVI4WNhU3UjtPGY5fzYoOF9CHFjpaflxmG+sYgtNxkmYWpdi917rTRQ0GS8ONGwt4hkNDnkxCknnU2NYCFgrVgRP+DyXHGsQpCPgKDUv8zjYQUJIKUvDSzxNDU/aTmBR/1e+XC5bwVD7O2YZAACAD7sntDS1Nwg4zDdbO4JUvWcAbiNqhVtHPwwwMEStTSJV3WPAcPx1SXHFYlxNskPiSd1SYFe2WNZVRk4KSyJUOFwWXmVYQEssPv08rjsdOdA0SS1DI+EltjZxQ7xKuU3hTBxKHEfjQeU94zdKPfdMEFgsWqxSrkj3Rg5Ie0RUOMQwTjtBRW9NyE/rUhhTmUs0OT4e2QaCHnw9bFcuZ0duB3CTbTZoFl4gSpE2TEN9S+1O6VWTYhpwO3lyfHZ69XQLbmxnMGR1ZgtmSGBKWClS2FPXVhVYaFThSk9FfEw8U7xUMlJfTuFMVU+KUYpUZ1knXOdYrk6mPncyfTVaPPo+N0GbQFw2AB8AAAAAAA1jJH01Uj54PIAyRC6eOBFJC1jUYFVkV2KtXg9e0l4vYa9it2CvV8tNWEqLT0laL2JVY25glFkMUKxE9TcfMIgwty8VKWUcAABmFGsvyT3QQ+9E1EQcSp5WIl58XElRLEQJR6ZV4mLvaDVoYWPeXjJky20AcpJx521LZ5RdsE5oN1EwJUEESq1IADywIUoByxKOKnk8q1bBbaJ6/X3ReNps8lvGRk44d0C7TSNc2GP1Y4RfAFrTVZdRt0noQ4RJdVXxXVthdltSTYJAyE8UaLR0uXf7c3ZrsWFtVOlFtkwVVG5VUlZRXhtmKGZPYp1fTGJ8aAJsh2rDYmFTiDwEQHJiyXkzhBuFRoAdeaF0eHRvcktsPV8nSWUjAAABBhYjdEIaVmJeB1yjTuw2uC6oQqJSfFztXfdZL1hOWqRYrE0KOT41XEWzUzJbkl18WahNdDa1FrgRLimfNB48gkS6S25PHE+OS1FJykllS3dRWlebWMVUj06cShlK10OkOIQ3h0h2WQpiOGELWlBV71kwYaRiPV4IWhZVbkpOQDI5G0VUWg9nVm2fb0hvWG12auxm5WOfYPdczFrbXptov20ibAlivk7BPDc50TktSUtaE2cIb7VwAG1AZ8VkT2LNWilKTDNXKhYvXzjdSOhd3mlwbCBpIWUjYQ9diF68YMBhYmCxXM9a3VbGUbdQ/084USdT2lHKU5pbgGLOZeBnQ2oFa5por2EPVCxIfE5HVO9TN1F8UN5OTFNwW2phyGMkZI1nbWohaDtixF+SYQtglVUyS1pOg1QSU05JPjyyPWhI/k9IUc5LAUFCMeYYAAAAAMYL1TeWWsVtcnUzdMZukmsMamBkAVo8TmI/HCqfFQAAAACKDCwmLEP1WGdhZF1mTCFAHk75VGFTHEyLQKkwxhSAFE4xSUE1Sgldx3KNfliBJXwEcRRpumtubnxrA2aCYXFfCl6fWd5PiEQfQHxDuUnMUsRXe1QVR2UqAAANFpY1FUgFT3lQbFR9WkFd91qzVdpPTkboPhg3wST0D7sg3j07US1Y21WdSb80+SEUN+1P+1wqZ4ZvunP6dFhyX2plX9JMjCoAAAAAZxuJPoVR9li9W3Fb4FgFVHNPqVffY8hrrnF4dUV1Xm7XXctArCpRTGdiv2ubavNeXUZjHAAAAAD0CIYiZDdAQK8+bTFTFgAAAAA7EOwsIEaOVedXAk6fNAkWiTbiUDBdiWC4XttZcFaeU8RLQj1aKIYMOgzTJRs3mDq8LhgSlQ4HKs9FJF0Qa41v0musYepUlUxCSuNW4m6DfS6C/n1fcgZmsV8wW+1NdTt1NXg1hDitQqxMvk/ySGA0fhAAAAAA5Bq8VEp5cIuOkJSLTX7pbRpl5mPuX3ZbEFmKVvRNJECUNIww8zioRd5SKF8saR1vMHY4htCWvp65nP+QJX5cbpNs6HO7eu96cHFpYNFTNkzIRIA1djKYQ9hY4WQYaAZtWX/kkeaaNJkUjQx6pWp4ZFNhXmC2ZLhwTH2Yg/aBpXcAYgU8AidVODI/gEKSVrt7RZaVoiGkL53jkIiFMH7scAdg5Fw9YRBhxlwRX25pkW8YcMRnw1f4SSdKjk58Ycp2HYOhhMt7cGfYRXslyhYAAAAAtBfMPy1Y/2DtXxBXjlI7YtpvTHSxbhNgEFunbjd/xoTnfghs2kfVFwAAAABtBYMevzLpNnUwhjL+Rd9RY1JdTLJVnGs/ecl9qn0nfrB9fXeyZh5DeBIAAAAAZQ3sJww7k0OsQXE1+CTCMmtJ3FJ/UWVEkCeIG0dAWVpNad1tYmtGZJFd51jcUa1Duyz6IyY+nESnRBlBfDoMOlJA8j0cNMU9UU25WFtfKl6dWARW2VrvX/Jg+VyeVQ5RklTKWIFbUFoDWeRYSVHaQcVBJE3QV39fb2G2XKBObTUfLoxBYU23U7VUdFGDTSlKAUkJTeBXzGKJaKhpYGcCYdVajlk8WnBTG0QvPQZH31LAWUxZHFAoP60iAAAAAJ0MTiLfMe49QUwKW0JjmGMlXehVklV7WHJYTlReUG1OXU2BT31SJlP/US1MIENkN9ItczE8Od05jjOsMw9An0pVUfdSVVCiUDJTVlalWCRXLk9GQek59ETPTt9RvFJlVN5V81T5Uu5T3VaiVDRMdkkwUl1avFszVkZLijv7L1dDo1ESVRROTUFcSShg5G4Yc2RtLl3gQfUsAzUzOyQ3kSknFAAAahe4Ml9B6EyBVmlZfVZvTEk5Bh6ZFXAtojSDNN89OE5kWKRfRmXeaNNrM2u/Y55ZsU8QQQUoXxIlESkm8zW5RgFSqFcFWwtfKWJVY1hjVmGpXOZR/0KnQwVLQFAxUV9OiEyVTkFVMVw3XeBWoki2ODE4WT+ORSpINUdnR8ZJTFdnZ41wk3CVZjtQ9CgAAAAAJQonORxeZ3NGfpqCZoKJfYJzUWKaRdk8UlUpZmJqE2J2UAtLJVStWvRds184YbpiB2YUZq1fq1QeTOdLplF2VrdV305ZV+5tKXpRfYh62XOlbKJm7FsbSFssFiM9MOM3jz7ZQY9Clj2xLsYVAAAAAOoZlEWjYaBu5W9MZSBLkxgAAAAA+g4eJzE29Ds0Nysspy3TOoZFf0quS6NH1ELpR/JYomknclxzm2zeXBBJHzcHJfwdCjd3UGddiWAuWPxEhDWcQABIxUzOS4BGq0MoTcBhE28DcRFqzlouQLAbAAAAAHsGASGcPDJPC1jJV1BTTVBUUXJR3k8QT95Tcl5zZ5hqrWlcZhljG1yITdU3bB0AAAAAmA5fJhM5cEaVTlFWKF4lZKlnBGdlYAFUE0whVhNgsmFeWfNE1yAAAAAAlQz5K65FJFO6VsVR9ELWNu89yk5GXfViRWD/WP5Q40YGQaFHuU4qU09WU1xfXMhT+z/xGwAAAADKFn8tsDcaPx9DokR9QsE70DN5LhQq/yQHLcs7Tj0lOVc43j2dR8RJzUVVRfNJwEy9S11DEEMbUvJfLGg9a3dv43VxemJ7yXjgc5xtnmV7XOdYK1hmVlJNtjVvCgAAAAAkCAkmhED9T3la7WL/Z41pO2QmVO01lxrLK3A74Ed2SxRI30RBSstPdk5MSP1IwVFtUshOqksBRhc9ai18G38jKTnSQG49ADBnJIMxrT9eQq04XSH4BgAAtRcAMUc6sDluNLUrvyBgJIo70lUDaBxyAHZMdEBs8F2iStk21Ty/SddMUkMyLb4TAAAAAA0fTz/yURFdZWDCW1lQSz8jMvAxiTT5MHAgAAAAAA0E5CEkRANZxmEMYYpbQlaeUctL5DsiLfg0NTsON6IlkAdWEywqFTQKObc35DSFPCBHS0u8R1dFgEs6VZpYXFIXQp4mAADBCv8p6EDqSTVIfDnsGgAAAAB+AAcczDprSQFMMEdDPlQ9VkA2OUQmAAwAAHUEGiryR2taD2pJdRh6kHaCaO5MUCMAAAAA2BtcO5dM9FSKV/pX5V1saIpulm9tbB1mlV3dV7pdE2y4dSN2Z20TXCBG0za8NJdAT0xFUu9WE1eQUs5ISTkNJqERAAAAANUisEuoY+Fu13Ffb6droWuEa8dlI13EVyBa1F14W0VQgjwGMKdAa1CTXC9klGYjZP1eD1qHVS1OskmpThpYSF3PW3xTPkaiQbRGS00yVMBaZF+OYwdki2D2WxhcuGBwYvFbOEyTNacgXCUzNhBAaER/SIVMi1E/VrFZW12/Xg9d6FieWUBgHWUxYvlTqjbpCQAAAADNDE8kCDjSRBJHtj+HNS8820cSScdACTd5OQY/R0P/V2Vtv3iAeoV2ynG4bXRlg1RKRzhL4lL6VdRWNFe5VvpS504IUD1R3FW8XG5dpVudW5Zck1szVghPKEgKS5ZY+GWcbCBu+26LcCNv0GZ5VUI/VTbJOGI7DDUhK+4uA0ZYVAFW+EpvMb8aBCbSNo9AK0oHT85L5T6tLGgVCgexIEE9BFCKV1tVU0qSQPtJw1ZFXeRjKm8BeGB5bHQMa0deOkvZM3gxMDkKP3tGwFJTXAteLla3RghDVFM3XeJfWl9ZXANX6ky/NTMZPCdhMwIz9yKlAwAAAAA6ETkoKDqQSFpPsVAlTQtI8EPEO/cqQRYAAAAAdBPBMrRK/VgQXAtTfT/QJrIfJztKS1lVkFsRXpNbVVXQTa9GMz4sMi8dAAAAABANBiQhOkFRX2HDZsBjz1k5Sp9F/khISuZQ31xiZ45t3m1taRBkm2C4XUVWiUU9LVEznkfmUKZQjUvKUcpkL3Agb8JhpkVuGAAAAAABFHov7D6rRw5ORVFKT65Ic0MqRKtDYEGdS55b4mI7X25Q9DIAAAAAMRbuMbJIa1gAXGJWq0wcQcMwgxsAAGoNiyeZOBtHU1TPVnFRG0pvSOpKTkYYOXgsAzgORblFoTvLLIE3VFKkY+toxGd1Y4Jfel2hVzlKCjnWMo04SkBnSLpIoz1rJ5skXjwSSwNRy1BdTQRLZ0yoU9laLFoJUOM4lResNzFTE16ZX3Jd9F5qZTxtF3GIcHVtMmg4YXFYK0TyHgAAcA6kJOIv2TDsKCgxXUxRXclk/mS3X4tZLVcTXBNil2VEZlphWlYdS/xEY0V4TZ5WXF/gY49lPWWrY+pih2KGXz5TfjxlNvdGe05OUsVS41HGTmBKjU55WHpgd2NbXl1Rkj+4L3kWdg7sLzpH4k/LTK4+ayWUEqYuVkatUT1Wq1edVxtX/VvoY0BnfmJDUkgwAAAAAMUWszmBUJ1b11y2U5w/6Cd+Hect9zzGQN9AskSQVZxpanNNdTRyN3KGecyA94HffGBxi2DnS1c3niEaMA5FektbSqZARzdlSAlbhGHuXr9Tq0KgNrEy8TOXQ7JSClhqVBVOIkvxTftT41T8TNc7DDF8Q1NYPWUzaoNpgGK7USFDQUhRTgxNR0XsNNweAADgEms2X0yeU4xUs1U2XCZk+mM3X7td62B2Yj5d4032MzgTAAAAAIYUgi1UQi9Ru1L1RnQxEjFtPtdElklxSk9EtDk7Mz46S0QRR1VAYjLBGwAAGgP8Hsw4Z0P1Q3E8wDacPbdEbUKXNusg8iFEO/BF1EvZTXpMJkkERXdB6UBiROZIA0r8RE46RSzHKPc5skSsSUxKyEYUQj085TsXS3hZR1+zXNFRZz7yKKsvr0kxUjhPgkT/OYc02SwUGQAAcgoaKL5AzEyXTVtD4CyLDQAAAACUEx0sFDbqNIUq+hUAAAAAjg+tMu9OJGOqbyx04HXhd0F4/nM3aKpYA1JYVcJf6GVnZJVdSFMURzFBcEO4R9hFeTvvLxBFVFqNYu9hDF3yWhFf+2N0ZxlqOGvEappp22WoX2BagFd1UmNIzDvLMocxSy3gK48pCi38Nk0/+j21ODk/DUgOTChHED8UOmI1wi/lPrZXamS4Z+JjL17vXy5mB2mjYoFRkT1/P6xFNk4vWtVgdWCnW5xTH0pPSp1b7ms3c2FwOGPvTdM+KD3nNjkviTLzPTVE+0Y7Sz5PTU++UCJX/14YYapcx1CmQxc/wEIRTuFbhGLyYf1ba1eVX9dqq2+lbTZlzVmfUCBNNks7RG01URwAAAAAMR7AOLVB50K9QQtG+E8SXI9lb2v1bMZtHm7va/plH1snTfg2ZA4AAOgThy+iPhBDej5IPKFJL1QwWYpdEmIbapR0q3y8f698B3IMYT1QNEUSQINEoEyqUKlMZUJUPyRQemBbZ5dll1/RW/1aA1p7Xp5nM2/cc153gHoievF17m7XZPhYXEf1LYUQAACrB14bRDdCTbRZl2EAZBxf+VC2PbYzkj4qULFeZmW4ZMVc71MSVzljamlpZ9BboUz+TEpWDVvSWEpOuze9FQAAAACiEYA6XlYZZ69yw3dHdhFvDmSgVhNK/zr1HgAAAABKEtkyQkzgW+BjzmhabKFs+GYCW19Pbk6IUSROr0XuRP9Jw05gVB5Y1FhbVIpJKTysM5AvfC6AMfY58D+AQjA6oSpbLulBKk5KU01StkroPSwxGSqVMy9BEUidSHpHDUbWPpc0yTOiNUU1fyzVJvU6dVR1Y99o0WTFVk9A1ilWEgAALxr9Om1PpFwXZVlnAGR1X9FdM18TX/tc+lTuRQY0RB4AAAAAeBcoPbxZ8Wz1d397W3gBcPtkEVoWT3xKCk9DUcRM90OAQxhTMGCuZZhi61rKU0FNu0awP6483z5UP8Y/ckczTK1PTFSnVOlRV1PsW3Rl+meTYoJZ8FUTW8Rhq2VtY+NZdEo/RvpPo1OeUJhM2EQBPk5BmERzQaI2qBwUDm8vaEgYViJc8l0oX0ZgoWAfXbdYZFeFWaRab1m4Vz1TW040TztUT1cyVvZT8FD3TEFJ0EAoOONDylreaDBsbGUiVLA8oT31S9lSdVSlVnNXaFOoS3JFJE5cXZFpRHCvcGNrBGTvXg1g22S0Za1gvFjPTYZFvEbfSeVLclGwXVZrIXOhcx1tQGNlXnBbr1ZxUgte6G1/deVzDGfZUvBSwVt1W3pTuUr9R0VM/lSIW8xbflS6TkVXmmKIZcpgZVfSTERE30H4S1ZZ8F8hYvJhCmJPZUhqLXCVdc93UnX+bP5fblD6Ppk4xDckN3xB/k5LWgJk3mxDcqVyfG5+Zn1bglCbSNM/FjaxLesq6DkWTnlfOWmEaUlflEsEOSE9t0rDU4FbQGNaZxZmFV6oVsxap2JnZLleE1ACPpQ8LkJ/Q+g+vEMvUXpafl63XLBa+FnWW7teTmCaYY9izmK/YHpcZVUtTwZQeVhpY6dtf3JkcexramVkXgtWhEueOmAxskBkTq9VglSVTWlGSz4FPHs/XUMBQ+dAEUaqU25bO1jTSJQpAAAjAkMmp0K7TGRMHUONOKs4jz7AR6tPQVSQU8pKxzhWK7Y12kmkViBbmF65YHliTWPfYuBeiFalSeI2exkAAAAAWxPvLpk+yUerT5ZUqVUEV+lblWKwZTNjyF1sV8dQakipQS5NwlthYndhw10qXfBdoFy6WNZRp0srS4NKOEnmRlFIPVaJab13jH1tfTx6gHXbbrRip08UP7FEaEy6TyVQ+1KPX2Vtz3PccFFku1ELTQZPpUeQNGgYAAAAAPkE4iKfQLZQklSmTO83ZRu6HuEwzzeZO2dHhVdOYL5hR2HuXh5dvGB5ZyNqD2VlWMBLjEg6R75C/EBjQQ9HgUr9SGs/dyd+A+4S7SqlOSJFeE+rVolWb00bQWA9Wj4TRuNQxFZzVYVMqTmfHAAAVga/JGI9nkdsSfFHBEvaUKFRukqnP705NkF/TLJSyVBUSYJEXkM1RZxJeU4kUhNP/ETGPYpH+1XBXT1i72dSa8xqpWNCU0w9az6mUDRXE1GjP+cvIDh3RapR8VvKYVJj919QVYNDXC85IuQxqUdMVlRe2GEjYJlbeVrnXOhgaGLqW2xLmjCOJ1w62UGGR+lQGFuUYaRjmGKRXIJQa0CONaNAaEp7UU9enWmFb7ZuuGe5XYFQxzyEOG5GDkt1RQ42cRwAAAAATQyxLgNKPlpQZGdpW2nCY2hZVFElUb1SXlIJTq5AZCntJnBFoVdXXYVYM0mqL0cSAAAAAPsTZy91PaE9bC/vJ3FKWmURc0F3aHPDaiRouGr4a55qImgoZTtjkV+JWndQ1jkbDwAAAADFFnAw7zwsREFITUsOT9pP7EubRjVCikDLSLtQAFikXDhbwFI6SE4/jT72OagsGhWCDrAhfSjsKHsh2hsrMDdI6lQhW15deFsYWyxgGGpGczd46nbnbpZitltPXWtg4WHCYNRbkVE5SLZC+ECmPtM9a0d7UyFdDmFtXwBcD1Z6Sx8/3T+RTW1aaGHLYT1bOFBiT8Bav2IbZV5jDl54VARCYyAAAAAAiwMfIXZB81EuV7ha2mJQbRl053Xbdal2hXffdjF1c3FvaZFZBkR/QS1UQmQka39rYWqoa2xsaWjmWydFKCarKcE8NE3NVeZXcVjyWnRgrWpwcmJ1G3L1Z/9X5UfkPi1Cv0RMREtEEUAtOiQ9j0R3Roo/1y4PFwAAZRjBLj00ADxpT8pd0mPCZE5jfmGfXqdcrVm4WdZaTVsRWqVZs11nZH9pFm6BcWlxFGqkWIo5QAkAAAAAfw9FJ4c2XkBnRhFLG1FdWR5fbl8vXp5hXmivawppEl6WSyM8lz8QSqFSwlS4UCpItDZRGwAAAAClCPwgmzArL8wnri6CSKZdLmbsZN9aQkonQghNt1qdY/xmgmZVYydeglUBSrE89irQDaQJwST4PFtLYlErULJIkDyQLrMmFRkAAAAAmw6tMXdNQV6VZ31qTmfDXq5QyT22KXoVAAAAAB8imEdHXnxqcG0LaDNb0UTXJigmITtCRHdDzULQT45bN2B8Xl5WUUglR6VTflzzYAlhH1/GXL1ZKVZnU8FRf1EXVXJcJmL6YKdWyUMOK2ASAAAAAOgGsS8yUVli1mhsaGdkxV7xUyRC+DVMNXw/BkqlUINS81A9TtlIhDvdIwgJBQjvHywz+zolOzs/RExlXYFtrHRTczhpW1fbSXBLcVAhUhdOlkRXOLQ0HT3FQPBApkHjPRE/gUJ6QxxLW1BTTMs9sitxOVtLQlBmSrc6OSbKFAESizMSTOZYCV2pXVRfH2A1W7JPfj56Mhs2y0EGUeVZe1y0Wf1TQFIVUi1PkEybTr1VsFt8XXJZjVA5SrlNc1lfY65qEWzIZaBV+TvmLHw0TELZUKFcPmb+ax5u4WvCZFRayFKpTsVJqkL2QcxClD4yMv0bnQ2KIgQ1m0RVTOJM60YdPGo2mUOcVDBeel+FWq5X5lulX9JclVBoQRlAaULjOfAiAADlFK0rbzaCPflHGVcNYmZlhWB7U8I/jjFcLzUvyC88OM9CsUmRVIBf1GIDYjJcZFEWS3hPZFt+ZHdnkWYoZUFj+l9nXH1W306ETlZXLWbfdfSAKIQpf5JwrliuPrwz8j27SoRP5UvSPUIyWDqGQR5C40hWXXBwuXlafBl5TnBgZ8JnNG28bh9uZmzSZrdXhzYAAAAALA7pJV5BmFa+X5VfAleqSwRH9kSNRYNRilpRXH1XtFQwX8Jpmm7pbLRnymIhXz5du1fjSlFBJk/SYHxpGWusZflXPj2hIuo7PE0fVDxTsUvnRzFOVViKX9djr2QWYFFWL0xfSwFT+VwGYyJlqWQpY4Vhd2CoXnVa6VEBSbJHrklNRgk/Fjj3MlwywyqeI6kq0T8iVJ9fr2MxYrNgg2UNbbZyOHRib4dj81RmUU1Zv1uBV81VKFtTX/Zct1ZZWiFlNWktZZdbDFUoWgRkc2o7aTNfAU5+QoJCF0I9PmE4gTvKQwhLDlZuZsZ2Z39Zf391MGFnT0NRC05NQl4vchAAAAAADg3MJak5SUmiUj1U4lCISIY6/ihJGA8h4UmCZXl2qH1Ye9Jw8V/iTqpKqlemYk5mFGULYitdE1RURSwqAjMuVJFglWBNVaU9dxrlGL9CD1mmYEpilVsSS/s5GTenO7E7MThyOitJlVxqaUJtKGkXZIVnCm+ddKR3i3rae4J4uG+vZaZiOWU2ZPpbmkZYHcsyuE3fVbZSmEoUR/VLmVIAWPxZW1g1U/tMgEjgRrNG+0edS8dV52B7ZK5f71U+UFZPjE97VYhdKGOOZmtix1fWTdJLfkvgRHYy8hEAAAAAcQyNI+4zOj2XQqxI8FHEWR1bA1QLSGc/6z81QWlBiTw4PehK9lYXXC1aFFBtO60bAAADFa00M0xIWmBf7F7QWwZZP1vZY0ZtTHMcdLhwaWmJYKBWF0aHLEEowTTlM/QmpA8AAAAALg63KjhEZlZlYHBioFzKUKBIWUsETuRL8EsWU1Za/llqTqUywgEAAAAA1QhsH/Y51036V19ZEVK1TNlVk14/XUZS50LyRQJT4FZRUE89biYVN1ZJs057SNw9vEfCV+Fd6FxNWnNYQFonXpxeEFqkUtpJVE12VwFe9GAyYDleoFjcTrxCYz6YRqNJA0hYRL096TFSLtYtxS65L6cz6zz+TmBc3WBgXuRYKlNpT8tIcjr4IQAAAAD5BpMf0zS7PthEl0xcUhxXDGDlZ7NqRmcKXMRK4D13Nrs2RkYTVAVaOlliVK1SUVfBXihlxWZ5ZO5bw0wiOvsguBa4OQVR/F3DZbNqYW1nbvht52rkZr9nlmqxZ4RdS0fsIi4PZTAyRwhVm12gXhdZYFKmUAJQWkxfRvpJ/FX1Xb5dLVoxXy5tPHiaeyt4aXNrcaFvompYZNthDGIYYLFdl1zwVjNLC0OsRgxO5k5kSohATzBDGAAAaA+yLSJJHVukYy5m92TMYbFh3mW+aH5mMluHQn8ZAAB4GBk2cEmZVn5dtV4+XIRZalejVVNWA1rDWQlZ1V3aZ/hyR3yyfyB8xnFJZNpb+1jIV01fXGr0c/94WHm4daNuf2SqWChN50ZuQgBBbD4INw8yGDoaQ8tHyUjGTP5U7ll5WyNe018lWw5MaEX1VzhjUmSoXR9SHEdLQCo4ajQwN/83JTRvLtsgXwoAAAklL0VZVGpc22J8abRttmx8ZnhgGGHzYyNqp3N4e4p9h3p9dH1tyGj8ZT5mXWgkZ0tknmc2bsBv5WiaWyNXJmJ6Zz1i0FKJQKI+ukVxS0RWPWJ3Z4Rm1GGWXWxccVxlXGxaZlKtSZpMnVpYZ5psnWk3X6hMezKuGgAAAABtDp8u805UZJhsP2pVYZ9Z81blVRdWmlnlWI5KWC58FgAA8xYQLQs6LU1XXRplEWUSXY1Rxk+UXt9xqn3Wf8928mBlQytCWlVQYBVji17NUvRBPjBXGAAA2A/7LHFF1VMnWbRZA1zdZmh154EEiN6HDoJQeUJ2S3tGgfOBPn2adVptWGf2ZgFpXW5lcwR1QnPmb2FnqVtxU4JPTUTeOahROmX3bENseWfgYqVdJlaYSxFD4j0ROUo9HElXUf1Q9ErHSTlT81uJXJhY/lfNWa1c21raUzxMmkWtQSs+D0NrVrtk1GqLbTRy+3fJe+J7LXmidWtycm85bSRr+WW+WpRH2zldQANP2F/sbPlyhHEda1NluGJ8YRtb1ElMKVsMZCgcPX1FxkYISPxGPUJ1R6RZJWf7aQBkd1bLSV5Ku1HXWm1j1GVbYa9WLEZpNTcyOj2bQg9BQ0KYSShSUViKWgtb0FsgXpZgL2DsXY1YNFBXUAxarWEHYgBaE0vfP/5LTVs+Y5ViAV3QWjteimDIWy9VOFJdVeRbV2FNZONhQFqAUiRRBVaSVuJU+1UzW01f8V3SV5hNpD3DKMIWHxHXJ0AxDzWNOQk87ENiUJBZ61zYWEBIHCqEI1wwzzMMLPQXrCWWRphXE19xYTNiKmQtZOhfilqtVqJSUE8rT0hOMkyOUNFdIWkKbgRs12SWWn5LUTnmMig8P0IrPecqtgzLE6YoSy5RMcg/NE4RWKpejF1EVd5I3UBoRLFH4EKmODsxNDLhNpo5yEBBTH9TolMXTCE6Bic4LkdBME8lV2ZaJ1/VaHVwl3GSajlbU0jIP5RB6z3lO+lCGkxuVLNcQGRiaI1mHV2iSCojAACaD8coUjjWPH0+S0sJWVBgYmIBYHVbhFdcVbdXI15+Y+llN2HkVdROXVCPVYhYTVwWXxVc5VQ3TqFLI05yUcRTZlgeX1VlbmiTZJRW9T1uLpE3aDpFMU4ZYA05MWtMelmAXZpeg17bXPZZ4Fs/ZaRuGXVteEp5ang/dMNs5GN+WsBPmEqmUaNYtVlcV8lWfllfYRVpYW2ebwNwKXD5c595iH4bgbN+Wnf3bS5mnmX/ZsFinVksUTVOqk6QT8NQG1UqXQFlcWoUbLppkGWHYapdKFoeWU9cqF41YMZhxWJmYKNWTkdaP91B8lIbYt1nU2WgXqJfO2recRV0GXWjd354b3e9dWJx0Wj8W8dKRzQhJ+M2cUFZQT83JyIBBwAAAADpHl9GqWDpbVRwgmtWYn5ak1rfXwJka2QrYkxeuFlhU2pJzkWsTP5SyFbiWE1ds2XmarppE2ftZ81pOmhAYNpSpUQPQxxGFE9JXYBmBGh6ZDde/VVvTyVOtVWlYqJrG29Mbe1ovmaMZj1lQmBnWntYw1mJXD5Zl099RkJNrmJEc7N4CnMRYu1FPjEdPvpLyFW4WKlWT1KbVU9h0mg5Z65eyVjwWV9Yd1lLYixo6GjpacJuQHK0bqZgnkkAPc43CSyaFgAAuRQSKS0zKT/dSIhNX1A3VJ1ZnV56ZEtrf28ccDxx7HU6e7J8TnvxeBJ1QW/kZv5cJFNERMQx7iPgEQAAAAB6FjorizCqM2M8aEXGRhpBfkjpYOlytXnrdTpmk0f9F6QXwjHkRvhX3l9AYRde31d9UnZNu0TIPdQ/RD8bPChDtVDNXXdmgWoSaFtgaVT3RjFEr0+MVRNUfFEnU7BaxWLVYzVcDEx1OHUx1jHvO91Qa2XEcE11QHgrfQSCI4MAfml1EXCxbqBrbWSCWRJRvEq8TJhTZF9faQpxknjkfUd+U3ngbzxmEWG4YMllS25QdM10IXA+aPhfu1hhTxdEi0txXj9nFGbmWuVHdz1tS/xW/VkEXEZfm2KqYJVWDEZlR0xfgnJHfMx9MXcbaaFZPFNVVC5XD1R7U5xZS19WY+Nk5WWlZHhg81hYVHBW7ls6XttcQ1gsUchJR0jiRSNBTz61RWJROFZuVoRXn1gHVOxHzTi0KZQW3hV+NYdIs1D2Up5TWVmfYhZps2viaE9iZ1mEUv1LHkqAR7RGqE0UWfVkxGlOZjxdHVROUipYhmL1bh51CXWCcOlrY2wbb+drLGFYTUw5yUebWqFkl2axYuJcNFrOXqZpA3Gbcndw2W2qanBka1zOVlFUx042RJ4zcBkAANEODyqxPs5LHlOxVJ1QQ0heP7BA0kiRTsBPD0+vTUtSmVpWYMdgbFwqVjBV+1qjXWFY5knOMHUSPyc1SqxhvW0kb0lmHlLBLjoCAAArErIoNTpiSTRRSFbaYb9te3CKad9WujQAAD4FNCd7RYdWmV7wXbVSvDpfFUEbzjowVNhmE3EXdAFwvmfuYsBjaWStY1dmZWtka2VknVOtPmg5UT3NPYI2liIAADoFkSJlQPtRNlmYV6NN40AIQZBNGVx9aNdxYnRCb25iRE5oSCBY/GKLZbpdIkvoOIA9f0beTudXIV+uYMtdnWSjcst7OX7CeqR1V3Naca5rjV+BTNU6MintFJ8jWD+HTkFTp1GXUTJaQ2JLYr9bRlGHTUVSR1fcXn9lUGcSZbtfglszXSphKmT5YG9ZGFeuW2FemFskVyZatWGgY2lhelshUjhFxDl2OZxJWGE1c3t86n3WeJBuHmJyV81RT1HrUyJWXVcMWslc7luCVu5LzznCJ1Y2HUZCT49SuU1xQCovhi1GRKhaMGqrcwF44XZpcTRpHl2ORE4TAAAAAGoHRyJvORRE/kbnTTFbe2XTavFq1GUkWsFCDxg3JLxCVlD9U1VN7DklGQAAbhX2LmNDzlTxXXheL1xZYWNqP25BahVf+lfoZn91+no2eLluD2BYTCc5TCyuHbkdEzvrRnFFmzjAHkoS4C7ZQi1PIVfPXEZfvV1DWsZZ/VtOX5ZjEmfFZ9VmiGXoY2pjk2XtaKJrUHBmddR20nNxcAhxnXEtbUtjBVnQWItdY11eW8BauVZ0SiYziBuEOiZVtmJlafxr+WlBZCRcpFJERY849j5MTMlRQ1D8RuQ3pTjUR0NVXFtDWxRUtUvTSxpTBliiV2ZTtU09TaNQw1gcZKBsm26ZaPFYrj+lSAhjU3D4ctFs62IXXipf/mP9Z51oXGYiZDRmEmiUZQtgRFpEU3lP4ldFYRliN1/KXC5fU2N1ZUxpHG9CcfRtr2ZGXr1WU03BRCRJ/FFNVj9Yo1luWoZaoFbpTAxEg0pFU1pVNU0+Osk/lF/0cBV2G3EIYv1KUz08RC5QFFdRXcxhcmD/WtJa1mb7clx2xW6DWwxDzkLWUqhg6G0tgeKQzZbKkRODDnCeYyZcuFhmWGRYYl3mapp3531bfcp2QW2AZahjjGVIZdpjxWRrcBeGQJXdmvGWWYnxdaZt5XBscnBr8FwxTytOcVaqXBBc41OtQwksvxw0MDZEEVCvVLJemHvwkpKd553KlE2EoXRsZ6JWT0NwLmwQAABjFds2902EWapahVFbPpgrNSYxF+okE1lGgO6WlZ/3nMKOpnIxTzpM4VR1VLZVaV2dXmZVBkRAM1QlKxpnJmEwTzC9KxEprjFOUOJyqIoAlneWF4widglboVGvVEpXNlbWWh5lqmlMarBquWzlbUVrumUcXlZTf0VkMiYdsUQOZux00XhgchpgJUbDO3gyYR50Fd0pFjUeQHtJcFGiVvRZplxXX3hg7V2zV3hMjj+bUcJsb3r2fN50EGD9Qvo9MUgqV+5i9Wh4aLphN1fkUK1R0lIdUtNRKlG4Up9VJlvjYjFobmlfaHRmc2EMWP1WIGALZWRgIFS+T99csmgZbA1nVlrATvpTr11+Y/tizFrPSpg//UlDV+ZfyWO1YKdXXVBmVOxh+2/zd1l5/nVwcEJrJ2i8Yp9Ye0qrOTYuWylyIhUkRjbqTSthR2zPbzxv028Nc4h0jm+CYddLizgPHgAAAAAhEuMriD7qSUJP1VSvWgpeQV3vV7ZQGVBSV/JczF+2XxlchVarUKhQ4VNtVFNTBlANR3U/TEn2VYFc2lz5WY5Vq0+tSJk/xDhbNKovTS5ZJOAQAQxCJ7U5gz93PBkylh2ZGcU2NEufWhlkoWglaLVgq1L5RmhKnlF3V1ZdNGE7ZNBoMG0yb99tW2kcYqlY7FKzTwxDUSrpBCsNOSSTNFw/I0iXTsRRqFH4TApKJk3mTmBNY0uMSsdLcU9zUMlNgUTgNZEwAzPONgs8S0GyScVVkF3CXyVgRF+8W7xS1UGsMgUlMzToSRZSuVjwXaBd5FdNTnpCZTlRNt9B1Fhsawp0NHP0a2JjwF4sXudiZWlpbXJvzm/Cb4lw/3D4cV1z63EzbtNnTl9NV/VSKE/vTD1MikpsQ3Y6jDv2Qm5JQ0hbRbRLwltvagRwR22dZjxkF2YlZ6Jhi1L8NEgajjQ7ROFT02JDa6xsumiHY9thGmJ5XxVX8E3nSwZOc1HSU65UWFdkW1FdaV2cXXJcSFoqVOxJcUfZURpfHWsPdS980H4Ney9yBm72cQ90rXHqaoFirF/GYz5pRW5dcVByvW+TaABaRETWOAZJbloIZGZm+mJVVwdFiTU+Hdkms0eiWdBhJGPZXTxVBFRKWw5hLmWtaVNvw3NDdOtv0WbfYaRqq3VUfV2CpoT8hHiENYNNgEd5K23WYxJkjWT8XvhS7Uu+UpFUy00jReFLmVvDZFpsL3ZtfFR8aXTRYlpMfk48XWZiRF5+VEhHJzllKbgqzEvFYAdr8WvgZdVea12aYIFlUGexZTdlZWyydpd7P3dPafNZCltGXVBUlz29Kq1F/145bYtxLG6hZs5dMlXLTwVNM1FVV05Vx0rEPcQrehkULfZEx1JhW2RiS2kgb9FzSHqWf2R/rnfTZ0NSVDmNFDQEcCEfPgBOMVWQWENcZWH0Y7RfoVNmQWQoKAoAAAAAxg7ULC1BN0lISlZLDU3HULNW8lYLUYJFuDXYHyMCYg3lLHpGB1reaCVxGHQIdM9ytnAbbWpoSWQOYQtil2c3ccx6yX+qf+d6tXNobK9jeFnEUatZYWZMbNZo+FpFQlQxiUTmVhtfnl+VWihSbU/+VT1ceV1DVuRGojjVNvc96j/4OsQy1zDDQwFVNly9W/ddG2klcZpw12jjXgpdGmALYEtgw2S+a5puD2y1ZZ9bCEvPOeA/XEzZTylMsEv4U5BaMF2GYvtpNGw7ZgVV4zwzSzBimG2cbuRmr1kpVJdc/WLTZdRjwmBVY5dmAmb3XfRMZThUKpwiiy+8SQdY/177YQpiuF6SWMVUaFeiWwBgNmI/X5VW30vpR51MolAsVHZWW1RzTmxSHmK3bQpwK2sRYq1ayFYdUb1OXlQYX5Vm52euZaFgqllrUphNi1a8YYlkC2CUXxBrLXWzdgFwUWbyYbFkxmrBcdp2DHlVd85xf239bcdynHUtdJxvi2pjZfRfhll2VsdajWZockN2Q3HTYihJLCtMLMg920JFO0suOC2BL0w3RUvyVedaMVsbVnlJ3zFAIMU981atYxVnFWTyXexZVFqmWlpXeEyhO141CUOWVPRfXGEWWe5JPkJrQt9FR1PLYvFqt2gaXBFDJBv4D6AyVUyoXPlq+XaKfa59zXbDZ1RT10sFU1hevGZWak9r1GpWZitdLFO1T0tX6GD4ZTloGGlgZ01jel2lWGNVd0yAPy82y0SJVtNbIVj0V+Nm+HOud49zF2vLZtRnNGViXnFXbFHWR0M1FCfELbQ5Kk2cYBRvGnZvdkVwQGS1V55TPlZpWhxc7loCWD5SFktYS+pYWmd+cC91vXiSe6964nN1Zy5a3VEdTsZQ01XZV8BcBmdWbhlvXGgQYjpmi2vzayxlZVQRQ5hB1D5rQ1pLxVNhWpxd01zPVjRSOlFmUt5UOFqMXBhWB0FfFwAAAADEE18m3jFXPdZBPj27LH0WAAAAAMUdcD5XVVNnqXTZe+d82nocec54+neMcqdlNE9bNT46ZEcUVrFihmgpamloX2RCXhFVmUERHAAAAABVFrg4kU1dVBpPpj/XNmFFGlZUYjhp+GqSaNBkwGQMaZttom5JbLFkOFcoSe885zVdM3E6WEMsSkdLjUD1JAAAAABFBNgtZ1CQZERvm3GVbKhiBFsnXjVmKmzFcTB5wX/1gm6AlXkIcxxtjmVVXmlWY05jQ5QqQhKBJzwwRjH9Mj9D2FNHWipXwkqsOr89G003V2RZcFFoPr4h2RADJRFBVVVCXx1gQluVVplaPGPNZ9NmsGD3VhlM40CNNIIryii4HQAAyR5DP49RNl1pZOBlsGNBYrJjI2bAZoxi2lkxTINF40rqUf9abmVvbXNypnNvcDxqf2LEXA1bLFz/XC5cEmCdaNttgm0DacFfOVQNTQdJC0HGQWZQIV7+Z0ptwWqqYxtc9VIATP1WumwnfKOCooADdhBjLk6iUP1ds2EcXARO3z5dQ4tQPlcsVtZMTUDuP3FDzz8TMGoebUA7XLNr0HOWdzp4AXbXcK1qgWv5cxt6AnkEcBNfDEhGMa4qTT8ZVgdoUHNwdxx0wGpaX+xah2BEZN9j6WBwWodTl1JxU1dQ1U8xWw1pzW+2bgxqNGgRajNtXnA7cmhwSmk+X2VX+FEbSsc3lhcAABYObSWEOHhFBErPS7NPOlJuUTFM0EnFSL4/YDvqTONfjGx0b5FpaVw8RhwgAAAAAPwRSi/YQx9Qe1eUXxxqw3FVcxFuMGHMVLhXUllJU7VH8UdgVWpdCl7eW19bm19MYzpixlycVCBOqEjkQK49E0bhTntXwF/bYbNaqkxDR19UXV55XtZV/kgwSeZW115dYc9f2VgUUz5Rv07aTFtJA0QqQ/tKMFvFaJJsn2jZXp5T11DhV8BcPVwTW81e6Wg2dUR7tXp3dTpuGGbTWU1CbyM+OjdTTGGFZu9jcl8vZGZrU2yyZMZUWkfXSGtQC1eqWMVRaUE3Mts1B0BeR7VHt06/WlxlwW7PdY55Hnl7dflvIGtXaaJq0G6ucZNwJm/VbQNrg2T2WJVIbjgFM3gxDjHWNbBCLFJVXvBjMWJdWnBSFVXgYfhpnWxtazFs3W5+b4pp4VjNQsNAS1DOWP5ZeF+1aQZxUXPgc3tyo264appos2h1Z8dhoVSkPnwoKDsOT5hZ1ltIWU5Z1Vs9WgFVkFckZT9vZXGibMFkKmMXZD5e2lMjS7BJK0w2SoBBlSwAAAkiXkL4V2NpvXTpeGR2/G/Pb4V4FYAWgKV4V21aZ9Nnz2a4YFxWNU5yVS9kSnAGd5J5MHqUekF51XI+aIhd8E4DN9I8FVBLVW9TaE06Rs9IsE3nS25Oplm2YWli010sW91acVZNS5YwAiJhRyBhn3B8d313MHAuYQhJfygiJR9FLVvpavtxg3E7avZciU2tRANEiEIVQI45gjCnN6o+czykNbYzfDsfRTFMgVYQZUpws3TwcJRjBUkAJM8qmT1kQqY9EjkESMpZ6GDXXWxVDlNHXRNpkm5wcKlwNG0qZndd31LMUPpVvl7uaENsDmrJZIhdXlUYSOo86kVOTOpIjEUhUSlfTGSdX15NsykAAOMLZCUBPcpMuVJYU61UgVWFVM5O0kLXNDM3xELMSZVMFExkStNKBE7tUFZQqk6ZS5JQkVoVYoNnXGe8YQVYQk77SZ5FxEakVPVfU2TjYStbz1HbSvNM0VRtWExUckkyPTI3dznwOQFFglNZV5NQr0HsKEkV9DyeW6BwW31Kgch8lHG3YadOXDlkIAAAAABGEC0mNDAQNvs5VkPtT41VblMoS5BRIGFoaKdmvGQ9aA5sc2pZXy9I9TL5P+JGc0XpTbFeCWmHa4Jnll6WWC1fBmsMcpFvk2MxU6ZQ/1iiW0laclwfYoFk4GISXttXzVU/UjxMLUTaQVFNnlT9UepELCqfAhUEvx1ZOWpPy146Z8Fqp2khaONr/3CwctVx321GaHlkUmFNWyFVllNOV61eqGIdX8VV30+pV05hPWMMXVxSt0/6UoFeU2/getd91XbRZDtPD1aLaHNyg3INaRdYtE/fXaNqWnGCcTRq+1qZTwpVil4+YNNaeVDOTWFY5V+uY4Fo+W7acgBzd3KAcqpwcGirVB44HD3CUPdZg1zUWkxagWA1Ztlm7mLdWHJGB0POUEdXmFLFSvhThmAyZU9hu1H3N3sz1EYMVKNZ4lefTrQ9JSMAAAAAryFxPnBJe08kWS1im2aWYxlaPk7rRK4/rkXTVFNfTWPXYbtaCEuSNWM84UmFT/9QG03uS9FQA1J8U61T/U/zTlhT+lhdWgVW0UvJOQEi5CeWS8dhKWwtb05tFWpeaeZpRGbIYQJcFlV+UNdKAUQsR2BS7FnqW2ZYyFMVUCZNEUwSTXZStFhsXCJcRFplWA1cv2OUZ5xjcVelSHpDLUNCQ8tNylurZc5rM3HYdZp4CnhbcGpekEvIWr1rgnJwcIpmGlkhVgthuWklaPhdeVxCa2N31ntgebdw3GO+WOJYlGIia1hv02/HbsduqG2PaqZneWfyZ59ivFVhRjJDdk0DVOxU2VELSy9GNEoiVcRaOFmGUyFJJT0xNhowih5vEas9C12ebwR6/HxfeBls3VehSBxa7GyrdSR0hmn+Y6By7X7jgeV90HZrcExtaWsiZ7ph61mWSTkufS3dQepJP0hzPVw+NFJIXX5eglblSn9IGU74UVZV+VhWWVFeEGvoc+x0em+HaiNqP2xZbNFo8GMWXwtauFnsX8BkxWZ4ZRpfs1IUPk8cZSz4N7g3cSzJIcA/wGDAcpl4FXZ+b55rd2kOYPBM+0cBW4Vk72XgY/9f7VvaVDhGBTxrRvVaP2r9b/JrVlwIQFYsGT/tVuBtLYGnjH6PYolJezlpKF9XXlFhAWNpY6BhiV29WE1RAU0pSglB9TznTM9bO2S7aQ1usHDHcaVxnG+UaSpg91cAVKZVAV2rZT1sgm1gau5lyWMhYwVliGo9bsRt+mpnaMhoq2pwaH5hllqYVyFXvlxFZndulnXVfGyCg4JaewtulV1vUMNM9VADUiNKKzu8NqJEGEv5UKFXMV53Y9lmB2hmaihwhXaseol70HivdBhyXXDAbHRlT19pYeFma2ZXYalfPGVJcbx8p4KFggt9u3OWbO1tFnNVeCB++oCnfjx4AXIgcClwkG75bJVuiG1BZWJTbjxMRp5bwWm2dPx62nroc/tmeVZoT/pPQ05VRM02OT8jTC1U0lstX71bmFSXVI5dL2eTaytrJmobaw5r4mizZaZg9WAObHp1q3iocxBpAGSSZV9kPmIUZ/1wv3eFdspuJWb4Y55kY2GUWaVW1ltHXvNVHkFfKes/ilv+au9vtm1Vae1lomE1V2lAOhkAAEESTyzGRLJXhWArYghfMlckU1RcpGVEZ2lj/F4bW49YilqPYoBssnOkdo10J219Y/hla29bc4xw7mU9Uss/pToqNvs1gz49TpRZr1wtXixgT2A7XJ9Z4l9JbBh30nkyddRtEmy3cOBxdm2DZGBX70IBJBU6QF95cqZ87YBxfwp4LmynYUFe/F2MWCZO6EZhR7NLv1UdXVReeF8KZ5luoG+Ta45iMVZsU1xXdVg2WWpba2C5a6V2vHuHeQ9zWG8UcqV3uHqMebF2c3cGeaJ2g2xQVJco9i9SRjRUmWDQZ51olmjpapdrwmnoaH5sI3SKetN6OXXZaEBXS1CkUrNOFUf9RatLl1H+VnVcymC+YjBhn1vxVUJP9ki0Sw5WWWA7ZqNqNm6uboBnIFjCSW5Ke05jW9ZnmGpFZatilW9bfe2Cxn+wcxlhf1V4VgpVc0kXNcM2iEbOTw9QCUc6ODtBblWiXnNe31TvRYJNWWa+du19pnzQcyNmTV2XX9FnonHydY1yd2hqX8xfJ2KbXs9Zu1mJXP1eV1ogTxdHaFFEZLhzYXx9fxSALIEFgOR9wHz0eHFxK2gRZZVqlm8EbdxiPlKPQldBxUaSTHtOd0v+TjFhpXFneSB5eHIFZ8hb7VqaYeFlO2ExUBUzUS/MOedAoUqjWlZoNm8xcEdxIHZKehl6aXMjZX5SOk75WRNpM3FrcoJspV47UzpXkWLSbqV28nnudgZsKVl8SVZNaVP8UVtKizoTKroeJTqYVjtoeXAdbwhnbF4NWY5SC0dxRcRVeGI3aMlqvGpdZ2dl6ma0aPFtHnrbhKuJA4i3f9Vx5mclby15TXwZeGtuGmRrWphOnUj/VXZmwG85cfZqY1ydRnA0fzPQRO1RlFZpWABfWmqZdRp82HvLcw1n7GFkZohnhmJLXzJiF2RBY3tlZW2rdCx2AHG0Zh1dCFuzYa9oV20dcA5xlm6caERfAVV9UY5YAWQ0aippIF+JSygrwwJUH/A/qFQ/YNhkyWM9ZLRs2nTudcFv42HyUNZO5Fi7Xvpdel2qYzZpaGdUYFpZXVmjXfNhB2L9WwZV1VDNSqk9FTjBQnNGI0u1WKFlqGuGaEVcfkv4S21ZGWFtYqRiKWc3aoVmzl4EXK5jC26EdO50fHQId+B3fXRibr5qC2zlbV5swGe6YM5WmErMP682+TV/OT482UCPQYo6Si9tLlU7+k9yYGpppW1NbH9k/lmYVVJb/GWra/louVuERDIyJTTgPnROzWXPeDGELYeugftza2F5VC1ORUtGRm4/+jnvOYBB9EZrTfdWf2P2bYZ0S3mgelp3dG4XX/dOukd8VqNq0nNIdd1wcm/icxN4Y3m0eeB3MXN4a8JeyUwAOOAn7Sk2PiJR3FvNYOdgW2M/cQqCloxTjs6GFHb9YQti4G0cdAlzdGwCZ9hqeW98bTBpyGdna8VwR3Rgdf90ZHP1dkCJXZt0owmhbZTBfzZv32gQY6FZbk0OQcw90UiAWQ5lr2lRaGlitFoBVVNQl0zFXB5+CJZXoVShtZWVfwVuG2zGad5m9WSVZARlnGWjajJyx3fgeLJzO2viaYxx23eDd7t9lpCYnjCio5rThSRd+CXHQf9aZGs9dPF2NXR/bWpn8GZCbk55A4JBhYiBxXaNZ5tnjoIIlvqcRpl+ibJnOSTPFgsvLzsLRXJOaVOiUs5Hfy4EFLo2k1d6Z4VruGSrUdc731oUeImFWodNfnJoj0BZCwAAAACGDfA8tln5ZKNkwVuyUzZezmuscepxKm4OdBSEM457j4aHVXUtVl8nhxEqKpQ8BUI7QdFBbUimUYVX0VrDWWZSuUh5QwxFFEnpSCNTiGOtap5nFliMNMEpO0k+WDNf7l8BW7FUCFFcTpZN1ktBSNZN0l+5byp4kHdDb2dkRV4IYgNp0WvUarVomGM4Vfo6LxkAAAAAhBioOMlTOGl/dlR8dHw8eLhyr3CEcFdrel4iTHpFFE6qUBlJwD4HRb5ZbmpfcWBvv2UhXIdhk24Idxp4L3G6YndQP0MaRF5VV2R2amBo+2PiZN9ooGjdXodK9jSKOSxFTE2tUBdQI025TGxPUVJeUnZTtVY0WI9WGVNKU6dWO1nJW8lfSGW8aZ1od2JIYfRn+WpPaQBm41+GU4pBbTR/PPtSqGe8dBp6BnhOb51gelAvRzBBhjibNlZCbUoxSldBqTNnOYxQvl9rZKVg6VgRWehgG2e5ZZ1dBVZCXiJq720ba1dpRGxabQ1n+VrqUtJUKlhbVklQBkxsTh1UiF+RbOZ33X4zf8t43W4YaERpSm3QbSdqrWVhYtRfLVzQVypWmFnMYZRqlG4fbFFk416MZRtuzW94aYJcjVcRZF1tT22SZx9gSFkdU0pM9Ea2RhVKPFihak52onsifW98kHr7dTtwmW3SbGFpfGDmV/5ZzV+XXYJR5jpFHZIXpy1INY41PzazOpU81T+RRstLPkd5Q+dVZGdIb4dshl01R09LC1nwYOBpNHGacwlxWWlkYJJbpVrKXPFkMm4ac5BzoXANbidu523SarRm8GWUa3Vy13NdbpZkM2T4bql3yXuGfE54b21/W/dBiRsAAMIiU0UrXMttMXq3gP6B7n0rdD9khFgSXvNk+mWfYphhJ2YzaFVixlQ/QG4wyzylUJ1dlmFiYKBgNmflcFd3N3flcNRmdF8XXRBUrz3sF7cFbh8mOx1M4FHTS7c7PDMAN9E7LkgfWAxlkm6scnBxuWvnY5Nf12bKdHt9GX5ldUJh9kwdWoZpCHDnblVntV92Yl1ndWVNWQhCQR8AAAAAVhuUQv5ZzWTBaCJr2W4VcVVuk2bMX+dc7V9xYWVc41L7TBFHGD4SPt0+OjqUOcFBlUnDUV1WC1SBTbNIxVHoYJxsOnQhd3h2XnNQbeRiD1IYRkpMbE+cTJtHZEHcMz0ZjBdYL+U4XznrL3gpjUZyXs9oTWpuZehfQ2QBb451zHcKd41yqGtyYZ9V3VBbUfhONE15VH9emWLkWjpBbgUAAAAAkBWTNIlMjFy9ZJdm52JkXTBeZWmgdBN4NHT5bKpkVVt6UrJJJkVNQahHh1B/U5VMLz1nMMQ2UkXcUZpcH2W5aoBrQ2WPVPcyAAAJJMBI1mFecxh+4INThkGFBn9NcbdYAj3YSlRZ+1+9YWVfmWLRaw91IHoWeMZtxVoSRzpD30DeQGdK4VUfW6NWB0iGKgAAtRAMJ6czpTq0S3dlG3iYgcqCtHorZ0BMAUs5W/JkBGZGYUJfDW57gBiLa4wJhZJ41HHicwdz4Gv1XMVGHDtbPiw78zCcL+ZABlD9VnBV1E0eSatPd1rZY/JqjW6abI5kv1PmMQAA1yhTSaRaNmPdY/FfdGAjaPZvwnP1c2pwDGqqYuNedGDiZXdqGWo/YxFZiVr9arJ41HwpeCxrbligS6RUI2N9a8Fs/2lxa+py5HeedOhnK1ifVOVYG17PYcVgDVl4Rv4lNR08P8dUNl7PYYZjoWZca/1sa2ZeVwhCwDCOQtdYB2GtXmpTK0E2OohGiVPAWVRXuUqzMPwOAAA+FKgxJ0omWxZjI2XEZRto9msPcTJ1cHbEdZlzzm3NZcJdulSsSI9CJFO+Yhlog2RrXPFeUGrhcVhymGu3X2dU7VKsW/9iAmPXXKNRBEDHKVMTFAvoLURLaV2SZ0ZsZm33amFiJFLqSrtbG2rkbyVuCWUyW3JbOWFUaqtxkXKwbCtdPDvLC+k1uU6qVuxWzVRDVTBZnFzXXBVbKVkIXJRjuGeCZFBaDEzKPTU14TDANA1CZlTxX5hijWJFZghqU2mTYnRVXEXZMVgTAADzDIYjqzUBSgRd2mmPcCtxumsAYWhU8Em3S8VSO1ayVbVRaEybTPVU2F+NaGVqyGNsVa1D8TzeP35A5EdlUgpZRFsBWEJUqleRXxdoMm3fa3JlD1+VXERdRVsrUrVM0060SotBfEH3TKlXhF80ZwtrImlEYA5Rx0UWSXhSUlitWPtVM1XbXRxnXWq6aGhigl38W3VZ/1MtR0s2VjqZQzlDczu+M7QuZzCnP3xONVchWcNY712RYyxjFlu5UftX8WJnaHlsbnCEcNppK1pnSp1LQ1G7WOVjf22uccxv9WcyWfVRNV5taZRwJ3UDeIR4Fna9cLFnKFw7TDI8N0xfXp5nn26WcRJyqHLQbxlnj1YLOQ8RAADaC78sAEXqT9RRX1P9WN1bulmNUKtA+TtVSwtaZGImZEpgI13hXa1cvFYiXVNu9Hcme4N5DnQTa+1fP1i1VdxTU00RSANLfkzLUDRaGWHzYedeulytWhtXJ1GzSRFE7URySfdSLFzNYqBqH3TWebN6y3YLcclvpXCZbaNjFlJ6Pug4V0NvTwtbumZNb+JyF3KHcLhxXnKob5pnpFtWUUJQq1nIYkJmZGPQXIJakluLWDlPfz0yHQAAAADnETwtE0ToVcRgH2QvYmJgsmHAYixgcVTVPnA2ikHbRrZGV0tZVAZYK1EBRjs/hzgBNHY8w0lpWtBk/WWXYUxYwktSRdBHb1N+ZONxnnYZciJoVWBaYHhlWmh/Zelf5VsUVz5PAUe5R8lQuFmHYsVtvHcLfK15rXIraeZcPVyza7d4rX7Pfhl6T29oXelHlzFHGQAALQz7OlJagWlqbWRmolSlRIJQ92Eobst2DXwgfXp4kGsdUhIqAABgFh0xq0aDXiJxdnoje+50fnCGdT97kHqvco1pc2U0ZXdoTmtNbZpqfWJwVmNHtj3fPpBE90lTTmVRMlOPV05eOGA/WzhSZEksTDFaQGY7bfBx5nJCbxxmdVTNQfZBhEdiUfpc3GLMX2FRkjSzKmNLDV7jZ/1r72peZBZYc0o9SeFYRmfObJRqsGJ+WQ5P7UZ7T91YT19+YDZdZFrzW4ZcRVgzToU7Lh8AAAAAgQjBIlM2MD3rQCRIF065T/9KdECLNqY0HEOHWDBp8nOYeDp4NXW1bkxkbFf7TaNRz154bXR3CXu/eUJ2TXH7aldmjGbFaPFodGZeZBpj913xUjBBTSUAAAAAtRvWRI5fEm18ckVyhGulX/BRp0r9UWlaEmAmY7Rl8GlAbgtwmm2rZ2liq11nVR5NFFecbgF/nIPMfURurlZtUI9ltnMIeeJ0tmdLVspYNWYLa5xlClZLRPdERkrhRpE3tCWwQwRfEm1Tdvp5aXjjeIF7Y3oTc/VkyVTjUGRTpVDdTZ1OJVHmUclXkWXVb0Fz23LKdA96YH15fA927mr1W0lMVkMLRX5EikR6TjtYul4fY7Bl/WS6Yn9g6FyXVedR/l9sceV7rX7XeY5ufmRqZLpmkGN3V0dBCyEAAJQR9zFOU+xs4nvRgoCEloLpfXt1SGiYX5dmLWzUZxNYg0s3WctmC20FbP1mtmPmZTFpomq7Z0xiLFueULJABjkTRhBYwGdqczV5onlPdttwlW0pdLB+4ITQhdaCYH4xe2h4OXO9a/FhgFZ+ThBRQlrIYypq721Dcy15z3tlekN2wHGtbPhk01uwVCFRYFI/Wa9g1GOGYWJcv1cpU1BNLELLO+RJx1goXw1fIVrgUpNOTkljO9IuSkHuVzJohXM8evB9qX7Te+10/GlAXCNRgFThYoZsbG/Ma0hhOFXNTdZKqEsoSyRHXzwaJZkoX0ihWFtihmpLch54/HlVdptvr2yUcN50anNwaahbl103Z2JsmG0ybqpuhms1ZeBehV/oY+hlW2QNZRdqlW2mcL9yU3IIcVVwNW3wZvNd9FAJS75P0lg4XmpcqVJKQkg9vFHeY1hutXMIdUxyjGulX0tRik+3YDNyIXwnfz57i3AKZFZhf2fga1ZnYVmkQRUeAAAuFD5FYmS2c914+HVraz1cqU/LR0RHYk20U41Zdls0Wk5ael5TY/JjP2FsXS1a6VQuSMUz2hjZD8cpzkMAViVcHlcFReEuzkECXRltC3OWdCh3jnxzgg+GmoXagVV8mXgtd1x1n25pZCleSFxoXeVjBmpSaw5m2FwsXBJkq2iTab5nrWI5XD1ZIV2OYUJhM2BkYuVjO2DIVHNDBDJLK082/kNLVLtopnbafD5+432ffB15bnLhaeNi0VxsVDZQoFNfWJ5ZMFl7W0hcL1hVThJDBUcRXrNvcXezdbdp81V2R89BBD4yQkVIUkgdPYcqtigAOoJLnVe5XpFh1l9EW3NXpFgVXy9lpWa4YYtgUGeobRpwPmvkXnVR0E8eVfJXNV0kZ4dvmXOEcntwenDUb5pswmeyX6xWCVHSVGNi5258c1RwxmqLak5uK27maTNqfnCUdGNyumkNXUpXw1voXUJdj18KZ5lxcnngfIV8d3ZOaQFV90NHTpdYKFrFVfVNoUvNVShi+2mUaSNfvUcqK4UzYkskYlpxHnkzfOd9c37De4p1NmyfYppkPG+AdrJ23W5zZn9n7Wk9ZzlhQV0qW9JaH14QY8JkS2FjWu9TdFHlT6xMckarRlVQhlNKUG9HykdtWIForHD+cPVrE2TBW7pcv2gIc/92CXcjeVx8KXwqdqlpFWEeaPlw9nO5cYFtDWuva/Vs1mwLa+VpmG1Ac0x2J3gafjWFu4ZdgPlyO158OikSTzxiVhpiomV2ZXxmMGnebFxucWreYqhbQFQbS6VKf1qSbsR7uH6nedN2zH9XiL2J+YKqdaVudnYkfst/EXs9dFRyfHRRdkB3XHkAejd3ZnjNfw+EYIDmcmNdc0+hVR9kbHA3eBB8LH5MgiCHyIoojT6NH4vSh+SE1ISlhsaG54UwhmKG+IXqh2mLKo0/jG2Km4ixhGB9gXd+ef586nqzcXNiFVgeXTVjIGVAaUFzOH0VhBOHuYb1hHCDsn/veCtwomRzXNha5lvTYKJoSm9/cL1rqGajant0lHtFfQ58cnxDfdB5fm6dWBpKq1NyYaxuNXcLeWpziWiqZJBsoXIIcy5xA3FUcsFzAnUPdeNzHHSYd0p7FnrWcbhhCE6MSY9WeWS+biB4YX+mgZJ8WHE9ZZldTVs+XtVja2TWXzlYu1PAWQNjz282faKGrYoSiH19e2oyWSNTRVI9VZxdAWPaYbFXJkMAH34dLkJzXdxtB3W7dTdv2V6pUa1efmgxab9i4la+ToBX5WBdYwlhWlmnSx48Azk7To5lGHJ4dQxyAmt+ZsFnWmasXB9IWSoeEgAAdSYRQxlVGGOtbOdxHHK6bTRlBljjRTA4wDMVO4tAUkeSWhBtundneg92a2sGW4tK4URMRfNNV1ZcW29dPl7OY/dq/m5ucE1xJnF5b0Br12Z6Zu1o/2cDZNpcfFVqUwJW5l26ZD9kF13KUrtKw0cMRv449BvRGaA6UVLdYt5slW+5a/9kp137UjVFdj58PYFFhFP3XJVh8GXwa0ZxrnHcamZcA0uIQHY7mTdfPr5G+EyKUdFUplhoW1BdN2A8Y/djyWLmXU1VnE4rT9RSilY3X8Zp23CDcBFnu1YNSjJJ1U2sVulhZmqhai5jvFYRRkk6Vz8/SS1QNlewXglmGnG/eL1653jkdbpw62n9ZV1qzHRrfAt+6nk+cPZj+VyUXyhnAHIkenZ9iHy3doNs0F9RWGVcv2E2YehV6EL7Pf9Js1YTYARkwGDxVc5G7z+qTw9eP2ISYCRfuGLRZaxkYWF5X5VcrVkAXadmxm5Yc+h0eHSKc59w32pzZpJm3WnxcZx5U3vednhsRl9CVlhSQlNiWwVmcm0tdLl9qIUWidyGmH+Ze2l9an7neZBt1lydWBdjAGo3aM1gn14vab9xVXLtbcplgVw8W5JgmWNqZY9oUm3zcd9zCXF/aRdj3F+RXj9iwmo7csd1wnKaZ4hhuGnUb85tgWLTTqY9CjjUM0coSivZPRhLVFykbXR4DHyIetd1oW1HXipE5CtbPZxXomkVcWRv0WVOWt5dtWkccMZunWUnVC5AfjmoTGNjr3NKe5d6LXRsbTdraGsxbBZs3mfAYhpkhmu3cyF6pn1YfI11m2yJZcdeMlXDUXFhYnAFdpNzEGrPXGVRWUwxSx9KX0ZcOK4mfjDmOxc+CkR6W6Fyfn+qgj996G8LW1hJdU4JXyhtCHOocZdpil08VGZVxF1vZoZu+HV6ehp77XnteZF6Snrfdb9qqFkRSWBAbFDzaQp8eYUThrJ9Pm6cZDhpyGobaIFoJ3DreCh8Z3rzeDt4InYmcvZqDGFZVoFVRWVBc5l2iW52WiRBCkSkUmFYqVa1U45SP1NyVR1d2WbAa/torV1bTcc/8jY9L50mKiQYNL5Fmk9zT/VHmju1N/dGB1QJW/lgMGe4ahZowV3SSm5D9Fm8bCV2SHcQcVtlKWPAcDF8MIGmf9d2AGjgYD9oIW1tayplLF7aXhZnUWsdaEFkQGnNcmJ6PIKbiUiMIIjQfMBtWmY2atNtWXDjcDZvunNkfdSC6YFifKl2LXRqcshsGmJqVrBNSEg3S+9MfVHSXMNmNmk3ZbBg4F0ZXApduV3TXlFh42WbaFBmKV3NTKAzgCP2PqpWz2OjZkRgyFS3UE1ZSGI/ZWVns3BhfKWD9oTUf/lznGnkbW92NnpPdi9sBWDRViBZimaKcV5z2GteYCZfpmaeat9wgnvwgp6F+YJtezl0J3JZcbdvB2+abUFnSlxHWsJslH3mhP2DDntxaRRWzVhNZExpvWWwWs9QuVm1aPFyVHjqej98an2zfiJ//3w7dh1rK2H+XB1b2lSVT9ZVkmT9cFF0KHClaWFnE27+dZF7FH2defR133bVeLR2BHCgbTB2LX+CguKA+HxheElx2GboYiluXnnZe0J1Bm2xcKx5Qn/OfZ13wXR0d7l3anEIZP1bnGdWdieCiIjxh1l/q2+fZUtqi26Sb3VvSXPOfG6EwYRCfBhqB1mkXa5iC2MwZOlmrWjYZrxf1FTMTUhcVm83eGN29mijTBc5hlVXbGF3+3fvbmpcPUVXM9QmOzOQRAJNVk7mTw5X6V+cZrdsRnTneqp+p4C0gQKCN4EQfv55CXarcExrQm3tdex7Jn2aeu92bXcuepJ42HBBYjhP90uBWr1mZG4xcsp1bnyrghuGW4bTgnN+tXyceux1l22TYn5ih219dKF2RXWTcjRuc2SSXK1i/mymczJym2eyWD1TJF0gZpdnYWIjWr9RuEcHOsUp0RQAAAAA1xN9PS9ZXGZGaRFm32WdbrN1Z3RAacpTf0C4P7RDzUd9S1hQTVAgSVQ/RThfNyRF4VxMbH1yHnKMbQxov2JhXB1Z8V4oYh1d61n0ZG1wBnRebdRgPFtuXZNcQ1YwT2lP8lXbWQhYDU/ZOtwgJTvrUGNXCFjsVchU5VdUXXdhq2E3YAJggGPSaKBrXG2Yb1BxKXGIbwRto2uGb3l1AnnLd7BxD2WWVFlRtV5qbQN1oXSPbShltGKlYqxZZ0eMRNpPZlNfTBpBVEHrSaJSqVfXXhdqEHJwc4ltj17fRwRFaVlhaE5uMW0pZ1Rgp2Bna+R0a3ZIbxpfZEhESMVZmGS6aihvDnNTc2Vt+GHbVPZRrFY0XQ5kQ2ZLYtlWAkO/Kz8r2kX4X8dvfnTVb+tibE33MaoVAABwB7sj6EMbWOVg5WBOWAhK3T2QPYlLK2EScpd69ntJd0twomt+bMdv/m8oaVJdh1MDToBK90TUQrNRrWE6aLdmPV5rU0RUIV6hYo9iHmOUZzJvRXTFdqB8QoO5h/6Ij4cuhY2CaX8se6p0Gm1NZ69iE2IlZtVn8mPQVrVE+E81aGZ2R3r+dF1oU2NrcRt+M4M1gbZ4x20PZ8Vfcli/YV1qR2q/aqpw/nMqb+Zum3b3dwl0CG1qYtVU3EJtNqg1SkwjZiJ1SHu0eR9x82RBXc9fDmRlZeFh7lpfWMZVH082UO5Ul1PXT59QQFZDWYRU4Uk1QIw3RCpEFQAAAAA8GIM2HVASZNNz433WgKx+uHg6b9Vie1q0WVBYilf9XEdlP2rhaZJnNmZAZZVhE1jJUIZXKGOQa9tsMGa9VmtFQE3SXW9o8233bhlsimjgaDppMGZlYTlfPWMtaEBoO2KLWXZUGFEdTgVYv2UibWxvO3CPcV9zNXLUaTBZKkjcTRRWBFWoS8o3ohMAAJgKWTAMTUFfJG5oei2B0YBZebVrk1onTOBCtjXOHQAADhD6KaM6k0IjRBQ/NTWIJ+8R5RevKhMxWTsbSXVR/FACRXUofBcCLtI7/UPwSVhVYmC8Zg1r+2pXZdNeOl2nYa1jA14WUKZDY0m5VSldH14tWSFO2j7MPKpLvlfNXP1cUVsrWqtZCVlpWAVbQmR3bFNt1GP9TM4wBUfHYHdue3ZSezZ7uHXgbW5o0mSjZQVthXeMgEeDj3+0dq1q/1rtS3I9lyqcPPRXVmV0ZxpkN2VIa4pt/GYrV4tHKVAPYCNnqGQaWb5GHTIjKPg0gkQ/RuE7uyMRI6Q70EQKRAQ5pCAAAAAAFAqVOgBYB2MIZOZfGF14YfljJGBAVq5IwkNlQ8RBLUGtQ+pEIEOaSrpXmF7CY4eB26SCug/DN8BescGTSWiWTsxBJE/4YGdoU2lbZ/ZloWoSczh4aHhHcllju1QDWR5jg2vsbj1taGofaCtnBWl2bSN3SYNCi6SMx4ZmeZVpoWeLbVlw3W2MYjxQOEJ7OEZD3lA0W7dlMm73cb91yZQrtYPHss0NyVO41Zikd6B1eXPkbdBmMl/QWnNesmaaa7ZqfGORWpRcg2Z7bH5tFW08bVVtXG3BbgZyLnNbceluqG2pa4hnbGGmXEpbbliJTdQ87jrNQ1pJfkk8S2dWf2X+btlwLGqpWCk5gVRcjnKu370jwZC5l6VBgeRTVk3+XC5t8Xj7fpiAcIGBgsqCmn+reCtw12mWaSxucXJEbxtjyk/+PjoyhCwaNrNDZ1DKVo5U9E42U8JiZG50cjluumFqTxBCnkiDVrRfRWRUZ91qtGtbaQJrS3OagD2UzKa5sJSweKZWk9aCXIJAgRB80nLLY9NY2FrQXvZfmFvLTt5Cu1Wpa1h5dYB7gRl//Hnhc2VxiHBdb0RuknG6eUp+qntNcsxno2V8aj1qS2HLUKhBx0V0UstegWXWZIdbRU+oVuFmoG9ocI9tqHFafN6CZYGZdZhgdFLZVZpdUmYxbnlxTG60Zc9gK2JUY19lj2habM9vbXEpb51qp2arYV9XTkhbQvdGZUnBR91CDUVBV/lon3Swe9x/VIHGfv12sGxfazlztXjJebB3uXJQa/NlrWeFay9rmWO5VexIk0smWa5i6mPgXchXB1ouYBZhFluqU2dTklPZUMlR8VoRaB5x23O2cnBvPmq7ZXNjdmA1XPpa7V6NYxNlG2OUX89YD0p2M70k5zcRUydlhWwYbV1r3WnTaAFpJGvwbPhp4V+lUqRK2UqETw5YJ1wKV1RJJEUmUlVZrVhAUWFGZ0j/VWRc/VuFWc5ZHV2QXgRbrlErPtwcbxGOQ01jgHU/fo99r3JmXgVHtjWEO4RBqEE3O+w2cUbnXRpwCHq5e/B0IGMUSKNBLlMYYqBoPmboXOpTP1pJZ45uC277ZH5WelBwU2JUdlJhUG5Tn1zVZsluFHPfcI5osWD5XxJhol3WUOA5nDLbRFpSl1cWVaRVXmJPbhhzr29gYzZNfjMROKJLVlhyXOVcf2PAbn93eH0sg++Hz4lDiC6FWIMCgah6XXJ4cwN8HYKhggF9nnI/aFdeZVBqRuJGB0xWUPROWUxrVwhlU2mjZi5lp2p9b65sl2IXV5NTtFVsWlJkvm9adZ50k3K2c7F16nKuahVecExYQUlHaEyMTuxUgF13Y39nMmxzcFRx9nKneN9+n4BofA9xJGJYXitlbGqObDtvC3Jccq5zjXgWfUh9EnkGczRwJXI/dWZ1PXbreL55V3fvbxJkRlZBT/ZUwV+EajFxvXOFcmdrgGFeWaJWE1tHYIdhlV6oXuFlb2t2bElu63ATcNRmuVIoNYcPAAAAAHYR0ThgV39vBIFLiTCIFX+jcYlnu2eca+puPnGocMdw5HTad3F0wWjrVIxESENgQmpA70McSVBK0EsJUc1asGRBbkR0a3RkcXpy13g/fguBaIJ2g7uC8X04dGFmwVuOW7lgBWcbbitys3DQaoRkmWMnZyBneV3+SYQrmA0AAFYgkzq+R6pNbU1TTP1MfkvjSTBJt0DePY5OLV6vZHhkBWHkX5Fkp2nDbJ1rUmb+ZvNxCXtKfat6AHifeex8zn7Pf9x9Xnn4cphrJ2mhbwt3jHh3c3hoNV+DYbNq8HIUdZxzTnP8dN515nKaacxbZlUMXalj4mF5Wo9T+lgsaGB0H31lgZOAinsldPptcWlSYxRdAFUNTt5VxmCHZuVl2F52VbpOjVhNaqp0ynV3b21k2V2/XS1aeVMoUflX6129X9Ben1wgV4pRzlWHYDtlnGNUYJBekmC2ZF1pzGuCaS1j0l6OX3pjiWdWZ+BjVF60XMdiWW5BeiWAC380eFRxAnGVdjZ8t35pfvl7oHVca7phDlq/Ve9XlWIzcHh5Z3wleeZxtm6kdAl6dniFbuxgI2LWcG18k4IahUSE438qd2RpBVsYVPRW9lwAYIhgrWWAbT9w0WsBYMBTV1bpXrNognSKfXiAX30FdlRuKGpTa9hwZ3S+crNpoV02YOdqoW8DbO9fw1DHWJ1sqneYeXx06W5FcWx3WXmudn1x8mgZYlRoEnc5gmiFMoBscmFdVkxNULNZ7FvWV6BUUVmWYZdmoWmta7Jp2WA2URQ+ajhCQmZH6VHfYIFrcXLIdfF0FHAgZT5YClrnZg5x6HT4dXl3/Xjtd+Rxh2bEWQVZmGI6auxsg2uqZHpas1YvXdRlQmzvcwl80YC3f0F3n20ycMh4XX5IgK+AJIDGfU550nPrbOFmZF89VyJTolCETIRCNzY3PvFRJ2IdbNVzUXvvf7p/TXrLb2xiR1+5a/R273w/fVh4sHEdbCNljFvvVX9ZsWbHczd6OXrNdzF3pXa3c/FueW2WbytyzXUBeOp1+3FTcapzinQfdN1zIXRIeah/5YCTe3lwaGUYZrprxGu8Z05hilyuWSdZHmAqaB1sk2yGaXNjOls5TwZBcDUaKdA34lMlY7tm5WToYq5iE2K5W91WZVsbYaVmam/Ed2N86nu/fKGBNILxfXd4rXaadTBxxmobZFtffV0jWY1QDU+BV4FgyWRFZB9ifF1zVDFNv07hXspzBoLYh56Ej3apWcMu1DHES4pbZF9xX8hh2mToaqh1+n5ug0+CBHzGctNruWkwZmhiI2YKbFNtTmf7X3FkjGw5b29rf2FRTUQmAACsDqYyok4SXnxnRG4Fcpp0mnfse4GABoKyfkJ2x2hKWdpTC2DkbF50Pnh7eM11QXOMcPxp12KbYAlhA18lXvliXWfsZahiNWfIcRN4Q3lkeJ93pXeJeVF9SH8LfKJyyGL6T7RBVSvwDgAAAAA/KYdOvmQ/b45vg2bYUo8zcCrHUgBuUnvwfuh4lWjUUXxJ/lH2Vf9Ql0n0SvxQ51eAYqdvv3jfeaR0N25Ea+1wKHr6fr5+qnhca/lWNEqMXYFzu4LxiUSIaX1nbD9qdHXPezh8aXYcapNZf0IGIDowZU9uYmRpvmRjVvZH8ktHVQhX/1LvTnNRU18JbQd1Vnibd+9yeGsBYgxga240e26AmH2xcnlg1V0tc1iBs4UEgUZ0K2OJUsFFjUwkVrpWnUwFPaJBwlXRZgN0oXvwfFx5e3IJaWRfslQRT4VX7GgueYSAvoDyegpx1mjGZ2JpamdsYmNlQW1DcoZyZnDUb/xuSmvcZ6dmWWevZhpgnlVZT19bxG3heON763cib1RiXk+WNFA1QEguT1NL4UXESGNXQGxiekt/B3zCcmBrJWxQcp14bnsffbp9snt1dU1rcWMpYc5eI2ApaJttoGv6YIpTFlG8UvFZJGe0cPRyeWwIW/5C9zpNQ+VJE00/UzBcC2NwZf1iRF4aWzNaFli4UYZGQUHmR7BKWUooUgxdf2JmY89jtWOcY4Nl6GtMdLZ3P3MuZy5VUUtTVF1fo2nHcQl08W8kaTVoWG7ectB0T3hGexd4X29qZG5WrEIJPM1PHGO7boR0GnVLcRxsn2eaYtNci1VpTR5QIV3qaC1tuWlBYoZiV2nlaopnPWsYdzV/P4BcfG57PIBOhCaFa4EteGhpw1fmS39LNE1ASm9BrTV9KtwYAAAeEMAxg05aYJxvwX+eiuCMSoXkcnlZLUskTC9SA1gcWatUI1TrWpNgVWIBYzdlumXPYTFV0j1+OalUfW28fYqIv5Ful6CXoJD8gIJrcFzfWXxkw3CBdx14znNAa6xfZlm/WSxbZFvfWilbplpwVx9QbVX5ZkJ22YGSiN6JNYaQfeFy020EcKNzyHM+bHBb/UKDM7E3kkhhWp1fVV3EWzta7FKSSIlNbl50a8lxanOsdWd6Z3u0dTNp1Fi6WCVqlXX6dlRzxnESc7FxxWvSZR1kvmJXXuhce2KNaIVq1mc2Y9NgyWOQZjhkcF64VwZZ42APZb5oEG2rb5JsXGRGWAdKtUvqXXFqR2whY/xM7SVHK3dIElhtYxpqaWu9aBJmDGySeO6CE4iah76B1Hb1ZnJT1E5iXcpoemxBa2Bp5WeIaDtq6GtxbAZpeGBCUng9Vh4AALwTIi9GQFxRoF9/ZRlmVGblaLprYmuFZpZepFQ8RZ4rEh37Lt06zEoiXA1o6G2gcDhyxnFBbntm31o5Uv1VCmE1amFuUm4ZbTRsi2pSauVulHWfeql773fnbntl3mN5ZnpotWelaVVv/nP4ckdqKlvuSulGM072UbtUqlpFYX1l7GVTYz1hdWARXytgXGawbFZvl24NbbhsimwTaYBioV5yYSFkamQdYvVhb2ela0RrDWdyX4RdOmePdc+A8ITogW13EGdtVjxFCTOHIOogm0GbVoFg12IJYGhZAE4ePn46/UYkUnJbIWJHafBvVnDcaehgml0EYkJnxGjWZbZiiWF3YFtgaWV0azZrdmXGX6NhkmlIb6xx/XLBc0F0/HJjbaZmb2W4aW1tVW2Jawdstm67bxFxHXmIg8KIi4eLgHV17mvBZjViEF73XZphFmegar1pWGXcXrJcxGXnboRx0W56Z4xc1E+DRl5H1EsAT49OzEsNTQdWKl9vYYFdC1ZHUIRLrUHhOmpI11vmZ+dsem07aw5mYFzITEs7r0DqUDBXR1IhP7Mczh7yLtk2tTt+Rg5Y32Tyarxq/WfVZednwG0lcAZsQ18UTLs6qjdiRnJbw2pAbzFrrGJxXFVc2VtXV7pSolh2ZTNv9HTHd613m3QIb/lomWZNawlxu3DhakZlh2QKZKFd1FDZQ7xBp0iMVzVpj3OVdil2n3RJcb5qWWN7YPZf6l1aWg5WXFZ4XApmvm3vb+5tOmnoZGxlJmyBdqJ+pYA5fUZ20XAscrZ1mHb2dLtzBXf1e4F9m3sedV5rLWPtW+leSG2ReSGAKIFofj18X323fe14PnCha6BuOnEscY9tFWkMaaprem8ddId0EnBAbDRwZnhlfZJ8WXfNcFdsoGkUZMxYH0QQLR4/NFi2a3Z2lHj6dKtxKXImc79xDnD1cwF6Vnw8ehl0o2sJZhNkCWWYZ+dpfW9WdmF5hHTlZlddY2Vhb0R0vnRMc1lwcGn6X1Vbg13VYCJjvWaNbeFzSHSMbtpmkGFvX9ZjEG+kejyC0IUSh02HboZihRKEP4AuefduMWc+Z65lrWApZmRydHq7e8t00masV7VRfFmjZcZuH3Mhc/5vnGzNaz1q9GT9Z5V1QH1ve3VxkGFvWpBf4mX4ba5zH3elfO2EQ4wIkMePKYythjqEZ4c2jJuOzoukhCl93XindnB0MHADa/RnGWoVb/dxEXTReOh9AIEtgQt/1nvodmtvQWniZyRoCGaOY99io2TQaflvoXa2fX+EGYrHjBOMaInnhZOCY4A3ffF5Dnibcwlrv2HuXNtgeGalaGxovG1MeT2CgYQuf+t0x25WcbB1hnkKeyh4vHHGZ7VeQF48ZPVpdmo4ZaNdL2CEaUNwLnNWcUZrKGiTaZBqWW1EcGFxwG3TZTNe6lr4WaVZ5mLKcCB5WXqKda1sr2JEWTFWOFpRWRdTcFQ7X2pn5GtOcKV1OXpWe7l41ncofTSDW4RJf7l1GGu6YIxVd0rMRu9LYk14SGxAIDt1QBNKslDYWQBmpW85d957dXu7dntwc2pfZsljfGQgaRBtUmxZaHBjpGBSYsJnKWx9be5tk27dcIFyinHhbzhuWGp3Y5deXV5DYTZmd2sXcGFz8XelfHx9knvweiN7iHh3csFqTmfyZ/pmhmXkZ7ZrSW19aNNbqU3cS5ROTkpaOt4560/2W2lc5lB7Nx8Ztin8ROZUiFvrWp9UHEqsPZ80kTvGTv5aAl1/VB9BLTQiRY5WOWCjZFpocGw+bn9rn2RtW/hOp0JFRK9ZB2qLb4xs52PMYRhtf3vlhWGJ5IXkfDFwWmMbWA9J7j+rTcBgTmsUbHRmnWmUeSqHiY1ki02AUGyfV5lXRWD9Y6pmUGm7aF1iMFRhRPNF3FH5XXtnxWtlawBr3G72c251unDpZXFaXVhcYopuFXWZd6h4pXkFe5x8HH9ogNt7Tm1LWkxiWXVwgIODbH8wdPRh2UhOLT8lpy8URhNc4m17eYd+IH3bdc9q+18XW65Y+VLZUhxbRlxdVjZZiGSDbLts22S+VZFJbEV1QfhJ5VevYvRlRmTiZsZvLXaNdHpuI2/mdjN8i3t1dE9oAF3RV95UjE0RTwZiTHdAhS6KaojThUuHOIfKgH1z+WWxZbVq+WrzZxtkwGFjaPRxanXPcqlpZFgJRodHYla1Zyd27X9ZhGCCqnlbalVUHkkuWeNmDG+3cb1wDnDPbjxsQGr3bXV22H0Hgs6CjoMrhw2KHok3hmyIs44jkfaMT4Jvck9iFFx3Znl1+35agZZ9/HV0cB9wU2+obX9rOWktZ1BkX2FNXp5bImCAbSd68oAggvx9P3Z3bk9lZ1rkUx5NskAFQM9WHGzReV2A4YDRfep4a3PycKNy8HLvcBVvem+ocpt2N3kHeB9zH2x/ZTZmnnE2fpGFwYZWgid58Gx5Yj9hoGZia3NvjXRWeCR4aHMxbVVwx3qKgaGA83pYeCV6dXnNcFFfWFCyWMxr83ppgfh+pXTgZABclWABZCdiSWmaeG+AaX0vbspRyT8jTkNcWWSyZqdmJWj0awlwAXNKc4t0vXmif4KCioCNett0N3JCb7xqQGRPWaBJUU6tZDx0MXuEe+F6qH0GgVuAoXhaaaFXaE4sUCRX4V/SZuRp0GtvcCl2nXnOed153XkEeHh0cWvLXsZeh2UIaBxmoV7QVTRR31IAWwBfMlqxTH89ET2MQB1B21pucz6AOoSzg3aBg39DgReFMYhMiuOLsotDiHKEVIRBhZKCbHu/c2ltO2XkWzdXAl/XaqZymXVmdmR5a30IgN+AI383e5d3CXdIemt92nzFed52OnTtb29qMmqkccF5mHyCeL1tWF8dV8BXXF5WZkBpd2XCXPRSHkh9PjZMlWOHcUF2dXXfc2Rz93GZbbVnp2NxYoBjUGbMaUNrz2vqa1VqNmqmasdm6V2uUZFFskJpUjlkSW9Ec5dxpG4Vb09wvW7Ya51o12TAX71ZB1x6apB5hoRfi0yNyoi9fARrl1mDVpdjInGofMWENInai+WLkoZmeoFkBj+MNiBO9FsyY6xi6lkUSKovRCqeOiJKZ1mdaYh0THd7dLFxO3L4cnpwgWdmVdpC2DzlOYk5ejpUNko0akXkWkVso3dJfJV8sHrndZdurWceaBNw0nh5foCAy4AZgER93XdudFl7N4ZSi4uI6H1kbmFhpF8wZLhjIF7TXh1oB26hbkRsbGglZXNgHVaKU29ec2jkb1Jyim+Qa8JpGmiIZQNi4mJ3an9wlHB0a5lkdWG9aE9zV3q6fK96DneqdWp0vG6yZEBkWXKWfx+G1IUZfwFycF75SkJSFGDHYw9cqEbbICYlk0OJUeBUWFJ2TxFVr12bYQZjpmZbamZvDHameLB1LG8ia+lsGHA/cZRvTWoWZDVn1m6zc6l1pHNgbWBi0U5JQHFRyWGcaahpj2YAad12toSNjFCPGY4Sii+E4n4Ye714iXn0eq16OnjRceZp1mWRZ8Ru/3ZMfDN7QXRBa0FjXF+TYehpzHMBemB5FnDnXSpKwUyHWulihGm3cKV1anc8d+J2PnlYfp2Bv4B3fEh383Pzcb9ufWcxXONTb1d5YixrmG7ibBlmdFpSTWBL91M0Xb9nN3MUe5Z8ZHnIdOtyyHNCdD51HXbjczds0WFNX1VlSGuRb2NwimvQYIdVa1fBaC55/YG9hAWDQn6peBBzUm+YbylwyGtkYS5aal/eZMhl0Gi3csJ7F347egJ0YXLaeGZ/PoHnf3R9Xnr0dk9xe2cZXtBc8V9SYN9eI2NmbB10JHeJdO1tGWW0XfhdGGI1aJls0GrPY6Ba/VHOTulRXVdUYVprhW4LaWhbDEjlPpZKv1RHWolcrlwqZHxwmXkdfup+1n71fkp9M3sFe9l6Kno/d7hxU269bPNp0WhUamZtK3AXb8luSnUmfGl963f9cFRw9XDya0Ney0aLRcVd/G5Dd5J3+3NdcEVtBmcnXCxX3WAKbz95IH23eQ1u7FroTOFRgFYPUUZDiDuSQ3lHjz8YKHQF0ROFNXJP016FZNVin1zAVm9UyFR0WcBgFmmlbfVqp2JIV4VSXFq5Yt1n1GtTcPRyPHBxZY9SPUj4TkRX9Fz5Yhtq6G3JbJpnzl7AUVk9jybYMCxJz1qgaDh10n4phNCERYAYejd5TnxqfTl80nyWf7GAjXy3cJ9fnVv1Zutv+nMrdJZwIWnPYupkP22ydE94J3qefFh9cnnmcCNmVWNtboF7iYMkhe+AVXk0dFF2l3l+d0NuRF7hT+5KcE+lW9RnuW+KdGB5tX23f2p9+nVqaWFV7zQgCy0Y2TL3Ts9oH3uUhMyF5IE+ffR6fHzvgEGFC4dZhjWDUX15dQlrLl6gVCtRKVV0X2xnv2p/adtk9l8NW4VXd1oFYRFt7XmVgtCEEYGwe6B36nDvY1RTCUwSV6pl325GcqVwNmxBbVx1JX1efwV6enAfaVdlSGLvX8FhSmWGY99ae1M+URpQaFKoXaNqcnajgA6IwIy6jrOOYo3KijeHH4VYhB2D0oClfLN2VW9zZjFdBFmTWwlhT2UXZYZepFE9QP06s0mnWVZjJ2gfa65w2XcUfNF7YXajamVY2kg4TWNcSGl9bj1tdGnIZx1rG22FaZhmGnNbg/aLvYxgiISEKoOffsd0zmwZbG9tl2y9akNoD2PVYBFnq3PDf5KGUYe+ghB5zme+Uxta2mrkcwN3JHUFbqNjLF84YINZ8kZ3JrEm3UKdU+pf+Gb6Z1Nmu2JPXHxYaV1EZoBsmmxoanJqO2p7aJVkhGBeYqhquHKYdtR0H27GYwNbRlpMXSJeTFsIWGVaFWDdYW5hJGIIY8xkd2aaaVpvWnFXbflk+1psV8pcFWYachN8fYDOgMx+eHlDbwJhm1eIW9tky2t9bWFofFtwTa9SUV/2ZFNi+VawRWo+flCAYs9qvGsnZ2ZfJVsOWjxYtFf/ViFaMmHYZaBmg2SiX7ZWGUafJ4oEAACHDMUi3TVFQ3tIC0a7QXdHFVI+V/dXdFOHT+9X4mBlZCxnEm+sdwx87Hzse4p6unjjdM9vZGtAZFVUikDMRRlWKGJbZ8Nk72MQaCZrfmz2bHtuOG/Ka9RiFVVKR6dDRkpoUkRaQGLoZeVnUmpKalpnLmbiaQJvJ3CEcFh0X3eYdn5vKGKJWn5f72EDXMJO/kkWXKdqvW75aYldAE4hRqhI2k4mU55ToFNvV0hc0FulVM5J4T9+OU1A7E0aWRReoltRVA5RVlnGY05qiGxkbuFwo3Bda2tfPFN8UPFWk2Qmb4lx12qTWFA5WhQAAAAAGS9DVH5n+m4Rbm5mE1x0XMxn/W85cK1oBF64Vs5VAFY2UWFHG0QsSStIWD+kQztWrmibdgN+oX+5fZN60HWxbv1ruHXNgJ+E6X9idFZnI1ylTlBHZFYOZRhs3G4EdMR6s3szdfRoM1toUvxOrFAvVvRe12fSa7RptWfNbml5JYDqf5p3UGufZpJp0Wx9cBB1oHlje7F5jnmjfON/A4Onhi2ISIQ5euRsDGL9WNZK3zGSMLNRnmT8a5RsYmpVap5v4nZFfgCEyoRrf5Z46ngbfpGBWIDefGN9eH5veqFz5nHweF+Ak4S+hjeF8H2Hc0Ju9nKMeid/NX+EeXpuiGB7VsdTU1UfXK1kAW1fcRFvFWWkVKpMvVj1Zn5wL3UudYhvAmX9YH9kWmMXW+VUJV6XaMxsoGqnYnRawVyHZ7BxCncpdYRsPl4iUYFRgVi4XAZdnVrgVvxQC0dLSOJeEnHpeDJ3l2y+YpVpS3S9d/pynmiXXglYQ1AgSMRRYGYdc712/3R3c4J22nnteBt2hXa6eLJ3f3NkcJ1wonKacgtv7mdIYY9jfmpGbz9wkW+BcM5ybXO4cDprz2UtYtNhsmaqarJpbGgoa2xwTnMscI1nBFxjTOVBb1TdZadsg2kZW/dAvD3YX/11TH+/gMR+In0efQt8QXh0cjNrUmb3amV0hntMfvZ8MHhLcKNkA1EqLlwOxT/kYD5yfXgDd6FvtGPtWLdZv2A6bjR5uH3YflF8FnUeaF5SFUFlUHllo3KjdmJ0hnCObgBtcGk3ZKVh+mL5ZFFjbVv7TOFFWU4wWEtl5HVihJuN3ZFckQiMN4KwdZ1oWVrZTT1TOmEsaMFnxGFrXbpgX2Zja/VtNW3ZaZhkLmMwZxZsunCEdvR7/X71f9d9YHeKcKhsc23Tcx55fHrgd6FwBWRIWNhdxG1wetl/J35rdqdqTl7SXjdq63GVdW13TXk8fZyAtoENgg+A9HgTcIdub3K5dBZxMmYdWFlVoWifeaKAboCPfup+AIFRgeh9AXt2fQqC94M1gH11f2cYW2VWnlxQZi9wBHaxdtRzUW2SZFRcVF1RZJZnKGr2bth1uH20gmaBqHp/dFt15nhperd5oHahcF1nQltNVz1mo3Kxdz94F3V+b/pqQ25PegmGuouKihSEmHtEdoZy/2naW6lSGFrfZQ1z+3zVgeiBQ3s7bu1icWOva0Ry8nWOd+V2gnRNcCprP2ibZkloE3Czd0F6LXbebItjcGRrblZ4dX3MfDZ4qHKTcBBymnJRcDVryGSDXblWfVfNXYZmQW1nbyVv32zSaJdk9V6oXytnOGygbclsPWv9aAVqIW8/dIR36nifeNV03GtpX6Ra4WROcsR6UX+XgaiAO37QfjmCyYPbgcZ8FXZncEBsTW2Wcgx1OnTYca1v/W6xbbtqDGgFZxhmumJnWzBTsU89VpVjBm4qdIx2nXTrbehjDFuqWUhezGP5a9JzXniDeD9zg2aNT+Q8DUnXUyxZvmRedfqA+oOXgDp7Z3dlc1ttoWdTY0RjEmjtamNoDmWcZyNwNHc8eJBxU2bfXqharlNbS1tNkFjOYolo72hoZvtmcWwVcKxvW23ybKVw73Redapwlmh0X3tYeVSHTYRBKDGUPYFYRWghcnd48nk+doxvD23NcYFzlWwAX7BZe2VUbwFxtWqeW/0+cR8NPrVcq24Cead9MX2GeQh0uG4Qb990/Hh/dnNueWeGZtZqoG5TbolrdGguadxs9G4gdxOFXI7LjzqJGXuBah1fRFh4VmZcRGa8bTdyN3Lpbadsa2+Lb3Zs42RyWGBRI1igZWtyznx1ghmBeHivatFevF1tYLNhMWJ/Y/pm7GnZaUNmql+tXqxmq3EefJaD/obmhSWB8XgEbKxdlluaaGhztHQabFxX9Dk6R3dlcXy+jESWnZhlk3uG33MnYyxdvWILa1RsnWVZWwhet2tpdCZ2THNzb2FsYWmeYgpXn0xBS1NQElPkU2pavWPhaulvP3RreD96BHtofAt9w3u6eYB3VnJ6aDNdtV2ebY57z4HtgFJ9Wn+Ehg+KnYVceNJq32pibvFsRWTqU+xBX0dhXUBuEXY7dElr92H2YeRnD22fb/ZuJGkkY2pyh4TXizWKqIIlefVwzWXTVkhQS1TdW1Rj/GiVathmU2AQW75dmGOjY/5fmV8iZqZtMXQ9fBeDYYWBgbd3UnBvcTl0k3d2e4d9RnyIdqRroGBhXFxhGmdhZh9emExkL+wuKE3rXcxlsW56d1R8PH6Tfhd9ZXg2cr1xPnfKedd0KWj0WlpWbVUsVq9WLlOhTZJGfzuUN09OQmdvdzOCaYjIifuFw3w8bhdaLEziTptdw2rcb5JuxmmpZ5hpTG5EczJ26HghfN1+JH+veuxvS10lRpY/c0w6XThq4HKGeWF+K4C/fnZ5am+5X5dKa03jX1hpHGvlaVlp5W4id1t8N30MeKxrz1z3WMpc7l7/YJ9jJ2QoZzxyXH90h4KIlYJYeJJw/mzza5NvGnamfAqA3X35dNFkT1OITahSgllYYk1ui3f9fJR/i39afDt1MmzPZPxebVjET55ENDzdPJQ++zcoLcAuMkXdXiJvhnV8dK9v/m2qb/9vg3EkdJNznG5nY9NRaUK2OSU+lU6gZG12sH/FgNZ6J2+bZVpnC2uDabtj4159Xsldz1dDUUVRn1SKVT5YvWGkaTBtLm7FbmhuxWzTaDxjLF1tUPE2uSuHQC1PGVZdWAZfwGtsfEGLvZLdkcWIbnhPa59rRGs4ZE5X4EN8KfsLAAAAABYP5D63XSJvnncEen15eHYPc7x0Pnc+dUJwrW4mcc9vAmkRYuRiOmm5bCFsF2pJa+xxi3n7fCh6kW/jXGlKAEtwUhJS30a+Mt0vAT11RNZFYESkR71VImXobL9sCGoVb2x6+4NpiMyFJHz2bmxk9liHR31AxktZVvJaXFmlVfhXgl7mY81mCmkOa6VqaWjyZcljV2F9YDtkKGrNbNNqgGV6YaBiWmhIbyhyC2+kZRRasF2taYhvIG+0a1NphmnNaxFwFXbLewZ/3n75ehhzvWgnYktmyWvwbcBvQ3Lmc5RxD2oqYHpajlmsWnxdEWHkZdFsAXNrdsd4/3uof7iBt4DhfAd4aXaidyV403YYd+h8rYMWhqSC0nlvbwRsEG1bbdFuCXPFdSt1KnUyd+R2UXKwaJdZGVCPXi1yNn1cf096JXEeaPxlJmmDa3RrgWeaYINa0FRMUJxRLVkaZOVr+W+WdGN5PnoUdXBox1EHPBFDtE6qUb5NrUv4WLNoGXI5dLJxJnU5f4qFC4ZLhB6DBoIQfk90Z2Q0ValVoGaLdMd68nrLdiByTm55atNne2vTe8OJ543yiP56NmnLZ6lz4X06gyCDrX6PeNh0h3cufAt+LH2Iev92LHL6bBxrrGzRcBd474NIjamQ/I74id+E2n89dkZmT06kJgAALhDgLUVEu1JdW0tfcmDIYKJcx1KFSxJPV1ymbYeAn41kkpuO14Ejb8dnaHNifzeEMILFe/t1kHT/cmJvWG7Rb8lywXWAdlR0lW86aQZlDWw+fsqMj5FYjKp9hGqKYOtheWYObUZy8HGrbQpp4GW7ZI1nNnE6e49/eH2xdoVs5GU0akx2T4JiileOgY1GiKWAV3lOc8lu5mtUan1qXmsJaI1dP09ZRaNMY2CdcNx533yoej90aWqmZONrx3XweLty5GMWUcpP6mDIbnB2bHdIcrVpvmLNXppcdV3IZMZtcXWKerd6f3Z3czx17XhtfLaAPIVHhj2CsXpcczxy1HJecUVwgG6Qa89o42uKcjZ3OHpne6t5JnXPbu5ow2kCcZ12VHabbspgQVXuWBRkCmyubkBr5mMMXQ9UKky8UQla1mA8ZTVnV2owbh9yDnf2ecZ47HQGcN9rFWdcXCBS817VcSZ+GYJEfRxyxGsKcxR7xHu0czZghT5HLztFOFXuW0RbDl2laRJ3XIBGhPuBvXxOeG11ZXMochNwHmtuYxpcVGBva/5xqHEicEl6Moixj52QoIyThrKCVoBmfHN1E2wrZKZedlg7U/VS3VajWF5TWEPkKd0qFEXQYPVyAnsNehxx8GFNVCdkInn5hVWMtYzTh5R/6Xhed492zndofmuEq4R1fjh3AHVrdNxu72BXVjJfrGwMdyF9P38Jfr96gnfbciRpnGGsaSd06ne1c5pohWC3ZgptL2pqX7xX71tPYQZia2A+YHthqGlXdfJ8VH/RfYp7EXlUc2FnrVdsVkBejF6yV3FTSFqwZLZtAXPZcV5raWlebaduU2mGXCxXqWJcbLZvqG2NaWBnUWhbbSZxeG44aEZiQ2KJbSF4FX3dfwCCEIIOfwx53XCiZc1aqledWEtfg22cfJmGn4vujeCNUIyRh2B+mnZndY90KW+jZetZb1OSXqNvWHxGguh/XHTCXb9HWVMrZZFxJniSel962HkifRuCMoVlhbSDB4PyhPKGvIXHfwB0dmIdTllML2Atc5F/f4WhhjqGi4RDgWB//n4pfvx6PXQ+aVtkam4Rd2l5UXfwdMZ6NYWZjOiN4IeRfNtx5Gyda39oh2Q+Y41k52h9bs5y/XXMeX59NX/kfB92HnIcdNN4GHw5fFV6a3iUef97FHyndzZvqGogbDdtZ20kblpwpHKMcQxtNGjVZn5pNmwYbRlsJWspa+psV3AIcERo91zyZSR3w4D2gt5/8HlXcsxoUGDeYglsbHPYeWZ+nn9tgPuCpYVzh5+HcoUMgRJ623LzcOxzE3aCdQx00nKUcZ9sImTvX8di42l4bbZt4HDldhN+xIFyf8d4PHLqby5v8mw7bHFvMnOrdaN3mHnmeFtz5nBjdIh26HPOa3plZGiPca16dn+Cf/V7dnXtbixrQWxMbxZwTHBXceNxJHJ4cqNy8XAWbgps4Wzycw99QoKzgOl2Dmt6bVN273nWeFx3gnklfEJ8+Hject9vsXEXdj56NHsad/1tiWaGbWl5tX/3f1d6kXBtagFu0HfYf4qDO4RPg9B/XncYabpdp2KQayJwU3ADbSRoF2UlZrJnE2eVZZVq53QDe1Z5InKEbWJyEnq4ffF7PXgWd7N5cnvDdjdqDlfFSfJJHEoeSfBOTV1TbHZ3hn8yhmeJb4eJgb96enQcbvhnV2W0ZUdoVWvAaPZdu0//TO9YPGKqYVlWsU6qYJlz83xLfPtxEWQ1aOh4WoPGhEWAc3tOfPJ/94BhfIBwVF/TUpJYRmUebKhu4nDEc692d3dqdhN3fHpTfp9+JX2Yf0mELIclhgGBDXnTcFFqRmV+ZIhlWGLTXPNdS2MKZOle31fKUwBTPU/cQJU1nT78R3VOvFQJW3dglGnkdPd7NH05eGhxcG2RaQRlMmSDaIFue3F/b6BpL2L4WrNTfVMvXqJpVW+ocYp2KXxMfjZ7enIla8tuhHfcfDV72XKFZnRc9lQLT/dLQEnpS3xVql+oaYRw33DVaiJgyVXHU8NZB2O4afRosF/yUUpQCV/jbPJzjnSoc1t2c3pge0V3em+/Zh1gHGGqaVFy2XhzfreDCodLh+2GeIcOh0CCmnlucg1tM2rFar1tMXZAgPWEvYKPfNp1eXKKcY1sQGJSWiFda2XVarxtDnHJcxt0+nItdCd3wXfFdI9vsm0Eczl4QXgcdAJv522ZcyV4UHZXb8plOGD7YidnwmnRaD9l7me9bhBzMnRPcFJlalgEXKJpgXKddd13PXrdeVx3l3Vtd4Z8oYBxgap/r3ueeYF8UX/OfNVyVmcyZdtnJmiTaB9rTm8edWR6gH3lgGGFKIpDjTKMBYZHfPVyp21saPZfFl6IaoJ493/bf/Z37GhiWppWO1lhXlNm6W4hdSN3wXQDcLtrymhuZtBksmX0ZsdoZG/IeJ1/3YEbgMB6XHPQbX9q22f8Zptpv2ywbMpo0WLbXk9kOnPIgOOJg41ui5WEi3y1eLx2UXXueBqBb4eKiYKJZ4jShQuAVXhXd7R9xIEQfyV2dW9KcR51WHazc8ZwRnBocDFwWm8FbxB2K4EYiR6LgIe6gsR/nnvEdDRxNnZce016qXTYc7h834Sphel+uHIKZ0ppIXFdd897rX7ufzSAgX+rf7KD/YcZh+Z/Fndgc4102ncJfQSAVn1ZdtZvmW8/dQd7r3+AhKWGN4QHf9Z85X8xgl+BYX0Bej96nHiTca1s23J2fLKDwIgwjH2NA4vqhDJ9Q3YgcaJvpHLnc1Bwe2yTblJ2Sn6KgRV/V3gxbkVfR0fJNGRPFWIoaOlnJmbaZVlpjmxKb410UHcTdJxtk2eeaaJymnldew9342/kcGV4SHxfeVxy9nGgeieCQ4TagE95q3IEboBnSGDJYL5sDXi1e/F2QG6KaC5lzGFPX91e3V5IWKJIJURkUIdbaWKPZPth8FwqVyVTYlmbZg9zTHveffx7lnhUddB0GnoJgliGRYNvd1NkdVq6ZGpxwXpRfh971nKibe1vH3I5b61l6Fy0X/Bp1nWifkeBEn0cdJ1rk2WVYLxdf1vFWABS5kgiTJ5VEl1VYNxf9F00XtZnV3Qmeh53LWqmU/NFCFeOZsdxlHy1hEeHd4UvgS55D28Kaf1pv2zbbbZxAXZNdR9xXm5Kbmtu7WxEay1quWZIX/lWAFl0YVtnEGdCXstSxVEvXDpld2vWcsZ+nImcjmGNB4cdfDZvFmgHao1qCWQLW9ZbZmLdY59dhFTtU1da0VyLVmxOUFAPX+1sxXJccWZrF2UUZNtohG9ydX55LHukekl32HCiZ6lhtmLQYahepFtHX2tqvHKFdFBwL2e2WtNI4DcoPcFPBl+5ZShldGEMZXhvk3atd4RyrmmPaRlxgHbeeuN8hXszdhBtsWKmWFdOFEToQT9JGFlgZ1JtRmkeXsRWZVmdYEJq6XOWeTN5fnacdm131XSWcdRvGmzpZtljZWenbV9x1HONc2lvlmwhcIV2nnjfciRmXVtEXGliGWela2RynXaodpl3UHv7fUJ9Enm6c1Bxl3BVbyZsVmdFZo1p7m1sdGh5Qnkfc0pohmLRZ4hwZ3eceEF2knklgv+H/IeygVd3rXCRcjV1jXJEbUJoK2chbDNvkG7KbshwonRed6h2wHTDchpwiW0wcVd6fILohJmA5nfQbSdnb2SLYTFf3F4MXohY00/2TBJTj1mnYrFsyXHAccxwUG82bmd0330khOCGb4b2gdt5yHKEbRZpOmXIW91TGVGZTTBH0D0NPulRmV49XXVO2D/EWBdynoC/h9WIHYT8ehVuXFwUTCBJQlK5XJ5lL252dUt8y4BBgOx50mydWIVLelpObHN0jnEiZExTGFukbb532XmZdw9zinQ9fCmBSoHWfDl16mxEaChlr193XWZhs2mWc218t4HKgf18XHXtbg1uMXDJcARywXQVdqp02nF7cJFx+nSEeEx4S3Lqat9qHW91b2JyAn4IifSOs5AcjwiK+4EoePxxsnMWeOd6QXoNd81ydm9Zb/JuvGkIYEJZxVosXuRiwmvVdJ15/XjOcjhoyV8IWBBTw1ytbJ545HyMeblvomInWpBYEFs1XshiA2kubRBtz2kfaodu0HTuecB9O4IghLOB2Hq0bwplsWTlailvMG/ua45mXF/3VZpKoj58Mtkjry08PkFEr0MrPWY7I1CWZyl1IXnOdQZwfWtYZ/ZkXWZ/aU5qY2cKZm9snXasf8CD1IBKeDFy0XGxcTN0B3kGfCJ7QXX8bNplHWLHYb5fg1kBT5NBgUTsVGNhBGlQcJV44n8ehGOD0369eVB5Cny+fMp49W+wY21YlFfkXCZhwWALXjdh5mqDdMd66X36fWd7iXegda5062+jZkljkWzGdPhzMmgOTt8gAADKHj1CV1xNbbV0hXOoa8VjFGMqZrJpg2x+cV15D4CVgut+yHPeYQhbMmt7eW6AbYGOf5F+S3/Dg0GKto1GjFmGl30Pd+p0qXKebppwE3uYhWaM7o6bjTKJAIRUgCR/g3/of0uAAoFEfph7sn5Tgj+Czn4reol1bHKsb5Br82sSdft9fICRe9pwI2LmUJRJkFF7WJhWAk3CUGtq2n60iByJ94CpcvRjk1j+UzdgBHK8eyd8V3TCZN1UxlBlVHRWklgfYsRtpnjVf5iBLn9semZ56n0Ngel+DnYYZjdZbVvcYbZj1F0mZEp3VISbiGiEOnhkafNl0XDUeYN7HXijdMV3qYnym5WlN6YUnkeM63G/WB1KtlMNZOdrEG8Cc/V6nISgiqCKI4QYeuB0Cnc7d5R0XHU9ggyWDaQXqdCkHJcbhFF4EHa8eEZ9AX9IfD934XeufQOAp3t/dCp0Z3g8eRR1EG+xbC94KJFlpsiwWLAlpaiOGHbmbtpsj2kLaVdu4neUgBiFf4Tof9J4oHQaeHR//4XkiLiHgIOHhCWTc6CjpAqfRpA5fUtwjGn5ZMlkDWieaYlt9XXRf3OHyIkqhpp9UHIWbgh1lXzggSSHt5DKmeqc15deiJps61U7ZSl0SHqleVp28nUVe2x/A39vfoV+YH3qeyl7YHq2dkRzZHWYfVqGCou+iVaCcXgxeZ+DlYshjlWN1YuxiX6FSH0ecJNjGV3AWbxfnW2GeeuAXYJDfcR0dHAZcwd6rH9Cfz14+WuWXcRcYmd0cE92hXiBd6d04HHeb+hq8GZlbmh56n5YfXl1tW8meD6GtI+VkjeP1oZ1fnh7Zntse71+UISqhaV+QG1xULI4b0KqVNZk4m/VdUd4sHhAeGR4t3tghNKMPI92iXV63GpgceV+P4dZiz2Mk4v3i/eM7YsBh3h+inPTasdrGXI8dr12jnREcxd5NoRoi7mLgYatfSBy5GX3W/Jc3WV3bERuWGmLXM1PnlISXURjzWRZZTZob2x5bDBnEWICal92pHvadzVqu1ZQVNhbCV2XXYZiRGr6cPp0Q3YTd1548XcVdS1wJ2jsXutao1+fZEJmQmf3Z4pl5lyBVNZQqE0YUIdi83SegNmFYoRLfbJys2tdbRV1GnyQf7+AHoAIfwJ+g3tmdUFrcGBVWnNZAFugXYRggGCLWqNSw0wuT1lc8GskeGx9w3xxeWJ1e29YarZrs3LKeTR94XyadzVt7V8gV31diGfIbXpwNm5NaaJnxGhObft0qHr+ffh/Z4DLf0p+mXqads5y023PaJNjqWIza5p3LoDigvuB7YO3iQ+ONI3uhfR4nmpHY1hmmGtbbmJvk3RPe+h9Fn0QeXNyr2zcactsDHOaeLt8NX95gTyDG4Jje8xy/nH+ekqGPI1XjoOKcYLmeb14P3tQfcuAIIQhhp6F8IBqehV1THE9crt24nkteox3VnR2coFz8nqrhp2OnY61hwSCroLOg0yBW3wMdgZtZGXoZzVt22tNZDlgGGtzdnp5FnTjbMRvRXereIRxGWP3WNVT3kmhS4FezG52d5F5nXhCd4J0/m42aUJoJGsObo13NIRUiyaJHHuEW/keNjbiU1BhpWR1XxhXO1raas52P3lqc2pnrlTgQjlJc2Dwb+V0KHO8bZhpj2b7YXdfHmYScId0WXFUalBjymCPY+JnymvAa0dnKWEuYdhm0maDXEpE+ze0Sh9WPFz4Yftnqmvzbo52U4GiiHiJpoLXc+tkq2UEcGB5ZX05fuJ+CICUgWWC+4GMfxB6U3KRa55piWp/aURjPlqlUnFPsk6VTIJMjVgqcfaEUpCfkhaLsXuPb89vLXNUdAx0dHWrdoJz8Gu7ZZ5nWG5wdO53Anj8dUp1xHmnfieBtYM8hhOG2YGte6h5DnhsdVF3kHvIfquAG4KChceJ+YpGh7N/kXwAhAyMr43QhkR5sm0ocQR7hIC5gMx7BHdzeqSANIJOfxh5EXCHbj91DXqeecRziG2UbB1tZGuvaHto8mmsa9BxgXkXffN5D2/jYJRdv2ZlbqVwenU5fPV9uHf0aRlki2d1ajtwRHXMdb5wcGmUZ21qH28GdQ56ZXoqcgRhC1nOZFByS3xoguOEM4NNfxh7Q3eFc91uMGlKZGVpUHQ+e159MHw+e6F8B36YfcJ6XXZndLFzk3Hya3JlSmiocVt4R3yWfoh/QH+TfY976HdKck5v2HHKd/R+14VNiWeIy4SJf0l4km6QY1pabFXyUaZRaFGbVABi+G13cpZzkXXtebp9KHwudzR26XpzgKSEGoZVhe+E+IbXiKqHh4Pcfqp83ntvd05tV2YacFd95oPCgh59zHubgfWFvYNme5hzUXOtdyl9uYIHiHqM2I9qkeqPgotrhlKDFIM8ggZ9EnS0aSBkkWzkesKE+YcxhEF5GmrAW0tXC2OlbuByMm96Zf9b3FYMUlhGGC2QJzZE7VtdabpwPXfrew1+v32aesh1fm8xah9q42v9bX5wLnVpenF77HUeasBe0GKha3psi2iqZqtt/HjAgkuL8pG0lGWR74cDfmp5ZnnrflOGVIjNgn55yHR4dYZ2T3bUdEJx8Gj1XCpayl0sW4VSIVrpbt98A4R3h9qHqITOfkl6OnnUdmRztXSheCF6mXfAdHh2JHgmdGRqhmKqaddzBnegdRh34nrQepV4pnv6gd2E/IGmeZZuxWPRVgJOh1GWWhFmAm8bdPR0TXHBawlshXAwcZRwPHZLgUuKRo5OjvOKE4MldjVo5mRCbpN5N4Eagzx//np8gfeMt5JZkQyLqYPefWZ9wYD5goyAQ3b3YshZ/WywfL2CT4EFfJR3f3dheb14ZnYFdIlyxXPbdjt6XXt3e9l8VH6Ifcx4MXERbU9wzHfFgr+NCpTok6uOh4crgZl8tnhydtR0i3DCaMtiBWMpZ7Zqd3IPeld7n3VOZwBPyz46UzJy84eTk06WDJJdieZ9wHEUbiB14nwogWGDOoRsg5SBjn8SgeqDaYTkgSV/rnzFeUF5G4AGiuGOgYxOgx5y+WB4Yvdq029gbmho9me6deeCqIc1gwl2CGerbDh8iIXHh96DhXxgfRuI9I6zjN6AxGwGW9hdP2sGePJ8wnmudBByv3EMcChsBWp+aPtoHW/xd+9/XIPNgXx+vH/dhD+IXIfxgYh3SmocYx5mK2vIa/9ktVmxVPxadWlmdhV+MYJjg4eByHyndph2eYD7in6QvI9TiLp6rWqHXspb1mKpazxz2Hk1fwODiYOnf5d5iXYjd0R15m6daiNvvHUveaB4rXQYcoFz/XLLbFBjPF7GaIF3PICugU97qmx/X5VncXNeeaZ5vXZlcjBtd2YdXktYmGDhbgp5vX2GfRx5EXh3fv6E5oZ5hF6BPoD7fsd5VHDRatNtYnO0dmJ2J3TMcK1sZWvQcDt6iIJah+mHzYTVf/F6IHY2cgtzT3eaeZt3pXOwc7p243oOgOiE6Ydhhoh/1HQ1aaRcOFXcYCxtpG/cZ6JcuFtYalR5zYH7hH6DYX40d31xCHRced17jHt5etx8pYBBgup/3XfNatJd4VjLZF50fX23f1N+6Hx/eiByWGesbT552HvfdeVrZGmjb4N0N3WScoht1GbOYZBibmi/cSN+zYisjXSOH46sjDeJ4oPjf/h/rYD8fxx/M35vfTZ95H3bfd96k3TCbmlrzWticpl6IIITiJGKCoikgEN2qWvLZPZlTWpcbYxxMndse5B9CH9dgQiCgH4Ad51uB275cw95XXryeKJ23HN0cbNuBm5wcDhxd294b193LYJIiEmIsoOafNZzkmhXZlVymHsAf7mBP4Xjhb+BzHuvdr5zHXO4ctFu1GShWghf6GzJd2p8p3xSewZ8rYMwj5yXSZr2ltCOE4cChH+CyX4QeHhvWmZKYvNlCGxQcWx2+nmlfOx+D4BtgO5/GH3vdkhuXWXkYQNw1oONkNGVXJQsixF9LnjlfxKHNYoSi3GLBYz1i9GJdYaNhESD2n52d19zeHmQgiOHBIfPhQCH6oqhjmCQB5DIjiONCIsCiGqCsHq0dFB083hzgFqIBo1FjHKFgHn5bQVueHakfEJ9dXhKcN9wWX3chzqMVIl6foBt6VolUpNgX3GMe2h+9nnsb51iDlelV3xb31pOW8Fgq2cSajVo6GS+ZT9skXSwfU2EzoafhDB95XDvYnZYKlTtVL1ZH2MlbIxxgXZXepx7tXvCe7N8GX31fpiDsIZqhNJ8XHQxbx1qMWR8ZodvWnVOdf5wjWnAYmtis2ZWa15wdnbmet97vXmYdWd0Knkwfmd+53ZAZXNZeGNoajRo6WDHYaFt53fNfOV8b3rLent+tICggB2AIoCfgHOBFYEVgOR8rHW7cUd1NXm1eAZyoWYCX2pe9l6wXvZagVh/XL1fxWE9Z/tuZnY3fSaCUoZzia6JmIbYf0d2o26HbeRuL3Atc2d2Knj8eC16Gn4xgvmCaoAUe3ByLWmfZ1NshHKHeFd+yYGaf1R1JmD8O8gM0CsUSORaimjucVx4jnpMekB62XpZeox4H3n0fbWCCoRXgcB5pm7XY1xcgFyRYRpnC21CcUJ0+XnHgYWGCYXKf7p9dn8ZfoZ2bGp5YapihGgGb7d0zHf6eFh6xXtrfVR/cH8Men5wwWzOcuZ2qnSgbgppK2foZkZooGjHZqdlMmgJasVzVIRJkGyU848Cg8FuSGKgaaty3ngYfed++H1jeeNukGfidKaF6I7TkByN44blgNN5n286abt1GIUkjGWK9oBbc7ps0nBzdQJ3VXc7ekh/54ADfYB0QmqzY69h8mJVZ+pslnGydbd3w3ezdSxvUGYnaPRxiXY8daFwW2n1YK5biGBPboR6HYJUhUiGH4dIhwmE/n3jdehuOWzLbCVueW/ubzVuNGthbP1zk3vJf1yA3XzGdyJzCXJBc1R1ZXnxfvWE/4pMj1ePyIkifsxuPGVNZfZmFme7ZrxoMm0ZcgR3+Hzzf897eHHVZj1iGGCgW7VbHGUGbqhx53IzeIqAP4blhwyGmIDieZt2FnfNdU5wZG6Hc+p2i3RPa1JZBElsT0RhBG8idhd6r379gnGDQoCde793I3YhdZBz+nNhehSCDIXlgiJ9WHbredOCs4apg7Z8+3Y2dth21HaCeSp+5YDzf6p+GIB/gWZ+PHbJbnxvlnSgeFV9iIHcgYx9OHfwdZ12J3AfX7tGVz+uSsNY7WjhdiB/+YOoh8eJ34lEiAiFZoCfext6YnvQet52pXFUbbZpwWXQYqtjp2tsd/aAwIV0hYGA93kgdE1wynLzeEd9DXuSc8B043/1ht6F13wjbj9iNmEAYrZc9ljfZdtzpnqKe0l5P3d8eYp+SYIIgsR8e3KQZy5mE2vmbhtwYG59acJdgEQKGwAAGhMdJrU5hE69YShx83kfe4t2I3KDc/V5in9ogNV9mHqfeTF6lXkMent9ToHjgXR+ZXk5delx92xzbKl05HwDgreCt39ieiZyi2mCZHRjp2g8cnt7IIJYglV5CWeuWl5kJ25adP55QH9BgVJ8bm44WtxWt2u5e8iBk3+8duRrUWtudIh73YBMh2KOJpNzk4yOJoRZdSFnHWOSZBFi/11HYblo2GpbZL9WX042UzlaMl5CYZlldmsCbw1td2f+ZxNuOXTneAd6x3iCeRB+9YL8hICDj37PeN50y3I0cthy2XeJfah9lndxcVNxQXMNdX51H3areCZ6r3dMcgVvNnADdCB2QnL0Z9BdPVkNXHJhD2vTeOeDDIujjuWNA4mGhEyFP4nLjTOSopS4k2mPL4mcg9OBQ4RZiMyJY4ZFgMp64XfKdwd3F3PDb6dzXHuDgCeFAIynksaVDJPpibV9j3hFfSiB6H/UeRhyc22jblFyRnUVezOBe4TThOGDQIUZi+qRMpVkk22MQITef4d+uHyoeJtzmm+6a4hpmmgLZYxevFhDVhFfOWtidWh7RHuWdVVsDWWAZPxo7WypbmxujW2ra5FmIWUbbd91tniqdZ1wvnEseYN+cn3Head25XQdeFd+OoRLiDaJjIZegFZ453QmeIt8DX6wfDp7wHoaeXR2MnfFfXiFiYkCiBmBk3dLcO9vVXTKdOtuzGVhXmJf4WMIZ51qjXIYeyKAOIBMe5h003NdepWBHIYchiaAuHQraU9jt2QCb753yXlsdmxxAnGad4B8bnpscbVoDW+wexyCe4D0eF9vyGgOZFNdo1kZX9lo328FcKpouF+6YT9quG4Wc557eoMhhgqDXn0Aev15Bnyyf7qD3oZriBOJvYlSioqKrYiog7x9hns1fRt/XX6jemR3SnYcejWEJox9jsSMTIhkgax4Fm+SZrpmHWs1bZ5t63BvePh/aIOQgad6MnLgcJlzOnSyc+R1NHs4fyuBhIGQfi514Wd2aHV3+oRfi+qJt4FoeLp2b3uqgDODd4ITgG58vHeDdKNwEWmEZexo0Gxbb/5w2XEOcxNzMHRtet2A2oF3e+hvVWKTV/JQ8kYFQxlQz11HZudp3WnoaEprlnEHdWBzLW0kZIBZ9FOJWWlggGMOZKNk02IMXjhdiGOPa1Jwl3KzcxRzO3JNclpzrHV1d+p3KnksfTWCwIMZf7h0WGqFZtdonmu2a5hpp2g3aZNqGm+zco5yym5SZ5JkAWzhcZtvgWOXTAs+61hBb0l5jnpwdlt2VYGGjIuRvI+Rhj121mS2XKJcy2Wkb0h0oXbteQx9TH68fit+1nxgeix16m4CaglnfmXHZHBn3W1Pdn984X12fLp7P35tgjiFK4QigjSCF4MMg8eA2X8gfxh5Em9+aCBnJWnfa9txtnxKhiKLf4o/hOx6w3O7cZBwW22+bJdvk3J8dYt6tX74f/l+P35HfpJ80XrueeV3JHVlcq1ySHZVep18WX3tfSaCRInGj2WT35FVim6AAHwVf5aBmH6vdxNynXF8dCB5YH/yhRqKCokfgqZ4+3Y+fb1/foCjgrGDVoObgcl9EXjndkV+FYcajEGMtIfSfoB1A3FJbyFsLmdPYsxfzGI+adFv0HEebYxjrVgqXgBv6nizeoR1eGxcZZJhAV2GWfBYtVunYcNoYG7JcDdvwGxbcet8kYT1g0t8DXQpeN2Dp4sBjoKOQpAykT2OCYd+f3Z7N3d+cgZ3f4C4hlqIXYXEfU5zBGwYcSZ9U4ZMikuJLobIg6qBKH6WeLdycG9FcHJy1nFMcr53h37ZgvWAp3n+dIV2OHkXeIJyCmqPY7NhTmVga9VxE3kVgB2GA4p+iVyFjIA9fVp5g3Q1coNvi2n6aGFv0XJBcYxumm7acI5wX2sgZOtiI2t7de97E34ifU16Znd/eNd8m37SeptwaWAkWN9jSG/Xcrlt52BWWW5dJWHMZ4pzJH3xgjuFPYRtghCB5H4mep91pXbAekp7vXQWaEZeoWCbZoFo8GVmX1xXhFDqTPNUkmKncSN81n/Mfjd8uXx/hEuN9ZJYlfKVTpVVkgeNCoeKgUWA0YO3h5WId4XCg0eG9IgXiriJmorZjZCP94xAh+aBw3z1dph1HXmPelR2GnH+cpB6xYARgmB/23x3fCx/c4MFhgWH0onIj6OTH5LOim9+V3YGfGyGt43yj5yN/YjYgvV4RmokWWNMb01yXONvaH3tgo2BdXywd4tyw2nlYXZlNXHteyaDaYcSiveK+omphoyBDn8jf/d+0XxpeR92IHQqcZZpR1x7W1NsyXqWgXWCsIBef6x9/H0XgkaFT4NUfK1yj29eenOEBId+gvZ4W3B7cSp4G3zHezV4gHfzeiR/c4HWgPZ91Hh5cw5vYmvRZ4Vjx19CXqBdu1mWXfxnUG9Yc2R55n90gxeBc3iTcblzundud7t0g3OVdpt7f3+HgY+C4oHQfj57aXjZdFZwkWx0aI9iO14gZNpvNXfOd8BxC2V3VGFOqU+hUGZYWWP+agltjGj3X3JaC16oYj9icl+/YL9mn2ufcIp2Z3oJfFN8tXrudUNuTGXaXOdWVlhAY4Nu8nXgeT96tXjvfJuF0or/iWmEA30ReC530Xgqe1p84XxVfjODSInPjFaN94v/i/uNuI1uh455a2PDX7Zxe31SghKBpX2mfRuEHYxkj7WM8YUVghqG1YtnjQyJdIAneH50anOkdIx5wH4vgm2DboLFfl51EmJKRK4ejipfWFVxDX+uhY+I5olNiryIWoXngBt8YXiLd/B5gXvZeMZzp3H6ccty7nIdcV9vD21kaoxr+29gc3Byu25QbqN0hnyYgDCAkX0vfOd84H/Zgcd+zHbJa4Zej1dsWtJjb2/HeS+CXocnivaLL44QkHCQspD7kO+ObIl4gL52oW9+bL9z3oCZivyQ5ZSRlYCSRo0hiKqEPIC6d7lzT3p5gGuBoH7RezZ6Z3Y7crJyT3aefDaCjYN1gX+AGoHPgOp+HH2/eY1002/mbeFv5HS/ehZ/roEUgmV/e341fCp0kW7pcn557X46g0qG0oaQgvt5PHN8cnx0wXdYfHJ/938iff5473cfeph8EX14e6V2NG9rbHpx2HfRfFt9/nc4butlrGMGY6tg9l52Yr1sDnoXhFmIYIZogGR9dIHOhUKGyISqgjuBaIJ+hG2GHImQihqIhYFaeWt2b3kGfoeDyYpikWaUi5LcjPyGVoO1f8B4V3Cqbup3OIPJiqiND4vuhAWBNoPch7SL5Iyji5aJgI3il2CfjJ9ml++Jm4GWgHp/DH5fgA+DzYSCiUqPV5E4j8uLbIw9kJyQbIqif+10Q3bljB2eD6R6n5GOEm8eS8tNKWJvchN7cHxceXh1tHRFetyCQ4dzhVp97XDZZjNkUm1Hg0KXHKKXozec/YxLfEtxBWoabLxyZHVQcj5vtHPfer6AIYSIheiFbYbih2KJ74qHj9+Wip0SoAudxZSHibR/aHdab6Nth3WlfHl87XW4cEZ1Snt1fpqBQ4XkhXyCQ4CYf0iAM4THhUuCG3t/dEtxM3RWfTiG7onUhhd/1XrofdqAfYCVfo99bnzJeep0SnAQbcVoVWjoboN3mX13gJ6Akn75eil1FXOudv94VnZQbUhghVgeXEBimWhwbmV0gXm8esF3IHUYd997WH+agJaBhINjhB6B/Hh0cQd1uHzqfy19r3RjZxBezWUBcQ14PHu5eud4W3tagqiIdYlog7N6jHRQdRh4iHg/deBssmD9WpxfBGFQXGBUfklJTmpkB3Luc7FqyliDUSViVHH6eIl6zXjgdqF2EncMdwt8aIh8lZacRJwblaiIQnrmb1xriW0gc+p1UXYMeQd/4YL7geWDhojLirGKHozAjp2PMI3/iLSFQIK6ey9xn2W4ZhNv4HN/dAZwKWgkXh9a+WBzZjZq8W0xceJxrW/JatVmeGZlaNhpBmsKcGF4qX4FgdeAMYC1g02LxZF+lKKThJAVjMWF8Xy/doJ6DoXkjx6WFJdPlKeNeIVCgEp8SXlTd/9z6XHMckZ2DHp2ert1Rm4lcoZ92oRXh5CGCoVahFWDYYGFgNl/5X51ftF9RXt0df1tR2nLapJwpXZfed91iWsLX8NYQ17cZYdntGN3XdJctGmkdwV+QX1hfaqBU4Tvgw+Ck38kfqV7dnbjc3R0xXVVdm11GnPYa79h9F3cYqJqznEIeZSARYd4ikSJUoQHfaN373WecfNqo2mVb/d1gHoEfUx8B3bwaKZab1m4aVB46H7kfoV7E3pzfO19PXwadyhvLmqfbKNwuXFbckd0r3Yxecp6qnlyd7N3hX0UhEqGwIKke4t3e3mFfDWBVohijcWO2IwiiFqDZIGtgKGAZ4DYfSd4LXA0biZxtXAmbL1py3CAe/2AVH+uecR1i3bJd+Z1znDja1JoiWdgbfl2oX/nhKaEFn7lcmhlQ1uKWldhnW9ufFGGdI06kEuOaYimgD18V39yiJ+Q0JRRlOiOiYZ2f6h9SYAIhJyFp4SRgv1/0H3ae497+X1hfqt6snRubNFiE1yBXtpfPlf3ShhVJWdYc894nXdGcmxwh3ExdPl1FHjYfnSGhol8h9WBVn0UfRaAeoY+jviSdpGricd/RnsmejZ0Dmobaex5eYxBmLacEJvRlLKKeHyAaYBXP1VZZX91mX6XgfSA14CFg2aEh4BgeCNvWWsvb8p6lY3Km5egt5utjeF6l3FrcH5saGJTUh9FakzGYE5t5XEjdvh8HoEgf1F5M3qOgCuFXYuvk4KY3ZXjiYB5FXZDe7GBHYcZiAGFpH8BeXJwBGk0caqBo41WkcyLtH7VcvZ5U4vMlz2doZvtkleH5YFhgviBwn1yefd6FYD7g3mERoKjgCaCc4Kcff10xm6Gcid7o4M7jZ+TqpMrjSSBPnKnaFhnD2fraDVus3S0eI54lnU7c91y+nFdc8p37H1DhZmMzJDOkWSR7I9WjU2J+YGCeENxSHO8eyGCH4N/fO10+nJJb6RqNmyHdAR8On+DfiR8U3mWeXt74XsYez57pnwpfoh9PHsUeVp33nbTd7t4cHUvbIBhPGBQZ6BtWnM9e3eAEoONhhSKoIooh8J/tnbWb+Zr72dUYFVTL0xfXVFyWX//gxeBEni6cEpzaHuwgKR/Pno5dpZ4O364gSmDkIIXgCZ9Y3lYc+JvQHRifaSEhoWegER5J3XGdmaAiowOlAqVC4+vhLl8n3pleiR4c3RFcZxv3HU8gvKJOYjdfElrs2Opbhh774FHgxSAjnjXbSll/GILZ3xqmWgCZa9llGrccI918nUgct9qCWP9XkNekVuyVXxcn2bRaqVnRF8MXPlkKHD+dnF4+nShaoRZhFNKYDBsoHJec4lwfHKDevCAXYNQgaJ6pHRldv18D4ESge9/g3+bfpx8yn2nhHSKwInxgdF1eG80eFiGd4+ZkFSJNXzvdo6BNpD/mQ6dGJpekn2J5oMbhyOQe5VOkwqJq3kXcOlwQXe9fjOHNI7VkuGWfpn8m8CdxJ1tnK6Z4ZS3jwuNoosviJWDroFRhf+JzY3SkHKRq45XiZ2DHoCVf3yB/YOPg+F/ZX8+hZ6MJpAMjR+CqXPwbUhy8XZ2eAZ55nkYfAF+C39Sf+B/v4OwiceMuItTh4KAo3pzd6t3WnonexB4U3PRbyNxbHdDfs6CaIXwhpKISopoiw+KxYSJfH54k301hQKKhooGiIeE+oCYfpt/foJpgkF8WXHXafFqqXOsgMKJaoujiA6JDI4HkVaQB41Oh92AH38ggM1/2IDdht+NGZFUkcyOj4g2gMN7hX/Xgod/DXbxa1xtcXv7hWuI/IT/gNV/mIFXhdiINoqphxeC0nsgeFZ5MnylfV1793PJaZplYG1Pe76GhIsPiUWDFoOTii6QHo+oiG+AB38Nhj6MrYxwhqJ8g3ijf0SIfIx4jkOPLI9yjWyMto/Tkk6U+5SElO6R7IzBho+Brn/lfpJ9mHxSfHp7GnqGeDZ2pHCGasZwa30zhwqMoozpiW2G/ISdg8+Bv4FDhI6GwYRfgGB+LH8Uf3N/dIMtiN6LmozYirKILYVgfaFx2W2AdlaAYYY4hyiDDnyadrxzYXCTa6Boz2esZ7prVXVXgpSMopCFjVSEdHlpcfRt32x2bUBtFGlDYQhXXkksQO9R0muwfc+Hf4vQiYiD9X+ngUKDDoO+fnh66nxbgnCHPIk0huWBMoLjhZOIkonEiMOHd4q9jcKN04lpg/R9rHzifgSBZH9mfON8y4EbhQuEPYHHgZODyoKPfoV5xXYLdRp1VHr6gG+F2oewiAyHbIM3gVCGcI5QkaaNe4lciuOMhIvwhBF70XJKcup3/nzmfCd2dGsfZNxr13cbgOSDs4Gje/N0WG+zb5FzpnaDd3l2h3hDhMGPj5QPkjOKyICtdxFw/25RdeN5E3kydrF3sX3KgVKBuXuEcrJohmWPZjBnJmpMb3l2Rn2AgEl/RXv3dsFzZHO7csdv2WtsaZNpfGdWb1WDeZNXm1mbkZSjiqeC13qRcaxuZnRSfIGC+oQ+hMyB2XvIb0heYlMmYCdwM3q+fjCCIobohjSCE3heb+duG3UXf76FgIY5gxJ9r3OpZWRbjWBFaWhvUHIJc9h0C3g7fT6MTp2zpluniZ/Qjtl+RXtDfLx8s3m1dCRw3mwgbd5yr3aUc+htCG5jcSdzMnXOft2LrpS7l1mVZZDnjEiM4opEhqSBB4EihQyMoJDzj/SJdoEhfVSAIoXzhcyAYHUIac1snILbk12arZWvhENuCGwxd2l+gIH9gdCBbIKpguyC44IdgxWFxYjTiruJn4dhiDqNyZGZksmOZYd4gYN/qX9qflZ7pXpTfQWBQYL1f399MX2pe8V2PnL1crVzk2/4bgl6MojTkgqXCJVmj3uJHoePhhWG2IZKhzWFn36leK564n2Dfb56QHlnezl/tH/KfAF5/Hj1fYCDjYcNiYmIgoiqiD6HO4jLjmSVJZjGldaPJ4sFjMyORI01heV4a3MlfZqJ0pCukgqQKYjMfgR8MYQRjRmPlYlSffRuQmpucPF3wny2fZp7wXcldV157oCTh0mM2Y3SjK6J1ocCiwGQZ5HpjGCCFXRIaPJjHmmEb7N0+XXLcudtmm5pd7WAooSQhP+E8ogfjz+UaZUcktmL44jbjAyS/ZJhjl2GrIEJgnqB5nw0dxJ50YFthmqEWoL2gnSGoI0blPuV9pBKhD9ydm/6f8aMPpL9kGOI9HoQdv5++ImOjtCKK4ADdaVyz3q+gyaI8oi/iICJKYw7jbeJQIKedjhoo2DDai177YUJiX+G+oCKfHJ9RofEkhmaH5yGmbGT7Y1Oj9uXn545nhWV9oNDdYB7142/mt6eh5objhF/JnwBhs+PNZJSi5V9fHU8fHOLvZlgoXShy5oekNuI2I1KmYugGqDoln2DeXGnegqOb5qKnUmXZoZAbIJrroR1lQ+cG5qBkbmJdI3jlpWerKFbnvqSX4KkgViPypo1oPqfkpqMkPaEin7zgXaII4xui9aGdYFwgFKH5JGLmPyX7ZD4iP+F3Yayh/6FyYB7dQJkqWOhdkeF6I1bkHGMsIPTeth34Hwng/6Hi4kJh2iDi4MpiNiNCZEjkLuKMIPxf6eDBoidiH6DCXmXakxp739ijyWTIo5Vg515VHuKiKGVUJwum7WRQISugAyMzpdsnUac5ZUujRCIuo+2nFakBqT8mrGIpXV1ei6INpFIk/KMPX+xcYdv3nb4fOd+toFjhnaJQYm8hl6ERIO0gOR8UnuSfDqBiIjljc+OM4uQhDF9iX+oiXiPqY8UjeyJaoiEi3WRW5XRk12M3IFdeRl6WoOCizCPYo7EikuG5oEnfdB3WHNAb0Jrrmcbb0B+PImJjlKOZ4qfhk+F1YaLh2mHKoishSF+cHaNdnF+FYVWho6DFX82eW9ym25HcJR0HHcaedF9N4NghLCBCX0FePR0C3N9cEpyn3fzfIl/o3wAddtt1m57du986H8QgPh94HrUeJN3J3aqdhR313SCbhBmS2W9bFR2BX1gf5d9RnhNcxtz1nRld956/n0lgbyFQooPjV6MYIhGg6t7Im7wXM9V61xqYyZlt2Ylb5t6aoIehCuBsH3AfFh7knYsbnJmKmLKXmBdMV+0ZjpsOGw0bBxxs3kLgMeCDoWqhp2FGYAzdr9rDWfpaJRuWnU0ewx/t4GohS2JjomkhjCBBHoFeah/yYWeiISIa4Y+hpSI04rAi3yKvYjChLt6umhVVY1b62tMdh56Anl3dTFyu3RvfcWCUoFXfNR6YIFlijaRMpTGkkSQoo66jcWLWYf8gjaBHIAGgB6Ff4uEjouNgYmOhHGAn31JfHd6OnzrhruT+pqmnLSabpY2kYaK8YNbgdF+aXzafLF/e4XZi+mP7JAgjzSMWIjvg2CAwoDbifmV9ZzWnFCWBI1MiKeJv44plKOV4pG+iIF+Z3tkf4uCfYTjhECENoZ3iheOZpIMmmeiTKZ7oyGZsYiAdYBh4lNgVJBk4nfphTGMD4vpg/B63nXldJt0yHrUhaONHpAZjwqN3ozDjDyJ1YCidiNvx2pNadVpVm4kemyFWYyHj5ePBI5IiqiEh4I2hiaJCIkGiZCKvIxWjdCM5YsNimWH/4PxgTmDEYUyhouG34Z/iA+K0IvfjT6OI4zfhwmDCYAEf5yCwoeDi3yN4owmiqqHTIfShTiA0HaccnB3MHoAd4dwQHM5fTuDK4TBgyaFz4aPhhSHuokpi22HjX3rcttwTnXbfP2D9Im+jVuNk4m+g0h97Xp2fB5+v313eq12oHKkbKBmlWMqZjtqYWuFajts4XCBdHJ1vXW5fKGIZ5DBkYuN2YUxflZ3rm8qax1uS3MBdpR5Rnzfegx4wHigfL9/F4KThCGG84VEiWyQO5dWm4CaYJPYhYxzwmRpcl2Ij5SKlluRuowujb6ON48ojtCL8oWCe6N3SYQ0khuZVJp1mv+b65zsm/mah5sQmsOT+Ytji9CQzpnaonKn76XNntmRlYFrfVGEJoidhmSAa3p9eoWERZTDn9SjJKAfllmNpI1AkfmSAZK0jiKKJ4cci2+SxZY+lVGMoX5hd0Z4zHqzemV6SH2lgZmC64GMhCOJAYqygpFyb2BkZsB07npreDxxgG5hcLFyZXYqe8mA/4O/gU16FW4ZZ2dptG/gcg1xam0HalJoA3BneAx513CEZhtw/4B6i/+OEIzOhF59/H2Zh8GSdJqanHGY1Y5Zh7KNQptyo22jEJwej9qDyIJqiTGR/5Tjk/ONwYTzhDuV9qK4qGSmpJu6ilCDmo7Mm5KiFqKNm9uSAJHpm7apa7HdsDunUJTqgXmM6aCVrDGvM6qEn+eWgpyfq923L7zQt0Os9qDOoBGp1a9usNSpnp1dknuRo5ovpWSq46dWnZCOUosWlsOhoai4qPWhNpacioCHo46KlY2Vso0ngOJ5LYMwjqmUmJd3lbmNjYQFgVqFBY3akrWVyJXpk2+R5o6XjG6KgYciggV9pH0tgPt9OHeSc3N2RXsRfdZ4q3QHfNOFdounjsiQdJJ6kByKjIJgeQRwnm5WdTZ8ln6XfEp6ln2whJ+JpooTij+JwobNgBV6t3a+djl3AXkofd5/1X2NdsBt9Wsjc6V+aoljkKSRTI4Ii26L0IvehsR8rHXgdk16qXp/eC90r3Oge2iEB4meibeIgIi7hz2GToQVgDF6jnVjczVw5m4WeDWE64vOjfiJEoGQc1tqGXDbeB99xn99g4SGhoVAf311dW3ZbHJxIXnDgCWDiX6Oc69oBmoBcJ9zsXXrdzB5bHikdj53JXtBfD54zXUHekR/4n7SdvpysnjwfG16c3HVaQlrk23YbMhqU29Ve1CKWJW6ma6YqZRmkX6O/4kZhIx9MnVCa31rXnQwez6B0YfWi12LWYekhIKHsonThvF/PHlDfDaFT4qOiDaCe330fh6A53trd+x6yoC2gVd/638xgymDzH3SdXhuuWvvcNN3UHwlfZt83392hsKKPog8f1p443oygBSCl4CKf+SBIoYYiFaHDIYlhZWHmIz9jtOK/YD8eLF6vYJXiY2L4Idlfsxxg2MmVq9QUlYAYkJvvHZ2dxp0am7RZohckVg7XeRlcWtvaktk4V5EY4xoHGzYdZ+B9oeXhkt/GnYCcK5vPXSAen1+wH5Zf1KD8ofqitmMuY1JjGeJPYcViLyKWYuZiBGD23mybTtsyXRCeIV1D3SXelqBC4WBiI2NxJGDk9mSjY91ik6GmYMYgJ57g3gMeX98I4EFhIGCTX7Wewp6LHz3goeKu47FjMaEi3zEeo59toKciK+L5omYhCaA7X9cg+eFjYhJjVSRvpAxiqSCcIC5f/p8h3gqcZ1nU2SKb3Z9GIbUiAWHEYV7h9SMjI9IjS6HO37pdcd1DnqsfWiBVoMGf050GGjgaCd6k4nykR+Tbo44iB6HGYkYh4d/MXUYbzJ1X4CPh5iIV4VmgLd7dHaicK5xPXrqgZuFDoVDgid/3XoqeIt7bICoghOCZ36Zd6hsCF0ES4U6azjWVtRwgX/ZhhSJ4Ig/iZqKiIuTigiG+H5HeCxz1m6xam1rQnEndot5snxVfYZ5EG83ZiByMILXi3+QdZJ4kpWQXY5CjgKRMZOOkoyRupH6kbCPg4pfhNl+s3wsfMF5cHX2dJl4V3t0ertyd2PQWShkIXBWd0N9boAUf4l6j3FOYyVehWYSbI1qI27ifKCJiI7si46FHIIkg4mDyYAffot+zoCQhcuKU44vkEOOm4ZCeDpgBE3mUolaYWTdbhV4P3xSeUpzAXTpe3KFyoriiLN/IHG2azd3T4HIhBKCbnyWeoZ/gYayjOqRCJW9lF2RCYx3hYqAo4F/hsCKjIwfi7mHDYU7g/N/2Hm8cf9trHQyfVSBHoAgfsuDrI2xkj2RlYxbiVOITYahhSmIsognhqqEpIYEiTSI9IPkfmZ8wXxmfkaArYBYf+t+OX6LfIh693n1e5Z7PnXYa6FnwmuGctF6goSDik+K2YRIfaF4z3YTdr918nXnd9J3dnOxbNVm+2MobNJ08nprgCGIVZEil+OW1o/Mgrx1LHG6dPR79IKSiNCKv4jdgph4h3JUeK9+X3/Veth1RHRCdLlzJXMIdCx3KXt9gf2IG46vkKSQjI7liyiIZoHpdx1zhXbVekd7Nndac9VxtHApb8Vt0W1jcbV3fH/hhaWJMovFiWCFzoGsgNh9KnbHa/pkcWqvdd9+mIXMilWNsotFhdp8cX8Ti2KRhZF6jMyEB34Teah0wm5sbrp2BH7Zfrh3HWtJYXZpvXiagwyJzoleiD+FwoLlgAiAiX/YfJ56J3tLfniCQ4ZJh1qDpHlwcIx4fIjNk0+Yu5YckeiKsoUGgAF8pn1jgtqFJIbQgbF5PHA3aZ9sF3Wuelh8EXzDfYCA9oCefth5mnRZb1VoXmdBbjB0wnYteQl/VIMtgR95t3BkcTN4nXuIfFx+doEkgx+CknwgdS51FHyxgZGDOoETfPd20niTf/uCo4IughaCYYBUfQ172nsRfQN8Qn5NhbCL1Y0Gid98o21GZNlfJVo3UVdSL2AOcJJ8roMFhRiBYXnVdIJ34nzJgPyDp4ZViAyKaon1g7p7c3g5fXKCSYOMfw17enptfaSAAYOLg32DOITIg4qEL4epiESHpYMKgE9943yufrSDBIl0in2HpIIugEd/sHz4eMBz9m2EawZqIWcUbGB834iHjP6HTX92evl7VH8ggiiHH4z5jjqNkIdzgouCq4N3gfR+eIC7hL6HXIalgMJ3pW2sZ+JuF36BiUmPCZFakfeS35IrjW+F3YMuhn+Iz4jvhjuFgYRthRGI74mwivqLHY4Bj7GMm4V7e/p41X1dgSeAsHcwaiZjOGhMbzh27Hw5gsGHkoxBj+6NmIh/g0CEBIYLg0x+p3/egyyEeX30cPJo7mu3ckp5dH34gWqH54xdkUqRD4tkgfF5qHSsb0Fq+meKapdreGscc+J80YGMf0B1R23pc/d/nIeWh2CBV3tPeOxyfWytZnBdA1QpXCdwQH9vhpyFjn17dcN3TIIAihiKnILadQ5soG2ocsV1Enlzfv2EJIndh/WASXYJawVmtGe1b5J7VIQeiHaGOYCleF51Bnkafo+BeoP0g1GDU4Ejfeh5y37qicGRC5PJjXWEgn6agbeDZoCHfb2AG4fBjBOPf4xThjeA4npIdfByenP6dJ53Pnnxd2t0TnPkdsB78X93gxOFFYT9gyKIjI4/khiQRInPgk+AA37Vdy1tWWH1XIJopHSyepZ6ZHajcY5vrm3DbGJuEnOAdkh16HDnadBgW2GCb31+Bogui/eHNX8CdfxrVGFbV8ZTY2KDdAKAhIYLiuKMoY1Nidp/7XM6b+h0EnyjgnKHqYhohsGCYIFNghuBnn+bgA2DQYQbg1CBMoOGiAOOhZGvkcKN8oZ/fyB5g3V1dIFy6m0DbBRsomjKaqV3FYF0hqWKFI5ikEyQkYsHgtl3zHckf5eHOJD9lbWVQo/Lh2OFrYXlgo5+k4CJiSiSjJYul5+V5o8vhaJ6XXwdhe2J+YjaghF6mHQ3eH+Br4Y7hCR7QnSQdqN9UIP+hLOFoYdsiuWMc4tdhXl9xHyWhfKOfpOEkZWKSYQVgAR8AYDDiWKP9431hpqAGIA4gLR9fHyqf/CF7YzYkbeQkodAdnFvDHxXhCGErH55fJODUItUj3OPJIyvhY99sHa3c4N093e0fYSFeoq2jFSO2o+xkKqQsY4JiqyEX3+memJ1eG6DbXx4cIbsjiWSn5OJl7+bMpzllyuQP4gJg0mAZX4xfTF84HpZd6hx52/FcQhyA3gsfWB9i3u7ehN8AX8zgriDvIAwe8Z50n3sgYeGV42tk5+W8JW3kkyPhY7ujiaNxYhLg1Z8+nO/btdyNH87irqQ35O2lNaTxJL0kS+QD4zvhB1+rH9hhtiKO4tPiK+E0YOLhoCKbI4ukVqTYZW5lniWAJRMkMmNRYu2hYR8w3X4dql9ZYrulh2eJ5+Pm/aWPJThkV6Nk4f1hGaGy4frheGBCn5Le3J6AX3RgImFtojfhhd/8nLmaEtuuHtMh9aNpI2dhmF7DHD/ajluanHIbxhsnGnUbKpzw3aqddtzNXdefd9/dn33eX55M3xyflR+OX9ghcSNSZO1lK+RfonmfWl1m3MqdQZ6S4FAhwWKxIzBj1uOwIVkdnVrrm6gckpxMW5mcep50YAigySBv32IemB0HmrvZY9vNXpRgv6HR4reiaKH4YIKfEx73IS1kBeZZ5s5ly2Nzn1tcPZ1LIN4ixSNqIkfh02JposlilSEtXwRewWA1IYhjDmOWo1xirGFuIAggJSFj4oTjCKMrYuIiheHMIBbdwpwxWm2YmFf5mUlcSJ5K39uhZeJ04mihuiC14Rair2NY4zPhUp7YXNBb5RtFHZzgXuGQYT4frN+CIZJjneTiZUUlMSOnYX1fn+Bq4WlhveGJ4m4jImOYI+XkMqPQYvMhdWCx4AefyV/t30Ceb5wJ2cnZ7FsY3Ide2iEWYsFjceIq4QUi+KU1plZmfuUdZDLjq6QAJPvkyySeI2th9SFSoZdg2B7fnAKauJsFXSNfE2DyoWIht+IHo2ij2SPyo4ajVaKRYiwhgKEvoBwftd8mnrkecd7hX9qgRF/1XzKgGmF0oW8gzqGco0Ek/qTD4+9h4KKppVBnRmfSZwSlh2OqoUggCuAyYSPiSCLGIp1iaqJlIf/gcR8lnz9fuR+gXnhclx0qHzkhGiJhYy5kIGT6ZGhi7CCzH7hgYCEpII0fgmB1olDjQ2KPYbwhWWGPINmfcd7oHyweax103vdhguLtIf3gMx/bYRIhrCDY3+Efa1/b4PkidKOFZDyjgOM04m2ieKKmouKiISBrnnxeEF9KH5rf3uCyYMWg4CC5INvh7yJ2onihox/3HYWdJF2UXqbe7V6hHm9dy51RHKCb6ZvqXNreFR7OHv4dwF0/nQ/fHGDCIhGiJmDanwbdmN2C4CYiJuM2YwZjGqMbYwuiQmCAX41g2iKQo3hisKEPnxUd/17NYN4hv2CgXk3cChzgnvHfuR9gnosdr11QnjwesR+Fn9segl5PIDZiN6LrYgAg9x/Bn5iezl7UX5EguGEHYjmjUOTtZRPkTuK2YJ+f5Z+5H3QeoFzKmnZW15LJT3qRt1cxWsndOJ3+3cReLx6ToAthkGJpId4gvZ6+HYVey2Ae4HAfbl1VW+bdBJ+KIFVe45ukGGRYtRoFmz+bS9yHnmFfoeA4oEfg/2Ct4G9fo19LIL5i/WTDZa9kmeLh4NagMuBxYJagAV8uHhJeIp8QYASfsZ0E2sYbGJ1ynv6ekdztGokahRyBXtOgfCCwX9Ue6l7LX8Lg02JQY8OkEqKoX6lcM9pXWkJbxx6foG/gquCpISkiJmKh4gvh/eImIp0igKIKYS6gCt9Znl6eFV42Xboc1JwpW++ce53dn0yfiF6R3ISak1pR3HofPGFEYvvjFKLY4VGfXd5P3vcfCd5AG6OXVZSTFJaYB1y1350g/yB9n2Qe2mBEIqrjTaKs3/hcJNpX27PdcR9ZIQcixeRHZMyj2eEo3TcbX5xS3OTcu9v9WuLavtoJGMnZUxzlX2BgfuCI4ZsiueLxIlxhpmDoX7ad7lzanePfnSEaIzHkzyYWpotm0yaCZhqlJaP84tcidGH/IidjNuOnIzvhVR8vXhFf/CEHYTaf2d/YITViGKKKYm/hOqA4n/lfhaA0YPsh7CJN4cOhTGGQIfGhSmA8nr/fXeEUYrpjYeMF4fBg+mEuIdRivSLXI0JjyePEY3tiRKFkn8QgiSLppGMkgKO3od9huqKT5GllvGXDpL0iK2Cf4GIgkqBiXxbeTx7H4A+hKiFjIYsiCOL2Y22jd+KroYqhMSDroI7g0mEroPYgfyAOYJMiJ+Pb5PTklOOR4qhihGO/JAFkh6R342PiL2CcH+jge2EwYXIiAqOPpGgj6OIk38qezl7Xn8lhsWK1oyjjBiO3JGMk16RjI68jtCRVZJJjdOEpX7NfQZ9FHfnbz1wRHR6e4OJzJgOowKmT6EalsSK04WThr2NtpUMmWGXqZKLjriNdI4Uj+iOhotng5h8HIWUkc2ZF58uowKk6Z4klNmFwHohfCqHVY4CjvuIEILPe7h5bXsogZ6GHIdEguV/CYKdiouWXJ6roEic4JD6hE1+r3y6fAx/NoXEis+KW4NzdSBnwGJEbwl8rYCAfJRuBmfHeyiNaZSHk4ONj4dQhHCALXw2fHF+tn4Pe4JzgWpqZcBn+mt5cfF4XX+8gPl9gHtfgHaJE48LjvaF7HiQbAJoy2WGYaVay1lAbS+DP5ArlByQsoUEedB0Dno5fyaAJH/Ge1t3aXF4cGZ4Z4GMhhyHNINqfEh1bG8MagxpZm1pc612H3UlcfhuhnEIdYV2o3aEdKlvIGv4aapupnmmg3aJfoohh5KBh3mlcAxv3HYkf4uC3ICWfI56+n3Whn+QvZb5l0aTwIrrhc+GKogOh+CBOntEf3WK1JAUj4+LBY30jjyN24dOgR9/HYIuiO6KLoryixmOr4qpgTp7032ugvGDooCjfEN99YJliXmMPY4XjpaKQ4UQgluFrYvVjrOQXJDaiFd6u24sb/p36n8ognp9T3mcfAyArn/WfTV9KX7ZgOaEa4kfjfGOXo51i8aGtYBgfO98pYH7hfKGi4WZhfyI1Iuej4qW6Zm6limPtYUhfXd5hIA9ik2QRpJ4kTyPDYtPgz982X2Ngk6DtIKog7yFl4hWiO+CP3xKfF2FhI8OlpKY7JYska2IKIBze3d5sXaydAR0FXUgeX9//ILUguB/OnvWd8p1RXYHe81/j4OjiA+Oio8oi7qBhXj1d+15/nrvgoKKpYvJiKWG9YeQilyLEYoSh8iEN4UzhrSGuYdUibyKFI43k4OW0JUGkY2IuYCQfl59onu5eHt0hXg0gpmInYszjH2LzIpfi8CMgIyYiIeEj4X/ijqPIJH0kyiYc5unm/KWoY2thB2CVoVVjVeVBplTl6WS2o4sjVuNX5DGlN6W6ZTOj+6IuISmiemROpcJmLSUOI87hwF/2XrEfKOA0YDafwyBQoKvgg2GH42ykjuT8Y7PiYaJG4xpi/+GmoG9e412l3SFcuNs7mfmaGNs6GuOZB9h/Gt1eq+C64Iwfot5G3f2dhJ9BYRShlGBwXXvaQJpm3Eae+SApoCoe3x3/XhSgZqJiYzjiH6Bh31Mfu6AqoU/i/GOAZIaliOZCJj9kKGDz3Rtbwh2qn/Khn6KlIzikFiXSZzUnDyZb5OnjVyHXIGtf3SBAYH2hKySKJ3BoHSdlZRUjKeJ6ImLiiCLGI5ckxOZQJ0/n7ifOJ7jmY2Ue5CsjbiMhoueiJWGGIstlfidY6EBn/aYBpNNj5WMjYnsh36GbYSohsGLeY8IkJ6O1opShB1/UIJuil2QB5L4kIWPp43QjcWOyo9bj+KKgIL8eDpypnDyeBqEiow9kUaQJ4qfgjaBW4RZhlmH0Yg+jNSOII51ir+HpYp/jgyO6YgCg1uEiYrmje2LFYeVhSGHH4g7iQSKuYiPhTCDzoG1gUqEs4W1gdB4EXIvd92AvYX5gyt+v3xnhA+My48Bj2WJF4IYhGiO6JcynaWd65nykf+H+IPBhy+MIY7gjYeM9YqyiFqEz3zHdr56wIBVgYt8b3ZjdSp6c4BJhDCFdoK0fjeALodsjZaQj5DDjQSJf4YiiSqN9Ix5hVJ4b24acDB2/3xfgUSBonwgeat+j4Z4imKLlIvBi22L7ohYg1GAKYM2iO2KXohSgHN3pnVwd0J5bHx9gcOFL4cJhVWBn3+rf7+BzYXsiIuIaoKUdp5rR3HcfnCHKIpahwGA9HiKe0ODxYfpiEiG7IDqfI59vIHVgzSCO4SHjVqVVZY2kA6F53kpdOdzxneyfg6F3og1i96OUJFrj+SJtIbfiDKMqI1xjrKSOpgXmeKUKZICluea7JzVmoWVAJASi7uHXIfsi/2TqZk6meOSS4puhMGEg4tzlb2cHp5ymj+UwI8TjzWP2o5aj5aQWJI6k1mQUYiKfSl2vHfcfgyHbJASmBKbjJn4lJ2QeI5Qjl2RAZXQlRmTuo6WjCyNwowNi1mI5oavhoCFA4O8gJCA04Gygg6DcoWpjI+SfpW0lmGVWZMLkm+RnZFRkuaSg5LZkOuOH44dj36Puo32iXuElX3NeQt8eX/9gYWC+IA/g72I6IxDj/qRJZTNlP+UO5WClJ6Ra4xghzmFY4fOitKKH4j8hkmJlovEidCG+YlkkNGVdJmNmXKVFI+8iqSKyIqshyaCO4A1hnaNzpGokyGWJJrVnOCbpJYMjnKEwH3nfqmE/orOkP6VX5j0lWyQjIwYjbCNrIrahu2F9IdliweOSo7zi92GuYCofL57uXyxf12CaIITf5N3QXEQeP2E1o27kEqO7YlXiVSLmo03kBeQA4vbgKx0JXNgfp+HZYofhxCAd33lgsCGlIfWhzeHRYVGgdp9vn3rgGiGDophi1uIUID7cj1i2FlnZMRy+HyngRuE5Ieii9eMcYpIhCR993oDgD6Jy5Cgk/mQ3Ivoi+ORLpcemG+V7pHii72EloRNi5qREJOrjv+F5ICKgf6A036vfcJ9QH6LgaCGzos/kM6SG5KDjfmDb3Z4b6550Id7kBST5JIckS2Pr40ojO6J5oX4gIt/N4Jng22DQIeCjZGQy464iNt+6XL3a9VvhXcpfE18yHoAfAeA+IPkhdiE/YEsfyuAAYZljTyS+5Sul/qYXpbaj7eHVICYe0B7Pn1mgHOD6YXZhdKEMYrKktiWbJSQjz2OSpC+kMeNEImph96Kzo0AjZ2JiYnjjv2V3Zp9m8uY7ZTNkamRf5VOmgKcdZkAlOGN7Yl1iAuKNo6Qk6SXEponmmGXupIGkwCZWpwfma2PGodjipOTOZkfmB2TNY5Ti+CKCo0Kj8yNZol9hhuIsIpljWKRbJV2l0CVt479huKCpoUhiyKNYYv/iMiK9ZB7mDWeq5/UnAaXN5BDi8KKWI7pkiCVLZIZiA98w3b1d7F5/HcLdT52w3lee5J7xHsDfeB9gXrqdOdwqGxYZD9hDG1jd814KXLXbMB0ln/EhJyEg4IqgcuAhX57eeh2a32xiAKPqI6OiwCKxom3iFqI2onDiqyKA4wYjFCHP30MdoV8fofwjWiPYo4/jbKMkYzMjQOR1pRDljmV+ZNEk2mS4Y87jEqIgoNDfLt3i344imOS7JMIj0SHV4H/gwiNFZVKmf+Z0Zgil6SVPpKBjIqFvX48eVJ7yIZAk+WaDJy6lpyM1IPWhMyKCI6bjV6L5oikh1SKDI4xjtOH/HgxZItSQlhuYqZmWWiUcNZ+rIlEjTWLDYi6hA5/YHqXfBWFuo6Jln2aNJo6lfSN2ojuhbuCzH1CdmFx03fZhH2MJozYhaB8bnIfanxp33FTgIWPRJpcnhicW5Vij9eN5Yyqhx1/mH6fiEiSspfUmFeXPZXdkq6OeYfEfjV7rn/phqONRZGKj9yHun5Zeax+ZokQjzmNZIVxgByFMIuajkuPD42ehx2CZIbWkCmYcZq4mA+VbpIfkwWWH5cZk5SKjoPfhMmOo5vMpfKpDqfJnGuM434+eKJ2onsggXWDmoIMhH+Mq5R2l1KUBo/KjkKUA5r8m5KY/JCdiSOHPIggiyeOzI/ij4WOLIuWiG2L9I/RkC+OHIr5g4p7+nSScpF1AHoPfbeDW41XlWmZ6Jldl+GR94laf+tyPW44eWiE5oeNg1t6E3hLgL6HWIquiHaFUIREhvyK0o97khuSDY/gi9iLl43TjVeNI444kFOSiJPvkriPoYp4iO6GbIM2gR2FFI+alxuaLpbQjTiGV4NDhW+J54xBjgqNSYrThnGByHceaWFduGzggDGOsZRwlZGR8oySkLeYvJyDm42W5ZKnlD6Y8pkcmdyVfJF1jv2NKo4ZjFCHvIMcg6mE0YYZiD6H2oOCfFZ2H3ykhwCOpI09ihKIiYZsg19/uX6ogwWHP4Ubfqx0L3REeziDxYhai0eL1IiLhrqGcYl2jKKMzoiUhBqDxYJSgbCAWYQuioWN9ovxiLqLoZNumf+ZQpiXmV+dJZ4+mPqK1nvRfcmLlpVCmV+XRJKAjcOJb4WgggWDi4dRjaeQyZA8jq2LOI1lj66R2JQLlm+WUZdNl9SVi5TnkbaKi3/mdEFxaXPmdTJ373s0haaNuZEukQaPj5CJlumbK52kmT+S04lqhDGDxYOKhEWF9oYQiG2Hz4Qng5CDXYQXhCiACXqletWAiof4jQmU4Jgwmi+XB5LqjUOLb4gHhJ5/CXuTdcRvX2ymc9h+YIXoiHqLtowQjteP14/SjeeM244qkOKNeYkwitKPz5I/kZONZ4wek5Cb9p+nn0udFZ7eobajK6BkloiJT4DSfD5+9IJEhmmGtISEgymCGoCjfhKCKIrykxecmaAHos+hVaGyoHmf6Zopk0WNV4zUj1WVNJrTm2GYwZH5iwiJqohyisqOMJP0le2WpJZ5lbyWK5romiKX05HQj4WQupHnkDaOrY0Nj4+ODIvhiTmM8oyzi7CL9ZFMmRydBJwYluCOIYuejG+QvZSDmG6ZbJUgj/iMNI/2knaVv5T1koySJZTtlmab26AfpH6i0JoskDaJ+YrkkBqVyZRdkBKLnYdZiPeMqJOpmVSck5o1lNiLtoYNh4WJ7IqXjoyT5JUvky+LVX62cahvcX0QjkOZhp2jmoqRPIXAfaSAuotjlVKZgZejkoqN4orfi2KO6o/7j7SMW4ZQgBZ+fYHOh+SMR40RiW2FzIhQj1aTC5WSlK+RN42ZiPmDcH8ueRxvUGtLeT2IHZFzk62Qbot3hxWIJ4uMjR+Q8ZHekBuPLJAckt+R4I+IjcKLuYvPi++KYopojHaQyZO+lI6SI435h1CJWJBlllKYyZXPjhSE3X1ngB+EL4Ydh3KHVoX1gJN/PoSPiRmLC42pktOYTpt8mIeQIIeWgv+EfYl7iyGKg4ZbgTV9jHqgdcVtBGhjaH5vO3r6gOuAh3vsdPFz73Yed8h2v3j+fPeE5Y0JlFCV6pJpjpKLG4/2lJiXtJULkrGRjJOvk7WSz5A8jqyK8IXig4yHk4yyj6uRGpK4kTeQi4y4hZR9ln0EhviMLI48izmLp5CulB2VK5YgmnidfZ1WmvaUao+pinuIfosMkOSSn5Ikj4OJDobshv+I9InjiSKKoowMkVWVAJbBkEuHD4PjiJSP/JH6kECPLo4Ajt6NeI9DkRWSAJJBkgWRm40pjLCPXJWFmPyXY5XCkqOQFpDxjhKNPIv2iM2EK4JbhPOGwIj9io+NPZDykaCSb5JVkXKOjYo7iBCKJo0Hj9CP2pCFksCRg4x9hOJ9xIEikLqb+Z+znPeSQ4hQhV2Jmo2xkFuSOpEYjfuJF415lSuctJ0cm4KXGJaRlk6WA5Q2kBGNL4oxiKeIyonNiGSGh4abiqWMZIsqiM+Ey4F/fUR3sXYGfPuC8IZEiROM841LkKKTH5dXmdOXOpP2j3uRopV1l0OVq5Blj9SUZJrGmzaYkpBTijCJsIq4iZCFRoQpiAmLbIrmiLuLwo/WkaGTEZbEltuUhZG9jjuLb4fphGmEnoSxgw+EC4gVjL2O/pEhljmZEJoDmSuYmJnYnG6fbp46mkOWM5XUlQeVV5HUjPOJeIgTiXyJ+okYjO+Ndo2YijCIn4oxkcaXkpswm4mXHJSHk8uTs5EXiyyAxXmAf6KIx40gjdaIpIOBfkZ5QXVNdWh7cIRojBKRpJHVjgyK5Ygfj/eVF5gBlImNnYckgtSAPYc2kFqXfpsnnGibjZsonKqcw5tqmbGV8pDNiwyIZ4Y1hGWCG4X8h2GGXn+rdNZsc3OIgAWKY44QkOuR/5Pbky+QCYo2hBuBmIC7gQOCA4K/hzaNNo42jcmLo4usje+Ov4yuhKZ6u3jTf0yKAZMFl+6Wm5IdjGuHW4dDiweOeY5pkBmTYZUCmbKev6P2pGah2ppWlRCTT5R4lveU5owFgR5/pIqolrWeeqGenzybipjHmH6YxJbHkwmSI5KGkkSTHZTiklOPi4tyiD6GqIWaivKPl5GmkPmSr5nknjqfGZnsigF57XKnejGEV4usj5yQlI/1jLeKd4sRjxeT/pVOlZyPIYfjgWaE0YlijRSQKpJ3k02Vcpi9mvWZd5a1kSeOy4xNjJOKxocchlSGiIVMgzyFwIzhkcCQtIlffH5xd3aPguqLWI/JiyyEW4EFhj+OsZXQmYOYT5Fohrx+dX+vhO2H8IY7gw2B7IO1iH+LQ4yXjSGS+Jf+mdSWLI8mh5+GCpAKme6bKph7j/OG5YEphR2O6JTLlUyQgYfMgv2FYY8GmBabc5gEk12QW5N4mH2bsZrNlkWRc4yWjGeON4+Wj7CPw45PjVeL7oYaf651eXDDc5x7nICYhLmKepDtk0CXb5qBmzeZ9JVJlPCS6o89ixeGt4PlhQuQQJuXoBqfVpm1k7eQKpBzko6W8ZjzlxaVS5DHiYCIp4/7leCX7ZVykAqKiYVaglSAsIGIh3eNf487jguMN4lhhdaCeYNhhpSKkY7gknOWSZhcmEqXXpe7mN+b/54rn1CbYpYtlkCaIJ5inzKdm5nTlzyZMZvrmfGXo5fCmGaasZvKndCfQKA3n5WdKpw1mj+XiJQRkueQeo+Lj+KQypCzkF+RpJEVkkaUepfKmSibxZqymP2WnJZ1mXKdWZ+Cn8+gN6NUpPWjFKPToUOgw57onh+gNJ9Sm9WXzJjCmu+aKJlPlQSQ3oyqjz6WopoimoaWKpRPldCYiZzxnaibJpfSkTeMNIc7iRaW3aCipHygzpTlhSx/J4Qwi9OOTI6MieOF8IkKk+Sb2aBQn3mXZIzbhdyDEoMJhb+IO41Uk6uZzpz/mqiTwImmhEOHboudkVmYcZsYmSiSnos/iXiIFYhbiFqJyYh7iGuL0I7kjmWNcosBiSuHY4hci0aNko/0k3yYUprtl0uU3pMPlqmZhpwWnSudgZy8mD+Sn40LkLmVDJgbl/KW65d2mtGdU5+NnaGX0Y9DisqOfJctnNWbR5ihkl6Nt5D9meKgMKP+oGOdzJvSnJeekKKFqIasNKwkp+Cfp5oMnUyogLMluFO1EK84qHGhopzRojis2a6OqTifCpdflMeYmqMdrJKt7aYZmK2GwYSWle6npbKOtFevsaZNnEeTXZgWpyCxLrMhriym+KQ/qUer7ak0p9Oib5uXk52VnJ6vpcOqEK6DrherkaPUmxKYiph6nKOfj59HnjCdV5tjlqWPgo8Lk9mUFJZ9lzSXgZORjeqKN4sFjxGSqpDZi7eHyIhYjL+M5YdKgdx8SX1LgTqJE5LQmFecjJ0sncObJpkNllKU/JQQl2SZiZpkmcqVoo/fiaOIH4uIj2aWA53inxOgpaD1oo+lIKXRoQ+dvJdJlNiWuJw8oXajD6SKouCek5vVmR6Zxppun9Cj26Shoz2hTp5+m7uWoo6Ghr6BGoYUkcuabZ+qnWOVW4gyf1+Ee5CYmduck5ntji6Ck4IRkPOZ5py0mauSeo8ZlAqbN5/EnjyagZN3j1aSypgHn76iiqJ2oBKfn523nIyblZdHj6OHbo0Fmgykkaibpnmf55iRma+eUaGWnwKcgZgslfuR/I0firWFAoD2eyp98YOyikGNIIoAglt7iXoteih5Cn9Nh2KMG42Pi3SKq4rijU+Typb2lPGMOH8FdFl72IpglgKbYpkUlGeQz5Jjl2+ZKpe1kZyNYI1CjpuQyJXbmOSVbZBTj+KT3pZel5GWAJVql9mdLqIIoqifxJt0lUKL934Hfr6GSY/qliicu52pmyCX5pdhnXOgUp5UmJyRFZA/lZqbC59wnh+aG5WYlHKbOKLZpBKkmqDonN6YXpP+jmyRo5gqoGylsqYFpN6ez5k5lwWVX5DGjSSUv5x/oGydlpZgkDyONZJql1maB5oFmKOXpplfnI+e7J7knX6c4JtKnSuhAKVqph+mM6SpnyuaHpY8kjuQlpI0lbuUzZV9mlufVaE6nn+XyJKbkf6Qk5C9k3iXIprHnJ6ei58yovalWKeepJieE5hWkKSJSYy1k9CXDJmzmQOaZJqwm0eduZxJmJaR/5EYmZefL6Sapqql+6DmmXaWb5cFmjKcwpsNmQ+WlpdpnCefoJ3imbeYk5yfoLehd6DFnXSZAJS7kT6VgZszoVmlAagtqvCrcKuzpo6eg5gFmsedBp40mnKXspjXmaiXx5HZiyaNjZPul4OY+5ekmaKbnplqkXGIe4kFkbyWTJgDlRyPJ43nk5+a6Jv+loiOsouRkE2VOpeZlQeSB43Eh8aFbouTlA2bHJ56n+SgqKH3n6aZp5Dfj7uZF6PlppalhaCWmqmX5ZjLnXSikaKYnhWcTJ8zpDOmwKT+n2qaBZfYlK2SqY4SiweNsZQCm82c4ZqBlm2Re4/zkA+TnZW2mFWaFpq2mVOZz5eJlWGVEpktnKGaNJb8lSyZopsYnYaeJJ8Yno2bsJfolG+UrZPjkf6Pe5FPmECg/aXMpwKl7J5hmAaU95OilhWZa5v2m7GZvJV1k06V/ZeWmACYfZrqnhChfJ+nmz6Z55lem2iayJZklQuY0JmTmdCYmZmHm4adC59In1SeVJ0OnJiZfJYEljmaYZ+KojGj4KLkoYGfzZz4mxmdrZ22nAqeDaGCoZqdPpgOmAOcdaBaohyiXaFSnySbcpMNjRyLzopTjSWSu5dIm32dPaTeq2SvxKw3pemeQ5/KoKCfjp0zm6KY8ZX6kxuUUJW2lsqVp5PXkjWUkpddmhqaNZc/lPaUAJmfnDWdeJyOmg2Yw5fsmfWZzZiHl6iW55ZnliuVMJTllDGWoJfLlvqQP4keilaU+Zyen++djJxjoCimD6rWqrOneqEQm2uYt5pOn5ahy59jnaOgxKUrp6+jU59HnqKewp2/m6ma+pvonmmiLaZdqHinyqNPnw6eE6CDoRGglp1RnqCizaQaomiac46iiOSLi5EJmMqdJqIFpXulPaM9oAqdCZrfmdybzpxdnFOZcpSqkJeSSpdpmfWYjJrOncueDJ7xnF2a4JhPmbGZkJdAkrmNppChlzKcwZ2FntCgbKLQoBic8JcxllmWOpgjm+ecTpxwmsGXqZSdkRWScZWsmIOaEZpllxCTT5GJl+yeGaLroACdtZZkkdePp5Hwljic9Z7in7SgvKCxn3Sgk6NFpginWKXwoXydN5hilHaUxpcfnP6eX54xm3aY2ZYilZ+SO5LqlAKYSZuOnxKldajKp6CknqD4nhGfop7inZGeUaC9oQ2jjqSvpRCnWqipp9SjvJ1HmLeY/Z2Ro0SnZai8qFaoPqUYotmhZaPKowChdJ6NnwylKquereqqTqWpoROhT6AyoJekiqqErUWsLqimosWc1Zl4mpmbgpxXnF2bzZq3mx2dyp6dodWjzKK4okikT6QyoCSZu5ZfnDSjeafTqJOpkao8quWndKUopXyoXKxJrL2miZ/OmlCZOZn8l16Wy5bWmcKc4Z5XoKujuqgUrEqrBKVJnCyXVJmCn4KnBa42sZywKa3SqfyoWapBrAytsazAq82rCa5dsRWym6/Jq7qpvKkeqnmrbKwMqyioaqVJpcOp8K54seOyALMksMeqkqZvprGnr6gVqcSpI6y6sMu1wbeHsw6odJmgloKik6yWsFOuSqgqpcKmJKkHqu2o46XBoKeZkJRUmEKiV6kjrFSrrKf9ow2ii6JvozWi9Z3tmrCeLqVQqVmp36Rrnn2dBKUortmzVrWiszmvgaj0paqp7azoq3GnoqI5n0Kds5zPnV+fhJ6hmaaSFJLBmEKfvKFAoVaflJvymNaazZ/hovuiIaBlnKiat537ot+lyKSQoUug4qPQq1ayPrS2ryelEJvimiCjJqveruGuzKw3qmGpk6wTsa6yja61pMWda6KUqrCvb7Arrr+qyqdtp/2p7a33r8OtkaeMo/WmP63esmS0YLDMp22f+5+/pymy57h1uLuwQ6Vxo9isqrYzvIG7DLZssKCuFq+jsOWzkrUstGey7rJytPG0BrSUsdKulquNp7SqobNLusS7PbhLsZapsaJEobSksal/r6a06bYitVmxf7ABs8WzL7LIsB2y87PpstiuGaluooKd75ycnvihjaaLq6WvwLDgrryqR6dSp7mnkKVko7ehAZ8anrudXpzcm1+eoaFjpACo76oerLuqBqb7oTSiu6ZKrNOv3LAnsVawAK6tq+CqzajUo7efy6GypsSpj6pVqdWozKnfqbmmF6LtoE6iqaOxpESmNKgWqSSpcqk+qeerNLEztU+1v7A9qrilpqWXqTCtxq25qnWl2J9pnKOc051doFik/6Z0pqClzKekq/itA64vrDepSKbOpaqmJ6fhp5GoJqqBrK2vXbKnsv2vnasiqW6oLao0r2O0mLb2tO2v+qgWpFakGah+q9+sP6w4q8qrea1mrQeq0KRloMud6JwinkqhZqdYrPmsp6rtp2+nKqjjqKOpuqmpqlCtz7AXswqziLFbsbWzHLb2t7y4IbcGs7euoazQra+xW7XCt864rrfTtqe3Vbf7s82urKqpqhGu47DYsN+uNK5yr1exbbFcr5Gs1qrFq1WuF7FUs/mzILNHr9qn5Z7FmhafyqUqqXGpfKfSpNei46Lao8WkTKaEqaetWa/rr6qx2rNmtWq2sLXgsjCvBa12ra2txauBqfGooqgpqFapzap0q12qfakJqG2n1qiUqmWsuqzrqjGpvachqVOt3rAqsVCuu6p5q26vdrKUsyqyCrA3r1mtF6tqqYynaKb9pzirg6+usyu1NbKAq5qlGKX/pgqrMa1Frtyu/K2EroOyhLX0tJaxFa7eq/urf62YrliuQqtKqeyqgq7JsZ6yOa8bqSik8KPepqup9alHqqyttrEysymx+q4+r0qy2rQjtYizqLDgrd+uFLOltUe15rGCrdeqsawzsge3vbfltd60QbSYsq2yLbMQskqxgLLcswa1VLZhthCzEawOphOmP6qesS66TsABwpW+OrdMr4as46wrry+1o7xlw6fH7scvxEy9o7gUucO7Tb2+vePA7MVdyEPFY73jtQ60WrVOt2W6uL68wknEkMG9vGy5CrXPsIqxJbV9uCy8tL5jvVq4GrKErjKvvbF8swe2XrnRuwS8/bg9tOWxDrGqsXOyO7KFsqmz1rMws020erjvu527NLeHsqKzTrkxvl/ATb/iuwy4l7Vht+i7H79HwPi/Rr4Wu2u28LP2teu6ar8JwbfACsF5wTTBbsFwwmnDHcOvwQLBKcECwei+K7qHs4ywdLQ/u5W/u8A0v7W6h7Vls5y2RbxYwBvAP7zHuVa6Sruav4fG3sqAyo3GMcIOwEW/JcD0wmjF98YLx8PESMToxmTJocoYzHrNJ8xnyWzHfseIyF3JyMknyf3G+8TRxI3FIMYiyJPKXsuvyibKpck4yH3GnsTlwqLCZcP+wvu/RL3Ivk/BssLbw2zD1L+AuXOz1rM/t/W6zL4vwf3B9cB3vj+7WLimtmW+ZMmhzurM08QJudCzl7lDxAXNRdHQz/zIT8Dpvb6/R8OEyOjLnsveyBrGX8e0yiLMqspnx2rEYMSrxUbG1sQTwJq4xbRmt7u+lMUdyFnF1b61upO9tsExwqfBj8Auvuy6/7dXuPe7vr56vrK64bfNt6q5+7yFv1e/I7wsuWO4PbnQum68mr60vt67XLjTtsm2tblAv2PEz8Z2xZ7AUrsrusq7J77kwS7FScVqwu6+tbvHt1O35b+0yMbLi8jQwGW5Q7jHuwPBqcUzx3PFH8H8ugK3KbjlvHbBwcO0w1HDT8STxAbCdL5zvbG+z76tu2m337Xitka4j7qCuyy7CLpquOq3Ubi6t1a4fLsivtC+dr0Nu2e5ibkgu7W8mr0uvRu+NcAhwVfB+sChvzi9LLmNtMa1brp5u+O5V7gVuE+6vbxAvMm5drkwveG/ib+Zvq6+PL+/vti8/bpVuvK60bouub25Vb0uvyK9Kri4tLu13LdsunC9Mb+Mv8S+BL3fvPW95L2Yu0i44LcWu2e+OL/YvCa4SrURtYe1hLc0uq27Y7uFuty4ybWqs022O7tOv7XACsBuvyTATcBivei6hbsFvgS/Ob5NvnLAdcN/xJTClb+IvgzCI8XVxUnFTcOWv8e8wbwgvaa9LL7Yvd6+NsLHxIvEhMGLvze/+L0/u+i5+bsqv9y/fL3duv68vMHixIfE68ChvaO+IMFdwFG95L3+wTvDeL+vuqW64L0Kv6C9e73pv47BZcBmvXy8TMCgw3/DGL+AuSG5hrxRvx+/pbyuu/e7+bqNui67V7uHuny5Z7fhtkC7H8D+wLu9W7mdt+e4NrrjuaO4e7irubm72b1Hv9m/wMB0wbTBesFJwDK+KLzhu8e9Ab4AvCG6pLq2vWTAs8IqxJPCjL0guNy0f7XMuUi+ncCEwTzBXsDCwGDCDsPFwTe/Ir3wvWTAVcE8vwe8ibgCt/u4Gb0WwF7AP8CAvzy+p77Ov1jB6cFxvyu9m76jwjLFkcRGwr2/P7wruXq5ALyXvu7AnMLfwi/C+8BcviO8KbwovcS8F7tCu4e7ProBuYa5/bruvDC+sL2Wuxa8Y7+6wP2//b6Wvvm+1r5bvga/ZcAZwhvDRcP9wrXBhMB/v6O+PcA8wzfEHsOSwZrACMAgwPPAwsHJwX/BPsBpvHa4E7gXuHe37rifupm6J7nruK25ybptu6u7Ort9uhq7q713wIvB3cCivlC8AL1pvV26t7RsrcStRrdUv0vCCMFPvl+9cb7Bvha/+sCcwjLCGb9tu4e36rVntnq4ELuSvZ3Ab8MkxfPE+8IdwVzApcCUwYfDIcaOxvnDqMENwmDDxcISwJy+vb6uv/DAhMEKwp7BisCnv8C/RMGlwvDCg8NXxPPCzb87vfW7PbsAvYnAf8TWyKLKqcdlvw2347azuza/8MCsxI7KTc6UzqLL3sYOxBzDRsGHv23CI8qaz+HPGsqowJe7zrxQvkW/lMIIyfbNg85QyzzHlMS3wn/Bg8FQwojEk8egx+fDGb6GuT64rLfbtjG2Drd0t/+1eLfSu0K/IcFDwkjB670Tui24K7mcvPLAn8TQxWTEyMD5vNa7mbwIvD+50rimvNG/HMDzvh6+d77wv/y//L1bvHO8yb3xvjC/ocCDwnbDb8PZwmXBnr/nvVO9zrwtvr/BZcROwze++reMtla4d7pHu0W6gLrMvhfFTMiqx3fGNMUkwwfDa8RyxO3D0MSfxrDGgcW2xOPFMcd1xzXHUsa2xdLGo8cMx8nHx8dRxuzEh8O0woDC/cLjxHPIoMvKyjLHOcYUyEbJV8gjxq/FTMcKyufJIcaXwyzHtMtbzZzLv8iLyE/KssmXxt7EcseczpvUF9b50i7NTsqNyuHKtMvTzWXT5Nkf3FXYcdCwyg/J6sj6ybXMTtLz2DPcp9mi0lrN28xxzEzKicxe1urf2uOP4JXWlMs+yHjKbc/T0s3TXdXL12LYbdYH0+zPM83KzCLPUdOJ1RrUT9Jg0bTRbNNU0yjRGdAp0GrPeM8p0H7PwM5y0B/TbdPC0VLQL9Jp1TvWP9Oqzr3OwdP81y3Z2NZn0/rTGNbD1orUMtDWzaXQNtOV08bSMtLl1MDXZtfN1OHRddME2LvaxdlN1wbX0N187Qz7/v/u+pnsQd8J3Rzeud743oXfFeFa4Z3g3eSe8fn7IP4i9+rojN6w3TfdN9qt2FHZgttU3Trdz+BS6O/tk+7m6YnjG+Fu4AXflN0y3S/eed733a3eheC84gLkseKN3h3dS93a3PHa3tiL2Hrb7N4a4NjeLN+U4NHgxt9R3//fkeAG4gvj1uK/493kS+WM5mPomunw6TTsKO9l74vsNepo6tLp0Ofw5Rzlzug78h/5Dvih8HDoWuX65EXjxOE45XfuBfTd8Zzv/u566jDnCuZy5ADlmOas6HzpaOYC4Q/dbNls1ojWntfR2F3akduT2MrR/svHybzJlsj5xevEY8RSxfTE7MHtvRi+v7/wviy8KrrguF6417iWt6e1t7IYsGixJLMbsxu03bUttge2ibPDrkKrIKy5r1y2ELueudWzfa2sqUWt2bMat4+2s7T4sfGsr6anoUyfn5/ingmdLJtSmISWU5VSkUKK7odDibeMZpTJmnCc/ZmLllGbhKKwpLujIKSRpASlJ6ePqWqqgapGqtyqMavgqFKkJJ/8nM+gNqbiqDyp5KbPot+flZ6PnGKbHp4yosWjaKFmnHmbTp6onm+aP5XflFebRaEDpM2kJqIOnJ2Ulo9fkdeYGKRDrYiw+azepIaeBJ7MoXem5addpQ+iHaHNoXuh059gneWew6Kfpcqlt6MtoiShYZ/UnNaZwZeumCCcIqCYoqikcqf+qE2nTaNIoKihHaRGo82d25ZlkayTFpotnxuh8Z34l62S0oynh3+J4JJJnRmknqfKp8uj/5zjlXeVVZc/mgOfxqPCpsym8qNdn8Wa/5lRm22a3JaUk3yWt5zgnluc0JWmjo2LjotMjaSPbZaCogKrCq0SqtOjcpwPlruRkZKsmL2hAKourqms6abuoOSeBZ6mmrGYNZvhnSmg6qL+pBSmeKWLo6ug05z2lteR3JGVmRSiaqZdpiKi/JprkTuHb300eeZ9L4hJj2iRTJCojYyP6pSQmUacbp/nom6kWqO8oaqeX5p6lyeYa5z9oGWjN6WFqA+qLafWorufC5+WnEaX8ZL2kMWSn5cam32bGpt1nHCf+qGXofabx5bLlg2aQJ1Mnkudi5wgnvKfGaA8n9+dTZ27nD+ZrpIcjd6M6pHJl9mb5Z4toQqj5qNxomif55qClESOJotfi9mOLJIUkyaRjY1/iz2MV4xaiueGvoTth1+NSo8njmuMxo7ekoyVdpaWlAiRS4sJhI+Eg4vDkEWRjYwehSODVIkXlN6aSp3CnqSf+p5anp2dJptDlj+RuJL8mCqd5pzjmyKdwKCOo1mjw5+lmC+Px4q/kTiaHJ9nocyil6MjpNino6xnrsGsialap8KkRp/UlyqTfpKFlf2YwZoBn2CkDagRqJ6jm5qCj+6E+n+chb2Qr5tyopSjxp3Wkj2M6pC3mVOfwp9XnSKfF6TKpgelcKFbnr2cG5uNmMuSAJGZk7GW8ZnXnBGeFZ8UoH6gRp5SmGSSYJD+kRmTB5P/lTKbA6AConWhlJ3WlmqPlIlNhCF/oIDrhRuJ5ohWiAeLzI8Bka6MFYfLhIyII5DWlwKdWJ7tmriTeI4rkPiWR5xancSaXpealiWbNZ9VoLSeX55un6mfRJ82n/qgXqPnoiegnJyGnNWhN6UcokqZLY7bhHSA8YFIhY6JwpDGmLOfM6XAp/alFKFvnHuZqJZIkjaNjIlIjKKT4posoCOi/5+FnGabRJsvmy+cVp7Qn4Of1p1omrKWsZaAmtKgFaU9pq+k/qBgnRybH5hulZCY355HogCh/ZuJmLKa154povqjGaJQoXamvKvPrLCngp0xkpGKnYhgizyP1ZYGo8ur16wApo6ZWo7UiLmF4YKmhU6VCqPtqDOo66GgmG+Uh5KgjjyJIYqulo2kXqvUqUufQ5D9itWL1okFiFaM8ZkpqOyuMa0apPqVRImkg02FK4sAkRqV8pfNmPOWRZKlj4eQ+pKYltWXZ5XukaKSPZkOoGyh8ptJkEaFYH6sfkOCTIMqh3eOkJNtlPmSGpGCkBCSL5a/m9mgH6QFpHagQ5oFl4+YyJx1oHag8Jq7k8iTYJn6nAmdypr2mNqZgZvLnU2hjqIvnzuaB5jwmJWahZnblJCOF4e9gtuEkopukkOaVZ+JoBuedZ2FnsydwpoRlweW05jZnSmhOKLDonCjtqNuo3OipaA6n+Gd6Jyzm6yZApdVkzqPQI7/jyeUw5m3ne6dnpuPmR+YNpcAmOWYZpdwkdOJkYcEjbqR75RRl5+XU5bakiWNwYkuioGMaI/BkAqPo4q6h06M45F5kjCQzI1rkCWVVplXm0WZxJRakhKVCpg0l6+SGoyegcByt1+/U/Vhz3hOiYiTLpmwm0SdMJ7onlqfYp6rnZidnJ4fn8WdBpnIkLCKUosukceYX562nx6exJoFmXeY7pYGlVqWN5mzmneavJqqniiiAqLgndyVqY8wkOuUHpfrlUaUw5QvmKSd/aB7oEidFprjmPGWQJRtk/GVK5kvnvShdKMkpGyjF6Fan76fMqE+ocajdqmRrh+xrK+bqWagqJoIm2qc3Ju0mGSV15SemJGcdZyPl+OQSI0dj6yTsZYOl36XFZaIkEeL1ooBj56TGZdcmQibAZxhms+URY7Oi1+QNJeVnAShNKQXpl6lXKHtmsqU0pDSjpeOJpSonPChIKJLnySaIZMXjNOLN5ENlS+W35Xtk/WPgovYi2+PhZGrjp2HY4Neho+QKpsjoASfQJt6mtSe06IYoweeKJL7gO923H5DiXeQdpOmkgSRjJBCkpKWD5kmmp2ZE5cmlCGV+5fHmQCZIJjAmgOgmqSepGyfhph0lVSWopgEnC+ea57DnU+bcppxnR2jbajAqimrvqppp6ifw5hQmX6dmJ5xm9uW3pTjmhOkXKqeq9Wm+Z7JnFSfwaAkoC2efZoplUmQ745HlGWc1aGuokyfLJqMlcySj5PPlq2YFZnHmuKdJqBGnxOeop5mnxyf+5t2lsWPcIiQhKqCZoNdjnqg6K41tvK2CLJRqmSjIp5HmSiUio8hjuOP6JInldaVgJQ8klyUApvonwmgeZzFmtKe6aJVomKdJ5cWlXiYkptWmuqVOZaEnBqjbqXZo2uepJVmjVKLi46vklSXo5p3m0GbEZtmmq6ZS5uUnjyfhZ05m/KYUZmfmeqVG44Xix+T7JpVna6ajplznbKhF6KrnB6T1I/JmA6iKKSqn3SXiJG6kkqWrJhqmg+d4p1ZmyibHZ1YnuWbK5YlkA2PiJIllheYAphcl12YhpoHneidmZyQmmSZD5pEmZyUh5Csk5iXqJX+jA6BjX0Qg7yHI4pzixyMRo7kkpeYLpzVnV2eqZ0Rmp6ViZc8nFGeLJ31meaV3pGVjJqG8YDBgRmLpJUXnDSdGZmjkKmKj4yFkh2YdZwPnhabMpS2jdGPjZh2nQGctZQ0i3aIEY4PlK+YA52foEiiYaCSmZWOF4eaiCaPxZP2lF2SxY2ajAmQKZZomv+aDJrlmL+WwJPGjwmKl4nTkfKboaFFo7CjAKT3oUyb3ZNbkeSTuZavlY+P6YfehpyM/ZEWlbWWmJf8mamcUpwVmmeYRZk5m6SbqZnvlkGVe5TNk/iRupCFk0ebvqEgpFqip53imLyTs41biw2RwZltnnGcoJXtjpiK4YpmjQGP74zDix2Rapklnu6dWJgcj5eFKYGngyWJj4+AllKcV6Asopii+KF5oW2hI6D6nDSYgpHDjEOPPJX1mVOcOJwUmxKb9pxTotGnrKk4psWc6JDGibWI2Yq3jRqPxY/Uj2CQVJNNl9ycYqKTpTekG59jmKSTrpRcmc6bPZsQmfSVjZJej3aPxZPOl3WYBZbfkSOPiJAGlcGZKZ3dn06itaQep4GnKqQ2nf+UQI6oieGHmocliFqNepZbn4+lkaerpEKetJh9lluVfZIlkTeS5ZIRluOZHp1Ln7yfFZ+2nMyY0ZYNmOaXfJVnkP+KIonchy2FD4cRjQKRipCijJOIlIjyivOMao6Gjy6QNpA5kdWSZZRWlAWTopQGmeab8pmClDiQCJL/kzGSpo62i9mML452i9yDx3+Sgo6IFZEgl9GZX5v3mwecCZ4boHWg955MnDua85tnnXKdeZ2om6KX3pOikoiSWJbpndykOKcJo9CaxJUNmcGbh5oGlz+UAJPjkUWSHJOWlYuYQplpmAyYgJnLnEOfdKB4oXiij6PuoyCi1pzwlhqYrJwtnhybVpQDkdKULZhHmDCU9ou7gz2CWYiDkOWVaJesl1mXrZRUkdiS9ZfmnBCgZqACn8Wc0Jv3m3yccp08nqGdd5xJm4uc0J/gokSmIqlOqSGnjKOynkScnJ1Wn+ifbqBJoWuiAqNQo1WjoaIVoTOf6J0An+OkpapMrD2p7aNOndWWnZMblfKZpJ47oJqd0pcgkqOQlJFck52VbZg7m+2aTJgwl7CYKpkEl5OS4ovkh7yMMZYMoIOmnKhhp5qlyaMDoEuYTJJwljmdR6GfohiiO6A7nWeZuporoHWjU6LinEaUmY4bkXCXN5sVm1OY1pb/l+CceqEeotOe7pmml9WYBppBmJ6SUIygi3aQ2JhtoHykZ6bYpTyiEJ3dmV6YSZbpk+KSSpO1lc2ZxJ+fpAekJaBnn+ejqaZIpNOdyJaok+SWP5ttnZ+faaIGo+KgnZ28nFaf1KIgpsOmC6WcpLWmyqg6qZ6nlKQvo+aj9KIbnwKbyJilmPSXJJZ9l26Z2pj9lO+NMI6Pl9OeT6AKndSZpJrnnCydapu8l0iV7pX5ltqVo5Nil3qbeJyDn7ujBaWPojKemJxbnmSfLp5Omw2XKJRlknyPIo1mkHyXa57BosijyqIvoJSc45hfmOyYnJj+lomVppXIlz2a9p0FoTiizKH2nz2cMJbTjt6J54iVjLCP5pD5kQqVupo1nz+hjKIDo+CiUaIXouKh6qDSnd2ZypZml9KabZwmmqGX2Zknnr6gqaCZn06fqZ8joLqgi6KrpI6kqqDPmNqOw4fNjCSWKptxmkOVk42GiemJMo5+lJOXX5UBj1WJK4vhkSuYUpy2nIqXS44Qhv6IyZCdlp+Z9ppgmxWbuplpmW6aW5nPlmmXMZqFmjeX2Y9ZiIGIXY1Yk4eWzpNJi6aCG4KRiIKPgZJRkc2LWoZjiUGR9JV1lUyShZDxkuOU15XsmSChGqYVp6Wj/JzUlzKX8pjBmhGbYZkWluaRf4+xlHWdeKMGpAmfCpa8jlKO7pGul32bXZw7mh+WCZQmlHeUG5aOmEeaiJh7lN6UVJumoGqhep2SmJiW2JhinCyfnJ8HoIWiQKSSpdumHahcqBSnmKR1ocCfCKHgogqjWp8ImieXnZkEn7akBaidqE6nV6QnoB2cOZvOmcGVH5XYmvqe2p5qmxOXRpUdmhCg5KO+pvqnuKe1pfWhy50fn9KjX6fMqDqn16NJopuh0aAUoBufV5zJmb6Zf5rlmr2cdp35m2qZG5kym2edUJ4znQmb05r/nJqic6ahp9ulP6KSn3+f8J9Sng2aj5Xelbiap56Qn9yb1ZXNkdWOjI42kOKTvJimnLee2J9Sn5OdqJq3lP6POpJFmGadMZ9BnimcV5z+nr+hoaLAoCmddJhVlBGSopP1mK6eAqEPn96bbpvRnPCcbJvsmceZcZg0loSWl5htmEOVIpQ+mfOfP6N0opWgCqBZns+a55aSlDGXcpvjnZmdiJzjnEaePqBAouqj+aP4ouyiyKI1oZ2bz5GGiuePCJwwpnKq96d9oFOYD5trohelsKBFmu2a9KFSps6nQailphOjbqLvpTmqEaxCqQmj/p6en2GhMJ/BmcCWuJdKnMGey55soJeinaNYpXmndajvp2amgKUApFGh36AIo4Si0J3hl8iVTJnBncafuZ/2n8KgJZ70llqQxZK9mVuec5+hn+CfVJ/3nIWaspqfnBidOZ37nkagTaCzn0udIploloSU65Shk7COJYhbh9qLRZEblQiYwZoynKmaTZgtl7KYDJ5Eo/qmJ6gHplqhdZ3Moh+qja0KrP+lXZ8EoPekGqcRpB2fJJ4ipJSqs6sXppSb0JIllwih36ZqqLWmT6ImoEWk4qpqrmysQKXKnUGgFadPqr6ooKNmocGluKptqpqkUpxCloyWjZvpoqeokqr5p/egY5fhkSOViJyiolelZqQ+oTOd7Jizl9OZj5vam/Kb8ZvMnVehDKOKooqiwKTwpi+lS5/6mUSakp88pIGntai7qUOrd6qNpomkkKVkp6GpG6yNrnOuDaroo0ufdJ1GnjehBabBqmOt5q4arhWsYqpQqtup+6cOpHqh0qF+pAepHK0RsPuxxbJIsg2vwqjQoVSe0aGVpyis+60JrXWreavQrfOvDa9dqYWjWaVkrAGyUbLvrHOmlqarqn+sAqpGo+mcxp0Mo6qnfakIqFOjnZ9zoMijCKXJoU+asZT0lieeL6TlpIagrp8vo4alg6U1o1WfXp2intWijqgwrdCvmLCwrmyqSKXiob6ja6cwqD6nkaperL6qI6qTrEKve66Vqy2qSaoWrLytHq0Gqw6qOKpmq8ataLDwsme05LVUtoi0nq8EqVekTKVsp6ylvqG1ovaoUK4xsYuz7LR3stSqzKAUnsakqKsWr0SuwKn+pdek66Kvnp+dPaC/pfapz6p5pz+h3ZnClzubYZ8xo9SmQKgbpxCkHaHlnyygf5+LnNyZTplcmYmbep4EoM+fZ50EmpqZP5yroeqlnaa0pL6htZ7tnEmd8Z82otCj4KROpemkiKTfpc2n3KePpI+gtp8knoqb3JiGmVCbcpqXlzeZ05sJm9aYJ5ftl3GbCKDooVOg3ZyjmOaSo4x6iqaOn5UAmp+bSZ0qoDqiNqKmn9+a05RRj7aKNo75liyfhKRKpnuouKvdrb6svqdTotSgraJNpbWomKqCqNukMKFwnPuXlZRRlHya8qHppmOpRKrhqQ+oF6XyoXqePZlEk1uQ3ZGnlA+WBZaylOuT/pWxmPSYO5YKkwuSFZVGmdOcH6CbofGfg5vJmuiel6Qspy6lG6DJmJqUaZXqlo2WcJOBjSqIE4jUi32O0JB/lGCYQZuzmwSaJZejlKOSV45/i+iUH6HcqB6rsalbpsGggpqvmFObSp6tnhWbyZbZmH2eaqJeowOivqAMoJqf+aM3qgas86c6oPqZw5kKncuioabkpkWko6GLoVum2q2KsgexOqqjor6eqKCxpNalPaOPnkGcI59zo0WmuKabo6Sd0ZVhkq+ZnqLPpVyidpskmBSZ2ZfskieKan/Ded98TYPdi2qRCZRHlvOXF5idlriSuJDqk8iWy5eqmK2ZrZoAmxKZqZbOlYWXyZsXoWqlpKjuqd+nDqOpnHGWP5Kuk3OYrJv1mpGYy5VylEaYiJwcnsSdWZ4eoTijnaSypbylE6NvnbyUfowBisSKR4mphqaHZYwLkfmTspPHj6GKJIc2h8uHAYpxjDORQJb5muqeUqDUnreaa5bBlbWak5+koTyg65t2mDmXepUFkeeM0o0JkqOUDZMVkVmSXZVUl4eXqpjHmq6bfpokl/CUeJXrlV+UB49Dh/J/8H2DgFCFbY62lkub6ZuQmnWakJzrnSScIJkal5SX+Jb3kgaQGJLxlzWc+Jstls6MioiFjROTupUBl5yZgJzUnGqappcyl/6aJ5+On7+dAZr8ln2XepkAmyactZ06n1+faZ1zm4CZlZeql+Oa750knmicY5uxmhCYJZLJij2HX4vJlGKdzJ9FnLqYJ53wpb+rgKw3qAagUZXOipOIEoz6jryPUZCzkiGXwplImrSZWJlLmeOZxZn6mG+XoJYomdmaspmbl+KXuJkonWmenpv0lQKTt5ebnOue5p7WnEaZk5czma+btZutl8qRJ4zLiq2M/Yv+htCACIBuhH6Kl5EPmN2b2ps4mBGVDJm2oSmoEqosqMOkRqNbom6k96ckqh+p7KS0ngya1ZmbmqibKp1Bn02gyJzXk1aHfoFfhciLAJBfkmaUs5SRkoaOuIvgiaSKWY6tkyWX8pYzkjWKyYgaj2GUF5Qmkk+PkI6ekoSZeKAGpGeipZt8kR6GeoAIgiCHF4zSjHKLUo2zklOWFpShjRCIyYZjjTqW0J/OpiqoM6NQmbWQQpOnmKiZUZikls+X85o6nRqc/ZahkLOMgoqtib+IGIq3kJ2aqaBJoKeaVJMylROdgaJ1ogGeAZhqkQGRQpWtmeicC6D1ohekPKN9o3Wl5qU5olubrJbSl2+YuZfvmIyb4J09ne6ZsZaYlHORI45OjtqTZZoWoDeitaApnEqYBZh+mS+ZaZdZldyV2Zdvmuec/Z9zo6ek7aEBm3qU3ZaWmxOcKZjBlN+V95cnmKuWfpXilleaMJz7mo6WDpTWk2SZrKFnphimeaJTnsubb5jClC2UrJqOofek66PQoJSg46F+odie8ZvFmCiV95IMlfqbKqy8unnBEcD3tq2opJ8XoBOmjqsErQarTKt3rrqwFrB4rbypxaY/pMmjD6VlpPahMKGPpUutvrOJtge0xqvEobeYsZJxk6SYjZyrnkSgMaI4ouOfppyIm2ic2JyrmxSZpJUGlWGaQ6GEpk6p4airpF+edpZ1jmiK5YowjI6LJ4qliauJDIqKir6OAZYwnJef2p9sneGYYpWKmJ2eqqL8orSfzJq+lwyWc5Ovj26MFosfjIONm4yDizaSIpwaowam6KSToDWaKZZok7iSPZS9llWbEKO8qFWpAaaMobOeWZ98oeCiHKQApYyj/KDoniye353lm5SYhZaomSWh46boqAanz6G7nFeXA5DBha18enr8fQOHy5CBm+2kNqpgqt6lv5+im6qapJzanNGW1Ik7e416eoUKkQ6aPZ6fnsicJZu/nEKgpKC0neOa6Jkgmu2bQZ+WoTyg05rklbeVOZRmjFGDcIiQlYSdsp6Sm5iXH5OcjdCMbpFalryZw5zFnvSclpZpj/2Kjogfh22HYIs7keuVl5c1lXmQMo51ko+ZiZ4wnjyZzZNLk7+ToJCYj/yTYZhBmeKYspqknMScgZtomSCUVZBSkxeZHZzVm96Yu5LEiheIPo2DkHqP1Iuei2uSb5gDmfSTKIwgiKGK2pDoldqYNZnnl3KWm5TCkuuQDpHTkqCS546mi9WNHpIkldmUPZOQk7GYrZ/cpCSlOqAImTeTNpAOjqGNlZDmlU2cRKDNn9ub1pNXizKLF5GDl0Ka6Zd6kCSG7H1+gwqRxZnmmrqYDZdAl8KYiZsunhOfH52Dly6ROY+Ck76ZFp62nTWY/pHdjL6Kz41dk0qXV5g3mOaXkpbolJmROo9xkDOT8JS+lEWSZI4hixuKsYr8jtiZw6Qzqgqp36LNmzmXTZbPlOqTjZO/k2mUJ5Trk3KXrpwjobakeKafpqmk8qC5nhKdr5lWlGCPII7XjwiSy5LokGWL2YaYhQyJG49glUOY25cslSeUv5U+mHmXx5JSi2SFhocCj+iUI5ZVklGJxH87eix9TIaHjcePy453jrOSnJglnWae9p0enOiZpJiWlgKRfIe/gBGIFZFUlpeZaJrhmCKYgpl2mxudQZ18muGVU5G+kAKWSppWm1majJihlqGVsJPPkFqNBozZkR2au5xWl7KMvIx0ll6ddp/8ndeZUpYelOmU+ZX5kTOL/4k5jouRNpSol5Ga6ZlIlhmSOY8aiuaEeYbqjCGQJJHake+Pl4t7hjCDa4Jqh2iPBZZDmY6ZEpculi+XzJcWln+TgJSdlcqSWIyAh++Kx4++kF6MRolij2+Y5Z3Onpab25YQlJeRfI/jkgWZAZz4mRqXYZvPo8aozqhdpYWgRZygmfmVHpDxiRKG/IwLmMmgyqQjpJ2hkqCdokumfag6qNqnKKcApeqe3pYPkwWUQJROlDSWWpopnnme0J/ZpXWqMKriowKa+JT9lg+ZGpcUkPCEw3/BgLiEZIsDlguejqH6n9GalZUYkuKPNI8pjy+Qd5JolSmZpp0XoZGiIqLbn1acyJerlP6U7Zcsm2Sc3JsImQKVt5Cij46VuZxooJyepJdRjlqH4ImJkYeXoptun+Cg656YnhCif6c9quCoxaaIpCqhxJ6in4CkP6mvquOoyqmUrsGxXK9mqIqktqbVqMaoG6j/p/anY6UPoTuiV6jkqzWqBadWpqmnLKfxpB2lW6cypwCjwpx4mDyaBp6sn8Od2Zy/n3mi9qH9nf+Z15t9oLCjTqTYoTecqpQvkDGSNJbilsCUWZRZl3KcTKEzpRWn86UUon6cw5immTObp5rZm1WgdqS4peWji6PGqKWuobBSriCtBq+osbWwdqzdqoaw3LTOs9iwTbHhs0ayc63qrhW4HL8Kv7i38K3Oq76tCKwsp9WkJaYnpxWoO6pTrHSrmKYMoqShnaNno9yhkKJRpHSlYqTVnoyVbo3ZiX2Luo+Ek22Uy5HWkMCT85pEo4WnT6UrnbmUyJBSkRuZHKBrooKfp5qxmbCc056wnY2aIJovm6Kd0qDaor2jHaSZpPyj56U4rFmxwrFxrVOs+69BsDGr+qNxpUyrWK28qiaoxanuqwWqdaYYqQWvdrB4rbSr7q6JshayDa8VrnCwQrGZrQWnFqOIpFamVqjQqZGpVKbznh6Veo8Ek+KWPZc2l9SZX5y9m26YBJS8kdaSzZQ6lWCRq4lggUN9A39Jg9KIn47Vk+SVT5Snj3iLxo5jljyc3p30mgaXJZeomnicSZs0mrOaU5pDmdSYnZqBnq6g/59lnEGWyZBtjiCPWpCCj7mOuI5rjV6Kx4Tre3J5sIPQjJCTZ5gummGZTJkunMaeLp3MllSNbYS+gIyCUof7juGXZ50BndmWgot4gySJGJTZmpadhp3lnfyeupyNlT6OCY6JlOOWw5INinmGfozzkzuXJ5Zyk0iSL5Q0mDebxZxjmw6XrJEzkB+UyJbalTeS547zjJuLBo7fleOdHKL1oFacn5j3mlyek59wnSCaMpszn0ChEaD4nBucYp5Vn/Kby5TajcuMvY3NjhqQ4Y9rjJiHcYTlh8SOT5MplVeVs5Rek8yP84wXjF2N/pAflduY0Jtqnuifr6DToZOiP6F6npiZrZOCkKuQsZNKmeydu6AyoMycHZYvjlaGI397f7SMv5uJoqCh8ppVkyiPiYuWiD2PkZlonxGgBpwPlMeOq485k6SWFppQnOqcQZs3mYyWj5IdkEWUbJpBnC+Ybo9miEWI3oqFkL6ZrqCfoo6gLJ19m8KZwJdhmeWep6OgpDqigp/sn3agVZ8BnWOZw5LHiCiGNYzbkJ2RnpGDlnSf6KUYqDCleZzGkueNAo9Pk4WZ4J1vn2ScVpXajWuIHojlitGL+YyCj8CUpphjmFeXVpoRn++huKDjnOyWF5LUkbqVFZfKl+yZxJrll0+TpJHvlfqafpx1mLuRzY8dlGiYlpkHmH+WwJbol/6YqZlDmQ2YzJQaj6eH+4OZifWPipCYikeCaYNBj2uYvJt/mfKTopAjkzOXZJntmGuZVZr7mbWYv5comZKaRJl8lZuRqJJSmGOeK6HGoKqfaZ7Fm2aY75awmR6cJZsKmIuVgpOgkh6VOJqDnnefuZ7JnhGfD57Em7KZzpcmlcmU3pZ5lrOQhogShieJ9o8vl8icv57snQyem6H9o0OhfphnjVyHXokMjt6SXJSikrGR9ZW9ncCjkqSvn7eXjJMCmf2goaXFptGkpp9rnBicxp1WoSujdqGLnEiWZJB1jIuNvZBvkd6OLYxijTqU8pm2nJucr5uqmAmTL493j0SR7pAYj9aNPo0ukE+WWZtMnKuV5Ih3gluIaJFwmKqcEZ7ymzOV0Y7ajcqRipWUlYyT05CojeGLE4zGjU+QEZW2mwOhAqIyn6yYjZCziZaFlIX5iOeQ7pfMmu+bNJ1InfiZAJRGjgSNk428jSeN7Y02kO2R15KgkqeST5Q5lyGa+JnTlQ6Plozqk3abLZ7/mumWjJgvnNWcs5oMl8qVlpXskfiKsId7jZeUVpcyl0mYpJqTm1KaB5izlYOVfpfUmWSb6poMmBaV25NalVyYyZktlnaNeYImfPKHAZiZomCldp/nke+JapMBnsSh5p55l+OSqpdHnwOiwJ5OlkSNZortjaOSSZbplxiYA5jtmUecl5ssl2CP7YvNjaqQJJP1lUuYP5mlmuyccp+AoY2hzJ4gnUyeS58Rn3qc25Xdi0aBT33jgFqFG4gQiR6L/Y44ksSSPJEskDiRh5LkkQ+RbpHck9OUhJKXjRiIZ4nrj5OUmJVilP+VkJownGyan5Yzk+KTWpb5mLmZeZcIkiyQr5E9kRyRmpJEk7GOe4k8ivGP9ZLwkAOOZo4MkdGWap4hoxOioZu7k26SQJQQlFqS6o5cjBONTpD3lJyaUp5UngKbU5cLlhSX35cal/mTKI3th6WJ+pGAmGmcAZxml/SQY41ejBuMJ4z6jEaO5JMsntimgalnpTOcYZH8iXmI6IiwiiiMWI3pj4aT6pa3mGiav5tYnYGe8px3l52Mu3tRb1x10oQekBOV4ZWhlCuUfpZ8mWSZdZWNjyOLMIqyjFSSkJfNmAWV7Yx5iaONx5HXlQKV3I79h9eFMonIjMOMoowekP6UEZjDmXaazJpkmE2T6o6NjfmOcZHJkbaOdIhChCyJIpNqmJyXcpO9kQ2UeJcxm3+ejp+mnkmeHKC1oDudoZf4lE2WppiAm5+f1qLCoqafeJt0mBOW/5A4jAiNEZOjmVid6psYltGQ65RenKifpJ6KmnWUwpDrjaiKWooBjm6RJ5YAnqqkD6d+o8qabpKCjs2NW41ljLmKv4mPiTWLBJENmTaf7aGtoX+ec5uem1WdOZ76n0+jLKN+nh2ZBpifm+6e7p6Nm+iVk5F4kSSU9JW5l9maj51enpKcc5ZdjMiEsoKkhT6JVol2iT2N4JOCmEGYNZV7kfyN4YwvjU2O9o+IkS6TcZOok3CUJpV9liaXA5iFmZGaUZn6liSVGJUTmJ2Z3pZZkymSDJR1llaW6ZLXjUOJNocUiSKOe5T0mDiadpmzl2OVzJKRkKqQwpIMlEuUkZQoloaXNJcvlRqTkJLokgqSZI+/jeKQwJUQmeeZJpj/k2CMfoc/inOO2ZLhlE+V2pMmj62I6YSThaGGFYSNfg16KXqnf4GFhYmoiZ+KEpG2l8iZ6ZgDmc6bZp0JnHiZXZrlnCWdw5pkl2uVFJTRkTmOc4l7g+B+rYE+itKPPZAZjcyJIIqLjVeQ+5BxjzSLc4iVioqOspG4kn+TupYJm3SeMJ+Vnqubvpe2lPOTq5QPliOWp5NbkhSUIZarlk6WAZTNjv+IUYh+jViSS5UzmLKam5rrmESWmJPYkOGOS49/kxaZAp2wnOCZt5dSmwyg9Z/VmzWanZ7loY+iwqCfnSadQqEMpbKlIaOroPmgE6E7nCuSGYlRi/yORo6iimKNw5pMpB6mj6GUmVCSlpATlGqYypvmoDmmrqmtqa+lPJ6NlCOK0YoLlOScW6PfpTyiB5iTjQmSaZyIoTihkJ7lnPKcjp0hm6yUE4xthg+DFIV9i62Vhp/bpeGmMaJSmgaWepYMl+iWTZbxlq2YPpocmR+UZI7rjRaRN5OBk4mTMJRplRGX1pkWn3ejwaQ7oyqgAp4bmleR74J7fsiIGJNul0uWPJQAlH2UVpWvlc+WIJrPnlmg25+Fn1+eH5tgl+qVsZhemvKY+JbdlRuUV5KNkIKPao/UkHSQspCrlNOYjZmQmI2Y+ppanw6hN6EkoVCf5ZlJkfGJaJAkni2mrqaToQWcNJz8ojyol6m2qA2nCKaApTqkq6Gfno2ebKHro5qmcKkpqnSpfqf2pP2i86A7nnqZOpP0j8KUX54vphqo46P8m1yVepMjlb6Y8poTmuiW2pFmi9WG4oeli36NIo6dj3ORxZWLmxWfjJ63mZ2So5HtlICZBJ7XoO6fUpt6l/eVO5dOmBuXDJM9jpCMfZGol5Oc755XnlyaJZZ+ktOR15SBmPOZBJialWOUw5ZTnPWevZ4tnZyXnpIrle6Z6Zrglu+Qq42AkL6Va5qcm5qYCZJNkEmYVqH+pV2ncadVp8qmeabdp9+nS6S+nT+Y5JpVpGmq06lqoQuUQo8Alw6dfp0vmgCUcIrZikGW2aB1pbeiJpvvlkCf3aoBsbKwuaqLomee/J5epC+pA6l5pNWdqZv1nuCf0Zz7mMaVG5IzjjGIWoJghYiOXZaQmqCbgZphmemZs52+oIafNZwrnKOer5+CnfqXFZCcjH6T5ZvXnnObOZF0hm6BdoRAieaKMoe1hP2PWaBiqrSsWKh+nfyNZHmRaZB4MYigkViWVpprnqOf1p0YnJqbTJv9mNyW05fZmiGb75pzntejHaezpEqfrJuPmcuWZ5Kuj+aQlJQYl42Wh5TfkhKVgplrnGqZq5KVjq2PQ5SCnH2jg6VCoTiZTpRkk5uTsZX8meWdfZ/In7ifS57/mYeR2IcgjPSZUKFDoK+XCIyzi6GUH54QpT6pBqjvoCCX9ZB0kraX1prcmfyTiIwmjJGSYJlXnE+d0Z83oo+j+KLIoFyetp7eoFCh+J2vmP2RGopog4iCrooIk+yWrJYOlgSYqZ3poDWi86VZquSsta2Uq0mqwqucqxOnqZ4WlhGVUpuooMah76BqoSiix6Oao0yh+57lnTydWpv4lEuMh4n+jHuPdY48jH2Mf5AqljSdMKMrpqull6G4mWmP/YVdhgCNkpH/kRaQro7ej92QHJD9lFedHKMEpWiiFZxulcePN4lkgvaBpIhVj0iTU5WrljyX4pW+k8eUtJdPlzqRr4UjdZRvpn7UjI2TKpSdkf2OJpA9lVqZ05kGmnaadZvRm8ibWJ3/n7uhwaL1ok6iCKHyntKe9Z+BoCWhlqJtpFKlmaQ1oWOaDZJujDOM6Y7Yk6SZq543ohCkFqF+mhSVWZIckw2VupUdlueYL5kclQ2R55G6lhCatJtxnYae/pxqmnWZYJr0mceVOpDJj+WRLpXImuqfgKIcnyuV6Io0iv+MC46vizmJ44dQhuGEkYWuhw2JvY05k3eWY5ZzknCN7o5nlYGZgJo6mRKXUJfmmemb55kFlR2QDI2Si3yNn5DRkHyQoZHClqWb053Snp+e95zNmdKUg41+hht/j3yegcuHEozVjCaJCoFYeh+An4bxidWJ9IpLklyZN5u9mDCU5o8dihWBH3oKfYCDZomsjO6Pt5CbjaSI54N/hpSMiJK8lg2Ym5YjlRSXGJtLnXObjJROka2WEZrfmMeU9ZCtj5eRoZSGlgeYS5kBmZmWppQrl2GY3pb5lKGUAZYHlnyTGZDXi/GLc5CzlY2aIZ8Ko7ejVKDYmTKVBpJnlb6aYp2om0qY9ZYeleqPNIfEgiuKdZKolj6YwJtQn1agAZ8Png+e6J11nYqcQZuVl+iVs5azlxeYhJWzkQCRxJPelt2ZZ5tDmz+ZLZQ5jE6BJ3hCd7GB3YxhlNeWDpgRmT2W25F9j9mPjJFmkf2ROpQ3ldqR1Y8vk/+Vf5XVlJKWBZvWnvadb5jOkcaSmZcunI+fX6JKooednJUij/uQCJseow2lYqGYnF2b25yEng6gG6PupDej4J6dnUKfCp5WmJ+TAZfUnLChLqW6pjilb6H+m3CY/prmnxWi6J+smvuVE5dInb2itKTiot6dFpl5m5ijD6qFq4SlR5mCjSGUJKQNrIirfKThmoCVkJgToBmmsaY2oDaU6418l3yh16IbnMeT/5KCmXqil6hKqbSjOJhRjdCKzY5okyKYRZz+nZWdc50NnpegCaFFnSqYZJZ+mB2d6qDKofqfaJyvmd2YW5hmmqidTZ9Tnhidcp2jnX2capfVkLSNT5FvllucoqEzoyGgDpoZluSWXJizlZ2Puoz9jiWUJ5nJmo6Za5YykauKnYdPiAuLQJAHlc6YBpfcjnKHEYm+jlWQt42nijGKCoteiEaDBoGehJqJNo9ektyVfJmpnMOfaKASnemYcpc6mIiXTZXDlT2YApg4ltKXZZmgmkWdXZ9Yn1KcfpZbjzuIZYV0hxGMCI1kjDyRwpsVpLKmvKO9mzWSB4vniLGIhYfthg6LmpO4mmqbM5Wgio6D74UIjM2TxZiGmduZTJ+1pv2oiqQBmfON9Y0xk2qXIZezkoWQ6pZ/nm+gDZxslC2S/pUgmU+a3JucnMmaopXtjrOJGYcxjUmYLZ/on0Sd7JvEm5aZ7pXkkZGPJ41NiAqFOYewiySTUpljnF+bDZjAlzKag5pLmH2Wd5X4klKQWY4JjuONhIy9i26MX42VkIqU8Jbflx2Y35UWkRmPfZNqm2Sge6AUncOZepjimQ6aV5jdkwKMY4Z0ibqRkJd2mM+VfJHUjoWPAJWamkWcrJm+lzCZGp3pn2Wfb5xVmd2VL5Pwj3GLdIiRiu6N+5ESl2OcBqK8pAOke6HpnsSepJ+XnSqXKJILltCcJJ+Km/2UopGgmFShZaevqAWm9qGRnUCb35oCm0eYmJGrhzZ/2Xr4d2d5hn9jiLKQVpZ7mfSa/ZmQl7aUZJHNjeGItYWXgzKDgIToiHaP2JQQmf+bDJt9lq2QZo8qk/eUB5PpjaqMaZNdnS6kWaaEowedhJeBleiTRZH+jSqNbpBplJGV6ZK/ivx+uHCxaBJtrnMWe49/iYK6haOMEZK6keeL/YVvhYKLAJJRlTyXH5qLnUqfNZ3Bl2WTVJN9lLyVIpeUmrWcAJtSlkCP/IncivCS5prVnlidMZZbjRWHRIRkidSQFpZcl0mWR5WClcCX7Zk0mWmVCI/ThwiDqn+DgfaGo426keCTRZXplNyUNJYpmDOZuZcZkgyLToQpgleHhZMcnkKjSKH/mZ2Ra455juiOJ4+1j82Pwo2+jiiRFZGGjSiJg4aCho6GBIaKg4SAyX6xgUaHT4ryiXKJHIyAjmmObI3Jjq6PV45finmIUos8j2CRqJIPlWeYWppLmUOUBYx6hZCEO4fqieOKZYzojYCOvI7dj9ORCpTnleWUnJACjDyM4Y9/lBmW1pP9kuyVjZk9md+U1I80i3OGL4A4esZ5i4CFhmWKUYxLi6WGZX9WgCGMoZYNmwSa9JVhkrWPuIuTg+Z5OHhAfqeHxI7IkFyQ+5LWmLKeW6EqoOOa45YVmIKajJq+lhuRPo7UjmeSopVFmN+ZfpcqkeWJe4ZDifeM6I6mjY2KE4uuj2OTE5THkjOUp5fNmQubsZ1PoIOfeJmXkqGOd40PjSWO3pF0lJSUXZEIiziGm4mqkgSZXJmSlfGOTYqbh/yD/4LjhrKMnJIclB6QtovsjpudKquDsYCxEaqTmy2Nqod4iSqN0ZBrlUmZ6Zx/n/2gdZ4wl5KS0JaqnSCh4Z0PlnCOT4zdjXCQtJO2lQCXYZfrlBKQm4xxk1OfT6V8o2+bJZZxmB2cZZzGmb2VwJAIjDyNUJJGlKuRjYx5jQ+V0JfmkoeJ5oKGhLmGwodgijyOG4+4i7uGQodpjVOT0JT1khyQFI4SjEOJPYSDfDh17nZDhBmQ0pVOldOQTIz4jIiRgZbNmmicHpzUmrKZLplQmPaTZ4xmiROOJZMvk+qNZIoQkm2cUKFMoKaa3ZOwko6WdJlllz6RH4tEjDKRVpSGlDqUgJail9KUhY/VifiH6Irbj6iTZpTok8+TXJVFmiKeaJ5NmZ2NkH59fEWGJ5AWlOCQM4fTfh9/RIXGj6iXopgmlJaMjodXibOMOo9AkFeOYpLVl86ak5k7liSUMpLmjymPBpEElmuaVZvWl1iQ8Yn6iXWNwJBqkvKT9pUjm7WgrqQzpSulLqWdpCej857FmTyW+JOLkcCP8JGBl7qbiJyZmgeZypz+oJGhK54nmkeavpvtmimZOJjnmHiacZxMnkafKJ0jmM6SKpB3kbOUcpjdnN6feJ/snLOaMZsInMyYGJNAj2uPFY9xixeH7ojvjf6Q3JNRlUKUx48AiWyHTIxpke6Rgo4ZiTyEAoBBfquAr4IGgml/s3/TgOSFUJKWnU2jJaGymCKQgormhiWGBIowklCYJ5oYmOuU/5BWjaKLh4rHiJ2HkYefinCSWJnBnOGdtpsJluONKI3Bkw+aMp1um6aWiJHpkN6UkJgtmUmVGo9siyeMlY8wkxOTto8litWGsYaShZODf4NDhc+Is44Ylj+bIpz2mvybCJ2DnMKcfZ24nASYJo+9hgqCIH8+fs5+On8KgpGEEYa9iAOOCpGZkaSRFJO2laGXk5bZkoqOlI0wksWYtZprlyiUwJKKkLyOJ49tlFecqqAdoFediJoGm4ydsZ3nm++a4JlhlxiUBZBHikODl35BgGWIfpOCm8qdmpvMlDmMQIfAhuqHB4jchgWFXodCjoqV/JxYo76lK6SJnlGUeIrfiFKPxZRflDOO7YjNieWLVYx3jfuR1pd2m6qb/JojmQGWiZDWiVaHvoovjU2L0IOKe8F/IYXvhx2JootMjuuPDo87i5aL9pATlw+aVJk7lw2XKZigmCSXqZTakZmONI0ZjG2JVol3jm6ScJI3j7mJmIfIiwmRyZJ4kPCKKYgHi8CQbpTlk/6PIYqHhfWIbI+fk5+UD5VGmMOdYqFZoIWbX5YLlF2QIoqgiQGSaZl2nGqc2prmmAeXfpJai+iHnosgj+WO5Yz6k8id/KFXnxuWQopnhZeGX4nDjdGSNpbilsGV2ZIIkCCN0ojahpSLZZGTllyYo5WMj0KK3YmjikKJdoisj8CZcp8Gn+eZWpMYjhOGfnn7ceh9z4pYkriUb5JXjE2FgIIuieuSmJiAmbCXOZUgksCNxYhbhpaEcIIDgguEtojzimSJ0IZth6iLuJHhlAmUjY6wiR6KRo/nlhKd9aDSoZieNZqqll2Uk5LBkdOP842gjjWQApBpjiGOZpDakQuOPoWxft6BvIfeiSOIe4WxhH+FzYkpjXiKaYXghRmNN5PTlJ6SZJCSjUGIvIDBfwKHN4/zkt2Rro7njl6TWZfCl2qUsZClji6QapJik7yUXZmdn6ujhaP7nzWbAJjXlTeSfpCukoSVm5XJk4KTg5M2kTGQjJbooCymbaTynImRtoY0f8yDI4zgj8aPv42licKFuIU4kd+fVapJr1Gvc6oRo12brJOjjCmHLIOPiXCUGplxlk6O1YcDkKCadJ+inUSZd5chnBOgs54jmR2TAZJElVGXbZcLl1yWYpVblFOUvpOZj7WJhoXmhxeP/5YQm5CZMJOKjCeMEpCqlNqXq5uNnT6bH5ZCkLSOqJJ2mc+hwqVKo1ibsI8XiPGJVozRiYGDiX3igW2LnpI/lJiPBoY/fw6ALoYcinGJP4Y6hVGEuYNmhbeHJocrhiCJGpASlcWVm5RWlcKWs5UskcyMfI0okOKQ85CKkaKR6JEWku6Um5kdm/OWvo06hG5/MoH5iXKSVpV+k6KSuJRAlxuZpJpWmwOZVZLeinOJfZBYl4eZ45eNk6WO8IhPg12Dl4iQj+SVF5nrmMOW1pNgjxyOjpExli2ZfprfmcCVyZDxjn6QHpI4lNaVXZfulnyTPI+fjFCLoooDi+qMBpGIlxWdF5+PnaWZ75RbkMmLkIqBj6yV8ZhMmXeXY5bolu2WXZLvhnt5XXm4i56blKNso+KchZW6k62UnJQ9k+GUg5pfnx6gq50lmTuSB4xSiSyOHJs/pnyrEaqnogOXxIwPicWKipHcmTChp6PLoCmYzI/YlSqfdaKwnu2Y3pcxm0GcR5nKlIGSipVAnUSjvKOHoKGa8ZbulX+UL5FkjeCLcY5ZmQWkKanSp7SgepdZlRqYhpiQlWWSRpUDnTaixqFvnLySKYjWhkSOGZWXlw6X0JcgnbmhEaGjm5iTlYwai8iN/JCxka2Qe45MijKCQnhgeJiDFY3ZkC6QsI2jjaOQEZPCk5yVtZkInVGcVZegj06Hs4LogzCJOI64keeTTJf/l9eS9ogGgDd9Un/BgquG14vykj2YKZowmCqS3Yg8gZGEZY9XlX2WGZUYkzeTIJSsk6OSWJIgkyWUo5P9kAWNs4dcgyqDeIVpiYuPOJTklV2UrZE4jzONjYqFiVSJ343ek1qWw5VqmV6fWaFtnpaYKJYunU2nJKwvqs+h4pSeh3KE34utk8OYaJn6lZKUVpTckWGMEocaiKuQ65l7nyufKZppldWUyZZDmHGWnpSGmc6gJ6JCnE2RVolwjOKUW5qumyeadZmBmy6dMp2Gm7CaB5zfndSeBJ6Fm/SVjY8PjlCWeaAMpRCjvJt7kv2OSJJolnmXW5UMksGMZIg8iXaLjIt7h/KAQYGMiXaRQpQTkgOPqI0tjPiJsYwPlB+ampummN2Tp5Hvj3iLlYkKjiGV+puin/ueb5kvkFuL1o2ykceQ6Y/UlGCbm574nLGa/JqFmxya+ZbMlR2XbJd6lkuWjpmgnESd6pmSk/eMuYsXlN6cLqHjnwubDpa6lMuXwJotmt2Wq5Q/m4midKSRoFCdK6LOqRWt+Ko9pOOZX5SJmbugS6I2nhqZIZjbmbqZkZY9kkGOmItaiSaFWX8CfXyF4JKCmwOeFZvelFiSmpRWln6XIpeFlc6Sw4/Uj3WTJJeQlzGUQ41YhNB5qm9bdmaFFZA7lPmR84hieI1tjXG7d1t7Dnw9gIyK0ZRMnNmeepttk0GKOYZ/hgSGW4VHhZeI1Izkj6iQAZJzltOa+JphlbuL4YFQfEJ92ITvjDaRaJLwkheUypI7j0KNlYtXiVqK3o+8l1KdBp08mCeRiI/lkKGVX5mtnIqfeKDrneSV1YnAhSiMqJJKlh6WTJJ+jmmLOYo7jLSQBpUUl3KW4pSTkxaVJZeGl5+Vm5KqkLSRGZVzmGOa95d1kDyEF3tEhcmR2ZYelGeN6ogeiOOHfoX6gnCBhH+5fpSDGY40luKYKJcWkfaF5XRtYrhjR3sOjc+W7pkimA2WqZU/k+uPxY2rjHmL0YkWiW6NApC6jcqIe4h8jq2SSpMujzGJFobnhyOJo4fPg4aBLIF9fzh8V3u+gDeHoYtJjMOI9IY6jJ6UfJvwnIyZQpW0l9aeYqOVoUKZmJDZizOI84wwl6yeUqDfmsyQKIx/kYCYnZvRmLWRQ43Jj2+VZ5YIlJyS7JTwl9KYBZrjmz6boZXVjL2GJ4lGkvWXR5jVlbyUSZV+kwKQ2Y5MjzuPzowih0iBYYJdifmNs495kemRXpABjmWO6I+2j32OdY+dkbSV3phcmbSXtpUtk3eQ5Y21jfCRxpYUmV2Yx5QxkBSLIoUDiC2RQpfilwOWgpTGkdCLx4p4jkiRM5CejeGM2ozuiAiBz3xFhR2Q4JQ5lHiWMZ1do1ikBJ8qlRyMoIf/hXyJApT3nFSgMZ28lN+L1od6igyO7Y8nk8yVT5MSitaBdIAfg6GEYYJxfiZ7e3qlfgSF/olCi9uJmYd/iWCOMpEbjz6ICIK+gT2GsolVibGIp4lHiMuHJoofjt2POY/IjGOMjpM/nMGgF6C4m3OX0pe3mvKbDJpHlJuJon6dgOWN1pcBnHOcGZx0ndKdcpvOmBea6Z6hoTag0phbktKXsJ/oorufs5bOjPyIbY+LlVGXOpSEkLmRGJnpoBGlsqSYn2WWy4wrihePgpWUl46TeozBiQSOgJFPjxuLpIduhimJX42bkOSQ745yi1eFOX6wf7yHGo4YkcGQcY58jTqOrY4tjW6M+49JlBGV25Gpi4yHQojSiVeLYY1Zj8mQDJNelXSWvZMmjS+FTISuiAGLXIvNinqJY46lk92Uo5OSkByLSYoDkSWXOpg6lZCQsIuZiqeMR4+uj4SOr484k5OTXI/jh+6APYH7h1KO35FMkXOOR4mIhouFPYTngRKBm4YKkOaYfZ76npGapJdpl66XO5RXjrWQLphvnGaclphukV+JdIVJjPmW5Z05nxyck5lcmYGXypFFjkuRh5bBmCOX35U7lQKRrIzPiq+NXZNDlzOYbpVIj1mJSIXEgg6HgY7rkRSP7YTBe7+EMZIYmSSYD5CFgqx7en+jhZKK4I/6k5iVTpWOkqONcIsnjgiTCZYMlVSPA4fagRuEqosNk46XVJeOltaXTJoqmgeXV5Q1k9GTkZS8lVaUK45yh9qGgImLiP+DBn9WgGaD24HEfP93JHSYcGR0F3/diKmN745Vj2CSIpbAlg6SKIhGgjKJ9ZNGm1Gcd5cTkVaMyIvCjP+Mw4oHjHOSiZZ+leGPrYuNi6yMHY/9kxyYjJqvnE+dLp45n/Sd8ZqHmBuYcJi8l3GTEI1AjgqVXplAmCWT3YwMjGWPo5VvmwSdcZsXnFeehp9qny6gmqHtot6ihKH8nSaY1JGyjcqQq5bkm4ee6Z37mcOV1JbVmuWau5UrjyaLeoenf117YYVtkUOX25VBjQuD44ELiNGNDZEcks6RyZA5kJSQeo+kjKCJPYhdhxuKBI9LkqqSr5IpleeXEZjjlC6QQ487kaaSm5O+kBiL8IXdhGyHCo0gkpeV05fpmIiXmJMhjlKJX4lPjLOPqJGGkPqJ5oQlhleL0I2Si8CE+oFthgqO/JLckYuMNoktjaKUwJill26TW49Oi8WHg4dTiAiIbYPOetV3SYEqjDOR8ZD7kByUvpfKlX+Q6ZBEmA+ed6AGoNydUZt9mKKTCY5JjeqR7JV8luqTLo69ihKNG5FllOyUnpTelAuWDpVUkYOJg38LeKt5q35nhPWKh4+DklaVR5cglomQkIqhjdGUvpfYlHiO+ogQiNGHrIRpf8J/eofejZCQTI9UjKuMCJTcmWSZZJLziNWDKYYmiuuL/IsIjAuKEIjTiQCQv5QIlJWOjYe8gmN/XX5vgO1/snyhfaWHrZKPmdyc+5xxmu6WvpTQk1aRtYwbh4SEPYUmhRWH04sJj/uPr5IilpWW2ZEKiPR8x3sqhz+QrJJ3jw2KzIfGiFeIIoW3hSKOB5kpoBahrpvYkiuLGYiMiPCIHIkgiPiDoIXmjzuZr5tLlsyN2YgAhzCFnocRjgeT+pPIkDOOOo1PjQeOvY5TjYGKGYmeh1CG54Wri8qWZp/xoMqa3I8qhraEnIh4jbuR9pbZm/ydEJ2tmQGVb5DajVuPRJLOk0WVDZjAmOKVo5AOjdKJcYKme0CHQ5eHn4afFZnOjfmDm350gLuGuo98lZiWUZREkgGRlZDvj/OM2IgViSOOVZUymzeeAp13mJiRQo3QjoWV5Zven7SgBJ+hnCaaP5edlDqUiZVJl3WaU5+RolSjxaDOmnaTXI6xjk+RgpPulBuWaZanlRGVDJVBlu6YFJt0moCWI5HtjViRGpiEnUmgKp+Bmo2W7Zd4mlKY2Y43gnWCwJBAnLafX5sGkg2MgoqFiM6FJIm5jvCQdI/AjRSOgo9kjhuKyYLrf6mJqZMtmLyV5I1yhViBF4XUjaGXDJ7Qn+SetZovk5KLnYcmi3SQk5S9lieW8ZD4iGp/N3lJdjxyx3RJgCmMs5Imk5mOvItNjSqQPo/riRyIP4y3kP6ROZH+kIiRK5E+koyWhZtonNqXeZG9j+uRWpNIkKuG14MdjoSY15wWnW6dIJ68m9mU0o3GkbKcIaM0ouWa45CgiZSJQZBCmc6fpKMdpBCjsKHLnzicu5ZVkXCQOZHjkfSQnI5ijFOMMpCTk+6W4pqKno+fF5vukLyE8n8NhR2LEY1OjNGK6YzOj82Q04wxhq6DP4VtifOMVpBVlcOaEJ7EnaSXmo4mireNuZQVmlKdaZuRk8uHDH15dbV39II+jxiX75qCm2yYiZJQiQ+A53sAf82FJYyZjoWLiYUOgnaDgINJgSaGZpEDmq2cV5kXlFOUZpaylQiTLpOYlX6Wp5POkEKSaZehmgKYN5GBj+CUU5igl6uXZZsmn1WfCp1im72bh5zVmxSZS5VIk5GWyZmsmfuWj5RTklOPkY6XkEmUr5ZymSWcLZ6Vn1ehoKGGnf6UfIxLim2M1I8ilaKYxJgzlBKSs5ujpN2lB54WjCx7x31rhCeJ244ZlmqaVprKl1KUYpMOmtalta2NrpSnk5tzlDuUbZNclbmYg5s1nWGdSpyFmaWUG5aZni2mP6eXoESU2IT3et2AyYtmkq6V2ZiKmryYDZOVj7ybKKrirzOs3Z+ZjcKC/30Le0R5Rna3c4F0V3VZd6N7xIZCljqhmaTzoESXf4z6jBKVM5yKnsCaTZRNkXiTeJTPlP6Vz5k8nfOdOZrvk1KPXI6Njn2PQZJGkr2OkY0mj9aQtpFnlKiWUpY9k5aOK4oDiAyLco8pkKuPW5DQkiqV+5QKkguNsYqpihyKxYZjge5/0IPUieWOmpC5kBqS+JS0lQ+T2Y49jF2NrJDskdKQrI0ZivmKNY4QkZGSR5WVl/yVe5GZjJyK+IrYjZeSc5agl1mVjI96iiiJToxAkwWYIpiok/eLJoZihiWH5YUAhA+DFIDUelR3onwvh1WNfIxCiR+JuIpmio6L2JKKmdOcTp63nwWgJp8TnACYH5Q7kNqMOoqjiL6K/Y38jj2NiIxQkVGYk5r/lquPX4i9go+D+YjdixKJioTohC2L2ZL1l2WYA5Y5ksKOA4pngkp9poP5je+TeZPcjEGE4YS1iJ2Jr4qXjBGNtIpRhYWA5X/kgcCDsoFNfsp+Woj2khiYkJagkB2MLIr2iUqLv4yxjJaI4oKSgoOFv4O+fAN+loNciFaLbY/ElASarp1toKOiCqNrn4iYLJJEjnKN5I2cjUaSw5rxoGaio53klAmNL4olidyHI4rojguVhZjmmNWZuZm6lh2T75DwkVSWu5gUm0mde50UmviRBIb8ex55T39jh2mN2pB7kRSRIpMFl76bhpwTmFWS3o/LkH6SZZIckKaNuIosiYWKAo3njqeP7o36i0OKkIlYjm6UB5gBlxOUepBzjduMsI7fkZSV75lDnaSc0pf2jfiFYIdviiCJroE9c1pmrW5FfD2D74SWhMuH/Y5bljGbRZxjmpSWj5J3jrSKZIbTgmeA94A3hCiN+paAnBOd7puAmsaXLpHQieeIrYxcktOW4Jl6muaXBpFNiIGCpXyLeLV3cHpRhdiPFJb8lpaTH40KhMd/jYefkseY7Zf7kC2JBIlGjzCUGpVckhKLToVSiOaP/JVMlquRGYuLhhuLmJJRlqKUY454iO+EzIEmfIN6OH5dhMqKio55jjeLZ4Y5hz2NUJdtndaclpbMj1CMlo1pj++OaIuPiAOKVo7Pj2aNN4uHj3SWV5rsmmWZCpill4SY8Ji2lW+OzoV/gIGCgYeMjZKTGpc1ljKQiodlgAeFWI/7l2qbkplwk2WOH40Siw6ILIVBhgKOapa1mgWaNZUxjzuLyotfi2SIrobciKCPlJVnl12V0Y7dhniEx4dCjxGUa5QtlJuWKJkImNmS7IzljeCRspIykX6Rm5NxmKycOZ4nnYqZZZcllnSScIyphsuEf4YGjluYe6BcpKal4aJ4mkiNj4KsfwiB1IMCiDOKeocXg/l9uHxkfYqCj4cSiyaLKYedghaCMIJtgeN/PX/RflJ8aHsih2+ToZrQnHaaSpSni5+GdIxTlY+Z5ZaTjzKMmo4WkMeO8YtPim+KPIkqg6J31HbagiGOqZbamleal5VWjcqEF4Eof3h6GHjrfzONupXXlhWR74RBdr5xVHpxhPWLXJB4kmyQNopJiNCPlpTKkceK14xQl7ad/5wTlgKMgIO5f2KEAYyskw6Y5ZrHm5KYmo8xhEt9UIJLjFiTt5Uelm+YhJi7lWyRiI0eisuLPZJllcSSRo24idaKkY2Ykn2Xb5uCnFabtpiWltCVN5ZYmfGcvZ6kn/mgBaKAn/GXSo0Xgm95TnkofAh/GX8GgW6I9Y9MkxSS+otOg7Z9XITwjyOX1ppdmy6ZNpXmkFOPl5DMkKyNoIhPhBeFRYjCiWyIFojdi3OOi468jJiIzYeEiYKKMowvkk6Z8p6xn5OaBpEsiuaMmJMQmAWZKpjzljiWh5SMkemO7Y3ojSeOtJBWk5aT8ZDWjPWNso8Fjo2KjpAYmtWeqZ4Dm+yX7Zhnm6qa0phBmuOf+KL3oYaeQZy5m/uZe5lhnhWnNqxHq2ukAJpJldmX0JlZmVidr6RTqCKmRZ4Nk3mLaYkIibCK55N7nHCfGJ04lZuKhoXYiUaT0ZyUpG+oC6kZpdGbO5Dnh2eBFIDgi7ea96Kko1Se1JTkjoKLo4ZShLWMzJm4oBefopXDhxGCcIWmi+iTvZv4oNWhe52AlCWKCoHPeH91/3z5jESZCZ7ImqmQ9YEEeGd5EYMHi8OOpJD9kbGST5JNj4CJK4RMheiOEpjEnG6dnJxknZidg5uYl5WR1IoKieeLCY6yj0+Qfo/ZjCWJsYdmik2OkZBfkXGP/Ik6h9CJF467kQaUU5MFkKeKiYh1jE2SoJTHk2CTkpSolbaSqIxhh+KFfIaZhgOFhIMdhMeGUIxpkT6S347ai7GKEIu0ioaKsY6glDSZuplvleuN6oprkJaVTpf7lv6XjJqdmyiYkZDQh7aA6Hy5faJ+mnxqeNWDypiXpHSmOp5QjjqAg3wufIF9AoDtg8WPUp3epRSoYKM4l0qFcm7PYoZkMnC+gfeSdZwPnniYkIuMfth6yHxqfweAG34/hxGVBJ1FnjKbCZjbltaTC4z5fshxIndFic6WxZnJlCyOAo9CkySTF5BajV+MSY6VkFeTMpRykMCFXna+cD52tn5ahCqHuIqajyKRKYyvfrJqq2dSdsqChovkkiuY3pnPlruS6ZE8lmaag5vcmrqYnZYxmEGcp5tFlJyKHoi3jKGPQY4hh+N/fX59fuOAO4REhFh+vnitfm2KepUVnPqcpZcoj9aJv4yBkCGSlJKUk9qTPpNBkKeNGovwhKWAQ4WXjEeSUZTYk3aSEY7IheWC0ogUj3WS05PcksGPNIvNhJh+o3wIhHSPMJfxlyKV75L7kD+LeYURg4OAFHyPfeWGNpGkls2U6oyLg22BTYkOkRuV6pRNlNaTXJGCjQCLeYnkiY+K3Yr9iCSEG4IrhUeMMZO9l16YfpQuj0WKpYc4iKmIEojMhG1+Unksf9GLrJQSltSPb4Nmeqt8UYS9jA2SrpSIloyXdpWBkIWLvYclgoR+nYBhg5iC6YGmh86P5pZ9nTijd6d1qVen/qFYm+2SF4ypjHiSQJjTmQaX15LHkGuRR5j0n26jVKJTn0iePZv3k3qIr4ERhM+JCI0vjRaMeI2UleifjaUMpU+e6pKbjTOOvo8jkbmTd5eymQOZcpRkjr+QvZ0kpxuqHKjfob2ad5WhkFuLx4VOgK6HCY9qkmqUppY/mJecsqBuoyKlXqbMphal6qGynTmZiZVElZ+ZGJ4AodShj6EToMidiJyXmquUA4yqgxSGvZCFmHyaxZZtkaGOlI+Dj/uN1oxEjgKOWIsCh7aEiodyjRmSKJbpl6qWz5IWkPGQe5K8kVyOp4vIjAmPjZEFk9qSbo85iUKE84Bpfxt+lH78gSSFN4cFiKeGdIQbgzyEdYb8iOSKPIwPiw+LlY4QkciQ3Y6ejC2LG4kZhmOHlY3CkYKP84d3gOOATIk0kECRNI3jiKiG+Idri+2R8peWmRaVvouphPGCw4PJiXOTs5mfmTqSTYcChJyJ4ouNilqKYIvoi2CMTo7Zj/qOd4jtglyH9JADlxmX9JEIigeKVo8Mk2KSAoxUgzGAuIV6jaaSAZQhkaqJNH/pd4F3TH8rhkGH3odMijaL/okrh0aEO4U4hZqCCYH4gjCFS4QMguiC14XYiBGJYofghFyGBIp8it6Em3r3eiqKlZWqmvealJjplcaPNIWBexZ84YNTigKL0YU1fS564Xxcfz6DpYhnjBqL2YL9dbBuHW/2ckF1D3e3fNyDZIqKjACM0oxDkIGS1JAJjIyF8oKIgdCD7oNVfe9ygmwfbTl2y4FJiguOTIwJh/OChX/NfP2AfYcni1WNko5LjyGPY4+hj5OODYubhSCDTIlGkwyZFplJlB6NJIbZfpN34HpogweINIpzi+WM5JBylFyV0JFjjcyLyY0OjxCNXYaOfbZ5znzzgMmAyX1RfBd9sn6ff6aAsIHjhBaHRYduh2+M9JSNmw6dWZtxmfWWZZSJlNSTn45ahaZ5qHNBc2NymXK5dod8j4OPiPOLJY0pi3aFwHsucuZub3YCf4iEfYinis2J3oQKfNN2PnzAg4SJE4xKi3+H3H/0dDJ4s4fFkLWSeo9NiX2FXYevirWMVIpghbaBm4OchASCXoB6gjSGc4hGh6OF0YXahtCHu4WSg22EdIcviHyE1n4EfoiBX4dLi1iNr4wYjOeMk4+bkXyShpSWltyU0Y3UhX2CkYXkib6L5Iq0iGiHPoVFf/l3k3UyfMCE6Im3igCLCI9KkwWUF49/hTd8D3j0fIuEConIiVeKBo1QkNCQEZL9kwWWEZdDl3SYA5pumBiS4YingriFhY4pk7aQJYnCg9OE9od8iTeHeoCydsJrNGzJeDiAN4O/hXaKxI1cjsiMdIxwj0+Rd5B7jdKKrYe6gBp3IXkkfxqDooXCiFCMQ44SjBOFT39xf0KC0YfrjnCUxJUvklaL94bbh0CJa4eBhQaDpYAagnmJMpDnkXSPhouoipqMdYvlg9J34XPNd899x4NQh4qI9IX5gKh9qX/xhZGInYW3gVGA+oAxhjKRZJp5ntyd2Jm3keyFIHghbDprzG41c5h2CHctcZlmg2YPcHh2sXpGgQmHPYsnjVWMhIouiOqGYoZriIuNRpFckkGRT45TilKDFnp3dHV15XtTgpmEX4T9hN2FJ4d3hj6HlY99mMacIZv3khyI3IKYgB95gm+tcR53Kn7ggeeBb4RPjFySAZISip99JHYhepOAD4bjij6PSpKXkpaQLI6gjBaS3Jmdnoigcp5nmGCRW4r7hiOHpIi5hqmCRoNuhneLT5IHmACclZualBKF8HeUefKC9IeKhKN34GNOZ816h4gljk+RKZMelOuRmIq0fzV6pnxehM2MEZK2kp+Nx4QTfYl7InyMf3mG+486lgiYepXCjyuJAoYKgpx6b3MadM99iYXlhzKFGH7beCB9H4N/hkWIjIstj1CTwJJZjr2JuonnjM2OtoyhitqLIY/ukFePsYrBhziJpo0uj4OLdYL5ehN7xX36fZl88XqteZF40nvsgQSItYqzinmJtYnFivWLAI0QkUeW9JhElVyLIYQDiomULZjIlCyLE3+ydRZyi3Imcl9sQWQXaqBzEIAiiZ2Muo2NjiOPtY+9jraLsoRnfQeAaojdjMyL4oZsgvuAEYKfhaCKIo4mkDWQBZAGjyqLsoRxgB6BToNThLuCDX3gfFKHkpLzmOqWVoxHfbR2Knw8gdmGQY3jkDaTMJawmUqcaJxWm8CZMZlKmKaWyZNzjl2JaojBjG2RCpOMkqKQHI/qi3yGd4NGgtWCZ4dVjRGRZpCsi5uGl4MPgZ5+7IDfiCeQn5HOjDWEwn1Tenx8EYKoiU+RBZU5leeR4YzsiTGH0IPrgWqF6os+j3mOlIpvhQWDqX9ofmSBEIfWiL+F43/9fHSCuYeuiO6FS4Tlg7yDMIJCfwl+joESiHaMvo60jGyG+oBYfa54FXlOfsqBpIIIgHd67HVncwF6ZoW4i1uNLo0mj72S+ZUtlqaRBIjhfWZ2IniZgEGHSovKjfeNvYsvh1yAR3pJb9Bi0Gv5fTeIbIo5iKmCxHwFeJV7VYLii9eUtZeuk3GIlXjrceV3lHoCdz5yjXc6gQCHkIgmh4mGRodUiCCHUYRtgyCFXIegiAqILIb6iSiOeo2Lh6eB6oGegsuDcoXshoqJWouKi/OKu42plM2a1523m2yV5I6yiyONRpHFkkKQMYyGiVOKTY5fk92VBpbZlXOU9pJZk4WSq44XhmF+SX1Bg7OIlosSjAaKLIUzg6SFWYguiWCGJoBwefZ29nYSeO570YAihnSJkohchBKAWX+xgvWGC4qRjUySDJZdlf6PFYr+iF6I2IQWfoh2cXrmh2KRipRBkKKHSoQciFOJ/oWDg9qHU46CkLyN0IhLgi99oX8nhm6MZ5IXmJWdJKGhoLKbP5WRkQ2QzY/2jhmPnI9ejI+Hu4U2hRCDj4JvglGAkno/eMGB1ozykKyNXoXCf+WBdoiUjV2ShJdjmrCZ75UjkpSTR5fOmY+Xz5KAkVWT+ZPlj+GFr3tNfIGI75Vjnkmg6JsDkimGgn6EfkmAZYJKg6SCGIVFiGuKa4oAiKWE9YHjgFSC54RThsmEcYBLeu10dG+XaUZlSmgabxt2Uns0fM56lHhJdxZ7KYEzhauFCohmi/SMJY0yjH6NOpMDl9OVu5DDisWIr4onkRaYW5v/mRiVGY/QiqqJion3igiP+5FwkieSopB/jkqL8ITSfUh53Hp7gGyI+I3xj+yNp4oXiNGGIYQOg/aBYoLdhsiNZpQ8l5SVYZBPibqBw33qf+GCt4b1iWyOypDnjV+FiHyUe3iDJo7Llq6dd6AEnmCYR5PdkI2Qq44cireFAIaFikmPlpD2i22C+HnyfByEMoj8hSZ/P3gVeE9+JobXi7OO147DjuaSUphanMObpZW1i1SChYH7iOuQoZUDltqTdZLLku6SlJFhkH+RB5PQkHuJM4Erga6HRop5ieCGqYOKgA58UXmBeKt4Z3rsffp/IICafo+DR4lKjDWPm5JClKSSAI9kibOAWnK3ZbpwFIAphwmG9H4SemV/8YjqjuCQYpNilk2W5o8uhh+FC4uujpyPmI8MjLyEl31/dTBvYG2kbThyyX4njKGTR5W1kECHXn9UfMt4Y3b+eRWCO4ovkKqTW5ecmrKaq5ZTj6qIzIYCi2GOF46pjOKNjpHVlZiWHpX3kPqKzIPWfuyAMIQShK9/4XlUdxZ87IITiBKN15BFkGqNaohVgheAIYKcgTh/SoHUhgyLiosbjcePH5DAjAqI8oWwhoiE5oBogRGDjH9ZdN9jt2OKcpd7d3+ugZuFS4mMiRuHbIRmhaOGA4dkhXWDG4H/f4l/OX85fhV/JYKThcyHbIfvhGWDiYLNgeaE/IrNj1CQw5BRlF2XMZX/jX6FZ4DAfpWBd4mBkoGXyZgwmXObFJ7Gn/ueHJ2jmXCTWorkf2R9QIMGi0OOvYzTidOJ8Iw5jsyLCoZmffh4YoCsjEyYVJ9xobSeNpfzjEmEJoSehx+OxpN9lV+SDY2rj0CWo5hplC6MvYrHkeiXXpiolPyQ9o7SjQmPR5NWmLeYOZKJiVCF+4pijwiPpYyVjEWOrY50if6El4h0jtSPSYwCiFCK+o/3k6uUvJMQkPiIYoMTg+GEIYaehm6H+4mbj82VCJp+m+KY75GUh5N69HACdOl/ComhjQaO64tvi2GKaYcNhz+MXZCmjxSMGouikFeVDJculceQD4uNiLeLN48RkWGRMJBLiyaEGX4igbWLG5Lvku6Ns4dAiPyM2ZCrkICPQo7WjRWPgY/sjpiLUoRCf46Ad4beiWWJ74XzhPyCO4C0geSF9orijo2O2otch7mCCn4HeaOAF40flqWaS5yNmt6TD4cpdXxt+XmoieOT5ZfOlr2QnogGh8KQJprlm6KVW4l6ffN7qog/lv2dhJs3jmB9/X/zjwOabJ1fmr+RgYV4gSmH0I0PkuKRDYvUgViBP4qbk8KZOJrDk3CI+n9ngEmExIYxiYSMcY+FkdOSHpRhlCGSX4vbfFdoA2hufJWJHI/Dj0aPHJFilF+Vb5SnlAyX/5hxmZaXP5IjjiqNt4rLhY9/MH4pg5SIsIrriFuGEoZFikaOqI9Wjv2JrYYxiOWNSZMAlRGVYZdjmjCbApm6kqCHF3qTbtpwNHg9fWqBUYKBgBR+F37IhHiL1YxwiBWC9H5BfTV2I27wao5vcnSOdC9zd3RKdsNyzmqaZmtyCX8PiImMA42ziR+Ca3Zna1xkC2jhdVKDOYzSjzmPdYpWg7p/p4SXjAGSzZKnjseFJX3KeEx5Y3zWf/mCaYYyhxGGpIT9gpmB4YBAgWOAm3zme06B84hnjLSKSIZ4hkyJqItOi0mFy3x+clFm/lyFa/B6DYPphGqFK4ozlNuctaAcnr+TZoTxecp914L5hGmGt4jtiqWL84rsiuaMYY8lj9OK/IeKhxeHbobEgT56xXPbbtlsPG2/chp/CIxSk46SZIgGe5J6NoTRjA2QQY8mkDCSOJYTmcWYgpXXkc6QBpGzjeiHh4ZpjXGVR5gElTSOS4rgjA6OtIkLgst8vX9Nh8SM+ow9iAWDD4GsgUSCR4EEgaiCcYPvhmKJgYhsg8eDCor2jWqLh4T/fi6CEoVqhWaDt4S+iSiO644Qj0yO+oyfiTOFUoAVgFuAdXrtddJ89YfPjKqMc4sHjAyL1oh8hqaCdnuIb1dig2AjarZ0030fh2GOXZKUkwqQZYXSc+Fd/2Ryd4+Br4PAgcWAKIOBh32NlJA3kO+L1YSBfo9/a4nikmyXrJfHlIaTVJfbmQGWdYwphcKPopuGn8Waa4/9i96XZZ9cn3iYuJBrlIKalZqhlJ+QCJXZmBOYN5JzieGF34qbj7iNJIZ+hUSPgJbflfKLQHxxcB5yfHgegSaKVo4djQaIzYDdeYJ5xX92g+KBAIOWis2S1JeEl3uSWYzmh7+FYoc/ipGLyoooib2I9YjkiJ+IWonPicGHeoWlhFuIC4zFigCDv3hKchZ2LnoHesJ3mnUjb4Vn7mdocT57Q4Gbg/mGrIwwk+SV/ZRtkduN6opRilqJC4m6irWKqocXhBuEpYbkiByHboTOhjKJqIixhmGF04URhDqFr4w4lXCZqZiZk9WN94gchNiAA4Efgw+CCX2neU194IWwjleTOJEjis+DvIOAg5aA43uRfM6AwIIrgV5+7n3VgSaJHZDNkaCO+42OksWWpJbFkgKQQY+MjNuHfoONgXOCpYj9kZKXB5ielJGQQ45Mje6Kh4NPerl2Xn4HiWeP1JBzkICS/ZXZlp2T7I13h4WDdoEYgdGBNYSvhFeF1Id3igOQ5ZQWlwWU44uJgZp8v3zefxmEg4eNinSKgoaOgMmAK4o7lKqXxZMujRyFk39UfhuCCImVjjGQDI63iUWFEIM+hteKR44hkP6R5pP+kfSJ04FjggWIIosZie6DH3zpeduAO4c6iHSHz4O9fa17x35Rg5CLXpXwmxWd7pj8kuKRTZJIkbuOy4uKieqFi3/xd0h0LnOqdr55h3rbfTeFVYrAivGFMX4TeRCCrI2Jk4WSVI4EkNKXPJzjmVyReYlYiB6LuY5KkqeUfZSCkGeI5Hx0esqHrJXnnUCfbZtrk7OLJonoiAmJtouaj3CSD5O4j+6KxobSheWIlY2xkLKQM47piLmDDn+1eUx0hHjWgWuGc4Y4hu2GHIs0kEiT2JLJjqOH5oH8gDp/+3t/fhiFqYnPhjB8n3QLe4+BB4RJgyWCV4Csel14nHxdgM1+9HasdKh9hIcPi6+Jq4anhLqAzXnddr59moKIgV6AS4S+hoiD1nk3bUJrcnnJhOeL4JGAlu+X+5TokciQBpHQkJKQRZCQje+IIYfThO+DqoZ2iXuJyob4gUCBiYfGjbuQkI+jiUGDvoLFiBaO8Y8KkFiSYJW4lteTMI1Xh5eH9om0iGWEI4DKe4R61316g5yHdIoVjc2PAZEXkBaMIo2ak1qYdJfVlNaQvIwFiNmDrIK9hayHF4p5jSiQuY7BiHODfIcNjUuOK4zViaqM0ZBbkdONfYidiaaPPJTkmB6cn5wfmmKUaI2IjKSR75Y0mUiWIpLVkEySJJS2kxaOBogshnyI4IpSjWGQOZEsjTiF6X+LgJuEb4mWjJSLuoSYfjt9noAQg0uC6YOuh/qKO4jng4yEroyGlHCY2JhzlxGWqZVDlDyRPJDjk3CWxpX/kL6Kv4bRhXKDkH5tdcxrjWqJcnV8foIxhguHx4Q+f8J8SIJViTKMFouhh2eGwYc5iWqJRIavf+90lmvub3V8WYMDgxZ+73mbfRqEQId2hjmBMHwPf8iIRpDUlQmVmo84irKJ4pCdlwyYrZGBh4aBYYcJkdeUrZBqh+N/RH+ugDOFV4rsjFCMX4ikhkiPKJbqlp+RApGsls6de6MnphamaaM5npaYWZcCmHeVMo08gGdzfG2mcOl4soChhnaHqYAFd5h2WHumezt0/mUSZD5yVX4uhguKfYlLhqd+mnbxdVR7a4HPhsKJDYlBh6aC7H1IfD9+8oIah/OG8YF7d/doll0lZEN1aYTkju+Ty5PCj9GHvn1mer98/IOkiyyOx4rffwNu32Eya/d3RoB/hi6L140xjbqJtYVIgbV7onZedR52HnVAbgVpWHD7fhmGh4SDeatqRmytfp+Kw5HSlKqUGJIkjnyLj4vmi+2KpIxekjmWAZbEkZKMDoc0gMV6kHsAgCeDlIRWhZ2GSIfEhNp+/nwZfH55xHQvcnJxQHD4cSN1ZHcae4uCyoyNkwqVeJJRj2uQEpF1j2qLeIQifBZ4QHoVfz6DjoYKigeMWotZimqIhoS4hLiIHIyBir+En3xGdrFyCG/ubmly/3mChBON24+hjNGD1HfqcSZ11Xmee895LXXob8NtTXEpe3iCaoYfhuOD4IHkhLqNjZVjmjSc4pq9lmeQOopUiUmK5IsAjiGQ+pRLmLqWDY+ef+1p/ln9WTtfhGDLYMplznCGfX2Hao3Rj8mNuYcuf2h8hn/lgguCo3sZc51xEnuZh/yNJY6Ni8GNNJJbk+GPcIhRhEiHMIwCjxyNE4d6ftt3k3agfsiL/pMmlVmPfImthS2EW4IDgVGAOX6bf+6EaYjJiDuFYoLVgC6AuH/CgeeELonLi8eL64pWioCIKYTogM6Aa4YJik6H8n48drl3ZYB0h02J04c2ha+BNn0Dezh9M4PtimaQX5HhjXiK44vPj4yQgIzDh9KGzIcriCWKG40QjMGCj3XTdP6EQJC9lC6V6ZU7mGaX2JBAiPmIIJI0mb+a6ZUyk2qYLZ5wn+2Z75XHnLqkOac4ozSaKJF8iy+ICYgjjBeQNZBajYqIEYURgwWHG5Dnll6YxpUJkhCPz4t0iUeM85V7nCabTpMZiL6E2oeciSuLGY+5kNGMQIWugCWKb5JilnCZw502oNKe8peBjNOAAXNWcf5+ZYw6kzWTRoyohFGJypF1lLWOXIXBfHp/4IUGimOLFIp3h22DsIJKgnmB84FbgmZ/X32Jfsx9KXfOb3psFG3SbIVtPXS8elF8YHwPeaN1G3daend7NH/ogbOCRoPHhcmKmo/Rkh2Tt5Dwi8SBO3ZxdBt8YYD+fgx5a3X6ea2A84WBibmMno6xjJqG8X08fAiCNYfxirKLKYtHip+Juodqh+OGkoM4fLZ9iYqPkwiVgo+8hwiGb4jRiLKIRZD/mg2fa5xDlTiP3IuthhJ97HkTge2Je42HjTeNGo0miYmA631BhOCI3YyYjbeL1YfNgI558nNLdxeA4YOtgSmBMIivkCKTd412f4ds11tNXtFqS3iQgUWHU4r7irOI5oNAf/t7OYAwhn6IN4Ujf1Z9TIOciACInIIigBGDL4YxhhWGLYj9i5qN/okZgkF5uXeceGR5+Howfkd/i3zadetqI2pwctB5jX2afSZ7wnWrce11wXuvgWaGC4nGiTWJj4d4gkN5DmrTWIlMtVXWbG98QYWliPGI94YIhMeCooFqgJx/OYD8f/CAj4OthViHHob0hiuLOI/qkD2Pd4t+h42CcH6Xf7KFaYmmiimNQpHblIuWZpbMlDWTKJOXk4WUfJRnkpaOvIv5iiuLk4uAiomK2Ivji4mKi4t+kISUwJN5iwSAq32Gh6KQpZYbmCCVrY3Fg0B5MnZNfAyCTIIEfxl7DH3fhEeJSoddhNSEvIUEhmKGkYY3hQGGioiii7WMcIpIh5eBvnfYckp/lYp4juaM+ogwiTaLUIvziXaILIeRhf2Cx383hMCIwoxzjq2LhYTpelByu3NKeDR6NHcocfpr020lczx3enfzc1lupGnlb5l2k3dTdbR2/H3XhKuJVIsEi4WKK4mThu2BeHy4eJV9F4S4hr2FsH9fcotptWl8dEt97H7levV47n7shCuGQIJVfsuB4IbMh4WC/ncGbtZx73hte/15JXXbeHiGX48qkQWOToutjemOIIrQgLx4Bn2KiXSQlZDmiJt6fW9Udvd+XH+veid79X8tg1eB8HpSddt2I3hKcqpmJF7AWSxaTGCnaEpvj3Ogd29/JIhxjauNvIg9gl+At4BPfwN82Xp1e2B8/4Hghr+Hm4YAiO6K9oxKismDkn/Ve8d1BnE3cMl2g4R3jS2QEIxxggJ8N37fhXeN0JIilJaQMYk4gD14gHc2f9GJaZAakEKKHIM7gR+DqoKagCt9gnvSfpODIYUCgQB5QnowhKSJzYgQhumK9ZOSmU2ag5OJhwiA5IBoggOD4YSrikaOB47kjQCNMYpiiEKIXon+iymLiYrLjKCRopMskguNZYHwcp9qgm9WdS9363RXdHx5dX2Lfu59IoC5hfONwpQ3l2KUgI42jKqQmJT0kmGL6YRagTuDnYYkhmSGoorKjx6Su5B7keCSz5DoibGD3oQihyKEr3slfNCHZ5Bkkg+O7Iavhi2LOpEVltCWtpIqiv1/nIA6h8SHzYX4hXGJjY60j82NeooDhyiAe3dFdXV3n3m+ejx+an6SeuJ2zXb2fAOFfYgvhD95dGvvYwZqMXN5e2uFO4yBjX2I035sdO5wgXDpcgV5pH7OgI99zHfXdx99XIAHgOV8dnmDd+N/YIzvkxKV9o7yhF2BbokIj4mOOYdFg++G0Ygyi+aPa5Nyk7+O3IXofUeAWIcNjBGPIZLMlKuUFpJNi9WAEXBZaT9104CZhxCL8YpWh46B33fQa8tfZWbLdlGF2oyzjdSLsIhEh1uHHYfDhjCHU4nkitKLAYwui8qJX4a1goSCP4amh7uFFIThhHGEHoE0fX54MXjbeYx+HYMwg5d9YXdxeWt/3IPNhM2EvoIggXZ/bn3JeW52DHVyeU584HpQend7Yn3AglOKBpASkU+OUorliIqIKIdYiEeL75HSloOX35OEjU2Gu4TRieeOWJAij36LMofLgbB8RnuFfyCD5IHsfRF/eYTZiMyIOobBhHaIII9uktaO/odmgxyEZYNQgMd893nleDN6UX4BhL2H2IRVfDxyJW5KdlF+MoFigUuCcYFWgLmFy4/ElQKWG48ahKGAFIbZi7aNQ41wjjGRGZOektKOPohffzt8XYC2hfuJx466kgqS7otkgeh4lHd+ex1+Zn1Te9J6x3kYeP54DnwXfi97AHcQd3R7XH64fhR9sHlOdIZvDnBxe2aHUY3JjaiK+IRlfhV7P3ysgJ+CzYHjf8h/wYPrikWP7I6ohlWDjYcFi62KvIhThsiFIIeMiGCF+381e+d57XaqccRs73LwffeDmIKDfr1/t4ixkhiW35HmiGd/1nf8b3Fsi26IdtJ8doHJhVmIyYkLiLOBSXk7djJ9A4YXiAWES3wqejmAdYUphjeCdX+2hAGNR5QAlm6TIJLqkOOQqJAojsCJvoaeg4+AinwufEd6V3GDZtVrB3qUhdmLNo1OjFiLlIybjdCL5IcUh/uIV41BkcKS0I7fiPGEiIP5gTiAhH/ZgUWEloXuhhCM8ZIJmJiYdJVokA2M5IjhhWCDaYEIfrd8c33qfZ5+hoS4ikWN/otLiKWEqYLYhdmMm5IvmLKZRJg2k12Jh4ATfyWEcIdjh62G/o27lxqdPJx4ldyLoomQkO2VLJX1jqOKZI5hk+KTl44qhDqAe4L7htWLTI8CkJyLf4AUcvRq6XeIgxOKmYsgib2CR3khb8xviHk5hCmOdZVglUWKinN4a715GoVaitqI7oWfiQCQ/ZJCk1iS749QimN/GnnxfTqAMn38c31tAHZJhHeNoo5MinB/eXAHadB1eIPeiLiGKH2hedN4HHYldHN4XIE6hwqHyoA8eaVxX2liaCpt3XHbdcx5MHtDdnNx8XFVdHSDZJSUnNOdfJrsle+P2oXJetR7hIDegEp9k3pJfCKBFYcJiQaIEYuPkMuQ5InGfqd8r4BLgjZ873DEZ/JrqHR2eqJ+B4Gqf6Z8Ln9rhFKF04FMfA59C4PWhc+ENoDLfXh+/X9Rfi16c3o1ea15F4DuhneJ5odVhiuGnIM5g3iEzIdUiLKFEoA5eYh56YBHiHaIXYcriLGMBI9yjDKG0IWViwOSMJWOld6Tqo/nhwx7r291fiCLSZClkH+N04eVfghxumzPenOGvYphiNGBNHluc8dzQnlngGeEmoPSgOKD041NlVKVXY3Te9lo+WQXawl2Qn2IgayDcYR7g3R/qHanbyNzlnlhf3qCXYEGeaRt+2/ve4mAVX6AfbeBTId6iL+CuHh7cnh3HX72gDqF94qUj+OO3YovhluD+IEdg7uHs41Jk1eVSpMWjbeFbn5zdxtxKHIxhIeQzJWhlfSSGZHcjj6IFn6oeGB/uoadiNOHe4rijXeOSozRiYeINIieiJGMzo6aj4CNqYgJhqKIo4zNjNaPAJd8mVmUrIefdrVtO3SbgLKJXZHalx+cGJ02mWeRwoXoeFRyoH41j8GXOJc2jqeBD3z4gSWIFIrGiiCKboh/iC+JnYYSgwZ+X37QhiqQmpMykMqJl4VrhGSDJ4FYhHKJCY6HjkaIP39JeLZxWHQ9f0WJ845Yj3qNzos9inGFDH0VdOFuy3ZNhEiPL5SlkvCKSX9rePF29Xf9d2h3THfTevd+BoPphNWCE39+eyN7HX3pfH965nYndCVz3G1AcQB79oWijNuO846hiz+HxYNAgTx+h3SYZG9pyHt7hCuF/IKlgpyF9oYbhHt+03vZgBmGJohIhnqDo4S6hYqAxXc1dvF+WIu/kgGSq4jheb1wa3ezgbeH3odJg256IHDnaoNyAoBdiH6LL4t1jJSNAozMiLGCnXvUdHlue2pxbtWAiI7wksSNYn+KdxF6fnkEc3lsp3ZRg4yL446gj4GOcYxvhr594H3mh/GQ3ZJkjWOCN3ixckNxB3l0hkGPvZGKjieG6npueFF8moBhg8WHe44Gkb+NG4bsffh7/34Xfyp/tn8KfxF/fX1renZ5wHqpf8uFg4i+iYaLvIw8jcyKAYZsgKB9MHtwepN9KIEqgnN/0nhUb1xqm22sc8d4+3/ghq+JHImchVd9qXOqdLN62H/2gNp/Q4O9ib6NMY4WjJKI44ILfo98/IC7hsWLdIwPigKGa4CkeSF6FX8NghuBAYJSgkuC64QriiWM5Ir/h3OH04Y+hHGDH4UZi2mRfJVAlbmQK4tPhfN/P3t0fO+D+YY8hEt8sHkJg4uLtIsIhsOAo4KjiIeP9ZXhmJqVeYmhelN2J30pgmCBMnrBcPFxuXo5gCSDtoKege+IgY5JjbWG54C2f7SBQ4MBhr+LcpF3knCOsoc1gSB9sH/ThPqEGH6PcEBspnGrds52rHVwdi510XTjeXCD6YqWj/qR5ZHdkJqQVJN9l+GXB5JRhul5dHyRiI6PMpDijLOHEIMbf9x7j3k3enx9hoRejGWQlI+5jlaNHY5XjxiPX477j32ShpOfkuKPFoz+h7CGr4nyiniGGX2SdEN1NnbEdFN4X306geKAuXvJdEJ02He7eph8un/ig3uJ+IzVi4CG8X/JeKl7t4TKiveKtIaTfyR9AH3rfuF+bH2OfpWB+oDcf3WDK4lUiy2J4IEee3p3r3I6cHV0Dn3kg4CG1YSgfd1vplK+PkNibXiliAWUBJm1l22OL4DheteBkojxiEiFo4VmjI6TcpU4kfqG5HrydIR0D3VodVNyhXATekyECIYrgG10zWxebtV2lnwFfaZ6D34dhlWKaoknhaSBTIFXgPZ5322HX1Rjx3O3gMKE+IJ5gA9+CYG/hc6HeYbahZ2FToY8iISI8IeKhN19InOgZkRqqXRdhHyR6JdOmByVlJCZj22OUIc/ep9sAXSUhJWLRorogfx3dXlHhISNi5GCj7CJX4WXhR+KlY/7kWCOUIW4eMp4hYQlj4SSK451gxh36HO3ehCF34oHi7SHKoVUh0COEpbJmAKVZ4qpfVZ96oQ+jGyP041hiIuAQnoqfep/1XzXdeVwhHOXekKBdIZ+iI2J2oduhAmBx37efcx4dG6mZJhpK3Q4fQaHgY2fjhCLIoQpgHB/TYN/jBuVy5dblHqLYH9edoVwt3HOdQR50XeCc1x1PXp/f0eBZn6feVZ4vniNeXF67X20heiJp4jgguN5NnWZe4yDRod6hRmAXn6PggWGvoxHkUyQG4krflh15XuIhW2K9YuWioyJeosZjUKQYJWKl+6UtZKrlcqbY6CZn1qYKIuefM1+ZIwplfGU+I7ohyqIiJF5m8eevppZkA+FcIKOhzmMKpDukv6TepCiibmJko57kN6NJIexgEh9zH5WhTqIf4SbfLV4MHvzfo5/tXswdrt0encdehV9v4CJht+LWo8dkEuM3YZ5ggyBVYM3h12JTYk6h3SEHX6+dQFzm3ykheuJJIpZiymM/ovRis+HPYUVgUR51HNXcfJvYXAucaJxuXGXdZt7NH5ofXt9W4JYiRqMAI1sjfWKEYWme99xjG1WbwlrlmWgbiZ30Xn5em95oHkNfAl+xYIFh06HqYQegk2AHYEmg9SDQYOpgmqDF4rSjM2Jp4REhQWIi4WgfNtxGHFLdNtzcXAXcaV22XgkeIF2CnKQadVtm3V9e/d874EhixeTYZedlcaLpH1pc45xMm8kbXttdGuSaZ9v53ushSqLTooOg5Z8rHzwhqGNgoyAhP13LHKWeUKB6oVEiw2QKZIsjyOJAIOFf9x/xYBcg2mFWIS4fNJ0g3XVe8OAf4NEhbeGRIMVf5h+5n/8hlyM9o2AiqF+YWymZp9xqn3XhA6IBYeahDaApoF3hgCIdIRXfBZw52W+YUhmL3EGfL2C74TfgjKB2YABheGG8Yaegfd6m3Xzd4t+GIe0iu2KmoXQfHd2tHdTf8iEb4XUgBt5KHRRd1x4o3exd3B5p3yOf/aCmYTmhuiKy4z+ixCGt36jf3SDR4knj4qTRpE5h6t5CXSvd499ZYDQgGh9cXZ6bTtj2We7cJtyRG9DbBRv0W7NbcJwS3odgvWHEo1vjiqMOYcGhfSIaopuhwuIDYvtihKD4HUcb/5zk3kUfVOCFIqIjbmLK4I5bvFZTmUHdoZ+qYdNlHadPp/CmkeR9oU1f6x9eX+viwSYm59WoMiZVI1eg3J9hHoSeU+EBJDJlLGQM4SIdPNsgGzacRB9e4yalzKbYZYniT15OHjPffWBlIWPi3GRdJT9kuuLt4DfcjxkB2DNbu9/PIgtiGyCV3zZe+56Rnmceu9/boRDgz17CXCHakZsJG3CajJvzH0liAiMyouui8OLr4kJh+SCG3yWc611YXuLfH52THEceqmFOIvKiJWDV4JQh1mKFoiWg4WAaX+cfDJ3Am/ma79pZmUhX2laJFiuWnhjKG3yeHmDxIjHhvZ74GnEZfR2hoXsi/OL1oXEe29yy2ieYiVf/2QhcJd7TYKugx2ASX0Yfxd/X3gUcC9x9Xv2gzWFwoDseDJ023pThAuHZ4XNgiN9hHzzfUZ+PnyqfEd+V4D/gBaFXIYKg/18NnmqeWx7AX2dfiZ/JIBChmuLj4qxhwyFdILxgKh+6X6pgpKGRIfzg3R7sXKbcsp9YIWIh5mDanlbbcpoNGr6bRRwQ26wbSN2yoBJiGaKcYizgv56lHJtciJ5CYI6hxyGUH8td4VzY3Y1ePR25nVWeNt9+YKZhG+FUYVxgx1+O3aLbBhohWtccQR75IJNhv6FxIKJgT6ErIXHgh98cXS0cCVuo2xPaalh5l8gZxNxcHUKe2mAjoJFf5V2RGsWZudiu2K8ZDNnWmiWbV9xD3jLfS9/6n0lf0ODeIVygp1+9nx7frJ+yXqpeP95bXq7dz11JXgCe11+f4JRg3qBx313d3xzDHd7eaF30XIGbjtuUHSYfVyBtoFYf5t6BnE3X4xaBWmjcMx2QoDPidSN+Ix2iVWE+4Ebg2iC6X6SeeF3B3nmdv10yXfLffaGiY7gkVmOdISJdtZqn2vtc1V9/n9XfKV2RXRjcQt0fHnQfjCBSIAge2Ny/WMlZvptO3JocUZ4yIMuiRWH933wfLiGqYybi96DhHefbAdpEnbngRaFbYF0ekN0Z3Idcv9w2G4Oa0lnOGgwcXJ9R4Sng9t8c3QEcyJ6sX/BgGh+930hgi+HmIoJjSWOuY0FjfyLdoq2hziE030Sd713jXsKfcV7KH89hb+HzIJAeTRvVmzPb45zdHZ2duB6vYPhizCQI4+4iCZ8m2pyXDFZVFvRW1ZeuG0Gfy2Ip4ryhj9+SnfEemaAgYEBe+Jvj2f/bKp9Tor4kNiPZoflfKJ5JXtdfriABYMYhAyCCIB6f+5+m3+bgJGBL4EkfThzFGfQXOZgdXEdf+WEAYOJet5w62/Ibw5qtGK0a3J6DYQ3hoOCvnqXbwBr8ncRhuePHZI+jHF+G3iNfDmATH4AeyB7Antwd7BvXmrRZ01oBWt6ba5s0HVIgImG4Ij5hlCEuH/+fRR/IoEegdV94XfdcDBnk2PPaNB0Yn7ahMKGs4PuewFyr212dxKFYIvliQ6BUnpyf1SFrIO9eWds8WU5ZKxjd2RrZulpQ2usahhsM2/ocWBzm3T9djh4mnUQbtxhtFzbYzNoPWhIZWxkMWxfc8J7WIXcjVuSTpH1ib+AX3zXe5F8LIGBhDKETn/Ud9Nw3WwNbDJsW3FzeTSAkoPrgop+23qoeS16K3kRd09zeHBDbZ5mOmCqYS1pXHEcel2A1INrgqJ9rHqNfXiCNIOSftN6vXuefDF4y26EYWhhNmvFdpB8435KgqOFzIS2fxp5Lnjcemh+N4CZgK2AX4Ecgp2BfH81ffV8iHtmes94p3WgcXZvI22rae1fSVjjYRVzGoMijDaOmImYfsZxpmhfayZ4kIH/hbGE738BgLqIIJBVkPCJK4I5g0CHeomtiluJsohrhwaHK4xDlNSbqZ4ImjaNrn8of1SJa5BCkCeLn4aLg2eCrX+Reyd5yX8ci5mTM5R3jRCEZ4K9iZGQvZFZjT6HFoL3gs6GgYr6i9iJ+oFbeUx5yHzdgdyB9Xxcdi11wnf3dYBxk25Mcb1774DZfxx70nfddkt8c4LBhe2FJ4NCgC6BuIMmhaGBUntCeHt9cIYbjLmPFpQ6lAiQ7Ihmgtd/TILjg6aFaYYlhv+Fx4BAeZRy/HWkeVF6kH9Xhy2KhIM4eR92an3vg4OHqImeiraJroVTgOd6IncMdzp14HK0b9lxiXj+gZeIoYkYhZl/c4KyiFCKS4W6eLBr+2a2ad1vIH4hjWiXFps2mMmPaYaIgkqL8JFUkbOIl3jsa+ht1nd/fSN9nHcGcZ9vvHHJdoN4mnkAf0mB030IedF5WoAniICMAo6AjDmGgn2yctVlxWIfaO9s6m/ndcV/y4cXia1/C2gnWA1wrYKvi5yNTovLhwmDA3vBc/pvzWx9bz53Z30hfvV7M3eBdpl4QHo1epp2nm98a3lroGiPYh9icWmFcPl4g3/LguiDGYQKhSSEenz6bt5w33qAgEiAc34rgMGBwn4edmR0BH5EhjKGAX2Fbj5ss3YPezV9PIXljZWRKo9KiCV9qHBqZoFmymtvbHdr1XCleZR9cXrPcH1nCWyIcS1yvnCyb85v+2+Fb0Fvom5VdP19eYG9fa1yaV4STXhb72xidXZ4enq+fPF8wnYBbohwmnjye2l7mn1Kgv+EeYNDfZF1FG/zcNh764SPh+aFeYPYgYWC+IMNhXeD3H0vdiRuYnPFfHaB04TSiSSMm4rrhFp7cG0QX/pdyGkteRaCmIanhQ9/UnvCfDt/R4EyfwB9T33HfuSBz4TYhO2DHYKrgfV/2334e/d0BXCDcf5xjHBFcYlzAHiffF2ADICHfdR8XYGpiBiO1ovSgU1y02MSXW5bZmEWbmJ3xnxAfwODvYUXiFCJu4fhgvt6GXLMa5Jp6GiEaA1o/mwEdXB8hH4deuJvvWTpZspwSnVHdo53ZHnVgJqFZYTKey9ut18wXMZgY2c0bRBy/HONdoV8cIFUgVx+MnwZfUt7jnX5brdrZm1ha3xl6ljFTTVZRV/tY01qNG7McaVzJHMPdU12hXP/a1NsinGndoZ5aHmPeuZ+soXDiiaLsIRBd0NqmGi3aMZmxmFpWWxa2GBiZ7dpJ2bUYNhn/HUufJ96uXRAbntrJG19b2dy5XRae16ABH/IeE93OH4phViJkohjgqF3CXVCeCR57nJoajVk82tId1KA6YWAiJSHx4NNfuB5FXYqdmd0XXHadDJ7dYHKgjB8ZW4FYHxhg2yPdTt6LXp9d851jnKocBJxenS+d1p41HVucuZw2HMSdmN3l3wSgceCZYEgf79+En+JfcR4PnFYZxFkwWM8bO11uHm2dptub2i3ZVprh3UgexR5/G8/ZEtl7G/Zd/p6uXb2bkNtJHU1fHWAd390eJlwFW2ocgl2TXf2ewh/MoDjfdV3z3FodKl7GIFBgeB96H/Hha+IjofqhVWJO4ukieyF04E1fX92bG49bOluaHUdfuuEMof7hXiBwXnEdg92+XbUeTl8wYAMhe+Fy4EDedBwkHZDfxiDgIDshNGNqJNskoWKFIcOjTqTLZR+kGaKSoPZe01023R0fCeEHIiuhyaDXHtvdOZ1H36PhkiJPoUxeC5jP2B4aCVtqXCmdHZ5+IObjBKQRI59ifKGfIsOlCGZ5ppBmcWUj49pjLWJpoR1fJZ2YHh2fiSEHYlEi3iJDYiOjGWShZNxjV+BdHYtckdvNWwnb0l6OYKJhDaDdoFYgyGDyHwdcS9sk3N/fBF+LniQbcxt7nJBdp54ynpXfdR9f3uDdSpsZGbqcBB/wYeQiNuBQnXqZzJ3JYdVjauKtH/Hdbx0AXZRdIBrjF4oZNpuYHmrgGqEwYV7he2GqYjqiSaIhoRkgNx9Un4UgB6CVIWOiR+K8oRbfYJ3QHjjeAV9AYHrgyOHYom2iLyEdH6gdHtnEV1fWppbkGBfZclvgoJDkFyVxJPnjMiFmoMwgyKAeHrvcM1k41hbWQxgNWN7ZMBq03PFfDyCToFde9d5mX7lhlqLbIqOhRmBW4BmgoyDzYBEewh1m3P3deN7gIKPhlGGn4HZd01wmnB6cXVxW3W7eEh5AXmAdttxP3I9dqp8VX+uestvR2Q0YexlC2uKbz1tnGYEYh9j1mfwZkJhQmC1aGhwXnLybkhr7mzFcKN1LXnhe755sHZeclduBW9Yb7Js1GghandunnJNdGp1F3oGgmeHOoiXhSGDmYLOhy+NF46aiZuD24W4jJKOQIm1f917loHmhEOBi3d+bmNxAHhpeYh4y359hiGIzoQEfvR5EXyygA+BIHrubLZbmFHyUoBVu1tlXjhmgXTze0l873jNesOA/YF/eaFjNznLCr0qeDoHSYJl7XZ4fH53/WvaW8ZYTWCTZsFpt2ndZYFiZmCTYahk1mcgY59hSGcGbJNrw2zibdFxK3m8gTWHiogBhA9/YX4phC2IB4Z8fp9zR22Se5uHeIo8hap7wnoQfQl9V3ueeOVy2mfHXeNjVmOnZC5xDHccd4R063Svett8jHmwdnh4XHu3eqJ0O22+aetrhHHidOVxM2tdYZldNWdmc2t9woGKf1p6tXaIcSNtonLegMWL142yh2yAlH81gleFuoe8iOaHtYS7f5F5A3jqeot6Ynhtedh9AYSahvuGWIVwgKx44HKJd/yBvoe/hGJ6lGtIaY9sIG3gbE5zrnzCgQ5/Z3VccF159YB/gkh+HXh9eOZ6Cno6c/ByKX3XhtiI2oOddp9lo1qNVBRXTWOka5Zucm+OcnN5zX/vgTN/U3nVb2tjaVM+WI1l3WonaXpki2aQbgBzS3RGcgdyfm+xZshXp0taVx9pl3aXf4KEr4bAhReCHX17dgZ1mXeUeH54cnaxdmx55Xp0e6p3QnfNeqd7VXV1Z5RahFneYhZp2Wj9YuFWZUYiUHVoNXjPfjWA23/yfZV6I3gYeFl/IIXVhR6EOIPSg0CFfoVYhPKDdIEggAR9gni+ceBskG7icUp0r3BsatNwV3m7fXl9q305g5+FrICweF12mXhJe6l8Fn9/hECH2YZ1hL5/73tofAV+43wtePhubmX6YUZqe3EVdup4anqbe5F8Pn5hfkV9C34hfZV+eYKFhKqBIXjzaaJkUmbTalZuWW8rboRsRnXvgWmIGYZdfFBypHV8gKKI1YtciiSEW36ffVV/AoI+hyWJD4fCgcd+I4Hvg8WBPHuVdS5yKXbzerV44G5tZLRn2XTEfWZ/Gnxwdud0iH8pimqMN4YXeK5pC2rQcLB0RnYOd7Z1VHNzc/N0ZHSxckp1tXu2gbKDW4GzfOR2J3JUcZZy3HJuciNyP3difu6Dw4Onfeh09Wj0X55mG3VJfuN+mnn0cKRtcnAGcBpq9GTIYSdrvXQfeqJ8pX3ifF5663UlcOZuhnj0g9aJF4l8gmZ693XDc4ZyCHUzeFd8mYCOgNmA4X9Sf0t9ynkrdip4zX7ng8+CCn13ePh2YXukfmJ8zHcLdKpz6HKGcUhs1WkBbjxwFW+lawRks1iFVLhdLWYxZwJp3XIdesN6r3dpdVR6HH+sggKFHIWeg5OD0oTuhW6FqX9Hdv1+V5VYowanIqFjkvuATHnmdyR5lnpdfZB/1H34fQSD4IXjgwCE44t2kkWRO4aZckpoCWnHZxpkmF5xYKRvW33thLKEIn7BeZ2He5SgmN2SroItagZoMWhdaIRwhnskgvODJoPKgZqCFIQmhzeNJZKrkr2Lm34UdG521nileSF2mXEhapFeWl6gb+V56n+tiY2T6JjQmNeTR4tZftd13nj1gXaIj4cag6d8mHYTdqp3CXqFeZF33HV/c2RzD3MteKR7UXx5eoB4tXc8eJx3NnhKe3R9638Cgb19FX3Tezh6m3lKefx5+ncsb3Rgfk/kSaBVOltdZJFtw3e2fe58BneZc4Z05H1Nh0uMiYr0hdmDiYO4h3yLrowSie6BT3o8fzOGrYhXhRd+WngXd3N44n6biFiOj4xkhTmAxYCGgZGBTIG/gB9+wHdKcSBt5nEyfV+Fzoe9gkB4enP4dgZ7mHzSeB52v3wXh56NCI5diuGH9oagh1OKzYpVhw+CVny1fA6CiYY4hKN6U25JaqRww3baedp6KXv5fSmCCoPEfvB0CW5hdI+BhIogj8iPx4x4hpx/0X/ng0uFAYKheMJq+Gr5efqD4YhoiSyGMYDId4Jt/2jDb8932H1kfeR1c2pMY95ptXPNerB+Ln+Vfb19EX9nfsp5JnSIcV9vnGeAXNdquHxIh2KLlYjqgVV9y4KriuWN2Io7g/d6QXVAd2t3cHTIcSl19HtOfat6c3eFdop2mnQYbQprm3MBfjiDV4JYeYVw83dahC2KXImYhR6ARnn5c4RztHQ+cZVsKmosbKZraGXsY5BxNH0egiF/nnhTdJJ2RnqCe6Z9u4B2gt6AEnqocINqim0Pbw5uM2xoaXJqy2muaClrq26Hd7J+yYFUgdp/wHxCd5Jv5mwZc9h51XxZe/N4CneHdMJwqHE+dBZ4nHj7dcJw72qOafNy5XrdelV3WXnyflh/FXmSbgVw6XZYeex1+HAWaLJkFGv6d4iAbIKXgGGA+4ShiJeHFoSrfg175XmxgJOHII2ljs2LMoUUfAB2WX/ykQ2dd57mlj6JBHoAdZh5r39lhSmH+IadhvGF7IPtg9uKzJKClKWPS4UGfNV3LXaidKFxUnPNd6x76H6GgGaAXHxIeuB7F32dfLB5AXqjfSiBDYRKhhGGpoAbeGp0OnqZgB2Fh4U0hkyF+IAxdypnylaRWgpsTnmrfQ9+h3sXe0t8fHmAcXhnp2HPXtNeRmFoZrprI24IbJZu2W6lbadrwmbWWulYKWHmaBpsY2gcYRRd7mGTcLF+WYalhlZ+4W8HbSN66YRhh0KD0HzCfKR+Dny8eXF7HH7IfHp42HKObhFq2Gm8cTZ6zoABiIKLgom8g1Z/FIN6h7CKK41zjquMPohihumHt4q3i9mLxIqqhxN+TXMVbgxuNXgxgZWGloiXiHSHQYVIf9hyS2n+bcl28Hr2e1OB/YZkiHqFSIFVfUh6T3PCbg1uZGqeZ8RqJHIUe5p/LH9QfGh7Y37KgA2A3Xpmda1zoHWRdVd2GXnjfniDrIashlmCz3sIepl+tYG3gkWD/X/7eC1uOV6YU45iJnJTfJ2CyIIOfpd1cWzKY8xY4kzUTPxey2vEc0F59Hpee/17M3sRd0Zwbm/Fcf93fn00gqmFZIWzf5x7qoCwhiuF3XotZldVvmEPdYiBg4Uvgwl79XFgbyl1nHzLgn6Fg4Ymhy+F9n7lcR9hDVvUaHtvpnAtb2VprGTiZcNtDHgtfKp6SHjpdeNxbW3SbJluV20GZephgm+kfeKCgINpgsmDVoiViwGJzoENeot30nhce8OBu4Wmg9B6pXB2aOtgjVjoYtZy9330gIV+UHeTdnd4K3rdfMKDqoqNjHyGNH3ldSVzNXMqddx9N4eXioOJWoeahgOGBIS6fx97nHrnf/GFM44jlDOW95GrhThzbnKXfL+B9YBZewp4InmEgLyFB4jciV2Lh4hNgWp5EXWxcYRtRm2md+GBFocAicaJA4gAhduDMYHyfnh5QW8kZZxgumFqYIVpu3IJeXZ5bXRsbCZkfV3zWyhezGnBdot++37Cdzds+F07XaBiBmgXZf5iB2rTcYR5M3/PgYyAznpVdeF0SnbacNZhL1METVtRQFEVSBA28Ej5aIl6aIFIgC93/WaUWf9Z+FynYeBlq2+hc2NtimN8XRFgZF2AVi5VVl+waM9u2XLxdiB7dn90f0l8n3XNcQxzc3Rfc454W3+wg2qDL33ic15tLGeaVz44lwzELYFDHVK/YP9q4XTOfhWId46Lj2SLfYMdfp5+eoH/gJiAJ4GTgvp/cXrUeAN6QXbkalpi3WMUbmpxOW+XagVp3mdVZR5hX2tvd7F+uIB0fXh61npEfGJ8HXgjc05xbHTNeQp+f38qfC1z4mgBXBpgXWw7cmxzfXaQgaSLL5Ajjh+HmXxAcWRmVWZvcsqCIY44kCyJd3s+apJk/mplcWB7v4NtiL+JKIlyhq2BnHzHdTZrKl8hUulVel9xafFwaXW1dTNxa3EHdRpzV2tTZqJmhWyYchR4V32/fsV5d3D9aWtnsmMBZhhtRXWcek97LXc5bWhhqGWceoSFzoW6e9xqfl7VZFprum5Dai1kAlxrW6lis2SLXdpMgFDNY4pwZnvzgU+C/n19eTR6J4KaiKOJLYagfVNzlnBAbu9lO2DVZe9s8m8NbrhwrnbDe0t9/H2fgseHYYi7hWKCjnsBdAFypnReeMF8dYCVfzN6QXlHg3OLJ43riAuBgXbzaFpYZEpqUaZZ4GGnar9xX3EzbJRsWHFpddtxJ2sPaGtrn23HbDRow2r1cMh2rHpafVt9/nlWbwxhrluQYGZlMGm+aQhoSWxIcox4AXsdfFZ6CHZDcBRpgl4cUOdHOFVkZFpu83WLeKN0cWw/ZZZkS2yeeYSDsoerhnyFGYU4hdiGioSpfyV61HgFe3Z5hHCiYw1ilGtWc3RzXHFtccJ1j3mXd39xomf5V3xBfhUfNXhI+VpVa0V0WHe6c+1rGmJAX99lVHL0eit9knpQeHh2H3KcbIV1+4Whj/qOMoUDdq9uk20AbbJqD3GPfBuDv4GkfHJ8/n2gfN54gXoyhN2K1IlJhbGA631ue8B0h3CUcLVtm2oJbed3+H6efyV/iYGpg4iCMH40ebV4kXjUdeFyw3KVdzB5ynf6c1lxoHMUcc1ni1r7V2BlyHA6dtp1knOZcr90dXc2ebt4QHUmdgp19G/aZjla1lAWVLpY42BCaXVxVnhPeyp2smzZYu5maXFDeCV5snbWdVZ8dYRCiFWEr3oocN9sFnJpeDF6+HYRbbRpWnuhihGU+pSdjvmEuYDFg5qEhoGugWWFBYZyheOAaXzafeWApIHZfLB0iGwGZbdcF13OZBRwh3hlfpiEaocfhcSEHIgViwGKnYSkfDR68XdBcE5jyWIkdb2ACYKCe3BzpXewfet+8ns/dsV1T3atd+Z7nn90gZSCZoNWhqaFUn9qdmN3V4ITiQKKmYZigwWBcX3+eg58VXzFeFlxfGphbjNuw2f5W15LKydnBVsEBUqzZrZ5C4Pygk16RWyRVxJOHlidYPlmiWydcU1zLXKmb8hqv2ZsZohmnmDGV0xHVDI8OfBSXmYYdP15Xns/fdqCjoQyg+99inUJbqRrAWyEaoNkEF0qW3FfqGLqYMVlqG1EefaByISrg8qA2n2OfF578HtMgEGFY4flgyZ7I3dOf3KIFY0SjGqKnIt1jPyJroZ0gcx6XHKaaQRmpmk0bs1sZGYkXKhiE3AheDZ7b3uzeqp6KHqxf06DXYEoe3t5iXphd3VpkFrjW4JkEGXrXftb3msLd+x883y4efd1vnBKcCx4OID0gsuEvopVj0OSoJDricCBC4JihcSDtH7Geqh533pfebd3UHUTcNVkkV8jZVpr7GwvbMdrc28Fc0d1LnSYcUBzb3WccoRrWnRAgsmJSInGgD11ZHLScFJpXmAIYZtqs3Q2eoZ7h3dJc89x1nLecaNrpWM8ZSpmf2pocIN1YHn1eXR4HXkjf6qDa4PAfxB7oHSba4prY20bb8Bxm3lLfkt81nDVaj1xg3zQgW6BvHoec71ui29bcYhxmm8xcLlxJHOncQxw/mwQb8pxMH15hxqKJoZof0t5qnjheEF2T3S6cCVue249b1twXXPCdtF3j3GQZW5gtF9PWZNRvFA4S1pFhUqKZtB9y4q1jkSL236Va8BhtGdxb8Nwp22TazdrU2tfbeh1+X6whNOGm4UWgul9qnvEdXxzo3HgbPNlO2YgbFFuFW9ydCl6yHuNeZN7C4SSiKuHhoQjgFV9+3oVdj5uNnD6ebqCyITufmZws2DJXQpkqW/Xe+qCtoJke8twW20hc1t7DoVRjVGQVo7hiWuGS4TRfhN162rwcD2AW4ikiSuEtHppea9/3IYAjeuQeZCWigiCz3k3d3l8hIHAhI2KMI+cj/qKVYIffS2AmIE1gYyHZpHjlbCSH4ushSeEBn37a5FN+lQNavBz0nQSbexlvWHVX2BfVWa0ced41n5OhVyIwoVifYx28HTNeFR8XX2OeqV3OnV7d4d9239xfddzeGJaXHJoe3CKb4VmwVnKYftwJHogfD97BnoNeLF1FnEIa7lp9W/ZeJt9E4Eqfs90YGgjXLFhsnCCemt9XXgBa9ZbnVHeVZNZZ1ffVvhjEnEJdrh2lHakdKZx0nG+boVnJmJVYm1lVW28cSd0CnM8dPB2V3xQgVGE/YPVfrpzMmtDalVwAnhdfMV9PnpUdyV143IOb9RuvHRle0J9QHrteEd924K/hs+Eon+Oeph5yHgfdsxsUFyQVwdonHbVegF6H3hJejZ+z33Sd5dw/24ycdxyR3LQctZ5G4JOiKuJmYfYgeF4sm5TcGR3HXuQedV1XnV8fY6D2oQefv54M3g0fT+At39IfKN3jnF4aphjdGFFZwhu321uZwlkdWmhd32BpYHRe79zJnf2e7iA2IIfgBB5+3CNa1l0WX9HhLGA9HW0Y4tUF1qNYEFeT07MSMdevG65dl55qXheeZd4LXHNYx5WtlnvbAN3QXgGdGZwp26Fco137nR7ai1noHTefsWA033Keu93HnNedkp+5oHIful3TnKDfJWK25EXkc+ITnosaaViomsTcbhwlG0KapRlIGZhal9vh3HcbytnBl4jaVN6KYMbgll4ZGq1XS9s43nWgKmA83hGalRYdlffZUBw6nZqe/N9C3uoczhujnPbft6FS4cqgo53JW97bPBrGGsJZOJc6VfkWH9gSWmYc5t3mnbLdRV5antqd4drbV1eXp9nqmnbY35Zk1a2ZyZ654bOisOFOnivahllmmnJbFBsw2cTYjJspXtOhG6EWoBPhIaG3IBCczplz2H0axJ0A3Z3cLBj3l5HbIZ5q4CmgT9+GXf+ci9ypnLLck1y5nHodZZ4EHihdERwR2xqaZdo+G0XeCmBYIR3gCp2p2hzXiFeA2paelSGyYq3hkx75WjPXvFgxWP2ZkBurneXfip+MHXeZm9an1daVr1MzEO7UPJdemUvb6d5835We0Rr8lGMSihZqWj+c81/Zo2xlJyT0ovzgWh8zXkEdL5qenCSedx9mn7leOxxsWt9aLZni2T6WmRXa1pWWlthimjBbpRzx3kMfxmC5IGSezJ1sW+/aSBm/GfDcIB7RYBzfcB1gW7xcQF8QYMVhbCESYZTh2+Ec31lc+Zlr1yRXBhdw2PtbNNwvG6aablkCm0IfFeI742RjO2Ed3tWeV96vHaMcGlulXOGd790s2rPZOBnPm4ub7tsbGjgYk1d3l6YYBJldWrybuxt02trahd27YDOhKKCTHyNdIZqt2A7UwFK90BMNXoquytZNWk5vUV7VBtpI3igfbd6NXCqYxZlMGkyaBVknl8Ra/J/hYsSjluJ3oGTe1J6T3Y3cE5vo2+3bRNtm3PCeud+wn8cf9Z5v3Hma6txxn7YhrOGY4JQgHKAdn7udmtt32hQZpxm7XCXeNt4kW7uXrtfOXYng9OHPIcehvOJ949zkgaQEYhxfV9zGG9Fb/5wGXLqdGpzZXD5b4NvT27kaw9o72I3Y0dqaXYYfzeARXtRdsNy2HGcc9t2mXfLdPtyAXbke5R7qHMwa1Bu/nM1eTZ87H4hgwqFHoNzf2p80HitdPdyX3yOhmyLBYdueZJle2YZblBxUWybZe1md2zWcYF3TYBSheOEzX0Uc71vE3ZWfYGEbocuhT5/GnzufYKA44LLhMCFlIJdei90unaQfLt/JX5MeqJ8jn4yen5q82BTWJZQHk/PWqlv8nw+gvN+1HZLcjN2O3mRePp1L29+YihiImjQbJts22kwaixsGW5bcDp5moS8iveIPn6Xbu5frVRlWEBjdWj3a9JssGn7XzFVDFeFYrFsV3G4cyJz23JWcfRwUnUmexZ6Sm7MWndJUkjHUeBY6mtYfLSDI4EDdClhtFbbYp9n7mUJY6pnlmxTbtdvznNfd/J2jHVkceBsZmeHXIVbqFz8YxtuA3yHhWqIlYM5d49hNldIW8dtSoGNi0SNnofEe0lwgWmhYoZh0nHOf6iGa4dpgrV4uW6NYlRPE1O5bsJ96IAkeoVpEV5rYtZmKnDsgPKNupF8jcuBgXIxcRl1GXmKgnuNiJMAkd6Gl3i+cEpvhXG9e6WIto75jjGKw38BdrhqR11SVXloRXgjfA53kmd1WHlYpF8/X2ZiGm8MeZZ93nuwdJJrgmbkZEJqqHBXdC51rXO/c7J4mXxCgCt/G3wrfTSAr4Hbfsl5C3ytf/yAqX2JeOB5DIA7gy+B7XePZiJRqk39bkt/LIT5gPR17G+0etiErYgFiPWFWoNLfV1w7lY1RihWfmO5a7Jw43LscUlxWHQhevp/iYJLg9R+2HVccQV4PoGGhSiCLnjmbOln+mkqb+107nTVb6howF5dVghZbWVecO5zW3KYbo1wA3TzcqZtwmckYHdegmiedE14oXa/bgVrvWs2bnByLHeSeDh3HHPDaxpm32nQb9p1Unu3gYyGcImBiPCEX4M0gvGABXzccqxxJnnHfoN+gXrjc3Jyqm4qZvRZqVWTYJlvD3s+gD6AUnvycrxqPWmXbXxx3HEkeTuA74L0gUV/w3iZbilof2tCcEB20HtFfwV+v3jUckF0iHsLgvqEG4SbgMt8z3xiffx7tXfZcwB0I3Q6b51lu16zY6prRm+TdUN/H4Zkhdp+03PXaAtik1ylW+pi0GyVdNt+pIjtjNqKp4L2dgprKWL/WYRcQWP+ZLxl82YEZHJiCGszcAlw/GcMVh1BiDsmPUlK+FIiXCVk12w3d7p+cYPtgh58pnCgZv5oQmsFcT5zVG8XZ1FiYmZhb0t0w3ZvdOJuRm6MbfxtRHNTfZiFpojqhTF+33XybqNuuGsyaLZsq3Qweat3FHNncElw+G5YbiltUm5Hbddn0l+pX4ZlMm2Icv12jHpPfgaBGX/Ye8h3JXR/dx99OIT5hzWHnYCQeO5zN3Yae2iAs3/od2VseGidZzhvOng8fyOCB4Esfsd5U3YOeft8G3w2dgduYGttc2F4jnS+bpduRXHhc+Z0a3Pgc3lyCm1IaBljsVxNUotdz3NehGWK7YZgeadjtkN4QkJcDW0HdHR1HXcSfnSBQHwkbxlgl1JzTwVWTV6XYrJfHmD7Z0J1DH3pfq5+lnoycXRsk21Db0NueGi7ZmV4tIR2ifmF1HtNcL9p/WvRcKd2bHc6dRtxZGzJai9qh21Acb9zlnNsccpv6W9Hb052vISekOOUwY+qgSFtQmZiapJsmmt+aNJhBllrXL9ncHCTdsR7H30AepVyBmcVWQFa42QHet2LLpQbk26H92xJS/RK5luYa0JyP3VXdPhw+W2NaZNoXmmJbFBvl3OQd+t533mBedB8OIcoj1qRpYvHfPNn9FjnX0pvoXvrfvJ5v3DHam9rQ22/a75rKGy6bdlshGkHa8huom90bCVm7GpafMWFqYeOg1F5+Wz8XWxb+F0OY/hiVVqfUi9iJHLpemx7M3bQb/ZvjXV4fMp+JXx9ePlx5m+kcKdvlW5MZxVeIFzJYPRheV9wYRJne24jcVZuZml8ZRhlCWgUbDxvKXDqbedowmEGYZNj8WEZWx1NQ0ReU/9gFGgxbfBxFnYheQt50XoOerh4U3NoaZtgbmHjYSlgtVnfU4dW+loqXYtXrEqdRkdTxGDUZE9bXUcEMipF6lWkXWpcf1WFT8dTxl1pYd1hN2J2YGBc3lvfXi9iJGJ+XmlfgWaKbf1tbWWvTi8pDh3wN+9B6zzsJg0gJklZX6FsPnB7bVhpIm+WdA54+naQbhNfulmRW4xhaWNWYbVbr1uXZXBurW48aLRbFmfcdxKAKn+Zdzdqvl+XWEFXcl9jbWx2kXo2eoB1qXCpcUx113ahciVrfmSeZTRt13HFbyRmvFszY7t3O4QViF2C43AJWPtK505/VVhfvWk8cPpvCmtlZohkB2TFXMlWOU4wQqo+e0SfSUROE05BTfNWjWA1aapsx2rTYoZZmGKedC5/PYASeQNt/mgHcGt1KnfLea1/qYIsgBN3E2vyaVRzqHq0fKZ3cHBhaV5mnGXAYh5ceFBNO3Q1kkhZXJ9mTGmGZzhmxGWzZ8xvo3eXe957pnhtcjVt8XF5ed16i3INXOoyETVlTSJY1Vt2YYBsgHCKbxBu8HeihY+Oh442hWF1BXCEcgJ1YHbHdcR1qXNvb5VrUW2PbUhp/WlXcht6UH1GfX58Nnxhe2d5TniyeAR733zIeHFt1VyUVD5PSEqEUM5XgGGDaZdyfHiNd8Zt+2k+a+Nssm+pb+Jsw2tyavRibWFGX1Zd82CZbol5BX66eUJtkGMHb6N+YIg6i8iKl4i+g396h2qiX9Rm424LbcFkemApZ1BsWHKRdTF0+GwRaipxY3ePc/dlOEp1TiZZYl68YtJsGHcUfMJ4VWx9W5FdDGVLZn5ijldiTU1QSWxjfzWIzYjygc1zUmO3ZClsRHH3dAZ70H7pf9yAnoDlfpx6H3I7Z+xe21tNWslZwl7KaH9zbHhMey5+AH/EfoF6UXU9bBdo3GljdmR/GYW6hSCDmH/afQh8dntnfep+CXxgdSJpJlsBR9c/plKSY6pv2HThc2NsoWKRYYRiumLWZkxrv2vdaohnLmSpX/ZgdmEsX6ZcY2S5awdrsGKRWP9QVFuYc/qEKIxKiil/i2tLWONT4GGEcAJ1OHO9cwl3vHrUeSZy+GMHYVtyk34xgBR2kV3RJUY6mkqLTDRCeEJvVN1nAXUtemh433iqf7KG0YfKg8d/9X2ZfLR69npLfXd/B39Hezd4aXfaclpwem6/bkZxl3Aiai9oe2nCbgRxFGzkYmtb2lp8XYBb7FSNS3NPJ0/aRhpSUGbBdY5+AIATftN/nIMXho2DuX1YdXZyNHoMgemEG4bFgWB463LddYt7U3vEc2ZlXV+hYyFrInVFfbKBioSkh3WIioWOfZpzk3PUdQhyh2suZYBdJlnxUVhGGFXPayl5mn3seWhvB2ZvZj1u6HmYgAyCKX0wdPRpFWApWPBhXm9SenCA6YINgMl4A26fZI9dpl1tZ/B0JoEZhvGCsngfbXxsr3fIf2qB8XuMbytbbj5URARXNGE3aeNuSXFJa2FsO3eWfrN8nncydEdzOXJ2bwpv0nRndJRwZG65dPh5HH3xgbmEjoPMf757lXkTd0ZyAWmDWxtEkTSPS5th3GsKa2hnBm1gdiF6K3n5cvtm4Fc4Sp9Ht0gkWpVmRG/CdWF4TXjXdEtvnmw/bmxtTW5pb1dvO27Db6Fx2m7cZNRY3FibYOFnAXCDdXl4AHp+eG11aXBQZ8RkqGh8cIh4Gn32e5Z0629mdF570IDAgi2DIoKOfi93xGcMTlga7Q7HK4E+Rk1YWR5fkmG3aN1siWwicDx133vBe3x1znd1fliA136HeMBx6Wwfbvxyknj7feJ9m3aGbH1i6l8pZLZqenOyePB4e3TVbyxq/Ga9bnp2d3wjftV6I3VsbMNexFY8WnBgRmXlZ4ln6GfUZyZrBXC/c2h5xHkscIBXcTVXOr5VhmSyajtwanV5eD11XmpnWQJQA17OcYN9hYAjfEp1R28Rb+txj2+iagFrem3lcNd2DnmldVxw0nCjeBZ/TH6LdyRv6W0wbZJqiWJ1Xa9eO2GNYFVXmEwfTs5Vjm2zfLWD9YISfIBxvGZ5X9tdI2lqb8dyb3NzcZNuFWjkX5xgh2BYXTFZP2CuZklo0mE3WapUEU4RRG89Oz8pXHhtUXF6bO5iVVoZVXZa9GUPbN5sP2o8aNtiI1TmQlhHlVitaQBxCm9maOpdBmEaa4ptimajV0dLflNAYPdq0HavftSC0YK6f694Y3D3Z2phoFmaTpJCmkqcXS1tynYqeqd984CqgMx8jXUhbY9kBFfpU/Jl+m70c5p2UXaacrhro247dTx5DXe2a7Zfv10MaLlwv3IfcPlqKGOBXkpi2Gi2bY9rYGqgahpsrWmTZcZk22lUb8Jy6G9+aI5muW2tb6lnxF/RYzhmnGaqZWBiy11GVFhZ81+/Y5tj22SbagdxfHE/aOpbd1kzZtxrrmlbYJxRikm/PWNAZETZW91rYnELb4hoXG67eIx/iIDtejtztW5maiNgL07LSE5Zq2SpZvlpbG6ub2xt32ldZYdgFl0XXxBsUXY/eeh1gnFMbo1n6VxRUjxBL0QaTd1g7XQvf2CBP31CcwJg+0osOrxMKlQmVjdW42gadl17enZgaRFUGE52VNddSF9VWeFOZ0t5TnRZ5lwbWS9SvmHEdgaCf4aZiAmLLIuthwV/wXEKZelhRl/+WkNaoGQ5bQd06XTZceNyUHmyeop1xWwVY+5VND6PKwUtRlMgZMZrNG+ObgBty2tgZcRZlUiTPKdGmVXvZ4B18nk9d3d0ZHlggAiCsHvzbcti6WD9Z2xraWlRY/1fZ2R8a2Bu6GzXavdqiG26cRZ0BnXId397Z3/5fzV7PnTecuB3XX4rgs9/Eni3c6t1OHmleEF34HZGdz1y4WFlSC1RH2N+blByyXB6bG1oZGSgY3Zojm1ObR1pjGvNdU+AWIf9iP+E93qRb5FpTGpAacdrzW5ocXJxzWu7Y1Jdg1m3U0FDVzxuYpt2430HfLp0h20ga8hnuWS7YmBkAmg3a/drm2n2ZXVnwmouaqhnaWgaatBsS2wMcVd5hX6TfL5y5WR/Y69tcHipeqJ1cG/TbVl0EntbfQF8Xnote3x+9H+df9x+Dno1dP5uHmmgZc1wY3qgf0J/CHuWdHZsLGj7a6RxWHIFbzFqRG13cCZxEW40ZnJfwlhbVPZRrlh1Zidv/XYcffd/IIHAhMGGGIWEfKtvFmb0YdtmYG3Pb9hr0215cQ5zTWvQWoE9rkH2VLBgPGQlZkZl8mg1b85z2nYHeWt8t31VfWd4jnP+bX1kolUiO9hP8mY1c1F1m3EkazxlRWbVZwJsQ3ANdCRzZ20fY4ZZYlNaUo9St1YuXvxjLmvwcGx2T3jTdt1xdmpxatxwUnOacppvPXDCcfVufGXPZyxu5XMqdCVwA2dSWuFGHDR5Sn5mvHLPcyVsLV5FS6ZCFE8mXhRk8GJCX+5bzmEYafBtKnBOb8xtm3D+eWh+wX5PfwmBk4IUgKd+GoMEiH+GQ4BCePx0onLwb3VrBWXTYdVeLV4EYkNooW9ocmh1X3eBd2B23nQZc21wG2wBYnBbzFuoYSBqDnLbeg6AiX8ge3dzjmzZaLhrnG5ScbVymm+/aERhyF7yYaNhVl7VWPBTxFiiYStp4GtmZ91gL1olVhBRDkm+Qz5KHFUrYt1pBGxtbRNyy3daekF1I2b3Tk0/6VfWZv5qsGi6ZINk+mTHaFVsAmj3Wi1MyFTzYQlli180VDNRsltGYZRms2p5cbF3Vnstekd0d28vc813oXeAc8drSWm3Z69lzGJAYU1beF70aYhxgXIOa+9cxE/yV31l9HD9dnB4FXY8dMBwgW4OdfN/tYV2hft/3HIMY8Ja2FjdXu5iDGRMaEtup3P7dB9wcmXCVx1K/VW9YeZlxWXjYdtfwl9BYzdrQ3LZdMxykm0bYzNdsWByZPlldGD7WLJN5Eu1TtJQZ1VsV/pYZlbuWeZj0Gx6be9kJVN+M30LSiMYPHVJJ0sIQyhC3lkYb9R5XnwZe0N3QHJma21htV2MYUlk/mJXWp1TqlimZTZvLHJ0bvVkQVpYWIhUYE8fQ2gpMyDGSuhgT2msZ0Vd/0d7OyRTvWIuatxwgnhlf+qAdoBPgzqFVITcf6955HF7au9p0G5ccaVu0GYeYKFaoFa9U8JUtlqHXmhcsVJ5X/txoH88gpF7vm54aRJvZW/WZvhS7CIEJ+o/0Et4TZhK4UaSTQBcX2l5cQxxTWtcYwdbrlbBVO9cY2YnaJJfglF+T4piDG2vbfBkSlMDP3tD5kz3TP5CYi5CCQAAPSiTTUhhPGknZuteglp5V7xNf0L6Qr5GOEU6P/g660jkWpBgZFysT28zFguDEtxJzl0PZFliK1pMSQwyWStTSLFd/2iGbBJrGG3ncil3qniud+N4AXm/eEB4E3iPeO51AHKscJRuYG0/ak9oE26tdzZ9BXy5dJxvj2zZae9lll85ZGRoCWqSbSVw/m0XaXdmFmiba8drymq4ZypfG2XucIh3c3gHco1kgFNZMewIAAAAACsYyDkVS/dWK2HzZydpkmI3V5BRhW4rgqiLVY32ieyBq3gFaytY9DwkI3sGeiWXO2VBFDncSXdkcHWGe055uXL0bfRws3IGcApprGGeXMdcv113ZO5tYG+9bcFr/2mAZ9VjC1x+WWlYR10MYUxkMmfOa3NwTnTWdY55o3yDfIN72XhjdX13dXreeQ91o2wDZrBfsFuWWgteG2FxYoNneG7QcnJ163e/djlvQl42P9kz3FDaX0tkcGUBaU1t+W5udGh6M3vZdQtxrXZSfd59eHqFekt8N3jCbp1momcsaVZpV3ICeYh3TG4oY7BcTmbqbYF2iXt5f5eCUYEWfNF1h2+vbvR4KYJxgkt8PXHMZy5loGX9bGFz2XlDgKmCgIF3eyxxtnL0e6B/XXytdvZ1yXQvdG9yWnRxdN9ua2dZaO9xeXb+djBzZWkvW8RRylhSXxFjDGl8brRyGHUzc5dqBVqdLX8F5hhVMIZF+1cyasB0N3XsbmRo+mXCZetkVWjzcM56J4ALf4R6IHZNeV9+Pn45djVn72MQcqV8gYK5gXV5q2qMWiNRBlP1V7BbU18vYNJi5mXtZO9bTE9jTUNdU22Ic+lv92NkVNxXCV+tZDBrsWxEbdNrs2oCb+Z0K3W0byJc0DqAM7JYUnErfUiArnz8dERsyFkUOlcWnDhCSn1QvlihYTpnrGf3XxBYUVSwUCxRnVDoU6tYwlywW0FTKl7YcaGC04nBh858n2y9ZWlo+m5icHNup2lZZWZicF0uUMdK1UwvXN9kdmsscp13O3gdct5z+3aZdOFxSHZnfgiEpIEFd61lgFgXXsdo3XGScyNsYGWPa3JyzHQocX1sMWxqaGZd90u5SNtZ4mRdaMllDmKrXapaE1DUQv1K3lepXiZdr1ORUUNhW26uchVt52MpYnhrVHJJcTFob1oVUUxPSlfeYDhpi2w0aettUnpLiOqOmI5niFl+onAKZdNjwGLxYGVrGHQTd4BwxV9ZTVZGLzrLUChjeWwLcap0PnW5dQhzPmq7Yitf0lYlRqw8401lYhZstGyiZclWYUuhXAtvKHp5fUd4121IZmFrqnKEc7xqVlP/NVtcZnJMell322r1WOFTQWg6dpR7q3jsbbhf6VC2TkNgJWwFbvdnSV9EYKhy/Xq5eKRwLmmAaTZsPWgUX2Ve0GOXbD51fXkLeE92FHaNd295Y3vWfA5/SIENgh6CIoBif56AY4I3gN55vXB3Z0Bi0V63Y49wvXjDexB5FnHMcsJ5tnyzfHp99ICvhL+GdomXiumGN373bpReJFpkYQpuJnc7enx37HVVdml1x24xZthqHno3hYCIeIY+f+1zV2gsaOdqUmkgYjJinGx/dfh3EnXObllqXGopa6ZmRFpITeNZr3GtftKASn3peSV3jnPScMFuFm+JbyttEGrMZiRgeV3/YpRpnmrObjRzP3r8fyGCDX8FeBdrg1yMXFtsgnq0f0x9fXd6cMFptGr8cvN45HtYfIR6LndCcbtlf1HbMh5C3F2AbPZzFXZrc3NrL2OSXnZmtW7Ibv1qxme0aXxrem/AdH14/XZldVd1JXowf4WAWnqAa8VZg1jFY3Bp1GYRXIZPvV3FbLJ2ZXZPbTdk12uTeLWB4IRTgYx3iW2+YC1az1f2VSdWAVBKS39M5VDQV6BkpW4rc71y0G43alFp7Wqnav9oA2ShW4leC2m7bFNsIW/wdDl4Y3VtcEBwWXHjbQlo2GErXetb+F/WYR1gYFgBUclRiFmqXApaYkuqMR01bE5jYydtrWs0ZAFcE2CragNzdngQfxqCWoBPeUhwj2ThYVFm2GeRZAJoVW0QcaRu0WGISc4cbDhgUAdi1GqLazlmrlr6SZhFXVEOYbdr/nGBdOZ0VnCvZytiDmSabONyT3ECaSFf616bZR9t2W6cbW9roGY3WuNQXl2NbwV93oJhgOJ5rnk8g/SK5Iq3g8N4mnJTb1lvS3ZWfLR5XW3gVVNKbFPlWppfEGVtZw1r4mrTZWhYDTwRJyMn+VH7ZYds+2jrWSo9ew1iJSY6/0tOV1lkcG4NdGly6G0hagtstm02bu9pV2BZVyJYclRXWhNlMW9edUZ1XXD/blFyVnmSfa99Q30mf2KB1n7uc+Nd+0UETKJaKWrQdpl8t3zzdAlpNGJ/at14iIGMgYh7U3FNZxNvhnZpeS11RXDIclR8/H8CfHxxYXAKgvqSp5pRmfaOs3xGawluA3r8faV3Umd5WUJuY4Dhh2GGbHvQZl5ZIGajbw1y63CMbpdsJ2qfZtlfqF4yWsxUwFXoYJ1pT25ccmd7JIPzhuqDGnntZ1ZiYnZDg4eF7n58cZ1bzU8OWo1fvF46Voo93w8AAAAA1TJZVP9mWGwoa55oxmTYaSFvB3EAb95qym3WbwdvzGUyVrpJfFrxaj5ze3MEbrJmF2LbXclTMGO5bmFxO2g/VHRDskp/VdtdZGABXpFbDFeBUN1LOUYwNAQ000ZXU9tZVF5hY+NlgmNWY8hmT2zTb0dyiXUReGF3v3CYbfpxH3gSeYl5hXuffp59eHmAdO5yhHEabNxfKVpaZEZ1x347gW99knZgcLxnfFnhPgsx/z/pSqJLdE2YT8pNxEzaWqlm6m1kb4hxEXRFdWpwfGh8XjNlkXD2dQ50tXDHci96z3w9fdx8oHoic+5m62IxaK9uRm+KaqJku2NxZ8RrO27QbedsV3Qyfdp/i3wueEZ4WHpLeV5yCm3kbUhw/HQAfBGACIAVe/J06HS+eX18GXqceXx71X1LfNZ0+maqXTVbr10XYpRiTF6NVg1bimCbZ1dqzWYrX51QiUCbPtVDxVCxWmNg0V+aVydVTlxpZpltWXD6bnRqVmYmYfhYMVJGS5BSx1Y6Va5UgVpEZYtwgng4emh1ZW70bFt1enmherx2aXD+ajZlvVyJUyZFmDZoPt9OyFHdT4pOcF01ZU5n22y5elaD74Jbd5NommKaY6BgnmC/Zcdq9mw8aClcfU62Ow4oYDPvTyxfNmP1XiBUJ1m0aRJ0SXYdcrZoOFwzUXJJblayXSJbvlMcVbta5Fr1UPpI21BcW9tb4VLYSJNJzV3+btx4hHtSdg5ox1VuTANM9lp2c72CJYmJiLKBeHYFZiNZY0lST6NXHVwlZPJtS3cnejJ5VnY4dMRu92p7cCyBeok5idGAVXKea0lqsGoyaIxmd2nobEdqFmWUYmdjj2ldcady+282afZgDliQTAlFlUXmTAFklnSxe9R633SxbXVtC3VNeRp+Gn/yfeB4ym9oXPRF0jaoNqJCHFPJXqlmYmgYZ+5mPGzMbnBuS2l2YzBcX1NvXJNnTWr0Y1xZLk6EUctVIFr7WdNXo0/oStVHUEhaT45UQlU3VNZXC2DraQNuUWwoZH5SFjYFDAAAAACpNVJVv2KgY1lYnEAxO9lRyWmwd3R8a3ndbelbiF63aZRzcXYyclBl1GTpaqNwlWxgX+pPwFw9aYRwWnXieOR60XvLedd03Hd6gcqFy4PdejlxAmzib1xzTW95ZcxhHG6MeYB9VHhHbJ5ibmJZYiBgxFjVTvNFqlTrXjliD2ILbZJ5un9Ifp12Gmw3a4llcFr5TepJglKZWCZdm2NsaZtvQ3iNgO6A2HZRX+9bvG10chJttGIPZS1u6XBubFVh3VoHZkhxl3aKc/BthWkEZ+5iWlwlXllnZ3AycxlyHHGOcfVyyXOMckdxinKoc/JwJmhSW4FOM0pfQE1QlWPEbNVwGHGebtRqAGWJWy5i326NdC9ydWzSadRxC3dJdaZvSW3za/1pdWnUaBNo+WieZZdhY151Xb9ZXE9WQS9CDVZcczqIoJMFlhqQs4Ehbq5lK20gcr1ujmJ1YUpy+H/EhMSC+nqud2t+JIWkh4yC8Hb2bkluu24Sb5RxUHeCfaiCLoi5iqyJ8YKJeQlxGWm3XY9aTVYSUeFTtFyyY8BouW71dDd+toSViO+EPnrCarFiAmXAZWZhYlzUVuNQ9kvcWjxxInrjehJ2V3DObYxtiWgCakRu4m1laZhjgl3cUxlLJEtcUOJMTUWDRtZUtGBXaAlpAGMKWTxNzU2UWkdr0HIgdClxf20ZaVpmimAfXKdhSmskcnd1lXpAfq57UHOPZQ1buWC9aZ9yO3bRcdNkIlCiRvhOwFj+ZA1w63dSfeR9Mnv5dfh0mnWlc6Vv5WwJbWtrTGYXYTxdhE8uMiIjqU1SZepx0Xm9fB1+L35XekB0F3AobuVq5mP7WdFU/FkPXDdUc0QVKsQru0QRUa1Y0FhGUgdRflwfbnd2IXducPtpXWaaYh5ftF03VyJaG2AuZ+VotWuWaoFnPWgfbl9yWXW8c5Jsy2ReYcll/mcfZ6VrlHNqd0h1/m//az1okWQuYh1i+mqpciV0xXOGckFyGnEWabdculYfYrVv4nU2d09xTGQ4YJptznhSfLp5GHW2dV52OHNvbmptGm7LbNtnVGNeYcxh02gZcnh7qH9BfxB+B4EwhGyCsXnyaXZZ3k+5VIFeSWVXb+NzknNfbc5opWkNa5toNGnzb3R3EXgxdRtz/3SvdtZ3wXdSdo50lnP2cb5v8G2fbQBtRG1zcf9x8Wv+Y5FdnmOrZlJjpl9xYPNiTmnBbU1wR2+XbdduAXEicMNqQmG5V6VWJ1mhWF9V+1Q5YaRsZ2+vZ+ZStzTCOA1SAFzmW+BZq1vHXKBbblSPVvlmkWuaZutWbD2kQkta02YKaAZgzlB7RzpGNk/3XDBoXWtcauhuZHvhgk2ANHe/b7tv9nCjbCJnSWfjaDFnJGMkXHVVhmCGc9B+r4L5fVhzXGbHYchfRmDbYt5lZGdfY/dZn0jnKFoGAAABOBFbmG2idRd1R26dYahZXmYVdmV8Z3kFcVFpTmt1c5h4SHmIdsNxWm6yau9n4mfuavBwZnPHbdtdLEhOQkxG1EsTVedfG2WjZmlvq3vfgiSCa3rXbsZkvlyzUW1D/kYfTulU+FskYQlhb146WZpWqlt+YhJo+2oBbbhqD2KZUIRLxFH5Wmle0F0DWpdVmlSVWIJbhFgfTfxGF1CcYDBvDXmvfRp733AbXu4/NRD2Hys6Ek37VG1XxlVTWd1f92ewa/xrTWl0aPJtoXDAbldrXmnbaCFkpFhUUTBV3VlLWrtoaXdde+F3K29aZA5emlz3V6NaMWAyYw9fVlepUzNRiE5oWOJlfXXBfGp7A3DtWm1Ny08rV9VdJWVyajRoLmS5Z3huR3VHdr5yq2yGZh5cy1WSV6thhm3sdCp1v3AAaCRj0lryV1pUp1OcTn5CIidpBo0tpEypZGFvtW8AazJoXW1+bd9kH18+Z3dyZHqdf+mAen3CdeZqhGZYbvR5ZIRRhnaCmnmNbGNlO2kSbMxsbW0va19q4GVXZvZuN3hMfCZ/Q39afa98kHvwe754hnLNbrtuHHDxbhduwG4ocmFxl2vOYDhYH1UCXOxbllAkN3oLAAAAAOs/xmHNdTp9VXyCd81vg2m9YAtSq0MINxw8kEGWTAJXnl7UY6hqRHF5c9FvtWf4XWZTv0fqQqpcSnIffF98p3SaZ9FhXFxnUjxLPVRxXclcWVAAP74+j1DeXixjY19xWz5fXWOlZe5jcVlUThtOpV87al9sMmeGZMZkD2JDV+1N80/pX/BrwXLIdWVy42RWSgI79EKZRupHN1ARYf5tpnJ/cM9q/WEIVi5FZjDVNolKE1eUXA5fxVr8TeE5xCXaBgAADhuiVRhr3HDvbEphf10gXXJdgFcEVbBc+2Xba2hyhHgHfpOAyH5AeS9ub2oudxd/NH/weDZ38XoperVxGmGwRQ9GSVDpWy5i4mLsXOVVg2FrbRV2GHoMe653n3G9a552RYIbh0uC1HTJX+dNI0+OY6l30oOJh1yFpX+Zd9FwcHF5dYp4bHkleq14PXM/aQ5h52F5ZfZi71skUsJP8GSdgNOO25LcjNp+J3SDeZ159nDgYw1VslG5T6dL5UJVYyqCpJG4lc6OuH2cY4JdZGlbcGRudmOfVXpRvlVKYsB3+I2impmcGpNpd1JPlUk6Wrxju2vob/FwgGsPXgVFmkfzX4Jy1nc2cSFbqS5YBv0yLT+BROM/1ku6ZGJ30X53gCyCVIRshjGIQIVofktyBGTGX3thmWJrYahh01g1SaJCols8cHN2LnIIZfpWW13tY7hj/l6DXGhjn2vDbddvu3VOeV562nehcyltyWIjWrRggGqsbN1i+k6jR1VSvWI5bK1u3G9zdn+FY5Cpk/GMp3v8ZP9mx3BaczZs1FkXQ1lFSmGUcfl183Kqbvpt7nVdfEJ5lXCOZOxbJ2bGd1uBvoH/e+t19nK6cY5sf2QcWY5Q1zguIhlBxVhFY8Nh61PKS2dR61fIWtpih2s3cY5yhW/IZuxWhErgVX5fy10XXP5fv2UyaDFnZmGjVdpHxUg5U8JiW21JceNvk2pNZIZZtUebK2E/pF0Hclx8N4EwgpN+qHb/ZptOSDu9MjEKMx3PRbpX514cYzBkmmFhXrxY91yEZKFjW1lkQ64QAADkQvVcSGfmaC5l6mA6XgFXRkUjKJszy02pZON0YHu1ebpyjW7gb3lzj3LybrBpkF78Xt5v3YK9jEeNJYgJfjpxeWtaaExr22xobVRpC2adZxhwLnarecV3K3F3aI1kI2hOZVxdylqpXr5j0147XXpflGt1cyJzUGsOYLdXA0/uS4VKzVpIZnVql2TpW+hZyVzfXkVbhFLOR0A4W0HwVvVex10FWBVcWGiccWd2Y3enc3RvR29KeTyAN380eJZx3G7Vbo5tW22Bb6BzaXHHZ6RdzV7Ba1Z1tnWycY9rrWX4XD5L9Sc1NtFIu09nTDtAtlBmXa5iZmOYXyNZnEnXL1AJ1iZRNY84+jEpIoMuREczUlJRs0SQQN5LjlG6VGVXMltNX7hjcWh7d9SBs4hQiomGZHyHaw1V70mEVMFf3WohcmRxl2ZkUtBB/UHAOt0+w1KxYpBpQmzmaTVl81yBWANbcV/OXtlY0lA3U3pdtGaTac9jCFeKRvUw7giUJnVITGK3cV528HD3YcBQi1htae1w925AZv1cblk7YGxh4V5oYaRpRW85cgF0mnV/c5RuaWxTcCJ15XdefLaBmINegLB1vWFmR+Yhsz3KT7dXVVsOW6xXOU9nO0ocozTSUetdk2CbXXJYKWQPbq1wBWtUXPtNyzsxHB4DAACnF0A4gkv9VJdYbV1xZEJomWaQYrtktm7Oc0pxLGfvVMcyCTx3VYFeXl6EYMdtNnqeglCD6XpZaU9W8UrTSNVXb2QDa91s/GfLXKdON07uWQNi32hyb+5ym3Kpa8FckkUKLgYIAACkHqRBOlbNXMZfk2EAZcxl0mGnWSJTPVc0X01ibl8xYFRg2WTOaa5p5WMeY8BnHm00bXFnX1zoVdVVkFi0X+9k/mhvbLtt/md3YPJYSVJoRdA4dCiqKtE2Dky0XqNr/XE3cv1tmmVkX3NY8EnGQCJPjmL4bgdyuHDfazxmwWTaXyhaEVztYdFtm3XCeIF1QWybYMhP+1dsadVuGGe5USE541KDbcN4I3xhezB5mXuSgCqBCH1ucrhij1E1R8A4HSPJBQAAAABVGXgvEE0RZ8RzA3lVeC5yBGqBb354m32Lfpd6RHQfbANjUGDEXFBVdlJlT9xOtFEFVp5aZV3oX9JhM2tFdJN4XHgsdXdtmmBiU2BV11/MaIpoVWJVYGxjuGgBc/Z7C4BCfjJ3sm55ZJ5UPkO+SkVTN1gKV/dVSVVjXGhlh2kCakxlPGM1aH5nXF5hR6UXDifXQQdT4FhrUl5L2ljqZRlpk2l9a/VoKWnZaS5tUHXUfNCACIMFhJaDXH9sdI9iIVbCVDpUI1XzUO5Lr0pRSb5ScWIGanRpDWE7Ws9foGo0bjhsamc6ZWVmgGG/XDZdvWByZUpnjmJLViA6Gg0AACsSIkbcXWhoFW3ibT1vRHSed9t0TGgHVAxMyFUBYQRrlnJjcGFnclWdRcpEhFt4anNuxWq6YjVhWmb1ZrBfAU45LsoHYygFWjZrd3Cba8pa/zU0CQAApSpHTAJe3mP2XTdT6EwCUjFSf1gzY8NrK3HAcpNvVWeAXaNb5WnFdGN3onBxYAFI70zrV0daV1NSSuFGWkcYUrleSGgGbIpmxl+vYyJuhHL+bZBgElTYWbhnoW5VaqFfbVoAYVlhRWMnc1qDoIycj36OyYjCfz54KnEFbwhy0XWYeMx4Rncnc2lslWF7UsRHrkhgUWZXLVbQUptVWGNwcQl6w3ocdsVwAGheW59I2y3PCN0pVFldcpx+jX/ady9rCWH+XP1WYVBNUWpe6GrncspyJGkeWqVLq0cYUSxQPlCMXBBtLnjMfnSBk34ld5lvJHEadcF0rGwkX8RO0T1nJswFAABNJ1ZYmm28dt11D2taWSNeQm78e9GA34AAgm6CQIOefzx6Snjxd6tzjmzIZqtpF2qSaDdpiGeoZtZnSGtMbbJrIGSoX7Jggl+6UrwtlQYAAJc7/1anZLRo9WTsW41PHkDGRB1RF2OPcPp2W3Y7b+Vi6VHHPy8wMwqGJz5CXlSDWIVUi0ilPCdSamcjdSB6mneXc1x26HqAfDx42nMncdNyUnTJcjxpr1mSTLdNHVSeVPJTi1RyVuBTgl63byt7xn2ReDVuA2MkWzNc62KaZUZe+Ut2T8pkU3BJdhJ2j3H5bBRs0WwUb2JwpnO9d310O2wUZ+xo5W74cflwlW5JbKVok2TwX9BXaU9ORSJPxVhFYEdk02c/YztV5UYVRj9TlWTjb+5063SbcQNxum5xbbJodmCXViZQEk9zULJSu0rCPwEsYgcAAEIkukF/VkpZ7lo3Z/V03nubfCJ18mpJaEZnJWrCbOdw2XS+daNz3XBnbc5pQWpbZj1k5mjWdf99p39deKFmo03oPi4/u09zXq5jR1xlSctAzVWzZeltDm6Ma7pneGrEbZ9qnF7qT5g7GEJuV2BpsnK1eFd573dpc/VrpG1JdMV8FoCEfYR2ZG22ZANgbmC1ZS9ot2tQax1oQGpscHJwsGS6QowPcB/wNHw6Iz/gUNNh83EVeT94AXF8ZRZZaVCnU6FeD2craAdhblKPRSVZ7GWbZqVhTmIbafluJmwHXvxCeDV8OyBOyVroYEhe0FjCVy1cX2PuZKFjdWyec6R4QnbIbV1h0FJTRGozZBCgLtA//0TKTJhVvV/UYxVhtFoKXf5ikGRcXXJNpU9/Zmd1xHr7dtJoT1SHTGtQL1rpYUFihGBDX5xdbFgMUmlIjUo4VVhXH1FcTaxgAG9CcuRtwGSXXZdbVFlAVTtMmUsCUGNa9GjSbXpspGe3ZahhnVfCTspJgT5iS+piPW19boRpnWAgWtliV2xpbmhqEmFtXP5cWl8NXU5YO0u5MWYqXU5dXppimVtyRyJHWFpza5N2n3lMe259gH0zd+poU1I0OJ4KaSNGOdFBIj5ZKXwGAACfKONDBVLNWINTK0tUT5leKWc5ZmNcZVLwUadTuFRmVR9VaEpLOKBMCV7EYrdbiEcvLYAnSEOAWyNrGnF8bxVuC3CUcpBw22QtUD0/DUyQY8ptaXbKeQh3Y2upWL5R4lkZYmFiamJzXlBSUDowK3oIzEBgWP9mxWlaZgxmXWoqcQ9w7mMlStgTAAAAALcfez40TxRXUVonXtNh+GYMaUNpD2qEaAtly2IxYGBWkjxyMdlMnV2iYDxXp065VqBdUlvlTsE4oTY2R35QjFm1WCtTEElnN+5IRVzAYVJhxV5ZYdRj0mI+YYVfP2YqcXV503sod85tgGhgbclw4mwuYUxNWVOTYbhqDWwcaaxm8mP9XihhbGoacsNxmmeCVbQ/3DrlPNVEN01lU1FXo1sEYsNpT22magJmgmQsbFh1lnyzgKWB9XuHb/hi8lwkWl9TulH8WsdjtGfKY55a2lQsU5pPakf4NQkzkD4HQoI6xzoUQhZI+EJtMbE7Zk3tVx5g+mY0bXRyrnO0eAp/hn+peLNqvVR/RRpPo1pDXbZcDF0YXEVdSV4jYK9kNnBlek9+HXoyb8xkQF+/XdhbsU4aL1Es1TsDSepfP21Bce1qy1bTQ79J4VNaXvFkJmnzbVduPWkOXB5LOEv7VD9a7FfdWARoXnPgdil0HWz4XDFH/DvcT8JeXGdCZqRcWUr3NLE6JEP9QNkykCBHBQAA4iiZNQ1OWVx/Y3loPmwrb7Rud2rIZRRhQWCMYvNmUmjfYrRcwV9SZo5pdWjpaCBru2r2ZNJduV2oWPlXHWefdtV8CHgzavhTRkRTUGhaSV3vWuBRTEXaJCwFAAAAANkTZjZ8VBJf5l2qUSQ9o0MRXTVqn25ia/9lEGR1aC9si2xUZ3ZjBmQkanlqAWfWZi1q4GljZIda2lomZCFxWHXzc01wf26Ocw181Xysc0thD0mtOCAhGi5XRVteImzMcNhtF2VZX7NeoF4eWwtVo0cuPn9AD0KRP5IxZyiFOzdZy2prce5wMmvbYPJbUlpzXFRkGGccYRdScys2OMpR4V9OaOVvKXS6dV1wKmeiYN5caVCxOi4fvwMAAAAAxi25TkNd1WCEXURabmc7dEx58HaoastV10SKTUhZlF6tX/xb0VGsRlY/Xz3vNF48Sk46ZbtxJHYBdCZyA3aVeCt2NW2OW2U01wg5OVxNRFxgaWlzQ3ZKcZBkJVTiU5xXQlGvQRpCc0l6Tg9JLDoIPStQDlZVTlg6szp9TYRYyFl3W4pglWMVXnhPhUVkVAliXGxXckZ2eHnYd99vGmNnVCo+bTeZSI1Nl0PMLGsIAAAAADAdmTVrRwBRfVDwQwg5C0j9W9Vp1W+pbuRnYmPNX/5dqFXUO1YoWDdWPF08IEy7XPJlUGXgX0hcVliVVgFQL1RSZO9z53ycgJl/HXncaUROAzt1QgpJjFTSWNJU1FFqWoNhLWLBXr5WtVHHTflLgEvoSJJF2TkHK2JNPGJSbtxyOm8lY8NVd0xeS0NPbkuQTwZXUVrCVd9RKVQzXspkmWqzbRpsBGNkUpk00CsMQ5lKEE5ZXZNqBG/4Z9hUdzYBQNxPjFrlWwFX3VRgWQBj1WXTYkxXvFCKXIVluWVSW+E/DSjQNmdB20u/WqVmzGvsaPNcxEgGNuxGfFSkVUVKmieXIQVGn1TZWQdY+EyvS2JSoFveZ09qt2VIWipXPFpXX/leH1h9UvNQeUt3O+wqiT6oR+NPlFHVVBFXtlK9QmcwbQlcJvg9xlGGWLhVvEi9LHcGLh4vPzJSaFi5WStXMFC2T/1g623gdCF0HWyTYeJaXVa8TzZHYDQ0JDQGAABYHugun0eqVjBgqWYfbStztHTrcFFqQmkIbo1xz23FYURQk1QZWpJWJ0o4O6o/BEt1S74+xxpMAmc2hEkCT75Q5UtGUJlcKGB7W6tTqFU8XaJg4mImYVJpR3SvelZ6E3NmZ0ddrFloWpJiaGWDX+tZ02SeahdtnW3hbPdquGdNZ5toSWfTYg1bW1GaTWNKy0uVUSdWdVbVTRJH2EyDUG1JQDWcDGI3gFcgaA5woXCxZz9YVlBeaRd6zIGygLx1L1+8T/xdV27fdwB4hW2bXvVbR2cBbq5r4WBZTTk2qhEaAQAA/BpYQE1SKVfYUElIq0W8UUlfrWf6a0luTG1eZn5ao0Y7MwoJSCCRMw890UboVbZfv2PdYp5mxW92eBF8tnjWbaRfWF0QZglt1W2QZz5c0VZuW5llY2uWaSdq8G8Vc/RvwWeSW29PkkVSP2NHQWJycUh3fHZecZ9r4mRaX85irWY7YphhJWe1aYxjQFH/NB9Db2LocNd1K3IIY3tQAUaTQVBH60tORmJF3UqPUpNU5lWzW5JjkmiOaCZgA1ZUWPJZB0/0S9VVZGIEZg9jjV1IUq9GHUzRZBJ0kHc+cipjCVLCTKlMSlB0VsVdRmNiX4lVf1KiV3ddpGTNaZBrKmjdXblLNj//NEMgrgQAAAAALimmNyNFckqYSVlCWzC+Ma0/0Ub5TONMqVT5Whtc8lifTmJAJDl9P/5TSGMlaCVqdmamXINUdEeSNhNJXV4TaThtdmo+Zsdntm3ocYVs/12fTx5Nx1QqXUNkgmiua5lq9mPCXMth8G5yegx/lH+yeUp06nGUb/pkJUmtIKk0nkxrVJReZ3GigHSFvYFGeLBvWHAAcSVsxWDrUP1H4D9cL6RFrGfZfeKHbYdRfL5oslToUcZM3UNUM50fowQAAFMSVEjRZQFzFnYecU9pXmzab/Zw02xDayVwc3fXeXNzBGa9W4NmynFTc+hqR1dsKscjo0VDUQdP3j/BGNwBAABaExc+UFHYWvlbQVTdR2hL7lbhWX1U8ExUTWhQxElgMewqfDiHPxpNaFnOXPJbpFPfTEpQjk/DR2ZDaETFTb5gWW8XeaV79nfYbOlXs0q0TvdPWktzOZQPdwAAAAAA1BatR09kf3OJePJ1HXBtbJNsM2kRYO9VkVPeVnZekl/2X8JeBFsAVnpVYFxjaUlxjXT/cbBrK2MnYhVsVnVXd95xMGF4PTMSDwEAAF8lvzOMOjNEL1OkWnNWxVFtRG4ywD2GT0dd9GSJaEV
[truncated: 54,991 more chars]
