# Supplementary material for: Automated imaging and identification of proteoforms directly from ovarian cancer tissue
Source: Nat Commun. 2023 Oct 14;14:6478. doi: 10.1038/s41467-023-42208-3 (PMC10576781; doi:10.1038/s41467-023-42208-3)
Supplement: Supplementary file 6 — Supplementary Data 2 [file 41467_2023_42208_MOESM6_ESM.zip › Supplementary Data 2/15 28 22853.tdValidate]

<?xml version="1.0"?>
<pvsDataSet xmlns:xsi="http://www.w3.org/2001/XMLSchema-instance" xmlns:xsd="http://www.w3.org/2001/XMLSchema" version="1" xmlns="http://www.topdownproteomics.org/ms/pvml">
  <cvList count="2">
    <cv id="MS" fullName="Proteomics Standards Initiative Mass Spectrometry Ontology" version="1.18.1" URI="http://psidev.cvs.sourceforge.net/*checkout*/psidev/psi/psi-ms/mzML/controlledVocabulary/psi-ms.obo" xmlns="http://psi.hupo.org/ms/mzml" />
    <cv id="UO" fullName="Unit Ontology" version="1.20" URI="http://obo.cvs.sourceforge.net/*checkout*/obo/obo/ontology/phenotype/unit.obo" xmlns="http://psi.hupo.org/ms/mzml" />
  </cvList>
  <metadata>
    <contact>
      <guid>00000000-0000-0000-0000-000000000000</guid>
      <name />
      <organization />
      <address />
      <URL />
      <email />
    </contact>
    <sampleProcessing>
      <fixedModificationList />
    </sampleProcessing>
    <parameters>
      <userParam name="RecentFilePaths" value="" xmlns="http://psi.hupo.org/ms/mzml" />
      <userParam name="ShowPrecursorIsotopicFits" value="True" xmlns="http://psi.hupo.org/ms/mzml" />
      <userParam name="UseAveragine" value="False" xmlns="http://psi.hupo.org/ms/mzml" />
      <userParam name="PrecursorMercury7Limit" value="0.0001" xmlns="http://psi.hupo.org/ms/mzml" />
      <userParam name="Address" value="" xmlns="http://psi.hupo.org/ms/mzml" />
      <userParam name="ShowFragmentationSpectraAnnotations" value="True" xmlns="http://psi.hupo.org/ms/mzml" />
      <userParam name="FDRCounts" value="1000" xmlns="http://psi.hupo.org/ms/mzml" />
      <userParam name="InstrumentModel" value="" xmlns="http://psi.hupo.org/ms/mzml" />
      <userParam name="Email" value="" xmlns="http://psi.hupo.org/ms/mzml" />
      <userParam name="MinimumInternalFragmentScore" value="0.7" xmlns="http://psi.hupo.org/ms/mzml" />
      <userParam name="ShowPrecursorColorPeaks" value="False" xmlns="http://psi.hupo.org/ms/mzml" />
      <userParam name="FragmentMapColorScheme" value="Ion Type" xmlns="http://psi.hupo.org/ms/mzml" />
      <userParam name="DistributionGenerator" value="0" xmlns="http://psi.hupo.org/ms/mzml" />
      <userParam name="ThrashNoiseWindow" value="1000" xmlns="http://psi.hupo.org/ms/mzml" />
      <userParam name="PrecursorMinimumCharge" value="1" xmlns="http://psi.hupo.org/ms/mzml" />
      <userParam name="FragmentIntensityClusterTolerance" value="0.5" xmlns="http://psi.hupo.org/ms/mzml" />
      <userParam name="PrecursorSignalToNoiseCutoff" value="1" xmlns="http://psi.hupo.org/ms/mzml" />
      <userParam name="Url" value="" xmlns="http://psi.hupo.org/ms/mzml" />
      <userParam name="SignalToNoiseCutoff" value="1" xmlns="http://psi.hupo.org/ms/mzml" />
      <userParam name="Organization" value="" xmlns="http://psi.hupo.org/ms/mzml" />
      <userParam name="ShowFragmentationIsotopicFits" value="True" xmlns="http://psi.hupo.org/ms/mzml" />
      <userParam name="IsotopicallyResolvedPrecursor" value="True" xmlns="http://psi.hupo.org/ms/mzml" />
      <userParam name="Left" value="126" xmlns="http://psi.hupo.org/ms/mzml" />
      <userParam name="ShowPrecursorSpectraAnnotations" value="True" xmlns="http://psi.hupo.org/ms/mzml" />
      <userParam name="MinimumCharge" value="1" xmlns="http://psi.hupo.org/ms/mzml" />
      <userParam name="ShowProteoformColorGraphicalFragmentMap" value="True" xmlns="http://psi.hupo.org/ms/mzml" />
      <userParam name="ShowFragmentationColorPeaks" value="False" xmlns="http://psi.hupo.org/ms/mzml" />
      <userParam name="PrecursorIntensityClusterTolerance" value="0.5" xmlns="http://psi.hupo.org/ms/mzml" />
      <userParam name="FragmentationSubPpmTolerance" value="3" xmlns="http://psi.hupo.org/ms/mzml" />
      <userParam name="I2MSMode" value="False" xmlns="http://psi.hupo.org/ms/mzml" />
      <userParam name="MinimumFragmentSize" value="2" xmlns="http://psi.hupo.org/ms/mzml" />
      <userParam name="ThrashNoiseRecalc" value="1000" xmlns="http://psi.hupo.org/ms/mzml" />
      <userParam name="UserName" value="" xmlns="http://psi.hupo.org/ms/mzml" />
      <userParam name="Height" value="949.3333333333333" xmlns="http://psi.hupo.org/ms/mzml" />
      <userParam name="Top" value="28" xmlns="http://psi.hupo.org/ms/mzml" />
      <userParam name="PrecursorMaxPpmTolerance" value="5" xmlns="http://psi.hupo.org/ms/mzml" />
      <userParam name="UseShapeValidator" value="True" xmlns="http://psi.hupo.org/ms/mzml" />
      <userParam name="Guid" value="00000000-0000-0000-0000-000000000000" xmlns="http://psi.hupo.org/ms/mzml" />
      <userParam name="SharedIsotopeColor" value="Black" xmlns="http://psi.hupo.org/ms/mzml" />
      <userParam name="Width" value="1678.6666666666665" xmlns="http://psi.hupo.org/ms/mzml" />
      <userParam name="MaximumCharge" value="1" xmlns="http://psi.hupo.org/ms/mzml" />
      <userParam name="PrecursorMinimumRequiredScore" value="0.1" xmlns="http://psi.hupo.org/ms/mzml" />
      <userParam name="InstrumentManufacturer" value="" xmlns="http://psi.hupo.org/ms/mzml" />
      <userParam name="TerminalFragmentGradient" value="False" xmlns="http://psi.hupo.org/ms/mzml" />
      <userParam name="PrecursorSubPpmTolerance" value="3" xmlns="http://psi.hupo.org/ms/mzml" />
      <userParam name="PlotNoisePeaks" value="False" xmlns="http://psi.hupo.org/ms/mzml" />
      <userParam name="AminoAcidsPerRow" value="25" xmlns="http://psi.hupo.org/ms/mzml" />
      <userParam name="ShowInternalFragmentFlags" value="False" xmlns="http://psi.hupo.org/ms/mzml" />
      <userParam name="FragmentationMaxPpmTolerance" value="5" xmlns="http://psi.hupo.org/ms/mzml" />
      <userParam name="Mercury7Limit" value="0.0001" xmlns="http://psi.hupo.org/ms/mzml" />
      <userParam name="PrecursorMaximumCharge" value="1" xmlns="http://psi.hupo.org/ms/mzml" />
      <userParam name="UseSimpleValidator" value="False" xmlns="http://psi.hupo.org/ms/mzml" />
      <userParam name="IncludeInternalFragments" value="False" xmlns="http://psi.hupo.org/ms/mzml" />
      <userParam name="UseTHRASHnoiseCalc" value="False" xmlns="http://psi.hupo.org/ms/mzml" />
      <userParam name="HighlightSelectedIon" value="True" xmlns="http://psi.hupo.org/ms/mzml" />
      <userParam name="MinimumRequiredScore" value="0.25" xmlns="http://psi.hupo.org/ms/mzml" />
    </parameters>
  </metadata>
  <experimentList>
    <experiment id="1">
      <observationList>
        <observation>
          <sourceFile id="SF0" name="20220415_APOLLO#D1-7_4ums_testline_01_25targets_01_ProfilePlus1_953.2077026367188.mzml" location="X:\Projects\2021 Su - nanoDESI\PiMS2\APOLLO_Ovary\D1\APOLLO_#D1-7 (I2MS2 only)\line_01\i2ms files">
            <cvParam cvRef="MS" accession="MS:1000563" name="Thermo RAW file" xmlns="http://psi.hupo.org/ms/mzml" />
            <cvParam cvRef="MS" accession="MS:1000568" value="none" name="MD5" xmlns="http://psi.hupo.org/ms/mzml" />
            <cvParam cvRef="MS" accession="MS:1000768" name="Thermo nativeID format" xmlns="http://psi.hupo.org/ms/mzml" />
          </sourceFile>
          <calibrationOffset value="0" type="ppm" />
          <scanRangeText>1</scanRangeText>
          <spectrum id="scan=0" index="0" defaultArrayLength="0">
            <cvParam cvRef="MS" accession="MS:1000511" value="2" name="ms level" xmlns="http://psi.hupo.org/ms/mzml" />
            <cvParam cvRef="MS" accession="MS:1000128" name="profile spectrum" xmlns="http://psi.hupo.org/ms/mzml" />
            <scanList count="1" xmlns="http://psi.hupo.org/ms/mzml">
              <cvParam cvRef="MS" accession="MS:1000571" name="sum of spectra" />
              <scan>
                <cvParam cvRef="MS" accession="MS:1000016" value="1" name="scan start time" />
              </scan>
            </scanList>
            <precursorList count="1" xmlns="http://psi.hupo.org/ms/mzml">
              <precursor>
                <activation>
                  <cvParam cvRef="MS" accession="MS:1000422" name="high-energy collision-induced dissociation" />
                  <cvParam cvRef="MS" accession="MS:1000045" value="25" name="collision energy" />
                </activation>
              </precursor>
            </precursorList>
            <binaryDataArrayList count="5" xmlns="http://psi.hupo.org/ms/mzml">
              <binaryDataArray encodedLength="468092">
                <cvParam cvRef="MS" accession="MS:1000523" value="" name="64-bit float" />
                <cvParam cvRef="MS" accession="MS:1002312" value="" name="MS-Numpress linear prediction compression" />
                <cvParam cvRef="MS" accession="MS:1000514" value="" name="m/z array" unitAccession="MS:1000040" unitName="m/z" unitCvRef="MS" />
                <binary>QNdvwAAAAACwvUgEkL9IBIPHJBtI2+iCjBMnqD7NiIJxf8ap6AOYhPVFwauoiIJXBrGrj5ToiCMxcBrc6P6ITtW8IqSIg5wXi3PoeIhPNlwcmoiE7zvCDEiP9BglwI2oiE7zvCDEiC1aJCo6Xb2Ig2tLO5S0xxiEBkXPm6cYgu3Zs6IiZMiINPgkvAfbiIT5BcFvqIg58MK3Dz2I/3FAglwI2oj/QWRcCrqI/3FAglwI2oj/cUCgXAb6iIPtAssi/TiIO3nBtYY+iIThK8LtSIhOErwu1IiIK7uJGkRHbnGIhAoFwG+v9xiIQM5MBBuP9xiIhPclwY2oiDY9o7rCXIiE9UXBq6iDcDGbn85oiIPRsRs+TuiIT1RcGrqIg8hYe0eniIgxmHW/Z4qIg6zbe2MkiIiE9yXBjaiIT1RcGrqIiE9yXBjaiIhOErwu1IiIOJTiuGsdiINNdUvCiriIT1RcGrqIiDoDKLb814iCnnBBpxj76IhPVFwauoiDnVkrcqbYiDuFh7V6eIiDZbo7qkXIiE9UXBq6iIT1RcGrqIhOErwu1IiIN/7uuQERiIg+XryyoUOP9xMjM1vszKiIhPVFwauoiE9yXBjaiIPJ1htGKeiIgjepAa2Fb+iIg5UWK3rp2IhPclwY2oiDDJu7BGRIiDhZ0rimLYiE4SvC7UiIg7H8G14D6IhPVFwauoiE1Z/DpgiIPDNxtMyOiIPFFxtK6OiIg8nWG0Yp6IgwJLuw60SIhPGFweeoiDjLyLg0N4iIO5ixtWdOiIhOErwu1IiE9yXBjaiIgwybuwRkSIhPVFwauoiDG1hb9KeoiITbXcNKKIiE4wvCz0iIg4Q9i4vCeIiE4SvC7UiIg7HtG14S6Ig5UHK3r42IiE9UXBq6iIiIT75MFBuIiE5erCoViIiIPH9htICeiIT/aMEJeIg6GhK25e2IhPkjwW3IiIOSxot9OXiIg12iS7JduP9xNTYUu8nriIT3JcGNqIiE8YXB56iIhPnXwWKIiD7hdrIeiYiE5erCoViIgxO6W/xFr/cYhADhwALoiIQCss/U1xiIT16sGhX/cYgxRnu/uYSIiE4TrC7FiIhQpdBqiIO3qxtYVOiIiDVg2bufJoiE+bnBZGj/cVAP0AGIiINH5EvIG7iIPqKmsl1ZiIhPc0wYy4iDta0bWlLoiIT75MFBuIiIOzrxtcUOiIhPkUwW64iIT59cFgqIiDRRRLyuu4iIT1Y8GpyIhAaBwKfoiDzmF7QZ6IiITjC8LPSIg3UVO5rqyIiE8zjBzHiINLs0vETLiIhPvkwUG4iIg1Qem7vhaIiCEhBxr9746IiIT3JcGNqIiIg9/QGzAv6IiDExVb/OqoiIQA4cAC6IiIT3JcGNqIiE9yXBjaiIhOXqwqFYiIT5BcFvqIiE/cTBI7iIgwdNWwmyqIiDFfRb+guoiIM0O6vbxFiIhPvkwUG4iIiIT3JcGNqIiDMdtL3iS4iIT75MFBuIiDy8UbRDroiIg27Xm6EoaIiE9yXBjaiIiIiIiE9VTBqriIiIiIiD2yAbNN/oiIT75MFBuIiIiE9yXBjaiIhPkFwW+oiIPH2BtIJ+iIg8VEG0q76IiE+QXBb6iIhOmbwmZIiIhPvkwUG4iIhPclwY2oiIT1RcGrqIiDS3dLxIi4iIiE/cTBI7iIg9rtazUSmIiE+QXBb6iIiIT5BcFvqIiIT75MFBuIiIT3JcGNqIiIT3JcGNqIiE+QXBb6iIiE4SvC7UiIg3NiO5ydyIiITzZcHJqIiE9yXBjaiIhPGyweTYiIQGgcCn6IiE5+jCgXiIhApBwGvoiIg5nGK3Y52IiDd8c7mDjIiIOVFit66diIg8fnG0gY6IiE9UXBq6iIg1B8m7+DaIiE82XByaiIhOErwu1IiIT9psElmIiE9UXBq6iIhPVjwanIiIMHTVsJsqiIhQw9BMiIiE9yXBjaiIhPkFwW+oiIiE/cTBI7iIiIT5BcFvqIiIhP3EwSO4iIiIT9xMEjuIiIhPclwY2oiITjC8LPSIiE5erCoViIg1k+O7bByIiE7VvCKkiIhPVFwauoiIT/pMEFuIiIiIhPkFwW+oiIT5BcFvqIiIg1dPO7iwyIiDg64rjFHYiITl6sKhWIiE9UXBq6iIiE8ZTB5riIiIiIhP+kwQW4iIiIT/pMEFuIiIhPkFwW+oiIiE++TBQbiIiIT9xMEjuIiIiE++TBQbiIiITzZcHJqIiDn0grcLfYiIhPvkwUG4iDcvKbnQ1oiIObiCt0d9iIiE+QXBb6iIhOMLws9IiIT5BcFvqIiIT3JcGNqIiDZ+U7qBrIiIhPf3wYCIiIhPsSwU7YiIOjRStsutiIhOXqwqFYiIiIT75MFBuIiE+QXBb6iIiE9UXBq6iIiE58rCg1iIiDoaErbl7YiIPTkRs8buiIiE9yXBjaiIiE+wPBT8iIhApBwGvoiIhPvkwUG4iIiE+QXBb6iIiE9UXBq6iIiIiE9WPBqciIiE4+zCwTiIhP3TwSLIiITvO8IMSIiITnysKDWIiE4wvCz0iIiDYQo7rvXIiITxlMHmuIiITxhcHnqIiIT75MFBuIiIiECGHPeecYiEArLA5NiIiIhPN0wci4iIiIiIQMIcBN6P9xhAwDwE/IiIiE/6TBBbiIiIiE/6TBBbiIiIiE++TBQbiIiIhP+kwQW4iIiIhPvkwUG4iIg9OgGzxf6IiDV147uKHIiIPbAhs0/eiIiD0bEbPk7oiIiDhY4rinHYiIT1RcGrqIiDvAl7U/aIiIiIhP3EwSO4iIiIhPGUwea4iIiE+QXBb6iIiE+QXBb6iIiIiE/6TBBbiIiIT9xMEjuIiIT1RcGrqIiIiIiIiE4UnC62iIiDu2sbVJToiIiIO5ixtWdOiIiDfYU7knrIiIiIhPclwY2oiIg8MoG0zX6IiE++TBQbiIiIhP3EwSO4iIiE5erCoViIiE9yXBjaiIiDpWErap7YiIg4d9K4iC2IiD2xEbNO7oiIhPvkwUG4iIhPkFwW+oiIiIT9xMEjuIiIiE9yXBjaiIiE/cTBI7iIiIhPkUwW64iIhPkFwW+oiIiIiIiITl6sKhWIiIOz6xtcFOiIiIPRwBs+P+iIiE/9HBAuiIhAC0wAW/9xiIT1CcGvaIiE7zvCDEiIiE/QHBL+iIiE+QXBb6iIhOWfwqYIiIhP+zwQTIiIhO1Mwis4iIT5BcFvqIiE0d/D4giIiE82XByaiIg4O9K4xC2IiITl6sKhWIiE4SvC7UiIiIiIPbERs07uiIiE+/PBQMiIhQLdDiiIhO1bwipIiI/0GgXAb6iIj/PxwBsuP+iIj/QWRcCrqI/3FQpdBqiIiE+QXBb6iIiDtY8bWnDoiIg9/QGzAv6IiIO5fBtWg+iIiDReZLyhm4iI/z/fAbIg/oj/cYQKI8BtyIiIT3JcGNqIiIT5BcFvqIiIiE+SPBbciIiE+QXBb6iIiE++TBQbiIiECkHAa+iIiD0cAbPj/oiIg390O5CLyIiDcXM7nozIiIhP3EwSO4iIhPclwY2oiIPBSBtOt+iP9xhPXqwaFYj/cYTzC8HPSP9xg+sRGxTu5xiIg12TS7JsuIiIPRwBs+P+iIiE5erCoViIiDI1Fb7K6oiIhPclwY2oiIiIT1RcGrqIiE83TByLiIiIiIiIThOsLsWIiIhPkFwW+oiIhOfKwoNYiIiE65nCRmiIiFBL0MSIiE++TBQbiIiIT1Y8GpyIiIiE+QXBb6iIhNeOw4cYiIhPVFwauoiIhO0uwi0YiIhPvkwUG4iIhOXqwqFYiIg+aIayl3mIiIUKXQaoiIT5BcFvqIiIT3JcGNqIiINnmjuYZccYiIQM5MBBv/cYiDJwJb6P2oiIOZmSt2ZtiIhOfKwoNYiIhPclwY2oiIObait0ldiIiD10IbOL3oj/cYQKBcBvqI/3GDr1crYKjYiIg9ZqazmVmIiINBRUvOuriIiDISZb7tmoiI/0GCXAjaiI/0GhTAbriIiIT3JcGNqIiITpqsJlWIiIg9/QGzAv6IiITZjMNnOIiE+QXBb6iIhPclwY2oiIiIT9xMEjuIiIhPkFwW+oiIhAwDwE/IiIiE/6TBBbiIiIiIhPkFwW+oiIhPclwY2oiIhPvkwUG4iIhPvkwUG4iIiE/bXBJKiIj/PDgStcftiIiE/QHBL+iIhQadCmiIhA7xwCDoiIiE+xLBTtiIiEAsHA4+iIiIiIPXYBs4n+iIiIiIhP3EwSO4iIhP3EwSO4iIhPclwY2oiIiE++TBQbiIiIT5BcFvqIiIT7IcFN6IiECiPAbciIiE58rCg1iIiIiITxlMHmuIiIiITxlMHmuIiIiIiI/3GEDtPAIsiIiIT/pMEFuIiIiIiE8ZTB5riIiIiE++TBQbiIiIhP3EwSO4iIiIhP+kwQW4iIiIT75MFBuIiIiE/6TBBbiIiIiIT9xMEjuIiIiIj/QAS8EMSP9xiDzysbQNToiIhOMLws9IiIhPkFwW+oiIhPclwY2oiIhPkFwW+oiIiE++TBQbiIiIT908EiyIiIUMPQTIiIiE++TBQbiIiIiIT/pMEFuIiITxlMHmuIiE+9XBQqiIiDRUFLyr64iIT36MGBeIiITnB8KPiIiIQKI8BtyIiIX/7RAYiIhP9owQl4iIhP21wSSoiIhO8swQ03GIiDrXcrYojYiIhOmbwWZHGIiE98rBg1/3GIg8MKG0z16IiIO/KxtQ1OiIhPvkwUG4iIiE62zCSTiIiE/cTBI7iIiIhP93wAiHGIhPGFweeoiIhAKUwOa/9xiIiE6ZvCZkiIhAKywOTYiIPH9htICeiIiE++TBQbiIiE++TBQbiIiIT/lcEGqIiITpqsJlWIiIiE4WfC6YiIhPvGwUOYiIhQh9CIiIiE70rCC1iIiE+QXBb6iIiE207DSxiIiIhPU2wayYiIhAShwMXoiIhP/CwQPYiIiE5erCoViIg5FlK36a2IiIhPVFwauoiIg613K2KI2P9xiE8wvBz0/3GIQMA8BPyIiIT1RcGrqIiIQMIc895xiIiEDuLAIdiIiFAt0OKI/3GIiE98rBg1/3GIhAoFwG+v9xiIUC3Q4oiIhASDz7fHGIiIhOfKwoNYiIg/eAyxh/OIiIT5BcFvqIiITlvcKkKIiIOfOStwxtiIiE5erCoViIiE9TbBrJiIiE3UzDKziIiDix8rhODYiIhOuKwkdYiIhOl9wmgoiIg4ELK4702IiIThK8LtSIiIPBZhtOmeiIg7OQK1xv2IiIiE67fCRIiIiDcyY7nNnIiIhNedw4YoiIg4s9K4TC2IiIg7PcG1wj6IiITl6sKhWIiIg9WAGzp/6IiIOtpCtiW9iIiE2W7DaRiIiDtZ4bWmHoiIhPkFwW+oiIg3MmO5zZyIiIiP9AjKwYNYiIg7W8G1pD6Ij/cYiIg8fJG0g26IiITpyMJjeIiIT1RcGrqIiIOthitiedj/cYhAglwI2v9xiIQEocDF6IiIhPvzwUDIiIiE9SfBrYiIiE9UXBq6iIhNedw4YoiIg9vFGzQ66P9xiD4cAbLj/o/3GIT7isFHWIiP9xQKBcBvqIj/cYPXURs4ruiIiIiIhPvkwUG4iIiD2yAbNN/oiIiIhP3EwSO4iIiIPBORtOxuiIiE9yXBjaiIiECGHAieiP9xhAglwI2o/3GIhAzkwEG4/3GIiIiIhP+kwQW4iIhAR0wMi4j/cYiIiDz3YbQInoiIiE++TBQbiIiEChTAbriIiIT3JcGNqIiP9xg8l8G0aD6I/3GIg9FmGz6Z6I/3GFAP0AGIiIT75MFBuIiIThHMLuOIiIM/zUvQMriIiDl/UreArYiIg09zS8CMuIiIhPvkwUG4iIiIT5BcFvqIiIiE/cTBI7iIiIOz6xtcFOiIiD39AbMC/oiIhPkFwW+oiIhOfKwoNYiIhPU2wayYiIiITzdMHIuIiIiIhOXqwqFYiIhPvkwUG4iIhNWfw6YIiIhPvkwUG4iIiIiIiD3QAbMv/oiIhPvkwUG4iIhP3EwSO4iIhPVFwauoiIhAKUwOa/9xiIQO08AiyIiE81bByp/3GIg8EbG07k6IiIT3JcGNqIiIPHQhtIveiIiEBoHAp+iIiIUGnQpoiIiE+QXBb6iIiE+yHBTeiIiIT9xMEjuIiIiE9yXBjaiIiE5erCoViIiDwwobTPXoiIiDu4kbVHboiIhPNlwcmoiIhP15wChnGIiIhPkFwW+oiIiE+QXBb6iIiIQA0sAD2IiIUGnQpoj/cYiIiIQMEsBO2IiIiIhPHBwePoiIiIQINMCMv/cYiIQKBc9fpxiIiIiITtasIpWIiIhAwhwE3oiIiE147DhxiIiEDBLATtiIiE+7fBRI/3GIiECjLAbNiIiIiIiIT5MsFs2IiIT398GAiIiIPN0htCLeiIiE7yzCDTiIiITjGsLOWIiITre8JISIiIhP3EwSO4iIhPvVwUKoiIhAhSwIrYiI/3GIQM5MBBuI/3GITvO8IMSIiIiEDvHAIOiIiIT3UsGK2IiINRY0u+nLiIiIN1JDua28iIiDtQgbWvfoiIiFAP0AGIiITdH8MuCIiIhPNHwcuIiIiE7zvCDEiIiE9yXBjaiIiD6JVrJ2qYiIiE/6TBBbiIiIiIT55sFhmIiIhP3iwSHYiIiITnysKDWIiIiDyeUbRhroiIg8UXG0ro6IiIT/aMEJeIiITzocHF6IiIiIiIiIhPvkwUG4iIhApBwGvoiIiITjKcLNaIiIOxGxte5OiIiIObeSt0htiIiE70rCC1iIiE4wvCz0iIiDvysbUNToiIg+sgGyTf7/cYiE/abBJZiIiIT/pMEFuIiIhPGUwea4iIiIgz3tS9ISuIiIiIiIiIg78NG1Dy6P9xiE98rBg1iP9xg4/PK4Aw2IiIT5FMFuuIiIiE/6TBBbiIiIiD0YQbPnvoiIiDDwlbAfaoiIiD2SIbNt3oiIhPdDwYvIiIiE+QXBb6iIiIhOfKwoNYiIiE++TBQbiIiIiIiIg6cyK2jN2IiIhP3EwSO4iIiE9UXBq6iIiE82XByaiIiEArLA5Nj/cYiFAt0OKIiITjGsLOWIiIhOHuwuEYiIhf/tEBiIiIUIfQiIiIhAoywGzYiIhPWBwafoiIhPGUwea4iIiIiE9VTBqriIiIg6VDK2q82IiIOnQStovtiIiFCl0GqIiIhPNlwcmoiIiE+SPBbciIiFBp0KaIiIiE90PBi8iIiIhP3EwSO4iIiE++TBQbiIiITjC8LPSIiIhPvkwUG4iIhOPdwsIoiIiE207DSxiIiDz3YbQInoiIiE/cTBI7iIiIg4/PK4Aw2IiIiIT3JcGNqIiIOLPSuEwtiIiDzZYbQmnoiIhPkFwW+oiIhPkjwW3IiIiFBL0MSIiIhP3EwSO4iIg3cEO5j7yIiIT788FAyIiIiIiIiIiE/7PBBMiIiIUKXQaoiIg8n0G0YL6IiIg8e6G0hF6P9xiIT5qsFlWI/3GIQKBcBvqP9xiIN1yTuaNs/3GIiDtY8bWnDoiIiD3fAbMg/oiIhP+GwQeYiIiE16zDhTiIiITre8JISIiIhPkFwW+oiIiIiIPDVRtMquiIiE/cTBI7iIiIUA/QAYiIhPVFwauoiIg6sBK2T+2IiIiD02QbPJvoj/cYhOH9wuAoiIiE9wfBj4iIiIT75MFBuIiITn2cKCaIiIhP3xwSDoiIiECFLAitiIiIT/0cEC6IiIQA4cAC6IiIiIhNs/w0wIiIiIiIiIT94sEh2IiIiITn2cKCaIiIiIiIiEDCHATeiIiIT98cEg6IiIPLthtESeiIiIT/pMEFuIiIiIPZBBs2++iIiIOZ5Ct2G9iIiIT1NsGsmIiITxo8HlyIiITzZcHJqIiIT59cFgqIiIg8u2G0RJ6IiIQEocDF6IiI/0HBLATtiIiIT75MFBuIiIg1dPO7iwyIiIhPF2weiYiIg8GEG0576IiIT75MFBuIiIhPkFwW+oiIiE++TBQbiIiIOT2yt8JNiIj/QaQcBr6IiIhQLdDiiIiIT5I8FtyIiIiFBp0KaIiIhOmqwmVYiIhOUJwq9oiIiFAt0OKIiITjKcLNaIiIM7/kvUAbiIiIT98cEg6IiIhPkFwW+oiIiE63vCSEiIiFBL0MSIiIhQw9BMiI/3GECCXAjaj/cYhAR0wMi4iIiP9xiITvHcIOKIiIhP3EwSO4iIiEBnLAqNiI/3GE+8bBQ5iIiIiIiIiECjLAbNiP9xiECjLAbNiIiECGHAieiIiE/8LBA9iIiEDgHAL+iIiITxssHk2IiIiE/eLBIdiIiDbRw7ouPIiIiE4xrCzliIiFDh0C6IiIT5BcFvqIiIhO9owgl4iIhApBwGvoiIiE+wPBT8iIiIT5BcFvqIiIhO8Owg8YiIhNPsw8E4iIiINRcku+jbiIiITrqMJFeIiIiIT/pMEFuIiIhPvkwUG4iIiIT75MFBuIiIg9OgGzxf6IiIT1RcGrqIiIhPvzwUDIiIiFCl0GqIiIT/pMEFuIiIhOmqwmVYiIiIUOHQLoiIiE6X3CaCj/cYiE9/fBgIiIiE/dPBIsiIiITzVsHKmIiIg4G/K45A2IiIhQ4d8ecYiIQM5MBBv/cYiE8YXB56iIiDlcorejXYiIiE6arCZViIiE4VjC6niIiEDvHAIOiIiITzg8HHyIiIPToBs8X+iIiIiE++TBQbiIiITnysKDWIiIhOXqwqFYiIiD02QbPJvo/3GIhPmqwWVYj/cYTj7MLBOIiIhQpdBqiIiITf/sMAGIiIhQD9ABiIiIT788FAyIiIg81pG0KW6IiI/0HsTAI7iIiIThScLraIiIg2e4O6hHyIiIhO8swg04iIiFAP3/BxiIiIQMA8BPyIiIhPkFwW+oiIiE58rCg1iIiIT5BcFvqIiITT3cPCKIiIhPcWwY6YiIiECkHAa+iIiE9VTBqriIiIiIiIiE+yHBTeiIiIQO8cAg6IiIiITrt8JEiIiIhADhwALoiIiDy+MbRBzoiIiDx7obOEXnGIiIT9psElmIiIhOErwu1IiIiIPi5mstGZiIiIOnFCto69iIiITxlMHmuIiIhP3EwSO4iIiIiIhP+kwQW4iIiD2s9rNTCYiIiDy+MbRBzoiIiEDvHAIOiIiE8aPB5ciIiE+/PBQMiIiIT3JcGNqIiITzZcHJqIiIiIiIhOXqwqFYiIiIPfwRswPuiIiIiIT/pMEFuIiIhP3EwSO4iIiDrR4bYuHoiIiEAsHA4+iIiITzdMHIuIiIiECFLPetcYiIhAShwMXoiIiE9yXBjaiIiE/6TBBbiIiDpVIraq3YiIiIUC3Q4oiIiE1a7DpRiIiIiIiE8ZTB5riIiIiE8ZTB5riIiIhP+kwQW4iIiIiIhPVFwauoiIhPVUwaq4iIiDo3IrbI3YiIiD3fAbMg/oiIiE/8LBA9iIiIPRsRs+TuiIiIPRwBs+P+iIiIOxzxteMOj/cYiDx5wbOGPnGIiEDCHATeiIiIPFJhtK2eiIiE7R/BLgcYiIOpxitmOdiIiINj+DusB8iIiE07/DxAiIiIOvoitgXdiIiIhP+kwQW4iIiE++TBQbiIiITl+cKgaIiIiE6arCZViIiIiE83TByLiIiIiIiIT/pMEFuIiIiE8ZTB5riIiIN1MzuazMiIiIT398GAiIiITvWcIKaIiIhPNHwcuIj/cYhOPOwsMYiIhPkFwW+oiIiE6ZvCZkiIiITxssHk2IiIhPu3wUSIiIiE9yXBjaiIj/cTqbcrZkjYiIiE5erCoViIiIOpXhtmoeiIiIhOuZwkZoiIiE+QXBb6iIiIUEvQxIiIiITj+8LASIiIg9/QGzAv6IiIiE84PBx8iIiITn2cKCaIiIhPVFwauoiIiFAt0OKIiITvHcIOKI/3GIUA/QAYiIg9+yGzBN6IiIg8fYGzgn5xiIiE+4rBR1j/cYiD1yQbONvoiIhNd/w4gIiIiFBL0MSIiIT9xMEjuIiIhPkFwW+oiIiE84PBx8iIiIT1NsGsmIiIg6viK2Qd2IiITR38PiCIiIhPclwY2oiIiITvSsILWIiIiIhO9KwgtYiIiE9yXBjaiIiIT9xMEjuIiIPbERs07uiIiIT1VMGquIiIiE4SvC7UiIiIiIiE/7PBBMiIiFDD0EyIiIhPkUwW64iIiE+dfAYocYiIQA4cAC6IiIhO9owgl4iIiE8XbB6JiIiDwzcbTMjoiIiIT1NsGsmIiIhO15wihoiIiIiIiE8ZTB5riIiIT/pMEFuIiIiIT1RcGrqIiIiE4ynCzWiIiITj7MLBOIiIhPkFwW+oiIiE++TBQbiIiIT5I8FtyIiIiFAP0AGIiIg8UmG0rZ6IiIhOE6wuxYiIiIT5BcFvqIiIiIT75MFBuIiIiIT/pMEFuIiIiE/6TBBbiIiIT908EiyIiIiIiIiIiIT9xMEjuIiIhP+zwQTIiIiE/cTBI7iIiIOP3iuAIdiIiIiIiITxlMHmuIiIiIT/pMEFuIiIiE83TByLiIiITnysKDWIiIiIiIiIiE+/PBQMiIiIiIiIiIX5XRaoiIiEArLA5NiIiIg8FIG0636P9xiIN7pTuUWsiIiIiIhPGUwea4iIiIT9xMEjuIiIg2eLO6h0yIiIhO2XwiaIiIiIhP+kwQW4iIiE++TBQbiIiE++TBQbiIiIPJuBtGR+iIiIiIiIiE6bnCZGiIiIT75MFBuIiIiIT/wsED2IiIiFAt0OKIiIT3JcGNqIiIiIg9sgGzTf6IiIiIT9xMEjuIiIiFDh0C6IiIiE/7PBBMiIiIiIiIhPkFwW+oiIiE3S7DLRiIiIT3JcGNqIiIg7svG1TQ6IiIhOUJwq9oiIiIUEvQxIiIiITrisJHWIiIhPkFwW+oiIiE9WPBqciIiIUIfQiIiIiIT/s8EEyIiIiIiIiIhOFYwup4iIiE8WfB6YiIiIiIT5BcFvqIiIhPHBwePoiIiIiDyccbRjjoiIiEDCHATeiIiP8+VxGzqO6IiIhA7xwCDoiIiE++TBQbiIiIPBkxtObOiIiITvHcIOKIiIhOMaws5YiIiIiITpqsJlWIiIhOe7woRIiIiE/5XBBqiIiIhP+zwQTIiIiIiIhQadCmiIiIT5I8FtyIiIiIiIiIiE/dPBIsiIiIUOHQLoiIiITzg8HHyIiIiIiIiIiITzg8HHyIiIiIhQ4dAuiIiIhPGjweXIiIiIiIiIiIhPGjweXIiIiE9yXBjaiIiIiE/bXBJKiIiIiE8ZTB5riIiITlGMKueIiIiIT9xMEjuIiIg8E5G07G6IiIhP+kwQW4iIiIiE/6TBBbiIiIT75MFBuIiIiIXx3R4oiIiFBp0KaIiIhAShwMXoiIiE/6TBBbiIiIiDdyI7mN3IiIiE9VTBqriIiIiIiIT9xMEjuIiIiE63vCSEiIiIiIiIXzvRxIiIiEANLAA9iIiIhQD9/wcYiIiECiPAbciIiIhPN0wci4iIiE7VvCKkiIiIT3JcGNqIiIhOuKwkdYiIiIT/pMEFuIiIiIhOuKwkdYiIiIT75MFBuIiIiIiP89mLG0Z06IiIg7MKG1z16IiIhPkFwW+oiIiE+QXBb6iIiIg82HG0J46IiIg6kwK2bP2IiIhPvGwUOYiIiE66jCRXiIiIiIiIhQh9CIiIiIT5I8FtyIiIhQadCmiIiIiIT94sEh2IiIhQadCmiIiIiE++TBQbiIiITxlMHmuIiIiIiE/eLBIdiIiITrbMJJOIiIiE8bLB5NiIiIUEvQxIiIiIT/wsED2IiIhAShwMXoiIiIT5FMFuuIiIiIiIUIfQiIiIiFCl0Gr/cYiIQO08AiyIiIiE+wPBT8iIiIiIiIiIiIiIiIT/wsED2IiIiIiIiIiIiIiIj/QWVMCquIiIiE/6TBBbiIiIiIhPsDwU/IiIiIiIiIiIiIiIj/UWnQpoiIiIhApBwGvoiIiIiIiIiIiIiE90PBi8iIiIiIiIiIiIhPkjwW3IiIiIhQpdBqiIiIhPVjwanIiIiIiE/cTBI7iIiIUKXQaoiIiE8cHB4+iIiIUC3Q4oiIiIT5I8FtyIiIhQadCmiIiIT5BcFvqIiIhOfowoF4iIiIg8UIG0r36IiIiE/6TBBbiIiIT7xsFDmIiIj/cYiIiIhA4BwC/oiIiIUMPQTIiIiECkHPW+cYiIiFCl0GqIiIiIiIiE+wPBT8iIiIiIiIiIiE487Cwxj/cYiFCl0GqIiIhAKjwOXI/3GIgzVfS9qguIiIiE7zvCDEiIiIThdsLomIiIiEApTA5r/3GIiIg6fXK2go3/cYiIQGY8CpyIiIiDVVBLuq+4iIj/Qc5MBBuIiI/3FAzkwEG4iI/3GDyZobRmXoiIiIT75MFBuIiIiDeeM7lhzIiIiIUC3f0nGIiIhADSwAPYiIiIiIT/pMEFuIiIiITzg8HHyIiIiFDh0C6IiIiE/9HBAuiIiIUGnQpoiIiIiFDD0EyIiIiIhPshwU3oiIiIQMIcBN6IiIiE/6TBBbiIiIhPVywajYiIiECkHAa+iIiIiITzksHG2IiIiEBJLAxtiIiIhPODwcfIiIiFDD0EyIiIhPdDwYvIiIiIT1RcGrqIiIiE82XByaiIiIiIhPvzwUDIiIiE++TBQbiIiIiIiIThOsLsWIiIiIiE9yXBjaiIiIhPVUwaq4iIiDjf4rggHYiIiDs/obXAXoiIiITl6sKhWIiIiE/bXBJKiIiIiIiE/6TBBbiIiIT5BcFvqIiIhPclwY2oiIj/cUCiPAbciIiITpm8JmSIiIhPWBwafoiIiIQCo8DlyP9xiIT32cGCaIiIiIhOXqwqFYiIj/cT29QbNCvoiIiE57vChEiIiIiIj/cUDPPAQMiIiIhPHBwePoiIiE9RjBrniIiIhPN0wci4iIiE4SvC7UiIiIhPvkwUG4iIiE58rCg1iIiIOpTxtmsOiIiITtasIpWIiIiFAP0AGIiIhQLdDiiIiIOrPhtkweiIiIQGgcCn6IiIhPODwcfIiIiIUGnQpoiIiE8cHB4+iIiIhQLdDiiIiIiIiIiIT908EiyIiIiFDh0C6IiIiDz3YbQInoiIiIPPhRtAeuiIiIg7eNG1hy6IiIiDxWIbSp3oiIiDb907oCLIiIiE+QXBb6iIiIhP+kwQW4iIiIhO2Iwid4iIiFBp0KaIiIiE8aPB5ciIiIUKXQaoiIiE4SvC7UiIiIg8dCG0i96IiIQGY8CpyIiIhPGUwea4iIiITxlMHmuIiIiD0cAbPj/oiIiE8ZTB5riIiIiIiITl6sKhWIiIhP+zwQTIiIiIiIiIiIT75MFBuIiIiIhPGUwea4iIiIhPN0wci4iIiIiE/6TBBbiIiIhPVUwaq4iIiIT9xMEjuIiIiIiIiE8ZTB5riIiIiE/6TBBbiIiIiIT/pMEFuIiIg9lAGza/6IiIhPGUwea4iIiIiIiE++TBQbiIiIg78cG1Dj6IiIhPclwY2oiIiIj/cYiIQKFMBuuIiIhP+kwQW4iIiIiP9xiIQINMCMuIiIiE8ZTB5riIiIhPGUwea4iIiIiIhP3EwSO4iIiE+RTBbriIiIiIiIhPN0wci4iIiIiE85LBxtiIiIQKQcBr6IiIiITzksHG2IiIhAwhwE3oiIiE+wPBT8iIiIhP2XwSaI/3GIhAzkwEG4/3GIhPFnwemIiIiECFLAitiP9xiIhAKUwOa4iP9xiEBmPAqciIiIhPGUwea4iIiIUKXQaoiIj/cU99nBgmiIiIiE/cTBI7iIiIhPkFwW+oiIiIiE4TrC7FiIiIiIhfHdHiiIiIiIT7qMFFeIiIiE8ZTB5riIiIiIT1Y8GpyIiIiIiFDh0C6IiIj/cUCiPAbciIiIiE/cTBI7iIiIT75MFBuIiIiE5dvCokiIiITxlMHmuIiIiIhPkFwW+oiIiIT75MFBuIiIj/QSlMDmuIiIhPshwU3oiIiEDuLAIdiIiIj/cYiEAMPABMiIiIiIiP9xhAShwMXoiIiIiEBKHAxeiIiI/z7dIbMi3oiIiD29QbNCvv9xiIiEBmPAqciIiIiIX5XRaoiIiEAMPABMiIiIiP9BKUwOa4iIiIhPN0wci4iIiIiIT1VMGquIiIiIiI/0EpTA5riIiIiP9BKUwOa4iIiIj/cYQAtMAFuIiI/0HsTAI7iIiI/3GE8xrBzliIiIiI/3FAZjwKnIiIiIT9xMEjuIiIhPWBwafoiIiEBnLAqNiIiIhPvkwUG4iIiIhN09wywoiIiIT1+cCgZxiIiIiIhA4BwC/oiIiE9XLBqNiIiIiIQEdM+4txiIiITxZ8HpiIiIhPOSwcbYiIiIT75MFBuIiIiIiEDPPAQM/3GIiIT3JcGNqIiIiE81bBypiIiIUEvQxIiIiE4Q3C7yj/cYiIhAKywOTYiIiIQOAcAv7/cYiIQAtMAFuI/3GIUGnQpoiIiEBmPAqciP9xiIPfhRsweuiIiIhOmqwmVYiIiIhP+kwQW4iIiIT75MFBuIiIiE8ZTB5riIiIiIT1gcGn6IiIiE83TByLiIiIg920GzJL6Ij/cYhPE6wexYiIiIT5BcFvqIiI/3GIhP9KwQtYiIj/Qc5MBBuIiI/3FAKUwOa4iIiI/3FAzkwEG4iI/3E+WAGyp/6IiI/3FAC0wAW4iIiP86lOK3ax2I/3GIQAw8AEyIiIhfO9HEiIiIPRwBs+P+iIiIhAg0wIy4j/cYiE6z/CTAiIiIhPODwcfIiIiE9TbBrJiIiIhQad+WcYiIiFDD0EyIiIiE/abBJZiIiIhP21wSSoiIiITxo8HlyIiIiFCl0GqIiIiIiIj/cT7QAbIv/oiIiIPVgBs6f+iIiIhPGyweTYiIiEAsHA4+iIj/cYhAKUwOa4iIj/US3Q4oiIiDtY8bWnDoiIiITzg8HHyIiIiIhPGUwea4iIiFBp0KaIiIiIiF8d0eKIiIiEDuLAIdiIiIhP0BwS/oiIiE607CSxiIiIPHMxtIzOiIiIgzV9S9qCuIiIiE83TByLiIiIiIiITjKcLNaIiIgy9UW+CrqP9xiIPpQBsmv+iIj/cYiEDsTAI7iP9xiIiE8XbB6JiIiIhADSwAPYiP9xiEALTABbiIj/cVAt0OKIiIiIhP+kwQW4iIiIhPGUwea4iIiIiD2RMbNuzoiIiFDh0C6IiIj/cUALTABbiIiI/z4ZMbPmzoiIiIT75MFBuIiIhP3EwSO4iIiE+QXBb6iIiIPNhxtCeOiIiITtasIpWIiIiIhPN0wci4iIiE++TBQbiIiIg9NzGyyM5xiIiITv78IBCIiP9xiIiIhADDwATIiIiI/3GIiIiE6arCZViIiIiECDTAjLiP9xiIiIQKI8BtyIiIhO8swg04/3GIhA7TwCLIiIiIN97yuSENiIiIhNHfw+IIiIiIPDChtM9eiIiIT1NsGsmIiIhP+kwQW4iIiIj/QQtMAFuIiIiP9xiIQKI8BtyIiIiDpVIraq3YiIiD11EbOK7oiIhPGFweeoiI/3GITjzsLDGIiIiD3eEbMh7oiIiP9xhPvGwUOYiIiEArLA5NiIiIT5BcFvqIiI/3FA7EwCO4iIj/cUCgXAb6iI/3GIQM5MBBuI/3GIPtABsi/+iIiIg3njO5YcyIiI/3FA7TwCLIiIiIUKXQao/3GIhPmqwWVYj/cYiEDsTAI7iP9xiIQKBcBvr/cYiIPFCBtK9+iIiIhP+VwQaoiIiIO1nhtaYeiIiIiIhPGFweeo/3GIhP9KwQtYiIj/cYiIQEdMDIuIiP9xiIQClMDmuIiP9xiIhAKUwOa4iP9xiIiIQEdMDIuI/3GIiIQClMDmuI/3GIQEdMDIuIiIj/cYiIhA7TwCLIiIiIj/cYiIQGVMCquIiI/3FA7EwCO4iIj/cYQKBcBvqI/3GIg7VhK1qe2IiIiIT9xMEjuIiIiP9xiECDTAjLiIiIiP9BzkwEG4iIj/cYQINMCMuIiIiIj/cYQINMCMuIiIiE/fHBIOiIiIiIhPvkwUG4iIiEBJLPttcYiIiEDsTPE7cYiIiDwRsbTuToiIiIT/pMEFuIiIg7PcG1wj6IiIj/cYhQw9BMiIiIhP9ZwQpoiP9xiIiFCH0IiIiIhAhDwIvI/3GIhPmqwWVYj/cYiIiDfUk7krbI/3GIhQ4dAuiIiIQCo8DlyIj/cYiIMZaVv2lqiIiIhQ4dAuiIiITzocHF6IiIhPkFwW+oiIiIT5yMFjeIiIiE++TBQbiIiIhPlBwWvoiIiEDPPPMMcYiIiIiIOJPyuGwNiIiIiIiE8ZTB5riIiIhPkFwW+oiIiITl+cKgaIiIiIiIhPF2weiYiIiIiIiITn2cKCaIiIiE/dPBIsiIiIhPkUwW64iIiIiIhPkFwW+oiIiIT3JcGNqIiIiE4/vCwEiIiIhPshwU3oiIiIQA0sAD2IiIiE9yXBjaiIiI/0ELTABbiIiIhPkFwW+oiIj/cYiIiIQAw8AEyIiIiF+z0UyIiIiE9UXBq6iIiIhPuowUV4iIiIT9AcEv6IiIiEDuLAIdiIiIg7e6G1hF6IiIiDwUgbTrfoiI/3GIT7isFHWIiP9xg62kK2Jb2IiIiE+wPBT8iIiIhPNWwcqYiIiITlvcKkKIiIhOMLws9IiIiP9AQawc5YiIiIT75MFBuIiIiIiE/8LBA9iIiIiE+TLBbNiIiIiIhQpdBqiIiIiIiIiIQMIcBN6Ij/cYhPu3wUSIiIiE++TBQbiIiIhPvzwUDIiIiIiIiIiE83TByLiIiIhA7xwCDoiI/3GEDOTAQbiI/3GIPbths0Se/3GIiIQGcsCo2IiIhPnmwWGYiP9xiIQM88BAyIiIiE+/PBQMiIiIiIiIiDq+IrZB3Yj/cYiEBHTAyLiIiP9xT7xsFDmIiIiE3+/DAQiIiIhPVUwaq4iIiIiIiIThK8LtSIiIiE+QXBb6iIiIhPGUwea4iIiITpqsJlWIiIhNHfw+IIiIiIiIg9WAGzp/6IiIhAojwG3IiIj/cYiIQKFMBuuIiIiP9xhAR0wMi4iIiITpqsJlWIiIiDkXQrfovYiIiITpqsJlWIiIiE9VTBqriIiIiIhPvkwUG4iIiIiIPDNxtMyOiIiIg7t6G1SF6IiIhP3EwSO4iIiIQIQ8CLyIiIj/QQtMAFuIiIiD2TEbNs7o/3GIiFBp0KaIiIiE+cjBY3iI/3GIiIT7qMFFeIiIhP+GwQeYiP9xiIQKMsBs2IiIiEDCHATeiIiP9BZFwKuoj/cYiIQClMDmuIj/cYg6+iK2Bd2IiIiIiIQINM98txiIiIiIT/SsALVxiIiIhPuKwEdXGIiIhPFYwep4iIiITzdMHIuIiIiE59nCgmiIiIThK8LtSIiIhPGUwea4iIiIiIhP3iwSHYiIiIiIUKXQaoiIiIT5I8FtyIiIiIiE/6TBBbiIiIg9lAGza/6IiIiDpzIraM3YiIiEAMPP88cYiIiIUMPQTIiIiIT9xMEjuIiIiIQKI8Btz/cYiIUGnQpoiIiIQO4sAh2Ij/cYhPn1wWCoiIiIQKFM9etxiIiIUOHQLoiIiIiE7w7CDxiIiIiDsSobXtXoiIiIiIhPVUwaq4iIiIT75MFBuIiIiE83TByLiIiIhNd/w4gIiIiITlrsKlGI/3GIhAhhwInoiIiIhNeOw4cYiIiIQO8cAg6IiIiE9WPBqciIiIhQh9CIiIiIiIUGnQpoiI/3FAojwG3IiIiIiFBp0KaIj/cYiIQGcsCo2IiIiIiE093DwiiIiIg6kSK2bt2IiIiD2TEbNs7oiIiIhPvkwUG4iIiIQOAcAv6IiIiIT5MsFs2IiIiIiIhQLdDiiIiIiE0Q3D7yiIiIhOmqwmVYiIiIT/lcEGqIiIiIiE/6TBBbiIiIiEDAPPP8cYiIiFBL0MSIiIiIiIiITxssHk2IiIiE8YXB56iIiIUKXQaoiIiIT/pMEFuIiIiIiIiIiIT/wsED2IiIiE9yXBjaiIiIiIhP3EwSO4iIiIQGcsCo3/cYiIUGnQpoiIiIQMA8BPyI/3GIhQ4dAuiIiIhAhDwIvIiIj/cYUKXQaoiIiEBIPAx8iIj/cYT7xsFDmIiIiIiECjLAbNiIiI/0FKHAxeiIiITxo8HlyIiIiIiIiITTv8PECIiIiIiIhADSwAPYiIiP9xQMIcBN6IiIiE+RTBbriIiIiIiDl4wraHPXGIiIhOlfwmoIiIiIO1vBtaQ+iIiP9xQEocDF6IiIiEDBLATtiIiP9BDhwALoiIiITzOMHMeI/3GIhPMLwM9HGIiIg3uHO5R4yIiIiE/8LBA9iIiIhPc0wYy4iIiIiIiEDCHATeiIiIg9kiGzbd7/cYiIiEDgHAL+iIiIhASSwMbf9xiIiIiE9yXBjaiIiIhAzzwEDI/3GIiIiE++TBQbiIiIhP+kwQW4iIiITl6sKhWIiIiIiE83TByLiIiIiIiFCH0IiIiIiIiE/8LBA9iIiIiIhPGUwea4iIiIiITzdMHIuIiIiE/cTBI7iIiIiE6W7CaRiIiIiE1dvDokiIiIg8mLG0Z06IiP9xiIiIhPvkwUG4iIiIQINMCMuI/3GIiIiIhQadCmiIiIhAhSwIrYiP9xiIiIiIiFDD0EyIiIiEArLA5Nj/cYiIT5qsFlWP9xiIiIQAtMAFv/cYiIgy+BW+B+qIiIiD38EbMD7oiIiIiIPPhRtAeuiIiIhOfKwoNYiIiIiIiIhPGjweXIiIiIPdABsy/+iIiIUOHQLoiIiIQA0sAD2I/3GIhAwhwE3oiIiIT9l8EmiIiIiIj/cYiECkHAa+iIiIhApBwGvoiIiIhfHdHiiIiITh7sLhGIiIiIX3fRiIiIiEBmPAqciIiIiE6arCZViIiIThdsLomIiIiDtWErWp7Y/3GIiE/3fBCIiIiIiE/dPBIsiIiIiIT3JcGNqIiIiE8ZTB5riIiIhO15wihoiIiIiIiIiIT7A8FPyIiIiE9yXBjaiIiIiIiE/cTBI7iIiIhASSwMbYiIiIXzvRxIiIiIiIhPN0wci4iIiIhPGUwea4iIiIiIiE+/PBQMiIiIiIhPVUwaq4iIiIiIhAoUwG6/9xiIiIiDxRcbSujoiIiIhP3EwSO4iIiIONHSuC4tiIiIhP+kwQW4iIiIQClM/WtxiIiIiIO1jxtacOiIiIhAwhzz3nGIiIg7/uG1AR6IiIhQLdDiiIiIiDvysbUNToiIiITf78MBCIiIiIiIT7EsFO2IiIiE/6TBBbiIiIiIiFAP0AGIiIiIhPsDwU/IiIiIhPGUwea4iIiIPFJhtK2eiIiIg5UHK3r42IiIiE64rCR1iIiIg9vjGzQc6IiIiE3T3DLCiIiIg7W8G1pD6IiIiIT/pMEFuIiIiIT9ecEoaI/3GIiIQClMDmuI/3GIiEDOTAQb/3GIiIiIiIhPfowYF4iIiE2YzDZziIiIhOuKwkdYiIiIiIhPc0wYy4iIiIhPVFwauoiIiIT/lcEGqIiIiE82XByaiIiIg8f2G0gJ6IiIiIiIUIfQiIiIiP9xiE/YjBJ3iIiIhP/RwQLoiIiIT9xMEjuIiIiE/6TBBbiIiIiE/0rAC1cYiIiIT9l8EmiIiIiE+QXBb6iIiIiE5/fCgIiIiIiIhPN0wci4iIiIT75MFBuIiIiFBp0KaIiIiE+wPBT8iIiIhQS9DEiIiIhPOSwcbYiIiIiIiIUA/QAYiIiIT3UsGK2IiIiIiIUMPQTIiIiIhPdDwYvIiIiIiIiIiIhP3EwSO4iIiIiITxssHk2IiIiIiIhQpdBqiIiIiIQMIcBN6IiIhPlBwWvoiIiIUIfQiIiIiIhPdSwYrYiIiIhQD9ABiIiIiIT/wsED2IiIiIiIiIiIiIhP3iwSHYiIiIQMA8BPyIiIiIT9AcEv6IiIiITjGsLOWIiIiIiIiIQCssDk2IiIiI/3GIiIT59cFgqIiIiE9yXBjaiIiIiE84PBx8iIiIhQh9CIiIiIiE90PBi8iIiIiIhQS9DEiIiIhPvkwUG4iIiIiE9VTBqriIiIiIiDxRcbSujoiIiE+RTBbriIiIiE+/PBQMiIiIhQD9ABiIiIT7A8FPyIiIiE+QXBb6iIiIhP3EwSO4iIiIiE9VTBqriIiIiE6arCZViIiIiE5fnCoGiIiIg7mLG1Z06IiIiE493CwiiIiIiE/6TBBbiIiIiIOxSBtet+iIiIiIiIhP3EwSO4iIiITzdMHIuIiIhPuowUV4iIiITvhsIHmIiIhOMLws9IiIiIhP3EwSO4iIiDu00bVLLoiIiITxlMHmuIiIiIiE8ZTB5riIiIiE83TByLiIiIhPkFwW+oiIiIiIiIiIhPVjwanIiIiIhQh9CIiIiIiIiE86HBxeiIiIhQw9BMiIiIiE90PBi8iIiIhQpdBqiIiIhPVjwanIiIiIiE/cTBI7iIiIiIPTcxs8jOiIiIhPODwcfIiIiITVn8OmCIiIiIPXMxs4zOiIiIhPkywWzYiIiIiIiIiIT5BcFvqIiIhQw9BMiIiIhPsDwU/IiIiIiIhQ4dAuiIiIiE/bXBJKiIiIhPVywajYiIiIQKQcBr6IiIiP9BhSwIrYiIiIhAhhwInoiIj/cYQEksDG2IiIiEDgHAL+iIiP9xQEksDG2IiIiIT3UsGK2IiIiIUA/QAYiIiIiE91LBitiIiIiFAP0AGIiIiITzksHG2IiIiIiIiIiIiIiIiIiE+/PBQMiIiIhApBwGvoiIiIhPOSwcbYiIiIiIhPN0wci4iIiIiIT3UsGK2IiIiIQMIcBN6IiIiITlGMKueIiIiIiEDPPAQMj/cYiIiIiIiEDCHATeiIiIiEBKHAxe/3GIiIiIhALBwOPoiIiIT5MsFs2IiIiFBp0KaIiIiIQGcs+Y1xiIiIUC3Q4oiIiIiE9yXBjaiIiIhPN0wci4iIiIiE+RTBbriIiIiIiIhO9ZwgpoiIiIOx3hteIeiIiIiIT1gcGn6IiIiDzysbQNToiP9xiE/0rBC1iIiI/3FPnXwWKIiIiIhP93wQiIiIj/cYiE7w7CDxiIiIhNtOw0sYiIiIiE++TBQbiIiIiDt40bWHLoiIiIhPGjweXIiIiIiIiIiIhPkUwW64iIiIiIiIT/wsED2IiIiFCl0GqIiIiIiIUMPQTIiIiIT3YcGJ6IiIiFBL0MSIiIiIiFDh0C6IiIiE+UHBa+iIiIiIiIiIiIiIiIiFAP0AGIiIhPOSwcbYiIiIiIhQpdBqiIiIiITzksHG2IiIiIiIiFDh0C6IiIiIiIT/wsED2IiIiIhQw9BMiIiIiE86HBxeiIiIhPvkwUG4iIiIhQh9CIiIiIhP/CwQPYiIiIhPvkwUG4iIiIhO9KwgtYiIiIhP3EwSO4iIiIiIhPvkwUG4iIiIiE9VTBqriIiIiE/6TBBbiIiIiIhOfZwoJoiIiIiE/cTBI7iIiIiE8ZTB5riIiIiIQEg8DHyI/3GIiIiE9yXBjaiIiIiEAMPABMiI/3GIiIiIT/pMEFuIiIiD0bEbPk7oiIiIiIiIiE+QXBb6iIiIiEBoHAp+iIiP9xQKQcBr6IiIhASSwMbYiIj/cYhQS9DEiIiIiIiIiIiIhAhhwInoiIj/cYhA7EwCO4iP9xiIhALBwOPoiIiITbP8NMCIiIiE+8bBQ5iIiIhNtdw0ooiIiFDD0EyIiIiDs9wbXCPoiIiIhPvkwUG4iIiIhO9KwgtYiIiIhPvkwUG4iIiIThOsLsWIiIiIiIT9xMEjuIiIiE59nCgmiIiIiEDuLAIdiI/3GIQMIcBN6IiIiIiIiIhPVjwanIiIiIiIiE9VTBqriIiIiIiIUIfQiIiIiITxssHk2IiIiE83TByLiIiIiIiIiIiIiE++TBQbiIiIhPvkwUG4iIiITxlMHmuIiIiIiE9VTBqriIiIiE7zvCDEiIiIhPN0wci4iIiIiIhP3xwSDoiIiIhP93wQiIiIiIQKQcBr6P9xiIhAhhwInoiIiIiIiIiIiIhOu3wkSIiIiIUMPQTIiIiIhPGyweTYiIiIiFCH0IiIiIiIiIiIT75MFBuIiIiITzdMHIuIiIiIT1VMGquIiIiIT5I8FtyIiIiIiIiIiIiIiITzg8HHyIiIiIiE/6TBBbiIiIiE64rCR1iIiIhNd/w4gIiIiITnysKDWIiIiIiIiIiE83TByLiIiIiD12AbOJ/oiIiIhPVUwaq4iIiIiEBIPAx8/3GIiIUMPQTIiIiIg159m7GCaIiIiE/6TBBbiIiIhP+kwQW4iIiIhOfKwoNYiIiIiFAt0OKIiIiDG1hb9KeoiI/3E4+DO4B8yIiIj/cYiIiIiIhA7TwCLIj/cYiIiIiINjvDusQ8iIiIiE9zTBjLiIiIhNeOw4cYiIiIiIT1VMGquIiIiIN7tDuUS8iIiIiIiIQO8c8Q5xiIiIhAC0z/S3GIiIiIg708G1LD6IiIiDg64rjFHYiIiIiIhPGUwea4iIiIhPvVwUKoiIiIhP+kwQW4iIiIhPVUwaq4iIiIiIiIiE/7PBBMiIiIiE++TBQbiIiIiIhP+kwQW4iIiIhAaBwKfoiI/3GEDAPAT8iIiIg7P6G1wF6IiIiEDBLATtiI/3GIhAhhwInoiIiIiE5dvCokiIiIiE+SPBbciIiIiIiIiIiIUIfQiIiIiIhPsSwU7YiIiIiIhQS9DEiIiIiE9XLBqNiIiIiIiE83TByLiIiIiIiIT1NsGsmIiIiIT1Y8GpyIiIiFCH0IiIiIiE8cHB4+iIiIg8FXG06o6IiIiIO5mhtWZeiIiIiIT/pMEFuIiIiIPDRhtMueiIiIiIPd8BsyD+iIiIiFCH0IiIiIiIT5I8FtyIiIiIiIiIiE84PBx8iIiIiIiE9VTBqriIiIg9dRGziu6IiIiDbUk7orbIiIiIiE83TByLiIiIiIiIiIhPGjweXIiIiIiIiIiIiIT3UsGK2IiIiIiIiIhPvkwUG4iIiIiIiIiE/eLBIdiIiIiFBL0MSIiIiIT1csGo2IiIiE58rCg1iIiIhPN0wci4iIiIg7/9G1AC6IiIiITjGsLOWIiIiE/4bBB5iIiIiIiIT3NMGMuIiIiIiIhPVywajYiIiIiIiIiIiIiIiIhPkywWzYiIiIhPN0wci4iIiIhAShwMXoiIiIhOUJwq9oiIiIiIiIiIhPdDwYvIiIiIiIiIiIiIiIiIT/0cEC6IiIiIiIT59cFgqIiIiIiIiIhOvGwkOYiIiIhOe7woRIiIiIhPGUwea4iIiIUMPQTIiIiIiIiIiIiIhPvzwUDIiIiIiE8XbB6JiIiI/3FAojwG3IiIiIg7P6G1wF6IiIiE/6TBBbiIiIiD3QAbMv/oiIiIhOuKwkdYiIiIhPVUwaq4iIiIhQLdDiiIiIiE65nCRmiIiIiIiIiIPPZxtAmOiIiIg48MK4Dz2IiIiITf78MBCIiIiIT1VMGquIiIiIT/wsED2IiIiECkHAa+iIiIhPVywajYiIiIiIUGnQpoiIiIiIiIiIT/s8EEyIiIiITxhcHnqIiIiIiE/6TBBbiIiIiFAt0OKIiI/0FoHAp+iIiIiIQMEsBO2IiI/zn6E7gF7IiIiIhPN0wci4iIiIT75MFBuIiIiIT/s8EEyIiIiEBoHAp+iIiIiIj/cYiIhPvGwUOYiIiIQCssDk2P9xiIiE9SfBrYiIiIiECjLAbNj/cYiIhAaBwKfoiIiIiE4TrC7FiIiIiIiIiIUC3Q4oiIiP9xiEDCHATeiIiIiIiE7WrCKViIiIiE++TBQbiIiIiIiE+RTBbriIiIiIiEDCHATeiIiIhP3xwSDoiIiIiIT9xMEjuIiIiIhPf3wYCI/3GIiIPFyxtKNOiIj/cYhAC0wAW4iI/3GIOBczuOjMiIiP9xgyfjW+gcqIiIiE/6TBBbiIiIhP3TwSLIiIiIhP3EwSO4iIiIhQ4dAuiIiIhPkUwW64iIiIhPnmwWGYiIiIT7EsFO2IiIiIT55sFhmIiIiIiITrqMJFeIiIiIhPcHwY+IiIiITjGsLOWIiIiIiIiITr1cJCqIiIiIQKMsBs2IiIiIiIiIiE/dPBIsiIiIiIiIiFDD0Ez/cYiIg9GxGz5O6IiIiIiIT/pMEFuIiIiIOz6xtcFOiIiIiE9SfBrYiIiIhPvkwUG4iIiIT9xMEjuIiIiIiIiIg7XaG1ol6IiIiD3fAbMg/oiIiIOlnhtqYeiIiIhA7xwCDoiIiIQIYcCJ7/cYiIiIQClMDmv/cYiIg7WeG1ph6IiIiIT7A8FPyIiIiIiIT9xMEjuIiIiIT5yMFjeIiI/3GITl28KiSIiIiD3fAbMg/oiIiIg9GTGz5s6IiIiITbTsNLGIiIiIiE+RTBbriIiIiIiDkSkrftbYiIiIg90AGzL/6IiIiIhPc0wYy4iIiIhPVjwanIiIiIiIhP+kwQW4iIiIiIiIiIiIT1Y8GpyIiIiIg6VSK2qt2IiIiIOJbCuGk9iIiIhPclwY2oiIiIiE4xrCzliIiIiDpyMraNzYiIiIg3GRO55uyIiIiIiIUGnQpoiIiIT1Y8GpyIiIiEBKHAxeiIiIiIiIiF930YiIiIiIhAwSwE7YiIiIhO87wgxIiIiIiIiIT/s8EEyIiIiIiIiIiE66jCRXiIiIiIT5FMFuuIiIiIiIiIiIiFCH0IiIj/cYiEBHTAyLiIiP9xQCssDk2IiIiIiIiIiIiE4RzB7jcYiIiDu1wbVKPoiIiIg9czGzjM6IiIiIiIhP3TwSLIiIiIiIT75MFBuIiIiIiIiE8ZTB5riIiIiITxlMHmuIiIiIiIiIhP3TwSLIiIiIT9xMEjuIiIiIiIhP+kwQW4iIiIhPGyweTYiIiIhQh9CIiIiIiIiIT5MsFs2IiIiIiFBL0MSIiIiIiIiIT3NMGMuIiIiIThWMLqeIiIiIiIiIiIiIiE/eLBIdiIiIiIUEvQxIiIiIiE9YHBp+iIiIiE9TbBrJiIiIhN/+wwAYiIiIT1NsGsmIiIiIg3FzO56MyIiIiIhQS9DEiIiIhN/vwwEIiIiIT908EiyIiIiITvaMIJeIiIiFAP0AGIiIiIhP21wSSoiIiIhPkFwW+oiIiIhPkywWzYiIiIiDiwA7hP/IiIiIiE6dfCYoiIiIiE4/vCwEiIiIiIiIiIiE+fXBYKiIiI/3FAZUwKq4iIiITxlMHmuIiIiIiE+SPBbciIiIiFDD0EyIiIiIiP9A5qwSlYiIiIhNluw2kYiIiIg6khK2be2IiIiIThDcLvKIiIiIT7EsFO2IiIiIiIiIiIhQS9DEiIiIj/QcEsBO2IiIiIhQadCmiIiIiE/dPBIsiIiIiIhPGUwea4iIiIhP3EwSO4iIiIhPkUwW64iIiIiIhOM4wsx4iIiIiIhP+kwQW4iIiIhPc0wYy4iIiIg43BO4I+yIiIj/cU98rBg1iIj/cYhAR0wMi4iIiP9ACHwQiIiIiIiE9zTBjLiIiIiIhPGUwea4iIiIiIiIiIiIT1Y8GpyIiIiE82XByaiIiIiIiIiIiIT788FAyIiIiE+TLBbNiIiIiECkHAa+iIiIiIiE+TLBbNiIiIiEDCHATeiIiIiE9VTBqriIiIiIiE/dPBIsiIiIiIiIiIiIiIiIhPc0wYy4iIiIiIhP/CwQPYiIiIhQLdDiiIiIiE4UnC62iIiIiE++TBQbiIiIiIhN/vwwEIiIiIiIiIPFFxtK6OiIiIhPN0wci4iIiIhPkUwW64iIiIhO1bwipIiIiIiE83TByLiIiIiITzksHG2IiIiIhPkFwW+oiIiIiDz5QbQGvoiIiIhAShwMXoiIiIiIiIiE/cTBI7iIiIiE64rCR1iIiIiE83TByLiIiIiITVvcOkKIiIiIUMPQTIiIiIhPkUwW64iIiIhPdDwYvIiIiIhQw9BMiIiIiIiIT/pMEFuIiIiITxlMHmuIiIiIT75MFBuIiIiIOLWyuEpNiIiIhOuKwkdYiIiIiIQEksDG2IiIiIhO9owgl4iIiIiE/dPBIsiIiIiIiIiE9VTBqriIiIhP3EwSO4iIiIiIhO9KwgtYiIiIiIiIT5FMFuuIiIiIiIhPc0wYy4iIiIiE4+zCwTiIiIj/QUZcDJqP9xiIiFBp0KaIiIiIhPFnwemIiIiIiIiP9BwhwE3oiIiIiD3dIbMi3oiIiIiE+yHBTeiIiIiE7WrCKViIiIiIhPVUwaq4iIiIhOENwu8oiIiIhPGyweTYiIiIQEksDG2IiIiIX1nRpoiIiIhAKywOTYiIiIiE+RTBbriIiIiIiE0d/D4giIiIiIiIT9xMEjuIiIiIhOt7wkhIiIj/cYT/hsEHmIiIiIiE+/PBQMiIiIiIiIiE9VTBqriIiIiIiIiIQCwcDj6IiIiIX1nRpoiIiIhAZywKjYiIiIhPGUwea4iIiIiIiI/0BEfBy4iIiIiEDvHAIOiIiIiE7ZfCJoiIiIiIThOsLsWIiIiIQIUsCK2IiI/3FAaBwKfoiIiIhOuKwkdYiIiIiIiIT75MFBuIiIiIQCwcDj6P9xiIhAhhwInoiIiIiDxwYbSPnoiIiIiIiIiE83TByLiIiIiE5RjCrniIiIiIT/pMEFuIiIiIQGVM+atxiIiIQCwcDj6IiIiIT3NMGMuIiIiIhPsDwU/IiIiIT3NMGMuIiIiIiIiIT5FMFuuIiIiIiIhO9KwgtYiIiIg9OCGzx96IiIiD05EbPG7oiIiITn6MKBeIiIiIUGnQpoiIiIiIiIhP+kwQW4iIiIhPsDwU/IiIiIUOHQLoiIiIiIiIhPGjweXIiIiIiIiIiIiE/7PBBMiIiIiDwWYbTpnoiIiIiIhPGyweTYiIiIiIUMPQTIiIiIT5I8FtyIiIiIhPN0wci4iIiIiIhQadCmiIiIiIiI/3GIUOHQLoiIiIiIUMPQTIiIiIiFBp0KaIiIiIT5BcFvqIiIiIOz6xtcFOiIiIiIT/s8EEyIiIiIT1VMGquIiIiIT94sEh2IiIiIUIfQiIiIiIiD2wIbNP3oiIiIj/QaQcBr6IiIiIT3JcGNqIiIiIT3JcGNqIiIiIhPVUwaq4iIiIiE8ZTB5riIiIiIiIiE/6TBBbiIiIiIT7A8FPyIiIiIT/lcEGqIiIiIiE5fnCoGiIiIiEDvHAIOiIiP9xiEBlTAqriIiIj/QQpc/1pxiIiIhP+GwQeYiIiIiIiE/6TBBbiIiIiIPb8hs0DeiIiI/3FAKywOTYiIiIhA4BwC/oiI/3GIQM88BAyIiIiITxhcHnqIj/cYg7/AK1A/2IiIiIT/pMEFuIiIiIhP3EwSO4iIiIhNPOw8MYiIiIiFDh0C6IiIiE71nCCmiIiIiIT1VMGquIiIiIPNtBtCS+iIiIiITzdMHIuIiIiIQMA8BPyIiI/3GIiIiIhPfZwYJoiP9xiIiITpm8JmSIiIiIPBKhtO1eiIiIiP9xhO8Owg8YiIiIiE84PBx8iIiIiE++TBQbiIiIiIiIiIiIiIT7A8FPyIiIiIiIiIiIiIT7xsFDmIj/cYiIOrxCtkO9iIiIiE82XByaiIiIiIT788FAyIiIiIiIiIhN/vwwEIiIiIiE+QXBb6iIiIiIT3NMGMuIiIiIiIiIhPdDwYvIiIiIiIiIiIhQD9ABj/cYiIiEBoHAp+iIiIiIT3JcGNqIiIiIiIQMIc895xiIiIhAZUwKq4j/cYiIiEBlTAqriI/3GIiE80fBy4iIiIiIhQh9CIiIiIiFCl0GqP9xiIiDx9gbSCfoiIiIiIiFDD0EyIiIiIhPc0wYy4iIiIhP/CwQPYiIiIhQLdDiiIiIhPclwY2oiIiIiIiE8cHB4+iIiIiIiIiIhQ4dAuiIiIiIT1csGo2IiIiIiDmagrdlfYiIiIhPclwY2oiIiIiE/7PBBMiIiIiIT9xMEjuIiIiIg8+UG0Br6IiIiIT1VMGquIiIiIhApBwGvoiIiIiE4zjCzHiIiIhQD9ABiIiIiIhP/CwQPYiIiIiFCH0IiIiIiIiIhP3EwSO4iIiIiE83TByLiIiIiIhP3iwSHYiIiIiIiIiIiE9WPBqciIiIiE81bBypiIiIiIT9xMEjuIiIiE+TLBbNiIiIiIUC3Q4oiIiIiIiE/6TBBbiIiIiE70rCC1iIiIiIThK8LtSIiIiIT1VMGquIiIiIiITxssHk2IiIiIiIiITl+cKgaIiIiIiE81bBypiIiIiE/8LBA9iIiIiIT1VMGquIiIiIiIiIiIT3NMGMuIiIiIiIiIT1Y8GpyIiIiIiIiIiIUA/QAf9xiIiIiIhALBwOPoiIiIiE/6TBBbiIiIiIhPGUwea4iIiIiIT788FAyIiIiIiIiITzocHF6IiIiEAsHA4+iIiIiIT1csGo2IiIiIiIUKXQaoiIiIiIiE+yHBTeiIiIiIiIiIiIiIiFCH0IiIiIiIiIiIhP/RwQLoiIiIhQS9DEiIiIiIT1csGo2IiIiIiIhQadCmiIiIiIiIiE+xLBTtiIiIhApBwGvoiIiIhP+kwQW4iIiIhPsSwU7YiIiIMxzEveM7iIiIiE8ZTB5riIiIiIT3JcGNqIiIiIT75MFBuIiIiIPbAhs0/eiP9xiIhAR0wMi4iI/3GIhPn1wWCoiIiIT1J8GtiIiIiIT1csGo2IiIiIiIiIiIiDix8rhODYiIiIiIiIiIiE+/PBQMiIiIiIiIT/s8EEyIiIiIiIiIiIj/cYiECDTAjLiIiIj/QOW8EqT/cYiIiIQINMCMuIj/cYiIiIQKFMBuuIiP9xiEChTAbriIiIiE9VTBqriIiIiIiI/3FPfZwYJoiIiIhP3iwSHYiIiIhQS9DEiIiIiE6cjCY3iIiIiIhOu3wkSIiIiIhOfKwoNYiIiIg0fkS8gbuIiIiIiIiIiEANLAA9iIiI/3GIiD/DdrE8iYiIiIhQw988cYiIiIiIQMEsBO2IiIiIiIiIiIj/QUdMDIuIiIiIj/cYiIiIhAhSwIrYiIiIhQh9CIiIj/cYiE9fnBoGiIiIiP9PWfwqYIiIiIiDuYsbVnToiIiIhOFJwutoiIiIhO1bwipIiIiIhQadCmiIiIj/cUCEPAi8iIiIiIT5FMFuuIiIiIiIiIhPkUwW64iIiIhQpdBqiIiIj/cUCiPAbciIiIiIhQw9BMiIiP9xiE+6jBRXiIiIiIO1vBtaQ+iIiIiE83TByLiIiIiIiIiIj/cYhAKywOTYiIiIiIiIiIiIiP9AjZwYJoiIiIiDtQgbWvfoiIiIQEksDG2IiIiIiIiE/dPBIsiIiIiIiE+/PBQMiIiIiIiIiITf78MBCIiIiIiDs+sbXBToiIiIiIiIT5FMFuuIiIiIiIiIiIPLthtESeiIiP9xhAZUwKq4iIiIhP+kwQW4iIiITrisJHWIiIiIhPGjweXIiIiIiE83TByLiIiIiE/6TBBbiIiIiIT/pMEFuIiIiIhO9KwgtYiIiIhPnmwGGXGIiIg6FWK26p2IiIiIT5QcFr6IiIiIiE/cTBI7iIiIiEAOHAAuiIiIiIiE5wfCj4iIiIiIiIhQLdDiiIiIiIiIiIiE84PBx8iIiIiIT7EsFO2IiIiIhAhhwInoiIiIiIhPHBwePoiIiIhPcHwY+IiIiIiIiIT5QcFr6IiIiIg3MmO5zZyIiIiIOpAytm/NiIiIiIiP88GwK15P2IiIiIThOsLsWIiIiIhO1qwilYiIiIhP3EwSO4iIiIiIiE++TBQbiIiIiITzdMHIuIiIiIT9xMEjuIiIiIhPN0wci4iIiIiIhP/CwQPYiIiIUGnQpoiIiIiE/eLBIdiIiIiIiIiIiIiIiE9VTBqriIiIiIhPvzwUDIiIiIiIiIiIiIj/cYiIhAhSwIrYiIiIiIiIiIiIiP9xiEBIPAx8iIiIiIiE+QXBb6iIiIiP9xiIhADDwATIiIiIiE9yXBjaiIiP9xiIiIQINMCMuIiP9xiIQClMDmuIiP9xiE99nBgmiIiIiIj/cYiIiEAMPABMiIiIiP9BoFwG+oiI/3GIQKI8BtyIiIiIiIiIiI/3GIiEANLAA9iIiIiIiE8ZTB5riIiIiIUOHQLoiI/3GIQAw8AEyIiIiIg83DG0I86IiIiIT3JcGNqIiIiIiIiIiIiIiIiIiP9xhADDwATIiIiIiE/8LBA9iIiIiFCl0GqIiIiIiIhPdSwYrYiIiIhPF2weiYiIiIiIiE70rCC1iIiIiIiIiP9xiIiIhAaBwKfoiIiIiEDCHATeiIiP9xhAwSwE7YiIiIhAaBwKfoiI/3GIiIiIiEChTAbrj/cYiIiIiEBmPAqciIiIiP9xiIiIiIiIQIUsCK2IiIiIiIiI/3GIiIiIQINMCMuI/3GIiIiIiIiFDD0EyIiIiIhADhwALoiI/3GIiIiIiIiEDAPAT8iIiIj/cYiIiIiIiECFLAitiIiIiIUKXQav9xiIiIiIiIhPm5wWRv9xiIiIiIg3vDO5Q8yIiIiIhADDwATI/3GIiIiIiIiEAMPABMj/cYiIiD0aIbPl3oiIiIg8FIG0636IiIiIiE8ZTB5riIiIiIPFNRtKyuiIiIiIiIiIiE+/PBQMiIiIiIiE83TByLiIiIiIiE7WrCKViIiIiIiIiI/0FGXAyaj/cYiIhAR0wMi4iP9xiIhAhDwIvIiIiIiE2W7DaRiIiIiIhALBwOPoiP9xiIiEBIPAx8iIiIiIiP9xiIQGVMCquIiIj/cYiIhP15wShoiIiIiE63vCSEj/cYiIhP9ZwQpoiIiIg8GiG05d6IiIiIhP15wShv9xiIiIhP9ZwQpoiIiIiP9xiIiEAqPA5ciIiIiITpm8JmT/cYiIiD36MbMFzoiIiIiIiITn2cKCaIiIiIhPHBwePoiIiIiEChTAbrj/cYiIiE++TBQbiIiIiIiEAMPABMiI/3GIiIiIQINMCMuI/3GIiD52AbKJ/oj/cYiIiIiIQM88BAyI/3GIiIiIhAhSwIrYiIiIiIiIiIj/cYiIiIiIQGcsCo2IiIiIiIiIj/cYiIiIiIhA7xwCDoiIiIiIiIiIiP9xiIiIiIiIQEksDG2IiIiIiIj/cYiIiIiIhASSwMbYiIiIiIiI/3GIiIiIiIQO4sAh2IiIiIiP9xiIiIiIiIiIQAw8/zxxiIiIiIQKI8BtyIiIiIiP9xiIiIiIiEDAPAT8iIiIiI/3GIiIiIiIQIQ8CLyIiIiP9Ar1wWCoiIiIhOeOwocYiIiIiIiP9xiIhAhDwIvIiIiIhQpdBqj/cYiIiIiITzZcHJqIiIiIT788FAyIiIiIhAg0z3y3GIiIiIT71cFCqIiIiIPBdRtOiuiIiIiE/6TBBbiIiIiE9VTBqriIiIiIhAZUz5q3GIiIiIiIiIhPvzwUDIiIiIiIiE8ZTB5riIiIiIiIQGY8CpyP9xiIiIiIiEAsHA4+iIiIiIQOAcAv7/cYiIiIiIhA7iwCHYiIiIiI/3GIiIiIiIQCwcDj6IiIiIhQLdDiiP9xiIiIiEApTP1rcYiIiIiIQGcsCo2IiIiIiFCl0Gr/cYiIiIiEDuLAIdiIiIiIiI/3GIiIhAKjwOXIiIiIiP9xiIiIiIhPGUwea4iIiIiIT32cGCaP9xiIiIiIQEksDG2IiIiIUEvftHGIiIiIiEBJLAxtiIiIiIiIiP9xiIiIQIQ8CLyIiIiIhQ4dAu/3GIiIiECiPAbciIiIiIhPVUwaq4iIiIiF/+0QGIiIiIhASSwMbYiIiIhPVUwaq4iIiIhP+kwQW4iIiIiIiIj/cYhASDwMfIiIiIiDuXwbVoPoiIiIiE07/DxAiIiIiDuW0bVpLoiI/3GIiD00YbPLnoj/cYiIiIiIQKFMBuuP9xiIiIQM88BAyIiIj/cYiIiIiEBHTPuLcYiIiIhAoUwG64iP9xiIiIPpQBsmv+j/cYiIiIiE7+/CAQj/cYiIiDo0UrbLrYiIiIiE/cTBI7iIiIiIT1VMGquIiIiIhPGUwea4iIiIiIiE9VTBqriIiIiIiIiIiE/7PBBMiIiIiIT7A8FPyIiIiIQMIcBN6IiIiIhOm5wmRoiIiIiIiIiIT908EiyIiIiIhPshwU3oiIiIiEBIPAx8iIiI/3GIiIiIhO8Owg8YiIiIiIiIiIj/cYiIhAR0wMi4iP9xiIQMA8BPyIiIiIiFCl0GqI/3GIiIiIQEksDG2IiIiIiIiIiP9xiECiPAbciIiIiIiIiIiP9xiIQKI8BtyIiIiIiIiIiP9xhAzzwEDIiIiIiIj/cYiIhADDwATIiIiIiP9xiIiIhAwDwE/IiIiIiIiI/3GIiIiIhADSwAPYiIiIiIiI/3GIiIiIiIhASSwMbYiIiIiIiP9xiIiIiIhADSwAPYiIiIiIUOHfHnGIiIiIiECDTAjL/3GIiIiIiIQKFMBuv/cYiIiIiIiIQIUsCK2IiIiIiIiP9xiIiIiIiE9VTBqriIiIiIiECFLAitiIiIiIUKXQao/3GIiIhAwDwE/IiIiIiE4UnC62iIiIiFDh0C6IiIiIT/wsED2IiIiIUKXQaoiIiIiIhPOSwcbYiIiIhQD9ABiIiIiE+TLBbNiIiIiIiE7YjCJ3iIiIiIiIQM88BAz/cYiIiIiIiIhA4BwC/oiIiIiIiIiIiIXx3R4oiIiIiEAsHA4+iIiIiIT5QcFr6IiIiIiEAsHA4+iIiIiIiIiIhPvzwUDIiIiIiIiIX1nRpoiIiIhAhSwIrYiIiIiIiIiIhf0dEuiIiIiIiIiIiIQKQcBr6IiIiIiIiF930YiIiIiIiIiIQCwcDj6IiIiIiIiIiI/3GIiIiIiIQKMsBs2IiIiIiIXzvRxIiIiIiIhA7xwCDoiIiIiIiIUMPQTP9xiIiIiECFLAitiIiIiIiIT9AcEv6IiIiIiECjLAbNiIiIiITzdMHIuIiIiIiITjOMLMeIiIiIhOE6wuxYiIiIhPvkwUG4iIiIiITxlMHmuIiIiIhPVUwaq4iIiIiIiIhOFJwutoiIiIiIiIiIiIiIiIiIhQS9DEj/cYiIiFCH0IiIiIiIiFDD0EyIiIiIiFBL0MSIiP9xiIiIiIhADhwALoiIiIiE+UHBa+iIiIiIiEBoHAp+iIiIiIiFCH0IiIiI/3GIiIiIiIQCwcDj6IiIiIiIiIiIiI/3GIiIiIiIhALBwOPoiIiIiFDh0C6IiIiP9xiIiIiIiIQEocDF6IiIiIiFDD0EyIiIj/cYiIiIiIiIhAwDwE/IiIiP9xiIiIiIiIhAKjwOXIj/cYiIiIiIiIiDsc8bXjDoiIiIiDz3YbQInoiIiI/3GECDTAjLiIiIiI/3GIiIhAzzwEDIiIiP9xiIiIhAojwG3IiIiIiIiP9xiIiEAMPABMiIiIiITxo8HlyIiIiIiIiIiE9zTBjLiIiIiIiIj/cYiIQMA8BPyIiIiIiIiIhPc0wYy4iIiIiIhOuowkV4iIiIhPU2wayYiIiIiIiI/0HPPAQMiIiIiIXx3R4oiIiIiEDAPAT8iIiIiP9Rh9CIiIiIiIiE/ZfBJoiIiIiIhfO9HEiIiIiIiIhAwSwE7YiIiIiIiE59nCgmiIiIiIT9xMEjuIiIiIiIiI/3GIT9ecEoaIiIiIiIhO9KwgtYiIiIiE83TByLiIiIiIT98cEg6IiIiIQKQcBr6IiIiIiIhPkUwW64iIiIhOuZwkZoiIiIiIiE+QXBb6iIiIiFDD0EyIj/cYiIPBGxtO5OiIiIiIThK8LtSIiI/3GE53/CiAiIiIiITtiMIneIiIiIiITxhcHnqIiIiIhP+VwQaoiIiIiIT908EiyIiIiIiIiIj/cYiIiIhASDwMfIiIiIj/cYiIiIhA7TwCLIiIj/cYiFCl0GqIiIiIiIiIQMEsBO2IiIj/cYiIiIiIQMA8BPyIiIiIiP9xiFCl0GqIiIiIiIiIhADhwALoiIiIj/cYiIiIiIiIiIiIiIhA7xwCDoiIiP9xiIiIiIiIiIiIhAoywGzYiIiIj/cYhQh9CIiIiIiEBIPAx8/3GIiIiIiIiIQCo8DlyP9xiIiE5erCoViIiIiIiIiIiIiIQGcsCo2IiP9xiIiIiIiIiIiIiIiE+SPBbciIiIiIiIQO088SxxiIiIiIiIiEDtPPEscYiIiIiIiIhPkUwW64iIiIiIiIiIT/s8EEyIiIiIiIiEAsHA4+iIiIiIT9AcEv6IiIiIiIiIiIQKQcBr6IiIiIiIiIhfd9GIiIiIiIiIiIiEAsHA4+iIiIiIhfWdGmiIiIiIiIiEDvHAIOiIiIiIiI/3GIiIiIiIiIiEDBLATtiIiIiIiI/3GIiIiIiIiIiIQGgcCn6IiIiIiIiIiP9xiIiIiIiIhAhSwIrYiIiIiIiIXzvRxIiIiIiIiIiIiEDgHAL+iIiIiIiIj/cYiIiIiIiIiFDD0EyIiIiIUEvQxIiIiIiIiI/3GIiIiIiIhQw9BMiIiIiIhA4BwC/oiIiIiF930YiIiIiIUMPQTIiIiIiIiIiFAP0AGIiIiIj/cYiIiIiIiIiIiIiIiIiECkHAa+iIiIiP9xiIiIiECkHAa+iIiIiIT/pMEFuIiIiIhA4BwC/oiIiP9xT9ecEoaIiIiIiIiIj/cYiIiIiIiIQO8cAg6IiIiIiIhPGUwea4iIiIiIiI/3GIiIiEDuLAIdiIiIiIiIXzvRxIiIiIiEDBLATtiIiIiIiIiITxo8HlyIiIiIiIiIiE9zTBjLiIiIiIiIhPvzwUDIiIiIiIiIj/cUCDTAjLiIiIiIj/cYiIiEALTABb/3GIiIhQD9ABiIiIiE9SfBrYiIiIiIT3NMGMuIiIiIiIiI/0FlTAqriIiIiIj/QaQcBr6IiIiIhALBwOPoiIiIiE9VTBqriIiIiIhPN0wci4iIiIiE3+/DAQiIiIiIiITpm8JmSI/3GIiIQO4sAh2IiIiIiFCl0GqP9xiIiIiIhPFYwep4iIiIiIiIiP9xiIiIhA7iwCHYiIiIiIiIj/cYiEAqPA5ciIiIiIiI/3GIiIhAwDwE/IiIiIiIX1nRpoiIiIiEANLAA9iIiIiIX1nRpoiIiIiE/2jBCXiIiIiIhOF2wuiYiIiIhPN0wci4iIiIiITnjsKHGIiIiIiIj/cYQGVMCquIiIiI/z77IbME3oiIiIiIhNO/w8QIiIiIiIhO9ZwgpoiIiIiIiIiIiIhOuZwkZoiIiIhPVUwaq4iIiIiIiIhP3EwSO4iIiIiIiE/dPBIsiIiIiIT9xMEjuIiIiIiIiE/2jBCXiI/3GIhAZUwKq4iIiP9xiIiIiIiIiECkHAa+iIiIiIhP2mwSWYj/cYiIQIUsCK2IiIiIiE8XbB6JiIiP9xiIQM88BAyIiIiIj/cYiEChTAbriIiIiP9xiFCl0GqIiIiIiIiECjLAbNiIiIj/cYiIQO08AiyIiIiIj/cYiIiE+arAZVcYiIiIhAR0wMi/9xiIiIhAC0z/S3GIiIiIT75MFBuIiIiIiDv8ArUD/YiI/3GIiIiE/YjBJ3iIiIiIhPU2wayY/3GIiITnf8KICIiIiIj/cYQIQ8CLyIiIiIiIiIiI/3GIQIQ8CLyIiIiIUGnQpo/3GIiIQCwcDj6IiIiIhP3iwSHYiIiIiITzKcHNb/cYiIiIPFyxtKNOiP9xiIiIPJ1htGKeiIiIiECiPAbciIiIiP9xiIiIiIhPN0wci4iIiIiIiEChTPXrcYiIiIiIiIQKMsBs2IiIiIUGnflnGIiIiIiIhPvkwUG4iIiIiIT908EiyIiIiIiIhPN0wci4iIiIiFBp0KaIiIiIT1csGo2IiIiIiIiIhAwDwE/IiIj/cYiIiIiIUEvQxIiIiIiECGHAieiIiIj/P1gBsqf+iIiI/3FAZywKjYiIiIiIT1Y8GpyIiIiIT3NMGMuIiIiIT3JcGNqIiIiIPPSRtAtuiIiIiP9Bg0wIy4iIiIiIThOsLsWIiIiIiIhP+kwQW4iIiIj/cYQKMsBs2IiIiIhOuKwkdYiIiIiE/ZfAJocYiIiIiIQINMCMv/cYiIiIiIiIhA7TzxLHGIiIiIQClM/WtxiIiIiIiIiEAqPA5cj/cYiIiIiE9yXBjaiIiIiIT/aMEJeIiIiIX5XRaoiIiIhAZjwKnIiIiIj/cUBmPAqciIiIiIiIT9xMEjuIiIiIiE/QHBL+iIiIiITxWMHqeIiIiIhO87wgxIj/cYiIg+lAGya/6I/3GIiITl6sKhWIiIiIiE83TByLiIiIiIiIT3NMGMuIiIiIhASDwMfIiIiI/3GIiIiIiIQGcsCo2IiIiIX/7RAYiIiIhAwDwE/IiIiIiI/3GIiIhAoywGzYiIiIiIUMPQTIiIiI/3GEBlTAqriIiIiP9xiIiIQAtMAFv/cYiIiIiEDtPAIsiIj/cYiEALTABbiI/3GIiEBlTAqriIiP9xiIQINMCMuIiIiP9xhOWfwqYIiIiIiIhfldFqiIiIiIhAZjwKnIiIj/cYiIiIiIQKI8BtyIiIiIj/cYiIiIiE/6TBBbiIiIiIiIiIhAwDwE/IiP9xiIiIiIiIg9kEGzb76IiIiIiIj/cYiIiIhAg0wIy4j/cYiIiIhAZUwKq4/3GIiIiEDtPAIsiIiI/3GIiIhAR0wMi4j/cYiIiIQKFMBuuIiP9xiIiIiIQGVMCqv/cYiIiIT7isBHVxiIiIiITrTsJLGIiIiIhQw9BMiP9xiIiIhAKjwOXIiIiIj/cYiIiIiIQAw8AEyIiP9xiIiIQAtMAFv/cYiIiIiIiIiECjLAbNiIiIiIiI/3GIiIiIhAKjwOXIiIiP9xiIiIiIT/WcEKaIiIiP9xiIUC3Q4oiIiIiECjLAbNiIiI/3GIiIiIiFDh0C6IiIiIiIQEocDF6IiIiI/3GEBlTAqriIiIiP9xiIQGVMCquIiIj/cYUGnQpoiIiIiIQA0sAD2IiP9xiIiFDD0EyIiIiIhADSwAPYiI/3GIiIiIiIiIiIiIiEDuLPEdcYiIiIhQ4dAuiIiIiIhPF2weiYiIiIhOuKwkdYiIiIhPvkwUG4iIiIhOE6wuxYiIiIiE3w7DDxiIiIiIT788FAyIiIiIhA7iwCHYiIiIiP9xiECDTAjLiIiIiP9xiIiIiIiIhADSwAPYiIiIiP9xiIiIiIQMA8BPyIiIiIiI/3GIiIiIiIiEBnLAqNiIiIiIiI/3GIiIiIiIiIQA0sAD2IiIiI/3GIiIiIiIhADSwAPYiIiIiI/3GIiFDD0EyIiIiIQGcsCo2IiIiIj/cYiIhAZjwKnIiIiIiIiP9xiIiIiIiIhQh9CIiIiIiIQKQcBr6IiIiP9xiIiIiIiIhAwDwE/IiIiI/3FQ4dAuiIiIiIiIhAwSwE7YiIiIiF870cSIiIiIiIiFCH0IiIiIiIiE+RTBbriIiIiIUC3Q4oiIiIiIhfHdHiiIiIiEANLAA9iIiIj/cYiIQO08AiyIiIiIj/cYhAKUwOa4iIj/cYiE+5nBRmiIiIiIiP9xiIiECiPAbciIiIiIiIiP9xiIUMPQTIiIiIiIQIYcCJ6IiIiIiIiIiI/3GIQM88BAyIiIiIiP9xiIQGY8CpyIiIiIiIiI/3GECDTAjLiIiIiI/3GIQO08AiyIiIiIiI/3FQpdBqiIiIiIiIiEAOHAAuiIiIiIiP9xiIiIiIiIiIhPkUwW64iIiIiIhPN0wci4iIiIiIiIiIiIiE/eLBIdiIiIiIiIiEDAPAT8iIj/cYiIiIiIiIiIiIiEDBLATtiIiIj/cYiIiIiIiIiIiIiIiEBnLAqNj/cYiIiIiIiIiIiIhAZywKjYiIj/cYiIiIiIiIiIiIiE+/PBQMiIiIiIiIiIiIhPGyweTYiIiIiIiIiIiIiIhAKyz9TXGIiIiIiIiIiIiIhP+zwQTIiIiIiIiE/7PBBMiIiIiIiIiIiIiECjLAbNiIiI/3GIiIiIiIiIiIiIiIhA7xwCDoiIj/cYiIiIiIiIiIiIhAhSwIrYiIiP9xiIiIiIiIiIiIiECFLAitiIiI/3GIiIiIiIiIiIiE/dPBIsiIiIiIiECEPAi8iI/3GIiIiIiIiIiIT5FMFuuIiIiIiIiIiE9WPBqciIiIiIiIiIiEDAPAT8iP9xiIiIiIiIiIiIiIiIiIT5I8FtyIiIiIiIUOHQLoiIiIiEDBLPPtcYiIiIiIiIhA7iwCHYiIiI/3GIiIiIiIiIiIhAZywKjYiIiI/3GIiIiIiIiIQKI8BtyIiI/3GIiITl28KiSIiIiIiE/7PBBMiIiIiIhPX5wKBnGIiIiIiIiIiIiIQMEsBO2IiIiI/3GIiIiIiIiIiIhPODwcfIiIiIiIiIiIiECiPAbcj/cYiIiIiIiIiIhAwDwE/IiP9xiIiIiIiEBmPAqciIiI/3GIiIiIQO08AiyIiI/3GIiIiEDtPAIsiIiI/3GIiIiIQM88BAyIiP9xiIiIiIiIiIiIhAZywKjYiIiP9xiIiIiIiIiIiIiIQIUsCK2IiI/3GIiIiIiIhAZjwKnIiIj/cYiIiIiIiIhA7iwCHYiIiI/3GIiIiIiIiFDh0C6IiIiIQMEsBO2IiP9xiIiIiIiIiIiECGHAieiIiIiFAP3/BxiIiIiEDPPAQMiIj/cYiIiIiE8ZTB5riIiIiIiIPdABsy/+iIiIiIT3B8GPiIiIiEBKHAxeiI/3GIiIT1RcGrqIiIiIhASDwMfIiIj/cYiIiIiIiIT/pMEFuIiIiIhOMaws5YiIiIiEDuLAIdiIiIiIj/cYhAzzwEDIiIiIiI/3GE4/vCwEiIiIiIiIhOX5wqBoiIiIiIg8nlG0Ya6IiIiIiDx+cbSBjoiIiIiEDvHPEOcYiIiIhAKUz9a3GIiIiIiIiIiIiIiIiIiIhPkywWzYiIiIiIiIiIiIiIiECjLAbNiP9xiIiIiIiIiIiIQIQ8CLz/cYiIiIiIiIiIiIiIiE66jCRXiIiIiIiEDAPAT8iIiIiI/3FAg0wIy4iIiIiIT5BcFvqIiI/3GIPHnBtIY+/3GIiIiIiIiIiIT788FAyIiIiIhPGUwea4iIiIiEAMPABMiP9xiIiIiIiIiIT788FAyIiIiIiE9VTBqriIiIiIiIiE+/PBQMiIiIiIiE47/CxAj/cYiIiIiIiIiIiITzg8HHyIiIiIiIiIhPkUwW64iIiIiIiIhPc0wYy4iIiIiE+QXBb6iIiIiE/6TBBbiIiIiE9zTBjLiIiIiIiITzdMHIuIiIiIhAaBwKfoiIiIhPshwU3oiIiIiIQMEsBO2IiIiIiE8cHB4+iIiIiIT/pMEFuIiIiIiE82XByaiIiIiE/6TBBbiIiIiITrqMJFeIiIiIiIiIQKI8BtyIj/cYiIhPVFwauoiIiIiIiIiIhAKywOTYiI/3GIiIiIiIiIiIiITxo8HlyIiIiIiIiIiIT/s8EEyIiIiIiIiIhP+zwQTIiIiIiIiIiIhPvzwUDIiIiIiIhPkUwW64iIiIiIiIiEANLAA9iI/3GIiFCH0IiIiIiIiEANLAA9iP9xiIiIiIiIiIiIiIiEDBLATtiIiP9xiIiIiIiIiIiIiIhAhSwIrYiI/3GIiIiIiIiIiIiIiIiEBnLAqN/3GIiIiIUEvQxIiIiIiIiIQEocDF6Ij/cYiIhQLdDiiIiIiIiE9VTBqriIiIiIiIiEBoHAp+iIiP9xiIhAwhwE3oiIiIiIOv3xtgIOiIiIiIhPvkwUG4iIiIiIPFJhtK2eiIiIiITpm8JmSIiIiIhPvkwUG4iIiIiD3cMbMjzv9xiIiIg93DGzI86IiIiIg8vyG0QN6IiIiIhADhwALoiIiIiIUC3Q4o/3GIiIiE8YXB56iIiIiITjGsLOWIiIiIiECGHAieiIiIiIhPHBwePoiIiIiE47/BxAcYiIiIiEDtPAIsiIj/cYiIQKMsBs2IiIiIiEDgHAL+iP9xiIiIiIiIiE6arCZViIiIiITjGsLOWIiIiIiIT5BcFvqIiIiIiE9zTBjLiIiIiIhPGUwea4iIiIiIT3NMGMuIiIiIiEBJLAxtiIiIj/cYTl28KiSIiIiIiE+5nBRm/3GIiIiEBIPAx8iIiIiI/3GIiIiIiIiIiIQIUsCK2IiIiIj/US3Q4oiIiIiIiE+RTBbriIiIiIiE8ZTB5riIiIiIiIiE+/PBQMiIiIiITxlMHmuIiIiITtLsItGIiIiI/3GIiIiIhOMLws9IiIiIiIhAwDwE/IiI/3GIiEANLAA9iIiIiIO1+BtaB+iIiIiITl6sKhWIiIiIiIiIiE8aPB5ciIiIiIiE+/PBQMiIiIiIiIiIiIUOHQLoiIiIiE91LBitiIiIiIiIiIiIiIiIhPFnwemIj/cYiIiIiIhP+kwQW4iIiIiE/cTBI7iIiIiIT3FsGOmIiIiIhPc0wYy4iIiIiIiE/7PBBMiIiIiIQIUsCK2IiIj/cYiIiECDTAjLiIj/cYiIiIhAhDwIvIiIiIiI/3GIiIiIiEDCHATeiIiIiFAP0AGIiIiI/3GIiIiIiIhAKjwOXIiP9xiIiIiIiEDtPAIsiP9xiIiIhAzzwEDIiIj/cYiIiIiIQCo8DlyIiI/3GIiIiIT/pMEFuIiIiIiE/cTBI7iIiIiIhADSwAPYiIiIiP9xiIiIiIhAZUz5q3GIiIiIiIThOsLsWIiIiIg43BO4I+yIiIiIiE7abCJZiIiIiIT5BcFvqIiIiIiITzdMHIuIiIiIhPGUwea4iIiIiE9yXBjaiIiIiE82XByaiIiIiITpm8JmSIiIiIiIiFCl31pxiIiIiECDTAjLiP9xiIiIQKI8BtyIiIiIg8F1G06K6IiIiITzocHF6IiIiIiIiIiIQEksDG2IiP9xiIQOxMAjuI/3GIiIiIiIiIiIiIiIiE/7PBBMiIiIiIiIUKXQaoiIiIhPVywajYiIiIiIhPGUwea4iIiIiIhQh9CIiIiIiIT1csGo2IiIiIiIiIiIiIiIiIT/wsED2IiIiIiIiIiIiIiIT3Q8GLyIiIiIiIiIiIiIiIT3YcGJ6IiIiIiIiIiIiIiE90PBi8iIiIiIiIiIiIiIiE/7PBBMiIiIiIiECiPPXccYiIiIiIiIiEArLA5NiIiIiP9xiIiIiIiIiIiIiIQIUsCK2IiI/3GIiIiIiIiIiIhAojwG3I/3GIiIiIiIiIiIiE9WPBqciIiIiIhPGUwea4iIiIiIQKFMBuv/cYiIiIiIiIiFAP0AGIiIiIiIQMIcBN7/cYiIiIiIQKQcBr6IiIiIhAhhwInoj/cYiIiIiIQMIcBN6IiIiIiIiIiIT3Q8GLyIiIiIiE+TLBbNiIiIiIhAg0wIy/9xiIiIiIiIiIiE/7PBBMiIiIiIiIiIhAZjwKnP9xiIiIiIiIiIiIiIhA7izxHXGIiIiIiIiEDPPPMMcYiIiIiIiFDh0C6IiIiIiIQIYcCJ6IiIiI/3GIiIiIiIiIiIiIiECjLAbNiIiP9xiIiIQEdMDIuI/3GIiIiIiIQKFMBuv/cYiIiIQEdMDIuP9xiIiIhQh9CIiIiIiIiIT3NMGMuIiIiIiIiIiE7XnCKGiIiIiIiIiITrmcJGaIiIiIiIiIiIiIhP3EwSO4iIiIiIiDjR0rguLYiIiIiIPPhRtAeuiIiIiIT5BcFvqIiIiIhPVUwaq4iIiIg5fmK3gZ2IiIiIhNO/w8QIiIiIiIiIiIOt/xtiAOiIiIiIiIiIiIiIT5FMFuuIiIiIiIiIhPc0wYy4iIiIiIiIT/wsED2IiIiIiIiIiIhPGjweXIiIiIiIiIiIiIiE9WPBqciIiIiIiIiIiIiIiIiIiEBoHAp+j/cYiIiIiIiIiIiIiIiIiIiIiE/9HBAuiIiIiIiIiIiIiIiIiIiE+xLBTtiIiIiIiIiIiIiIhPVjwanIiIiIiIiIiIiIiIiIiIhP3iwSHYiIiIiITtasIpWIiIiIhA7iwCHYj/cYiIiEChTAbriIiP9xiIiIQCo8DlyIiIiE153DhiiIiIiIhP+VwQaoiIiIiEDCHATeiI/3GIiIUA/QAYiIiIiITzZcHJqIiIiIiIiIiIiITxwcHj6IiIiIiIiIiIhO8swg04iIiIiIiIhPshwU3oiIiIiEBKHAxeiIiIiIXzvRxIiIiIiIQGcsCo2IiIiIiF+V0WqIiIiIiIiECFLAitiIiIiF9Z0aaIiIiIiIiIiIiIiEDuLPEdcYiIiIhAZUwKq4/3GIiIiIUC3Q4oiIiIiIQKMsBs3/cYiIiIiIUIfQiIiIiIiIiIiITxlMHmuIiIiIiFAt0OKIiIj/cYiIiIUOHQLoiIiIiIiIiIiIiIiIhQD9ABiP9xiIiFCl0GqIiIiIiIiIiIiIhA4BwC/oiIiP9xiIiIUEvQxIiIiIiITTv8PECIiIiIiE7zvCDEiIiIiE9RjBrnj/cYiIiD0cAbPj/oiIiIiIiE8ZTB5riIiIiIhQh9CIiIiIiIg9HAGz4/6IiIiIiE8XbB6JiIiI/3GEBlTAqriIiIiP9xT1NsGsmIiIiIiITzdMHIuIiIiIiE/dPBIsiIiIiIhOmqwmVYiIiIiIhPclwY2oiIiIiIQCwcDj6IiIiIiF8d0eKIiIiIiIQEksDG2IiIj/cYhQ4dAuiIiIiIiIiIiIhPODwcfIiIiIiIiIiIQEocDF6IiIiIT3YcGJ6IiIiIiIiIT/s8EEyIiIiIiIiIiIiIhQh9CIiIiIiIT94sEh2IiIiIiE/4bBB5iIiIiI/z4XUbPoroiIiIhPkUwW64iIiIhNW9w6QoiIiIiEAOHAAuiIiIiE8ZTB5riIiIiIhPkUwW64iIiIiIhOu3wkSIiIiIiIUA/QAYiIiIiIT1csGo2IiIiIhPVUwaq4iIiIiIg708G1LD6IiIiIg9VxGzqO6IiIiIiD1XEbOo7oiIiIiINTvDu8Q8iIiIiIhAhSwIrYj/cYiIg9dCGzi96IiIiIiIhAoywGzYj/cYiIhAC0wAW4/3GIiIiIiFDD0EyIiIiIiIiIhPkUwW64iIiIiITxssHk2IiIiIiIiE+RTBbriIiIiIhAZywKjYiIiIiE73fCCIiIiIiIT5FMFuuIiIiIiIiIiIhA4BwC/oiIiIiITxwcHj6IiIiIiIiIQMEsBO2Ij/cYiIUIfQiIiIiIiIiIiIQGgcCn6IiIiP9xhQLdDiiIiIiIiE+/PBQMiIiIiIiIiIiIiIT/wsED2IiIiIiIiIiIiIhPGyweTYiIiIiIT59cFgqIiIiIiIiE+/PBQMiIiIiIiIiE90PBi8iIiIiIiIiE+QXBb6iIiIiIhPGjweXIiIiIiIT3JcGNqIiIiIhPkUwW64iIiIiIiIiIhOuZwkZoiIiIiITvO8IMSIiIiIhADhwALoj/cYiIhPcHwY+IiIiIiIiIiIT98cEg6IiIiIiIiIUOHQLoiIiIiIT5MsFs2IiIiIiIiIiIhPGFweeoiIiIiIiIiIiIiIiIT/pMEFuIiIiIiE86HBxeiIiIiIhQpdBqiIiIiIiIiE9zTBjLiIiIiIUIfQiIiIiP9xiFCH0IiIiIiIiIiIiIQEocDF6IiIiP9xUIfQiIiIiIiIiIiIhPN0wci4iIiIiITl6sKhWIiIiIiIUGnQpoiIiIiDtQgbWvfoiIiIiIiIg90AGzL/6IiIiIg9dRGziu6IiIiIiE83TByLiIiIiIiIiIiIhPVUwaq4iIiIiIQCwc/T5xiIiIiIQINMCMuP9xiIiIiE+8bBQ5iIiIiIhPvGwUOYiIiIhPlBwWvoiIiIiIT3NMGMuIiIiIiDw/obPAXnGIiIiIhOXMwqM4iIiIiIT1VMGquIiIiIhPc0wYy4iIiIiIiIiIiE/7PBBMiIiIiIT/pMEFuIiIiIiIiIiIUOHQLoiIiIhPkywWzYiIiIiIiIiIiIiE90PBi8iIiIiIiIiIhPvzwUDIiIiIiIT788FAyIiIiIiIiFAt0OKIiIiIj/cYiIiIhQw9BMiIiIiIQO8cAg6IiIiI/3FP2mwSWYiIiIiIT9xMEjuIiIiIiIhPVUwaq4iIiIiIhO15wihoiIiIiIiIiIhOX5wqBoiIiIiIOjYytsnNiIiIiIiIg5m3K3ZI2IiIiIhPkywWzYiIiIiIT7xsFDmIiIiIiITzdMHIuIiIiIhPc0wYy4iIiIiIiE91LBitiIiIiIiIiIiIiIiIiIiIiIhPsDwU/IiIiIiIiIiIT3UsGK2IiIiIiIiIiIiIiIiIiIiE9WPBqciIiIiIiIhPkFwW+oiIiIiIT9AcEv6IiIiIiFCH0IiIiIiIiIiIiIiIiE7XnCKGiIiIiIiE+/PBQMiIiIiIiIhPGUwea4iIiIiIT1VMGquIiIiIiIiIg9ViGzqd6P9xiIiEBnLAqNiIiIiIhQpdBqiIiP9xhAKjwOXIiIiIiITfLMMNOIiIiIiE8ZTB5riIiIiIhPvkwUG4iIiIiFAP0AGIiIiIiIiE9WPBqciIiIiIT9xMEjuIiIiIhPGjweXIiIiIiIiIhAwSwE7Yj/cYiIiIiIiIiIiIiIiIiIQGgcCn6IiI/3GIUGnQpoiIiIiIiIiIiIhP+zwQTIiIiIiIT3Q8GLyIiIiIiEAsHA4+iIiIiITT3cPCKIiIiIiE65nCRmiIiIiIhADhwALoiIiIiE86HBxeiIiIiIhOMaws5YiIiIiEAsHA4+iIiIiIg9kxGzbO6IiIiIj/UeHQLoiIiIiIhAoywGzYiIiIiIhPlBwWvoiIiIiE/5XBBqiIiIiIQCwcDj6IiI/3GIiIiIiIiIiIiIiIQMEsBO2IiI/3GIiIiIiIiIiIiIiIiIiITzksHG2IiIiIiIiIiIiIiIiIT1Y8GpyIiIiIiIiIiIiIT5I8FtyIiIiIiFCl0GqIiIiIiE/9HBAuiIiIiIiIhQD9ABiIiIiIhP/RwQLoiIiIiIiIiIiIiITxssHk2IiIiIiIiITxhcHnqIiIiIiIiIiIiIiIhPGUwea4iIiIiITtasIpWIiIiIhPkUwW64iIiIiE83TByLiIiIiIT/wsED2IiIiIiE+RTBbriIiIiIg8P6G0wF7/cYiIiIhO87wgxIiIiIiIiIQGcsCo2IiIj/cYiIiIiIiE+QXBb6iIiIiIiIiIhAwSwE7YiIj/cYiE8YXB56iIiIiITxlMHmuIiIiIiFBL0MSIiIiIhPVjwanIiIiIiIiIiIiIiE+wPBT8iIiIiIiIiE9zTBjLiIiIiIhPGUwea4iIiIiE5QnCr2iIiIiIQCwcDj6IiIiIiE/9HBAuiIiIiIT/aMEJeIiIiIT/pMEFuIiIiIhN0uwy0YiIiIiIT5FMFuuIiIiIhO9KwgtYiIiIiITvWcIKaIiIiIiIiIiIiE/7PBBMiIiIiITxlMHmuIiIiIiIiIiIiIiE9WPBqciIiIiIiIiIiIT3NMGMuIiIiIiIiIhOm5wmRoiIiIiDdwQ7mPvIiIiIhPvzwUDIiIiIiIT1VMGquIiIiIhO9owgl4iIiIiIiIiIORCyt+9NiIiIiIThOsLsWIiIiIhPHBwePoiIiIiFCH0IiIiIiIiIiIiIiE9YHBp+iIiIiIQEocDF6IiIiIiIiF9Z0aaIiIiIiFBL0MSIiIiIiIiIiIiIiIhP3iwSHYiIiIiE+TLBbNiIiIiIiIiIiE/7PBBMiIiIiIiIiECEPAi8j/cYiIiIiIiIhPvGwUOYiIiIiE5QnCr2iIiIiIUOHQLoiIiIiIiITzksHG2IiIiIiE5fnCoGiIiIiIiIiE/6TBBbiIiIiIhPGjweXIiIiIiIiIiIhPGjweXIiIiIiIiIiIiIiIiE+SPBbciIiIiIhPc0wYy4iIiIiIiIiIiIiIiIiIiIhf/tEBiIiIiIiIiIiIiIiIiIT3NMGMuIiIiIiE+/PBQMiIiIiIiIiIiIiIiIiIiIiITxwcHj6IiIiIhQS9DEiIiIiIiIThWMLqeIiIiIiIiIiIiIiIiIUA/f8HGIiIiIUGnQpoiIiIiIiE5fnCoGiIiIiIiFDh0C6IiIiIhPWBwafoiIiIiIiIOnBSto+tiIiIiIiIhPvzwUDIiIiIiE/8LBA9iIiIiIhPGUwea4iIiIiE9UXBq6iIiIiIhPVUwaq4iIiIiIPFJhtK2eiIiIiIhO9ZwgpoiIiIiE+fXBYKiIiIiIiITzVsHKmI/3GIiIhA7EzxO3GIiIiIhPclwY2oiIiIiIiIiIiIhP3iwSHYiIiIiIiIiIiIiIhPGjweXIiIiIiIiIiIhPdDwYvIiIiIiIiIiIiIiIhPkjwW3IiIiIiIiIiIhPGjweXIiIiIiIiIiIhPkUwW64iIiIiIiIiIhOX5wqBoiIiIiIiE+/PBQMiIiIiIiE/dPBIsiIiIiIiE8ZTB5riIiIiIiIiIiIiE85LBxtiIiIiIUC3Q4oiIiIiIhP/CwQPYiIiIiIhQ4dAuiIiIiIhPGjweXIiIiIiIiIiIT788FAyIiIiIiIiITxo8HlyIiIiIhOMLws9IiIiIiITR7sPhGIiIiIhQS9DEiIiIiIiITxlMHmuIiIiIhPGUwea4iIiIiIiE4zjCzHiIiIiIiIiE0d/D4giIiIiIiIiIiITnysKDWIiIiIiFCl0GqIiIj/cYQEksDG2IiIiIThK8LtSIiIiIiE8ZTB5riIiIiIhP/CwQPYiIiIiIUIfQiIiIiIiIT/wsED2IiIiIiE+/PBQMiIiIiIiIT9xMEjuIiIiIiITzdMHIuIiIiIiIT/wsED2IiIiIiECGHAieiIiIiITxdsHon/cYiIiIhPU2wayYiIiIiIT94sEh2IiIiIhAoywGzYiIiIiITrt8JEiIiIiIiFBL0MSIiIiIiIiIiE+/PBQMiIiIiIiIT94sEh2IiIiIiIiIiIiIiIiE/9HBAuiIiIiIiIiFCl0GqIiIiIiFDh0C6IiIj/cYhA7xwCDoiIiIiIiIT7xsFDmIiP9xiIhQh9CIiIiIiIiFCH0IiIiIiIiE9XLBqNiIiIiIiFDh0C6IiIiIiIhP3iwSHYiIiIiIiIiIiE+9XBQqiIiIiIhPODwcfIiIiIiIiIiIhPdDwYvIiIiIiITxlMHmuIiIiIiIT908EiyIiIiIiIiIiIT1csGo2IiIiIiIQIYcCJ6IiIiIiE/9HBAuiIiIiIhQh9CIiIiIiIiIiIiIiF/+0QGIiIiIiFBL0MSIiIiIiIT3UsGK2IiIiIiIhQLdDiiIiIiIT98cEg6IiIiIiIiIiIiIiIiIiIhPkywWzYiIiIiIiIiIiIiIiIiIT1csGo2IiIiIiIUIfQiIiIiIiIiIT/0cEC6IiIiIiIiIiIhPODwcfIiIiIiIiIhQLdDiiIiIiIiIhPdhwYnoiIiIiIiIiIiIUGnQpoiIiIiIT3YcGJ6IiIiIiIiIiIiIT94sEh2IiIiIiIiIiIiIiFCH0IiIiIiIhP/RwQLoiIiIiIiIiIiIiIiIiIT1csGo2IiIiIiIhPGjweXIiIiIiIiIiIiIT1Y8GpyIiIiIiIiIiIiE8aPB5ciIiIiIiIiIiIiE+SPBbciIiIiIiIiIT1RcGrqIiIiIiIiITzksHG2IiIiIiIiIiIiIiIT94sEh2IiIiIiIiIiIiIiE90PBi8iIiIiIiIT1VMGquIiIiIiIQMEsBO2IiIiP9xiIiIiIiIiIiIiEDAPAT8/3GIiIiIiIiIiIiIhPdDwYvIiIiIiIiIiIiIiIiIT/wsED2IiIiIiIiIiIiE/dPBIsiIiIiIiIiIiIiITzg8HHyIiIiIiE+RTBbriIiIiIiIiIiIiE/eLBIdiIiIiIiIiIiIiIiIhA4BwC/oiIiIiP9RadCmiIiIiIiIiIhPODwcfIiIiIiIiIiIiIiIiIiIiIiIT3YcGJ6IiIiIiIiIiIiIiIiIhPVywajYiIiIiIiIiIiIiIiIiIiIiIhP3xwSDoiIiIiIiIiIiIiIiIiIiIiE92HBieiIiIiIiIiIiIiIiIiIiIiIT98cEg6IiIiIiIiIiIiE83TByLiIiIiIiIhPODwcfIiIiIiIiIiIiE84PBx8iIiIiIhPVUwaq4iIiIiITnysKDWIiIiIiIhOuKwkdYiIiIiIQMEsBO2I/3GIiIhQS9DEiIiIiIiEBJLPttcYiIiIiFBp0KaIiIiIiIiIhP/CwQPYiIiIiIiIiIiIhAShwMXoiIj/cYiIiIiIiIiIiIiIiIQKMsBs2I/3GIiIiIiIiIiIiIhPGUwea4iIiIiIT/s8EEyIiIiIiIiIiIiIT7A8FPyIiIiIiIiIiIiIiIiIhP3iwSHYiIiIiIiIiIiIiIiIiIT75MFBuIiIiIhPdSwYrYiIiIiIhAaBwKfoiIiIiIj/QaQcBr6IiIiIiIiIhA4BwC/oiIiIiE8cHB4+iIiIiIiIiIUGnQpoiIiIiIiE/fHBIOiIiIiIiIUGnQpoiIiIiITbbMNJOIiIiIiIiIT908EiyIiIiIiIiIiIiIiIiIiIiIiIiIiIhf/tEBiIiIiIiIiIiIUGnQpoiIiIiIiIT5QcFr6IiIiIiIiIiIiIiIiIiIiE86HBxeiIiIiIiIiIiIiIiIiIiE/eLBIdiIiIiIiIiIiIiIiIiIhPdSwYrYiIiIiIiIiIiIiE8bLB5NiIiIiIiIiIhQw9BMiIiIiIiIiE+xLBTtiIiIiIiIiIiIiIiIhPVywajYiIiIiIiIiIiIiIiIT5FMFuuIiIiIiIhQS9DEiIiIiITxssHk2IiIiIiITxo8HlyIiIiIiIiIiIiIhP+zwQTIiIiIiIT7EsFO2IiIiIiFCH0IiIiIiIiIiE8ZTB5riIiIiIiIhP+zwQTIiIiIiIiIiIT/s8EEyIiIiIiIiIiIiIiITxo8HlyIiIiIhP3TwSLIiIiIiIiIiIiIhPdDwYvIiIiIiIiIiIiIhP3TwSLIiIiIiE59nCgmiIiIiIiITzZcHJqIiIiIiE3S7DLRiIiIiIT1RcGrqIiIiIiIiIiIT/s8EEyIiIiIiIiIiIT908EiyIiIiIiIhPsDwU/IiIiIiIiIiIiIUC3Q4oiIiIiP9xhQpdBqiIiIiIiIUOHQLoiIiIiIiEBoHAp+/3GIiIiIiIiIiIiIiIiIiIiE+wPBT8iIiIiIiIiIiIiIiE9XLBqNiIiIiIiIiIiIiIiIiIhPkywWzYiIiIiIhP3EwSO4iIiIiIiIT1RcGrqIiIiIiIhPkUwW64iIiIiIhOfZwoJoiIiIiITzdMHIuIiIiIiIiIhP+zwQTIiIiIiE83TByLiIiIiITvO8IMSIiIiIiITzdMHIuIiIiIiIiIOFrCuKU9iIiIiIhPN0wci4iIiIiIiE/7PBBMiIiIiIiIiIT1VMGquIiIiIiIiDxyQbSNvoiIiIiIhQpdBqiIiIiIT75MFBuIiIiIT3UsGK2IiIiIiIiIiIiIiIiIiITzksHG2IiIiIiIiIiIiIiIiIhPdDwYvIiIiIiIiIiIiIiE90PBi8iIiIiIiIiIiIiIhPsDwU/IiIiIiIiIiE/7PBBMiIiIiIiIiIiIT788FAyIiIiIiIiIiIhP3iwSHYiIiIiIiIiIT5FMFuuIiIiIiIiE8aPB5ciIiIiIiIiIiIiE+RTBbriIiIiIiE9WPBqciIiIiIiIiIiIiIiEDCHATeiI/3GIiIiIQOAcAv6IiIiIiIiIiIiIhP0BwS/oiIiIiEDgHAL+iIiIiIiIiIiIT5QcFr6IiIiIiIiIiIiIiIiIiIiIiIiIhfHdHiiIiIiIUC3Q4oiIiIiIiIiIiIiIhPN0wci4iIiIiIhPshwU3oiIiIiIQIYcCJ6IiIiIiE9XLBqNiIiIiIiIiIiIiITzksHG2IiIiIiIhPclwY2oiIiIiIT71cFCqIiIiIiIiIT7A8FPyIiIiIiIiIiIiIiE86HBxeiIiIiIQMIcBN6IiIiIiIhOnIwmN4iIiIiIiIhPVUwaq4iIiIiIT1VMGquIiIiIiIT/pMEFuIiIiIiITtiMIneIiIiIhAKywOTYiIiI/3GE7yzCDTiIiIiIiIiIiIiIhPGUwea4iIiIiIhQadCmiIiIiIj/PRORtOxuiIiIiIiE8ZTB5riIiIiIiIhPc0wYy4iIiIiIiIT908EiyIiIiIiIiIhPVjwanIiIiIiIiIiIiE/dPBIsiIiIiIiIiIhQD9ABiIiI/3GEDsTAI7iIj/cYiEBKHAxeiIiIiIiIiIiE9WPBqciIiIiIiIiIiFCl0GqIiIiIj/Qc88BAyIiIiIiIhPOSwcbYiIiIiIiEDgHAL+iIj/cYiEALTABbiI/3GIiEBoHAp+iIiIiIiE6cjCY3iIiIiIiDt28bWJDoiIiIiIT3NMGMuIiIiIiE73fCCIiIiIiIiIiIiE/dPBIsiIiIiIhA4BwC/oiIiIiE+TLBbNiIiIiIiIiIiIT/s8EEyIiIiIiIiIUOHQLoiIiIiIiE91LBitiIiIiIiIT5FMFuuIiIiIiIiIiIiIiIiIiIiP9A6IwSd4iIiIiIT75MFBuIiIiIiIiIhO9ZwgpoiIiIiIiIiIT3NMGMuIiIiIiIiIiE/7PBBMiIiIiIiITxlMHmuIiIiIiE4xrCzliIiIiIiIiIiI/3FAaBwKfoiIiIiIiIUIfQiIiIiIiITxssHk2IiIiIiIiIiIiE/eLBIdiIiIiIiIiIiIiIiIT1csGo2IiIiIiIiIiIiIiIiIiE8bLB5NiIiIiIiIiIiIiIiIiIiIhPkywWzYiIiIiIiIiIiIiE8bLB5NiIiIiIiIiIiIiIiE+/PBQMiIiIiIiIiIiIhP3TwSLIiIiIiIT788FAyIiIiIiIiIiIiE/7PBBMiIiIiIhQw9BMiIiIiI/3GEAqPA5ciIiIiIiE9zTBjLiIiIiIiIg9/QGzAv6IiIj/cYhAaBwKfoiIiIiIhPvkwUG4iIiIiIT5I8FtyIiIiIiIhPvzwUDIiIiIiIiE9yXBjaiIiIiIiE5fnCoGiIiIiIiIiIiIiIiIiE64rCR1iIiIiIiE+TLBbNiIiIiIiIhP21wSSoiIiIiE82XByaiIiIiIhPOSwcbYiIiIiIiIiIT3YcGJ6IiIiIiIiIiIiIUEvQxIiIiIiIT7IcFN6IiIiIiFBL0MSIiIiIiIiIiIiIThWMLqeIiIiIiIiIiIhPVywajYiIiIiIhP+VwQaoiIiIiIiE83TByLiIiIiIUEvQxIiIiIiIT3FsGOmI/3GIiIhAoywGzYiIiIiIiIhQ4dAuiIj/cYiIhAhhwInoiIiIiIT5FMFuuIiIiIiIiIiE9VTBqriIiIiIiIiIT3Q8GLyIiIiIiIiIiIiIiE9VTBqriIiIiIiIiE/dPBIsiIiIiIhP3iwSHYiIiIiIiIiIiIiIiIT94sEh2IiIiIiE/eLBIdiIiIiIiIiIiIiIiIiIiIiIhPN0wci4iIiIiIiIhPc0wYy4iIiIiIhO1qwilYiIiIiIhPvVwUKoiIj/cYiIQA4cAC6IiIiIiIQMIcBN6Ij/cYiIiE+5nBRmiIiIiP9xhOl9wmgoiIiIiE8aPB5ciIiIiIiE9SfBrYiIiIiIiF9Z0aaIiIiIiIQGcsCo2IiIiIiF8d0eKIiIiIiIQIUsCK2IiIiIiP9xQO08AiyIiIiIiFDh0C7/cYiIiIhQD9ABiIiIiIiIiIiIiIiIiIhP3iwSHYiIiIiIiIiIiIiIiI/3FASDwMfIiIiIiIiIiIT908EiyIiIiIiIiIj/QYQ8CLyIiIiIiIiIhPdSwYrYiIiIiIUC3Q4oiIiIiIT/0cEC6IiIiIiIiIiIiIiIhP/CwQPYiIiIiIiIiIiIiIhPdDwYvIiIiIiIiIiIiIiIiIT/0cEC6IiIiIiIiIiIiIiIiIhPsDwU/IiIiIiIiE/cTBI7iIiIiIiE/7PBBMiIiIiIhAZywKjY/3GIiIiFBp0KaIiIiIiECjLAbNiI/3GIiIQEdMDIuIj/cYiIQIYcCJ6IiIiIiE/cTBI7iIiIiIiIiIhQadCmiIj/cYiIiE+bnBZGiIiIj/cU607CSxiIiIiIhPvzwUDIiIiIiIiIiIiE90PBi8iIiIiIiIiIiIiE+wPBT8iIiIiIiIiIiIiIT7A8FPyIiIiIiIiIiIiIiE90PBi8iIiIiIiIiIiIiIiIT1csGo2IiIiIiIiFDh0C6IiIiIiIT3UsGK2IiIiIiIiIiIiIiIiIiIT1csGo2IiIiIiIUOHQLoiIiIiIiE66jCRXiIiIiIhPNWwcqYiIiIiITdH8MuCIiIiIiE+QXBb6iIiIiIT5I8FtyIiIiIiIiIiIiIhOE6wuxYiIiIiIhPdhwYnoiIiIiIhAwhwE3oiIiIiIiE+/PBQMiIiIiIiE/cTBI7iIiIiIhPdDwYvIiIiIiIiIiIiIiE9zTBjLiIiIiIiE7XnCKGiIiIiIiD2yAbNN/oiIiIiIhP3EwSO4iIiIiIhPGUwea4iIiIiITzg8HHyIiIiIiIT75MFBuIiIiIiIhP+zwQTIiIiIiIiIhP+zwQTIiIiIiIiIiIiITzg8HHyIiIiIiIiIiIhPODwcfIiIiIiIiIiIiE84PBx8iIiIiIiIiIiE8aPB5ciIiIiIiIiIiIiIiE9WPBqciIiIiIhOX5wqBoiIiIiIiIiIiIPbIBs03+iIiIiIiE73fCCIiIiIiIiEAOHAAuiIiIiIiE83TByLiIiIiIiE68bCQ5iIiIiIhP3TwSLIiIiIiIiIiE8UnB62/3GIiIiIhP+kwQW4iIiIiIiIiIiIiIiE90PBi8iIiIiIiEBIPAx8/3GIiIiIT/pMEFuIiIiIiIiE+5nBRmj/cYiIiIiIiIiIiIQIUsCK2IiIiP9xiIiIiIiIhAKjwOXIj/cYiIiIiIiIOlFitq6diIiIiP9xiIiITzKcHNaIiIiIiIj/cYhAZUwKq4iIiI/3GIiEAMPABMiIiIiIhOXqwqFYiIj/cYhA7EwCO4iP9xiIPhwBsuP+/3GIiIiD06AbPF/oiIiIiDyakbRlboiIiIiIUEvftHGIiIiIiIiIiIiIiIhP3EwSO4iIiIiIiIiIiIiITxssHk2IiIiIiIQO8cAg6IiP9xiIiIiECFLAitiIiIiIiFDh0C6IiP9xiIiIiIQO8cAg6IiIiIiITjGsLOWIiIiIiIiIT788FAyIiIiIiIT788FAyIiIiIiE/6TBBbiIiIiIhPc0wYy4iIiIiIiIiIiIiIiP9xiECjLAbNiIiIiIiIiIhPODwcfIiIiIiIiIiIiIiIiIiP9xiIQA4cAC6IiIiIiIiIiIiIiIiIj/cYiIiIUC3Q4oiIiIiIiIiIiIiIT/s8EEyIiIiIiIiIiIiIiIiI/3GIUC3Q4oiIiIiIiIiIiIiIiIhPsDwU/IiIiIiIiIiIiIiIhP/CwQPYiIiIiIiIiIiIiIT7A8FPyIiIiIiIiIiIiIiIiIT3Q8GLyIiIiIiIiIhPGFweeoiIiIiITxo8HlyIiIiIiIiIiIhPsDwU/IiIiIiIiIiIhP/CwQPYiIiIiIiIiIiIiIiIiIhPHBwePoiIiIiIhQ4dAuiIiIiIiIiIiIhP3TwSLIiIiIiITzdMHIuIiIiIiE8aPB5ciIiIiIiIiIiE9WPBqciIiIiIiIiIhPvzwUDIiIiIiIiIhQS9DEiI/3GIiIQGgcCn6IiIiIiIiIiE8aPB5ciIiIiIiIiIiE84PBx8iIiIiIiIiIiIiIT7A8FPyIiIiIiIiIiIiIiIT/wsED2IiIiIiIiIiE/dPBIsiIiIiIiIiIiIiIiIiE/7PBBMiIiIiIiIiIT5FMFuuIiIiIiIiE8aPB5ciIiIiIiIiIiIiIhPdSwYrYiIiIiIiIiIiIiIiIiIj/cYiIiIiFAP0AGIiIiIiIiIiIiE+/PBQMiIiIiIiIT788FAyIiIiIiIiIiE+RTBbriIiIiIiIiE+/PBQMiIiIiIiIiIiIiIiP9xhAwSwE7YiIiIiIiIiIiIiIhP3iwSHYiIiIiIiIiIiIiIiIiP9xiEDBLATtiIiIiIiIiIiIiIiITzksHG2IiIiIiIiIiIhQ4dAuiIiIj/cYhAaBwKfoiIiIiIiIiIiIiIiIiITxssHk2IiIiIiIiIiE/7PBBMiIiIiIiIiIiIiIiIiIj/cUCjLAbNiIiIiIiIiIiE+TLBbNiIiIiIiIiIiIiIiIiIT7EsFO2IiIiIiFBp0KaIiIiIiE85LBxtiIiIiIiFCl0GqIiIiIiITzksHG2IiIiIiIiIiIiIiE5fnCoGiIiIiIiIiIiIiIhPlBwWvoiIiIiEBoHAp+iIiIiIiIPdABsy/+iIiIiIiITzdMHIuIiIiIiIhP+zwQTIiIiIiIiIiE+/PBQMiIiIiIiIhQadCmiP9xiIiE/ZfBJoiIiIiIiIiIiE+RTBbriIiIiIiIiITxo8HlyIiIiIiIiIiE8aPB5ciIiIiIiIiIiIiIiIj/cYiIhAZywKjYiIiIiIiIiIiIj/cYhAShwMXoiIiIiIiIiIiIiE/7PBBMiIiIiIiIiITpqsJlWIiIiIiIO9SxtStOiIiIiIiITVn8OmCIiIiIiIiE9zTBjLiIiIiIiIiE+RTBbriIiIiIhPvzwUDIiIiIiIiE4xrCzliIiIiIiITzdMHIuIiIiIiITzdMHIuIiIiIiIhPvzwUDIiIiIiIiIT1RcGrqIiIiIiE9WPBqciIiIiIiDwzcbTMjoiIiIiDvzobUMXoiIiIiIiIT9xMEjuIiIiIiE83TByLiIiIiIiIhPkUwW64iIiIiIiIiIT/s8EEyIiIiIiIiIhPODwcfIiIiIiIiIiIiIhP3TwSLIiIiIiIiIiIT7A8FPyIiIiIiIiIiIiIhOt7wkhIiIj/cYiIQIUsCK2IiIiIiIiE/cTBI7iIiIiIiE4wvCz0iIiIiI/3FAoUwG64iIiIiITbP8NMCIiIiIiIiF870cSIiIiIiIQOAcAv6IiIiIiIiIiIUGnQpoj/cYiIiIQO8cAg6IiIiIiIiIiE9zTBjLiIiIiIiIiE/7PBBMiIiIiIiIiIiIhPVjwanIiIiIiIiIiE/dPBIsiIiIiIiE9UXBq6iIiIiIhOMaws5YiIiIiIiIhPVjwanIiIiIiIiIiIiI/0FmPAqciIiIiIiIT/s8EEyIiIiIiIiIiIiIiP9xhADSwAPYiIiIiIhOmqwmVYiIiIiFDh0C6IiI/3GIiIiIiIhAoywGzYiIiIiFDD0EyI/3GIiIiIiIT/aMEJeIiIiIiIiP8++yGzBN6IiIiIhPkFwW+oiIiIiDZ3w7qIPIiIiP9xiIiIiIiIhA4BwC/oiIiIiIhPGUwea4iIiIiIiIhQadCmj/cYiIiIhAwhwE3oiIiIiIiIiIiIiF8d0eKIiIiIiIQIYcCJ6IiIiIiIiIhPGjweXIiIiIiIiIiIiE84PBx8iIiIiIiIiIiIhPGjweXIiIiIiIT/0cEC6IiIiIiIUIfQiIiIiIiIiIiIiIiE84PBx8iIiIiIiIiIhP+zwQTIiIiIiIiIiIiE/7PBBMiIiIiIiIiIiIhPsDwU/IiIiIiIiIiIiIT3Q8GLyIiIiIiIiIiIiIiIiIj/cYiECjLAbNiIiIiIhQadCmiIiIj/cYQO8cAg6IiIiIiIiIiIiIhPkjwW3IiIiIiIiIiIiIhP3TwSLIiIiIiIiIiIiIiIj/QQw8AEyIiIiIiE+SPBbciIiIiIhPN0wci4iIiIiIT1VMGquIiIiIiIiE9VTBqriIiIiIiIiIhOm5wmRoiIiIiIiIiIT788FAyIiIiIiIiIiIhPsDwU/IiIiIiIiIiIiIiE9WPBqciIiIiIiIiIhPdhwYnoiIiIiIhPc0wYy4iIiIiIiEDgHAL+iIiIiIg814G0KH6P9xiIiIT5BcFvqIiIiIiEDPPAQMj/cYiIiIhA7TwCLIiIj/cYg6cFK2j62IiIiIiIiE/dPBIsiIiIiIiE4xrCzliIiIiIiIiIhPc0wYy4iIiIiIT1VMGquIiIiIiIT3NMGMuIiIiIiIiIiIUIfQiIiIiP9xhAoywGzYiIiIiIhPNWwcqYiIiIiP9xQGcsCo2IiIiIiIUOHQLoiIiIiIhNeOw4cYiIiIiIT5FMFuuIiIiIiIiIiIT/s8EEyIiIiIiIiIiFDh0C6IiIiP9xiECjLAbNiIiIiIiIiIiIT1csGo2IiIiIiIiIiIiIiE9VTBqriIiIiIiIiE+xLBTtiIiIiIhQw9BMiIiIiIiIhQS9DEiIj/cYiIQCssDk2IiIiIiIUIfQiIj/cYiIiIQIYcCJ6IiIiIiIiIiIT5FMFuuIiIiIiE83TByLiIiIiIiFBp0KaIiI/3GIiIQKMsBs2IiIiIiIhPkUwW64iIiIiIiIiIT908EiyIiIiIiIiIhPODwcfIiIiIiIiIiIhOX5wqBoiIiIiIiIT3NMGMuIiIiIiIiIT788FAyIiIiIiIiIiITxssHk2IiIiIiIT1RcGrqIiIiIiIiIiIhPVUwaq4iIiIiIhP+zwQTIiIiIiIhPclwY2oiIiIiIhPkjwW3IiIiIiIT1VMGquIiIiIiIhPvzwUDIiIiIiIhPc0wYy4iIiIiIiITjC8LPSIiIiIiIThScLraIiIiIiIiIiIiIhf/tEBiIiIiIiIiIiIiIiIiIiIiE/fHBIOiIiIiIiIiIiIiIiIiIiIiIiIiE+UHBa+iIiIiIiFCl0GqIiIiIiIiIiIT1gcGn6IiIiIiIiFCH0IiIiIiIiIiIiIiIiE92HBieiIiIiIiIiIiIiIiIiIiIiIhPdDwYvIiIiIiIiIiIhP3TwSLIiIiIiIiIiIiIiI/3GIhAhSwIrYiIiIiIiIiIiIiIj/cUArLA5NiIiIiIiIiIiIhO9ZwgpoiIiIiIiIiIhOMpws1oiIiIiIhNO/w8QIiIiIiIiITvLMINOIiIiIj/cYiEBJLAxtiIiIiIiIiIiIiI/3GIhASDwMfIiIiIiIT3Q8GLyIiIiIiIiIiIhPOhwcXoiIiIiIiIiIiIiIiIiIiIhPOhwcXoiIiIiIUEvQxIiIiIiIiIiIiITxwcHj6IiIiIiIiIiIiIiIiIiIiIiIiP9xQO4sAh2IiIiIiIiIiIiE+wPBT8iIiIiIiIiIiIiITzksHG2IiIiIiIiIiIiIiIiIiI/0GiPAbciIiIiIiIiIhfWdGmiIiIiIiECjLAbNiIiIiIiIiIT1csGo2IiIiIiIiIiIiIiIiIj/cYhAZywKjYiIiIiIiE8ZTB5riIiIiIiIiIiIiP9xhADSwAPYiIiIiIiIiIiIiP9BwDwE/IiIiIiIiIiIiIiP9xiIiEBJLAxtiIiIiIiIT908EiyIiIiIiIiIiIiITxo8HlyIiIiIiIiIiIiP9xhAaBwKfoiIiIiIUOHQLoiIiIiIiIiITxo8HlyIiIiIiIiIiITzdMHIuIiIiIiIiP9xhQadCmiIiIiIiFBL0MSIiIiIiIiIiIiIj/cYQIQ8CLyIiIiIiIiIiE9zTBjLiIiIiIiIThScLraIiIiIiIiIiIT7A8FPyIiIiIiIiIiIiIiIT59cBgpxiIiIiIhP+GwQeYiIiIiIiIiIiIiIiE4TrC7FiIiIiIiE59nCgmiIiIiIiIiIiE/eLBIdiIiIiIiIiIhPVywajYiIiIiFAt0OKIiIiIiIiIiIiP9xQA0sAD2IiIiIiIiIiIiIiP9xiIiEDAPAT8iIiIiIiFDh0C6P9xiIiIhAwDwE/IiIiIiIiI/3GIiIiEBJLAxtiIiIiIiIhQ4dAuj/cYiIiIhAojwG3IiIiIiIT5FMFuuIiIiIiIiI/z3VobQqXoiIiIiIhP+kwQW4iIiIiIg9dgGzif6IiIiIiITnu8KESIj/cYiIQIQ8CLyIiIiIiITlCcKvaIiIiIiE/cTBI7iIiIiIiE65nCRmiIiIiIiIiIPf0BswL+iIiIiIiE9VTBqriIiIiIhP+zwQTIiIiIiIiIiIiIiP9xQKI8BtyIiIiIiIhP3TwSLIiIiIiIiIiE9zTBjLiIiIiIiE+RTBbriIiIiIiIiIiE/7PBBMiIiIiIiIiIiIiP9xQM88BAyIiIiIiIj/QSo8DlyIiIiIiIiITxo8HlyIiIiIiIiIiIiP9xQAw8AEyIiIiIiIT3JcGNqIiIiP9xiEAOHAAuiIiIiIiIiIiIiIiIiIj/cYiIiIhA7iwCHYiIiIiIiI/3GIiIQM88BAyIiIiP9xiEDCHATeiIiIiIhAaBwKfoiIiIiP9xQKFMBuuIiIiIiITpqsJlWIiIiP9xiEALTABbiIj/cYiIQCo8DlyIiIiIiI/3GIhAKUwOa4iI/3GIiIiIQIQ8CLyIiIiIiP9xiIiEDtPAIsiIiIiP9xiEDOTAQbiP9xiIiIiIhASDwMfIiIiP9xiIiIhAg0wIy4iP9xiIiIiIT32cGCaIj/cYiIiEArLA5NiIiIiIiITxlMHmuIiIiIiIT/s8EEyIiIiIiIiIiE/7PBBMiIiIiIiIiIiE8aPB5ciIiIiIiIhP+zwQTIiIiIiIiIiIiIiI/3FAojwG3IiIiIiIiIiIiI/0HuLAIdiIiIiIiIiIiIiITzg8HHyIiIiIiIiIiIiE+wPBT8iIiIiIiIiIiIiIhPsDwU/IiIiIiIiIiIiIiE8aPB5ciIiIiIiIiIiI/0GiPAbciIiIiIiIiIhPdSwYrYiIiIiIhQ4dAuiIiIiIiIiIiI/3GIiIhQLdDiiIiIiIiIiIiIiIiIiIiIX/7RAYiIiIiIiIiIiIiIiIiIiIiIiIiIiI/3GIiIiIiIhQw9BMiIiIiIiIiIiIiIiIiIiIiP9xiIiIiIhAwSwE7YiIiIiIiIiIiP9BDDwATIiIiIiIiIhPODwcfIiIiIiIiIiIhPODwcfIiIiIiIiIiIhPVjwanIiIiIiIiIiIiIT3Q8GLyIiIiIiIiIiIiIiE90PBi8iIiIiIiIiIiIT788FAyIiIiIiIiIhPODwcfIiIiIiIiIiIiIT/0cEC6IiIiIiFDh0C6IiIiIiIiIiIiIT5I8FtyIiIiIiIiIiIiIhPGyweTYiIiIiIiIiIiIiIiI/0HAPAT8iIiIiIiIiIiIhPVjwanIiIiIiIiIiIiIhP/CwQPYiIiIiIiIiIiIiIiE/7PBBMiIiIiIiIiIhP3TwSLIiIiIiIiIhPvzwUDIiIiIiIiIiI/0FIPAx8iIiIiIiIiIhPdhwYnoiIiIiIiE/4bBB5iIiIiIiE85LBxtiIiIiIiFBL0MSIiIiIiIT/s8EEyIiIiIiIiITxo8HlyIiIiIiIiIiIhOuZwkZoiIiIiIhPvkwUG4iIiIiITvd8IIiIiIiIiE/3fBCIiIiIiIiE67fCRIiIiIiIhA4BwC/oiIiIiIT71cFCr/cYiIiIiEBJLAxtiIiIiIiE/dPBIsiIiIiIiIiIiE/dPBIsiIiIiIiIiIiP9BClz/WnGIiIiIiE8WfB6YiIiIiIiIiIhPF2weif9xiIiIiECjLAbNiIiIiIiIiIUMPQTP9xiIiIiIQIQ8CLyIiIiIj/QaMsBs2IiIiIiIUOHQLoiIiIiIiE85LBxtiIiIiIiIiITxo8HlyIiIiIiIiIhPGUwea4iIiIiIg7erG1hU6IiIiIiIiIiIiIiE8ZTB5riIiIiIhOX5wqBoiIiIiIiIiE+/PBQMiIiIiIiIiP9xhASDwMfIiIiIiIiIiP9xhASDwMfIiIiIiIiIhP/CwQPYiIiIiIiIiIiIiIiIT5I8FtyIiIiIiIiIiIiIT1Y8GpyIiIiIiIhQS9DE/3GIiIiIQMEsBO2IiIiIiIiIiIiI/3GIiIiIiECjLAbNiIiIiIiIiIiP9xiIiFDh0C6IiIiIiIT/d8EIiIiIiIiIiE84PBx8iIiIiIiE9zTBjLiIiIiIiIT3NMGMuIiIiIiIiIXzvRxIiIiIiIQEksDG2IiIiIiIXzvRxIiIiIiIiIiIiEDuLPEdcYiIiIiIQMEsBO2IiIiIiIg93hGzIe6P9xiIiIiIhADDwATIiI/3GIiITzOMHMeIiIiIiIiIiIiE/7PBBMiIiIiIiIT908EiyIiIiIiIiIiIiIj/cYiIiEBnLAqNiIiIiIiIhP3TwSLIiIiIiIiIiITTv8PECIiIiIiIT75MFBuIiIiIiIhP3TwSLIiIiIiIiIiIj/cUCEPAi8iIiIiIiIiIhPvzwUDIiIiIiIiITzdMHIuIiIiIiIhPODwcfIiIiIiIiIiIhP0BwS/oiIiIiIiIiIiIiIiIiIiIiIiIiF/+0QGIiIiIiIhQadCmiIiIiIiIiIiIiIiE/QHBL+iIiIiIiFBL0MSIiIiIiIiIiIiI/3FAojwG3IiIiIiIiIiIiE9YHBp+iIiIiIiFCl0GqIiIiIiIiIiIiI/3FADSwAPYiIiIiIiIiIiIiI/3GIQO4sAh2IiIiIiIiIiIiP9xiIiIiEBnLAqNiIiIiIiIiIiP9xiEANLAA9iIiIiIiIiIiIiP9xiIiIiIiIQGgcCn6IiIiIiIiIiIiIj/cUArLA5NiIiIiIiIiIiIiIhPODwcfIiIiIiIiIiIiI/3GIiIiIiEArLA5NiIiIiIiIX5XRaoiIiIiIQO8cAg6IiIiIiIiIiIT3Q8GLyIiIiIiIiIiIiI/3GIiIiIiEAsHA4+iIiIiIiIiIiE/dPBIsiIiIiIiIiIiF9Z0aaIiIiIiIQGgcCn6IiIiIiIiIiIiP9xiIQCssDk2IiIiIiIiIhPc0wYy4iIiIiIiIiIhPODwcfIiIiIiIiIT3NMGMuIiIiIiIiIhPkUwW64iIiIiIiIiP9xQKI8BtyIiIiIiIiIiIiP9xQINMCMuIiIiIiP9xiIQKI8BtyIiIiIiIiIT1VMGquIiIiIiIhPc0wYy4iIiIiIhP3TwSLIiIiIiIiIiIT/s8EEyIiIiIiIiIiI/0FmPAqciIiIiIiIiIT3NMGMuIiIiIiIiIj/QQw8AEyIiIiIiIiIj/cYiEDAPAT8iIiIiIiIiIiP9xiIQCo8DlyIiIiIiIj/cYhASDwMfIiIiIiIiIj/cYiIiIiFAt0OKIiIiIiIQA4cAC6P9xiIiIiIhAhDwIvIiIiIj/cYiIiIQO08AiyIiIj/cYiIiIhPn1wWCoiIiIiIhQadCmiIiIiIiE84PBx8iIiIiIiITxo8HlyIiIiIiIiIiIiIiIiIiIiP9xQKMsBs2IiIiIiIiIiIiIiIiIj/cYiIiIiIiIiIiIQIYcCJ6IiIiIiIiE+RTBbriIiIiIiIhP3TwSLIiIiIiIiIiE+/PBQMiIiIiIiIiIj/cYQMA8BPyIiIiIiIiIiIiP9BKjwOXIiIiIiIiIiI/0EqPA5ciIiIiIiIiIj/cYiECEPAi8iIiIiIiIiI/3GIhADDwATIiIiIiIhfWdGmiIiIiIiEDBLATtiIiIiIiI/3GIiIiIiIiIhAhSwIrYiIiIiIj/cYiIhALBwOPoiIiIiIhQS9DEiIiIj/cYiIQKI8BtyIiIiIiIT/pMEFuIiIiIiIj/cYhAhDwIvIiIiIiIiIiI/3GIiIiIhA7xwCDoiIiIiIiIiIiIj/cYiEANLAA9iIiIiIiFDh0C6IiI/3GIiIQCssDk2IiIiIiIiIiIj/cYiIiEANLAA9iIiIiIiIiIj/cYiEDPPAQMiIiIiI/0FlTAqriIiIiIj/cVDD0EyIiIiIiEDvHAIOiIiIiIiIiI/3GIiIiIiIiIiIT908EiyIiIiIiIQKI8BtyIiIj/cYiIiIiIiIiIiIiIiE+/PBQMiIiIiIhPkUwW64iIiIiIPJqRtGVuiIiIiIj/QWVMCquIiIiIiP9Aj3wYCIiIiIiIiEBoHAp+iP9xiIiIhApBwGvoiIiIiIT908EiyIiIiIiIT94sEh2IiIiIiE9VTBqriIiIiIiIiIiEBKHAxeiIiIiIiF+V0WqIiIiIiFCH0IiIiIiIiIiEAOHAAu/3GIiIiIiIiIiE9VTBqriIiIiIiECEPAi8iP9xiIiEAsHA4+iIiIiIiIiIiITxo8HlyIiIiIiIiIiIiIiE6bnCZGiIiIiIiIiIg9sgGzTf6IiIiIiIg9WAGzp/6IiIiP9xiIiIiIiEDuLAIdiIiIiIj/cYQCssDk2IiIiIiIiIiIiIiP9BDSwAPYiIiIiIiFBp0KaIiP9xiIiIQA4cAC6IiIiIiIiIiIiIiIj/cYiIiEDAPAT8iIiIiIiIiP9xQCo8DlyIiIiIiIiIj/cYiFCl0GqIiIiIiE+/PBQMiIiIiIiIiIiIhQadCmiIiIiIiIiIiI/3GIiIiIiIiIhAoywGzYiIiIiIiP9xiIiIiIiIiEAOHAAuiIiIiIiFCH33hxiIiIiIiIiIhA7iwCHYiIj/cYiIiIiIiIiIiIiFAt0OKIiIiIiIiIiIj/cYiIiIiIiIiIQEocDF6IiIiIiIT5QcFr6IiIiIiIQO8cAg6IiIiIiIhfldFqiIiIiIiEArLA5NiIiIiI/3FQLdDiiIiIiIiIQOAcAv6IiIiIiIXx3R4oiIiIiIiEAsHA4+iIiIiIiIT/s8EEyIiIiIiIiIiIiIj/cU8UnB62iIiIiIiIT5FMFuuIiIiIiIiIiE9VTBqriIiIiIiITzdMHIuIiIiIiI/0FHTAyLiIiIiI/3FAhDwIvIiIiIiIiIiIiE59nCgmiIiIiIiE/6TBBbiIiIiIiE8ZTB5riIiIiI/3GIiIiE9yXBjaiIiIiIQIUsCK2IiIiIiITvSsILWIiIiIiIhPGFweeoj/cYiIiIiIQM88BAyI/3GIiIiIiIT9xMEjuIiIiIiIT788FAyIiIiIiIhAKjwOXIj/cYiIiIhPcWwY6YiIiIiIiIiIiIiIiIiIiIiIiP9xiEBmPAqciIiIiIiIiITzg8HHyIiIiIiIiIiIj/cYiIiIiIhOmqwmVYiIiIiIhPkUwW64iIiIiIiIiEDuLAIdiIj/cYiIiIiIiIiECEPAi8iI/3GIiIiIiIiIiIiFAt0OKIiIiIiIiIiIiI/3GIiIiIiIiIiEBKHAxeiIiIiIiIiIj/cYiIiIiIiEArLA5NiIiIiIiP9xiIiIiIiIiIQCwcDj6IiIiIiIiIiP9xiIiIiIiIiIUA/QAYiIiIiIhQD9ABiP9xiIiIiIiIiIUA/QAYiIiIiIiIiE59nCgmiIiIiIiIiIiIiIj/cYiIiIhA7TwCLIiIj/cYiIiIiIiIiIQKMsBs2IiIiIiI/3GIg5PMK3wz2IiIiIiI/1Hh0C6IiIiIiECjLAbNiIiIiIiIX/7RAYiIiIiIQO8cAg6IiIiIiIiE9zTBjLiIiIiIiIj/cYhAZjwKnIiIiIiIiIiP9xhADDwATIiIiIiIiI/3GIhA7TwCLIiIiIiI/3GIhASDwMfIiIiIiIhPN0wci4iIiIiIiP9xiIhA7iwCHYiIiIiIiIhOUnwq2IiIiIiITxZ8HpiIiIiIiIiIj/cU+bnBZGiIiIiIiITzdMHIuIiIiIiI/3FP15wShoiIiIiIiIiP9xQCo8DlyIiIiIiIiIj/cUAMPABMiIiIiIiIiP9xiIiIiIiIiEAOHAAuiIiIiIiIiIj/cYiIiIiIiIiIhADhwALoiIiIiIiI/3FASDwMfIiIiIiIiIiI/3GIiIiIiIiIiIiIQEocDF6IiIiIiIj/cYiIiIiIQA0sAD2IiIiIiIj/cYiIiIiIiIiIiIiIiFBL0MSIiIiIiIiE86HBxeiIiIiIiEBoHAp+iIiIiIiP9xiIUA/QAYiIiIiIg9OCGzx96IiIiIiIiI/3FAg0wIy4iIiIiI/3FAzzwEDIiIiIiIiP9BZjwKnIiIiIiIiIiIiP9xiIQIYcCJ6IiIiIiIUMPQTIiIiIiIiIiI/3GIQGY8CpyIiIiIiIiIj/cYiEBIPAx8iIiIiIiIj/cYiIiIiIiEBnLAqNiIiIiIiIj/cYiIiIiIiIhAoywGzYiIiIiIiI/3GIiIiIiIiIQMEsBO2IiIiIiIiI/3GIiIiIiIQA0sAD2IiIiIiI/3GIhADDwATIiIiIiIj/cYiIiIiIiEDAPAT8iIiIiP9xhAzzwEDIiIiIiIj/cYhASDwMfIiIiIiIiIj/cYiIiIhAoUwG64iP9xiIiIiIiEBIPAx8iIiP9xiIiIiIiIiEArLA5NiIiIiI/3GIiIiIiIhPVUwaq4iIiIiIiIPdwxsyPOiIiIiIiIj/UUvQxIiIiIiIiIiIiIhQadCmiIiIiIiIX/7RAYiIiIiIiIiIiIiIiIUOHQLoiIiIiIiIj/cYQCwcDj6IiIiIiIiFBp0KaIiIiIiP9RadCmiIiIiIiIiIiIiIiIiIiIiIiIiIiI/3GIiFCH0IiIiIiIiIQGgcCn6IiIiIiIj/cYhQLdDiiIiIiIiIiIiIhQw9BMiIiIiIiIiP9xiIiIiIiIhA7xwCDoiIiIiIiIiI/3GIiEAqPA5ciIiIiIiP9xiIQAw8AEyIiIiIiI/3GIhAZjwKnIiIiIiIiIj/cYiIiIiIOrxCtkO9iIiIiIiIT9tcEkqIiIiIj/Qe4sAh2IiIiIiIUC3Q4oj/cYiIiECFLAitiIiIiIiIiIiIiP9xQOxMAjuIiI/3GIiIiIiIiIiIiIQCwcDj6IiIiIiI/3GIiIiIiIiIiIiIQEocDF6IiIiIiIj/cYiIiIhASSwMbYiIiIiIiIiI/3GIiIiIQA0sAD2IiIiIiIiI/3GIiIiECiPAbciIiIiIiI/3GIiIhQS9DEiIiIiIiIiIUEvQxIiIiIiIj/cYiIiIiIQA0sAD2IiIiIiIj/cYiIiFAt0OKIiIiIiIT/hsEHmIiIiIiIiI/3GFAP0AGIiIiIiIhPkUwW64iIiIiIiIiFAP0AGIiIiIiIiP9xiIiE9+jBgXiIiIiIiIiI/3GIiIhAKjwOXIiIiIiP9xiIiIiIiIiIiIiIQMA88/xxiIiIiIiEChTAbr/3GIiIiIiIiIiIiEBoHAp+iIiIiIiIT/s8EEyIiIiIiIiIiIj/cYiIiIiIhAZywKjYiIiIiIiIj/cUDPPAQMiIiIiIiI/3GIhAShwMXoiIiIiIhQ4dAuiIiIiIiIiI/3GIQOAcAv6IiIiIiIUA/QAYiIiIiIiIj/cYiIiIiIT1GMGueIiIiIiIiIiI/3GEAqPA5ciIiIiIiIiP9xiIQAw8AEyIiIiIiI/3GIhAZjwKnIiIiIiIiIj/cYiIhASDwMfIiIiIiIhP3TwSLIiIiIiIiIiP9xiIUIfQiIiIiIiIQIYcCJ6IiIiIiIiIj/cUDPPAQMiIiIiIiI/3GIhQ4dAuiIiIiIiE83TByLiIiIiIiEDvHAIOiIiIiIiP9xhASDwMfIiIiIiIiIT5FMFuuIiIiIiIiITlJ8KtiIiIiIiIPbIBs03+iIiIiIiE8zjBzHiIj/cYiIiE/bXBJKiIiIiIiEAOHAAuiIiIiIiI/3GIiIiIiIiIiIiFCl0GqIiIiIiIiIiIiIiIj/cYiIiIiIiIiIhADhwALoiIiIiIiI/3GIiIiIQEksDG2IiIiIiIiIiP9xiIiIQMEsBO2IiIiIiFDh0C6IiIiIj/cYiIiIiEDuLAIdiIiIiIiI/3GIQEg8DHyIiIiIiIhPc0wYy4iIiIiIiIj/cYiIiIhAwDwE/IiIiIiIiE92HBieiIiIiIiIQIYcCJ6IiIiIiP9xTnf8KICIiIiIiIObpit0WdiIiIiIiIiIiIiI/3FAC0wAW4iIiP9xiIQClMDmuIiP9xiIiIQO08AiyIiIiP9xiIiEBlTAqriIj/cYiIiFDD0EyIiIiIiIQMEsBO2IiIiP9xiIiEBKHAxeiIiIiIiIiFBL0MSIiI/3GIiIiIQEg8DHyIiIiI/3GIiE53/CiAiIiIiIj/cYiITjzsLDGIiIiIiIiIiP9xiIiEChTAbriIiI/3GIiIiFDh0C6IiIiIiFCH0IiIiIiIiIiIiIiIiP9xiIiIiEDBLATtiIiIiIiFDD0EyIiI/3GIiIiIiIiIQO8cAg6IiIiIiIiIj/QWVMCquIiIiIiP9BoFwG+oiI/3GIiIhAZjwKnIiIiIiIj/cYiIiIiIT9iMEneIiIiIiIhOfowoF4iIiIiIiFBL0MSIj/cYiIiIiIiIiIiIiEDBLATtiIiIj/cYiITxScHraIiIiIiIiP9xiIiIiIiIQMA8BPyIiIiI/3GIiIiIiIiEDvHAIOiIiIiIiIiIj/cYiIiECiPAbciIiIiIiIj/cYiIiIiIiIiEBJLAxtiIiIiI/3GEDOTAQbiI/3GIiIiIiIiIiIhAoywGzYiIiIiP9xiIhA7TwCLIiIiIiP9xiIiIiIiEBIPAx8iIiP9xiIhPMpwc1oiIiIiIiIj/cYiIiIiEBmPAqciIiIiP9xiIiIiIhPMawc5f9xiIiIiIiEChTAbr/3GIiIiIhPGUwea4iIiIiIiE/cTBI7iIiIiIiIiIhASSwMbYiP9xiIiIiIQIQ8CLyIiIiIj/cYiIiIiECFLAitiIiIiIiIiIiP9xiIiIiIiIhAhhwInoiIiIiIiIiIiIiP9xiIiIiIiEBJLAxtiIiIiIiIj/cYiIiIiIhAoywGzYiIiIiIiIiI/3GIhA7iwCHYiIiIiIiIiIiP9xiIiEArLA5NiIiIiIiIiIiI/3GIiIiIiIQIUsCK2IiIiIiIiIj/cYiIiIiFCH0IiIiIiIiIQIYcCJ6IiIiI/3GIiIiIiFCl0GqIiIiIiFBL0MSIiIiIiIiIj/cYiIiIhAhSwIrYiIiIiIiIiIiP9xiIiIiIiIiIiIhAhSwIrYiIiI/3GIiIiIiIiIiIiIiIiIiE/8LBA9iIiIiIiIiEAsHA4+iIiIiIiIj/cYiIhAhSwIrYiIiIiIiIiIiIiP9xiIiIQKI8BtyIiIiIiIiP9xiIiIQGY8CpyIiIiIiI/3GIiIhAg0wIy4iI/3GIiIQGY8CpyIiIiIiIj/cYiIiIiIiIQA0sAD2IiIiIj/cYiIiIiIiIiIiEArLA5NiIiP9xiIiIiIiECiPAbciIiIiP9xiIiIiEAOHAAuiIiIiIiIiIiIiIj/cYiIiIhASDwMfIiIiIj/cYiIiIiIiIiIiIiIiIiIiIiIiIiIiIiIiP9xiIiIiIUMPQTIiIiIiIiIiIiIiIiIiIiIiIj/cYiIiIiIiIiFBp0KaIiIiIiIUKXQaoiIiIiI/3GIiIiIiIiIiEBKHAxeiIiIiIiIiIj/cYiIiIiIiIiIiIiIQCwcDj6IiIiIj/cYiIiIiIiIhApBwGvoiIiIiIiIiIiIiP9xiIiIiIiIiIiIiEDvHAIOiIiIiI/3GIiIiEDAPAT8iIiIiIiIj/cYiIiIiIiIiIiECGHAieiIiIiIiIiIj/cYiIiIhAwDwE/IiIiIiIiP9xiIiIiIiIiIQIUsCK2IiIiIiI/3GIiIiIQO4sAh2IiIiIiIiP9xiIiIiIQMA8BPyIiIiIiI/3GIiIiIiIiECFLAitiIiIiIiIj/cYiIiIiIiIiIhAoywGzYiIiIiI/3GIiIiIiIiIiIhADhwALoiIiIiIiP9xiIiIiIiIiEArLA5NiIiIiI/3GIiIiIiEDAPAT8iIiIiIj/cYiIiIiIiIQEksDG2IiIiIiI/3GIiIiIiIiEANLAA9iIiIiI/3GIiIiIiIiIhADSwAPYiIiI/3GIiIiIiIQKI8BtyIiIiI/3GIiIQGY8CpyIiIiIiIj/cYiIiIiIiEANLAA9iIiIiIj/cYiIiIiIQO4sAh2IiIiIiI/3GIiIiIiIiECFLAitiIiIiIiIj/cYiIiIiIQA0sAD2IiIiIiIj/cYiIiIiIiIiIiEBJLAxtiIiI/3GIiIiIiIiIiIQKMsBs2IiIiIiP9xiIiIiIiIiIiECjLAbNiIiIiIj/cYiIiIiIiIQO4sAh2IiIiI/3GIiIiIhAZjwKnIiIiIj/cYiIhAoUwG64iIiP9xiIiIiE8ynBzWiIiIiIj/cYiIhPX5waBoiIiP9xiIhAKjwOXIiIiIiIj/cYiIiIQKFMBuuIiP9xiIiIiEDAPAT8iIiIiIhPNlwcmoiI/3GIiIhADhwALoiIiIiIiIQMIc895xiIiIiIiIT9ecEoaIj/cYiIiIQGVMCquI/3GIiIiIiIiIiITxlMHmuIiIiIiE64rCR1iIiIiIQMA8BPyP9xiIiIiEAMPABMiIiI/3GIiEBHTAyLiIj/cYiIiE+5nBRmiIiIiP9xiIiIiIhAZjwKnIiIiI/3GIiIiIQEg8DHyIiIiI/3GIiIhADDwATIiIiIj/cYiIiIhA7TwCLIiIj/cYiIQA4cAC6IiIiIiIUEvQxIiIiI/3GIhAoUwG64iIiIj/cYiIiIiIQGgcCn6IiIiIiIhQpdBqiIiI/3GIiIiEDgHAL+iIiIiIQOAcAv6IiIiIiP9xiIiIiFCH0IiIiIiIiIhAhhwInoiIiIj/cYiFAP0AGIiIiIiECGHAieiIiIiIiP9xiIiIhASDwMfIiIiIiP9xiIiIiIiIiIiIiIhA7xwCDoiIiI/3GIiIhQS9DEiIiIiIhAwhwE3oiIiIiIiP9xiIiIiIQEg8DHyIiIiP9xiIQClMDmuIiP9xiIiEDPPAQMiIiIj/cYiEBHTAyLiIiP9xiIiIQEg8DHyIiIiIiP9xiIiIhADDwATIiIiI/3GIiIiIQO08AiyIiI/3GIiIiIg9NVGzyq6IiI/3GIiIQEdMDIuIj/cYiIiE9QnBr2iIiIiIiIj/cYiIhASDwMfIiIiIiIj/cYQM88BAyIiIiIiI/3GIiEBlTAqriIiP9xiIiEAqPA5ciIiIiIj/cYiIiIiIhA7iwCHYiIiIiI/3GIiIiIiIiEBmPAqciIj/cYiIiIQKI8BtyIiIiIiIj/cYiIiIiIiIiIiIQKMsBs2IiIiI/3GIiIiIUMPQTIiIiIiIQO8cAg6IiIiP9xiIiIhAhDwIvIiIiIiIj/cYiIiIQAw8AEyIiIiP9xiIiFCl0GqIiIiIiIiIQCwcDj6IiIiP9xiIiIQOAcAv6IiIiIiIQA4cAC6I/3GIiIiIiEDtPAIsiI/3GIiIiIUKXQaoiIiIiIQMEsBO2IiI/3GIiIiIUOHQLoiIiIiIQKMsBs2IiIj/cYiIQKBc9fpxiIiIiIhAKywOTYiIiIiIhPVUwaq4iIiIiIiI/3FAZUwKq4iIiIiP9xiEDCHATeiIiIiIiIiIQOAcAv6IiIiI/3GIiIiIiIiIiIiIiIiIiIiIhQw9BMiIiIiIiP9xiIiIiIiIiIiIiIiIiIiIUIfQiIiIiIiIiP9xiIiIiIQIQ8CLyIiIiIj/cYiIiIiIiIiIiIhA7xwCDoiIiIiP9xiIiIiIiIiIiIiIQA4cAC6IiIiIj/cYiIiFDD0EyIiIiIiIQA4cAC6IiIiIj/cYiIhQw9BMiIiIiIiIiEAOHAAuiIiIj/cYiIiIQEg8DHyIiIiIj/cYiIiEDPPAQMiIiI/3GIiIiIQCo8DlyIiIiP9xiIiIQM88BAyIiIj/cYiIQEg8DHyIiIiIiIj/cYiIiIQKFMBuuIiP9xiIiIiEBmPAqciIiIiI/3GIiIiECiPAbciIiIiIiI/3GIiIiEDuLAIdiIiIiIiIiP9xiIiIiEBmPAqciIiIiI/3GIiIiIQEg8DHyIiIiI/3GIiIiIhAojwG3IiIiIiI/3GIiIhAZjwKnIiIiIiIj/cYiIiEAqPA5ciIiIiI/3GIiIiIiIiIiIiIUKXQaoiIiIiIiFDh0C6IiIiI/3GIiIiIiIhQS9DEiIiIiIiEBoHAp+iP9xiIiIiIiIiIiIUMPQTIiIiIiIiITxwcHj6IiIiIiIiEAqPA5c/3GIiIiIiIiIiIUIfQiIiIiIiIhQD9ABiIj/cYiIiIiEDgHAL+iIiIiIiIQMIcBN6IiP9xiIhAzzwEDIiIiIj/cYiIiIiIT5ucFkaIj/cYiIiIiIhQLdDiiIiIiIiIUKXQaoiIiIiIj/QaFMBuuIiIiIiIj/cYiIQEdMDIuIiP9xiIiEBoHAp+iIiIiIhQpdBqiIiIiIiIj/cYiIiIQMA8BPyIiIiIiIiE/6TBBbiIiIiP9xiIiIhP9KwQtY/3GIiIiIhAKjwOXIiIiP9xiIiIiEDtPAIsiIiP9xiIiIiIhAZjwKnIiIiI/3GIiIiIiIQEg8DHyIiI/3GIiIiIiIiIiIiIiEArLA5Nj/cYiIiIiEBlTAqr/3GIiIiIiECGHAieiIiIiIiIT1gcGn6IiIiIiIiIiIiE5b3CpCiIiIiI/0EpTA5riIiIiP9xT1NsGsmIiIiIiITpucJkaIiIiIiIUC3Q4oiIiIiIiIhP/RwQLoiIiIiIiE/4bBB5iIiIiIiE+/PBQMiIiIiIiITpucJkaIiIiIiIiIT788FAyIiIiIiE4UnC62iIiIiIiE56zChTiIiIiIiE/5XBBqiIiIiP9xiEBkXPm6cYiIiIiIUMPQTIiIiIiIiIhPODwcfIiIiIiIiIhAhSwIrYj/cYiIiIiIiIiIiIiIiIiEDvHAIOiP9xiIiIiIiIiIiIiIiE1a7DpRiIiIiIiIiIiIiIiIhALBwOPoiIiP9xiIiIg9U1GzrK6IiIiI/3GIOvVytgqNiIiIiP9xiIhOs/wkwIiIiIiIhPGyweTYiIiIiIiIiIiIiIiIj/cUDtPAIsiIiIiIiITVn8OmCIiIiIiIiIiP9xTln8KmCIiIiIiIiP9xiIiEAMPABMiIiIiI/3FAZUwKq4iIiIiP9xiIiIiEDAPAT8iIiIiIiI/3GEBlTAqriIiIiP9xiIiE+fXBYKiIiIiIiIT1VMGquIiIiIiIhP+zwQTIiIiIiIiIiIiIiE+SPBbciIiIiIiE8ZTB5riIiIiIiIiIT788FAyIiIiIiIiIhADSz/LXGIiIiIiIiIiIiIiIT5I8FtyIiIiIiIiIiIiIiIiIhPGyweTYiIiIiIiIiIiIiE82XByaiIiIiIiIT1csGo2IiIiIiIiIiIiIiIiIiIhPdSwYrYiIiIiIiE57vChEiIiIiIiE86HBxeiIiIiIiIQEocDF6IiIiIiIUEvQxP9xiIiIiIiIiIiIUMPQTIiIiIiIhOu3wkSIiIiIiIiFAt0OKIiIiIiIiIiIiIiIiI/3GIiIT5BcFvqIiIiIiIiIiIiIQIUsCK2IiIj/cYiIiIiIiIiIiIiIhAShwMXoiIiIiP9xiIiIiIiIiIiIiIiEAsHA4+iIiIiP9xiFCl0GqIiIiIiIiIhAaBwKfoiIiIiIhPOhwcXoiIiIiIiEDgHAL+iIiIiIiF9Z0aaIiIiIiIiIhAKywOTYiP9xiIiIiEBIPAx8iIiIiP9xiIiIiIiIiIiIiIhADSwAPf9xiIiIiIhAKjwOXIiIj/cYiIiIiIiIiEBIPAx8j/cYiIiIiIhASDwMfIiIj/cYiIiIiIiEBmPAqciIiP9xiIiIiIiIQO08AiyP9xiIiIiIQO08AiyIiP9xiIiIiIhPN0wci4iIiIiIiIQO08Aiz/cYiIiIiIT7qMFFeIiIiIiIhNHfw+IIiIiIiIiI/3GIiIiIiIhPGUwea4iIiIiIiE+dfBYoiIiIiIiIiP9xiIiIiIhAoUwG64/3GIiIiIiIiIiIiIhP3TwSLIiIiIiIiIT788FAyIiIiIiIiIiFCH0IiIiIiIiIT98cEg6IiIiIiIhOHuwuEf9xiIiIiIiE9VTBqriIiIiIiE5Z/CpgiP9xiIiIhAoUwG64iI/3GIiIhPvkwUG4iIiIiIiIQA4cAC6IiIiIiIg78NG1Dy6IiI/3GIiEDOTAQb/3GIiIiIiD1WIbOp3oiIiIiIiITzg8HHyIiIiIiIiIiIiE8aPB5ciIiIiIiITxo8HlyIiIiIiIiIiIhOuKwkdYiIiIiIiDQwdLzPi4iIiI/3GITxWMHqeIiIiIiIUKXQaoiIiI/3GIQGVMCquIiIiP9xiIhPNHwcuIiIiIiIiE+xLBTtiIiIiIhAg0wIy/9xiIiIiIiIhQw9BMiIiIiIhAShwMXoiIj/cYiIiIiIhAoywGzYiIiIiIiIiI/3GIiIiIUEvQxIiIiIiIiEAOHAAuiP9xiIiIiIiIiIiIiIhADSwAPf9xiIiIiIQGY8CpyIiIiI/3GECGHAieiIiIiIiE+SPBbciIiIiIiDz3YbQInoiIiIiIiITnu8KESIiIiIiIhOuowkV4iIiIiIiE8aPB5ciIiIiIiIiIhOUJwq9oiIiIiIiIiIiIiIiIiIiFCH0IiIiIiIj/cYiIiIiIiIQO4sAh2IiIiI/3GIiIiECEPAi8iIiIiIiP9xiIiIiIQKMsBs2IiIiIiIiIiIj/cYiIiIiIiIhApBwGvoiIiIiIiIiIiIiP9xiIiIiIiIiIUOHQLoiIiIiIiIiIiIiIiIiIiP9xiIiIiIQMEsBO2IiIiIiIiIiIiP9xiIiIhAg0wIy4iP9xiIiIhAZUwKq4j/cYiIiITlvcKkKIiIiIiE+SPBbciIiIiIiIiIiE/dPBIsiIiIiIiIT7A8FPyIiIiIiIiIiIiE72jCCXiIiIiIiFAt0OKIiIiIiIiFAP0AGIiI/3GIiIT/SsELWIj/cYiIiIPBDBtO8+/3GIiIiIiEAqPA5ciIiP9xiIiIiFAP0AGIiIiIiIUMPQTIiIiIiIiIiP9xiIiIhA7TwCLIiIiP9xiIiIiIhAoUwG64/3GIiIiIQINMCMuI/3GIiIiIiIiIQA0sAD2IiIiI/3GIiIiIQM88BAyIiP9xiIiIT/lcEGqIiIiIiIhOfZwoJoiIiIiIhAKjwOXP9xiIiIiIiIiIiIiIiIiIT1Y8GpyIiIiIiIhP+kwQW4iIiIiIhP2IwSd/9xiIiIiIgx1HW/K4qIiIiIiE/6TBBbiIiIiIiDSYhLxne4iIiI/3GECFLAitiIiIiIiIiE4wvCz0iIiIiIiIPTkRs8buj/cYiIiIiIiEDtPAIsj/cYiIiIiDUa87vlDIiIiIiIiIhOm5wmRoiIiIiIiIPLxRtEOuiIiIiIiE5fnCoGiIiIiIiIOx/BteA+iIiIiIiIT398GAiIj/cYiIiIQCo8DlyIiIiI/3GIhAhDwIvIiIiIiIiIiP9xiIhA7EwCO4/3GIiIiIiIiIQCssDk2IiIiIj/cYiIiIiIiIiIiIiIQO8cAg6IiIiP9xiIiIiIiIiIiIiIiIiIiEBoHAp+iIj/cYiIiIiIiIiIiIiIiIiIiEDCHATeiIiI/3GIhAzkwEG4/3GIiIiIT9xMEjuIiIiIiIiIiITxo8HlyIiIiIiIiIiIiIhPVjwanIiIiIiIiIiIiIiIiE9XLBqNiIiIiIiFCl0GqIiIiIiIhPc0wYy4iIiIiIiITn6MKBeIiIiIiITrmcJGaIiIiIiIiIiIhPN0wci4iIiIiIiITrmcJGaIiIiIiIiD36MbMFzoiIiIj/cYiIiIhAwhwE3oiIiIiIiE+ebBYZiIiP9xiIiECiPAbciIiIiIiIg6dBK2i+2IiIiIiE/QHBL+iIiIiIiE+RTBbriIiIiIiIhAhhwInoiIiIiIhNs/w0wIiIiIiIhPkywWzYiIiIiIiIiIiIT5I8FtyIiIiIiIiIiIiIiIUA/QAYiIiIiIiI/3GIiIiIhAzzwEDIiP9xiIiIiIiIiIiIQIQ8CLz/cYiIiIiIiIhAwhwE3oiIiIiIQOAcAv6P9xiIiIiIiIiIiE5dvCokiIiIiIiIT/0cEC6IiIiIiIiECkHAa+iIiIiIiIhPODwcfIiIiIiIiIiIiE8aPB5ciIiIiIiE/cTBI7iIiIiIiIhOnmwmGYiIiIiIQCwcDj6IiIiIiIiE153DhiiIiIiIiIiIiIQIUsCK3/cYiIiIiIiEAqPA5ciI/3GIiIiIiIiIiIiIg81aG0Kl7/cYiIiIiIhAzzwEDI/3GIiIiIiEDtPAIsiI/3GIiIiIg8nWG0Yp6IiIiIiIiFDD0EyIiIiIiIT7EsFO2IiIiIiIiIiIiIT94sEh2IiIiIiIiE83TByLiIiIiIiE6arCZViIiIiIiE+RTBbriIiIiIiIT1NsGsmIiIiIiIhP/CwQPYiIiIiIhPkUwW64iIiIiIiIiIiIT3UsGK2IiIiIiIiIiIiIiIiIT5FMFuuIiIiIiIhPdDwYvIiIiIiIiE82XByaiIiIiIiIT/wsED2IiIiIiIiIiITzg8HHyIiIiIiIiFAP0AGIiIiIiIiIiIiIhfldFqiIiIiIiIQKQcBr6IiIiIiIiE+yHBTeiIiIiIiITrisJHWIiIiIiIhASDz7fHGIiIiIiIiIiIT/s8EEyIiIiIiIg9dgGzif6IiIiIiITjGsLOWIiIiIiIiIiIiIiIiIiIT1csGo2IiIiIiIhPvzwUDIiIiIiIiIT/s8EEyIiIiIiIiIiIhQh9CIiIiIiIiE90PBi8iIiIiIiIiIiE9XLBqNiIiIiIiIiIiIiIhP3TwSLIiIiIiIiE/7PBBMiIiIiIiIiIiIiIT7A8FPyIiIiIiIhPNlwcmoiIiIiIT71cFCqIiIiIiE/dPBIsiIiIiIiIQOAcAv7/cYiIiIiIT36MGBeIiIiIiP9xQMEsBO2IiIiIiIhPODwcfIiIiIiIhPkFwW+oiIiIiIiEAsHP0+cYiIiIiIiIT1VMGquIiIiIiIhPVUwaq4iIiIiIiEDCHATeiIiIiIhPHBwePoiIiIiIiEBmPAqcj/cYiIiIiEBoHAp+iIiIiIiIhPOhwcXoiIiIiIiITzdMHIuIiIiIiIhQadCmiIiIiIiIT1gcGn6IiIiIiIhPc0wYy4iIiIiIiECkHAa+iIiIiIiIUA/f8HGIiIiIiIQKMsBs2IiIiIiIg820G0JL6IiIiIiIiIiIiIhPGjweXIiIiIiIiIT1VMGquIiIiIiIiIiIT3NMGMuIiIiIiIiE+/PBQMiIiIiIiIPHQhtIveiIiIiIiIiIhP3TwSLIiIiIiIiIiIiITjKcLNaIiIiIiIiIiITzg8HHyIiIiIiIhPclwY2oiIiIiIiE9yXBjaiIiIiIiE/8LBA9iIiIiIiIiIiIiIiE+RTBbriIiIiIiIiIT788FAyIiIiIiIiIiIhPOhwcXoiIiIiIiIiIiIiIiIiIiIiE8cHB4+iIiIiIiIUOHQLoiIiIiIiE85LBxtiIiIiIiIUEvQxIiIiIiIhAhhwInoj/cYiIiIiIiIiE/dPBIsiIiIiIiIhQpdBqiIiIiIiIQIYcCJ6IiP9xiIiIiIiIiIhAhSwIrYiIiIiI/3GIiIiIiIiIiIQO4sAh2IiP9xiIiIiIiIiIiIQKMsBs2IiIiIj/cYhPvVwUKoiIiIiIiIiIiE8aPB5ciIiIiIiIhPvzwUDIiIiIiIiIiIiE84PBx8iIiIiIiIiIhADSwAPYj/cYiIiIiIiIhADSwAPYiIiIj/cYiIUOHQLoiIiIiIiIiIiIiIQIYcCJ6IiI/3GIiIiIiIiIiIiIiIiIiIhAShwMXoj/cYiIiIiIiIiIiIiIiIiIhALBwOPoj/cYiIiIiIiIiIiIiIiIiIhAaBwKfoiI/3GIiIiIiFAP0AGIiIiIiIiIiIiIiIT5QcFr6IiIiIiIiIiIiIiIiITl+cKgaIiIiIiIiIhN8Oww8YiIiIiIiIiIiIiIiIiIQIYcCJ7/cYiIiIiIiIiIiIhOfZwoJoiIiIiIiIiE9WPBqciIiIiIiIiIT788FAyIiIiIiIiIiIT7qMFFeI/3GIiIiIg3FzO56MyIiIiIiIiE+RTBbriIiIiIiIiIT5FMFuuIiIiIiIhO0uwi0YiIiIiIj/QcIcBN6IiIiIiIhPc0wYy4iIiIiIiIiE83TByLiIiIiIiIiIiE91LBitiIiIiIiIiIiIiIiIiIhPkywWzYiIiIiIiIiIiIhPODwcfIiIiIiIiIiIiIiIiIiIhPWBwafoiIiIiIiIiIiIiIiIiIiIT3Q8GLyIiIiIiIiIiIiIhP3TwSLIiIiIiIiE9zTBjLiIiIiIiIiIiIiIhPODwcfIiIiIiIiIiIiIiE72jCCXiIiIiIiIPDZBtMm+iIiIiIiIhPVUwaq4iIiIiIiIiIhA4BwC/oiIiIiIhfd9GIiIiIiIiIiIiIiIiIiIiIiIiIiIiIT9AcEv6IiIiIiIiIiIiE84PBx8iIiIiIiIiITvLMINOIiIiIiIiE4xrCzliIiIiIiIiIiIiI/3GEBlTAqriIiIiP9xiE9QnBr2iIiIiIiE9UXBq6iIiIiI/3GEBKHAxeiIiIiIiIT5MsFs2IiIiIiIhAKywOTYiIiIiIj/cUDvHAIOiIiIiIiIiE90PBi8iIiIiIiIg7ltG1aS6IiIiIiIhPclwY2oiIiIiIj/QEVsHKmIiIiIiIiIiIiIiIiE91LBitiIiIiIiE9VTBqriIiIiIiIiFDh0C6IiIiIiIhADhz/HnGIiIiIiIiIiIiIiIiIhOErwu1IiIiIiIiIhPODwcfIiIiIiIiE9yXBjaiIiIiIiE85LBxtiIiIiIiIiIiIiE+QXBb6iIiIiIiIiIiIhP3xwSDoiIiIiIiIiIiIiIiIiIhPlBwWvoiIiIiIiECkHAa+iIiIiIiE86HBxeiIiIiIiIiIiIiIiIiIiIiIiF8d0eKIiIiIiIiIiIiIiIiIiFBL0MSIiIiI/3GIhQS9DEiIiIiIiIiIiIiIiIiIhPsSwU7YiIiIiIiIiIiIiE/7PBBMiIiIiIiIiIiIiIiIiIiIiIj/cYiIiIiIiIiIiIiIiIiIiIiIhAhhz3nnGIiIiIiIQCo8DlyIiP9xiIiIiIiIiIiIiIiIiIiIiIiIiIiIhPvzwUDIiIiIiIiIhP/RwQLoiIiIiIhQpdBqiIiIiIiIhP/RwQLoiIiIiIhQh9CIiIiIiIiIhPsSwU7YiIiIiIhQw9BMiIiIiIiIiIT5QcFr6IiIiIiIhQadCmiIiIiIiIiIiIiIiE9WPBqciIiIiIiIiIiIiIhPVjwanIiIiIiIiE59nCgmiIiIiIiIiIiIiIhPlBwWvoiIiIiIiIhQpdBqiIiIiIiITzocHF6IiIiIiIiIiIiE90PBi8iIiIiIiIiIiIiIiE+QXBb6iIiIiIiIhP3xwSDoiIiIiIiIUA/QAYiIiIiIiE8aPB5ciIiIiIiIUOHQLoiIiIiP9xg9cGGzj56IiIiP9xiIOx/BteA+iIiIiIiIiIiIhP+kwQW4iIiIiIiIiIiIiIUA/QAYiP9xiIiIiIiIiIiFCl0GqIiIiIiIiIiIiIiITzksHG2IiIiIiIiIiIUEvQxIiI/3GIiIiIiEDCHATeiIiIiIiIT98cEg6IiIiIiIhAShwMXoiIiIiIiIg8kTG0bs6IiIiIiIiIPHFRtI6uiIiIiIiIQA4cAC6IiIiIiITjGsLOWIiIiIiIiDw4IbTH3oiIiIiIiIUC3Q4oiIiIiIiITlJ8KtiIiIiIiIhAhhwInoiIiIiIiIiIX1nRpoiIiIiIiIiIiFBL0MSIiIiIiIiIiI/3GIiIiIiIiIiIiIiE/dPBIsiIiIiIiIiIiIiIT/wsED2IiIiIiIiIiIiIiIiIhOuowkV4iIiIiIhP3EwSO4iIiIiIiE/7PBBMiIiIiIiIhP3TwSLIiIiIiIiIiIiE+RTBbriIiIiIiIg89YG0Cn6IiIiIiITxo8HlyIiIiIiITzg8HHyIiIiIiIiIiIiIiIiE84PBx8iIiIiIiITxwcHj6IiIiIiIiIiFCl0GqIiIiIiIiIhPWBwafoiIiIiIiFDh0C6IiIiIiIiIiIiIiIiI/3GIiIiIhAhhwInoiIiIiIiIiIiIiIiF930YiIiIiIiIiIiIiIiIiIiIiIiIiIiIiIX7PRTIiIiIiIiIiIiIiIhQw9BMiIiIiIiIiIiIhfWdGmiIiIiIiIiIUGnQpoiIiIiIiIiIiIhfHdHiiIiIiIiIiIiIiIiIiIiIiIiIiIX/7RAYiIiIiIiIiIiIiIiIiIiIiIiIiIhO+GwgeYiIiIiIiIQCo8/VxxiIiIiIiEAsHA4+iIiIiIiE+UHBa+iIiIiIiIiIhApBwGvoiIiIiIiIiE9YHBp+iIiIiIiFCl0GqIiIiIiIiITzZcHJqIiIiIj/cYhO8dwg4oiIiIiIiIiIiIiIiIiIiE5erCoViIiIj/cYiIUA/QAYiIiIiIiDzZYbQmnoiIiIiIiITtiMIneIiIiIiIiFAt0OKIiIiIiIiE+fXBYKj/cYiIiIiE9UXBq6iIiIiIiEBoHAp+iIiIiIiIiIj/cYiIiIiIiIiIiIiIiIiIiIiIiIT5QcFr6IiIiIiIiIiFBp0KaIiIiIiIiIQOAcAv7/cYiIiIiIiIiIiIiIiIiIT788FAyIiIiIiIiIiIhPVjwanIiIiIiIiIiIiE/cTBI7iIiIiIiITrt8JEiIiIiIiIhPMpwc1oj/cYiIiIhP1qwClXGIiIiIiIQCo8DlyIiP9xiIiIiIQEocDF6IiIiIiIhOPswcE3GIiIiIiE7zvCDEiIiIiIiE+/PBQMiIiIiIiE/cTBI7iIiIiIiIT1VMGquIiIiIiIhQS9DEiIiIiIiIhPdhwYnoiIiIiIiIiE++TBQbiIiIiIiIT3UsGK2IiIiIiIUGnQpoiIiIiIiIiIQKQcBr6P9xiIiIiIhAhDwIvIiIiIj/cYQGgcCn6IiIiIiIiIT9psElmIiIiIj/cYiIiIiIiIiIiIiIiEAOHAAuiIiI/3GIiIiIiIiIiIiIiIiE/8LBA9iIiIiIiFAP0AGIiIiIiIiIiIiIiIiI/3GIiIiIiIiIiIiIUEvQxIiIiIiIiIiIiIj/cYhADhwALoiIiIiIiIhOX5wqBoiIiIiIiIT908EiyIiIiIiIiE6bnCZGiIiIiIiIiITrisJHWIiIiIiECkHAa+j/cYiIiIiIiIiIhPkUwW64iIiIiIiE4TrC7FiIiIiIiIiIiIiIiIiIT1csGo2IiIiIiIiIiIiIiEDgHAL+iIiIiIj/cYhQh9CIiIiIiIiIiIiIhQS9DEiIiIiIiIj/cYiIiIiIiIiIiIiIiIUEvQxIiIiIiIiIiE9WPBqciIiIiIiIiIhPGjweXIiIiIiIiIiIiIj/cYiIiIiIiIiIiIiIiIiIiIiIiIiIiIiIiP9xiIiIhQD9ABiIiIiIiIiEAsHA4+/3GIiIiIiIiIiIiFBL0MSIiIiIiIiIiIiIj/cYiIiIiIiIhA4BwC/oiIiIiIiIiIhPVUwaq4iIiIiIiIiIj/cYiIiIUA/QAYiIiIiIiIiIiIiIhPVjwanIiIiIiIiIiIiIiIiIiE9UXBq6iI/3GIiIiE547ChxiIiIiIiIiI/3GIiIhAojwG3IiIiIiIhPsSwU7YiIiIiIhPnmwWGYiIiIiITnysKDWIiIj/cYiE9QnBr2iIiIiIiIiIj/cVAt0OKIiIiIiIhQD9ABiIiIiIiITzdMHIuIiIiIiIT75MFBuIiIiIiP9BC0wAW4iIiI/3GIUEvQxIiIiIiITxhcHnqIiIiIiIiE9VTBqriIiIiIiIhP3TwSLIiIiIiIhOuKwkdYiIiIiITvO8IMSIiIiIiIhNW9w6QoiIiIiIiIhP2mwSWYiIiIiIhPdhwYnoiIiIiIhQD9ABiIiIiIiIiE/QHBL+iIiIiIiEAOHAAuiIiIiIiIiP9xiIiIiIiEDBLATtiIiIiIiIiIiP9xiIiIiIiIhA4BwC/oiIiIiIiIiIiIiIiP9xiIiIiIiIhQpdBqiIiIiIiIiIiIiIiIiIhfWdGmiIiIiIiIQMIcBN6IiIiIiIiIiIiIj/UWnQpoiIiIiIiE9TbBrJiIiIiIiIiITtasIpWIiIiIiIhPN0wci4iIiIiIhPkFwW+oiIiIiIj/QSo8DlyIiIiIiIiIiP9B7iwCHYiIiIiIiIiIiIiITjKcLNaIiIiIiIhPODwcfIiIiIiIiITvSsILWIiIiIiIhPc0wYy4iIiIiIiIiIiIiIj/QSo8DlyIiIiIiIhPHBwePoiIiIiIQKMsBs2IiIj/cYhQadCmiIiIiIiIT/pMEFuIiIiIiIiIiIiIiIiIiIiIT7EsFO2IiIiIiIiFCH0IiIiIiIiIiE+SPBbciIiIiIiIiIhPkjwW3IiIiIiIiIiIiIiIiIiP9xiD3bQbMkvoiIiIiIiIT3NMGMuIiIiIiIiE++TBQbiIiIiI/z8cAbLj/oiI/3GIiE9SfBrYiIiIiIiIhPODwcfIiIiIiIiIiIiIhPsDwU/IiIiIiIiIiIiIiE90PBi8iIiIiIiIiIiE9zTBjLiIiIiIiIhPkUwW64iIiIiIiIPHJBtI2+iIiIiIiIUC3Q4oiIiIiIiIUEvQxIiP9xiIiIhP3EwSO4iIiIiIiIiIiIiIiIiIhPVywajYiIiIiIiIUA/QAYiIiIiIiIhQS9DEj/cYiIiIiEBoHAp+iIiIiIiIiIiIT908EiyIiIiIiIiIhPdDwYvIiIiIiIiDz5QbQGvoiIiIiIiIT1J8GtiIiIiIiP9xQMEsBO2IiIiIiITtPcIsKI/3GIiIiIiIQAw8AEyIj/cYiIiIiIhAojwG3IiIiIj/cYUEvQxIiIiIiIiE/cTBI7iIiIiIiIQKMsBs2P9xiIiIiIiIiIiIiIiIiIiIiIiIiIiITp18JiiIiIiIiIiE+/PBQMiIiIiIiE+RTBbriIiIiIiIiIiIiIiIhPsSwU7YiIiIiIiIiIiIiIiIiIiIiIiIhP/RwQLoiIiIiIiIiIiIiIiIiE/8LBA9iIiIiIiIiIiIiIiIiIiIiIiI/3GECFLAitiIiIiIiIiIiIiIiIj/cUBmPAqciIiIiIiIiIiP9xhAKjwOXIiIiIiIiF9Z0aaIiIiIiIiIiIhQLdDiiIiIiIiIiIiI/3GIiIiIiIiEDvHAIOiIiIiIiIiIj/cYiIiIiIiIiIiIiIiFBL0MSIiIiIiIiIiP9xiIiIiIhQh9CIiIiIiIiIUGnQpoiIiIiIiI/3GIQKFMBuuIiIiIj/cYO/7htQEeiIiIiIiITzVsHKmIiIiIiIiE40fCy4iIiIiIiIQCwcDj6IiIiP9xiIg9VEGzq76IiIiIiIiE+QXBb6iIiIiIiE8aPB5ciIiIiIiIiIiP9BSDwMfIiIiIiIiIiIj/cYhASSwMbYiIiIiIiITjGsLOWIiIiIiIiIT7A8FPyIiIiIiIiIiIiIhO1qwilYiIiIiIiE+RTBbriIiIiIiIhP+zwQTIiIiIiIhO9owgl4iIiIiIiIUGnQpoiIiIiIiIT908EiyIiIiIiIhPGjweXIiIiIiIiIiIiIiIj/cYQIYcCJ6IiIiIiIiIUGnQpoiIiIiIiP9BaBwKfoiIiIiIiIT5I8FtyIiIiIiIiFBL0MSIiIiIiIiE4ynCzWiIiIiIiIhQw9BMiIiIiIiP9xiIiIiIiIiEAsHA4+iIiIiIiIiIiP9xiIiIiIiIiIiIhQh9CIiIiIiIiIiIiIiIiP9xiIiIiIiIiIUMPQTIiIiIiIiIiIiIiIiIiIj/cYiIiIiIiIiIiIiIiFDh0C6IiIiIiIiIiIiIj/cYiIiIiIiIiIiIiIiIiIiIiIiIiIiIiIiP9xiIiIiIiIiIiIiIiIiIiIiIiIiIiIiIiE86HBxeiIiIiIiIiIiIiIiIiIiIiIiP9xiIiIiIiEDvHAIOiIiIiIiIhQpdBq/3GIiIiIiIQA0sAD2IiIiIiI/3GIiIiIiIiIiIiIT3NMGMuIiIiIiIiIiIiIhP3TwSLIiIiIiIiECkHAa+iIiIiI/3GIUC3Q4oiIiIiIiIT/s8EEyIiIiIiIiIiIiITxssHk2IiIiIiIiIiIiIiIiECjLPXNcYiIiIiIiIiIiIiIiIiIiIiE8bLB5NiIiIiIiIiIiIiE+SPBbciIiIiIiIiIiIiIT3Q8GLyIiIiIiIiIhPkjwW3IiIiIiIiIiIiIiIiIiFDh0C6IiIiIiIiE+xLBTtiIiIiIiIhPkFwW+oiIiIiIiE8aPB5ciIiIiIiIiECkHAa+iI/3GIiIhAhSwIrYiIiIiIiIiIiIj/cYiIiIQIYcCJ6IiIiIiIiIiIiIiIiE91LBitiIiIiIiIiIiIiE4TrC7FiIiIiIiIT9xMEjuIiIiIiIiE84PBx8iIiIiIiIiIiIiI/3GIhPUJwa9oiIiIiIiE9zTBjLiIiIiIiIg139O7ICyIiIiIiIhP+zwQTIiIiIiIiITpucJkaIiIiIiIiIiIiITxo8HlyIiIiIiIiE8aPB5ciIiIiIiD2yAbNN/oiIiIiIiFBp0KaIiIiIj/cUDPPAQMiIiIiIiI/3GIhADDwATIiIiIiIj/QWVMCquIiIiIiP9xQGY8CpyIiIiIiIiIiI/3GIg7kwK1bP2IiIiIiIiIhNPdw8IoiIiIiIiIiIiIT3Q8GLyIiIiIiIiE8WfB6YiIiI/3GIiE99nBgmiIiIiP9xiE7w7CDxiIiIiIhOErwu1IiIiIiIiDySIbRt3oiIiIiIiE5dvCokiIiIiIiIiE8ZTB5riIiIiIiIT788FAyIiIiIiIhPdSwYrYiIiIiIiFCl0GqIiIiIiIhP2XwSaP9xiIiIiIiIg9+UGzBr6IiIiP9xiE/bXBJKiIiIiIiEANLAA9iIiIiP9xiIiIiIiIiIiIiIiIiIhP/CwQPYiIiIiIiIiIiIiIiE/7PBBMiIiIiIiIiE+RTBbriIiIiIiIiIiIiE90PBi8iIiIiIiIiIiIiIiIhPsSwU7YiIiIiIiIiIiIiIiIiIiIiIhPshwU3oiIiIiIiIiIiIiIhPkUwW64iIiIiIiIiIiIiIiIiIhPdSwYrYiIiIiIiIiIiIiIiIiIiIj/cYiEAOHAAuiIiIiIiIiIiIiIiIiI/3GIiEBnLAqNiIiIiIiIiIhPclwY2oiIiIiP9xhA7iwCHYiIiIiIiIiIiIj/cYhAhDwIvIiIiIiIiIiITxo8HlyIiIiIiIiIiI/3GIiE8WfB6YiIiIiIiIiIiIiIiDtdobWiXoiIiIiIiE/dPBIsiIiIiIiIhOu3wkSIiIiIiIiIiEAqPP1ccYiIiIiIiIhQw9BMiIiIiIiIiIiIQKQc9b5xiIiIiIiIhPU2wayYiIiIiIiITrisJHWIiIiIiIT1VMGquIiIiIiIg7Z4e1mHiIiIiIiIg6OBK2x+2IiIiIiIhP+kwQW4iIiIiIiE/dPBIsiIiIiIiE8ZTB5riIiIiIiIg3NTO5ysyIiIiIiIiITvWcIKaIiIiIiIiIiITR/cPgKIiIiIiIPTghs8feiIiIiIiE0f3D4CiIiIiIiIQKQcBr6IiIiIiIiIj/cYiIiIiD0bEbPk7oiIiIiIiIOrAStk/tiIiIiIiIhPvzwUDIiIiIiIiIQGgcCn6IiIiIiIhPODwcfIiIiIiIiIhPOSwcbYiIiIiIiFCl0GqIiIiIiIT1csGo2IiIiIiIiIiIiIiE6cjCY3iIiIiIiIhPGjweXIiIiIiIiE++TBQbiIiIiIiIhO9ZwgpoiIiIiIiFAP0AGIiIiIiI/0EsHA4+iIiIiIiIiIiIT/s8EEyIiIiIiIiIhOm5wmRoiIiIiIiE/5XBBqiIiIiIiIiIiIT7IcFN6IiIiIiIiE+8bBQ5iIiIiIiIhPOhwcXoiIiIiIiFCl0GqIiIiIiIiIiIT5QcFr6IiIiIiIiIhQh9CIiIiIiIiIiE+UHBa+iIiIiIiEDCHATeiIiIiIiIiE+xLBTtiIiIiIiIQMEsBO2I/3GIiIiIUKXQaoiIiIiIiFDh0C6IiIiIiIiF8d0eKIiIiIiIUOHQLoiIiIiIiEBnLPmNcYiIiIiIQCssDk2IiIiIiIhOm5wmRoiIiIiIiIiE++TBQbiIiIj/cYiIQO4sAh2IiIiIiIiIiI/3GIiIiFBL0MSIiIiIiIiIUEvQxIiIiIiIj/Qe08AiyIiIiIiIiI/3GIiIiIiIQEksDG2IiIiIiIiP9xiIiIiIiIiIiIiIiIiIhQh9CIiIiIiIiIiP9xiIiIiIiIiIiIiIiIiIiIiIiIiIiIiIiI/3GIiIiIiIiIiIiIiIiIiIiIiIiIiIiIiIj/cYiIiIiIiIiIhApBwGvoiIiIiIiIiIiP9xiIiIiIiIiIhQw9BMiIiIiIiIiIiIiIiIiIj/cYiIiIiIiIiIiIQGgcCn6IiIiIiIiI/3GIiIiIQA0sAD2IiIiIiIiI/3GFBL0MSIiIiIiIiIiIiFAt0OKIiIiIiI/0GDTAjLiIiIiIiP9xiIiIUIfQiIiIiIiIiIiIiIiIUMPQTIiIiIiI/3GIiFDh0C6IiIiIiIiIiIiIiIhPGjweXIiIiIiIiIiIiIhQD9ABiIj/cYiIhQ4dAuiIiIiIiIiE/7PBBMiIiIiIiIiIiIiIiIiIiIiITzksHG2IiIiIiIiIiIT1Y8GpyIiIiIiIiIiIiIT94sEh2IiIiIiIiIiIiIiIiIiIT7EsFO2IiIiIiIiIiIiIiIiE/7PBBMiIiIiIiIiIiIiIhPGyweTYiIiIiIiIiIiIiIiIiIhPkywWzYiIiIiIiIiIiIiIiIiIiIT1gcGn6IiIiIiIiFDh0C6IiIiIiIiIiIiIhPsSwU7YiIiIiIhP3EwSO4iIiIiIiIiIiIiIiE+wPBT8iIiIiIiIiIiIhPVjwanIiIiIiIiIiIiIiITxssHk2IiIiIiIiIiIiIiIiIiE8bLB5NiIiIiIiIiIiIiIiIiE82XByaiP9xiIiIiIQGgcCn6IiIiIiIiIiIiFDD0EyP9xiIiIiIhA7TwCLIiP9xiIiIiIhALBwOPoiIiIiIiIT3NMGMuIiIiIiIiE+RTBbriIiIiIiIiIT/s8EEyIiIiIiIiIiFDh0C6I/3GIiIiIQO8cAg6IiIiIiIiIiIiIj/cYiIiIiIhQadCmiIiIiIiIiIiIiIiIiIiI/3GIiIiECkHAa+iIiIiIiIiIhQadCmiIiP9xiIiECGHAieiIiIiIiIT1VMGquIiIiIiIiIiIiIiIiIiP9xiIiIiIhAhhwInoiIiIiIiIiIiIiIiP9xQO8cAg6IiIiIiIiIiIiIiIiIiI/3GIhAShwMXoiIiIiIiIiIiIiIiIiIj/cYiIhA7xwCDoiIiIiIiFCl0GqIiIiP9xiEBoHAp+iIiIiIiIiIiIiIiIhPdSwYrYiIiIiIiIiIiE8aPB5ciIiIiIiIiIiIiIhP/CwQPYiIiIiIiIiIiIiIiIiIiIiIj/cUDvHAIOiIiIiIiIiIiE59nCgmiIiIiIiIhPsSwU7YiIiIiIiIUMPQTIiIiIiIiIiIiIiIiIT/wsED2IiIiIiIiE147DhxiIiIiIhPVFwauoiIiIiIiE+RTBbriIiIiIiIiIiIiITlCcKvaIiIiIiIiD0aIbPl3oiIiP9xiIiEAqPA5ciIiIiIj/cYQGcsCo2IiIiIiIiIiIiIiIj/cYiIiIQA4cAC6IiIiIiIiIiIiIiI/3GIiIiIQCwcDj6IiIiIiIiITzdMHIuIiIiIiIiIiIiP9xiIT7mcFGaIiIiIiI/3FP9owQl4iIiIiIhPc0wYy4iIiIiIiIiE+/PBQMiIiIiIiIiIiIiE5QnCr2iIiIiIiIg6cjK2jc2IiIiIiP85dAO4i/yIiIiIiIiIiIhP/CwQPYiIiIiIiIiIiIiE+RTBbriIiIiIiIhQ4dAuiIiIiIiIhPVywajYiIiIiIiIiIiIiIiIiIiI/3GEDuLAIdiIiIiIiIiIiIiP9xiIhADDwATIiIiIiI/3GIiIiD2eUbNhroj/cYiIiIg4+SO4BtyIiIj/cYiIQIYcCJ6IiIiIiIiFCl0GqIiIiIiIhONHwsuIiIiIiIiFDh0C6IiIiIiIiE+/PBQMiIiIiIiIiE9WPBqciIiIiIiIiIiIiIiIhfWdGmiIiIiIiIiIiIiIiIiIiIiIiIiIT5I8FtyIiIiIiIiIiIiIiIiIhfHdHiiIiIiIiIiIiIiIiIiIiIiIiIiE/8LBA9iIiIiIiIiE8cHB4+iIiIiIiITnf8KID/cYiIiIiIiITzOMHMeIiIiIiITxlMHmuIiIiIiIT75MFBuIiIj/cYiIiIiIiIhAKjwOXI/3GIiIiIhA7iwCHYiIiIiIiP9xiIiIiIiIiIiIUEvQxIiIiIiIhQpdBqiIiI/3GIiIiIiIhADSwAPYiIiIiI/3GIiIiIhADhwALoiIiIiIiIiIiIiP9xiIiIiECjLAbNiIiIiIiIiIiIj/cYiIiIiIQGcsCo2IiIiIiIiIj/cYQCo8DlyIiIiIiIhP+zwQTIiIiIiIiIiIiP9xiIhAg0wIy4iIiP9xiIiIhAhDwIvIiIiIiIj/cUBmPAqciIiIiIiIiIiP9xiIiE9/fBgIiIiIiIiIhPGUwea4iIiIiIiIhPOSwcbYiIiIiIiIiIiIiIT/s8EEyIiIiIiIiIiIiIiIhPkywWzYiIiIiIiIiIiIiIiIT7A8FPyIiIiIiIiIiIiIiIiIj/cYiEBIPAx8iIiIiIiIj/cYiIiIiEBIPAx8iIiIj/cYiIhADDwATIiIiIiP9xiIhAojwG3IiIiIiIiIiP9xiIiIiEBmPAqciIiIiI/3GIT7mcFGaIiIiIiIj/cUCDTAjLiIiIiIj/cUBkXAq6j/cYiIiIiITrP8JMCIiIj/cYiIhAwhwE3oiIiIiIiIiIiIiIiIT1csGo2IiIiIiIiIiIiIhP+kwQW4iIiIiIiIiIiIj/Qe4sAh2IiIiIiIiIT75MFBuIiIiIiIiIT1Y8GpyIiIiIiIiIiIhOE6wuxYiIiIiIiDqwErZP7YiIiIiIiITzZcHJqIiI/3GIhAKjwOXIiIiIiIiP9xiIiIiIQKI8BtyIiIiIiP9xQAw8AEyIiIiIiIiE8aPB5ciIiIiIiIiE8ZTB5riIiIiIiIhPvzwUDIiIiIiIiIT3NMGMuIiIiIiIiP9xiIiEBIPAx8iIiIiIiP9xiIQO08AiyIiIiIiP9xiIiIhADDwATIiIiI/3GIiIhAzzwEDIiIiP9xiIiIhASDwMfIiIiIiP9xhAKUwOa4iIiP9xiIhQLdDiiIiIiIiECjLAbNiI/3GIiIhQLdDiiIiIiIiIQOAcAv6IiIiIiP9xiIiIiIiEANLAA9iIiIiIiP9xiIiEAMPABMiIiIiI/3GIiIiIhASSwMbYiIiIiIiIiP9xiIQKFMBuuIiIiI/3GITzR8HLiIiIiIiIhOX5wqBoiIiIiIiITpfcJoKIj/cYiIiEANLAA9iIiIiIiIiIhP3TwSLIiIiIiIiIiP9xhA7TwCLIiIiIiIiP9xQKFMBuuIiIiIiI/3GIhAzzwEDIiIiIiP9xiIiE4RzC7jiIiIiIiIhOe7woRIiIiIiIiIT1VMGquIiIiIiIhPkUwW64iIiIiIiIiE/7PBBMiIiIiIiITzocHF6IiIiIiIQGgcCn6IiIiIiIiIiIiP9xiIiECFLAitiIiIiIiIiIiIiI/3GIhAaBwKfoiIiIiIiIiIiIiIiIiIiP9xiIhAwSwE7YiIiIiIiIiIiIiIiP9xQM88BAyIiIiIiIj/cYiECEPAi8iIiIiIiIiI/3FAwhwE3oiIiIiIiFDD0EyIiIiIiIiIiIiI/3GIiIQEg8DHyIiIiIiI/3GIiIQIQ8CLyIiIiIiIiP9xiIhASDwMfIiIiIiIiP9xiIQCwcDj6IiIiIiIUGnQpoiIiIiI/3GIiFCl0GqIiIiIiIiECGHAieiIiIiIiI/3GIiEChTAbriIiIj/cYiIQCo8DlyIiIiIiI/3GIiIQGcsCo2IiIiIiIiIiIiI/3GIiIhA7TwCLIiIiI/3GIhADDwATIiIiIiIj/cUCDTAjLiIiIiIj/cYPZBBs2++iIiIiIiE07/DxAiIiIiIiIhPvkwUG4iIiIiIiE/dPBIsiIiIiIiIiIiIiIiP9xQGcsCo2IiIiIiIiIiIiIiIiP9xiIhAZywKjYiIiIiIiIiIiIiP9xiIiECjLAbNiIiIiIiIiIiIiIj/cYiEBnLAqNiIiIiIiIiIiIiIj/cYiIhASSwMbYiIiIiIiIT5FMFuuIiIiIiIiIiIT/s8EEyIiIiIiIiF870cSIiIiIiIiIQEocDF6IiIiIiIg513K3KI2IiIiIiIiE/8LBA9iIiIiIiIiIiIiIiIiI/3GIhOPOwsMYiIiIiIiIXzvRxIiIiIiIiIiIhQadCmiIiIiIiIhP/RwQLoiIiIiIiIhAwDzz/HGIiIiIiIiIiIiIiEBnLAqNiI/3GIiIiIiIiIiIiIT908EiyIiIiIiIiIiIiIiIiIiIiE/abBJZiI/3GIiIiIiITxlMHmuIiIiIiIiIiIiIiIhOUJwq9oiIiIiIiFDh0C6IiIiIiIiIiIhQadCmiI/3GIiIiIT71cFCqIiIiIiIiE+RTBbriIiIiIiIT3NMGMuIiIiIiIiIiIiIiIhP+kwQW4iIiIiIiE8ZTB5riIiIiIiITxo8HlyIiIiIiIiIT3UsGK2IiIiIiIiIO5ixtWdOiIiIiIiITlvcKkKIiIj/cYiIiDz2cbQJjoiIiIiIiIQCssDk2I/3GIiIiIhApBwGvoiIiIiIiIQKQcBr7/cYiIiIiIiIiIiIiIiIiIiIiIiIiIiIiFDh0C7/cYiIiIiIhQ4dAuiIiIiIiIiIhQh9CIiIiIiIiF/R0S6IiIiIiIiIiIiIiIiIiIiITzksHG2IiIiIiIiIiIiIiE+wPBT8iIiIiIiITzg8HHyIiIiIiIiEDuLAIdiIiIiP9xiEBHTAyLiIiI/3GIiIQOxMAjv/cYiIiIiIhAhSwIrYiIiIiIiITzdMHIuIiIiIiIj/cVBp0KaIiIiIiIiIiIiEDCHATeiIiIiIj/cYiIiIiIiEDBLATtiIiIiIiIiDtdobWiXoiIiIiIiIiIiIiP9xiIiDuXwbVoPoiIiIiIiIiIg9cVGyjq5xiIiIiIiIT3NMGMuIiIiIiIhADSwAPYiIiIiI/3GIhAojwG3IiIiIiIiIiI/3GIiIiIiIiIiECGHAieiIiIiIiIiIiI/3GIiIQCo8DlyIiIiIiP9xhQw9BMiIiIiIiDq7UrZErYiIiIj/cYQEksDG2IiIiIiIiE83TByLiIiIiIiIhQpdBqiP9xiIiIhAwhwE3oiIiIiIiIhA4BwC/oiI/3GIiIhAhhwInoiIiIiIiIiIiITxlMHmuIiIiIiIiE/dPBIsiIiIiIiITT3cPCKIiIiIiIiIiIiIiIiE+/PBQMiIiIiIiIg8M3G0zI6IiIiIiIiI/3FAShwMXoiIiIiIiIhNtOw0sYiIiIiIiIhP93wQiIiIiIiIiIhP+VwQav9xiIiIiIiIQA4cAC6IiIiIiIiE/dPBIsiIiIiIiIT3NMGMuIiIiIiIiITvSsILWIiIiIiIiIhPvzwUDIiIiIiIiIiP9xiIhA7iwCHYiIiIiIiIhPsSwU7YiIiIiIiFDh0C6IiIiIiIiIiIj/cYQKQcBr6IiIiIiIT59cFgqIiIiIiIiE9XLBqNiIiIiIiIUC3Q4oiIiIiIiE3+/DAQiIiIiIiIj/cYiEDPPAQMiIiIiI/3GIQO08AiyIiIiIiI/3FAZywKjYiIiIiIiIPPoxtAXOiIiIiIiE/7PBBMiIiIiIiEDBLATtiIiIiIiIhPkUwW64iIiIiIiIiI/3GEBmPAqciIiIiIiITzg8HHyIiIiIiIiIiIiIiE/dPBIsiIiIiIiIiE/dPBIsiIiIiIiIiIj/cYhAwDwE/IiIiIiIiIiIiP9BSDwMfIiIiIiIiIiIj/cYiIhAKywOTYiIiIiIiIiIiP9xiEDuLAIdiIiIiIiIiIiIj/cYhADSwAPYiIiIiIiIiIiIj/cYQKI8BtyIiIiIiIiIiIj/cYQKI8BtyIiIiIiIiIiIj/cYiECiPAbciIiIiIiIiIj/cYiIiIiIhQ4dAuiIiIiIiIiIiIiIiIiIiIiIj/cYiIQA0sAD2IiIiIiIiIiIj/cYiIhAKywOTYiIiIiIiIiIiP9xiIiIiIQIUsCK2IiIiIiIiIiI/3GEDAPAT8iIiIiIiIiIiIj/cYhPUYwa54iIiIiIiIiIiIiIiI/0FlTAqriIiIiIj/cYiIQIYcCJ6IiIiIiIQGgcCn6IiP9xiIiIhAR0wMi4/3GIiIiIiEDtPAIsiI/3GIiIiEDBLATtiIiIiIiIiIiIiI/3GIT5yMFjeIiIiIiIiIiIiP9xiIiIiIiIhApBwGvoiIiIiIiIiIiIiI/3GIhAhhwInoiIiIiIiIUEvQxIiIiIiI/3GIiIiE9RjBrniIiIiIiIiIiIiP9xiIQAw8AEyIiIiIiI/3GEBmPAqciIiIiIiIiIj/cT4cAbLj/oiP9xiIiIhAKywOTYiIiIiIiIiI/3GIiIiDvQ8bUvDoiIiIiIiE83TByLiIiIiIiIhPN0wci4iIiIiIiITzg8HHyIiIiIiIiIiIT788FAyIiIiIiIiIiIO/OhtQxeiIiIiIiIhPGUwea4iIiIiIiIT3NMGMuIiIiIiIiE2V/DagiIiIiIiIiE4xrCzliIiIiIiIiIiIhPvzwUDIiIiIiIiIiIhP+zwQTIiIiIiIiITxo8HlyIiIiIiIiD4shrLTeYiIiIiIiITzocHF6IiIiIiIiIhQpdBqiIiIiIiIiE65nCRmiIiIiIiIT75MFBuIiIiIiI/0+V/CagiIiIiIiIiITjR8LLiIiIiIiIiIUMPQTIiIiIiIiIhN8dww4oiIiIiIiIQEksDG2IiP9xiIiIQEocDF6IiIiIiIiIhPODwcfIiIiIiIiIiIiIiIUOHQLoiI/3GIiIiIiIiIiFDh0C6IiIiIiIiIiIiFBp0KaIj/cYiIiIiIiECkHAa+iIiIiIiIiIiIiIX7PRTIiIiIiIiECkHAa+iIiIiIiIiIUEvQxP9xiIiIiIiITnrMKFOIiIiIiIiIiIiIhPsDwU/IiIiIiIiIiIiIiIhPGjweXIiIiIiIiIhNWfw6YIiIiIiIiIT1Y8GpyIiIiIiIiIiIT5FMFuuIiIiIiIiIT/pMEFuIiIiIiIiIUKXfWnGIiIiIiIiIQA4cAC6IiIiIiIiIg9dgGzif6IiIiIj/cYhPGFweeoiIiIiIiIhAwDwE/IiIj/cYiIiIQO4sAh2IiIiIiIiF+z0UyIiIiIiIhPnIwWN4iIiIj/cYiIiIiEArLA5NiIiIiIiIiP9xiIiIhAKywOTYiIiIiIiIiI/3GIiIiIQMA8BPyIiIiIiIj/QShcDnr/cYiIiIiIiITvLMINOIiIiIiIiIiIiIiIiE/dPBIsiIiIiIiIhP/CwQPYiIiIiIiIiIiIiIiIiE+wPBT8iIiIiIiIiIiIhPkFwW+oiIiIiIj/QcIcBN6IiIiIiIiITzZcHJqIiIiIiIiIPZQBs2v+iIiIiIiIhPvzwUDIiIiIiIiIiIT1Y8GpyIiIiIiIiIiIiIiITVrsOlGIiIiIiIiIhO15wihoiIiIiIiIUGnQpoiIiP9xiIiIhAZUwKq4j/cYiIiIiIQEg8DHyIiIj/cYiIhAShwMXoiIiIiIiIhQpdBqiIiIiP9xiIiEAOHAAuiIiIiIiIiIiIiIiIj/cYiIiIiIiECkHAa+iIiIiIiIiIiIiIiP9xhA7TwCLIiIiIiIiP9xiIiIiIiEDAPAT8iIiIiI/3GIhA7TwCLIiIiIiI/3GDzYcbQnjoiIiIiIiIhA7xwCDoiIiIiIj/QYNMCMuIiIiIiI/3GIiIhADDwATIiIiIj/cYhQLdDiiIiIiIiIiIiIiIiIiIPZQBs2v+iIiIiIiIhP3TwSLIiIiIiIiIiIhOUJwq9oiIiIiIiIiIhPdDwYvIiIiIiIiIiIiIiIiIiIT/wsED2IiIiIiIiIiIiIUMPQTP9xiIiIiIiEAsHA4+iIiIiIiIhPGjweXIiIiIiIiIT5QcFr6IiIiIiIiIhASDwMfI/3GIiIiIhASDwMfIiIiI/3GIiIiIiIiIQA0sAD2IiIiI/3GIiIiIiIiIiIiIiIiIiIiECkHAa+iIj/cYiIiIiIhQw9BMiIiIiIiIiEAOHAAuj/cYiIiIhAwDwE/IiIiIiIiP9xiIiIiIiIiIiIiIiIiIiIQGgcCn6Ij/cYiIiIiIiIiIiIiIiIiIiIiIiIhQh9CIiIj/cYiIiIiIhPcWwY6YiIiIiIiIiIiIiIiIiIiIiP9xiIiECEPAi8iIiIiIiIj/QSo8DlyIiIiIiIiIhP+kwQW4iIiIiP9xiEChTAbriIiIiI/3GIiIiIiIiIQCssDk2IiIiIj/cYiIiIiIiIiE8zjBzHiIiIiIiP9xQEdMDIuIiIiI/3GIiIiIiIiIQA0sAD2IiIiI/3GIiIiIiIhAKjwOXIiP9xiIiIiIiIiIQIYcCJ6IiIiIiIiIiIiP9xiIiIiIiIQA4cAC6IiIiIiIiIiIj/cYiIiIiIiIiIUOHQLoiIiIiIhQ4dAuiIiIiIiIiI/3GIiIiIiIiIQCwcDj6IiIiIiIiIiI/3GIiIiIhASSwMbYiIiIiIiIiP9xiIiIiIiIiEDBLATtiIiIiIiIiE6bnCZGiIiIiIiIiI/3FAhDwIvIiIiIiIiIT/pMEFuIiIiIiIiP9xQIQ8CLyIiIiIiIiIiIj/cYiIiIiECFLAitiIiIiIiIiE4wvCz0iIiIj/cYiIQO08AiyIiIiIj/cYiEDuLAIdiIiIiIiIiIiI/3GEBIPAx8iIiIiIiIiI/3GIiIiIiDzVobQqXoiIiIiIj/cVCl0GqIiIiIiIiE83TByLiIiIiIiIiIUEvQxIiIiIiIiIT3NMGMuIiIiIiIiIhf/tEBiIiIiIiIiFAt0OKIiIiIiIiIiIhPvzwUDIiIiIiIiIhP3TwSLIiIiIiIiIhPODwcfIiIiIiIiIiIiI/0EMPABMiIiIiIiIiE/7PBBMiIiIiIiIiF870cSIiIiIiIhAhhwInoiIiIiIiIiIiI/3FAojwG3IiIiIiIiIiIiI/3GIiIiIiIiIT5ucBkZxiIiIiIiIhAojwG3IiIiP9xiIiIiIiIQAw8AEyI/3GIiIiIiIiIhPVUwaq4iIiIiIiE59nCgmiIiIiIiIQCo8DlyP9xiIiIiIhP9ZwQpoiIiP9xiIiIiIiIPfshswTeiIiIiIiIiE+RTBbriIiIiIiIhPkUwW64iIiIiIiIiE1Z/DpgiIiIiIiIhOXbwqJIiIiI/3GIT1GMGueIiIiIiIiIiIiIiIiP9BR0wMi4iIiIiP9xiIhAg0wIy4iIiP9xiIg50dK3Li2IiIiP9xiIiIQCo8DlyIiIiIj/cYiIiIiIiIiIQO8cAg6IiIiIiIiP9BC0wAW4iIiI/3GIiEDtPAIsiIiIiI/3GIhAwDwE/IiIiIiIiIiE5fnCoGiIiIiIiIiIT/pMEFuIiIiI/3GIhPX5waBoiIiIj/cYiIhQ4dAuiIiIiIiIiIiEAsHA4+iIiI/3GIiIUIfQiIiIiIiIiIQIUsCK2I/3GIiIiIiIiIiIiIiIiIQGcs+Y1xiIiIiIiIiIiIiIhA7xwCDoiIiI/3GIiIiIiIiIiIiIiFCH0IiIiIiIiIiIiIiIX3fRiIiIiIiIiIhO1Mwis4iIiIiIiIhP+kwQW4iIiIiIiIiE+RTBbriIiIiIiIiF/+0QGIiIiIiIiIQMA88/xxiIiIiIiIiIiECEPAi8j/cYiIiIiIiIhALBwOPoiIiIiIiIiIj/cYiIiIiIiIiIiIhPODwcfIiIiIiIiIiIiIiIiIT94sEh2IiIiIiIiIQIQ8CLz/cYiIiIiIiIiIiIiIiIiIiIT7EsFO2IiIiIiIhPVUwaq4iIiIiIiD1UQbOrvoiIiIiP9xiIiIiE/cTBI7iIiIiIiIiIiIhAwDwE/P9xiIiIiIiIiIiIiIT1Y8GpyIiIiIiIiIiIiIhASSwMbY/3GIiIiIiIiIiIiIiIhAZywKjY/3GIiIiIiEAqPA5ciIiP9xiIiIQAw8AEyIiIiI/3GIiIiIiIiIT1CcGvaIiI/3GIiIiIQIQ8CLyIiIiIiP9xiIiECkHAa+iIiIiIiIiIUEvQxIiIiI/3GIiIiIiIiIiIiIiIiIiIiIiIiIOTCSt89tiIiIiP9xiIiIiIiDy4kbRHboiIiIiIiIiIj/cYiIiIiIiIiEDgHAL+iIiIiIiIiIiIiIT/wsED2IiIiIiIiIiIiIiIiP9xiIiIiIiIiIiIiIiEBKHAxeiIiIiI/3GIiIiIiIhAoUz163GIiIiIiIiIiIhQw9BMiIiIiIiIiIiIiIiIiP9xiIiIiIiIQCo8DlyIj/cYiIiIhP2XwSaIiIiIiIiIiIiIiIO7XBtUo+iIiIj/cYiIhA7TwCLIiIiIj/cYiIhQ4dAuiIiIiIiIhQD9ABiIiIiIiIiIiP9xhAShwMXoiIiIiIiIiIiIiIiIiIiI/3GIiIhQw9BMiIiIiIiIiIiIiIiIiIiIiIiIiP9xiIiIiIUEvQxIiIiIiIiIiIiIiIiIiIiI/3GIiIiIiIiIiIiIiIiIiIiIUKXQaoiIiIiIj/cYiIiIiIiFDh0C6IiIiIiIiIiEAsHA4+/3GIiIiIiIhQ4dAuiIiIiIiIiE+RTBbriIiIiIiIiIQKQcBr6IiP9xiIiIiE9TbBrJiIiIiIiIiEDvHAIOiP9xiIiIiITzKcHNaIiIiIj/cYiIiIhAKjwOXIiIiI/3GIiIiIiIiIPF+BtKB+iIiIiIiIhPkjwW3IiIiIiIiIiIiITZX8NqCIiIiIiIiIiIiITzg8HHyIiIiIiIiIiIiIiE+TLBbNiIiIiIiIiIiIiIiIiIX/7RAYiIiIiIiIhQh9CIiIiIiIiIhPsDwU/IiIiIiIiIiIiIiFCH0IiIiI/3GIiIiIUKXQaoiIiIiIiIiIiIiIT/wsED2IiIiIiIhPNlwcmoiIiIiIiIT908EiyIiIiIiIiIT9xMEjuIiIiIiIiITzg8HHyIiIiIiIiITxssHk2IiIiIiIiIiIiIiIiIiIiE/eLBIdiIiIiIiIiIiIUMPQTIiIiI/3GIiIhA4BwC/oiIiIiIiIiIiIiIhPlBwWvoiIiIiIiE+/PBQMiIiIiIiIiIT908EiyIiIiIiIiIiIhP+zwQTIiIiIiIiIiIiIUA/QAYiIiIiIiIX1nRpoiIiIiIiIiIiIUGnQpoiIiIiIiE+UHBa+iIiIiIiIhAaBwKfoiIiIiIiIX3fRiIiIiIiIiIhPUJwa9oiIj/cYiIiIiITxhcHnqIiIiIiIiEANLAA9/3GIiIiIiITzdMHIuIiIiIiIiIiIiIiIT908EiyIiIiIiIiIUOHQLoiIiIiIiIiE90PBi8iIiIiIiIiITrqMJFeIiIiIiIiIiIiIiIiIiIiIhQ4dAu/3GIiIiIiIQIYcCJ6IiIiIiIiIUEvQxI/3GIiIiIiIhAKjwOXIiP9xiIiIiIiIQEocDF6IiIiIiIiITxwcHj6IiIiIiIiE9zTBjLiIiIiIiIiE+fXBYKiIiIiIiIhPWBwafoiIiIiIiIUEvQxIiIiIiIiE9VTBqriIiIiIiIiE6arCZViIiIiIiIiE84PBx8iIiIiIiIiE9TbArJcYiIiIiIhAKywOTYiIiIiIiP9xQKFMBuuIiIiIiI/3GIiIiEChTAbriIj/cYiIiE547ChxiIiIiIiIiE59nCgmiIiIiIiIiIj/cYiIiIhAhDwIvIiIiIiI/3GIiIiIQIUsCK2IiIiIiIiIiIj/cUAMPABMiIiIiIiIiP9xiIiIiIQA0sAD2IiIiIiIiP9xiIiEAqPA5ciIiIiIj/cYhQpdBqiIiIiIiIQGgcCn6IiIiIiIiIXzvRxIiIiIiIiIhOfKwoNYiIiIiIiE/7PBBMiIiIiIiIiITrTsFLFxiIiIiIiIQGY8CpyIiI/3GIiIiIiIQINM98txiIiIiIiIiIiIiIiIiIiIiIUC3Q4oiIiP9xiIiIQEg8DHyIiIiIiP9xiIiIiIQCo8DlyIiIj/cYiIiIiIiIQEksDG2IiIiIiI/3GIiIQAw8AEyIiIiIj/cYiIiITxOsHsWI/3GIiIiIiITxlMHmuIiIiIiIiIiITl+cKgaIiIiIiIiD39AbMC/oiIiIiIiIhPFnwemIiI/3GIiIiIhPGUwea4iIiIiIiIhA7TzxLHGIiIiIiIiE8VjB6niIiIiIiI/3FP9KwQtYiIiIj/cYiINlujuqRciIiIiIiIhQD9ABiIiIiIiIiIT5QcFr6IiIiIiIiIiIQMEsBO2Ij/cYiIiIiIiIiIiIiE/dPBIsiIiIiIiIiIiIiDn1crcKjYiIiIiIiIiE/eLBIdiIiIiIiE+/PBQMiIiIiIiFDD0EyIiIiIiIhALBwOPo/3GIiIiIiE+bnBZGiI/3GIiIiIT32cGCaIiP9xiIiIiIhADDwATIiI/3GIiIiIQCo8DlyIiIiP9xiIiIhAZjwKnIiIiIiI/3GIiIiIhASDwMfIiIiI/3GIiIQOxMAjv/cYiIiIiIQAw8AEyIiP9xiIiIiE++TBQbiIiIiIiIiE83TByLiIiIiIiIQEksDG2IiIj/cYiIhASDwMfIiIiIiIj/cYiIiFBL0MSIiIiIiIiEDCHATeiIiIiI/3GIiIT7mcFGaIiIiIj/cYhADDwATIiIiIiIiP9xiIiIQAw8AEyIiIiI/3GIhPuZwUZoiIiIiIj/cYiIiIiIiIhADDwATP9xiIiIiIiIhADSwAPYiIiIiP9xiIiIiIiIiIiIhP+zwQTIiIiIiIhPkUwW64iIiIiIiIiDwwobTPXoiIiIj/cYiIPVJhs62eiI/3GIiIiIiIT75MFBuIiIiIiIhAojwG3Ij/cYiIiIiECEPAi8iIiIiI/3GIiE9UXBq6iIiIiIiIiIiIiIT1Y8GpyIiIiIiIiIiIiIiE8bLB5NiIiIiIiIhA7iwCHYiIiIj/cYiIiIiIiIiEBJLAxtiIiIiI/3GIiIiIT7mcFGaIiIj/cYiIiIiIg1qfm7VgaIiIiIiIUIfQiIiIiP9xiIiITvLMINOIiIiIiIPLiRtEduiIiP9xiIiIhOPOwsMYiIiIiIiI/3FOXbwqJIiIiIiIiEBIPAx8j/cYiIiIiIiIiIUEvQxIiIiIiIiIQMIc895xiIiIiIiIQKQcBr6IiIiIiIiIT7IcFN6IiIiIiIiE9zTBjLiIiIiIiIiIiIiIiIiIiIhAaBwKfv9xiIiIiIiEDCHATeiIiIiIiIhNW9w6QoiIiIiIiIiIiIiIiFCH0IiIiIiIiIiP9xUIfQiIiIiIiIiIiFCl0GqIiIiIiIiIiIiIiP9xhPGFweeoiIiIiIiIiIiIiIQKQcBr6IiIiIiIiP9xiIiIiIiIiIiIiIiIT1J8GtiIiIiIiI/3GIiIiIhAZywKjYiIiIiIiIiI/3E+WAGyp/6IiI/3GIiIhAKjwOXIiIiIiP9xhP93wQiIiIiIiIiITzZcHJqIiIiIiIiIiIiI/3GIiIiIiIT1VMGquIiIiIiIhAhhwInoiIiIiIiIiIiIiI/3GIiIiIiIiIiIhADhwALoiIiIiIiP9BDDwATIiIiIiIiIT1VMGquIiIiIiIiP9xQKFMBuuIiIiIiI/3GIiIhADSwAPYiIiIiIiIiI/3GIiEDuLAIdiIiIiIiIiIiP9xhAKjwOXIiIiIiIiIj/cYiIhASDwMfIiIiIiIj/cYiFAP0AGIiIiIiIiIiIiIiIiIiIiIiI/3GIhA7iwCHYiIiIiIiIhPN0wci4iIiIiIiIj/cYUC3Q4oiIiIiIiIiIQIYcCJ6IiIiI/3GIiIQIQ8CLyIiIiIiIiP9xhQ4dAuiIiIiIiIQO8cAg6IiIiIiIiP9xhOP7wsBIiIiIiIiIQA4cAC6IiIiIiIj/cVCH0IiIiIiIiIiE9VTBqriIiIiIiIiIiFBL0MSIiIiIiIiIXx3R4oiIiIiIiIiIiIiIiIiIT5MsFs2IiIiIiIiIiIiIiIiIiIiIhPlBwWvoiIiIiIiIiIiE8ZTB5riIiIiIiIiIiIiIiE/8LBA9iIiIiIiIiEDvHAIOiIiI/3GIiIiIQA4cAC6IiIiIiIiIiIiIiP9xiIiIhPfZwYJoiIj/cYiIiIQCssDk2IiIiIiIiIT/s8EEyIiIiIiIiIiIT908EiyIiIiIiIiIiP9xiIiIiIiIiIiEDgHAL+iIiIiIiIhQadCm/3GIiIiIiIhASSwMbYiIiIiIiP9xiIiIiIiECjLAbNiIiIiIiIiFDh3x5xiIiIiIiIhPUYwa54iIiIiIiIj/cYiIiIiIiIiIQKQcBr6IiIiIiIiIiIiP9xiIiIiIhPkFwW+oiIiIiIiIiIQCwcDj6IiIiIiP9xiEDtPAIsiIiIiIiP9xiIiIiIQGY8CpyIiIiI/3GIiIiIiIiIiIiIiIiIQGgcCn6IiIiP9xiIiIiIiIiIiIiIiIiIiIiIiIiIiIiIiI/3GIiIiIiIhASSwMbYiIiIiIiP9xiIiIiIiIiIiIiIiIiIiIiIiIiFDh0C6IiIiP9xiIiIiIQA0sAD2IiIiIiIiP9xiIiIiIhApBwGvoiIiIiIiIiIiIiIiI/3GIiEBmPAqciIiIiIiIhPkywWzYiIiIiIiIiIiIiIiIiIj/cYUOHQLoiIiIiIiIiIiIiIiE/8LBA9iIiIiIiIiIiIiE/dPBIsiIiIiIiIiIT9l8EmiIiIiP9xiIiIhAZUwKq4j/cYiIiIiIiIiIiEBJLAxtiIiI/3GIiIiIiIiIiEBIPAx8/3GIiIiIiIiIhAKjwOXP9xiIiIiIiIhPkUwW64iIiIiIiIhP2XwSaIiIiIiIiITzg8HHyIiIiIiIiE9TbBrJiIj/cYiIiIhAKUz9a3GIiIiIiIiD3QAbMv/oiIiIiIiDm1srdKTYiIiIiIiP9xhP+VwQaoiIiIiIiIhPu3wUSIiIiIiIiIXx3R4oiIiIiIiIg6sBK2T+2IiIiIiIiE83TByLiIiIiIiE7WrCKViIiIiIiIiE84PBx8iIiIiIiIiE84PBx8iIiIiIiIiIhAShwMXoiIiIiIiIhPN0wci4iIiIiIiP9xiIiIiIiIiIiIhAZywKjYiIiP9xiIiIUMPQTIiIiIiIiIhN/vwwEIiIiIiIiIiITzg8HHyIiIiIiIiIiIiIiE8aPB5ciIiIiIiIg3FGO565yIiI/3GIiIhAoUwG64iIj/cYiIiIiE/cTBI7iIiIiIiIiE7R/CLgj/cYiIiIiIQKFMBuuP9xiIiIiIiIiE9VTBqriIiIiIiIiITxo8HlyIiIiIiIiIiIiIiIiIhP3EwSO4iIiIiIiIhQw9BMiIiIiI/3GIiIiIiIiEAOHAAuiIiIiIiIiIiP9xQChc/XpxiIiIiIiIiE5Z/BpgcYiIiIiIiIT5FMFuuIiIiIiIiITjGsLOWIiIiIiIiIg8f2G0gJ6IiIiIiIiIPPWBtAp+iIiIiI/3GIiIiIT/WcEKaIiIiI/3GIiFCH0IiIiIiIiIiIiIiIQMIcBN6IiIj/cYiIiIiIiIiIiIiIhOW9wqQoiIiP9xiIiIhAZUwKq4j/cYiIiIiIiIiIiIiD0ZMbPmzoiIiIj/cYiIiEBlTAqriI/3GIiIiIiIiIiIiECjLAbNiIiIiP9xiIiIhAoUwG64iI/3GIiIhAR0wMi4j/cYiIiIiIiIQGcsCo2IiIiIiIj/cYiIiIiIiIhAShwMXoiIiIiIiIiIiP9xiIiIiIiIiIhALBwOPoiIiIiIiIiP9xiIiIiIQCssDk2IiIiIiIiI/3GIiECEPAi8iIiIiIiIiP9xiIiEAqPA5ciIiIiIj/cYiIiIQCo8DlyIiIiI/3GIiIiIQCssDk2IiIiIiIiE59nCgmiIiIiIiIiIj/cYiIiIiIiIiECjLAbNiIiIiIiI/3GIiD2fQbNgvoiIiIiIiI/3GIiIiIiIiIiIiIQEocDF6IiIiIiIj/cYiIhQh9CIiIiIiIiIiE+/PBQMiIiIiIiIhAShwMXoiIiIj/cYiIiIiIiIiIiIiIiFBp0KaIiIiIiIiIiI/3GIiIiIUOHQLoiIiIiIiIhQh9CIiIiIiIiIiIhfldFqiIiIiIiIiIiIiIiIhP/CwQPYiIiIiIiIT1VMGquIiIiIiIiECFLAitiIiIiP9xiIiIUKXQaoiIiIiIiIiD06AbPF/oiIiIiIiIPXQhs4veiIiIj/cYiEDAPAT8iIiIiIiIiIT/pMEFuIiIiIiP9xTpX8JqCIiIiIiIiIg4ldK4ai2IiIiIiI/3GIiIiIiIQGcsCo2IiIiIiIiI/3GIiIiIiIQINM98txiIiIiIiIQIYcCJ6IiIiIiIiIiIiIiP9xiIiIiIiIiEBoHAp+iIiIiIiIiE/dPBIsiIiIiIiIiDpWErap7YiIiIiIg7mLG1Z06IiIiIiIiE8bLB5NiIiIiIiIiIiIiIiIiIO7iRtUduiIiIiIiIiE8ZTB5riIiIiIiIiE90PBi8iIiIiIiIhPkjwW3IiIiIiIiIT5FMFuuIiIiIiIiIT788FAyIiIiIiIT/pMEFuIiIiIiIiE9SfBrYiIiIiIiIiE/6TBBbiIiIiIj/cYhASDwMfIiIiIiIiIj/cYiIiIiEDPPAQMiI/3GIiIiIQCssDk2IiIiIiIiIj/cYiIiIQA0sAD2IiIiIiIiIj/cYiIQGcsCo2IiIiIiIiIiE3+/DAQiIiIiIiIiIiP9xiEDAPAT8iIiIiIiIiIiI/3GIiIiIiIiD2UAbNr/oiIiIiIiIOxDBte8+iIiIiIiIg7PrG1wU6IiIiIiIiIiITjKcLNaIiIiIiIiIiIiIT/s8EEyIiIiIiIiIT3NMGMuIiIiIiIiDnxsrcOTY/3GIiIiIhPMawc5Y/3GIiIiIg4OfK4xg2IiIiIiIiIiE+RTBbriIiIiIiIiIiIiIhO9ZwgpoiIiIiIiIiIT908EiyIiIiIiIiE8ZTB5riIiIiIiIiIiIj/cYiIiD1XEbOo7oiIiIiIiIiIiE7S7CLR/3GIiIiIiIhAZjwKnIiIj/cYiIiIiIQCo8DlyIiI/3GIiIiIiIiIQEg8DHyI/3GIiIiIiFDh0C6IiIiIiIhPu3wUSIiIj/cYiIiIQOAcAv6IiIiIiIiIiIiIhQpdBqiIj/cYiIiIiIhP+kwQW4iIiIiIiIhAZywKjYiIiIj/cYiIiIiE8ZTB5riIiIiIiIiIiEBmPAqc/3GIiIiIiIiIiIiIQMEsBO2IiIiI/3GIiIiIiIiIiEAsHA4+iIiIiIiIiI/3GIiIiIiIOz6xtcFOiIiIiIiITxhcHnqIiIiIiIiIT3NMGMuIiIiIiIiIT/s8EEyIiIiIiIiIiIiIiIiIhP21wSSoiIiIj/cYiEDvHAIOiIiIiIiIiE+wPBT8iIiIiIiIiIiE91LBitiIiIiIiIiIiIiIiIiIiIhP+zwQTIiIiIiIiIhP3TwSLIiIiIiIiIiIiIiE4ynCzWiIiIiIiIiIThScLraIiIiIiIiIiE/6TBBbiIiIiIiIhAwhwE3o/3GIiIiIiIQM88BAyP9xiIiIiIiIQCo8DlyIj/cYiIiIiIiIiIiIiEDAPPP8cYiIiIiIiIiIiIiIiIhPOSwcbYiIiIiIiIiIiIiIiIiIQEocDF6IiP9xiIiIiIQO4sAh2IiIiIiIj/cVCH0IiIiIiIiIiIiIiIUC3Q4oiIiIiIiI/3GIhAoUwG64iIiIj/cYiIiIiIiIiIiIiE9VTBqriIiIiIiIiIhPVUwaq4iIiIiIiIiIiIiIiE+TLBbNiIiIiIiIiIiIiIiIiIhA4Bzx/nGIiIiIiIiIiIiIiIiIiIiIiIhPGyweTYiIiIiIiIiIiIiIUA/QAYiIj/cYiIiIiIiIiIiIiIhPkUwW64iIiIiIiIiIiIiIiE+wPBT8iIiIiIiIiIiE85LBxtiIiIiIiIiIiIiIiIiIiE85LBxtiIiIiIiIiEBJLAxtiIj/cYiIiIiIiITxlMHmuIiIiIiIiE7XnCKGiIiIiIiIiIiE59nCgmiIiIiIiIiIiIiIiIiIiE/7PBBMiIiIiIiIiIT1Y8GpyIiIiIiIiIiIQO8cAg7/cYiIiIiIiIiIiIiIiIiIhPkywWzYiIiIiIiIiECFLAitiIiIiIiP9xiIiIiIiIiIiIhP21wSSoiIiIiIiIhQD9ABiIj/cYiIiIiIhA7xwCDoiIiIiIiF/+0QGIiIiIiIiECiPAbciIj/cYiIiIiIiIiIiEDBLATtiIiIiIj/cYiIiIiIiIiIiIiEDBLATtiIiIj/cYiIiIiIiIiIiIiIiIiEAsHA4+iIj/cYiIiIiIiIiIiIiIiIiIiIhQD9ABiIiI/3GIiIiIiIiIiIiIiIiE+RTBbriIiIiIiIiIiIhPGUwea4iIiIiIiE7x3CDi/3GIiIiIiIiIiIiIiE+SPBbciIiIiIiIiIiIiIiIiIiEDvHPEOcYiIiIiIiIhAKjwOXI/3GIiIiIiE+cjBY3iIiIiIiP9BhDwIvIiIiIiIiIhP/RwQLoiIiIiIiIiIT9tcEkqIiIiIiIiIiIT9tcEkqI/3GIiIiIiIiIhAShwMXoiIiIiIiIiIj/cYiIiIiIiIhA7TzxLHGIiIiIiIQKQcBr6IiIiIiIiIiIhQpdBqj/cYiIiIiIiIiIiIiIiIiIiIiIiIiIhfHdHiiIiIiIiIiIUOHQLoiIiIiIiIiIiIiIhPOhwcXoiIiIiIiIiIiIT/wsED2IiIiIiIiIiIiIiIiIiITxssHk2IiIiIiIiIiIiIhP3TwSLIiIiIiIiIiIhALBwOPoj/cYiIiIiIiIiIiIhQD9ABiIiIiIiIUKXQao/3GIiIiIiIiIiIiIiIUOHQLoiIiIiIhA4BwC/v9xiIiIiIiIiIiIiIiIiIiIhPdSwYrYiIiIiIiIiIiIiIiIT3NMGMuIiIiIiIiE/7PBBMiIiIiIiIiIT788FAyIiIiIiIiIiD/lNrEayYiIiIiIhPGjweXIiIiIiIiIT/s8EEyIiIiIiIiIiIiFBp0KaP9xiIiIiIhALBwOPoiIiIiIiE4WfC6YiIiIiIiIiE9VTBqriIiIiIiIiE/7PBBMiIiIiIiIiIT/s8EEyIiIiIiIiIiIiIiIhQadCmiIiIiIiIhNXbw6JIiIiIiIiIiIiIhO9ZwgpoiIiIiIiIiIiIiEBJLAxt/3GIiIiIiIiIiIiITzdMHIuIiIiIiIiIQMEsBO2IiP9xiIiIiE47/CxAiIj/cYiIiIiIiECiPAbciIiIj/cYiIiIiIiIiEAqPA5c/3GIiIiIiIiIiIiEBJLAxtiIiP9xiIiIiIiIhADDwATI/3GIiIiIiIiDoYMrbnzYiIiIiIiIiE7XnCKGiIiIiIiIiIiIiIiIhPGjweXIiIiIiIiIiIhP3TwSLIiIiIiIiIT7EsFO2IiIiIiIiIiIiIiIiIiIhPWBwafoiIiIiIiIiIiIiIiIiE9XLBqNiIiIiIiIiIiIUMPQTIiIiIiIiIT1gcGn6IiIiIiIiIiIiIiIhPOSwcbYiIiIiIiIiIiIiIiIiIiIiIiIiE+yHBTeiIiIiIiIhQD9ABiIiIiIiIT/0cEC6IiIiIiIiIiIiIiIiE+TLBbNiIiIiIiIhPc0wYy4iIiIiIiIhP9ZwApnGIiIiIiIiIT5FMFuuIiIiIiIiIhAZywKjYiIiIiP9xiIiIiIiIiIiIhAKywOTYiI/3GIiIiIiEBIPAx8iIiI/3GIiIiIg+0AGyL/7/cYiIiIiITl28KiSIiIiIiIiIT94sEh2IiIiIiIiIiIiIiE+wPBT8iIiIiIiIhA7xwCDoiIiIiIiP9xhOO/wsQIiIiIiIj/cYT7qMFFeIiIiIiIiIiIiIj/cYQGY8CpyIiIiIiIiIiP9xiIhAg0wIy4iIiP9xiIiIiIhASSwMbYiIiIiIiIj/cYiIiIQMA8BPyIiIiIiIiP9xiIiE99nBgmiIiIj/cYiIQO8cAg6IiIiIiIiIhPvVwUKoiIiIj/cYiIiIiIT3B8GPiIiIiIiIiIhOEcwu44iIiP9xiIiIiFBp0KaIiIiIiIhPkjwW3IiIiIiIiIhP+zwQTIiIiIiIiIg78NG1Dy6IiIiIiIiIg8n0G0YL6IiIiIiIiIiIiIiIiE+xLBTtiIiIiIiE82XByaiIiIiIiIiIiIiIT9psEln/cYiIiIiIQIYcCJ6IiIiIiIiIT/s8EEyIiIiIiIiIiIiIT788FAyIiIiIiIiIiIiE+SPBbciIiIiIiIiDsRsbXuToiIiIiIiIhNtdw0ooiIiIiIiIiIiIiIiIiIiIiE/fHBIOiIiIiIiIiIiIiIT7A8FPyIiIiIiIiIiFDD0EyIiIiIiIiE92HBieiIiIiIiIiIhPFJwetv9xiIiIiIiIiIiIiIiIhO9KwgtYiIiIiIiIPbERs07uiIiIiIiIiIiIiIhP3xwSDoiIiIiIiIiIiIiIiIiE+TLBbNiIiIiIiIiIiIiIiIiIiIhPkywWzYiIiIiIiIiIiIiIhP+zwQTIiIiIiIiIiIhP/CwQPYiIiIiIiIiIiIiIiIiE85LBxtiIiIiIiIiIiIiIiIT3YcGJ6IiIiIiIiIiIiIiIiIiIiIiIiIiIT908EiyIiIiIiIiIiP9xiEDCHATeiIiIiIiIiIiIiIiIT3UsGK2IiIiIiIiIiIiIiIiIiIiIiIT5MsFs2IiIiIiIiIiIiIiIiIhP3iwSHYiIiIiIiIiIT788FAyIiIiIiIiITzZcHJqIiIiIiIiIT9AcEv6IiIiIiIiIhP3TwSLIiIiIiIiIT/pMEFuIiIiIiIiFAP0AGIiIiIiI/3GECkHAa+iIiIiIiIiFBp0KaIiIiIiIiP9xiIhQD9ABiIiIiIiIiIiIiIiIiIiIiIhf/tEBiIiIiIiIiIiIiIiIiIiIiIiIiIThWMLqeIiIiIiIiIT5I8FtyIiIiIiIiIiIiITzg8HHyIiIiIiIiIg4PbK4wk2IiIiIiIiITpucJkaIiIiIiIiIiIhAKywOTf9xiIiIiIiIiIiIiIQO4sAh3/cYiIiIiIiIiIiIiIhAKywOTf9xiIiIiIiIiIiIiIiIiE85LBxtiIiIiIiIiIiIiIhQadCmiIiIiIiIhPdhwYnoiIiIiIiIiIhAKywOTf9xiIiIiIiIiIiIiIiIiIiIiIiIiE/9HBAuiIiIiIiIhQh9CIiIiIiIiIiIiIiE+wPBT8iIiIiIiIiE5fnCoGiIiIiIiIiIiIiE90PBi8iIiIiIiIiINppzumWMiIiIiIiIiE70rCC1iIiIiIiIiIhPODwcfIiIiIiIiIiIiE+SPBbciIiIiIiIiE84PBx8iIiIiIiIiIiIiIiIiIhPdSwYrYiIiIiIiIiIiIiIT94sEh2IiIiIiIiIiIiIiIiIhPODwcfIiIiIiIiIhA4BwC/oiI/3GIiIiIiIiIiIiIiIiIiIiIhAhhwIno/3GIiIiIiFDh0C6IiIiIiIiIiIhPkjwW3IiIiIiIiIhOm5wmRoiIiIiIiIiE+QXBb6iIiIiIiIiIiIiFBp0KaI/3GIiIiIiEDvHAIOiIiIiIiIhP3TwSLIiIiIiIiE4xrCzliIiIiIiIiE/fHBIOiIiIiIiIiIiE84PBx8iIiIiIiIiIQKMsBs2Ij/cYiIiIiIT71cFCqIiIiIiIiIOlQytqvNiIiIiIiIhONHwsuIiIiIiIiIiE547Chxj/cYiIiIiIiE+5nBRmiP9xiIiIiIiEDtPAIsiP9xiIiIiIiE/5XBBqiIiIiIiIiIiIiIThScLraIiIiIiIiIiIhPGjweXIiIiIiIiIhQLdDiiIiIiIiP9xiIiIiFDD0EyIiIiIiIiE90PBi8iIiIiIiIiIT788FAyIiIiIiIiIiIiIiIiIiFDD0EyIiIiIiP9xiE8zjBzHiIiIiIiIiITp18JiiIiIiIiIiITpjMJnOIiIiIiIiE68bCQ5iIiIiIiIiIiIiIiIhP3EwSO4iIiIiIiIT1csGo2IiIiIiIiEArLA5NiP9xiIiIiIUKXQaoiIiIiIiE84PBx8iIiIiIiIiIiIiIiIiIiIiITxlMHmuIiIiIiIiIiP9xiIiIiITrisJHWIiIiIiIiIiD2TEbNs7oiIiIiIiIhPGFweeoiIiIiIiE9WPBqciIiIiIiIiIiIiE91LBitiIiIiIiIiFCl0GqIiIiIiIhPdDwYvIiIiIiIiITVvcOkKIiIiIiIiIiE5erCoViIiIiIiIiITrqMJFeIiIiIiIiIiIiIiIT94sEh2IiIiIiIiIiE9zTBjLiIiIiIiIiIiIiIiITzg8HHyIiIiIiIiIhP/CwQPYiIiIiIiIiE8WfB6YiIiIiP9xiIiIiIiIiIiIiIhO1bwipIiIiIiIiIiIT788FAyIiIiIiIiIhP3TwSLIiIiIiIiIhPHBwePoiIiIiIiFDD0EyIiIiIiIiIUEvQxIiIiP9xiIiIhPfowYF4iIiIiIiI/3GIiIiIiIiEBmPAqciIj/cYiIiIiE613CSiiIiIiIiIg5nGK3Y52IiIiIiIiIUA/QAYiP9xiIiIiIhAoUwG64/3GIiIiIiIhQpdBqiIiIiIiIiIQCwc/T5xiIiIiIiIiIiIiIiIiIiIiIiIhPVjwanIiIiIiIiIiIhPdDwYvIiIiIiIiIiIiIhAwhwE3o/3GIiIiIiIUGnQpoiIiIiIiIiIiE84PBx8iIiIiIiIiE6bnCZGiIiIiIiIiIT1Y8GpyIiIiIiIiE9zTBjLiIiIiIiIiIiIiDxUQbSrvoiIiIiIiIiE4SvC7UiIiIiIiIiIiIT/wsED2IiIiIiIiIiIiIiIiE90PBi8iIiIiIiIiIhPODwcfIiIiIiIiIiIiIhPdSwYrYiIiIiIiIiIiIiIhP3TwSLIiIiIiIiIiIiE9WPBqciIiIiIiIiIhP+zwQTIiIiIiIiIiIiE/fHBIOiIiIiIiIiIiIiIiIiIiIiIiIiIXzvRxIiIiIiIiIiIiIiIiIiIiIiIiIiIiF8d0eKIiIiIiIiIUOHQLoiIiIiIiIhA4BwC/oiI/3GIiIiIiIiIiIiIiIiIiIiIiFBp0KaIiIiP9xiIiIiEDCHATeiIiIiIiIiIiIT1gcGn6IiIiIiIiIUMPQTIiIiIiIiIiIhPdhwYnoiIiIiIiIhQw9BMiIiIiIiIiIhPVjwanIiIiIiIiIiIiIiIiE85LBxtiIiIiIiIiIiIiIiE8aPB5ciIiIiIiIiIiIiIiIT3YcGJ6IiIiIiIiIiIiIiIiIiE+wPBT8iIiIiIiIiIiIiIiIiE85LBxtiIiIiIiIiIiIiIiIhP+zwQTIiIiIiIiIiE8aPB5ciIiIiIiIiIiDwZMbTmzoiIiIiIiIiIiIiIiIiIiIiIiIiI/0HCHATeiIiIiIiIiIiIiIiIiIiIiIT94sEh2IiIiIiIiIiIiIiIiIhPWBwafoiIiIiIiIiIiIiIiIiIiIiE/cTBI7iIiIiI/3GE5Z/CpgiIiIiIiI/3GIhQLdDiiIiIiIiIiIhAwhwE3oiIiIj/cYiIhAhDwIvIiIiIiIiI/3GIiIQGY8CpyIiIiIiIj/cYiEBmPAqciIiIiIiIiP9xiIiIhAojwG3IiIiIiIiP9xiECjLAbNiIiIiIiIhPWBwafoiIiIiIiIiIiIiEBKHAxeiIiIiIj/cYiIiIiIiIiIiIiIQGcsCo2Ij/cYiIiIiIiIiIiIiE84PBx8iIiIiIiIiIiIiIUC3Q4oiIiIiIiIiF930YiIiIiIiIiIiIiIiIiIiIiIhQw9BMiIiIj/cYiIiIiIiIiIiIiIiIiIiIiIiIiIiE+TLBbNiIiIiIiIiEDvHAIOiP9xiIiIiIiECjLAbNiIiIiIiIiE5fnCoGiIiIiIiIhPdSwYrYiIiIiIiIiIiE+SPBbciIiIiIiIiIiIiIiIT3Q8GLyIiIiIiIiIPH9htICeiIiIiIiIg8UmG0rZ6IiIiIiIiE84PBx8iIiIiIiIiE5RjCrniIiIiIiIiIO7ehtUheiIiIiIiIiIThOsLsWIiIiIiIiIhP3TwSLIiIiIiIiIiFDD0EyIiIiIiIhPVywajYiIiIiIiIiIiIiIiIT/wsED2IiIiIiIiE+9XBQqiIiIiIiIiIj/cYT71cFCqIiIiIiIiIiIiIhQadCmiIiIiIiIhPdhwYnoiIiIiIiIiIiIUEvQxIiIiIiIiI/3FASDwMfIiIiIiIiIT1gcGn6IiIiIiIiIiIiIiIiIiIT3UsGK2IiIiIiIiIiIhPODwcfIiIiIiIiIiIT788FAyIiIiIiIiIiIiIiIiIiIiIiE/fHBIOiIiIiIiIiIiIiIiIiIiIiP9xiIiIiIiIiIiIiIiIUGnQpoiIiIiIiIiIj/cYiIiIiIiIiIiIhASSwMbYiI/3GIiIiIiECjLAbNiIiIiIiIiIiP9xiIiFDh0C6IiIiIiIiIiIiIiIiIiIiIiIiE+wPBT8iIiIiIiIiITvSsILWIiIiIiIiITzksHG2IiIiIiIiIiIiIiIiIhPkjwW3IiIiIiIiIiIiIiIiIj/cYiIiIhQadCmiIiIiIiIiIiIiIiIiIiITzocHF6IiIiIiIiIiIiIiIiIiIiIiIiP9xQO8cAg6IiIiIiIiIiE8cHB4+iIiIiIiIiIiITzg8HHyIiIiIiIiIiIiFBL0MSIiIiIiIiIiE+UHBa+iIiIiIiIiIiIiIiIiIiIiIiIT5QcFr6IiIiIiIiIiIiIiIiIiIiIiIiIiI/3GFDD0EyIiIiIiIiIiIiIiIiIiIiIiIiIhP0BwS/oiIiIiIiIiIiIiIiIiIiIiIiIT7EsFO2IiIiIiIiIUKXQaoiIiIiIiIiIj/T5jMJnOIiIiIiIhAwDwE/P9xiIiIiIiIiEDuLAIdiIiIj/cYiDtZ4bWmHoiIiIiIiIiIiIiIiE8aPB5ciIiIiIiIiE8bLB5NiIiIiIiIiIiIiIhP3TwSLIiIiIiIiIiIiIT/pMEFuIiIiIiIiIT1gcGn6IiIiIiIiIiIiIiIiIiIhPdSwYrYiIiIiIiIiIiIiIiIiIiITxwcHj6IiIiIiIiIiIUOHQLoiIiIiIiIhPsSwU7YiIiIiIiIiIiIiE85LBxtiIiIiIiIiIiIiIiIiIiIiITxwcHj6IiIiIiIhPnmwWGYiIiIiIiITR/cPgKIiIiIiIiIT788FAyIiIiIiIiIiIiE+SPBbciIiIiIiIiIiIiIhPsDwU/IiIiIiIiIT5BcFvqIiIiIiIiIiIiIiIiIj/cYT/aMEJeIiIiIiIiIiIiIiI/3GIT/aMEJeIiIiIiIiIiIT1Y8GpyIiIiIiIiIiE/dPBIsiIiIiIiIiIiIiIiP9AB4wQl4iIiIiIiIiIiIiIhPvzwUDIiIiIiIiIhPGyweTYiIiIiIiIiIT/pMEFuIiIiIiIiIT75MFBuIiIiIiI/3FASDwMfIiIiIiIiIhO15wihoiIiIiIiIhPvkwUG4iIiIiIj/QQ4cAC6IiIiIiIiIiIiIiIiIiIiP9Ar1wWCoiIiIiIiE+9XBQqiIiIiIiIiIiIhQw9BMiIiIiI/3GD1XEbOo7oiIiIiIiIiIiITnncKGKIiIiIj/cYiIhOt7wkhIiIiIiIiIOzzRtcMuiIiIiIiIiE5erCoViIiIiIiIiI/3GIiEBmPAqciIiIiIiIj/cYiIiIhASSwMbYiIiIiIiIiI/3GIiIQO4sAh2IiIiIiIiIiP9xiIiIiIiIhAaBwKfoiIiIiIiIiIiIj/TzzsLDGIiIiIiIiIPPlBtAa+iIiIiIiIiIhOuKwkdYiIiIiIiIiIiIiP9xQGcsCo2IiIiIiIiIiIiIiIiE90PBi8iIiIiIiIiIiIiP9xhAhSwIrYiIiIiIiIiIiE/7PBBMiIiIiIiIiE90PBi8iIiIiIiIiIiIiIiE84PBx8iIiIiIiIiE9XLBqNiIiIiIiIiIiIiIiIiIiIiIiIj/cYQA4cAC6IiIiIiIiIiIiIiIiIiIT1gcGn6IiIiIiIiIiIiIiIiIiIiIiI/3GIiIiIiIiIiIiIiIiIiIiIiIiIiIiIiIj/cYiIQO8cAg6IiIiIiIiIiIiIiIiP9xiIUA/QAYiIiIiIiIiIiIiIiIiIiIiIj/cYUMPQTIiIiIiIiIiIiIiIiIiIiIiIiIiIiI/3GIiIiIiIiIUMPQTIiIiIiIiIiIiIiIT7A8FPyIiIiIiIiIiIiIiIiIiIj/cYiECFLAitiIiIiIiIiIhPGjweXIiIiIiIiIiIiIiIiE8bLB5NiIiIiIiIiIiIiIiE6bnCZGiIiIiIiIiIiP9xQAw8AEyIiIiIiIiI/3GITxScHraIiIiIiIiIj/cYiIiIiIiIQMEsBO2IiIiIiIiIj/cYUOHQLoiIiIiIiIiEDAPAT8j/cYiIiIiIiIhALBwOPoiIiIiIiIiIj/cYiIiIQA0sAD2IiIiIiIiIj/cUAMPABMiIiIiIiIiP9xiEBmPAqciIiIiIiIiI/3GIiIiEDAPAT8iIiIiIiIj/cYiIQIYcCJ6IiIiIiIiIiIiIiIiIiIj/cYiIiECFLAitiIiIiIiIiIiIiP9xQA4cAC6IiIiIiIiIiIiIiIiIiITzdMHIuIiIiIiI/3GIiECiPAbciIiIiIiIiITVzMOjOIiIiIiIiIiIiIiIiIiIiIiIiIhPdSwYrYiIiIiIiIiIiIiIiIiI/3GIiECEPAi8iIiIiIiIiP9xNNKkvC1biIiIiIiIj/QSo8DlyIiIiIiIiIiP9xiIUA/QAYiIiIiIiIiIiIiIiIiIiIiIj/cUDtPAIsiIiIiIiIj/cUDPPAQMiIiIiIiIT9AcEv6IiIiIiIiIiIQKQcBr6IiIiIj/cYPXFRs46uiIiIiIiIiI/0AknB62iIiIiIiIiITpyMJjeIiIiIiIiIiITrmcJGaIiIiIiIiIiIiITp18JiiIiIiIiIiIiIiDsRsbXuToiIiIiIiIhOtswkk4iIiIiIiP87E4K27H2IiP9xiIiIiIQGY8CpyIiIiI/3GIiIiEDtPAIsiIiI/3GIiIiIiIiIiEBJLAxtiIiIiP9xiIhAojwG3IiIiIiIiIiP9xiIiIiIhASSwMbYiIiIiIiIj/cYT/WcEKaIiIiIiIiIj/cYiIiIiIQEg8DHyIiIj/cYiIiEChTAbriIiP9xiIiIhASDwMfIiIiIiP9xiIiIiIiIiIiIiIQA4cAC6IiIiIj/cYhADhwALoiIiIiIiIiIiIiIiIiI/3GIiIhOmMwmc4iIiIiIiIiE8XbB6JiIiIiIiP9xQO08AiyIiIiIiIiP9BKywOTYiIiIiIiIiIiIiIiP9xhAhSwIrYiIiIiIiFCH0IiIiIiP9xiIhPm5wWRoiIiIiP9xiIiIiE7R/CLgiIiIiI/3GIhPE6wexYiIiP9xiIg5tMK3Sz2IiIiIiIiIT/s8EEyIiIiIiIiIiP9xhAoUwG64iIiIiI/3GIiECiPAbciIiIiIiIiI/3GIhAKjwOXIiIiIiIiP9xiIiIhA7iwCHYiIiIiIiIj/cYiIiIiFCl0GqIiIiIiIiIhQh9CIiIiIiIiIj/cYiIiIiIhAhSwIrYiIiIiIiIiP9xiIiIQOAcAv6IiIiIiIiIUOHQLoiIiIiIiIj/cYiIiIiIUIfQiIiIiIiIiIiIiIiIiIiIiIj/cYiIiIiIhAZywKjYiIiIiIiIj/cYiIiIiIiIQMIcBN6IiIiIiIiIiIiIiI/3GIiIiIhA7iwCHYiIiIiIiP9xiIiIiIhApBwGvoiIiIiIiIiIiIiIiI/3GIiIiIhQpdBqiIiIiIiIiIiIiIiIiIiIiIj/cYiIiEDCHATeiIiIiIiIiIiIiIiIiIiI/3GIiIiIQMA8BPyIiIiIiIj/cTgXM7jozIiIiI/3GIiIg7d+G1iB6IiIiIiIiIiDvysbUNToiIiIiIiIiE+/PBQMiIiIiIiIiIhQw9BMiIiIiI/3GIiIiIhQS9DEiIiIiIiIiIUMPQTIiIiIiIiP9xiIiECDTAjLiIiP9xiIiIQIYcCJ6IiIiIiIiIhQadCmiIiI/3GIiIQIYcCJ6IiIiIiIiIUGnQpoiIiIj/cYiIiIiIiIhADDwATP9xiIiIiIiIiE4f3C4CiIiIiIiITzg8HHyIiIiIiIiFCl0GqP9xiIiIiIiIiD38EbMD7oiIiIiIiIiE9zTBjLiIiIiIiIiIiIiIiE7XnCKGiIiIiIiIiE9VTBqriIiIiIiIiE8aPB5ciIiIiIiIT788FAyIiIiIiIiIhOuKwkdYiIiIiIiITpyMJjeIiIiIiIiIiIhPkUwW64iIiIiIiIiIiIiP9xiIiEChTAbriIiI/3GIiIQIUsCK2IiIiIiIiIiIhPWBwafoiIiIiIiIiIiIiIiIiIiIiIiE9WPBqciIiIiIiIiIhPdDwYvIiIiIiIiIiIiIiE8aPB5ciIiIiIiIiIiIiE+wPBT8iIiIiIiIiIiIiIiE153DhiiIiIiIiIiIiIiIiE/8LBA9iIiIiIiIiIiIiIiIUMPQTIiIj/cYiIiIiIiIiIiIiIiIiIiIiIiIiIT1Y8GpyIiIiIiIiIT1VMGquIiIiIiIiIiE6ebCYZiIiIiIiIiEBIPAx8j/cYiIiIiIQO08AiyIj/cYiIiIQCwcDj6IiIiIiIiIiE9zTBjLiIiIiIiIiIiIiP9xiIiIiEChTAbriI/3GIiIiIQAw8AEyIiIj/cYiIiIQO08AiyIiIj/cYiIiIhAKjwOXIiIiI/3GIiIhAaBwKfoiIiIiIiFCl0GqIiIiIiP9xiIiIQINMCMuIiP9xiIiIiIiIiIiIiIUC3Q4oiIiIiIiIiIiP9xiIiIhQD9ABiIiIiIiIiIQOAcAv6IiI/3GIiIiEChTAbriIj/cYiIiIQINMCMuIj/cYiIiIiE8ZTB5riIiIiIiIhOPdwsIoiIiIiIiIT1RcGrqIiI/3GIiIiIhPnIwWN4iIiIiIiP9xQINMCMuIiIiIiP9xiE+arBZViI/3GIiIiIhPUJwa9oiIiIiI/3GIhAC0wAW4iP9xiIiIiEDtPAIsiIiP9xiIiIiIhAZjwKnIiIiI/3GIiIiIhAojwG3IiIiIiI/3GIiIiIhADDwATIiIj/cYiIiIiIiIiDlcorejXYiIiIiIiIiE++TBQbiIiIj/cYiIiIhAKjwOXIiIiI/3GIiIiECiPAbciIiIiIiI/3GIiIiIiIiIhAoywGzYiIiIiIiP9xiIiIiIiIhQD9ABiIiIiIiIiIiIiIiIj/cYiIiIiIiIhQpdBqiIiIiIiIiIiIiIiIiIiP9xiIiIiIiIiIiIhQD9ABiIiIiIiIiIiIj/cYiIiIiIiIQKMsBs2IiIiIiIiI/3GIiIiIiIiIiFCH0IiIiIiIiIiIiIiIiIiI/3GIiIiIiIiIhAhSwIrYiIiIiIj/cYiIiIhA7TwCLIiIj/cYiIiIiIiIiIiIQMIcBN6IiIiIiIiIiI/3GIiEBlTAqriIiP9xiIiIiIhQw9BMiIiIiIiIiIiECkHAa+iIj/cYiIiIhPcHwY+IiIiIiIiIiIiIT908EiyIiIiIiIiIiIiIiIhPGyweTYiIiIiIiIiDldkreibY/3GIiIiIiE/1nBCmiIiI/3GIiIg4vwO4QPyIiIiIiIiIiIT1VMGquIiIiIiIiIiP9BKUwOa4iIiIj/cYiIiIhASDwMfIiIiIj/cYiIhAC0wAW4/3GIiIiIiEDvHAIOiIiIiIiIiIiIj/cYiIUGnQpoiIiIiIiIhApBwGvoiIiIiI/3GIiFCH0IiIiIiIiIiIiIiIiECGHAieiP9xiIiIiIhQpdBqiIiIiIiIiIiIiIUMPQTIiIiIj/cYiEBHTAyLiIiP9xiIiIhAKjwOXIiIiIj/cYiIiIQINMCMuIj/cYiIiIg8fJG0g26IiIiIiIiIg7erG1hU6IiIiIiIiIj/cYiIiIhAhDwIvIiIiIiI/3GIiIiIiIiIhADSwAPYiIiI/3GIiEDPPAQMiIiIiP9xiIiIiEDPPAQMiIj/cYiIiIQINMCMuIj/cYiIiIiIiIiIiIiIiIiIQGgcCn6IiI/3GIiIiIiIiIiIiIiIhPN0wci4iIiIiIiIiE+RTBbriIiIiIiIiIiIiIiIhPOSwcbYiIiIiIiIiIiIiIhQD9AB/3GIiIiIiIiIUOHQLoiIiIiIiIiE+RTBbriIiIiIiIiIQMIcBN6I/3GIiIiIiIiE8zjBzHiIiIiIiIj/cYT16sGhWI/3GIiIiIg9nlGzYa7/cYiIiIiIiFAP0AGIiIiIiIiIiE65nCRmiIiIiIiIiIQOAcAv7/cYiIiIiIQM88BAyI/3GIiIiIUIfQiIiIiIiIiIiIiIiIhP+VwQaoiIiIiIj/cYiIiIiIiIQAw8AEyP9xiIiIiIiITzdMHIuIiIiIiIiIiE8ynBzW/3GIiIiIiIiIiIhAhDwIvP9xiIiIiIiDifI7hg3P9xiIiIiIiEDtPAIsiP9xiIiIiIhPuZwUZoiI/3GIiIiIiIiIQCo8DlyP9xiIiIiIiIiIiIiIiIiIiIiIiIiIiIiIiI/3GIiIiIiIiIhQh9CIiIiIiIiIiIiIiIiFDh0C6P9xiIiIiIiIhQpdBqiIiIiIiIiIiIiIiIiIiI/3GIiIiIiIiIhAZjwKnIj/cYiIiIiIiIQCo8DlyI/3GIiIiIhOmqwmVYiIiIiIiE5fnCoGiIiIiIiIhAhDwIvIiI/3GIiIiIiIiIiIhPnIwWN4iP9xiIiIiIiIiIiFDh0C6IiIiIiIiFAt0OKIiIj/cYiIiIiIiIiIiIiIiIiIhAhhwInoiIj/cYiIiIiIiIhAZjwKnIiP9xiIiIiIiIiIhAwDwE/IiI/3GIiIiIiIiIhAhSwIrYiIiIiIj/cYiIiIiIiIiFCl0GqIiIiIiIiIiFDD0EyIiIiI/3GIiIiIiIiIiIQIUsCK2IiIiIj/cYiIiIiIiIiEDuLAIdiIiI/3GIiIiIiIiIiIiIQCssDk2Ij/cYiIiIiIiIiIiFDh0C6IiIiIiIiIiFAt0OKI/3GIiIiIiIiIiIhA7xwCDoiIiIiIj/cYiIiIiIiIhAKywOTYiIiIiP9xiIiIiIiIiIiIhAKywOTYiI/3GIiIiIiIiIQO8cAg6IiIiIiIiIj/cYiIiIiIiIhASDwMfIj/cYiIiIiIiIQEg8DHyIj/cYiIiIiIPLaxtElOiP9xiIiIiIT7xsFDmIiIiIiIiDx/YbSAnoiIiIiIiIiE64rCR1iIiIiIiP9xhAwDwE/IiIiIiIiIiIiI/3GIiIQGY8CpyIiIiIiIj/cYQM88BAyIiIiIiI/3GEBIPAx8iIiIiIiIiE9WPBqciIiIiIiIiIiE83TByLiIiIiIiIj/PhdRs+iuiIiIiIiIiP9xiIQKI8BtyIiIiIiIiIiP9xiIiEDAPAT8iIiIiIiIiI/3GIiIPRwBs+P+iIiIiIiIiIQAw8/zxxiIiIiIiIiECiPAbciIiP9xiIiIiIiIiEDuLAIdiIiIj/cYiIiIiIQKI8BtyIiIiIj/cYiIiIiIhAwDwE/IiIiIiP9xiIQO08AiyIiIiIiP9xiIiECiPAbciIiIiIiIiP9ABpwQpoiIiIiIiIiIj/cYQIQ8CLyIiIiIiIiIiI/0EMPABMiIiIiIiIiI/3FA4BwC/oiIiIiIiIiITn6MKBeIiIiIiIiIiIUIfQiIiIiIiIiIiE/dPBIsiIiIiIiIiIhPGyweTYiIiIiIiIhP3TwSLIiIiIiIiIiIiIiIiIT3UsGK2IiIiIiIiIhP3EwSO4iIiIiIiIhAwhzz3nGIiIiIiIg9vUGzQr6IiIj/cYiIiDTWZLwpm4iIiIiIiIiE9RjBrniI/3GIiIiIPVUxs6rOiIiIiIiIg7fYG1gn6IiIiIiIiIQCo8/VxxiIiIiIiIhA7TwCLP9xiIiIiIiDpzIraM3YiIiIiIiIQA0sAD2IiP9xiIiIiIT75MFBuIiIiIiIiIQKMsBs2IiIiIiP9xiECGHAieiIiIiIiIiIQMIcBN6IiI/3GIiIiIiIiIiE/7PBBMiIiIiIiIiITnf8GIBxiIiIiIiIiIiIQCssDk2IiI/3GIiIiECDTAjLiI/3GIiIiIhAoUwG64j/cYiIiIiIUOHQLoiIiIiIiIiIhPVFwauoiIiIiIiIiITzocHF6IiIiIiIiIiIhO15wihoiIiIiIiIQCssDk3/cYiIiIiIiIiIhAwhwE3oiIiIiIiIiIiE7ZfCJoiIiIiIiIiFDD0EyIiIiIiIiIiE/7PBBMiIiIiIiIiIhfd9GIiIiIiIiIiE/7PBBMiIiIiIiIiE9/fBgIiIiIiIiI/1HD0EyIiIiIiIhOm5wmRoiIiIiIiIiIiE/7PBBMiIiIiIiIhPN0wci4iIiIiIiIiIg6UWK1rp1xiIiIiIiIhO8dwg4oiIiIiIiIT7IcFN6IiIiIiIhQD9ABiIiIiIiIhPkFwW+oiIiIiIiIT59cFgr/cYiIiIiIiIiIiIUKXQaoiIiIiIiIhQS9DEiP9xiIiIiIiIiIT788FAyIiIiIiIiIhPvzwUDIiIiIiIiIiIhPGjweXIiIiIiIiIiE9xbBjpiIiIiIiIiITnu8KESIiIiIiP9xiIiIQGY8CpyIiIiIiI/3GIQCo8DlyIiIiIiIiP9xiIiIQEg8DHyIiIiIiP9xiIiIhAwDwE/IiIiIiIiI/3GIiIiIUGnQpoiIiIiIiIUC3Q4oiIiIiIj/cYiIiIiIQKMsBs2IiIiIiIiIiI/3GIiIhAZjwKnIiIiIiIj/cYiFBL0MSIiIiIiIiIUMPQTIiIiIiIiIiIiI/3GIiIiIiIiIiIiIiIiIiIhQw9BMiIiIiIiIiP9BwDwE/IiIiIiIiIiIiIiE6ebCYZiIiIiIiIiFBp0KaIiIiIiIiIhPdDwYvIiIiIiIiIiIiIiIT1Y8GpyIiIiIiIiIT9xMEjuIiIiIiIiP9BhhwInoiIiIiIiIhQpdBqiIiIiIiIiF9Z0aaIiIiIiIiIiIiIiIiITpyMJjeIiIiIiIiIT1Y8GpyIiIiIiIiIiIhPGFweeoiIiIiIiIiIThHMLuOIiIiIj/cYhASSwMbYiIiIiIiIiIiIiI/3GEAsHA4+iIiIiIiIiIiIiE+9XBQqiIiIiP9xiIhAoywGzYiIiIiIiIiIiIiIj/cUAOHAAuiIiIiIiIiIiIiIiIiIiI/3GIhPNlwcmoiIiIiIiIQIYcCJ6IiIiIiIiIiE9TbArJcYiIiIiIiIiFAt0OKIiIiIiIiIiE40fCy4iIiIiIiIiE8aPB5ciIiIiIiIhPGFweeoiIiIiIiIUKXQaoiIiIiIiIhPc0wYy4iIiIiIiIiP9Rh9CIiIiIiIiIiIUKXQaoiIiIiIiIiIiIT9AcEv6IiIiIiIiIiIiIiIiIiIiIiIiIiIiP9Rh9CIiIiIiIiIiIiIiIiIiIiIiIiIiIiIj/cYUIfQiIiIiIiIiIiIiIiIiIiIiIiIiIiF/+0QGIiIiIiIiIiIiIiIiIiIiIiIiIhP0BwS/oiIiIiIiIUIfQiIiIiIiIiIiIiIiIhPkywWzYiIiIiIiIiIiIiIiIiIj/cU8TrB7FiIiIiI/3GIiIiIiIiIiIiE84PBx8iIiIiIiIiE9VTBqriIiIiIiIhAwhwE3oiIiIiIiIiF8d0eKIiIiIiIiE6arCZViIiIiIiIhPvVwUKoiIiIiIiIhO93wgiIiIiIiIiIT3NMGMuIiIiIiIiIiE/bXBJKiIiIiIiIiIUGnQpoiI/3GIiIiIhP+kwQW4iIiIiIiIiIiEDuLAIdiP9xiIiIiIiIiIiIhADSwAPYiP9xiIiIiIiIiIiIiIQCssDk2I/3GIiIiIiIiIiIiE9zTBjLiIiIiIiIiIhPsDwU/IiIiIiIiIiIiIiIiIiIiIhPOSwcbYiIiIiIiIiIiIiIiIiIiIiIiIiIj/cUBKHAxeiIiIiIiIiIiIiIiIiIiE9YHBp+iIiIiIiIiIUMPQTIiIiIiIiIiIiI/3FQD9ABiIiIiIiIiIiIiIiIiIiIiIiIiP9xQOAcAv6IiIiIiIiIiEDgHAL+iIiIiIj/cYiEChTAbriIiIiP9xiIiIiIiIhQw9BMiIiIiIiIiIiIiIiIiIiIj/cYiIiIiIhQw9BMiIiIiIiIiIhQ4dAuiIiIiIiIiP9xiIQO08AiyIiIiIiP9xiIiIiIhPnmwWGYiIiIiIiIiIiIiIiIiP9xiIiIiIiIiIiIiIiEANLP8tcYiIiIiIiIiIiIiITvWcIKaIiIiIiIiE9VTBqriIiIiIiIhA4BwC/oiIiIiIiIiIiP9AgWwY6YiIiIiIiIhPf3wYCIiIiIiIj/cYhAg0wIy4iIiIj/cYiIQKBc9fpxiIiIiIiIhOtdwkooiIiIiIiIiIiE9VTBqriIiIiIiI/0/x3CDiiIiIiIiIiIhPdDwYvIiIiIiIiIiIiIQIYcCJ6IiIj/cYiIiIiIiIiIiIiIiECjLAbNiI/3GIiIiIiIiIiIiIiIiIQMEsBO2I/3GIiIiIiIiDyZobRmXoiIiP9xiIiIhA7TwCLIiIiP9xiIiE6z/CTAiIiIiIiP9xiIiIiIiIhAojwG3IiIiP9xiIiIiIiIiECjLAbNiIiIiIiIj/cYiIiIhAKjwOXIiIiI/3GIiIiIiIiIiEDAPAT8iIj/cYiIiIiIiIiIiEBmPPmccYiIiIiIiIg2dtO6iSyIiIiI/3GIiIhP9KwQtYj/cYiIiIiIiIiECEPAi8iI/3GIiIiIiIhPGUwea4iIiIiIiIiIiEDAPPP8cYiIiIiIiIhNO/w8QIiIiIiIiIiE/1nBCmj/cYiIiIiIQGVM+atxiIiIiIiIiFCH0IiIiIiIiIiIiFCH0IiIiIj/cYiIiIiIiIiIiIiECGHAieiIiIiIiIj/cYiIiIiIiIhA7iwCHYiIiI/3GIiIiIiIiEDtPAIs/3GIiIiIiIT1VMGquIiIiIiIiIhPvzwUDIiIiIiIiITxWMHqeIiIiIiI/3GIiE7+/CAQiIiI/3GIiIiIiIhASDwMfIiI/3GIiIiIiIiIiEBIPAx8/3GIiIiIiIiIhAaBwKfoiIiIiIiIiITxlMHmuIiIiIiI/3GIiIQClMDmuI/3GIiIiIiIiIQKQcBr6IiIiIiIiIiE84PBx8iIiIiIiIiIiIiIiP9xiIiIiIiIiIiIiIiFBp0KaIiIiIiIiIiIj/cYiIiIiIiIiIiIiIiIhQh9CIiIiIiIiIiIT3YcGJ6IiIiIiIiFDD0EyIiIiIiIiIiIhPkywWzYiIiIiIiIiIiIiIiIiIiIT1VMGquIiIiIiI/3GEDtPAIsiIiIiIiI/3FAwhwE3oiIiIiIiIiIiITf78MBCIiIiIiIiIhP3TwSLIiIiIiIiIiFDD0EyIiIiIiP9xhAhhwInoiIiIiIiIiIiE4SvC7UiIiIiIiIiE7XnCKGiIiIiIiIiIXzvRxIiIiIiIiIhAhSwIrYiIiIiIiP9xhAKjwOXIiIiIiIiIj/cYiITxZ8HpiIiIiIiIiIiIiIiIiIiI/3GIiIiIiE8xrBzl/3GIiIiIiIiFAP0AGIiIiIiIiIhPshwU3oiIiIiIiIiIhADSwAPYiIj/cYiIiIhP15wShoiIiI/3GIiIiIiIiIiIiIiIiEBJLPttcYiIiIiIiIiIQGY8CpyP9xiIiIiIiIiIiIiECjLAbNiIiIj/cYiIiEBmPAqciIiIiIiP9xiIiIiIiE4SvC7UiIiIiIiIiIhPODwcfIiIiIiIiIiIQO4s8R1xiIiIiIiIiIQMIcBN6IiIiIiIiIX/7RAYiIiIiIiIiIhPvzwUDIiIiIiIiIiIUGnQpoiIiIiIiIUC3f0nGIiIiIiIiIiIQEksDG2IiIiP9xiIiIiIiIiIiIiIQEocDF6IiIiIiI/3GIiIiIiIiIiEArLA5NiIiIj/cYiIiIiIiIiIiIQIYcCJ6IiIiIiIiIj/cYiIiIiIiEBJLAxtiIiIiIiI/3GIiIiIiIiIiECFLAitiIiIiIj/cYiIiIiIiIiIiEBJLAxtiIiI/3GIiIiIiIiIiEBJLAxtiIiIiP9xiIiIiIiIiIiEDuLAIdiIj/cYiIiIiIiIiIiIhApBwGvoiIiIiIiIiP9xiIiIiIiIiIiIiIiEDgHAL+iIiIiIiIiP9xiIiIiIiIiIhQD9ABiIiIiIiIiIiIiIj/cYiIiIiIiIiIiIiIiIhQ4dAuiIiIiIiIiIiIj/cYiIiIiIiIiIiIUGnQpoiIiIiIiIiIiIiI/3FADSwAPYiIiIiIiIiE/fHBIOiIiIiIiIiIiIiIiIiIiIiE63vCSEiIiI/3GIiIiEAsHA4+iIiIiIiIiIiIiIiI/3GIiIhAKjwOXIiIiIiP9xiIiIiIiIiIiIiIiFDh0C6IiIiIiIiIiIiIiP9xiIiIiIiIiIiIiIhAhhwInoiIiIiIiP9xiIiIiIiIiIiEBnLAqNiIiIiP9xiIiIiIhAwDwE/IiIiIiI/3GIiIiIiIiEAOHAAuiIiIiIiIiIiP9xiIiIiIiIiIhAhSwIrYiIiIiI/3GIiIiIiIiIhALBwOPoiIiIiIiIiI/3GIiIiIiIhAZywKjYiIiIiIiI/3GIiIiIiIiIhAwSwE7YiIiIiIiI/3GIiIiIiIiE/2jBCXiIiIiIiP9xiFAP0AGIiIiIiIiE9zTBjLiIiIiIiIhQS9DEiIiIiIiIiP9xiIiIiEDBLATtiIiIiIiIiE4UnC62iIiIiIiIiIiIiIiIj/cYhAwDwE/IiIiIiIiIhPGUwea4iIiIiIiI/0HPPAQMiIiIiIiIj/cU9/fBgIiIiIiIiIiIiIiIiIT5MsFs2IiIiIiIiIiIiIiIiIhPsDwU/IiIiIiIiIiIiIiIiIiIOr8StkDtiIiIiP9xiIiIiIiIiE+dfBYoiIiIiIiIiIX9HRLoiIiIiIiIiIiFAP0AGIiIiIiIiIiIiP9xiIiIiIiIiIiEBoHAp+iIiIiIiIiIj/cYiIiIiEBJLAxtiIiIiIiIiI/3GIiIQKMsBs2IiIiIiIiIiIiIhO9owgl4iIiIiIiIhPOSwcbYiIiIiIiIiIiE9wfBj4iIiIiI/3GIiIiIiIiIiIiIiFBL0MSIiIiIiIiIiIj/cYiIiIiIiIiIiEANLAA9iIj/cYiIiIiIiIhA7iwCHYiIiI/3GIiIiIiEAqPA5ciIiP9xiIiIiIiEDuLAIdiIiIiIj/cYiIPJfBs2g+cYiIiIiIiIiIiIhA7xwCDoiIiIiP9xiIiIiIiIiIhAZjwKnI/3GIiIiIiIhAwSwE7YiIiIiIiIiE40fCy4iIiIiIiIiIiE9UXBq6iIiIiIiIiIiIiF9Z0aaIiIiIiIiIiFDD0EyIiIiIiIiIiE9zTBjLiIiIiIiIiITpm8JmSIiIj/cYiIiIQKI8BtyIiIiIiIj/cYQM88BAyIiIiIiI/3GIiEANLAA9iIiIiIiIiIiI/3GIiIiIiIiIiIhAaBwKfoiIiIiIiIiP9xTtH8IuCIiIiIiIiIiI/3GIiIT1CcGvaIiIiIiIiI/3FA7iwCHYiIiIiIiIiE++TBQbiIiIiIiI/3GIiIQAtMAFuP9xiIiIiIiIiIiFBp0KaIiIiIiIiIhQpdBqiIj/cYiIiIiIiIiIiIiIiIiIiIiIiIiIiIiIiP9xiIiIiIhPNHwcuIiIiIiIiIiIiIiIiP9xiIiIiIiIiIhAhSwIrYiIiIiI/3GIiIiIiIPH5xtIGOiIiIiIiIiIT3FsGOmIiIiIiIj/cYiEBnLAqNiIiIiIiIiIg7PNG1wy7/cYiIiIiIiIg5fIK3g32IiIiIiIiIiEBoHAp+iI/3GIiIiIiIiIiIiIiIQGgcCn6IiIiIiP9xiIiECEPAi8iIiIiIiIj/cYiIiIiIiIiIiIiIiIQGgcCn6IiIiI/3GIiIiIiIiIiIiIiEBKHAxeiIiIiIj/cYiIT71cFCqIiIiIiIiIhAKywOTYj/cYiIiIiIiIiIiIiFAP0AGIiIiIiIiIiI/3GIiFDD0EyIiIiIiIiIiIhApBwGvoiIiIiP9xiIiEAqPA5ciIiIiIj/cYiIPdpRsyWuiIiIj/cYiIiIiIiIiIiEDCHATeiIiIiIiIhPc0wYy4iIiIiIiIT5BcFvqIiIiIj/cYiIg9ckGzjb6IiIiIiIiIT788FAyIiIiIiIiITzdMHIuIiIiIiIiIj/cYiFDh0C6IiIiIiIiEBKHAxeiIiIiIiIj/cYiIiECEPAi8iIiIiIiI/3GIiIiIiIiIiIhADSwAPYiI/3GIiIiIiIiIiIiIiIiIiIUC3Q4oiIiIiI/3GIiIiIiIQA0sAD2IiIiIiI/3GIiIiIiIiIUGnQpoiIiIiIiIUC3Q4oiIj/cYiIiIiIT55sFhmIiIiIiIiFBp0KaIiIiP9xiIiIhASDwMfIiIiIiP9xiIiIQKFMBuuIiI/3GIiIiIhAKjwOXIiIiP9xiIiIiDy7YbREnoiIiIiIiIiE+/PBQMiIiIiIiIiIiIiIiIiIhPHBwePoiIiIiIiIhQpdBqiIiIiIiIiIiIiIiE85LBxtiIiIiIiIiIiIiIiIT94sEh2IiIiIiIiIiIiIiE/eLBIdiIiIiIiIiIiIiIiIiIiE/eLBIdiIiIiIiIiIiIiE8bLB5NiIiIiIiIiIiIiIhPvzwUDIiIiIiIiIiIiIhOFYwup4iIiIiIiIiIiIiIiIg9sRGzTu6IiIj/cYiIiIhPn1wWCoiIiIiIiIhQS9DEiIiIiIiIiI/3GIiIiIhAZywKjYiIiIiIiIiI/3GIiEDtPAIsiIiIiI/3GIiIhAojwG3IiIiIiIiI/3GIiIhAKywOTYiIiIiIiIiIj/cYiIiIQA0sAD2IiIiIiIiIj/cYiIiIiIiIiIiIiIiIhQw9BMiIiIiIiIiIiI/3GIiIiIiIiIiIiIhApBwGvoiIiIiIiIj/cYiIiIiIiIiIiIiIUA/QAYiIiIiIiIiI/3GIiIiEDAPAT8iIiIiIiIj/QK5sFhmIiIiIiIiE9RjBrniIj/cYiIiIiIhP9ZwQpoiIj/cYiIiIiITrP8JMCIiIj/cYiIiIiIQO08AiyIj/cYiIiIiIQIQ8CLyIiIiI/3GIiIQGVMCquIiP9xiIiIiIhPm5wWRoiP9xiIiIiIiIhA7TwCLP9xiIiIiIiITh38HiBxiIiIiIiIiE9+jBgXiIiI/3GIiIiIiIiIiIhPODwcfIiIiIiIiIiIiIiIiIiIUKXQaoiIiIiIiIiP9xiIiIiIiIiIiIiIhPdDwYvIiIiIiIiIiIiIQCssDk2I/3GIiIiIiIhPvkwUG4iIiIiIiIiEDvHAIOiIiIiP9xiIiIhPuowUV4iIiIiIiIiP9BhDwIvIiIiIiIiIiIiI/3GIiIiIiIiIhAShwMXoiIiIiIiIiIj/cYiIiE99nBgmiIiI/3GIiIiIQKFMBuuIj/cYiIiIiIPDGRtM5uiIiIiIiIiIg7fJG1g26IiIiIiIiIiIiIiIiIhPkjwW3IiIiIiIiIiIiIiIiIiI/3GIiIiEDuLAIdiIiIiIiIiE/7PBBMiIiIiIiIiIT1VMGquIiIiIiIj/cUArLA5NiIiIiIiIiIiIiIiP9xiIT1RcGrqIiIiIiIiIT9tcEkqIiIiIiIiIT908EiyIiIiIiIiE+8bBQ5iIiIiIiP9xhAR0wMi4iIiI/3GIiIhAwDwE/IiIiIiIiIj/QCWMHqeIiIiIiIiE63vCSEiIiIiIiIj/QUocDF6IiIiIiIiE81bBypiIiIiIiIiP9xhQpdBqiIiIiIiIiIT7t8FEiIiIiIj/cYiIiIiIiIiIiIPJmhtGZe/3GIiIiIiIUKXQaoiIiIiIiIiEBoHAp+iP9xiIiIiIhQadCmiIiIiIiIiIQMIcBN6IiP9xiIiIiIiIiIiIiIiIiIhADhwALoj/cYiIiIiIiIiIQGY8CpyP9xiIiIiIiIhPf3wYCIiIiIiIiIiP9xiIiIiIiIiIiEArLA5NiIiI/3GIiIiIiIhADSwAPYiIiIiI/3GIiIiIiIiIiECFLAitiIiIiIj/cYiIiIiIiIiIhAaBwKfoiIiIiIiIiF+V0WqIiIiIiIiIiFAt0OKIiIiIiIiE/QHBL+iIiIiIiIiIhA7iwCHYiI/3GIiIiIiIPdtBsyS+iIiIiP9xiIiIiIiIiITzVsHKmIiIiIiIiIiE093DwiiIiIiIiIiIiIiIiIiE+xLBTtiIiIiIiIiIiIiIiIiE85LBxtiIiIiIiIiIiIiIiIiIiEBKHAxe/3GIiIiIiIiIiIQO4sAh2IiP9xiIiIiIUKXQaoiIiIiIiIiIiIiIiIhQpdBqiI/3GIiIiIiIiIiIiIiIhPkjwW3IiIiIiIiIiE/7PBBMiIiIiIiIiIiIPTZBs8m+iP9xiIiIiIiE80fBy4iIiIiIiIiE84PBx8iIiIiIiIiIiIiIhPdDwYvIiIiIiIiIiIiE+/PBQMiIiIiIiIiIiIiE84PBx8iIiIiIiIiIiIj/cYQIYcCJ6IiIiIiIiIiIiIiIiIiIiIj/cYiEBIPAx8iIiIiIiIj/cYQIQ8CLyIiIiIiIiIiI/3GIT398GAiIiIiIiIiIiIiIiIiI/3GEBKHAxeiIiIiIiIiIiIiIiIT94sEh2IiIiIiIiIiIiIiIhPkFwW+oiIiIiIj/cYhAZUwKq4iIiI/3GIiIiIQCssDk2IiIiIiIiIhOmbwWZHGIiIiIiIiIhPfowYF4iIj/cYiIiIhAzzwEDIiI/3GIiIiIiIiIiIiIiIiEDBLATtiI/3GIiIiIiIiIiIiIQMA8BPz/cYiIiIiIiIhASSwMbYiIiIiI/3GIiIiIiIiIiIiIQO8cAg6IiIiIj/cYiIiIiIiIiECiPAbciIj/cYiIiIiIiIiIhASSwMbYiIiI/3GIiIiIiIiIiIhAKywOTYiIj/cYiIiIiEDtPAIsiIj/cYiIiIiDsbArXk/YiIiIj/cYiIiIhAwhwE3oiIiIiIiIhQpdBqiIiIiI/3GIiEAMPABMiIiIiIj/cYg+dgGyif6IiP9xiIiIiIiIiIiIhAwDwE/I/3GIiIiIiIhPkFwW+oiIiIiIiIiEANLAA9/3GIiIiIiIiIiIiIiEDuLPEdcYiIiIiIiIPPOhtAxeiIiIiI/3GIg9F1Gz6K6IiIiIiP9xiE+4rBR1iIj/cYiIiIiIiIiIiIhP93wQiIiIiIiIiP9xiIiIiIT9ecEoaIiIj/cYiIiIhPuZwUZoiIiP9xiIiIiIhPN0wci4iIiIiIiIhA7iwCHYiIiI/3GIiIiIiIiIiIhAZywKjYiIiI/3GIiIiIiIiIiIiECiPAbc/3GIiIiIiIiIiIiIhPuowUV4/3GIiIiIiIiIiIiIhPdDwYvIiIiIiIiIiIg90AGzL/6IiIiIiIiIiIiIiDsRsbXuToiIiIiIiIhPNHwcuIiIiIj/cYiE81bBypiIiIiIiIiINnxzuoOMiIiIiIiIiIiDt6sbWFToiIiIiIiIiIT94sEh2IiIiIiIiIiIhP+zwQTIiIiIiIiIiIiIiIiE+8bBQ5iIiIiIiI/3GIiIiIiIiIiIiIiIiIiIiFAP0AGIiIiP9xiIiIiIiIiIiIQKI8BtyP9xiIiIiIiIiIiIiIiECjLAbNiIj/cYiIiIiIiIiIiIhADSwAPYj/cYiIiIiIiIiIg78rG1DU6IiIiIiIiIhAojwG3IiP9xiIiIiIiE5Z/CpgiP9xiIiIiIiIiIiIiIQA0sAD2P9xiIiIiIiIiIiIhAwDwE/I/3GIiIiIiIiIiITxo8HlyIiIiIiIiIiIiIiEDuLPEdcYiIiIiIiIiIiE9VTBqriIiIiIiIiIiITxhcHnqIiIiIiIiIhPODwcfIiIiIiIiIiIg82lG0Ja6IiIiIiIiIiIiIiI/3GIiIT7qMFFeIiIiIiIiIiI/3GIiIiEAMPABMiIiIj/cYiIiECiPAbciIiIiIiIj/cUChTAbriIiIiIiP9xiIiEANLAA9iIiIiIiIiIiP9xiIiIiIiIiIiEBnLAqNiIiIiP9xiIiIiIiIhAhSwIrYiIiIiIiI/3FAzkwEG4iI/3GIiIiIQEg8DHyIiIiI/3GIiIQCssDk2IiIiIiIiIiIj/cYiIiIiIhAzzwEDI/3GIiIiIiIiIiEBJLAxtiIiIiP9xiIiIiIQA4cAC6IiIiIiIiIiIiIj/cYiIiIiE8XbB6JiIiIiIiIiIiIiIiIiIhP0BwS/oiIiIiIiIiIiIiIiIiIiITjOMLMeIiIiIiIiIiIiIiIhNHuw+EYiIiIiIiIiE8zjBzH/3GIiIiIiIiIiITxo8HlyIiIiIiIiIiIhPGjweXIiIiIiIiIiEBmPAqcj/cYiIiIiIiIiECEPAi8iI/3GIiIiIiIiIiIiIhADhwALoiIiIiP9xiIiIiIiIiIQKI8BtyIiP9xiIiIiIiIiIiIiIQIUsCK2IiI/3GIiIiIiIiIiIT908EiyIiIiIiIiIhPnmwWGYiIiIiIiIg6O+G2xB6IiIiIiIiITzOMHMeIiIj/cYiIiIiIPXFRs46uiIiI/3GIiIiIiECiPAbciIiIiI/3GIhAojwG3IiIiIiIiIiIT9xMEjuIiIiP9xiIiIiIUMPQTIiIiIiIiIQMEsBO2I/3GIiIiIiIiIiIhAKywOTYiIj/cYiIiIiIiIiIiIiIiIiIiIiIiIiIiIiIiP9xiIiIiIiIiIiIiIiIiIhAhhwInoiIiP9xiIiIiEAqPA5ciIiIj/cYiIiEArLA5NiIiIiIiIiIiP9xiIiIiIiIiEBmPAqciI/3GIiIiIiIiIiEDCHATeiIiIiIiIiIiIiP9xiIiIiIiIiIiIiIQMEsBO2IiIiP9xiIiIiIiIiECGHAieiIiIiIiIiIiIiP9xiIiIiIhASDwMfIiIiP9xiIiIiIiIiIiIiECjLAbNiIiIj/cYiIiIiIiIiIUC3Q4oiIiIiIiIhQh9CIiI/3GIiIiIiIiIiIiIiIiIiIiIiIUGnQpoiIiP9xiIiIiIiIiIiIiIiIiIiIiFDD0EyIiIiIiIj/cYiIiIiIiIiIiIiIiIiIiIiIUMPQTIiIiIiI/3GIiIQO8cAg6IiIiIiIiIiE/QHBL+iIiIiIiIiIiIiIiIiIiIiIiIiIiIiIiP9xiIiIiIiIiIiIiIiIiE9zTBjLiIiIiIiIiIhALBwOPo/3GIiIiIiIiECGHAieiIiIiIiIiFBp0Kb/cYiIiIiIiIhASDwMfIj/cYiIiIiIQGVM+atxiIiIiIiIiIiIiIiIiIiIiITp18JiiIiIiIiIiIiIiIhPVjwanIiIiIiIiIiIiIT788FAyIiIiIiIiIiIiIiIiIiIiIhPWBwafoiIiIiIiIiIiIT7A8FPyIiIiIiIiIiIiIiIhApBwGvoiIiI/3GIiIiIiIiIiIiIiIiIiIUC3Q4oiIiIiI/3GIhQh9CIiIiIiIiIiIiIiIiE+xLBTtiIiIiIiIiIhPVFwauoiIiIiIiIhOMaws5YiIiIiIiIiIiIiIhf/tEBiIiIiIiIiIUMPQTIiIiIiIiIiIT3NMGMuIiIiIiIiIiIiF870cSIiIiIiIiIiIiIiIhAZywKjY/3GIiIiIiIiIiIiIiIiIiIiIQCwc/T5xiIiIiIiIiIiEBIPPt8cYiIiIiIiIiIiE/cTBI7iIiIiIiIiE+/PBQMiIiIiIiIiITzZcHJqIiIiIiIiIT7IcFN6IiIiIiIiIiIiIiIiIiE85LBxtiIiIiIiIiIiIiIiIiIiIiIiIiIhP/RwQLoiIiIiIiIiIiIiIiIiIiE/QHBL+iIiIiIiIiIiIiIiE8WfB6YiIiIiI/3GIiIQAw8AEyIiIiIj/cYiIiEBIPAx8iIiIiIj/cYiIiIT5ucFkaIiIj/cYiIiIhQpdBqiIiIiIiIiEBoHAp+iIiI/3GIiIiIiEDvHAIOiIiIiIiIiIiIj/cYiIiIQCo8DlyIiIiI/3GIiIiIQMA8BPyIiIiIiIj/cYiD04IbPH3oiIiIiIiIhP+zwQTIiIiIiIiIiIObait0ldiIiIj/cYiIiE+4rBR1/3GIiIiIiIhAKjwOXIiP9xiIiIiIhAoywGzYiIiIiIiIThHMHuNxiIiIiIiIiIiEDgHAL+iIiIiIiIiIiIiP9xiIiIiIiIiIQEksDG2IiIiIj/cYiIiIiIiIiIQCo8/VxxiIiIiIiIiIT788FAyIiIiIiIiIhOEcwu44iIiIiIiIT/0cEC6IiIiIiIiIiIQIUsCK2IiIiP9xiIiIiIQKI8BtyIiIiIiP9xiIiIiIiIiIhASSwMbYiIiIj/cYiIiIiIiIQGY8CpyIiP9xiIiIiIiIiIiECiPAbciP9xiIiIiIhASDwMfIiIiP9xiIiIiIiECEPAi8iIiIj/cYiIiIiIiIiIhAKywOTYiIiP9xiIiIhALBwOPoiIiIiIiIiIiIiIiP9xiIiIiIiIiIQA4cAC6IiIiIiIiIj/cYiIhAoUwG64iIiP9xiIiIiEDPPAQMiIj/cYiIiIiIiIiIiIiIiIiEAsHA4+iIj/cYiIiIiIiIiIiIiIhAhSwIrYiP9xiIiIiIiIiIiIiIT1Y8GpyIiIiIiIiIiECEPAi8/3GIiIiIiIiIiIhAwhwE3oiIiIiIiIiF9Z0aaIiIiIiIiIiIT3NMGMuIiIiIiIiIiIQEksDG3/cYiIiIiIiIiDl7kreEbYiIiIiIiIiDvWkbUpboiIiIiIiIiIg4PbK4wk2IiIiIiIiIiIiIhASSwMbYiP9xiIiIiIiIiIhASDwMfP9xiIiIiIiIiIiIiIiIiIhADhwALoj/cYiIiIiIiIiIiIhN0fwy4IiIiIiIiIhO/+wgAYiP9xiIiIiIhOPswsE4iIiIiIiIiIiIiIO1CBta9+iIiIiIiIiIhPN0wci4iIiIiIiIiIiIT788FAyIiIiIiIiIhQadCmiIiIiIiIiE5/fCgIiIiIiIiIiIT/wsED2IiIiIiIiIiIiIiIhPGjweXIiIiIiIiIiIhPGyweTYiIiIiIiIhQ4dAuiIiIiIiIiIhP+zwQTIiIiIiIiIiE087DwxiIiIiIiIiIT3B8GPiIj/cYiIiIiE/XnBKGiIiI/3GIiIiIiIiIiIhO87wgxIiIiIiIiIiIhP3xwSDoiIiIiIiITjGsLOWIiIiIiIiIT9iMEneIiIj/cYiIiIQMEsBO2IiIiIiIiIhOUYwq54iIiIiIiIiIiIiIiIiIiIiIj/UWnQpoiIiIiIiIiIUGnQpoiIiIiIiIiF9Z0aaIiIiIiIiIiIiIiIiIiE83TByLiIiIiIiIiE91LBitiIiIiIiIiIiE9SfBrYiIiIiIiIj/cYiIiIiITzOMHMeIiIiIiIiIiP9xiIhP2XwSaIiIiIiIiIiIiIiIXx3R4oiIiIiIiIiIiIiIiIiIiIiIiIiE+/PBQMiIiIiIiIiIiIiF870cSIiIiIiIiIiE+/PBQMiIiIiIiIiIiIiIiIiIiE8cHB4+iIiIiIiIiIiIiIiIiIiIiIiIiIXx3R4oiIiIiIiIiIiIiIiIiIT7A8FPyIiIiIiIiIiIiIiIiIiIiITzocHF6IiIiIiIiIiIPbIBs03+iIiIiIiIiIiIg4PbK4wk2IiIiIiIiIiIhPGjweXIiIiIiIiIiIiE72jCCXiIiIiIiIiIiIiIiIiIiIiIiIiIiIiIiI/0AJbBB5iIiIiIiIiIiIT5I8FtyIiIiIiIiIiITvWcIKaIiIiIiIiIiIiIQA0s/y1xiIiIiIiIiIiIiE9TbBrJiIiIiIiIiE8cHB4+iIiIiIiIiIiIUEvQxIiIiIiIiIiITjOMLMeIiIiIiIiIiIhPVUwaq4iIiIiIiIiE+/PBQMiIiIiIiIiIiIiP9xiIiIhADhwALoiIiIiIiIiE9XLBqNiIiIiIiIiIhPvzwUDIiIiIiIiIiIiIiIiIiE74bCB5iIiIiIiIiIhQh9CIiIiIiIiIiIhOM4wsx4iIiIiIiIiIiIiIiIiIiIT5QcFr6IiIiIiIiIiIiIiIiIT3Q8GLyIiIiIiIiIiIiIiIiIhQLdDiiP9xiIiIiIiIiIiIiIiIiIiIiIiIiITzg8HHyIiIiIiIiIiIiFCl0GqIj/cYiIiIiIiIQAw8AEyP9xiIiIiIiIiIiIiIQGcsCo2IiP9xiIiIiIiIiIiIUIfQiIiIiIiIiIiIiIiF+V0WqIiIiIiIiIhPvzwUDIiIiIiIiIiIiIiIhO8dwg4oiIiIiI/3GIhOW9wqQoiIiIiIiIT1gcGn6IiIiIiIiIiINia5utlGiI/3GIiIiIiIg7VwK1qP2IiIiP9xiIiIiE4SvC7UiIiIiIiIiE4xrCzliIiIiIiIiFDh0C6IiIiIiIiIiIiIOnUCtor9iIiIiIiIhPVUwaq4iIiIiIiIiIiIiIiP9xiIiIiIiIiFBp0KaIiIiIiIiIiDzXgbQofv9xiIiIiIiIiE9VTBqriIiIiIiIiIiEBJLAxtiIj/cYiIiIiIiIiIiIiE90PBi8iIiIiIiIiIiIiIiIThOsLsWIiIiIiIiIiE9WPBqciIiIiIiIiIg8MoG0zX6IiIiIiIiP9xiEBmPAqciIiIiIiIiI/3GIiIiIiE6arCZViIiIiIiIhOmqwmVYiIiIiIiITpm8JmSIiIiIiIiIiIhfHdHiiIiIiIiIiIiIiIiIiIhP3TwSLIiIiIiIiIiIiIiIiIiIiIiIj/QSwcDj6IiIiIiIiIiIiIiIiIiIiI/3GIiIQOAcAv6IiIiIiIiIiIiIiIiIiIiI/3GIiIiIiIiFBp0KaIiIiIiIiIiIiIiIiIiP9xiIiIiIiIiECEPAi8iIj/cYiIiIiIQEg8DHyIiIj/cYiIiIiIhAoUwG6/9xiIiIiIiIhOfKwoNYiIiIiIiITlvcKkKIiIiIj/cYiIiECDTAjLiIj/cYiIiIiIiIiIiIiEAOHAAuiIiIiI/3GIiIiIiIiIiIiIQMEsBO2IiIiI/3GIiIhPkFwW+oiIiIiIiIiIQIYcCJ6IiIiIiIiIiI/3GIiIiIhADSwAPYiIiIiIiI/3GIiIiIiIiIiIiEAsHA4+iIiIiIiI/3GIiIiIiIiIiIiIiIiIiIiIiIiIiIiIT1csGo2IiIiIiIiE8XbB6JiIiIiIiP9xiIhP2IwSd4iIiIiIiIiE+TLBbNiIiIiIiIiIiIiIiIiIiIiE+xLBTtiIiIiIiIiIT3UsGK2IiIiIiIiIiIiIiIiIiIiIiE92HBieiIiIiIiIiIiIiIiIiIiIT1csGo2IiIiIiIiIOt4CtiH9iIiIiIiIiIhN/vwwEIiIiIiIiIiITzg8HHyIiIiIiIiIiE83TByLiIiIiIiIiIT5I8FtyIiIiIiIiIiIiIhAZywKjf9xiIiIiIiIiIiIiIiIiIiIhAShwMXo/3GIiIiIiIiIiIiIiIiIiIQA4cAC6P9xiIiIiIiIiIiIiIiIiECFLAit/3GIiIiIiIiIiIiIiIiIiEAOHAAuiP9xiIiIiIiIiIiIiIhPdDwYvIiIiIiIiIiIiIiIiE+wPBT8iIiIiIiIiIT788FAyIiIiIiIiIiIiIhADhwALoiI/3GIiIiIhPX5waBoj/cYiIiIiIiE9TbBrJiIiIiIiIiIiITzksHG2IiIiIiIiIiIiIiIiIhP+zwQTIiIiIiIiIiIhP+zwQTIiIiIiIiIiIOljxtqcOiIiIiIiIiE+/PBQMiIiIiIiIiIiFBp0KaIiIiIiIiIhfWdGmiIiIiIiIhQLdDiiIiIiIiIiIT9AcEv6IiIiIiIiIiIiIiDydYbRinoiIiIiIiIiIhPOSwcbYiIiIiIiIiIThK8LtSIiIiIiIiIiIT98cEg6IiIiIiIiIiIiIiIiIiIiE8cHB4+iIiIiIiIiIiFBL0MSIiIiIiIiI/3GIiIiIiEBJLAxtiIiIiIiIhPvzwUDIiIiIiIiIiP9xiIiIiIiIiIiIiIiIiIiIiIiIiIiIiIiI/3GIiIiIiIiIiIQGgcCn6IiIiIiIiIiP9Rw9BMiIiIiIiIiIiIUMPQTIiIiIiIiIiIiIiITxo8HlyIiIiIiIiIX3fRiIiIiIiIiIiIUC3Q4oiIiIiIiIiIiIhfd9GIiIiIiIiIiIUA/QAYiIiIiIiIiIiIiI/3GIiIiIiIiIiIiIiIiIiIiIiIiIiIiIiIj/cYiIiIiIiIiIiIhQadCmiIiIiIiIiIiIiI/3GIiIiIiIiIiIiIiIUKXQaoiIiIiIiIiIiIj/cYiIiIiIiIiIiIiFCH0IiIiIiIiIiIiIiIj/cYiIiIiIiIiIiIiIiIiIiIiIiIiIiIiIiP9xiIhAoywGzYiIiIiIiIiIiIiIj/cYiEBIPAx8iIiIiIiIj/cT6TEbFs7nGIiIiIiIiIiITzVsHKmIiIiIiIiIiITzdMHIuIiIiIiIiIiITrxsJDmIiIiIiIiIiFBL0MSIiIiIiIiIhPGjweXIiIiIiIiIiITXrMOFOIiIiIiIiIiIiDt7obWEXoiIiIiIiIiIiIiIiIiIiDg70rjELYiIiIiIiIhP3EwSO4iIiIiIiIhOFJwutoiIiIiIiIiIiIj/cYT9tcEkqIiIiIiIiIiE/dPBIsiIiIiIiIiIiIT7xsFDmIiIiIiIiIhNHuw+EYiIiIiIiIhQLdDi/3GIiIiIiIiIiIiIiIiIiIiIiIiIiIiIXzvRxIiIiIiIiIiIg82lG0Ja6IiIiIiIiIiIhPc0wYy4iIiIiIiIiIiE7WrCKViIiIiIiIiIiIUIfQiIiP9xiIiIiIiIiIiIiIUKXQaoiIiIiIiIiFBL37RxiIiIiIiIiIhAKjz9XHGIiIiIiIiIhA7xwCDoiIiIiIiIj/UcPQTIiIiIiIiIiIhQD9ABiIiIiIiIiIX5XRaoiIiIiIiIiIiIhA7iwCHY/3GIiIiIiIiIiE/dPBIsiIiIiIiIiIiIiEDBLATtiIiIj/cYiIiIiIiIiIiIiIiIiEBoHAp+iIiI/3GIiIiIiIiIiIiIhAKywOTYj/cYiIiIiIiIiIiIhAShwMXoiIiIiIiP9xUKXQaoiIiIiIiIiIiE84PBx8iIiIiIiIiIiIQMIcBN6IiIiIiIiP9Bg0wIy4iIiIiIj/cYiIhAKjwOXIiIiIiI/3GIhQD9ABiIiIiIiIiITxssHk2IiIiIiIiIiEBKHAxeiIiIiIiIj/QCdsHomIiIiIiIiIiIT1Y8GpyIiIiIiIiIiIiIiIThK8LtSIiIiIiIiIhQ4dAuiIiI/3GIiIiIiIiIiIiIiIUIfQiIiIiIiIiIiIiI/3GIiIiIiIiIiIhQLdDiiIiIiIiIiIiIXzvRxIiIiIiIiIiIUKXQaoiIiIiIiIiIiIiIiP9RD9ABiIiIiIiIhPdDwYvIiIiIiIiIiIiIiIiFCH0IiIiIiIiIiIhPODwcfIiIiIiIiIhO+GwgeYiIiIiIiIiIiIhAZywKjYiI/3GIiIiIiIiIiIiIiIiE+wPBT8iIiIiIiIiIiIiEArLA5N/3GIiIiIiIiIiIiIiIiIhPGyweTYiIiIiIiIiIiIiIQCss/U1xiIiIiIiIiIiIiIhASSwMbYj/cYiIiIiIiIiIiIiIiIiE+SPBbciIiIiIiIiIiEAsHA4+iIiIiP9xiIiIiIhASSwMbYiIiIiIiIj/cUCEPAi8iIiIiIiIiIhPkjwW3IiIiIiIiIiIiIiIj/cYQGcsCo2IiIiIiIiIiIiIiIj/cYiIiIiIiIiIiIiIUGnQpoiIiIiIiIiIiI/3GIiIiIiIiIiIiIhQadCmiIiIiIiIiIiIiP9xiIiIiIiIiIiIiIhQh9CIiIiIiIiIiIiIiP9xiIiIiIiIiIiIiIiIiIiIiIiIiIiIiIiI/3GIiIiIiIiIiIiIiIiFBL0MSIiIiIiIiIj/cYiIiIiIiIiIiIiIiIiIiIiIiIiIiIiIiP9xiIiIiIiIiIiIiIiIiIiIiIiIT98cEg6IiIiIiIiIiIiIiIiIiIiIiIiIiIiP9xiIiIiIiIiIiIiIiIiIQO8cAg6I/3GIiIiIiIiIiIiIiIhP3iwSHYiIiIiIiIiIiIiIiEAsHA4+iIiI/3GIiIiIiIiIiIiIiIhPsDwU/IiIiIiIiIiIiIiIiIiIiIhQpdBqiIiIiI/3GIiIiIiIiIiIiIiEAOHAAuiIiIiP9xiIiIiIiIiIg9ORGzxu6IiIiIiIiIiIT1Y8GpyIiIiIiIiIiIThWMLqeIiIiIiIiIiIiIiIhP/CwQPYiIiIiIiIiIiIiIiIiE+xLBTtiIiIiIiIiIiIiE90PBi8iIiIiIiIiIiIiIiIiIiIiIiIT7IcFN6IiIiIiIiIQEg8DHyP9xiIiIiIhQw9BMiIiIiIiIiIiIiIiIiIiIiIj/cYiIiIiIiIiFCl0GqIiIiIiIiIiIiE+wPBT8iIiIiIiIiIiIiIiITxo8HlyIiIiIiIiIiE8XbB6Jj/cYiIiIiIhAoUwG6/9xiIiIiIiIiEAqPA5cj/cYiIiIiIiIUMPQTIiIiIiIiIiIiIQMIcBN7/cYiIiIiIiIiIiIQEksDG2IiI/3GIiIiIiIiIiIiIhA7xwCDoiIiIj/cYiIiIiIiIiIiIiIiEDCHATeiIiIiIiI/3GIiIiIiIT5ucFkaI/3GIiIiIiECjLAbNiIiIiIiIiDk0UrfLrYiIiIiIiIiIiDybgbRkfoj/cYiIiIiE+9XBQqiIiIiIiIiIiE/8LBA9iIiIiIiIiITn2cKCaIiIiIiIiIiITxo8HlyIiIiIiIiIiIiE4xrCzliIiIiIiIiIiIhPVFwauoiIiIiIiIiE85LBxtiIiIiIiIiE+TLBbNiIiIiIiIiIhPODwcfIiIiIiIiIiIhOE6wuxYiIiIiIiIT1CcGvb/cYiIiIiIiIiE9+jBgXiIiP9xiIiIiIQAw8AEyIiI/3GIiIiIiE8ZTB5riIiIiIiIiIiIiIhAhSwIrYiP9xiIiIiIiIiIiIiIiEDvHAIOiIiI/3GIiIiIiIiIiIQKI8BtyI/3GIiIiIiIiIiIT9tcEkqIiIiIiIiIiIiIiIiIiIj/QaMsBs2IiIiIiIiIiIT1VMGquIiIiIiIiIiIiIiP9xiIiIQGY8CpyIiIiIiI/3GIUA/QAYiIiIiIiIiIiIiE+wPBT8iIiIiIiIiIiITpjMJnOIiIiIiP9xiIiIT1+cGgaIiI/3GIiIiIPRsRs+TuiIiIiIiIiIiE8aPB5ciIiIiIiIiIT94sEh2IiIiIiIiIiIiITxo8HlyIiIiIiIiIiIiIiIiIhPGyweTYiIiIiIiIiIiIiITzg8HHyIiIiIiIiIiIiIQKQcBr6Ij/cYiIiIiIiIiIiIiIiIThScLraIiIiIiIiIiIQA4cAC6IiIiP9xiIiFBL0MSIiIiIiIiIiE+wPBT8iIiIiIiIiIiIT/s8EEyIiIiIiIiIiIhPvzwUDIiIiIiIiIiIUOHQLoiIiIiIiIiIT3YcGJ6IiIiIiIiIiIhPc0wYy4iIiIiIiIiIiIiIiE85LBxtiIiIiIiIiIhPkjwW3IiIiIiIiIiE9VTBqriIiIiIiIiE/dPBIsiIiIiIiIiIT5I8FtyIiIiIiIiIiIiIiIiIiIOzChtc9eiIiIiIiIiIiE8aPB5ciIiIiIiIiIiIT5I8FtyIiIiIiIiIiIOdSitytdiIiIiIj/cYiIiIiIiIiIhP3EwSO4iIiIiIiIiIhPdDwYvIiIiIiIiIiIiIiIhQpdBqiIiIiIiIj/QaFMBuuIiIiIiIj/cYiIiIiIiIiIiIiIiEDgHAL+iIiIiIiIj/cYiIiIiIiIiIiIiIiIhQS9DEiIiIiIiIiP9xiIiIiIiEDvHAIOiIiIiIiIiIiI/3GIQMIcBN6IiIiIiIiIhQ4dAuiIiIiIiIiIj/cYQEg8DHyIiIiIiIiIj/cYiIiIiIiIQO8cAg6IiIiIiIiIiP9xhQLdDiiIiIiIiIiFAP0AGIiIiIiIiI/3GIiIiIhASSwMbYiIiIiIiIiP9Rw9BMiIiIiIiIiIiEDBLATtiIiIiP9xiIiIiIiEANLAA9iIiIiIiP9xiIiEDPPAQMiIiIj/cYiIiIiIiIQMA8BPyIiIiP9xiIiIiIT1+cGgaI/3GIiIiIiIQINM98txiIiIiIiIiIhQh9CIiIiIiIiIiIiIiIiIiP9xiIiIiIiEBoHAp+iIiIiIiIiIiIiIj/cYiIiIiEAOHAAuiIiIiIiIiIT3Q8GLyIiIiIiIiIiIiIiIiE8bLB5NiIiIiIiIiDVX47uoHIiIiIiIiIhO93wgiIiIiIiIiIiIiIiIiIiIiIT98cEg6IiIiIiIiIiIiIiIiIiITrmcJGaIiIiIiIiIiIiIiIiIiIiIhPHBwePoiIiIiIiIiIiIiIiIiIiIiI/3GIQA4cAC6IiIiIiIiIiIiIiE++TBQbiIiIiIiI/3GIiEBoHAp+iIiIiIiIiIiIhP3xwSDoiIiIiIiIhAhSwIrYiIj/cYiIiIiIiIUEvQxIiIiIiIiIiIUGnQpoiI/3GIiIiIiFCl0GqIiIiIiIiIiE9WPBqciIiIiIiIiIiE83TByLiIiIiIiIiDHzZb8MmoiIiIiIiIiITlCcKvaIiIiIiIiIiIiIiE4WfC6YiIiIiIiIiIhPODwcfIiIiIiIiIiIiIiIiIhPdDwYvIiIiIiIiIiIiIiIiIiIhPdSwYrYiIiIiIiIiIiIhPODwcfIiIiIiIiIiIiE/eLBIdiIiIiIiIiIiIiIiIiIiIhPkywWzYiIiIiIiIiIiIiIiIiIiITzksHG2IiIiIiIiIhPVjwanIiIiIiIiIiIiIiIT94sEh2IiIiIiIiIiIiIiIiIiIT1csGo2IiIiIiIiIiIiIiIhPsDwU/IiIiIiIiIiIiIiE84PBx8iIiIiIiIiIiIiIiIiITjR8LLiIiIiIiIiIhP+kwQW4iIiIiIiIiIT1csGo2IiIiIiIiIT9iMEneIiIiI/3GIiIT/SsELWIj/cYiIiIiIiIiIiIiIiIhQD9ABiIiIiIiI/3GIUGnQpoiIiIiIiIiIhQLdDiiIiIiIiIj/cYUIfQiIiIiIiIiIiIiIiIiIiIiIiIiIiIhfWdGmiIiIiIiIiIhQ4dAuiIiIiIiIiE/9HBAuiIiIiIiIiIiIiIiIiIiIiIiIiIhfd9GIiIiIiIiIiIiIiIiIiIiIiIiIiIiIiIj/cVDh0C6IiIiIiIiIiIiIiIiIiIiIiIiIiIiIj/cUBnLAqNiIiIiIiIiIiIiIiIj/cYiIiIiIiIiIiIhQpdBqiIiIiIiIiIiIiIiP9xiIhAojwG3IiIiIiIiIiP9BDhwALoiIiIiIiIhQ4dAuiIiIiIiIiP9xhA7xwCDoiIiIiIiIiIT9xMEjuIiIiIiIiIhPvkwUG4iIiIiI/3GIQMIcBN6IiIiIiIiIhQ4dAuiIiIiIiIiIj/QWY8CpyIiIiIiIiIhPOhwcXoiIiIiIiIiIUMPQTIiIiIiIiIiITzocHF6IiIiIiIiIiIiIiIiIiIiIiI/3FAzzwEDIiIiIiIiP9xhQS9DEiIiIiIiIiIiIiIiIiIiIiIiIT98cEg6IiIiIiIiIiIiIiIiIiIiE67fCRIiIiIiIiIiIiIiE/eLBIdiIiIiIiIiIiIiIhP/CwQPYiIiIiIiIiIiIiIiIiIiIiIiIiI/3GIhAhSwIrYiIiIiIiIiIiIXzvRxIiIiIiIiIiIiIiIiIiIiIiIiIiIiIiI/3GIiIhQh9CIiIiIiIiIiIiIQEocDF6I/3GIiIiIiIhQw9BMiIiIiIiIiIiIiIiIiIiIiP9xiIiIiIiIiIiIiIiIiIiIiIUGnQpoiIiIj/cYiIiIiIiIiIiIiIiIiIiIiIiIiITn6MKBeIiIiIiIiIiIhAwhwE3v9xiIiIiIiIiIiIiIiIiIiIT908EiyIiIiIiIiIhPsDwU/IiIiIiIiIiIiIiIiIiITxo8HlyIiIiIiIiIiIhPOhwcXoiIiIiIiIiIPFNRtKyuiIiIiIiIiIiIiIiE4ynCzWiIiIiIiIiECFLAitiIiIj/cYiIQOAcAv6IiIiIiIiIiE72jCCXiIiIiIiIiIiIiITxssHk2IiIiIiIiIiIiE82XByaiIiIiIiIiIiIiIThWMLqeIiIiIiIiIiIiIiE+RTBbriIiIiIiIiIUIfQiIiIiP9xiIiIhAoywGzYiIiIiIiIhPGFweeoiIiI/3GIiIiECjLAbNiIiIiIiIiIiIiP9xiIiIiIhQadCmiIiIiIiIiIiIiIiIUMPQTIiP9xiIiIiIiIiIiIiIhPVUwaq4iIiIiIiIiITzg8HHyIiIiIiIiIg7H8G14D6IiIiIiIiIiIg5cFK3j62IiIiIiIiIiE/2jACXcYiIiIiIiIT/pMEFuIiIiIiIiIiDn2YrcJnYiIiIiIiIiIT788FAyIiIiIiIiIiITzdMHIuIiIiIiIiIiIiE+/PBQMiIiIiIiIiIiIT1csGo2IiIiIiIiIiE5fnCoGiIiIiIiIiIiIiE+wPBT8iIiIiIiIiIhOm5wmRoiIiIiIiIiIiIiIiITzksHG2IiIiIiIiIiIiIiIiIiIhP3iwSHYiIiIiIiIiIg83DG0I86IiIiIiIiIiIiIiIiIiE85LBxtiIiIiIiIiIiIiIiIiIiE+TLBbNiIiIiIiIiIiIiIiE+SPBbciIiIiIiIiIiIiIhPsDwU/IiIiIiIiIiIiIiEDgHAL+iIiIiIj/cYiIiIiIiIiIiIiIiIiIT/wsED2IiIiIiIiIiIiIiIiIiIiIiIiIiIXx3R4oiIiIiIiIiIiIiIiIiIUOHQLoiIiIiIiI/3FQD9ABiIiIiIiIiIiIQKMs9c1xiIiIiIiIiIiIiIiIiIiIT1csGo2IiIiIiIiIiIiIiE/8LBA9iIiIiIiIiIiIiIiIiIiIiIiIiIiIiIiP9xiIiIiIiIiIiIiIiIiIiIhA4BwC/oiIiP9xiIiIhQpdBqiIiIiIiIiIiIiIiIiIiIhfHdHiiIiIiIiIiIiIiIhPdDwYvIiIiIiIiIiIQMIcBN6IiIiIiIiIiE+RTBbriIiIiIiIj/cYhAKywOTYiIiIiIiIiIiIiP9xiIiFDh0C6IiIiIiIiIhAhhwInoiIiIiIj/cYiE/abBJZiIiIiIiIiITxo8HlyIiIiIiIiIiDr3UrYIrf9xiIiIiIiIiE4TrC7FiIiIiIiIiIhOFJwutoiIiIiIiIiIQEg8DHz/cYiIiIiIiIiIiIhADhwALoiIiIiI/3GIiIiIiIiIiIiITzg8HHyIiIiIiIiIiIT518FiiIiIiIiP9xiEAqPA5ciIiIiIiIj/cYiDx+cbSBjoiIiIiIiIiIiE65nCRmiIiIiIiIiIiIhPkjwW3IiIiIiIiIiIiIiIiIhPkywWzYiIiIiIiIiIiIiIiIiIiIiIhPHBwePoiIiIiIiIiIiIiIiIiIhP/CwQPYiIiIiIiIiIiIiIiIT94sEh2IiIiIiIiIhOuowkV4iIiIiIiIiEAOHAAuiIiIiI/3GIiIiIT3JcGNqIiIiIiIiIO7axtUlOiIiIiIiIiDwzcbTMjoiIiIiIiIiIT788FAyIiIiIiIiIhPGjweXIiIiIiIiIiIiE4Q3B7ycYiIiIiIiIiEDAPAT8iIiP9xiIiIiIiIiIiEArLA5NiIiI/3GIiIiIiIhADDwATIj/cYiIiIiIiEDuLAIdiIiIiI/3GIiIiDuW0bVpLoiIiIiIiIiIiE8aPB5ciIiIiIiIiIiIiIhPsDwU/IiIiIiIiIiIiIQMIcBN6IiIj/cYiIiFDD0EyIiIiIiIiIiIiIiE8bLB5NiIiIiIiIiIiIiIiIiIhPOSwcbYiIiIiIiIiIiIiIhPVjwanIiIiIiIiIiITxo8HlyIiIiIiIiIiIiIiIiE/8LBA9iIiIiIiIiIhPvzwUDIiIiIiIiIiITvWcIKaIiIiIiIiIiIiIiIiIiIiIT1gcGn6IiIiIiIiIiIiIiIiIiIiIhPdSwYrYiIiIiIiIiIiIiIiIiIiIhPOhwcXoiIiIiIiIiIiIiIT3NMGMuIiIiIiIiIiIhPVUwaq4iIiIiIiIiIiE/8LBA9iIiIiIiIiIhPWBwafoiIiIiIiIiITzZcHJqIiIiIiIiIiIiIiIX/7RAYiIiIiIiIiIiIiIiIiIiIiIiIT7A8FPyIiIiIiIiIiIiIiIiIiIiP9RD9ABiIiIiIiIiIiIiIiIiIiIT5QcFr6IiIiIiIiIQIQ8CLyI/3GIiIiIiIiIiIiEDCHATeiIiIiIiIiITnB8KPiIiIiIiIiIiE0d/D4giIiIiIiIiITTv8PECIiIiIiIiIiE0d/D4giIiIiIiIiIiECkHAa+iI/3GIiIiIiE/6TBBbiIiIiIiIiE+7fBRIiIiIiIiIiP9xUGnQpoiIiIiIiIiE7w7CDxiIj/cYiIiIiEAMPABMiIiP9xiIiIiIiIiIiIiIiIiIhAaBwKfoiIj/cYiIiIiIiIiIiIiIiIiIhPdDwYvIiIiIiIiIiIiIiIiIiIiE6bnCZGiIiIiIiIiIiIhPsSwU7YiIiIiIiIiIiIiIiE+TLBbNiIiIiIiIiIiIiIiIiE+wPBT8iIiIiIiIiIiIiIiIT1Y8GpyIiIiIiIiIiIiIiIiIiIT9AcEv6IiIiIiIiIiIiIiIiIiIiIiIT3NMGMuIiIiIiIiIiF8d0eKIiIiIiIiIiIhQw9BMiIiIiIiIiIiITj+8HARxiIiIiIiIiE8UnB62iI/3GIiIiIiIhP2mwSWYiIiIiIiIiIiFCH0IiIj/cYiIiIiIiE64rCR1iIiIiIiIiIiIiIiIiIiIiIUGnQpoiI/3GIiIiIhPVFwauoiIiIiIiIiIiIiIiIiE+SPBbciIiIiIiIiIiIiIiIiIiIiF870cSIiIiIiIiIiIiIiIiIiIiIiIiIiIhPGyweTYiIiIiIiIiIhPsSwU7YiIiIiIiIiIhOuKwkdYiIiIiIiIiDsQwbXvPoiIiIiIiIiIThWMLqeIiIiIiIiIiIiE90PBi8iIiIiIiIiIiIiIiIiIT3UsGK2IiIiIiIiIiIiIiIiIiIiIiIiIiP9xiIiIiIiIiIiIiIiIiIiIiIiIiIhPOhwcXoiIiIiIiIiIT788FAyIiIiIiIiIiIiIiEBoHAp+iI/3GIiIiIiIiIiIiIiIiIiIiIiIiIiIiIiIhPlBwWvoiIiIiIiIiIiIiIiIT5MsFs2IiIiIiIiIiIiIiIiIhPkywWzYiIiIiIiIiIiIiIiIiIhPOhwcXoiIiIiIiIiIiIiIiIiIiIhP3iwSHYiIiIiIiIiIiIiIiIiIhPOSwcbYiIiIiIiIiIiIiIiIiIiIiIiP9xQKQcBr6IiIiIiIiIiE9WPBqciIiIiIiIiIiE9WPBqciIiIiIiIiIiIiIT/s8EEyIiIiIiIiIiIT7A8FPyIiIiIiIiIiE/cTBI7iIiIiIiIiIiIT5MsFs2IiIiIiIiIiIiIiIiIiIiE8bLB5NiIiIiIiIiIiIiIiIiIhPsSwU7YiIiIiIiIiIiIiIiIiIiE8cHB4+iIiIiIiIiIiIiIiIiIiE+xLBTtiIiIiIiIiIiIiIiIiIiITxssHk2IiIiIiIiIiIiIiIiIiIiIT3YcGJ6IiIiIiIiIiIiIiIiIhPsDwU/IiIiIiIiIiIiIiIiIiIT5MsFs2IiIiIiIiIiIiIiIiIT7EsFO2IiIiIiIiIiIiIiIiIiIT/wsED2IiIiIiIiIiIiIiIiE+TLBbNiIiIiIiIiIiIiIiIhPOSwcbYiIiIiIiIiIiIiIiE9TbBrJiIiIiIiI/3GIQKQcBr6IiIiIiIiIiIiE84PBx8iIiIiIiIiIiIiIiIiIiIiP9xQGgcCn6IiIiIiIiIiIhPvzwUDIiIiIiIiIiIT1csGo2IiIiIiIiIiIiIiIiIiIiE8cHB4+iIiIiIiIiIiIiIiIiIiE/eLBIdiIiIiIiIiIiIiIiIiIhPkywWzYiIiIiIiIiIiE90PBi8iIiIiIiIiIiIiIiIiIhPlBwWvoiIiIiIiIiIiIiIiIiIiIiIiIiIiE+yHBTeiIiIiIiIiIiIiIiIiIiIhPOSwcbYiIiIiIiIiIiIiIiIiIT/wsED2IiIiIiIiIiIiIiIiIiIhP0BwS/oiIiIiIiIiIiIiIiIiIiIiIiIiIiIXzvRxIiIiIiIiIiIiIiIiIiIiE/eLBIdiIiIiIiIiIiIiIiIiIiIiIiI/3GIiFBL0MSIiIiIiIiIiIiIiIiIiE/9HBAuiIiIiIiIiIiIiIiIiIiIiE9YHBp+iIiIiIiIiIiIiIiIiIiIT7A8FPyIiIiIiIiIiIiIiIiIiIiIT1gcGn6IiIiIiIiIiIiIiIiIiIiIiIiI/3FAaBwKfoiIiIiIiIiIiIiIhP+VwQaoiIiIiI/3GIUMPQTIiIiIiIiIiIiIiIiE85LBxtiIiIiIiIiIhO1qwilYiIiIiIiIiIg4dfK4ig2IiIiIiIiI/3GIhOW9wqQoiIiIiIiIiIiE8aPB5ciIiIiIiIiIhPF2weiYj/cYiIiIiIiIQKQcBr6IiIiIiIiIiIiIiP9xiIiIiIhQ4dAuiIiIiIiIiIiIiIiIiIiIiIiP9xiIiIiIiIhP2mwSWYiIiIiIiIiIiIiE9WPBqciIiIiIiIiIiFCl0GqI/3GIiIiIiIg9NzGzyM6IiIiIiIiIiIPDZBtMm+iIiIiIiIiIhPkjwW3IiIiIiIiIiITlzMKjOIj/cYiIiIiIT/hsEHmIiIiIiIiIiIiIiIiIhPdDwYvIiIiIiIiIiIhPVywajYiIiIiIiIiIiIiIiITpyMJjeIiIiIiIiIiIiIiIiIiIT5I8FtyIiIiIiIiIiE8bLB5NiIiIiIiIiIiIiIiIiE5+jCgXiIiIiIiIiIiE9VTBqriIiIiIiIiIhP3TwSLIiIiIiIiIiIT3NMGMuIiIiIiIiIiF8d0eKIiIiIiIiIiIiEBKHAxeiIiIj/cYiIiEBKHAxeiIiIiIiIiIiIiIUOHQLoj/cYiIiIiIhPUYwa54iIiIiIiIiI/3GIiIiIiIiIiIiIiIUA/QAYiIiIiIiIiP9RLdDiiIiIiIiIiIiIiFAt0OKIiIiIiI/3GIiIiIiIiIiIiIiIPbERs07uiIiIiIiIiIiIT1VMGquIiIiIiIiIiIT7A8FPyIiIiIiIiIiIg8cGG0j56IiIiIiIiIiI/3FP87wQxP9xiIiIiIiIhPGUwea4iIiIiIiIhP3TwSLIiIiIiIiIiE9zTBjLiIiIiIiIiIiIiECFLAit/3GIiIiIiIiIiIiIiIhPsDwU/IiIiIiIiIiIiIiIiIiIT3UsGK2IiIiIiIiIiIhOMpws1oiIiIiIiIiIiIiIiIiIiE/abBJZiIiIiI/3GIiFCl0GqIiIiIiIiIiIUEvQxIiIiIiIiIj/US3Q4oiIiIiIiIiIUA/QAYiIiIiIiIj/cUCjLAbNiIiIiIiIiIiE3/7DABiIiIiIiIiIiIiIiIiIiI/3GIiIiEDBLATtiIiIiIiIiIiE5RjCrniIiIiIiIiIiIiIT71cFCqIiIiIiP9xiECFLAitiIiIiIiIiIiITzg8HHyIiIiIiIiIiE7XnCKGiIiIiIiIiIiE9YHBp+iIiIiIiIiIiFDh0C6IiIiIiIiIiITxo8HlyIiIiIiIiIiIiIiE0f3D4CiIiIiIiIiIiIhN/+wwAYiIiIiIiIiIThScLraIiIiIiIiIiIiIiITzg8HHyIiIiIiIiIiE9XLBqNiIiIiIiIiIiIiIiIiIT/wsED2IiIiIiIiIiIiIiIiIiIiIiIiP9xUC3Q4oiIiIiIiIiIiIiIiIiIiIiIiIhPdhwYnoiIiIiIiIiIiIiIiIiIiIiIiI/3FApBwGvoiIiIiIiIiIiIiIiIiIiIiIj/cYiIiIhQS9DEiIiIiIiIiIiIiIiIiE85LBxtiIiIiIiIiIiIhQS9DEiIiP9xiIiIiIUEvQxIiIiIiIiIiIiIiIiIiIiI/3GIiIiIhQadCmiIiIiIiIiIiIiIiIiIiIiP9xiIiIiIiIhQadCmiIiIiIiIiIiIiIiIiIj/cYiIiIhQD9ABiIiIiIiIiIiIhQ4dAuiIiIiP9xiIiIiIiFAt0OKIiIiIiIiIiIiFBp0KaI/3GIiIiIiIiIiIiIiIiIiITzg8HHyIiIiIiIiIiIiIiIUOHQLoiIiIiIj/cYhPnXwWKIiIiIiIiIiIT1Y8GpyIiIiIiIiIiE9WPBqciIiIiIiIiIiIhP3iwSHYiIiIiIiIiIiIiIiIiIiIhPHBwePoiIiIiIiIiIiIiIiIiIiIiIiIT1gcGn6IiIiIiIiIiIiIiIiIUGnQpoiP9xiIiIiIiIiIiIiIiIiIiIiIiE90PBi8iIiIiIiIiIiIiIiIT98cEg6IiIiIiIiIiIiIiIiIiIiITzksHG2IiIiIiIiIiIiIiIiIiIiIiP9xiIhQD9ABiIiIiIiIiIiIiIiIiIiIiIj/cYhAhhwInoiIiIiIiIiIiIiIiIiIiIj/cUDCHATeiIiIiIiIiIiIiIiIiIiIhPkywWzYiIiIiIiIiIiIiIiIiIiIiI/3GIhQpdBqiIiIiIiIiIiIiITrbMJJOIiIiIiI/3GIhPXqwaFf9xiIiIiIiIT7qMFFeIiIiIiP9xiIiIg3MmO5zZyIiIiIiIiIT98cEg6IiIiIiIiIiIiIiIhP3iwSHYiIiIiIiIiE9yXBjaiIiIiIiIiIUOHQLoiIiIiIiIj/cUDCHATeiIiIiIiIiIiIiIiIiIiIiIiI/3GIiIiIT/SsELX/cYiIiIiIiIiIhA4BwC/oiIiIiIiIiIiIOzGRtc5uiIiIiIiIiITn2cKCaIiIiIiIiIg8+FG0B66IiIiIiIiIiIiIiITtecIoaIiIiIiIiIiIiIiIiE+wPBT8iIiIiIiIiIiIO7iRtUduiIiIiIiIiIiIiIiIiIiIT3UsGK2IiIiIiIiIiIhPFnwemI/3GIiIiIiIiIhQD9ABiIiIiIiIiIT/wsED2IiIiIiIiIiIiIiE+SPBbciIiIiIiIiIiIOX1yt4KNiIiIiIiIiIhPGjweXIiIiIiIiIiIiIiI/3GIhAhSwIrYiIiIiIiIiE0d/D4giIiIiIiIiIiE59nCgmiIiIiIiIiIhOM4wsx4iIiIiIiIiE4ynCzWiIiIiIiIiIiIiIiIiIiIiE7YjCJ3iIiIiIiIiIiIiIiE/eLBIdiIiIiIiIiIiE9WPBqciIiIiIiIiIiIiIhOUJwq9oiIiIiIiIiIiIiIiIiE91LBitiIiIiIiIiIiIT3Q8GLyIiIiIiIiIiIUIfQiIiIiIiP9xiIQCwcDj6IiIiIiIiIiE/7PBBMiIiIiIiIiIhPGyweTYiIiIiIiIiIhPVUwaq4iIiIiIiIiIiIT9psElmIj/cYiIiIiIhQw9BMiIiIiIiIiIiIiIiIhPGyweTYiIiIiIiIiIiIiIiIiIiIiP9xiIiEBKHAxeiIiIiIiIiIiIiIiIiI/3GIQIYcCJ6IiIiIiIiIiIiIiIiIiIiI/3GIiIiEBoHAp+iIiIiIiIiIiIiIiIiP9xQGcsCo2IiIiIiIiIiIiIiIiP9xhPu3wUSIiIiIiIiIiIiIhPOSwcbYiIiIiIiIiIiIiIiIiE+xLBTtiIiIiIiIiIiIiIiIiIiE/eLBIdiIiIiIiIiIiIiIiIiIT3UsGK2IiIiIiIiIiIiIiIiE91LBitiIiIiIiIiIiIiIiIiIiIiIT5MsFs2IiIiIiIiIiIiIiIT94sEh2IiIiIiIiIiIiIiIiE85LBxtiIiIiIiIiIiIiIiIiIT3UsGK2IiIiIiIiIiIiIiIiIiIiIiE92HBieiIiIiIiIiIiIiIiIiIiIiIT3YcGJ6IiIiIiIiIiIiIiIiIiIiIhP/CwQPYiIiIiIiIiIiIiIhPVywajYiIiIiIiIiIiIiIiIiIhP3iwSHYiIiIiIiIiIT5I8FtyIiIiIiIiIiIOTRSt8utiIiIiIiIiE8ZTB5riIiIiIiIiIT7A8FPyIiIiIiIiIiD2fQbNgvo/3GIiIiIiIiIT3JcGNqIiIiIiIiIiIiIiIiIhPVUwaq4iIiIiIiIiIhPsDwU/IiIiIiIiIiIiIiE85LBxtiIiIiIiIiIiIiE3R/DLgiIiIiIiIiIiIiIiIPN0htCLeiIiIiIiIiIiIQO8cAg6IiIiP9xiIiIiIg5ebK3hk2IiIiIiIiI/0HuLAIdiIiIiIiIiIhPvzwUDIiIiIiIiIiIT/s8EEyIiIiIiIiIiIiI/3GIg9+yGzBN6IiIiIiIiIiE7WrCKViIiIiIiIiIiE85LBxtiIiIiIiIiIhPdDwYvIiIiIiIiIiIiE8ZTB5riIiIiIiIiIiIhO15wihoiIiIiIiIiIiIiIiIiI/3GIiIiIQA4cAC6IiIiIiIiIhO1qwilYiIiIiIiIiI/0EMPABMiIiIiIiIiI/0ENLAA9iIiIiIiIiIiIiIiE90PBi8iIiIiIiIiIiIiP9xiITzZcHJqIiIiIiIiIiIiIiIiIiIiIiIiIiIiIiI/3GIiIiIiIhAhhwInoiIiIiIiIiIiIiE/eLBIdiIiIiIiIiIiIUMPQTIj/cYiIiIiIiIQOAcAv6IiIiIiIiIiE8aPB5ciIiIiIiIiIg90AGzL/6IiIiIiIiIiIPPoxtAXOiIiIiIiIiIiIiIiE9WPBqciIiIiIiIiIhPU2wayYiIiIj/cYiIiE/abBJZiIiIiIiIiIiIiIiIiIhP+kwQW4iIiIiIiI/3GIiIhA7xwCDoiIiIiIiIiIT5I8FtyIiIiIiIiIiE+RTBbriIiIiIiIiIhPkjwW3IiIiIiIiIiIiIiIiIiIiP9xiIiIiIhQS9DEiIiIiIiIiIiIiIiIiIiI/3GIiIiIiFAP0AGIiIiIiIiIiIiIiIiIiP9xhApBwGvoiIiIiIiIiIiIiIiIiIiIiI/3GIiIhAwhwE3oiIiIiIiIiIiIiIhPVywajYiIiIiIiIiIiIiIiIiIiIiI/3GIiEAsHA4+iIiIiIiIiIiIiIiIiI/3GIiEBoHAp+iIiIiIiIiIiIiIiIiE9XLBqNiIiIiIiIiIiIiIiIiIiI/3GIiIiIiIUC3Q4oiIiIiIiIiIiIiIiIiI/3GIiIiIhApBwGvoiIiIiIiIiIiFDD0EyIiP9xiIiIiIUKXQaoiIiIiIiIiIiIiIiIiIiIiI/3GIiIiIiIiFDD0EyIiIiIiIiIiIiIiIiIiIiP9xiIiIiIhA4BwC/oiIiIiIiIiIiIiIiIiP9xiIiIQOAcAv6IiIiIiIiIiFCl0GqIiIiIiP9xiIiEAOHAAuiIiIiIiIiIiIiIiIj/PvwRswPuiIiIiIiIiIUA/QAYiIiIiIiIiFCl0Gr/cYiIiIiIiIhPkFwW+oiIiIiIiIiE/eLBIdiIiIiIiIiIPXJBs42+iIiIiP9xiIiIiIiIiEDtPPEscYiIiIiIiIiIhOeswoU4iIiIiIiIiIiDxxUbSOroiIiIiIiIiIiIiP9xiIiIiIhP9owQl4iIiIiIiIj/cYiIhPNHwcuIiIiIiIiIiIiIhPsDwU/IiIiIiIiIiIiIiIiE/8LBA9iIiIiIiIiIiIiIiIiE/8LBA9iIiIiIiIiIiIiIiE/8LBA9iIiIiIiIiIiIiIiIiE7YjCJ3iIiIiIiIiIhP+zwQTIiIiIiIiIiDt5wbWGPoiIiIiIiIhPVjwanIiIiIiIiIiIhPGyweTYiIiIiIiIiIhPODwcfIiIiIiIiIiIiD3dIbMi3o/3GIiIiIiIiIQO088SxxiIiIiIiIiE9QnBr2iIiP9xiIiIiIT/d8EIiIiIiIiIiIiIiIiI/3GIhAKywOTYiIiIiIiIiIiIj/cYiIiIQMEsBO2IiIiIiIiIiIiIj/cYT7qMFFeIiIiIiIiIiIiIj/cU9RjBrniIiIiIiIiIiIiIiIiI/3GIT9psElmIiIiIiIiIiIiIiIiIiIiITzksHG2IiIiIiIiIiIiIiIiE+SPBbciIiIiIiIiIiIiIiE+TLBbNiIiIiIiIiIiIiIiIhPsDwU/IiIiIiIiIiIiIiIT7A8FPyIiIiIiIiIiIiIiIiIhNWuw6UYiIiIiIiIiITxo8HlyIiIiIiIiIiIiIiE8bLB5NiIiIiIiIiIiIiIiIhPOhwcXoiIiIiIiIiIiIiIiIiIiIiIiE8bLB5NiIiIiIiIiIiIiIiIiIT94sEh2IiIiIiIiIiIiIiIj/Qe4sAh2IiIiIiIiIiIiIiP9xiIQA4cAC6IiIiIiIiIiIiIiE+/PBQMiIiIiIiIiIiIhPdSwYrYiIiIiIiIiIiIhPkjwW3IiIiIiIiIiIiIiIT/wsED2IiIiIiIiIiIiIiE+SPBbciIiIiIiIiIiIiIiE84PBx8iIiIiIiIiIiIhP3iwSHYiIiIiIiIiIhPVjwanIiIiIiIiIiIiIiIiIhP3iwSHYiIiIiIiIiIiIiIT3Q8GLyIiIiIiIiIiIiIhPODwcfIiIiIiIiIiITzg8HHyIiIiIiIiIiIhPVUwaq4iIiIiIiIiIT94sEh2IiIiIiIiIiE2z/DTAiIiIiIiIiIiIiE90PBi8iIiIiIiIiIiITrbMJJOP9xiIiIiIiITln8KmCP9xiIiIiIiIiIhA4BwC/oiIiIiIiIiIhP3iwSHYiIiIiIiIiIiIiIiIhP3iwSHYiIiIiIiIiIiIiIiE91LBitiIiIiIiIiIiIiIiIiE71nCCmiIiIiIiIiIiIiP9BwSwE7YiIiIiIiIiIhPkUwW64iIiIiIiIiIiIiIhPOSwcbYiIiIiIiIiIiIiITtecIoaIiIiIiIiIiE/eLBIdiIiIiIiIiIiITn2cKCaIiIiIiIiIiIiIUKXQao/3GIiIiIiIiECjLAbNiIiIiIiIiP9xiIiIhAg0wIy4iP9xiIiIiIgy2wW+JPqIiIiIiIiIiE8XbB6JiIiIiIiIiIiIiIiI/3GIiIiEBoHAp+iIiIiIiIiIiIhP3TwSLIiIiIiIiIiIiIiI/3GIhADhwALoiIiIiIiIiIiIiE/8LBA9iIiIiIiIiIiIiIiIiIT3UsGK2IiIiIiIiIiIiIiIiIiIiP9BhSwIrYiIiIiIiIiIiIiIiIiE91LBitiIiIiIiIiIiIiIiIiIj/cYQO8cAg6IiIiIiIiIiIiIiIiE+SPBbciIiIiIiIiIiIiIPFRBtKu+iIiIiIiIiIiIiIiIhPkywWzYiIiIiIiIiIiIiIiIiIiIj/cYhAwSwE7YiIiIiIiIiIiIiIiIj/cYhAoywGzYiIiIiIiIiIiIiIiI/0FKHAxeiIiIiIiIiIiIiIiIiIT/wsED2IiIiIiIiIiIiIiIiIhPOSwcbYiIiIiIiIiIiIiIiIiIj/cYhAwSwE7YiIiIiIiIiIiIiIhP3iwSHYiIiIiIiIiIiIiIiIj/cYhAShwMXoiIiIiIiIiIiIiIiIiIhP3xwSDoiIiIiIiIiIiIiIiIiIiIhPdhwYnoiIiIiIiIiIiIiIiIiIiIiIiP9BhhwInoiIiIiIiIiIiIiIiIiIiIiIj/cUBoHAp+iIiIiIiIiIiIiIiIiIiIiITxwcHj6IiIiIiIiIiIiIiIiIiIhPsSwU7YiIiIiIiIiIiIiIiIiITxo8HlyIiIiIiIiIg8+FG0B66IiIiIiIiIiE+SPBbciIiIiIiIiIiIiIhPkjwW3IiIiIiIiIiIiIiIhP3xwSDoiIiIiIiIiIiIiIiIiIiIiE+TLBbNiIiIiIiIiIiIiIiIhPGyweTYiIiIiIiIiIiIiIiIiIj/cUBJLAxtiIiIiIiIiIiIiIiE91LBitiIiIiIiIiIiIiIiIiIiP9xhAhSwIrYiIiIiIiIiIiIiIiI/3GIQO8cAg6IiIiIiIiIiIiIiIiIj/cYUMPQTIiIiIiIiIiIiIiIiIiIiIiIiIiIiI/3GIiIiIhQLdDiiIiIiIiIiIiIiIiIiIiF870cSIiIiIiIiIiIiIiIiIiIiIiIiIiIhPVywajYiIiIiIiIiIiIiIiIiITzksHG2IiIiIiIiIiIiIiIiI/3FASSwMbYiIiIiIiIiIhPsSwU7YiIiIiIiIiIiIiIiIiIiIiIiIX/7RAYiIiIiIiIiIiIiIiIiIiIiIiIhPdhwYnoiIiIiIiIiIhPGFweeoiIiIiIiIiIiIiI/0HgHAL+iIiIiIiIiIiFCH0IiIiIiIiIiIj/QcEsBO2IiIiIiIiIiIiIiIiIiI/0ErLA5NiIiIiIiIiIiIiIiI/3FAZjwKnIiIiIiIiIiIj/cUANLAA9iIiIiIiIiIiIiIj/cYiIiEAOHAAuiIiIiIiIiIiIiIiI/3GIQIQ8CLyIiIiIiIiIiE84PBx8iIiIiIiIiIiI/3GIiIiEDvHAIOiIiIiIiIiIiIiIT908EiyIiIiIiIiIiP9xQMA8BPyIiIiIiIiIiIiI/3GIiIiIiIiIQCwcDj6IiIiIiIiIiI/3GEAqPA5ciIiIiIiIiP9xiIiIiIiIiIiIUKXQaoiIiIiIiIiIiIiIiI/3GIiIiIg6cFK2j62IiIiIiIiIiIhO+GwgeYiIiIiIiIiIiECkHAa+iIiIiIiIiP9xiEDAPAT8iIiIiIiIiIiIT3Q8GLyIiIiIiIiIiIiI/3GIiIQEksDG2IiIiIiIiIiIiP9xiIiIQIUsCK2IiIiIiIiIiIiI/3GIiIiIiIiIiIiIhQ4dAuiIiIiIiIiIiIiIiI/3GIhADhwALoiIiIiIiIiIT5FMFuuIiIiIiIiIiE+UHBa+iIiIiIiIiIiIhASSwMbYj/cYiIiIiIiD0aIbPl3oiIiIiIiIiIiIiIiI/3GIhA7xwCDoiIiIiIiIiIiIiIiIhP/RwQLoiIiIiIiIiIiIiIiIiIiIj/Qe8cAg6IiIiIiIiIiIiIiIiE+wPBT8iIiIiIiIiIiIiE85LBxtiIiIiIiIiIiIiIiIiE91LBitiIiIiIiIiIiIiIiIiIiIThdsLomIiIiIiIiIiECGHAieiIiIiIiIiIiI/3GIhAojwG3IiIiIiIiIiI/3FPFJwetoiIiIiIiIiIT/0cEC6IiIiIiIiIiIiIiIiIiIiIj/cYhAhDwIvIiIiIiIiIiI/0HvHAIOiIiIiIiIiIiIiIiIiIiI/3GEDBLATtiIiIiIiIiIiIiIiIiI/3FQadCmiIiIiIiIiIiIiIiIiIiIiIiIiIiP9xiIiIiIiIiIiIiIiIiIiIiIiIiIiIiIiI/3GIiFCH0IiIiIiIiIiIiIiIiIiIhQadCmiIj/cYiIiIiIiIiIiIiIiIiIiIiIiIiIiIiIiP9xiIiIiIPJqRtGVuiIiIiIiIiIhO15wihoiIiIiIiIiIiI/3GIiIiIiIhQadCmiIiIiIiIiIiIhPGUwea4iIiIiIiIiIT94sEh2IiIiIiIiIiIiIiIiI/3FAwSwE7YiIiIiIiIiIiIiIiIiI/0HAPAT8iIiIiIiIiIiIiE/8LBA9iIiIiIiIiIiIiIiIj/cYiIiIiIiIiIUEvQxIiIiIiIiIiIiIiIiP9xiIT398GAiIiIiIiIiIiIiIiIiP9xhALBwOPoiIiIiIiIiIiIiIiIiIiP9xQKMsBs2IiIiIiIiIiIiIiIiIhPsSwU7YiIiIiIiIiIiIiIiIiIiP9xiIiIiIiIiIiIiIiIiIiIiIiIiIiIiIiI/3GIiIiIhQLdDiiIiIiIiIiIiIiIiIiIiI/3GIiEArLA5NiIiIiIiIiIiIj/cYQGcsCo2IiIiIiIiIiIiIiIj/cYiIiEDBLATtiIiIiIiIiIiIiIj/cYiIiIhAhhwInoiIiIiIiIiIiIiIiIj/cYiIiIhAhhwInoiIiIiIiIiIiIiIiIj/cYiEDgHAL+iIiIiIiIiIiIiIiIiIiIiIj/cUAsHA4+iIiIiIiIiIiIiIiIiIiIj/cYiIQCwcDj6IiIiIiIiIiIiIiIiIj/cYhAaBwKfoiIiIiIiIiIiIiIiIiIiI/3GIiEDBLATtiIiIiIiIiIiIiIiI/3GIiEAOHAAuiIiIiIiIiIiIiIiIiP9xiIiIQIYcCJ6IiIiIiIiIiIiIiIiIiP9xhA7iwCHYiIiIiIiIiIiIj/cYiIhAhSwIrYiIiIiIiIiIiIiP9xiEAOHAAuiIiIiIiIiIiIiIiIiIj/cYiIiECGHAieiIiIiIiIiIiIiIiIiIj/cYiIhApBwGvoiIiIiIiIiIiIiIiIiIiP9xiIhAShwMXoiIiIiIiIiIiIiIiIiI/3GIiIiFAP0AGIiIiIiIiIiIiIiIiIiIiP9xiIiIiEBKHAxeiIiIiIiIiIiIiIiI/3GIiIiFBp0KaIiIiIiIiIiIiIiIiIiIiIiP9xiIiIQOAcAv6IiIiIiIiIiIiIiIiIiIiP9xiIiEDCHATeiIiIiIiIiIiIiIiIiIiIj/cYiIiEAsHA4+iIiIiIiIiIiIiIiIj/cYiEAOHAAuiIiIiIiIiIiIiIiIiI/3GEBJLAxtiIiIiIiIiIiIiIiP9xiIQEocDF6IiIiIiIiIiIiIiIiIiI/3FAhSwIrYiIiIiIiIiIiIiIiIj/cYiECjLAbNiIiIiIiIiIiIiIiI/3GIhAZywKjYiIiIiIiIiIiIiI/3GIiIiIiIiIiIiIiIiIiIiIiIiIiIiIiIj/cYiIiEDgHAL+iIiIiIiIiIiIiIiIiIiIj/cUDvHAIOiIiIiIiIiIiIiIiIiIiP9BKywOTYiIiIiIiIiIiIiIT94sEh2IiIiIiIiIiIiIiIiP9xQCssDk2IiIiIiIiIiIiIiIX/7RAYiIiIiIiIiIiIiIiIiIiIiIiE/eLBIdiIiIiIiIiIg8czG0jM6IiIiIiIiIiIQA0sAD2I/3GIiIiIiIiIiIQKMsBs2IiIiIiP9xiIhASSwMbYiIiIiIiIiIiIj/QWVMCquIiIiIiP9xiIhAhDwIvIiIiIiIiIj/cYQEg8DHyIiIiIiIiIj/cYQGcsCo2IiIiIiIiIiIiIiIhO15wihoiIiIiIiIiITtecIoaIiIiIiIiIiIj/cYhPuowUV4iIiIiIiIiIT7A8FPyIiIiIiIiIiIiIiIiI/3GEAOHAAuiIiIiIiIiIiE83TByLiIiIiIiIiIiIiIPDVRtMquiIiIiIiIiIT1Y8GpyIiIiIiIiIiDnZUrcmrYiIiIiIiIiE83TByLiIiIiIiIiIT3Q8GLyIiIiIiIiIiIiIiIiIiIiI/3GIiIiIiIiIiIiIiIiIiITxZ8HpiIiP9xiIiIiIiEDvHAIOiIiIiIiIiIiI/3GIiECiPAbciIiIiIiIiI/3GIiIiEAsHA4+iIiIiIiIiIiIiIiI/3GIiIiIiIiIiIiIiIiIiIiIiIiIiIiIiIj/cYiIQO4sAh2IiIiIiIiIiI/3GIiIiIQMA8BPyIiIiIiIj/cYiIiIiIhADhwALoiIiIiIiIiIiI/3FA7iwCHYiIiIiIiIiE9VTBqriIiIiIiIiIhPkUwW64iIiIiIiIj/cYiIiIiE99nBgmiI/3GIiIiIiIhAojwG3IiIiI/3GIiIiIhALBwOPoiIiIiIiIiIiIiI/3GIiIiIiIiEANLAA9iIiIiI/3GIiIiIiFCl0GqIiIiIiIiIiIiIiIiIiIiIj/cYiIiIiECFLAitiIiIiIiIiIiP9BKywOTYiIiIiIiIiIiIiIiP9xiIQKMsBs2IiIiIiIiIiIiIiIj/cYiIiIiIQMIcBN6IiIiIiIiIiIiIiIiI/3GIiIQEksDG2IiIiIiIiIiIiP9BSSwMbYiIiIiIiIiIiIiIiI/3GIiIiIiIQMIcBN6IiIiIiIiIiIiIiIiP9xiIiIiIiIQCwcDj6IiIiIiIiIiIiP9xiIiECFLAitiIiIiIiIiIiIiI/3GIiIiIhAaBwKfoiIiIiIiIiIiIiIiP9xiIiEAOHAAuiIiIiIiIiIiIiIiIj/cYhAoywGzYiIiIiIiIiIiIiIiI/3GIQA4cAC6IiIiIiIiIiIiIiIiIiP9xiIQIUsCK2IiIiIiIiIiIiIiI/3GE+6jBRXiIiIiIiIiIiIiI/0FmPAqciIiIiIiIiITxo8HlyIiIiIiIiIiIiI/3GIiIiIiIiIiIiIiIiIiIiIiIiIiIiIiIj/cYQKMsBs2IiIiIiIiIiIiIiIiI/3FAZywKjYiIiIiIiIiIiIiIiI/3GIiIQIYcCJ6IiIiIiIiIiIiIiIiIiI/3GIhAZywKjYiIiIiIiIiIiIiI/3GIiIiECGHAieiIiIiIiIiIiIiIiIiI/3GIiEBKHAxeiIiIiIiIiIiIiIiIiIj/cYiEAOHAAuiIiIiIiIiIiIiIiIiI/3GIiIQO8cAg6IiIiIiIiIiIiIiIj/cYiIQO8cAg6IiIiIiIiIiIiIiIiP9xQGcsCo2IiIiIiIiIiIiIiIiP9xiIiIhAwSwE7YiIiIiIiIiIiIiP9xiIhASSwMbYiIiIiIiIiIiIj/cYiIQO8cAg6IiIiIiIiIiIiIiIiP9xiIhAhSwIrYiIiIiIiIiIiIT788FAyIiIiIiIiIiE+wPBT8iIiIiIiIiIiIT1Y8GpyIiIiIiIiIiIiIiE/7PBBMiIiIiIiIiIiI/3FAglwI2oj/cYiIiIiIiEDCHATeiIiIiIiIiIiFBp0Kb/cYiIiIiIiIiDv8ArUD/Y/3GIiIiIiIiE4/vCwEiIiIiIiIiIT/lcEGqIiIiIiIiIiP9xiIhPuowUV4iIiIiIiIiIiP9B7iwCHYiIiIiIiIiIiIg5UHK3r42IiIiIiIiIiI/0GCXAjaiI/3GIiIiIiIhP+kwQW4iIiIiIiIiIiIiIiIiIiIiIiIiIiIj/cYiIiIiIiIiIiIiIUEvQxIiIiIiIiIiIiP9R4dAuiIiIiIiIiIiIhQw9BMiIiIiIiIiIiIiIiP9xiIiIQKMsBs2IiIiIiIiIiIiIj/cUDuLAIdiIiIiIiIiIiIiI/3GIhAwDwE/IiIiIiIiIiIj/cYiIiIiIiIiIiIiFCH0IiIiIiIiIiIiIiIj/cYiIiIiIiIiIhApBwGvoiIiIiIiIiIiP9xiIiIQMEsBO2IiIiIiIiIiIiIiP9xiIiIiIiIiIiIiFBL0MSIiIiIiIiIiIiI/3GIiIiIiIhAwSwE7YiIiIiIiIiI/3GIiIiIiIhAoywGzYiIiIiIiIiP9xiIiDWdNLtiy4iIiIiIiP9xiIiIhPUJwa9oiIiIiIiP9xiIQGY8CpyIiIiIiIiI/3GIiIiEBmPAqciIiIiIj/cYiIhA7EwCO/9xiIiIiIiIiIT1CcGvaIiP9xiIiIiIiIT7mcFGaI/3GIiIiIiIiIPVNRs6yuj/cYiIiIiIiIiEAqPA5c/3GIiIiIiIiIiEAqPP1ccYiIiIiIiIiIiIQMEsBO2IiIiIj/cYiIiIiIiIiIiIiIO5MCtGz9cYiIiIiIiIhQadCmiIiIiIiIiIiE+/PBQMiIiIiIiIiIiE+yHBTeiIiIiIiIiIT3NMGMuIiIiIiIiIiIiIhP3EwSO4iIiIiIiIiITtasIpWIiIiIiIiIiIhOMpws1oiIiIiIiIiIiIiIj/cYQCssDk2IiIiIiIiIiITxo8HlyIiIiIiIiIiIiIiP9xPtABsi/+iIiIiI/3GIiIiIQGVMCquP9xiIiIiIiIiE+5nBRm/3GIiIiIiIiIiE8ZTB5riIiIiIiIiIiIQEocDF6IiIiP9xiIiIiIiDfXY7konIiIiIiIiIiE+/PBQMiIiIiIiIiIiITrqMJFeIiIiIiIiIiIiIiIiP9xiECEPAi8iIiIiIiIiIj/cYhADDwATIiIiIiIiP9xiEDtPAIsiIiIiIiP9xiIhAaBwKfoiIiIiIiIiIiIiITbP8NMCIiIiIiIiIiIiIiIT/wsED2IiIiIiIiIiIhOUJwq9oiIiIiIiIiIOdpCtyW9iIiIiIiIiIiIg6U0K2rL2IiIiIiIiIiIj/QIFsGOmIiIiIiIiIiIiIiE+wPBT8iIiIiIiIiIiIiIiFAP0AGIiIiIiIj/cYiIiIiIiIiIiIiIiIQKQcBr6IiIiIiP9xiIiFCl0GqIiIiIiIiIiEDgHAL+iIiIiIiP9xiIhAg0wIy4iIiP9xiIiIiECiPAbciIiIiIiP9xiIiIiIiE607CSxiIiIiIiIj/cYhAoFwG+o/3GIiIiIiIiIhP3TwSLIiIiIiIiIiIiIiIQGcsCo2Ij/cYiIiIiIiIiIiIiIiIhPGjweXIiIiIiIiIiE2z/DTAiIiIiIiIiIiDTxlLsOa3GIiIiIiIiIiFDh0C6IiIiIiIiIiINtSTuitsiIiIiIiIiIiITzg8HHyIiIiIiIiIiIiE74bCB5iIiIiIiIiIiEBoHAp+iIiIiIiI/3GIhAhSwIrYiIiIiIiIiIiIiIj/cYiIiEDBLATtiIiIiIiIiIhOfKwoNYiIiIiIiP9xhOlfwmoIiIiIiIiIj/QIFsGOmIiIiIiIiIiIhPUnwa2IiIiIiIiIj/cYiIiIiIiIiIiIiE5czCoziIiIiIiIiIhfO9HEiIiIiIiIiIiIiE90PBi8iIiIiIiIiIiIiE8XbB6JiIiIiIiIiI/3GIQAtMAFuIiP9xiIiIiIQKFMBuuI/3GIiIiIiIiECjLAbNiIiIiIiIiP9xiIiIiIiIiEDvHAIOiIiIiIiIiI/3GIiIiIiIiEDvHAIOiIiIiIiIiIj/cYiIQCo8DlyIiIiIiI/3GIiIiIiIhAwSwE7YiIiIiIiIiI/3GIQAtMAFuIiP9xiIiIiIiECjLAbNiIiIiIiIiIj/cYQAw8AEyIiIiIiIiP9xiIhASDwMfIiIiIiIiP9xiIQM88BAyIiIiIj/cYiIiIiIiIQGY8CpyIiP9xiIiIiIiIQO08AiyP9xiIiIiIiIQKI8BtyIiIiP9xiIiIiEBIPAx8iIiIiP9xiIiIiIiIhOWfwqYP9xiIiIiIiIiIhPu3wUSIiIiIiIiIj/cYiIiIiIhQh9CIiIiIiIiIiIiIiIiIiIiIj/cYiIiIiFDh0C6IiIiIiIiIiIQMIcBN6IiIiP9xiIiIiIiIiIiIiIiIiIiFBp0KaIiIiIiIj/cYiIiIiIiIiIiIiIiIiIUIfQiIiIiIiIiIj/cYiIiIiIiIiIiIiIiIiIiIiIiIiIT3YcGJ6IiIiIiIiIiIiIiIiIiIiIiIUKXQaoiI/3GIiIiIiIiIiIiIiIiIiIiIUOHQLoiIiIiIiI/3GIiEAqPA5ciIiIiIiP9xiIiFCl0GqIiIiIiIiIiIiIiIiIiIiIiIiI/1Gl0GqIiIiIiIiIiIiIiIiFCl0GqIiIiIiIiI/3GFCl0GqIiIiIiIiIiIiIiIiIiIiIiIiIiIj/cYhAwhwE3oiIiIiIiIiIUMPQTIiIiIiIiIj/cYUA/QAYiIiIiIiIiIiE90PBi8iIiIiIiIiIiIiIhQw9BMiIiIiIiIj/cYiFAP0AGIiIiIiIiIiIiE+wPBT8iIiIiIiIiIhPvzwUDIiIiIiIiIiIiDyQQbRvvoiIiIiIiIiIiE9wfBj4iIiIiIiIiI/3FADDwATIiIiIiIiIj/cYiIiIiIiIiIiIiIiIhQadCmiIiIiIiIiI/3GIiIiIiIiIiIiIhALBwOPoiIiIiI/3GIiEAMPABMiIiIiIj/cYiIiIhAZjwKnIiIiIiP9xiIiIQM88BAyIiIj/cYiIiIhADSwAPYiIiIiIiIj/cUCDTAjLiIiIiIj/cYiIiIiIiIiIiIiIiIiIiIiIiIiIiIiIiP9xiIiIiIiIiIiIQCwcDj6IiIiIiIiP9xiFBL0MSIiIiIiIiIiIhAhhwInoiIiP9xiIiIiIiEDuLAIdiIiIiIj/cYiIiIiIiEANLAA9iIiIiIj/cYiIiIiIhAKjwOXIiI/3GIiIiIiIT9xMEjuIiIiIiIiIiIg6+TK2Bs2IiIiIiIiIhPc0wYy4iIiIiIiIiIj/cYiIiIiIiIiIiIiIhPODwcfIiIiIiIiIiIQGcsCo2IiP9xiIiIiIhPN0wci4iIiIiIiIiIiIiIhOfowoF4iIiIiIiIiEDvHAIOiIiIiIiIj/cYiIiIiIiIiIiIiD11EbOK7oiIiIiIiIiIhPGUwea4iIiIiIiIiIhOfowoF4iIiIiIiIiIhO93wgiIiIiIiIiIiIiIiE/dPBIsiIiIiIiIiIhNluw2kYiIiIiIiIiIhPkjwW3IiIiIiIiIiIiIiIiIiIiIiIiIiIiIiIiP9xhA7TwCLIiIiIiIiP9xiIiIiIiIiIiECjLAbNiIiIiIj/cYiIiITnjsKHGIiIiIiIiIj/cYThHMLuOIiIiIiIiIiE+8bBQ5iIiIiIiIiIj/cYiIiEBIPAx8iIiIiIj/cYiIiECEPAi8iIiIiIiI/3GIiIiEBnLAqNiIiIiIiIiIiI/3GIiIiIiIiIhAZywKjYiIiIiI/3GIiIiIiIiIQA4cAC6IiIiIiIiIiP9xiIiIiIhAwDwE/IiIiIiI/3GIiIQMA8BPyIiIiIiIiIj/cYiIiIiIiIhOE6wuxYiIiIiIiIiIhQ4dAuiIiIiIiIiIiIhPOhwcXoiIiIiIiIiIiIiIiIiIiIiIiIiI/3GIhQpdBqiIiIiIiIiIiIiIiIiIiIiFCl0GqIj/cYiIiIiIiIiIiIiIiIiIiIiIiIiIiIiIiP9xiEBKHAxeiIiIiIiIiIiIiIiIiIhP/RwQLoiIiIiIiIiIiE4/vCwEiIiIiIiI/3GIhA7iwCHYiIiIiIiIiIiP9xiIiIiIhAwDwE/IiIiIiI/3GIiECEPAi8iIiIiIiIiP9xiIQIQ8CLyIiIiIiIiIj/cUAqPA5ciIiIiIiIiI/3GIiIiIiIiIiIQKMsBs2IiIiIiP9xiIiIiIiIiIQKMsBs2IiIiIiIj/cYiIiIiIiIiEBnLAqNiIiIiIj/cYiIiIiIiIiIiIiIT9iMEneP9xiIiIiIiIiIiEDBLATtiIiIiIiP9xiIiIiIiIiIiIiIhAaBwKfoiIiIiIj/cYiIiIiECiPAbciIiIiIj/cYiIiIiIQKMsBs2IiIiIiIiIiI/3GIiIiIiIhAwSwE7YiIiIiIiIiI/3GIQEg8DHyIiIiIiIiI/3GEDuLAIdiIiIiIiIiIiIiP9xiIQA0sAD2IiIiIiIiIiE+SPBbciIiIiIiIiIhPHBwePoiIiIiIiIiIT398GAiIiI/3GIiIiIiIiIQMEsBO2IiIiIiIiI/3GIiIiIiIiIiIiIiIQO8cAg6IiIj/cYiIiIiIiIiIiIiIiIiIiE+xLBTtiIiIiIiIiIiIiIiIiE9WPBqciIiIiIiIiIiIhQLdDiiIiIiIiIj/cYiIiIiIiFBL0MSIiIiIiIiIiIhNeOw4cYiIiIiIiIiIiIiIiIiIiIiI/3GIhPUnwa2IiIiIiIiIiIiIiIiIiIhPWBwafoiIiIiIiIiIiIiIiIiIiIiIiIj/cYiIiIiIQEocDF6IiIiIiIiIiIiIiP9xiIiIiIiIiECFLAitiIiIiIiI/3GIiIiIiIiIiIiIUGnQpoiIiIiIiIiIiIiP9xiIiIiIiIiIiIiIiFDD0EyIiIiIiIiIiIiIj/cYiIiFCl0GqIiIiIiIiIiECkHAa+iIiIiP9xiIiIiEAqPA5ciIiIj/cYiIiIhPVFwauoiIiIiIiIiIiIiE+RTBbriIiIiIiIiIiITzksHG2IiIiIiIiIiIhPvVwUKoiIiIiIiIiIiIT9AcEv6IiIiIiIiIiIiIiIiIiIiIiIhP3xwSDoiIiIiIiIiIiIiIiIiDxSYbStnoiIiIiIiIiIiIj/cYiIiIiIhADSwAPYiIiIiIj/cYiIiIiIhApBwGvoiIiIiIiIiIiIPXYBs4n+iIiIiIiIj/cYiIiIiIiIiIiIUA/QAYiIiIiIiIiIiI/3GIiIiIiIiIiIiIQCwcDj6IiIiIiI/3GIiIiIiIiIQCssDk2IiIiIj/cYiIiIQGY8CpyIiIiIiP9xiIiIiIhAojwG3IiIiIiP9xiIiIiECiPAbciIiIiIiP9xiIiIiDxcsbSjTo/3GIiIiIiIiIhQpdBqiIiIiIiIiIiE+TLBbNiIiIiIiIiIhPsDwU/IiIiIiIiIiIiIiIiIiIT/wsED2IiIiIiIiIiIiIiIiIiIhP3xwSDoiIiIiIiIiIiIiIiIiIQMIcBN6Ij/cYiIiIiIiIiIiIiIiIiIiIiIhApBwGvv9xiIiIiIiIiIiIiIiIiIiIiIUIfQiIiIiIiP9xiIiIUMPQTIiIiIiIiIiIiIiIiIUIfQiIiIiI/3GIiIiIiIiIiIiIiIiIiIUA/QAYiIiIiP9xiIiIhAaBwKfoiIiIiIiIiIiE+fXBYKiIiP9xiIiIiIiIiIiIiIiE7w7CDxiI/3GIiIiIiIQEg8DHyIiI/3GIiIiIg9vyGzQN6IiIiIiIiIiIiIiIiP9xiIiIiIiIQA4cAC6IiIiIiIiIiE8ZTB5riIiIiIiP9xiIiEChTAbriIiI/3GIiIiIiIhOE6wuxYiIiIiIiIiIiIg0t3S8SIuIiIiIiIiIj/cYiIiIiIQIQ8CLyIiIiI/3GIiIiIiIiIiIhAhSwIrYiIiIj/cYiIiIiIhALBwOPoiIiIiIiIiIiIj/cYiIiIiIiIiIiIiIQOAcAv6IiIiIiIiIj/cYiIiIQEksDG2IiIiIiIiIiI/3GIiIiIiIiIiIiIiIQA4cAC6IiIiP9xiIiIiIiIiIiIiIiIT/wsED2IiIiIiIiIiIiIiIiIiIQIYcCJ6IiI/3GIiIiIiIiIiIiIhAKywOTYj/cYiIiIiIiFBL0MSIiIiIiIiIiFAP0AGI/3GIiIiIiIhAZywKjYiIiIiIiI/3GIiIiIiIQIUsCK2IiIiIiIiIj/cYiIiIiIiIiIQIUsCK2IiIiIiP9xiIiIiIiIQCwcDj6IiIiIiIiIiIiP9xiIiIiIiIiIiEDAPAT8iI/3GIiIiIiIiIiIiIhP3TwSLIiIiIiIiIiIiIiIiITzksHG2IiIiIiIiIiIThOsLsWIiIiIiIiIiIQKQcBr6IiIiP9xiIiIiIQIYcCJ6IiIiIiIiIiIiDy/IbRA3oiIiIiIiIiIQO4s8R1xiIiIiIiIiIiIiIiECkHAa+iIiIiIiI/3GIiIiEBIPAx8iIiIiI/3GIiIiIiIiIiIiIiIiEAsHA4+iIiI/3GIiIiIiIiIQMA8BPyIiIj/cYiIiIhAZjwKnIiIiIiP9xiIiIiIiIiIiIiIiIiIQCwcDj6IiP9xiIiIiIiIiEAqPA5cj/cYiIiIiIiIiIhAZjwKnP9xiIiIiIiIiIPHBhtI+eiIiIiIiIiIiE++TBQbiIiIiIiIiITn6MKBeIiIiIiIiIiIiIT94sEh2IiIiIiIiIiIiIiIiIiIiE/9HBAuiIiIiIiIiIiIiIiIiIiITxwcHj6IiIiIiIiIiIiIiIiIiFCH0IiIiIiIiIj/cYiIiIiIiIiIiIiIiIiIiIiIiIiIiIhPOSwcbYiIiIiIiIiIiIiIiIiIiP9xiIiIiIiIQCwcDj6IiIiIiIiIiIhP+zwQTIiIiIiIiIiIj/cYiIiIiIiIiIhQS9DEiIiIiIiIiIiIiIhPdDwYvIiIiIiIiIiIiIiP9xiIiIiIiIiIUKXQaoiIiIiIiIiIUKXQaoiIiI/3GIiIiIiIhPGUwea4iIiIiIiIiIiIiIiIiIhPkywWzYiIiIiIiIiIiIiIiIiIT7EsFO2IiIiIiIiIiIiIiIiIiIiIiIiIhPshwU3oiIiIiIiIiIiIiIiIiIiIiIT5I8FtyIiIiIiIiIiIiIT/0cEC6IiIiIiIiIiIiIiIiIiE+xLBTtiIiIiIiIiIiIiIiIiIiIiIiIiIiIXx3R4oiIiIiIiIiIiIiIiIiIhPGyweTYiIiIiIiIiIiIiIiE90PBi8iIiIiIiIiIiIiIhO9ZwgpoiIiIiIiIiIhNeOw4cYiIiIiIiIiIiIhPGjweXIiIiIiIiIiIiEAsHA4+iI/3GIiIiIiIhAKywOTYiIiIiIj/cYiIQGY8CpyIiIiIiIiP9xiIhPNlwcmoiIiIiIiIiIiIiE9WPBqciIiIiIiIiIiIiIiIiIhALBz9PnGIiIiIiIiIiIiIiIiE/eLBIdiIiIiIiIiIiIiIiIiIiIiE4wvCz0iIiIiIiIiIiI/3GIiIiIiIiIiIiIiIQGcsCo2I/3GIiIiIiIiIiIiIiIiIhQh9CIiIiIiIiIiI/3GIiIiIiIiIiIiIiIiIiIhQh9CIiIiIiIiI/3GIiIiIiIiIiIiIiIiIiIUEvQxIiIiIiIj/cYiIiIiIiIiIiIiIQA4cAC6IiIiI/3GIiIiIiIiIiIhQh9CIiIiIiIiIiIiIiIiI/3GIiIiIiIiFCH0IiIiIiIiIiIiIiIiIiIiI/3GIiIiIiIiIiIiIiIQA4cAC6IiIiP9xiIiIiIiIhAKywOTYiIiIiI/3GIiIiIiIiIiIiIiIiIiIUMPQTIiIiIiIiIiP9xiIiIiIiIiIiIiIiIiIiIiIiIhQ4dAuiIiIiP9xiIiIiIiIiIiIiIiIiIiIiIiIiIiIiIiI/3GIiIiIiIiIiIiIiIiIiIiIiIhQw9BMiIiIiP9xiIiIiIiIiIiIiIiIiIiIiIiIiIiFCl0GqI/3GIiIiIiIiIiEDAPAT8iIj/cYiIiIiIiEBIPAx8iIj/cYiIiIiIiIiIiIiIiIiE7XnCKGiIiIiIiIiIiITzksHG2IiIiIiIiIiIiE8aPB5ciIiIiIiIiIiIhPdDwYvIiIiIiIiIiIiIg9GiGz5d6IiIiIiIiI/3GE81bBypiIiIiIiIiIiIhAaBwKfoiIiI/3GIiIiIiIiIiIiIiEBoHAp+iIiIiIiP9xiIiIhAZjwKnIiIiIiI/3GIiIhPclwY2oiIiIiIiIiIiIhAZywKjYiP9xiIiIiIiIhPVUwaq4iIiIiIiIiIiIiIiIiIhAhhwInoiP9xiIiIiIiIiIiIiIiIiIiIiEDgHAL+iIiP9xiIiIiIiIiIiIiIiIiIiIiIiFBL0MSIiI/3GIiIiIiIiIiIiIiIiIiIiIiEBoHPl+cYiIiIiIiIiIiIiIiIiIiIhQ4dAuiIiIiIiIj/cYiIiIiIiIiIiIiIiIiIiITxssHk2IiIiIiIiIiIiIiIiIiIhPdSwYrYiIiIiIiIiIiIiIiIiIiIiIhfO9HEiIiIiIiIiIiIiIiIiIiIiIhAhhz3nnGIiIiIiIiIiIQA0sAD2IiI/3GIiIiIiIiIiIiIiIiIiIiIiIiIhPsDwU/IiIiIiIiIiIiIThZ8LpiIiIiIiIiIiIiIiIhPc0wYy4iIiIiIiIiIiIQOAcAv6IiI/3GIiIiIiIiIiIhPGjweXIiIiIiIiIiIiIiIiIhPVywajYiIiIiIiIiIiIiIiIiIiIiIiIhPVjwanIiIiIiIiIiIiFDD0EyIiIiP9xiIiIiIQAw8AEyIiI/3GIiIiIiIiIiEAqPP1ccYiIiIiIiIiIiIQEocDF6IiIiIiIiP9xiIiIiIiIiIiIiIQMEsBO2IiIiP9xiIiIiIQKFMBuuI/3GIiIiIiIiFAt0OKIiIiIiIiIiIiIiIiI/3GIiIiIhAwDwE/IiIiIiIj/cYiIiIiEAsHA4+iIiIiIiIiIiIiIj/cYiIiIiIiIg8P6G0wF6I/3GIiIiIiIiE8UnB62iIj/cYiIiIiIiE+bnBZGj/cYiIiIiIiIiE/dPBIsiIiIiIiIiIiECjLAbNiIiIiIj/cYiIiIiIiEDAPAT8iIiIiP9xiIiIiIT9psElmIiIiIiIiIhPdDwYvIiIiIiIiIiE9SfBrYiIiIj/cYiIiIhA7TwCLIiIj/cYiIiIiIQCo8DlyIiI/3GIiIiIiIiIhPGUwea4iIiIiIiIiIiIiIOjRStsut/3GIiIiIiIiIiEDAPAT8iIj/cYiIiIiIiIiIiIiIhPkUwW64iIiIiIiIiIQGcs+Y1xiIiIiIiIiIiIiIiIiITpyMJjeIiIiIiIiIiIhASSwMbYj/cYiIiIiIiIQEg8DHyIj/cYiIiIiIiIiIiIQMA8BPyP9xiIiIiIiIiIiIiIhAwSwE7YiIiP9xiIiIiIiIiIhASDwMfP9xiIiIiIiIiIiIiECFLAitiIiI/3GIiIiIiIiIiIiIiIhA7xwCDoiIj/cYiIiIiIiIiIiIiIiIiIUA/QAYiIiIiI/3GIiEBlTAqriIiP9xiIiIiIiIiIiIiE+QXBb6iIiIiIiIiIiIiIUKXQaoiIiI/3GIiIiIiIiIiIhAwDwE/Ij/cYiIiIiIiIiIQMA8BPyIiP9xiIiIiIiIhAzzzzDHGIiIiIiIiIiITpucJkaIiIiIiIiIiIiIiIiIiIiIiIhP/RwQLoiIiIiIiIiIT7qMFFf/cYiIiIiIiIiIiIiIiIiIhALBwOPoj/cYiIiIiIiIiIiIiEArLA5NiP9xiIiIiIiIiIiIiIiIiIiIiIiIiIiIiIhP21wSSo/3GIiIiIiIiIiIiIiIiIiIhADhwALv9xiIiIiIiIiIiIiIiIiIiIiIT3UsGK2IiIiIiIiIiIiEBnLAqNj/cYiIiIiIiIiIiIiIiECjLAbNiI/3GIiIiIiIiIiIiIiIT94sEh2IiIiIiIiIiITtasIpWIiIiIiIiIiIhP3iwSHYiIiIiIiIiIiIiIiIiIiIiIhP/RwQLoiIiIiIiIiIhADSz/LXGIiIiIiIiIiIT908EiyIiIiIiIiIiIhNWfw6YIiIiIiIiIiIhPdDwYvIiIiIiIiIiIiIhPvzwUDIiIiIiIiIiIiE+SPBbciIiIiIiIiIiIiIiIiIT98cEg6IiIiIiIiIiIiIiIiIiEBKHAxeiI/3GIiIiIiIiIiIiIiIiIT/wsED2IiIiIiIiIiIiIiIiIiIhAShwMXv9xiIiIiIiIiIiIiIiIiIiIiIiE86HBxeiIiIiIiIiIiIiIiIiIiIiIiIQOAcAv7/cYiIiIiIiIiIiIiIiIiIiIhPkywWzYiIiIiIiIiIiIiIiIiIiIiIiE8cHB4+iIiIiIiIiIiIiIiIiIiIiIT98cEg6IiIiIiIiIiIiIiIiIUKXQaoiIiIiP9xiIiIiIiIiIiIiIiIiIiIiIhQD9ABiIj/cYiIiIiIiIiIiIiIiIiIiIT7A8FPyIiIiIiIiIiIiIiE90PBi8iIiIiIiIiIiIiIiIiIhPkjwW3IiIiIiIiIiIiIPRsRs+TuiIiIiP9xiIiIiEDPPAQMiIj/cYiIiIiIiIiIiIiIhPsDwU/IiIiIiIiIiIhP3TwSLIiIiIiIiIiIiIiIiIiIT5MsFs2IiIiIiIiIiIiIiIiIiE9XLBqNiIiIiIiIiIiIiIiIiIiIiIiIiIUMPQTIj/cYiIiIiIiIiIiIiIiIiIiIiIiIT7EsFO2IiIiIiIiIiIiIiIiIiIiFBp0KaIj/cYiIiIiIiIiIiIiIiIiIiIQKQcBr6IiP9xiIiIiIiIiIiIiIiIiEDgHAL+iIiIiIiP9xiIiIiIiIiIiIiIiIiIiFDh0C6IiIiIiIiIiP9xiIiIiIiIiIiIiIiIiIiIhQh9CIiIiIiIiP9xiIiIiIiIiIiIiIiIiIiIiIiIhP3xwSDoiIiIiIiIiIiE+RTBbriIiIiIiIiIiE59nCgmiIiIiIiIiIiIiFDD0EyIiIiIiP9xiIiEDsTAI7/3GIiIiIiIiIhP9ZwQpo/3GIiIiIiIiIg920GzJL6IiP9xiIiIiIiIiIiIiIiIiIiIiIiIiIiIiFDh0C6P9xiIiIiIiIiIiIiIiIiIiIiIhPGyweTYiIiIiIiIiIiE+SPBbciIiIiIiIiIiIiIiIiIiIiIiIiIiF8d0eKIiIiIiIiIiIiIiIiIiIiIiIiIPLthtESeiIiIiP9xiIiIiIiIiIiE6bnCZGiIiIiIiIiIiIQIYcCJ6IiIiIiIiI/3GIiIiIiIiIiIiIiFCl0GqIiIiIiIiIiIiIj/cYiIiIiIiIiIQCssDk2IiIiP9xiIiIiIiIiIiITxo8HlyIiIiIiIiIiIhOfKwoNYiIiIiIiIiIT1J8GtiIiIj/cYiIiIiIiIiIiIiEArLA5NiP9xiIiIiIiIiIiECEPAi8j/cYiIiIiIiIiIiEArLA5NiIiP9xiIiIiIiECDTPfLcYiIiIiIiIiIiIhAKywOTYiP9xiIiIiIiIQA0sAD2IiIiIiP9xiIiIiIiIiIiIiIiEANLP8tcYiIiIiIiIiIQA0sAD2IiIj/cYiIiIiIT36MGBeIiIiIiP9xiIg5moK3ZX2IiIiIiIiIhAhDwIvP9xiIiIiIiIiIhNd/w4gIiIiIiIiIiIiE/7PBBMiIiIiIiIiIiIT9xMEjuIiIiIiIiIiIiE/fHBIOiIiIiIiIiIiIiIiE9zTBjLiIiIiIiIiIiIiIiIiIT1csGo2IiIiIiIiIiIiIiIiIiIiIT/wsED2IiIiIiIiIiIiIiIiIiP9xiIiIiIiIiIiIiIiIiIiIhPkFwW+oiIiIiIiIiIiE5/fCgIiIiIiIiIiIiE/7PBBMiIiIiIiIiIiIiE8bLB5NiIiIiIiIiIiIQMEsBO3/cYiIiIiIiIiIhPF2weiYiIiIiIiIiIhPkjwW3IiIiIiIiIiIiIhPvzwUDIiIiIiIiIiIhfO9HEiIiIiIiIiIiIN3xzuYOMj/cYiIiIiIiIhOXqwqFYiIiIiIiIiIhP/CwQPYiIiIiIiIiIiIiIiIiIiIiFDh0C6IiIiIiP9xiIiFDh0C6IiIiIiIiIiIiIT3UsGK2IiIiIiIiIiIiIiIiIiIiIhQS9DEiIiIj/cYiIiIiIiIiIiIiIiIiIiIT/wsED2IiIiIiIiIiIhA7xwCDoiI/3GIiIiIiIiIiIiIiE84PBx8iIiIiIiIiIiIiIiIhOMaws5YiIiIiIiIiIhPkywWzYiIiIiIiIiIiIiIiIOrECtk79iIiIiIiIiIiIiIiITxZ8HpiIj/cYiIiIiIiIiIhAhDwIvI/3GIiIiIiIiIiIhAZjz5nHGIiIiIiIiIiIiIiIT9l8EmiIiIiI/3GIiIiIhP+kwQW4iIiIiIiIiIiIiE+SPBbciIiIiIiIiIiIiIiIiE82XByaiIiIiIiIiIiFCH0Ij/cYiIiIiIiIiIiIiIiIiIiIhQadCmiIiIiI/3GIiIiIhAwDwE/IiIiIiIj/cYiIiE8ynBzWiIiIiIiI/3GIiIiIT/pMEFuIiIiIiIiIiIiIiIiITn6MKBeIiIiIiIiIiIiFBL0MSIiIiIiIiIiI/0HAPAT8iIiIiIiIiIiITxo8HlyIiIiIiIiIiIiI/0EOHAAuiIiIiIiIiIiIiIiIiIiIj/cYiIiIiIiIiFAt0OKIiIiIiIiIiIiE86HBxeiIiIiIiIiIiIiIiIiIiIiIiIiI/3GIiFDD0EyIiIiIiIiIiIiIiIiIiIiIiIiIiP9xiIiIiIiIiIiIiIiIiIiIiIiIiIiIhPlBwWvoiIiIiIiIiIiIiIiIiIiIiIiIiIT5QcFr6IiIiIiIiIiIiIiIiIiIiIiIhPdhwYnoiIiIiIiIiIiIiIiIiIiIT7EsFO2IiIiIiIiIiIiIiIiIiIiIiIiF+V0WqIiIiIiIiIiIiIiIiIiIiIiIiIiIiIiE+yHBTeiIiIiIiIiIiIiIiIiIiIiIhPkywWzYiIiIiIiIiIiIiIiIT1csGo2IiIiIiIiIiIiIiIiIiIiIiI/3GEDCHATeiIiIiIiIiIiIiIiIiIiIhP3xwSDoiIiIiIiIiIiIiIiE8bLB5NiIiIiIiIiIiIiIiIiIiIhPdSwYrYiIiIiIiIiIiIiIiIiIiE85LBxtiIiIiIiIiIiE/8LBA9iIiIiIiIiIiIiIiIiIiIiIiI/3FPuZwUZoiIiIiIiIj/cYiIQEksDG2IiIiIiIiIiITvd8IIiIiIiIiIiIiIhPclwY2oiIiIiIiIiIhPdSwYrYiIiIiIiIiIiIiIiE+/PBQMiIiIiIiIiIiITxwcHj6IiIiIiIiIiIiIiIiIiIhQpdBqiIj/cYiIiIiIiITzR8HLiIiIiIiIiIiIhPkywWzYiIiIiIiIiIiIiIiIiIiIj/QEOMHMeIiIiIiIiIiIiIiIiIj/cYiIiIiIQIYcCJ6IiIiIiIiIiIiIiIj/QcEsBO2IiIiIiIiIiIiIiIiIT5MsFs2IiIiIiIiIiIiIT98cEg6IiIiIiIiIiIiIiIiIiIiIiIiIiIiP9xiIiIiIiIiIiIiIiIiIiIiIiIiIiIiIiI/3GIiIiIiIiIiIiIiIiIiIiIiIiIiIiIiIj/cYiIiIiIiIiIiIiIiIiIiIiIhPOSwcbYiIiIiIiIiIiIiIiIiIiIiIT5I8FtyIiIiIiIiIiIiIiIiI/3GIiIiIiIiEAsHA4+iIiIiIiIiIiITxwcHj6IiIiIiIiIiIhOtdwUonGIiIiIiIiIiDw/obTAXv9xiIiIiIiIiIiECiPAbciP9xiIiIiIiIiITn2cKCaIiIiIiIiIiIiD35QbMGvv9xiIiIiIiIiIhAhDwIvIj/cYiIiIiIiIhQh9CIiIiIiIiIiIiIiITzVsHKmP9xiIiIiIiIiIT71cFCqIiIiIiIiIiIiFCl0GqIiIiP9xiIiIiIiIiIUMPQTIiIiIiIiIiIiITtecIoaIiIiIiIiIiIT98cEg6IiIiIiIiIiIiE9RjBrnj/cYiIiIiIiIhPN0wci4iIiIiIiIiIiE7WrCKViIiIiIiIiIPHFRtI6uiIiIiIiIiIiIiIiIiIiIiE/8LBA9iIiIiIiIiIiIiIUIfQiIiP9xiIiIiIiE+9XBQqiIiIiIiIiIiIiIiIiIiFDh0C6Ij/cYiIiIiIUKXQaoiIiIiIiIiIiIiIiIiIiIiP9xiIiIiIiFBp0KaIiIiIiIiIiIiIiIiE6dfCYoiIiIiIiIiIiIiIiIhN8Oww8YiIiIiIiIiIiIiE7T3CLCiI/3GIiIiIiIiITpm8JmSIiIiIiIiIiIiE84PBx8iIiIiIiIiIiIhAhhz3nnGIiIiIiIiIiIiIiIT3NMGMuIiIiIiIiIiIiEDvHPEOcYiIiIiIiIiIiIiEANLAA9j/cYiIiIiIiIiIiIiIiEBJLAxt/3GIiIiIiIiIiIhAZjz5nHGIiIiIiIiIiIiIiIiIiIhPdDwYvIiIiIiIiIiIiE/eLBIdiIiIiIiIiIiIhPvzwUDIiIiIiIiIiIhNluw2kYiIiIiIiIiIiE7XnCKGiIiIiIiIiIiEBJLAxtiIj/cYiIiIiIiIiIiIiIiIhAZyz5jXGIiIiIiIiIiIiEBKHAxeiIiIiIiIj/cYiIiIiIiIiIiIiIiIhADhwALoiI/3GIiIiIiIiIiIiIiIiIiIQKQcBr6IiIj/cYiIiIiIiIiIiIiIiIiIiIiIiIiIiIiIXzvRxIiIiIiIiIiIiIiIiIiIiIiIiIhQ4dAuiI/3GIiIiIiIiIiIiIiIiIiIiIiIiIiIiIiIj/cYiIiIiIiIiIiIiIiIiIiIiIiIiIiIiIiP9xiIiEDgHAL+iIiIiIiIiIiIiIiIiIiIiP9xiIiIhQh9CIiIiIiIiIiIhPVFwauoiIiIiIiIiIhO+GwgeYiIiIiIiIiIiIiIiIiIhPVjwanIiIiIiIiIiIiIiIiE8bLB5NiIiIiIiIiIiIiIiIhPGyweTYiIiIiIiIiIiIiIiE+SPBbciIiIiIiIiIiIiIT788FAyIiIiIiIiIiIiE9yXBjaiIiIiIiIj/cYiIiIiIiIiIiIhAShwMXoiIiIiIiP9xiIiIiIiIiIiIiIiIiIiE85LBxtiIiIiIiIiIiIT3Q8GLyIiIiIiIiIiIiIiIiEBnLPmNcYiIiIiIiIiIiIiIiIiIiIiIiIiIiFBp35ZxiIiIiIiIiIiIiIiIiIiIiIQIYcCJ6P9xiIiIiIiIiIiIUOHQLoiIiIiIiIiIiFAP3/BxiIiIiIiIiIiIiIiIiIQKMsBs3/cYiIiIiIiIiIiIiIiIiIiIiIhPsSwU7YiIiIiIiIiIiIiIiIiE8bLB5NiIiIiIiIiIiIiIiIiIiIhPsSwU7YiIiIiIiIiIiIiIiIiIiIiIiIhf/tEBiIiIiIiIiIiIiIiIhOMaws5YiIiIiIiIiIiDy9QbRCvoiIiIiIiIiITzg8HHyIiIiIiIiIiE+wPBT8iIiIiIiIiIiDzZYbQmnoiIiIiIiIiIhONHwsuIiIiIiIiIiIiIiEBKHAxeiIiIiI/3GIiIiIiIiIiIiIiIiECjLAbNiP9xiIiIiIiIiIiDbxo7oOXIiIiIiIiIiIiIiE84PBx8iIiIiIiIiIiITbP8NMCIiIiIiIiIiIiIiIhPGjweXIiIiIiIiIiIiDqTArZs/YiIiIiIiIiIiE4xrCzliIiIiIiIiIiE8bLB5NiIiIiIiIiIiIiIiIiIhPkjwW3IiIiIiIiIiIiIT7A8FPyIiIiIiIiIhOuowkV4iIiIiIiIiIiIiIiIiIiIiIj/cYUA/QAYiIiIiIiIiIiIT5I8FtyIiIiIiIiIiIhOuZwkZoiIiIiIiIiIiIiIiIhP3TwSLIiIiIiIiIiIiIiIiE/fHBIOiIiIiIiIiIiIiIiITrmcJGaIiIiIiIiIiIT1gcGn6IiIiIiIiIiIO9/xtSAOj/cYiIiIiIiIiE4xrCzliIiIiIiIiIiIiIiIQIUs961xiIiIiIiIiIiIiIiIiIiE9/fAgIcYiIiIiIiIiIT75MFBuIiIiIiIiIiIhO9ZwgpoiIiIiIiIiIiIT9l8EmiI/3GIiIiIiIiE9+jBgXiIiIj/cYiIiIhAojwG3IiIiIiIj/cYiIiIhQS9DEiIiIiIiIiIiE4wvCz0iIiIiIiIiIiITnFsKOmIiIiIiIiIiIUOHQLoiIiIiIiIiIiIhPN0wci4iIiIiIiIiIj/QSssDk2IiIiIiIiIiIiIPdABsy/+iIiIiIiIiI/3GFAP0AGIiIiIiIiIiIiIiIiIiIiIiIiP9xhAzzwEDIiIiIiIj/cYiIiE+9XBQqiIiIiIiIiIUEvQxIiIiIiIiIiIT7IcFN6IiIiIiIiIhQLdDiiIiIiIiIiI/3GIiIQAw8AEyIiIiIj/cYiIhA7iwCHYiIiIiIiIiITXjsOHGIiIiIiIiIiIiIhPNlwcmoiIj/cYiIiIiIiIiIiEBKHAxeiIiIiIiIiP9xiIiIiIiIiIiIhO9KwgtYiIiIiIiIiIiIiIiIiIiIiE/dPBIsiIiIiIiIiIiIiIT7IcFN6IiIiIiIiIiIhP/CwQPYiIiIiIiIiIiIiIhOfZwoJoiIiIiIiIiIiDx/YbSAnoiIiIiIiIiIiE4WfC6YiIiIiIiIiIiIiIiIiIiITzocHF6IiIiIiIiIiIiIiE5fnCoGiIiIiIiIiIiE84PBx8iIiIiIiIiIiIiIhPdSwYrYiIiIiIiIiIiIiIiIiIUA/QAf9xiIiIiIiIhPVUwaq4iIiIiIiIiIiIiIiIiIiIiIiIiE86HBxeiIiIiIiIiIiIT1Y8GpyIiIiIiIiIiIiE84PBx8iIiIiIiIiIiIhPGjweXIiIiIiIiIiIhOuKwkdYiIiIiIiIiIiIhP+VwQaoiIiIiI/3GIiIhAZywKjYiIiIiIiIiIiE91LBitiIiIiIiIiIiIiIiIiIiP9xiIhAZjwKnIiIiIiIiI/3GIhAZjwKnIiIiIiIiIj/cYg9U1GzrK6IiIiIiIiP9xiIiIiIiFDD0EyIiIiIiIiIiIiIiIiIiIiIj/cYiIhQLdDiiIiIiIiIiIiIiIiIiIiIiIj/cYiIiIiFAP0AGIiIiIiIiIiIiIiE84PBx8iIiIiIiIiIiIiIT94sEh2IiIiIiIiIiIiIiIiITxwcHj6IiIiIiIiIiIiIiIiIiIiIhP3iwSHYiIiIiIiIiIiIiE8cHB4+iIiIiIiIiIiE8YXB56iIiIiIiIiIiIiP9xQKQcBr6IiIiIiIiIiIiDV147uKHIiIiIiIiIiIiIg9OCGzx96I/3GIiIiIiIiD8CVrH9qYiIiIiIiIiIiIj/QexMAjuIiIj/cYiIiIiIObeSt0htiIiIiIiIiIiITjGsLOWIiIiIiIiIiIT9xMEjuIiIiIiIiIiP9xT/d8EIiIiIiIiIiIiIiE90PBi8iIiIiIiIiIiIT3NMGMuIiIiIiIiIiIiE1a7DpRiIiIiIiIiIiIiIT55sBhlxiIiIiIiIiIiIiIiIiIiIiIiIiIiIiIiI/3GIiIiIQEocDF6IiIiIiIiIiIiIiIj/cYiIiIiIiIiIT7t8FEiIiIiIiIiI/3FAZUwKq4iIiIiP9xiIiIiIhPvGwUOYiIiIiIiIiIhPVjwanIiIiIiIiIiIiIiIiIiE+SPBbciIiIiIiIiIiIiIiE5/fCgIiIiIiIiIiIiIiIiIT1VMGquIiIiIiIiIiIj/cYiIiIhA7iwCHYiIiIiIiI/3GIhASSwMbYiIiIiIiIiIiIiP9BwDwE/IiIiIiIiIiIiIiP9xiIiIiIiIiECkHAa+iIiIiIiIiIiIiI/3GIiIiIhASDwMfIiIiI/3GIiIiIT7mcFGaIiIj/cYiIiIiIhAhSwIrYiIiIiIiIiP9xhOWfwqYIiIiIiIiP9xiIQA0sAD2IiIiIiIiIiIiP9xiIiITxhcHnqIiIiIiIiIiIQA0sAD3/cYiIiIiIiIPRohs+XeiIiIiIiIiIiIiIhPkjwW3IiIiIiIiIiIiFDh0C6I/3GIiIiIiIiIUGnQpoiIiIiIiIiIiIiITn98KAiIiIiIiIiIiIT1VMGquIiIiIiIiIiIiDwZMbTmzoiIiIiIiIiIOZtyt2SNiIiIiIiIiIiIhOXbwqJIiIiIiIiP9xiITxZ8HpiIiIiIiIiIiIiITpucJkaIiIiIiIiIiIiE65nCRmiIiIiIiIiIiIiIhPVjwanIiIiIiIiIiIg2ulO6RayIiIiIiIiIiIiE7yzCDTiIiIiIiIiIhPvkwUG4iIiI/3GIiIhASDwMfIiIiIiI/3GIiEDsTAI7j/cYiIiIiIiIT/aMEJeIiIiIiI/3GIiE4e7C4RiIiIiIiIiI/3GIQIUsCK2IiIiIiIiIiE92HBieiIiIiIiIiIiIg8vFG0Q66IiIiIiIiIiIhPN0wci4iIiIiIiIiIiIiIO5uBtWR+iIiIiIiIiIiIiIiIT/s8EEyIiIiIiIiIiIiD3dIbMi3oiI/3GIiIiIiIPfoxswXOiIiIiIiIiIiP9xiIOVrCt6U9iIiIiIiI/3GIhAzzwEDIiIiIiP9xiIiIg5lsK3aT2IiIiIiP9xiIiIiEBoHAp+iIiIiIiIiIiIiIiIj/cYhASSwMbYiIiIiIiIiIiE/cTBI7iIiIiIiP9xiIiIT/d8EIiIiIiIiIiIiIiE/8LBA9iIiIiIiIiIiIiIiIiE+wPBT8iIiIiIiIiIiIT3Q8GLyIiIiIiIiIiIiFCl0GqIiI/3GIiIiIiIiIiIiIiIiIiIiIiIiIiIiIhOX5wqBoiIiIiIiIiI/3GEDuLAIdiIiIiIiIiIiIhP+zwQTIiIiIiIiIiIj/cUBmPAqciIiIiIiIiIiP9xhOW9wqQoiIiIiIiIiIiITpucJkaIiIiIiIiIiIiIiIj/cYQEksDG2IiIiIiIiIiIiIT3Q8GLyIiIiIiIiIiIhONHwsuIiIiIiIiIiIiIhP3TwSLIiIiIiIiIiIiIiE+SPBbciIiIiIiIiIiD05EbPG7oiIiIiIiIiIj/cYiIiIiIQCwcDj6IiIiIiIiIiIiIj/cYiIhAhhwInoiIiIiIiIiIiIiIiIiIj/cYiIhAhDwIvIiIiIiIiI/3GIiEArLA5NiIiIiIiIiIiIj/QSo8DlyIiIiIiIiIiP9xiIiIiIiIiE6arCZViIiIiIiIiIiIiIiIThScLraIiIiIiIiIiIiIiE9WPBqciIiIiIiIiIiIiIiIiIiIiI/3GIiIiIiIiIiIiIiIiIiIiIiIiIiIiIiIj/cYiIiIiIiIiIiIiIiIiIiIiIiIiIiIiIiP9xiIiIiIiIiIiIiFCl0GqIiIiIiIiIiIiIiI/3GIhQD9ABiIiIiIiIiIiFDh0C6IiIiIiIiIj/cYiIiFCl0GqIiIiIiIiIiIiIiIiIiIiIiIiP9xiIQGcsCo2IiIiIiIiIiIiIiE+TLBbNiIiIiIiIiIiIiIiIiE9WPBqciIiIiIiIiIiE5fnCoGiIiIiIiIiIiI/3E+lAGya/6IiIiP9xiIiIiIT9psElmIiIiIiIiIiIiIiIiIiE/8LBA9iIiIiIiIiIiIiIhPGyweTYiIiIiIiIiIiIiIiIiIT3UsGK2IiIiIiIiIiIiIiITxssHk2IiIiIiIiIiIiIiIiIiITfHcMOKIiIiIiIiIiIiIiDaXo7poXIiIiIiIiIiP9xhAKjwOXIiIiIiIiIj/cYiIiEArLA5NiIiIiIiIiIiP9xiIhAZjwKnIiIiIiIiI/3GIiIiIT/d8EIiIiIiIiIiIiIiITxwcHj6IiIiIiIiIiIiDqRIrZu3YiIiIiIiIiIhP+zwQTIiIiIiIiIiIiIiIiP9xiIiIiIQA0sAD2IiIiIiIiP9xiIiIQEocDF6IiIiIiIiIiIiIiIiI/3GIiIiIiIhQw9BMiIiIiIiIiIiIOxKhte1eiIiIiIiIiIiE2W7DaRiIiIiIiIiIiIiFCH0IiIiIiIiIiIg4PbK4wk2IiIiIiIiIhNluw2kYiIiIiIiIiIiIiIiITpucJkaIiIiIiIiIiIiE/dPBIsiIiIiIiIiIiIiE+xLBTtiIiIiIiIiIiIiIiIiIiIiIiI/3GIhQadCmiIiIiIiIiIiIiIiIiIiIiE/8LBA9iIiIiIiIiIiIhPdSwYrYiIiIiIiIiIiE/eLBIdiIiIiIiIiIiFCH0IiIiIiIiIiIiITxssHk2IiIiIiIiIiIiIiIiF930YiIiIiIiIiIiIiITrmcJGaIiIiIiIiIiIiIT5I8FtyIiIiIiIiIiIiIiIiIiIiIiIhPkjwW3IiIiIiIiIiIiIhPkUwW64iIiIiIiIiIiIiD3fAbMg/oiIj/cYiIiIiIiD05EbPG7oiIiIiIiIiIiIiIiIiIiIiI/3GEBHTAyLiIiIj/cYiIiIhAKUz9a3GIiIiIiIiIiE8ZTB5riIiIiIiIiIiIiIT3Q8GLyIiIiIiIiIiIiIiIiIiIiIiIhP0BwS/oiIiIiIiIiIiIiIUMPQTIiIiIiIiIiIj/cYiIiIiIiIiITzdMHIuIiIiIiIiIiIiIT/s8EEyIiIiIiIiIiIiIiIiIiIUOHQLoiIiP9xiIiIiIiIiIiIiIiIiIiIiIiIiIiIhPkywWzYiIiIiIiIiIiIiIiIiIiIiI/3GIiIiIiIiIiIiIiIiIiIiIT7EsFO2IiIiIiIiIiIiIiIiIiIiIiIhPVywajYiIiIiIiIiIiIiIiIiIiIT/0cEC6IiIiIiIiIiIiIiIiIiIiIhPVywajYiIiIiIiIiIiE+/PBQMiIiIiIiIiIiIiE66jCRXiIiIiIiIiIiIiIT71cFCqIiIiIj/cYiIiIiIiDm1srdKTYiIiIiIiIj/cYiE6YzCZziIiIiIiIiIiIhOl9wmgv9xiIiIiIiIiIhAwSwE7YiIiIiIiP9xiIiE82XByaiIiIiIiIiIiIUOHQLoiIiIiIiIiIiIT5I8FtyIiIiIiIiIiIiIiIhPdDwYvIiIiIiIiIiIiIiI/3GIT/aMEJeIiIiIiIiIiIiIiP9xiIhPNWwcqYiIiIiIiIiIiIiIiIiIiIiIiIj/cYiIiIQKMsBs2IiIiIiIiIiIiI/0EsHA4+iIiIiIiIiIiIiIiIiIiIiP9xiIiEBnLAqNiIiIiIiIiIiITxwcHj6IiIiIiIiIiIiFDh0C6IiIiIiIiP9xiIiIiIiIiIQKQcBr6IiIiIiIiIiE++TBQbiIiIiIj/cYiIiIQGgcCn6IiIiIiIiIiIiIiIiI/3GIiIiIiIhPFJwetoiIj/cYiIiIiIiE8YXB56iIiIiIiIiIiIiIiE+wPBT8iIiIiIiIiIiIiIiIiIiIiIiI/0EsHA4+iIiIiIiIiIiIT3Q8GLyIiIiIiIiIiIiIiIiIiIiIiP9xT398GAiIiIiIiIiIiIiIiIiIiP9xiIQEksDG2IiIiIiIiIiIhP3iwSHYiIiIiIiIiIiIiE8aPB5ciIiIiIiIiIiE8bLB5NiIiIiIiIiIiIT5I8FtyIiIiIiIiIiIiIiIhP3iwSHYiIiIiIiIiIiIiIiIT/0cEC6IiIiIiIiIiIiIiIiIiIiIhPlBwWvoiIiIiIiIiIiIiIiIiIT5I8FtyIiIiIiIiIiIiIiIhOe7woRIiIiIiI/3GIiIiIiIiIiIiIiIiFAt0OKIiIiIiIiI/3GIiIiIiIT3JcGNqIiIiIiIiIiIiIiIiE/7PBBMiIiIiIiIiIiIiIiIiIiIiP9xiIiEArLA5NiIiIiIiIiIiI/3GIiIiEBoHAp+iIiIiIiIiIiIiIiIiP9xiIiIiEDCHATeiIiIiIiIiIiIiIiIiIj/cYQMEsBO2IiIiIiIiIiIiIiIT1csGo2IiIiIiIiIiIiIiIiIiE8bLB5NiIiIiIiIiIiIT908EiyIiIiIiIiIiIiIiIT5MsFs2IiIiIiIiIiIiIiIiIiIiE9XLBqNiIiIiIiIiIiIiIiIhPkjwW3IiIiIiIiIiIiIiE9XLBqNiIiIiIiIiIiIiIO9SxtStOiIiIiIiIiIg7mLG1Z06IiIiIiIiIiIhOnIwmN4iIiIiIiIiIiIiIiI/3GIiIiEBnLAqNiIiIiIiIiIiI/3GIQIQ8CLyIiIiIiIiIiP9xQCssDk2IiIiIiIiIiIT5FMFuuIiIiIiIiIiIhPsDwU/IiIiIiIiIiIiIiIhP/RwQLoiIiIiIiIiIiIiIiIiIiIj/cYhAaBwKfoiIiIiIiIiIiIiIiIiIhPOSwcbYiIiIiIiIiIiIiIiIiI/3GEDvHAIOiIiIiIiIiIiIiIiIiIj/cYiIhAShwMXoiIiIiIiIiIiIiIiIiP9xiIiIUOHQLoiIiIiIiIiIiIiIiIiIiIiIiIiP9xiIiIhQadCmiIiIiIiIiIiIiIiIiIiIiIj/cYhA4BwC/oiIiIiIiIiIiIiIiIiIiIiE86HBxeiIiIiIiIiIiIiIiIiIiIiIiI/3GIhAaBwKfoiIiIiIiIiIiIT7A8FPyIiIiIiIiIiIiIiIiIiIiIj/cYiIQMIcBN6IiIiIiIiIiIiIiIiIiF9Z0aaIiIiIiIiIiIiIiIiIiIiIiIiIiIiIiI/3GIiIiIiIiIiIiIiIiIiIiIiIiIiIiIiIj/cYQMEsBO2IiIiIiIiIiIiIiE9XLBqNiIiIiIiIiIiIiIiIiIiIT/0cEC6IiIiIiIiIiIiIiIiIiIiIiE9XLBqNiIiIiIiIiIiIiIT94sEh2IiIiIiIiIiIiIiIiIiE8cHB4+iIiIiIiIiIiIiIT3NMGMuIiIiIiIiIiIiIhPVywajYiIiIiIiIiIiIiIhPdhwYnoiIiIiIiIiIiIiIiIiIPXURs4ruiIiIiIiIiIj/cYhA7iwCHYiIiIiIiIiIiI/3GIiIg6+TK2Bs2IiIiIiIiIiIQEocDF6Ij/cYiIiIiIiIiE8UnB62iP9xiIiIiIiIiIhOPswsE4iIiIiIiIiIiITxo8HlyIiIiIiIiIiIj/QSssDk2IiIiIiIiIiIiIiIj/cYiIiIiIiIiIiIiIiIiIiIiIiIiIiIhPVFwauoiIiI/3GIiIiIiE7UzCKziIiIiIiIiIiIiIiIiIiIj/cYiIiIiIiIiIhQLdDiiIiIiIiIiIiIiIj/US3Q4oiIiIiIiIiIiIiIiIiIiIiIiIiI/3GIQIJcCNr/cYiIiIiIiIiIiIiIiIiIiIiE8bLB5NiIiIiIiIiIiIiIiIiIiIiIiIiIj/cYiIiIiIiIiIQIYcCJ6IiIiIiIiIiIj/cYiIiIiIiIiIiIPHuhs4RecYiIiIiIiIiIiECiPAbcj/cYiIiIiIiIiIiIiE+SPBbciIiIiIiIiIiIg3flO5gayIiIiIiIiIiIT9xMEjuIiIiP9xiIiIiIT5BcFvqIiIiIiIiIiIg63gK2If2IiIiIiIiIiIQGcsCo2Ij/cYiIiIiIiEBoHAp+iIiIiIiIiIiIhP/RwQLoiIiIiIiIiIiIUOHQLoiIiIiIiP9xiIhQ4dAuiIiIiIiIiIiIhQw9BMiIiIiIiIiIiI/3GIiIiIiIiIiIiIiEDCHATeiIiIiIiIiP9xiIiIiIiEANLAA9iIiIiIiP9xiIiIiIiIiIiECGHAieiIiIiIiIiIiP9xiIT/aMEJeIiIiIiIiIiIhPVywajYiIiIiIiIiIiIiIX/7RAYiIiIiIiIiIiIiIiIiIiIiIiIiIiIiIiE+TLBbNiIiIiIiIiIiIiIiIiIiP9xiIiIiIhQD9ABiIiIiIiIiIiIhPGyweTYiIiIiIiIiIiIiIiIiIiE+wPBT8iIiIiIiIiIiIiIiIT/wsED2IiIiIiIiIiIhPkUwW64iIiIiIiIiIiE91LBitiIiIiIiIiIiE9WPBqciIiIiIiIiIiE82XByaiIiIiIiIiIiIT7A8FPyIiIiIiIiIiIiIiP9xQAw8AEyIiIiIiIiI/3GIiE9/fBgIiIiIiIiIiIiIiIiI/3GE/0rBC1iIiIj/cYiIiIiIiIiIiIiIiIQOAcAv6IiIiIiIj/cYiIiIiIiIiIiIiIiIiIiIiIiIiIiIiIiP9xiIiIiIiIiIiIiIiIhQh9CIiIiIiIiIiIiP9xiIiIiIiIiIiIiIiIiIhQw9BMiIiIiIiIiIj/cYiIiIiIiIiIiIiIiEDgHAL+iIiIiIiIj/cYiIQIQ8CLyIiIiIiIiI/3GIQMIcBN6IiIiIiIiIiIiIiIiIiIiIiP9xiIiIiIiE/2jBCXiIiIiIiIj/cYiIQKI8BtyIiIiIiIiIj/cYhAKjwOXIiIiIiIiI/3GIiIQKMsBs2IiIiIiIiIiIiIiP9xPVRBs6u+iIiIiIiIiIiIiITvWcIKaIiIiIiIiIiIiI/3GIiIiIiIiIiEDgHAL+iIiIiIiIiIiIiI/3FA7iwCHYiIiIiIiIiIiIiP9xiIhAwSwE7YiIiIiIiIiIiIT1Y8GpyIiIiIiIiIiIiIiIj/cYiIiEBJLAxtiIiIiIiIiIiI/0HuLAIdiIiIiIiIiIiIiIj/cYiEDAPAT8iIiIiIiIiIiP9xiIiIQGcsCo2IiIiIiIiIiIiE5+jCgXiIiIiIiIiIiIiIj/cUDAPAT8iIiIiIiIiIiIhP/CwQPYiIiIiIiIiIiIiIiI/3GIiIiIhAaBwKfoiIiIiIiIiIiIiIiP9xiIiIiEBKHAxeiIiIiIiIiIiIiIiI/3GIiIiIiIiIhQh9CIiIiIiIiIiIiIiIiIiITxssHk2IiIiIiIiIiIiIT94sEh2IiIiIiIiIiIiITdPcMsKIiIiIiIiIiIhAwhwE3oiIiIiIiI/3GIiIg43BO4I+yIiIiIiIiIj/cYiDmWwrdpPYiIiIiIiIj/cYiIiITpfcJoKIiIiIiIiIiIiIiIj/cYiIiIT9ecEoaIiIiI/3GIiIiIiIiIiIO9PBtSw+iIiIiIiIiIiE087DwxiIiIiIiIiIiIiIiIiIiIiIUC3Q4o/3GIiIiIiIiIiIiIiIhQS9DEiIiIiIiIiIj/cYiIiIQA0sAD2IiIiIiIiIj/cYiIhAwSwE7YiIiIiIiIiIiIiIj/cYiIhAhDwIvIiIiIiIiI/3GIiFDD0EyIiIiIiIiIiIiFCH0IiIiIiIiIiIj/cYhPvGwUOYiIiIiIiIiIiIT94sEh2IiIiIiIiIiIiIiIiIiIT3Q8GLyIiIiIiIiIiIiIiIiIiE9WPBqciIiIiIiIiIiITrmcJGaIiIiIiIiIiIhPdDwYvIiIiIiIiIiIiIiI/3GIiIiIQO8cAg6IiIiIiIiIiIiIj/cYiECEPAi8iIiIiIiIiI/3GIiIiIQIUsCK2IiIiIiIiIiIj/cYiIiIiEAsHA4+iIiIiIiIiIiIiIj/cYiIQGcsCo2IiIiIiIiIiIiIj/cYhASDwMfIiIiIiIiIj/cYiEAOHAAuiIiIiIiIiIiIiIiIiI/3GE+bnBZGiIiIiIiI/3GIiFCl0GqIiIiIiIiIiFDD0EyIiIiIiIiIiIiF/R0S6IiIiIiIiIhPnXwWKIiIiIiIiI/3GIiIhQD9ABiIiIiIiIiIiE0e7D4RiIiIiIiIiIiIT59cFgqIiIiIiIiIj/cYhP2IwSd4iIiIiIiIiIiIiP9xiIiIiIiIiITlvcKkKIiIiIiIiI/3GIQKMsBs2IiIiIiIiIiIiIiIiP9xiIiIhAojwG3IiIiIiIiP9xiIiIQCssDk2IiIiIiIiIiI/3GEDPPAQMiIiIiIiP9xiIiIhAwhwE3oiIiIiIiIiIiIiIiIiIj/cYiIiE8VjB6niIiIiIiIiIiIj/QUksDG2IiIiIiIiIiIiIiIiP9xTzOMHMeIiIiIiIiIiIiIiIiI/0FIPAx8iIiIiIiIiIiP9xTv/sIAGIiIiIiIiIiIhOUYwq54iIiIiIiIiIiE/dPBIsiIiIiIiIiIiIiIiIhN0uwy0YiIiIiIiIiIiIiIiIiI/3GIQKMsBs2IiIiIiIiIiIiIiIiP9xiIiIiECFLAitiIiIiIiIiIiI/3GIQIQ8CLyIiIiIiIiIiP9xiIQCo8DlyIiIiIiIj/cYiIiIiDiy4rhNHYiIiIiIiIiIiE+QXBb6iIiIiIiIiIiIiE7yzCDTiIj/cYiIiIiIiIUKXQaoiIiIiIiIiIiIiIiIiIiP9xiECiPAbciIiIiIiIiIiP9xhAwDwE/IiIiIiIiIiIiE9XLBqNiIiIiIiIiIiITzg8HHyIiIiIiIiIiIiIUMPQTIiI/3GIiIiIiIiIQKQcBr6IiIiIiIiIiIiIj/cYiIiIiIhADhwALoiIiIiIiIiIiI/3GIiIPXFRs46uiIiIiIiP9xiIiD1SYbOtnoj/cYiIiIiIiIhOW9wqQoiIiIiIiIiP9xhP9owQl4iIiIiIiIiIiIiIj/cYiEBmPAqciIiIiIiIiP9xiECiPAbciIiIiIiIiIiP9xiIiIiIiIiIQEocDF6IiIiIiIiIiI/3GIiIiIg5E4K37H2IiIiIiIiIiIiIPXJBs42+/3GIiIiIiIiIiECEPAi8iP9xiIiIiIiIiDXbFLsk64iIiIiIiIiIiD12AbOJ/oiIiIiIj/cYiIiIiIQCssDk2IiIiIiIiP9xiIiIiIiIiIiIiEAsHA4+iIiIiIiP9xiIiIiE+cjBY3iIiIiIiIj/cYiIiIiFAt0OKIiIiIiIiIiIiIiIiIiIj/cU9+jBgXiIiIiIiIiIiIiP9xiIiIiIhAwDwE/IiIiIiI/3GIiIiIiIhAZywKjYiIiIiIiI/3GIiIiIQA0sAD2IiIiIiIiI/3GIiIhAojwG3IiIiIiIiI/3GIhADDwATIiIiIiIj/cYiIiIiIhASSwMbYiIiIiIiI/3GIiEDAPAT8iIiIiIiIiIj/cYhA7iwCHYiIiIiIiIiIiI/3GIiIhAZjwKnIiIiIiIj/cYiIiIiIiEDvHAIOiIiIiIiIiIiP9xiIiIiIiIiIiIUEvQxIiIiIiIiIiIiIiI/3GIiIiIiEDBLATtiIiIiIiIiIiI/3GEArLA5NiIiIiIiIiIiIiIj/cYiIiIiIQGgcCn6IiIiIiIiIiIiIiI/3GIiEANLAA9iIiIiIiIiIiI/3GIiIiIiIiIhAShwMXoiIiIiIiIiIj/cYiIiIiIiIhAhSwIrYiIiIiIiP9xiIiIiIiIiIhA7xwCDoiIiIiIiI/3GIiIiE+5nBRmiIiIj/cYiIiIiIQGcsCo2IiIiIiIiIj/cYiECjLAbNiIiIiIiIiIiIiIiI/3GIiIhASDwMfIiIiIiI/3GIiIiIQIUsCK2IiIiIiIiIiIj/cYiIhALBwOPoiIiIiIiIiIiIiIiIj/cYiIiIiIiIiIiIiIiIiIiIiIiIiIiIiIiP9xiIiIhAhSwIrYiIiIiIiIiIiI/3GIiECEPAi8iIiIiIiIiP9xiIhAhDwIvIiIiIiIiIj/cYiIiIiIiIiE8ZTB5riIiIiIiIiIiIUC3Q4oiIiIiIiIiP9xhQS9DEiIiIiIiIiIiIhPOSwcbYiIiIiIiIiIiIiIiFDD0EyIiIiIiIiIiIj/UcPQTIiIiIiIiIiIiIiIiECFLPetcYiIiIiIiIiIiE607CSxiIiI/3GIiIiIQEksDG2IiIiIiIiIiP9xiIiIiIiIiIiIiIQMEsBO2IiIiP9xiIiIQINMCMuIiP9xiIiIiIiIQKQcBr6IiIiIiIiIiIiIiF8d0eKIiIiIiIiIiIiE4ynCzWiIiIiIiIiIiIiIiIiIiIhQh9CIiIiI/3GIiIiIiIiIiIiIiIiIiIiIiIiIiIiIiIj/cYiIiIiIiIiIiIiIiIiECkHAa+iIiIiP9xiIiIiIiIiIQCwcDj6IiIiIiIiIiP9xiIiIiIiIiIiIiIiIiIiIhP+GwQeYiIiIiP9xiIiIhOWuwqUYiIiIiIiIj/cYiE7VvCKkiIiIiIiIiIiD2UAbNr/oiIiIiIiIiIiIT5FMFuuIiIiIiIiIiIiIiIT59cFgqIiIj/cYiIiIiE/cTBI7iIiIiIiIiIiEDvHAIOiIiIiIj/cYiIiIiIiIiIQIQ8CLyI/3GIiIiIiIiIQGY8CpyIj/cYiIiIiIiE9VTBqriIiIiIiIiIiIQA0sAD2Ij/cYiIiIiIiIiIiIiIQA0sAD3/cYiIiIiIiIiIg93DGzI86IiIiIiP9xiIiIiIiIiIiIiIQIUsCK2IiI/3GIiIiIiIiIiIiIiIiIiIiIiIhPVywajYiIiIiIiIiIiIQIYcCJ6IiIj/cYiIiIiE6X3CaCiIiIiIiIiIiITp18JiiIiIiIiIiIiIiIiIT3JcGNqIiIiIiIiIiP9Pd/wogIiIiIiIiIiP9xiIQO4sAh2IiIiIiIiIiIj/cYiEBJLAxtiIiIiIiIiIiIhOFJwutoiIiIiIiIiIiIiP9xiIiIiIiIiIiIiE84PBx8iIiIiIiIiIiIiIhAwSwE7YiI/3GIiIiIiIiEBoHAp+iIiIiIiIiIiFDh0C7/cYiIiIiIiIiIiIQKQcBr6IiIiIiIiIiP9xiIiIiIiIiIiIiIiE+wPBT8iIiIiIiIiIiIiIiIiIhAaBwKfoiI/3GIiIiIiIiIiIiIiIiEBnLAqN/3GIiIiIiIiIiIiIiIiIiIiFAt0OKIiIiI/3GIiIiIiIiIiIiIiIiIiIiIiE8cHB4+iIiIiIiIiIiIiIiIiIiIiIiE91LBitiIiIiIiIiIiIiIiIiIhPWBwafoiIiIiIiIiIiIiIiE90PBi8iIiIiIiIiIiIiIiIiIiIiITzksHG2IiIiIiIiIiIiIiIiIhP3xwSDoiIiIiIiIiIiE8ZTB5riIiIiIiIiIiE59nCgmiIiIiIiIiIiIT1Y8GpyIiIiIiIiIiIT1gcGn6IiIiIiIiIiIiIThScLraIiIiIiIiIiIiIiIiIiIiIiIiIiIiIiP9xiIiIiIiIiIiIhASSwMbYiIj/cYiIiIiIiIiIiIiIiEAsHA4+iIiIj/cYiIiIiIiIiIiIiIiITzg8HHyIiIiIiIiIiIiIiIiIiIiIiIiIiI/3GIiIiIQCwcDj6IiIiIiIiIiIiIiI/3GIiIiIiIQGgcCn6IiIiIiIiIiIiIiP9xiIhAzzwEDIiIiIj/cYiIiIiIiIiIiIhAwhwE3oiIiIiIiIiI/3GIiIiIhAwSwE7YiIiIiIiIiIiI/3GIiIiIiIiIiEDvHAIOiIiIiIiIj/cYiIiEBmPAqciIiIiIiP9xiIhQD9ABiIiIiIiIiIiIiIiIiIiIiIj/cYiIiIiIiIiIiIiIiIiIiIiIiIhP3TwSLIiIiIiIiIiIiIiIiI/3GIiIiIiIiIiE8ZTB5riIiIiIiIiIiIT3JcGNqIiIiIiIiIiIiIhP3TwSLIiIiIiIiIiIiIT5QcFr6IiIiIiIiIiIiIT7A8FPyIiIiIiIiIiIiDzXgbQofoiIiIiIj/cYiIiIQEg8DHyIiIiIj/cYiIiIiIiEAqPA5ciI/3GIiIiIiIiIiIiIT/aMEJeIiP9xiIiIiIiIiEBJLAxtiIiIiIj/cYiIiITvLMINOIiIiIiIiIiIQIYcCJ6IiP9xiIiIiIiD3QAbMv/oiIiIiIiIiIiECEPAi8/3GIiIiIiIiIiECFLAitiIiIiIj/cYiIiIiIiITl28KiSIiIiIiIiIiIiIiIiIiIiI/0HBLATtiIiIiIiIiIiIiE84PBx8iIiIiIiIiIiIiIiIiI/3GIhPnXwWKIiIiIiIiIiIiE4zjCzHiIiIiIiIiIiIiIiIiIiIiE59nCgmiIiIiIiIiIiI/3FAhDwIvIiIiIiIiIiIiP9xTl28KiSIiIiIiIiIiIhPkjwW3IiIiIiIiIiIiIiIiIiIiE+SPBbciIiIiIiIiIiIiITjKcLNaIiIiIiIiIiIiFDD0EyIiIiIiIiIj/cYUEvQxIiIiIiIiIiIiECFLPetcYiIiIiIiIiIiIiIiIiIiIiIiIiIiIiIiP9xiIT36MGBeIiIiIiIiIiI/3GIiIiIiIiIiIQA4cAC6IiIiIiIiP9xiIiIiIiIiEDBLATtiIiIiIiIiP9xiIiIiIUOHQLoiIiIiIiIiIiE/bXBJKiIiIiIiIiIiP9xhP15wShoiIiIiIiIj/cYiIg6M2K2zJ2IiIiIiIiIj/cYiIUOHQLoiIiIiIiIiIOr0ytkLNiIiIiIiIiIiP9A5bwSpP9xiIiIiIiIiIiIiIQO4sAh3/cYiIiIiIiIiIiIiIiIiIT94sEh2IiIiIiIiIiIiIiIiIhPOSwcbYiIiIiIiIiIiIiIg8GEG0576IiIiIiIiIiIiITpucJkaIiIiIiIiIiIiIPLthtESeiIiIiIiIiIiIiI/3GIiIiIiIQGgcCn6IiIiIiIiIiIiIiP9xiIT36MGBeIiIiIiIiIiI/3GD7fAbIg/v9xiIiIiIiIiIiIiE84PBx8iIiIiIiIiIiIiIhPU2wayYiIiIiIiIiIiE9VTBqriIiIiIiI/3GIg7vxK1QO2Ij/cYiIiIiIiIhPM4wcx4iIiIiIiP9xiIiIiIhPGUwea4iIiIiIiIiIiDu2sbVJToiIiIiIiIiIiIiIiITzg8HHyIiIiIiIiIiIiIOTNit8ydiIiIiIiIiIiFBL0MSIiIiIiIiP9xiITre8JISIiIiIiIiIiIiIiE4/vCwEiIiIiIiIiIiIj/QaQcBr6IiIiIiIiIiIiIiIiIiIiIiIj/cYiIiIiIiIiIiIiIiIiIiIiIT7A8FPyIiIiIiIiIiIhPkywWzYiIiIiIiIiIiIiIiIiIiIT5MsFs2IiIiIiIiIiIhOP7wsBIiIiIiIiIiIiIhNeOw4cYiIiIiIiIiIiIiIT5MsFs2IiIiIiIiIiIiIiIiIhPODwcfIiIiIiIiIiIiE9XLBqNiIiIiIiIiIiIiIiIiIT94sEh2IiIiIiIiIiIiIiIiIiIj/cYiIiIiIiIiIiIiIiIiIiIiIiIiIiIiIhPOSwcbYiIiIiIiIiIiIiIiIiP9xiIiIiE56zChTiIiIiIiIiIiITTzsPDGIiIiIiIiIiIiIiIiIiIiE85LBxtiIiIiIiIiIiIhPsDwU/IiIiIiIiIiIiIiIiIiIiIj/cYiIUC3Q4oiIiIiIiIiIhQpdBqiIiIiIiIj/cYiE+cjBY3iIiIiIiIiIiI/3GIiIiIiIUGnQpoiIiIiIiIiIhP+kwQW4iIiIiIiIiIiIiP9xiE/XnBKGiIiIiIiIj/cYiIiIQEocDF6IiIiIiIiIiIg3NEO5y7yIiIiIj/cYiIiIiIT7mcFGaIiP9xiIiIiIiIhPclwY2oiIiIiIiIiIiIiIhOnXwmKIiIiIiIiIiIiIiE613CSiiIiIiIj/cYiIiIg005S8LGuIiIiIiIiP9xiIQA0sAD2IiIiIiIiIiIhfldFqiIiIiIiIiIiIiIiIiIiIiIiIiIiIiE8bLB5NiIiIiIiIiIiIiIiIiI/3GIiIiIiIiIiIiFCH0IiIiIiIiIiIiIiIiI/3GIiIiIiIiE+RTBbriIiIiIiIiIiIOXuSt4RtiIiIiIiIiIiIiIj/cYiIhAhSwIrYiIiIiIiIiIT5FMFuuIiIiIiIiIiIj/cYiIiIiIiIhAaBwKfoiIiIiIiIiIiI/3GIiIiIiIiIQOAcAv6IiIiIiIiIiIiIiI/3GIiIiIiEAOHAAuiIiIiIiIiIhP/RwQLoiIiIiIiIiIiIiIiIiIiIiIiP9xiIiIiIiIiIiIiIiIiE9SfBrYiIiIiI/3GIiIiITzKcHNaIiIiIiP9xiIiIiIiIiIiIQEksDG2IiIj/cYiIiIiIiIiIiIiEAOHAAuiIiIiI/3GIiIiIiIiIiIiIhAoywGzYiIiP9xiIiIiIiIiIiIiIhQh9CIiIiIiIiIiIiIiP9xiIiIiIiIiIiE8zjBzHiIiIiI/3GIiIiIiIiIhPclwY2oiIiIiIiIiIiIiITj+8LASIiIiIiI/3GIiITlrsKlGIiIiIiIiIiP9xiEBIPAx8iIiIiIiIiP9xiIQKI8BtyIiIiIiIiIiP9xiIiIiIiIhALBwOPoiIiIiIiIiIiP9xiIiIiEBJLAxtiIiIiIiIiIj/cYiIiIhAaBwKfoiIiIiIiIiIiIiIiI/3GIiIiIiIiIiIiIiIQOAcAv6IiIiIiIiI/3GIiIiIhAZUwKq/9xiIiIiIiIiIiIiIPNeBtCh+iIiIiIiIiIj/cYQClMDmuIiIj/cYiIiIiE8zjBzHiIiIiIiIiIiP9xiIiIiIiIQO8cAg6IiIiIiIiIiI/3GIiIiIQEksDG2IiIiIiIiIiP9xiIiIQKMsBs2IiIiIiIiIiIiIj/cYiIiIiIiIiIiIiIiIiFDh0C6IiIiIiIiIiIj/cYiIiIQMEsBO2IiIiIiIiIiIiIj/cYiIiIiEAOHAAuiIiIiIiIiIiIiI/3GIiIiIhQ4dAuiIiIiIiIiIiIiIhOPswsE4j/cYiIiIiIiIhPfowYF4iIiP9xiIiIiIiIiIiIiIhAwSwE7YiIiP9xiIiIiIhAZywKjYiIiIiIiIiP9xiIiIiIiIiIQA0sAD2IiIiP9xiIiIiIiIiIiIiE80fBy4iIiIiIiIiP9xiIiIiIT1+cGgaI/3GIiIiIiIiIhADSwAPYiIiI/3GIiIiIiEDCHATeiIiIiIiIiIiIiIiIiP9xiIiIhPuowUV4iIiIiIiIiP9xhA7iwCHYiIiIiIiIiIiIPVgBs6f+iIiIiP9xiIiITxOsHsWIj/cYiIiIiIiIiIiIiIiIiFAt0OKIiIiIiIj/cYiIiIQM88BAyIiI/3GIiIiIiIiE0d/D4giIiIiIiIiIiIhP21wSSoiIiIiIiIiIiE9xbBjpiIiI/3GIiIiIiIg8NGG0y56IiIiIiIiIiIiD1YAbOn/oiIiIiIiIiIiIgyFTW96spxiIiIiIiIiIiIiIiIiIT94sEh2IiIiIiIiIiIiIQA4cAC6IiIj/cYiIiIiIiIiIhASSwMbYiIiI/3GIiIiIiIiIiIiIiIiEDBLATtiI/3GIiIiIiIiIiIiE+RTBbriIiIiIiIiIiEArLA5N/3GIiIiIiIiIiITl+cKgaIiIiIiIiIiIiE63vCSEiIiIiIiIiIiIhQh9CI/3GIiIiIiIiIiIiIPDVRtMquiIiIiIiIiIiIiDuy8bVNDoiIiP9xiIiIiIiIhASSwMbYiIiIiIj/cYiIiIiIQKI8BtyIiIiIj/cYiIiIiIT9ecEoaIiI/3GIiIiIiIiIQGgcCn6IiIiIiIiIiIhf0dEuiIiIiIiIiIiIiIiFBL0MSIiIiIiIiIiI/3GIiIiIiIhPc0wYy4iIiIiIiIiIiIiIiIQMIcBN6IiIiIiI/3GIiIiIiIiIiIiIiIiIiIiFBp0KaIiIiIiP9xiIiIiIiIiIiIiIiIiE5b3CpCiI/3GIiIiIiIiIiIiIiIiIUOHQLoiIiIiIiIiIiI/3GIiIQKFMBuuIiIj/cYiIiIiIiIiIiIiIiIUGnQpoiIiIiIiIiI/3GIiIiIiIiIiIiIiIiIiECjLPXNcYiIiIiIiIiIiIiIhAwhwE3oiIiIiIiI/3GIiIQA0sAD2IiIiIiIiIiI/3GIiIiIiIiIiECjLAbNiIiIiIiP9xiIiIQKI8BtyIiIiIiIiP9xiIiIiIiIiIhAwSwE7YiIiIiIiP9xiIiIiIiIiIiIiIiIiIiIiIiIiIiIiIhPkUwW64iIiIiIiIiP9xiE4e7C4RiIiIiIiIiIiP9xN3xzuYOMiIiIiIiIiIiIhPGjweXIiIiIiIiIiIiP84fHO5g4yIiIiIiIiIiIiIj/cT0XUbPoroiIiIiIiI/3GIiDtZ4bWmHoiIiIiIiIiIiIiIiIiIiI/3GIiIiIiIiIiIiEBnLAqNiIiI/3GIiIiIiIiIQOAcAv6IiIiIiIiIiIiIiI/3GIiIiIiIiIiIiIiIiIiIiIiIiIiIhP3iwSHYiIiIiIiIiIiIUEvQxIj/cYiIiIiIiIiIhPVUwaq4iIiIiIiIiIiIUEvQxIiIiIiIiIiP9xiIiIiIiIiIiIiIiIhP/CwQPYiIiIiIiIiIiIiIT5I8FtyIiIiIiIiIiIiEANLAA9j/cYiIiIiIiIiIiIiIiE7yzCDTiIiIiIiIiIiI/3GIiIiIiIhAoUz163GIiIiIiIiIiIQCwcDj6IiIiIiIiI/3GIiIiIiIhP3EwSO4iIiIiIiIiIhALBwOPoiIiIiP9xiIiIiIiIiIiIhPkFwW+oiIiIiIiIiIiIQMIcBN6Ij/cYiIiIiIiIUKXQaoiIiIiIiIiIiIT94sEh2IiIiIiIiIiIiIiIiIhP/CwQPYiIiIiIiIiIiIhPGFweeoiIiIiIiP9xiIiIiIiIiIhPu3wUSIiIiIiIiIj/cYiIiIiIQA0sAD2IiIiIiIj/cYiIiIiIiIiIQO8cAg6IiIiIiIiP9xiIiIiIiIiIiIiE/ZfBJoiIiIiIiP9xiIiIiE53/CiAiIiI/3GIiIiIiIiIiIiIiIiE4f3C4CiP9xiIiIiIiIiE+cjBY3iIiIj/cYiIiIiIiIiIiIiIiIiIiEBKHAxeiP9xiIiIiIiIiIiIiIiIiIiIiIiIiIiITzg8HHyIiIiIiIiIiIiE86HBxeiIiIiIiIiIiIiIiIiIiDr7ErYE7YiIiIiIiIiIiIT7A8FPyIiIiIiIiIiIiE/eLBIdiIiIiIiIiIiIiE7XnCKGiIiIiIiIiIiIiE59nCgmiIiIiIiIiIiI/z3ysbQNToiIiIiIiIiP9xiIiIiIiIiEAqPA5cj/cYiIiIiIiIiIhP21wSSoiIiIiIiIiIiIiIiIiIiP9xiIiIiIiFBp0KaIiIiIiIiIiIiIiIiIiIXzvRxIiIiIiIiIiIiIiIiIiIiIiIiIiIiI/3GIiFBL0MSIiIiIiIiIiIiIiIiIiIiIiIj/cYiIiIiIiIiIiIiIiIiIiFDD0EyIiIiIiIiI/3GIiIiIiIiIiIiIiIiIiIiIiIiIiIiIiIj/cYiIhASSwMbYiIiIiIiIiIiI/3GIiIiIhA7iwCHYiIiIiIiP9xiIiIiIiIhA7iwCHYiIiIj/cYiIiIhADSwAPYiIiIiIiIj/cYiE7+/CAQiIiIj/cYiIiIiIiIiIiIiIiIiIiITvSsILWIiIiIiIiIiIiIiE/fHBIOiIiIiIiIiIiIPbAhs0/eiIiIiIiI/3GIiIhPnmwWGYiIiIiIiIiIiIiIiIiIiI/3GIiIiIQA0sAD2IiIiIiIiI/3GIiIiIiE8UnB62iIiIj/cYiIiIiIhPFJwetoiIiP9xiIiIiIiIiIiIhA7xwCDoiIiIiI/3GIiIiIiIiIiIiIiIiIiECGHAieiIiI/3GIiIiIiIiIiIQO8cAg6IiIiIiIj/cYiIiIiIiIiIhApBwGvoiIiIiIiIiIiP9xiIiIiIiIiIiIQEksDG2IiIj/cYiIiIiIiIiIT/aMEJeIiIiI/3GIiIhAwhwE3oiIiIiIiIiIiIiE8YXB56iIiIiIj/cYiIhOHfwuIIiIiP9xiIiIiIPTghs8feiIiIiIiIiIiE81bBypiIiI/3GIiIiIiIiIiIhAwSwE7YiIiIiI/3GIiIiIiIiIiIiIiIiIQCwcDj6IiI/3GIiIiIiIiIiE/1nBCm/3GIiIiIiIiIiIiIiIiIQIYcCJ6IiIiI/3GIiIiIiIiIiIiIiIiDwXUbToroiIiIiIiIiIiIiIiIiITzg8HHyIiIiIiIiIiIiIT98cEg6IiIiIiIiIiIiIiIT/s8EEyIiIiIiIiIiIiIiIThWMLqeIiIiIiIiIiIQMIcBN6IiIiP9xiIiIiIiIUGnQpoiIiIiIiIiIT3FsGOmIiIiIj/cYiIiIiIiIiIiIiIiIiIiIiE/eLBIdiIiIiIiIiIiIiIiIhPkywWzYiIiIiIiIiIiIiIhO9KwgtYiIiIiIiIiIN9sjuSTciIiIiIiIiIiIiE8bLB5NiIiIiIiIiIiIiIPLthtESeiIiIiIiIiIj/cYPpQBsmv+iIiI/3GIiIiIiIiIiIiIiIiIiIUC3Q4oiIiIiI/3GIiIiIiIiIiIiIhADhwALoiIiIiP9xiIiIiIhPclwY2oiIiIiIiIiIiIhAhhwInoiIiIj/cYiIiIiITpqsJlWIiIiIiIiIiIiIiIiIhOM4wsx4iIiIiIiIiIiIhOeswoU4iIiIiIiIiI/3GIQGgcCn6IiIiIiIiIiIiIiIiIiIiP9xiIhP93wQiIiIiIiIiIiIiIiIiIiI/3GIiIiIiIiIiIiIiEDgHAL+iIiIiIiIiI/3GIiIiIiIiIiEAOHAAuiIiIiIiIiP9xiIiIiIiIQGcsCo2IiIiIiIiP9xiIiIiIiIiIhApBwGvoiIiIiIiIiIiI/3GIiIiIiIiIiIQMEsBO2IiIiIiI/3GIiIiIiIiIiIiIQKMsBs2IiIiP9xiIiIiIiIiIQA0sAD2IiIiP9xiIiIiIiIPLehtEheiIiIiP9xiIiIiIQINMCMuP9xiIiIiIiIiIhO09wiwoiIiIiIiIiIj/cYiIiIiIiIiIiIhASSwMbYiI/3GIiIiIiIiEArLA5NiIiIiIj/cYiIiIiIiEDAPAT8iIiIiP9xiIiIiIiIiIiIiIiIhA4BwC/oiIiIiIiP9xiIiIiIiIiIQO8cAg6IiIiIiIiI/3GIiIiIiIiIiIiIiIhA4BwC/oiIiIiIiI/3GIiIiIiIiIiEDCHATeiIiIiIiIiIiIiP9xiIiIiIiIiIiEBoHAp+iIiIiIiIiIj/cYiIiIiIiIiIiIiIhApBwGvoiIiIiIiP9xiIiIiIiIiIiIiIhAShwMXoiIiIiI/3GIiIiIiIiIiIiIiEBKHAxeiIiIiIj/cYiIiIiIiIiIiIiEDBLATtiIiIj/cYiIiIiIiIiITpm8JmSIiIiIiIiIiIiIhP2mwSWY/3GIiIiIiIiIiIiIiIiIiIiFAP0AGIiIiP9xiIiIiIhOO/wsQIj/cYiIiIiIiIiIiIQOAcAv6IiIiIiIiIiIj/cYiIiIiIiIiIiITtLsItGIiIj/cYiIiIiIhA4BwC/oiIiIiIiIiIiIiIiIj/cYiIiE99nBgmiIiI/3GIiIiIiIQGcsCo2IiIiIiIiI/3GIiIhADSwAPYiIiIiIiIiI/3GIiIiIQO08AiyIiI/3GIiIiIiIiIiIiIiIiIiE56zChTiIiIiIj/cYiIiIiIiIQCo8DlyI/3GIiIiIiIiIiIiIiIiE7zvCDEiIiIiIiIiIiIiFDD0EyP9xiIiIiIiIiIPbAhs0/eiIiIiIiIiIiDoJx7b2OIiIiIiIiIiIiIQA4cAC6IiIiI/3GIiIiIhQpdBqiIiIiIiIiIiIiIiIiIiIhP3xwSDoiIiIiIiIiIiIiIiIT3Q8GLyIiIiIiIiIiIiIiIiIiE85LBxtiIiIiIiIiIiIiIiIiITZjMNnOIiIiIiIiIiIiDrbMrYkzYiIiIiIiIiP9xiIiIiIhPGFweeoiIiIiIiIiIiITxo8HlyIiIiIiIiIiIiIiE/dPBIsiIiIiIiIiIiIhPsSwU7YiIiIiIiIiIiIiIiIiIiIiIiIUOHQLo/3GIiIiIiIiIiIiIiIiIiIT1csGo2IiIiIiIiIiIiIiIiIiIT5MsFs2IiIiIiIiIiIiIiIiIiE9zTBjLiIiIiIiIiIiIiIhPWBwafoiIiIiIiIiIiIiIiIiIiIiIiE86HBxeiIiIiIiIiIiIiIiIiIiIiE+xLBTtiIiIiIiIiIiIiIiIiITR/cPgKIiIiIiIiIiIhPdDwYvIiIiIiIiIiIiIiITpucJkaIiIiIiIiIiIiIT1RcGrqIiIiIiIiIiIiP9xhALBwOPoiIiIiIiIiIiIhPshwU3oiIiIiIiIiIiIiECFLAitiIiP9xiIiIiIiIiIiIiIiIiIiIiIiIhP3xwSDoiIiIiIiIiIiIiIiIiIiIiIiIiIiP9xiIiIiIiIiIiIiIiIiIiIiIiIiIiIiE86HBxeiIiIiIiIiIiIiIiIiFAP0AGI/3GIiIiIiIiIiIiIiIiIiIiIiIiIT5MsFs2IiIiIiIiIiIiIiIiIiIiE92HBieiIiIiIiIiIiIiIiIiIiIhPVywajYiIiIiIiIiIiIiIiIiIiIiIiIhPlBwWvoiIiIiIiIiIiIiIiIiIiE9YHBp+iIiIiIiIiIiIiIiIiIiIiIiIiIiIiP9xiIiIiIiIiIiIiIiIiIiIiIiIiIiIhQpdBq/3GIiIiIiIiIiIiIiIUIfQiIiIiIiIiIiIiI/1Gl0GqIiIiIiIiIiIiIiIiE/8LBA9iIiIiIiIiIiIiIhP3iwSHYiIiIiIiIiIiIiIT94sEh2IiIiIiIiIiIiIhAKyz9TXGIiIiIiIiIiIiIiIiIhQD9ABiIiIiIiP9xiIiIiIiIiIiIiIiIiIiIiIiIiIiIiIiI/3GIiIiIiIiIiIiIQMIcBN6IiIiIiIiIiP9xiIiIiIiIiIiIiIiIiIiIiIiIiIiIiIT/s8EEyIiIiIiIiIiIiP9xhAhDwIvIiIiIiIiIiIj/cU8ynBzWiIiIiIiIiIiIOxKhte1eiIiIiIiIiIiIhPdDwYvIiIiIiIiIiIiIiIiIj/cYiIiIT7mcFGaIiIiP9xiIiIiIiEDCHATeiIiIiIiIiIiIiF/+0QGIiIiIiIiIiIiIiIiIiIiIiIiIiIiIXzvRxIiIiIiIiIiIiIiIiIiIiIiIiIiIiI/3GIiIiIiIiIiIiIiIiIiIiIiIiIiIiIiIj/cYiIiIiIiIiIiIiIiIiIiIiIiIiE+xLBTtiIiIiIiIiIiIiIiIiIiIiE5SfCrYiIiIiIiIiIiIiDf5I7kG3IiIiIiIiIiIiIiE5QnCr2iIiIiIiIiIiIiIiIg90AGzL/6IiIiIiIiIiIiIiIThWMLqeIiIiIiIiIiIiE6dfCYoiIiIiIiIiIiIhPGFweeoiIiIiIiIiIiIiIiP9xiIiIiIQEksDG2IiIiIiIiIj/cYiIiIiIQEocDF6IiIiIiIiIiIiIOlYStqntiIiIiIiIiI/3GE7x3CDiiIiIiIiIiIiIiE90PBi8iIiIiIiIiIiIiITxssHk2IiIiIiIiIiIiIhPkUwW64iIiIiIiIiIiIiE/dPBIsiIiIiIiIiIiIiIhP3TwSLIiIiIiIiIiI/3GIQA0sAD2IiIiIiIiIiIiI/0GDTAjLiIiIiIiP9xiIiIiIiIiIiIiECjLAbNiIiIj/cYiIiIiIiIiIiIiIiIT/wsED2IiIiIiIiIiIiFDD0EyIiIiIiIiIiIiIiIj/cYiIiIiIiIiIiIiECjLAbNiIiI/3GIiIiIiIiIiIiIiIiIiIiIiIiIiIiIiIj/cYiIiIiIiIiIiIiIhAwSwE7YiIj/cYiIiIiIiIiIiIiIiIiIiIiE+xLBTtiIiIiIiIiIiIiIiIiIiIiIiIiIT94sEh2IiIiIiIiIiIiIiIiIiE8bLB5NiIiIiIiIiIiIhNHfw+IIiIiIiIiIiIiIj/cYiIiIhOeOwocYiIiIiIiIj/cYg7PcG1wj6IiIiIiIiIiIiIOxGxte5OiIiIiIiIiIiIiITrqMJFeIiIiIiIiIiIiIiIiIiIhPsSwU7YiIiIiIiIiIiIiIiIiIiIiE/fHBIOiIiIiIiIiIiIiIiIiITxssHk2IiIiIiIiIiIiIhPODwcfIiIiIiIiIiIiIhPODwcfIiIiIiIiIiIiIiIiIhP/CwQPYiIiIiIiIiIiIhP3iwSHYiIiIiIiIiIiIhPkjwW3IiIiIiIiIiIiIhAwSwE7Y/3GIiIiIiIiIiIiIiIiIiIiIiE+xLBTtiIiIiIiIiIiIiIhOnIwmN4iIiIiIiIiIiIhOFJwutoiIiIiIiIiIiIhOUJwq9oiIiIiIiIiIiIQA0sAD3/cYiIiIiIiIiIiIiIhPsDwU/IiIiIiIiIiIiIiIiIiIiIiIhPHBwePoiIiIiIiIiIiIhPc0wYy4iIiIiIiIiIiIiIiIiIiIT7A8FPyIiIiIiIiIiIiIiIiIhOfZwoJoiIiIiIiIiP9xiDc0Q7nLvIiIiIiIiIiIiIiDyccbRjjoiIiIiIiIiIiIiI/3GIiIiIiIiIUIfQiIiIiIiIiIiIiE/4bBB5iP9xiIiIiIiIiIiE/3fBCIiIiIiIiIiI/3GIhADDwATIiIiIiIj/cYiIiIiIiITjv8HEBxiIiIiIiIiIiIiDlfcregjYiIiIiIiIiIiIiE+wPBT8iIiIiIiIiIiIiIiE+TLBbNiIiIiIiIiIiITj3cLCKIiP9xiIiIiIiIiEAqPA5cj/cYiIiIiIiIiIiIiIhAKywOTf9xiIiIiIiIiIiE7WrCKViIiIiIiIiIiIiIT71cFCqIiIiIiIiIiI/3GIhQS9DEiIiIiIiIiIiIiIQKQcBr6Ij/cYiIiIiIiIUMPQTIiIiIiIiIiIiIT5I8FtyIiIiIiIiIiIiE8cHB4+iIiIiIiIiIiIiIiIiIiD3dIbMi3oiIj/cYiIiIiIiIiIhPcWwY6YiIiIiIiIiIiIT3FsGOmIiP9xiIiIiIiIiIiIiDxekbShboiIj/cYiIiIiIiIiIQCssDk2IiIiP9xiIiIiIiIiIiIQKMsBs2IiIiIj/cYiIiIiDwzcbTMjoiIiIiIiIiIiIiIiIiIQMIc895xiIiIiIiIiIiIiIiIiIiIiIiIiE8bLB5NiIiIiIiIiIiITl6sKhWIiIiIiIiIiIiIiP9xhPnIwWN4iIiIiIiIiIiIX1nRpoiIiIiIiIiIiFCH0IiIiIiIiIiIiIiI/3GIiIiIiIiIiIiIiIiIiIiIiIiIiIiIiIj/cYiIiIiIiIiIiIiIiIiIiIiIiIiIiIiIiP9xiIiIiIiIiIiIiIiIiIiIhQS9DEiIiIiI/3GIiIiIiIiIiITlrsKlGIiP9xiIiIiIiIiIhPkFwW+oiIiIiIiIiIiIhQadCmiIiIiIj/cYiIiIiIiIiIiIiIiIiIhApBwGvoiIiP9xiIiIiIiIiIiIiIiIiIiIiIiIiIiIiIiI/3GIiIiIiIiIiIiIiIiIiIiFCH0IiIiIiIiI/3GIiIiIiIiIiIiIiIiIiIiIiIUIfQiIiIiI/3GIiIiIiECiPAbciIiIiI/3GIiIiIQMA8BPyIiIiIiIj/cYiIhASDwMfIiIiIiIj/cYiIiIQCwcDj6IiIiIiIiIiITzg8HHyIiIiIiIiIiIhOE6wuxYiIiIiIiIiIiP9AQpwc1oiIiIiIiIiIiI/3GITxWMHqeIiIiIiIiIiIiIiI/3GIiEAOHAAuiIiIiIiIiIiIiIiIiP9xiIiEBJLAxtiIiIiIiIiIiIj/cYhAwDwE/IiIiIiIiIiIiP9xiIiIhAZywKjYiIiIiIiIiIiP9xhASDwMfIiIiIiIiIiP9xiIhAKywOTYiIiIiIiIiIiI/3GIiIiIiIiIiIUIfQiIiIiIiIiIiIiIiIiI/3GIiECDTAjLiIiI/3GIiIiIiIiIiIiIhA4BwC/oiIiIiIiIiI/3GIiE/bXBJKiIiIiIiIiIiIiIiIiIiFDh0C6IiIiIiI/3GIiIiIiIiIiIiIiIiIiIiIUIfQiIiIiIiI/3GIiIiIiIiIiIiIiIiIiIiEBKHAxej/cYiIiIiIiIiIT71cFCqIiIiIiIiIiIiIiE+TLBbNiIiIiIiIiIiIiE1Z/DpgiIiIiIiIiIiIiIiIhPGyweTYiIiIiIiIiIiIPPoxtAXOiIiIiIiIiIiIiIhPnmwWGYiIiIiI/3GIiIiEDtPAIsiIiI/3GIiIiIiIiIiIiIhAKywOTYj/cYiIiIiIiIiIg7XLG1o06IiIiIiIiIiIiIg6dBK2i+2IiIiIiIiIiIiIhO9ZwgpoiIiIiIiIiIiIiD2SIbNt3oiI/3GIiIiIiIiIiIiIiIhOnIwmN4iIiIiIiIiIiIiE4TrC7FiIiIiIiIiIiIiIiE2X3DaCiIiIiIiIiIiIiIhOFJwutoiIiIiIiIiIiIiIhQpdBqiIiIiIiIiIj/cYiIiIiIiIiIiIiIiIiE84PBx8iIiIiIiIiIiITn6MKBeIiIiIiIiIiIiITn2cKCaIiIiIiIiIiIiE9XLBqNiIiIiIiIiIiIiIiIiITlGMKueIiIiIiIiIiIiIiIiIhPkUwW64iIiIiIiIiIiIiIhPOhwcXoiIiIiIiIiIQKQcBr6IiIiIiIiIj/cYiIiIiIiFCH0IiIiIiIiIiIiIiIiIiIiIj/cYiIiIiIiIiIiEBnLAqNiIiIj/cYiIiIiIiITzR8HLiIiIiIiIiIiIiIj/cYiE8TrB7FiIiI/3GIiIiIiIiECiPAbciIiI/3GIiIiIiIhOeswoU4iIiIiIiIiIiIhONHwsuIiIiIiIiIiIiIhPVjwanIiIiIiIiIiIiIhP3iwSHYiIiIiIiIiIiIiIiIiIiIiIiIiIiIhfd9GIiIiIiIiIiIiIiIhPsDwU/IiIiIiIiIiIiIiE9WPBqciIiIiIiIiIiIiIiIhP3xwSDoiIiIiIiIiIiIiIiIhPkjwW3IiIiIiIiIiIiIiIiITzksHG2IiIiIiIiIiIiIiIiIiIiIPPlBtAa+iIiIiIiIiIiE9WPBqciIiIiIiIiIiIiIiIiIiIiIiI/3GIiIUOHQLoiIiIiIiIiIiIiIiIiIiIiIiIiI/3GIiIiIiIiIiIiIiIiIiIhQpdBqiIiIiIiIj/cYiIiIiIiIiIiIiIiIiIiIiIiIiIiIiIiP9xiIiIiIiIiIiIiIiIiIiIiIiIiIiIiIiI/3GIiIhAZjwKnIiIiIiIj/cYiIiIiIiIhOeswoU4iIiIiIiIiIiIiINTcEu8j7/3GIiIiIiIiIiIT1VMGquIiIiIiIiIiIiIiIiIiIiIiIiIiIXx3R4oiIiIiIiIiIiFAP0AGIiIiIiIiI/3GIhPn1wWCoiIiIiIiIiIiIiIiIiIiIiIiIiIiP9xiIQMIcBN6IiIiIiIiIiIiDtdobWiXoiIiIiIiIiIiIiIiIiIiE0RzD7jiIiIiIiIiIiIiIiIiIiIiE4UnC62iIiIiIiIiIiIiIT5FMFuuIiIiIiIiIiIiIiIT5MsFs2IiIiIiIiIiIiIiIiIiIiIj/cYiIiIT5yMFjeIiIiIiIiI/3GIiIiIiIiIiIQKQcBr6IiIiIiIiIiIj/cYiIiIiIiIiIiIhOfKwoNYiIiIiIiIiIiIiIiIiIiIiI/3FPfowYF4iIiIiIiIiIiITTv8PECIiIiIiIiIj/cYhAShwMXoiIiIiIiIiIiIiE4zjCzHiIiIiIiIiIiIiIiIhPkjwW3IiIiIiIiIiIiIiIiIiIiIiP9xiIiIiIiIiIiIiIiFDh0C6IiIiIiIiIiIiF/+0QGIiIiIiIiIiIiEAOHAAuiIiI/3GIiIiIiIhPU2wayYiIiIiIiIiIiITxssHk2IiIiIiIiIiIiIiE9XLBqNiIiIiIiIiIiIiIiIhPsSwU7YiIiIiIiIiIiIiE+8bBQ5iIiIiIiIiIj/cUCEPAi8iIiIiIiIiIiIX9HRLoiIiIiIiIiIiIiIiIiIiE8bLB5NiIiIiIiIiIiIiIiIhApBwGvoiI/3GIiIiIiIiIiIiIiIiIiIiIiIhApBz1vnGIiIiIiIiIiIiIiDlegrehfYiIiIiIiIiIiIiIiI/3GIiIiIQEksDG2IiIiIiIiIiP9xQCssDk2IiIiIiIiIiIiIiI/3GIiEArLA5NiIiIiIiIiIiIj/cVAP0AGIiIiIiIiIiIhPVFwauoiIiIiIiIiIiIg4H7K44E2IiIiIiIiIiIiIT94sEh2IiIiIiIiIiIiE4wvCz0iIiIiIiIiP9xiIiEAMPABMiIiIiI/3GIiIiIQIYcCJ6IiIiIiIiIiIiIiIiI/3GIiIiIiIiIiIiIiIiIiIiIiIiIiIiIiIj/cYiECkHAa+iIiIiIiIiIiIiIiIiIiIiP9PXbwqJIiIiIiIiIiIiIiIiIiIiIiIhOUnwq2IiIiIiIiIiIiIiITjGsLOWIiIiIiIiIiIiIiIiIhO9ZwgpoiIiIiIiIiIiIiIiIiIj/cYiIiIiIhOfKwoNYiIiIiIiIiIiIiIUKXQaoiIiIiIiIiI/3GIiIiIiIiIT3FsGOmIiIiIiIiIiIiIiIiIhPGyweTYiIiIiIiIiIiDuYsbVnToiIiIiIiIiIiIiITxlMHmuIiIiIiP9xiIiIiECiPAbciIiIiIiP9xiIiIQM88BAyIiIj/cYiIiIiIiEDBLATtiIiIiIiIiIj/cYiIiIiIiIiIiIiIiIiIUMPQTIiIiIiIiIiI/3GIiIiIiIQIUsCK2IiIiIiIiIj/cYiIiIiIiIiIhAShwMXoiIiIiIiIiP9xiIiIiIiIiIiIiE84PBx8iIiIiIiIiIiIiIiIiIiIiIiIhQw9BMiIiP9xiIiIiIiIhASDwMfIiP9xiIiIiIiIiIiIiIiIiIiIiFDD0EyIiIiIiIj/cYiIhAhDwIvIiIiIiIiI/3GIiIiIiIiEDPPPMMcYiIiIiIiIiIiIiIhAKywOTf9xiIiIiIiIiIiINlqzuqVMiIiIiIiIiIiE9WPBqciIiIiIiIiIiE+RTBbriIiIiIiIiIiP9xiIhAKjwOXIiIiIiIj/cYiIiIhALBwOPoiIiIiIiIiIiIiIj/cYiIhAoywGzYiIiIiIiIiIiIiI/3GIQKMsBs2IiIiIiIiIiIiIiE/cTBI7iIiIiIj/cYiIiIhA7xwCDoiIiIiIiIiIiIiP9xiIiIiIiIiITvO8IMSIiIiIiIiIiIiIiIT94sEh2IiIiIiIiIiIiIiIiIiIiIiE4zjCzHiIiIiIiIiIiIiE9WPBqciIiIiIiIiIiIiITzksHG2IiIiIiIiIiIiE5erCoViIiIiIiIiIiIj/cYiIiIiIiIiIiFAt0OKIiIiIiIiIiIiITxhcHnqI/3GIiIiIiIiIhPUJwa9oiI/3GIiIiIiIiIg0tZS8SmuIiI/3GIiIiIiIhPc0wYy4iIiIiIiIiIiE+RTBbriIiIiIiIiIiIiIiIiIiIiIiIiITzg8HHyIiIiIiIiIiIiIiP9xQMA8BPyIiIiIiIiIiIiI/3GIiIiIiIiIiIiIiIiIiIiIiIiIiIiIiIj/cYiEDCHATeiIiIiIiIiIiIhP/RwQLoiIiIiIiIiIiIiIiE5QnCr2iIiIiIiIiIiIiIiIiIT3UsGK2IiIiIiIiIiIiIiIiIhPdDwYvIiIiIiIiIiIiIhP+zwQTIiIiIiIiIiIiIhPdDwYvIiIiIiIiIiIiIiIiE+xLBTtiIiIiIiIiIiIiIiIiIhOmqwmVYiIiIiIiIiIiP9xhO8dwg4oiIiIiIiIiIiINJ4kvGHbiIiIiIiIiIiIiIiIiIiIiIiE+SPBbciIiIiIiIiIiIiIhNXMw6M4iIiIiIiIiIiIiE/7PBBMiIiIiIiIiIiIiIhPVjwanIiIiIiIiIiIiITjOMLMeIiIiIiIiIiIiE4wvCz0iIiIiIiIiIiIOX9St4CtiIiIiIiIiIiITZX8NqCIiIiIiIiIiIiIiIiIiIiITpm8JmSI/3GIiIiIiIiIiIg920GzJL6P9xiIiIiIiIiIiIhOENwu8oiIiIiIiIiI/3GIiIiIhAZjwKnIiIiIj/cYiIiIT/lcEGqIiIiIiIiIiIhQLdDiiIiIiIiIiP9xiIiIiIiIiIiIiIiE+wPBT8iIiIiIiIiIiIiIQA0sAD3/cYiIiIiIiIiIiIiE90PBi8iIiIiIiIiIiIiIiIiIiIQOAcAv6IiIj/cYiIiIiIiIiIiIiIhASSwMbY/3GIiIiIiIiIiIiIiIiEDvHAIOiIj/cYiIiIiIiIiIiIT71cFCqIiIiIiIiIiIhPvVwUKoiIiI/3GIiIiIiDh18riKDYiIiIiIiIiIiIiIT1csGo2IiIiIiIiIiIiIiE9XLBqNiIiIiIiIiIiIiIiIiIhPHBwePoiIiIiIiIiIiIiIiIiIiIiIiITp18JiiIiIiIiIiIiIiIiIiIiIiIiE+wPBT8iIiIiIiIiIiIiIiE+xLBTtiIiIiIiIiIiIiIPBVxtOqOiIiIiIiIiP9xiIQCo8DlyIiIiIiIj/cYiIiIiIiIhN/vwwEIiIiIiIiIiIiIiEAOHAAuiIiIj/cYiIiIiIiIiIiIiIiIiIiIhPdSwYrYiIiIiIiIiIiIiIiIiFBL0MSIiIiIj/cYiIiIiFDD0EyIiIiIiIiIiIiIiE+TLBbNiIiIiIiIiIiIiE9WPBqciIiIiIiIiIiIiE83TByLiIiIiIiIiIiIhPsDwU/IiIiIiIiIiIiIhOP7wsBIiIiIiI/3GIiIiIQIUsCK2IiIiIiIiIiIj/cYiIiIThK8LtSIiIiIiIiIiIiIiIOVyit6NdiIj/cYiIiIiIiIiE487CwxiIiP9xiIiIiIiE56zChTiIiIiIiIiIiDp34baIHoiIiIiIiIiIiE+RTBbriIiIiIiIiIiIiIiIiIiIiIiDqQMrZvzYiIiI/3GIiIiIiIhO8swg04iIiIiIiIiIiIhPkywWzYiIiIiIiIiIiIiE71nCCmiIiIiIiIiIiIiIiIiIT7A8FPyIiIiIiIiIiIiIiITxssHk2IiIiIiIiIiIiIiIiIiIiITzksHG2IiIiIiIiIiIiITzksHG2IiIiIiIiIiIiE/dPBIsiIiIiIiIiIiIiITzksHG2IiIiIiIiIiIiIiIiIiIiIiP9xiIiECkHAa+iIiIiIiIiIiIiIUIfQiIiP9xiIiIiIiIiE4wvCz0iIiIiIiIiIiIiIiIhP/CwQPYiIiIiIiIiIiIiIiIT1csGo2IiIiIiIiIiIiIiIiE8bLB5NiIiIiIiIiIiIiIhPVjwanIiIiIiIiIiIiIiIiE/7PBBMiIiIiIiIiIiIiE4VjC6niIiIiIiIiIiIiFAP0AGIiI/3GIiIiIiIiECiPAbciIiI/3GIiIiIiIiEANLAA9iIiIiI/3GIiIiIiIiE613CSiiIiIiIiIiIiIhfHdHiiIiIiIiIiIiIiIiIhPGyweTYiIiIiIiIiIiIiIT/lcEGqIiIiIiIiIiIiP9A6IwSd4iIiIiIiIiIiIhPGjweXIiIiIiIiIiIiIO9LRtS0uj/cYiIiIiIiIiIT788FAyIiIiIiIiIiIg9HAGz4/6IiIiIiIiIiIiE6bnCZGiIiIiIiIiIiIiE8bLB5NiIiIiIiIiIiIiIiIiIiIiIg7l8G1aD6IiI/3GIiIiIiIiIiEDCHATeiIiIiIiIiIiIhOfKwoNYiIiI/3GIiIiIiIiECjLAbNiIiIiIiIiP9xiIQA4cAC6IiIiIiIiIiIiIiIiIj/cYiIiIhA4BwC/oiIiIiIiIiIiIiIiIiE+wPBT8iIiIiIiIiIiIiE+xLBTtiIiIiIiIiIiIiIiIiIiIiIj/cYiIiIiIiIiIQCo8/VxxiIiIiIiIiIiIiIT1RcGrqIiIiIiIiIiIiIiIiIiIj/cYiIiIiFAt0OKIiIiIiIiIiIiIg8vyG0QN6IiIiIiIiIiIhPcWwY6YiIiIiIiIiIiIiF870cSIiIiIiIiIiIiIiIT7A8FPyIiIiIiIiIiIiIiIiE/eLBIdiIiIiIiIiIiIiIiIiE+TLBbNiIiIiIiIiIiIiD0ZMbPmzoiIj/cYiIiIiIiIiIiIiEBnLAqNiIj/cYiIiIiIiIhAZywKjYiIiIiIj/cYiIiIQEocDF6IiIiIiIiIiIiIiIiE0f3D4CiIiIiIiIiIiIiIT3Q8GLyIiIiIiIiIiIiIiIiIiP9xQCo8DlyIiIiIiIiIj/cYiIhAhSwIrYiIiIiIiIiIiIiP9B7TwCLIiIiIiIiIj/cYiIhAKjwOXIiIiIiI/3GIiIiIiEDAPAT8iIiIiIj/cYiIiIiEDuLAIdiIiIiIiI/3GIiIiIiIg9vUGzQr6IiIj/cYiIiIiIiEANLAA9iIiIiIj/cYiIiIQM88BAyIiI/3GIiIiIiIhAKywOTYiIiIiIj/cYiIiIQGVMCquI/3GIiIiIiIiIiIiIiIiIiIiIiIiIiIT3FsGOmIj/cYiIiIiIiIiEDgHAL+iIiIiIiIiIiIiIj/cYiIiIiIiIiIiIiIiIiIiIiIiIiIUKXQaoiP9xiIiIiIiIiIUIfQiIiIiIiIiIiIiIiFCl0GqP9xiIiIiIiIiIiIiIiIiIiIiIiIiE7ZfCJoiIiIiIiIiIiIiIiIiIiIiIiIiIiIj/cYiIiIiIiIiIiIhPnXwWKIiIiIiP9xiIiIiIiIiIiIiD1UQbOrvoiP9xiIiIiIiIiIhAojwG3IiP9xiIiIiIiIiIiIiITvHcIOKIiIiIiIiP9xiIhAKjwOXIiIiIiIj/cYiIiIhAwDwE/IiIiIiIiP9xiIiIiIiIiIiIiE9RjBrniIiIj/cYiIiIiIiITzdMHIuIiIiIiIiIiIiIiIiIiIiIiIiIiIiIhNtOw0sYiIiIiIiIiIiIiIiIj/cYiIiIiIiIiIiIhAZywKjYiIj/cYiIiIiIiIiIiIiIT9tcEkqIiIiIiIiIiIiFCH0Ij/cYiIiIiIiIiIiIiIiIiIiITj+8LASIiIiIiIiP9xiIiE9/fBgIiIiIiIiIiIiIiIiP9xiE/3fBCIiIiIiIiIiIiIiITvWcIKaIiIiIiIiIiIiIiIiIj/cYiIiIiIiIhAwhwE3oiIiIiIiIiIiIiE9XLBqNiIiIiIiIiIiIiIiIiIj/cYiIiIiFCl0GqIiIiIiIiIiIiIhPVjwanIiIiIiIiIiIiIiIiIiIiIj/cYiIiIiIiIiFCl0GqIiIiIiIiIiIiIT/s8EEyIiIiIiIiIiIiIT1csGo2IiIiIiIiIiIiDwWYbTpnoiIiIiIiIiIiI/0CrnBZGiIiIiIiIiP9xiIiEDtPAIsiIiIiP9xiIiIiIiIiIiIhA4BwC/oiIiIiIiIiIiP9xiIiIiIhALBwOPoiIiIiIiIiIiIiP9xiIiIhApBwGvoiIiIiIiIiIiIhPGyweTYiIiIiIiIiIiIiIiIiIiIhPVywajYiIiIiIiIiIiIhO1qwilYiIiIiIiIiIj/PtpRsyWuiIiIiIiI/3GIiIiIhA4BwC/oiIiIiIiIiIiIiE/6TBBbiIiIiIiIiI/3GIiIiIiIhA7xwCDoiIiIiIiIiIhPVjwanIiIiIiIiIiIiI/3GIiIhPNWwcqYiIiIiIiIiIiIiEDCHATeiI/3GIiIiIiIiIQEg8DHyI/3GIiIiIiIiIQEocDF6IiIiIiIiIiITbbMNJOIiIiIiIiIiIiIiIiIiE5/fCgIiIiIiIiIiIiIiIiIiIiIg6+EK2B73/cYiIiIiIiIiIiIiIiIQGcsCo3/cYiIiIiIiIiIhOeswoU4iIiIiIiIiIiIiP9BojwG3IiIiIiIiIiIiIj/cYiIiDhxM7iOzIiI/3GIiIiIiIiIiEDAPAT8iIj/cYiIiIiIiITlvcKkKIiIiIiIiIiP9xObTCt0s9iIiIiIiIiIiI/0EOHAAuiIiIiIiIiIiIiIiIiIiIO1yxtaNOiIiIiIiI/3GIiIiIhPnXwWKIiIiIiIiIiIiITXncOGKIiIiIiIiIiIiIiIiIT1csGo2IiIiIiIiIiIiIiE91LBitiIiIiIiIiIiIiIiIiE8bLB5NiIiIiIiIiIiIiIhP3iwSHYiIiIiIiIiIiIiIhPkUwW64iIiIiIiIiIiIiIhPVjwanIiIiIiIiIiIiIiIiIj/cYiIiEDCHATeiIiIiIiIiIiIiIiIiIiI/3GIiIiIiIUOHQLoiIiIiIiIiIiIiIiIiIiIhP/RwQLoiIiIiIiIiIiIiIiIiIiIiI/3GIQCssDk2IiIiIiIiIiIiIj/PNHhtS4eiIiIiIiIiIiIiIT/hsEHmIiIiIiI/3GIiIT59cFgqIiIiIiIiIiIiIiIiIiIiIT5I8FtyIiIiIiIiIiIiIT7A8FPyIiIiIiIiIiIiIhP/RwQLoiIiIiIiIiIiIiIiIiIiIiE9YHBp+iIiIiIiIiIiIiIiIiIiIiIiIT5MsFs2IiIiIiIiIiIiIiIiIiIT98cEg6IiIiIiIiIiIiIiIiIiIiIiIiIT1gcGn6IiIiIiIiIiIiIiIiIiE9XLBqNiIiIiIiIiIiIhPsDwU/IiIiIiIiIiIiIiIiIiIiIiIiIhOcHwo+IiIiIiIiIiIiIiIhPkywWzYiIiIiIiIiIiIiIiIiIiIiIiIhP0BwS/oiIiIiIiIiIiIiITzg8HHyIiIiIiIiIiIiIiE9xbBjpiIiIiIiIiI/3GIiIiIiIiIiIiIiE9UXBq6iIiIiIiIiIiIiIiIiIiP9xiIiIhAwhwE3oiIiIiIiIiIiIiIiE84PBx8iIiIiIiIiIiIiE+TLBbNiIiIiIiIiIiIiIiIiIiIiP9xiIiIT55sFhmIiIiIiIiIiIiIiIiIiIiP9BDSwAPYiIiIiIiIiIiIiIj/cYhPFnwemIiIiIiIiIiIiIiIiIiIiI/3FAZywKjYiIiIiIiIiIiIiIiI/3E+/QGyAv6I/3GIiIiIiIiIiIhPGFweeoiIiIiIiIiIiIiIUA/f8HGIiIiIiIiIiIiIiIiIiIiIiE85LBxtiIiIiIiIiIiIiIiE+/PBQMiIiIiIiIiIiIiE/8LBA9iIiIiIiIiIiIiE9XLBqNiIiIiIiIiIiIiEDvHAIOiI/3GIiIiIiIiIiIiIiIiIiIiIiIiIiIiE4zjCzHiIiIiIiIiIiIiFBp0KaIiIj/cYiIiIiIhOMLws9IiIiIiIiIiIiIhPODwcfIiIiIiIiIiIiIQOAcAv6IiIiIj/cYiIiIiITxlMHmuIiIiIiIiIiIiIQKQcBr6IiIiIiIiI/3GIiIiIiIiIiIiIiIiIhP3TwSLIiIiIiIiIiIiIiIiIiIiIiIiP9xg9ORGzxu6IiIiIiIiIiIiIiE/8LBA9iIiIiIiIiIiIiIiIiIiIiIiIiIiE8aPB5ciIiIiIiIiIiIiIThZ8LpiIiIiIiIiIiIiE7yzCDTiIiIiIiI/3GIiIhAhDwIvIiIiIiIiP9xiIiIiIiIiIUA/QAYiIiIiIiIiIiIiIT7A8FPyIiIiIiIiIiIiIiITVrsOlGIiIiIiIiIiIiIg9GxGy5O5xiIiIiIiIiIiIiIiITjKcLNaIiIiIiIiIiIiIiE/eLBIdiIiIiIiIiIiIQA0sAD2P9xiIiIiIiIiIiDz0kbQLboiIiIiIiI/3GIiIT5ucFkaIiIiI/3GIiIiIiIiIiIiIiIQMEsBO2IiI/3GIiIiIiIiIiIiIiE+6jBRX/3GIiIiIiIiIiIiINjvDusQ8iIiIiP9xiIiIiIiIM5PUvWwriIiIiIiIiIiIiIiIM9V0vSqLiIiIiIiIiIiIiDtbwbWkPoiIiIiIiIiIiIiIj/cYiIiIiIiIiDse0bXhLoiIiIiIiIiIiIiIiIg3vhO5QeyIiIiIiIiIiIiITzksHG2IiIiIiIiIiIiIiITvWcIKaIiIiIiIiIiIiIiI/0GhTAbriIiIiIiI/3GIiIiIiIiIiIiIiEDuLPEdcYiIiIiIiIiIiIiIiIhQ4dAuiIiIiIiIiIiIj/UeHQLoiIiIiIiIiIiIQMIcBN6IiIiIiIiIj/cYiIiIiDxSYbStnoiIiIiIiIiIiEDuLAIdiI/3GIiIiIiIiIiIg7s+G1TB6IiIiIiIiIiIiI/3GE/2jBCXiIiIiIiIiIiE3x3DDiiIiIiIiIiIiIiDpyMraNzYiIiIiIiIiIiIj/PdPBtCw+iIiI/3GIiIiIiIUEvQxIiIiIiIiIiIiIiIiIiIj/T128KiSIiIiIiIiIiIiIhN0fwy4IiIiIiIiIiIiIiIObtSt0StiIiIiIiIiIiIiIQGgcCn6IiIiIiIj/cYiIiIQMIcBN6IiIiIiIiIiIiIiIiIiI/3GIiIiIiIiIiIiIiIiIiIiIQKQcBr6Ij/cYiIiIiIiIiIUMPQTIiIiIiIiIiIiIhQadCmj/cYiIiIiIiIiIiIiIiIiIiIiIiIiIiIiIiP9xiIiIiIiIiIiIiIiIiIiIiIiIiIiIiIiI/3GIiIiIiFCH0IiIiIiIiIiIiIiIiIiIhP3xwSDoiIiIiIiIiIiIiIiIiIhQS9+0cYiIiIiIiIiIiIiIiIiIiIiIiIiIiIiIiP9xiIiIiIiIiIiIiIiIOzzRtcMuiIiIiIiIiIiI/3GIhOWuwqUYiIiIiIiIiIiP860sK3LT2IiIiIiIiIiIiI/3GIiIiIiIiIiIiIiIiIiIiIhOmMwmc4iIiP9xiIiIiIiIiIiIiIiIiIiIiIiIiIiIhfWdGmiIiIiIiIiIiIhP+zwQTIiIiIiIiIiIiITlCcKvaIiIiIiIiIiIiIiIiIiIiIiIiIiIiIiIPFRBtKu+iIiIiIiIiIiIiIhPOSwcbYiIiIiIiIiIiIiIiIiIj/cYiIiIiIiIiIiE3+/DAQiIiIiIiIiIiIiIUGnQpoiIiIiIiIj/cYiIiIiIiIiIiIhAaBwKfoiIiIiIiI/3GIhOWuwqUYiIiIiIiIiIiP9xiEBJLAxtiIiIiIiIiIiIiITZjMNnOIiIiIiIiIiIg6NjK2yc2IiIiIiIiIiIiI/3GIiIiIiIiIiIiIiIiIiITnysKDWIiIiIiIiIiIiIiIiP9xQGcsCo2IiIiIiIiIiIiIUOHQLoj/cYiIiIiIiIiFDD0EyIiIiIiIiIiIiIiIiIiI/0HtPAIsiIiIiIiIiP9xiIhPX5waBoiIiI/3GIiIiIiIhAKywOTYiIiIiIj/cYiIiIiIiIiEBJLAxtiIiIiI/3GIiIiIiIiIiIiIhAhhwInoiIiIiIiI/3GIiIiIiIiIiIiIiECkHAa+iIiIiIiIj/cYiIiIiIiIiIiIiIiIiFCl0GqIiIiIiIiIiP9xiEBHTAyLiIiI/3GIiIiIiIiIhQLdDiiIiIiIiIiIiIiIiI/3GIiIiIiIiIiIiIiIhPkUwW64iIiIiIiIiIiIiIiIiIiIiIiE86HBxeiIiIiIiIiIiIiIiIiIiIiIiP9xiIiIiIhAZywKjYiIiIiIiIiP9xiIiIiIiIiIiIiIiEBJLAxtj/cYiIiIiIiIiIiIiIhApBwGvoiIiIiIiP9xiIiIiIiIiIiIiIiIiIiIiIiIiFDh0C6IiIiP9xiIiIiIiITrisJHWIiIiIiIiIiIiIg5MJK3z22IiIiIiIiIiIiIj/cYOV2St6JtiIiIiIiIiIiIiIQIYcCJ6Ij/cYiIiIiIiIiIiIiIiIiIiIiIiIiIiIhOXqwqFYiIiIiP9xiIiIiIg8NGG0y56IiIiIiIiIiIiIiIiIiIiIiIiE+/PBQMiIiIiIiIiIiIiIiP9xiIiIiIiIQO8cAg6IiIiIiIiIiI/3GIiIQEksDG2IiIiIiIiIiIiP9xiIiIiIiIiIiIiIhQadCmiIiIiIiIiIiIj/cYhAhhwInoiIiIiIiIiIiIhPsSwU7YiIiIiIiIiIiIiIiE+SPBbciIiIiIiIiIiIiDuU8bVrDv9xiIiIiIiIiIiIiIiIiIiDobArbk/YiIiIiIiIiIiIiFAP0AGIiIiP9xiIiIiIiIiIiIiIiEAOHAAuiIiIj/cYiIiIiIiIiIiIiIiIiIiIiIiIiFAP3/BxiIiIiIiIiIiIhQh9CIiIiIiIiIiIiIiIiP9xiIiIiIiIiEAOHAAuiIiIiIiIiIj/cYiIiIiIhAwDwE/IiIiIiP9xiIiIiIiIhPM4wcx4iIiIiIiI/3GIiITlrsKlGIiIiIiIiIiP9xiE6z/CTAiIiIiIiIiP9xiIg9ORGzxu6IiIiIiIiIiIiIhO8dwg4oiIiI/3GIiIiIiIiE607CSxiIiIiIiP9xiIiIQEksDG2IiIiIiIiIiIj/O7iCtkd9j/cYiIiIiIiIiIiEBJLAxtiIiI/3GIiIiIiIiIiIQKI8BtyI/3GIiIiIiIiIiIiIiIiIiIiIiIiIiFAt39JxiIiIiIiIiIiIhPuowUV4iP9xiIiIiIiIiIiIhAoywGzYiIiIj/cYiIiIiIiIiIQO8cAg6IiIiIiIiP9xiIiIiIhAzzwEDIj/cYiIiIiIiIiIiEDvHAIOiIiIiIiP9xiIiIiIhAwDwE/IiIiIiI/3GIiIiIiIiIiIiIM5TEvWs7iIiIiIiIiIiIiIiE85LBxtiIiIiIiIiIiIiIhP+VwQaoiIiP9xiIiIiIiIiEDgHAL+iIiIiIiIiIiIiIiP9xiIiIQGgcCn6IiIiIiIiIiIiIiIiIj/cYiEDuLAIdiIiIiIiIiIiI/3GEAOHAAuiIiIiIiIiIiIiIiIiIiP9xiIiIQMA8BPyIiIiIiIiI/3GIiIUIfQiIiIiIiIiIiIiIiIiIiIiIiIiI/3GIiIiIiE8ynBzWiIiIiP9xiIiIiIiIg4+wO4BPyIiIiIiIiIiI/3GIg+zNayMymIiIj/cYiIiIiIOL4TuEHsiIiIiIj/cYiIiIiIiINNV0vCqLiIiIiIiIiIiIiDKS5L5tG4iIiIiIiIiIiIiIiE7UzCKziIj/cYiIiIiIiIiIiIQCwcDj6IiIiIiIj/cYiIiIiDxdobSiXoiIiIj/cYiIiIiIhPu3wUSIiIiIiIiIiIiI/3FADSwAPYiIiIiIiIiIiIiI/3GIiIiIiIiIiIiIiIiIiIiIiIiIiIiIiIj/cYiIiIiIiECFLAitiIiIiIiIiP9xiIiIiIiIiEAOHAAuiIiIiIiIiIj/cYiEDPPAQMiIiIiI/3GIiIiIiIiIhPM4wcx4iIiIiIj/cYiIiIiDnR0rcuLYj/cYiIiIiIiIiIiDzVobQqXoiP9xiIiIiIiIiIiIiE+6jBRXiP9xiIiIiIiIiIiIiEAOHAAuiIiIiIj/cYiIiIQINMCMuIj/cYiIiIiIiIhADSwAPYiIiIj/cYiIiIiITh/cLgKIiIiIiIiIiI/3GIiIiIiIiIiIhAShwMXoiIiIiIiIj/cYiIiIiIQKI8BtyIiIiIj/cYiIiIiIhADhwALoiIiIiIiIiIiI/3E9kEGzb76IiIiIiIiIiIiIiIiP9xiFDh0C6IiIiIiIiIiIiIiIhQh9CIiIiIiIiIj/cYiIiIiIiIiIiIiIiIiIiIhOX5wqBoiIiIiIiIiIiIiE81bBypiP9xiIiIiIiIiIiIiIiIiIiITtPcIsKIj/cYiIiIiIiIiIT9l8EmiIiIiIiIiIj/cYiIQKFMBuuIiIiP9xiIiIiIiIiEDBLATtiIiIiIiIiP9xiIiIiIiIiIhAoywGzYiIiIiIj/cYiIiIQEg8DHyIiIiIj/cYiIiIiECEPAi8iIiIiI/3GIiIiIQINMCMuI/3GIiIiIiIiIiIhAhhwInoiIiIiIiIiI/3GIiIiIiIhASSwMbYiIiIiIiP9xiIiIiE7VvCKkiIiIiIiIiIiIhPkUwW64iIiIiIiIiIiIhO9owgl4iIiIiIiIiIiIiIiIT75MFBuIiIiIiIiIiIiE9YHBp+iIiIiIiIiIiIiE58rCg1iIiIiIiIiIiIiIiI/3GIQCssDk2IiIiIiIiIiIiIj/cYiEAsHA4+iIiIiIiIiIiIiIiIiIj/cYiIiIhAoywGzYiIiIiIiIiIiI/3GIhAZywKjYiIiIiIiIiIiIiI/3GIiIhAKywOTYiIiIiIiIiIj/cYhALBwOPoiIiIiIiIiIiIiIiIiIj/cYiIiIiIQKFMBuuP9xiIiIiIiIiIiIiIiIiIiIiIiIiFDD0EyIiIj/cYiIiIiIiIhAwSwE7YiIiIiIiIj/cYiIiIiIiIiFCH0IiIiIiIiIiIiIiIiIiIj/cYiIiIiIiIiIhQD9ABiIiIiIiIiIiIiI/0EOHAAuiIiIiIiIiIiIiIiIT/0cEC6IiIiIiIiIiIiIiIiIiIhQw9BMiIiP9xiIiIiIiIhPVFwauoiIiIiIiIiIiIiE087DwxiIiIiIiIiIiIhP3EwSO4iIiIiIiIiIiIhPVUwaq4iIiIiIiIiIiP9xiEDuLAIdiIiIiIiIiIiIj/QOiMEneIiIiIiIiIiIiIiIhPkjwW3IiIiIiIiIiIiIiE9YHBp+iIiIiIiIiIiIiIiIiIiIiITrmcJGaIiIiIiIiIiIj/cUCiPAbciIiIiIiIiIiIj/QWgcCn6IiIiIiIiIiIhPVjwanIiIiIiIiIiIiIiIiIiIiIhOM4wsx4iIiIiIiIiIiIiIiIiIiI/3GIiIiIiIiIiIiIiIiIhO87wgxIiIiIiIiIiIiIiIj/cYiIiIiIiIiIQMA8BPyIiP9xiIiIiIiIiIiIiIiE+dfBYoiIiI/3GIiIiIiIiIiDy4kbRHboiIiIiIiP9xiIiIiIiIiIiEDAPAT8iI/3GIiIiIiIiIhQh9CIiIiIiIiIiIiIiIiIiI/3GIiIiIhPMawc5Y/3GIiIiIiIiIiIQA4cAC6IiIiIiIiP9xiIiIiIiIiIiIiIiIiIiIiIiIhO87wgxIiIiIiIiI/3GIiIiEAMPABMiIiIj/cYiIiIiIiIhA7xwCDoiIiIiIiIiP9xiIiIiIiIiIMFIWsL3piP9xiIiIiIiIiIiEArLA5NiIiI/3GIiIiIiIiIiIiIiIiE4+zCwTiIiIiIiP9xiIiIiIQGY8CpyIiIiI/3GIiIiIiIiIiIiIiIQO8cAg6IiIj/cYiIiIiIiIiIg6cFK2j62IiIiIiIiP9xiIiIiIOXuSt4RtiIiIiIiIiIiIiE/8LBA9iIiIiIiIiIiIiE9xbBjpiIiIiIiP9xiIiIiIiIiIiIiIiIiIiIiIiIiIiIiIiI/3GIQCwcDj6IiIiIiIiIiIiIiIiIiI/3GIiIiIiIQA4cAC6IiIiIiIiIiIiP9BwDwE/IiIiIiIiIiIiIhOF2wuiYiIiIiIiIiIiIhO8swg04iIiIiIiIiIiF9Z0aaIiIiIiIiIiIiIg9ORGzxu6IiIiIiIiIiIiI/3GIiIiIiIiIiIiIiIiIiIiIiIiIiIiIiIj/cYQO4sAh2IiIiIiIiIiIiI/3GIiIiIiIhAZjwKnIiIj/cYiIiIiIiIhADDwATP9xiIiIiIiIiIiIhAoywGzYiIiIj/cYiIiIiIhAwDwE/IiIiIiP9xiIiIiIiIiIiIiIiIiIiIiFDD0EyIiIiIiIj/cYiIiIiIiIiIiEAOHAAuiIiIiIiI/3GIiIiIiIiIiIiECGHAieiIiIiIiIiI/3GIiE613CSiiIiIiIiIiIiIiIiIT94sEh2IiIiIiIiIiIiIiIiIj/cYg7HtG14S6IiIiIiIiIiIiIiITn98KAiIiIiIiIiIiIiIiE7WrCKViIiIiIiIiIiIiIiIiIiIiE+TLBbNiIiIiIiIiIiIiIiDV3w7uIPIiIiIiIiIiIiIiDR8ZLyDm4iIiIiIiP9xiIiIiIhAzzwEDIj/cYiIiIiIiIiIhOX5wqBoiIiIiIiIiIiIiIiIPXMxs4zOiI/3GIiIiIiIiIiIiIiIQGcsCo2I/3GIiIiIiIiIiIiIiEANLAA9/3GIiIiIiIiIiIiIiIiIiIiIiIiIiIiIiIj/cYiIiIiIiIiIiIiIiIiIUMPQTIiIiIiIiIiI/3GIiIiIiIiIiIiIiIiIiIhAaBwKfoiP9xiIiIiIiIiIiIiIiIiIiIiIiIiIiIiIiI/3GIiIiIiIiIiIiIhADhwALoiIiIiP9xiIiIiIiIiIQKMsBs2IiIiIiIj/cYiIiIQClMDmv/cYiIiIiIiIiIhA7iwCHYiI/3GIiIiIiIiIQEg8DHyI/3GIiIiIiIiIiIiIQMA8BPz/cYiIiIiIiIiIhO0uwi0YiIiIj/cYiIiIiIiECFLAitiIiIiIiIiP9xiIiIiIiIiIiIiIiEDCHATeiIiIiIiIj/cYiIiIiIiIiIiIiIiIiIiIiIiIiIiIiIiP9xiIiIiIiIiIiIiIhAZywKjYiP9xiIiIiIiIiIiIiIiIQMIcBN6IiIiIiIj/cYiIiIiIUKXQaoiIiIiIiIiIiIiFAP0AGI/3GIiIiIiIiIiIiIiIiIiIiIT3UsGK2IiIiIiIiIiIiIiIUKXQaoiIiIiIiIiI/3GIiIiIiIiIiIiIiIhPUnwa2IiIiIiIj/cYiIiIQEdMDIuP9xiIiIiIiIiIiIiIiIiIiIiIiIiIhNENw+8oiIiIiIiIiIiIiIhPnXwWKIiP9xiIiIiIiIiIiIiE++TBQbiIiIiIiIiIiIhQh9CIiIiIiI/3GIiIiIiIiIiIiIiIiIiIiE/6TBBbiIiIiIiIiIiIiIhPODwcfIiIiIiIiIiIiE9WPBqciIiIiIiIiIiIhP/CwQPYiIiIiIiIiIiIiDu3obVIXoiIiIiIiIiIiIhNPdw8IoiIiIiIiIiIiIiE9SfBrYiIj/cYiIiIiIiIhPN0wci4iIiIiIiIiIiIiIiEAOHAAuiP9xiIiIiIiIiIiEBnLAqNiIiIiP9xiIiIiIiIiIiIiIiIiIiIiIiIiIiIiIiI/3GIiIiIiIiIiIiIiIiIiIiIiIiIiIiIiIj/cYiIiIiIiIiIiIiIiIiIiIiIiIiIhP3TwSLIiIiIiIiIiIiIiI/3GIiIiIiIiIiIQCwcDj6IiIiIiIiI/3GIiIiIiIhAwSwE7YiIiIiIiIiI/3GIiIQEksDG2IiIiIiIiIiIiP9xiIiIiIiIQGcsCo2IiIiIiIiP9xiIiIiIiIiIhALBwOPoiIiIiIiIiP9xiIiIiIiIiIiIiIUC3Q4oiIiIiIiIiIiP9xiIiIiIiIiEDuLAIdiIiIj/cYiIiIiIiIiIiIhApBwGvoiIiIiIiIiP9xiIiIiIiIiIiE9/fBgIiIiIiIiP9xiIiIiIiIiIiIiIiIiIhQh9CIiIiIiIiIiP9xiIiIiIiIiIhALBwOPoiIiIiIiIiP9xiIiIiIT9ecEoaIiIj/cYiIiIiIiIQO8cAg6IiIiIiIiIiP9xiIiIiIiIiIhAwSwE7YiIiIiIiP9xiIiIiIiIiIhAoywGzYiIiIiIj/cYiIiIiIiIiIiEAOHAAuiIiIiIiI/3GIiIiIiIiIiIhApBwGvoiIiIiIiIiIj/cYiIiIiIiIiIiIUKXQaoiIiIiIiIiIiIiIiP9xiIiIiIiIiIiIQOAcAv6IiIiIiIiIiIiP9xiIiIiIhAwSwE7YiIiIiIiIiIiP9xiIiIiIQA4cAC6IiIiIiIiIiIiIj/cYiIiIiIiIiIiFBp0KaIiIiIiIiIiIiIiI/3GIiIiIiIiIiIiIiIhA4BwC/oiIiIiIiI/3GIiIiIiIiIiIiIiIUC3Q4oiIiIiIiIiI/3GIiIiIiIiIiIiIiIiIiIiIiIiIiIiIiIj/cYiIiIiIiIiIiIiIiIiIiIiIUGnQpoiIiI/3GIiIiIiIiIiIiIiIiIQIUsCK3/cYiIiIiIiIiIiIiIiIiIiIUA/QAYiIiI/3GIiIiIiIiIiIiIiIhAhhwInoiIiIiI/3GIiIiIiIiIiIhPUJwa9o/3GIiIiIiIiIiIiE9+jBgXj/cYiIiIiIiIiIhPnIwWN4iI/3GIiIiIiIiIiIiIiIiIiIiFAP0AGIiIiP9xiIiIiIiIiIiIiIiIiIiIiIQMIcBN6Ij/cYiIiIiIiIiIiIiIhASSwMbY/3GIiIiIiIiIiIiIiIiIiIQKQcBr6IiIj/cYiIiIiIiIiIiIiIiIiIiIUGnQpoiIiIiI/3GIiIiIiIiIiIiIiIiIiEDvHAIOj/cYiIiIiIiIiIiIiIiIiIiECkHAa+iIiP9xiIiIiIiIiIiIiIiIiIT1csGo2IiIiIiIiIiIiIiIiEDvHAIOiIj/cYiIiIiIiIiIiIiIiIiIQGgcCn6IiI/3GIiIiIiIiIiIiIiIiIiIhApBwGvoiIj/cYiIiIiIiIiIiIiIiIiIiIUA/QAYiIiI/3GIiIiIiIiIiIiIiIiEDCHATeiIiIiIiP9xiIiIiIiIiIiIiIiIiIiIhQpdBqiIiIiIiI/3GIiIiIiIiIiIiIiEArLA5Nj/cYiIiIiIiIiIiIiEBoHAp+iIiIiIiI/3GIiIiIiIiIiIiIiEBJLAxtiP9xiIiIiIiIiIiIiIhAoywGzYiIj/cYiIiIiIiIiE4xrCzliIiIiIiIiIiIiIT9iMAndxiIiIiIiIiIiIhAojwG3P9xiIiIiIiIiIiIiIiIhPGyweTYiIiIiIiIiIiIiIiIT94sEh2IiIiIiIiIiIiIiEBnLAqNj/cYiIiIiIiIiIiIiIiECjLAbNiI/3GIiIiIiIiIhAojwG3IiI/3GIiIiIiIiIiIiIiIQMIcBN6IiIiIiIiP9xiE99nBgmiIiIiIj/cYiIhOPdwsIoiIiIiIiIiIiIiIj/cYiIiIiIiIiIQEocDF6IiIiIiIiIiP9xiIQAtMAFuIj/cYiIiIiIiIiIiD36MbMFzoiIiIiI/3GIiIiIiIiIiIQGcsCo2IiIiI/3GIiIiIiIiIiIiIhAZywKjYiI/3GIiIiIiIiIiE8ynBzWiP9xiIiIiIiIiIiIiIhA7xwCDoiIiI/3GIiIiIiIiIiIiIiIiIiEBKHAxeiIj/cYiIiIiIiIiIiIhAhhwInoiIiIiIiIj/cYiIiIiIiIiIiIiIiIiFBL0MSIiIiIiIiP9xiIiIiIiIiIiIiIiIiFBL0MSIiIiIiIiI/3GIiIiIiIiIiIiIiIiIiECkHAa+iIiIj/cYiIiIiIiIiIiIiIiIiITjOMLMeIiIiIiIiIiIiIiIiIiIiIiIiIiIiIiIj/cYiIiIiIiIhQLdDiiIiIiIiIiIiIiIiIj/cYiIiIiIiIiIiIiIUIfQiIiIiIiIiIiIiIj/cYiIiIiIiIiIiEBoHAp+iIiIiIiIiI/3GIiIiIiIiIiIiIiITjKcLNaIiIiIiIiIiIiIPTcxs8jOiIiIj/cYiIiIiIhP21wSSoiIiIiIiIiIiIiIhOFnwumIiIiIiIiIiIiIiIiIiIiIiIiIiIiE/cTBI7iIiIiIiIj/cYiIiIiIiIiIiIiIiIiIT1Y8GpyIiIiIiIiIiIiIhQadCmiIiIiIiP9xiIiIiIiIiIiIiIiIiIiIg8+jG0Bc6IiIiIiIiIiIiIhAwSwE7YiIiP9xiIiIiIiIiIiIiIhAKywOTY/3GIiIiIiIiIiIiIiIQO8cAg6IiIj/cYiIiIiIiIiIiIiIT5I8FtyIiIiIiIiIiIiIiIiIT7t8FEiIj/cYiIiIiIiIiIiIiIiIiIiIiE/8LBA9iIiIiIiIiIiIiIhOf3woCIiIiIiIiIiIiIiE8aPB5ciIiIiIiIiIiIiE087DwxiIiIiIiIiIiIiIiE9WPBqciIiIiIiIiIiIiIQKMs9c1xiIiIiIiIiIiIiIiIiIiIiIiIiIiIiIiI/3GIiIiIODYjuMnciIiIiP9xiIiIiIiIQA0sAD2IiIiIiP9xiIiIiIhAZywKjYiIiIiIiIiP9xiIiIiIiIiIiIiIQO8cAg6IiIiI/3GIiIiIiIiIiIiECGHAieiIiIiIiIiI/3GIiIiIiIiIiIiIiIiIUEvQxIiIiIiIiIj/cYiIiIiIiITl+cKgaIiIiIiIiIiIiIhAZywKjYiI/3GIiIiIiIiIiIiIiIiIiIiEBoHAp+iP9xiIiIiIiIiIiIiIiIiIiIiIiIhPNlwcmoiIiIiIiI/3GIiIiIiIiIQGY8CpyIj/cYiIiIiIiIiIiIQCssDk2IiP9xiIiIiIiIiIQIUsCK2IiIiIiI/3GIiIiIQA0sAD2IiIiIiIiI/3GIiIQA4cAC6IiIiIiIiIiIiIiE/7PBBMiIiIiIiIiIiIj/QUocDF6IiIiIiIiIiIiIhOnIwmN4iIiIiIiIiIiIiE7YjCJ3iIiIiIiIiIiIiIiIiIOHXyuIoNiIiI/3GIiIiIiITzdMHIuIiIiIiIiIiIiIiDcUY7nrnIiIiIiI/3GIiIiIiIiIiIiIiIiIiIiIiIhPF2weiYiIj/cYiIiIiIiITjC8LPSIiIiIiIiIiIiIiIiIiIT3YcGJ6IiIiIiIiIiIiIiE3R/DLgiIiIiIiIiIiIiIhOuZwkZoiIiIiIiIiIiIiITtecIoaIiIiIiIiIiIiIhNWfw6YIiIiIiIiIiIiITzVsHKmP9xiIiIiIiIiIiIiIiIQEocDF6IiIiI/3GIiIiIiIiIQEg8DHyI/3GIiIiIiIiIiIhN/vwwEIiIiIiIiIiIiIiIQKMs9c1xiIiIiIiIiIiIiIiIiIiIT7EsFO2IiIiIiIiIiIiIiIiIiIQMEs8+1xiIiIiIiIiIiIiIiIiIT5I8FtyIiIiIiIiIiIiIhAhSz3rXGIiIiIiIiIiIiIiIiEBoHAp+iIiIiP9xiIiIiIiIiITlrsKlGIiIj/cYiIiIiIiIhOlfwmoI/3GIiIiIiIiIiIiIhP9owQl4iP9xiIiIiIiIiIhAKywOTYiIiI/3GIiIiIiIiIiIiIiIiIiE91LBitiIiIiIiIiIiIiIiIiIQIUs961xiIiIiIiIiIiIiIiIiIiIiIiIUA/QAYj/cYiIiIiIiIiIiIiIiIiIhA7xwCDv9xiIiIiIiIiIiIiIiIiIiIiIUC3Q4oiIiP9xiIiIiIiIiIiIiIiIiIiIhADhz/HnGIiIiIiIiIiIiIiIiIiIQO8cAg7/cYiIiIiIiIiIiIiIiIhAoywGzY/3GIiIiIiIiIiIiIiIiIiIiIiIiIiIiIiIj/cYiIiIiIiIiIiIiIiIiIiIiIiIiIiIiIiP9xiIiIiIiIiIiIiIiIiIiIhQh9CIiIiIiIiP9xiIiIiECkHAa+iIiIiIiIiIiIiIiIiI/3FAC0wAW4iIiP9xiIiIiIiIiIUEvQxIiIiIiIiIiIiIiIiI/3GIiIiIiIiIiIiIiIiIhQadCmiIiIiIiIiP9xiIiIQClMDmuP9xiIiIiIiIiIiIiEArLA5NiI/3GIiIiIiIiIiE+/PBQMiIiIiIiIiIiIiDrcIrYj3YiIiIiIiIiIiIiFCl0GqP9xiIiIiIiIiIhApBwGvoiIiIiIiIiIiI/3GIiIiIiIiIiIiIiIiIiIhALBwOPo/3GIiIiIiIiIiIiIhQLdDiiIiIiIiIiIiI/3GIiIiIiIiIiIiIiIiIQO8cAg6Ij/cYiIiIiIiIiIiIiIiIiIQMIcBN6IiIiI/3GIiIiIiIiIiIiIiIhAwSwE7YiI/3GIiIiIiIiIiIiIiEArLA5Nj/cYiIiIiIiIiIiIiIiIiIQIYcCJ6IiIj/cYiIiIiIiIiIiIiIiIiIiIiIiIiIiIiIiP9xiIiIiIiIiIiIiIiIhQS9DEiIiIiIiIiI/3GIiIiIiIiIiIiIiIhApBwGvoiIiIiIj/cYiIiIiIiIiIiIiIiIiIhAShwMXoiP9xiIiIiIiIiIiIiIiIiIiIiIiEDgHAL+iP9xiIiIiIiIiIiIiIiIiIiIiIiIiIiIiIiI/3GIiIiIiIiIiIiIiIiIiIiIiIiIiIiIUOHQLo/3GIiIiIiIiIiIiIQGcsCo2IiI/3GIiIiIiIiIiIiIiIiIiIiIT98cEg6IiIiIiIiIiIiIiIiIhAhhwInoiIiP9xiIiIiIiIiIiIiIiIiIiIiIiIiIiIUOHQLoiP9xiIiIiIiIiIiIiIiIhP3iwSHYiIiIiIiIiIiIiIiIiIQA4cAC7/cYiIiIiIiIiIiIiIQA0sAD3/cYiIiIiIiIiIiIiEAsHA4+iIiIiIj/cYiIiIiIQGY8CpyIiIiP9xiIiIiIiIiIiIiIiIiIiEAsHA4+iP9xiIiIiIiIiIiIiIiIiIiIiIiIiIiIiIT71cFCqP9xiIiIiIiIiIiIiIhPsDwU/IiIiIiIiIiIiIiITxhcHnqIiIiIiIiIiIiE84PBx8iIiIiIiIiIiIiE0Q3D7yiIiIiIiIiIiIiIiIiIiIhPWBwafoiIiIiIiIiIiIiIiIiIhPVjwanIiIiIiIiIiIiIiDVxJLuO2/9xiIiIiIiIiIiIiIiIiIiIiIiIiIiIhQw9BMj/cYiIiIiIiIiIhQh9CIiIiIiIiIiIiIiIiIj/cYiIiIiIiIiIiIiIiIiIiIiIiIiITzocHF6IiIiIiIiIiIiIiIiIiIiIiIiFDh0C6I/3GIiIiIiIiIhA7iwCHYiIiP9xiIiIiIiIQO8cAg6IiIiIiIiIiI/3FAKywOTYiIiIiIiIiIiDySIbRt3oiIiIiIiIiIiIiIiIiIiEBKHAxeiP9xiIiIiIiIiIiIiIiIhPsDwU/IiIiIiIiIiIiIiIiIiE+wPBT8iIiIiIiIiIiIiIiIT98cEg6IiIiIiIiIiIiIiIiIiIiIiIiIUA/f8HGIiIiIiIiIiIiIiIiIiIiIiIiFBL0MSIj/cYiIiIiIiIiIiIiIiIiIiIiIiIiIiIiIUOHfHnGIiIiIiIiIiIiIiIiIiIiIQMIcBN6IiP9xiIiIiIiIiIiIiIiIiIiE+TLBbNiIiIiIiIiIiIiIiIiIiIT3Q8GLyIiIiIiIiIiIiIiIiIiIiIiIhP/CwQPYiIiIiIiIiIiIiIiIj/cVDD0EyIiIiIiIiIiIiIiE8VjA6ncYiIiIiIiIiIiIT1Y8GpyIiIiIiIiIiIiIiE9WPBqciIiIiIiIiIiIiIiIQOAcAv6IiIiIiP9xiIiIiIiIiIiIiIiIiIiIiIiIUKXQaoiIiI/3GIiIiIiIiIiIiIiIiIiIiIiIUIfQiIiIiI/3GIiIiIiIiIiIiIiIiIiIiIQKQcBr6Ij/cYiIiIiIiIiIiIiIiIiIiIiEDCHATeiI/3GIiIiIiIiIiIiIiIiIiIiIiEDgHAL+iI/3GIiIiIiIiIiIiIiIiIiIiIiIiIiIiF/+0QGIiIiIiIiIiIiIiIiIiIiIiFAt0OKI/3GIiIiIiIiIiIiIiIiIiIiIiIiIiE/QHBL+iIiIiIiIiIiIiIiIiIiIiIiIiIiIiIiP9xiIUOHQLoiIiIiIiIiIiIiIiIiIiIPbERs07uiIiIiIiIj/cYiIhPcWwY6YiIiIiIiIiIiIT908EiyIiIiIiIiIiIhO09wiwoj/cYiIiIiIiIiIiEDvHAIOiIiIiIiP9xiIiIiIiDxwYbSPnoiIiIiIiIiIiIiIiIQGcs+Y1xiIiIiIiIiIiIiIiIiIOz+htcBeiIiIiIiIiIiIiIPPWBtAp+iIiIiP9xiIiIiIiEBnLAqNiIiIiIiIiP9xiIiEDOTPMbcYiIiIiIiIiIiIiIhO8swg04iIiIiIiIiIiI/3GIiIhASSwMbYiIiIiIiIiIiP9xiIPHnBs4Y+cYiIiIiIiIiIiIiEANLAA9j/cYiIiIiIiIiIiIQIQ897xxiIiIiIiIiIiIiIT3Q8GLyIiIiIiIiIiIiIiEBJLAxtj/cYiIiIiIiIiIiIiIiIiIiIhQh9CIiIiIiIj/cYiIiIiIiIiIQGY8CpyP9xiIiIiIiIiIiIiIiIiEBnLPmNcYiIiIiIiIiIiIiIiIiIiIiIiIiIiIiIiP9xiIiIiIiIiIiIg59XK3Co2IiIiIiIiIiIiIg6GwK25P2IiIiIiIiIiIiIiE1a7DpRiIiIiIiIiIiIiIOhzxtuMOiIiIiIiIiIiIiIiIiIhNHfw+IIiIiIiIiIiIiIiIT5QcFr6IiIiIiIiIiIiIiIiIiIiIiIiIiIiIhPlBwWvoiIiIiIiIiIiIiIiIiE+xLBTtiIiIiIiIiIiIiIiIiIiIiIiIiIiP9xhQLdDiiIiIiIiIiIiIiIiIiIiE+TLBbNiIiIiIiIiIiIiIiIT5MsFs2IiIiIiIiIiIiIiIiIiE9XLBqNiIiIiIiIiIiIiIiIiIiE9XLBqNiIiIiIiIiIiIiIiIiIiE91LBitiIiIiIiIiIiIiIhPOSwcbYiIiIiIiIiIiIiIiIiIiIT1gcGn6IiIiIiIiIiIiIiIiIiIiIiDu4kbVHboiIiIiIiIiIiIiIiIiIT5FMFuuIiIiIiIiIiIiIiIiE8cHB4+iIiIiIiIiIiIiIiIiIiIUIfQiP9xiIiIiIiIiIiIiIiIiIiIhADhz/HnGIiIiIiIiIiIiIiIiIiIUGnQpoiIiIiIiP9xiIiIiIiIiIiIiIiEArLA5N/3GIiIiIiIiIiIiIiIiIiE8aPB5ciIiIiIiIiIiIiIiIiIiIiIiIj/cYiIiIiIiIiIiIiIiIiIiIiIhPkywWzYiIiIiIiIiIiIiIiIiIiIiIiE9YHBp+iIiIiIiIiIiIiIiIiIiIiIiIiIhfd9GIiIiIiIiIiIiIiIiIiIiIiIhP/RwQLoiIiIiIiIiIiIiIiIiIiIiE+xLBTtiIiIiIiIiIiIiIiIhPdDwYvIiIiIiIiIiIiIiIPDRhtMueiIiIiIiIiIiIiI/3GIg1UjS7rcuIiIiIiIiIiIiI/3GIiIhPnIwWN4iIiIiIiIiP9xiIhAojwG3IiIiIiIiIiP9xiIiDwQwbTvPoj/cYiIiIiIiIiIiIhP3EwSO4iIiIiIiIiIiITVn8OmCIiIiIiIiIiIiIiIiIiIiE/bXAJKcYiIiIiIiIiIiIiIiEBJLAxt/3GIiIiIiIiIiIiIiIiIiECGHAieiIiI/3GIiIiIiIiIiIiIiIiEDBLATtiI/3GIiIiIiIiIiIiIiIiIiIiIhPVywajYiIiIiIiIiIiIiIiIiIiIiIT94sEh2IiIiIiIiIiIiIiIiIiIiP9xiIiIiIUOHQLoiIiIiIiIiIiIiE8aPB5ciIiIiIiIiIiIiIiIhPvVwUKoiIj/cYiIiIiIiIT7qMFFeIiIiIj/cYiIiIiDT1VLwKq4iIiIiIiIiIiIiE9WPBqciIiIiIiIiIiIiIiIiIT3UsGK2IiIiIiIiIiIiIiIhP3iwSHYiIiIiIiIiIiIiIiE+TLBbNiIiIiIiIiIiIiIiEDBLATtiIiP9xiIiIiIiIiIiIiIiIiIiIiIiIiE/9HBAuiIiIiIiIiIiIiITl6sKhWIiIiIiIiIiIiINPVUvAqriIiIiIiI/3GIiIiIiIhPGFweeoiIiIiIiIiIiIg8VEG0q76IiIiIiIiIiIiIiIT94sEh2IiIiIiIiIiIiIiITrXcJKKIj/cYiIiIiIiIiIhAwDwE/IiP9xiIiIiIiIiIiE/1nACmcYiIiIiIiIiIiEDAPAT8iP9xiIiIiIiIiE/XnBKGj/cYiIiIiIiIiIhO9KwgtYiIiIiIiIiIiIiIO1nhtaYeiIiI/3GIiIiIiIiIhPF2weiYiIiIiIiIiIiIiIiIj/cYiIiIiIiIiIiIiIiIiIiIiIiIiIiIiIiP9xiIiIQA4cAC6IiIiIiIiIiIiIiE/eLBIdiIiIiIiIiIiIiIiE4zjCzHiIiIiIiIiIiIiIiE2V/DagiIiIiIiIiIiIiIN/zyuQMNiIiIiIiIiIiIiIiIT55sFhmIiIiI/3GIiIiIiIiIQCo8DlyP9xiIiIiIiIiIiIiITl+cKgaIiIiIiIiIiIiIiINnmjuoZciIiIiIiIiI/3GIiIiE/2jBCXiIiIiIiIiIiP9xhA7TwCLIiIiIiIiP9xiIiEBJLAxtiIiIiIiIiIiIj/QUZcDJqP9xiIiIiIiIiIiIiIiIiIhAhhwInoiIiP9xiIiIiIiIiIiIiIiIg1+RS7BuuIiIiIiI/3GIiIiIiIiIiIiIiIiECGHAieiIiIiI/3GIiIiIiIhAzzwEDP9xiIiIiIiIiIiECjLAbNiIiIiIj/cYiIiIQGcsCo2IiIiIiIiIiIj/cYiIiIiIiIhASDwMfIj/cYiIiIiIiIiIiIT9psElmIiIiIiIiIiIiI/0+13CSiiIiIiIiIiIiIiIiIiINuI5uh3GiIiIiIiIiIiIiIiIiECjLAbNj/cYiIiIiIiIiIiIiIiE/8LBA9iIiIiIiIiIiIiIiFDD0EyIiIiIiIiIiIiIX7PRTIiIiIiIiIiIiIiIiIiIiIiIiE/fHBIOiIiIiIiIiIiIT/wsED2IiIiIiIiIiIiIiIiIhA7xwCDoj/cYiIiIiIiIiIiIiIiIUA/QAYiIiIiIiI/3GIiIiIiIhADSwAPYiIiIiI/3GIiIiIiIiIiIiIiIiIiIiIiIiIiIiIiIj/cYiIiIiIiIiIiIiIiIUA/QAYiIiIiIiI/3GIiIiIiIiIiIQIUsCK2IiIiIj/cYiIiIiIiIPd8BsyD+iIiIiIiIiIiIiIhPODwcfIiIiIiIiIiIiIiIiIiIiE9XLBqNiIiIiIiIiIiIiDvCd7U9iIiIiIiIiIiIiIiIT3Q8GLyIiIiIiIiIiIiIiIiIiIhPOhwcXoiIiIiIiIiIiIiE+RTBbriIiIiIiIiIiIiIg9GxGz5O6IiIiIiI/3GIiIiIiIiEBoHAp+iIiIiIiIiIiIiP9xiIPPSRtAtuiIiIiIiIiIiIiIiIhPODwcfIiIiIiIiIiIiIj/cYiIiIiIiIiIiIiIiIiIT3Q8GLyIiIiIiIiIiIiIiIhALBz9PnGIiIiIiIiIiIiIiIiECjLAbNiP9xiIiIiIiIiIiIhOW9wqQoiIiIiI/3GIiIiD35QbMGvoiIiIiIiI/3GIiIhP21wSSoiIiIiIiIiIiIiIiIiIiIiIiIiIj/cYiIUIfQiIiIiIiIiIiIiIiIiIiIiE++TBQbiIiIiIiIiP9xiIiEDvHAIOiIiIiIiIiIiIiIiIX/7RAYiIiIiIiIiIiIiIT7EsFO2IiIiIiIiIiIiIiIiIQGcs+Y1xiIiIiIiIiIiIiIiEBKHAxeiIiIiI/3GIiIiIiIiIiIiIiIiIiIiIiIUA/QAYiP9xiIiIiIiIiIiIiIiIiIiE8bLB5NiIiIiIiIiIiIiIhP3TwSLIiIiIiIiIiIiIhOUYwq54iIiIiIiIiIiIiE58rCg1iIiIiIiIiIiIiIiE+TLBbNiIiIiIiIiIiIiIiIiIiIiE86HBxeiIiIiIiIiIiIiIg5umK3RZ2IiIiIiIiIiIiIhQw9BMiIiIiIj/cYiIiIiITtLsItGIiIiIiIiIj/cYTln8KmCIiIiIiIj/cYiIiIT5ucFkaIiIj/cYiIiIiIhAwDwE/IiIiIiP9xiIiIiIiIiE6arCZViIiIiIiIiIiIiIhPGjweXIiIiIiIiIiIiIiIT5MsFs2IiIiIiIiIiIiIiIiIiIiIT3UsGK2IiIiIiIiIiIiIiDxwYbSPnoiIiIiIiIiIiIiE0e7D4RiIiIiIiIiIiIiITzocHF6IiIiIiIiIiIiIiDuU8bRrDnGIiIiIiIiIiIiIiE8aPB5ciIiIiIiIiIiIiIhOFJwutoiIiIiIiIiIiIiE1a7DpRiIiIiIiIiIiIiIiE65nCRmiIiIiIiIiIiIiIiIiIg1GQS75vuIiP9xiIiIiIiIiIhOXMwqM4iIiIiIiIiIiIiP9xiIiIiIhAojwG3IiIiIiP9xiIiIiIiITpfcJoKIiIiIiIiIiIiP9xhAwSwE7YiIiIiIiIiIiIiIiIiE6cjCY3iIiIiIiIiIiIiIiP9xiEANLAA9iIiIiIiIiIiIiP9xUEvQxIiIiIiIiIiIiIhPdDwYvIiIiIiIiIiIiITxlMHmuIiIiIiIiIiIiIiE+SPBbciIiIiIiIiIiIiIiIiIiP8+cGGzj56IiIiIj/cYiIiIhPcWwY6YiIiIiIiIiIiIiITxwcHj6IiIiIiIiIiIiIiECFLAitiI/3GIiIiIiIiIiIiIiIiIhOFJwutoiIiIiIiIiIiIiIM3XUvYoriIiI/3GIiIiIiIiIiIiIiIiIiIhOXbwqJIiIiIiIiIiP9xiIiIiIiIiIiIiIiIiIiIiIiIiIiIiIiI/3GIiIiIiIiEAsHA4+iIiIiIiIiIiI/3GIiIiIiIiIiIiIiIiIiIiIiIiIiIiIiIj/cYQA0sAD2IiIiIiIiIiIiIhP+zwQTIiIiIiIiIiI/3GIhO8dwg4oiIiIiIiIiIiIiIiIiIiI/3GIiIiE493CwiiIiIiIiIiIiIiI/zkaA7jl/IiIiIiIiIiIiIiIiIiIhOm5wmRoiIiIiIiIiIiP9xiIiE98rAg1cYiIiIiIiIiIiECEPAi8/3GIiIiIiIiIiIiIiIiIhPVjwanIiIiIiIiIiIiIiIiIiITn6MKBeIiIiIiIiIiIiIiIiIiIiIiP9xiIiIiIiIiIiIiIiIiIiIiFDD0EyIiIiIiIj/cYiIiIiIiIiIiIiIiIiIiIUKXQaoiIiIiIiP9xiIiIiIiIiIiIiIhOENwu8oiIiIiIiI/3GIiIiIiIiIiIiIOFUTuKrsiIiP9xiIiIiIiIiIg9czGzjM6IiIiIiIiIiP9xiDs5ArXG/YiIiIiIiIiI/3GDcUY7nrnIiIiIiIiIiIiIiIhP3TwSLIiIiIiIiIiIiIiIiE8aPB5ciIiIiIiIiIiP9xiIiIiIiIiIiIiIiIPBhBtOe+iIiIiIiIiIiIiIiIiIiIiIQMIcBN6I/3GIiIiIiIiIiIiIiIiIiIiDwWYbTpnoiIiIiIiIiIiIiE+wPBT8iIiIiIiIiIiIiIiIj/cYiITzR8HLiIiIiIiIiIiIiIiE84PBx8iIiIiIiIiIiIiIiIiP9xiIiIiIiIiIiIiIiIiIiIiIiIiIiIiDz4UbQHroiIiIiIiIiIiP9xhP+GwQeYiIiIiIiIiIiE84PBx8iIiIiIiIiIiIiIiIiIiIiIiIiI/3GIiIiIiIiE7T3CLCiIiIiIiIiIiIiP9xPcY3sznIiIiIiIiP9xiIiIhPMawc5YiP9xiIiIiIiIhP9owQl4iIiIiIj/cYiIiIMPgGsBf5iIiIiIiIiI/3GIiIiIhPcWwY6YiIiIiIiIiIiIg79JG1C26IiIiIiIiIiIiIiIiIiIiIT/0cEC6IiIiIiIiIiIiIiIiIiE9XLBqNiIiIiIiIiIiIiIiIiIiIhPsSwU7YiIiIiIiIiIiIiIThScLraIiIiIiIiIiIiIiFBL0MSIiIiIiIj/cYiIiIiIiIiIiIiIiIhALBwOPoiIj/cYiIiIiIiIiEANLAA9iIiIj/cYiIiIiIiIiIiIiFDh0C6IiIiIiIiIiIiIiIj/cYiIiIiIiIiIQEocDF6IiIiIiIiIiP9xiIUIfQiIiIiIiIiIiIiIiIiIiIiIiIiIiP9xiIiIiEDCHATeiIiIiIiIiIiIiIiIiIj/cYiIiIiIiIiFCl0GqIiIiIiIiIiIiIiITvaMIJeIiIiIiIiIiIiIiIiIhPlBwWvoiIiIiIiIiIiIiIThK8LtSIiIiIiIiIiIiIiE/dPBIsiIiIiIiIiI/3GIiIiIiIiIiIiIiIiIiIiIg7E5G17G6IiIiIiIiIiIiIiDwTkbTsboiIiIiP9xiIiIiIiIOx7RteEuiIiIiIiIiIiIiIhPGjweXIiIiIiIiIiIiIiE/fHBIOiIiIiIiIiIiIiIhOm5wmRoiIiIiIiIiIiIiIiIiP9xiECEPAi8iIiIiIiIiIj/cYiITrP8JMCIiIiIiIj/cYiIg4nyO4YNyIiIj/cYiIiIiIiIiDyZobRmXoiI/3GIiIiIiIiIhP9owQl4iIiIiP9xiIiIiIhO1Mwis4iIiIiIiIiIiIiIiIiIg2P4O6wHyIiIiIiIiI/3GIiIiIiIhOuKwkdYiIiIiIiIiIiIiIT5I8FtyIiIiIiIiIiIiIiITzdMHIuIiIiIiIiIiIiIiIT5MsFs2IiIiIiIiIiIiIiITrisJHWIiIiIiIiIiIiIX1nRpoiIiIiIiIiIiIhPvzwUDIiIiIiIiIiIiIiITn98KAiIiIiIiIiIiIiIT/s8EEyIiIiIiIiIiIiIhAoywGzf9xiIiIiIiIiIiIiIiIiIiIiIiIiIiIT3NMGMuIiIiIiIiIiIj/QG+cGgaIiIiIiIj/cYiIiE4SvC7UiIiIiIiIiIiIiIiIgzdsS9iTuIiIiIiIiIiP9xiIiIT518FiiIiIiIiIiIiIiIiI/1Gl0GqIiIiIiIiIiIiIhAhhwInoiIiIiP9xiIiIiIiIQEksDG2IiIiIiIj/cYiIiIiIT9psElmIiIiIiIiIiIiIiIiDwZMbTmzoiIiIiIiIiIiIiIiIhOFnwumIiIiIiIiIiIiIiIT9l8EmiIiI/3GIiIiIiIiE9zTBjLiIiIiIiIiIiIiIiIiIiIiITzocHF6IiIiIiIiIiIiIiIiIiIiIT5I8FtyIiIiIiIiIiIiIiITZX8NqCIiIiIiIiIiIiIiIT1csGo2IiIiIiIiIiIiIiDxzMbSMzoiIiIiIiIiIiIiDNblL2ka4iIiIiIiIiIiIT1Y8GpyIiIiIiIiIiIiITxo8HlyIiIiIiIiIiIiIiIiIiE/fHBIOiIiIiIiIiIiIiIiIiIiIiIiIhPkywWzYiIiIiIiIiIiIiIiIiIiIhP/RwQLoiIiIiIiIiIiIiIiIiIiITvWcIKaIiIiIiIiIiIiIhPVywajYiIiIiIiIiIiIiIhQh9CIj/cYiIiIiIiIiIiIiIiIiIiIiIiE9VTBqriIiIiIiIiIiIiIiE17vDhEiIiIiIiIiIiIiIhAoywGzYiIj/cYiIiIiIiIiE/YjBJ3iIiIiP9xiIiIiIiIiIiE5erCoViIiIiIiIiIiIOpIStm3tiIiIiIiIiIiIiE8bLB5NiIiIiIiIiIiIiIiIiIiFAt0OL/cYiIiIiIiIiIiIiE4+zCwTiIiIiIiIiI/3GIg7GhK15e2IiIj/cYiIiIiIiIiIiIiIiE9xbBjpiIiIiIiIiIiIiP9xUIfQiIiIiIiIiIiIiIiIiIiIiIiIiIiIiP9xiIhA7xwCDoiIiIiIiIiIiIiIPPoxtAXOiIiIiIiIiIiIiIhPOSwcbYiIiIiIiIiIiIiIT3Q8GLyIiIiIiIiIiIiIiIiIiIThScLraIiIiIiIiIiIiIiIiP9xiEDgHAL+iIiIiIiIiIiIiIiIiIiIiIiP9xT398GAiIiIiIiIiIiIiIiIiIiP9xiIiFAP0AGIiIiIiIiIiIiIiIiIiIiIj/cYiIiIiIiIiIiECkHAa+iIiIiIiIiIiP9xiIiIiIiIiIhAwhwE3oiIiIiIiIiIiIj/cYiIiIiIhQS9DEiIiIiIiIiIiIiIiIiIiP9xiIiIiIiIiIiIiIiIQCwcDj6IiIiP9xiIiIiIiIiIiIiIiIiIiIiIiIiIiIO/WBtQp+iIiIiIiIiIiIiITnncKGKIiIiP9xiIiIiIiIiIiIiIiIiIiE+wPBT8iIiIiIiIiIiIiIiE8bLB5NiIiIiIiIiIiIiIiIiIiIiIhP/RwQLoiIiIiIiIiIiIiIiIiINtZzuimMiIiIiIiIiIiIiIiIiIhPGjweXIiIiIiIiIiIiITdLsMtGIiIiIiIiIiIiIiIiIiIiIiI/3GIiIiIhAZjwKnIiIiIj/cYiIiIiIiIiIiIiIiIiIiIiE5/fCgIiIiIiIiIiIiIiIhPsDwU/IiIiIiIiIiIiIiIhALBwOPoiIj/cYiIiIiIiIiIiIiIiIiIiIiIT94sEh2IiIiIiIiIiIiIiIiDz5QbQGvoiIiIiIiIiIiIiIiE+QXBb6iIiIiIiIiI/3GIiIiIODUzuMrM/3GIiIiIiIiIiIObiCt0d9iIiIiIiIiIiIiIiIiIiIiI/3GIiIiIQMA8BPyIiIiIiIj/cYiIiIiFCH0IiIiIiIiIiIiIiIhPGFweeoiIiIiIiI/3GIiIiECiPAbciIiIiIiI/3GIiIiIiIiE9yXBjaiIiIiIiIiIiIiIiIiIiIiIiIiI/3GIiIiIiIiIiIiIiIiIiIiIiIiIiIiIiIj/cYiIiIiIiIiIhAoywGzYiIiIiI/3GIiIiIiIiIiITlrsKlGIiP9xiIiIiIiIiIiIiIhOl9wmgoiIiIiP9xiIiIiIhPUJwa9oiIiIiP9xiIiIiIhAKywOTYiIiIiIiI/3GIiIiIiIiIiIiIiIiIiIiIiIiIiIiIT3Q8GLyIiIiIiIiIiIiIiD6KRrJ1uYiIiIiIiIiIiIhP3TwSLIiIiIiIiIiIiIhP/CwQPYiIiIiIiIiIiIhOmbwmZIiIiIiIiIiIiI/3GE+6jBRXiIiIiIiIiIiIiI/0HPPAQMiIiIiIiIj/cYiIiECjLAbNiIiIiIiIiIiIiITtW8IqSP9xiIiIiIiIiIiIOtsytiTNiIiIiIiIiIiIiIiP9xOFfyuKgNiIiIiIiIiIiIiE84PBx8iIiIiIiIiIiIiIiFCH0IiIiIiIiP9xiIiIiIiIiIiIiIiIiIiIiIiIiIiIiIiI/3GIhQh9CIiIiIiIiIiIiIiIiIiIiIiIiIiI/3GIhA4BwC/oiIiIiIiIiIiIiIiIiIiIT5MsFs2IiIiIiIiIiIiIiIhQpdBqiI/3GIiIiIiIiIiIiIiIiIiIiIiIiIiIiDu00bVLLoiP9xiIiIiIiIiIiIiIiIiIiIiIg4lsK4aT2IiIiIiIiIiIiIiIiE3S7DLRiIiIiIiIiIiIiIiIiIiIhf/tEBiIiIiIiIiIiIiIiIiIiIiIiIiE+xLBTtiIiIiIiIiIiIiIiIiIiE7ZfCJoiIiIiIiIiIiIiIiIiIiIiE9YHBp+iIiIiIiIiIiIiIiIiITxssHk2IiIiIiIiIiIiIiIiIiIiIiIT7EsFO2IiIiIiIiIiIiIiIhQS9DEiIj/cYiIiIiIiIiIiIiIiIiIiIiIiIiIiIiIiP9xiIUA/QAYiIiIiIiIiIiIiE85LBxtiIiIiIiIiIiIiIiIiIiIiIhPlBwWvoiIiIiIiIiIiIiIT788FAyIiIiIiIiIiIiIgwd6WwmFqIiIiIiIiIiIiIiDPfxL0gO4iIiIiP9xiIiIiIiDSXlLxoa4iIiIj/cYiIiIiIiE+bnBZGj/cYiIiIiIiIiIhO87wgxIiIiIiIiIiIiIiIiIiIiIiP9xiIiIiIiEAqPA5ciIj/cYiIiIiIiIiE7UzCKziIiIiIiIiIiIiIiIiDwbEbTk7oiIiIiIiIiIiIT788FAyIiIiIiIiIiIiDvzobUMXoiIiIiIiIiIiIiIiIOFuyuKRNiIiIiIiIiIiIiIQKMsBs2IiI/3GIiIiIiIiIiIiECjLAbNiIiIiP9xiIiIiIiIiIiE65nCRmiIiIiIiIiIiIiIhAaBwKfoiIiIiI/3GIiIiIiITj7MLBOIiIiIiIiIiIiIT3UsGK2IiIiIiIiIiIiE+RTBbriIiIiIiIiIiIiE4xrCzliIiIiIiIiIiIj/QK18FiiIiIiIiIiIiIiIiIiIg7XaG1ol6IiIiIiIiIiIiIiP9xiIiIiIiIiIhPNHwcuIiIiIiIiIiIiP9xiIiIiIiIiIiIiIiIiIiEDvHAIO/3GIiIiIiIiIiIiIPNaRtCluiIiIiI/3GIiIiIiEAMPABMiIj/cYiIiIiIiIiIhP3EwSO4iIiIiIiIiIiIiIT98cEg6IiIiIiIiIiIiIiIiDt34bWIHoiIiIiI/3GIiIiIiIQIUsCK2IiIiIiIiIj/cYiIQEdMDIuIiP9xiIiIiIiIiEBJLAxtiIiIiIj/cYiIiIiE8TrB7F/3GIiIiIiIiIiIhPNWwcqYiIiIiIiIiIiIiIT7A8FPyIiIiIiIiIiIiIhPsDwU/IiIiIiIiIiIiIiDvysbUNToiIiIiIiIiIiIj/cYiIiIiIiDs80bXDLoiIiIiIiIiIiIiIT7IcFN6IiIiIiIiIiIiIhP3TwSLIiIiIiIiIiIiIiIiIiIiIhPOSwcbYiIiIiIiIiIiIiIiIT5I8FtyIiIiIiIiIiIiIiIiIiIj/cYiEDBLATtiIiIiIiIiIiIiIiIhPOSwcbYiIiIiIiIiIiIiIiE6bnCZGiIiIiIiIiIiP9xiIQM88BAyIiIiIj/cYiIiIiIhAwDwE/IiIiIiP9xiIiIiIiIhAKywOTYiIiIiI/3GIiIiIiIQCo8DlyIiP9xiIiIiIiIiIhA7xwCDoiIiIiIiI/3GIiIiIiIiIiIhPGUwea4iIiIiIiIiIiIhA4BwC/oiIiIj/cYiIiIiIiIiIiIiIiIiIiIiIhPkjwW3IiIiIiIiIiIiIiIiIiE9XLBqNiIiIiIiIiIiIiDt5wbWGPoiIiIiIiIiIiP9xiD2wIbNP3oiIiIiIiIiIiIiIiIiIiIiIiIiI/3GIiIQO4sAh2IiIiIiIiIiP9xiIhPFYwep4iIiIiIiIiIiIiP9xiIiIiIg9sCGzT96IiIiIiIiIiIiITvWcIKaIiIiIiIiIiIiE91LBitiIiIiIiIiIiIiIiIiE8bLB5NiIiIiIiIiIiIiIiIiITf/sMAGIiIiIiIiIiIiE9XLBqNiIiIiIiIiIiIiIiE9XLBqNiIiIiIiIiIiIiIiIiE+wPBT8iIiIiIiIiIiIiIT94sEh2IiIiIiIiIiIiIT788FAyIiIiIiIiIiIiIT/lcEGqIiIiIiIiIj/cYiIhPnmwWGYiIiIiIiIiIiIiIiIiIiIj/cT1xUbOOroiIiIiIiIiI/3GIhQLdDiiIiIiIiIiIiIiIiIiIiIiIiI/3GIiIiIiIiIiITl+cKgaIiIiIiIiIiIiIiIiIiIiIUC3Q4oiP9xiIiIiIiIiIiIiIiIiIiIiIiIiIiIiIiIThdsLomIiIiIiIiIiIiITxssHk2IiIiIiIiIiIiE+RTBbriIiIiIiIiIiIiIiE91LBitiIiIiIiIiIiIiIOlcCtqj9iIiIiIiIiIiIiE7VvCKkiIiIiIiIiIiIiIhPVywajYiIiIiIiIiIiIiIhOXbwqJIiIiI/3GIiIiIiIhP+kwQW4iIiIiIiIiIiIiIiEAOHAAuiP9xiIiIiIiIiIiDcXM7nozIiIiIiIiIiIiIiE/3fBCIiI/3GIiIiIiIiIT36MGBeIiIj/cYiIiIiIiEDCHATeiIiIiIiIiIiIiIiI/3GIiIiIT1J8GtiIiIiIiIiIiIiIiIiIj/cYiIiIQGgcCn6IiIiIiIiIiIiIiIiI/3GIiIhQw9BMiIiIiIiIiIiIiIiIiIiIiIiIiP9xiIiIiIiIiIiIiEAOHAAuiIiIiIj/cYiIiIiIiDwTkbTsboiIiIiIiIiIiI/3GIT/WcEKaIiIiIiIiI/3GIiIiEAsHA4+iIiIiIiIiIiIiIiI/3GIhADhwALoiIiIiIiIiIiIiIiE9XLBqNiIiIiIiIiIiIiIiDyRMbRuzoiIiIiIiIiIiIiITzksHG2IiIiIiIiIiIiIiIQGcsCo3/cYiIiIiIiIiIiIiIiIiIiEDvHPEOcYiIiIiIiIiIiIiIiIiIT3NMGMuIiIiIiIiIiIiIiE+yHBTeiIiIiIiIiIiIiIiIiIiIT9psElmIiIiIj/cYiIiIiIiEBmPAqciIiP9xiIiIiIiIiIOpEitm7diIiIiIiIiIiIiDP+tL0BS4iIiIiIiIiIiIhN/+wwAYiIiIiIiIiIiIj/cYiD2s9rNTCYiIiIiIiIiIiIiIhO2Iwid4iIiIiIiIiIiIiIiIiIiE/fHBIOiIiIiIiIiIiIiIiIiIiIiIiIhOfowoF4iIiIiIiIiIiIiIiD12AbOJ/oiIiIiIj/cYiIiIO1vBtaQ+iIiIiIiIiIiIiIiE/3fBCIiIiP9xiIiIiIiIiIUKXQaoiIiIiIiIiIiIiIiIiI/3GIiIiIiIiIiIiIiIiIhAwhwE3oiIiIiP9xiIiIiIiIUOHQLoiIiIiIiIiIiIiIUC3Q4oj/cYiIiIiIiIiIiIiIiIiIiIiIiIiIiIiIiP9xiIiIiIiIiIiIiIiIiIiIiIiIiIiIiIiI/3GIiIiIiIiIUA/QAYiIiIiIiIiIiIiIiP9xiIiIiIiIiIiEDuLAIdiIj/cYiIiIiIiIiITtTMIrOIiIiIiIiIiIiIiIThScLraIiIiIiIiIiIiIj/cYiIiIiIiIiD05EbPG7oiIiIiIiIiIiIiIhP3iwSHYiIiIiIiIiIiIiIiIiIiI/3GIQO08AiyIiIiIiI/3GIiIiIUMPQTIiIiIiIiIiIiIiIiIiIiIiIiP9xiIiEAMPABMiIiIiI/3GIiIiIiIUIfQiIiIiIiIiIiIiIiIhO9owgl4iIiIiIiIiIiIiIiDwVcbTqjoiIiIiP9xiIiIiE9QnBr2iIiIiIiP9xiIiIhPclwY2oiIiIiIiIiIiIiIhPGjweXIiIiIiIiIiIiIiIiIPbIBs03+iIiIiIiIiIiIiIiIT1csGo2IiIiIiIiIiIiIiIiIj/QUg8DHyIiIiIiIiIiI/3GIiIiIiIhAShwMXoiIiIiIiIiIiIj/cT6UAbJr/oiIiI/3GIiIiIiIiFDD0EyIiIiIiIiIiIiIiE+wPBT8iIiIiIiIiIiIiIiIT3YcGJ6IiIiIiIiIiIiIiIiIiIhQw9BMiIiIiI/3GIiIiIiIiIiIiIiIiEAOHAAuiIiP9xiIiIiIiIiIhP2XwSaIiIiIiIiIiP9xiIiIO94CtSH9iIiIiI/3GIiIiIiIiIiIT9iMEneIiIj/cYiIiIiIiIiIPDKBtM1+iIiIiIiIiIiIiIiF/R0S6IiIiIiIiIiIiIiIhO1Mwis4iIiIiIiIiIj/cYiITnf8KICIiIiIiP9xiIiIiIiIiIiIiIiIiIiIiIiIiIiITtasIpWIiIiIiIiIj/cYiIiE+QXBb6iIiIiIiIiIiIiITtecIoaIiIiIiIiIiIiIiIiE91LBitiIiIiIiIiIiIiIhOm5wmRoiIiIiIiIiIiIiIg8vUG0Qr6IiIiIiIiIiIiIiIiITnB8KPiIiIiIiIiIiIiIiIPDGRtM5uiIiIiI/3GIiIiIiIiIPRwBs+P+iIiIiIiIiIiIiIiE9XLBqNiIiIiIiIiIiIiIiIiIiIiE+wPBT8iIiIiIiIiIiIiIiIiE/9HBAuiIiIiIiIiIiIiIiIiIiIiIiIhPdhwYnoiIiIiIiIiIiIiIT5I8FtyIiIiIiIiIiIiIiITzg8HHyIiIiIiIiIiIiIiE1Z/DpgiIiIiIiIiIiIiIiIj/cYiIiIiIiIiIiIiIiIiIiIiIiIiIiIiIiP9xiIg6M2K2zJ2IiIiIiIiIiP9xiIiIiIiIhAShwMXoiIiIiIiIiIiI/3GIQEdMDIuIiIj/cYiIiIiIiIiE/YjBJ3iIiIiP9xiIiIiIiIiIQKI8BtyIiP9xiIiIiIiIiIhAojwG3IiP9xiIiIiIiIiIiIOt0StiLtiIiIiIiIiIiIiIiIiE+/PBQMiIiIiIiIiIiIiIiIhOFYwup4iIiIiIiIiIiIiIiF8d0eKIiIiIiIiIiIiIiIT/pMEFuIiIiIiIiIiIiIiITxhcHnqIiIiIj/cYiIiIiIiIhPf3wYCIiIiIiIiIj/cYiIiIiIiIiIiIiIiIiIiIiDt8kbWDboiIiIiIiIiIiIiIiIg9NzGyyM5xiIiIiIiIiIiIg9ORGzxu6IiIiIiIiIiIiITdPcMsKIiIiIiIiIiIiITzksHG2IiIiIiIiIiIiIT7t8FEiIiIiIiP9xiIiIiIiIiIiIiIiIiIiIiIiIiIiIhPGjweXIiIiIiIiIiIiIiI/3GIQGgcCn6IiIiIiIiIiIiIiIiIiIiE+SPBbciIiIiIiIiIiIiI/3GIiIhAwhwE3oiIiIiIiIiIiIiIT7EsFO2IiIiIiIiIiIiIiIiE4/vCwEiIiIiI/3GIiIiIiIT1CcGvaIiIiI/3GIiIiIiIiIiD2yAbNN/oiIiIiIiIiIiIiIUC3Q4oiIiIiIj/cYiIiIiIhO8Owg8YiIiIiIiIiP9xiIiIO/wCtQP9iIiIiIj/cYiIiIiIhA7xwCDoiIiIiIiIiIiP9xiIiIiIiIiIiIiIiIiIiIUC3Q4oiIiIiP9xiIiIiIiIiIiIiIiIiIiIhQS9DEiIiIiI/3GIiIiIiIiIiIiIiIiIiIiIiIQMIcBN6P9xiIiIiIiIiIiIiITtasIpWIiIiIiIiIiIiIiIhOXqwqFYiIiIiIiIiIj/cYiD34UbMHroiIiIiP9xiIiIiIiIiIMtdFvii6iIiIiIj/cYiIiIiDf4M7kHzIiIiIiIiIiIiIiIPXQhs4veiIiIiIiIiIiP9xiIhOO/wsQIiIiIj/cYiIiIiIiIiIiIhA7iwCHY/3GIiIiIiIiIiIiIiIiIiIUC3Q4oiIiIiI/3GIiIiIiIhPvkwUG4iIiIiIiIiIiIiIT1csGo2IiIiIiIiIiIiIiIiIiIhP3xwSDoiIiIiIiIiIiIiIiIiIiIiIiIUA/QAY/3GIiIiIiIiIiIiIiIiIiIiIiE83TByLiIiIiIiIiIiIiIhPVUwaq4iIiIiIiI/3GIiIhPMawc5YiI/3GIiIiIiIiIiD3cMbMjzoiIiIiIj/cYiIiIiE/0rAC1cYiIiIiIiIiIiIiIiIiIhOUYwq54iIiIiIiIiIiIiIiECGHAieiIiIiIj/cYiIiIiIiIPZBBs2++iIiIiIiI/3GIiIiIiDpSUratrYiIiIiIiIiIiI/3GIQA0sAD2IiIiIiIiIiIiI/3FPu3wUSIiIiIiIiIiIiIiIThScLraIiIiIiIiIiIiIiE/9HBAuiIiIiIiIiIiIiIiIg8GTG05s6IiIiIiIiIiIiIiE+RTBbriIiIiIiIiIiIiIiFAP0AGP9xiIiIiIiIiIiIiIhO09wiwoiIiIiIj/cYiIiIiIiIiIiIiIiIiIiIiIiIiIiIiIiP9xiIiIiIiIiIiIiIiIiIiIiIiIiINppzumWMiIiIiIiIiIiIiIiIUEvQxP9xiIiIiIiIiIiIhPFnwemIiIiIiIiIj/cYiIiIiIiIiIg81pG0KW6IiIiIiIj/cYiIiITzKcHNaIiIiIiI/3GIiIiIhPuZwUZoiIj/cYiIiIiIiIiIiIiIiIiIiIiIiIiIiE4zjCzHiIiIiIiIiIiIiIiIiIT3UsGK2IiIiIiIiIiIiIiDr4QrUHvXGIiIiIiIiIiIiIiEDuLPEdcYiIiIiIiIiIiIiIiEAOHAAuiIiI/3GIiIiIiIiIiIiIiIiIiIiDzcMbQjzoiIiIiIiIiIiIiIhAhSwIrY/3GIiIiIiIiIiIiIiIiIiIiIiIgzPZS9wmuIiIiIiIiIiIiIiIhNW9w6QoiIiIiIiIiIiIiIiIT5FMFuuIiIiIiIiIiIiIiIhOfZwoJoiIiIiIiIiP9xiIhADDwATIiIiIiI/3GIiIiIhADSwAPYiIiIiIiI/3GIiIgxHpW/4WqIiIiIiIiIiIiIiDoc8bbjDoiIiIiIiIiIiIiIiIiI/3GIiIiIiIiIiIiIT/hsEHmIiIiIiIiIiIiI/3GIiIiIQIYcCJ6IiIiIiIiIiIiIiIiI/3GIhQh9CIiIiIiIiIiIiIiIiIiIiIiIiIiI/3GIiIiIiIiE80fBy4iIiIiIiIiIiIiI/3GIiIiIiIiIiEBKHAxeiIiIiIiIiIj/cYiIiE8ynBzWiIiIiIiI/3GIiIhOtOwksYiIiIiIiIiIiP9xiIiIOnMitozdiIiIiIiIiIiIiIiE9WPBqciIiIiIiIiIiIiIiIiE8XbB6JiIiIiIiP9xiIiIiIhA7xwCDoiIiIiIiIiIiI/3GIT/aMEJeIiIiIiIiIiIiIiP88OBK1x+2IiIiIiI/3GIiIiIiE57vChEiIiIiIiIiIiIiIiIiE+TLBbNiIiIiIiIiIiIiIhPOSwcbYiIiIiIiIiIiIiIiIiIiIiIiIiIiI/3GIiIiIiIiIiIiIiE/cTBI7iIiIiIiIiIiIiITn98KAiIiIiIiIiIiIiIiIT9xMEjuIiIiIiIiIiIiIiIhP0BwS/oiIiIiIiIiIiIiE+QXBb6iIiIiIiIiIiIiIg32UO5JryI/3GIiIiIiIiIiIiIiIiIiIiIhOFJwutoiIiIiIiIiIiIiIiIiIiIiI/3GIiIiIhPFnwemIiIiIiIiIiIiIiIiP9xiIiIiIiIiFBp0KaIiIiIiIiIiIiIiIiITzksHG2IiIiIiIiIiIiIiIiIj/cYiIhAojwG3IiIiIiIiIj/cYiIiIiIiIiIhAKywOTYiIiP9xiIiIiIiIiIiIhP2XwSaIiIiIiIiP9xiIiIiECiPAbciIiIiIiP9xiIiIiIiDrYYrYnnYiIiP9xiIiIiIiIT1CcGvaIiIiP9xiIiIiIiIg9F1Gz6K7/cYiIiIiIiIiIiIPVcRs6juiIiIiIiIiIiIiIiIiIj/cYiEBJLAxtiIiIiIiIiIiIiI/3FASDwMfIiIiIiIiIiI/3GIiIiIiIiIiEDBLATtiIiIiIiI/3GIiIiIQA0sAD2IiIiIiIiI/3GIiIiIT55sFhmIiIiIiIiIiIiIiIiIiI/3FQD9ABiIiIiIiIiIiIiIiIiIiIiIiIiP9xiIiIhQLdDiiIiIiIiIiIiIiIiIiIiIiP9xiIiIiIiIiIiIiIiIiIiIThWMLqeIiIiIiIiIiIiIiEBoHAp+iIiIiP9xiIiIiIiIPTVRs8quiP9xiIiIiIiIiIPRhBs+e+iIiI/3GIiIiIiIiIiIiIQIYcCJ6IiIiIiIiI/3GIiIiE9UXBq6iIiIiIiIiIiIiIiFAt0OKIiIiIiIj/cYiIiIQINMCMuIj/cYiIiIiIiIiITl+cKgaIiIiIiIiIiIiIPPOhswxecYiIiIiIiIiIiIiEDCHATeiIiIiIiIiI/3GIiIiIiEDuLAIdiIiIiIiP9xiIiIiIiIiIPXYBs4n+iIiIiIiIiIiIiIiD2RMbNuzoiP9xiIiIiIiIiIiIiIiIiIiIiIiIiIiIiIT/0cEC6IiIiIiIiIiIiIiIiDGZZb9mmoiIiIiIiIiIiI/0GDTAjLiIiIiIiP9xiIiIhPvGwUOYiIiIiIiIiIiIiIiIiIiIN5AjuW/ciIiIiIiIiIiIiI/0GgXAb6iIj/cYiIiIiIiIiITxZ8HpiIiIiIiIiIiI/3GIiDs4ErXH7YiIiP9xiIiIiIiIQM88BAz/cYiIiIiIiIiIiEBJLAxtiIiI/3GIiIiIiIiEArLA5NiIiIiIj/cYiIiIiIiIiIiIiIiIiIiIiIiIiIiIiIiP9xiFDh0C6IiIiIiIiIiIiIiIiE4VjC6niIiIiIiIiIiIiIiIiIiIiIiIiIiIiI/3GIiIiIhAZywKjYiIiIiIiIiI/3GIiDf2U7kJrIiIiIiIiIiIiIiE/dPBIsiIiIiIiIiIiIiIiIiIiI/3GIiIiIiIhP2mwSWYiIiIiIiIiIiIiIiIiP9BoywGzYiIiIiIiIiIiIiIiIiI/3GIiIiIhADhwALoiIiIiIiIiIiIiP9B4BwC/oiIiIiIiIiIiIiIQOAcAv6IiI/3GIiIiIiIiIiIiIiIiIiIiIiIiIThScLraIiIiIiIiIiIiIiE/bXBJKiIiI/3GIiIiIiIiE56zChTiIiIiIiIiIiIiIiIj/cYiIiIiEBJLAxtiIiIiIiIiI/3GIiIiIiEArLA5NiIiIiIiIj/cYiIiIiIQKMsBs2IiIiIiIiIiI/3GIiIiIiIiIiIPwYWsfnpiIiIiIiIiIiIiIiE84PBx8iIiIiIiIiIiIiIhA7xwCDoj/cYiIiIiIiIiIiIiIiIiIiIiIiIiIiIiIiP9xiIiIiIiIiIiIiIiIiIiIiIiIiIiIiIiI/3GIiIiIiIiIiDs68bXFDoiIiIiI/3GIiIiIiIhPUJwa9oiIiI/3GIiIiIiIiIiE+6jBRXiIiI/3GIiIiIiIiIiD3eEbMh7oiIiIiIiIiIiIiE+wPBT8iIiIiIiIiIiIiDkSkrftbYiIj/cYiIiIiIiIiIhAojwG3Ij/cYiIiIiIiIiIiIhPGUwea4iIiIiIiIiIiIiFAt0OKIiIiP9xiIiIiIiIiE6arCZViIiIiIiIiIiIiITxo8HlyIiIiIiIiIiIiIiITzVsHKmIiIiI/3GIiIiIiIiIQGgcCn6IiIiIiIiIiIiP9xiIiIiIiIiIiIiIiIiEAOHAAuiIj/cYiIiIiIiIiIPRwBs+P+iIiIiIiIiIiIiIT908EiyIiIiIiIiIiIiIiIiIiIiP9xiIiIiIiIiIiIiIiIg691K2CK2P9xiIiIiIiIiIiIiIhP93wQiIiIiIiI/3GIiIiIiIiIhAhDwIvIiP9xiIiIiIiIiIiIg9vjGzQc6IiIiP9xiIiIiIiIiIiIiIiIiIiIiIhPvGwUOYiI/3GIiIiIiIiIiIiDqQMrZvzYiIiIiIiIiIiIiDp0EraL7YiIiIiIiIiIiIiP9xhAKywOTYiIiIiIiIiIiIiI/0FnLAqNiIiIiIiIiIiIiIiIiP9xiIiIg/qEaxV7mIiIiIiIiIiIiIiE9WPBqciIiIiIiIiIiIiIiIiIj/cYiIiIQIQ8CLyIiIiIiI/3GIiIiIhQS9DEiIiIiIiIiIiIiIiIiIiIj/cYiIiIiFAt0OKIiIiIiIiIiIiIiIiIiIj/cYiIiIiIiEAsHA4+iIiIiIiIiIiIj/cYQIYcCJ6IiIiIiIiIiIiIiIiIiIiIj/cYiIiIiIiFCl0GqIiIiIiIiIiIiIhPvGwUOf9xiIiIiIiIiIiIiIQGcsCo2IiP9xiIiIiIiIiIiIiIiIiIiIiIiIUEvQxIiI/3GIiIiIiIiIiIiIiIiIiIiIiIiFAt0OKI/3GIiIiIiIiIiIiEBJLAxtiIiP9xiIiIiIiIiIhAZywKjYiIiIiP9xiIiIiIiIhQD9ABiIiIiIiIiIiIiIiIj/cYiIPTVRs8quiIiIiIj/cYiIiIiIiIT/pMEFuIiIiIiIiIiIiIiIiIiIiIiIiIiIiP9xiIiITnysKDWIiIiIiIiIiIiIiIiIiIiIiIiIg9GxGz5O6IiIj/cYiIiIiIiIiIiIiIiIiIiIiIiECkHPW+cYiIiIiIiIiIiIiIhAZywKjYj/cYiIiIiIiIiIiIiIiIiEAOHAAuiI/3GIiIiIiIiIiIiIiIiIiIiIiIiIiIT3YcGJ6IiIiIiIiIiIiIiIhP/CwQPYiIiIiIiIiIiIiIiE8bLB5NiIiIiIiIiIiIiIiIiIiIhOe7woRIiIiIiIj/cYiIiIT1RcGrqIiIiIiIiIiIiIiIiIg93wGzIP6IiIiIiIiIiIiI/3E01IS8K3uIiIiIiIiIiIiIg9dgGzif6IiIiIiIiIiP9xiIiIQCo8DlyIiIiIj/cYiIiIiIhADSwAPYiIiIiIj/cYiIiIiIiIiIiIiIiIiIiIiIiIiIiIiIiP9xiIiIiIiIiIiIQMIcBN6IiIiIiIiIiIj/cYiIiIiE9xbBjpiIiIiIiIiIiIiIiIiIiIiIiP9xiIiIhAaBwKfoiIiIiIiIiIiIiIiE8YXB56iI/3GIiIiIiIiIiIiIiIiIiIhA7xzxDnGIiIiIiIiIiIiIiIiIiEDvHAIOj/cYiIiIiIiIiIiIiIiIiIiIiEBKHPtecYiIiIiIiIiIiIiIQGcsCo2Ij/cYiIiIiIiIiIiEDvHAIOiIiIiIiP9xiIiIiIhAhSwIrYiIiIiIiIiI/3GIiIhASSwMbYiIiIiIiIiIiP9xiIO/sStQTtiIiP9xiIiIiIiIhADSwAPYiIiIiP9xiIiIiIT3JcGNqIiIiIiIiIiIiIhAhSwIrf9xiIiIiIiIiIiIiE8VjB6niIiP9xiIiIiIiIiIiIiIiIhASSz7bXGIiIiIiIiIiIiIT7t8FEiIiIiIiP9xiIiIiIiE8ZTB5riIiIiIiIiIiIiIiIiIiIiIiIiIiF870cSIiIiIiIiIiIiIiITxo8HlyIiIiIiIiIiIiIiIiIiIiIiIhQpdBq/3GIiIiIiIiIiIiIhQLdDiiIiIiIiIiIiI/3GEDgHAL+iIiIiIiIiIiIiIiIiIiFBL37RxiIiIiIiIiIiIiIiITnysKDWIiIiIiIiIiIiIiFCH0IiI/3GIiIiIiIiIiIhPn1wWCoiIiIiIiIiIiIiIiIiP9xiIiIiIiIiIiIiIiIiIiIiIiIiIiIiIiI/3GIiIiIiIiIiIiIiIiIiIiIiIiIiIiIiIj/cYiIiIiIiIiIhQw9BMiIiIiIiIiIiIiIiIiI/3GIiIiIiIiIiIiIiIiIiIiIiIiIiIiIiIj/cYiIiEDvHAIOiIiIiIiIiIiIiIiP9xiIiIiIiIiIiIiIiIiIiIiIiIiIiIiIiI/3GIiIiIiIiIiITrTsJLGIiIiP9xiIiIiIiIiIiITj3cLCKIiIiIiP9xiIiIiIiIiIiIiIQO8cAg6IiIiI/3GIiIiIiIiIQEocDF6IiIiIiIiIiIj/cYiIiEArLA5NiIiIiIiIiIiP9xiIiIiIiIiIiIiIiIODriuMUdiIiIiIiIiIiIiIMhvUvuQriIiIiIiIiIiIiIhP/RwQLoiIiIiIiIiIiIiIiIiIiIiIiIiIiE+SPBbciIiIiIiIiIiIiIhPshwU3oiIiIiIiIiIiIiIiIiIiIiE9zTBjLiIiIiIiIiIiIiIhOf3woCIiIiIiIiIiIiIiIiE/5XBBqiIiI/3GIiIiIiIiIiIiIiIiIiIiIiIiIiIiIiIj/cYiIiIiIhQadCmiIiIiIiIiIiIiIiIiIiI/3GIiIiIiIiIiIiIiIiIiIiIiIiIiIiIiIj/cYiIiIiIiIiIiIiIiIiIiIiIiIiIiIiIiP9xiIiIiIiIiIiIiIiIiIiIUMPQTIiIiIiIiIj/cYiIiIiIiIiIiIiIiEDgHAL+iIiIiIiIj/cYiIiIQO08AiyIiIj/cYiIiIiIiIhOHuwuEYiIj/cYiIiIiIiIiIg7OvG1xQ6IiIiIj/cYiIiIiIiIiEAqPA5c/3GIiIiIiIiIiIiIiIiIiIiIQOAcAv6IiI/3GIiIiIiIiIiITxo8HlyIiIiIiIiIiIiIiIiDvBh7U+eIiIiIiIiIiIiIiIiIiE9zTBjLiIiIiIiIiIiIiIiIiIiIj/cYiIiIiIiIiIiEDvHAIOiIiIiIiP9xiIiIiIiIiIiIT7qMFFeIiP9xiIiIiIiIiIiIiE+RTBbriIiIiIiIiIiIiIiIhPkywWzYiIiIiIiIiIiIiIiIiIiIiDz5QbQGvoiIiIiIiIiIiIiIiE8cHB4+iIiIiIiIiIiIiIiIiIiIiIiE+TLBbNiIiIiIiIiIiIiIiITxssHk2IiIiIiIiIiIiIiIiIiIiIiIhPHBwePoiIiIiIiIiIiIiIiIiIiIiIj/cYiIiIiIiIiIiIiIiIiIiIiIiIiIT5BcFvqIiIiIiIiP9xiIiIiIiE/YjBJ3iIiIiIiI/3GIiIiIiIiE/abBJZiIiIiIiIiIiIiDlwUrePrYiIiIiIiIiIiIiIiIiIiIiIhPdDwYvIiIiIiIiIiIiIiIj/cYiIiIiIiIiIiIiIiIiIiIiIiIiIiIiIiP9xiIiIiIiIOjNitsydiIiIiP9xiIiIiIiIQA4cAC6IiIiIiIiIiIj/cYQKMsBs2IiIiIiIiIiIiIhOUnwq2IiIiIiIiIiIiIiIiIiIiIPBVxtOqOiIiIiIj/cYiIiIiIiIQEksDG2IiIiIiI/3GIiIiIT/pMEFuIiIiIiIiIiIiIiIiDUb47vkHIiIiIiIiIiIiIiIiIiIiIiIiE86HBxeiIiIiIiIiIiIiIiIiIiIhPsSwU7YiIiIiIiIiIiIiIiIiIiIhfldFqiIiIiIiIiIiIiIiIiIiIiIiIiIiIiIhPlBwWvoiIiIiIiIiIiIiIiIiIiIiE85LBxtiIiIiIiIiIiIiIhQh9CIiP9xiIiIiIiIiIiIT398GAiIiIiIiP9xiIiIiIiEANLAA9iIiIiIiP9xiIiIiIiIiIiIiIiIiIiIiIiIiIiIiIiE/7PBBMiIiIiIiIiIiP9xiEDCHATeiIiIiIiIiIiIiIiE8cHB4+iIiIiIiIiIiIiIiIhPkywWzYiIiIiIiIiIiIiIhPsDwU/IiIiIiIiIiIiIiIiIiIiIiDyeUbRhroiIiIiIiIiIiIiIiI/3GIiIiIiIiIiIiIiIiIiIiIiIiIiIiIiIj/cYiIiIiIiIiIiIiIiIiIiIiIiIiIiIiIiP9xiIiIiIiIiIiIiIiIiIiIiIiIiIiIiIhNmMw2c4iIiIiIiIiIiIiITnysKDWIiIiIiIiIiIiIiIiIhfldFqiIiIiIiIiIiIiIiIiIiIhP/CwQPYiIiIiIiIiIiIiIiIiIiIiFDh0C6I/3GIiIiIiIiIiIiIiIiIiIiIiIiIiIT94sEh2IiIiIiIiIiIiIiIiIiIj/cYT16sGhWI/3GIiIiIiIiIiIiIhP+zwQTIiIiIiIiIiIiIiITxZ8HpiIiIj/cYiIiIiIiIiIhPU2wayYiIiIiIiIiIiIiIiIj/cYiIiIiIiIiIiIiIiIiIiIiIiIiIiIiIiE/eLBIdiIiIiIiIiIiIiIiP9xiIiIiEANLAA9iIiIiIiIiP9xiIiFDD0EyIiIiIiIiIiIiIiIiIiIiIiIiIj/cYhPE6wexYiIiI/3GIiIiIiIiIiIiIiIiIiIiIhNH9w+AoiIiIiIiIiIiIiIhPN0wci4iIiIiIiIiIiIiITvSsILWIiIiIiIiIiIiP9xiIQKI8BtyIiIiIiIiIiP9xiIiEANLAA9iIiIiIiIiIiP9xiIiIhA7iwCHYiIiIiIiIj/cYiIiIiITl28KiSIiIiIiIiIiIiIiITtiMIneIiIiIiIiIiIiIiIhPHBwePoiIiIiIiIiIiIiIiIiIiE+TLBbNiIiIiIiIiIiIiIiIhPkjwW3IiIiIiIiIiIiIiIiIiIiIiIiIiIXzvRxIiIiIiIiIiIiIiIiIiIiIiIiIiIiI/3GIiIiIiIiIiIiIiIiIiIiIiIT7EsFO2IiIiIiIiIiIiIiIiFDD0EyIiIiIiIiI/3GIiIPfwRswPuiIiIiIiIiIiIiIiIT94sEh2IiIiIiIiIiIiIiIiIT1csGo2IiIiIiIiIiIiIiITjC8LPSIiIiIiIiIiIiI/3GIhADhwALoiIiIiIiIiIiIiIhOe7woRIj/cYiIiIiIiIiIiIiDe7Q7lEvIiIiIiIiIiIiIg5nkK3Yb2IiIiIiIiIiIiIiE/eLBIdiIiIiIiIiIiIiIiE9VTBqriIiIiIiIiIiIiIPFYhtKneiIiIiIiIiIiIiIg8n0G0YL6IiIiIiIiIiIiIiIiIiE/fHBIOiIiIiIiIiIiIiIhPFYwep4j/cYiIiIiIiIiIiIiIiIiIiIQKQcBr6IiP9xiIiIiIiIiIiIiIiIiIhQw9BMiIiIiIiIiIj/cYiIiIiIiIiIiIiIhADhwALoiIiI/3GIiIiIiIiIiIiIiIiIiIT94sEh2IiIiIiIiIiIiIPVYhs6neiIiIiIiIj/cYiIiIiIiIiIiITtasIpWIiIiIiIiIiIiIiIUC3Q4oiIiP9xiIiIiIiIiE/ZfBJoiIiIiIiIiIiP9xiIiIiIiIiIiIiIiIiIiIhQS9DEiIiIiI/3GIiIiIiE9SfBrYiIiIiIiIiIiIiIiIj/cYiIiIiIiIiITxZ8HpiIiIiIiIiIiI/3GIiIiD0ZMbPmzoiIiIiIiIiIiIiI/3GIiE5b3CpCiIiIiIiIiIiIiIiE/eLBIdiIiIiIiIiIiIiIiIT5I8FtyIiIiIiIiIiIiIiP9BDSwAPYiIiIiIiIiIiIiIj/cYiIiIiIiIQA4cAC6IiIiIiIiIiI/3GIiIiIiIiIiIiIiIUC3Q4oiIiIiIiIiI/3GIiIiIiIiIiIQCwcDj6IiIiIiIiI/3GIiIiIhAhSwIrYiIiIiIiIiIj/cYiIiIiIiIiIiIiIiIiIiIiIiIiIiIiIiP9xiIiIiIiIiIiIQIYcCJ6IiIiIiIiIiP9xiIiIiIiIiIiIiIiIiIiIhOP7wsBIiIiIiIiI/3GIiIiIhASSwMbYiIiIiIiIiP9xiIiIT75MFBuIiIiIiIiIiIiIiIiIiE2W7DaRiIiIiIiIiIiIiIPXQhs4veiIiIiIiIiIj/cYiIiIiIiIiIiIiITxlMHmuIiIiIiIiIiIiIhPVywajYiIiIiIiIiIiIiIiDzcMbQjzoiIiIiIiIiIiIiIiIiIiIiIiIhP3xwSDoiIiIiIiIiIiIiIiIiIiITlGMKueIiIiIiIiIiIiIiIQKQcBr6P9xiIiIiIiIiIiIhASSwMbYiIj/cYiIiIiIiIiIQA0sAD2IiIj/cYiIiIiIiIiIiIiIQA0sAD3/cYiIiIiIiIiIiIiEDuLAId/3GIiIiIiIiIiIiIiIg6UlK2ra2IiI/3GIiIiIiIiIiIQMA8BPyIj/cYiIiIiIiIiIiIiIiIiIiIiIiIiIhPNWwcqY/3GIiIiIiIiIiIiIg5mKK3Z12IiIiIiIj/cYiIiIiECiPAbciIiIiIj/cYiIiIiIhAoywGzYiIiIiIiIiI/3GIiIiIiIiIiIiIiIiIiIiIiIiIiIiIiIj/cYiIiIiIiIiIiIiIiIiIiIiIiIiIiIiIiP9xiIiIiIiIiIiIiIiIiIiIiIiIiIiIhOcHwo+IiIiIiIiIiIiIiIhA7xwCDo/3GIiIiIiIiIiIiIiE5czCoziIiIiIiIiI/3GIhA7xwCDoiIiIiIiIiIiIiIiIj/QaI8BtyIiIiIiIiIiIiI/3GIiIiIiIiIiIiIiIiIiIPZMRs2zuiIiIiIiIiIiIiP9xiIhAKUwOa4iP9xiIiIiIiIiIiIiIiIiIhPf3wYCP9xiIiIiIiIiIiIiIhADSwAPf9xiIiIiIiIiIiIiIQO4sAh3/cYiIiIiIiIiIiIiIhP9owQl4/3GIiIiIiIiIiIiIiIiIiIiIiIiIiFDD0EyIiP9xiIiIiIiIiIiIiIiIiE66jCRXiIiIiIiIiIiIiIiFCH0IiIiIiIiIiIiI/3GIiIiIiIiIiIiIiIiIiIOdaCtyl9iIiIiIiIiIiIiIj/cYTpm8JmSIiIiIiIiIiIiIT3JcGNqIiIiIiIiIiIiIiIXx3R4oiIiIiIiIiIiIiIiIiIiIiE/fHBIOiIiIiIiIiIiIiIiIiIiIiIiIiIT/wsED2IiIiIiIiIiIiIiIiIiIPLAhtE/eiIiIiIiIiIiIiIiIOlYStqntiIiIiIiIiIiIiIiIiIiIiIiP9xiIiIiIiIiIiIiIiIiIiIQIYcCJ6IiP9xiIiIiIiIiIiIiIiIiIiIiIiIiIiIiIiI/3GFCl0GqIiIiIiIiIiIiIiIT94sEh2IiIiIiIiIiIiIiIg2H6O64FyIiIiIiIiP9xiIiIiIiIiIiIiIiIiIhA4BwC/oiIiIiP9xiIiIiIiIiE8ZTB5riIiIiIiIiIiIiIiEDBLATt/3GIiIiIiIiIiIiIiIiIiIiIiIiIiIiIiIj/cYiIiIiIiIiIiIiIiIiIiIiIiIiIhPsDwU/IiIiIiIiIiIiIiIiE92HBieiIiIiIiIiIiIiIiIiIiIiIiIiIiP9xiIQAw8AEyIiIiIiI/3GIiIiIiIiITzVsHKmIiIiIiIiIiIiIiIiIT1gcGn6IiIiIiIiIiIiIiIhPvkwUG4iIiIiIiIiIiI/3GIiIiE9RjBrniIiIiIiIiIiIiP9xiIiIiIiIiIiIiIiIiIiIT3UsGK2IiIiIiIiIiIiIiIhA7xwCDoiP9xiIiIiIiIiIiIiIT5I8FtyIiIiIiIiIiIiIiIiIiIiIiIiIiIhP0BwS/oiIiIiIiIiIiIiIiIiIiIiIhPdSwYrYiIiIiIiIiIiIiIiIiIiIhP+VwQaoiIiP9xiIiIiIiIiIiIiIiIiIiIT1csGo2IiIiIiIiIiIiIiIiIiITjOMLMeIiIiIiIiIiIiIiIiIPPhRtAeuiIiIiIiIiIiIiIiIiIiIiP9xiIiIQMEsBO2IiIiIiIiIiIiIiDx/YbSAnoj/cYiIiIiIiIiIiIg8vFG0Q66IiIiIiIiIiIiIiIiITjOMLMeIiIiIiIiIiIiIiIhPn1wWCoiIiIiIiIiP9xiIiE+9XBQqiIiIiIiIiIiIiIiIiIiIiDzdIbQi3oiIiIiIiIiIiIiIhAwSwE7YiP9xiIiIiIiIiIiIiIiIiIiIiIQEoc+15xiIiIiIiIiIiIiIhPFYwep4iP9xiIiIiIiIiIiE+dfBYoiIiIiIiI/3GIiIiIiIiIiIiIiIiEAsHA4+iIiI/3GIiIiIiIiIiIiIiIiIiIiIiIiIiIhPshwU3oiIiIiIiIiIiIiIiIhPsSwU7YiIiIiIiIiIiIiIiIiIiIiIhPWBwafoiIiIiIiIiIiIiIiIiIiIiIT5MsFs2IiIiIiIiIiIiIiIUA/QAYiIiIiI/3GIiIiIiIiIiIiIiIiIiITxZ8HpiIiP9xiIiIiIiIiDp+YraBnf9xiIiIiIiIiIiIiIiIQCss/U1xiIiIiIiIiIiIiIiEBKHAxeiIiIiI/3GIiIiIiIiIiIhOP7wsBIiIiIiIiIiIiIiIhP/RwQLoiIiIiIiIiIiIiIhOf3woCIiIiIiIiIiIiIiE+QXBb6iIiIiIiIiIiIiIiITnB8KPiIiIiIiIiIiIiIiIiIT1csGo2IiIiIiIiIiIiIiIiE91LBitiIiIiIiIiIiIiIiIiEAsHA4+j/cYiIiIiIiIiIiIQEksDG2IiI/3GIiIiIiIiIiIiIT398GAiIiIiI/3GIiIiIiIiIiIiIT5yMFjeP9xiIiIiIiIiIiIiIQEocDF6IiIiIiI/3GIiIiIiIiIiIiIiIiIiIiIg5FlK36a2IiIiIiIiIiIiIiIhOtdwkooiI/3GIiIiIiIiIiIiIiIQA4cAC6IiIiP9xiIiIiIiIiIiIQGgcCn6IiIiIiIiIj/cYiIiIiIiIhAoywGzYiIiIiIiI/3GIiIiIiIiIiIiIiIiIiIiIiIiIiIhQ4dAuiI/3GIiIiIiIiIiIiIiIiIiIiFDD0EyIiIiIiIiP9xiIiIiIiIiIiIiIiIiIiIiIiIQOAcAv6P9xiIiIiIiIiIiIiIiIiIiIiIiIiIiITzocHF6IiIiIiIiIiIiIT3UsGK2IiIiIiIiIiIiIiIiIiFCH0IiIiIiIiIiI/3GIiIiIiIiIhPM4wcx4iIiIiIj/cYiIiIiECFLAitiIiIiIiIiIiP9xiIiE57vChEiIiIiIiIiIiIiIiIiIiITVrsOlGIiIiIiIiIiIiIiITtl8ImiIiIiIiIiIiIiIiIiIiIiIiE9XLBqNiIiIiIiIiIiIiIiIUIfQiIiIiI/3GIiIiIiIiIiIiIiIiIiIiIiIiIiIiIiIj/cYhPNlwcmoiIiIiIiIiIiIiIiIiIiIiIhQadCmiIiI/3GIiIiIiIiIiIiIiIiIiIiIiE5+jCgXiIiIiIiIiIiIiIiEDgHAL+iP9xiIiIiIiIiIiIiIiIiIiIPLmBtEZ+iIiI/3GIiIiIiIiIiIiIO5MCtWz9j/cYiIiIiIiIiIiIiIiIiIiIiIOT+St8BtiIj/cYiIiIiIiIiIiIiE+fXBYKiIiIiIiIiIiIiIiI/3GIhP9owQl4iIiIiIiIiIiIiP9xiEBnLAqNiIiIiIiIiIiIiIiP9xiIiIiIiEBKHAxeiIiIiIiIiIiIiI/3GIhA7TwCLIiIiIiI/3GIiIiIiITvO8IMSIiIiIiIiIiIiIiE093DwiiIiIiIiIiIiIiIiIiITjGsLOWIiIiIiIiIiIiIiIg4G/K35A1xiIiIiIiIiIiIiIgynSW+YtqIiIiIiIiIiI/3GIiIiIQA0sAD2IiIiIiIiI/3GIiIiIiIhAKjwOXIiP9xiIiIiIiIiIiEBJLAxtiIiIj/cYiIiIiIiE613CSiiIiIiIiIiIiIiP9xiIiIQMEsBO2IiIiIiIiIiIiIiP9xiIQMA8BPyIiIiIiIiIiI/3GIiIQEg8DHyIiIiIiI/3GIiIiIiEDBLATtiIiIiIiIiIiI/3GIhPcHwY+IiIiIiIiIiIiIiIiIhQh9CIj/cYiIiIiIiIiIiIiIhPdDwYvIiIiIiIiIiIiIiIiDtdobWiXoiIiIiIiIiIiIiIiIiE9WPBqciIiIiIiIiIiIiIiIhNeOw4cYiIiIiIiIiIiIiIiITn98KAiIiIiIiIiIiIiIiIhOUJwq9oiIiIiIiIiIiIiIiE7ZfCJoiIiIiIiIiIiIiIiIhNluw2kYiIiIiIiIiIiIiIiE9SfBrYiIiP9xiIiIiIiIiITre8JISIiIiIiIiIiIiIiIhQw9BMiIiP9xiIiIiIiIiIhA7iwCHYiIj/cYiIiIiIiIiIiIiE8aPB5ciIiIiIiIiIiIiIiIiIT/pMEFuIiIiIiIiIiIiIiFDD3zxxiIiIiIiIiIiIiIhPf3wYCIiIiP9xiIiIiIiIiIiIiIiEDCHATeiIiIiIiIj/cYiIiIiIiIiIiIiIhPUnwa2IiIiIiIiP9xiIiIiIiIiIiIiIiIhAShwMXoiIiI/3GIiIiIiIiIiDwVcbTqjoiIiIiIiIiIiIiDy+MbRBzoiIiIiIiIiIiIiITrbMJJOIiIiI/3GIiIiIiIiEBmPAqciIj/cYiIiIiIiIiIiIiIiIiIiIiITj+8LASIiIiIiP9xiIiIiIiIiIiIM5W0vWpLiIiIiIiIiIiIiIiIhP3iwSHYiIiIiIiIiIiIiIiIhPGyweTYiIiIiIiIiIiIiIiIiIhPGyweTYiIiIiIiIiIiIiIiE/QHBL+iIiIiIiIiIiIiIiITnncKGKP9xiIiIiIiIiIiIiIhPVFwauoiIiIiIiIiIiIiIT1csGo2IiIiIiIiIiIiIiIiIiIiIiP9xiIiIiIiIiIiIiIiIiIiIiIiIiIT5I8FtyIiIiIiIiIiIiIiIg6OvG2xQ6IiIiIiIiIiIiIiIiIOPDCuA89iIiIiIiIiIiIiIiE9YHBp+iIiIiIiIiIiIiIQKMsBs3/cYiIiIiIiIiIiIiIiIhQw9BMiIiIiIiIiIiI/3GIhADhwALoiIiIiIiIiIiIiIiIiF930YiIiIiIiIiIiIiIiIhQw9BMiIiIiIiIiIj/cYiFCH0IiIiIiIiIiIiIiIiIiIiIiIiIiIj/cYiIiIiIiIiE+6jBRXiIiIj/cYiIiIiIiIiIg9ViGzqd6IiIiIiIiIiIiIiP87FlK26a2IiIiIiIiIiIiIhO9owgl4iIiIiIiIiIiIiIiIiIT94sEh2IiIiIiIiIiIiIhPsSwU7YiIiIiIiIiIiIhOuZwkZoiIiIiIiIiIiIiIiIPBSBs+t+cYiIiIiIiIiIiIiIhPsDwU/IiIiIiIiIiIiIiIiIhAoywGzf9xiIiIiIiIiIiIiIO7XBtUo+iIiIiIiIiIiIiIiIiIThOsLsWIiIiIiIiIiI/3GIQMEsBO2IiIiIiIiIiIiIg70tG1LS6IiP9xiIiIiIiIiIiIiIhP+zwQTIiIiIiIiIiIiIiIiIiD37IbME3oiP9xiIiIiIiIiIiE++TBQbiIiIiIiIiIiIiIiIiIiIiIiIj/cYiIiIiIiIiIiIiIiIiIiIiIiIiIT7EsFO2IiIiIiIiIiIiIiIiIiIiIiIiI/3GIiIiIiIiIiIiIiIiIiIiIiIiIiIiIhP3xwSDoiIiIiIiIiIiIiIiIT5MsFs2IiIiIiIiIiIiIiIiITzg8HHyIiIiIiIiIiIiIiIhOcHwo+IiIiIiIiIiIiIiIiIiIiIiIiIiIiE+yHBTeiIiIiIiIiIiIiIiIT5MsFs2IiIiIiIiIiIiIiIiE07/DxAiIiIiIiIiIiIiIiIT1csGo2IiIiIiIiIiIiIiIiIiE/8LBA9iIiIiIiIiIiIiIiIhOFYwup4iIiIiIiIiIiIiIiIg206O6LFyIiIiIiP9xiIiIiIiIiITzKcHNaIj/cYiIiIiIiIiIiIiIiIiIiIiIiIiIiIiIiP9xiIiIiIiIiIhAwSwE7YiIiIiIiP9xiIiIiIiDYRk7rubIiIiIiIiIiIiIiE7zvCDEiIiIiIiIiIiIiIhPdSwYrYiIiIiIiIiIiIiIg8ckG0jb6IiIiIiIiIiIiIiDg+orjBXYiIiIiIiIiIiIiIiECFLAitiP9xiIiIiIiIiIiIiIhPVjwanIiIiIiIiIiIiIiITre8JISIiIiIiIiIiIiIiI/3FA7xwCDoiIiIiIiIiIiIiIiIhOu3wkSIiIiIiIiIiIiIiIiIiIT94sEh2IiIiIiIiIiIiIiIiIiIj/cUDgHAL+iIiIiIiIiIiIiIiIT3UsGK2IiIiIiIiIiIiIiE+TLBbNiIiIiIiIiIiIiIUIfQiIiIiIiIiIiIiIiP9xQMEsBO2IiIiIiIiIiIiIiIiIiP9xiIiIiIiIiE83TByLiIiIiIiIiIiIiIiIiIiIiIiIiIiIiP9xiIiIiIiIiIiIiIiIiIiIODriuMUdiIiIiIiIiIiI/3GEBJLAxtiIiIiIiIiIiIiITT7MPBOIiIiIiIiIiIiIiIhPGyweTYiIiIiIiIiIiIiIiIiIiIiIiIiIj/cYiIiIiIiIiIiIiIhPGUwea4iIiIiIiIiIiIiIiIiIiIiIT9AcEv6IiIiIiIiIiIiIiIiIiIiIiIiIhPHBwePoiIiIiIiIiIiIiIiIiIiIiP9xiIiDv/0bUALoiIiIiIiIiIiIiIQMIcBN6P9xiIiIiIiIiIiIiIiIiIiIiE+xLBTtiIiIiIiIiIiIiIiIiIiIiIiIiIiITf/sMAGIiIiIiIiIiIiIiITpyMJjeIiIiIiIiIiIiIiIhPsSwU7YiIiIiIiIiIiIiIT5BcFvqIiIiIiIiP9xiIiIiIiIiIiIiIiIiIiIiIiIiIiIiIiI/3GIiIiIiIiIiIhPvkwUG4iIiIiIiIiIiIiIiIiIiIiIiP9xiIiIQOAcAv6IiIiIiIiIiIiIiIiIiIiE8bLB5NiIiIiIiIiIiIiIhONWwsqYiIiIiIiIiIiIiIiIiIiFBp0KaIiIiIiP9xiIiIiIiIiIiIiIiIiIiIiIiIiE+TLBbNiIiIiIiIiIiIiIiE9zTBjLiIiIiIiIiIiIiIiIiIj/cYiIiIiIiIiIiIiIiIiIiIiIiIiIiIhPsSwU7YiIiIiIiIiIiIiIiIiIiIiI/3GIiIiIiIiIiIiIiIiIhALBwOPoiI/3GIiIiIiIiIiIiE5dvCokiIiIiIiIiIiIiIiIT1csGo2IiIiIiIiIiIiIiIiIiI/3FPu3wUSIiIiIiIiIiIiIiIhOnIwmN4iIiIiIiIiIiIiIiIiIg8ckG0jb6IiIiIiIiIiIiIiIhPOhwcXoiIiIiIiIiIiIiIiIiIT1Y8GpyIiIiIiIiIiIiIiIiIiP9xiIiIiIiIiIiIiIiE8ZTB5riIiIiIiIiIiIiIiIiIiIiE/8LBA9iIiIiIiIiIiIiIiE6ebCYZiIiIiIiIiIiIiIiIiIhPODwcfIiIiIiIiIiIiIiIiIhPdSwYrYiIiIiIiIiIiIiIiITn98KAiIiIiIiIiIiIiIiIg5UWK3rp2IiIiIiIiIiIiIiIiIiIhP/RwQLoiIiIiIiIiIiIiIiIiIiIiE+UHBa+iIiIiIiIiIiIiIiIiIiIiIiIiIiITxssHk2IiIiIiIiIiIiIiIiIg5MYK3zn2IiIj/cYiIiIiIiIiIiIiDwSobTtXoj/cYiIiIiIiIiIiIPRohs+XeiIiIiIiIiIiI/3GIhAoFwG+v9xiIiIiIiIiIiIiIiIiE/8LBA9iIiIiIiIiIiIiIiE9wfBj4iIiIiIiP9xiIiIiIiIiIiIiIiIiIhA4BwC/oiIiIiP9xiIiIiIiDy2sbRJTo/3GIiIiIiIiIiIiIT7qMFFeI/3GIiIiIiIiIiIiIiIiIiIiIiIiIiIiIiIj/cYiIiIiIhQh9CIiIiIiIiIiIiIiIiIiIiIj/cYiIiIiIiEDuLAIdiIiIiI/3GIiIiIiIiIUA/QAYiIiIiIiIiIiIiIiP9xiIiIiIiIiIiIiIiIiIiIiIiIiIiIiIiI/3GIiIiIiIiIiIiIiIiIiIiIiIiIiIiIiIj/cYiIiIiIiIiIiIiIiIiIiIiIiIiIiIiIiP9xiIiIiIiIiIiIiIiIiIiIiIiIiIiIiIiI/3GIiIiIUIfQiIiIiIiIiIiIiIiIiIiIiIiI/3GIiIiECGHAieiIiIiIiIiIiIiIiIiI/3GEAsHA4+iIiIiIiIiIiIiIT5FMFuuIiIiIiIiIiIiIiP9xhA7xwCDoiIiIiIiIiIiIiIiIiI/0AljB6niIiIiIiIiIiIiIiIhPHBwePoiIiIiIiIiIiIiIiIiIiIiE91LBitiIiIiIiIiIiIiIiIiIiP9xiIiIT/WcEKaIiIiIiP9xiIiIiIiIiIiIiIiIiIiIiIiIiIiIiIT71cFCqP9xiIiIiIiIiIiIQO4sAh2Ij/cYiIiIiIiIiIiITvHcIOKIiIiIiIiIj/cYiIiIQEocDF6IiIiIiIiIiIiIiIiP9xiIiFBL0MSIiIiIiIiIiIiIiIiIiIiIiI/3GIiIiECkHAa+iIiIiIiIiIiIiIiIiIj/cYiIUOHQLoiIiIiIiIiIiIiIiIiIiIiIiIiIj/cYiIiIUEvQxIiIiIiIiIiIiIiIiIiIiIiP9xiEDCHATeiIiIiIiIiIiIiIiDgb8rjkDYj/cYiIiIiIiIiIiEArLA5NiIiP9xiIiIiIiIiIPgymsvNZiIiIiIiIiIiIiP9xO1rRtaUuiIiIiIiIiIiIiIiIiDa2k7pJbIiIiIiIiIiIiIiIhOu3wkSIiIiIiIiIiIiIiITn6MKBeIiIiIiIiIiIiIiIiE/eLBIdiIiIiIiIiIiIiIiE4WfC6YiIiIiIiIiIiIiIiIiIiIiIiIiIiIiP9xiIiIiIiIiIiIg6cjK2jc2IiIiIiIiIiIiIiIhOfowoF4iIiIiIiIiIiIiIiE/fHBIOiIiIiIiIiIiIiIiIiIiFDD3zxxiIiIiIiIiIiIiIiIiIiIiIiIiIiIiIiI/3GIiIiIiIiIiIiIiIiIiIiIiIiIiIiIiIj/cYhQLdDiiIiIiIiIiIiIiIiIiIiIiIiIj/cYiEDCHATeiIiIiIiIiIiIiIiIiIiIiI/3GIiIiIiIiIiIiIiIiIiIiIiIiIiIiIiIj/cYiIhAShwMXoiIiIiIiIiIiIiIiIiP9xiIiIiIQEocDF6IiIiIiIiIiIiIiI/3GIQKMsBs2IiIiIiIiIiIiIiIiP9xiIiIiIiIhAhhwInoiIiIiIiIiIiIiP9xiECjLAbNiIiIiIiIiIiIiIiIj/cUBJLAxtiIiIiIiIiIiIiIiI/3GIiIiIiIhAaBwKfoiIiIiIiIiIiIiP9xiIiIiECFLAitiIiIiIiIiIiI/3GIiIiIiIiIiIiFAt0OKIiIiIiIiIiIiI/3GIhADSwAPYiIiIiIiIiIiI/3GIiIiIhP93wQiIiIiIiIiIiIiIiIj/QUg8DHyIiIiIiIiIiI/3GIiIT9l8EmiIiIiIiIiIiIiIiIT1VMGquIiIiIiIiI/3GIiIiIQEg8DHyIiIiI/3GIiIiIiIiE5b3CpCiIiIiIiIiIj/cYiE8xrBzliIiIj/cYiIiIiIiIiIiFCl0GqIiIiIiIiIiIiIiIiP9xiIiIiIiIiIiIiIiIiIiIiIiIiIhOvGwkOYiIiIiIiIiIiIiIiIiIiIiIiIiIiIiIiP9xiIiIiIiIiIiIiIT3B8GPiIiIiIiIiIj/cYiIiIiIiIiIiE8YXB56iIiIiIiIiIiIiIiIiIiIj/cYiIiIiIiIUA/QAYiIiIiIiIiIiIiIiI/3GIiIiIiIiIiIiIiIiIiIiIiIiIiIiIiIj/cYiIiIiIiIiE+/PBQMiIiIiIiIiIiIiIiIiIiIiIiIiIiIiIT/0cEC6IiIiIiIiIiIiIiIiIiIhPOSwcbYiIiIiIiIiIiIiIiIiIiP9xiIiIiIiIiIiIiIiIiIiIiIiIiIiIiIiI/3GIiIiIiIiIiIiIiIiIiIiIiIiIiIiIiIhPOSwcbYiIiIiIiIiIiIiIiIj/cYiEAMPABMiIiIiIiP9xiIiIiIUIfQiIiIiIiIiIiIiIiIiIiIiE4ynCzWiIiIiIiIiIiIiIiP9xQIQ8CLyIiIiIiIiIiIj/cYhAhSwIrYiIiIiIiIiIiIiIiP9xiIiIiFCl0GqIiIiIiIiIiIiIiIiIiIiIiI/3GIiIiIiIg93hGzIe6IiIiIiIiIiIiIiIiIiIiP9xiD01UbPKroiIiIiIiP9xiIiIiIiIhAhhwInoiIiIiIiIiIiIiP9xiIiECjLAbNiIiIiIiIiIiIiIj/cYhAZjwKnIiIiIiIiIiP9xiIiIiIiIiIiIiEBoHAp+iIiIiIiIj/cYiIiIiIiIiIiIiIiIiIiIiIiIiIiIiIiP9xiIiIiIiIhQw9BMiIiIiIiIiIiIiIiIiIiIj/cYiIiIiIiIiIiIiIQEksDG2I/3GIiIiIiIiIiIiIiIiIiIiIiIiIiIiIiIj/cYQOxMAjuIiP9xiIiIiIiIiIiIiIiIiIiIiIiIiIiIiIXx3R4oiIiIiIiIiIiIiIiIQEocDF6Ij/cYiIiIiIiIiIiIiDrZUrYmrYiI/3GIiIiIiIiIiE9QnBr2iI/3GIiIiIiIiIiIiIiIT5FMFuuIiIiIiIiIiIiIiIiIiIiIiIiI/3FAwhwE3oiIiIiIiIiIiIiIiIiIiIiIiP9xiIiIiIhQh9CIiIiIiIiIiIiIiIiIiIiIiP9xiIiIiIiIiIiFAt0OKIiIiIiIiIiIiIiP9AyZwUZoiIiIiIiIiP9xiIiIiEAqPA5ciIiIj/cYiIiIiIiIiE80fBy4iIiIiIiIiIiIj/cYiIiIT7mcFGaIiIiP9xiIiIiIiIiIg89YG0Cn6IiIiIiIiIiIiIiDU8s7vDTIiIiIiIiIiIiIiIg6cyK2jN2IiIiIiIiIiIiIj/cYQIQ8CLyIiIiIiIiIiI/3GIiIiD37IbME3oiIiIiIiIiIiIiIiIhP/CwQPYiIiIiIiIiIiIiIiIiP9xiIQEksDG2IiIiIiIiIiIiIj/cYiIQIYcCJ6IiIiIiIiIiIiIiIiIiIj/cYiEBJLAxtiIiIiIiIiIiIiI/3GIiIiIiIiIiIUIfQiIiIiIiIiIiIiIiIiI/3GIiIiIiIiIiIiIiIiIiIiIiIiIiIiIiIj/cYiIiIiIiEDgHAL+iIiIiIiIiIiIiIiIj/cUDuLAIdiIiIiIiIiIiIiI/3GIiIhAoywGzYiIiIiIiIiIiIiP9xiIiIiIiEDgHAL+iIiIiIiIiIiIiIiIiP9xiIhAShwMXoiIiIiIiIiIiIiIiIiI/3GIiIiEAOHAAuiIiIiIiIiIiIiIiP9xiIiIiEDBLATtiIiIiIiIiIiIiP9xiIiIUKXQaoiIiIiIiIiIiIiIiIiIiIiIiI/3GIiIQCwcDj6IiIiIiIiIiIiIiIiI/3GIiIiIiIhA4BwC/oiIiIiIiIiIiIiIiI/3GIiIiFCl0GqIiIiIiIiIiIiIiIiIiIiIiIj/cYiIiIiECGHAieiIiIiIiIiIiIiIiIj/cYiIiIiIhA4BwC/oiIiIiIiIiIiIiIiIj/cYiIiIQA4cAC6IiIiIiIiIiIiIiI/3GIhAoywGzYiIiIiIiIiIiIiIiP9xiIiIiIhAhhwInoiIiIiIiIiIiIiIiP9xiIiIiIiIQKQcBr6IiIiIiIiIiIiIiI/3GECFLAitiIiIiIiIiIiIiIiIj/cYiIiIiIiIiIiECkHAa+iIiIiIiIiIiP9xiIiIhOXMwqM4iIiIiIiIiIiIiIiIiIiP9B7xwCDoiIiIiIiIiIiIiIiIiIiP9xiIhQLdDiiIiIiIiIiIiIiIiIiIiIiIiP9xiIhAShwMXoiIiIiIiIiIiIiIiIiDMflL3ga4iIiIiIiIiIiP9xiIQCo8DlyIiIiIiIj/cYiIiIg93wGzIP6IiIiIiIiIiIiIhOENwu8oiIiIiP9xiIiIiIiIiIiIiIiIiIiIiIiIiIUKXQaoiI/3GIiIiIiIiIiIiIiIiIiIiIiIiIiIiIiIj/cYiIiIiIiIiIiIiIiIiIiIiIiIiIiIiIiE82XByaiP9xiIiIiIiIiIiIiIhADSwAPf9xiIiIiIiIiIiIiIiIT398GAiIiP9xiIiIiIiIiIiIhQadCmiIiIiIiIiIiIiIj/cYT9asEpWIiIj/cYiIiIiIiIiIiEDAPAT8iP9xiIiIiIiIiIiIiEBKHAxeiIiIiIiI/3GIiIiIiEDuLAIdiIiIiIiP9xiIiIiIiIPFFxtK6OiIiIiIiIiIiIiIiIiIiIhPGyweTYiIiIiIiIiIiIiIiIiIiI/1EP0AGIiIiIiIiIiIiIiIhPVUwaq4iIiIiIiIiIiIiIiIj/QcEsBO2IiIiIiIiIiIiIiIhfWdGmiIiIiIiIiIiIiIiIiIiIiIiIiIiE9XLBqNiIiIiIiIiIiIiIiIiIiIiIj/cYiIiIiIiIiIiIiIiIiIiIiIiIiIiE+wPBT8iIiIiIiIiIiIiIhPshwU3oiIiIiIiIiIiIiIiIiIiIiIiIiIiIj/cYiIiIiIiIiIiIiIiIiIiIiIiIiIiE5/fCgIiIiIiIiIiIiIiIiIiIiIiIiI/3FA7xwCDoiIiIiIiIiIiIiIiIiE153DhiiIiIiIiIiIiIiIiIiIiIiIj/cYiIiIiIiIiIiIiIiIiIiIiIiIiIiIiIiP9xiIiIiIiIiIiIiIiIiIiIiIiIiIiIiIiI/3FASDwMfIiIiIiIiIiI/3GIiIiIiIiIQA4cAC6IiIiIiIiIiP9xiIiIiIiIiIiIiIiIiIiIiIiIiIiIiIiI/3GIiIiIiIhQS9DEiIiIiIiIiIiIiIiIiIj/cYiIiIiIiIiIiIiIiIiIiIiIiIiIiIiIiP9xiIiIiIiIiIiIiIiIiIiIiIiIiIiIiIiI/3GIiIiIiIiIiIiIiIiIiIiIiIiIiIiIiIj/cYiIiIiIiIiIiIiIiIiIiIiIiIiIiIiIiP9xiIiIiIiIiIiIiIiIiIiIiIiIiIiIiIiI/3GIiIiIiIiIiIiIiIiIiIiIiIiIiIiIiIj/cYiIiIiIiIiIiIiIiIiIiIiIiIiIiIiIiP9xiIiIiIiIiIiIiIiIiIiIiIiIiIiIiIiI/3GIiIiIiIiIiIiIiIiIiIiIiIiIiIiIiIj/cYiIiIiIiIiIiIiIiIiIiIiIiIiIiIiIiP9xiIiIiIiIiIiIiIiIiIiIiIiIiIiIiIiI/3GIiIiIiIiIiIiIiIiIiIiIiIiIiIiIiIj/cYiIiIiIiIiIQO8cAg6IiIiIiIiP9xiIiIiEArLA5NiIiIiIiIiI/3GIiIiIiIiIhAaBwKfoiIiIiIiIiIiP9xiIhADDwATIiIiIiI/3GIiIiIiITxdsHomIiIiIiIiIiIiIiIiIiIj/cYiIiIiIhA4BwC/oiIiIiIiIiIiIiIiIj/cYiIiIiIiIiIiIiIiIiIiIiIiIiIiIiIiP9xiIiIiIiIiIiIUA/QAYiIiIiIiIiIiIj/cYiIiIiIiIiIiFCl0GqIiIiIiIiIiIiIiIiP9xiIiIiIiIhQw9BMiIiIiIiIiIiIiIiIiIiIj/cYiIiIiIiIiIhQS9DEiIiIiIiIiIiIiIiP9xiIiIiIiIiIiIiIiIiIiIiIiIiIiIiIiI/3GIiIiIhAwhwE3oiIiIiIiIiIiIiIiIiP9xiIiIiIiIiIiIiIiIiIiIiIiIiIiIiIiI/3GIiIiIiIiIiIiIiIUMPQTIiIiIiIiIiIiIiP9xiIiIiIQIYcCJ6IiIiIiIiIiIiIiIiP9xiIiIiIiIiIiIiIiIiIiIiIiIiIiIiIiI/3GIiIQIYcCJ6IiIiIiIiIiIiIiIiIiI/3GIQIYcCJ6IiIiIiIiIiIiIiIiIiIiI/3GIiIiIiIiIiIiIiIiIiIiIiIiIiIiIiIj/cYiIhQD9ABiIiIiIiIiIiIiIiITxssHk2IiIiIiIiIiIiIiIPRwBs+P+iIiIiIiIiIj/cYiIiIiIiIiIiIiIiIiIiIiIiIiIiIiIiP9xiIiIiIiIiIiIiIiIiIiIiIiIiIiIiIiI/3GIiIiIiIiIiIiIiIiIiIiIiIiIiIiIiIj/cYiIiIiIiIiIiIiIiIiIiIiIiIiIiIiIiP9xiIiIiIiIiIiIiIiIiIiIiIiIiIiIiIiI/3GIiIiIiE/bXBJKiIiIiIiIiIiIiIiIiIiIiIiIj/cYiIiIiIiIiIiIiIhQpdBqiIiIiIiIiIiIiP9xiIiIiIiIiIiIiIUMPQTIiIiIiIiIiIiIiIj/cYQA4cAC6IiIiIiIiIiIiIiIiIiI/3GEDAPAT8iIiIiIiIiIiIj/cYiIiIiIiIiIUGnQpoiIiIiIiIiIiIiIiI/3GIiIOx3hteIeiIiIiIiIiIiIiIiIhP/CwQPYiIiIiIiIiIiIiIiE+TLBbNiIiIiIiIiIiIiIiIiIiIT/0cEC6IiIiIiIiIiIiIiIiIiIiIiP9xT398GAiIiIiIiIiIiIiIiIiIiP9xUA/QAYiIiIiIiIiIiIiIiFBL0MSIiIj/cYiIiIiIiIiIiE/cTBI7iIiIiIiIiIiIiIiIiIiIiIiIj/cYiIiIiIiIiIiIiIiIiIiIiIiIiIiIiIiP9xiIiIiIiIiIiEDBLATtiIiIiIiP9xiIiIiIiIiIiIiIiIiIiIiIiIiIg6yfe2NgiIiIiIiIiIiI/3GIiIhP9KwQtYj/cYiIiIiIiIiIiDoYMrbnzYiIiIiIiIiIiIiIiITp18JiiIiIiIiIiIiIiIiIiE/dPBIsiIiIiIiIiIiIiI/3GIiIiIiIiIiIiIiIQGcsCo2I/3GIiIiIiIiIiIiIiIiIiIiIiIiIiIiIiIT5MsFs2IiIiIiIiIiIiIiIiIiIhPHBwePoiIiIiIiIiIiIiIiIiIT788FAyIiIiIiIiIiIiP9xiIiIiIiIiIiIiIhQpdBqiIiIiIiIiIiIiI/3GIiIiITpm8JmSIiIiIiIiIiIiIiE84PBx8iIiIiIiIiIiIiIiE6dfCYoiIiIiIiIiIiIiIiE8aPB5ciIiIiIiIiIiIiIiE5/fCgIiIiIiIiIiIiIiIg4OfK4xg2IiIiIiIiI/3GIiIiITvHcIOKIiIiIiIiIiIiIiIiI/3GFBL0MSIiIiIiIiIiIiIiIiIiIiIiIiIj/cYiIiIiIiIiIiDa1o7pKXIiIiIiIiIiIiIiIiITzocHF6IiIiIiIiIiIiIiIiDr6IrYF3YiIiIiIiIiI/3GIiIiITj3cLCKIiIiIiIiIiIiI/3GIPTVRs8quiIiIiIiI/3GIiIiIiIOlNCtqy9iIiIiIiIiIiIiIiIiP9xhPMpwc1oiIiIiIiIiIj/cYiIiE+6jBRXiIiIiIiIiIj/cYiIhP21wSSoiIiIiIiIiIiIiIiIiE67fCRIiIiIiIiIiIiIiIiIUA/QAYiIiIiIiI/3GIiIiIiIiIiIQGY8Cpz/cYiIiIiIiIiIiIiIQIUsCK2IiP9xiIiIiIiIiIiIiIhAwhwE3oiIiIiIiIj/cYiIiIiIiIhAKywOTYiIiIiP9xiIiIiIiIiIiE9TbBrJiIiIiIiIiIiIiIiIg4mKK4Z12IiIiIiIiIiIiIiIiIiIiIiIj/cYiIiIiIiIiIiIiIiIUEvQxIiIiIiIiIiP9xiIiIiIiIiIiIiE7UzCKziIiIiIiIiIiIiI/3GIiIiIiIiIiIiIiFBL0MSIiIiIiIiIiIj/cYiIiIiIiIiIiIiIiIiIiIiIiIiIiIiIiP9xiIhAZjwKnIiIiIiIiI/3GIiIiIiIQCwcDj6IiIiIiIiIiIiI/3GIiIiE8WfB6YiIiIiIiIiIiIiIiIiP9xiIiIiIiIiIiIiIiIiIiIiIUC3Q4oiIiP9xiIiIiIiIiIhA7iwCHYiIj/cYiIiIiIiIiIiIiIiIiIiIiIhPVywajYiIiIiIiIiIiIiIUEvQxIiIiIiI/3GIiIiIiIiE83TByLiIiIiIiIiIiIiIiIOhdCtui9iIiIiP9xiIiIiIiIiIiE/3fBCIiIiIiIiIiI/3GIiIiIg7VhK1qe2I/3GIiIiIiIiIiIiIhAwDzz/HGIiIiIiIiIiIiIiIiIiIiE85LBxtiIiIiIiIiIiIiIiIiIiIiIiIiFCl0Gr/cYiIiIiIiIiIiIiIiIiIiIiIiIiIiIiIiP9xiIiIiIiIiIiIg5P5K3wG2IiIiIiIiIiIiP9xiIhAhSwIrYiIiIiIiIiIiIiI/3GIiIhQpdBqiIiIiIiIiIiIiIiIiIiIiIiIhP3TwSLIiIiIiIiIiP9xiIiIiIiIiIhQw9BMiIiIiIiIiIiIiIiIiE5QnCr2iIiIiIiIiIiIiIiP9xg62kK2Jb2IiIiIiIiIiIiIiIiDxzMbSMzoiIiIiIiIiIiIiIiIiIiIiIiIiIj/cYiIhQw9BMiIiIiIiIiIiIiIiIiIiIiIiE0e7D4RiIiIiIiIiIiIiIiIj/UWnQpoiIiIiIiIiIiIiIiIhPkywWzYiIiIiIiIiIiIiIiIiIiIiIiIiIiIiP9xiEDuLAIdiIiIiIiIiIiIj/cYiIQKMsBs2IiIiIiIiIiIiIiI/3GIiIPVYhs6neiIiIiIiIiIiIiIiD11EbOK7oiIiIiIj/cYiIiIiIhP2XwSaIiIiIiIiIiIiIj/P9ABsi/+iIiIiIj/cYiIiIiIhPFJwetoiIiP9xiIiIiIiIiDc0Q7nLvIiIiIiIiIiIiIiITjOMLMeIiIiIiIiIiIiIiIiIiDxRcbSujoiIiIiIiIiP9xiIiIQMEsBO2IiIiIiIiIiIiIiP9xiIiIiIiE/6TBBbiIiIiIiIiIiIiIiIiIiIiIiIiIiIiI/3GIiIQEg8DHyIiIiIiI/3GIiIiIiIiIiIiIT788FAyIiIiIiIiIiIiIiIiEDgHAL+iIiI/3GIiIiIiIiIiIiIiIiIiIiE+xLBTtiIiIiIiIiIiIiIiIT7A8FPyIiIiIiIiIiIiIiIhApBwGvoiIiIj/cYiIiIiIiIiIiIiEDuLAId/3GIiIiIiIiIiIiIiE/6TBBbiIiIiIiIiIiIiIhQD9ABiP9xiIiIiIiIiIiIhASSwMbYiIj/cYiIiIiIiIiIhP9ZwApnGIiIiIiIiIiIiIiIiIQMEsBO2I/3GIiIiIiIiIiIiIiE6bnCZGiIiIiIiIiIiIiIiIiIT3FsGOmIiIiIiP9xiIiIiIiDfXY7konIiIiIiIiIiIiIj/cYiEArLA5NiIiIiIiIiIiIiP9xiIQA0sAD2IiIiIiIiIiIiP9xiIiIiIT1CcGvaIiIiIiP9xiIiIiIiIQKI8BtyIiIiP9xiIiIiIiIiIiIg7svG1TQ6IiIiIiI/3GIiIiIiIiIg8X4G0oH6IiIiIiIiIiIj/cYiEAqPA5ciIiIiIiI/3GIiIiITxScHraIiIiIj/cYiIiIiIiEBJLAxtiIiIiIiI/3GIiIiIiDiU4rhrHYiIiIiIiIiIiIiIiIhApBwGvoj/cYiIiIiIiIiIiIiIg82HG0J46IiIiIiIiIiIiIiP9xiEBKHAxeiIiIiIiIiIiIiIiIiIiI/3GIhQD9ABiIiIiIiIiIiIiIiIiIiIiIiP9xiIhADhwALoiIiIiIiIiIiIiIiDy8UbRDroiIiIiIiIj/cYiIiIiDj94rgCHYiIiIiIiIiIiIiITzg8HHyIiIiIiIiIiIiIiIiIiIiIj/cYiIiFCH0IiIiIiIiIiIiIiIiIiIiIiIiIj/cYiIiIiIiIiIiIiIiIiIiIiIiIiIiIiIiP9xiIiIiIiIiIiIiITzVsHKmIiIiIiIiIiIiIj/cUCEPAi8iIiIiIiIiIiI/3GIiIiIiEChTAbrj/cYiIiIiIiIiIiIiEAsHA4+iIiIiIj/cYiIiIiIg8EqG07V6IiIiIiIj/cYiIiIiEDCHATeiIiIiIiIiIiIiIiIiI/3GIiIiIiIiIg8mpG0ZW6IiIiIiIj/cYiIiIiIhAwDwE/IiIiIiP9xiIiIiIiIObeSt0htiIiIiIiIiIiIiIiIiIg5nGK3Y52IiIiIiIiIiIiP9xiIPJqRtGVuiIiIiIiIiIiIiIiI/0HBLATtiIiIiIiIiIiIiIiIiE8bLB5NiIiIiIiIiIiIiIiIiE72jCCXiIiIiIiIiIiIiIiIiIPNlhtCaeiIiI/3GIiIiIiIiIiIiIiIiIiE+dfBYoj/cYiIiIiIiIiIiIiIiIiIiIiIhA4BwC/oj/cYiIiIiIiIiIiIiEBnLAqNiIj/cYiIiIiIiIiIiIiIiIiIiDxSYbStnoiIiIiIiIiIiIiE5+jCgXiIiIiIiIiIiIiIiIiIj/cYUKXQaoiIiIiIiIiIiIiIiE+SPBbciIiIiIiIiIiIiIiIhOnIwmN4iIiIiIiIiIiIiIiIiIiIiF/+0QGIiIiIiIiIiIiIiIiD04IbPH3oiIiIiP9xiIiIiIiIiIObWyt0pNiIiIiIiP9xiIiIiIiIiEAsHA4+iIiIiIiIiIiP9xiIiIiEBKHAxeiIiIiIiIiIiIiIiI/3GFBp0KaIiIiIiIiIiIiIiIiIiIiIiIiIiP9xiEDuLAIdiIiIiIiIiIiIj/cYiIhAhhwInoiIiIiIiIiIiIiIiIg8f2G0gJ6IiI/3GIiIiIiIiIiIT/WcAKZxiIiIiIiIiIiIiIiIPdwxsyPOiI/3GIiIiIiIiIiIiE9wfBj4iIiIiIiIiIiP9xiIiIiIiIiIhQpdBqiIiIiIiIiIiIiIiIiI/3GIiIiIiIhPNWwcqYiIiIiIiIiIiIiIiIiIiP9xiIhOtOwksYiIiIiIiIiIiIj/cYiIiIiIiIg9kEGzb76IiIiIiI/3GIiIiIiIT7t8FEiIiIiIiIiIiIiP9xiIiIiIiIiIiIiIiIhP3TwSLIiIiIiIiIiIiIiIiIhPGyweTYiIiIiIiIiIiIiIg8vjG0Qc6IiIiIiIiIiIiIiIiIiE9VTBqriIiIiIiIiIiIiIiIhN1Mwys4iIiIiIiIiIiIiIiITT3cPCKIiIiIiIiIiIiIiIiIT/pMEFuIiIiIiIiIiIiIiE+xLBTtiIiIiIiIiIiIiIhPODwcfIiIiIiIiIiIiIiIiFCl0GqIiI/3GIiIiIiIiIiIiIiIhPkjwW3IiIiIiIiIiIiIiIiE9/fBgIj/cYiIiIiIiIiIiIiIiIiIiIQA4c/x5xiIiIiIiIiIiIiIhOfZwoJoiIiIiIiIiIiIiIiIiIPfshswTe/3GIiIiIiIiIiIiIiIiIiIiIg71pG1KW6IiIiIiIiIiIiIiIhOnIwmN4iIiIiIiIiIiIiIiIiIhOFYwup4iIiIiIiIiIiIiIiIiIhPkUwW64iIiIiIiIiIiIiIiIiP9xiIiIQKMsBs2IiIiIiIiIiIiIj/cYiIiITzOMHMeIiIiIiIiIiIiP9xiIiIiIhAShwMXoiIiIiIiIiIiIiI/3GIiIiIQA4cAC6IiIiIiIiIiIiIiP9xhP15wShoiIiIiIiIj/cYiIiIiIiIiIiIiIiEBJLAxt/3GIiIiIiIiIiIiIiIQKMsBs2IiP9xiIiIiIiIiIiIiIiIiIiIiIiIiIiIiIiI/3GIiIiIiIiIiIiIQOAcAv6IiIiIiIiIiI/3GIiIhPnmwWGYiIiIiIiIiIiIiIPJBBtG++iIiIiIiIiIiIiIiIiIiIiIiI/3GIiIiIiIiIOtpCtiW9iIiIiIiIiIiIj/cYiIiIiIiIiIiIiIiIiIiIiIiIiIiIiIiP9xg7/uG1AR6IiIiIiIiIiIiIiIiIT/wsED2IiIiIiIiIiIiIiIiIiDw4IbTH3oiIiIiIiIiIiIiIiIiIiIiIiE8aPB5ciIiIiIiIiIiIiIj/cYPt8BsiD+/3GIiIiIiIiIiIiIiIUGnQpoiIiIiIiIiIiP9xiIN3uDuYR8iIiIiI/3GIiIiIiIiIiIiIiIiIiIiIT5I8FtyIiIiIiIiIiIiIiIhO1Mwis4iIiP9xiIiIiIiIiIiIiIiIiIiIiE8bLB5NiIiIiIiIiIiIiIiE+SPBbciIiIiIiIiIiIiIiITrqMJFeIiIiIiIiIiIiIiITtTMIrOIiIiIj/cYiIiIiIiFCl0GqIiIiIiIiIiIiIiIiIiIiP9xiIiIiIiIiIiEBoHAp+iIiIiIiIiIj/cYiIiIiIiIiIQIYcCJ6IiIiIiIiIiIj/cYiIiIiIQKQcBr6IiIiIiIiIiIiIiE91LBitiIiIiIiIiIiIiIiIiIiIj/cYiIiIiIiIiFCH0IiIiIiIiIiIiIiIiIiIj/cYiFBp0KaIiIiIiIiIiIiIiIiIiIiIiIiI/3GIiIiIiECGHAieiIiIiIiIiIiIiIiI/3GIiIUEvQxIiIiIiIiIiIiIiIhP+zwQTIiIiIiIiIiIiIiINzUzucrMiIiIiIiIiIj/cYiIiEAsHA4+iIiIiIiIiIiIiIiIj/cYiIiIhAwhwE3oiIiIiIiIiIiIiIiIhP3xwSDoiIiIiIiIiIiIiIiE+SPBbciIiIiIiIiIiIiIiIiIiI/3GIiIiFCl0GqIiIiIiIiIiIiIiIiIiIiIiF870cSIiIiIiIiIiIiIiIiIiIiIiIiIiIiI/3GIiIiIiIiIiIhPNlwcmoiIiIiIiIiIiIiIiIiIiE4VjC6niIiIiIiIiIiIiIiIiIhP/RwQLoiIiIiIiIiIiIiIhPODwcfIiIiIiIiIiIiIiIiIiI/1Hh0C6IiIiIiIiIiIiIiIiIiIiIiIiIiIiE9VTBqriIiIiIiIiP9xiIiIiIiIiIiIiIiIiIiDxxUbSOroiIiIiIiIiIiIiIiIPXQhs4veiIj/cYiIiIiIiIiIiIiIiIiIiIiIiIiFAt0OL/cYiIiIiIiIiIiIiIiIiEAOHAAuiI/3GIiIiIiIiIiIhQD9ABiIiIiIiIiIiIiP9xiIiITzOMHMeIiIiIiIiIiIiI/3GIiIT/WcEKaIiIiIiI/3GIiIiIiIiIiIiIiIiIiIiIiIPFJhtK2eiIiIiIiIiIiIiIj/cYiIiE607CSxiIiIiIiIiIiI/3GIiIiIiIiIQO8cAg6IiIiIiIiIj/cYiIiIO9HhtS4eiIiIiIiIiIiIiIiE59nCgmiIiIiIiIiIiIiIiP9AQ4wcx4iIiIiIiIiIiIiIiE093DwiiIiIiIiIiIiIiIg2mJO6Z2yIiIiIiIiIiIj/cYiIiE+cjBY3iIiIiIiIiI/3GIiIiIg8xFe0O6iIiIiIiIiIiIiIiIiIiIhP3iwSHYiIiIiIiIiIiIiIN1YDuan8iIiIiIiIiIiIiIiIiITjGsLOWIiIiIiIiIiIiIiIiE+xLBTtiIiIiIiIiIiIiIiIhPsSwU7YiIiIiIiIiIiIiIiIiIiIhNtsw0k4iIiIiIiIiIiIiIiIiE91LBitiIiIiIiIiIiIiIiIiIiIiIiIiIiIiIiI/3GIiIiIiIiIiIiIiIiIiIiIiFBp0KaIiIiP9xiIiIiIiIiIiEANLAA9iIiP9xiIiIiIiIiIiFAP0AGIiIiIiIiIiIiIj/cYiIiIiIiIiIiIiIiIiIiIiIiIiIiIiE8bLB5NiIiIiIiIiIiIiIiIiIj/cYiIiIhQh9CIiIiIiIiIiIiIiIiIiIiIiIPH9htICeiI/3GIiIiIiIiIiIiIiIiIiIhQLdDiiIiIiI/3GIiIiIiIiIiIiIiIiIiIT1Y8GpyIiIiIiIiIiIiIiIiIiIT7IcFN6IiIiIiIiIiIiIiIiIiIiIiIiE92HBieiIiIiIiIiIiIiIiIiIiIiIiIT3UsGK2IiIiIiIiIiIiIiIiIiIiIiIiI/3GIiIiIhAwhwE3oiIiIiIiIiIiIiIiIiP9xiIiIQMEsBO2IiIiIiIiIiIiIiP9xiIiIiIiIiIhAwSwE7YiIiIiIiP9xiIiIiIiIQKI8BtyIiIiP9xiIiIiIiIiIiIg7WtG1pS6IiIiIiIiIiIiIiE6dfCYoiIiIiIiIiIiIiIiIThK8LtSIiIiIiIj/cYiIiIiIiIiIiIiE+SPBbciIiIiIiIiIiIiIiIQIYcCJ6IiIiIiP9xiIiIiIiIiIiIiIiIQO8cAg6IiI/3GIiIiIiIiIiIiIiIiIiIQMIcBN6IiIiP9xiIiIiIiIiIiIiIiIiIiIiIiE85LBxtiIiIiIiIiIiIiIiIiIiIiIiIiI/3GIiIhAaBwKfoiIiIiIiIiIiIiIiIiP9xUOHQLoiIiIiIiIiIiIiIhNPOw8MYiIiIiIiIiIiIiITzZcHJqIiIiIiIiIiIiIiIOpXhtmoeiIiIiIiIiIiIiIiIiDr5MrYGzYiIiIj/cYiIiIiIiDWRBLtu+4iIiIiIiIiIiIiIiIiE5SfCrYiIiIiIiIiIiIiIiIg8nlG0Ya6IiIiIiIiIiIiIiIOD2yuMJNiIiIiIiIiIiIiIiDqwErZP7YiIiIiIiIiIiIiIhOcHwo+IiIiIiIiIiIiIiIiE7YjCJ3iIiIiIiIiIiIiIiIiIiE66jCRXiIiIiIiIiIiIiIiIPf0BswL+iIiIiIiIiIiI/3GITxOsHsWIiIiP9xiIiIiIiIiE+7fBRIiIiIiIiIiIj/cYiIiIiITh7sLhGIiIiIj/cYiIiIiIiIiIPfshswTeiIiIiIiIiIiIiP9xQEdMDIuIiIiI/3GIiIiIiIhQw9BMiIiIiIiIiIiIiIiIiIiE5+jCgXiIiIiIiIiIiIiIiE92HBieiIiIiIiIiIiIiIiIiE6cjCY3iIiIiIiIiIiIiIiIiE9YHBp+iIiIiIiIiIiIiIhAoywGzY/3GIiIiIiIiIiIiIiIiIiIiIiIiIiIiIiE/fHBIOiIiIiIiIiIiIiIiITzg8HHyIiIiIiIiIiIiIiIiE/8LBA9iIiIiIiIiIiIiIiIiP9xiIiIiIT3B8GPiIiIiIiIiIiIiIiIiIj/cYPfshswTeiIiIiIiIiIiIiIiIiIhPVUwaq4iIiIiIiIiIiP9xiIhOt7wkhIiIiIiIiIiIiIiIiDg9srjCTYiIiIiIiIiIiIiIiIhPsSwU7YiIiIiIiIiIiIiIiIiIiIiIiIiIiIiE/8LBA9iIiIiIiIiIiIiIiIiF870cSIiIiIiIiIiIiIiIiIiIiE40fCy4iIiIiIiIiIiIiIiIiIhPdSwYrYiIiIiIiIiIiIiIiIiIiE59nCgmiIiIiIiIiIiIiIiIT1gcGn6IiIiIiIiIiIiIiIiIhP/CwQPYiIiIiIiIiIiIiIiIiIT7EsFO2IiIiIiIiIiIiIiIiIiIiIiIiE/QHBL+iIiIiIiIiIiIiIiIiDzcMbQjzoiIiIiIiIiIiIiIiIiIiIiIiIiIiE093DwiiIiIiIiIiIiIiIiIiIhO93wgiIiIiIiIiIiIiIiIiIiIOVFit66diIiIiIiIiIiIiIiIhOFYwup4iIiIiIiIiIiIiIiIhPvkwUG4iIiIiIiIiIiP9xiIiEBnLAqNiIiIiIiIiIiIiP9xiEDBLATtiIiIiIiIiIiIiIiIiP9xiIiIiEBJLAxtiIiIiIiIiIj/cYiIiE8zjBzHiIiIiIiIiIiIiP9xiIiIiIiIhPUnwa2IiIiIiIiIiIiIiI/3GIiIiIiIQEocDF6IiIiIiIiIiIiIj/cYiIiIiIiDZ147qKHIj/cYiIiIiIiIiIiIiFBp0KaIiIiIiIiIiIiI/3GE56zChTiIiIiIiIiIiIiIiIiIiIiIiIj/cYhAhhwInoiIiIiIiIiIiIiIiIiIiIj/cUAOHAAuiIiIiIiIiIiIiIiIiIiI/3FAKywOTYiIiIiIiIiIiIiIj/cYiEAOHAAuiIiIiIiIiIiIiIiIiDwVcbTqjv9xiIiIiIiIiIiIiIiIiIiIiIiIiD3QAbMv/oiIiIiIiIiIiIiP9BwDwE/IiIiIiIiIiIiIiP9xUOHQLoiIiIiIiIiIiIiIiIOvwCtgP9iIiIiIiIiIiIiIiIiIhOUJwq9oiIiIiIiIiIiIiIiIiDs+sbXBToiIiIiIiIj/cYiIiIhOtdwkooiIiIiIiIiIiIiIiP9xiIiIiIiIiIiIiIiIiIiIPHBhtI+eiIiIiIiIiIiIiIiIiIj/cYiIiIQIYcCJ6IiIiIiIiIiIiIiIiIj/cUBIPAx8iIiIiIiIiIj/cYiIiEAOHAAuiIiIiIiIiIiIiIhPvzwUDIiIiIiIiIiI/3GIiIhAhhwInoiIiIiIiIiIiIiIiIiI/3GIiIhPu3wUSIiIiIiIiIiIiIiIiP9Rw9BMiIiIiIiIiIiIiIiIiIiIiIiIiIiIhPdSwYrYiIiIiIiIiIiIiIhPdSwYrYiIiIiIiIiIiIiIiIT3UsGK2IiIiIiIiIiIiIiIiIhOu3wkSIiIiIiIiIiIiIiIiIhOnXwmKIiIiIiIiIiIiIiIiIiIiIiE+RTBbriIiIiIiIiIiIiIhOuZwkZoiIiIiIiIiIiIiI/3GIQMIcBN6IiIiIiIiIiIiIiIiIiIiIiP9AY2wayYiIiIiIiIiIiIiIiIhO15wihoiIiIiIiIiIiIiIiE90PBi8iIiIiIiIiIiIiIiIT/pMEFuIiIiIiIiIj/cYiIiIhPcHwY+IiIiIiIiIiIiIiIiIiI/3GIQA0sAD2IiIiIiIiIiIiI/3GIQGcsCo2IiIiIiIiIiIiIiI/3GIiIiIiIiIiFAP0AGIiIiIiIiIiIiIiP9xiIiIiIiEDAPAT8iIiIiI/3GIiIiIiIiIiEBnLAqNiIiIiI/3GIiIiIiIiIiIiIiIiIiIiIiIiIiIiIiIj/cYiIhQpdBqiIiIiIiIiIiIiIiIiIiIiIiIiP9xiEDCHATeiIiIiIiIiIiIiIiIiE/9HBAuiIiIiIiIiIiIiIiIiIiIiIiIhPsSwU7YiIiIiIiIiIiIiIiIiIiIiP9xiIiIiIiIiIiIiIiIiIiIiIiIiIiIiIiI/3GIiIiIiIiIiIiIiIiIiIiIiIiIiIiIiITxssHk2IiIiIiIiIiIiIiIiF+V0WqIiIiIiIiIiIiIiIiIiIiIiIiIiIiIiP9xQIQ8CLyIiIiIiIiIiIj/cYiIiIiIiIiIiIiIiIiIiIiIiIiIiIiIiP9xiIiIiIiIiIiIiIiIiIiIiIiIiIiIiIiI/3GIiIiIiIiIiIiIiIiIhOfZwoJoiIiIiIiIiIiIiIiIhPWBwafoiIiIiIiIiIiIiIiIiIiIiIiIiIhPdhwYnoiIiIiIiIiIiIiIiIiIiIiIT3UsGK2IiIiIiIiIiIiIiIiITxwcHj6IiIiIiIiIiIiIiIiIiIiIT/wsED2IiIiIiIiIiIiIiIiIiIhPWBwafoiIiIiIiIiIiIiIiIiIiIiIiI/3GIiIiIiIiIiIiIiIiIiIiIiIiIiIiIiIj/UWnQpoiIiIiIiIiIiIiIiIiIiIiIiIiIiP9xiIiIiIiIiIiIiIiIiIiIiIiIiIiIiIiI/3GIiIiIiIiIiIiIiIiIiIiIiIiIiIiIiIj/cYiIiIiIiIiIiIiIiIiIiIiIiIiIiIiIiP9xiIiIiIiIiIiIiIiIiIiIiIiIiIiIiIiI/3GIiIiIiIiIiIiIiIiIiIiIiIiIiIiIiIj/UcPQTIiIiIiIiIiIiIiIiIiIiIiIiIiIiIiP9xiIiIiIUKXQaoiIiIiIiIiIiIiIiDmdUrdirYiIiIiIiIiIiIiIiIhPdhwYnoiIiIiIiIiIiIiIiIhP3EwSO4iIiIiIiIiIiIiIiIT3YcGJ6IiIiIiIiIiIiIiIiIiE/9HBAuiIiIiIiIiIiIiIiIiIiIiIiIiF/+0QGIiIiIiIiIiIiIiIiIiIiIiIiIiIhPdhwYnoiIiIiIiIiIiIiIiIiIiIiIT7IcFN6IiIiIiIiIiIiIiIiIiIiIiIiIiI/3GEDgHAL+iIiIiIiIiIiIiIiIiIiIiIiI/3GFDh0C6IiIiIiIiIiIiIiIiIiIiIiIiIiIiI/3GIiIiIiIiIiIiIiIiIiIiIiIiIiIiIiE92HBieiIiIiIiIiIiIiIiIiIiIiIiIiP9xiIiIiIiIiIiIiIiIiIiIiIiIiIiIiIiI/3GIQCwcDj6IiIiIiIiIiIiIiIiIiI/3GIiIiIiIiIiIiIiIiIiIiIiIiIiIhPGUwea4iIiIiIiIiP9xiIiIiIiIiIiIiIiIiIiIiIiIiIiIiIhfs9FMiIiIiIiIiIiIiIiIiIiIiIiIiIiIiITpucJkaIiIiIiIiIiIj/cYiIg8fYG0gn6IiIiIiIiIiIiIiIiDg70rjELYiIiIiIiP9xiIiIiIiIPPdhtAieiIiIiIiIiIiIiIiIiIiITfHcMOKIiIiIiIiIiIiIiIiIiIiIiIiIiIiIiIj/cYiIiIiIiIiIiIiIiIiIiIiIiIiIiIhfHdHiiIiIiIiIiIiIiIiITtasIpWIiIiIiIiIiIiIiIiIT5QcFr6IiIiIiIiIiIiIiIiIiIiIiIiIhOFnwumIiIiIiIiIiIiIiIT3UsGK2IiIiIiIiIiIiIiIiIiIT75MFBuIiIiIiIiIiIiI/3GIiIPbERs07uiIiIiIiIiIiIiIiIhOuowkV4iIiIiIiIiIiIiIiIiIiIiIhPkjwW3IiIiIiIiIiIiIiIiIT7A8FPyIiIiIiIiIiIiIiIhPsSwU7YiIiIiIiIiIiIiIiDzaUbQlroiIiIiIiIiIiIiI/3GD2QQbNvvoiIiIiIiIiIiIiIiP9xhAKywOTYiIiIiIiIiIiIiI/3GIiIiIiIiIiIiIiIiIPVYhs6neiIiIiIiIj/cYiIiIiIiIhASSwMbYiIiIiI/3GIiIiIiIiIiIiIiIiIiIiIiIiE82XByaiIiIiIiIj/cYiIiIiIPFFxtK6OiIiIiIiIiIiIiIiIiIiIiIiIiI/3GIiIiIiIhQw9BMiIiIiIiIiIiIiIiIiIiIiP9xiIhQpdBqiIiIiIiIiIiIiIiIiIiIiIiIiI/3GIiIiIiIiIiIiIiIiIUA/QAYiIiIiIiP9xiIiIiIiIiIiIiIiIiIiE90PBi8iIiIiIiIiIiIiIiIiIiIiIiIiI/3GIiIiIiIhPnXwWKIiIiIiIiIiIj/cYiIiIiIiIiIiIiIiIiIiIiIiIiIiIiIiP9xQEksDG2IiIiIiIiIiIiIiIj/cYiIiIiIiIiEBJLAxtiIiIiI/3GIiIiIiIiIiIiIiIiIiIiIiIiIiIiIiIj/cYiIiIiIiIiIiIiIhA4BwC/oiIiIiIiIj/cYiIiIiIiIiIhOENwu8oiIiIiIiIiIiP9xiIQKI8BtyIiIiIiIiIiP9xiIiIiIiITxlMHmuIiIiIiIiIiIiIiIiIhNPOw8MYiIiIiIiIiIiIiIiIhA4BwC/oiP9xiIiIiIiIiIiIiEArLA5NiI/3GIiIiIiIiIiIiIiIiIiIiIiIiIiIUIfQiI/3GIiIiIiIiIiIiIiIiIiIiIiIiIiIiIiIj/QUocDF6IiIiIiIiIiIiIiIiIT3UsGK2IiIiIiIiIiIiIiIiIiIiIiE83TByLiIiIiIiP9xiIiIiIhQh9CIiIiIiIiIiIiIiIiIiIiIiP9xiEBoHAp+iIiIiIiIiIiIiIiIiIiIj/cU8wvBz0iP9xiIiIiIiIiIiIiIiIiIiIiIOdWStyptiIiIiIj/cYiIiIiIiIiIhAhhwInoiIiIiIiIiIj/cYiIg8X4G0oH6IiIiIiIiIiIiIiIiDzcMbQjzoiIiIiIiIiIiIiIiIiIhPGUwea4iIiIiIiP9xiIiIiIiIiIhPu3wUSIiIiIiIiIj/cYiIiIiIhAShwMXoiIiIiIiIiIiIiP9xiIhAoUwG64iIiI/3GIiIiIiIiIThDcLvKIiIiIiIiIiIiIj/cYiIiIiIiIiIiIiIiIiIiIiIiIiIiIiIiP9xiE8wvBz0/3GIiIiIiIiIiIiIg7maG1Zl6IiIiIiIiIiIiIiIiIiE6cjCY3iIiIiIiIiIiIiIiIiIiIg708G1LD6IiIiIiIiIiIiP9xiIiIiIiIiIQMIcBN6IiIiIiIiIiIiIj/cYiIiIiIiIiIiIiIhOmMwmc4iIiIiIiIiI/3GIiIQIUsCK2IiIiIiIiIiIiIj/cTxekbShboiIiIiIiIiIiIiIiI/3GIhOH9wuAoiIiIiIiIiIiIiIiP9xT9ecEoaIiIiIiIiIj/cYiIiIiIhP93wQiIiIiIiIiIiIiIiP9xiEDuLAIdiIiIiIiIiIiIj/cYiIiIiIiIPb4xs0HOiIiIiIiIj/cYiIiIiDnzkrcMbYiIiIiIiIiIiIiIiIiIiIiIj/cYiEBKHAxeiIiIiIiIiIiIiIiIiIT1csGo2IiIiIiIiIiIiIiIiIhfd9GIiIiIiIiIiIiIiIiIiIiIiIiIiIiIiIj/cYQKMsBs2IiIiIiIiIiIiIiIiDydYbRinoiI/3GIiIiIiIiIiIiIQCssDk2Ij/cYiIiIiIiIiIiIhPF2weiYiIiIiIiIiIiIiP9xhPvVwUKoiIiIiIiIiIiIiIiIhO15wihoiIiIiIiIiIiIiIiIiIiIiDo4ErbH7YiIiIiIiIiP9xiIiIhPFJwetoiIiIiI/3GIiIiIiIhAwSwE7YiIiIiIiIiI/3GIiIiIiEBJLAxtiIiIiIiIiP9xiIiIiE+7fBRIiIiIiIiIiIiIiIj/Qe8cAg6IiIiIiIiIiIiIiIiE6dfCYoiIiIiIiIiIiIiIiIiIiIiIiI/3GIiEBJLAxtiIiIiIiIiIiIiP9xiIiIiITzOMHMeIiIiIiIiIiI/3GIiEDuLAIdiIiIiIiIiIiP9xiIiIiIQEocDF6IiIiIiIiIiIiIiI/3GIiIiIiIiIiIhQh9CIiIiIiIiIiIiIiIiI/3GIiIiIiIiIiIiIiIiIiIiIiIiIiIiIiIj/cYiIiIiIiIiIiIiIiIhPGFweeoiIiIiIiIiIiIiIj/cUDtPAIsiIiIiIiIj/cYiIiIiIg9ORGzxu6IiIiIiIiIiIiIiE3+/DAQiIiIiIiIiIiIiIiIj/cYhPnIwWN4iIiIiIiIiIiI/3GIhAzzwEDIiIiIiP9xiIiIiIiIT/d8EIiIiIiIiIiIiIiI/3GECiPAbciIiIiIiIiIiI/3GIhAwSwE7YiIiIiIiIiIiIiIiI/3GIiD1wYbOPnoiI/3GIiIiIiIiIiIiIiIiIiIg7WeG1ph6IiI/3GIiIiIiIiIiIOp1StmKtiIiI/3GIiIiIiIiIiEAsHA4+iIiIiIiIiI/3GIiIiIiIiIiIiIiIiIiIiIiIiIiIiIiIj/cYiIiIiIiIiIiIiIiIiIiIiIiIiIhPn1wWCoiI/3GIiIiIiIiIiIhADSwAPYiI/3GIiIiIiIiIiIiE+6jBRXiI/3GIiIiIiIiIiIiIiIiIUC3Q4oiIiIiIiI/3GIiIiIiIiIiIiIiIiIiIiIiIiIiIiIiIj/cYiIiIiIiIiIiIhALBwOPoiIiIiIj/cYiIiIiIiIiIiIiIQKMsBs2IiI/3GIiIiIiIiIiIiIiIiIiIT1csGo2IiIiIiIiIiIiIiIiIhPGyweTYiIiIiIiIiIiIiIiIiDYRk7rubIiIiIiIiIiIiIiIiIiI/zhec7mhjIiIiIiIiIiIiIj/cYPtABsi/+iIiIiP9xiIiIiIiIiIiIiIiIT1GMGueIj/cYiIiIiIiIiIiIiE4UnC62iIiIiIiIiIiIiIiIhAShwMXoiIj/cYiIiIiIiIiIiDx9gbSCfoiIiIiIiIiI/3GIiIiIiIiIiEBJLAxtiIiIiP9xiIiIiIiIiIiIiIiIiIiIT7A8FPyIiIiIiIiIiIiIiIiIiIiIiIiIiP9xiIiIiFCl0GqIiIiIiIiIiIiIiIiIiIUGnflnGIiIiIiIiIiIiIiIiIT5I8FtyIiIiIiIiIiIiIiIiIhPsSwU7YiIiIiIiIiIiIiIiIhP3iwSHYiIiIiIiIiIiIiIiIhPGUwea4iIiIiIiIiIiIiIiIj/cYiIiIiIiIiIiIiIiIiIiIiIiIiFCH0IiIj/cYiIiIiIiIiIiIiIiIiIiIhOf3woCIiIiIiIiIiIiIiIiIiIiIiIiE91LBitiIiIiIiIiIiIiIiITzocHF6IiIiIiIiIiIiIiIiIiIiDn3UrcIrYiIiIiIiIiIiIiIiIQKQcBr6IiIiP9xiIiIiIiIiIiIiIiIiIiIiIiIiIiIiIiI/3GIiIiIiIiIiIiIiIiIiIiIiIUEvQxIiIj/cYiIiIiIiIiIiIiIiIiIiIiIiD2TEbNs7oiIiIiIiI/3GIiIiIiIiIiE/3fBCIiIiIiIiIiIj/cYiIiIhA7xwCDoiIiIiIiIiIiIiP9xiIiIT/aMEJeIiIiIiIiIiIj/cYiIiIT71cFCqIiIiIiIiIiIiIiIiIiIiIiIiIj/cYiIhADDwATIiIiIiP9xiIiIiIiIhPc0wYy4iIiIiIiIiIiIiIiIiIiIiIiE9zTBjLiIiIiIiIiIiIiIiE/8LBA9iIiIiIiIiIiIiIiI/3GITh/cLgKIiIiIiIiIiIiIiIhPkywWzYiIiIiIiIiIiIiIiIiIiP9xiE+dfBYoiIiIiIiIiIiIiIiITl6sKhWIiIiI/3GIiIiIiIiIiEBmPAqcj/cYiIiIiIiIiIiIiIQOAcAv6IiIiIiIiIj/cYiIiFCH0IiIiIiIiIiIiIiIiIiEDCHPPecYiIiIiIiIiIiIiIiE3+/DAQiIiIiIiIiIiIiIiIiIg3dAO5i/yIiIiIiIiIiIiIiIiIiE8bLB5NiIiIiIiIiIiIiIiIhPUnwa2IiP9xiIiIiIiIiIiIiIiIg814G0KH6IiIiIiIj/cYiIiIiIhASSwMbYiIiIiIiI/3GIiIiIQGgcCn6IiIiIiIiIiIiIiIiP9xiIiIiIiIiIiIiIiIiIiIiIiIiIiIiIiI/3GIiIiIiIiIiIiIiIiIiIiIiIiFBL0MSIj/cYiIiIiIiIiIiIhPkFwW+oiIiIiIiIiIiIiIiIiIiIiP9xiIiIiEDtPAIsiIiP9xiIiIiIiIiIiEBIPPt8cYiIiIiIiIiIiIiIiIiIhNtOw0sYiIiIiIiIiIiIiIiIiE9zTBjLiIiIiIiIiIiIiIiIiIiI/3GITh7sLhGIiIiIiIiIiI/3GIiIiIQO08AiyIiI/3GIiIiIiIiIiIiIiDiT8rhsDYiIiIiIiIiIiIiP9xiIiIiIiEAOHAAuiIiIiIiIiIiIj/cYiIhAhDwIvIiIiIiIiI/3GIiIiIiDxcsbOjTnGIiIiIiIiIiIiIiIiIiIhQD9ABiIiIiP9xiIiIiIiIiIiIiIiIiIiIiIiIiIiIiE/5XBBqiIj/cYiIiIiIiIiIiITrisJHWIiIiIiIiIiIiIiIiIiIiIiITrt8JEiIiIiIiIiIiIiIiIiIiIiIiP9xiIiIhAhhwInoiIiIiIiIiIiIiIiE5RjCrniIiIiIiIiIiIiIiIhO9KwgtYiIiIiIiIiIj/cYiIiE82XByaiIiIiIiIiIiIiIiIiIiIiIiIiIiIiP9xhADDwATIiIiIiIiI/3GIiIiE+7fBRIiIiIiIiIiIiIiIiP86PqK3wV2IiIiIiIiIiIiIiIiIiE3yzDDTiIiIiIiIiIiIiIiIiIiIiIiIiIiIhPWBwafoiIiIiIiIiIiIiIiIiIiIiIhOfKwoNYiIiIiI/3GIiIiIiIiIiIiIiIiIiIiIhPc0wYy4iIiIiIiIiIiIiIiIiP9xiIiIiEDgHAL+iIiIiIiIiIiIiIiIiE85LBxtiIiIiIiIiIiIiIiIiIiP9xiIiIg8EMG07z7/cYiIiIiIiIiIiIiIiITtiMIneIiIiIiIiIiIiIiDxxUbSOroiIiIiIiIiIiIiIiIQKQcBr6IiIj/cYiIiIiIiIiIiIiIiIiIiIiIiIiIiIiIiP9xiIiFCH0IiIiIiIiIiIiIiIiIiE8bLB5NiIiIiIiIiIiIiIiIiIiIiIiIj/cYiIiIiIiIiIiIiIiIiIiIiIiIiIhPsSwU7YiIiIiIiIiIiIiIiIiIiIT7A8FPyIiIiIiIiIiIiIiIiDn1crcKjYiIiIiIiIiP9xiIiIiEBoHAp+iIiIiIiIiIiIiIiIj/QWcsCo2IiIiIiIiIiIiIiIiI/3GIiIiIQGcsCo2IiIiIiIiIiI/3GIiIiIiIiIiIiIiIiIiIiIiIhPVjwanIiIiIiIiIiIiIiIiIiE90PBi8iIiIiIiIiIiIiIiI/zz7ErUE7YiIiIiP9xiIiIiIiIQMIcBN6IiIiIiIiIiIiIiIj/cYiIiIiIiIiIiIiIiIiIiIiIiIiIiIiIg5NUK3yr2IiIiIiIiIiIiIiIiIg0nTS8YsuIiIiIiIiIiIiIiIhPkywWzYiIiIiIiIiIiIiIiIiIiIiDxUQbSrvoiIiIiIiIiIiIiIiDyccbNjjnGIiIiIiIiIiIiIiIhPnXwWKIiIj/cYiIiIiIiIiIiE81bBypiIiIiIiIiIiIiIiI/0GCXAjaiI/3GIiIiIiIiIiIiIiIiIiIiIiIiIiIhP21wSSoiIj/cYiIiIiIiIiIiIiIiIiIiIiIiIiIiITVn8OmCIiIiIiIiIiIiI/3GIiIiIhAShwMXoiIiIiIiIiIiIiIj/cYiIhQS9DEiIiIiIiIiIiIiIiIiIiDod4bbiHoiIiIiIiIiIiIiIhA7xzxDnGIiIiIiIiIiIiIiIiIiIiIiE9XLBqNiIiIiIiIiIiIiIiIT3B8GPiIiI/3GIiIiIiIiIiIiIiIiIiIiIiIiE9XLBqNiIiIiIiIiIiIiIiIiITzocHF6IiIiIiIiIiIiIiIiIiE72jCCXiIiIiIiIiIiIiIiIiE3w7DDxiIiIiIiIiIiIiIiIiIiE+xLBTtiIiIiIiIiIiIiIiIiIiFBL0MSIiIiIj/cYiIiIiIiIiE9SfBrYiIiIiIiIiIiIiP9xiIT/WcEKaIiIiIiIiP9xiIiIiIQKI8BtyIiIiIiP9xiIiIiIiIQGgcCn6IiIiIiIiIiIiIj/cYiIiIiECEPAi8iIiIiI/3GIiIiIiIiIiIiIiIiIiIQCwcDj6I/3GIiIiIiIiIiIiEANLAA9iI/3GIiIiIiIiIiIiIiE/cTBI7iIiIiIiIiIiIiIiIiIiIiI/3GIiD5YAbKn/o/3GIiIiIiIiIiIiIiE/2jBCXiP9xiIiIiIiIiIiIiIiE+wPBT8iIiIiIiIiIiIiIiIiIiIiIiIiIiIT7IcFN6IiIiIiIiIiIiIiIhPVjwanIiIiIiIiIiIiIiIiIiIhPkywWzYiIiIiIiIiIiIiIiIiIiIiIiIg8ORG0xu6IiIiIiIiIiIiIiIiIiIiIiITzVsHKmIiIiP9xiIiIiIiIiIiIhASSwMbYiIj/cYiIiIiIiIiIiIiIiIiIiIiIiIUGnQpoiI/3GIiIiIiIiIiIiIiITxo8HlyIiIiIiIiIiIiIiIiIiE5/fCgIiIiIiIiIiIiIiIiIhPNWwcqYiIiIiIiI/3GIiIiIiIN5pzuWWMiIiIiIj/cYiIiIiIiIiIQEocDF6IiIiIiIiIiP9xiIiIiEDgHAL+iIiIiIiIiIiIiIiIiIiP9xiIiIiIiIQGgcCn6IiIiIiIiIiIiIj/cYhAZUwKq4iIiI/3GIiIiIiIiIiIiIUC3Q4oiIiIiIiIiIiI/3GIiIiIiIiIiIiITre8JISIiIiIiIiIiIiIiIiIiP9xiECEPAi8iIiIiIiIiIj/cYiIiIQO8cAg6IiIiIiIiIiIiIiP9xQClMDmuIiIiP9xiIiIiIiIiIiDq8QrZDvYiIiIiIiIiP9xiIiIiITpbsJpGIiIiIiIiI/3GIiIiIiIiE57vChEiIiIiIiIiIiIiIiIiE6cjCY3iIiIiIiIiIiIiIiIg83SG0It6IiIiIiIiIiIiIiIiINl2DuqJ8iIiIiIiIiIiIiIiIiIiP9xiIiIiIiIiIiDreArYh/YiIiIiIiIiIiIiIiIiIiIiIhA4BwC/oj/cYiIiIiIiIiIiIhPvkwUG4iIiIiIiIiIiIiIiIiIiIiI/3GIiIiIiIiIiIiIiIiIiIiIiIiIiIiIiIj/cYiIiFDh0C6IiIiIiIiIiIiIiIiIiIiIiIiIj/cYiIiIhPNlwcmoiIiIiIiIiIiIiIiIiIiIiIiIiIiP9xiIiIiEDuLAIdiIiIiIiIj/cYiIiIiIiIiIiIiIiIiIiIiIT/0cEC6IiIiIiIiIiIiIiIiIiIiIiIiIhP3xwSDoiIiIiIiIiIiIiIiINZLzu20MiIiIiIiIiIiIiIj/cYQCo8DlyIiIiIiIiI/3GIiIiIiIiIiIhA7iwCHYiP9xiIiIiIiIiIiIg6f1K2gK2Ij/cYiIiIiIiIiIiIg8MoG0zX6IiIiIiIiIiIiI/3GIhAShwMXoiIiIiIiIiIiIiIiIiIj/cYiIiEBKHAxeiIiIiIiIiIiIiIiIiP9xiIhPF2weiYiIiIiIiIiIiIiIiIiIiIiIiIT/wsED2IiIiIiIiIiIiIiIj/cYiIiIiIiIUOHQLoiIiIiIiIiIiIiIiIiIiIj/cYiIg9kxGzbO6IiIiIiIiIiIiIiIiIiDoXQrbovYiP9xiIiIiIiIiIiIiE/7PBBMiIiIiIiIiIiIiIiIhPVywajYiIiIiIiIiIiIiIiIiE/dPBIsiIiIiIiIiIiIiIiIhO1Mwis4j/cYiIiIiIiIiIiIiIg7l8G1aD6IiIiIiIiIiIiIiIiIiIj/cYiIiIiIT/lcEGqIiIiIiIiIiIiIiIiIiE9VTBqriIiIiIiIiIiIiI/3GIiIiIiIiIiIiIiIiIiIiDje8rghDYiIiP9xiIiIiIiIiIiIiIiIiIiIhQS9DEiIiIiI/3GIiIiIiIiIiIiITzg8HHyIiIiIiIiIiIiIiIiIiE8WfB6YiI/3GIiIiIiIiIiIiIiIiIiIiIQMIcBN6IiP9xiIiIiIiIiIiD1UQbOrvoiIiP9xiIiIiIiIiIiDq/ErZA7YiIiIiIiIiIiIiIiIiIiIhPdDwYvIiIiIiIiIiIiIiIiIiP9xiIiIiIiIiIiIiIhP93wQiIiIiIiI/3GIiIiIiIiE7T3CLCiIiIiIiIiIiIiP9xiIhAhSwIrYiIiIiIiIiIiIiI/3GIiIiIiIiIUKXQaoiIiIiIiIiIiIiIiIiIj/cYiIiIiIiIUC3Q4oiIiIiIiIiIiIiIiE0+zDwTiIiIiIiIiIiIiIiIhPkywWzYiIiIiIiIiIiIiIiIiIhP+GwQeYiIiI/3GIiIiIiIiIiIiIiIiIiECGHAieiIiI/3GIiIiIiIiIiIiIiIQMEsBO2IiI/3GIiIiIiIiIiIhP2IwSd4iIj/cYiIiIiIiIiIiIiIiIhPsDwU/IiIiIiIiIiIiIiIiIiIhPsSwU7YiIiIiIiIiIiIiIiIiIQMIcBN6IiI/3GIiIiIiIiIiIiIiIiIiIhADhwALv9xiIiIiIiIiIiIiIiIiIiIiIiIT9tcEkqIiIiIiI/3GIiIiIiIiIiIiIiIiIiIiIT5BcFvqIiIiIiIiIiIiIj/cYiIQAw8AEyIiIiIiP9xiIiIiIiIiE/1nBCmiP9xiIiIiIiIiIiIiITtPcIsKIiIiIiIj/cYiIiIiIhAZywKjYiIiIiIiIj/cYiIiIiIiIiIiIiIQEksDG2I/3GIiIiIiIiIiIiIiIiIiIiIiIiIiIiIiIX9HRLoiIiIiIiIiIiIiIiIiIiIiIiIiIiIiIiP9BpBwGvoiIiIiIiIiIiIiIiIiIiIiE+yHBTeiIiIiIiIiIiIiIiIiIiIiIiIhOM4wsx4iIiIiIiIiIiIiIiIiIO5mhtWZeiIiIiIiIiIiIiIiE92HBieiIiIiIiIiIiIiIiIiIiITp5sJhmIiIiIiIiIiIiIiIiIiIiIiIiIiIhQw9BMj/cYiIiIiIiIiIiIhPvVwUKoiIiIiIiIiIiIiIiE8cHB4+iIiIiIiIiIiIiIiIiIiIiIiP9xiIiIiIhPMpwc1oiIiIj/cYiIiIiIiIiE+6jBRXiIiIj/cYiIiIiIiIiE/4bBB5iIiIiIiIiIiIiIiIj/cU8zjBzHiIiIiIiIiIiIiIiIiE9zTBjLiIiIiIiI/3GIiIiIiIhPcHwY+IiIiIiIiIiIiIiIiP89trG0SU6IiIiIiIiP9xiIiIiIiITl6sKhWIiIiIiIiIiIiIiIiIiIT7A8FPyIiIiIiIiIiIiIiIiE+xLBTtiIiIiIiIiIiIiIiIiIiITTv8PECIiIiIiIiIiIiIiI/3FP93wQiIiIiIiIiIiIiIiIiIT/0cEC6IiIiIiIiIiIiIiIiIiIiIiIiIj/QQ4cAC6IiIiIiIiIiIiIiIiIiIiP9xiIiIiIiIiIiIiIiIiIiIiIiIiIiIiIiI/3GIiIQKMsBs2IiIiIiIiIiIiIiP9xiIiIiIiIiIiIiIiIiIiIiIiIiIiIiIiI/3GIiIiIiIiIiIiIiIiIiIQEocDF6Ij/cYiIiIiIiIiIiIiIiIhOMpws1oiIiIiIiIiIiIiIiIiE+xLBTtiIiIiIiIiIiIiIiEAOHAAuiIj/cYiIiIiIiIiIhASDz7fHGIiIiIiIiIiIiIiE5QnCr2iIiIiIiIiIiIiIiIiIiIiIiE9YHBp+iIiIiIiIiIiIiIiIiIiIiIiIiIiIiIiP9xiIiIiIiIiIiIiIiIiIiIiIiIiIiIiIiIX3fRiIiIiIiIiIiIiIiIhP3iwSHYiIiIiIiIiIiIiIiEDgHAL+iIiIiI/3GIiIiIiIiIiIiIiIhAwSwE7YiI/3GIiIiIiIiIiIiIiIiIiE85LBxtiIiIiIiIiIiIiIiIiIiITXncOGKIiIiIiIiIiIiIiIiD2SIbNt3oiIiIiIiIiI/3GIiIiIiIiIiIiD3bQbMkvv9xiIiIiIiIiIiIiIiEAOHAAuiIiIj/cYiIiIiIiIiIiIiE9TbBrJiIiIiIiIiIiIiIj/cYiIiIiIiIiIiE9xbBjpiIiIiIiIiIiIiIiIiP9xiIiIiIiIhPkFwW+oiIiIiIiIiIiIiIiIiECkHAa+/3GIiIiIiIiIiIiIiIiIhALBwOPoiI/3GIiIiIiIiIiIiIhPcHwY+IiIiIiIiIiP9xiIiIhAhDwIvIiIiIiIj/cYiIiIiIiEBoHAp+iIiIiIiIiIiIiI/3GIiIhAwDwE/IiIiIiIiIj/cYiIiIiIg9kTGzbs6IiIiIiIiIiIiIiP9xiITj3cLCKIiIiIiIiIiIiIiIiE9XLBqNiIiIiIiIiIiIiIiIiI/3GIiIiDv7ErUE7Y/3GIiIiIiIiIiIiIT1NsGsmIiIiIiIiIiIiIiI/3GIiIiIiIiIT3NMGMuIiIiIiIiIiIiIiIiIiIiIiIiE84PBx8iIiIiIiIiIiIiIiIiE8aPB5ciIiIiIiIiIiI/3GIiIiE553ChiiIiIiIiIiIiIiIiP9xiE8wvBz0/3GIiIiIiIiIiIiIiIiIiIiIiIiIiIiIiIj/QYUsCK2IiIiIiIiIiIiIiIiIj/cYiIiIiIiIiIiIiIiIiIUKXQaoiIiIiIiIiP9xiIiIiIiIhPM4wcx4iIiIiIiI/3GIiIiIiIiIQGcsCo2IiIiIiI/3GIiIiIiIiIiIg82HG0J46IiIiIiIiIiIiIiIhP3xwSDoiIiIiIiIiIiIiIiIiIiIhONHwsuIiIiIiIiIiIiIiIiITn98KAiIiIiIiIiIiIiIiIiIiIiDqQMrZvzYiIiIiIj/cYiIiIiIiIhAKywOTYiIiIiP9xiIiIiIiIiIiIiIiECkHAa+iIiIiIiI/3GIiIiIiIiIiEDvHAIOiIiIiIiIj/cYiIiIiIiIiIiIiIiIiINH80vIDLiIiIiIiIiIiIiIiIiIiIiIiIg0vCS8Q9uIiIiIiIiIiIiIiIiIiE+SPBbciIiIiIiIiIiIiIj/cYiIQO4sAh2IiIiIiIiIiI/3GIiIiIiIiIhAwhwE3oiIiIiIiIiIiIiP9xiIhAhhwInoiIiIiIiIiIiIiIiIhPkjwW3IiIiIiIiIiIiIiIiI/3GIiIhAShwMXoiIiIiIiIiIiIiIiIj/cYhAKywOTYiIiIiIiIiIiIiP9xiIiIiIiIiIiIhQS9DEiIiIiIiIiIiIiI/3GIiIiIiIiIPXYBs4n+iIiIiIiIiIiIiIiIT3UsGK2IiIiIiIiIiIiIiIiIiIT5I8FtyIiIiIiIiIiIiIiIiIhAwhzz3nGIiIiIiIiIiIiIiIiEDvHAIOiIj/cYiIiIiIiIiIiIiIiIiIiIiIiIiIiIiIiE8cHB4+iIiIiIiIiIiIiIiIUOHQLoiIiP9xiIiIiIiIiIiIiIiIiIiIiIiIiE+fXBYKiIiIj/cYiIiIiIiIhADSwAPYiIiIj/cYiIiIiIiIiIiE9QnBr2j/cYiIiIiIiIiIiIiEANLAA9j/cYiIiIiIiIiIiIiIiIiIOVByt6+NiIiIiIiIiIiIiIiIiIhQS9+0cYiIiIiIiIiIiIiIiIiIiIiIiIiIiIiIiP9xiIiIiIiIiIiIiIiIiFDD0EyIiIiIiIiIiIj/cYiIiIiIiIiIiIiIQOAcAv6IiIiIiIiIj/cYiIiIhA4BwC/oiIiIiIiIiIiIiIiIiF930YiIiIiIiIiIiIiIiIiEDCHATeiIiIiI/3GIiIiIiIiIhAZywKjYiIiIiI/3GIiIiIiIiIiIiIUGnQpoiIiIiIiIiIiIiP9xiIiIiIiIiIiIhAwSwE7YiIiIiP9xiIiIiIiIiIiIiIiIiIiIiIiIiFDh0C6IiIiP9xiIiIiIiIiIiIiIiIiIiIiIUGnQpoiIiIj/cYiIiIiIiIiIiIiIiIiIiIiIiIiIiIiIiP9xiIiIiIiIiIiIiIiIiIOz6xtcFOiIiIiIiIiIiIiIiIiE+yHBTeiIiIiIiIiIiIiIiIiIT/wsED2IiIiIiIiIiIiIiIiE/eLBIdiIiIiIiIiIiIiIiIiE84PBx8iIiIiIiIiIiIiIiIiIiI/3GIiFCl0GqIiIiIiIiIiIiIiIiIiIiIiIiIj/cYiIiIiIiEDuLAIdiIiIiI/3GIiIiIiIiIT/lcEGqIiIiIiIiIiIiIiIiIiIiIiP9xiIiIiIiIiIiIiIiIiIiIiIiIiIiIT1RcGrqIiIiIj/cYiIiIiIiIiIiIiIiECGHAieiIiIiIj/cYiIiIiIiIiIiIiIiIiIiIiIiIiIiIiIiP9xiIiIiIhQLdDiiIiIiIiIiIiIiIiIiIiP9xiIiIiIiIiIiIiIiIiIiIiIiIiIiIiIiI/3GIiIiIiIiIQEocDF6IiIiIiIiIiIj/cYiIiIQCssDk2IiIiIiIiIiP9xiIiIiEBoHAp+iIiIiIiIiIiIiIiIj/cYiIiIiIiIiIiIiIiIiIiIiIhQh9CIiIiIj/cYiIiIiIiIiIhAKywOTYiIiP9xiIiIiIiIiIiIiIhADSwAPf9xiIiIiIiIiIiIiIiIiIhAwhwE3oiIiIj/cYiIiIiIiIiIiIiIiIiIhQ4dAuiIiIiIiIiIj/cYiIiIiIiIiIiIiIhADhwALoiIiI/3GIiIiIiIiIiIiIiIiIiIhAaBwKfoiP9xiIiIiIiIiIiIiIiIiIiIiIiIiIhPdSwYrYiIiIiIiIiIiIiIiIhQw9BMiIiI/3GIiIiIiIiIiIiIiIiIiIiIiIiIiIUGnQpv9xiIiIiIiIiIiIiIiIiIiIiITxwcHj6IiIiIiIiIiIiIiIiIiIiIT788FAyIiIiIiIiIiIiIiIiE9YHBp+iIiIiIiIiIiIiIiIiIiIiIiIhPsSwU7YiIiIiIiIiIiIiIiIiIhfWdGmiIiIiIiIiIiIiIiIiIiIiE85LBxtiIiIiIiIiIiIiIiIiIiIiFAt0OL/cYiIiIiIiIiIiIiIiIiIiIiIiIiIiIiIiP9xg4OfK4xg2IiIiIiIiIiIiIiIiIg6/uG2AR6IiIiIiIiIiIiIiIiIiEAsHA4+j/cYiIiIiIiIiIiIiIiIiIiIiIiIiIiIX/7RAYiIiIiIiIiIiIiIiIhOM4wsx4iIiIiIiIiIiIiIiIiIT94sEh2IiIiIiIiIiIiIiITxo8HlyIiIiIiIiIiIiIiE+8bBQ5iIj/cYiIiIiIiIiIiIiIiIiIg0FFS866uIiIiIiIiIiIiIiIiI/3GEApTA5riIiI/3GIiIiIiIiIiIhQS9DEiIiIiIiIiIiIiIj/cYiIhAhDwIvIiIiIiIiI/3GIiIiIiEDPPAQMiP9xiIiIiIiIiIiIiIhQpdBqiIiIiIiIiIiIiI/3GIiIiIiIiIiIQEg8+3xxiIiIiIiIiIiIiIiIhADhwALoiIj/cYiIiIiIiIiIiIiIiIiIiIiIhPOhwcXoiIiIiIiIiIiIiIiIhOmbwmZIiIiIiIiIiIiIj/cYiIiIiECFLAitiIiIiIiIiIiP9xiIiIhASSwMbYiIiIiIiIiIj/cYiIiIiIiIiIiIhQadCmiIiIiIiIiIiIiI/3GIiIiIiIiIiIiIQEocDF6IiIiIiIj/cYiIiIiINxRjueuciIiIiIiIiIiIiIiP9xiIT/aMEJeIiIiIiIiIiIiIj/cYiIhAaBwKfoiIiIiIiIiIiIiIiIiE70rCC1iIiIiIiP9xiIiIiIiEAOHAAuiIiIiIiIiIiIj/cYiIiIiIiIiIiIiIhQ4dAuiIiIiIiIiIiIiIj/QYQ8CLyIiIiIiIiIiIiP9xiIiIiIiIiIiIiIiIiIiIiIPLxRtEOuiIiIiIiIiIiIiIiIiIOz+htcBeiIiIiIiIiIiI/3GIhAKjwOXIiIiIiIiP9xiIiIiIQOAcAv6IiIiIiIiIiIiIiIg5MJK3z22I/3GIiIiIiIiIiIiE7S7CLRiIiI/3GIiIiIiIiIiIhAhDwIvP9xiIiIiIiIiIiIiIiIiIiIiIM3ikvYdbiIiIiIiIiIiIiIiITzg8HHyIiIiIiIiIiIiIj/cYQA0sAD2IiIiIiIiIiIiIj/cYQGgcCn6IiIiIiIiIiIiIiIiIiIhPsDwU/IiIiIiIiIiIiIiIiP9BhSwIrYiIiIiIiIiIiIiIiIiP9xiE/5XBBqiIiIiIiIiIiIiIiIiFCH0IiIiIiIiIiI/3GIiIiITj+8LASIiIiIiIiIiIiIiIiIiIiIiIj/PXnBtIY+iI/3GIiIiIiIiIiIiIg7XaG1ol6IiIiIiIiIiIiIiIg93SGzIt6IiIiIj/cYiIiIiIiIiEBIPAx8j/cYiIiIiIiIiIiIiIhO8Owg8YiP9xiIiIiIiIiIiIiIiIiIiIiFBL0MSIiIiI/3GIiIiIiIiIiIiIiIUC3Q4oiIiIiIiIiI/3GIiIiIiITtTMIrOIiIiIiIiIiIiIiIiIT59cFgqP9xiIiIiIiIiIiIiIiIiIiIiIiIiIhPvVwUKoiIiP9xiIiIiIiIiIiIiEDvHAIOiIiIiI/3GIiIiIiIiIiIUMPQTIiIiIiIiIiIiIiIiIiP9xiIiIiIiIT9ecEoaIj/cYiIiIiIiIiIiIiIg8nlG0Ya6IiIiIiIiIiIiIiIiITtecIoaIiIiIiIiIiIiIiIiIOr8StkDtiIiIiI/3GIiIiIiIiIiIiIiIiIiIiIiIiIiIiIiIj/cYiIiIiIiIiIiIiIQO4s8R1xiIiIiIiIiIiIiIiIiIiIiIiIiIiIiIiI/3GFCl0GqIiIiIiIiIiIiIiIiFBp0KaIiIiIiP9xiIiIiIiIiIiIiIiIiIiIiIiE83TByLiIiIiIiIiIiIiIiP9xiIiIiIiIiIhQLdDiiIiIiIiIiIiIiIiP9xiIiIiIhAKywOTYiIiIiIiI/3GIiIiIUEvQxIiIiIiIiIiIiIiIiIhPVywajYiIiIiIiIiIiIiIiIiIiIiP9xhPn1wWCoiIiIiIiIiIiIiIiIg407K4LE2IiIiIiIiIiIiIiIOTNit8ydiIiIiIiIiIiIiIiIiIQEocDF6Ij/cYiIiIiIiIiIiIiIQKQcBr6IiIiIiIiP9xiIiIiIiIhQLdDiiIiIiIiIiIiIiIiIiP9xiIiIiIiIiIiIiIiIiIiIhO09wiwoj/cYiIiIiIiIiIiIiIiIPNhxtCeOiIiIiIiIiIiIiP9xiIhAKywOTYiIiIiIiIiIiI/3GIiDVRRLuuu4iIiIiIj/cYiIiIiIiD3QAbMv/oiIiIiIiIiIiIiIhAwhwE3oiIiIiIiP9xiIiIiIiIiIiIiIiIiIiIiIiDmagrdlfYiIiIiIiIj/cYiIiIiIiECEPAi8iIiI/3GIiIiIiIiIiIiIiIiIiIiIiIiIiIiIiIj/cYiIg2PLO6w0yIiIiIiIiIiIiIiIiIhQ4dAuj/cYiIiIiIiIiIiIiIiIiE1a7DpRiIiIiIiIiIiIiIiIiIiIOX9St4CtiIiIiIiIiIiIiIiIiIiIiE9XLBqNiIiIiIiIiIiIiIiIiIO9eBtSh+iIiIiIiIiIiIiIiIiIiIiIiIiIiIiI/3GIiIiDOS5L1tG4iIiIiIiIiIiIiI/0GjLAbNiIiIiIiIiIiIiIiIhPkjwW3IiIiIiIiIiIiIiIiP9ARHwcuIiIiIiIiIiIiIiIiE/9HBAuiIiIiIiIiIiIiIiIiIiIhPOSwcbYiIiIiIiIiIiIiIiE207DSxiIiIiIiIiIiIiIiIUMPQTIiIiIiIiP9xiIiIiIiIiIN5tjuWSciIiIiIiIiP9xiIiIiFDD0EyIiIiIiIiIiIiIiIiIiIUIfQiI/3GIiIiIiIiIiIiIhAwSwE7YiIiI/3GIiIiIiIiIiIiIiIiIiIiIiIiIiIiIiIj/cYiIiIiIiIiIiIiIiIiDz2cbQJjoiIiIiIiIiIiI/3GIiECFLAitiIiIiIiIiIiIiIj/cYhPuKwUdYiI/3GIiIiIiIiIiIiIiIiIiIiIiIiIiIiIiIj/cYiIiIhADSwAPYiIiIiIiIj/cYiIiIiIiIiIiIiEDBLATtiIiIj/cYiIiIiIiIiIhPfowYF4iP9xiIiIiIiIiIiIiIiIiIiIPH9htICeiIiIiIiIiIiIiP9xiIiDmz0rdMLYiIj/cYiIiIiIiIiIhNlfw2oIiIiIiIiIiIiIiIiIhQpdBqiIiIiIiIiIiP9xiIiIiIiIiIiIQO8cAg6IiIiIiI/3GIiIiIiIhPFJwetoiIj/cYiIiIiIiIiIiIiIiE+dfBYoiIiP9xiIiIiIiIiIiIg78rG1DU6IiIiIiIiIiIiIiIiIiIThHMLuOIiIiIiI/3GIiIiIiIiE9/fBgIiIiIiIiIiI/3GIiIiIhPM4wcx4iIiIiIiIiIj/cYiIiIiIiIiIhPNHwcuIiIiIiIiIiIj/cYiIiIiIiINRvju+QciIiIiIiIiIiIiIiIiIiIT1J8GtiIiI/3GIiIiIiIiIiIiIiIiIiIiIOfVytwqNiIiIiIiIiIiIiIiIiIj/UUvQxIiIiIiIiIiIiIiIiIiIiIiIiIiIT/0cEC6IiIiIiIiIiIiIiIiIiIiIj/cYiIiIiIiIiIOAm4uPZHiIiIiIiIiIiIiIiIiIUC3Q4oiP9xiIiIiIiIiIiIiIOrxCtkO9iIiIiIiP9xiIiIiIiIiIiIQIUsCK2IiIiI/3GIiIiIiIiIiIiIiIiIiIiIiEBoHPl+cYiIiIiIiIiIiIiIiIiIg5tqK3SV2IiI/3GIiIiIiIiIiIiIiIiIQIUsCK3/cYiIiIiIiIiIiIiIiIiIiE6X3CaCj/cYiIiIiIiIiIiIiIiIiIiIiIiIiIiE73fCCIiIiIiIiIiIiIiIiIPdABsy/+iIiIiIiIiIiIiIiIOxDBte8+iIiIiIiI/3GIiIiIiIiIiIiIiIQEocDF6IiIiIj/cYiIiIiIiIiIiIiIiIiIiFAP0AGIiIiI/3GIiIiIiIiITlrsKlGIiIiP9xiIiIiIiIiIiIQEksDG2IiIj/cYiIiIiIiIiIiIiIiIiFBL0MSIiIiIiIiP9xiIiIiIiIiE+8bBQ5iIiIiIiIiIiIiIiI/3GIiIiIiIiIiIiEANLAA9iI/3GIiIiIiIiIiIiIhADhwALoiIiIiP9xiIiIiIiIiIiIiIiIiIiIQMIcBN6IiIj/cYiIiIiIiIiIiE58rCg1iIiIiIiIiIiIiIiIiIiIT5MsFs2IiIiIiIiIiIiIiIiIiE91LBitiIiIiIiIiIiIiIiIiIT7A8FPyIiIiIiIiIiIiIiIiIiIj/cYiIiIiIiIiIiIiIiIiIiIiIiIiIiIiIhPkjwW3IiIiIiIiIiIiIiI/3GIiIiEANLAA9iIiIiIiIiI/3GIiIiIiIiIiFCH0IiIiIiIiIiIiIiIiIiI/3GIiIiIiIiIiIiEBKHAxeiIiIiIiIj/cYiIiIiIiIiIQIUsCK2IiIiIiP9xiIiIiIiIiIiECGHAieiIiIiIiIiIiP9xiIiIiIiIiIiFAt0OKIiIiIiIiIiIiIiP9xiIiIiIiIiIiIiIiIiIiIQMIcBN6IiIj/cYiIiIiIiIiIiIiECkHAa+iIiIiIiIiP9xiIiIiIiIiIiIiIiIiIiIUIfQiIiIiIiIiP9xiIiIiIiIiIhAaBwKfoiIiIiIiIiIj/cYiIiIiIiIiIiEAOHAAuiIiIiIiI/3GIiIiIiIiIiIPTghs8feiIiIiIiIiIiIiI/3GITrXcJKKIiIiIiIiIiIiIiIiIiIT7EsFO2IiIiIiIiIiIiIiIiIiIiP9xiIiIiIiIiDnSwrctPYiIj/cYiIiIiIiIiIiITvWcIKaIiIiIiIiIiIiIiIiIg1deO7ihyIiIiIiIiIiIiIiIhPOhwcXoiIiIiIiIiIiIiIiIiIiIiIiIhOuowkV4iIiIiIiIiIiIiIiDeRE7lu7IiIiIiIiIiIiIiIiIhAwhzz3nGIiIiIiIiIiIiIiIiE/8LBA9iIiIiIiIiIiIiIiIiE+SPBbciIiIiIiIiIiIiIiIiIUIfQiIiIiIiP9xiIiIiIiIiIiIiIiIiFCl0GqIiIiIiIiIiI/3GIiIiIiIiIiIiIiE82XByaiIiIiIiIiIiIiIiIiIj/cYiIiIiIiIiIiIiIiIiIiIiIiIiIiIiIiP9xiIiIiIiIiIiIiIiIiIiIiIiIiIiIUKXQao/3GIiIiIiIiIiIiIg2/sO6ATyIiI/3GIiIiIiIiIiIiE9+jBgXj/cYiIiIiIiIiIiIiIiIiE/8LBA9iIiIiIiIiIiIiIiIiE8bLB5NiIiIiIiIiIiIiIiIiIiIiIiIiIOpEitm7diIiIiIiI/3GIiIiIiIiIhAwSwE7YiIiIiIiI/3GIiIiIiIiIiIhA7xwCDoiIiIiIj/cYiIiIiIiIiEDvHAIOiIiIiIiIiP9xiIiIiIiIiIiIiIiIiDuYsbVnToiIiIiIiIiIiIiIiIiIiE/8LBA9iIiIiIiIiIiIiIiIiIiP9ACWwQeYiIiIiIiIiIiIiIiIiIiIiIhPdSwYrYiIiIiIiIiIiIiIiIiIT5MsFs2IiIiIiIiIiIiIiIiIiIOHuSuIRtiIiIiIiIiIiIiIiIiIiIT5MsFs2IiIiIiIiIiIiIiIiIiIQEocDF6I/3GIiIiIiIiIiIiIiIiIiIiEAsHA4+/3GIiIiIiIiIiIiIiIiIiIiIiIiIiIT5QcFr6IiIiIiIiIiIiIiIiIT/s8EEyIiIiIiIiIiIiIiIiIiIiIiP9xiIiIiIiIiIiIiIiIiIiIiIiIiIiIiIiI/3GIiIiIiIiIiIiIiIiIiIiIiIiIiIUGnQpv9xiIiIiIiIiIiIiIiIiIiIiIiIT/wsED2IiIiIiIiIiIiIiIiIiIT3YcGJ6IiIiIiIiIiIiIiIiIiIiIiIT5QcFr6IiIiIiIiIiIiIiIiIiIiIiIiIiIiIj/cYiIiIiIiIiIiIiIiIiIiIhQh9CIiIiIiIj/cYiIiIiIiIiIiIiIiIiIiIiIiIiIUOHQLoiIj/cYiIiIiIiIiIiIiIiIiIiIiIiIiIiIiIiP9xiIiIiIiIiIiIiIiIPNtBtCS+iIiIiIiIiIiIiIiIiIhN8Oww8YiIiIiIiIiIiIiIiITvaMIJeIiIiIiIiIiIiIiIiECkHAa+iIiIiP9xiIiIiIiIiIiIQOAcAv6IiIiIiIiIiIiP9xiIiIiIiIiIiIiIiIiIiIiIUMPQTIiIiIiIj/cYiIiIiIiIiIiIiEArLA5NiP9xiIiIiIiIiIiIiIiIiFAt0OKIiIiIiIiP9xiIiIiIiIhASSwMbYiIiIiIj/cYiIiIiIiIT1VMGquIiIiIiIiIiIiIiIiIUKXQaoiIiIiIiIiP9xiIiIiIhA7iwCHYiIiIiIj/cYiIiIiIiIg7/fG1Ag6IiIiIiP9xiIiIiIiIiIiECjLAbNiIiIiIj/cYiIiIiIiIhAwSwE7YiIiIiIiIj/cYiIiIiIiIiIQKI8BtyIj/cYiIiIiIiIiIiIiE13/DiAiIiIiIiIiIiIiIiIiIiIiIiIiIT7IcFN6IiIiIiIiIiIiIiIiIiIhQh9CIiIiI/3GIiIiIiIiIiIiIiIiIiIiIiIiIiIiIiIj/cU9SfBrYiIiIiIiIiIiIiIiIiE86HBxeiIiIiIiIiIiIiIiIiIiIiIiITxwcHj6IiIiIiIiIiIiIiIiIiIhPshwU3oiIiIiIiIiIiIiIiIiIiIiIiIiIiIiITzksHG2IiIiIiIiIiIiIiIiIT5I8FtyIiIiIiIiIiIiIiI/3GIiIiIiIiIiIiIiIiIiIiIiIiIiE6dfCYoiIiIiIiIiIiIiIiIiE5/fCgIiIiIiIiIiIiIiIiIiE9XLBqNiIiIiIiIiIiIiIiIhPkUwW64iIiIiIiIiIiIiIiIg5uIK3R32IiIiI/3GIiIiIiIiIg9NzGzyM6IiIiIiIiIj/cYiIiIiIiIiE+cjBY3iIiI/3GIiIiIiIiIiIg3cTO5jsyIiIiIiIiIiIiIiIg5eqK3hV2I/3GIiIiIiIiIiIiIiDiWwrhpPYiIiIiIiIiIiIiIiITjGsLOWIiIiIiIiIiIiIiIiIhOErwu1IiIiIj/cYiIiIiIiIiIiE+ebBYZiIiIiIiIiIiIj/cYiIiE81bBypiIiIiIiIiIiIiIiIiIiE4xrCzliIiIiIiIiIiIj/cYiIiDo3IrbI3YiIiIiIiIiIiIiIiDvVobUqXoiIiIiIiIiIiIiIiIiIiIiIiIiE9XLBqNiIiIiIiIiIiIiIiIiE+UHBa+iIiIiIiIiIiIiIiIiIiIiIiIhQw9BMiI/3GIiIiIiIiIiIiIiIiIiIiIiIg9dgGzif6IiIiIiIiIiIiI/3GIiIiIiIiIiIiIiIiIiIiIiE9XLBqNiIiIiIiIiIiIiIiIiIQMIcBN6I/3GIiIiIiIiIiIiIiE9xbBjpiIiIiIiIiIiIiIj/cYiIiIiIiIiIiIiIiIiFDh0C6IiIiIiIiIiIj/cYiIiIiE9wfBj4iIiIiIiIiIiIiIiIiI/3GIiIiIiIiIiIiIiEBoHAp+iIiIiIiP9xiIiIiIiIiIiIiIiIiIiIiIiIiIiIiIiI/3GIUIfQiIiIiIiIiIiIiIiIiIiIiIiIiIiIOz6xtcFOiIiIiIj/cYiIiIiIg8mLG0Z07/cYiIiIiIiIiIiIiIiIiE9WPBqciIiIiIiIiIiIiIiIiIiIiIiIiIj/cYiIiIiIiIiIiECGHAieiIiIiIiIiIj/cYiIiIg7WtG1pS6IiIiIiIiIiIiIiIhPdSwYrYiIiIiIiIiIiIiIhOf3woCIiIiIiIiIiIiIiIiIiEBKHAxeiI/3GIiIiIiIiIiIiIiIiIQO8cAg6Ij/cYiIiIiIiIiIiIiE/2jBCXiI/3GIiIiIiIiIiIiIhA7xwCDoiIiIj/cYiIiIiIiIiIiIiIiIiIiIiE/9HBAuiIiIiIiIiIiIiIiIiIhPGyweTYiIiIiIiIiIiIiIiIiIQCwc/T5xiIiIiIiIiIiIiIiIhOnIwmN4iIiIiIiIiIiIiIiIg7fJG1g26IiIiIiIiIiIiIiIhALBwOPoiIiI/3GIiIiIiIiIiIiIiIg8XpG0oW6P9xiIiIiIiIiIiIiIg8vUG0Qr6IiIiIiIiIiIiIiIiIiIPRwBs+P+iIiIiIiIiIiIiIj/cYiIiIiE9RjBrniIiIiIiIiIiI/3GIiIUGnQpoiIiIiIiIiIiIiIiIiIiIT5MsFs2IiIiIiIiIiIiIiIiIiIiIPRsRsuTucYiIiIiIiIiIiIiIiIhAZyz5jXGIiIiIiIiIiIiIiIiE4/vCwEiIiIiIiIiIiIj/cYiEApTA5riIj/cYiIiIiIiIiIiFDD0EyIiIiIiIiIiIiIiIiI/3GIiIiIiIiIQAw8AEz/cYiIiIiIiIiIiIiIiIiIiIiIiIiIiIiIiP9xiIg4vhO4QeyIiIiIiIiIiP9xiIiIiIiIiIUGnQpoiIiIiIiIiIiIiIiIj/QEVsHKmIiIiIiIiIiIiIiIiIiIiIiIiIiIiP9xiIiIiIiIiIiIiIiIiIiIg8cVG0jq6IiIiIiIiIiIiIiIiIiIiIiE8cHB4+iIiIiIiIiIiIiIiIiE+/PBQMiIiIiIiIiIiIiIj/cYiIg50dK3Li2IiIj/cYiIiIiIiIiITxdsHomIiIiIiIiIiIiIiIiDz8EbQD7oiIiIiIiIiIiIiIhQ4dAuiIiIiIiIiIiIiP9xiIiIiECGHAieiIiIiIiIiIiIiIiIiP9xiIiIiEDCHATeiIiIiIiIiIiIiIiIiIj/cYiIiIiIiIiIg4kCO4b9yI/3GIiIiIiIiIiIiIiD12AbOJ/oiIiIiIiIiIiIiIiDqxArZO/YiIiIiIiIiIiIiIiIhOnXwmKIiIiIiIiIiIiIiIiIhPOhwcXoiIiIiIiIiIiIiIiIiIiIiIhP+VwQaoiIiIiIiP9xiIiIiIiIhADhwALoiIiIiIiIiIj/cYiIiIiE64rCR1iIiIiIiIiIiIiIiIiIhPvkwUG4iIiIiIiIiIiIiIiI/3GIiIiIiIiIiIiIiIiIiIiIiIiIT/wsED2IiIiIiIiIiIiIiIiIhPshwU3oiIiIiIiIiIiIiIiIiIiIiIiIiIiIiP9xiIUA/QAYiIiIiIiIiIiIiIiIiIiIiIj/QaMsBs2IiIiIiIiIiIiIiIiIiP9xiIiIiIiIiIiIiIiIiIiIiIiIiIiIiIiI/3GIiIiIiIhPX5wKBnGIiIiIiIiIiIiIiIg12xS7JOuIiIiIiI/3GIiIiIiIiIiIPNWhtCpeiIj/cYiIiIiIiIiIiIiIiIiIiIiIiIiIiE/7PBBMiIiIiIiIiIiIiIj/cYiIiIiIiIiIhQpdBqiIiIiIiIiIiIiIiIiP9xiIiIiIiIiIiIiIiIiIiIiIiIiIiIiIiI/3GIiIiE5b3CpCiIiIiIiIiIiIiIj/cYiDm3krdIbYiIiIiIiIiIiIiIiIiIiE+UHBa+iIiIiIiIiIiIiIiIiIiDmZkrdmbYiIiIiI/3GIiIiIiITjC8LPSIiIiIiIiIiIiIiIiIiE8bLB5NiIiIiIiIiIiIiIiIiIiIiIiIiP9xiIiIiIiIOhVituqdiIiIj/cYiIiIiIiIiIiIhAaBwKfoiIiIiIiI/3GIiIiIiIiIPPOhtAxeiIiIiP9xiIiIiIiIiIiIQIUsCK2IiIiI/3GIiIiIiIiIiIiIOZmSt2ZtiIiIiIiIiIiIiI/3GIiIiEApTA5r/3GIiIiIiIiIiIiIiIiIiIhP+GwQeYiIiIiI/3GIiIiIiIiIiIiIiIiIiIiIiIiIiIiIiIj/QUdMDIuIiIiIj/cYiIiIiIiIiIiE/ZfBJoiIiIiIiIj/cYiIiIiIiEDuLAIdiIiIiI/3GIiIiIiIiIiIg4G/K45A2IiIiIiIiIiIiIj/cYiINNG0vC5Lj/cYiIiIiIiIiIiIiIiIiIiIiIiIUOHQLoiIiIj/cYiIiIiIiIiIiIQIUsCK2IiIiP9xiIiIiIiIiIiIQCssDk2IiI/3GIiIiIiIiIiIiE/2jBCXiIiP9xiIiIiIiIiIiIiE59nCgmiIiIiIiIiIiIiIiIhAhhwInoiP9xiIiIiIiIiIiIiD05EbPG7oiIiIiIiIiIiIiIiITdPcMsKIiIiIiIiIiIiIiIiDVVBLuq+4iIiIiI/3GIiIiIiIiIiIiDq8QrZDvYiIiIiIiI/3GIiIiIiIiIiIQGcsCo2IiIiI/3GIiIiIiIiIiIiIiIhPnmwWGYiIiIiIiI/3GIiIiIiIhPnIwWN4iIiIiP9xiIiIiIiIiIiIhQw9BMiIiIiIiIiIiIiIiIj/cYiIiIiIiIiIiIiIiIiIiIiIiIiIiIiIiP9xiIiIiIiIiIiIiIiIPRsRs+TuiIiIiIiIiIiIiI/3GIiIiIiIiFCH0IiIiIiIiIiIiIiIiIiIiI/3GIiIiIiIiIhADSwAPYiIiI/3GIiIiIiIiIiIhO9KwgtYiIiIiIiIiIiIiIiIhOuKwkdYiIiIiIiIiIiIiI/3GIiIiFCl0GqIiIiIiIiIiIiIiIiIhPN0wci4iIiIiIiIiIiI/3GIiIiIQO4sAh2IiIiIiIiP9xiIiIiIiE8XbB6JiIiIiIiIiIiIiIiIiE59nCgmiIiIiIiIiIiI/3GIiIhAhSwIrYiIiIiIiIiIiIj/cYiIiIiIiIiIhAwSwE7YiIiIiIj/cYiIiIiIiITzR8HLiIiIiIiIiIiIiIj/cYiIPfhRsweuiIiIiP9xiIiIiIiIiIiIiIiIiIiIiIT/d8AIhxiIiIiIiIiIiIiIiIiIiIiIiIiIg4W7K4pE2IiIiIiIiIiIiIiIiIiIg2uWO6RpyIiIiIiIiIiIiIiIiIiIT7A8FPyIiIiIiIiIiIiIiIiIiP9xiIiIiIiIiIiIiIiIiIiIiIiIiIN1FTua6siIj/cYiIiIiIiIiIiIiITxhcHnqIiIiIiIiIiIiIiIiIj/cYiIiIhAojwG3IiIiIiIj/cYiIiIiIiIQKQcBr6IiIiIiIiIiIiIiP9xiDay07pNLIiIiIiIiIiIiIiI/3GIg6viK2Qd2IiIiIiIiIiIiIiIiIiIg2EoO67XyIiIiIiIiIiIiIiIiIiDgewrjhPYiIiIiIiIiIiIiP9xhAhSwIrYiIiIiIiIiIiIiIiI/3FAShwMXoiIiIiIiIiIiIiIiIiIiIj/QWY8CpyIiIiIiIiIiIj/cYiIQEksDG2IiIiIiIiIiIiI/3GIiIiIiIiIiIiIiIiIiIiIiIiIiIiIiIj/cYiIiIiIiE8VjB6niIiIiIiIj/cYiIiIiIiIT9iMEneIiIiIiP9xiIiIiIiIiDZ4s7qHTIiIiIiIiIiIiIiIiP9xiIiIiEANLAA9iIiIiIiIiP9xiIiIiIiIiIiIiIiIiIQMEsBO2P9xiIiIiIiIiIiIiIiIQKQcBr6IiIiIiI/3GIiIiIiIiIhADSwAPYiIiI/3GIiIiIiIiIiIhP3TwSLIiIiIiIiIiIiIiIiIiIiIiIiIiIiIiP9xiIiIiIiIiIiIiIhP93wQiIiIiIiI/3GIiIiIiIiIQA4cAC6IiIiIiIiIiP9xiIiIiIiE6z/CTAiIiP9xiIiIiIiIiIiIiDcUY7nrnIiIiIiIiI/3GIiIiIiIiIg7tNG1Sy6IiIiIiIiIiIiIiIiIiITvhsIHmIiIiIiIiIiIiIiIiIiIiIiIiIg8+jG0Bc6IiIiIiIiIiIiIiIiIiIiIiIX1nRpoiIiIiIiIiIiIiIiIiIiIiIiIiIiI/3GIiIiIiIiIiIiIiIiIiIiIiIiD12AbOJ/oiIiIiIiIiIiI/3GIiIiIiIiIiIiIT36MGBf/cYiIiIiIiIiIiIiIiIQMEsBO2Ij/cYiIiIiIiIiIiIg814G0KH6IiIiIiIiIiI/3GIiIiDj7A7gE/IiIiIiIiIiIiIiIj/cYQEksDG2IiIiIiIiIiIiIiI/3GEBIPAx8iIiIiIiIiI/3GIiIiIiIiIiIiIUGnQpoiIiIiIiIiIiIiP9xiIiIiIiIQIUsCK2IiIiIiIiI/3GIiIiIiIiIiDxQgbSvfoiIiIiIiIiIiIiIiI/3E81LG0K06IiIiIiIiP9xiIiIiIiIiIiIhOfZwoJoiIiIiIiIiIiIiIiITzksHG2IiIiIiIiIiIiIiIiIOjkCtsb9iIiIiIiIiIiIiIiIhPdDwYvIiIiIiIiIiIiIiIiITvaMIJeIiIiIiIiIiIiIiIiE7YjCJ3iIiIiIiIiIiIiIiIiDy+MbRBzoiIiIiIiIiIiIiIiIiIiIhPkjwW3IiIiIiIiIiIiIiIiI/3GIiIiIiIiIiIiIiIiE71nCCmiIiIiIiIiIiIiIiIiIiIiIiIiIiP9xiIiIiIiIiIiIiIiIiIiE+fXBYKiIiIiIiIiIj/cYiIiIiIhADhwALoiIiIiIiIiIiI/3GIiIiIiIiDwUgbTrfoiIiIiIiIiIiIiIiE+SPBbciIiIiIiIiIiIiIiP9xQChc/XpxiIiIiIiIiIiIiIiIhO1bwipIiIiIiIiIiIiIiIiP9xhAojwG3IiIiIiIiIiIiP9xiIiIiE493CwiiIiIiIiIiIiIiP9xiIhAZywKjYiIiIiIiIiIiIiP9xiIQCssDk2IiIiIiIiIiIiI/3GIhP9KwQtYiIj/cYiIiIiIiIiIiIhO9ZwgpoiIiIiIiIiIiIiIiIiITT3cPCKIiIiIiIiIiIiIiIiIiIiIiE/eLBIdiIiIiIiIiIiIiIiIiIiIT3Q8GLyIiIiIiIiIiIiIiIiIT5MsFs2IiIiIiIiIiIiIiIiIiIj/cVCH0IiIiIiIiIiIiIiIiIiITn2cKCaIiIiIiIiIiIiIiIiIiIj/cYiIiITxZ8HpiIiIiIiIiIiIiIiIiI/3GIiIiEBoHAp+iIiIiIiIiIiIiIiIiP9xTzOMHMeIiIiIiIiIiIiIiIiI/3FAZywKjYiIiIiIiIiIiIiIiI/3GIiIiIiIiIiIiIiIiIiIiIiIiIiIiIiIhPdhwYnoiIiIiIiIiIiIiIiIiDz6MbQFzoiIiIiIiIiIiIiIiIiIOlYStqntiIiIiIiIiIiIiIiI/3GIiIiIiIiIiEDgHAL+iIiIiIiIiIiIiI/3GIQMIcBN6IiIiIiIiIiIiIiIiIT/hsEHn/cYiIiIiIiIiIiIiIg4NxO4yOyP9xiIiIiIiIiIiIiIiE/3fBCIiIiIiI/3GIiIiIiIiIg7XLG1o06IiIiIiIiIiIiIiIiE9/fAgIcYiIiIiIiIiIiIiIiINjCDus98iIiIiIiIiIiIiIiIiIiIiIg78rG1DU6IiIiIiIiIiIiIiIiP9xiIiIiD01UbPKroiIiP9xiIiIiIiIiIiITxScDrZxiIiIiIiIiIiIiIiIiE+dfBYoiI/3GIiIiIiIiIiIiIiIOtpCtiW9iIiIiIj/cYiIiIiIiIiIPXJBs42+iIiIiP9xiIiIiIiIiIiIhOuKwkdYiIiIiIiIiIiIiIiIiIiE+wPBT8iIiIiIiIiIiIiIiIiIiP9BhDwIvIiIiIiIiIiIiI/3GIiIiIiEArLA5NiIiIiIiIj/cYiIiIiIiE+6jBRXiIiIiIj/cYiIiIiIiIiDt34bWIHoiIiIiIiIiIiIiP9xg5mZK3Zm2IiIiIiIiIiIiIiIiIiIiIhQadCm/3GIiIiIiIiIiIiIiIiE80fBy4iIiIiI/3GIiIiIiIiIiIiE07/DxAiIiIiIiIiIiIiIiIhOmMwmc4iIiIiP9xiIiIiIiIiDBwFrCf6YiI/3GIiIiIiIiIiIiIiIiIhO1Mwis4iIiIiIiIj/cYiIiIiIiEBnLAqNiIiIiIiIj/cYiIiIiIiEDCHATeiIiIiIiIiIiIiIiITzdMHIuIiIiIiP9xiIiIiIiIOlNCtqy9iIiIiIiIiIiIiIiIj/cYiIiIiIiIiIhQS9DEiIiIiIiIiIiIiIiP9xiIiIPOFntB6YiIiIiIiIiIiIiIiIiD1YAbOn/oiIiIiIiI/3GIiIiIiIg43vK4IQ2IiIiIiIiIiIiIiIiP9xQO08AiyIiIiIiIiP9xiIiIiIiIPb4xs0HOiIiIiIiIiP9xiIiIiIiDt40bWHLoiIiIiIiIiIiIiIiIiIiIiP9xiIiE+8bBQ5iIiIiIiIiIiIiIiIiIiIiI/3GIiIiIiIOx3hteIeiIiIiIiIiIiIiIj/cYiIiIQO4sAh2IiIiIiIiI/3GIiIiIiIiIMjFVvs6qiIiI/3GIiIiIiIiIiIiE++TBQbiIiIiIiIiIiIiIiIiIOHqiuIVdiIiIiIiIiIiIiIiIiIT1Y8GpyIiIiIiIiIiIiIiIiIiIiIiP9xiIiIiIiIiIiIiIiIiIiIiE/7PBBMiIiIiIiIiIiIiIiIiITvhsIHmIiIiIiIiIiIiIiIiIiE85LBxtiIiIiIiIiIiIiIiIiIg33QO5IvyIiIiIiIiIiIiIiIiIiE7T3CLCiIiP9xiIiIiIiIiIiIiD3cMbMjzoiIiI/3GIiIiIiIiIiIhADSwAPYiI/3GIiIiIiIiIiIiIhPkFwW+oiIiIiIiIiIiIiIiIiE5/fCgIiIiIiIiIiIiIiIiIiITxssHk2IiIiIiIiIiIiIiIiIO7iRtUduiIiIiIiIiIiIiIiIiIiIiIiIj/cYiIiIiIiIiIiIiIiIiIiIiIiIiIiIiIiP9xiIMVqVv6VqiIiIiIiIiIiIiIiIiE8aPB5ciIiIiIiIiIiIj/cYiIODUzuMrMiIj/cYiIiIiIiIiIiIiIiIhAhhwInoiIiIj/cYiIiIiIiIiIiIiIiDU1JLvK24iIiP9xiIiIiIiIiIiECiPAbciP9xiIiIiIiIiIiIiIPL1BtEK+iIiIiIiIiIiIiIiIg0ukS8RbuIiIiIiIiIiIiIiIiE73fCCIiIiIiIiIiIiIiIiIiIiE+TLBbNiIiIiIiIiIiIiIiIiIiIiIiIiIiIj/cYiIiIiIiIiIiIiIiIiIiIiIiIiIiIiIiP9xiIiIQGgcCn6IiIiIiIiIiIiIiIiIj/cYiIiIiITxZ8HpiIiIiIiIiIiIiIiI/3GIiIiIiIiIiIg7l8G1aD6IiIiIiIiIiIiIiIiIOlUitqrdiIiIiIiIiP9xiIiIiIiIiIT5BcFvqIiIiIiIiIiIiIiIiITpucJkaIiIiIiIiIiIiIiIiIj/cUDgHAL+iIiIiIiIiIiIiIiIiIiIiIiIj/cYiIiIhQh9CIiIiIiIiIiIiIiIiIiDf6E7kF7IiIiIiIiIiIiIiIiIiD06AbPF/oiIiIiIj/cYiIiIiIiIiIiIiIO7LxtU0OiIiIiP9xiIiIiIiIiIiIQIUsCK2IiIiI/3GIiIiIiIiIiIg6OBK2x+2IiIiIiIiIiIiIiIiIiD04IbPH3oiI/3GIiIiIiIiIiIiIiFAP0AGIiIiIiIiIiP9xiIiIiIiIhPFnwemIiIiIiIiIiIiIj/cYiIiIiEDvHAIOiIiIiIiIiIiIiP9xiIiIhPUYwa54iIiIiIiIiIiIj/cYiIiIiIiIg6qCi2V9eIiIiIiIiIiIj/cYiIiDpUMrarzYiIiIiIiIiIiIiIiIhOfZwoJoiIiIiIiIiIiIiIiIhPdhwYnoiIiIiIiIiIiIiIiIiIiIiIT9AcEv6IiIiIiIiIiIiIiIiIiE/eLBIdiIiIiIiIiIiIiIiIiIhP0BwS/oiIiIiIiIiIiIiIiIiITpyMJjeIiIiIiIiIiIiIiIiIiDOWpL1pW4iIiIiIiIiIiIiIiIiI/3GECgXAb6iP9xiIiIiIiIiIiIiIiIiIiIg3NEO5y7yIiIiIiIiIiIiP9xiIiIQO8cAg6IiIiIiIiIiIiIiI/3GIQOAcAv6IiIiIiIiIiIiIiIiIiIiITzksHG2IiIiIiIiIiIiIiIiIiE85LBxtiIiIiIiIiIiIiIiIiI/3GIPH5xtIGOiIiIiIiIiIiIiIiIiIT/s8EEyIiIiIiIiIiIiIiIiIg71pG1KW6IiIiIiIiIiIiIiIiIg36Ni5FyeIiIiIiIiIiIiIiIiE/6TBBbiIiIiIiIiIiIiIiIiIiP9AQ4wcx4iIiIiIiIiIiIiIiIiP9xOn5itoGdiIiIiIiIiP9xiIiIiE9+jBgXiIiIiIiI/3GIiIiIiIiIhQw9BMiIiIiIiIiIiIiIiIiIiP9xiIiIiIiIiIiIiIiIiIiIiIiIiIiIiIiI/3GIg7s+G1TB6IiIiIiIiIiIiIiIiIiIiIiI/3GIiIhA4BwC/oiIiIiIiIiIiIiIiIiIX1nRpoiIiIiIiIiIiIiIiIiIhPdSwYrYiIiIiIiIiIiIiIiIiIiIiFCH0IiIiIj/cYiIiIiIiIiIiIiFAP0AGIiIiIiIiIiI/3GIiIiIiIiIiIiIiIiIiIiIiIiIiIT3NMGMuIiIiIiIiIiIiP9xiIiIiIiIiIiIiIiD38EbMD7oiIiIiIiIiIiIiP9xiIhAoywGzYiIiIiIiIiIiIiIj/cYhO09wiwoiIiIiIiIiIiIiIiIhQw9BMj/cYiIiIiIiIiIiIiIiE/5XBBqiIiIiIiIiIiIiIiI/3FQS9DEiIiIiIiIiIiIiIiIiIhQh9CIiIiI/3GIiIiIiIiIiIiIiIiIiIiIiIiIiIiIiIj/cYiIiIiIg8fJG0g26IiIiIiIiIj/cYiIiIiIO5TxtWsOiIiIiIiIiIiIj/cYiIiIiIhOP7wsBIiIiIiIiIiIiIiIiIiIhOMpws1oiIiIiIiIiIiIiIiP9xiIO3UCtYr9iIiIiIiIiIiP9xiIiIiIg9OCGzx96IiIiIiIiIiIiIiIiIiP9xiIiIiIhO0fwi4IiIiI/3GIiIiIiIiIiIhA7xwCDoiIiIiIj/cYiIiIiIiIiIiIiIiIiIiIiIiIiIiIiIiP9xiIiIiIiIiIhP93wQiIiIiIiIiIiI/3GIiIiIUKXQaoiIiIiIiIiIiIiIiIiIiIiIj/cYiIiE6z/CTAiIiIiIj/cYiIiIiIiIiFDD0EyIiIiIiIiIiIiIiIiIiINF9UvKCrj/cYiIiIiIiIiIiIiIiIiIhApBwGvoiIiP9xiIiIiIiIiIiIiIOOuouBRXiIiIiIiIiIiIiIiIiIiIiIiE85LBxtiIiIiIiIiIiIiIiIiIT3YcGJ6IiIiIiIiIiIiIiIiIhPNlwcmoiIiIiIiIiI/3GIiIiIiIiIiIiIT1VMGquIiIiIiIiIiIiIiIiIiIT7EsFO2IiIiIiIiIiIiIiIiIiIiIiIiIiP9xTpfcJoKIiIiIiIiIiIiIiIiIiIhOuowkV4iIiIiIiIiIiIiIiIT5MsFs2IiIiIiIiIiIiIiIiIiI/0FJLAxtiIiIiIiIiIiIiIiIj/cYQCwcDj6IiIiIiIiIiIiIiIiIiIT7A8FPyIiIiIiIiIiIiIiI/3GIiIhO8dwg4oiIiIiIiIiIiIiIiIiI/3GIhPNWwcqYiIiIiIiIiIiIiIiIiIiIiIiIiP9xiIiIiIiIiIiIiIiIiIiIiIiIiIiIiIiI/3GIiIhQD9ABiIiIiIiIiIiIiIiIiIg1NwS7yPuI/3GIiIiIiIiIiIiIiIiIiECjLPXNcYiIiIiIiIiIiIiIiIiIiIiIiIiIiIiIiP9xiIiIiIiIiIiIiIiIiIhPGFweeoiIiIiIiIiIiIiP9xiEDCHATeiIiIiIiIiIiIiIiIiIiIiIj/cYiIiIiIQGgcCn6IiIiIiIiIiIiIiI/3FAZywKjYiIiIiIiIiIiIiIiIORVit+qdiIiIiIiIiIiIiI/3GIiIiIiE+7fBRIiIiIiIiIiIiIiP9xiIiIg9VEGzq76IiIiIiIiIiP9xiIiIiIgwvuWwURqIiIiIiIiIiIiIiIiI/0BifBrYiIiIiIiIiIiIiIiIiITzksHG2IiIiIiIiIiIiIiIiIhP3iwSHYiIiIiIiIiIiIiIiIiIPDRhtMueiIiIiIiP9xiIiIiIiIiIiIhAKywOTYiI/3GIiIiIiIiIiIiIiIQMIcBN6IiIiIiIiP9xiIiIiIiIiIiIiIiIiIiIiIiIiE+SPBbciIiIiIiIiIiIiIiIhPclwY2oiIiIiI/3GIiIiIiIiFCH0IiIiIiIiIiIiIiIiIiIiI/3GIiIiIiIiIPflBswa+iIiI/3GIiIiIiIiIiIiIiIiIiIiIiIiIiIiIiIj/cYiIiIiIiIiIiIiIiD36MbMFzoiI/3GIiIiIiIiIiIiIiFCl0GqIiIiIiIiIiIiIj/cYiIiD0jF7Pc6IiIiIiIiIiIiIiIiP9xg4vSO4QtyIiIiIiI/3GIiIiIiIiIhA7xwCDoiIiIiIiIj/cYiIiIiIiIT518FiiIiIiIiIiIiP9xiIiIiIQIUsCK2IiIiIiIiIiI/3GIiIiIiE+ebBYZiIiIiIiIiIiIiIiIiI/3E7dBK1i+2IiIiIiIj/cYiIiIiIiIg4OfK4xg2IiIiIiIiIiIiIiIiI/zjWc7kpjIiIiIiIiIiIiIiIiP9xhAzzwEDIiIiIiIj/cYiIiIiIiIhADDwATP9xiIiIiIiIiIiIiIiFAt0OKIiIiIiIiIiP9xiIiIiIPNaRtCluiIiIiIiIiIiIiP9xiIiITxZ8HpiIiIiIiIiIiIiIiIiIj/cYiIQKMsBs2IiIiIiIiIiIiIiI/3GIiDzXgbQofoiIiIiIiIiIiIiIiIiIhOM4wsx4iIiIiIiIiIiIiIiIiITtl8ImiIiIiIiIiIiIiIiIiIT5MsFs2IiIiIiIiIiIiIiIiIT/s8EEyIiIiIiIiIiIiIiIiIiE/fHBIOiIiIiIiIiIiIiIiIiIiIiI/3FOd/wogIiIiIiIiIj/cYiIiIiIUA/QAYiIiIiIiIiIiIiIiIiI/3GIiIiIiIiE4TrC7FiIiIiIiIiIiIiIiIiIhApBwGvoiIj/cYiIiIiIiIiIiIiIQIYcCJ6IiIiIiIj/cYiIiIiIiIiIiIiIiDg3E7jI7P9xiIiIiIiIiIiIiIiIiECkHAa+iIiIiI/3GIiIiIiIiIiIiIiIiIhO9owgl4iIiIiIiIiIiIiIiIiIiIg8X4G0oH7/cYiIiIiIiIiIiIiIiIiIg8UIG0r36IiIiIiIj/cYiIiIiIiIiIhQw9BMiIiIiIiIiIiIiIiIhPdDwYvIiIiIiIiIiIiIiI/3GE8ynBzWiIiIiIiIiIiP9xiIiIiIiIiIiIiIiIiIiIiIT5BcFvqIiIiIiIiIiIiI/3GIhAzkwEG4/3GIiIiIiIiIiIiIiIiIPXMxs4zOiIiI/3GIiIiIiIiIiIiE8ynAzWcYiIiIiIiIiIiIiIiIg7O+G1xB6IiIiI/3GIiIiIiIiIiIiIiIONDiuC8diIiIiIiIiIiIiIiIiIiDswobXPXoiIiIiIiIiIiIiIiIhO93wgiIiIiIiIiIiIiIiIiIiDvXgbUofoiIiIiIiIiIiIiIiIiIiIiIiIiE4UnC62iIiIiIiIiIiIiIiIiITpm8FmRxiIiIiIiIiIiIiIiIiIiIiD7EZrI7mYiIiIiIiIiIiIiIiIhPHBwePoiIiIiIiIiIiIiIiE13/DiAiIiIiIiIiIiIiIiIiIO/KxtQ1OiIiIiIiIiIiIiIiIiIiP9xiITrbMJJOIiIiIiIiIiIiIiIiIiE+fXBYKiIiI/3GIiIiIiIiIiIiIiIQA4cAC6IiIiP9xiIiIiIiIiIiIPRohs+XeiIiIiIiIiIiIj/cYiIiDz3YbQInoiIiIiIiIiIiIiIiIiIiDa3g7pIfIiIiIiIiIiIiIiIiIhPshwU3oiIiIiIiIiIiIiIiIiIiITxwcHj6IiIiIiIiIiIiIiIiIiIiIiE8bLB5NiIiIiIiIiIiIiIiIiIiIiIiIhfWdGmiIiIiIiIiIiIiIiIiIhO9owgl4iIiIiIiIiIiIiIiIiIiDr7ErYE7YiIiIiIiIiIiIiIj/cU/1nBCmiIiIiIiIiIj/cYiIiIT/lcEGqIiIiIiIiIiIiIiIiIiIiE86HBxeiIiIiIiIiIiIiIiIiIiIiIiIiIiIiP9xiIiIPBGxtO5OiIiIiI/3GIiIiIiIiIg0MWS8zpuIiIiIiIiIiIiIiIiIiIiIj/cYiIiIQA4cAC6IiIiIiIiIiIiIiI/3GIiEAqPA5ciIiIiIiP9xiIiIiIiIiECjLAbNiIiIiIiIj/cYiIiIiIiIiIiIOXqit4VdiIiIiIiIj/cYiIiIiIiE/2jBCXiIiIiIiI/3GIiIiIiIiIiIhPNWwcqYiIiIiIiIiIiIiIiP9xiIiDi/A7hA/IiIiIiIiIiIiIiIj/cYiIhPFnwemIiIiIiIiIiIiIiIiIiI/3GIiIiD2QQbNvvoiIiIiIiIiIiP9xiIiIiIiIiIiIiIiIiIiIhOX5wqBoiIiIiIiIiIiIiIiIiIhP0BwS/oiIiIiIiIiIiIiIiIiIObtSt0StiIiIiIiIiIiIiIiIhNPOw8MYiIiIiIiIiIiIiIiE/7PBBMiIiIiIiIiIiIiIiIiI/3GIiIiIiIiIiIQIUsCK2IiIiIj/cYiIiIiIiIiIhOuZwkZoiIiIiIiIiIiIiIiIiIhOFJwutoiIiIiIiIiIiIiIiIiIhOu3wkSIiIiIiIiIiIiIiIiIiIg1d8O7iDyIiIiIiIiIiIiIiIiIg6GwK25P2IiIiIiIiIiIiIiIiIiIiE/8LBA9iIiIiIiIiIiIiIiIiIj/cUDsTAI7iIiP9xiIiIiIiIiIiIiIQO4sAh3/cYiIiIiIiIiIiIiIiIhOENwu8oiIiIiP9xiIiIiIiIiIiIhADhwALoiIiIiIj/cYiIiIiIiIiIgxHaW/4lqIiP9xiIiIiIiIiIiIiECFLAitiIiI/3GIiIiIiIiIiIiIhPGjweXIiIiIiIiIiIiIiIiIiIiIiIT1NsGsmIiI/3GIiIiIiIiIiIiIT1RcGrqIiIiIiIiIiIiIiIiIiIiP9xiIiIiIiIiIiIiFDD0EyIiIiIiIiIiIiIiIj/cYhAhhwInoiIiIiIiIiIiIiIiIiIPL4xtEHOiIiIiIiIiIiIiIiIiIiIX/7RAYiIiIiIiIiIiIiIiIiIiIiIiIiIiP9xiIiIiIiIiIiIiIiIiIiIiIiIiIiIhfHdHiiIiIiIiIiIiIiIiIiIiIiIiIiIiIiIj/cYiIiIiIiIiIiIiIiIhAwSwE7Yj/cYiIiIiIiIiIiIiIiIiIiIiIiIiE+UHBa+iIiIiIiIiIiIiIiIiIiIiIiIiIiIiIj/cYiIiIiIiIiIiIiIiIiIiIiIiIiIiIiIiP9xiIiIiIiIiIiIiIiIiIiIiIiIiIhQ4dAuiIiP9xiIiIiIiIiIiIiIQA4cAC6IiIiIj/cYiIiIiIiIiIiEDBLATtiIiIiIj/cYiIiIiIiIiIiIiIiIiIiIiIiIiIiIiIiP9xiIiIiIiIiIiIiFCH0IiIiIiIiIiIiIiIiP9xiIiIiIiIiD1yQbONvoiIiIiI/3GIiIiIiIiIiIiIMXelv4haiIj/cYiIiIiIiIiIiIiIiIiIiIiIiIiIiIiIiP9xiIiIhPU2wayYiIiIiIiIiIiIiIiIiIiIiIiP9xiIiIiIiIiIiIiIiIiIiIiIiIiIiIiIiI/3GEBkXAq6/3GIiIiIiIiIiIiIiIiIhP2XwSaIiI/3GIiIiIiIiIiIiIiIiIT3Q8GLyIiIiIiIiIiIiIiIiIiIiIiIiIiIj/cUAMPABMiIiIiIiIiP9xiIiIiIiIQIQ8CLyIiIj/cYiIiIiIiIiIiIiIiIiIiIiIiIiIiIiIiP9xiIiIiIiIiIiIiIiIiEDCHATeiIiIiIj/cYiIiIiIiIiINdk0uybLiI/3GIiIiIiIiIiIiIhPVUwaq4iIiIiIiIiIiIiIiIiINF9UvKCriIiIiIiP9xiIiIiIiIiIiIiIiIiECjLAbNj/cYiIiIiIiIiIiIiIiIiIiIiIiIiE/5XBBqiIiIiI/3GIiIiIiIiIiECiPAbciI/3GIiIiIiIiIiIiIiDt28bWJDoiIiP9xiIiIiIiIiIiIhOENwu8oiIiIiIiIiI/3GIiIiIiE+6jBRXiIiIiIiI/3GIiIiIiIiIiIiIiIhOtOwksf9xiIiIiIiIiIiIiIiIiEDvHAIOiI/3GIiIiIiIiIiIiIiIiIiIiIQCwc/T5xiIiIiIiIiIiIiIiIiIhQpdBqiIiIiIiIiI/3GIiIiIiIiIQA0sAD2IiIiI/3GIiIiIiIiIiIiIiIiIiE9WPBqciIiIiIiIiIiIiIiIiIiIiITnB8KPiIiIiIiIiIiIiIiIiIiIT94sEh2IiIiIiIiIiIiIiIiIiIiDo68bbFDoiIiIiIiIiIiIiIiIiIiIiIj/OfsDuAT8iIiIiIiIiIiIiIiIiIiE5+jCgXiIiIiIiIiIiIiIiI/3GIQKFMBuuIiIiIj/cYiIiIiIiIiIiIiIiIiIiIiIhP/RwQLoiIiIiIiIiIiIiIiIhAhhwInoiIj/cYiIiIiIiIiIiIiIiIiIiIiIiIiIiIiIiP9xiIiIiIiIiIiIiIiE8VjB6niP9xiIiIiIiIiIiIiIiIQGcsCo2P9xiIiIiIiIiIiIiIiIiIiIhALBwOPv9xiIiIiIiIiIiIiIiIQGcsCo2P9xiIiIiIiIiIiIiIiIiIiIiIiE9YHBp+iIiIiIiIiIiIiIiIiIhQpdBqiIiIiIiIiI/3GIiIiIiIiIiIiIiIiIiIiIiIiIiIiIiIj/cYiIiIiIiIiIhADSwAPYiIj/cYiIiIiIiIiIiIhAojz13HGIiIiIiIiIiIiIiIiIhOFYwup4iIiIiIiIiIiIiIiIiD2yAbNN/oiIiIiIiIiIiIiIiIiIiDf5I7kG3IiIiIiIiIiIj/cYiIiIiIhP2mwSWYiIiIiIiIiIiIiIiIiI/3GE/0rBC1iIiIj/cYiIiIiIiIiIiIhQLdDiiIiIiIiIiIiIj/cYiIiIiINVUEu6r7iIiIiIiIiIiIiIiIiE2z/DTAiIiIiIiIiIiIiIiIiIiP9xMJwmsHPZiI/3GIiIiIiIiIiIiIiIiIiIhPsDwU/IiIiIiIiIiIiIiIiIiE3w7DDxiIiIiIiIiIiIiIiIiINXTzu4sMiIiIiIiIiIiIiIj/cYiITvDsIPGIiIiIiIiIiIiIiP9xiIhAKUwOa4iP9xiIiIiIiIiIiIiIQEocDF6IiIiIiI/3GIiIiIiIhQpdBqiIiIiIiIiIiIiIiIiIiIj/cYiDg1M7jKzIiIj/cYiIiIiIiIiIiIiITxZ8HpiIiIiIiI/3GIiIiIiIiIiIObWyt0pNiIiIiI/3GIiIiIiIiIT1VMGquIiIiIiIiIiIiIiIiIiIiDp1AraK/YiIiIiIiIiIiIiIiIiE6cjCY3iIiIiIiIiIiIiIiIiIiIiP9xiIiIiIiIiIiIiIiIiIiIiIiIiIiIiIiI/3GIhAhhwInoiIiIiIiIiIiIiIiIiIiI/3GIiIiIiIiIiIiIiIiIiIiIiIiIiIiIiIj/cYiIiIiIiIiIiIiIiIiIiIiIiIiIiIiITzg8HHyIiIiIiIiIiIiI/3GIiIgwn/WwcAqIiIiIiIiIiIiIj/cYiDbTo7osXIiIiIiIiIiIiIiIiIiIg1deO7ihyIiIiIiIiIiIiIiIiIUGnQpv9xiIiIiIiIiIiIiIiIiIiIiIiIiIiIiIiI/3GIiIiIiIiIiIiIiIiIiIiIiIiIiIiIiIj/cYiIiIiIiIiIiIiFAt0OKIiIiIiIiIiIj/cYiIiIiIiIiIiIiIiIiIiIiIiIiIiITdPcMsKIiIiIiIiIiIiIiIiIiIQOAcAv7/cYiIiIiIiIiIiIiIiIhOMLws9IiIiIiIiIiIiIiIiIj/cYiE82XByaiIiIiIiIiIiIiIiIiIQIYcCJ6IiIj/cYiIiIiIiIiIiIhQh9CIiIiIiIiIiIiIiIj/cYiD2+MbNBzoiIiIiIiIiIiIiIj/cYiIQGcsCo2IiIiIiIiIiIiIj/cYiIiIO1vBtaQ+iIiIiIiIiIiIiIiIiIT7A8FPyIiIiIiIiIiIiIiIiIiIiIiIiIj/cYiIiIiIiIiIiIiIiIiIiIiIiIiIiIhfd9GIiIiIiIiIiIiIiIiIiIiIiIiIiIiIiIiI/3GIiIiIiIiIiIiIiIiIiIiIiIiIiIiIiIj/cYiIiIiIiIhP93wQiIiIiIiIiIiIiP9xiIiIiIT7xsFDmIiIiIiIiIiIiIiIiIiE/QHBL+iIiIiIiIiIiIiIiIiIiIiIiIiIj/cYiIiIiIiIiIQCwcDj6IiIiIiIiIj/cYiIiIiIiIiIhQw9BMiIiIiIiIiIiIiIiIiI/3GIiIiIiIiIiIiIiIiIiIiIiIiIiIiIiIj/cYiIiIiIiIiIiIiIiIiIiIiIiIiIg5e5K2hG1xiIiIiIiIiIiIiIiIiIiIiIiIiIiIiIiI/3GIiEDCHATeiIiIiIiIiIiIiIiIiIg5nGK3Y52IiIiIiIiIiIiIj/cYiIPTcxs8jOiIiIiIiIiIiIiIiIiP9xiIiIiIhAhhwInoiIiIiIiIiIiIiIiP9xiIiIiIiIQOAcAv6IiIiIiIiIiIiIiIiP9xiE7R/CLgiIiIiIiIiI/3GIiIiIiIQGcsCo2IiIiIiIiI/3GIiIiIiIhAZywKjYiIiIiIiI/3GIiIiIiIiIiIiIiIQCssDk3/cYiIiIiIiIiIiIiIiIiIiIiIiIiIiIiIiP9xiIiIiIiIiIiIiIiIiFDD0EyIiIiIiIiIiIj/cYiIiIiIiIiIiIiIiIiD3fAbMg/oiIiIiIiIiIiIiIiP9xiIiIiIiIPd4RsyHuiIiIiIiIiIiIiIiIiE9XLBqNiIiIiIiIiIiIiIiIiDr8ArYD/YiIiIiIiIiIiIiIiP89e6G0hF6IiIiIiIiIiIiP9xiIiIiIiIiIiIiIiIiIiIiIiIiIiIiIiI/3GIiIhApBwGvoiIiIiIiIiIiIiIiIiIhPHBwePoiIiIiIiIiIiIiIiIiIT1csGo2IiIiIiIiIiIiIiIiIiIT7EsFO2IiIiIiIiIiIiIiIiIhP+VwQaoiIiP9xiIiIiIiIiIiIiIiIMPzFsBM6iIiIiIiIiIiIiIiIiIPPdhtAieiIiIiI/3GIiIiIiIiIiIhPu3wUSIiIiIiIiP9xiIiIiIiIiIiIhQS9DEiIiIiIiIiIiIiI/3GIiIiEAMPABMiIiIj/cYiIiIiIiIiIiIiECkHAa+iIiIiIiIiP9xiIiIiIiIQEocDF6IiIiIiIiIiIiI/3GIiIg691K2CK2IiIiIiIiIiIiI/3GIiIhPF2weiYiIiIiIiIiIiIiIiIO/OhtQxeiIiIiIiIiIiIiIiIiIiE4WfC6YiIiIiIiIiIiIiIiIiIiIiDkSkrftbYiIj/cYiIiIiIiIiIiIiE/YjBJ3iP9xiIiIiIiIiIiIiIiIhAZywKjf9xiIiIiIiIiIiIiIiIiIiFCH0IiIiIiIiIiP9xiIiIiIiIiIiIiIiIiIiIiIiDIzNb7Myo/3GIiIiIiIiIiIiIiIgyivq+dQWIiIiIiIiIiIiIiI/3GIiIMDUGsNr5iIiIiIiIiIiIj/cYiIhA7xwCDoiIiIiIiIiIiIiIiP9xO90StSLtiIiIj/cYiIiIiIiIiIiIiIiIiIiE9xbBjpiIiIiIiIiP9xiIiIiIiIiECiPAbciIiP9xiIiIiIiIiIiIiIiE8WfB6YiIiIiIj/cYiIiIiIiIiIiIiIiIiIiIhAaBwKfo/3GIiIiIiIiIiIiIiIiIiIiIiIiIiIiIiIj/cYiIiIiIiIiIiIiIiIiIiIiIiIiIiIiIiP9xiIiIiIiIiIiIiIiIiIiIiIiIiIiIiIhPshwU3oiIiIiIiIiIiIiIiIiIiFBp0KaIj/cYiIiIiIiIiIiIiIiIhAwhwE3oiIiIiI/3GIiIiIiIiIiIiIiIiITrisJHWIiIiIiIiIiIiIiIiIiDsygbXNfoiIiIiIiIiIiIiIiIiIg2WrO6pUyIiP9xiIiIiIiIiIiIiIiIiIg5FHK3642IiIiIiIiIiIiIiIiIiIhPdhwYnoiIiIiIiIiIiIiIiIiIhNluw2kYiIiIiIiIiIiIiIiIiIiIT9AcEv6IiIiIiIiIiIiIiIiIiE9UXBq6iIiIiIiIiIiI/3GIiIiIOFMzuKzMj/cYiIiIiIiIiIiIiIiIiIiIhPGyweTYiIiIiIiIiIiIiIiIiIhPdhwYnoiIiIiIiIiIiIiIiIiIiIiIiIiIiIiE8cHB4+iIiIiIiIiIiIiIiIiIiIiIiI/3GIiIiIiIiIiEBKHAxeiIiIiIiIiIj/cYiIiIiIiIiIUGnQpoiIiIiIiIiIiIiIiI/3GITrbMJJOIiIiIiIiIiIiIiIiIiIiIiIiI/3GIiIiIiIiIiIiIhP+kwQW4iIiIiIiIiIiIiIiIiIiIiIj/cYiIiIiIiIiIiIiIiIiIiIiIiIiIiIiIiP9xiIiIiIiIiIiIiIiIiIiIiIiIiIiIiIiI/3GIiIiIiIiIiIiIiIiIiIiIiIiIiIiIiIj/cYiIiIiIhQD9ABiIiIiIiIiIiIiIiIiI/3GIiIiIiIiIiIiIiIiIiIiIiIiIiIiIiIj/cYiIiIiIiIiIQEksDG2IiIiI/3GIiIiIiIiIiIiIiIiIiIiIiIiIiIiIiIg59mK3CZ2IiIiIiIiIiIiI/3GIiIiEBIPAx8iIiIiI/3GIiIiIiIiIiIiIg5MJK3z22IiIiIiIiIiIiIiIiP9xiIiIiIiIhQLdDiiIiIiIiIiIiIiIiIiP9xiIhPvGwUOYiIiIiIiIiIiIiIiIiE2X3DaCiIiIiIiIiIiIiIiIiIiIiIiIhOnmwmGYiIiIiIiIiIiIiIiIiIhPsSwU7YiIiIiIiIiIiIiIiIiIiIiIiIiIiI/3GIiIiIiIhADhwALoiIiIiIiIiIiP9xiIiIiITxWMHqeIiIiIiIiIiP9xiIiIiIiIiIhPGFweeoiIiIiIiIiIiIiIiIiIhPdDwYvIiIiIiIiIiIiIiIiP9xiIiIiIMxn0veYLiIiIiP9xiIiIiIiIiIiIiIiIiFCl0GqIiIiIiIiIiI/3GIiIiIQA0sAD2IiIiIiIiI/3GIiIiIiIiECjLAbNiIiIiIiIiP9xiIiIiIiIiIiIiIiIiIiIiIiIiIiIiIiI/3GIiIiIiIiIiIiIiIiIiIiIiIiIiIiIiIj/cYQIYcCJ6IiIiIiIiIiIiIiIiIPJBBtG++iIiIiIiIiIiIiIiIiIT9AcEv6IiIiIiIiIiIiIiIiIiIiIiIiIiIiIiP9xiIiFCH0IiIiIiIiIiIiIiIiIiIiIiIT1csGo2IiIiIiIiIiIiIiIiIiIhPOhwcXoiIiIiIiIiIiIiIiIiIT3UsGK2IiIiIiIiIiIiIiIiIhNPOw8MYiIiIiIiIiIiIiIiIiIX5XRaoiIiIiIiIiIiIiIiIiIiIiIiIhPWBwafoiIiIiIiIiIiIiIiIiIiIiIT3YcGJ6IiIiIiIiIiIiIiIiIiIiIiIiIiIiE86HBxeiIiIiIiIiIiIiIiIiIiIhQh9CIj/cYiIiIiIiIiIiIiIiIiIiIiIiIiIiIhOm5wmRoiIiIiIiIiIiI/3GIiIiIiIg0EYS87nuIiIiIiIiIiIiP9xiIiIiIiIiITR38PiCIiIiIiIiIiIiIiIiIiIiIiIiIiIiIiP9xiIiIUKXQaoiIiIiIiIiIiIiIiIiITdLsMtGIiIiIiIiIiIiIiIiIiIiFCH33hxiIiIiIiIiIiIiIiIiIhNHfw+IIiIiIiIiIiIiIiIiIiIg4suK4TR2IiIiI/3GIiIiIiIiIiIiIiIiIiIiIiIiIiIiIiIj/cYiIiIiIiIiIiIiIiIiIiIiIiFAP0AGI/3GIiIiIiIiIiIiIiIiE9WPBqciIiIiIiIiIiIiIiIiIiIiIiIiIiI/3GIiIiIiIiIiIQEocDF6IiIiIiIiIj/cYiIiIiIiIiIiIiIiIiIiIiIiIiIiIiIiP9xiIiIiIiIiIiIiIiIiIiIiIiIT1VMGquIiIiIiIiIiIiIiI/3GIiIiIiIiIiIiIQCssDk2Ij/cYiIiIiIiIiIiIiIiIiIiIiIiIiIiIiIiP9xiIiIiIiIiIiIiIiIiFCl0GqIiIiIiIiIiI/3GIiIiIiEDgHAL+iIiIiIiIiIiIiIiIiI/3E3fWO5gpyIiIiIiIiIiIiIiIiIiP9B7iwCHYiIiIiIiIiIiIiI/3GIiITzVsHKmIiIiIiIiIiIiIiIiIiIiIiIiP9xiIiIiIiIiIiD36MbMFzoiIiIiIj/cYiIiIiIiIgz+vS9BQuI/3GIiIiIiIiIiIiIiIiIhAhSz3rXGIiIiIiIiIiIiIiIiIiIT9l8EmiI/3GIiIiIiIiIiIiIiIhOUJwq9oiIiIiIiIiIiIiIiIiIiITvO8IMSIiIiIiIiIiP9xiIiIiDeZg7lmfIiIj/cYiIiIiIiIiIiDJwJb6P2oiIiIiIiIiIiIiIiIiI/3GIiIiIiIiIiIiIiIiIhAwSwE7Y/3GIiIiIiIiIiIiIiIiIiDK/5L5AG4iIiIiIiIiIiIiIiIhPsDwU/IiIiIiIiIiIiIiIiIg6svG2TQ6IiIiIiIiIiIiIiIiIiIhQadCmiIiIiI/3GIiIiIiIiIiIiIiIiIhPOSwcbYiIiIiIiIiIiIiIiIiIiDs9wbXCPoiIiIiIiIiIiI/3GIiIiIiIiIiIiIiIiIiIiIiITzg8HHyIiIiIiIiIiIiIiIiIhfO9HEiIiIiIiIiIiIiIiIiIhQh9CIiIiIiIiI/3GIiIiIiIiIiIT71cFCqIiIiIiIiIiIiIiIiIiI/3GIiIiIiIiIiIiIiIiIhALBwOPoiI/3GIiIiIiIiIiIiIiIiE+dfBYoiIj/cYiIiIiIiIiIiIiIiIiIiIiIiIiIiE92HBieiIiIiIiIiIiIiIiIiIhPc0wYy4iIiIiIiIiIiIiIiIj/QQw8AEyIiIiIiIiIj/cYiIiIiEChTAbriP9xiIiIiIiIiIiIiIiD2yAbNN/oiIiIiIiIiIiIiIiIiIiIiIj/cYiIiIiIiIiIiIiIiIiIiIiIiIiIiIiE4xrCzliIiIiIiIiI/3GIiIiIiIPPZxtAmOiIiIiIiIiIiIiIiIiITxwcHj6IiIiIiIiIiIiIiIiIOHmyuIZNiIiIiIiIiIiIiIiIiITpucJkaIiIiIiIiIiIiIiIiIiI/3GIg9OCGzx96IiIiIiIiIiIiIiIiIiIhOnmwmGYiIiIiIiIiIiIiIiIiE8bLB5NiIiIiIiIiIiIiIiIiIhOUYwq54iIiIiIiIiIiIiIiIiIhP+zwQTIiIiIiIiIiIiIiIiIiIPBkxtObOiIiIiIiIiIiIiIiIiIiIPd8BsyD+iIiI/3GIiIiIiIiIiIhAwDwE/Ij/cYiIiIiIiIiIiIiIQCssDk2P9xiIiIiIiIiIiIiIiIiDNblL2ka4iIiIiIiIiIiIiIiIiIiDUKmbv1ZoiIiIiIiIiIiIiIiIiIO3uhtYReiIiIiIiIiIiIiIiIiIiFAt0OKI/3GIiIiIiIiIiIiIiIiIiIiIiIiIiIiDz3YbQInoiIiIiIj/cYiIiIiIiIiIg4NxO4yOyIiIiP9xiIiIiIiIiIiIhNd/w4gIiIiIiIiIiIiIiIiIiIiE5+jCgXiIiIiIiIiIiIiIiIiIiIhNPsw8E4iIiIiIiIiIiIiIiIiIiIiIg32jO5JcyIiIiIiIiIiP9xiIiIiIiIiE+bnAZGcYiIiIiIiIiIiIiIiIiIiIiIiIT1csGo2IiIiIiIiIiIiIiIiIiIiIT9tcEkqIiI/3GIiIiIiIiIiIiIiE3R/DLgiIiIiIiIiIiIiIiIiIiIhP/RwQLoiIiIiIiIiIiIiIiIiIiEBKHAxe/3GIiIiIiIiIiIiIiIiIiIiIhPUnwa2Ij/cYiIiIiIiIiIiIiIg5PqK3wV2IiIiP9xiIiIiIiIiIiIiIhN0fwy4IiIiIiIiIiIiIiIiIiE/ZfBJoj/cYiIiIiIiIiIiIiIiEDBLATtiIj/cYiIiIiIiIiIiIiE4wvCz0iIiIiIiIiIiIiIiIiE6cjCY3iIiIiIiIiIiIiIiIiDefI7lg3IiIiIiIiIiP9xiIiIiIiDd+U7mBrIiIiIiIiIiIiIiIiI/3GIiIQO8cAg6IiIiIiIiIiIiIiIj/cYiIiIiIiIg09GS8C5uIiIiIiIiIiIiIiIiIiIT5QcFr6IiIiIiIiIiIiIiIiIiIiIO5bRtWkuiIiP9xiIiIiIiIiIiIiIiIQIYcCJ6IiIiIiP9xiIiIiIiIiIiIiIO3fhtYgeiIiIiIiIiI/3GIiIiIiIUC3Q4oiIiIiIiIiIiIiIiIiI/3GIiIiIThHMLuOIiIiIiIiIiIiIiIiIiIhPVUwaq4iIiIiIiIiI/3GIiIiIiIPbAhs0/eiIiIiIiIiIiIiIiIiIiIj/cYMzUVvcrqj/cYiIiIiIiIiIiIiIiIg8VEG0q76IiIiIiIiIiIiIiIiIiIQGgcCn6Ij/cYiIiIiIiIiIiIiIiIiIiIiIiIiIiIiIiP9xiIiIiIiIiIiIiIiIiIiIQGgcCn6Ij/cYiIiIiIiIiIiIiIiIg0toS8SXuI/3GIiIiIiIiIiIiIiIiE7w7CDxj/cYiIiIiIiIiIiIiIiIiIPTcxs8jOiP9xiIiIiIiIiIiIiIiIg8uYG0Rn6IiIiIiI/3GIiIiIiIiIiITxZ8HpiIiIiIiIiIiP9xiIiIiIiE8ynBzWiIiIj/cYiIiIiIiIiIiIiE4+zCwTiIiIiIiIiI/3GIiIiIiIiE607CSxiIiIiIiP9xiIiIiIiIiIiIUC3Q4oiIiIiIiIiIiIiP9xiIiIiEBKHAxeiIiIiIiIiIiIiIiI/3GIiIhOPswsE4iIiIiIiIiIiIiIiIiIhN8dww4oiIiIiIiIiIiIiIiIiIiD7bbLIkk4iIiIiP9xiIiIiIiIiIiIiIiIiIiITxZ8HpiIj/cYiIiIiIiIiIiIiIiIhPdDwYvIiIiIiIiIiIiIiIiIiIiIiIiIiIiP9xiIiIiIiIiIg8E5G07G6IiIiIiIiIj/cYiIiIiIiIiIiIiDxQgbSvfoiIiIiIiIiIiIj/cYiIiIiIiIiIiIiE83TByLiIiIiIiIiIiIiIiIiIiIiIiIj/QOiMEneIiIiIiIiIiIiIiIj/cYiIiFCl0GqIiIiIiIiIiIiIiIiIiIiIiIiE9YHBp+iIiIiIiIiIiIiIiIiIiIiIiP9xiIiIUKXQaoiIiIiIiIiIiIiIiIiIiIiIiI/3GIPVUxs6rOiIiIiIiIiIiIiIiIiIiP86XZK3om2IiIiIiIiIiIiIiIiIiIUGnQpoiI/3GIiIiIiIiIiIiIiIiIiIiIhPVywajYiIiIiIiIiIiIiIiIiIiIiIT1gcGn6IiIiIiIiIiIiIiIiIiE8bLB5NiIiIiIiIiIiIiIiIiDz4UbQHroiIiIiIiIiIiIiIiIiI/3GIiIiIiDSaZLxlm4iIiIiIiIiIiIiIiIiIiIg892G0CJ6IiIiP9xiIiIiIiIiIiIhPnmwWGYiIiIiIiIiIiP9xiIiIiIT/WcEKaIiIiP9xiIiIiIiIiIiIiIhQLdDiiIiIiIiIiIiP9xiIiIiIT/WcEKaIiIiP9xiIiIiIiIiIiIiIg4k/K4bA2IiIiIiIiIiIiIj/cYiIiIiIiIiIiIiFAt0OKIiIiIiIiIiIj/cYiIiIiIiIiIiIiDk9srfCTY/3GIiIiIiIiIiIiIiIiIiIT9psElmIiIiIiP9xiIiIiIiIiIiIiDe5Y7lGnIiIiIiI/3GIiIiIiIiIiIiIiIiIiIiIiIiIiIiIT3UsGK2IiIiIiIiIiIiIiIiIiIiI/3GIiIiIiIiIiIhPkUwW64iIiIiIiIiIiIiIiIiIiIiIiIiIiF8d0eKIiIiIiIiIiIiIiIiIiFBL0MSIiIj/cYiIiIiIiIiIiIiITlCcKvaIiIiIiIiIiIiIiIiIhO1qwilYiIiIiIiIiIiIiIiIiIj/QaMsBs2IiIiIiIiIiIiIiIiIiP9xiIiIQMIcBN6IiIiIiIiIiIiIiIiIiDswobXPXoiIiIiIiIiIiIiIiIhPkjwW3IiIiIiIiIiIiIiIj/cYiIhQD9ABiIiIiIiIiIiIiIiIiITf/sMAGIiIiIiIiIiIiIiIiI/3GIOxkitObdcYiIiIiIiIiIiIiIiIiIQMIcBN6IiIiI/3GIiIiIiIiIiIiECFLAitiIiIj/cYiIiIiIiIiIiIiIiIiIiIiIiIiIiE+UHBa+iIiIiIiIiIiIiIiIiIMZaVv2lqj/cYiIiIiIiIiIiIiIiDcXM7nozIiIiIiIiIiIiIiIiIiDgewrjhPYiIiIiIiIiIiIiP9xiIiIiIiIiIiIiIiFDh0C6IiIiIiIiIiIiIiP9xiIiEBIPAx8iIiIiIiP9xiIiIiIiIiIiIiIiIiIQMIcBN6IiIiIj/cYiIiIiIiIiIg6NjK2yc2IiIiIiIiIiIiIiIiIj/cU/2jBCXiIiIiIiIiIiIiIiI/3GIiIiIhPvGwUOYiIiIiIiIiIiIiIiIiIj/cYiIiEDCHATeiIiIiIiIiIiIiIiIiIiE+yHBTeiIiIiIiIiIiIiIiIiIiIiIiIiI/09dvCokiIiIiIiIiIiIiIiIiIiIhOf3woCIiIiIiIiIiIiIiIiIiIiIiIiIiIiIiP9xiITzR8HLiIiIiIiIiIiIiIiIiIhPdDwYvIiIiIiIiIiIiIiIiP9xiIiIiFCl0GqIiIiIiIiIiIiIiIiIiE64rCR1iIiIiIiIiI/3GIiIiIiIiIiIiIiIiIiIiIiIiIiIiIiIj/UUvQxIiIiIiIiIiIiIiIiIiIiIiIiIiIj/cYiIiIiIiIiIiIiIiIiIiIiIiIiIiIiIiP9xiIiIiIiIiIiIiIiIiIiIiIiIiIiIhPOSwcbYiIiIiIiIiIiIiIiIiIiI/3GIiIiIiIiIiIiIiIT3JcGNqIiIiIiIiIiIiIiIiIiI/3GIiIiIiIiIiIiIiIiIiIiE+ebBYZiIiI/3GIiIiIiIiIiIhQpdBqiIiIiIiIiIiIiIiIj/cYiIUA/QAYiIiIiIiIiIiIiIiIiIiIiI/3GIiIiIiIiIiIiIiIiIiIiIiIiIiIiIiIj/cYiIiIiEDgHAL+iIiIiIiIiIiIiIiIiIj/QQ0sAD2IiIiIiIiIiIiIiI/3GIg7VSK1qt3/cYiIiIiIiIiIiIiIiIhOUJwq9oiIiIiIiIiIiIiIiIiIO/SRtQtuiIiIiIiIiIiIiIiIiIiIiIhQLdDiiIj/cYiIiIiIiIiIiIiIiIiE9SfBrYiIiIiP9xiIiIiIiIiIiIiIiIiIhPNHwcuIiIiP9xiIiIiIiIiIiIg2dtO6iSyIj/cYiIiIiIiIiIiIiIiIiIiE/4bBB5iIiIiIj/cYiIiIiIiIiIiIiIiIiIiIiITVvcOkKIiIiIiIiIiIiIiIiIiIg93wGzIP6IiIiIiIiIiIj/cYiIiIiIiIiIiIiIiEBKHAxeiIiIiP9xiIiIiIiIiIiIiDy9QbRCvoiIiIiIiIiIiIiIiIiECFLPetcYiIiIiIiIiIiIiIiIiIiIiIiIiIiIiIiP9xiIiIiIiIiIhAaBwKfoiIiIiIiIiIj/cYiIiIiDjbI7gk3IiI/3GIiIiIiIiIiIiIiDuz4bVMHoiIiIiIiIiI/3GIiIiIiIiIPRhBs+e+iIiIj/cYiIiIiIiIiIiIiIiE4RzC7jiIiIiIiIiIiIj/cYiIiDrZUrYmrYiIiIiIiIiIiI/3GIiIiIiIT9psElmIiIiIiIiIiIiIiIiIiP9xiIPnYBson+iI/3GIiIiIiIiIiIiIiIhAwhwE3oiIiIiIiP9xiIiIiIiIiEDvHAIOiIiIiIiIiI/3GIiIiIiIiE4Q3C7yiIiIiIiIiIiIiIj/cYiIiE6ZvCZkiIiIiIiIiIiIiIiIiIiDlfcregjYiIiIiIiIiIiI/3GIiIiIPTcxs8jOiIiIiIiIiIiIiIj/cYiIiECGHAieiIiIiIiIiIiIiIiIiIj/cYPb8hs0DeiIiIiIiIiIiIiIiIiIiIiI/3GIiECjLAbNiIiIiIiIiIiIiIiP9xiIhAShwMXoiIiIiIiIiIiIiIiIiE5RjCrniIiIiIiIiIiIiIiIiIhP21wSSo/3GIiIiIiIiIiIiIiIiIiIQO8cAg7/cYiIiIiIiIiIiIiIiIiIiDjwwrgPPYiIiIiIiIiIiIiIiIiIg284O6DHyIiIiIiIiIiIiIiIiIiIO9eBtSh+iIiIiIiIiIiIiIiIiIiIMXxVv4OqiIiIiIiIiIiIiIiIj/cYiINJl0vGaLiIiIiIiIiIiIiIiIhP/RwQLoiIiIiIiIiIiIiIiIg5FHK3642IiIiIiIiIiIiIiIiP8+GiGz5d6IiIiIiIiIiIiIiIiIiE+SPBbciIiIiIiIiIiIiIiIiIhPODwcfIiIiIiIiIiIiIiP9xiIiIiIiIiIiIiIiIiIiIiIiIiIiIiIiI/3GIiIiIiIhPNlwcmoiIiIiIiIiIiIiIiIiD9ANrG/yYiIiIiIiIj/cYiIiIiIiITxScHraIiP9xiIiIiIiIiIiIiIiDo4ErbH7YiIiIiIiIiIiIiIiIiIOnMitozdiIiIiIiIiI/3GIiIiIiIiIiIPDRhtMueiIiIiIiIiIiIiIiIiIiE8bLB5NiIiIiIiIiIiIiIiIiIiITvhsIHmIiIiIiIiIiIiIiIiIiIiIiIiIiIiIiI/3GIiFAt0OKIiIiIiIiIiIiIiIiIiIiIiI/3GIiIiIiIiIiIiIiIiIiIQA4cAC6P9xiIiIiIiIiIiIiIiIiIiIiIQIYcCJ6P9xiIiIiIiIiIiIiIiIiIiIiIiIiFCl0GqIiI/3GIiIiIiIiIiIiIiIiIiIiIiIiIiIiIiIj/cYiIiIiIiIiIiIiIiIiIg5uXK3Ro2IiIiIiIiIiIiIiIiIiI/3GIiIiIiIiIiIiIiIiIiIiIiIT3FsGOmIiIiIj/cYiIiIiIiIiIg9kiGzbd6IiIiIiIiIiIiIiIj/cYiIiIiIiIiIT/d8EIiIiIiIiIiIiP9xiIiIiIiIiIiIiIiIiE+8bBQ5iIiIiIiI/3GIiIiIiIiIiIiFCl0GqIiIiIiIiIiIiIiIj/cYiIiIiIiIiIiIiIiIiIiIiIiIiIiIiIiP9xiIiIiIhA7iwCHYiIiIiIj/cYiIiIiIiIiIiIg7PcG1wj6IiIiIiIiIiIiIiIiIiIj/cU63vCSEiIiIiIiIiIiIiIiIiIiEDBLPPtcYiIiIiIiIiIiIiIiIiE9RjBrn/3GIiIiIiIiIiIiIiIiIiIiIiIhQadCmiIiP9xiIiIiIiIiIiIiIiIiIiINbDzu08MiIiIiIiIiIiIiIiIiIhP/CwQPYiIiIiIiIiIiIiIiP9xiIQEksDG2IiIiIiIiIiIiIj/cYiIhAKywOTYiIiIiIiIiIiP9xiIiIiIiIiIhAwDwE/IiI/3GIiIiIiIiIiIiIiIiIiIiIiIiIiIiIiIj/cYiITzVsHKmIiIiIiIiIiIiIiIiIhPODwcfIiIiIiIiIiIiIiIiIiIhOnmwmGYiIiIiIiIiIiIiIiIiIiIiIiIiP9xiIiIiIiIUC3Q4oiIiIiIiIiIiIiIiIiP9xhQ4dAuiIiIiIiIiIiIiIiIiIiIiIiIiIiIiP9xiE8WfB6YiIiIiIiIiIiIiIiIiIiIj/cYiIiIiIiEBoHAp+iIiIiIiIiIiIiI/3GIiIiIhAZywKjYiIiIiIiIiI/3GIiIiIiIQIYcCJ6IiIiIiIiIiIiIiI/3GIiIiIiIiIiIiIiIiIiIiIhPc0wYy4iIiIiIiIiIiIiIiIiP9xhALBwOPoiIiIiIiIiIiIiIiIiIiE+RTBbriIiIiIiIj/cYiIiIiIiIiIiIiIiIiIiIiIiIiIiIiIiP9xhApBwGvoiIiIiIiIiIiIiIiIiIiIiI/0FKHAxeiIiIiIiIiIiIiIiIiIiIT5BcFvqIiIiI/3GIiIiIiIiIiIiIhA4BwC/oiIiIiIiIiI/3GIiIiIiIiIiIiIiIiIiIiIiIiIiIiIiIj/cYiIiIiIiIUKXQaoiIiIiIiIiIiIiIiIiIiP9xiIiIiEDvHAIOiIiIiIiIiIiIiI/3GIiIiIUGnQpoiIiIiIiIiIiIiIiIiIiIiP9xiIiIiIQGgcCn6IiIiIiIiIiIiIiIj/cYhPcHwY+IiIiIiIiIiIiIiIiIiIhOuZwkZoiIiIiIiIiIiIiP9xiIiIiIiIiIiIiIiIiIiIiIiIiIiIiIiI/3GIiIiIiIiIiIiIT1J8GtiIiIiIiIiIj/cYiIiIiIiIiE8VjB6niIiIiIj/cYiIiIiIiIiIiIiIiIg9+yGzBN6IiIiIiP9xiIiIiIiIiIiIiIiIiIiIiIiIiIiIiIiI/3GIiIiIiIiIiIiIiIg9lAGza/6IiIiIiIiIiIiIiIiIiIiIj/cYiEAsHA4+iIiIiIiIiIiIiIiIiIj/cUBoHAp+iIiIiIiIiIiIiIiIiIiIiI/3GIiIiIiIiIgxPnW/wYqIiIiIiIiIiIiIiIiIiIhOUYwq54iIiIiIiIiIiIiIiIiIg7MKG1z16IiIiIiIiIiIiIiIiIj/cTdRU7murIiIiIiIiIiIiIiIiIiIiE5fnCoGiIiIiIiIiIiIiIiIiP9xhAaBwKfoiIiIiIiIiIiIiIiIiIiIhPsSwU7YiIiIiIiIiIiIiIiIiIiP9xiIiIiIiIiIiIiIiIiIiIiIiIiIiIiIiI/3GIiIiIiIiIiIiIiIiIiIiIiIiIiIiIiIj/cUCFLAitiIiIiIiIiIiIiIiIiP9xiIiIiIiFCH0IiIiIiIiIiIiIiIiIiIOxORtexuiIiIiIiIiIiIiIiIiIPNwxtCPOiIiIiIiIiIiIiIiIiIiIiIiIiIj/QYYcCJ6IiIiIiIiIiIiIiIiIiIiIiDsSobXtXoiIiIiIiIiIiIiIiIj/cYQOAcAv6IiIiIiIiIiIiIiIiIiIiIiIj/cYiFAt0OKIiIiIiIiIiIiIiIiIiIT1Y8GpyIiIiIiIiIiIiIiIiI/3GIiIiFCH0IiIiIiIiIiIiIiIiIiIiIiIiI/3GIiIiIiFDD0EyIiIiIiIiIiIiIiIiIiIiIiP9xiIiIiIUMPQTIiIiIiIiIiIiIiIiIiIiIiIj/cYiIiFAt0OKIiIiIiIiIiIiIiIiIiIiIj/cYiIQO8cAg6IiIiIiIiIiIiIiIiP9xiIiIiIiIQMEsBO2IiIiIiIiIiP9xiIiIiIiIUMPQTIiIiIiIiIiIiIiIiIhOM4wsx4iIiIiIiIiIiIiIiIiIiIiDw2QbTJvoiIiIiIiIiIiIiIiI/3GIiIhAaBwKfoiIiIiIiIiIiIiIiIiP9xiIOp5CtmG9iIiIiIiIiIiIiIiIiIj/cYiIiIiIiIiIhQLdDiiIiIiIiIiIiIiIj/cYiIiIiIiIQOAcAv6IiIiIiIiIiIiIiIj/cYiIhAaBwKfoiIiIiIiIiIiIiIiIiI/3GIiIiIiIiIiIiIiIiIiIiIiIiIiIiIiIj/cYiIiIiIiIUA/QAYiIiIiIiIiIiIiIiI/3GIhA4BwC/oiIiIiIiIiIiIiIiIiIg7MoG1zX6IiIiIiIiIiIiIiIiIg32jO5JcyIiIiIiIiIiIiIiIiIj/cTuU8bVrDoiIiIiIiIiIiIiIiIiIj/cU7yzCDTiIiIiIiIiIiIiIiIiIiIiIiIiIiI/3GIiIiIiIiIiE8zjBzHiIiIiIj/cYiIiIiIiIiIiDn1crcKjYiIiIiIiIiIiIiIiIiIiIUEvQxIiP9xiIiIiIiIiIiIiIiIOqzntlMYiIiIiIiIiIiIiIiIiIiITxssHk2IiIiIiIiIiIiIiIiIiIiIT71cFCqP9xiIiIiIiIiIiIiIiIiIiIiDtdobWiXoiIiIiIiIiIiIiIiIiIiIiIj/cYg9ckGzjb6IiIiIiIiIiIiIiP9xiIiEDvHAIOiIiIiIiIiIiIiIiI/3GIiIOfDCtw89iIiIiIiIiI/3GIiIiIiITxWMHqeIiIiIiIiI/3GIiIiIiIiFBL0MSIiIiIiIiIiIiIiIiIj/cYhAaBwKfoiIiIiIiIiIiIiIiIiIiIT7EsFO2IiIiIiIiIiIiIiIiIiIj/cU9SfBrYiIiIiIiIiIiIiIiIiIiIg2E3O67IyIiIiIiIiIiIiIiIiIiIiP9xiIiIiIhAwhwE3oiIiIiIiIiIiIiIiIj/cYiIT36MGBeIiIiIiIiIiP9xiIiIiIiIQA4cAC6IiIiIiIiIiIj/cYiIiIiIiIiIUMPQTIiIiIiIiIiIiIiIiIiI/3GIiIiIiIiIiFAP0AGIiIiIiIiIiIiIiP9xiIiIiIQO8cAg6IiIiIiIiIiIiI/3GIiIiIiIiIhAwhwE3oiIiIiIiIiIiIiP9xiIiIiIQMIcBN6IiIiIiIiIiIiIiIiIj/cYiIiIiIiECGHAieiIiIiIiIiIiIiIj/cYiIiIiIiIiIiIiIiIiIiIiIiIiIiIiIiP9xiIiIiIiIiIhQpdBqiIiIiIiIiIiIiIiIiI/3GIiIiIiIiIiIhQS9DEiIiIiIiIiIiIiIj/cYiIiIiIiIiIiIiIiIiIiIiIiIiIiIiIiP9xiIiIiIQOAcAv6IiIiIiIiIiIiIiIiIiP9xiIiIiIiECkHAa+iIiIiIiIiIiIiIiI/3GIiIiIiIhQS9DEiIiIiIiIiIiIiIiIiIj/cYiIiIiIhPFnwemIiIiIiIiIiIiIiI/3GIiIiIiIiIiDpSUratrYiIiIiIiI/3GIiIiIiIiIiIiIiIiIiIiIQEocDF7/cYiIiIiIiIiIiIiIiIiIiIiIiIiIiDzbQbQkvoiIiIiIiIiIiIiIiIiP9xNrLTuk0siIiIiIiIiIiIiIiI/3GIiIiIiIhQh9CIiIiIiIiIiIiIiIiIiIiI/z+UAbJr/oiIiIj/cYiIiIiIiIiIiIiFBp0KaIiIiIiIiIiIiI/3GIiIiIiIiE53/CiAj/cYiIiIiIiIiIiIiIiIiIiIiIiIiIiIiIiP9xiIiITv/sIAGIiIiIiIj/cYiIiIiIiIPF6RtKFuiIiIiIiI/3GIiIiIiIiEBnLAqNiIiIiIiI/3GIiIiIiIiE+ebBYZiIiIiIiIiIiIiIiI/3GIiIiDrYYrYnnYiIiIiI/3GIiIiIiIiIiIiIiIiIiIiIiIiIiIiIiIj/cYiIiITnncKGKIiIiIiIiIiIiIiI/3GIiD6UAbJr/oiP9xiIiIiIiIiIiIiIiIg7XLG1o06IiIiIiIiIiIiIiIiIiIhfO9HEiIiIiIiIiIiIiIiIiIiIhP/CwQPYiIiIiIiIiIiIiIiIiIiIiIiIiP9xiIiIiIiIiIiIiIiIiIiIiIiIiIiIiIiI/3GIiIiIiIiIiIiIiIiIiIiIiIiIiIiIiIj/cYiIiIiIiIiIiIiIiIiIiIiIiIiIiIiIiP9xiIiIiIiIiIiIiIiIiIiIiIiIiIiIiIiI/3GIiIiIiIiIiIiIiIiIiIiIQCwc/T5xiIiIiIiIiIiIiIiIiIiIiIiIiIiIiIiI/3GIiIiIiIiIiIiIiIiIiIiIiIiIiIiIiIj/cYT9psElmIiIiIiIiIiIiIiIiIiIiE+SPBbciIiIiIiIiIiIiIiIiIj/QSssDk2IiIiIiIiIiIiIiIj/cYiIiIiIiIiIiIhQLdDiiIiIiIiIiIiIj/cYiIiIiIiIiIiIUIfQiIiIiIiIiIiIiIiIj/cYiIiIiECGHAieiIiIiIiIiIiIiIiIj/cYiIiIiIiIiIiIiIiIiIiIiIiIiIiIiIiP9xiIiIQCssDk2IiIiIiIiIiI/3GIiIiIiIhAojwG3IiIiI/3GIiIiIiIiIiIiIiIiIiIiFDh0C6IiIiIiIiI/3GIiIiIiIiIiD9sRrGTuYiIiIiIiIiIiIj/cYiIiIiIiIiIT5BcFvqIiIiIiIiIiIiIiIiIhOfowoF4iIiIiIiIiIiIiIiIiE4zjCzHiIiIiIiIiIiIiIiIiIiIiI/3GIhPcHwY+IiIiIiIiIiIiIiIiIiDTFGrw65YiIiIiIiIiIiIiIiIiP89EMG07z6IiIiI/3GIiIiIiIiIiIiIOZmSt2ZtiIiIiIiIiIiIiI/3GIiIiIiIQO8cAg6IiIiIiIiIiIj/cYiIiIiIg8MZG0zm6IiIiIiIiIiIiIj/cYiIiIiIQEksDG2IiIiIiIiI/3GIiIiIiIiIiIhQD9ABiIiIiIiIiIiIiP9xiIiIiEBIPAx8iIiIiP9xiIiIiIiIiIiIiIiIThScLraIiIiIiIiIiIiIiIiIiIhApBwGvv9xiIiIiIiIiIiIiIiIiIiIiIiIiIiIiIiI/3GIiIiIiIQCwcDj6IiIiIiIiIiIiI/3GIiIiIiIiIiIiIiIhQ4dAuiIiIiIiIiIiIiI/3GIiIiIiIiIiIiIiIiIiIiIiIiIiIiIiIj/cYiIiIhAojwG3IiIiIiIj/cYiIiIiIiIiIQIYcCJ6IiIiIiIiIiIj/cYiIiIiIiIiEBoHAp+iIiIiIiIiIiI/3GIiIiIiIhP9ZwQpoiI/3GIiIiIiIiIiIiIiIiE0e7D4RiIiIiIiIiIiIiIiIiIiIPVYhs6neiIiP9xiIiIiIiIiIiIiIiIiIiIiIiFAt0OKIiP9xiIiIiIiIiIiIiIiIiIiIiIiIiIiIiIiI/3GIiIiIiIiIiIiIiIiIT1RcGrqIiIiIiIiIiIiIiIiP9xiIiIiIiIiIiIQMIcBN6IiIiIiIiIiIj/cYiIiIiIiIiIiIiECGHAieiIiIiIiIj/cYiIiIiIiIiIO//RtQAuiIiIiIiIiIiIiIiI/3GIiIOjYytsnNiIiIiIiIiIiIiIiIiIiIiITnB8KPiIiIiIiIiIiIiIiIiIiIiIiIiIiE4VjC6niIiIiIiIiIiIiIiIiIiIj/cYiIiIiIiIiIhADhwALoiIiIiIiI/3GIiIiIiIiIg2stO6TSyIiIiIj/cYiIiIiIiIiIiIiIiIiIiIiIiIhPGjweXIiIiIiIiIiIiIiIiINptjumSciIiIiIiIiIiIiIiIiIiIiI/3GIiIiIiIiIiIiIiIiIiDu00bVLLoiIiIiIiIiIiP9xiIiIiIiECjLAbNiIiIiIiIiIj/cYiIiIiIiEDAPAT8iIiIiP9xiIiIiIiIiIiIhA7xwCDoiIiIiI/3GIiIiIiIiIiIg7OQK1xv3/cYiIiIiIiIiIiIiIiIiIiIiIiIiIg3njO5YcyIiIiIiIj/cYiIiIiIiIiIiIhPVjwanIiIiIiIiIiIiIiIiIiIiIhPHBwePoiIiIiIiIiIiIiIiIiIiIiIiIiIiIiIiP9xiIiIiIiIiIiIiIiIOXyCt4N9iIiIiIiIiIiIiIiI/3GIiIhPvkwUG4iIiIiIiIiIiIiIiIiIiIO3nBtYY+iIiIiIiIiIiIiI/3GIiIiEDgHAL+iIiIiIiIiIiIiIiIiIiI/3GIiIiIiIhP2XwSaIiIiIiIiIiIiI/3GIiIiIT9iMEneIiIiIiIiIj/cYiIiIiIiITxZ8HpiIiIiIiIiIiIiI/3GIiIiIiIiIiEBKHAxeiIiIiIiIiIj/cYiIiIiIiEDvHAIOiIiIiIiIiIiP9xiIiIiIiIiITlzMKjOIiIiIiIiIiIiIiP9xiIiIhAKywOTYiIiIiIiIiI/3GIiIiIiIiIiIiEBoHAp+iIiIiIiIiP9xiIiIiIiIiIQCwcDj6IiIiIiIiIiP9xiIiIiIiIiIiIiIhADSwAPf9xiIiIiIiIiIiIiIiIiIiDnVkrcqbYiIiIiIiIj/cYiIiIiIiIiIiIiIQIYcCJ6IiIiIiIj/cYiIiIiIiIiIiIiIiIiIg2taO6SlyIiIiIiIiIiIiP9xiIiIiIhP9owQl4iIiIiIiIj/cYiIiIiIiIhP9ZwQpoj/cYiIiIiIiIiIiIiIiIg9dRGziu6IiIiIiIiIiIiIiP9xiIiIhAaBwKfoiIiIiIiIiIiIiIiIj/cYiIhAhSwIrYiIiIiIiIiIiIiP9xiIiIiIiIiIiIiIiIiIiIiIiIhOmMwmc4j/cYiIiIiIiIiIiIiIiIiIiIiIiIiIiIiIiP9xiE/3fBCIiIiIiIiIiIiIiIiIiIiI/3GIiIiIiIiIiIQIUsCK2IiIiIj/cYiIiIiIiIiIiIiIiIhPUnwa2IiIiIiP9xiIiIiIiIiIiIg8UmG0rZ6IiIiIiIiIiIiIiIiIiE/6TBBbiIiIiIiIiIiI/3GIiIiIiIiIQIUsCK2IiIiIiIj/cYiIiIiIiIiIiIiIiIiIiIiIiITzocHF6IiIiIiIiIiIiIiIiIiIT3B8GPiIiP9xiIiIiIiIiIiIiIiIiIiIiIiIiIiIiIiI/3GIiIiIiIiIiIiIiIiIiIiIiIOhgytufNiIiIiP9xiIiIiIiIiIiIQKQcBr6IiIiIiIiIiI/3GIiIiIiIiIiIOzkCtcb9j/cYiIiIiIiIiIiIiIiIiIiE/abBJZiIiIiI/3GIiIiIiIiIiIiIg6vTK2Qs2IiIiIiIiIiIiP9xiIiIiIiIiIQMEsBO2IiIiIiIiP9xiIiIiIiIiIiIg7trG1SU6IiIiIiIiIiIiIiIiIg63/G2IA6IiIiIiIiIiIiIiIiIiIiE90PBi8iIiIiIiIiIiIiIiIiIiI/zRW5L2pG4iIiIiIiIiIiIiIiIiI/3GIQGY8CpyIiIiIiIiIj/cYiIiIiIiIiD2wIbNP3oiIiIiIiIiIiIiIiIiP9xiIiIQMEsBO2IiIiIiIiIiIiIiP9xiIiE/3fBCIiIiIiIiIiIiIiIiIiI/3GIiIiIhA7xwCDoiIiIiIiIiIiIj/cYiIiIiEDBLATtiIiIiIiIiIiIj/cYiIiIhQD9ABiIiIiIiIiIiIiIiIiIiI/3GIiIiIiDY8s7rDTIiIiIiIiIiIiIiIiIj/cYiEBoHAp+iIiIiIiIiIiIiIiIiIiI/3GE8ynBzWiIiIiIiIiIiP9xiIiIiIiIiE59nCgmiIiIiIiIiIiIiIiIiIiIhPVUwaq4iIiIiIiIiIiIiIiIiI/3GIiIiIiIiIiIiIiIiIiIiEBKHAxej/cYiIiIiIiIiIiIiIiIiEDvHAIOiP9xiIiIiIiIiIiIiIiIiE+9XBQqiIiIiIiIiIiIiP9xiIiIiIQCwcDj6IiIiIiIiIiIiIiP9xiIiIiE8zjBzHiIiIiIiIiIiI/3GIiIiIiIOx3hteIeiIiIiIiIiIiIiIj/cYiIiDX4JLsH24iIiIiIiIiIiIiI/3GIiDlawrelPYiIiIiIj/cYiIiIiIiIiINJtUvGSriIiIiIiIiIiIiIiIiIhOXbwqJIiI/3GIiIiIiIiIiIiIiIiIiIiIgzddS9iiuIj/cYiIiIiIiIiIiIiIiIiIT/lcEGqIiIiIiIiIiIiI/3GIiIiIiIhAwhwE3oiIiIiIiIiIiIiIiP9xiIiIiIiIiIQMIcBN6IiIiIiIiIiIiIj/cYiIiIiIiIT9iMEneIiIiIiP9xiIiIiIiIiIiIhQ4dAuiIiIiIiIiIiIiIiIiP9xiECEPAi8iIiIiIiIiIj/cYiIiIiIiEAsHA4+iIiIiIiIiIiIj/cYiIiIiIiIiIiIiIiIiIiIiIiIiIiIiIiP9xiIhA7xwCDoiIiIiIiIiIiIiIiI/3GIiIiIiIiIiIiIiIiIiIiIiIiIT5BcFvqIiIiIiIiIj/cYiIiIiIiIiIiIiIiIiIiFDD0EyIiIiIiIiI/3GIiIiIiIiIiIiIiIiIiIiIiIiIiIiIiIj/cYiIiIiIiIiITzR8HLiIiIiIiIiIiIj/cYiIiIiIiIhAShwMXoiIiIiIiIiIiP9xiIiIiIiIiIiIiIiIiIiIiIiIiIiIiIiI/3GIiEAOHAAuiIiIiIiIiIiIiIiIiP9xiIiIiIiIiIiIiECFLAitiIiI/3GIiIiIiIiIiIiIiIhA4BwC/oiIiIiIiI/3GIiIiIiIiIiEAsHA4+iIiIiIiIiI/3GIiIiIiIiECkHAa+iIiIiIiIiIiIiIj/cYiIiIiIiIiIhQpdBqiIiIiIiIiIiIiIiIiP9xiIiIiIiIiIiIQGcsCo2IiIiP9xiIiIiIiIiIiIiIhApBwGvoiIiIiIiI/3GIiIiIiIiIiIiIiIiIiIiIiIiIiIiIiIj/cYiIiIiIiIiIiIiIiIiE+ebBYZiIiIiIj/cYiIiIiIiIiIiFCH0IiIiIiIiIiIiIiIiIj/cYiIiIiIiIiIiIiIiIiIiIiIiIiDe8M7lDzIiIiIiIiIiP9xiIiIiIiIiIhQD9ABiIiIiIiIiIiIiIj/cYiIiIQA4cAC6IiIiIiIiIiIiIiI/3GIiIiE9xbBjpiIiIiIiIiIiIiIiIiIiIiFCl0Gr/cYiIiIiIiIiIiIiIiIiIiIiIiIT1csGo2IiIiIiIiIiIiIiIiIiIiIiIX1nRpoiIiIiIiIiIiIiIiIiIiIiIiIiIiIiI/3GIiIiIiIiIiIiIiEDgHAL+iIiIiIiIiI/3GIiIiIiIiIiIiIiIiIiIiIiIiIiIiIg8cGG0j56IiIiIiIiP9xiIiIiIiIiIhAZywKjYiIiIiP9xiIiIiIiIiIiIhO87wgxIiIiIiIiIiIiIiIiIiIiITxlMHmuIiIiIj/cYiIiIiIiIiIiIgzgoq9fXWIiIiIiIiIiIiIiIiIiIiIg78cG1Dj6IiIiIiIiIiP9xiIiIiIiECiPAbciIiIiP9xiIiIiIiIiIiIiE9UXBq6iIiIiIiIiIiIiIiIiIiIj/cYiIiIiIiIiIhAaBwKfoiIiIiIiIiI/3GIiIiIiIiIiIiIiIiIiIiIiIiIiIiIiIj/cYiIiIiIiIiIiIiIiIiIiIiE+xLBTtiIiIiIiIiIiIiIiIiIiIiIiIiIiIiI/3GIiIiIiIiIiIiIiIiIiIiIiIiIiIiIiIj/cYiIiIiIiIiIQO8cAg6IiIiIiIiP9xiIiIiIiIiIiIiIiIiIiIiIiIiDZas7mlTHGIiIiIiIiIiIiIiIiIiIUC3Q4oiIiIiI/3GIiIiIiIiIiIiEBnLAqNiIiI/3GIiIiIiIiIiIiIiIiIiIiIhQD9ABiIiP9xiIiIiIiIiIiIiIiEDBLATtiIiP9xiIiIiIiIiIiIiIiITzR8HLiIiIiIiP9xiIiIiIiIiIiIhADSwAPYiP9xiIiIiIiIiIiIiIiIQKQcBr6IiIiIiI/3GIiIiIiIiIiIQA4cAC6IiIiIiIiP9xiIiIiIiIiIiIiIiIiIiIhQpdBqiIiIiIiI/3GIiIiIiIiIiIiIhADhwALoiIiIiP9xiIiIiIiIiIiIiIiIiIiIiIiIiIiIiIiI/3GIiIiIiIiIiIiIiIiIiIiIiIiIiIiIiIj/cYiIiIiIiIiIiIiIiIiIT1csGo2IiIiIiIiIiIiIiIiIiIiIiIiIiIiIiI/3GIiIiIiIiIiIiIiIiIiIiIiIiIiIiIiIj/cYiIiIiIiIiIiIiIiIiIiIiIiIiIiIiIiP9xiIiIiIiIiIiIiIiIiIiIiIiIiIiIiIiI/3GIiIiIiIiIiIiIiIiIiIiIiIiIhQw9BMiIiP9xiIiIiIiIiIiIiIiFBp0KaIiIiIiIiIiIj/cYiIiIiIiIiIiIiIiEBoHAp+iIiIiI/3GIiIiIiIiIiIhPU2wayYiIiIiIiIiIiIiIiI/3GIhAwhwE3oiIiIiIiIiIiIiIiIiIiIiP9xiIiIiIiIiIiIiIiE+dfBYoiIiI/3GIiIiIiIiIiIiIhQh9CIiIiIiIiIiIiIiI/3GIiIiITxScHraIiIiIj/cYiIiIiIiIiIiIT9l8EmiIiIiIiIj/cYiIiIiIiIiIiIQGgcCn6IiIiIiIiI/3GIiIiIiIiIiIiIiDPe1L0hK4iIiIiP9xiIiIiIiIiIiIiIiIiEDvHAIOiI/3GIiIiIiIiIiIiIiIiFDh0C6IiIiIiIiIiIiI/3GIiIiIiIhAojwG3IiIiI/3GIiIiIiIiIiIiIhAaBwKfoiIiIiIiP9xiIiIiIiIiIiIhPUYwa54iIiIj/cYiIiIiIiIiIiIg3UGO5r5yIiIiIiIiIj/cYiIiIiIiIiEANLAA9iIiIj/cYiIiIiIiIiIiIiITvDsIPGIiP9xiIiIiIiIiIiIiIiIg5PqK3wV2IiI/3GIiIiIiIiIiIiIiIiIhP+VwQaoiIiIiIiIiIiIiP9xiIiIiIiIiIiIiIiIQEocDF6IiIiI/3GIiIiIiIiIiIiIT9xMEjuIiIiIiIiIiIiIiIiIiIiE/6TBBbiIiIiIiI/3GIiIiIiIiIhPUYwa54iIiIiIiP9xiIiIiIiIiIiE8aPB5ciIiIiIiIiIiIiIiIiIiIUIfQiIiIiIiIiP9xiIiIiIiIiIiE6bnCZGiIiIiIiIiIiIiIiIiIiE7yzCDTiIiIiIiP9xiIiIiIiIiIiEDCHATeiIiIiIiIiIiIj/cYiIiIiIhADhwALoiIiIiIiIiIiI/3GIiIiIhAoywGzYiIiIiIiIiIiP9xiIiIiIiIiIiIiIhAaBwKfoiIiIiIj/cYiIiIiIiIiIhO8swg04iIiIiIiIiIiIiIiI/3GIiIiE9/fBgIiIiIiIiIiIiIiI/3GIiIhALBwOPoiIiIiIiIiIiIiIiI/3GIhAglz32nGIiIiIiIiIiIiIiIiIiIiIT94sEh2IiIiIiIiIiIiIiIiIiIiIiE7XnCKGiIiIiIiIiIiIiIj/cYiIiIiIQIUsCK2IiIiIiIiIiP9xiIiIiIiEDuLAIdiIiIiIj/cYiIiIiIiIiIiIiIiIiIiIiIiIiIiIiIiP9xiIiEDPPAQMiIiIj/cYiIiIiIiIiIiIiIMFbVsLkqiIiIiIiIiIiIiIiIiI/3GIiE8ynBzWiIiIiIiIiP9xiIiIiIiIiIM7SkvUtbiIiIiIiIiIiIiIiIiIhO9ZwgpoiIiIiIiIiIiIiIiIiIPFCBtK9+iP9xiIiIiIiIiIiIiIiIiIiIiIhPVywajYiIiIiIiIiIiIiIiIiIiD0cAbPj/oiIiIiIiIiI/3GIiIiIiIhOE6wuxYiIiIiIiIiIiIiIiIiE207DSxiIiIiIiIiIiIiIiIiIPL4xtEHOiIiIiIiIiIiIiIiIiIiIiIiIiIiIiIiP9xiIiIiIiIiIiIiIiIiIiIiIiIiIiIiIiI/3GIiIiIiIiIiIiIiIiIiIiIiIiIiIiIX1nRpoiIiIiIiIiIiIiIiIiIQA4cAC6P9xiIiIiIiIiIiIiIiIiE56zChTiIiIiIiI/3GIiIiIiIiITxScHraIj/cYiIiIiIiIiIiIiIhOnIwmN4iIiIiIiIiIiIiIiIiIPfoxswXO/3GIiIiIiIiIiIiIiIiIiIPDVRtMquiIiIiIiIiIiIiIiIiIiIiIiP9xiIiIiIiIiIiIiIiIThDcLvKIiIiIiI/3GIiIiIiIiIiIhPc0wYy4iIiIiIiIiIiIiIiIiIhPdSwYrYiIiIiIiIiIiIiIiIiITtecIoaIiIiIiIiIiIiIiIiIiIj/cYiIiIiIiIiIiIiIiIiDR+RLyBu4iIiIiIiIiIiIiIiIiIiI/3GEArLA5NiIiIiIiIiIiIiIj/cYiIiIiIQEocDF6IiIiIiIiIiIiIiP9xiIiIiIiIiIiIiIiIiIiIiIiIhPc0wYy4iIiIiIiIiIiIiIj/cYiIiIQO4sAh2IiIiIiIiI/3GIiIiIiIiIiIiIPDRhtMueiIiIiIiIiIiIiIiIiE/9HBAuiIiIiIiIiIiIiIiIiIiIiIiIiIiI/3GIiIiIiIiIiIiIiIiITZX8NqCIiIiIiIiIiIiIiIiIiIiIO/WBtQp+iIiIiIiIiIiIiIiIiIiE6cjCY3iIiIiIiIiIiIiIiIiIg7leG1ah6I/3GIiIiIiIiIiIiIiIiIPFNRtKyuiIiIiIiIiIiIiIiIiIiIg5U0K3rL2IiIiIiIiIiIiIiIiIiE71nCCmiIiIiIiIiIiIiIiIiIiIiIiIj/cYiIiIiIiIiIiIiIiIiIiIiIiIiIhOnIwmN4iIiIiIiIiIiIiIiIiIiP9xNRRUu+uriIiP9xiIiIiIiIiIiIiIiIQKQcBr6IiIiIiI/3GIiIiIiIiIiEDuLAIdiIiP9xiIiIiIiIiIiIiIiIiIiIiFCH0IiIiIiIiP9xiIiIiIiIiIiIiIiIiIhPsDwU/IiIiIiIiIiIiIiIiIiIiIiIiIiIiP9xiIiIiIiIiIiIiIiIiIiIiIiIiE90PBi8iIiIiIiIiIiIiIiIiIiITrxsJDmIiIiIiIiIiIiIiIiIiIiIiE70rCC1iIiIiIiIiIj/cYiIiIiIQGgcCn6IiIiIiIiIiIiIiI/3GINVFEu667iIiIiIiIj/cYiIiIiIiIiIiIiECkHAa+iIiIiIiIiP9xiIiIiIiIiIhASSwMbYiIiIj/cYiIiIiIiIiIiIiITlvcKkKIiIiP9xiIiIiIiIiIiIiIhPVFwauoiIiIiIiIiIiIiIiIiIj/QaBcBvqIiP9xiIiIiIiIiIiIiIiIiD0ZMbPmzoiP9xiIiIiIiIiIiIiIiIiIPPdhtAieiIiIiIiIiIiIiIiIiI/3GIhAhDwIvIiIiIiIiIiP9xiIiIiIiIiIhO09wiwoiIiIiIiIiIj/cYiIiIiEArLA5NiIiIiIiIiP9xiIiIiIiIiIiIiIiFBp0KaIiIiIiIiIiIj/cYiIiIhALBwOPoiIiIiIiIiIiIiIj/cYiIPNeBtCh+iIiIiIiIiIiIiIiIiIhOvGwkOYiIiIiIiIiIiIiIiIiIiITxdsHomIiIiP9xiIiIiIiIiIiIiINpTTumssiP9xiIiIiIiIiIiIiIiIiINdsUuyTriIiIiP9xiIiIiIiIiIiIiIT55sFhmIiIiIiIiIiP9xiIiIiIiIiE+9XBQqiIiIiIiIiIiIiIiIiIiIiP9xiIiIiIiIiEDvHAIOiIiIiIiIiI/3GIiIiIiIiIiIiE8zjBzHiIiIj/cYiIiIiIiIiIiIiIiIiIiIiIiIiIiIiITlJ8KtiIiIiIiIiIiIiIiIiIiITzg8HHyIiIiIiIiIiIiIiIiIiP88khK1be2IiIiIiIiI/3GIiIiIiIiIg2mYO6ZnyIiIiIiIiIiIiIiIiIiIiE2W7DaRiIiIiIiIiIiIiIiIiIhPsDwU/IiIiIiIiIiIiIiIiIiITVzMOjOIiIiIiIiIiIiIiIiIiIiIiIiE/abBJZj/cYiIiIiIiIiIiIiIiE/eLBIdiIiIiIiIiIiIiIiIiIg09kS8CbuIiIiIiIiIiIiIiIiIiIiE/eLBIdiIiIiIiIiIiIiIiIj/cYiEDvHAIOiIiIiIiIiIiIiIiIiP9xiIiIiIiIiIiIiIiIiIiIiIiIiIiIiIiI/3GEDgHAL+iIiIiIiIiIiIiIiIiIiIg40dK4Li2IiIiIiIiIiIj/cYiIiIiIiIg73/G1IA6IiIiIj/cYiIiIiIiIiIiIiIiIiIiIiIiIiIiIiIiP9xiIiIiIiIiIiIiIQMEsBO2IiIiP9xiIiIiIiIiIiIiIhAhhwInoiIiIiIiP9xiIiIiIiIiIiIiIiIhPF2weiYiIiIiIiIiI/3GIiIiIiIhQ4dAuiIiIiIiIiIiIiIiIiIiIiI/3GIiIiIiIiIiIiIiIhPkjwW3IiIiIiIiIiIiIiIiIiIiIiIiE86HBxeiIiIiIiIiIiIiIiIiIiIiIiITvSsILWIiIiIiIiIiI/3GIiIiIiIUEvQxIiIiIiIiIiIiIiIiIiIj/cYT3B8GPiIiIiIiIiIiIiIiIiIiIiIiI/3GIiIiIiIiIiIiIg6kSK2bt2IiIiIiIiIiIiIiIiIiIiIT9AcEv6IiIiIiIiIiIiIiIiIiIg6O+G2xB6IiIiIiIiIiIiIiIiIiIiIiIiIiIiIhOcHwo+IiIiIiIiIiIiIiIiIiIiIT1csGo2IiIiIiIiIiIiIiIiIiIhOP7wsBIj/cYiIiIiIiIiIiIiIiIiE+ebBYZiIiIiIj/cYiIiIiIiIiIg43BO4I+yIiP9xiIiIiIiIiIiIiIiIhAhhwInoiIiIiP9xiIiIiIiIiIiIiIg82HG0J46IiIiIiIiIiIiIiI/3GIiIiIiIiIiIT9tcEkqIiIiIiIiIiIiIiIiIiIj/OQMZuPzmiIiIiP9xiIiIiIiIiIiIiIQEocDF6IiIiIiI/3GIiIiIiIiIiIiIiIT1NsGsmIiIiIiIiIiIiI/3GIiIiIiIiIiIg0mmS8ZZuIiIiIiIiIiIiIiIiP9xiIiIiIiIiIiIiIiIiIiIiIhQ4dAuiIiIiIiP9xiIiIiIiIiIiIiIiIiIhPnXwWKI/3GIiIiIiIiIiIiIiIiIg8VEG0q76IiIiIiIiIiIiIiIiIiIg7ltG1aS6IiIiIiIiP9xiIiIiIiIiIiIiIiIiIiECkHAa+iIiI/3GIiIiIiIiIiIiIiIiDrcIrYj3YiIiIiIiIiIiIiIiP9xiIhOW9wqQoiIiIiIiIiIiIiIiI/3GIg2O8O6xDyIiIiIiIiIiIiIiIiP9xiIiIhQh9CIiIiIiIiIiIiIiIiIiIiIN90DuSL8iIiIiIiIiIiIiIiIiIhPc0wYy4iIiIiIiIiIiIj/cYiIiIiIiIiIiIiIiIiIiIiIO12htaJeiIiIiIiIiIiIiIiIiIiIiIPa/Gs1A5iIiIiIiIiIiI/3GIiIiIiIMN3VsDIqiIiIiIiIiIiIiIiIiIiE22zDSTiIiIiIiIiIiIiIiIiIiIiIiIiIiIiIiP9xiIiIiIiIiIiIiIiIiIiIiIiIiIiIiIiI/3GIiIiIiIiIiIiIiIiIiIiIiIiIiIiIiIj/cYiIiIiIiIiIiIiIiIiIiIiIiIiIiIiIiP9xiIiEBnLAqNiIiIiIiIiIiIiP9xiIiIiIiIiIiIiIiIiIiIiIiIiIiIiIiI/3GIiIiIiIiIiIiIiIiIiIiIiIiIiIiIiIj/cYiIiIiIiIiIUGnQpoiIiIiIiIiIiIiIiI/3GIiEDCHATeiIiIiIiIiIiIiIiIiIiIgze3S9hIuIiIiIiIiIiIiIiIiIiIiIhNedw4YoiIiIiIiIiIiIiIiIiIiIiE0e7D4RiIiIiIiIiIiIiIiI/3GIiIhQ4dAuiIiIiIiIiIiIiIiIiIiE72jCCXiIiIiIiIiIiIiIiIiIiIiIiI/3GIiIiIiIiIiE7x3CDiiIiIiIiIiIiI/3GIiIiIiIiIiIO1yxtaNOiIiIiIiIiIiIiIiIiIiE9WPBqciIiIiIiIiIiIiIiIiIiE5RjCrniIiIiIiIiIiIiIiIiIiIhOt7wkhI/3GIiIiIiIiIiIiIiIiIiE8aPB5ciIiIiIiIiIiIiIiIiIiIiIiIj/cYiIiIiIiIiIiIiIiIiIiIiIiIiIiIiIiP9xiIiIiIiIiIiIiIiIiIiIT1csGo2IiIiIiIiIiIiIiIiIiIhOfZwoJoiIiIiIiIiIiIiIiIiIj/cYiIiIiIiIiIiIiIiIiIiIiIiIiIiIT1gcGn6IiIiIiIiIiIiIiIiIiIiIiIiIg8ViG0qd6IiIiIiIiIiIiIiIiIiIiDz5QbQGvoiIiIiIiIiIiIiIiIiIiINNZkuymbcYiIiIiIiIiIiIiIiIiIiIQOAcAv6IiIj/cYiIiIiIiIiIiIiIiIQA4cAC6IiI/3GIiIiIiIiIiIiIiIiIiIiIg71pG1KW6IiIiIiIiIiIiIiIiIiITnu8KESIiIiIiIiIj/cYiIiIiIiIiIiIiIiIiIiIQEocDF6P9xiIiIiIiIiIiIiIiIiIiIiIiIiIiIiIiI/3GIiIiFAP0AGIiIiIiIiIiIiIiIiIiITbXcNKKIiIiIiIiIiIiIiIiIhNPdw8IoiIiIiIiIiIiIiIiIiDF+Nb+ByoiIiIiIiIiIiIiIiIiIiE8cHB4+iIiIiIiIiIiIiIiIiIiIiIiIiIiIiIiDvYcbUnjoiIiIiIiIiIiIiIiIiIiITVn8OmCIiIiIiIiIiIiIiIiIiIiP9xiIiIiIiIiIiIiIiIiIiIiIiIiIiIiIiI/3GIiIUOHQLoiIiIiIiIiIiIiIiIiIiIiIiIiI/3FOlfwmoIiIiIiIiIiP9xiIiIiIiIiIOZbCt2k9iP9xiIiIiIiIiIiIiIiIiIiIiIiIiIiIiIX1nRpoiIiIiIiIiIiIiIiIiIiIiIiDB4lbCXaoiIiIiIiIiIiIiIiIiIiE8WfA6YcYiIiIiIiIiIiIiIiIiIiIiIiIiIiIiDqxArZO/YiIiIiIiIiIiIiIiIiP9BoywGzYiIiIiIiIiIiIiIiIiI/3GIiIQEocDF6IiIiIiIiIiIiIiIiIj/cYhA7xwCDoiIiIiIiIiIiIiIiIiP9xhQadCmiIiIiIiIiIiIiIiIiIiIOp8ytmDNj/cYiIiIiIiIiIiIiIiIhPcHwY+IiIiIiI/3GIiIiIiIiIiIg8MKG0z16IiIj/cYiIiIiIiIiIiIiIiIiIiIT1csGo2IiIiIiIiIiIiIiIiIiIiIg5XoK3oX2IiIiIiP9xiIiIiIiIiIiIiIiITTv8PECIiIiIiIiIiIiIiIiIiIMVx1v6OKiIiIiP9xiIiIiIiIiIiIiIiIiIiIiIiIiIiIiIiI/3GIiIiIiIiIiIiIiEDvHAIOiIiIj/cYiIiIiIiIiIiIiIPJ5RtGGuiIiIiIiIiIiIiIiIiIiIiIiIj/cYiIiIiIiIiIiIiIiE7zvCDEiIiIiIiIiIiIiIiIiP9xiE8WfB6YiIiIiIiIiIiIiIiIiIiIhONHwsuIiIiIiIiIiIiIiIiIiIiIiIiP9xiIiIiIiIiIiIiIiIiIiIiIiIiIiE/6TBBbiIiIiIiIiI/3GIiIiIiIiIiE8VjB6niIiIiI/3GIiIiIiIiIiIiIMvVFvgq6iIiI/3GIiIiIiIiIiIiIiE4Q3C7yiIiIiIiIj/cYiIiIiIiIiIhOHuwuEYj/cYiIiIiIiIiIiIiIiIiIiIiIiIiIT/pMEFuIiIiIiIiIiP9xiIiIiIiIiIiIiIiIiIiIiFAt0OKIiIiP9xiIiIiIiIiIiIiIhPdDwYvIiIiIiIiIiIiIiIiIiIiIiITpjMJnOIj/cYiIiIiIiIiIiIiIiIiIiIiIiIiIiE+UHBa+iIiIiIiIiIiIiIiIiIiIiIiIiIiIj/cYiIiIiIiIiIiIiIiIhPnmwWGYiIiIiIj/cYiIiIiIiIiIiIiIiIiIiIiIiIiIiIiIiP9xiIiIiIiIiIiIiIiIhQw9BMiIiIiIiIiIiIj/cYiIiIiIiIiIiIQEocDF6IiIiIiIiP9xiIiIiIiIiIiIiIiIiIiIiIiIiIiIiIiI/3GIiIiIiIiIiIiIiIiIiIiIiIiIiIiIiE9XLBqNiIiIiIiIiIiIiIiIiIiP9xQM88BAyIiIiIiIj/cYiIiIiIiIhPvkwUG4iIiIiIiIiIiIiIiIiIiIhQw9BMiIj/cYiIiIiIiIiIiIiIiIiIiIiIiIiIiIiIiP9xiIiIT75MFBuIiIiIiIiIiIiIiIiIiIiIiIiIiIiIiIj/cYiIiIiIiIiIiIiIiIiIiIiIO9SxtStOiIiIiIiIiIiIiIiIiIiP9xiIQINMCMuIiIiP9xiIiIiIiIiIiIiIiE+wPBT8iIiIiIiIiIiIiIiIiIiDr5MrYGzYiIiIiIiP9xiIiIiIiIiIhQadCmiIiIiIiIiIiIiIiIj/cYiIiFDh0C6IiIiIiIiIiIiIiIiIiIiIiIiIj/cYiIiIg9ORGzxu6IiIiIiIiIiIiIiIiIiIiITf/sMAGIiIiIiIiIiIiIiIiI/3GIiITpbsJpGIiIiIiIiIiIj/cYiIiIiIiIhPnXwWKIiIiIiIiIiP9xiIiIiIiIiIhPGUwea4iIiIiIiIiIiIiIiIiIiE+SPBbciIiIiIiIiIiIiIiIiIiE/QHBL+iIiIiIiIiIiIiIiIiIiIiIiIiIiI/3GIiIiIiIiIiIPF2htKJe/3GIiIiIiIiIiIiIiIiIiIg8ckG0jb6IiIiIiIiIiIiIiIiIiIPHFRtI6uiIiIiIiIiIiIiIiIiIiIg4tqK4SV2IiIiIiIiIiIiIiIiIiIiIiIiI/3GIiIiIiIiIiIiIiIiIiIiIiIiDwZMbTmzoiIiIiIiIiIiIiIiIiIhPVywajYiIiIiIiIiIiIiIiIiIg8nHG0Y46IiIj/cYiIiIiIiIiIiIhA7xwCDoiIiIiP9xiIiIiIiIiIiIPLthtESeiIiIiIiIiIiIiIiIiIiIT/0cEC6IiIiIiIiIiIiIiIiIiIiE92HBieiIiIiIiIiIiIiIiIiIiIiIiIiIg4OuK4xR2P9xiIiIiIiIiIiIiIiIiIQKMsBs3/cYiIiIiIiIiIiIiIiIiIhP2XwSaIj/cYiIiIiIiIiIiIiIiIiIg8F1G06K6IiIiIiIiIiIiIiIiIiIiIiP9xiIiIiIhQh9CIiIiIiIiIiIiIiIiIiIiIiP9xiIiIiIiIiIiIiIhAKywOTY/3GIiIiIiIiIiIiIiIiIiIiIiIiIiIiIiIj/cYiIiIiIiIQA4cAC6IiIiIiIiIiI/3GIiIiIiIiIiIiIiIiIiIiIiIiIiIiIiIj/cYiIiIiIiECkHAa+iIiIiIiIiIiIiIiP9xiIiIiE/2jBCXiIiIiIiIiIj/cYiIiIiIiIiIiIiIg9vyGzQN6IiIiIiI/3GIiIiIiIiIiIiIiIiIiITzdMHIuIiIiIiIiIiIiIiIiIiI/3FOHfwuIIiIiIiIj/cYiIiIiIiIiIiIUEvQxIiIiIiIiIiIiIiP9xiIiIiDqbcrVkjXGIiIiIiIiIiIiIiIiIiIiIPDcxtMjOiIiIiIiIiIiIiIiIiIiIiIiIiIiIiIiI/3GIiIiIiIiIiITR38PiCIiIiIiIiIiIiIiIiIiIiIiFAP0AH/cYiIiIiIiIiIiIiIiIiIiIiIiIiIiIiIiP9xiIiIiIiIiIiIiIiIiIiIiIiIiFBL0MSI/3GIiIiIiIiIiIiIiIiIiIiIiIiIiIiIiIj/cYiIiIiIiIiIiIiIiIiIiIiIiIiIiIiIiP9xiIiIiIiIiIiIiIiIiIiDu3obVIXoiIiIiIiIiIiIiIiIiIiE9WPBqciIiIiIiIiIiIiIiIiIiIT5FMFuuIiIiIiIiP9xiIiIiIiIiIiIiIiIiIiIiIiDt5wbWGPoiIiIiIiIiIj/cYiIiIiIiIhADSwAPYiIiIj/cYiIiIiIiIiIiIiFAP0AGIiIiIiIiIiI/3GIiIiIiIiIiIPHBhtI+eiIiIiIiIiIiIiIiIiIiIiIhPOSwcbYiIiIiIiIiIiIiIiIiIiIiD0rlrPUaYiIiIiIiIiIiIiIiIiIiIQOAcAv6IiP9xiIiIiIiIiIiIiIiIhA7xwCDoiI/3GIiIiIiIiIiIiIiIiIiIiIiIiIiIiIiIj/cYiIiIiIiIiIiIiIhPkjwW3IiIiIiIiIiIiIiIiIiIiIiE9XLBqNiIiIiIiIiIiIiIiIiIiIiIiIiIj/cYiIiIiIiIiIiIiIiIiIiIiIhOUYwq54iIiIiIiIiIiIiIiIiIiIiE8bLB5NiIiIiIiIiIiIiIiIiIiIiIX3fRiIiIiIiIiIiIiIiIiIiIiIiIiIiIiIiE1czDoziIiIiIiIiIiIiIiIiIiIiIiIiE74bCB5iIiIiIiIiIiIiIiIiIiITxwcHj6IiIiIiIiIiIiIiIiIiIiIg7H8G14D6IiIiIiIiI/3GIiIiIiIiIUC3Q4oiIiIiIiIiIiIiIiI/3GIhADSwAPYiIiIiIiIiIiI/3GIiIiIiIiIiIiIiIiIiIiIhA4BwC/oiI/3GIiIiIiIiIiIiIiIUKXQaoiIiIiIiIiIiIj/cYiIiIiIiIiIiIiIiIiIiIiIiIiIiIiIiP9xiIiEBoHAp+iIiIiIiIiIiIiIiIiIj/cYiIiIiIiIiIiIiIhADSz/LXGIiIiIiIiIiIiIiIiIiIiFDh0C6IiIiIiIiI/3GIiIiIiIiIhAKjwOXP9xiIiIiIiIiIiIiIiIiIiIUOHQLoiIiIiIiIiP9xiIiIiIiIiIUOHQLoiIiIiIiIiIiIiIiIiIiP9xiE+fXBYKiIiIiIiIiIiIiIiIiIiIiIiIiIiIj/cYiIhAoywGzYiIiIiIiIiIiIiI/3GIiIiIiIiIiIiIiIiIiIiIiIiIhPODwcfIiIiIiIiIiIiIiIiIiP9xiECFLAitiIiIiIiIiIiIiIiI/3GIiITpbsJpGIiIiIiIiIiIj/cYiIiIiIhQpdBqiIiIiIiIiIiIiIiIiIiIiE71nCCmiIiIiIiIiIiI/3GIiIiIiIhPU2wayYiIiIiIiIiIiIiIiIiIiI/0GjLAbNiIiIiIiIiIiIiIiIiIj/cYTlvcKkKIiIiIiIiIiIiIiIiIiP9xiIO3jRtYcuiIiIiIiIiIiIiIiIiIiIiIiIhOnXwmKIiIiIiIiIiIiIiIiIiIiE+QXBb6iIiIiIj/cYiIiIiIiIiIiIPuF2sh6JiIiIiIiIiIiIiIiIiIiE+dfAYocYiIiIiIiIiIiIiIiIiIiIQEocDF6P9xiIiIiIiIiIiIiIiIiIiEBoHAp+iIj/cYiIiIiIiIiIiIiIiIiEDCHATeiIiIiI/3GIiIiIiIiIiIiIiIiIiIO16RtaFuiIiIiIiIiIiIiIiIiIiIg5NFK3y62IiIiIiIiIiIiIiIiIiIiIiIiIiIiIj/cYiDj7A7gE/IiIiIiIiIiIiIiIiIiP9xiIPPZxtAmOiIiIiIiIiIiIiIiIiIiIiIPfwRswPuiIiI/3GIiIiIiIiIiIiIiIiIhP21wSSoiIiIiIiIiIiIj/cYiIiIT3B8GPiIiIiIiIiIiIiIiIiIiDZck7qjbIiIiP9xiIiIiIiIiIiIiIiDcWQ7npvIiIiIiIiIiIiIiIiIj/cYiIiIiEDAPAT8iIiIiIiP9xiIiIiIiIiIiIiIiIiIiIP+cWsRjpiIiIiIiIiIiIiIiIiIiIOr4itkHdiIj/cYiIiIiIiIiIiIiIiIT94sEh2IiIiIiIiIiIiIiIiIiIiE5fnCoGiIiIiIiIiIiIiIiIiIj/QWcsCo2IiIiIiIiIiIiIiIiI/3GIT1GMGueIiIiIiIiIiIiIiIiP9xiIg2deO6ihyIiIiIiP9xiIiIiIiIiIiIiIiIT7A8FPyIiIiIiIiIiIiIiIiIiIiDiy4rhNHYiIiIiIiIiIiI/3GIiIiFCl0GqIiIiIiIiIiIiIiIiIiIiE8cHB4+iIiIiIiIiIiIiIiIiIiIiE86HBxeiIiIiIiIiIiIiIiIiIiIiIiIhf/tEBiIiIiIiIiIiIiIiIiIiIiITn6MKBeIiIiIiIiIiIiIiIiIiIiE+TLBbNiIiIiIiIiIiIiIiIiIiE4VjC6niIiIiIiIiIiIiIiIiIj/N9/TuiAsiIiIiIiIiIiI/3GIiIiIiIiIiIiIiIiIiIiIiIiIiIiIiIj/cYiIiIiIiIiIiE80fBy4iIiIiIiIiIj/cYiIiIiIiIg9Iiez3diIiIiI/3GIiIiIiIiIiIiIiIiIiFBp0KaIiIiIiIiP9xiIiIiIiIiIiIiIiDEfhb/geoiIiIiIiIj/cYiIiIiIiIQM888wxxiIiIiIiIiIiIiIiIiIiIiIiIiIiIiIiI/3GIiIiIiIiIiIiIiIiIiIiIiIiIiIiIiIj/cYiIiIiIiIiIiIiIiIT94sEh2IiIiIiIiIiIiIiIiIiIhOXMwqM4iIj/cYiIiIiIiIiIiIiIg3flO5gayIiIiIiIiP9xiIiIiIiIiIiIiIiIiIiIiIiIiIiIiIiI/3GIiIiIiIiIiIiIiIiIiIiIiIiIiIiIiIj/cYiIiIiIiE9zTBjLiIiIiIiIiIiIiIiIiIiIiE72jCCXiIiIiIiIiIiIiIiIiIiIiIiITxwcHj6IiIiIiIiIiIiIiIiIiIiIiIg8n0G0YL6IiIiIiIiIiIiIiP9xiIiIiIiIiIiIiIiIiE7WrCKViIiIiIiIiIiIiIiIiIiIj/cYiIiIiIiIiIiIiIiIiIiIiIiIiIiIiIiP9xiIiIiIiIiIiIiIiIiIiIiIiIiIiIiIiI/3GIiIiIiIiIiIiIiIiIiIiIiIiIiIiIiIj/cYiIiIiIiIiIiIiIiIiIiIiIiIiIiIiIiP9xiIiIiIiIiIiIiIiIiIhALBwOPoiP9xiIiIiIiIiIiIiIiIiIiIiIiIiIiDw0YbTLnoiIiIiIiIiP9xiIiIiIiIiIiIiIiIhPN0wci4iIiIiIiIiIiIiIiIiIiINbHju04ciIiIiIiIiIiIiP9xiIiIiEBnLAqNiIiIiIiIiIiP9xiIiIiIiIiIiIiIN5pzuWWM/3GIiIiIiIiIiIiIiIiIiIiIiIiIiIgwc+WwnBr/cYiIiIiIiIiIiIiIiIiIhALBwOPoj/cYiIiIiIiIiIiIiIiIiIT9psElmIiIiIiI/3GIiIiIiIiIiIiIiIiIiIiIiIg3cTO5jsyIiIiIiIiIiIiIiIj/cYiIiIiIiIiIiIiE9TbBrJiIiIiIiIiIiIiIj/cYiIgxOrW/xUqIiIiIj/cYiIiIiIiIiIiIiD1UQbOrvoj/cYiIiIiIiIiIiIiIiIiE57vChEiIiIiIiIiIiIj/cYiIiIiIQKQcBr6IiIiIiIiIiIiIiIiP9xiIiIiIiIiIhOtswkk4iIiIiIiIiIiIiIiP9xiIiDrYYrYnnYiIiIiIiP9xiIiIiIiIiIiIiIiIiIiIiIiIiIiIiIiI/3GIiIhAKywOTYiIiIiIiIiIj/cYiIiIiIiIiIiIiIiIiIiIiIiIiIiIiIiP9B7EwCO4iIiP9xiIiIiIiIiIiIiIiIg63gK2If2IiIiIiIiIiIiIiIiIiIiIg591K3CK2IiIiIiIiIiIiIiIiIiIiIhfO9HEiIiIiIiIiIiIiIiIiIiIiIhO9ZwgpoiIiIiIiIiIiIiIiIiI/3GIiIiIiIiIOB3SuOItiIiIiIiIiIiIiIiIiIiIiIiIiIiP9xTzVsHKmIiIiIiIiIiIiIiIiIiIiIiIiIiIj/cYiIiIiIiIiIg9NzGzyM6IiIiIiIiP9xiIiIiIiIiIiIiIiIiIiIT1csGo2IiIiIiIiIiIiIiIiIiIiIiIiIiE8cHB4+iIiIiIiIiIiIiIiIiIiIiIT7EsFO2IiIiIiIiIiIiIiIiIiIiIiI/3GIhP2XwSaIiIiIiIiIiIiIiIiIiI/3GIiIiIiIiIhAaBwKfoiIiIiIiIiIiP9xiIiIiIiIiIiIiIhO8Owg8YiI/3GIiIiIiIiIiIiIiIiIhQh9CIiIiIiIiIiI/3GIiIiIiIiIPZExs27OiIiIiIiIiIiIj/cYiIiIiIT/d8EIiIiIiIiIiIiIiIiP9xiIiIiDw+sbTBTv9xiIiIiIiIiIiIiIiIiIiE9/fAgIcYiIiIiIiIiIiIiIiIiIiEDvHPEOcYiIiIiIiIiIiIiIiIiIhOfowoF4iIiIiIiIiIiIiIiIiIiIiIiE8cHB4+iIiIiIiIiIiIiIiIiIiIiIiIiP9xiIiIiIiIiIiIiITh/cLgKIiIj/cYiIiIiIiIiIiIiIiDybgbRkfoiIiIiIj/cYiIiIiIiIiIiIT398GAiIiIiIj/cYiIiIiIiIiIiIhQadCmiIiIiIiIiIiIiI/3GIiIQA4cAC6IiIiIiIiIiIiIiIiP9xiIiIiIiIiIiIiIiIPRsRs+TuiIiIiIiIiIiIiI/3GIiIiIg7dBK1i+2Ij/cYiIiIiIiIiIiIiIiIiECGHAieiIiIj/cYiIiIiIiIiIiIiIiDs74bXEHoiIiIiI/3GIiIiIiIiIiIiFBp0KaIiIiIiIiIiIiIiP9xiIiIiE+8bBQ5iIiIiIiIiIiIiIiIiIiI/3GIiIiIiIiIg8UIG0r36IiIiIiIiIiIiIiIiI/3GIiIiIUEvQxIiIiIiIiIiIiIiIiIiIiIj/cYQGcsCo2IiIiIiIiIiIiIiIj/cYiIiIiEBJLAxtiIiIiIiIiI/3GIiIiIiIiIiIQCssDk2IiIj/cYiIiIiIiIiIiIiIhQS9DEiIiIiIiIiIiP9xiIiIiIiIQIUsCK2IiIiIiIiI/3GIiIiIiIiIiIiIiIiE9SfBrYiIiIiIj/cYiIiIiIiIiIiIUIfQiIiIiIiIiIiIiIiIj/cYiIiE8VjB6niIiIiIiIiIiIj/cYiIiIiIiDB1xbCaOoiIiIiIiIiIiIiIiIiIiDA7pbDUWoiIiIiIiIiIiIiIiIiIiIOhgytufNiIj/cYiIiIiIiIiIiIiIiIiIiIiIiIT3JcGNqIiIiIiIiIj/cYiIiIiIiIiIiIiIiIiIiIiIiIiIiDu3obVIXoiIiIiIiIiIiIiIiIiI/3GIg9kxGzbO6IiIiIiIiIiIiIiIiIiIiIiIiIiIiIiP9RD9ABiIiIiIiIiIiIiIiIiIiIiIiIiI/3GIiIiIiIiIiIhNO/w8QIiIiIiIiIiIiIiIiIiIiIhPVFwauoiIiIiIiIiP9xiIiIiIiIiIiIiIiIUEvQxIiIiIiIiIiI/3GIiIiIiIiIhPkUwW64iIiIiIiIiIiIiIiIiIiIiIg8Tye0sNiIiIiIiIiIiIiIiIiIiP9xiD28UbNDroiIiIj/cYiIiIiIiIiIiIiIiIiIiIiIiIiIiIiIiP9xiIiIiIiIg4kgO4bfyIiIiIiIiIiIiIiP9xiIiIiIhASSwMbYiIiIiIiIj/cYiIiIiIiIiIhPGjweXIiIiIiIiIiIiIiIiIiIiITzksHG2IiIiIiIiIiIiIiIiIiIg90AGzL/6IiIiIiIiIiIiIiIj/cYiIPNPBtCw+j/cYiIiIiIiIiIiIiIiIiIiE/5XBBqiIiIiIiIiIiI/3GIiIiIiIT7mcFGaIj/cYiIiIiIiIiIiIiIiIiIhP21wSSoiIiIiIiIiIiP9xiIiIiIiIiIiIiIiIiIiIiIiE4WfC6YiIiIiIiIiIiIiIiIiIiIiIiIhOXqwqFYiIiIiIiIiI/3GIiIiIiIiIiIiIiIiIiIiIiIiIiIhO1qwilYiIiIiIiIiP9xiIiIiIiIiIiD8vVrHQqYiIiIiP9xiIiIiIiIiIiIQCssDk2IiI/3GIiIiIiIiIiIiIiIiDuXwbVoPoiIiIiIiIiIiIiIiIiI/3GE9/fBgIiIiIiIiIiIiIiIiIiI/3GIg920GzJL6IiIiIiIiIiP9xiIiIiIiIPD+htMBeiIj/cYiIiIiIiIiIiIiIiIQOAcAv6IiIiIiIj/cYiIiIiIiIiIOtsytiTNiIiIiIiIiIiIiIiIj/cYiIhOeswoU4iIiIiIiIiIiIiIiIiIiIiP9xiDHwlb8PaoiIiIiIiIiIiIiIiIiIiITpqsJlWIiIiIiP9xiIiIiIiIiIiIiIiIiIiIiFAP0AGIiIj/cYiIiIiIiIiIiIiIPfoxswXOiIiI/3GIiIiIiIiIiIiIiDs9wbXCPoiIiIiIiIiIiIiIiIiITR7sPhGIiIiIiIiIiIiIj/cYiIiIiIiIiIiIiIiE6YzCZziIiIiIiIiI/3GIiIiIiIiITrTsJLGIiIiIiP9xiIiIiIiIiIiIiEDgHAL+iIiIiIiIiIiP9xiIiIiIiITxlMHmuIiIiIiIiIiIiIiIiIiIiE9SfBrYj/cYiIiIiIiIiIiIiIiIiIPFRBtKu+iIiIiIiIiIiIiIiIiIiIiDt6sbWFToiIiIiIiIiIiIiIiI/3GIPDKBtM1+iIiIiIiIiIiIiIiIiIiIiIiIMfRVvwuqiIiIiIiIiIiIiIj/cYiIiIhOH9wuAoiIiIiIiIiIiI/3GIiIiIiIhA7TwCLI/3GIiIiIiIiIiIiIiIiIiIiIiIiIiIiIiIj/cYQIQ8CLyIiIiIiIiIiI/3GIiIiIiIg4WdK4pi2IiIiIiIiIiIiIiIiIiIiIiE92HBieiIiIiIiIiIiIiIiIiIiIiIiIiIiIThdsLomIiIiIiIiIiIiIiIiIiIiIOsrntjUYiIiIiIiIiIiIiIiIiIiIiI/0HvHAIOiIiIiIiIiIiIiIiIiIiI/3GIhALBwOPoiIiIiIiIiIiIiIiIiI/3GIiIUOHQLoiIiIiIiIiIiIiIiIiIhPWBwafoiIiIiIiIiIiIiIiIiIiFAP0AGIiIj/cYiIiIiIiIiIiIiIg6kwK2bP2IiIiIiIiIiIiIiIiIiIiE+xLBTtiIiIiIiIiIiIiIiIiIiIiIiIiIg3GRO55uyIiIiIiIiIiIiIiIiIiIiDqy8bZNDoiIiIiIiIiIiIiIiIiIiIiP9xiIT/lcEGqIiIiIiIiIiIiIiIiIiIiIiIiIiIiIg8ckG0jb6IiIiIiIiIiIiIiIiI/3GIhAzzwEDIiIiIiP9xiIiIiIiIiIiIiFBp0KaIiIiIiIiIiIiIj/cYiIiIg5XZK3om2IiIiIiIiIiIiIiIiIiIiE7VvCKkj/cYiIiIiIiIiIiIiIiIiIiIhAwhwE3oiI/3GIiIiIiIiIiIiIiIiIiIiIiIiIiIiIiIj/cYiIiIiIiIiIiIhAwSwE7YiIiIj/cYiIiIiIiIiIiIiITpbsJpGP9xiIiIiIiIiIiIiIiIiIhO2Iwid4iIiIiIiIiIiIiIiIiIiIiIhOXbwqJIiIiI/3GIiIiIiIiIiIiIiIiIiE9XLBqNiIiIiIiIiIiIiIiIiIiIiIiIPLxRtEOuiIiIiIiIiIiIiIiP9xiIiIhAaBwKfoiIiIiIiIiIiIiIiIj/cYiIUKXQaoiIiIiIiIiIiIiIiIiIiIiIiIiP9xiIiIiIiIiIiIiIiIiIiIiIiIQKQc9b5xiIiIiIiIiIiIiIiIiIiIiIiIiIiE+xLBTtiIiIiIiIiIiIiIiIiIiIiIiIj/cYiIiIiIiIiIiIiDw0YbTLnoiIiIiIiIiIiIiIiIiIiIiIj/cYiIiIiIiIiIiIiIiIiIiIiIiIiIiIiIiP9xiIiIiIiIiIiIiIiIiIiIiIiIiIiIT3Q8GLyIiIiIiIiIiIiIiIiI/3GIiIiIiIiIiIiIiIT/lcEGqIiIiIiIiIiIiIiIiP9xiIiIiIiIiIiIiIiIiIiIPL1BtEK+iIiIiIiIiIiIiIiIiIiIiIiE6dfCYoiIiIiIiIiIiIiIiIiIiIiIj/cT1SYbOtnoiIiI/3GIiIiIiIiIiIiIiIg89YG0Cn6IiIiIiIiI/3GIiIiIiIiIiD12AbOJ/oiIiIiIiIiIiIiIiIiIiIiIiD9i9bGdCoiIiIiIiIiIiIiIiIiIiIiIiIg52kK3Jb2IiIiIiIiIiIiIiIiIiIMhcVvujqiIiIiIiP9xiIiIiIiIiIiIiIQKQcBr6IiIiIiIiI/3GIiIiIiIiIiIhApBwGvoiIiIiIiIiIj/cYiIiIiIiIiIT518FiiIiIiIiIiP9xiIiIiIiIiIiIiEBoHAp+iIiIiIiIj/cYiIiIiIiIiIiIg9OCGzx96IiIiIiIiIiIj/cYiIiIiIiIiIiIiIiIiIiIiIiIg13fO7IgyIiIiIiIiP9xiIiIiIiIiIiDo2MrbJzYiIiIiIiIiIiIiIiIiP9xg691K2CK2IiIiIiIiIiIiIiIiP9xiIiIQOAcAv6IiIiIiIiIiIiIiIiIiIiP9BShwMXoiIiIiIiIiIiIiIiIiIiIT5QcFr6IiIiIiIiIiIiIiIiIiIiIiIiIj/cYOrxCtkO9iIiIiIiIiIiIiIiIiIiIg8cVG0jq6IiIiIiIiIiIj/cYiIiIiIiDmZkrdmbYiIiIiIiIiIiIiIiIiIj/cYiIN51DuWK8iIiIiIiIiIiIiIiIiIiIiIiIiIiP9xiIiEAOHAAuiIiIiIiIiIiIiIiIj/cYiIiIiIiIiIiIiIiIiIiIiIiIiIiIg5U0K3rL2IiIiIiIiIiIiIiIiIiIg8vUG0Qr6IiIiIiIiIiIiIiIiIiIiIX5XRaoiIiIiIiIiIiIiIiIiIiIUOHQLoiIiIiIiP9xiIiIiIiIiIiIg4HdK44i2IiIiIiIiIiIiIiIiIiIiE86HBxeiIiIiIiIiIiIiIiIiIiIiIiIiI/3GIiIiIiIiIiIiIiIiIiIiIiIiIiIiIiIj/cYiIiIiIiIiIiIiIiECkHAa+iIiIiIiP9xiIiIiIiIiIiIiE2z/DTAiIiIiIiIiIiIiIiIiIiIiIg5E4K37H2IiIiIiIiIiI/3GIiIiIiIiIiIiIiIiIiIiIiIiIiE0Q3D7yiIiIiIiIiIiIiIiIiIiIiITxwcHj6IiIiIiIiIiIiIiIiIiIiIiFBL0MSIj/cYiIiIiIiIiIiIiIiIhP+kwQW4iIiIiIiIiIiIiIiIiIiP9xT3B8GPiIiIiIiIiIiIiIiIiIiIiITp18JiiIiIiIiIiIiIiIiIiIiIiITlJ8KtiIiIiIiIiIiIiIiIiIiIiIX/7RAYiIiIiIiIiIiIiIiIiIiIiIQOAcAv6Ij/cYiIiIiIiIiIiIiIiIiDD65bAVGoiIiIiIj/cYiIiIiIiIiIiIhNlfw2oIiIiIiIiIiIiIiIiIiIiIiIT5QcFr6IiIiIiIiIiIiIiIiIiIiD1YAbOn/oiIiIiIiIiIiIiIiP9xiIiIiIiIiIiIiIhAoywGzYiIj/cYiIiIiIiIiIiIiIiITxlMHmuIiIiIiIiIiIiIiIiIiIiF/+0QGIiIiIiIiIiIiIiIiIiIiIOHbiuIkdiIiIiIiP9xiIiIiIiIiIiIiIPPZxtAmOiIiIiIiIiIiIiIiIj/cYiIiIiE5Z/CpgiIj/cYiIiIiIiIiIiIiIiIiIiIhPcWwY6YiIiIiIiP9xiIiIiIiIiIiIiIhOtdwkooiIiIiI/3GIiIiIiIiIiIiIiIPb8hs0DeiIiIiIiP9xiIiIiIiIiIiIiIiIiIiIiIiIiIhQw9BMiIj/cYiIiIiIiIiIiIiIiIiIiIiIiIhPWBwafoiIiIiIiIiIiIiIiIiIiIiITzksHG2IiIiIiIiIiIiIiIiIiIiIiE2W7DaRiIiIiIiIiIiIiIiIiIj/cUDBLATtiIiIiIiIiIiIiIiIiIj/cYhApBwGvoiIiIiIiIiIiIiIiIiIiDSeJLxh24iIiIiIiIiIiIiIiIiIiP9xiIiIiIiIiIiIiIiIiIiIiIiIiIiE+wPBT8iIiIiIiIiIiIiIiIiIiP9xThDcLvKIiIiIiIiIiIiIiIiIiIiIiE+xLBTtiIiIiIiIiIiIiIiIiIiIj/cYQIJcCNqP9xiIiIiIiIiIiIiIiIiIiIiIiIhPWBwafoiIiIiIiIiIiIiIiIiIiIhAwhwE3oj/cYiIiIiIiIiIiIiIiIiIiIiIiIiIiIiIiP9xiIiIiIiIiIiIiIiIiIiIiIiIiIiIiIiI/3GIiIUGnQpoiIiIiIiIiIiIiIiIiIiIiIiP9xiIiEANLAA9iIiIiIiIiIiP9xiIiIiIiIiIiIiIiIiIiIiIiIiIiIiIiI/3GIiE607CSxiIiIiIiIiIiIiP9xiIiIiDjf4rggHYiIiIiIiIiIiIiIiIiIiIiIOv7htgEeiIiIiIiIiIiIiIiIiIiIiIiIj/cYiIhQ4dAuiIiIiIiIiIiIiIiIiIiIiIiIiIj/cYhA4BwC/oiIiIiIiIiIiIiIiIiIiIT9AcEv6IiIiIiIiIiIiIiIiIiIiIiIiIiIT7EsFO2IiIiIiIiIiIiIiIiIiIiDwgR7TfuIiIiIiP9xiIiIiIiIiIiIiIiIiIiIUEvQxIiIiIiI/3GIiIiIiIiIiIiIiIiIiIPBhBtOe+iIiIiIiIiIiIiIiIiIiIhOUJwq9oiIiIiIiIiIiIiIiIiIiIj/QYUsCK2IiIiIiIiIiIiIiIiIj/cYiIOR3St+Itj/cYiIiIiIiIiIiIiIiIiIiIiIiIiIg3UkO5rbyIiIiIiP9xiIiIiIiIiIiIiIiIiIiIiIiIiIiIiIiI/3FPnIwWN4iIiIiIiIiIiIiP9xiIiIiIQIUsCK2IiIiIiIiIiI/3GIiIiIiIiIiIiEDCHATeiIiIiIiIiIiP9xiIiIiIiIhOHuwuEYiIiP9xiIiIiIiIiIiIiIiIiIiIiIiIiIiIiIiI/3GIiIiIiIiIiIiIhOfZwoJoiIiIiIiIiIiIiIiIiIiITp18JiiIiIiIiIiIiIiIiIiIiIiDs9wbXCPoiIiIiIiP9xiIiIiIiIiIiIiIiIORKSt+1tiIiIiIiIiIiIiI/3GIiIiIiE9fnBoGj/cYiIiIiIiIiIiIiIiIiIiIiIiIiIhOX5wqBoiIiIiIiIiIiIj/cYiIiIiIgz+vS9BQuIiI/3GIiIiIiIiIiIiIiIP0IWsb3piIiIiIiIiIiIiIiIiIiIiIiIiIiIX5XRaoiIiIiIiIiIiIiIiIiIiIiIhQS9DEiIj/cYiIiIiIiIiIiIiIiIiIhP21wSSoiIiIiIiIiIiP9xiIiIiIiIiIiIiIiIiIiIiFDh0C6IiIiIiIiP9xiIiIiIiIiIiIiD3cMbMjzoiIiI/3GIiIiIiIiIiIiIiIiITtiMIneIiIiIiIiIiIiIiIiIiIiIUA/QAYiIj/cYiIiIiIiIiIiIiIiIhPnXwWKIiP9xiIiIiIiIiIiIiIiIiE4UnC62iIiIiIiIiIiIiIiIiIiIiIiIhOfowoF4iIiIiIiIiIiIiIiIj/cYiIhAwhwE3oiIiIiIiIiIiIiIiIiIiI/3GIiIiIiIiIiIiIiIiIiIiIiIiIiIiIiIj/cYiIiFDD0EyIiIiIiIiIiIiIiIiIiIiE8YXB56iIiIiP9xiIiIiIiIiIiIiIiIiIiIiIiIg5moK3ZX2IiIiIiIj/cYiIiIiIiIiIiDl5sreGTYiIiP9xiIiIiIiIiIiIiIT/d8EIiIiIiIiI/3GIiIiIiIiIiIiIiDTXVLwoq4iIiIiIiIiIiIiIiIiIiI/ztSUratrYiIiIiIiIiIiIiIiIiIiP9xPHyRtINuiIiIiIiIiIiIiIiIiP9xiIiIhOe7woRIiIiIiIiIiIiIiIiIiIiIiIiIiP9xiIiIiIiIiIiIiIiIiIiIiIiIiIiIiIiI/3GIhPFYwep4iIiIiIiIiIiIiI/3GIiIiIOtdytiiNj/cYiIiIiIiIiIiIiIiIiIOnFCto69iIiIiIj/cYiIiIiIiIiIiIiIiIhQ4dAuiIiIiIiIiIiIj/cYiIiIiIiIiIiIiIiIiIiIiIiIOrLxtk0OiIiIiIiIiIiIiIiIiIiIiITzocHF6IiIiIiIiIiIiIiIiIiIiD2/IbJA3nGIiIiIiIiIiIiIiIiIiIiIhPODwcfIiIiIiIiIiIiIiIiIiIiIiP9xT9ecEoaIiIiIiIiIj/cYiIiIiIiIiIiIhAShwMXoiIiIiIiP9xiIiIiIiIiIiIPToBs8X+iIiIiIiIiIiIiIiIiIiIiIiI/3GIiIiIiIiIiIiIiIiIiIiIiIiIiIiIiIj/cYiIiIiIiIiIiIiIiIiIiITxdsHomIiIiIiP9xiIiIiIiIiIiIiIiIiIiIg9kxGzbO6IiIiIiIiIiIj/cYiIiIiIiIiIiIiDBYtbC3SoiIiIiIiIiIiIiIiIiIiE85LBxtiIiIiIiIiIiIiIiIiIiIiIiIiIj/cYiIiIiIiIiIhO0fwi4P9xiIiIiIiIiIiIiIiIiIgx8YW/DnqIiIiIiIiIiP9xiIiIiIiIiIiIOthitSedcYiIiIiIiIiIiIiIiIiIiIhOf3woCIiIiIiIiIiIiIiIiIiIiIhP/RwQLoiIiIiIiIiIiIiIiIiIiIiIiIT1gcGn6IiIiIiIiIiIiIiIiIPL4xtEHOiIiIiIiIiIiIiIiIiINFFEvK67iIiIiIiIiIiIiIiIiIiIiIT5MsFs2IiIiIiIiIiIiIiIiIiIiI/0HBLATtiIiIiIiIiIiIiIiIiIiP9xiIg3FVO56qyIiIiIiIiIiIiIiIiIiIiIPLxRtEOuiIiIiIiIiIiP9xiIiIiIiIiDn1crcKjYiIiIiIiIiIiIiIiIiIiIiIg2epO6hWyIiIiIiIiIiI/3GIiIiIiIiIg73gK1If3/cYiIiIiIiIiIiIiIiIiIiE4ynCzWiIiIiIiIiIiIiIiIiIiIiD11EbOK7oiIiP9xiIiIiIiIiIiIiIiIiIhA4BwC/oiIiIiP9xiIiIiIiIiIiIiIP40WsXLpiIiIiIiIiIiIiIiIiIiIT7EsFO2IiIiIiIiIiIiIiIiIiIiIiIiIiP9xiDsfwbXgPoiIiIiIiIiIiIiIiIiIiIiIiDAbxbD0OoiIiIiIiIiIiP9xiIiIiIiIiIhO8dwg4oiIiIiIiIiIiP9xiIiIiIiIiIiIiIiIiIiIiIiECkHAa+/3GIiIiIiIiIiIiIiIiIiIiE7VvCKkiIiIiIiIiIiI/3GIiIiIiIiIhOENwu8oiIiIiIiIiIiIj/cYiIiIiIiIiIiIiITl+cKgaIiIiIiIiIiIiIiIiIiIiIhPdSwYrYiIiIiIiIiIiIiIiIiIiIg6khK2be2IiIiIiIiIiI/3GIiIiIiIiIQOAcAv6IiIiIiIiIiIiIiI/3GIiIiIhQh9CIiIiIiIiIiIiIiIiIiIiIiI/3FAwhwE3oiIiIiIiIiIiIiIiIiIiIiIO9eBtSh+iIiIiIiIiIiIiIiIiIiIiIiIiIiP9xiIiIQGgcCn6IiIiIiIiIiIiIiIiIj/cYT9psElmIiIiIiIiIiIiIiIiIiIiIhP3xwSDoiIiIiIiIiIiIiIiIiIiIiIT1RcGrqIiI/3GIiIiIiIiIiIiIiIiITxhcHnqIiIiIiIiIiIiIiI/3GIiIiIiIPVUxs6rOiIiIiIiIiIiIiP9xiIiIiIiDTzdLwMi4iIiIiIiIiIiIiIiIiP9xiIiINnXjuoociIiIiP9xiIiIiIiIiIiIiIiFBL0MSIiIiIiIiIiI/3GIiIiIiIiIiIiIiIiIiIQOAcAv6IiIiI/3GIiIiIiIiIiIiIiIg7PrG1wU6IiIiIiIiIiIiIiIiIiIiIhP0BwS/oiIiIiIiIiIiIiIiIiIiIg1GQS75vuIiI/3GIiIiIiIiIiIiIiIiIiIiIiIiIiIiIiIj/cYiIiIiIiEAqPA5ciI/3GIiIiIiIiIiIiIiIiIiIg2EoO67XyIiIiIiIiIiIiIiIiIiIiIT7IcFN6IiIiIiIiIiIiIiIiIiIiIiIiIiIiP9xiIiIiIiIiIhAoywGzYiIiIiIj/cYiIiIiIiIiIiIg6BBi2++eIiIiIiIiIiIiIiI/3GIiIT9ecEoaIiIiIiP9xiIiIiIiIiIiIiIiIiE70rCC1iIiIiIiIiIiIiIiIiIiIiP9xiIOdDity8d/3GIiIiIiIiIiIiIiIiIiIiDj7A7cE/HGIiIiIiIiIiIiIiIiIiITxssHk2IiIiIiIiIiIiIiIiIiIiIiIiIiIOTGCt859iIiIiI/3GIiIiIiIiIiIiIiIiECGHAieiIiIiI/3GIiIiIiIiIiIiIiIiIMPrlsBUaiIiIiIiI/3GIiIiIiIiIiIT398GAiIiIiIiI/3GIiIiIiIiIiIg5aki3lbeIiIiIiIiIiIiIiIiIiIiIiIg9dCGzi96I/3GIiIiIiIiIiIiIiIiIiIiIiIiIiIiIiIj/cYiIiIhQD9ABiIiIiIiIiIiIiIiIiIiI/3E9VTGzqs6IiIiIiIiIiIiIiIiIiIiP9xiIiIiIiIiIiIiEArLA5NiI/3GIiIiIiIiIiIiIiIiIiIiIiIiIiIiIiIj/cYhAaBwKfoiIiIiIiIiIiIiIiIiIiI/3GIiDQ8pLzDW4iI/3GIiIiIiIiIiIiIiIiIiDuDp7V8WIiIiIiIiIiIiIiIiI/3GIiIiE8VjB6niIiIiIiIiIiI/3GIiIiIiIiIOVrCt6U9j/cYiIiIiIiIiIiIiIiIiIiIUOHQLoiIiIiIiIj/cYiIiIiIiIiIhApBwGvoiIiIiIiIiIiP9xiIiIiIiIiIiIiIiIiIiIiIiIiIiIiIiI/3GIiIiIiIiIiIiIiIiIiIiIiIiIiITnB8KPiIiIiIiIiIiIiIiIiIiIiDzZYbQmnoiIiIiIiIiIiI/3GIiIiIiIg9U1GzrK6Ij/cYiIiIiIiIiIiIiIiIiE3/7DABiIiIiIiIiIiIiIiIiIiIhPN0wci4iIiIiIiIiIiIj/cYiIiIiIhAaBwKfoiIiIiIiIiIiIiI/3GIiIiIhAZywKjYiIiIiIiIiI/3GIiIiIiIiIiIiIiIiIiE6YzCZziIiIiIiP9xiIiIiIiIiIiIiEAsHA4+iIiIiIiP9xiIiIiIiIiIiIiIiIiIiIiIT98cEg6IiIiIiIiIiIiIiIiIiIiIg78cG1Dj6IiIiIiIiIiIiIj/cYiIiIiIiIiIiIiIiIiIiIiIiIiIiIiIiP9xT9ecEoaIiIiIiIiIj/cYiIiIiIiIiIT/hsEHmIiIiIiIiIiIiIiIj/cYiIiIhO1bwipIiIiIiIiIiIiIiIiIiIiIT7EsFO2IiIiIiIiIiIiIiIiIiIiD8I9bH3CoiIiIiIiIiIiIiIiIiIiIg8nWG0Yp6IiIiIiIiP9xiIiIiIiIiIiIiIUEvQxIiIiIiIiIiIiI/3GIiIiIiIiIUEvQxIiIiIiIiIiIiIiIiIj/cYiIiITxOsHsWI/3GIiIiIiIiIiIiIiIiIiIg6dQK2iv2IiIiIiIiIiIiIiIiIiIiIg7PcG1wj6IiIiIj/cYiIiIiIiIiIiIiDf1Y7kKnIiIiIiIj/cYiIiIiIiIiIiIiIiIiIiIiIiIiIiIg786G1DF6IiIiIiIiIiIiIiIiIiP9xiFDD0EyIiIiIiIiIiIiIiIiIiIiIiIiIiIj/cYiIiIiIiIiIiIiIiIiIiIiIQKQcBr6P9xiIiIiIiIiIiIiIiIiIiITtiMIneIiIiIiIiIiIiIiIiIiIiIiIiIiIXx3R4oiIiIiIiIiIiIiIiIiIiIiIORdCt+i9iIiIiIiIiIiIiIiIiIiIiIiIiIiIiIj/QQpc/1pxiIiIiIiIiIiIiIiIiIiIhOFJwutoiIiIiIiIiIiIiIiIiIiIiIiP9xiIiIiIiIiIiIiIiFDh0C6IiIiIiIiIiIiIiP9xiIiIiITxhcHnqIiIiIiIiIiIiIiIiIiIiIiE2V/DagiIiIiIiIiIiIiIiP9xiIiIiDU3BLvI+4iIiIiIiIiIiIiIiIiIiIiIiIj/cYiIOxzxteMOiIiIiIiIiIiIiI/3GIiIiIiIiIiIiIiIiIiIiIiIiIiIiIiIj/cYiIiIiIiIiIiIiIiIiIiIiIiIiIiIiIiP9xiIiDg1M7jKzIiP9xiIiIiIiIiIiIiIiEBJLAxtj/cYiIiIiIiIiIiIiIiIiIiIiIiIiIiIiIiP9xiIiIQOAcAv6IiIiIiIiIiIiIiIiIiIiP9xhARlz7mnGIiIiIiIiIiIiIiIiIiIiIiIiIiIiIiIj/cYiIiIiIiE7UzCKziIiIiIiIiIiIiIiIiIiP9xiIiDiSA7ht/IiIiIiIiIiIiIiIiIiIiP9xiE+bnBZGiIiIiIiP9xiIiIiIiIiIiIiIhPclwY2oiIiIiIiIiIiIiIiIiIiP9xiIiIUIfQiIiIiIiIiIiIiIiIiIiIiIiIiP9xiIiIiIhAShwMXoiIiIiIiIiIiIiI/3GIiIiIhQS9DEiIiIiIiIiIiIiIiIiIiIj/QcIcBN6IiIiIiIiIiIiIiIiIiIiIiIiP9xiIiIhQw9BMiIiIiIiIiIiIiIiIiIiIiIiIg4XZK4om2IiIiIiIiIiIiIiIiIiIg6kDK2b82IiIiIiP9xiIiIiIiIiIiIiD04IbPH3oiIiIiIiIiIiP9xiIiIiIiIg8pHe0W4iIiIiIiIiIj/cYiIiIiIiIiEBKHAxeiIiIiIiIiIiP9xiIiIiIiIiECkHAa+iIiIiIiIiIiIiI/3GIiIiIiIiIiE9TbBrJiIiIiIiIiIiIiIiIiI/3GIiIiIiIiIiIiIiIiIiIiIiIg7l8G1aD6IiIiIiIiIiI/3GIiIiIiIiIhQh9CIiIiIiIiIiIiIiIiIiI/3GIiIiIiIg8E5G07G6IiIiIiIiIiIiP9xiIiIiIhPMpwc1oiIiIj/cYiIiIiIiIiIiIiIPDVRtMquiIiIiIiIiIiIiIiIiIiIiE2W7DaRiIiIiIiIiIiIiIiIiIiIiIiP9xiIPXURs4ruiIiIiIiIiIiIiIiIiIiIiIiDxwYbSPnoiIiIiIiIiIiIj/cYiIiIiIiIiIg892G0CJ6IiIiIiIiIiIiIiIiIiIiIhPOSwcbYiIiIiIiIiIiIiIiIiIiP9xiIiIiIiIiIiIiIiIiIiIiIiIiIT5QcFr6IiIiIiIiIiIiIiIiIiIiIiITbXcNKKIiIiIiIiIiIiIiIiIiIiIiIT3YcGJ6IiIiIiIiIiIiIiIiIiIiIhP2mwSWYiI/3GIiIiIiIiIiIiIiIiIg6Ayi2/NeIiIiI/3GIiIiIiIiIiIiIiE82XByaiIiIiIiIiIiIiIiIiIj/cYhPMpwc1oiIiIiIiIiI/3GIiIiIiIiIhQw9BMiIiIiIiIiIiIiIiIiIiP9xiE9TbBrJiIiIiIiIiIiIiIiIiIiIiIT/hsEHn/cYiIiIiIiIiIiIiIiIiIiIT3NMGMuIiIiIiIiIiIiIiIiIiI/0AmfB6YiIiIiIiIiIiIiIiIiIiIMTBlv8+aiIiIiIiIiIiI/3GIiIiIiIiIiIT518FiiIiIiIiIj/cYiIiIiIiIiIiIiIiE+8bBQ5iIiIiIiIiP9xiIiIiIiIiIiIiIiD7DdrI8iYiIiIiIiIiIiIiIiIiIiIg/8AyxD/OIiIiIiIiIiIiP9xiIiIiIiIhAhhwInoiIiIiIiIiIiIiP9xiIiIiIiEBKHAxeiIiIiIiIiIiIiI/3GIiIiIiD0cAbPj/oiIiIiIiIiIiIiIiIiIiIiIg9ZbazmkmIiIiIiIiIiIiIiIiIiIiIgzgoq9fXWIiIiIiIiIiIiI/3GIiIiIiIg9VxGzqO6IiIiIiIiIiIiIiIiIiIiIiI/3GIiIiIiIhADSwAPYiIiIiI/3GIiIiIiIiIiIiIiIhPu3wUSIiIiP9xiIiIiIiIiIiIiIiIg5mZK3Zm2IiIiIiIiIiP9xiIiIiIiIiIiDK6Nb5FyoiIiIiIiIiP9xiIiIiIiIiIiDybgbRkfoiIiIiIiIiIiP9xiIiIiIiIhPnXwWKIiIiIiIiIiI/3GIiIiIiIiIiDO0pL1LW4iIiIiIiIiIiIiIiIiIiE/8LBA9iIiIiIiIiIiIiIiIiIiDuYsbVnToiIiIiIiIiIiIiIiP9xiIiIiIQMEsBO2IiIiIiIiIiIiP9xiIiIiIiIiIiIiIiIiIiIiIiIiIiIiIiI/3GIiIiIiIiIiIiIhAShwMXoiIiIiIj/cYiIiIiIiIiIiIiIhPVjwanIiIiIiIiIiIiIiIiIiIiIiIhPshwU3oiIiIiIiIiIiIiIiIiIiIiE9TbBrJiIiIiI/3GIiIiIiIiIiIiIiIiIiIiIiIiIiIiIiIj/cYiIiIiIiIiIiIiIiIiIiIiIiIg7XaG1ol6IiIiIiIiIiIiIiIiIiI/3GIiEBnLAqNiIiIiIiIiIiIiI/3GIiIiIhAwDwE/IiIiIiIj/cYiIiIiIiIiIiIMDjVsNcqiIiIiIiIiIiIiIiIiIiP9xiIhQpdBqiIiIiIiIiIiIiIiIiIiIiIg4WsK4pT2IiIiIiIiIiIiIiP9xiIiIiIiIhA7xwCDoiIiIiIiIiI/3GIiIiIiIiIiIhPGFweeoiIiIiIiIiIiIiIiIiIiI/0FIPAx8iIiIiIiIiIiP9xiIiIiIiIiEArLA5NiIiIiI/3GIiIiIiIiIiIiIhAwSwE7YiIiI/3GIiIiIiIiIiIiIiDw1UbTKroiIiIiIiIiIiIiIiIiIiIiIiIiIiP86H7K34E2IiIiIiIiIiIiIiP9xiIiIiIiE4RzC7jiIiIiIiIiIiIiIiIiIiIiP9xg5lsK3aT2IiIiIiIiIiP9xiIiIiIiIiIiIiIhOXMwqM4iIiIiIiIiP9xiIiIiIiIiEBKHAxeiIiIiIiIiIiI/3GIiIiIg9/QGzAv6IiIiIiIiIiIiIiIiIiIiIiIiIiIiP9xiIiIiIiIiIiIiIiIiIiITvWcIKaIiIiIiIiIiIiIiIiIiIiIiIO5fBtWg+iIiI/3GIiIiIiIiIiIiIiIiIhAwhwE3oiIiIiP9xiIiIiIiIiIiIiIiIiIiIiIiIiIg7WtG1pS6Ij/cYiIiIiIiIiIiIiIiIiIiIiIiIiIiIiIhO+GwgeYiIiIiIiIiIiIiIiIiIiIiIiIiIiI/3GIiIUA/QAYiIiIiIiIiIiIiIiIiIiIiP871oK2KX2I/3GIiIiIiIiIiIiIiIiEBJLPttcYiIiIiIiIiIiIiIiIiIiIT3B8GPiIiI/3GIiIiIiIiIiIiIiIMptFvmS6/3GIiIiIiIiIiIiIiIiIiIhA4BwC/oiIiI/3GIiIiIiIiIiIiIiDUc07vjLIiIiIiIiIiIiIiIiIiIiIiDb1Y7oKnIiIiIiIiIiIiIiIiIiIiIiIg21nO6KYyIiIiIiIiIiIiIiIiIiIiE7WrCKViIiIiIiIiIj/cYiIiIiIiIiIiE/6TBBbiIiIiIiIiIiIiIiIiIiIiIiIiP9xiIiIiIiIiIiIiIiIOdhityediIiIiIiIiIiIiIiIiIiIiIT55sBhlxiIiIiIiIiIiIiIiIiIiIiDvOp7UxWIiIiIiIiIiP9xiIiIiIiIiIOp1StmKtiIiIiP9xiIiIiIiIiIiIiIiIiIiIiIiIiIiIiIiI/3GIiIiIg38pO4DWxxiIiIiIiIiIiIiIiIiIiIiIiDt34bWIHo/3GIiIiIiIiIiIiIiIiIiIg46ci4FjeIiIiIiIiIiP9xiIiIiIiIiIg82HG0J46IiIiIiIiIiIiIiIiIiI/3GIhA7xwCDoiIiIiIiIiIiIiIiIj/cYiIiIPVRBs6u+iIiIiIiIiIj/cYiIiIiIiIiIiIiIiIiIiIiIiIiIiIiIiP9xiIiIiIiIiEAOHAAuiIiIiIiIiIj/cYiIiIiIiIiEBIPAx8j/cYiIiIiIiIiIiIiIiIiIiIhPclwY2oiIiIiIiIiIiIj/cYiIiIiITzR8HLiIiIiIiIiIiIiIiIj/cYiIiE607CSxiIiIiIiIiIiI/3GIiIiIiIg2tLO6S0yIiIiIiIiIiIiIiIiIiP9xiIQGY8CpyIiIiIiIiI/3GIiIiIiIiIiIiIiINU/5u7AGiIiIiP9xiIiIiIiIiIiIiIiIiIiIiIiIiIiIiIhfs9FMiIiIiIiIiIiIiIiIiIiIiIg51KK3K12P9xiIiIiIiIiIiIiIiIiIiIiIhPkjwW3IiIiIiIiIiIiIiIiIiIiIiIj/cYTnf8KICIiIiIiIiP9xiIiIiIiIiIhP+zwQTIiIiIiIiIiIiIiIiIiIiIiIiE90PBi8iIiIiIiIiIiIiIiIiIiIiP9A61wSSoiIiIiIiIiIiIiIiIiIiIiDV087uLDIiIiIiIiIiIiIiIj/cYiIiIhPnXwWKIiIiIiIiIiIiIiP9xiIiIiIQCwcDj6IiIiIiIiIiIiIiP9xiIiIiE+7fBRIiIiIiIiIiIiIiIj/cYiIiIiIiIiIT3B8GPiIiIiIiIiIiIiI/3GIiIiIiIT3B8GPiIiIiIiIiIiIiIiIiP9xiIiE8zjBzHiIiIiIiIiIiIiI/3GIiIiIiIiIiIiIiIiIiIiIiIiIiIiIiIj/cYiIiIiIiIiIiIiIiIiIiIiIiIiIiIiIiP9xiIiFBL0MSIiIiIiIiIiIiIiIiIiIiE/8LBA9iIiIiIiIiIiIiIiIiIj/cYiIiIiIiIiIiIiIiIiIiIiIiIiIiIiIiP9xiIiIiIiIiIiFBp0KaIiIiIiIiIiIiIiIj/cYiIiIiIiIiIiIiIhAhhwInoiIiIiIj/cYiIiIiIiIiIiIiE8zjBzHiIiP9xiIiIiIiIiIiIiIiIiIiIiIiIiIiIiIiI/3GIiIiD1UQbOrvoiIiIiIiIiI/3GIiIiIiIiIiIMyPavdwlj/cYiIiIiIiIiIiIiIiIiIiIiD11EbOK7oiIiIiIiIiP9xiIiIiIiIiIiIiIiIiIiIiE57vChEiIiIiIiIiP9xiIiIiIiIiIg1OeO7xhyIiIiIiIiIiIiIiIiIiIiIg/JBax2+mIiIiIiIiIiIiIiIiIiIiP9xhO1Mwis4iIiIiIiIiIiIiIiIiIiIiE/8LBA9iIiIiIiIiIiIiIiIiIiIj/cYMpw1vmPKiIiIiIiIiIiIiIiIiIiI/3GIiIiIiIiIiIgzkfS9bguIj/cYiIiIiIiIiIiIiIiIiIT1Y8GpyIiIiIiIiIiIiIiIiIiIiIiIiIj/cYiFCH0IiIiIiIiIiIiIiIiIiIiIiIiIMN7FsDE6iIiIiI/3GIiIiIiIiIiIiIiIiIiIiITVvcOkKIiIiIiIiIiIiIiIiIiIiIhQw9BMiIiIiIj/cYiIiIiIiIiIiIiIT1GMGueIiI/3GIiIiIiIiIiIiIiIiIPfoxswXOiP9xiIiIiIiIiIiIiIiIiIiIhAhhwInoiP9xiIiIiIiIiIiIiIiIiIiIiIiIiIiIiDbTo7osXIiIj/cYiIiIiIiIiIiIiIiIiIiIiIiIiIiIiIiP9xiIiIiIiIiIiIiIiIiIhQw9BMiIiIiIiIiIj/cYiIiIiIiIiIiIiIiIiIiIiEDgHAL+iIj/cYiIiIiIiIiIiIiIiIiIiIiIiIiIiIiIiP9xiIiIiIiIiIiIiIiIiIiIiIiIiIiIiIiI/3GIiIiIiIiIiIiIiIhAwhwE3oiIiIiIiP9xiIiIiIiIiIiIiIiIiIiIiFBp0KaIiIiIj/cYiIiIiIiIiIiIiIiIiIiIiIiIiIiIiIiP9xiIiIiIiIiIiIiIiIiIiE+fXBYKiIiIiIiIiIj/cYiIiIiIiIiIiIiIiIiIiIiIiIiIiIiIiP9xiIiIiIiIiIiIiIiIiIhP2mwSWYiIiIiIj/cYiIiIiIiIiIiIiIiIiIiIiFDD0EyIiIiIiI/3GIiIiIiIiIiIiIiIiIiIhA7xzxDnGIiIiIiIiIiIiIiIiIiIiIiIUEvQxIiIj/cYiIiIiIiIiIiIiIiIiIiIiIhQS9DEiIiP9xiIiIiIiIiIiIiIiIiIiIiIiIiIiIiIiI/3GIiIiIiIiIiIiIiIiIiIiEDgHAL+iIiI/3GIiIiIiIiIiIiIiIiIiIiIiIiIiIiIiIj/cYiIiIiIiIiIiIiIiIiIiIiIiIUIfQiIiIj/cYiIiIiIiIiIiIiIiIiIiIiIiIUGnQpoiI/3GIiIiIiIiIiIiIiIiIiIiIiIiIiIiIiIj/cYiIiIiIiIiIiIiIiIiIiIiFAt0OKIiIj/cYiIiIiIiIiIiIiIiIiIiIiFBL0MSIiIiP9xiIiIiIiIiIiIiIiIiIiIiIhQD9ABiIj/cYiIiIiIiIiIiIiIiIiIiIiIiIiIiIiIiP9xiIiIiIiIiIiIiIiIiIiIiIiIiIiIiIiI/3GD3eEbMh7oiIiIiIiIiIiIiIiIiIiIiDreArYh/YiIiIiIiIiIiIiIiIj/cYiIhPvVwUKoiIiIiIiIiIiIiIiIiIiIiITjOMLMeIiIiIiIiIiIiIiIiIiIiIiI/3E7/AK1A/2IiIiIiIiIiP9xiIiIiIiIiIgxeJW/h2qIiIiIiIiIiP9xiIiIiIiIhA4BwC/oiIiIiIiIiIiIiIiP9xiIiIiIiIiIiIiINxVTueqsiIiIiIiIiIiIiP9xiIiIiIiIiIiIiINLd0vEiLiIiIiIiIiI/3GIiIiIiIiIiE9RjBrniIiIiIiP9xiIiIiIiIiIiIiIT9iMEneI/3GIiIiIiIiIiIiIiIiIiIPV68s6FDiIiIiIiIiIiIiIiIiI/3GIiIiIiE+7fBRIiIiIiIiIiIiIiP9xiIiIiIiIiIg9vyGzQN6IiIiIiIiIiIj/cYiIiIiIiIiIQA0sAD2IiIj/cYiIiIiIiIiIiIiIiIiIiIiIiIiIiIiIiP9xiIiIiIiIiIiIiIiIiIiIiIiIiIiIhQpdBq/3GIiIiIiIiIiIiIiIiIiIiIhAaBwKfv9xiIiIiIiIiIiIiIiIiIiIiIUGnQpoiIiIj/cYiIiIiIiIiIiIiIiIiIiIiIiIiIiIiIiP9xiIiIiIiIiIiIiIiIiIiIiIiIQOAcAv6P9xiIiIiIiIiIiIiIiIiIiIQO8c8Q5xiIiIiIiIiIiIiIiIiIiIiIiIiIiIiIiI/3GIiIiIiIiIiIiIiIiIiIiIiIiIiIiIiIj/cTf2U7kJrIiIiIiIiIiIiIiIiIiIiIiE8cHB4+iIiIiIiIiIiIiIiIiIiIiE/eLBIdiIiIiIiIiIiIiIiIiIiIhfd9GIiIiIiIiIiIiIiIiIiIiIiE63vCSEiIiIiIiI/3GIiIiIiIiIiIiIg5U163rKGIiIiIiIiIiIiP9xiIiIiIiIiE/YjBJ3iIiIiI/3GIiIiIiIiIiIiIiEDvHAIOiIiIj/cYiIiIiIiIiIiIiIiIiIiIQEocDF6P9xiIiIiIiIiIiIiIiIiIiIiIiFBp0KaIiIj/cYiIiIiIiIiIiIiIiIiIiIiIiIhPOhwcXoiIiIiIiIiIiIiIiIiIiIiFCH0IiIiI/3GIiIiIiIiIiIiIiIiIiE8bLB5NiIiIiIiIiIiIiIiIiIiIiIiIN47YuXEniIiIiIiIiIiIiIiIiIiIiIiIUKXQaoiIj/cYiIiIiIiIiIiIiIiIhP+zwQTIiIiIiIiIiIiIiIiIiIiIiE74bCB5iIiIiIiIiIiIiIiIiIiIiIUEvQxIiIiP9xiIiIiIiIiIiIiIiIiIPPSRtAtuiI/3GIiIiIiIiIiIiIiIiIiIiIiIiIiIiIiIj/cYiIiIiIhAhSwIrYiIiIiIiIiP9xiIiIiIiIiIiIiIiIiIiIiIiIiIiIiIiI/3GIiIiIiIiIiIiITxWMHqeIiI/3GIiIiIiIiIiIiIiIiIhOfZwoJoiIiIiIiIiIiIiIiIiIiIiIj/OjzCt8M9iIiIiIiIiI/3GIiIiIiIiE8WfB6YiIiIiIiIiIiIiP9xiIiIiIT9l8EmiIiIiIiIiIiIiIiP9xiIiIiIiIiIiIiIiIiIiEDvHAIO/3GIiIiIiIiIiIiIiIiIiIg/xVaxOqmP9xiIiIiIiIiIiIiIiIiIiIiE/8LBA9iIiIiIiIiIiIiIiIiIiIiIiIiIj/cYiIiIiIiIiIiIiIiIiIiIiIiIg1rbm7UkaIiIiIiIiIiIiIiIiIiP9xiIiDNFmr26ZYiIiIiIiIiIiIiIiIiIiIiDi0wrhLPYiIiIiIiIiIiIiIiIiIiIiDO3dL1Ii4iIiIiIiIiIiIiIiIiIiIiIiIj/cYiIiIQMIcBN6IiIiIiIiIiIiIiIiIiI/3GIiITtLsItGIiIiIiIiIiIiI/3GIiIiIiIiIiIg9GTGz5s6IiIiIiI/3GIiIiIiIiIiIiIiIQEksDG2P9xiIiIiIiIiIiIiIiIiIiIiIPd0hsyLeiP9xiIiIiIiIiIiIiIiIiIiFCl0GqIiIiIiIiI/3GIiIiIiIiIiDD71bAUKoiIiIiIiIiIiIiIiIiIiP9xiIiIPpQBsmv+j/cYiIiIiIiIiIiIiIiIiIiIiIiE1Z/DpgiIiIiIiIiIiIiIiIiI/3GIiIiD1yQbONvoiIiIiIiIiIj/cYiIiIiIiIiIiIiIiIPd8BsyD+iIiIiIiIiIiIiIiIiP9xiIiIiIiIiECFLAitiIiIiIiI/3GIiIiIiIiIiIiIhAwhwE3oiIiIiIiIiP9xiIiIiIiIiIiIiIhO15wihoiIiIiIiIiIiIiIiIiIiIiDgfsrjgTYiIiIiIiIiIiIiIiIiIiIiP9xiINpPjumwciIiIiIiI/3GIiIiIiIiIiIiDIyRb7NuoiIiIiP9xiIiIiIiIiIiIiIiIiIiIiIiIiIiIiIiI/3FAZjwKnIiIiIiIiIiIj/cYiIiIiIiIiIiFDh0C6IiIiIiIiIiIiIiIiIj/cYiIiIiIiIiIiIiIiIhQLdDiiIiIiIiIj/cYiIiIiIiIiIiIUEvQxIiIiIiIiIiIiIiP9xiIiIiIiIQKI8BtyIiIiP9xiIiIiIiIiIiIiIiIM3bEvYk7iIiIiIiIiIiIiP9xiIiIiIiE4+zCwTiIiIiIiIiIiIiIiIj/cYiIiIN/RzuQuMiIiIiIiIiIiP9xiIiIiIiIiIiIiIiIiIiIiIiIiIiIiIiI/3GIiIiIiIiIiIiIiIg513K3KI2IiIiIiIiIiIiIiIiIiIiIiE+xLBTtiIiIiIiIiIiIiIiIiIiIj/cYiIiIhQw9BMiIiIiIiIiIiIiIiIiIiIiIiI/3GIiIiIiIiEDAPAT8iIiIj/cYiIiIiIiIiIiIiIiIiITlCcKvaIiIiIiIiIiIiIiIiIiIiIhPOSwcbYiIiIiIiIiIiIiIiIiIiIg6OQK2xv2IiIiIiIiIiIiIiP9xiIiIg8U220rJKIiIiIiI/3GIiIiIiIiIiIiDuxArVO/YiP9xiIiIiIiIiIiIiIiIiIiDxwYbSPnoiIiIiIiIiIiIiIiIiIj/cYiIiIiIiIg2OtO6xSyIiIj/cYiIiIiIiIiIiIiIiIiIiIiIiFCH0IiIiIj/cYiIiIiIiIiIiIiIiIiIiIhP3xwSDoiIiIiIiIiIiIiIiIiIiIiIiIhPWBwafoiIiIiIiIiIiIiIiIiIiIiIiIiIiIj/cYiIiIiIiIiIiIiIiIiIiIiIiIiE/dPBIsiIiIiIiIiIiIiIiI/3GIiIiIiIiIiIiIiIhQh9CIiIiIiIiIiIiI/3GIiIiIiIiITtH8IuCIj/cYiIiIiIiIiIiIiIiIiIiDwxkbTOboj/cYiIiIiIiIiIiIiIiIiIiINpmDumZ8iIiIiIiIiIiIiIiIiIiIiP9xg2HNO64yyIiIiIiIiIiIj/cYiIiIiIiIiIiIiIiIiDb/s7oATIiIiI/3GIiIiIiIiIiIiIiIiIPTcxs8jOiIj/cYiIiIiIiIiIiIiIiIiIiIiIiIg6ixi2dOeP9xiIiIiIiIiIiIiIiIiIhOX5wqBoiIiIiIiIiIiIiIiIiIiIiP9xiIiIiIiIiIiIiIiD3JB7M2+IiIiIiIiP9xiIiIiIiIiIiIPVYhs6neiIiIiIiIiIiIiI/3GIiIiIiIiIiIiIiIiIiIiIiIiIiIiIiIhNl9w2goiIiIiIiIiIiIiIiIiIiIiP9xM93kvSIbiIiIiIiIiIiIiIiP9xiIiIiE/6TBBbiIiIiIiIiIiIiIiIiIiIiIiIiDkycrfNjYiIiIiIiIiIiIiIiP9xiIiIiEDBLATtiIiIiIiIiIiIiP9xiIiIiIiITnf8KICI/3GIiIiIiIiIiIiIiIiIiIiIiIiIiIiIiIPN4RtCHuiIiIiIiIiIiIiIiIiIiIiIiDqU8bZrDoiIiIiIiIiIiIiIiIiIiIiE/7PBBMiIiIiIiIiIiIiIiIj/cYiIiIiDgb8rjkDYiIiIiIiIiIiIiIiIiIiP9xiIiIiIiIiIiIiIiIiIiIiIiIiE86HBxeiIiIiIiIiIiIiIiIiIiIiIiIiITp5sJhmIiIiIiIiIiIiIiIiIiIiIiIiIPG0ntJLYiIiIiIiIiIiIiIiI/3GIiIUC3Q4oiIiIiIiIiIiIiIiIiIiIiIT9AcEv6IiIiIiIiIiIiIiIiIiIiIiIiIj/cYiIhA4BwC/oiIiIiIiIiIiIiIiIiIiIj/cYiIiIiIiIiIiIiIiIiIiIiIiIiIiIiE+UHBa+iIiIiIiIiIiIiIiIiIiIiIhOcHwo+IiIiIiIiIiIiIiIiIiIiIiITjR8LLiIiIiIiIiIiIiIiIiIiIiIhPVywajYiIiIiIiIiIiIiIiIiIiIiIg9sgGzTf6IiIiIiIiIj/cYiIiIiIiIiIiE+8bBQ5iIiIiIiIiIiIiP9xiIiIiIiIiIiIiIiIiIO67HtVE4iI/3GIiIiIiIiIiIiIiIiIiDrf8bYgDoiIiIiIiIiIiIiIiIiIiIg6GDK2582IiIiI/3GIiIiIiIiIiIiIiIiIhPkUwW64iIiIiIiIiIiIiIiIiIiIhP/RwQLoiIiIiIiIiIiIiIiIiIiIiI/3GIiIiDyil7RdaIiIj/cYiIiIiIiIiIiIiIiIhPM4wcx/9xiIiIiIiIiIiIiIiIiIiIhALBwOPv9xiIiIiIiIiIiIiIiIiIiIiD11EbOK7oiIiIiIiIiI/3GIiIiIiIiIMTyVv8NqiIiIiIiIiIj/cYiIiIiIiIiITzKcHNaI/3GIiIiIiIiIiIiIiIiIiIiIiIiE+ebBYZ/3GIiIiIiIiIiIiIiIiIiIiIUOHQLoiIiIiIiI/3GIiIiIiIiIiIiIiIiIiE66jCRXiIiIiIiIiIiIiIiIiIiIiIhOfKwoNYiIiIiIiIiI/3GIiIiIiIiIiIMJPFsHw6iIiIiIiIiIiIiIiIiIiIiIT9AcEv6IiIiIiIiIiIiIiIiIiIiION/iuCAdiIiIiIiIj/cYiIiIiIiIiIOVrCtqU9cYiIiIiIiIiIiIiIiIiIiIhAhhwInoj/cYiIiIiIiIiIiIiIiIiIiIiIiIiIPZIhs23ej/cYiIiIiIiIiIiIiIiIiIiIiIiIhA4Bzx/nGIiIiIiIiIiIiIiIiIiIiIiIiIgzdsS9iTuIiI/3GIiIiIiIiIiIiIiIiIiIiDlegrehfYiIiIiIiIiI/3GIiIiIiIiIiIPsN2sjyJiIiIiIiIiIiIiIiIiIiIiIiIiIiIhP0BwS/oiIiIiIiIiIiIiIiIiIiIiFCl0GqIiIj/cYiIiIiIiIiIiIiIiIiIiIiIiIiIiIiIiP9xiIiIiIhQpdBqiIiIiIiIiIiIiIiIiIiIiI/3GIiIiIiIiIiIiIiDjSwrgtPYiIiIiIiIiIiIiIiIiIiIiIiIiIiE7abCJZiIiIiIiIiIiIiIiIiIiIiIT9tcEkqIiIiIiIj/cYiIiIiIiIiIiIiIiIiIiIiIiIUC3Q4oj/cYiIiIiIiIiIiIiIiIiIiD1WIbOp3oiIiIiP9xiIiIiIiIiIiIiIiE6ZvCZkiIiIiIiIiIiIiIiI/3GIiIiIhOe7woRIiIiIiIiIiIiIiIiIiIiIiIOjkCtsb9iIiIiIiIiIiIiIiP9xiIiIiIiIiIiIiIiIiIiIiIiIiIiIiIiI/3GIiIiIiIiIiIiIiIUEvQxIiIiIiIiIiIj/cYiIiIiIiIiIiDsKt7X1SIiIiIiIiIiIiIiIj/cYiIiIiIiIiIiIiIiIUGnQpoiIiIiIiIiI/3GIiIiIiIiIiIQMIcBN6IiIiIiIiIiIiP9xiIiIiIiIiIiIiIiIiIiIT1RcGrqIiIiIiIiIiIiIj/cYiIiIiIhPu3wUSIiIiIiIiIiIiI/3GIiIiIiIiIUOHQLoiIiIiIiIiIiIiIiIiIiI/3GEApTA5riIiI/3GIiIiIiIiIiIiIiIiIiIiIiIiIiIiIiIj/cYiIiIiIiIiIiIiIiIT1NsGsmIiIiIiIiIiIj/cYiIiIiIiIiITxlMHmuIiIiIiIiIiIiIiIiIiIiIiIiIiI/3GIiIiIiIiIiIQIUsCK2IiIiIj/cYiIiIiIiIiIiIiIQGcsCo2Ij/cYiIiIiIiIiIiIiIiIiIhA7xwCDv9xiIiIiIiIiIiIiIiIiIiIiIiIiIiIiIiI/3GIiIiIiIiIiIhNWfw6YIiIiIiIiIiIiIiIiIiIiIhPODwcfIiIiIiIiIiIiIiIiIiIiI/3GFBL0MSIiIiIiIiIiIiIiIiIiIiIiIiIhPshwU3oiIiIiIiIiIiIiIiIiIiIiIiIj/cYiIiIiIUGnQpoiIiIiIiIiIiIiIiIiIiI/3GDwSobTtXoiIiIiIiIiIiIiI/3GIiIiIiIiIiIiIiIiIiIiIiIiIhOfowoF4iIiIiIiIiIiIiIiIiIiI/3GIiIO5TxtWsOiIiIiIiIiIiIiIiI/3GIiIiIPXURs4ruiIiIiIiIiIiIiIiIiIiIiIhPsSwU7YiIiIiIiIiIiIiIiIiIiIiIg4WOK4px2I/3GIiIiIiIiIiIiIiIiIiIhQD9ABiIiIiP9xiIiIiIiIiIiIiIiIUC3Q4oiIiIiIiIiP9xiIiIiIiIiIiIiIhPf3wYCIiIiP9xiIiIiIiIiIiIiIiIiE7w7CDx/3GIiIiIiIiIiIiIiIiIiIiIPBSBtOt+iIiIj/cYiIiIiIiIiIiIiIiIiECFLPetcYiIiIiIiIiIiIiIiIiIiIiIiIiIiIhf/tEBiIiIiIiIiIiIiIiIiIiIiIiE+wPBT8iIiIiIiIiIiIiIiIiIiIj/cYUMPQTIiIiIiIiIiIiIiIiIiIiIiIUIfQiIiP9xiIiIiIiIiIiIiIiIiIiIiIiIiIiIiE+RTBbriIiIiIiIiIiP9xiIiIiIiIiIhPNlwcmoiIiIiIiIiIiIiIiIiIiIiIOnUCtor9iIiIiIiIiIiIiIj/cYiIiIiIiIiE9TbBrJiIiIiIiIiIiIiIiIiIj/cYiIT9psElmIiIiIiIiIiIiIiIiIiIiIiI/3GIiIiIhQpdBqiIiIiIiIiIiIiIiIiIiIiIg2M1O6zKyIiIiIiIiIiIiIiIiIiIiIiIiINZXDu2o8iIiIiIiIiIiIiIiIiIiIiIhP3iwSHYiIiIiIiIiIiIiIiIiI/3GIiIg4kgO4bfyIiIiIiIiIiIiIiIiIiI/3GIiITvLMINOIiIiIiIiIiIiIiIiIiIiIiIiP9BDhwALoiIiIiIiIiIiIiIiIiIiI/3GIiIiIQKQcBr6IiIiIiIiIiIiIiIiIj/cYiIiIiIiIiIQA0sAD2IiIj/cYiIiIiIiIiIiIiIiIiIiE9TbBrJiIiIiIiIj/cYiIiIiIiIiIiIiIOPDCuA89iIiIiIiIiIiIiIiIiIiIiIg5FWK36p2IiIiIiIiIiIiIiIiIiIiIiE8cHB4+iIiIiIiIiIiIiIiIiIiIiITpucJkaIiIiIiIiIiP9xiIiIiIiIiIiIiIiIiIiIiIiIiIiIiIiI/3GIiIiIOrxCtkO9iIiIiIiIiIiIiIiI/3GIiIg8MKG0z16IiIiIiIiIiIj/cYiIiIiIiIiECkHAa+iIiIiIiIiIiIiP9xiIiIiIiEDBLATtiIiIiIiIiIiP9xiIiIiIiIiIiIhADhwALoiIiIiIj/cYiIiIiIiIiIiIiIiIiIiIiIiIg/izaxdMmIiIiP9xiIiIiIiIiIiIiIiIiIT55sFhmIiIiIiP9xiIiIiIiIiIiIiIiIiIiIiIiIiIiE4/vCwEiI/3GIiIiIiIiIiIiIiIiIiIiIP6hGsVe5iIiI/3GIiIiIiIiIiIiIiIhPdDwYvIiIiIiIiIiIiIiIiIiIiIiIiIiIiIj/cYiIiIiIiIiIiIiIiIiIiIiIiIiIiIiIiP9xiIiIiIiIiIiIiIPH5xtIGOiIiIiIiIiIiIiI/3GIiIiIhAZywKjYiIiIiIiIiI/3GIiIiIiIiIPVYhs6neiIiIiIiIiIiIiIiIj/cYiIhPf3wYCIiIiIiIiIiIiIiIj/cYiIiIhPf3wYCIiIiIiIiIiIiIj/cYiIiIiIiIiIiIiIiIiEAOHAAuiI/3GIiIiIiIiIiIiIiIiIiIPXMxs4zOiI/3GIiIiIiIiIiIiIiIiIiIiIiIiIiIiIiIj/cYiIiEDCHATeiIiIiIiIiIiIiIiIiIiI/3GIiDzysbQNToiIiIiI/3GIiIiIiIiIiIiIiIg+hoayeXmIiIiIiIiIiIiIiIiIiIiP9xiIiIiIiIUC3Q4oiIiIiIiIiIiIiIiIiP9xiIiIJMnlGsNhroiIiIiIiIiIiIiIiIiIiIiIiITlCcKvaIiIiIiIiIiIiIiIiIiIiI/3GIhAZywKjYiIiIiIiIiIiIiI/3GIiIiIiIiITzOMHMeIiIiIiIj/cYiIiIiIiIiIiIiITxhcHnqIiIiIiIiIiIiIiIiIj/cYiIiIhALBwOPoiIiIiIiIiIiIiIj/cYiIiIiIiIiIiIiIiIiIiIiIiIiIiIiIiP9xiIiIiIiIhP2XwSaIiIiIiIiIiIiP9xiIiIiIiIiIiIiIiIiIiIiIiIiIiIiIOOyYuBNniIiIiIiIiIiIiIiIj/cYiIiIhPu3wUSIiIiIiIiIiIiIiI/3GIiIiIiITlvcKkKIiIiIiIiIiIj/cYiIiIiIiIhPcHwY+IiIiIiIiIiIiIiI/3GIiIiIiD9LdrG0iY/3GIiIiIiIiIiIiIiIiIiIiIiIg1deO7ihyIiIiIiIiIiIiIiIiIiP9xiIiIiIiIiIiIiIiIiIiIiIiIiIiIiE2z/DTAiIiIiIiIiIiIiIj/cYiIiIiIhO0fwi4IiIiP9xiIiIiIiIiIiIiIiIiDxxUbSOroiIiIiIiIiIiIiIiIiIiIiIg1WNO7pyyIiIiIiIiIiIiIiIiIiP9xiIiIiDxrR7SUuIiIiIiIiIiIiIiIiIiIiIiIiDIZ9L7mC4iIiIiIiIiIiIiIiI/3GIiIiIiIiIiE613CSiiIiIiIiIiIj/cYiIiIiIiIiIhQpdBqiIiIiIiIiIiIiIiIiP9xiIiIhAShwMXoiIiIiIiIiIiIiIiI/3GIiIiIiIiD01UbPKro/3GIiIiIiIiIiIiIiIiIiIiDxSYbStnoiIiIiIiIiIiIiIiIj/cYiIiE6V/CagiIiIiI/3GIiIiIiIiIiIiIiIiIiIiIiIiIiIiIiIj/cYiIiIiIiIiIiIiIiIg2EKO671yIiIiIiIiIiIiIiIiP9xiIiIiIiIg8pWe0WpiIiIiIiIiIiIiIiI/3GIiIiIg9GiGz5d6IiIiIiIiIiIiIiIiIiP9xiIiIhO1Mwis4iIiIiIiIiIiIiIiIiIiIiI/3GEApTA5riIiI/3GIiIiIiIiIiIiIiIiIiIM1m0vaZLiIiIiIiIiIiIiIj/cYiIiIiEANLAA9iIiIiIiIj/cYiIiIiIiIiIiIPd0hsyLeiIiIiIiIiIj/cYiIiIiIiIiIQIUsCK2IiIiIiP9xiIiIiIiIiIiIiIg2oYm6XnaIiIiIiIiIiIiIiIiI/3GIiIiE/abBJZiIiIiIiIiIiIiIiIiIiIiP9xg5M363zIGIiIiIiIiIiIiIiP9xiIiIiIiCJzARroz+6IiIiIiIj/cYiIiIiIiIiIiIOuYIthn3iIiIiIiIiIiIiIiIiIiIj/cYiIiIiIiDNEqr27VYiIiIiIiIiIiIiIiIiIiI/3GIiIhO/vwgEIiI/3GIiIiIiIiIiIiIiIiIiE7yzCDTiIiIiIiIiP9xiIiIiIiIiIiIg70eG1Lh6IiIiIiIiIiIiI/3GIiIiIiIg5P5K3wG2IiIiIiIiIiIiIiIiI/3GIiIiFCl0GqIiIiIiIiIiIiIiIiIiIiIiIj/cYiIiIiIiIg8e6G0hF6IiP9xiIiIiIiIiIiIiIiIiIiE/eLBIdiIiIiIiIiIiIiIiIiIiIiIhPF2weiY/3GIiIiIiIiIiIiIiIiIiITrbMJJOIiIiIiI/3GIiIiIiIiIiIiINF9UvKCriIiIiIiIiIiIiIiIiIiP9xiIg7lPG1aw6IiIiIiIiIiIiIiIiP9xiIiIiITvHcIOKIiIiIiIiIiIiIiIiP9xiIiIhOtOwksYiIiIiIiIiIj/cYiIiIiIiIiIiIiIQGgcCn6IiIiIiI/3GIiIiIiIiIiIiIiIiINnuDuoR8iIiIiIiIiIiIiIiIiIiIiIiI/3GIiIiIiIhPn1wWCoiIiIiIiIiIiIiIiIiIiIiP9xg6NFK2y62IiIiIiIiIiIiIiIiIj/cYiIiIg2WrO6pUyIiIiIiIiIiIiIiIiIiI/3GIiIiINbpEu0W7iP9xiIiIiIiIiIiIiIiIiIiIiIOP7SuAEtiIiIiIiIiIiIiI/3GIiIiIiIiDx+cbSBjoiIiIiIiIiIiIiIiIiIj/cYiIiDE6tb/FSoiIiIj/cYiIiIiIiIiIiIiIiIiIiIiIiIiIiIiIiP9xiIiIiIiIiIiIiIiIiDt28bWJDoj/cYiIiIiIiIiIiIiIiIiIiIiE9SfBrYiP9xiIiIiIiIiIiIiIiIiIiIiIT3NMGMuIiIiIiIiIiIiIiIiIj/cYiIiIiIiIiIiIiIiIiIiIiIiIiIiIiIiP9xiIiIiIiIiIiIiIiIiIiIiIiIiIiIiIhPWBwafoiIiIiIiIiIiIiIiIiIiIiIiI/3GIiIiIiIiIiIhPNWwcqYiIiIiIiIiIiIiIiP9xiIiIg84He0H4iIiIiIiIiIiIiIiI/3GIiIiIiFDh0C6IiIiIiIiIiIiIiIiIiIiIiI/3GITzKcHNaIiIiIiIiIiP9xiIiIiIiIiITvSsILWIiIiIiIiIiIiIiIiIiIiIiIX/7RAYiIiIiIiIiIiIiIiIiIiIiIUA/QAYiI/3GIiIiIiIiIiIiIiIiIiIiIiIiE6dfCYoiIiIiIiIiIiIiIiIiIiIiIiIiIiI/3GIiIiIiIiIiE/1nBCm/3GIiIiIiIiIiIiIiIiIiIiIiIiIiIiIiIj/cYiIiIiIiIg81aG0Kl6IiIiP9xiIiIiIiIiIiIiIiIiIiIMMqrsEVUiIiIiIiIiIiIiIiP9xiIiIiIiITrP8JMCIiP9xiIiIiIiIiIiIiIiIiIiIiIiIiIiIiIiI/3GIiIiIiIPRwBs+P+iIiIiIiIiIiIiIiIiIiIiIiIiDlPGLew54iIiIiIiIiIiIiIiIiIiIiIiDw3MbTIzoiIiIiIiIiIiIiIiIiIiIiIgysdS+TiuIiIiIiIiIiIiIiIiIiIiIiIg9lAGza/6IiIiIiIiIiI/3GIiIiIiIiIiIT5FMFuuIiIiIiIiIiIiIiIiIiIiIiIhOtswkk/9xiIiIiIiIiIiIiIiIiIiIiITVrsOlGIiIiIiIiIiIiIiIiIiIiIiE+TLBbNiIiIiIiIiIiIiIiIiIiIiINL4EvEH7iIiIiIiIiIiIiIiIiIiIiIiIg5ixi3dOeIiIiIiIiIiIiIiIiIiIiIhPvkwUG4iIiIiIiIiIiIiP9xiIiIiIiIiFDh0C6IiIiIiIiIiIiIiIiIiIiP9xiIiIiIiIiIiIg3UkO5rbyIiIiIiIiIiIiIiIiIiIiI/3GIiITtW8IqSIiIiIiIiIiIiIiIiIiIiIiIhOFJwutoiIiIiIiIiIiIiIiIiP9xiIiDl5sreGTYiIiIiIiIiIiI/3GIiIiIiIiIiIiIiIhPnmwWGYiIiIiIiI/3GIiIiIiIiIiIiITzR8HLiIiIiIiIiI/3GIiIiIiIiIiIiIiITtPcIsKIiIiIiP9xiIiIiIiIiIiIiIiIiIiIiIiIiIiIhPVUwaq4iIiIiIiIiI/3GIiIiIiIiIiIUC3Q4oiIiIiIiIiIiIiI/3GIiIiIiIiIiIiIiIiIiIiIiIiIiIiIiIj/cYiIiIiIiIiIiIhPvkwUG4iIiIiIiIiIiIiIiIiIiIiI/3GIiIiIiIiIiIiITrmcJGaIiIiIiIiIiIiIiIiIiIiIiIT7xsBDlxiIiIiIiIiIiIiIiIiIiIiIhOnXwmKIiIiIiIiIiIiIiIiIiIiIiITpm8JmSIiIiIiP9xiIiIiIiIiIiIiIOvsStgTtiIiIiIiIiIiIiIiIiIiIiIiIj/QQw8AEyIiIiIiIiIj/cYiIiIiIiIiIiIOr8StkDtiIiIiIiIiIiIiIiIiIiIiIiE8cHB4+iIiIiIiIiIiIiIiIiIiIiIiP9xiIiIiIiIiIiIiIiIiIiIiIiIiIiIiIiI/3GIiEBKHAxeiIiIiIiIiIiIiIiIiIj/cYiIg3mJO5Z2z/cYiIiIiIiIiIiIiIiIiIiIiE8WfB6Y/3GIiIiIiIiIiIiIiIiIiIiIhP+VwQaoiIiIiIiIiP9xiIiIiIiIiIiIiIhQw9BMiIiIiIiIiIiIiIj/cYiIiIiIiIiE5fnCoGiIiIiIiIiIiIiIiIiIiIiIiIiIhPshwU3oiIiIiIiIiIiIiIiIiIiIiIiIT/pMEFuIiIiIiIiIj/cYiIiIiIiIiIiIiIiIiIiIiIiIiIiIiIiP9xiIiIiIiIiIiIiIUA/QAYiIiIiIiIiIj/cYiIiIiIiIiIiIiIT7t8FEiIiIiI/3GIiIiIiIiIiIiIiDvS0bUtLoiIiIiIiIiIiIiIiI/3GIiIiIiIT9tcEkqIiIiIiIiIiIiIiIiIiIiIiIj/cYiIiIiIhOHuwuEYiIiIj/cYiIiIiIiIiIiIiIiIiDxUQbSrvoiIiIiIiIiIiIiIiIiIiIiIhPlBwWvoiIiIiIiIiIiIiIiIiIiIiIiE207DSxiIiIiIiIiIiIiIiIiIiIiIiDEyRb/NuoiIiIiIiIiIiIiIiIiIiIiP9xiIhOWuwqUYiIiIiIiIiIj/cYiIiIiIiIiIiIiIThOsLsWIiIiIiIiIiIiIiIiIiIiIiIiP9xiIiIiIiIiIiIiIiIiIiIiIiIiIiIiIiI/3GIiEDCHATeiIiIiIiIiIiIiIiIiIiIiP9xiIiIiIiIiIiIiIiIiIiIiIiIiIiIiIiI/3GIiIiIiIiIiIiIiIiIiIiIiIiIiIiIiIj/cYiIiIiIiIiIiIiIiIiIiIiIiIiIiIiIiP9xiIiIiIiIiIiIiIiIiIg9ViGzqd6IiIiIiI/3GIiIiIiIiIiIiIiIT3Q8GLyIiIiIiIiIiIiIiIiIiIiIiIhQD9/wcYiIiIiIiIiIiIiIiIiIiIiE85LBxtiIiIiIiIiIiIiIiIiIiIiIiIiE91LBitiIiIiIiIiIiIiIiIiIiIj/cYiIiIiIiFAt0OKIiIiIiIiIiIiIiIiIj/cYiIiIiIiIiIiIiIiIhPGFweeoiIiIiIiIiIiIiIj/cYiIiIiE+5nBRmiIiP9xiIiIiIiIiIiIiIiIiIiIhPNHwcuIiP9xiIiIiIiIiIiIiIiIiIiIiIiIiIiIiIiI/3GIiIiIiIiDiSA7ht/IiIiIiIiIiIiIiI/3GIiIiIUEvQxIiIiIiIiIiIiIiIiIiIiITT+8PASIiIiIiIiIiIiIiIiIiIiIiDtod7WXiIiIiIiIiIiIiIiIiIiIiIiIiIiIOlUitqrdiIiI/3GIiIiIiIiIiIiIiIiIiITvaMIJeIiIiIiIiIiIiIiIiIiIiIiIiDJz9L6MC4iIiIiIiIiIiIiIiIiIiP9xiIiIiIiIiIiIiIiIT7t8FEiIiIj/cYiIiIiIiIiIiIiIiIiIiD2TEbNs7oiIiIiIiIiIiI/3GIiIiIiIiIQIUsCK2IiIiIiIj/cYiIiIiIiIiIiIiDpWErap7YiIiIiIiIiIiIiIiIiIiIiIiE7XnCKGiIiIiIiIiIiIiI/3GIiIiIiIiFAt0OKIiIiIiIiIiIiIiIiI/3GIiIiIiIiIiIiIiIiIiIiIiIiIiIiIiIj/N1fjuqgciIiIiIiIiP9xiIiIiIiIiIiIiIhOFJwutoiIiIiIiIiIiIiIiIiIiIiIiIiIiIiP9xiIiIiIiIiIiIiIiIiIUA/QAYiIiIiIj/cYiIiIiIiIiIiIiIhOfKwoNYiIiIiIiIiIiIiIiIiIiI/3GIiIiIiIiFBL0MSIiIiIiIiIiIiIiIiIj/cYiIiIiIiIhQpdBqiIiIiIiIiIiIiIiIiIiP9xhQD9ABiIiIiIiIiIiIiIiIiIiIiIiIj/cYiIiIiIiIiIiIiIiIiDcgKbnf1oiIiIiIiIiIiIiIj/cYiIiIiIiIQGgcCn6IiIiIiIiIiIiI/3GIiIiIiIiIiECFLAitiIiIiIj/cYiIiIiIiIiIiIiIiIiIiDpTQrasvYiIiI/3GIiIiIiIiIiIiIiIiIg9sgGzTf6IiIiIiIiIiIiIiIiIiIiP9xiEBJLAxtiIiIiIiIiIiIiIj/cYiIiIiD3aUbMlroj/cYiIiIiIiIiIiIiIiIiIiIiIiIiIiIiIiP9xiIOjVCtsq9iIiIiIiIiIiIiIiIiIiIiIX1nRpoiIiIiIiIiIiIiIiIiIiIiIPFRBtKu+iIiIiIiIiIiIiIiIiIiIiIj/cYhAZFz5unGIiIiIiIiIiIiIiIiIiIiIiIgxpDu/W8SIiIiIiIiIiIiIiIiIiIj/cYiD8DRrH8uYiIiIiIiIiIiIiIiIiIiIiIiCqFkxpnps6IiIiIiIiIiIiIiIiI/3GIiIiIiIQMEsBO2IiIiIiIiIiI/3GIiIiIiIiIiIMnAlvo/aiIiIiIiIiIiIiIiIiIiP9xiIiIiIUEvQxIiIiIiIiIiIiIiIiIiIiI/3GIiIhAhhwInoiIiIiIiIiIiIiIiIiI/3GIiIiIg4NTO3ysxxiIiIiIiIiIiIiIiIiIiIiIg/QSaxvtmIiIiIiIiIiIiIiIiP9xiIiIg6FlK26a2IiIiIiIiIiIiI/3GIiIiIiIiIiIiIiIiIiIg28pO6DWyIiIiIiIiIiIiIiIiIiP9xiIQEg8DHyIiIiIiIiP9xiIiIiIiIiIiIhQw9BMiIiIiIiIiIiIiIiIj/cYiIiIiE7w7CDxiIiIiIiIiIiP9xiIiIiIiIiIiIg9qSeyVthxiIiIiIiIiIiIiIiIiIiIiIiFBp0KaIiIj/cYiIiIiIiIiIiIiIiIiIiIiIiIiIiIPu6WsRFpcYiIiIiIiIiIiIiIiIiIiIiIiIiIiIiIiP9xiIiIiIiIiIiIiIiIiIiIiIiIiIiIiIiI/3GIiIiIiIiIiIiIiIiIiIiIiIiIiIiIiIj/cYg8uJG0R26IiIiIiIiIiIiIiIiI/3GIiIiDe6U7lFrIiIiIiIiIiIiIiIiIiIiI/3GIiIiIiIiIiIiIiIiIiIiIiIiIiIiIT1Y8GpyIiIiIiIiIiIiIiI/3GIiIiIiIiIiIiIiIiIiIiIOUiItrd3cYiIiIiIiIiIiIiIiIiIiIiE8bLB5NiIiIiIiIiIiIiIiIiIiIiIiDZ7g7qEfIiIiIiIiIiIiI/3GIiIiIiIiIhAShwMXoiIiIiIiIiIj/cYiIiIiIiIhPuZwUZv9xiIiIiIiIiIiIiIiIiIiIiIiIiIiIiIiI/3GIiIiIiIiIiIiIiIiIiIiIiIiIiIiIiIj/cYiIiIiIiIiIiIiIiIiIiIiIiIiIiIiIiP9xiIiIiIiIiIiIiIiIiIiIiIiIiIiIiIiI/3GIiIiIiIiIiIiIiIiIiIiIiIiIiINb/zu0AMiIiIiI/3GIiIiIiIiIiIiIiIiIhPU2wayYiIiIiIiIiI/3GIiIiIiIiIiIiEDvHAIOiIiIiIj/cYiIiIiIiIiIiIiIiITvLMINOIiIiIiIiIiI/3GIiIiIiIiIiIiIORKSt+1tiIiIiIiIiIiIiIiIj/cYiIiIiIiIiIT/lcEGqIiIiIiIiIiIiIiIiIiIiI/3GIg4k/K4bA2IiIiIiIiIiIiIiIiIiIiIiIOTCSt89tiI/3GIiIiIiIiIiIiIiIiIiIg6vTK2Qs2IiIiIiP9xiIiIiIiIiIiIiIiITjKcLNaIiIiIiIiIiIiIiIiIiIiIiIO2eHtZh4iIiIiIiIiIiIiIiIiIiP9xiIQEdMDIuIiI/3GIiIiIiIiIiIiIiIiIiIO9SxtStOiIiIiIiIiIiIiIiIiIiIiIj/cYiIiIiIiIiIiIiIiIiIiIiIiIiIiDLd5L4iG4iIiIiIiIiIiIiIiIiIiI/3GDLUdb4riv9xiIiIiIiIiIiIiIiIiIiIiIiIg1WNO7pyyIiIiIiIiIiIiIiIiIiIiIiP9xPVYhs6neiIiIiIiIiIiIiIiIiIiIiIiE8cHB4+iIiIiIiIiIiIiIiIiIiIiIiIj/cVAP0AGIiIiIiIiIiIiIiIiIiIiIiIThScLraIiIiIiIiIiIiIiP9xiIiIiIiIiIQCwcDj6IiIiIiIiIiP9xiIiIiIiIiIiIiIhPkFwW+oiIiIiIiIiIiIiIiIiIiI/3GIQA4cAC6IiIiIiIiIiIiIiIiIiP9xiIiIOr4itkHdiIiIiIiIiIiIiIiIiIiIiITR7sPhGIiIiIiIiIiIiIiIiIiIj/cTJ8Vb6DqoiIiIiIiIj/cYiIiIiIiIiIiIiIiIiIiIiIiIiIiIiIiP9xiIiIiIiIiIiDwXUbToroiIiIiIiIiIiIiIiIiIiIiIiE/eLBIdiIiIiIiIiIiIiIiIiIiIiI/3GECkHAa+iIiIiIiIiIiIiIiIiIiIiIj/cYhPMpwc1oiIiIiIiIiI/3GIiIiIiIiIiIg5MJK3z22IiIiIiIiIiIiIiIiIiP9xiIiIiIiIiIiIiIiIiIiIiIiIiIiIiIiI/3GDhY4rinHYiIiIiIiIiIiIiIiIiIiIiIiIiIiIiIiP9xiDWeJLth24iIiIiIiIiIiIiIj/cYiIiIiINip5utWGiIiIiIiIiIiIiIiIiIiIiIiITjOMLMeIiIiIiIiIiIiIiIiIiIiIiP9xiIiIiIiIiIiIiIiIiIiIiIiIiIiIiIiI/3GIiIiIiIiIiIiIiIiIiIiIiIiIiIiIiIj/cYiIhAwSwE7YiIiIiIiIiIiIiIj/cYiIiIiIiIiIiIiFDh0C6IiIiIiIiIiIiIiIj/cYiIiIiIiIiIiIiIiIiIiIiIiIiIiIiIiP9xiIiIiIiIiIiIiIiIiIiIiIiIiIiIiIiI/3GIiIiIiIiIiIiIiIiIhPGUwea4iIiIiIiIiIiIiIiIiIiP9xiITpX8JqCIiIiIiIj/cYiIiIiIiIiIiIhO1qwilYiIiIiIiIiIiIiIiIiIiIiIhfWdGmiIiIiIiIiIiIiIiIiIiIiIiIiIiIiI/3GIiIiIiIiIiIiIiIiE++TBQbiIiIiIiIiIiIiIiIiIiP9xiIhP2IwSd4iIiIiIiIiIiI/3GIiIiIiIiIiEBJLAxtiIiIiP9xiIiIiIiIiIiIiIiIiIT5BcFvqIiIiIiIiIiIiIiIiI/3GIiIiIPLpxtEWOiIiIiIiIiIiIiIiIiIiIiIiIPIo3tHXIiIiIiIiP9xiIiIiIiIiIiIiIhA7izxHXGIiIiIiIiIiIiIiIiIiIiIiINtWDuip8iIiIiIiIiIiIiIiIiIiI/3GIhPNHwcuIiIiIiIiIiIiIiIiIiIiI/3GIiIiIiIiIiIiIiIiIiEBoHAp+iIiP9xiIiIiIiIiIiIiIiIiIiE207DSxiIiIiIiIiIiIiIiIiIiIiIiIMUhbv7ekiIiIiP9xiIiIiIiIiIiIiIiIiIiIiIiIiIiIiIiI/3GIiIiIiIiIiIiIiIhQ4dAuiIiIiIiIiIiIiI/3GIiIiIiIiIiIiIiIiIiIiIiD38EbMD7oiIiIiI/3GIiIiIiIiIiIiIiIhQ4dAuiIiIiIiIiIiIiI/3GIiIiIiIiINRVEuuq7cYiIiIiIiIiIiIiIiIiIiIiIhP+GwQeYiIj/cYiIiIiIiIiIiIiIiIiIQKMs9c1xiIiIiIiIiIiIiIiIiIiIiIhPNlwcmoiIiIiIiIiI/3GIiIiIiIiIiIiIiIiIiIiIiIiIiIiIiIj/cYiIiIiIiIiIiIiIiIg7HeG14h6IiIiP9xiIiIiIiIiIiIiIiIiE+/PBQMiIiIiIiIiIiIiIiIiIiIiIiI/3GIiIiIhP3EwSO4iIiIiIiIiIiIiIiIiIiIiIiITxhcHnqIiIiIiP9xiIiIiIiIiIiIiIiIiIiIiIiIiIiIiIiI/3GIiIiIiIiIiIiIhP+kwQW4iIiIiIiIiIiIiIiIiIiIiIj/QWY8CpyIiIiIiIiIiIj/cYiIiIiIiIiIPbAhs0/eiIiIiIiIiIiIiIiIiP9xiIiIiIiIUKXQaoiIiIiIiIiIiIiIiIiIiI/3GIiIiIiIiIiIiIiIiIiIiIiIiIiIiIiIj/cYiIiIiIiIiIiIiIiIiIiIiINXIUu43riIiI/3GIiIiIiIiIiIiIiIiIiDtRjbWucoiIiIiIiIiIiIiIiP9xiIiIiIiIiIiIiIiFCl0GqIiIiIiIiIiIiI/3GIiIiIiIiIiIiIiIiIiIiIiIiIiIiIiIj/cYiIiIiIiIPHNNtIyyiIiIiIiIiIiIiIj/cYiIiIiIiIiIiIiIiIiIiIiIiIiIiIiIiP9xiIiIiIiIiIiIiIiIiIiIiIiIiIiIiIiI/3GIiIiIiIiIiIiIiIiIiIiIiIPC5XtNGoiIiP9xiIiIiIiIiIiIiIiIiIiEBKHAxeiI/3GIiIiIiIiIiIiIiIiIiIiDBU9bC7Coj/cYiIiIiIiIiIiIiIiIiIiIg4d9K4iC2IiIiIiIiIiIiIiIiI/3GIiIiIMznUvcYriIiIiIiIiIiIiIiIiP9xiIiIiIPZExs27OiIiIiIiIiIiIiIiI/3GIiIiIiIiDfdH7ki4IiIiIiIiIiIiI/3GIiIiIiIiIhASSwMbYiIiIiP9xiIiIiIiIiIiIiIiIiIiIiIiIiIiIiIiI/3GIiDHxhb8OeoiIiIiIiIiIiIiIiIiIiIiIiIiI/1Hh0C6IiIiIiIiIiIiIiIiIiIiIiIiIiIhOMLws9IiIiIj/cYiIiIiIiIiIiIiIiIQGgcCn6IiIiI/3GIiIiIiIiIiIiIiIiIT/lcEGqIiIiIiIiIiIiIiP9xiIiIiIiD2xEbNO7oiIiIiIiIiIiIiIiIiIiIiIiIiP9xiIiE8WfB6YiIiIiIiIiIiIiIiIiIj/cYiIiIiIiIiIiIiIiIiIiIiIiIiIiIiIhfldFqiIiIiIiIiIiIiIiIiIiIiIiIPZ2Ms2JziIiIiIiIiIiIiIiIiIiIiIiIiDbws7oPTP9xiIiIiIiIiIiIiIiIiIiIiIMfVFvwq6iIiIiIiIiIiIiIiIiIiIiIiIOq7HtlE4iIiIiIiIiIiIiIiIiIiIiIiIT/0cEC6IiIiIiIiIiIiIiIiIiIiIiI/3GIiIiIiIiIiIiIiIiIiIiIiIiIiIiIiIj/cYQKQcBr6IiIiIiIiIiIiIiIiIiIiIiP9xiIiIiIUA/QAYiIiIiIiIiIiIiIiIiIj/cYiION/iuCAdiIiIiIiIiIiIiIiIiIiIiIiIOTJyt82NiIiIiIiIiIiIj/cYiIiIiIiIhAwhwE3oiIiIiIiIiIiIiI/3GIiIiIiIO5XhtWoeiIiIiIiIiIiIiIiIiP9xiIiIiIT59cFgqIiIiIiIiIiIiIiIiIiIiIiIg8kTG0bs6IiIiIiIiIiIiIiIiIiIiIiI/3GIiIiIiFDD0EyIiIiIiIiIiIiIiIiIiIiIiP9xiIiIiIiIiIiIiIiIiIg63CK2I92IiIiIiIiIiIiIj/cYiIiIiIiIiD3eEbMh7oiIiIiIiIiIiIiIiIiI/3GIiIiDVVBLuq+4iIiIiIiIiIiIiIiIiIiIiIiIiI/3GIiIiIiIiIiIiIiIiIiIiIiIiIiIiIiIj/cYiIiIiIiIiIiITre8JISIiIiIiIiIiIiIiIiIiI/3GIiEAOHAAuiIiIiIiIiIiIiIiIiP9xiIiIiE/YjBJ3iIiIiIiIiI/3GIiIiIiIiIiIiIiIPd4RsyHuiIiIiIiIiIiIiP9xiIiIiIiIiIiFDD0EyIiIiIiIiIiIiIiIiIj/cYiIiIiIiIiIg7trG1SU6IiIiIiIiIiIiIiIiIiIiIiIOQBYt/+niIiIiIiIiIiIiIiP9xiIiIiIiDZ147qKHIiP9xiIiIiIiIiIiIiIiIiIiIiIiIiIiIiIiI/3GIg/Lmax0ZmIiIiIiIiIj/cYiIiIiIiIiINmSZuptmiIiIiIiIiIiIiIj/cYiIiIiIiIPToBs8X+iIiIiIiIiIiIiIiIiIiIiIiIiIiP9xiIiIiIiE8VjB6niIiIiIiIiP9xiIiIiIiIiIiIiITxhcHnqIiIiIiIiIiIiIiIiIiP9xiIiITzOMHMeIiIiIiIiIiIiI/3GIiIiIiIiIg9vUGzQr6Ij/cYiIiIiIiIiIiIiIiIiIiIhQpdBqiIiIiIiP9xiIiIiIiIiIiIiIiITR38PiCIiIiIiIiIiIiIiIiIiIiIiIiP87nVK2Yq2IiIiIiIiIiIiIiIj/cYiIiIiIiE/YjBJ3iIiIiIiP9xiIiIiIiIiIiIiIiD1WIbOp3oiIiIiIiIiI/3GIiIiIiIiIiIhQw9BMiIiIiIiIiIiIiIiIiP9xiIiIiIiIiIP+U2sRrJiIiIiIiIiIiIiIiIiIiIiI/3GIiIiFCH0IiIiIiIiIiIiIiIiIiIiIiIiI/3GIiIiIQA4cAC6IiIiIiIiIiIiIiP9xiIiIiIiIg35Bm5G+aIiIiIiIiIiIiIiIiIiIiIiIiIiIiP9xiIiIiIiIiIiIiIiIiDx/YbSAnoiIiIiIiIiIiIiIiP9xiIiIiFBp0KaIiIiIiIiIiIiIiIiIiIiIj/cYiIiIiIiIiIiIg28pO6DWyIiIiIiIiIiIiIiIiIiIiIiIiI/3GIiIiIPbAhs0/eiIiIiIiIiIiIiIiIiIiIiIj/cYhAKywOTYiIiIiIiIiIiIiP9xiIiIiIiIiIQMIcBN6IiIiIiIiIiIiIj/cYiIiIiIiIiIiIiIiIiIiIiIiIiIiIiIiP9xiIiIiIiIiIiIiIiIiIiIiIhP3TwSLIiIiIiIiIiIiIiIiIiIj/cYiIiIiIiIiIiIiIiE087DwxiIiIiIiIiIiIiIiIiIiIiIiIiE3T3DLCiIiIiIiIiIiIiIiIiIiIiIiIg5m3K3ZI2IiIiIiIiIj/cYiIiIiIiIiIiE9UXBq6iIiIiIiIiIiIiIiIiIiIiI/3GIiIiIiIiIiIhPGFweeoiIiIiIiIiIiIiIiIiIiI/3GIiIQIQ8CLyIiIiIiIiP9xiIiIiIiIiIiIiIiFDD0EyIiIiIiIiIiIiIj/cYiIiIiIiIg9vyGzQN6IiIiIiIiIiIiI/3GIiIiIiIiIg32UO5JryIiIiIiIiIiIiIiIiIiIiI/3GIQKMsBs2IiIiIiIiIiIiIiIiP9xiIiIiIQKMsBs2IiIiIiIiIiIj/cYiIiIiIiIiE57vChEiIiIiIiIiIiIiIiIiIiIj/cYiDUCGrv95YiIiIiIiIiIiP9xiIiIiIiIiIiIiIiIiIiIiIiIiIiIiIiI/3GIiIiIiIiIiIiIiIiIiIiIiIiIiIiIiIj/cYiIiIiIiIiIiIiIhP3iwSHYiIiIiIiIiIiIiIiIiIiIiIiDjf4rggHYiIiIiP9xiIiIiIiIiIiIiIiIg39WO5CpyIiIiP9xiIiIiIiIiIiIiIiIiECGHAieiIiIiP9xiIiIiIiIiIiIiIiIiEDCHATeiIiIiIj/cYiIiIiIiIiIiIiIiIiIiIiDa4c7pHjIiIiIiIiIiIiIiIiIiIiIiIiIhO9owgl4iIiIiIiIiIiIiIiIiP9xiIiIiDOyxL1NO4iIiIiIiIiIiIiIiIiIiIiIg2E3O67IyIiIiIiIiIiIiIiIiIiIj/cYiIiIiIiIiIiIiIiIiIiIiIiIiIiIiIiP9xiIiIiIiIiIiIiIiIhOPswsE4iIiIiIj/cYiIiIiIiIiIiIiIiINsB5uj+GiIiIiIiIiIiIiIiIiIiIiP9xTv/sIAGIiIiIiIiIiIj/cYiIiIiIiIg2s8O6TDyIiIiIiIiIiIj/cYiIiIiIiIiIiEDgHAL+iIiIiIiIiIiIj/cYiIiIiIiIiIiIiIiIiIiIiE093DwiiIiIiIiIiIiIiIiIiIiIiIg78NG1Dy6IiIiIiI/3GIiIiIiIiIiIiIiIhPsDwU/IiIiIiIiIiIiIiIiIiIiIiIiDNnWr2YpYiIiIiIiIiIiIiIiIiIiIiIiIiIiIiI/3GIiIiIiDkfsrfgTYiIiIiIj/cYiIiIiIiIiIiIiIiIg8ckG0jb6IiIiIiIiIiIiIiIiIiIiIiIiIT1gcGn6IiIiIiIiIiIiIiIiIiIiIiIiIg6Jte22SiIiIiIiIiIiIiIiIiIiIiIiP9xQKQcBr6IiIiIiIiIiIiIiIiIiIiIiI/3FQ4dAuiIiIiIiIiIiIiIiIiIiIiIiIg8kTG0bs6IiIiIiIiIiIiIiIiIiIiIiIiE5SfCrYiIiIiIiIiIiIiIiIiIiIiIiIiIiIj/cYhPn1wWCoiIiIiIiIiIiIiIiIiIiIiIiIiIiI/3GIiIiIiIiIiIiIiIiIiIiIiIiIiIiIiIj/cYiIiFAt0OKIiIiIiIiIiIiIiIiIiIiIj/cYiIiIhAg0wIy4j/cYiIiIiIiIiIiIiIiIiIiIhPOSwcbYiIiIiIiIiIiIiIiIiIiIiIiIP/TLsQs0iIiIiIiIiIiIiIiIiIiIiIiIiIiIiIj/cYiIiIiIiIiIiE/7PBBMiIiIiIiIiIiIiIiIiIiIiIiIiIiIiDyNB7Ry+IiIiIiIiIiIiIiIiIiIiIiIiI/3GIiIiIiIiIiIiIiIiIhOl9wmgoiI/3GIiIiIiIiIiIiIiIiIiIiIOfZitwmdiIiIiIiIiIiIiIiIiIiIiIiI/3GIiIiIiIiIiIiIiIiIiIiIg4H7K44E2IiIiIiIiIiIiIiIiIiIiIiIiDySIbRt3oiIiIiIiIiIiIiIiIiIiIiIiIT1Y8GpyIiIiIiIiIiIiIiIiI/3GIiIiIhQadCmiIiIiIiIiIiIiIiIiIiIiP9xiEAsHA4+iIiIiIiIiIiIiIiIiIiP9xiIiEDPPAQMiIiIj/cYiIiIiIiIiIiIiIiIMS0rv9LUiIiIiIiIiIiIiIiIiIiIiIiIOVNCt6y9iIiIiIiIiIiIiIiIiIiIiIiIiE85LBxtiIiIiIiIiIiIiIiIiIiIiIiI/3GIiIiIiIiIiIiIiIiIiIiIiIiIiIiIiITrt8JEiIiIiIiIiIiIiIiIiIiIiIj/cYhOW9wqQoiIiIiIiIiIiIiIiIiP9xiIiIiDQ8pLzDW/9xiIiIiIiIiIiIiIiIiIiIiIiIiITzocHF6IiIiIiIiIiIiIiIiIiIiIiIhP3xwSDoiIiIiIiIiIiIiIiIiIiIiIiIj/cYiIiIiIiIiIiIiIiIiIiIiIiIiIiIiIhfWdGmiIiIiIiIiIiIiIiIiIiIiIiIiE81bByp/3GIiIiIiIiIiIiIiIiIiIiIiIiIOxGxte5OiIiIiIiIiIiIiIiIiI/3GIiIiIiIiIQOAcAv6IiIiIiIiIiIiIiI/3GIiIiIiIiIiIiE+cjBY3iP9xiIiIiIiIiIiIiIiIiIiIiIiIiIiIiIiI/3GIiIiIiIiIiIiIiIiIg7tcG1Sj6IiIiIiIiIiIiIiIiIj/cYiIiIiE6YzCZziIiIiIiIiIiIiIiIiIiI/3GIiIM5TEvWs7iIiIiIiIiIiIiIiIiIiIiIiF/+0QGIiIiIiIiIiIiIiIiIiIiIiIT/s8EEyIiIiIiIiIiIiIiIiI/3GIiIiIhASSwMbYiIiIiIiIiP9xiIiIiIiIiIiIg2W6O6pFyIiIiIiIiIiIiIiIiI/3GIiIiIiD01UbPKroiI/3GIiIiIiIiIiIiIiIiIiIiE85LBxtiIiIiIiIiIiIiIiIiIiIiIiIg8qSe0VtiIiIiIiIiIiIiIiIiI/3GIiIiIQCssDk2IiIiIiIiIj/cYiIiIiIiIiIiIiIiIhQadCmiIiIiIiIiI/3GIiIiIiIiIiIiIiEDCHATeiIiIiIiIiP9xiIiIiIiIiIiIiIiIiIiIiDajabpcloiIiIiIiIiIiIiIiIiIiIj/cYiCL84BrgMf6IiIiIiIiIiIiIiIiIiIiI/3GIiIiFDh0C6IiIiIiIiIiIiIiIiIiIiIiIiI/3GDrWgrYpff9xiIiIiIiIiIiIiIiIiIiIiIiE4RzC7jiIiIiP9xiIiIiIiIiIiIiIiIiIhApBwGvoiIiI/3GIiIiIiIiIiIiIiIiIiECGHAieiIiI/3GIiIiIiIiIiIiIiIiIiIiIiIiDbTo7osXIiIiIiIiP9xiIiIiIiIiIiIiIg31nO5KYyP9xiIiIiIiIiIiIiIiIiIiIiIiIiIiIiIiIX7PRTIiIiIiIiIiIiIiIiIiIiIiIiIT/lcEGqIiIiIj/cYiIiIiIiIiIiIiIiIiIiIOfZitwmdiIiIiIiIiIiIiIiIiIiIiIiIhOM4wsx4iIiIiIiIiIiIiIiIiI/3GIiIiE+bnBZGiIiI/3GIiIiIiIiIiIiIiIiIiIhQD9ABiIiIiP9xiIiIiIiIiIiIiIiIiIiE+ebBYZiIiIiP9xiIiIiIiIiIiIiIiIiIiIiIiIiIiIiIiI/3GIiIiIiIiIiIiIiIPVcRs6juiIiIiIiIiIiIiIiI/3GIiIiIiIiIiIiIiIiIiIiIiIiIiIiIiIj/cU8UnB62iIiIiIiIiIiP9xiIiIiIiIiIiIg78cG1Dj6IiIiIiIiIiIiIiIiIiIiIiIiP86ebK3hk2IiIiIiIiIiIiIiIiP9xiIiIiIQMIcBN6IiIiIiIiIiIiIiIiIj/cYiIiIiIiIiIiIiIiIiIiIiIiIiIiIiIiP9xiIiIg32UO5JryIiIiIiIiIiIiIiIiIiIiIiIiE7ZfCJoiIiIiIiIiIiIiIiIiIiIiIiE8bLB5NiIiIiIiIiIiIiIiIiP9xiIiIiFCH0IiIiIiIiIiIiIiIiIiIiIiIiP861ZK3Km2IiIiIiIiIiIiIiIiIiIiIiIiIPDVRtMquiIiIiIiIiIiIiIj/cYiIiIiIiIiEDCHATeiIiIiIiIiIiIiI/3GIiIiIiIiIiIM2G6vZ5FiIiIiIiIiIiIj/cYiIiIiIiIiIiIT9iMEneIiP9xiIiIiIiIiIiIiIiIiIiIiIiE66jCRXiIiIiIiIiIiIiIiIiIiIiIiIj/cTpAGLa/54iIiIiIiIiIiIiIiIiIiIiIiIg4OfK3xg1xiIiIiIiIiIiIiIiIiIiIiIiIiIiIiIiI/3GIiIiIiIhO9KwgtYiIiIiIiIiIiIiIiIiIiIiIiIMge6vvhFiIiIiIiIiIiIiIiIiIiIiIiIT5MsFs2IiIiIiIiIiIiIiIiIiIiIiIiP9xiIiIiIiIiIiIiIiIiIiIiDe6U7lFrIiIiP9xiIiIiIiIiIiIiIiIiIiE59nCgmiIiIiIiIiIiIiIiIiIiIiI/3GIO1nhtaYeiIiIiIiIiIiIiIiIiIiIiI/3GIiIMxrkveUbiIiIiIiIiIiIiP9xiIiIiIiIiIiINLlUvEariIiIiIiIiIiIiIiIiIiIiIj/cYT3B8GPiIiIiIiIiIiIiIiIiIiIiIiI/3GIiIiIMc5rvzGUiIiIiIiIiIiIiIiIiI/3GIiIiIiIg6UlK2ra2IiIiIiIiIiI/3GIiIiIiIiIiIUKXQaoiIiIiIiIiIiIiIiIj/cYiIiIiIiIiIiIiIiIiIiIiITpm8JmSIiIiIiIiP9xiIiIiIiIiIiIiIhQS9DEiIiIiIiIiIiI/3GIiIiIiIiIiIiIiIiIiIiIiIiIiIiIiIj/cYiIiE8zjBzHiIiIiIiIiIiIiP9xiIiIiIiIiIiIUOHQLoiIiIiIiIiIiIiIiIiP9xiIiIiE6z/CTAiIiIiP9xiIiIiIiIiIiIiIiIiIiIOjkCtsb9iIiIiIiIiIiIiIiIiIiIiIiIhfd9GIiIiIiIiIiIiIiIiIiIiIiIiIiE+SPBbciIiIiIiIiIiIiIiIiIj/cYiIiIgxXHW/o4qIiIiIiIiIiIiIiIiIiIiIiE82XByaiIiIj/cYiIiIiIiIiIiIiIiIiIiIhPclwY2oiIiIiIiIiIiIj/cYiIiIiIiIiIiDxUXbSrooiIiIj/cYiIiIiIiIiIiIiIiIiDy4kbRHbo/3GIiIiIiIiIiIiIiIiIiIiIiIiIiIiIiIj/cYiIiIiIiIiIiIiIiIiDvzobUMXoiIiIiIiIiIiIiIiIiIiIiIiIORdCt+i9iIiIiIiIiIiIiIiIiIiIiIiIg4dfK4ig2I/3GIiIiIiIiIiIiIiIiIiIiIiIiIhOEcwu44iI/3GIiIiIiIiIiIiIiIiIiIiIiIg7/9G1AC6IiP9xiIiIiIiIiIiIiIiIiIiIiDzaUbQlroiIiIiIiIiIiIiIiIiIj/cYiIhOeswoU4iIiIiIiIiIiIiIiIiIiIiP9xiITxdsHomIiIiIiIiIiIiIiIiIiIiIiIiI/0FlTAqriIiIiIj/cYiIiIiIiIiIiIiIiE++TBQbiIiIiIiIiIiIiIiIiIiI/3GIiIiIg6nVK2Yq2IiIiIiIiI/3GIiIiIiIiIiIiIiIiFDh0C6IiIiIiIiIiIiI/3GIiIiIiIiIiIiD4ptrLWSYiIiIiP9xiIiIiIiIiIiIiIiIiIMlMVvqzqiIiIiIiIiIiIiIiIiP9xiIiIiIiIiIiIg1uzS6RMtxiIiIiIiIiIiIiIiIiIiIiIiIM+5avRGliIiIiIiIiIiIiIiIiIiIiIiINreDukh8iIiIiIiIiIiIiIiI/3GIiIiIiIiIiIiIiIiIiIiIiIiIiIiIiIg2wHm6P4aIiIiIj/cYiIiIiIiIiIiIiIiIiDt28bWJDo/3GIiIiIiIiIiIiIiIiIiIiD39AbMC/oiIiIiIiIiIiIiP9xiIiIiIiIiIiIhPUYwa54iIiIj/cYiIiIiIiIiIiIiIiIiIiIT59cFgqIiIiIiIiI/3GIiIiIiIiIiIiIiIiIiIiIiIiIiIiIiIj/cYiIiIiIiECEPAi8iIiI/3GIiIiIiIiIiIiIiIiIiIiIiIiIiIiIiIj/cYiIiIiIiIiIiIT/lcEGqIiIiIiIiIiIiIiIiIiI/3GIiIhAwSwE7YiIiIiIiIiIiIiI/3GIiIiIiIg0DGq885WIiIiIiI/3GIiIiIiIiIiIiIiIiIiIiIiIiIiIiIiE9UXBq6iIiP9xiIiIiIiIiIiIiIiIiIiIiIiIiIiIiIiDj+0rgBLYiIiI/3GIiIiIiIiIiIiIiIiIiIiDqU8bZrDoiIiIiIiIiIiIiIiIiIiIiIiIT98cEg6IiIiIiIiIiIiIiIiIiIiIiIhfO9HEiIiIiIiIiIiIiIiIiIiIiIiIhQ4dAuiIiIiP9xiIiIiIiIiIiIiIiIiD7AprI/WYiIiIiIiIiP9xiIiIiIiIiIiIiIiIiIiIiIiIiIiIiIiI/3GIiIiIiIiD2rB7NU+IiIiIiIiIiIiIiP9xiIiIiIiIiIiIg9reazUhmIiIiIiIiIiIiIiIiIiIiP9xiIhPFYwep4iIiIiIiIiIiIiP9xiIiIiIiIiIMbK1v01KiI/3GIiIiIiIiIiIiIiIiIiIiDoc8bbjDoiIiIiIiIiIiIiIiIiIiIiIiIiIOBCyuO9NiIiIiIiIiIiIiIiIiIiIiIiP9xUEvQxIiIiIiIiIiIiIiIiIiIiIiIiIiI/3GIiIiIiIiIiIiIiIiIiIiIiIiIiIThWMLqeIiIiIiIiIiIiIiIiIiIiIiP9xiITpjMJnOIiIiIiIiIiIiIiIiIiIiIiIj/cYQEksDG2IiIiIiIiIiIiIiI/3GIiIiIiIiITn2cKCaIiIiIiIiIiIiIiIiIiIiIiIiIiIiIiIj/cYiIiIiIiIiIiIiIiIiIOt0StiLtiIiIiIiIiIiIiIiIiIiP9xiIiIT7xsFDmIiIiIiIiIiIiIiIiIiIiI/3GIiIiITzR8HLiIiIiIiIiIiIiIiIiI/3GIiIiIiIQEksDG2IiIiIiIiP9xiIiIiIiIiIiIiIiIg1XK+7o1CIiIiIiIiIiIiIiIiIiIiP9xiIhAaBwKfoiIiIiIiIiIiIiIiIiIj/cYiIiDzUsbQrToiIiI/3GIiIiIiIiIiIiIiIiIiIN1UTuarsiIiIiIiIiIiIiIiIiIiIiIiIhOUJwq9oiIiIiIiIiIiIiIiIiIiP9xiIiIiIiIiIiIiIiIiIiIiIiIiIiIiIiI/3GIiIiIiIOJIDuG38iIiIiIiIiIiIiIiI/3GIiIiIiIiIiE5erCoViIiIiIiIiIiIiIiIiIiIiIiIj/cYiD2QQbNvvoiIiIiIiIiIiIiI/3GIiIiIiIiIiIiIiIiIiIiIiIiIiIiIiIhPkywWzYiIiIiIiIiIiIiIiIiIj/cYiIiIiIg77Ze1EmiIiIiIiIiIiIiIiIiIiIiIiIiFBp0KaP9xiIiIiIiIiIiIiIiIiIiIiIg0uzS8RMuIiIiIiIiIiIiIiIiIiIiIiP9xiIQIYcCJ6IiIiIiIiIiIiIiIiIiIiP9xiIiFBp0KaIiIiIiIiIiIiIiIiIiIiIiIj/cYiIiIiDeeM7lhzIiIiIiIiIiIiIiIiIiIiIiIiE8aPB5ciIiIiIiIiIiIiIiIj/cYiIiIiE5a7CpRiIiIiIiI/3GIiIiIiIiIiIiIiIiDa4c7pHjIiIiIiIiIiIiIiIiIiIiIiIiIMdOFvyx6iIiP9xiIiIiIiIiIiIiIiIiIiIM/+kvQBbiIiIiIiIiIiIiIiIiP9xiIiIiIiITrbMJJOIiIiIiIiIiIiIiIiIiP9xiIiIiIg7HeG14h6IiIiIiIiIiIiIiI/3GIiIiIiIiIQIUsCK2IiIiIiIj/cYiIiIiIiIiIiIiIiIiIiIQOAcAv6IiIj/cYiIiIiIiIiIiIiIiIiIiIOiT3ttsIiIiIiIiIiIiIiIiIiIiP9xiIiIQA0sAD2IiIiIiIiIiP9xiIiIiIiIiIiIiIiIiIiDol57baGIiIiIiIiIiIiIiIiIiIiIiIiIiP9AQpwc1oiIiIiIiIiIiI/3GIiIiIiIiIiIiIiIiIiIiIiIiIiIObeSt0htj/cYiIiIiIiIiIiIiIiIiIiIgzRoq9uXWIiIiIiIiIiIiIiIiIj/cYiIiIhO/+wgAYiIiIiI/3GIiIiIiIiIiIiIiIiIiDdyI7mN3IiIiIiIiIiIiIiIiIiIiIiIiE2YzDZziIiIiIiIiIiIiIiIiIiIiIiIOqkYtlbnj/cYiIiIiIiIiIiIiIiIiIiIiIT5I8FtyIiIiIiIiIiIiIiIiIiIiIiI/3GDUZBLvm+4iIiIiIiIiIiIiIiIiIiIiIiIhQad+WcYiIiIiIiIiIiIiIiIiIiIiIiDxxUbSOroiIiIiIiIiIiIiIiIiIiP9xiIiDWdNLtiy4iIiIiIiP9xiIiIiIiIiIiIiIiIMN7FsDE6iIiIiIiIiIiIiIiIiIiP9xiIiINPVUvAqriIiIiIiIiIiIiIiIiIiIiIiIiIiIiIiI/3GIiIiIiIiIiIiIiIP+cWsRjpiIiIiIiIiIiIiIiIiIiIiIiIiIiP9xiIT398GAiIiIiIiIiIiIiIiIiP9xiIiIiIiE8ynBzWiIiIj/cYiIiIiIiIiIiIiIiIiITzksHG2IiIiIiIiIiIiIiIiIiIiIiIiD8ENrH7yYiIiIiI/3GIiIiIiIiIiIiIiIiIiIiIiIiIg90AGzL/6IiIiIiIiIiIiI/3GIiIiIiIiIiIg3fWO5gpyIiIiIiP9xiIiIiIiIiIiIiIiIiIhPNlwcmoiIiIiIiIiIiIiI/3GIiIiIiIiIiIiIiIiIiFDD0EyIiIiIiIiIiP9xiIiIiIiIiIiIiIQOAcAv6IiIiIiIiIiP9xiIiIiIiIiIiIiD1CB7O9+IiIiIiIiIiIiI/3GIiIiIiIiIiIiIiE1Z/DpgiIiIiIiIiIiIiIiIiIiIiIiIiITRDcPvKIiIiIiIiIiIiIiIiIiIiIiIiIPa7Ws1EpiIiIiIiP9xiIiIiIiIiIiIiIiE553ChiiIiIj/cYiIiIiIiIiIiIiIiIiECjLAbN/3GIiIiIiIiIiIiIiIiIiIiIiE213DSiiIiIiIiIiIiIiIiIiIiIiIiIiEDgHPH+cYiIiIiIiIiIiIiIiIiIiIiIiIg1VQS7qvuIiIiIj/cYiIiIiIiIiIiIiIiIiIiIiIiIiIiIiIiP9xiIiIiIiIT5BcFvqIiIiIiIiIiIiIiIiIiIiIiIiIiI/3GIiIiIiIiFCl0GqIiIiIiIiIiIiIiIiIiIj/cYiIgwcBawn+mIiIiIiIiP9xiIiIiIiIiIiIiIiE/bXBJKiIiIiIiIiIiIiIiI/3GIiIiIiIg8fnG0gY6IiIiIiIiIiIiIiIiIiIj/cYiIiIT518FiiIiIiIiIiIiIiIiP9xiIiIiIiIiIiE/4bBB5iIiIiIiIiIiIiIiP9xiIiIiIiIiFBL0MSIiIiIiIiIiIiIiIiI/3GIiIiIiD10IbOL3oiIiIiIiIiIiIiIiIiIiP9xiIiIiIiIiIiIiIiIiIiIiIiIiIiIiIiI/3Ez38S9IDuIiIiIiIiIiIiIiIiIiIiIiIiIj/cYiIiIiIiIiIiIhP21wSSoiIiIiIiIiIiIiIiIiP9xiIiIiIiIiIiIPAM3tPzIiIiIiIiIiIiIiIiIiIiIiIiIiIiIiI/3GIiIiDDG67BJFIiIiIiIiIj/cYiIiIiIiIiIiIiIiDM6xL3FO4iIiIiIiIiIiP9xiIiIiIiIiIiIiIiIiIiIiIiIiDqSErZt7YiIiIiIiIiIiIiIiI/3GIiIiIiIT9iMEneIiIiIiIj/cYiIiIiIiIiIiIiIiIhOt7wkhIiIiIiIiIiIiIiI/3GIiIiIiIiIiIiIiIiIiIiIiIiIiIiIiIj/cYiIiIiIiIiIiIO5MCtWz9iP9xiIiIiIiIiIiIiIiIiIiIiIiIiIiIiIiI/3GIiIiIiIiIiIiIiE62zCSTiIiIiIiIiIiI/3GIiIiIiIiIiIiIiIhAhSwIrYj/cYiIiIiIiIiIiIiIiIiIiIiIhPnmwWGYj/cYiIiIiIiIiIiIiIiIiIiIiIiIiIiIiIiP9xiIiIiIiIiIiIiIiIiIiIiIiIiIiIiIiI/3GIhQadCmiIiIiIiIiIiIiIiIiIiIiIiIiP9xM466vXFFiIiIiIiIiIiIiIiIiIiP9xiIiIiIhP2XwSaIiIiIiIiIiIiIiP9xiIiIiIiIiIg1G+O75ByIiIiIiIiIiIiIiIiIiIiIiIiIg+pXayWomIiIiIiIiIiIiIiP9xiIiIiIiIiDvTwbUsPoiIiIiIiIiIiIiIiIiIiIiIiIX/7RAYiIiIiIiIiIiIiIiIiIiIiIiIgzZIq9m3WIiIiIiIiIiIj/cYiIiIiIiIiIiIhAZywKjYiIj/cYiIiIiIiIiIiIiIiIiIiIiINzcTucj
[truncated: 1,635,946 more chars]
