# Supplementary material for: Automated imaging and identification of proteoforms directly from ovarian cancer tissue
Source: Nat Commun. 2023 Oct 14;14:6478. doi: 10.1038/s41467-023-42208-3 (PMC10576781; doi:10.1038/s41467-023-42208-3)
Supplement: Supplementary file 6 — Supplementary Data 2 [file 41467_2023_42208_MOESM6_ESM.zip › Supplementary Data 2/16 20926 ensemble.tdValidate]

<?xml version="1.0"?>
<pvsDataSet xmlns:xsi="http://www.w3.org/2001/XMLSchema-instance" xmlns:xsd="http://www.w3.org/2001/XMLSchema" version="1" xmlns="http://www.topdownproteomics.org/ms/pvml">
  <cvList count="2">
    <cv id="MS" fullName="Proteomics Standards Initiative Mass Spectrometry Ontology" version="1.18.1" URI="http://psidev.cvs.sourceforge.net/*checkout*/psidev/psi/psi-ms/mzML/controlledVocabulary/psi-ms.obo" xmlns="http://psi.hupo.org/ms/mzml" />
    <cv id="UO" fullName="Unit Ontology" version="1.20" URI="http://obo.cvs.sourceforge.net/*checkout*/obo/obo/ontology/phenotype/unit.obo" xmlns="http://psi.hupo.org/ms/mzml" />
  </cvList>
  <metadata>
    <contact>
      <guid>00000000-0000-0000-0000-000000000000</guid>
      <name />
      <organization />
      <address />
      <URL />
      <email />
    </contact>
    <sampleProcessing>
      <fixedModificationList />
    </sampleProcessing>
    <parameters>
      <userParam name="FragmentationMaxPpmTolerance" value="5" xmlns="http://psi.hupo.org/ms/mzml" />
      <userParam name="PrecursorMinimumCharge" value="1" xmlns="http://psi.hupo.org/ms/mzml" />
      <userParam name="FDRCounts" value="1000" xmlns="http://psi.hupo.org/ms/mzml" />
      <userParam name="DistributionGenerator" value="0" xmlns="http://psi.hupo.org/ms/mzml" />
      <userParam name="PrecursorSubPpmTolerance" value="3" xmlns="http://psi.hupo.org/ms/mzml" />
      <userParam name="UseTHRASHnoiseCalc" value="False" xmlns="http://psi.hupo.org/ms/mzml" />
      <userParam name="ShowPrecursorIsotopicFits" value="True" xmlns="http://psi.hupo.org/ms/mzml" />
      <userParam name="ShowInternalFragmentFlags" value="False" xmlns="http://psi.hupo.org/ms/mzml" />
      <userParam name="SharedIsotopeColor" value="Black" xmlns="http://psi.hupo.org/ms/mzml" />
      <userParam name="ShowFragmentationSpectraAnnotations" value="True" xmlns="http://psi.hupo.org/ms/mzml" />
      <userParam name="PlotNoisePeaks" value="False" xmlns="http://psi.hupo.org/ms/mzml" />
      <userParam name="PrecursorSignalToNoiseCutoff" value="1" xmlns="http://psi.hupo.org/ms/mzml" />
      <userParam name="UseShapeValidator" value="False" xmlns="http://psi.hupo.org/ms/mzml" />
      <userParam name="RecentFilePaths" value="X:\Projects\2021 Su - nanoDESI\PiMS2\APOLLO_Ovary\APOLLO_#D1-6\line_07\IMT check\Spectrum_Search.tdValidate" xmlns="http://psi.hupo.org/ms/mzml" />
      <userParam name="InstrumentModel" value="" xmlns="http://psi.hupo.org/ms/mzml" />
      <userParam name="InstrumentManufacturer" value="" xmlns="http://psi.hupo.org/ms/mzml" />
      <userParam name="TerminalFragmentGradient" value="False" xmlns="http://psi.hupo.org/ms/mzml" />
      <userParam name="PrecursorIntensityClusterTolerance" value="0.5" xmlns="http://psi.hupo.org/ms/mzml" />
      <userParam name="HighlightSelectedIon" value="False" xmlns="http://psi.hupo.org/ms/mzml" />
      <userParam name="FragmentationSubPpmTolerance" value="3" xmlns="http://psi.hupo.org/ms/mzml" />
      <userParam name="UserName" value="" xmlns="http://psi.hupo.org/ms/mzml" />
      <userParam name="MaximumCharge" value="30" xmlns="http://psi.hupo.org/ms/mzml" />
      <userParam name="ShowPrecursorColorPeaks" value="True" xmlns="http://psi.hupo.org/ms/mzml" />
      <userParam name="IsotopicallyResolvedPrecursor" value="True" xmlns="http://psi.hupo.org/ms/mzml" />
      <userParam name="Left" value="2243" xmlns="http://psi.hupo.org/ms/mzml" />
      <userParam name="UseSimpleValidator" value="True" xmlns="http://psi.hupo.org/ms/mzml" />
      <userParam name="ShowFragmentationIsotopicFits" value="True" xmlns="http://psi.hupo.org/ms/mzml" />
      <userParam name="PrecursorMaximumCharge" value="1" xmlns="http://psi.hupo.org/ms/mzml" />
      <userParam name="Width" value="1936" xmlns="http://psi.hupo.org/ms/mzml" />
      <userParam name="ThrashNoiseWindow" value="1000" xmlns="http://psi.hupo.org/ms/mzml" />
      <userParam name="PrecursorMaxPpmTolerance" value="10" xmlns="http://psi.hupo.org/ms/mzml" />
      <userParam name="IncludeInternalFragments" value="False" xmlns="http://psi.hupo.org/ms/mzml" />
      <userParam name="MinimumCharge" value="1" xmlns="http://psi.hupo.org/ms/mzml" />
      <userParam name="FragmentMapColorScheme" value="Ion Type" xmlns="http://psi.hupo.org/ms/mzml" />
      <userParam name="MinimumFragmentSize" value="2" xmlns="http://psi.hupo.org/ms/mzml" />
      <userParam name="Email" value="" xmlns="http://psi.hupo.org/ms/mzml" />
      <userParam name="MinimumRequiredScore" value="0.6" xmlns="http://psi.hupo.org/ms/mzml" />
      <userParam name="Height" value="1056" xmlns="http://psi.hupo.org/ms/mzml" />
      <userParam name="PrecursorMercury7Limit" value="0.0001" xmlns="http://psi.hupo.org/ms/mzml" />
      <userParam name="Organization" value="" xmlns="http://psi.hupo.org/ms/mzml" />
      <userParam name="PrecursorMinimumRequiredScore" value="0.3" xmlns="http://psi.hupo.org/ms/mzml" />
      <userParam name="ShowPrecursorSpectraAnnotations" value="True" xmlns="http://psi.hupo.org/ms/mzml" />
      <userParam name="MinimumInternalFragmentScore" value="0.7" xmlns="http://psi.hupo.org/ms/mzml" />
      <userParam name="Address" value="" xmlns="http://psi.hupo.org/ms/mzml" />
      <userParam name="Top" value="-8" xmlns="http://psi.hupo.org/ms/mzml" />
      <userParam name="Mercury7Limit" value="0.0001" xmlns="http://psi.hupo.org/ms/mzml" />
      <userParam name="Url" value="" xmlns="http://psi.hupo.org/ms/mzml" />
      <userParam name="FragmentIntensityClusterTolerance" value="0.5" xmlns="http://psi.hupo.org/ms/mzml" />
      <userParam name="SignalToNoiseCutoff" value="1" xmlns="http://psi.hupo.org/ms/mzml" />
      <userParam name="AminoAcidsPerRow" value="25" xmlns="http://psi.hupo.org/ms/mzml" />
      <userParam name="Guid" value="00000000-0000-0000-0000-000000000000" xmlns="http://psi.hupo.org/ms/mzml" />
      <userParam name="ShowProteoformColorGraphicalFragmentMap" value="True" xmlns="http://psi.hupo.org/ms/mzml" />
      <userParam name="I2MSMode" value="False" xmlns="http://psi.hupo.org/ms/mzml" />
      <userParam name="ThrashNoiseRecalc" value="1000" xmlns="http://psi.hupo.org/ms/mzml" />
      <userParam name="UseAveragine" value="False" xmlns="http://psi.hupo.org/ms/mzml" />
      <userParam name="ShowFragmentationColorPeaks" value="False" xmlns="http://psi.hupo.org/ms/mzml" />
    </parameters>
  </metadata>
  <experimentList>
    <experiment id="1">
      <observationList>
        <observation>
          <sourceFile id="SF0" name="20220415_APOLLO#D1-7_4ums_testline_01_25targets_01.raw" location="X:\Projects\2021 Su - nanoDESI\PiMS2\APOLLO_Ovary\APOLLO_#D1-7\line_01">
            <cvParam cvRef="MS" accession="MS:1000563" name="Thermo RAW file" xmlns="http://psi.hupo.org/ms/mzml" />
            <cvParam cvRef="MS" accession="MS:1000568" value="none" name="MD5" xmlns="http://psi.hupo.org/ms/mzml" />
            <cvParam cvRef="MS" accession="MS:1000768" name="Thermo nativeID format" xmlns="http://psi.hupo.org/ms/mzml" />
          </sourceFile>
          <calibrationOffset value="0" type="ppm" />
          <scanRangeText>660-732</scanRangeText>
          <spectrum id="scan=0" index="0" defaultArrayLength="0">
            <cvParam cvRef="MS" accession="MS:1000511" value="2" name="ms level" xmlns="http://psi.hupo.org/ms/mzml" />
            <cvParam cvRef="MS" accession="MS:1000128" name="profile spectrum" xmlns="http://psi.hupo.org/ms/mzml" />
            <scanList count="73" xmlns="http://psi.hupo.org/ms/mzml">
              <cvParam cvRef="MS" accession="MS:1000571" name="sum of spectra" />
              <scan>
                <cvParam cvRef="MS" accession="MS:1000016" value="11.723157" name="scan start time" />
              </scan>
              <scan>
                <cvParam cvRef="MS" accession="MS:1000016" value="11.740927" name="scan start time" />
              </scan>
              <scan>
                <cvParam cvRef="MS" accession="MS:1000016" value="11.758696" name="scan start time" />
              </scan>
              <scan>
                <cvParam cvRef="MS" accession="MS:1000016" value="11.776466" name="scan start time" />
              </scan>
              <scan>
                <cvParam cvRef="MS" accession="MS:1000016" value="11.794236" name="scan start time" />
              </scan>
              <scan>
                <cvParam cvRef="MS" accession="MS:1000016" value="11.812006" name="scan start time" />
              </scan>
              <scan>
                <cvParam cvRef="MS" accession="MS:1000016" value="11.829775" name="scan start time" />
              </scan>
              <scan>
                <cvParam cvRef="MS" accession="MS:1000016" value="11.847545" name="scan start time" />
              </scan>
              <scan>
                <cvParam cvRef="MS" accession="MS:1000016" value="11.865315" name="scan start time" />
              </scan>
              <scan>
                <cvParam cvRef="MS" accession="MS:1000016" value="11.883085" name="scan start time" />
              </scan>
              <scan>
                <cvParam cvRef="MS" accession="MS:1000016" value="11.900855" name="scan start time" />
              </scan>
              <scan>
                <cvParam cvRef="MS" accession="MS:1000016" value="11.918624" name="scan start time" />
              </scan>
              <scan>
                <cvParam cvRef="MS" accession="MS:1000016" value="11.936394" name="scan start time" />
              </scan>
              <scan>
                <cvParam cvRef="MS" accession="MS:1000016" value="11.954164" name="scan start time" />
              </scan>
              <scan>
                <cvParam cvRef="MS" accession="MS:1000016" value="11.971934" name="scan start time" />
              </scan>
              <scan>
                <cvParam cvRef="MS" accession="MS:1000016" value="11.989704" name="scan start time" />
              </scan>
              <scan>
                <cvParam cvRef="MS" accession="MS:1000016" value="12.007473" name="scan start time" />
              </scan>
              <scan>
                <cvParam cvRef="MS" accession="MS:1000016" value="12.025243" name="scan start time" />
              </scan>
              <scan>
                <cvParam cvRef="MS" accession="MS:1000016" value="12.043013" name="scan start time" />
              </scan>
              <scan>
                <cvParam cvRef="MS" accession="MS:1000016" value="12.060783" name="scan start time" />
              </scan>
              <scan>
                <cvParam cvRef="MS" accession="MS:1000016" value="12.078553" name="scan start time" />
              </scan>
              <scan>
                <cvParam cvRef="MS" accession="MS:1000016" value="12.096323" name="scan start time" />
              </scan>
              <scan>
                <cvParam cvRef="MS" accession="MS:1000016" value="12.114092" name="scan start time" />
              </scan>
              <scan>
                <cvParam cvRef="MS" accession="MS:1000016" value="12.131862" name="scan start time" />
              </scan>
              <scan>
                <cvParam cvRef="MS" accession="MS:1000016" value="12.149632" name="scan start time" />
              </scan>
              <scan>
                <cvParam cvRef="MS" accession="MS:1000016" value="12.167402" name="scan start time" />
              </scan>
              <scan>
                <cvParam cvRef="MS" accession="MS:1000016" value="12.185172" name="scan start time" />
              </scan>
              <scan>
                <cvParam cvRef="MS" accession="MS:1000016" value="12.202941" name="scan start time" />
              </scan>
              <scan>
                <cvParam cvRef="MS" accession="MS:1000016" value="12.220711" name="scan start time" />
              </scan>
              <scan>
                <cvParam cvRef="MS" accession="MS:1000016" value="12.238481" name="scan start time" />
              </scan>
              <scan>
                <cvParam cvRef="MS" accession="MS:1000016" value="12.256251" name="scan start time" />
              </scan>
              <scan>
                <cvParam cvRef="MS" accession="MS:1000016" value="12.274021" name="scan start time" />
              </scan>
              <scan>
                <cvParam cvRef="MS" accession="MS:1000016" value="12.29179" name="scan start time" />
              </scan>
              <scan>
                <cvParam cvRef="MS" accession="MS:1000016" value="12.309561" name="scan start time" />
              </scan>
              <scan>
                <cvParam cvRef="MS" accession="MS:1000016" value="12.32733" name="scan start time" />
              </scan>
              <scan>
                <cvParam cvRef="MS" accession="MS:1000016" value="12.3451" name="scan start time" />
              </scan>
              <scan>
                <cvParam cvRef="MS" accession="MS:1000016" value="12.36287" name="scan start time" />
              </scan>
              <scan>
                <cvParam cvRef="MS" accession="MS:1000016" value="12.38064" name="scan start time" />
              </scan>
              <scan>
                <cvParam cvRef="MS" accession="MS:1000016" value="12.398409" name="scan start time" />
              </scan>
              <scan>
                <cvParam cvRef="MS" accession="MS:1000016" value="12.416179" name="scan start time" />
              </scan>
              <scan>
                <cvParam cvRef="MS" accession="MS:1000016" value="12.433949" name="scan start time" />
              </scan>
              <scan>
                <cvParam cvRef="MS" accession="MS:1000016" value="12.451719" name="scan start time" />
              </scan>
              <scan>
                <cvParam cvRef="MS" accession="MS:1000016" value="12.469488" name="scan start time" />
              </scan>
              <scan>
                <cvParam cvRef="MS" accession="MS:1000016" value="12.487259" name="scan start time" />
              </scan>
              <scan>
                <cvParam cvRef="MS" accession="MS:1000016" value="12.505029" name="scan start time" />
              </scan>
              <scan>
                <cvParam cvRef="MS" accession="MS:1000016" value="12.522798" name="scan start time" />
              </scan>
              <scan>
                <cvParam cvRef="MS" accession="MS:1000016" value="12.540568" name="scan start time" />
              </scan>
              <scan>
                <cvParam cvRef="MS" accession="MS:1000016" value="12.558338" name="scan start time" />
              </scan>
              <scan>
                <cvParam cvRef="MS" accession="MS:1000016" value="12.576108" name="scan start time" />
              </scan>
              <scan>
                <cvParam cvRef="MS" accession="MS:1000016" value="12.593877" name="scan start time" />
              </scan>
              <scan>
                <cvParam cvRef="MS" accession="MS:1000016" value="12.611648" name="scan start time" />
              </scan>
              <scan>
                <cvParam cvRef="MS" accession="MS:1000016" value="12.629417" name="scan start time" />
              </scan>
              <scan>
                <cvParam cvRef="MS" accession="MS:1000016" value="12.647187" name="scan start time" />
              </scan>
              <scan>
                <cvParam cvRef="MS" accession="MS:1000016" value="12.664957" name="scan start time" />
              </scan>
              <scan>
                <cvParam cvRef="MS" accession="MS:1000016" value="12.682727" name="scan start time" />
              </scan>
              <scan>
                <cvParam cvRef="MS" accession="MS:1000016" value="12.700496" name="scan start time" />
              </scan>
              <scan>
                <cvParam cvRef="MS" accession="MS:1000016" value="12.718266" name="scan start time" />
              </scan>
              <scan>
                <cvParam cvRef="MS" accession="MS:1000016" value="12.736036" name="scan start time" />
              </scan>
              <scan>
                <cvParam cvRef="MS" accession="MS:1000016" value="12.753806" name="scan start time" />
              </scan>
              <scan>
                <cvParam cvRef="MS" accession="MS:1000016" value="12.771576" name="scan start time" />
              </scan>
              <scan>
                <cvParam cvRef="MS" accession="MS:1000016" value="12.789346" name="scan start time" />
              </scan>
              <scan>
                <cvParam cvRef="MS" accession="MS:1000016" value="12.807115" name="scan start time" />
              </scan>
              <scan>
                <cvParam cvRef="MS" accession="MS:1000016" value="12.824885" name="scan start time" />
              </scan>
              <scan>
                <cvParam cvRef="MS" accession="MS:1000016" value="12.842655" name="scan start time" />
              </scan>
              <scan>
                <cvParam cvRef="MS" accession="MS:1000016" value="12.860425" name="scan start time" />
              </scan>
              <scan>
                <cvParam cvRef="MS" accession="MS:1000016" value="12.878194" name="scan start time" />
              </scan>
              <scan>
                <cvParam cvRef="MS" accession="MS:1000016" value="12.895965" name="scan start time" />
              </scan>
              <scan>
                <cvParam cvRef="MS" accession="MS:1000016" value="12.913734" name="scan start time" />
              </scan>
              <scan>
                <cvParam cvRef="MS" accession="MS:1000016" value="12.931504" name="scan start time" />
              </scan>
              <scan>
                <cvParam cvRef="MS" accession="MS:1000016" value="12.949274" name="scan start time" />
              </scan>
              <scan>
                <cvParam cvRef="MS" accession="MS:1000016" value="12.967044" name="scan start time" />
              </scan>
              <scan>
                <cvParam cvRef="MS" accession="MS:1000016" value="12.984813" name="scan start time" />
              </scan>
              <scan>
                <cvParam cvRef="MS" accession="MS:1000016" value="13.002583" name="scan start time" />
              </scan>
            </scanList>
            <precursorList count="73" xmlns="http://psi.hupo.org/ms/mzml">
              <precursor>
                <isolationWindow>
                  <cvParam cvRef="MS" accession="MS:1000827" value="922.0593872070312" name="isolation window target m/z" />
                  <cvParam cvRef="MS" accession="MS:1000828" value="0.4000000059604645" name="isolation window lower offset" />
                  <cvParam cvRef="MS" accession="MS:1000829" value="0.4000000059604645" name="isolation window upper offset" />
                </isolationWindow>
                <activation>
                  <cvParam cvRef="MS" accession="MS:1000422" name="high-energy collision-induced dissociation" />
                  <cvParam cvRef="MS" accession="MS:1000045" value="25" name="collision energy" />
                </activation>
              </precursor>
              <precursor>
                <activation>
                  <cvParam cvRef="MS" accession="MS:1000422" name="high-energy collision-induced dissociation" />
                  <cvParam cvRef="MS" accession="MS:1000045" value="25" name="collision energy" />
                </activation>
              </precursor>
              <precursor>
                <activation>
                  <cvParam cvRef="MS" accession="MS:1000422" name="high-energy collision-induced dissociation" />
                  <cvParam cvRef="MS" accession="MS:1000045" value="25" name="collision energy" />
                </activation>
              </precursor>
              <precursor>
                <activation>
                  <cvParam cvRef="MS" accession="MS:1000422" name="high-energy collision-induced dissociation" />
                  <cvParam cvRef="MS" accession="MS:1000045" value="25" name="collision energy" />
                </activation>
              </precursor>
              <precursor>
                <activation>
                  <cvParam cvRef="MS" accession="MS:1000422" name="high-energy collision-induced dissociation" />
                  <cvParam cvRef="MS" accession="MS:1000045" value="25" name="collision energy" />
                </activation>
              </precursor>
              <precursor>
                <activation>
                  <cvParam cvRef="MS" accession="MS:1000422" name="high-energy collision-induced dissociation" />
                  <cvParam cvRef="MS" accession="MS:1000045" value="25" name="collision energy" />
                </activation>
              </precursor>
              <precursor>
                <activation>
                  <cvParam cvRef="MS" accession="MS:1000422" name="high-energy collision-induced dissociation" />
                  <cvParam cvRef="MS" accession="MS:1000045" value="25" name="collision energy" />
                </activation>
              </precursor>
              <precursor>
                <activation>
                  <cvParam cvRef="MS" accession="MS:1000422" name="high-energy collision-induced dissociation" />
                  <cvParam cvRef="MS" accession="MS:1000045" value="25" name="collision energy" />
                </activation>
              </precursor>
              <precursor>
                <activation>
                  <cvParam cvRef="MS" accession="MS:1000422" name="high-energy collision-induced dissociation" />
                  <cvParam cvRef="MS" accession="MS:1000045" value="25" name="collision energy" />
                </activation>
              </precursor>
              <precursor>
                <activation>
                  <cvParam cvRef="MS" accession="MS:1000422" name="high-energy collision-induced dissociation" />
                  <cvParam cvRef="MS" accession="MS:1000045" value="25" name="collision energy" />
                </activation>
              </precursor>
              <precursor>
                <activation>
                  <cvParam cvRef="MS" accession="MS:1000422" name="high-energy collision-induced dissociation" />
                  <cvParam cvRef="MS" accession="MS:1000045" value="25" name="collision energy" />
                </activation>
              </precursor>
              <precursor>
                <activation>
                  <cvParam cvRef="MS" accession="MS:1000422" name="high-energy collision-induced dissociation" />
                  <cvParam cvRef="MS" accession="MS:1000045" value="25" name="collision energy" />
                </activation>
              </precursor>
              <precursor>
                <activation>
                  <cvParam cvRef="MS" accession="MS:1000422" name="high-energy collision-induced dissociation" />
                  <cvParam cvRef="MS" accession="MS:1000045" value="25" name="collision energy" />
                </activation>
              </precursor>
              <precursor>
                <activation>
                  <cvParam cvRef="MS" accession="MS:1000422" name="high-energy collision-induced dissociation" />
                  <cvParam cvRef="MS" accession="MS:1000045" value="25" name="collision energy" />
                </activation>
              </precursor>
              <precursor>
                <activation>
                  <cvParam cvRef="MS" accession="MS:1000422" name="high-energy collision-induced dissociation" />
                  <cvParam cvRef="MS" accession="MS:1000045" value="25" name="collision energy" />
                </activation>
              </precursor>
              <precursor>
                <activation>
                  <cvParam cvRef="MS" accession="MS:1000422" name="high-energy collision-induced dissociation" />
                  <cvParam cvRef="MS" accession="MS:1000045" value="25" name="collision energy" />
                </activation>
              </precursor>
              <precursor>
                <activation>
                  <cvParam cvRef="MS" accession="MS:1000422" name="high-energy collision-induced dissociation" />
                  <cvParam cvRef="MS" accession="MS:1000045" value="25" name="collision energy" />
                </activation>
              </precursor>
              <precursor>
                <activation>
                  <cvParam cvRef="MS" accession="MS:1000422" name="high-energy collision-induced dissociation" />
                  <cvParam cvRef="MS" accession="MS:1000045" value="25" name="collision energy" />
                </activation>
              </precursor>
              <precursor>
                <activation>
                  <cvParam cvRef="MS" accession="MS:1000422" name="high-energy collision-induced dissociation" />
                  <cvParam cvRef="MS" accession="MS:1000045" value="25" name="collision energy" />
                </activation>
              </precursor>
              <precursor>
                <activation>
                  <cvParam cvRef="MS" accession="MS:1000422" name="high-energy collision-induced dissociation" />
                  <cvParam cvRef="MS" accession="MS:1000045" value="25" name="collision energy" />
                </activation>
              </precursor>
              <precursor>
                <activation>
                  <cvParam cvRef="MS" accession="MS:1000422" name="high-energy collision-induced dissociation" />
                  <cvParam cvRef="MS" accession="MS:1000045" value="25" name="collision energy" />
                </activation>
              </precursor>
              <precursor>
                <activation>
                  <cvParam cvRef="MS" accession="MS:1000422" name="high-energy collision-induced dissociation" />
                  <cvParam cvRef="MS" accession="MS:1000045" value="25" name="collision energy" />
                </activation>
              </precursor>
              <precursor>
                <activation>
                  <cvParam cvRef="MS" accession="MS:1000422" name="high-energy collision-induced dissociation" />
                  <cvParam cvRef="MS" accession="MS:1000045" value="25" name="collision energy" />
                </activation>
              </precursor>
              <precursor>
                <activation>
                  <cvParam cvRef="MS" accession="MS:1000422" name="high-energy collision-induced dissociation" />
                  <cvParam cvRef="MS" accession="MS:1000045" value="25" name="collision energy" />
                </activation>
              </precursor>
              <precursor>
                <activation>
                  <cvParam cvRef="MS" accession="MS:1000422" name="high-energy collision-induced dissociation" />
                  <cvParam cvRef="MS" accession="MS:1000045" value="25" name="collision energy" />
                </activation>
              </precursor>
              <precursor>
                <activation>
                  <cvParam cvRef="MS" accession="MS:1000422" name="high-energy collision-induced dissociation" />
                  <cvParam cvRef="MS" accession="MS:1000045" value="25" name="collision energy" />
                </activation>
              </precursor>
              <precursor>
                <activation>
                  <cvParam cvRef="MS" accession="MS:1000422" name="high-energy collision-induced dissociation" />
                  <cvParam cvRef="MS" accession="MS:1000045" value="25" name="collision energy" />
                </activation>
              </precursor>
              <precursor>
                <activation>
                  <cvParam cvRef="MS" accession="MS:1000422" name="high-energy collision-induced dissociation" />
                  <cvParam cvRef="MS" accession="MS:1000045" value="25" name="collision energy" />
                </activation>
              </precursor>
              <precursor>
                <activation>
                  <cvParam cvRef="MS" accession="MS:1000422" name="high-energy collision-induced dissociation" />
                  <cvParam cvRef="MS" accession="MS:1000045" value="25" name="collision energy" />
                </activation>
              </precursor>
              <precursor>
                <activation>
                  <cvParam cvRef="MS" accession="MS:1000422" name="high-energy collision-induced dissociation" />
                  <cvParam cvRef="MS" accession="MS:1000045" value="25" name="collision energy" />
                </activation>
              </precursor>
              <precursor>
                <activation>
                  <cvParam cvRef="MS" accession="MS:1000422" name="high-energy collision-induced dissociation" />
                  <cvParam cvRef="MS" accession="MS:1000045" value="25" name="collision energy" />
                </activation>
              </precursor>
              <precursor>
                <activation>
                  <cvParam cvRef="MS" accession="MS:1000422" name="high-energy collision-induced dissociation" />
                  <cvParam cvRef="MS" accession="MS:1000045" value="25" name="collision energy" />
                </activation>
              </precursor>
              <precursor>
                <activation>
                  <cvParam cvRef="MS" accession="MS:1000422" name="high-energy collision-induced dissociation" />
                  <cvParam cvRef="MS" accession="MS:1000045" value="25" name="collision energy" />
                </activation>
              </precursor>
              <precursor>
                <activation>
                  <cvParam cvRef="MS" accession="MS:1000422" name="high-energy collision-induced dissociation" />
                  <cvParam cvRef="MS" accession="MS:1000045" value="25" name="collision energy" />
                </activation>
              </precursor>
              <precursor>
                <activation>
                  <cvParam cvRef="MS" accession="MS:1000422" name="high-energy collision-induced dissociation" />
                  <cvParam cvRef="MS" accession="MS:1000045" value="25" name="collision energy" />
                </activation>
              </precursor>
              <precursor>
                <activation>
                  <cvParam cvRef="MS" accession="MS:1000422" name="high-energy collision-induced dissociation" />
                  <cvParam cvRef="MS" accession="MS:1000045" value="25" name="collision energy" />
                </activation>
              </precursor>
              <precursor>
                <activation>
                  <cvParam cvRef="MS" accession="MS:1000422" name="high-energy collision-induced dissociation" />
                  <cvParam cvRef="MS" accession="MS:1000045" value="25" name="collision energy" />
                </activation>
              </precursor>
              <precursor>
                <activation>
                  <cvParam cvRef="MS" accession="MS:1000422" name="high-energy collision-induced dissociation" />
                  <cvParam cvRef="MS" accession="MS:1000045" value="25" name="collision energy" />
                </activation>
              </precursor>
              <precursor>
                <activation>
                  <cvParam cvRef="MS" accession="MS:1000422" name="high-energy collision-induced dissociation" />
                  <cvParam cvRef="MS" accession="MS:1000045" value="25" name="collision energy" />
                </activation>
              </precursor>
              <precursor>
                <activation>
                  <cvParam cvRef="MS" accession="MS:1000422" name="high-energy collision-induced dissociation" />
                  <cvParam cvRef="MS" accession="MS:1000045" value="25" name="collision energy" />
                </activation>
              </precursor>
              <precursor>
                <activation>
                  <cvParam cvRef="MS" accession="MS:1000422" name="high-energy collision-induced dissociation" />
                  <cvParam cvRef="MS" accession="MS:1000045" value="25" name="collision energy" />
                </activation>
              </precursor>
              <precursor>
                <activation>
                  <cvParam cvRef="MS" accession="MS:1000422" name="high-energy collision-induced dissociation" />
                  <cvParam cvRef="MS" accession="MS:1000045" value="25" name="collision energy" />
                </activation>
              </precursor>
              <precursor>
                <activation>
                  <cvParam cvRef="MS" accession="MS:1000422" name="high-energy collision-induced dissociation" />
                  <cvParam cvRef="MS" accession="MS:1000045" value="25" name="collision energy" />
                </activation>
              </precursor>
              <precursor>
                <activation>
                  <cvParam cvRef="MS" accession="MS:1000422" name="high-energy collision-induced dissociation" />
                  <cvParam cvRef="MS" accession="MS:1000045" value="25" name="collision energy" />
                </activation>
              </precursor>
              <precursor>
                <activation>
                  <cvParam cvRef="MS" accession="MS:1000422" name="high-energy collision-induced dissociation" />
                  <cvParam cvRef="MS" accession="MS:1000045" value="25" name="collision energy" />
                </activation>
              </precursor>
              <precursor>
                <activation>
                  <cvParam cvRef="MS" accession="MS:1000422" name="high-energy collision-induced dissociation" />
                  <cvParam cvRef="MS" accession="MS:1000045" value="25" name="collision energy" />
                </activation>
              </precursor>
              <precursor>
                <activation>
                  <cvParam cvRef="MS" accession="MS:1000422" name="high-energy collision-induced dissociation" />
                  <cvParam cvRef="MS" accession="MS:1000045" value="25" name="collision energy" />
                </activation>
              </precursor>
              <precursor>
                <activation>
                  <cvParam cvRef="MS" accession="MS:1000422" name="high-energy collision-induced dissociation" />
                  <cvParam cvRef="MS" accession="MS:1000045" value="25" name="collision energy" />
                </activation>
              </precursor>
              <precursor>
                <activation>
                  <cvParam cvRef="MS" accession="MS:1000422" name="high-energy collision-induced dissociation" />
                  <cvParam cvRef="MS" accession="MS:1000045" value="25" name="collision energy" />
                </activation>
              </precursor>
              <precursor>
                <activation>
                  <cvParam cvRef="MS" accession="MS:1000422" name="high-energy collision-induced dissociation" />
                  <cvParam cvRef="MS" accession="MS:1000045" value="25" name="collision energy" />
                </activation>
              </precursor>
              <precursor>
                <activation>
                  <cvParam cvRef="MS" accession="MS:1000422" name="high-energy collision-induced dissociation" />
                  <cvParam cvRef="MS" accession="MS:1000045" value="25" name="collision energy" />
                </activation>
              </precursor>
              <precursor>
                <activation>
                  <cvParam cvRef="MS" accession="MS:1000422" name="high-energy collision-induced dissociation" />
                  <cvParam cvRef="MS" accession="MS:1000045" value="25" name="collision energy" />
                </activation>
              </precursor>
              <precursor>
                <activation>
                  <cvParam cvRef="MS" accession="MS:1000422" name="high-energy collision-induced dissociation" />
                  <cvParam cvRef="MS" accession="MS:1000045" value="25" name="collision energy" />
                </activation>
              </precursor>
              <precursor>
                <activation>
                  <cvParam cvRef="MS" accession="MS:1000422" name="high-energy collision-induced dissociation" />
                  <cvParam cvRef="MS" accession="MS:1000045" value="25" name="collision energy" />
                </activation>
              </precursor>
              <precursor>
                <activation>
                  <cvParam cvRef="MS" accession="MS:1000422" name="high-energy collision-induced dissociation" />
                  <cvParam cvRef="MS" accession="MS:1000045" value="25" name="collision energy" />
                </activation>
              </precursor>
              <precursor>
                <activation>
                  <cvParam cvRef="MS" accession="MS:1000422" name="high-energy collision-induced dissociation" />
                  <cvParam cvRef="MS" accession="MS:1000045" value="25" name="collision energy" />
                </activation>
              </precursor>
              <precursor>
                <activation>
                  <cvParam cvRef="MS" accession="MS:1000422" name="high-energy collision-induced dissociation" />
                  <cvParam cvRef="MS" accession="MS:1000045" value="25" name="collision energy" />
                </activation>
              </precursor>
              <precursor>
                <activation>
                  <cvParam cvRef="MS" accession="MS:1000422" name="high-energy collision-induced dissociation" />
                  <cvParam cvRef="MS" accession="MS:1000045" value="25" name="collision energy" />
                </activation>
              </precursor>
              <precursor>
                <activation>
                  <cvParam cvRef="MS" accession="MS:1000422" name="high-energy collision-induced dissociation" />
                  <cvParam cvRef="MS" accession="MS:1000045" value="25" name="collision energy" />
                </activation>
              </precursor>
              <precursor>
                <activation>
                  <cvParam cvRef="MS" accession="MS:1000422" name="high-energy collision-induced dissociation" />
                  <cvParam cvRef="MS" accession="MS:1000045" value="25" name="collision energy" />
                </activation>
              </precursor>
              <precursor>
                <activation>
                  <cvParam cvRef="MS" accession="MS:1000422" name="high-energy collision-induced dissociation" />
                  <cvParam cvRef="MS" accession="MS:1000045" value="25" name="collision energy" />
                </activation>
              </precursor>
              <precursor>
                <activation>
                  <cvParam cvRef="MS" accession="MS:1000422" name="high-energy collision-induced dissociation" />
                  <cvParam cvRef="MS" accession="MS:1000045" value="25" name="collision energy" />
                </activation>
              </precursor>
              <precursor>
                <activation>
                  <cvParam cvRef="MS" accession="MS:1000422" name="high-energy collision-induced dissociation" />
                  <cvParam cvRef="MS" accession="MS:1000045" value="25" name="collision energy" />
                </activation>
              </precursor>
              <precursor>
                <activation>
                  <cvParam cvRef="MS" accession="MS:1000422" name="high-energy collision-induced dissociation" />
                  <cvParam cvRef="MS" accession="MS:1000045" value="25" name="collision energy" />
                </activation>
              </precursor>
              <precursor>
                <activation>
                  <cvParam cvRef="MS" accession="MS:1000422" name="high-energy collision-induced dissociation" />
                  <cvParam cvRef="MS" accession="MS:1000045" value="25" name="collision energy" />
                </activation>
              </precursor>
              <precursor>
                <activation>
                  <cvParam cvRef="MS" accession="MS:1000422" name="high-energy collision-induced dissociation" />
                  <cvParam cvRef="MS" accession="MS:1000045" value="25" name="collision energy" />
                </activation>
              </precursor>
              <precursor>
                <activation>
                  <cvParam cvRef="MS" accession="MS:1000422" name="high-energy collision-induced dissociation" />
                  <cvParam cvRef="MS" accession="MS:1000045" value="25" name="collision energy" />
                </activation>
              </precursor>
              <precursor>
                <activation>
                  <cvParam cvRef="MS" accession="MS:1000422" name="high-energy collision-induced dissociation" />
                  <cvParam cvRef="MS" accession="MS:1000045" value="25" name="collision energy" />
                </activation>
              </precursor>
              <precursor>
                <activation>
                  <cvParam cvRef="MS" accession="MS:1000422" name="high-energy collision-induced dissociation" />
                  <cvParam cvRef="MS" accession="MS:1000045" value="25" name="collision energy" />
                </activation>
              </precursor>
              <precursor>
                <activation>
                  <cvParam cvRef="MS" accession="MS:1000422" name="high-energy collision-induced dissociation" />
                  <cvParam cvRef="MS" accession="MS:1000045" value="25" name="collision energy" />
                </activation>
              </precursor>
              <precursor>
                <activation>
                  <cvParam cvRef="MS" accession="MS:1000422" name="high-energy collision-induced dissociation" />
                  <cvParam cvRef="MS" accession="MS:1000045" value="25" name="collision energy" />
                </activation>
              </precursor>
              <precursor>
                <activation>
                  <cvParam cvRef="MS" accession="MS:1000422" name="high-energy collision-induced dissociation" />
                  <cvParam cvRef="MS" accession="MS:1000045" value="25" name="collision energy" />
                </activation>
              </precursor>
              <precursor>
                <activation>
                  <cvParam cvRef="MS" accession="MS:1000422" name="high-energy collision-induced dissociation" />
                  <cvParam cvRef="MS" accession="MS:1000045" value="25" name="collision energy" />
                </activation>
              </precursor>
            </precursorList>
            <binaryDataArrayList count="5" xmlns="http://psi.hupo.org/ms/mzml">
              <binaryDataArray encodedLength="137648">
                <cvParam cvRef="MS" accession="MS:1000523" value="" name="64-bit float" />
                <cvParam cvRef="MS" accession="MS:1002312" value="" name="MS-Numpress linear prediction compression" />
                <cvParam cvRef="MS" accession="MS:1000514" value="" name="m/z array" unitAccession="MS:1000040" unitName="m/z" unitCvRef="MS" />
                <binary>QWRvvyAAAAAC4f9/zP//f4cf+HH/LeJPehTbCIcY/3GBfqX+KaJqAdiIiIcf+CL12EqSonuHH/hx/4GMa+Apr5Qf2Ihx/4EMkFQZm2+r7/cYiIiIETsjUpyl3K1xiIiBzEyEKfDDe9cYj/cYgmJh0aXp4uiHH/hx/xJqKuGYVtUeiIhx/4cRp+fjGf8YHO/3GIiCM5TLpRezSIhx/3Ehxq+KV5UHcf9xiP9xiBUFOgKUy8X9iIiIgRma1Rl/ZSrv9xj/cYiILm99WnsIKv9x/3GI/xvw9EOdQBu8/3GIiBU1CPGSm/cO/3GP9xgrRweqf4+FiHH/iHH/I1A5Okz8bIcf9x/3H/cYFpwihpUG3XmP9xhx/4HhCelJTBcWuIhx/4cf8mhkPaHZvCcf9xj/cSZKZrpQaZSIcf+HH/IhtVaoFaqXH/cYiIFKdYcpJpp42IiHH/FN06BpW0xfmIiIcf9xLtS4uva0dHGIcf+HElZ8caWoOOj/cYiHEeODSxm3jLToiIiIcRv/JOqatNsVhx/3H/cRgwx0GYUEi+iIcf+BI0U9GdnKwuiIcf+CsUmooyxleIcf9x/3ErRSla3a1q/3GP9xhxG4pK0ZdGtS6HH/cf9xgs0naadtiWiHH/cYgTUjNxk17MjoiHH/cf8X2k3SlHayLf9xiIiHEUX4XBmXF6Pv9xiIcRmYITKWaN7N/3GP9xcRiOiwaeNHT5/3GIiBUqW0GVdqS+iIcf9x/xmKPFWY98Oqcf9xiIJBQg2uTN8ocf9xiILbdMKoWLPXH/hxiDDx7bceEv9xiHH/cRYBSCGVj7fecf9xiIcSoA+FrxAXpxiIiHEY4Izkn2GDG/9xiIhxEvOxxp5PTjmIcf9xiBuDlBSSfmvrhx/3H/cRKckQKaZG79iIcf9xGDuLVZ1ndKpxiIhxKMb8WmaQOocf9x/3GCxmeqqemFWHH/cYgucAIauP/ehxiIgZR6CBl3lffocYiHH/cRfR2ZGW/iZuiHH/cYIyCtakEGKYcY/3Fx/ynpbar2aSWIiHGP8oJcGqorPlcf9xhx/yP1+trHoFKIcf9xiBKHgUSWqn67iIiHGC6wiGqH93n/cf9xiHH/KEc4qvCcdf9xhx/4cSF0ZspfuZP/hxiIguzEda9TuKhxiIgofXOaTSjGiIcYgWEsHDl98+PHH/cYhx/3EeGd9jmKggnIcYiHH/FzT9IZZsAt5xiHH/cYI/rF6lhToYiIcYgperNKqlTLcYiHH/cR7nH0WZ2uC6iHH/cYhx/3GIcf9xiHH/cYiHGIiHH/cYI+/eioYCF3GIcf9xgQl8xhkTkzno/3L/hxGnzOwZt0MT7/cXH/cf9xJ834KvQgfXH/cYiBsKVBKQF6vtiHGIgRC9sykTYkzf+HGIcRMUE6Of3exccf9xiIcS8Y8TrPcOyIcf9xggYc8aK+MOiIcf9xJLvZqopCZYiHGIgVGzLykobNDXH/cXH/cRI0ARKd7P7tiHH/cYhxJR+eSlEWG3GIcf9xgczd9xlQMgjnGIiHEtj52anAYmhx/3GHH/ED+1wZjBSj5xhx/3GBmdA0GYE/y+hxiIcYOR5TueGshxiIcf8pI1Yq3sqdhxiHH/cSlCDko+3xv/hxiHH/JPOcapTGOYiHGIgjX05KjQsbcXH/cYgXIhYBmm7p/v9y/3H/cS4NYTrgOeyIcf9xhx/yhmVVqMmqqHH/cYcf8aL7xhkKFDnocYiHEiQSS6Iv20j/cv9xgtPUcqnSuNcf9xhx/3EnF4w6oJc8cXH/cYiHGCkABFpiAMqIcf9xcRSEmoGXXGV+/3GIcf8vMbsqreRNcYhx/3Eku3Q6pki8/3Fx/3GCmoo3qJdciIhxiBXRNyKeX8jdcYiIcSfhFqpn7pWIcYiCNH65pRkUaHGP9y/ycwsmogBdn/hxiHEqXMR6jjO4/3GHH/cSYDOBqA3H6IcYiC6bnUroRiuHGHH/cYL0zsmpBBNnGIcf9xHKX5YZArBp7/cXH/cYgyOvm01QZxiIcYIbbYKnaSff9xhx/3EmNoMabZfO/3GHH/cSzUelp1uFqHGHH/cRepisKc53U9cf9xiHEsiByazH42cYiIcSRCP+pE7AGIcf9xguTYFKjSfriHGIcf8j7HpKhDhbcYiHGDAMDbgE8ocf9xcf9xE6WdAZb6Yv5xiIhxhx/3GCdV9hp7oJ6Icf9xcSRbltpiVpKIcYiCDSvUrV1Ctx/3GHGCtN0zo9IsyIcYiHEp8Nb6SfKQiHH/cv9xKfXyGiGg3nH/cYhxgocXMaOejOcYcf9xhx/3GCYmxhqOk56IhxhxOzdcvMijiHGIcTqFprp6WYhxiHH/cSuFRxooq45y/3GIhxLj4CGtwf3oiHGIKc3VGlQirv9xiHGDxa0relLf+HGHGP8kVipqrp1Zcf9xhxj/L7JqStbZW4cf9y/3H/ciUtkhpeJt5xiIcYhxgpP5IaLQbehxiIcYiC/2IhrQnd7/cYcf9y/yJDohqsxd6IiHGHGCW/Exp1Ds7/cYiHGClq7Xr9UShxcf9xiCCujSq3Fy2HH/cXH/KZXbGoeiTocYiHEib1J6/QrYcYcYiCgSVUoB6qtxhx/3FxJoLjWqrRyohxiHEml9Oa+4LGhx/3Fx/3En3/t6FwBIiIcYhxMwc5swnG/3GHGIPjaPvMlw/3L/cf9y/yEi3XqC4ihxiHH/cSUfslqxFNqHGIcYiCbCjUqG1yuIhxiD5WLrup0Ycf9xcf8ucPsqyfBNcYhxiCI1pCpOpb2IcYhxIzY4apCseYcYiHGCcBFpoF/paHGIcYgr08ZK9MOb/3L/cYg5Pz+w0MBxhxiIICQnWkHNiv9xiHGCZxwBpJ4/5x/3GHGCc3Xypeig2IcYiHEoYMIaOvPehxiHH/cS/baFpVSXqIcYiHGHH/Ri38zSCIcYiCSeNxq3HI6IhxiCiulCrmFr2HH/cv9xiCrGJCq0nb1xcf9xhxgvSyUqfE2tiHGIgtTj8abBwOhxhx/3GHGIhxiIcSkZNSrfbK2IcYcf8gih06Wl4s/3L/cYhxg5NPe9ywj/cf9y/3GDfGdr45if9xcf9xiHEr1+EaA4HuiHGIhxiIJ2phGkpZ7nGIhxiIcSArYhq+Sd6HH/cv9xiHEtneEa5iHu/3L/cYhxLy3XKp4ijf9xhx/3Fx/3GHGCiS8ho30N5x/3L/cYhxgrwnYaJNiecYcf9xcf9xKfvhOlJB7P9xcf9xiCVNi5phN0ZxiIcYghMb1K3+Qrcf9xhx/yh1NurwvJFx/3GHGII7b6OgeQXHH/cYcYgrvaQaFSW+cXH/cYcSkozhqecx6HGIhxLxmgGr5l/ocYhx/3Fx/3Fx/3GIcYhxiHH/cS20DlqnvxpxiHH/cibDnypVxg1xiHGIJBlGGq9rnocf9xcf9xhx/3EuZx9KDI4LcXH/cYcYGNjSAZ+3Lf5xiHGIIrhTqup6xXGIhxg9xrm5OUZxiIcYcf86rii8Uddx/3Fx/3EwywKyRP2IhxhxMs6CsEF9/3L/cYhxiCytdRomKK7/cXH/cYJgIrGrDtTohxiIcYcf9xcf9xhx/yST5HorwbiIcYhx/3L/cYJepyGnJY3oiHGIcSWXdCoYiL2IhxiHE8bF28k6KHGIcYIHS5Gvm0bnGHH/cXH/INWZSsWma3GIhxhxgiBXE6sbjscYiHGDnnAbgY/nGIhxhxIZsmGsdNnocYhx/3L/cTI97bbSEnGHGIgxeBOyl+yIcYhxiHEj8DYaofyehxiHGIcSWjNhqGzJ5x/3Fx/3Fx/3Eg3BMawz7OiHGIhxhxiIcSokxires52HGIhxKITEOnmzvHGIcYgjylBqd1r5/3Fx/3Fx/zx1WbuKpv9y/3GHH/cT/6pLQFW3GIcYhxOZk2u2bJhx/3Fx/3GDYVtb7qSnGIhxiHEk3TQagyy+hxiHGD20DrxL8Yhxhx/0L0jAG3iIcYcSxf9DpMALz/cYhxgjw8qqKsNVhxiHH/cv8vPoUqjRetcYiHGIR5WMpqeHFx/3GIIA+xGrAU7nGIcYhxiHEv0MEawvPu/3L/cYcf9xcT8RkbLubocYiHE+mYy5ZnNxcf9xcf8g5VMawqrOcYcYiHEvAtIaz9LecYhxiHGCMuQhqeG97/cXH/cYcf9xcSJ8BEprP7tx/3Fx/3ExaBKwp+1xcYiHE/a666lFFx/3GHH/MPOcuBxjcXGIhxLI/SGvcC3nGIcf9yLbcgqhqN9XGIhxgs/oKKJRfXhxiIcYIp2VSokmq4hxiHGIIULxGrzQ7oiHGIcYJ0tyGkxI3nGHGIhxNPDEvw87cf9y/3GINiv4sOQHcYhx/3FxiDWe1rBxKYcf9xcf9xg2CUW+9rqHGIhxhxiIcT3evbwhQoiHGIcYhxiHEpQ2+aUdkGcYcf9xcf8qIJdasAeKcf9xcf9xcR6AoQGaAG7+cYcYiESYjNZ3cYhxiDdTKrC81XH/cYcYghsKyqa/U1cYiHGCuxfCoG6D2HGHH/cSJuoRqaFe6HGHGILu5CKnIb3YcYhxgtS8EqjEPtiHGIhxIBVkGs+pvnFx/3GHGIcYgrbYYaOieecYiHGHH/cjpOuryxRXH/cXH/cXEq1d8qNKINiIcYhxIWIgGprd/ocYiHEm0CUqBP2tcYcYiHEvLjs6XxxMiIcYcSu9e0onKEtxiIcYgi/cwqkiM9cXH/cYcTQrdrDkiXH/cXH/cXH/Ne3KsiI1cXGIhxOZOyuWxNcf9xhxg1slS+TauHGIcYhxiHGIcf9PWow6V4cYiHGDlhl7yeaIcXH/cYLuVmKpKpnXFx/3Fx/yiFBBpYr76HGHGIKdsSKsNO3XGIhxgo1dcac6KOhxiIcYcYiHGClZjSo8Zy2HGIhxOTayuclNhxhx/3E4tRG6Su7/cXH/cYcYJgLMGsDjPohxiHE/HR654uFxcf9xcf9xcf9xhxiDdtfLGig3GIcYhxPh3aueIliHGHH/cXH/cYcYhxg2yFS9N6uHGHH/cXGIhxiDDCQ7NNvIcYhx/3L/cYcYiHGHGIMawisWPdcf9xcYg917K2KE3/cXH/cYcTqJVLl2q4cYiHGIPWYRtZnuiHGIcYhxiHGIhxNHrJspU2cYhxiHGIcYhxiDnRobkuXocf9y/3E9bw27kPJxiIcYcYJeFWGpLqnocYiHGC1Ughrqt95y/3GIcYcf9xcf9y/yPyVGqk2rmHGIhxRruMtEeIcYcYLuvgGtFB/v9y/3GHGD355LcGG4iHGIOahJvle2iHGIgkrhMalh7OiHGIhxcf9xhxMknft8YgcXH/cXH/cTYbSbH0tv9xhx/3L/KVoxOmxc7P9y/3GHGCmvvxq2BA6Ihxhx/3Erm8Uq10Ot/3Fx/3Fx/3EwxO+6SxBxiIcYgmBKIacMXe/3GHGIPMAcvD/jhxiHGCknoho+hd6HH/cv9xhxgtgwEa18/ucXH/cXH/J2czGmqMzocYiHGIcSF1FFosrrqIcYhxKl0BGgsv7nFx/3GHEiBIsa8MdOiHGHH/cTKdQ7FyvIhxiHGIM4GFsY56cYhxiCg43hrNch7/cXH/cXEpxukadJFuiHGIhxg8T1m6sKZxhx/3FxJXqAKvlX/Yhx/3L/cXEiiKEaiHXucYcf9y/3GHE69Ni8Cyf/cXGIhxNgBTvP+scYcf9xcYiHE3uhG6Re6HGHH/cXE8c2m6jJaIcYcf9xhxiHFJbYyJJ4hxiHGD8qm7nVZIiHFx/3GHEsj6Ea9wXuiHGHGIgrQbEaHOTuiHGHH/cXEkB0cqQZuNiHGIcYhxiHGIcSlkQho6u97/cYcYhxiHEmuXkalWhucYcYhx/yPJJhrEbZ6HGIhxNh9kveCbhxhxiDlGG7655HGHH/cv8gS30q3UgtiIcYcYiDA/abfQlohxhxgup4I6F4fchxiIcTnqq78VVIiHGHGIcf9yIT6qGv0VXnH/cYcYgtW31azUgqhxiHGC61NCqVrL2Ihxcf9xhxiHGIg1dXS/iouHGIcYJjQ6Gr28XoiHGIcYgw8m25HZJx/3L/cYcf8sXcpKPSNbiIcYcYN12asLJlhxiHGCA5myq+Zk2HH/cv9xgoJu2ag6Emcf9xcf9yKFQFKuu/rYcYcf9xcTK6aLNVl3H/cv9xgisDZKp/yb/3GHGIcSCnrirXhR3/cXGIhxJwBNGrAMLocYcYgid1sqmopNhxiHGDPRNrE+yXGHGIhxLxUBOv+v7IcYcYiHGHGChgihqa916Ihxcf8nvEc6xjuMiHGIcTNlpbGqWocYiHExjz+5gMCIcYcf9xcS3aRSqjW62IcYcf9xLIyyStk023GIhxhxM4NCvny9cYcYhxiCgynhrN1h7/cXGIcf871g2/KfL/cv9xhx/yxRIhob7d6Ihxhxgr0+E6RMHshx/3L/cYhxcf9xhxPUwNu7PycYiHGD5bFbak6nH/cXH/cXGIhxMP0NuRLy/3Fx/3Fxg0DBWwBOr/cv9xhxNp2lvmJaiHGHH/cv9xhx/3L/cTLA1rJPKXFx/3L/cYhxhx/3L/cTCVzrl6MXGHGIhxI51HGscrjohxhx/zO197NaCHGIcYhxKyPnGk7BjocYiHGCOURYrru6dxcf9y/3GIKprCKsdT3XH/cv9xcf8nbIAaWjf+iIcYhxN5rSu2UtcYhxiHH/cv8gNm9KEKkLcYcYhxiDkmLbDp0ocYhxhx/3Evm7Ua9kSuhxiHGIcTDZQrI2vYhxcf9xg8O0a4xLlxcYiHGD980rSDLYhxiHGIcYcf9y/yUE4hqAwd6IcYhxPaSUtltrcYhxiHGDr2DL4J84cYhxiCSaABp3X/6HGIcYOcpCuTW9hxiHE/jdKzci1xiHGINq3SvVIthx/3FxiIJZL6GtfQXohxiHE0bpy0oWNxiIcYIZP2GufAnocYiHGHGIPup7uhWEhxiHGIOLt7sFSEcYiHGCNu3RoLEi6HGIcYO71ev0KhiIcXH/cTzSc7YtjHFxiIcT3FrLs6U3GIcYhxJvrSWtNS2ohxhxiHH/cjnGObw5xnGHGIcYNVc5srjG/3FxiIcSxcBxorP45xhxiHE2qrG7VU5xiHGINdHivi4dcf9xhxiHE4XkK6ob2IcYcYM6T6tGsFcYhxiHGClx4Ro54e6IcYcf9xcYhx/3L/cYcYhxhx/3FxSLOchMZxhxiHE/7kKzEb2IcYcf9y/zuzarxMlXFx/3GHGDkvQrrQvf9xhx/3L/cTQUvLT7Q3GIcYcUnTnHLGcYcYhxO27mupEZiIcXH/PauxtVROcYhxhxP8chsjjehxiHGINFYPt7nw/3GHGHE3o4e9XHhxcf9y/3GIcYOxSHuut4cYcf9y/0gEnK+2iHGIcTLQSbQ/tocYcf9y/3E7eHO4h4yIcYcYiHGHGIcYhxgo7Ugacit+cXH/cXH/cXEhNJYa3baehxiHGCwGM0rhrMuIcYhxKZfwSviA+3H/cXGIggeaxKDGU7hxiHGHErZkAa+Zv+hxhxiHGIcYg6cum9jRaHGHGIJV8+GusMHnGHH/cv8v0Gs6ZPlMcYcYhxgnnsMaZxPOhx/3L/cT7Z4rUmHf9xcYhx/3L/cXH/cXEvQZUa++au/3Fx/3FxiIcTOJbbaGkohxhxiDo1nrDaYYcYiHEl++AaYUH+hxhx/3L/cTlCDrDN8XGIcYhxiHGIL36NKukXLYcYhxhxg8VlK2qa2HGHH/ciMuNCo/HL1x/3FxiCFlfCq7qD2HGIcXH/cYcYhxgqZSIaKq3ecf9xhxiDJ/z7mQMIhxhxiHGIcYhxg8qRS3Vutxhx/3FxgmDE4qcUsdiHFx/3L/cYhxg7Sru9tURxiIcXH/cYcTe9fbJSgohxiHGHGDDefbkxgohxcf9xcf9y/zg2HrLZ4Ycf9y/3Fx/3FxP/7VtAEqcXGIhxhxO0lSt7atiHGHGIO+6uvxFRiHL/cYhxMakrt2bU/3FxiIcXH/cXH/cXExcOWznxqIcYcYPpo4t2XHcXH/cXGIMgS0sQxLcv9xhxg1GlK95a2HGHGIP1pPu6WwcYcf9y/3EtjUMqmCvNcYhxiHGIcYcYhxiCc8qxq9NU5xiIcYcSmiQho2296Ihxcf9xMgmDsQd8hxiHGIcSn3WRpxim6HGIcYcYhxKUe7GoyETnGIcYcTF8y7aTNHGHGIcYTQecT4aHGHGIcYhxIeLiGrLR3ocYhxhxiHE0GbSw9kv/cXH/cXH/cv9xhxiD5kSLibt3GIhxcf8rODgaXXx+cYhxiD1KO7u1xHGIhxhxKCVfGr6qDnGHGIcYhxIebVOhSSrIhxiHE53M6wMzFxhxiHGIcYcYMWRVs6uqhxiHGIPzzltsMahx/3L/cS2GkBrnlv6HGIcYhxhxiHE3yG+yR5BxcYhxiDVHwb24PnGIcf9yKEIAGizf/ocYhxhxiIcSUZrRrvZS6IcXH/cTavUrxQrXGIcYhxgnkCBKGf37cYhxiHGCzNuhpkJF7/cXGIhOKJw9dnFx/3L/cSj9MRoxLO5xiHGILQWIOnG3fHH/cYcYhxN3CMsZ9zcf9y/3FxiIO0PusMwRiIcYcYhxiHGD3wMbQPznGHGHH/Ia8YStgOe4cYhxgunEEa1jvucYcYhxiHGHGIhxJJZHGrebjnH/cv9xhxiHGHH/cj+k+LZbB3GHGIhxcTBFk7LKbHGIcYcYhxiDOM8rCDDYcYhxg7BMe7+ziIcYhxcf9xhxhxJGwWGqo+nocYhxiDeiyrFtNYhxhxg9qvW4VQqIhxhxgsMSYaPe2e/3Fx/3L/cUgpnJ1mhxhx/3L/cYcYMQWWtAtphxiHGILrTxGuSw7nGIcYhxOcvBuTQ+iHGIcXH/KHDwKunw/YhxiHEjyika1F1uhxhxiHEiifAqOWD9iHGHElxWI6panccYhxcf9xhxhxiDOKlrKFaXH/cv9xg+xT27OsJx/3L/cXE4gN2xjyKIcYhxglnGEadznuiHGHGIPIIGuH35cXGIcf9yiDX4Zb8HmocXH/cXH/cXE3e5O7hGxxhxiHGIcYcYhxiHGHH/cv9xcf9xcYhxMYs9t4TCcYcYhxiHGHGIcYJQ8wGmAc/ohxcf9xcYiHGDlCfrDNgXL/cv9xhx/3L/cXGIhxhxhxNdk3sDbIiHGIcYcYhxiHGDKewbBxPocYhxcf9xcf87SQm8tvaHGHGIcTPAprFPWXGHGIcYcTWMZb5zmnFx/3Fxg7mdq8ZiVxiHGINLMDv0z8cf9y/3GDGq2rdlJYcYhxiHGIcYcYMmActq/jcf9y/3FxiIcXH/cXE2nTe+Yshxcf9y/3GHGIcYgyD5OxAWxxhxiHGIcYJDfgGn2B/nGIcYcYhxhx/zM5TbbWsnL/cYcYhxI3r5GulQbohxiDb6NL4Fy4cYhxiHEogloqOdpdhx/3L/cT7rNLYUy/9xcYiDJK7bjFEocYhxhx/3L/Oj0Gu8L5cYhxiHGIcYcYcTmDR7x8uIhxhxiIL0vzGvtAzohxhxgvIXkaHuhucYcYhxPd00tiLLhxhxiHGHH/PRcvvujQcf9xcYiHErGNkq/3JtcXH/cXGDKYA7B3/HGHGIcTNQnra/YXGHGIcYcYgm4+gaosF+cYcYhxKMyRGjQ27nGHH/cv9xhxhx/3L/cYcYcf9y/3Fx/3E+Fue46RiIcYcYhxg+TmK1sZ2IhxhxiHGHGIg1dVqzmqWHGIcYhxhxiCAxFBrd7r5xhxiHGIcXH/cTe8R75DuHGIcYcYI5ooKmhdfXFx/3FxiHH/cogxaue1pRiHGIhxcYIXW0GsmkvnGHGIglh0IaeIvecXGIhxcf86EHK5742HGIcXEs878agcQOhx/3FxgiRmga7Jl+hxiHGIcTMJDrYH8XGIcYcTjNbbFCkohxhxgsKQkaTm9ucYhxiHGHGIcYcYhxgngPIaaPDeiHGIcYO3wWuoPpiHGHGIcTnao7olXIcYhxiHGHGIcYhxhxiDI9FrPS6YcYhxgyS6OxxFxxiHGHGIOZwpvmPWiHGHGDoSHrD94YiHFxg6PwO5wPz/cv9xcf8sho4qKZcdcYcf9y/3E7zMm7MzZy/3Fx/3L/cYcYhxhxgt5MEa8bPuiHGHGIOJNyu2yNiHGHGCwtgBr9J/5x/3L/cYPrSFt0t6/3L/cXH/cv88/aO4AlyIcYcf85KOS81xuIcYcYhxMSfRsOgucXH/cXGIcYhxg17FexI6iIcYhxK6YDGiafzv9y/3GHGHH/ci+PiBoYB37/cXH/cv9MPZxsJohxhxiCGooxrWdc7/cv9xhxiHE2Jdmx6iaIcYhxcf9xMiCzse9MhxhxiHExM8az3DlxcYhxiDHwZ7UfmIhxcf9xcYiDRY0b6nLnGHGHH/Rn2cyCaHGHGIcYhxiHFx/yzu9xpCEI5xhxiHGIcYcYhxhx/3Iu8rMa8NTO/3FxiIcXH/cv8s9AgaQb9+cYhxiCRDSRrcy26HGIcYPE7kuLEbcYhxiHGHGIJuwTGnI+znH/cXGIcYg5uMa8RzlxhxiHE/yzGyNM5xhx/3L/cSRooBp6df6HFx/3Fx/3E5386yMDH/cYcYcf9y/ziSSb9ttnGIcYhxNK6FsGF6hxhxiHGIcXH/cXE5/oW7AXqIcYcYg2g961jCGIhxhxhx/3L/cYMTPpt9wW/3FxiHGIcYNaNUvlyrcXH/cv9xhxiHFx/3Fx/3FxiHGIcTpnE7mY7IhxiHGHGIcYcYQF6cGxaHGHGIcYcTQBlbAPaocYhxhx/3L/cXGIhxcf9xcYhxNBMrs/zUcYcYhxiHGHGIcYcSQtZBqeKb6HGHGIOyUrvdrUcYiHFxiIcYcT24E7ZH7P9y/3GHGDMtMb7SznFx/3L/cYcYcYiHFxg2WIqxt3VxiHGIJ3wfKno+DXFxiIcYcYcf9y/3Fx/3L/cTCdMbJyzoiHFxiIJSl0Gp5ovnH/cv9xcYhx/3KDyc0bZjLocYiHErLjMaLhzOhx/3KIgqD9MaMBLOcXGIhxcf9y/ybN4CoFIf2HGIcYcYhxhx/3L/PK5svVGTcYhxiHFx/3FxiHGDGolbNnanGIcYcYOG4xupHOiHGIcXH/cXGIhxKDVmGn2pnocYhxg+NJq6y2WIhxcYiHGHE6vBO4Q+xxhxiHGHEvLgIa3R/eiHGHGIcYhxhxPC0TttLscYcYhxg4mja9ZcmHGIcYhxhxiHGHGC8BUxrf6s5y/3Fx/3FxiHGIcXH/cXGIhxcf9yOS8xuNDOhxiIcv9xhxiHE+DhO08exxhxiHGHGIcSaS+Bq30H7/cYcYcf9y/3E8fZW4gmpxhxiHE2G3yz9IP/cXGIhxcf9y/3E6DVm88qZxhxhxiHE7LTu90sSIhy/3GHGEDvnBIGhxcf9xcYhxiHGHGIcYcYhxiHFx/3FxiCsuXRqOGi5xhxiHGIcXH/cXErcaQaKeW+cYhxiDJA4bDPHnGHGIcYcYhxhxIVXUSr2iu/9y/3GHGHH/OANGvfy5cXH/cXGIcTQEh7EMeIcXH/cXGIcYhxcf8xY6W0rFpxiIcYcTzAQbU/vnGIcYcYhxhxiHGHGINzuvtNRQcf9y/3GHGIcYcYcf9y/3GHGDWB4b1+HnH/cv9y/zKR4bB+HnGHGIcYcYhxhxiHGIcYcYcf9CkKwH9XGIhxcYiHFx/3FxiHGHE9k8O2bDyIcYcYhxiHFx/3L/cYcYcf9y/3FxiHGIcYcYPwiHt/d4/3L/cXGIcYhxhxiHGIcXH/OcUFuzr6cXGIhxcYPXFBtY6+iIcXH/cXGIcYcf9y/3FxiHGIcToryLzUN3GIcYhxMz6qtNFVcYhxhxhxNlQjvKvccYhxhxKWcLGpqPTv9xcYhxg8uKW4R1pxhxiHEnHkwazxs+/3FxiHGC2JsTo5ZOyHGHGIcSsUehpvuF5xiHGIcYcYcf9y/3Ewqz26ZML/cYcYhxcf9xcf9y/3Fxg3i5yxhGNxcf9xcYhxiHGHGIcYcYhxhxiHGHGDp0z7CbMHFxiHGCqCvipJ1B1x/3L/cXGIcS0nKxpejU7/cv9xcYgnCdQacHK+hxcf9xcS3nuSrShG1xhxiHE0PWS/wptxhxiHGHGIcYcYgwt4KzWH2IcYcYMtXhsDoehxhxhxiDiXl71oaHL/cXGIN/eXvwhoiHFx/3I4zO2xQxKIcYcYcTGOZLKBm4cYcYhxNYCetI9hcXGIcYcYMVCJtr92iHFx/3EpRKMaTLXOhxcYhxiHGHGIcTiWVrxpqXFx/3L/cXFHQqyr1YhxhxiHE/YhW1neqHGIcYLUF+GnzoHocYcYhxhxiHGHGIcYcYhxNl2Xv6JocYcYhxiHFxiIcXH/cXGIOf2XvQJohxhxiHGIcYcYI4k2GshsnocYhxcf9xcYiHL/N9fhuygecYcYcf85Qki+vbeHGIcXEwXSOystxxiIcXGD5b/bukAnGHGIcYcYhxhxiHGHGCFsyBr6M35xhxiHGHGIcYIPbmGgKRnv9y/3Fx/3L/cStErBqMtT6HGIcYcYhxhxiHEzCeG/9h6HGIcYcYhxhxiCkdTRq/Ky6IcYcYcf9y/3FxiHGDoZFbrm6nGIhy/3GHE+0ge3LfiHGHH/cv9xI1G8GgzkPnH/cXGILalkGhZpvocXH/cXFHU6yaxXFx/3L/cXGIO2inu5dYhxhx/3I7yKe5N1hy/3L/cYM/Y6tBnFcYcYcYggExUa786ucYcYhxhxhx/3L/cXEx0b65PkH/cv9y/3GHGHGIcYhxcf9xcYhxhxiCpYFRpLfq5xcf9xcYhxiDadFb9i6ohxhx/3KIhxhxPe6CtRF9cYhxiHFxgxh0GxiL6IhxcYiHFxiHGIcTKXQb9ovnGHGHH/cv9y/3GHGIcXH/cXGIcYcYhxiHFx/3L/cYcYcYhxhxiHGHGIcYcTbWZr8pmYhxiHGDSvgr9QfYhxcf9xcYhxhxiDLb4bE0HoiHFxgwd4u4mHSHGHGIcYhxhxhxiHGIcXH/cv9xhxhxiHGHGDIs4bDjHocYcYhxMTzhsdMehxiHGHEkmEoa13tehxhxhxiHGDtRJbmu2nGIcYhxcYiHFxIjbxGq2Q7ohxhxiHGHGIcYcYhxhxiHGHGD4OdLbxi4hxhxgpTAAaLD/+hxhxhxMWAuua/R/3FxiIcXGEtkrGm1hxhxhx/3L/cv9xhxMCIuue3RcYcYcYhxiHGHGDcCkrz9bYhxiHFxg9EpK17W1xiHGHGHH/cv9y/3E+MpK0zW1xhx/3KIhxcYiHL/cYcYhxhxhxiHGIcYcYcYhxhxiHGHGIcYcYhxNZ5msHGZhxiHGIcXH/cv9xcf9y/3FxiHGIcYcT1M07azLIcYcYhxhxiHGHE0QYS/vntxhxiHGIcYcYcYhxO2abvZlkhxiHFx/3L/cYcYcYhxg9HdO34iyIcYhxhA5KwitYhxhx/3I6eam8hlZxhxiHGIcXH/cv9xcf8z6UGwJr7/cv9xcYgx7uGxIR5xhxiHGHGIcYhxcYhxiHGHGIcXH/cXGIcYcf9yiIcXGIhxcTc5M7vGzHGHH/coiHGHGHGIcYcYhxcf9xcYhxiHGHGHGIcYhxcYiHFxiHGIcYcYcf9y/3L/cYcYcYhxhxiHGHGHH/cv9y/3GHGHGIcYhxcYiHFxPWpBtJW+hxhxhxiHGIcXH/PXpBtoW+/3L/cXH/cv8+BZK1+m2HFx/3L/cYcYcYhxhxhx/3L/cv9xhxhxiHGIcXGIhxcT0A1bf/KnH/cv9xhxObvesVQhcf9y/3FxiIcXGIcYhxcf9y/3GHGHGIcYcYcf9yPIwJunP2iHL/cYO3szuITMcYhxhxiCEbEhrPTt6IcYcYcYhxiHFxg/4O67HxGHFx/3FxiHGIcYcYcYhxhxiHGDMB8bAPDv9xcYhxhx/zKdPrhywXL/cXH/cv9xcYhxOsPVujwqcYcf9y/3FxMBTVtPsqcf9y/3FxgycRm1nuaIcYhxhxhx/zdNM7yyzHFxhx/3JO1awypYhxiHFx/3FxPqHxtF4OiHFx/3FxiHGIcXGIhxcYiHFxiDXR8b4uDv9xcYhxhxIasGGtZPnnGHGIcTd4x7+HOIhxhxiHFx/3ExttW0WSqIcYcYhxPsFquT6Vhy/3GHGHEw2ce1NjhxhxiHGHGIcYcYhxcf9xcYOP7ushERcYcf9y/3IxCZKxB22IcYcYhxcf9xcYhxNSmSvdZtcYhxhxiHFx/3JPRqwblXGHGIcXH/NsgZsUfmcYhxhxgzjMezgzhx/3FxiDm2rbFZUocYcf9yiIcTpRDb+u8nH/cv9xcTMex7LxOIcXGIcTiT8bpsDohxcYhxiHGHGHGIcYcYhxgwWpKytW1y/3GHGDhr1b2UKocYhxhxiHGDF+hLORe3H/cv9xcYhxiHGHGHE0INex7yhxhxiHGHGHE/Dhm38eZxiHGHGIcYcYMxY1sfnKhxcYiCKQhRrX966HFx/3L/cXH/cv9xLYBCGgj73ohxiHFx/z41hrjKeYhxhxhxOdTxuCsOcXGIcYcT/tQbISvnGIcYcTrvar0QlXGIcYcYhxhxhxOhXxuOoOiHGHGIcYcYK13iGish3ocYcYg7rHi8U4eIcXH/cTRJNbHGyv9xcYhxObySuUNtcYcYhxiHFxiIcXGIcYcf9yg8kpS3bWtxcf9y/3Fx/3L/cXGIcYhxcYg1YG61r5FxiHGHGHH/cv9y/3Fx/zUTHbX84ocYcYhxhxiHGD+nKbhY1ocYcYhxhxhxiDsUbr/rkXGIcXGIhxcYhxQIesGIVx/3L/cXExaSm1ptZxiHGHE7H0G24L5xiHFx/3E1L0G90L6HGHH/cv9y/3Fx/3L/cXGIcYhxcf9xcToBfL7+g3GHGIcYcYhxcf9y/3FxPaspuVTWhxhxhxiHGHGIcXE07TW/Espxcf9y/3GHGHE3j0G7cL7/cv9xhxhxiHFx/3FxiHGHGIcTzN17oyKIcYhxiHFxiHGCTzpRqxxa6IcXH/cXGHFM56xBhXFxiHGHGIcYcYcf8670G4EL5xcYhxiHGHGHGIcYcTr/QbcAvnGHGIcYcYhxcToI8bj3DohxiHE74C2+H9JxiHGHGIcYcYhxcYiHFxiHGDMKK7UG1HGIcYhxcYiHL/cYcYcYhxhxiHGHGHGIcYcYcTVgUbyfrocXGIg+0KK1L11xiHGHGHGIcYcYhxhxiD1a5bilGocXH/cv9xcTOQUb5vrocXGIhxcYhxgxPIi103dxhxhxiHGHGIcYcYg5W+W8pBqHFx/3L/cXGIcYhxcYhxiHGHGDDILbpH0v9y/3Fxg4afG6lg5x/3L/cXGIcYg+8aK1Dl2HGHGHGIOgFRuP6ucYhxhxiHGHGHGIcYcYhxhxhxiHGDYuz7bhMP9xcf9y/3E0K0O/1LxxiHGIcXH/cXGDn58boGDv9xhxhxhx/3L/cv9xcf9y/z17Q7eEvIhxhxhxKCMhGj7N7nGIcYcYcTXrQ70UvHFx/3L/cXEwuee1VhhxhxiHGHGHGDPE6bRLFocXGIhy/3GHGHGIcTgEjrIMcXH/cXGHH/cv9xcYhxhxhxRvissHWIcXGIPddFtyi6cXH/cv9xhxcf8+BKK1+11xiHGHGDx857qDGIcYcYcTEiUbDtrnGIcXH/cXGIcXH/cXGIcYcTUyUbzNrnGHGIcYcTgJRbz2uocYcYRimsvWVxiHFx/3FxNVJRva2u/3L/cYcXH/cXGIcTanmLBoZ4cYcYcYhxOMQ/s0vA/3L/cXGIcYcYhxL6/HGhYDjocYhxcYhxgl+dMakWLOiHGHGDfnR78YuIhxhxhxiHGDZYR7C3uIcYhxhDiaznZXFxiIcXGIcYhxcYhxPH+WuYBpiHFxiHGIcYcTzvQ7cQvIcYhxhxhxiHGHGIcXH/cv9xcYL4KKGijXXnFxiHGIcTct8bvSDocXGIhy/3GHGHGIcXH/cXGIcXH/cXGIcYPfmcvAZjhxhxcf9xcYPUeitrhdiHGHGIMEb3tskIcYcYhxhxhxOK3xulIOiHFx/3L/cXGIcYcYhxhxhxiHGHGIcXGIOKWkvFpbhxhxhxOu3xuBIOhxiHGHGIcXH/PQr1ufUKiHGIcXH/cv88HvG34Q6HGIcXH/cXGIcTy9nr5CYXGIcYhxcTlfR7yguIcYcYhxcf9xcYcf9y/3L/cXH/cv9xcYhxhAOqwtVYhxiHL/cYcYcYhHOqy8VYcYhxhxhxiHGHGIcYcYcYcYhxiHE4Mq6y3VFxiHFx/3Fxhx/3L/OKNTu1yscv9xhxcf81tFG9S65xhxiHFx/3L/cXGIcYhxcYhxiHFxiHGIcXH/cv9xcYhxhxiHFx/0F6rBlVcf9yiIcXGIcYhxcTO997JSCHGHGIcYcYcYhxcf9y/3Fx/3Izn/G/YA7/cv9xcYgwqKy5Z1NxiHFxiHEhKaQazmW+cv9xcYhxhxiDUABL//+4cYcYhxg4yqK7NV2HGIcXH/cv9xcYhxhxiHFx/3FxhxiHGIcXGIcYhxcYhxiHFxiHGIOFZVvamqhxhxiDuHWbx4pocXGIcYhy/3GHGHGIcYcYcYg2oAK8X/1xcYhxiHFx/3L/cXGIcYcYhxTeqsUVX/cXGIcYcTu2U7hJrIcf9y/3L/cXGDDmU7MprIcYhxcYhxOAhVvPeqcf9y/3FxiHGHGHGIcYcTaOpr9xWYcYhxhxN2dTvJisiHFxiHGHGIcYMpdTsXiscYcYhxOsO8vzxDhxhxiHGHE7kW+/bpBxhxiHFxPSUGt9r5hxcf9y/3FxMJNvunyQcYhxhxOZpVu2WqcYhxiDvXvL8oQ4hxcf9xcYhxcf9xcYcf9y/3L/cXH/cv9y/3Fx/3L/cv9xcf9y/3L/cT60BLZL+/9y/3L/cXE3aVO8lqz/cv9y/3Fx/3L/cv9xcf9y/3L/cXH/cv9xcYhxcf9xcYhxcf9xcYhxcf9xcYhxcf9xcYhxcf8xn1e2cKj/cXGIcXH/cXGIcXH/cXGIcXH/cv9xcf9y/3L/cXE3x7i/OEeHGHGIcYcYcYhxgzVgSwufty/3FxiHGIMEK0tM1LcXH/cXGHGDf/vLIQQ4cYcYcf9yiIcjglHL/a43L/cYcXE9ome4XZiHGHGIcYcYcYhxhxhxiHGDs7uLvER3L/cXGIcUf7rKBFcYhxhxiHFx/3L/cXGIcYcYgxHFOz86yIcYcYcYPGi2uZdJhxcYhxiHFxhDHKzuNYcXGIcYRxysvjWIcYcYhxhxhxg7cLK3j01y/3GHGHGHH/cohxiHFx/zDCyrlNNYhxhxhxg7oWW6Xpr/cv9xcYhxhxiHFx/3L/cXGDX9zrYSMf9y/3FxiHGIMfQCshv9hxiHGHE2UbK8rk1xhxiHFx/3L/cXGIcYPN1TtyKscYcYhxhxhxiHFx/3I8Q2W3vJpxcf9y/3EwPlOz0axxiHGHGIcXGIcYcYK6dKGmaLXnFxiHFx/3L/cXGDhRj7O+cIcYhxhxhxg/H1O04Kxx/3KIcYhxhxcf9xcYhxhxhxiHGHGHGIcXH/cjbCsrw9TYcYhxcf9y/3FxiHGHGHGIcXH/PX+2uYBJhxhxiDIDFrMN6XGIcXGD0gKrrf1Ycv9xcf9y/yvvqxqCBU5xhxiHFx/3L/cXGIcYcYcYOZQWvGvphxhx/3Iga1oaG0pehxcYhxPRpRteWuiHGHGIcXE+qGW1V5pxcYhxcf9y/3FxiHGHGIcXH/cv9xcTveBLgh+3H/coiD7C2ro9JXGHGHGIcXEwDiy4AtOHFx/3FxhxiHGDYqZb/VmohxhxhxiHFxiIcv9xg33yyyMNNxiHGHFLXaxqJYcYcYcYhxcf9y/3FxiHGDfNtL4yS/9xcYhxhxiHFxiHGIcTegFLxf63GHFx/3FxiHGHGHE+wSi4PteIcXGIcYPNoquyXVcXGIcYhxcYhxhxiHFxiHGDag2LFvJ4cYhxhxhxiHGHGHGHGIcYcYhxcTREY767nHGHGHGHGIcYcYg337S9IEtxcf9y/3L/cYcXH/O0nGu7Y5cf9y/3L/cXH/coiHFxg6i1G4dK6HGIcYcYcYhxcf9yNH5lsJGaiHFx/3L/cXGIcYcYMbtRsVSuhxhxiHFxiIcv9xcf9y/3L/MS9ltOCacYhxiHEzBdi0CyeHH/cv9y/3Fxgw6QKyJv1xiHGHE01521OGJxhxiHFx/3L/cv9xcT2IKLh313FxiHGHGIcXH/cv9y/3Fx/3KIhy/3GHGHGHGIcXH/cv9xcYhxhxhxgh+MYqknOdiHL/cXGIcYhy/3GHGHGHGIcXH/cv9xcYhxhxhxiHGHGHGHGD5JsrS2TXFxiHGHGIcXGIcYhxcYhxhxiHFxiHGHGIcYcYcYcYhxhxhxiHFx/3L/cXGIcXH/cv9xcYhxhxhxiHGHGHGIcXGITH6sWBVxcYhxhxNoXEvXo7cXGIcYcYcYhxhxhxiHFx/3L/cXGHH/cv9y/3FxPEqytrVNcYhxcf9y/3FxiHGHGHGIcXGINGbEsKk7hxcYhxhxhxiHFx/3L/cXGIcYcYcYhxMW1RsKKucv9xcf9y/3L/cXGIcYcYcYhxcf9y/zJz1rScKXGIcYhxMVwCsbP9cYhxcf8yYOi2rxeIcYcYhxcf9yMIwCsoP9/3KIcYP4wCtHP9iIcXGIcYcYcYhxhxhxhxgyWMSytztxiHGIcXGIcYcYg4umO7RZxxcYhxhxg7tda6SilxhxhxiHFxiHGIcXGD1SmbqtZocXH/cXGIcXE4Ifq/3gVxhxiHFx/3L/cv9xcf9yiIcXGIcXH/cTYpdb7WinFxiHGHGHH/cohxhxiHFx/3L/cv9xcYhxhxiHFxiHGHGDSUSrR7tYhxcYiHJET6zbBf9yiIcv9xhxcf9y/3FxiHE+jGO1c5yHGHGHGIcYcYcYcYhxhxhxiHFx/09frEoF/3FxiHGHGIcXGIcYcYhxcYhxhxiHFx/3L/cjzeUbUhrocYcYcYhxhxhxhxiHEw/lGyEa6HGIcYcYcYhxP/5RsgGucv9xcYhxhxiHL/cYcYcYcYhxhxhxhx/3KIcYcYhxcf9y/3L/cXGIcYcYcYhxhxg4TcS8sjtxhxiHGHGHGHGIcYcYcYNgtKsgW1iHGHGHE/W/q4pAVxcYhxhxhxhxP39RsoCucYcYhxcf9y/3L/cXGISc+skwWHGIcYcYcYPZ9RtWCucf9y/3FxiHFx/3L/cXGIcXH/cv9xcYhxhxhxgp240as0cucYhxhxg+rya3UNmHGHGHGHGIcYcYcYcYhxhxhxhxiHGHGHGIcXGIcYcYhxcf9y/3L/cXGIcYcYcYcf9yiHGHGIcYcXH/cXGE4QvD70cYcYcYhxhxcf9xcTiz37NcIIhxcYhxhxhxiHE7sYW6TnqIcYhxcYhxhxgxgGGxj56HFx/3FxiHE786m8DFaHGHGHGHGIcXGIhyOKFzul6McYcYhxhxhxhxiHFxiHGIcXGIcYcYcYhxcf9y/3L/cXGIcYcYcYTWC8WfT/cv9y/3FxiHGHGHFEcLzY9HGIcYhy/3GHFx/3L/cXGIcYcYcYcYg2pDa/W8lxhxiHFLgLxn9HGHGIcXE/dIW1i3qHGHGIcXGIcYcYcYhxhxhxhxiHFxiHGIcXGIcYN9U2virJhxcYhxcf87UWG4rp6IcYcYcYcYhxg/EhK07e2IcYcYcYcYhxhxhxhxg4ke+0fhD/cXGIcYcYcYcYhxPOQktxvbcYcYcYcYhxhxhxhxiHFx/3L/cv9xcYhxhxPDbUuMkriHL/cXH/cjTRYb0unnGHH/coiHL/cXGIcYcYhy/0bwvMD0hxhxhx/3KIcYcYhxcYhxiHL/cXH/cohxiHFxiHGHGHGIcYcXH/cXGHGIcYcYcYhxcYhxhxiHI2dXO8ioxxiHFx/3L/cv9xQCG8HuRxhxhxiHFxiHGHGIcXGIcYcYcYTCG8beT/cv9y/3FxgyPZe00miHGHGIcTRyYb6NnocYhxcYhxiHFxiDvY1LknK3Fx/3L/cXGDXgCbEv9nFxhxiHGHGHE5VcK6qj3/cv9y/3FxNkw2v7PJiHGHGIcXGIcYcYcYhxcYhxiHFxiHFx/3L/cTcd3bPyIocYcYcYcYhxhxcf9xOAbCu/k9hxhxiHFxiHGHGHGIcYcYcYcYcYPNJYui2ncYcYhxcYhxiHL/cXH/coiHL/cXGIcYcYcYhxcf9yiIcv9xcf9yiHGIcXGIcYcYcYcYhxhxhxhxiHFxiHGIcXGIcTb2wr0JPYcf9yiHGIcXGIPINht3ye/3FxiHFxiHGIcXGIPTfCtsg9cYhxhxhxhxhx/3KIPfhPvgewcYhxcf9y/3FxhxiHGHGHE/7hu4EeRy/3FxiHFx/3L/cXGHGIcYcYcYhxcYhxhxg4BhK7+e3/cv9y/3FxiHFxiHGIcXGIcYcYcYcYhxNPhYshencYcYhxcf9y/3L/cXGIcXH/cjJEYb+7nnGIcYcYOGNGvZy5cYhxhxcf9y/3FxiHFxiHGIcXGIcXH/cv9xcYcYhxhxhxiHFxiHGHGHGIcYcXH/cv9xcYcf9yiDwpwrfWPXH/coiHL/cXGIcYcYcYcYhxhxhxhxhxiHGHGHGHGIcXH/cv9y/3FxiHFxiIcv9xcYhxcf9y/3FxiHFxiHGHGIcXGIcYcYcYhxcYhxhxiHFxiHGHGHExkBm1f+Zxhxcf9xcYcYhxhxhxhxiHGHFx/3FxhxiHFx/3L/cXGHGIcThPWL6wp3GIcXGIcYcYcYhxcYhxhxMlWVsrpqcYcYhxhxcTxgaLqfl4hxcYhxhxOHVhuYqecXGIcYcYcTgLwrv0PYhxiHFxgyK8Kx5D2HGIcXH/cv9y/3FxiHFxiHGIcv9xcf9yP1vCs6Q9cYhxcf9yOJgSumftiHGHGHGHGIcXGIcYhy/3FxiHGHGHGHGIPtVhtCqecYcYcYhxhxcf9xcYcYg11OSwOxuIcYcYcYcYhxcYhxhxgxUbe1vkhxiHGHGHGHGIcXH/cv9y/3L/cXGIcYcYcYhxcYhxhxhxhxiHExRmGwyZ5y/3FxiHFxiHGIcv9xcYNjmcs9ZjcYhxhxhxiHFxiHGHGHGIcXGIcYcYNkCDvb98cYcYcYcYhxN51GvmK5hxhxhxhxg/Oxm4xOZx/3FxhxiHFx/3L/cv9xcYhxcYhxiHL/MDoSs9XthxhxiHFxiHGHE/UV26rqJxhxiHFxiHGHGHGHGIcT/2YbMJnocYhy/3GHFx/3L/cv9xcYgwRTS0ystxiHGHGHGHGHGIcYcYLL0yGhUs3nGIcYcYMOBWtS+pcYhxcYhxcf9y/3L/cXGIcXH/cv9yMCsSseTtcXH/cv9y/3Fxhx/3KIcYcYhxcYhxIcrQGrRS/ocYcYg5T8K6sD1xhxiHFxiHGHEzt2G/SJ6IcXH/cv9xcYcYhxN+YHvxn4/3L/cv9xcYcYhxhxOr/CuEA9cXGIcYcYhy/3FxiHGHGHGIcXGIcTj/aL4Al3GHGIcXGIcYcYcYhxcYhxMU1ducKiiHGHGDAZB7b2+IcYhxcYhxOmwSuJPthxcYhxOXwSuYPtcYhxcYhxhxiHFxiDrA0rk/LYcv9xcYhxhxhxhxiHFx/3KIcYhy/3FxiHGHGHGHGIcYcXGIhy/3FxiHFxiHGIMahhsmeeiHGHGHGHGHGIcYcYcTph0rieLXFxiHGHGIcv9xcf9yiHGHGIcXGIcYcYcYcYcYhxhxhxMsHSsE4tcXGIcYcYPSHHud44hxcYhxcT99ErKC7XFxiHFxiHGHGIcXGIcXH/cjKtErBi7YhxcYhxhxiHFxiHFxiHGIcv9xcYhxhxg/5KW2G1qHGHGHGIcXGIcYcYcYPVPHuaw4cYhxhxcf9y/3FxhxiDUuEr7R7YcYcYg/p4O0WHxy/3FxiHFx/3L/cjnXg7kofHGHGHGHFLxLxjtIcXH/coP8l4tzaHcYhxcYhxcYhxiHL/cXGIcYcYcYcYcYhxcf9yiIcv9xcYhxcYhxhxiHFxiHFx/3KIg36WG8Fp6IcYcYcYPtiDtid8/3KIcYPPPStwwthxhxhxhxiHFxiHGHGHE1chewnehxhxiHFx/3KIcYcYNE8SvrDtcXH/cv9yMl8Sv6DtcXGIcYcTNvEr+Q7XGIcYcXH/cXGHGIcXFKJbx9pIhy/3FxiDDzF7Yc6HGIcYcYcYcYhxcYg6emG4hZ5xhxiHFxiHGDzPErcw7YhxcYhxhxhxhxiHFxiHE+7xK0EO1xiHFx/3KIcYcYhy/3Fx/3KIcYcYhxcYhxcYhxhxiHFxiHFxiHGHGIcXGIcXGIcYcYhxcYhxcYhxhxiHL/PtXStSotcYcYcYhxcYhxhxhxhxhxiHGHFx/3L/PwthtPSeiHFxiHGHGHGIcXGIcXH/cv9y/3FxhxMcAisU/dhxhxhxiHE20CK8L91xhxhxiHFxiHGHGHGHGHGIcTNbYb6knnL/cXGHGIcXGIcYcYcYhxcYhxcf9y/3L/cXGHGIcYcXH/cv9xcYcYhxhxcf9y/3L/cXGIcXGIcYcYcYhxcYhxcf9yM2eqtKhVcYcYhxPE2Dt7J8hy/3FxiHGHGHE0SfSwxguHGHGHGHGITuW8QaSHFx/3L/M+thsCSeiHFxiHGHGHGHE74SK3Ht2HGHGHE8+2G1BJ5xcYhxcf9y/3L/cXGHGIcYcYcYcUsGvG+UcYhxhxcf9y/3L/cXGHGIcYOVjSuqctcYhxcYgxeNKyly1xhxiHFxiHGDeYHLJ343GIcXGD6CIrR93XGIcv9xcYhxhxhxOaIiuV3dhxcf9yiHGHGIcv9xcYhxhxhxhxhxN/v0vQQLhxhxiHFxiHFx/3L/cv9y/3FxiHFx/zi/g71AfP9xcYhxhxcf9y/3L/cXGIcXGIcYcYcYhy/3FxiHGHGHGHGIcv9xgyk7WzfEqHFxiHGHGHGHGHGHGIcYcXH/cv86gJO6f2yHGHFx/3L/cv9xcYcYhMhrxnlIcYcYcYQZa8B5RxcYhxhxhxhxiHFxiHGHGHE9Bkm5+bZy/3FxhxiHGHFx/3L/OQxmvfOZhxcf9xcTE4RLLXu3GHGHGHGHGIcYcXGIcYcYhy/3E6wZO6Pmz/cv9xcYcYhxcYhxhxhxhxiHFxiHFx/3L/cv9y/3FxiHFxiHGDW9ZrBSmXFx/3L/cv9y/3FxiHFxiHGHGHGHGIcXGDGik7JtbHGIcXGHGDbtYbwSnocYcYcYcYhxcYhxhxhxhxhxiHFx/3KIcYcYcYhy/3Fx/3KIcYcYcYcYhxcU8HvC+EhxhxhxhxiHFxiHFx/3L/cv9y/3FxiHFxiHGHGHGHGIcv9xcf9yiHGHGHGIcXGIcTV5tbCWSohxcYhxhxhxhxgzkgWyffqIcYcYMUSTsstscXGIcYcYPzq1tsVKhxhxhxhxiHFxiHE+/bq6AkWHGHGHGIcXGHGIcYcYcYcYcYcYhxcYhxhxhxhxhxiHFxiHFx/zTuYb4RnnL/cXGHGIcTq6J7xF2Ihxcf9yiHGHGHGIcXGIcXH/cohxhxiHFxhx/3KIcYcTv/nb8AYocYhxcYhxhxMJuYtnRncXH/cv9y/3FxhxiHGHFx/3L/cv9y/3FxiHFxiHGDCWk7R5bIcYhxhxcYg3fkS9gbtxiHFxiHGHGHGHGIcv86XrW7oUpxhxiHL/cXH/cohxhxg1hyK9eN1xcYhxcf9yiHGHGIcXGHH/coNs9hvDCehxhxhxhxiHGHE/r9K0UC2HGIcXGHH/cohxhxhxhxhxiHFxiHE3/2G7AJ6HGIcv9xcYhxcYhxhxg3IFS936txiHGHFxP3h2tYeJcXGIcYcTBIIrLH3XGIcXGIcXEr6oAaAlf+cYcYhxMIgisofdcYcYcYcYcYhxcYhxhxhxhxhxhxiHFxiHFMOLxsdP9y/3L/cXGDOAcb9/jnGIcYcYcYcYcYhxcYhxcYhxhxhxhxiHFxiHFxiHGDW5k79GbIhxcYhxhxcf9y/3L/cv9xcYhxPikitdbd/3L/cv9y/3FxhxiHGHE8CwW49PqHL/cXGIcYcXH/cjDwcbIfjv9xcYcYhxcf9yiHGHGHGDuJIrh23Yhxcf9yiDvLBbo0+ohxcYhxhxhxM6TFsms6iHGHGHGHGHGHGIcXGIcXGIcYcYcYcTmS4rltHXFxiHGHGHGHGHGHGIcXGIcYcXH/cv9xcYcYcYhxcYhxhxhxhxhxhxiHFxiHFxiHGHGHGHGIcv9xcYhxhxcf9y/3L/cv9xcYcYhxhxcYhxhxhxhxiHFN2LxCdHFxiHGHGHGD2D4rZ8HYcXGIcXH/cohxhxiHFxhxiHFxiHGHGHGHGHEx3JOyM2yHGHFx/3L/cv9y/3FxhxMQJxsQ6O/3KIcYcYcYcYcYhxcYhxcf9yiD4Rm7ruZHKIcYhy/3FxhxiHGHFxiHGHGHGHGIcXGIcXGIcYcYcYcYcYcYhy/3GHFxiHGHGHGHGHGIcXGHH/cohxhxTTm8TGRxhxhxiHFxiHFxiHGHGHGHGHGIcXGIcXGDyScbZtjocYcYcYcYhxPlEVtq7qcYcYcYhxPXC4uo9HhxhxhxiHFxNeEVvx7qhxhxhxiHFCebwJZIhxhxcf9yiHGIcv9xcYcYhxhxcYhxhxhxhxhxiHFxiHFxiHGHGHGHGE2JvFdkiHFxiHFxiHGHGHGHGHGHGIcXGIcXGIcYcYMA3FtQM6cYhxcYhxhxhxhxhxhxiHFxiHFxiDVHhrHIeYhxcYhxcYOubiuRkdhxhxhxhxiHFxiHGHFx/3KIhy/3L/cXGHGIcYcXGIcYcYcYcYcYhyNQtUvfSrcohxhxhxhxTdm8QmRxhxiHFC6bwCZIhxhxhxhxhxNafivVgdcXGIcXH/cv9C+bwBZIcv9xcYcYhxcYhxhxcf9yiHGIcv9xcYcYhxcf9yiHFECrzfVHGHGHGHGIcXGHH/cohxhxcf9y/3L/cv87PiK4wd2HFxiHGHGHFx/3L/cv9xcYcT1eIrWh3YcXGIcYcYcYcYcYcYhxcYcYhxhxcf9yiDOeIr9h3XL/cXGIcjtkcbabjnGIcYcYcYcYcYcYhxcYhxcYhxhxO4Rxt3uOiHL/cXGHGIcXGIcU9KvCtUcYcYcYcYcYcYhxNWgVsKfq/3KIcYcYcYhy/3FxiHFxiHGHFxiHGHGHGIcjmOVLpxq4cXH/cohxhxhxhxiHL/cT7D1bc8KnH/cv9y/3L/NUirtcdUiHGHGIcv9xcYcYgyJXGx6o6IcYcXH/cv9y/3Fxhxg6tAi8S/dxhxhxhxiHL/cXGIcXGIcXH/cohxhxhxhxhxiHFxg0gMizjzeHGHGHGINWzdtqMihxiHFxiHFxiHFxiHGHGHGHGHGHGIcXGHGIMqhsuGeTiHFxiHFxiHGHFx/3KIcYhy/3L/cXGIcXGIcTvL4rg0HXH/cv9y/3L/cXGHGIcv9xcYhxP/VxswqOhxhxhxhxhxiHFxhxiHFxiHE/QmS1vZuHGHGIcv9xcYhy/3GHFJG7yORHGHFx/3L/cv9y/3FxhxiHL/cXGIcYcXGISCu8rUSHGHGHGHGIcXGHGIcXH/cohxhxcf9y/3L/cv9xcYcYhy/3FxiHGHFxiHGHGHGDnuFbsR6nFxiHFxiHGHFxiHGHGHGHGHGIcXGHGIcXGIcYcXE3DQi/8veIcXGHGIcXGIcYcXH/cohxhxhxg9lGS3a5uHFxiHGHFxiHGHGHGHGHGHGIcjYvLbPg0ocYcYcYhy/3FxiHFxiHFxiHGHGHGHGHGHGHGHGIcXGIcXGIcXGIcYcYcYcYcYcYcYcYhy/3FxiHEwFmSz+ZtyiHGHGHGHGIcXGHGIcXGIcXGIcYcXH/cohxhxN6VXvlqocXGIcYcXGIcYcYcT4/4rXAHYcYcYhxcYhxcYhxcYhxhxNZMyvmzN/3L/cv9xQuu8AkSHGIcXGD3HcbU4jocYcXH/cohxhxhxPcMytjzN/3FxiHL/Nt/ivSAdcXGIcYcYcYcYcYcT77o7YEXP9xcYhxcYhxhxcYhxhxhxhxhxhxhxiHL/cXGIcXGIcXGIcYcTdg8ryfDYcYhy/3E9Isu83TRx/3KIcYcYcYcYcYhy/3FxiHL/cXGIcYcXE/73y6EIOIcXGHE2XaO9olyHFx/3KIcYcYcYcYcYcYhxcYcYhxcYhxcYhxcf9yiHGExcvGo0hxhxhxhxhxiHFxiHL/cXH/cohxcYhxg5Y+W8nBpxhxhxiHFxg4Epm/7WZxhxhxhxhxNIUyvnrNcYhy/3E0lTK/as2IcXGIcYcXH/cohxhxhxhxhxiHL/cXGHGIcXGIcXGIcYcXH/cohxhxhxhxhxhxhxiDr1MrkKzYcXGIcXGIcT+y8rRNDYcYcYcYcYcYcYcYcYg2KSW/1tqHFxiHGHGHFxiHGHGHGHGHGIcv9xcYcTxDpri8WXKIcXH/cohxg1+SWwFtqHGHGIcXGHGIcXGIcXGIPurYuhUn/3L/cv9y/3Fxhxg+lKa3a1lxcYhxcYhxhxgwCyW0Bdpy/3FxhxhxiHFxSQ28jySHFxiHFxiHGHFxiHGHGHGHGHGHGHGHGHGHGIcXGHGIcXGIcXGIcYcXGDvd2LsiJ3L/cXGHGHGIcv9xcYhxcYhxcYhxcYhxhxhxcf9yiHGHEwxzKzSM3/cv9xcYcYhxcYcTq/ZLpAm4hxhxcTBF8rLKDXGHGHGHGEddvLokhxhxhxiHFxhxiHFxiHFxiHFx/3KIcTtgdLmfi4cYcYcYcYcYhyN3ZnvomYhxcYhxhxcYhxhxcYhxhxhxhxhDjbz3JIcYcYcYhy/zcm8rzZDXFxiHFxiHFxiHFx/3KIcYcXH/cj8rcbLUjnGHGHGIcv9y/z87cbTEjohy/3FxiD4mKLnZ14cXGIcYcYQL28JSSHGHGHGHGHGHE09iiyGddxiHFxgySTKwxs1xcf9yiHGHFx/3KIcYcYTM28YySHGHGIcv9xcYcYcYhxcYcYhxcYhxcYhxhxcYhxhxcYhxhxhxhxhxhxhxhxhxhxhxgwk3S1fIv/cXGIcXGIcXGIcXH/cohxhxcYhxhxhxhxhxhxhDDrz/FIcYcYcYcYhxcYcYhy/3FxiHFxiHFxiHFx/3KIcYcXGDx2s7eJTHFx/3L/cv9y/3L/cXGHGHGHGIcv9xcYhy/3FxiHFxiHFxiHFxiHGHFxiHGHGHFx/3KEk+vIwUcYcYcYcYcYcYhy/3EnToUajBeucXGIcYcYcXH/cohxhxhxhxTF68WhRxhxhxhxiHL/cXGHGIcv9xcYhxcYcYhxcYMypqteWVhxhxhxhxcf9yO93ovCIX/3L/cXGHGHGIcXGHEyHXG/4o5xcYhxcYhxcYhxcYhxcYhxhxcYhxhxhxcf9yiHGHGHGHGHGD6ztrhMSYhy/3FxhxhxiHFxhxiHFxiHFxhxiHFx/3KIcXGIcXH/cohxhxcYhxhxhxhxcf9y/3KIcYcYcYcYcYhy/3L/cXGHGHGIcv9xcYcYhxcYcYhxcYhxcYhxcYhxcYhxcYhxhxcYhxg4WDW9p8qHFx/3L/cohxhxhxhxhxhxhxiHL/cv9xcYcYcYcYhxcYP/1xtAKO/3FxiHFxhxiHFxiHFxiHFxiDsecbfhjnGHFxiHE4PTK6ws1xhxhxcYhxhxhxhxhxcf9y/3L/cohxhxiHL/cv9y/3FxhxhxhxhxiHFxhxhxMJ0ysnLNcYhxcYcYhxcYhxcYcYhxcYhxhxcYhxcYhxcf9yiHFx/3KIcYcXGIcYcYcYcXH/cohxhxg5CPi+9wdxhxhxggsLIa1fTecXGHGIcXGHGIcXGEJ/vAkEhxiHFxiHFxiHFxNf5xvAGOcXGIcXGIcYcXGIcYcXGIcYcXH/Pp4ytWHNcXH/cohxhxhxhxhxcf9y/3KIcYcYcYcYcYcYcYcYcYcYcTaO8rxxDXFxhxhxhxhxiHL/cXGHGHGIcXGHE4bPi/kweIcXGHGIcXGIcXGIcXGHGIcXGIcXGIcXGIcYcXGIcXGIcXGIcYcXGIcYcXGIcYcXGIcYcXGIcYcYcXGIcYcYcXH/cohxhxhxhxOr77vkEEcv9y/3KIcYcYcYcTD/cbIQjocYcYcYcYPf+ztgBMcv9y/3L/cXGHGHGHGHGHGIcv9y/3FxhxhxhxiHL/cXGHGHGIcv9xcYcTPgBrEv+XL/cXGHGIcv9xcYcYhxcYcYhxcYcYhxcYcYhxcYcYhxcYhxcYcYhxcYhy/3FxiHFxiHFxhxiHFxiHFxiHFxiHFxiHL/cXGIcXGIcXGIcXGIcXGIcXGIcXGIcXGIcXGIcXGIcYcXGIcXGIcXGIcXGIcXGIcXH/cohxcYhxcYhxPzLDtc08iHFxiHFxiHGHFxiHFxiHFxiHGHFxiHFxiHGHFxiHFxiHFxiDwFxrr6OYcXGIcXGIcXGIcYcXGDW4irNXdXGIcXGIcYcXGIcXGIcXGIcXH/cohxcYhxMESEtMt7cYhxcYhxcf9yiHFxiHFxiHFxiHFxiHEwIwOz7PyHFxhxiHFxiHFxiHFxiHFxPcuKujR1cXGHGIcXGIcXGHGIcXGHGIcXGIcv9xcYhxcYcYhy/3Fxg1tYS/SnuHFxhxhxiHFxhxiHL/cXGHGHGIcjNvS7WgtIcYhy/3L/cXGHGHGHGHGHGHGIMixIteO3cYcYcYcYcT+EA7N7/HL/cv9yiHGHGHGHGHGHGHFx/3KIcYcYcYcXH/cohxhxhxcYhNMcxc44cXGIcYcXExVsOxuTxyiHFxiHGHFxiHFx/3KIcXGIcXGIcXGIcXGIcXGIcXGIcXGHGIcXGIcXGHGIcXGHGIcXEypQOwavxxcYcYcYhxcYcYcYcYhy/3Fxhxhxhxhxhxhxhxhxhxhxhxhxhxhxhxhxhxhxhxcf9y/3KIcYcYcXH/cohxg6tEK5S72HGHFxiHGHFxiHFxiHGHFxiHFxiHFxiHFxiHFxhxiHFxiHFxhxiHFxhxg1FUK+6r2HGIcv9xcYcYcYcYcYhy/3L/cXGHGHGHGHGHGHGHFx/3L/cohxhxhxhxcf9ygxdUKxmr1xcYhxhxcYhxhxcYhxcYhxcYhxhy/3FxiHFxiHE6A5e8/GhxhxiHL/cXGHGHGIOOOBuhx+cXGHGHGHGHGHGEzxzGDjhxhxcf9y/3KIcYcYcXH/cogyKAOx5/xxhxcYhxPRSBtet+hxcYhxcYhxcYhxcYcYg2isO+dTxxhxhxiHL/cXGHGHGHGHGHGIcv9y/3KIcYcYcYcYcYcXH/cohxhxcf9yiHGHFxiHFxiHFxiHFxiHFxiHFxiHFxhxiHL/cXGHGIcv9xcYcYcYcYcYcYcYcYcYcYcYcYcYcXH/cohxhxcf9yiHFxiHGHFxiHFxiHFxiHFxhxiHFxiHL/cXGHGHGIcv9xcYcYcYcYcYcYcYcYcYcYcXH/cohxhxhxcYhxhxcYhxcYhxcYhxcYhxcYhy/3FxiHL/cXGHGHGIcv9y/3Fxhxhxhxhxhxcf9yiHGHGHFx/3KIcYcXGIcXGIcYcXGHGIcXGIcXGHGIcv9xcTL6A7AV/HL/cv9xcYcYcXH/cv9y/3KIO7CUuU9rcYcXGIcYcXGIcXGIcXGIcv9xcYhy/zYEVbAMqv9y/3Fxhxhxhxcf9y/3KIcYOasDu1T8iHFxiHGHFxMJrWtXUphxcYcYhy/3FxhxhxhxhxNgwDvfP8hxhxg2L8O+0DyHFxiHE3PAO8w/xxiHFxhxiHFxhxiDpJQrm2vXGHGHGIcv9y/3KIcYcYcYcXH/cohxhxcYhxcYhxcYhxcYhxcYcYhy/z7s1rgTKXGHGHGHGHGHFx/3KIcYcXGIcYcXGIcXGHGIcXGHGIcXGHGHGENTzOrDcv9y/3L/cohxhxhxhxcf9yhOU8xKw4hxhxcYhxcYcYhxcTMip7PtWIcYcYcYcYcYcXH/N8SUvjtrhxhxcYhxcYcYhxcYcYhxcYcYcYcYcYcYcYcYcYcYcXGIcYcXGIcYcXGIcXGEiTzJbDcXGHGIcv9xcYcYcYcYcYQ6PM9cOHFxiHGDKuA7Fh/HFxiHFxiHExctOznSyHGHGIcv9y/3I6K0K31L1yiHGHGHFxiHGHE/Hha24elxiHFxhxhxhxiHL/cv9y/3KIcYcYcXH/cohxcYhxcYhxcYhxcYcYgzx4GwSH6HGHGHGHGHGHFx/3KIcYcXGIcYcXGHGIcXGIcv9xcYcYcYcYhy/3KIcYcYcYcXGIcYcXGIcXGIcXGHGIcXGHGDosQrjTvXL/cohxhxhxhxcYhxhxcYhxMHATs5/scYhxcYcYcUMkzO2zcYcYcYcYcYcYcXGIcYcTLPjrlAcYcYcYcYcXGIcYcYcXGIcXGIcXGHGIOJbmv2kZ/3KIcYcYcYcXGIcYcXGIcXGIcv9xcYcYhy/3Fxhxhxcf8wkRO0fuyHFxiHGHFxiHFxhxiHFxhxhxhxhxhxhxhxhxhxcYhxhxcYhxcYhxcYcYcYhy/3Fxhxhxhxcf9yiHGHFxiHGHFxhxiHFxhxiHFxhxg7Dqe78VhxhxcYhxcYhxcYhy/3FxhxhxhxhxhxhxhxhxcYhxhxcYhxcYhxcYcYcYhy/3L/cv8wyua3RRmIcXGIcXGIcXGHGIcv823JS+I2tyiHGHGHFxiHFxiHFxhxiHFxhxhxhxhxhxhxhxcYhxhxcYhxcYhxcYcYcYhy/3L/cv9y/3KIcYcYcXGIcXGIcXGHGIcXGHGHGHGHGHGHFx/3KIcYcXGIcXGHGIcXGHGHGHGHGDFUE7O77P9yiHFxiHFxNF9CvqC9cYhy/3L/cXFx/3L/cohxhxcYMlqBsLV+cYcYhxcYOYkmvHbZcYcYcXH/cohxcYhxcTX0E74L7IcYcYcYcYcYcXGIcYcXGIcXGIcXGHGHGHGIcv9yiHGHGHFxiDwAUrf/rXGIcXGHGHGIcv9yiHGHGHEzC9OxBSyIcXGHGDcr073ULIcYcXH/cohxhxcTyxSbtOtohyiHGHGHGHFxiHFxiDRcJrKz2YcYcYcYcXH/cohxOFYTu6nshxcYcYTJXMVqNy/3L/cohxhxhxcYhxcYhxcYcUilzKWj/3L/cXFx/3L/cohxhxcYhxcYhxcYcYcYcUq1zHSjcYcYcYcXH/cohxcYhyPUFStb6thxiHL/cohxhxhxcYhxcYhxcYcYhy/3Fxhxhxcf9yiHGHFxiHFxiHL/cXGHGHGHGHGHGHFxiHGHFxiHL/cXGHGIcv9y/3KIcYcYcXGIcXGIcXGHGIMwplswaaiHGHFxiHFxiHFxhxhxiHL/cohxhxhxcYhxcYhxcYhy/3Fxhxhxhxcf9yiHGHFxiHFxhxhxiHL/cv9y/3KIcYcXH/cohxcYcYhy/3Fxhxhxcf9yiHGHFxiHFxiHL/cXGHGHGHGHGHFxiHGHFxiHFxhxhxPjkTtcbshxhxhxcYhxhy/3FxiHL/cXGHGHFx/3KIcYcXGIcXGIcv9xcYcYcYcYcXH/cohxcYhxcYN+yBuxN+cYcYcYcYcXGIcYcXGIcXGHGHGIcv9y/3KIcYcXGIcXGIcXGHGIcv9y/3L/cohxhxcYhxcYhxcYcYcYcYcYcYcXH/cohxcYcYhxcYcYcYcYcYcXH/cohxcYhxcYcYcYcYcYcYOSRSututhxcYhxcYcT00UrbLrf9y/3KIcYcXGIcXGIcXGHGHGHGHGHFx/3KIcXGIcXGHGHGIcv9yiHGHGHFxiHFxhxiHL/cXGHGHFx/3KIcXGIcXGIcv9xcYcYcYcXH/cohxcYhxcYhy/3Fxhxhxcf9yiHGD4D47b8HHGHGHGHGHGHGHFxiHFxiHFxhxhxhxhxhxhxhxcYhxcYhy/3FxhxhxhxhxcYhxhxcYcYhxcYcYcYcYcXH/cohxcYhxcYcYcYcYcYcTZIx7DHOHGHGHGHGHGHFxiHGHFxhxiHFxhxhxhxhxcYhxhxcYcYhxcYcYcYcYcXGIcYcXGHGIcXGHGHGHGHFx/3KIcXGIcv9xcYcYcYcYcXH/cohxcYhxcYcYcYcYcYcXH/cohxcYhy/3FxhxhxhxhxcYhxhy/3FxiHL/cv9xcXH/cohxhxcYcYhxcYcYcYcYcYcXGIcXGIcXGHGHGHGDWeE79h7IhxcYhxcYcYOgdSufithxcYhxcYhxcYcYcYcYcYcYcXGIcXGIcXGHGHGHGHGHFxiHGHL/cXGHGIcv9yiHGHFxiHFxiHFxhxhxhxhxhxcYhxcYhxcYcYcYcYcYcXGIcYcv9xcYcYhy/3KIcYcXGIcXGIcXGHGHGHGHFxiHGHFxhxiHL/cXFx/3L/cohxcYhxcYcYhy/3L/cohxhxcYhxcTQgkb7fbohyiHGHGHFxiHFxhxhxhxhxhxhxhxcYhxcYcYcYcYcYcYcXGIcXGIcXGHGHGHGHGHFxiHFxiHL/cXGHGHGHFxiHFxiHFxhxhxhxhxhxMnnjspYciHL/cXGHGHFxiHGHFxhxiHFJWMyac4cYcXGIcYcXGHGIcv9y/3L/coRmjMuXNxcYhy/3FxhxhxhxhxcYhxcTXgkb0fbocYcYcYcYcXGIcXGHGIcv9xcXH/cohxhxcYcYhxcYcYcXH/cohxcYhxcYcYcYcYcYcYcXGIcXGHGHGDoxkbjObnGHFxiHFxiHFxhxhxP0GRs75uhxhxcYcYhy/3L/cv9yiHGHFxhxiHL/cXGHFx/3KIcXGIcXGHGHGHGHGHFxiHFxiHL/cXGHFx/3KIcXGIcXGHGIcv9yiHGHFxiHFxhxiHL/cohxhxcYhxcYhy/zxltLmaS4cXGHGIcv9xcYcXH/cohxcYhxcYcYcYcYcXGIcXGIcXGHGHGHGHGHFxiHFxhxhxhxhxhxhxcYhxcYhy/3L/cv9yiHGHFxhxiEwZzH5j/3L/cohxhxcYcYhy/3L/cohxhxcYhxcYcYcYcYcYcYcXGHGIcXGHGHGHFxiHGHL/cXGHGHGHGHGHFxiHFxhxhxhxhxhxhxcYhxcYcYcYcYcYcXGIcXGIcv9y/3L/cohxhxcYcYhxcYcYcXGIcYcXGHGIcv9y/3KIcYP9KRtC1uiHFxhxhxcf9yiHFxhxiHL/cv9y/3KIcXGIcXGHGHGHGHFxiHFxiHFxhxhxhxcYhxhxcYcYcYcYcYcYcXFJmcyWY/9xcYcYcYcXH/cohxcYcYcYcYcYcXGIcXGIcv9xcYcXGIcYcXGHGIcv9y/3KIcYcXGIcv9xcYcYcXGIcYcXGHGHGHGHGHGHFxiHFxhxhxhxhxcf9yiHL/cXGHGHGHGHFxiHFxhxhxhxhxhxcYhxcYhy/3L/cv9yiHFxiHFxhxhxhxhxcf9yhxiHFxhxhxcf9yiHFxhxiHL/cv9yiHGHFxhxhxiHKIcYcXGIcXGHGHGHGHGHFxiHFxhxhxhxhxhxcYhxcYcYcYcYcUMqzP1TiHFxhxhxhxhxcf9yiHL/cXGHGHGHFxiHFxiHL/cXGHFxiHGHFxhxiHL/cohxhxcYhxcYcYcYcYcXGIcXGHGIcv9yiHGHFxhxiHFxhxcf9yiHFxiHL/cXGHFx/3KIcXGIcv9y/3L/cohxhy/3Fxhxhxhxhxcf9yhxiHL/cv9y/3KIcXGIcv9xcYcXH/cohxcYcYhy/3KIcYcXGIcXGHGHGHFx/3KIcXGHGHGHGHGHFxiHL/cXGHGHFx/3KIcXGHGHGHGHGHFxiHFxhxhxhxhxhxcYcYhxcYcXH/PdojtyXchxcYcYcXH/cohxcYcYhy/3KIcYcXGHGIcv9y/3KIcXGIcXGHGHGHGHFxiHFxhxhxhxhxhxcYhy/3FxhxhxcYhxcYhy/3FxhxcYhxhy/3FxhxhxhxhxcYhy/3FxhxhxcYhxcYg79ZG4Cm6HGHFxiHFxhxiHKIcYcXGIcXGHGHGHGHFxiHFxhxhxhxhxhxcYhy/3FxhxhxcYhxcYcYhy/3KIcYcXGHGIcv9yiHGHFxiHL/cXFx/3KIcYcv9xcYcYcYcXH/cocYhxcYcXH/cohxcYcYhy/3KIcYcXGHGIPxNaueylcv9yiHFxiHFxhxhxhxcYhxcYcYcYcYcYcXGIcv9xcYcXH/cohxcYcYcYcYcYcXGIcXGHGHGHFxiHFxiHL/cv9y/3KIcXGHGHGHGEmLzJdDcYhxcYcYcYcYcXGIcv9xcYcYcXGIcXGIcv9y/3KIcYcXGHGHGHGHGHFxiHFxhxhxhxcYhxcU+rzCVDhyiHGHFxiHFxhxhxhxcYhxcYcYcYcYcYcXGHGIcv9y/3KIcXGIcXGHGHFxiHFxiHFxhxhxcYhxcYhy/3L/cohxhxcYcYcYcYcYcXGIcXGHGHFx/3KIcXGHGHGHGHFxiHFxhxhxhxhxcYhxcYcYcYcXH/cocYhy/3L/cohxcYhxcYcYcYTQzMXzOHFxhxhxhxhxcYhy/3E/iMS1dztxcYcYcYcYcYcXGHGHGHGHGHGHFxhxhxhxhxhxcYhy/3FxhxcYhxcYhxcYcYcXGIcXGIcv9y/3KIcXGIcXGHGHFx/3KIcv9xcYcYcXGIcXGHGHGHGHGHFxhxiHL/cohxhxcYcYcYcYcXGDnEmb47ZnFxhxhxhxcYhxcYcYcYcYcXGIcXGHGHGHFx/3KHGHGHGHGHGHL/cXGHGHGHFxiHFxhxhxhxhxcYhxcYcYcYcXGIcXGHGHGHGHFxiHL/cXFx/3I9gjO1fcxy/3L/cohxhySqzMdTOHGHGHFxiHL/cXGHFx/3I+aZGzlm5xcYcYcXGIcXGHGHGHGHGHFxhxhxhxhxhxcYcYhy/3KIcXGIcTjzP7McwHFxhxhxhxcf9yhxiHL/cohxhxcYcYcYcYcXGIcXGHGHGHGHFxhxiHL/cohxhxcYcYcYcYcXGIcXGHGHFx/3KIcv9xcYcYcXGIcXGHGDk3YrrInXGHGIcv9yiHGHFxhxhxhxhxcYhxcYOkqRuLVucXGIcXGHGHGHFxiHFxhxhxhxcYhxcYcYcYcYcXGIcXGHGHFxiHFxhxhxhxhxcYhxcYcYcYTU3MWyOHL/cXGHE+78S2EDtxcf9yiHFxiHL/cv9yiHFxiHFxhxcYhxcYhxcYcXH/cohxcYcYcYcXGIcXGHGHGHGHFxhxiHKIcYcXGIcv9xcXH/cohxcYcYcYcXGIcXGHGHGHGHFxiHL/cv9yiHFxiHFxhxhxcYhxcYcYcYcXGIcXGHGHGHGHFxhxiHKIcYcXGIcv9y/3KIcXGIcv9y/3KIcXGDzmM7gZzIhxcYcYhyiHGHFxhxhxhxhxcYhxcYcYcXGIcXGIcv9yiHGHL/cXGHGHFxiHFxhxhxhxhxcYcYhyiHGHFJ7cyRI4hyiHGHE+k9S2bCtxhy/3FxhxhxhxcYcYhy/3KIcYcv9xcYcYcXGIcXGHGHGHFxiHFxhxhxhxcYhy/3FxhxcYhxcYcYcYcYcXFNHsxOE4cv9yiHFxiHL/cv9yiHFxhxhxhxhxcYhxcYcYcXGIcXGHGHGHFxiHFxhxhxhxcYhxcYcYcXGIcXGHGHGHGHFxhxhxhOTsxLE4cv9xcYcYcYcXGHGIcv9yiHFxiHFxhxcYhxcYhy/3KIcYcXGHGHGHFxiHFxhxhxhxcYhxcYcYcXGIcXGHGHGHGHFxhxhxhxhxcYhxcYcYcXGIcXGHGHGHFxiHFxhxhxhxcYcYhyiHGHFxhxiHIyVqWyuVpxhxcYhxcYcYcYcXGIcXGHGHFxiHFxhxhxhxcYhxcYcYcXH/cocYcYcYPn2RtYJuhxhxhxhxcYhy/3L/cknOzIMTcYhy/3KIcYcXGHGHGHFxiHFxhxhxcYhxcU3ezEITcYcYcXGHGHGHGHFxhxiHL/cohxcYcYcYcYcXGIcv9y/3KIcXGHGHGHGHFxiHL/cv9yiHFxhxhxhxhxcYcYcYcYcXGITw/MPwNxcYhxcYhy/3L/cohxcYcYcYcXGIcv9y/3KIcXGIcXGHFxiHFxhxhxhxcYhxcYcYcYcXGHGHGHGHFxiHFxhxhxcYhxcYcYcXGIcXGHGHGDC71LVUK4cXGIcXGHGHFxiHFxhxhxhxcYhxcYcYcXGIcXGHGHFxiHFxhxhxhxcYhy/3L/cohxcYhy/3KIcXGINN0zsDLMhxcYcYcYcXGIcXGHGHFxiHFxhxhxcYhxcYcYcYcXGIcv9xcXGIcXGIcv9yiHFxiHL/cohxcYhxcYcXGIcXGHGHGHFxiHFxhxhxcYhxcYcYcXGIcXGHGHFx/3KHGHGHGHFxiHFxhxhxcYcYhy/3KIcXGIcv9yiHFxS8/McwP/cv9yiHFxhxhxcYhxcYcYcYcXGIcU3fzFIDhxcYhy/3FxcYhxcYhy/3KIcXGIcv9yiHGHL/cXGHFxiHFxhxhxhxcYhy/3L/cohxcYcYcYcXGIcXGHFxiHFxiHL/cohxcYcYcYcYcXGHGHGHGHFxhxhxhxhxcYhy/3KIcXGIcXGHFxiHFxhxhxhxcYcYcYcYcXGIcXGHFxiHFxhxhxhxcYhxcYcXGIcXGHGHGHFxiHFxhxcYhxcYcYcYcYcXGHGHGHFxiHL/cXFxiHFxhxhxhxg/sKG0T16HGHFxiHL/cv9yiHFxhxhxhxhxcYcYcYcXGIcv9y/3KIcXGHGHGHFxiHFxhxcYhxcYcYcYcYcv9xcYcXH/cocYcYcYcXGIcXGHFxiHFxhxhxhxcYcYhyiHFxiHFxcf9yiHFxhxhxcYhxcYcYcXGIcXGHGHFxiHFxhxhxcYhxcYcXH/cocYhy/3KIcXGHGHGHFxiHL/cv9yiHFxhxhxhxcYcYcYcYcXGIcv9K0NyC8nFxiHL/cohxcYhy/3KIcXGHGHGHGHFxhxhxhxcYcYhyiHFxiHFxhxcYhxcYcYcXGIcXGHGHFxiHFxhxcf9yhxiHKIcYcXGHGHFxiHFxhxhxhxcYcYcYcYcXGHGHGHGHL/cXGHGHFxhxiHKIcYcv9xcYcXGIcXGHGHFxiHL/OGKhu51ehxcYcYcYcXGIcXGHFxiHFxhxhxcYhxcTPTcrA8jYhy/3L/cohxcYcYcYcXGHGHGHGHFxhxhxhxcYhxcYcXH/cocYcYcYcXGIcv9yiHFxhxhxhxhy/3FxhxcYhxcYcYcYcXGHGHGHGHL/cXGHGHFxhxhxhxhxcYhy/3KIcXGHGHGHFxiHFxhxcYhxcYcYcXGIcXGHFxiHFxhxhxhxcYhy/3KIcXGHGHGHGHL/cXGHFxiHFxhxhxcYhxcYcXH/cocYcYcYcXGHGHGHGHFxhxhxhxcYhy/3KIcXGIcv9yiHFxhxg9dXK2io1xhxhxhxcYcYcYcXGIcXGHFxiHFxhxhxcYhy/3KIcYcXGHGHFxiHL/cXFxiHFxhxhxhxcYcYcYcXGIcXGHFxiHFxhxhxcYhxcYcXGIcXGHGHGHFxhxhxhxcYhy/3KIcXGIcv9yiHFxhxhxhxcYcYcYcYcXGHGHGHFxhxhxhxhxcYcYcYcXGHGHGHGHFxMrZysFmNcXGHGHGHGHFxhxhxhxcYhy/3KIcXGIcohxhy/3FxhxcYhy/3FxcYhxcYcYcXGIcXGHGHFxhxhxhxhxcYcYcYcXGIcv9yiHFxhxhxhxcYhy/3KIcXGHGHGHFxiHL/cohxcYcYcYcXGHGHGHGHFxhxhxcYhxcYcYcXGIcv9yiHFxiHKIcYcXGHGHFxiHL/cv9yiHFxhxhxcYhy/3L/cohy/3FxcYhxcYcYcYcXGHGHGHFxiHL/cohxcYcYcYcXGIcohxhxcYcYcXGIcXGHGHFxhxhxhxhxcYcYcYcXGHGHGHFxiHFxcf9yiHJE4tzB0nKIcXGHGHFxiHL/cohxcYhy/3KIcXGHGHFxiHFxcf9yiHFxhxcYhxcYcYcYcXGHGHGHFxhxhxhxcYhxcXH/cocYhyiHFIE9yewnFxcYhxcYcYcYcXGHGHGHFxhxhxhxcYhy/3L/cocYhyiHFxiHL/cohxcYcYcXGIcXGHFxiHFxhxcYhxcYcYcXGIcXGHFxiHL/cv9yiHFxhxhxcYcYcYcYcXGHGHGHFxhxhxhxcYhy/3KIcXGHGHGHFxhxhxhxcYcYcYcXGIcXFxiHFxhxhxhxcYcYcYcXGIcv9yiHFxhxhxcYhy/3L/cocYhy/3KIcv9xcXGIcXGHGHFxiHFxhxcYhy/3L/cohy/3FxcYhxcYcYcXGIcv9yiHFxhxhxhxcYcYcYcXGIcv9yiHFxhxhxcYcYhyiHFxhxhxhxcYcYcYcXGIcohxhxcYcYcXGHGHGHGHFxhxhxhxcYcYcYcXGHGHGHFxiHL/cohxcYcYcXGIcv9yiHFxhxhxhxcYcYcYcXGHGHGHGHL/cXFxiHFxhxhxcYhxcXH/cocYcYcYcXGHGHGHFxhxhxhxcYhyiHGHL/cXFxiHFxhxhxcYhxcXGIcXGHGHGHFxhxhxhxcYcYcYcXGHGHGHFxhxhxhxcYhyiHGHFxhxhxcYcYcYcYcXGHGHFxiHL/T0TcO7JxcYcYcYcXGHGHGHFxhxhxhxcYcYcYcXGHGHGHFxiHKIcYcv9xcXGIcXGHGHFxiHL/cohxcYcYcXGIcv9yiHFxhxhxhxcYcYcXGIcv9yiHFxhxhxhxcYcYcYcXGHGHGHFxhxhxhxcYcYcYcXGHGHGHFxhxhxhxcYcYcYcXGIcohxhy/3L/cohxcYcXGIcXGHGHFxhxhxhxcYhy/3KIcXGHFxiHFxhxhxcYcYcYcYcv9xcXGIcXGHGHFxhxhxhxcYhy/3KIcXGHGHFB5NwSsocYcXGIcv9yiHFxhxcYhxcYT+TcMbJxhxhxhxcYhy/3KIcXGHFxiHFxhxhxcYcYcYcXGHGHGHFxhxhxhxcYcYcYcXGHGHGHFxhxhxhxcYcYcYcXGHGHGHFxhxhxcYhxcYcXGIcv9yiHFxhxhxhy/3FxhxcYcYcYcYcXGHGHFxhxhxhxcYhy/3KIcXGHFxiHFxhxhxcYcYcYcXGHGHGHFxhxhxhxcYcYcXGIcXGHFxiHL/cohxcYcYcXGIcv9yiHFxhxhxcYcYcYcXGIcv9yiHL/cv9yiHL/cv9yiHL/cohxcYcYcYcXGHGHFxgxoIKyb32HFxhxhxcTpGU7m5rHGHGHGHFxhxhxhxcYcYcYcXGHGHFxiHFxcYhxcYcYcXGIcv9yiHFxhxcYhxcYcXGIcXFx/3KIcv9yiHFxhxhxcYhy/3KIcXGHFxiHFxhxhxcYcYcXGIcXGHFxiHL/cohxcYcYcXGHGHGHFxhxhxhxcYcYcYcXGHGHFxiHFxcYhxcYcYcXGHGHGHFxiHKIcXGHGHGHFxhxhxcYcYcYcYcv9y/3KIcXGHFxiHL/cohxcYcYcYcv9xcXGIcXGHGHFxhxhxcYhxcYcXGHGHGHGHFxhxcYhxcYcXGIcXGHFxiHL/cohxcYcYcXGHGHGHFxhxhxhxcYcYcYcv9xcXGIcXGHGHFxhxhxhxcYcYcXGIcv9yiHFxhxcYhxcYcXGIcXGHFxhxhxhxhxcYcXGIcXGHFxiHL/cohxcYcYcXGIcohxcYhyiHFxhxhxcYhxcXGIcXGHFxiHFxhxcYcYcYcYcXGHFxiHFxhxcYhxcXGIcXGHGHFxhxhxhxcYcYcYcXGHGHFxhxhxhxcYcYcYcXGHGHFxiHL/cohy/3L/cohy/3KIcXGHGHFxhxhxhxcYcYcXGIcXFxiHFxhxhxcYcYcXGIcv9yiHFxhxcYhxcYcXGIcv9yiHFxhxcYhxcYcXGIcv9yiHFxhxcYhxcYcXGHGHGHGHFxhxcYhxcXH/cocYcYcXGIcv9yhxiHKIcXGHGHFxhxhxhxcYcYcXGIcv9yiHFxhxcYhy/3KIcXGHGHFxhxhxcYhxcXGIcXGHGHFxhxhxcYhy/3KIcXGHFxiHL/cohxcYcYcXGHGHFxiHFxcYhxcYcXGIcXGHFxhxhxhxcYhyiHFxhxhxcYhyiHFxhxhxhxcYcYcXGHGHGHL/cXFx/3KHGHGHFxhxhxcYhy/3KIcv9yiHFxhxhxcYhyiHFxhxhxhxcYcXGIcXGHFxhxhxhxhy/3KIcXGHGHFxiHL/cocYhyiHFxhxcYhxcYcXGIcv9yiHL/cv9yhxhxhxcYhy/3KHGHGHGHFxhxcYhxcXGIcXGHGHFxhxhxhy/3FxcYhxcYcXGIcv9yiHFxcf9yhxhxhxhxcYcXGIcv9yiHFxhxcYhxcXH/cocYcYcXGHGHFxiHL/cohy/3KIMPeCsxh9cXGHGHFxiHFxcYhxcYcXGHGHGHFxiHKIcXGHGHFxhxhxhxcYcYcXGHGHFNGNxOcnFxcYhxcYcXGIcv9yiHL/cv9yhxhxhxcYhyiHFxhxhxcYcYcYcXGHGHFxhxhxcYhy/3KIcXGHFxhxhxhxcYcYcYcXGHGHFxhxhxcYhyiHFxiHKIcXGHFxiHFxhxcYcYcYcXGHGHFxiHKIcXGHGHEzWYKwtn2HFxhxhxcYhyiHFxhxhxcYcYcYcXGHFxiHFxhxcYcYcYcXGHGHFxiHKIcXGHGHGHL/cv9yhxhxhxcYhyiHFxhxhxcYcYcXGIcohxcYcYcYcXGHFxiHL/cohy/3L/cocYcYcXGHGHGHFxhxcYhxcXGIcXGHFxiHFxcYhxcYcXGIcohxcYhyiHFxhxcYhy/3KIcXGHFxiHL/cohy/3KIcXGHFxiHFxhxcYcYcXGIcXFxiHFxhxcYcYcYcXGHGHFxhxhxhxcYcYcXGHGHFxhxhxhxcYcYcXGHGHGHFxhxcYhxcYcXGHGHGHFxhxhxcYcYcXGIcohxcYcYcXGIcohxcYcYcXGHGHFxhxhxhxcYcYcXGHGHFxiHL/cocYcYcYcv9yiHFxhxhxcYcYcXGHGHGHL/cXFxiHL/cohxcYcXGIcv9yiHL/cohxcYcXGIcv9yiHL/cohxcYcXGIcXFxiHFxcf9yhxhxhxcU553EhiiHFxhxcYcYcYcXGHGHFxhxhxcYhyiHFxhxhxcYcYcXGIcohxcYcYcXGHGHFxiHKIcXGHGHFxhxhxcYhyiHFxhxhxcYcYcXGHGHGHL/cXFxiHL/cohxcXH/cocYcYcXGHGHFxhxhxcYcYcYcXGHGHFxhxhxcYcYcYcv9xcXGIcv9yiHFxcf9yhxhxhxcYcXGIcXGHFxhxhxhy/3FxcYhy/3KIcXFxiHFxhxhxcYcXGIcXFx/3KHGHFxiHL/cocYcYcXGIcohxcYcXGHGHGHFxhxhxcYhyiHFxhxcYhy/3KHGIcohy/3KIcXGHGHFxhxcYhxcYcXGHGHFxiHKIcXGHGHFxhxhxcYhyiHFxhxcYhxcXGIcXFxiHFxhxcYcYcYcXGHGHFxhxhxcYcYcYcv9y/3KHGHGHFxhxhxcYcYcYcXGHFxhxhxhxcYcYcXGHGHFxiHKIcXGHFxiHFxcYhy/3KIcXGHFxhxhxhxcYcXGIcv9yiHFxcYhxcYcXGHGHGHFxhxhxcYcYcThFsbq6TnFxhxhxhxcYcXGIcv9yiHL/cohxcXGIcXGHFxiHKIcXGHGHFxhxhxcYcYcYcv9yiHFxhxhxcYcXGIcXFxiHFxcf9yhxhxcYhyiHFxhxhxcYcYcXGHGHFxhxhxcYhyiHFxhxhxcYcXGIcXFxhG+tzAUnH/cocYcXGIcohxcYcYcXGHFxiHFxcYhxcYcXGHGHFxiHKIcXGHGHFxhxcYhxcXGIcXGHFxhxhxcYhyiHFxhxhxcYcXGIcXFxiHFxcYhxcYcXGHGHGHL/cv9yhxhxhxcYcYcXGHGHFxhxhxcYcYcXGIcohxcYcXGIcohxcYcYcXGHGHFxhxhxcYcYcYcv9yiHFxhxcYhyiHFxhxhxcYcYcXGHGHFxhxhxcYcT1ikrWdbXKIcXGHFxiHKIcXGHGHFxhxcYhxcXGIcXFxiHFxhxcYcYcXGIcohxcYcXGIcohxcYcYcXGHGHFxhxcYhxcYcXGHGHFxhxhxcYhyiHFxhxcYcYcYcXGHFxiHL/cohyiHFxhxhxcYcYcXGHGHGHL/cohxcYcXGHGHFxiHKIcXGHFxiHL/cocYcYcXGHGHFxhxgxcwa1nPmHFxhxhxcYcYcXE+32O2IJz/cohxcYcXGIcohxcYcXGIcohxcYcYcXGHFxiHFxcYhy/3KIcv9yiHL/cohy/3KIcv9yiHFxhxcYcYcXGHGHGHL/cohxcYcXGIcohxcYcXGIcohxcYcYcXGHFxiHKIcXGHGHFxhxhxcYcXGIcXFxiHFxcYhy/3KIcv9yiHFxcYhxcXGIcXGHFxhxhxcYcYcXGIcohxcXH/cocYcXGHGHGHL/cohxcYcXGIcohxcYcXGHGHGHFxhxcYcYMiJzsu2McYcYcYcXGHFxiHKIcXGHGHL/cXFxhxhxhxcYcXGIcv9yhxhxhxcYcXGIcv9yhxhxhxcYcYcXGHFxiHKIcXGHGHFxhxcYhxcXGHGHGHFxhxhxcYcXGIcv9yhxhxhxcYcYcv9xcXGIcohxcYcYcXGHFxiHKIcXGHGHFxhxcYhyiHFxhxhxcYcXGHGHGHFxhxcYhyiHFxhxcYhy/3KHGHGHL/cohxcYcXGIcohxcYcXGHGHGHFxcf9yhxhxcYcYcYcv9yiHFxhxcYcYcXGHGHFxhxhxhy/3KIcv9yiHL/cohy/3KIcv9yiHL/cocYcYcXGHGHFxhxhxcYcXGIcohxcYcYcXGHFxhxhxhxcYcXGHGHGHL/cv9yhxhxcYcYcYcv9yiHFxcf9yhxhxONqxuiVOcXGHGHFxhxhxcYcXGIcXFxiHKIcXGHGHFxhxcYhyiHFxhxcYhyiHFxhxcYcYcXGHGHGHL/cohxcXGIcXFxiHL/cohy/3KHGHGHFxhxhy/3FxcYcYcYcXGHFxhxhxcYhyiHFxcYhxcYcXGHGHFxhxhxcYcXGIcXFxhxhxhxcYcXGIcohxcYcXGHGHGHFxcYhxcYcXGHGHFxhxhy/3FxcYhy/3KHGHGHFxhxcYcYcYcXFx/3KHGHFxhxhxcYcYcXGHGHFxhxhxcYcXGIcohxcYcXGIcohxcXH/cocYcXGHGHFxhxhxcYcXGIcv9yhxhxhxcYcXGHGHFxhxhxhy/3KIcv9yiHKIcXGHGHFxhxcYhyiHFxhxcYcYcXGHGHFxhxhxcYcYcXGHFxiHKIcXGHFxiHKIcv9yiHFxcYhxcXGIcohxcYcYcXGHFxhxhxcYcYcYcv9yiHL/cocYcYcXGHFxiHKIcXGHFxhxhxcYcYcXGHGHFxhxhy/3FxcYcYcYcv9yiHFxcYhxcXGIcXFxhxhxhxcYcXGHGHGHL/cohxcXGIcXFxiHKIcXGHFxiHKIcXFx/3KHGHFxhxcYhy/3KHGHGHFxcf9yhxhxcYcYcXGHGHFxhxcYhyiHFxhxcYcYcXGHGHFxhxhxcYcXGHGHGHFxcYhxcYcXGHFxiHFxcYcYcYcXGHFxhxhxcYcYcXGHGHFxhxcYcYcYcv9yiHFxcYhxcXGIcohxcYcXGIcohxcXGIcXFxiHKIcXGHFxiHKIcXFxiHFxcYhy/3KHGHGHL/cohxcXGIcXFxiHL/cocYcYcv9yiHFxhy/3FxcYhy/3KHGHFxiHKIcXFxiHL/cocYcYcXGHFxhxhxcYcYcXGHGHFxhxcYcYcXGHGHGHKIcXGHGHFxhxcYcYcXGHGHFxhxhxcYP+1ztRKMhy/3KIcv9yhxhxhxcYcXGHGHFxhxhxcYcYcXGHFxhxhxcYcYcXGHGHFxhxcYcYcYcv9yiHL/cocYcYcXGHFxhxhxcYcYcXGHFxiHKIcXGHFxhxhy/3FxcYcYcYcXFxiHFxcYhy/3KHGHGHL/cohxcXGIcohxcYcXGIcohy/3KIcohxcYcXGHGHFxhxhxcYcYcXGHFxhxhxcYcYcXGHFxiHKIcXFxiHFxcYhyiHFxhxcYcYcXGHGHFxhxcYcYcXGHGHFxhxhxcYcXGHGHFxhxhxcYcYcXFx/3KHGHFxhxhy/3FxcYcYcXGHGHFxhxhxcYcXGHGHFxhxhxcYcXGIcohxcXGIcv9yhxhxhy/3KIcXFxiHKIcXGHFxhxhxcYcYcXGHFxhxhxcYcYcXGHGHL/cohxcXGIcXFxhxhxhy/3KIcXFxhxhxhxcYcXGHGHFxhxcYcYcYcv9yiHL/cocYcYcv9yiHL/cocYcYcXFx/3KHFxiHFxcYcYcXGHGHFxhxhxcYcXGHGHFxhxhxcYcXGHGHFxhxhxcYcXGIcohy/3KHGHGHFxhxcYcYcXGHFxhxhxhy/3KIcohxcYcXGHGHFxhxhxcYcXGHGHFxhxhxcYcXGHGHFxhxhy/3L/cocYcXGHGHFxhxcYcYcXGHGHFxhxcYcYcXGHGHFxhxcYcYcXGHGHFxhxcYcYcXGHGHFxhxcYcYcXGHGHFxhxcYcYcXGHGHFxhxcYcYcXGHGHFxhxcYcYcXGHGHFxcf9yhxhxcYcXGHGHGHL/cohyiHFxhxcYcYcXGHFxhxhxcYcYcXGHGHL/cohy/3KHGHGHL/cohy/3KHGHFxhxhxcYcYcXGHFxhxhxcYcXGHGHFxhxhxcYcXGIcohyiHFxhxcYcYcXGHGHFxhxcYcYcXGHFxhxhxcYcYcXGHFxhxhxcYcYcXGHFxhxhxcYcXGHGHFxhxhxcYcXGHGHFxhxhxcYcXGHGHFxhxcYcYcYcohxcYcXGHGHFxhxhxcYcXGHGHFxhxcYcYcXGHGHFxcf9yhxhxcYcXGHGHFxhxhxcYcXGHGHFxhxhy/3KIcXFxhxhxhxcXGIcv9yhxhxcYcYcXGHFxhxhxcYcYcXGHFxhxcYhy/3KHGHFxhxcYhyiHL/cocYcYcv9yiHL/cocYcXGHGHFxhxcYcYcXGHGHL/cohy/3KHGHGHL/cocYcYcXGHFxhxcYhyiHFxcYhyiHFxcYhxcXGHGHFxhxhxcYcXGHGHFxhxhxcXGIcXFxhxhxhy/3KHGHGHL/cohy/3KHGHFxhxhxcYcXGHGHFxhxcYcYcXGHGHL/cohxcXGHGHGHL/cohyiHFxcYhxcXGHGHFxhxhxcYcXGHGHFxhxcYcYcXGHGHL/cohy/3KHGHFxhxhxcYcXGHGHFxhxcYhyiHKIcXGHFxhxhy/3KIcXFxiHKIcXFxiHL/cocYcXGHFxiHKIcohxcYcXGHGHFxhxcYcYcXGHFxhxhxcYcYcv9yiHL/cocYcXGHGHFxhxcYcYcv9y/3KHGHFxhxcYcYcXGHFxhxhxcYcYcXFxiHFxcYcYcYcohxcYcXGHGHFxhxcYcYcXGHFxhxhxcYcYcv9yiHKIcXGHFxhxcYcYcXGHGHFxhxcYcYcv9yiHFxcYhyiHL/cocYcYcv9yhxhxhy/3KIcohxcXGIcv9yhxhxcYcXGHGHFxhxhxcXGIcv9yhxhxcYcYcXFxiHFxcYcYcXGHGHFxhxcYcYcv9yiHFxcYcYcYcv9yhxhxcYcYcXGHFxhxhxcYcXGHGHFxhxcYcYcv9y/3KHFxiHKIcXFxiHKIcXFxiHKIcXFxiHKIcXFxiHKIcXFxiHKIcXFxiHKIcXFxiHKIcv9yhxhxhy/3KHGHGHL/cocYcXGHGHFxhxcYcYcXGHFxhxhxcXGIcXFxiHKIcv9yhxhxcYcYcXGHFxhxcYhyiHKIcXGHFxhxcYhyhxhxhxcYcXGHFxhxhxcYcXGHGHFxhxhy/3KHGHGHFxcYhyiHFxcYcYcYcv9yhxhxcYcYcXGHFxhxhy/3KIcv9yhxhxcYcXGIcohyiHFxcYhy/3KHGHFxhxcYcYcv9y/3KHFxiHKIcv9yhxhxcYcYcXFxiHFxcYcYcXGHFxhxhxcYcXGHGHFxhxcYcYcXGHFxhxhxcXGIcXFxhxhxcYcXGIcocYcYcv9yhxhxhy/3KHGHFxhxhxcYcXGHFxhxhxcYcYcv9yiHKIcXFxhxhxhy/3KHGHFxhxhy/3KIcv9yhxhxcYcXGHGHFxhxcYcXGIcohyiHFxhxcYcXGHGHFxhxcYcYcXGHFxhxhy/3KIcv9yhxhxcYcXGHGHFxhxcYcYcv9yiHL/cocYcXGHFxhxhxcYcXGHGHFxhxcYcXGHGHFxhxhy/3KHGHGHKIcXGHFxhxhy/3KIcohxcXGIcohy/3KHGHFxhxhy/3KIcohxcXGHGHGHKIcXGHFxhxcYcYcXGHFxhxhxcYcXGHFxhxhxcYcXGHGHFxhxcYcYcv9yiHKIcXGHL/cohxcXGHGHFxhxhxcXGIcohxcXGHGHFxhxhxcXGIcohxcXGIcohyiHFxhxcYcXGHGHL/cohxcXGHGHFxhxcYcYcXGHFxhxcYhyhxhxhy/3KHGHFxhxhxcXGIcohxcXGIcohyiHFxhxcYcXGHGHL/cohy/3KHGHFxhxcYcXGIcohyiHFxcYhyiHFxcYcYcXGHFxhxhxcYcXGHGHL/cohyiHL/cocYcXGHGHL/cocYcYcohxcYcXGHFxhxhxcYcXGHFxhxhxcYcXGHGHFxcYhy/3KHGHL/cohxcXGHGHFxhxcYcYcv9yiHKIcXFxiHKIcv9yhxhxcYcXGHFxiHKHGHGHFxcYcYcXGHGHFxcYhyiHKIcXGHFxhxcYcYcv9yiHKIcXFxiHKIcohxcYcv9yiHFxcYcYcXGHFxhxhxcYcXGHFxhxhy/3KIcv9yhxhy/3KIcXFxhxhxcYcXGHGHL/cocYcYcv9yhxhxcYcXGHGHFxhxcYcXGHGHFxcYhxcXGHGHFxhxcYcXGHGHFxhxcYcYcv9yhxhxhyiHFxhxcYcXGHFxhxhxcYcYcohxcYcXGHFxhxhxcXGIcohxcXGHGHFxhxhy/3KHGHFxhxcYcYcXGHFxhxcYcYcXGHFxhxcYcYcXGHFxhxcYcYcXFxiHL/cocYcv9yiHKIcXFxiHKIcohxcXGHGHFxhxhy/3KHGHFxhxcYcYcXGHFxhxcYcXGIcohyiHL/cocYcXGHFxhxhy/3KIcohy/3KHGHFxhxcYcXGHGHFxhxcYcYcv9yhxhxcYcYcv9yhxhxcYcXGHGHFxhxcYcXGHGHFxcYhyiHFxcYcYcXGHFxhxcYhyhxhxcYcYcv9yhxhxcYcXGHGHFxhxcYcXGHGHL/cohyiHKIcXGHL/cohxcXGHGHFxcYhyiHFxcYcYcXGHFxhxhxcYcv9yiHFxcYcYcXFxiHL/cocXGIcocYcYcohxcYcv9yiHFxcYcYcv9yiHKIcXFxhxhxcYcXGHGHL/cocYcXGHGHL/cocYcXGHFxhxhy/3KHGHFxhxhy/3KHGHFxhxcYcYcXFxhxhxhyiHFxcYcYcXGHFxhxhxcXGIcohyiHFxcYhyhxhxhyiHFxcYhyiHKIcXFxhxhxcYcXGHGHFxcYcYcXGHGHKIcXGHFxhxcYcXGHGHFxcYhyiHFxcYcYcXGHFxhxcYcYcv9yhxhxcYcYcXFxhxhxcYcXGHGHFxcYcYcXGHGHKIcXGHFxcYhxcXGHFxiHKHGHFxhxhxcXGHGHFxhxcYcYcXFxhxhxcYcYcohxcXGIcohyiHFxcYcYcXGHFxhxcYcYcXFxiHKIcohxcXGHGHFxhxcYcYcv9yhxhxcYcXGHFxhxhxcYcXGHFxhxcYcYcXFxiHKIcXFxhxhxcXGIcohy/3KHGHL/cohyiHKIcXFxhxhxcYcXGHGHFxcYcYcXGHFxhxcYcYcXGHFxcf9yhxcYcYcv9yhxhxcYcYcv9yhxhxcYcXGHFxhxcYcYcXGHFxhxcYcYcv9yhxhxcYcXGHGHL/cocYcXGHFxhxcYcYcXFxiHKIcohxcXGHGHFxhxcYcXGHFxhxhxcYcXGHFxhxcYcYcv9yiHKHGHGHL/cocYcXFxiHKIcXFxhxhxcXGIcohyiHFxcYcYcXGHFxhxcYcXGHGHFxhxcXGIcXFxhxcYhyhxhxcYcXGHGHL/cocYcXGHFxhxcYcYcv9yhxhxcYcXGHGHL/cocYcXGHFxhxcYcXGHGHFxhxcXH/cocXGHFxhxhxcYcXGHFxhxcYcYcXFxiHKIcohy/3KHFxiHKHGHFxhxcYcYcXFxhxhxcYcXGHFxhxhxcXGHGHFxhxcYcYcohxcXGIcocYcXGHGHL/cocYcXFxiHKIcohxcXGHGHFxhxcXGIcXFxhxcYcYcXGHFxhxcYcXGHGHL/cocYcXGHFxhxcYcYcv9yhxhxcYcXGHFxhxcYcYcXGHL/cohyiHFxcYcXGIcocYcXGHFxhxcYcYcXFxiHKHGHFxhxhyiHFxcYcYcXGHFxhxcYcYcv9yhxhxcXGIcohyiHFxcYcYcXFxiHKIcohxcXGHFxiHKHGHFxhxcYcXGHGHFxcYcYcXGHFxhxcYcXGHGHFxcYcYcXGHFxhxcYcYcXFxhxhxcYcv9yiHFxcYcXGHGHFxcYhyiHKIcohxcXGHGHFxcYhyhxhxhyiHFxcYcYcXFxiHKHGHGHKIcXFxhxhxcXGIcohyiHKIcXFxhxhxcXGIcocYcYcohxcXGHGHL/cocYcXGHFxhxhyiHFxcYcYcXGHFxhxcYcXGHFxhxhxcXGHGHFxhxcYcXGHGHKIcXFxhxhxcYcXGHFxhxcYcYcv9yhxhxcXGIcohyiHKIcXFxhxhxcXGIcocYcXGHGHKIcXFxhxhxcXGIcohyiHKIcv9yhxcYcYcXGHFxhxcYcXGHFxhxcYcYcXFxiHKHGHFxhxcYcYcohxcXGHGHFxhxcYcXGHFxhxcYcXGHGHFxcYhyhxhxcYcXGHFxhxhy/3KHGHL/cocYcXGHFxhxcYcYcv9yhxhy/3KHGHFxhxcYcXGHFxhxhy/3KHGHL/cocYcXGHFxhxcYcYcv9yhxcYhyhxhxcYcXGHFxhxcYcXGHGHFxcYcYcXGHL/cohyiHKIcXFxhxhy/3KHGHFxcYhyhxhxhyiHL/cocXGHGHFxcYhyhxhxcYcXGHFxhxhyiHFxcYcYcXGHL/cohyiHKIcohxcXGHGHL/cocYcXFxiHKHGHFxhxhyiHFxcYcYcv9yhxhxcYcv9yiHKIcohxcXGHFxhxhxcXGHGHFxhxcYcXGHFxhxcYcXGHGHL/cocYcv9yhxhxcYcXGHFxhxcYcXGHGHL/cocXGIcocYcXGHL/cohyiHKIcXFxhxcYcYcXFxhxhxcYcXGHL/cohyiHL/cocXGHGHKIcXFxiHKHGHFxhxcXGIcohxcXGHFxhxcYcYcXFxhxhxcYcXFxiHKIcohyiHKIcXFxhxcYcYcXFxhxhxcYcXFxiHKIcohyiHL/cocXGHGHKIcXFxiHKHGHFxhy/3KIcohyiHKIcXFxhxcYcYcXFxhxhxcYcv9yhxhxcYcXGHFxhxcYcXGHGHL/cocXGHGHFxhy/3KHGHFxhxcYcv9yiHKIcXFxhxcYcYcohxcXGHGHFxcYhyhxhxcYcXGHFxhxcYcXGHFxhxcYcYcohxcXGHGHFxcYhyhxhxcYcXFxiHKIcohyiHFxcYcXGHGHL/cocXGHGHFxhy/3KHGHFxhxcXGIcohyiHKIcXFxhxcYcXGHGHFxcYcYcv9yhxhxcXGIcocYcXGHFxhxcYcXGHFxhxcYcXGHGHKIcXFxhxhy/3KHGHL/cocYcXGHL/cohyhxhxcYcXGHFxhxcYcYcohy/3KHFxhxhy/3KHGHL/cocYcXFxhxhxcYcXGHL/cohyiHKIcohyiHKIcXFxhxcYcYcohxcXGHGHL/cocYcXFxhxhxcYcv9yhxhxcYcXGHFxhxcYcXGHFxhxcYcXGHFxhxhyiHFxcYcYcv9yhxcYcYcXFxhxhxcYcv9yhxhxcYcXGHL/cohyhxhxcYcXGHFxhxcYcYcohyiHFxcYcXGHGHKIcXFxhxhy/3KHGHL/cocYcXFxhxhxcYcv9yhxhxcYcXGHL/cohyhxhxcYcXGHFxhxcYcXGHGHKIcohxcXGHFxhxcYcYcXFxhxcYcYcXFxhxhy/3KHGHL/cocYcv9yhxhxcXGIcocYcXFxiHKHGHFxhxcYcXFxiHKIcocYcXGHFxhxcYcXGHFxhxcYcYcohyiHL/cocXGHFxhxcYcYcv9yhxcYcYcohxcXGHGHKIcXFxhxhxcXGHGHL/cocYcv9yhxhy/3KHGHFxcYcYcXGHL/cocYcXFxiHKHGHFxcYhyhxhxcYcXFxiHKHGHFxhxcYcXFxiHKHGHFxhxcYcXGHFxhxcXGIcohyiHKIcocYcXGHFxhxcYcXGHFxhxcYcXGHFxhxcYcXGHFxhxcYcXGHGHKIcohyiHKIcohy/3KHFxhxcYcXGHFxhxcYcXGHFxhxhyiHKIcv9yhxcYcXGHFxhxcYcXGHGHKIcohyiHFxcYcXGHFxhxcYcXGHFxhxcYcYcohyiHKIcohxcXGHFxhxcYcXGHFxhxcYcXGHFxhxcYcXGHFxhxcYcXGHFxhxcYcXGHFxhxcYcXGHL/cohyiHKIcocYcXGHFxhxcYcXFxiHKHGHFxhxcYcXFxiHKHGHFxhxcXGHGHFxhxcXGIcocYcXFxhxhxcYcv9yhxhxcXGHGHFxcYcYcXFxhxhy/3KHFxhxhxcXGHGHL/cocXGHGHKIcXFxhxcYcYcohy/3KHFxhxcYcXGHFxhxcYcXGHFxhxcYcXGHFxhxcYcXGHFxhxcXGIcocYcXGHFxcYhyhxhxcXGIcocYcv9yhxhxcXGHGHL/cocYcohxcXGHGHKIcXFxhxcYcYcohyiHFxcYcXGHFxhxcYcXGHFxhy/3KIcocYcXGHFxhy/3KHGHFxhy/3KHGHFxcYcYcXFxhxhy/3KHFxhxhy/3KHFxhxcYcYcohyiHKIcohyiHKIcocYcXGHFxhxcXGHGHFxhxcXGHGHFxcYcYcXFxhxhyiHFxcYcXGHGHKIcXFxhxcYcXGHFxhxcYcv9yiHKHGHFxhxcXGHGHFxhy/3KHGHL/cocXGHGHL/cocXGHFxhxcYcYcohyiHKHGHFxhxcYcXFxiHKHGHFxcYcYcXFxhxhxcXGHFxhxhy/3KHFxhxcYcXGHFxhxcYcXFxiHKHGHFxhxcXGHGHFxcYcYcXFxhxcYcYcohxcXGHFxhxcYcXGHFxcYhyhxhxcYcXFxhxhxcXGHGHFxcYcXGHGHKIcXFxhxcYcXGHFxcYhyhxhxcYcXFxhxhxcXGHGHFxcYcXGHGHKIcohyiHKIcohyhxhxcYcXFxhxhxcXGHGHFxcYcXGHGHKIcohyiHKIcohyhxhxcYcv9yhxhy/3KHFxhxhy/3KHFxhxcYcXGHFxhxcXGIcocYcXFxhxhxcXGHGHKIcXFxhxcYcXGHFxhxcYcXFxhxhxcYcv9yhxhyiHFxcYcXGHFxhxcYcXGHFxhxcYcv9yhxhxcXGHGHKIcXFxhxcYcXGHFxhxcYcXGHL/cocYcXFxhxhy/3KHFxhxcYcXGHFxhxcYcXGHFxcYcYcXFxhxhxcXGHFxhxcYcXGHFxhxcYcXGHL/cocYcXFxhxcYcYcv9yhxcYcXGHFxcYhyhxhxcXGHGHFxcYcXGHGHKIcohyhxhxcYcXFxhxhxcXGHGHFxcYcXGHFxhxcYcXGHL/cocYcXFxhxhxcXGHFxhxcYcXGHFxhxcYcv9yhxhxcXGHFxhxhyiHKIcohyhxhxcYcXFxhxhy/3KHFxhxcYcXGHFxhxcYcXFxhxhxcXGHGHKIcXFxhxcYcv9yiHKHGHFxcYcYcohxcXGHFxhxcYcXFxiHKHGHFxcYcXGHGHKIcohyiHKHGHFxhy/3KHFxhxhyiHL/cnGIcohyhxhxcXGHGHKIcXFxhxcYcXGHL/cocYcXFxhxhxcXGHFxhxcYcXGHFxcYcYcXGHKIcXFxhxcYcXGHFxhxcXGHGHFxcYcYcohxcXGHFxcYhyhxhxcXGHGHFxcYcXGHFxhxcYcXFxhxhxcXGHGHL/cocXGHFxcYhyhxhxcXGHGHL/cocXGHFxhxcXGHGHFxhyiHFxcYcXGHFxhxcYcXFxhxhxcXGHFxhxhyiHKHGHFxhy/3KHGHKIcohxcXFxiHKHGHFxcYcYcv9yhxcYcXGHFxcYcYcXFxhxhy/3KHFxhxcXGIcocYcXFxhxcYcYcohyhxhxcYcXFxhxhyiHKIcohyiHKHGHL/cocXGHGHKIcocYcXGHL/cocXGHGHKIcohyhxhxcXGHGHFxcYcXGHFxhxcXGIcocXGHGHL/cocXFxiHKHGHFxcYcYcohyiHKIcocYcXFxhxhyiHKIcohyhxhxcXGHGHKIcXFxcYhyhxhxcXGHGHKIcXFxcYhyhxhxcXGHGHKIcohyiHKHGHFxcYcXGHGHKHGHFxhxcXGHGHFxcYcXGHFxhy/3KHGHFxcYcXGHFxhxcYcXFxhxhxcXGHFxhxcYcXGHL/cocXGHGHKIcohyhxhxcXGHGHKIcohyiHKHGHL/cocXGHFxhxcYcXFxhxhxcXGHFxhxcYcXGHL/cocXGHGHKIcocYcXGHL/cocXGHFxhxcYcXFxhxhxcXGHFxhxcYcXFxhxhxcXGHFxhxcYcXGHFxcYcYcohyiHKIcocYcXFxhxcYcXGHFxhxcXGHGHL/cocXGHFxcYcYcXFxhxhyiHKIcocYcXFxhxcYcXGHFxhxcXGHGHFxcYcXGHFxcYhyhxcYcYcohyhxhxcYcv9yhxcYcXGHFxhy/3KHFxhxhyiHKHGHFxcYcYcohyiHKHGHFxcYcYcohyiHKHGHFxcYcXGHFxhxcYcXFxhxhy/3KHFxcYhyhxhy/3KHFxhxcXGIcocYcohyiHKIcocYcv9yhxcYcXGHFxcYcYcXFxhxcYcXFxiHKHFxhxhyhxhxcYcXFxhxcYcYcocYcXFxhxhxcXGHFxhy/3KHGHKIcXFxhy/3KHGHFxcYcXGHFxhxcXGHGHFxcYcXGHFxcYcYcXFxhxcYcXGHL/cocXGHGHKHGHFxhxcXGHFxhxcYcXGHL/cocXGHFxhxcYcXFxhxhyiHKIcocYcv9yhxcYcXGHFxcYcYcv9yhxcXGIcocYcohyiHKIcocYcohxcXFxiHKHGHL/cocXGHFxcYcYcXFxhxcYcXGHFxcYcYcohyiHKHGHL/cocXGHFxhy/3KHFxhxhyhxhxcYcv9yhxcYcXGHL/cocXGHGHKHGHFxhyiHFxcYcXFxhxhxcXGHFxhxcYcXFxhxhyiHKHGHFxhyiHL/cnGIcocYcv9yhxcYcv9yhxhyiHFxcXGIcocXGHGHKIcocYcXFxhxcYcXGHFxcYcYcohyiHKHGHKIcXFxcYhyhxhyiHFxcXGIcocXGHGHKHGHFxhy/3KHFxhxcXGHGHFxcYcXGHFxcYcYcXFxhxcXGIcocXGHFxhxcYcXFxhxhyiHKHGHFxcYcXGHFxhxcYcohxcXGHL/cocYcv9yhxcXGIcocXGHGHKHGHFxcYcYcohyhxhxcXGHFxhxcYcXFxhxhyiHKHGHFxcYcYcocYcXGHKIcohyiHKHFxhxhyhxhxcYcohxcXFxiHKHFxhxhyhxhxcYcohyiHKHGHFxcYcXGHFxhxcXGHFxhxcYcXGHKIcXFxcYhyhxhyiHKIcocYcohxcXFxhxhxcXGHFxhxcYcXFxhxcYcXGHFxcYcXGHFxhxcYcv9yhxcYcXFxhxhxcXGHFxcYcYcXFxhxcYcv9yhxcYcXGHFxhy/3KHFxhxcXGHGHFxcYcXGHL/cocXGHFxhxcXGHGHKIcocYcXFxhxcYcXGHL/cocXGHFxcYcYcXFxhxcYcv9yhxcYcXGHFxcYcYcohyhxhxcXGHFxhxcXGHGHKIcohyhxcYcYcocYcXFxhxcYcXGHFxcYcXGHFxhxcXGHGHKHGHFxhyiHKIcocYcXFxhxcYcv9yhxcYcXGHFxcYcYcohyhxhxcXGHFxhxcXGHGHKIcocYcXFxhxcYcXFxhxhyiHKHGHFxcYcXGHFxcYcYcohyhxhy/3KHFxhy/3KHFxhxcYcXGHKIcohyhxhxcXGHFxhxcXGHFxhxcYcXFxhxhyiHKHGHKIcohyhxhyiHKIcocYcohyiHKHGHKIcocYcXFxhxcYcXGHKIcXFxcYhyhxcYcXGHFxcYcYcohyhxhyiHFy/3KHGHL/cnGIcocYcohyhxhxcXGHFxhxcXGHGHKIcocYcXFxhxcXGIcocXGHFxcYcYcXFxhy/3KHGHKIcocYcv9yhxcXGHGHFxcYcXFxhxhxcXGHFxcYcYcohyhxhxcXGHFxcYhyhxcYcXFxhxhxcXGHL/cocXGHFxhxcYcohyiHKHGHKIcocYcXFxhxcYcXFxhxhyhxhxcXGHGHKHGHFxcYcXGHFxcYcYcocYcXFxhxhyhxhxcXGHFxhxcXGHFxhxcYcXFxhxcYcXFxhxhyiHKHGHKIcohyhxcYcXGHFxhyiHKIcocYcohyhxhxcXGHFxhxcXGHFxhxcYcohxcXFxhxhxcXGHFxcYcYcXFxcYhyhxcYcXGHL/cocXGHFxcYcXGHFxhxcXGHFxhxcYcohyiHKHGHKIcohyhxcYcXGHFxcYcXGHFxcYcYcohyhxhyiHKHGHFxcYcXGHL/cocXGHFxcYcYcocYcXFxhxcYcXGHKIcohyhxhyiHKHGHL/cocv9yhxhyiHKHGHKIcocYcXFxhxcYcXFxhxcYcXFxhxhyiHKHFxhxcYcXGHKIcohyhxcYcXGHFxcYcXGHFxhyiHKIcocYcohyhxhyiHKIcocXGHFxhxcXGHFxhxcXGHGHKHGHFxcYcXGHFxcYcXGHFxcYcYcocYcXFxhxcYcXFxhxcYcXFxhxhyhxhxcXGHFxhxcXGHFxhxcXGHGHKHGHFxcYcXGHFxcYcXGHFxcYcXGHFxhy/3KHFxcYcYcohyhxhyiHKHGHFxcYcXFxhxhyiHKHGHKIcocYcv9ycYhyhxcYcXGHL/cocXFxhxhxcXFxhxhxcXGHFxcYcXGHFxhxcXGHFxhy/3KHFxhy/3KHFxhxcXGHFxhxcYcv9yhxcXGHGHKIcocYcohyhxhyiHKHGHFxcYcXFxhxhyiHKHFxhxcYcXFxhxcYcXFxhxcYcXGHKIcocYcXFxhxcXGHGHKIcocXGHFxhxcXGHFxhxcXGHFxhxcYcohyhxhxcXGHFxcYcXGHFxhxcXGHFxhyiHFxcXGHGHKIcocYcohyhxhxcXFxiHKHFxhxcXGHFxhxcYcXFxhxcXGHFxhxcYcXFxhxcYcohxcXFxhxhyiHKHGHKIcocYcohyhxhyiHKHGHL/cnGHGHFxcYcXFxhxcYcXGHKIcocYcXFxhxcXGHGHKHGHFxcYcXFxhxhyhxhxcXGHFxhyiHKIcocXGHFxhxcXGHFxhyiHFxcXGHGHKIcocXGHFxhxcXGHFxhy/3KHFxcYcYcohyhxhyhxhxcXGHFxhxcXGHFxhy/3KHFxcYcYcohyhxhyhxhxcXGHFxhxcXGHFxcYcYcohyhxcYcXGHFxcYcXFxhxhyhxhxcXGHFxhyiHKIcocXGHFxhyiHKHGHFxcYcXFxhxcYcXGHKIcocYcXFxhy/3KHFxhxcXGHFxhxcXGHFxhxcXGHFxhy/3KHFxcYcYcohyhxcYcXGHFxcYcXFxhxhyhxhxcXGHL/cocXGHFxcYcXGHFxhyiHKHGHKIcocXGHFxhxcXGHFxhy/3KHFxcYcXGHFxhxcXGHL/cocXGHFxcYcXGHFxcYcXGHFxcYcXGHFxcYcXFxhxhyhxhxcXGHFxcYcXGHFxhyiHKHGHKIcocYcocYcXFxhxcYcohyiHKHFxhxcXGHFxhxcXGHFxhxcXGHFxhxcXGHFxcYcXGHFxhyiHKHGHFxcXGHGHFxcXGHGHKIcocXGHFxcYcYcocYcohyhxhyiHKHGHKHGHFxcYcXFxhxcYcXGHKIcocXGHFxhxcXGHFxcYcYcocYcXFxcYcYcXFxcYcYcohyhxcYcXGHKIcocYcohyhxhyhxhxcXGHFxcYcYcocYcohyhxhyhxhxcXGHFxcYcYcocYcohyhxcYcXGHFxcYcXFxhxcYcXFxhxcYcXFxhxcXGHGHKHGHFxcXGHGHKIcocXGHFxhy/3JxhxhxcXFxhxhyiHKHFxhxcXGHFxhxcXGHFxhxcXGHFxcYcXGHFxcYcXGHFxcYcXFxhxcYcXGHKHGHFxcYcXGHKIcocYcXFxcYcYcohyhxcYcXFxhxcYcXFxhxcYcv9ycYhyhxcYcohxcXFxhxcYcXGHKIcocXGHFxhxcXGHL/cocXGHL/cocXFxhxcYcXFxhxcYcXFxhxcXGHGHKHGHKIcocXGHFxhyiHKHGHKHGHFxcYcXFxhxcYcXFxhxcXGHGHKHGHKIcocXGHFxhyiHKHGHKIcocXGHFxcYcXGHFxcYcXFxhxhyhxhyhxhxcXGHFxcYcXGHFxcYcXFxhxhyhxhyhxhxcXGHFxcYcXGHFxcYcXFxhxcYcXFxhxcYcXFxhy/3KHFxcYcYcocYcXFxcYcYcohyhxcYcXFxhxcYcohyhxhxcXFxhxhyhxhyiHKHGHKHGHFxcYcohxcXFxhxcYcXFxhxcYcXFxhxcXGHFxhyiHKIcocXGHKIcohyhxcYcv9yhxcXGHFxhxcXGHFxhyiHKHGHKIcocXGHFxcYcXGHFxcYcv9yhxcXGHGHKHGHKIcocXGHFxhyiHKHFxhxcYcohyhxcYcXFxhxcYcXFxhxcXGHFxhxcXGHFxcYcXGHFxcYcXGHKIcocXGHFxhyiHKHFxhxcYcocYcXFxhxcXGHFxhxcXGHFxcYcXGHFxcYcXFxhxcYcv9ycYhyhxcXGHGHKHGHKHGHFxcYcXFxhxcXGHGHKHGHKHGHFxcYcohxcv9yhxcYcXFxhxcXGHFxhxcXGHL/cocXGHKIcocYcohyhxcYcXFxhxcYcohyhxhyhxhxcXFxhxhyhxhxcXFxhxcYcXGHKHGHFxcYcXFxhxcXGHFxhxcXGHFxcYcXGHFxcYcXFxhxcYcohyhxhyhxhxcXGHKIcohyhxcXGHGHKHGHKHGHFxcYcv9yhxcXGHFxhy/3KHL/cocXFxhxcYcXFxhxcYcohyhxcYcXFxhxcYcXFxhyiHFy/3KHFxhyiHKHGHFxcXGHFxhxcXGHFxcYcXGHFxcYcXFxhxcXGHFxhxcXGHFxcYcXGHFxcYcv9yhy/3KHFxhy/3JxhxhxcXFxhxcYcXFxhxcXGHFxhyiHKHGHKHGHFxcXGHFxhxcXGHFxhyiHKHFxhxcYcocYcXFxcYcYcocYcohyhxcYcXFxhxcXGHFxhyiHKHGHKHGHKIcocXGHFxcYcXFxhxcYcXFxhy/3KHL/cocXGHKIcocYcocYcohyhxcYcXFxhxcXGHFxhxcXGHL/cocv9yhxcYcohyhxcYcXGHKIcocXGHL/cocv9yhxcXGHFxhxcXGHFxcYcXGHKIcocXGHFxcYcXGHKHGHFxcYcXFxhxcXGHFxhyiHKHGHKHGHKIcocXGHKIcocYcohyhxcXGHGHKHGHKHGHKIcocXGHL/cnGHGHFy/3KHFxhyiHKHGHKHGHKIcocXGHFxcYcv9yhxcXGHFxhyiHKHGHKHGHKHGHFxcXGHGHKHGHKHGHKIcocXGHL/cnGHGHKIcocXFxhxhyhxcYcXFxhxcYcocYcXFxhy/3JxiHKHFxcYcXGHKIcocYcocYcocYcXFxcYcXGHFxcYcXFxhxcXGHFxhxcXGHKIcocYcohyhxcXGHFxhxcXGHFxcYcXFxhxcYcohyhxcYcXFxhxcXGHFxhyiHKHFxhxcXGHFxcYcXFxhxcYcohyhxcYcXFxhxcYcocYcXFxcYcXGHFxcYcXFxhxcXGHFxhxcXFxhxhyhxcYcXFxhxcYcohyhxcYcv9ycYcYcocYcXL/cocXGHKIcocXGHFxcYcXFxhxcYcohyhxcYcv9ycYcYcocYcXL/cocXFxhxhyhxcYcXFxhxcXGHFxcYcXGHKIcocXGHFxcYcXFxhxcXGHFxhyiHKHFxhyiHKHGHKHGHKHGHFxcXGHFxhxcXFxhxhyhxhyhxhyhxhxcXFxhxcYcXFxcYcYcocYcocYcohyhxcXGHFxhxcXGHKIcocYcocYcocYcXFxcYcXGHL/cnGHGHKHFxhxcXGHFxhyhxhyiHKHFxhy/3JxhxhyhxhyhxhyhxhyiHKHFxcYcXGHFxcYcXFxhyiHKHGHFy/3KHFxcYcXGHKIcocXGHFxcYcXFxhy/3KHFxcYcXFxhxcYcohyhxcYcXFxcYcYcocYcocYcocYcocYcXFxcYcXGHFxcXGHFxhxcXGHFxcYcXFxhxcXGHFxcYcXGHKIcocXGHKIcocXGHFxcYcXFxhxcXGHFxcYcXGHKHGHFxcXGHFxhxcXFxhxhyhxcYcXFxhxcXGHFxcYcXFxhxcYcocYcXFxcYcXGHFxcXGHGHKHFxhxcXGHFxcYcXFxhxcXGHFxcYcXGHKIcocXGHKIcocXGHL/cnGHGHKHFxhxcXGHFxcYcXFxhxcXGHFxhyiHKHFxcYcXGHKIcocXGHFxcXGHGHKHFxhxcXGHFxcYcXFxhxcXGHFxcYcXGHKHGHKIcocXFxhxcYcXFxcYcXGHFxcYcohyhxcYcXFxhxcXGHL/cocv9yhy/3KHL/cocXFxhxcXGHFxhyhxhyiHKHFxhyhxhxcXFxhxcYcXFxhyiHKHFxhxcXGHKIcocYcocXGHFxcYcXFxhxcXGHFxcYcXFxhxcXGHFxhyhxhyiHKHFxcYcXFxhxcYcXL/cocXGHKHGHFxcXGHFxhxcXFxhxcYcXFxhyiHKHFxhxcXFxhxhyhxcYcXFxhyiHKHGHKHFxhxcXGHFxcYcXFxhy/3JxhxhyhxhyhxhyhxhyhxhyhxhyhxhyhxhyhxhyhxhyiHKHL/cocXFxhxcXGHFxcYcXFxhxcYcocYcocYcXL/cocXFxhxcXGHFxhyhxhyhxhxcXFxhxcXGHFxcYcXGHKHGHFy/3KHFxcYcXFxhxcYcocYcocYcXL/cocXFxhxcXGHFxcYcXGHKHGHKHGHKIcocv9yhxcXGHFxcYcXFxhxcXGHFxcYcXFxhxcXGHFxcYcXFxhxcXGHL/cocohyhxhyhxhyhxcYcXFxhxcXGHKIcocXGHFxcYcv9ycYcXGHFxcYcohyhxcYcohyhxcYcohyhxcYcohyhxcXGHFxhyiHKHFxcYcXFxhxcYcocYcocYcXL/cocv9yhy/3KHKIcocYcocYcocXGHFxcYcXFxcYcYcocXGHKIcocXGHKIcocXGHKIcocXFxhxcYcocYcocYcXL/cocXFxhxcXGHL/cocohyhxhyhxcYcXFxhyiHKHFxhxcXFxhxcYcohyhxcXGHFxhyhxhyiHKHL/cocv9yhyiHKHGHKHFxhxcXGHKIcocXGHFxcXGHFxhyiHKHFxcYcXFxhxcXGHFxcYcXFxhxcXGHFxcYcohyhxcYcXFxcYcXGHKIcocXFxhxcYcocYcocYcocYcocXGHFxcYcohyhxcYcXFxcYcXGHKHGHFy/3KHFxcYcXFxhxcXGHKIcocXGHFxcYcohyhxcXGHFxhyhxhxcv9yhy/3KHKIcocYcocXGHL/cnGHFxhyiHKHFxcYcXFxhxcXGHFxcYcXFxhyiHKHFxhyiHKHFxcYcXGHKHGHKHGHKHFxhxcXGHFxcXGHFxhyiHKHFxcYcXFxhxcXGHFxcYcXFxhyiHKHFxhyhxhxcXFxhxcXGHFxcYcXFxhyiHKHFxhyiHKHFxcYcXGHKHGHKHFxhxcXGHL/cnGHFxhyiHKHFxcYcXFxhxcXGHL/cnGHFxhxcXFxhxcYcocYcocYcocYcocXGHFxcXGHFxhxcv9yhxcXGHFxcYcXFxcYcYcocXGHKHGHFy/3KHFxcYcv9ycYcYcocXGHKHGHFxcXGHFxcYcXFxhyiHKHFxhyiHKHFxcYcXFxhxcXGHFxcXGHFxhxcXFxhxcXGHFxcYcXFxhxcXFxhxcYcXFxcYcXFxhxcXGHFxcXGHGHKHFxcYcXGHKHGHKHGHKHFxhyiHKHFxcYcXGHKHFxhxcXGHKIcocXGHKHGHKHGHKHFxhxcXGHKHGHFxcXGHFxcYcv9ycYcXGHFxcXGHFxhyhxhyhxcYcXFxcYcXGHKIcocv9yhyiHKHFxhxcv9yhxcXGHFxcYcXFxcYcYcocXFxhxcXGHFxcYcXFxcYcXGHFxcXGHFxcYcXFxcYcYcocXFxhxcXGHFxcYcXFxhyiHKHFxcYcXFxhxcXGHL/cnGHFxhyhxhyhxhyhxcYcXFxcYcXFxhxcXGHFxcYcohyhxcXGHFxcYcXFxhyiHKHFxcYcXGHKHFxhxcXGHKHGHFy/3KHKIcocXGHFxcXGHFxcYcXFxhxcXFxhxcYcohyhyiHKHFxhxcXFxhxcXGHFxcYcXFxcYcXGHKHGHKHGHKHFxhxcv9yhxcXGHFxcYcohyhxcXGHFxcYcXFxhyiHKHFxcYcXFxhxcXFxhxcYcocYcocYcocXGHFxcXGHFxcYcXFxcYcXGHFxcXGHFxcYcohyhxcYcocYcocYcocXGHKHGHKHGHKHFxhxcXFxhxcXGHFxcYcXFxcYcXGHKHGHKHFxhyiHKHFxcYcXFxcYcXGHFxcXGHFxcYcohyhxcXGHFxcYcXFxhyiHKHFxcYcv9ycYcXGHFy/3KHL/cnGHFxhxcXFxhxcXGHFxcXGHFxhyhxhyhxcYcXFxcYcXFxhxcXGHKIcocXFxhxcXGHKIcocXFxhxcXGHKIcocXFxhxcXGHKIcocXFxhxcXGHFxcXGHFxhyhxhyhxcYcohyhy/3JxhxcYcXFxcYcXFxhy/3JxhxcXGHFxcYcXFxcYcXGHKHGHKHFxhyhxhyhxhyhxcYcohyhyiHKHFxhyiHKHKIcocXGHKHGHKHFxhxcXFxhxcXGHFxcYcocYcocYcocXGHFxcXGHFxcYcohyhxcXGHFxcYcohyhxcXGHKIcocXGHKHGHKHFxhyhxhyhxhyhxcYcocYcocYcocXFxhxcXGHFxcYcocYcocYcocXGHKHGHKHGHKHFxcYcXFxhxcXFxhxcYcocXGHFxcXGHFxcYcXFxcYcXGHKHGHKHFxhyhxhyhxcYcXL/cocXFxhyiHKHFxcYcv9ycYcXGHKHFxhxcXFxhxcYcocXGHKIcocv9ycYcXGHFy/3JxhxhyhxcXGHFxcYcohyhxcXGHKIcocXFxhxcXGHKIcocv9ycYcXGHFy/3KHKIcocXFxhxcXGHFy/3KHFxcYcohyhxcXGHFxcXGHFxhyhxhyhxcXGHFxcYcXFxcYcXGHKHFxhxcv9yhy/3JxhxcYcocYcocXGHKHGHKHFxhyhxhyhxhyhxcXGHFxcYcohyhxcXFxhxcYcXL/cocohyhxcXGHFxcXGHFxhyhxcYcXL/cocXFxcYcXGHKHGHKHFxhyhxhyhxcYcocYcocXGHFxcXGHKIcocXFxhxcXGHKIcocohyhxcYcocXGHFxcXGHFxcYcohyhxcXGHKIcocXFxhyiHKHFxcYcohyhxcXGHFxcXGHFxcYcXFxcYcXGHKHFxhyhxhyhxcYcXFxcYcXFxcYcXFxhxcXGHKHGHKHFxhxcXFxhxcXFxhxcXGHFxcYcocYcocYcocXFxhxcXFxhxcXGHFxcYcocYcocXGHFy/3KHKIcocXFxhyiHKHFxcYcXFxcYcXFxhxcXFxhxcXGHFxcXGHFxcYcohyhxcXFxhxcYcocYcocXFxhxcXGHKIcocohyhxcXGHFxcXGHFxhyhxcYcocYcocXGHKHGHKHFxhyhxcYcXFxcYcXFxhyhxhyhxhyhxcXGHFxcXGHFxcYcXFxcYcXFxhxcXFxhxcXGHKIcocohyhxcXGHFxcYcocYcocXGHKHGHKHFxcYcXFxhxcv9yhy/3JxhxcXGHFxcXGHFxcYcXFxcYcXFxhyiHKHKIcocXFxhxcXFxhxcXGHFxcXGHFxcYcocYcocYcocXFxhyiHKHFxcYcocYcocYcocXFxhxcXFxhxcXGHFy/3KHFxcXGHFxhyhxcYcocYcocXGHKHFxhxcXFxhyiHKHFxcYcohyhxcXFxhxcYcocXGHKHGHKHFxcYcXFxhyhxhyhxcYcXL/cnGHFxhyhxcYcohycYcXGHKHGHKHFxcYcXFxcYcXFxhxcXFxhxcXFxhxcYcocXFxhxcXGHFxcXGHKIcocXFxhyhxhyhxhyhxcXGHKIcocohyhxcXGHFxcXGHFxcYcocYcocXGHFyiHKHFxhyhxcYcocYcocXFxhxcXGHKHGHKHFxcYcXFxhyhxhyhxcYcocXGHKIcnGHFxhyhxhyhxcXGHKIcocv9ycYcXFxhxcXFxhxcXGHKHGHKHFxcYcXFxhyhxhyhxcYcocXGHFy/3JxhxcYcocXGHFy/3JxhxcYcocXGHKHGHKHFxcYcXFxcYcXFxhxcXFxhyiHKHFxcXGHFxcYcXFxcYcXFxhyhxhyhxcXGHFxcXGHFxcYcXFxcYcohyhxcXFxhxcXGHFxcXGHFxcYcocYcocXFxhxcXFxhxcXGHKHGHKHFxhyhxcYcXKIcocXGHKHFxhyhxcYcXL/cnGHFxhyhxcYcXL/cnGHFxcYcXFxcYcXFxhyhxhyhxcXGHFxcXGHFxcYcocYcocXFxhxcXFxhxcXGHKHGHKHFxhyhxcYcocYcocXFxhyiHKHKIcocXFxcYcXFxhxcXFxhxcXFxhxcXGHKHGHKHFxcYcXFxhyhxcYcocYcocXGHKHFxhyhxcYcocYcocXFxhxcXFxhxcXFxhxcXGHKHGHKHFxhyhxcYcocXGHFy/3JxhxcYcocXFxhxcXGHKHFxhxcv9ycYcXGHKHFxhyhxcYcocYcocXFxhxcXFxhyiHKHFxcXGHFxcYcocYcocXGHKHFxhyhxcYcocYcocXFxhyiHKHKIcocohyhxcXFxhxcXGHFxcXGHFy/3KHKIcocXFxcYcXFxhxcXFxhyhxhyhxcYcocXGHFyiHKHFxcYcohycYcXGHKHFxhyhxcYcocYcocXFxhyhxhyhxcYcocXGHKHFxhyhxhyhxcXGHKHGHKHFxcYcXFxcYcXFxcYcXFxcYcXFxhxcv9ycYcXFxhxcXFxhxcXFxhxcXFxhxcXFxhxcXGHKHGHKHFxcYcXFxcYcohyhyiHKHKIcocXFxcYcXFxhyiHJxhxcXGHFxcXGHFxcXGHKIcocXFxcYcXFxcYcXFxhyhxhyhxcXGHFxcXGHKHGHKHFxhyhxcYcocXGHKHGHKHFxcXGHFxcYcXL/cnGHFxcYcXFxcYcohyhyhxhyhxcYcocYcocohyhxcXFxhxcXGHKHGHKHFxcYcohycYcXGHKHFxcYcXFxcYcXL/cocohyhyiHKHFxcXGHFxcXGHFxcYcocYcocXFxhyhxhyhxcXGHKHGHKHFxcYcXFxcYcocYcocXGHKHFxhyhxcYcocXGHKHFxhyhxcYcocXGHKHGHKHFxcXGHFxcYcocXGHFy/3JxhxcXGHKHGHKHFxcYcocYcocXFxhyhxhyhxcXGHFy/3JxhxcYcocXFxhxcv9yhyhxhyhxcXGHFxcXGHFy/3KHKHGHKHFxhyhxcXGHFxcXGHFxcXGHKIcococYcocXGHKHFxhyhxcXGHFxcXGHFxcXGHFxcXGHKIcococYcocXGHKHFxhyhxcXGHFxcXGHFxcXGHKHGHKHFxhyhxcXGHFxcXGHKIcnGHFxhyhxcXGHFxcXFxhxcYcocXFxhyhxhyhxcXGHFy/3JxhxcXGHFy/3JxhxcXGHKHGHKHFxcXGHFxcYcocXGHFyiHKHFxcXGHFxcXGHFxcXGHFxcXGHFxcXGHFxcXGHFxcXGHKHGHKHFxhyhxcXGHKHGHKHFxcYcXL/cnGHFxcYcocYcocXFxcYcXFxcYcXFxhyhxcYcocXGHKHFxcYcXFxcYcXL/cnGHFxhyhxcXGHKHGHKHFxcXGHFxcYcocYcocohyhyiHKHKIcococYcocXFxhxcXFxhyhxhyhxcXGHKHFxhyhxhyhyiHKHKIcocohycYcXGHKHFxcYcXL/cnGHFxcYcocXGHFyiHKHFxcXGHKIcococYcocXFxhxcXFxcYcXFxhyhxhyhy/3JxhxcXFxhyiHKHKHGHKHFxcYcocYcocXFxcYcXFxcYcXFxcYcXFxcYcXL/cnGHFxcYcXL/cnGHFxcXGHFxcXGHFxcXGHFxcXGHKHGHKHFxcXGHFxcYcocXGHKHFxhyhxcXGHFy/3JxhxcXGHKHFxhyhxcYcocXGHKHFxcYcXKIcocXFxcYcXFxhyhxcXGHFxcXGHKHGHKHFxcXGHFxcYcocXFxhxcXFxhyhxhyhxcXFxhxcXGHKHFxcYcXFxcYcocYcocXFxcYcXFxcYcXFxcYcocYcocXFxhyhxcYcocXGHKHFxhyhxcXGHKHFxhyhxcYcocXGHKHFxcYcocYcocohyhyiHKHKHGHKHFxcXGHFxcYcocXFxhxcXFxhyhxhyhy/3JxhxcXFxhyhxhyhxcXGHKHFxhyhxcYcocXFxhyhxcYcXKIcococYcocXFxhxcohyhxcv9yhyhxhyhxcXGHKHFxhyhxcYcocXFxhxcohyhxcXFxhyiHJxhxcXGHFyiHKHKIcnGHFxcYcXL/cnGHFxcXGHKIcnGHFxcYcocXGHKHFxhyhxcXGHKHFxhyhxcYcocXFxhyhxcYcocXGHKHFxcYcocYcococYcocXFxhxcXFxcYcXFxcYcohycYcXFxhyhxcYcocXFxhyhxhyhyiHJxhxcYcocXFxcYcXFxcYcocYcocXFxcYcXFxcYcXL/cnGHFxcXGHFxcXGHFyiHKHFxcXGHFxcXGHKHFxhyhxcYcocXFxhxcXFxcYcXFxcYcocYcocXFxcYcXFxcYcocXGHKHFxhyhxcXGHFy/3JxhxcXFxhyhxhyhyiHKHKHGHKHFxcXGHFxcXGHFy/3JxhxcXFxhxcXFxhyhxcYcocXGHKHFxcYcocXGHKHFxcYcocYcococYcocXFxhyhxcYcocXFxhyhxcYcocXFxhxcohyhyiHJxhxcXGHKHFxhyhxcXGHKHFxhyhxcYcocXFxcYcXL/cnGHFxcYcocXGHKHFxcXGHFxcXGHFxcXFxhxcXFxhxcXFxhyhxcYcocXFxhyhxhyhyhxhyhxcXFxhxcXFxhyhxhyhyiHJxhxcXGHKHFxhyhxcXGHKHFxcYcXFxcXGHFxcXGHFy/3JxhxcXFxhyhxhyhxcXFxhyhxhyhxcXFxhyhxhyhyiHKHKHFxhxcohycYcXFxhyhxcYcocXFxhyhxcYcocXFxcYcXFxcYcXKIcocohycYcXFxhyhxcXGHFy/3Jxhxcv9ycYcXFxcYcXFxcYcocXGHKHFxcYcocXGHKHFxcYcocXGHKHFxcXGHFxcXGHKHFxhyhxcYcocXFxcYcocYcocXFxcYcocYcocXL/cnGHFxcYcocXFxhxcohyhyhxhyhxcXFxhyhxhyhyiHJxhxcXGHKHFxcYcocXGHKHFxcYcocXGHKHFxcXGHFxcXGHKHFxhyhxcXGHKHFxcYcXFxcXGHFy/3JxhxcXFxhxcXFxcYcXFxcYcocXGHKHFxcYcocXGHKHFxcYcocXFxhyhxcYcocXFxhyhxcYcocXFxcYcXL/cnGHFxcXGHKHFxhyhxcXGHFyiHJxhxcXGHKHFxcYcocXGHKHFxcYcocXFxhyhxcYcocXFxhyhxcXGHKHFxhyhxcXGHKHFxcYcocXGHKHFxcYcocXFxhyhxcYcocXFxcYcXFxcXGHFxcXGHFyiHKHKHGHKHKIcnGHFxcXGHFxcXFxhxcXFxhyhxcYcocXFxcYcXFxcXGHFxcXGHKHGHJxhxcXGHKHFxhyhxcXFxhyhxcYcocXFxhyhxcYcocXFxcYcocYcococYcocXFxcYcocXGHKHFxcYcocXFxhyhxcYcocXFxcYcocYcococYcocXFxcYcocXGHKHFxcYcocXFxhyhxcXGHFyiHJxhxcXGHKHFxcYcocXFxhxcohycYcXFxhyhxcXFxhxcXFxcYcXFxcYcocXGHKHFxcXGHFxcXFxhxcXFxhyhxcXGHKHFxhyhxcXGHKHFxcXGHFxcXFxhxcXFxhyhxcYcocXFxcYcXKIcococYcococYcocXFxcYcocXGHKHFxcXGHKHGHKHKHGHKHKHGHKHFy/3JxhxcXFxhxcohycYcXFxhyhxcXGHKHFxcYcocXFxhyhxcYcocXL/cnGHFxcYcocXFxcYcXKIcococYcococYcocohycYcXFxcYcocXGHKHFxcXGHKHFxhyhxcXFxhxcXFxcYcXFxcXGHFxcXFxhxcXFxcYcXFxcYcocXGHKHKIcnGHFxcXGHFy/3JxhyhxcYcocXFxcYcXFxcXGHFy/3JxhyhxhyhyhxhyhyiHJxhxcXFxcYcXFxcYcocXFxhxcocYcocXFxcYcocXGHKHKIcnGHFxcXGHFyiHKHKHFxhyhxcXFxhyhxcYcocXFxhyhxcXFxhyhxhyhyhxcYcocXFxcYcXFxcXGHFyiHKHKHFxhyhxcXGHKHFxcXGHFxcXFxhxcv9ycYcocYcnGHFxcYcocXFxhyhxcXFxhxcv9ycYcocXGHKHFxcYcocXFxcYcXKIcnGHFxcYcocXFxcYcocXGHKHFxcXGHFyiHJxhxcXFxhyhxcYcocXFxcYcocXFxhxcocYcocXFxcXGHFxcXGHKHFxcYcocXFxhyhxcXGHKHFxcXGHFxcXFxhxcohyhyhxcYcocXFxcYcocXGHKHFxcXGHKHFxcYcocXGHKHKHGHKHKHGHKHKHGHKHKHFxhyhxcXFxhxcXFxcYcocXGHKHKIcnGHFxcXGHKHFxcYcocXFxhyhxcXFxhxcXFxcYcocXGHKHFxcXGHKHFxcYcocXGHKHKHGHKHKHFxhyhxcXFxhxcXFxcYcocXFxhxcocYcococYcococYcococXGHKHFxcXGHKHFxhyhyhxhyhxcv9ycYcocYcnGHFxcYcocXFxcXGHFxcXGHKHFxcYcocXFxcYcXFxcXGHKHFxcYcXKHGHKHKHGHKHKHFxhyhxcXFxhyhxcYcocXL/cnGHFyiHKHKHFxhyhxcXFxhyhxcXGHKHFxcYcocXFxcYcocXGHKHKIcnGHFyiHKHKHFxhyhxcXFxhyhxcXGHKHFxcXGHFxcXFxhyhxcXGHKHFxcYcocXFxhyhxcXFxcYcXFxcYcocXFxcYcXFxcXGHKHFxcYcocXFxhyhxcXFxhxcohycYcXFxcXGHFy/3JxhyhxcXGHFyhxhyhyhxcYcocXFxcYcocXFxhyhxcXGHKHFxcXGHKHFxcYcocXFxcYcXKIcnGHFxcXFxhxcXFxcYcocXGHKHKHGHKHKHFxhyhxcXFxcYcXFxcXGHKHFxhyhxcXFxcYcXFxcXGHKHFxhyhyhxhyhyhxcYcocXFxcXGHFxcXFxhyhxcYcococYcococXGHKHFxcXFxhxcXFxcYcocXGHKHKHGHJxhxcXFxhxcocYcococXGHKHFxcXFxhxcXFxcYcocXGHKHKHGHJxhxcXFxhyhxcXGHKHFxcXGHFyhxhyhyhxcYcocXL/cnGHKHGHJxhxcXFxhyhxcXFxhyhxcYcococXGHKHFxcXGHKHFxcXGHFyhxhyhyhxhycYcXFxcYcocXFxhyhxcv9ycYcXFxcXGHKHFxcYcocXFxhyhxcv9ycYcXKIcnGHFxcXGHKHFxcXGHKHFxcYcocXFxcYcocXFxhyhxcXFxhyhxcXGHKHFxcXFxhxcXFxcYcocXFxhyhxcXGHKHKHGHKHKHFxhyhyhxhycYcXFxcYcocXFxhyhyiHJxhyhxcYcocXFxcXGHKHFxhyhyhxhycYcXFxcXGHFxcXFxhyhxcXFxhxcohycYcXKIcnGHFxcXFxhxcohycYcXFxcXGHKHFxcYcocXFxcYcocXFxhyhxcXFxcYcXKIcnGHFxcXFxhyhxcYcococXGHKHKHGHJxhxcXFxhyhxcXFxhyhxcXGHKHKIcnGHKHFxhyhyhxhycYcXFxcYcocXFxcXGHFxcXFxhyhxcXGHKHFxcXFxhxcohycYcXFxcXGHKHFxcYcocXFxcYcocXFxcYcocXFxhyhxcXFxcYcXKIcnGHFyiHJxhxcXFxcYcocXGHJxhxcXFxhyhxcXFxhxcocXGHKHFxcXFxhxcocYcococXGHKHKHGHJxhxcXFxcYcXKHGHKHKHFxcYcocXFxcYcocXFxhyhyhxhyhyhxcXGHKHFxcXFxhxcXFxcXGHFxcXFxhyhxcXFxhyhxcXGHKHFxcXFxhxcohycYcocXGHKHKHFxhyhxcohycYcXFxcXGHKHFxcYcocXFxcXGHFyiHJxhyhxcYcococXGHKHKHFxhyhyhxhycYcXFxcXGHKHFxcYcocXL/cnGHKHFxcYcocXFxcXGHFyhxhyhyhxcYcococXFxhyhxcXFxhyhxcXGHKHKHFxhyhyhxcYcocXL/cnFxhxcXFxcYcocXFxhyhyhxhycYcXFxcXGHKHFxcYcocXFxcXGHKHFxcYcococYcococXFxhyhyhxhyhyhxcXFxhxcocYcnGHFxcXFxhxcocYcnGHFxcXFxhyhxcXGHKHFxcXFxhyhxcXGHKHKHGHJxhxcXFxcYcocXFxcYcXKHFxhyhyhxhycYcXKIcnGHFxcXFxcYcXFxcXFxhxcohycYcocXGHKHKHFxcYcocXFxcXGHFyhxhyhyhxcXFxhxcocYcnGHFxcXFxhyhxcXFxhyhxcXFxhyhxcXFxhyhxcXFxcYcXKHGHKHKHFxcYcocXKIcnGHFxcXFxhyhxcXFxhyhxcXFxhyhxcXFxhyhxcv9ycYcocXFxhyhyhxhycYcXFxcXFxhxcXFxcXGHFyhxhyhyhxcXGHKHKHGHJxhxcXFxcYcocXFxcXGHFyiHJxhyhxcXGHKHFyiHJxhxcXFxcXGHFxcXFxcYcocXFxhyhxcXFxcYcocXFxcYcocXFxcYcocXL/cnGHKHFxcXGHKHFxcXGHKHFxcXGHKHFxcXFxhyhxcXFxhyhxcXFxhyhxcXFxcYcocXFxhyhyhxcYcococXGHJxhxcXFxcYcocXFxcYcocXFxcYcococYcnGHFxcXFxcYcXFxcXFxhyhxcXGHKHKHFxhyhyhxcXGHKHFxcXFxhyhxcXFxhyhxcv9ycYcocXFxcYcocXFxcYcococYcnGHFxcXFxcYcXKIcnGHKHFxcXGHKHFxcXGHKHFyiHJxhxcXFxcXGHFyhxhycYcXFxcXGHKHFxcXFxhyhxcXFxhyhxcXFxhyhxcohycYcXFxcXFxhyhxcXGHKHKHFxhyhyhxcXFxhxcocXFxhyhxcXFxcYcocXFxcYcocXFxcXGHKHFxcXGHKHFxcXFxhyhxcXFxhyhyhxhycYcXFxcXFxhyhxcXGHKHKHFxhycYcXFxcXGHKHFxcXFxhyhxcXGHJxhxcXFxhyhyhxcYcococXFxcYcXKHFxcYcocXFxcXGHKHFxcXFxhyhxcXFxhyhxcXFxcYcocXFxcYcococYcnGHKHFxhycYcXFxcXFxhyhxcXGHKHKHFxhycYcXFxcXFxhxcocYcnGHFyhxhyhyhxcXFxhyhxcv9ycXGHFxcXFxcYcocXFxcYcocXFxcXGHKHFxcXFxhyhxcXFxhyhxcXFxcXGHFyhxhycYcXFxcXFxhyhxcXFxhyhxcXFxcYcocXFxcXGHKHFxcXGHKHFyiHJxhyhxcXGHKHKHFxcYcocXKHGHKHKHFxcXGHKHKHGHJxhxcocYcnGHFyhxhycYcXFxcXFxhyhxcXFxhyhxcXFxcYcocXFxcXGHKHFxcXFxhyhxcXFxcYcocXFxcYcocXFxcXFxhyhxcXGHKHKHFxcXGHKHFxcXFxhyhxcXFxcYcXKHFxcYcococXGHJxhxcXFxcXGHFyhxcYcnGHFxcXFxhyhxcohycYcocXFxhyhyhxcXGHKHKHFxcXGHKHFxcXFxhyhxcXFxcYcocXFxcYcococXFxhyhyhxcXGHKHFyhxhycYcXFxcXFxhyhxcXFxcYcocXFxcYcococXFxhyhxcocYcnGHFxcv9ycYcocXFxcXGHKHFxcXFxhyhxcXFxcYcocXFxcXGHKHFxcXFxhyhxcXFxcYcocXFxcXGHKHFxcXFxcYcXKHFxhyhyhxcXFxhyhxcohycYcocXFxcYcococXGHJxhxcXL/cnGHKHFxcXFxhyhxcXFxcYcococYcnGHKHFxcYcnGHFxcXFxcYcocXFxcYcococXGHJxhxcocYcnGHKHFxcYcococXFxcYcococXGHJxhxcXFxcXGHKHFxcXFxhyhxcXFxcXGHFyhxcYcnGHFxcXFxcYcocXFxcXGHKHFxcXFxcYcXKHFxhycYcXFxcXFxhyhxcXFxcYcocXL/cnFxhyhxcXFxhyhyhxcYcnGHKHFxcYcococXFxcYcococXFxhyhyhxcXGHJxhxcXFxcXGHFyhxcXGHKHKHFxcXGHKHFxcXFxcYcocXFxcXGHKHFxcXFxcYcXKHFxcYcococXFxhyhyhxcXFxhyhyhxcXGHKHKHFxcXGHKHFyhxhycYcXKHGHJxhyhxcXFxhyhyhxcXFxhyhxcXFxcXGHKHFxcXFxhyhxcXFxcXGHKHFxcXFxhyhxcohycYcocXFxcXGHKHFyiHJxhyhxcXFxcYcococXGHJxhxcXKIcnGHKHFxcXGHKHKHFxcYcnGHFxcXFxcYcocXFxcXFxhyhxcXFxcYcocXFxcXFxhyhxcXFxcYcocXKIcnFxhxcocYcnGHKHFxcXFxhyhxcohycYcocXFxcXFxhyhxcXFxhycYcXFxcXFxhyhxcXFxcYcococXGHJxhyhxcXFxhyhyhxcXGHJxhxcXL/cnFxhxcocXFxhyhyhxcXFxhyhxcocXGHKHKHFxcXFxhyhxcohycYcocXKIcnGHKHFxcXFxcYcXKHFxcYcococXFxcXGHKHFxcXFxcYcocXFxcXFxhyhxcXFxcYcococXFxhyhyhxcXFxcYcocXFxcXFxhyhxcXL/cnGHKHFxcXFxcYcocXFxcXFxhxcocXFxcYcocXKHGHJxhyhxcXFxcYcocXFy/3JxcYcXKHFxcYcococXFxcXGHKHFxcXFxcYcocXFxcXFxhyhxcohycYcocXKIcnFxhxcocXGHJxhxcocXGHJxhxcocXGHJxhxcocXGHJxhxcocXGHJxhyhxcXFxhyhyhxcXFxhyhyhxcXFxcYcocXFxcXFxhyhyhxcYcnGHKHFxcXFxhyhxcXL/cnFxhyhxcXFxcYcococXFxhycYcXFyiHJxhyhxcohycYcocXKIcnFxhxcocXFxhyhyhxcXFxcYcococXFxhycYcXFyiHJxhyhxcXFxcXGHKHFyhxhycYcocXFxcXGHKHFyhxhycYcocXFxcXFxhyhxcocYcnGHFyhxcXGHJxhxcocYcnGHKHFxcXFxcYcococXGHJxhyhxcXFxcYcococXFxcYcococXFxcXGHKHKHFxcYcnGHFyhxcYcnGHFyhxcXGHKHKHFxcXFxcYcocXFxcXFxhyhyhxcXGHJxhxcocXGHJxhxcocXFxhyhyhxcv9ycXGHKHFyhxhycYcocXFxcXGHKHKHFxcXFxhyhxcocXGHJxhxcocXGHJxhyhxcXFxcYcococXFxcXGHKHFyhxcYcnGHFyhxcXGHKHKHFxcXFxcYcocXKHGHJxhyhxcXFxcXGHKHKHFxcYcnGHFyhxcXGHKHKHFxcXFxcYcocXKHGHJxhyhxcXL/cnFxhxcocXFxcYcococXFxcXGHKHKHFxcXGHJxhxcocYcnFxhxcocXFxhycYcXKHFxcYcococXFy/3JxcYcXKHFxcXGHKHKHFxcXFxhyhyhxcXFxcYcocXKHFxcYcococXFxcXFxhyhxcocXGHJxhxcocXFxhycYcXKHFxcYcnGHFyhxcYcnGHKHFxcXFxcYcococXFxcYcococXFxcXFxhyhyhxcXGHJxhyhxcXFxcYcococXFxcXFxhyhxcXL/cnFxhyhxcocYcnGHKHKHFxcYcnGHFyhxcXGHJxhxcocXFxhycYcXKHFxcXGHKHKHFxcXFxhyhyhxcXFxcXGHKHFxcXFxcXGHKHFyhxcYcnGHKHFxcXFxhycYcXFyiHJxcYcXKHFxcXFxhyhxcocXFxhyhyhyhxcYcnGHKHFyhxcYcnGHFyhxcXFxhyhyhxcXFxcXGHKHFyhxcXGHKHKHFyhxhycYcocXKHGHJxhyhyhxcXFxhyhyhxcXFxcXFxhxcocXFxcXGHKHKHFxcXFxcYcocXKHFxcYcococXFy/3JxcYcocXKHGHJxcYcXKHFxcXFxhyhxcocXFxhycYcocXFxcXGHJxhxcocXGHJxhyhxcocXGHJxhyhxcXFxcXGHKHKHFxcXFxhyhyhxcXFxcXFxhyhxcXFxcXFxhyhxcocXGHJxhyhxcocYcnGHKHKHFxcXGHJxhxcocXFxcYcococXFxcXFxcYcocXKHFxhycYcocXFxcXFxcYcocXKHFxhycYcocXKHFxhycYcocXFxcXFxcYcocXFyhxhycYcocXFyiHJxcYcocXFxcXFxcYcocXKHFxhycYcococXFxcYcocococXFxhycYcocXFxcXFxcYcococXFxcYcnGHKHFxcXFxcYcococXFxcXFxhyhyhxcXFxcXGHKHKHFxcXFxhycYcXKHFxcYcnGHKHFxcXFxcXGHKHKHFxcXFxhyhyhxcXFxcXFxhyhxcocXFxhycYcocXFxcXFxcYcocXKHFxhycXGHFyhxcXFxcYcococXKHGHJxhyhyhxcXFxcYcococXKHGHJxcYcocXFxcXFxcYcococXFxcXFxhyhxcocXFxcYcnGHFyhxcXFxcYcococXFxcXFxcYcocXKHFxcYcnGHKHFxcXFxcXGHKHKHFxcXFxcYcococXFxcXFxcYcocXKHFxcYcnGHKHFxcXFxcXGHKHKHFxcXFxcXGHKHFyhxcXGHJxhyhxcXFxcXFxcYcocXFxcv9ycXGHKHKHFxcXFxhyhyhyhxcXFxhycYcXKHFxcXFxhycYcXKHFxcXGHJxhxcocXFxcXGHJxhxcocXFxcYcnGHKHFxcXFxcXGHKHKHFxcXFxcYcococXFxcXFxcXGHKHFxcXFxcXFxhyhyhxcXFxcXGHKHKHFxcXFxcXGHKHKHFxcXFxcXGHKHFyhxcXFxhycYcXKHFxcXFxcYcococXFxcXFxcYcocXKHFxcXFxhyhyhxcocXGHJxhyhyhxcXFxcYcnGHFyhxcXFxcXGHKHKHFxcXFxcXGHKHFyhxcXFxcYcnGHFyhxcXFxhycYcocXKHFxhycYcococXFxcXFxcYcocXKHFxcXFxhyhyhxcocXGHJxhyhyhxcXFxcXFxhyhxcocXFxcXGHKHKHFyhxcXGHJxhyhxcXKHGHJxcYcocXFyhxhycXGHKHFyhxcXGHJxhyhyhxcXFxcXGHKHKHFxcohycXGHKHKHFxcXFxcXGHKHKHFxcXFxcXGHKHKHFxcohycXGHKHKHFxcXFxcYcnGHFyhxcXFxcYcnGHFyhxcXFxcXGHJxhxcocXFxcXGHKHKHKHFxcXFxhycYcocXFxcXFxcXGHKHKHFxcXFxcXFxhyhxcocXFxcXGHKHKHKHFxcXFxhycYcocXFxcv9ycXGHKHKHFyhxcYcnGHKHKHFxcXFxcXGHJxhxcocXFxcYcnGHKHFyhxcXFxhycYcocXFyhxcYcnGHKHKHFxcXFxcYcnGHKHFxcXFxcXFxhyhyhxcXFxcXFxcYcococXFxcXFxcYcnGHFyhxcXFxcXGHKHKHFyhxcXGHJxhyhyhxcXFxcXFxhyhyhxcocXFxhycYcococXFxcXFxcYcococXFyhxhycXGHKHKHFxcXFxcXGHKHKHFyhxcXGHJxhyhyhxcXFxcXFxcYcococXFxcXFxcYcnGHFyhxcXFxcXFxhyhyhxcXFxcXFxcYcnGHFyhxcXFxcYcnGHKHFxcocXGHJxhyhyhxcocXGHJxcYcocXKHFxcXFxhycYcocXKHFxcXGHJxhyhxcocXFxcXGHJxhyhxcXKHFxhycYcococXKHFxcYcnGHKHKHFxcXFxcXFxhyhyhxcXKHGHJxcYcococXFxcXFxcXGHKHKHFyhxcXGHJxcYcocXKHFxcXGHJxhyhyhxcocXGHJxcYcocXKHFxcXFxcYcnGHFyhxcXFxcXFxcYcococXFyhxhycXGHKHKHFxcocYcnFxhyhyhxcXFxcXFxcYcnGHFyhxcXFxcXFxhyhyhyhxcXFxcXGHJxhyhxcocXFxcXGHJxhyhxcXKHFxcYcnGHKHKHFyhxcXGHJxhyhyhxcocXFxcYcnGHKHFyhxcXFxcXGHJxhyhxcXKHFxhycXGHKHKHFxcXFxcXFxcYcococXFxcXFxcXFxhyhyhxcocXFxcXGHJxhyhxcXKHFxcYcnFxhyhxcocXFxcXFxhycYcocXKHFxcXFxhycYcocXKHFxcXFxcYcnGHKHFyhxcXFxcYcnGHKHKHFxcXFxcXFxcYcococXFyhxcYcnFxhyhyhxcXFxcXFxcXGHKHKHKHFxcXFxcXGHKHKHKHFxcocYcnFxhyhyhxcocXFxcYcnFxhyhxcocXFxcXFxhycYcocXKHFxcXFxcXGHKHKHKHFxcXFxcXFxhycYcXKHFxcohycXFxhyhyhxcocXFxcXGHJxhyhxcocXFxcXFxcXGHKHKHFyhxcXFxcXGHJxhyhxcXKHFxcXFxhycYcocXKHFxcXFxcXGHJxhxcocXKHFxcXGHJxhyhyhxcocXFxcYcnFxhyhxcocXFxcXFxcXGHKHKHKHFxcXFxcXFxhycYcocXKHFxcXFxcYcnGHKHFyhxcXFxcXFxhycYcocXKHFxcXFxcXGHJxhxcocXKHFxcXGHJxcYcocXKHFxcXFxcXFxhycYcocXFyhxcXFxhycYcocococXFxcXFxcYcnGHKHKHFxcXFxcXFxcYcnGHKHFxcocXFxcYcnGHJxhxcocXFxcXFxcXGHJxhyhxcocXFxcXFxhycYcococXKHFxcXFxhycYcococXKHFxcXFxcYcnGHKHKHFxcocXFxhycYcnGHFyhxcocXFxhycXGHKHKHKHFxcXFxcXFxhycYcocXKHFxcXFxcXFxhycYcocXKHFxcXFxcXGHJxhyhxcocXFxcXFxcXFxhyhyhyhxcXKHFxcYcnGHJxhxcocXKHFxcXGHJxhycYcXKHFyhxcXFxhycYcnGHFyhxcocXFxcYcnGHJxhxcocXKHFxcXGHJxcYcococXFyhxcXFxcYcnGHKHKHKHFxcXFxcXFxcYcocococXKHFxcXFxcYcnGHKHKHFyhxcXFxcXFxhycYcocXKHFxcXKIcnFxcYcocococXFxcocYcnFxhycYcocXKHFxcXFxcXFxhycYcocXKHFxcXKIcnFxcYcocococXFyhxcXGHJxcYcocococXFyhxcYcnFxcYcocococXFxcXL/cnFxcYcnGHKHFyhxcXFxcXFxcXGHJxhyhxcocXFxcohycXFxhyhyhyhxcXKHFxcXGHJxcYcococXKHFxcXFxcXFxcYcnGHKHFyhxcXFxcXFxcXGHJxhyhyhxcXKHFxcXFxhycYcnGHFyhxcocXFxcXFxhycYcocococXFyhxcXGHJxcYcnGHFyhxcocXFxcXFxcYcnGHKHKHKHFxcXKHGHJxcXGHKHKHKHFyhxcXFxcXGHJxcYcococXKHFxcXFxcXFxcYcnGHKHKHFyhxcXFxcXFxhycXGHKHFyhxcocXFxcXFxcYcnGHKHKHFyhxcXFxcXFxcXGHJxhyhyhxcocXFxcXFxcXFxhyhycYcXKHFxcocXFxcYcnFxhyhyhyhxcocXFxcXFxcYcnGHJxhyhxcocXFxcXFxcXFxhycYcococXKHFxcXFxcXFxcYcnGHKHKHKHFxcXFy/3JxcXFxhycYcococXFyhxcXFxcXGHJxcYcocococXFyhxcXFxcYcnFxhyhyhyhxcocXFxcXFxcXGHJxhyhyhyhxcocXFxcXFxcYcnFxhyhyhxcocXFyhxcXGHJxcYcnGHKHKHFyhxcXFxcXFxcXGHJxhyhyhyhxcXFyhxcXFxhycXGHKHKHKHFyhxcXFxcXFxcXFxhycYcococXKHFxcXFxcXFxcXFxhycYcocXKHFyhxcXFxcXFxhycXGHKHKHKHFyhxcXFxcXFxcXGHJxhyhyhyhxcXKHFxcXFxcXGHJxhycYcocXKHFxcocXFxcXGHJxcYcococococXFxcocXFxhycXFxhyhyhyhyhxcXKHFxcXFxcYcnFxhyhyhyhxcocXFxcXFxcXFxcXGHJxhyhyhxcocXFxcocXGHJxcXGHJxhyhyhxcocXFxcXFxcXFxcXFxhyhycYcXKHFyhxcXFxcXFxcXFxhycYcocococXKHFxcXFxcXFxcXFxhycYcococXKHFxcocXFxcXGHJxcYcnGHKHKHFyhxcXFyhxcXGHJxcXGHKHKHKHKHFyhxcXFxcXFxcXFxhycYcnGHFyhyhxcXKHFxcXFxcYcnFxhycYcocXKHKHFxcXFxcXFxcXFxcYcnGHKHKHKHFyhxcXFxcohycXFxcYcnGHKHKHKHFxcocXFxcXFxcXFxhycXGHKHKHKHFyhxcXFyhxcXGHJxcXGHJxhyhyhxcocXKHFxcXFxcXFxcYcnFxhyhyhyhxcocXKHFxcXFxcXFxhycXGHKHKHKHKHFyhxcXFxcXFxcXFxcYcnGHJxhyhxcocXKHFxcXFxcXFxcXFxcYcnGHKHKHKHFyhxcXFyhxcXFxhycXFxhycYcococXKHFyhxcXFxcXFxcXFxcYcnGHJxhyhxcocXKHFxcXFyiHJxcXFxcYcnGHKHKHKHFyhxcXFyhxcXFxhycXFxhycYcococococXFyhxcXFxcXFxcXGHJxcYcnGHKHKHFyhxcXKHFxcXFxcXFxcYcnFxhyhyhyhyhxcocXFyhxcXFxcXFxhycXGHJxhyhyhyhxcocXFyhxcXFxcXFxcYcnFxhyhycYcocXKHFyhxcXFxcXKIcnFxcXGHJxhycYcococXKHFxcocXFxcXFxcXFxhycXGHJxhyhyhyhxcocXFyhxcXFxcXFxcYcnFxhycYcococococXKHFxcXFxcohycXFxcXGHJxhycYcococXKHFxcocXFxcXFxcXFxcXGHJxcYcocnGHFyhyhxcocXFxcXFyiHJxcXFxcYcnGHJxhyhyhyhxcocXFxcocXFxcXFxcYcnFxhycYcnGHKHKHFyhxcocXFxcXFyhxhycXFxcYcnFxhyhyhyhyhxcocXKHFxcXFxcXFxcXFxcYcnFxhycYcocococXKHFyhxcXFxcXFxcXFxcXFxcYcnFxhyhyhyhyhyhxcocXFxcXKHFxcXFxhycXFxcYcnGHKHKHKHKHKHFxcocXFxcXKHFxcYcnFxcXGHJxhycYcocococXKHFyhxcXFxcocXFxcYcnFxcXGHJxhycYcocococXKHFyhxcXFxcXKHFxhycXFxcXGHJxhycYcocococXKHFyhxcXKHFxcXFxcXFxcXGHJxcYcnGHJxhyhyhyhxcocXKHFxcXFyhxcXFxcYcnFxcXGHJxhycYcococococXKHFxcocXFxcXFxcXFxcXFxcXGHJxcYcnGHKHKHKHKHFyhxcocXFxcocXFxcXFxcXGHJxcXGHJxcYcocnGHKHFyhyhxcocXFxcocXFxcXFxcXFxcXGHJxcYcnGHJxhyhyhyhyhxcocXKHFxcXKHFxcXFxcXFxcYcnFxcYcnGHJxhyhyhyhyhyhxcXKHFxcocXFxcXFxcXFxcXFxcXGHJxcYcnGHKHJxhyhxcococXKHFxcocXFxcXFxcXFxcXFxcXFxcYcnFxhycYcocnGHKHFyhyhxcocXFyhxcXFxcXFxcXFxcXFxcXFxcYcnFxhycYcococococococXKHFxcocXFxcXKHFxcXFxcXGHJxcXFxhycXGHJxhyhyhyhyhyhxcocXKHFyhxcXFxcXFyhxcXFxhycXFxcXGHJxcYcnGHKHJxhyhyhxcococXKHFxcocXFxcXFyhxcXFxcYcnFxcXFxhycXGHJxhycYcocococococXKHFyhxcXKHFxcXFxcXKHFxcYcnFxcXFxcYcnFxhycYcnGHKHKHKHKHKHKHFyhxcocXFxcocXFxcXFxcXFxcXFxcXFxcXGHJxcXGHJxhycYcococnGHFyhyhyhxcocXFyhxcXFyhxcXFxcXFxcXFxcXFxcXFxhycXFxhycYcnGHJxhyhyhyhyhyhxcococXFyhxcXKHFxcXFxcocXFxcXFxcYcnFxcXFxhycXFxhycYcnGHKHJxhyhyhyhxcococXKHFxcocXFyhxcXFxcXFxcocXFxcYcnFxcXFxcYcnFxcYcnGHJxhycYcococnGHFyhyhyhxcocXKHFxcocXFxcocXFxcXFxcXFxcXFxcXFxcXFxcXGHJxcXGHJxhycYcnGHJxhyhyhyhyhyhyhxcocXKHFyhxcXKHFxcXKHFxcXFxcXFxcXFxcXFxcXFxcXFxhycXFxhycXGHJxhycYcnGHKHJxhyhyhyhxcococXKHFyhxcocXFyhxcXFyhxcXFxcXFxcXFxcXFxcXFxcXFxcXFxhycXFxhycXGHJxcYcnGHJxhyhyhycYcocococXKHKHFyhxcocXKHFyhxcXFyhxcXFxcocXFxcXFxcXFxcXFxcXFxcXFxcYcnFxcXFxhycXGHJxcYcnGHJxhycYcocnGHKHKHKHKHKHKHFyhyhxcocXKHFyhxcXKHFxcXKHFxcXFyhxcXFxcXFxcXFxcXFxcXFxcXFxcXFxcXGHJxcXFxhycXFxhycYcnFxhycYcnGHKHJxhyhycYcococococXKHKHKHFyhxcococXFyhxcocXFyhxcXFyhxcXFxcocXFxcXFxcXFyhxcXFxcXFxcXFxhycXFxcXFxcXFxhycXFxcYcnFxcYcnFxhycXGHJxhycYcnGHJxhyhycYcococococococococococXKHKHFyhyhxcocXKHFyhxcXKHFxcocXFyhxcXFyhxcXFxcocXFxcXFxcXFyhxcXFxcXFxcXFxcXFxcXFxcXFxcXFxcYcnFxcXFxcXGHJxcXFxcYcnFxcYcnFxcYcnFxhycXGHJxhycYcnGHJxhycYcnGHJxhyhycYcococnGHKHKHKHKHKHKHKHKHKHKHKHFyhyhyhxcococXKHFyhyhxcocXKHFyhxcXKHFyhxcXKHFyhxcXKHFxcocXFxcocXFxcocXFxcocXFxcXKHFxcXFxcXKHFxcXFxcXKHFxcXFxcXFxcXFxcocXFxcXFxcXFxcXFxcXFxcXFxcXFxcXFxcXFxcXFxcXFxcXFxcXFxhycXFxcXFxcXFxcXFxhycXFxcXFxcXFxhycXFxcXFxhycXFxcXFxhycXFxcXGHJxcXFxhycXFxcYcnFxcXGHJxcXFxhycXFxhycXFxhycXFxhycXFxhycXFxhycXFxhycXFxhycXGHJxcXGHJxcYcnFxcYcnFxhycXGHJxcXGHJxcYcnFxhycXFxhycXGHJxcYcnFxcYcnFxhycXGHJxcXGHJxcYcnFxcYcnFxhycXFxhycXFxhycXFxhycXGHJxcXGHJxcXFxhycXFxhycXFxhycXFxcYcnFxcXGHJxcXFxcYcnFxcXFxhycXFxcXGHJxcXFxcXFxhycXFxcXFxcXGHJxcXFxcXFxcXFxcYcnFxcXFxcXFxcXFxcXFxcXFxcXFxcXFxcXFxcXFxcXFxcXFxcXFxcXFxcXFxcocXFxcXFxcXFxcXKHFxcXFxcXKHFxcXFxcocXFxcXKHFxcXFyhxcXKHFxcXKHFxcocXFyhxcXKHFyhxcocXFyhxcocXKHKHFyhxcococXKHKHFyhyhyhyhxcocococococococnGHKHKHKHJxhyhycYcnGHKHJxhycYcnFxhycYcnFxhycXGHJxcYcnFxcYcnFxcXGHJxcXFxcXGHJxcXFxcXFxcXFxcXFxcXFxcXFxcXFxcXFxcXFxcXFxcocXFxcXFxcocXFxcocXFxcocXFyhxcXKHFyhxcocXKHFyhxcococXKHKHKHFyhyhyhycYcocococnGHKHJxhycYcnGHJxcYcnGHJxcXGHJxcXGHJxcXFxcYcnFxcXFxcXFxcXFxcXFxcXFxcXFxcXFxcXFxcocXFxcXKHFxcXKHFxcocXFyhxcocXKHFyhxcocococXKHKHKHKHJxhyhyhycYcnGHJxhycYcnFxhycXGHJxcXFxhycXFxcXFxcXFxhycXFxcXFyhxcXFxcXFxcXFyhxcXFyhxcXFyhxcocXFyhyhxcocXKHKHKHKHKHKHKHKHJxhycYcocnFxhycXGHJxcYcnFxcXFxhycXFxcXFxcXFxcXFxcXFxcXFyhxcXFxcXKHFxcocXFyhxcocXKHFyhyhyhyhyhyhyhyhycYcocnFxhycYcnFxhycXFxcYcnFxcXFxcXFxcXFxcXFxcXFxcXKHFxcXFyhxcXKHFxcocXKHKHFyhyhyhyhyhyhyhycYcnGHJxcYcnFxhycXFxcYcnFxcXFxcXFxcXFxcXFxcXKHFxcXFyhxcXKHFxcocXKHKHFyhyhyhyhyhycYcnGHJxhycXGHJxcXGHJxcXFxcXFxcXFxcXFxcXFxcXFyhxcXFyhxcXKHFyhxcocXKHKHKHKHJxhyhycYcnGHJxcYcnFxcXFxhycXFxcXFxcXFxcXKHFxcXFxcocXFyhxcocXKHFyhyhyhyhycYcocnGHJxcYcnFxhycXFxcXFxcXFxcXFxcXFxcXFxcXKHFxcocXFyhxcocococXJxhyhyhycYcnGHJxcYcnFxcXFxhycXFxcXFxcXKHFxcXFxcocXFyhxcocXKHKHKHKHKHKHJxhycYcnFxhycXFxcXGHJxcXFxcXFyhxcXFxcXKHFxcocXKHFyhyhyhyhyhycYcnGHJxhycXFxcYcnFxcXFxcXFxcXFyhxcXFxcocXKHFyhxcocococococnGHJxcYcnFxhycXFxcXFxcXFxcXFxcXFyhxcXKHFxcocXKHKHKHKHKHJxhycYcnFxhycXFxcXFxcXFxcXFxcXFxcXKHFxcXKHFyhyhxcocnGHKHJxhycYcnFxcYcnFxcXFxcXFxcXFxcXKHFxcXKHFyhxcococococnGHJxhycXGHJxcXFxcXFxcXFxcXFxcXFxcocXFyhxcococXKHJxhyhycYcnFxcYcnFxcXFxcXFxcXFxcXFyhxcXFyhxcococococococnFxhycXGHJxcXFxcXFxcXFxcXFyhxcXKHFxcocococococnGHJxhycXFxhycXFxcXFxcXFyhxcXFxcocXKHFyhyhyhycYcnGHJxhycXFxcXFxcXFxcXFxcXFxcocXFyhyhxcocococnGHJxhycXFxcYcnFxcXFxcXKHFxcXKHFxcococXKHKHJxhycYcnFxcYcnFxcXFxcXFxcXKHFxcocXFyhyhyhyhyhycYcnFxcYcnFxcXFxcXFxcXFyhxcXKHFyhxcocococnGHJxcYcnFxcXFxcXFxcXFxcXFxcocXKHFyhyhyhyhycYcnFxhycXFxcXFxcXFxcXFyhxcXKHFyhxcocnGHKHJxcYcnFxcXGHJxcXKHFxcXFyhxcXKHKHFyhycYcnGHJxcYcnFxcXFxcXFxcXFyhxcXKHFyhyhyhyhycYcnFxcYcnFxcXFxcXFyhxcXFyhxcocXKHJxhyhycXGHJxcXFxcXFxcXFxcXFxcocXKHFyhyhyhycYcnGHJxcXFxcXFxcXFxcXFyhxcXKHKHFycYcocnGHJxcXGHJxcXFxcXKHFxcXKHFyhxcococnGHJxcYcnFxcXFxcXFxcXFxcocXFyhyhxcocnGHJxhycXFxcXFxcXFxcXFxcXFyhxcococococnGHJxcYcnFxcXFxcXFxcocXFyhxcocococnGHJxcYcnFxcXFxcXFxcXKHFxcocXKHKHJxhycYcnFxcXFxcXFxcXFxcXFyhxcococXJxhycYcnFxhycXFxcXFxcocXFxcococXKHJxhycYcnFxcXGHJxcocXFxcXKHFyhyhyhyhycYcnFxcXFxcXFxcXFxcXFyhxcocococnGHJxhycXFxcXFxcXFxcocXFyhxcococnGHJxcYcnFxcXFxcXFxcXKHFyhxcococnGHJxhycXFxcXFxcXFxcXKHFyhxcococnGHJxcYcnFxcXFxcXFyhxcXKHFyhyhycYcnGHJxcXFxcXFxcXFyhxcXKHKHKHKHJxhycXFxcXFxcXFxcXFyhxcXKHKHKHJxhycXFxcXFxcXFxcXFxcocXKHFyhycYcnGHJxcXFxcXFxcXFyhxcXKHKHKHJxhycYcnFxcXFxcXFyhxcXKHFyhyhycYcnFxhycXFxcXFyhxcXKHFyhyhyhycYcnFxcXFxcXFxcXFyhxcXKHKHKHJxcYcnFxcXFxcXFxcXFyhxcocococnGHJxcXFxcXFxcXFxcXFyhyhxcocnGHJxcXGHJxcXFxcocXFyhxcococnGHJxcXGHJxcXFyhxcXFyhyhyhyhycYcnFxcXFxcXFxcXKHFyhxcocnGHJxhycXFxcXFxcXKHFxcococococnFxhycXFxcXFxcocXFyhyhyhycYcnFxhycXFxcocXFxcocXKHJxhycYcnFxcXFxcXFxcXKHFyhyhyhycYcnFxcXFxcXFxcXKHFyhyhyhycYcnFxcXFxcXFxcXFyhxcocococnFxhycXFxcXFxcocXKHFyhyhycYcnFxcXFxcXFxcXKHFyhxcnGHJxhycXFxcXFxcXFxcocXKHKHKHJxhycXFxcXFxcXKHFxcocococnGHJxcXFxcXFxcXKHFyhxcocnGHJxcXFxcXFxcXFxcXKHKHFycYcnGHJxcXFxcXFxcocXKHKHKHJxhycXFxcXFxcXFxcocXKHKHJxhycXFxcXFxcXFxcXKHFyhyhycYcnFxcXFxcXFxcXKHFyhyhyhycXFxcYcnKHFxcXKHFyhyhycYcnFxcXFxcXFxcocXKHFycYcnGHJxcXFxcXFxcocXKHKHKHJxcYcnFxcXFxcocXFyhyhycYcnFxhycXFyhxcXFyhyhyhycYcnFxcXFxcXFxcocXKHKHJxhycXFxcXFxcXFxcocXKHKHJxhycXFxcXFxcXFyhxcococnGHJxcXFxcXFxcXKHFyhyhyhycXFxhycXKHFxcXKHKHKHJxhycXFxcXFxcXKHFyhxcnGHJxcYcnFxcXKHFxcocXKHJxhycXFxcXFxcXFyhxcocococnFxcXFxcXFxcXFyhxcocnGHJxcXFxcXFxcXFxcocococnGHJxcXFxcXFxcocXKHKHJxhycXFxcXFxcXKHFyhyhyhycXFxcXFxcXFxcXKHKHKHJxhycXFxcXFxcocXFyhycYcnGHJxcXFxcocXFyhyhyhycXGHJxcXKHFxcXKHKHJxhycXFxcXFxcXFxcocococnGHJxcXFxcXFyhxcocococnFxcXFxcXFxcXKHFyhycYcnFxcXFxcXFxcXKHKHKHJxhycXFxcXFxcocXKHKHJxhycXFxcXFxcXKHFyhycYcnFxcXFxcXFxcXKHFyhycYcnFxcXFxcXFxcocXKHJxhycXFxcXFxcXFyhxcocnGHJxcXFxcXFxcXKHFyhycYcnFxcXFxcXFxcocXKHJxhycXFxcXFxcXFyhxcocnGHJxcXFxcXFxcocXKHKHJxcYcnFxcXKHFxcococnGHJxcXFxcXFxcococococnFxcXFxcXFyhxcococnFxcYcnFyhxcXKHKHKHJxcXFxcXFxcXFyhxcocnFxhycXFxcXKHFxcocnGHJxcXFxcXFxcXFyhyhyhycXFxcXFxcXFxcocococnFxcXFxcXFxcXKHKHKHJxcXFxcXFxcXFyhxcnGHJxcYcnFyhxcXFyhyhycXGHJxcXFyhxcXKHKHJxcYcnFxcocXFyhxcnGHJxcXFxcXFxcXKHFyhycXGHJxcXFxcocXKHKHJxhycXFxcXFyhxcococnGHJxcXFxcocXKHKHKHJxcXFxcXFxcocococnGHJxcXFxcocXKHKHJxhycXFxcXFyhxcococnFxcXFxcXFxcXKHKHKHJxcXFxcXFxcXKHKHKHJxcXFxcXFxcXKHFycYcnFxcXFxcXFxcXKHKHJxhycXFxcXKHFyhxcnGHJxcXFxcXFyhxcococnFxcXFxcXFxcocXKHJxcXGHJxcocXFyhyhycXGHJxcXKHFxcococnFxhycXKHFxcocXJxhycXFxcXFxcXKHFycYcnFxhycocXFxcococnFxcYcnKHFxcocococnFxcXFxcXKHFyhyhycXFxcXFxcXKHFyhycXGHJxcXFyhxcococnGHJxcXFyhxcXKHJxhycXFxcXFxcocXKHJxhycXFxcXKHFyhyhycYcnFxcXKHFxcocnGHJxcXFxcXKHFyhyhycXFxcXFxcXFyhyhycYcnFxcXFyhxcococnFxcXFxcXFxcococnGHJxcXFxcocXKHKHJxcXFxcXFxcXKHKHKHJxcXFxcXKHFyhyhycXFxcXFxcXKHFyhycXFxcXFxcXFxcococnFxcXFxcXFxcocXJxhycXFxcXFxcocXKHJxcXGHJyhxcXKHKHJxcYcnFyhxcXKHKHJxcXFxcXFxcXKHKHJxcXFxcXFxcXFyhycYcnFxcXFxcXKHFyhycXFxcXFxcXFxcocnGHJxcXFxcXFyhyhyhycXFxcXFxcocXKHJxcYcnFyhxcXKHKHJxcXFxcXFxcocXJxhycXFxcXFxcocXKHJxcXFxcXFxcXKHKHJxhycXFxcocXKHKHJxcXFxcXFxcocococnFxcXFxcocXKHJxcYcnFyhxcXKHKHJxcXFxcXFxcocXJxhycXFxcXFyhxcocnFxhycXKHFxcococnFxcXFxcXFyhyhycXGHJxcocXFyhycYcnFxcXFyhxcocnGHJxcXFxcocXKHJxhycXFxcocXKHKHJxcXFxcXFxcococnFxcXFxcXFxcococnFxcXFxcXFyhxcnGHJxcXFxcocXKHJxhycXFxcXKHFyhycXGHJxcocXFyhycXGHJxcXKHFyhyhycXFxcXFxcXKHKHJxcXFxcXFxcocococnFxcXFyhxcocnFxhycXKHFxcocnGHJxcXFyhxcococnFxcXFxcXKHFycYcnFxcXFxcocococnFxcXFxcocXJxhycXFxcXFxcococnFxhycocXFyhyhycXFxcXFxcococnGHJxcXKHFxcocnFxcXFxcXFxcococnFxcXFxcXKHFycYcnFxcXFxcococnGHJxcXFyhxcocnFxcXFxcXFxcococnFxcXFxcXKHKHJxhycXFyhxcococnFxcXFxcXKHKHJxcXFxcXFxcococnFxcXFxcXFyhyhycXFxcXFxcXKHJxhycXFxcXKHFyhycXFxcXFxcXKHKHJxcXFxcXFxcocnGHJxcXFxcocXKHJxcXFxcXFxcococnFxcXFxcXKHFycYcnFxcXKHFyhycYcnFxcXKHFyhycXFxcXFxcXFyhycXGHJyhxcXKHKHJxcXFxcXFyhyhycXFxcXFxcococnFxhycocXFycYcnFxcXFxcXKHFycXGHJyhxcXKHKHJxcXFxcXKHFycYcnFxcXFyhxcnGHJxcXFxcXKHKHJxcXFxcXFxcococnFxcXFxcocXJxhycXFxcXKHFycYcnFxcXFyhxcnGHJxcXFxcXKHKHJxcXFxcXFxcocnGHJxcXFyhxcocnFxcXFxcXFyhyhycXFxcXFyhyhycYcnFyhxcococnFxcXFxcXKHJxhycXFxcocXKHJxcXFxcXFxcococnFxcXFxcococnFxcXFxcXFyhycYcnFxcXKHFycYcnFxcXFyhxcnGHJxcXFxcocXJxhycXFxcXKHKHJxhycXFyhxcnGHJxcXFxcXKHKHJxcXFxcXFxcocnFxcXFxcXFyhyhycXFxcXFyhyhycXFxcXFxcXKHJxcYcnKHFxcocnFxcXFxcXFyhycXGHJxcocXKHJxcYcnKHFxcnGHJxcXFxcXKHKHJxcXFxcXFyhycYcnFxcXKHFycYcnFxcXFyhxcnFxhycXKHFyhyhycXFxcocXKHJxcXFxcXFxcocnFxcXFxcXFyhyhycXFxcXKHFycYcnFxcXKHFycYcnFxcXFyhyhycYcnFyhxcocnFxhzhxcXKHJxhycXFyhxcocnFxcXFxcXKHKHJxcXFxcXKHKHJxcXFxcXKHFycXFxcXFxcXKHKHJxcXFxcocXJxhycXFxcococnGHJxcocXKHKHJxcXFyhxcnGHJxcXFxcococnFxcXFxcXKHJxhycXFyhxcocnFxcXFxcXKHKHJxcXFxcocXJxcYcnFyhxcocnFxcXFxcXKHKHJxcXFxcocXJxhycXFyhxcocnFxcXFxcXKHKHJxcXFxcocXJxcYcnKHFxcnGHJxcXFxcocXJxcXFxcXFxcococnFxcXKHFycYcnFxcXFyhyhycXFxcXKHFycYcnFxcXKHKHJxcXFxcXFxcnGHJxcXFxcococnFxcXFxcococnFxcXFxcococnFxcXFyhxcnFxhycocXKHKHJxcXFyhxcnGHJxcXKHFyhycXFxcXFxcocnGHJxcocXKHJxhycocXFyhycXFxcXFyhxcnFxcXFxcXKHKHJxcXFxcXKHJxcYc4cXFyhycXFxcXFxcXJxhycXFxcXKHKHJxcXFxcocXJxcYcnKHFyhycYcnFyhxcocnFxcXFxcococnFxcXFxcocnGHJxcXKHFycYcnFxcocXKHJxcXFxcXKHKHJxcXFxcococnFxcXFxcocnGHJxcocXKHJxhycocXFycYcnFxcXKHFycXGHOHFxcocnFxcXFxcXKHKHJxcXFyhyhycXFxcXFxcocnFxcXFxcocXJxcXFxcXFyhycYcnFyhxcocnFxcXFxcococnFxcXFyhyhycXFxcXKHFycXFxcXFxcococnFxcXKHKHJxcXFxcXFycYcnFxcXFyhyhycXFxcXKHKHJxcXFxcococnFxcXFyhyhycXFxcXFyhycXFxcXFxcococnFxcXKHKHJxcXFxcXKHJxhycXKHFyhycXFxcXFyhycXGHOHFxcocnFxcXFxcocnFxcXFxcXFycYcnFxcXKHFycXFxcXFxcococnFxcocXKHJxcXFxcococnFxcXFxcocnFxcXFxcXKHJxcXFxcXFyhycXFxcXFyhyhycXFxcXKHJxhycXKHFyhycXFxcXKHFycXFxcXFxcocnFxcXFxcXKHJxcXFxcXFyhycXFxcXFyhycYcnFyhxcnGHJxcXFyhyhycXFxcocXJxhycXKHFyhycXFxcXFyhycXFxcXFxcocnFxcXFxcococnFxcXKHKHJxcXFxcXKHJxcXFxcXKHKHJxcXFyhyhycXFxcXKHKHJxcXFxcocnFxhzhxcXJxhycXFyhyhycXFxcXFxcnGHJxcXKHFycYcnFxcococnFxcXFxcocnFxcXFxcococnFxcXKHKHJxcXFyhxcnFxhzhxcXJxhycXKHFyhycXFxcXFyhycXFxcXFxcocnFxcXFyhyhycXFxcXKHJxcYc4cXKHJxcXFxcXFycYcnFxcocXJxhycXKHFycYcnFxcocXJxcXFxcXFyhycXFxcXFyhyhycXFyhxcnFxcXFxcXKHJxcXFxcXFycYcnFxcXKHJxhycXKHFycYcnFyhxcocnFxcXFyhyhycXFyhxcnGHJxcocXKHJxcXFyhxcnFxcXFxcXKHJxcXFxcXKHJxcXFxcXKHJxcXFxcXFycYcnFxcocXJxcYc4cXKHJxcXFxcXKHJxcXFxcXFycYcnFxcococnFxcXFyhyhycXFyhxcnFxhzhxcocnFxcXFxcocnFxcXFxcXJxhycXKHFyhycXFxcocXJxcXFxcXKHKHJxcXKHKHJxcXFxcXJxhycXFxcocnGHJyhxcocnFxcXFxcocnFxcXFyhyhycXFxcococnFxcXKHJxhycXKHFycYcnKHFyhycXFxcXFyhycXFxcXFyhycXFxcXFycYcnFxcXKHKHJxcXKHFycXFxcXFxcocnFxcXFyhyhycXFyhyhycXFxcXKHKHJxcocXKHJxcXFyhxcnFxcXFxcocnFxcXFxcocnFxcXFxcocnFxcXFyhyhycXFyhxcnFxcXFxcXJxhycXFyhyhycXFxcXKHJxcXFxcococnFxcXKHJxhycocXKHJxcXFxcocnFxcXFxcocnFxcXFxcocnFxcXFyhyhycXFyhyhycXFxcocXJxcXFxcococnFxcocXJxcXFxcXFycYcnFyhxcnFxhzhxcocnFxcXFyhycXFxcXFxcnFxcXFxcXKHJxcXFxcocnGHOHFxcnFxhzhxcocnFxcXFyhycXFxcXFyhycXFxcXFyhycXFxcocXJxcXFxcococnFxcocXJxcXFxcXKHJxcXFxcococnFxcococnFxcXKHJxhycocXJxhycXFyhycYcnKHFyhycXFxcococnFxcococnFxcXFyhycXFxcXKHJxcXFxcXKHJxcXFxcXJxhycXFyhyhycXFyhyhycXFxcXJxhycXFxcocnFxcXFxcocnFxcXFyhycXFxcXFycYcnFxcococnFxcXKHJxcXFxcXKHJxcXFxcXJxhycXKHFycXFxcXFxcnFxhzhxcocnFxcXKHKHJxcXFyhycXFxcXFycYcnFxcococnFxcococnFxcXKHKHJxcXKHKHJxcXKHKHJxcXFyhyhycXKHFycYcnKHFyhycXFxcocnFxcXFxcocnFxcXFyhycXFxcXFycYcnFyhxcnFxcXFxcocnFxcXFyhycXFxcXFyhycXFxcocnGHOHFxcnFxcXFxcXJxcXFxcXFyhycXFxcocnFxcXFxcocnFxcXFyhycXFxcXKHJxcXFxcocnFxcXFxcocnFxcXKHJxcXFxcXKHJxcXFxcocnFxcXFyhycXFxcXFycYcnKHFyhycXFxcocnFxcXFxcocnFxcXKHKHJxcXKHJxhycocXJxcXFxcXFycXFxcXFxcnGHJyhxcocnFxcococnFxcXKHJxcXFxcXJxhycXKHFycXFxcXKHKHJxcococnFxcXKHKHJxcocXJxcXFxcXJxhycXFyhycXFxcXFyhycXFxcocnGHOHFyhycXFxcXJxhycXKHFycXFxcXFycYcnFyhxcnFxcXFxcnGHJxcocXJxcXFxcocnFxcXFxcocnFxcococnFxcXKHJxcXFxcocnFxcXFyhycXFxcXKHJxcXFxcocnFxcXKHJxhycococnFxcXFycYcnFyhyhycXFxcocnFxcXFyhycXFxcXKHJxcXFxcocnFxcXKHKHJxcocXJxcXFxcocnFxcXFxcnGHJyhxcnGHJyhxcnFxcXFxcocnFxcXKHJxcXFxcXJxhycocXJxhycocXJxcXFxcXKHJxcXFyhycXFxcXKHJxcXFxcocnFxcXFyhycXFxcocnFxcXFyhycXFxcXKHJxcXFxcocnFxcocXJxcXFxcocnFxcXFyhycXFxcocnFxcXFxcnGHJyhxcnFxcXFxcocnFxcXKHJxcXFxcocnFxcXFycYcnFyhxcnFxcXFyhycXFxcococnKHFyhycXFyhyhycXKHFycXFxcXFycXFxcXFxcnFxcXFxcnGHJxcococnFxcocnFxcXFxcocnFxcocnGHJyhyhycXFxcocnFxcXFycYcnFyhxcnFxcXFycYcnFxcocnFxcXFyhycXFxcXJxhycXKHKHJxcocXJxcXFxcXJxcXFxcXKHJxcXFyhycXFxcXKHJxcXFyhycXFxcXKHJxcXFyhycXFxcXFycXFxcXFycXGHOHFycXFxcXFycYcnKHFycXFxcXFycYcnKHFycXFxcXFycYc4cXFycXFxcXKHJxcXFxcocnFxcococnFxcocnFxcXFyhycXFxcXJxcYc4cXJxcXFxcXJxcXFxcXKHJxcXFyhycXFxcocnFxcXFxcnFxcXFxcnFxcXFxcocnFxcXKHJxcXFyhycXFxcXKHJxcXFyhycXFxcXKHJxcXKHKHJxcococnFxcocnFxcXFxcnFxcXFxcnFxcXFxcocnFxcXKHJxcXFyhycXFxcXKHJxcXKHKHJxcococnFxcocnFxcXFyhycXFxcocnFxcXFycYcnFyhycXFxcXFycXFxcXFycYcnKHFycXFxcXKHJxcXFyhycXFxcocnFxcXFyhycXFyhyhycXKHKHJxcocXJxcXFyhyhycocXJxcXFxcXJxcXFxcXJxhycococnFxcococnFyhycXFxcXFycYc4cXKHJxcXKHJxcXFxcocnFxcXJxhycXKHKHJxcocXJxcXFyhycXFxcXKHJxcXKHJxhzhxcnFxcXFxcnFxcXFxcnGHOHFyhycXFyhycXFxcXKHJxcXKHJxhzhxcnFxcXFxcnFxcXFxcnFxcXFxcnGHOHFyhycXFyhycXFxcXJxhycXKHJxcXFxcocnFxcXJxhycXKHJxhzhxcnFxcXFxcnFxcXFxcnGHOHFyhycXKHKHJxcXKHJxcXFyhycXFxcXKHJxcocXJxcXFxcnGHOHFyhycXFyhycXFxcXKHJxcXKHJxcXFxcXJxcXFxcnGHJyhxcnFxcXFyhycXFyhycXFxcXKHJxcXKHJxcXFxcXJxcXFxcnGHJyhxcnFxcXFycYcnKHFycXFxcXJxhzhxcocnFxcocnFxcXFycYcnKHKHJxcXKHJxcXFyhycXFxcocnFxcXFycXFxcXFycXFxcXKHJxcXFyhycXFyhyhycocXJxcXFxcocnFxcocnFxcXFycYcnKHKHJxcXKHJxcXFyhycXFxcocnFxcXJxhycXKHJxcXFxcocnFxcocnFxcXFyhycXKHKHJxcococnFyhyhycXKHJxcXFxcocnFxcocnFxcXFycYc4cXJxhzhxcnFxcXFxcnFxcXFyhycXFyhycXFxcocnFxcXFycXFxcXKHJxcXFycYcnKHFycXFxcocnFxcXFycXFxcXKHJxcXFycYcnKHFycXFxcocnFxcXKHJxcXFycYcnKHFycXFxcocnFxcXKHJxcXFyhycXFyhycXFxcXJxhzhxcnFxcXFxcnFxcXFycYcnKHKHJxcococnKHFycXFxcXJxhzhxcnGHOHFycXFxcXKHJxcXKHJxcXFyhycXFyhycXFxcXKHJxcococnKHFycXFxcXJxhycococnKHFycXFxcXJxhycococnFyhycXFxcXKHJxcococnFyhycXFxcXKHJxcococnFyhycXFxcXJxhzhxcnFxcXFxcnFxcXKHJxcXFyhycXFyhycXFxcXJxcXFxcXJxcXFyhycXFxcXJxcXFxcocnFyhyhycXKHJxcXFxcocnFyhyhycocXJxcXFyhycXFxcocnFyhxcnFxcXJxhycXKHJxcXFyhycXFyhycXFxcXJxhzhxcnFxcXKHJxcXFyhycXFyhycXFxcocnFxcXJxcXFxcXJxcXFxcocnFyhyhycocXJxcXFyhycXFxcnGHJyhyhycXKHJxcXFxcnFxcXFyhycXFyhycXFxcnGHOHFyhycocXJxcXFxcnFxcXFyhycXFyhycXFyhycXFxcXJxcXFxcocnFxcnGHJxcocnFxcXKHJxcXFycXFxcXFycXFxcXJxcXFxcXJxcXFxcnFxcXFyhycXFyhycXFyhycXFxcXJxcXFxcocnFyhycXFxcXKHJxcocnFxcXFycXFxcXKHJxcococnFyhycXFxcocnFyhyhycXKHJxcXFxcnFxcXFycYc4cXJxcXFxcnFxcXFyhycXKHKHJyhyhycXKHJxcXFxcnFxcXFyhycXKHJxcXFxcocnKHFycXFxcocnFxcocnFxcXJxcXFxcXJxcXFxcnGHOHFycXFxcocnFxcocnFxcXKHJxcococnKHFycXFyhycXFxcXJxcXFxcnFxcXFxcnFxcXKHJxcXKHJxcXKHJxcXFxcnFxcXKHJxcXFycXFxcXFycXFxcocnFxcocnFxcXKHJxcocnFxcXFycXFxcXKHJxcocnFxcXFycXFxcXJxcXFxcocnFxcnGHOHFycXFxcXKHJxcocnFxcXKHJxcXKHJxcXKHJxcXKHJxcXFxcnFxcXKHJxcXKHJxcXFycXFxcXFycXFxcocnFxcocnFxcocnFxcXKHJxcocnFxcXFycXFxcXJxcXFxcocnFyhycXFxcocnFxcocnFxcocnFxcocnFxcXKHJxcocnFxcXFycXFxcXJxcXFxcnGHOHFycXFxcnFxcXFxcnFxcXFycXFxcocnFxcXJxcXFxcocnFyhycXFxcocnFxcocnFxcocnFxcocnFxcocnFxcXKHJyhxcnFxcXKHJxcXJxhycococnKHKHJyhyhycXKHJxcXFycYc4cXJxcXFyhycXKHJxcXFxcnFxcXFycXFxcXJxcXFxcnFxcXFyhycXKHJxcXFycXFxcXFycXFxcocnFyhycXFxcXJxcXFyhycXFyhycXFyhycXFyhycXFyhycXFxcnFxcXFycXFxcXKHJxcocnFxcXKHJyhxcnFxcXJxhycocnFxcXKHJxcocnFxcXFycXFxcocnFxcnGHJyhycXFxcXJxcXFyhycXFyhycXFyhycXFycYcnKHKHJyhycXFxcXJxcXFxcnFxcXFycXFxcXJxcXFxcnFxcXFycXFxcXJxcXFyhycXFyhycXFyhycXFyhycXKHKHJyhycXFxcXJxcXFxcnFxcXKHJxcXJxhycocnFxcXFycXFxcocnFyhycXFxcocnFyhycXFxcocnFyhycXFxcocnKHFycXFyhycXFxcnFxcXFycXFxcXJxcXFxcnFxcXFycXFxcXJxcXFxcnFxcXKHJxcocnFxcXFycXFxcnFxcXFyhycXKHJxcXKHJxcXFycXFxcXJxcXFxcnFxcXKHJxcXKHJxcocnFxcXKHJxcocnFxcXJxcXFxcnFxcXFyhzhxcnFxcXFycXFxcocnFyhycXFxcocnFyhycXFxcnFxcXFycXFxcXJxcXFyhycXKHJxcXFyhycXKHJxcXFycXFxcXJxcXFyhycXFyhycXKHJxcXFycXFxcXKHJyhyhycococ4cXJxcXFyhycXKHJxcXKHJxcXFycXFxcocnFxcnFxcXFxcnFxcocnFxcXJxcXFyhycXFycYcnKHJxcXFycXFxcXJxcXFxcnFxcXKHJxcocnFxcXJxcXFxcnFxcXFycXFxcocnFyhycXFyhycXFyhycXFyhycXKHJxcXFycXFxcXJxcXFyhycXFycXFxcXKHJyhyhycocnFxcXFycXFyhycXFxcnFxcXKHJxcXJxcXFxcocnKHKHJyhycXFxcocnFyhycXFyhycXFycYc4cXJxcXKHJxcXKHJxcocnFxcXKHJyhyhycocnFxcXKHJxcocnFxcnGHJyhycXFxcnFxcXFycXFxcocnFyhycXFxcnFxcXKHJxcocnFxcXJxcXFxcnFxcXJxhzhyhycocnFxcXFycXFyhycXFyhycXFycXFxcXKHJyhyhzhxcnFxcXJxcXFxcnFxcXJxhzhyhycocnFxcXFycXFyhycXFyhycXKHJxcXFycXFxcocnFyhycXFxcnFxcXKHJxcocnFxcocnFxcnFxcXFyhycocnFxcXKHJyhyhycocnFxcXJxhzhycXFxcXJxcXKHJxcXKHJxcocnFxcocnFyhycXFxcnFxcXFycXFxcnFxcXFycXFxcocnFyhycXFycYc4cXJxcXKHJxcocnFxcXJxcXFyhycXKHJxcXKHJxcocnFxcocnFyhycXFxcnFxcXFycXFyhycXFyhycXKHJxcXKHJxcXJxcXFxcnFxcXKHJxcocnFxcnFxcXFyhycocnFxcXKHJyhycXFxcocnKHJxcXFxcnFxcocnFyhycXFxcnFxcXKHJxcocnFyhycXFxcnFxcXFycXFyhycXFyhycXKHJxcXJxhzhyhycocnFxcXKHJyhycXFxcnFxcXFycXFxcnFxcXFycXFxcnFxcXKHJxcocnFxcocnFyhycXFycXFxcXKHJyhycXFxcnFxcXKHJxcocnFyhycXFxcnFxcXKHJxcocnFyhycXFyhycXKHJxcXFycXFxcnFxcXKHJxcocnFxcocnKHFycXKHJxcXFycXFxcocnKHJxcXFyhycocnFxcXKHJyhycXFxcnFxcXKHJxcnGHJyhycXFyhycXKHJxcXJxhzhyhycocnFxcocnFxcnFxcXFycXFyhycXFyhycococnKHJxcXKHJxcocnFxcnGHOHJxcXFxcnFxcocnFyhycXFycXFxcXJxcXFyhycXJxhzhyhycocnFxcXJxcXFycXFxcXJxcXFycXFxcnGHOHJxcXFycXFxcXJxcXKHJxcXJxcXFxcnFxcocnFxcnFxcXFycXFxcnFxcXKHJyhycXFxcocnKHJxcXFycXFxcnFxcXFycXFyhycXKHJxcXKHJxcnGHJyhycXFycYc4coc4cXJxcXJxcXFxcnFxcXKHJyhycXFxcnFxcXKHJyhycXFxcnFxcXJxcXFxcnFxcocnFyhycXFycXFxcXJxcXFycXFxcocnFycXFxcXJxcXFxcnFxcnFxcXFycXFxcocnKHJxcXFycXFyhycXFycXFxcXJxcXFycXFxcnFxcXFycXFyhycXKHJxcXJxcXFxcnFxcocnFxcnFxcXKHJyhycXFxcnFxcXFycXKHJxcXFycXFxcnFxcXKHJyhycXFxcnFxcXJxcXFyhycocnFxcXJxcXFycXFxcocnKHJxcXFycXFxcnFxcXKHJyhycXFxcnFxcXJxcXFyhycocnFxcXJxcXKHJxcXJxcXFyhycocnFxcXJxcXFycXFxcXJxcXJxcXFxcnFxcXJxcXFyhzhxcnFxcocnKHKHOHKHJyhycXFycXFxcXJxcXFycXFxcnFxcXJxcXFxcnFxcocnKHKHOHKHJyhycXFycXFxcXJxcXKHJxcocnFyhycXFyhycocnFxcocnFyhycXKHJxcXJxcXFyhycocnFxcXJxcXFycXFxcnFxcXKHOHFycXFyhycocnFxcXJxcXFycXFxcXJxcocnFxcocnFycXFxcXJxcXFycXFxcoc4cXJxcXJxcXFxcnFxcocnFycYc4cocnKHJxcocnFxcnFxcXFycXFyhycXKHJyhyhzhyhycocnFyhycXFyhycocnFxcXJxcXKHJxcocnFyhycXKHJxcocnFxcnFxcXFycXFyhycocnFxcXJxcXFycXFyhycXFycXFxcnFxcXKHJyhycXFycXFxcXJxcXKHJxcnGHOHJxcXFycXFxcnFxcXJxcXFyhycocnFxcnFxcXKHJyhycXFxcnFxcnGHOHJxcXFycXFyhycXKHJxcocnFyhycXFycXFxcnFxcXKHJyhycXFycXFxcocnKHJxcXKHJxcnFxcXFycXFyhycXJxhzhycXFxcnFxcXJxcXFycXFyhycXKHJxcXJxcXFycXFxcnFxcXJxcXFyhycocnFyhycXFycXFxcXJxcocnFxcnFxcXFycXFycXFxcocnKHJxcXKHJyhycXFyhycocnFxcocnKHJxcXKHJyhycXFxcnFxcnFxcXFycXFyhycocnFxcocnFycXFxcXJxcXJxcXFxcnFxcocnKHJxcXKHJyhycXFyhycocnFxcocnKHJxcXKHJyhycXFyhycocnFxcnFxcXKHJyhycXFycXFxcocnKHJxcocnFxcnFxcXJxcXFyhzhyhzhyhzhyhzhyhzhycXFxcnFxcXJxcXFycXFyhycXJxcXFxcnFxcocnKHJxcXKHJyhycXFycXFxcXJxcocnFxcnFxcXJxcXFycXFxcoc4cnFxcXJxcXFycXFxcnFxcocnKHJxcXKHJyhycXFyhzhxcnFyhycXFycXFxcnFxcXJxcXFycXFxcnFxcocnFycXFxcXJxcXJxcXFxcnFyhycXFycXFxcnFxcXJxcXFycXFxcnFxcocnFycXFxcXJxcXJxcXFyhycocnFyhycXKHJxcocnFycXFxcXJxcXKHJyhycXFycXFxcoc4coc4coc4cnFxcXJxcXKHJyhycXFycXFxcoc4cXJxcnGHOHJxcXFycXFyhycocnFxcnFxcXJxcXFycXFxcnFxcXJxcXJxcXFxcnFxcnFxcXJxcXFycXFxcnFxcXJxcXJxcXFxcnFyhycXFycXFxcnFxcocnFycXFxcXJxcXJxcXFycXFxcnFxcXJxcXKHJyhycXFycXFxcoc4coc4cnFxcXJxcXJxcXFxcnFyhycXKHJxcnFxcXFycXFycXFxcoc4coc4cnFxcXJxcXJxcXFxcnFyhycXKHJxcnFxcXFycXFycXFxcnFxcXJxcXFycXFycXFxcXJxcocnFyhycXJxcXFxcnFxcnFxcXJxcXFycXFxcnFxcnFxcXFycXKHJxcnGHOHJxcXKHOHFycXKHJyhycXFxcnFxcnFxcXJxcXFycXFyhycocnFxcnFxcXJxcXFycXFycXFxcocnKHJyhycXFxcnFxcnFxcXJxcXFycXFyhycocnFxcnFxcXJxcXKHJyhycXKHJxcocnFycXFxcXJxcocnFyhycXJxcXFxcnFyhycXKHJyhycXFycXFxcoc4cnFxcXJxcocnFxcnFxcocnFycXFxcnFxcXJxcXFycXFycXFxcnFxcXJxcXFycXKHJxcXJxcXKHJxcnFxcXJxcXFycXFxcnFyhycXFycXFxcnFxcnFxcXJxcXFycXFxcnFxcnFxcXJxcXKHJxcnFxcXJxcXFycXFyhzhxcnFyhycocnFxcoc4cnFxcXJxcXKHOHKHOHJxcXFycXKHJxcocnKHJxcXJxcXFycXFxcnFyhycXFycXFyhycocnFyhycXJxcXFxcnFyhycXJxcXFxcnFyhycXJxcXFxcnFyhycXJxcXFxcnFyhycXJxcXFxcnFyhycXJxcXFxcnFyhycXJxcXFyhycnGHOHJxcXJxcXFycXFxcnFxcnFxcXJxcXJxcXFyhzhycXFxcnFyhycXKHJyhycXFycXFyhycocnFyhycXJxcXFyhzhycXFxcnFyhycXKHJyhycXFycXFyhycocnFyhycocnFxcnFxcXJxcXJxcXFycXFxcnFxcnFxcXJxcXJxcXFyhzhycXFyhzhycXFxcnFxcnFxcXJxcXJxcXFycXFyhycocnFyhycocnFxcnFxcoc4cXJxcnFxcXFycXKHJxcnFxcXKHOHJxcXKHJyhycocnFxcnFxcXJxcXJxcXFycXFyhycocnFycXFxcoc4cnFxcXJxcocnKHJxcXJxcXFycXFycXFxcnFxcocnKHJyhycXFycXFxcnFxcnFxcXJxcXKHOHKHOHJxcXJxcXFycXFycXFxcnFxcnFxcXJxcXKHJyhycocnFxcnFxcXJxcXJxcXFycXFyhzhycXFxcnFyhycXJxcXFycXFxcnFxcnFxcXJxcXJxcXFycXFycXFxcnFxcXJxcocnFycXFxcnFxcXJxcocnFyhycocnFycXFxcXJxcnFxcXFycXKHJyhycXKHJyhycXFycXFycXFxcnFxcXJxcocnFycXFxcnFxcXJxcXJxcXKHJyhycXJxcXFycXFxcnFxcnFxcXJxcocnFyhycocnFycXFxcoc4cnFxcnFxcXJxcXJxcXFycXFycXFxcnFyhycXKHJyhycXJxcXFyhzhycXFycXFxcnFxcnFxcocnKHJxcnFxcXJxcXFycXKHJxcnFxcXJxcXFycXKHJyhycXFycXFycXFxcnFxcoc4cnFxcXJxcnFxcXKHOHJxcXJxcXFycXFycXFyhycocnFycXFxcnFxcoc4cnFxcXJxcocnKHJxcocnKHJxcnFxcXJxcXFycXFycXFycXFxcnFxcocnJxcXFxcnFycXFxcoc4cnFxcnFxcocnJxhzhycXKHJyhycXKHJyhycXJxcXFycXFxcnFyhycocnFyhycocnFycXFxcoc4cnFxcnFxcnFxcXJxcXJxcXFycXKHJxcnFxcXJxcXJxcXFycXFycXFxcnFyhycXJxcXFycXFycXFxcnFxcnFxcoc4cnFxcXJxcnFxcXKHOHJxcXJxcXJxcXFycXFycXFxcnFyhycXJxcXFycXFycXFyhycocnKHJxcocnKHJxcnFxcXJxcXFycXKHJyhycocnFxcnFxcnFxcXJxcXJxcXKHJyhycocnFycXFxcnFxcXJxcocnKHJxcnFxcXJxcXKHOHJxcXJxcXKHJycXFxcXJyhycXFycXFycXFxcnFxcnFxcoc4cnFxcnFxcXJxcocnFycXFyhycocnKHJxcocnKHJyhycXFycXFycXFycXFxcnFxcoc4cnFxcnFxcnFxcXJxcocnFycXFxcnFyhycXJxcXFycXKHJxcnFxcXJxcXJxcXKHOHJxcXJxcXFycXKHJyhycXJxcXFycXFycXFxcnFyhycocnFycXFxcnFxcnFxcocnJxcXFxcnKHJxcXJxcXJxcXJxcXFycXFycXFxcnFycXFxcoc4cnFyhycocnKHJxcocnKHJyhycXJxcXFycXFxcnKHJxcXJxcXJxcXFycXJxcXFxcnKHJxcocnKHJyhycXKHJyhycocnFycXFxcnFxcnFxcXJxcoc4cXJyhycXKHOHJxcXFycocnFxcnFxcnFxcnFxcXJxcXJxcXJxcXFycXKHJyhycXJxcXFycXFycXFycXFxcnFyhycocnFycXFxcnFyhycocnFyhzhycXFycXFxcnFycXFxcnFxcnFxcXJxcnFxcXJxcXFycocnFxcnFxcnFxcnFxcXJxcocnKHJxcnFxcXJxcocnKHJxcnFxcXJxcocnKHJxcnFxcXJxcXJxcXJxcXFycXJxcXFycXFxcnKHJxcXJxcocnFycXFyhzhycXFycXFycXFxcnFyhzhycXFxcnKHJxcocnKHJyhycXJxcXFycXKHJyhycocnFyhzhycXFycXFxcnKHJxcXJxcocnFycXFycXFxcnFxcnFxcnFxcnFxcXJxcocnKHJyhycXJxcXFycXKHJyhycXJxcXFycXKHOHJxcXFycocnFyhycnFxcXKHOHJxcnFxcXJxcocnKHJxcnFxcXJxcnFxcXJxcXJxcXFycXJxcXFycXFycXFycXFycXFxcnFyhycocnKHJxcnFxcXJxcnFxcXJxcXJxcXFycXJxcXFycXFycXKHJxcnFxcocnJxcXFycXFycXFycXFxcnFycXFxcnFxcnFxcnFxcnFxcXJxcocnJxcXFycXFxcnKHJxcocnJxcXFycXFycXFyhzhycXKHJycXFxcnFxcnFxcXJxcnFxcXJxcocnKHJyhycocnFycXFxcnFxcnFyhycocnFycXFyhzhycXFycXKHJyhycXJxcXJxcXFycXKHJycXFxcnFxcoc4cnFycXFxcnFyhycnFxcXKHOHJyhycXKHOHJxcXJxcocnKHJxcnFxcnFxcXJxcnFxcXJxcXJxcXJxcXJxcXFycocnFyhycnFxcXJxcXJxcXJxcXKHOHJxcnFxcXJxcXJxcocnKHJyhycXJxcXKHOHJxcXJxcoc4cnFxcnFxcXJyhycXJxcXFycXJxcXFycXFycXFycXFycXFycXFyhzhycXJxcXFycXFycXKHJyhycocnFycXFycXFxcnFycXFxcnFyhycocnJxcXFxcnKHJyhycXJxcXFycXJxcXFycXFycXKHJyhycocnKHJxcnFxcnFxcXJxcnFxcXJxcocnJxcXFycXFycXFycXFyhzhycXJxcXKHOHJxcocnJxcXFycXFycXFycXFycXFycXFycXFycXFxcnFycXFyhzhycXFycXKHOHJxcXJxcXJxcXJxcXJxcXJxcXFycocnFycXFxcnFycXFxcnFycXFxcnFxcnFyhycocnKHJyhycocnFycXFycXFycXFxcnFycXFxcnKHJxcXJxcnFxcXJxcXJxcocnJxcXFycXFycXFycXFycXFycXFxcnKHJxcnFxcnFxcXJxcnFxcXJyhycXFycXJxcXFycXKHOHJxcXJxcXJxcocnKHJycXFxcnFxcnFxcnFxcoc4cnKHJyhycXJxcXJxcXFycocnFycXFxcnKHJxcoc4cnFycXFxcnFyhzhycXKHJycXFxcnFyhycnFxcXJxcXJxcoc4cnFxcnFxcnFyhycocnJxcXFycXFycXFycXFycXFycXFycXFycXFycXFycXFycXFycXFycXFycXFycXFycXFycXFycXFycXFycXFxcnKHJyhycocnFycXFycXFycXFycXFycXFyhzhycocnKHJxcnFxcnFxcnFxcnFxcnFxcnFxcnFxcnFxcXJyhycocnKHJyhycocnKHJyhycocnKHOHJxcXJxcXJxcXJxcXJxcXJxcocnKHJycXFxcnFxcnFyhycnFxcXJxcXJxcnFxcXJxcocnJxcXFycXJxcXFycXJxcXFycXJxcXJxcXFycXJxcXJxcXFycocnFycXFycXFycXFycXFxcnKHJyhycnFxcXJxcXJxcXJxcXJxcocnJxcXFycXKHJycXFxcnFycXFxcnFycXFycXFxcnFycXFycXFycXFyhzhycocnKHJyhzhycXFycXFycXKHJycXFxcnFyhzhycXJxcXFycXJxcXJxcXFycocnKHJyhycocnKHJyhzhycXFycXKHJycXFxcnFycXFyhzhycXJxcXJxcXJxcXJxcXJxcXJxcXJxcXJxcocnJxcXFycXJxcXFycocnFycXFycXFycXFycXFycXFycXFycXFycXJxcXFycXJxcXFycXJxcXJxcXJxcXJxcXJxcXJxcXJxcocnJxcXFycXJxcXKHOHJxcnFxcnFxcnFxcnFyhycnFxcXJxcoc4cnFycXFyhzhycocnKHJycXFxcnFxcnFycXFxcnFycXFycXFyhzhycnFxcXJxcXJxcocnJxcXKHOHJxcnFxcnFxcnFxcnFxcnFycXFxcnFycXFxcnKHJxcnFxcnFxcnFyhzhycXFycXJxcXJxcXKHOHJycXFxcnFxcnFyhzhycXJxcXKHOHJyhycnFxcXJxcXJxcnFxcoc4cnKHJyhycocnJxcXFycXJxcXFycocnKHJyhycoc4cnFxcnFycXFycXFycXFycXFycXFycXKHOHJxcnFxcnFxcnFxcnFxcnFxcnFycXFycXFxcnKHJyhzhycXFycXJxcXFycocnKHJyhycnFxcXJxcnFxcoc4cnKHJycXFxcnFyhzhycXJxcXJxcXJxcXJxcnFxcXJxcnFxcnFxcnFxcnFyhzhycXJxcXJxcXJxcXJxcXJxcnFxcXJxcnFxcnFxcnFyhzhycXJxcXFycocnJxcXFycXKHOHJxcnFxcnFxcnFyhzhycXJxcXJxcXJxcXJxcXJxcnFxcXJyhycoc4cnFxcnFycXFycXFycXFycXFycXJxcXFycocnKHJycXFxcnFycXFyhzhzhycXFycXJxcXFycocnKHJycXFxcnFycXFycXFycXFycXJxcXFycXJxcXJxcocnJxcXFycocnKHJyhzhycXKHOHJyhycoc4cnFyhzhycocnJxcXFycXJxcXFycocnJxcXFycXJxcXJxcXJxcXJxcoc4cnFycXFycXKHJycXFycXFycXFycXFycXJxcXFycocnJxcXFycXJxcXJxcXJxcXJxcoc4cnKHJyhycnFxcXJyhycocnJxcXFycXJxcXJxcXJxcXJxcnFxcnFxcnFxcnFycXFxcnKHJycXFxcnFycXFycXFycXFycXJxcXFycocnJxcXFycXJxcXJxcXJxcnFxcXJyhycocnJxcXKHOHJyhycnFxcXJyhycocnJxcXFycXJxcXJxcXJxcnFxcnFxcnFxcnFxcnKHJxcnFyhycnFxcnFxcnFxcnFxcnFycXFycXFycXJxcXJxcXFzhycXFycXJxcXJxcXJxcnFxcnFxcnFxcnFyhzhycocnJxcXFycocnFycXJxcXFycXJxcXJxcnFxcXJyhycoc4cnFycXFycXFycXKHOHJyhycnFxcXJyhycocnJxcXKHOHJycXFxcnFyP/vEtwQ7cnFycXFycXFycXFycXJxcXJxcXJxcnFxcnFxcnFxcnFycXFycXFycXFycXJxcXJxcoc4cnFycXFycXKHOHJyhycnFxcXJxcnFxcnFycXFyhzcXFxcnFyhzhycnFxcXJxcnFxcnFxcnFycXFycXFycXJxcXFycnFxcXJxcnFxcnFxcnFycXFycXFycXFycXJxcXJxcnFxcXJyhycnFxcXJxcnFxcnFycXFycXFycXFycXJxcXJxcXJxcnFxcnFxcnFycXFycXFycXFycocnFycXJxcXFycoc4cnFyhzhzhycXFycocnJxcXFycXJxcXJxcnFxcnFxcnFxcnFycXFycXJxcXFycocnJxcXFycoc4cnFyhzhzhycXKHOHJycXFxcnKHJycXFxcnFycXKHOHJxcnFxcnFycXFycXFycXKHOHJycXFxcnFycXFycXJxcXJxcXJxcoc4cnJxcXFycXJxcoc4cnFycXFycXJxcXJxcXJxcnFxcnFxcnFycXFycXFycXJxcXJxcXJxcnFxcnFxcnFycXFycXFycocnKHJycXFycXFycXFycocnKHOHJxcnFxcnFycXFycXFycXJxcXJxcoc4cnFycXJxcXJxcXJxcXJyhycoc4cnFycXKHOHJxcnFycXFxcnKHOHJxcnFxcnFycXFycXFycXJxcXJxcXJxcnFxcnFyhzhycnFxcXJyhycnFxcXJyhycnFxcnFxcnFyhzhycnFxcXJyhzhycXJxcXJxcoc4cnJxcXFycnFxcXJxcnFxcnFycXFycXFycXJxcXJxcXJxcnFxcnFycXFycXFycocnFycXJxcXJxcXJxcnFxcnFxcnKHJyhzhycXJxcoc4cnKHOHJxcnFyhzhycocnJxcXJxcXJxcnFxcnFxcnKHJycXFxcnKHJycXFycXFycXJxcXJxcXJxcnFxcnFycXFycXKHOHJycXFxcnKHJycXFycXFycXJxcXJxcXJyhycoc4cnKHJycXFycXFycXJxcXJxcnFxcnFxcnFycXFycXJxcXJxcXJxcnFxcnFycXFycXFycocnJxcXFycnFxcXJxcnFycXFxcnJxcXFycocnJxcXJxcXJxcnFxcnFycXFycXFycXJxcoc4cnFycXJxcXJxcXJxcnFyhycnFxcnFycXFycXFycXJxcXJxcnFxcnFyhzhzhycTZukb6RbnJxcnFxcnFxcnKHJycXFycXFycXJxcXJxcnFxcnFxcnFycXFycocnKHJycXFycXJxcXJxcXJxcnFxcnFycXFycXJxcXJxcXJyhycnFxcnFxcnFycXFycXFycoc4cnFycXKHOHJycXFxcnJxcXFycocnJxcXJxcXJyhycnFxcXJycXFxcnJxcXFycocnJxcXJxcXJyhycnFxcXJycXFxcnJxcXFycocnJxcXJxcXJyhycnFxcnFxcnFycXFycXJxcXJxcoc3FxcXJxcnFycXFycXFycXJxcXJyhycoc4cnKHOHJxcnFycXFycXJxcXJxcXJxcnFycXFycXFycXJxcXJxcnFxcnKHJyhzhycXJxcnFxcnFycXFycXFycoc4cnFycXJxcXJxcXJxcnFxcnKHJycXFxc4cnFycXFycXJxcXJxcnFxcnFycXFycXJxcXJxcnFxcnFxcnJxcXFycocnJxcXJxcnFxcnFxcnKHJycXFycXFycocnJxcXJxcXJyhycnFxcnFxcnKHJycXFycXFycXJxcnFxcnFxcnFycXKHOHJycXFycXFycocnJxcXJxcXJxcnFyhzhzhycXJxcXJyhycnFxcnFxcnKHJycXFycXFycoc4cnFycXJxcXJxcXJyhycnFxcnFycXFycXFycnFxcXJyhzhycXJxcnFxcnFycXFycXJxcXJyhycoc4cnJxcXJxcXJxcnFxcnKHJycXFycXFycocnJxcXJxcnFxcnFxcnKHOHJyhzhycoc4cnJxcXFycnFxcnFxcnFycXKHOHOHJxcnFycXFycXKHNxcXFycnFxcXJycXFycXFycXJxcXJxcnFycXFycXFycoc4cnFycXJxcXJxcnFxcnKHJycXFycXFycXJxcnFxcnFxcnKHOHJyhzhycnFxcXOHJxcnFxcnKHOHJxcnFycXFycXJxcXJxcnFycXFycXFycXJxcnFxcnFycXFycXJxcXJxcnFxcnKHJycXFycXJxcXJxcnFxcnFycXFycocnJxcXJxcnFxcnFycXFycXJxcXJyhycnFxcnFycXFycXJxcXJxcnFxcnKHJycXFycXJxcXJxcnFxcnKHJycXFycXKHNxcXJxcXJxcnFxcnKHJycXFycXJxcXJxcnFyhzhzhycXJxcnFxcnKHJycXFycXFycoc4cnKHOHJycXFycXFycnFxcXJycXFycXFycXJxcnFxcnFycXFycXJxcnFxcnFxcnJxcXFycnFxcnFxcnJxcXFycnFxcnFxcnFycXJxcXJxcnFxcnKHJycXFycXJxcXJxcnFycXFycXFycnFxcXOHJxcnFycXFycXJxcXJxcnFycXFycXJxcXJxcnFxcnKHOHJycXFxc4cnFycXJxcXJxcnFyhzcXFxcnJxcXFzhycXJxcnFxcnFycXFycocnJxcXJyhycnFxcnFxcnJxcXJxcXJxcnFycXFycXJxcnFxcnFxcnJxcXJxcXJyhzhycnFxcXOHJxcnFycXKHOHOHJyhzhycnFxcnFxcnJxcXJxcXJxcnFycXFycocnJxcXJxcnFxcnKHOHJyhzhycnFxcnFycXFycXJxcnFxcnFycXFycXJxcnFxcnKHJycXFycXJxcXJyhycnFxcnKHJycXFycXJxOJHeuH4hcXJxcXJxcnFxcnFycXJxcXJyhycnFxcnFycXFycoc4cnJxcXJxcXJyhzhycnFxcnFycXFycoc4cnKHOHOHJxcnFycXJxcXJxcnFxcnFycXJxcXJxcnFycXFycXJxcnFxcnFycXFycXJxcnFxcnKHJycXFycocnJxcXJxcnFycXFycXJxcXJxcnFycXKHOHOHJycXFycXFycnFxcnFxcnKHOHJycXFycXJxcnFxcnFycXFycXJxcnFxcnKHOHJycXFycXFycnFxcnFxcnJxcXJxcXJycXFycXFycoc4cnJxcXJxcnFycXFycXJxcXJycXFxc4cnFycXJxcnFxcnFycXFycoc4cnJxcXJxcnFxcnKHOHJycXFycXJxcXJyhzhycnFxcnFycXFycoc4cnJxcXJxcnFycXFycXJxcXJyhzhycnFxcnFycXJxcXJxcnFycXFycXJxcXJycXFycXFycnFxcnFycXFycXJxcnFxcnKHJycXJxcXJxcnFxcnFycXJxcnFxcnFycXJxcXJxcnFxcnJxcXJxcnFxcnFycXJxcXJyhzhycnFxcnFycXFycnFxcnFxcnJxcXJxcXJycXFycXJxcXJxcnFycXJxcXJxcnFycXFycXJxcnFxcnFycXJxcXJycXFxc4cnFycocnJxcXJyhzhycnFxcnFycXFycoc4c4cnKHOHOHJycXFycXJxcXJycXFycXFycnFxcnFycXFycXJxcnFycXFycXJxcnFxcnKHOHJycXFycXJxcnFxcnFycXJxcoc3FxcnFxcnJxcXJxcnFxcnFycXJxcnFxcnFycXJxcXJycXFxc4cnKHNxcXFycnFxcnFycXJxcXJxcnFycXFycnFxcXOHJycXFycXFzhycXJyhycnFxcnJxcXFzhycXJyhzhycnFxcnFycXFycnFxcnFycXFycnFxcnFxcnJxcXJxcnFycXFycXJxcnFyhzcXFycXJxcXJxcnFycXJxcXJyhzhycnFxcnFycXJxcnFxcnFycXJxcXJxcnFycXJxcXJyhzhycnFxcnKHOHJycXFycXJxcnFxcnJxcXJxcXJycXFycXJxcnFxcnKHOHJycXFycnFxcXOHJyhzcXFxc4cnKHNxcXFycnFxcnKHOHJycXFycXJxcnFycXFycXJxcnFxcnJxcXJxcnFxcnJxcXJxcXOHJxcnKHOHJycXFycXJxcnFycXFycXJxcnFycXFycXJxcnFycXFycXJxcnFycXFycXJyhycnFxcnJxcXJxcXJycXFycXJxcnFxcnJxcXJxcnFxcnKHNxcXFzhycoc3FxcXOHJycXFycXJxcnFxcnKHOHOHJycXFycXJxcnFycXFycoc4c4cnJxcXJxcnFycXFycnFxcnFycXFycnFxcnFycXJxcXJyhzcXFxc4cnKHNxcXJxcXJycXFycXJxcnFycXFycXJxcnFycXFycoc4c4cnJxcXJyhzhzhycnFxcnFycXJxcnFxcnFycXJxcnFxcnJxcXJxcnFxc4cnFycXJxcnFycXFycXJxcnFycXJxcXJxcnFycXJxcXJxcnKHOHJycXFycnFxcnFxcnJxcXJycXFxc4cnJxcXJxcnKHJycXKHNxcXJxcnFycXFycXJyhzhycnFxcnJxcXJxcnFxcnJxcXJxcnFycXJxcXJxcnKHOHJycXFycnFxcnFxc4cnJxcXJxcnFycXJxcXJxcnKHOHJycXFycnFxcnFycXFzhycXJyhzhzhycnFxcnFycocnJxcnFxcnFycoc4cnJxcXJycXFycXJxcXJycXFycXJyhycnFycXFycXJxcnFycXJxcXJyhzcXFxc4cnJxcXJxcnKHJycXJxcXJyhzcXFxc4cnJxcXJxcnKHJycXJxcXJyhzcXFxc4cnJxcXJyhzhzhycnFycXFycXJxcnFycXFycnFxcnFycXJxcnFycXFycXJxcnFycXJxcXJycXFycXJxcnFycXFycoc3FxcnFycXFycnFxcnFycXJxcnFycXFycnFxcnFycXJxcXJycXFycXJyhycnFycXFycnFxcnFycXJxcXOHJxcnJxcXJxcnFxcnJxcXJyhzcXFycXFycnFxcnJxcXJxcnFycXFycnFxcnFycocnJxcnFycXFycXJxcnFycXJxcnFxcjMuU7PhrHFycXFzhycnFxcnKHOHOHOHJycXFycnFxcnFycXJxcnFxcnJxcXJxcnFycXJxcnFxcnJxcXJxcnFycXJxcnFxcnJxcXJxcnFycXJxcXJycXFycnFxcnFycXFzhycnFxcnFycoc4c4cnJxcXJycXFycXJxcnFycXJxcXJycXFycXJxcnFycXJxcXJycXFycoc4c4c4cnJxcXJycXFycXJxcnFycXJxcXJycXFycXJyhzhycnFycXFycnFxcjnQxrA/OXFycXFycnFxcnJxcXJxcnFxc4cnJxcXJycXFycXJxcnFycXFzhycnFxcnFycXJxcnFycXJxcXJycXFycoc3FxcnFxc4cnJxNwQqtQzVcXJxcnFycXJxcXJycXFycXJxcnFycXJxcnFxcnJxcXJxcnKHNxcXFzhycnFycXFycXJyhzcXFycXFzhycnFycXFycXJyhzcXFycXFzhycnFxcnJxcTgxsbzOTnOHOHOHOHJycXFycnFxcnKHNxcXJxcnFxcnJxcnFxcnJxcXJxcnFycXJxcnFycXFycnFyhzcXFycXJxcnFycXJxcnFxcnJxcXJycXFycXJxcnFycXJxcnFxcnJxcXJycXFycXJxcnFycXJxcnFxcnJxcoc3FxcnFycoc4c4cnJxcnFxc4cnKHNxcXJxcnFycocnJxcnFycXFycnFxcnJxcXJxcnFycXJxcnFycXFycnFycXFycXJycXFycXJxcnFycXJxcXOHJycXFycnFxcnFycoc4c4c4c4cnJxcnFxcnJxcXJxcnJxcXJxcnFycXJxcnFxc4cnJxcXJycXFycXJycXFycXJxcnFycXFzhycnFxcnJxcXJycXFycXJxcnKHOHOHJycXJxcnFxcnJxcXJycXFycXJxcnKHOHOHMzI7Gx7E5xcnFxc4cnJxcXJyhzcXFycXJxcnKHOHOHJycXJxcnFxcnJxcXJycXFycoc3FxcnFycXJxcnFycXJxcXOHJycXJxcXJycXFycXJycXFycXJxcnFycXJxcnFycXJxcXJycXJxcXJycXFycoc3FxcnFycoc4c4c4c4c4cnJxcnFxc4cnJxcXJycXFycoc3FxcnFycXJyhzhzhzhycnFycXJxcnFxcnJxcXJycXFycnFxcnKHNxcXJxcnFycXJxcnFycXJxcnFycXJxcXJycXJxcXJycXFycnFxcnKHNxcXJxcnKHOHNxcXJxcnFycXFzhzhycnFycXFzhycnFxcnJxcXJycXFycnFxcnFycXJycXFycXJxcnFycXJxcnFycXJxcnFycXFycnFycXFzhycnFxcnJxcXJycXFycnFxcnFycnFxcnFycXJyhzcXFycXJxcnFycXJxcnFycXFzhycnFycXJxcXJycXJxcXJycXJxcXJycXFycnFxcnFycnFxcnKHNxcXJxcnKHNxcXJxcnFycXJxcnKHOHOHOHJycXJxcnFycXJxcnFxc4cnJxcnFxc4cnJxcnFxcnJxcXJycXJxcXJycXFycnFxcnJxcXJxcnJxcXJycXFycXJycXFycXJyhzcXFycXJxcnKHNxcXJxcnFycXJyhzhzhzcXFycXJxcnFycXJxcnFycXJxcnFycXJxcXOHOHJycXJxcnFycXJxcnFxc4cnJxcnFycXJxcXJycXJxcnFxc4cnJxcnFycXFycnFycXJxcXJycXJxcXOHJycXJxcXJycXJxcXJycXJxcXOHJycXJxcXJycXJxcXJycXJxcXOHJycXJxcXJycXJxcXJycXJxcnFxcnJxcnFxc4cnJxcnFxcnJxcnFycXFzhycnFycXJxcXJycXJxcnFycXFzhycnFycXJxcnFycXFzhzhycnFycXJxcnFycXJxcnFycXJxcnFycXJxcnFycXJyhzhzcXFycXJxcnFycXJycXFycXJxcnJxcXJxcnFycnFxcnFycnFxcnJxcXJyhzcXFycnFxcnJxcnFxcj//Y7cAnHJxcnFxcnJxcnFxc4cnJxcnFycXFzhycnFycXJxcnFycXJxcnFycXJxcnFycoc3FxcnFycXJycXFycXJyhzcXFycnFxcnJxcXJycXFycnFxc4cnJxcXOHJycXJxcnFxc4c4cnJxcnFycXJxcnKHOHNxcXJxcnFycnFxcnFycnFxcnJxcXJycXFycnFxc4cnJxcnFxcnJxcnFycXJxcnFycXJxcnFycXJxcnKHNxcXJxcnJxcXJycXFycnFxcnJxcXODdic7CtjHFxc4cnJxcnFycXJxcnFycoc3FxcnFyO7Jzu02McXJycXFycnFxcnJxcnFxcnJxcnFycXJxcnFycXJxcnFycXJxcnJxcXJxcnJxcXJycXFycnFycXFycnFycXJxcnFycXJxcnFycXJxcnJxcXJxcnJxcXJycXFyONNzviyMcXOHJycXJxcnFycXJxcnKHNxcXJxcnJxcXJycXFycnFycXFzg2Rxy4yONycXJyhzcXEp5kEakpvucnJxcnFycXJxcnFycXJxcnFyOV8lvqDacnJxcXOHJycTMq5rblGXJxcnFycXJycXFycXJycXFycnFxcnJxcXOHJycXJxcnFycXJyhzcXFycXJycXFycnFycXFzhycnFycXJxcnKHNxcXJxcnJxcXJycXJxcXJycXJxcnFycXJxcnJxcXJxcnJxcXJycXJxcXOHJycXJxcnKHNxcXJxcnJxcXJycXJxcXJycXJxcnFycXJycXFycXJycXFycnFycXFzhycnFycoc3FxcnFycnFxcnJxcXOHJycXJxcnFycXJyhzcXFycnFxcnJxcnFycXJxcnFycXJxcnJxcXJycXFycnFycXJxcXNxcXJxcnFycnFxcnJxcXOHJycXJxcnFycXJycXFycnFxcnJxcXOHOHOHOHNxcXJxcnJxcXJycTbUNbI7ynFycXJxcnKHNxcXJycXJxcXOHOHOHNxcXJxcnJxcXJycXJxcnFycXJxcnFycoc3Fxc4cnJxcnFycXJxcnFycoc3FxcnJxcnFycXJxcnFycXJxcnJxcXOHJycXJxcnFycXJxcnJxcXJycXFzhycnFycXJyhzcXFycnFxc4cnJxcnFycXJycXFycXJycXJxcnFxc3FxcnFycXJycXFycnFycXJxcnFycXJycXFycnFxcnJxcnFycXJyhzcXFycnFycXFzhzhzhzcXFycnFxcnJxcnFycXJxcnFycnFxcnJxcnFxc4c3FxcnFycnFxcnJxcnFycXJxcnFycnFxcnJxcnFxc4c3FxcnFycnFxcnJxcnFycXJxcnKHNxcXOHJycXJxcnFycoc3Fxc4cnJxcnFycXJyhzcXFycnFycXI0jHOyg4xxcnJxcXJycXJxcnFycXJxcnJxNW6xsKFOcXJxcnFycXJycXFycnFxc4cnJxcnJxcXJycXFycnFycXJxcnFycnFxcnJxcnFycXJxcnJxcXJycXFzhycnKHNxcXJycXFzhycnKHNxcXJycXFycnFycXJxcnIx/XO1EoxxcXJycXJxcnJxcXJycXFycnFycXJycXFycnFxcnJxcnFycXJycXFycnFycXJxcnFycXJycXJxcXOHOHNxcXJycXFycnFycXJxcnJxcXJycXJxcnFycXJycXFycnFycXJxcnFycXJycXJxcnFycXJxcnJxcXJycXJxcnFycnFxcnJxcXOHOHNxcXJycXFzhzhzhzcXFycnFycXJxcnFycXJycXFzhycnKHNxcXJycXJxcXNxcXJxcnJxcXOHJycoc3FxcnJxcnFxc3FxcnFycnFycXFzhzMqHIuG43cnFycXJycXFycnFxc4c4c3FxcnJxcnFxc3FxcnFycnFxc4c4c3FxcnJxcXJycXJxcnJxcXJycXJxcnFycXJycXFzhycnKHNxcXJycXJxcnFycXJycXFycnFycXJycXFycnFycXJxcnFycnFxc4cnJyhzcXFycnFycXJxcnJxcXJycXJxcnFycXJycXJxcnFycXJycXFycnFycXJxcnJxcXOHJycoc3FxcnJxcnFycXJycXFycnFycXJxcnJxcXOHJycoc3FxcnJxcnFycXJycXFycnFycXJyhzcXJxcXOHNxcXJycXFzhzcXFycXJycXJxcnFycoc3FycXJxcnFycnFxcnJxcnKHNxcXOHJycXJycXFycnEyNIO023xycnFxcnIwVIO2u3xycXFycnFycXJxcnJxcXOHOHNxcXJycXJxcnFycXJycXFzhzcXFycnFxcnJxcnJxcXJycXJxcnFycXJycXJxcnFycXJycXJxcnFycXJycXJxcnFycXJycXFzhzhzcXFycnFycXJxcnJxcXOHOHNxcXJycXJxcnFycnFxcnJxcnFycnFxc4c4c3FxcnJxcnFycXJxcnJxcnFycXJycXFycnFycnFxcnJxcnFycXJxcnJxcnFycXJycXJxcXNxcXJxcnJxcnFycnFxcnJxcnFycXJycXJxcnFycXJycXJxcnFycXJycXJxcnFycnFxcnJxcnJxcXJycXJxcnFycnFycXJxcnFycnFycXJxcnFycnFycXJxcnJxcnFycXJxcnJxcnFycXJxcnJxcnFycXJycXFzhzhzcXFzhycnKHNxcnFxc3FxcnFycnFycXJycXFycnFyMyEXtu7ocnFycXJycXFzhzNy1FsOK6cnFycXJycXJxcnFycXJycXJxcnFycnFycXFzcXFycnFycXJxcnJxcXOHNxcXJycXJxcnFycnFxc3FxcnFycnFycXJxcnJxcnFycXJycXFzhzhzcXJxcXOHNxcXJycXJxcnJxcnFxc3FxcnJxcXOHNxcXJycXJxcnJxcXOHOHNxcXOHJycnFxcnJxcnFycnFxcnJyhzcXFzhzhzcXFycnFycXJycXJxcnFycXJycXJxcnFycnFycXJxcnJxcnFycXJxc4cnJyhzcXJxcnFycXJycXJxcnFyNMXBsUo+cXJxcnJxcXNxcXJxc4cnJyhzcXJxcnFycXJycXJxcnJxcXOHOHNxcXOHNxcXJycXFzcXFycXOHOHNxcXJycXJycXFycnFyPDbBuck+cXJxcnFycXOHJycnFxcjhpF7Km6HFxc4c3FxcnJxcnFycnFxc4c3FxcnJxcnFycnFxc3FxcnFycnFycXJycXJxcnFycXOHJycnFxcnJxcnFycnFxc3FxcnFzhycnJxcXJycXJycXFycnFyN7sXslTocnJxcXJycXJycXFycnKHNxcnFycXJxcnJxcnFycnFycXJxcnFzhycnJxcXJycXJycXFycnFycnFxMlN8vbyDcXJxc4ciNawRoMU+5ycXJxcnJxcnFycnFxc4c3FxcnJxcnFycnFycXJxcnJxcnFycXOHJycXJycXJxPR8XvODoc3FxcnJxcnFycXJycXJxcnJxcnFycXJycXJxcnFycnE4CFWwCKpxc4c3Fxc4c4c3FycXJxcnFycnFycoc3Ex0Ce4P9hycnKHNxcnFycXJycXJxcnFycnFycXJycXJxcnFycnFycXJxcnJxcnJxcXJycXJycTMRk7T+bHFxcnJxcnFycnFycXJycXFzhzcXFzhzhzcXJxcnFyO218s6KDcnFycnFxc4c3FycXFzcXFycjvRk7subHFycnKHNxcnFycXJycXJxcnJxcXOHNxcXOHNxcXJycXJxcnJxcnFycnFycXJxcnJxcnFycXOHOHNxcXOHNxcXJycXJycXFzhzcXFycnFycnFycXJxcnJxcXNxcXJycXJxcnJxcnFycnFycXJxcnJxcnFycnFycXJxcnJxcj+5wbVGPnJycoc3FycXJxcnJxcnFycnFycXJycXFzcXFycnFycXJxc4c3FxcnJxcnFycnFycXJycXFzcXFycnFycXJycXJxcnJxcnFycXJycXJxcnJxcnFycnFycXJxc4cnJycXFzhzcXFycnFycnFycXJxcnJxcjf0k78LbHJxcnJxcXNxcXJycXJxcnJxcnFycnFycXJycXFzcXFycnFycXJycXJxcnJxcnFycXOHOHNxcnFycXJycXJxcnJxcjzqwbgVPnOHOHNxcnFycXJycXJxcnJxcnFycnFycXJycXFzcXFycnFycXJycXJycXFycnJxcXJycXJycXJxcnFzhycnJxcnFycXJycXJxcnJxcnFycnFycXJxc4c3FxcjgHk7/4bHFxc4c3FycXJxcnJxcnFycnFycXJycXJxcnJxcXNxcXJycXJycXJxcnFycnFycnFxc4c3FycXJxcnJxcnFycnFycXJycXJxcnJxcnFyOyz4sOMHcnFycnFycXJxcnJxcnJxcnFycXJycXJycXFzcXFycnFycXJycXJxc4cnJycXFzhzcXFzcXFycnFycXJycXJxcnJxcnFycnFycXJycXJxcnJxcnFycnFycXJycXJxcnJxcnE7f/iwkAdzhzcXFzhzcXFzPMzBuDM+cXOHNxcXJycnFxc4c3Fxc4c3Fxc4OPzBvQM+c3FxcnJxcnFycnFycXJycXJxc4cjsJbrUHkXJxc4cnJycXJxcnFycnFycnFycXJycXFzcXFycnFycnFycXJycXJxcnJxcnFycnFycXJycXJxcnJxcnJxcXNxcXJycXJxc4c3FxcnJxcnJxcnFycnFxc3E8vcG4Qj5zcXFzcXFycnFycXJycTjdwb0iPnFzcXFycnFycnFycXJxc4c3Fxc4c3Fxc3FxcnJxcnFycnFycnFycXJxc4c3FxcnJycXFycnJxcXOHNxcnFycXJycXJycXJxcnJxcnFycnFycXJycXJycXFzhzcXJxcnJxcnFycnFycXJycXJxcnJxcnJxcnFycXOHNxcXOHNxcXNxcXJycXJycXFzcXFycnJxcXOHNxcnFycXJycXJycXJxcnJxcnFycnFycXJycXJyOv2TvAJscnFycXJycXJxcnJxcnJxcnFycnFycXJycXI7XpO7oWxycnFycXJycXJxcnJxcnJxcXNxcXJycXJycXJycXFzhzcXJxcnJxcnFycnFycXJycXJycXJxcnJxMr5ltlGacnJxcnFycXOHNxcnFyPq/Bt1A+cXJycXJxcnJxcnFzhzhzcXJxcnJxcnFzhzhzcXJxcnJxcnFycjL/wbMQPnFycXJycXJxcnJxcnJxcnFycnFycXJycXJycXJxcnJxcnFycnFycnFycXJycXJxcnJxcnJxO4EZsI7mc4c3FxcnJycXFzhzcXJxcnJxcnFycnFycnFycXJycXJxc4c3FxcnJycXFzhzcXJxcnJxcnFycnFycnFycXJycXJycXJxcnJxcnFycnFycnFycXJycXJxc4c3E90aO6LlxxcnFycXOHMyAdGyDy5ycXOHNxcXOHNxcnFycjalGbVq5nJxcnFycnFycnFycXJycXJxcnJxcnJxcnJxcXNxcXJycnFxc3FxcnJycXFycnJxcnFycnFycnFxc3Fxc4c3FycXJycXJxcnJxcnJxcnFycnFycnE2Y6OxrFxxcnJxcnFycj2Do7l8XHJxcnJxcnFzhzcXFzcXFycnFycnFycnFycXJycXJxcnJycXFycnJxcnFycnFycXJycnFxc4c3FycXJycXJxc4c3Fxc3FxcnJxcnJxcnJxcnFycnFycXOHNxcXNxcXJycnFxc3FxcnJycXFzcXFycnJxcXNxcXJycnFycXJycTo1o73KXHFycnFycnFycXJycXJxcnJycXFzcXFycnJxcXNxcXJycnFycXJycXJxcnJxcnJxcnJxcnFycnFycnFycXJycXJycXJxc4c3Fxc4c3FycXJycXJycXJxcnJxcnJxcnJxcnFycnFycXJycnFxc3Fxc4c3FycXJycXJxc4c3FycXJxc4c3FycXJycXJxc4c3FycXJxc4c3FycXJycXJxc4c3FycXJxc3FxPqIpvl3WcnFycXJycXJycXJycXJxcnJxcjKDKbmM1nJycXJycXJxcnJxcnJxcnJxcnFycnFycj4oo7nXXIc3Fxc3FxcnJycXIyBSm5C9ZycXJycXJycXJycXJxcnJxcnJxcnJxcnFyJB6ZGmAmbnJxc4c3FycXJycXJxcnJycXFzPpTRt2sucXFycnJxcXMwtNG1Wy5xcXJycnFxc3Fxc3FxcnJycXJxcnJxcnFzhzcXJxcnJxcnJxcnFzhzcXJxcnFzcXFycnJxcXNxcXNxcXJycnFycXJycXJycXJxcnJxc4c3FxOL91sVCKcXJycnFxc3FxcnJyJhskGv9NvnFycnFycnFycnFycXOHNxcnFycnFycXOHNxcnFycnFycnFycnFycXJycXOHODY43LrXI3FzhycnJxcnJxcnFycnFycnFycnFycnFycXJycXJycXJycXJxc4c3FycXJycXJycXJxc4c3FycXJycXJycXJycXJxcnJxcnJycXFycnJxcnJxcnFycnFycnFycjkjhb7cenNxcnFycnFycnFycnFycXJycnFycXJycXJycXJxcnJycXJxcnJxcnJxcnJxcnJxNepXtSWocnFycnFycnFycnFycTBCObzNxnFzhzcXJycXJxcnJycXFzcXFzcXFzhzcXJycXFzcXI3F9G+6C5xcnJxcnJxcnFycnJxcnFycnFycnFycnFycXJycnFycXJycXOHNxcXJycnFycnFycXJycnFxc3FycXJycXJxc4c3FycnFxc3FycXJycXJycXJycXJycXJxcnJycXFzcXJxcnJxcnJxcnFzcXFycnJxcnFycnFycnFycnFycnFycnFycXOHNxcnFycnJxcXNxcXNxcXNxcXJycnFycXOHNxcnFycnFycjDBzrBeMXJxc4c3FycXJycnFxc3FycXJycXJxc3Fxc4c3FycnFycXIq/6saMgVOcXFycnJxcnFycnJxci0a2RrvUm5xcXJycnFycnFycXJycnFxc3FycXJycXJycXOHNxcT740bgHLnFycnFycnFycXJycnFycXJycnFxc3FycXJycXJycXJycXJycXJycXJycXJxc4MPuFuRR6cnFycnJxcXNxcnFycnFycnJxcXNxcXNxcXNxcXNxcXJycnFycnFycXOHNxcnJxcnFycnJxcXNxcnFycnJxcXNxcnFycnFycnFycnExGxu99ORxcnJxcnFzhzcXJycXJxc4c3FycnFycXJycnFycXJycXM21vy4OQNxc3FycXJycXJycXJycTJK0bTFLnFxc3Fxc3EyWtGztS5xc3Fxc3Fxc4c3FycnFycjvJZ742mHNxcXOHNxPMn8s0YDcnJxcnJxci/foBozBf5ycnFycXJycnFycXJycnFycXOHNxcnFzO9rRuSUucnFzhzcXJxc4c3FycXOHNxcjUSK7n91Ic3FycXOHNxcnFyKZfbGjiCTnOHNxcnJxNJazs3lMcnFycXJycnFycnFycXJycjMpSbjmtnJycXJycXJxc3FxcnJycXIuyb0aBWQucnFycnFycnFzgkxZIaFabecXJycXJycnFxc3FycXJycnFycXJycnFyPPvRuQQucnFycXJycnFycXNxcXJycnEkks0auNMucXJxcnJxcnJxcnJycXFzLy+wGj4E/nJxcnFzg5VZWwumpycnFycXNxcXNxcXNxcXNxcXNxPasrsWTUcXJxcnJycXJxcnJycXJxc3FxcnJycXJycXJycXJycXJycXOHNxcnFycnFzhzcXJycXI+/Su/AtRycnFycnFycikjohq+xd5xc4c3FycnFycXNxcXJycnFycnFycnJxcXNxcnFycnJxcnFycnJxcnJxcnFzcXFzcXFzcXJxcjqYlb9nanFycXJycnFycnFycXNxcXNxcXNxcnFycnFycnJxcnFycnJxcnJxcnJxcnJxNbuzslRMcnFzhzcXJxc3FxcnJycXJycXJycXJycXOHNxcnFycnJxcnJxcnFzcXFzcXJxcnJxcnJycXJxcnJycXJycXJycXJycXIl/YQaEie+cXNxcXNxcXM0ZR26quJzhzcXJycXJycXM5ntG7YS5ycXJycnFycnFycXNxcnE1qVm3ZqZycXJycnFycnFyNd7RsDEucnJxcXNxNe7RsCEucnFzcXFzcXFzcXJxcnJycXJxcnJycXJycXJycnFycXJycnFycXNxcXNxcXNxcnFycnJxcnFycnJxcnJycXFzcXJxcnJycXJycXJycXJycXJycnFycXNxcXM8DTuxA8Rxc4c3FycjWtO7hixHFzcXJycXJycXJyOL/RvUAucXOHNxcnJxcnJxcnJxcnJycXJxcnJycXJycXJycnFycXJyMv+ztRBMcXJycXOHNxcnFzcXFzcXFzcXJxcnJycXJxc3Fxc3FycXJycjww4bjPHnNxcXNxcXNxcnFzhzcXJycXJycnFxczhg4b2fHnFycnFycnFycnJxcnFycnJxcnJycXJxcnJycXJycXJycXJycnFycXNxcTthw7yePHJycXNxcXJycnJxcXNxcnFzcXFzcXFzcXI3hGm1i5ZxcnJxcnJycXJxc3FxczISw7T9PHJycXJxc3Fxc3FycXJycnE3UsOwvTxycXOHNxcnJxcnJxcnJycXJxcz73S78ItHJxcnFzcXJxcnIy4sO0LTxzcXFzcXJxcnJycXJycXJycTnMD7hD8HJycnFycnFycnFycnFzcXFyc4c3Fxc3FycnFycnFycnFzhzcXJycXJycnFycXJycnFzhzcXJxc3Fxc3Fxc3FycXNxcXNxcnFycnJxcnFzcXJxcnJycXJxc3FycXJycnFycnFycnFzhzcXJycXJycnFycXNxcXNxcnFycnJxcnJxcnJycXJxc3Fxczy3pbxIWnFyc4c3FycXNxcXNxcXMsDC4aIU0ecnFycnJxcnJycXJxcjXVw7M6PIc3FycnFycnFycnJxcnFzcXJxcnI6JsO92TxxcnJycXJxc3Fxc3FycXNxcXNxcnFycnJxcnJxc4c3FycnFycnJxcnFzcXFzcXJxc3Fxc3FyMusfvyTgcnFycnFycnJxcnFzcXI/eT2wlsJycnFycXNxPLPhuUwecnJxcnJxcnIiOsQaTlO+cnFycnJxcnJxcnJycXJycXJycnFycXNxcnFycnJxcnJxc4c3FycnFzhzcXJycTxow7uXPHJxc3FycXJycnFycnFzhzcXJycnFycXJycnFzhzcXJycXJycnFycXNxcnFycnJxcnJxc3FxcnOHNxcnFzcXFzcXJxc3Fxc3FycXNxcXNxcnE3kU25frJycXJycnFycnFycnFzhzcnFxc3FycnFycnFzcXFzcXFzcXJycXJycXM9FeG46h5xcXNxcnIzL1u64KRzhzcXJycXJycXODxFTbTKsnJycXNxcXNxcnE0ULW1v0pycnFycnFycnFzcXFzcXIrUhEae97uc3FycXNxcXNxcnJxNXvDspQ8cnJxcnJycXJxc3FycXJyci7a8hpjUN5ycnFycnJxcnJxcnJycXJyOhzDvOM8c3FycXJycnEyJuG06R5xcnJxcnJycXJycXOHNxc4czVG4bDJHnFycnFzcXFzcXJxc3Fxc3E9zMO6MzxycXJycnE06Ze3JmhxcnJycXI5HcO94jxzcXJycnFycnFycnJxcnJxcnJycXJycXNxcXNxcnFycnJycXJxcnOHNxcnJxcnJxc3Fxc3FycnFycnFycnJxc4c3FycnFzcXFyc4c3FycnFycnJxcnJxcnJycXOHNxcnJxcnJycXJycnFycXNxcnFzcXJxcnJycXJycjs2tb3JSnJycXJycjb+w7ERPHFycnFycnFycnJxc4c3FycnJxcnFzcXJxc3Fxc3FycnFycnJxcnJxcnJyOGe1sKhKcnJxcnJycXJycnFycjXHtbNISnJycnFycnFzKnDmGunxnnFycXJycnJxcnFzcXIxOOG01x5ycXJycnFycnJxcnJycXJxc3FycnFycnFzcXFzcXJxc3FycXNxcXNxcnJxcnJycXJycXOHMymOGzdx5xc3FycXI703uzPIRycXNxcXNxcnJxcnJycXJycnFycnFycnJxc4czGqtbdlSnJycXJycnFycnJxcnJycXJxc3FycnFycnFzcXJxcnJycXOHNxc4c3FycnFzcXFzcXJxc3FycXNxcS6yyhrl015zcXFzcXJyPsh7vzeEc3Fxc3FycnFycnJxcnJxc3Fxc3FycnFycnJxc4c3FycnJxcnJxcnJycXOHNxc4c3FycnJxcnJxcnJycXJycnFycnI4+eG9Bh5xc3Fxc3FycnFycnJxcnJycXJycXNxcXNxM1TTtLsscnJxcnJycXJycnFycnFycnJycXJxc3FycXNxcnFzcXJxcnJycnFycnFycnJxcnJycXJycnFycnJxcnJxOZrhvWUecnFycXNxcnJxcnJycXJycXNxcnFycnJycXJycXJycnFycnJxOlaZs7lmcXJycnFycnFycnJycXJxc3FycnFycnJxcnJycXJycnFycnFzcXFzcXJycnFycXNxOTiZs9dmcnJycXJycnFycnJxcnJycXJycXNxcXNxcnIgdfgaqqB+cnFycnJxcjFhfb+ugnFzcXJxcnJyMDPFuNw6c3Fxc3FycnFycnJycXJxc3FycnFycnJxcnJycXJycnFycnJxcnJycXJycnFycnJxcnJxc3FycXItqTMahmzOcnJycXJyPcTFvDs6cXJycXJycnJxObjTvkcscnJxc3Fxc3E7wbewTkhxc4c3JxNozhsIMecXJycXJycnFzcXFzcXJycXJycnFycnJxc3Fxc3FycS7/3BoCAj5ycnJxcnJycnFycXNxcjj84b0DHnJycXNxcXNxcnJxcnJycnFycnFycnJycXJycXJycnJxcnIyetO0lSxzcXJycXNxcnFzcXFzcXJycnFycnJxcnJxc3FycXNxcnFzcXJxczUL07EFLHJycnFycnJxc3Fxc3FycnFycnJycXJycXJycnJxcnJxc3FycXNxcnFyc4c3FzhzcXOHNycXJxIHUZGrqubnJycXJycTIs07bjLHFycnJxcnJycXJycnFzcXFzcXJycXJycnJxcnJxcnJycnFycnJxcnJycXJycnFycnJxc3Fxc3FycjUEf7wMgHJycnFycnJxcnJycXOHNycXJycXNxcXNxcnJycTRMxbXDOnJycXJycjit079SLHFycnJycXJyci6A7Trq8SxxcnFzcXJycnFycnI1vcWzUjpycnJxc3EvU7YqfMSdc3FycnJxcnJycXJycnFycnJycXJycXNxcnFzcXJxc3FycnFycnJycXJycnFycnJxcnJycXNxNd/hsDAecnJycXJycnFzcXFzcXJycXNxcnFzcXJxc3FycnE9MMe+zzhycnFycnJyKRJHGv/bjnJycnFycnFzcXJxc3FycXNxcnJxc3FycXNxcnFzOqOPt2xwcnJxc3Fxc3FycnE2k6u5fFRxcnJycnFycnJxcnJycXNxcXM3geOwjhxxcnJycnFycnFzcXJxc3FycXNxcnJycXJycnFycnJxc3FxczES47b9HHFzcXFzcXJycnFycnJxcnJycnFycnI9YuO6nRxxcnJycnFycnI9Nce9yjhycnFzcXI2wuOxTRxycnFycnFzcXJycXJzhzcXJycnFzcXFzcTbE1bRLKnFxc3FycnJxcnJycXJycnJxcnJycXJycnJxcnJxczE5ubvWRnJxcnJycXNxcXNxc4c3JxcnFzcXJycnFzhzcifhLxqT7Q5xcnJxc3FycXNxcjtrubGkRnJycnJxcjmgrbdvUnJxc3FycnFzcXJxc3FycnFzcXJxc3FycnFyc4c3FzcTxF47u6HHJycXNxcXM86se/FThxcXNxcnJycXNxcXNxcnI/teO4Shxxc3FzhzcnFycnFzcXJxc3FyNRnVtPYqcnJxcnJxc3E+E/G37A5zcXJxc3FycnFzcXJxc3FycjLmrb4pUnJxcnJycnFycnJxcnJycnFycnJxcnJycnFycnJxc3FycXNxKLQVKua+rXFzcXFzcXJycnFzcXJxc3FycnFycnJycXNxcXNxcz6vx7xQOHJxcnJycnFycnJxciuogxq2d85xc3FycXNxcnFzcT4Fyb/6NnFzcXJycXJzhzcnFyciRXkRoMhu5xcnJycXJycjLx17geKHJycnJxc3Fxc3FzhzcnFycnJxcnIsaHca2niOcXNycXJycXJzcXFzcXJycnFzcXFzcXNxcXNxc4c3JxcnIpIDUq3/ytcXJycnFycnJycXJycnFzcXJxc3FycnJxcnJycnFycnJycXJycnFzcXJxc3FycnFzPHXxuYoOcXNxcnJxcyJ9hRpKJ65zcXJycXNxcnJxc3FycXNxcnJycT4n173YKHJycnFycnJycXI35fG/Gg5xcnJycXNxcnFzcXJycnFzcTlwv7mfQHJxc3FycnFzcXJycXNxcnFzcXJycnFzcXJxc3FycnIzVvGyuQ5ycnFzcXE6zOO+Mxxxc3FzcXFzMebLvSk0cnJxcnJycXNxciDsexrTOE5xcnOHNxc3FycXNxcnJxc3FycnJxcnJycnFycnJycXJycnJxcnJycnFycnJycXJycjo817HTKHFycnJycXJycnFzcSgUFTrBzqxycnJycXJycnJxPlblu6kacnJycnFycnJycXJycnI0Nc282jJycXJzhzcXNxcnFzcXJyLUxXKr06jXFycnJycXJycnFzcXJycXNxcnJxc3FycnFzcXJycXNxcnIjmeZKK2GbcXJycXNxKtSzGsO0znJycXJycnFzKlqPGmxXDnJxc3FycXNxcnJycnFzcXFzcXNxcjDB87dODHJycXNxcnJxc3FycnFzcXJyOFjPurcwcXNxcnJycnFycnJycXNxcnFzcXJycnFzcXJycXNxcnJxc3FycnJxc3FycXNxcnJycnFycnJycXNxcnFzcXJycnJxcnJycnFyc4c3JxL4V7KtmoTXJxcnJycnFzcXJxc3FyKV2FKuwnrXFycXNxcnJycnFyKjS5Gi60bnFycnJxcnJyKVa5GiyUbnJycXNxcnJxc3E6evG8hQ5ycXJycnJxcnJycnFzPPTpsBsWcnJxc3FycXNxc3Fxc3JxcnJycXNxLPbFGsGTrnJxcnOHNycXIy+vG0FQ5xcnOHNycXJycnJxc3FycXNxcnJycnEsVNEai7Luc3FycXNxc3FxczdL8b60DnJycXNxcnJxc3Fyci2NxRqoI65zcXJycnExkvW5fQpxc3FycXNxc3FxLZfJGgiDbnFxc3FzcXJxc3FzcTtP57DAGHJxc3FycnJxcnNxcXNycXJycnFzPCDvtu8QcXNxcnFzLv3JGtEjbnJxc3FycnJxc3E15PW0KwpycnJxc3E0I+++7BBzcXJycXNxcnJxc3FzcXFzcnFycnJycXJycnJycXJycnJxc3FycjHl77E6EHJxc3FzcXJxc3FycnJycSFE4RpNse5xcnJycnJxcjJb7b60EnNxcnJycnFzcXJycXNxcnJyN6f1smgKcnFzcXJycXNxcnJycnFzcXJycXNxcjLa87U1DHJzcXFzcXNxPfrzugUMc3FycXNxcnOHNycXI9dve+iQhycnFzcXJzNL3xsVIOcXJycnFzcXJycnJxc3FycXNycXJycnFzcXJycnJxcnJycnJxcnJycnJxcnOHNycXNxcnFzcXNxcnFzcXNxcnFzcXNxcnFzcXNxNYzzsoMMc3FycXNxc3FycXNxc3FycXNxczxu8bmRDnFzcXJycnFzcXJycnFzcXJycnJxcnNxcXNxc3FyciR25ypLkY1ycnJxc3FyP97xtiEOc3FycnJxc3FycnJxczn5+7UWBHJycnFzcXJycXNxcnOHNyOX31sJIKcXNxcnJycju99b5CCnJxc3FycSbE8yr1sM1zcXJycnFzcXI1bP+9owByc3FycXNxc3FycnFzcXJycnJxc3FyNY/zsoAMc3FycnFzcT6v87lQDHNxcnOHNycXJycnJycXJycnJycXNxcnJxc3FzcXJxc3E3MASx3/txc3FycnJycXNxcnJycXNxcnJycnFzcSJDBBpNz75ycnJycXJzcXJxczdhBrKu+XFzcXJycnJycXJycnI2RA66y/FzcXJycXNxcnJycnE/cQS5jvtycXNxcnIy0AKzP/1zcXJycnEk9Bwqk749cnFzcXJycnI45w64KPFzcXJxc3FzcXJxc3JxcnJycnJxcnJycnJxcz1RAriu/XJxc3FycnJycnFycnJycnFzcXJycnFzcXJycnIi0RYaZO6ecnFzcXJycXNxcnOHMneRwaem4+cXJycnJxc3FycnI65wixKPdycXNxcnJycnFzNkYGssn5c3FzcXJxPCICu939cXJycnFzN3QEsJv7cnFzcXJycnJxcnNxJ080Ot4MvHJxc3FzcXJycXNxcnNxcXNyJGw8Kow8PXJycnFzcXJycXNxczTLCLdE93FycnJycTgyHLjd43FycnJycXMmnxQaCA6+cXNxcnJycnJxKI82KvkMnXNxcnJycXNxcnJycnFzcXJzhzcnFzcXJycnFzcXJycnJycXNxcjezAr9M/XFzcXJycnFzcXNxcnJxc3FzNH8It5D3cXJycnJxc3FzcXJxc3JxcnJycnJxc3FycnJycXNxP1wGuqP5c3FycnJycnFzcXJycnFzcXNxcnJxc3FzcXJycXNycXI1kRi2fudzcXJycXNxc3FycnFzcXNxcnJycXNxc3FycXNycSBVIBo8rf5ycnFzcXNxcnJxc3E9mQS7ZvtycXNxcnJycnJxc3FycnIpTmwqPhk9c3FzcXJycXNycXJycnJycXNxcnJycnFzcXJycnJyPlUYvarncnFzcXNxcicRMhrv7N5xcnJycnI4YSy3rtNycXJycnJycnFzcXJycnFzcXNxcnJycXNxc3FycnE31QK/Kv1ycnJycnE/lxi9aOdycnFycnJycnJxc3EzWi6+tdFycnJycXJzcXJxc3JxcnJycnJycXNxcnJycnFzcXNxNawEs2P7cXNxcnJycibZMhrjbN5ycnJycnFzcXJyciTHV2r5iolycnJycnFyc3E6DgS98ftzcXJzcXJxc3FzcXJycnJycXNxcnIpSEQa3Hu+c3FycnJycnFzcXJycnJycnFyc3FycnFzcXNxcnJycnJxcnNxcnJycXNxIlfYOn6CfHFzcXNxcjq/BL1A+3NxcnJycnJycXI49wK+CP1ycnFzcXMreEIamXvecnJycXJzcXI8KAK51/1zcXNxcnJyLojUOmpyvHNxcnJycnIwiAK1h/1zcXJycnFzcXNxcnJycnFzcXJzcXJxc3Jxc3FyNHQ8u5vDcnJycXNycXJyciiNzip6Ix1ycnJxc3FzIcZ6GrWYXnFzcXJycnJycXNxcj1JArm2/XJxc3FzcXIqPY4abicec3FycXNyPiYovdnXcXNycXJzcXJycXNycXJzcXJycXNxc3Fyc3Fxc3Jxc3FycjSNFrWC6XNxcnJycnJycXNxcnJycnJycXNxcnNxcXNycnFyc3FycnFzcnFzcXJycnJycXNxcnNxcnFzcnFzcXJyPpQUuWvrc3FzcXJycnJxc3JxOrkoslbXcXNxcnNxPpQ6v2vFcnJycnJycXNxcnJycnJycnFyMwtOvgWxcnNxcnJxc3JxNtoCsDX9cnJycXNycXJyc3FxcyvIdhrkeJ5xcnJycnIzbCi5o9dxcnFzcnFzcXJycnJycnFzcXJzcXJycXNycXImiNYqKnKdcnJycXNycXJzcXJycnFzMbVMvlqzcXNxc3FyciU8sCreNP1ycnJycnJxc3Fyc3FycnFzcnFyc3FycnJycXNxc3FycnJycjY4FLLX63FycnJycnJxczhoFL+X63Jxc3Jxc3FzcXIucKoa6fVec3FzcXJycnIkCjM68mzMcnJycnJxKzysavJFOXFycnJycnEirpgapxZ+cXJycnJyIUu8Gu1EPnFycnJycnFzcXNxcnJycnJxc3JxcnNxcnJycXNycTu2OLFZx3JycnFzcXJzcXJycnEnWJYaPHaecXNxcnJycnJycnFzcXJzcXJycnFzcnFzcXJycnIlb3IaCwjecnFzcnFzcXJycnJycj+cFLhj63NxcnJyci0zcBptyP5ycnJxc3JxcnJzcS0Y8ipwgN1ycnNxcnFzcnFzcXNxcnJyJt/MGoQDPnNxc3FycnJycnJxc3FzcXJzcXJxc3JycXNxcnJzcXJxc3JycXM6nSa/YtlycnJycXNxc3FycnJycnJxc3FzcXIjyoIaNVfecXJycnJycnE/nia7YdlycnJycnJycXNxcnNxcnJycnJxc3FzcXJyc3FycXNycXNxc3E6jyawgNlycnFzcXNxcnJycnJycnJxc3FyKhJtKkHpLXJzcXJycnI8AUi//rdycnNxcnE4wVq2TqVzcXJycnIzQlq6zaVzcXJycnJxc3Jxcz6xNrtOyXJycXNycXNxc3FyNURsu8uTcXNxcnNxcnJycXM4gjayjclxcnJycnI94BK4H+1zcXNxcnNxcnJyKBHWWsPymnNxc3FycnJycnJycSW+pBo2Fb5ycXNycXJzcXJycnJyciiH/BppgD5zcXNxcnJzJq6AGtYX/nFycnNxcnEqjJxKLDY7cnJycXNycnFzMu1svSKTcnJycXNxc3Fyc3FycnJycibA+hp18F5ycXNxc3E5RSS/uttycnJycnFzcnFzcXJzcXJycnJycXNycXNxcilPUkqfCttycnJycnFzcnFzcXJzcXJycnJycXNycXNxc3Fyc3FycnJycnFzcnFzcXMs/vaKWBCXcnJycnJxc3Jxc3FzcXJzcXJyNhQSsPvtcXNycXNxcywe1hrfEp5ycXNxcnNxMvw2uBPJcnJxc3Jxc3FzcXJyc3FyNm02tKLJcnFzcXNxIfC7KsP0TXJycnJycSDLhyqmR41xcnNxcnIgkyY6es2ccnFyc3Fycj06arHVlXJxc3Jxc3Fyc3FycnJycnIne6AayUX+cnNxcnJycnJycnFzcnFzcXNxcnM5l564eGFycXNxc3FzcXNxcnJycnJycnJyci2YTxpIew5ycnFzcnFzcXJzcXJyOBYSvuntcnJxc3JycSpqCRorX25ycnJycXNyO/JGvw25cXJzcXJyKtb2GvOQnnJzcXJycnJycnJycidC5BoN0b5ycnJycnJycjJvnrCwYXFyc3FycnIsI4o64Ndcc3Jxc3FzcXJyc3FycnJycnIoNxkaPo5uc3FycnJycnJxc3JycXNycXNxcnM9dxK4iO1zcXJycnJyN7ZGs1m5cXNxc3FzcXJzcXJycnJycnJycnJycXNyNqauvGlRcXJycnJycnJyPZeutXhRcXNxcnJzcXJycnJycnJycnFzNUA0s8/LcXNxc3Fyc3FycnJycnJyNSFot+6XcnFzcnFycyLmgSoUl+1xc3Jxc3Fyc3FzcXJycnJzcXItHtIanxLecnFyc3FzcXIz5Jy9K2NycnJxc3JycXNxc3JxcnNxcnNxcnJzcXJycnJycXNycnJxc3JxczOkaLhrl3JzcXJycijxEUqU7utycnJxc3In8jkaUtxucXJycnJyIc3AGjUj/nJxc3Jxc3FzcXJzcXJzcXI4e5y4lGNycnJycXNyPA5GvvG5cXNxc3Fyc3FycnJzcXIn3m0alBkucXNxc3FzcXJzcXJzcXJycnJycnImLuIaDxHecnFzcXNxc3Fyc3Fyc3FycnJycnNxcnJxc3JycnIsUUkaDOtucXNxcnJzcXJycnJyci8AsSpBBe1zcXNxc3EldPIaGrDecnJycnJycnJycnFzcjrxVr8OqXNxc3JxcnNxcyWSFRoo3q5ycnJycnI0JzS06MtycXNycnFzcjDBzrFeMXNxcnNxcnNxcnJyc3FycnJycnIt8oA6U9f8cXNxcnJzcXJyc3FyPtyKsDN1cnJycnJycnFzcnJycXNycXNxcy/EWRrEum5yc3FycnMhK8Q6QVO8cnFzcXNxc3FzcXNxc3FyNi2su+JTcXJycnNxcnItDFka8EpucnJxc3JycXNycXNycXNxc3Jxczk9ErzC7XJzcXNxcnMz76y8IFNycnJzcXJycnJycnJycnJycnJycnJyMRs0t/TLcnJxc3JycXNycXNycXNxcyO0aRqWuW5xcnNxcnNxcnJzcXJyOmHeuK4hcnJycnJyciRUsDrttPxxc3Jxc3Jxc3FzcnE6l5q1eGVxc3Fyc3EvWq0aHFUuc3FycnJzcXJycnJycyrUjColtz1zcnJycnJxc3JycnJxc3JycXMm43kaY8hucXNxc3JxI2PfGvvCDnNxcnNxc3FzPU8SubDtcXNxcnNxcnNxciZmNiosnJ1ycnNxcnJycnNxcnInGr4qkWQdcnJycnJycnJycnJycnJyciGxaTqY6WxycnJycnFzcnJycnJycnJxc3JycnJycnJxcyU1iRp+p25ycXNycnI/8+6zHBFycXNycnJycnFzcnJycnIxw6q9TFVycnFzcnJyMxbuv/kRcnJycnFzNuOItix3cnJycnFzMCJEuO27cnJycnJyPmNmvJyZcnFzcnJycnJycnJycnJycnJycnJyc3FycnJycnJycnJycnJycnNxcnJycnJycix8ARqJP+5ycnNxcnJyc3FycnJzcXJyKLFVGgbqrnJzcXJzcXIgN6oqz4Vdc3FzcXNxc3IpqXc6+GiMcnFzcnJyciFhuiq85F1ycnJycnJycimqVRr2Wq5ycnNxcnNxKW0iKsst3XFzcXNxc3I29USyGrtycXNycnFzcnFzcnJycTFGRLjJu3JycnFzcnIoh1Qq6Yq9cnJzcXJyc3Fyc3Fyc3Ex9kS4Gbtxc3FzcXM4F0Sw+LtycXNycXNycXNycnFzcnJycXNycnJycnI6H4iy8HdycnJycnJzcSRKcmrRaNlycnJyc3FycnIobPwqbDA9c3Jxc3JxN9a6uDlFcXNycnJycnIjlSEaGK3ucnJyc3FyPwi6sAhFcXNxc3FzciDgpEpW9btxcnNxc3E7NSK8yt1xc3FzcnFzPO/ctCAjcnJycnJycjOg7L1vE3JzcXJzcSMuDhrfHx5zcnJycj0Rdr3uiXJyc3FycnJyc3E/2A+zN/BzcnFzcXNycXNycnFzcifKMCq1XP1yc3Fyc3FzcXNycXNxc3IiW4QqTUe9cnNxcnNxcy39yRrxI25ycnJycnIkSLYqXnSdcnFzcnFzcikllCrfpr1zcXNxc3FzNFrsvLUTcnJycnJycznTyrQ8NXNxc3FzcXNxc3Jxcyz2LhpSnR5xcnNxcnNxMQ6YvAJncnJycXNyci4SpCqQ5b1xc3JycXNycnJyK84xGpQc7nNxcnNxc3Jxc3FzcnJxc3Jycj0IIrn33XJyc3FycnM1aHa1p4lycXNxc3JycXNycnJycnJycnNxcnJzcXNxc3FzPyl2u9aJcnJycXNycj54IriH3XJycnNxcnNxc3FzcnFzcnE7nB+4c+BycnNxcnNxcnNxJbs+GsZMHnNxcnJzcXNxc3FzcnFzcicGHBqBrj5xcnNycStmq0oelUtyc3Fyc3EkNk4a7psecXJyc3FzcXNxc3FzcieGFjoLnpxycnJzcXJyc3FzcXNxOk52scGJcnJxc3NxJy9OGp8LHnNycnJyczc+/LjRA3NycXNycnFzKK3zOtggzHJyc3FzcXNxcy2RChoI715xcnNxc3I51VS/KqtycnF0cXJycnJzcXMjFQoakL9ecnNxcnNxc3FzcnFzcnJycnJycnJzcXJzNBKGtv15cXNycnJyciTStRpU1K5xc3JycnI5myK9ZN1zcXJzcXJzcnFzcnJycXNyc3E+pg2zafJycXNycnJycnJycnJzcXNxc3FzcnFzcnJycnJycnNxcnMwOFS416tycnFzcnJycnNxcnIm1ucaVJGOcnJzcXIg5Boa475ecXJzcXJzNNc/vjjAc3FycnNxc3FzcXNycnFzIlznGowxjnNycnJycnJycnNxc3FzcSPHYRolie5yc3FzcXNxcyEWkxpQps5zcXNxc3JycnJycnJycnMqVu8qbZENc3JycnNxJ+ugKsNF/XNxc3FzcnEv25Mak0bOcXNycXNycjFjHbC84nFzcXNycj77VLoEq3Jyc3Fyc3Fzcil79xoqQI5xc3JycnIveyoa6U1ecnJycnNxcnNxc3Jxc3JycnJycnNxKqHVGvbirnJzcXNxczZ56riWFXJycnJzcSjoGHr4fnhxc3Jxc3JycnNxcnJzcS0nwCpvg/1zcnJycnJzcXJzcnEgKiUqgG2tcnNxcnNxc3ElLmwavxk+cnJycnJyOP+4tRBHcnJycnJycjgQMr7vzXJzcnFzcjogMrzfzXJzcXNxcyXzrhqyxR5zcnJyc3Fyc3FzcXNycnJyOYL6to0FcXNycnJycnJzcXJzcnFzcnJycnJycy8KfBrwaD5zcnJxc3IxhS2/itJzcnJycnImdaJqzqXZcnJzcXJzcXMlojZKGtybc3FzcnJyciYGWhqBql5xcnNycXNyJoKlWg3VqnFzcXNycif4VSoTeq1xc3JycnJycnNxc3FzLR0oGu8tfnJycnJyc3Ejh84a6YMedHFycnNxc3Fzcist+yowME1ycnJyc3FzcXNycXNycnNxcnNxc3JycnIijsMaWRPOcnNxcnNycXMkk09Ky8sLcXNxc3JycnJyc3FzcS0RvToy9Cxxc3FzcnIoQiJKv93bcnNxc3FzcnJycnJzcXNxc3JycnJycnNxc3I0tDKyW81zcXJzcXNxc3JycnI0OAu71/RycnJyc3FzcS68C0r4P0txc3FzcnJyJYW8GrmkPnJxc3Jyc3Fyc3FzcnI5hTK9es1zcXJzcnJycjPgprgvWXFzcnJycnIsewU6u0+scnJyc3E9+X+2FoBzcXNycnJyMcRNsFuycnNxcnNycjk/C7XQ9HNycnJyNVYysrnNcXNycXNyc3Fyc3FzcnJycnJzcXNxc3JycnJzcXNxK1CkSr71u3JzcnFzcnJycnNxc3FzcixBZzre6YxycnNxcnMo3TEqxCztcXNycnJycnNxc3FzcnJyc3FyLoNoGujJfnJyc3FzcTfu2LchJ3FzcXNyKy6aGj8WXnJxc3JyP+9kuhCbcXNycnJyIGdUWl+KunJyc3Fyc3JyMngytJfNcnNxc3JxOKobuGXkcnJycnIta/s6HUBMcnJycnNxc3FzcnJyc3E08XS1HotycnNxcnNyMm0bvaLkcXNycnJzcXNxc3IkU8pqcdNZcXJyc3Jxc3JzcXJzcXNycnJzIMJfauraCXJycnNxc3EqA7c6A9SMc3Fyc3JycnJycnNycTU1dLXai3FzcXNycnJzcXM/ZXS5motyc3FzcnEqwnEqtdjtcnJzcXNycjALMrYFzXNycXNycnNxIsANGvX/LnFzcnJycnJyc3JycXRxcnNxIaazKmiUzXJycnNycXNyc3FyI3msKstlPXJzcnJycnJzcXM6R223yJJycnJzcXMsAOEakALucnNxcnNycnJyNSwysePNc3JycnNxJbtPGtZLDnNycnJyczY1trTaSXJyc3Jxc3JzcXIwS22x1JJzcnJycnNxc3JycnJzcXNycnJycnNxc3JycnNxcyBOwyp+E81xcnNxc3IhlSQaaK2+c3JycnJyc3FzcnJyc3FzJYckGimNvnJzcXNycjM4trfXSXNyc3FyczuOr7iBUHJycnNxczo7dL/Ei3FzcXNycnNxIQhYKqKKfXJzcnJycnJzcnFzcnNxcnNyPCY7s+nEcnJyc3FzcnJycnJzcnJycnJzcXNycnJyc3Jxc3JzcXJzcnJycnNxc3JycjPsdLYji3JycnJycyJZ4ypNYc1zcXNycnJyc3FzcnJyNJ10tXKLcXRxcnNxc3JyLD/jKr4BzXJycnJzcj1Ntr6ySXFzcnJzcXMyPzK00M1yc3FzcXNycyfIoGqZdflyc3FzcnJycnM+P7a8wElzcXNycnIpkkd63duIc3Jyc3FzcnI8Qo21zXJyc3Jxc3MgBZxK1LY7cnJyc3FzN9BCsD+9cXNxc3JzMcLGuU05cnNxc3JycnJzcnFzcnMt6UQasmu+cXJzcXNyJkKqOm/VXHNycnJzcXM0gUKyjr1yc3FzcnJzMzOEtdx7cnJzcXNyIFHqKu3hXXFzcnJyc3FzcnJycnNycXNzPAgJsAj2c3FzcnJycibf3lqoAhpycnJyc3Jxc3NxcnNyIFOIOr7HfHFzcnJyc3FzcnJyc3FzcnJzcXNxc3NxcnNyOk9LtcC0c3Fyc3JyMVaEuLl7cnJyc3FzcnJyc3FzcnJycyf4PJo6fDZycnJzcnEqACIawA7ec3JycnNxc3JycnNycXMgjMgqyjN9cnF0cXJzcnJycnNxc3Jyc3FzcnJyc3FzLDPYKg/CfXFzcnJyc3Fzciyylirm1p1xc3JycnNycXNzcXNxLG07GkssTnFzcXNzcSYghjoxCJxyc3FzcnJzcSgL+kpUUFtzcXJzcnJyLD2NGl4nLnNxc3FzcnNxc3JycnNxc3IutAR6a7+4cnJzcXNyciWVMhoYrN5yc3FzcnNxc3JycnJzcXNzcSh9+CpLIH1zcXNycnI72q23NVJycnNxc3JycnMhx1sa1YpOc3FzcnJzcTV3QrKYvXJzcXNycywejToyJyxycnNxc3JzcXNycnIql506aoYscnJzcXNyc3Ev1hLKDp7Tc3Jyc3JxdHFyc3JycifsQmrHO9lzcnJycnNxc3JzcSPsKSqkPW1ycnJzcXNycnNycXMiRnsa3ZhOcnJzcnJyIkaLOs+XTHJyc3FzczNze7ychHFzc3FzcXRxcnNycnJzOt69tzFCc3FzcnJzcXNycnNxc3JzI1xiOh453HNxc3JzcXNyJ/FpSkXpa3Nxc3Jyc3FzcnJzcnJyKmnkWs5hunNycnJyczp3lL+Ia3JycnJzcjoHzbgJMnJycnJzcnJycnNycnJzOAiUsAhrc3JycnJzcnJzcXNycnJzPFiUvadrcnF0cXNxKCzUOgFCvHJzcnJyc3JyLeUVWqauqnJycnJzcXRxcnNycigpfmp0eBlyc3JycnNxc3Nxc3JycnJzcnJzcnF0JC1iGh8p3nJzcnJzcnEkPdQqXyK9cnNxc3JzcXM9+ea+BhlycnNycnI3Sua0xRlzcnJyc3FzcnMrkyAah83+c3JycnNycnJzcS0esjqRJNxzcXNycnNyKb1AKrYr/XJxdHFyc3Jyc3Irx/BqeYD5cnJzcnJyP+3mvRIZcXNyc3FzK1oXGgxejnFzc3FzcnJzcXNyc3Eh13GKG4jnc3FzcnNxNvCbuh9kc3JycnNxKteQOqWG/HNxc3JzcXNycnNyK+SCGrK33nJzcnJyc3ImzGxKiDk7c3JxdHFzLGcteiGdKHFzcnJzcXNyc3Fzc3FzcnJyLiawOmCk/HJzcnJyciqRpore5ZdzcnJycnMkhWw6q6k8c3Nxc3JyJDoaOpBuXHJyc3Jyc3I7E/23/AJycnJzcnJzKjlWatJ6mXJzcnJycy+EMzpqvMx0cXJzcnNxc3Jyc3IpWDo6TnxccnJzcXRxO0r9uMUCcXNyc3Fzc3FzcnItYEhK7ft7cnJzcnJyM3irvpdUcXNycnJzcnJzcXNzcXNycnNycnJzcnIluKAq9nX9c3JycnNyLAETmnj+xnJzcnJyc3JycnNycnNxc3Nxc3IgHtt61iJIcnJzcXRxc3F0cXMwulm+VaZxc3JzcXNzcXNycnNycnIoSIhKMId7c3JycnNyKhTjStLBy3FzcnNxdC1ifhpL2B5zcnF0cXMv0NP6IQPAc3FzcnNyci1A2RoN8m5zc3FzcnIoH0dqJRuJcXNyc3FzJ5FwGufo/nF0cXNyci2E9lrMsJpzcnJyc3Jyc3JycnNycifVcBrjqP5ycnNycnNyMzS0tttLcnNycnJzLQLDOpLjzHNyc3JycnNycj/+HrQR4XJycnNycnJzcnM1qlKxZa1yc3JzcXNzLdA1GrP8rnNycnNycjSbabl0lnRxc3JzcTALUrcFrXNyc3Fzc3Fzc3FzcnJzcnJzcXRxc3Jyc3F0cXNycnNycnJzcnMrZjUa6pyucnJzcXNzNYIXto3ocnJzcnJzciJ8rzoNNQxzcnJzcnJzPte0uyhLcnJyc3JzI50wWvss+nNycnJzcXQn9kpqV5tZcXNyc3JycnNyK52Iev0neHJyc3Jzci91emreqFlzcXNzcXNyc3JycnNyc3FzcnNycnNxdHFzcjBaF7y16HF0cXNycnNycygUp1okxYpxc3Nxc3JzK9KGOuXXnHNycnJzcnNxc3NycnJyc3M7DRe/8uhzc3JycnNyILl1mm5opnNycnNycnI8j7S+cEtycnNycnMYie4BlIcR/nNyc3JycnNyLSrHGv5TjnNxc3Nxcya6uGpLVHlzc3JycnM+1Ce+K9hxc3Nxc3NxKv2harYl6XJyc3JycytfoBqbBf5zcnNycnNxIOvpStZBa3NzcXNzcSjt+Go4IHl0cXNyc3Jyc3IjwzYqdsydcnJzc3FzciudQtpzO9JzcnNxc3NyI0DmamICmXJzcnJzcnJzJ6Bg2pIK8nNycnNycip0tGrutLlycnNycnJzc3Fzc3EtOcxKMXM7c3Nxc3JzJGcISn6Pe3JzcnJzcigelRogJq5yc3Jyc3EimNgqyXJ9cnJzcnJzJSpyOhFo3HJyc3Nxc3NxIwlLKtJ7TXJzcnJyc3Nxc3Nxc3Mjllc6ipqMcXNzcXRxc3IkYUMaS+vOcnNxdHFzci7VhirUp51yc3JycnNzcXNyc3JzcXRxcyfHhIr7h7dzcnNycnMhU5669tYUcXNyc3JzcS2leyo4qE1zcnJyc3NxNd43uDHIcnJyc3NycnJzLTHeOlDyHHJzc3JycnMtsUQqtuu9cnNyc3JyLCaLKkCnTXJzcnJzcnIxO2K31J1ycnNycnNycnNzcXNzcnJyc3JzIr16arsoWXNxc3NxdHFzLbJgimzZ93Jyc3JzcnIpLHGatkjmc3JycnNyc3Ivmqw6GlU8c3JzcnJzcnNxdHFzc3JyL0GTaoH2yXJzcXRycjjnubcoRnF0cXNzciDFv9oCtAJzcnNycnNycy+PwspTE9Nyc3JzcnI5Xyy4sNNyc3NxdHElQE0a3fsuc3Jyc3JyK5ReKom6HXJzcnJzcnNyc3F0KsgvWol9CnJzcnJzcnIrjL8aqTQOcnJzcnNyL5a7SguUS3Nyc3Jycy+3mdrBlmJyc3JzcnImOgN6BG/Ic3JzcnNyICVYOsG6fHNyc3Jycy00Nyr+vI1xc3NycnMioogat9d+cnJzc3F0cXMqr98apwIOc3Jyc3NxFgpVEZEXqu5yc3NxdHEqrYNa6ifKcnNyc3JycyUQk7oaB8Ryc3JzcnJzcyqv5ErpAbtzcnNycnNyK9Q16tDMoXJyc3JzcnJzcnNzcXNzHlPDgZYuPH5ycnNzcXQyrVy+YqNzcnNycnRxLn1mOuspnHFzc3Jyc3NxKnrzOvtQzHNycnNycyHA10q48otyc3Jyc3NxdCrQjapd9yV0cXRxc3NyJLQOOui/HHNyc3JzciIh2Bq/4n5zc3F0cXRxdHFzc3Jycxv22QGRGib+cnNyc3JzcnMv3tga4xJ+c3JzcnNyJw19arY4KXJyc3JzcnMrSGYaDXmecnNyc3JzLEQJigTPZ3Nyc3Jzcjc89LPTC3Jzc3JycxdO3mGZIyGec3NycnNzcnJzPH7+uJEBcnNycnRxKRWPera3CHNyc3Jycy38DDpEPzxycnNzcnJzFEcMAZvJ8/5zcnJzcnNzcieC//rH4AByc3Nyc3JyKLbJOniTbHNycnNzcnIuziMqtR3NcXRycnNycyxzKRoqzW5yc3Jzc3F0cjzeCrMx9XNycnNyc3IR3P/SkRYALXJyc3Nyc3IqdjQa+Zy+c3NxdHIsv7yaXgQ2cnNzcnNyciBk2xocsk5zcnNzcnIlaBeqdI6Fc3JzcnJ0cXQRDKghmyVX3nNycnNzciRfhWphF6lzc3JzcnMspxNqu47Jc3Nyc3NxJ3nXqmNyhXNzcnJzc3JzH1uYQZ7lZ75yc3NycnNzLHG+ynX0E3Nyc3NycnMvY45aT8cadHF0cnJzJ153ilMoh3NzcnNyc3ImpJkal7ZucnRxdHJycxeiakGYrpW+dHF0cXRycnMc5TJhnHvNnnJzc3Jycxvj/jGaXQHOcnNzcnJ0IVg+eiOMGHJzc3JzcnMeWMthlBk0nnJzc3JzcnMtzgbq8S+RcnNzcnNzcnM4n+y6cBNyc3Nyc3NyLZAIWgz/enRxdHJydBcwshGR4F3uc3NycnRxJGNOOg7LHHRxdHJydHF0J13zmiQwxnNzcnJ0cnIUk2Kxli6dTnNzcnNzcnMuxbY65qScc3Jzc3JzcnNzH51MEZSDs+5zcnNzcnMvDww6Ix88c3Nyc3NycyZBR6qG+4Vyc3Jzc3Jzc3Ip7vX6QSCgc3Nyc3J0JN0manktmXNzcnRxc3McuvFxnrYOjnNzcnNyc3MiSgoq7l9dcnJ0cnNycx4IwoGdeT1+dHJydHJydBeRqUGav1a+dHF0cnNyJxGpaqX1aXJzcnRycnQmrEmarztmcnNydHJycyhzghoKx95zc3Jzc3JzE1g405ebxyxycnRyc3J0ciqOSvqHK1B0cnNzc3JzchrmMIGRqs9+dHJydHJydCRdMHoyPPhzcnNydHJydCItgLppN/RydHJzcnRyJ88QKvUO/XNzcnNzcnNzchyCGoGaD+V+c3J0cnJ0K53OysMzE3NydHJydHJzc3JzcxjLNSGYZcrecnNydHJzcnQiEINahAjKcnRycnRyEhgioZ2Z3V5zc3J0cnJ0citUPbrGzCRyc3J0cnNyFLizdJzbTItzc3Nyc3NzLq8DGrYPznJ0cnJ0cnRxdHNyc3NydHIuWcCqxHP1cnRyc3NzcjBo6rG3FXNydHJzc3NyLGob+rluQHJzc3J0ciYtTWr0Oyl0cnNydHJzcyQgs5qHBcZzc3NzcnNzEhiHlZ6teGpyc3NydHJzJIf4ugSQdHJzc3NydHJzcylSdeqJ6KFzc3JzdHIgX24aXQkec3Nyc3RyciQDNUqU3Kt0cnNzcnQSFWNDnU6cvHRyc3NzcnQZtoSznB17THRyc3J0c3JzdHJzc3J0G7Xh4Zs8Hh5zc3J0cnRyc3Nzc3J0cnRyc3NzOGgOvKfxc3Nzc3NydCRalMrHZrNzc3NzcnQb89ARlC0v7nNydHJ0cnMcAqTVkQRrKnJ0cnRyczcyPr7dwXNzcnRzcnRycyC8fjp5OBxzc3J0c3J0LrW3ql+khXNzc3NydHNyFOB8YZyQk55zc3Nzc3NzIQ2Cqto31XNzc3Nzcx1AxqWXlUlac3J0c3NzFEEPcZBQAY5zc3N0cnMSMOKDnHMtfHNzc3N0cnMf4IrjnSOFHHNzdHJzc3QfKfIDnPkN/HNzc3N0cnN0FrGdYprQcp1zc3Nzc3Qs/zXqnwyhdHNydHNzc3QTY5Azmv9vzHN0cnRzcy6MXWq+Oilzc3NzdHIVUxhimD/nnXRydHNzcxU3f8GYuoA+dHJ0c3NzLxWSOsG23HRzc3Nzc3QoCn3KbWgjc3Nzc3RydBy392eYEBiYc3N0cnRzcx5pMeORus4cdHRyc3RzcxBwRlibaMmndHRydHNzdCSSiUoM12tzdHNzc3RzE6Wfk50+YGx0cnRzc3QQowgikb733XRzc3RzcxhjFfecFfoIcnR0cnR0I1VbOi+qTHRzdHJ0dHMb3RuzmSbkTHN0c3N0c3MfUB2NlD7ycnR0c3N0c3QZjgjjlLX3HHNzdHN0dBf85JacKhtpc3N0dHNzdHQ1HHa584lzdHNzdHQbQeTnmkcrGHN0dHN0c3QWBs3fmktCIHR0c3N1c3QU+WkykYiWzXVzdHN0dCS35CrHgb1zdHRzdHMa3AzCnjbzPXN1c3RzdHQfnKFDmvZevHR0dHN0dBIE7q6eLCFRdXN0dHN1c3QEB+oYEEwzXn5zdXN0dXN0BcYXMRB4z4zudXRzdXR0GCVilpVCrWlzdXN1dHR0FussJ5k809h1c3VzdXUcP66jlfRRXHR0dXR0dHR0Gk99p5J5glh0dHR1dHQA==</binary>
              </binaryDataArray>
              <binaryDataArray encodedLength="286464">
                <cvParam cvRef="MS" accession="MS:1000523" value="" name="64-bit float" />
                <cvParam cvRef="MS" accession="MS:1002314" value="" name="MS-Numpress short logged float compression" />
                <cvParam cvRef="MS" accession="MS:1000515" value="" name="intensity array" unitAccession="MS:1000131" unitName="number of counts" unitCvRef="MS" />
                <binary>QLgjAAAAAAAAAMMWnh1nIAcf6RjXCQAAAAASGVkgCiP2Ifkbcw8AAAAAow/eHBkiwiKAIG4cDhchEGAGAAAAAHIKsxs+JJEiIBcHCvYEAAAAAJoQdR6cInkjVyH7FQAAAAA3Eb0gMyUlJfohGh3GF+0QVQcAAAAAmgXTHaskdiWNHgsSAAAAAFwASBjKHVchbh+BFVQDAAAAAJoBaRfQINUjuh/dFVMDAAAAAAUWyB4KIbYfrByoFpkObAIAAAAAXhpoHwAhlCCPHlURAAAAAAMVBB19IA4evRT0BQAAAABcFxAgVCPnIJ8W8xJFD+4KogUAAAAA3A5HHTYk8yPWHFMUWgsAAAAAHRJlHgQiISB5GKsROw45CmkFAAAAAOoO4hrJH0IfLBizDY8AAAAAAKAT0R7oIN0gRh+0FQAAAAAaEEUddyLnIn4dqxIAAAAAnA3YHMslnigtJaEaJw8ZBwAAAACsD18dTCMKI0AbehImDt8IGwIAAAAAtgbyGzsiJySJIuQcIxEAAAAAPBqeIoEl8yJsGTsTqgyeAwAAAAAKHdQiriMsIsQcqxEAAAAAYRU9HpkhJCAYGnkS1QcAAAAADhglH80hOiE9HZMVhgkAAAAA+Bn8IDki+yANHTMPAAAAAK4MmBq/IPIg5xu8FPINdwQAAAAAwQ0BHAYj2iQ0IaYZhg8AAAAAIg99HHQhxyHlHYQVIAYAAAAAsxCgHeogmCBOHDoWahC/CAAAAACWAxYUGiItJiAkaRsAAAAAgAjUH0MgXCBdIGwcAAAAAJoGIh3zIOAhbCGDHAAAAAD1Bz8ediF0IkohlhxZDAAAAAACB5Ye1SO3JD4gRxaSDQAAAACrBTcb5SK1JGUgJxcODAAAAABOBdAbsCF0I0IhihocCAAAAADDAkgWrSDyI1UirRxhEAAAAABEBX0e4CN+JFch5BvwFCELAAAAAGIclyPcJGQhhxjjAgAAAABKEGUhTSizJS4axw0AAAAAZBlZIEki8SDtG0YOAAAAAE4X7iG6Jb8j7xoHEsIFAAAAAAQQtx9OJvkkURseDwAAAAB9FCMhsCUbJcch4hl/CQAAAACxF8Ai9SVqJSYhaBIAAAAAQxYtIswkJyMDHxEXSggAAAAARAvcIEgt4S9ZKt0cEw0AAAAAdBGjHqojayOCH1wY7AwAAAAA0hQ3I7wnJCXZHI8RiwAAAAAASxb1IigmgyQzHrAUwwYAAAAAWQykHiMoHCoEJpAaAAAAAAIPTB+aIj4jex+JFAAAAAAzE/QjgycJJ8wimxcAAAAAwxD2IU4lOiZyJB4f5BIAAAAApBHOIesiAyOaIJkXAAAAAKkR+CLuJWgm6CSkGwAAAACoDxghqCN4JFIkNyHyGb0MAAAAAA0OOR6JIgcjHyH4GAAAAACNCysdlCRPJGYgWBpQDQAAAACRDyQhNCawJgwjiBmGAQAAAAADES8iHCdWJg8gzxMAAAAArw/NICokEiTzIegb1QkAAAAArQhtIY4p6isuKKAd9wkAAAAAVwbmGcklsCoOKbchGhYgBgAAAAAzBZEaESCYIrMhiByNDgAAAABYBS4ZwSGkJFUjkR1CCgAAAAAVB5UdhCEdIv4fjRkAAAAAcQaMG1smnyiVITsOAAAAAAQKziIsK10tbyriI9YZtAAAAAAAogdpHTwkoiXJI7ge9g4AAAAA4wlGI8AolicrJB4cYg0AAAAAJgamHFAqmC6EKk8cywEAAAAAlQcrIPomNyjGJKQcbgkAAAAAJAswI0wlnScLLrYxUC3pLCYuODbNNwo3HTS6NaM3HTy5PRVDSj+IOH4yDDXKNvg3jTR+NfIz8zFHKZkjcRw5CQAAAACABdUYlSJmJUMhFBZEBgAAAAB2Gm0jKygVJzwiowoAAAAAFhEIJAYsPitKI68YvwAAAAAABxjnItcmNiU4HkYJAAAAAPAc/CIyJVQi/xemAAAAAAAqH4Yn0ClJJOMcWgAAAAAANAARGGkkUydNI7IZkAYAAAAAphxRIycmTyQoG5UHAAAAANsZmSHfJbQkkxvFBwAAAAArAoEfgCegKXonMyKkCAAAAAB+GPgn0C7gKb8VjAUAAAAAXwCjHCgkQSfAJpcjdh0BCAAAAACGGuYm7zCWMxouhyD7CAAAAABWEYwhdSjrJv8eyggAAAAApB5QJg4q9igTIpEVUAAAAAAAqhSPJcModSMCGTsKAAAAAIYAVhk6JP0ndySuHUQHAAAAALUAQBh8JTAp2SSXF3MFAAAAAFwAORrlI/sniyXkGzIHAAAAAE4AxB8pI3cj7CFJHXAMAAAAAFAClx+WJ0ErjydfGtIFAAAAACQL1CHWKb4pqCNGCgAAAAB6D80iXyxOLcYk5xAAAAAAlBhfIcUj2iKjIigkUiEwEAAAAABBEnQjtCyVLTUmzhX2BgAAAACYGUghqCP9IskdUggAAAAAcRruKYYuWydRDvoAAAAAACMRRyX3MM80zC+1HUQGAAAAAI4TiDP4RYxN1Uu9QKIqPwttAAAAAABcD34euiM+Iisb+QsAAAAAbCBbLNstKia0EM4BAAAAAOAOlSKGKnEowR8FCAAAAABmEJopnTHxLJIZ+AMAAAAANhSoH3AjcyEUG1cLAAAAAAYZlCLfJJwiHR0sCAAAAAADGhUtczM1MAgk5gcAAAAADBvLJVIqYylxIQIPAAAAALwfHC5SMccpGBdpAwAAAAD5GI0kxymJKucljQkAAAAAXh8UK+gsvieCGd4IAAAAAMMalTBKPBBAJjuNLWMMAAAAALQeBCwkLoMobR2FCwAAAABuEgwkJCyLLMcmJxzOCgAAAABDGs0jSCY6JCse6AcAAAAA2CKGN0g+xTnBKagJAAAAAA8SXSlXM8oxACUrCQAAAABRJXEyITPzKysgYgYAAAAADBu1JMQqtioSI2kHAAAAAGgXeySFKpIqnCVLCAAAAADrGyEmACu2KZ8jlAgAAAAA3BoWLDg05zNKKvgVBwYAAAAAnhrKIk0mbCRNHbYGAAAAAFkVnCXiLPUssCeKHPYEAAAAAKUXXSJNJgUkPh8aKJgzTTRtKU4YZwMAAAAARhQdIUElciTAHnUMAAAAAJIbzCpTL00oWhG1AQAAAACMHtgo7yoNJkQaRwkAAAAAhhe2JdwurS8xKWsgDQYAAAAAMxajKZ8x6TBtJ6kQxwEAAAAAuQ++JJEtxixbJOkUVQYAAAAA2xzyLgI4tTizNgAzCzGUKmEWuwIAAAAALRxpKPUtlir1Gq4EAAAAAEkUVSK8J2gm/CDQBwAAAACLHG81DEMmSAlEKzTdGM8BAAAAAEwxqUuBU3pPk0HmJZAFAAAAAEQZViPKJ3QmzR0nBgAAAAAcH0EquSuWJnscdgoAAAAABwETJO0w/jFtKP8QpAEAAAAAyxVsJF0qYyqaJpEfGwcAAAAAKxmRRfhZXGI4YFZRtTFyBwAAAADkBhREFF3vZo5n7V7VSuMjtgAAAAAAlzutWx9p3WukZaJVezmRHfQCAAAAAOEookc/VVVWz0wPNuEPAAAAAOMMcyfwPf1IlklOP6UmgQwAAAAA1xl1Kdwx6jEUKBsQ8gIAAAAAzhx4KUAuwyr4HJkJAAAAAGUb1ykMLPgkpRe4BwAAAAB5HtgrXy8MKrYctwkAAAAAnAuZIOgqdyvOITgNAAAAAOsUKSi0LmYrKh+uCgAAAAAICoMfzim7KbAgUQwAAAAADAxzHmEs6DFaL2QlNQ8AAAAA1xLsIkAsci42KIwXRAUAAAAA1AZQHzEpqia+GloIAAAAAE4WfyPWKNMo3CQZHqYLAAAAAKoSeSH+KIcqQCXMDwAAAAC+I/g5m0INRFk/SjMMIBYJAAAAAI0bPSYbKO0kARotCAAAAAAuF0AppS9YLLoenwkAAAAAOR17Kh8tCSiNGrQHAAAAAPUWdiidLwAsVBqpBQAAAAAeE0MpUjb/OU80tSIRCgAAAAAoGwEq2zAnMi8tsR43CQAAAAAaEjIgEynKKXogywsAAAAAGBm2Kd0vNC5JJmAQAAAAAJEcoCmHL28uWSWwDgAAAACLGjAp/iyqJnkSuAEAAAAAtBuULDg06TMaLDceSQkAAAAA1gblIDAwVDR5Lnwd1wcAAAAAqxH0Kfs8l0baSU1HSkEtOCArpREAAAAAvBoNJVYoPCerIiEOAAAAANAlgzQUOlM4Ci2qEgAAAACgCGY4CE34VU1VkUldLc0IAAAAACMWEi6IO5Y/gzqrLAcSAAAAACcaHybWKYkmCBtkCAAAAABVG2Al4yqeLsousCpqIccMAADEGJUldy67M9cyMykHEAAAAABLEQYhLin/KR8hUwwAAAAAuBm3Or9Q5lsbXiBXzERcIQAAAADlDbol/TUKPVI7Ci+3EwAAAABVQbBejm2DcjRuFV6TPhYTAAAAAOwU1UrXZ8d2x3vbdxFqKE+YKM4HAAAAADIRnDn1WnNrKnCRasFZnDnqDgAAAADuFGdFO11gZidlZVrrQoUdKgIAAAAAbxvDL5M6vD2PONskzAkAAAAA1RrjKXAtFyg8G1AcZTJ/PgVAjzj2J4QOAAAAAEQilzU1Pcs9IjoWMXcpzh37CQAAAABLFy0luDIaONc1GitQHQwKAAAAAMsXhy8CPShAXDmgKG4OAAAAAJsEmh+XL88zDS5lH8kJAAAAAJoT5CIDKgUpJx9uCgAAAABUBW4hZTDkNNYudxciAgAAAAA2FzonPC41LvYn8BvFCAAAAACMGv8suDNgMS4n0A8AAAAA5ReAKskwrC2oI60NAAAAALkPFCIfLbcyVjQmM1gwVSydJksfWwwAAAAAURG3IkMptyYxIAMmbS/8MN4p6RvkBwAAAAADFXYjPisjK0QfDQoAAAAArB44JoQoTScbIEULAAAAAAcYsiuQN/4+kUORRYlEwD9tNu8mxQ0AAAAAXwzKHxsrNy0NJyUa8wcAAAAAXx6lL3A1YDFuIscKAAAAAP0VnzDhOxk7Oi6nEgAAAABXEA8xu0MCS6NIdDz1JKsJAAAAANkclCbQKTspxiHYDAAAAACAFK8iXCeHJZ0i+A4AAAAAQhviJVEpLC8NM9svBiocIGwLAAAAALEZnSZZK6QoVx2OCQAAAAB4EeUlgjF+NJgwdyfFDgAAww3aKJQ2VDxbPZk5qC9uH8MJAAAAAFwMKSpnN3o50TJmKtwlbSmiJ/UbWggAAAAAJQsYIMAteDGZK8YbjAcAAAAANBsRLi03IDguMZkhXAoAAAAAaxw+K/4wvC0LIeoKAAAAAOobtCfUK7srOyeeHUwKAAAAAKgIDiBdLWAxfC7FJsobCwkAAAAA/hvEJfQmKyQnHcoKAAAAAMsgkzpYRzJJJEEILD8NAAAAACsv6keMWXhidGKdWDhDwif9CwAAAABsByQfACgXJrodoQoAAAAAfRcLKepA2FDhV+BXNk+NOYQVAAAAAD4b/jcoR0VNqktjQsYu0hAAAAAAehjlJ0VAHEu1S+JDJDaVJKgMAAAAACgZNySwJv0j2x3UHjImKi8xM9MwryqiJNgNAAAAAAwXyiVXK+QoNB1JCQAAAADPGaEk/Cc2J9oi9AwAAAAAIQ4UI5Qv5DOjMEgmsg4AAAAAwBm+LKE4mTwFOZwuux7BCAAAAACWGLwoEjBuL44nERx3CQAAAABsD0cmVDW6O8M5PC/cG7YGAAAAAMYeoSpiNEI5aDc3LxkhKgoAAAAAMRqdK/wx4C4nIJUJAAAAAO8T1ib4LzIvFyQ+DQAAAADbGWsp7y/LLc8iOwwAAAAA4BnML/Q59TnELi4TAAAAAC4T1y+oRNdOck9TRg4wbA8AAAAA8xh1JeQpiSkhJuIewAoAAAAAnxOpKkM2VjgaMwUoQQ4AAAAAABuULcc6YknTUwRYZ1O5RFgjFAIAAAAAZCegQvRU0mCnYzpcs0h8LW4NAAAAAIsTrSSOK1Eo+BntBgAAAAC7GDoqAzOyMuomCg4AAAAAViu2RgpTJ1WsTWs38RIAAAAAGSyJQYhKqEolQ1Y0oSQqDAAAAACGJVU4qD9nPeQ1Ki3MLXArDyCQCgAAAADOGp0kIygKKCYjzg0AAAAAsRhFJH0pEyefGMUFAAAAAAsaBCY5KdMlQxt/CAAAAABgD3Amii9YLbQhcwsAAAAAzR0uLGQuiCZOE/UCAAAAAPkecCllLPUn8hmCBgAAAAA2CwYggSvsLl4r+CFTDAAAAAB+IdlCwFS+WSFUJ0RsKeMJAAAAAHspLk3pYVxqP2k8XjVFOxwAAAAAuTV9V/1nQGyuZZdSXisAAAAABw09JCowazFoKaEZigYAAAAAkR2zUalownBcbrthKkkZJC0EAAAAAPALWiT9L94yEjDUKY4hBgsAAAAAmSe0S85drmQ0YsdUMDsmJh0lQCTSGxMJAAAAAL4YvCtGNNA0HS7YLs401j8UQa47TjGKH3IIAAAAAOcXbikJM5g1LzCDIYwJAAAAAJEP2CGcLSwyZy+vJC4NAAAAAMkT5yABJvokTx+hCwAAAAB/D1wfkCU0JIIfzQsAAAAAxh7xKD0ttC1bKXQfzwkAAAAAoxsNJXcoJiZTHIQIAAAAAM4VPihPL6IsKSGxCwAAAACRARodniu3LfAjuwwAAAAATxE9IZQofSd5HiUKAAAAAAwf7jLTPEs9WzNdIcsJAAAAAAATpCN6LU8uHTFUMOYzUzMmLMcekAgAAAAABhv6MoFAfkbERmlBCTXKIeAJAAAAAM0ItCtLOcs68zEBG68EAAAAAFgRkyblMCsxVieXEE8BAAAAABkbrysXM8sxeyW9DAAAAAAUFxEvAzpEOoAwdhuzBQAAAADiD2IgMSgkJ34dVgkAAAAA0xKNJgsyXjOYKZATpQIAAAAA1RzqJmgqXCd3HNcHAAAAAP8YVyl9OD5Bz0GlOXsnMwwAAAAASRMBJq4sYifMEOEAAAAAAHkaZSqxL6IqFBfmAwAAAACqF/UmkDh4Rf9KGUkuP/Ms4hrZG4MnbSssJzQcmQgAAAAABQ+yJAwvtS/BJ/YX3AUAAAAAmRxzKssvJyxKHgsIAAAAAKsU0COIKY0liRVeBAAAAABoGIYmbyreJoYfCgsAAAAA8A3AIDAq1SlYINIKAAAAANcSYCSpKmUpkSaALB4seTLNNZ0y0ikJHcsIAAAAAO0ZViuDMUstoR4YCAAAAAC2Gn0qLDCKLikm7QwAAAAA6xdzJLUtaDPQMxUtpBrGBQAAAAA9HLUq2y0zJ+8UxwMAAAAAIBkrJiIr4igxJgsnISVQIMsdvifuLbArZiCCCgAAAABlGS43zEpDUQBNCjwSGQAAAACzHHIkVTYkQadEhEELN/4iAgpYEUszIEJQRS0/ty5DDwAAAAAsHN8razE+LSkctwYAAOYgQCxyLs0r4SRCDAAAAABwIF83z0CkP0Y49zA1Os9E20YSQUk1BBcnFTslvS29MIYuiCbpDAAAAADcHSotzDBaK5UZTwUAAAAAbi0dQFNGtkN0OE8oww0AAAAA6xyrOaZOelePVpJKNi5+CgAAAABxELIsfTnIOpcxUxgLAwAAuCiaQOJOZVOuTSU6ghzPBAAAAAAUGMAnrD9tU7pijGhrZa1X1D5xIwscdis1MlUsQBIAAAAARhhoKLgtGCyRJO4LAAAAAKUTsDEOSANUp1VzTVQ9IhoAAAAAzyBNMiE7Hz0wOBEs5RAAAAAAzBKVLo09I0TcQ048kitYGqMfoyvoLQUm+xFjAgAAAABSBvgffSpIKSofnwkAAAAAjhwkKXcsHCg6HDsIAAAAAF0dvywhM8kx4SioGjsHAAAAADMWgCUhLWwsGiI2CwAAAAClCxIjzy0cLW8hlQoAAAAAcyPiPURHskPPL8gOhxpAKdIumSyoIt8KAAAAAMgrVD14QlU+zC8CG4IEAAAAAIAMSyO7M/k4RDR8JIUKAAAAAFwXQi0VN002+CoxFLsCAAAAAIkL8yaZNJ83VjINJ38cVQkAAAAA9BImI6Ut5jGJL+ElAhKQAgAAAAAdFFggGykYLOoozSB4CwAAAADTGXkkbShzJr8f+AkAAAAAbByTLZQxBioIFKQCAAAAADETTyXJK3Usbym+Ka8lThk0BQAAAADMGDArjjErLlAiEwsAAAAAJSHlNYVCpkW8QlM6zjBFJfwMAAAAAHIb3SItJb0ksCAhDAAAAACDEucl+SuTJjwU1gIAAAAA3xGaJlwvLi9sKHAf+AkAAAAAmR2MOPZHa019Saw6SxvlAQAAAAD0Hgkt8y6IJu8RyQEAAAAAzxROJnYumyxXHsMHAAAAAEQL/iGzNXE/Lz8QNFIhqwgAAAAAARZhI9QpfilEIc8KAAAAANIu+FpTbvpzQW6jWRowzAIAAAAAUDQeX7t1U37BfA1xtVVkKsUFAAAAAGoeTiT8JTsntie6IhkKAAAAAA8miVp1dImAvIKwe99pD00QJtwFAAAAAOUXoCM5KekqBigOHzEKAAAAALYWxCEsKBNHR2Z2eJN/23ycb55VCC5mBgAAAAByFYwiJyouLB0nUBsvBgAAAAB5D81JGWUpcOZwHGiWUrsssgcAAAAAJCO/SiBdKGLVW8VKCDS4DgAAAAC1Ee0/b1GCVy1U0UXMJtYGAAAAAGgYJCnjMrg1ZzE+Jd8KAAAqJsc90Ec8R3o7lh6HBAAAAADjE5cxuz7hQTA/YDkhL/glnxsdBwAAAABwF7IrfzVLNpIuAB8MBwAAAADsF/YhkSW4I/MbMQcAAAAA+xUBJGMoWCTtFqYEAAAAAHseyCrJLtoq0hyaBgAAAADKFVskajOTPdxARTzsLSwSuAEAAAAAghESI/sptieZG48GAAAAADAa5ySGKvop4COWCwAAAAAGH8Q0SUCsRJ1CrD0oNyYwRih2IvYJAAAAAHQU/iGAKSMrgCZ5G8MGAAAAAHcA/SL6Lc8shiFiCAAAAAAjF5QoajLtNUYzCynJElcC1RMEJjAveC+4JlkRKgIAAAAA2x9TLnsyIC2EHY8GAAAAAJoXaCrmNmE7pzlzMqYq0h00BwAAAAATD0UjZjCvNecyYSfPEWACAAAAACMW1CQlL7kxTCw+IG0IAAAAAEoVuiUAL2wuEyM9CQAAAACXDt4tTDoCOxowvhj0AwAAAACpEOAkBSzhJ34YEAUAAAAA0RxILWo2gzd2MC4hzAcAAAAAlCAKJzwnniRIHwAIAAAAAAIS8iEvLoQwJClXGMsEAAAAAJ8XdC/BObU5mi9nGUgEAAAAAOIaZyYvKfIllB7lBwAAAACmD70luSypKh4ivwcAAAAAfhQMKXwxqTC+JpARRQIAAAAAqh+YMnpFoVUWXgFfTVgTSaMxJRtxBAAAAAClGG8pTy9FK+QeGwYAAAAAyhDXKeszLzKJJdoJAAAAAMgbXSoyL8AqohweBgAAAADNHJ0750qhUGNOA0J8LS8MAAAAAFARfyTgK4MsfCe9HJgFAAAAAEsQDyUAL1cvjialHBIHAAAAAN4caSg+MAw0SDLBK28jjQkAAAAA/BV3JpMwkDOrLk4hHwkAAAAAsBZKJIYuQzDmKMAZ+gQAAAAAVx2iOVlDIEMpOawdfgQAAAAAMiQLNJY3IzIbJuoKAADhCvIl1jMeN70wth8lBwAAAAAuFZAkKCvsKloj+gkAAAAA9RriMcY9N0D9ObIryCNoKOQlUxeJBAAAAADRCMglHzOMNQkuSRjBAwAAAAB5G9smaipDKF4fhQYAAAAAox2wQhJRkFPlS+s2IREAAAAAsA+aI38rEimuG9kFAAAAAOEVEyWxKhwoWBz6BQAAAADaPT9REVdOU3pFtyxYCwAAAAAqCQgt50QpTJVHVzXiEAAAAADcDUYguSd0JcoYTAUAAAAA4g7uNHJId0+sS0g64xMAAAAA3w1XKc00yzWhLNwV0QIAAAAA+xFbKd41SDtMOosxixwnBQAAAAClCIMiJTDvM4cvDyOICAAAAAAnGp4jpCx7L0ApZRngBAAAAACWHqslIysLLvgv6jApL28qOiGVCAAAAABxD2kraTfCPDE7ly29Hq8GAAAAAJMf+yzXO8ZJvFA2TzdFISswCAAAAAD0C00zgkx0Vo9VRUj5KIIHAAAAAEgiBjenPv87Sy+lF5MDAAAAABUgdTebQSBCUjmcJUEIAAAAADcRWC7FQfdIWEVuMy8bTCyVOU09IzhdKuAZnwUAAAAAJyktP6FHwkXYN2ESAAAAADoKKChBN6w8UDpXMV8k3AgAAAAAnyJGNDc/q0JlPpExzg4AAAAAhwkoJgUxuTBbJqsIAAAAAMMZjCwLMWQoWwkAAAAA5h8SLpwz8jBFJJsHAAAAAC8E2yjTO/dCV0CgMnYXxwIAAAAA5iHVLz4xrilDG+UEAAAAAF0SriIlKTUnIx5wBwAAAACGGH8lhCmCJq8inSbrLJgr1yHYBwAAAADLDxsn7jMYNqMtSBQsAgAAAAC3H2gtMzCyK4IgigYAAAAAFRn6LOY0dzLuJFsJAAAAAKEZ6SVjKtkqiShXIlkIAAAAAF4YJiazKTwloBmLBQAAAACZDxQvED0aQGE5CycHCQAAAACjDLIr0z9zSMhIqEK/OFgtghV4AgAAAAA5HLEtZjeUNxAtyg/UAAAAAAD4AIAjNjD2MCkn3BAAAgAAAACgFtIk5Sk1KBEh4AYAAAAAaRLPJbws4ipzIywHAAAAAAwauy4UORI/0D17MU0U4QEAAAAAGRoJJ70qsSWFFYkDAAAAAOYp0VXeatByFXCUYeNB0RIAAAAAyiSITO1bPV/CWWVLmzWBHa8EAAAAAH8WaCQ0LLMsZiQ8EAACiBBqI+0sjS2IJvsaHAYAAAAAMQ3rIJEoHiUMFaoDAAAAAKAWazuDUmFcu1tMUGcyzQoAAAAAPhrjKzMzFjLjJ6UT4QIAAAAAHyUzSXxZcl/tWwxOyijqBAAAAAAHHu4uLTWkMtomVgkAAAAAbihRNso6tTf8K3wMAAAAAHgpbjiNPIk3TihLCgAAAAA6Kvc3ijg6LawPBwEAAAAAFh25MnM+Lj9jNUMZiAIAAAAAZyd6OIw9NTnjKYgKAAAAACESUCzcPUlHz0pWSVhCjDOpGwsEAAAAACQfpTHTN0w09iUaCAAAAACIAb4inS+rMAAnmgkAAAAA6Rd/JYMv6jk8PNkymxlgAwAAAAD6HPYvnDarM9UyGDfVNrIxLCEyBwAAAAC+E/cpHy9VKKgUpwIAAAAALh+mMak98EHIPcAx0iFoBwAAAABLFvQnlC8rLFsbWQUAAAAAFw18Kb0yEDCUIv0HAAAAAGQldzyXRqBHrz8xK3MKAAAAAN0XBSVLLSYwnSwJIxwJAAAAAE4l+Dl0RbxHMEFIN0Q4JTo3OMAtaRYRAwAAAAC0F00rAjXZM9IjqgcAAAAAFBuUKcksHyj4HPcFAAAAAEgKACaPM7g0dSrhFx4EAAAAAJ0fPC3cL+UolhfAAwAAAADHFusl7CuwKYAhkQcAAAAAwxFPJW0sjSr2IbMIAAAAAA8NrCXoNyg+Vz3+OAc13ynmG5YFAAAAAFEYXilxNZI5WzQBI1AHAAAAAB4bHStlLlYo9Rn1BAAAAAB9HgxBDVK2VvZPsDqYGHICAAAAALYOjyQdMrE1LTAXIlEeWyQbJx8kghszBgAAAAAiE4IjRi01MVsvBSfTFhYEAAAAAFYWRSTsKZ4mDBfJAwAAAADgH08ply0OLL8j5ggAAAAANRqGJrEwcDXjMrMoVBnGBGIVqyIHKaInlB+rBwAAAACSFS01R0H1QWI40iAPBgAAAAC0GT4zNEKmR6ZDuTTYGXsDAADOCrIjni55LpAiQggAAAAATBbIJTcwnDRWMTslmQkAAAAAESBHLcYzyzHDJRQJShbMKrUzZTK/JRUJAAAAAEgQFjZ0Vg9ox20oaSZZsT+WHt8DAAAAAKIgFUvdZzB25nm+c9Ng5Dg7CgAAAABkLeM5+ln/cpd+I4AteGdjLTkPCQAAAACREklLtmbVcbxy0WmXVoA5pByUBAAAAAC8CrUp7TeUO2E2dinxHPoEAAAAAAAt8FB/X0liHVtoSNYaAAAAAAYY8zyvUHRYuVYAS6ktsgkAAAAAohwvK1Yw0CzGM9U6WkQrR0NIa0lcR7o9SyN3BQAAAAAMHPEotSvRKGQgSgYAAAAAWRJaJTUyJTblLzoc/gQAAAAAMxsbJyErZShEIqgHAAAAAHMWeyWwKlYm0hMXAwAAAAAEDuMiPzDqMkwsTR2+BQAAAABlHcgtSTTOMpUp+BlnBP4eNTVzQPxEvETEQag/6TizKqQKAAAAAMMhG0IKTeRL5j7MGc0BAAAAANQazDW3P9Q/JjifKAUKAAAAALoSNznIUm5b11dKRvEjtwQAAAAAyh6eMMs1jzBUM30+ykO+P3EypQ4AAAAAkhufKoQuHymjG5sFAAAAAGUjbDbOPNM6lzDsIDMHAAAAAAYSZScxN4Q8LTz1N9sxzyk/GwEEAAAAAOAhkSlrLHEqqC2qLYozRzH/Io0HAAAAAO4QRiNhLMQtIyfoHIcY3zSCSblSTFLfR3svFwoAAAAAyBuYLdg63z3VNi8mIgcAAAAABxvwKFwt+in5H7IFAAAAAOMBBSJlLiQwASo5HGYFAAAAAGgNRiVKMZY3JDkWNSopHA4CAQAAAAAFIZwwZTaQMuwjtwcAAAAAYx42LJg3Ij7oQE5BJj/JOm01CiyFFYUCAAAAAO4F3ij8N9Y7vzWcI/EFAAAAAKAcRizfMAUtwyKbCAAAAABAF7cmbTZ0QVBHm0gLRmU/pTQLLL8oVSRzBwAAAAAgEAQkDC9iMV0smyFbBwAAAAAUE40oATHeLn4izQcAAAAAKSACKvowqzleRZZK5EgoQZAy/yO9BgAAAADMF3cjzCjjJiIcmgUAAAAAWCNqPHdHMEhUP+8r9hivBAAAAAAbEF0u4UAtSAVGhjozJVsIAAAAABIL8SFfKzApBxk9BAAAAADKFWQjhimRJacTxwIAAAAAvR3hLD4wGit5HbcFAAAAAF4YRzBqQ5xK5Ef7OTsZXQIAAAAA0R9XKjMyeDIiMRovfyhSIqIGAAAAAJ0bdSMAJlIkjR2QBgAA9CCJL+Yy9Cu/F1UDAAAAALUiuyV4JqwmQCVpBwAAAACdH7QvGjZKM5wlowgAAAAALRniN+RH606UTrJGzTVUHx0FmRDxIxIriCb1FUoDAAAAAKsS6jMOTHhVpVTbSN4xqg00JHwyXjRWK30TSgIAAAAAiCLqMT88tD22OGQuzBvmBAAAAACyOedNXlbQVJdNvEWxQvE8xS3cHjEGAAAAAK0oODsOQYU8PizxCAAAAABCGdUsDTKtKhcQTQHhGTsyfkFeRbs+xiwUCwAAAADyGiApFi/qLVomfhs0BQAAAACCH9QvFTTILogejwUAAAAAtwrsJBEweTA2KcEc2gUAAAAA1BjFJU0uFy/xJWkLjgAAAAAAARVcJxwz/TrYQDBF7EV9QEAzZR5hBAAAAADqGlEq5jBzMFAp6hl/BAAAAACmG84qAzD+LdQl8xgUBAAAAACrGiInuTQENg0v3ik3I2oGAAAAAPcc/iabJ+sj2R6rBgAAAAAvFN8idyx0LrYoPR2tBQAAAACTIagu/zChJogHAAAAABgbTigFLzUtpiI+B6UWjSxANpU2oS2SGLgDAAAAACYgCywWLqQo7BhUBAAAAAC2En8mwy3VKjcfVgYAAAAAexQsKaQ0sjYmMCohaAYAAAAAPw/jJfcvAjKeLfsk3gcAAAAAZhkAPvxp834qhvqC6HR6V4ohAAAAALYjdElyXftkcmLnVJU2zRwGBAAAAADmGqsrVi++JooN7x7CM4A76DqRTMpydYtbluiWiY2+dulNYykSNBc5vzQWLhhEN2XOdrp8rni5aEFHsBQAAAAAuiQPZ3qGeZX8mQ+Vv4RQao9rDHhxe411DmRGQboPAAAAAAoZqSgVWCZ9fZBxmFqXH43jdrxSWySuBAAAAAAmC1AjTTWqTXZhTmtobeJlylF9PCJT226Ee0V9AHUsYY9E8Sn2FIACAAAAABgMryeUMCosORYGAwAAAAC0L2NPsFuIW6pNoizaBwAAAADWESo7L13ocGZ4EHaYaUNOhR//AQAAAACWDmswQjt9O9Ax+CBGBQAAAAByJ/4/fEy5TtRIPjxUKdsHAAAAAHkSNCQSKiYkow6BAQAAAADxJHg1mz3uPG0x/A0AAAAAnRyFLQoz2i6GH+kFAAAAAHIfBi6XM3svuyB/BgAAWhteM1o8ZDs1Me8g5gQAAAAAMxC4IWcskDrSQjZFX0C8L2Ma6iiJLwUs0h+QBgAAAABDEw0mvi3LK0YnzirTK/YprCo4KsglFx5kBgAAAAApE0gu2jvzQj5FCENxPDExTB/QBQAAAACBFf4i9icTJfEncyuhKawpHC2iK+QctwUAAAAASB8qNNk+TEEQPF8uExnxAwAAAAC+HpUrji4JJr8IAAAAAEQP9SZNOeNChkOBOr8jMgYAAAAAXxjPJ7wtASthH6sGAAAAACEKISW2LiMtUSFQBgAAAACEHiUmWyshLuEuNi77K28n0iHGBwAAAAAbG8UntCw9LLkvLjXPOJc4bzNiMMMv/SrhHUEFAAAAAIAPmjR6Q5xH3EJJNOkWegIAAAAAlBUDJGYqdClNJKMIAAAAAEIe0SMdJjMlSyIRCAAAAABiHz0nTS6UOrNEZEf6RIE5tCNbBgAAAABFHrwnNiwCL10vqykkHFcFAAAAAFoVnSifLpcrYSQ8CAAAAACGHG8oyioDJuwbsgUAAAAAmRHDMF06wDkfM98r7yppJxYe4AUAAAAAnBfWJDEstSz3Ix4IAAAAANYbeyYnNIU8Rz0UOPUwszF2M683Lz2JPTk4yi4eJegt1zM1OHo67z2jQcFCaTo3MJsdRwUAAAAA1Qz4I6I0QTdvMuIrpCaHGqEDAAAAACcaBTJkOzk6FDDbHeMDLiBILFQxVTDgKcYd2gUAAAAAHR5XKz0teSuYL30vNzC1LbcsOCkhID0GAAAAAKsXoyMxLb8xDy/cKM4rmy9gMDQnYwyzAAAAAABYEqEnKjFaMUsoCxXrAgAAAADZHAs2BEZfTEhJVEDLNnA0szSFLlwhqwYAAAAA7Q1dJq400zjvM5wnDxpGAwAAAABiHscipyXyJOwdKAYAAAAAVRN1NbZGy0srRys4YRcIAgAAAADNDiEhjCksKV4iFAgAAAAAahNfJfcrUigbGnAEAAAAAEkdFyZfKzQs+CqNJyEg1AYAAAAA3xUoJlwwNi69HqQFAAAAAO0VkSkyL+AqkhvTAwAAAAADFJAiCCpQKT8iWAcAAAAAYheDLEo+G0a9RyJH00IfOUUn6gcAAAAABxwMM6g+dUDJOAYlOQcAAAAA+QPBJBY1mTowN9AquRY5AwAAAABzIAkqdzCEMwQ4iDp2OSsvJyJ0Fa0xBDzQO8IyfS1BMqg1VDA4IR4GAAAAAFkd3i1WMYEquBqWBAAAAAAfKMg7mkSRRRc/5jDbHAEFAAAAAL0aMic+KusmJx1JBAAAAAB/IxA14DvBORgtcQoAAAAAghr+Jb4riSh1G38EAAAAAOANEiHhLUsxMyshG7AEAAAAAOMdNycCK00q8CXPIDEHhxH3JF8rQzJ1NXs1KTGYI4kGAAAAAA8W7ilsNIY16CwzFCkCAAAAAOAcDyqmLPklrBVFAwAAAACKHXsoVSvdKCIi7wYAAAAAhBy9LBk1lzm+OKkvVCAfBgAAAAABKzE5gDrlMaYcigMAAAAASBixJkEytzchNVYoCAyEAAAAAABLGh4uvT05QMY3ADMePAdHy0hJQCgnXAYAAAAAix3LLowysSlPCkAAAAAAAB0XNCctL4ou5CZ5JAMpfyR6Fo4DAAAAABIYoSu4NMA0cilVCQAAAABlA4ovdjzVPtY3yCTqBQAAAAAsF2QnZDAENv00BDCALHckCwcAAAAAoyh1OzZDrkMIP9M2rCy2G+gEAAAAAJINtS6YOic8JDXeInwGAAAAACkcfS+DOcc6LjPIHdQDAAAAAEcPZyZFMKMwNjG6LXEwIyv8EykCAAAAADoaoSdBLf8rtSKUBwAAAAB9B2QkKjyaSHtLiEWLNoYpZCpNOuRCAEMrOwssRAoAAAAAjBw4LzozfCu2GOQCAAB7Ih0vuTIBLyI4DkA8RM1FXT5uJD4GAAAAALsRiinLMUQwwyZ5H84kYij7JXEZXgQAAAAAYB53Ku8vli3RIfUGAAAAAFUSByIeKSAnPRqCBAAAAAAPAA4kSS+QLu4r1jJ7OG82wiu7HZcEAAAAABARfCPXLoo7yEACQFo4UyzrCQAAAACcFiwlLishKlcgvgQAAAAAlhzsLvo2ZDiKM2ElBwYAAAAAqwjGIqU99UwbUC9J5DbfDQAAAABdDRYkMizzK2Iq1iqpJzkbngMAAAAAUx8JNFo9QDxZMX0hsgQAAAAAABM/J3gsPyW1Cn0AAAAAABoiTi38LREmOBmkAwAAAACCHw42eEAsQpE6/CRyBgAAAAAbGodAK08wU29NUjt+MLw6bT+GOzEwdiHpBAAAAABBIK0rAEFIUhtbR1tgUwZAkicxBgAAAAArGhIqVDRgNw007SngHf4jXyy+LO0lRBdhAwAAAADkEYkvlkXTVUZbqVYiRisl9gQAAAAAYxWXJ0MzrDawMRokDQUAAJ0l1TR+N9gvQhscAwAAAAAJEbw41lbdZr1sHGlFWu078g0AAAAAXB6+Or5LDlQbVV9QOEbRQy9CSz5DNponUw3yAP8XiCaBOvVD6UM9O6ktYB/5AwAAAADUEj4tizlzO2szWRvNAgAAAAClGiYuzjbJNREqHhBmAQAAAAAUHN4nhSmvJCkdCgUAAAAAZw00K38+tkUUQ3s6yTpJPpBAbztHLeEIAAAAABEQYCIwLLMvES0KITIGAAAAAP8VQDE8Oug31SsHCSgj0S8MNYE04i44LQku7CZnHusEAAAAAI8juziGPWg3PSfdBgAAAADGH3koxStlKtAkmRteIakjiCEiGf0EAABqFrIrJjYIONAxKCPZBgAAAAAsE+ciCi5aNH81ojBPI/IGAAAAANEbHSVNKp4sNCtHJswmiyXqKvQpTSB1BgAAAABvHEAofS31KtUgxAQAAAAA4hxZMZo5PDhPLZAUcAIAAAAAsBb6JQks8DGgNEEyJy9hKoogeAUAAAAAJRJtIzEqmSX1C70AAADlHOo9skpYTC5EMDF6FO0BAAAAAFUkTjshRzFIHz3JIjIFAAAAAKkgeymEK0AmaRhqAwAAAADZKJQ3oDzzPME3ziOOBAAAAAAmFuooBy6lKCgbPwQAAAAAJxWqJqgsfynnHd4EAAAAAA8WsCdvLDElHgzPAAAAAADbG08jRSfqJaMoeCcwMJIy2StlGZoDAAAAAOAZ6y+TOLw4UjFvJTob3wQAAAAAng+mJw05N0acTzRUK1XeUU1MKUZ3MN8hyQYAAAAAYRVHJIMrSytVJQEc4gQAAAAAZAr2Jr5AeUxhTRFEvS26BwAA9iGFN+4/Oz+8NTYgEwUAAAAA4RbJNq5GtEtjR9M5USMrBgAAAACxH30spzGuLW0eTwUAAAAAkRFTLIU2pDQiJAgGAAAAAP8WjCybN/873TqrM2IlAB7XIzYn8CILF/cDAAAAAO4eLSYMOe9GJksGSfdCNzd5KD8cowMAAAAApB44Kbg1wz3dQFQ/hTa1KhAg2AUAAAAAJxlGJswqIyelF6gDAAAAAFQhLzDAMYMppzH1R3lXkVptVHxF7TA4CwAAAAAeG/wzi0D8Q2g+fi2HEFMBAAAAAJkXozInPdFCvj8HNxUmNR8LBgAAAADFHh4qpC5PLgwrQSU8Ga0DPxQsIygxJDb1MHkfFQYAAAAACBY/Kd0tkCnNHKkD2BEDIsovXTTDL0El6h1aBQAAAAD5Crwo/EFPTnxQTklANzMiJitvNPIxiCO0BgAAAAA+GOAqIjH0K6YVCQIAAAAAYx2FK0U30jrHNI0ixQRDHPgmKCwFKVwZ1wMAAAAAqR67U8x7Qo1NkvGMU3svVvsZAAAAADAvKUjaUVVRcUf6MgIVBgIAAAAA2h+YT3iANZpvpYim/p3PiYllZkTzOHMs0hmiAwAAAAA5IvsxADr8OYYvuxdHAwAAAACoFMgi1ioMLs8330ROS+9KylOic92Rc6JUqLakeZafeDRLARAAAAAAOSwpV+tqynBlbGVcU0D/VF941pLxn3SiCZu5h0RkVED5OB80eCi1F0oDAAAAAOkkvjPQNjswAh6JAwAAAADbGXpCZVsDZ5po0mCKSyAoBBdaJzowZjIfNps0slNHdsqL9ZQ9lEyJJW+2QyIZ8wEAAAAAmBn9Ktc1MDPBKWUmWCdGN3ZHH0zCRPg7C0hzWIVd5VfCRKkg5wMAAAAAUBSzOLNL+VK+WA5qtXdkfBJ3NGVVQmMgwAMAAAAAjg+PIfMvkz01R3JN5lFuVbBXEFZnUDRFN0PTSqZQT09dRVswQwgAAAAAdS3GTmRYZ1acSetBn1LFW0RakU6fOYsqHzuASTpQLE+VRjc43ye9FZQCAAAAANIMsSVdMkw2FjOnKJgRbAEAAAAAzCqCQC1PhFNlTrRFpkf4SvlKy0AXJDQFAAAAALgXXC1/PapDjkKnQGM/FT28LioIAAAAAKYWniuMOI07ljTDIkUDAAAAAKgZ6iwLOk09WTdvKVgXWwIAAAAA7SCEL5Iy1Co/FXgCAAAAANAT+CQyMC0xjSbCCjsAAAAAAHodFStFLlwopBsfBAAAAACBFbstWDlFOkMxfiHgBQAAAAD+Ff0oNDNMNQ0wKyLcAgAAAACuH6kyWTnKNe4nARBlAQAAAAC4HV0o6yuXKE0beQEAAAAA4g9vLxM/4kLuOzMobByxKxk7wDsoNKQuOjQ1NcEoaRZcAQAAAADHHKglfSpIKXYiJB9QMutCtk+vWCJfNWLqYD5bOVOPTFZFpDwANTcxkim5IQoEVxxYJ54rFyqSIjoEAAAAAH8d2i4wMnAqexiJAQAAAACrEM4xfT+6ROdCUjpIL8Ih9AMAAAAAnhQCJI8qcCouJXIcPgQAAAAAsCGuPYpGeUNzMl0KAAAAAG4ZNCcpL+UuRCSjAgAAAAC3G7QsWDm4P1w/zjj1Lqgm/h6sI7kuyTKyLskf5QMAAAAAmAy7Iekq4SkGH88CAAAAAKAHhSPeM4k7JztBMVga+gEAAAAASRAbIt8o/idjIV8DAAAAALgdGie3LFspwhTNAQAAAAA/Gp4nCzIsNSAu1BPhAQAAAAB/GTAnFDBwMvYspBzjAQAAAAA7EcopjjZaOqA1MidDDMsAAAAAAOsX2Sd6K6kkNg+nAAAAAACzHiYrqC0SJc0JZQAAAAAAOSIkMGU2MDMOIvQBAAAAAHogpTItORc22CnzF24BAAAAANUe+zGfOr4+KzuNLUsgqgUAAAAAAiOkNLg4rTCzFcMBAAAAAAsZ3CqcNLk0QCrTGpcovzUjPCk90DlsMr4kbAIAAAAA8hcTKFQuEyrjFf4BAAAAAG0Y7zbUSL9Ov0olPCggMAMAAAAAyhK9K/k6cT8tO642ajGTLKMeeAAAAAAAcyGzK4Ux7jOgMM0k0wByGSErWi7nJR0SjQAAAAAAYgYtIzIw9jKpLGUsxD8hTlJVRFNeR7cuhhBPAQAAAACyFPwjbSzoKqcaGgEAAAAA4RgKKY8suCWHFssAAAAAABYWWikFM/8yRSleFe0AAAAAAGQRJTW6Q9xG0j9NLaARGQAAAEYK2iY8P5ZJCktpRe83xCmdIOoCAAAAAN8cVTB0NlYzGiheJikxnzd1N80xQyGpAgAAAAAUF7El2yv7MC01kDJALywk0AIAAAAAtRMhIoUuRjflNwcuciG4MRNKflcsW0ZVYESxI+oBAAAAAOwLjCt8OBM59yyaDAAAAAAgHGgoOStWJlcb/AEAAAAArA1SIdMu9jSGMwEpzg+YAE8LzyZGOHVAbj+DM+gWCgEAAAAAIB2BNVY+Q0BdPV41ZiZOFWwBAAAAALMKpDqOTPtRDk3iO5UJAgAAAAAAYB9aMKQ1PjDdHzIAAAAAAO8dcCynMBgrJxlgAQAAAABeFaMofTWxQENG5kf5P5MqJQQAAAAAbh9CNBg7RzYMJHECAAAAADMhHDA1ND4ugRmtAQAAAADUHs4oDCxDK9UmUx07AgAAAAB9AIAkqjULPTI7DTAuHwAAAAB+AHkkUjIRNCorvRQAAAAAHSLQOLRCEkYoSPhEHTy7L+sU+gAAAAAAjhlWPD1JD0prQOsrcQ1vALwKhjH0PHQ87DKyHQICAAAAAMQUgjYcUmZeRWGhW9pMrTQ7HFcBAAAAAHMufFKxacxyl3FHZudUhE7VUmdTR0uaN9UGAAAAAJUOhStyUeRgdWTGXbtLXyQRAgAAAABuHIo920kbS7FBIylGAEATwS+URjRSSlPbSQAz/ggMAAAAAACwK9VCS0q/Rkc59xYVATMluEuxY/RtWW4VZRxRtDMmLgAznDEGKTIw0T41RKc/by7PAwAAAABaDzg5WEvyULtMvD69JKoBpBxmJ2orRit/KCwlPh3JFzYofi7+LUYn0CWhM61AvkS7QGw0wB5PAQAAAABPFx8xjD13QPo55iMRAAAAAACfAE4lPjAINKIvwiPtCosrHz3WQ8ZA5DEgEX0AAAAAAK8hNi6eMDEqmhlHAQAAAAB8JDsxuT9OSWFOAE9tSjdAoTMjLYgmQSpQMjgzZjY1MycmuiInAB4pBD1nRf5EADzkKwQVPwGvGDskWyeXJ3EoLSSIFbEAAAAAAH0hgzWqQL1BrjfxHB0AAAAAADsefSf6LsUvAyozI8cCAAAAAGkUHyUJMsE4OjqXNiYuhyMQHLMBAAAAAHYeXCh4KlskIBg7AQAANhEUJbAuIC4/Io4CAAAAAPwexCuYLS4l6xy+Mx8/p0W2St1JpEdGRZBFS0qLTIlISz4nK44gMiavL8E0jzMELdMgCwMAAAAAGgCBK7c9eECwNrsdAAAAABIaPyk0L5crEByUAQAAAAA+HgIpyDI9N5o1lTCWKUgeUQEAAAAAcRteM0c8LzwJM28iAAAAAKYcnCT8JxAjRxMrAQAAAAD3GYwnviv+JfkRlgB8H2w17UDpQ0s+LC+6HqIBAAAAANoVNSxmNcs2RDPXKosaVQEAAAAA1RY/JcgxvDhOOG0v/CSUNUZBAkNiOz4p/QxDAAAAAAB4HTQxqjkRODAsfRebMphJjlLVUEREfi1hKSc03zRCLGsbyAFgGjMmmC05M4o42zoEOSE3e0JRUrJXt1K2QCwUcQBuGRkqwC02KMAoliycMcYt0h8+AwAAvxmPOapT/l93Yq9bL0l+L90DAAAAAPoVMzPqPSc8kC2KJ4Q++kirSWlAACrJGNUiQSYCI3QczgEAAAAA+RJ8PHVM3VBNS/85Rx2gAAAAAABiGyg2WEL5Qrc6NzVyPh5DPUCJOls3jC4SIokCAAAAAHEc6jrLSvVPM0tlOtcUai7iQCNKNUzjRw09Fy0kGkABAAAAAEge8iajKMkj5RlXLSBHyVCTTv0/FybtHOkr9DG4L+0nKCHiAQAAAAARAJAfEzMkOv821SfaCgAAAABAK65GFVawWaRSUzycBQAAAABfDcop5zZAOdAyjyXGF2cBAABeIGc01DsIOikwQh8yAQAAAAAfF00oRjIxMRAldxLpAAAAAABuAEEluibFKh8xQD2FRTxMBVGOUlZTc1RSVP1Q6kvuRek/DUE8Ry9NAk81Sos/5jPAL98r7yQAAFUAzR8YJxUq5CezIQAAAACpFyk0iT0qPBE5Nj1jRQ1FPTvaJaUCAAAAACAAuCJUM1RC7EkPS7BEzDZHIYsCAAAAAC4AjRXzKN4wJjEtKwUgYh62LS41LDr1N+IwoBsAAFIAgh48MD03xTrFO2k2lR4FHp89lUytViVd2WAZY49kv2X1ZFRiBF6nV0FOjUHWL04icTLqPKI+hTopM0Ynmyg7OeQ/jj0TNh4uYCiQJMwkhye4KYkuOzE2MHwv/jBNMW85X0E5RddF+0bhSLBKGVIuWBpbpltkWV9Vm1BfSUVCgT32ORs7tT0QP2w8aC1TJuoh4AEAAAAAKgBbIrwodytKJ30VAAAAAMgPbCNdKYkmYBqOAQAAAABzEPUy5kVwTW5LJT9WJdUBAAAAAFgA4zFPRdpMVEuYQMkqJxcAAFsg5ixdMI0rwh6HAQAAAABwD48kYy0QK1Yb+gEAAAAAIwATFSgvkzc5M+sfAAAAALMZlyyHNdw3sjG4Ht4AAAAAABsiYSyyMNQutCWHEWAAAAAAAJgAkhscLnA6/0LBQ+s+rDLjIj8idiZsJw8mwyLVAQAApxkYJx0rWDBmMfE4vj+YQO86ji7yGQAA1wp0K+A15TRyKbcQkwAAAAAA1gA7IZ825DuINEAZAAAAAJkb4i0JPadF+0bLO5gqGwMAAAAAqB5xOLVF00VHPJc1BkD8SUlN60lAQS42rS5LIUACAAAAAN8LGCVqNZI6TztDN4MrXx9cHp0p1S/+MMk0GjE2Lq4mWSnaJh0p1CulLvoujChvGyYCAAAAAOEa5y9CPjxL3VCuTwFEBS7eAQAAAABIB/UkQC5ELsMlORuYMDA/WkH6Nq8YIwEAAAAAPiAAKlkrxiuWLYEs9iFnAgAAAACUFIEkRC6wL9woqxwJAQAAAAAfJjA4XTyeNoQpYQJqHCEmdy2WKMAYAAAAAKwZ6S2DM7kurR5pAQAAAABTAH8jzif8KmotbTLsNGAxEyhYHAAAAABUAFUjizGYNMAugyEAAPYcBitEMEAsnB5DATUAYCkIPo5JJ00wSJQ8/Tp3Osc1RSztGiEBAAAAAEoKhSbDNGc4cjPPJu0PzAAAAAAAIR6lJa0oEiXDGrYAAAAAAEQY5CSfLwg28TflOM83BjNBLKohZwEAAAAAZA8iKgs2ID5UPa042TE/HQAAAADREAkktzPDNho09y3KHnwBAAAAAIIcjC5kNLswHS0KLCkuvilVHAAAAABKAJgcACZxMR036DgdNd0uVCJ4AQAAAAD1GRol1C4uMyUz7Ch6FgAAAAA6ANYYtyeuL/oxVi8yKQ4jAAAkIDEmiylkJ2gcFAEAAAAALRLpKmU+Y0UbQEIz1SwKN/Y2YysgFb8AAAAAADoLGSWkM5U5nzclLQ4YSwEAAAAA2xWmMaU/IkQAP6UtuAAAAAAAcAAAIkYvRTXFMf0hAAAAAIcfwzKOO/s6mjOSKJ4nziMjG0wBAAAAAI0hWDNON3Mw5B13AQAAAACAIRMsOyxWJO4V0QAAAAAA2A9BKCE6Lz7jNvwkZAw/AAAAbwCEHBovHzORLQIgAADODrUkGC/QMPwpbBxlAQAAAABbFbMpaC9dLJchvQAAAAAAcRCtKXA3V0BHRMtFGEVDN2IqyRYsAQAAAADPHtswRUCKSvxO3UxBQxwxDhhDEc0wwjphOo0whBvnAQAAAAAcAPMPRypoMQYu9i9ULOktSidaFwAAAAAkHOsoyzFRMb4pUCM0I+wkbirkJAULawAAAAAAdA9KKRMv8ClAGzEBAAAAAHkAsyH5Lw41hi9WKIckfy/JMakrRR1AAQAAAAC7ACIgKTlAQ5pBMzNbDpoAAAAAACUA5xEqM849rDubLO8KAAAAAOcN0DaDSS1OpkfJM94CAAAAABYShCrEMHAq7RRFAAAAAAD8F2YlfDJ/OMw3bTHzK8ctdDFOMU4pKh44AQAAAAAkAXggDyqVLJMpHzQ+Q0RNL02vQispAAAAAKUfdC+cM1UuNSFVAQAAAAB6LdY6kj1ZNoIiGgEAAAAAOgCPEnMtwjbTNW0pAAAAAOgBEyrVNRlAvUOrPd00wjNQPN9ESUXkPdctThS2AAAACiiiQOFMHFDrSZ82fAIAAAAAIhq9Lf44LTr3OMM3JzeDOLs/OEWOQ8023TDRRydZPF9VXKNObzZ2FyIAAAAAAFwJYyRuMfA8uEN/Q4I82SsOGO8AtysbOrU+MzrxLI4CAAAAANAZWio6LtwoFxqEAAAAjQBEFBcpTS3NJWESAAAAAMMeHSg7LkotAyYDG3wA4gKiJt8w5i/6JRQXAAAAAFwAOyxXPOVIwFmWYQtjjGGKW49O6TIwCiMAAAAAAD4POieaLWwoTBiJAAAAAAC4By0mCS9rLJ8hbQEAAAAAHB+sMnU62Dc+KmcQoAAAAAAAJRxhI74r8TiSQYpE3EjeUmldDWOiX8NS4EWoSVRSZ1x+Y5Vlh2ImWupKTTrLMRoqkSSFAAAAAACrG9wn/yseJV4UAwEAAAAAwxvyMVpWw2rWcdtt6F0ONDACAAAAAHQAqBlnMVY4rDQcKBQVPBSBLQ02njY/MhIkow17AAAAAACuAAEuzUz7WVxffFwsUQA+Uy10GAAAAABsIdEnnyo4MjguJSSfMYtJoFVAWhtYmU5HQLM1ujQROSNE9VGpVdhRyUKOJEwCAAAAAGcA3yaNRlFRm1DRQ3IuTkD1TXFRDkxNPachAAAAAMIUkSJ1KdUzlj0qQzI/Dyw9AwAAAABnAFMXejiFSkNSfFHCRK8kdwAtFWIu2jRjMYYmdBkAAAAAPg2bJBc1NkOgR7xEjj6iPjxBd0A1PQE6PzSmLKUl+xk+AAAAAACVJZs7vExcVGxT8kqxPMkxJyxGI48aDQEAAAAAKRpOJBEokSacHUUAAAAAALoAPTB5P55DMz98NTA0KjeRNw03XTBGI3IAAAAAAFcBWCAeK5E0ETtbPHM36C37IwAAAAC+E9onNjIxMoUnuA5wAAAAAAAdAHsIrjT+RpBMqke+N1gZAAAAAGoSuyZCORxCe0EsNxAhcwEAAEAAVg1mPh1P8VKlTbo8rQYQAAAAAAAdHdEmuSpGJ5AcIAEAAAAACwCCBMEvpEQfTRBNBkfKPIoorAAAAF4ePyw5QNBQZFWjTbg0LwwXAAAAAAAAFTQv+EGLSQZHgzkkHq0AAAAAAG4AyA8eKiE44juiOSw1SjIHL7Ek6xRrAAAAAAAZJYk8qUWFTsFk3nHDdaNwEGFKSV86+jKKMI0v+CQLEl8AAAAAAOEXSidrLAso2B0yAQAAAACtGkZAQFTUXKdbP1D2NjsMnxt1UMlpZnPMcrdnLkxHGwAAAABcECQkviw1K9Qi5AEAAAAAWitcQ2FVSWAWY+ReaU9YONgowRx/AAAAAADGESo320cqTN5FgTPOEhkAAAAAAH4asCpCMx01aTZGNPgyxSk3FwAAAACAHbsrmDSXPB1JZ05gSw86cRocAQAAAABCFc0jnChnJncbugAAAAAA0iluRxZWW1tQVvpCxwsAAAAAZhUkJsQqnia7G3QAax5aJ0kp/iS8HcgAAAAAAM0OLikHM5Uy+So7HfIAAAAXAJYfqTLoQ5RS/lkoWSlP4TcIFAAAAAAFAJIDmDMfPjU+5jJwEwAAAABEGKo6uUm0TUJJxDfcG64AAAAAAOkZhirnNjI7XzVMIJcAAAAAADIWfDOQPvk+vjshMS0lXyQeIp4d7AEAAAAAjCHSP69Ih0rRRe49pDPQGc1BoV3yaKNoAFz3PcsBAAAAAAAAhwAhGEQ8vU85VwdWwEy5OhUZbgAAAFQa1DVUQohCoDcgHiwBAAAAAJYesCPVJqwo+B+JAQAAAABdGYMllDyyTURT104aP1oqExgBAQAAAACRAP0XrydRLyMvYCf5FwAAAAAGAOYC4Cb1MJ4vzyQAAAAArhxiJGco+yXRKQsmsyuQMXoxPysvHQIBcw1rJSQxkTfxNx8vCBUPAAAAAADBIYcvuz3AQY5BAEB9N30gAAAAAJkctSppLnokcgAAAAAANwA6IeUzmzy/Ot8s3hszAAAAAABwJAUtCTBtLGAiMAAAAOQN0SUSK9AlgRIlAAAAAAA5ABUnXkVyVE5YNFLwPXUgqgAAAAAAUQFXHWQuCEU0TRFMgEQiOx46EzP9J4AKCAAAAAAAthpcJWc3S0ZKTdNNf0TANFkf7QAAAAAAmRe4JfIr2ypOH00AAAAAANwAFx00LjMwZC1OLhItbC4uLn0mwh0AAAAAFh19K/Iu8CgeHEwAAAAAABYB0SGiK3IwAy+1LRoqfTMGOHs+Ej4QPME6ODllLcsjswAAAAAA3wvrJsExujCYLtQ6E0mRTrdKizvnHVgAAAAAAH4XUCMoMiY5ZjnWMdM1Oj33Q69B+jVsImgACBDwJPIscC5ULSw5NDxyO3IvXQ4yAAAAAAAiAewZGDEWOz09SjalG5IAAAAAALYGaiPyMI82jDYFMfgkPhOMAPoCrSMsNM02Xi7tGZAAAAC3HztKA2MRbS5slGCUSWE87jqZNV83bzRtI9AAAAAAAHcdhlG6b8h9k4AWeRFkoTp+AgAAAADtFkkuljecNoMqZgsFAAAAAAAjO/9p9H7Uhh6F5nlHYzI5YhxaAQAAAADNGqQpMDCHLrkvmic3JtcjGS48K0s4KT0iPD8yjS+cM9U4TzlmMtIj4TKEaWiC2Iu8itp+VmRdOUAqZyb4Gg4BAAAAAA8iUTHGMhInNAQKAAAAAACaANUexkAGUpZjJXfAgf+ChnrmY+46mwYAAAAAhB9jMok8BD51NgIpgi5NNHkxFSMAAAAAUAd/Qd9grHGhdjFxPmAKRxIyESW8HnIAAAAAAEIB2DfSWb1k52OMVvY1UQAAAAAABQDKAx8u3kAbSIRF4TcqGDYZtTCSRTRR9VVHVO5OUkv2VEheHl7kVw9HyjibVBFq4XHvbnJgg0KXAgAAAAAzAZUgTShsLRMtVya3FgAAHgxwJEYq5yXEGCQAAAAAACMQhi0uPZZB9DxpLq0CYBZuJFwrSinPHJsCpT2mZpB+04ebhlp7AmNAPqYAAAAyHbUmGyrzKNwfrAAAAAAAEAFcQ8ptC4RejsOOB4VmbsxBiSgHKKIiDQEAAAAAIRBuKBQzrDTYLQMe2wAAAAAAhxUxL85A3kdkRZM4Bx31AAAAAAANAKsp52gvhCOPk4+4hTVvgk5COTEVFwAAAAAAawGiI0c/0kgmUSBUd1IISPQ9VjtJQVw+5zMRHacAAAAAAJYXFzEnOS42fSjsAwsAAAAAACABnTRDXWx1un9WgFV2M1yXMEcYji/mOU86TDCaFgAAAABgEgYqkTYMOX4yUCJpDo8lNTSmO1dCm0OgOO0tYjwLWaRkQmWYWok9nAEAAAAAPCFxMd46dzsVMhUdAAEAAAAAdxeaOWZQkFwxXtxWeEMuGgAAAACtAG4puEB+TKJOfUY5M3knziyEKPQYAAAAAGAA2w/hMCY+MkFWPOMv5RoAAAAAFQcdRR5e4GlhbZdpwF1cR68zmTr1QItJ6EiOO10K5xBMKplBhUygTSRFJzElJikn3y4ZNpw6wj3dP41AEEEgQsdCIkYHS0JOUU0USpZHYkg+SLVG6EMNQFw8CzuZOoY36jBhJogRAAAAACkiUjFZNPgrQxNuAAAAAABvGcMnOC/mPE1FlkpPTFJJqkQuRsFJCk8/VGlVUFKBTehFiToRL2UngChKLSwr0CAAAAAAPyG6Nj9ChEYzRWQ+nTDUGmsRpCUwLL8vHzexQUpLM0uURolAeDybND0hswAAAAAABgswK7g93kQ5Qvc1Qx++AAAAAABqInEtizcfPDo9DTwfNZ8mGhU/AAAAAACaJXMzuDifOxA95jtiN8onURAAAAAAlhX+KGMxMzAhJrUTbAAAAAAAxBORJzMywTZ1NrAwiySGEFgAAAAAAFYblCjLMfMwUCVNDxUAAAAAABYBvjFzQ61LyUn6QNQ8aUQQUK1TE027OiQUAAAAAFYaZymfMJstRiE+AQAAAADvFyokZDI5Ry9VwVn3U848tAAAAAAALgErHos3m0PLRVo+JioAAAAAxS0EPkpGv0pdRNA5Fi4uIgAAAABLGfAi3CdTI58RKAAAAAAAOB65Kf0rciXsFzAAAAAAAFweeiVbJ8EkZxkDA0MbsSrxNCw6fjfpLSog8AEAAKABsyp5NcA5/jqQOAAzDi6BNcU7QTlRLyEeAADQCjIkXDG9O7w9GzkHLO8VmyWNMNkvlybbFy8AAAAAAB8j0D0dSIZHWTwGI9EAAAAAAI4AgyReOXI96z8QPQVAg0hXS1VJ603sUWVYLVyeWntVcU+TUY5TT1GETgNOak5FU5pUxlGKUBdLmECbN0U1ji8pJH0k2EVGVZxb5Vn3UNk/WSqjAQAAAAAFAdgYHDS2RnhQxlD4Rzc6ATBlLVYynDE4KgQbtAAAAAAAwxcNIycl9CLOHNUAAABXALIOQDqYSkpPNkrLOd8VAAAAAgUny0JGUrNYrFd6UNdF2ECPRO0/FTcxL7UrTymOG3cAAAAAAL4CfSbPON9AoT8KNGkYAABOILozRT0sPlM33iZOAQAAAAAHACIeIEHkTp5T4U9JRX40zh0AAAAAEx27JOooCS5fMRctXyBlAAAAAAADAYwblDVsQIdE1j+QNxM2TS4bLk4p9R8AAAAAIAAUIucoxCtKKtwiAAAAABkiOSwpMCoymzugP0Q+zzIMH9wBkCQeLrYt8CWeEQAAHBl8JZsrryhJG7cAAAAAANQZ+yzkNnw3Fi4HFhsAAAAAADgA9A24JYUrOS67Lh0uNyqTHuIZ0DKROC42HDHNLTooXTTmO8c9vjURIpgAAAAAAHEQhSqROJ87CDYMKMsOhwAAAAAAGwD6GUcovSseK+IqOS0lLrsouRz6AAAAAAC/Frko/zqxP1I5WCZPAQAAAAAgIdEx2DW9LSAYDQAFE70ysjrlNj8rtRwfAAAAAABTAmIifzVrQ6lH4EZkRldHOE1PTndIi0KiMvgsWy/1KfEjiRE5AAAAAAAKAVEh0jvbRqFHzz2zJCsAAAAAAPkA2SI1QQJL6kgWPDQf4wG0I7sqmSp7JVwdcijONhQ9BzxWM20fowAAAAAA2x5FLuo0ETFqJIkm0i0ALEYfJwAAAAAAmSJXMeo27zKSJGEKIgAAAAAANgATINg3VUFEQnw65itaGCIAkiAKMN8+OEMkPSYgRwAAAAAAUgLyJfQwnzuuPr44iCk4DwAAFQAiChspVjf+NzouORkAAAAA7gGLIhYyOjXgLBIWAAAAALsBUioTQSVMYk6CSM03eistQzBSg1cPUglCViYnERkAAAAAABAS6jWnQo1HjkcmSiJLDEqqRgVA4CeUEgAAAABrG/EmoCnYKlEtBiweJ8EkeSCkAAAAAACTGXcn1TdOQ6dLikydRv05hideEnkAAAAAADwTVCaNKkwvRC4HLTQ6P0c5TzxSRVGPTY5H2T7nNIIuICsoLSkxiC2MKJIWAAAAADwbqiQrLA42FD5JQ80/AC6HESQAFBurK54xpDAAKcIdvAt1MrBDYEjfQu0v8g8AAAAAXhWuIrUo3ydsIXMBAAAAALYYzSVTLFsqcx8aAAAAAADHAMgb4zSbQVpE8j1lL4cQAAAAAKEhhSQVLyM4kz2gQ0NIVEnUSKBGKEGIO/gy6x6zGqEkcCnaJcsarAAAAAAAlgBeHq0lKSexJEUhAAAAAIgOHSOWKbYk1BAMAAAAAABUISAv0zuuQdFBVj4iNUgiDAAAAAAAJQINIokwDjW/LY4ZTxDHKD4980jJTE9KgkL8M8MogDNsQYlHpkfyQaY5sy5SKX4mAB8AAAAAFQC5EawnjCs+J+4cAAAAAJYAXA+CKHg1Nj0mPWk0yyaUEQAAAAB9AOoNlytcPNBD4kH6NIodXiaPLMcpFSAAAAAAqwHfHsoo4iwyLT4mjwsAALYahiWlL8M6LkpUUjJTJ00zOKIdAAAAADcASRTPJrwtDiytHwAAAAAlAD4acTI8SMJR4VBYRcsxPzHxNEg1Rj+sW0RuQnaAdN1mjD/dEgAAAAAHAkYiQindKjg5cEG9QBQ4ZC6sLXgyjjePQMBB5TkeJvoIBQAAAAAAOgIJIMI1GT3sOZUvdkj6bgiB7YbVgntzuk3QAgAAAABOG2onQy1aL6EsoSJLFqoAAAAAAJgACTe1ZI57UoTIgsJ2imAKSPNABD3vMwUleRgAABQAkyZvN8Q7AzZuJq0NAAAAAAoAbhLqLhQ7vEDISlRPDlNFVB5TxVGGUPdRQ1yqayx1d3bWblpbWDB0AMIBvR/CK+IrPiU8FgAAAABaAH4aui6ZOHE7YUPLTUNUoVI5S7pG2kI/OKkkAAAAAFYAnAyKMnNACkZKTwZcumI9YbVWeD0vHAAAAACrGfYnqi99NAI3MDS/KmcdSAArAPcXeioZNr04sjDAGgAAAAA6AlwpKDxQQ8VBuzceI+MMsAGBOb5GVUxkSUY7uCcAAAAABwAZKNNIu1oBYQZeqFNkRUtADD3uOf8zKCzzHxMAAAAAAD8A3w5dJa4wMDKSM2cwBTIpOVI4mC0GFQAAJQJHLPk3hDtlNyopDAAAAAAARAFgGaAyzDuKOq8uwBMAAAAAvRofJy0q9S9aMW4vgTDwKtAcAwAAAAAALQGOJZw4lz+tO0ApAAAAAP4ggiShJ5QyZzOhK4cl6hwSApEgQSyOLvkn0RgAAAAAwQJcIg8udjN3MuYrCDDfMSk1oi9LKn0lnCo9LVQsQCFtAOsT1zNFPko9vjBbEQAAMwCsH7MoXSp+JI8ZAACLE/0kfyrJJwUdGADWJ6U6W0HURENAPjY0NJc88TpLOr4zAygAAAAAFAC2HCcxGTx2RelL6kyaSvo+UDhfN6M7SzwbOYkxbjCXMUkxQCwDI2ch2CkaL4cvzS2ALMUqRibxHwAAVBwiK2Qyqi/fIYoAEgBBFChMinTIiMaPLowofH1ZMiUAAAAAOBxcKdctCjC5Lzk9O0uNTtBKpEQhRKFE7ER/RMFE20bDRntAmDAAAMAl1y8LLmQghQAAAAAA5xZrJNEpDCYWGCIAuwDaI7Y6dkUqSKlDDjhPM7g+ZFXeYs9n6GQFWt5HQTZnP3dEq0PUQPhCaE3CVqdcbF23V0ZN/j8bNlg0+DC6LUUs8kkEcD+Fwo3pixR/jGUrQncrNSTnGA4BKiDFKQgwQjavOBQ0HChXGQAAAAA9HtokYyjoKIsj2xjUAAAAAABwBB04nEmXT5hMk0BfK+ATFwBcEoYwNELjR/NEPDsIOic66DzGN4MtgSY5HgAAAACXAMAT6yjlPdRMI1MmURhEuSkZHQAAAACyAFY2PWCMdiF/8H1qcsdZgz4rR+BIUUU+OKYW+gBeIfEzRjw+P8Q5JDWwK8MSAAAAANQB2h83NUE9cTu8L4wYAAAAACIBjx2RMXg6hj7FO3gyizTUNnc3HDyQP6M/GTkUJwYa7SPRKcko2RoAAAAAngI2Jcsu7zytRwpJJEPZM2UcoQCkIWIwfTMNK5ElNTDQN8pDSFXsYe9ji1xqSgotOhMAAAAAFgJ2IS8t1DLuMNknjBkAAAAA8BruKEAupCz+IK4AAAAAACEAcRDFKBsyDjclO0k5gjUwKqcYiwAAAAAAFgJsKMY86z89N/0lAAAAAMECUS0JPn9CgDuBJQAAAAAMAkMgISsUMB8qXxQAAAAAvRbAKvYtyCReF8YAAAAAAA8AhAzVKuw1dDaKLQYm6CepLKAwTi3YKhwlHBNNAAAAAAAdAh8gEjWXP2o/yjWVKDoUAAAAABACTSInQNFLbUykQl8uViTWNohAakMEP2E+ED5GPckxpx8AAAAA5AByEQsthkUETttMpkNRMgATDAAAAAAAEgBhBXgxXz7ARL9BbjPXFGMk+ynFMNo7SEAuOO0s9C5LN2M5YDJfI0YSuiMxKZQoTCR5GoAAAAAAAEsBhSgbPFVB0D2hMKsdygLZHR8rlDM4PH9BXEXmQmQ/NDoZO6BCNUj8S8VOF05MSnZD0jmZMRAypjADLaoooiTwIQ0qwTTfOm47sTapKhAnsCV+IwAAAAAGAPELiiqyOqhAfz1VMFsXAAAAAE4A9w1RJCMzUz/lQFI+FT8kP6A43yTXDgIA3wGRHRszeTu3N50jAAAAACUAXxpuME89TUReR0hGZj4rMaQZiRv7Je4sxS/3OL5AlEfhR25C7z2fPRA3ti9ZLlEszyVLGQAAAADpAKEgcSV8KQQs0DL7Qe1OgFZKWC9VJE6UQgY2lDCfLGQrAzC0L1cnmhoAAK0ApCGBMIkw+iSYEjkATCTJNNM3Ry/rFQAAAADmGFkk/CxFMJws8SCmAt0jnzkDRLtFQD17McgvGDVaLy0dRQAAAAAA+QHPJjc+qUm3S8ZGgT1XMbQyzDGoKt8cAAAAAGQBHCMYNYk4cjE8IcUCmSJsKbQvuDhTPh8/KzTBKYsYXyE+PahNyVR+VJxMIDpTDAAAAADzADwsLj02Q3E/Xy5fAQIAVhQ3IrIl8iKWG5sAAACMAdkl9T0ARyVIcUE/OoY/MDwNNx8rkBpDHjA0x0IeRco+GjCHAAAAAABxAJAdBCRRMhlAEkbtRQNDcEPuSZFPgVFiTzFNnk7HTQBHjTnmJNsVAAAAAJAA+Q2aLG81YDXGLfcXAAAAAFcAAxZpJeMo7SwjPF9Bj0ITOrYmBAAAAAAAugBQIrckqyh0Lp8tyhsAAAAA0AEMHQ81s0MMRos82SQAAAAAmgAUFzUqDzxkS8dQBE6TQ/Uw6g8AAAAABwBBEAQ4rUXnRqg8qSQnDSsBCCKfM3NANUMHQaE5UjJWOGI4xy9JJcIZAAA8ARMgnScuOeVJjVO1U+5JNzUGHQAAAABdAJcR0igCNe039THnIQAAAAD6F6Ik6iq0Jr8VEgP4Kys2aDr/OLo90z3DNHow8ikFLbcr/y19KC8xMjp9QD9Crj7cOmQ6yzvLP01IDkpTQisr9R5YKSMrPie9LNQ2T0FsRmtGlT+aLtkWdiiJPrdIGkp6R5s+JTShLtEyQjcQPUVDdkYwR45IeUdiQvA8Czb7Ka0dSwBHCcUnuTM5N3c0pyuVHYMiCULbTbBO1UV7LwAAAABNAMUUEDfSRBRHjjvMIgAAQQFTKzM4cDp/NCwlAAAAADAAOhcFOBNP9laNU7JGmzgBRfRQOVKxSVU1UAwAAAAAsACnIoIn9yj1JYMZyRORLwM6Ajz0NaYkjAkAAAAA5QDzI7c4ikPAQgU6lChzHgEAAAAAAGAABho+JlQudi3HISwjVTAOMqYqxCsWM7Q2hzGXJVcaAAAAAGoAoRAaODFJlU7ESYI7jDCiPhBEMUC7MsMelQAAADwAfxRfKaguBCg9CwAAAADFAL0XwyWDLDMsPSTaFAAAAAAQAIQG4yWfMrQy7CQAAKgBICb8N/0/Y0LIR2JGakHCMy4UAAAAAKEAjA4xJ5s0Vjw0P109iza9KE0jAiueLgAqJR4AAAAAuwDhGaUtvzeEOtA2DjU+NMAxiiwhHQEiny50NIQ4Ekj3U4tVH03JNjkUCAC3AMkbICekK0cqYiEAAAAAKAO0JC4udjH7LLMgAAAAAPgARSosNpw7cTkeMAUeAAAAAJEfjiK7I+Ms9jmnQxpJNUo4SXFGiUL7O9cwqiFsIt8tQDMDM1YxtS2ILesmABoRAJYCriFnL68/dkjTSOVES0N1QWg+3DvOOhM4Zyn8HgAAAADWAbwavS7FOqc9rDYfJQ0HAAAAACoXty98PYNAKDkhJUIk1zC2M3kxryzMJZAcAAAAAKwAaxz0OdlGmUXOQlU+3D3nRFdMNU+rTntG/TezNtNFwUpDRCoqAAAAAFkAzhMVKNMuHyxzHwAAAACxAJEc+jQyPpI8TzGJGAAAAABPAhQl/CnjMlQ/W0iATs5NKEdBO14vIiJ8AOIZPCOuJ3Em8h3THLYliivEKVkijBjhACcAWBDFNP9ADEO7OeYoAAAAAAAAhAN+NahKWFL3T11D/ikAAAAAVgI+IKAtPDEmLJ0dAAAAAPAA+CHdKnssQzN5Qx5MeE30SURF/zrYL7kjAAAAAPUAdRyIMLU+yEGNOWAlkBMAABIA9RHsIzgpRyhJLTkwOC8tJxgSAAAAAEcAYRCwJ2Q2Rz3AOvAtoiVENrM9REH/PQEwqw6MIzI9bElnTn1NuUiHRVtCfT8NPDcyOCuWKt0m/Cx0JT0pPSuyLxQ35TrOOGMz4DB7MVcx1C8TLostbyylKeEoNDG/OXY8KDiOLAAAAAAlA6UlgDxeTGJQ2EocQndBoD19ML0fAAAAAKYBBRefKgsxJSyRFj8ZWzn1SMpPS0/bRKUmUwNcJB046UJqR2JHVEM+OZsz3zjAO5E2UiEAAAAA0wAVIac3lkT9SJhEYTbqHQAAAAAJALMDuSZwOjE+BDa3IAAAAAAXAGkchCY4KhclthUAAAEBACMXOwxFEkcbQkwz+BUAAAAAZwB2HZkyqT1IQGg6TSvbEwAAAABtAekgvjxuSY9NOkxrSaxCvD1SLksQAAAAAGoA6h+vKSYuqSuuJOIcAAAAAMIBORoMK/Y7CUQLSPZHXkcYQ3s8eS8eGgAAYQDvFSkniy3WKkEuRSv8LwszpThIQfFE5kJ4O1gu3S3BLQsuUzIDMaspsh4AAAAAZQHdFU4u7kZtUWZTr04qTFZYRWVcZ7BfQk/7POMwIyAAAAAARwDiF0QvkDrNPE82WSKZEL8sCzo7PSM+6jltM9YmFRV1AKkOECxRUktvYHvBe8Bw31dKNUQXAAAAAI0EpSpjO6pAuDtgKvcJnR6TOPVDakgESYpTGmdKby1toGCORSYSAAArA44kBilXK/crjCvXKRImbiCWAKAdgTXFPx4/RTTHGQAAAAA8AOcLN0arV89acVMxQGIzH09fXzVkJ2AuUhQ/7CmSKwo9aUSKSUxLzkbjR9ZQLlUVUzVLpTrDKh0r+jFeNeczhS6AMB404zwNQTA/jTWOJg4jKjx5VwBm3meTXnNIGg0AAAAAHAFjI6c1qD3zRo5KLEzTSrRJrkVqQUs2BiIAAAAAbwBvFkIqTzbEQIhJJU8ST7ZPwVcdXsddwVTxQmIrDSIAAAAAKwB5C64juCqKJvcXAAAAAK4BIBqSOrpFTkZGPu4rngAAAAAAhQLXIrA4xkQ5Ro09OyMEHF4umzofQydLc2MbeqqG0YjogJJslUYAAAAAYAHeHB0kXif9JCYcBB2ZKa0u4S/2NDY4VDscOvBj4IdimfOeeZqhinJo1DP1PEpFtkfgQW44UzrjO0c6MTbWKgAAAAADAAId8SfFLg4tPB0AAA8CgxykLpAzLTAdJTwh4kV0VnFqZIU6l+Ge2ZzJj3JyxEPfN3M31DBwKxEpEB8AAAAAhwCyFOs2p0ddUdBUrlGvSIE8GjamMzBN33XwkNCcKp40lZB+vlTuLAAAAABvAiUvtkNuSslFjjOvFwAAAADTAEscHyStPfJNNlTkUfdGajxQXbt4CogDjYqI43gWW3g93wAjAUkeFicgLJVK+WFtbBltNGP1TL09zDuVOos0tyMAAMoFmzGiR4lPrk1gQUQlOCbTSw1kpmyzal9gtVDHTw1sWHz9gWx+J3BDWYBERj28M+UkAACeA+E6f13ya01vDWn/V6U61SAAAAAA7QDnEQwy0j6gQew9EErDWe5h9mA3VXE5YAp6RgZjj2xaa/tfg0SfILkmLj/pSclKVkXDPXdPNV2WYohdXU5TLaQf8yRcLa43R0a/ThlTs1CzRsE3ZS9SJ+wWmiH0O21Qp1aHUTI/DhyJKRRJ21izXEpXm0n0NAgdAAAAAKYCHiArJ/s3kT7JPew6ojDTJbouMi9lMus8VkI4RDtI9UtNTD1HoDXZGM4DuiUQMFQ6dz4NPd00kB9YAU8W9y0hPyRLjlOoU9ROr0GYLXsrIjPYQ+lKCUwYRj47pC98FAAAAADKADoaSC72N3Q/bD8cPeQ7Ej22Opg1STp0SehQKFKTTWNARzFdJDg2ZjwZP+c3cCaUCUwB+xopL/06vkDQRSNHr0ZzQyc+jzmkMXsdoRgvKxcwVylWGgAAAABhA4kktDRIPp1C6kILP0E6zzd5MpQu3i+CLcYuySlqLtw03jtEO2Ax+BgAAAAAzANhKkk37j1WPps5Zi+lKu4fAAAAAF8Asw/nJYEs5i3rLJUnSCSMGQAAAABZApAc3C5IPOFC6UPGP0g21iQAAAAANQQSLYBDP062TxhIMDPeFQAAAAC5AT0fmygbK3UmPx9oI9g5rkRARgA9BSK+DXQuOkBWRBE+Gy0AAEkAhyQ1RRdWMlu/VQVGvi+aEwAAAABPBWYykkiHUaBPcUEdGgAAAABVA5UiEjIMOVRDl1P3XgpiYFwsS0c/3DeUMPwz3TjkNoE5EkBqRdRIUUlNRNE8oyspCB8AAADSAZ0iwCqsLkQrax4AAAAAOAFJIr0pVDiJQVJClTkzGgAAAACMA+4kKTOPPD8+tzcUJ9APAAAAACcBQx9cK0oxvzhCRhpNg08JSVVAST0OPuE7pjunPME6ezVRLosgAAAAABcD4R9qN0lCnUaFRXU98CfzFgAApwD5INUx2khWW9Fjm2SHX8xPjDVBCAAA4wAHIWMvBzMhLGInyTKPP6hGbEaBPX86uzvyOL8vpB0NDmovbkOcTxJTK06BP+AhAAAAAFwBEx8KKrYtlTTCNbs2c0BJRlhLZU4UVyBehl+1WddLTyyaAwAAAAAIALcHrSfLMYkxmyfXDH0CDC/YUHhj1mgUZetWqDskGAAAAABwAAkaXDTCSDRPqUzoQHkrViUBJa8ZAAAAAMEHmjYcSp9UDlhzVX1KLzeAKN8cAAAAAP8CMx/VNE5EmkwDTfVEnzEDFAAAAADjABMgtjJ6OtU8PTjfL48htRIAAAAA4gLiIao6S0IfPk4wwjlzTC5YtFrUVOhIeDZqL6owmirPEQAAAABuAW0iGjIfN6c54T0qQYJE5UJpPLQxViWvGQAAAACdANkTkSwoOEg4TzKvJ9g00DrzO7c1eyIEH7Epey4LNwc2qyS5DQAAAACmAukc4DEfN3k70j68RxdO3lEsUkRRvlDaSrBMc1DZUEBJ6Tb7GAAAAAD6AN8lgzKXMFks/yfpK/UlXBQAAAAA1QIpICoqfy6OLY4l2BMAAAAAbgAxJtU2pTsQN7wougAAAAAAywD6G6oiHiWRI1EeygABDy4pvTg8SJBQTlKkTsJGfj1uOyg3RDfcOh87STeUMM8iAAAAAOIAQRx7LRJBPkwmUUVQ9EhSP344MjONOspExklpRws+8zW/NM845jyFP14/BDr2Lh4gAAAAAFYBByA4K+AusiggFAAAAACJArcc2yxdMTY1HTmhOnE2wzYsMCUqghsAAAAABAHhHcQkbi21OZdBMkSzQvY+XzxLOZ80DCltFQAAAADtB2gzI0koVK1YD1hDUZhEiTtnPbFDtEbePa0lAAAAAL8DnSMVMso88ULrQ3o/LDa6LDEtIzIIPGlBAkbGRRFDOj3wOQoxGy0ILR8wWTHLLpIqKSgJHgAAAADZBpIvsUNGS5hIwjq+GgAA2wKGHrAnKSucKL4foQE3IHApNiU9JcUo4yEAAAAAPAAbCgAmZC3EKPcZAAAAAJ4BEiJUI1YqfjLpNSUzYSl3FgAAAAC9AfgaxSm9LNokhQ4AAAAAdgPCIhMr9jWKN404STl1MLgh9y4DPdFDHEU/Qas2OiEAAAAAmADcHBcpKi00KWweawBSFz8qHDm8QZdFCUfqR41KB00ETNBH0UJzOsMxgieLIawWdSn5M/w2VzJWJeAjpibUKHcjlxt/M/hGdE7WT1FJ7UB6Oawz6CjUIuor7jNKMEgm6CbtMdEzzisYKj4s8TyqR7ZKV0a2OPobAAAAAMUBBiO5L8g7vDvBOvQ/8EP6ROVCbTtmLNAqayzONtc3EC4IFwAAAAA8A5AmLD3OQ8lE8UEBPNMxxS0MOb0/uj55OgA49zx9Po42KC0qL9gwDCmuKf8kjSwNOhI8cTxsPJkyJim0Ij0dAADCAGgZ9zboUTped2CFWWRIVykAAAAAmQG7IoU89khmSypEazFAFgAAAACpAawkfDwsQ9Q+QC81HwAAAACdBAUlbi2FLxAruyBpMYhDeklPRUk3nyAAACcBERuZMUg9qkBZPDEv/xQAAAAA3QAyF7IqMjBmNAI7tT7DOOwmDhzALmE7+j37NtsgAAAAADoBvCJ9ME4ytig0FUQAtQ/wJeYviDcBNtovCCb0BwAAAAAzAtsrR0MBUMNTbk22N5EYAAAAALsACxrTNzNK3U+zTCxBciMAAAAAhQM/IjQpmixRKp4kYxTaJNcp2jD/OhRCuEYNQ7w2pB4AAAAAvgF0HX0lmSdcJgsiAAAAAIkABRfAMhxHVFBkUQpMQkWfPUs4tiZ7EAAAAAAEARsS5TAmPCU8mDI4IAAAAABGAtYaHCkCLr0prBkAAAAAcQfeMwxJ3VFLUh5MRT/gOxBBxEDYPTs3cTSCKn4rODWhQ5VOeVEVTdBDVjcxG+YefjPNPtFAhTxDOEg00SufH5UASRCyM81LHFZGWStXPk5eQ65HXU5cTSFGZjMXCiUDiR3xKXI8F03xVSdYqVU1UKlHrD69PZhDpEmKSSo+7ikAAAAALAIaHE43zkLWREY+oS1eDgAAAAAPAcgb9CgoLokq3xoAAAAAvgBsIfM2KESfTTlTXVLbSsk66StGGoIApRFqMxpCx0S8PbwrdhUAAAAAowLFHVUtgTUcNVgr2RUAAAAAsgCxFb8mgi4nLOgeAAAAAFcAJg6JJ/oxqjC6IQAAAAAjAnwl7jMNOBw1rCuCHQAAAADSApMbAyiLM8c2Vzb/LiEpxxiqAZUlUDcSPYo4jCgaFAAAAAAQBCooj0biUYNSg0nNNcoaAAAAAAQC/B9IKJUtGTUnO/091TxrNUohvh3bMNM7cz7NOFAsAAAAALcBLBZdLKE7h0PDRE5DVD98N7UrHSAAAAAAKwDLBmImzy7nKpMY3wGUGc83pkhlTvNMQEUrOo40VDpnO0g7QzDhEwAAAACJBE8x8UR3Vu9eoV14UG0/HD65QgdPRFdNWf5TXkdcNQo3i0WtUdRVrlDhPUMVAAAAAKkC1hzsKRI46z74Q4BOIl85azdv/2sFYkJZ51OcTH1BZDTaKXAz0ToXUUxleXB9cnVsIF/3VVtTrVW8VpdWxVOITldMfE3gVAxguWdpaI1h01KLRd8+XThWLSUCaSL1KY0q0jOBSeRX7luzVXJFHSwAAAAApQJrIzo/xVLXW59dJ1h2Sk8y3BkROStI4EwNTVxIpkC6OX83STiyNiA2bDMdMPIupC8mMoEzGS21HAAAAADEAVUiSjL9Ob05wDFfKak0nz9xR1RMDU3oRjI7OTCYKjkpFDddRKRLl003RyA/PD/CQjdBdjfAIQAAAABRAC4MeTVWSHlRXVIlS9E60BwAAAAAzgA+FHIj8SZgJcklWiGNMhtCN03+UoNWzVR8T2VI5TdIJvw9YErmTCJG+TVgFgAAAAAuBR43tk9hWIFW4EjGNvdKs1lMXTxXn0WjHAAAAADiANQdkz82U2teVmHeXGBRpkeTPMc0HToyRwZTDVilVRpIKycvApgjdjgKPPkzVyOAGDwgwTZBRt5UB11hXkVYZVHYT1xQH0ZNNB0dAAAAAG0ATQyjKVE5VUNWR7ZFYz5YMiIVEwRmMzVEiErTSZBD6jjKLQAlaiMeMbdGxU9KTpVBtCYAAAAAygKGHaYs1S4QJgQPAAAAANgABw8pKmc2QzjeL98oaymOMmgzaCmzEQAAAAClALkPeCn1Lq0qjCt0LqQxjSyUHwAAAAAvAAQH1SZHMbcvvB4AAAAAJgQ8Jb0x/jRJMCcj8gS2NVdHRE5tTIhB7SoAAAAAFAO+ITc4JD/WODUeAAAAAEwAJBGEKGcvaSdtCxccJy/BPGNHSEpyRCMxtSEcKCAm4C1WQ71PzlXrVhNTQEneNQAAAADhAFMcHSXMK6IwCzQwO3g9pjw7OOkwiS0jOu1L01IrUfNJ0j3YJJgPAAAAAOcCHh1sLW833DpaNHgeAAAAANEAixGBMG48cD5NPbs58TpTPIoyshYAAAAAqgExIOssCS/8JmYUAAAAABcDiC3tPCBAWjgDJAAAAAAGAYUczyVHKR4mqx4AAAAAmQUrK8g/jkbMQ9k47ycDGAAARQCACqEjdS+oMK8m4AgVA+siSztITFdTflSfT3hDFTSdKy0kAAAAALAA6xXAJIQtLi00I1MPAAAAADMALghuL3VAQ0njSOJB6zaFNXo3hDXuLFwoTirIK+8jxwoAAAAAOAFsGPknJEFCSc9E1zOJMIU9mkVqQ0E4ijxRRzNKNUcZQX87NjY3JQAAAAA2AYggAymYKiMmwCBWKMExfS3TGrYAPRWzQAFRg1mwWbVSE0X3MDUp7zkZRM1GRUWSO70mAAAAAMoBMSDANE47gDavKegsJzhgOZs+i0hrTbxK2D2VH2sBEiHWKuA5h0fsT5BQ+0rGPbIlAAAAAOEBXSB/MWg2hjPEKvQapgEGG8kylkKWTrBUW1FVQUkgAAAAAEUApQrrJFgzQjfyMFkfAAAAAFQBvBUFJ/4rlijeJhouJDVBL9AeAAAAAL4BNCerNW4+FkUFSGpFRD7rJf8BAAAAAOkBeB93Nf097EBHQAo6tjACInUZjixFNMwxsycHIAAAAAA+B9wumzlFObwtTBEAAAAAMAOAH0YtGjMXMSAlwAoAACMAdQjvKWY7iUE8RlFdlnDqek57hXCgWUNCXUC+OQsw9BkAAAAAegPaLGNB1Uh+RzQ9Uij8FwAAAADQAr4e0EFxT79Ua1ZAU+hJ4k6wVaBWx04mOMgWtCQAKsApKFMWdBuJ55G0kEmFLG3XRaY3jS4FKDwVhC8fRF9L4UjsO7gaAAAAAN0Bah6TJ58pKiSBFt8BByJKTVRhiGiPZs9agUXcNaUsEDS+UyB0CImbkf6PyYM5bBxSW0iUP8Yr7QwAAAAAhwJrIFg4oUVJSQFFUDeYGwAAAADMA6MtJj45RAFGMUjUTKBSx1OoS8c7CBYvIXomhzj5Sg5pFHvYgKd8Z21LS1EgzTalSA5OcEo+Pi0qCgqJAIsNSSaJMiw47zUHN5U5FzqqL6wkbCVZJcAuri+ONIRAl0iQR/I8HivmMpJK8ViSWg1QhDMAAAAAXQZZNYFfJ3H4dTxxzGGpSUsqDy3UMRk0hzExLtwz7j7xRPZEGEIHPUhFjlFxWb9amFQZQMYZNx68LfExGzbXOXo6IDlfLWkRIwJkI01A5kvVUF5NLEAjMRAVAAD5A8gwP1N7YLJj211vTTMxiQCbEW8ojC16KgUgAAAAAMgAAx7KNKpEgkggRjxBJkKYRMBBtDoEMFAmEBkAAAAAggN+IxEs/zAFLmchAAAAABUClB2FL/o3czloNDwpxhoAAAAAwwBWGL4wrjo4OyQzPiKaOb5YCWxldLR0MG1OW902AAAAAA4CWR2aOeBELEWcOmsgAABmBRUzY2IkduZ8x3mhbY9YjUl0OEwiAABPAGsR2TUcR+NOxU0aRjE7YzLWHI8UuCxWOJI6zDLmHlUAAgtGJfUvMzBzMC9LMGqRfGuB5Ht7azdQAAAAABEDKSJtR1JYjl4wXP5QkDpPHAAAAAD8EBNV6nMbgAuCpXo/Z9ZHcTKoOi5FYknZS9RM1E4WT1pGxDN5A3oCaiO+KtUsmzXQOc46hDrmMnYuPzvYSANM/UdzTQRpHHoXgBF86GwhTCIUAAAAAMgB2iK5PZlOBFgoZB5pQmnJYutSNCMAAAAAZgSiIRgsYC+7KHUUNgNDIyoywzMsMxxAPFMTYShrVHA4cW9wAW9Za8FiCFS2Qi5D9UiOSmpKjUUxN4QlBC4AMSorIB8AAAAA8wBTGDYsSTicQVFFUUNeOoEsPR8AAAAAeQDsDe40qEZRT5JQ6kkHP4QwBzHKMXYoBg4eJe80STUMKNUDAAAAAEwDWB87Mw1FqU2VUKVMs0HwOOIxYC5pMqQ0BzJDLoslThAAAAAA2AGCI5Y000CXQnM5jzNGLkI690MgShROmk7fRfcxoRZYA6ElPCrLKwgo9xwAAAAALwK6IoQ5UEZESctBUzCkJ+kzazjtNBMnqg4AAAAALwMvIfNAuk6sUbpN60FgMFwlvytrJXUqkC9rMjUyoC8eK7Mi6wIDJ/FDFlj0Y/lmpGKXV0BDWCgAAAAAoQMqIV41Qz8iQsU+YDm8N6E5QUCnQ1Y+qjCCMT87wDpxM0siAAAAAMwDuSx8O6Q9IjauJ0gYAAAAAPcGaTFuQy5LtkfQN4AcAAAAADsAkAp4KqA3wzviORkzHyl/HgAAAABvAXgY0iVrKUIo5yMAAAAAVAMyJUws1zwGSepN3ksDQ0MzlCgVJ8shAAAAAMsEHSMkL2M02Dn+PnJDfUMQPaYv5RUAAAAApgF/G7gqRjCQKvMSAAAAAJkAhxH8LK040TyhOHEokhQAAAAAjwMjJEAuuzlPR45QkVMEUJ9JVUgST/hPYk3MQuQvEw66AOkaJzmFSNxNQ0sbQWIz+BsAAAAARAHGF+EmbC2nK0AwxTy5TVtZ+187YNVa/kkyIwAAAAASCOcxIkTfSYtGdTxEOMNA8EgWSzJIhEJKOItG81b6W3pVJ0aJNJUuTCaEGgAAAADlALoYBCbDLuMxWDPVMOIkuwcAADkCyiPfOMs//zvrKgAAAABjAZYWAiptLiop3RppAwAr3DxPRGVChjPWBgAAAABzAfQYsimEMSkvNyIsFlcs1TyZRHZDWT2cN3wyzTIaMJ4seyd2IgAAAAD2APIQ7inxOD09QDqdMPkdAAAAAA8DwR0TODVLBVv7YoVigVp5S8wtaRMAAAAAvQNVLgxUXWQYaOlgO0x2KsEzZULKRZ0/lDdRLGkaAAAAAM8BKCOHPQlSNGfccTRz4mrdVxk+wzAbKTwZAAAAAA4CZiP6NB1LDWOWbpdvrmdRWQFMzEfZPEw+Az8WP0YxCyL4Am8k+y4TMCouEj92UmJbI1upU6pOh080T51QilRpVqlVqkqvLw8r4kUPUVNRCkdZOHxPnF2hY9plDGScX/5W5UuYRJtB/zXkNWtNAVbpUyZIjzKBMrhBnEnmT3hS3lRZVkVYdlUfSD4n0AFqGoBE1V48bFhv12kkXKZDuyyALcsxQDzpT6ZZLFxhWL9YOF/+YaVcbkzsKgAAMwUpJuo4zkaEU8VYalOORIQ9UUfQT2lNs0EuK+sjAAAAAJ8A0xGoKp09pklxTyFP2UcaOEsUAAAAAGsDpSztUUNj0Wc3YuFRFjgxM+c5LzcmQDxPyVbNVJhKzzyfOmxGfkyhT2VQyE6yTk5R9FZxXuZj3WOnXLNNXDpcKxYpZyQAAAAAWQNeI40pDDjcR9ZPl1ceXOxcp1veWiNZI1hqUac/ESUAAAAAFQGeFoIv1joxPNAypxgAAMMCoCPDKy8tKSiAHgAAAAAnAS0XqzUyQh1Fu0BYNs4mUBAAAAAAGwW9JYgpkiq2L/48ykUJSptKS0gGRMc8kzAKMpk6bDmgL3Ec1AGOGYk3pkJdQ/w/ETZYMd8wGCuLHAAAAADfAUcX2zLwQexNNV3zYwVidVcGQZIHlAOiHxgwqjkuQhJJzlBNVERR2UeoPtI2bDYZP9tCA0d7ShhQzFcQYohoZmgwYglY30vXSVpLpkYkOAUSpSFCLiUzdzE9M0Mv6if5FwAAAAB5A34nzj01RZ9CvzSVFAIhaChoLNwnNx1aJkFAuUtdTFNC6yuZG+Iu6jgsO1s9DUCePbQ0QSP7F4wt4jVUNLEnHAMAAAAAdAKNI9Y01T3pPvc4djVlMb8wTSt+HQAAAABHAZsXRTMRP+dAszlzKQcUAAAAAAcB1RbJLTI5Tj+CQiJCozo5LigQAAAAAGgEFiPhN1hEwklUSbhCHTelJQAAAAB4AvgftTDXOgI7LTWyLI8h9BQ8JvAvnD/QSPNK3EXyNckcKjHbQqhJtkiOQGYwrBgAAAAArADjDjY0c0Z7TbZPQ1CoT69K00FnOoErAADiAvAoBz3PQzVAsjNCIj4DPSdZQrNWwl2aWjtNlC4AAAAA5wHqHdAmBjLQO50/QTv7JkETjRTWOHpQV1tsXyxcH1ZYU3pQv0uXQGYv+CEAAEQAAAnjKrY5sTyZPfs/zkv8UjlRf0WpKwAAAABOAYEZZSiyQPtTM1sSV/tI/i4AAAAAnAGlGPwn4S3CMtkxEjI1PK1AFTokMXxEAlRNV81OmDd1FgAAAAAxArIdOzQnQqBHlUVaPGMsYhcAAAAAMQOFI9IrDjZVO/M64jDUIAAAhgL5HzwzqjcUOP42YziuPEw+AToINbwmPALSHrow70cWVvdaIlcOTOVMOVMRVZ9NWj3DJW8bAybDK1o0pjrVQNpIVk0gTPFOzlj2YHVjW18nUpY7AAAAAE0CBx2hPFJKa1FtVcJShklOPH8mAAAAAKoDPR9ULnYwWCiDDgAAAACvA9QfqjUpSWRbr2X/aB5k7VLpM0ckAAAAANEE6CMoNds/pUW3R3pFez4tLwAAAADdAFwPNC0jRLRPUFEUSuk16wMAANUFiTsna3qDR40njfeCHm1OT+Qq0Cw6K0YsViehGqUCOiGyLNEu4i3DKt0tvTXpRRBV3loZV1dJVikAAAAA5wK0HsUo1ShWJbog4SqAVR14ToqvkCCNXn5bXBIaAACPAW0fJDCXNCcwOiTAI0VAXUodSdE8fx4AAAAAVQRlKag2AUEySUpOnFCrUoRTNlBkSO1Cbl/+eqKHpol5gTxsVUJ/EAAAAADsBesn9jAjPHhCjEOmQFhBN0WcRDU93ShYD08ITioyMXks3ylrL3808i/oJmckFCwXQgtna3pigkSAhHMxVnQbAAAAALAA3w/sMLg+9EDPOJsjAAAAAGQDCyStQ7xRR1XyT11FizQRNKwv8jFPLscwmDOKSCZmcHMRdwxx416OQfsfhib2KbIrJiq3IQAAAABVBZAmKjdTPqU8UDG7FxIRjDpRTnBWEFXWSdIx9AoAAAAAogGLFTc6KVHMXCBiCWHrXABbpF76WmhP+zesFgAAAAAwA3EjojV6P3lCRTwIK+Atais+LLIkLSAhKeE2kzyFOUEzVT5MVfxe4l+xVwJFWStnLw5A9k9mVeJRwknGQQlCSz7fLq0CAAAAABIAFAUCJ0U0uDd2O7Y4fDviOYA7TT6IPOM3fTWPMeYtdirYJt0jAAAAAJQD0SNaO3lKM080SpI5EhMAAAAAdwB2CzIl4TE+NMktNCzCOINIkVEnVBlQqkRQMAkOAAAAABsFzisbPZk+izZBMLEojyztLsMn/hYxH1UzeTlGNY8lAAAAAIQAuA8BODhH1UoFRfQ1uB18AeoUZynrNDA2ay31GbYkcTpmST1NKUoUQREqAAAAADMGriXrKA0shzHyP61KOlH6UzVU5VFzS2I/4izcIQAAAACEAP0PXjD2P71DFz3qKxMSAAAAACEBrBNhK+BCvk+YUrRLyj4ZMIk0fzh0Nk4xIi1zJAAAAAAYA1UgxznGRvZQYlR0UClEsy1RDn0CoRgZNbdFTUsYR/c3ZyAAAAAAqwSTLC5CM01xUL1MFUogSq5HUENFPtI2gym6C9gc7jKhQiBLslLYWctdvV25XOBb41nKViNILyAPNkhDmkSAPKAngwYAAAAAWwLIHSg7HkcPS2NIs0CyPhhDcEudU+RXUlQNSKEyVioWPCxEkUHxM0UVAAAAALEBQh4QK48v8SYWAQAAnAHXHWgzIEQxSrZKuEW0O2Q1XEN1VKZc3VpIURI7NiAAAAAAZAX3JPAr2CvLLPQvcjIDM4E2BENMT+dT41beVERM9TirHgAAAADbB5gyKEJbSMhGhz4WLocQ8CgpMCItnR8AAOkATRFIMgxJ1VGmUKlFSDYdN5ZDZ0mTSuRFHT63ME4IAAAAACIBUxfFN4JKb1UPV3NRHEn1RapJIEUyNVsPzgAvDjgnoDB5OZA/B0mzVddcul2bWiVSaUNPNLwrgSE3BEkm2TDeNcM7wDz9O2w3xSurEywbdi7vPKJL/VX2WiZaYVNMQ0IquBhLLd0+/Uc4SGc/5SysEgAAAAAJCCk5Ukt+TrpE+SkAAFsAIg4KOHBICE26SLE8NCkfErQXKjfcRRdPzlRsVVpRNEoAPyQ9fkIgRcdCoEPiR2pM2VGOWWpcrFn1TlUzbxkAAAAA1QFFHdkxgT12QGs6ZS3XJbEXAAAAALgBRhg5Kqo5pDwsNJAcAAD9AC0QtynbNzQ7bzR0IgAAAABjAUgakDfMQwNF8zySNtMzVDBLKXox7z13QNk7ZjI+KOUmpjJdPo1FJkjvRFM7XiszEwAAAACRAlwiczSKPGM64i3eIWgzvD8tQfQ3ESVuBzUqlTsDQJo6sCNXAmQeEDXtOuY2zClwBlUnaTYjOo4zAiEAAPkF/ySNLpwvvCr+HuMCVCHvM/k7k0HFPjM4aTJ2N6E4LUUPTc9SqlNBTrVFWDtKOmFER07LThVGiDMzHQAAAADsApIgxiTjJjUwdDC9MHo54j1OPSM0PSAAAAAAPgXHLCU7WkLgRWBFXkbqRtJD3jyJNBUfkxh3Lq8z8C1PHAAA6wCOEkkyxD6iQ8lAHzWhEwAAAAALA3YitDaXRjZOEU2NQnYtMxUAAAAAIgfQLVs+hEURRlpB8jvnQ4JE7T+ENu4y5DHvJS8HAAAAACwEqCQyNN03UzLKJLwRAAAlA4UbHSpvMnc4skhXV4Fes1/OWq1OkzcXBgAAAABuBnAogDHaMRkpyxcAAAAAPgLYGGc3J0bjSKw/HicAAAAA6QD5D88qVDbvOFs/KEpoUg1YZVg2ULA8JCZkDgAAAAAZA8Uf+CvDMQkz7y7qJAAAAAAIAIkG1zNjTlBXSlVjSuU3EjSMOWQ+MD+lO58xgxEAAAAA3gKVIQM9D0ypUAxTdFQwV1VVl0omO1hE5E1vT/pJrUNAO245cTrTM1gs/xr4Aw8ofDsFRz5N1E8TVgFfiWNgZTZhVFVVQFYgAACcA18kri4YNlU6VD0ePcI2hikoGAAAAABPCMo27UzjVwxZKE5RIwAAAACQAvMdfChnNDtC5lByXWxjnmJgXMlRzEjmP+QwSh0AAAAAsQAuD3YsLT7hRXpEAkIcQqxDvUbASaZPWVCkRVcpAAAAAKAE1SRNNOc25C1aFwAAAABBBlAnsy0iM2I5mDuPOIAx3Sh4LS44vEY1TkxRHlAcSU85xh8AANsEPiZ6MJ439Ti6NDQucCPrAVQaJyZsLLMpfR2bMStCy0bVSIdMsFH4UDxHGy4AAAAAeAZ2KF82hUXNTQJPIkY0L5oFLCb9PO5GAEyFTCVK90UuQPU8IjvrNLMpdxw4IhYp6i9jMekwdy+XJk8XAAAAAKkDcSUHMSA21zpsRbxL50fzNqUDAAAAAOcBThfJMOxGMlS9VndPUD0qFwAAAAB6Cv8x0z76PnUzcBYAAAAANwbxJqUsHC4FLFArsS8YNOs0bTslScBS2lK/SXowMhcAAGUBshRdJ60zhDZPONMuJTLqOiFFkVKbWyJia2P+Xt1S7zx3HmkAmgzZM8RDp0dzQTEwkhDsAFoPxSePMh84bz0fRbJLvU+ATSdBiS8AAAAAbAOKHnw4L0L9QXM2QhYAAAAAbwGrFI4nLTeWRelOJE/1Rhc1SiEAAAAAlwL7Ibws6i8GLp44/j5pRjtOw0wERJA49C4kOWBHGUzoRvEzAAAAANMASw9bKv0yvC2QFAAAAAAFA18gACqAMlY7BEDzPSQ0NRcAAAAAvAQxIXMuDTB3KjAnZiceKOApBShOHgAAAACpASAgdypSLPsv0zS8MtItTitqIjgOAAAAAPAAaRV+Q1NSV1R6Sz42UxcAAAAACwSRJgg5Tz4ZPElCeEmdSatATioAAAAAVQEaFMAzOEJdRsZJAVP2WvBb1lNiP8sVAAAAAF8DThxuLg82xDMoKDIYnRk/J2EvJy9JIwAAAAAtAdkQxS62QLhHmEdJQLM5OjhyOFQviRkAAAAAbgBhDOsxwkEfRcA98igAAAAAJwUkKnJAHklqSGA+FC+PPK5O81TnUbhIo0H8P3Y+LzqhLUEZBiAnNuBEPU93VfNUG0tbO6oxT0WtTABLlD9xKRQzZUODSj9J8j1VFVgBjhoHMdlIVVIXUnBHTzMAAAAATQIVHYwl1yZQJ+Uys0XzUmdX3VOES5FC/T7cNgEpHxiGBC0nMEDoSqFMMEqVR0xI6ELDMc0deTWhPDg5SCyZMYtAXksMUnVX9VjRVuRL0zTiDgAAAACrADQP6DcySntT3VM7TXdEWUP+QCQ0nCfTGwAAAACRBrknBDPiMi4pYxUAAAAA9gJJK49Dw0xiS5w/5CR/CwAAAAB0A0YjKSv3MXo10zsrRVhJkEbAPFguXTN/OaNB2kccSLVE+T2NM4k0wTkoO8cy/yBLJkswFDJVKykaAAAAAA4HeShINl5AW0maTXlNdkgSQDA3xi8qK0skAAAAAG0DRCGsPVhNulIrUGpFEy6sEwAANwP3I8ovqjjuOzs5IzZJPYJJ7FA5VAtShEnNNYoMAAAAAKUCwBzZLBRAsEp5TaNKYULcLCUGAAAAAFcF8yOaO19MZ1VxV+JVRFCmRX8wPRoAANEFdSC1LS07qkUAT2ZV9FYnUtRFtTHlFgAAAABpAPULKSudPJpMDlbvV3NToUa0MPIbAAAAAOsFFSLeLhM19TOnLawkGRUAAAAAlAXTH3gqdi04LHEviS1KKs4bAAAAALgJtyWDLwUyJy2SLdcvyTjZOjc2uSNADAAAAABxBGMbOCjzLbYrACEAAAAANQBkEEU6jU9xVydVwUgLMfURYgRPHdszwkUoUF5TpU0EQBckAAAAACIF9B20J3oocCVpJAIxEkkcUulTTVHeUlxVelDZRtc7PTuQSSlReVJaTTRDSj50SXpMPUjZPD8rAAAAANQHtiZDOWhAyEBVOt0w9SqjNr1AIELvO5M1kzXVPhFB2TfCGSMGsyYERqZYXWO/ZeRfclFpPW4jwyDQN0o/ejyTMOccAAAAAIYFDSRyPUtLCU+8Sh9ATSzIDwAAAAAcBNEauSicOl1BRzxoK1wbAAAlCMsjpTEDNyg3pDAnLrws4yCLBrYiEjZOQm1EmED0NHseAAAAAE0GqSJeMO01ATh/N5w0NzUfOJlF4VLdV/pZrVrLXOxfymB3XntbEFSoRmc0ACrmKjktOjAQMRsusClBKD8ryTaYP2xJTFDCTwtHnjaUM7YrVBoAAAAAYgQ4HH8mGSndI/EZfyydO+47ji/wKFA16TruNsQoZwxCCIclYTX0RStNyU1YSJ0+WTf9ML03c0YeTbpQRlRJWaJiX2lhaiJoomLmWKtMeENGOw85Lze/Lv8HXSItLIYvdSysJQIvu0SsUflXBVn2U6dFBjNlJfYbAAAAAKEGtSD6KXUzkj0bRYlHe0MdOisuXTGwO14/WDmUKCYKAAAAAAIGZyV3QCpNvU+eSuRAoTgqOIhChkptTHtH4Tl5KPcNZg22Ltc4njZPJwAAAABgB44kUjc8RTtST1kEWUhRlDxzGXEr3TMmMX0hAAAAAJoGPyORM5FDoEq2Sn5Hn0cCSGRAATfRMW0wIzARJzAUAAAAAKIFgR8pMiM4LzglQCdI10r4RcQ2jRgAAAAAUQITFXMvyzuiRgRQblKgUXRK/EH0RJpKPko7QC8oAAAAAOsG1yM6NkI8Qj+NQYVEM0NARNVDIT5NMYAkFCQjMSY5dD+tQS5CE0SERvJHVEdIRYhG2EbsRi9HMkiWRYg/uUKbTIZUgFZfUbREXzAOAgAATQldJdUupjAsKaEXAAAAAGcIoSJqKeoufzM1O+lEwEgcRu4+RzkyOl07IDyuO2Y6YjvAQV1HS0hERQVAUz/aPUs6kDvuPxZC+0B+O3g9xUA3RHdC6zpNNxk5qDd/MlglhxWDJcovITf4PD8/o0KlQr89VDtIQTxEWUizTrFTcFVXUxNLqDx4MgUv1y1NKzkhAAAAAGQCORQjKu889ka9RqE95jArLIVAB065Us5PXUlQQY09lji2KugIWybkMIk31DsJPyNKIlDET9xNv0bXOg80myddDwAAAADDBiskPzS4ObQ2kioVEjMKqCZcLKgxzjEgKQUTAADgBdMgOyzcL14tgSO9E8QoFzQKOHg1ISy8GQAAAABNAVQQuysnNiU2pS4DLis6DD3MNS0gAAAAAJoGrSLpMW052TeHKmcVxyVkNNY+WkqrT39L+D5FIwkLdS+TQ0BQb1ZdWmpdV15qWqhSqUR4Kh0ZAAAAAMACMxa1JoYtCTNkOJk8s0YPSgFIxjxdKhssoTB6NMg1+D7YSB9Oz00sRzs3LxcAAAAAngZYIBEq9i8oMLEoBxgAAAAAEg4ANqxIkU8eTG8/0TI0MKsqdyReMCA7eDtSMcccaigkQhpN+k7TR082qRUAAAAAzgcTJyE6BkvkUI9NWD+gJ6AouUWgVT5aj1VrR6U2IDZOQm1NBlI6T1dCzzAjJz0qPDG7QF5JmUlsRQM4/xsAAAAAjAsfKlQ0djdeON06pzdmKCMAAAAAACEDqBYtJso0Gj9kRS1JL0sUSNw+iC0AAE0FVSDRLic4KzuTN/sskhoAAAAAtwaHHgIphy77LXIkAAAAADYC0hMtKaAv8CucKQcwGDPBM4Q8/0ByRMJBnzScJF4VbyZQNY85DzXsKDEkxigaLPsmNRoAAAAAMgZQIeorLy7sJp8UAAAAAEoIDSNfMI9ASElbS/5GoDwhK3A6+EcyTVtJlTuHJQAAAAAhBdQiHELwVvJgd2PnXslVGEv6PQQ2nTOQLUscAAAAAMkM2jE7Qn9JD0ltP70mAAC+BHEaZCnsMb00wjEKKe4aAAAAANEKzy7zRv1QAVFpRporAAAAACwCwxKgKAQxlDHYK4QntjJDOkk4ri4tGwQE1xyeM3Y5AjsWQchLJ0mNPTExVyKQKe5ED1WpW2laVVG1PhEeAABXBBofTDp1R8pPpFO8VI5O+ER1LT4QAAAAAPsAhA2YKVE9rkR4RpFCvDnvLTIcnyolQFpJFUkYR3tGlkauQOgxSSq7L3M8Jj/QOR0tpyIAAAAAnAvDMIY/GEclSh5H30E2Nwwv50whYHNpfGmMYXhSu0ZWPkw+n0IVRexAITJYEwAAAAB2ByAixTGCNUww9CnvMDE5ez11QTdEG0FZN6oilCVxOcZN+VqrYFteq1LHPHYchC2WPXpCHUB0QAREV0paTJVIzkNDPb0zUCvAKZw0Pzw9PWc6ljmvNrQuFBxIIsc3CkjiTiVNxETUQq9JlE50Sq08AzJ+QV5PclSBTzs+ox8AABUHpSIWK1gzNTdZM0Al5gsAAAAAng3KMThBtk3FUuVQQUxsRrJH/06JULdMMkKqKgAAAADbDLIu+D4jR2pM8E6WTOw/sRwAAAAAuwPPHFk560U9SsVJ20mLSatE7Tr+KHQlETaMPeg65S/WHqcGiyTDPbZROlxfYNxe6Fe5TEs+di1UGwAAKgsKKDMtiTEZNNQyZC7UKuAjOiAYOb9JJFT5Wope+V2yWINLeTWQIgAAAAA6A9ocuT2XT9dX51gcUgNDMC5DIQAAAAAECnEuq0NuWdVlyWmVZgxdK02WQec19DLkL2kwVy91LnUshSdBH3cdhzOhPQc/tjmtNNY7akVAT8lQG0xAQ1E7ijrGOuQyJCamG8IkcjY+PbU8sjL8HgAAAACjAuIU/ykKPVRJPk8zUhBTaE3IQ3s8Ajs3NNsqHybVGgAAAAAIAkoaST0EUT5cWl2VVfhDcS3NEjQe9jpFSYhPTk8aSQU97S2VJoc4yUUdSBRC7jhFO7hFnkohSO88vCzOJUUwvkGSUdNYBViQTSozAACCB60hui85MzY+t03dVL9VRU99PMYTAABRBcchgkLVWetnA23caudhWFIVOtEhAAAaAjkZvjyAUCBYD1YQSlEy/ShvMxkzWy2cRjZpUnowgAN872v9SkUfAAAbBpMg1CjLKNgj0BgAAAAAyQR3IH8+ME8FV8BV3U0gQWhDrkeRR4U+1S0AI2km6jCvOVc+JT3SPWhAxkxNZC92q38Bgbh5Z2ifTPQ1GiZ+EAAA1RHVOdlI1kytSsRAdTpkPm9ErEetSC1FXzvYKhsNAAAAAFwH7yehPzVGOEd6RXJK9VmlaCRtbWm2Xd9MVEd+Sz5JYj35IwAAAADHBF8ccidIK8wmCRrCBRIf6i4qN6M6YTdMKvAzLkFOSG9JrU9JU1tQRkgVOXAtZ0JqS5FR2lGYTWhIZkMfOZUlAAAAAEkI/CeCOKlBKEpMVvRfsGIBXuxSOkTJP948ljj/MecgTwmPLnVJTlctXl1gs12GV4ZOJ0PqP2w9TzA7FQAAAAARBZwgwkDfUz9dtV4uWLFLZUSyTRpSf1E5UOJNAEruQYgvDiiaLUkmIgwAAAAAYwlLJHktgTa3PLo/RT+cPJ1Aw0sCU+ZXQFmSV4FSZ0yFR+9HaEI6QuxI3U0uSRM1Yx4FRdFbeGXnZXlem1D5P+E6BDZoPTlDxUG5NdssdC4wLr4rzx0AAAAA0xBXOcpQSVuhXBxVtkStOoQ8Az/mQUZH3kbnQXo/7Ed7T0FQ5E6eUK1TgVN9TEg8ESibDQAAAAC1Bs4hXiwhMlIwgySPC0oBKBfPPLlQbF+haHxrOWhpXoRPqD8qQjRIREZHO9crviAAAAAADQM6FrQvZ0jBVY9X0045OcAQAAAAAJ0J7yYCNyNCHkbTQpY4AjXgNRkxiDjBToFgLmfBZMJY20DcE1ck7UiNXkdl9mGuVFs3PwLiFZ4wETxWPtU/TUOVTMhWAVu2WORObDUdBEEbUizENtE2fizfGQAAAAAoDcc1E1AwXmthZlq/SDI2RS8AAAAA0grXKH43uDeGLBwWAAA+CT0lbjEDNSEwtSEPCxIyy08xX+Bm9GlHZ2teOk2DQZVEAkqLSLFE+0c7Tk9UdVbGUaRLREcEQ41CeT0+L+8lZTK8RRlT81h8VgFL1jXnFS8aSkIkV7Vf9l76VIdA7iAAAEIDjBd6L2hBS0bjQwlBkUO6RVlBezEAAAAA5wTsHCsvaDpURJNL91NGXOhdWFecRskgAAAAAKgJ2iYfOohLxlVkWB5Svki8Rr9Lmk3SShk/pSprLLo+tUcHRz091CrZEwAAdQefKdRG71MFVZVN8DsCMNwq2yF7CeYlPCwVL+0q0xwAAMQDyxjZLlQ5fj7bPjg91T0oQLBCq0DOO0QyDSobLYI3AEuEVC1Ug0ktOKw3OUV6Rsk9jCoAAAAAEQKhEngo6THkL/4gAAAAAHcGOiKfNf09wzy7MZweMTIHSBhT21hcWcBUtEoxOzclAAAAAAkHsSLQMNAzfy+QJM0g6y0TRjJT7VUJTxs9bB9dIQI4yEMwR4hEIUSyRhdPaFdfXlZhHF/pVDFCtytqDwAAAADCAQwRiCgcNdZAZkcjSK9BrTACFOYIpic3OcBGc0zDSx9J5khdSTREmDweNTY0Sz2QRtxG+jywKocWcCJ5QKNREVmoV+9NhznCIish+S4VN0c4UzLcKCMqMTfRRQNMyEpcQZUs3hXaKa81QTZjLVUaAAAAAIcL3SrGOhlAmz6COU45ADjRMwgywSuhL74zsT/cRShNqlKvVodb/GPdbS9xwmvaXPdIcTsJKPgjiynDMJo5VD6MPiI79zTsK6AdAAAAAAQA2w33MYBDAk2CYyp/pI+LlSySjoSRaJBI1S0QGwAAAAAgADAKPyihMmk4zUJ+UGJY6lvZWQ1RJkAzKAAAAAAiBSAiSz8AVbpd718qbKSGGJfZnEyZDIsGbndKDDrDPchDbkT+PcEs1ggAAAAABQPDFnAsTjb1NaIr0xcAAAAAFgUQHP4rhTeyWoV9G5G4mI2WGIqxb09IbBrXK889xkQwQvQ0oR4AAAAA7AkrJ2QxXTx8WuhtrnZxdydxCmd6Ydtf9leZRUY9nmMTdnt81XisabBKijArNDREyVF8Vi1Sk0RxLeoN6BsqOFVHjUxPSLQ4IRqIJFw+cErBTNBGYjktJeoOAyLwP91M/k6gSJVIRmHBdziASn5KcspbV0hMQ/s4PyGBFeYoLDflPIU/rkKhTOxRfE35O4AdgiFaKzk0Hzl6Nn8zCSrpIPczKkYBUYtREkhaNks49lCzYAhnNGX+XMVS6U+PUdRVwlnGWp1Wj0sJPcM/gkbsSzxQjFMqVXlVKVfzWJdXFVJqTSZIEEFtO1sz5iy6LsI0SjlDOv842T1ZRApKG0zxSWRDLjZoLUAvuDMzNlM1ITPiNyM+ykCGPQQzQSfPJUMrsTChMpoxoi/XLk4vwS9iL98unC9wMr41rzamNDo4VEIFTJZRX1F6TapG8UNBRjhFC0LIOzs2HTMNLlknPSZaKK8rBjAMMp4vECpDJMsZ8SkKLfUlZBNRBAIfljsGSKdL9EfDQ5c9KjosM7AzVT1hR79MS05YSk1AljvoPG89bDs5MrEaAADGCuwl3SwiODo9l0BeQVVANkCPQv9EoEYMSBBNhVNwV35ZG1xGX1RfQlsYVX1QgU8MT3VOrk3TTAdN80+yVkpc5V0jW+pThknRRKRGbUsBTbhR410uaWZvwHBqb2ts1WazXoFS0EXOPCs3ei/zKB8nDycHLwUvlieVHB8wzziJPjtJf1NrWaFayVWsT/JL40xKTjJMqUdyP2k78T3oScVRZFREU+lNzUS9OhUudzfRQBxJ4kpDRTk4ZzAGKt44v03kW45hml7sUJ402goAAAAAwQU5HOYx+kbfTzJUjlQ2UcRLwkPFOIEu1x2wA8IXFS1WNFYuPxkAAAAA4AW1Iqs4AUE+PiszRyfOLdQpszB/OK4+n0GORBFVJmo0eHR8XHdDaERQ+z5TLwUq8DCOMkwq7RUAAAAALwuvLKlDhUriSvBJ3U+KVSRUNEnPMDUfYEYrXRponWmbYdFNLyjPEAAAAABcBe4ctDFFODc2yjVCNGg0fSueFgAAAAAjA6YgNUxaaut3XHwQee9tOlyLP5crqjTCN784zTHbK3Atqil4HgAAAAC5CgQpdjBqKg0WAAAAAH8HuiJ9LhEvKCV2EgAAAAABAq4ZwDyrTLRR4E6wSdVRW1w4Y5NjkV0OTzc0rhQAAAAAMghCJJ4tCTNpO5VUVWvpc0lzEGiWSlUbAkgrZJtxQ3XccDFka0+EPRUxMSFCBMQDghpqMeM+tEe5TM5MDEfhORweqBm7LrU3A0KXRzNIIEISOj5B6EgbVataQFkeUn9Jtj9DOiYywyEAAAAATQRDHUw21kGMRv9J8km4RYRAIDMnH+AD/xy8Pv5VIWPcZjlgnk35OPUrkCbIFdQURCoxNUE3oS3qFcYl+C7FP+dKv00ISVo/wje6Nj8zui8EMDw7IETNRV8+SC4qCgAAAAAQBkYeiSvpMTw4ekWPTfNO+ExsSX5NhFBrTttASSwAKiw2PjmHMrEfAAAAAFgGqh6eK1kv8CmEH5gvMUFuSrlOHU8LTbRKzUXwOwUpAAAAAGIIoiN8KgczHj34Py9AHTvDNhs5UTumONYvWxgAAAAAiwhNJAArzDDsLywnICWSIyQj0zdbQFs/qTilPXlGCEoNRKc04x6GHW4tmTkmPRg3jyeFJMsocSiHJ9gjXAk2I/Qp+C3fMXI7i0WHTW1T3VVdWFFUHk1YRbk/mzPNNjFFBU8eVMBWXlYYUplLnD/WMU8sYSV3HAAAAABwCvwkySjOLAQ1ITfVPTJHy1DvVYZWjlAKSelCOkKmRL5B3DMyGAAAAABKAIgKcif9MUsy4CncGAAAAAAiB1QgJyYHLAU2cTZ4MXEknBcAAAAACAXOGlklYSioJnwrqjBnNYAy/iiRHgAAAACFCqUnEDV3OzU4WisyLOs+sUuWTmFI0ToYKrINAAAAAEUMBi5cQntJDEfdQFI0di3pLZEqaSDWH3QuJDoaPnA5eSq3GgAACg6LMD9D30mpR7lBEjmhMfsugSqHLN4/LFEtVl5THkmlNzgvaSrAIusXSxbtL9tGTVY5XMpbwlRjRbQrkBkAAAAAoAn0KStAUUzATWhEDC8RFQkJ9SUMLSoy5DxzSUlRm1UFVgtQjEV+OJUpBDBcQKFE2z7/LjoUAABACQAxY1MXYidnzmS8XP5X71cVVGZL5z6MJ6ALAADcBFkbzi6AOwtHNE+AVPhUvFJXTS1FQjtnL5QmEhYAADUFTR6CNJM+2kFcP+M1ViAAAPIHRyYhOeVFjk2OT5pLE0KDOE1A00gsSVtChTScHQAAAABnCY8o/jrFQF5AqDyJOVs4LznQMWcqJi3rQq5OfFDRTI1HfkTqRWZA9TVhIQAAAABOCc4oaj4SSrxPvE/ySMk5oiAAAAAAKgw/LLs8lUA7OeQrGzXyQjpGDj+JLQ8nEDPWQUVJ80ufShJBiCYAAAAAuAehJqA+xkyiVB5WT1OVTcREJjoGLIAXAAAAANkCghmcN8tFEkpZRIMzeyYsKmA3dj/EP5c2sylDDAAAAAB+BSgdLzAyPqJGk0rmTPpKOESkN0wq4ScjKu0oESTEHZQprDTCOTw4pi9zH/sHjiSQM486Lj5EPGs5JTy/RRBMa07tTL5HfkJEP6490jrrNYIveSAAAAAAnAvuLYs//klPTURK1j0kIwAAAACxBK4dqjNUPDE7nC9GGLIkST1IUPNXFFZVSkIymxUUI7E1EjyLO2Q7i0S7S0xPpV2Ea55w62vJW847Iy5yQ2xNoUxYRaU7rz2XRNRMhFd2WuZXH0/iRIU7lTemMCcyiTynR+dLXU+xVURfpGPaYPNU0Ty+J3AzJ0A4QrRAUT5aRjxPEVgWXm1iZ2RHYX1ZCE6dPkkqthQKLkZNl10eYfNaok41SUZPX04UROMyCymDHAAAAADTDQQ0nkwUXoBmmGbDX0xSP0aaRj5K1Us0SKFE30R1PjoxIC9qQDJOllMpUf1FozT2NuM/qj5/O0BHQlTMWPBVqEoMNnQeVgTbHtQ9vU3lVaBXvlWwT2VFCDrGLp0roCMAABYGdiN/P6BK2E6ISqxCBz7DPHc2zCJBAgAAAAAPCaIo9z3nSu1TCV1bY9pkmV/jUNIzbSGtMCE3vzRGLAUoxh4AAAAAPwjLJ6lA4k2iVPtSdkpNOvUpzCuOPPNFQkbsPzM0di4yOStBhkWCRjZEMEUmRthKF1cjXZNc/1ZMTPZEXUFVPMg2xiTNJoc2nkhoUtNZol0HXj5YS0jYLhEwKzJdKewOAAAAAGkNaTmDWnBqFXAlbSJh8UsEJw4EhxlPK4IzbDMDKr8fFUFGVoZePl1+Ukk89hSAHh0qjjgrQdREIkPbR8pW6GcXcG1u72J2S5AtgiAxJVsyCEAYRV9G2UUaTRNaHmIHYqpaUUmzOOc2TzhZPO5B6EITPjA26kK9Wr9pz24zbAhhw06LQXovYxmEK4453j7SPUxBPlHpX9Fi7FtGSvUmAAAAAAIKdy+LTXJf3GWZYkBVAz7kJo4JAAAAAEsCghjQNoxA7D1wMs8sEC5SNe46s0PbSbRM/EjUPbArDja2QJRA9DX0HQAAAADMBeQhsTxoS0dOoUaSMwwbAAAAANUGByBkK2Y2NEYZUFlV9lPTTthPB1g8Xrdf1VltS68yAAAAAJ8IkCX0MQ82pjE6KHMu70UiV/JekF26UfkxlBaANDtKvlHJTyZEVS1uCQAAAACkBgkiKzh9Q2JHwkWSP+gzGyqqL/M0yTKsKHwZAACxAXsTBS6dM68sCyJqKwo1Ay7ADwAAAABfFOE+0VWJYsBmvGK5VhRNZk2ETXVGyTSkHn4BEBI5L1VAcEc+RWo4JB4AAAAAbAblHwsqkC3zK8slCBgAAAAAYgdlIC0njCusKhEhYREyNNFAmUGWOEAlVgYAAAAARAk9Jmc1s0BiS/BPSU/xSnRFLkTCRB1SZ1xlYmximFulTCMzNRYAAAAAHgB8CoknlS6wKQkdDgtYJ4QyZjk7PG056C8RHgAAAACTBKEZhibnLIEr5iAAAAAAlQWjHO4o/S48MD80ujKiMGg01jJ1K0Ut4ChgKsYzGzwlQb1BOUN5Q1g9si3wFgAAAADoBsofmCnbK7soOij/J2UtyC8GMA4xMziPO6E29x61HsU2uT74PHM4nC2eJu0k9iHwJx86zEPzROk8nigAAAAAXhHQOQVUDWBwYgpc0ksNLgANAAAeBh0fPy1ZNRk2lC5gHAAAAAAoBeoZeizrQNBQTFmnW0RXRU24QGpAOUevTZhRfFJJT91GQzzdNkRECk15UCdPEUnEQjlEQUxNV09hyWVIY3dZzEQsIcshgTQSR/9QLlOPTlBFsj9pQJtCcURtQ/A+Sjg/K/cpczG9P9xJVUsmRNs7yTmVOr87NkY2UeNYiVg4UoJK1E2kUf5UGVXFUZtKxUBlNkEu3TNsQe5JYUj8QNA2WTZmOrs7Yz9BQcA+SjzYNy01DjLgJVgNOw+9MTQ7K0D7QG873DNJKUYfyTsWTVVTV1FuR3Q19QwAAAAAewaBHroutD/vR09MdlAKVYtZU1xdV7BJMjkqNao1GTeOMxspwRTdBPYZNCcNMcc24jNPLWoymEC1T/hWpFkbV/BQXkakNaAw6i53Lhwq0ilJMlVAe0cgSGJG5EEOOq1Dak9vU75RhEg3QHc85jiLQ3dXPGELYrtao0f8Ikcxkj0kSalQNlB6SmVD0D/nRoFTjlpbWmtSPELzNEIxrDTnLC4eoCn7PglORlPWULtIgj6yPAY/EDpvMDA6aknVU85bn1uCU/JIgz7HMvEoJTu9UOZaaFzsVfFHgTg7NQQ4vzXSMxkwHSccKKY+X07KVoNWD07hPvIxyyq3JOYgvCRSJVMjhySAJMgdAAAAAGgH7iGCMJk8HEenTLJMTkaXODEmuxQAAAAARgfsIZAxXD7TRUtIgkXOQWw8UjVvJgAAywfjJPY2Z0XCTQdQE02mRWM7qi3IJO0kTSMGH2Unxy8WLawgAAC2CEAg3ycNKlcq2Td8RvhNvk6kSVg+izgdMtMoMyccJz4mASEAAKMAgA0OLBw+4UWYRJU6TCv/MP8/ZUmsSeM+SicAAAAARgfOIHMqlDByNvI+Hz+rQS9D4UeATLxPAk5dR1Y/ADQhL+Y1iEbDTalKsjtTHgAAAAAVCHkmbj6DSvFNxUnXQ5tEIkfEQpI0exoAAHwIHSN3NZtDZkhlSKlLFlD5V4xcwFnmUTBIPUEwMgUi0hAAAAAACgCoDIgswDmTPaM6DTPuL9o4EEgBTsZI0Dm+Lw06M0LFQYU6xjWhNjwrcCzCK68vCTYmQzJQPFRgT4Q/OyfcMZY/h0jSR5A/xjm7QaJJ2kq+SZlDhTtsNZY45Un3WOpfTF9sVQFFtDwPPcA8XkHAP24+NT+OPUY2jSjnCgAA1gYpIYot0zHxLggmaBcAAAAARAOYFUInlzcoQ/9GakQvOxwiAAAAAFAHkyALK8E5YEMmRzhB6jlTNfk4ZTgqMwQrIS3VNGM+00iUStZGsj79Nts53EV3SldEwzFBDIwGHyBXN2pELUilQoI5IjkVPdc9o0H3Q/c/ejQ+HwAAAABhEu44y014VZtTmkeCLAAAAABHBwgigTDUPBpDEkdSRXZCP0EpR75L10yUSBU+/DA5K0g6CEv9VPRW3lLTTHhEPjtGO2dJllNmVtFUwE8TTxNQeEzBQwsxTQYAAAAAngfGIusuMDqVRttOsE+RTaNJJEnPSI5FokDQQcNBOj2POOVDY1OzWQNZeFcYW+VdaF6mX2Ji9mJLXtFSuT4DIwAAAAAFC9Qkayl0LTAt0C9oMeQu5i7eKFgjizeASO5OR03VRTdGzkyLT75IuTuYLl0xey8lKugfAAAGE9s5bk9FWD5Z6FTcTqlMzE91WOxeCmD3W41TQEn+Q3pGU0rnSu9JSEV3Pkw3SjqiR4pNakrrQDo0IjVmPB86DStLCaAZ0DLURydVn13sYZhg0lcDRMIgAAAAAFYLlSsMQ09UrlziXPpUKUUyNOUrtDFfN19BdU1rVotYYlTwSpE9yzQPNPEujiSeFgAAAACZCd8mKzJQPEVI4lGcVydcPl02VzpK1TzNSg9UZVPeSIM1XxlVJOU1mzf9L/sgAABOCawvyFAtXjJg81icSAQnAAAAADMCPRIkKKky6zh3PwtIzlHjVLBTgUqkO8Isfi7zL7YyJSicCh0N+THGR05VY1pkXBNg1GJyYHVY10zJPpcvVjE9SbxcCmf4aKpizVJEOb0bcwrbL/ZPe2AdZsFjEljnSAtSkV8WaLNnl11GUKxdim/NeE16PnVTaihb6k9AUq5Rb0vNPjY2kjcYOnoy9RwAAAAA9QZZI5Y9CU7gWa1gQmGgXdFcFV4YXslWHUlkQU0/wzxIOjZBiE/MVD9Vm1OXUExKOz20LrYeAAAABR8ary2eOYBFWVG9Vz1XZ1GuSMVJZFaGXUxco1JSR6lBCz63NO8lthiQBiYeCCjHKx0vFzGZLGgyZD0kRIhSP147Y8BhkFlySbsyaR4AAIYC1xR1Lmo9NULNPZEw0x1NB0glRjyJS5NPmkxsR+JFIEP3OqIqZA8AAAAA7QG4FGIxEjuEObczMjdXP/Q+jzRDHwAAAABGCNgmMzsYRmRO1VHLT2RK00HHOFUxNy6xJJ8XCgRMHFQ4Tk2DXjRr6m+obfJjUFX0Rw45Fz3JPvQ92jwtP5JA202xXApjLWO+XwReP157XYBXI1BtTgRKNjrwOjFU1F+JYa1aMEp2L2o1vUSxS3BNWUwRSllKL1ribOd4vXu1dSxnxlNpSQQ9MSdMEN8obThuRQ9Wr2n5dGJ3MnBSXkpCNSPeF3I2+0hBVANZZVd7WYZquXZ2enh1d2blSTEmAAAAAIwP3jLERBFPeFQDW4Rh/mORX+dSg0KcQ59Jf0umSRpEkjkTMQlPh2nudXp4znF8X2k5/BKdILI+p0p+ThlMmEPBQjlba2o+b3NqHF1BTWVG0T1zIwkIoyZJPSZKIlXJXmxlzGbgYRpWlEMpMi4oVB5nBrwiXzd1QkxNElIiU2dQrE5yUp1VelQGUkVOhExtUINQfEl2Q6Y9YD3AOxs7fzzZPS5BnElMUc1TXlFJSEk2MR4AAAAADAb6HQowhz3JRLZEUT1bLf8VMypIOClAGUf8SQxIO0IUOuw89UdPSs9D7Db/JxYNHi//QiNP3lWNVwZVB08qRG8wJh1ZHhwrDDMOM18oqgoAAHgIryQONmo+8zw4NI4wpzdyNrEq8g4AAAAAaABWELQvrj1fR8JLxlA/WQthOmRIYvtcpVZmTQxG3E09WmtgymL8YDtcDVl6VMZMLENsQFxBHkD9QlJLq07HSc47gCKGAEsPnS+APMNCdUevTP9X+V+kYbhbcEo0IgAAAADrDJYvrUJPTdlNpUX6O0436TTXMlMt1iudPJNXwmUcanhpOma7XbxRSz0IJAAAAADoA7gXFyuQMnwxwikmKhAr/DM+OWI+q0bGTf1Ox0rsQgo+AzuBN6sz8i5hJ4wYAAAAAJUKbSZKMMY7BUSlTIhTsFVtU61NMkiBQ7A/qzdiNpA+4Uf0SlJFeDbCHgAAAAD2DCAwx0icUlZS+E9CT3xOPkciNnoQ5AqPK/U90EO4RvFKikxHSec+Ki4mIJwKRyvnOzBA5T1UNZQjAAACCKggGTDoNRk16DVSNBYzJi7LH7cDUheYKTktPCbTEwAAKBCpNYJJFlJUUXJHLzi+MtI/C0a7RF0+ejhKMsQ8R0q7TvZMN0ZxQf0/YT7DQD1E7EVXP3stawUAAAAA+gKyGKQ060G7SIlLJknnQQkxSBeADBEsETWuNPQsKxsAAAAAfxZePcJQiFi9WrNb+l2TYelhjVygUNY95R4ACuwpvz2JSgVQ9VCcTpBHDUDvPDE/OkezToRbmWDXXpZW+krVPNIqLQ8AAAAANASlGQAu5jf7N5MtKxQAANMI5yZ1Nvw6oUAXRH1En0AQNlIusC+zMewyXjkhP51E6UPAQDA2GSBEGfo4AlI6aFF0m3fLcuBl9k/xOvo2nTjTNd42DTL3LZEzXzqOQWVJx0z+TDtLfUQ1PW5DjklvR6Q7nT5QUVxZcVhYUJlFZkRwSRdIGD4mL6ot2DxOSftRkl3qavFxcXBwZrVR5jcAAAAAhwQJGSooCjAVNk89NkWYSxlO2E0BS69FlEEqO1YzfCntIG8W/yePLOAn8xoAANAKDiwuQTBNV1iSX85fHFndTDM/qjunRJxJTUirPRsomynEPytPpVROULhCtzQGMqcneSuDMD09e0elS2hJN0YhQDk1NCp2J1Yruzc4RD5O4VSIWKxZX1YSToBD2z1eTKhXTVmZULY6Ti4SN/Q63zsTRCdQNFhNWQ1TFkRSMa4xZjKyNNkxCypYHgAAAABOC0staUIeS75Joj2VNb1St2QFa8JpKmaQZMZifV2MVedL20IONhgksBlaHIg7EVANWnFaplAZOPANxigCMvAx9DD9P41IokkmQCkuwCmsNfBA705CVq5Wvk2wPV8zrDFpNlQ8g0IBTp9TYFD6RqE34yahBtAjuz0mTMZQWkvqOfMSuAWxHisyhDlcN0oymz1uSspQFFD4RtM1fCkuGpkxsTyYQd9BAj5KQ7JVmmALY8heE1RzT6pR3VSgURpGJzEeKaA2KEMySRNKKkcaQ1xBHDrVM/cwEDR3OBk3Kir5GqAHtiTOPARPVFdEWIdT2ErqPZArTClXPs1JyEv/QxE42zPFNbk4yEELTAhQ5Es0P00pNSvgOexB4D/xO05F7kthTR9Mi0ntSK1HtUGGPQ88mjfgL70dAAAAAFkXpT+8UJtXBVZzTtNGHkusTo9Q+1CmTz1KtTxIH88hUy4EMQAsmR0+CkokeC5rN9s8Wzz3MwoyVzJvMl0qdCoSOCdCuUdvSa1Efzy+OYY7oENRRthG5EOwPS4+0USDRAw6iSEAAAAAtAVcHSQuTDnzPXhDZEuqUftUd1a8VJJNI0R/PklIUkq1Qt86mjf9N8E5mzdBMnQqSx8AAAAAvgwIMS5HIlAoUL1HzTWuJagutDaSN0I8p0LOTCtWaFjAVG5NNkdtRSc60SAAAAAAkwYEHtApiS4YK1gioCqjNQFDcUu7TMtE5jEZHHgE4BnmKqoyJTHPI7IO/DB8QSZLs0/aT2hLXULuNfAwrz2tRexESkDtOPk8PkFFP6Y4PzKBNFs2rTQsNAA6YUNxTqVUMVKwSAI7czdBLFUaAADiB9AgbS7aObo/c0O7Qp0+lzWeLU4sYTnmSGFUD1lZV3dN9zzqMd5A9k7VWjtgfV25Udw6KinyI6we0wl3KYZBDU2lUclRYlMbWGdddF5zXcRXlE3qSt9UPVu0WTxRtkBhL8kKnRjkM4Q+ZD+zN6UyTj3rRFpG3kIAPr09pUIxTspWc1y7WzBVpUtPRndNIFFiUjxMFD4bLrA5mUasS29RfVdvWgdXGUq6NSwgAB1TNmBHtk+tTw9JrkUmSJ9S9FiiWk5YQlqeXspeRVmnTfQ5ISP9HdIo0TeQRj1S4VayV45YgFzjXBpajU1bOPoi8yb6LXEz2TbgPX1FqUh1SExC5DkCOytDrko0Sl1JDEgyRMg93C9YIFosqDKiMrkvKDBHOnNMu2ewfdaHtYg9gPFrSlD4TwZRtUkqPGgtvzCsQAtQWVqgXz9eeViEUjJKZEKlOw9A4ENBRxFHB0OhNzMjAAAAAH8abk4NcsKELYv2h4p672PPWP9aA1v1VntPj0dIRCZTRHaBlGikYqnVpDeVTHWjSjk9u0blTjdSFE0lPU0YuBE5NfJE2UjhSIVhGnyliTONp4fpdyVfmFF6Rgwx2AQAAD8JyiSsMOQ31TM+LVQyHT6bUMZ375sesby67rpvsWObx3CqSslGwUqMUXlV+VPnXnZrtXFMcM1kYkoILnc8+UU3TXBNakj1O20qjRkAALADWhkfMxRCuEY9QV8x5CC7MVxH41Qcad2KuqadtXu6HLYmp/SIxmjka91yrXMybp9l01pSTa049kDiWyNrcnB6ayFYqjMYKpkomyfcJfkbAAAYBhYd6S3vPRBI20xfUM5ef2rQbS5pdGQjdC2S3qZEsFmwrKYOkB9m1EQ7Pu05D0JKSjVR6F85aq9tEGk3XWZUlVPwUr1RO1AuTvFIsUJBQng9rDdbMM4thz2tSYFOvE2vS9dDpURkQtY6iU4seCuVdaPlpyej2JONeNFfy1e6UvBQWFWvVmJQsUezRZxKo09TUVdSjFR+VXRVCVTCU4VWClbwU+tSp1IsT6dE6DiIRm5UfFc6UYNB1S1PL55HbV1teNOKbZJEkTaGc2wbP7Q6IERhRQ9AfDWHLRAwPzHJMydDeE3LUJRMcz0pHAAAoQVWHiA0aUFES81PKlDaSy1BfizKEAAAZAbEHhgtky5PJmE2eV78c8992n7mdtNh5zAAAAAAMASFGsgy6zyWPFwxSBdKCd4lVTmyTC5ajWDOYixlsmWzZEBdwlB+TwRY2lxHXkZd+1rMWE9Y2VmpWjtauVy1X9Zg4l2oVbZJhD8LOOs12TgxPsRJfFAeT7ZJJkcJSn1SalyRYiRjBF37T/RDoESASbpNw0zPRps5ZSqACUAj0yx7N3RDS1B0WStaEVEYP9A2XkTiT2ZVPlVgTks+GB1fBFIbIjZRR1ZQ4lOtU3xQ2kqAPwguJD5VWaFr/HIzceplL1EtN14sRisFOgBN/VraXtdXREOCMZs3bz4kPlE4djHMOVs9zkAwSlZRllWiXE9mz27Hc15xeGayUN0nAAAAAJgBORUZNRxCHkYNQ5k89EMlX7Z0F4HJhL1/0nFKXXVPw1WsXzhkqWPJXqJW3El1On0rkTWOQ+xXC2v/c1h1Sm8fYYJLAjJFDzojLynuKd8kGx4SI8Eq7jIdPjdXvWsYeaN+L3x5cdlfAk71RIA1ohqfChQtjUQHTLROwFDoVWdXwVqlagd6poD0fnt1mGjAXqdXQU+/R0VGGUx7VmdbWVnoUJhDSjnOQ6hcrGvBb+JqEmCjU49IGTrKLq45jEiHUONSiVABVMZY5lucXGBiHmwpcpZynWyWXyFQqkuCTyBUNVmaWx9cQVhpT59Aay9rQXJQuFn4XGtbilWVS9U8iTDRJrY3l0kWVUNYfFR4Sk9H0kxiUIJUfV1kZLVq120ta1lhX06nLwAAAAClCTokuy0mMD8q2BpUBrcdtiuhL3Mm1gkAAMIFPx04MRVBCUZyQk02gCEAAHUGMR3qJcUn3SKeFnUWzjprSPNJaENQQ6BIwk4ZV7JdZmCCXadU10otUdtXS1vyWwBcJ1kNVc5MkkCoP+xJBlf+YK9lB2dpZvdj52G0aSR0/XhFdvZry1raSCs+DTdeLAQW8wsvMPJPEGMTbJxuhmmGW89H2zSjBl8paEjHVSpYxVNUUplcZGPKYfRVzTz7HQAAAACwAk4Zxzq7Uw1l52zMbbpoxV39UB9Jj0fSSPxJT05FVXBXgVpzYoFrRm9Oa5NecUslNyQIwySROXJD4EQCRhVV7WSLbGJr+mFZUN41tBvMCxkofDY+Orw0uyXGIKo0ej/lQjxBET/aPUE3RSwwI4IYmAbQKKxMOmIVbfdvt2z8ZL1YW0m0LHICAAAAAGoJuCuZRYFQLVXMViBVNk4nQB8sdi1mP8JL4FNAV4VZkFwuYO5ck1JrR4VASkBXO5M0SzeVPsRKnFWNW7VbdFcuT5hJMEtKTsNS81cdWXBU0knnOaYz5TSIL0ktrzs7RtRGHDtPFbMLcCyxQWROb1iIXblcf1dQT7dENT/9Nt0t+zaWRKJM9k/+TTpIz0boSzZTMlY6Va9UglLJTfNJ+EulUWlWKVX3ThdIOUCwOx03nisqIiMpWzbTPlRDeEcXTMBOEU9NTMtIq0YRRXRCETQ0HBMLPin0NF066Ub3UF5UWFDZQk4q8AgAALcDZhnvOOBRc1zJXPVSJDxoIzUxXDm8PwVG/UhMSIpGpkQYQutCU0cZSixIIE7vVn1bNVoSUyJIBD9AOAw7WjoRO2Y8MTwiPUk/1kWXSolMhFE5VIJSvUuDQAMrAxpCPCdMQ1BISjM2AAAAAOQIdCUVPIBJKU9qTMY/TCg5CMsWJis5Nt49rj+8On0uRx4AAAAAwgs9LYRFVU5UTeJC9y2zNXpDqErQSjJEOz3ZN/83B01KXx1qG2ymZqdZRkisRBJR2lqIXnNfoV4bXL5Ud0pURBs7kzClI94VmARrHPw2CUiBTpZMQklESjBMC0jZO4gnYQ8AAAILWySYK70yiDx9Q4RFHlbIZmpuM21uYzdSzzp9JJUrID4SRdFCnzjsJZAHNAhLI78yiD2iRBdOvVSpVfVSglBgUf1VDlntVSxI3iJACYAioihkNfw+bEsIUzVTpExtRjdEwUXLSV5N70r+RgRGiUbDRQZHiktJUhNbAWOqZdtgEFUqQDMYAAAAAPoJmihMPVRKmE5+T0tPPVH7Ub5US1hdVmxO1TuSHQAAAADWBfsdLDPsQlNITkQ8OC0yQ0a1VzNdzVi5Tc5HJUZFQS89zz2RSVBPoU7QRRAxsgeJIc02+0YTUzZWOFQ2VDxXY1z+XYJb61VmThNALykAAAAAEhJqOChMK0+qSsZFUEDRPus3hDTwNYs09jRHO6A8xDhpLsMnuCNFGVII5SlVRsNQ71CgSZA56zQePPZH5lHvVQ1TBkmCP0VKJVETVf9ZOV9zYUdfSFkDVPJRkEzUQAs2mENiT5tVNlPvRnwySCaBNGRKE1W2Vj1PUD2pIAAAAAAlCHUmZD1SSuFOxk9+TTNIlDuFHAAAAACdBCQaiTHZQnhJTUfRPM4nEhS0LLA3vjsEOrk1MzLLKXwlmh0AAAAA1gI2F4MwnDbbMaEuDDIiN+c0WCfmAgAAAAC6CxwloylqMEA7mUSpSupNPFByUdRRcE8GSIk6PSzBLCI25Ty2Rq5JgkB/KBES3CX8LzYyVy4+LMwoCzAIOXk4bymUDgAAAADYCCMpjER/UnBWjlGTR7VBEUpoTrpJBT9KOEY32j9nSEtLUktkSIBCQjlzLHkoQjbiRtROnFBrT7tKXEAEMY8Y2weRHx41Kk1+WvlguF+kVaRAOBoAAAAAagJ1FestZDPfMPEw6jhPPCc3oSgwDzMKfiQuK9wt8TROPsNEZUSHPUY0kC6GK+YmACp2K34wPTnuQlVGskPZOlgw9C5UOEJEEUjVQdc1MC5dNvw6oDzqODovIyckL9s6ZEcDTI9HzDqeIQAAAAD9CvolmDPxOjJCt0asR0ZH5kHaPbQ+q0EVSiRO1kseRe079DEvMwg3Nzr9NdwmgRspJ5ss2ikeHgAAAAA6Eb8xTDtAQUpCWT90PPQ8f0OGS+RQn1HpTnhN5EwPTVxGGzouSZZaP2KiYlhb6kueNLksKj56TZFUA1UpUAhITEMARq9D0j/WPadG/kXUQvA9Gy3FHgAATAI4Gt8/8FibZ5dsOGiAWcE/vCQSNXlGQlKBVmZWGFU8UwVO7kXmQjs6WTJ2KbYeAAAAAPIHXiA6K2gzdTW6LyogAAAAAOAH8iAXMrpHj1DdUglVcVgdXgBffFkmUh9P01WvXAVeZljhT/hG80KFPSswXSAAAAAAMQG/EeIugjldOaY4ED0lPSY2jDXOOCw8vzm3NoQ8bEvDVf5a3VldVVVUVlr+Xq9gmWDHXQ9WgUw9RadEVUupUxhZAlvqVv1OLEW6PUFGVVnyZ2xsC2dZV6c4JyecOapGe0xJTFZG2TkaJ5AefCmHLNolrB/cMh1OolrgXY1YmkkELk0L7yVVMdM3PDY5NOI2dT3vTUlZrly6WP1LrzGYDgAAlgYEILkvyTUWO3c7dDRBGQ0CKRFEJ1gzczaZMHggAAAAAJQKsiQ0Lmc6FEO/RtJL21cHYINjjWDhVshLnUcUTdRLMUdaRa1Jm0t2R0ZFREJeO9Q0XikJF2cYyyuyNnA+HU2cVn5Z51YsTidD1j7FNV4t2zphR/BJi0VnO0sxKy96PBRO81g7Xq9f312gV/BJWjSnG0Azyz0yQHU52CMAAAAAEQiZIgYytjMaK8kXAAAAADAIWCe7QHlMVk43SDNE2EppVOpZxVutXLhew2DDYntkz2LqXkBY61SDWPhaeloEVgRUwFmnYQllDmGPU1o8sR8jB6MgoS6hMX8sxjmXSRVVWFq1WntYGFb4UkFPTU+FTwlPf1G/WP1cv1xUVFFCCir5Luk0MTfANnk1hzmYRRJVSGARY7RcIExXLZULAAAAACkYRUN1XWNoXWnmYK1M7CkAAAAA9QYVHlgsBjPoL9IqbjRkODM6uT7hQWBJh1LRXO1iyGQXYcNWakr3Pi43JTvzOJk3IEDkSE5Sxlk7XcJa1FLbSwlOHFNBWbRad1jZUE5IeEDsR5dS91nGWvRUMEn+PZU25URqT3FW7VjjV+JWYljFXYNf2lk6UM5OMVemWRpVQ0r5P21EjlASVmNWYlPiUU9TEFLFTbZHEjs9HgAAAABKCOgg/SzrMnw7X0DcPyg6ky0ZDQAAAAAyENY4u1dIaT5wWW9oZ+dZKEoUTVFZG2LTY1JfNVckVsZYRFdeVOpTz1K1TktCKi/hEpAHpCZmQQFL4kuhTPFPpFMhU1pOFUQMMmwZAACyHThLtGLba/1qhGDSTdg7jD/APdo8XjrJO55CF0nKSERDbjRYIY0k0zanSfBTDVVnTLs4DCtBOkBCMkdDSA9FQjtJKhMOAAAAAM4BChLwK8g54kJrSexNblKOWF1fnGAJW79LmjV5J2soyijCK1IoNBw5Ah4WwjIMP8w/xzN7EzQNOC7NQ2pNTlNRV5JYNFX/S3871zBYN3s8N0BBRjNNT1I4VXFWIFRaTi9GHEKURhdNkE2XRt450jJvN6BAS0zBV69gu2GDWv1UzVcHVr1KDT2eQFhBT0NJR6pKXUsNSZ5E2kArRgZLm0iSPtszVjN4NcstwBlOEgItKzkUPc03eyjmIJwtazE1LQ8kexllCVcoID8oTQlSek4WQP8jAADDCospHj24SepLEUR/O8lKP1c6W5BbaVmdU/9JBkDXO09F2EjuQtQ30S8COHA9+zxyP31E3UI5Qt1FVUWqP0M4CS9bHQAAAACuAeURLCwBOTU91UEsSlJUKVm1VjlNLT8bM7Q/KEnbTalJiDtmLo9AjEcTRPc1xBiBHb4tBDx4Q3lBSjoVMMQobhj5CPcpEkY1WIZfFl6LU3U93BwAAAAA2QN6Gx83n0QlSgVEBTZ2JRsdAAAAAN8IBybxPSVSt147ZZFlA2DaViVWtV+CZWVjAlnwQQ8JAAAAAHIPdy8VPa5D10dTTWVOsE99S4FDp0CKQvlCcj8PO6c81EKvSRlN703uTIZNBE2kSkFGyz/XRN1MTFFmTl9E3ywAAAAAqgW+HhI5U0oAViBcoFtJVTBLxkHlR5VLY0fpOBIgAAAAAAQLpCXoKqksVCwpM+ZFVFbfW7xUg0H+J2UvETcPN4MunCfCP0BNCU91RdkrAAB5Ew85/kmTUNdTQlbyVZRTk0v5Piw4EzOqKR4OAAAAAAoGXxvdLBE9n0XKUpVd+2LlY7pieGSTaHZpcWQjVzY+Hy1sOLw+B0bkSG9JakstTIJN+UkXRF5A7DWdHgAAAADiD4Mwo0CAQ6k95S1FAwMWLixTPGNEN0xzTpxNO0kKSIJGRDwAM7ExHTcQOq83BzPCODs8yEPuS2ZP40u9QLMtcRJ2I6E+OE93UypRHlbfWyda1VYyV4lZHVzaW1xZY1chVLxOKURqMuoeBBRFKwE2ZTzDPUpBmkK6SBxQ21FKTjNBTilELKMyHy1TGgAARwUZH186pUgxTJpEPy/IIBcx/Tc1NcQoKBJvANAOSiqSMXM2LT43SfhStlgbWgJc6GHjZZhhGlViPQAAAAAmCfIg8C84P8JLyk1CR8452ChUNZFL4lWAWOlTbk+sToxWvVlDXAph62X7ZrJj2Fx4VeBNdkQiPrA5djAPIAAAAACKCfklwzolQ1lHB0WSPBsyaStGKGwikSrtP9hS9GZAc5d3E3Xpa1teEFO0TVlGGDnSKI8pNTLXPWZGL0nYRyQ/VzTMM+tAOkpaTG5Hyzw9LoAbAAAAAGoOXTaMUkpgCWb8Y7ReyFwaXTRYiUp/LzgTAADgA/4VQig0NWlCCEixRoVHMFIDW5ZaXVDFQ0BCWUJoQmlGyUobTI1Jmkb/SNFSolttX3peHV1WW4VVr0tpPxE9u0J4R09LAlAAVnhZglpBWuNW8lFrUoVW/1WmTtM+fTUyPdZH8kg0QK8qAAAAAB8HRh19KHk3mkAOSjNTOFn/WBNWl1ipW/JXCExwNWcbDBIYL9xBdEvgTJtGlzxoMJsvAzD2L5I520a5UO5R/0rqPRM1QD0BS0RVe1YoVLVPsEqLRo5C9Tf6J9YpiTuLUbFeE2HzWZlHriMAAHMIKClCRVxSR1QBTec9EzUQQG1GBEOKNsgqJSgLMGcyJDbfNiw0aTAtM4c4RjqANpov5DVHN08zRCMnEQAAAADECSEmXzYwQhxG40JCOg8tFivUKbot7i7SLBcqeTbnQMpKL1DUUtlU41ZQWv1ZQlc0T+w7/x8AAAAAcAqMKQBCt014UURKBDzfNVw7zD/BRfBIu0t2TqhLHUhHQ2k+RkCASGZP21GkTXZHMUL/Q91Je0rLRAA7KCx7BmEIAyJ6Mxs/hUjKU2BcsF9sXrBcW1tIWgRWXE2bP74uShxWEoA4qk2MWEtZ+lCjPygxMy85OJFCekrVTdBMzkq6SUJLOEvbSChDFUFOQFo+4EBvS/xSsFO5Te5LSlMHVllSjUhhOoo3BDPXKkIdzANuHTE+VlIcWCFVxU2dRpBBADsiMCUiAADtAucbmzy3TJ5SNVDMR3hDOEbCSqJJw0tnVZ9f7WXmZIVcZFEuT95a/mDIXXxTSk3NUC1SRE9JR8xA00YZThNVYVZ2U6RNT0zUUhhdeWG/YLFdQFpIWt5cI16rXBRXmEsgNNI6oUgGTspRzVF0TdpFz0MwTGBQJ0yNQ/xF90t6TAlLFUlESo5N6VCQV0VbVVnLTx9AjTX4LmYqdiuKLZYuXziRRwJPtEuxOKsjKC8kOjY57y/cMoxAIEcrSK5ND1MEU/pPXUvXTa5QfU3wRr9BVT9rM6kMqBRNOWlM71dbXKlc0loPWV9V1E0EROlE9lVgYbJkIF80Um5KW020S6BFXD3vNCYqARoAAAAAZwsDKHc6KlGTXwZlRmNDWztVw1LvUutQd01GTLpVZV20XhBYxUnqOt8l5yiWQEFVi2JIaKJoS2WCYh9pfnJEde1w9mQtWBFcI2ijbQRuCmh3XLVMw0S5UlZdel8jXJFZhl/yZNVlRGahalxuZW4abwh2Un+bg8iANni3aihaklGlVQVcQV1MVyBOJVENW+5dTFp9ULdGeE38Wh1hxl7zWgJaWVqdWDRVBVvGZVNr7G18bNlnyWL9Yudg4V1SW0RahFjMWdJWMU9oSnpJuU7gWLdfvmMFZWxlXWc5aoVnG2FoXdlaWFW+VYNVp1Z2WYxcqmAFZnVl0lwWUd5Py1uFY3RjNV1rV81VUFcjVXtNjECLRr5SQVrjW1BaTVdjVOxQgUuqQ6g/3EE9RI9Doj8xPV9LSVcqWqhVSU4lS55NiVAqUbxSplEaTsZICUWXQ0ZHO0ipQGg5TThlO6Q/X0PYRC9Daz2CNfAs2TYBRhFQTlFwUa9XJ2HwZK1hOFiESSNB8zzVRaJRp1mqWlhWo09pTLhMG00UTJdRt16VaZhrZ2VzWmVQKk08RMUu8QgAAAAA9QgUKi1FsVUtXTtfgV0ZWq1WX1JnUTJQAkn3PUkiAAD+D58yQUQ0T9BV11fBVlxPKUZ3PfQ9JEB+RN9MQ1MsVVZTFUwnPfkwezLNOiNBQVCXX75ol2tWaOtgqFmbVE9UrFdxXAhfuF08WHtR+E8PUfBR/1DdTeJKtktOVMFdFmJ5XmNRWEA6Qo5R0VkAXOhY51GlU91fO2gqafdiF1f1UABY9WBMZe1jFVz8TFA6TTpLSOBSiVRDUVZT71qlX/1eg1dOR3I47S1LJsg1dEwcV+RaiVfDT0dLt0fePmIygjnbVHtjOGmMZ9dh3V2AXxFfOFrJVAZSBFKGUENQPlNHVsFUG0+bQyAw2BQAAAAAwwZYJCtCLVW5XB1e+lwTXeNcD1nnUV1KiDuXL98oPTKaQZlK+kxvUKNW4VY/TpI9IR0AAAAA7gf7J7hFsVdKYLphWl0cVIxIGEP/RlxMDVAeUzBV0Fq1WstV5k0PSUpHmkJiOmk1qz+OSrVNv0jyOEkfAAAAAHcOYzNSSiRV9FWATZI+cUGQUylarVdST+tKL1CzU7ZWiFfNVDNOWD3CGjws3T36RlhJx0dcRDxA6TkTMWYltiAqIxkwojBpJtoajSuROXBB+0kMTOVPIVIgU0pRD0xVRrdEdUDPO70s/xpwAkgWijJxQCtE0T3FOL9J9Fq5aJ1usW0ZZ+hcw1SSUmhS4lCgReA8QECXRs1Edzj9ISIphjWJOwc7NDNCIAAA+wMdLA1Uf2azbvpvSWxrZeZcwlVSVs5Uck4ZSQ5FljoRKFEyZ0NMTrlQC0t2PxMv0DkUQT1GV0lwUXJe0GjlbE9qZWCOUAhLwVD7Vbdbul8IYPle1GNKbIlw6W8AbJZnPWXlY9lg3FpCVOhQ7EveQk47Xzu4PF822TO/Om1KtVM1ViNVPlhIXAhgMV49VRhHC0LESs9W4VuiWuFVFVFDTLBFkjiNKIUmrCjQOOFF90osSZBF0kXASZ1Qo1gwXlxfxFr4TvZAEEQLUdhZ2F0FXtlcFl9fYdheEVb2SaJIckskUFpS4FapV7dRrkIZKRAetjDFQKBGrENuN34gOB1yKzA7DEVBTeRP+EjAMkgTsgYvHDIq0TeePfk/JUiTUGRYtlveWW1RGkTPO1Q3hjIoOeFFXk9NW7xjcGnxbHRrAGU3WURBPx8AAAAA3we5JaVAhVFjVyJVvU5FSCRHV03JUoxSqE1rSxROo0/eR/w1XCwxRo1UZ1oCWcBR6kblNMsfvCvoPKRFBEghQ+A4iR4wFCc1BUCSP1o2Ii6UKNApfCZiLVE8ZEZpSehIXkdqTo1VDVgdWQRfoGWLaEVniWJ+XvNe5l7mWm1TWUtLR5BE/DzEMDg2jUfsS/tEZC+mAgAAAAA/BCUYpilmMAY0kjRANis+vUJMRtRJ5U2pTr5PnlUEWsdY+1DUQO0+u1F2Wy9e7VsBVi5V3lZLWEtYRFRFTfVGvUaJQSU19iZbE+ENpS/XRq9Vl11IXqhYa0+mQ/052DxQQ/5HA0k9SK9Fh0cVS1JV4F/TYlZdP1EcUEtVMVQlUGVLxUTZQ3VL/lKpV5paNFqWWCVTtEpER+hQSmH6aBxqmmTYXBBfcGVzaMBm0F7yT309GiQHIt814T8HRzJQ/Fy+Zj5sy2w5aGBe9kw4MAAAAABBEpA1EkTkUldkdG+scjBu+GDbStI5zTFDKZAqtTmxRplKLkq/TcNSDVjoWX1bQGMnbDRv0mkFXAtJD0OCQKI3NjDePgROTFSjUdZFaTSSO6FSq2Ylchd0nWz/W9xG2j/UQZtDC05QVFFWVVLcRXIwvzg8R6FOLlj3Yy1oyWTYWbxM/kxZTXlGgDgQIQAAAABpCHofbye6Lck5sEtfWchfXmGyXk1aZVSuSq07jiKWF2kssDsvQCdFPktfTRNREFpHYzBn2mRwWo1F3ThaOYNArEHdO3AzkDV0Ngo0cyq3JJo2TEgPVdhXLlTCTyFI3UdNTAhLL0EwLBAQ7icRLfE1Zz+FQig/kDX8LeIn7RhgBrEc5Cp9Mj83Lj0pP7Q+LDwSNwsvZTHpMcQzgT51SNNOqU7LRhI4rTAwOtxLYVFSTvpJx0cFRg08tyLyJa4tEDyuX1J9m4z7kBWLGHmPWE5H2lDxWXpcG1qhTiw53CWlLTE//1GJXxpjv11EVu1bQ2REaDton2RJXXpSqkjvTLJTpVelVY1QdVETViJal1uIY0F9K5W6ohWmZ5/VjMxrFFd1WEFYkVKSSE9DO0mCTm5URVY0UUNIGkH2RF5D8kAEPak38TgNQGtBIT+eQcJRyGRrcRZ1YnBpY/RJqxosKH9elIO3m3SnpKiEn0qJf2AQRORK8k3rSJ5FPE8yVYZWoVKwSqJFFUikTCdT1FYGVutPskN+Ni46P0WfTgZSYU9sUeZXllu2XpVe4FqWVVZTVGVAhRSbV6SloxqZbIJpV10eAAAAAC4IfyZuQB9MBVdbXyhj/WLJXtFUs0r7S3RLoEQQOuYqySoMN4Q3cTJJJoQk9S/NRYNOt08JTCpK+lgudt+HFY4Oi5h/hWzoWFRKzz4yQddE2ERAQ6tDxkFrNIIcBSdCOrVGqE1BUhlU+U3gPqUpoBwAAAAAcxS9O5hT9GCVZs9jLFkXSY0+xDo7P0FYpmm3bx5sIF0vPT8nFSwTPldQUleNV1JYZlsWXe5Y70s3MAAAAADKACQVoDmPTwVamlu+VAVGLDBeLpA7cUL2SNxMOVHTU8VRqUgAQbNIilhEXX1ZxVAWTEZIKT+RKgcEAAB6DOgnXjYbQPFGFkjLQSU2rzAYK6Ev4DbgOjs/J0KyRDxCVELDS1hQ9lC0TQNME0whScRBnzpzNxI8HkZUSNZKM092TX1MBlO2V6lVYk0XQHs7v0a1VSlewWFwXx9bIlXuS79G80/3WRlenFuuTxlAdkYHTKBOs1I1V31X1FI8SdBAaj6zOqYx+yPNM6o/JTzwMpc9aUhQSrVBmDHGHwAAAABmBm4fRzYbQ6BKiE4OTiFHYTleI2Y7alLdW5FbDFIoQCU5Uz6BPw079TqJRyJPC1beWMxVOUpYPLpJnVm+XkNaok0hQSVASUS6TF5U4FdYVgBSnFHAVSVc7FzLV4lUHVkuXPFWW0mjPNhILlTvWoVbfFmFU75OgEo+S0tSVFgqXXdiiGbCZ29jBVnuRno3mzY/PmdBP0ATO5s3DTV9M1cxbTEwPaBNCVjTWX1U/kgVQd9FCkk5SkNMHE7wTaZJVT/IPrZQN1zRYUlnimwLcAhvSGYzVME6wiYzF34NiibALSc1oT8JTbJXHV7TYCBg7F3wWLhNekJRQeNF6UusUMlRQE4gSBNLAViwXyZgrVrWUC9IqEbKRM9AwTwbP85EjksgUEhS1VMQV41eqmPuZqlmqGDoUhw/XjqzO9A+zT/FRthOn1IPUddN8klTS2BPYFBfTJE9+jVNRQxPz1GNTeJFDD7UM2IjBwgRB18e+jLFQYVHD0SIOq87wEn0T/1MBULCMbEqQkA/SJhHnEItQ/5Ls08QT0lHzTZmJp86cky0V39axlR0TPBICEZHQbs5By9qLRwoXi0sMbY0WzjVPCxDfUckR9RCnDsmMtEr+zAGM/sqeye5LRg8AFI1Wo1bz1odW/1bc1zoWUtTr0guPKNGf0xWTjVMokdbRjtFd0PqRkFP3VXSWQlayla0ULNL+1AAWUBhaGVMYuFZrlX1WL1dymC6YmxjlWJaYJ9Z2klYMxE0bT1EQRtBvT6QOgE0rC/ENp1HqVSsW09bilJ9PucXuRNSMeQ+gUvlUTlQCEezM6sZGTUXTCJYs1r9VRFNh0jbRx9HSUnKTE9M6EnuROlEHUU9R/pH/E+/XN1iCF8eT84sAACPCN0f6yoCNfA/ak+2WJRZgVAwOQAAJQptI38uVkCSUYNZ1FuwW5Bajl3oYmlk7mIhZGFlvmLfWUtQxlKVWJRZ9FMlS8NGSFIlWa5YP1R/UrpR2ktjPzpDYE8oVDNR7EVvOi00Zi4IMms4/kFBR89Efz08RMZQzlp+X+lgr19yYbhii17qU6ZFcEDoQc0+eDKsINoeWyr/NtNAfEftTUdUaVUhTmA+UzHtKkg8lEuyU0pUZk9URotCa0NUPgc0azoMQmNF+0VFQ+A6RCkAAAAAZwzRK09AoUZcSRxIrz+vNFZBIFVHXzFl+WYIZtJirlwpVZJRVU8TTZVMVU9qUkRPzkYWOXw5KUYETIBKckDxNT9J5FjfXuRex1sjV/hSz0koOlA1ukMGT+RU9lTdUAdJQT7QPBdM6lf8WndVOkjBM6Up0DDfNzA0UycfJQIxsjxpP947wTd7Nqs4LDxBQhlOMVyNZjZqaGd3Xc9OpUm4Tf9QaVOzUA1LIEW+QAtAaEX6SShIwUIKPdo5njzwQfdH7Uv1TXxLYkTGPP43lDVCPO0+yD38QjJOplRjV51YNFj+VOZOn0P2Mw00kzL+Kj87401PVpBUSEYTIFgLRypfQYtNmlTXVz1ZUVnEVGVK2D49Oco8vj2INA4dEgewHzkvpzDqJbMOdws+J3Q4LkKMS5hMPUa4O8Yy4R4AAA8GwB4cNxlKMV1NaiFt42YdWY9BdBg6G+0+TU3KVftYSFoSW79aMlapTdZJQFWOYRVnR2flYkRdWlhoV85Z+VcDUF5FNTU7NE9O9mQrcil3W3OnZbNPXTn5LrQurThOQFpAdj1sRgZNGk1LRuk/VjdANEc1iz2FRZpFhT6wNpc2rTkVOfU3JD8UUyhjWW7ob8NoxFqfScU+Hj5cRShRyldGWiRdw2GvZFtipFjHSsQ4pDCDPTVQN1pNWmpQjDuCKDwcAAAAACAECif8TE1fPWbKYhpTzjMAACYKzCGCM+lI3lEGU0BNL0JnOuE2VzYmMSUZAAAAABwIIiCCME47u0PmSUNN9kjWPIgoojYYSEhVmlyyXOlULUJYINwcNDaYTq9d2WQ/Y8taZFS6WQVhH2RfYXpdBFukW5lYflP4TxhMS0ZBQU0+VUgkUGFSD1IOUslQAU5tTBdPwE/+TTNMDUzZSrVFCzm/JQYJ3SHANAJCrUfDSfVKLVNEWvxc4FpWVR1MN0XfTClZIGDBYdxdcVZ0Skc/zkrZWZxji2XXYFxYBVHHTMdJSkeGRxJGzULUPVsynTTsQE1R3lkfWWdOkDQAAAAAVwjlKKNDLkqGSdpG1kn6T1NSiE4oSGJIPlIjVQdbkVjjTSpEiEnfWkNjBGY3YRtYG1WuVu9OmEFKONkynjq4PFk9BT3eQpJNkFfnWShWjU3YQ7BD2EwNUpJPukIAMiY5BEGuPa4zyTUqP5lKxVKoV+lXllJlR4k2hB6iLDw3rjreOs1AV0v0V85g/2Y4aPZiZ1aTRxI8LTH5KG4mjDomUC9eO2QRYz1bgU/iSnlRP1bpVY1OF0f7Qec6OizhDgAA3Q1SLhBEvk4vUmhOnEbWP0c6NDQIOLVISFOSWf5bnFs5VwJRXUQGM3kpsx02Gvg8vlVTY4Vor2dFYY9WckmjPL4/YUfASdtCujJdGugI2iJRMh0+NEdJS9lL/0kJRYFCeEXZQvY7ZzjeOTg6Vj7mSGlRm092Rf89AUUKSZZD2TO2JdYkWybXKP4mWRwAAAAA4wgqIUwjFSrEL2YvlSb1EgAAAACxESczXESbTNFRjlAtS05GG0LqPhFB8z/IOQ01ATW5Lo0o6h0AAFgKRiT9LX80STd7OqNFSVEBWsZdZFp0UzpOIE3iTMFF1UCsRN1DTUZXUu1btmE8ZEhk42DnXOhZ51aYVI5OMj/NJtwOnwOYG0k5YElGTgxMVkoWSvZDN0HIRcJMYVPiViZYFVYuUKxBZi3xMMdFUFALUihM4EBAPgxHXUzQUqhZtWJ9aTJsl2oFaIFoY2x1bqls92XBXOJVm1D4VJxczmFVY0BhAmGNY4VkvmVtaRZu9XHUcTJsGmKNXIpelGSmc6OEf410jWmF1nUYZQtc+1I1U+ZZX15WXeRVK09GUp1ZC10kWsJP3EQpQZJC+0o2VftbfV10WdNTk1IzVk5cAHPZkGujG6tIqSidSIT1Z5NhQ1xNU2hCdjSIO15E5FANVa5Qx0IELL8k1j/ETP9RvlHCS6FGHkgNTjtXr1ulXThmjITToJ2vArRMr5CgyoNfVn44Jh1ZAsUUOS/ZPKE/IDkiM3A7eUGvQcM5GTXxP/9HMkgEQ5dHy1Y8WQ5Y9FWoWJhsVotPorutiK+Qp1yTfG1xPxkrETEZOMk4aSvrK2JBbFNgXLleOlw/V+5RjkY2Mt8z0kH2RS5B+DOOHAYcJjznTVNpGIoynkSmHqWbmg6DhlPZMCA8e0EQQVE5SScIAXEUBjItPtZEHUm1TDlRWFTdVhhZTFwVXbRb/VrIW5ddTl+pZBB21Iv6mPycFZgeifRupFiRVFhVJ1STT+1NpE6LTHdGjj+PRj9RRlaaU5ZOTlMkXcphPF+pWBhVF1heWGBUV1MlWxdrcnuKg6qDfXsVaN9AGTLYSfJbw2JMYrpbWFC4QGEwqhAzFPYpjTQ8PjpEOUsDTbhKHkLSN/Q2VDOqKOUpKDHXSmZgj269c1Vw6mRqUm45By8oNHc1WjR6KtEo5TwGSJxL008ZV+1aFFeaUYFQxlLHTHFBCUyhXgtntmh6Z3VlO2PNXgpbHlzVXN5XPUs9PB5Dxk6ZU6dWeFcyWEFYGVdCVTJVYFUqW8JiWmNSWytJiTZ8REBVr2CxZN1jBmDCX9BkZGvub79vtWvSZ8ZooWsUbGho7mYFba5y3HKbb8tqwGUsYMZcS1iMUzNTK1bJVhRUVVDrTpROykygRao0Hx3AJSs5uEIITe1Z8WRDaM9kLmI3Z/pqWGgdYKFVgU82TpBKi0nySBhDeDVKIQAAAABOBwMkOjv0RT9NIFQGW1xiJWo2ak1iOlVWSEs+7DeHM3wttSgGIb8rp09zYsZo6mZoX7RW+U/XRo453kY9VmRcc1mLUXpURVxwXyRdNlO7SCRAJzxhROZLI08SU0tbMmc8c6B5pngzcEZhfFS3UGpOzk3nSVtL8Ux0TXBIekVmSV5NPk/2Tg5Og0rnSaVH1UaAQHc8X0sdXWJq/XHqctttF2JGS5kwJyIoHIA5klClYM9qF3E7dGx0kHBaZ/NYgFNQVkJZBleIS2U3Ujk4SUtUYV16YaFe2FN9RllDKUUKSthJz0ryTY1UGlYiV5Fd/GJrZFVfwlP5QtMyxiXpNV8//0J1QAk9gT6rRIBIH0aKQPItOwy/JExDtFABVhVWIVK/STFF9EerTalRxU98SsBGoEIxRRJLS1IaV/5ZQFnaVFJNo0sHV0Rhx2WCZbVf2FhDV5NYHlwRW1RZFlnDWQBZLljHT2Y81iKAGpYnSjNRM4go8xFWHRpB4E7NVGNYPVvtXOtcClsnVtdQg02QSZlCbD+XTcVVY1pSXeBe/V0LW/ZWXlHxTglTSllwXIVY3ky3PFk81UBkQ5tAmDVjITIG0CK+PhFMZlCkTt1LYkvJSKZEBzZbK3IkuRq6CTQjbDMWQOBD5kygXa9pymyFaG9d+lNZT3hKQEYFSBNLpkt7Rsw+tU1vX6hlU2K9Vdc9KhwAAJEDcBmQNINDsU0vWpZqunNkdv9x6mU9VAhFzkpzUvlXslbNTh1F2VLAbCJ7034heYlqM1n2Tt1L3k3vT7dT0lwyY21pWHBOdQp2fnGiZhJYNkoVSy5Ve1pHXfNeTGX6bo56/38/fhJ1rGTPUbFJzk0rU8RWhlbxVfhZAWZJc/F5Dnm4cFJfSEXKOPQ5ljkRNfEzfUEKVaxlE3GndG5vfV9dQlcoUS9UO7lF7VCgWLJcjlvkVZ5RLVHDT7VU9Fj9XNhf7l2EWGlQiEOuL8EWFjZfTxVeWmZkaohqLmaeWzRKgTzfPZxETk3nVslfyWa8aalooGN5XWZavVaKVApXH13HYrBlWWd+Z6hmjGOfXUZTwEjGQapEck+pVilYm1L5RKIuKTGWRqdQ01LlUOVRwlb2VchRn1E4WU5eClviUa9R51c6WUNSekQSQctNIFIBTtRDrUEIRRhET0P+QQU5uh0AAAAAtxDwORpXiGZKbNNqO2KKUqhBhz4TSBhQr1WFU3FJ7ULhSVxSLVP8TJQ9UDPwOmFG3k6wUgJOvEFDNZk5ZEHrRTdB4jEaE+0EOBzZNPxCcUnSS6FQNFYMV/BSdUmbPPA48jyuRgVRTFapV9RZyl00Xw5buFIUSWRAojjCLTwgWguyJgw32kQdUkNaoVyWWBVMZjiAMcU6tEJdSiFOW0xpQ3A2pEZGWetkq2jVZcNa7Ua3NSA/z0itUBJWhFnjW75d32C5X39ZpEvzNBMcSgjQH6gvSjzvQllECERIQ8dE10QYPaYyWiBJDWou8kaFVh9hwGhBa3FnMFzIRw0pXEAfU+tbBVxLVOtH4UGwRqhT81oGXgldCVpvWsZY8lIgSldBODljNig8PUSDTUJVilcXUztFqCoAAAAAkwkTJ2I+e0izSUpCUjHMLMs+T02pVBZTyUqeQRY4eSNmJfw4JkE3ST5QD1WdVHBO6kKjM44Z0xHLMMI6jkMhSNJLMUz5Sm9Jq0gjS2hWEF8IYHRaf0y2OgAAAAApFMI1p0f/UH5ROEmzN4IgAAAAALIE1B7MOVNFJ0p+TA9N3km1Q+s85DtfSApNlU4+USNULlRRT2JD1ztOOYBAvUVXRYhFHUYUSXxGYUM7R3FKKUxaS1dIKkGaNMAmBi2COuM/1T0bOOMzgjlPQVNInUxNTtxQxlQ7VfFQgUhLP4o5wT7VRFVHYEriSylMgFCkU+xTI1GZT1xT+lYsVGhHXCneHiIzK0WDTZJMakWzP1xEbkdYRtxEh0NkPo0y1h60I+UqRjYLP5VBykK9QQFADkbHULZVF1UCUVxPcFImVZRRmkdSNGseeAlUJK43hUcjVrZcs1p6Tgs4phcAAAAAkBEeL1A64kbQUNFbSGKuZQlk01+XWZpRUkiJOy8qqxpgBuwbQywAMwkyIiyeHgAAAADBEcE1g0z/VJxXO1kOWnxZkVgXVFtEritWJDtAgFU5X/dffVh6SSo/w0ZJT9BR+0t8PNUlqSJ4LEQyNDXPObY6rjo8RSlPFFTHU9FLqjx0K+0QQh09PDdJiE7vUctWEFwJXLBV1km+OuQnoQa1CjclyTnUS89VfllpWfVY/VQJTj5NT1QpW4Nf3F+KWmVORTipIA0Mtyh1ObFGGEsmSblKIlEvVx5aCVuIW0ZbRVqRWx9bwlomVWBJNjIFGQAAAABmDlUpxDQIPvJKQ1c2Xglfa1kVUU1MxE8ZUV5NHU0CWkZpz3LCdOhtMF0OSp9HaEt9UT5XElwFX2Jj9mI2XzxeU121Wy1bVl0JYT1jYl/zVXRL8U5xWf5ewlyWVPhLhUnyUDVe72aBaTdoVGPHXB1Ue0zHSrpL0Ed0PBY15TpBRNtMalKgUyNRplEhVPVQV0tJSUVND08xSgpFsEKlTcNUM1tBZWpqFGnwXglSzU9KUjNSrlW8W5Jig2RwYZZYZU2nQ11HdEwRT1JWZFr2WHdSBEuZSm9RIVVGWGJZwlXyTpFMz1MtXaReZlYSSq5H+06eU9ZaMF8CX1ZdHlyAWRVUPlESVBJZzFflVG5VDVl/WSBVJklsOkMugysbJ30ndSfLL9E+OEzfVdNbDmAEYz1iFV6jV+pOeEDTObxRT2hlchR00m1iYSdX7FnEWZ1V6UzcRQFCo0iQUIZdXmnybuFsn2VfYClg1lpJU4RRrVO7UexPpUnnRR9PPVfjWK1ULUsBPl8u5R+GJmkwkDeSOvY58TAjKL8c3CFxLv8ynTJ6Ljom4RkeBWkfkT1LUIJYQleuTr9FbEOSP4U6my19G2YpVTxhRvpIGklATdtQOlDcR5ExFD5QWKBk/GiraOBnfmfyZGRd7lNTTP5L9E7HUg9T0E8KUt9ZLV9+XuxYVU/PSJFKNU5LVmFfs2LvXVZPvjMAAAAAvwhcJv4+YUuiUO1Q+UzjRtxDEUEQPQc17CDvD9ktojkgQIhEVUmQTEVLvkFvIwAAVwZ+HH8u2jr0PLA4LTDsJgUoNDc3RsNRXVznYRBklmNVXbRRTUGnKLYh30WIVM9YglQiRaIqtTNmRlpQrFTBV+9XLFStSoxEXk4HW1JhH2N3Y5NjQGH8W3tWvVNCWA9ZrFONSXZEgUaNQvRAWUXhRcZA8TuCOgFHCFUGXMNe+1tZVFdMz0HXMccZAAAAANMNkSsDPqRMPFhIXiJd21IdQkdCWk9rW7FfJF2tVQJJVz/TOQQ7a0ttV7xfc2NOY0lik1+YWLNLbTxeNfo5qTiNOkxC50huTe1Lz0V8QjdHlVVbYGVmVGcpYyhdoljVVXJT5lUPV3tUrFBCVzFYAFFWSsZGqkgNUg5b511eWS5QoU7tU11UJlHDUlpVaVR6TUVHjkX0SmtMr0ffQvk+qDSAMow3UERnTRZRblYyXKJeC1pxTMw3CS5NNbU8iEPySBNP+VJSUJZLZ1Q6XwZlymTlXRZP6jdBEYYKEiM/KYktXjXiPTZEpUbiQ4M6UCuoJS41WT2aPiU6vDOENu8+aETjSOVH50pIUK9UV1UZVNtZ6mGrZ4RplmWDYOhjbmYrYhZXMEhuPSA/SELDOxIuM0E2Vn9ijWk+bUxt5WpLadtkCV6PVn1RCFN3Ux5USlOnUahYSmaxbXVu1WlqYo9apUxGP1BLBllfYNpfJlpzVZtSykrxP6MtQCzyONRKX1VZV7lPfDzELs5LJmPkbU5wS2t7YHpT/Ex4UylX81W/Tj5Mi1HgWXNj8WjOZt5aqEE8GwAoUkA6TnlVhVh2VzNWpF6LZvBmoF2hSog8RE0IW0tfv1vbUwdX7WBXZvBmumNrX3xbHln5WDdXy1ZcVXVPlUs1TflSIlfYXDhgDmKAXYBRcUp4UIhVn1ReTKs94jcPP1xGFUawP6A6aTgVNQ4vzRv6A2kfEzwwSSdSxlNIT9FHXkBXPp03IyEODYQm0jHTN+I4HDwmRyZZVmRRZ/djt1tRUxFMDkZ1O8ItoCrjMZs2SzssSZBTUlV3UF5FMUAcPYEyIR0AAAAA8QiXIrQ1wEF9RhdKAk9vUhdTFlUwV3RYdVOVSvVFO0U3RO9Milu8ZrNphWW+XEpTLE0MSDs+GDJNLHwtWjuLSj5WT1k0WCVVPFSWVzdZKlbzTotJlEh9UqxlhXLZd3B2Cm20WDA+ikcfTyFOJkvrTC1Vd2GOcC16I3zcdfZlRUwlRvdJH0wyTPhHLEthXNBx54SfjXGMgIGUbCdW/05XSlxM706dTihQ01oGbiR/x4ech8B+qGzDVYJJkFYhXoFd91ifWgJp2X7ZjfGS9o6BgcBq1lTxRUM8eTW3PrdMFFhPZWl38oQDie+Dk3SfVyc8EjYZLJYZGgaxJxNLK2QEeLuCjITQfa9vzF2sVndT+EwmSzdXq2JFa+V1JoHIhVSClnUxXaVADD/xRUVJJkttS/xQl1zRbfh3gnoPdT9orFVeTD1A+ilqKVc3CjwLQ3VP7Vv7YcRidF7sU4tItUNbPgY3wyAAAAAA7AiPHkcpNjcxPQg6aS42GyoOjizyPtBJF1CeVM1Z115NY01mu2aEZc5icGJtZ0hqGmkBZHNamUm9Rf5Yxl0zXitfSl11WglY+lUBWApgHmOqYDZd9V9DZuRqSmo9YSBN/yrrDAAAAAAuCdAkOTnJRBRJyUojS55GYEIGPXRGVFFuVKBQGEYXOTYvPys8Ou1HYU40T0xKP0MeQ/RH+Es+T2NSfVMgVMZSTk8CS74+FjMCR1VaR2JRYnpZN0Q7Hn4jUzZhQZVJJE8bUrlSrlEzUVxUq1hdW9pc+1zIXFNaC1TQTaBJKENePoU5aDhONb8vySZNHgAAVBDYMT5FZk3NUY5UE1doWHZV40yzPvkpUA8AAAAA/QNBF3MuyEC9SY1I/UEKRZpOhFdWW6FabVicVdxTdlNDUpNLEkbnRpZDST1qQOlN9lSdUy9LWT1ZL0Ytqiu7Klgr1SfSIrkr3EC2S3NThltBYelhilvrS4w1HSX/Qq9WL2J8Y5BasEbWMzo2oTz0PL82VzDDM9Y2BjwdN04pXiROOy5HSEvLUVla32MmbNtvtG8HcTN1GHfJdHBtCWGaVSRRzEnJPitEAk8QV9xakVwhYE9oSG4/b3ZrNmPtUoBGqEc6SbJI2EeESV1LNUmVTN1XDF6EXApYNlm2XFxc7lZGULNTElmBWPNSD0YnOh06rj5WRkxMRUyqR/FDbEFzQodG+0vvUENTflNPWIBdL2ImYkFb3U7TS39RXlXWUpxLvEdLU4Nf/WauZ9NgH1PVSbpSE1p3Wo5WFFBiTNtDRz+JQqBG20LfOU05bjuYRqZOx1MVVJxOxUgGRW9HkUvqSBVNc1KhU2pQGk3iUfFZDF58Xa9XKkyvQtA7eC2RHOcKxylgQ5JUFVxoXKVVU0pSPuM1Eit1JSwuMzyCRixNQU8jTr5OWlXNXERfpVvSUTs/vScAAAAA9AcKIqE2hEIhRKo+HULEVNphZ2bdY9Vc+1gkWPdTplJAWONc/FzMVyVR7k9JUdlWyVxFX5Nc01UzT/9O9lLoWntg9GGLXm9WNkmHPdI84D4iQV5Ef0d2SvtOTVWVW+lcbVngU8lT2VnIXtBdX1mqWJNfumQcZdNfm1fDT71TK1gqXKdgPGWTbBVvyGtiY15ZCk9rTW9S3Ff5WY5ZhVaIVORSZ0+XS8FKjExYSlk/FyzZEgAAAABbFoo6UE1SVd5VfFJ7T2FS91A3R782xx0vLEY6dEClQPk3Ei9XKjcbAAAAAPsKLCTeLRk8qEqLUIdQrU3+TJ9KzkKlKrkRiw0OMudOtmCnZ9Fmo2AQWrlWMVPsTKw+Ny+zKS1AvUz2T1BOoUyPTgJRplMWW+JgDWIBXS1T/EjnSMdQ5FV7VuxQxEdfQxhHuUZyPdsnciF1Lg49pUa3TFZRfVlxYV5lYWPMXAxYklhNWkhZ9lE8Rec25yIAAAAATQuWJVA1UEUxUTpZqV7TYJddlVLYQpYw1RwAAAAAcwUrIN88ik1NVkxaTlonWyhh+2a8Z15hTFdOUohV81bSU9FQQFLwVphZHFjNUXxLmE2RUJBSrlWOWxRemVrvVitWVVY3UnpKaTzMLFAikCHUM4k4ojINJ7MlSiq1NoxDKU/+VzledF8SXS1d1WH5Y01gMVb8SRdDVEGtO18w3hgAAIsOmy78Q0xN00xSRV07mzl6PoND4kSlQFQ9GT0dR1xKPURSO99Ckk4MUoVOdEuuU/1bzF0yWWFZHGCzZstne2L9WN5O7UKKONQ/E04HUxdQ+kTPPEBBNUb1SpxMRUvGTKpOyk2GT2NTalZGVnlQ6UGmKag2vkefU+VXYlbCTzpHF0MJSVFT3VeUVClJ0j9vQ+VJ7EraSFBC7zNpKlgr1jM1RLhUi17uX7FZ5U9ITCdOb03+SgdJQ0qzTndW1l8aZYhjtVmvQ9MkBSUMNU09EEVxTNdT+lxJZL1nF2g6Z8xm4WT0X4BWFk+NS45GCkJXQxdHSk2PU8tVGlKbTLRHh0iDTkxXc1vZWK1T7VMhWUpZ6FBvQ04/u0DAP949UEMTTJFZ1GOpZyRl5FllQ3slzDG2RfVMtk3fTMxQpVssYt5gmlqNWpxdBl0sV8ZRRVE1UuJLSDo3GwAAAADvEmsxlTzaQm1HTU5PVEdZTVoOXEtkDGwebiZoo1vMUL5N5E2oUCZV11mJXDVi+mlkbiVsNGOIU35HME10UNpPK0tuQiA2oiIAAPkFxBn1KLU0/j6wS+FWi2ClZOdgmlXpTYZVOWAmZl5m4GEcW0BTb0uaRvJF40ZvR2BHF1ALYUJr2mxgZdxUXzq0Kso5OUodVEldvGThZytmTV3DT6ZC5Tb9KXgpijiUQAFE6Ei3UBlbjGESY6xfvVZfTGlJm06TUWtOPkSMPcxHqU6nTwJGozHEMttGMVVeW7dZzE8oO64bciemPtpMa1ODUzpNa0HTPAVQ4V1+ZBRmVmYpZfFfPVYpSdE6YzRSKgohNi4zQcNI2UroSEtBZjtFSAVTjVZEVAlL4TrZKkA+9FBlWc5bs1ppWsFZo1i3Uy5J/jn2Js8c2kLCU51cFmF6Y1VjYV+WVDVGsEGAOTo12TVlPCY/3EAAUYZf22YtaDZm+WJDYK1bj1bKToFIW0sUTSBP6VeNYmlooGlsZ5djGmD6WVBRu0nPTg5YXF9uZdlnKmcTYzVapUwpOiciERM0NSVL5lqOZExqkW8WddV483fTcPBij1FJR3dIQ0g5PpwmjRRsOlZRT1wpXt9X2EqgRclQLFv/YsRlJGXjZPBp1G4OceVsYGETVKVI3D9ZQ6lEF0MTQeU3+ii7O0hU8l3xXbtWoknPRixS5lbzVdtUik/hSPdOjl6ZaV1sR2dLW6NNcUVSPiI9m1PPaPB0pHd5cmFppmH8XbRaQFfwWLhc91q4UaFKRlFRV7FboF1UXNtXhVSoTw1HYD2MMxEolRoAAB4J5iJfOqdQNlzyX8NaSEwfRJZXom/Cem56MXBOWgpCKkVxUyde52ISY61ey1fwTqdKQU7aUvdWdVtzX3heflcTT1ZTEVOLUUlSlFV6W29fFWD4W2VR8ULcMlwo2jiDVVhqTHQhdxN0xGyCY5dhkmSXaEtpomVtXG9NCzdtHwAAAADoBSYjVUH5VBNgu2PkY91io108UGk0vA92L5dDXk1+U1RfpG3keY5/m36GeNZuN2NIWRJNkzoLM9o6dUkEXihwbXnverJ042WxVTtP/1DIUodSiExkP1I9ilw+cIt3QHYJbSJg0VqWXY9jbmXnXzlSsU05Y9R3CYNChdl+wW0BToUuQC+RKCstWS6SNNBKaGRvdVB7KninbGdZaEdBQ/ZG50oITBdMvk3lWVNsQHdZeTpzlmUsWClV9FmjYh1pM2w0a0Brv3RIgn+JxYhVgEdxgF/BT6BIB0iSTXJTz1RhXIpop3ErdJ9uu2ATUqtLAkAxLGYyJVFnY69tunOjd3B3fHJbZ4RUE0BZNeI0qkMVUEBZQGFhacZxB3joeVh2jW8QZ+pfUFoUWL9VV1LoTdtHYTytMLw5wEW6Tl9U+FbPUn5Kxj9IQ5BM31atYTNoQWnIZ3hjMF+SXOdYsVIqT6BPm0+8Ta9EODRSGlAf5S3tNXs3MzgaOFk9vEHWRmZJGERjNqYnLCiqMxQ9KkOWQ+Y7Ly4RMndLA1urYQphvFpAT70/dzROMlI8rUW+TZtQUkv+PI8ntiylOFk7eDnMOXdExExEUb1TDVQeUNBG3Dc+KjsfvAtwJGcwVzufRBRRbVrfXtRekliWUqRS2lO8T1BC5SdrEnYrrzSvOQZJEFhMYH9hqFxrUpVQBVfZWYtXHFTZUh9UIFP8TktLxEoHUf1aimAqYclgsWM6Z5JozWT2WtxLDT6nQQ5P2lV6V61be2OTaKxpkmUPX+JclWJqZxZpBGeoYudaAFVpVnla9Vm1VMBNAUjHQTM34DK6PKBJhVAlVrFcxmEHZcJkfF1mT/RDzTyhPbw+eTpCMpcthDPFRqxRTVa1UuhIgkFJSutRKVPSTSVFe06YXINkB2UtXgRUxU2xSbBASTEoOhhXzG2oeh1/23xfc+lgNkmFPg9AjULyP1M5+znbRYNMsE2dTKVMQk2MTztNTU2oThpR51LQVa9Zp1s5WepWd1n1XHxcu1UhSxxAkzcNLic1skmUV69cslpHVDBQC08LU3pUV1N1TsdH9UTpRMVHZUfdSaRRpF0RZrxnF2bzZZdmvWODYBFiSGPFXz1VDUINHwAAAAAbD80n1zL5Ni87OkIER8hEETs5LfAryjSZPcdFOEuOTRhOYVEwWJVcpVw3WVNSbUinRqBLu07WS/xBqTU3MZIy5C+gM3E9g0VTRjtITU1sUBdQ000JSIVDAUNnRA9FwkKVRK5FCUTtRvNOs1dCXKNcXFndV2ZZQFqPW0lcoFnGTzw/+i54KK0qATNGPt9FHEwGT7NNCEsvTfZTrFcDWodbHl7NX59fnV3ZXHhaR1PESAlDGkUfR7NJH1A2VtpZ31leVXdPjEo/SYdGZEEjSnlbq2TxZg5lCmHoW8FWflM2T3xL90rCUQZUgE8bQ8cwtysmOJxC506AWPpd/F6JW5lS+0PaNUs6z0LdSStPxU8xSfxB00iuVjpgP2hNbSduzWkzXrBHsDUkRKJIokC+KTEk90qyYc1sUHBzbYJkGFm2UkZWA1kgVM9HNEH4R+VM20mLQOg49j9NSmNPtU+cURVU+FG6S45GjESCQvFGlEqTS7NHxz/TNjQ26j6dTS1ctmUcazprB2eYXhxShkmTTqdYW13QWt1U+VjFY2lpzWalWzBIyjgFN0w88z0SP7BLD1YTWBNVIlKoVGRZjFnkUR1HJ0IRRtRLfk9JTdBEYTlkMakxjjjePQA/CT8cPAA2dS9qMHszeDKOMSkynTW6QRFLlk8GU/hWGlnEVyJXDVrtW+hbHF6sZElpPWltYlFSBDogOX9GPFBPVWNZGVwSW4FWEk7oRE9B3UGKQGM99UaDVIxbflzsWk1ax1sXXKpZM1hwVlRTJU9lU8BY8Fe1TZk7ODnaSP5VkV+lYjdfVVVgQkkooC1KQJ5KaExJRSA+LTyTRQ5Ld02WTNJQSFqSYPxhvF+xW5xanlYbTbhFAUULSp5SI1ihWV9WZU7xRQJFREnCSFJCGDrFNUY540PISS5LhUvpUUxa5V1dW71Sx0ikTGhc+meKbOVr+WZ6X9Fa0VxlX9lfMWMsaqJvt3A2bYVowWmjb8JySHGga/ZggFXaTutKnUUUSORDGjWEG48ZA0KMW65nOmyuagtkLlqlS387Rj2MS/BVPV3VYOBeTVb3SaJRRWBIacBrRGgAX8BS/Ec3STdRrVp8YuhmcGbiX5dUY0lcRoRFjEh1TlJVrVprWlZSwEYnRypURl28XlpayVK8Tk5LsEQlNhEpOjZmQXpB0TcqJBcJAAAAAJcQ9SwAPbND9EAUN9s3WESLTLVRzFEATrpGrzjCKq0sjDc6OwQ36ClbEZ0JsSSyOuVE9EWJQpM/4zxyOVE6HkOaR8tMM1TEWClbilr8WXFmW3cUgLWAvnnraihb2Vx1ZmB2RoVyjEKLuIIXdPlkDFpeToxADz+JQ5NEfELfO3w3iT0GRe1JEkmJTFhV2mRZdqCBdoV4gpt3QmQlVGVMMEBJK2IOXxzGKVBIz3WLk2eicqapoMCPD3HPT902rRcAALUGgBo4KhkwbiyuMBBXY3H8emd6hnAVXQ5HbzcBK4AtSD8mTpFWUFwqX2ZhiWBnXMRZYV7dcAiLkJ1KpuilLpzuhklkQEX8OZw/qlT1aOFzo3UPbjRc9UU0TG5eTGfEaPJkb1+jW2BenmApXnRZ+FmjYhJqAmsgZuJcn1QbUeBZ23TDjWichaGnnZGRIYGbdWJse1tPTLNPnld0XplhnV72VNdNBVCgUTJOq0hDR/RG7UbrSyJRYVBtSE4+bElsWn9kvmZcYjVdLmEYaRd1WYE1ifeI+H6/akZSVEfSRUpSQF9YaIVrN2naZBpfo1jFWi9nG3HTc15vPmMHT8wxWSrCPslKJ1C2UdpRk04cSnBDP0B4SRJSi1r0aK91oXpZeCVyTnBgcL5s7mVqXytf12K2Yh5fal66YO1gnF1eVzRYcmJiZcpjsmJCZcho3Gc1YwRdaVn+VTlPQ0dRQJI1zCAkJc1CDlXOXTJdklNEQ9gyVi8CKssjvxrLEwkwcEC3SaJIZkNhRutLD01BTMJIOUuIUnFX6llQW3FdVF+eYOxjOGXlZdNkkmGMXsxcPF1YXbdb/FMYRKgyxDq5R9RNL1DBTUxL0k27UGxOU0yVV1pkoGwcb0xqpmDfUt9EOT4nPxtGa07eUZ9QllAbWKpj6W0Qc9BwLmf/VPlChzvmPI43YTG9QPJNilXpVkxXi13wZ2VxeHPNbbBiBFzmW9xbBFfdUhBYG2AFZWBmY2VVX4RWSU9GSEhEkUtNUi1YNV3YX9Nh3GR6ZWViLVkiStpG91C8WudhtWbqZpRisFmbSkgvAADqDHQx8k7XXkRkR2NiX6pdO1nJU8pUU1qMXOhZLFSTTV5EkDYgLEIveDsHR7xNglNxWJpcLWHVYoZiK2GwXtVZqlLjTGNNTlZRXQ1hnGDbWuZPiUDGO8BIRlLrWKhehmKgYmtfeFv8WPBZ1VpdW3Fbc1oXV2tQz0vpSXdPE1boWPhUrUplQxFKz1AWTyBGBjrNOTtAjkGeQWxDC1GhZHNxR3Yscy5oE1g6TBtGdzuVNOEyoDAsJ2IWdCTBO7hEC0IxMyUZXyMSOZVBakIuQaJME1hxW/9WykmlORFBEUnrSpNGkEI9SZhRJFf+VZROu0VDRoJJ4EmMR6NHw02mUx5YWFvCXnNin2c8ZxpgqVJCQFovRy81Lck0wTnKPhtBkEYaSjlKMUapQEk7BzkcPO08+DrSPPNJNlO1U2VOEkJFLDURmSkMQN9KKVEZVCtVQVT3TpxJ7ktRVWpcX2B1XX1UdUomREZL21hFYVtii1ytUblKfVSvYI9nDGc9XnhM3zgBQZhN8lCAThxR0le5WMpRDkbmPqpCaz+ZNe81H0qkWfZgU2FyXEZV6U8uS4FLwFKmWNRb417GZDNpomj2YZlV70XfOUE0ZDsrQnlFsknlVA9gkmVfZFtdXlOuSsRBRDanMNI1hz9nSW1TUV0NY0RjL16TU4JI+ER0RpVKLVWhXdxiMGdrbDluAWt1YcRRg0AWPLZE0FF8WfldymBJYl1ixl+yWrdYOVrvWiZaEFXZTwZP1VeEYzprSW8NcdFuSWhDYdNfbGLCY9JiJmDCWYNRx1a+adp3mX0te5Zyh2XzUng6PC2aMcI8YkrXWBNl9WwecR9y9m6uZuZYokrDQ7ZPgliCW6ZZXlT/VF1Yc1kZW1JcCmDZZKhlw2JFYFNeOF3sWPpSJ1Q7VhJUkkvUNw0nix0AAAAAhg9uMeVJc1a+XPpd11yHW/NaYFfuUnhSLVgbXJJcWlmLWJhc6GCvYDNbcFHJSLdNJ1GJTcdGbERlRq5JME22Up1X+1ooWehRl0SrMHkj3T/RWfxo8W7BbbdnN2JkX/paiFQHUMJP0lB9UShNlUKnLZYSZBQKLydAiVKUXLlhpGMTY9xf/V4zY71mO2bEZWJpTmlMZHVe9lwlXdFaM1NGSoVIGkqcUnxdemc9bVZwhnARbZtmEV6JVEZKu0LcQlJIIU09UN5QG1H/URJOOkZyQDBCn0ToRkBNUVs3ZJtpN24Ich50Y3O6cIFufmzOaTNmDmKaYdNnFnFLeOl4XnMgbEpsbXCrcCRsNmQJW31Xjlf9X5BrQHB8a8Nb3EW9OQ8xHCiqKX8z9TrJRSdUpGOpbK5tmGVlVFtLL1C2U3hUgFjEXM9egWgOe46GW4l9hE16SnOPdvx3WXT2akZfnVnpYJlud3q+f/5993QWaGJeqVPtRFQ68jekPM9OBWIObsxyBXLRa29fIk0YPX9KCF3QZXdmKGBaWKlf3GkSbp1sPGkpaPJqQms1Z4ZeXVCJSblY4mkAdKd1TW5FW4k+skQ6VRJhPmiBatJor2VYZH1oYm8pcuhvTWgnXgxUAlHKT6JMhEjOTZdY82RnbZhviGpQXWpJszfdNUI0mTCrL1c290bPWFplgGo+aYllxWJdYaFerFiXTLk0czElSB5U7VYlUy9OjE4bUOpK4T4FMHw0gkruWQRkAmr0a35pSGLqVPRAoyocKHA3dkTqTRROGUiaQS5KWVv8Z2BvHnMndMZ0z3Widf5x9Gh5WwZSClXPVnRSxFBGXVdoi2ttZchWVUwNT6pSHVFhVfVhuWwKc2tzKW5vYxRYQ1JuTmNI9E0nXPRjyWSeX/FVDk+rS0tDhzkPKz8k4ToPTBxSQVJhSmk9YjsbS69VplpUW6RZIliDVktXAF8dZZZk7V3QU4FSE1knXOJYUlCISsBKFUyuUh9flG04dr53bXJBZ5FZckooOJck3irrNuc5TEGaS9ZYEGLFYoRcJFE4SNdLm1C8UShNAkTAPMI58kCCT/1XyV7fY4Nl/GZfaJpnM2hfa2VtmWyMaPxg7lUVTddMEE+wTPFHgUtUUixUHE/fQXkusjtmV01p43ABbzRjXUtFOCU6djiNNFE7eUqnV/BdKF0OVrdMwEcMRaJB0jWwHzMifS3dOulIFFemYp1q6m52cOduP2pgX3RK8jPTN6s8VDt1OJA7YkWtUSVarl7mXGRZDVzcY7xpY2wvayxmjFzATKY8BTM7OhtKTVO+VchU31srZwNsqGl8Xl5PhlS9YDZn+2YQYOxWIVWwWWFaQ1bAWYtmDG7bbRpk/E79L48thz5cRZNEv0WnT+RZL2Pibb50hnXsbktgilDYVLRc215aXEFX6lKLUd9QU1A2Uh9apmQabd9yVXX1dLlxQmxMaJRqt26qbhRrnmaGYvRdaFluWbNf2WRAZjdmEGeVaQ5oUmApVuJRRk/lS4VIxlKKYDlnrWW4Wn1E7C+DM386iD/uSvdRaVT5Uv1TTFtnYgxmCGaRY8dfGFyAWIpRekilQ0dDHU20Vk1eiWEKX0VXnU0nSB5MtVRlXVtgP17xWIdXGFweYMldU1V8Rf89dEYCU/5aqVygWdZV/FN3UwtRjUkGQxJFl04iVTVZAlr5VpdQqEiJRplP8lpFYblgCFhHRwA7gDs4P6E77TKvMGM6xjovNwVCtVDOWexb21TcQO8oMDbSS3lXTFsJWuZbl2NmafFpQmTlWf1Pdkz1Tm1SzlTPVepTX00fQm08T0RuTRtSHVW1V7xXkVRPS5RHnEi8SdBR7luXYfVhJ1yFUkhObVVEW1lbs1N9Ry1HwVJ4W2Bf5V8qXolcR1dTS/FJilqQZDtnbWO2W/lQcUh7UE1bJ2DvXm1YdUxaRVZLX1EGVOxQIkRUJ7oJmh1nQx9aXWUcaKhitVhwWE9hlmJfWwlQrk1IUqNTT1CjSvtI103gUx1WVVU9Vypc2F6LW8FWk1PsULtL+UMbQy1NbFdOXDpdGVvvV6hWOFYHUghM6kh5UPZbD2HmX01X4Ui0OpM8TEcTVwhiVGaeZJVbd0o/PtdFMlBNVHVTtU79SBxI81IYXl9kH2TZXllXwFMKWAZeE2cvbztzRHH1ZxpWJEJOSvRbBmM7Y2hhS2GmYfJgcFrxUrhTr1p6Xz5h6WDNYVBkuGijbCVuOW1eaR5lgmILX6dazFyoZNZqhm1RbldsomhOZhtk02JiYo9fyllJVetXUVrcWapaVWHWZkdoEGOoWvVYdVz0XAJVKEJwLUUv2zWJPlJH6FCDWH5bE1ukXOBiwmg3a1xqFmZDXi9W9FR6WJpW9036Qoo7/UW5WWNkyGbdY2tfq1w2XDld/12mXRpbyVSlS6JDDEXVRPdDMUp0T1RRKVDyUR1X3FmuWrBbm1s3WH5MjDfcMoI9m03nV1dbbVlIVfpQwE4nUSFTZlAkSklFM0MDQ05G7EqmTm1OuEuOR9dHxUz4UMxW9ls1X/Be01v/Wrxi1mwPdDV1vG/6YvFN7ze6REJPsVMAVmdXsVcpVc1RUk1ITzpVKViCWK9YPVzHY9BmgmMJWtRNjUywUrBZGVtjVzROb0R/Q3hOSV6LaM5s62wjalNkvVsVSxo0mzUTTjlbXV7SW9JbN2B8YlFeYFJvQw5B7kNURh9JJUvAS8hPMFdaW0JZCFGdSHlD2kEYSY9SMVgWW1lculeESKw4R0j1UUdUcVMsT6lIV0CGNSQ1iD+5SsRPxFGGTwZJzTyDLEUiOSbvJ/Uj/xz9J7o92ExuWLBg42WkaIBo5WdfaIRoY2NWWxhSz02bT3ROjUnQQrlKSVvNY2Bl0GATW9VYmFiVVXBNVDydIyYQBQesJxBD9k8VVYpW+1toZKRopmTyWStTElq2ZY5qhWh5YMlTQkkGQxBEhFFEZDJ02XxZfop5/W49Yt1aTljGVrlV4VMbTphKXEtES0FH40GFQelCekVsTJ9POU70R55C5k/fXtNmFGk2aDdlRl9HVzNUTFhhXH5dyF7MXxpfhVpmVpdWkFZUWHVYT1YmT2NLTlP0XeFioGA1WGFKfTgENWZAbkvzUDxRP1EeVHNVpFVFVS1bQGUNakVmj1nERtJAUEYGSHRJnEboR41S/V7oZlRpHGf8ZMZjXGCeVw1KtjpEMQAraDCeQtdN11OHWa5hv2jiahhnmV49VjpW1ljZWxdf5WEaY1pjfGEDW3FR+EsCR4hFrkN/RfJKOlD0U6NUfVSTVvJYflhBUFhH2kZOSeJDN0K9TddW8Vp/YJ9l6GbtYv9YNlIXUR1QFE8mUAZWWV0QYHxeg1i+UbpR1lBLS10+CjHYNilEH1PAYHFnqGdRY2ddZ2HWaW9u4241bLFrv26rcfxyRnFuamtecVQiVeRVV008P9xE6VMMY3JvcXh2emR2j237YZpWiVH/V9piVGu+bfJp02T4ZxdxonaOd+1zl2zjYVVUBEm+RMJG6lOqYVdpU2xXaQRhuVYrU/xepmo7b21sDWL6TytCo1H5X3tlHmTfWaxMSkmHTYBPT1CKUwtYslk3V6hPbURaQVNLp1YfXSNdvFhFWMhaPmG/aFxu8nBRceFuOGsGasxqYWm8Y8JXA0WBLzo630c0TvlRgVmQX6xgJ1qxSXoqAAAAAIUCPSPDQixRS1YKVHdOmE4MUx1bwmMCaPpms2G+W0NYsFryX8NhbGI6ZXJoLWo6aMRgJVAULwAAxg+HKSY6dEgMUZNVcFmiXcdgoWGLYpRml2u9bnltfGijZPNhaGFYX6NbzltIXl5f0V7MYFVkEGSUXkdS0Dt1IQAAWw5ZI7Ypmyz0LGo2jUVFUxVaQlu8VyRRtUm6Sp1SElxqZdlqzGwJa8NjV1e3SANLbVb9XHNiaWdWaWRmZV1dU/xUaF0qYr5jHGMYYGBcRlfxU49SfVByToNOP09hTxVNdEecQp5A+z+pQM86BjSEN5ZHn1PHV6JU2k4KUJpVEVmoWedYdFY8UlpK2DjZGyUaCDFgOxw/NkRmUFpbIWB8X2BchFqvXHBfe19IYU9kb2RqYBBaq1XWV0ZYbVX6Uf9Q/VLtUPFOBVLqU6VTIEu2QfNFylF+Wjph+GUIaE5o4WV+Xy1aA115ZXRs9m/lbsVonV1rUMlGA0hkRj5G3ki9SxpLVERPQ+xTE2X7brFwQmvpYQJdlF03W7FR/kFaNaZDdlAsWF1cIF8aZYdsQG9tantb70GJP6lJ5lAFUspOLEyJUtRZ3VpQWbhfO20ceE57DXf4aqdaz1PkV5lZilkDW+Nf62Wqa1RtkGvtacJsMm+nbhJqn2MaXmpX80pDPptCL05CW5hmYm1jbwVsv2VyZwVw63OKchdtkGS/WMtKA0VsSvFOZFakXQxgGl9WYNRnKHHMdat3/niieKJ1c28tZDxUJEfBTjRZ5V2kXO5Xo1YQXqxkFmUFX7pU3UxASxBIOkxYU0lWKVTuVTVXv1Y/VI1Q0k7JUdRRbU7FRC00aSm9NptG306rUZBR2lSgX9Fm1WjlahhtCm08a7dqbGx0bLdpNmOLWAFKNjqYP+5Kw1XZW5lcKFddSxU3xjOzRzlT+lNbSgg3Mi81PUtIi03WT7FT41uyYr9mGmjEZb9f01UQUlhcJGVXaE9nU2TKZGNpEW0hbGBle1nKTNxGp03IWANdJlmcUp5RFVKkShY5Zh26J+06LFJDYsdqYW/3cCZvi2m7Yc5ZnlQSUm5Q4FP7WMBf6mVwahJsYWxzbFpur2/DbVJqB2gUZZFhvl06XPFdB182XWhbvlz3X/VgKV4WW+5Y1lb/Vv1fF2ngbZBtRmknZRln5Wn5aftmlmP4YNBbyVBXRXxQK1/yZgFn8WD6WNtVUFeqXHti0GZ+a29xuHPzcyB14nbNd990gGz1XBBKpUX6TcxT+Fq8X3pgql6/XL9csWFqZpJpI2pIZqBfjlx+XR5e9F3jW4xYQFHNR5ROMGc2eJZ+l3uRcK5jXmDsYeJffFqOU5NPGVZhYARk2WWNZmJmE2RYYGxawleKWylhiWIZXw9d211kXN5ZNVvdYU5lSWLVWsFStlSEVhZSiEiwQDw4qTFgPxRPZVVcVqVXXFgkUx9IykgUVzhem12/WAlWsVe6WM9VaU9jSnNN7U+rVQxkhm+6dOxzb249ZTVX0ULWKgIq+zsjTFlUh1VMUH9EZjBxKag0BD90SEJVHGBsZlVm7GAiWmBZYFwYYBNnxm0TcaBvlWoMZMtciFSYTd9IqEf2UJ9gcmt/b7VupGlSYEBTnzyHEmESaitKOCFG11RXX05knmLtW5lXdlntW8JgZWXwaEVrO2y3a41qQ2n7aedpRGa5YDhbEFqHWIpV1lEsVaRXv1mrXvBmO2t1aEhgv1U8TMBIylCbXN1k4GdiZcleY1hzV39Y5lVqTX5KYlPSV5dUr1HtWBRic2YSZWpdJlO5SSpPkF10Z+FpJ2abYJ1c2Fk2UzpKrUNzQus5TCgXDoIO5iOULPIsPiOMGHQq4EPDWQVkx2WbYQBci1+1asBxjXH0amFhuFk0T444nDWlUQFjUGxDbxFvjG1uao9kJFjdScNKMlTpXuNmS2o8aWZk12EYZmdqnGthbJ1tdmwHZ3dbc1IXVyxd114yYLRjKmYHZplh2Vk6VLNSvVJ3WK9hfGxFdS55+3a6by9lw1+mYnVmYWnga5Rt0298b7hqsWJbXGFZqleiWBNhQmwJcr1xCW6aafRiBliCRSw0r0bmWFZihWX3YsNaMFL8Ud1TFFW7VWdUvFCoRyQ8lENCU55bLF+MXkJeh2WdbPZtymk2YvJX3lF/Ux1eimZCa/FsRGxyakpp2WeTZNtfvlztWvJasFuZW5hXkE7zPjgrACqjPPBH+FLZWUlaT1ODRcg0xDYuPLE4+D+/TIJURFfeVZlPGkZ1QLRFBUzVSQ5A2yuPGh0vODpZOXw3LkLuTs5XsFx3XzBhR2OLZPZjxWFpX+xhPGbLaVtsyW6NcV1yyW5cZpRafE74Q11BskhmUWZXEl2BZOZpgWiGYDNXGVaJXRpoqW0Eb7NsjWeNYa1e51/dY/1mxmYAZI1h3V21WElVrVRWVcpU21RiUThM71ACXVFlX2iCZhxhillnU8hSxFYKXk5hol0OUhs/ZzgAR8xPnU8oRqczfTDFRdtUoVw6YHdjimMOYDBb6Fx7ZnBvsXVMdWhuCmPVWsBb1mFhaJpsyGz5aEZgF1MVRQI/nkSuUcdf+WZbZnRe0FPNUWFValbcWh9k3Wsyc3x8l4Xfie+HDH/4cP5kV1teVcJU11YvXBJiNGbEaRJraWnYZGJhemLqZuBpNWlTZYpg4VutW/FebGRIa0B2ZYAehaWCdXglagde8FMkUJ1ag2N4ZXRgjVKqO24xEEH6SwxQ40zcSBNVxmVRcCVzpG79YzFZnVMHVBFiKnIPe8J6k3LzZY9iDmTRZENoWWn1Zf9fA10mYB1kgWM1YLZfm2GMYJpbJk+ePrM/akfAUHxY6lyoWhpbEmZQb2dx4GosW1BLXktBTipRKlDcTNVPw1jUX7tii2N1YjFlLGgWZDtak1csWkpaRldRWBFhu2pocMZxim9+ag5mPmWHZcVitlz2Vxtf9mmubvxttmhMYjZfPmPoZSRkjl9GW6FYsFiFV5pTqU79TQFRQFPxTwBGgzw/R2tVVV+NZRBqpmzWbdBugW9gb+9s6GahXxNdRV4iX2RdAldRT89QJFqPYMljumWTZnFn9mlwbZJv8HBhcrhz83Iyb8lmBFwdVj9aUGI0aHppaGXXW5ZT8lAxVpdef2OUY/tdrVRcTMxJ/EyWWYxlCm09cc1yInMYc5xyRHL+cwp273cMeXd5EHghctdnWlq2UVlTRVyeYihkkGDVWc5WFGBmab9tbW2+adljaV3mUxRIEkZuTMlS8Vk6YnNp62zja4Zm41/SXsJkAm3zcENvkmdfXG5VHlksW+1XhVBZS3BRuVruYwRqHmyyaqxlwmL8Z3ptU20CaNhhbl/yXL9XyE1nQgFFH1A7XORjq2acZG9f+VifVshUk0+kS1ZQ7VntYchlL2VyYYtceFjJWApcvVzrWnlXiFTiU9tX0lyrXwBeglqEV2pQCUXCQLxHs1BUVsJY9ldVVQhR4k/MUktWUFVcVOpWhVp3WfFSh1DoWj5n0G2ab2xtu2gdY0Zcb1NyTxVPXE/iUqlaDGF5YkdewVbAUPRRJ1byW9he0F9dXsRW5EydSVRKlVYZYjhn6Ga2YxlhWl73VCVHUjRfGQAA+Q/iKx5FD12ba8tvDGt/XcVLmk5VYqpthnOKc1tt8WGKVspMqkDPOdVCsU2GVl5hd21Wdx58onvMdzp05HFlbnpoC19ZVmpShlT+VghSBErNR19H5UK/O0RDaU+FVexVNFyiaShyJHJkaQ1YVUWqRCZWCWR/at9qU2YmX9pYiFUQVYJZM143YO9ejlrKU75S9FUFV/ZXPFc4V+JZ1FxUX59gSWEPZM5l8mOjXWVTIUsrTz9bn2TpaoZtp2vQZQdc6U9WS7dOxVJhUvxM8kloU+BdyGSraQptMm1FakxmC2IBXvVZkFh7WSxZ9VQsTJ5GVEmGTeZWx2K8a8NuZWuLYyRdIVz8XvRkfWhMacdmPV8yUbRB/UJoSsJVhV29ZFtqF2vCZdJcCFwIZ6Zv4HFbbgxmjVsCUc9IHUBcPotN119za4txXHNOcBdnUVhRSM1Fk1GmWjdd5lgXT95H5E9hVqBZUFmNVpFSE0+UTClK8EopS11OtlB+UfxSBlJbU2tWIVlaXE1gG2HAXutaEFlWWgdaAFsMYedl82etaF1oh2c+ZDFe5lh1Vh9XBlfqV5VaolzXWW9QVD4wJ4AqADf+P6dJt08KUwtUoVW8Vo1Xs1VuVXJZdV+sYj9k8WWeadFuF3Nzc35vJWmQYtZa71G/TINGekN2UWVgFGhDadVl1GHwXlRbe1V9VcxcomFdYBhZplK1VcVcUl/DXuxgNWjabGxsWGf7XadUT1F1VQ5ZUVkZWHJaoF9VZQBohGa1Y9dj4WYuajpsZmzXac1jgF1IWmBZIlh4VvZY115nY3licVxZT/g5diYFJkovcj7YUn9fD2WlZD5fjFTtRhwwoyHMPhZTcGBdaaluVG47aOhbHk2VRWxM/VKVUyRSsFCAUh1XX1sxX1RjumZKZ0JjD1riUvJXSF6DZU1qu2kEY/pVi0ISMB01d0WsWFFlbmojaOddrE/nVOVgYWbgY5dZDkzGQ2NGv079VtBc4l9OXXlXoVBoQo03ZjgMPa5GDE/eUolUgFZTXNNhDWSHZ+ZtG3JWc3pwc2nYXn1b8GIsbIhx73KAcatuEmz/bCNv/nHOcvpuUGWoXIVcB2R/aiNsr2n6Y29bAlcXXKphimV0aF1oKmIoVjFHkTzvOalGQFFxVYVTTFErUXlRrFBOUptWIFqXWltaB10RYCBhV183XrthB2dKaUloQGIpV09JDUPSSm1PgEquPj01jy5AKsYtfEMjVXVe+GK2ZN5k52QMZA1iJ13+V7xSIkuZQrI9bT36PTM9s0K4SiVNRkdbQkRH6U/UU25XrVlPWqVbpl8MY3ti82C7YOJfGV6PWy9eEGMNYp9aE00CRUxFNUWWPWgthii6QS5Wyl9kYUtcQVYcWXBkNG31bgRrXmRfXyBfFF22U/M/oSdkMVFBoUr4Tz1RtVSLXOldVlpxWX9d314rW8VU2FGPVPxYwVuKWuhVpFKSW0lsgnn7fyV/AnZGZRBVklDFT5dKRj+aLZIbCyYsKXMrSDKMQAFWjGa3bxNxImshXKdFAU//Xm5l2WXZYZxcXllgWg9dbV6kW+BZDV5HYk1i+VydU11KV0bzQvA7NTaIO01JvlVFX2dounDJdet4mHyhgPaC3oEvfGBxqGMZVE1IZ0PNPVxD+Ep6VlVgvmM2XrRSrFFOWyRie2S+YdNdS2BrZhFrY2rwY2lb0VjtW2Jef16/Xd9gqGWeaAZp52d8ZTJidF9xZMpsVnCLbAFgU0c8JBEtkzxvR61TkmLwbIJyJHOTb2xqimQAXapW91WKWTBhnWNDXSpL2ikrIsow70YrV+5gzGmacD9yTG2kYQpTpFB3VtpU1EsPP4dCNkk4RvU5uTXTTIxfmGkubW9v3nK9dS9183B8bN5qd2aDW11NQ0djTzpgknMhf9iBoHy4cAViwlOpRjs6eS/xKIA4U0uoVv5XjVcFYxhxd3greC9wH2H4VyhoMHqtg3mDTnnEZI9PsUuPUZxc92iScC5xbmusY3hdLFdASxo3aSvlOrxRmF2GYAxdJVngXKFiS2NFXxhcv199Yt1dzVPVV+1wu4TRjSKNdoOncmNkgF5aWg1XolU5VepP4T/NHq0LZCYWOZlAAEBnOWk5iknzU0FYG1SESk5Afz8AQK5Dv0pHUAZSv1CDVjxsw3yvgjGAYHfKa4liz1tVU9RQulpSYzFkk2DEXBtc21tmWOFRqk0kU4FaRF3WXDNf7WWvamprRmo8aAtmYGKgXkRdL2L0adxytHgieY1zamgLWcdQVE/rSTtMV1SuXDNm+G3Rb8ZrmGGcVT5S11BTVc1fFGhlbbNu+2whaQtlxGU5b816an+pe3VvQVliSIxWPGHKZcJklV1ZUt5FyTggMR4xjzpaWhNxaXrTe+l5VXefdLhvBWfuYNthsGIoX+9VPUuXSxZUPGBJb8h6eH+efGlxS2ElXNxjaW3Jc4NzkmzcXgNTaVgaYXdhF1yCX3RuHHfRd7Zw92OfXOBfpmF3XkJW4kkiPoI2MyuzHQAASRi6PD5TRF3DXc5XMVP9WAZihWjeagtq4GR7W+lXsV6zZVVmvWLMXvBfgGcIb0NzG3P8bRllfl4kXixhuWHzXVhYqVUAWfRe6GRZafZoJmQKW4NRRExnTNlJOUUyQWJEu0jjShJNmE3pS29HrEElQghNBlWSVc9QnlHzVwJdJmBfX8pdgl0tXyFjO2PBX0BY4FR+WR9gx2OfYNxVOUzmT+paoGHUZj5sxnGudHFy9WtNYyFeFWKPaJ1rg2osZ4dl1GTVYB9YREolQaFID1OqWv9eAV9kWUhQwkkbSsdN4E+TUalV61iRWB5TAUmhQvtG1U6JUnpTVVrPZF5rN2uNZPtYPE+gT6ZasWWBahZpTmMjW0tSNktlTo9NhEzJT7dVs1ydYbNhrVs+U8ZNTEzKTbdPC1C2TsJLG1CXYHhtw3HabdViVVQ9TmFTIViEXPFfz19+XuRhVmjjbotz73Roc6VurGkeZMJfNl0IWqFSNUyxViBp5nP/dZZwx2QBVwpORU6xVVRdg148WhJW4lshZ41sr2zla9Fq+2iNYmhVrkOsOjBB0EssWFFk6WxAcLtv+GtXZ59nBm0wcMRupGlYZ3Bp5Gpbal5qFms6a9hnGWPdYVpjtGSlYRBahFL6TgdVaWIBaZ1oPmNuXC1cOGO4aKhpn2eFZM5hh2DKXptejWHTY1ZkVWJoW0RSUk4kTmdP0k4mStpDQEnhVbldOF9OWi9PckT+SyJUwVOuT6JNCUx7TCRLHE63VPlYbVlWWcRYKFX7URZasmmcdeB5aXevcOdoDWS9Y19mB2gqZmtgoFj2TyhTIGMdb+xzjnE/aTNf3VhuVPJOtkodTahSWVqCYJdmB21kcYFySW/IaSdjL104WelWOFUQVkZaVF94YJpbh1BfSe9S710eZGhlCmP7XMVXg1chWQVdwl8/XV9XWFTlV1pbv2DjZmBqBGzAaBxiLWFOYxdiAV9SXqVe1lsWWP1SpU8TUaxQsVA4WR5iLmR7YK5Z9lKlUqlUBlFUSRE72jN1Oss82TaOLiA4Wkh9U9JW/lQAUzNUtFnUXQVcDljOXcRiE2MhYthlvmoTbtJthmq5ZrJjMV80XU1iPWgRa/ts9m7gcBZzJ3R8c2lvcmbeXNdY0Vi9WedcXFxRVJhJH0oEVKRfzGUnZCxcz1mLYT1n42l8aXVmrGDJVkJPiFHvVfZbs2A/Y7NjVWE4XMVSeEryTrVWSF3vYWRkDWLoXJxYg1q1YaVlemJAWCVN60WOSpZXPWS3bHRxznKkclByuXBkcINxunC+a+ZkNGREaXhujnBnbY1lEFqlSylE1Ew4UnpaH2RWabtr9Gy1bLZnt1xWTFMt6gfjDn4pQDt+RAVJ7kzKTgxLxj9YLCMmDEINTthTK1VCVytcwWDSYGRbLVARQOg5A0aBUKFWd1ZfUXFNi07tUfpUlVj2W8NeF10aVnVQfVG6VgZYBViFX4xpIG+Eb9BrSGOWWXBXblqAWodXJlAJScREukiCUFxUR1QgVzNdx15EW2pXVFbBVvNWFlRUUn1W+FvuXZJbm1TZTmtVY2B+Zf9lOGPhXlNZK1TNVatcR2JYY3xgul3KYQ9pvG2YbHtkX1ljVyBeE2SCaHFuCHXBeEp37nByaPpjKWQkZaZl5WWQZIligF9AXKdZcFwIYL9i0GPCaIBy2n6khtCHAoL2dblmUF1VXFNZ+1FeR0M7ATTmLwo55UVDUcRYUV1/YPBjNGVfZZ9mqGebZrhg6FNBQDwtyyEHEr0ISyWYP0hPslWqVf9V+10+aaluDW7aaOdeOllKYpppkGy2auVjUlilRLIoZi/aRdNX/mI/ZwlpG20dcQVyam4YajVps2g9ZbtgmVsCWgRamVh6U7RMnknSTZVSAln+XX1gBl9dXR5dEF4SYkRoRW27bNll8lfRRjBC3EyVVPVZF11/X4ZhWmXoaaNtCnH7cyR1BnM9bLNes09NSx9QP1M2UxRQFlX+XipksWRPY4VgsF3lXRBff1/1XFBaI13gYaFiEWEyXxhfaGA/ZDhn7GXJX0xWJUsgQy5JbFSIWAdUGkqjQwdEjEhrTsFUOlt4XvdeDWEPZNdli2eaaNFnAWPbWgRSC1AVVH1b/GJCZgRm12braGBosGIRVSNCIjhgRypYFmJSZQxntGngahZmM1znUk9RsVbBWsNf+GXIbF5x93OwdKpyoG3MZbZet2EYaRpvVXEHcFRsfWjpZ5Vpn2nqZx1pOmroZjVel1PQU0JcpWB6XkVXhVPqWHRhDGfFZ3plGWVIZX9kumF9Wh1QvUsHVPdd4mE8X6JWmkwLTA5QOlC0Uf5RVU38Rg1DTkdnTltRNFGGTJVDujyRRa9Sg1oeYPRknGi+aqBpl2OEWW9OFk6zW/NnB246bqNo+15sWPhbnmDJYc9cOlKKRzRBtEKbT1JacV67XK9WO1LuUZBYkWILbGlxWnGKapZdT050RXZFJ0q+TQBNt0ZbQFRM4lnRXztfK1u8UzxOMUqiTGBWzF3mX29iwGXrZXFjQWGjYmJmSmjIZydmYWXCZOZkamIQXA1WtlgZWzhc31l5U7lRg1b9XPliWmfBbMVzrXnKfMR8BXqMddlv/GqzaxtxYHRBdCxvK2VgW6JWfFP4SoM+qDCGLLo8OlB3Wi5fs15bV5xHFjc7MLw3ID7zROtO2ltHZnVqoGdtXf1MKz0gRC5RVFroXAVZ0E9CSUtR9FzZYh1il1o/UG1J60W9RlNHS0qDTs5M7UZ5R7FKIksGSrBQJVtJYtJkK2NOYqlkKGeyZT1e4lBaRIZMeFvSZAVq4Wu6atNmlGBAWiJU7k+eU4lZSF9CZLxprGzMbLtrlWonaZVlUl1QUadOJlTIVg1UGE+OTQdVnmErasxsWGuaZC9ZhE3gQg45ay4xJQolIjUWSYRUllh+VlZQykshS+lN9VOLXDlhQmTQZltpUWhzZNpfIVqWVDtSVVN+W3lneXCEdMlz+27kaJJkI2FQXrVcE1rnU49IokWfTzdVUFK1Rww/6EacUrJXMVcJVVVTolAKTExKS02ZUN9TTljAW0VbxlecVIVTL1PyUbxQTVNNXftnDm9WcrFxC26Da2BrWWqSY7lV9UMlMVwajRC9NQNQUF0xYmBgIlsQV5NYfltxXixkUWr5bEJpX2DKUzhL/0k5SUdKjFAbWXxeWV+hXo5gImUlaZNqh2i/YrtXR0RGLFM3q0kZWflkhG1mcPttNmaqWK9K5kWlSA5JjUILONMyQEUHW/tqHnKacuFt2GcQZYFiC1x2UvBJvETiPRg6wEhSV6Rey19DX+pe11w5V7JMlEY/TNVSdVSeUapJbTpIP4JSSV+DZL1jEF45VHpH/zqhNudJ51zzaLBuW2/obYlsT2ulZhlfzlrUWUFW807RS+xMGU0gTCBOglLnVQRWFlalWGBd01+6X9hekF9OY0hnt2vjbbhrVWYMXvZZn2EDa7RwcXLRb6hpdWErW9hchV/fYB9fy1pvV7pb713oWMZOZEZiQJo7uzHaJGwo9TosSE9PNFXjWs1edWK2ZfxnOWk0bKBzLXggeFt2lXFTaXpbKUZZKUwjqDX0QVZKTk+JU9pZFV8qYi1ixV5+WF1Sr1OVW6BgXmTeZpBl515gU5NGsEkSUgpVw1YDWSFcnVz0XJBg4WATXmxbuFs5X8BjYme6aSVrpGvza4Vqx2bdX/VX51P6T31KpkRaSJpTVV8kZStnJme5Z7ppu2pKampqT2nnZqtnNm1ickVzCHLlcX9zJnSOcHJo4lmkRp88DzxJRMVRQl3fZ5ht9m1IaIZeoFXxVYNemGe6as1paGQuXFdZolvDXGxaq1RiSn9G/03cVGpbsl9BYdRfWVrETiNCtkA+SOZKcU5iViFeBWHkXsJaW1pOXXteSl42XG5bS1qLVstMWTtmPGJLd1GqTltJI0vLUmFdLWfBbAluYWt9ZZBiwmLzZKZn+GdAY6taO1PGUkpWvVm0WiRY7lCfTJBXBmNbamFs6GhEY3lfH2FKZpppiGoLaR5pQmmmaDllxWBsY4ZsD3SLdnZ08W5IaG9jAGIUZRxozmebYoxYGVHrWIRj5GmRasNl8l9MYDBmgGvobfZsWGmqZCVj6mNoZLpiGmLBYYxfz1inVLVb4GR8aIlmtWAwXGJfdGjZbnxwsG3paIFkkGEZYYZj/GNmX/lVHU1hSqtRnFigWblW8Ff8Yv9sB3F/buJl3lxSXrhm/m3SckR1BXUwct5upGx/amJnt2cjawptzmyebfNtiWtnZaNfnmCHZtFr1m3hbAJq+WcsaTxsNW3Papho12opbmJsy2NAVRdE80VKU61aIWBCYlFl1WpkcWp2/neudStvFGYVXghhnWp/cKFwCmwpZPhb4Vg/WxZdSWBjY31lrmUlZfdkiGUQZG9d91LYSntRX1xZYUter1PORhRErEtQVUhcF1/BXFpaHGEGaEdpYWQtWpJNG0rzTnlYrWB+Zb1o+mlSZ29fmlAuPK4w5yAOJuBFrVtaaOdscWvfZb9d2FRsU7NXO16vZMlmSWOrWxJYclqWXZxbc1ZrUpNTGl03aLlvYHI+cjRycHKKb0JndFrhUbhOeFLcVw9ZeFMsSVpALkgkVjFi/WhLbYtu2WyCaHde8U0BPAMzwD18SVNZzWhYcBRx/mweapNtg3FicTJvoW4TcCdwPHB7c5l4uHzEfMF4AHGPZ3tgT2CoZm9tfXD4bc1n+V4UVYZQ9lKAVRtZ/WDTaENs7WybalVmuGBpWdFS8FCYXSVsanOzdMByp3C1buRqJmdfZCNliWb7ZZRk4matbeBzrnfqeDJ4mXXec5d1zHcHd/Zy8W2baVxol2iOZ15in1kUTopQk1tSY1hoFWxHbQdt+m4sby9sJ2lJazNxQ3SxcVprJmjha59tYmwmantoAmjYZDdc+1ciYftoFmwma8hn/2YwZ5tnkmcqZyNoL2eXYhpd2Vt4X1hhCl89V9JNdFLmXAljO2N+Xj1Zglx2YztoqGjtZgNkuV/4XLdeI2jRc+d6QXz3d9ZuZ2TTW1ZaQ191YrFhvl0lWt5YbFtCYKdlRGlZbFttl2vLaKJmAmgFbj52GnxyfRt62XTYb+5ohF83VaZRDFrMYptoRWqOaDJmCGbnY1NeKlYfSrlD/E8WWBdc4lrSVnhWOl/aZbBn02QXYBtcKFlnV2daP152X0lf2GIfZ3hqR2iMYCFWTlC/TatKVUpUTwxa5WPmaYJrVmihY3NhimObZ0NrEm2MbLdqmmjrZQVjGmUpagltz2s0ZixdX1UxV25c0V9rYstig2NIaG9ueXCSbaplqViaThNVLV0sYB1hMmJVYy9kjWNmZbdp32rQZ61jLmTfZCFjzlxiVhxYIV4aX3pda1ygYOplHGe6YpFY/0dJOik+70JIRNFNLV/ObRZ0SXPUbetpwGv7bN1qjmXBXqRgl23WdRJ4E3ZFcnRtSmbEXGlQVkipS8ZSdFf9VY9Oj0BPM9Y55UJkSoFP1lDvTpdM2VPhYc5sXnJvcp9tbmTBWPhSnlUjV1VToEgLPS9DTU8nWfZfemTXZiJo82UVYJBZp1ZmXIVnvm9BdCt1zHGZao9ffVXYVp1gImhgaxlrUmf/XtBRwUSMRiVQklvEYEZhg18OYqZnVWvnaZhi5lUHTJ1N7lfvYmxq4W3Yb/dz3XdCeYJ04GjvVwlLC00oUgtd62jDbmBvq2tcZN9dWljPTpFJPU3xUVVacGYictV403iacRBkW1riXlpkembuZONicmHhYfFkAWcBZj5jtGBhYZJmG2sbbcJrRmTcWG1QUFmFZ4dvaG8zZ91aulZGYiBsxHFZc/Zxh22PZ3djimf3bKttDmoCZW5ifmOkZetkt2E7Xl1fFWhhc4R70H3zeUxwrWVjY+JkS2QpYd1iI2U8YwBhQmEcZPxnwGoNbSZuAWp7X21TTFKiV+lazFxfYbxnA2wXb+lwQXEZbmJlW1oBVN9SqFcMXPRcdFiZVapbwWEDYn1eEl7CZEdqBWx0azVro249dVh7jn7ofeF312smW4BS+FsbZ7dqE2mdZuZmrGerZL9d8FjqXMtitmQ5ZqlqMXArdB91nHMacEdrM2oebGJsrmg/YP1Zv1weY6ln+Ga3YJJS6kfzUstdT2RwZjFlVGKgYllp7G6xcGJv8232bEpszGtcaqBms2HIW2hVGE/ES1JUZGZNdcB80nyMdjxrgV8kWjZZX1rdWI1Tjk9yUChWw1vMXc5a91SIWRNm8m1bb2RqlmAhV25UXF+Wbsh4c3z9eQRzrWntYE5TcUGEQj5HckkxVBloDXlTgVuBGnlsZ8JWvlzCZU1s7m0ybWtsq3F9fJ6Fi4gBhGV4JWnkXEVUP0ZuLmMOehnXTTBw4oKxirKJVICKb7tgxFpEWlFapFo9XV1kunTug+WLp4y/hr17i3BfaUhgklO6TdFR8VWwXgRwdX+xhq2FB3zvaVlVrUuZUl1bT2LkZtRrdXS9f6KHBYlKgjpyHViNSQlTuV3eZL5nsmeeauZx7nend6dwnmDUTsNKWUxFRjZA0kmQUSNV1FrqYwdrjWwFak1pfW0/cVBw8WrVZvdmWmrXbhNzbXYvdqBxWWrPY+VeFVrHV1pbD2E/YfFeS2AtZyVt/GyTaVxmfmR4ZgNpLWpHaRRlVmIoZ3xvf3U1dndwKGeDYAJdslcGUWFJmEYHRztIjU/uWLlfD2SDZ0NoemUNYJJbZVjMU/pRTlhNXs1fC1s1UtlIBkJTPlZAaEMBS+xRyVjkXmVhR2HSYGZg8F71W3NVWEurTbBbUGYLaw1quGVjYv1giF+aXShh2Ghnb95w/mx0ZshhYWPJZeRlQWSzYGtdplnNUxZT1Fj9WtVYRFYEWYxdSV7NXV9j62tccNVtomJTTdcqqRGEMQZLlF5/bJp1VXnJeL10r21AZDZX9VO8WstgSGQMZJNimWMBZ0Vpjmd6YRlZFU75RURIUU7rT+hM/k0EVxFdBFxoVYNMhkzLUj1UXFecWvBbyFttWyFe5mL1Zt9o8Wg1aeFpkmnAZRhfJVzHXq9g31sNUchL4E7gTI5JAUS9PsNE5E2jVIlXBlc0UzpKDTUyDJwQUi+wQ39MCUwjSJZNZleVXftcDVZETV9Q7lzJaAFuU22KaTlmZGbiaY1rpWqnZ69my2vYcH1xV2x0YiRdOGKQZj1lxF4vWEhXU1X2T2BPoFW6WTBYSVQrT89I7UMLR8BUaGL0aidv5W4cakZicFwlX8NlI2jjZSJgT1rRVpFRZEgdQIA+vEYNU4ZeX2QSYgJYRkhyOcVAiEscUNNR0VRdVVZUUVSNVCZUfVELS15CDERyVIdh6mUIYnpYmFdQYaFlHmPJXSxbbluLWKdSHVREWU1YWFMmTldH1Ts8M5UvsjQrO6o+KEcHUbtcHmktcXhydWzUXS5J/TzoQbxKNFdqYBZmvmeRZkxlAGUcZrxqz3Gwdld3dHN5bPVo5md5aA5sJG9UcIxvpW1ja1FmKl5VVKdTimMVbhFvB2ebUkU7iUsrUHBTyVnbXfBbqlRqVKddvmTCZjxlRmAPWNVNV0g6S2NTcFoxYSBoz2zYbPtm2lvvVD1VqFMYVPdaRWLDZBNkP2Q2ZWRjumK5aPVtBW0fZsNb2VNYU3JZkF5zYBFcr1EOQro3oUKHTLJObUtcRPA4ayzAMVVJOVnOX4teaVjnVCJXX1hOWA1XXFZ2WFhhSWq8bmxtiGWUVqJBjkRHUrlbqmM/aSFsOm6tcHtxb3MLdHtzgXGwbMRnzGI2YaRlUmheZXZc+06RTHJY7GJ7aQhqL2YrYpFgVWPraFBsOmw5aGlh5VgIUzxP1FDqWr5iaWRxXmRUx035UBFYcVr4WClXGFgdYxRuqHO8c3hu6mOeV+FIYEOnRnZIg0lPTvdXPmaAcFN04XHZaVhdKk9rQ89DGUreTphPnUtPShdOi04tR9A5gzpEUp9h2mjqaRBovGlFbEdqZGLfVT5GqDZVJkIzX0nIVU9bZlqMVaNTP1ieWuBVlE9/VOhZk1goU6VQOE1pRvo9/ELISe1JVE0eVzZeAWSoZc1kEWWZZbpkGV7XUNVCu0WxUgFZG1mzWEVdcmJWZTJnG2YzZCxkCWckbApz+HgXfJF6LnXiboBq9WmDa/tqY2hPZFZjJGnzcvt4m3mDdklwgWa9WtNH7SenDFos8kJdTYNTEltBY75qlG4sbQBm01wSWLdZGF1KZSxsiW6nanxif1ljVHxY618VZB1kEmJrX2RfX13AV+9VrVlHX+RjymX9ZSBkk11TVElPWFn3ZhFtnmw8ZnxcZVOjTCtKGUb8QBg4GzUASWhahGZvbKtwvHPEc2lv92e2Yxlnzmroav1oW2cJZcxgpV0VYctncmuxa3tsu23DbP9noGKIYM5gll0sVbhL2ksIVBFZPFydWupUkFRYYCJqymvWZfxZ208vVDhc2V4GXCBZ+lyvYghls2KoXwZgpWGFYOVck1rXVy1Z4V3SYRFiDV0zU4BMgkxYTvNQZ1NFVp1ZJFt4WG5RMkglRtFMOVl4YhBnXWkBaHRiqFkJUEFON1kNaSh0SnmidwRwUGWBXIlWa1S3V81gFmfXaDJn1mO/XxdhxWWXaZtqxmmEaOJnsWc/aAVoPmUrYVVcNlncWaNdz18UYfVeN1utWMxXbFpIX8phumJuYpNfJFpLU21JSEH/RvJS+lx0Y2FnfWpZbT9ulG06ax5nb2IqYMxilWRDYXlc718YacdtrmzbZqtgOl4PYB5kTGjaaOFlKV+hVA9HsEUvWFVkJGoiaeBmaGp4chx55XnndY1vs2h6X7lTyEiuQzxCUkbHS2hSbFj4WSBc5WI3Z9Vlh17NVblSP1gTXVBicWinakln0F/WWBJeimZ/bMRth2lCYyFinmbRa+Bv73GYcPVrF2XwXwJgI15wWNpQf0amOuo35zZQNJUxdTsUSsJRsFKxTyVK0UITO407LUoNW9Fml29udkB5tHeEcSBoQWS8aepvSHCqbWxqtGeoZSlnUGtnb89wl264abRki2NMZQBjZVs+WLxc/GK+ZP9i5V9sXrNdclu+WY5b62KyZ25nE2OWXYZewl+yYe1lc2uPbzJw9G0oaWhhNFg3UMhKFUtmTw9XiV7oYh1lOmdQaqBr4WgoYmBdxl3IXQ5famAmXqNZgVZkWwljSWuddb1+VoPDgr98L3JXZhZeel1PWzRYSV2rZslx3npUfzd+fHYLaUxg9GXEbFlxhXF8bx9wL3YLfKJ+anzQcyZmd1goSuk4YSwGLBwtIjxEXcx0R4Ahgtd7OnB+ZYViaWEvYMRiJGcUaS1sonXkfeSBKIBceod0IXQQdQp1bXGKawlq4m8KeEt9BH7peQ1vpVzFTfxJmksoT59WqV9RZIploGdEa/lrFGjmY1Zh1WHZZZVrUW4kbV5trHCXdTt1rm6VZXNf7V+bYjZiA1/iWQBSbU6PVYNeFWZJa4FtX27dbjluumprZlBh21uuVkdXeV0+YIxenFiqUZNQY1OUVLhQdEvISj1So2JdcEx3HHlSd7t0E3DPaVBlImaNaNJqDG2ecKJybHANadlhwmL/ZIhhDlwfXFNdwVsRXWBhA2eHaaxndWIyV/FFPDqySwZj2219b8lr5WlibINromfAZSpqn22WbQRtdmw0a7ZpWGe8ZPBhdl7YV61Mjz4sQk5GrUTPPL0teC5QN4pF+VguaL9xt3eHeeZ0hWvcY1NjG2ZjZ0BmKGLbXB5dRWefcKF01nZ6d7R0PHBbb39yvHPGcBVsJ24NeCaAhIOigVZ7YHR5b5ppVWMBXsNcLF80aot7qIgnjUWJpXx7bD1pfWs9a6JpymRGX6Nj3Xq8jbiUXpL/hs9xWFliTWlK9UlSSdpGqlU1dCyLEJbQlu+NLXykbX1wZnJmbQxiXFaBWw1zv4nflmuaBZXchWdtnFpuW/1dLGOLZQpoFXDMgGeOtJNqkFGEXHGyZiVkgF5EVI9LrUubXvN4qIn2kJSQoIlJf5l3anE0aAZculRQWYxhxW5IfduFTYdMgW5zBGS1XQBat1dAW/dhfGW/Z4Js5HK8dd9063Htbjlst2beYvRxUIaWkIaSwo4XiHaBp3t9cZljX13oXblcilanUy5fwG+DfQWE/4Nnfrl0RWtpZPhg8WEvZXZma2U7aIlwkXaeeFR6LoVIl+OjUqj2o0GVxHykaTplS2IFYfdi6WOcYHlX4U03TOtP/lMnVWdQTFLjXRZo+W6scJZtk2eiXJJNsEnRTwlX8Vs+ccSPsKMKrAerrqCJil5lFlvhYhpq2mx7a/VliF2NVW9NCEUqPeo4UzffN9RIAVxJaJNuXnCNbl1qX2XmXRBWQFW2X/5vzog6nqmp56sOpb2Td3jgaa1qz20Acuh19XaNdYFxIGtYZephJ2IJZgtrGmwdaDxgDlzDX7JiFmPyYe1gP2LcZIxpjm8/d86F0JIqmKyVF4xNf+V31nRvcE9smWigY6NkVGpMbEJox2MBZYBoFmjXX+pPj0YRTWlSalCATQZYxGZCcEV053MzcNhtB3MwedB793l3cp1mXVptTSJGQlGQXRFjOWPaX95bJ1pYWnhfbGRqaA5uSXJ0capqFV/pVaha9GR8auVrhm19b8xt32aSXo1Zx1vOWpJYF2B3blJ25nWlbqtjTF1VXz1kcmoKb8hvkWs/YzRXNks3Rb5ITU9RVWBeeGahauVqG2iRY5Nh5mG8Y6VmSWvDbxRwM2tnY89b4VF0TuxUTmBDaz5z1Xe2eUV59Xd1dkl1JXPsbzNtLGv7aGpjLVwXVw9UfFHwS+1F80dBT6ZWql80aJFsbG1ja4lrHHCvdV945nRWahpahkzyRnpEaUVtS6BRG1dEXOFcslgPU9VR5VaYW89gf2S7Zetl3GWfZcdhuFiOU/9agWFpZY1l9mBpWiNWHFZ8WBRZDVpSWmZZOVvLXktgMlyTUKI5URrkOQdMp1adXIFgV2IwXxlXb03HTLVQv00aQmApCw+rKzM/0kgtS9NFZzq6OhdOt1wAZMJiqleoRC9IsV3vaBlqq2KPV0VVXVsLXVNXqEo1RO1PEl6gZrFpUmY7Xv5UGU4XS0RGNj7mOz42biyOLyo/dVH4XAZhwl5RW/Fbb1+VX65dLlmdUjROzlEDXoxomWwaa6Rk+1zzVyVU4FF4Wbxlims1aexh41rIVntX/FhjW+Ved2NdZ11r8m2da+tjRFeeSbxGL0leR5RGYEkAVGlgLWnBbGBrymWOYEBgVWJZYbVcGVsyXgVhpmBKX9phOGeDaXdo3mMxXiNfBmg3b1RvCmh4XIRXPlqGXpdjTmfYaqtsdmt6ZKRWW0gcR5JP2FIyUrFPQU3mTwJWHV2zYXNkOmJ8W51UBk/MTdNPfU7XSXVIGFGLXWRnV260cGJtSmagXzNbwlgzU7RRn1/tas5ucW1NZ5ZdhlZCWAlfuWHhYdlfP10uW4VZy1iEWRtft2c1ayppTWdGaNJpymWNW1JOr0mSUp9fN2kHb3dyWHRmdMVyd24labVj2GHsZn1sNHFbdJN1U3QacEBp+WHRWotbhGNaa7FxKnLFa9JhuV0kYd5kxGlscFd0QnTFb1doUmGTXchdg2CWY4xnt2v6bn5xk3F/bs1mAl3pV1xeW2cgcOlzvnLgbn9roWs3bWtu+XDbc3R1knQsccltdmxga5xoFGa8ZKpfrlj7VZxY213iYt1lsmTjYs5k6mlxb+JyA3O8cH9uL25JbcZrwWgVZYVh/VxvWcRcPGkbc2N4z3snfpB/HX4peelv0WMHV1JOr1FuW0ZiFWTCX0NY+FarXQpjrGTIZB1lPGZPaOVojGcuZkRmZGg9aaZm82KVYnlmzmkyaxlo+F5YVMxOf1aKXglkD2gEbWVxh3LNb6xp4WJkYPRiv2djaydrTWcPYHZZdFb9VM1YdmFuZ/ZqKW3wbz9xLnAca55heFkxW49dymCcZmJql2edYi5jtWf4Z/tl9mbQa7pvPnDYbXVpKmPOWZ1RlFDpVu9jN26Xc41z33A7cNVvkm1Wat9nT2j4azxu72ruYtRbU11fZMRrP3QFfPeAyICfebht82fxbTd2yHoCewx69nnfd/VxlWfOXtNfWWTzaEZuIHUXehB7S3deb+tnDmd9ac9qZ2uqb7N2uHn7d0RyZm7Wbu5tR2zibLtuu3Mjds90hHFXbqNsW22mb/pwB3HEcbxxVW4jZ/ddalfnWRBlQ2+3c1hzNXA6bLxlTVyYUUZQJ1y+ZhdsvmytavJmeGG7WKxSmFSfXTlorm54cJFvgW0ZaaphtlzHYPJmKmuKa1hnn1+lVX1Mbk41WeVg2WUhab5raG3baxtoQ2TsX0hbS1fpTq9F3kEoSXxYomJ8aBtusnOKdnt173EobtpoNGUpZbhnOGlVaCNpX22UbzJu/mn6ZO9fH1hTUW9LcUdPSDBRUV6FaFNtC2yrZAtZoE09RoFE4kdrUKBVx1NJSRs18zR4Sv9YhF5cXsxeLmP7aOhs42yXaS5mGGT9Za5tEHVHeeF5XnWjahVcmVJJTb1MZ1TAYcFrKG8fbNZillahT1tPcVX8XqBoH3DWch1weGiuX0hfuGZ1blB2M358gj6BqHm3bMBeNViEXDVmG3BXdud3mXTWbINgLldUVZVXFmA4aNlrC2vYZ+FlJ2g2b6N3sXyuffN7fngadOxyy3DIaQpiFGHcZgJrgmzFbGdsdmvhanBt93HIdlN4fHRwbWxqdms/aPFci0yDSJJSjWQKdEp7Jnuac71oDGLRX55fVmbCa+NrP2a9YNZkemxbb+RsP2WqXdxZ+1VZVfBYLl3yXnFkqnAbeWR7pXaIasZa5lHVT2hQfVWCW4thXmeEanJqGWhSZ/9n1GYzY69axlQaWtRkfG16cYNzdXStcppvlW1hbgBv2myCaTBqC27wblFrXGSkXaRbC1t2Wy1c21ulW9ZejGSSaVFrvWgoZUpl0GU7YIZUDUgrRuNDyjw1ReBT2l1uZgttWG8VbttrLm4RdZ14anbrbmljOlrJVpRSZ078TcpNCkyJR0FEL0ExRBpQz1qlZK9pT2ilYHhVC05BUwdd+2JvZnRnF2W6YjFkHGdDaP5m5GLXXxxkN2vkb+lwnm4Ua55oJmaaY5xi22J8YoNg4FzQV0lXKFueYQhnL2u2bQNvI28QbvxrMmchXh1SOkp5TEpNjEjuQHdC91O9ZaNwenbodhVyK2haW4dXOF/pY2ZnnWtSbyJzXnkff+aAin3gdI9qp2foactrbnCmdv54IXopfx+FOodTg815pm0vZZBfmFk5V/hYEltHaIR+V41nkjOOxn8LZnlLeD+JQSJK41CFVpJqh4MOk8KY15XdiZ90SWWEaDlsC20zaptlUW6zhHqTqZj9lA+IynDLVnJNxk58U/VVBVexZGR5b4anijeGwXfqXTpI3EaHTFRSw1dXXAFiSHJKgX6HYYU7e7dqSWK+aEluGHDDbsNrZGrZcFp5P3zDd2pql1J4R1dQJluQYlFqcW/scNZzrHpvfvF8VnSAZJJVnVX7YDFr+XHpdWN34neGd4B2bXNWb7FswmtTbJNtb23DcNp1V3m6enl67Hewc5tw3XBsc7x05XN9cnRxxm/jay1mcGA2Xl9fcWClYwhqn3CAcmpvHG1gb79xxG6xae1nImiXaORps2qRaRhmu2CEX/1hGGOHYOtaaVQ4Um1ZIGG1ZGNmBWVaYLpbXlqJWjZZVVRbTmNGdT4wMn0jNikANdpCFFHZXWpnNGunaSZillfYUuJQ10mFPupHoVjGYShplXBMdft0gm94Zk9dp1jvWI5be15ZYk9mlGfWZApgWloaV/VXvFkeXFZda13dX01l1Gk5akpmWWLVYBlexFjzUcNKxEhPTb1TV1aBVJdQG06lS7pJn0tnVRxf2WP9Y/pf71lLVdhQWEyZSFdDJjs0SCBYgGC+YPdau1TjVJtaBF6dX91eY1+EYwJqCW88cFBumGq/Zq5kzGKgYK9ePl18WFlRSEpMSwtWjF5VYbpfEl1FXVZcBVkuU9pKwD9YN21DUE8bVfpZPV7uYOdhAGLaYBpdfVYuU25YoF9uY0piNV5pXL5qxntGhA+FU3/Zdut053rafVV6gnCjYRFYCl1OZCpoiWfqYRhbxFvtYIRiG2H8YbtkK2UdZ3Vrr2wWa91oB2sVcXh1qHQybvhhAVelWmBpMnXvevV6JXf4cJFpqGCUWWdZMFz+W+1Xw04cQspHv1dJY1ZrQXGMcu9toWQmXOpeCWgZbqJzqHlxfSx+mHx+exd8pnt/eB52hXRHcatqo2XEZ+tqemrSZh1kFmHbYFFiJmDpV29Lm0mcVjle4V2UWetZeV+fY8lkn2NGYeBbBFqnXvphNWObYq1hRGD6Xrxg6WPuZfxlo2SrYW5eUFucVuFS9E6jTzdYbV3zYFFlOWhWbBlyr3e8edF2mG4RZOJeOFtvV89US1PiVgRgYWf8aWNoCGSCXW9Ztl0RZpxsKG9Ga7RjhF64YG5nBm4VdI13YXd8dJ9xB3KXdJB4GHrndlZwl2z3bE9u6W26bUdxmXXId5t19W4HZvBhxGG1Y2VmGWcqZ3Bn8GaqZ9hpGGrNaCtobGlOaDFpK29lcfBv2GxWauxiA1JFQG5FAVerY5xqE2wNafhlwmfmaehnR2IYXz5i2WY1aO5jLV/VY/xrHW/ZbNdn/WAOWYBRCEoqRiJDh0HKR29PZFmqYX9n4WmwaltqtmlhaP5nxmtGcIZxtm80bF9rU2zKbjNvv2tNZSJhI2Rjap9rPGcCXl1TBU9EVDxbDWHGYcldF1V5UBdXvWBbaKJqfGiMY/ld41hDU5VMYEdKRsZNJlbeWX1XLVFZVpRkCW5ycO5sk2YfZB9oyWvdbA1uIXBwcN5wOHLncuNx4nEBdm14e3l5esl5WXW7awtdSVNaWEVgnmZNbLBviW8obIRpEGfwZVhnyGh5adtncmNsXtdYVVKSUQdXwVwuYONgUWHWYwZmmGUyY8deJFo/W99efV9pXHxWq1DiR4FB1U7tXZ1mSGdHYYlaJV0tYk9nu2kVZwti613PXI9c/1r8XDtkTmlDaQFlT2IlZRpoS2f1ZOxhmV09WuJYZlgHWihgvGfnbK5uDW3JabxlT2TIZqBr/28+cQhutmfgX71Z3VmpW75dY185XyZgKWBxXc9XzVNVUwRSUkxeQ2NDV1aiZGRslHFzds1643tQeVB09m4UartgCFRxS9dEcULkSBxR3FuqZO1q+252cJNvHmyeZe5fFV8PYiNkOGP8YVVkwWc+aoRrVmuKat1oomUGYG1aCliMW09kzWptbOtqY2tdbpJx9nI0ccBs+GYWYVBaTFTUVcFcJWIXYnJfSmEyZepm5mSkX+NbOFsLXQ5hJGVxZyVmPWPKZy1zP3rkePJu01w2SHE9yEEeSkVUoFqUXClZbVAnR75Gt00oU05WFFVIUAtKb0b0TPJX911WXv1coF65YHpgnmE1Z59t0XO0d0F3nHMRcMZtYW2IagJkI2BDYfBf6lp0VFpQA1RYXthmx2vDbUJvqnIDd3152Xked+Bwu2XwV5Vd8W3+dtp6L3xlfVN9dnrCdKBsZGM5XaVcS2DHZK5mNGcvZadh6GFZZ9Ns6W7+bQtrBWmXZq9jCmOFY6Jh+1zBVeRPlFL1W9tkbGidaMZqbHDqdBN0Hm9hahJpFWvZbV9wvG/8aT5fJ1lJYdhqdnH6dCl0nXDha25qDGxHa1lmaF8DW/1frWjdah1lRlgzTUdRX1mXX0JhHl+GWr5Va1TxU+9TD1jmYW9qvm1EbAdqSWmAanZskWnNXzFSQlB4X1BuFHfEeUx2rG6MZitkoWUQZ8Zq+W5gcYJvcmnAZKVm1WwOcQBycHDAbads9G5bctBzcXLpcXB0zHX6cjlraF0yTRtMJ1fEXyJk9GSyZDJj5F+yXIpeS2bObcluMWoSYWtU7lLlVvNX6lrGYm9rym+qbtJoY2OUY3ZlA2X/YmtgAlxVWeBafVuWWJ1TjkrhOl4o6DUVTjtdI2i9bkFyhnKIbWViEVLkQ/pMcl0maTRx4XXmd4B36HKhaHlbiFfzXFNg012eVeZQNVdDYFlnXWpPa/Fsh22bahdkSmBgZohudnJ6b5hlpVzoYP9mtWgrZ3diO1m0Sr1EgFm9ZzFuy23/ZlxagUuxSKZPKVaGX39r5HSPead5j3UqbvdjUVsyXuRq3HcPf7R/FXvEdaN1wncBdiBwrG4seBKAXYHafA91MW/cbatuOHFUc/Z1mnj3dzdyDmsxadRpD2q2anRwanhjfCh5J3BfZ61mE2evZK5m8XClevB9VnmQbLFXbEl1UkJi23C0fCmD4IJPfDdy/Wr4aIFrZG8LcdZvcm4GbYdoAGJLXdNggGgwb3B3TH6qgPJ88XL/Y5RW7FBrUxtWW12uY91lMWMiYMpj3GnzbKds2mrybIRvzG5TaqRjNV7WWqFYQGBrbOR0JHhYd9x0DnAwaHVbKEjbQMhYSGowdiZ7Onkucf5iTVVYVEZW/lfBV5FbsWC3ZMFqK29YcotyKm7BZmlet1kNVzxU8E7xTsJcfmkVcbdzn3JJbs9mCV9jWS9Zv1kBYEJueH58iSGNTIgWegZjdFM9VX1eDGyheSCC/IPIfkNzeWfoYTFhK2QFcomCeovbjDWGfHnoavddXVmPa4yCo5FKl7GUkYladaRg/ViuX4l0oYrXmASe6pr9jhd6v2lmbERx3HsUjDuYMZ2hmj6Q5H5Ob8Zn32endUOGHZBskpaNfIH8cu5xmHVpebSBf41dlfWWx5DUgHRpo134YP9pBXgVhIeJZ4hggRh2ZG5cbIlpBGm5c6SBqoeXhfF7/Wx3ZWZqjG4kdGF+eYhfjVyLOoL9dARtq2xSbnZ0LX34gTqBIH4Efch8CnyHed93jHgLekh643Ubb1VoymQ/ZrZowmm9auxrz2ytb5hyynRNdH9wGmpiZANji2UHanVtTW4jbZRr522ldpF+KIE0fadybmP4WjBeAWIbaT5wuXaoekV73nhvcQVk9lmGWjhakFgHWz9iDWalZVNitF+fYcJnZ2yjbb5rP2eEZH5jg2FyXnBdJWKgZ3ZsdnAdcp1v3mfOXStdL2hxcW90pnL0b8lwE3Q7dqx2t3QwcG1oWGSCZwlqYGwScjR5S31+ey91SGzmYwFg7F0QYD5l/GZIZntmmmmObOdr82dKZaZommzQa3JnBmWeZ7ZtQ3QDeMd5JHoceuh4WXbzc8Bx720eavBnAWgAbH9v1G5gaBlbTkiQNxQ98UsVWMtfIGX0aptzFnqTezN4nnGna/Bpz2gyZ2RmLGT0YLNdTVwOWmhWtlMUWBZjQmuBbuZuP24hbblqa2hdZ1polWkyaxBrj2dWX1tPmzeoMidKq2DsbVRzQ3MGcDFslmiRZU5lmmoacQp2I3iYdn5w82QsVRpIQT+jQqhKDlMlX8Rp/m1RbL5mXWDzXuhj7GZbaCxtZHJxcwRvdGRmVidWY15lYFVZr0dDMoo6U060Wd5hTWauZ7Rm9WbXZiVpaW9sdlF7xHyeeVpydmtTaKxrt22qbb5tFm56bvhv/2+cbh1stmhpaJNsK3FAc25x2m20aX9kL1/cW4xYzlg3X1lmNWmmaGpmYGUKaUBtqG4+b7JuN20SajhoP2vQbUNuOGzYawlw4HSydvZ0DnG+bgpwSHSydwp5SXhbd4p7fYNthzeGd4HZe3l3VHP0ahZhfF56YNFlynOqf1KEJILxeHRqoWFEZJtoIG80do96znxogPuDcYQTf2Fz82ULX6dZhVvKXSNfkmDHZ/NyCnpQeWFxoGJKUQJLxUhwSSVRsl8Kbw98coSIhmiDkXw7dCZuN2i6YqNlF2v5b4V1unxOhHOIvIm0iOeFsIJzfy17mXREavFZNlddaqx4fH+UgJ1+dHo3eO13pncJdm9y+m4KcLN2jHy/fTJ6MXQFbuhr3mx4a/1lYl4MWU5cJ2SpZ05m2GHGXXJc91oqXttpw3Nlecp6XniscipsMGlfbAtxznNqdMx0KXZ2dXtyyG7WbSJwV3Cwa8tj7lm8Vhpa4F7XZMZqoG+9c6x1JHTJbTFjWltXXPpiGWnKafpj1liKSzBGO1JtYMxoCGv2Z4Rg3Va6TINK+1L9YGls6HGbccdsKmM3W4dfVmf/bK9wJXVueJ93RXTJcX9zd3j8epB4MHRHce1vGm8vbyhwY3HkcABrJ2JbW0tbJWKMb7V4PXu3dgVsMF+DXrBnpm6Ccq5zqXE+bltq5mbvZr5pu2vmaexjG164XcNji2pgcUF3AXpaevB4vnaLdAtzGXJwcYVvc2xAbit3DH5tf/x743TibNNjvFR/RBFNzVhqYJtjJmN4Yv1jXmeua2JwFnMKcxtwR2ngXoZYGFrOW3Zcll1gYsFoSmwzbsdu2mssZNFb41uUZAFuo3MZdU5zZ28vaCxecFRAS4w+8DfpQDJPhluJYaph31z0Vs9UPVmUYDpllmUeYppb71mNXkpjfWcbaZFpP2xVbCBmyljjUJdfe3AkeQJ7+HaVb6lqRmuabDxraWWuXvtb0FvnXX9gVGPZabBv9HAvbWJm9WCvYJxhg2LfYjFhml3OWKZW8Vu7YpBk4GEvYBxjOmopcTZ2mnfTdUFyb292bHVpDmggaghu3W8qbolr0GmZaWdsjm51bRNoY2HPYchoMm44b79tAWu1ZAFcdVkRYGlmT2hpZO9bHVVIVLtZ42EQaHZrUWubZkpfn13xYtRoKm1QbhttKmv/a51tK266bsVs3WYaXItPfFIeYYts9HHxcPFrempwbutvC2wjZ9NoDW9gdp57Xn1fe4h10W+/b5pzmHUGdMNwq21/aldna2TcX+JZxlfyWbZcKV6oYednjW+Wdat4/nZccZBrb2aWYS5fbWMjazpw03FGcQFxNnGIcHNvkW4kb6ZxGXRsdQB1NXPybVFmwGGxY5Nn52fkZk5ocml9Zx9i810HX41eNlpfU6RUcGD5aKNrDGnIZN9ihWT2aCZtZW7cbu9wC3P5cq1vJ2z2aX9oRGgIZcpgQmOaaQ1wjHKab7dqMmwxcxZ52Xs6efBw4mRMYMplOmsJbdhsGG5Nb2NscWdxZZxlV2UBYiNgKmXabWN2TnuHe+V3zHGJan1jAV6sUU5CYTg9QfdVEWZ5bUBvRnGKdTN4L3VobcRnHWfZaQZt426pbqNsJ2l/ZA1gg1zMXe1keWtgbltvpnBYc1l1dXTzbrZlH106X+5pEHJodKdwY2laZPti+WGBZBxpg2tPavlmkGaBa35u+mybaYVmAGbfaW5uLHKZcvNv92wFa41ryW6EcmB0vnPFcd1wD3BmbltsjGqyZy9m8WSkZmpq+2sQagZnPGSQZRNncmajZ7xsVXLDdLJ0KXWhdFBwQ2lyZfNowm7xcr1zm3FKbg9qDGZHZTFljmIUYY1jeWdqZz9jPWHpZhtvIHLqb8xqcGlHbqF0Wnjvd8N0BHF6bi9sQ2rZa4twbnUKeQN6ZncHcwBuF2h4Y75idGUkZ3llDWOPY9pm1GhEZvRgTlwEXkhjR2XLY3Jgt1+sZrVx/HnAfBN5cG7BXQJOeU8wV6JgNGqTcBR0qnbId6F1PG9uZTJYk0d8QfxOfVw5YW5m82yAcpl1o3UGclNs7GU8YoRhu1/vYAZnQ2zMcHhyC3FEbw5vEXCocRxz4nJqcPZql2VsanRyV3aDdkh02HGVcZV0z3lzfUR9UHm0cyhu1WzibjVwa27CakNpTGtpbuBxOHS/c8xyWnSzczduWGeOYrdaJFWSXelqGXOQdgR1zHCRbqNwc3YyfHl/t39RfPt1Y2yWZW5nsW5CdMZ13HI+bb9mGWa6bZpzGXJ1bF9nWmVwZKxjGWeGbqV0Z3eqdQFv4Wc5bYF3Yn7Bf+57RHQUaydkTF3/Vq9WN2FDbI9zFHhmegZ6OnfqcsFu4m4icqV0XHTZcOxq+WXWYy1jk2JBZLRp+m93ctdxmXOkevSAcYQ+g559l3b9cgR38349g8aBXHvQcjltPm1oceR243mHeIdzBG9Cb1hx8G+7aaRjqGNEZN9gqF8TaRtzdng+e+p9kX4wfPx3XXQZcmZwEW+XbqRtFmsgaLppm2tjabNje185YmRld2SZXk5YjV4+a6VzinfueM95F3rYeCJ1LXFMbrZrn2iJaG1v7XZRe419K35lfkt+nnolc9lsjG4Bdrp7vnz6eXJ17nAUbSxorWFZWW9OrkkJVjFnMHSaeop7tXlPdoxxHGzmZMxcNVtqZ3l0u3nreL11g3Vje/aBaIUxhIx/jnnmdpt5q3w0ex9zVWUbXVNkr2vxbgdw5m8ncE9yXHS4cxZvdWYDYZZkhGc4Zo5kPmVwa1lzfXhzeVZ6234Xg2GEBoJBfUV6wncMdStzQHGrb7luYmyDbBlx03WtdkBximUYWtZZiFkcV7FZ22AOacFvznIWcj5ufGlWbDF2nn3Xf6d7EXHvZcFj6mR3ZPZgjFvCWK5cH2LxZL1juWCEYXlth3fKemZ3B22+Yr5kemhVaVZmtmIjYuRlTWzKcpx2O3a2cXls2GpcaiRr+m6ZdCt5hXqadhBvjmcdZexnYWzKb5Zw43BMcFBs+Gjna55vU3FDdE55y38zhIKELIFZfMh5tH20g3CGX4Rnfmd1xW5ub8tu9muiaKtnAGnsaWVrGG/YdJd6NIDKg/aDIYD8eUB1qHKJb01tQG63cUZ1iXe1eCV5mnjEdmd03XJ1cVFvxmwqb956bYegjXeM24TBdq5k81zdYrpsnnL3c3p1t3ksfJx5kHDcZWBrWnZbetF3GnR8dSJ7TX62fXx6gnSWavNeSFIKR7ZHqlIxXuNnn27Vcahx+WxRZc5eul1OXw5g6Fz7XoxtUHowf4p96natbA9c+0X8SEVSp1gnXwZlvWzIdrd9dn5iePJsL2K6WnhX9FRnVkBh+22ldzh7iHjbcc5psWfWblB0/HSvcSJt8WrnaXRoM2iCaAtormlub8BzvXWdd253tHMmboptwHRtfHx/734Nfc9783o/eDpz3216ZwJhdVinTvJSSGTTcT54Wnn6dj10AnIqbWRliFxpV7NbtGMOZ8hmnGVSaDdtTm4gaixjVV8uYbVkNmjkbYNzuniserF4d3M5bVBnwGGSXrxfkWMrbPFzUnebd3N1x3AYaiFl3WLHYKFdu1ndWABb+VsDW/laOV8TZLNmjGeVZ7JnpWYAZall7mcpaINjfl2gXdZgL2EHY+dnnHD/dhd55HcndJBvrWrvZTpj42UuaiptkW5EbhhtbGoNaWFsO3KDdvR2+nNwcvVzXXbkdrF38noLfUV7fnVWbOti9V6YZONtU3ShdlZ0TW4gag5tJnEXcQ1toWljaM5qzG5mclNzuHBSaxNk21nwU7VX0l+/ZA1j5lv1VZ9YHFxsWYJUTFoNZw5zHnzuftB7KnQhaj5glFYpTptMvE9DUPpRJ1slZiBtqG76aztmZl6WVfZN6EocVONhjWsFcVRzWHW0dut0sm/1ZwdfR1prYGBpI28HcMNr+mWWZLBj4GOZZBBkM2U7aYRsrWxdaghmnGIcZAdmoGWSZU9nyGj6ab5pJWdzY3ZgKGATYBhdOlxOXv9erF4HX25jp2tCcip1+3Sccg5wdG9jcXNzpnNScOVoTGVXaxxxZXIVcdRtCmhlXk5QI0qVUJRahGO/av5wc3SrdGF0Knbqd8N2rXBrZhRfOV+DYrdkSGXHZRZqQnCUczBxlWj+Xf5gMGxTcvFzh3A7aQVivV90YvBobW7OcfR0ZXZmddVz8XFobZ9msGKSZoFro29zc4F3k3kreORyvmnYXatalGJaal9v7W/Vauxhv1pBWB1bSmMpbWh1G3p8enN1uWrtXHBcgGhWcXF1/nOobQlmGWMYZeBnRGjXZXNlGmk6bI5uM284bu9w9XcCfv5/I350ea1ya2qjXMRK0EKeQ4VCjD/1RgBW1mI6bBFxxHE1b91p02VVZ09sMnBNb1lr3moFbwRyXnBzadBfk1cuVTtZ8F15YFJigGMzY35k7GbOZ6xqb25tb3lulW5CclV4PH7cgCx/kXuCd7FxqmtIaUNssm3iadtks2YebCJwa3FicH5tF2uDbc9x5nP9cs9wWm3hZnhgT18sYrNkCGWCZcRnAmxtb71yL3UFdTZzp3ABba9nkF9yWnpfJGr5cph2hnYMdbhysm5vZrZauFRbVtNWalTXVPBZRGHeZUhn/Gnhb3Z2RnoWeid5YHrQfUqBeoBteihwjWV2ZGxooGwlb4Nv+2yQad9ldmglc5B+k4QDhaKAqXgXcetuS3BncAxvc243beloxl9ZU8pI3UotWchqu3iegHSC3H71d/twpG46cf1zU3S5cRNuE21zbHRqwGlhawJubXFwdEl3S3vff52CB4KlfAxzkGnEYEpZMlzFae90qHhXdEtp21wQVt5WFV8Xai9x0nMcdJlxh2qGYL1bMl0QYSNk0WRwZhVr9G4bbxtqBWTlYTZlp2mZa+xpTGbcYjxhumQuawdwOHXBeel5n3Q+aphh5WN8ac1qVWklavlwmHcnend54HYBdURyrWzGaKZsoHHCc0xwuGkXZbBigF8ZWYpPJkhnT4dgPm5AeER/nIPRg+d+ZHPoYDpLlkpCYbhxvnhmeDJzP24xcJBxGnBAb4dw6HBicEpvpm7Aa9Vo+WzRcpB03HCzapBqh29fcphyHHFVcVF2iHoWfId6xHaDdW97SYHCgNt3kWgUZf9yp37fhSiIv4XsfwR6uXdoeIl6i3wMe8BznmfeWzhVqlmrYHhmTGh/ZR9j1WYibapwR3PReE9+IILggVB9unU7bnhqO2hgZrhkUWDGV3JR/1OCV11ce2OIabRvZnOLcn9temS/WN9OCFG4XQduCXzMgyOFVoBkdypwWXHoc+lxW2nNXi5ftGY0awZt0W2rakNkqF8tXkNcy1aTU/hcMmlab+lu9mmMYwphmmczbnVxuHHqbzBudG4AbqRrx2W4WhRTGVetW5xgPWTvZU5q5XF5d8J493T7a+9ja2exbrJy8nJZcOZtn20cceR0EHQnblVmZWRsZUJk/13OUpZUQWWCcPZzYm8CZS1iimpXcs10cnFwa2tqBXJdea58kHtxdvBwh3KueHJ783gLc7R0d4B2if2LT4eefI1yM3Nte12Ar38me5R3NnkNfbl9bXuldpByk3jMgtCH74b2gIF8/oLNioCNeYtthIN8ZXslgDWCX4F7f9J9+32ZfvJ+RX/Rf1qADYDGfZ97pnxOgCiDI4TWgY58VXfrcjRu6GyKb25x03AablRuNnGQc1N06HKdcL1uuW8Vcgt1SXfIeCt4lnbPdRR0p3Cwa95luGR+aapu9nGxc/NxuGvrYU9cCmBLZR5nnmdeakluQ3GhcXlu8Ge0YDhbiVvMXpphcGb8bC9xj3HmcFtz23d5eR531XGbam1mzmsrdHl473YgcGxrom1mb85sO2jcZThneWusdPF+XoRgg+18anN8bJxspm1+byBxK3LEdPp7LYOxhjyFUX6Xcp9jDl5daNlygnkXfcp9fXxoelV5nXhidyp1VXBgbKNv9XatfAB/BH5LfOB73Xs9etl2TnbIdy14aXfjc85ueGpAaflmimEyWjNZL2RYccV5aHsHdqdqtmKFZINmMmSMXxJgcmmCdJt64HoEda9oHVnEU2RbwWNtZnZjM1+BXmRfvl3NYOdumHqpfoV6gm9WYUpXYVlUYi1oiWhxY7pbUFnQXsxmum3ncjJ0iHCdaThlnmMsYH9c4VtFXoZhO2HdX/pk/m4zdf11BnLZa+llqV/2WVlaJWBrZWRs1nEndNpyOG0uY+BXCVYxXlVlNWgrao5t23EfcyFv0GjEZXtpH29acSdsS1zWQg1DEVXEY/Fq3GwnaadgGliAVRZZ+F6tZqhuW3Wxd/x1qXExad9Y5EPVRiJWe1+DYzhkTmNHYHddnWBQaGlvuXKpcFVqr2VsZ4VpS2cBYu9gHmYgaVhtKHP/djB3EHTpcbx0P3hQeZF2J3AkZyhj7GqjcT1zaXMMd9V8WYHwgk+Bin2Lewp9EIBPgVKAlnxxdq1tRmc5avBxJnZJdXVwVWu6asptEW85bUxqj2v9cmx4+ndVcoxqUWdva7FvvG7FaLJgmFvwW5xjHmybcG9u3WfVZTNtNnT9d5h6a32EfBl3K2+2Z7BkAWQMYwVjOmUdahdtm23wbDNsLG69cKZvQmyBaFxl62SpZ6pqEGwhaytqhm1ecmt0LnV4duB2s3MEbuJpVmpWa81o3GNzYahkmGm8a6FsU22YbrFwVXCPa0BmvGULaItq1GtgbANu5G85cDNwkXGlcv5x2W/oa31rNm+5bxhq2F47UwFR4lYWXbdiIGmPbIZsYGlWZ2xnF2fEY6NemlyoXEVcGVz3W29d41wRXCdgvWjmciR6CXvOdIVndFZ5T9NRoFQtWCFbjFqnWRRc2l9kYVNdxFcdW95ix2frZ8JjpVwAVyRceGn5dFZ6UnkxcpxlXldbU9hW+1zGYXViaF+/V55OolPLXoBl+mkda3dpxWbTZCdlaWoacDpz+3F0bAtkjV4TYZ5kyGWYaCRrAWqxZMFehlrHWUVc+VwvWZBTE1IgVqpb+V9ZYeVfJ145XahbO1czVM9XCV4JY7tlBWYSZgJoZ2tIbqRtNGmXYdFhXGhTaZJqFG8ocqNykXD/aaFeh1ccWoxi1WpBcCFyVXDKaylnHWSaYkFgrV2MXFRcmljdUkhUQV93Z0doQGAzS6ow1UocYT9tgHR5d2N2RHHgZita71JET1dIE0KdSPdSDlrMX5FoVHEpdzh4P3U9dEp2DndSdJVw429lcA9vAWkrXoVZAWGWa4h2sH06f3R6LnEnaWRnIWaJY1piY2ZLb612t3lBeal3oXZkdfZya3Ghcnxyd245ZeRWjk7LT+RRElV2WdFdYWPFaRVuq2/1bilu2mwSbEdw7XUheKp1ZXBoaeRj2GNVZ2tqXGziaw5r7GvcbORp72M+YEBmaWtMbeBrbWfjYlRiEWVLaOBoF2ROWotSY1iiY5hqXmuLZqReflmvXB1ibmcPaYJpEWyZa6FnjmAnWqNW+VIrUIVQe0//S5RO9VsMaT1vTW7TZnZcD1iKWfNc9V8lX+VdP2GFaENu0HAicalwkHASb/NrzWd3YrlbSVWnUmxTcFbDVida72Lmaxdx/3I/c1N0UnjRe/d6lHPCZYNZwlrOXEhckVtZYBNmUWgJafxp0WoXap1oamcKZ9VoIWpRaYxn8GVIZgBqI3CJd/R88H56fJp1+2yEZ2Rlu2ZBaVFs+G7Rbp5qoGZKZ6RpLmkVZOhdXl1WZdNsRW+Ka6Nijl+kZvRsgG6IbepudHOzdp12wHPTb25t6nH/dTt3DHdjdTty2WvnYbRdTGT0aI1pAGmQaP5o6WqXbeVu8msHZlpfoFugWYFZClvRX/Nrxncmfud9mXaoZ1dWPVrBZrVrZGpUZtdhPV41XU9fo2EQZZhqiW+LcnJzWHPCdvN8jX8bfH9z8mlqZmFoOWtHbOprfmuialhqqmrRbFlx3nT2dsF3+HhOe0B9Kn5ffUd653VKcZpuz212avJm/mVSaU1r52mUZSJfwlpdWe5aqV7sYVRlv2occVt0+3L7bZxnMmOLXWFUtkq6RwlQV11OadRwMXNvcQxvP25tb9VymXameKV39XL7bB5pemWjYA5hdmincjN7jX8Df/94IG2IXdpTfUzUQ55AMUGSSLhUBl7fYmlke2OPYRFfGFz4Wrdd+V5CWzpTSU7fV5phAGclatxsyG73ba9qA2VPX2RgWmkBcMpweWrMXz5dFGMUZrhjlV79XI1fgF8XWvJUXForZkhuaHDObP5nWGceaWNpZWfYZ51tLnJhcnZuyGlKacRoMGRZXQxZqFZ9VWVWRFepWHZezGO7aOtrFW0sbfFri2lwZWlgEV/zYAVi1mQYaZ9q4GfTYxliQmG5XltZE1PiVMxdDWc1bq5xBHJGcIxtIWtKaWpq2G/ec0B1/nXZd295dXoaebZ2tXR0czt0/HNEbx9nEGf+cpV8dX/uez90Z23LZ4Zi3F/lXhhdL1uaX99ok29dcb9uZGu6a/RuNm8Ha7RkUWTUbMx0vHiRdkttv1+SW5lfNWJbYnlhrmQeadBrIGzRZ3VhJWWIbL1uA26ybtNxhXUOd6R2BHOTa11jHmZFcI51MXQnbsJqpW1ocVxy0G9Das9juGECZxFuNnFocgpyK25dZtFbh1KaSfY0Gh3ZKIQ+MU2aV09fI2UvaDFqLGvxaTZpMmyyb2BveGvfZu1l9mZYaJ9m62HwXbFgjWnUb8BwYHGfdMd3wnZrb/BjO1x6X29ou245cMNtI2qSa7lxQnRtcl9reGYhblx2lXvpfhyBKYK7gah//HuddnFwy2yVb1Nz5XTndVl3FXfDcw1v7GsyawVrdG0ub7FsYmSjWxFYTlkLXmdirmKQYWxiC2XjaH1sp29mca1wnm3bZldcxlRzUydT71LLVdBcB2fnbnFxyG3KZTpfnl9XYdVi92NiZFFiR2BzYTdiYV+ZWaZT3FD5VX5b1V4LYydq1nAXcjdtNmVnYW9iQ2PHXjtY+Fr0ZTNuc3B/bC9jVVa+TV5P+FfKXeNiXmtIdO93WHcvdY9zMHRPdLRyc3NadQh3vHjheE11qm5WZpRiVWaWaJ9kOFyeWa5k0nTVfiiAhnktbA5e5V2VY3hoCW0FcTh1C3iTeL90CGydYN1a9GLbafxtcHHSc+p1MnYWdKRuo2ZOYOhepGP4b398/oSNhyeEnHsRcFpoOmMkXrRaA17xbeh/AotqjmCL9oPeex92oHE3bPxkRmOlbTp41X3MfAF0c2NoVwJeWWx6deR2EHJAafdiNWZSav5pnmQEWxhPqVWbaqZ3437RgTSCAICde0F2Nm8uZJFcwVskXeVg9WTAaH9ro2y6bKxti3Ftdh94b3RpbnhuuXFbc6Zx2msXYrpZ0F57aQFuE27EbQdttmkmZO9htWTjZgpmLGNKYpBi/WUnbUd0ingDeYp10m5+ZoxhkF8hW69U/Vh/Y2JrbWzTadxoTmppaopn+2KgYahobXIreYF5j3JtZvtcVlt8XPNb/VrVXNtfEmUYbXRyPHLtayNe3UyDS5ZRklYBYFltAnqdgl2FcIIDexFxNmgzYu9btVc0XChlTWu/bOJn8F8vXX9ggmKUYgNjf2ODaLFvC3Obck1w7G9Oc5x2cXQlbJheUVMnVZhc+GE4Z/NwC3nGe6143m+5YRZRzkrtUxtbiFp+Vj5VJ1ZaU2lO006XU6tW7FhAW0de41+oX5BgU2JXZPdo0m4MdUl74H6sfeh3lm82aHBjGGRUZyZpgWkZaj9sRm+gcX5y3HKKc4Fzs2+xaQBnrWfoZ3VooGxxccZzb3MycihzeHbDeJt3cHRscrhy8HTRdtJ2unNcblFpo2UwZqppgWpwabhpXW0dcR9yXXGmcrV0Z3OGbYRmAGMTY4xjDmIWZXhtQXO6ctZrA2LdW/xde2Ubbu90m3h9eOx2CHXFdI54/n3GgQeC8X3Eda5vk3AscqJvWmjmXsJY4FTpVRtdtWJkZNthlmDwYxhoRGvqa5BsS2/qb1tsXGnna3Bwx3PgdPl04nQBcsNq1l1hTdJNHFvsYmFkTmZCbCZw4W2WZThdEV75Y95ocWoYaZFlhWM6ZkBp/WgLaBdtlnT0d9h1Xm/kaAZrtG9Jb/9pZ2X/Z3ZrgGtzbDJycHjzemN54XbXeIh+0IE9gCB7SXVMc2B3unvweqxzI2avVcxRxVzpZjRuKHJddJx1sHUccxVtCmaZYz9mB2qPavJoyGrYbxFzgXMqcX5s/WaLZB5o122UcA5xCnGbb8hrM2fkZEpj5GAnYXFkSmjnaXtnAmPXXUla5VuNYYpncG9zdn55SXlreVx7YnyJevN1O3Aha2llnV4sXSxjUGuNb2dvaGssZFxdIlxpYKRn3m7acmRx82pwYvRctVyFWyxXkVOqU9VShk1mRgVJJlhxZh9ujm6CabtjfGGJYnNkwWQBYylfB1t7WY1ZJl+vaD9v7m9aarlh3WCwaA1wQXP8cT5t3mj5Zn5kZF6FVzNVb1mPXbFdhV93ZgdvuXSWdSJym22MarhmdGFzYFlm8Gwdcb5y0G8KZqJX41P6WdVcDlm5TLU6tkHaVEdj7Guubktuv2xwao5m5WBUXwtmH23Yb6NsumKvVE1OLlt2aYRwXHByaZBgxGBBaPluu3HdbyBrM2dbZkpmNmWaZcJoRmqyaKpnN2srcRdz1XBVbDBpjmcvZFRePFZFVLJf32lgbWVt2W3hbG1la1hcUz5bimGPZbhm4WQTY6dj32fzaolqgmQOWapPwVDcU4JTW1MXWpNiY2gGakRmZGIvZy1wInXjcm9p+lxdWFVZoFhIVgVVTlqbZIZrSW59b5Fv9m5Rbr9sFWoCZzlnjWvGb8lwDm5oaBRkH2NjYKBhUGuNdMJ4WHhsc6BswWpJbtlzpHfreAZ4tXXmcuhuH2xTbyV2QHuHfAd5vnFGazpoHGoucb13lnrqeRB3FXOgbvhojmJ+XUNcDV7gYcplHmbhY0ZiwmEoYu5jzWZkaJxsG3J1d1p8EX7IellzbmxWac9oq2fHZqxq2HDhctluSGZYXiJdbGLcZsFrLnAYcthxg2+lapBkV14NWPxX3WCjafptJGziZhtlE2pqcUx2Q3jmeU988H0vfvJ8eHktc81oz1wXUd5OrlPvVTBaMGPCbl91nHVtcQttjmtEbQ5waXK7dC14XnqUeTt0/GorYvtfpmMUZaNiFV0BVw9awGZXcGpz/W/GZyhfxFqdWgtc61/OZ9VwxHdWez18V3zwfsCCtYOUggGBPX53fAN96X62f8d8/3e0dah3j3ujfhWChIWahex/THS9aAdos24odjV6xXlMdYNuyGisZntuRHtqg7iEcX/Ed2p1gHgGel54lHUJdeB3D3yefqF/xIDjghKEtIINgDp+mn1KfAJ6g3gpeEJ17W69aP9no2ybc6x5EnyTehF25XC+bXpsd2uwardnMmPwYxhr8nHkdfl49XvTfb5+0X6sf22A7H9CgGOBhoH2fdB1X21Ka4luPHOjd1B5bXcLdLp06XlSfph+JnpQcoBuJXDtcGVxdXMJeBh7k3vceeR2HnRqcRdvJWvcZStlDGo8bMZq92WZYjtluWnJbJJvGnJ5c2Rzb3PGc5l0y3ZheeJ7cXwFe/d6s3y8fb979HWXbUFlzGCVYHJheGAHXO1Wk1lrZF9xNXuUfgh773G6aAxp9G5zc5F2UHhdd8FzXnFmczB2mXUTckxw13DZb8JtpWxzbTJtJ2pKbM91nn0WgOt6bm8WZ+dmDmeXYw1caFj+W9JmSnbMf6WBOH46eH1zmHEMbyZt1W63cDpuzWvVcMF2T3cQchlq3mYKZxdk8l25WYxc6GKSa5N2uH2lf7t8FXVlaYlbblOvVO5ZqF26X05jU2oLck13kHvAfqt+D3rBcMxmh2csbo5xc3KGcjxy0G8ObBBpOGhtaMFormnOaDFkGVqUUKBP/VXSXGFibGbiauZuHnD0cDh0mHgYe2J6Q3cGdWx2N3nlecp2V3I1cot3Mn33fpF853UkaUtZd1KZUwdawWLHapZyendqdhpuLWHyXEFmsW/ocwJzMG00ZrpjrmZXbWNxiHAebYJqlWeuX15TcUmoRZJF4FHkYtBuYHUXdntyqG8pcZpz6XXieOB7WXzld9dwu23sa3JmOl8oYIBnSm4kcxNzlXDyb79xvnO1ctZtCWmNaGho9GbNZlRrHXIsdhp2PHM5cGZtsmoybX50onvNfmh8y3VucKdv/m98bzFuiWu/ZkFhTly/XylqknLQd0l6ZXnFc0JnJFHLOn05Az0YR5ZT/1xpZKdqtW4qcK1udGqjZmhod26JcbpueWV4WfJSZVcHZMtt33Ltc/N1i3oJff18G30yf8uBboKZf0Z58nHMbb1sy2yvb4VyGnL9bItj3FksWS5iiGqIbtFw1HTgeP15I3duc0xzHnTwcJtn5FnoUa9fg3DSeBl5gnPobDRrHm3fbpxvVnKDdjJ7531mfJp3P3CYaRxq9GxRbclsOG4Nccly73DVaZBc1VaxZud1831ggp6GO4ryiQeE23p/dHh1WnoSfnl/0n6dfY5+IYH5f1R7qXYyc0Jw3Wyhak5o22bqau5y93eedqRuNGXsY9Fq33algDWEmIG5erh0PnJUcIduNG3CbNBupHNkd3B4QHmYex19NnvZdBVsi2YvY+xdKFxgY71t/3NtddBxWWe/Wtlfp2zRcQ1v8WUxW0xY7VqPXQ9hfWSVaO5vNnZddXduTGfHZ5Vr726ccOxvmW2zbNtudXHGcKVscGkwb5B393uufCB7qnhNdH1wx3P5eZt8+nprdXxu8mupb55zx3KXbotuPHXzemV8UXmpcsVrIGixZ4RoV2nParBsgmyqarVlKlyBUZZNgliJZtZuYHAUbx9wuXKicUJqml9FXfpkQ2xYcA5yDnPecyV1pneteS14c3HZaLJooG9wdMdzgGwOZFRpiXfMgRyF64ELebttQ2lQbI1uVG6rbGBrbGsEbBRrVWgbZmtm5moecQx0W3LMbGxoPWjgaG1pm2kgaOJjiGLlaPJwYXfVezV9GXqUckNoeWN0Z4tt2HPwd0p3SnIpbv9ux281bKli91gQXKVnF3HxdbV3mHchdn9zS3B0a9NiQlvtYPlr4nHLcXBv7nF9eDR71ncVbTZfp1yBYf1nom62cNNscWOeV4JUN154Zmdp/mbdYAdcMlttWthgk24ceWB9gnuOddJxO3PodD11N3hbfFd8rHXHaE9gJWa5bk1zonQudBBz43JLdBx2eXbkccBlClKnPUtGoV3VboB4nntyetJ3FHUhce9tVm93cgR2OHoYfd57PnbEbz9sHWs9alhr3G0DcIRxQXFLbMhiyFdTUo1Xo2OCa8Rs32l8aOFpj2loZBNdhF8EbVJ3G3t6eep0tXHgcZFyb3SedAtxKW2rbKJtmm14a1dqfGoKaadooGt4b8xxqHP1dMB1lnUTdfx0iHQ7crxsG2klbZFz33fBd4pz1HC8cgt043Hta8hiXVhEWZtk72ynbrdt/24Qcdlw6WpbYTxk52/ydPtx8mczYRtqPnOjdVtyW2zEaWtsiHARdap4ZXqTebp13XDBbMJobGQdYzFmBWlaaftlyWBTYQJqZHLzdQt1DnHFazJnKWXUZS9o+GrsbR1xM3VFeFV3nXSKdfJ6NIF5gyN/pXPBZFxfj2WSb0V5Rn5mfj19JX7pfyR/Ont5doJzEnSwd/h8noPfh02HzYPfgF5+ansKdnxvMW0cceR0IXWoco5udmliZgZmt2VUZXpmhmila+htDWzfai1xeXlCfVJ6TnGSZk1kYWqabVputXE+eMt/u4XdhyCH1IRXgnqA9H2qeRR0hW7Kafpq+HS9fpODEoOxfht5ZHT1cNtwX3WFesN9C35gezd24G9laoRqJG6ObhxtV25/dIp6bHyfeCZxgGtibb12i39ZhDGFwoLGfAR1+3B2cI5wem72aWxlBGGmXmlgN2MMZx9ty3OVeY189HsgelR6j33VgI2AUnvIc7Nyv3hPfQl+A31xffaAAISShOWBj3rvcgJ1i3xKgQCDEYKIf/d8pXrneCl4m3hxePt4nHuZfXh86HaDbEZfvliKXdJlNm0gcvd1sHlbfGx8DnpEd6h1znNocIpu7G87c352JXg0ec54AnVgcMZuSm+yb45weHSLeSh8+nlWcz5rbGaxZthoZ2rEarBq+Gm3Z+xloWaEaQRsFmzGbOJ2PYSZi/CLIIamfTF5wnjgc19sRm+XePl9fn6ue3R3bnKDbCBrD3KYekSAT4GAfaJ4qngHfHh+JoEbhGeHUIqrik6IrYOcfU54wXcje7l9TXtFc25qmmgibPBxdHeke/p+Y4DQf1F9D3jeblZl1WR4aypxEHNicm9z83bZee96I3nwc89sBWgebK5z23XccsFs3WyXdRZ9QH+se+xztGqPYiphH2ncccR2G3V4brhqrW2kcVFzZXOIc05zUnKqcDlubmrAZ/Jlp2IEYOxjpm2VdeV3KXUfb59oGWTrYMlhVWaKaf1tZHVAe0t8+3czcNdr6Wxcba1tym1zbERpeGSxX71btVkdXvBn43LDeb97zXl/ds11BXd9djB1M3PibkFsTHDCdtp75Hz4eLd1MXlrf62B9n1PdKpnh2R0bJByCHRDcr5zTXv7gciDxoCOe5x3Knapcslp2WUrbeJzwXbmd115MXlcdfps7mDAVgBXBF1lY5dsCXYcfOF+Jn9aftx883l5dQ5xZ3FQelODo4e3h32E335CePN0O3krf/OAonwoc9Zp0mVkY7dgR2SWb8J5k3+SgduACn+4fax823rReKB2inRbc2FyTnNIdzR6anvUe4J6RXcDcZxmjF50XQ9dv1ykXdBgYWT8ZuJoT2gtaJNq8mvVaytrs2q/aatm7WVca/BwhHRXddBzSHLHcSByYXE6cd1zancsee14QnfEdwJ7OHzIeZt0vHIRd196JHmecrdq02fXaehr3mwKbqNwzHK5cf1u/mtiaYls/XPbdwV3yHFiaWplPmugcbNyA2/7apVtGHSwdy14eHZKdu95Xn4CgK59DXiscURtFG0Ac1p6iH6ifb54QHMXcOZtD2x8a/9oWWPqXMte+meEb/Z10nudfrR9EnrZd+t57XywfOZ7hH1bf0J/unwweJ5xymdXYdloYXBtcKRq/mTiZstvT3cSeil48XLLbdtt/XLvdy97BH4ugNCBCoM/gt5+DnoIdmp2OHvofpB/V33Ld0RyCHK5dbR5wXp0ePZ1cni8fR2AJX3Rdwx3dX0nhZmIyIZ1gqCCCojXi6WKMISweZh2h4F0iz+O+IgyfFpxtHeSgB2D930VdQZ2KH1GgKF8g3KsZ4BpLXPOenh9nns9d4NzDnSBeLZ7uHr7dF1x23WYext98nhHcCpp62UwYyBiR2L0YiNo8G7fcp90lXRcczNx2W+IcPlyUnbnd+91L3E8a4Vjt1q9VZ1dHWyHeDJ+T314d2VyI3JFcbhtsGeDY4ZlbmzecS5yi2yxZDllEHDTe1qCjYLLfbV3hHXadtF32HaqdFdyb29wbKVtznCaceJwaW9DcMdz6nXYdUxyl2zsakRvzXKhcUluOG8gd9J9Qn5JeZ1yiHLvda51KXEZbgVwL3CLbZtpZWW+YcBge2OpbMx4lX9bfxJ6lXb+eCZ8s3tIeAJ20nerekR78nYcbCZeQ1dQWhZiAWt6c3x7WIF8gkV/E3oMdqVz8HM6ePx+KYT4hKiC7n/Nfl9/z35kfE15S3j/ec1573Rxbb5sUHPNdxV5Onj0d3p7coHXhVmHZoZRhLSD6IRchq+FfoGyfDx6cnijdnJzxm5jbvN1OH8Ghk2IcIT+eedqCGPIZjpr0W35bzp1onw6g7CHLYmQh4uD3n7pep12d3Mkc4t03Xj6fGB+SnurchBqoWsDca9yXHB6bHpqN2uVbW1z9nqrf6eCl4S3gzR+9XI1Yb1LC1PnaHN2+nqrdzxvN2m0ac1qmmola7xto3BdcmlzvnMjdR18i4bOjRaPe4uKhf5/V3sVdvtw7HGaeZOBQoY3hmOB4Holee18oIBygjSDPoEmfYt7UH50gcWAy3tMeVCC+I1VlECU9YyOfzB2B3pSf1eBYYI7hKaFhYWngo9+hXlkdLR3f4KSihKNVIr+g7R+UIAWgwqBf3s+eluA1YW/ho2Eb4FBgPaCWIfWiSGKr4d/gnV9xnrreIR2GHLkb5h3FoBCg6+Ag3mMdCp4k31FgEh/vHxOfXeBEYWQheiCCn7beLV0nHP+c6py5W8DbvlslW1BcV913Xd8eLp4aXmAeORxZWU6Xi1pSHQ6es564HfzdNt2zno9fCF6vnTNdIt+CIdsii6JnYUohAuHrImJiA+DdXo/cy9xJnCcb29u82rebuV+kIwNkuKPMIiSgRqEiImJirOGU4KVhR6OL5MBkymN1IIzepB50nsTfGp4h3Pfc6B66YD4glSAN3r2dsF7ioHNg0uBNXwbenx9C4CcfQF31nIzd31+HYELflR2iG6rbPhtk26DcPt2/31og06H2Igeh9OCtXy0dpR4bILbiQmLwIVzegBrNlxCVUhftHFgfyKFYIN4esdqqVuXWW5fGWuke62Ito6GjYiFQnt2eNx51Hfrd+p/qIc2irmI+IVQgzl/0Xeica52wn84g7eAAXsGdKJsoGpobh90Pnz3gymHtISFffl04XFfdnh78X5cgO1/k36nfMl5t3eEeD98Cn4te210VG2LafVn2GPVXaRfZ2h4bbZwzHYLfaiAH4K1gjGDZYNNghF/jXkPc9dwuHeJgLuDPYENfGR4QncrdA1vlWsTbJBv+HMaeRV+k4I3h++LXo6ojCiIz4SohJ+FyYTbf0B5z3WeeDp+X4FFgcx+uHvDedp6P30ofst9enzrfJeCfogNi9mJ8oRcf5N8l3o4edd5pnp0eW91aW+McGB7loQgiDGFX31ydvh4uYJ4iQyKNYawgaJ/h4BngTWB3YCfgY2CJYFDgLuCtYRbg26Ad36GfXN64HF8Zp5fOV6fYbtoHnA8dQd3MXaWdS525nalePJ6fHtKeOtwdGzWcF13xHs3fTZ7TnU7bfFnWmmwbZlzPnlPe1N4MHDdY+hWgVZgYMRsVHd+fVh/9nt2cuRlvGTLcCB8vIHogGB5aWzTYkxlD2zTcJNyUHFSbcNn+WMnZfhrgHNAd7d1lHDTa1Rqv23IcUFyfG4iaBBkO2DcV8hNNE/8WQ5gRF/VV5xQ0VQzYaltenaVeox5dXIcZYtXB1m5Y5FrPG45bBVoLmgpbOtsJ2tobSd2434eg3iC737xeip4nnaBeN1984HcgF1372T0Uy9VblwpZjpue3LudP16o4LYhd6DFH5HeJh0n3CEa5lo5Gt5dRiBMIvckE2RrowsgxN2Um2fbStxg3Q7duF2YH5ziySUeZXkjqJ/PG2xaeNr4Gk1Z1BojG86fVeLFZTYleKP0YFYc91zLHo/f9aA7X0/eER5xoRtjtyQ44xrheJ+Nnp9dPZuim4nckN0TngHgL+F9oYQhL9+8Hi5cpBrhmfnajZyynd5fKSB3IQng8N78nBKajRtXXNrd7R5cnsHfj6BBoRXhSGEIIDEecBz4m/9bpJz33ttglSFRYQ2gFh8V3qneEZ4YXppfOp7FnrteQZ9un9xgT2BMX7Ud29rf1vVWg5nenDUdNl2nXvCgeiEBITBfi534HGxcip2jHdWdGxtx2UoYtdfbFuJVp9bGWcnb49xQ29paT9laWl1cCB1rHXKckNynXWFd2V1AW8CZdxbZVN5SIBL0lbIXetizWk2cOxzgHRvcdZsDWsIbBxtoW6ecQZzVHGqbhRtxmz6ax1qUGlRayRuS3CFcXNw4m0Xb+VzandgeNF2GXT9cThwim5cbi5xbXVXd/x1tnKScCNwoG91cIhzZ3czeSx58HdQdvpzBXA/bEdr/GwGbd5r42tUbIFsLm1SbgVv5W8fccpwdm9bbTNrSWq+a3ByvXpBfxh+nHdcb09q5Gdka8JyWnY0d2p2xHNEcQZwY3CPcM1vGXJod/h67npPeKB1zXRgdMdxU29ScLx1CHw3fqh6BHO2a6xnsWXLZdpphW7+cwF5/3pQehh5YHj5d1R3eHY8dvV1HXP3bbxp0ml9bBBvyHQJfRWE8YcSiAqEM30Xd0x2UHmnerV5cHoafyaEtoXZgXt5kXQOejaBxoRVhQqFaYQegtN+Gn4NgjGG64UxgKp2lG4sa4xsrHEid7F5L3ipcqZqh2QVZLZntmpKa0FrWXBsd0V7J3yWe1N7Qn2Pf+J+mnpRdfN2Q3/ShJCEuH57eY58nIJxhTCDDnxCcj9tZnDuc2V1lXRbcR5tmWqGatZqZm7xdHl6/X2Ifn16VHNcbnhzUnzfgLJ/kXiZbs9tt3SVd+91cnLvbyhvZ29VcKVwsW4+bH1tOnHmdGF3dHgGemJ8cX1dew92VnDabvlvp28cbaFrPmzJbjt1fnwDgPt+j3pjc5VtxW/Jd5N+poE2gkeC5oGGf+t6MHamdvN8V4JKg9x/d3m8c690wXkGe/53IXiZfnKEh4WBgcJ5JnQheTuCDofXhWJ/QXo5gJCJKI7SjCCHnIGegWqH4YvCiu6D9XkcdWZ3WXr3ebF2OXVQe8qCT4X7gqR+ZHx0f9+EuodQh3uCBnv4dgZ3vnaVdEtxYXLiefaAl4ONgFp4pnF1c2h2G3bXdCl233qKfzaBo38xfOB3AnWseBB/iIIJguV9oXqwe3V+yX8Cfpl7k3t7fPV6wHV4bwBte3NVfMaAaIA9frl/T4VbilCMw4lkg22AhIcsj06RWYzOf7d4zIQ1jyuSqo13g3d/CIgqj/yQLY3phoOKiJWwm3iasJGghbqEg41Ik66SA4x2hLyKYJfKnfickJSEhkeF95KLm/Gb55MFhoaHkZVVnKab3JMeioGMxpXhmtaZYZNRjEmMlpDbkgOQEIdagAyGDI3Lj56NCYYOfPZ34nrmfrl//n28f6aHyo0Fjp+H/3pDcip4WX47gPB9zHfHbR9hQ165aNdyz3fBd5h0qHFSc093EXngd8J083BTbz1z4nhsexB6LHUEbn5m+GCoYJFm3W3HcUpxrmzhZDNcp1aJWQFj/G6zeIJ+YoCMfVd2qm2qaudtOXIadEpzF3Hmb9JvG3Bwcdp0fnilenJ6EndKcWBpomJzYN5fWmajcPt3oXm8dRFw1msgaqBr+G3mbSpr/2mVagptwXCJc+lySm4YaMhljGRuY/VqVHiegd6DIIDQefN2E3gmd21ybGz+aIJpbWqobZxzaHiDe6R8tXpBd+51cnbMdSFxjGoCZixi5l08XeRfpWKHYyJmCW2AdIF5zHq/eDJ1+nLRcjpzlXE8bzdvD2+2aj9kMF7TW4hiH2xxcY5xUGxCZvVn221hcppyLG/MaotndGWTZvRqhG4QbjFqDmSdXIdW7FHMThtQl1QVW4Jk6WzCc2d4BHmtdgR06XMsdvx48Hq+efJ1k3HTbUVuZ3TeeqZ+M3/kfPp3cHD4aYpp92iuadFteHPid4R5dnqKetJ5oHnTeW15RXmjelx9kn2nebR1KXd+esR6cHcacxBvsWuaa3hr+WqCbBdvknH8cXFvk2rbZcdiLGLvZeJqnmzHao9qqm/4dXx5Rnkwd2d1iHM0cTRv8G14bb9vTXawfheEhIO/fLVxIWcYYTFg12bLbwF1XnpKgbyFE4UnfgZyOm3cdWl9JX+QfEJ5GnhYeB93C3JMagZlT2bua5JxWnURd2N2t3RCdRJ4yXlHeUB3SXNIb29ugXDLcRJyCnLMcnh0JXeze0Z/lX4vemZ0QHGsccFzT3gffUF/mX66fJV7lHqQeJ53HXm3fCWBKoLKfOByRGsgbmB3yH0ff3t8i3dYcsVtyWvdbdhwr3K/chty3W/sa0lplGoDbo1vsG+WcOhyaXZveV17tXxofPV5qHbedNJ1anivebN3lnGDaXlmcWzmdzmDX4oBjEiIyIFUfAB4L3Q/cCtsTmrSa3dyk3lvfrWCe4euiwWNK4pjguZ3c3A1bbZtW3LxdTp16nLgdeV8BYKDg0CDdIMJg5SAzHs2dpJxU2/tboxvwHAKcYlx5nNxeSOCmIpaj2eQb43phY97Z3FZbNNxeHyyhDOIqYnpjDWR8ZKPj56H24PwiVyPNo+liJ18R3RpeRqBP4fqioqLf4nGhuCD9H/Je8h4kXgfe/GAMIg+jZ+NxoiwgPx4jXIKb2NzKnzSgeaC4II5haWHWoZYgAx4uXilgNuCWnx2b6Rpq2+Zd7x/UIVqhviBZHtUeD53jXXAcvdvOW12bkR2rH3Wfxt9Gngyc6JwcnFNdHR2MnhsfPmBIYWrhTCEF4Edfzp+WHy6eeN2v3PrcIltkmuUb7Z2sHqcecF0XW1FZ0dnd2nQanNuDnYHfuqCIoTGgtJ+OXkzeOx9g4OQhPOAy3vTeZx7j3ywelV2QneggdqJw4sriNyB+n6Lf2l9Q3y0hjGUdJtNm3yT54QndZ9suW0fgd6VOKGdo/ydH5Cveqppxmnve+KWHqkMsTGwxaZzlPZ+Q3j3fGaSf6nxtg27aLawp9aM7XLuc3WH3qDzsb65aLnUsB2fiom/hLCJv5dSqn+2frqTtgOqjZSufkN41YQHneuuILf0tp2uEp6bjFyI3Ya3jVifcKwNsYKtQ6FGjJl65IHrjnCZPaMVquCqvKMYk6588Xjxf1mJipZQovmo8qjvoXeT9X3Tbgt1pITyk7OcxJ6CnN2br59kolOfHJZSjlCPy4/kiuqA5XWpdDGF4pdOoiWkKJ8hlW6JhYBxeHVuimRVYqJxKIoqmw+jUKPzm86MT3v7dFx3Hn3HgdmCAoT7jtCbcqFMn0CWYoh6e/pyUW9bdXN+yoMkimeUN5zAnR+Y4YrcdSVbqEfzU2Ro+njWg9GMN5YsnIObkZIfgOdnzGRecXB5fn1Kf5mBDYgKj/aRio/zh9t+mHdJcJJrbG8udsx74X8Cg9aFJoafgeJ40XC9bTdvknI8d+l7An0ie2t5AnrVeuR5hHc3dcZxyG2pcLt5MoBYgYJ/6Hxaeep0LnBqb2VyUnREdZN273hbehF4GnKga5dqYm4mcMNtkWclXWtWv1v/YnJnD2gbZy1oK2tebEhrzGnOaFpo/2pLcVR3j3odemV3dXSPcHdpnF7yUd1NXVl8Zb5qS2qnZlFhrF1LYchoxGs0bIdu92+sbpBr4mlqawBurm/mb+Zve3F9dRZ613voeSx2hHRAdVl0ynN+dSh5S3yDfd1913+dhImHLYRnethuoWqbbbxukGz6ahZtvnBRclFvvGdoY4ptZHvSgzuFgYC2d6Nv7mpLaeVsCXP3dWFzz2wcaNxolWnrZzxoMm0Gclp0ZXXjdRZ0Ym/zaedm1mr8c+17+X5bfW95CXUVcEdramrObhtzwnJWbxdudnBmc+lyk29bbMds0XD/dfR4RHgIdIRvq2/Ec1J4a3tjfDF7p3dHdEl0B3dufKSAA4FUfv16cnkSfCGBgoSUhIqAR3kncvxxrXd9ezF7hHc+c8V1TH5LgxyCx3yNd+R1lXfzezaAEYBWezJ1UXUIfeqFsIxRj26MX4QQeuZ0xHk6gI+BZ36Wepx5tX68hl6Ml47qjn6O6oxjivuIOojMhYmBEHxPeDl5eH0igNR/hn1FfAV+boIEh2+Jqoglhdt/hHpFeHZ663z/fF56JXZAc/ZzJnYcd+10VXCEbzt1hHqEfG57T3anbJBihWM9a6pxanXodqB2NHVEcs1vSnDecXZya3JVco5xInAIbS9sfHBbdbR3cXU4bppmwmR5ZBthSl1nXRBkqGsEciB4Mn4qg6SF4IRqgeB9gnu4ebh5o3n2dTRvxGg9ZV1ki2V/ZOtftFyAYXpnuGk7aQhqnW2Sb7dsLWWAXfZcS2I3Z/lnYmRyXGlVq1mDYMtkkWmnbUhx9nQ2dgt07nGkckN1gHcedxd0/2+LbPZqDWsBbVJxnHfJfBt/EX5de2l7ln6Af0J8QnbHcGxuXW+ycup01XSJccVrJ2bLZddq1G8Bcw90HnLCb2JvpG60bB5r8G0TdU169Hq/d9hxLmxIarpshXB+cvFxE3E+c/N23XnVeXF27XEubyZuOW2Mawhs5nBsd+R7q3vddZVuT3CTd+h6MHjDcO1ooWagaVJrBmx/cDR3cXszeohzsmvBa4NycXbac8hqnl++XBhixGpYcil1qXJDbO9nZWq2bgpwA24jaj5m8GP3YMNcvlm7WTNfWmmFc5Z6+3y9e715FHkkeVt4WHQfbi1o0mRpZ1xtnnOXeNN5X3flc1dxOG6ca6NvvXcVfBt7gncldct2G3mDeSt6oHqIead5iXode6J7GnvBeL11jXM2c8x0LHYUdmh0anKkcbZvqWcjWBpM4lHOXSpmq2y1c8x3p3UpazJZQlT6YnRtWnEqcB5ujnBUdDd35HixeNN1o3CYbXdxNnePesl6ungFdix2oXigekR7eHpheoV63Xc2dON0snmUfBZ7PHZMcZ1sGWVUXfRZOWBAbxx80ILEg2V/aXcRcJZu8XIpdzl5N3sBfc5+hoGrgVt+HXnTdFJ0e3bDd653SXtbgRGE/ILgf4V9vnu9eQ14FHZgc9FwA3BocERwE3Azb0ZuYm5ucAp1HHnYeWd20W+0akpucHWKedF6innpdrd2/Xh/eit4rXGJbMFu9XMPeAd8zn8RgM16J3P4cOhzCXfseGV5dno6exN6pHk5ejR7Zn5gglqDuX/neCR2a3nme0h9AH+MfyR+jnl5cndqyGS+aB9w53O9cnduVWuZavFtgncjgSSHs4jRhbF/YnhlchVzr3qBf7x/aXt6dONyFnnHgLSGWIo+jEOMP4uPipeKVYtWi/CJWIYdgQB9SHo6eSl8BH+Sf9WBA4XYhN6A63rzdYx0jnVtd7x5r3tjezp6yn6bhUyIc4WPfOpwrm+Jdll5bXd+c1xxKXHcbxZxEXqQg7+INYkQhv+CtoJ0g4GDD4PTgriCjYACexx0InIXdwF8Bn0Le+d593uifbd8THq/eBN7N3+IgCl+zHeocBdwPHO6dOFz4nIPdXx4eHn5dhtyiW1pbVxvl25KbSZuhm+zcZ1yAnE7bk9sfmy7b/tz7XZ1eM94vncxd0B483jOd/10E3EEarldLFsuZyVx4HqxgYCBcXn2bDhojWkTbOZvJnHtbYdocGU2ZplojmqabNJvMXMedSR2r3b0dSJ073Pad8d7K3xie5V6EHk6eap9IIP2hA6B0XbRZ41cXGBnayh0lnhReNJzvGx2Z3Bs+HVce1p87HiocSFpV2LKYb9oR3K/eSF9BX0meqN2dHgBfb5/V38Leyd2xnWzeGd6EnsYe+R4jXNTa5Fl2WcjbAJuO2/OcqV2zne7dJNuc2yFbzxyUHNCdjF9qYPvhFiAxHfgbi9rrmvabd10s37ShOCD1nuebzFpwW13dER7ooBJghh/53pqfAOAJIDve4l383feeTJ5vXVJcENs42nhbB51F3k3dhluUmXmXkphhm2td697lHnGdm55kX2Df8x+snynelh4xHVCdUF3kXegdQp2rHlde/x4wnPCbxFwy3Pid3R4FHW8cNVwaXTIdrN4enujfS9+gn2ke2N69nmPed95TXtrfHx6M3ZCdNJ1Oncodp1xx2r4ZJFjC2YEavNu1HGTcH1r42WKYphjqWg8bWdyWXjTfG5+/X0HfTR7C3inc7VtymZ9YwVpwXESd+t4cnkeeWN2R3A9akZrYHLueDt8NnwIe/F693qseK5zbm/0bv5w5XG6b65ssmw2cER0g3aSddxxi2xAZxhn02pIbMVrLWhjYY5eeGO0Z0Fn1WFZXcBdoF4OXmlc819KaLltf2yeY/pYYl1VasR0a3ope5N2Ym21ZE1kmGe0aE5ocWiZaRtrPmwab0V2MX5ggmKBDXxZeAN8CoGtgdh8R3RRbkVueW/VcIp1enpyfWKAuYN8hfWEIYL5fSN5gnHEZvlfAWXsbfx1TX2SgoOEAYNcf3d8dnszedl0iHDoayds+XiVhzOPj44lhqF5/nRTeW57V3nQdUp00HnSh8aSWpamktqIBH2Tc6Ztv22ScIdyFnOteF6EwIyWjUCG9HVqXupSb1u0ZXduDndEg5aS450NojCfnpVph7t8sXq8e5B9Hn/cgZaJAZNZmLCXX4/MfUtqt2yJdQh7gX5mgemDQYhmjuCR7I8dh4t242GZV3FeMW5ye+iCAIeviuOMyoqEggt0a2mfbKJxtnf7fe2Bf4O5hk6M0Y++jhWJQ4HBe116EHy4gEWGzoihiGeHAYTYfANyBmTQVKBNdFKwZCJ4AIQbiL2FDX7mdMNuhGzLbutvCXBGcw58WYX0imuLFIYufYl17m4LbGFxRnjCext8QnxIfVZ+Q30sesp58ntMfG951HVTduN46XnAekV8B35rf7x/Sn5Oeqh263jxfcKAoH9AfAR6QXkZeY55Q3v1ezJ5bXKtafNkPGXJZSFix2CuaJJvLm+YaXdm02tLcuxzcnBgaV1kHWvudpt+LIFnfvh14GhQWoRWtF8iacVx83fleiV8anzdeqN2nW/kZlpdilpmYZppA3AQcxp0IXXEd+17VH9Rf1p7MnbTcyR1OXiZeX92h2/iaK1mcmfSaDBrTm1Wa35kjlzSVsZPX0rrTwZb7WWpbnx1THtyfnh+h3xCedJ0Bm/EaRVqDG7TcE1xdHFecohy/W7SampntmAaXkdm9W63cZBumWa9XpNfOGSYZcJjX2LOZOpon2pHaYRrTXJmdlh20HOXcd5z/3mUfsJ/z326etF5p3tjfV99kXymfV2AtIAcfW967ntdfgiAB4Baf7J+jn0Ce6N3vnbRdnR1sXOjcwl0Z3OxcyZ8rIhvkOeSJZF1i6GCJntWenF79nmXduh00HbXdtdxFGkGYL9gPm5devx/6n/Vez53XngqfkeE+If/hj6BYHgKcHBstW0SclJ31XmteZ16rnzne414EXdheeN9moL7hW6Heoaeg8aALn8/fjd9iHwPfZp9tntvdxJ1tnmQgVKFoIMWfv16734og9+CZ39FfEd7h3xLfkR/sH0YeHNywnQUeo18lXtWeKx1YHfrfLiCMoZuhjKFo4YZii2L0YgQhKl/R4GHh4CMO46cjK6I5YOBflF4xnL6cKVxjnGeb3xtnWwwb59zfnYId4F0AG7MZsFlk2m5bKJt9mtXatRrG3DVdS97eH62fR14PG9bZypkfWXGa3Vzs3hmek96OHowe1V9l34Ofst7mncWcWJqcmSYXoVgU2fyavJrQGxPbzV2DXwrfUB5knHCa4VsuW+Tc0R5RoDvhDyESnwxcj11YX6PgjyCpn9Qe811M3AKbxZ2YoJ5jAiQAI22hFl+u4Axgml+RHkOeXB7z3kXcgNoL2cxb091h3dkdnVzeHP1dj14G3YGcmtxkXYiegR56nWxdAZ0L3OgdAp4k3rCe4F8xnzffRCBoIRkhQmC23qscsZtZmyqb2h113hSeeZ39namd6J6L39TgreBn3zJdXp2l3y1f5R+ZHsxfA2BzoQchZSBFYDFg3aFD4LIe8l5xnxVfyV+TnnJdu568X7Ufn5+WYOsipWPMI/8iF+C5IVYjSGQb417h2yCjX/mexl3RnS2drl7On+wf3d+S38JhHeHd4b/geZ8MXh6cz1yKHMlcRVuJm3RbZdwaHWRfXyEiYbLhEKBBH52e+R4ynUUdgl9vIR/iBGI84QQg/eEPIbcgoR7XHYjeCd74np4dpJvvWs8biBzDnbtdpB21nXodvJ4F3kZeLh32XemeGN5Y3q1fLCAo4fujxOVRpRRjC5/pHSdbuBm1F00V5ZfFHFOfWiC+X8fd7dvM3HXdk19soEAg8CBSX8tfAp4fHOHcG9x73mHhd6LF4tfg/53zXJWdaN3EXfzdaF0p3ECbg9sp225c5F7+oHwheGFbYAXdwJw23Cjda15dXoqd7xzDXpRhKWJO4kZhFl9Qnn9eCJ7kH9YhI2GnYQhgNd7vHercvFsu2sLcX53BHsofPh7N3rTdjZzh3PveYqA2YRIhoGE+n85eTRwLGmyZmpmyGjVa65ueHEHePB/S4Xjh4+H84Nff4Z8nnt4e9B6qntHf+KCL4Rhgsp96nfOc0BxIG9Dcrp4aXxUfYl90n0RfS9663a5dip5231mgnqFMIbMg89/lX/vgpOEaoXdhriHo4X7f3l68nkPfAR+sH5ffdp66nk/e/d81X3ZfAZ5iXMsbqtqUWpUbb5wP3IbdvB6antod8NzgXZlfJR+jnqHdUZ34XvnfiV+fnvkeSZ4qXTVcK5uUmw8Z9JjI2XCZ1Vpq2glasRvrXTldb5y3GuBZ9hwOXxggtuDIIESeyBzWGtfZ0RqnXAddItzLXRRedl+34DpfM1ymWgGaJ1pHmZVXWtb02a4cNN0I3NAbR1tPXRseUt7AHrPdUpzV3h4gBWFrITofwZ5QHPicIdya3S6cyFzTXflfRiChIQlh96JJovjiEaCR3mId/N/54gXjTSL0IKbdjV0fXt9f559FXqPeu59mIKFhQuFAIJNfuZ9s4EThOuCSn//e4V8qH6Dfol7rHaMdC96DILlhU6EUH0Jdu14U4EahRSBtXXuanxxl31vhOCEMIBUezF8cH+Zf1J76nXrdnV+Z4SPhG598W9ga5J6koc0jfCLyIQCfNd4G3t1fvV/YH90fV96TndfdQF1nXhZf4KF2IjLh3uDDn+QfCJ83XkadHBr5WWoazF1cXpiel52YXKGcV1yiHIycqhxDm7UZbBdGmAYas9wRHBPbGlueHblfO1+Tn3Uejp7Dn13fUB+sYNFi6GPyY75iWuGModRhxiERYB4fxCB7IEwgHR8DHvxfSyAjH7ZedB1BXSwc+1103uvgUmDUYAWeyF4vnj4erx9U4Bxgg+D84KhieeTFZl3mP+TRY64iS6GFYP1gGF/cX1De/d5/HlAekR673lXe2KAb4bsiYiJioeIh3+IuoY2gad4HnNhduB6RXv9ep+A0YemjBaTkJsIoYqgqpl4jh2HjolcjiiQ7o2biEKEC4U8iISJi4eUhD6EhoUGhN9+NXwpg7WLWo8YjSiIGInRj8KTnJG1iQuAu339gNmDb4h6kICY4ZzNnB2ZsZMRj3+NZ44jj+yNRYwYi3GIR4OfgRqJvpCNksOPyIwxjMyKzYaHgSx+IIBZh0SPTJMUktKLb4G2dbpsMmykd+KDz4sYkOaR8ZGbkIeMa4THfA1+f4MNh3mHVIbuhreKtY/rkWaP+4v7jBGPdI3ph9+Bc3/bftx9QoGPiA2OZ49YjLSGLIJdgwWIm4urjAiL04jZhq+EjoFogQaJOZC0kUSNDYZnhaqLVI8ZjvGK04sEkCGS2o/TiWKGyImGjGeKZ4Wog8GGhoh0hSJ+CnoqgIGHVIv2ii2GmIAtfUJ6Qnc/dNpwnW89dEV7m4A3g4mCl3+CfEl7+Hpsed11oXKhc5d4fH2Yf11+JH62gmuGRIVrgAx7LXnEe259Z3tSd0BzAXLHdTF6X3sDeRN2JXiIf4WF6obBg91963gwebV76nsaehZ4XXfKeal9TIHLgySEnIEEfm57X3m/dQ5x23EVekmD1ocBhmh+t3VvdMZ4UXynfBt8qoDjiHmOmo7SiN5/zXpdfKqAcIIGgT+A/YPFiUWN84wGic+ELoU5iOyI3oSwfVV714CWhluIBIWIfsx9/IXMjZOQGo6mh3WA23x0fiyEaokMihKHZYV5h8uJ1IkAiaWI/ojiiKyG0oEVfdd87n9mgqiC7YA+fiZ9Qn/kg9WHZYdLg+J95HmieER4x3ZUdRt2XnnlfeGAFYDDfaJ9JH8lf/d7s3b8c9J5SYN+imuOCY7PirSIlokEi+6IroLffuWEe4xmjy2OyYvfi0+NS42Eik+EgXtqdAB15XsUgkGDEoEFgtOHvoyRjU2KZIX8gx2FA4TmfzJ7UHw6gxuK5o1xjTOIkn9JeYp5MXxofWV9TIHuigKTJpZzlAKOi4UBgiWEsIZpiSGL5Ir/iy+QuJL2j1WHH30fe4F/+YLVgqR+F3mqeE587X37ezd5mXpbgGuEwoOrfjZ5Z3osgMWFfYknieqEzYA1gUKDg4NWggyBsoGfg6ODc3/Cd9hyHXSTdll6Y4AOhsqIIohlhDx+T3ZebxluMHRNfFyA/oCmgaWFnotEkOOR04/ciomFfYMdg5SA23pidrp6uoNkipiN2Y3HjA6MkItbiu2HyYOSfzp9wX6BglmGmYlRigOKP4qLihiKroYcg/iGU40CkNKPI4+2jg6O1Ysth1aDhIIhhFiICowxjAyJFYecikyPC5Ejj0eKvIMRf7J/84EmgkyBj4WWjdWSJ5OHjmeGRH3meKF8Ln9rfB93moCDktics54VmYGNPoL/fXN6iHSPch57JoegkKeV0JYelR2RXoysh5ODn4WliwKORouSiHyME5IMkxiOCYbEgkCFnYWAgE15g3uLhiqPZJH9jGuEG35pfguAD36Vent71n+Bg/2FU4kjjoOQlY2thYx6jXNpdvt4lnheekiBfYebiLuDdXp0dCV3e3v9fJJ9OoGfheyGi4RwgiOHPo60kIqMXIQygT+GYovxiySJX4fXifKM9ouPhyKIyY9TleSUT5GzkTuXGpvMmQWVTpMdl82ZrZevkcaNoJGSlu2W5ZRimZiijKeBpU6ch5ALkDaXeJm/lB2MX4vMk2aaYJycmnOY9ZeIliuSX42ojT2QVI/7iliHWIsWk5GW/5OMiyiCF4KqhpuI7Yc+hmyFwIVLhmCG0oVGheaEEIXzhr+JMIs3iTKD53sZfD6Fq4zqjdyIxH/EfCaG4Y+ZlJ2THo0Lg718mYEZilmPSI8ViQJ/H34Pik+TXZVZkFiHdYXIjHGSD5PcjjuIgoUeigqQnJKekCmMJIpni7GLh4jQgll/MoUljRCQ6o2RiGOE8Ic4j82RN47WhU2AVIMqhlCEoHxVcrB3qoZRjwGQj4ksgCmAkYh1jS6M9YT8e75694BqhqqHl4RugC2AdYL3gwSDpH9EfBh7Knu4eU11P2/ibLRx53nKfi5++XrZelN9P31/ecNz4G6mbA5rGWrhadBotWguayxvuXMXeGB7LH17fIB5QXZxdDp0J3WLdiZ4+HlOfKB+DoAwf+Z64HVtdIZ1LHaYdr14Pn4yg9SD6YAVfJl3OXSycYxxO3Psc3NzoHLQcRhxenGZdCF5RHzxfBt8AHyLfAV9Bn27fHB9nn/hgMJ+g3ilcTFwzXEEdMR1wXcTepB64ngLdVtvp2dOXBFOAk1BXo5q/m/Hb/BryGzbcwR6RH3NfHl4Y3GVaOZfbFvbWNdXh110ZRJqNWr+ZlFnKHCKebZ9Rn0Ie3h4j3Y2dU5z4G/Ras9pOHGCeed9mn7AfNZ5qHd7d/54CXqLeE55VYCZh96KmYnZhaGFb4rbjpiQc476iL+DroCPflR9I3sMePR2inhoepZ723zLfmGCm4ZQiHyF4X6le0GCYIqijWeLGoRpfEJ6bXq+evF6mXy7f/eBDoMhhS6I7onpiFqEBH7Zd+x0TXeofDqBBYKcgPZ9p3pZeJl6I3/WgRCCWIBtfaR6XnfUcrpui2/mdZx8lIDIge6AE4Drfzx+nnr8dmR1WnfXesF7lHiedKJ2dn7whdGI5YVqffRyA3Gedi15TXaRcql3xIL8iuaNKIt3g2l6QXgsfnCE84YqhBt/5oA7iBGNMIyAhvCDJYpNkB+R74sYghl71H4MhFeE5X9qe4d+MIYdi16KkYSDfwGF+46blEqVcJKijbeJIohGiFKIBobogvaByYLUggKApnl5dm9+7obBiVOF1HkXcYl4MIEUg95+BnqTfTOERIa5gvl6M3PDcPx0d3lWekl4B3apd9h7uH5sgLyAdH66eW90W3EVcaVxmnKcdat4z3rbe/962XpmfqeCfYO5gEp9GH0AguSHdIoTiuyIEomQioSKl4dEg/GCaIbFiHiJ5ok6inWKCo0BkmeVCZYwk72NsYvajrqRJpC5iOOAfYQ2jVCRQZDniw+JYIz7kCmSrI9kjLCPYJgTnjWe4JjkjiuHL4vqkTSUh5FzjMiM6pLclteVTo+ChYR9bXoXe/Z9k4CUgvqGQ40ekZ6Ql4xzh0qGUoiOh7OD8ID5g8iJPoxGiuqF8IFzfz18ynb5cNhsOm2bcv14O3yXfJN7SXiucl9v83HHdft2V3bLdTR0JHAVapRlDmqNc2x6EH5OgCaCAITUhTeF5X5QcjZsPXWwfHx+63wSfBt+UoJHhWWF8oJ5frd5IHjCerZ8kHqQdaty2nQaeWZ7q3sgebhySmotZNlmPm4QchByE21TZl5lXmq/crF8OoTXhxGHF4Lje+t3gnXMcBpq2mW/aCpvWnEybdNmfGnicxB7GHzVeBpzcWzCaK1r5nBMc8hyXXOEd397k3whfMx6JXYIbVhm/Wphc7d5N31bflh9eHpLeI16JIBjhT2H/oSDflN1WG5laclmOWkTb25zWHboeNB8IYAPf/96KXdKdMdx9G9obydw8nGCc3JzH3KncZB1kXspf4aACoLsgyiFcIaPhiKH44gciJeE6YBzglKIHY3gjbqJFoShgiWEZ4XIhKGB3n37e8p7Z3ywfIJ6WXcpeK178H50gCx/Nnx9dxNyLnVtf3+HJ4upimiGPIAcfEp944HPg1CAoniVcptxenD9bh1wTnSkeeV9aH+/fdl6l3lQevB6dHuffDJ803mzdwF4WHkLePNyXm36a/dttHNJexSAt4DwfdR6RHlFePd293X7dSF0tHB+cDly+HJ8cWxvIXGJdaR5rnwxfgN/UH4Se7l2X3CNaCJh2FktVOlXjmU2cxp8B3/ye4N0xm9mcn51Z3Ttbq9pqmolb3dyLXM2ccFuk28sc/N22ngLepJ7lXxcfA57PnnXeCt6ZXq/d19yLm6EcQl5t33wfLB4LHbdeJ19UH9PfYp5Z3dpenh+RX+efEF3vnR5e/qDOIhIhy6BGHlSdVR1GnaAds537XtxgBmCcoFIgTiClIRJh2OItoYtg1WB94Qqi1qNU4qahImB0YPuheWEaYAKenV20XgvfbR9eXjCbR1jSGP9aX9v3XJfdiR7UICfg3SD14DifAN4EXOabYVnq2JqZTxuwHWCeql8bXwxeqx3xHbfdrN3lHoof3ODPoWjg8V+c3bkbm5vZHQ1d3h1y3DxcM56QIVhilGJ6IGgdo1yO3hxfJR7+nfydqh57HuHeyx5HHfddnV3RXgUeHt3+Xdmecd5GXhAdgV4a3nKdSxwQWxubjN1n3ppfXB+w31FezV4nXX6dBl3ynjBd+N2/ng0ewh793lrem57H3vheu16PXqFej18T3zHeaB1JXO9c6VzkXF1cIZxqnI0c/l2FH+MhqyJa4crgQN803uEfL17IHynfj6Bp4FigY2CRYOugheCNYLSg6eGvIdnhAF8KXJCb4x0vXnZepx4MndAeFZ4KXRAapxdplswZs5w2ndQfESAU4XHiJmHMIFyd11w/29Kcgp0TnbUemWBxYbhh7mDF3wcePB6wn5ZgFt/sH0dgCaFSYfxheCCH4DtfnR8ZXaybnxs2nUiglaJ3In/gyJ6mHQqd9d51ngwdb1yEHX2eraA14IxgSOAm4FSgvGAKH/6fzyDIYUWgw5+tXsdf9qCvoMEgkt+y3nndvZ3/HoQfEh7snisdHZyd3Nodyp8Pn8MgL1+wnyde9p53nUsciNyunSbd0J5GXlUeMd323f2eAd4BXTQb8lroWg0adJudXUCep96wnaGbhJkz1+0ZaVuMXZQfDGBUIUfh1iFkYIpgpiDsYT9gzuBSn0EeSR2l3Vddpl3TXlse3J9Gn8igCyA+33seCtzJXKPdjp6wXmfdmR2qHpjfvl+xXsdeTB+VIYbi7SKHoURfkZ+WoSwiKCI7oPPfFN3e3XYdtx5gnq5eOd5OH+Sg+WD7X94emp7zIEfhkuHY4f1iUOPe5JwkHaJtX/LdZxwCHLydEV3dXm+e318jHkLcztunXLrexGCaYS2hNqDb4J8glGEDIUFgih7/HKdbHxqFWtLbWR0c35fhBSE4H2bdNd1AYFfh4WGrIBPfSuCj4gBjLmLFIkwh+2GCYYnhPmCHIMzhDCFYoSUguaAwn8igT2GgIu/jTKME4figiyFa4o4jYKLw4aThr6N2JJ4kbmK3oSJiYGR+5OnjwWGWH+YhH6MaY9PjsuMRI7Bkj+XSZh8lMCNJYowjtOUFJguliCQgIl2h6WIjIe2gQF8GoIjiyyO14p4gVJ4unxrh3KO35D0jyON7IlzhqaAXXexbqxwXXosgVSDb4H7fg2Ad4Ilg1eCEIFVgq+Hwoy2jSyJTn8begKFzZA5lrCUW4yQg7iISZI6lkSUqI4lj4aXmp2xnkabH5ZalWSZ2pyAnO2WUZEnl6ig+KPln7qVFI9nllmeAqD0mr6QHJEtnu6lwaW8nuqT6pP8npulTaW1nYWS7ZQQoFul4qMLnAuUE5ubpQ6pxqQJmeGQkJropIeorKSymFCQpJpLo0ektp1fkVKNzJUbm+GZMZGyhFaEUovhjfmLZIbOgryHAY0SjSCITn4kdBBzKnaad6J1WnB1cnh9roVOiEyFCH5id8B1pXaJdqd1w3RydaV3a3rjfPd9y32xeyp5ZHh2eC568nrfd4pyHm/2bYJu/HHSdZx2X3c8ejp8CXuOdmlw0Wo0ZhVm5WzJdMJ39HTBbTtlKGBkXyBhM2exce58qIWOiV6H637gcrppOGWhZABovGvXcLN2lHlKek55g3ZHdZZ2O3gJedl4q3fEdCJxiHCPc5F2XHZPdMt0UnfheER48HTncIJyknhRfGh8d3oJeJh0IXDpbWtxl3bveWp8kn3RfK57YHtHfFt9W3zCd+VxoG7XbJdvvnYnfXiAnoAgf9N88HiWcm5qomVmaLxwwXkUgP+CJ4L0fqp7h3mneQl87n//geZ/y3k9dBh1aHowf6CAP36ieBJzaXT+eZF8zXswfG5+5X/8f55+Dnx1eIF1MHRTdONzK3HgbnVwBnUcevJ+8oFvghWCFoGmfdp3AnN+df17Sn4tfHp65XvefSJ+Bn4Df/9+0XtbdqFzRngJf9KBKIB6fGh6h3nLdoZzhXXOeWh72nq+eXt4HXYycuNwTHa1e7l7THYSc9941n6jgHl/K340fb56l3lrfBmAN4P7hdWH6YeRhjuEDID4egJ6b3zWfNl6u3fUdFtyQXHRdH17HIFMg1CBz3p1cd5qu21admF+TYQViLCJu4jAhfCCYYFxf556FXIJacxlKmtGdep8aX9Tfsl7mXjUd8h7on9UgL9/QIBfgm+F+4fTiJyGsYCBeIBxl3DGdZR86IC4gLp74XSZdFV6u35Kf2F863dodLdyMXRAd4J6hX6fgNR/qX3GelB5a3obfQOABYJ5g/yCmIB7fat4cnIpcYl1UXjld9N2HHh6ehF6cnWicD5xNXT7dFpyCW+nbjFx8XSSeLx6VHuOe0R8+HyhfGN7uHqaexx+J3+8fbB9a4AyhCaHkYkWi4yKBIk8h7eDAX7Oerd+QIS1hc2Cg31teQl5Ant1fqmBg4H3fnd9gH61geGHyI7ukgGTA46zhAp9Rnyff9yCwYO0gjiATXxOeSN4YHfzdUB1iXaoecJ9EIGQgryBG4B/f0+AW4GJgLR97Hn7eQ6AHYUbhZWAYXqudyp4A3iYeI18E4M+hziIA4cHhPyBfoMIhrGF9IE0f52Ey47UlfyWQ5ISiWt+oHYvdMZ013ivgdOLk5Ktk+eOQ4bDfoJ92383gY2CHoc2jp+TZZTpkHeLRYbdgZt8x3Vtb0FvdXlxhdaMLo+Oja+Ii4DxdYlw+HbVf2OGl4nbih6L74gdhHV/pHydeph2Y3N1eBuCVorOjlGO3IjefzV4GXiUfHKByoYyjF+PFo8rjWOMj4wMi0qGQX/ne/mAWIfuiQKIzINlgyWHcIn9hrl/tXo0fbWAzoLLglWAlX1gfTSAwYKCgn6ADX+vf0WB74Htf8N84ny+f8uCJYQzgkR+s3t6fECAvYTCh8iH0oT3gDl+IYAQiCWRiZaAlsaQz4VKeBhyYXo/hOyI240HmLygP6NRnzqWdoukhByBBn71fuqPx6R/sU613bCAo2COkoEAgsh/JH2bi4aiGLE9ts6yZaZ1kEh+u4QOjQiR1JVvoa+sgLGtrtujqpFmgI96L3u0gEaI+JP6ntWjOqEAl1iJZ4OUg6mAQnpZeRuGfJMKmiaZV5HrhxmG6oiHiimJ/YZVi/qSsZZGlvORfIkZfwt3c3QoeMd+tYjvkg6ZDpoIl7OSUJBSjnyJ0oFYfPKCGI6YlKKUp45rhUt+5HsEe196BHsXflWDz4cAicmFS4HagMiBzn/EehR4EH0GhZCJp4iZhK6AvX6wfmZ+EnxLd611KXp1fdF9GX0cfHZ7J3vMedh2l3RXdbR4hHysfhR/Ln2geWp3sXnbfvWBiYBYe193O3lqfTl/tH5xfgd/kICNgiuEZ4SJgXR8TXgIdlV0+HFYcXR0WHiBeTN5t3nYeNF3D3lFe5R8+XzOfct/LoGDgMZ9vnjMchlvxm2Pbidw0nD3c85624FyhbiEm4DAeit4/HhreRB6QHvCfEV+YIAMhDGHtofThTGDloCAfuJ8jn0CgCuAkn4xfYB8o3wDfPx5BXlEeqJ8Dn3sekp59nsngeSENofviKuJfYjThAqAfntQdmBxhW9gckR3knr8fZmBpIOuhAKG/IZ0hdZ/pnewchJ3Sn6pgRaBXH5+fUl+KHzGdgNy6nH/dIt4tnrcedh3Qnk4fjODZYUJg4Z9T3kMeo59l3/Ufi99Q32WfVt8/HhgcjttE2/7c0t4wnsifwaC74NGhKiDKoXdh6+HKoRff0h9KILRhy+JJofLguh/bII1hk6GIIJYfWR/zIUyiVGIw4QPggiEC4jWiX6HYIGWfS2Cl4goi/2IHISSgNh/moJziICNaY/vjhCOUY0iizeGGYC3f5yFo4kKitWI74lTjlSRZ5AGjB2HcIQMg1GCJYOYhdeISIyUjOaHWoQ3iLSMqYyPiBOF7oajiieLCIg2hd6HnIwDjQqH2YGEivaVMZu3maSTzpE7l4ma4pcjkfCN55CpkmGP/IfSgZ+CdIZYiPSG9YOmgoyCw4AYfGZ4LXsDf/N+yHs8d2N0rnRleF59OoGRhHCHT4koiWOHgYTagA+AE4N3hX2E1X+medt09HLUcyB1hnTycElsW2tPbQ1u4m5ocTN03nXwdw58Q4EihMiCLn6eeMRzr2/ibIZtt3Nue0J/sX5DfI57Yn3MfqV/EoMWh6WHhoMnfEV3dHYudkB24HcrepN7u33qfuJ8KXshfheDP4XOgh5+mXw7fwCBeYClfm57+Xbqcil1unwCgmGDtoKogSaAIn10eNl0pHmOg4OKHYzGh1F/W3jbd6Z7s35lf0d/MH9Vf41+J3wUehF5bnhNdsNyZHA3cYp2mn2/glqESIPEgE9+en0LfxiBIILWgGt8H3fycxB0/nSzc8tx7HSQe/OAf4RZhhCGZoM/f815RXajeKd8Yn5Ufl1/XYFpgfR+bnvdead7X30VfVd+iYDVgE2CSobgieCKcYi3g+Z/W37yfd197X2rfsN+k31CfG564XghetJ9WYJdhjGIG4eRhJCCzYBWfst61XfTe/eDBIoqjMuJtYRbgVaCx4WyibWMz46sjziNWoiUhCODTYS0hJaBP31UfZ2Cn4f0iSKJ3oQEgU6ARn/pe1Z4xXghfKF9HXwleYp1X3Nhd7d99oDhgQ6CiIKjg/qEB4YvhdSATXlbcvpxVXVLeeR9O4BPf017r3ZBc6Vy4HatfH+DwYhyiiqJ0IVxgiCBAoG0gLyAtoIDho6HC4ajgRJ8+XY/cottiGsTbtFwwnEwcnx1G3lVesd4p3X3cyR1XHgCfLJ+lH8kfqh6XXdsd1t6MHw7etJ34npogVuHP4lNhgyDCIaZi4KNoYq/hDaB9IHjgVR+O3krd9J72oQPjReSBpO0j8qJdYXmhLeEx4KDgGmAG4IOhQmJsYviitCFaH7Oep98lXx9eIh1jnVSd0N8mYRviwqNjomEgaB2RnKtd6x9WYGBgqeCuIMThqiIaonahTR9f3Kna99nM2gZbj90K3oCgn2LpZHrkZONY4e0ghSALnxDdYhusG5edcl+I4c2jTGQ/42thu594HkFfD+AOYPmhEyGAIi9isyMJ4u8hOZ8A3zZgB2ExITYg4eCgoJyhP2GW4jIh/CDC3/wfXF8w3ZEb5tr+m2zcsV3THzQfvV9XXrPc7NviHcegk6I8ogkhN580XrzflaC74SAhq6DY33BeJt6l3/TgliCIX8sfmCATIF6fsR4JXaoeS1/0YIEhGyFyoZUhliEd4FOf6B/MYFFgrKCjoQXiWWMXIvqhzuGxYa7htyDRX9ue816RX43gs6FHIrWjYWO0Yv/hgGFcIlxjDKKGoXzgDyBuIS1h3qIeoe8hveFa4PGgJyCCYi1i5OL2Ic1gm5+zn5kf898tXrpfHF/8n5ofep/vYQ5h0CHnYb/hmeIfIn9iOCGyIOtgVCCbITHh+KL/Y2gjDqHbYB5fqqAIYJFf9t4UXfCfa+DToUcgyZ+/XlJeBp2XHXPd3l6KnyvfR1/Nn9gfDt2nnEsdFx4/3g/eB197oTkiOuGVYDzeht9SII4hEWEUYPZgDx/Tn8tgtqFrYcUh72D1n8mf+SAvoLWhBeHI4dig+R8JXebd6V8e4ABgZV913fQd7h/iYd3i9yL0Yl0hfJ/83o4e8qCKIoijh2P0o58jRaKtoSKf8R9gX8sgxWGxIVEgzOBzIBQgfGA7H5efOd6c3v1fmuDd4XihKSCB38Me2F4UXfIdVB1z3iefqeDboURhHOBpH9NfuV9q3+igUCBzX+YgEeDy4W1hoiFuIIefwCAwohQkuuXEZg7kn6IBoE4fvZ77XnkeUZ9ioIFhpCFQoEue6h3qXrpgIaFKIc6hqKDhIC9fMN4/3YTeQ2An4irjTWNwocMgWB9j3tWevp8tYONiSaMF4w9jGKNoI2LjR+QTZUAmdaXTJDVg0l65nmqfceAW4MnhhiHnYbhhqWHAIn7ikyMFYyZiu6Jx4muiG2KRI9Fkh+RoowNiriLSI2ZjISJe4O0fIh5aXhYepODS40LkdKOHYkshFCDRIRMhIqD94MAh/6KSo0njcSKuIZAhGWFT4VAg56CFoKtf5B8i3rkeLt3jHeDeOd6j34eg5mHOYujjfGNWotehlmCEoIvg3ODq4E1ffF47nnAgPiHlYvqijCHn4IEfQB3iXUMej2AkYMtggZ9H3kDexR/FoGDgsCEjobJhwmI1IcgiCCImYZcgwWCJoY7in+KH4jgh8qLno6hjP+FDoAfg5KKhY7ljLaFhHzQd/93l3mqfKqBJIi5jKqMLYlVhhaGkYX3grqBWoUmikqM3IvKizyOlJAjj9GJzYNKgyGI/ouwjHmKdIjsiEeKUYsFjPmMBo7QjUWK1oSLg5GHHouvjImOWJDZkPyPdI19iXGGXocOjNWQhJOSlNKU7pN0kqmToJdkmpaZXpW5j8SOoZVCnKad6ZnGlKeVfJqrm4uYxJVglsCWvpXXlF2W4ZqhnSCbeZJYifuNgpcjnPWbKJk1mfydU6EEoJibq5dSl5yYFJlVmvadE6E6oOCa+pNRk+mYzpzDm5+VJIyjhSWGcYiJisiN9JD8kMGNX4rMimeOi5DHjieKpIZlh6OKm41Cj1WPR43oiC+EiIIZhF+HK4s7jfWLG4m3hzGIsYlsjFOP348zjLeD13k2dQ93o3rAfVKBOYQ9hZaE04JIgsmEfYfmhm+Bk3f4bYFwZHxXhjiMf47IjvKOY461i/CH54SpgyWDcYHffil/DYQIiWeLfYpmhuWBvYCYgyiHNIjWhSmBKn3QfViCHIUkhG2ATX+fg8yIRItGikaIwIeJiBmJWYcGhNaB94ARgr6EqIcJibSHwoTxgtWCeIFYfrd8Fn5Xfzl/y3+3gY+DqIPMgIp6ZHOycOBztnghfUSAJoLKglKCfIEIgh+EqYbmh06G14TghtKKC42djI2K6odahWiDqYQniOCIooS5ftB8xH9GgwSGqIduh/aFR4VxhXyFi4VmhtSI5ItmjTiMD4kAhbaAHX71fGp8tn6CgiWE2YM/gy6DtYSLhcmDVoOQhpKJN4kahXiAWn7gfgSFTY7vlHSWg5KjiV9+W3jnegF/5YHkg6SEToPWf3Z8mnu5fV6APYF/gOV+HoAEhcSI5ojhhYOCHYFVgcCDy4ZYh0GHiIiaiFmH9IW4hVWHTIs/kDqTlZMVk4CSPZFgjzKNJotLiZuHlIXtgjaBdIGbgiOCNYGUg7eH5YhghgWEDIVRh1SIAYjXh+KITIndhgSED4V6hhCFboIlgkWFOYgWiDCGjYS+gyqEloXZiJiNfJDlj3aMN4eogiGCy4I6gbl+hX9YhJuIAommhVCDQIZDiviKlojNhYKGv4lejGiN8It6iEKFP4a0i3SQrJGVj76KloQcgAh+9Hwjffl/24PRhq2JKoyAjQeNyIlQhQmFHImajE+OXo0CivyGcobnh9yKFo4GkEiQNI90jWWLxIqjjGiO9Y8SknuSx5CKjgKLToafhF6KhZH7lByVIZPXj6CMmIr3iNuIsokBiaqFd4AjfLd7Y34tgyKJgY22j26ProxeiQqISYlEjGSPJZCojVOIXoH6e3x6FnvyewV9Jn/Eg16KfpCAky+S2I0kigCKBo1tktyXGps9myWXHZC0iyWMPI1Gjx2TOpa1ljaVQpQ9k4SQpo/WlQie6KFQoAKa45FQjtqQNpO4khuS85QcmAeYHpXnkdiQC5GJkAiSwZhzn9agVps1jy+D/oEuhfmH2IwKlJ+ZtZsqmhGXv5Zqmd6bUJzbm1OcqZxymouWBpTbkdSPypAHlEWWDJUPkKiJXIUThR2Hz4gHiq6MKJF5lbqXE5dmlR+VDZbGlx6ZkphAlhKTto9pjMuKiop0iqSLc46KkC6Qjo/1j4uQuJFRkimT6ZVpmPaXMJTqjwGPzY9fjwOO245+lM6Z3ppTmWGZaZvom0mZxpQJlRycKaF9oEmbBpdfmd+cRpzKl32VzpqAoBuhRZwQljOVGpcJlqaR841tj/WS7ZNykoaRqJIrkx+Ri47zjn2SXJVYlCCPI4r1jOSS45R/kW2KDIfWiaGM6YxJjJiNH5BskeKP3YuQh/+ExYMpgzmEa4e2iiOMkYx5jX6O4o2EipaF24GKgUuCt4EUgGKBM4nSkZGW95Y+lWOU2ZMcks+O/Y4JloibapvoldGPDZEJlseXn5W9lLmZ1J+Loc6dcZhlmcqd7p6tnCGbhJ40owmk1p9kmq+cVqNzpTii0pxKm3Sd952WmxmZ2pp2nr6e35n1k3KWEJ0zn2+bYZOUjaGO3o9njtWMH46FkSCTtpGoj2GPJJCwj36M/oiti9+QopJ1jxOHJ30reYR6qHyXfmuAyYS5inqN0IuMiCmI3oqVjLSLvIg5hRaDBoSjiOiM3o2vihiEnn3QewV9g3yUehl8AoNSiXeLBYpIh2yFroQohUuHiIkTic6FOINugoiCBYRZhliHa4XegAx7yXaueNV+vIPBhGSBgH4qghaIC4usiuqIW4gVilaM24tqiMmEnoIcg9yF04gxjHaPrJHmkdmP3Ixyio6Jv4qejj6TbZbsljCTVosvgi19Y36cgFKBPYHVghaKoZNBmuabE5g6kOyHrYI7gjuF6Ih2i/+LfIsJi8CKKYl/hduBfoAMgWWC9IX0inONnotjhpmBZIFLhiSLoYzpjWKP7o8NkJeOG4xrivaK9IvUikuIyoVIhPqDnIQMh0KLhY4SkDqQbI74i8GIVYR2g4yF4IREgJ15SncDe3h+JYCYgmmG+YjwiN6GT4TIguiCPoOfhN+JKJAGk7SQb4m6f913K3aafJWFtYwSkR+TpZOmkwGTV5ERjx6My4jjhvKIso1DkmmUuJKujRWGLX4JfSmD9ovjk/+YoZoVmR2XopbWlTyTTY8qiyiHoIVmiDyMJo8KkSyTXJVjlpmVepKvjnOMlIrrh3KGrofBjH2S7pQalLeQh4y6iQ6Ii4bYhK2DaIROhTKDIIBVg02Lw5G1lFaU4JEwj4KNzIxFjAOLWYsAjvaQsZHWjRuGwIHLhAKJGoxkju+QpJEsjz+Noo/8k2CWYpW1kgeTRJbMly+WCZLfjcyMk47nkYiVRJfcl9eYY5nXmCOWsJFZj+GQr5Rbmceb2pnRlN2PhI2Vje6N1I1ZjZCNqo7Pj82Q8pFuk+SU2ZRpkh+OBol3hv+HS4ubj+qSXZPpkamQ1ZB4kfmQ8o9DkDOS6ZMJlCOToZJXktWRZ5AzjbOKh4y1kU6Wm5gfmB6VhpJ0k0mVXJRvkliUvJhumzabgpkQmGmXlJcil8WVipWjmK+cr54En/qePZ49nDmaN5nzmf+aMJkGlHCR4ZWKmhSb2pcnlN+SVpOOk3ySkZA8kNaSTJVIlRqUmJSWlqWXY5cxlqeTxY+YjkqRqpOelCSUWpPElDeXIZgvl4iUNZEmjyeQq5JIlPGTkpOYlIOV7ZVGlVyUEZfJnHigYp/umd6VmZiAnN6cf5tonL6e558cnx2fVqQGquiq5aZtolWkfanmqr+m1qA4oPKiM6P6oL+ga6U9qmKqkaTMnh6j36k3q3emGaB1n56iqqOFoVygGqRSqHSoWqNHm+GYaZ1yoF+fPJxZnPaf4qGVoFOe156koZWid59Hm62bZJ4xnmSZSZKXjs6PGZHhjzSOj47ukImTIZTZkVmOY4ruhkaHBYwbkgyWbpaklCCSz4/GjhOOFI2hjCuMNIsxi5qNKZGgk3OUbZO3kDiQF5MulmqYl5iClruT5JH2kHyQ7JJemMycFZ6inEyZO5R4jbKHdIl+kBGV0pSmkGuL6Yn6iyiO1I7/jiuPq47XjeeM5IzzjU6OCI7AjaaMgowFkGSV25hymfmXEZWMkySUXJN/kSiRRJJtklKQZo01jCiOxpEclLKTdZDRi6WJLovcjnaUj5nwm1Obtpeckj2QZpCKkJeRkJNdlHOS0I8HkRyVgJczltWSa5B1j+CNSIr/h4KJFIpzhniANXxGfEV/ToPJht2IBIpGiiSKuYn+idmLZ446kTqT65IYj5+IAYXNhc+GvoXSghaCF4YYioWKIYkpiZ2LqI0CjZqKl4g9iOqLjJLgl0ma3pjck76OrY1OjlGPN5GqkXKQOZA2kmeSg46HiNqG2Yp3j3WSuJMTlSWXi5cilbyR0I9rkHmSZJMhksKOFIzQjv2T05WtlFOU0pTglBaUEpRwldCVZZSqkkGSyJNPl8GcP6KOpDqizZuLkyCNC42IlEudZ6IDoiCcZpMYjSuNdpO0nKWjE6WooGWYkpHvj4WSKpixnbCfvZypljCShpEwlHSaEKEkpA6j0Z8ZnSac05uZm2GdFKBIoH+caJYhk1yU/ZZYmPaXsJVjkWeNZYzkjMiMrIvTimiMxo9YkkqS2o/LjCyMsI4NkuyT/pNckvuOr4vOiwqPWpLolFGXg5mImjKaepldmPmWzpbSl3uYT5j9l6CWBZStkWiQh5KXl9qb4Z2TnVibXpi0liOXSZjfmDya55xXns+dw5zrm4eaEpoumoCaSJxbnfucI5xnm/qahprmmcOZXJommxebdJllmDqZvpkGmUOXOpVrlKCUY5TCk7CUdpchmmKbZZvlm2OdqJ6gn3Gh4qMppQakXqFan+ees59HoL2fRJ8ooFahfKCqnMKXZpfFm1ugM6RXpvSkYqBHm4GZbpsCnqSgR6KqoemgsKJRpbel8aK3nsmaI5fdlMCVyZiqm9SduZ7FnUKcVJxDnVqckJihlFCW1pqZnKybbJr7mdabLp9noJ6emZw1nTOf4KBNoZufC520neChI6ZaqBqorKU/o52jXqUXpnil5qPkoq6kBKdKpl2i357pn7OjE6bppQykPKLhoaCilqKIoV+hTaJgoseg/p+ool+mgqcdpQuh856in/Kf7Z5xngqfAZ/rnFWa65pBnwWjk6OdofueCJ4cnzagf59QnCWaUZtqnF2b4ZihlpOWRZlqnPOdTZ0snIqb2poSmseYs5Y3lVeVcpVKlVKWUJk+neah1qXDpZWgy5cQklKWs51RohOk7KOgowmlYaZkpR2iVZ8HoISj3abvp2OnI6c7qHypdajspCWhSKEKpbanDaiQpSOhS5+vob+js6EqnEGZ1ZyCo6yo36k5p4ejL6LUobefU5vOliiZ3qDtpgiqBaqupxKkd6CgnqWcaZoMnKSfraDTnpebSJlNmSebPp0GnjKeQJ4RngCeh54nn8Ce7p1mnQ+d6Z0KoACi46HBn0SeT57WnWmcJpxhnneh9KMRptan7KcfpfGgoZ6Anw+hpaBSnlWb55kJndCiDac5qM+mlaQoo+Oiq6P9pI+lVqUopQelMKV3pVyldaXnpLeji6NUpPql1KeXqDKogaclpz+nx6Z5pQ+l2KW6pnuneKfPph6nvadppjmjzqHDpPGns6i/p9im26ZRp+Go5qo3q2epgqcppzWoCKr4qtqqq6piqrqpGqlOqJanlKiPqxOus67XrSas36reqsKr8azqrM+qmaiAqMurwrBss/+yqbH3sHWwhK/8romvLa80rjOvmrGTs/Gz67GJrkCsxqujrEWwUrdMvT6+YbkBsn+unK7QrpOvLrNGuP+6A7kYs0mvZ7Hfs2e0DLd9vMO/M772t8qwia6yr/2w9rSCuzzAbMBuu0K0abBxsJWxy7RIuta+P8DDvUC4lbPwslS0drZ1uU+8wLzCub21zrPssiiy1rPgt267ir2ivZ+6ArdStrC3s7g0uSa6YLoUuU236LWutLizsbMUtYa3tbnDusq63bmSuNi3sLc+uOC5NrsSvJK8CryLuyK7GLqLuc+5j7kauEK3zrgEu46737pnuqC6lL1WwuLF6cbxxVfF88WKxuPH1smeybrG8sM/w6HDbsRCxZjEfMJKwVbBUMHqwYbD7cPewee/BsD2v3K/Pr9vvva9RL+2wHfAar9cv4e/IL7FvH69Jb4Nv/TAVMGPwN7AWMFnwJe/sMApwaK/KMDNwgjEp8WiyIHK8cpUzJTOv8+00MTSZdTM1ADWX9hh2W7Y/teO2EzY+NfG2OrY09aa1FPU3dOL0oHSK9Oy0bLOQc3GzHXLqco5y3DLIsvAy0jM7so6yQzJ1siXyDjKx8vCymXI9cYlx4/IIMrvyqnK9Mg6x/fGusdtyRLLb8wmzebM+80Z0RDU1NWA127ZMNpF2pjb190K4B3jmOdo6xrspenx5oPmIOeT5xDoyOfh5RXjZ+FS4mblX+i06JnlzuD33bnd/tyo23Db7tu+3J/dFt3y2RLW6tW117XWlNRj1XzWFtVb1dPYjNoo2mvaf9pg2IPW6dc72fHXHNhN3OneX9143KrgJOUW6J/rTO7A7sbvNPMj9rL3hfpb/vv/vv41/Q39zfwQ/CX8UfwV+0H5rPe/9GjwMe/C8ZLydPC77nDuXu3j66rrAOuw6E7nKuej5G3fbtxI3JfaYNgo2JXW8NAGzJXLOsqdx7PHtMhFx3bFS8VawhG9KbvEuje547equHy6pLqgudy3qbOdrlmtOa5prqavhLAosMevg689rwuuvqzeq9SpEqespe2lPKdwqHuoxqc+p9alIqO9oQCiy6GBoW2gop6Ln6ehs6BBnW+aA5oMm42c+J1fnkadgpuEmiWagJs4nr6eCJ2NmuWWo5HBjtuQ15L8krKUHZmqm+OaUJkRmEOW2ZPOkP2NkIwejcGPr5DZjxWPRY7ojv6QPpMmlayVD5Yxl9uV55EOkOWSrJZKl0qUrZDRkVKWF5iKlnGVAJj9nBehrKLAoCWcZpoTnlihjqDinGqb4p5fpDioOKeGoXiedaL6pkKp0KgTpmykDKa4qEqoSqMpnlaeMqGCo8WjGKDSmk2b15+qoQ+f25j2leOaJaCXoQGfgJool2CWmpfzmaGa65gtmHuZ8pqQm2aZlpSCkhSTSpOdk/6S5pDDjz2RJJJcj2+J7oRPhWaIRolRh0eF4YUriKmIdYZdhAGFF4iqi7mO0JHilPCVkZPUjnWKLoxEkRaSIY6MipmJaos3kM6TnpTokwOT65Hoki2Y7514oJafUp3amiqZ7pg0mMWV+ZMalyGc1p0WnBOZBpZCkr+OLYu/h46Lh5Nyl4KVKI+kh32Dw4ZJj4OVRZaxkmCNfYgbheyE54bwhl+Ff4Urh0aJCY2vkFCRqo54iT2D33/xgKqDvYX7hZaEf4M/hY+KZZBwk5qSG4+1jLCMF4xwiSGGJ4SXhbaIiYonixCLcYrfiZ+LlY3Ni4CGUYHOfwOCz4TehXWEhYGzfmZ9tH1af4aDqogKi6KI4YJlf2qArYChgOaCeoXVhwmK2IpGijyJX4i/h4GG9oMRgTaA94DvgauDToWuh+SJTIrIi36OpY8BjiuHH3mmappsz3UcfW+A1H+ufMN6sH2MgXGDNoO9gVqBZII0g9eDG4Q+hDeE/oNGhR6J6o1+kDSQZI7Ci4eIOYbshLGD54InhMiH0YpOi1mKPYmXiYqM9o4FjrCJnYSRg3SGgonaiuuJuoeShkGIb4umjwaTsZLrjjyLVImYiHWKWYw7iv6ErYHpgzKJOow4i6yGV4CCeyp9TYPth2WJPogPh2OJCZBVlkiYsJSAjUSKWZBbmMebQZk4kh+LE4lliwKODY6/iUqB63l0erB/NYQUhtGFmYSOg5WFDopIjB+K/4McfVJ8roJWidCMI42XjMCMQ40GjyaR3JHIkMaNrYlih4CIY4tHjruQnZHFjw2L74Piff58nYBihH+GTIf+hvaGqocwiBOHDoPbfR18un4+gq2EFoVDhIaD8oFRf35+mH8igtiEUIZ8h5aHW4ZWhRqFLoYsiNqHy4Nkfa94snoWgBSC7X+AfsJ/S4FBgzmGJ4ldiueI44USgzSBL4GRgbZ/13s0elh+G4TlhvqFSYPhgq2FFokAiwuKWYabgZh+7n1yfgGAsoGKgM59uX/1hB+Im4ilh86G6IbdhxSL3Y8alHWXe5nfmKmUbIwcgtd7lHt2fm6DsIh1jN+NU42gi22JFoifiFKLCY/okT2UeZaZlz6XX5TpjSqGc4LDhG+JY4xPi/yGzYT9hmCJfokCh+iDWIFwf/9/t4FEg06G6YpGjnyNx4iUhVqJpY7Hj6KMm4j2htuHuIlkizeNEI8/kM2Qa5H/ki6VypVhkwSOv4eHhZiHforfjPiOEpGjkvmSapGJjhiOmpFilLyUwpTClimZFZghkpqKoIf3hgOHoYkyjNiNfpBDkpSQi4ufhR6CpoD7fyeArYFwgxSG+4krjPOLPorXh8yGtoafheuFW4giis2JbojSiMmLzY5hjxqN64hRhFyAiX4Jf+WA4IPghqWJRIzvjc6N/4uUiEiEEYCTfPF9R4P/hhOI94aPg4F+Sngcc292EH+hhkCMDo99jk6LwoZTgZF7lndAePB7g33le8B5tnl9ewx+ioHRhIOGQ4aIhTmFXoVuh76KD42Xje6MqIoohu9/H3oIeZx8hYDwglGEoYTmhVuIkYjshc+C94ElhMWG2IYGhECBDIGXgcB/cHtKePZ4M3qheS54t3Zsdi93NHjZeTF8C37tfl2AaIa3jZiQ444yi4SJxorRi7SKMYdzgQx8j3wZf2l+C3vVeFl7ZX75fsB+HX92gDeCK4Q3hxKMDZG9k8uS4o5yim+ISYk7iYOFj4CGfgeAYYI2gkWASIFdhS2I44dfhWWDh4OjhjuNBpTQljOU14wahnqHEIvIihOI4Ic2iyyNQowvi0CLsYsNjdSNlo07jZ6LfYh7hOp/oHorc4ZqdWlEcix6sH67gUSDHIMWgBx6cXUPdX93EXv8fet/2oAxgD59Nnd/b5xti3LFeGiATohRjXeNLIzJjtaTmZaVlTiSko7+i1eL1ozcjoGPYpCKlGSZAZv3mAiW8pVll7iVUZEZjqmOtZKxlrGXzZSjjyuN0ZE2mMWa25f4jsCHOo36kwCVRpFOjf+PuZXXl8aUJI7XieOLKY+WjqqI9IA1gRKJBpCwkhuRUY1vi6ON05ARkfSL6YKCgGKH5o12ka6Rno8vjueNqYyViCOCAn7lfh2BEoJHgXGBgoTIhz+JYIiBhlmH4opcjq6PYI7IjPuMS43ki96IgIWmhOmG1omYimmIUoU8iSWTaZoNnL2XvJCZkOeWoZq4mPWQdoiWjP6VcprhmPKRuo0mlBmbcJzbl8+QR5OTnd+jpaOanM+TD5k2pIGpC6gFoJmXS5zQpHun0KObnMecgaWVq7GrT6WHm+OdrKjwrcSrPaLqmAufIahoqgamDp1ImU+fSKSto7mc55EokG+X8JqJmNWQyIvukWiZR5wqmhyUKo7ljl6UkJe6leuOr4cHhy2JYovhjVyQxJIClGmTxZCPjOeIIYdJhniGWogyijqLIow3jluQiI9xi3SFR4BJfkJ+rH7jf1WB4YBFfVx4AHqehJKP3ZVqloaRqYgTgNh8N36dguaIb455kd2Rs5DGjsmLK4iLhRqEWoMXg3eCIn9WePRzVnddfuuEe4m5i7WK8YUcfjl5ZntGfnOAxoJZhKCEgYP4gZyAH382f9CCNoi7i1GMPou6inSLz4q1htSB7IDngnOEp4PWgtaEHIg4ikuKeIn/iBqIKoaIhFyEjIXjhpiIZoyokB+TzZPRkjiPhYmchHyCwIPZh6eLVoxYiqSHn4SXge1/QoHzhUiL1o6UjwyOiotIiYSH0oRegdd+c3zDeuV8cICQgA59SXoEe/17LHu6ebp4aHhneRt6aXiQdM5xMXYUfw6EsIJPfpJ86X7agfiB8X/mgPaEq4ZRhfWDvINYhGeGaYitiDiJU4omin6IhoXYgsSDqYZ9hwKFNYDXeU9zTHGtdTd7qXyeebp1KnTNdNB2dXhWeAt2/3N9dgp6fnvLetR3JHQedEF4t3tHfR19n3wvfbl9C38lgn2EfYS2gqF/wXtpeZN4Ynk1fUSBa4KhgTKBXYFYgS2BeIKahYiH5YUPgSt8tXuMfluBwoOMhcCGJogHi8KOF5FkkhuUcZWPlN2Qs4tjhyGGK4f0hoyFR4Xth0aOYZP4lHeUnJPZkmqR5Y8oj4eOQYvIhe2El4m6jY6Or4ytiZ+IsovPjpOPY471i5WKQIo4iDGFYoVDhziJnIykj1uQjo54ioqF74J/gfZ/oIAKhKuINo5ZlH+YZpjck4ONk4jZhR+DQICsgVSGQ4vEkDeVfpZIlLaPmIp4h8yHRoo8jZ2PsZL/lsua35sSmbeSZo0rjTiO/Y2Ni2aJSIxrkXGT+ZKGlF2X45akkVSMYJAAmDubHZm6lCiWKZzBnh+cv5bNlM6YZJsomDeR6442k3WXiZgYl2yVjJTVksmN9YaWhS+Kr4xYi+WI14r9kBKV65TbkeSOcI0KjLCL8418j3eOJoy7iROHZYWuhj6J6YpgitmGYYKOgWGE64cKi9aM0o2ojlqQFJOclBaUa5EYjO+ERnwbc8hwnHW2e+aAbIQbh5CIsYjxhyeH3ojxixCNA4xuinqJLohGhhyG7odSiDWGpYWgicONF44Zi/uHTIbahAWE6oTChpSHaIY9g9N/7X5ogIuB/oPriHqMm4xfij6Ia4g1iVWIu4Z4hu+HVom2iaiIfIX+gJ+AB4UJiIyGJIEpfTF/hIJFhFuFHYZShvGErIHJfpZ/34IPhnaIaokJi7GPTZTqlZmT2I11h2iE5oShhhWK2YxXiyuEd3era4BsVnXffHeAZYIShL+F2YdpieaJnoj3hBSA9Xy6fKp8ZnxVfYh/J4Kkg3uDe4IigsSBrX98fa1+A4NXiAuN3I/jkN+QdI/oiwSHKIQBhtmHP4UWf5J7hH9ph1COopFtkNqK74NVgPCB8IXsh0GHWoQmgKp/boMjhrSFMIPqgDZ/3X02f6ODFIjJihiLPomKhjuDT4G/gYOD4YXgh62IUoikhyKIA4zkkBaTT5Ldj6qMzooniUGFq4IIg/CDI4UKhoSG04hajGiOE46vjASMTYyijtST2JhOmoaXIZOzkZOSAJLbj56N74zXj3+UzJZRlTiS6JFSlMaVWJW5lOmS0434hvWEaIktjuuPOI/mjVONJI5ij4GPU43miOmEwIftjiCTQZNBkLiLcIn/immNf40YigmGcYcEjoaTjZQxkPuHZoFGgoyHgYzojhWOpYs5jIiRDpZMlrmR0Yj8fqx9HoSKiEqImITEgT6EMYqTjcCLZYZfgRmBhoMHhHqDlYYXizaM5YiQhDOFmodphvOBeX4cf9WAhH/XeEhvN2yXctt764NfiQaMY4vwhkiAGnxbfKV+yYFNhByEuoCxfNt8HoDQgUyDlIdMjSSRlJGljoyJGYQ4gBx/R4BMgjKDGoPUgz+Ft4WLhdOG7oi4iDqFRYAffgOAhIF3gEN+wn1ugeKH64zBjiaOIY3ujRmPoY9gka6T+pMykKOIgYI4g1iH6ImFiUuHiIZAiPqK5oyvjeOOUZCckHePR43djDSOJ43oiQ+HtoU1hhyJOI2hjxSPQoz8iMiHwIhhigGLHIkNh12HV4r8jTmPxYyWh5WDAYOngz6EKYVKhemCbX4ZeY944n4ShkGKf4r4h6mGh4euhhGDWH3lejp+YYE4gUuByIYVjjqSNZL0jgqNGJCdlA2Ympn7mICWK5SflC2WC5cZl9OUyo+Gin2Kd483k5yTm5IUkreQ+pDXkrmTmpM7khmQ54xjikWM5ZAOk8uQWIydiW2IjoZChnqIToxzkQ2VJZaolL6RCJEckbmOBoy9i6WNYY8LjgiJsIQfhhKKWI3njjGOQ43kjQmO3YvRicGMQZJ/lAOTrpG3k+KVuZQCkjGRZZIulOiV/paSlsOTv49RjWmM+ItLjGKN3o2ZjeCNYo5OjbiJ5YQqgXyAT4Psh/yLu4xAiVaDsH6/fTGAVYXKiVKL2YolivSIGYWSf1R8PXyofdt+w4DBg6qHI4xvjjON64h3g0SCooR/hciEqoK5f8V9ZHyVfJiACobSiByIWYVogkyCwYSGhmCH5YgEjAyPN482jJiITojginmNKI+Yj/eOm41Qi1+I8IRSgouCoIWPiXSMYo06jEmKCokwifSJEopmiluLao1bkOiRUZEhkBKPcYyxh7GC6YBWg82GCIlFiYKIg4nWjGqP+44ui3GGpYU8iOmKBYy9ioCH4IISf8d9bH6RgMWC0IOIgwaD3YIpg5GDtYO0gyyDI4Nig1KDlYTEhtuHToh+iV2LWI1CjtCNLY3zjGiNvI2MjJSJ3IUkgnmADYIbhAWGiof0iI+KG4shiSKEfH7Fe1h8KH99g4WHUIogitOF34CSgLKDaIcOig6KEoi8h/uKIo8FkN+Lq4WRg8mF7oYWhUmC4IGUhK6HzYlWi2KM3YyLjUWNW4q4h/iGaYZsho2GuYUxhGKCyYAHgEJ/9H1dfW59HH5xf+GAO4E0gN2B1oZlik2LxIq1iYWITocKhiqDFH+mf4+FmouDjyiRC5H0jreL5ooFjhWSSJNZkAeLDYdVhpeGt4UahB2DsoOMhQKHK4iPioSOBJGokLiO5YwyjDiMHouGiJOJ9Y/NlBmUio4Yi/SPCpWNlOCN34MmgUuGSommiMuIhYxIkH6RZ5FZkjGVNpgRmVOYnpgNmyidzJsklcaLG4giivWKEYnCiEKMoI8EkdKRgJOWlcqV1ZJrjhWLl4gAhY2BEYP1iS2RSpRlklKNzIr6j1SXiJt7m82X0ZLFj3GOlY6tkqGX/ZmlmMGTaY/rjq+OUI1YjoGSvJXBlRWTJ5KJl7ydL6AHniOYv5MZlPCUyZRJmSii8aeKp3qgbZhOnKaj56Xrorid754ypIalw6HZnK+cXJ8LoL6dA5uPnHyfvZ5zm8+alp8XpH6jTp6NmbKaV55PoJ2gTaBDoJufSpxYl2+TSJE2kH+QaJIflSqXQZbakiaRHZRmmLmZepbsjkuGyYOzh+6KsouFi/GLQI1rjmiOcYxPiWOIeYtYjzWRW5BVjlSMbYixgc964HTWcp937351gn2BH4B9gpOI5Y6JkvuS5ZBWjU+JGYeWhzKJZYwikB+SO5PHlNSUS5F+io2EBYabiV+KLovgjYSQPpEqkR2R7Y+OjAuH5ICee5t4kngde5+BN4i0i42N7Y6BjhuMuohlhJSCk4QpiW6OaZHTkQ+REZAGjiKLdYnQiJ6HWIXigkuAF3/bgWGG/4l4jOeNYo7pjNOJ1IYghfODaYOZhEiHhopZjBiMGIwJjmOQrJC8j3SP3JB8kxyVLpVpk0OQ/Y1SjdaNLI7zjaSOKZCRkDiQUY+cjaWKBYZHgJ1+L4Q+i+uSE5r9ne2diJr3lCmPsYqoh/iFJoiKjSiVQZycoFWg3Zmujk2Fc4EGgnmFMoi+il2REpvMoYaiSp0nlfGON4vaiGGJQYsGjnKWeaE9qCSo/aC5lGeJOYYzid6Mg4+XkmmYGqCepQanIaMFmnSQu42Qj+aPl439ijWOC5mRommm6KOMnJCXGJk4mrSZNprum6edTKClo/ik5KK2n1CeoZ0bnHSa8JhPl8mVt5akmvGcdpt4l7KUz5VBlxWXp5ekmJeZPJvznKyd1pwHmcORaooghqKFxYcHinuLLI/+lVictZ7fm/uV2pCejFmId4ejiviN2Y7XjHuIaoNrgMuAF4PihOWEI4Stg92C8YBiftd+fYHgghqC8IBcgSWDyoUTic2KZ4rsiIuJpY0okYOQ6Io1ge16TX8Yh5iLEYtJhbN/2YQljBeP6o4XjQyL7Yp/jSiQyZEbk4yTqJEUjbaHQIN7gMN/JoF7hC6JQI2JjemJCYaIhTeHgYiZiEeI+IawhOiCaoSziBmMZ430jYuOUI9hj96Mu4bsfUl75oJXiSiMMY9Kk6aU85FJjvSLuoopiZCGFIOPgSGDeoYYiieMJYzsinOLZ45QkA6PiIsEiHKHuol2jKeNIowHiYWHOYkjjfOPP4+ji1aI8YcoitaLSIyjjL+MaIyYixuLjYtii8OJhogFitONA5K2lPOUhpQFl6maG5tumJGViZRskzeS5JEvlIuYW5zFneibFJiAlSuWbZdilt2SAo+njWqOlY9UkcGTpJWBlcCTEJIBkCyN6IkMhgyFSYuhkhOVMJLsjl2Q4pP5lZ2V1pNakimRmI87jXqKpIpCjQuOvYt/is6MDpDTkvWUpJdnmWqY/pQ2kWiQxpEMlEiWepbFlJOTtpQvlr6Wt5hmnL2emp0tmnqaDp+EoaWgYJ8loJWhsKG9n1Se/p/Qov2jB6Ihn/Sf3qIto7+fBZ1voDyk+qKmnTmcsaCno4yhZJtSmdie8KNVpBCgh5udmz+diZwJmuyYCptKnQCdmJrUmGeZ1JmEmCeXXZhlm9GcKJuzl/KVAJdll36V3ZI9ke6OgYtGhwSDw4RojIGS3JMYkhyRoJM1l2GYZpZZkpCOlI0cj4GSXJfjmnqby5kBl1aWTJexl3qYQZsSnzGhhJ+Lm4CbYaBspFmkr6E/osymT6k8p2GivaEipqSobKZ5oWSh8KZ0qhGoN6HBniWk06enpfiey5hvmcWcKJ3ynB6hnqY7qMekpJ3qmYibXpvtluGQgZBHlROYfZY3lIGZraDDokmer5SFj/eS/5U4lr2WD5mwmtmZ8pXPkIiOLI/Uj3CQ1JEuk8eSSY5GhgSD44e0jcWQ2o/UioeFHoMxhU6LGZAGkVePMo1njKaMpowhjW6OA5BYkeyQn464jIeLYop9iUuIoIVlg5mDQIfajPOQrpG+j8uNhI65j4GOaItyiD+GHIVAhcGFdIe6iYaLAYzRi2ONHo++jjiNnosoimmKkI3VkXiUspO4j0OMsYxvj6+RkZFLjwONPIxgi56J7Yi0in6NQ4/pj3qQN5LRlHeWNZb7k7qPzYq9hlyFIIeBigONDY0ni2WK3IpEi8yKXomfiEuJIopQi46O45IQleGTuZEdkDSOzI3ikPSUIZgqm3GeHKFToZyeEZygmmCZIZmDmjOdg6DjohSjWaE8nwueK53Qm5yarZrkm2Sd951ZndWcxZ0AnwGehZoxliKTC5KtkbmRepKwkiuRao80j9+QmZM2lfWTeZIuk/2U0ZVYlH+Ri4+Uj9qSW5dcmlWbp5vwmwycu5sCnHmdXZ6Unembvpqyml+cJp/soBCh+aBsodShdaJKoyyjnaGMnwmeZZxbmmuZXJnQmeuaAZxMm9WYaZddl0GXUJgzmqGZYpZwk0yRJY+9j5iUIZgimPCWBpbGlGuSppFjlLaWyJYVlsGVipRpkWeNEoqsiBSKZo6lkm6TV5Hpj96SLZYMlpyTi5JBkz6Soo0Fhtt+yH1VgoGGkoc+hjqGAohWipmM141SjemLwYrTihGNzI8pkaqP54usiZOKwop5iK2HWYrdjC2NAo1bj5eT8ZXElrOXQZlTmkqZ3ZaplD+Tu5M1lsmXaZcslhaVmZPqkLyOPY+wkcSTkJXClgGW9JLOj0GOzo33jYuO9Y2yiRyE8YRZiqGMeYsOidaHz4r9jz2TTpSsk5KQnoxdi8SOy5NJlmSWUJVhlGqUwZVjllmUGpJXkwGWbpZvlHCToJUEl4GUro+2jQSRgpNhkYSOspEUmP+atZg3lZiUB5Vnk7CPu4/Dl1afD6EqnRuWH5E1keCSfZNVlH2WlJeslpWToY6kiTiFJYIfhFiLC5JolbuV5pL7j2iQTJFij+iLyopqjLGLBobogDCGpI79kRKPVoiOhfSIjoszi4OKoYw/jwuPwIxoju2Vo5vgm/mX8ZUJmpqeCJ8ZnEmcn6E2pTmjEZ0nnZylCqvnqaWj46B2pwGt7asDpaCgSaVQqS6nH6HdoumqtK4orJqm5qaVrP2uW6v+pPil1atcrXaoyp9DnvOjGqYwon2b+plTncedKplnlN2XfZ2AnYqWOI3DjOWR/5JCjyOLroqaix2LbIk/iaSL/IzfiweKXYrjipqHb4Hff4KEAooQjTyME4dNg82GTYodiayEJ4SFiNOLVYuDh6iFPYijihyKcYj6h2SJ0Yk3h/uD2oNKh0KLc4wqitaF34EMgdCCFYIUfoB944DKg3mHWYxBj7GNVocRfX922XywhhKN0I8ekCuQK5Cijt6LtophiwaLB4gZhPuCG4V2h4qHPoYGhm6FMoOnfgZ6OXlRfFeB1YW1h6yGAYX0hcqI+4lbiMmEdIG0fj19G3+6gUiDE4J0fvJ//YeRjlyQ4o2fiumKb43GjaaL1IkOixCPp5ODlluWypKojgOPeZJQk/uPVYt1iGWG14NbgSF/qYDQidST1ZjIl6uSmI5bjieOG4wRii+LQpABlsWZ0JqKmAmUrI/gi2OJz4hYhxCGt4hyjFaOnoyTh32EiocfjNKOA5BHkT2THJQrkjKN94Wrf1aAC4bLikONSY8ikh2UppQ3lvOYLpqYmEuW1pbymGOYD5aWlbaWKpYTlCOTEJS/lNqVQJnvm/2a+ZZjk0uSJJPwltybk56jncaax5g/l+aSeIy4iOSIU4r/jH+QS5KwkiKTV5NJkTSNNYqIiqWMPY5BkF+U7Jc3mNWWjJZxl2SXzJNQi/eALX+LhjCQepgtnYydjZlkkz2Pu44AjweNzIfYgsaH6pPHnDKfUptdkn+IzoQ7hy2KIIrGh8OKmZTknJefN5zuk1SJ13+xeqR6t33agoCKuJOsma2ZLpV/kHeOWIwkiOOFL4jKi9aQVpeSm7+ah5VykIWP5I+PjmGLVodkhLGFcozzktWUZZHVijKF34Jwg4uHtYzsjymQXo7DjeGOdI6EjH+LxIsqjh6Ru5IZksuP940BjSWKeYQ1gMWAdoIKgvGDCoqWjnWPXY6vjI6LW4zOjKmKW4c0h9+Jyopxh4eBLoJhhxuJhobZgPt9PYKwifyR4Jjlm3yappSWi4CHTI7olemYjpcNk5aNCIsPj8iVEZnwlsqQrIu0ja6T7JYNlSyO2oYxh62PuJYFmAqUdoy/hluLY5RXmgKbspXgisiCB4gVj/CQ+IxchKh+r4F3h5yMhI98jiiJL4I1fziBEoRzhluIV4h7hgOHkYoKjTmMfokZiGaHkIT9f6d8wH5LgruDqoXkiSOOrpBCkuGRtY21idmLao8rkQuT25Z4mp+aZpbykZaTJZd7ltmShpF7k/eTmpAQizSIqIpoj1uSApKVkOGPf4/jjcWJ8oTrf0p6q3cgeHF7LX8hgraELYeHiQaMso6QkEyQz4ymiEKHYIeFhn2Gf4k4jQ+O74qPhqGEpoK3fpt98IAIhIiDfoB1gGWGR4xrjS+KXIaOhjeK6Yz5i4mJ74g8im+Lt4z8jsaQcY/GijyFGYLLgAN/Zn1if9mDk4ini0iLAoiyhHyFrIg2iUSERnz1e0SDTInUip+IiYbMiN2NspGnkumPEIpThayFq4r0jgaP+4p/huiDCIM4g4mFD4ryjRGP1YwmieiGCoZCha2DKYMih8WMipHlkw2UtZPWkyiTcJHpjo2MvYotjFGRmpb6mIOYrZcomMSYjZmem9ydNZ76nA6caZxPnL2aF5gxlfWR9JA+lNuYs5qnmGqVKJWolaWWpJoboImiWqB9m4KXxpWalP6SRpHjjTuI7YWOikuQMJRfli6WLZRekbCPEZALkQaRg5CLkGiQDo5NiGOCnIFIgzmE44Kqfz1+NYOOiXCN0Y7ajtqQgZNSlBuT3I7DiHGHu4xvkVSSDJBhjcCOj5MBl/qV7ZCijNSMf48SkLiNTIyPjuGSsZZ4mIyWYZFRjMiJ44dUhpyHGIzEkDKUTZW+k5WRy5MBmr+dP5y6lhCRNo4JjniQ+JFMkfGRKZS9lFWSOY7UjNiPoJIvk2iRKY1VidmJw4zzjsqOG41VjJmMl4xpjBuMr4ryiqSPr5NVk2SOW4c3hTKIy4p2ixuK5Yfyh02L4I4vkJ6PiI72jPiKVovejr2RuZLzk12Wq5cmmHmbDaDqoBid9pf8lFCU1JRGl26ahZq3lvGQSI6BkMqT9pUFlrqRaokYgsWBu4VCiQmM6I3AjTKKtoMOfX15gHpYf4KEAYjHiSaKeInBhliCY34+fet+XYKbhYOGDoQbf7p8xn9Ig5mEnYSXhPGCnn+pffF+aoIEhtGIVoqDicyGV4VthaCEK4PXgXR/Y3tLdxN0/W8eahVsOnaWfpiCMIKrgMCA4IHWgmyC3oCGf4Z963xrgnSJb4wgivqBbnhNeXaAJIYUiPOFnIJ6gQGAIn0yfbCAY4N6g5WDVoc8jSCRxJFtkHOOsIxoigCHUoMIggiDHYR9hAaErIE3foh9m4B+g4OD7YF7gbuCCYPvgQiAsHx+eC11hHUieVp9ZIIRh62JuIimgzt8oniGeoB7BXkhdfZ0enupg+qIqYv+i2uJZofOh0qJOYo6icmGmIUshm6GN4cricmK9IoUiaeGkoWnhVSGxIZvhwyJ94lSiceHP4g5ieeGHoHffLt+k4O8h5KK4Itaiq6F+n/9f9eGy4yOjqeNY43ojgaPL4yDiXWJB4pmjMSQd5P+kguSVJT3lqSVjpAoiz6Jgok5imOLB4xLio+GOYRWhY2FhIKAgSCFfIckh4OFiIOmg9iGK4sDjquOuI4ij32PoI4DjbeLk4pGiWqH7oWlhsGIcIpfiguISYfTi6yQ85HOj5mMKouZiyqNRI5ejf2K8IhqiK+K4Y/8lUybqJ3Am1mV5Y6cj8CS5JMgk+6QCY4ijWWQgpVPmFmZLppCmruY0pcSmRuaXpjVlP6StZTblUqUq5J2ktKSB5Kmj/uMq4oWiZyIiIiRiMeKWI6PkFqQJY+mj5WS1pQRlYKUQpOakaCR2ZIVk9uQIo16irKKc49vliqbl5sEmKaVUJjNmi6aW5gQl9GWVpf/mFWbm5w0niKir6UspRqhuZ/aohGlo6Rjo3aiuqHXoqymeKp0qsSmK6P2ooqicqBGnxqgT6FJovujW6UOpEmgvJzbmqqZOpknmg+b2JmUlUSQgowIiuuKJ45xkD6Qeo5MjXyNEo4Ajo2MoYnrh/uJrI14j9KNLIqNifGMb4/YjSaIL4Q8h/uKlIrbhSaB34J9iIKL6YiRgcx7O31DgaOErIWKhAuGgYzUkgSWY5WtkWmOuo8Ok5KUO5MlkKmOYI8vkAKP4YmXhB+GPooii3+HRoDBfwOGK4nChxCFooTThxOMH4/aj0GNW4f0gUKB+oKwgwWC2YFGhvKJ+ojdg6R+J38RhAyIdIgEhmiDPYWMiQCL5IiRhr2HbYotigqHOIUMh+6JRYrSh7mGuIiGifiF+n5beyl/UYT4iL6NipGyklSREo94jOKJKodWhXmEeoQ4iE2MiY09jMaKoY1uk82WQpXPj1WMkY/ilAaX0pODi3eJ25LqmtScYpgQj/aKoY9Wk7WS7o6kjiuWmp1doP2d7ZY/kRWXvp4IoO6ZGo73ig2UkJl/mIuTeJChlxahEaV4osGZjZP+mHiePZ4nmbaS+pJ9mJ6b5Jltk5qNYJGhlxuZ25VlkFmPnZJxlDGT8o4eifyHrYsVj0+PGYzLif+McpL3ldSW4pVAlfGV3JWdk+OPpY3AjzCTgZOXj0aIwIIzhYqJ64l9hdd9VXq7gt2Mz5B0jUGEZHxOfeiD34geifKEXIDPgeCG3oqvjW+OKo24ibuDFn92guuIs41MkGiRlpFdkIeO7Ysui6KOtZGEkieVTJpqnU+cpZiqlWmUsJNTk6iUd5Uuk/qP1I41j7SNFollhFOElIeXireLj4sai+GI1oLTeyZ9c4TaiPSIT4ZKhAiGXIlUi3iL6ol8ipaN7o8Ej8WK3IWshnWKWIsMiPeAt3rieb17iXzuevp4gHwJg2+IMouqi/OLgY0/j+CPK47GiliIIYlvipiJ0Yc5h3uGJoOtfhaAmoeRjc+OP4snhYuADoG0hayKNI07jMCHmIHwfxeE2ofUh+qDkn+aftB/BYE8gg6D2YMWhluIY4nohjKAoXtffYp+C3r3cYJv0Xe/gISEB4ILe/96BIR4ihGMQYvait+NVpFeki2QZorghV+JQo+WkXmPKovHjGyU55momS+UTo2djqCV75mImRKV+ZFalUiZ6ZjEkyKN8I7dlqKbvJrVlKePEpTpmlmczZbHipeAc4Ulj+yUVJbalMSSiJJtk4yUpZQck+WRlZBQjYeIVIR6gpuCWYOJhHCHa4pgi06JTYZ8iDaPvZR3liKUUI4rh32C/ILphgCLOI1/jK2LXY5qkpqVApcUlcyQ3Y4ekjiWLZjel3yWd5WolfuWd5nrmgKZW5QIkbOQ/o/OjayMSI21jOaLEY6NkV+TVZKgjsuKV4opjxqVZJeTlbaSO5NylduUlpH7jmKNkYuxioqKvYj/hLKCRINohM2E9oPCgb6BBYb8ijiN0o3Njt6PaY8Djj6OcpANkj6T8ZRtlYOSUYwRhtuGl4sYkBST/ZNblHaVLJZplBmPFIiQhKCGjYixh3yF5oVyinSQbpU5l/OVkZQMlC+SjI5qi+GKgosHjC2OXZHCk1mU15IOkFqMlIcahTSH2IrmjW2PQY9JjvOQdJUxl1SWGpTvkNWObI2Fi/GKAIyZjZWP0JKWlJuUJZaYmYWbxZo0mpWad5rFmX2agZztnA2bY5irljOVi5VCmjefI6C3nMOZUJuBnSGdJ5wPnRqdZppLl16XuJg0maKZ7ppQmwCamZhNl/+VvpSQk6GSqJB8jnmQCJdFm1GaH5VmjtuKmoy2jxeQCoyuiXGQNJjImqyXc4/fhJOBiIfSjgyU7ZUxlf+UW5Zdl42WzJN3keiQ5o+djIaH7YWojcqXq51LnSSWOYvRhbqHEoswjUSO8o9Aki6UfpYQmdCav5qcl0KTF5L8k9KUNJPnkdqSS5MRkXSMDIsVkV2XjJlrl9mS8o5Jjp+O+I1EjeqNeo8uj8OLtogKiwOPJo/UigCFkYRyie6MBI7EjjGPoY4jjFyHD4LOfsZ9In4zf6x/O4HsgxKGL4fEh0qJkIvYjP6NJI+ojnaNpI3wjXmOKo+JjoeN7I6SkqyVAZgjmUuYqpVjk+OSwpMNk5CRZ5LPlQ2Zt5lFluaPEop4iFeKlopPhgyAgYQTjnqSeZD6iIWHApP2nHKfvZr9kcKRS5nDnZydnZnjlRqYf5szm7GVaIsbjsyc0KWopp6fNZMtkZ6a5Z/dnVyVRoybjjSVY5f4lJuQzZBGlDCWyZXYkumPWZKwlnqXSJMwio6GbI23k6WUD5CFiIWE4IXHiCeLVozwjJmM+YpPiCaE2X96fB57wXzugKKG8ozDkhaXHJk3mG6ULo8gicSEToI0gDF/uX48fdl7E3zyfNt+Z4EIhaWJOI7ckAGQgYwaiReIQIgNh2mEyoH8gESDF4a3iEGMlI+JkYSRj4/ci02HMINYgx2Iy4sijKeMe5BRlMCWQ5gJmLmVPpL5kK6SCJQAk5eRQZJGkzWTJ5SxlqaXWJZclBCTeJKIkhWT7ZKZkTmRo5IAlQqWoJU4lROWnJZglEeQg4wpil2JV4mFiaWJSYmQiQmKZ4hKhmeGW4dYiNeK0o6okYiRJZCpjkCMSokxhwOGgoL8f8eF7Y3LkQ2R8I4Hj7iR2ZV6muSddp4Ynn6faKKMo2yhLJ5DnUCeFqDOoaKizaEkoD+g1aKIpGGk76MAo8+gK5+Zn5CgJ6DWngeeZp0XnLyaQJqbmYOXlZXqlYyWfZR9j1SKaYhtiqOMpI25jcSRgJj3m0aafpSPja2JQ4pvjimTdpZgmA6bhJ7An+SdnJsimyqbwJpom92cop2On92jFajXqIymK6ZQqOuorKh+qRGq26gIqZ2r6qwsqyKpMqourMar/auGr4WyZ7G4rCaoTqYdpGmgx5+0oUii7KGSoTKggZ2LmvuYfZeglf+U7pWkljeWRZatlt6Vf5Uwl4yZHplnlJOOMo6ZkKmPIopogzx/K4CchXyKkIv8iFOFIIeBjYaS+ZNHktKQj5GGkpySM5KQkWCRM5LVkqKSSJFgjvKKJ4adgDSA9oOzhnCI04rCjGOM9Inkh8eHLIg2h2WIFI0Gkp+UwJNmjwaJ1oPNgG9/O31xeTN4gX42iDCOb4++i0qFbIHeggKHvInKiS+K6ovPjKSLloi1hh2IbYnJh8ODr4BMgEOBIYQ2h+KHE4YJglJ/I4AvgruCE4HifxWDFofmiEKJD4ppjHyOQI8KjiuLvojnhgyFaYILgSGD7oUyhoWE6YUMihmMCYqZhFh/nH2Tf7+CJ4XchV2GOIcBh9qGx4dIiAiHsIRIg86DDoRVghl/MXzcePVzk3LUeNB/z4O0heGGjofch1+I8okJjEeNcIw2ih6Ia4eNh7iGXIRfg3+FT4iWidSILYdRhXeE5oRQhqCIwooJi6mJCIlkifGHj4TLgKN/ZX/MfRN8qH4MhHCHfYdwhceC6oCJgCeBfoHGge6CS4SjhOqD/oJZg/yDZoMmgSR+wnyefEB+OoHag82E34Isf1t9b3yHeuh3iHZpeReB94fmi+aMFoxpiryIIYg7iY+KlYqJiFeE6n6petR32XQxdR56OX/fgHSAtX+fgQ+GHIqdjGGNV4yyilmIm4XthJyF7YQ5g1GDIoinjUuRJ5J3kLyNco1lj7qPfoyThid/N3xEfzSFUIu2kKiUs5VpkiOLHYTDhBeKwo0bj/uO5Y5DkCWRxo8ujTuMBo3DjZ6N9IxDjACMbo3jj+iQzY/ZjlaOOI20jKiNT47qjaaOTpJsl6ubUZ1znF2aO5iLlgeVYpMikyiVFpd3lnaVNpaTliiUI4/8i1qMaI3Ejd6N7o7DkLeSP5RnlGWTQ5IykGGPQpHVkvCSp5NzlMCTapLMkAGQ3JGIlAWW4JaSlo+UV5H8j8uU5pohnZOaS5Z0lUqXx5eJls+WNpoVnj+g9J94n4KirKZ1qHen7aVVptmmHaZ0pT6m+accqv6rAqxtq/6rj6y3quGm0KROpbakmKE1nimdJp6onu+cr5nimAKbo5wnmxuXP5bzmYScOpvllseU7pbxmOOXhZSYkjaTepT2k02Ru49dkACP44hAf8F4VXnYebd2pHJ4dDB8z4KShsCIVYopiuGGEYItg9eJ942qjFiGNH03eWd97YMaiQSL44mmhryCSn48e6t/uInukaiUpJFgiwOIuYlBjGCM14vdjxyXR5yGnNqWyI2GiniNsY/mkJeSzZM7lD6UE5JjjHmEJYONjCKV0peLlPeNu4stjyiR8I7bi3qQDZlLnfqayJFig2F7UIB1hVmG/INch8qP1pU/luKRR4yhiz6OjpCdj6aJD4T9hiuMeI3Hi5uJOYkEituJsIgkiZKM7ZHSlRKWgpOKkcWSfZQjk7COWohWgfB9J4EWhf6GkomRjjKTRZVKlBKRMY7dkT+Zlp2FnfeZspe/m/6fip8FmrGSaZKXl26aYZiCklaSUJrFn0if25gpkJKXX6QYqnSoPp8blhSdQ6ZxqNWjEpocnPSnJ669rMij4ZmKoT2spa+CqxKgxJcroKGo0am1oyiaD52HpSOoUaREmqGVI58Gpz+oJKPumTGY8J8tpWKkHJ0Ikk+QzZQjl9iXjZbklUKY+Jptmr6VI5EPkbKS+5P0lFGV2ZRvkyiTTJQwleCWkpeMldWR243Gi3uMCI5DjoOMTYmLhn+F1IQjg1SAun1TfsiA74KNhGqFL4YxifeM345WjlmNZIxiisqG54JdgpSDd4QMhVyFMISIgQyAYYCmgO2A14M2iPuIVYRbfB98RoHZhASGjoV9hImDf4NMhsuK9o+Zk/GSmY6yipqJ2onBiDyH6oVUhBmKcZQlm+ObO5dpkDCNwI6mkqGWxJj6l5aUY5HfjymPzo9cknKUT5WblqCYCZkgl6WUNpR8lfiVsJRIkOKH84ERikyWI5yMmm2SxoYZiCeVyp0gn0aZco62iQeSl5uNoIefN5iPjiaQv5qzoTaiA53IlLWPjZFalv+ZR5oImViZoZuynYqd+prMlpmTlJaonZ2i+6Meo9Khy5/AnAma95hul+mVk5cBm8ucR5w9m4KZlJYrlmWYppk2mPSTsI7Ni06MT451kCOSJJMAk76RxJBUkVuTjJRSkxmPMYdAf1Z7ZHoUfVuEK4z3kbmVuJaPlTuVqpbtl3aYnZk1nI2eWZ6wnN2bHZscmyWdYp+pn3Oej57un8agvKGRo/akOqQcon2gk59xnnOfqqKvo86gp5y7mnqa/Zk7mjibJZsgmrObRp85oIydv5pkm9mcDpyFmdWW3JX2lIKT2pAojeCMkpDqkvKRYpCGkqeVzpSWj5WJ04VEhNCEaIdsij+NtY9UkL2Nc4mYiBCL7ovXiLSEs4ahi2CN7Yu2igGMPI55j5SP3o8IkN2O1Y1wjGGK3ojxir2NNY0jiUSCwHsaeZ16Rn/HhE2H1YRlfPhxjm3Hcpt7mIQGjJCPKo2zhKJ5NHMudzd+7IPqh6SJ6ojchfqCMYPXhFyEbYHSf4qABYOQhuiHFIYmg3GBeYIxha+GG4YfhYSG9Il2jC2M+YmliD+J6IkXiWWHt4a8h6+IpIlEjiaTCZQJkHGH+H0Qej19MIVwjGyR+pJ6kAOLFohBijaNB474jGCNg46FjWmKE4cJhlqHeYjeh22HQ4rtjUiRCpTKlSyVHZFdi8qH+oZKiIKJMojEhPSCNoSIhWGD0X32d/h0vnYWenF7+nmBd5t2n3YLeliAE4R9g7GA6IK0iMuMao22ijSHgIYfiU2MNo8JkimVfJZplEqQ5I1ajcCN7Y7Cj6CP747RjVOMNYuSim+K84rAjWqTpJkxnRic5JXQjZmJLImni3qRApdymYGXa5Kbjv+NtI3Cjy6W/JtinUGZAJGmiG2DtIDxg4SO55fAmyCaQZVekOGNGo0RkCaZJKJxpdehJ5gujSyIeoeti1OUk5uEniqdt5k2l5GWv5aKl0Ga5J70olmjzJ5pmYGYq5nameab7KAipR6luqAum8+YS5lbmyWfpqFkoHWc05jPlmSYcpx6nz2fUZswl9SVqZV5lguY8JjAl2SV8ZSslV+VW5STkkGQn40fi1+KnIr9iR6J5IeahbiECIfniluPDZPRlMyTl5DBjYGM4oqZhxCH2ItEkPWRRJM+lruX+5Ufk02RkJEPlAeWuZTykEmQLZR/l3CYQ5o+nzyj1KLQnn+a7pj6mcacRJ+vnm6c+psHnbmc45uDnI+dRJxpmNeVr5YalymVUpNbk8GTfJLgkPCQMpKkk7STWZH4je+NjZBLkeaOmIpGhxGE84BNgvyG3orMjZqQ05H8jz2NT4vxiUuNz5TcmpicrJrrmDua3JuQm+yaRJuNm9icIJ8Soeyh6KGFov6iiqG3oAajuKQgpJii1KIspX+mPKbBpK6jB6fkq8atGatdpwCp4aztrFuo46Trp7Cqpqi5oh+fMqFyo3qh3Jprlt6Zm51FnAKXdpZPnHyfrZzSlYCTo5cCmoWXXJFXjeKOx5CtjjSJJIa8iY2N+YxYia+FKoO4gHB+QH5cf/B+PnyieyWAlYQbhHl9ynHRZrRo73AjdO9yM3P7dxWB4YrLkCmRA4w+gv13/3YBfquD2IMff4V7AIChh6CK/4cmgTp8UX+vhC+IToq2iX2G44RqiH6MZIz8hn1+Znv4gbqJi43LjBqJfYV4hX2HVYn1iLiFBYGJgm+JY47kjtmKXIU1g2mGzouMjt2NA4wxiwmLgIqwigWL8YdzgCt4EnU+eP57mH4TgC2BQoOwg79/23ksdaFzUHiPfxaDpYCueRt0Cnd7ez18E3q9d912RXhQeQ9523sqgC6B2H2eef54PHoseX91l3SYeCV+JYDDfIt2nnREecZ8EnwjeVN3A3iwdghzdHAFdl1+/4RJiA2KQYw7j6mQ3452i5mJT4q1iuGIUYfuh7SHQoSEfiJ5ZneceIp7/4DNh++MYI7Ci0yHHIQEgA95Ym9WaUhuj3YtfpuDv4WohS2E8oBOful+kID2gA2Ei4n1jeqOg4zSiD6GQITYgTB/H3wuekF+PYQih+WGYoT7goOEAoXmgo+A5oBGhMSG6IVtgoJ/DoBGgxqGF4c1hd2CPIMJhtOHIoe5haaGOYiDh2iEeYGJg7aHRoq7i0SMD4sTiDWFWIUch5KICIlKiHqGh4fci5KODY7Pil+GV4Wtib2NRY80j+qOMI5bjE+Mso6HkAaRV5EwkaOPE43ei8GN55BjkYqPHY2Giy6MjI4OkGSOnInohcOIM4+9kyCVh5PZj/eKTYRUfTl+N4erj2qT8pJikGuOz41pjimQNpLBk9yUXJbpl4eXOJYTl+uYtpdQkvqMN4xWjIyLC4tki5WM042Gjd6LMIiygwGC34J3hlCMb5ENkxaR346kjtqNq4spi4CMs42fjcqOYJL2lNGT5o5UiIOEjIWvhxuHzoOEgfWDaYhgi52NK5HXk96S7I9VjgiPY4+jjx6S65Xgl0uXF5aMld2UA5RmlLSVg5YhmASbW5y1mvGYaZo7nfCcg5k4ltaWrJjSmHaX9pTTkiKU35h/nHGc8Zntl/iXzZcmltGUgpS9kjCP9Y1tkBeSXZEGkM6R5ZWrmIaXKZLPjG+MBI8skISQe5QzmSuaUphdlpSWHJjlmLOYOZhQl8eWH5aolOmVfJxXo+2l+6IGnbCanJzmnZqf5KIZpe+j3qAYn6yf56BJo76mlqh9prihz53mm1OZN5h0myuf1Z/0nTucs5sgmoCW1JKRj+aL6YkLiXqJ4ot9kE2UGZTFkC+OS4/ekEmQg5BbkruSHJATjE+KrYvTi+OHm4WTibmPIJLRjheK1IxRk36W7pWDla2XW5kql3GSk5Fklu6Zd5nzl0yaVZ4Bn2SbjJbbleWYA5q5lxWWhZn0nUWe3JmllbqXyJrEmECSTY08j8mRVI/Yh/WBXYUOizWNfo3cjjqQJI9xiqCG3Ymdj3qSZZGfjVqJTIcqhrqE2oVZi/mQ2JE8jbyGtYSMhriGRYXVh5KNhpDljhmKVYZpipyR55X9ltCVzpTIk9ORZpTqnDKjXqPZnUuXSZY/mP+WxpIPlt6fyKVEpUWgXp/DpLunb6SdnOaYt5xnnnKaDZeLnIejxaR0oDmaC5nUnDOe/5p+mG6bVJ9Zn/aaTZeqmG6a7pcBkTWNIpGHlLyTOpGMkceTbpOrjlOI34eaisGL14tpi8mLfo3bjlGOK4wviieL1Y4WkgOTyJFjj6uMfIq6iCaFN4Esfw1/o3+df9x/4IEihCCEC4OAhGiHLYjPhRGBi3xvfSOGyJB8lgGW25GTjjqOVJAglK+XIJlil56Tj5K5lG+Ww5UOkiuNHI4glOiYx5n4lluTrJIWlBKV9ZR5k42OLoeChZeLc5H2ktaP9YnQiOyOd5b6mTiXBZBlipKMSJHSkyCToo1ZhCKCcYlTj5eQHY6wirCJUoquig+JcYUSggyCSIWpiMSLSo1VjTON0Y1jjdmLBYquiZOMWo+9jheLfojBiZWM543XjGGK+YfQhzeKQ4w/jNeMT5AHlQOYqpkMnOudmZx5mHqU/pK0kamPZ473ji6QNZLblG+Wl5UGky+RwJCvj2mNwot5i3aKwYjIiMqK5Y13kJqQIY5BjBaNQ44rjV6KmYlPi56LPoiegrx/mYMni5+QrJI2kwKUsZTvk3KSSZMxlsmVT5FujtqQkpOJlBWWRpk4nBueH59Wnyqe5JtfmhmaipiMlO6QJ5HOk6qWA5oTneqdWJ4UoKihlqA+nUaavJlXmQGWCpJrkD+OLorShpWGaYeOh5WICYqhiGuEbIH/gGeAgYErh3qNUJA1jweL1obBhcGH+ozgkouV8pPIkLyOB47aj5eVA5tpnOuZKZZilOGTWpJ9kT+S8ZFFkH6P549ykYeSJJIWkA6Ovo4mkYqQ1YvrhzGJuYomiAeB3Hauc+V4SH6WgNR/Vn/QgFqCf4LNgfGB4YKlgnB/D3uwe1F/nIG1gTeBnoDDfg574HbSd+B79n31f9uC44Yeij+LlYoqiT+IBomvil6LAotXiumHgoLzfDN8OoEIhUmEMoB6fJV6D3jed+N9cYVqit+KPoqUjTKT/JUTlKqPHI+jk4KWzpRnkBGO3Y3Wi96GL4QbiXSPvJFijz+NdY8UkvmQWI4gkcKWhpjqlOGNYYt4j2eSlpIGkbOPKY93jOOG1IHng1GIZIm3hp+DBIVDhzqGOYALeMx4YICOhvaJooq4ifCHkoUBg9WDEIh2i36Mq4tFi7qLe4oYhhqD24RaiIeKi4qfiVCHWIPjfqaBAY6YmFycZplGlEKWc5vrm22XSJR0mXmfdaBJnfebyqANpe6j8J4yoJWoXa1Jq/akJaMdqNmqgKe9oHKg26WTpwSjNJ1DoBCmcKZ0oHyb8aB3p/KnU6JUneKhnqdXpwWhJJuQnJWeGJsmk1KQT5XSlxiVkZBvkQmVaZRZjtaIW4uPkJ6RF46VimmMZ4/gkIyQe4//jX2KJofVhpGJyotHjIOM/43Hj0uPPYtmhC9+AXu2ei57RHtueRd1Om8Sa+JoLGqXcyKCo4yvkNuNFYTaeBF2cX13ikSWnpyInLKVvIisfm1/R4QOkKqc4aIwooCbc5DAhYB/NIBZk52llq79rqKnMJkRiiOGAo1hnyavlrbitR6t0ZvGh6uBqouBo1G1gL30vMezEaGoiDJ8roxEqGi5XMCQviO056Cbi8yElJUerHy67b/jvEKxp51Di6+H5pYdqwi4lby9uPSru5qekvWRDZq4qgO3grvmt0urCZSxg2GJzJWRpb6wx7Q1sfukvI8wf3aCH5BGn3Gp9KxEqS+ezY7AhZyFl44AnZ6mcKkhpiSeuZXHkfOPnZHlmMKfxKFKnheYBJQBkquQgpQVnEehsqADmtuORIbjhOqGsopfjtGQ4pJClGKSMo6yiyiN55BAk0KTv5Byii6EJIkrk6uYSJnnl/OW5JWwkteMlojfib2KX4iRhWGEpYU+iE+JFYlrh7OEaYTviNiOdpIqkiaO7omUiiiRq5c6mkeYr5LWjnCSj5dYmV2YTpXckt2V35qLnZKb6JXfkHSTrJmNnY2du5kqk7OQz5VNnKWeTZxCl8OTMZbUmmmdHpzplUyPnZBclkmYcpQvjXGKUo/TlAiXhJVGkUiNkY2tj6OPHY3DivKJeImuiS+Kgonyhr+D64Nqhr+GBoRwgVyCdoWSh5KHWIUmgZN8+nqifZ2AQYGZf3J9G3yifD5/bYHpgex/gHtjdSNx7m+Qccxxk3D4csp4fH5RgZZ/vnhScU9yS3ioe9x5x3NbbqJskXHfeI1+O4GlgbKAi36AfDR8MXxtegF3nnWPecJ/IoNVgaN51WswZadukXh0fZx9s3k6dnR11HUPdsB2Ond+d0l3pXdJecl69XjVcoRr92g6cUh7cIGfgiuAnHxfe/97mnxAfGN82H5ogWmBvn4JfX9+AIDkfgV7DHYAcVJttGxma/lq0W26cuF3YXu1fO57v3iLdF1zU3Xrd7p4MHmMeYV4B3YVdUB4kH4IhOCEG4HYfCt7a3nudNduJm1Dc/V72IC4gLp9H3xpfTl+BnwYerh8nH/YfnN+R4TNiyyPdo0oiQyGXYMtf8N5THsTg6qH64a9gfN86n33gBqCvoCUfq5+qIA7gXR/UYDpgmSCsH6cfoOFb4vvirqDJHl2dRZ5Bn2Tf0CCgoMjgqWAhIDXgKh/YXzdeQ558Hrlf9yEVoezhvWEzYIVf2B4WnAyahhmgmgkcKp4Gn9qgtGCxIF8gdmAPX69ef91pXete0R97Hs6eeF2D3V8cx90o3Xkd+d7gIFUhrWH7oRKfq51G3FNdzB/XoL/fw962nRjc/Jz/nUye5KANYTchfmEq4HifZN/IoaBimaJt4V/hf+GFobCgyaBnoDsg1WF5oELfIt3zXnlfiGBOICIgEmEwIZchCB87m97bIJ2J4GshUqDg3z7dx95JHm8c4JrsGfPapBtFW7bbhpxoHMWdfd1tnfMed16pXqqedR3CnWKdyl/TYVKhkKBG3dVam1cXEr2PPhMa1ziZTBsK28ucGtwSHGdcRRxkHBEcLRyjXgbfmeBH4LcgvSDEoOefil4LHdXfPmBN4U7h9eJ4Ytmi96HPIOFgLl/sn69fNp5ZXc1d355dXw9gC+D64OvgYh+rX6EgdCDBYTtgAB79nVndud4Vni8dip4q3vFe5h42XX/dq97UX/YgWyD2IFOfHl0Lm65bmN1gHw+gnmGQYrCi4iJyYWMgyOEcIX3hCqFeYaDh32I2IlqinCIfoSWgY2Ap34RfAR90oF+hd6F5oIJf4N7wHWOb9du9XPyeU58KXqRdoZ0Q3QZdYZ4MX5YgTKB+HygeOF4nXpkegx904Hpg+SCtn8Ce3J1knKMdMN7fIKGh5CKWYtdjJONBY07i0qLnI1bjyWPiIx8hwSAHHhDd5B/jYZph/qCp4DuhgyNxo1Rih+GXYQfhDCDTIGwfi1+K4E3hEiGeIbzhJyBGX35ep99IYGNgsuA4XxYfeuD3IhVih6KRonciESKQIwsjXuLMYfMhPyF6IYoh9yFi4JFft17Tn3vgFuCVoCHfnaCNYfXhxGE6n3AeJx3m3uGgD+C+39ve7V4aHpffveCaoaahjCFQoSUg5iCZ4GGgJ9/Kn4Yfat8iHz7fFV+KH/+fEV3YnAcb391VH0fgZt/xXsTevB6a3zHfseCY4c0ijGKC4hfhRqEsYTwhA+EZoPqg5uFKoech26HSogeibSI94hhisqLfIuqjNKQ0pR9laCSdY+6jCGJp4XIgVJ+kH/0gweIholBic+KXoyoim6GVoEPfcZ6/XomfDd91H1sgQ6Hgougi+6FinyhdGxuBGvGbURyx3M6dOl2S3pJfAp8oXksd5h3/3q8fjqBmICOfsV/aYEkgIN94Xt5e098aXtWd6xyyHJwePt+noUaim+Kr4ZxgEl7Dnocei15infSdi55FH1zgb+DwoJhf5h7vHiAeXl9PoHig7eESoYni6aPBZDpi9GEboCDhcWLdozlhfd4bnJlfImFAIiXhEB+NX0zguiFnYVHguyA74MPiW6NqI4jjoePVZJDk/eP4YiQgJd7z3qLemZ69Xn4e7x/e4ArfIp1anOYd+V60HqPeAt1dnCaaotlKGm9dUWAQ4WShQaErYNFhDmDaH+xeXd0T3Mgd+R6Q3wKfMZ8qH8KgkKCI4Axf3GAd4CZffh3J3TfeKWBYYdgiEyFIYE+fpV8lH/eg5eFzoK3ezFyymwxcWp4bHuNeLZwzGj4YwNm2nKhgEyI/olMhvN9PHeedTx4u3p/d1pw8XJxemR+Fn6TfOx6fXhhdvZ2OHmhe8t8cXzles54bXeCeDF6kHq6eah4gng5esh7YHzee6d4M3K2azxsGHQafd2E7Ij1h0yBlHdncgR2/HoBfXt8l3gZdRp2hXm7exZ8pnpKd29z83EkdBl2l3VZdUF28XX0dDZ0l3VJeF93PnMxdEB6TH4KfhV8u3wkgOaBg39VeE1xFHISeIt9LH9gf5eAEYEQgFR9KHhQcY5w4HeWf+mCaoE3fEd3CXcDfgSHiIzYjFSJyYT3gPl9gnxlffCAToOQgr2B2YJ9hAaHK4pcjHaMt4nFhKuAoH+QgJ6BXYE3gA5+kXp4d9JzSXBjcPZzIHiEey1/yoI5hbSE1IDGff1+E4HAg8qGToiTiL+Hrobfhq2IG4rPiDqDlXyne2OBo4iXi+uJBInfiyePOo8YjViK+Iaegb18xXx0f4GB5IQuixaQ1ZBujg+LAooYi3mNCpA8kYyRspExkRSPSYuBhsOByX51feF9NX6IfVF94X5VgFh+CXm6dDlz5nEtblJpQGhubLhy8nexfIiBooWnhoyEdoL7hBGKcoxqi4eJEYcGg0t/6Hu5eYl+6IZhjBCNjYs+jISNBo6AjzSRX5A/jaONVJPvlqGWSJa9l+mXwpSgkCWQuY8wjTWMJo7Lj7uOEYsKht2AGIB4hZ6KvIwPi6yF4H1ree97fICYgfWA0oKfhfOFiYIagEaB54QSh36G7IOtgUmDAYf4iHCHuoNef9Z6/Xatde143H2egA+AE3yhc8ps6XHnedJ9QXwsdwFypXCidx2A2INuglB+HnzkfdKAlIJWg2CEdYThgcJ753NRbcVp8Wi/atBvWXRGdmp4jnzjf+h/lny4eFR80IP/iOmKkok4hviEKoUAg6d+EXoTeFZ4r3ivemN8/nvdevF5rXeOdud58n8DhYqHS4abf1d4eH05hj6JwIVWfH14oYM1jkSSnY9MimaK2I7XkHmNGYWme1V5kX0/gR6B4H6MfUN/roH6gU+AlX66f6yCsYWFiH2K0IupjO+LKotoi2KLeousi/qJ0IRtf4F+DIAagtWD5oKnf8eCVYtQkEWPf4lxgQZ/qYQWi7eN5Ix5jliT9JXjkh2Kn3+OfbaAuYMvhgCJA41wkaqS849uihyFQoW6iOyJ1Ieng9yCF4iOjNmNMIzOhxyFwYdpivOImIMDgK6A1YLChD+ENIHVfiKAAoJYgFF4ymt0aUpzS3tUfnp8PHdHdNd2JnpKelh3VHeAfdqB8X/KdwdwtnOVeq18MXtDeeF443nWer17TXyMfOB90n/KgMJ/mHwSeQd5MHyEfqR90nvHesJ5YHdRdEhza3UXedB7zHuFeAR0n3Jzc+VwF2siaSFtZHE8ce5tMW6YcVl1lXeUd7h2FXZPdFhx7XEwd9d7JH0Je5B3wXYVekJ+1oCVgNd+w33ufv6A/H9fee5rTVY5OoI66EpkW5xoAXA4de15En5UgL9+c3rudWxzy3EVcg12SnrufC19vXvxeBt0pmzdZ6Rp+m3Mb8RuhXBQc+J00HNhcaRz6Xo9gmqF+YKGep9v0WpcbgRzYXNHb/RtxHICdy53W3hKfc2Aon+Xet14zXwVfwp9a3sWfnCBLIJ0f+V4WnEkbqZwmXUPeTV5xXS8bhJv1nK8cpJtV2hwbCVyVHMecZ9uNm6ZcH5y2XJIcutvgm28bOFtQXCwcalvUG6gcZN1A3gVeaV5/Hkwe6F92YDXgaF+AXmfdcl2XHfUdtd3GHojfJd7i3jidQd22HnWfZ9/OX7+ev9373UrdsR4Bnzff5ODLYTtgJJ6JHIub2FyVXcZfP2AmIQHhyOKA48ikxyT541nhBJ6V3X6dFB1ZnXOc0tzR3mxgUCGoIVngZ+A1oOThKiAlXkpcmRvS3HpdaR8+4AxgXN8TnHIYNlZlGapcqZ4QXn7dqd1bnfwehR7R3e2ctdxQ3Otc9d2nX1Ng6eE/YLNgluFXIfoh7iJu4wMjZSINIOLg0WG4IRggCWAsIXvicKJdIcZh12H6IRthLuJpI/tkf2RipOClkuXZpTwkFWRvpJEkWKO6o9OlPSVjpSSk8iUyJTKkYSOCZDnlNyW0pNKjaaGzYD8e+l7JIBwgwCCIX15eYp7In+bgumGLIqaio6HXoCsdcJu0W7wccF3Bn8vhCOFLYLrfC94rHePejB+AINGh/CIIoguhe2AzHxfe/F9G4FWgu6Cc4UWiiaN+IuLhm9/7XpUdwd11HothAWLLJDilJ+X55ZUkkiK3YB5eNx7CIMrhsaHe4tvk8CZJ5palMaIoHkxdtV9qINFhiiH34l6kL6W+phBllGOP4U3giKDuYMcg+GAeoPAi56SfJRkkHWGlnzSemB9I4EohcqGKYaDh2yMs5A8kXGNR4lIiRWKg4epglOBUYZqjWyTX5aGlg6Ui4+ei2GJMompjPSQnZKBkYKSt5eIndafyZ09mzWbMJvfmNyUaJIvkt2R75Jylv+YhJlvmDKWdpPrksiUi5ZMlgeUHJFJjTGJ7ojSi5qMfYlIhUyELYhRjeyQLZFcjh2NVJMmm22e+5uylL+MHpBumcaelp7zmkKXcpXllEeVpZaYl1+WYpL7j8ySh5ffmbqZuJc2lFiQX5DTk1uVOZP0j3OPpZPZl3eZ35gMliaSN5LRlUOXvpTDkN+ULp04odGfh5mrkxuWmZrMmn6VCI1LjYKVCJqpmF2TVpNSnAuky6W3oJmWaJQynFuhbaBVmYCRoJaxntSgEJ0NlVaQCZW5m62eSZy2lmOWDpxpn/Wcx5X9kcyWcptymy+Wio+fkOqWepqMmMiRgIzCjWCQDpAYizqDt37If06CaoKOgGx/EYGfgo+CCYR9hnmH+Yeuh5GGgYWqhSKJEIzciXqDyXy2fDaCKYYIhhaERIZGi+iNcI0VjRiPiJH8kaeRiZLuk3CUhpVUl1+Wa5HIi3SJgImriPOGiYU7hp2JsY0jjheM8oz5kESTf5ICkWeQ3o8EjrSLtYnZh/+ICo3FkJKQsowDiG2EiX8GeD9y93JLd0J7yH0tfs57unjBefJ/MobdiRiJBoQbf3V/EIGvgGKAEYN4h8SJ54jOhQWBqXvDdtpzmnModIJ2TXo9fsmBeIOpg2WEQIe8iQ+I3IHiexB+PoN0hFWAJHn8cb9xIHWmdnZ3KXg6dmJyxm0MbnN1A32Kf7V7AXQ6bFptpHTFefh8rX6hfcB73XmfeOl5IX49gk2Ec4Sqgj5+Hnpue3eAXoMYgX95FnEIcjx4wXocetJ7l3/7gFx/83vZekCCyYxDkxmUcI/JhtaBD4NfhAOCpH2af/KJHZNTlpCT/oyCir6Oj5Egj+eHhoG5hlmNmo6bikuDqIP1iuiOwYxNhhCCgIiNkH+TWpD1hsB7W3+8h3OKpIcSgk6D3YnAjBGKYIPzf1uDMYcPhwSC9ns4fmeDjoQPgd97y3qqfZB/Sn66er13PHY7dE1xpm4zbopzT37fhruJ2IYpgIV55nSScpRxvnF3c6h25XlQezR7IHrGepR9A4GNhCqGN4VOgt5+xHsBeCB1xHZjeVt5RnjSd951OnLkbl5uGG8ZbxlvE3DZcVRy7XIfdoV7NYGvhEWFuoNrgVKAWX8/fu58WHqgdmVzbHSYeHR7SX2Lf/WBGYPJgXB/yXyleZp5LX44hFyI8okNisKIxIUFhNGDioSSiCeOxZGFkiWSF5O+lM2U0ZF8jYWL+YvTjDCOPY8AjuKJSIRIf8Z/54PChj+H+4ZIhseFw4Qxg5CCc4TmiROP1pBZjxKMIYjihNGBc4BtgguGYIi7iXaK5oonjEeODJDGj7WMU4hehU+E7YFWgHiDaYd7iteNd5DOkGiQepCCkDWPS44HjymQa5C3kJ6SJZWTlniXz5c6lrCRHYtbhjOFOYZeiNaJkIqNjL6Qh5QvleSSwJCGj5GNNImKg6GB4YKGhhyLUIwSiqOI4YlniuiHcYOvf5B+pX7YfnR/mYI4h76KpIpLiEmGS4a8hvGG6YgIjCWO5I8jkVKRxpDcj9OPXpFulBOY/5nil3GTro9YjruPoJOilteW3ZTZk8OUq5SokyKVspizmYmXTJWSleaVfJR2k9uTBJSkkgqRuo8wjueLJYnYiFeMW5E2lO2SdY3VhlOEMYPDgsCDyoX+h/CJYIsRisyEyIEfhD2FL4HuecF5OIAwhEyE64EAgEd/9oLMiHOMtYx6ibyE339Te3N71YAvh3KLIIyliNCBJ3l1dQF60oA3hoyJAoqBiLeFn4EofVN5e3hlep56OXbXcbh6uIekjnWOZIilgqmC5IQhhuGE9YG4gwqKq42/iwuGwYN+ikyRmJJ0j4CL5YwWk/2WW5YYkTWL0I8umTOdCpoukKiKa5J9mSGa+ZR9kQWaqqOtpoqiiZgokdGUgpkmmSyVrJEplJSYqJqsmR+X6JZpmY2btp1TnmScmpq0nL2hdKQ3ojmdQZvinQyfqJqWktCSP5oAnu6a3pPdk+Ka+538mY+R8oyFjuONFYrthyuLxo9FkRKPwIteiq6JrIeRhI6CxoKpg6uDiIT3iMqM14vrhet7cnOec8N1znUWdgV6o37ugGx+oHaYblZtv3Nze6CALoKaf1h4g27daVhwBHhVfWZ/a39JfkB9gHx+e9d5KXnMeVl66XkNeSt4qXh5ePh16XCjae1k7GRLZf9iBGHqYs1n3m9YePt8UX18eWty6mq6ZVdjHGYHa/JsLm3nbB5rF2mBZ2Bmw2kocl95WX3VfY96GXTsbHptZnVVfZiCCYTmgnN/sno4dop0Ancxe+V8WnrbczhrRmZYb6Z+womIjYWJq33cbmJrRG/qblNr/Wm7bEhuuGlXXi9RF1ieZWZt0G9Cb4FtxWwsbdBuV3HEdaR5u3lwdOBqMmB3YTFsVHXUeY943HGOa+ltOXQbevZ9YX+9faV5rnRDc0Z2Snnre8B91H6afrx8WnrYdgtzm3DNcEx0IHg3eUR3/3TBdiF8L39zffZ4VnV2dUl4pXs1faN8mXhhbx9jkFjgUglUjVw0afx1935ygk6BVn71fPt9YH8ogKqAB4CyfYN/74cskFWTCpBeh2Z913f3dlN36nlGfTGB/IVhivaMtY3jjNGK0Ib3f/N3ZnMkeHqCqIp2jZOKP4MYe0N4QXygfxmAPX9mgNqCkIUuiOOIiYZ5gVx7yXVOcr1zKHfhd/F2g3mNgReKZI+lkNiOl4v+h/GEe4SLhFeDF4F7gsqGQokgh5h/yHbnduR85IHUg5aEmoWshnmGiIQ4gjGBw4C2f0SAp4MBiS6NiI6/jOGIzYVCh4+MDJJYk0WQxYxtjLCLcYosjOmPu5ErkjGS2ZAPjnONPI+uj5iMlIeShCCEAoQRheaHcYg1hf1/3H2AfQJ8rHuYfQSA6YEXg02Di4K6g/SGNIlSijuLAoy8i+SI9YNTf7Z8HX6egiqGh4X8gviCZoYjiAqHdIUkhlOHIocchwqI5oc+hwyG5IOkgJN/1YJBhXaFLIhUjk6SBJMRlRaZpprjlkaOKoR0f5WF+Y8Ol3GYPJRujBOGx4QIiAKNqo9bj1iPBpFSkk2RpI1jiXeGroPOgQSES4hHi+aLgIlSheSDdYhwjqyQJ4/9jGKN9o5VjsWK6oWxgqiDPortkLOSTJJbklmSspIkl4icpp6enBGXwZGfj+aQk5XimuqcXpsXmqybZZ1JnYmdyJ5UnqacxJx7nredrJrNmQqcuZwXnGicXZ01nheftZ8VnxGbjZPyi9uJWI4fll6b7pvxmOiVCpZrluaS/Ivrh5aJLYy2jK6LjYpjia6GtIG2fJ19wYIQhYaCgXx5eCt5ZHm+dkNzy24QbABwqneIf7qFVIi0hiuCo326fNR8bnkvdGVzNHYpew9+T3/zgQeFz4Vrg+J+h3ncdMhxwHAxcp5zEXQqc21zEXV+eG17B30hfHp2Rm9na+5tW3MWeHN80X4/fiZ84njBdV50/XUle4uBm4XMhJp+QXWKbsdsVGs3ak5sfm8WcftwgnETduN703+YgUWCHoTxheGF7oNdfw57d3obfAd9sX12ftx+mX6PfJx8iYF9hsiIFoj7h9KJYYkfhoSEFYYshnWBynbFbGhyOX8+h5CIXIYug7N/vXyme0Z9ooEWhiGKt40xkHyS45PIkvWPCI0mi+eK1ok4hmCB5n5Yf5p//350fZZ7Nnw8gYWGIYkyiaSID4iYhoKD8n+pfCF6l3pWfsmBmoN8hMKFgoYRhdOChoGdgM1+zHmAc41wXXFvdeJ5iny2fOV6VXn5eUJ62needGF1D3yPhVuMrY5EjU+Kf4m6iQqIcYPofQV8AX0JgBSFMYmwi/eMF41ZjO6MU5GMl3ybppxhnLubbJodl9iSqo5eiSuHN4vPjo+P743ri7OM8Y9ek8aUbpJ/jo6NTI5mjO2HRIUHicaNWI8zjeyIZoinjvSTv5OtjsCKlozTjiSOo4vcioyMoo8/kTiQ3IxfiuiLro1Si0uFaoIohcGIJoycjl+OvIx4jZWQIJKBkNmNc448kemSEJNek52UQZWck7CQMY+3kWCXv5tym8SW5JFOkm2UIpR4kQKPn45IkZSVfZgamLCVf5Y/mrac9JsGl3CUTZu1orSkkqB2mr2d7KQHp7mioZormQmfx6LnoK2Z15avobaqv6x4qdWjHKSeqCqqo6doohSh4aYdrE2sqqZynq2fVqZmqEqlq58PnlCikaYQp8Gia5s5nFajF6dgpVWf/5p+naKfeJ2kmNOVu5domRSX9I9hiFGJRY7LjweRq5SImEuZ05eIls2WjJX8ku6SO5ValbWRpotzi2qTXpprm9KXkJYFnD6gNJ6el7CWyZ1EokGgOJqhmf+eHaGJnQiZ25lynVKdQJivlMmZjp/NnneX9ZLMmaCfJJ55lmyPvJB6ktON64UYg3yFSYfchBiEmIgIjX2Mq4j+huWKa42JiaN+dnDKb512xnm7fP2DQYqki1eINIOvgoCGTYmQhxaDun+EfVp7zHunfnqA8X45egl3wnf8e0qBcoRMgwF+l3XpbmhvQXZAf2OGxogChk1/jHVKa8Fnom6WdtV6d3q2dpt0+XZ/eVp5pXfKdul5bX5ggG1+Fnn6cstt9mj/YwVpwnbngcGG+oX0gcB92XncdF5zbXjwfa+AgYCwfg5+WIBbgxOEOX89c29iFFr0Ya5tZnd/fBB+c331e794EnSza8NiOmFGajlzjnfJeFB3t3Mfbf5lkmj8cch3Vnc+cCZlI2JXbMx2Un2BgLKAvn6xfRd903l6d7Z4KXyWfruAcYLsgbF9/XZbczFzonO4c2925Xz6gDqAmHnubJteTGSDbxN0p3P0cXJ1eXo7fjqBzoIBggmA4H71gM2DS4P6ftl4uHaUfFeCj4S4hMuEO4VDhfqDt4FgfmN4OHWZemqCcYaWhOJ9G3aadp57Mn97f0B9jXyDgCmIno0njkqJy39Rdwl2/HZtdA1ugWZvYyBnA23AcExxiXLjdoZ5pniUdMZu22tsbFdqFWYLahpyoXjwfN1+eH23eAJzTnJpdTN4GXnEeKN3z3R9cKJsVW/mdhB7mHpCdrN0DnhNe/584n0ffo19HXtseI53nncteH15HHokeht7hH3ffzeB/X9He+R0X26OZxNjGmXRbTt2+nvZfmB9C3mJchhsPmoabMZvx3QJeod+joBogFaAa4E9gSp/TX6LgWGF8IarhseGGYibiNCGo4IZf1F92Hx9e1h4JnhtfNR/K3+hesB2rnm/fzuCU4BYfjV+RH1Pexx4EHPPb8lv/29VcQh07Xeaez9+SYDHgA9/XHyJelN7hX4MgBh9GHg7dyx6Onu+eFNzu2yfahBt7XCad0N+z4Ccfvt4FXSbcoNwLWzlZ3xpI29pcw90u3Bdb8d2o3+/g8mBWXtCdVhwUGsKaXRronG3ePB7+3qEeIV3DHmzeoN73XtMfVd/AH/dfAp7Png9c+lu8nFbeBd8EH1Sfbx8V3qed6506HZnfZqBAIE0fGN2JncsfFmAqoP3h9KLkI0UiwqE4H7LgFWDNYJrgLKDKIoXjxGR1o+Giw6E8Xttex2DQYmviUWE0Ht8eTt/TYTHhYaDkH6LeKJyInbIgTaL+I6fjJKFaoHLhX2LEY4Lj7+OHY1Si8KL2I4lkVOPpYdIfqV67XvRfGZ7YXo7ewl87XuefeaDP4ppjOGIToIIgCKF2ooJjXSM14rdiSiIT4SJgLWEtYspjj6LFYhAi1aP445Miy2NVZXZmmOaBZbOlTKaUputlmiPWo7Rk4qW7ZPyj9yPApLAkHaMXI0slLeXxpRujmaN/pHtk42P4YcYhi+J+YlDh1mFgYjLjP+MiYgcg2WC9YLJfzJ6VnkRfM19+3xkfD+ANYVnhumDq4CMgYeEw4VohSKGDoeehcaAln6AhmKOSpBmjOWImIuMj9+PAI2ij+OXppwHm1uUmI+fkrKV4JOmkNGTT5p9nN2YWpUmm6miBKRQn7adcqR/qdWnkKHgn0alU6gLpbudkZs3oKahcpxolUKY457Kn1+aYpYsmiieTZwxleGSnZiSm8eXjZBbjq2R25JBj3OLhYzrjtuNXoh2gu5/+3+CgOuC2of/i6qLcoWXes90/HenedV3B3frfM2D3IW1g3KBO4IDg5p//nfTcRBz1XVndNhvNWvvav5t23JleJJ6QnghdMB1sXvvfq19l3i2cXduY24ObZ9oOGRWYkJhwV6sXAJf6GWWa6JqMmLkVp1XWl/YZlZszW9NcYFyT3U2edd8yX8MgcuAiYC+f2t+/Xqqc19oEV9FXUZiY2r+b4RxXXBHb2Nyo3deeXd1cW0dbBN0nXsFfw1+YXq0d9N2tXhPewl8r3peeBl1a3FobGdnd2YXaKFqHW69cI1ze3UjdOJwj3CidH149nlAe756rXWJb01urG/4cbp1bnkbeo53W3NKdIB5C32IfMV4D3eteV59xH6dfRV8MnppdsRxg23gaqJnQ2a9ZjRp/muhbqpwyHKLdpF5a3zUfsd+zHuhd451inasdKptc2UwYq5kzmdOam5vOnOBcuJsJ2YxY3Ji5Wbkb/52v3vdfleAF4ERgE98iHfWc4t12Hz0gUyC4X6Se5p6xHkceHt2K3YedGBwQW1GbYhws3TOdqV3y3hIenR6xXnsdrpyAGxZZEdkjmxldBd4CnhNdlB2HHgjeml9AoNdiN+JCobPfb54Q309glSBL3qkcZV2qYSZjY6PO4vLgXl6ZIHfiyCR9Y9NiAF/CINIjjWUmJIqi82FjotikzKWBpRzjY2F54ftktuaC5wslu6K+YfTkwueYaGknRaUGYv0jYSUupabkz2Lkn9vfc2FvIvki+aGLH9Ng1CPs5amlsGOo4B4e1KFEo3Bjp6LyIbQhA6IlYyrjzuPHor8gbZ7Jn1ZhNeJFotth0CAfXiKdPB0tnVgdOZwsW92dfZ8CICpfZZ4LHgVe0J8a3pudol0/3dhe4J7g3vsfiCDE4QqgsOBaIXjh2CFmn5jetp9dIHcgAZ+FIAMhc2G/oP3fSF9/4IzhiyF4YTkiF2Ngo1Jia2FeYaMh9iFK4JbfwZ+vXqGdht4CX8ggyyBAnptdHtzPHE5aqZkGmsfc0507G5pZw9lHGsTc0Z6gn+xgfuAX35ofEJ7k3oVep969X2ogvKFDoXqg8mIYpC3k5WQ2Iocj62Y5pwQmlySsY0WkFSRAY59jFiTWppXmyuYIJn0n3qkk6LZm+SaOKJfpsOjJZ/5onaqMKwCpuebEJsboBOgqZo4mOCdGKKOn3GZh5sfoxymF6JqmQOU3ZQ2lOSOW4mPiO6JXYgPhYKHXo7TkXuPt4ggg+aBzX7VeER4F39Tg5yAineFbpNucnE5cpdz2XZoeWJ6iHu9gAmGS4c4g/B4LWjmV7xZvGg+ecWCUoUMg198Z3SkbINkWGFnYnRh/F1nYzFuVHQnd/54BXlOdp5wEWgDXqBdMWMlaiBwHXRadoJ27nRccmtwrHBicmlzkXNUcaRsaWgUZVdiF2HdY+lpom68b61tfGjgZK1mDmsgbnZvu3L+djx5dnl/d8J1MXZtd3R4z3qrfe1+bHwDd0dvBmiAY6ddiFYNU8VXr2Txcb55pHpaduRwA2+QcEtz3nZienp8s31IgIeDoIOAf455UHTlbvZnNmShZXZsl3t0h6SL+4d/fNVt7GgkaFVlAGQYbZF7eYh9j9ePwIncfVJt4me2bXpxQnB3bbF3q4ZAjwiQJ4l6fdJ0MnCObGJrvm6mciF6UoPyiNOI3YJAeMFt62dzZ+lqYm0kb+F0HXwlgEl/wHkhc7pvVG8QcCRwzXIjeeGCc4rjjO6JBoIzdk9su2idbO50rnqifq2BM4NXgod87nPscIN0EXkze/V5RXV+cl90+3cUemx5D3greGl4Zncyd0Z4CXnXeWt7e3speJ1v+F+/VAFZx13/X+pgH2RpagRvx3BdcepxZHM/doZ3UnVjb1VkVFdjU4VbdWc+cVR3MHmmeMR3enaLcjFq/mHWYs1qi3Dkcd9xeXNDdyF633l3djh0enNtcTluymypbMhrsWn9Zlhmg2jEalFsMGvIaC9oFGuPbuhwrnBXbUlnAF8xVnZQSVtuawV2+Hmkd6Vv3WQQX/RiLWmEb1941X8bgiR+h3WEb1Byt3NvcJlsnm1VcT10HXbfdyd5EnjvdD9yh2/eaq5re3RZfVaCGYOkf8l7DHoueEV1hnKAcmR1eHk9fFJ8qnnLdqt2snfddZBvbmTGVQpWt2PVcKh5kXzPeQt1W3X5egeAhIDYfq18RXgDcwlynXc8fbV+aHzmeKR1wHGtbi5vTnQSelN8vXrLd6d2Lni/et573XnkdYx2L32GgjyDQ4AlfMV3snmigaeG+YUFgUZ9Hn6egFyAknzkc1JnRGZydDt+jn+LeKZsCWdxcPt65n/jfh55U3SseY+Cq4f7h1uE3oLhhj2MSY8RjjeIJ398fDeElouNjJWH/4AqgnWJDY7pjIuGwXzvdYJ5LoITijGOSY3ahzSCIYJ9hu2HcISXffV5gXyifhF8CnVubittz28RdG138Xi5eKF3YneSeLJ4w3fpdtB1JnV9c7VwiG8pbgFt2W9AdHx0y2+lbF5xdHl8fWl7FXN4ZeBagWX/c6J7FHzwd9NzAHJccGdsMWZcXsZWvVPeWo9lc2t/ayVm7VswUVlTCFpaYsxp4msQaulqEXF8eJZ8xHtCd8l1+Hcpeg18Zn3dfLh5pXUFdJp16Hdsd7VyGWvsY35iSGX2aYRuEnLSdE14d3qxeiN7f3zSfGJ6EnV2bwNuh3X6fkSEsYMRfSBw4mXkaKpum3CccBlvymsbaZdoj2oia7FotGUsZUtoknAZd5F4S3X4bbBm42kqcQ91qHX0chxuMWzYcMl39HvQewN4N3Ttdmt8h36Ne811oXGockp0snIfbiBoDmX+aCZwpXQcdlp2YHRbc/9zFnNqcIFuj205bOhp92mlbEBue20wa55nFWqdcq16hX31eiFzfmjgYP5hb2odcQ5yOW3xZ/No2GoMaeNilV4LY8FpPG3ibONrbW8udmB7MXxieHZxh2okZ3lpBm7LcJ5vP2miYPlg/2y+eG1+VX52eVVxImysbNVx+HbeeJB4t3bZdUN4+3hPdcFv8moUaBVr8HHldgd4e3QLbSlmHWfsaTVuznFRcUdspGXpYa5hAGaOaoBvyXTzd2h4enYmcnVvR3ENc29xHWvqZCVkS2cVaudp9GbJX3dXFlWiXSRnHm7nciV2lnahckdtkm2hctR2gXekdAlxkW5XbVRsVWhkYVZY61W8ZKZ083sQe2JyVmCYSVBIIFYOXwxm3WopbfNqVmMeV5dUFV03a053PX0mfU13FG7wauRvlHQkdrxz3G3mabRqD283c0NyoWqKX6VaXl+YYutf3Fc+UHVPkFaVX7ZnL2ygbYludG9/bzBseWM0YDxmwW70c2V0AnEybiFvpXLWdENzF28DacZkw2fDbdxwUG/WbCFsS201cD50EHi6fJ1/Zn6weCBuOF+FW2Ni/mdtatVqXGyFb/FzQ3cHd/ZykG6fcuB7X4LFg39/63YGcBht2Wm2ZvtiNl0AWuZhxGrgcCB1MnZyc/Jrx19kXH5mqXKTek59C3s1dvpxiG6HacNi0V4mYcNlIGjaaCZqTm4HczR0uXDeaf1h/l16ZCtvn3QDdUZ1vHb6diV0CHCSbH1qMGomakdqa23rcNRwwWyaZgFjh2NLZXhob23VcfRy226mZcxak15kamFxFHKMbBpkSV7mXmhg+GCQYUBiVmNTaBNsgWwGa8NuSnaceyp7ZnSraWtjF2JGY2dt23ZKeuJ2vm8dbJNrY20TbXZmV1vSVPJah2ZcbudvsW6kbqxw/XLycbZseWOOXFhhzGj4a29qSWSkXXlbTWKnat5v928Qa1Vkq2HhY0Npm3CLd859N4FZgYp+sXlQeLJ5B3grcmxtw277c0V4i3g/dR9vm2UkW7daqGV9cP51BXakc8RxV3KYc19zBXBtaQdldWzfd1F/mIK7gaF+DXzLet13PXGOZyxl33CUex9/3HtJcspm+mzLeDN/AH+4dx1s+HDNfZCEjoRyfchw7nCwf5SKqI37iGZ9VnULfTiG1IhvhO15mnHLdqd9FX74dltn01zTbTJ7gH6cepd0OXXnfXuEO4UhfsNwx2eVbrl13namcfxlB1qLYm1xLHnqeuJ5qHiGe5Z+lX7Qez93VHWpdZZyHmsuaxp1HYC5hveH44QXf8p6ynpNfel/yYDof+Z8cnpsekd7En2rf/mCEIS8gFB6fHQicQxvI2/9ckl24nm4ffiAdoJMfzF4B3Qgd3V6SXtveRp4RXgodvByD3F5cWZy7W8kbEhuaHNVdwt7kH5ff/J82niydChz7nKIc9d0YHZHdvpyd2zdZRhj/mVTasBt9m7McLp35X/7hDOGE4Suf+98wXr5d+p0v3Lgci9zznKocady03bUer976XjycoNwcnckfrN/+XwjeE91nHWudtd1LnWnd2t9UIKng/+ASHxCef9563yBfVZ6LHYKc4Zy+XJScYdtHWynbwF0Nnbddm92j3WAdt94O3oUerJ4LXeGeNp733x9e4x5j3nBe+d9fX5afEx3pm8DZzxh1WFAZy5tDHJxdYp32njuebJ4jnXKc5N02nTkdcl2lndgfAiCToUdhnCEYIHrf8F+EX5lfpd8RnrygHKIBIsUiPB/mHiYdlt17XNcc1x474dmlqWd6Zy4lBmHa3wkdoNw9XLXezWI1ZTknBafTpsckRaDKnl6eDt9SIDOgzmQOp0IpH2jOpzCjxSCBHnpdjp6m32WhLmTGqCapb6jw5n7h5p1/24Qczx4+nyph4iVUJ4SoOeaXY5dgfl9cYFFhRCGbYSYiJ6Sk5kcmv+TaYa4dQlnvWCwZ8lwSXnghcyP4JLFj+KJsYNpfuF4wnMDct50Bn2ihjKNKI5siYGAQ3jHdK5xkm7TbzF193rMfwmG8IxtkA2PMYuQiumNYY/ni6yH2IggjK6M24ouicGH2oR2g22GcYlTiDaD2H4SgcSD94J8geOBZoLWf3Z5RHMrcXRwEnJReMJ86nqBdQV0lHcTeg56XnuAgKOFQ4cphE9963bidxV9dIBJgC98CXVBc8V5TIE8hdSGNIhEiASGq4SChu2IgIhbiD6NTpNolZuSlI+ykLaRlI7zia2KfI7OjxSQcpMslx6X8JO1koeVxZemlS2Ub5gEncCcM5p8muec5ZtilrmRB5N1lMWRwY23jIuNqoyfiziMjYx+iaaF3YbNipiLxof3gON75nuqfY1/vIDygeaDHoW/g21+xna1c/V2SXpLeXFzbGuua8Ry1HcueaJ1XW9aaiFo52fAZVJfJFgcV6RhgGt/b0Vv1G1QazhqU20KcUZxsmsIYtxiV27sdh96JngMcWJlFVtnYLRrOXO/dNNx72yZaVBqgGyubqpxzHOEcutvqW+ycF1yynWleGN5i3YTchxyA3WEd953+XXpchFw6m56bzxuG2mCZJRp1HQMfEd8u3U7aOxafV7iaCxvG3FtbyZsDWrqaNVmbmSgZtproHHAddJ2ZnTsbtFplmqJbVVuKW1vbQpvN3GPc7x0hHR2cvNxr3XzekZ89nnxdKFwsW+DbiVsrWjLZhtoMGr1avdtLnFecUJwaXJpdsF57Xm0dLRqqmoQdTt8dX01e9t6v4BphjOIUofHhc+DiYO7hlSLZYxYh9h+DoAmixSSYJG6idR+1nuxgqOIy4kahmB+tXglfWKEU4ZYgw5+b4B0i+CTwJXfkPWF/X0ZhACLoosrhW94XHImgDiM5JCnjnWGyH4LhTWQVZXOkl6JKn7NgFaJn4wSijiE134hgXiFQIe8g6t5oW+mcaN4bnuXejV45XciegN7sHnpdwd2A3OLbwhtAG24bgdweHDqbW1pY2ZDa8FzhnhreZ13CXW5dE11mHPkcHVw5nPxd155PnnFect6o3vTe+F6InhHczRu62qPZ9Zli2VsZi1obGbPYudhz2dYbVhwY3E2b7Nr8Gwubxtv0WxSbk10z3kBfNd6M3e4dc94P33xf5d9LXb7bFZoTWqwbc9timwWbxZ1VnkXefBz+m3Fb1p39Hxnf1p/Q39bgEyBzH9vet1yGnRefauCd4HsesxzdnT+eBJ6f3gFdwl56n1egayAj3sCeP18oIQWiQiJeoUGgUR+zXwAeVRyvG8udbF6+XygfR190Xt3egN7on2tfxh/23qvcv5ppWGFYX1p2m/ccvNxV2+UbitvLm6pb0B1MXkGeSx1enIkcydzfG8FaBdhQWCXZ0RvPHO5c+pxhm+Pa6lpK2j+YyRcmFADRTlL+VbMXvlhUGSMaG1t83CEcWdwum02bIRtxHB5clFxxG2VafRm0WY/anlvlnHSb1Jpal0FUftTsV4IZTpmEGM9XV1Ww1NdWXVhsGiCbd5ubG1ManlrEXGQdCJzhG1gaEhsHXLYckpt+GJcXj9lNGrHaMJiHmKcZSVmU2MzYKJinmdAaINktmQEb2J674Bugol+8XXaaYlfvF1MXjhaV1SIVDpbxWGOZsZpDG3Ob1pvh20kbL5rtmrnZ8xksmN9Y5tkl2apaMJq62q9aLljZWCRY8Bp7WrTY1xVN0sQVdtemGLDYfNfN2FYY/BhHFzIWoRlR3LLe0iA0H9replxlGbgVgBEV0K2TolWqVoOYitrH3FVcntvE2tbaUJsmHBHcqZxmHBRcLJulGkJZGxjkmZca2JwBHTQdNBxeW1GaWZkQGAeXkhc3FgzVV5WxWOHcUp413iRdEpxUnU0e81933v9dqRyvnKSdYt2TnWRcEJrJmz7cUJ3dXkHeeV46HoLfEV4qG8OZPNc22CabHZ4LYB+hMmF4YMYgIN9Kn9AgWd/jHsrd/x1SXinelF7TnpsemZ9ZIBHgZl+wnomedp4rHj9fAOFcorBiaeDUXplcYtu8XKoeSl+DX9TfY17En5QgxWGd4X8gWl9mHpoegJ50XWzdCN3hHkBeZ15938XhtWGhYFaeFNynnOkdg92i3Q5dn16IHx9eSB3a3kQfet9YXu0eEB5EXoTeAR1pnU2es9/gYJvgjyCzoI4hKaEbYPdgcF/B3zgeAR6wX2gfgx6FXWIeAd/Y4PVhB+DhIC9fs5+LX4nei5zfW6ecVh4lnvEeXB1EHM9dcN6g39ZgeKA+X4bfT58QHyufOZ7D3cZcbty3HZTd5d0HnRXeZp+3H9qfbV3+HCTbe91XIFKh4qGaIDkeTl4wHjxd5B5e36RgiyDzYDBfKp4EXTvc0d/3InDjS6L14P3fLx8O389gpiHdIwrjSiID358dsN3enpbfp6EUInriXaFcnvpcFxu1HMzfuKHHIzRivOGOYI8gHeCzYREiF+MTI/wjrKJ63/Pen5+J4MWh82JlIpyh8CA13ube9l7y3pjfAyAoYHjfSp1WHEXeMF9wH4Lf46Bx4WaiE2HUoBZdm9z23vJg3yGJIQNgCCAZoJFguV9oHn+fOuCnYQSgGt3nHdIf2uCtH9beH9z1Hf8fQN/Znl9bylxvnrZf7p/gn0PgBeG7YkdivOHZoUdhZaFToZ6hteEuIAkf+SAq4C+fZZ7ZX8phd2G2YVFh+CL645ujcmHxIKnfwl9qX0EgM5+NHk1eEx+wYOcg/t8dHQkdad94YPhhiqHr4g4i1+Lu4cpgfJ55XUvdOxzQ3Wedst2x3QscEpqYWQyY1VkSWMPZCltaHprgvKDhYCeetN0OnBNbzJyo3XEd4580YJ0hRKDhnttcXJq+WZxZxJqN2w/eBSHbZBMkreMvoBnc3ttM3Ghdy17SX4YiB+R4JNOj7yCc24RYpxdNlbpVDdfrnURiKiRfpIsirp141aoVgto4HHYdkV9Z4eFjpuPfom0e9NrcmcNbCpxZHZVe9SD2oz6kceQpInDf+16TXnLd4R1AnFAb1F3gICOhdCEhH+Feclz5m1PZ9dhSmVkbkx2w3vcfql/5n1FeRxxX2oJam5rAWzLaihnZmFnXPddzGWEbdtxtnNgdd92cHa6csBuNGwnbulxlXPKcrNvK2rgZLhmFm0TdDp5jnpFeGty1mqkY2llE27VdDJ283GyaD5d3VFIUG5Z8WRAa5hsC2wnb652tXubewV5m3e8eJN4enX5cWZvnm/PcRJymm8Ta6lpSm/dddx4UHeScKhqUWuMcbN2QHigdnFzMHKoc9l1hXQzbWJhTF2/ZC9u9XbcfBF+8Xl3cEdm5GXHa4hutHCRdK95WXxxfMl8Nn+AgiuFIoZMhcmBin69fhh/QHzDdyV1BnfmeQB53HP+bJFqSG7pcGJvB2xlbSpzoHy1hXaJqYa8fcRyVm5Sb/xy+HeCeyN7wHbKb2ZqB2imZx1oFGzAcO1yDHL7bVpr7m7PcW5v/WdSXiFZUl2tYflkG2btZ3RpCmnvZhFkwWMIaO5q62edYbRa41imXzZpknJ5d114AniJd1V2+XQHdCpzf3RAdqt4QXpieU932HWddYJ2x3a0dGFzdHZIe2l+bn3FeKF0IXWIdj90U29wa0FpDWpybW52RX9qgh5/anZya8Viwl07X8poC3OveRF9b321e6F2iW8+b4B3U35Tf9Z65XKGalxq1m57dHh41XiXdRVw6mtwb5B0znj9e3B8Lnl7dHdx93HNdCV2x3L/a2RmDGXIZJ5gSlc/UhlYpmBGZlFoZ2nzay9vpXHWcTVwxnDQc3B2l3ZTdn93A3rie7183X0MfZZ5l3ZwdZxyDmsqZL5pOXcXgCGCH35Rdulvn26nbahsmHB5eRWBQIRNg8x/Cn2CfM98EH6Tgf+EtYa4hreEwYFcgPOAFoHtf3V/YYJihfyGx4Vpgfp6UXbXdzZ7GX27fOZ6EHkgeeF6UnynfnCAUYCgfa156nlEgu+JAYyoiP6B9H1dgMeC3oUXjwGYR5vZl8uQXoxPjBiKWodijBSUYpb/kBCEYnwAg8aIlYxskkeZbpxXmXaPqYbdi+qTv5gAm6mb15pUl5aQoYsJjmGUCZuDoFmi1J89msuS04wEjq2W5p5QoYue2pozmDaViY9liUuRA54apE2iXZguizKJ7owhjImLhZCalmWY9ZRyjMuCdYFKiNSP8ZQ+l0eXNJZ1lMiROIwhhB+Gi45SkpmPSImEhwmOu5N+lMaQJoy5ihmLN4k7hK9/LYPGi22SzJNFj+aGT4JsgqmAAXqZcGZy0XkrfMx4zXLWcOlz33Xvc1dvoWrbbChz+HcSead2iXZaerB8y3yPfR+AuICjfONzR2qYZLtfz1ejTcpPwVcMWoRbcmDZZPRmB2RMWdhK60YISa5Q31lcX5Zi7GIHYGhckFwOZepuyXTrdrN14G82ZSBW/lC5YElsiW/yakRd6UWONa1GSFidY9BnSmbJYf1c/lyTYAxlfGp4bUZrnmMCW5Bg12kJbTVp1GGlYAJnlGvcapRn/GlmciV4FnZua/5hwmpTdjF723gQcptvG3Ngdq91fHJWcYNxY2/GaF5jQWY2at5qs2rSa4Vsw2vsar5rV2u2ZuFkp2nlbYZuTWqcY2th6mP/ZFxil12gX41mRGztbhdvBm3kaWlokGpycJx0kXQpcRJtdGqtZw5k32ArYdlhp2KPZURo5mk0ZxtgoF7IaaZ0+3iFdi1uF2rodG5/gYNsgd57tXk7foKCXIJEfFhyI3DpdFJ3r3LRa51vO3g7fPt5SnIucVZ5ZH+9f8F6k3dagL+KbY55ip6BuH7ShNCIJoblfFx3C38HhtuFgn4fdRF5uYO6iICGtYBdgcqGyogUhf976XaRfcSEUYbtgdJ6z3aydtRzj2uIY3xlY22fc951iXQ+cdJxBnWJd6h2+HEgb6tvtHBLbktotGSkapBwZHJlb59qvWjqaN9pLGl3Zh1lmGtYcwJ293JvbG9nbmorbuBtRmkYYcRXX1dVYndqXWulaBxnNGosbYFseGt5bHpu429kcUV0DHnTfA98THddcXFrjmbJY9VfqV0pYV9o6W7acjlzf3GBb7JtdmuqZ7Jm+medZvtf4FQbTVxP61XIXHpjY2cVZllfcFd+VXBY4FoaXPddg2GqYpVh718jYXpoo27ocI5xb3Jwcp9uxmWoXHRcFmJ9ZJ1hSVhXT39PylPpXcxnL27pb7RtG2noZndl518eXRxod3JOdtt01G88a05oD2WzZoBsvnLBdUt1G3IRbSlnlmJ1Y3VvGHqbflh8X3Umbyhvpm8kb/x0kn9Nho2Gg4IrfxWA0IEtfzl5CnYbeKB41nVsecuFG47zjs+J7oTGh9uLEYv3hQqBwX92fi96J3efelF/XH8we/d463safgF8RndMdmR7b35Ee/Z2kHhSfbZ/136he9Z2inCQaGth81+EZnpufHQUeZZ8xH5SfhF8Wnk1dyJ0iXEucZFzV3bzeH96hHmfdeNwSGw3Zn9cBVNeTABKIEu2TSlSmVdcWpVcklutVb5QdVPfWwZjy2ZqZv1msmnfbQlweG9ra9RlEWTxZx9s0mtRZl1kmGfDaeBp1Gj9ZTJivFstWa1gJ2nEbGdst2vPbjd0XnZVd/N5MX0Cfst6jnUvdEl3YXpZfEp9a33Qe113vHCXayFqnWuTbbhwoXWoehF+S320d1Rx9W6ucLlzYndOe699JX0Keqh3R3mefPl9P310epJ1bW9yZ/Bn2XGEeOB3P3G1blx1fHpteaJzU3CUdzeBcIXpgr57a3ZseNN72HsKeA14/4DfiPqK7Yabf2t85X6Wf6p5RG/Sc0iC0YlmiWyCUXqmeid/R4FygFJ9YnpheMdzf2uNYe9dS2OzatBtOG2qbbtx03jafBV7k3PYagBqpW/ecpNyAXIqc/JzNHRIdqd6W31xe8hzimgNXXJbmWIsaIlqz2m0Zj1kBGEUXlZePGCTZPlpuG1scCtyKHSWdMJzhXGybqpsXmoTZg5kC2Y/Z9Flb2KhZIBsJnIcc6pw02yGZyFh9FpIXNRhU2R/YoVerV55Y39ml2W6ZJllHGfTZ8xp8W5jcWRvEGtcaxJw23PXcw1x323ubE9umHCTcYNxj28qa6ZkRV/+XfpfQmHXY9ZmhWlYa6lpamf/aUpxc3ebehZ8JHyCeeZzxGodYOpcfGAdY39jA2iqbQFxJ3Mkd658xn+Jf6h8HnsJfGx6TXSea8RjZGFQZGJocXLHfKiCzYJRftB5YXfqc1ZvnnCCeIt/c4Gkf45/yoG4gVd+WnoqeZV5hnXxaHhXglYLZdByNnqIe0N4z3MZdJx8gYQGiAOIPobLhCSFPIZrhd2CEINohzSOUJPglBGUYJIyj42LvYotkDeWy5aSkSaNnZP7mtib/ZZfkoCUqphZmcmYPpvNnpeeF5rul0Scq58UnY+V25Esl92aFJh5k2OWs5wCnsKYR5IAlFyYypauj8SMJJLKlfSS9IpXh8iL/I3/icSFHIkSjwOR244ljS6N0opKhNx6d3SycyVxuG00crh63H/Hf7d7MXgAeqd8jn3GfIZ7lnrpeUB4sHacdZpzAG7hZPVdLF8oZQVrMm4OcP9voG2Rah9rt3Abdgp44HaQeBh9sYCggId8W3focmBvrG4HdNF8NYMxg1h8MXEjaqhtP3JEdA50XHZYfLKAoIE6gmWCv4A6e39y1m3mcLZ1sXeedJBtkm0qd0qA3oTbhA+Cg37Eegt2ynEFcU12dn6rg/yC23v6cO1sZHNyeCt5jXZudiB9Z4V1iH2Ec3vEci9utmlGYiFcLWJYeFOHAo0hiht9AmQJWMpkYG+8dSx6sIB0hzSKvod4fzl1p3EAcyFxhGx5aehwzXqhgQqD8n0VdElsVGzfbj9yyXO/c1V38H44hHGECH87d6ty3nL2ch9xr3DYdxOAGIP0f613126VZ9hhC1lhT4VPUFteaHhvrHGNckF08HZxeaR5z3bScOhmxVrbUulTGlpFXyxfLlykWQBcCmF9ZWJq324icZZvFW0za6VorWVtYy9fG1xfXWRj8GtvcyN2gHMNbKlggVq0WyJesWEAZkFr5m8KcH5tQ2pvZUFejFMsSV9OV1lGX1lgKlxUWDZcaGHDYzplGWfqam5w3HRGd+F2/nTOcqBvF2n6XChRLFm2Z8FwcXMRckhwBm+Gb8Nyu3XNdPpt6F6BUmddyWd/a2JqNWbuYIxct15nZ4xuf3IzckJtOGNMVZZFAUyNYfJuc3NdcnFv6W6bdW58Jn/Ufex6fHjmdABx+G4jcrN1rnUndGlyJW4waS5nLmz1caB2Cntrfvl+Ynrzb+Rm8WsbctxxHm2la1FvpHGhcX1vhGqoaGtwLXszgqWDVIDMejd1wm6MbP1vlnK3cIlr7Wq6cEV1F3dhd9x2aHahc1VtS2XBY3Vocm/TdZd4OXfkcchpEGKFYFRjJ2kVbzZy03DrasViWV54YHto3HI2ebh7pHvBeUV4PnlgebJ37nTicd5xRnTIcu5rN2ZeaX5xhXWFcmdvhnWqfTiARH6VfIV+eoHjgLR8n3kqevR6K3rFe96Diop9iwKHvYGzgq+EPoaajNKTK5e3lLyLsH+meNJ5mIe9mAOjTqWunyGS3oBzehaFIphzpmqsAKpanzKNhXsLeJSQZqe8s/W227EbpPqMkXiHfiiZG6zptPq0bqzbmS6AIHuHkgqshbsJwZ69cLHgnL2IBIYKnOuw77vhvQW3uaUCjMR9goqEo0u0tbuWus6w7p0gjDyMZZqVqs60iLcVs5anWJfmkOSV956FqO+u8K8iq+6hypdQkkmVBJ53pIummqTgniqXKI9ehm+Ie5XrnVyfh5oDk9yOT45Iju6Szpp6nzaejJb1ioqDWIElgZqG8I0ukN2LYoXuggWDBIHyfoaCjIdTiJ2CT3iUc6Z3DXyVfzqDRYg1jFiMoYc0gT6BKIlojk6Oo4yJi2OMAY9klG6YG5ownJqeuZ+ansqbK5gKmHmdc6N2pMyfCp3OoX2maqVtnjWeHakvsByv/KYZoGmkTKkdqPihVJ7yo4ipCqpWp2mk/qJLoiqhH54pmveXy5dQmqWepaEJoXmdHZqQmdOXr5C9jOmStZg1mAuRZIrejsmUD5TpiqF953qmgQ6FWYPvfkp8v3y9fPl5tXWCdzR+7IEygK14zG2ZZcRk1md9aFJmnWcjbUNxBXBtaX1jP2htbl1uSmpVacNwO3cvd+xxAW3bbihykHBxae5gmV0IXslfRmP8ZNhlbWbmZ55qIW1RbmhtIWrXYrtV40ZpRZFMHlELUfFKc0LzOeEr+SOPQnRW3mFEadtsNW0ran9lqGFpX55d0F3AYC5kNWVSZr1oT2uSbPtpBmZYZAVmhmYcY9RdS142ZC1pAWpuZYVctlTtUexV1mD/Z8RpxmaAY1tiEWKZY5Fn8Gz8blNspGRLYMllCWvzantpYm/zee6A0oEdfE9xuWLmVk9Ys1/2Z3xufHPEdmd2SHGIaHFmZ3D4dul0kWouYGhgBGj4bnJx5G/qanRormvRcYt1rXbCda1xEmlxXjpc6mI7auVtEG8wcPRy9XW0d/F2YXNDbHRluGQTanhutW4vakliaFmJUGlTe1uWYtNkuGMqYnReM1ffUt5XEGBjZc1kN2L1ZNZrynKydmJ2fnISbVpn4WHVX5JmCG1LbvponGJ4ZNlr7nBacYRtVWinZkBraXL1dlN5Q3n7ddZyTnQXefV6NXeWbkRm1GOnYeVgKWpJdkV9Sn0seJtyCXDkbHlpYWpzb81wqGyma1t1h39IgwyBpXoNc/Rs4mdMZqlr33B9cLlpGGLXYL9lmGnUbP9xBnYDdfpvEG2TbadwjHLEcDZujG9hc2p0XXAiaFZjQmGVXwhe/2Ylc4Z5UXkLdAVseGUfYM9Zs1nbXp5mimt/bZZsXmvtaY5q4GvkbM1sq2zBazZsvGmUaDJmN2SJYsRf52CxZPptsnd+fr+CNYSHgkl+63nNd893vXgxe95653f3eH1++X+2e9F5A4F3iPuJ9YWzhKKJxYyaiTSANHUCcpBxDG4da9xryW7ucY53eYBKh7qI54NTe7t1IXZdd+x0VXRNeHZ84XxGeWd1VXPocShw4W0WbZFucW73bAhr+2oUbrZwrnGIce1uB2qzYwBmLXALdoN2mXNxcjB2qHcndDBxSHOSd8N3tnR4d61/hoP7gEt8uIIkjLCOtIqbhgKKRo5NjYiLHJOzm5SepZrzkeaOQ5P8lPqSRpSOmpqeaZx/lg2VQ5n3miSXhpGZklyXaZcDkYqMAZLXlleVLI8biiOJn4eZg6uCj4cIjb2O64wai+GKxYlIhdR+8HzJfzuA9ns3ePd644CKgbZ863iDfVqDZ4ZMhlWDI4BIgRyGOoqXijSHXoEfeux1fHV3drl4l3o2e1t7pXrTefB28XBhaXxtbHiAfSV8O3aEcNBvdXREeSB5L3O6Z1dglmKnaWlwy3RpdfRzW3Wieft63naSbAFgi1hRXtxk9GVXZJporHH0d9R4p3SPbjxrCGwsbbxsW2mrZNBijWOGZWdoxWrLbX9xS3NdcRNtrmkOZ31lUGX2Z4VqAWz1a+RqXmlMaGlmwWjEbHxxHXWad294/Hd8diN0G3N/c1R1A3XOcZdqnmFJWRhWsVV0WT1dSl7VXthkNW29cP9s32L1VqFWkF8gY8th819tXoZgRGIxYediw2tTdPh2HXL1Zs5cXWAGZfhlvWW+Z1hsvHAEcWlsd2JSXLJgYGqgcLpxQ3AXb3ZxCXZ4efB4g3I3ZcxRdEFKTOBfpW2Ac4xz3W9UajJj6lvpXQppFXFPcyFxIG1OaZZjT2EEYu1gD10sXndo83EddhZ1snKib55skmk1aGpmC2QBYaxfaV3tX+tkdmd9ZcdhSmfxcAR1L3JTb7lyNHe6d5ByFGifWkZPZE3EUqdVGFG2SbRXkGpzddl3AXOEaFli+mj4cT92YXYUdWh1gXV7dCJzVHBea9dmxWSOZflm32akZilnlWgGa41uy2/7bL1lJ2D9YfRjimOyZFRnWWsHbW1uM3ITd1R5HHcWciVue2x3az1twm5ybTpmRVhLTc1fvnA9eCt3024GXXdBw0eBXvlqwG/5b81tnG3+bH1s22/4czp253c8dxd0F26pZ1tjjWQWZ4BmemaJbDNzUXc9dj1x7mp3arRsR26kbxJvzmoBY0FdLFzCXYFbvFoTWxRbV15HZtRuwnFZcEdtvGpwasBsPXN2eep8+XvSdZJpYF6RXENas1UCUtxRCVFlUO5SqlZnWIRdvGtudhZ6Vnftb01pYGhFZyJoBWuqbUls42XhX8hm7XC4dnB4/ncUdvRwsmhGY55lhWh2aq1t9W/3bsVrKmrxaHFoqGe1Z0Blk2AuWgxUQlBOUBNW6FwmYipjXGHhXXJeemTcandvi3R9eD55P3ZacZNuwG6WbdFpFWdUZKpi0GXaZixkgmP8ZjhpD2dcX9RVCFJKV5RfPGXbaplx9nSndTZ0AnCUaBxiBF6BYQBl7GP0X75itmlbbsZvPHBccMpux2izYMtcPF7eYWJkzmVnZNlhml3/WrhdVGTNaYhsemrnaEtpB2ssa/JnPmOYYgVn9mo7ahtrnHCzdeV1bG/lYaxS0UyjT7lbYGa0bvdxXHFJbqlpcmflazJv420jadhlwGmIb9hvlWz0aNZo+2t/budv0W4tajNiWV6mYQJjqWFTYWRiTGGqX4thy2AMWyRR4k7FVWxaylzmXrdgPV7SV0pXqV/kZElm3WVxZsVmmGRvYBBaqFYxW31gqWXsaM5pfWb/Xi5XxlNfVJNVFVmaX+5nrWzHbLRq6moia7hoGWUtZ5xutnSTdYtwUWUBWRBTK1T3T+JMDU8jWh5lG2p/aopq/W2lcYFxMWwQZLtfSWJsZqRmRmb2ahJvZm5CafFmmGswcANx/22iaF9j8121V+BXZFoVXRRhxmTjZylqZGtAbeRs2GmMZd9gt11cXA9hC2vfcNxz2HRJdAtxmWpqY6NhRmJPXUhUFU5WUxpeDWR4ZRpnlGzbcup2lXkQezZ6rnW+b2hrRW2kcaRyp23hZYZmpG+VdrB4znesdM5vT2tEbf9zN3YAcnhpj2qNdQp9D38QffB6EHm8eAJ5eni7d/B2wHfAehh+an9/fi57AXdEdOR17nonftF9fHn8dPlzH3U5dVFzLXIUc2V1EHbec61vM26fcB9zknJIb49qdmfOZ59oH2aSYmpib2e2ampoOF+6UghKtFI5ZPVwuXX0dCpv0GbzYodkMGWxZM9laW2ac191fXOQbg9oNGOWZpBuB3Pbc61w5mmVZCpjV2SZbCp4dX51fbF1N2iUW29ZJV46ZMdqTXJzdl131nXHcxVxwmtQZgdjkmOcZwRrk2u7arxm8GK4Zt5wAXnQe4Z4THHAaaZm1mhKbYxutGx+a4JrMmoXZ4BmCGqkbU1tZmlVaYht9W9ubJRkf1x7W8Je81w4U3JEQkvmXdJqe3KudZlzJGzVYkFfm2Rja4VtDm2Pbbhs0Wj6ZsxtBnYMeXl1DWz0YL5g82i2b7ZyP3Sddf51rXWCdFtyC2+Vahppw2kLamhnNGJwXSpZ4VzgYftoJnFWeJ97WnkqcgtpSWK/Xs1abVyUZM9rsW7oa2hlHmQ0bA5zMXR3cTxwC3BYcOFvjm7LbHJrO2mAZPZdC1UbRxY8G0U/VBdg12QrZhNmomW/YthcmlqBXw5hvV3SWEVbSF7mXyNh11/NWx9WCVZ8Xu5qaXMGdPFtaWYSZfRnbm9AdE10tnJrdhV6B3hnb3VkxWOhah1xc3bSevh8knvsduRyPm/TaIJhrl8zY9pqwG7gcX53VXsQfd173XiPdQhwhGz+bqZxZ3OFdnl3cHIUajhoO28/dVN1a3FNbZBvO3OacgFxV25iadZmhmgqbT9uD2xybBZxWHVMdZlzKnPfc7xxwW64bABtIWymZyFif18mXy1h3mzneBh+7nuVc7JtEHKedgN7cX+GgVB/8XlOdrh253Xhb0xlgF/uYSNlwWhmasJp8GbTZgNqDm1CcLVzKnYhdxB1E3DUa7FrZWwsaoRlfGYAap1rZWvba0ltvm7Wcml5T35dgM+CC4fyiWmIRIKGfEt9CYBUfw17jHh1ePl3KXn6fReCCYN3gH98hXdtctl0R32mgm2CwYBogzGHLoeShgCN+pNGlSOQdol+ieWKX4fzgqWCMoUdhXWEsocAi4yJ/oNvgKGCk4RTg4aDBIhEiyOKKob5gn+Bo30zelh5HXrueUB4Y3mOfJN9zXt6eMB1g3J5a1piu1d3WGpmyHGcd4R3/nEgbb5q/WegY7Ni5GeCcwB8yH5Qe39xgGe+Z65rvW8Ddcl303mKelx2lG3TYL1XCFgbXcti6WYxZx9pkGyFbUpqOmPfXVZgcWKjX5ZYPlIUVjpf5mSDZYlpiW7QcQNyTW+wbWluH239aJllcGZTZthnxWzTcs10tHADaARjJ2S9ZH1hWVqtT4REKk6OYVNti3K7cx5xDW6Cbopw9XCfbcZmKWUTabts7GtyZ9RgnllgVrJe+mp3cXhxn2sYYbNVnk6iSwRSa1rzYYJmP2cJYwdY6VFhYAJwhnced2RxH2reZjRnlGM/YoNm0WxpcQ5ykXAWbjxr4moCbIpwN3Leck9zeXLAb15uSHCBc7VzAG9yZ+hi+mBIXx1hgmdMcBh3onoEedhy9mvZbcR3xH2RfNt0imlEZZJnSWj0ZYVmjWgZabpnhWXPZkJqF23DbmRxcXQ4dlJzkm3lZwhmPmRQXQdaJV6xZKxr+W/6byJsK2d9aBdv53J+cBxrh2W1YQpjM2kBcA503XROdHF1vne7d/h0NHBpbCRr1GuRbPlsMW50ct16boLThBeBzHinbyB0t37bgjF/XnM7aQh2DISPiqeIOn4rbjpwMHwOguiAonrLcm14XoSPihiJ/H+dcjlxV3pAf/J79m+OXtpvYoRijX2MAoN/dN90W4BfhmCF3X3ccot0ZoHTiACIPH85cIpw7X7OhkCGynyLaY9o4HyaiC6LHYYZe1Z0uncre4p4xW15Wc9UfmnQd1x9rXofcQZmCGZLaH9pNGbfYExk62rnbgVt42OGVARLxErBUB5S805ATohYp1/0YRBl5WoacI5x/2/2cqh6hYAFggyAz3tjd7FwamglYLdb1l6+ZL5ovGsccJt1/nl6fFd7bnSEahdmnWZHY7hbJFPzT9FTa1ttXy1iv2btaXVrT2ncYOlPyD08QCxN61UgYoBseXNEdDFutmR0XyhhHmcpbHVtcm6NbvdsH2kUYfdZuVuTYwFnumK7WL1OhlF+XhNqFHDpbrxrWGtWcfZ1nnUmcnFvem8Dbjdotl7gVOpU3FxkY+po+WrIaAZmwGW4Z6lqtm4IcWNvsm3mbONt7HJ/dwZ6anmdcoBjQlPMXHBr2HSKeZx5GXdndK5w7WkXYDhS7EjqSvlV4WDoaEpsTGlYY3dj3WoScWh0MnXXciJsWmI0WzNkB24ocRptnGIGU6tIzkm5Tv9O7EVYNWg9+FRWZOxsjG9XbrhqRGb3Xz5auVUDUzxUMVWvWJFb1GCRZ/RqFWqhZqlng2x2cEBxt3BHb75tqmoiZCFbBlgXW4Jg8WNDZe1oGW65cP1w83EadH90+nBeafFjVmW7Z8Jm+2McYV5fBmFXZUxqe21Ta9theVOlVCVej2N8YzpiH2IbZ9VtMnJjc+p01HMTcM9qCmTvWnpWa1oOXllhIGMVYwBhPF7KYeVrdHRddjFyIGjyV3NRpWFhdD5+yn+jeotxLGmbZJVpbHC+cmVxNnIzemKDbohih0aAN3WCbtJylnoKf6d8SHQ/aqplv2+Ge26BjoC2eNVr+Gm7dq+B6IQMgCdycV3iXbZyZ4DThTeEx3yoc9VyGHpFf2l9/nM2YzdZ9WrUfdyHj4nSg4x2i2bAaYF0O3nSd2pvtmMGaFR2SICfg+yAFnp4dNpxg3GccA5tLmaDXc1VYlh+YnZryHCgcmRwI2xRamVrpmplaLVn4mmVa6pryGlKaM1njWqcbsJxcnMbdNRzXXAEaRNfEVnnWI9WnkxNQ4VHlVUqZfNx2XdidwRyWW3obZdx4XPMdB92w3fjdvJy3G0ja2NqTmyIbBNs5G0/byJsgmJdWfRaC2U3c8h8H4BffVt0UmVxYBZqunN4d8h3mHcgeAx4vnU9cONq0mC9XS1lV2tabbJsS20sb3JummpuZtNnam2wcN5v0mivXKBQCFTwXZdjAWIvWj1MKE8MYYhtt3GBb2xpDWUHZZFnZWjfZ55jyV7sXTZh52PDZihrYHCbcvhvEWp3Yw9fl2DqYrthF1vLUSRSR1vvYnJkLmIUXk1hE2Y8Z/VjeF1fWTxeyWRhavJrO2gxXiNYAFs0Yh5mVmViYlNinmN6Yt9hpWRDa2lwxXCUbnpqoWdWaJNpAWtlb1l0sXXWcI1kh02bQ4dQiVlYWxRXzVd+YvppuWxKalxlF2ILY79mO21UcYB0ZnZDeWV7G3kScX5oO2aWak9193xLfsN4NG3MYbJg9mmUcelyonBAcHZ5s4FUg5l+NXXkb7t36H+7gvN/kHi9dSB6kn3weuRzYGyIctZ/r4amhep98nMwcvh0NXR6b6ZoG2pxcgN5jXq7ds5xDG89brRveG+tbLptDHDFcLtvwmzCbLJu4W/LbtRvenLzc+904nZ7d1V3t3audB9xO22oaUFsvW+zb0xr0mc0aDlpC2iZZX1eElHZTTNflGk+bWhuc27/bHBnuVsdT/1ZF2lXcJVv1mZ2W41ZlWEbZ3tpv2oIbVxtWWxiaS1oIGowaqlqRG/8cpZwd2dpWTZXR19sZQ1oMWdDZ2JkNF9PXMlbtl85aPxtBnD3bf5ocWFOWedLwFBOXvljh2EHWWxQCU8GSzxH90s+U8tWCFqrWwhal1dYWPFfCmVmZc1fd1fmT/ZM1k4lU5dXs1mKWzVYflM2UWZSGVfZWsZcwF3ZXSJiFGcDaaJnUmLoWhtXqlhEW0Rgc2debOxuNG0iZiZaCEirL9I4Z01AWjpho2OfYW9ciVOASPM9vjBHJxUxLkAATipTalJWTvxIgECkOtg4/kIsUmhczGAZYe5bCFUaUepQoU+2TZhQxlx0aKNvJXJSckFv72iFXuFRZE+zVnZdLWDWXRNb32VNdAJ8HXymdRJr9GA7XdBYSV1kZrxs1m9LcUVy/3BObSRoiGBLV9tV5lzhZjFvBHN9dOVxTmuoYN5TdE3vU5dc0GG4ZaZmWGMZXcZUgU2KTbNTxVnvW09bkVvxWbtTrkYTJ0AqA0V2Uo5WF1VuUT1NaVTLYzdvB3VjdgZzgWu2YKxUEFGhWU1eQl9YYLBj+GbHZbZhSWCNYKtgtF8HXHBdXmXuavtrxmxzbqtuaGv8Zmpn/GrDajVkmWBCZsptlHBgbOZh/VTFS4dI1kcZRns84DEPN5tF8U/pVTlYIVozYB1pPnExdn92knLWav9d/U9eV9JtK3oOfll73XZLeJ98AHxMdS9s12jSa3JuV24fbAFtKXEcdEVyzWssaBxtDHGdcE1vsW7Ab9lwp29fbDZpeWr+bXZtwWXjWDBTFVp7YVhj6V8VU3E1kBBpN19UhWOPavxrPmpJavZqy2isZXZhbWI4ZhpntmWBZG5n12ombcJtZ2uqZVdkrmv2cJlwOG1EaJ5im1gAUgVcUmgacUB3tHrpeVd1km7uZwFkNmIUZ2hukXEddMR2k3i6dy1zNWltYONeM177X+1emFvjV+5Vj1aLWcxbY15TX+Bi3Gcta0prJGgFaU1xwnfEd2hyg2sNbRpwqHB4bcdlklmLVdNcKWFSYZ9eqF3/Yapkjmdcaglrs2bsWy5PO1mQZPJoG2inZeprrHSteO1333HDaK9hDWRraeNoaWM9Xt9gAWoXccJzAHIFbgBtSHJ+d716gHuWeBRwh2a3YXNoem6zbmBs1mwfcClypnCFbAZqyXAWeGN5dHOYY2pUXl9GblF3RHrEd9RyeXODeel8PXvydpF0x3T/c8lvsWpVaslumXKyclRvemzlbOJt3WtzZBFVG1DMYCJtcnDRbFlm3mXybH5zlnbLdGZt1mUdZyFvCXUEds9yxm7ebTBzRnfJdq5zbHAWcox2h3jndzJ1pHBBbERttXA0cq1yaXBab1x0cnpjfX56+3C6ZA9qKHVFeat1n2sNYSdjSGodboFu12uwaEpunXeffGB7dXTrbid0yHt9flN6JnBTaHJvlXfseX12o29za0FvEnQidqRzYGvhXFRR00+WTHRJ8VJmZMdxkHfHdjVzCnI9c4hz13F2bzprWmfJZBlkTWUFZj9mImrfcDx2/nYjczZri2QlaT5ylnXxcWtpJGWMaW9tBWtZYz1bnlrFXVtemlmrUUZNolAfWVhdi144XP9a+VuPXglfeVuGWiNalVdvVERPtUiXQ0NJWlKBVsZYc1p6WGdYW1vHYoFob2g2YWNZ61k1YQFoCmw5cfV4Dn5Ifv16QXfwdQp32XR0baJkMmOSZ+VpnWaqXPZUWmKpb851VHW2cXJ0W3wagVKAn3vgeDp7pn2oe0N0TG30cbB3rHdCcr9raG00dht7nnhVb+pjWGG2ZMhkzl9qW6Nk822dcFVrUV41VSdXwlmSVTxHLzHsEeoIMCnIOl9E5EwvVJlZ1VrXW11h/GiQbZ9t1WxPbGNsI2xvaSZkIl5AWuRdY2WSbQ5yEXMHchlx4G4+ajRm2mWtZzlkwlbVRcBPlV1+ZPdjnlxeVBtXtl78Y21pDG/6cutxPmwTZrpjYl9kVcpM6E+rWeNdZVxFWd5Zel8HYtdgO14CYfVlC2aiYy9guVzxXfJiPmmHakdmG2OxZi9qsmu5Z+tgPluAW61fD2MkaMVsO3B8cZ1t6GYlY+JgeV+SYdFoJXJIe++AP4FLfKdyc2eYYvBkZWkOak9jv1SiSQlbh2lPcPNvV2reZOFpa3LieFV6V3bsbS1kiGaVcPZ2tXZGbv9bCUPlQvBWUmHsYlRfvmJTa4Nw7HCkbHVjclmiVK9XiF3YYAFh6mHLY/tmZWvlbY1tW2kKYrVZIVzNZtJyyXjPd05wG2O8U+Za4GpkdBN2GW8EYGFSu1MjWBFX3lasWU5dcGDYYoBi114cWgZak2GEZxVoKGZeaVlvWnPEcYZrYmb5Z5JpkmXkXOJWcFgFXrJjeGaBaYprA2xRaXhi4FieSAwzdzVJSBpY3WJMaSBsUG3kbOJqsWnSaBhl6F0wVnNPP1FnXlJmMGiQa+tv/3FWcohwF24HbShuc2/YbvRqcWKZVnBOhkwjTxlOglGwVule7WNPYr5eOl3NYR5lkmiFbXhzP3hleIRz6m3VbmZyhnN3c91zynUieIZ26nHdcTB5eX6rfu97iHq3e/F6X3U5coh1m3dQdU5254HDjKSQ0Y3ch8aEqIQzgll9vHtcf9qBcH/UeG51NHineyx813pBewZ8j3ocd3R16XnTfs+BPoRxhgWGpoB1dClnp2I5ZixoNmYFZ0JuanQdeLh6lHvcecx1HW0sZBpd3FaXWq5on3FUdJp0r3Jjbm9l1lUiSNtSA2KqZ0tngGPUZXdxC3l8epp0DmfQUh9LWlwraVVv/m6zaKViXWNLZjpoWWfKY19hXmPEZxxuKXTWdh90BW8wbbNup3Bzb+lskW2Ocpp2CHeycyZvdGuIa1lpCGFtVkRPN1P4WXJfX2e1bZZ0Gnqye6t4enKcbmRw+XDRbWRqCHF4fOyCqYFoedNwSXPee9h/Yn7Bd0RuZnGsgNeK/YwviK5/+XxchNCJu4l0hmSC74OFh1CIgIX+fhV5E3o2fvaBI4LjfCN1XXLbd997dnnCb6dmKmtDdFh6wXwAfIV7aH5Hg/yEToCddVNuLnfpgLSDKX8WdQxwe3Yafdx/9YBkgYiAon7pepx1zm5SavBt9nayfNV8onaNa/xgCF1VYR9rRXUfeuR4snTWc2F3/Xjqda5sbGd+cJt5P3smdi5xV3VJew17D3TaaONjjmXsYxNfMloJXAZkCmoqbX5tamo8Z6hmlGTIXVhVWFzvaPJv7m/Paf9i3WHiZV1oJWedZMdmrGt6bEVlKlZ4U6JdvWRwZlRmFGTuYjth5F6GXCpZtVZ2Vl1Xl1SaUYFV2F7tZZNpdWoba7Zqy2Z+X1lTfUZpPEAzIEVaUcFWUVXMTmdJjVTvXitlPGaKZTpmi2fPZdxfGVr8Wwdl82qSaiplA199Xslk+mw3cqBzSnCbaNBh3l6SXrhdfVweXVdfGF9kWlVTqlRiWFNZqFhwXbNiGWgEattonWMQXEhaIV52XyRhNWOLZExiilutWNxd42JMZwhs523uasxk+WDEYRZhIltaUGdCdkIuWItoAHAkcfFs6GVBYAVgj2K7ZOZkkWRCZldoWGh3ZpxnrWq4a7hoP2RaZoNroW87cmd193hcerR2DG5nZY1k92dHarluc3OJdThxGmYwYCZntW0Fb5xp7VszSwVD208YZNNz43vWfKN2Z2kPWa5Yk2GtaEZsSmreYu1VJzw3LIRPsl8waElv+HO6dPRyS23KZItghmPYaJFqkmfLYeNaqVtHY+xnU2mxaO5oQmqZaQple2FPZhBvR3IYblNpXm1hdLp2/HZueSx+tH8vfL93ZXpPgHCBIHwXdEhte2jlY3
[truncated: 70,213 more chars]
