# Supplementary material for: Automated imaging and identification of proteoforms directly from ovarian cancer tissue
Source: Nat Commun. 2023 Oct 14;14:6478. doi: 10.1038/s41467-023-42208-3 (PMC10576781; doi:10.1038/s41467-023-42208-3)
Supplement: Supplementary file 6 — Supplementary Data 2 [file 41467_2023_42208_MOESM6_ESM.zip › Supplementary Data 2/16 20926.tdValidate]

<?xml version="1.0"?>
<pvsDataSet xmlns:xsi="http://www.w3.org/2001/XMLSchema-instance" xmlns:xsd="http://www.w3.org/2001/XMLSchema" version="1" xmlns="http://www.topdownproteomics.org/ms/pvml">
  <cvList count="2">
    <cv id="MS" fullName="Proteomics Standards Initiative Mass Spectrometry Ontology" version="1.18.1" URI="http://psidev.cvs.sourceforge.net/*checkout*/psidev/psi/psi-ms/mzML/controlledVocabulary/psi-ms.obo" xmlns="http://psi.hupo.org/ms/mzml" />
    <cv id="UO" fullName="Unit Ontology" version="1.20" URI="http://obo.cvs.sourceforge.net/*checkout*/obo/obo/ontology/phenotype/unit.obo" xmlns="http://psi.hupo.org/ms/mzml" />
  </cvList>
  <metadata>
    <contact>
      <guid>00000000-0000-0000-0000-000000000000</guid>
      <name />
      <organization />
      <address />
      <URL />
      <email />
    </contact>
    <sampleProcessing>
      <fixedModificationList />
    </sampleProcessing>
    <parameters>
      <userParam name="UseTHRASHnoiseCalc" value="False" xmlns="http://psi.hupo.org/ms/mzml" />
      <userParam name="ShowInternalFragmentFlags" value="False" xmlns="http://psi.hupo.org/ms/mzml" />
      <userParam name="UseSimpleValidator" value="False" xmlns="http://psi.hupo.org/ms/mzml" />
      <userParam name="ThrashNoiseWindow" value="1000" xmlns="http://psi.hupo.org/ms/mzml" />
      <userParam name="PrecursorMinimumCharge" value="1" xmlns="http://psi.hupo.org/ms/mzml" />
      <userParam name="FragmentationSubPpmTolerance" value="3" xmlns="http://psi.hupo.org/ms/mzml" />
      <userParam name="ShowFragmentationColorPeaks" value="False" xmlns="http://psi.hupo.org/ms/mzml" />
      <userParam name="Url" value="" xmlns="http://psi.hupo.org/ms/mzml" />
      <userParam name="I2MSMode" value="False" xmlns="http://psi.hupo.org/ms/mzml" />
      <userParam name="PrecursorMinimumRequiredScore" value="0.3" xmlns="http://psi.hupo.org/ms/mzml" />
      <userParam name="Guid" value="00000000-0000-0000-0000-000000000000" xmlns="http://psi.hupo.org/ms/mzml" />
      <userParam name="SignalToNoiseCutoff" value="1" xmlns="http://psi.hupo.org/ms/mzml" />
      <userParam name="MinimumInternalFragmentScore" value="0.7" xmlns="http://psi.hupo.org/ms/mzml" />
      <userParam name="TerminalFragmentGradient" value="False" xmlns="http://psi.hupo.org/ms/mzml" />
      <userParam name="PrecursorSignalToNoiseCutoff" value="1" xmlns="http://psi.hupo.org/ms/mzml" />
      <userParam name="Left" value="2243" xmlns="http://psi.hupo.org/ms/mzml" />
      <userParam name="ThrashNoiseRecalc" value="1000" xmlns="http://psi.hupo.org/ms/mzml" />
      <userParam name="UseAveragine" value="False" xmlns="http://psi.hupo.org/ms/mzml" />
      <userParam name="MinimumFragmentSize" value="2" xmlns="http://psi.hupo.org/ms/mzml" />
      <userParam name="Height" value="1056" xmlns="http://psi.hupo.org/ms/mzml" />
      <userParam name="FragmentIntensityClusterTolerance" value="0.5" xmlns="http://psi.hupo.org/ms/mzml" />
      <userParam name="InstrumentModel" value="" xmlns="http://psi.hupo.org/ms/mzml" />
      <userParam name="ShowFragmentationSpectraAnnotations" value="True" xmlns="http://psi.hupo.org/ms/mzml" />
      <userParam name="MinimumCharge" value="1" xmlns="http://psi.hupo.org/ms/mzml" />
      <userParam name="UserName" value="" xmlns="http://psi.hupo.org/ms/mzml" />
      <userParam name="ShowPrecursorSpectraAnnotations" value="True" xmlns="http://psi.hupo.org/ms/mzml" />
      <userParam name="FragmentMapColorScheme" value="Ion Type" xmlns="http://psi.hupo.org/ms/mzml" />
      <userParam name="Mercury7Limit" value="0.0001" xmlns="http://psi.hupo.org/ms/mzml" />
      <userParam name="Organization" value="" xmlns="http://psi.hupo.org/ms/mzml" />
      <userParam name="Address" value="" xmlns="http://psi.hupo.org/ms/mzml" />
      <userParam name="PrecursorMercury7Limit" value="0.0001" xmlns="http://psi.hupo.org/ms/mzml" />
      <userParam name="ShowProteoformColorGraphicalFragmentMap" value="True" xmlns="http://psi.hupo.org/ms/mzml" />
      <userParam name="PrecursorSubPpmTolerance" value="3" xmlns="http://psi.hupo.org/ms/mzml" />
      <userParam name="PrecursorMaxPpmTolerance" value="10" xmlns="http://psi.hupo.org/ms/mzml" />
      <userParam name="RecentFilePaths" value="X:\Projects\2021 Su - nanoDESI\PiMS2\APOLLO_Ovary\APOLLO_#D1-6\line_07\IMT check\Spectrum_Search.tdValidate" xmlns="http://psi.hupo.org/ms/mzml" />
      <userParam name="PrecursorIntensityClusterTolerance" value="0.5" xmlns="http://psi.hupo.org/ms/mzml" />
      <userParam name="PrecursorMaximumCharge" value="1" xmlns="http://psi.hupo.org/ms/mzml" />
      <userParam name="HighlightSelectedIon" value="False" xmlns="http://psi.hupo.org/ms/mzml" />
      <userParam name="MaximumCharge" value="1" xmlns="http://psi.hupo.org/ms/mzml" />
      <userParam name="InstrumentManufacturer" value="" xmlns="http://psi.hupo.org/ms/mzml" />
      <userParam name="AminoAcidsPerRow" value="25" xmlns="http://psi.hupo.org/ms/mzml" />
      <userParam name="IsotopicallyResolvedPrecursor" value="True" xmlns="http://psi.hupo.org/ms/mzml" />
      <userParam name="MinimumRequiredScore" value="0.25" xmlns="http://psi.hupo.org/ms/mzml" />
      <userParam name="SharedIsotopeColor" value="Black" xmlns="http://psi.hupo.org/ms/mzml" />
      <userParam name="ShowPrecursorColorPeaks" value="True" xmlns="http://psi.hupo.org/ms/mzml" />
      <userParam name="PlotNoisePeaks" value="False" xmlns="http://psi.hupo.org/ms/mzml" />
      <userParam name="DistributionGenerator" value="0" xmlns="http://psi.hupo.org/ms/mzml" />
      <userParam name="Width" value="1936" xmlns="http://psi.hupo.org/ms/mzml" />
      <userParam name="ShowFragmentationIsotopicFits" value="True" xmlns="http://psi.hupo.org/ms/mzml" />
      <userParam name="IncludeInternalFragments" value="False" xmlns="http://psi.hupo.org/ms/mzml" />
      <userParam name="UseShapeValidator" value="True" xmlns="http://psi.hupo.org/ms/mzml" />
      <userParam name="FDRCounts" value="1000" xmlns="http://psi.hupo.org/ms/mzml" />
      <userParam name="FragmentationMaxPpmTolerance" value="5" xmlns="http://psi.hupo.org/ms/mzml" />
      <userParam name="ShowPrecursorIsotopicFits" value="True" xmlns="http://psi.hupo.org/ms/mzml" />
      <userParam name="Top" value="-8" xmlns="http://psi.hupo.org/ms/mzml" />
      <userParam name="Email" value="" xmlns="http://psi.hupo.org/ms/mzml" />
    </parameters>
  </metadata>
  <experimentList>
    <experiment id="1">
      <observationList>
        <observation>
          <sourceFile id="SF0" name="20220415_APOLLO#D1-7_4ums_testline_01_25targets_01_ProfilePlus1_952.18212890625.mzml" location="X:\Projects\2021 Su - nanoDESI\PiMS2\APOLLO_Ovary\APOLLO_#D1-7\line_01">
            <cvParam cvRef="MS" accession="MS:1000563" name="Thermo RAW file" xmlns="http://psi.hupo.org/ms/mzml" />
            <cvParam cvRef="MS" accession="MS:1000568" value="none" name="MD5" xmlns="http://psi.hupo.org/ms/mzml" />
            <cvParam cvRef="MS" accession="MS:1000768" name="Thermo nativeID format" xmlns="http://psi.hupo.org/ms/mzml" />
          </sourceFile>
          <calibrationOffset value="0" type="ppm" />
          <scanRangeText>1</scanRangeText>
          <spectrum id="scan=0" index="0" defaultArrayLength="0">
            <cvParam cvRef="MS" accession="MS:1000511" value="2" name="ms level" xmlns="http://psi.hupo.org/ms/mzml" />
            <cvParam cvRef="MS" accession="MS:1000128" name="profile spectrum" xmlns="http://psi.hupo.org/ms/mzml" />
            <scanList count="1" xmlns="http://psi.hupo.org/ms/mzml">
              <cvParam cvRef="MS" accession="MS:1000571" name="sum of spectra" />
              <scan>
                <cvParam cvRef="MS" accession="MS:1000016" value="1" name="scan start time" />
              </scan>
            </scanList>
            <precursorList count="1" xmlns="http://psi.hupo.org/ms/mzml">
              <precursor>
                <activation>
                  <cvParam cvRef="MS" accession="MS:1000422" name="high-energy collision-induced dissociation" />
                  <cvParam cvRef="MS" accession="MS:1000045" value="25" name="collision energy" />
                </activation>
              </precursor>
            </precursorList>
            <binaryDataArrayList count="5" xmlns="http://psi.hupo.org/ms/mzml">
              <binaryDataArray encodedLength="405244">
                <cvParam cvRef="MS" accession="MS:1000523" value="" name="64-bit float" />
                <cvParam cvRef="MS" accession="MS:1002312" value="" name="MS-Numpress linear prediction compression" />
                <cvParam cvRef="MS" accession="MS:1000514" value="" name="m/z array" unitAccession="MS:1000040" unitName="m/z" unitCvRef="MS" />
                <binary>QN4rQAAAAABImQAFspsABYE1YkoZ2p216P9xNv1RugKuj/cYMamVv1Zqj/cSkmdHp9mLj/cYTJxsRjn/cYgonDVahjyqiIRQ9svwmI/0Di7BLRiI/02cbEY5iP8mxGIas7neiI/0Vk3MmyiF0308iI/0IuXP0aj/cSbeJxqiHY6P9xIffbevCCSIiEhF7IuhiI/ykc4RqOMe6Ig1/VG7Aq6Ij/IFOHGhvHjoiE5DHCvOiIP/BBsQ++iP9xRg9srwn/cYgmF2Eqrontj/cTTsibwTdoiIg6naG2Yl6IhIReyLoYiINf1RuwKuiIIRQzKv68zY/3GCQdGTrOLmyP9xQ7fs1IH/cYg4Xqu4oVSIiEE6bPxZiIg2Mx+6zOD/cYSMdsg4mI/3FCOmzsWYj/cUSTTMbLiIgj9VQa0Kq+iIgpsgsaZN9OcYiDHYBb8n+o/3GDdnRrmYuY/3GE/S7BLRj/cTJZAr6m/Y/3FGzayjJYiP9G4Byx/oiIURzf4/9xiEYtzK0jiP9xK353GlgYjoiIIArVOgBirP9xiEI6bOxZ/3GITJxsNjlxiIM4NyvXyNiIg9gZqyfmVxiIiE7S7CLRiIgyhLO+e0yIiI/0nHbIOJiIgthYgaN6d+iIhHx2yTiYiILRHSKi7i3XGIiC83pyochY2P9xiDYadrrlif9xiEI6bOxZ/3GIhIx2yDif9xiITlVsKqmP9xiIhIx2xziXGIhCOmzcWXGIiEjHbHOJcYiITlVsKqn/cYiEhF7IuhiIg6+oa2BXmIiDmfJLdg24iEhF7IuhiIg1nPW6YwpxiIhJ8dxw4oiIhFD2y/CYj/cT/B0bE+LoiP9xiIiEqAbGf5j/cYhIx2yDiY/3GIObFSt06tiIhIx2xziXGIiDKiW71dpHGIiD8Q4rHvHY/3GElF7Huh/3GIg7LDG1086IiEK37OSBiI/3FIx2yDiYiP9xQ+Zc0ZqIj/cYiIj/Scdsg4mIiP9xT9LsEtGI/3GEYPbJ8JcYiEqAbGf5iI/3EwbJOwo2yIiITlVsGqlxiIg7vEO1Q7z/cYhK8dxQ4nGIhdN9PIiIiEh0XIi6iIhLnGxWOYiIKMjRGoNy7oiIhOVWwaqXGIiIQTps/FmIiDlBI7e+3Ij/cYSUXse6H/cYiDXO4bsxHoiP9xSMdsg4mIj/STncfGJxiIhIx2xziXGIiIO4tRtXSuiIg3+FK5B63/cYhOVWwqqYj/cTUnD7vY8Ij/cTb9UboCro/3GITUlcK2pxiISMdsg4n/cYiIQTps/FmIiDrgwbUfPnGIiDhyFbiN6oiI/0bybKDZcYiIj/Scdsg4mIiP80JZO92myIj/MgT9v/sCiI/3FCOmzsWYj/cTlSMretzYiITlVsKqn/cYiINT8Ru8DuiP9xMLhpsFeWiIg+IjOy3cyIj/cYg7TBS1s+uP9xiDTQQrwvvYiIj/NcQyuzvNcYiIN9Y0uSnLiP9xiINrMcukzjiIgzZRK8mu1xiIhOVWwqqf9xiISsEsY+3/cYhGXDyqPIiIhNCJwvdnGIiEjHbHOJcYiIPHkBtIb+iIhBOmz8WYiI/0JMvPs0iIiD1TJbOs2oiP9xO/zBtQM+iIiDODcr18jYj/cYQG8cCg6Ij/cU3pPDFsj/cYg8qvKzVQ1xiIPp7bsWEkcYiITlVsKqn/cYg+O/2yxAKIj/MpiGv2d5iIj/ORG5uO5GiIhKIUxt64/3GIKNelGoKFroiIP13UsaIriI/3FGD2yvCf9xiISw7cXxKP9xiDxTbLSsk4j/cYTlVsKqmIj/cYhE8mzA2YiP9xSdN8csiIiITtLsItGIiD6SYrJtnYj/cYMGyTsKNsiIiP89e4OzhHxxiIgwvmK/QZ1xiIhBq9z1Qo/3GIRUA8u/yI/3EzATq9/sWP9xiEsO3F8SiP9xgwHEew87j/cYiIhE8mzA2f9xiIiE5VbBqpcYiEucbFY5iIiDlx07eOLP9xiEs9TFwriIhFcOyo8XGIiDKTh75seIj/cYMK1TsGKsiP9xhFcOy48Yj/cYMGgdv5ficYiIRPJswNmP9xiITQicP3aP9xiEUPbL8JiIiEvdLFItj/cYgyKVG+1q6P9xiITBrsTlGIj/cUe7XJRKj/cYg2fBO6g+z/cYiDyLUbN0rnGIiDmC4rd9Hf9xiIPRYjs+nciP9xhIaEyJe/9xiIV6nZVoiI/zCzcbFcjv9xiITlVsKqmP9xiETybMDZiI/3FMnGxGOY/3GIiI/0IuXP0aj/cYiIRPJswNmP9xiIhE8mzA2Y/3GIiEqAbGf5iP9xiIhIx2xziXGIiEjHbHOJcYiIhOVWwaqXGIiETybMDZj/cYiITlVsKqn/cYiEhF7IuhiIiEGr3PVC/3GIg1b8G7kD6P9xiE5VbCqpiP9xiIN1A+ua/BiP9xg8p3a0WImI/3GDJZAr6m/f9xiIiDQSArzt/f9xiIRQ9svwmIiP8zibK+dk2P9xiINmULupr0iP9xhJRex7of9xiIOYLit30diP9xiDbrAboU/oiI/01brEpFiIiD3DVLM8q4iP9xPkRRsruuiIiD9QYbGvnoj/cYPRFrs+6UiP9xiEiGrIeViIj/cUTybMDZiIiP9DOmzsWYiP9xQ0Z825iIiP9xQtpM4luP9xiIhZYtediIiP9xhKgGxn+YiIj/cUjHbIOJiI/3FIx2yDiYiP9xhE8mzA2YiI/3FIx2yDiYiP9xg8uwKzRP1xiIhKwSxj7f9xiIhMW6w6RXGIg2XXG6oo7/cYiDwJ0bT2LoiI/3FJ03xyyIiIj/Scdsg4mIiP84HLG4405xiIgxx/W/OAqI/3GDyLUbR0ro/3GIPy+msNBZcYiIXTfTyIiP9PVWwqqYiIg4pAG4W/6IiP9KtRx0roiP9xPyHxsd4OiIj/RLfs1IGP9xiE5VbCqpiP9xiIhKgGxn+Yj/cYQavc9UKIiP9NnGxGOYj/cYRPJswNmIiP82MGK7z52I/3GIOp7itmEdiIiEIoHO1+iP9xhEk0zGy4iP9xNls2uaTJcYiIRa9MtQuI/3GFTU3Cv/cYhJdFx4uoj/cYNUFxur6OcYiIQC5cDhqIj/cVTU3CuP9xiIOJQzuGvMiI/3GEjHbIOJiP9xhA/uwBEYiP9xhMnGxGOf9xiIiEGZjPZniIiEXNrLMliIiENk3NmyiI/3FCOmzsWYj/cYM9VBvSq+iI/3FP0uwS0Yj/cYRJNMxsuIj/cYReAcsf6I/3GDoAY7b/nI/3GIgwvSGwUt6IiP9xiISw7cXxKP9xiIPMhTtDesiP9xiDwoc7TXjIiIj/Scdsg4mIiP84pYm5WnaP9xiE8CXB/aiI/3E0TKm8s1aIiIj/cYhKgGxn+YiI/1830siP9xiEVw7Ljxj/cYg7XOG1ox6IiP9NnGxGOYj/cYTJxsRjn/cYiIMVRKv6u1iI/3GEjHbIOJiP9xiE5VbCqpiP9xiDiwWLhPp4iIj/N/1RugKuiP9xhLDtxfEoiP9xSRU8fqyI/3GIRvwcoD6IiP9xMGBhsK+e/3GIhCOmzcWXGIiETybMDZj/cYiIj/ObZRuEmuiIiE5VbBqpcYiIW37Vgf9xiIRa9MtQuIj/cTuaJbVl2oiIj/Qi5c/RqP9xiIhOVWwqqf9xiIg+RFGyu66P9xiDw5grTGfYiI/3E0EgK87f2IiP9xiIiP9xiIhGLcytI/9xiIhMW6xKRf9xiIhE8mzA2Y/3GITpYsFp1xiIiE5VbBqpcYiIj/NcQyuzvNcYiIhItRyEroiP9xRPJswNmIiI/0loTIl7iI/3GEsO3F8SiI/3GIThSsLrWIiI/z0sMbTTzo/3GIhOVWwqqY/3GIhJFTx+rP9xiINDBivM+diIiP9J2bxyZHGIiEyKHEdeiP9xhE8mzA2YiI/0wO3F8SiIiE0m/D2QiI/3FRHN/jiIiIWWLXnYiI/3FPAlwf2oiIj/cYiIg6TVW2sqr/cYiIRrtcpEqIiP9xiETybMDZiI/3GIiE3G3DOSiI/3GIiIOIHot34XcYiIOg8StvDtiI/3GEMoHM1+cYiIg8qbG0Vk6P9xiIO/zBtQM+iP9xiDFqEb+V7oiIhGG3yuSIiIg7i1G1dK6IiP9Fw/zDwIiP9xg82WK0Jp2Ij/cYTlVsKqmIj/cYN6pBuVW+j/cYg6HaS24luIiIRPJswNn/cYiD22A7NJ/I/3GIg+EmWy7Zr/cYiIQavc9UKP9xiISMdsg4n/cYiDOUgb1rfoiI/3GEjHbIOJiP9xiDLJMb02znGIiIW37Vgf9xiIgzJFK9262I/3GIPDmCtMZ9iI/3FNihw3Xv9xiIRlw8qjyIj/cUEuXP0a/3GIiEucbFY5iIj/cUrx3GDiiP9xiIhKgGxn+Yj/cYTlVsKqmIj/cYiIj/cYQJ/MBwOI/3GITUlcO2r/cYiIRPJswNmP9xiIQjps3FlxiIiDF4o7+HXIiP9xiD4E0rL7LY/3GIiI/0IuXP0aj/cYiEiGrIeViI/3GIhKwSxj7f9xiIhL3SxSLYj/cYhOliwWnXGIiIQC5cDhqI/3GIiI/0nHbIOJiIj/Mf8isBDdj/cYg2uRW6RuqIj/cYQjps7FmP9xiISMdsg4n/cYiIj/cYhCt+zkgYiIg4chW4jeqIj/cYiIj/NwlnuvaYiIj/cYiIj/cU5VbCqpiIj/QZ/MBwOIiP9xSYasZ5VxiIiDT+krwBbYiIg+RFGyu67/cYiIg1b8G6kD5xiIhFcOyo8XGIiDIYQr7nvf9xiIiP9xQS5c/Rr/cYiISoBsZ/mI/3GIiI/0bybKDZcYiIhEcOzI8YiIj/Scdsg4mIiP9xMTuhv8ReiIiP9G8myg2XGIiIOVIyt63Nj/cYiDSQw7xvPIj/cYiD9wRLCPu3GIiI/3ExHUG/4r6P9xiDTQQrwvvYiIj/Qky8+zSIiIQigc7X6I/3GEaM7KcxiIj/cU5VbCqpiIj/cTx6QrSFvYiP9xg1b8G7kD6Ij/cYNDLku80bcYiIg8SpGztW5xiIiDXsQrsTvYiI/3E1ALG7/06Ij/cYhEk0zGy4j/cYhHmPyWcIiIj/cYiEDOPAQciI/3GEMoHM1+cYiIhDBbzfpIj/cYhJFTx+rP9xiIOTTRtssucYiIMkexvrhOiI/3GEqAbGf5iIiP9Jx2yDiYiI/3E4RiK4ud2IiP9N3SwyLXGIiIQTps/FmIiI/zhpgbmWfoiIj/S8EsY+2IiP9xPThBs8e+iI/3GE5VbCqpiI/3GEGr3PVCiIj/cTi2UbhJroiI/3FU1Nwrj/cYiISoBsZ/mI/3GITlVsKqmI/3GISXRceLqI/3GIiI/0p0XHi6iIiP9xiIiP9xiEs9TFwriIiP9xWmLWnYj/cYiE5VbCqpj/cYiEWvTLULiI/3GE5VbCqpiI/3GE7G3BOScYiIj/cYQS5c7RpxiIiP87QOG2vx6IiI/zMYQr7nvYiIj/Ma6UsGFr/3GIiDPEMr07zY/3GISMdsg4mP9xiIRXDsuPH/cYiDOiFL1d64iI/3E+kCeyb9iIiP9xMIe+sIhB/3GIiDX+kroBbXGIiIOkDhtb8ecYiIgwqZWwZmqIiITVVsOqmIiIj/Qi5c/Rr/cYiIQJ/M9gNxiIiP9xiIV6nZVoiI/3GEOHPNeM/3GIiI/0BTHBvOiIj/O49WtXCpcYiIg6HaS24luI/3GISoBsZ/mIiP9xTlVsKqmIiP9xhE8mzA2YiI/3GEe7XJRK/3GIiI/3GEEuXO0acYiIj/cYiEqAbGf5iI/3GIhE8mzA2Yj/cYiISiFMbeuP9xiITlVsKqmP9xiISMdsg4n/cYiISoBsZ/mI/3GIiI/1830siP9xiITvVMIKv/cYiIj/TIBsV/n/cYiIj/cU60jCS3iIiITyC8HfSIj/cYQM48BByIiI/0nHbIOJiIj/MvojvwXciIj/cUWxrLTl/3GIiEXgHKH+cYiITtLsItGIiIhE8myw2XGIiIOAViuPqdiP9xiDLnkb4YboiP9xhDhzzXjI/3GIhPwJwT9oiI/3GDcKYbn1noj/cYhCOmzsWf9xiIg+RFGyu66P9xiIO5oltWXaiI/3GIhFr0y1C4j/cYiEAuXA4aiIj/cYMTglv8faiIiIQzQs3L2IiP9xReAcsf6Ij/cYhU1NsrcYiIiEnBLHPtiIiDW8kbtDboiIiP9xiIhNxtwzkoiP9xhE8mzA2YiI/3E+M0KyzL2IiIhNVWw6qYiIiEfHbJOJiIiP9F8mzA2YiIiP9xhALlwOGoiIiP9xRPJswNmIiI/0XybMDZiIiIQTps/FmIiP9xN9rxuSUO/3GIiEE6bPxZiIiP88EDG1787/cYiEl0XHi6/3GIiDwKE7P17HGIiI/0yAbFf5/3GIiI/3FOVWwqqYiI/0DEjAS3cYiIhEcOzI8YiIiEfZvIJkcYiIhOQxwrzoiIj/SLtclEqP9xiIiITfVMMKuIiP9xWmLWnYj/cYiIiP9MgGxH+XGIiIhKgGxn+f9xiIiI/0yAbEf5cYiIiP9F8mzA2YiIiP9JOdx8YnGIiITlVsGqlxiIiI/3GIiI/0xPnFsGiP9xiEvdLFItiIj/SQksj22P9xiISMdsg4n/cYiIS/uMUEeIiIj/cYiIhC5lzhmoiIj/SPwcgD5xiIiEVAPKv8cYiIiP9xiEAuXA4aiIiP9xRPJswNmIiI/0Di7BLRiI/3GE5VbCqpiI/3GEc53JxiiIiP9xhPAlwf2oiP9xiIiI/3FPAlwf2oiI/3GIiIj/cYQC5cDhqIiIj/cYhPAlwf2oj/cYiIiP9xSoBsZ/mIiIj/cYSoBsZ/mIiI/3GEqAbGf5iIiDmxUrdOrYj/cYgxDDK+881xiIiI/3GEPmXNGaj/cYiIiP9xhD5lzRmo/3GIiIj/cYiIhIdFyIuoiIiP9xiIRrtcpEqIiI/3GIiI/0evTJULcYiIiP9xhKgGxn+YiIj/cUEuXO0acYiIiP9xQS5c7RpxiIiI/3GIhALlwOGoiI/3FPc8wYw/9xiIg6zVK2Mq2IiIhNxtwzko/3GIiIj/cYSoBsZ/mIiI/3GETybMDZiIj/cYSoBsZ/mIiI/3GIQC5cDhqIiI/3GISoBsZ/mIiP9xiEAuXA4aiIiP9xiEyKHEdeiIj/cUVAPLv8iIiP9xTlVsKqmIiP9xhE8mzA2YiI/3FDRnzbmIiI/3FIx2yDiYiP9xiEqAbGf5iIj/cYiEGr3PVCiP9xiDEqkr/VbYiP9xiETybMDZiI/3GETD/MPAiP9xiFEc3+OIj/cYT9LsEtGP9xiIQdpM8luIiI/1830siP9xiIg1fBO7g+yIiI/zbhUbserv9xiIg/kSGxbt7/cYiIj/cT+jcbBcjnGIiIR8dsk4mIiIhHx2yTiYiIj/TK68VRSIj/cYiDmkAbdb/v9xiIhAzjwEHI/3GIhRHN/jiI/3GIiI/3GISz1MXCuIiI/1ti1p2Ij/cYhHu1yESnGIiI/3GErx3GDij/cYiIMxNDvey8iI/3GEI6bOxZj/cYg7LDG1086IiIg6QOG1vx5xiIiExJXEtqiIj/cU5VbCqpiIj/cYiIRPJswNmP9xiISMdsg4n/cYiIRXDsqPFxiIiEAuXA4aiP9xiD/B0bE+Lo/3GIhHOdycYoiP9xiIhKgGxn+Yj/cYiIj/cUb8HKA+iIiP9xhOliwmnY/3GIhNliw2nYiIj/cUrBLGPtiIj/cYiIRPJswNmP9xiIQC5cDhqIiP9xiIiEc53Jxij/cYiDv8wbUDPoj/cYiEsO3F8Sj/cYiIRPJswNmP9xiIhE8mzA2Y/3GIiI/0IuXP0aj/cYiIhALlwOGoj/cYiIj/SLtclEqI/3GIiI/0ASXB/aiIiI/3GIiI/0yAbFf5/3GIiI/0IuXP0aj/cYiIj/cUPmXNGaiI/3GIiI/05JXDtqiI/3GDoigbXdfnGIiIRvwcoD7/cYiIV6nZVoiP9xhNqHw1eIj/cYiIXTfTyIiP9xiIiEAuXA4aiP9xiIQigc7X6IiP9xWmLWnYiP9xiIhALlwOGoiP9xiIiP9xR7tclEqP9xiIiEqAbGf5j/cYiIhALlwOGoj/cYiIj/cU1JXDtqiP9xiIiP9MgGxX+f9xiIiP9xSXRceLqIiP9xiIiP9xR7tclEqP9xiIiP9MgGxX+f9xiIiP9xhHu1yUSv9xiIiP9xSXRceLqIiP9xiIiEE6bPxZiIj/cUuAbEf5cYiIj/OfcRuAjuiP9xiIMYrzv3UM/3GIiEGr3PVCj/cYiEcbfI5IcYiIgyFwG+6P6Ij/cYhOVWwqqYj/cYiE5VbCqpj/cYiFep2VaIiP9xiE5zzCjDiIiP9xVNTcK4j/cYiE5zzCjDiIj/cYP5JisW2d/3GIiI/0fNrKMliI/3GIhRHN/jiI/3GIR9m8kmSI/3GIXTfTyIiIiP9xiIiEAuXA4aiP9xiEjHbIOJj/cYiISZK8dtSIj/cYT9LsEtGP9xiIPkHUsr4riIj/cUQ0LMy9iP9xiEycbDY5cYiIj/QRJc/tpxiIiP9xiIhbftWB/3GIiITkMcK86IiISXRcaLpxiIiP9xiIhGu1ykSoiI/3GIiEPmXMGacYiIj/cYhNSVw7av9xiIiP9xiIRrtcpEqIiI/3GIiExJXEtqiIiP9xiIiELmXOGaiIiP9xiIiP9Hr0ylC/9xiIiP9xiIiELmXOGaiIiP9xiIiP9xRq9MlQtxiIiP9xiEqAbGf5iIj/cYiIQ+ZcwZpxiIiP9xiIRPJswNmI/3GIhGu1ykSoiIj/cUEuXP0a/3GIiI/3GIiIONJ2uC2J/3GIiEmSvHbUiI/3GE9DHBvOiP9xiD7kMbIbzo/3GIg+5DGyG86P9xiIhJM5x8xoj/cYhRHN/jiIj/cUgJLI9t/3GIiIR9m8kmT/cYiINT8Ru8Duj/cYiD21wbNKPoiIj/cUjHbIOJiI/3GIPqSysltN/3GIiIRvwcoD6P9xiISoBsZ/mIj/cYQjps7FmP9xiIiP9xiIiE5VbBqpcYiIj/STncjGL/cYiISOXMgaOIj/cYT9LsEtGP9xiIRa9MtQuIj/cYiIj/cUuAbEf5cYiIj/SLtclEqI/3GIiI/1mp2Fb/cYiIhLnGxWOYiP9xhAzjwEHIiIj/cVEc3+OIiI/3FbftWBiIj/cYR7tclEr/cYiIhKwSxT7XGIiISIash5X/cYiISk+cawaIiI/3E5ZIK3m33/cYiIW37Vgf9xiIhBOmz8WYiIiEKHPOeMiI/3GIhPQxwLznGIiIO9qjtSVciP9xiEjHbIOJj/cYiISw7cXxL/cYiIOLZRuEmu/3GIiIM9VBvCq+cYiIg3aYG5ln7/cYiITlVsKqn/cYiISMdsc4lxiIiEs9TFwriP9xiIRzncnGKIj/cYQM48BByIiP9IG3yeSIiP9xiIVNTbK3GIiISdN8csj/cYiIRlw8qjyI/3GIPMhTtDesiIj/cUycbEY5j/cYiEAuXA4aiIj/cYQjps7FmP9xiISMdsg4n/cYiIhALlwOGoj/cYiEvdLFItiP9xiIOrARtk/uiP9xiIS5xsVjmIiI/1x+1YGIiI/3GE3pPDFs/3GIiITkMcK86IiP9xMD0ksNLbiI/3GEI6bOxZj/cYiIOy1ytdKN/3GIiEsO3F8S/3GIiIR8dsk4mIiI/3GIQY185yhxiIiEohTG3r/3GIiIROAcwf6IiI/zjohLkXe4j/cYiIhGu1ykSoiP9xiEAuXA4aiIiP9xQS5c/Rr/cYiIP09CsbC9iIj/cUVAPLv8iIj/cYRvwcoD6IiI/3GIiErBLFPtcYiIj/RuAcsf6IiI/3GIiI/3GIiEAuXA4aiI/3GETybMDZiIj/cUg53HxicYiIj/cYTlVsKqmIj/cYOAViuPqdiIiP9xiIQG8cCg6P9xiIRPJswNmI/3GIhFQDy7/Ij/cYiDHbgb8kfv9xiIhB2kzyW4iI/3GDT9mLwCZ4iP9xhFQDy7/IiP9xhENCzMvYj/cYhL3SxSLYiP9xiISsEsY+2P9xiIhIhqyHlY/3GIiE0InD92j/cYiISoBsZ/mI/3GIiEl0XHi6/3GIiI/3GEvdLFItiIj/cU5VbCqpiIj/cUf8HIA+cYiIj/cYRUA8u/yIj/cYhMihxHXoiIj/cU3pPDFs/3GIiITkMcK86IiI/0nHbIOJiIj/cYhHG3yeSP9xiIhB2kzyW4iI/3GIhOVWwqqY/3GIiITlVsGqlxiIiETybMDZ/3GIiINACxvP9OiIiP9xQjps7FmI/3GITlVsKqmI/3GIN/hSuQetiP9xiEjHbIOJj/cYhKIUxt64j/cYiIiP9bYtadiI/3GEYtzK0jiI/3GECfzAcDj/cYiEjHbIOJ/3GIiIT8CcE/aIj/cYOp7itmEdiIiP9FNCzMvYiI/3GIQeyc8Tb/cYiIj/cYQ+Zc0ZqI/3GIhHCSyfbYiIj/cUWxrLTl/3GIiIThSsLrWI/3GIiEl0XHi6/3GIiIR8dsk4mIiI/0vTfFLIcYiIhCWMzqc4/3GIiEqAbGf5iP9xiIhKgGxn+Yj/cYiDIpUb7Wrv9xiIiDAsFb/T6nGIiI/z9TJbKs2oj/cYiE5VbCqpj/cYiIQC5cDhqIj/cYhE8mzA2YiP9xhKgGxn+YiIj/cVip11ZxiIiP9xTD1MTCv/cYiIhdN9PIiP9xiD7kMbIbzoj/cYhIx2yDiY/3GIiECNfAgoiIj/cYiIj/cYiIj/P7OGsUx5cYiIj/cTqwEbZP7oiIj/cUQ0LMy9iP9xiISZK8dtSIiI/3E7f0G1gL7/cYiIhHOdycYo/3GIiDtMFLSz63GIiI/05JXDtqiI/3GERSjMrXiIiP9xTlVsKqmIiP9xhKgGxn+YiIj/cYgzZRK9mu2P9xiIhBOmz8WYiIiEhF7IuhiI/3GE5VbCqpiI/3GIQjps7Fn/cYiIWWLXnYiIj/ROZc0ZqIiP9xiIhJdFx4uv9xiIg/MgGwzf5xiIiP8zSTS9tstxiIiP9Jx2yDiYiI/3GE7G3BOScYiIj/cUg53HxicYiIj/cYQM48BByIiI/3FDKBzdfv9xiIhB7JzhNnGIiI/3GIRvwcoD6Ij/cYhICSx/bXGIiI/3FGD2yvCf9xiIiEucbFY5iI/3GIRPJswNmIj/cYg0kMO8bzyIj/cYRPJswNmIiP9xg+RFGyu66IiP9xS4BsR/lxiIiP9P9Uwgq4iI/3FAcXz46HGIiITlVsGqlxiIiP85tlG4Sa6IiI/3GIReAcsf6P9xiIiP9xQc484xxxiIiP9xQS5c/Rr/cYiITlVsKqn/cYiIhCKBztfoj/cYhP0uwS0f9xiIiEqAbGf5j/cYiIj/cYPSX2s9oJ/3GIiIMWoRv5XuiI/3GEe7XJRK/3GIiI/3GIRzncnGKIiP9xhOVWwqqYiP9xiISoBsZ/mIj/cYSMdsg4mI/3GIhCOmzcWXGIiI/0IuXP0aj/cYiIhE8mzA2f9xiIiDjUsbgrToiP9xhBLlztGnGIiI/0nHbIOJiIj/cYiIj/cYiE71TCCr/3GIiEAuXA4aiI/3GIiIMDlmsNaZiI/3GIS90sUi2IiP9xRJNMxsuIiP9xhXqdlWiIiP9xRJNMxsuIiP9xhaYtadj/cYiIj/QW8cCg6IiI/0qGrHeV/3GIiIQC5cDhqI/3GIiI/0IuXP0aj/cYiIj/cUEuXP0a/3GIiI/0i7XJRKiP9xiIiP9G8myg2XGIiI/0sznGzG/3GIiI/zWUgbxrfo/3GIhIx2yDif9xiIg4gyS4fNuIj/cYhALlwOGoiIj/cYiIQ6Wc1aaP9xiIhAzjwEHIj/cYiIReAcof5xiIiDWOY7pxnHGIiI/z2LUbR0roiP9xiITlVsKqmP9xiIiP9OSVw7aoiP9xiIg2qAa6V/mI/3GIiI/3GIhJdFx4uo/3GIhA/uwBEY/3GIiI/0i7XJRKiP9xiIO8mUtTZriIiP8wcHaxn4n/cYiIg9FeGz6h6IiP9xiIQC5cDhqIiP9xT3PMGMOP9xiIhBOmz8WYiIj/cUvdLFItiIiP80FwG96P6Ij/cYg8ChO09ez/cYiIPbXBs0o+iIj/cUohTG3riIiP801UG9Kr6IiI/zL6I78F3IiI/3FeN9LI/3GIiIR2hMmXuIiP9xiIiP9xiIhL3SxSLY/3GIiF0308iIiP9xgyZBi+m+eI/3GIhPQxwLznGIiI/3FL73xRCI/3GIiEXf/LIA/3GIiI/0SHPNeMiI/3GIPiIzst3MiIiP83rMO6UzyP9xiIhJ8dxw4oiIj/cYg4tlG4Sa6I/3GIM6bRvFkucYiIj/MENCscy9/3GIiIR8dsk4mIiI/3GESTTMbLiI/3GIiI/3GIRQ9svwmIiI/3GFpi1p2P9xiIiP9xiIiP9xiEm1HHSu/3GIiI/3GIiI/3GIiITfVMMKuIiI/3FAbxwKDoiI/3GEVAPLv8iIj/cYiIQigc7X6Ij/cYg6z9S1MCtxiIiEi1HISuiI/3GEDOPAQciIiP9xiIO0wUtbPr/3GIiI/3GIiI/3FBq9z1QoiIj/cYSpK8VtRxiIiEtt/Fkgj/cYiD9PQrGwvYiIj/cUjHbIOJiI/3GITUlcO2r/cYiIg8RxW0uOqP9xiIg/UGGxr56Ij/cYhC2kzSW3GIiI/zACgrEOfYj/cYiETybMDZiP9xiIRa9MtQuIj/cYhRHN/jiI/3GIRXDsuPGP9xiIgyGEK+573/cYiIj/cUf8HIA+cYiIj/O0Ejtr7cj/cYiIMqbRvlkuiIj/cYSIash5WIiP9xMTuhv8ReiIiP84e9G5hC7/cYiIhM6TxBbIiP9xiDJHsb64ToiIj/Scdsg4mIiP9xhMihxHXoiIj/SrUcdK6I/3GIhDhzzHjHGIiI/0nHbIOJiIj/cYQjps7FmP9xiIg5QSO3vtyIj/cYhIx2yDiY/3GIiE5VbCqp/3GIiI/3GENGfNuYiI/3GIhKgGxn+YiP9xiIiEqAbGf5j/cYiIRrtcpEqIiP9xg1TaO7slyIiI/3E9OYKyxn1xiIiP88jdO1ciyP9xiITUlcK2pxiIiP9xiD4E0rL7LY/3GIiIRPJswNn/cYiIj/cUl0XHi6iIj/cYTlVsKqmIj/cYhCOmzsWf9xiIiDOy4b1NHoiIj/TZxsRjmI/3GIiIj/cYiIhALlwOGoj/cYiDRgE7yf7IiP9xhGboypF4/3GIiDDt0bAiLo/3GIiEPmXMGacYiIj/Nl/zu6AMj/cYiIPEqRtLVuj/cYiIj/cTUwYrvPnY/3GIhMGuxOUYiP9xiETybMDZiI/3GIQ4c814z/cYiIhOQxwrzoiI/3GEqSvGbU/3GIiI/3E3asK5lT3/cYiIg5wmG3PZ6P9xiIhALlwOGoiP9xiEF7LPhNiIiP9xNuxCuhO9iP9xiIV6nZVoiP9xiIhItRyEroiI/3GIRDQszL2P9xiIhLPUxcK4iP9xiFep2VaIiP9xiDYLorr0XYiI/3GDdpgbmWfoiP9xg7/MG1Az6IiP9xiIg7XOG1ox6Ij/cYiDU/EbvA7oj/cYiEohTG3riP9xiFEc3+OIj/cYhGzayjJY/3GIhGXDyqPIiP9xiISoBsZ/mIj/cYiIiEa7XKRKiP9xiIiITcbcM5KP9xiIiEgnjI2H/3GIiEpPnGsGiIj/cYW37VgYiI/3GEohTG3riI/3GINXdbu4ikiIiI/0sznGzG/3GIiIS5xsVjmIj/cYhPAlwf2oiP9xiEVAPLv8iP9xiIQG8cCg6I/3GIiI/3GIiIQuZc4ZqIiI/3FNSVw7aoj/cYiEnTfHLIiP9xiIQC5cDhqIiP9xhKgGxn+YiIj/cTwsMbTTzo/3GIiETybMDZj/cYiIj/cYiIj/cYiIj/cYiITvVMEKtxiIiP9FpZy1pnGIiITFusOkVxiIiP9EKBzdfo/3GIiEjHbHOJcYiIj/N+2DuRJ8cYiIj/cYQS5c7RpxiIiP9MgGxX+f9xiIiD22A7JJ/HGIiI/zM3477IHIiI/3GDDuE7Ah7P9xiIiDX9UbsCroiP9xiIRPJswNmI/3GIhBq9z1Qoj/cYiIhALlwOGoj/cYiETybMDZiP9xiIV6nZVoiP9xiEZcPKo8iIiP9xheN9HIcYiIj/cUAwvA30iP9xiIQC5cDhqIiP9xT0McG86I/3GIhE8mzA2Yj/cYiIhEk0y2y3GIiI/3GEe7XJRK/3GIiI/0ZSjLrX/3GIiI/zAx8bHeDoiIiP9xiIiP82fVS7gquIiI/04InD92iIiI/0vx3GDiiP9xiIhE8mzA2Y/3GIiE5VbCqp/3GIiIRBHMzuOIiP9xhH2bySZIiI/3GE5VbCqpiI/3GIhIx2yDif9xiIiEb8HKA+/3GIiIhNVWw6qYiIiP9xRPJswNmIiI/3FGboypF4/3GIiEgVPI6siIiI/0dujKkXiP9xiIg+ESSy7tuIiP9xiEjHbIOJj/cYiIQvis4HX/cYiIhL3SxSLY/3GIiEBvHAoO/3GIiISoBsZ/mP9xiIhJFTxurHGIiI/3GE1JXDtqj/cYiIj/cYiIhJdFxounGIiI/3FNCJw/doiIj/cTNzpL2MW4iI/3GIRrtcpEqIiIj/Qzps7FmIj/cYiEa7XKRKiIiP9xg7/QO0AvxxiIiP9PZ7wphP9xiIiP9Pxtwjko/3GIiI/3FFcOy48YiP9xiIiP9xiIiEyKHEdeiP9xiIT8CcE/aIiP9xhHu1yUSv9xiIiP9xiISoBsZ/mIj/cYhJRexroXGIiI/zwtcrXSjYiIj/cYRPJswNmIiP9xiEcbfJ5I/3GIiI/0TmXNGaiIj/cYiIj/cUe7XJRKj/cYiIPyHxsd4O/3GIiI/3GIQM48BByIiP9xiIWmLVnXGIiI/3GIiI/0evTKUL/3GIiI/3GE7G3BOScYiIj/cU1JXDtqiP9xiIiP9MDtxfEoiIj/cTxpM7SWzIiI/3GIg41LG4K06IiI/3FE8mzA2YiIj/cYTlVsKqmIj/cYiEAuXA4aiIj/cYT9LsEtGP9xiIiP9OSVw7aoiP9xiIiP9xQ+Zc0ZqIj/cYiIhGu1ykSoiP9xiIhFr0y1C4j/cYiIj/cYiISz1MXCuIj/cYiIj/cYiE5VbCqpj/cYiIhE8mzA2f9xiIiETybMDZ/3GIiIPz4zscHMiIj/cYiIj/cYgw/KW/A1pxiIiIPxDise8d/3GIiIRPJswNn/cYiIj/PtghsyfeiP9xiIhE8mzA2Y/3GIiIOfIStw3t/3GIiI/3FE8mzA2YiIj/cT8h8bHeDoiI/3GEEuXO0acYiIj/cU/S7BLRiP9xiIiI/3FD5lzRmoj/cYiIiEmSvHbUiP9xiISoBsZ/mIj/cYRm6MqRf/cYiIhLPUxcK4j/cYiE2ofDV4/3GIiIhHx2yTiYiIj/cU5VbCqpiIj/cYR9m8kmSIj/cYhJFTx+rI/3GIiEVAPLv8/3GIiIg7XOG1ox6P9xiIhOVWwqqf9xiIiDKjVb5cqoiI/3GDqBobZ+Xo/3GIiI/3GIhGu1ykSoiIj/cYSXRceLqIj/cYg+RFGyu66Ij/cYiDH54b8GHoiI/3GE1JXDtqj/cYiIj/SLtclEqI/3GIiI/3GITUlcO2r/cYiIj/cYRi3MrSOIj/cYiIj/cYSdN8csiIiP9xiIg04VG8Hq6I/3GIhHOdycYoiP9xiIiP9Iu1yUSoj/cYiIR9m8kmSP9xiIiE3G3DOSiP9xiIhFcOyo8XGIiI/3FOVWwqqYiI/3GIMdgFvyf6iI/3GIiI/0i7XJRKiP9xiIiEtt/Fkg/3GIiIOJQzuGvMj/cYiIQ2Tc2bKIiP9xiDqwEbZP7oiP9xiIiP9xTUlcO2qI/3GIiEYbfK5IiIiP9xhGjOynMYiI/3GIRs2soyWP9xiIiEi1HISuiI/3GIiIRa9MtQuP9xiIgyKVG91q5xiIiP9xQc484xxxiIiP9ZqdhW/3GIiI/09VbCqpiIiP9xiEqAbGf5iIj/cYOaGEt157iI/3GDPFc7w6jHGIiI/zmH4bh4HoiP9xiE8CXB/aiP9xiIiISoBsZ/n/cYiIhHx2yTiYiIiP85tlG4Sa6IiI/3FNSVw7ao/3GIiEjHbHOJcYiIiP9xOm9ztpCMiI/3GIhJkrx21IiIj/cUjHbIOJiI/3GIhNSVwranGIiI/z3qcbQVjoiI/3GFep2VaIiI/3FOVWwqqYiI/3GIhOtIwkt4iP9xiIiP84qkG5Vb6Ij/cYiIj/cYSMdsg4mI/3GIhAzjwEHIiP9xiIiP9xiIiP9xiEohTG3riI/3GIhO9UwQq3GIiI/0bybKDZcYiIj/cTX/07sALP9xiIiP9Oihw3Xv9xiIg3yKG5N16I/3GIg+pLKxW01xiIiP9xQjps7FmI/3GIiDfmArkZ/YiIj/cUTybMDZiIiP9xTLrMRFOIiI/3FIOdx8YnGIiI/0JMvPs0iIiP9xg1YBO6n+xxiIiP83HfK64g2P9xiIiP9xVNTcK4/3GIiISz1MXCuI/3GIiI/3GIiISXRcaLpxiIiP9xSvHcYOKI/3GIiDWNIrty3YiI/3GIg5sVK3Tq2IiP9xg0MaO8zlyIj/cYg2iWS6dpuIiI/3GEb8HKA+iIj/cYiEF7LPhNiIj/cYhHCSyfbYiIj/cYNp4xuWHOcYiIj/cUavTJULcYiIj/cYiIj/TklcO2qIj/cYiIj/cYQeyc8TaI/3GIg6vYS2QnuI/3GIiDq9hLZCe4j/cYiDJVRL6qu4iIj/cUxbrEpFiI/3GIiI/0i7XJRKiP9xiIiP9E5lzRmoiI/3GIP8HRsT4uj/cYiIj/cUe7XJRKj/cYiIhLDtxPEnGIiI/0wO3F8SiIiP9xg99oGzCX6IiI/3GE3pPCFscYiIj/cTeII7l33IiI/3GITcbcM5KIiI/3FEZNzJso/3GIiI/3GIV6nZVoiIj/cYhKgGxn+YiI/3GEOHPNeM/3GIiI/0bgHLH+iIiP9xiIQM48BByI/3GIg2asK6lT2IiP9xg086G8DF7/cYiIj/QOLsEtGIj/cYgzsyO9TNyIiP9xhFcOy48Yj/cYiDX9UbsCroiIj/cYiIhFr0y1C4/3GIiIPZdhsmiecYiIj/cUYPbK8J/3GIiI/01t/Ekg/3GIiI/0Vk3MmyiP9xiIhNJvw9kIiI/3GEQ0LMy9j/cYiIj/cYg/wdGxPi6P9xiIg7yZS1NmuIiP9xhBLlztGnGIiI/3GEe7XJRK/3GIiI/3FMnGxGOY/3GIiE5zzCjDiIj/cYiIj/cYhALlwOGoiIj/cYiIiP9K5cxxo/9xiIiP9xiIiIT2F8GeiP9xiIiP9I2bySZIiIj/cUqSvGbUj/cYiIhT1N0riI/3GIhGXDyqPIiI/3GEm1HHSu/3GIiI/07pPDFsiP9xiIhKgGxn+Yj/cYiE2ofDV4/3GIiI/3GIR7tchEpxiIiP9P9Uwgq4iI/3GIiExJXEtqiIiP9xURzf44iIj/cYRm6MqReP9xiIiP8+eQGzhv6P9xiIiP9xiIiEAuXA4aiP9xiIg//bSxAkuIj/cYiE/S7ALRcYiIiEiGrIeV/3GIiIPZdhsmiecYiIj/RuAcsf6IiI/3GEYPbJ8JcYiIj/cUPmXNGaiI/3GIhFr0y1C4j/cYiIiP9xiEHaTPJbiIiP9xg9CdGy9i5xiIiIN3bSuYktiIj/cYg0UEW8r7qP9xiIhAn8z2A3GIiI/3E14VG6Hq5xiIiP9xiEqAbGf5iIj/cYg/n9WxYCr/cYiIg95DGzG86IiI/3FOxtwjkv9xiIiP9Gsay05Yj/cYiIQC5cDhqIj/cYiIhB2kzyW4iP9xiIiP9xhEk0zGy4iP9xiISMdsg4n/cYiIj/ROZc0ZqIiP9xiIiE1nvDmE/3GIiIURzf44/3GIiIQC5cDhqI/3GIhJFTxurHGIiI/3E4tlG4Sa6IiP9xiETybMDZiI/3GIhGu1ykSoiIj/cYhHu1yESnGIiI/3GEEuXO0acYiIj/cUEuXP0a/3GIiI/3GISoBsZ/mIiP9xiEI6bOxZ/3GIiIQuZc4ZqIiI/3GDqgQ7ZfvP9xiIiP82EgK67f1xiIiP9xiIRDQsvL1xiIiP9xQeyc8TaIj/cYiIg3aYG4ln5xiIiP9xTUlcO2qI/3GIiExJXEtqiIiP9xhbftWBiIj/cYhDBbzfpIiI/3GINJDDvG88iI/3GIhE8mzA2Yj/cYiIiP85WHK3p41xiIiP9xiFep2VaIiP9xiEqAbGf5iIj/cYhMnGw2OXGIiI/0i7XJRKiP9xiIiP9xgyKVG+1q6I/3GIiIj/cYTlVsKqmIj/cYiEb8HKA+iP9xiIhBeyz4TYiP9xiIRvwcoD6I/3GIiI/3GIiI/0BTHBvOiIj/cYiEKHPOeMiIiP9xiEohTG3riI/3GIWmLWnf9xiIiP9xiIiEWvTLULj/cYiIj/cYiINqpBulW+iIiP9xiETybMDZiI/3GIhGjOynMYj/cYiDTQQrwvvYiI/3GIhG/BygPoiP9xiIRUA8u/yP9xiIiEi1HISuiIj/cYiDWfcrpgjXGIiI/3E2PJS6w2v/cYiIj/T8bcI5KP9xiIiDfnQ7kYvP9xiIiDSCMbx9zv9xiIiP9xQgv830BxiIiI/3GIhEk0zGy/9xiIiP9xiIiI/3GIiEl0XGi6cYiIiDNCsr29TYiI/3GIQ+Zc0ZqP9xiIiEc53Jxij/cYiIhdN9PIiI/3GIiI/0IuXP0aj/cYiIhKrrxlFIiI/3GIiIj/cYiIj/SWhMiXuI/3GIiIj/cYhM6TxBbIiIj/cYiIj/cYiIiP9xg3CmG59Z6I/3GIiEAuXA4aiI/3GIhENCy8vXGIiI/3GEURzL7jj/cYiIhXqdlWj/cYiIhPAlwf2v9xiIiP9xiIiP9xiISz1MXCuIiP9xiIhALlwOGoiP9xiIQC5cDhqIiP9xiIiP9xiIiI/3GESTTMbLiP9xiIiP9xiIhPAlwf2o/3GIiI/3GIiIhLPUxcK4/3GIiI/3GIiIj/cVip11ZxiIiP9xPMwRszPucYiIj/Qm8c6Q5xiIiP9xPFzhs6MecYiIj/cT8yAbHN/oiP9xiIRJNMxsuP9xiIhT1N0riIj/cYQM48BByIiI/3GIiI/3GIiI/3FGr0yVC3GIiI/3FNSVw7aoj/cYiIURzf44/3GIiIRJNMtstxiIiP9xSMdsg4mIj/cYiIj/cYiEhoTHl7cYiIj/RWTcybKI/3GIiD8+M7HBzIiIj/cYiFPU3SuIiIj/cUohTG3riIj/cYiISsEsY+3/cYiIj/NwzjuvMciP9xiIhE8mzA2Y/3GIiI/0TmXNGaiIj/cYiIj/TklcO2qIj/cYiIj/cUEuXP0a/3GIiI/3GISz1MXCuIiI/3GIiI/3FPAlwf2oiIj/cYiIj/cYhD5lzRmo/3GIiI/3GIiIhE4BzB/oiIj/cYQG8cCg6Ij/cYiIj/cUe7XJRKj/cYiIj/cUzdLDItcYiIj/ToocN17/cYiIj/cUHOPOMccYiIj/Uxzd43GIiI/3E1b8G7kD6IiP9xiETybMDZiI/3GIg6f0G2gL6IiP9xhKIUxt64iI/3GIQjps7Fn/cYiIj/QMSMBLdxiIiI/03dLDItcYiIj/cYg22vG6JQ6IiIj/cTfohLkXe/9xiIiP9G4Byx/oiIj/cYR9m8kmSIj/cYiEI6bNxZcYiIiP9JJ4yNh4iIj/cYT6I8FdyI/3GIiIj/Qi5c/Rr/cYiIiP9xTlVsKqmIiP9xiETybMDZiI/3GIiI/3GDrgwbYfPoj/cYiIj/TT1MTCv/cYiIiP9xTsbcE5JxiIiI/3GISXRceLqP9xiIiI/3GISXRceLqP9xiIiI/3GIQjps7Fn/cYiIj/cYiIj/cU+iPBXciI/3GIhKgGxn+YiP9xiIhGu1ykSoiI/3GIiISXRcaLpxiIiP9xiIhD5lzBmnGIiI/3GIiIhT1N0riI/3GIiI/0N7LOhN/3GIiI/3GIiIj/cUEuXO0acYiIiP9AUxwbzoiP9xiIPzIBsc3+/3GIiI/3GEOHPNeMj/cYiIhHaEyZe4iI/3GIPzIBsc3+j/cYiIWWLXnYiIj/cYhBq9z1QoiP9xiIiP82b8G7kD6IiI/3GIiIQM48BByP9xiIhCmYzWZ3GIiIhHx2yTiYiIj/cUz7jEBHiP9xiIg8eQG0hv6Ij/cYiIhJUfx64IiIiP9xhH2bySZIiP9xiINmrCupU9iIj/cYiDo/wrbAPYiP9xiIN4gjuXfc/3GIiIj/T5YsJp2I/3GIiISk+cawaIiP9xiIRvwcoD6I/3GIiIRvwcoD7/cYiIiESxrMTliP9xiIhFboy5F4iI/3GIiEAuXA4aiI/3GIhCOmzcWXGIiIj/QBJcH9qIiI/3GIMduBvyR+iP9xiIiP9xP8HRsT4uiI/3GIhGLcytI4/3GIiEVw7KjxcYiIj/cToigbbdfv9xiIiP9xiIT0McG87/cYiIj/RkA8u/yIiI/3GIiFt+1YGP9xiIiEgVPI6siIj/cYhJFTx+rI/3GIiI/1830siP9xiIiP9xiIiIRUA8q/xxiIiP9xSbUcdK6P9xiIiI/3FC2kziW/9xiIiP9xiIiI/0loTIl7iP9xiIiP9xiIQC5cDhqIiP9xiIiI/3GEWvTLULiIj/cYiIiE3G3DOSj/cYiIg2TGK5s51xiIiP9xiEfZvJJkiI/3GITlVsKqmI/3GIiI/3FO9Uwgq4j/cYiEl0XHi6j/cYiIj/Qs488xz/cYiIhE4BzB/oiIj/cYiIiP9xiIiP9xiESTTMbLj/cYiIiP9xiIiP9AElwf2oiIiP9xhCOmzsWY/3GIiDEZg7/mfIj/cYiIPpJism2diIj/cYiINNBCvC+9iI/3GIhKgGxn+YiP9xiIhKgGxn+Yj/cYiIhC+KzQdXGIiI/3GIiEHaTPJbiIj/cYg5wCa3P9mP9xiIiP9xhHu1yUSv9xiIiP9xTD1MTCv/cYiIj/cYiIj/cYheN9HIcYiIj/cU6WLCadj/cYiIj/cYiIj/cYTvVMIKuI/3GIiI/3GIiI/3GIhB2kzyW4iIj/cYiIj/cYiIiE8CXA/acYiIj/cYhFEcy+4/9xiIiP9xOZG2t25Jj/cYiIj/QMSMBLdxiIiP9xNo0iunLdj/cYiIhALlwOGoj/cYiIR9m8kmT/cYiIiP9xR7tclEr/cYiIiP9E5lzRmoiP9xiIiI/3GIhPAlwf2o/3GIiIj/QBJcH9qIiI/3GIiIhG/BygPv9xiIiP9JCSyPbY/3GIiIj/cYSXRceLqI/3GIiIj/cYiIj/cULaTOJb/3GIiIj/cYTUlcO2r/cYiIiP9xSw7cXxKIiP9xiDQjEbzc7o/3GIiINF24vKJH/3GIiI/0vBLGPtiIj/cYiIURzf44j/cYiIQvis4HX/cYiIj/SWhMiXuIj/cYiIj/cYiIj/Tyb8LZCI/3GIiEc53JxiiP9xiIiI/0i7XJRKj/cYiIhKgGxn+Y/3GIiIj/cYhFr0y1C4iP9xiIiI/05JXDtqiP9xiIiI/0i7XJRKj/cYiIiP9NPUxMK/9xiIiP9xiIiI/3FAn8wHA4j/cYiIiFt+1IFxiIiP9xhL3SxSLYiI/3GIhALlwOGoiI/3GIiIj/QMSMBLdxiIiP9xiIM3YhvInecYiIiP9xTUlcO2qP9xiIiI/3FOxtwTknGIiIg5oEO3X7yIj/cYiEucbFY5iIiP9xiIg1m7S7ZEuIiP9xiIRa9MtQuIj/cYhMihxHXoiI/3GITvVMIKuP9xiIiEHaTPJbiI/3GIhKgGxn+YiP9xiISoBsZ/mIj/cYiIj/cYiE8CXB/aiP9xiIiE5VbBqpcYiIj/cTxKkbS1boiIj/cYR7tchEpxiIiI/0Di7BLRiI/3GIhMSVxLaoiIiP9xiIiP9xP/BBsQ++iIiI/3FOVWwqqYiI/3GIMQwyvvPNcYiIiP9Bn8wHA4iP9xiIiI/3GIiI/3GIiI/3GIhNSVwranGIiI/3FO9Uwgq4iP9xiISz1MXCuIj/cYiIO4tRtXSuiIiI/3FOVWwqqYiI/3GIRi3MrSOP9xiIiI/3FBLlztGnGIiIj/cYhOVWwqqYj/cYiITwJcH9r/cYiIiP9xhHu1yESnGIiIj/cYiITZYsNp2IiP9xiIW37VgY/3GIiIj/cYR7tchEpxiIiI/3GEl0XHi6iP9xiIiI/3GISXRceLqP9xiIiI/3GEDOPAQciIj/cYiIj/cYiIiP9xiISXRceLr/cYiIiP9xhGXDyqPIiIj/cYWmLWnY/3GIiIj/cYiEl0XHi6/3GIiIj/cYhNSVwranGIiIj/cYiEa7XKRKiIiP9xiE1JXCtqcYiIiP9xiIiP9KdFx4uoiIj/cYhOVWwqqYj/cYiIOeDBtx8+iIiI/3GE1JXDtq/3GIiIj/cUvdLFItiIiP9xhPQxwbzo/3GIiIj/cU2KHCdecYiIj/cYTQicP3aIj/cYiETybMDZiP9xiIiDRBcby+joiP9xiIOLZRuEmuj/cYiIgzg3K9fI2I/3GIiI/3ExfGG/g56I/3GIiIj/cYiIj/cU9zzBjD/3GIiIhMGuxOUY/3GIiI/0YRzL7jiP9xiIgzJFK9262Ij/cYiITOk8QWyIj/cYiDmT8bdsDo/3GIiI/3GIiI/3GIg7e4O1hHyIj/cYiDbKJLo124/3GIiI/0i7XJRKiP9xiIiEJYzOpz/3GIiIj/cUe7XJRK/3GIiIj/RfJswNmIiIj/cYR7tchEpxiIiI/3GIiI/0ctzK0jiIiP9xhGD2yfCXGIiI/3FMPUw8K3GIiIj/cUjHbIOJiI/3GIiEYtzJ0jcYiIiP9xiIiEWvTLUL/3GIiIj/Tuk8MWyP9xiIiP9KtRx0roiP9xiIiP9DeyzoTf9xiIiP9xiIiP9xiIiI/3GISoBsZ/mIiP9xiIiP9xRJNMxsuIj/cYiIiP9xiEl0XHi6j/cYiIiP9xiIiP9xhEk0zGy4j/cYiIiP9xiIhPAlwf2v9xiIiI/3GIiI/1ti1p2Ij/cYiIhHCSyfbYj/cYiIiP9xiIhJdFxounGIiIj/cYiIj/Uxzd43GIiI/3GIiI/3GISbUcZK5xiIiI/3GIiISHRciLqIiIj/cYiITwJcH9r/cYiIiP9xiIiEh0XIi6iIiI/3GIRUA8u/yI/3GIiE5DHCvOiIiI/3GIiE2WLDadiIj/cYhMihxHXoiIj/cYiEvdLFItiP9xiIiErvfGEIiP9xiIhT1N0riIiP9xg5UjK3rc2IiI/3GIOrARtk/uiP9xiIhEsazE5YiI/3GIRrtcpEqIiIj/cYRGTcubJxiIiI/3GEe7XIRKcYiIiP9xhALlwOGoiIiP9xiEa7XKRKiIiI/3GEAuXA4aiIiI/3GIRrtcpEqIiIj/cYhAbxwKDoj/cYiIhCKBztfoj/cYiIiP9xhOliwmnf9xiIiP9KtRx0roj/cYiIiFEc3+P/cYiIj/cULaTOJbj/cYiIj/Oy/0ttALiP9xiIg2XXG5oo5xiIiP9xhNqHw1eIj/cYiIhMihxHXo/3GIiIS5xsVjmIiP9xiISu98YQiIiP9xiITUlcK2pxiIiP9xgxmwO/ZPz/cYiIiP9xiIRa9MtQuI/3GIiIhO0uwi0YiI/3GITUlcK2pxiIiI/3GIhGu1ykSoiIj/cYiIj/cYgz1UG9Kr6I/3GIiEvdLFItj/cYiIj/SnRceLqIiI/3GIiI/05JXDtqiI/3GIiEPmXMGacYiIj/cYPLsCtET9/3GIiI/zK9Ib9C3v9xiIiP9CLlz9Go/3GIiI/3GIiIhHx2yTiYiIj/cYhB2kzyW4iIj/cYiIiP9xhHu1yESnGIiIj/cYiIhMSVxLaoiI/3GIiEl0XGi6cYiIiP9xiIiEWvTLUL/3GIiIj/T1VsKqmIiI/3GIiE5VbCqp/3GIiI/3GIiI/3GIiE8CXB/aj/cYiIj/cYiIj/cYhHu1yESnGIiI/3GEF7LPhNiIiI/3GDcpA7nW/I/3GIiIPfaBswl+j/cYiIj/Qs484xxxiIiP9xiIiI/3GIiI/3GIhLPUxcK4iI/3GIiI/3GEbNrKMlj/cYiIj/cYiIiP9xiIiP9xSXRceLqIiP9xiIhE8mzA2Y/3GIiI/zVTwbysPoiP9xiINqpBulW+iIiI/3GIiI/3FNSVw7aoj/cYiIj/cYiIhHaEyZe4iI/3GIiI/3GEWvTLULiIiP9xiIiP9xTwJcH9qIiI/3GIiI/3GITwJcH9qIj/cYiIj/cYiIhHaEyZe4iI/3GIiI/3GEPmXNGaiP9xiIiP9xhIaEyJe/9xiIiI/3GIiI/3GIhPAlwf2oj/cYiIj/cU1JXDtqiP9xiIiP9xiEWvTLULiIj/cYiIj/cYRa9MtQuIiI/3GIiI/3GIiI/3GE71TCCriP9xiIiP9xiIiP9xiIhGXDyqPIiP9xiIiP9xTwJcH9qIiI/3GIiI/09nvBmEcYiIj/cYiIiP9xiIiP9xTUlcO2qI/3GIiI/3FBLlz9Gv9xiIiP9xQ+Zc0ZqIj/cYiIj/cUe7XJRKj/cYiIhHOdycYo/3GIiI/0evTJULcYiIiP9xg/MgGxzf6I/3GIiI/zUjEbzc7oiI/3GIiIj/cYhJdFx4uo/3GIiIj/cU1JXDtqj/cYiIg7OsO1xTyIiP9xiIQ+Zc0Zr/cYiIj/S/HcYOKIj/cYiIRrtcpEqIiP9xiIiP9OSVw7aoiP9xiIiP9xiIiP9xSDncfGJxiIiP9xPLsCtET9/3GIiI/0M6bOxZiI/3GIiDdHY7m4nIiP9xiIQ2Tc2bKIiI/3GISoBsZ/mIiP9xiIhLPUxcK4iP9xiIRrtcpEqIiI/3GEYPbJ8JcYiIj/cU9zzBjDj/cYiIhT1N0riI/3GIiEohTG3rj/cYiIj/cYiEucbFY5iIiP9xiEe7XIRKcYiIj/cUw9TEwr/3GIiI/3GIiI/zlXMbiozoiI/3GIiEl0XGi6cYiIiP9xSoBsZ/mIiIj/cYiITElcS2qIiI/3GIhAn8z2A3GIiIj/cYhKgGxn+YiI/3GIiDmT8bZsDnGIiI/3GEqAbGf5iIiP9xiIOz6BtMF+cYiIiP86I8K33D2IiP9xiIiP9OSVw7aoiP9xiIiP9xiEWvTLULiIj/cYiIj/cUPmXNGaiI/3GIiI/3FJdFx4uoiI/3GIiI/0TmXNGaiIj/cYiIj/cYTwJcH9qIiP9xiIiP9xhC2kzSW3GIiIj/cYiIj/cYiE8CXB/aiP9xiIiP9xiIiP9xhMPUw8K3GIiI/3GIiI/3GEhoTIl7j/cYiIj/cYiISXRceLr/cYiIj/cUTybMDZiIiP9xiIiP9Hr0ylC/9xiIiP9xiITvVMEKtxiIiI/3GIiI/3GIiIV6nZVo/3GIiE+iPBXc/3GIiI/3GEe7XJRK/3GIiI/3GIiEs9TFwriI/3GIiI/3GIiEdoTJl7iIiP9xiIiP9xhaYtadj/cYiIj/cU3pPDFsj/cYiIj/cYiIj/R69MpQv/cYiIj/cYiISXRceLr/cYiIj/cYiIj/SnRceLqIiI/3GIiExJXEtqiIiP9xiITUlcK2pxiIiP9xiIhLPUxcK4iP9xiIiP9xhHu1yUSv9xiIiP9Iu1yUSoj/cYiIj/cYiEa7XKRKiIiP9xg7zBG1M+6IiI/3GISoBsZ/mIiP9xiIiP9Iu1yUSoj/cYiIQC5cDhqIj/cYiIRrtcpEqIiP9xiIgzU8G9rD6IiI/3GINiuFudR6cYiIj/cUrBLGPtiIj/cYiIj/cYiIW37Vgf9xiIiP8wVFGwu65xiIiP9xMvZlvgmaiP9xiIhJdFx4uv9xiIiP9xRxt8nkiI/3GIiEa7XKRKiIj/cYhLbfxZIIiP9xiISoBsZ/mIj/cYiD6FEbJ67v9xiIiP9xRDQszL2I/3GIiIURzf44/3GIiI/3GIiI/3FG/BygPoiIj/cYhFsayk5XGIiI/3FFcOy48YiP9xiIiP9P9Uwgq4iI/3GIiI/3GIiI/05JXDtqiI/3GIiI/3GEMoHM1+cYiIj/cYRvwcoD6IiI/3GIiE5VbCqp/3GIiI/3FNSVw7aoj/cYiIj/cYiEvdLFItiI/3GIiFEc3+OP9xiIiP9xiE3pPCFscYiIj/cYiIj/cYiIRvwcoD6P9xiIiP9DeyzoTY/3GIiI/3FN6TwxbI/3GIiIRvwcoD7/cYiIj/Q3ss6E2P9xiIiP9xiIiP9xiIiP9IXDyaPI/3GIiI/3GIiI/3GIXTfTyIiIj/cYQUy8+zSIj/cYiE8CXB/aiP9xiIiEnx3HDiiIj/cYiFPU3SuIiI/3GITlVsKqmI/3GIiIS90sUi2P9xiIiP9G8myg2XGIiI/3GEEuXO0acYiIj/cYhD5lzRmo/3GIiI/3GITUlcO2r/cYiIj/cYiIj/cYiISiFMbeuP9xiIiP9xiIiP9xiIiEDOPAQcj/cYiIj/cYiIj/cYiIQM48BByI/3GIiI/3GEl0XHi6iI/3GIiI/3GIiI/3GIiI/3GITek8IWxxiIiP9xiIRQ9svwmIiP9xiEs9TFwriIiP9xiIiP9E5lzRmoiI/3GIiI/3GIRi3MrSOI/3GIiI/3GISXRceLqI/3GIiEPmXMGacYiIj/cYiIj/cUPmXNGaiI/3GIiI/3FC2kziW4/3GIiI/3GIiI/0PaTOJbiP9xiIiP9xiIiP9xhFr0y1C4iIj/cYiIhJdFxounGIiI/3GIiEv7jFBHiIiP9xiEm1HGSucYiIiP9xiIiP9xOQVitvqdcYiIj/cYTvVMIKuI/3GIiI/3GIiEZcPKo8iI/3GIhXqdlWiI/3GIiEDOPAQciP9xiIg8CdG09i6Ij/cYiIj/cU71TCCriI/3GIiEl0XGi6cYiIiP9xSAksj23/cYiIj/cYTIocR16IiIj/cYSAksf21xiIiP9xOMihtzdecYiIj/cUavTJULcYiIj/cU5VbCqpiIj/cYiIO/zBtQM+j/cYiIj/PA8StfDt/3GIiIj/TIBsR/lxiIiI/3FFUoyq13GIiI/3GDFKdb+1iv9xiIiP9ZqdhW/3GIiI/3GIhH2bySZIj/cYiIhKgGxn+Y/3GIiI/0Or3NVCcYiIj/cYhOVWwqqYj/cYiIg2qkG6Vb6IiP9xiIhJ8dxw4oiIj/cYT0McG86P9xiIiP9GEcy+44iP9xiIhALlwOGoiP9xiIg39xG5CO6IiI/3GIhMSVxLaoiIiP9xhaYtadj/cYiIj/R69MpQv/cYiIj/cUQ0LMy9iP9xiIiP9PliwmnYiP9xiIiP9OSVw7aoiP9xiIiEqAbGf5j/cYiIj/cYiE1JXCtqcYiIj/cYSvHcYOKP9xiIiP9xWmLWnYj/cYiIj/SFw8mjyP9xiIiP9xiIRa9MtQuIj/cYiIj/cYiIj/cYiEohTG3riP9xiIiP9xiE8CXB/aiI/3GIiI/3GIiI/3GEWvTLULiIiP9xiIiP82fpW7gWqP9xiIiP9EhzzXjIiP9xiIiECNfAgoiI/3GIiISoBsZ/mP9xiIiP9xRvwcoD6IiIj/cYTlVsKqmIj/cYiIj/cYiIhAzjwEHP9xiIiI/3GIiI/3GIiI/3FEk0zGy4iI/3GIiI/3GIiI/3GISz1MXCuIiI/3GIiI/3FC2kziW4/3GIiI/3GIiEPmXMGacYiIj/cYiIj/cYiEZcPKo8iIj/cYiIj/cYiIj/cYiDMkUr3brYiP9xiITLrMRFOI/3GIiDe3krlIbYiP9xiIiEAuXA4aiP9xiIhG/BygPo/3GIiIT6I8BdxxiIiP9xTsbcI5L/cYiIj/cYRPJswNmIiP9xiIiP9xNhyxuuNOiIiP9xiIiP9PliwmnYj/cYiITtLsItGIiI/3GE60jCS3iIiP9xiIg1XrK7oU2P9xiIiP9OSVw7aoiP9xiIiP9xhJdFx4uoiP9xiIiP9xhNSVw7ao/3GIiI/0P4rOB1iIiP9xiDMXAb3o/v9xiIiP9xNc7huzEeiIiP9xiDy7ArNE/XGIiI/3FF4Byx/oiP9xiIhFQDy7/I/3GIiI/3FDKBzdfv9xiIiP9xTpYsJp2I/3GIiIScEsc+2IiI/3GIRDQszL2P9xiIiP9xiIiP9xiISCeMjYeP9xiIiP9NPUxMK4/3GIiI/3GIiEohTG3rj/cYiIj/Rw9srwmP9xiIiP9xiIiP9xiIRs2soyX/cYiIj/cYiIhFr0y1C4/3GIiI/3GIhEk0zGy4/3GIiI/3GIiI/3GIg9tcGzSj6IiI/3GD50ArKL/Yj/cYiIiP9G4Byx/oiI/3GITlVsKqmI/3GIiI/0Or3NVCcYiIj/cYiIj/cYSoBsZ/mIiI/3GIOBZxuOmOiI/3GIhD5lzRmv9xiIiP9CbxzpDnGIiI/3FL3SxSLYiIj/cYg/MgGxzf6I/3GIiIPtMisSzdcYiIiP9xReAcsf6Ij/cYiIj/cYiErBLGPt/3GIiIj/ToocN17/cYiIj/cUgJLI9t/3GIiIj/cYiIj/cYiIj/cYiIj/cYiE1nvDmEiI/3GIiI/3FMPUxMK/9xiIiP9xiIiP9xiIiESTTLbLcYiIj/cYiIj/cVt+1YGIiP9xiIRUA8u/yI/3GIiI/3GIW37VgYj/cYiIj/S8EsY+2IiI/3GIiI/3GIURzf44iP9xiIhGzayTJXGIiI/3GIR7tchEpxiIiP9xiIQ+Zc0Zr/cYiIj/cYN6pBuVW+j/cYiIj/cYhD5lzRmo/3GIiI/3GIQC5cDhqIiI/3GIhPAlwf2oj/cYiIj/cYiEWvTLULiI/3GIiESTTLbLcYiIiP9xiIiP9xiIiP9xhU1Nwr/3GIiI/0LOPPMc/3GIiI/3FJRex7oY/3GIiI/0WTTMbLiIiP9xiIiP9xiIQ+Zc0Zr/cYiIj/cYTlVsKqmIj/cYiIj/cYiIj/cUOHPNeMiP9xiIiP9xTwJcH9qIiI/3GIiI/3GIR7tchEpxiIiP9xiIObFSt06tiIj/cYhLPUxcK4iIj/cYiIj/cUuAbEf5cYiIj/cYiIhKIUxt6/9xiIiP9xiIiP9xiIiP9NPUxMK4/3GIiIQC5cDhqI/3GIiI/3GIhEk0zGy4/3GIiI/3GIhNliw2nYiIj/cYhJtRx0rv9xiIiP9xiIiP9xhEk0zGy4iP9xiIiP9xiIiESTTLbLcYiIj/cYiIj/cYiIj/cYiEzpPEFsiIiP9xiIiP9xhGD2yfCXGIiI/3FBLlz9Gv9xiIiP9xiEAuXA4aiIiP9xiIRPJswNmI/3GIiI/3GIiI/3GIiEZcPKo8iI/3GIiEl0XHi6/3GIiI/0M6bOxZiI/3GIhKgGxn+YiP9xiIiP9GcOy48YiI/3GIiE5VbCqp/3GIiI/3GDQSArzt/YiI/3GIiEAuXA4aiI/3GIiIQTps/FmIiP9xiEWvTLULiIj/cYiIj/cUw9TEwr/3GIiI/3GIiI/3GE8CXB/aiIj/cYiE5VbCqpj/cYiIj/RaWctaZxiIiP9xiE9zzAjDcYiIj/cYSoBsZ/mIiI/3GE8CXB/aiIj/cYiIj/cU5VbCqpiIj/cYiDbsQrkTvXGIiI/3GDaeMblhznGIiI/3GIiI/0dAPJv8cYiIj/cYSCeMjYeIj/cYiIMTuhv8Rej/cYiIj/cYiEa7XKRKiIiP9xiIhGu1ykSoiI/3GIhJ03xyyIj/cYiIj/QRJc/tpxiIiP9xiIhFQDy7/I/3GIiI/3E4tlG4Sa6IiP9xiIiP81xDK7O81xiIiP9xiIiP9xiITUlcK2pxiIiP9xiIiP9xhL3SxSLYiIj/cYiDxpM7SWzI/3GIiI/3GIiI/05JXDtqiI/3GIiIQuZc4ZqIiI/3GIiI/0evTKUL/3GIiI/3GIiI/3FNSVw7aoj/cYiIj/cUPmXNGaiI/3GIiISz1MXCuI/3GIiIQI18CCiIj/cYiEHaTPJbiIiP9xiIiP9D2kziW4j/cYiIhZYtediIj/cYTwJcH9qIiP9xiIhJdFx4uv9xiIiP9xiIiEa7XKRKiI/3GIiEl0XHi6/3GIiI/3GEz7jEBHj/cYiIj/cUrBLGPtiIj/cYiINW/Bu5A+/3GIiI/3GITwJcH9qIj/cYiIj/cYiIj/cYTD1MPCtxiIiP9xiEWvTLULiIj/cYiIj/cYiIhLPUxcK4j/cYiIj/cU1JXDtqiP9xiIiP9xiIiP9xTD1MTCv/cYiIj/cYiITElcS2qIiI/3GIiI/0KNfPcoiP9xiIiEGZjPZniIiI/3GIiESxrMTliI/3GIiEUPbL8JiI/3GIiI/3GEgnjI2HiIj/cYiIhAbxz5DnGIiI/3GIiIQdpM8luIj/cYiIj/cYiESxrMTliIiP9xiFpi1p3/cYiIj/cYiIj/cYiEkVPH6s/3GIiI/3GIiI/0j8HIA+cYiIiP9Oihw3Xv9xiIiP9xiIhT1N0riIj/cYiISsEsY+3/cYiIj/cYiIj/cYiIj/ToocN17/cYiIiP9AUxwbzoiP9xiIiP9xiIiP9xhJFTx+rIj/cYiIj/cYiIj/cYiIhCKBztfoj/cYiIV6nZVoiP9xiIiP9xiISz1MXCuIiP9xiIiP9xiIiEdoTJl7iIj/cYiIj/cYhJdFx4uoj/cYiIj/cYiIj/cVpi1p2I/3GIiI/03dLEIt/3GIiI/3GIiI/0loTIl7iI/3GIiI/3GEWvTLULiIiP9xiIiP9xiIQigc7X6IiP9xiIRwksn22IiI/3GIW37VgYj/cYiIhFQDy7/P9xiIiP9xiIiEyKHEdej/cYiIj/cUEuXP0a/3GIiI/3FNGuwuUXGIiIj/cYTlVsKqmIj/cYiIQC5cDhqIj/cYiIj/TfuMQEeIj/cYiIhGu1ykSoiP9xiIiP9xhPAlwf2oiI/3GIiI/3FENCzMvYiP9xiIhPwJwT9oiP9xiIiP9xiIiP9EKBzdfoj/cYiIj/VdTcK4j/cYiIj/cYiIj/cYiIRvwcoD6I/3GIiI/3GIiEWvTLULiP9xiIiP9xhN6TwhbHGIiI/3GE9DHBvOiP9xiIiP9xiIiP9xiFEc3+OIj/cYiIRlw8qjyIj/cYiIV6nZVoj/cYiIhOQxwrzoiIj/cYiIj/cYiIj/cYiIj/cYiEQ0LMy9/3GIiI/1XU3CuI/3GIiIXTfTyIj/cYiIj/QIPMGMOI/3GIiIQuZc4ZqIiI/3GIiITElcS2qIiP9xiIiP9KdFx4uoiIj/cYiIj/cYiIj/cYR1w8ijxxiIiP9xiIiP9xiIRa9MtQuIj/cYiIj/cYRa9MtQuIiI/3GIiIQC5cDhqI/3GIiI/3GE+iPBXciI/3GIiIXTfTyIj/cYiIj/cYiIQdpM8luIiP9xiIiP9xhBLlztGnGIiI/3GIiEHaTPJbiIj/cYiIj/cYiIQdpM8luIiP9xiIiP9xiIiP9NPUxMK4/3GIiI/3GIiISOXMgaOI/3GIiI/3FPAlwf2oiIj/cYhFr0y1C4iI/3GIiI/3GIiI/3GEhoTIl7j/cYiIj/cYiIj/cYSbUcdK7/cYiIiP9xSbUcdK6P9xiIiP9xiIiE8CXB/a/3GIiI/3GE1JXDtqj/cYiIj/cYhALlwOGoiIj/cYiIR2hMmXuIiI/3GIS0+cSwZxiIiP9xhCmYzmZ4iP9xiIiP9xiEWvTLULiIj/cYiIj/cYiEPmXNGa/3GIiI/3GIiDX9UbsCroiI/3GIhOc8wow4iIj/cYiIj/cYiIQ+ZcwZpxiIiP9xhBLlztGnGIiI/3GIiI/0ESXP7acYiIj/cYRGTcybL/cYiIj/cYiE1JXCtqcYiIj/cYMTzivsMdcYiIj/cYiE8CXB/aiP9xiIiP9DOmzsWYiP9xiIiExJXEtqiIj/cYiIiP9xiINR3yu+INiIj/cYiIhOc8wow4iP9xiIiP9xWmLWnYj/cYiIhH2bySZP9xiIiP9xTUlcO2qI/3GIiI/0WTTMbLiIiP9xiIiP9xiIiP9xhOliwmnY/3GIiI/3GIiI/3GIiIQoc854yIiP9xiIW37VgY/3GIiI/3FHu1yUSo/3GIiI/3E8zBGzM+5xiIiI/3FDpZzVpoiIj/cYiIhC5lzhmoiIj/cYiIj/cYTwJcH9qIiP9xiIhPAlwf2o/3GIiI/3FN6TwxbI/3GIiI/3GIXTfTyIiIj/cYhNCJw/doj/cYiIhHOdycYo/3GIiIP09CsbC9iIj/cYiIO5njtWYciIiP9xiIiP87L/S20AuIj/cYiIj/cUBvHAoOiIiP9xiIhbftWB/3GIiI/3GIiI/3GIQ+Zc0ZqP9xiIiP9xiETybMDZiI/3GIiIQuZc4ZqIiI/3GIiITElcS2qIiP9xiITUlcK2pxiIiP9xiIRrtcpEqIiI/3GIiI/066zCRTcYiIj/cYRPJswNmIiP9xiIQC5cDhqIiP9xiINqgGulf5iI/3GIgzxDK9O82I/3GIiI/3GEuuvFUUiP9xiIiP9xiIiP9xiIiP9xiIiEl0XGi6cYiIj/cUL4rOB1iIiP9xiEAuXA4aiIiP9xiIMsVzvjqMiIj/cYiIMB1BsPK+iIj/cYiIRlw8qjyIj/cYiIj/cYiIj/O3CSto9tiIj/cYiISk+cawaIiI/3GIiI/3GE1JXDtqj/cYiIhBOmz8WYiI/3GIhGu1ykSoiIj/cYPXkBsob+cYiIj/cYRzncnGKIiI/3GIhB2kzyW4iIj/cYiIj/cYhFr0y1C4iI/3GIiETybMDZj/cYiIj/QZ/MBwOIiP9xiIiP9Hr0ylC/9xiIiP9xiIiP9E5lzRmoiI/3GIgwjrGwgU6P9xiIiP9xiIiP9CLlz9Go/3GIiI/3FEk0zGy4iI/3GIiI/3GIhD5lzRmv9xiIiP9xiIiP9xhHu1yUSv9xiIiP9xTUlcO2qI/3GIiI/3FBLlz9Gv9xiIiP80FwG96P6I/3GIiEQ0LLy9cYiIj/cYiIj/cT40g7LLfIj/cYiIhALlwOGoj/cYiIj/cYiEl0XHi6j/cYiIj/cYiEl0XHi6j/cYiIj/cU1JXDtqiP9xiIiP8yHUG/4r6I/3GIiI/3GIiISz1MXCuI/3GIiI/3GIiI/3FH2bySZIiIj/cYiEI6bNxZcYiIj/cYg5NNG3yy7/cYiIj/cTD/IrAQ3f9xiIiP9xg+hRGyeu6P9xiIiP9xR7tclEqP9xiIiP9xRPJswNmIiI/3GIQ0Z825iIj/cYiIQM48BByP9xiIiECNfAgoiIj/cYiEI6bNxZcYiIj/cYRPJswNmIiP9xiIhZYtediIiP9xiEAwvA30/3GIiI/3E/YrGxnU6P9xiIiI/07pPDFsj/cYiIj/cUD+7AERiIj/cYiIRPJswNmP9xiIiI/3FICSyPbf9xiIiP9xRvwcoD6IiIj/cUJ7LNhNcYiIj/cYiIURzf44/3GIiIj/SQksj22P9xiIiP9xiITvVMIKv/cYiIj/cYiIj/cYiIj/RIc814yIj/cYiIWWLXnYiIj/cYiIhHaEyZe4iI/3GIiI/3GIiI/3GE8CXB/aiIj/cYiEAuXA4aiIj/cYiIhALlwOGoj/cYiIOn9BtoC+iI/3GIiI/3E45gK4Gf2Ij/cYiEAuXA4aiIj/cYiDUuArvR/YiP9xiIg5vsW3QTqIiI/3GIg95XKzGo2Ij/cYiISXRceLr/cYiIj/cUOHPNeMiP9xiIiP8wQgGxzf6IiP9xiITUlcK2pxiIiP9xg/kSGxbt6IiP9xiIReAcsf7/cYiIj/cUe7XJRKj/cYiIj/O9Dzti8Mj/cYiIj/cUrx3GDiiP9xiIiP9HzayjJYiP9xiIiIMsVzvjqMiP9xiIiEJYzOpzj/cYiIj/cUEuXP0a/3GIiI/3GIiI/3GIiI/0yAbFf5/3GIiI/3FDhzzXjIj/cYiIj/cYiE2ofDV4/3GIiI/3E2HLG6406IiI/3GIhKgGxn+YiP9xiIiDVNo7uyXI/3GIiI/0yAbFf5/3GIiI/3FMPUxMK/9xiIiP9xiIiP9xiIhB2kzyW4iI/3GIiI/0evTKUL/3GIiI/3FE8mzA2YiIj/cYiIj/cYiIj/cYiESTTMbLj/cYiIj/cYiIj/cUl0XHi6iIj/cYiEs9TFwriIj/cYiDi2UbhJro/3GIiI/0loTIl7iI/3GIiI/3GIiI/3GIhFEcyu43GIiI/3GIiI/3GEfZvJJkiIj/cYiIj/cYiIj/TklcO2qIj/cYiIg/npSxYWuP9xiIiP9LM5xsxo/3GIiI/3GDHKcr81jYiP9xiIiDtc4bWjHo/3GIiIhE8myw2XGIiIj/cYQ4c814z/cYiIj/cYiIj/QIPMGMOI/3GIiI/3GIiI/3GIiIQljM6nOP9xiIiP8+xxKzOO2IiP9xiIP+8isRDdiIj/cYiIhJdFxounGIiI/3GIR7tchEpxiIiP9xiD5TJbGs2nGIiI/3GEgnjI2HiI/3GIiIRUA8u/z/cYiIj/cVpi1p2I/3GIiI/3GIhPQxwbzv9xiIiP9xiIiP9Iu1yUSoj/cYiIj/cYRa9MtQuIiI/3GIXTfTyIiIj/cYiIj/cYiIj/cYiIj/cYiIiP9xiIiP9EhzzXjIj/cYiIj/TT1MTCuP9xiIiP9xQygc3X6P9xiIiP9xiIhOQxwrzoiIj/cYiIj/cYiIj/XzfSyIj/cYiIj/cYiIQigc7X6Ij/cYiIj/cYQS5c7RpxiIiP9xhHu1yUSv9xiIiP9xhOVWwqqYiP9xiIiP8967K0FE3/cYiIj/cUPmXNGaiI/3GIiITLrMRFP/cYiIj/cYiEWvTLULiI/3GIiI/3GITpYsJp3/cYiIj/cUXgHLH+iI/3GIiI/3GIRUA8u/yIj/cYiIPzIBsM3+cYiIj/cYQavc9UKIiP9xiIiEl0XGi6cYiIj/cYhNSVw7av9xiIiP9xiISoBsZ/mIj/cYiIj/R69MpQv/cYiIj/cYiECfzAcD/3GIiI/3GEEuXO0acYiIj/cYQS5c7RpxiIiP9xiERSjMrXiIiP9xiIiP9PliwmnYj/cYiIhALlwOGoj/cYiIj/TIBsV/n/cYiIj/cYiFEc3+OIj/cYiIReAcof5xiIiP9xiIiP9xiIiP9xiEOHPNeM/3GIiI/3GFpi1p2P9xiIiP9Fk0zGy4iIj/cYhD5lzRmo/3GIiI/3FFUoyq13GIiI/3GDHbgb8kfoiP9xiIRJNMxsv/cYiIiP9L8dxg4oj/cYiIg/H5Gx4G6IiI/3GIhItRyEroiIiP9xhU1Nwr/3GIiI/3GF430chxiIiP9xiEOHPNeM/3GIiI/3GEQ0LMy9j/cYiIj/cYiE6WLBadcYiIj/cYXjfRyHGIiI/3GITlVsKqmI/3GIiI/0IuXP0aj/cYiIj/cT/B0bE+LoiP9xiIhOVWwqqf9xiIiIRrtcpEqI/3GIiFpi1Z1xiIiP9xiDkEIbf73o/3GIiI/3GIhU1NsrcYiIj/cYhDhzzHjHGIiI/3GIiIhN9Uwwq4iI/3GIiI/3GFt+1YGIiP9xiIhL3SxSLY/3GIiI/3FNSVw7aoj/cYiIj/cYiIQoc854yIiI/3GIiI/0KNfPcoiP9xiIiIROAcwf6IiI/3GIhF4Byx/v9xiIiP9xR7tclEqP9xiIiP87sVK2Tq2P9xiIiP9xQ+Zc0ZqIj/cYiIhLPUxcK4j/cYiIj/cYiIj/cYhIaEyJe/9xiIiP9xiIiP9KdFx4uoiIj/cYiIRPJswNmP9xiIiP9xR/wcgD5xiIiP9xhD5lzRmoj/cYiIj/SrUcdK6I/3GIiI/0i7XJRKiP9xiIiP9JOdyMYv9xiIiP9xS4BsR/lxiIiP9xiDeqQblVvv9xiIiP9xiEFMvPs0iP9xiIiP9xR7tclEqP9xiIiP9xM3YhvYneiI/3GIiDx6QrOFvXGIiI/3GIiDmBobd+XoiIj/cYiEnx3HDiiIiI/3GIQavc9UKIj/cYiIRa9MtQuP9xiIiI/0ctzK0jiIj/cYiIiP9xhHu1yESnGIiIj/cUohTG3riIj/cYiIj/cYiIiP9xSGhMiXuP9xiIiP9MgGxX+f9xiIiP9xhD5lzRmoj/cYiIj/cYiEm1HGSucYiIj/cYhENCzMvf9xiIiP9xhENCzMvYj/cYiIhItRyEroiP9xiIiP9xiIQ2Tc2bKIiI/3GIS668VRSP9xiIiP9xiITUlcK2pxiIiP9xiIRrtcpEqIiI/3GIiI/3GIiIhM6TxBbIj/cYiIj/cYiIj/cT8zQrDMvXGIiI/3EwAUG//r5xiIiP9xiEqAbGf5iIj/cYiEIoHO1+iIiP9xiEvdLFItiI/3GIiITZYsNp2IiP9xiISLUchK6IiI/3GIQ+Zc0ZqP9xiIiP9xiIhRHN/jiP9xiIiP9xS90sUi2IiI/3GIiI/3GIRa9MtQuIiP9xiIiP9xhPYXwZ6IiIiP9xiIhAzjwEHI/3GIiI/3FD5lzRmoiP9xiIiEs9TFwriP9xiIiP9KtRx0roiP9xiIhBeyz4TYj/cYiIj/OTZUuMmriP9xiIiP9xiITLrMRFOI/3GIiI/06KHDde/3GIiI/3GIiI/3GE8CXB/aiIj/cYiITElcS2qIiI/3GIhIx2yDif9xiIiP9xiIRa9MtQuIj/cYiIj/MAKCsQ59iI/3GIiIRW6MuReIj/cYiIRDQsvL1xiIiP9xg/r6OxUFyIiP9xiIiP9xiIiP9P9Uwgq4iI/3GIiI/3GIiI/3GITek8IWxxiIiP9xiIhGXDyqPIj/cYiIiE5DHCvOiIj/cYiIT6I8BdxxiIiI/3GFEc3+OIiP9xiIhMSVxLaoiIj/cYhPAlwf2oiP9xiIOWNBt5y+iP9xiIiP9xiIiP9xiEzpPEFsiIiI/3GIiI/05JXDtqiI/3GIiI/3GIiI/3GIiI/3GIiI/3FJFTx+rIiP9xiIiP9G3/yyAIiIj/cYiFEc3+OI/3GIiIRzncnGKP9xiIiI/0hcPJo8/3GIiI/3FHG3yeSIj/cYiIg6sBG2T+7/cYiIj/cYiIj/cYiFep2VaIj/cYiIiP9xiITcbcM5KIiP9xiISXRceLr/cYiIiP9xS90sUi2IiI/3GIiI/0PaTOJbiP9xiIiP9xiIiP9xg/sMKxTz2Ij/cYiIRUA8u/yP9xiIiETgHMH+iIiP9xiEc53JxiiIj/cYhCOmzsWf9xiIiP9xhNSVw7ao/3GIiI/0TmXNGaiIj/cYiISdN8csiP9xiIiI/3E1PxG7wO6IiI/3GIhCt+zkgYiI/3GIhB7JzxNv9xiIiP9xiIhGXDyqPIiP9xiIiP9xiIiP9xNykDudb8iP9xiIiDX+kroBbXGIiI/3GIRPJswNmIj/cYiIj/T2e8KYT/cYiIj/cYXjfRyHGIiI/3GIOAViuPqdiIiP9xiEDOPAQciI/3GIiITyC8HfSIiP9xiINf1RuwKuiIiP9xiISXRceLqP9xiIiP9xiIiP9xiIiI/3GIhBeyz4TYiP9xiIiP9xiIiP9xiELaTNJbcYiIj/cYiIj/cYiIiP9xTwJcH9qIiP9xiISz1MXCuIiP9xiIiP9xiIiI/1x+1YGIiI/3GIiI/3GEBvHAoOiI/3GIg0IJS832uI/3GIiI/3GISXRceLqI/3GIiI/05JXDtqiI/3GIiITElcS2qIiP9xiIhALlwOGoiP9xiIiEnx3HDiiIj/cYiIM2USvZrt/3GIiI/3GIPqNxslyOiIj/cYiIQ+ZcwZpxiIiP9xiEohTG3riI/3GIiIU9TdK4iP9xiIiP9xiIiEqAbGf5j/cYiIiP9xiIiP9xhKIUxt64iP9xiIhNJvw9kIiIj/cYiITQicP3b/cYiIj/cYiIj/TT1MTCuP9xiIiP9xiIiP9xheN9LI/3GIiI/3FICSyPbf9xiIiP9xiIiP9xR9m8kmSIiI/3GIiI/3GEjHbIOJiP9xiIiP9fN9LIiP9xiIiP9xiIiETgHMH+iIiP9xiIiP9xiIiP9xiIiI/3GIiI/3FG/BygPoiIj/cYiIWWLXnYiIj/cYiIiP9xiIiP9xhKIUxt64iP9xiIiI/3GIiI/3FO9Uwgq4j/cYiITElcS2qIiI/3GIhJM5x8xoiI/3GIiE4UrC61iP9xiIiIQ5NM1suIiI/3GIiI/3GIiIj/Q9pM4luP9xiIiP9xiIhFr0y1C4j/cYiIj/cYhNSVw7av9xiIiP9xiIhAbxwKDo/3GIiI/3GE9DHBvOj/cYiIj/SzOcbMaP9xiIiP9xiIiP9OuswkU3GIiI/3GIhHCSyfbYiI/3GIiIj/QXF8Cej/cYiIj/cYQXss+E2IiI/3GIiISLUchK6IiP9xiIiEIoHO1+iP9xiIiP9xiIiP9xiIiI/3GIiI/3GIRwksn22IiI/3GIiI/3GE71TCCriP9xiIiP9xiIiP9xhIaEyJe4/3GIiI/3GIiExJXEtqiIiP9xiIiP9xSXRceLqIiP9xiIiP9xiIiI/3FKIUxt64iI/3GIiI/3FN6TwxbI/3GIiI/3GIiI/3GIiI/3FBzjzjHHGIiI/3GEe7XJRK/3GIiI/3GEl0XHi6iI/3GIiI/3GIiIQuZc4ZqIiI/3GIhE8mzA2Yj/cYiIj/XH7VgYiIiP9xhKwSxj7Yj/cYiIhNliw2nYiI/3GIiIQvis0HVxiIiP9xiE6WLCad/3GIiI/3GIiEyKHEdeiP9xiIiP9xRKWctaZxiIiP9xiIQigc7X6IiP9xiIiP9xhJdFx4uoiP9xiIiP9KdFx4uoiIj/cYiIj/cYTvVMIKuI/3GIiI/3GIiI/3GIhAbxwKDoj/cYiIj/QFMcG86Ij/cYiIj/cUkVPH6siI/3GIiI/3GIiI/3GIiI/3GISXRceLqI/3GIiI/3GISXRceLqI/3GIiI/3FN6TwxbI/3GIiI/3GIiI/3GIiI/3FeN9LIj/cYiIj/cYhM6TxBbIiIj/cYiIiP9xiIiP9LwSxj7YiI/3GIiI/3GIiI/3GFt+1YGIiP9xiIhXqdlWiP9xiIiP9xiIiP9xiIiEZcPKo8iP9xiIiP9xiIiEWvTLULj/cYiIj/cYiIj/cU8CXB/aiIiP9xiIiP9xhO9Uwgq4j/cYiIj/cYiIhJdFxounGIiI/3GIiI/3FD5lzRmoiP9xiIiP9xQ+Zc0ZqIj/cYiIj/cYVNTcK/9xiIiI/3GEVAPLv8iI/3GIiI/3GIiI/3GIiIj/cYRUA8u/yIj/cYiIj/cYiIj/cYiIiP9KFTx+rIiP9xiIiP9xiIhHCSyfbYiI/3GIhPQxwLznGIiI/3GIiITwJcH9r/cYiIj/cYhCt+zkgYiIj/cYiITcbcM5KIj/cYiIhFr0y1C4/3GIiI/3GIiIhKgGxn+f9xiIiI/3GE8CXB/aiI/3GIiIRlw8qjyI/3GIiI/0vx3GDiiI/3GIiI/05JXDtqiI/3GIiIRPJswNn/cYiIj/cYiIRrtcpEqIiP9xiIiP9xhMPUw8K3GIiI/3GIiEjHbHOJcYiIj/cYiIiP9xiIiDJ2Ib6J3oiI/3GIiI/3GIiIj/cYiEDOPAQciP9xiIiP9FZNzJsoj/cYiIj/Qi5c/RqP9xiIiP9xVNTcK4j/cYiIj/cUAwvA30j/cYiIj/cUw9TEwr/3GIiI/3FFcOy48YiP9xiIiP9xRq9MlQtxiIiP9xiIiP9xiIiI/3FAzjwEHIiIj/cYiIj/cYiIiEHaTPJbiP9xiIiP9NPUxMK4/3GIiI/3GIiI/3FBLlz9Gv9xiIiP9xiEl0XHi6iP9xiIiP9OSVw7aoiP9xiIiEnx3HDiiIj/cYiITElcS2qIiI/3GIiI/3GIQM48BByIiP9xiIiP9xiIiP9JaEyJe4iP9xiIiP9xiIiP9KtRx0roiP9xiIiEi1HISuiI/3GIiI/3GIiI/3GEPmXNGaiP9xiIiP9xiIiI/3GIiI/3GIRUA8u/yI/3GIiI/3GIiIj/cYiIj/cYT6I8FdyI/3GIiISXRcaLpxiIiP9xiISXRceLqP9xiIiP9xiIiP9xXjfSyI/3GIiI/3GEm1HHSu/3GIiI/3GIiI/3GIQC5cDhqIiI/3GIhI5cyBo4iI/3GIiI/3GIiI/3GEdcPIo8cYiIj/cYiEqAbGf5iI/3GIiI/0i7XJRKiP9xiIiP9IjOyHMXGIiI/3GIiEdoTJl7iIiP9xiIiP9xiIiEZcPKo8iP9xiIiP9xiIiP9xiITwJcH9qI/3GIiI/3GIiIR2hMmXuIiP9xiIiP9xiIiIRlw8qjyP9xiIiP9xiIiP9xiIiI/3GIRJNMxsuP9xiIiP9xiIiI/3GIiI/3GE6WLCad/3GIiI/3GIiI/3GIiIj/T/VMIKuIj/cYiIj/cYiIQdpM8luIiP9xiIiP9xiIiEdoTJl7iIj/cYiIj/cYiIiP9xXjfSyP9xiIiP9xhKwSxj7Yj/cYiIj/cYiIhHaEyZe4iI/3GIiI/3FNihw3Xv9xiIiP9xhMihxHXoiIj/cYiIj/cYiIiETybLDZcYiIiP9xhaYtadj/cYiIj/cUgJLI9t/3GIiI/3GIiIW37Vgf9xiIiP9xhJdFx4uoiP9xiIiE5DHCvOiIj/cYiIj/cYiIhKgGxn+Y/3GIiI/3GIiEjlzIGjiI/3GIiI/0bybKDZcYiIj/cYiIiP9xSGhMiXuP9xiIiP9xiIiISz1MXCuP9xiIiP9xiIiI/0PaTOJbj/cYiIj/cYiISXRceLr/cYiIj/cYiIhLPUxcK4j/cYiIj/cYiIiEHaTPJbiP9xiIiP9xiIiIR2hMmXuIj/cYiIj/cYiISz1MXCuIj/cYiIj/cYiIhRHN/jj/cYiIj/cUrBLGPtiI/3GIiI/3GIiIj/Q9pM4luP9xiIiP9xiIhPAlwf2o/3GIiI/3GIhB2kzyW4iIj/cYiIj/cYiIiP9xiIiP9xRUA8u/yIiP9xiIiP9xiEe7XIRKcYiIj/cYiIiP9xRa9MtQuIiI/3GIiIj/cYiIj/cYRlw8qjyIiI/3GIiIj/cYiIj/OqQBt1v+iI/3GIiI/0BTHBvOiI/3GIiIhHCSyfbYj/cYiIj/cVTU3CuP9xiIiP9xiDd3FLmI64iP9xiIiDThUbwero/3GIiI/3E8OsO0xTyI/3GIiI/zOJsr52TY/3GIiI/3GE1JXDtqj/cYiIj/cYiIj/cYiIj/cYiIhPojwF3HGIiI/3GIiIU9TdK4iP9xiIhCWMzqc4j/cYiIj/cYiIj/cYTD1MPCtxiIiP9xiIiP9xiIiEqAbGf5j/cYiIj/cYiIj/cUavTJULcYiIj/cYhLDtxfEoj/cYiIj/cYiIiP9xiE71TCCr/3GIiI/3GEe7XJRK/3GIiI/3FHu1yUSo/3GIiI/3GIiIj/TT1MTCv/cYiIj/cYiIhFr0y1C4/3GIiI/3GIiIhFr0y1C/9xiIiP9xiIiITElcS2qIj/cYiIiE8CXA/acYiIj/cYhAzjwEHIiI/3GIiE3G3DOSiI/3GIiI/3GIiI/3GIhO9Uwgq/9xiIiP9xTJxsRjmP9xiIiP9xiIiI/3GISGhMeXtxiIiP9xiIhJdFx4uv9xiIiP9xiE5VbCqpiP9xiIiI/3GIiE5VbCqp/3GIiI/3GITOk8QWyIiI/3GIiIhFr0y1C/9xiIiP9xTlVsKqmIiP9xiIhCWMzqc4j/cYiIj/SnRceLqIiI/3GIiIS5xsVjmIj/cYiIiP9xhLPUxcK4iIj/cYiIiP9xiIRJNMxsv/cYiIj/cYiIiP9xiIiE2WLDadiI/3GIiI/3GIiI/3GIiITwJcH9r/cYiIj/cYiIiP9xiIWmLVnXGIiI/3GIRwksn22IiI/3GIiEl0XHi6/3GIiI/3GISoBsZ/mIiP9xiIiI/3GIiI/0shTG3riIiP9xiIRa9MtQuIj/cYiIj/cYiIiP9xiIhIFTyOrIiIj/cYiIj/cYiIiP9xiIhJdFxounGIiIj/cYQ4c814z/cYiIj/cYiIj/cYhMihxHXoiIj/cYiIj/cYiIj/cYiIj/cYiIj/cUJ7LOhN/3GIiI/3GIiI/3GIiIS/uMUEeIiI/3GIhJdFx4uv9xiIiI/3GIhALlwOGoiI/3GIiEohTG3r/3GIiI/3GIiIhPAlwP2nGIiI/3GIiIj/cYiIj/cYSRU8fqyP9xiIiP9xhBTLz7NIiP9xiIiP9xiIiP9xiIiI/009TEwr/3GIiI/3GIhL3SxSLYiP9xiIiFEc3+P/cYiIj/cYiIhItRyEroiI/3GIiIQzQs3L2IiP9xiIiFEc3+OP9xiIiP9xhOliwmnf9xiIiP9xiEAuXA4aiIiP9xiIiFep2VaI/3GIiI/3GIQ+Zc0ZqP9xiIiP9xhKwSxj7Yj/cYiIj/cYiIU9TdK4iIj/cYiEDOPAQciP9xiIiI/3GIhdN9PIiIj/cYiISsEsU+1xiIiP9xiIiI/3GIiI/3FaYtadiP9xiIiE2WLDadiI/3GIiIj/cYiIj/cYRJNMxsuI/3GIiIj/cYiIj/cYhPojwV3I/3GIiI/3GIiIj/cYiIj/cYhEk0zGy4/3GIiIj/cYiIj/cYiEvdLFItiP9xiIiP9xiIiI/3GE71TCCrj/cYiIj/cYiIiP9xiIiEKHPOeMiI/3GIiI/3GIiIj/cYiEHaTPJbiIj/cYiIiP9xiISz1MXCuIj/cYiIiP9xiIiP9xSiFMbeuIiP9xiIiI/3GIiIS90sUi3/cYiIj/cYiIj/cYiIiP9xiIiP9N3SwyLXGIiI/3GIWmLWnf9xiIiI/3GIiI/3FIaEyJe4/3GIiIj/cYiIj/Td0sMi1xiIiP9xiIiP9xiIiI/3GIg07sS8ETuIiP9xiIRFKMyteIj/cYiIhL3SxSLY/3GIiI/3GIQG8cCg6I/3GIiIhC5lzhmoiI/3GIiISsEsU+1xiIiP9xiIhMSVxLaoiIj/cYhLPUxcK4iIj/cYiExbrEpF/3GIiIj/cUIL/N9AcYiIj/cYiITvVMEKtxiIiP9xiISLUchK6IiI/3GIhENCzMvf9xiIiP9xiEqAbGf5iIj/cYiIj/cYTwJcH9qIiP9xiIiP9xiDjmArgZ/f9xiIiP9xhO9Uwgq4j/cYiIj/cYiIRJNMxsv/cYiIj/cYhF3/yyAIj/cYiIiP9MDtxfEoiIj/cYiITkMcK86IiI/3GIhENCy8vXGIiIj/cYiIj/cYiIj/cYiIj/cYhENCzMvf9xiIiI/3GIiI/3GIiI/3GIhL3SxSLYj/cYiIiP9xiIiP9xiIhRHN/jj/cYiIj/cYTIocR16IiIj/cYiIj/cYiIj/cYSGhMiXuP9xiIiP9xiEl0XHi6iP9xiIiP8wQgGxzf6IiP9xiIiEqAbGf5j/cYiIj/cThXMbiozoiP9xiIiP842vG5JQ6P9xiIiP9xTPuMQEeIj/cYiIj/cTaeMbphzv9xiIiP9xhEk0zGy4j/cYiIiE8CXA/acYiIj/cYM1GGva55iIiP9xiIhD5lzBmnGIiI/3GIiIj/cYiIj/cYiIhRHN/j/3GIiI/3GFep2VaIiI/3GIiIj/cYiIj/cYiIhM6TxBbIj/cYiIiP9xiIiP9xiE9DHBvO/3GIiI/3GIReAcsf6P9xiIiI/3GIhJdFx4uv9xiIiI/3GIiFPU3SuIiP9xiIhT1N0riIj/cYiIj/cYiIj/cYiIiP9xiIhF4Byh/nGIiI/3GIVNTbK3GIiI/3GIiI/3GIiIj/cYiIhXqdlWj/cYiIj/cYXjfRyHGIiI/3GIWmLWnf9xiIiI/3GIQ+Zc0Zr/cYiIiP9xhBeyz4TYiIj/cYiEi1HISuiIiI/3GIiITwJcD9pxiIiI/3GIiI/0ASXB/aiIiI/3GIhLPUxcK4iP9xiIiI/zvgwbYfPoiP9xiIiI/3FJ5cxho3GIiI/3GITcbcM5KIiI/3GIiD4LTbL0soiI/3GIiITLrMRFP/cYiIj/cYhENCzMvf9xiIiP9xiIiE+PzBcDiIiP9xiIhALlwOGoiP9xiIiI/3GIiI/3GIiITOk8QWyI/3GIiIj/NOQVvRvq/3GIiIj/cU+iPBXciI/3GIiIOSKBt91+iI/3GIiITLrMNFNxiIiI/3GITLrMRFOI/3GIiIj/TbrMRFOIiI/3GIiIhIdFyIuoiIj/cYiISMdsc4lxiIiI/3FHu1yUSv9xiIiI/3GEPmXNGaj/cYiIiP9xQ+Zc0ZqI/3GIiIj/SnRceLqIiP9xiIiIRS3MvSOIiI/3GIg3KMG51z6IiP9xiIiI/0+WLCadiP9xiIiP9xiEm1HGSucYiIiP9xiEhoTHl7cYiIj/cYiIiP9xhJdFx4uoj/cYiIiP9xiEs9TFwriIj/cYiIiP9xiIRa9MtQuI/3GIiIj/cYiIhFr0y1C/9xiIiI/3GITvVMIKv/cYiIj/cYiIiP9xiE8CXB/aiP9xiIiI/3GIiISz1MXCuP9xiIiI/3GIiEDOPAQcj/cYiIj/cYiIiP9xhLPUxcK4iIj/cYiIiP9xiISRU8bqxxiIiP9xiIiP9xiIiI/3GEs9TFwriIiP9xiIiI/3GIiIQM48BBz/cYiIj/cYiIiP9xiEZcPKo8iIj/cYiIj/cYiIiP9xhJdFx4uoj/cYiIiP9xiISXRceLr/cYiIiP9xhPAlwf2oiP9xiIiI/3GE1JXDtq/3GIiIj/cYiFpi1Z1xiIiP9xRUA8u/yIiP9xiIiI/3GIiITZYsNp2Ij/cYiIhK73xhCIj/cYiIiP9xiIRrtcpEqIiI/3GIiI/0loTIl7iP9xiIiI/3GIiEM0LNy9iIiP9xiIhPYXwZ6Ij/cYiIj/cYiIiP9xiIhN9Uwwq4iIj/cYiIiP9xiIiEHaTPJbiP9xiIiI/3GISGhMeXtxiIiP9xiIiI/3GITvVMIKv/cYiIj/cYiIiP9xiIRa9MtQuI/3GIiIj/cYiIR2hMmXuIiP9xiIiI/3GIiESTTLbLcYiIj/cYiIiP9xiFt+1YGI/3GIiI/3FG/BygPoiIj/cYiIiP9xiIiP9xTvVMIKuI/3GIiIj/cYhD5lzRmv9xiIiI/3GITvVMIKv/cYiIj/cYiIiP9xiEWvTLULiI/3GIiIj/cYhGu1ykSoiIiP9xiIQwW836SIj/cYiIhMihxHXoj/cYiIj/PcwRtDPu/3GIiI/3FSHN3jcYiIj/cYhEk0zGy4/3GIiIj/cUYtzK0jiI/3GIiIhFr0y1C/9xiIiP9xiIiI/3GEWvTLULiIj/cYiIMB1BsPK+iIj/cYiIiP9xTUlcO2qP9xiIiI/ziqQblVvoj/cYiIiP9Fk0zGy4iI/3GIiI/3GEPmXNGaiP9xiIiP9xhBjXz3KI/3GIiI/009TEwr/3GIiIj/cYRGTcubJxiIiI/3GIiI/0PaTOJbj/cYiIiP9xRPJswNmIiI/3GIiEs9TFwriP9xiIiI/3GIXTfTyIiIj/cYiIQXss+E2I/3GIiIj/T8bcI5L/cYiIiP9xiIhT1N0riIj/cYiEF7LPhNiI/3GIiIj/cUSTTMbLiI/3GIiI/3GIiIj/cUqAbGf5iIiI/3GIiI/3GIiI/0PaTOJbiP9xiIiP9xRJNMxsuIj/cYiIhZYtediIiP9xiIhMSVxLaoiIj/cYiIj/cYTD1MPCtxiIiP9xiIiP9xTD1MTCv/cYiIj/cYhMihxHXoiI/3GIiIRPJswNn/cYiIj/cYiIj/cYiIiP9xWKnXVnGIiI/3GIiEL4rOB1/3GIiIj/cU9DHBvOiP9xiIiP9xiIQigc7X6IiP9xiIiEy6zERT/3GIiI/3GIiIj/cYiEohTG3rj/cYiIj/cYiIRvwcoD6I/3GIiI/3FAbxwKDoiI/3GIg636K2IF2P9xiIiP9xiIiI/3FIaEyJe4/3GIiI/3GIhPAlwf2oj/cYiIj/cYiIiP9xiIiP9xiEohTG3riP9xiIiI/3GIiI/3GIiEgVPI6siIiP9xiIM3YhvYne/3GIiI/3GEOHPNeMj/cYiIj/cTCulL9Ra3GIiI/3GIhNSVwranGIiI/3GIiI/0GfzAcDiIj/cYiIj/cYiEhoTHl7cYiIj/cYiIj/cYiISiFMbeuP9xiIiP9xg3Evq57QWIiI/3GIiDRCsru9TXGIiI/3GIOBZxuOmOiIj/cYiIQuZc4ZqIiIj/cYhPAlwf2oj/cYiIiP9xiIiP9AElwf2oiIiP9xiIiP9xiE9DHBvO/3GIiI/3GIiEl0XHi6/3GIiI/3GIiFPU3SuIiP9xiIiISBU8jqyIiP9xiIiP9fN9LIj/cYiIiP9xhBeyz4TYiIj/cYiIj/cYhXqdlWiIiP9xiIhAbxwKDv9xiIiP9xiIiP9xiEyKHEdeiIiP9xiIiFEc3+P/cYiIj/cYhCKBztfoiIiP9xiIiP89zBG0M+7/cYiIj/cYiFep2VaIiP9xiIiP9xgyuCK+R92P9xiIiI/3GFTU3Cv/cYiIj/cYQ4c814z/cYiIiP9xgxmsG/ZT6IiI/3GIhJ8dxw4oiIiP9xiIhMSVxLaoiIj/cYiIhKIUxd63GIiI/3GENGfNuYiIj/cYiIhB2kzyW4j/cYiIiP9xiIhJ8dxw4oiIj/cYiITElcS2qIiI/3GIiI/3GE8CXB/aiIj/cYiIhPAlwP2nGIiIj/cYiIhGu1ykSoiP9xiIiP9KdFx4uoiIj/cYiDFnlL+Ya4iIiP9xiIiP9xQtpM4lv/cYiIiP9xiITElcS2qIiIj/cYiIj/cYQtpM0ltxiIiI/3GIiI/3GIiI/0hcPJo8/3GIiIj/cYiIj/cV430sj/cYiIj/cYRDQszL2P9xiIiI/3GIiI/0p0XHi6iIiP9xiIiP9xTwJcH9qIiI/3GIiEAuXA4aiI/3GIiI/3GIiEHaTPJbiIj/cYiIj/cUw9TDwrcYiIiP9xiIiP9xiEohTG3riP9xiIiI/3GIiIQG8c+Q5xiIiP9xiIiP9xiIiP9xiIhKgGxn+Yj/cYiIiP9xhC2kzSW3GIiI/3GIiIj/cYiIQigc7X6Ij/cYiIj/SrUcdK6I/3GIiIhPAlwP2nGIiI/3GIiIj/cYhGLcytI4/3GIiIj/cYhFr0y1C4iP9xiIiI/3GIiI/3GIhKIUxt64/3GIiIj/cUEuXO0acYiIiP9xhRHN/jiIj/cYiIhOFKwutY/3GIiIj/cYT9LsEtGP9xiIiP9PVWwqqYiIj/cYiEgnjI2Hj/cYiIj/T/VMIKuIiP9xiIiE31TDCriIiP9xiIhRHN/jj/cYiIj/cYiEi1HISuiIiI/3GIiI/3GIiI/3GIiI/3GIg+Y/KynA2P9xiIiIP36xsYFOiIiP9xiIiI/3GIiEl0XGi6cYiIiP9xiIiP9xiFTU2ytxiIiP9xiDN2Ib2J3o/3GIiI/3GIiI/3GIiEfZvJJkj/cYiIj/cVEc3+OIiI/3GIiI/3GIhG/BygPoiP9xiIiP9G4Byx/oiI/3GIiIQvis4HX/cYiIj/cYTFusSkWI/3GIiI/3FaYtadiI/3GIiI/3GISIash5WIj/cYiIhdN9PIiI/3GIiIRa9MtQv/cYiIiP9xiIiP9xiIiEOTTNbLiIiI/3GIhGu1ykSoiIj/cYiIj/cYSz1MXCuIiIj/cYiIj/T/VMIKuIj/cYiIiP9xiIiP9BbxwKDoiIj/cYiIRvwcoD6I/3GIiI/3FA/uwBEYiI/3GIhGXDyqPIiI/3GIiISOXMgaOP9xiIiI/3GIiIQXss+E2P9xiIiP9xTwJcH9qIiI/3GIiISLUchK6IiP9xiIiDYcsbnjTnGIiIj/cYiIMjaivsldiI/3GIiIj/cYiIj/cYiIRJNMtstxiIiI/3GIiI/3GIQJ/MBwOP9xiIiP9xiIS90sUi2I/3GIiI/3GIiIj/cYiIhHx2yTiYiIj/cYiEy6zERTiP9xiIiP9HD2yvCY/3GIiI/0shTG3riIiI/3GIiI/3GIiEHaTPJbiIj/cYiIj/cYR7tclEr/cYiIj/cYhNSVw7av9xiIiP9xiEcJLJ9tiIiP9xiIRm6MmRdxiIiP9xiITZYsNp2IiI/3GIiIRa9MtQuP9xiIiP9xiIiP8wVFGwu65xiIiP9xiIiI/0PaTOJbj/cYiIj/cYiIiP9xRDQszL2I/3GIiI/3FRHN/jiIiP9xiIiI/3GEyKHEdeiIiP9xiIiP9xhKwSxj7YiP9xiIiP9xhDKBzNfnGIiI/3GIhbftWBj/cYiIiP9xiIiP9xiIiP9xiIiP9xiIiE5DHCvOiIj/cYiIiP9xiIiP9xiIhHaEyZe4iIj/cYiIj/cYiIRJNMtstxiIiI/3GIiI/3GIiFPU3SuIiP9xiIiEcJLJ9tiI/3GIiI/3GIiI/3GITpYsFp1xiIiP9xiIiI/3GIiI/3GIiI/3GIhHCSyfbYiI/3GIiIj/cYiIj/cYiIj/cYhAzjwEHIiI/3GIiI/3GIiI/0evTKUL/3GIiI/3GIR7tchEpxiIiP9xiIiExJXEtqiIj/cYiIhI5cyBo4j/cYiIj/cYQS5c7RpxiIiP9xiDFqEb+V7oiIj/cYhJtRx0rv9xiIiP9xiIRi3MrSOP9xiIiP9xiETybMDZiI/3GIiI/0loTIl7iI/3GIiI/3FIx2yDiYiP9xiIiP9xiIiP9xgxmsG/ZT6IiI/3GIhNxtwzkoiI/3GIiIQC5cDhqI/3GIiI/3GIhbftWBj/cYiIiP9xSsEsY+2Ij/cYiIj/S8EsY+2IiI/3GIhKwSxj7f9xiIiP9xiEl0XHi6iP9xiIiP88r/G0UA5xiIiI/3GIiI/0evTJULcYiIiP9xNEKyvL1NiP9xiIiI/3GIiI/3GIiE8CXB/aj/cYiIj/cYRi3MrSOIj/cYiIj/RZNMxsuIiP9xiIiI/3GIiI/0ZAPLv8iIiP9xiIiP9xiIiIWWLXnYiI/3GIiIQoc854yIj/cYiIiP9xiIiP9xiIiE31TDCriIiP9xiIhB2kzyW4iP9xiIiI/3GIRwksn22IiI/3GIiEyKHEdeiI/3GIiI/3GEvdLFItiIj/cYiIhRHN/jj/cYiIj/cYiEyKHEdeiI/3GIiIRvwcoD6P9xiIiP9xQ4c814yP9xiIiP9xiIhdN9PIiIj/cYiITZYsNp2IiP9xiIiP9xiEnTfHLIiIj/cYiIj/ObZRuEmuiIiP9xiIRi3MrSOP9xiIiP9xRa9MtQuIiIj/cYiIj/cYiEl0XHi6j/cYiIj/cYSvHcYOKP9xiIiP9xOzsFtcT6iIj/cYiIj/cTlx07eOLIiIj/cYiE9DHAvOcYiIj/cYiIiP9KtRx0roj/cYiIj/SHqcmFaIiP9xiIiEb8HKA+j/cYiIj/cYTIocR16IiI/3GIiIj/cYiIj/RIc814yI/3GIiI/3FYqdhW/3GIiI/3GITOk8QWyIiI/3GIiIj/cYiIj/ToocN17/cYiIj/cYiIj/SPwckD7/cYiIj/cYhbftWBiP9xiIiP9xiIiETgHMH+iIiI/3GITlVsKqmI/3GIiI/0knjI2HiIiP9xiE9zzAjDcYiIj/cYiIj/cYS90sUi2IiI/3GIiEKHPOeMiIj/cYiIj/cYhMnGw2OXGIiIj/cYhO9Uwgq/9xiIiP9xiFTU3Cv/cYiIj/cYhXqdlWiIj/cYiIhEsazE5YiP9xiIiP89i1G0dK6Ij/cYiIj/cYiIhKgGxn+Y/3GIiI/3GEYtzK0jiI/3GIiI/0hcPJo8j/cYiIj/QFMcG86Ij/cYiIj/R0A8m/xxiIiP9xiE2ofDV4j/cYiIj/cUOHPNeMiP9xiIiP9xiIWmLVnXGIiI/3GISXRceLqI/3GIiI/3GIiI/0dAPJv8cYiIj/cYiIj/cYiIj/cYiIj/cYiIj/cYiIj/cYiIT6I8Fdz/cYiIj/cYhMihxHXoiIj/cYiEIoHO1+iIj/cYiIhT1N0riI/3GIiI/0loTIl7iI/3GIiITrSMJLf/cYiIiP9xiIiP9xiITvVMEKtxiIiI/3GIiI/3GIiI/09nvBmEcYiIiP9xiIiP9xiDljQbecvoiP9xiIiP9xiIiP9xiIhEk0zGy/9xiIiP9xiIiP9xiIiP9xR1w8mjz/cYiIj/cYSvHcYOKP9xiIiP9PJvwtkIj/cYiIj/Qs488xz/cYiIj/cYiIhFr0y1C4/3GIiI/3GIVNTbK3GIiI/3GEm1HHSu/3GIiI/3GIQM48BByIiP9xiIiP9xiIiP9xP8HRsT4uiI/3GIiIj/TA7cXxKIiI/3GIiITElcS2qIiP9xiIiP9V1NwriP9xiIiP8+2CGzJ96Ij/cYiIj/QBJcH9qIiIj/cYiEa7XKRKiIiP9xiIiP9AElwf2oiIiP9xiIiP9xWKnXVnGIiI/3GIQXss+E2IiI/3GIiI/3GIiI/3GIiI/3FYqddWcYiIj/cYiIU9TdK4iIj/cYiIj/cYiIQM48BByP9xiIiI/3GEPmXNGaj/cYiIiP9xTlVsKqmIiP9xiIiP9xiIiP9xiIg6HuW14RpxiIiP9xiEPmXNGaj/cYiIj/cTyLUbR0roj/cYiIj/TT1MTCuP9xiIiP9xgyyTG+Ns7/cYiIiP9xhD5lzRmo/3GIiIj/cU8CXB/aiIj/cYiIW37VgY/3GIiI/3FEk0zGy4iI/3GIiI/009TEwr/3GIiIj/cYiIj/cYiIj/cYiISfHccOKIiI/3GIiISXRcaLpxiIiP9xiIRPJswNmI/3GIiI/3FNSVw7aoj/cYiIj/cUiGrIeViIiI/3GISu98YQiIiI/3GIiI/0yAbFf5/3GIiI/3GIg+ESSy7tuIiI/3GIhC+KzgdYj/cYiIj/cVt+1YGIiP9xiIiEquvGUUiIiP9xiIiP9xiIhC+KzgdY/3GIiI/3GISdN8csiIj/cYiIj/Pihzs9eM/3GIiIj/cYOJV0uGqL/3GIiI/3GIRvwcoD6IiP9xiIiECNfAgoiI/3GIiI/0p0XHi6iIiP9xiIiP9D2kziW4j/cYiIj/XH7VgYiIj/cYiIQ2Tc2bKIiP9xiIiEl0XGi6cYiIj/cYiEF7LPhNiIj/cYiIj/cYiIj/cYiIj/cYiIj/QLI8FdyIiI/3GIiE5DHCvOiIiP9xiIhG/BygPoj/cYiIj/cYiIj/cYiIj/cYiIT0McC85xiIiP9xiITZYsNp2IiI/3GIiI/3GIiIj/cYiIj/Q3ss6E3/cYiIj/cYiIQdpM8luIiP9xiIiP9xiIiP9xiIhGXDyqPIiP9xiIiP9xiIiP9D2kziW4j/cYiIj/W2LWnYiP9xiIiI/3GIiESTTLbLcYiIj/cYiIiP9xiIiP9JCSyPbY/3GIiI/3GE71TCCriP9xiIiP9PliwmnYiP9xiIiP9xiEPmXNGaj/cYiIj/cUEuXP0a/3GIiI/3GIiI/3FGr0yVC3GIiI/3GIiIQC5cDhqI/3GIiI/0gbfJ5IiI/3GIiI/0i7XJRKiP9xiIiP9xhNSVw7ao/3GIiI/3GIiI/3GIiI/3FCeyzoTf9xiIiP9xTib8LZCP9xiIiP9xiIiP9xiISsEsY+2P9xiIiP9xiIiP9bYtadiI/3GIiI/3FJtRx0roj/cYiIj/cYiE/S7ALRcYiIj/cYhPQxwbzv9xiIiP9xhPojwV3IiP9xiIiP9xiESTTMbLiP9xiIiP9xiIiP9xTUlcO2qI/3GIiI/0evTKUL/3GIiI/3GIT0McG87/cYiIj/cYTYocJ15xiIiP9xiIiP9xiIhJ03xyyI/3GIiI/3GEOHPNeMj/cYiIj/cYiIj/cYiIQ+ZcwZpxiIiP9xiIP/BBsQ++iI/3GIiI/09nvCmE/3GIiI/3GIg0gjG8fc6I/3GIiI/0bybKDZcYiIj/cYiEFMvPs0/3GIiIj/cYiIj/cYQ+Zc0ZqI/3GIiI/3FPAlwf2oiIj/cYiEI6bNxZcYiIj/cYiDqwEbZP7o/3GIiI/3GEl0XHi6iI/3GIiI/0uSvGbUiP9xiIiP9xTUlcO2qI/3GIiI/3FBLlz9Gv9xiIiP9xiIiP9JaEyJe4iP9xiIiP9xiIiP9xiIiEZcPKo8iP9xiIiP9xiIiP9xiEDOPAQciIj/cYiIj/cYiEWvTLULiI/3GIiI/3GIiI/3FHXDyaPP9xiIiP9xiIiP9xiIiP9Fk0zGy4iIj/cYiIj/cYiITvVMEKtxiIiP9xiIiP9xiISz1MXCuIiP9xiIiP9xiIiP9IXDyaPI/3GIiI/3GIiI/3GIiEdoTJl7iIiP9xiIiP9xRPJswNmIiI/3GIiEohTG3rj/cYiIj/cUl0XHi6iIj/cYiIj/OqQBt1v+iI/3GIiI/0QoHN1+iP9xiIiP9xiIiP9xRm6MqReP9xiIiP9xhDKBzdfv9xiIiP9xiIiD5isbKdToiI/3GIiITqI8JdyIiI/3GIhRHN/jiI/3GIiI/0PaTOJbj/cYiIiP9xhNSVw7av9xiIiI/3GIiEa7XKRKiIj/cYiIj/Qzps7FmIj/cYiIj/cUnlzHGj/3GIiI/3GIiIQdpM8luIj/cYiIhG/BygPv9xiIiP9xS0+cWwaI/3GIiI/3FF4Byx/oiP9xiIiP9xSvHcYOKI/3GIiI/3FIx2yDiYiP9xiIiP9I/ByQPv9xiIiP9xiFEc3+OIj/cYiIj/cTsQMbTvznGIiI/3GIg9OEGzx77/cYiIj/cYhPAlwf2oiP9xiIiP9NnGxGOYj/cYiIj/cYTek8MWz/cYiIj/cYiEa7XKRKiIiP9xiIiP9xiIiESTTLbLcYiIj/cYiIj/cYiEZcPKo8iIj/cYiIhZYtediIj/cYiIQoc854yIiI/3GIhOVWwqqY/3GIiI/3GIhLnGxWOYiIj/cYiISsEsU+1xiIiP9xiIXTfTyIiIj/cYiIj/cUVAPLv8iIj/cYiIiP9THN3jcYiIj/cYiEl0XHi6j/cYiIj/cYRJNMxsuIj/cYiIj/cYiIj/cYiIj/cYiIURzf44/3GIiI/3GIiIj/cYiIj/cYiIj/cYhGXDyqPIiIj/cYiIj/cYiIj/cUl0XHi6iIj/cYiIj/cYiE71TCCr/3GIiI/3GIiI/3GISz1MXCuIiI/3GIiI/3GIhT1N0riIiP9xiIiP9xiEQ0LMy9j/cYiIj/cYiIj/cYiIj/cYhN6TwhbHGIiI/3GIiI/3GIiFep2VaI/3GIiI/3GITUlcO2r/cYiIj/cYiEBvHAoOiP9xiIiP9xhRHN/jiIj/cYiIj/cYiIiFEc3+P/cYiIj/cYiITkMcK86IiI/3GIhE8mzA2Yj/cYiIj/cYhaYtadj/cYiIj/cYhDhzzHjHGIiI/3GIiIj/cUWvTLULiIiP9xiIiI/3GIhF4Byx/v9xiIiP9xiIiEohTG3r/3GIiI/3GITwJcH9qIj/cYiIj/cU8CXB/aiIiP9xiIiP9xiELaTNJbcYiIj/cYiIj/cYiEQ0LLy9cYiIj/cYhbftWBiI/3GIiI/3GIiIQG8c+Q5xiIiP9xheN9LI/3GIiI/3GIiI/3GIhKIUxt64j/cYiIj/cYiIj/cYhLPUxcK4iIj/cYiIj/cYiEHaTPJbiIiP9xiIiP9xiIiP9xiIiP9KFTx+rIiI/3GIiI/3GIiIRlw8qjyI/3GIiI/3GIiI/3GEWvTLULiIiP9xiIiP9xhFr0y1C4iIj/cYiIj/cYiIj/cYiIj/cUJ7LOhN/3GIiI/3GIiI/3GIWmLWnf9xiIiP9xhCeyzYTXGIiI/3GIiI/3GISUXsa6FxiIiP9xiIRJNMxsuP9xiIiP9xiIiP9xiISRU8fqz/cYiIj/cYiIj/cYiIj/cYhC+KzgdYiP9xiIiP9NnGxGOYj/cYiIj/cYSiFMbeuIiP9xiIiP9xiIiP9xiIhO9UwQq3GIiI/3GIiI/3GIiI/3GE+iPBXciI/3GIiI/3GIiI/3GIiI/0kJLI9tj/cYiIiP9xiIiP9xiIiP9xiIiP9xQc484xxxiIiP9xiIiP9xiISGhMeXtxiIiP9xiIiP9xRq9MlQtxiIiP9xiIiP9xhPAlwf2oiI/3GIiI/3GIhPAlwf2oj/cYiIj/R69MpQv/cYiIj/cYiIj/cUe7XJRKj/cYiIj/cYSiFMbeuIiP9xiIT2F8GeiIj/cYiIj/cYiIj/cYhEk0zGy4j/cYiIj/cTaeMbphzv9xiIiP9xiIiP9xiIhPAlwf2o/3GIiI/3GEDOPAQciIiP9xiIiP9xiIiP9xhJdFx4uoiP9xiIiP9xTvVMIKuIj/cYiIj/cYiIj/cYiIj/Qs488xz/cYiIj/cYiIj/cYhC2kzSW3GIiI/3GIiI/3GISz1MXCuIiI/3GIiI/3FPAlwf2oiIj/cYiIj/cYiIRJNMxsv/cYiIj/cYiIj/cYiIj/TCFMTetxiIiP9xiIiP9xiITwJcH9qI/3GIiI/3GIQ+Zc0ZqP9xiIiP9xhXqdlWiIiP9xiIRlw8qjyIiP9xiIiP9bYtadiI/3GIiI/3GEy6zERTiIj/cYiIj/cYiIj/cUdcPJo8/3GIiI/3GIiI/3GISz1MXCuIiI/3GIhPAlwf2oj/cYiIj/cYiIj/cYiEvdLFItiI/3GIiI/1XU3CuI/3GIiI/0CyPBXciIiP9xiIiP9xNfsWuwTpiIiP9xiIiELmXOGaiIiP9xiIhALlwOGoiP9xiIiP9xNvrUugUriI/3GIiI/zPo0r4XLYj/cYiIj/RWTcybKI/3GIiI/3GIiI/0HQnAP2iP9xiIiP9BbxwKDoiIj/cYiEBvHAoOiP9xiIiP85VzG4qM6Ij/cYiIg2q4K6VH3/cYiIj/cYiDODcr18jYiIj/cYiIj/cYSiFMbeuIj/cYiIiP9xiIQ+ZcwZpxiIiI/3GIiI/3GIiEquvGUUiIiI/3GITIocR16IiP9xiIhItRyEroiI/3GIiIj/S8EsY+2IiP9xiIiP9xhKwSxj7YiP9xiIiP9xSbUcdK6P9xiIiP9xiEZujJkXcYiIiP9xiIPItRs3SucYiIj/cYiE1JXCtqcYiIj/cYiIj/cYiIj/cYPQnRsvYucYiIj/cYhEk0zGy4j/cYiIj/Qi5c/RqP9xiIiP9xiE71TCCrj/cYiIj/cYiIj/cYhO9Uwgq4/3GIiI/3GIiI/09VbCqpiIiP9xiIiP9xhHXDyKPHGIiI/3GIiI/3GIiI/3GIiI/3GIT6I8FdyI/3GIiI/3GIXTfTyIiIj/cYiIhCKBztfoiP9xiIiP9xTUlcO2qI/3GIiI/3GIQ+Zc0ZqP9xiIiP9xiIiP9xiESTTMbLiP9xiIiP9xhPAlwf2oiI/3GIiI/3GIiE71TBCrcYiIj/cYiIj/cYiIj/cU3pPDFsj/cYiIj/cYhALlwOGoiIj/cYiIhOVWwaqXGIiI/3GIhFr0y1C4iP9xiIiP9xTYocJ15xiIiP9xiEyKHEdeiIiP9xiIiP9xiIiP9xiIiP9xiIiP9xiIiP9xT6I8FdyIiP9xiIiP9xiIiP9xiIiP9xhRHN/jiIiP9xiIiFt+1IFxiIiP9xiIiP9xiIiP9xQnss6E3/cYiIj/cYiIhbftSBcYiIj/cYiEIoHO1+iIiP9xiIiEyKHEdej/cYiIj/cYSbUcdK6P9xiIiP9xiIiP9xTYocJ15xiIiP9xiIhaYtWdcYiIj/cYiIj/cYhPAlwf2oiP9xiIiP9xiIiP9P9Uwgq4iI/3GIiI/3GIiEPmXMGacYiIj/cYiIj/cYTvVMIKuI/3GIiI/3GIiEl0XHi6/3GIiI/3GIiI/3GEohTG3riIj/cYiIj/cYiE2WLDadiIiP9xiIiFep2VaI/3GIiI/3GIiI/3GIhKIUxt64j/cYiIj/cYTwJcH9qIiP9xiIiP9xiIhNliw2nYiI/3GIiIj/cYiIj/cYiIj/cYiIj/cULaTOJbj/cYiIj/cYiIj/cYiIRwksn22IiP9xiIiP9xiIiP9xiIhChzznjIiIj/cYiIj/cYiIj/cYiIj/cYiIRvwcoD6P9xiIiI/3GIiI/3GIiI/3GIiI/0whTE3rcYiIj/cYiEBvHAoOj/cYiIj/cYhU1NsrcYiIiP9xiIiP9xiIiP9xiIiP9N3SwyLXGIiIj/cYiIj/cYiIj/cYiIhGXDyqPIj/cYiIj/cYiIj/cYiIj/cYTek8MWz/cYiIj/cYiIj/cYiIR2hMmXuIiI/3GIiI/3GIiIQdpM8luIj/cYiIj/cYiIj/cYQ4c814yP9xiIiP9xiIiP9xiIiP9xR1w8mjz/cYiIj/cYiIj/cYiIj/cYhAzjwEHIiI/3GIiI/3GIiIR2hMmXuIiP9xiIiP9xiIiEBvHPkOcYiIj/cYiFEc3+OIj/cYiIj/cYiIhDNCzcvYiI/3GIiIhZYtediIj/cYiIj/cYiE8CXB/aiP9xiIiP9xiIiDWeMbthzoj/cYiIj/cYiIj/cYiEPmXNGa/3GIiI/3GIQ+Zc0ZqP9xiIiP9xiIiP9xiEQ0LMy9j/cYiIj/cYiIj/cYiIj/cYiIj/cYhJFTx+rI/3GIiI/3GIiI/3GIiI/3GEVAPLv8iIj/cYiIj/cYiIj/cYiIj/cYiIj/cYiIhKwSxT7XGIiI/3GIiI/3GIiIRa9MtQuP9xiIiP9xiIiP9xhKIUxt64iI/3GIiI/3GIiI/3GIiI/3GIiEVAPLv8j/cYiIj/cYiIj/cYhU1NsrcYiIj/cYiEs9TFwriIj/cYiIhKIUxt6/9xiIiP9xiIiP9xiIiP9J2bxyZHGIiI/3GIhHCSyfbYiIj/cYiFPU3SuIiI/3GIiI/3GELaTOJb/3GIiI/3GIiI/3GIiEs9TFwriI/3GIiI/3GIhD5lzRmv9xiIiP9xiIiEAuXA4aiP9xiIiP9xiIiE31TDCriIiP9xiIiExJXEtqiIj/cYiIj/cYQtpM4lv/cYiIj/cYiIj/cYTwJcH9qIiP9xiIiP9xiIRJNMxsuP9xiIiP9xiIiP9xhPAlwf2oiI/3GIiI/3GDkEIbf73oiP9xiIiP9MgGxX+f9xiIiP9xiIhD5lzBmnGIiI/3GIiEi1HISuiIj/cYiITPuMMEdxiIiP9xiIg3dtK5iS2IiI/3GIiE5VbCqp/3GIiI/3GEl0XHi6iI/3GIiIR9m8kmT/cYiIj/cYg8i1G0dK7/cYiIj/cYRXDsuPGI/3GIiI/0evTKUL/3GIiI/3GIiEa7XKRKiIj/cYiIj/SnRceLqIiI/3GIiISXRcaLpxiIiP9xiIhD5lzBmnGIiI/3GIiI/0loTIl7iI/3GIiI/3GIiI/3FJdFx4uoiI/3GIiI/0whTE3rcYiIj/cYiIj/cYiIj/cYiEDOPAQciI/3GIiI/3GE3pPDFs/3GIiI/3GE1JXDtqj/cYiIj/cYiIj/cYiISz1MXCuIj/cYiIj/cYWmLWnY/3GIiI/1Mc3eNxiIiI/3GIiFli152IiI/3GIiIRW6MuReIj/cYiIj/cYiIiP9xiIiP9xiIiP9xiIiP9O6TwxbIj/cYiIj/cYiIj/cYiIj/cYgyiHG+d46I/3GIiI/3FAbxwKDoiIj/cYiIhMusxEU/9xiIiP9xiIiP9D2kziW4j/cYiIj/cYTwJcH9qIiP9xiIiP9xiIiP9xiIiP9xiE71TCCrj/cYiIj/cYiIj/cUdcPJo8/3GIiI/3GIhFr0y1C4iP9xiIiP9GcOy48YiI/3GIiISLUchK6Ij/cYiIhG/BygPo/3GIiI/3GIhFr0y1C4iP9xiIiP9xiIiEyKHEdej/cYiIj/Uxze4/9xiIiP9xiIiP9xS4BsR/lxiIiP9xiIhMSVxLaoiIj/cYiIj/cYTIocR16IiI/3GIiIj/cYhHG3yeSP9xiIiP9xiIiP9xSjOcXMZxiIiP9xiErBLGPtiP9xiIiP9xS90sUi2IiIj/cYhdN9PIiIiP9xiIiP9xiIiP9xRRHMvuOI/3GIiI/3GD8yAbHN/oj/cYiIj/Ry3MrSOIiI/3GIiINQzju/MciIj/cYiIj/POzztRMMiI/3GIiI/1Mc3eNxiIiP9xiEPmXNGaj/cYiIj/cYRi3MrSOIj/cYiIj/cYiEWvTLULiI/3GIiI/3GIiI/0p0XHi6iIiP9xiIiEqAbGf5j/cYiIj/cYiIj/cYiEs9TFwriIj/cYiIj/cYiEhoTHl7cYiIj/cYiEBvHAoOiP9xiIiP9xReAcsf6Ij/cYiIj/cVpi1p2I/3GIiI/3GIiIj/cYiITZYsNp2IiP9xiIiP9KdFx4uoiIj/cYiIhMihxHXoj/cYiIj/cYPfaBswl+iIj/cYiIT6I8Fdz/cYiIj/cYiISXRceLr/cYiIj/cYiEAuXA4aiIj/cYiIj/cYhCWMzqc4iI/3GIiI/3GDj3EbgI7v9xiIiI/3GEs9TFwriIiP9xiIiISq68ZRSIiP9xiIiP9xiIiI/0p0XHi6iIj/cYiIiP9xiIiP9N3SwyLXGIiI/3GIiI/3GIRa9MtQuIiP9xiIiFli152IiI/3GIiEWvTLULj/cYiIiP9xhPAlwf2oiP9xiIiI/3GIiIXTfTyIj/cYiIj/Tuk8MWyI/3GIiI/3GEQ0LMy9j/cYiIj/cYhaYtad/3GIiIj/cYiIRvwcoD6P9xiIiP9xiIiP9xhDpZzVpoiIj/cYiEXgHLH+/3GIiI/3GIiEXgHKH+cYiIiP9xiIhIJ4yNh/9xiIiP9xiIiP9xiIhT1N0riIj/cYiIiE2WLDadiI/3GIiI/0SHPNeMiI/3GIiI/3GIiI/3GIiI/3GIiEVAPLv8j/cYiIj/cYTUlcO2qP9xiIiP9xiIiP9xiIiP9xiIiEM0LNy9iIiP9xiIiP9xiIiP9xiIiP9xiIiP9xhICSyPbf9xiIiP9xiIiP9xiIiP9xiIiP9xiIRlw8qjyIiP9xiIiP9xhBLlztGnGIiI/3GIiI/0dAPJv8cYiIj/cYiIj/cYiIj/cYiIj/cUavTJULcYiIj/cYiIj/cYiIj/Q9pM4luI/3GIiI/3GE71TCCriP9xiIiP9xiIhPAlwf2o/3GIiI/3GIiI/3GIiI/3GESTTMbLiI/3GIiI/3GIQjps7Fn/cYiIj/cYhFEcy+4/9xiIiP9xiIP27jsZEciIiP9xiIiP9xhMPUw8K3GIiI/3GIiExJXEtqiIiP9xiIiP9xiIiP9xiIiEgVPI6siIiP9xiIiP9xTwJcH9qIiI/3GIiI/3GISGhMiXv/cYiIj/cYiITLrMRFOP9xiIiP9xiIhE8mzA2Y/3GIiI/3GIiI/3GIiISBU8jqyIiI/3GIiI/3GIiDx6QrOFvXGIiI/3GIiISXRcaLpxiIiP9xiIiP9P9Uwgq4iI/3GIiI/3GIiI/3GIQM48BByIiP9xiIiP9xiIiP9xTD1MTCv/cYiIj/cYiIj/cYQtpM4lv/cYiIj/cYiIj/cYhIaEyJe/9xiIiP9xiIiP9xiIiESTTLbLcYiIj/cYiIj/cYhGXDyqPIiIj/cYiIj/cYiIj/cYiIRUA8u/yP9xiIiP9xiIiP9xiIiP9xiIiP9EhzzXjIiP9xiIiP9xiIiP9xiIQdpM8luIiI/3GIiI/3GIhIaEx5e3GIiI/3GIiI/3GIiI/3FEk0zGy4iI/3GIiI/0ESXP7acYiIj/cYiIj/cYiITZYsNp2IiI/3GIhF4Byx/v9xiIiP9xiIhFr0y1C4j/cYiIj/cYRPJswNmIiP9xiIiP9BElz+2nGIiI/3GIiI/3GIiISz1MXCuI/3GIiI/3GIiIj/cULaTOJb/3GIiI/3GIhAMLz89HGIiI/3GIMxcBvOj+cYiIiP9xiDMXAbzo/nGIiI/3GIhCWMzqc4iP9xiIiP9xM6bRvVkuj/cYiIj/cYPNlitCadiI/3GIiIQ6Wc1aaP9xiIiP9xiIiP9xiIiP9xSbUcdK6I/3GIiI/1ti1p2Ij/cYiIj/cYiIj/cYiIj/cYhN6TwhbHGIiI/3GIiEs9TFwriI/3GIiI/3GIiI/3GITvVMIKuP9xiIiP9xiIhK73xhCIiP9xiIiP9Hr0ylC/9xiIiP9xiIiP9xSRU8fqyIj/cYiIj/cYiIj/cYiIj/cYSAksj23/cYiIj/cYiIj/cYhIaEyJe/9xiIiP9xiIiP9xiIiP9xiIhGXDyqPIiP9xiIiP9xSXRceLqIiP9xiIiP9xiIiP9xiEOHPNeM/3GIiI/3GF430chxiIiP9xiIiP9xiEFMvPs0iP9xiIiP9xg8zBGzM+5xiIiP9xiIiEl0XGi6cYiIj/cYiF0308iIiP9xiIiEvdLFItj/cYiIj/cYhG/BygPoiP9xiIiP9CLlz9Go/3GIiI/3GITwJcH9qIj/cYiIj/cURk3Mmyj/cYiIj/cYg99oGzCX6IiP9xiIiP9xQDC8DfSI/3GIiI/3GESTTMbLiP9xiIiI/0ASXB/aiIiP9xiIiI/3GISXRceLqP9xiIiI/3GE1JXDtq/3GIiIj/cYhALlwOGoiIj/cYiIj/SuXMcaP/cYiIiP9xiIiENk3NmyiI/3GIiI/3FPQxwbzoj/cYiIj/cYSTOcfMaIiIj/cYiEPmXMGacYiIiP9xiIiP9AElwf2oiIiP9xiIU9TdK4iIj/cYiIj/cYiIj/cYSiFMbeuIiP9xiIiP9xiE8CXB/aiI/3GIiI/3FJtRx0ro/3GIiI/3GErBLGPtiI/3GIiI/3GIiI/3GIiI/3GIiI/3GIhG/BygPoiP9xiIiP9xiIiP9xiIiP9xiIiP9P9Uwgq4iI/3GIiI/3GDy7ArRE/f9xiIiP9xiINOFRvB6uiI/3GIiI/3GE9DHBvOj/cYiIj/cYiIiP9xiIiFli152IiP9xiIiP8zahG+le6P9xiIiI/3E36wG4FP5xiIiP9xiIQG8cCg6P9xiIiI/3GEXgHLH+iP9xiIiP9xiIiP8y+iO/BdyIiP9xiIiE+PzBcDiIiP9xiIiP9xSXRceLqIiP9xiIiP9xiIhFr0y1C4j/cYiIj/cYTUlcO2qP9xiIiP9xiIhKIUxt64/3GIiI/3GIiI/3GEPmXNGaiP9xiIiP9xhD5lzRmoj/cYiIj/cYiIO4tRtXSuiIiP9xiIiETybMDZ/3GIiI/3GEVSjKrXcYiIj/cYiIj/cYiIj/cYiIj/cYhFQDy7/IiP9xiIiP9xiIiP9xiIiP9xiIiP9xhDKBzdfv9xiIiP9xiIhXqdlWiP9xiIiP9xiIiP9xiIiP9xQygc3X6P9xiIiP9xiIiP9xiIXTfTyIiI/3GIiI/3FU1NwriP9xiIiP9xiIiP9xiIiP9xiIiP9xhAbxwKDoiI/3GIiI/3GIiI/3GIiEs9TFwriI/3GIiI/3GIiI/3GIiIRht8rkiIiP9xiIiEM0LNy9iIiP9xiIQwW836SIiP9xiIiP9HLcytI4iIj/cYiISIash5WP9xiIiP9xSbUcdK6I/3GIiI/3FENCzMvYj/cYiIj/cU8CXB/aiIiP9xiIiP9xiIhGu1ykSoiI/3GIiI/3GIiIj/TT1MTCv/cYiIj/cYiIhB2kzyW4iP9xiIiP9xiIiI/3GIhLPUxcK4iP9xiIiI/zja8bklDo/3GIiI/3GIQ+Zc0ZqP9xiIiP9xhBeyz4TYiIiP9xiIiELmXOGaiIiP9xiIiP9xiIiP9xhMPUw8K3GIiI/3GIiI/3FFEcy+44j/cYiIj/cYhU1NsrcYiIj/cYiIRs2skyVxiIiP9xiIMkexvrhOiIj/cYiIj/cYg4ZIK4m32IiI/3GIiFPU3SuIiI/3GIiITOk8QWyI/3GIiI/3GIg9OEGzx77/cYiIj/cYhMusxEU4iP9xiIiDcGo7n5XIiI/3GIiI/3GISXRceLqI/3GIiI/3GIT3PMCMNxiIiP9xiIiDThUbwero/3GIiI/3GIiIhZYtediIj/cYiIj/Td0sMi1xiIiP9xiIhCKBztfoiI/3GIiI/0PaTOJbiP9xiIiP9xURzf44iIj/cYiIRi3MrSP/cYiIj/cYiEAuXA4aiIj/cYiIj/cYiIj/cYiDekSLlbt4j/cYiIj/cYRzncnGKIiI/3GIiIQavc9UL/cYiIj/cYiE1JXCtqcYiIj/cYiD9isbCdTnGIiI/3GIhPAlwf2oj/cYiIj/cYiIhPojwF3HGIiI/3GIiI/3GIiI/3GIiI/3GIiEkVPG6scYiIj/cYiIj/cYiIj/cU71TCCriI/3GIiI/3GIiI/3FJdFx4uoiI/3GIiDZ70bqELoj/cYiIiP9xPoURsnruiP9xiIiP9xhBjXz3KP9xiIiP9xiEAuXA4aiIiP9xiIiI/3GIhK73xhCIiI/3GIiI/0GfzAcDiIj/cYiIg1njG7Yc6I/3GIiI/3GIQ+Zc0ZqP9xiIiP9xiIiP9xiIiP9xiDudobViXoj/cYiIj/cYV6nZVoiIj/cYiISMdsc4lxiIiP9xiIiEDOPAQcj/cYiIj/cYiIj/cYg8mKK0Z12IiI/3GIiI/3GIiEDOPAQciP9xiIiP9xg86nG0FY6Ij/cYiIj/cYiIj/cYSoBsZ/mIiI/3GIiI/0+WLCadiP9xiIiI/1x+1YGIiI/3GIiI/3GIRi3MrSOI/3GIiI/3FHepyYVoiP9xiIiIRW6MuReIj/cYiIg2CmG69Z6IiI/3GIiI/3GIiI/3GIiIhPAlwP2nGIiI/3GIiEjHbHOJcYiIiP9xiEs9TFwriIj/cYiIiP9Iu1yUSo/3GIiIj/cUBvHAoOiIj/cYiIj/Uxzd43GIiI/3GIiIj/cUDOPAQciIiP9xiIiP9xiIiI/3GIiI/3GIQXss+E2IiP9xiIiP9xiIiI/3FNihwnXnGIiI/3GIiI/3GIiI/3GIiI/3GIiIj/cUvdLFItiIiP9xiIhPAlwf2o/3GIiI/3GIiI/3GIiI/zzeYbUhnoiP9xiIiP9xOTTRt8suiP9xiIiP9xhKIUxt64iI/3GIiI/0j8HIA+cYiIj/cYiISsEsY+3/cYiIj/cYiITyC8HfSIiP9xiIiE2WLDadiIj/cYiIhBmYz2Z4iIj/cYiINCMRvNzu/3GIiI/3GIhD5lzRmv9xiIiP9xiIiP9xiIiP9xhBTLz7NIiP9xiIiP9xg3qkG5Vb6P9xiIiP9xiIiEs9TFwriP9xiIiP9xiIiP9xiIiEl0XGi6cYiIj/cYg3uNO5RyyP9xiIiP9xiIMWtSv5St/3GIiI/3GIiEPmXMGacYiIj/cYiIj/SQksj22I/3GIiI/3GIiI/0/1TCCriIj/cYiIj/cYiIhN9Uwwq4iIj/cYiIj/cYTwJcH9qIiP9xiIiP9xiIiEfZvIJkcYiIiP9xiIiDlSMretzf9xiIiI/3FO9Uwgq4j/cYiIj/cYO39BtIC+cYiIj/cYiIiP9xiIiEKHPOeMiI/3GIiI/3GENGfNuYiIj/cYiIj/ShU8fqyIj/cYiIj/cUPmXNGaiI/3GIiI/3GIiISOXMgaOI/3GIiI/3GIiIj/cYiIj/S5K8ZtSP9xiIiP9xiFTU3Cv/cYiIj/cYiEb8HKA+iP9xiIiP9xiIiP9xiIiI/3GIiIRwksn22I/3GIiI/3GIiI/3GIiIj/cYiIj/cYSlH8auCI/3GIiI/3GIURzf44iP9xiIiP9xiIiI/3GIhKwSxj7f9xiIiP9xiEcbfJ5I/3GIiI/3GIiD5EUbK7ro/3GIiIj/cUl0XHi6iI/3GIiIhFboy5F4iP9xiIiP9Oihw3Xv9xiIiP9xiIhGu1ykSoiI/3GIiIhFr0y1C/9xiIiP9xiIiEXgHKH+cYiIj/cYiIRvwcoD6P9xiIiP9xiIiI/3GIMXxhv4Oe/3GIiI/3GIhLnGxWOYiIj/cYiIj/cU1JXDtqiP9xiIiP9xiITOk8QWyIiI/3GIiI/3GIiI/3GIhGXDyqPIiI/3GIiI/3GIiI/3GIhO9Uwgq/9xiIiP9xiIiP9xiIiP9xiIiP9xiIiITZYsNp2Ij/cYiIj/cYRa9MtQuIiI/3GIiIOHWRuIpuiP9xiIiP9xhOliwmnf9xiIiP9xiIReAcsf6P9xiIiP9xiISsEsY+3/cYiIj/cYhAzjwEHIiI/3GIiI/3GIiI/3FO9Uwgq4iP9xiIiP9xhCWMzqc4iIj/cYiIhMSVxLaoiI/3GIiI/3GIiITwJcH9r/cYiIj/cYiIj/cYSiFMbeuIiP9xiIiP9xiIiP9CzjzzHP9xiIiP9xiIiP9xiIiEs9TFwriP9xiIiP9xiIiP9P9Uwgq4iI/3GIiI/3GIiITwJcH9r/cYiIj/cYiIj/cYiESTTMbLj/cYiIj/cYiIj/cYiEzpPEFsiIiP9xiIiP9xiIiP9xhO9Uwgq4j/cYiIj/cYiIj/TCFMTetxiIiP9xiIiP9xiIiP9xhC2kziW/9xiIiP9xiIiP9xiIiP9xiIiEVAPLv8/3GIiI/3GIiI/0oVPH6siIj/cYiIj/cYiIj/cYiIj/cYMlkCvqb9j/cYiIj/cYiIj/cYXjfRyHGIiI/3GIiESTTMbL/3GIiI/3GIiI/3FDKBzdfo/3GIiI/3GEBvHAoOiI/3GIiI/3GIhGu1ykSoiIj/cYiIhHCSyfbYiP9xiIiP9xiIiP9xiIiP9xhMPUw8K3GIiI/3GIiI/3GEl0XHi6iI/3GIiI/3GEDOPAQciIiP9xiIiP9xiIiP9I/ByQPv9xiIiP9xiIURzf44j/cYiIj/cTFo1b+XKoiIj/cYiIhE4BzB/oiIj/cYiIj/cYTD1MPCtxiIiP9xiIhKgGxn+Yj/cYiIj/cYTlVsKqmIj/cYiIj/OPhSuQetiIiI/3GIiITElcS2qIiP9xiIiP9xOBeyuOhNj/cYiIj/cYhO9Uwgq/9xiIiI/3GEPmXNGaj/cYiIiP9xiIiP9xQtpM4lv/cYiIiP9xiDqv8bZQDoiP9xiIiP9xiIiP9xPuQxshvOiIj/cYiIj/Ry3MrSOIiI/3GIiI/3GIiI/3GIiI/3GIhENCzMvf9xiIiP9xiIiP9xiEhoTIl7/3GIiI/3GIiI/3FU1Nwrj/cYiIj/cYhJdFx4uoj/cYiIj/cYiIiP9xiIRa9MtQuI/3GIiIj/XH7VgYiIj/cYiIhFQDyr/HGIiIj/cYT3PMCMNxiIiP9xiIiI/3GITvVMIKv/cYiIj/cYiIiEOTTNbLiIiP9xiIiP9xiIiI/3GIiI/3FDhzzXjI/3GIiI/3GIiEVAPLv8j/cYiIj/cYiIj/cYiIj/cYiIiEh0XIi6iIiP9xiIiIRUA8q/xxiIiP9xiIiP9xiIiP9xiIhMSVxLaoiIj/cYiIiEyKHEdej/cYiIj/cYhAbxwKDoj/cYiIiP9xRa9MtQuIiI/3GIiDx5AbSG/oiI/3GIiI/3FDt+zUgf9xiIiP9xiIiP9CzjzzHP9xiIiP9xiIiP9xiIiP9xiISiFMbeuI/3GIiI/3GIiI/3GEohTG3riIj/cYiIj/cYiIj/ToocN16P9xiIiP9xiIU9TdK4iIj/cYiIj/cYiIj/cYiIRJNMxsv/cYiIj/cYiIj/cUBvHAoOiIiP9xiIiP9xiIiP9xiIiP9xRUA8u/yIiI/3GIiI/3GE2ofDV4iP9xiIiP9xiIiP9L8dxg4oiP9xiIiP9xhFQDy7/IiI/3GIiI/0RGfNuYiIiP9xiIiEvdLFItj/cYiIj/cYiDSCMbx9zoj/cYiIj/cVpi1p2I/3GIiI/3GIiI/3GIiI/3FKIUxt64iIj/cYiIj/R26MqReI/3GIiIj/cYiIO7sCtUT9iI/3GIiI/3FPFKwetf9xiIiP9xiIiP9xiIiEa7XKRKiI/3GIiI/0evTKUL/3GIiI/3GIiI/3GIiI/3GIiI/3GIQ4c814z/cYiIj/cYhC2kzSW3GIiI/3GIiI/3GIiIQzQs3L2IiI/3GIiIQoc854yIj/cYiIiE6iPCXciIiP9xiIiP9xiIiP9xiIhO0uwi0YiIiP9xiIQJ/M9gNxiIiI/3GIOYzZt3MmiIiP9xiIg6EDG2786P9xiIiI/3GIiI/3FNihwnXnGIiI/3GIiEKZjNZncYiIiP9xiIRwksn22IiP9xiIiP9xiIiP9xiIiI/05JXDtqiP9xiIiI/3GEy6zERTiI/3GIiIj/ROZc0ZqIj/cYiIiP9xiIT2F8GeiIj/cYiIj/T8bcI5KP9xiIiP9xhJdFx4uoiP9xiIiP9xSXRceLqIiP9xiIiP9xiIhdN9PIiI/3GIiI/3FFQDy7/IiIj/cYiIQ2Tc2bKIiP9xiIiP9xiEuuvFUUj/cYiIj/cYgzFwG86P5xiIiP9xiIML0hsFLeiIj/cYiIj/cYhHG3yeSP9xiIiP9xiIgz4pK9HW2IiI/3GIiI/0rlzHGjj/cYiIj/cYiIj/cYiIj/cYiIiP9xiFpi1p3/cYiIj/cYiIj/cYiIj/cYiIj/cYiIj/cYiIhXqdlWiP9xiIiP9xiIiP9xiIiP9xhKgGxn+YiIj/cYiIj/cYiISLUchK6IiI/3GIiI/3GIiIROAcwf6IiI/3GIiI/0BTHBvOiIj/cYiIj/cYiEVAPLv8j/cYiIiP9xiIiEOTTNbLiIiP9xiIiISg7cbxKIiIj/cYiITOk8QWyIj/cYiIj/cYhLPUxcK4iIj/cYiIj/cYiIiP9xiIiP9xQtpM4lv/cYiIiP9xiIRDQsvL1xiIiP9xiIiP9EKBzdfoj/cYiIj/cYhHCSyfbYiIj/cYiIhHaEyZe4iI/3GIiI/05JXDtqiI/3GIiI/3GIiI/3GIiIj/Tuk8MWyP9xiIiP9xiEXgHLH+iP9xiIiP9xhG/BygPoiI/3GIiI/3FJdFx4uoiI/3GIiI/1Mc3eNxiIiI/3GIhL3SxSLYj/cYiIj/cYReAcsf6Ij/cYiIj/cYiIQigc7X6Ij/cYiIj/cVpi1p2I/3GIiIj/cYiIj/cYiIj/cU3pPDFs/3GIiIj/cYiIj/cYiIj/cYiIj/cYiIj/cYiIj/cV430sj/cYiIiP9xiIiP9xiIiP9xiIiP9xiIiP9xiIhRHN/jj/cYiIiP9xiIiESxrMTliP9xiIiP9xhaYtadj/cYiIiP9xhJdFx4uoj/cYiIiE6iPCXciIiP9xiIiP9xiIiP9xRJNMxsuIiP9xiIiP9xiIiELmXOGaiIiP9xiIiP9Bn8wHA4iI/3GIiIQTps/FmIiP9xiIiI/zz9A7UC/I/3GIiI/3GIiI/3GIhO9Uwgq/9xiIiP9xiIiP9xiIiISBU8jqyIiP9xiIiP9xiIiP9xiIhKIUxt64/3GIiI/3GIiEdoTJl7iIiP9xiIiP9xiIiP9xhG/BygPoiIj/cYiIj/cYiIj/cYiIhE4BzB/oiIiP9xiIhGLcydI3GIiIj/cYiIj/cYiIj/cYSiFMbeuIiP9xiIiP9xiIiEdoTJl7iIj/cYiIj/cYiIj/cYiE8CXB/aiP9xiIiP9xiEOHPMeMcYiIiP9xiIiP9xiIiP9xiIg/MgGwzf5xiIiP9xiIiDmC4rd9Hf9xiIiP9xiEs9TFwriIiP9xiIiP9xiIg9OEGyx75xiIiP9xiIiEVAPKv8cYiIj/cYiIiExJXEtqiI/3GIiIj/Rw9srwmP9xiIiP9xiIiP9xiIiP9xT6I8FdyIiP9xiIiP9xhBLlztGnGIiI/3GIhKIUxt64/3GIiIj/cYQjps7FmP9xiIiP9xiDmkAbdb/v9xiIiP9xiIiEgVPI6siIiP9xiIiFli152IiP9xiIiP9xTN0sMi1xiIiP9xiIg4pAG4W/6IiI/3GIiI/0PaTOJbiP9xiIiP9xiITvVMIKv/cYiIj/cYiIj/cYiIj/cU7G3COS/3GIiI/3GIhKgGxn+YiP9xiIiI/0Di7BLRiI/3GIiI/3GESTTMbLiP9xiIiI/3GIiI/0N7LOhN/3GIiI/3GIiI/3GIiIj/cYiIj/cYhDhzzHjHGIiI/3GIiIj/cYiIj/cU8CXB/aiIiP9xiIiP9xiIiP9xiIhChzznjIiIj/cYiIRa9MtQuP9xiIiI/3GITIocR16IiP9xiIiFPU3SuIj/cYiIj/cYiIiP9xiIiP9xSGhMiXuP9xiIiI/3FENCzMvYj/cYiIj/cYiIj/cYiIj/cYiIiE2WLDadiI/3GIiI/3GIiI/3GIiI/3GIhFr0y1C4iP9xiIiP9xhPAlwf2oiI/3GIiI/3E3aYG5ln6IiI/3GIiI/3GIiI/3GFEc3+OIiP9xiIiIT8CcE/aI/3GIiI/3GIiI/3GIiI/3GIiI/3GIiIj/cYiIhdN9PIiP9xiIiP9xiIiP9xiIiP9xRq9MlQtxiIiP9xiIiP9xiIhM6TxBbIiI/3GIiI/3GIhIJ4yNh4/3GIiIj/cYiITZYsNp2IiP9xiIiP9xiIiP9xiIiI/3FJFTx+rIj/cYiIj/cYiIj/cYiIiP9xiIQ2Tc2bKIiI/3GIiI/009TEwr/3GIiIj/cYTib8LZD/cYiIj/cYhI5cyBo4iIj/cYiIhL+4xQR4iI/3GIiI/3FE8mzA2YiIj/cYiIhHmPyWcIiP9xiIiP9AxIwEt3GIiI/3GIiEKHPOeMiIiP9xiIiP9xiIiP9xiIiP9CzjzzHP9xiIiP9xiIT6I8Fdz/cYiIiP9xiIiP9xiIiP9xiIiP9xRbGstOX/cYiIiP9xiITElcS2qIiIj/cYiIhKgGxn+Y/3GIiI/3GD/wQbEPvoiIj/cYiITlVsKqn/cYiIj/cYiDHJMb82zoiIiP9xiIiEqAbGf5j/cYiIj/cYhLrrxVFP9xiIiI/3GIiEc53JxiiP9xiIiP9xiIhDBbzfpIj/cYiIiP9xhPojwV3Ij/cYiIj/cYiIhFr0y1C4/3GIiI/3GIhAzjwEHIiP9xiIiP9xiIiP9xiIg8eQG0hv6IiP9xiIiEHaTPJbiI/3GIiI/3GIiISOXMgaOI/3GIiI/3E9OEGzx76Ij/cYiIj/cYTPuMQEeP9xiIiP9xiIiP9xiIhB2kzyW4iI/3GIiI/3GIiI/3GIhaYtad/3GIiI/3GIiI/3GIiI/3GIiI/3GIiI/0BTHBvOiIj/cYiIj/cYhbftWBiP9xiIiP9xiIiP9xURzf44iIiP9xiIiP9xiIiP9V1NwriP9xiIiP9xiIiP9xiIiP9xiIiEa7XKRKiI/3GIiIj/Qs484xxxiIiP9xiIiP9xiIiI/3GIiI/3FMPUw8K3GIiIj/cYiIj/cYiIj/cYhI5cyBo4iIj/cYiIj/RvJsoNlxiIiP9xiIRwksn22IiP9xiIiISLUchK6Ij/cYiIj/T5YsJp2I/3GIiIj/cVpi1p2I/3GIiI/3GEOHPNeM/3GIiIj/cYW37VgYiP9xiIiP9xQJ/MBwOIj/cYiIj/Tqh8NXiIiP9xiIiP9GUoy61/9xiIiI/3GIS90sUi2Ij/cYiIj/cYiIj/cYiIiP9xiIRvwcoD6I/3GIiI/3GIhF4Byx/v9xiIiI/3GISbUcZK5xiIiP9xiIiP9xiIiP9xiIiEDOPAQcj/cYiIj/cYiIRQ9svwmIj/cYiIj/cYiIiP9xiIiEh0XIi6iIiI/3GIiI/1x+1YGIiI/3GIiI/3FM3SwyLXGIiI/3GIiI/3GEkVPH6sj/cYiIiP9xiIiP9xiIiELmXOGaiIiP9xiIiP9xiIiP9xiIiP9xiITUlcK2pxiIiP9xiIiEK37OSBiP9xiIiP9xiITnPMKMOIiI/3GIiISoBsZ/mP9xiIiP9xiEMFvN+kiIiP9xiIg00YO7LnxxiIiP9xiIhLrrxFFHGIiI/3GIiISz1MXCuI/3GIiI/3GIiI/3FDKBzdfv9xiIiP9xiE9DHBvOj/cYiIj/cYiIQXss+E2I/3GIiI/3GIT2F8GeiIiI/3GIiI/0+WLCadiP9xiIiP9xiIhPYXwZ6Ij/cYiIiP9xiIiP9xSAksj23/cYiIj/cYiIj/cYiIiP9xiEvdLFItiI/3GIiI/3GIiI/3GIiIj/cYiIj/cYiIW37Vgf9xiIiP9xiIiP9xiIiP9xiIiI/3GIiI/3GIiEyKHEdeiP9xiIiP9xiIiP9xiIiI/3FHXDyKPHGIiI/3GIiI/3GIiIj/cUdcPIo8cYiIj/cYiIj/cYiIhIFTyOrIiIj/cYiIj/cYiIj/cYiIiP9EhzzXjIj/cYiIj/cYiIj/cYiIiEZcPKo8j/cYiIj/cYiIj/cYiESTTMbLj/cYiIj/cYiIj/cYiITwJcH9qP9xiIiP9xiIhAjXwIKIiIj/cYiIhM6TxBbIj/cYiIiP9xSGhMiXuP9xiIiP9xiISz1MXCuIiP9xiIiP9xiIiI/3FNZ7w5hIiIj/cYiIhKgGxn+Y/3GIiI/3GIhA/uwBEYj/cYiIj/cYiEcJLJ9tiIj/cYiIj/cTSCMbx9zoiIj/cYiIj/SQksj22I/3GIiI/3GIhaYtWdcYiIj/cYiIhBeyz4TYj/cYiIj/cYiIQwW836SIj/cYiIj/cYiIQljM6nOI/3GIiI/3GEyKHEdeiIiP9xiIiP9B0JwD9oj/cYiIj/cYTPuMQEeP9xiIiP9xhBLlztGnGIiI/3GIiI/0CyPBXciIiP9xiIiFli152IiP9xiIiP9xT0McG86Ij/cYiIj/cYiIj/cUSTTMbLiIj/cYiIj/cYiIj/T/VMIKuIiP9xiIiP9xiIiP9JaEyJe4iP9xiIiP9xiIiP9xiEl0XHi6iP9xiIiP9xiE6WLBadcYiIj/cYiIiP9xiE71TCCr/3GIiI/3GIiIj/cYiIj/cYiIj/SFw8mjz/cYiIiP9xiIiP9xiISXRceLqP9xiIiP9xiIiEjlzIGjiP9xiIiP9xg1QXG6vo5xiIiP9xiIiDNUA72r/P9xiIiP9xiIhNxtwzkoiP9xiIiP9xhNSVw7ao/3GIiI/3GIhEk0zGy4/3GIiI/3GIg63mG2IZ6IiI/3GIiI/3FAMLwN9Ij/cYiIj/cYiDBeAbCx/oj/cYiIj/cYiISoBsZ/mI/3GIiIj/cUEuXO0acYiIiP9xiIg+YrGynU6IiP9xiIiIV6nZVo/3GIiI/3GECfzAcDiP9xiIiP9xiEBvHAoOiP9xiIiP9xiFEc3+OIiP9xiIiP9xiIiEb8HKA+/3GIiI/3GIiIj/PQtUs/SrcYiIj/cYiDu7ArVE/YiIj/cYiDVcd7qjiHGIiI/3GIQJ/MBwOP9xiIiP9xPrXBsko+j/cYiIj/cYgwvSGwUt6IiP9xiIiEl0XGi6cYiIj/cYiIiP9xhGXDyqPIiIj/cYiIj/cYiIiP9xiEHaTPJbiIiP9xiIiI/0i7XJRKj/cYiIiP9xiIQUy8+zT/cYiIj/cYiEXgHLH+j/cYiIj/cYQ+Zc0ZqI/3GIiI/3FENCzMvYj/cYiIj/cYiISfHccOKIiI/3GIiIg8SpGztW5xiIiP9xiIiEPD/NPAiIj/cYiIiEWvTLUL/3GIiI/3GIMZrBv2U+iIj/cYiIiDpA4bW/HnGIiI/3GIiI/3FHu1yUSo/3GIiI/3GIiI/3GIiISBU8jqyIiI/3GIiI/3GISGhMiXv/cYiIj/cYiIhIJ4x9h3GIiI/3GIiEsO3F8S/3GIiI/3GIiI/3GIiIj/cTljQbecvoiI/3GIiIj/cUCfzAcDiP9xiIiI/3GIiI/0evTJULcYiIiP9xiINNBCvC+9iIj/cYiIj/TklcO2qIj/cYiIj/SHqcmFaIiP9xiIiP9xOsJhtT2ecYiIj/cYiIiP9xiIT6I8Fdz/cYiIj/cYiIj/cYiIiP9xTwJcH9qIiP9xiIiITWe8OYT/cYiIj/cYhFD2y/CYiIj/cYiIiP8yO6G/xF6IiI/3GIiI/0loTIl7iI/3GIiI/3GIiI/zP54b4GHoj/cYiIj/cYhOliwWnXGIiI/3GIiI/3GIiIhGXDyqPI/3GIiI/3GIiI/3GIiIj/cUPmXNGaiP9xiIiI/3GIiI/3FL3SxSLYiIj/cYiIj/Qzps7FmIj/cYiIiP9xiISz1MXCuIj/cYiIiP9xhNSVw7av9xiIiI/3GIiI/3GIiI/3GIiI/0kJLI9tj/cYiIiP9xiIiP9xiIiP9xiIhFQDy7/P9xiIiI/3GIhKgGxn+YiP9xiIiP9xiIiP9xMawSv1Pt/3GIiIj/cYiIR2hMmXuIiP9xiIiFt+1YH/cYiIj/cYiIQXss+E2I/3GIiIj/W2LWnYiP9xiIiP9xTpYsJp2P9xiIiP9xiIiI/3GIiI/3GIiEWvTLULiP9xiIiP9xiIiP9xiIiP9PliwmnYj/cYiIiP9xiIiP9xiIiP9xiE+iPBXcj/cYiIiP9xiIiP9xhNSVw7ao/3GIiI/3GIiI/3GIiI/3GIiITfVMMKuIiI/3GIiIS90sUi3/cYiIiP9xiIURzf44j/cYiIj/cYhJdFx4uoj/cYiIj/cYiISw7cXxL/cYiIj/cYiEHsnPE2/3GIiI/3GIhFr0y1C4iP9xiIiP9xiE1JXDtq/3GIiI/3GIiEgVPI6siIiP9xiIiI/3GIiEM0LNy9iIiP9xiIiP9xiIiP9xiIiI/0ASXB/aiIiP9xiIiI/3GIiEIoHO1+iI/3GIiI/3GFpi1p2P9xiIiP9xiIiI/3GIiF0308iIj/cYiIj/cYhPwJwT9oiIj/cYiIiP9xiIRJNMxsv/cYiIj/cYiIiP9xTD1MPCtxiIiP9xiIiI/3GIRJNMxsuP9xiIiP9xiIiI/3GIhMihxHXoiP9xiIiP9fN9LIj/cYiIj/cYiIiP9xiIiEyKHEdej/cYiIj/cYWmLWnY/3GIiI/3GIiIj/cYiIj/cYhbftWBiP9xiIiP9xiIiP9xiIiP9xiIiI/3GIiI/3GEQ0LMy9j/cYiIj/cYiIj/cYiIiP9xiIiP9xiEm1HGSucYiIj/cYiIj/W2LWnYiP9xiIiI/3GIiI/0oVPH6siI/3GIiI/3GITIocR16IiI/3GIiI/0/1TCCriIj/cYiIj/cYiIj/cYiIj/cYiIj/cVpi1p2I/3GIiIj/cYiIj/cYiIj/cYhKIUxt64iP9xiIiP9xiIiP9xgypJa+W2mIiP9xiIiDGawb9lPo/3GIiI/3GIiDrgwbUfPnGIiI/3GIiE8gvB30iIiP9xiIiD7kMbEbznGIiI/3GIOKVCuFq9iI/3GIiI/3GDW90rtCLYiIj/cYiIj/cYiIj/cYQUy8+zSIj/cYiIj/cYiIj/cYiIiP9Bn8wHA4iP9xiIiI/3GISz1MXCuIiP9xiIiI/3GITwJcH9qI/3GIiIj/cYRPJswNmIiP9xiIiP9xPOpxtBWOiI/3GIiI/3FOliwmnYj/cYiIj/cYhMGuxOUYiI/3GIiI/3GE71TCCriP9xiIiP9xiIhFr0y1C4j/cYiIj/cYOoGhtn5e/3GIiIj/cYhLPUxcK4iI/3GIiIj/cYiIj/cYiIj/cYhPAlwf2oiP9xiIiP9xhDhzzXjP9xiIiI/3GIiI/3GIiI/0hcPJo8/3GIiIj/cYhaYtad/3GIiI/3GIiErBLFPtcYiIj/cYiIiP9xiIiP9xiEWvTLULiIj/cYiIj/cUSTTMbLiI/3GIiIj/cYiIj/cYSiFMbeuIj/cYiIiP9xiIiP9xhKgGxn+YiIj/cYiIj/cUkVPH6siP9xiIiI/3ExvSG+Qt5xiIiP9xiISGhMeXtxiIiP9xiIhMSVxLaoiIj/cYiIgwHUGw8r6Ij/cYiIj/cTzqcbQVjoiI/3GIiI/z2LUbR0roiP9xiIiP9xN+sBuBT+cYiIj/cYiIRa9MtQuI/3GIiI/3GIiI/0oVPH6siIj/cYiIj/cYiIj/cYiIQ+ZcwZpxiIiP9xiIgwXgGwsf6I/3GIiI/3GIiDJHsb64ToiP9xiIiP9xiIiP9xiIQdpM8luIiI/3GIiINKCRvF9uiI/3GIiIj/cYTlVsKqmIj/cYiIj/cYiIR2hMmXuIiI/3GIiI/3GIiE31TDCriIiI/3GIiI/3GIiI/0PaTOJbiP9xiIiP9xiIiP9xhDhzzXjP9xiIiI/3GIiI/1mp2Fb/cYiIj/cYiIRvwcoD6P9xiIiI/3GIiI/3GIiI/3GIiI/3GIiI/3GIiFEc3+OP9xiIiI/3GIiI/3GIiI/3GIiI/3GIiI/3GIXTfTyIiIj/cYiIiP9xiIiP9xiIiP9AUxwbzoiP9xiIiP9xiIiP9xiIiI/3FPQxwbzoj/cYiIj/cYhHCSyfbYiIiP9xiIiP9xiIiP9xiIiP9xiIiP9EKBzdfo/3GIiIj/cVt+1YGIiP9xiIiP9xhKwSxj7Yj/cYiIiP9xT0McG86I/3GIiI/3GIhHCSyfbYiIj/cYiIj/cYiIj/cYiIj/cYiIj/cYRa9MtQuIiI/3GIiI/1ti1p2Ij/cYiIj/cUKZjOZniIj/cYiIj/cYiIURzf44/3GIiI/3GIiI/3GIiIj/cYiIj/cYiIj/cYiIj/cYiF0308iIiP9xiIiP9JCSyPbYj/cYiIj/cYiIhG/BygPv9xiIiI/3GIiI/3GIiI/3GIiI/3GIT0McG87/cYiIj/cYiIXTfTyIiI/3GIiI/3GIiEyKHEdeiP9xiIiP9xiIiIQoc854yIj/cYiIj/cYiIj/SPwckD7/cYiIj/cYiE9DHAvOcYiIj/cYiIj/cYiIN+dDuRi8iP9xiIiP9xiIg+8YKyDn2IiP9xiIiP9xiEwa7E5RiIiP9xiIhM6TxBbIiP9xiIiP9xiEaM7KcxiIj/cYiIj/cYiEAuXA4aiIj/cYiIj/R82soyWIj/cYiIiP9xiIiP9xQ4c814yP9xiIiP9xiIRPJswNmI/3GIiIj/cYiIMZrBv2U+iP9xiIiP9xhPYXwZ6IiIj/cYiIj/RTQszL2Ij/cYiIiP9xhM+4xAR4/3GIiI/3GIhD5lzRmv9xiIiP9xiIhF4Byh/nGIiI/3GIiDLlVr0aqXGIiI/3GIiI/05JXDtqiI/3GIiI/3GIiI/3GIReAcsf6I/3GIiI/3GEMoHM1+cYiIj/cYiIj/cYReAcsf6Ij/cYiIj/cYSoBsZ/mIiI/3GIiI/zfO4bkxHnGIiI/3GIiISoBsZ/mP9xiIiP9xiE5VbCqpiP9xiIiI/3ExO6G/xF6IiP9xiIiP9DOmzsWYiP9xiIiI/3GEwa7E5RiIiP9xiIiP9xhDhzzXjP9xiIiI/3GIiI/3GIiIRvwcoD7/cYiIj/cYiIj/cYiIiP9xiIiP9xiIiP9xhG/BygPoiI/3GIiI/3GIiIj/cYiIj/cYiIj/SrUcdK6I/3GIiI/3GIiI/3GIiIj/cYiIj/cYiIj/cUkVPH6siP9xiIiI/3GIiI/3GIiI/3GEm1HHSu/3GIiI/3GIhGu1ykSoiIj/cYiIj/cYiIiP9xSbUcdK6P9xiIiP9xiIhHepyIVnGIiIj/cYiIj/cUkVPH6siP9xiIiP9xiIRa9MtQuIj/cYiIj/cYiIiP9xiIhIFTyOrIiIj/cYiIV6nZVoiP9xiIiP9AElwf2oiIiP9xiIiP9xiIiP9xQ4c814yP9xiIiI/3GIiI/3GIhO9UwQq3GIiIj/cYiIhLPUxcK4/3GIiIj/cYiIhIFTyOrIiI/3GIiI/3GIiIj/cYiIj/cYiIT6I8BdxxiIiP9xiIiI/3GIiIQ5NM1suIiI/3GIiIj/cYiIR2hMmXuIiP9xiIiI/3GIiIScEsc+2IiI/3GIiI/3GIiI/3GIiIj/cYiIj/cYiEvdLFItiP9xiIiP9xiIiI/3GIiITfVMMKuIiP9xiIiI/3GIiITOk8QWyI/3GIiI/3GIiIj/cYiIhIFTyOrIiI/3GIiI/3GIiIj/cYiIj/cYiISBU8jqyIiI/3GIiIj/cYiIj/cYiIj/Td0sMi1xiIiP9xiIiI/3GIiI/3GIiI/3GIQigc7X6IiI/3GIiITkMcK86IiI/3GIiIR2hMmXuIiP9xiIiP9xTD1MPCtxiIiI/3GIiI/3GIiI/3GIiIQC5cDhqI/3GIiI/3GIhCKBztfoiI/3GIiIj/cYiIj/cYQ+Zc0ZqI/3GIiI/3GIiI/3GIiI/3FJFTx+rIiP9xiIiP9xiIiP9xiIhO9UwQq3GIiI/3GIiEYtzK0j/3GIiI/3GIiEIoHO1+iI/3GIiI/3GFTU3Cv/cYiIiP9xiIhKwSxT7XGIiI/3GIiI/3FYqddWcYiIiP9xiIiP9xiIiP9xReAcsf6Ij/cYiIj/cYiIj/cVIc3eNxiIiP9xiIiEWvTLULj/cYiIj/cYhALlwOGoiIj/cYiIj/cYiITElcS2qIiI/3GIiI/3FEBbzPpP9xiIiP9xiIiP9B0JwD9o/3GIiI/3GIiI/3GIiIj/cYiIj/cYiEF7LPhNiI/3GIiI/3GIS+98QQhxiIiP9xiIiP9KdFx4uoiIj/cYiIj/cYiIj/cUPmXNGaiI/3GIiI/3FNSVw7aoj/cYiIj/cYiEtt/FkgiP9xiIiP9xiIiI/3FHXDyKPHGIiI/3GIiI/3FD5lzRmoiP9xiIiP9xiIiI/3E6z9S2MCv/cYiIj/cYhMusxEU4iP9xiIiP9AxIwEt3GIiI/3GIiIj/cUy6zERTiIj/cYiIiP8681O3DKyP9xiIiP9xiIhD5lzBmnGIiI/3GIiI/3GIiI/0loTIl7iI/3GIiI/3GIRJNMxsuI/3GIiI/3GIiI/0yAbFf5/3GIiI/3GIiE1nvDmEiP9xiIiP9xhL73xBCHGIiI/3GIiI/3GIiI/3GIiIj/cYRDQszL2P9xiIiP9xiIiP9xiIiP9xiIiI/3GIhAbxwKDo/3GIiI/3GIiI/3GIiI/3GE+iPBXciI/3GIiI/3GIiI/3GIiEdoTJl7iIiP9xiIiP9AUxwbzoiI/3GIiI/0QoHN1+j/cYiIj/cYhLPUxcK4iIj/cYiIj/Nm/Bu5A+iIiP9xiIiE+PzBcDiIiP9xiIiP9CbxzpDnGIiI/3GIiITkMcK86IiP9xiIiP9G4Byx/oiIj/cYiIhdN9PIiP9xiIiP9xQnss2E1xiIiI/3GIiEucbFY5iIj/cYiIj/cYhLPUxcK4iIj/cYiIj/SnRceLqIiI/3GIiI/3GIiE0m/D2QiIj/cYiIj/cYg0g3K7fI1xiIiP9xiIiP9D2kziW4j/cYiIj/cYNo0iuXLdcYiIiP9xiIiP9xiDUAsbv/Tv9xiIiI/3GEs9TFwriIiP9xiIiI/3GIiISHRciLqIiIj/cYiIj/SPwcgD5xiIiP9xiIiP9xTrSMJLeIiIj/cYiIj/cYiE8CXB/aiP9xiIiP9xiIiP9xTah8NXiIj/cYiIj/cYiFt+1YGP9xiIiI/3GIiI/3GIiIROAcwf6IiI/3GIiI/1x+1YGIiIj/cYiIj/cYiIj/cYSRU8fqyP9xiIiI/3GIiI/3GIiI/3GIRUA8u/yI/3GIiIj/cYiIj/cYiIhGXDyqPI/3GIiIj/cYiIj/cYhO9Uwgq/9xiIiI/3GIiI/3GIhAzjwEHIj/cYiIiP9xiIiP9xiIRlw8qjyIj/cYiIiP9xiIiP9xiIiEZcPKo8j/cYiIiP9xiIiP9xiIQdpM8luIiI/3GIiI/3GIiI/3FHXDyKPHGIiIj/cYiIj/cYiIj/cYhM6TxBbIiIiP9xiIiP9xiIhN9Uwwq4iIiP9xiIiP9xiIiP9JCSyPbY/3GIiI/3GIXjfRyHGIiI/3GIiESTTLbLcYiIiP9xiIiP9xhFQDy7/IiP9xiIiP9xiIiI/3GIiI/3GIhM6TxBbIiI/3GIiIj/cYiIhChzznjIiP9xiIiP9xiIiI/3GIiI/3GELaTNJbcYiIiP9xiIhB2kzyW4iP9xiIiI/3GEohTG3riI/3GIiI/3GISOXMgaOIiI/3GIiI/3GIiIhALlwOGo/3GIiIj/cYhE8mzA2YiP9xiIiP9xhLPUxcK4iIiP9xiIhPAlwf2v9xiIiI/3GIiI/3GIhHaEyZe4iIiP9xiIiP9xiIiP9xSRU8fqyI/3GIiIj/cYiIj/cYiIj/cYhDhzzHjHGIiIj/cYiIj/cYiIj/cYiIj/ShU8fqyIiP9xiIiP9xiIiP9xiEZcPKo8iIiP9xiIiP9xiIiP9xiIRUA8u/yP9xiIiI/3GIiI/3GIiI/3GIRJNMxsuI/3GIiI/3GIiI/3GIiEKHPOeMiIiP9xiIiP9xiIiP9xiIhChzznjIiIj/cYiIj/cYiIj/RZNMxsuIiI/3GIiI/3GIiI/3GIiE+iPAXccYiIiP9xiIiP9xiIiP9xSiFMbeuIiI/3GIiI/3GIhPAlwf2oj/cYiIj/cYiIR2hMmXuIiI/3GIiI/3GIiI/3GEL4rOB1iI/3GIiIj/cYiIj/cYiISiFMbev/cYiIiP9xiIiP9xiIiP9BElz+2nGIiI/3GIiI/3GIiE1nvDmEiP9xiIiP9xiIiExJXEtqiIj/cYiIj/cYiIRJNMxsv/cYiIj/cYiIj/Rw9srwmP9xiIiP9xiIiP9xiIiEIoHO1+iI/3GIiI/3GIiI/3GIiI/3GIiI/3GIiEb8HKA+iP9xiIiP9xiIiP9P9Uwgq4iI/3GIiI/3GIiI/0WTTMbLiIiP9xiIiP9xiIiP9xQtpM4luP9xiIiP9xiIiP9xiE8CXB/aiI/3GIiI/3FGboypF4/3GIiI/3GIiI/3GIiIQoc854yIiP9xiIiP9xiIiP9xiIiI/3GIW37VgYj/cYiIj/cYiIj/cYiEb8HKA+iI/3GIiI/3GFt+1YGIj/cYiIj/cYiIj/cYiIQXss+E2Ij/cYiIj/cYiIj/cYiIhAzjwEHI/3GIiI/3GIiI/3GIiI/3GIiI/3GEQ0LMy9iP9xiIiP9xiIiP9xiIiP9xiIiP9xTpYsJp2I/3GIiI/3GIiI/3GIiI/3GIiI/3GIiErBLGPt/3GIiI/3GIiFPU3SuIiP9xiIiP9xiIiIR2hMmXuIj/cYiIj/cVIc3eNxiIiP9xiIhHaEyZe4iIj/cYiIj/cYiIj/cYiEL4rOB1j/cYiIiP9xiIO+uytRRNiI/3GIiI/zEBQb/+vnGIiIj/cYiIT4/MFwOIiIj/cYiIj/Qi5c/RqP9xiIiP9xiIhIFTyOrIiIj/cYiIiP9xiIRJNMxsv/cYiIj/cYiIhOFKwutYj/cYiIj/cYiIj/cUQ0LMy9iI/3GIiI/zZvwbuQPoiIj/cYiIj/cUGr3PVCiIiP9xiIiP9BElz+2nGIiI/3GIiI/3E8GyK05N2I/3GIiI/3GITlVsKqmI/3GIiI/3GISiFMbeuIj/cYiIj/cYhJFTx+rI/3GIiI/3GIiI/3GIiI/3GIiEvdLFItiP9xiIiP9xiIiP9xiEBvHAoOiP9xiIiP9xiIiI/3GIiI/3GIiI/3GIiI/3GIiI/3GIhItRyEroiIiP9xiIiP9xiIiP9xiIiP9xiIiP9xRDQszL2Ij/cYiIj/cYiIj/cYiIj/cU+iPBXciIj/cYiIj/cYiIhT1N0riI/3GIiI/3FNihwnXnGIiIj/cYiIj/cYiIj/cYSiFMbeuIiP9xiIiP9xiIiP9xiIiP9xiIiP9xTN0sMi1xiIiP9xiIiP9xiEohTG3riI/3GIiI/3GIiI/3GIiI/07pPDFsiP9xiIiP9xiIiEOTTNbLiIiI/3GIiISLUchK6Ij/cYiIj/QdCcA/aP9xiIiI/3GIiI/3GIiEohTG3r/3GIiIj/cYiIj/cUvdLFItiIiP9xiIiP9xiIiI/3GEAwvA30/3GIiI/3GIhAbxwKDoj/cYiIj/cYiEK37OSBiIj/cYiIj/cYiIhNJvw9kIiP9xiIiI/3FFQDy7/IiI/3GIiI/1mp2Fb/cYiIiP9xiITwJcH9qP9xiIiI/3GIhENCy8vXGIiI/3GIiEKZjNZncYiIiP9xiIiP9xXjfSyP9xiIiP9xiIhMihxHXoj/cYiIiP9xiEsO3F8SiP9xiIiP9xiIiP9xiIiP9xiETybMDZiI/3GIiI/3FFcOy48YiP9xiIiP9xR7tclEqP9xiIiP9xiIhFD2y/CYiP9xiIiI/3GELaTNJbcYiIj/cYiIiEHaTPJbiP9xiIiP9xiEs9TFwriIiP9xiIiP9Et+zUgY/3GIiIj/cYhGLcytI4/3GIiIj/cYg3WbO4pkxxiIiP9xiIiP9xiIRUA8u/yP9xiIiI/3GIiI/3GIhGXDyqPIiP9xiIiI/3GIiI/3FCWMzqc4iIiP9xiIiP9xiIiE8CXB/a/3GIiI/3GIiE31TDCriIiI/3GIiIQ5NM1suIiI/3GIiIj/SLtclEqP9xiIiI/3GIQdpM8luIiI/3GIiIj/cYiIj/NYIxvH3OiIiP9xiIiI/3GEe7XIRKcYiIiP9xiE1JXCtqcYiIiP9xiIhHaEyZe4iI/3GIiIj/cYiITwJcH9r/cYiIiP9xiDDt0bAiLoiP9xiIiP9xhBTLz7NIiP9xiIiP9xgxKpK/1W2IiP9xiIiI/3GE9zzAjDcYiIj/cYiIiP9AUxwbzoiP9xiIiP9xSbUcdK6P9xiIiP9xiIhMihxHXoiP9xiIiP9xiIQdpM8luIiI/3GIiI/3GIiI/0ESXP7acYiIj/cYiIj/SrUcdK6I/3GIiIj/cYhALlwOGoiIj/cYiIj/cYTvVMIKuP9xiIiI/3GIiI/3GELaTNJbcYiIiP9xiIiP8zVoW+qXqIiP9xiIiP9xiIQavc9UKI/3GIiI/3GE9hfBnoiIiP9xiIiP9xQ1jMynNxiIiP9xiIiECNfAgoiI/3GIiI/3GIiIOt5htiGeiIj/cYiIj/cUw9TEwr/3GIiI/3GIg6f0G2gL6IiP9xiIiDMkUr3brY/3GIiI/3GIhGu1ykSoiIj/cYiIj/R69MpQv/cYiIj/cYiIg89Ea0C7mIiI/3GIiI/3FMPUw8K3GIiIj/cYiIj/SHqcmFaIiP9xiIiP8xAUGwD77/cYiIj/cYhPAlwf2oiP9xiIiP9xTwJcH9qIiI/3GIiIScEsc+2IiIj/cYiIj/cYiIj/OyKBtt1+j/cYiIj/cYiIj/cYiIiP9xiIiP9xhFQDy7/IiP9xiIiP9xiDJqEb2V7nGIiI/3GIiI/3GIiEL4rOB1j/cYiIj/cYiIM1QDvav8/3GIiIj/cYiIj/cYiIj/cUdcPIo8cYiIiP9xiIiP9xiIiP9xQ4c814yP9xiIiI/3GIiI/3GIhO9UwQq3GIiIj/cYiIj/cYiIj/cYhEk0zGy4j/cYiIj/cYiIj/cUohTG3riIiP9xiIiP9xiIiP9xiIiP9xiITwJcH9qI/3GIiI/3GIR7tchEpxiIiP9xiIiP9xiEuuvFUUj/cYiIj/cYg26wG6FP6IiP9xiIiI/3GIiI/3GIiI/3GITOk8QWyIiIj/cYiF0308iIiP9xiIiP9xSsEsY+2Ij/cYiIiP89i1G0dK6Ij/cYiIj/cYiIj/cYiIj/cYhOFKwutYiIj/cYiIj/cYiIhLPUxcK4j/cYiIj/cYiEPmXNGa/3GIiI/3GIiIScEsc+2IiI/3GIiI/3GEDOPAQciIiP9xiIiP9xiIhFr0y1C4j/cYiIj/cYiIj/cYiIiP9xiIiP9xQY189yiP9xiIiP9xiISoBsZ/mIj/cYiIj/cYhbftWBiP9xiIiI/3GIiI/3GITlVsKqmI/3GIiI/3GE+iPBXciP9xiIiI/3GIhHaEyZe4iIj/cYiIiP9xiIiP9xiEzpPEFsiIiP9xiIiI/3GIiI/3GIhJFTxurHGIiI/3GIiIj/cYiIj/SWhMiXuI/3GIiIj/cYiIj/cYhAzjwEHIiP9xiIiI/3GIiI/3FFr0y1C4iIiP9xiIiE31TDCriIj/cYiIiP9xiIiP9xhFr0y1C4iIj/cYiIj/cUSTTMbLiI/3GIiIj/cYiIj/cYiITOk8QWyIj/cYiIiP9xiIiP9xiIiETgHMH+iIiP9xiIiP9xiIiP9xiIiI/3GIiI/3GIhBeyz4TYiP9xiIiP9xiIiI/3GIiI/3GIiIScEsc+2IiI/3GIiI/3GIiIj/cYiIj/cU6WLCadj/cYiIj/cYiIj/cYiIiP9xiFTU2ytxiIiP9xiIWmLVnXGIiI/3GIiI/3GIiI/3GIiIj/cYiIj/QFMcG86Ij/cYiIj/cYT0McG86P9xiIiI/3GIiI/3FKwSxj7YiP9xiIiP9xiIiP8yvSG/Qt6P9xiIiP9xiIiP9xiIiP9xiEOHPNeM/3GIiI/3GIiI/3GIiI/3GE8UrA61cYiIj/cYiIj/cYiIj/cYiIj/cUohTG3riIiP9xiIiP9xiIiP9xhNihwnXnGIiI/3GIiIW37UgXGIiI/3GIiI/3GIhRHN/jiI/3GIiI/3GIiI/3GIiI/3GIiI/3GIiI/3GIiIW37Vgf9xiIiP9xiIiP9xiIiP9xiIiP9xiIiP9xiIiI/3GIiI/3GIiI/3GIiI/3FeN9LI/3GIiI/3GIiI/3GIiIj/cYiIj/cYiIj/cYiFPU3SuIiI/3GIiI/3GIiI/3GIiIj/cYiIj/cYiIj/cYiIU9TdK4iI/3GIiI/3GIiI/3GIiIj/cYiIj/cYiIj/cYhF4Byx/o/3GIiI/3GIiI/3GIiIj/cYiIj/cUVAPLv8iIj/cYiIj/cYiIiP9xiIT6I8Fdz/cYiIj/cYiIj/cYiIiP9xiEkVPH6s/3GIiI/3GIiI/3GIiIhHaEyZe4iP9xiIiP9xiIiI/07pPDFsj/cYiIj/cYiIj/cYiEpR/Grgj/cYiIj/cYRPJswNmIiP9xiIiP87IoG23X6P9xiIiP9xiEm1HHSu/3GIiI/3GIQigc7X6IiI/3GIiI/0+WLCadiI/3GIiI/3E3qkG5Vb6I/3GIiI/3GIN2mBuZZ+iP9xiIiP9xiIiD5RorKuXYiIj/cYiIj/XzfSyIj/cYiIj/cYiEXgHLH+/3GIiI/3GIiI/0N7LOhNj/cYiIj/cYhDhzzHjHGIiIj/cYiIj/cYiIj/cYiIj/cYhE8mzA2YiP9xiIiP9xiIQXss+E2IiP9xiIiP9xOQQht/veiI/3GIiIj/cUURzL7jj/cYiIj/cYNwphufWeiI/3GIiI/3GIiI/3GIiI/3GIiI/3GIiErBLGPt/3GIiI/3GIiEE6bPxZiIiP9xiIiP9xR7tclEqP9xiIiP9xiIiP84HLG4405xiIiP9xiIiEs9TFwriP9xiIiP9xiIiP9xiIiP9xiIiP9xiIiIQC5cDhqP9xiIiI/3GIiI/3GIiI/3GIiI/3GIiISBU8jqyIiI/3GIiI/3GIiI/3GIiI/3GIiI/3GIiI/3GIiIj/cYiIj/cYiIj/cYiIj/cYiIj/cYRvwcoD6IiI/3GIiI/3GIiI/3GIiI/3GIiI/3FENCzMvYiP9xiIiP9xiFEc3+OIj/cYiIj/cYiIj/cYiIj/cYiIiP9xiIiP9xiISXRceLqP9xiIiP9xiIiP9xiIiP9xiIiP9xiFEc3+OIj/cYiIiP9xiIiP9xiIiP9KFTx+rIiP9xiIiI/3GIiI/3GIiI/3GIiIRlw8qjyI/3GIiI/3GIiI/3GIiI/3GEyKHEdeiIiP9xiIiI/z73wrMIPYj/cYiIj/cYiE9DHAvOcYiIj/cYiIj/cYiEUPbL8JiIj/cYiIiP9xPXkBs4b+/3GIiI/3GIiI/zqkAbdb/oiP9xiIiI/3GIiI/3GEhoTIl7/3GIiIj/cYiIj/cYiIj/cYhIaEyJe/9xiIiP9xiIiP9xiIiEWvTLULj/cYiIj/cYiIj/cUVAPLv8iIiP9xiIiP9xiIiP9xiIiP9xiIhM6TxBbIiI/3GIiI/3GIiIQM48BByP9xiIiP9xiIhN9Uwwq4iIiP9xiIiE31TDCriIj/cYiIiP9xiIiP9xiIiP9xRRHMvuOI/3GIiI/3GIPEqRtLVuiP9xiIiP9xhL3SxSLYiIj/cYiIj/TCFMTetxiIiP9xiIiP9xiIiP9xiIiDCOsb9xTnGIiI/3GIiEjHbHOJcYiIj/cYiIhIhqyHlY/3GIiI/3GIiDikAbhb/oiIj/cYiIg8OYK0xn2P9xiIiP9xiIhO9UwQq3GIiI/3GIiIQ2Tc2bKIj/cYiIj/cYXjfRyHGIiI/3GIiEjlzIGjiI/3GIiI/3FE8mzA2YiIj/cYiIiEa7XKRKiP9xiIiI/3GISz1MXCuIiP9xiIiI/0/1TCCriI/3GIiI/3GE8CXB/aiIj/cYiIj/cYP5EhsW7eiIj/cYiIj/cYiIgydiG+id6IiI/3GIiI/0hcPJo8j/cYiIj/cYg6cJK2j23/cYiIj/cYiIOFcxt6jOcYiIj/cYiIhPj8wXA4iIj/cYiIj/cYiISOXMgaOIj/cYiIj/cYiDQjEbzc7o/3GIiI/3GIiITfVMMKuIiI/3GIiI/3GITwJcH9qIj/cYiIj/cYiEl0XHi6j/cYiIj/cYiDKnE75Y7I/3GIiI/3GIiI/3GIiI/3GIiITwJcH9r/cYiIj/cYiIXTfTyIiP9xiIiI/3GENGfNuYiI/3GIiI/3GEkVPH6sj/cYiIiP9xg1QXG6vo5xiIiP9xiIhNZ7w5hIj/cYiIj/cYhLT5xLBnGIiI/3GIiEs9TFwriI/3GIiI/3E6YMS1nztxiIiI/3GIiENk3NmyiIj/cYiIj/cYTwJcH9qIiP9xiIiP9xhC2kzSW3GIiIj/cYiIj/R69MlQtxiIiI/3GIiI/3FPAlwf2oiIj/cYiIj/cYiIhCWMzqc4/3GIiI/3GITvVMIKv/cYiIiP9xiIhMSVxLaoiIj/cYiIj/cYiITwJcH9qP9xiIiP9xiIU9TdK4iIj/cYiIj/cYTD1MPCtxiIiP9xiIiP83LgK60f2P9xiIiP9xiIhAzjwEHI/3GIiIj/cYiIj/cYiIj/cYiITOk8QWyIiP9xiIiP9xhGXDyqPIiIj/cYiIiP9xiIiP9xiIiP9xTvVMIKuIj/cYiIj/cYiIj/cYiE2WLDadiIiP9xiIiI/3GIiI/3GIiI/3GIiI/0kJLI9tj/cYiIiP9xiIiP9xiIiP9xiITOk8QWyIiI/3GIiI/3GIiI/3GIiI/3GIhO9Uwgq/9xiIiP9xiIiP9xiIRwksn22IiI/3GIiI/3GIiI/3GIiI/3GEWvTLULiIiP9xiIiP9xg/YrGxnU6P9xiIiP9xiIhHaEyZe4iIj/cYiIj/cYiIj/Q/is4HWIiIj/cYiIg91GOzK5yI/3GIiI/3GIiI/3GEw9TDwrcYiIj/cYiIj/cUEuXP0a/3GIiI/3GIiIRBHMzuOIiP9xiIiP9xQY189yiP9xiIiI/3GIiDypsbRWTo/3GIiIj/cYhAbxwKDoj/cYiIj/cYiIhEUozK14/3GIiIj/cYiDHKcr81jY/3GIiI/3GIiITfVMMKuIiI/3GIiI/3FD5lzRmoiP9xiIiP9xhD5lzRmoj/cYiIj/cYgyuCK+R92P9xiIiP9xiIhPojwV3P9xiIiP9xiIQ0Z825iP9xiIiP9xiIQrfs5IGIiP9xiIiP9xhICSyPbf9xiIiP9xiIPHkBtIb+iIj/cYiIj/cYNp4xuWHOcYiIj/cYiIj/cYiIRMP8s8BxiIiP9xiIiP9xiIiP9xiIhM6TxBbIiI/3GIiI/0zvfFEIj/cYiIj/cYiIRFKMyteI/3GIiIj/cYiIj/cYiIQdpM8luIiP9xiIiP9xMilRvtauiI/3GIiI/3GIMskxvjbO/3GIiI/3GIiI/0Or3NVCcYiIj/cYiIj/cYiIj/cYiIj/cYTYocJ15xiIiP9xiIiP9xiIiP9xiIiP9xiIhENCy8vXGIiI/3GIiI/3GIiI/3GIiI/3GIiI/3GISAksf21xiIiP9xiIiP9xiIiP9xiIiP9xiEF7LPhNiIiP9xiIiP9xiIiP9xiIiP9xR/wcgD5xiIiP9xiIiP9xiIiP9xiIiP9xiIiP9xiIiFep2VaI/3GIiI/3GIiI/3GIiI/3GIiI/3GIiIQigc7X6Ij/cYiIj/cYiIj/cYiIj/cYiIj/cYiIj/cUm1HHSuiP9xiIiP9xiIiP9xiIiP9xS90sUi2IiIj/cYiIj/cYiIj/Qs484xxxiIiI/3GIiI/3GIiI/3GIiEZcPKo8iI/3GIiI/3GIiI/3GIQtpM0ltxiIiP9xiIiP9xiIiEZcPKo8iP9xiIiP9xiIiP9xiEZcPKo8iIiP9xiIiP9xiIiP9xiIhIFTyOrIiIiP9xiIiP9xiIiP9xiEzpPEFsiIiI/3GIiI/3GIiI/3GIQ4c8x4xxiIiI/3GIiI/3GIiI/3FMPUxMK/9xiIiP9xiIiP9xiEohTG3riI/3GIiI/3GIiI/3GIRJNMxsuI/3GIiI/3GIiI/3GIiI/3GE3pPDFs/3GIiI/3GIiI/3GIiI/3FEBbzPpP9xiIiP9xiIiP9xiIiP9xiIiP9xiEF7LPhNiIiP9xiIiP9xg2HLG6406IiP9xiIiP9xhEUozK14iIj/cYiIj/cYPdghsyfej/cYiIj/cYiIhOVWwaqXGIiI/3GIiE5zzCjDiIj/cYiIj/cYiIj/cYiIj/cYiIhT1N0riIj/cYiIj/cYRDQszL2P9xiIiP9xiIiFEc3+OP9xiIiP9xiISsEsY+3/cYiIj/cYiIiEnTfHLI/3GIiI/3GIiI/3GEPmXNGaiP9xiIiP9xiIiEZcPKo8iP9xiIiP9xiIiP9xiEs9TFwriIiP9xiIiP9xiIiP9xiIT6I8FdyP9xiIiP9xiIiP9xiIiP9O6TwxbIj/cYiIj/cYiEa7XKRKiIiP9xiIiP9xiIiP9xhDhzzXjI/3GIiI/3GIiI/3GIhO9Uwgq/9xiIiP9xiIiP9xiIiP9xRJNMxsuIiP9xiIiP9xiIiP9AsjwV3IiIj/cYiIj/cYiIj/cYiIj/cYhO9Uwgq4/3GIiI/3GIiI/3GIhFr0y1C4iP9xiIiP9xQc484xxxiIiP9xiIiP9NPUxMK4/3GIiI/3GIiI/3GEy6zERTiIj/cYiIj/cYRDQszL2P9xiIiP9xiIReAcsf6P9xiIiP9xiIQXss+E2Ij/cYiIiP9xT0McG86I/3GIiI/3GIiEi1HISuiIj/cYiIiEyKHEdej/cYiIj/cYiIj/Tuk8MWyI/3GIiI/3GIiI/3GIiI/3GIiIV6nZVo/3GIiIj/cYiIj/cYiIj/cYiIj/cYiIj/cUw9TEwr/3GIiI/3GIiI/3GIRUA8u/yIj/cYiIj/cYiIj/cYiIj/cYiIj/cYiIj/cYiIiP9xT0McG86I/3GIiI/3GIiI/3GIiI/3GIiIRUA8u/z/cYiIj/cYiIj/cYiIj/cYiIj/cYiIiP9xiIiEi1HISuiI/3GIiI/3GIiEDOPAQciP9xiIiP9xiIiP9xiIiP9xPuQxshvOiIj/cYiIj/cYiIj/cYRPJswNmIiP9xiIiP9xiEjlzIGjiIiP9xiIiP9xiIThSsLrWIiP9xiIiP9xhJdFx4uoiP9xiIiP9xiEZujJkXcYiIiP9xiIiP9xiIiP9xiIiP9xiIiP9xSsEsY+2IiP9xiIiP9xheN9HIcYiIj/cYiIj/SPwcgD5xiIiI/3GIiI/3GIiI/3GIhLnGxWOYiIj/cYiIj/cUJ7LOhN/3GIiI/3GIiI/3GIiI/3GIiI/3GIV6nZVoiI/3GIiIj/cYiIj/cYiIj/cYiIj/cYiIj/cYW37VgYiP9xiIiI/3GIiI/3GIiI/3GIiI/0loTIl7iI/3GIiI/3GIRUA8u/yI/3GIiIj/cYhALlwOGoiIj/cYiIj/cTa8kbpDboiP9xiIiP9xiIiE2ofCV4cYiIj/cYiIj/cYQS5c7RpxiIiP9xiIiDoQMbbvzo/3GIiI/3GIiFPU3SuIiP9xiIiP9xNWATu5/s/3GIiI/3GIiI/3GIiI/3GIiI/3FENCzMvYiP9xiIiP9xiITUlcK2pxiIiP9xiIiP9AsjwV3IiIj/cYiIj/cYiIj/cYiIj/cYiE+iPBXcj/cYiIj/cYiIj/WanYVv9xiIiP9xiIhKwSxj7f9xiIiP9xiIiP85VzG4qM6IiP9xiIiP9xiIQ+Zc0Zr/cYiIj/cYg0MaO8zlyI/3GIiI/3GIiIQuZc4ZqIiI/3GIiI/3GIiEohTG3rj/cYiIj/cYiIj/cYiEa7XKRKiIiP9xiIiP9xiIiP9xiEZcPKo8iIiP9xiIiP9xiIiP9xiIhFQDy7/I/3GIiI/3GIiI/3GIhIaEx5e3GIiI/3GIiIPAnRtPYuiP9xiIiP9xhIaEyJe4/3GIiI/3GIiE8CXB/aj/cYiIj/cYiIOrARtk/u/3GIiIj/cYiEucbFY5iIiP9xiIiP9DOmzsWYiP9xiIiP9xiIiP9xiEuuvFUUj/cYiIj/cYiISiFMbeuP9xiIiP9xiIiP9xiIiP9xRUA8u/yIiI/3GIiI/3FJRex7oY/3GIiI/3GIgy55G+GG6Ij/cYiIj/cTpA4ba/HoiI/3GIiI/3FIaEyJe4j/cYiIj/cYiEs9TFwriIj/cYiIj/cUw9TEwr/3GIiI/3GIiI/3GIiI/3FJdFx4uoiI/3GIiI/3FBzjzjHHGIiI/3GIiI/3GIiITOk8QWyIj/cYiIj/cYiIj/cYiEhoTHl7cYiIj/cYiIj/cYiIj/cYiEbNrKMl/3GIiI/3GIiI/3GIiEHaTPJbiIj/cYiIj/cYhIaEyJe/9xiIiP9xiIiP9xiIhMSVxLaoiIj/cYiIj/TCFMTetxiIiP9xiIiP9xiEjlzIGjiIiP9xiIiP9xiIiP9xiIiP9xhPojwV3IiP9xiIiP9xiIWmLVnXGIiI/3GIiIRa9MtQuP9xiIiP9xiIiEZcPKo8iP9xiIiP9xiIiP9xiIiP9xhMPUw8K3GIiI/3GIiI/zeeMbphzo/3GIiI/3GIiI/3GIhCWMzqc4iP9xiIiP9xiIhO9UwQq3GIiI/3GIiI/3GESTTMbLiI/3GIiI/3GIiI/3GIiI/0WTTMbLiIiP9xiIiP9xiIiEZcPKo8iP9xiIiP9xiIiP9xiE3pPCFscYiIj/cYiIj/cYiIj/QRJc/tpxiIiP9xiIiP9Hr0ylC/9xiIiP9xiIiELmXOGaiIiP9xiIiP9xiIhGG3yuSIiIiP9xiIg481O4DKyIj/cYiIj/cYT3PMGMP/cYiIj/cYiIj/QRJc/tpxiIiP9xiIhD5lzBmnGIiI/3GIiI/zEg4r/fHXGIiI/3GIiEMFvN+kiI/3GIiI/3GISdN8csiIj/cYiIj/cYQM48BByIiI/3GIiI/3E2XXG6oo6Ij/cYiIj/cYiISXRceLr/cYiIj/cYiIj/SyFMbeuIiIj/cYiIj/cYiIj/cYWmLWnY/3GIiI/3GIiINKCRvF9uiIj/cYiIj/cTKnE75Y7IiI/3GIiI/3GIiI/0shTG3riIiI/3GIiI/3GIiI/0PaTOJbiP9xiIiP9xiIiP9xTD1MTCv/cYiIj/cYiIj/cYiIhAzjwEHI/3GIiI/3GIiI/3GIiI/3GIQM48BByIiP9xiIiP9xiIRlw8qjyIiP9xiIiP9xiIiP9xhFr0y1C4iIj/cYiIj/cYTpYsJp3/cYiIj/cYiIhZYtediIiP9xiIiP9xTLrMRFOIiI/3GIiI/3GISRU8fqz/cYiIiP9xiEDOPAQciI/3GIiI/3GITek8IWxxiIiP9xiIiP9L8dxg4oiP9xiIiP9xiIQDC8/PRxiIiP9xiIiP9xiIRrtcpEqIiI/3GIiI/3FIaEyJe4j/cYiIj/cYiEPmXNGa/3GIiI/3GIiINyjBudc+iP9xiIiP9xiITvVMIKv/cYiIj/cYiIj/cUgJLI9tj/cYiIj/cYiIj/cYiIj/cYiE+iPBXcj/cYiIj/cYiIj/XH7VgYiIj/cYiIj/cVIc3eNxiIiP9xiIiEIoHO1+iP9xiIiP9xiIRJNMxsuP9xiIiP9xiITlVsKqmP9xiIiP9xiITpYsFp1xiIiP9xiIiP8xj/KwgA3/cYiIiP9xiIhPAlwf2v9xiIiI/3GIiI/3E3iCO5d9yIiP9xiIiP85tlG4Sa6IiI/3GIiI/3GESTTMbLiI/3GIiI/3GEl0XHi6iI/3GIiI/3GIiI/3GIiIPjIBss3+iIiP9xiIiP9xhO9Uwgq4j/cYiIj/cYiIW37VgY/3GIiI/3GIiI/3GIiI/3GIiI/3GIiESTTMbL/3GIiI/3GIiI/3GIiEIoHO1+iIj/cYiIj/cYiFpi1Z1xiIiP9xiIiP9E+KzAdXGIiI/3GIiI/06ofDV4iIj/cYiIj/cYRs2soyWI/3GIiI/3GIg6EDG2786Ij/cYiIj/cYiIhE8mzA2f9xiIiP9xiIhALlwOGoiP9xiIiP9xiEVAPLv8iI/3GIiI/3GIiI/3GIiI/3FKIUxt64iIj/cYiIj/cYiIj/cYiEs9TFwriIj/cYiIj/cYhGXDyqPIiIj/cYiIj/cYhbftWBiP9xiIiP9xiIiP9dftOBcYiIj/cYiIj/SSeMjYeIiI/3GIiI/3FKwSxj7YiI/3GIiI/3GEEL/P9AiIiP9xiIhbftWB/3GIiIj/cYiIj/XH7VgYiIj/cYiIj/cUMoHN1+/3GIiIj/cYiIhALlwOGoj/cYiIj/cYiErBLGPt/3GIiI/3GIiI/3FaYtadiI/3GIiI/3GIiI/3GIURzf44iP9xiIiP9xiIT0McG87/cYiIj/cYiIhC5lzhmoiIj/cYiIj/cYhPAlwf2oiP9xiIiP9xiIiP9xiIiP9HQDyb/HGIiI/3GIiI/0loTIl7iI/3GIiI/3GEs9TFwriIiI/3GIiI/3GIiI/3GIS238WSCIj/cYiIj/cYiIT0McC85xiIiP9xiIiP9xTxSsDrVxiIiP9xiIiI/3GIiI/3GE60jCS3iIj/cYiIj/RIc814yIj/cYiIj/cYhDRnzbmIj/cYiIj/cYhI5cyBo4iIj/cYiIj/XH7VgYiIj/cYiIiP9Oihw3Xv9xiIiP9xiIiELmXOGaiIiP9xiIiP9xiE9zzAjDcYiIj/cYiIj/cYiIj/cYiIj/cYiIiP9IXDyaPP9xiIiP9xiIiP9xiITvVMIKv/cYiIj/cYiIj/cUycbEY5j/cYiIiP9xiDNUA72r/Ij/cYiIj/cYg1ALG7/06P9xiIiP9xiEQ0LMy9j/cYiIj/cYhH2bySZIj/cYiIiP9CLlz9Gv9xiIiI/3GIWmLWnf9xiIiP9xiIQXss+E2Ij/cYiIiP9AElwf2oiIj/cYiIiEh0XIi6iIiP9xiIhEUozK14iP9xiIiP9xRUA8u/yIiP9xiIiI/0PaTOJbj/cYiIj/cYiIiP9xhKIUxt64iP9xiIiP9xiIiIXTfTyIj/cYiIj/cYiIj/T/VMIKuIiP9xiIiP9xTUlcO2qI/3GIiI/3GIhGjOynMYj/cYiIj/cYiISMdsc4lxiIiP9xiIiP9IepyYVoiIj/cYiIj/cYhKgGxn+YiI/3GIiI/0UFvM+kj/cYiIj/cYiIj/cYRJNMxsuIj/cYiIj/cYiIj/RvJsoNlxiIiP9xiIiP9xSXRceLqIiP9xiIiP9xiErBLGPtiP9xiIiP9xiIiP9xiIiP9xiIiP9xiIhNliw2nYiIj/cYiIj/cYiIj/cUdcPJo8/3GIiI/3GIiI/3GIiEs9TFwriI/3GIiI/3GIiI/3FU1Nwrj/cYiIj/cYiIhbftWB/3GIiI/3GIiI/3GIiI/3GIhdN9PIiIj/cYiIj/cYheN9HIcYiIj/cYiIj/cYhHCSyfbYiIj/cYiIiP9xiIiP9xiIiP9xiIhPojwF3HGIiIj/cYiIj/cYiIj/cYiE2WLDadiIiP9xiIiI/3GIiI/3GIiI/3GIiI/3FAbxwKDoiI/3GIiIj/cYiIj/cYiIj/cYiIhG/BygPv9xiIiP9xiIiI/3GIiI/3GIiI/3GIiEIoHO1+iI/3GIiI/3GIQygczX5xiIiP9xiIiP9PliwmnYj/cYiIiP9xgwzPSwQwuP9xiIiP9xiIiEGr3PVC/3GIiIj/cYiIj/cYiIhMqHxFeIiIj/cYiIj/cYiE8CXB/aiP9xiIiP9xiIiP9DeyzoTY/3GIiI/3GIiI/3GIiI/3GIRDQszL2P9xiIiP9xiIiP9xiIiP9xiIiP9xiIiP9xiEXgHLH+iP9xiIiP9xiIiP9xReAcsf6Ij/cYiIj/cYhENCzMvY/3GIiI/3GIiI/3GIiI/3GIiI/3FIaEyJe4j/cYiIj/cYiEb8HKA+iI/3GIiI/3GD1o8bOXDv9xiIiP9xiIMO3RsCIuiP9xiIiP9xiIiI/3GEZcPKo8iIiP9xiIiP9MIUxN63GIiI/3GIiI/3EzNqK9yV2P9xiIiP9xiIiP9xRq9MlQtxiIiP9xiIiP9xiIiP9IXDyaPI/3GIiI/3GIiIRJNMtstxiIiP9xiIiP9xTek8MWyP9xiIiP9xiIiE31TDCriIiP9xiIiP9xiIiP9xiIiEgVPI6siIiP9xiIiP9xiIiP9xiELaTNJbcYiIj/cYiIj/cYiIhGXDyqPIj/cYiIj/cYiIj/cYiIj/cYiIj/cUWxrLTlj/cYiIj/cYiIj/cYhaYtad/3GIiI/3GIiI/3GIiIXTfTyIiP9xiIiP9xiIiE31TDCriIiP9xiIiP9xiIiP9xTvVMIKuIj/cYiIj/cYiIj/cYiIj/cYSAksj23/cYiIj/cYiIj/cYiIj/cYhJFTx+rI/3GIiI/3GIiI/3GIQ+Zc0ZqP9xiIiP9xiIiP9Iu1yUSoj/cYiIj/cYgwvSGwUt6IiI/3GIiI/3GITIocR16IiP9xiIiP9xiEPmXNGaj/cYiIj/cYiEaM7KcxiI/3GIiI/3GFEc3+OIiP9xiIiP9xiIiP9xiIiP9xiEgJLH9tcYiIj/cYiIj/cYiIj/cYiIj/Qs488xz/cYiIj/cYiIj/cYiIj/cYiITvVMEKtxiIiP9xiIiP9Iu1yUSoj/cYiIj/cYiIiP9NPUxMK/9xiIiP9xiIhMGuxOUYiP9xiIiP9xiEuuvFUU/3GIiIj/cYiIj/SkXse6GI/3GIiI/3GIhMihxHXoiP9xiIiP9xiIiISz1MXCuP9xiIiP9xiIhALlwOGoiP9xiIiI/3GISRU8fqz/cYiIj/cYiIj/cYQtpM4lv/cYiIj/cYiIQljM6nOI/3GIiI/3GIhKgGxn+YiP9xiIiP9xiEs9TFwriIiP9xiIiP9xhPAlwf2oiI/3GIiI/3GD4V4bLqHoj/cYiIj/cYiIj/cYiEVujLkXiIiP9xiIiP9D2kziW4j/cYiIj/cYiIj/cYQtpM4lv/cYiIj/cYiIj/cYTD1MPCtxiIiP9xiIiP9xTD1MTCv/cYiIj/cYiISXRceLr/cYiIj/cYiIhIFTyOrIiIj/cYiIj/TklcO2qIj/cYiIj/cYiD5EUbK7roj/cYiIj/cYhLPUxcK4iIj/cYiIj/cYiIj/cYiIQC5cDhqIj/cYiIiP9AUxwbzoiP9xiIiP9xiIiP9xiIg8doS0iXuIiI/3GIiI/0gbfJ5IiI/3GIiI/3GIhF4Byx/o/3GIiI/3GIiIO1zhtaMej/cYiIj/cYiIhAzjwEHI/3GIiI/3GIiI/3GEdcPIo8cYiIj/cYiIj/WanYVv9xiIiP9xiIhNliw2nYiIj/cYiIj/cYT6I8FdyIj/cYiIj/cYhPAlwf2oiP9xiIiP9xiIQ6Wc1aaI/3GIiI/3GIiIj/cYQY189yj/cYiIj/cYiIj/NSMRvNzuiIj/cYiIiP9xSeXMYaNxiIiP9xiIiI/3GIiIRa9MtQv/cYiIiP9xiIhAzjwEHI/3GIiI/3GIiIRJNMtstxiIiP9xiIiP9xiIiI/3GDGsEr5T7XGIiI/3GIiI/3ExO6G/xF6IiI/3GIiI/3GEMoHN1+/3GIiI/3GIiIQG8c+Q5xiIiP9xiIiP9xiIiI/3GIiI/3GIQigc7X6IiI/3GIiI/0dujKkXiI/3GIiI/3GIhGXDyqPIiP9xiIiI/3GIiI/3GIhFr0y1C4iP9xiIiP9xiITOk8QWyIiP9xiIiI/3GIiI/3GIiEAuXA4aiI/3GIiI/3GIRa9MtQuIiP9xiIiP9xiDf4UrkHrYj/cYiIj/cYhFr0y1C4iI/3GIiI/3FBjXz3KI/3GIiI/3GIiIQQv8/0CI/3GIiI/3GIiEXNrLMliIiI/3GIiISfHccOKIiP9xiIiP9HLcytI4iIj/cYiIg5gaG3fl6Ij/cYiIj/cYiISXRceLr/cYiIj/cYiEPmXNGa/3GIiI/3GIiIj/cYhKIUxt64j/cYiIj/cYiIiP9xiIiP9xhDhzzXjP9xiIiP9xiIiI/zPJMb42zoj/cYiIj/cYiIiP9xhEk0zGy4j/cYiIj/cYiIiEh0XIi6iIiP9xiIiI/0evTJULcYiIj/cYiIiP9xQS5c7RpxiIiI/3GIiI/01t/DkgcYiIj/cYiIg44kS4HbuIj/cYiIj/cYhOFKwutYiIj/cYiIj/cT5S47KtHIiIiP9xiIg82CG0J96IiP9xiIiP9xhJFTx+rIj/cYiIj/cYiIj/cYiIj/cYiEhoTHl7cYiIj/cYiIj/cYiIiEF7LPhNj/cYiIj/cYiIQdpM8luIiP9xiIiP9xiIiP9xiIiEF7LPhNiP9xiIiP9xiIiP9xiIiP9xiIONSxuCtOiIiP9xiIiP9xSlH8auCIj/cYiIiP9xiIiP9THN3jcYiIj/cYiIg6QOG1vx5xiIiP9xiIiP9xiIiI/3GIiI/3GISbUcZK5xiIiP9xiIiP9xTvVMIKuIj/cYiIj/cYhC2kzSW3GIiI/3GIiI/0oVPH6siIj/cYiIj/cYiEjHbIOJ/3GIiI/3GIiIR9m8kmT/cYiIj/cYiIj/cUl0XHi6iIj/cYiIj/cYhHu1yESnGIiI/3GIiI/3GIiEVAPLv8j/cYiIj/cYiIj/cYhI5cyBo4iIj/cYiIj/TCFMTetxiIiP9xiIiP9xiIiP9xhBLlztGnGIiI/3GIiI/3FAbxwKDoiIj/cYiIj/cYiIj/cYiIj/cYhJdFx4uoj/cYiIj/cYiIj/cYiIj/RCgc3X6I/3GIiI/3GITrSMJLeIj/cYiIj/cYhDhzzXjP9xiIiP9xiIiEa7XKRKiI/3GIiI/3GIiI/3GIiIRa9MtQuP9xiIiP9xiIiP9xiIiP9xiIiI/3FYqddWcYiIj/cYiIj/cYRJNMxsuIj/cYiIj/cYg5Y0G3nL6Ij/cYiIj/cUqSvGbU/3GIiIj/cYiIQigc7X6Ij/cYiIj/cYiDZLIbq03oiIj/cYiIhPYXwZ6I/3GIiI/3GIiI/3GIiISz1MXCuI/3GIiI/3GIiDxo8bSXDoiIj/cYiIj/cYQ+Zc0ZqI/3GIiI/3GIhIhqyHlYj/cYiIiP9xiDlSMretzYiP9xiIiI/3GIhJ8dxw4oiIiP9xiIiP9xiIQUy8+zT/cYiIiP9xiIiP9O6TwxbI/3GIiI/3GIiIj/cYiIj/cUw9TDwrcYiIiP9xiIiP9xiIT6I8Fdz/cYiIj/cYiIiENGfMuYcYiIj/cYiIhFr0y1C4/3GIiI/3GISXRceLqI/3GIiI/3GED+7AERiI/3GIiI/3GDgWcbjpjoiI/3GIiI/3GEl0XHi6iI/3GIiI/3GEw9TDwrcYiIj/cYiIj/cYiIRlw8qjyIj/cYiIj/cYiIhHaEyZe4iI/3GIiI/3GIiI/3GIhAzjwEHIiP9xiIiP9xiIiEohTG3r/3GIiI/3GIiI/3GIiI/3GEm1HHSuj/cYiIj/cYiIU9TdK4iI/3GIiI/3GIiI/3GIiIj/cYiIj/cYiIj/cYiIj/cYiIj/cYiIj/cYiIj/cYiIiP9xiIiP9xiIiP9xiIiP9xiIiP9xiIiP9xiIiP9xiIiI/3GIQeyc8Tb/cYiIj/cYiIj/cYiINusBuhT+iI/3GIiI/3GIhCOmzcWXGIiI/3GIiI/3GIiI/3GIiIQM48BByP9xiIiP9xiIiP9MDtxfEoiIj/cYiIj/cYPThBs8e+iP9xiIiP9xiIiD7B0bI+LoiIiP9xiIiP9xiIiP9xiEohTG3riI/3GIiI/3GIiI/3GITUlcO2r/cYiIj/cYiIS/uMUEeIiI/3GIiI/3GIiIj/QMSMBLdxiIiP9xiIiP9xiIiP9xiIiP9xiIiP9xhD5lzRmoj/cYiIj/cYiEsO3F8Sj/cYiIiP9xiIXTfTyIiI/3GIiI/3GIiI/3GIiI/3GIiEQ0LLy9cYiIj/cYiIj/cYiIhCKBztfoj/cYiIiP9xiF0308iIiI/3GIiI/3FOVWwqqYiI/3GIiI/3GIiI/3GIiI/3GIURzf44iI/3GIiI/3GIiI/3GIRUA8u/yIj/cYiIj/cYiIj/cYiIj/cYR1w8ijxxiIiP9xiIiP9xiIiP9xiIhItRyEroiI/3GIiIj/WanYVv9xiIiP9xiIiP9xSbUcdK6P9xiIiP9xiIhHOdycYoj/cYiIiP9xiIiP9xRJNMxsuIj/cYiIiP9xiIiP9xiIiP9HLcytI4iIj/cYiIg6EDG2787/cYiIiP9xiISMdsg4n/cYiIj/cYiIj/cYiDN2IbyJ3nGIiIj/cYiIj/ROZc0ZqIiP9xiIiP9xiIiP9xiIhGXDyqPIiP9xiIiP9xiIiP9JaEyJe4iP9xiIiP9xiIiP9xQM48BByIiIj/cYiIj/cYiIj/cYiEDOPAQciI/3GIiI/3GIiI/3GIiEHaTPJbiIj/cYiIj/cYiIj/cYiIj/T5YsJp2Ij/cYiIj/cYiIj/cYiIj/cU+iPBXciIj/cYiIj/cYiIj/cYiIR2hMmXuIiI/3GIiI/3GIiI/3GIiI/3GIiFli152IiI/3GIiIj/cYiIj/cYiIj/cYiIj/cYXjfRyHGIiI/3GIiI/3GIiIj/cYiIj/cYiIj/cYiIj/cYiIj/cYiE6WLBadcYiIj/cYiIj/cYiIQavc9UKP9xiIiP9xiIhKgGxn+Yj/cYiIj/cYhHG3yeSP9xiIiP9xiIiI/3GIiI/3GE3pPCFscYiIj/cYiIhFr0y1C4/3GIiI/3GIiIj/cYiEkVPG6scYiIj/cYiIj/cYiIhB2kzyW4iP9xiIiP9xiITLrMRFOI/3GIiI/3GIiIj/cYhKIUxt64j/cYiIj/cYiIURzf44j/cYiIj/cYiEyKHEdeiI/3GIiI/3GIiIj/cYiIj/cYiIj/cYiIj/cYSMdsg4mI/3GIiI/3GIhJdFx4uo/3GIiI/3GIiEWvTLULiP9xiIiP9xiIiE8CXB/a/3GIiI/3GIiI/0i7XJRKiP9xiIiP9xiIhCWMzqc4j/cYiIj/cYiIj/cYiIiP9xiIiP9xiIiP9xhKwSxj7Yj/cYiIj/cYiIiP9xiIiP9xiIiEcJLJ9tiP9xiIiP9xiIiI/3GEwa7E5RiIiP9xiIiP9xhOtIwkt4iI/3GIiI/3GIiI/3GIiIj/cYiFt+1YGP9xiIiP9xiIhM6TxBbIiI/3GIiI/3FGr0yVC3GIiI/3GIiI/3FHXDyKPHGIiIj/cYiIj/cVpi1p2I/3GIiI/3GIhOVWwqqY/3GIiI/3GIiI/0wO3F8SiIiP9xiIiP9xSiFMbeuIiI/3GIiI/3FEk0zGy4iI/3GIiI/3GIiI/3GIiI/3GIRUA8u/yIj/cYiIj/cYiIj/cYhRHN/jiIj/cYiIj/cYhRHN/jiI/3GIiI/3GIhENCzMvf9xiIiP9xiIiP9V1NwriP9xiIiP9xiIiP9xQG8cCg6IiI/3GIiI/3GFTU3Cv/cYiIj/cYiIj/SzOcbMaP9xiIiP9xiIiP9KdFx4uoiIj/cYiIj/cU8CXB/aiIiP9xiIiP9N+4xAR4iP9xiIiP9xiIhGu1ykSoiI/3GIiI/3E1QXG7vo6P9xiIiP9xiIiP9xhIaEyJe4/3GIiI/3GIhK8dxQ4nGIiI/3GIiISz1MXCuI/3GIiI/3GIiEPmXMGacYiIj/cYiIj/cYhGXDyqPIiIj/cYiIj/cYhNZ7w5hIiP9xiIiI/3FNSVw7ao/3GIiIj/cYiIj/cU1JXDtqiP9xiIiP9xiIiP9xiIiE31TDCriIiP9xiIiP9xiIiP89S9K0tC2P9xiIiP9xiIiEDOPAQcj/cYiIj/cYiIj/cYWmLWnY/3GIiIj/cYiIhFQDyr/HGIiI/3GIiI/3GIiIj/cYiIj/cUDOPAQciIiP9xiIiI/3GIiI/3GIiISBU8jqyIiP9xiIiI/3GIiIR2hMmXuIj/cYiIiP9xiIiP9xiIRJNMxsv/cYiIiP9xiIiP9xiITvVMEKtxiIiI/3GIiI/3GIiISiFMXetxiIiI/3GIiI/3GIiI/3GDKIcb53joiP9xiIiP9xiEjlzIGjiIiP9xiIiP9xhFr0y1C4iIj/cYiIj/cYiIhGXDyqPIj/cYiIj/cYiIj/cYiIj/cYiIiEgVPI6siIj/cYiIj/cYiIj/cYiIiEohTF3rcYiIj/cYiIj/cYRa9MtQuIiI/3GIiI/3GEPmXNGaiP9xiIiP9xiDxpM7SWzIj/cYiIiP9xhaYtadj/cYiIj/cYiIhT1N0riI/3GIiI/3GFpi1p2P9xiIiI/3GIQ0Z825iI/3GIiI/3GIiI/3FGr0yVC3GIiI/3GIiI/3GIgwrBKwY+2IiI/3GIiISBU8jqyIiP9xiIiI/3FPAlwf2oiI/3GIiIj/cYiIj/cYiEdoTJl7iIiI/3GIiIQdpM8luI/3GIiIj/cYiIj/cYiEohTG3rj/cYiIiP9xiIiP9xiIiP9xiEohTG3riI/3GIiI/3GIiI/3FICSyPbf9xiIiP9xiIiI/3GIiI/3GIiI/3GITIocR16IiP9xiIiP9xQvis4HWIiI/3GIiI/3E8SpG0tW6IiI/3GIiI/066zCRTcYiIj/cYiIj/cYhH2bySZIiP9xiIiP9xiITUlcK2pxiIiP9xiIiP9xiIiP9EhzzXjIiP9xiIiP9xiIiELmXOGaiIiP9xiIiP9xiDKIcb53joj/cYiIj/cYiIj/cYiIiP9xhE8mzA2YiI/3GIiI/3GEVAPLv8iI/3GIiI/3GIiIj/cYiIj/cYiIO5oltWXaj/cYiIj/cYiEkVPH6s/3GIiI/3GIiI/3FMPUxMK/9xiIiP9xiIiP9Hr0ylC/9xiIiP9xiIhRHN/jj/cYiIj/cYhFQDy7/IiP9xiIiP9xhCWMzqc4iIj/cYiIj/Q9pM4luI/3GIiI/3GIhPojwV3P9xiIiP9xiIPpJism2diIiP9xiIiP9xT3PMGMOP9xiIiP9xiIhGLcytI/9xiIiP9xiIiP9BElz+2nGIiI/3GIiI/3GEWvTLULiIiP9xiIiP9xiIiESTTLbLcYiIj/cYiIj/cYiIj/cYiEzpPEFsiIiP9xiIiP9xiIiP9xiIhOFKwutYiP9xiIiP9xiIiP9xiEjlzIGjiIiP9xiIiP9xiIiP9xTD1MTCv/cYiIj/cYiIj/NVPBvKw+iI/3GIiI/3GEyKHEdeiIiP9xiIiI/3FFEcy+44/3GIiI/3GIiIj/cYiIj/cYiIj/T5YsJp2I/3GIiI/3GIiIj/cYiIj/cYiITElcS2qIiI/3GIiI/3GIS668VRSP9xiIiP9xiIiP9xiIhB2kzyW4iI/3GIiI/3GIiI/0nHbIOJiIj/cYiIj/cYhPojwV3Ij/cYiIj/cYiIj/cUEuXP0a/3GIiI/3GIiI/3EyWQK+pv2I/3GIiI/3GIiEfZvJJk/3GIiIj/cYiIj/OcihtzdecYiIj/cYiIiP9xT9LsEtGI/3GIiI/3GIiI/3GIiI/0q1HHSuiP9xiIiP9xiIiI/3GIiI/3GIiI/3GIiEVAPLv8/3GIiIj/cYhU1NsrcYiIj/cYiIj/cUVAPLv8iIiP9xiIiP9xiIiP9xiIiFli152IiP9xiIiP9xiEF7LPhNiIiP9xiIiP9xiIiP9xiEs9TFwriIiP9xiIiP9xiIiP9KFTx+rIiI/3GIiI/3GIiD2XYbNonv9xiIiP9xiIiP9Jx2yDiYiI/3GIiIj/cYiIj/cYiIj/SPwcgD5xiIiP9xiIiP9xiIiI/3GIhChzznjIiIj/cYiIj/cUuuvFUUiI/3GIiI/3GIReAcsf6I/3GIiI/3GIiEhF7IuhiIj/cYiIj/cTMXAb3o/o/3GIiI/3GIiIRwksn22Ij/cYiIj/cYhU1NsrcYiIj/cYiIhHmPyWcIiP9xiIiP9xiIhM6TxBbIiI/3GIiI/3GIiI/3GIhChzznjIiIiP9xiIiEdoTJl7iI/3GIiIj/cYiIj/cYiIj/cYhJdFx4uoj/cYiIj/cYiIj/cYiIj/SWhMiXuIj/cYiIj/cYiIj/cYRs2soyWI/3GIiI/3GIiI/3GIiDSCMbx9zo/3GIiI/3GISz1MXCuIiI/3GIiI/3FHu1yUSo/3GIiI/3GIg22vG6JQ6IiP9xiIiP9xiISXRceLqP9xiIiP9xiIRa9MtQuIj/cYiIj/cYhAbxwKDoiP9xiIiP9xiIRJNMxsuP9xiIiP9xiIiP9xiIhF4Byh/nGIiI/3GIiIj/Uxzd43GIiI/3GIiI/3FEk0zGy4iI/3GIiI/3GIiE5DHCvOiIiP9xiIiP9xheN9LI/3GIiI/3GIiI/3GIhFr0y1C4iP9xiIiP9xiEAuXA4aiIiP9xiIiP9JaEyJe4iP9xiIiP9xiEqAbGf5iIj/cYiIj/cYhHCSyfbYiIiP9xiIiP9xiIiP9xiIiP9xiIhbftWB/3GIiI/3GIiIj/cYiIj/SWhMiXuI/3GIiIj/cYiIj/cYiIj/cYiIj/cYTek8MWz/cYiIj/cYiIj/RCgc3X6P9xiIiP9xiIiP9xiFpi1p2P9xiIiP9xiIiP9xiIiP9xhPojwV3IiP9xiIiP9xiIiP9xiE8CXB/aiI/3GIiI/3GIhMihxHXoiP9xiIiP9xiEcbfJ5Ij/cYiIj/cYiIj/cU8CXB/aiIiP9xiIiP9xhFr0y1C4iIj/cYiIj/cYiIj/Td0sMi1xiIiI/3GIiI/3GIiI/3GIiEDOPAQciP9xiIiP9xiIiP9xiIiEgVPI6siIiP9xiIiP9xiIiP9xiIiEcJLJ9tiP9xiIiI/3GIiI/3GIiI/3GIiI/3GIiIRUA8u/z/cYiIj/cYiIj/cYiIj/cUOHPNeMiP9xiIiP9xiIhB2kzyW4iI/3GIiI/3GIiI/3GIiI/3GIS90sUi2IiP9xiIiP9xiIiP9xiIiP9xiEohTG3riI/3GIiI/3GE3pPCFscYiIiP9xiIiEnTfHLI/3GIiI/3GIiIRrtcpEqIj/cYiIj/cYhD5lzRmo/3GIiI/3GIiEF7LPhNiI/3GIiI/3GIiEUPbL8JiI/3GIiI/3GIiI/3E+QhayvemI/3GIiI/3GIiI/3FLgGxH+XGIiI/3GIiIhDk0zWy4iIj/cYiIj/cYiIiEs9TFwrj/cYiIj/cYiIiP9xhEk0zGy4j/cYiIj/cYiIiP9xiEzpPEFsiIiP9xiIiP9xiIiE8CXB/a/3GIiI/3GIiIhB2kzyW4j/cYiIj/cYiIiP9xTvVMIKuI/3GIiI/3GITPuMQEeP9xiIiP9xiIQigc7X6IiP9xiIiP9xhPAlwf2oiI/3GIiI/3GITvVMIKuP9xiIiP9xiIiP9xhKIUxt64iI/3GIiI/3GIiI/3GEJ7LNhNcYiIj/cYiIj/cYiIj/cYiIj/cYiDhXMbiozv9xiIiP9xiIiP9xhMPUw8K3GIiI/3GIiI/3GE3pPDFs/3GIiI/3GIiIMF4BsLH+j/cYiIj/cYg+kmKybZ2IiI/3GIiI/3FEk0zGy4iI/3GIiI/3GIiI/0whTE3rcYiIj/cYiIj/cYiIj/cYiITvVMEKtxiIiP9xiIiP9xhEk0zGy4iP9xiIiP9xiIiP9xiIiP9xiIiP9xiIiI/3GEBvHAoOiI/3GIiI/3GIiI/3FU1Nwrj/cYiIiP9xiIhGXDyqPIj/cYiIj/cYiIiP9xiIQM48BByI/3GIiI/3GIiIj/cYiIj/OqQBt1v+iI/3GIiI/3GIhE8mzA2Yj/cYiIj/cYiIhG/BygPo/3GIiI/3GIiIMHxhsJOeiIj/cYiIj/cYiFEc3+OIj/cYiIj/cYSMdsg4mI/3GIiI/3GIhAzjwEHIiP9xiIiP9xiIiP9CLlz9Go/3GIiI/3GIiIMueRvhhu/3GIiIj/cYiEcbfI5IcYiIj/cYiIhOojwl3IiIiP9xiIiP9xiIiP9xiIiP9xg5Y0G3nL6IiP9xiIiP9xiIiP9xiIiDaZMrpmzYiIj/cYiIj/cYiIj/cYiITyC8HfSIiI/3GIiI/3GEJ7LNhNcYiIj/cYiIhAjXwIKIiP9xiIiP9xiIiP9xhbftWBiIj/cYiIj/cYiD00g7PLfIiIiP9xiIiP9xTWe8OYSIiI/3GIiIj/cYhDpZzVpoiP9xiIiP9xiIiP9xiIiP9xiEI6bOxZ/3GIiIj/cYiIhdN9PIiP9xiIiP9xiIiP9xiIiP9xiIiP9xSAksj22P9xiIiP9xiIhB2kzyW4iI/3GIiI/3GIiI/3FPojwV3IiI/3GIiI/3GISbUcZK5xiIiP9xiIiEIoHO1+iI/3GIiI/3GIiIQdpM8luIj/cYiIj/cYiIj/cYiIhGXDyqPIj/cYiIj/cYiIj/cYiIj/cYSAksj23/cYiIj/cYiIj/cYiIj/cYhKIUxt64iP9xiIiP9xiIiP9xiIiP9xhAzjwEHIiIj/cYiIj/cYiIhL3SxSLY/3GIiI/3GIiI/3GIiI/3GIiI/3GIiEF7LPhNiI/3GIiI/3GIiI/3GIiI/3GITek8IWxxiIiP9xiIiP9xiIiEKHPOeMiIj/cYiIj/cYiIj/cYhC2kzSW3GIiI/3GIiI/3GIiI/0whTE3rcYiIj/cYiIj/cYiIj/cYR1w8ijxxiIiP9xiIiP9xiEl0XHi6iP9xiIiP9xiISGhMeXtxiIiP9xiIiP9xiIiESTTLbLcYiIj/cYiIj/cYhCWMzqc4iI/3GIiI/3GEw9TDwrcYiIj/cYiIj/NtBCuy+9j/cYiIj/cYiEhoTHl7cYiIj/cYiIj/O3CSto9tiIj/cYiIj/cYQ+Zc0ZqI/3GIiI/3GIhAzjwEHIj/cYiIiP9xiISz1MXCuIj/cYiIiP9xiFEc3+OIj/cYiIj/cYiIj/cYiIj/cYiIRUA8u/yP9xiIiP9xiIiP9xhbftWBiI/3GIiIj/cYiIj/cYiIj/cYiIj/cYiIj/cYhXqdlWiIj/cYiIiP9xhEk0zGy4j/cYiIj/cYiIW37VgY/3GIiI/3GIiI/3GIiI/3GIiITBrsTlGP9xiIiP9xiIiISoBsZ/n/cYiIiP9xiIPWG3s55IiIiP9xiIiP9xiIiP9Fk0zGy4iIj/cYiIj/cYiIQdpM8luIiP9xiIiP9xiD/gc7EfjI/3GIiI/3GIiI/3GIiE+iPBXc/3GIiI/3GIiENGfNuY/3GIiI/3GIgwjrGwgU6P9xiIiP9xiEgnjI2HiP9xiIiP9xiIiI/3GIiI/3GIiI/3GIhCmYzmZ/9xiIiP9xiIiP9xhFr0y1C4iIj/cYiIj/cUJ7LOhN/3GIiI/3GIiIR2hMmXuIiP9xiIiP9xiISz1MXCuIiP9xiIiP9xiIiEdoTJl7iIj/cYiIj/cYiIhLPUxcK4j/cYiIj/cYiEcJLJ9tiIiP9xiIiP9xiIiP9xiIiP9xiIhLPUxcK4iP9xiIiP9xiIhPojwV3P9xiIiP9xiIiP9xiIiP9xiIhB2kzyW4iI/3GIiI/3GIhB2kzyW4iIj/cYiIj/cYiITwJcH9qP9xiIiP9xiIhBTLz7NP9xiIiP9xiIgwrBKwY+2IiP9xiIiP9cftWBiIiP9xiIiP9E+KzAdXGIiI/3GIiI/3GIiI/3GIhPojwV3I/3GIiI/3GIiFli152IiI/3GIiI/0oVPH6siIj/cYiIj/cYiIj/cYiIhFQDy7/P9xiIiP9xiIiP9xiIiP9xiIhHCSyfbYiI/3GIiI/3GIiI/3GIiI/3GIiI/0kJLI9tiP9xiIiP9xiIiP9xiIiP9xiIRUA8u/yI/3GIiI/3GIiI/3GIiI/3GIiIS90sUi2P9xiIiP9xiIiP9xiIiP9xhL3SxSLYiIj/cYiIj/cYiIj/cYiIj/cYiE+iPBXcj/cYiIj/cYiIj/cYiIj/cYiIhJdFxounGIiI/3GIiIRlw8qjyI/3GIiI/3GIiI/3GIiI/3E92CGzJ96I/3GIiI/3GIiIV6nZVo/3GIiI/3GIhFQDy7/Ij/cYiIj/cYiIj/cYiIj/cU3pPDFsj/cYiIj/cYiIj/SWhMiXuIj/cYiIj/cYiIj/cYiEF7LPhNiIj/cYiIj/cYiIj/cYiIj/cYiITZYsNp2IiI/3GIiI/3GIiI/3GIiI/3GIiI/3GIiIRvwcoD6P9xiIiP9xiIiP9xiIiP9xiIiP9xiIiP9xiFt+1YGIj/cYiIj/cYiIj/cYiIj/cYiIj/cYiIhMihxHXoj/cYiIj/cYiIj/cYiIj/cYiIj/cYiIj/cYiIiP9xWKnXVnGIiI/3GIiI/3GIiI/3GFpi1p2P9xiIiP9xiIiITkMcK86IiP9xiIiP9xiIiP9xiIiP9xiIiP9xiEMoHM1+cYiIj/cYiIj/cYiIj/cYiIhM6TxBbIiP9xiIiP9xiIiP9xhHXDyKPHGIiI/3GIiI/3GIiI/3GIhJFTx+rP9xiIiP9xiIiP9xiIiP9xiIiP9CzjzzHP9xiIiP9xiIiP9xiIiEZcPKo8iP9xiIiP9xiIiP9xhLrrxVFIj/cYiIj/cYiIj/cYiIj/RZNMxsuIiI/3GIiI/3GIMohxvneOiP9xiIiI/3GIiEXgHKH+cYiIj/cYiIj/cYiIj/cYV6nZVoiIiP9xiIiP9xQ+Zc0ZqIj/cYiIj/cYg0odK8Xi2I/3GIiI/3GIiEl0XHi6/3GIiI/3GIiI/0PaTOJbiP9xiIiP9xiIhG/BygPo/3GIiIj/cYiITQicP3b/cYiIj/cYiIj/SFw8mjyP9xiIiP9xiIiP9xiIhLrrxFFHGIiI/3GIiI/3FGr0yVC3GIiI/3GIiI/3GIiIOj6BtsF+iIiP9xiIiP9xiISoBsZ/mIj/cYiIj/cYO52htWJeiI/3GIiI/3GIiI/3GIiI/3GEDOPAQciIiP9xiIiP9xMiqSvdVtcYiIj/cYiIj/QZ/MBwOIiP9xiIiP9xiINglnuvaY/3GIiI/3GIiEa7XKRKiIj/cYiIj/cYg/YrGxnU7/cYiIj/cYiIhLPUxcK4j/cYiIj/cYiEYtzK0jj/cYiIj/cYiIj/cYiINc7huzEej/cYiIj/cYiIhJdFxounGIiI/3GIiIj/cYhEk0zGy4/3GIiI/3GIiIj/cYhGjOynMYiP9xiIiP9xiIiP9LwSxj7YiI/3GIiIj/cYiIj/cYiIj/cYiIRlw8qjyIj/cYiIj/cYiEnTfHLIiP9xiIiP9xiITZYsNp2IiIj/cYiIj/cYiIj/cYiIj/cYiIj/Ry3MrSOIiI/3GIiI/3ExmwO/ZPyI/3GIiI/3GISvHcYOL/cYiIj/cYiIj/cYiIj/cUavTJULcYiIj/cYiIj/Qs488xz/cYiIj/cYiIQ2Tc2bKIiP9xiIiP9xTYocJ15xiIiP9xiIiI/3GIiI/3GIiI/0+WLCadiP9xiIiP9xiIhALlwOGoiP9xiIiI/3GIiEQRzM7jiIj/cYiIiP9xhLPUxcK4iIj/cYiIiP9xSeXMYaNxiIiP9xiIiI/zUjEbzc7oiI/3GIiI/3GDoQMbbvzoiIj/cYiIj/cYiIgzU8G9rD6IiP9xiIiP9xTPuMQEeI/3GIiIj/cYhMihxHXoiI/3GIiI/3FD5lzRmoiP9xiIiP9xhPAlwf2oiI/3GIiI/3GIMskxvjbO/3GIiI/3GIiIRrtcpEqIj/cYiIj/cYSXRceLqIj/cYiIj/cUmGrGeVcYiIj/cYiIj/Mnxhv4OeiI/3GIiI/3GIiEs9TFwriI/3GIiI/3GIiI/3GIiI/3FLrrxVFIiP9xiIiP9xTvVMIKuIj/cYiIj/cYURzf44iI/3GIiIj/cYhG/BygPoiP9xiIiP9xiFTU2ytxiIiP9xiIiI/3FKwSxj7YiP9xiIiP9xiIW37VgY/3GIiIj/cYiEIoHO1+iIj/cYiIj/cYiIj/cYiIj/cYiIiP9xiIhHaEyZe4iI/3GIiIj/cYSiFMbeuIj/cYiIj/cYiIiP9xhLPUxcK4iIj/cYiIiP9xiIiEyKHEdej/cYiIj/cYiD/wQbEPvoiP9xiIiP9xiITUlcK2pxiIiP9xiIiEWvTLULj/cYiIj/cYiIj/QIPMGMOI/3GIiI/3GIg4RiK4ud2P9xiIiP9xiIhOQxwrzoiIj/cYiIiP9L8dxg4oj/cYiIiP9xiIiP9xVNTcK4/3GIiI/3GIiI/3FPQxwbzoj/cYiIiP9xiIiP9xiIiP9xiIiP9xhOliwmnf9xiIiI/3GIiI/3GIiI/3GIiI/3GIiI/3GEMoHM1+cYiIiP9xiIiP9xiIiFep2VaP9xiIiP9xiIiP9xiIiP9xiIiI/3GIiI/3GIiI/3GIhRHN/jiP9xiIiP9xiIiP9xiIiI/3GIiI/3GIiI/3GIiI/3FJtRx0ro/3GIiI/3GIiIj/cYhAzjwEHIiP9xiIiP9xiE3pPCFscYiIj/cYiIj/cYiIj/cYiIiP9xiIiP9xiIiP9xiIiP9xiIiP9xiIiP9xiIiP9xiIiI/3GF430chxiIiP9xiIiP9xiIiP9xiIiP9xiIiF0308iIj/cYiIj/cYiIj/cUkVPH6siP9xiIiI/3GIiI/3GIiI/3GIiI/3GIiIQoc854yIiP9xiIiP9xhAzjwEHIiIj/cYiIj/cYiIj/cVEc3+OIiI/3GIiI/3GIT0McG86P9xiIiP9xiIiEAuXA4aiP9xiIiP9xiIiP9P9Uwgq4iI/3GIiI/3GIiI/3FMnGxGOY/3GIiI/3GIhIaEx5e3GIiI/3GIiI/3EyKVG+1q6Ij/cYiIj/cYiIj/cYiIiP9xiEZcPKo8iIj/cYiIj/cYiIiP9xiIiP9xiE+iPBXcj/cYiIj/cYiIiP9xiIS90sUi2I/3GIiI/3GIiI/3GIiIj/cYiIj/cYQM48BByIiP9xiIiI/3GIiIOOJEuB27iI/3GIiI/3GIiI/3GIhFr0y1C4iP9xiIiP9xiELaTNJbcYiIj/cYiIj/cYRa9MtQuIiI/3GIiI/3FOxtwjkv9xiIiP9xiIiP9IXDyaPI/3GIiI/3GIiI/3GIiEyKHEdeiI/3GIiI/3GIiIU9TdK4iP9xiIiP9xiIhB2kzyW4iI/3GIiI/3GISlH8auCP9xiIiP9xiIiEXNrLMliIiP9xiIiP9xRJNMxsuIiP9xiIiP9xiIiP9xiIiP9xiEVAPLv8iI/3GIiI/3GIQM48BByIiP9xiIiP9xiIiP9NPUxMK4/3GIiI/3GIiI/3GIiI/3GIiI/3GIiIj/cYiFEc3+OI/3GIiI/3GIiI/3EzFwG96P6P9xiIiI/3GIiIRa9MtQv/cYiIiP9xiIhOc8wow4iP9xiIiI/3GIiI/3GIRJNMxsuP9xiIiI/3GIiIRPJswNn/cYiIj/cYiIj/cUohTG3riIiP9xiIiP9xiIiP9xiIiP9xiIiP9xiIiP9xiIiP9xiIiI/3GIiI/3GIhHaEyZe4iIiP9xiIiP9xTvVMIKuI/3GIiIj/cYiIj/cUWxrLTl/3GIiI/3GIiI/0Vk3MmyiP9xiIiP9xiIiI/3GITrSMJLeIj/cYiIj/cYhKgGxn+YiI/3GIiI/3FKIUxt64iIj/cYiIj/cYRbGspOVxiIiI/3GIiI/3FMusxEU4iIj/cYiIj/cYiD04QbPHvv9xiIiP9xiIhAzjwEHI/3GIiIj/cYiIhPAlwP2nGIiIj/cYiIj/cTE7ob/EXoiI/3GIiIj/cT4zQrLMvYiIiP9xiIiP9xTwJcH9qIiI/3GIiI/3GIiI/3FC2kziW4/3GIiI/3GIiI/3GIhKIUxt64j/cYiIj/cYiIj/cYiIRrtcpEqIiP9xiIiP9xhPojwV3IiP9xiIiP9xiIiP9I/ByAPnGIiI/3GIiI/3GIT0McG86P9xiIiP9xiIiP9EhzzXjIiP9xiIiP9xiIiP9xiIiP9HLcytI4iIj/cYiIj/cYiIj/PjhBs8e+iIj/cYiIj/cYTlVsKqmIj/cYiIj/cYiIRLGsxOWIiP9xiIiP9xiIiP9xiIiP9xQnss6E3/cYiIj/cYiIj/cYiIj/Qs488xz/cYiIj/cYiD/B0bE+Lv9xiIiP9xiIiP9xQtpM4luP9xiIiP9xiIiP9Ag8wYw4j/cYiIj/cYiIj/cU3pPDFsj/cYiIj/cYiIj/cYiIQzQs3L2IiIj/cYiIj/SuXMcaP/cYiIiP9xiIiExJXEtqiIj/cYiIj/cYRa9MtQuIiI/3GIiI/3FFr0y1C4iIiP9xiIiP9xRa9MtQuIiIj/cYiIj/cYiIMkexvrhOiI/3GIiI/3GIiIPNghtCfeiI/3GIiIj/SHqcmFaIiP9xiIiP9xSGhMiXuI/3GIiI/3GIiI/3GIiI/3GIiI/3GIiITZYsNp2IiP9xiIiP9xiFt+1YGI/3GIiIj/cYhbftWBiP9xiIiP9xiIhF4Byh/nGIiI/3GIiIj/Qs484xxxiIiP9xiIiP9xiIiI/0QoHN1+j/cYiIj/cYiIj/cYiIj/cYiIj/SQksj22I/3GIiI/3GIhRHN/jiP9xiIiP9xiIiI/3GIhAzjwEHIj/cYiIj/cYiIiP9xiFt+1YGI/3GIiI/3GIiI/0/1TCCriIj/cYiIj/cYiIj/cYQtpM4lv/cYiIj/cYiIj/cYQpmM5meI/3GIiIj/cYiFEc3+OI/3GIiI/3GIhM+4wwR3GIiI/3GIiIhHCSyfbYj/cYiIj/cYiIj/cYiIj/cYiIiP9xiIhB2kzyW4iP9xiIiI/3FJdFx4uoiP9xiIiI/3GIhItRyEroiIj/cYiIj/cYhbftWBiP9xiIiI/3GIiEZcPKo8iP9xiIiP9xiIiI/3GIiITkMcK86IiP9xiIiP9xiIiP9xSGhMiXuI/3GIiI/3GIiI/3FOtIwkt4iIiP9xiIiP9xiIiDWeMbthzoj/cYiIj/cYgz1UG9Kr6I/3GIiI/3GIiI/0RYzNpz/3GIiI/3GIiI/3GIiI/3GE71TCCriP9xiIiP9xiIhEk0zGy/9xiIiP9xiIiP9NPUxMK4/3GIiI/3GIiI/3GIhGXDyqPIiI/3GIiI/3GIiI/3GIiIQM48BByP9xiIiP9xiIiP9xiEF7LPhNiIj/cYiIiP9xiIiP9xiIiP9xiEvdLFItiI/3GIiIj/cYiIj/cYiIj/cYhHCSyfbYiIj/cYiIiP9xiIiP9xiIiP9xiIiP9xiIiP9xiIiFPU3SuIj/cYiIiP9xiIiP9xiIiP9xiEQ0LMy9/3GIiI/3GIiIj/cYiIj/cYiIj/cYiIURzf44/3GIiI/3GIiI/3GIiIj/cYiIj/cYiIj/cYiIj/cYiIj/cYiIj/cYiIj/cYiIiP9xiIiP9xiIiP9xiIRDQsvL1xiIiP9xiIiI/3GIiI/3GIiI/3GIiI/3GIiI/3GIiIV6nZVo/3GIiIj/cYiIj/cYiIj/cYiIj/cYiIj/cYiIhE4BzB/oiIiP9xiIiP9xiIiP9xiIiP9xiIiP9xiIiP9xiIhItRyEroiIj/cYiIj/cTa8kbpDboiP9xiIiI/3GIhGXDyqPIiP9xiIiP9xiISbUcZK5xiIiP9xiIiP9xiIiP9xiIiP9xhHXDyKPHGIiI/3GIiI/3GIiI/3GIiEVAPLv8j/cYiIj/cYiIj/cYiIj/cYiIhPojwF3HGIiI/3GIiI/3GIiI/3GIhGXDyqPIiI/3GIiI/3GIRvwcoD6IiP9xiIiP9xiIRvwcoD6I/3GIiI/3GIiI/3GIiIj/cU9DHBvOiP9xiIiP9xiIiP9xiIiP9xiIiP9xhNSVw7ao/3GIiI/3GIiITIocR16I/3GIiI/3GIQigc7X6IiI/3GIiIj/cYiIj/cUrBLGPtiI/3GIiI/3GIVNTbK3GIiIj/cYiIj/ShU8fqyIj/cYiIj/cYiIS90sUi2I/3GIiI/3GIhKgGxn+YiP9xiIiP9xhFr0y1C4iIj/cYiIj/cU2KHDde/3GIiI/3GIiI/3GIiI/3GIiI/3GISu98YQiIiI/3GIiIj/cYiIj/cYiIhOVWwaqXGIiI/3GIiIQdpM8luIj/cYiIj/cYhM6TxBbIiIiP9xiIiP9xiIiP9xiIhIFTyOrIiIiP9xiIiP9xiIiP9xhIaEyJe4/3GIiI/3GIiISBU8jqyIiP9xiIiI/3GIiI/3GIiI/3GISRU8fqz/cYiIiP9xiIiP9xReAcsf6Ij/cYiIj/cYiIhT1N0riI/3GIiIj/cYiIj/cYiIj/cYiIj/cUXgHLH+iI/3GIiI/3GIiIj/cYiIj/cYiIj/cYiIhMihxHXo/3GIiI/3GIiIj/cYiIhPAlwP2nGIiIj/cYiIj/cYiIj/cYiIj/cUavTJULcYiIj/cYiIj/cYTpYsJp3/cYiIiP9xiIiP9xiEAuXA4aiIiP9xiIiP9xiIQoc854yIiIj/cYiIj/cYSGhMiXv/cYiIiP9xiIiP9xiISXRceLqP9xiIiP9xiIiP9xhGXDyqPIiIiP9xiIiP9xiISiFMbeuP9xiIiI/3GIiI/3GIiI/3GIhDBbzfpIiI/3GIiI/3GIiI/3FeN9LI/3GIiI/3GIiIQigc7X6Ij/cYiIj/cYiIj/cYiISz1MXCuIj/cYiIj/cYiIj/cYiEOHPMeMcYiIj/cYiIj/cYiIj/cYiIhAzjwEHI/3GIiI/3GIhMusxEU4j/cYiIj/cYiIj/cYRUA8u/yIiP9xiIiP9xiIiP9xiIRJNMxsuP9xiIiP9xiIiP9xiIiEVAPKv8cYiIiP9xiIiP9xiIiP9P9Uwgq4iI/3GIiI/3GIiI/3FIaEyJe4j/cYiIj/cYiIg0/9O8ACyP9xiIiP9xiIiETybMDZ/3GIiI/3GIiIj/cYiIj/cYiIj/cYiISsEsU+1xiIiP9xiIiIN7ZRuUmuiIiI/3GIiI/3FE8mzA2YiIj/cYiIj/cYhCt+zkgYiIj/cYiIj/RWTcybKI/3GIiI/3GIiIRJNMtstxiIiP9xiIiP8zibK+dk2P9xiIiP9xiIhD5lzBmnGIiI/3GIiI/3FJhqxnlXGIiI/3GIiI/07pPDFsiP9xiIiP9xiIhMihxHXoj/cYiIj/cYiENGfNuYj/cYiIiP9xiIhGu1ykSoiI/3GIiI/3GISsEsY+2P9xiIiP9xiIiDJ2Ib6J3oiIj/cYiIj/cTG9Ib9C3v9xiIiP9xiIiP9xiIQdpM8luIiI/3GIiI/3GIgyR7G+uE6IiP9xiIiP9xiIhAzjwEHIj/cYiIj/cYiIQoc854yIiI/3GIiI/3GIiI/3GIiI/3GIiEvdLFItiP9xiIiP9xiIiP9xiIiP9xiIhJFTxurHGIiI/3GIiI/3FOVWwqqYiI/3GIiI/3GITpYsFp1xiIiI/3GIiI/09VbCqpiIiP9xiIiP9xiIiP9xiIiP9MIUxN63GIiI/3GIiI/3GIiIURzf4/9xiIiP9xiIiIQigc7X6I/3GIiI/3GIiI/1mp2Fb/cYiIj/cYiIhCKBztfoiP9xiIiP9xiIiFt+1IFxiIiP9xiIiI/3GFTU3Cv/cYiIj/cYiIj/cYhC2kzSW3GIiI/3GIiI/3GIiIQuZc4ZqIiI/3GIiI/3GIhM6TxBbIiIj/cYiIj/cYiIQUy8+zT/cYiIj/cYiIj/RZNMxsuIiI/3GIiI/3GDilQrhavYiI/3GIiI/3FIaEyJe4j/cYiIj/cYiIj/cYQ4c814yP9xiIiP9xiIiP9xiIiP9xiIiETgHMH+iIiP9xiIiI/06ofDV4iIj/cYiIj/cYg2q4K6VH2I/3GIiIj/cYiIj/cT+RIbFu3oiI/3GIiI/3GDsPErTw7XGIiI/3GIiI/3E5BCG3+96IiP9xiIiP9xhD5lzRmoj/cYiIj/cYiIRUA8u/yP9xiIiP9xiIiP9xiIiP9xiIiP9xiIhENCy8vXGIiI/3GIiI/3GIiI/3GIiI/3GIhGXDyqPIiI/3GIiI/3GIiI/3GIQeyc8TaP9xiIiP9xiIiP9xiIiP9xiIhB2kzyW4iI/3GIiI/3GISOXMgaOIiI/3GIiI/3GIiI/3GIRa9MtQuIiP9xiIiP9xiIiP9xiIiP9xiFTU3Cv/cYiIj/cYiIhT1N0riI/3GIiI/3GIiI/3FPQxwbzoiP9xiIiP9xiIiE3G3DOSiP9xiIiP9xiIiP9xiIiEvdLFItj/cYiIj/cYiIj/cYiIj/cYiIj/cUsO3F8SiIj/cYiIj/cYQljM6nOIiI/3GIiI/3GIiI/0/1TCCriIj/cYiIj/cYiIj/Mh1Bv+K+iP9xiIiP9xiITPuMQEf/cYiIj/cYiIj/VdTcK4j/cYiIj/cYiIj/SFw8mjyP9xiIiP9xiIiP9xTwJcH9qIiI/3GIiI/3GIiI/3GIiIj/cYiIhG/BygPv9xiIiP9xiIiP9ERnzbmIiIj/cYiIiP9xiIQM48BByI/3GIiI/3GIiIj/cYiIj/cYiIj/cYiIj/cYiIj/cTljQbecvoiIj/cYiIj/cYiIj/ShU8fqyIiP9xiIiP9xTwJcH9qIiI/3GIiI/3GEWvTLULiIiP9xiIiP9xiIiEdoTJl7iIj/cYiIj/cYhMnGw2OXGIiI/3GIiIMhSEvut7iIiP9xiIiP9xg6EDG2786IiI/3GIiI/3FMnGxGOY/3GIiI/3GIiI/3GIiI/3GIiIj/cYiIhG/BygPv9xiIiP9xiIiEZcPKo8iP9xiIiP9xiIiE2WLDadiIj/cYiIj/cYiEIoHO1+iIj/cYiIj/cYRDQszL2I/3GIiI/3GIiI/3GIiDypsbRWToj/cYiIj/cYiIj/cYiEFMvPs0j/cYiIj/cYiIRJNMxsv/cYiIj/cYiIj/cYiIR2hMmXuIiI/3GIiI/3GIiI/0kJLI9tiP9xiIiP9xiIiP9xiIiP9xiIiP9xhAzjwEHIiIj/cYiIj/cYiIj/cYiIj/cYiITZYsNp2IiI/3GIiI/3GD5EUbK7roiI/3GIiI/3GIiDwJ0bT2LoiP9xiIiP9xiIhH2bySZI/3GIiI/3GIiI/3GIiIQXss+E2I/3GIiI/3GIiI/3GIiI/3GIiIj/cYiIj/MBORsfxuj/cYiIj/cYiIj/cYiIiP9xiIiP9xiIiP9xiIiE6iPCXciIiI/3GIiI/3GIiEPmXMGacYiIj/cYiIj/cT32gbMJfoiIj/cYiIj/cTKGNr55yYj/cYiIj/cYhKIUxt64iP9xiIiP9xiDM1Yb3KnoiP9xiIiP9xiIPoURsXrucYiIiP9xiIiP9xhU1Nwr/3GIiI/3GIiI/3FJtRx0ro/3GIiIj/cYiIhPYXwZ6I/3GIiI/3GIiI/09VbCqpiIiP9xiIiP9xiExbrEpFiP9xiIiP9xiIhEsazE5YiP9xiIiI/3GIiI/3GIiI/3GIiI/3GIhENCy8vXGIiIj/cYiIj/cYSiFMbeuIj/cYiIiP9xiIiP8ziHG+d46IiI/3GIiI/3GIS90sUi2IiP9xiIiP9xgyGEK+572Ij/cYiIj/cYiEAuXA4aiIj/cYiIj/cUl0XHi6iIj/cYiIj/cYiIj/cYiIj/cYRvwcoD6IiI/3GIiI/3GIiISOXMgaOI/3GIiI/3GE0InD92iI/3GIiIj/cYiERSjMrXiI/3GIiI/3GIhLPUxcK4iI/3GIiI/3GIhI5cyBo4iI/3GIiI/3FDRnzbmIiI/3GIiI/3GIg04pK7HW1xiIiP9xiIiP9xQnss6E3/cYiIj/cYiIj/cYiIj/cYQ+Zc0ZqI/3GIiI/3GIiIS90sUi2P9xiIiP9xiIiDuot7VXSP9xiIiP9xiIiI/3GEBvHAoOiI/3GIiI/3GIiI/3GIiI/3GIiIj/cYRMP8w8CP9xiIiP9xiIiP9xTD1MTCv/cYiIj/cYiIj/cYQljM6nOIiI/3GIiI/3GIiI/3GIiI/3FIx2yDiYiP9xiIiP9xhFQDy7/IiI/3GIiI/3GIiI/0dAPJv8cYiIj/cYiIj/cYPQnRsvYucYiIj/cYiIj/cYSGhMiXuP9xiIiP9xiIiP9xQtpM4luP9xiIiP9xiIiDR+lbyBaoj/cYiIj/cYiEuuvFUU/3GIiI/3GIiEaM7Kcxj/cYiIiP9xiIhLnGxWOYiI/3GIiI/3GIiEc53JxiiP9xiIiP9xiIiP9xiIiP9xiIiP9FpZzFpv9xiIiP9xiIiP84mnO4ZYxxiIiI/3GIiI/3FEk0zGy4iP9xiIiI/3GIMQwyvvPNcYiIiP9xiIiE+PzBcDiIiP9xiIiP9xPccSszjtiP9xiIiP9xiIhH2bySZI/3GIiI/3GIiI/3GIiIj/cYiDHbgb8kfv9xiIiP9xiIiP9xSiFMbeuIiI/3GIiI/3GIiINikDutb8iIiP9xiIiP9MgGxX+f9xiIiP9xiIgxaNW/lyqP9xiIiP9xiIiEfHbJOJiIiP9xiIiP9xhaYtadj/cYiIj/cYiIj/Td0sQi3/cYiIj/cYiIj/cVEc3+OIiI/3GIiIhAbxz5DnGIiI/3GIiI/3GIiI/3GIiI/3GErBLGPtiI/3GIiI/3GIiFt+1YH/cYiIj/cYiIiP9EhzzXjIj/cYiIj/cYiIj/cYiEF7LPhNiIj/cYiIj/cYReAcsf6I/3GIiIj/cYhAbxwKDoj/cYiIj/cYiEc53JxiiI/3GIiI/3GIhALlwOGoiI/3GIiI/3GIhB2kzyW4iIj/cYiIj/cYiISiFMbeuP9xiIiP9xiIiEnTfHLI/3GIiIj/cYiIhHOdycYo/3GIiI/3GIiI/0hcPJo8/3GIiIj/cYiIj/cYiIj/cYiIhLnGxWOYiP9xiIiP9xiFep2VaIiP9xiIiI/3GE9hfBnoiIiP9xiIiP9xiDWgkbpfbnGIiI/3GIiIj/P6SysltNiP9xiIiI/3GIiIXTfTyIj/cYiIj/cYiIj/cUb8HKA+iIiI/3GIiI/3GIiI/3GIiI/3GIiI/3GIiITZYsNp2IiP9xiIiP9xiIiP9xiITOk8QWyIiI/3GIiI/3GIiI/3GIiITZYsNp2IiP9xiIiP9xiIiP9xiIiP9xiIiP9xiE9DHBvO/3GIiIj/cYiIj/cYiIj/cYiIj/cYiIj/cYiIQoc854yIiI/3GIiI/3GIiI/3GIiE5DHCvOiIiI/3GIiI/3GIiI/3GIiI/3GIiI/3GIiIT6I8BdxxiIiP9xiIiP9xiIiP9xiIiP9xiIhI5cyBo4iP9xiIiP9xiIhJFTxurHGIiI/3GIiI/0S37NSBj/cYiIj/cYiIj/T/VMIKuIiP9xiIiP9xiFpi1p3/cYiIiP9xiIhKgGxn+Yj/cYiIj/cYiExbrEpF/3GIiI/3GIiIj/cYiIRFKMyteI/3GIiI/3GIQavc9UKIj/cYiIj/cYhEUozK14iI/3GIiIj/cYiE8gvB30iIiP9xiIiP9xiEohTG3riI/3GIiI/3GIiI/3GE71TCCriP9xiIiP9xiIiP9xiITvVMIKv/cYiIj/cYiIj/cYhIaEyJe/9xiIiP9xiIiP9xiEyKHEdeiIiP9xiIiP9xiIiP9xiIiP9xiIiP9xiIiE31TDCriIiP9xiIiP9xiDqBobZ+Xv9xiIiP9xiIiP9xiIiP9xiIiI/3GIiIS1usWkWIiI/3GIiI/3GIPXkBsob+cYiIj/cYiIj/cYiIj/cYS0+cWwaP9xiIiP9xiIiP9xiIiP9xiIRDQsvL1xiIiI/3GIiI/0JMvPs0iIj/cYiIiP9xiIiP9xSGhMiXuP9xiIiI/3GIiIQC5cDhqI/3GIiI/3GIiEM0LNy9iIiP9xiIiP9xiIiI/3GIiI/3FD5lzRmoiP9xiIiP9xiIiP9xiIiP9xSCeMjYeIiP9xiIiP9xiIiI/0ML/O9A/3GIiI/3GIiI/06KHDde/3GIiI/3GIiIhT1N0riI/3GIiI/3GIRDQszL3/cYiIj/cYiIiP9xiIiP9xiIS5xsVjmIiI/3GIiI/3GEd6nJhWiP9xiIiI/3GIhDpZzVpoj/cYiIj/cYiEjlzIGjiIj/cYiIj/cYiIj/cYiEkVPH6s/3GIiI/3GIiI/3GIiI/3GIiEVAPLv8j/cYiIj/cYiIj/cYg/7yKxEN2IiI/3GIiI/3GDeqQblVvo/3GIiI/3GIiI/3FAMLwN9Ij/cYiIj/cYiIQ+ZcwZpxiIiP9xiIiP9xNzeVuchqiI/3GIiI/3GIiITwJcH9r/cYiIj/cYiIj/TO98UQiI/3GIiI/3GIiI/0bybKDZcYiIj/cYiIj/cYhOFKwutYiIj/cYiIj/cYiIj/cYiIhNZ7w5hI/3GIiI/3GIiEa7XKRKiIj/cYiIj/cYiIg3WHK5p43/cYiIj/cYiIhPAlwf2v9xiIiP9xiIiI/3GIiEVAPLv8/3GIiI/3GIiI/3GIiIj/cYiISiFMbev/cYiIj/cYiIiP9xiIiP9xiISRU8bqxxiIiP9xiIiI/3GIiI/3GIiI/3GIXTfTyIiIj/cYiIj/cUkVPH6siI/3GIiI/3GIiI/3GIiI/3GIiI/3GIiISLUchK6IiP9xiIiP9xiD7kMbIbzoj/cYiIj/cYiIj/cYiIj/cYTek8MWz/cYiIj/cYiIj/cYiIj/R69MpQv/cYiIj/cYiIj/cUy6zERTiIiP9xiIiP9xhMGuxOUYiIj/cYiIj/cYhEk0zGy4j/cYiIj/cYiIj/cYQnss2E1xiIiP9xiIiP86gyS3fNuP9xiIiP9xiIiP9KdFx4uoiIj/cYiIj/cYiINjoSusXtiIiP9xiIiP9xiIhFQDy7/I/3GIiI/3GIiI/3GIiI/3GDj3EbgI7o/3GIiI/3GIiI/3FEk0zGy4iI/3GIiI/3GIhEEczO44iIiP9xiIiP9xiIhEk0y2y3GIiIj/cYiIj/cUWvTLULiIiI/3GIiI/3E6QOG2vx6IiP9xiIiP9xPamxslZOcYiIj/cYiIj/cYg4VzG4qM6P9xiIiP9xiIiDE7ob/EXv9xiIiP9xiIiP9xg/gVOxfqz/cYiIj/cYiIj/QFMcG86IiP9xiIiP9xiITwJcH9qI/3GIiI/3GIhPQxwLznGIiI/3GIiI/3GIQ4c814z/cYiIj/cYiIj/cYiIj/cYiIV6nZVoiP9xiIiP9xiIiP9xURzf44iIj/cYiIj/cYhJtRx0rv9xiIiP9xiIiP9xiIiP9xiIiP9xiIhALlwOGoiP9xiIiP9xiIiDdXMbmozoiIj/cYiIj/cYRJNMxsuIj/cYiIj/cYiIhJdFxounGIiI/3GIiI/3GEc53JxiiIiP9xiIiP9xhIhqyHlYiIj/cYiIj/cYiIj/cYiIhEsazE5YiP9xiIiP9xiIhKgGxn+Yj/cYiIj/cYiEHaTPJbiIiP9xiIiP9xhO9Uwgq4j/cYiIj/cYiISEXsi6GIiP9xiIiP9xhEk0zGy4iP9xiIiP9xiEsO3F8SiP9xiIiP9xiDWeMbthzoiIj/cYiIj/cT8Q4rHvHYiIiP9xiIiP9xTD1MPCtxiIiI/3GIiI/0evTJULcYiIiP9xiIiP9xiIiP9GQDy7/IiIj/cYiIiP9xiIiP9xiIhChzznjIiI/3GIiIj/cYiIj/cYiIj/cYiIj/cYiIhNliw2nYiI/3GIiI/3GIiI/3GIiIQoc854yIiP9xiIiP9xiIhCWMzqc4j/cYiIj/cYiIj/cYhHCSyfbYiIj/cYiIiP9xiIiP9xiEohTG3riP9xiIiI/3GIiI/3FCOmzsWYj/cYiIj/cYiITZYsNp2IiP9xiIiI/3GIgxmsG/ZT6Ij/cYiIj/cYiIj/cYiIRlw8qjyIj/cYiIj/cYiIRvwcoD6P9xiIiP9xiIiFEc3+OP9xiIiP9xiIiP9xiIiP9xiIiP9xiIiP9xiIiP9xWKnYVv9xiIiP9xiIiP9xiIiP9xSXRceLqIiP9xiIiP9xiIiP9xiIiP9xiIhBeyz4TYiP9xiIiP9xiEohTG3riI/3GIiI/3GIOYCntn9YcYiIj/cYiIj/cYg+tcGxSj5xiIiP9xiIiI/3GIiI/3GIiI/0vBLGPtiIj/cYiIj/cYg+skWyTbqP9xiIiP9xiISlH8auD/cYiIj/cYiIj/cYiIj/cYiIiP9xiIiP9xiIiP9xiIiP9xiIiP9xiIhL3SxSLYj/cYiIj/cYiIj/cYiIj/cYiIhG/BygPo/3GIiI/3GIiI/3GIiI/3FN6TwxbI/3GIiI/3GIiI/3GIiI/3GIiI/0evTKUL/3GIiI/3GIiI/0knjI2HiIiP9xiIiI/3GIiDWeMbthzoj/cYiIiP9xiIiP9xiIiFt+1IFxiIiP9xiIiP9xheN9HIcYiIiP9xiIiP9xiIiP9xhXqdlWiIiP9xiIiP9xg5NNG3yy6P9xiIiP9xiINnwTuYPscYiIj/cYiIj/cTkEIbf73oiI/3GIiI/3GIiI/3GIiI/3GIiEBvHAoOj/cYiIj/cYiIhEUozK14/3GIiI/3GIiEyKHEdeiI/3GIiI/3GIhbftWBj/cYiIj/cYiISsEsY+3/cYiIj/cYiIj/OVhyt6eNcYiIiP9xiIiEqAbGf5j/cYiIj/cYiIPPfCtAg9iIj/cYiIj/cYiINyjBudc+iI/3GIiI/3GIiDjDorg8XYiIj/cYiIj/cYiIT8CcE/aIiP9xiIiP9xhbftWBiI/3GIiI/3GIiISq68ZRSIiI/3GIiI/3GITwJcH9qIj/cYiIj/cYiIj/cYiIj/cYhGzayjJY/3GIiI/3GIiI/0yAbFf5/3GIiI/3GIiI/3FDhzzXjIj/cYiIj/cYiIhLDtxPEnGIiI/3GIiI/3E0gjG8fc6IiI/3GIiI/3GIiI/3GITvVMIKuP9xiIiP9xiIiP9D2kziW4j/cYiIj/cYiIj/cYiIiP9O6TwxbI/3GIiI/3GIiI/3GIiISOXMgaOI/3GIiI/3GIiITOk8QWyIj/cYiIj/cYiEs9TFwriIj/cYiIj/cYhEUozK14iIj/cYiIj/cU6WLCadj/cYiIj/cYiISLUchK6IiI/3GIiI/09nvBmEcYiIiP9xiIiDsKE7X17IiI/3GIiIj/cYiIj/cYiIhChzznjIiP9xiIiI/3GIiI/3GITrSMJLeIj/cYiIj/cYSUXse6H/cYiIj/cYiIj/cYiIiP9LIUxt64iIj/cYiIj/cYiIiP9HLcytI4iI/3GIiIj/cYhGXDyqPIiI/3GIiI/3GIiIj/cYiIj/cUJ7LNhNcYiIj/cYiIj/cYiIiP9xiISRU8bqxxiIiP9xiIiP9xTN0sMi1xiIiP9xiIiP9xQ+Zc0ZqIj/cYiIj/cYiIR2hMmXuIiI/3GIiI/3GIiI/3GIiI/3GIiISk+cawaIiP9xiIiP9xheN9HIcYiIj/cYiIiP9xiIiP9xURzf44iIj/cYiIj/cUrBLGPtiIj/cYiIj/cYiIT8CcE/aIj/cYiIj/cYiIj/cYiIiP9xSsEsY+2Ij/cYiIj/cYiIj/cYiIj/cYiIiP9xTvVMIKuI/3GIiI/3GIiISIash5WP9xiIiP9xiIiP9xiIiP9xiIiI/0FvHAoOiIiP9xiIiP9xiIRlw8qjyIiP9xiIiP9xiIiP9xiIiP9xiIiP9xiIiEQRzM7jiIj/cYiIj/cYiIiP9JCSyPbY/3GIiI/3GIiI/3FHG3yeSIj/cYiIiP9xiIiP9Oihw3Xv9xiIiP9xiIiP9xhEk0zGy4iP9xiIiP9xiIiP9xiIiEgVPI6siIiP9xiIiP9xiFep2VaIiP9xiIiI/3GIReAcsf6P9xiIiP9xiIiP9xT0McG86I/3GIiIj/cYiIhLPUxcK4/3GIiIj/cYiIj/O7ARtk/uiIiP9xiIiP9xhEk0zGy4iP9xiIiP9xiIhFr0y1C4j/cYiIj/cYiIj/cYiIj/cTwsMbTTzo/3GIiI/3GIiIRJNMtstxiIiP9xiIiP9xiDrOk7YxbIiP9xiIiP9xiIhHaEyZe4iIj/cYiIj/cYiIT6I8Fdz/cYiIj/cYiIj/cYiIj/cYiIj/cYiIiP9xiIiP9xhF4Byx/oj/cYiIj/cYiIj/cYiIj/cYiIiP9xiIiEyKHEdej/cYiIj/cYiIhZYtediIj/cYiIiP9xiIiP9xiITwJcH9qI/3GIiI/3GIiI/3GITOk8QWyIiIj/cYiIj/cYR7tclEr/cYiIj/cYiIj/cYQwW836SIiIj/cYiIj/cYTwJcH9qIiP9xiIiP9xiIiP9xiIiP9xhL3SxSLYiIj/cYiIj/cYSXRceLqIj/cYiIj/cYiIj/cYiIj/cYiEF7LPhNiIj/cYiIj/cYiIj/cYiIj/cYiIj/cYiIj/cYiIU9TdK4iIj/cYiIj/cYiIj/cYiIj/cUjHbIOJiI/3GIiI/3GIiI/3GIiI/3GIiIj/cYiIj/cYiIj/cYiIj/cYWmLWnY/3GIiI/3GIiI/3GIiIQzQs3L2IiI/3GIiI/3GIiI/3GIiI/3GIiIj/cYS90sUi2IiP9xiIiP9xiIiP9xiIiI/3GEJYzOpziIj/cYiIiP9xiIiP9xiIhFr0y1C4j/cYiIj/cYiIj/cYSRU8fqyP9xiIiI/3GIiI/0rlzHGj/3GIiIj/cYiIQC5cDhqIj/cYiIj/cYiIj/cYiITvVMEKtxiIiP9xiIiP9xiELaTNJbcYiIj/cYiIj/cYiITvVMEKtxiIiP9xiIiP9xiIiP9xiIiP9xiIiP9xhbftWBiIj/cYiIj/cYiIj/cYiIj/Qs488xz/cYiIj/cYiIj/cYiFt+1YGP9xiIiP9xiIiP9ZqdhWj/cYiIj/cYiIj/cYiIj/cYiIj/cYiIj/cYiFpi1Z1xiIiI/3GIiI/3GIiI/3GIiI/3FeN9LI/3GIiI/3GIiI/3GETybMDZiIj/cYiIiP9xhGD2yfCXGIiI/3GIiI/3GIRwksn22IiI/3GIiIj/cYhK8dxQ4nGIiIj/cYiIhHx2yTiYiIj/cYiIj/cUDOPAQciIiI/3GIiI/z73wrMIPYj/cYiIj/cYiIj/cYiIj/cYg/YrGxnU7/cYiIj/cYiIj/cYiIj/cYiIj/cYhFr0y1C4iI/3GIiI/3GIhJtRxkrnGIiI/3GIiI/3GDBfQrCwvf9xiIiP9xiIiP9xTpYsJp2I/3GIiI/3GIiI/3GIiI/3GIiIRlw8qjyI/3GIiI/3GIiI/3GIiI/3GIiITOk8QWyIj/cYiIj/cYiIj/cYiIj/cUVAPLv8iIiP9xiIiP9xiIiP9xiIiP9EhzzXjIiP9xiIiP9xiIiP9xiIiP9xiIiI/3FOliwmnY/3GIiI/3GIiI/3GIiI/3GIiIMqcTvVjscYiIj/cYiIj/cYhJFTx+rI/3GIiI/3GIiI/3GIhCWMzqc4iP9xiIiP9xiITOk8QWyIiI/3GIiI/3GIiI/3GIRvwcoD6IiP9xiIiP9xhaYtadj/cYiIj/cYiIj/cYiIj/cYT0McG86I/3GIiI/3GIiI/3GIiI/3GIiI/3GIQM48BByIiP9xiIiP9xiIiP9xiIiP9xiEZujKkX/3GIiI/3GIiI/3FICSyPbf9xiIiI/3GIiI/3GIiI/3GIhNSVwranGIiI/3GIiI/3GEkVPH6siP9xiIiP9xiIhN9Uwwq4iIiP9xiIiP9xiIiP9xSbUcdK6P9xiIiP9xiIiP9xiIiI/3GIiI/3GIiI/3GIiEKHPOeMiIiP9xiIiP9xiIiP9xiIiP9xiEohTG3riI/3GIiI/3GIiI/3FN6TwxbI/3GIiI/3GIiE0InD92/3GIiI/3GIiI/3GIiEDOPAQciP9xiIiP9xiIiP9xiIiEzpPEFsiI/3GIiI/3GIiI/3GIiIhM6TxBbIj/cYiIj/cYiIj/cYS668VRSI/3GIiI/3GIiITfVMMKuIiI/3GIiI/3GIhLPUxcK4iI/3GIiI/3GIiI/3GE2ofDV4iI/3GIiI/3GIiIQdpM8luIj/cYiIj/cYiIj/cYiIj/cVEc3+OIiI/3GIiI/3GIWmLWnY/3GIiI/3GIiI/3GIQM48BByIiP9xiIiP9xiIiP9xiIiP9xiIiP9xTxSsHrX/cYiIj/cYiIj/Mr0hv0Le/3GIiIj/cYiIO9qjtSVciI/3GIiI/3GIhIReyLoYiIj/cYiIj/cYiDRCsry9Tf9xiIiP9xiIiP9xTvVMIKuIj/cYiIj/cYiIhdN9PIiP9xiIiP9xiIiI/0iM7IcxcYiIj/cYiIj/cYQUy8+zSIj/cYiIj/cYiIU9TdK4iI/3GIiI/3GIiIMF4BsLH+j/cYiIj/cYiISz1MXCuIj/cYiIj/cYiIj/cYQljM6nOIiI/3GIiI/3GIiIRd/8ogBxiIiP9xiIiP9JaEyJe4iP9xiIiP9xiIiP9xiEs9TFwriIiP9xiIiP9xiEhoTIl7/3GIiI/3GIiI/3GIiIhOc8wow4j/cYiIj/cYiIiD1WobOpXo/3GIiI/3GIiI/3GE9hfBnoiIiI/3GIiI/3GIiI/0FvHAoOiIiP9xiIiP9xiEUPbL8JiIiI/3GIiI/3GIiIRlw8qjyP9xiIiI/3GIiITwJcD9pxiIiI/3GIiI/0QoHN1+j/cYiIj/cYiIj/cYReAcsf6Ij/cYiIj/cYiIj/cYTrSMJLeIiP9xiIiP9xiIiDtc4bWjHoj/cYiIj/cYiIQM48BByP9xiIiI/3GIiIScEsc+2IiI/3GIiI/3GIiI/3GE9zzBjD/3GIiI/3GIiI/3GIiIj/cYiIj/cYiIj/cYiIj/cYiIj/cYiIj/cYiIj/cYiIiP9xiIiEzpPEFsiP9xiIiP9xiIiI/3GIQ+Zc0Zr/cYiIiP9xiIiFt+1IFxiIiP9xiIiP9xiIiP9xiIiP9xiIiI/3GIiI/3GIiI/3FaYtadiP9xiIiP9xiIiP9xiIiP9xiIiIRPJssNlxiIiI/3GIiI/3GIiI/3GIiI/3GIiI/3FENCzMvYiP9xiIiP9xiIiP9xiIiP9xiIiP9xiIiP9FNCzMvYiI/3GIiI/3GIiI/3GFep2VaIiI/3GIiI/3GF430sj/cYiIj/cYiIj/cYiIj/cYiIj/cYiIRDQsvL1xiIiP9xiIiP9xiE71TCCrj/cYiIj/cYiIj/cYiIj/MQFBsA++/3GIiI/3GIiI/3E8i1G0dK6I/3GIiI/3GIhT1N0riIiP9xiIiI/3GISOXMgaOIiP9xiIiI/3GEhoTIl7/3GIiI/3GIiIhDk0zWy4iIj/cYiIj/cYiIiP9xiIhPYXwZ6Ij/cYiIj/cYiIhGXDyqPIj/cYiIj/cYiIRi3MrSP/cYiIj/cYiIj/cUuuvFUUiI/3GIiI/3GIiE2ofCV4cYiIj/cYiIj/cYiIhHaEyZe4iI/3GIiI/3GIiI/3GIiI/3FDWMzKc3GIiI/3GIiI/009TEwrj/cYiIj/cYiIj/QIPMGMOI/3GIiI/3GIhD5lzRmv9xiIiP9xiIiP9BMLwN9IiP9xiIiP9xiIhHmPyWcIiP9xiIiI/3GIiEcJLJ9tiI/3GIiI/3GIiI/3GIiIj/cYiIj/RhHMvuOI/3GIiIj/cYiIj/SyFMbeuIiI/3GIiIj/cYiEPmXMGacYiIiP9xiIiP9xg3asK4lT1xiIiP9xiIiP9xgzFwG96P7/cYiIj/cYiIiP9xTD1MPCtxiIiP9xiIiI/3GIiITfVMMKuIiP9xiIiI/3GIiI/3GIQM48BByIj/cYiIiP9xiITvVMEKtxiIiP9xiIiI/3FJ5cxho3GIiI/3GIiIj/SNm8kmSIiI/3GIiI/3GIiETybMDZj/cYiIiP9xiIhH2bySZP9xiIiP9xiIiI/3GIiI/3GEKZjOZniP9xiIiP9xiIiP9xiIiP9xiIiI/3GIiI/3GIhK73xhCIiI/3GIiI/3GIiEcJLJ9tiIj/cYiIj/cYhLPUxcK4iIj/cYiIj/cUl0XHi6iIj/cYiIj/cYiIj/T1VsKqmIiI/3GIiI/3GIhNxtwzkoiI/3GIiI/3GIiI/3GIiIj/Q9pM4luP9xiIiP9xiIiI/0evTJULcYiIj/cYiIiP9xSXRceLqIj/cYiIiP9xiIiEpPnGsGiI/3GIiI/3GITJxsNjlxiIiP9xiIiI/3GIiEQRzM7jiIj/cYiIiP9xiIiEh0XIi6iIiI/3GIiI/3GIMZsDvmT8cYiIj/cYiIiP9xhCWMzqc4iI/3GIiIj/cYhLPUxcK4iI/3GIiIj/cYhO9Uwgq/9xiIiP9xiIiI/3FCeyzYTXGIiI/3GIiI/3GIiI/3GIiIj/cYiIj/cYiIj/cYiIj/cYiIj/cYiIj/cYiIj/cYiIiP9G4Byx/oiI/3GIiI/3GIiI/3GIiI/3GIiITfVMMKuIiI/3GIiI/3GFep2VaIiIj/cYiIj/cVTU3CuP9xiIiP9xiIiP9xTwJcH9qIiI/3GIiI/3GEJ7LNhNcYiIj/cYiIj/cUDOPAQciIiI/3GIiI/3GIiI/3GIiI/0OZjOZniIj/cYiIj/cYiIiP9xiIiP9xiIiP9xiIT6I8Fdz/cYiIiP9xiIiP9CzjzjHHGIiI/3GIiIj/cYiIj/cYiIj/cYiIg0cSK8jt2P9xiIiP9xiIiP9xRi3MrSOIiP9xiIiP9xiIiP9xhPojwV3IiP9xiIiP9xiIiP9OuswkU3GIiI/3GIiI/3FJRex7oY/3GIiI/3GIiI/3GDb9UboCrv9xiIiP9xiIiP9xiEYtzK0jiP9xiIiP9xiIiDw4QbTHvoiIj/cYiIiP9xiIRa9MtQuI/3GIiIj/cYiIj/cYiIj/cYiIS90sUi2P9xiIiI/3GIiIQ5NM1suIiI/3GIiIj/cYiIj/cYiIj/cYiIj/cYiIj/cU9DHBvOiP9xiIiI/3GIiI/3GIiI/3GIiI/3FF4Byx/oiP9xiIiP9xiIhH2bySZI/3GIiI/3GIiI/3GIiIj/cUJ7LNhNcYiIj/cYiIj/cYiIj/cYiIiEohTF3rcYiIj/cYiIj/cYiIiP9xSRU8fqyI/3GIiI/3GIiI/3GIiIj/cYhCKBztfoiIj/cYiIj/cYQY189yj/cYiIj/cYiIiP9IXDyaPP9xiIiP9xiIiP9xiIiITfVMMKuIiP9xiIiP9xiE3pPCFscYiIj/cYiIj/cYQ+Zc0ZqI/3GIiI/3GIiESTTMbL/3GIiI/3GIiI/3GIiI/3FCeyzoTf9xiIiP9xiIiP9xiIiP9xiDaKpbp1Wv9xiIiI/3GIiI/0shTG3riIiP9xiIiI/3GITOk8QWyIiI/3GIiI/3GIiIj/SFw8mjz/cYiIj/cYiIj/cT7kMbIbzoiI/3GIiI/3GIiIO3pCtYW9iIiP9xiIiI/3GIiI/0SHPNeMiP9xiIiP9xiIiI/3GIhJdFx4uv9xiIiI/3GIiIQigc7X6I/3GIiI/3GIiI/3GIiI/3GIhDpZzVpoiP9xiIiP9xiIiP9xMF4BsLH+iIiI/3GIiI/3GIiIS5xsVjmIj/cYiIj/cYiExbrEpFj/cYiIj/cYiISTOcfMaI/3GIiI/3GIiI/3FIaEyJe4j/cYiIj/cYiIj/cYiIiP9THN3jcYiIj/cYiIj/cYReAcsf6I/3GIiI/3GIiIj/Q9pM4luP9xiIiP9xiIiI/3GIiI/3GIiI/3GIiI/0j8HIA+cYiIj/cYiIiP9xiEcJLJ9tiIiP9xiIiP9xiIRd/8sgCI/3GIiI/3GIiI/3GEpR/GrgiP9xiIiP9xiIhMusxEU4/3GIiI/3GIiI/3FEk0zGy4iI/3GIiI/3GIhO9Uwgq/9xiIiP9xiIiP9xiIiP9O6TwxbIj/cYiIj/cYiIj/cYiIj/cYhEk0zGy4j/cYiIj/cYiIj/cYiEohTG3riP9xiIiP9xiIiEWvTLULj/cYiIj/cYiIj/cYiIhB2kzyW4iP9xiIiP9xiIiP9xMzVhvcqeiIiI/3GIiI/3GDe407lHLI/3GIiI/3GIiIP+8isRDdiP9xiIiP9xiIiP9Ag8wYw4j/cYiIj/cYiIj/cVTU3CuP9xiIiI/3GIiI/0BTHBvOiI/3GIiI/3GIiIROAcwf6IiIj/cYiIj/cYhCKBztfoiIj/cYiIj/cYiEMFvN+kiIj/cYiIj/cYiIgxO6G/xF7/cYiIj/cYiIj/cYiIj/cUOHPNeMiP9xiIiP9xiIiP9xN/hSuQetiIj/cYiIj/cYiE71TCCr/3GIiI/3GIiI/3GDLJMb42zo/3GIiI/3GIiI/3GIiIj/cYiIj/cYQM48BByIiP9xiIiI/3GIhPILwd9IiIj/cYiIj/cYiIiP9xiIiP9xhENCzMvY/3GIiI/3GIiI/3FO9Uwgq4iP9xiIiP9xiIiP9xiIiI/3GISRU8fqz/cYiIj/cYiIj/cYiIiP9xiIiP9xiIiP9N3SwyLXGIiI/3GIiIj/Qzps7FmIj/cYiIj/cYiIj/Tuk8MWyP9xiIiI/3GIiISBU8jqyIiP9xiIiP9xiEm1HHSu/3GIiI/3GIiI/3Ew+2SwFJuIiIj/cYiIj/cYiIhDNCzcvYiI/3GIiI/3GIiIj/cYiIj/cYiEF7LPhNiI/3GIiI/3GIiIj/cYiIj/cYiIj/cYiIj/cYiISsEsU+1xiIiI/3GIiI/3GIiI/3GIiI/3GIiI/3GIQigc7X6IiIj/cYiIj/cYSXRceLqIj/cYiIj/cYiIj/cUDOPAQciIiI/3GIiI/3GIiI/3GIRlw8qjyIiI/3GIiI/3GIiI/zJ8Yb+DnoiP9xiIiP9xiIiP9xNdBCuy+9/3GIiI/3GIiI/3GIPYZSs3mtiIj/cYiIj/cYiIhMihxHXo/3GIiI/3GIiI/01brEpFiIiP9xiIiP9xiIiP9xiIiP9xiIhMSVxLaoiIj/cYiIiP9xiDOEs717TI/3GIiI/3GIiIQ5NM1suIiIj/cYiIj/cYO52htWJeiP9xiIiI/3GIiIOYGht35eiI/3GIiI/3GIiECNfAgoiIiP9xiIiP9xiIhNCJw/dv9xiIiP9xiIiI/0PaTOJbj/cYiIj/cYiIhLPUxcK4j/cYiIj/cYiIhFr0y1C4/3GIiI/3GIiIhL3SxSLf9xiIiP9xiIiP9xiIiP9xiIiI/3GIPnQCsov9j/cYiIj/cYiIj/cUfZvJJkiIiP9xiIiP9xiIiP9xiIiP9xiIiI/3GFpi1p2P9xiIiP9xiIiP9xURzf44iIj/cYiIj/cYiIiEohTF3rcYiIj/cYiIj/cYhMusxEU4iP9xiIiP9xiIiDLWgr4pfYj/cYiIj/cYiDQjEbzc7o/3GIiI/3GIiDdpgbmWfv9xiIiP9xiIiP9xQG8cCg6IiI/3GIiI/3GIiE2WLDadiIiP9xiIiP9xiFt+1YGI/3GIiI/3GIiINW/BupA+cYiIj/cYiIj/cYMqhUvVercYiIj/cYiIj/cTmkAbdb/oj/cYiIj/cYiIiP9JaEyJe4j/cYiIj/cYiIg9FeGz6h6IiI/3GIiI/3FHu1yUSo/3GIiI/3GIiING2GvJJ5iI/3GIiI/3GIiI/3GIiI/3GIiIPPWHtAp4j/cYiIj/cYiINCMRu9zucYiIj/cYiIj/cYiEgnjI2HiP9xiIiP9xiISiFMbeuI/3GIiI/3GIiDIYQr7nvf9xiIiP9xiIiP9xg+FeGy6h6P9xiIiP9xiIiP9xiIiI/3GEOHPNeM/3GIiI/3GIiI/3GIiIj/cYRlw8qjyIiI/3GIiI/3GITWe8OYSIiP9xiIiP9xiIQigc7X6IiI/3GIiI/3FPQxwbzoj/cYiIj/cYiIj/R26MqReIj/cYiIj/cYg5BCG3+96P9xiIiI/3GIiITyC8HfSIj/cYiIj/cYiEAuXA4aiIj/cYiIiP9xPi6sstFTj/cYiIj/cYiIhN9Uwwq4iIj/cYiIj/cYTsbcE5JxiIiP9xiIiP9xhDBbzfpIiIiP9xiIiP9xiIhHaEyZe4iIj/cYiIj/cYiIhL3SxSLf9xiIiP9xiIiI/3FO9Uwgq4j/cYiIj/cYiIiExJXEtqiI/3GIiIj/cYiIg2yiS5NdtxiIiP9xiIiP85VzG4qM6IiP9xiIiP9xiIiP9xiDoPErbw7YiIj/cYiIj/cYPEqRtLVuiI/3GIiI/3GIiIU9TdK4iI/3GIiI/3GIhAbxwKDo/3GIiI/3GIiIhdN9PIiP9xiIiP9xiIiP9xiIhT1N0riIj/cYiIj/cYhbftWBiI/3GIiI/3GIiISLUchK6Ij/cYiIj/cYiIRa9MtQuI/3GIiI/3GIiIhEEczO44iP9xiIiP9xiIOLZRuEmuj/cYiIiP9xiIiE31TDCriIj/cYiIiP9xiIhGXDyqPIj/cYiIj/cYiIhMSVxLaoiI/3GIiIj/cYhNxtwzkoiIj/cYiIj/cYiE71TBCrcYiIiP9xiIiP9xiIiDw5grTGff9xiIiP9xiIiI/3GIiI/3FAzjwEHIiIj/cYiIiP9xiIiP8xL5Gw4G6Ij/cYiIj/cYiIiP9xOhAxtu/OiIiP9xiIiP9xiIiDY6ErrF7YiI/3GIiI/3GIiIM5SBvWt+iP9xiIiP9xiIiP9xhIaEyJe4/3GIiI/3GIiEl0XHi6/3GIiI/3GIiI/3E22La6J0mIiP9xiIiI/3GITnPMKMOIiI/3GIiIj/cYiIj/cYhEk0zGy4/3GIiIj/cYiIj/cUWvTLULiIiI/3GIiI/3GIRa9MtQuIiP9xiIiP9xiIPzIBsc3+/3GIiI/3GIiI/0yuvFUUiIj/cYiIj/cYiIj/cYiIhAzjwEHI/3GIiI/3GIiI/0PaTOJbiP9xiIiP9xiIiP9xiIiP9KtRx0roiP9xiIiP9xiIiP9xiIiP9xhFQDy7/IiI/3GIiI/3GIMR1BvuK+cYiIj/cYiIj/cTZMYrqznYiP9xiIiP9xiIiI/3GIQM48BByIj/cYiIj/cYiIhKIUxt6/9xiIiP9xiIiP9xiIiI/3GIiI/3GIiECNfAgoiIj/cYiIj/cYiEQ0LMy9/3GIiI/3GIiI/3GIiI/3GIiI/3GEL4rOB1iIj/cYiIj/cYiIRa9MtQuI/3GIiI/3GIiI/3GIiI/3GE+iPBXciI/3GIiI/3GIiI/3GIRs2soyWP9xiIiP9xiIiP9xiIiEIoHO1+iP9xiIiP9xiIiIQdpM8luI/3GIiI/3GIiIhNxtwzko/3GIiIj/cYiIj/cYiIj/cYiIj/QW8cCg6IiI/3GIiIj/cYiIj/cYiIj/WanYVv9xiIiP9xiIiP9xR/wcgD5xiIiP9xiIiP9xhG/BygPoiI/3GIiI/3GIiIj/cYiIj/cYiIj/cYRPJswNmIiP9xiIiP9xiIRzncnGKIj/cYiIj/cYiIg82WKzJp1xiIiI/3GIiI/3GIQvis4HWI/3GIiI/3GIiEUPbL8JiIj/cYiIj/cYiD+wwrFPPY/3GIiI/3GIiI/zhpgbmWfoiIj/cYiIiP9xTsbcE5JxiIiI/3GIiI/3FGD2yvCf9xiIiP9xiIiP8yXgG+of5xiIiP9xiIiI/3GIiI/3GIiI/3GIiDU/EbvA7o/3GIiIj/cYiIj/cTYLorr0XYiIiP9xiIiP9xiEkznHzGiIj/cYiIj/cYiIj/cYiIiP9xhOliwmnf9xiIiP9xiIiP9xiIiP9xiIiI/3GIiI/3FeN9LI/3GIiI/3GIiI/3GIiI/3GIiI/3GIiIj/cYiIj/cYiIhItRyEroiP9xiIiP9xiIiP9xiITOk8QWyIiI/3GIiI/3GIiI/3GIiIj/cYiE2WLDadiIiP9xiIiP9xiD04QbPHvo/3GIiI/3GIiI/zWy4bxNHoiIj/cYiIj/cYQtpM0ltxiIiI/3GIiI/3GEycbEY5/3GIiI/3GIiI/0UFvM+kj/cYiIj/cYiIj/cT5FkrK6bf9xiIiI/3GIiI/3GIObFSt06tiIiP9xiIiP9xgwXgGwsf6IiP9xiIiI/3GINOFRvB6uiIj/cYiIj/cYhIaEx5e3GIiIj/cYiIj/cYiE8CXB/aiP9xiIiP9xiIiE31TDCriIiP9xiIiP9xg2HLG6406IiP9xiIiP9xiIiP9xiIiEHaTPJbiI/3GIiI/3GIiIMRmDv+Z8iP9xiIiP9xiIiP9xiIiP9xiEGr3PVCiI/3GIiI/3GIiI/3GIiI/3GIiIj/cVTU3CuP9xiIiP9xiIiP9xhGboypF/9xiIiP9xiIiI/3GEDQnPL2cYiIj/cYiIj/cYiIj/cU0InD92iIiP9xiIiP9xiIiP9xiIiP9xiIiP9xiIiP9xiIiI/3GIiI/3GIiIScEsc+2IiI/3GIiI/3GIiIj/cYiIj/cYiIj/cYiIj/XzfSyI/3GIiI/3GIiI/3GIiIj/cYiIj/cYiIj/cYiIj/cYiIj/cYiIj/cYiIj/cYiIiP9xiIiP9xiIiP9xiIiP9xheN9HIcYiIj/cYiIj/cYiIiP9xiIiP9xiIiP9xiIiP9xiIiP9xiIiP9xiIiP9xiIiI/3GIiI/3GIiI/3GE6WLCad/3GIiI/3GIiIj/cYiIj/cYiIj/cYiIj/cYiIj/cThXMbiozoiP9xiIiP9xiEohTG3riI/3GIiI/3GIiI/zIMMr/zzYiP9xiIiP9xiIiE+PzBcDiIiP9xiIiP9xiIiP9xiIiP9xiIiIOywxtdPOiP9xiIiP9xiIiISu98YQiI/3GIiI/3GIiI/3GDwbIrTk3Y/3GIiI/3GIiI/3E9RtOzuSyIj/cYiIj/cYiIiP9xiEOHPMeMcYiIj/cYiIj/cYiIiP9xiIRJNMxsv/cYiIj/cYiIiP9xiIiP9xiIiP9xiIQG8cCg6P9xiIiP9xiIiI/3GFep2VaIiI/3GIiI/3GIiI/3GIiI/3GEbNrKMliP9xiIiP9xiEK37OSBiIiP9xiIiP9xiIg+5DGyG87/cYiIj/cYiIj/cYTFusSkWIj/cYiIj/cYiEiGrIeViI/3GIiI/3GIhPAlwf2oj/cYiIj/cYiIj/TrrMJFNxiIiP9xiIiP9xiITvVMIKv/cYiIj/cYiIj/cYiIj/cYiIRi3MrSP/cYiIj/cYiIj/cTf5k7kGbP9xiIiP9xiIiP9xg2/VG6Aq7/cYiIj/cYiIj/cYhJtRx0rv9xiIiP9xiIiP9OSVw7aoiP9xiIiP9xiIThSsLrWIiP9xiIiP9xiISiFMbeuP9xiIiI/3GIiEUPbL8JiI/3GIiI/3GIhPojwV3P9xiIiI/3GIiI/3GIOywxtdPOiIiI/3GIiI/3GEbNrKMlj/cYiIj/cYiIiP9xiIRlw8qjyIj/cYiIj/cYiIiP9xiIhAzjwEHI/3GIiI/3GIiIj/cYiIQuZc4ZqIiIj/cYiIj/cYTek8IWxxiIiP9xiIiI/3GIiI/3FLrrxVFIj/cYiIiP9xiIRi3MrSP/cYiIiP9xiIiP9MrrxVFIiP9xiIiI/3GIgwDDKwBM2IiIj/cYiIj/cYiFpi1Z1xiIiP9xiIiP9xiIiE/AnBP2iI/3GIiI/3GIiEs9TFwriI/3GIiI/3GIiED+7AER/3GIiI/3GIiI/3GIiI/0whTE3rcYiIj/cYiIj/cYiIhdN9PIiP9xiIiI/3GIiEi1HISuiIj/cYiIj/cYiIj/cV430sj/cYiIiP9xiIiP9V1NwriP9xiIiP9xiIiP9xiIiP9xiIiP9xiIiI/3GIiIWWLXnYiI/3GIiI/3GIiI/3GIhaYtWdcYiIj/cYiIiP9xiIiP9xiIiP9xiIiP9xiISXRceLqP9xiIiP9xiIiP9Fw/zDwIiP9xiIiP9xiIiIQOycAjaIiP9xiIiP9xiIhHaEyZe4iIj/cYiIj/cYhIaEyJe/9xiIiP9xiIiP9xg64MG2Hz6I/3GIiI/3GIiI/zQXAb3o/oiP9xiIiP9xiIRwksn22IiP9xiIiP9xiIiEl0XGi6cYiIj/cYiIiP9xiIiP9xhJM5x8xoiIj/cYiIj/cYiIj/cYiIhGG3yuSIiIj/cYiIj/cYiEb8HKA+iP9xiIiP9xiIiIWWLXnYiI/3GIiI/3GIiDbrAboU/oj/cYiIj/cYiIiP9AElwf2oiIj/cYiIiP9xiIiP9bYtadiI/3GIiI/3GIiI/3FeN9LI/3GIiI/3GIiIj/cYiENGfNuYj/cYiIj/cYiIj/cYiEqAbGf5iI/3GIiI/3GIiDEJtb72SnGIiIj/cYiIj/cYSXRceLqIj/cYiIj/cYiIQoc854yIiP9xiIiI/3GIiI/3GIhKIUxt64/3GIiIj/cYiIj/cYiIj/RkA8u/yIiI/3GIiIj/cYiIj/cYiIj/cYSRU8fqyP9xiIiI/3GIiI/3FEk0zGy4iP9xiIiI/3GINLLhvE0ej/cYiIj/cYiIj/cYSiFMbeuIiP9xiIiP9xiIiDSCMbx9zv9xiIiP9xiIiP9xiIQdpM8luIiI/3GIiI/3GIQrfs5IGIiI/3GIiI/3GIiI/3GIiI/3GIiIj/cYhRHN/jiI/3GIiI/3GIiI/0U0LMy9iIj/cYiIj/cYiIj/cYiIj/cYiIhB2kzyW4iP9xiIiP9xiIiP9xg0nni8YYeP9xiIiP9xiIiI/0ASXB/aiIiP9xiIiI/3GEy6zERTiI/3GIiIj/cYiDIXAb7o/oiIj/cYiIj/cYQ4c814yP9xiIiP9xiIiP9BElz+2nGIiI/3GIiI/3FGr0yVC3GIiI/3GIiI/3GIiI/3GIiI/3GIiI/3E3+FK5B62IiI/3GIiI/3GIiE7S7CLRiIiP9xiIiP9xiIiP9xiIiP9PCJwfdnGIiI/3GIiI/3GIhCOmzcWXGIiI/3GIiI/3GIMvUkvgrbiIj/cYiIj/cYiIj/cYiIiP9xiIiP9xiIiP9xiE+iPBXcj/cYiIiP9xiIiP9xSbUcdK6P9xiIiP9xiIiP9xW37VgYiIj/cYiIj/cYiIj/cYQ4c814z/cYiIiP9xiIiP9xhENCzMvY/3GIiI/3GIiI/3GIiIj/cYiIj/cYiEKHPOeMiIiP9xiIiI/3GIiI/3GIiI/3GIiI/3GITIocR16IiP9xiIiI/3GIiI/3GIhAzjwEHIj/cYiIiP9xiIiP9xiIiP9xiEVAPLv8iP9xiIiI/3GIiI/3GIiI/3GIiI/3GIhF4Byx/v9xiIiP9xiIiI/3GIiI/3GIiI/3GIiI/3GIiI/3GIiI/3GIiI/3GIiIj/cYiEjHbIOJ/3GIiI/3GIiI/3GIiI/3GIiI/3GIiI/3GIiI/3FKIUxt64iIj/cYiIj/cYiIj/cYhIaEyJe/9xiIiP9xiIiP9xiIQG8cCg6I/3GIiI/3GIiI/3GIiI/3GIiI/3GE6WLCadj/cYiIj/cYiIj/cYiITvVMEKtxiIiP9xiIiP9xhC2kziW/9xiIiP9xiIiP9xSGhMiXuI/3GIiI/3GIiI/0whTE3rcYiIj/cYiIj/cYiIj/TCFMTetxiIiP9xiIiP9xiEZcPKo8iIiP9xiIiP9xiIiP9xiIiP9xiITpYsFp1xiIiP9xiIiP9xiIiP9xiIhPAlwf2o/3GIiI/3GIiI/01t/DkgcYiIj/cYiIiP9xRzncnGKIiIj/cYiIj/cU1JXDtqiP9xiIiP9xiIiE8CXB/a/3GIiI/3GIiI/3GIiIPh6XsuFoiIj/cYiIj/cYiIQdpM8luIiP9xiIiP9xiIQXss+E2IiP9xiIiP9xiIiP9xiIiP9xhOliwmnY/3GIiI/3GIiI/3GE+iPBXciI/3GIiI/3GIiI/3FDKBzdfv9xiIiP9xiIiI/06KHDde/3GIiI/3GIiI/3GE71TCCriP9xiIiP9xiIiP9xR1w8mjz/cYiIj/cYiIj/cYiIhALlwOGoj/cYiIj/cYiIj/M1kCvqb9iI/3GIiI/3GIiF0308iIj/cYiIj/cYiIhXqdlWiP9xiIiP9xiIiEWvTLULj/cYiIj/cYiIj/PSwxtNPOiP9xiIiP9xiIiP9cftWBiIiP9xiIiP9xiIiP9xiIiI/3GIiI/3GIiEXgHKH+cYiIj/cYiIj/cVt+1YGIiI/3GIiI/3GIhPAlwf2oj/cYiIj/cYiIj/R26MqReI/3GIiI/3GIiI/3GIiIj/cYiIj/cYiIj/OEshubTej/cYiIiP9xiIiP9xiIiP9xiIiP9xiIiP9xRDQszL2Ij/cYiIj/cYiIhN9Uwwq4iIj/cYiIj/cYiIj/cYT9LsEtGP9xiIiP9xiIiP9PliwmnYiP9xiIiP9xiIiEZcPKo8j/cYiIiP9xiIiP9xiIiP9xiIiP9xiIiP9xiEb8HKA+iIj/cYiIj/cYiIj/cYiIj/cYiIj/cYiIj/cYiIj/cYiIiP9xiIiP9xiIiP9xiIiP9xiIiP9xVNTcK4/3GIiI/3GIiIj/cYiIj/cYiIj/cYiIj/cYiIj/cVEc3+OIiI/3GIiIj/cYiIj/cYiIj/SyFMbeuIiIj/cYiIj/cYiIj/cYg0QXG8vo6IiI/3GIiI/3FEk0zGy4iI/3GIiI/3GIiIRJNMtstxiIiP9xiIiP9xiIiP9xiIiP9xiIiEd6nIhWcYiIj/cYiIj/cYRm6MqRf/cYiIiP9xiIiP9xW37VgYiI/3GIiI/3GIiI/3GIiI/3GIiIj/cYiIj/cYiEzpPEFsiIj/cYiIiP9xiIiEi1HISuiI/3GIiI/3GIiFPU3SuIiP9xiIiI/3GIiI/3GIiIS90sUi3/cYiIj/cYiIiP9xiIiP9xiIhOQxwrzoiIj/cYiIj/cYhRHN/jiIj/cYiIj/cYiIhG/BygPv9xiIiP9xiIiP9xhHG3yeSIj/cYiIj/cYiIj/cYiIj/cYiIj/cYhOliwmnf9xiIiP9xiIiP9xiIiEWvTLULj/cYiIj/cYiIj/cYS90sUi2IiI/3GIiI/3GITUlcO2r/cYiIj/cYiIj/cYiIj/cYRUA8u/yIiP9xiIiP9xiIiP9xiEkVPH6s/3GIiIj/cYiIj/cYiIj/cYiIj/cYiIj/cYRUA8u/yIiP9xiIiP9xiIiP9xiIiEF7LPhNiP9xiIiP9xiIiP9xiIiP9xiIiP9xiITIocR16IiP9xiIiP9xiIiEWvTLULj/cYiIj/cYiIj/cYiIj/cYiIj/cYiIQigc7X6IiP9xiIiP9xiIiP9xiIiP9xiIiP9cftWBiIiP9xiIiI/3GISZK8dtSIiI/3GIiI/3GIiIj/cYiIj/cYiIj/cYiIURzf44/3GIiI/3GIiITlVsGqlxiIiP9xiIiI/3GIiITfVMMKuIiP9xiIiI/3GIiENGfNuY/3GIiI/3GIiI/3GEe7XJRK/3GIiI/3GIiI/3GEOHPNeMj/cYiIj/cYiIj/cT5FkrK6bY/3GIiI/3GIiIMkexvrhOiP9xiIiP9xiIiDJ2Ib6J3oiI/3GIiIj/cYiIj/cYiIj/cYiIhBmYz2Z4iIj/cYiIj/cYiIiP9xg8ekK0hb2I/3GIiI/3GIiI/3GIiI/3GIhMihxHXoiP9xiIiI/3GIiI/08m/C2QiP9xiIiP9xiIiP9xhEk0zGy4iP9xiIiP9xiIiP9xiIg5wmG3PZ6I/3GIiI/3GIiIj/cYiISiFMbev/cYiIj/cYiIiP9xhO9Uwgq4/3GIiI/3GIiIj/cYiIhKIUxd63GIiI/3GIiIj/cYiIj/cYhAMLz89HGIiI/3GIiIj/cYiIj/OoLit30diIiP9xiIiP9xhU1Nwr/3GIiI/3GIiIQG8cCg7/cYiIj/cYiIj/O+EDth78/3GIiI/3GIiI/3GESTTMbLiI/3GIiI/3GIiITZYsNp2Ij/cYiIj/cYiIiP9xXjfSyP9xiIiP9xiIiP9xPLsCtET9/3GIiIj/cYiIj/P7XBsko+iP9xiIiP9xiIiP9xhLrrxVFIj/cYiIj/cYiIj/cYiIj/cYiFt+1YGP9xiIiP9xiIiI/3GIiI/3GIiI/3GISXRceLqI/3GIiI/3GIiI/0LOPPMc/3GIiI/3GIiI/3GIiI/03dLDItcYiIiP9xiIiP9xiIiP9xiDU/EbvA7oiP9xiIiI/3GIhB2kzyW4iI/3GIiIj/cYhGu1ykSoiIiP9xiIiP9xiISRU8bqxxiIiP9xiIiI/3GIiI/3FHXDyKPHGIiI/3GIiIj/cYiIj/cYiIhHaEyZe4iI/3GIiI/3GIiIQ5NM1suIiIj/cYiIj/cYhJdFx4uoj/cYiIj/cYiIgyR7G+uE6I/3GIiI/3GIiI/0p0XHi6iIiP9xiIiP9xiIhEk0zGy/9xiIiP9xiIiP9xhXqdlWiIiP9xiIiP9xiEm1HHSu/3GIiI/3GIiI/3GDhXMbiozoj/cYiIj/cYiIj/QCSsHrX/cYiIj/cYiIiP9FpZy1pnGIiI/3GIiI/3GITIocR16IiI/3GIiI/3GITah8NXiP9xiIiP9xiIiP9xiEohTG3riI/3GIiI/3GIiI/3FDhzzXjIj/cYiIj/cYiIj/cYiIj/QW8cCg6IiIj/cYiIj/cYiIj/cYiIj/cYiIj/cYiEyKHEdeiIj/cYiIj/cYiIj/cYiIj/cYiIj/cYiIhGG3yuSIiI/3GIiIj/cYiIj/cYiIj/cYiIj/RnDsuPGIiP9xiIiP9xiIiP9PliwmnYiP9xiIiP9xiIiP9xiIiP9xiIiP9xhJFTx+rIj/cYiIj/cYiIj/cYiIj/cYQG8cCg6IiP9xiIiP9xiIiP9xiIiP9xiIiP9xiIiP9xiIiI/3GIiECNfAgoiIj/cYiIj/cYiETybMDZiP9xiIiP9xiIiP9xiEOlnNWmiIj/cYiIj/cYiIj/cYiIQM48BByI/3GIiI/3GIiI/3GIOOYCuBn9/3GIiIj/cYiIj/cYhL3SxSLYiP9xiIiP9xiIiI/3GIiI/3GIiITwJcH9r/cYiIj/cYiIj/cYhPojwV3I/3GIiIj/cYiIj/cYiIj/cYQM48BByIiI/3GIiI/3GIiI/3FJFTx+rIj/cYiIiP9xiIiP9xiIiP9CzjzjHHGIiIj/cYiIj/cYiIj/W2LWnYiP9xiIiP9xiIiP9xiIXTfTyIiIj/cYiIj/cYhJtRxkrnGIiI/3GIiI/3FYqddWcYiIiP9xiIiP9xhRHN/jiIj/cYiIj/cYiEa7XKRKiIiP9xiIiP9xiF0308iIiIj/cYiIj/cYiEb8HKA+iP9xiIiP9xiIiP9xiIiI/3GIiI/3GIiI/3GESTTMbLiI/3GIiI/3GIiEdoTJl7iIiP9xiIiP9xiEWvTLULiIj/cYiIj/cYiE5zzCjDiIiP9xiIiP9xiEs9TFwriIiP9xiIiP9xiIiP9Iu1yUSoj/cYiIj/cYiIj/cUtPnFsGj/cYiIiP9xiIiP9CLlz9Go/3GIiI/3GIiI/3FCOmzsWYj/cYiIj/cYiIj/RaWctaZxiIiI/3GIiI/zV/1ryAKYiP9xiIiI/3GEQ0LMy9j/cYiIj/cYiIj/cYiIj/cYiIiP9xg5Y0G3nL6Ij/cYiIiP9xiIiDZXeLqoh/9xiIiP9xiIiP9OSVw7aoiP9xiIiP9xiISXRceLqP9xiIiP9xiIiE31TDCriIiP9xiIiP9xg6gaG2fl6P9xiIiP9xiIiP9O6TwxbI/3GIiIj/cYiIj/cYiIPgTSsfstcYiIj/cYiIj/cUJ7LOhN/3GIiI/3GIiI/3GIiI/3GIiI/3GIiI/3GIR7tchEpxiIiP9xiIiP9xiEVAPLv8iI/3GIiI/3GIiI/3GIiEb8HKA+iP9xiIiP9xiIiP9xiIiP9xiIiP9EhzzXjIiP9xiIiP9xiIiP9xiIiP9xiIiP9xiEhoTIl7/3GIiI/3GIiI/3GIiIj/cYiFt+1YGP9xiIiP9xiIiP9xiFpi1p3/cYiIj/cYiIiP9K5cxxo/9xiIiP9xiIiI/z3qcbQVjoiI/3GIiI/3GIiI/3GISpK8VtRxiIiP9xiIiP9xiIiP9xQY189yiP9xiIiP9xiIiI/1x+1YGIiI/3GIiI/3GIM3YhvYnej/cYiIj/cYiIj/cTDuE7Ah7I/3GIiI/3GIiI/3FAcXz46HGIiI/3GIiI/3GIMF4BsLH+iIj/cYiIj/cYiD/wQbEPvoiP9xiIiP9xiIiP9FBbzPpP9xiIiI/3GIiI/3GE8CXB/aiIj/cYiIj/cYiEdoTJl7iIiI/3GIiI/3GIiINV6yu6FN/3GIiI/3GIiI/3GIhEk0zGy4/3GIiI/3GIiI/0i7XJRKiP9xiIiP9xiIiP9xiDeZMrlmzY/3GIiI/3GIiI/3GIOSBGt9+5iI/3GIiI/3GIiI/ziZMrlmzYiI/3GIiI/3GIiITZYsNp2IiP9xiIiP9xiERk3LmycYiIj/cYiIj/cYiIQM48BByI/3GIiI/3GIiI/3FKIUxt64iIj/cYiIj/cYiEdoTJl7iIiI/3GIiI/3GDmkAbdb/o/3GIiI/3GIiI/3GEgJLI9t/3GIiI/3GIiI/3GIiI/3FBTLz7NIiI/3GIiI/3GIiI/3GISGhMiXv/cYiIj/cYiIj/cYg3iCO5d9yI/3GIiI/3GIiDIG8b75DoiIiP9xiIiP9xPzNCsMy9cYiIj/cYiIj/cYiEDOPAQciI/3GIiI/3GIiI/1ti1p2Ij/cYiIj/cYiIj/SSeMjYeIiIj/cYiIj/cYiIj/cYiIj/cYiIj/cYiIRvwcoD6I/3GIiI/3GIiI/3GIiI/3GIiI/3GIiI/3GF430chxiIiI/3GIiI/3FF4Byx/oiP9xiIiP9xiIhMihxHXoiP9xiIiP9xiIiP9xiIiP9xiIiP9xiIhbftWB/3GIiIj/cYiIj/cYiIj/cYhEk0zGy4j/cYiIj/cYiIj/cYiIj/cYiEvdLFItiI/3GIiI/3GIiE31TDCriIiI/3GIiI/3GIiI/3GIiI/3GIQXss+E2IiI/3GIiI/3GIhRHN/jiP9xiIiP9xiIiP9xQtpM4luP9xiIiP9xiIiP9xiIRm6MmRdxiIiP9xiIiP9xiIRLGsxOWIiP9xiIiI/3GIS90sUi2Ij/cYiIj/cYiIj/cYhMW6xKRYj/cYiIj/cYiIj/cYiEb8HKA+iI/3GIiI/3GIiI/066zCRTcYiIj/cYiIj/cYiEWvTLULiI/3GIiI/3GIiIOJQzuGvMj/cYiIj/cYiIj/cTABQb/+vnGIiI/3GIiI/3GIiI/3GIiITOk8QWyIj/cYiIj/cYiIj/QTC8DfSIj/cYiIj/cYiIR2hMmXuIiI/3GIiI/3GEl0XHi6iI/3GIiI/3GIiI/0kJLI9tiP9xiIiP9xiIiP9xiIiP9xiIhAzjwEHIj/cYiIj/cYiIj/cYiIS668RRRxiIiP9xiIiP9xgyyTG+Ns6P9xiIiP9xiIiP9xiEjlzIGjiIiP9xiIiP9xiIiP9xiIiP9xiIiI/3GIhAbxwKDo/3GIiI/3GIiI/3GIiI/3GIiIQ0Z825j/cYiIj/cYiIj/cYhG/BygPoiP9xiIiP9xiIiIQ5NM1suIiI/3GIiI/3GIURzf44iI/3GIiI/3GIiI/3GIiI/3GIiI/0mY/IZwj/cYiIiP9xiIiP9N+4xAR4iP9xiIiP9xiIhAzjwEHIj/cYiIj/cYiIg9RZKzum2Ij/cYiIj/cYiIj/XzfSyI/3GIiI/3GIiI/3GIReAcsf6I/3GIiI/3GIiISiFMbev/cYiIj/cYiIj/cYiIj/cYiIj/cVip11ZxiIiP9xiIiI/3GIQ+Zc0Zr/cYiIiP9xiIiP9xRUA8u/yIiP9xiIiP9xiIiE5VbBqpcYiIiP9xiIiP9xg086G7DF5xiIiP9xiIiI/3GIiI/3GIiI/3GISGhMiXv/cYiIj/cYiIj/cYiEWvTLULiI/3GIiI/3GIiI/3GIiI/3GIhAMLz89HGIiI/3GIiI/3GIiI/3GIPJiitGddiIiP9xiIiP9xiIR9m8kmSI/3GIiI/3GIiI/0N7LOhNj/cYiIj/cYiIj/QRJc/tpxiIiP9xiIiP9xiISiFMbeuI/3GIiI/3GIiI/3GFTU3Cv/cYiIj/cYiIj/cYiDBKdbDFioiIj/cYiIj/cYNCMRvNzuiI/3GIiI/3GIiIRJNMtstxiIiP9xiIiP9xiEPmXNGaj/cYiIj/cYiIj/cUrBLGPtiI/3GIiIj/cYiIj/cYiIj/cYiIj/cUBvHAoOiIj/cYiIiP9xiIiP9xiIiP9xiIiP9xiIiEXNrLMliIiP9xiIiP9xiIg8aPG0lw6IiP9xiIiP9xiIiI/3GD/wQbEPvoiI/3GIiIj/cYiEcJLJ9tiIj/cYiIj/cYiIj/cYiIiP9xiIiP9xTwJcH9qIiI/3GIiI/3GIiI/3GIiI/3GIiI/3GIiI/3GIiI/0loTIl7iI/3GIiI/3GIiIRlw8qjyI/3GIiI/3GIiI/3GErBLGPtiI/3GIiI/3GIiI/3GIiI/3GIiI/3GIhCKBztfoiIj/cYiIj/cYiIj/cUCfzAcDiI/3GIiI/3GIiINM8jvDDciI/3GIiI/3GIiIP5EhsW7e/3GIiI/3GIiI/3GIiI/3GIRd/8sgCI/3GIiIj/cYiIj/cYhIJ4yNh4j/cYiIj/cYiIj/cYSAksj23/cYiIj/cYiIj/cYiIj/cYiIj/cYiIRJNMxsv/cYiIj/cYiIhKrrxlFIiIj/cYiIj/cV430sj/cYiIj/cYiIiP9xiIiP9xiIiP9xiIiP9xiINZ4xu2HOiIj/cYiIj/cYhIaEyJe/9xiIiP9xiIiP9L8dxg4oiP9xiIiP9xiIiP9xRq9MlQtxiIiP9xiIiP9xiIO3uDtYR8iI/3GIiI/3GIiIRlw8qjyI/3GIiI/3GIiI/3FJ03xyyIiIj/cYiIj/cYiIj/cYhENCzMvY/3GIiI/3GIiI/3GIiI/0whTE3rcYiIj/cYiIj/cYiISRU8bqxxiIiP9xiIiP9xiIiP9xhXqdlWiIiP9xiIiI/3GIg39xG5CO6IiI/3GIiI/3GIiEohTG3rj/cYiIj/cYiIj/cYSiFMbeuIiP9xiIiP9xiIiP8/FiOx6dxxiIiP9xiIiP9xiE3pPCFscYiIj/cYiIj/cYT6I8FdyIj/cYiIj/cYiEPmXNGa/3GIiI/3GIiI/3GIiI/3FEBbzPpP9xiIiP9xiIiP9xiEPmXNGaj/cYiIj/cYiIj/cTzn9LQYC4iIj/cYiIj/cYiIj/cYiEohTG3riP9xiIiP9xiIiP9IG3yeSIiP9xiIiP9xiIiELmXOGaiIiP9xiIiI/3GIhPQxwLznGIiI/3GIiI/3GE6WLCadj/cYiIj/cYiIj/RTQszL2Ij/cYiIj/cYiIiP9BbxwKDoiIj/cYiIj/cYR1w8ijxxiIiP9xiIiP9xiERk3LmycYiIj/cYiIj/cYiEZcPKo8iIj/cYiIj/cYiIj/cYiIj/cYQnss2E1xiIiP9xiIiP9xhC2kziW/9xiIiP9xiIiP9xg92CGzJ96P9xiIiP9xiIiP8xPSSw0tuIiP9xiIiP9xiIiP9xiIhFQDy7/I/3GIiI/3GIiI/3GDjSdrgtiYiI/3GIiI/3GIiFEc3+OP9xiIiP9xiIiITfVMMKuIiP9xiIiP9xiIhG/BygPoj/cYiIj/cYiIhOQxwrzoiI/3GIiIj/cYiFt+1YGP9xiIiP9xiIiP9xRxt8nkiI/3GIiI/3GIiIj/cYiIj/cYhBeyz4TYiI/3GIiI/3GIiIj/cYiIj/RIc814yI/3GIiI/3GIiIj/cYiEzpPEFsiIj/cYiIj/cYiIhMSVxLaoiI/3GIiIj/cYhU1NsrcYiIj/cYiIj/cYQygczX5xiIiP9xiIiI/3GFep2VaIiI/3GIiI/3GEBvHAoOiI/3GIiIj/cYiINf6SugFtcYiIj/cYiIiP9xN6pBuVW+j/cYiIiP9xiISIash5WI/3GIiI/3GIiEohTG3rj/cYiIj/cYiIj/SLtclEqI/3GIiI/3GIiI/0WTTMbLiIiP9xiIiP9xiIhBTLz7NP9xiIiP9xiIiP9xiEl0XHi6iP9xiIiP9xiIiP9xPYZSs3mtiIiI/3GIiI/3GEsO3F8SiI/3GIiI/3GIiI/3GIiI/3GIhJ03xyyIj/cYiIj/cYiIiP9xiF0308iIiI/3GIiI/3GIhItRyEroiIj/cYiIiP9xiIiP9xiIiP9xiIiP9xiIiP9xSGhMiXuI/3GIiI/3GIiI/3GEkVPH6siP9xiIiP9xiIiP9xiIhHaEyZe4iIj/cYiIj/cYiIj/cYP/BBsQ++iIiP9xiIiP9xiIMejSvxctiIiP9xiIiI/3GIiI/3GIiI/3FMPUxMK/9xiIiP9xiIiP9xiIiP9I/ByAPnGIiI/3GIiIj/cYhB2kzyW4iIj/cYiIiP9xiEDOPAQciI/3GIiI/3GIiIT6I8BdxxiIiP9xiIiP9xiE8CXB/aiI/3GIiI/3GIiI/0axrLTliP9xiIiP9xiIiP9xiIiP9xiIiP9xhOliwmnY/3GIiI/3GIiI/0IuXP0aj/cYiIj/cYiIj/SWhMiXuIj/cYiIj/cYhFr0y1C4iI/3GIiI/3GIiI/3E4WHK3p41xiIiP9xiIiP9xg51LG3K07/cYiIj/cYiIj/cYg49xG3CO5xiIiP9xiIiI/0PaTOJbj/cYiIj/cYiIiP9xiIiDYpA7rW/IiI/3GIiI/3GIiIj/cUgJLI9t/3GIiI/3GIiI/3GIQDC8DfT/cYiIj/cYiIj/cYiIThSsLrWIj/cYiIj/cYiIj/cYiIj/cYiIj/cYiIhF4Byh/nGIiI/3GIiI/3GIiI/3GIRa9MtQuIiP9xiIiP9xiIiP9xiEZcPKo8iIiP9xiIiP9xiIiP9xhDhzzXjI/3GIiI/3GIiI/3GIiI/3GIiITLrMRFP/cYiIj/cYiIj/cYhKIUxt64iP9xiIiP9xiIiP9xiE1JXDtq/3GIiI/3GIiI/3GIOQQht/veiP9xiIiP9xiIiP9xhD5lzRmoj/cYiIj/cYiIj/cYiITOk8QWyIiP9xiIiP9xiIhPAlwf2o/3GIiI/3GIiI/3GIiIRlw8qjyI/3GIiI/3GIiI/3GIiIj/cYiIhDNCzcvYiI/3GIiI/3GIhIaEx5e3GIiI/3GIiI/3GIRDQszL2P9xiIiP9xiIiP9xiIiP9xiIiP9Fk0zGy4iIj/cYiIj/cYiIj/cYiIhDNCzcvYiIj/cYiIj/cYiIj/cYiIj/cUVAPLv8iIiP9xiIiP9xiIiP9xiIiP9xiIiP9KFTx+rIiI/3GIiI/3GIiI/3E/whOwPexxiIiP9xiIiP9xiEohTG3riI/3GIiI/3GIiI/3GIiI/0dAPJv8cYiIj/cYiIj/cYiIj/SFw8mjyP9xiIiP9xiIiP9xiEPmXNGaj/cYiIj/cYiIj/cUEuXP0a/3GIiI/3GIiI/3GETD/MPAj/cYiIiP9xiIiP9xSiFMbeuIiP9xiIiI/3GIiIM4NyvXyNiP9xiIiP9xiIiP9xNPOhvAxej/cYiIj/cYiIj/cYiIj/QRJc/tpxiIiP9xiIiP9xiE71TCCrj/cYiIj/cYiIj/cYiIhPAlwf2v9xiIiP9xiIiP9xQHF8+OhxiIiI/3GIiI/3GIiI/3GIiI/3GIiI/3FCC/zfQHGIiI/3GIiIj/cYiE+iPBXc/3GIiI/3GIiI/3GIhGLcytI4/3GIiI/3GIiIj/cUL4rOB1iIj/cYiIj/cYiIRlw8qjyIj/cYiIj/cYiIj/cYiIj/cYiIiP9xWKnXVnGIiI/3GIiI/3GIiI/3GIiI/3GIiI/3GEOHPNeMj/cYiIj/cYiIj/cYiEkVPH6s/3GIiI/3GIiI/3GIiEa7XKRKiIj/cYiIj/cYiIj/cYTek8MWz/cYiIj/cYiIj/cYiIj/cUOHPNeMiP9xiIiP9xiIiP9xiIiEzpPEFsiI/3GIiI/3GIiI/3GIhJtRxkrnGIiI/3GIiI/3GIWmLWnf9xiIiP9xiIiP9xiIQdpM8luIiI/3GIiI/3GIiI/3GIiIj/cYiIj/cYiIj/cYiEgnjI2Hj/cYiIj/cYiIj/cVpi1p2Ij/cYiIj/cYiIj/cYiIj/cYiIj/Uxzd43GIiI/3GIiIj/cYhU1NsrcYiIj/cYiIj/cYiIj/cYiIj/cYiIj/cYiIhC5lzhmoiIj/cYiIiP9xiIiFEc3+P/cYiIj/cYiIj/cYiIj/cYiIj/cYiIiP9xiIiP9xiIiFli152IiP9xiIiP9xiIiP9xiIiP9xiIiI/3GEohTG3riI/3GIiI/3GIiIQG8cCg7/cYiIj/cYiIj/cYiIj/TZxsRjmI/3GIiI/3GIiIj/Qi5c/Rr/cYiIiP9xiIiP9xiISOXMgaOIiP9xiIiP9xiIiP9xR9m8kmSIiI/3GIiI/3GIiIXTfTyIj/cYiIj/cYiIj/Nz8RusDu/3GIiI/3GIiI/3GIRlw8qjyIiI/3GIiI/3GIiI/3GIQXss+E2IiI/3GIiI/3GIiI/3GIiI/3FN6TwxbI/3GIiI/3GIiI/3GIhPAlwf2oj/cYiIj/cYiIhKIUxt6/9xiIiP9xiIiP9xiIPEqRtLVuj/cYiIiP9xiIiP9xg4FnG46Y6IiP9xiIiP9xiITFusSkWP9xiIiP9xiIiP9xiIiP9xiIiP9xiEZcPKo8iIiP9xiIiP9xiIQM48BByIj/cYiIj/cYiIj/T5YsJp2Ij/cYiIj/cYiIj/cYiIj/cYiIj/cYiITwJcH9qP9xiIiP9xiIiP9xRq9MlQtxiIiP9xiIiP9xiIhM6TxBbIiI/3GIiI/3GIiI/3GDIZg73mfHGIiI/3GIiI/3GDD/Ir8A3XGIiI/3GIiI/3E9JzKz2M2IiP9xiIiP9xiIiP9xiIRJNMxsuP9xiIiP9xiIiP9xiIiP9xiIiEF7LPhNiP9xiIiP9xiIiP9xiIiP9xiIiI/3GIiEM0LNy9iIiP9xiIiP9xiIiP9xiIiI/3GIiIV6nZVo/3GIiI/3GIiI/3GIiI/3GIiI/3GIiIj/cYiIj/cYiIj/cVip11ZxiIiP9xiIiP9xiEs9TFwriIiP9xiIiP9xiFt+1YGIj/cYiIj/cYiIj/Me4TsCHsiP9xiIiP9xiIiP9bYtadiI/3GIiI/3GIiI/3FeN9LI/3GIiIj/cYiIj/cYRGTcybL/cYiIj/cYiIj/cYhFD2y/CYiIj/cYiIj/cYiIj/cUMoHN1+j/cYiIj/cYiIj/cYRDQszL2P9xiIiP9xiIiI/3GEfZvJJkiI/3GIiI/3GIiIhIFTyOrIiI/3GIiI/3GIiI/3GIiIj/cYhJFTx+rP9xiIiP9xiIiP9xiEL4rOB1iI/3GIiI/3GIiIML0hsFLeiP9xiIiP9xiIiP9xTvVMIKuIj/cYiIj/cYiIj/cYO52htWJeiI/3GIiI/3GIiI/zIdQb/ivoj/cYiIj/cYiIj/cYiEy6zERTiP9xiIiP9xiIiP9xiIiI/0SHPNeMiP9xiIiP9xiIiP9xiIiISBU8jqyIiP9xiIiP9xiIiP9xiIiI/3GIiEF7LPhNiP9xiIiP9xiIiP9xiIiI/0oVPH6siI/3GIiI/3GIiI/3GIiIj/cYiIj/cYiIj/ToocN17/cYiIj/cYiIj/cYhAzjwEHIiI/3GIiI/3GIiI/3GIiIj/cUvdLFItiIiP9xiIiP9xiIiP9xiIhXqdlWiI/3GIiI/3GIiI/3GIiI/3GIiI/3GIiI/3GIiIj/RkA8u/yIiI/3GIiI/3GIiI/3GIiF0308iIiP9xiIiP9xiIiFPU3SuIj/cYiIj/cYiIj/cVTU3CuI/3GIiI/3GIiI/3FYqddWcYiIj/cYiIj/cYiEXgHLH+j/cYiIj/cYiIj/cThXMbiozoiP9xiIiP9xiIiDfmArkZ/YiI/3GIiI/3GIiIj/SFw8mjz/cYiIj/cYiIj/cYOrARtk/uiIj/cYiIj/cYiIj/cYiIj/cYiIj/cYhKIUxt64iP9xiIiP9xiIiP9xiIiISZK8dtSI/3GIiI/3GIiI/3GIiIj/cYhKwSxj7Y/3GIiI/3GIiI/3GIiI/3GIReAcsf6I/3GIiI/3GIiI/3GIiI/3GIiI/3GIiI/3GIiIj/cYiIj/cYiIj/cYiIj/cYhPojwV3Ij/cYiIj/cYiIj/cYQXss+E2IiI/3GIiIj/cYTah8NXiI/3GIiI/3GIiI/3GIiI/3GIiI/3GIiI/3GIiIj/cYiEXgHLH+/3GIiI/3GIiI/3GIiI/3GIQG8cCg6Ij/cYiIj/cYiIj/cYiIj/cYiIj/cYiIj/cYiIiP9xhRHN/jiIj/cYiIj/cYiIj/cYiIj/cYiIhPojwF3HGIiI/3GIiI/3GIiI/3GIiI/3FAMLwN9Ij/cYiIj/cYiIj/cYiIj/Td0sQi3/cYiIj/cYiIj/cYiIj/cYiIj/cYiIhGXDyqPIj/cYiIj/cYiIj/Td0sQi3/cYiIj/cYiIj/cYiIj/cYiIj/cYRDQszL2I/3GIiI/3GIiI/3GIiI/3GIMkexvrhOiIiP9xiIiP9xiIhAzjwEHIj/cYiIj/cYiIj/cU71TCCriI/3GIiI/3GIiITcbcM5KI/3GIiI/3GIiI/0DEjBS3/3GIiI/3GIiI/3GIhCKBztfoiI/3GIiI/3GIiIPIeTtHhsiI/3GIiI/3GIiIj/PnaEs4l7iP9xiIiP9xiIiIRBHMzuOIj/cYiIj/cYiIiDS+FLxB64iP9xiIiI/3GIiI/3GIiDudobRiXnGIiIj/cYiIj/cYgyKVG+1q6P9xiIiP9xiIiP9xiIiP9xiIiP9xiIiP9xiIiI/3GIiI/3GIiI/3GIiI/3GIiI/3FICSyPbY/3GIiI/3GIiI/3GIiI/3GIiI/3GIiI/3GIiI/3GIiIj/cYiIj/cYiIj/cYiIj/cYiIhAbxz5DnGIiIj/cYiIj/cYiIj/cYiIj/cYiIj/cYhU1NsrcYiIj/cYiIiP9xiIiP9xiIiP9xO95htSGej/cYiIj/cYiIj/cYiEL4rOB1iP9xiIiP9xiIiP9xiIhJdFx4uv9xiIiP9xiIiP9xiEkVPH6sj/cYiIj/cYiIj/cYV6nZVoiIj/cYiIiP9xiIiDx5AbSG/oj/cYiIj/cYiIj/cYQ+Zc0ZqI/3GIiI/3GIiI/3FKkrxm1I/3GIiI/3GIiI/zjrAbkU/o/3GIiI/3GIiI/3E/A5Gx/G7/cYiIj/cYiIiP9Ag8wYw4/3GIiI/3GIiIj/cYhNZ7w5hIiP9xiIiP9xiIiI/3GIiI/3GIRwksn22IiI/3GIiI/3GIiIj/cUohTG3riIj/cYiIj/cYiIiP9xiIiP9xiIiP9xhJFTx+rI/3GIiIj/cYiIj/cUDOPAQciIiP9xiIiI/3GIiI/3GIQ4c8x4xxiIiP9xiIiI/3GIiI/3GITvVMIKv/cYiIiP9xiIiP9xiIiP9xiIiP9xiIiP9xiIiP9xiIhJFTxurHGIiI/3GIiI/3GIhXqdlWiI/3GIiIj/cYiIhMihxHXo/3GIiI/3GIiI/3GIhDhzzHjHGIiI/3GIiI/3GIiI/3GIiI/3GIiIj/cU6WLCadj/cYiIj/cYiIj/cUL4rOB1iIiP9xiIiP9xiIiP9xiIiEZcPKo8iP9xiIiP9xiIiP9xhC+KzgdYiI/3GIiI/3GIiIQdpM8luIj/cYiIj/cYiIj/cUTybMDZiIiP9xiIiP9xiIT2F8GeiIj/cYiIj/cYiIiP9xiIQXss+E2Ij/cYiIj/cYiIj/TT1MTCuP9xiIiP9xiIiP9xiIiI/3GIQdpM8luIiI/3GIiIj/cYiIRJNMtstxiIiP9xiIiI/3GE71TCCrj/cYiIj/cYiIiP9xiIhChzznjIiI/3GIiI/3GIiIT8CcE/aIj/cYiIj/cYiIhPj8wXA4iIj/cYiIj/cYiIQTps/FmIiI/3GIiI/3GIiISsEsU+1xiIiP9xiIiP9xiIiP9xiIiP9xiIiIRwksn22I/3GIiI/3GIiI/3GIiI/3GIiIj/Td0sMi1xiIiP9xiIiP9xiIiP9xiIhM6TxBbIiI/3GIiI/3GIiI/3GIiIj/ShU8fqyIj/cYiIj/cYiIj/cYiIiEZcPKo8j/cYiIj/cYiIj/cYiIiP9xiIiP9xhBeyz4TYiIj/cYiIj/cYiIiP9xiEMFvN+kiIj/cYiIj/cYiIiP9xQ4c814yP9xiIiP9xiIiP9xiIiI/3GIiINusBuhT+j/cYiIj/cYiIj/cYiIj/cYiEAuXA4aiIj/cYiIiP9xiIiP9xSAksj23/cYiIj/cYiIj/cYiIg8CdG09i6Ij/cYiIj/cYiIj/cUL4rOB1iIj/cYiIiP9xiIiP9xRi3MrSOIiP9xiIiP9xiIhCKBztfoiP9xiIiP9xiIiEIoHO1+iI/3GIiI/3GIiIW37UgXGIiI/3GIiI/3GIQM48BByIiP9xiIiP9xiIiP9xXjfSyI/3GIiI/3GIiI/3GIiF0308iIj/cYiIj/cYiIj/cYiIiP9xiIiP9xiIiP9xiIiEVAPKv8cYiIiP9xiIiP9xiIiP9xiIiP9xiIiP9xiISLUchK6IiIj/cYiIj/cYiEIoHO1+iIj/cYiIj/cYiIj/cYiIiP9xiEPmXNGa/3GIiIj/cYiIj/cYiISXRceLr/cYiIj/cYiIj/cYiIj/MBORsfxuj/cYiIiP9xiIiP9xiIiP9P9Uwgq4iI/3GIiI/3GIhFQDy7/I/3GIiI/3GIiIj/cYiIhKIUxd63GIiI/3GIiIj/cYiIj/cYRUA8u/yIj/cYiIj/cYiIiP9xiIiP9xhN6TwhbHGIiI/3GIiIj/cYiIj/cYiEKHPOeMiIiP9xiIiI/3GIhEk0zGy/9xiIiP9xiIiI/3GIiISiFMXetxiIiP9xiIiI/3GIiIQXss+E2P9xiIiP9xiIiP9xR1w8mjz/cYiIj/cYiIj/cYQjps7FmP9xiIiP9xiIiI/3GIiI/3GIiI/3GIiI/3GIiI/3GIiEVAPLv8j/cYiIj/cYiIj/cYiIj/cYiIj/cYiIQdpM8luIiP9xiIiP9xiIOQQht/vej/cYiIj/cYiIj/cYiIj/cYiIhNZ7w5hI/3GIiI/3GIiI/3GIiI/3GIg/kSGxbt6I/3GIiI/3GIiI/0loTIl7iI/3GIiI/3GIiI/3GIiI/3GIOn9BtoC+iIiP9xiIiI/3GIiI/3GIiI/3GIiI/3GIiIURzf4/9xiIiP9xiIiI/3FbftWBiIj/cYiIj/cYhPojwV3Ij/cYiIj/cYiIj/cU3pPDFs/3GIiIj/cYiIj/cYhCKBztfoiIj/cYiIj/cYiIj/cYiIiP9xiIiP9xhAbxwKDoiP9xiIiP9xiIhdN9PIiIj/cYiIj/cYiIj/SHqcmFaIiP9xiIiP9xiIhM6TxBbIiI/3GIiI/3GIiI/3FKIUxt64iIj/cYiIj/cYiEm1HGSucYiIj/cYiIj/cYg5Y0G3nL6Ij/cYiIj/cYiIj/cYiIj/cYiIj/cYiIj/cYiIiP9xSGhMiXuP9xiIiP9xiIiI/3FL3SxSLYiIj/cYiIj/cYiIhEUozK14j/cYiIj/cYiIj/Mh1Bv+K+iP9xiIiP9xiIiP9xMskxvjbOiP9xiIiP9xiIiP9xiIiP9xiIiDE7ob/EXv9xiIiP9xiIiP9xiISz1MXCuIiP9xiIiP9xiIN2mBuZZ+iP9xiIiP9xiIiD9QYbGvnoj/cYiIj/cYiIj/cUYtzK0jiIj/cYiIj/cYiIg7LDG1086Ij/cYiIj/cYiIj/cYiEs9TFwriIj/cYiIj/cYiIPmKxsp1OiIiP9xiIiP9xiIiP9xiIP1Gisa5d/3GIiI/3GIiI/3GIhOliwWnXGIiI/3GIiI/3GIiI/3GIiI/3FHXDyaPP9xiIiP9xiIiP9xiIiP9xiIiI/0evTJULcYiIj/cYiIiP9xhbftWBiI/3GIiI/3GIiI/0i7XJRKiP9xiIiP9xiIiEqAbGf5j/cYiIj/cYiIj/cUy6zERTiIiP9xiIiP9xiIgz1UG9Kr7/cYiIj/cYiIiP9xiIiP9xiIObFSt06tiIj/cYiIj/cYiIj/cYiIj/cYiIj/cYiIhF4Byh/nGIiI/3GIiI/3GISpK8VtRxiIiP9xiIiP9xiIiP9xiIiP9xiIiP9xiIiP9O6TwxbIj/cYiIj/cYiIj/cYSvHcYOKP9xiIiP9xiIiP9xOiKBtt1+j/cYiIj/cYiIj/cYiIj/cYiIj/cYiIj/cYiIiP86BCG3+96IiP9xiIiP9xiIiP9xiIQG8cCg6I/3GIiI/3GIiI/3GIiI/3GIiI/1ti1p2IiP9xiIiP9xiIhAbxwKDv9xiIiP9xiIiP9xiIiI/3GFt+1YGIj/cYiIj/cYiIj/cYiIj/cYiIj/cYiIiP9xiIiP9xiIiP9xiIiP9xiIiP9xiIiP9xiIiP9xiIiI/3GIiI/3GIiI/3GIiI/3GIiI/3GIhENCzMvf9xiIiP9xiIiP9xiIiP9xiIiP9xiIQpmM5mf/cYiIiP9xiIiP9xiIhT1N0riIj/cYiIj/cYiIj/cYP6D0sV8L/3GIiI/3GIiI/3GIiITlVsGqlxiIiP9xiIiP9xOuDBth8+iI/3GIiI/3GIiF0308iIiP9xiIiP9xiEs9TFwriIiP9xiIiP9xiD/xgrAOfXGIiI/3GIiIj/cYiIhT1N0riI/3GIiI/3GIiI/3GIiI/0dAPJv8cYiIj/cYiIj/cYhKwSxj7Y/3GIiIj/cYiIj/cYiIj/cYiIj/cYiIhJwSxz7YiIiP9xiIiP9xiINwRoufuXiI/3GIiI/3GIiI/3FEk0zGy4iI/3GIiI/3GIiI/3GIiI/3GEw9TDwrcYiIj/cYiIj/cYiISw7cXxL/cYiIj/cYiIj/cYiITElcS2qIiI/3GIiIj/cYiEDOPAQciP9xiIiP9xiIiI/3GFpi1p2P9xiIiP9xiIiP9xiIiP9xWKnXVnGIiI/3GIiIj/cYhF4Byx/o/3GIiI/3GIiI/3GIiI/3GIiI/3GIiIj/cYiIj/cU+iPBXciI/3GIiI/3GIiIj/cYiIj/cYhIaEx5e3GIiIj/cYiIj/cYiIj/cYTek8IWxxiIiI/3GIiI/3GFep2VaIiI/3GIiI/3GIiIW37UgXGIiIj/cYiIj/cYiIT6I8BdxxiIiP9xiIiI/3GIiI/3GEHsnPE2j/cYiIj/cYiIj/cYiIiP9xiIiP9xiIiEi1HISuiI/3GIiI/3GIiI/3GIiIj/cYiIj/cUrBLGPtiI/3GIiI/3GIiI/3GIiIj/cYT6I8FdyI/3GIiI/3GIiI/3GIiIj/cYhM6TxBbIiIj/cYiIj/cYiIiP9xT6I8FdyIj/cYiIj/cYiIj/cYiIiP9xiIiP9xiIiP9FNCzMvYiP9xiIiP9xiIiI/3FO9Uwgq4j/cYiIj/cYiIiP9xiIiP9xiIiP9xiITZYsNp2IiI/3GIiIj/cYiEkVPG6scYiIj/cYiIj/cYiIiP9xiIhHaEyZe4iI/3GIiIj/cYiITkMcK86IiI/3GIiI/3GIiI/3GIiI/0WTTMbLiIiP9xiIiP9xiIRJNMxsuP9xiIiP9xiIiP9xiIiP9xhGzayjJYj/cYiIj/cYiIj/cYiIhDpZzVpo/3GIiI/3GIiI/3GIiI/3GIiI/3GIiI/3GIiIj/cYiIj/cYhDhzzHjHGIiI/3GIiIj/cYiIj/cU8CXB/aiIiP9xiIiP9xiIiP9FNCzMvYiP9xiIiP9xiIiI/0p0XHi6iIj/cYiIiP9xiIiP9xiIiP9xQygc3X7/cYiIj/cYiIj/cYQtpM4lv/cYiIj/cYiIj/cYiIiP9xiIiP9xiEcJLJ9tiIiP9xiIiP9xiIiI/3GIQdpM8luIiI/3GIiIj/cYiE+iPBXc/3GIiI/3GIiI/3GE71TCCriP9xiIiP9xiIiP9xiIiI/3GE3pPCFscYiIj/cYiIj/cYiINIIxvH3Oj/cYiIj/cYiIhJ03xyyP9xiIiI/3GIiI/0/1TCCriI/3GIiIj/cYiE1nvDmEiP9xiIiP9xiIiI/3GIiISBU8jqyIiP9xiIiP9xiIiI/3FJdFx4uoiP9xiIiI/3GIiDaJZLp2m4j/cYiIj/cYiIj/cYhB7JzxNo/3GIiI/3GIiI/1830siP9xiIiP9xiIiI/3GIiI/3GIiI/3GIiI/3GIQigc7X6IiI/3GIiIj/cYiIhbftSBcYiIj/cYiIj/cYhICSx/bXGIiI/3GIiI/3GIhCKBztfoiI/3GIiI/3GIiIj/cYiIj/cYQG8cCg6Ij/cYiIj/cYiIj/cYhO9Uwgq4/3GIiI/3GIiI/3GIiIj/cYiITfVMMKuIiI/3GIiIj/cYiIj/cU71TCCriP9xiIiI/3GIiI/3GIhHCSyfbYiI/3GIiI/3GIiIj/cYiITOk8QWyIj/cYiIj/cYiIiP9xiIiP9xhGXDyqPIiIj/cYiIiP9xiIiP81gjG8fc6IiI/3GIiIj/cYiISiFMbev/cYiIj/cYiIiP9xiIiP9xgyE4q+7HWP9xiIiP9xiIiP9xiIiEF7LPhNiP9xiIiP9xiIiP9xRJNMxsuIiP9xiIiP9xiIiP9xiIiP9xiIhPojwV3P9xiIiP9xiIiP9xiIiP9xiIiI/3GIhMihxHXoiP9xiIiP9xiIiP9xiIiP9xiIiI/3GIQXss+E2IiP9xiIiP9xiIiP9xiIiI/3GIiIQXss+E2P9xiIiP9xiIiP9xiIiI/3FN6TwxbP9xiIiP9xiIiP9xiIiI/3GEOlnNWmiIj/cYiIj/cYiIj/TT1MTCuP9xiIiP9xiIiP9xhD5lzRmoj/cYiIj/cYiIj/cUohTG3riIiP9xiIiP9xiIM/OhvQxeiIiP9xiIiP9xiIiP9PCJwfdnGIiI/3GIiI/3GIiI/3GIiDKIcb53jv9xiIiP9xiIiI/3GDyLUbR0ro/3GIiI/3GIiI/3E0QrK8vU2Ij/cYiIj/cYiIj/cYiIhBeyz4TYj/cYiIj/cYiIj/cTE7ob/EXoiIj/cYiIj/cYiISIash5WP9xiIiP9xiIiIR8dsk4mIiI/3GIiI/3GIiI/3FCeyzYTXGIiI/3GIiIj/cYSoBsZ/mIiI/3GIiI/3GIiEgVPI6siIiP9xiIiI/3GIiI/3GIiI/3GIiI/3GIiI/3GIiI/3GIiI/3GIiIj/cYiIj/cUVAPLv8iIj/cYiIj/cYiIiP9xiIiP9xiIiP9LwSxj7YiI/3GIiI/3GIiIj/cYiIj/cYiEb8HKA+iP9xiIiP9xiIiP9xiIiI/3GIiISBU8jqyIiP9xiIiP9xiIiI/3GIiI/3GIiI/3GIhItRyEroiIj/cYiIj/cYiIiP9xRJNMxsuIj/cYiIj/cYiIiP9xhEk0zGy4j/cYiIj/cYiIiP9xhGXDyqPIiIj/cYiIj/cYiIiEHaTPJbiP9xiIiP9xiIiI/3GIiIQdpM8luI/3GIiIj/cYiIj/Q/is4HWIiI/3GIiI/3GIiIj/cYiIhDk0zWy4iIj/cYiIiP9xiIiP9xhH2bySZIiP9xiIiI/3GIiI/3GIiI/3GIiI/3GIPqNxslyOiIj/cYiIj/cYiIiP9xSJj8hnD/cYiIj/cYiIj/cU1JXDtqiP9xiIiP9xiIiP89i1G0dK6Ij/cYiIj/cYiIj/cYiIiP9xiIiP9xQM48BByIiI/3GIiIj/cYiDnyErcN7Y/3GIiI/3GIiI/3GIiIj/cUuuvFUUiP9xiIiP9xiIiI/3FDhzzXjI/3GIiI/3GIiI/0RYzNpz/3GIiI/3GIiI/3GIhO9Uwgq/9xiIiP9xiIiP9xiEOHPNeM/3GIiI/3GIiI/3GIiI/3GIPVahs6leiIiP9xiIiP9xiIiDQSArzt/f9xiIiP9xiIiP9xg3eFW4h6pxiIiI/3GIiI/3FKkrxm1P9xiIiP9xiIiI/3GIiI/3GIiI/3GIiI/3GIiI/3GIiI/3GIiI/3GIiIj/cYiIj/cYQygczX5xiIiP9xiIiP9xiIiP9xhFr0y1C4iIj/cYiIj/cYiIiP9xiEiGrIeViI/3GIiI/3GIiI/3GIiIj/cYiIj/cYhAbxwKDoj/cYiIj/cYiIj/cYiIiP9xiIiP9xhAbxwKDoiP9xiIiP9xiIiP9xiE+iPBXciP9xiIiP9xiIiP9xiIiP9xiEkznHzGiIiP9xiIiP9xiISoBsZ/mIj/cYiIj/cYiIj/cYiIj/cYiIiP9xiIO1lltaaaiIj/cYiIj/cYiIiP9xiEzpPEFsiIiP9xiIiP9xiIiI/3GIiI/3GIiI/3GEvdLFItiIj/cYiIiP9xiIiP89GyK05N2I/3GIiIj/cYiIhOc8wow4j/cYiIiP9xiIiP9xiIiEVAPKv8cYiIj/cYiIiP9xiDDt0bAiLoiP9xiIiP9xiIiP9PliwmnYj/cYiIiP9xiIiP9xiIiP9xiIiP9xiIiP9xW37VgYiI/3GIiIj/cYiIj/cYiIj/cYiIj/cYiIhEEczO44iI/3GIiI/3GIiI/3GIiI/3GD5EUbK7roiI/3GIiI/3GIhD5lzRmv9xiIiP9xiIiI/3FRHN/jiIiP9xiIiP9xiIiP9xiIiP9xiIiP9xiIiI/3FPQxwbzoj/cYiIj/cYiIj/cYiIj/cYiIj/cYiIhHCSyfbYiP9xiIiP9xiIiP9xiIiP9N3SxCLf9xiIiP9xiIiP9xiIiP9xiIiP9xiIiI/3GEb8HKA+iIj/cYiIj/cYiIhB2kzyW4iP9xiIiP9xiIiP9xiIiP9xiIiI/3GIiI/3FU1Nwrj/cYiIj/cYiIj/cYiIj/cYiIj/cYiIiP9xiIhRHN/jj/cYiIj/cYiIj/cYiIj/cYiINIIxvH3Oj/cYiIj/cYiIj/cYhC2kzSW3GIiI/3GIiI/3GIPvLDsg08iP9xiIiI/3GIiI/0+WLCadiP9xiIiP9xiIiP9xiIiI/3FCeyzYTXGIiI/3GIiI/3GIiI/3GIiIj/cUohTG3riIj/cYiIj/cYiIiE6iPCXciIiP9xiIiP9xiIiP9xhIaEyJe4/3GIiI/3GIiI/3GIWmLWnY/3GIiI/3GIiIQoc854yIj/cYiIiP9xiD+RIbFu3oj/cYiIj/cYiIj/cYiIhKIUxt6/9xiIiP9xiIiP9xiEWvTLULiIj/cYiIj/cYiIhBq9z1Qv9xiIiI/3GIiI/3GIR7tchEpxiIiP9xiIiP9xiIURzf44j/cYiIj/cYiIj/cYSCeMjYeIiP9xiIiP9xiIhAjXwIKIiI/3GIiI/3GIiI/zebtLpkS4iP9xiIiP9xiIhEk0y2y3GIiIj/cYiIj/cYPKrytFUN/3GIiI/3GIiI/3GIWmLWnY/3GIiI/3GIiI/3FJFTx+rIj/cYiIiP9xiIiP9xhC+KzgdYiP9xiIiP9xiIiI/0ZAPLv8iIiP9xiIiP9xiIiEHaTPJbiI/3GIiI/3GIiI/3GEFMvPs0iI/3GIiI/3GIiI/3GDUAsbv/Toj/cYiIj/cYiIj/cYRPJswNmIiP9xiIiI/3GIhGXDyqPIiP9xiIiP9xiIiI/3GIiI/3GIhENCy8vXGIiI/3GIiI/3GIiIj/cYiIj/cYiIj/QLI8FdyIiP9xiIiI/3GIiIRc2ssyWIiP9xiIiP9xiIiERSjMrXiP9xiIiP9xiIiP9xiIiP9ZqdhW/3GIiI/3GIiIj/cYiIj/cYiIj/cYiIj/cYSbUcdK7/cYiIj/cYiIiP9xiDIpUb7Wro/3GIiI/3GIiI/3GIhCKBztfoiI/3GIiI/3GIiIM9VBvCq+cYiIj/cYiIiP9xiIiP9xiIiEKHPOeMiI/3GIiIj/cYiIhKIUxd63GIiI/3GIiIj/cYiIj/Tuk8MWyP9xiIiP9xiIiI/3GIiIR2hMmXuIj/cYiIiP9xiIiP9xiIiP9P9Uwgq4iI/3GIiI/3GIiI/0axrLTlj/cYiIj/cYiIiP9xiIiP9xiIQrfs5IGIiP9xiIiP9xiIiP9xiIiP9xiIiP9xiIiI/3GIiI/3GIiEi1HISuiIj/cYiIj/cYiIj/cT8yAbHN/oiI/3GIiI/3GIiIPYURs3ruiIj/cYiIiP9xiIiE2WLDadiI/3GIiI/3GIiI/3FC2kziW4/3GIiI/3GIiI/3GIiIj/cYiIj/cYiIhdN9PIiP9xiIiP9xiIiP9xiIhdN9PIiIj/cYiIj/cYiIhbftSBcYiIj/cYiIj/cYiIReAcsf7/cYiIj/cYiIj/cYiIj/cYiIj/cYiIj/cYiIj/cYiIiP9xiIiP9FNCzMvYiP9xiIiP9xiIiP9xiIiI/3GIiI/3GIiI/3FHXDyKPHGIiIj/cYiIj/cYRi3MrSOIj/cYiIj/cYiIj/cYiIj/cYiIj/cYiEzpPEFsiIiP9xiIiP9xiIiP9JaEyJe4iP9xiIiP9xiIiP9xhEw/zDwI/3GIiI/3GIiIj/cYiIj/cYiIj/cU6WLCadj/cYiIj/cYiIiP9xiEohTG3riP9xiIiP9xiIiI/3FHXDyKPHGIiI/3GIiI/3GIiIj/cYiIj/cYS90sUi2IiP9xiIiP9xiIiI/3GIiEiGrIeVj/cYiIj/cYiIj/cYiIiP9xiIiEb8HKA+/3GIiI/3GIiI/3GIiI/3GIiIj/cYiEkVPG6scYiIj/cYiIj/cYiIiP9xiIhHCSyfbYiP9xiIiP9xiIhZYtediIiI/3GIiI/3GIhAbxwKDo/3GIiI/3GIiI/3GIiIj/cYiIj/cUMoHN1+/3GIiI/3GIiI/3FOVWwqqYiI/3GIiI/3GIiIj/cYiIhIdFyIuoiIiP9xiIiP9xiIiP9xRUA8u/yIiP9xiIiI/3GIiI/3GIQ4c8x4xxiIiP9xiIiI/3GIiI/3GIiI/3GIiI/3GIiI/3GEI6bOxZj/cYiIj/cYiIj/cYiIRs2skyVxiIiP9xiIiP9xhFEcy+44/3GIiI/3GIiI/3FYqddWcYiIiP9xiIiP9xiEgnjI2HiP9xiIiP9xiIiP9xiIiP9xiIiI/3GIiI/3GIiIRlw8qjyP9xiIiI/3GIiI/zwtcrXSjYiI/3GIiI/3GIiI/3GIhKgGxn+YiP9xiIiI/3GIiIT2F8GeiP9xiIiP9xiIiP9xiIQXss+E2IiP9xiIiP9xiIiP9xiIiP9xiIiP9xiIiP9xiIiFli152IiI/3GIiI/3GIiI/3GIiI/3GISbUcZK5xiIiP9xiIiI/3GIiI/3GIiI/3GIiI/3GIiI/0FvHAoOiIiI/3GIiI/3GIiI/3GIiI/3GIiI/3GIiI/3GIiI/3GIiIj/cYiIj/cYiIj/cUSTTMbLiIj/cYiIj/cYiIj/VdTcK4j/cYiIj/cYiIj/cYiIj/cYiIiP9xiIhC5lzhmoiIiP9xiIiP9xiITOk8QWyIiP9xiIiI/3GIiIQM48BBz/cYiIj/cYiIiP9xiIiEcJLJ9tiP9xiIiP9xiIiP9xiIiI/3GIiEJYzOpzj/cYiIiP9xiIiP9xOm9ztpCMiI/3GIiI/3GIiIg/frGxgU6IiI/3GIiIj/cYiEdoTJl7iIiP9xiIiI/3GIiISz1MXCuP9xiIiI/3GIiI/3GE9DHBvOj/cYiIj/cYiIj/cYiIj/cYiIiP9xiIiP9xiIiP9xiIiP9xWKnXVnGIiI/3GIiI/3GIiIj/cYQDC8DfT/cYiIj/cYiIj/cYiDyLUbN0rnGIiIj/cYiIj/cYiIhN9Uwwq4iIj/cYiIj/cYiDf3EbkI7oiIj/cYiIj/cYiIQoc854yIiI/3GIiI/3GIiIW37Vgf9xiIiP9xiIiP9xiEqAbGf5iIj/cYiIj/cYiIj/cYTWe8OYSIiI/3GIiI/3GIiI/3GFEc3+OIiP9xiIiI/3GIiITOk8QWyI/3GIiI/3GIiIj/cUDQnAP2/3GIiI/3GIiI/3GISdN8csiIj/cYiIj/cYiIgyFwG+6P6IiP9xiIiP9xiIiP9xiIiP9xiIiP9xiIiI/0OZjOZniIj/cYiIj/cYiIj/cYiIj/cYiIj/cYiIiP9xiIiP9xURzf44iIj/cYiIj/cYiIj/SnRceLqIiI/3GIiI/3GIiIRUA8u/z/cYiIj/cYiIj/cYiIj/cYiEEL/P9AiIj/cYiIj/cYiISiFMbev/cYiIiP9xiIiP9xRa9MtQuIiIj/cYiIj/cYiIj/cYiIj/RZNMxsuIiI/3GIiI/3GIiI/3GIiI/3FAbxwKDoiIj/cYiIj/cYiISiFMbev/cYiIiP9xiIiP9xhN6TwhbHGIiI/3GIiIj/cYiIj/cYiIj/Td0sMi1xiIiP9xiIiI/3GIiI/3GIiI/3GIiI/1XU3CuI/3GIiI/3GIiI/3GIiIj/cYiIj/Q3ss6E3/cYiIj/cYiIj/cYiIiP9xiIiP9xiIiP9xiIiP9xiIiP9xiIiP9xiIiP9xiIiI/3GIiI/3GIiI/3GIiEXgHKH+cYiIj/cYiIj/cYiIiP9xiIiP9xhL3SxSLYiI/3GIiI/3GIiExJXEtqiIiP9xiIiI/3GIiI/0PaTOJbj/cYiIiP9xiIiP9xiIiP9xiIiP9xhKwSxj7Yj/cYiIiP9xiIiP9xiIiP9xiIOQQht/ve/3GIiIj/cYiIj/cYTvVMIKuP9xiIiI/3GIiI/3GIiI/3GIhL3SxSLYj/cYiIiP9xiIiP9xiIiP9xiIRwksn22IiP9xiIiI/3GIiI/3GIiI/3GIiEyKHEdeiP9xiIiP9xiIiI/3GIiI/3GIiI/0oVPH6siI/3GIiIj/cYiIj/cYiIj/cYRUA8u/yIj/cYiIiP9xiIiP9xiIiP9xhbftWBiI/3GIiI/3GIiI/3GIiIj/cYiIj/cYiIj/cYiIPxDise8dj/cYiIj/cYiIj/cYiIQM48BByI/3GIiI/3GIiI/3GIhB2kzyW4iIj/cYiIj/cYiIS668RRRxiIiP9xiIiP9xiIiI/3GIiI/3GIiI/0oVPH6siI/3GIiIj/cYiIhAzjwEHP9xiIiP9xiIiI/3GIiI/3GDWc9btjCoiP9xiIiP9xiIhLPUxcK4iP9xiIiP9xiIg9tcGzSj6IiP9xiIiP9xiIiP9xhO9Uwgq4j/cYiIj/cYiIj/cYg4BWK4+p2IiP9xiIiP9xiIiDQ91bzCKoiIj/cYiIj/cYiISsEsY+3/cYiIj/cYiIj/cYiIQI18CCiIiP9xiIiP9xiIiI/3GIhOc8wow4iI/3GIiIj/cYiIj/cYiIj/cYiIj/cYiIhJwSxz7YiIiP9xiIiP9xiIiP9xiIiP9xiIiP9xSRU8fqyIj/cYiIj/cYiIj/cYiIj/cYhPojwV3Ij/cYiIj/cYiIj/cYiIj/cYiIhM6TxBbIiP9xiIiP9xiIiP9xiISz1MXCuIiP9xiIiP9xiIiP9Oihw3Xo/3GIiI/3GIiI/3GIiI/3GIiI/3GIhMihxHXoiI/3GIiI/3GIiI/3GIiI/3GExbrEpFiI/3GIiI/3GIiI/3GIReAcsf6P9xiIiP9xiIiP9DmYzmZ4iIj/cYiIj/cYiIhCKBztfoj/cYiIj/cYiIiP9xiIiP9xiIiP9xiIiP9xiEZcPKo8iIiP9xiIiP9xiIiP9xhHXDyKPHGIiI/3GIiI/3GIiI/01t/DkgcYiIj/cYiIj/cYiIiP9xiIiP9xiIiP9xiIiP9E5lzRmoiI/3GIiI/3GIiI/03dLEIt/3GIiI/3GIiI/3GIhJkrx21IiIj/cYiIj/cYiIj/cYiIj/cYiIj/cYiIRwksn22IiP9xiIiP9xiIiP9xSiFMbeuIiI/3GIiI/3GIiIRrtcpEqIj/cYiIj/cYiIj/cU1JXDtqiP9xiIiP9xiIiP9xMb0hv0Le/3GIiI/3GIiI/3GIRlw8qjyIiI/3GIiI/3GIiI/3GFEc3+OIiP9xiIiI/3GIiI/3GIiI/3GIiI/3GIRDQszL3/cYiIiP9xiIiP9xiIiP9xiEqAbGf5iIj/cYiIj/cYiIhKT5xrBoiI/3GIiI/3GIiEM0LNy9iIiP9xiIiP9xiIiI/3GIiI/3GIReAcsf6P9xiIiP9xiIiP9xiIMOpVsCWqiIj/cYiIj/cYiIhBmYz2Z4iIj/cYiIiP9xhC2kzSW3GIiI/3GIiIj/cYiIj/cYiIj/cYiIj/cYNCMRvNzuiP9xiIiI/3GIiI/3GIiI/3GE3pPCFscYiIiP9xiIiP9xiEHaTPJbiIiI/3GIiI/3GIiIRUA8q/xxiIiP9xiIiI/3GIiI/3GIiI/3GIiIQXss+E2P9xiIiI/3GIiI/3GIhAzjwEHIj/cYiIiP9xiIiP9xiIiEgVPI6siIj/cYiIiP9xiIiP9xiEPmXNGaj/cYiIj/cYiIj/cYiEd6nJhW/3GIiI/3GIiIj/cYiIOEYit7ndcYiIj/cYiIiP9xiISu98YQiIiP9xiIiP9xiIiP9xWmLWnYj/cYiIj/cYiIiP9xiIiP9xiIRlw8qjyIj/cYiIiP9xiIiP9xQM48BByIiI/3GIiIj/cYiIj/cYiIj/cYiEcJLJ9tiIj/cYiIiP9xiIiP9xiIiP9xiIiEBvHPkOcYiIj/cYiIiP9xiIiP9xiIiP9xiIiP9LwSxj7YiI/3GIiIj/cYiIj/cYiIj/cYiIj/cYiIj/cYiIURzf44/3GIiIj/cYiIj/cYiIj/cYiIj/cYiIRwksn22IiP9xiIiP9xiIiP9xiIRDQsvL1xiIiP9xiIiI/3GIiI/3GIiI/3GIiI/3GIhKwSxj7f9xiIiI/3GIiI/3GIR7tchEpxiIiP9xiIiP9xiISGhMeXtxiIiP9xiIiP9xiExbrEpFj/cYiIiP9xiIiP9xg3B+S5+BuIj/cYiIj/cYiIiDdV9bmqCo/3GIiI/3GIiIj/cYiIj/cYhNZ7w5hIiP9xiIiI/3GIiI/3GIiITyC8HfSIj/cYiIiP9xiIiP9AElwf2oiIiP9xiIiP9xiIgxibK/dk2Ij/cYiIj/cYiIj/cYiIhKIUxt6/9xiIiP9xiIiP9xiIiEDOPAQcj/cYiIj/cYiIj/cYiIj/cYiDZ70bqELoiP9xiIiP9xiIiI/3GIiI/3GIRlw8qjyIiP9xiIiI/3GIg7zBG1M+6Ij/cYiIj/cYiIPpJism2diIj/cYiIj/cYiIj/cUnTfHLIiIiP9xiIiP9xiIhLnGxWOYiI/3GIiI/3GIiIj/cYT0McG86P9xiIiP9xiIiP9xiIiP9xiIiP9xiIiI/3GIiEVAPLv8/3GIiI/3GIiI/3GIiIj/cYRUA8u/yIj/cYiIj/cYiIj/XX7TgXGIiI/3GIiI/3GIiI/3GIiI/3GIiI/3GIiI/3GIiEeY/JZwiIj/cYiIj/cYiIj/Mwh0vveLiP9xiIiP9xiIiP9xURzf44iIj/cYiIj/cYiIj/cYiIhCmYzWZ3GIiI/3GIiI/3GIiI/3FGr0yVC3GIiI/3GIiI/3GIiIMdfDvyg8iIj/cYiIiP9xiIg5Y0G3nL7/cYiIiP9xiIiP9xiIiDGHd754iHGIiI/3GIiI/3GIPdghsyfe/3GIiI/3GIiI/3GIiI/3GExbrEpFiI/3GIiI/3GIiI/3GIiI/3GIiI/3E8LDG0086P9xiIiP9xiIiP9xiIhGG3yuSIiIj/cYiIiP9xiIQJ/M9gNxiIiI/3GIiI/3GIiEDOPAQcj/cYiIiP9xiIiP9xiIO/lFtQa6iI/3GIiI/3GIiI/3GIPhXhsuoej/cYiIj/cYiIj/cYiIRc2ssyWIiIj/cYiIj/cYRa9MtQuIiI/3GIiI/3GIiI/3GIg+kmKybZ2IiP9xiIiP9xiISGhMeXtxiIiP9xiIiP9xhBTLz7NIiP9xiIiP9xiIhK73xhCIiP9xiIiI/3GIiIPqNxslyOj/cYiIj/cYiIj/cYiDljQbecvoj/cYiIj/cYiIj/cYiFep2VaIiP9xiIiP9xiIhdN9PIiI/3GIiI/3GIiI/03dLEIt/3GIiI/3GIiI/3GIiI/3GIiI/3FIJ4yNh4iIj/cYiIj/cYiIj/cYiIj/cUHOPOMccYiIj/cYiIj/cYRJNMxsuIj/cYiIj/cYiIg1njG7Yc6I/3GIiI/3GIiI/3EyahG+le7/cYiIj/cYiIiP9xiIiP85tlG4Sa6IiI/3GIiI/3GIiIS90sUi3/cYiIiP9xiIiP9xiIiP9xiIiP9xiIiP9xhFQDy7/IiI/3GIiI/3GIiI/0CyPBXciIiP9xiIiP9xiIiP9xiIiP9xiIiP9xiIiP9xiIhbftWBj/cYiIj/cYiIj/cYiIj/cUHOPOMccYiIj/cYiIj/cYiIj/cYhL3SxSLYiI/3GIiI/3GIiI/3FBTLz7NIiI/3GIiI/3GIiIQ5NM1suIiIj/cYiIj/cYiIj/cYiIj/Q/is4HWIiIj/cYiIj/cYiIj/cYiIj/cYiIj/cYiIj/QLI8FdyIiI/3GIiI/3GIiIP4ASsX/tj/cYiIj/cYiIj/cYiEuuvFUU/3GIiI/3GIiI/3GIiITcbcM5KI/3GIiI/3GIiI/0ML/O9A/3GIiI/3GIiIj/cU1JXDtqj/cYiIiP9xiIiP9xiIiP9xiIhKgGxn+Yj/cYiIj/cYiIj/TA7cXxKIiI/3GIiI/3GIiI/06KHDdej/cYiIj/cYiIj/cVpi1p2I/3GIiI/3GIiI/3GIiIhPYXwZ6I/3GIiI/3GIiI/3GD4E0rL7LYj/cYiIj/cYiIj/cYiIhFQDy7/P9xiIiP9xiIiP9xiE9zzAjDcYiIj/cYiIj/cYiISRU8bqxxiIiP9xiIiP9xiIiP9DOmzsWYiP9xiIiP9xiIiP9xiIhJdFx4uv9xiIiP9xiIiI/3GIiI/3GIiI/3GIiISLUchK6Ij/cYiIj/cYiIiP9xiIiP9xiIiP9xVNTcK4/3GIiI/3GIiI/3GIiFep2VaIj/cYiIj/cYiIj/S8EsY+2IiP9xiIiP9xiIiI/3GIiI/3GIiI/0ZAPLv8iIiP9xiIiI/3GIiI/0shTG3riIiP9xiIiI/3GIiI/3GITWe8OYSIj/cYiIiP9xiIiP9xhBC/z/QIiIj/cYiIj/cYiIj/cYiIj/cYiIiP9xTD1MPCtxiIiP9xiIiI/3GEhoTIl7/3GIiI/3GIiIj/cYiIj/cYhHu1yESnGIiI/3GIiI/3GIiI/3GIiI/3GE6WLCadj/cYiIj/cYiIj/cYgxahG/le6IiI/3GIiIj/cYiIj/TA7cXxKIiI/3GIiI/3GIiDyYorRnXYiP9xiIiP9xiIiP9xiEuuvFUUj/cYiIj/cYiIj/cYiIhN9Uwwq4iIj/cYiIj/cYiIj/QMSMBLdxiIiP9xiIiI/3GIhAjXwIKIiIj/cYiIj/cYiIj/cYReAcsf6I/3GIiIj/cYiIj/cYiIj/cYiIj/cYiIj/cYiETybMDZiP9xiIiP9xiIiP9xiDvMEbUz7oiIj/cYiIj/cYiDJZAr2m/XGIiI/3GIiI/3GIiIS90sUi3/cYiIiP9xiIiP9xhNSVw7ao/3GIiI/3GIiI/3GIhRHN/jiP9xiIiP9xiIiP9xiIiI/3GIiI/3GIiISBU8jqyIiP9xiIiI/3GIiI/3GIiI/3GIiI/3GEgJLH9tcYiIiP9xiIiP9xiIiP9xiIiFt+1IFxiIiP9xiIiP9xiIiI/3GIiI/3GIiI/3GIiI/3GIiI/3GIiI/3GIiI/3GIiIj/cYiIj/cYiIj/cYiIj/cYSsEsY+2I/3GIiIj/cYiIj/cYiIj/cYiIj/cYiIj/cYiIj/cYiIj/XX7TgXGIiI/3GIiI/3GIiI/3GIQjps7Fn/cYiIj/cYiIj/cYhENCzMvY/3GIiI/3GIiI/3GIhKT5xrBoiIiP9xiIiP9xiIiP9IXDyaPP9xiIiI/3GIiI/3GIhJFTxurHGIiI/3GIiIj/cYiIj/cYiIj/cYhMihxHXoiI/3GIiI/3GIiIj/cYiIj/cYiIj/cYiIj/cYiIj/cYiIj/cYiIj/cYiIiP9xiIiEi1HISuiI/3GIiI/3GIiI/0whTE3rcYiIj/cYiIj/cYiFep2VaIj/cYiIiP9xiIiP9xhN6TwhbHGIiI/3GIiIj/cYiIj/cYiIj/cYiIRlw8qjyIj/cYiIj/cYiIj/cYiIj/cYiIhOQxwrzoiI/3GIiIj/cYiEHaTPJbiIj/cYiIiP9xiIhJ03xyyI/3GIiI/3GIiI/3GIiI/3GIiI/3GIiI/3GIiIj/cYiIj/cYiIj/cYiFep2VaIj/cYiIj/cYiIj/cYiIiP9xiIiP9xiIiP9xiIiERSjMrXj/cYiIj/cYiIj/cYhXqdlWiIiP9xiIiP9xiIiP9xiIiP9xiIiP9xiE6WLCad/3GIiI/3GIiI/3GIiI/3GIiI/0WTTMbLiIiP9xiIiP9xiIiP9xiIhM+4wwR3GIiI/3GIiI/3GIhG/BygPoj/cYiIj/cYiIiP9V1NwriP9xiIiP9xiIiP9xTek8MWyP9xiIiP9xiIiP9xiIMNlGsDa5iIj/cYiIiP9xiISoBsZ/mIj/cYiIj/cYiIN8ihuTdej/cYiIiP9xiIiP9xiIQ0Z825iP9xiIiP9xiIiP9xiIiP9xiIiP9xSAksj22P9xiIiP9xiIiP9xiIiP9xiIiP9xiIiIQzQs3L2IiP9xiIiP9xiIiP9xiIiP9xiIiI/3GEF7LPhNiIiP9xiIiP9xiIiP9xiIhKIUxt64/3GIiI/3GIiI/3GIW37VgYiP9xiIiP9xiIiP9ZqdhW/3GIiI/3GIiI/3GIiIj/cYiIj/cYiIj/cYiDyLUbN0rnGIiI/3GIiI/3GINmiHupd4iP9xiIiP9xiIiF0308iIj/cYiIj/cYiIj/cYhLT5xLBnGIiIj/cYiIj/cYiIhN9Uwwq4iIj/cYiIj/cYiIj/cUl0XHi6iIj/cYiIj/cYiIj/cYTek8MWz/cYiIj/cYiIj/cYiIMueRvhhuj/cYiIiP9xiIiP9xhAMLwN9P9xiIiP9xiIiI/3FU1Nwrj/cYiIj/cYiIj/cUm1HHSuj/cYiIj/cYiIiP9xiIiP9xiEzpPEFsiIiP9xiIiI/3GIiEWvTLULj/cYiIiP9xiIiP9xTwJcH9qIiI/3GIiI/3GIiIRrtcpEqIj/cYiIj/cYiIj/SLtclEqI/3GIiI/3GIiI/3GIiI/3GIiI/3GE9DHBvOiP9xiIiP9xiIiP9xiIOywxtdPOiIiP9xiIiP9xiIiP87gaG2fl6Ij/cYiIj/cYiIj/cYiIj/cULaTOJbj/cYiIj/cYiIj/Soasd5X/cYiIj/cYiIj/cYiIj/SWhMiXuIj/cYiIj/cYiIj/cYhB7JzxNv9xiIiI/3GIiI/3GISGhMeXtxiIiI/3GIiI/3GIiI/3E+tcGySj6P9xiIiP9xiIiP9xiIiP9xiIiP9xiIiP9THN7j/3GIiI/3GIiI/3GIiI/3GIiI/3GIhL3SxSLYiP9xiIiP9xiIiP9xiEF7LPhNiIiP9xiIiP9xiIiP9xiIiP9xiIiP9xiIiP9I/ByQPv9xiIiP9xiIiP9xiIiP9xiIiP9xiIiE5DHCvOiIiP9xiIiP9xiIiP9xiISIash5WI/3GIiIj/cYiIj/cYURzf44iI/3GIiI/3GIiI/3GFEc3+OIiI/3GIiI/3GIiI/3FPojwV3IiP9xiIiI/3GIiI/3GIiFEc3+OP9xiIiP9xiIiP9xiIiP9xiIiI/3GIiI/3GIiI/1ti1p2Ij/cYiIj/cYiIj/cYiIQwW836SIj/cYiIj/cYiIj/cYiIj/cYhPAlwf2oiP9xiIiP9xiIiI/3GIhPojwV3P9xiIiP9xiIiP9xiIiI/3GIiI/3GEGNfPco/3GIiI/3GIiI/3GIiFep2VaI/3GIiIj/cYiIj/QFMcG86Ij/cYiIj/cYiIj/cYReAcsf6Ij/cYiIj/cYiIj/cYiIj/cYiIj/cYiIj/WanYVv9xiIiI/3GIiI/3GIiI/3GIiI/3GIiI/0kJLI9tiP9xiIiP9xiIiP9xiIiP9xiIiP9xiIiP9xiIhGG3yuSIiIiP9xiIiP9xiIhEk0y2y3GIiIj/cYiIj/cYiIQdpM8luIiP9xiIiP9xiIiP9HD2yvCY/3GIiI/3GIiI/3GEyKHEdeiIiI/3GIiI/3GIiI/3FBjXz3KI/3GIiI/3GIiI/3GE60jCS3iIiP9xiIiP9xiIiP9fN9LIj/cYiIj/cYiIj/cYhHG3yeSP9xiIiI/3GIiI/3GIiIRa9MtQuP9xiIiP9xiIiP9xiIiP9xiIiP9xiIiESTTLbLcYiIj/cYiIj/cYiEIoHO1+iIiP9xiIiP9xiIiP9xiIiP9xiIiP9xiIRvwcoD6Ij/cYiIj/cYiIj/cYiIj/cYiIj/cYiIj/cYhAbxwKDoiP9xiIiP9xiIiP9xiIiP9xiIiP9FZNzJsoj/cYiIj/cYiIj/cUxbrEpFiIj/cYiIj/cYiIg8xxK0OO2IiI/3GIiI/3GIiITOk8QWyIj/cYiIj/cYiIj/cU71TCCriI/3GIiI/3GIiI/3GIiIRrtcpEqIj/cYiIj/cYiIj/cUohTG3riIiP9xiIiP9xiIiD/wQbEPvo/3GIiI/3GIiI/3GIgxNum/yRb/cYiIiP9xiIiP9xiIiP9xiIiP9xiIg9OEGyx75xiIiP9xiIiP9xiIgyFwG+6P6IiI/3GIiI/3GIiI/3GDeqQblVvo/3GIiI/3GIiI/3GEfZvJJkiIj/cYiIj/cYiIj/cYiIj/QLI8FdyIiI/3GIiI/3GIiI/3GIiI/0SHPNeMiI/3GIiI/3GIiI/3GISiFMbeuIj/cYiIj/cYiIj/cYiIg5BCG2+95xiIiP9xiIiP9xiIiP9xiIiP9xiIg/kSGxbt6P9xiIiP9xiIiP9xiIiP9xiIhJdFx4uv9xiIiP9xiIiP9xiIiP9xN+dDuRi8iIiI/3GIiI/3GIhT1N0riIiP9xiIiP9xiIgzUYa9rnmI/3GIiI/3GIiI/3GIhPAlwf2oj/cYiIj/cYiIiP9xiE71TCCr/3GIiI/3GIiIj/cYiEVw7Ljx/3GIiI/3GIiI/3GIiI/zACgrEOfYj/cYiIiP9xiIiP9FZNzJsoj/cYiIj/cYiIj/cYiIj/cU5nvBmEcYiIj/cYiIj/cYiEWvTLULiI/3GIiI/3GIiI/0whTE3rcYiIj/cYiIj/cYiIj/cYSIash5WIiI/3GIiI/3GIg/MgGxzf7/cYiIj/cYiIj/cYhCWMzqc4iI/3GIiI/3GIiIPVahs6leiP9xiIiP9xiIiP9xS4BsR/lxiIiP9xiIiP9xiIiIQoc854yIj/cYiIj/cYiIj/cYiIiP9O6TwxbI/3GIiI/3GIiI/3GIhXqdlWiIj/cYiIj/cYiIj/cYiIhMqHxFeIiIj/cYiIj/cYiIiP9xiIiP9xiIiP9xiIiP9xiIiP9xhDhzzXjI/3GIiI/3GIiI/3GIhPQxwLznGIiI/3GIiIj/cYiIhDRnzLmHGIiI/3GIiI/3GIiI/3GIiI/3GIiI/3GIReAcsf6I/3GIiI/3GIiI/3GIiI/3GIiI/3GIiI/3GIiIj/cYiIg+MgGyzf6IiI/3GIiI/3GIiEy6zERTj/cYiIj/cYiIj/cYiIQM48BByI/3GIiI/3GIiI/3GIQQv8/0CIiI/3GIiI/3GIiEvdLFItj/cYiIj/cYiIiP9xiISXRceLr/cYiIiP9xiIiP9xhF3/yyAIiP9xiIiP9xiIiP9xiIg+8YKyDn2IiI/3GIiI/3GIiI/0BTHBvOiI/3GIiIj/cYiEuuvEUUcYiIj/cYiIiP9xiIiP9xiIiP9xiIiP9xiIiFli152IiP9xiIiP9xiIhPQxwLznGIiI/3GIiI/3GIiI/1mp2Fb/cYiIj/cYiIiP9xiIiP9xiIiP9xiIiP9xTFusSkWIiP9xiIiP9xiIiP9xiIiP9xiIiP9xiIhEUozK14j/cYiIiP9xiIiP9xiIiP9xiIiP8zahG+le6P9xiIiI/3GIiI/3GDA9JLDS24j/cYiIj/cYiIj/cYiIhEk0y2y3GIiI/3GIiI/3GIiEGr3PVCj/cYiIj/cYiIj/cYiIj/cYiIiP9xiIiP9PliwmnYj/cYiIj/cYiIj/cYiEaM7KcxiI/3GIiI/3GIiI/3GE71TCCriP9xiIiP9xiIiP9xhN6TwhbHGIiIj/cYiIj/cYiESTTMbL/3GIiIj/cYiIj/cYiIj/cYiEiGrIeViP9xiIiI/3GIiI/0loTIl7iP9xiIiI/3GIiI/1x+1YGIiI/3GIiI/3GIhCWMzqc4iP9xiIiP9xiIiP9J2bxyZHGIiI/3GIiI/3GIiEE6bPxZiIiP9xiIiP9xiDSCMbx9zoiP9xiIiP9xiIg7/MG1Az6P9xiIiP9xiIiI/3GIhGjOynMYj/cYiIj/cYiIj/cYRJNMxsuIj/cYiIj/cYiIj/cYQ4c814yP9xiIiP9xiIiP9xiIiP9xiEDOPAQciIj/cYiIj/cYiIj/cYiIj/cYiIj/cYiIj/cYiITIocR16Ij/cYiIj/cYiIj/Sdm8cmRxiIiP9xiIiP9xiIMyRSvdutiI/3GIiI/3GIiI/3GIiIj/cYT6I8FdyI/3GIiI/3GIiI/3GIiIhIFTyOrIiI/3GIiI/3GIiI/05JXDtqiI/3GIiI/3GIiIj/cTY41rrHKYiIj/cYiIj/cYiIiERSjMrXj/cYiIj/cYiIj/cYRDQszL2P9xiIiI/3GIiI/3GIhENCy8vXGIiI/3GIiI/3GIiIj/cYiIj/cYhJM5x8xoiI/3GIiI/3GIg/MgGxzf6P9xiIiP9xiIiP9xiDVvwbuQPoj/cYiIj/cYiIj/cUy6zERTiIiP9xiIiP9xiIiP9xhIJ4yNh4iI/3GIiI/3GIiI/07pPDFsj/cYiIiP9xiIiP9xiIhT1N0riIj/cYiIj/cYiIj/cYiIj/cYiIhT1N0riIj/cYiIj/cYiIj/cYiIj/cYiIj/cYiIS5xsVjmIiP9xiIiI/3GIiI/3GIiI/3GEgJLH9tcYiIj/cYiIiP9xiIiP9xiIiP9xiIiP9xiIiP9xiIiP9xiIiESTTLbLcYiIj/cYiIj/cYiIhFr0y1C4/3GIiI/3GIiI/3GIiIj/cYiIj/cYiIj/cYiIj/cYiIj/cYiIj/cYiIRvwcoD6I/3GIiI/3GIiI/3GIiI/3GIiI/3GIiI/3GFpi1p2I/3GIiI/3GIiI/3FHepyYVoiP9xiIiP9xiIiI/0N7LOhN/3GIiI/3GIiI/3GIiI/3GIiIj/cYiIj/SFw8mjz/cYiIj/cYiIiP9xiEs9TFwriIj/cYiIiP9xiIiE5DHCvOiIj/cYiIj/cYiIj/cUuAbEf5cYiIj/cYiIj/cYiIiP9xiIiP9xiIiP9xiIiP9xiIiP9xiIiP83jSK6ct2I/3GIiI/3GIiI/3GIiErBLGPt/3GIiI/3GIiI/3GIQ4c814z/cYiIj/cYiIj/cYiIj/T/VMIKuIiP9xiIiP9xiIiP9xiIhEk0zGy/9xiIiP9xiIiP9xiIhDpZzVpo/3GIiIj/cYiIj/cYiIQC5cDhqIj/cYiIj/cYiIj/cYiDa8kbpDbo/3GIiI/3GIiI/3GIiI/3E5pAG3W/6I/3GIiI/3GIiIj/cYg2XXG6oo7/cYiIj/cYiIj/cYiIj/cYg0EgK87f2Ij/cYiIj/cYiIj/cUy6zERTiIiP9xiIiP9xiIiP9BElz+2nGIiI/3GIiI/3GIiI/3GIiIRUA8u/z/cYiIj/cYiIj/cYiIQvis4HWP9xiIiP9xiIiP9xiEs9TFwriIiP9xiIiP9xiIiP9xhL3SxSLYiIj/cYiIj/cYiIj/cYiIR2hMmXuIiI/3GIiI/3GIiI/3E+FeGy6h6I/3GIiI/3GIiIj/cYiIhGXDyqPI/3GIiI/3GIiIj/cYTvVMIKuP9xiIiP9xiIiI/3GDilQrhavYiI/3GIiI/3GIiI/3GIiI/3E6IoG23X7/cYiIj/cYiIiP9xiIiP9xiIg3KMG51z6Ij/cYiIj/cYiIj/cYiEOHPMeMcYiIj/cYiIj/cYiIj/OtE1ty7KiI/3GIiI/3GIiI/3FeN9LIj/cYiIj/cYiIj/cYiIWWLXnYiIj/cYiIj/cYiIj/cYiIiP9xiIiP9xiIiP9xiIiP9xiIiP9xiIiP9xiIiP9xhEk0zGy4iP9xiIiP9xiIiP9KtRx0roiP9xiIiP9xiIiP9xiIiP9xiIiP9xiIiP9xiIiI/3GIiI/3GIiI/3GIiI/3GIiI/3GIiI/3GIiI/3GIiIj/cYiIj/cYiIj/cYiIj/cYiEDOPAQciI/3GIiI/3GIiI/3GIiI/3GIiI/3E91aSzKluIj/cYiIj/cYiIiP9xRi3MrSOIj/cYiIiP9xiIiP9K5cxxo/9xiIiI/3GIiI/3GINNBCvC+9iIiP9xiIiP9xiIiETgHMH+iIiP9xiIiP9xiISu98YQiIiI/3GIiI/3GIiIRvwcoD7/cYiIj/cYiIiP9xiIiP9xQtpM4lv/cYiIiP9xiIiP9xiIQM48BByI/3GIiIj/cYiIj/cYiIj/cYiIj/NoIxun3OcYiIj/cYiIj/cYiISfHccOKIiI/3GIiI/3GIiI/3GIhCWMzqc4iP9xiIiP9xiIiP9xiIRUA8u/yI/3GIiI/3GIiI/3GIiD21wbNKPoiI/3GIiI/3GIiITfVMMKuIiI/3GIiI/3GIiEWvTLULiP9xiIiP9xiIiP9xgzRDW9u8qP9xiIiP9xiIiP9xg/8EGxD76IiI/3GIiI/3GIg6EDG2786Ij/cYiIj/cYiIj/cUl0XHi6iIj/cYiIj/cYiIj/cYiIj/cYiEyKHEdeiIj/cYiIj/cYiIj/MdqHsDV4iIj/cYiIj/cYiIj/cYiIj/cYiIiP9xhOliwmnf9xiIiP9xiIiP9xhENCzMvYj/cYiIj/cYiIj/cYiE5VbCqpj/cYiIj/cYiIj/cYNBICvO39iIj/cYiIj/cYiIgyGEK9571xiIiP9xiIiP9xiIiP9CzjzzHP9xiIiP9xiIiP9xiIiP9xiIiP9xiIiI/3GIhLbfxZIIj/cYiIj/cYiIj/cYiIj/cYiIj/cYiIiP9xiIiFPU3SuIj/cYiIj/cYiIj/cYiIj/cYiIj/cYiIiP9xhF4Byx/oj/cYiIj/cYiIj/cYhaYtad/3GIiI/3GIiIj/cYReAcsf6I/3GIiI/3GIiI/3GEyKHEdeiIiI/3GIiI/3GIiI/3GIiI/3GIiI/3GEMoHM1+cYiIiP9xiIiP9xiIiP9xiIiP9xiIiP9xiIhChzznjIiIj/cYiIj/cYiIj/cYiIj/cYS90sUi2IiI/3GIiI/3GIiI/3GIiI/3GEQ0LMy9iP9xiIiP9xiIiP9xiIiP9xiIiP9xiIiP9KtRx0roiP9xiIiP9xiIiP9xiIiP9xiIiP9xiIiP9xiITIocR16IiP9xiIiP9xiIiP9xiIiP9xhHXDyKPHGIiI/3GIiI/3GIiEs9TFwriI/3GIiI/3GIiI/3GIiE9DHAvOcYiIj/cYiIj/cYiIj/QXF8Cej/cYiIj/cYiIj/cYiIj/cYiIiP9xiIiP8+OEGzx76IiP9xiIiP9xiIiP9EhzzXjIj/cYiIiP9xiIiP9xiIiP9FZNzJsoj/cYiIj/cYiIj/cYhKkrxW1HGIiI/3GIiI/3GIhLPUxcK4iI/3GIiI/3GIiI/zlYcrenjXGIiI/3GIiIj/cYiIj/N54xumHO/3GIiIj/cYiIj/cYiEKHPOeMiIiP9xiIiI/3GIiEHaTPJbiI/3GIiIj/cYiIj/cYiIj/cYiIj/cYiIj/cYSsEsY+2Ij/cYiIj/cYiIj/cYiIj/cYiIj/cYiIj/cYiIT6I8Fdz/cYiIj/cYiIj/cYiIj/cYP2KxsZ1Oj/cYiIj/cYiIj/cYhAzjwEHIiI/3GIiI/3GIiI/0vx3GDiiI/3GIiI/3GIiI/0PaTOJbiP9xiIiP9xiIiP9xg0IxG83O6Ij/cYiIj/cYiIj/cYSiFMbeuIiP9xiIiP9xiIiP9xiIiP9I/ByQPv9xiIiP9xiIiP9xiIiP9xiIiP9xhCeyzYTXGIiI/3GIiI/3GIg6f0G2gL6IiP9xiIiP9xiIiE5zzCjDiI/3GIiI/3GIiI/3GIhL3SxSLYiP9xiIiP9xiIiP9xiIiP9xiIiP9D2kziW4j/cYiIj/cYiIj/cUhoTIl7iP9xiIiP9xiIiP9xhC+KzgdYiI/3GIiI/3GIiD2GUrN5rY/3GIiI/3GIiI/3GIRJNMxsuI/3GIiI/3GIiI/3GIiIj/cU1JXDtqj/cYiIiP9xiIiP9xiEm1HGSucYiIj/cYiIj/cYiIj/cYiIiP9xiIiP9xSMdsg4mIj/cYiIj/cYiIj/cU7G3COS/3GIiI/3GIiI/3GIhJFTx+rP9xiIiP9xiIiP9xiIhPILwd9IiIj/cYiIj/cYiIj/QOLsEtGIj/cYiIj/cYiIj/cTsus7TRTHGIiI/3GIiIj/cYhOc8wow4iIj/cYiIiP9xiIhKwSxT7XGIiI/3GIiI/3GIiI/3GIiIj/cYhaYtad/3GIiI/3GIiI/3GIiI/3GIiI/3GIiEPmXMGacYiIj/cYiIj/cYiIiP9xhBeyz4TYiIj/cYiIj/cYiIj/cYiIiDqwEbVP7nGIiI/3GIiI/3GIiI/01brEpFiIiP9xiIiP9xiISiFMbeuI/3GIiI/3GIiI/3GIiI/3GIThSsLrWIiI/3GIiI/3GIgzlcK8aj1xiIiP9xiIiP9xiIiP9xPuQxshvOiIj/cYiIj/cYiIj/cYNPOhvAxe/3GIiI/3GIiI/3GIiI/3GIiI/3GIQ6Wc1aaIiP9xiIiP9xiIhBTLz7NP9xiIiP9xiIiP9xS668VRSIj/cYiIj/cYiIj/cYPCwxtNPO/3GIiI/3GIiI/3GISbUcZK5xiIiP9xiIiI/3GIiE1nvDmEj/cYiIj/cYiIiP9xRJNMxsuIj/cYiIj/cYiIiP9xiIiP9xiIiP9xiISLUchK6IiI/3GIiI/3GIiIj/cYQ4c814z/cYiIj/cYiIj/cYiIM9VBvSq+/3GIiI/3GIiIj/cYhJ03xyyIiP9xiIiP9xiIiP9xiIiP9xiIhNliw2nYiIj/cYiIj/cYiIj/cYiIj/cYiIhPojwF3HGIiI/3GIiI/3GIiI/3FN6TwxbI/3GIiI/3GIiI/3GIiI/3GIiIRwksn22Ij/cYiIj/cYiIj/cYiIhKIUxt6/9xiIiP9xiIiP9xiIiP9IXDyaPI/3GIiI/3GIiI/3GIiI/3GIg+0yKyLN2I/3GIiI/3GIiI/3GIiI/3GIiI/3GITUlcO2r/cYiIj/cYiIiP9xiIiE31TDCriIj/cYiIiP9xiIiP9xiEDOPAQciI/3GIiIj/cYiIj/NAbxvfkOiI/3GIiI/3GIiI/3GELaTOJb/3GIiI/3GIiI/3GIiI/0SHPNeMiI/3GIiI/3GIiI/3GITLrMRFOIj/cYiIj/cYiIj/RCgc3X6I/3GIiI/3GIiI/3GIiI/3GIiI/3GIiI/ztjQbWcvnGIiI/3GIiI/3GIiDhXMbeoznGIiI/3GIiI/3GIiDE7ob/EXo/3GIiI/3GIiI/3EyZ5S+mGuI/3GIiI/3GIiIj/cUDOPAQciIiP9xiIiP9xiIiISfHccOKIj/cYiIiP9xiIiP9xTD1MPCtxiIiI/3GIiI/3GIiI/3GIiI/3GIiI/3GIiI/3GIiI/3GIiIQG8cCg7/cYiIj/cYiIj/cYhAzjwEHIiI/3GIiI/3GIiIS238WSD/cYiIj/cYiIiP9xiIiP9xhMW6xKRYj/cYiIj/cYiIg0TuS8sRuIiP9xiIiP9xiIiP9MT5xbBoiP9xiIiP9xiIiP9xiIiP9xiIiP9xiITQicP3aI/3GIiI/3GIiI/3GIiI/3GIiI/3GIiIj/cYiIj/cYiIj/cYiIj/cYiIj/cYiIj/cYiIj/cYiIiP9xhMihxHXoiIj/cYiIj/cYiIj/cYQtpM4lv/cYiIj/cYiIj/cYiIj/cYiIiP9xiIiP9xiIW37VgY/3GIiI/3GIiI/3GIiI/3GIiIj/Mr0hv0Le/3GIiI/3GIiI/3GIiIj/cYiIj/cYhOliwWnXGIiI/3GIiI/3GIiITwJcH9r/cYiIj/cYiIiP9xiIiP9xiIiP9xiIiP9xiIiP9xiIiP9xiIiP9xhRHN/jiIiP9xiIiP9xiIiP9xiIiP9xiIiP9xiIR9m8kmSI/3GIiI/3GIiI/3GIRUA8u/yIj/cYiIj/cYiIj/cYQnss2E1xiIiP9xiIiP9xiIiP9xiIiP9xhU1Nwr/3GIiI/3GIiIj/cYiFt+1YGP9xiIiP9xiIiP9xiIiP9xiIiP9xiIiI/3FPQxwbzoj/cYiIj/cYiIj/cYiIj/cYiIj/cYiFt+1YGI/3GIiI/3GIiI/3FBzjzjHHGIiI/3GIiI/3GIhRHN/jiP9xiIiP9xiIiP9xiIiI/3GEohTG3riI/3GIiI/3GIiIj/cYiIj/cYhFQDy7/Ij/cYiIj/cYiIiP9xiIiP9xiIiEKHPOeMiI/3GIiIj/cYiIj/SWhMiXuI/3GIiIj/cYiIj/cYiIj/cYiEKZjOZn/3GIiI/3GIiI/3GIiIj/cYiIj/cYiIj/cYiIj/W2LWnYiP9xiIiP9xiIiP9THN7j/3GIiI/3GIiI/3GIiI/3GFTU3Cv/cYiIj/cYiIj/cYSXRceLqIj/cYiIj/cYiIiP9xiIiP9xiIiP9xhU1Nwr/3GIiI/3GIiI/3GIhXqdlWiIj/cYiIj/cYiIj/cYiIj/cYiIj/cYiIj/cYiIj/cYhDhzzXjP9xiIiP9xiIiP9xiIiP9IXDyaPI/3GIiI/3GIiI/3GIiI/3GIiIj/cYiIj/cYiFpi1Z1xiIiP9xiIiP9xiIiP9xiIiP9xQG8cCg6IiI/3GIiI/3GIiI/3GIiI/3GIiEXgHLH+/3GIiI/3GIiI/3GIRi3MrSOI/3GIiI/3GIiI/3FPAlwf2oiIj/cYiIj/cYiIT6I8Fdz/cYiIj/cYiIj/cYiDFqEb+V7oiI/3GIiIj/cYiFEc3+OI/3GIiI/3GIiI/3GIiIRQ9svwmI/3GIiI/3GIiIj/QW8cCg6IiI/3GIiI/3GIiI/3GIiI/3GIiIj/cYiIj/cYgzptG8WS5xiIiP9xiIiP9xiIQ4c8x4xxiIiP9xiIiP9xiIhGXDyqPIiP9xiIiP9xiIiP9xTFusSkWIj/cYiIiP9xiIiP87IoG23X6P9xiIiP9xiIiP9xg6EDG2786IiI/3GIiI/3GIiI/0/1TCCriIj/cYiIj/cYiIj/RvJsoNlxiIiP9xiIiP9xiIiI/3FJFTx+rIj/cYiIj/cYiIj/cYiIiP9xT0McG86I/3GIiI/3GIiI/3GIiI/3GIiI/3GIiIj/cYiIj/cYiIj/cYiIj/cYiIj/cYiIj/Q9pM4luI/3GIiI/3GIiI/3GIiDp/QbaAvoiP9xiIiP9xiIiI/3GITOk8QWyIiI/3GIiI/3GIiIj/cYiD7yw7INPI/3GIiI/3GIiI/3GIiIMHxhsJOeiIj/cYiIj/cYiIiP9xiIRwksn22IiP9xiIiP9xiIiP9xQc484xxxiIiP9xiIiP9xiIiP9xiIiIQzQs3L2IiP9xiIiP9xiIiP9xiIiP9xiIiI/3GIiI/0+WLCadiP9xiIiP9xiIiP9xhJFTx+rIj/cYiIj/cYiIj/cYiIj/cYiIiP9EKBzdfo/3GIiI/3GIiI/3GIiI/3GIiI/3GIiIj/cYiIj/Ml4BvqH+cYiIj/cYiIj/cYiIOcJhtz2eiP9xiIiI/3GIiI/3FMPUw8K3GIiIj/cYiIj/cYiIj/cYSRU8fqyP9xiIiI/3GIiI/3FYqddWcYiIj/cYiIj/cYiIj/cYiIj/cYiIiP9xiIiP9xiIiP9xS90sUi2IiI/3GIiIj/cYiIj/cU71TCCriP9xiIiI/3GIiI/3GIiI/0evTKUL/3GIiI/3GIiI/3GIhFboy5F4iIj/cYiIj/cYiIiP9xRUA8u/yIiP9xiIiP9xiIiP9xiE9hfBnoiIiP9xiIiP9xiIiP9xhKIUxt64iI/3GIiI/3GIiI/3GIiI/3GIiI/3GIiI/3GIiI/3GIiIj/cYiIj/cYiIj/cYiIhLPUxcK4j/cYiIj/cYiIj/cYiDenxLlYO/9xiIiP9xiIiI/3GIiEdoTJl7iIj/cYiIiP9xiIiP9xiIiP9xiIS90sUi2I/3GIiIj/cYiIhB2kzyW4j/cYiIiP9xiIiP9xiIiP9xiEZcPKo8iIiP9xiIiP9xiIiP9xiIiP9xiIiP9xiIiP9THN3jcYiIiP9xiIiP9xiIiP9xiIiP9xiISTOcfMaIj/cYiIiP9xiIiP9xiIiP9xiIRwksn22IiP9xiIiI/3GIiI/3GIiI/3GIiI/3GIiI/3GIiI/0TmXNGaiIj/cYiIj/cYiIj/cYiIiP9xiIiP9xiIiP9xiIiP9xiIiP9xiIiP9xiIiP9xiIiI/3GIiI/0FvHAoOiIiP9xiIiP9xiIiP9AsjwV3IiIj/cYiIj/cYiIj/cYiIj/cYiIiP9xiIiEVujLkXiI/3GIiI/3GIiI/3GIiI/3GEb8HKA+iIiP9xiIiP9xiIiP9xiIiP9xiIiP9xiIiI/3GIiFt+1YH/cYiIj/cYiIj/cYiIj/cYiEohTG3riP9xiIiP9xiIiP9xiIiP9xhG/BygPoiIj/cYiIj/cYiIj/cYiIj/cYgwfaKwkl2Ij/cYiIj/cYiIj/cUkVPH6siI/3GIiI/3GIiI/0hcPJo8j/cYiIj/cYiIj/cTRTwbysPoj/cYiIj/cYiIj/cYSpK8ZtT/cYiIj/cYiIj/cYiIhE8mzA2f9xiIiP9xiIiP9xiIhCmYzmZ/9xiIiP9xiIiP9xiIiP87QOG2vx6IiI/3GIiI/3GIiITfVMMKuIiI/3GIiI/3GIiIj/cYiIhOojwl3IiIj/cYiIj/cYiIiP9xiISXRceLr/cYiIiP9xiIiP9xg0IxG83O6I/3GIiI/3GIiI/3GE9zzBjD/3GIiI/3GIiI/3GIhAzjwEHIiP9xiIiP9xiIiP9xiIiI/3GIRa9MtQuIj/cYiIiP9xiIiP9BbxwKDoiIj/cYiIj/cYiIj/cYiIiP9xiIiP9xRvwcoD6IiI/3GIiI/3GIiI/3GIiIj/SWhMiXuI/3GIiI/3GIiIj/cYiIRJNMtstxiIiP9xiIiI/3GIhMSVxLaoiIiP9xiIiP9xiIiP9xiIiP9xiIiP9xNr3SuUItcYiIj/cYiIiP9xiIiEF7LPhNj/cYiIj/cYiIj/cYiIiP9xiIhIFTyOrIiIj/cYiIj/cYiIiP9xiIiP9xiIiP9xhImPx2cHGIiI/3GIiI/3GIiFt+1YGP9xiIiP9xiIiP9xiIiP9xiIiP9xiIiP9xiIiP89i1G0dK6Ij/cYiIiP9xiIiP9Et+zUgY/3GIiI/3GIiI/3GIPHkBtIb+iIiP9xiIiI/3GIiI/3E41fK4Kg2Ij/cYiIj/cYiIhGXDyqPIj/cYiIj/cYiIj/RZNMxsuIiI/3GIiI/3GIiITwJcH9r/cYiIj/cYiIj/cYiITOk8QWyIiP9xiIiP9xiIiFep2VaP9xiIiI/3GIiI/3GEPmXNGaiP9xiIiP9xiIiP9xiIiP9xiIiP9xMtfDvig8iP9xiIiP9xiIiI/3GINaCRul9ucYiIj/cYiIj/cYiIg0gjG8fc7/cYiIj/cYiIj/cYiIRQ9svwmIj/cYiIiP9xiIiP9IepyYVoiI/3GIiI/3GIiIRvwcoD6P9xiIiP9xiIiP9xg4dZG4im6IiIj/cYiIj/cYiIMnYhvoneiIiP9xiIiI/3GIiISTOcfMaP9xiIiP9xiIiP9xiEyKHEdeiIiP9xiIiP9xiIiP9xiIiP9xiIiP9xiESTTMbLiP9xiIiP9xiIiP9xiISRU8fqz/cYiIj/cYiIj/cYiIj/cYiIj/cYiIiP9xiITZYsNp2IiI/3GIiI/3GIiI/3FIaEyJe4j/cYiIj/cYiIj/cYiIiP9xhL3SxSLYiI/3GIiI/3GIiI/3GIiEZcPKo8iI/3GIiI/3GIiI/3GIiIj/cYiIj/cYiIj/cYiIhCKBztfoj/cYiIj/cYiIiP9xTek8MWz/cYiIj/cYiIj/cYiIhAbxwKDv9xiIiP9xiIiP9xiIiP9NnGxGOYj/cYiIj/cYiIiP9xiIiP9xiIiP9xSAksj23/cYiIj/cYiIiP9xiIiP9xiIiP9xiIiE31TDCriIiP9xiIiP9xiIiP9xiIiP9xiIiP9xMR1Bv+K+j/cYiIj/cYiIj/cYQtpM4lv/cYiIj/cYiIj/cYiIhBeyz4TYj/cYiIj/cYiIj/cYRDQszL2I/3GIiI/3GIiI/3GFTU3Cv/cYiIj/cYiIj/cYiIiP9xiIiP9xiIiP9xiIiP9xiIhbftWB/3GIiI/3GIiIj/cYVNTcK/9xiIiP9xiIiP9xiITZYsNp2IiIj/cYiIj/cYiIj/cYiIj/cUMoHN1+/3GIiI/3GIiIj/cYiIj/cYiIj/cYiIj/cYiIj/RPiswHVxiIiP9xiIiP9xiIiP9xiIRlw8qjyIiP9xiIiP9xiIiP9xT6I8FdyIiP9xiIiP9xiIiP9xiIiP87gaG2fl6Ij/cYiIj/cYiIj/cYQXss+E2IiI/3GIiIj/cYiIj/cYiIj/cYiIhCKBztfoj/cYiIj/cYiIiP9xiIRa9MtQuI/3GIiIj/cYiIj/cYhGXDyqPIiI/3GIiIj/cYiIj/cTjmArgZ/Yj/cYiIj/cYiIj/cTSCMbx9zoiIj/cYiIj/cYiIj/cYiIiEKHPOeMiI/3GIiI/3GIiI/3GIiIj/cYiFEc3+OI/3GIiI/3GIiI/3GIiI/3GIiI/3GIiIj/cUgJLI9t/3GIiI/3GIiI/3GIiI/3GIiEPmXMGacYiIj/cYiIiP9xiDQB8rz+DYiP9xiIiP9xiIiP9xiIiP9xiIiI/3GIiI/3GIiI/3GISIash5WIj/cYiIiP9xiIiP9xg6gaG2fl7/cYiIj/cYiIiP9xiEmSvHbUiIiP9xiIiP9xiIiEwa7E5RiP9xiIiP9xiIiP9xhAbxwKDoiP9xiIiP9xiIiI/3FEk0zGy4iP9xiIiP9xiIiI/3GIiI/3FIJ4yNh4iI/3GIiI/3GIiINwajuflciIj/cYiIj/cYiIgzNWG9yp7/cYiIiP9xiIiP9xiIhIFTyOrIiIj/cYiIiP9xiIiP9xiIiP9xiIRlw8qjyIiP9xiIiP9xiIiP9xiIiP9xiIW37VgY/3GIiI/3GIiIj/cYiIj/R69MlQtxiIiI/3GIiI/3GIg0MGK8z52IiI/3GIiI/3GIiI/3GIhJFTx+rP9xiIiP9xiIiP9xgz0sS9LTuIiP9xiIiI/3GIiDmgQ7dfvIiI/3GIiI/3GIiI/3GIiDhUtLirS/9xiIiP9xiIiP9xiDa8kbpDboj/cYiIj/cYiIj/cYiIj/cYiIiP9xiIiP9xMYrzv3UMiP9xiIiP9xiIiI/3GIiI/3GIiI/3GIiIQigc7X6I/3GIiI/3GIiIj/cUSTTMbLiI/3GIiI/3GIiIj/Td0sMi1xiIiP9xiIiP9xiIgy1oK+KX2Ij/cYiIj/cYiIj/cYiIj/cYiIj/cYiIiP9EKBzdfo/3GIiI/3GIiI/3GIhMihxHXoiI/3GIiI/3GIiI/3GIiI/3GIiI/3GIiI/3GIiI/3GIiIj/cYhL3SxSLYiP9xiIiP9xiIiP9xiEhoTIl7/3GIiI/3GIiI/3GIiIj/cYiIj/cVpi1p2I/3GIiI/3GIiI/3GIiI/3GIiI/3GIiIj/cYiIRlw8qjyI/3GIiI/3GIiIj/cYRa9MtQuIiP9xiIiI/3GIiI/0loTIl7iP9xiIiI/3GIiI/3E0AfK8/g2IiI/3GIiI/3GIiI/3GE4m/C2Qj/cYiIj/cYiIj/cYTD1MPCtxiIiP9xiIiP9xiIiP9xiIiP9xiEb8HKA+iIj/cYiIj/cYiIhOVWwaqXGIiI/3GIiI/3GIiI/3GIiIRUA8u/z/cYiIj/cYiIj/cYiIj/cYTLrMRFOIiP9xiIiP9xiIiP9xSUXse6GP9xiIiP9xiIiI/3GIRlw8qjyIiP9xiIiP9xiIiI/3GFpi1p2P9xiIiP9xiIiP9xhMihxHXoiIj/cYiIiP9xiIhJkrx21IiP9xiIiP9xiIiI/1XU3CuI/3GIiI/3GIiI/3FAbxwKDoiI/3GIiIj/cYiIj/cYiIj/cTBeAbCx/oiIj/cYiIj/cYiIiP9xiIiEPD/NPAiIj/cYiIj/cYiIj/cYiIj/cYiIQG8cCg6P9xiIiP9xiIiP9xiIN8ihuTdeiI/3GIiI/3GIiI/3GIiI/3GIhIaEx5e3GIiI/3GIiI/3GIiEIoHO1+iIj/cYiIj/cYiIj/cYiIj/cYiIj/cYhdN9PIiIiP9xiIiI/3GIiI/3GIiEnTfHLIj/cYiIj/cYiIj/cYhCt+zkgYiIj/cYiIj/cYiIiP9xiIiP8/5DGyG86IiP9xiIiI/3GIiI/3GIiISBU8jqyIiP9xiIiI/3GIiIRlw8qjyP9xiIiP9xiIiI/3GIiI/3GIiEVAPLv8/3GIiI/3GIiIj/cYiIj/cYTvVMIKuP9xiIiI/3GIiI/3GIQC5cDhqIiI/3GIiI/3GIiI/1x+1YGIiI/3GIiI/3GIiIj/cYhAzjwEHIiP9xiIiP9xiIiI/3GIRlw8qjyIiP9xiIiP9xiIiI/0bf/LIAiIiP9xiIiP9xiIiP9xMI6xsIFOiIj/cYiIj/cYiIj/cTkkBLbb+3GIiI/3GIiI/3GIiI/0YRzL7jiI/3GIiI/3GIiI/3GIiDPQibwvdnGIiI/3GIiI/3GIiISBU8jqyIiI/3GIiI/3GIiIQdpM8luIj/cYiIj/cYiIj/cUJ7LNhNcYiIj/cYiIiP9xiIiP9xiIiP9xiIiP9xiIiP9xiIiP9xXjfSyP9xiIiI/3GIiI/3GIiI/3GIiI/3GIiI/3GIiEfZvJJkj/cYiIj/cYiIj/cYhGXDyqPIiIj/cYiIj/cYiIj/NEexvbhOj/cYiIj/cYiIj/cYhFcOy48Y/3GIiI/3GIiI/3GITUlcO2r/cYiIj/cYiIiP9xiENGfNuYiP9xiIiP9xiIiP9xSeXMcaP/cYiIj/cYiIj/cYiDOVwrxqPXGIiI/3GIiI/3GIiI/0CyPBXciIiP9xiIiP9xiIiP9xiIiP9xiIhHCSyfbYiI/3GIiI/3GIiI/3GIRQ9svwmIiI/3GIiIj/cYiIj/cYiIj/cYiIj/cYiIj/cYiIj/MyqSvtVt/3GIiI/3GIiI/3GIiIR3qciFZxiIiP9xiIiP9xiIiP9xiIiP9xiIiE+iPAXccYiIj/cYiIj/cYiIj/cYiIj/WanYVv9xiIiI/3GIiI/3GIV6nZVoiI/3GIiI/3GIiI/3GIiEgnjI2Hj/cYiIj/cYiIj/cURk3Mmyj/cYiIj/cYiIj/cYg3uNO5Ryz/cYiIj/cYiIiP9xiIiP9xhLPUxcK4iIiP9xiIiP9xiIhJ8dxw4oiIj/cYiIj/cYiIj/R69MpQv/cYiIj/cYiIj/cYiIhDNCzcvYiIj/cYiIj/cYiIj/cU8CXB/aiIiP9xiIiP9xiIiP9PliwmnYj/cYiIiP9xiIiP9xiIiP9xRDQszL2I/3GIiI/3GIiIj/cYhO9Uwgq/9xiIiP9xiIiI/3GIiI/3GIiI/3GIiITIocR16P9xiIiP9xiIiI/3GIiI/3GIhChzznjIiIj/cYiIiP9xiIiP9xiIiP9xhOliwmnf9xiIiP9xiIiI/3GEDOPAQciIj/cYiIj/cYiIiP9xiIiP9xhLPUxcK4iIiP9xiIiP9xiIhHCSyfbYiP9xiIiP9xiIiI/3GIiI/3GIiI/3GIiI/0EwvA30iI/3GIiI/3GIiI/3GDNHsby4TnGIiI/3GIiI/3GIiI/0oVPH6siIj/cYiIj/cYiIj/cUd6nJhWiI/3GIiI/3GIiIj/cYiIj/cYiIj/cYiIj/cULaTOJbj/cYiIj/cYiIj/cYiIP8HRsD4ucYiIj/cYiIj/cYiISCeMjYeP9xiIiP9xiIiP9xhD5lzRmoj/cYiIj/cYiIj/cUWxrLTl/3GIiIj/cYiIj/cYRRHMvuP/cYiIiP9xiIiP9xN2rCuZU9/3GIiI/3GIiI/3GIiI/zc/EbrA7v9xiIiP9xiIiP9xiIiP9xiIhBeyz4TYiP9xiIiP9xiIiP9xiIiP9G4Byx/oiI/3GIiI/3GIiIj/cYiIj/cYiIj/cYiIj/cYiIj/cYiIj/cYiIj/cYiIiEDOPAQc/3GIiI/3GIiI/3GIiIPOf0tBgL/3GIiI/3GIiI/3GIiIj/cYOQQht/veiP9xiIiP9xiIiP9xiITWe8OYSIj/cYiIj/cYiIj/cYO43TtXIs/3GIiI/3GIiI/3GIhRHN/jiP9xiIiP9xiIiI/3E54QO3HvyIiI/3GIiI/3GIiI/3GIPYZSs3mtiIj/cYiIj/cYiIj/cYiIj/cYTPuMQEeP9xiIiP9xiIiI/3GIiI/3GIiI/3GIiI/3FHXDyaPP9xiIiP9xiIiP9xiIiP9xiIhCKBztfoiP9xiIiI/3GIiI/3GIiI/3GEkVPH6sj/cYiIiP9xiIiP9xiIiP9xiIiP9xiIiP9xiE60jCS3iI/3GIiIj/cYiIj/cYiIj/cT3YIbMn3o/3GIiIj/cYiIj/cYiIj/cYiIj/cYNh3yueINcYiIiP9xiIiP9xiIiP9LIUxt64iIiP9xiIiP9xiIiP9xRRHMvuOI/3GIiI/3GIiI/3GIiIRW6MuReIj/cYiIj/cYiIiP9xhF3/yyAIiP9xiIiP9xiIiP9xiIhH2bySZI/3GIiI/3GIiI/3GIR3qcmFaI/3GIiI/3GIiI/3GEURzL7jj/cYiIj/cYiIj/cYiIhA7JwCNoiI/3GIiIj/cYiIj/cYiIj/cYiE4UrC61iI/3GIiIj/cYiIj/cYiIj/cUVAPLv8iIj/cYiIiP9xiIiP9xiIiP9xSbUcdK6P9xiIiP9xiIiP9xiIiI/3GIiI/3GIiI/3GIiEM0LNy9iIiP9xiIiI/3GIiI/3GEDOPAQciIj/cYiIiP9xiIiP9xTek8MWz/cYiIj/cYiIiP9xiIhOc8wow4iP9xiIiI/3GIiI/3GIiD7kMbEbznGIiIj/cYiIj/cYiIj/cUQ0LMy9iP9xiIiP9xiIiI/3GIiIPmPysZwNcYiIj/cYiIj/cYiIj/cYiIiP9xiIiP9xiIiP9xiEVAPLv8iP9xiIiI/3GIiI/3GIiI/3FEBby/pHGIiIj/cYiIj/cYgzNWG9yp6Ij/cYiIj/cYiIj/cYiEtPnEsGcYiIj/cYiIj/cYiIj/T/VMIKuIiP9xiIiP9xiIiP9xg0wHS8P4uIj/cYiIj/cYiIj/cYiEl0XHi6j/cYiIj/cYiIj/cYiEPmXNGa/3GIiI/3GIiI/3GIhJFTx+rP9xiIiP9xiIiP9xiIg9RZKzum2IiP9xiIiP9xiIiP9BbxwKDoiIj/cYiIiP9xiIiP9xiIiP9AsjwV3IiI/3GIiIj/cYiIj/cYiIj/cYiIj/cYiIhMihxHXo/3GIiIj/cYiIj/cYiIj/cYiDHKcr81jY/3GIiI/3GIiIj/cYhB2kzyW4iIj/cYiIiP9xiIiP82/pK7AW2IiP9xiIiI/3GIiI/3GEDOPAQciIj/cYiIiP9xiIiP9xiIP3BEsI+7cYiIj/cYiIj/cYiIj/SFw8mjyP9xiIiP9xiIiP9xiIiP9xiIiP9xiIiI/3GIiISLUchK6Ij/cYiIj/cYiIj/MS+RsOBuiIj/cYiIj/cYiIj/cYSRU8fqyI/3GIiI/3GIiI/3GIiI/3ExvSG/Qt7/cYiIj/cYiIj/cYiIj/cU+iPBXciIj/cYiIj/cYiIj/cU5nvBmEcYiIj/cYiIj/cYiD+RIbFu3o/3GIiIj/cYiIj/cYiIj/cTZdcbqijoj/cYiIj/cYiIj/cYiIg+BNKx+y1xiIiP9xiIiP9xiIiDU/EbvA7v9xiIiI/3GIiI/3GIQwW836SIiP9xiIiI/3GIiI/3GIiI/0vBLGPtiIj/cYiIj/cYiIiP9xiIiP9xiIiP9xiIiP9xiIhOQxwrzoiIj/cYiIiP9xiIiEUPbL8JiP9xiIiP9xiIiP9xiIRDQsvL1xiIiI/3GIiI/3GIiI/3GIiIR8dsk4mIiI/3GIiI/3GIiI/3GIiI/0BTHBvOiIj/cYiIj/cYiIj/cYO+zztRMMj/cYiIj/cYiIj/cYiEMFvN+kiIj/cYiIj/cYiIj/cYiIj/cYiIj/cYiIj/cYT0McG86I/3GIiI/3GIiI/3GIiI/3GIiI/3GIiITZYsNp2IiP9xiIiP9xiIiEucbFY5iI/3GIiI/3GIiI/3GIg3R2O5uJyIiP9xiIiP9xiIiP9xiIiEYbfK5IiIj/cYiIj/cYiIiP9xiIiDThUbwero/3GIiI/3GIiI/3GDIpUb7Wroj/cYiIj/cYiIj/cYiDfIobk3XoiP9xiIiP9xiIiP9xiEqSvFbUcYiIj/cYiIj/cYiIS90sUi2I/3GIiI/3GIiI/3GIiI/3GEYtzK0jiI/3GIiI/3GIiI/3GIg3t5K5SG2IiP9xiIiP9xiIiP9xiIiErBLFPtcYiIj/cYiIj/cYiIj/cTkT9LfsC/9xiIiP9xiIiP9xiIiEgVPI6siIiP9xiIiP9xiIiP9xiIiP9xSIash5WIiIj/cYiIj/cYiIhItRyEroiP9xiIiP9xiIiP9xXjfSyI/3GIiI/3GIiI/3GIg3aYG5ln6P9xiIiP9xiIiI/3GDwoc7TXjIiIj/cYiIj/cYiIj/MSDisO8d/3GIiI/3GIiI/3GIiI/0M6bOxZiI/3GIiI/3GIiI/3GEBvHAoOiIj/cYiIj/cYiIj/cYRvwcoD6IiP9xiIiI/3GIiI/0PaTOJbj/cYiIiP9xiIiP9xiIiP9xiIiP9xiIiP9xiFt+1YGI/3GIiIj/cYiIj/cYiIj/cUVAPLv8iIj/cYiIiP9xiIiP9xiIiP9xiIhBeyz4TYj/cYiIiP9xiIiP9xiIiP9xiIhIhqyHlY/3GIiIj/cYiIj/cYPkIWsr3pj/cYiIj/cYiIj/cYiIhN9Uwwq4iIj/cYiIj/cYiIj/cYg54QO3HvyIiP9xiIiP9xiIiP9xiIiP9xiIiP9xhNihwnXnGIiI/3GIiI/3GIiI/3GIiI/3GIiIT6I8BdxxiIiP9xiIiP9xiIiP9xiIhCKBztfoiI/3GIiI/3GIiI/3GIhPojwV3P9xiIiI/3GIiI/3GIiI/3GIiI/3GIiI/3GIiI/3GIQygczX5xiIiP9xiIiP9xiIiP9xiIRDQsvL1xiIiI/3GIiI/3GIhEk0zGy/9xiIiI/3GIiI/3GIiI/3GIiI/3GIhDhzzHjHGIiI/3GIiI/3GIiIQdpM8luIj/cYiIj/cYiIj/cYiITvVMEKtxiIiP9xiIiP9xiIhBeyz4TYiP9xiIiP9xiIiP9xiIiP9xiIhKIUxt64/3GIiI/3GIiI/3GE8CXB/aiIj/cYiIj/cYiIj/TT1MTCuP9xiIiP9xiIiP9xiIOcJhtz2eiI/3GIiI/3GIiIj/TZxsRjmI/3GIiI/3GIiI/3GIPiIzst3MiIiP9xiIiP9xiIiP9E5lzRmoiI/3GIiI/3GIiI/3GIM6bRvFkucYiIj/cYiIiP9xiIiP9Fk0zGy4iI/3GIiIj/cYiIj/cYSz1MXCuIiIj/cYiIj/cYiIj/cYiIj/cYhMihxHXoiI/3GIiIj/cYiIj/cYiIj/cTaNIrpy3Y/3GIiI/3GIiI/3GIiI/3GIhPojwV3I/3GIiI/3GIiI/3GIg2XXG5oo5xiIiP9xiIiP9xiIiI/3GDTzobsMXnGIiI/3GIiI/3GIiIj/cYiEZcPKo8iI/3GIiI/3GIiIj/cYQ+Zc0ZqP9xiIiI/3GIiI/3GIhIx2yDif9xiIiP9xiIiP9xiIiP9HLcytI4iIj/cYiIj/cYiIj/cYiIj/cYiIiP9xQNCcA/b/cYiIj/cYiIj/cYiIhJdFxounGIiI/3GIiI/3GIMC+RsOBuj/cYiIj/cYiIj/cYiDbbM7okzP9xiIiP9xiIiP9xiIiI/3FEBby/pHGIiI/3GIiI/3GIiIj/cYNPOhuwxecYiIj/cYiIj/cYiIiP9xiIiP9EhzzXjIj/cYiIj/cYiIiP9xhEk0zGy4j/cYiIj/cYiIiP9xiIRwksn22IiP9xiIiP9xiIiP9xiIiE4UrC61iP9xiIiP9xiIiP9xiEhoTIl7/3GIiI/3GIiI/3GIiI/zK9Ib9C3o/3GIiI/3GIiI/3GIiI/3GITah8NXiI/3GIiI/3GIiI/3GIiI/3GIiI/3GIiI/3GIiI/0SHPNeMiI/3GIiI/3GIiI/3GIiI/3GIT6I8FdyI/3GIiI/3GIiI/3GIhLbfxZIIiP9xiIiP9xiIiP9xiIiP9xiIiP9xiIMzVhvcqeiP9xiIiP9xiIiI/3GEkVPH6sj/cYiIj/cYiIj/cYiE8CXB/aiP9xiIiP9xiIiI/3GEOHPNeM/3GIiI/3GIiI/3GIiIj/cYiIj/cYiIj/cYiIj/cYiIj/cYTpYsJp2P9xiIiP9xiIiP9xiIRs2skyVxiIiI/3GIiI/3GIOFcxuKjO/3GIiIj/cYiIj/cYiEMFvN+kiI/3GIiIj/cYiIj/cYT6I8FdyI/3GIiI/3GIiIj/cYhMusxEU4j/cYiIiP9xiIiP9xiIhGu1ykSoiI/3GIiI/3GIiI/3GEc53JxiiIiP9xiIiP9xiIiP9xiIiP9xiELaTNJbcYiIj/cYiIj/cYiIiP9xiIiP9xiIiP9xiIhdN9PIiI/3GIiI/3GIiI/3GIiIj/cYiIj/cYiFPU3SuIiI/3GIiI/3GIiI/3GIiI/3GIURzf44iI/3GIiI/3GIiI/3FC2kziW4/3GIiI/3GIiI/3GIWmLWnf9xiIiP9xiIiP9xiIhDBbzfpIiP9xiIiP9xiIiP9xiIiI/3GIiI/3GIiI/3GITvVMIKuP9xiIiP9xiIiP9xiIiP9Hr0ylC/9xiIiP9xiIiP9xiIiEb8HKA+/3GIiIj/cYiIj/cYiIhChzznjIiP9xiIiI/3GIiI/3GIiI/3GITpYsFp1xiIiP9xiIiI/3GIiI/3GIiI/3GIiI/3FL3SxSLYiIiP9xiIiP9xiIhPojwF3HGIiI/3GIiIj/cYiIj/cYSiFMbeuIj/cYiIiP9xiIiP9xiIhHCSyfbYiP9xiIiP9xiIiI/3FImPyGcP9xiIiP9xiIiP9xiIQM48BByIj/cYiIj/cYiIj/M5rBvmU+/3GIiI/3GIiI/3GD0GVbP5qo/3GIiI/3GIiI/3GITwJcH9qIj/cYiIj/cYiIj/cYiIhGXDyqPIj/cYiIj/cYiIj/cYiE71TCCr/3GIiI/3GIiI/3GIhPojwV3I/3GIiI/3GIiI/3GEZcPKo8iIiI/3GIiI/3GIiI/3FeN9LI/3GIiI/3GIiI/3GIiFli152IiIj/cYiIj/cYiIj/cYT6I8FdyI/3GIiIj/cYiIj/cYiIj/cYSXRceLqIj/cYiIj/cYiIj/cYhENCzMvf9xiIiI/3GIiI/3GIiIRwksn22I/3GIiI/3GIiIj/cYiIj/cVpi1p2I/3GIiI/3GIiI/3GIiI/3GIiI/3GIiIj/cYiIj/TT1MTCv/cYiIiP9xiIiP9xiIiF0308iI/3GIiI/3GIiI/3FNSVw7aoj/cYiIj/cYiIj/cYiIiP9xiIiP9HzayjJYiP9xiIiP9xiIiI/3GIiI/3GEMoHM1+cYiIj/cYiIj/cYiIhAbxwKDv9xiIiP9xiIiP9xiIRDQsvL1xiIiI/3GIiI/3GIiI/3GIiI/3GIiI/3GDsLVLX0q4iIj/cYiIj/cYiIj/cYS90sUi2IiP9xiIiI/3GIiI/3GIiI/3GIiI/3GIiI/3E2njG6Yc7/cYiIj/cYiIj/cYiIRUA8u/yP9xiIiP9xiIiP9xiIOg8StvDtiIj/cYiIj/cYiIg3ZcO5mjyIiI/3GIiI/3GIiI/3E+dAKyi/2IiP9xiIiP9xiIiP9xiIiP9xTvVMIKuIj/cYiIj/cYiIj/PNvktSQbiIj/cYiIj/cYiIj/cYiIj/cYiIj/cYiIiP9xiIhIx2xziXGIiI/3GIiI/3GIiESxrMTliI/3GIiIj/cYiIj/cYiIS5xsVjmIiP9xiIiP9xiIiP9xQnss6E3/cYiIj/cYiIj/cYiIOFcxt6jOcYiIj/cYiIj/cYiIhBq9z1Qv9xiIiP9xiIiP9xiIiP9AsjwV3IiIj/cYiIj/cYiIj/cYiIj/cYiIU9TdK4iIj/cYiIj/cYiIj/cYiIj/cYiIhM6TxBbIiP9xiIiP9xiIiP9xiIiP9xiIiP9xg3KQO51vyI/3GIiI/3GIiI/3GITLrMRFOIj/cYiIj/cYiIj/cYiIj/cYiIiP9xiIiP9xURzf44iIj/cYiIj/cYiIj/cYiIj/cYhAbxwKDoiP9xiIiP9xiIiP9xiIiP9I/ByQPv9xiIiP9xiIiP9xiIiECNfAgoiI/3GIiI/3GIiI/3GEqSvGbU/3GIiI/3GIiI/3GIhGzayjJf9xiIiP9xiIiP9xiIRJNMxsuP9xiIiP9xiIiP9xiIRlw8qjyIiP9xiIiP9xiIiP9xNp4xumHO/3GIiI/3GIiI/3GIiIT4/MFwOIiI/3GIiI/3GIiI/zgLorn0Xf9xiIiP9xiIiP9xiIiIOhAxtu/O/3GIiI/3GIiI/3GIiITOk8QWyIj/cYiIj/cYiIj/cYiIiP9xiIRa9MtQuI/3GIiIj/cYiIj/cYhPojwV3I/3GIiI/3GIiIj/cYiIj/cYiIj/ShU8fqyIj/cYiIiP9xiIiP9NPUxMK/9xiIiI/3GIiI/3GIhL3SxSLYj/cYiIj/cYiIiP9xiITFusSkX/cYiIj/cYiIj/cYiIiP9xiIiP9KtRx0roj/cYiIj/cYiIj/cYQavc9UKIiP9xiIiP9xiIiIOn9BtoC+j/cYiIiP9xiIiP9xiIiE31TDCriIiP9xiIiP9xiIiP9xiITOk8QWyIiI/3GIiI/3GIiI/3GIiI/0/1TCCriIj/cYiIj/cYiIj/cYiEF7LPhNiIj/cYiIj/cYiIj/cYiIj/cTqv8bZQDoiIj/cYiIiP9xiIiP9KFTx+rIiP9xiIiP9xiIiI/3GEWvTLULiIj/cYiIiP9xiIiP9LUfxq4IiI/3GIiI/3GIiI/3FYqddWcYiIj/cYiIiP9xiIiDODcr18jYj/cYiIj/cYiIj/cYiEbNrKMl/3GIiI/3GIiI/3GIiI/3GIiI/3GIiIj/cYiIj/cYiIj/cYiIj/T/VMIKuIiP9xiIiP9xiIiP9xhPojwV3IiP9xiIiP9xiIiP9xiIhM6TxBbIiI/3GIiI/3GIiI/3FOtIwkt4iIj/cYiIj/cYiIhFQDy7/P9xiIiP9xiIiP9xiIiEDOPAQcj/cYiIj/cYiIj/cYiIj/cYiIj/cYiIiP9xRs2soyWI/3GIiI/3GIiI/3GIiIQoc854yIiP9xiIiP9xiIiP9xiIiI/3GIiI/3GIiI/3GIiI/3GIiI/3GIiI/3GIiI/0SHPNeMiI/3GIiI/3GIiI/3GEqAbGf5iIiP9xiIiP9xiIiIS90sUi3/cYiIj/cYiIj/cYiINM8jvDDciIj/cYiIj/cYiIiP9xTWe8OYSIiI/3GIiI/3GIiIPsITsj3sj/cYiIj/cYiIj/cYiIiP9xiIiP9xiINT8Ru8DuiP9xiIiP9xiIiI/3GIhNCJw/do/3GIiI/3GIiI/3GIiI/3FHu1yUSo/3GIiI/3GIiIj/cYiIj/cYiExbrEpF/3GIiI/3GIiIj/cYiITnPMKMOIj/cYiIiP9xiIiP9xRa9MtQuIiIj/cYiIj/cYiIj/SyFMbeuIiIj/cYiIj/cYiIj/cYiIj/cYiIQzQs3L2IiIj/cYiIj/cYiIgy9SS+CtuP9xiIiP9xiIiP9xiIRLGsxOWIiI/3GIiI/3GIiIPkRRsruu/3GIiI/3GIiI/3GIiINkshurTeiI/3GIiI/3GIiI/3GIiI/3FFQDy7/IiIj/cYiIj/cYiIj/cUohTG3riIiP9xiIiP9xiIiP9MrrxVFIiI/3GIiI/3GIiI/3GEVAPLv8iIj/cYiIj/cYiIj/cYiISZK8dtSIiP9xiIiP9xiIiP9xhIaEyJe4/3GIiI/3GIiI/3GIiITZYsNp2Ij/cYiIiP9xiIiP9xiIiP9NPUxMK4/3GIiI/3GIiI/3GIiE+iPAXccYiIiP9xiIiP9xiIiP9xiIiP9xiISTOcfMaIj/cYiIiP9xiIiP9xhLPUxcK4iIiP9xiIiP9xiIiP82fpW7gWqP9xiIiP9xiIiP9xiIRrtcpEqIiI/3GIiI/3GIiI/3FN6TwxbI/3GIiI/3GIiI/3GIhPAlwf2oj/cYiIj/cYiIj/cYiIiP9xiIhCKBztfoiP9xiIiP9xiIiP9xiIiP9xiIiI/3GIT6I8FdyP9xiIiP9xiIiP9xiIiI/3GIiI/0/1TCCriI/3GIiIj/cYiIj/cYiIQigc7X6Ij/cYiIj/cYiIj/cYiIiP9xWmLWnYj/cYiIj/cYiIj/cYiEvdLFItiI/3GIiI/3GIiI/3GIQM48BByIiP9xiIiP9xiIiP9xhGLcytI4iP9xiIiP9xiIiP9xiIhF4Byh/nGIiI/3GIiIj/cYiIj/cYiIj/cYiIhJwSxz7YiIj/cYiIiP9xiIiP9xiEs9TFwriIiP9xiIiP9xiIiP9xiIiEohTG3r/3GIiI/3GIiI/3GIiI/0M6bOxZiI/3GIiI/3GIiI/3GIiI/0hcPJo8j/cYiIj/cYiIj/cYiIj/cYhC2kzSW3GIiI/3GIiI/3GIiIg7gx21fOKIj/cYiIiP9xiIiP9xiIiP9xiIiP9xiIiP9xiEWxrKTlcYiIj/cYiIj/cYiIj/cYiIj/cYiIhPojwF3HGIiI/3GIiI/3GIiI/3GEJYzOpziIiP9xiIiP9xiIiP9xiIQ4c8x4xxiIiP9xiIiP9xiIiP9xiIiP9xiIiI/3GIiI/3GIiI/3GEkVPH6sj/cYiIiP9xiIiP9xiIiP9xiIiEdoTJl7iIj/cYiIj/cYiIj/cYTvVMIKuI/3GIiI/3GIiI/3GISsEsY+2P9xiIiI/3GIiI/3GIiI/3GIiI/3E0g3K8fI3/cYiIj/cYiIiP9xiIiP9xhDRnzbmIiP9xiIiP9xiIiP9xiIiP9xiIiP9xiIiI/3GIiI/3FIJ4yNh4iI/3GIiI/3GIiI/3GIQY185yhxiIiI/3GIiI/3GIiI/zRENb27yoj/cYiIj/cYiIj/cYiIj/cYiIQXss+E2Ij/cYiIj/cYiIj/cYiIj/cYiIiP9xiIhPojwF3HGIiI/3GIiI/3GIiIj/cYiIj/cYiIj/cYiIj/VdTcK4j/cYiIj/cYiIj/cYiIiP9xiIiP9xiIiP9xiIiP9xiIiP9xhFEcy+44/3GIiI/3GIiI/3GIiEQ0LLy9cYiIj/cYiIj/cYiIj/cYhA/uwBEYj/cYiIj/cYiIj/cYiEGNfOcocYiIj/cYiIj/cYiIj/cYiIj/cYiIj/cYiIj/cYiDWsw7tTPIiIj/cYiIj/cYiIj/cYPdghsyfej/cYiIj/cYiIj/cYiINkshurTeiIj/cYiIj/cYiIj/cYiIj/cUhoTIl7iP9xiIiP9xiIiP9xiIQXss+E2IiP9xiIiP9xiIiP9xiIiDw4QbTHvoiIj/cYiIj/cYiIj/SQksj22I/3GIiI/3GIiI/3GIg/8EGxD76Ij/cYiIj/cYiIj/cYQ4c814yP9xiIiP9xiIiP9xiIiP9xiIiP9xiIiP9xiIiFEc3+OP9xiIiP9xiIiP9xiIiP9xiIiP9xiIiP9xhKwSxj7YiP9xiIiP9xiIiP9xiIiP8wYaKxrl2IiP9xiIiP9xiIiP9xg0EgK87f2IiP9xiIiP9xiIiP9xiIiEi1HISuiI/3GIiI/3GIiIj/cYiIj/cYiIj/cYiIj/Qky8+zSIiI/3GIiI/3GIiI/3GIiEohTG3rj/cYiIj/cYiIj/cYiEOHPMeMcYiIj/cYiIj/cYiIhGXDyqPIj/cYiIj/cYiIj/cYiEcbfI5IcYiIj/cYiIj/cYiIhGXDyqPIj/cYiIj/cYiIj/cYg5pAG3W/6P9xiIiP9xiIiP9xiEGNfOcocYiIj/cYiIj/cYiIj/OjTRt8suiI/3GIiIj/cYiIj/cYiIj/cYiEd6nJhW/3GIiI/3GIiIj/cYiIPPfCtAg9iIj/cYiIj/cYiIj/cTTRg7wufIiP9xiIiP9xiIiP9xiIiP9xiIiEgVPI6siIiP9xiIiP9xiIiP9xiIiP9xiE6WLCad/3GIiI/3GIiI/3GIiITLrMRFP/cYiIj/cYiIj/cYiIj/T5YsJp2Ij/cYiIj/cYiIj/cYiIj/cYiESTTMbLj/cYiIj/cYiIj/cYiIg+4HOyH4yIiI/3GIiI/3GIiI/3GIiI/3GIiI/3GIiI/3GIiI/3GIiIj/cYiIj/cYiIj/cYiIj/cYiIj/cYiIT8CcE/aIiP9xiIiP9xiIiP9xiIiP9xhL73xBCHGIiI/3GIiI/3GIiIj/cYiIj/cYiIj/cYiIj/cYiIj/cYiIj/ROZc0ZqIiP9xiIiP9xiIiP9xiIT9LsAtFxiIiI/3GIiI/3GIiI/3GIiI/3GIiI/3GIiI/06KHDdej/cYiIj/cYiIj/cYiIj/cYiIj/cYiIj/cYVNTcK/9xiIiI/3GIiI/3GIiI/3GIiI/3GIiI/3GIiF0308iIj/cYiIiP9xiIiP9xiIiP9xiIiP9xiIiP9xiIiP9xQygc3X6P9xiIiP9xiIiP9xiIiEcJLJ9tiP9xiIiI/3GIiI/3GIP4FTsH6scYiIj/cYiIj/cYiIj/cYiE71TCCr/3GIiI/3GIiI/3GIiI/3GIg6jdO2ciyIiI/3GIiI/3GIiISq68ZRSIiI/3GIiI/3GIiI/3FPc8wYw4/3GIiI/3GIiI/3GIhJFTx+rP9xiIiP9xiIiP9xiIiP9BElz+2nGIiI/3GIiI/3GIiI/0SHPNeMiI/3GIiI/3GIiI/3GIiI/3GIiI/3GIiIj/cYiIj/cYiIj/cYiIj/cYiIj/cYiIj/cYiIj/cYiIiE5DHCvOiIj/cYiIj/cYiIj/cYiIRUA8u/yP9xiIiP9xiIiP9xiIiP9xiIiP9xiIiP9xiIhNCJw/do/3GIiI/3GIiI/3GIiE+iPBXc/3GIiI/3GIiI/3GIiIRlw8qjyI/3GIiI/3GIiI/3GIhLPUxcK4iI/3GIiI/3GIiI/0axrLTliP9xiIiP9xiIiP9xiIiP9xiIhKIUxt64/3GIiI/3GIiI/3GIiI/0loTIl7iI/3GIiI/3GIiI/3GIg9VqGzqV6IiP9xiIiP9xiIiP9xg998KzCD3/cYiIj/cYiIj/cYiIiP9xN1hyuaeNiIiP9xiIiP9xiIiP9xiITpYsFp1xiIiP9xiIiP9xiIiP9xiIiP9xhAbxwKDoiI/3GIiI/3GIiI/3GIiI/0LOPPMc/3GIiI/3GIiI/3GIiI/3GIiI/3GISsEsY+2I/3GIiI/3GIiI/3GIiINJ9yvGCNiIiP9xiIiP9xiIiEDOPAQc/3GIiIj/cYiIj/cYiIj/cYiIj/cYiIj/cU2KHCdecYiIiP9xiIiP9xiIiP9xiIhFQDy7/P9xiIiI/3GIiI/3GIiDAdQbDyvoiI/3GIiI/3GIiI/3GIiEs9TFwriI/3GIiI/3GIiI/3GIPFlls6aacYiIj/cYiIj/cYiIg6zpO2MWz/cYiIj/cYiIj/cYiIj/cYiIj/cYhOliwmnf9xiIiP9xiIiP9xiIiP9xiIiP9xiIiI/3GIiI/3GIiITkMcK86IiP9xiIiP9xiIiP9xiIiI/3GFep2VaIiI/3GIiI/3GIiI/3GIiI/3GIiI/3GIiIj/cU2ofDV4iI/3GIiI/3GIiI/3GIiI/3GIiI/3GExbrEpFiI/3GIiI/3GIiI/3GIiI/3GIhIaEx5e3GIiI/3GIiI/3GIiIRlw8qjyI/3GIiI/3GIiI/3GIg2q4K6VH2I/3GIiI/3GIiI/3GIiI/0WTTMbLiIiP9xiIiP9xiIiP9xN0shubTej/cYiIj/cYiIj/cYiIj/SFw8mjyP9xiIiP9xiIiP9xiIhB2kzyW4iI/3GIiI/3GIiI/3GIiEDOPAQciP9xiIiP9xiIiP9xiIiP9HQDyb/HGIiI/3GIiI/3GIiI/3FEk0zGy4iI/3GIiI/3GIiI/3GIiITZYsNp2IiP9xiIiP9xiIiP9xhAzjwEHIiIj/cYiIj/cYiIj/cYiIj/cYhO9Uwgq4/3GIiI/3GIiI/3GIiI/3GISsEsY+2I/3GIiI/3GIiI/3GIhD5lzRmv9xiIiP9xiIiP9xiIiP9xiIiI/009TEwr/3GIiI/3GIiIj/cYiIj/cYhRHN/jiI/3GIiI/3GIiI/3GIiI/3GIiIj/cYiIj/cYiIRvwcoD6P9xiIiP9xiIiP9xiIiI/3GIiI/3GIPyHxsd4OiP9xiIiP9xiIiP9xiIiP9xiIiI/3GIQ4c8x4xxiIiP9xiIiP9xiIiI/3GIRa9MtQuIj/cYiIiP9xiIiP9xiIP/BBsQ++iI/3GIiI/3GIiI/3GIiI/3GIT6I8FdyI/3GIiI/3GIiI/3GIiI/0ZAPLv8iIiI/3GIiI/3GIiI/3GIiI/3GIiI/3GIiI/3GIiI/3GIiEvdLFItiP9xiIiP9xiIiP9xiIiP9xiIiI/3GIiI/3GIiI/3GIiI/3GIiI/3GIhdN9PIiIj/cYiIiP9xiIiP9xWKnXVnGIiI/3GIiI/3GIiI/3GIiI/3GEQ0LMy9iP9xiIiP9xiIiP9xiIiP9xiFTU2ytxiIiI/3GIiI/3GIiIMca0vzlLiIiP9xiIiP9xiIiP9xiIiP9xhNZ7w5hIiIj/cYiIj/cYiIj/cYhF3/yyAIiP9xiIiP9xiIiP9IjOyHMXGIiI/3GIiI/3GIiI/3GIhB2kzyW4iIj/cYiIj/cYiIiEF7LPhNj/cYiIj/cYiIj/cYiIRlw8qjyIj/cYiIj/cYiIj/cYiIj/cYiIiP9xSsEsY+2Ij/cYiIj/cYiIj/cYiIj/cYRUA8u/yIiP9xiIiP9xiIiP9xiIiP9xiIiI/0FvHAoOiIiP9xiIiP9xiIiP9xiIiP9xiIRUA8u/yI/3GIiI/3GIiI/3GIiI/3GIiEVAPLv8j/cYiIj/cYiIj/cYiDJ05b6LGoiI/3GIiI/3GIiI/3GIRUA8u/yIj/cYiIj/cYiIj/cYiIj/cUVAPLv8iIiP9xiIiP9xiIiP9xSGhMiXuI/3GIiI/3GIiI/3GIiI/3GIiI/3GIhAbxwKDoj/cYiIj/cYiIj/cYiIj/cYiIj/cYiE1nvDmEiI/3GIiI/3GIiI/3FJFTx+rIiP9xiIiP9xiIiP9xiEVAPLv8iI/3GIiI/3GIiI/3GIMqcTvljsiP9xiIiP9xiIiP9xiIS5xsVjmIiI/3GIiI/3GIiIhC+KzQdXGIiI/3GIiI/3GIiI/zuC4rV9HXGIiI/3GIiI/3GIiI/3GDOUgb1rfoiIj/cYiIiP9xiIiP9xiIhKwSxT7XGIiI/3GIiI/3GIiIj/cYSRU8fqyP9xiIiP9xiIiP9xiIiIPqNxslyOj/cYiIj/cYiIj/cYiD4RJLLu24iIj/cYiIj/cYiIj/OqQBt1v+iIj/cYiIj/cYiIj/cUavTJULcYiIj/cYiIj/cYiIRi3MrSP/cYiIj/cYiIj/cYiIj/cYiIj/cYiIj/cYiIiP9xiIiFPU3SuIj/cYiIj/cYiIj/cYiIj/cTPVQb0qvoiI/3GIiI/3GIiI/3GD4zQrLMvYiIj/cYiIiP9xiIiDB9or+CXXGIiIj/cYiIj/cYiIj/cYiIj/cYQXss+E2IiIj/cYiIj/cYiIj/cYiIS90sUi2P9xiIiI/3GIiI/3GIiI/3GIiI/0CyPBXciIiP9xiIiP9xiIiP9xiIiP9xiISMdsg4n/cYiIj/cYiIj/cYiIj/ShU8fqyIiP9xiIiP9xiIiP9xiIiP9xiIiI/0OZjOZniIj/cYiIj/cYiIj/cTeqQblVvoj/cYiIj/cYiIj/cYhDhzzXjP9xiIiP9xiIiP9xiIiP9xiIhL3SxSLYj/cYiIj/cYiIj/cYiIj/cYiDSy4bxNHv9xiIiI/3GIiI/3GIiEqAbGf5iP9xiIiP9xiIiP9xiIiP9xiIiP9xiIiP9xiIiI/3GIiI/3GIiI/3GIiI/3GIiI/3GIiI/3GIiI/3GIiIj/cUVAPLv8iIj/cYiIj/cYiIj/cYWmLWnYj/cYiIj/cYiIj/cYiIj/cYiIj/cYiIj/cYiIj/cYSAksj23/cYiIj/cYiIj/cYiIj/cYiE71TCCr/3GIiI/3GIiI/3GIiDqwEbZP7o/3GIiI/3GIiI/3GIiI/3GIiDemg7lZfIiI/3GIiI/3GIiI/3GIiI/3GIhHCSyfbYiIj/cYiIj/cYiIj/cYiIhM6TxBbIiP9xiIiP9xiIiP9xiIiP9xiIiEcJLJ9tiI/3GIiI/3GIiI/3GIiI/3GITpYsJp3/cYiIj/cYiIj/cYiIj/cYiIj/cYiIj/cYS90sUi2IiI/3GIiI/3GIiI/3GIiI/3GEQ0LMy9iP9xiIiP9xiIiP9xiIiP9xiIiP9xiIiI/3GIiI/3GIiI/3GIiI/3GIiI/3GIiI/3GE6WLCadj/cYiIj/cYiIj/cYiIj/cYiIRUA8u/yP9xiIiP9xiIiP9xiIiP9xiIiP9xQnss6E3/cYiIj/cYiIj/cYiIj/cYiIhHepyIVnGIiI/3GIiI/3GIiI/3GIiI/3GIiI/3GIT6I8FdyI/3GIiI/3GIiI/3GIiI/3GIiI/0+WLCadiI/3GIiI/3GIiI/3GIiI/0whTE3rcYiIj/cYiIj/cYiIj/Qs488xz/cYiIj/cYiIj/cYiIj/cYiIj/cYiIiP9xiIiP9LwSxj7YiI/3GIiI/3GIiI/3GIiIj/cYiIj/QMSMBLdxiIiP9xiIiP9xiIiP9xiIiP9xhICSyPbf9xiIiP9xiIiP9xiIiP9xiELaTNJbcYiIj/cYiIj/cYiIj/cUWxrLTlj/cYiIj/cYiIj/cYiIM8QyvTvNj/cYiIj/cYiIj/cYiIhM6TxBbIiP9xiIiP9xiIiP9xiIiP9xiIiI/3FNSVw7ao/3GIiIj/cYiIj/cYiIj/cYiIj/cYhN6TwhbHGIiI/3GIiI/3GIiI/3GIiI/3GIhbftWBj/cYiIiP9xiIiP9xiIiP9xiIiP9xiIhItRyEroiI/3GIiIj/cYiIj/cUWvTLULiIiI/3GIiI/3GIiI/3GIiI/3GIiI/3GIiI/3GIiE2WLDadiIiP9xiIiP9xiIiP9xQtpM4luP9xiIiP9xiIiP9xiIiP9xiIQwW836SIiP9xiIiP9xiIiP9xXjfSyP9xiIiI/3GIiI/3GIhO9UwQq3GIiIj/cYiIj/cYiIR2hMmXuIiI/3GIiI/3GIiI/3GIQjps7Fn/cYiIj/cYiIj/cYiIj/NOeRvRhu/3GIiI/3GIiI/3GIhNqHw1eP9xiIiP9xiIiP9xiIhDZNzZsoiI/3GIiIj/cYiIj/cYNfsWuwTpiIj/cYiIj/cYiIj/cYiIj/cYiEfZvJJkiP9xiIiP9xiIiP9xiIiP9xiIiI/3GIiI/3GIiI/3GIiI/3GIiI/3GIiI/3GIiI/3GEXgHLH+iI/3GIiI/3GIiI/3GIiI/3GIiI/3GIiI/3FCeyzoTf9xiIiP9xiIiP9xiIiP9xQ4c814yI/3GIiI/3GIiI/3GIiI/3GIiI/0kJLI9tiP9xiIiP9xiIiP9xiIiP9xiIiP9xiEfZvJJkiI/3GIiI/3GIiI/3GIiIj/cYiIj/cYiIj/cYiIOSKBt91+iI/3GIiI/3GIiIj/cYiDkEIbf73v9xiIiP9xiIiP9xiIiI/3GIiI/0WlnLWmcYiIj/cYiIj/cYiIg0IxG73O5xiIiP9xiIiP9xiIiP9xiIiP9xiIRlw8qjyIiP9xiIiP9xiIiP9xiIiEvdLFItj/cYiIj/cYiIj/cYiIj/cYiITIocR16Ij/cYiIj/cYiIj/cYiIj/cYiIj/cYiIj/RTQszL2IiP9xiIiP9xiIiP9xiIiP9xiIiErBLFPtcYiIj/cYiIj/cYiIj/cYiIj/cYiIj/cU3pPDFsj/cYiIj/cYiIj/cYiEVAPLv8iP9xiIiP9xiIiP9xiIiP9xSAksj22P9xiIiP9xiIiP9xiIhbftWB/3GIiI/3GIiIj/cYiIj/cYiIj/cYiIj/cYiIj/cYiIj/cYiIj/cYiIhNliw2nYiI/3GIiI/3GIiI/3GIQ4c814z/cYiIj/cYiIj/cYiIj/PcwRtDPuj/cYiIj/cYiIj/cYiIj/cYiD4V4bHqHnGIiI/3GIiIj/cYiIj/cYiIQwW836SI/3GIiIj/cYiIj/cYiIURzf44/3GIiI/3GIiI/3GIiI/3GIiIhFQDyr/HGIiI/3GIiI/3GIiI/3GECfzAcDiP9xiIiP9xiIiI/3GIhAzjwEHIj/cYiIj/cYiIiP9xiEL4rOB1iP9xiIiP9xiIiP9xiIiIU9TdK4iP9xiIiP9xiIiP9xiEs9TFwriIiP9xiIiP9xiIiP9xiIRRHMruNxiIiP9xiIiP9xiIiP83vJG6Q26IiI/3GIiI/3GIiI/3GIiI/0XD/MPAiI/3GIiIj/cYiIj/cYiFep2VaIj/cYiIj/cYiIj/cYiIj/cYiIiP9xiIiP9xiIg+o3GyXI6I/3GIiI/3GIiI/3GIiI/3GIiIgzQrK9vU2IiP9xiIiI/3GIiISoBsZ/mP9xiIiP9xiIiP9xiIhB2kzyW4iI/3GIiI/3GIiI/3GErBLGPtiP9xiIiI/3GIiI/3GIiI/0jZvJJkiIiI/3GIiI/3GIhXqdlWiI/3GIiI/3GIiI/3GIiI/3GIiDfIobk3Xoj/cYiIj/cYiIj/cYiEVAPLv8iP9xiIiP9xiIiP9xiIiEgVPI6siIiP9xiIiP9xiIiP9xiIiP9Fk0zGy4iIj/cYiIj/cYiIj/cYhLPUxcK4iIj/cYiIj/cYiIiP9xg92CGzJ97/cYiIj/cYiIj/cYiIg+M0KyzL2P9xiIiI/3GIiI/3GEqAbGf5iIiP9xiIiP9xiIiP9xiIiEGZjPZniIiP9xiIiI/3GIiI/3GE8CXB/aiIj/cYiIj/cYiIj/cTXO4bsxHoiIj/cYiIj/cYiIj/MFCTsb9siIiP9xiIiP9xiIiP9xgwu+WwVBqIj/cYiIj/cYiIj/cYiIiP9Lkrxm1I/3GIiI/3GIiI/3GIiIRzncnGKP9xiIiI/3GIiI/3GITOk8QWyIiI/3GIiIj/cYiIgxWQK/pv2Ij/cYiIj/cYiIj/cYiIiP9xiIR3qcmFb/cYiIj/cYiIj/cYiIj/cYiIiP9xiIiP9xTFusSkWIj/cYiIj/cYiIiP9xhFr0y1C4iI/3GIiIj/cYiIj/cYhGXDyqPIiI/3GIiIj/cYiIj/cUDOPAQciIiP9xiIiI/3GIiI/3GIiI/3GIhJFTxurHGIiIj/cYiIj/cYiIg/kSGwbt5xiIiP9xiIiI/3GIiIQM48BBz/cYiIj/cYiIiP9xiIiP9xhPojwV3Ij/cYiIj/cYiIiP9xiINjoSusXtiIiP9xiIiP9xiIiI/3GF430chxiIiP9xiIiP9xiIiP9xiIiP9xiIiP9xiIiISBU8jqyIiP9xiIiP9xiIiP9xiFep2VaIiI/3GIiI/3GIiI/3GE9DHBvOj/cYiIj/cYiIiP9xiIiP9xiIiP9xiIiP9xiIiP9xMomyvnZN/3GIiI/3GIiI/3GIiE+iPBXc/3GIiI/3GIiI/3GIiI/3GIiI/3GIQXss+E2IiI/3GIiI/3GIiI/3GEb8HKA+iIiP9xiIiP9xiIiP9xiIiP9xiIiP9xiIhHCSyfbYiI/3GIiI/3GIiI/3GIiI/3GIiEvdLFItiP9xiIiP9xiIiP9xiIiP9xiIiP9xiEgJLH9tcYiIj/cYiIj/cYiIj/cYiIj/cYiIW37VgY/3GIiI/3GIiI/3GIiI/3EwAUG//r5xiIiP9xiIiP9xiIiP9xhFQDy7/IiI/3GIiI/3GIiI/3GIiI/3GIiDE7ob/EXo/3GIiI/3GIiI/3GIiI/z3MEbQz7o/3GIiI/3GIiI/3GIOQ4Yt/HniIiP9xiIiP9xiIiP9xiEhoTIl7/3GIiI/3GIiI/3GIiI/3GIiI/3GIiI/3GIg5Y0G3nL6I/3GIiI/3GIiI/3GIhKwSxj7Y/3GIiI/3GIiI/3GIiI/3GIiI/3GIhHCSyfbYiIj/cYiIj/cYiIj/cYiIj/cYiEyKHEdeiIj/cYiIj/cYiIj/cYiIj/cYiIj/cYiISk+cawaIiI/3GIiI/3GIiI/3GIiI/3GIiIj/cYiIMWoRv5XuiI/3GIiI/3GIiI/3Ex2AW/J/qIiI/3GIiI/3GIiIj/cULaTOJb/3GIiI/3GIiIj/cYiIj/cYiIj/cYhCKBztfoiIj/cYiIj/cYiIiP9IXDyaPP9xiIiP9xiIiP9xiIiI/3GIiINjoSusXtiI/3GIiI/3GIiIj/cYhM6TxBbIiIj/cYiIj/cYiIiP9xiIhFQDy7/P9xiIiP9xiIiP9xiIiIQC5cDhqP9xiIiI/3GIiI/3GIhJFTxurHGIiI/3GIiIj/cYiIj/Qs484xxxiIiP9xiIiI/3GIiI/3GIiI/3Ezo1W9XKqI/3GIiI/3GIiIj/cYiEb8HKA+iP9xiIiP9xiIiP9xiIQG8cCg6I/3GIiI/3GIiI/3GIhJM5x8xoiP9xiIiI/3GIiI/3GIhCmYzmZ/9xiIiP9xiIiP9xiIiP9xiIiI/3GIiI/3GIhNliw2nYiIj/cYiIj/cYiIiP9xiIiP9xiIiP9xgwjrGwgU6Ij/cYiIj/cYiIj/cYiEURzK7jcYiIj/cYiIj/cYiIj/NjBiu8+diP9xiIiP9xiIiI/3GINWxFu5O6iI/3GIiI/3GIiI/3GINT8Ru8DuiIj/cYiIj/cYiIj/cYiIReAcof5xiIiI/3GIiI/3GIhPwJwT9oiI/3GIiI/3GIiI/3GEOHPNeMj/cYiIj/cYiIj/cYiIj/cYiIiEcJLJ9tiP9xiIiP9xiIiP9xiELaTNJbcYiIj/cYiIj/cYiIj/O+52thGJj/cYiIj/cYiIiP9xiIiP9xiD9QYbGvnoiIj/cYiIj/cYiIj/cYT0McG86P9xiIiI/3GIiI/3GDkEIbf73oj/cYiIj/cYiIiP9xPMwRszPucYiIj/cYiIj/cYiIj/cYiIiP9xiIiD8+M7HBzIiI/3GIiI/3GIiI/3E6QOG2vx6IiP9xiIiP9xiIiP9xg6cJK2j22I/3GIiI/3GIiI/3GIhAzjwEHIiP9xiIiP9xiIiP9xiIiP9Lkrxm1Ij/cYiIj/cYiIj/cTeqQblVvoj/cYiIj/cYiIj/cYiIiP9xiIiP9xiINIIxvH3Oj/cYiIiP9xiIiP9xPThBs8e+iI/3GIiI/3GIiI/3GDa8kbpDboj/cYiIiP9xiIiP9xiIhKIUxt6/9xiIiI/3GIiI/3GIiIQzQs3L2IiP9xiIiP9xiIiI/3GIhOc8wow4iI/3GIiIj/cYiIj/cYiIR9m8kmT/cYiIiP9xiIiP9xiIiP9xiDzqcbQVjo/3GIiI/3GIiI/3GIiIj/Q3ss6E3/cYiIj/cYiIj/cYiIj/cYiIiP9xiIiP9KhqxnlXGIiI/3GIiI/3GIiIj/cYiIj/cYiIj/cYiIW37Vgf9xiIiP9xiIiP9xiIT6I8FdyP9xiIiP9xiIiP9xiIiP9xiIhFr0y1C4j/cYiIj/cYiIiP9xiIhJ03xyyI/3GIiI/3GIiI/3GIQ4c814z/cYiIj/cYiIj/cYiIj/cYhPojwV3Ij/cYiIj/cYiIj/cYiIg2qkG6Vb6IiP9xiIiP9xiIiP9xhKwSxj7YiP9xiIiP9xiIiP9xiIRxt8jkhxiIiP9xiIiP9xiIiP9HQDyb/HGIiI/3GIiI/3GIiITfVMMKuIiI/3GIiI/3GIiI/3GF430chxiIiI/3GIiI/3GIiI/0yAbFf5/3GIiI/3GIiI/3GIiIS/uMUEeIiP9xiIiI/3GIiI/3GIiI/3GIiI/3GIiI/0j8HIA+cYiIiP9xiIiP9xiIiP9xiIT2F8GeiIj/cYiIj/cYiIj/cYiEcJLJ9tiIiP9xiIiP9xiIiP9xiIiP9xiIiEF7LPhNiP9xiIiP9xiIiP9xiIiP9xiIiP9xiIg39xG5CO6IiI/3GIiI/3GIiI/3GIiI/3GIiIj/RhHMvuOI/3GIiI/3GIiIj/cYg3CmG59Z6P9xiIiP9xiIiP9xiIiP9xiIg4NNG4yy6IiI/3GIiI/3GIiIj/cTYrhbrUev9xiIiI/3GIiI/3GIiI/3GIhIaEx5e3GIiI/3GIiI/3GIiI/3EwfuOwkRz/cYiIiP9xiIiP9xiIhPYXwZ6Ij/cYiIj/cYiIj/cYiIhKwSxT7XGIiI/3GIiI/3GIiI/3GIiI/3GIiI/0BTHBvOiIj/cYiIj/cYiIj/cYiIj/cYiIj/T5YsJp2Ij/cYiIj/cYiIj/cYiIj/cYRPJswNmIiP9xiIiP9xiIiP9xQygc3X6P9xiIiP9xiIiP9xiIiP9xiIS668VRT/cYiIj/cYiIj/cYiIj/cYiIQM48BByI/3GIiI/3GIiI/3GIiI/3GISRU8fqyP9xiIiP9xiIiP9xiIiDQjEbvc7nGIiI/3GIiI/3GIiIR2hMmXuIiP9xiIiP9xiIiP9xhJ03xyyIiI/3GIiI/3GIiI/3GIOPcRuAju/3GIiI/3GIiI/3GIiIRht8rkiIiP9xiIiI/3GIiI/0knjI2HiIiP9xiIiP9xiIiP9xg1ALG7/06I/3GIiI/3GIiI/3GIhAn8wHA/9xiIiP9xiIiP9xiINBICvO39iP9xiIiP9xiIiP9xiIiP9xiIiP9xiIhFQDy7/I/3GIiI/3GIiI/3GIiI/3GISRU8fqyP9xiIiP9xiIiP9xiIiP9xiE+iPBXciP9xiIiP9xiIiP9xiIiP9xiIiEyKHEdeiP9xiIiP9xiIiP9xiIiP9xiIiP80tGS9S5uIj/cYiIj/cYiIj/cYiIj/cUOHPNeMiP9xiIiP9xiIiP9xiIMjHqvs4ViI/3GIiIj/cYiIj/cYiDFZAr+m/YiIj/cYiIj/cYiIiP9EhzzXjIj/cYiIj/cYiIj/cYiIiP9xiIiP9xiIiDQqi7zVdIj/cYiIiP9xiIiP9xiIiEgVPI6siIj/cYiIiP9xiIiE0InC92cYiIj/cYiIj/cYiIj/SkXse6GI/3GIiIj/cYiIj/cYiIOSKBt91+iI/3GIiI/3GIiI/3GIiISiFMbev/cYiIj/cYiIj/cYiIiP9xgzc6S9jFuIj/cYiIj/cYiIj/cYiIg9BRSz+uuP9xiIiP9xiIiP9xiIiEgVPI6siIiP9xiIiP9xiIiP9xhG/BygPoiI/3GIiIj/cYiIj/QBJcH9qIiIj/cYiIj/cYiIj/cUdcPIo8cYiIiP9xiIiP9xiIiP9xiIhNliw2nYiI/3GIiIj/cYiIj/cUMoHN1+/3GIiI/3GIiI/3GIiDM1Yb3Kno/3GIiIj/cYiIj/cUiGrIeViIiP9xiIiP9xiIiI/3GIiI/3GIiINIIxu33OcYiIiP9xiIiP9xiIiP87cJK2j22Ij/cYiIiP9xiIiP9xiIQdpM8luIiI/3GIiI/3GIiI/3GIiI/3FKIUxt64iIj/cYiIj/cYiIj/cYhAbxwKDoj/cYiIiP9xiIiP9xiIiDtZZbWmmoj/cYiIiP9xiIiP9xiIiP9CzjzjHHGIiIj/cYiIj/cYiIj/cYiIhEsazE5Yj/cYiIiP9xiIiP9xiIiEzpPEFsiP9xiIiI/3GIiI/3GIhCWMzqc4iP9xiIiP9xiIiP9xiIiP9xiEF7LPhNiIiP9xiIiP9xiIiP9xiIiP9xiIT6I8FdyP9xiIiP9xiIiP9xiIN8ihuTdeiI/3GIiI/3GIiI/3GExbrEpFiP9xiIiI/3GIiI/3GEURzL7j/3GIiIj/cYiIj/cYiFt+1YGP9xiIiP9xiIiP9xiIiE8gvB30iIj/cYiIj/cYiIj/XzfSyI/3GIiIj/cYiIj/cYiEi1HISuiIiP9xiIiP9xiIiP9xiIiI/3GIiIR2hMmXuIj/cYiIiP9xiIiP9xMYrzv3UMiP9xiIiP9xiIiI/3GIgxyTG/Ns6IiI/3GIiIj/cYiIg+IjOy3cyI/3GIiI/3GIiI/3GD/t5rESGYiP9xiIiP9xiIiP9xiIRxt8jkhxiIiP9xiIiP9xiIiI/3GIiI/3GIiI/3GIiI/1Mc3eNxiIiP9xiIiP9xiIhT1N0riIiP9xiIiP9xiIiP9xiIiP9xiIiP9xiIhGjOynMY/3GIiIj/cYiIj/cYRa9MtQuIiI/3GIiI/3GIiI/3GDqwEbZP7oiP9xiIiP9xiIiI/3GIiEiGrIeVj/cYiIj/cYiIj/cYiIiP9xiIiP9xg6vYS2QnuIiI/3GIiI/3GIiI/3GITWe8OYSIiP9xiIiP9xiIiP9xiIiP9xPuQxshvOiIj/cYiIj/cYiIj/cYiIj/cYhC2kzSW3GIiI/3GIiI/3GIiI/z44QbPHvoiI/3GIiI/3GIiI/3E4h+G4eB6I/3GIiI/3GIiI/3GIOfIStw3tiP9xiIiI/3GIiI/3GIQvis4HWI/3GIiI/3GIiIj/cYiEPmXMGacYiIiP9xiIiP9xiIiP9IXDyaPP9xiIiI/3GIiI/3GIiEqAbGf5iP9xiIiP9xiIiP9xhL3SxSLYiIj/cYiIj/cYiIj/cYiIj/cYhHCSyfbYiIiP9xiIiP9xiIiP9xiIiP9xiIiP9xiIiP9xiIRDQszL3/cYiIj/cYiIj/cYiIj/cYiIj/NwzjuvMciI/3GIiI/3GIiI/3GISiFMbeuIj/cYiIj/cYiIj/cYiE3G3DOSiIj/cYiIj/cYiIj/cYhIJ4yNh4iP9xiIiP9xiIiP9xiIiP9xiIiP9xiIW37VgY/3GIiIj/cYiIj/cYhXqdlWiIj/cYiIj/cYiIj/cYiEz7jEBH/3GIiI/3GIiI/3GIiI/3GIhIJ4yNh4/3GIiI/3GIiIj/cYiIRc2ssyWIiI/3GIiI/3GIiIj/cYiIj/cYP+BzsR+Mj/cYiIj/cYiIj/cYiIiP9xTek8MWz/cYiIj/cYiIj/cYiIiP9xg+I3Sy3IuP9xiIiP9xiIiP9xiIg3yKG5N16I/3GIiI/3GIiI/3GIiIThSsLrWI/3GIiI/3GIiI/3GIiDemg7lZfIiI/3GIiI/3GIiI/3GEOHPNeMj/cYiIj/cYiIj/cYiIg/8EGxD76P9xiIiP9xiIiP9xiIgzA3W9/Ir/cYiIj/cYiIj/cYiIhEcOzI8YiIj/cYiIiP9xiIiP801oK9KX3/cYiIj/cYiIj/cYiIhIhqyHlY/3GIiI/3GIiI/3GIiI/3FC2kziW4/3GIiI/3GIiI/3GIiIj/cT3YIbMn3o/3GIiI/3GIiI/3GIiIhA/uzwEXGIiI/3GIiI/3GIiI/3GD+BU7F+rP9xiIiP9xiIiP9xiIiIQavc5UJxiIiI/3GIiI/3GIiFEc3+OP9xiIiP9xiIiP9xiIiP80lcK9aj2Ij/cYiIiP9xiIiP9xiIiP9xiIiP9xXjfSyP9xiIiP9xiIiP9xiIiI/3GIiI/3GIiI/3GIiI/3GFt+1YGIj/cYiIj/cYiIiP9xiIiP9xiIhEk0y2y3GIiIj/cYiIj/cYiIj/cYiIj/cYiIj/cYiIj/cYiIj/cYiIiP9xiIiP9xiIiP9xiIiP9xiIiP9xiIiP9xiIiP9xiIiI/3GIiI/3GIiI/3GIhHCSyfbYiI/3GIiIj/cYiIj/cYiIj/cV430sj/cYiIj/cYiIj/cYiIj/cYiIiP9xiIiP9xiIQigc7X6IiP9xiIiP9xiIiP9xiIiEvdLFItj/cYiIj/cYiIj/cYiIg+UaKyrl2IiI/3GIiI/3GIiI/3GINEKyvL1Nj/cYiIj/cYiIiP9xiIiP9xiIiP9xiIiP9xiE3pPCFscYiIj/cYiIj/cYiIj/cYSAksf21xiIiI/3GIiI/3GIiI/3FFQDy7/IiI/3GIiIj/cYiIj/cYg+Y/KynA2I/3GIiI/3GIiI/3GIiEHaTPJbiIj/cYiIj/cYiIiP9xTYocJ15xiIiP9xiIiP9xiIiP9xRq9MlQtxiIiP9xiIiP9xiIiP9PCJwfdnGIiI/3GIiI/3GIiI/zYAsbv/ToiI/3GIiI/3GIiI/3GIiI/zlYcrinjf9xiIiP9xiIiP9xiIiP9xPbdEski7cYiIj/cYiIj/cYiIiP9xQeyc8TaI/3GIiI/3GIiI/3GIhHCSyfbYiIj/cYiIj/cYiIj/cYiIj/cYiIj/cYiEy6zERTiP9xiIiP9xiIiI/3GD1WobOpXoiIj/cYiIj/cYiIiEh0XIi6iIiP9xiIiI/3GIiI/3GIiFPU3SuIiP9xiIiP9xiIiP9xhKIUxt64iI/3GIiI/3GIiI/3GIiI/3GIiIj/cYiIj/cYiIj/cYiIj/cYiIj/cYiIj/cYiIj/cYiIiP9xiIiP9xiIiP9xiIhEk0zGy/9xiIiP9xiIiP9xiIiP9xiIiP9xiIiELmXOGaiIiP9xiIiP9xiIiP9xiIiI/3GErBLGPtiP9xiIiP9xiIiP9xiIiP9xiIQXss+E2IiP9xiIiP9xiIiP9xNUFxu76O/3GIiIj/cYiIj/cYiIj/cYiIj/cYiIj/cYiIj/ROZc0ZqIiP9xiIiP9xiIiP9xhKwSxj7YiP9xiIiP9xiIiP9xiIiP9xXjfSyP9xiIiI/3GIiI/3GIiI/3FA/uwBEYiI/3GIiI/3GIiI/3GIQavc9UKIj/cYiIj/cYiIiP9xg5Y0G3nL6Ij/cYiIiP9xiIiP9xgyiHG+d46Ij/cYiIj/cYiIj/cYiIg1jSK7ct2Ij/cYiIj/cYiIj/cYQtpM4lv/cYiIj/cYiIj/cYiIRwksn22IiP9xiIiP9xiIiP9xQc484xxxiIiP9xiIiP9xiIiEDOPAQcj/cYiIj/cYiIj/cYiIj/cYhC+KzgdYiP9xiIiP9xiIiP9xiEgJLH9tcYiIj/cYiIj/cYiIj/NUKyvL1NiIj/cYiIj/cYiIj/cYiIj/cYiIj/cYOnCSto9tiP9xiIiP9xiIiP9xhP0uwS0Y/3GIiI/3GIiIj/cYiIg8CdG09i6I/3GIiI/3GIiI/3GIiI/3GIhHCSyfbYiIj/cYiIj/cYiIj/cYQljM6nOIiI/3GIiI/3GIiI/3GIiI/01brEpFiIiP9xiIiP9xiIiP9xhPc8wYw/9xiIiP9xiIiP9xiIiP9xiINNGDvC58/3GIiI/3GIiI/3GIiI/3GIiI/3GIiIj/cYURzf44iI/3GIiI/3GIiI/3GIiI/3GIiI/3GIiIj/cYiIj/SuXMcaP/cYiIiP9xiIiP9xiIiP9xiIiP9xiIiP9xiIiP9xiIiP9xiIiI/3GIiI/3GIiI/3GIiESxrMTliI/3GIiIj/cYiIj/cYiFEc3+OI/3GIiI/3GIiI/3GIiI/3GIiIj/cYiIj/cYiIhOojwl3IiIj/cYiIiP9xiIiP9xiIiP9xiEm1HGSucYiIj/cYiIj/cYiIiP9xiIiP9xiIhHCSyfbYiP9xiIiP9xiIiI/3GIiI/3GIiI/3GIS90sUi2Ij/cYiIiP9xiIiP9xhF4Byx/oj/cYiIj/cYiIj/cYiIj/cYhXqdlWiIiP9xiIiP9xiIiP9xhGD2yfCXGIiI/3GIiI/3GIiI/3GIiIRi3MnSNxiIiP9xiIiI/3GIiI/3GIiI/3GIiI/3GIiDX9UbsCroiI/3GIiI/3GIiI/3GEtt/FkgiIiP9xiIiP9xiIiP9xhPojwV3IiP9xiIiP9xiIiP9xiIg2+ZO6BmyIj/cYiIj/cYiIj/cYiIj/PK/xtFAOcYiIiP9xiIiP9xiIhChzznjIiI/3GIiIj/cYiIj/cYiEIoHO1+iIj/cYiIj/cYiIj/cYiIiP9xiIiP9xiIiP9xiIiP9xhFr0y1C4iIj/cYiIj/cYiIhHaEyZe4iI/3GIiI/3GIiI/0loTIl7iI/3GIiI/3GIiI/3GEhoTIl7j/cYiIj/cYiIj/cYiIj/SQksj22I/3GIiI/3GIiI/3GISz1MXCuIiI/3GIiI/3GIiI/3GIS90sUi2IiP9xiIiP9xiIiP9xiIiP9G3/yyAIiIj/cYiIiP9xiIiECNfAgoiI/3GIiI/3GIiI/3GIiI/3GEgnjI2HiIj/cYiIj/cYiIj/cUOHPNeMj/cYiIiP9xiIiP9xgyhja+ecn/cYiIj/cYiIj/cYiIhOQxwrzoiIj/cYiIj/cYiIj/cYhPAlwf2oiP9xiIiP9xiIiP9xiIOQQht/vej/cYiIj/cYiIj/cYiIj/cU0InD92iIiP9xiIiP9xiIiP9xhPojwV3Ij/cYiIiP9xiIiP9xiIiP9xiE0InD92iP9xiIiP9xiIiI/3GIiITIocR16P9xiIiP9xiIiP9xiIORKzt+1Mj/cYiIj/cYiIiP9xiIhFzayzJYiIj/cYiIj/cYiIiP9xiIiP9xiIiP9xiEohTG3riI/3GIiI/3GIiI/3GIiITIocR16P9xiIiP9xiIiI/3GIiE+iPAXccYiIj/cYiIj/cYiIiP9xQM48BByIiI/3GIiI/3GIiIj/RZNMxsuIiP9xiIiP9xiIiI/3GIiI/3GIiI/3GIhdN9PIiIj/cYiIj/cYiIj/cYiIiP9xiIiP9xiIiP9xiIiP9xiIiP9xiIiP9xiIhLPUxcK4iP9xiIiP9xiIiP9xiIiI/3GIiI/3GIiI/3GIiI/3GIiI/3GIiI/3GIiI/3GIhU1NsrcYiIj/cYiIj/cYiIj/cYiIj/cYiIj/cYiIj/MAKCsQ59iI/3GIiI/3GIiI/3GIO/0DtAL8cYiIj/cYiIj/cYiIj/cYiIg7XOG1ox6P9xiIiI/3GIiI/3GIg0suG8TR7/cYiIj/cYiIj/cYiITOk8QWyIiP9xiIiP9xiIiP9NW6xKRYiIj/cYiIj/cYiIj/cYPQUUs/rriIiP9xiIiP9xiIiP9xiIiP9xgzxDK9O82IiP9xiIiP9xiIiP9xiIM/OhvQxeiIiP9xiIiP9xiIiP9xiEVAPLv8iI/3GIiI/3GIiI/3GIhLnGxWOYiIj/cYiIiP9xiIiP9xiIiP9KRex7oYj/cYiIj/cYiIj/cYiIS90sUi2I/3GIiI/3GIiI/3GIiI/0N7LOhNj/cYiIj/cYiIj/cYiISLUchK6IiP9xiIiP9xiIiI/zHuE7Ah7I/3GIiI/3GIiIj/cYiIj/Qi5c/RqP9xiIiP9xiIiP9xiIiEVAPKv8cYiIiP9xiIiP9xiIhIFTyOrIiIj/cYiIiP9xiIiP9xiIiP9xiIiP9xhL3SxSLYiIj/cYiIj/cYiIj/cYiIj/cYiIj/T5YsJp2Ij/cYiIj/cYiIj/cYg+QdSyviuIiP9xiIiP9xiIiI/3GE+iPBXciP9xiIiP9xiIiP9xiIiI/3GIiI/0SHPNeMiP9xiIiP9xiIiI/3GIhOc8wow4iI/3GIiIj/cYiIj/cYhKIUxt64j/cYiIiP9xiIiP9xiIiP85h+G4eB6I/3GIiI/3GIiI/3GIiDODcr18jYiI/3GIiI/3GIiI/3GEkVPH6siP9xiIiP9xiIiP9xiIiP9xiITIocR16Ij/cYiIiP9xiIiP9xhNSVw7ao/3GIiI/3GIiI/3GIiI/3GIhBeyz4TYiI/3GIiI/3GIiI/3GEhoTIl7j/cYiIj/cYiIj/cYiIj/cTsQMbTvznGIiI/3GIiI/3GIiI/3GIQpmM5meP9xiIiP9xiIiI/3GIiI/0Di7BLRiI/3GIiI/3GIiI/3GIiI/3Ex6RS/FuuIiP9xiIiP9xiIiP9xiIiP9xiIS90sUi2Ij/cYiIj/cYiIj/cYhEk0zGy4j/cYiIj/cYiIj/cYiIj/cYiIhIhqyHlY/3GIiI/3GIiI/3GIiISiFMbev/cYiIj/cYiIj/cYiIj/cYiIgzU8G9rD6IiP9xiIiI/3GIiI/3GIiIRlw8qjyP9xiIiI/3GIiI/3GIiI/z6psbNWTv9xiIiP9xiIiP9xiIiESTTLbLcYiIj/cYiIj/cYiIj/cTABQb/+vnGIiI/3GIiI/3GIiI/zqDJLd824/3GIiI/3GIiI/3GIiITnPMKMOIj/cYiIj/cYiIj/cYg2XXG6oo6P9xiIiP9xiIiP9xiIiP9xiIiP9xiIThSsLrWIiP9xiIiP9xiIiP9xiDLnkb4YboiI/3GIiI/3GIiI/3GDLJMb42zo/3GIiI/3GIiI/3GIiDlfpbegWoiP9xiIiP9xiIiI/3GDC9IbBS3oiIj/cYiIj/cYiIiFli152IiP9xiIiP9xiIiP9xiIiEnBLHPtiIiI/3GIiI/3GIiI/3GIiI/3GIiIQG8c+Q5xiIiI/3GIiI/3GIiI/3GE8CXB/aiIj/cYiIj/cYiIj/cYiIN2mBuZZ+/3GIiIj/cYiIj/cYiIj/cYhOVWwqqYj/cYiIj/cYiIj/cYiISXRceLr/cYiIj/cYiIj/cYiIj/QZ/MBwOIiP9xiIiP9xiIiI/3GITFusSkWP9xiIiP9xiIiP9xiIiINusBuhT+j/cYiIj/cYiIj/cYiIj/cYiIj/cYiITZYsNp2IiI/3GIiI/3GIiI/3GIiI/3GIg92CGyJ95xiIiP9xiIiP9xiIiEi1HISuiIj/cYiIj/cYiIj/cYiIj/cYiIj/cYiIj/cYiIRvwcoD6I/3GIiI/3GIiI/3GIiI/3GIiI/3GIiIhBeyz4TY/3GIiI/3GIiI/3GIiEiGrIeViP9xiIiP9xiIiP9xiISsEsY+2P9xiIiP9xiIiP9xiIiP9JCSyPbY/3GIiIj/cYiIj/cYiIj/cYiDrgwbYfPv9xiIiP9xiIiP9xiIiP84KQO51vyIiP9xiIiP9xiIiP9xiIiEXf/KIAcYiIj/cYiIiP9xiIiP9xiIiP8+2CGzJ96I/3GIiIj/cYiIj/cYiEvdLFItiP9xiIiP9xiIiI/3GIiI/3GIg+dAKyi/3/cYiIj/cYiIj/cYiIiP9xiIg6W+e2pBiI/3GIiI/3GIiI/3GIiI/0KNfPcoiP9xiIiP9xiIiP9xiITOk8QWyIiI/3GIiI/3GIiI/3GIiIj/cYiIW37Vgf9xiIiP9xiIiP9xiIiP9xiIiP9xiIiI/3GEgnjI2HiI/3GIiI/3GIiI/3GIiI/3GIiI/3GIiIj/cYiIhEsazE5Yj/cYiIj/cYiIj/cYiIT6I8Fdz/cYiIj/cYiIj/cYiIj/cTLXw74oPIiP9xiIiP9xiIiP9xQY189yiP9xiIiP9xiIiP9xiIiP9xiIiI/3GIiI/3GIiI/3FG/BygPoiIj/cYiIj/cYiIiP9xTvVMIKuI/3GIiI/3GIiIj/cYiIj/cYiIj/cYiIj/cYhB7JzxNv9xiIiI/3GIiI/3GIiIMyRSvdutj/cYiIj/cYiIj/cYiIj/Q3ss6E2P9xiIiP9xiIiP9xiIiP9xiIiP9xhbftWBiIj/cYiIj/cYiIj/cYiIj/cYiIj/cYiIj/cYiIj/cU9DHBvOiI/3GIiI/3GIiI/3GIiI/3GIM2USvZrtiP9xiIiP9xiIiP9xiIiP9xPAoTtPXsiI/3GIiI/3GIiI/3GIiI/3GIiI/3GIiIj/cYgzdiG9id7/cYiIj/cYiIj/cYiIiP9KFTx+rIiP9xiIiP9xiIiP9xiE8CXB/aiI/3GIiI/3GIiIj/cYiIj/cYiIj/cYiIj/cYiIj/cYiITvVMEKtxiIiP9xiIiP9xiIiP9xRJNMxsuIiP9xiIiP9xiIiP9xiIiEfHbJOJiIiP9xiIiI/3GIiI/zgZNbnmyv9xiIiP9xiIiP9xiIhMusxEU4/3GIiI/3GIiI/3GIiE5VbCqp/3GIiI/3GIiIj/cYiIg9hlKzea3/cYiIj/cYiIj/cYiIj/cUavTJULcYiIj/cYiIj/cYiIj/cYOMTjuDsciIj/cYiIj/cYiIj/cYiIgwHUGw8r6Ij/cYiIj/cYiIj/cYiIhPwJwT9oiP9xiIiP9xiIiP9xiEs9TFwriIiP9xiIiP9xiIiP9xiEQ0LMy9j/cYiIj/cYiIj/cYiIQXss+E2I/3GIiIj/cYiIj/cYiIj/cYiIj/cYiIj/cYhICSx/bXGIiI/3GIiI/3GIiI/3GIiI/3GITLrMRFOIj/cYiIj/cYiIj/cYiIRd/8sgCP9xiIiP9xiIiP9xiIiP9xRAW8z6T/cYiIj/cYiIj/cYiIj/cYiIj/cYiEcJLJ9tiIiP9xiIiP9xiIiP9xiIiP9xiITpYsFp1xiIiP9xiIiP9xiIiP9xiIiESTTLbLcYiIj/cYiIj/cYiIj/cYiIj/cUBvHAoOiIiP9xiIiP9xiIiP9xhJFTx+rIj/cYiIj/cYiIj/cYiEuuvFUU/3GIiI/3GIiI/3GIiIRPJswNn/cYiIj/cYiIj/cYiDLWgr4pfYiI/3GIiI/3GIiI/3GINmrCupU9iIiP9xiIiP9xiIiP9xiIiI/3GIhHCSyfbYiI/3GIiI/3GIiI/3GE1JXDtqj/cYiIj/cYiIiP9xiIg/T0KxsL2IiP9xiIiP9xiIiP9xiIiD9Ak7C/bHGIiI/3GIiI/3GIiI/3GIiI/3GDoigbbdfv9xiIiP9xiIiP9xiIiP9LwSxj7YiI/3GIiIj/cYiIj/cYiIj/cYiIhFQDyr/HGIiIj/cYiIj/cYiIgy55G+GG7/cYiIj/cYiIiP9xiIiEZcPKo8j/cYiIj/cYiIiP9xiIhG/BygPo/3GIiI/3GIiI/3GIiIRPJswNn/cYiIj/cYiIiP9xiIiDKjVb5cqoiI/3GIiI/3GIiI/3GIiIj/cYiEF7LPhNiI/3GIiI/3GIiI/3GIiIhHCSyfbYj/cYiIj/cYiIj/cYiIj/cYiIiP9xiIiP9THN3jcYiIj/cYiIj/cYiIj/cYiIj/cYiIiEF7LPhNj/cYiIj/cYiIj/cYiIj/cYiIiP9xRs2soyWI/3GIiI/3GIiI/3GIhPQxwbzv9xiIiP9xiIiP9xiIiP9xiDgGo7j5XP9xiIiP9xiIiP9xiIiP9xSiFMbeuIiI/3GIiI/3GIiI/3GINqgGulf5iIj/cYiIiP9xiIiP9xiITwJcH9qI/3GIiI/3GIiI/3GIiIMZrBv2U+j/cYiIj/cYiIj/cYiIj/cYiIRUA8u/yP9xiIiP9xiIiP9xiIiP9xRbGstOWP9xiIiP9xiIiP9xiIiP9xiIiP9xiDC+YrBRnY/3GIiI/3GIiI/3GIiI/03dLDItcYiIiP9xiIiP9xiIiP9E5lzRmoiI/3GIiI/3GIiI/3GIiI/3GIiI/3GIRUA8u/yIj/cYiIj/cYiIj/cYiD+wwrFPPY/3GIiI/3GIiI/3GIiIj/cYMujSvhct/3GIiI/3GIiI/3GIiI/3GEO37MSBcYiIj/cYiIj/cYiIiP9KdFx4uoiI/3GIiIj/cYiIj/cYiIj/cYMqcTvljsiI/3GIiI/3GIiI/3GIhAzjwEHIiP9xiIiP9xiIiP9xiINL9VvECqj/cYiIiP9xiIiP9xiIiDz3wrQIPYiP9xiIiP9xiIiP9xiIiP9xiIiP878hK1De1xiIiP9xiIiP9xiIiP9xiIiP9xiIgwDDKwBM2IiI/3GIiIj/cYiIj/cYiIj/cYQM48BByIiI/3GIiI/3GIiI/3GE4UrC61iIiP9xiIiI/3GIiI/05JXDtqiI/3GIiI/3GIiI/3GIiI/3GDyZ47RmHI/3GIiIj/cYiIj/cYiIj/cTljQbecvoiIj/cYiIj/cYiIj/cYhEk0zGy4j/cYiIj/cYiIj/cYiIj/cUBvHAoOiIiP9xiIiP9xiIiP9xiIiP9xiEvdLFItiIj/cYiIj/cYiIj/cYiIj/cYiIj/cYiIj/cYiIj/cYiDhGIri53Y/3GIiI/3GIiI/3GIiIj/NYNyvHyNj/cYiIj/cYiIj/cYiIRPJswNmP9xiIiP9xiIiP9xiIiDMh1b3eKoiP9xiIiP9xiIiP9xiIT8CcE/aIiI/3GIiI/3GIiI/3GIiI/3GIiI/3GIiI/3GIiISXRcaLpxiIiP9xiIiI/3GIiI/3FHG3yeSIj/cYiIj/cYiIj/cYiE9DHAvOcYiIiP9xiIiP9xiIiP9xiIiP9xiIiP9xiIiP9xS0+cWwaI/3GIiI/3GIiI/3GIhAMLz89HGIiI/3GIiI/3GIiI/03dLDItcYiIiP9xiIiP9xiIiP9DeyzoTf9xiIiP9xiIiI/3GIiI/3GIiI/3GIiI/3GIiI/3GIiI/3GIQXss+E2IiI/3GIiI/3GIiI/3GIQigc7X6IiIj/cYiIj/cYiIj/cYiIj/cU+iPBXciIj/cYiIj/cYiIj/cYiIj/cYiIj/cYg1PxG7wO6IiP9xiIiP9xiIiP9xiIiP9xiIS90sUi2Ij/cYiIj/cYiIj/cYhG/BygPoiP9xiIiI/3GIiI/3GIiEWvTLULiP9xiIiP9xiIiP9xiIiP9xiIiP9xiIiP9xiIiP9xiIiI/3GIiI/3GIgzNWG9yp6I/3GIiI/3GIiI/3GIMR1BvuK+cYiIj/cYiIj/cYiIg39xG5CO6IiP9xiIiP9xiIiP9xiIiP9xiIiEpPnGsGiIj/cYiIj/cYiIj/cYiDwbIrPk3XGIiI/3GIiI/3GIiITlVsGqlxiIiP9xiIiP9xiIiI/3FRHN/jiIiP9xiIiP9xiIiP9xiIiFli152IiP9xiIiI/3GIiI/3GIOcJhtz2eiIj/cYiIj/cYiIj/cYiE1JXCtqcYiIj/cYiIj/cYiIj/cYiIiP9xhRHN/jiIj/cYiIj/cYiIj/cYiIML0hsFLeiI/3GIiI/3GIiI/3GIiIRwksn22Ij/cYiIj/cYiIj/cYiIURzf44/3GIiI/3GIiIj/cYiIj/cYiIj/cYiIj/cYiIj/cYMLvlsFQaiI/3GIiI/3GIiI/3GIiEXgHKH+cYiIiP9xiIiP9xiIiP9xiIiP9xiIiP9xiIhEsazE5YiI/3GIiI/3GIiI/3GIhNliw2nYiIiP9xiIiP9xiIiP9xiIiP9xiIiP9xiIhHaEyZe4iIj/cYiIj/cYiIj/cYS90sUi2IiI/3GIiI/3GIiI/3GIhOliwWnXGIiI/3GIiI/3GIiI/3FDWMzKc3GIiI/3GIiI/3GIiI/3GIiIM+KSvR1tiIj/cYiIj/cYiIj/cYiIg3ZgW5mfqP9xiIiP9xiIiP9xiIiD9PQrGwvYiP9xiIiI/3GIiI/3GESTTMbLiP9xiIiI/3GIiI/3GIiI/3GIiI/3GIiI/0gbfJ5IiI/3GIiI/3GIiIj/cYiIj/cYgy1oK+KX2IiP9xiIiP9xiIiI/3E9pjWzWcr/cYiIj/cYiIj/cYiIj/QRJc/tpxiIiP9xiIiP9xiIiP9xSRU8fqyIj/cYiIj/cYiIj/cYiD/9tLECS4iI/3GIiIj/cYiIj/cYhLPUxcK4iIj/cYiIj/cYiIj/cYiIRi3MrSP/cYiIj/cYiIj/cYiIj/cYNjtTusSsiI/3GIiIj/cYiIj/cYiIj/cYiD/gc7AfjHGIiI/3GIiIj/cYiIj/cYg3qkG5Vb7/cYiIj/cYiIj/cYiEHsnOE2cYiIj/cYiIiP9xiIiP9xiIgxO6G/xF7/cYiIiP9xiIiP9xiIiP9xiIiP9xiIiP9xhOliwmnY/3GIiI/3GIiI/3GIiI/3GEdcPIo8cYiIj/cYiIj/cYiIj/cYiIj/Quyc8TaIiP9xiIiP9xiIiP9xiIhEk0zGy/9xiIiP9xiIiP9xiIiP9xQ4c814yI/3GIiI/3GIiI/3GIiI/3GIhNliw2nYiIiP9xiIiP9xiIiP9xiIiP9xiIiEBvHPkOcYiIiP9xiIiP9xiIiP9xiIiP9xiIhChzznjIiIj/cYiIj/cYiIj/cYiITkMcK86IiI/3GIiIj/cYiIj/cYiIj/cYiIj/cYiITOk8QWyIiP9xiIiP9xiIiP9xiIhNliw2nYiIj/cYiIj/cYiIj/cYTlVsKqmIj/cYiIj/cYiIj/cYiIhGXDyqPIj/cYiIj/cYiIj/cYiIg0odK7Xi1xiIiP9xiIiI/3GIiDvMEbUz7oj/cYiIj/cYiIj/cYhE8mzA2YiP9xiIiI/3GIiI/3GIiI/3GIhFr0y1C4iP9xiIiP9xiIiP9xiIhXqdlWiP9xiIiP9xiIiI/3GIiEc53JxiiP9xiIiP9xiIiP9xiIiP9AsjwV3IiIj/cYiIj/cYiIj/cU71TCCriI/3GIiI/3GIiI/3GIiDQSArzt/f9xiIiP9xiIiI/3GIiI/02cbEY5iP9xiIiP9xiIiP9xiIhChzznjIiIj/cYiIj/cYiIj/cYiIj/cYiIj/cYiIj/PqY1s1nKiP9xiIiP9xiIiP9xiIhAzjwEHIj/cYiIj/cYiIj/cYiIhMusxEU/9xiIiP9xiIiP9xiIiP9xiIiP9xiIiP9xiIiI/3GIURzf44iP9xiIiP9xiIiP9xiIiP9xiIOQQht/vej/cYiIj/cYiIj/cYiIj/cYhH2bySZIiP9xiIiP9xiIiP9xiIiE2WLDadiIj/cYiIj/cYiIj/cYg1PxG7wO6IiP9xiIiP9xiIiP9xiISOXMgaOIiP9xiIiP9xiIiP9xiEgJLH9tcYiIj/cYiIj/cYiIj/cYNqgGulf5iIiP9xiIiP9xiIiP9xiEWvTLULiIj/cYiIj/cYiIj/cYiEJYzOpziI/3GIiI/3GIiIj/cYiIhChzznjIiP9xiIiP9xiIiI/3GIiEgVPI6siIiP9xiIiP9xiIiI/3GDypsbRWToiI/3GIiIj/cYiIj/cYhbftWBiP9xiIiP9xiIiP9xiIiP9xiIiI/06KHDde/3GIiI/3GIiI/3GIiI/3GIiI/3GIiIj/cYiIj/cVTU3CuP9xiIiP9xiIiP9xiIiP9xiIiP9xiIiI/3GIiI/3GIRDQszL3/cYiIj/cYiIj/cYiIiP9IXDyaPP9xiIiP9xiIiP9xiIiISBU8jqyIiP9xiIiP9xiIiP9xiIMKwSsGPtiIiP9xiIiP9xiIiP9xiIhNliw2nYiIj/cYiIj/cYiIj/cYiIj/cYiIhHCSyfbYiP9xiIiP9xiIiP9xiIiP9xiIiI/3GIhXqdlWiI/3GIiI/3GIiI/3GIiE9hfBnoiP9xiIiP9xiIiI/3GIiDBeAbCx/o/3GIiI/3GIiI/3GIiIQdpM8luIj/cYiIj/cYiIj/cYiITWe8OYSI/3GIiI/3GIiI/3GIiIg6DxK28O2P9xiIiP9xiIiP9xiIiESTTLbLcYiIj/cYiIj/cYiIiP9xiE4m/B2QcYiIj/cYiIj/cYiIj/NEexvbhOj/cYiIj/cYiIj/cYiISCeMjYf/cYiIiP9xiIiP9xiIiP9xiIiP9xiIQ4c8x4xxiIiP9xiIiP9xiIiP9xiIiEs9TFwriP9xiIiP9xiIiP9xiIiEvdLFItj/cYiIj/cYiIj/cYiIj/cYiIj/cYiIj/SrUcdK6Ij/cYiIj/cYiIj/cYiDeqQbhVvnGIiI/3GIiI/3GIiI/3GIiEXgHLH+/3GIiI/3GIiI/3GIiI/3GIiI/3GIiI/3GIiI/3GISbUcdK7/cYiIj/cYiIj/cYiIj/Td0sQi3/cYiIj/cYiIj/cYiIj/cYiIj/cYiIj/cV430sj/cYiIiP9xiIiP9xiIiP9xiIiP9xiIiP9xiIiP9xiIiFPU3SuIiP9xiIiP9xiIiP9xhBLlztGnGIiI/3GIiI/3GIiI/3GIiI/3GIQ4c814z/cYiIj/cYiIj/cYiIj/cYiIj/cUrBLGPtiIj/cYiIj/cYiIj/cYiIj/cTfohLkXe4/3GIiI/3GIiI/3GIiI/3FHXDyaPP9xiIiP9xiIiP9xiIiP9xiIiI/3GIiI/3GIiI/3GIhNxtwzkoiI/3GIiI/3GIiI/3GIiI/3GIiI/3GEOHPNeMj/cYiIj/cYiIj/cYiIj/S9N8UshxiIiI/3GIiI/3GIiI/3GIhHOdycYoiP9xiIiP9xiIiP9xiIiP9xiIiP9DmYzmZ4iIj/cYiIj/cYiIj/cYg5k/G3bA6P9xiIiP9xiIiI/3GITpYsFp1xiIiP9xiIiP9xiIiP9xQtpM4luP9xiIiP9xiIiP9xiIhJFTxurHGIiI/3GIiI/3GIiI/z90ArKL/YiIj/cYiIj/cYiIj/cYiIj/cYiIj/cYS90sUi2IiI/3GIiI/3GIiI/3GIg4VzG4qM7/cYiIj/cYiIj/cYiIj/cYhIaEyJe/9xiIiP9xiIiP9xiIiI/3GE3pPCFscYiIj/cYiIj/cYiIiP9xiIiP9xiIiP9xiIiP9xQG8cCg6IiP9xiIiI/3GIiI/3GIiI/3GIiFPU3SuIiP9xiIiP9xiIiP9xiIiI/3GIiI/3GIiI/3GIgySPK9tw1xiIiP9xiIiI/3GIiI/z/kMbIbzoiI/3GIiIj/cYiIj/cYiIj/SQksj22P9xiIiP9xiIiI/3GIiI/3GIiI/3GIiI/3GIiEwa7E5RiP9xiIiP9xiIiP9xiIiI/3GIiI/3GIiEcJLJ9tiI/3GIiI/3GIiIj/cYiIj/T5YsJp2I/3GIiI/3GIiI/3GIiITWe8OYSP9xiIiP9xiIiP9xiIiI/3GIiI/3E/r6OxUFyIiI/3GIiI/3GIiI/3GIiI/3GEZujKkX/3GIiIj/cYiIj/cYiIj/cYTvVMIKuI/3GIiI/3GIiI/3GIiI/08m/C2QiP9xiIiP9xiIiP9xiIW37VgYj/cYiIj/cYiIj/cYiIj/cYiIj/cUjHbIOJiI/3GIiI/3GIiIj/cYhOVWwqqYj/cYiIj/cYiIj/cYiIj/cYiIj/cYiIj/cYiIj/cYiIiP9xiIiP9xiIiP9xiIiP9xiIiP9xiIiP9xiIiP9xiIiI/3GIiI/3GIiI/3GIiI/3GIhAzjwEHIiP9xiIiP9xiIiP9xiIiP9xiIiP9KFTx+rIiI/3GIiI/3GIiI/3GIiI/3FJFTx+rIiP9xiIiP9xiIiP9xiIQM48BByIj/cYiIj/cYiIj/cYiIj/cYiIhJ8dxw4oiI/3GIiI/3GIiIj/cYiE8CXB/aj/cYiIiP9xiIiP9xiIP4ASsX/tiP9xiIiP9xiIiI/3GIiIPhnfsuYgiP9xiIiI/3GIiI/3GIiI/3GIiI/3GIiI/3GIiI/3GIiI/3GIiIj/cYiFpi1Z1xiIiP9xiIiP9xiIiP9xO24ytZHNj/cYiIj/cYiIj/cYiIj/cUURzL7jiP9xiIiP9xiIiP9xiIiI/z8jdLLci4iP9xiIiP9xiIiP9xiIiDo/wrbAPY/3GIiI/3GIiI/3GIiEXgHKH+cYiIj/cYiIj/cYiIiP9xiIiP9xiIiP9xiIiE2WLDadiI/3GIiIj/cYiIj/cYNusBuhT+iIiP9xiIiP9xiIiP9xiErx3GDi/3GIiI/3GIiIj/cYiEfZvJJkj/cYiIj/cYiIiP9xiIQUy8+zT/cYiIj/cYiIiP9xiIiP9xiIhMihxHXoj/cYiIj/cYiIj/cYiIiP9xiIiP9xSbUcdK6P9xiIiP9xiIiP9xiIiP9Jx2yDiYiI/3GIiIj/cYiIj/QLI8FdyIiP9xiIiP9xiIiI/3GISGhMeXtxiIiP9xiIiI/3GIiI/0hcPJo8/3GIiI/3GIiIj/cYiIhGXDyqPI/3GIiI/3GIiIj/cYiDIXAb7o/oiIj/cYiIj/cYiIj/cYiIj/cYiIiP9xSbUcdK6P9xiIiP9xiIiP9xiIiP9xP/GCsQ59iP9xiIiP9xiIiP9xiIiP9xiIhAzjwEHIj/cYiIj/cYiIj/cYiIj/cYMD0ksNLbiP9xiIiP9xiIiI/3GIiDkigbfdfoiP9xiIiP9xiIiP9xiIhFr0y1C4j/cYiIj/cYiIj/cYiINjoSusXtiIiP9xiIiP9xiIiP9xOWNBt5y+iIiP9xiIiP9xiIiI/3FA/uwBEYiI/3GIiI/3GIiI/3GIhaYtWdcYiIj/cYiIj/cYiIiP9xiIhEk0y2y3GIiI/3GIiIj/cYiIj/cTvNUrUyrYj/cYiIj/cYiIj/cYiIj/Q3ss6E2P9xiIiP9xiIiP9xiIiP9xiD2XYbNonoj/cYiIj/cYiIiP9xiIiP9V1NwriP9xiIiP9xiIiP9xiIiP9xiIiP9xiIiI/3GIiIPjIBss3+iIiP9xiIiP9xiIiP9xNJDDvG88iIiP9xiIiI/3GIiI/3GIg1bEW7k7qI/3GIiI/3GIiI/3GIiIj/cYRDQszL2P9xiIiP9xiIiP9xiIiP9xRJNMxsuIiP9xiIiP9xiIiP9xiINazDu1M8iIiP9xiIiP9xiIiP9xhA0Jzy9nGIiI/3GIiIj/cYiIj/WanYVv9xiIiP9xiIiP9xiIiP9xiIiP9xiIiI/3GIiI/0oVPH6siI/3GIiI/3GIiIj/cYhFr0y1C4iP9xiIiI/3GIiI/3GIhT1N0riIiP9xiIiP9xiIiP9xiIiP9xiIiI/3GIiI/3GIiI/3GIiI/3GIiI/3GIiI/3GIiI/3GIiIj/cYiIj/cYiIj/cYiIj/cYiIj/cYiIj/cYiIj/cYiIiP9fN9LIj/cYiIj/cYiIj/cYiIj/RuAcsf6IiP9xiIiI/3GIiI/3FCC/zfQHGIiI/3GIiI/3GIiI/3GITWe8OYSIiP9xiIiP9xiIiP9xiIiP9xiIiI/3FM+4xAR4j/cYiIj/cYiIj/cYiIj/cYiIj/cYiIiP9xiIXTfTyIiI/3GIiI/3GIiI/3GIiI/3GIiI/3GIiIj/cYiFt+1YGP9xiIiP9xiIiP9xiIiP9xPnVDsYq8cYiIj/cYiIiP9xiIiP8w8HOxH4yIj/cYiIj/cYiIj/cYiIgyFwG+6P6IiP9xiIiP9xiIiP9xiIiP9xiIiP9xiEkVPH6sj/cYiIj/cYiIj/cYiIj/cYRd/8sgCIiP9xiIiP9xiIiP9xiIgzwbW9PkqI/3GIiI/3GIiIj/cYRlw8qjyIiI/3GIiI/3GIiIgxWQK/pv2Ij/cYiIj/cYiIj/cYiIhbftWB/3GIiI/3GIiI/3GIiI/3GIiI/3GIiI/3GIiI/3ExDDK/882I/3GIiI/3GIiIj/cUFMvPs0iI/3GIiI/3GIiIj/cTHLs780TP9xiIiP9xiIiP9xiIiP9xhIaEyJe4/3GIiI/3GIiI/3GIiI/0kJLI9tiP9xiIiP9xiIiP9xiIiP9xiIhJFTxurHGIiI/3GIiI/3GIiI/3GEbNrKMliP9xiIiP9xiIiP9xiIiFep2VaP9xiIiP9xiIiP9xiIiE2WLDadiIj/cYiIj/cYiIj/cYiIj/cTSDcrx8jY/3GIiI/3GIiI/3GIiI/3GIg+M0KyzL2Ij/cYiIj/cYiIj/cYiIiEzpPEFsiP9xiIiP9xiIiP9xiIiI/zXRg7wufIiP9xiIiP9xiIiP9xiIiITOk8QWyI/3GIiI/3GIiI/3GIiIj/cYiIj/cYiIj/cYiIj/cYiIj/cYiIj/cYiIj/cYiIiP9xiIiP9xiIiP9xiIiP9xiIiP9xiIiP9xiIiP9xiIiI/3GIiI/3GIiI/3GE+iPBXciP9xiIiI/3GIiI/3GIhPojwV3P9xiIiP9xiIiI/3GIiI/3GIiE+iPAXccYiIj/cYiIiP9xiIiP8wQgGxzf6IiP9xiIiP9xiIiP9xiISRU8fqz/cYiIj/cYiIj/cYiIj/cYiIj/PBAxte/O/3GIiI/3GIiI/3GIiI/3GIMrgivkfdj/cYiIj/cYiIj/cYiIiEVAPKv8cYiIj/cYiIj/cYiIj/cYiIiP8yvSG/Qt7/cYiIj/cYiIj/cYiIiP9xiIgyiHG+d47/cYiIj/cYiIj/cYiIj/cVpi1p2I/3GIiIj/cYiIj/cYiIj/cYiIj/Ml4BvqH+cYiIj/cYiIiP9xiIiP9xiIiP9xPOuysxRNcYiIj/cYiIj/cYiIj/cYQM48BByIiI/3GIiI/3GIiI/3GIiI/zkXsrjoTYj/cYiIj/cYiIj/cYiE8CXB/aiP9xiIiP9xiIiI/3GIiI/3GIiI/3GIRRHMvuP/cYiIj/cYiIj/cYiIj/cYiIj/cYiIj/cYiIRDQsvL1xiIiP9xiIiP9xiIiP9xiE9DHBvO/3GIiIj/cYiIj/cYiIj/SrUcdK6I/3GIiI/3GIiI/3GIiDNUA72r/I/3GIiI/3GIiI/3GIiI/3GIiIj/cUgJLI9t/3GIiI/3GIiI/3GIiI/3GIQwW836SIiI/3GIiI/3GIiI/3GIiIj/cYSTOcfMaIiI/3GIiI/3GIiI/0kJLI9tiP9xiIiP9xiIiP9xiIiP9xgxDDK/882P9xiIiP9xiIiP9xiIiP9xMqcTvljsiIj/cYiIj/cYiIj/cYiIiEgVPI6siIj/cYiIj/cYiIj/cYiIhPojwF3HGIiI/3GIiI/3GIiI/3GIhC+KzgdYj/cYiIj/cYiIj/cYiIj/M2oRvpXuiP9xiIiP9xiIiP9xiIiP9xiIhH2bySZI/3GIiI/3GIiI/3GIiIT4/MFwOIiI/3GIiI/3GIiIj/cYiIhJkrx21Ij/cYiIj/cYiIiP9xiIiE5VbBqpcYiIj/cYiIj/cYiIj/cUQ0LMy9iP9xiIiI/3GIiI/3GIiI/3GIiI/0j8HIA+cYiIj/cYiIiP9xiIiP9xiIiEnBLHPtiIiP9xiIiP9xiIiI/3GIiI/3GIiI/3GIiI/3GIiI/3GIiI/0j8HJA+/3GIiI/3GIiI/3GIiI/0yAbFf5/3GIiI/3GIiI/3GIiI/3GIiI/3GIiEZcPKo8iI/3GIiI/3GIiI/3GIQG8cCg6Ij/cYiIj/cYiIj/cYiEcJLJ9tiIiP9xiIiP9xiIiP9xiIiP9xiIiP9xiIhJFTxurHGIiI/3GIiI/3GIiI/3GIiI/3GIiIj/ToocN17/cYiIj/cYiIj/cYiIj/cYiIg/kSGxbt7/cYiIj/cYiIj/cYiIj/cYRd/8sgCIiP9xiIiP9xiIiP9xiIiE/AnBP2iP9xiIiP9xiIiI/3GIiI/zR2Ib2J3oiP9xiIiP9xiIiI/3GITOk8QWyIiI/3GIiI/3GIiIj/cYS90sUi2IiP9xiIiP9xiIiP9xiIhChzznjIiIj/cYiIj/cYiIj/cYhICSx/bXGIiI/3GIiI/3GIiI/3GIhGu1ykSoiIj/cYiIj/cYiIiP9xiIS90sUi2I/3GIiI/3GIiI/3GIiIhL3SxSLf9xiIiP9xiIiP9xiIiP9xSRU8fqyIj/cYiIj/cYiIj/cYiEWvTLULiI/3GIiI/3GIiI/3GIiFep2VaIj/cYiIj/cYiIj/cYiIQdpM8luIiP9xiIiP9xiIiP9xiIiP9xhAbxwKDoiI/3GIiI/3GIiI/3GIg31jS5KcuIj/cYiIj/cYiIj/cYiIiP9xiIiP9xhXqdlWiIiP9xiIiP9xiIiP9xiIiP9xiIiI/3GIiI/3GIiFli152IiI/3GIiI/3GIiI/3GIiI/3GIiIj/cYiIj/cYPyHxsd4OiI/3GIiI/3GIiI/3GIhJdFx4uo/3GIiI/3GIiI/3GIiIj/cYiIhOQxwrzoiI/3GIiI/3GIiI/3GIiI/3GIiIThSsLrWI/3GIiI/3GIiI/3GIiI/3GIiIj/cYiIj/cUbNrKMliP9xiIiP9xiIiI/3GIg0gjG8fc6P9xiIiP9xiIiI/3GIhM6TxBbIiI/3GIiI/3GIiIj/cYiIj/cYQwW836SIiI/3GIiIj/cYiIj/cYg/byWxkNqP9xiIiP9xiIiP9xiIiP9xiIiP9xiIiErvfGEIiI/3GIiI/3GIiI/3GINwphufWej/cYiIj/cYiIj/cYiIiP9xOOOFuBx6iI/3GIiIj/cYiIj/cYiIhdN9PIiP9xiIiP9xiIiP9xiIiP9xTxSsHrX/cYiIj/cYiIj/cYiIgxuWO/RpyP9xiIiP9xiIiP9xiIiP9xiIiP9xiIiP9xSsEsY+2IiP9xiIiP9xiIiP9xiIiP9xiIiP9xiIiP9xiIiI/3GIRQ9svwmIiI/3GIiI/3GIiI/3GIPkHUsr4riIj/cYiIiP9xiIiP9xWKnXVnGIiI/3GIiI/3GIiI/3GIhIaEx5e3GIiI/3GIiI/3GIiI/3GIiE2WLDadiIiP9xiIiP9xiIiP9xiIiP9xiIiIMWoRv5XuiP9xiIiP9xiIiP9xiIiP9xiIiI/3GIiI/3FAMLwN9I/3GIiI/3GIiIj/cYiIRc2ssyWIiI/3GIiI/3GIiIj/cYiIj/cYSCeMjYeIj/cYiIj/cYiIj/cYiIj/cYiEQ0LMy9/3GIiI/3GIiI/3GIiI/3GIiI/3GEOHPNeMj/cYiIj/cYiIj/cYiIj/cYiEF7LPhNiIj/cYiIj/cYiIj/cYiIj/QRJc/tpxiIiP9xiIiP9xiIiI/3GIiI/3GIiI/3FU1Nwrj/cYiIj/cYiIj/cYiIj/cYiIiP9xhOliwmnf9xiIiP9xiIiP9xiIiP9xiIT6I8FdyP9xiIiP9xiIiP9xiIiP9xiIURzf44iP9xiIiP9xiIiP9xiIMQwyvvPNcYiIj/cYiIj/cYiIj/cYiIg2OhK6xe2IiP9xiIiP9xiIiP9xiIiP9xiIiI/3GEOHPNeM/3GIiI/3GIiI/3GIiIj/RkA8u/yIiI/3GIiI/3GIiI/3GIhFr0y1C4iP9xiIiP9xiIiI/3GIhHCSyfbYiI/3GIiI/3GIiI/3GIiEa7XKRKiIj/cYiIiP9xiIiP9xhLPUxcK4iIiP9xiIiP9xiIiP9xPtMisizdiIiP9xiIiP9xiIiP9xhH2bySZIiI/3GIiI/3GIiI/3GIP5EhsW7eiP9xiIiI/3GIiI/3GIiI/3GIgxmsG/ZT6Ij/cYiIj/cYiIj/cYiIj/cYPjNCssy9iIiP9xiIiP9xiIiI/3GIT6I8FdyP9xiIiP9xiIiP9xiIiI/3GIiI/3GIiI/3GIiI/3GENGfNuYiI/3GIiI/3GIiI/3GIiIQdpM8luIj/cYiIj/cYiIiP9xiIV6nZVoiP9xiIiP9xiIiP9xiIiP9xiIiP9xiIMnUnvorY/3GIiI/3GIiI/3GIiI/3GIiI/3GIiI/3GIiIj/cYiEF7LPhNiI/3GIiI/3GIiI/3GIiIV6nZVoj/cYiIj/cYiIj/cYiIj/cYiIj/cYiIj/cYhFQDy7/IiP9xiIiP9xiIiP9xiIiP9xiIiI/3GISsEsY+2P9xiIiP9xiIiP9xiIiP8/RZKyum2I/3GIiI/3GIiI/3GIiI/3GIiIj/cYMbljv0aciIj/cYiIj/cYiIj/cYiIj/M6hUvlerj/cYiIj/cYiIj/cYiIURzf44/3GIiI/3GIiIj/cYiIj/cYiIj/cYiIj/cYiE9DHAvOcYiIj/cYiIiP9xiIiP9xiDRTwbysPv9xiIiP9xiIiP9xiIiP9xRAW8z6T/cYiIj/cYiIj/cYiIj/cU8UrA61cYiIiP9xiIiP9xiIiP9xRAW8v6RxiIiI/3GIiI/3GIiI/0EwvA30iP9xiIiI/3GIiI/3GIiI/3GIiI/0N7LOhN/3GIiIj/cYiIj/cYiIj/RvJsoNlxiIiP9xiIiP9xiIiP9xhL3SxSLYiIj/cYiIj/cYiIj/cYRRHMvuOP9xiIiP9xiIiP9xiIhMGuxOUYj/cYiIj/cYiIj/cYiIhPILwd9IiI/3GIiI/3GIiI/3GIiIj/cYMueRvhhuiIj/cYiIj/cYiIj/cYg7ile1daj/cYiIj/cYiIj/cYiIiP9xiIiP9xiIiP9JCSyPbY/3GIiI/3GIiIj/cYiIj/cUfZvJJkiIj/cYiIiP9xiIiP9xiIiP9xiIiP9xiIiP9xiIhMW6xKRf9xiIiP9xiIiP9xiIiP9xiIRlw8qjyIiP9xiIiP9xiIiP9xiIiP9xg3qkG5Vb6P9xiIiP9xiIiP9xiIiI/3GIiI/3GIiI/3GIiI/3GIiI/zoWcbbpjnGIiI/3GIiIj/cYiIj/cUDQnAP2/3GIiI/3GIiI/3GIiI/3GIiIj/cYiIQoc854yIiP9xiIiP9xiIiI/3GIVNTbK3GIiI/3GIiI/3GIiI/3GIiI/3GIiI/3GIiIj/cYiIj/cYRDQszL2P9xiIiP9xiIiP9xiIiI/3GIiIS90sUi3/cYiIj/cYiIj/cYiIiP9xiIiP9xiIiP9xhL3SxSLYiI/3GIiIj/cYiIj/cYiIQwW836SI/3GIiIj/cYiIj/cYiIj/cYhLT5xLBnGIiI/3GIiIj/cYiIj/cYiIj/cYhL3SxSLYiP9xiIiI/3GIiI/3GISXRceLqI/3GIiI/3GIiI/3GIiI/3GIhBeyz4TYiI/3GIiI/3GIiI/3GIiI/3GIiI/zAx8bHeDoiIj/cYiIiP9xiIiP9xiIgz49O9HCz/cYiIj/cYiIj/cYiIj/cVTU3CuI/3GIiI/3GIiI/3GIiI/3GIiI/3GIiI/3GIiI/3GIiIj/cYiIj/cYiIj/cYiIj/cTijB7hc+Ij/cYiIj/cYiIj/cYiIhDw/zTwIiIj/cYiIj/cYiIj/cYiIhL3SxSLf9xiIiI/3GIiI/3GIiI/3GIgydOW+ixqIiP9xiIiP9xiIiP9xiIM2USvZrt/3GIiIj/cYiIj/cYiIj/cUSTTMbLiIj/cYiIj/cYiIj/cYiIj/MK/VsWAqiI/3GIiI/3GIiI/3GIiI/3FPojwV3IiI/3GIiI/3GIiI/3GIiDFaQ7+lvP9xiIiP9xiIiP9xiIiP82gjG6fc5xiIiP9xiIiP9xiIiP9xhJdFx4uoiP9xiIiP9xiIiI/3GIiI/3GIiI/06KHDde/3GIiI/3GIiI/3GIiIj/cYiIj/cYQG8cCg6Ij/cYiIj/cYiIj/cYiIiP9xiIPUNXs7yoj/cYiIj/cYiIiP9xiIiP9xPkRRsruuiIiP9xiIiP9xiIiP9xiIiP9xhB7JzxNoj/cYiIj/cYiIj/cYiIj/cYg086G7DF5xiIiP9xiIiP9xiIiP9xiIiP88Clq09aVxiIiP9xiIiP9xiIiI/3GIiEKHPOeMiIj/cYiIj/cYiIiP9xiIPThBsse+cYiIiP9xiIiP9xiIiP9xNCMRvNzuiI/3GIiI/3GIiIj/cYiIRJNMtstxiIiP9xiIiI/3GIiI/3GINAHyvP4NiI/3GIiI/3GIiI/3GIiIhG/BygPv9xiIiP9xiIiP9xiIiP9xiIiP9xSRU8fqyIj/cYiIj/cYiIj/cYiIj/cYiIiP9xiIiEM0LNy9iIj/cYiIj/cYiIj/cYiIQM48BByI/3GIiI/3GIiI/3GIiIj/Td0sMi1xiIiP9xiIiP9xiIiP9xiIiEohTG3r/3GIiI/3GIiI/3GIiIj/cYQygczX5xiIiP9xiIiP9xiIiP9xiIiP9xhN6TwxbP9xiIiP9xiIiP9xiIiP9xiIiI/3FNihwnXnGIiI/3GIiI/3GIiI/3GIhJFTx+rP9xiIiP9xiIiP9xiIiP9xiDaJZLp2m4iIj/cYiIj/cYiIj/cYSMdsg4mI/3GIiI/3GIiI/3GIiIhIhqyHlf9xiIiP9xiIiP9xiIiP9xiIiI/3GIhGXDyqPIiP9xiIiP9xiIiI/3GIhB7JzhNnGIiI/3GIiI/3GIiI/3GDqBobZ+Xo/3GIiI/3GIiI/3GIiI/0FxfAno/3GIiIj/cYiIj/cYiIj/cYiIj/cYQ4c814yP9xiIiP9xiIiP9xiIiP9xTek8MWyP9xiIiP9xiIiP9xiIiP9xiIiP9xTxSsHrX/cYiIj/cYiIj/cYiIj/cUohTG3riIiP9xiIiP9xiIiP9xiITlVsKqmP9xiIiP9xiIiP9xiIiP9xiExbrEpFiP9xiIiP9xiIiP9xiIiP9xN2mBuZZ+iIiP9xiIiP9xiIiP9xg+RFGyu66IiP9xiIiP9xiIiP9xiISiFMbeuI/3GIiI/3GIiI/3GIiIj/RkA8u/yIiI/3GIiI/3GIiI/3GIQtpM0ltxiIiP9xiIiP9xiIiI/3FN6TwxbP9xiIiP9xiIiP9xiIiI/3GE6WLCad/3GIiI/3GIiI/3GIiI/3GIiIj/cYiIgz/Zi9AmeIiI/3GIiI/3GIiI/3GIiIj/cYiIj/cYiIj/cYiIj/cYiIj/cUBxfPjocYiIj/cYiIj/cYiIiP9xiIiP9xiIiP9xiIhEk0zGy/9xiIiP9xiIiP9xiIiP9xiIiP9xiIiP9xiIiP9xiIgxSTS/tsuI/3GIiI/3GIiI/3GIg7zVK0Mq1xiIiP9xiIiP9xiIiP9xiIiI/3GIiI/3GIiEVAPLv8/3GIiI/3GIiIj/cYiIj/cYiIj/cYiIj/cYiIj/XH7VgYiIj/cYiIiP9xiIiP9xiE6WLBadcYiIj/cYiIj/cYiIiP9xiD3YIbIn3nGIiI/3GIiI/3GIiIhHCSyfbYj/cYiIj/cYiIj/cYiIj/cYRzncnGKIiI/3GIiIj/cYiIj/cTZ2GrqJ5YiI/3GIiI/3GIiIj/cYiIPx+RseBuiIiP9xiIiP9xiIiI/3GEb8HKA+iIj/cYiIj/cYiIj/cYiIj/cYiIiP9xURzf44iIj/cYiIj/cYiIj/cYiIhFQDy7/P9xiIiP9xiIiP9xiIiP9xiIiP9xiIiP9xiIiFep2VaI/3GIiI/3GIiI/3GIiI/3GIiI/3GIiI/0q1HHSuiI/3GIiI/3GIiI/3GIiI/3GIiITkMcK86IiI/3GIiI/3GIiI/3GIiI/3GIiI/3GIiI/3GIiI/3GIiIj/cYiIj/cYiIj/cYiIj/cYiIj/cYiIj/cYhKwSxj7Yj/cYiIj/cYiIj/cYiIj/cYiIj/cYiIj/cYiIiP9xiIiP9xhKkrxW1HGIiI/3GIiIj/cYiIj/cYQ4c814z/cYiIj/cYiIiP9xiIiP851fK4Kg2IiP9xiIiP9xiIiP9xiIiDU/EbvA7o/3GIiI/3GIiI/3GIiI/3GELaTOJb/3GIiI/3GIiI/3GIiIj/cYiIj/cYiIQpmM1mdxiIiP9xiIiP9xiIiP9xiELaTNJbcYiIj/cYiIj/cYiIiP9xiDSCMbx9zoj/cYiIj/cYiIiP9xiIT0McC85xiIiP9xiIiP9xiIiP9xhFr0y1C4iIj/cYiIj/cYiIj/cYWKnXVnGIiI/3GIiI/3GIiI/3GIiI/3GIiI/3GIiI/0+WLCadiI/3GIiI/3GIiI/3GIiI/3GIiI/3GIiIj/cYiIj/cYT6I8FdyI/3GIiI/3GIiIj/cYiIj/cYiIj/cYiIj/cYiIj/cYiIj/cYiIj/cYiIiP9xiIiEOlnNWm/3GIiI/3GIiI/3GIiIQvis4HX/cYiIj/cYiIj/cYiIhN9Uwwq4iIj/cYiIj/cYiIj/cTxn97SYCI/3GIiI/3GIiIj/cYiIj/cT+RIbFu3oiI/3GIiI/3GIiIj/cYiIj/cU1nvDmEiIiP9xiIiI/3GIiI/3GITnPMKMOIiIj/cYiIj/cYiIj/cYiE8gvB30iIiI/3GIiI/3GIiI/3E+0yKyLN2IiI/3GIiI/3GIiI/3GIiEjlzIGjiI/3GIiI/3GIiI/3GIiI/3EwXgGwsf6IiIj/cYiIj/cYiIj/cYiDX+krsBbY/3GIiI/3GIiI/3GIiIRrtcpEqIj/cYiIj/cYiIj/cYiIRwksn22IiP9xiIiP9xiIiP9xiIQXss+E2IiP9xiIiP9xiIiP9xiIhbftWB/3GIiI/3GIiI/3GIiIj/cYiIj/cYiIj/cYiIj/cYiIj/cYPhJlsu2aiI/3GIiI/3GIiI/3GIiISBU8jqyIiI/3GIiI/3GIiI/3GIiI/zoEIbf73oiIj/cYiIj/cYiIj/cYiIhFboy5F4iP9xiIiI/3GIiI/3GIiI/3GIiI/3E8LDG0086P9xiIiP9xiIiP9xiIiP9xhbftWBiI/3GIiIj/cYiIj/cYiIhJ03xyyP9xiIiP9xiIiP9xiIiP9xiETybMDZiI/3GIiI/3GIiIj/cYiESxrMTliIj/cYiIj/cYiIj/cYiIiP9xiIiP9xhBjXz3KP9xiIiP9xiIiP9xiIiP9xiIiP9xiIiI/3GIiI/3FU1Nwrj/cYiIj/cYiIj/cYiIj/cYSw7cXxKIj/cYiIj/cYiIiP9xiEkVPH6s/3GIiI/3GIiI/3GIiIg8OEG0x76IiP9xiIiI/3GIiI/3GINryRukNuj/cYiIj/cYiIiP9xiIiP9xhOliwmnf9xiIiP9xiIiP9xiIiI/3GEs9TFwriIiP9xiIiI/3GIiI/3GIg9OEGzx77/cYiIj/cYiIj/cYiIj/cYhN6TwhbHGIiI/3GIiI/3GIiI/3GIiI/3GIQ+Zc0ZqP9xiIiP9xiIiP9xiIiP9xiIiI/3GIiI/3GIiI/3GIiI/3GIiI/3GIiI/3GIiI/3GIiIj/cYiIj/cYiIj/cYiIj/cYiIRht8rkiIiI/3GIiI/3GIiIj/cYiIhLPUxcK4/3GIiIj/cYiIj/cYiIj/cYiIj/cYiIj/cYURzf44iI/3GIiIj/cYiIj/cYiIhIFTyOrIiI/3GIiIj/cYiIj/cYiIhKIUxd63GIiIj/cYiIj/cYiIj/cYiIj/cYiIj/cYiIj/cYiIj/cYiIiP9xiIiP9xiIiEHaTPJbiI/3GIiI/3GIiI/3GIiEpPnGsGiIj/cYiIiP9xiIiP9xiIiP9MgGxX+f9xiIiP9xiIiP9xiIiP9xiIiP9xiIgzJFK9262I/3GIiIj/cYiIj/cYiIj/cYiIj/cYiErBLGPt/3GIiIj/cYiIj/cYiIj/cUVAPLv8iIj/cYiIiP9xiIiP9xiIiP9xiIiP9xiIiP9fN9LIj/cYiIj/cYiIiP9xiIiP9xiIiP9xiIiE2WLDadiI/3GIiIj/cYiIj/cYiIj/cYiIj/cYiIj/cYiIj/cYiIj/cYiIiP9xiIiP9xiIiP9xiIiP9xiIiP9xiIiP9xiIiP9xiIiI/3GIiI/3GIiI/3GIiI/3GIiI/3GISCeMjYeI/3GIiIj/cYiIj/cYiIhNliw2nYiP9xiIiP9xiIiI/3GIhKT5xrBoiIj/cYiIj/cYiIj/cYTwJcH9qIiP9xiIiP9xiIiI/3GEjHbIOJiP9xiIiP9xiIiP9xiIiETgHMH+iIiP9xiIiP9xiIiI/3GIiI/0gbfJ5IiI/3GIiI/3GIiI/3GIiIT6I8BdxxiIiP9xiIiP9xiIiP9xiIiP9xiIiP9xiIiI/3GIiI/3GIiEVAPLv8/3GIiI/3GIiIj/cYiIhM6TxBbIj/cYiIj/cYiIiP9xiIiP9LIUxt64iIj/cYiIiP9xiIiP9xiIhM6TxBbIiP9xiIiI/3GIiI/3GIg1b8G7kD6P9xiIiP9xiIiP9xiIiP9xiIiP9xiIiP9xiIiI/3GIiI/3GIiIS90sUi3/cYiIj/cYiIiP9xiIiP9xNKHSvF4tiIj/cYiIj/cYiIj/cYiEOlnNWmiI/3GIiI/3GIiI/3GIiI/3GIiI/3FENCzMvYiP9xiIiP9xiIiP9xiIiP9xiIRJNMxsuP9xiIiP9xiIiP9xiIiP9xiIg2iWS6dpuIj/cYiIj/cYiIj/cYiINT8Ru8DuiP9xiIiP9xiIiP9xiIiP9Oihw3Xv9xiIiP9xiIiI/3GIiI/3GIQM48BByIj/cYiIiP9xiIiP9xiIiP9xiIiP9xTYocJ15xiIiP9xiIiI/3GIiI/0LOPOMccYiIj/cYiIiP9xiIiP9xiINFPBu6w+cYiIj/cYiIj/cYiIj/TT1MTCuP9xiIiP9xiIiP9xiIhLPUxcK4iP9xiIiP9xiIiP9xg3yeK5Nh3/cYiIiP9xiIiP9xiIiP9xOIfhuHgej/cYiIj/cYiIj/cYiIj/cYiIiP9xiIiP9xiIiEgnjH2HcYiIj/cYiIj/cYiIj/cYRAW8v6RxiIiP9xiIiP9xiIiP9xiIiI/3GIiI/3GIiI/3GIiI/3GIhT1N0riIiP9xiIiP9xiIiI/3GIiI/3GIiI/3GIhPQxwLznGIiI/3GIiI/3GIiIj/cYiIj/cYiIj/cYiIj/cYiIj/cYiIj/cYiIj/cYiIiP9Iu1yUSo/3GIiIj/cYiIj/cYiIj/cYiEkVPG6scYiIiP9xiIiP9xiIiP9xS90sUi2IiI/3GIiIj/cYiIj/cYiIj/QRJc/tpxiIiP9xiIiP9xiIiP9xiIiP9xiIiP9xiFep2VaIiI/3GIiI/3GIiI/3GIiEb8HKA+j/cYiIj/cYiIiP9xiIiP9xiIiP9AsjwV3IiI/3GIiIj/cYiIj/cYiIURzf44/3GIiI/3GIiI/3GIiI/3GIiIj/cYiIj/cYiIj/cYiIj/cYiIj/cYiE9DHAvOcYiIiP9xiIiP9xiIiP9xg0gjG8fc6IiP9xiIiP9xiIiP9xiE3G3DOSiIiP9xiIiP9xiIiP9xiIiP9xQygc3X6P9xiIiP9xiIiP9xiIiP9xhENCzMvY/3GIiIj/cYiIj/cYiIQG8cCg7/cYiIj/cYiIj/cYiIiP9xiIiP9xiIiP9xiIiP9xiIiP9xiIiP9xiIiP9xiIiI/3GIiIQuZc4ZqIiI/3GIiI/3GIiI/3GEOHPNeM/3GIiIj/cYiIj/cYiIhKIUxd63GIiIj/cYiIj/cYiIj/cYRUA8u/yIj/cYiIiP9xiIiP9xiIQigc7X6IiP9xiIiP9xiIiP9xiIiETybMDZ/3GIiIj/cYiIj/cYiIj/PbsCtET9j/cYiIj/cYiIiP9xiIhCKBztfoiP9xiIiP9xiIiP9xiIhD5lzBmnGIiI/3GIiI/3GIiIj/OJkyuWbNiI/3GIiIj/cYiIj/cYiIgz86G9DF6I/3GIiIj/cYiIj/cYiIj/cYiErBLGPt/3GIiI/3GIiIj/cYiIj/cYiIj/cYiEb8HKA+iP9xiIiP9xiIiI/3GIiIWWLXnYiI/3GIiI/3GIiI/3GIiISLUchK6IiP9xiIiP9xiIiP9xiIiP9xiIiP9xhDKBzNfnGIiIj/cYiIj/cYiIj/cYiIj/cYiIj/cYiIj/cYT6I8FdyIj/cYiIj/cYiIj/cYiIj/cYiIj/QRJc/tpxiIiP9xiIiP9xiIiI/3GIiI/3FPQxwbzoj/cYiIj/cYiIj/cYiIj/cYiIiP9xiIiP9xiIiP9xiIiFt+1IFxiIiP9xiIiP9xiIiI/3GIiI/3GIiI/3GIiI/03dLDItcYiIiP9xiIiP9xiIiP9xiIiP9xiIiP9xiIiP9xiIiP9xiIiI/3GIiI/3GIiI/3GIiIW37UgXGIiI/3GIiI/3GIiIj/cYiIj/cYiIj/cYiIj/cYiIj/cYiIj/cYiIj/cYiIiP9xiIiP9xiIiP9GQDy7/IiIj/cYiIiP9xiIiP9xiIiP9xiIhIFTyOrIiIiP9xiIiP9xiIiP9xiIQoc854yIiIj/cYiIj/cYiIj/cYiEpPnGsGiIiP9xiIiI/3GIiI/3GIiI/3GIiI/0U0LMy9iI/3GIiIj/cYiIj/cYiIj/cYiIj/cYiIj/cYiIj/cYiIj/cYiIiP9xiIiP9xiIiP9xiIiP9xiIiP9xiISLUchK6IiIj/cYiIj/cYiIj/cYRUA8u/yIj/cYiIiP9xiIiP9xiIiP9xhJFTx+rI/3GIiIj/cYiIj/cYiIhATLwMNIiIiP9xiIiP9xiIiP9xiIiP9xiIiP9xiIiEM0LNy9iIiP9xiIiP9xiIiP9xiIiP9xhOliwmnY/3GIiI/3GIiI/3GIiI/3FLT5xbBo/3GIiIj/cYiIj/cYiIPbYDskn8cYiIj/cYiIiP9xiIiP9xg04VG8Hq6IiI/3GIiI/3GIiI/3GEgJLH9tcYiIiP9xiIiP9xiIiP9xiIiP9xiDXO4bsxHoiP9xiIiP9xiIiI/3GIiI/3GIiI/3GEQ0LMy9j/cYiIj/cYiIiP9xiIiE8CXA/acYiIiP9xiIiP9xiIiP9xiIiP9xTYocJ15xiIiP9xiIiI/3GIiI/3GIiI/3GIiI/3GIiI/3GIiI/3GIiI/3GITpYsJp3/cYiIj/cYiIj/cYiIj/cYiIOm4ytpHNiIj/cYiIj/cYiIiP9xiIiP9xiIiP9xiIiP9xiIiP9xiIiP9xiIiP9xiIiI/3GIiI/3GIiI/3GIiI/3GISw7cXxKI/3GIiI/3GIiI/3GIiIRBHMzuOIiP9xiIiP9xiIiP9xiITBrsTlGIiP9xiIiP9xiIiP9xiIiELmXOGaiIiP9xiIiP9xiIiP9xiE9DHBvO/3GIiIj/cYiIj/cYiIj/cYiIj/cYiIj/cYiIj/cYiEZcPKo8iIj/cYiIj/cYiIj/cYiIT8CcE/aIiP9xiIiP9xiIiP9xiIiP9xiIiP9xiIiP9xiIiI/3GIiI/3FBLlz9Gv9xiIiP9xiIiP9xiIiP9DOmzsWYiP9xiIiP9xiIiP9xiIiP9OqHw1eIiIj/cYiIj/cYiIj/cYiIj/cYiIhE4BzB/oiIj/cYiIiP9xiIiP9xiIiP9xhOliwmnf9xiIiP9xiIiI/3GIiI/3FO9Uwgq4j/cYiIiP9xiIiP9xiIiP9xiIhPwJwT9oiP9xiIiP9xiIiI/3GIiI/3GIiI/3GE6WLCad/3GIiI/3GIiIj/cYiIj/cYiEVujLkXiIiP9xiIiP9xiIiP9xiIiI/3GEYtzK0jiP9xiIiI/3GIiI/3GIiI/3FIhqyHlYiIj/cYiIiP9xiIiP9xiIhOc8wow4iI/3GIiI/3GIiI/3GIiIPkRRsruu/3GIiI/3GIiI/3GIiI/1830siP9xiIiI/3GIiI/3GIiI/3GIiI/3GIiI/3GIiI/3GIiI/3GIiIj/cYiIj/cUrBLGPtiI/3GIiI/3GIiI/3GIiIj/cYiITIocR16I/3GIiI/3GIiI/3GIiI/3GIiIj/cYiIj/SFw8mjz/cYiIj/cYiIiP9xiIiP9xiIiP9xiIiP9xRDQszL2I/3GIiIj/cYiIj/cYiIj/cYhDhzzHjHGIiIj/cYiIj/cYiIj/cYiIj/cYiIRwksn22IiP9xiIiP9xiIiP9xiIiP9PliwmnYj/cYiIiP9xiIiP9xiIiP9xhO9Uwgq4j/cYiIj/cYiIj/cYiIj/cYhbftWBiP9xiIiP9xiIiI/3GIiIQM48BBz/cYiIj/cYiIiP9xiIiP9xiIiP9xiIiE2WLDadiI/3GIiIj/cYiIj/cYiIj/cYiIj/ToocN17/cYiIj/cYiIiP9xiIiP9xiIiP9xiEkVPH6s/3GIiIj/cYiIj/cYiIj/cYiIj/cYiISsEsU+1xiIiI/3GIiI/3GIiI/3GIiI/3GIiI/3GIhALlwOGoiI/3GIiI/3GIiI/3GIiIj/cYiIj/cYiIj/cYiIj/cYiIj/cYiIj/cYW37VgYiI/3GIiI/3GIiI/3GIiIQoc854yIiP9xiIiP9xiIiP9xiIiEKHPOeMiIj/cYiIj/cYiIj/cYiIj/cUOHPNeMiP9xiIiP9xiIiP9xiIiP9xSRU8fqyIj/cYiIj/cYiIj/cYiIj/cYhHCSyfbYiIiP9xiIiP9xiIiP9xiIiEVAPKv8cYiIiP9xiIiP9xiIiP9xiIiP9xiIiEgVPI6siIiP9xiIiP9xiIiP9xiIgzdiG8id5xiIiP9xiIiP9xiIiP9xiDUuArvR/YiIj/cYiIj/cYiIj/cYiIj/cYiIj/cYiIj/cYiIj/cYiF0308iIiI/3GIiI/3GIiI/3GIiIRW6MuReIj/cYiIiP9xiIiP9xiIiE8CXB/a/3GIiI/3GIiI/3GIiI/3GIhFD2y/CYiI/3GIiI/3GIiI/3GIiDjUsbgrToiI/3GIiI/3GIiIj/cYR9m8kmSIj/cYiIj/cYiIiP9xiFTU2ytxiIiP9xiIiP9xiIiP9xiIReAcsf7/cYiIiP9xiIiP9xiIiP9xiIiEM0LNy9iIj/cYiIiP9xiIiP9xiIiEdoTJl7iIj/cYiIj/cYiIj/cYiIj/cYOQQht/veiI/3GIiI/3GIiI/3GIiI/3GIiI/3GIiEgnjI2H/3GIiIj/cYiIj/cYiIj/TT1MTCuP9xiIiP9xiIiP9xiIiP9xhL73xBCHGIiI/3GIiI/3GIiIj/cUVAPLv8iIj/cYiIj/cYiIj/cYiIiP9xiIiP9xiIiP9xiIiP9xiIReAcsf7/cYiIj/cYiIiP9xiIiP8z18O+KDyIj/cYiIj/cYiIj/cYiIQoc854yIiI/3GIiI/3GIiI/3GIQrfs5IGIiI/3GIiI/3GIiIj/cYPFlls6aacYiIj/cYiIj/cYiIiP9xiIiP9xhGXDyqPIiIj/cYiIiP9xiIiP9xiIiP9xiIhHCSyfbYiP9xiIiI/3GIiI/3GIiI/3GIiI/3GIWmLWnf9xiIiP9xiIiP9xiIiI/3GIiI/3GIiI/3GEQ0LMy9j/cYiIj/cYiIiP9xiIiP9xiIiEVAPKv8cYiIj/cYiIiP9xiIiP9xiIiP9xiIiEnBLHPtiIiP9xiIiI/3GIiI/3GIiI/3GIiI/3GIiI/3GEb8HKA+iIiP9xiIiP9xiIiP9xiIRwksn22IiP9xiIiI/3GIiI/3GIiI/3GIiI/3GIiI/3GIiI/3GIiI/3GIiIj/cYiIj/cYiIj/cYiIj/cUm1HHSuj/cYiIj/cYiIiP9xiIiP9xiIiP9xiIiP9xiIiP9xiIiP9xiIiP9xiIiI/3GIiI/3GIiI/3GIiI/0QoHN1+j/cYiIj/cYiIiP9xiIiP9xiEs9TFwriIiP9xiIiP9xiIiP9xiIiP9xMB6CsPF9iIj/cYiIj/cYiIj/cYiErvfGEIiIj/cYiIj/cYiIj/cYiIiP9xiIiP9xSpK8ZtT/cYiIj/cYiIiP9xiIiP9xiIg5EXK37o2IiP9xiIiP9xiIiP9xiIiI/3E4pUK4Wr2IiI/3GIiI/3GIiI/3GIiIOhAxtu/Oj/cYiIj/cYiIj/cYiIj/cYhJM5x8xoiI/3GIiIj/cYiIj/cYiIj/cYiIj/cYhLPUxcK4iIj/cYiIj/cYiIj/cYiIWWLXnYiIj/cYiIiP9xiIiP9xg0nTe8YsiIiI/3GIiI/3GIiIj/cYSGhMiXv/cYiIj/cYiIiP9xiIiP9xiIg0cSK8jt2P9xiIiI/3GIiI/3GIiIPeQxsxvOiIiI/3GIiI/3GIiI/3FeN9LI/3GIiI/3GIiI/3GIiI/3GDNlEr2a7YiP9xiIiP9xiIiP9xiEGNfOcocYiIiP9xiIiP9xiIiP9xiFEc3+OIj/cYiIj/cYiIj/cYiDt7g7WEfIiP9xiIiP9xiIiP9xiIiI/3GIg0Wjy8pcOIj/cYiIj/cYiIj/cYiIg/7KWxE1qIj/cYiIj/cYiIiP9xiIiP9xiIiP9xiIiP9xiEvdLFItiIj/cYiIj/cYiIj/cYiIj/cYiIj/cYiIj/cYiIj/cYiIiP9xiIiP9xiIiP9xiIiP9xiIiP9xiIiP9xQnss6E3/cYiIj/cYiIj/cYiIj/cYiEb8HKA+iI/3GIiI/3GIiI/3GIiI/3GITIocR16IiP9xiIiI/3GIiI/3GIiI/3GIiI/3GIiI/3GD6jcbJcjoiIj/cYiIiP9xiIiP9xiDIpUb7Wro/3GIiI/3GIiI/3GIiI/3GIiI/3FJtRx0roj/cYiIj/cYiIj/cYiIj/cYiIj/cYiIj/cYiIj/cYTYocJ15xiIiP9xiIiP9xiIiP9xiIiEZcPKo8iP9xiIiP9xiIiP9xiIiP9xhO9Uwgq4j/cYiIj/cYiIj/cYiIj/cYhOFKwutYiIj/cYiIj/cYiIj/cTd70biELnGIiI/3GIiIj/cYiIj/cYiIO3uDtYR8j/cYiIiP9xiIiP9xiIiP9KFTx+rIiP9xiIiI/3GIiI/3GIiI/0LOPOMccYiIiP9xiIiP9xiIiP9xiIgzJFK9262I/3GIiI/3GIiI/3GIiI/zPJMb42zoiP9xiIiP9xiIiP9xiIiI/3GIiI/3GIiI/3GIiI/3GIiI/3GIiI/3GIiI/3FC+KzgdYiIj/cYiIj/cYiIj/cYiESTTMbLj/cYiIj/cYiIj/cYiIj/cYiIiP9xiIiP9xiIhOQxwrzoiIj/cYiIj/cYiIj/cYiIiP9xiIiP9xiIiP9cftWBiIiP9xiIiP9xiIiP9xiIiI/3GIiI/3GIiE4UrC61iP9xiIiP9xiIiI/3GIiI/3GIg/P3SxwIuP9xiIiI/3GIiI/3GIiI/3GDVvwbuQPoiP9xiIiP9xiIiP9xiIhPojwV3P9xiIiP9xiIiP9xiIiP9xR1w8mjz/cYiIj/cYiIj/cYiIj/cYOPcRuAjuj/cYiIj/cYiIj/cYiIj/cUd6nJhWiI/3GIiIj/cYiIj/cYiIj/ToocN17/cYiIj/cYiIj/cYiIiP9xQljM6nOIiI/3GIiIj/cYiIj/cYiISsEsU+1xiIiP9xiIiP9xiIiI/3GEMoHM1+cYiIj/cYiIj/cYiIj/cUrBLGPtiIj/cYiIj/cYiIj/cYiIQvis4HWP9xiIiP9xiIiP9xiIiP9xSGhMiXuI/3GIiI/3GIiI/3GIiI/3E9OEGzx76Ij/cYiIj/cYiIj/cYiIg8BlW0+aqIiP9xiIiP9xiIiP9xiDYd8rniDXGIiI/3GIiI/3GIiI/3GDEqkr/VbYiIj/cYiIj/cYiIj/cYiE71TCCr/3GIiI/3GIiI/3GIiI/3GIiI/3GIW37VgYiP9xiIiP9xiIiP9xiIiP9xQUy8+zSIiP9xiIiP9xiIiP9xiIiP9xiIiP9xSGhMiXuI/3GIiI/3GIiI/3GIiI/3GITIocR16IiI/3GIiI/3GIiI/3GIiI/3GIhDBbzfpIiI/3GIiI/3GIiI/3GIiI/3FICSyPbY/3GIiI/3GIiI/3GIiI/05JXDtqiI/3GIiI/3GIiI/3GIhHCSyfbYiIj/cYiIj/cYiIj/cYQ4c814yP9xiIiP9xiIiP9xiIiP9xReAcsf6IiP9xiIiP9xiIiP9xiIiP9xiIiP9xiIiP9xiIiP9xiIg2vJG6Q27/cYiIj/cYiIj/cYiIj/NaIUvF3rj/cYiIj/cYiIj/cYiIiP9xiIhA/uwBEf9xiIiP9xiIiP9xiIiP9xiIReAcsf7/cYiIiP9xiIiP9xiIiP9xiIiP9xiEI6bOxZ/3GIiI/3GIiI/3GIiI/3GIiIj/cYiIj/cYiIj/cYiIj/cYg+8sOyDTyI/3GIiI/3GIiI/3GIiIj/cYRxt8nkiP9xiIiP9xiIiP9xiIiP9xhGjOynMYiI/3GIiI/3GIiIj/cYiIhHmPyWcIj/cYiIj/cYiIj/cYiIj/PD6BtcF+iIj/cYiIj/cYiIj/cYiITvVMEKtxiIiP9xiIiP9xiIiP9xiIhLPUxcK4iP9xiIiP9xiIiP9xiIiD+uYrFRnYiIj/cYiIj/cYiIj/cYiIR2hMmXuIiI/3GIiI/3GIiI/3GIg+gVOyfqyIiI/3GIiIj/cYiIj/cYgzVAO9q/yI/3GIiI/3GIiIj/cYiEb8HKA+iP9xiIiP9xiIiP9xiIiP9xiIiI/3GISdN8csiIj/cYiIj/cYiIj/cYiIj/cV430sj/cYiIj/cYiIiP9xiIiF0308iI/3GIiI/3GIiI/3GIiI/3GITWe8OYSIiP9xiIiP9xiIiP9xiIhEsazE5YiI/3GIiI/3GIiI/3GIiI/3GIiI/3GIiIhNCJwvdnGIiI/3GIiI/3GIiI/zyv8bVQDv9xiIiP9xiIiP9xiIiP9xiEDOPAQciIj/cYiIj/cYiIj/cYiIQigc7X6Ij/cYiIiP9xiIiP9xiIiP9xiIiP9xiIiP9xiIiP9JJ4yNh4iIiP9xiIiP9xiIiP9xiIiD5isbKdToiI/3GIiI/3GIiI/3GIiI/3GIiI/3GIiI/3GErBLGPtiI/3GIiI/3GIiI/3GIiI/3GIiI/3GIURzf44iI/3GIiI/3GIiI/3GIiI/3GIiI/3GIiI/3GEDOPAQciIiP9xiIiP9xiIiP9xiIhG/BygPoj/cYiIj/cYiIj/cYiIj/cYiIj/TT1MTCuP9xiIiP9xiIiP9xiIiI/3E0IxG83O6Ij/cYiIj/cYiIj/cYiIj/cYhXqdlWiIiP9xiIiP9xiIiP9xiIiP9xMD5lv8GacYiIj/cYiIj/cYiIj/cYiIhA7JwCNoiIj/cYiIj/cYiIj/cYiIj/cYOIfhuHge/3GIiI/3GIiIj/cYiIj/cUnlzGGjcYiIiP9xiIiP9xiIiP9xSJj8hnD/cYiIj/cYiIj/cYiIj/cUhoTIl7iP9xiIiP9xiIiP9xiIiI/3GIiI/3GIiI/3GIiI/3GIiI/3GIiI/3GIiI/3GIiIj/cYhU1NsrcYiIj/cYiIj/cYiIj/cYiIj/cYiIj/cYiIg54MG3Hz6IiI/3GIiIj/cYiIj/cYiEWvTLULiI/3GIiI/3GIiI/3GIiI/3FKUfxq4IiP9xiIiP9xiIiP9xiIiEv7jFBHiIiP9xiIiP9xiIiP9xiIg6m2a2ZJmIiP9xiIiP9xiIiP9xiIiP9xiIiIRc2ssyWIiP9xiIiP9xiIiP9xiIiITZYsNp2Ij/cYiIj/cYiIj/cYiIhHCSyfbYiP9xiIiP9xiIiP9xiIiEi1HISuiIj/cYiIj/cYiIj/cYiIj/cYiIj/cYiIj/cYiIj/cYiIiP9xiIiP9xhICSx/bXGIiI/3GIiI/3GIiIj/cYiIj/cYiIhM6TxBbIj/cYiIiP9xiIiP9xiIiEDsnAI2iIj/cYiIj/cYiIiP9xiIiP9xiIiP9xiIiP9xiIiP9xiIiP9xiIRQ9svwmIiP9xiIiI/3GIiI/3GIhKwSxj7f9xiIiP9xiIiP9xiIiI/3GIOz6BtcF+/3GIiI/3GIiI/3GIiI/3GIiDx5AbSG/oiI/3GIiI/3GIiI/3GIg9RZKzum2IiI/3GIiI/3GIiI/3GIiI/3GIiI/3GIiIj/cYiIj/cYiIj/cYiIj/cYiIj/cYiIj/cYiIj/VdTcK4iP9xiIiP9xiIiP9xiIiP9xiIiP9xiIiP9xiIiP9xhF4Byx/oiP9xiIiP9xiIiP9xiIiP9xiEohTG3riI/3GIiI/3GIiI/3GIiI/3GIiI/3GIiIj/cYiIj/cYOYMktnzbcYiIj/cYiIj/cYiIj/cYiEVAPLv8iP9xiIiP9xiIiP9xiIiP861LG3K06I/3GIiI/3GIiI/3GIiI/3FKkrxm1I/3GIiI/3GIiI/3GIiI/3ExrBK/U+2P9xiIiP9xiIiP9xiIiP9xiIiP9xiIhM+4wwR3GIiI/3GIiI/3GIiI/3GIiI/3GIiI/3GIiI/3GISAksf21xiIiP9xiIiP9xiIiP9xiIiP9xiITIocR16IiP9xiIiP9xiIiP9xiIiP9HLcytI4iIj/cYiIj/cYiIj/cYhN6TwhbHGIiI/3GIiI/3GIiI/3GEtt/FkgiIiP9xiIiP9xiIiP9xiIQG8cCg6P9xiIiI/3GIiI/3GIiI/3FF4Byx/oiP9xiIiP9xiIiP9xiIiI/3GEGNfPco/3GIiI/3GIiI/3GIiI/3GEJ7LNhNcYiIj/cYiIj/cYiIj/cYiDbsQrkTvXGIiI/3GIiI/3GIiI/3GIiIg9hRGzeu6IiP9xiIiP9xiIiP9xiIg7yZS1NmuIiP9xiIiP9xiIiI/3GIiI/3GISXRceLqI/3GIiI/3GIiI/3GIiI/3GIOEYiuLndiP9xiIiP9xiIiP9xiIiP9xiIiP9xiIhAzjwEHIj/cYiIj/cYiIj/cYiIj/cUJ7LOhN/3GIiI/3GIiI/3GIiI/3GIiI/3GIiFt+1YGP9xiIiP9xiIiP9xiIiP9xiIiP9xiISXRceLqP9xiIiP9xiIiP9xiIiI/3GIiI/3GIiI/3GIS90sUi2Ij/cYiIiP9xiIiP9xiIS90sUi2I/3GIiI/3GIiIj/cYiIPKmxtFZOj/cYiIiP9xiIiP9xiIiP8y24G/JH6IiP9xiIiP9xiIiI/3GIiI/3GIiI/3FeN9LI/3GIiI/3GIiI/3GIiI/3GIiIj/TA7cXxKIiI/3GIiI/3GIiI/3GIiI/3GIiI/3GIiI/3GIiI/3GIiIj/cYiF0308iIiP9xiIiP9xiIiP9xiIiP9xiIiP9xiIiI/3GIOq/xtlAOiI/3GIiI/3GIiI/3GIhIJ4yNh4j/cYiIj/cYiIj/cYiIj/OvIStw3tiIiI/3GIiI/3GIiI/3GIiI/3GIiI/3GEXgHLH+iP9xiIiI/3GIiI/3GIiIQvis0HVxiIiP9xiIiI/3GIiI/3GE9DHBvOj/cYiIj/cYiIj/cYiIj/cUavTJULcYiIj/cYiIj/cYiIiP9xiIg+8sOyDTz/cYiIj/cYiIj/cYiIj/cYRvwcoD6IiI/3GIiI/3GIiI/3GIiI/3GIiDg00bjLLoiIj/cYiIj/cYiIj/cYiIiP9xTpYsJp2P9xiIiP9xiIiP9xiIiP9xiIiI/zhLIbm03o/3GIiI/3GIiI/3GIiIj/cYiIhA7JwCNoiI/3GIiI/3GIiI/3GIiIQUy86zRxiIiP9xiIiP9xiIiI/3FJFTx+rIj/cYiIj/cYiIj/cYiIiDwHlrP4aXGIiI/3GIiI/3GIiI/3GIiIN4DuuH8RcYiIj/cYiIj/cYiIj/cYiEzpPEFsiIiP9xiIiP9xiIiP9xhJ5cxho3GIiI/3GIiI/3GIiI/3GIWmLWnf9xiIiI/3GIiI/3GIiI/3GIP1Gisa5dj/cYiIj/cYiIj/cYiIj/cUohTG3riIiP9xiIiP9xiIiP9xiEQ0LMy9/3GIiIj/cYiIj/cYiIj/cYiIj/cYiIj/cYiIj/cYiIj/cYiIiP9xiIiP9xiIgx+eG/Bh6Ij/cYiIj/cYiIj/cYiINquCulR9j/cYiIj/cYiIj/cYiIj/cVEc3+OIiIj/cYiIj/cYiIj/cYiIj/Q3ss6E3/cYiIiP9xiIiP9xiIiP8xjHawg4mI/3GIiI/3GIiI/3GIiI/3GIiI/z2GmbR5Zoj/cYiIj/cYiIj/cYiIj/cYiIj/cYiIj/cYiIiP9xiIiP9xiIiP9xiIiEIoHO1+iP9xiIiP9xiIiI/3GIiI/3GITlVsKqmI/3GIiI/3GIiI/3GIiI/3GIiI/3GIiI/3GIiIj/cYiIj/cYiIj/cYiIj/cYiIR9m8kmSP9xiIiP9xiIiP9xiIiP9xiEyKHEdeiIiP9xiIiP9xiIiP9xiIiP9xiIiP9xiIhDRnzbmP9xiIiP9xiIiI/3GIiI/3GIiI/3GIiITOk8QWyIj/cYiIj/cYiIj/cYiIj/cUFMvPs0iIj/cYiIj/cYiIj/cYiITLrMRFOP9xiIiP9xiIiP9xiIiP9xhDpZzVpoiIj/cYiIj/cYiIj/cYiIR2hMmXuIiI/3GIiI/3GIiI/3GIiEy6zERTj/cYiIj/cYiIj/cYiIj/cUJ7LOhN/3GIiI/3GIiI/3GIiI/3GDpOlraxaf9xiIiI/3GIiI/3GIiI/3GIiDSy4btNHnGIiI/3GIiI/3GIiI/3GIhM6TxBbIiIj/cYiIj/cYiIj/cYiFep2VaIiP9xiIiP9xiIiP9xiIiP9BElz+2nGIiI/3GIiI/3GIiI/3GIiDEWB7/p+IiI/3GIiIj/cYiIj/cYiIhPILwd9IiP9xiIiI/3GIiI/3GIiI/3GEb8HKA+iIj/cYiIj/cYiIiP9xiIiP9xiIiP9xiIRvwcoD6I/3GIiI/3GIiIj/cYiIj/cYSlH8auCI/3GIiI/3GIiI/3GIiIOKVCuFq9/3GIiI/3GIiI/3GIiIj/cTaeMblhznGIiI/3GIiIj/cYiIj/cYhB2kzyW4iIiP9xiIiP9xiIiP9xiEbNrKMl/3GIiIj/cYiIj/cYiIj/cYRRHMvuOP9xiIiP9xiIiP9xiIiP9xOEdjt7iccYiIj/cYiIiP9xiIiP9xiIiP9CzjzjHHGIiIj/cYiIj/cYiIj/cYiIj/cTG9Ib9C3v9xiIiP9xiIiP9xiIiP9xiIOBZxuOmOiP9xiIiP9xiIiI/3GIhOc8wow4iI/3GIiIj/cYiIj/cYiIg1rMO7UzyI/3GIiI/3GIiI/3GIiI/3FJFTx+rIiP9xiIiP9xiIiP9xiIQXss+E2IiP9xiIiP9xiIiP9xiIURzf44j/cYiIiP9xiIiP9xiIhJdFx4uv9xiIiP9xiIiP9xiIiP9xhL73xBCHGIiI/3GIiI/3GIiIj/cYiIj/cYiIj/cYiIj/cYiEhoTHl7cYiIj/cYiIj/cYiIj/cYiDRQRbyvuv9xiIiI/3GIiI/3GIiI/0ctzK0jiIiP9xiIiP9xiIiP9xiIiP9xiIiP9xiIiP9xiIiI/0kJLI9tj/cYiIj/cYiIj/cYiIj/QZ/MBwOIiP9xiIiP9xiIiI/3GIiI/3GIiI/3GIiI/3GIiITOk8QWyIj/cYiIj/cYiIj/cYiIj/cYiIj/cYiIj/cYiIiP8x2oewNXiIiP9xiIiP9xiIiP9xiIML5iv0GdcYiIj/cYiIiP9xiIiP9xTek8MWz/cYiIj/cYiIiP9xiIiP9xN9rxuSUO/3GIiI/3GIiI/3GIiI/3GDSPpLxwW4iIiP9xiIiP9xiIiP9xiIiP9xhO9Uwgq4j/cYiIj/cYiIj/cYiIj/cYiIj/cYiIj/cYiIiP9xiIiP9xiIiP9xiIiP9xiDs+gbXBfv9xiIiI/3GIiI/3GIiI/0KNfPcoiP9xiIiP9xiIiP9xiIiEQRzM7jiIj/cYiIj/cYiIj/cYiDfIobk3XoiP9xiIiP9xiIiP9xiIiIQG8c+Q5xiIiP9xiIiP9xiIiP9xiIT6I8FdyP9xiIiP9xiIiP9xiIiP9xiIQigc7X6IiI/3GIiI/3GIiI/3GIiI/0dAPJv8cYiIj/cYiIj/cYiIj/cYiIj/cYiIj/cYiIj/cYiIU9TdK4iIj/cYiIj/cYiIj/cYiIhALlwOGoj/cYiIj/cYiIj/cYiIj/cYiIiP9xSiFMbeuIiP9xiIiP9xiIiI/3GIiI/3ExuWO/RpyIiI/3GIiI/3GIiI/3GIiIM1PBvaw+iIj/cYiIiP9xiIiP9xiIgw7dGwIi6P9xiIiP9xiIiP9xiIiP9xiIiP9xiIiI/3GIiI/3GIiI/3GIiI/3GIiI/3GIiD6FEbF67nGIiI/3GIiI/3GIiI/3GISoBsZ/mIiP9xiIiP9xiIiP9xiIiP9xhO9Uwgq4j/cYiIj/cYiIj/cYiIiP9xiIiP8ijeca9yGOiP9xiIiP9xiIiP9xiIiP9xiIiP9xiIiP9xiIiP9Fk0zGy4iIj/cYiIj/cYiIj/cYhImPx2cHGIiI/3GIiI/3GIiI/3GIhAzjwEHIiP9xiIiP9xiIiP9xiIiDWsw7tTPIj/cYiIj/cYiIiP9xiIiDIUhL7re4iI/3GIiIj/cYiIj/cYiIj/cYiIhIhqyHlf9xiIiI/3GIiI/3GIiINusBuhT+j/cYiIj/cYiIj/cYiIiP9xiIiP9xiIiP9xiIiP9xiEz7jEBH/3GIiI/3GIiIj/cYiIj/cTXO4bsxHoiIj/cYiIj/cYiIj/cYiITQicP3aP9xiIiP9xiIiP9xiIiP9xO95htSGej/cYiIj/cYiIiP9xiIiP9xiIiP9xiE6WLBadcYiIj/cYiIiP9xiIiP9xiIiP9JaEyJe4iP9xiIiP9xiIiP9xiIiP9xRDQszL2I/3GIiIj/cYiIj/cYiIj/cYiIj/cYiIj/cUHsnPE2iI/3GIiI/3GIiI/3GIiI/3GIiI/3GIiI/1mp2Fb/cYiIiP9xiIiP9xiIiP9xiIiP9xiIiP9xiIiP9xiIiP8+OEGzx76IiP9xiIiP9xiIiI/3GIiI/3GIhAzjwEHIj/cYiIiP9xiIiP9xiIiEF7LPhNj/cYiIj/cYiIiP9xiIiP9xhBeyz4TYiIj/cYiIj/cYiIiP9xiDw6w7PFPHGIiI/3GIiI/3GIiI/3GIiIQOycAjaIiI/3GIiI/3GIiI/3GIiIQXss+E2I/3GIiI/3GIiI/3GIiI/3GIiI/3GIiI/3GIiI/0BTHBvOiIj/cYiIj/cYiIj/cYiIj/cYiIj/ToocN16P9xiIiP9xiIiP9xiIiP9xiIhOQxwrzoiIj/cYiIiP9xiIiP9xiIiP9xiIiP9xiIiP9xiE71TCCrj/cYiIj/cYiIj/cYiIj/cYiIj/cYiIiP9xiIiP9xiIiP9xiIiP9xiIiP9xhHXDyKPHGIiI/3GIiI/3GIiI/3GIg+0yKyLN2I/3GIiI/3GIiI/3GIiI/3GIiI/3GIhHCSyfbYiIj/cYiIj/cYiIj/cYiEsO3F8Sj/cYiIj/cYiIiP9xiIiP9xg76Xe1FoiI/3GIiI/3GIiI/3GIiI/3GIg7LDG1086IiI/3GIiI/3GIiI/3GIhAMLz89HGIiI/3GIiI/3GIiI/3GIiI/3FKwSxj7YiI/3GIiI/3GIiI/3GIiIT2F8GeiP9xiIiP9xiIiI/3GIiI/0U0LMy9iI/3GIiI/3GIiI/3GIiD4f2LLgJ4/3GIiIj/cYiIj/cYiIj/VdTcK4j/cYiIj/cYiIj/cYiIj/cYiIiP9xiIiP9ZqdhW/3GIiI/3GIiI/3GIiI/3GIQtpM0ltxiIiP9xiIiP9xiIiP9xiIiI/3GIiI/3GIiI/0U0LMy9iI/3GIiI/3GIiIj/cYiIj/cYiIj/cYiIhDNCzcvYiI/3GIiIj/cYiIj/cYiIj/cYiIj/cYiIj/cYiIj/cYiIj/cYSsEsY+2Ij/cYiIj/cYiIj/cYiIhOc8wow4iP9xiIiP9xiIiP9xiIiP9xiIg6EDG2786I/3GIiI/3GIiI/3GIiIj/cYNwphufWeiP9xiIiP9xiIiP9xiIiP842vG5JQ6P9xiIiI/3GIiI/3GIiI/009TEwrj/cYiIj/cYiIj/cYiIj/cYSpK8ZtT/cYiIj/cYiIj/cYiIj/cYhFQDy7/IiP9xiIiP9xiIiP9xiIiP9xhHG3yeSI/3GIiI/3GIiI/3GIiIj/cUBvHAoOiIj/cYiIj/cYiIj/cYiIj/cYiIiP9xiIiP9xiIiP9xiIiP9xiITwJcH9qI/3GIiI/3GIiI/3GIiI/3GIiI/3GIiIj/QLI8FdyIiP9xiIiP9xiIiP9xiIiI/3GIiI/3GIiI/3FKwSxj7YiP9xiIiP9xiIiI/3GIiI/3GIiI/3GIiI/3GIiI/3GIiI/3GIiI/3GEb8HKA+iIiP9xiIiP9xiIiP9xiIiEy6zERT/3GIiI/3GIiI/3GIiI/3GIiD/B0bA+LnGIiIj/cYiIj/cYiIj/cYhJFTx+rP9xiIiI/3GIiI/3GIiI/3E7m2a1ZJmP9xiIiP9xiIiP9xiIiP9xN+iEuRd7j/cYiIj/cYiIj/cYiIj/cYiIj/cYiIThSsLrWIj/cYiIj/cYiIj/cYiIj/cYiIj/cYhJM5x8xoiIj/cYiIj/cYiIj/cYiIj/TklcO2qIj/cYiIj/cYiIj/cYiIiP9xiIiP9xhMihxHXoiIj/cYiIj/cYiIj/cYiIiEWvTLUL/3GIiI/3GIiIj/cYiIj/cYhCWMzqc4iI/3GIiI/3GIiI/3GIg9hlKzea2I/3GIiI/3GIiI/3GIiI/3GIiIg5guK2fR1xiIiP9xiIiP9xiIiP9xiIiP9xhFr0y1C4iIj/cYiIj/cYiIj/cYiIQJ/M9gNxiIiP9xiIiI/3GIiI/3FNqHw1eIiP9xiIiP9xiIiP9xiIiP9xiIiP9xiIiI/3GIiI/3GIiI/3GIiI/3GIiI/3GIiI/3GIiI/3GIiIj/cYiIj/cYVNTcK/9xiIiP9xiIiP9xiIiP9xiIiP9xiIiISOXMgaOP9xiIiP9xiIiI/3GIiI/3GE9DHBvOj/cYiIj/cYiIj/cYiIj/cYiIiP9xiIiP9xRUA8u/yIiP9xiIiP9xiIiI/3GIiI/3GIP5EhsW7eiP9xiIiP9xiIiI/3GIiIR9m8gmRxiIiP9xiIiI/3GIiI/3GIiIRBHMzuOIiP9xiIiP9xiIiP9xiIiP8wnsaxcTmIiP9xiIiP9xiIiP9xiIiP9xiIiDbohLoXe4iP9xiIiP9xiIiP9xiIiP9xOjAUts/rj/cYiIj/cYiIj/cYiIj/cYiIiP9xiIiFep2VaP9xiIiP9xiIiP9xiIiP9xiErvfGEIiIiI/3GIiI/3GIiI/3GIhNliw2nYiIj/cYiIiP9xiIiP9xiIiP9xiIiP9xiE9zzAjDcYiIj/cYiIj/cYiIj/cYiITcbcM5KIj/cYiIj/cYiIj/cYiIgyptG+WS6IiP9xiIiP9xiIiP9xiIiP8/4LqxH0VxiIiP9xiIiP9xiIiP9xiIhD5lzBmnGIiI/3GIiI/3GIiI/3GIiE+iPBXc/3GIiI/3GIiI/3GIiI/3GEOHPNeMj/cYiIj/cYiIj/cYiIj/cYiIiP9xiIiP9xiIiP9xiIiP9xiIU9TdK4iIj/cYiIj/cYiIiP9xiIPDmCtMZ9iP9xiIiP9xiIiP9xiIiI/3FLrrxVFIj/cYiIj/cYiIiP9xiIiP9xOp8ktmDbiP9xiIiP9xiIiP9xiIiP9EKBzdfo/3GIiIj/cYiIj/cYiIj/cYiIj/cYQXss+E2IiIj/cYiIj/cYiIj/cYhIaEyJe/9xiIiP9xiIiP9xiIiP9xiEF7LPhNiIiP9xiIiP9xiIiP9xiIg5BCG2+95xiIiI/3GIiI/3GIiI/3GIiEYbfK5IiIiP9xiIiP9xiIiP9xiIiI/0N7LOhN/3GIiI/3GIiI/3GIiI/3GIiD6g9LJfC4iI/3GIiI/3GIiI/3GIiIj/SQksj22P9xiIiP9xiIiP9xiIiP9xiERk3LmycYiIj/cYiIiP9xiIiP9xiIg3KMG51z6Ij/cYiIj/cYiIj/cYiIj/cYhENCzMvY/3GIiI/3GIiI/3GIiI/3GIiEjHbHOJcYiIj/cYiIj/cYiIj/cYiIiEZcPKo8j/cYiIj/cYiIj/cYiIiP9xRUA8u/yIiP9xiIiP9xiIiP9xiIiI/0vBLGPtiIj/cYiIj/cYiIj/cYiIj/cYiIiP9xiIiP9xiIiP9xiIiP9xiIiP9xiIiP9xiIiP9xiIiI/3GIiI/3GIiI/3GIRlw8qjyIiI/3GIiI/3GIiI/3GIiI/3GIiI/3GIiI/3GIiI/3GIiIj/cYTIocR16IiI/3GIiI/3GIiI/3GIiI/3GIiIj/cYiIj/cYiIj/cYiIj/cYiIj/cYiIj/cYiIj/cYiIiEnTfHLI/3GIiI/3GIiI/3GIiI/3GIhRHN/jiP9xiIiP9xiIiI/3GIiI/3GIiI/3GIiI/3FF4Byx/oiP9xiIiP9xiIiI/3GIiI/3FOliwmnY/3GIiI/3GIiI/3GIiIj/cYiIj/cYg26wG6FP6IiP9xiIiP9xiIiP9xiIiI/3GIiI/3GIiI/3GIiI/3GIiI/3GIiI/3GIiI/3GIiEi1HISuiIiP9xiIiP9xiIiP9xiIhKIUxt64/3GIiI/3GIiI/3GIiI/3GEDQnAP2/3GIiI/3GIiI/3GIiI/3GIiI/3GIiI/3GIiI/3GIiIThSsLrWI/3GIiI/3GIiI/3GIiI/0FxfAno/3GIiIj/cYiIj/cYiIj/cYiIj/cYiEi1HISuiIiP9xiIiI/3GIiI/3GIiI/3GIiIMmUSvprtiIiI/3GIiI/3GIiI/3GIg3h+G5eB6IiI/3GIiI/3GIiI/3GIiIhDNCzcvYiI/3GIiI/3GIiI/3GIiI/3GIiIj/cYTcbcM5KIiIj/cYiIj/cYiIj/cYiE71TCCr/3GIiI/3GIiI/3GIiI/3GIiI/3GIiI/3GIiI/3FMW6xKRYiI/3GIiI/3GIiI/3GIiI/3FDWMzKc3GIiI/3GIiI/3GIiIj/cYiEsO3F8Sj/cYiIj/cYiIj/cYiIj/cU2KHCdecYiIj/cYiIiP9xiIiP9xiIiP9xiIhPojwF3HGIiIj/cYiIj/cYiIj/cYhHmPyWcIiIj/cYiIj/cYiIj/cYiIiP9xhGzayjJY/3GIiI/3GIiI/3GIiIj/cYiIhAbxz5DnGIiI/3GIiI/3GIiI/3GIiIj/cYM6bRvVku/3GIiI/3GIiI/3GIiI/3GIiI/3GIiI/3GIhFr0y1C4iP9xiIiP9xiIiP9xiIiISdN8csj/cYiIj/cYiIj/cYiIj/cYiIhBeyz4TYj/cYiIj/cYiIj/cYiIj/cYiEkVPH6s/3GIiI/3GIiI/3GIiI/3GIiI/3GIiI/3GIiI/3GIiIj/cYiIj/cYiIj/cYiIj/cYiIj/cYiIj/cYiIj/cYiIiP9KFTx+rIiP9xiIiP9xiIiP9xiIiI/3FOVWwqqYiI/3GIiI/3GIiI/3GIiE5VbCqp/3GIiI/3GIiI/3GIiI/3GEURzL7jj/cYiIj/cYiIj/cYiIj/cUQFvM+k/3GIiI/3GIiI/3GIiI/3GIiIj/cYiIj/cYiITOk8QWyIj/cYiIiP9xiIiP9xiIiP9xiIRvwcoD6I/3GIiI/3GIiIj/cYiIhAzjwEHP9xiIiP9xiIiI/3GIiI/3GIhF3/yyAI/3GIiI/3GIiI/3GIiI/3GDEdQb/ivv9xiIiP9xiIiI/3GIiI/3GIiI/3GIiIW37UgXGIiI/3GIiI/3GIiIj/cYiIj/cYhPQxwbzv9xiIiP9xiIiP9xiIiP9xiDxn97OYCHGIiIj/cYiIj/cYiIj/cYhGXDyqPIiIj/cYiIj/cYiIj/cYiIhNliw2nYiP9xiIiI/3GIiI/3GIiI/3GIiI/0CyPBXciIiP9xiIiP9xiIiP9xiIg3ROa5uxmIiP9xiIiP9xiIiP9xiIiEHaTPJbiI/3GIiI/3GIiI/3GIiINJ9yvGCNiIiP9xiIiP9xiIiP9xiIQI18CCiIiI/3GIiI/3GIiIj/cYiIj/W2LWnYiP9xiIiP9xiIiP9xiIiP9xiIiP9xiIiI/3GIiI/3GISu98YQiIiI/3GIiI/3GIiI/3GIiI/3GIiIj/cYiIj/cYhAbxwKDoj/cYiIj/cYiIj/cYiIiP9O6TwxbI/3GIiI/3GIiI/3GIiIj/cYiIWWLXnYiIj/cYiIj/cYiIj/cYiIj/cYiEL4rOB1iP9xiIiP9xiIiP9xiIiP9xhOliwmnY/3GIiI/3GIiI/3GIiI/3GIiI/3GIiI/3FBzjzjHHGIiI/3GIiI/3GIiI/3GD6FEbJ67oj/cYiIj/cYiIj/cYiIgxKVG/1q6IiI/3GIiI/3GIiIj/cYR9m8kmSIj/cYiIj/cYiIiP9xiDYcsbrjToj/cYiIiP9xiIiP9xiIiP9xiDhGIri53Yj/cYiIj/cYiIj/cYiIOxxjteOc/3GIiI/3GIiIj/cYiIj/cYiIj/cYiIj/cYiIj/cYiIgwXgGwsf6P9xiIiP9xiIiP9xiIiP9xiIiP9xiIiP9xiIiP9xiE3pPCFscYiIj/cYiIj/cYiIj/cYiEBvHAoOiP9xiIiP9xiIiP9xiIiP9xiIiP9xiIiI/3GIiI/3GIiI/3GIiI/3GIiI/3GIiI/zIdQb/ivoj/cYiIj/cYiIj/cYiIiP9xiIiP9xiIiP9xiIiP9xhXqdlWiIiP9xiIiP9xiIiI/3GD8dVrHiqYiIj/cYiIj/cYiIiP9xiIMbljv0aciP9xiIiP9xiIiP9xiIiP9xQc484xxxiIiP9xiIiP9xiIiP9xiIiI/3FMnGxGOY/3GIiI/3GIiI/3GIiI/3GIiI/3GIiI/3GIiI/3GIg9xxKzOO3/cYiIj/cYiIj/cYiIj/cYiIiEnBLHPtiIiP9xiIiP9xiIiP9xiIiP9xOPcRuAjuiP9xiIiP9xiIiP9xiIiP9xg8LDG0087/cYiIj/cYiIj/cYiIj/cYiIQ6Wc1aaI/3GIiI/3GIiI/3GIiI/3GIg4FnG46Y6Ij/cYiIj/cYiIj/cYiIOKLFuF06iP9xiIiP9xiIiI/3GIiI/3GEb8HKA+iIj/cYiIj/cYiIj/cYiIiP9xS90sUi2IiI/3GIiI/3GIiI/3GIiIj/cYg9JzKz2M2P9xiIiI/3GIiI/3GIiI/3GENGfNuYiI/3GIiI/3GIiI/3GIiEdoTJl7iIiP9xiIiP9xiIiP9xiIg0QXG8vo6IiP9xiIiP9xiIiP9xiIiP85R2O4uJz/cYiIiP9xiIiP9xiIiP9xiIiP9ERnzbmIiIj/cYiIj/cYiIj/cYiDdpgbmWfoj/cYiIj/cYiIj/cYiIj/PvfCswg9iP9xiIiP9xiIiI/3GIiI/3GIiI/3GIReAcsf6P9xiIiP9xiIiP9xiIiI/3GITLrMRFOI/3GIiIj/cYiIj/cYiIj/cYQljM6nOIiI/3GIiI/3GIiI/3GIiI/3EyiHG+d46IiP9xiIiI/3GIiI/3GIiI/zTVQb0qvoiIj/cYiIj/cYiIj/cYiIj/cYg1vdK7Qi2IiP9xiIiI/3GIiI/3GIiI/3GIiI/3GIMK1TsGKsj/cYiIj/cYiIiP9xiIiP9xS90sUi2IiI/3GIiI/3GIiIj/cYiIj/cYSGhMiXv/cYiIiP9xiIiP9xiIiP9xg9JzKz2M2Ij/cYiIj/cYiIj/cYiIj/cU3pPDFsj/cYiIj/cYiIj/cYiIj/cYhC2kzSW3GIiI/3GIiI/3GIiI/3GIiEb8HKA+iP9xiIiP9xiIiP9xiIiP9xMA1zsAOMiIiP9xiIiP9xiIiP9xiIiFt+1IFxiIiP9xiIiI/3GIiI/3GIiI/3GIiIPXQCs4v9iIiP9xiIiI/3GIiI/3GDEr07/ULP9xiIiP9xiIiP9xiIiP9xiDoPErbw7YiIj/cYiIj/cYiIj/cYgxibK/dk2IiI/3GIiIj/cYiIj/cYiIhLW6xaRYiIj/cYiIiP9xiIiP9xiIiP8woSGxbt6IiI/3GIiIj/cYiIj/cYiIj/cYiIj/cYiIj/cYiIj/cYMgh0vveL/3GIiI/3GIiI/3GIiI/3GEBvHAoOiIj/cYiIj/cYiIj/cYiIj/cYiIj/cYiIQXss+E2Ij/cYiIj/cYiIj/cYiIhAzjwEHI/3GIiI/3GIiI/3GIiI/3GIiI/znyWbgNpo/3GIiI/3GIiIj/cYiIj/ROZc0ZqIiP9xiIiP9xiIiP9xiINCMRvNzu/3GIiI/3GIiIj/cYiIj/cYg5Y0G3nL6Ij/cYiIj/cYiIj/cYiIj/cYNuxCuhO9j/cYiIj/cYiIj/cYiIj/cYg5wCa3P9mI/3GIiI/3GIiI/3GIiI/3GEy6zERTiIj/cYiIj/cYiIj/cYiIhKgGxn+Y/3GIiI/3GIiI/3GIiIj/cYiIj/cYiIj/cYiIj/cYiIj/cYNEKyvL1NiP9xiIiP9xiIiP9xiIiP9xiEBvHAoOiI/3GIiI/3GIiI/3GIiDAvkb/QbnGIiI/3GIiI/3GIiI/3GDI3477IHIiP9xiIiP9xiIiP9xiIiP9xS90sUi2IiIj/cYiIj/cYiIj/cYiIhLDtxPEnGIiI/3GIiI/3GIiI/3GIiI/3GIiIj/cYiIj/cYiIj/cYiIj/cYiIj/cYiFep2VaIj/cYiIiP9xiIiP9xiIiEb8HKA+/3GIiI/3GIiI/3GIiIj/cYQ+Zc0ZqP9xiIiI/3GIiI/3GIiI/3GIhHepyYVv9xiIiP9xiIiI/3GIiIRnqcqFaIiI/3GIiI/3GIiI/3GIiIj/cYiIj/cYiIj/cYiIj/cYiIj/cYiIj/cYiIj/cYiIiP9xiIiP9xW37VgYiI/3GIiI/3GIiI/3GIiI/3GIiIj/cYiDYqRLrVu4j/cYiIj/cYiIj/cYiIj/cU9zzBjDj/cYiIj/cYiIj/cYiIj/cU+iPBXciIj/cYiIj/cYiIj/cYiIj/cYiIiP9xiIiP9xiIiP9xiIiEPD/NPAiIj/cYiIj/cYiIj/cYiIiP9xiIiP9xiIiP9xiIiP9xiIiEi1HISuiI/3GIiIj/cYiIj/cYiIhN9Uwwq4iIj/cYiIj/cYiIj/cYiIj/cYiIT6I8Fdz/cYiIj/cYiIj/cYiIj/cYiIg8+ASzB/txiIiP9xiIiP9xiIiP9xiEl0XHi6iP9xiIiP9xiIiP9xiIiP9xM+eRvBhucYiIj/cYiIj/cYiIj/cYiIQJ/M9gNxiIiP9xiIiP9xiIiI/3GIOZPxt2wOj/cYiIj/cYiIj/cYiIj/cYTQicP3aIiP9xiIiP9xiIiP9xiIiP80RDW9u8qI/3GIiI/3GIiIj/cYiIhT1N0riI/3GIiI/3GIiI/3GIiI/3GIiI/3GIiIj/cYiIj/cYiIj/cYiIj/cYM2KVvZ1qiIj/cYiIj/cYiIj/cYiIj/cYiIiP9xiIiP9xiIiE/AnBP2iP9xiIiP9xiIiP9xiIiI/zwcY7XjnIiIj/cYiIj/cYiIj/cYiIj/cTbO4bkxHnGIiI/3GIiI/3GIiI/3GIiI/3GIiI/3GIiI/3GIiIj/MEIBsc3+iIj/cYiIj/cYiIj/cYiIj/cYiIj/cYhRHN/jiIj/cYiIj/cYiIj/cYiIj/cYiIQoc854yIiI/3GIiI/3GIiI/3GIiI/3GIiI/3GIiIj/cYiIj/cYhKwSxj7Y/3GIiI/3GIiI/3GIiIj/cYiIj/cYiIj/cYiIj/cYhLT5xLBnGIiIj/cYiIj/cYiIj/cYiIg2GPO65wyIiIj/cYiIj/cYiIj/cYiIQOycAjaIiI/3GIiIj/cYiIj/cYiIRlw8qjyI/3GIiIj/cYiIj/cYiIj/cYOeEDtx78iIj/cYiIiP9xiIiP9xiIhAbxwKDv9xiIiP9xiIiP9xiIiI/3GIiI/3GIiI/3GIiIQzQs3L2IiP9xiIiI/3GIiI/3GIiIT8CcE/aI/3GIiI/3GIiI/3GIiIj/cYiIj/cYiEvdLFItiP9xiIiP9xiIiI/3GIiI/1830siP9xiIiP9xiIiP9xiIiP9xiIiP9xhJFTx+rIj/cYiIj/cYiIj/cYiIj/cYiIiP8yvSG/Qt7/cYiIj/cYiIj/cYiIiP9xhFQDy7/IiP9xiIiP9xiIiP9xiIiI/0AkrB61/3GIiI/3GIiI/3GIiI/3GIN7eSuUhtiIiP9xiIiP9xiIiP9xiITwJcH9qI/3GIiI/3GIiIj/cYiIhIFTyOrIiI/3GIiI/3GIiIj/cYiIj/cYiIhChzznjIiP9xiIiI/3GIiI/3GIiEF7LPhNiP9xiIiP9xiIiI/3GIiI/3GIiI/0EwvA30iP9xiIiI/3GIiI/3GIiI/3GIiI/3GIiI/3FJtRx0ro/3GIiIj/cYiIj/cYiIj/cYhdN9PIiIiP9xiIiP9xiIiP9xiIiDIlk77abIiI/3GIiI/3GIiIj/cYiIg3dxS4iOtxiIiI/3GIiI/3GIiI/3GIiI/0kJLI9tj/cYiIiP9xiIiP9xiIiP9xiIiP9xiIiP9xiIhL3SxSLYj/cYiIj/cYiIj/cYiIj/cYiIj/RCgc3X6I/3GIiI/3GIiI/3GIiI/3GIiI/3GIiI/0dAPJv8cYiIj/cYiIj/cYiIj/cYiIj/TT1MTCuP9xiIiP9xiIiP9xiIiP9xheN9LI/3GIiI/3GIiI/3GIiI/3GIiI/3GIiI/3GIhRHN/jiI/3GIiI/3GIiI/3GIiI/3GIiI/3GIiI/3GEHsnPE2iP9xiIiP9xiIiP9xiIiP9xiIiP9xiIiP9xiIiI/3GElF7Huh/3GIiI/3GIiI/3GIiI/3GIiI/3GIiI/3GIiI/3GIiIQvis4HX/cYiIj/cYiIj/cYiIj/cYhPojwV3Ij/cYiIj/cYiIj/cYiIj/cYSiFMbeuIiP9xiIiP9xiIiP9xiIhALlwOGoiP9xiIiI/3GIiI/3GIiI/3GIT6I8FdyP9xiIiI/3GIiI/3GIiI/3GIiIROAcwf6IiI/3GIiI/3GIiIj/cYQM48BByIiP9xiIiP9xiIiI/3GIP1Bhsa+eiIiP9xiIiP9xiIiP9xiIOn9BtoC+iIj/cYiIj/cYiIj/cYiIj/cUohTG3riIiP9xiIiP9xiIiP9xiIiI/3GIiI/3GIiI/3GIiI/zja8bklDo/3GIiI/3GIiIj/cYiIj/cYiIj/cUD+7AERiIj/cYiIj/cYiIj/cYiIj/cYiIiP9xiIiP9EKBzdfo/3GIiI/3GIiI/3GIiI/3GE1JXDtqj/cYiIj/cYiIiP9xiIiP9xQ4c814yP9xiIiP9xiIiI/3GIiI/3GE60jCS3iIj/cYiIj/cYiIj/cYiIj/cYiIiP9xiIiFEc3+P/cYiIj/cYiIj/cYiIj/cYiIj/cYiIiP9xiESxrMTliIiP9xiIiP9xiIiP9xiIiI/3GIiI/3GIiI/3GIiI/3GIiI/3GIiI/3GIiI/3GIiIj/cYiIj/cYiFpi1Z1xiIiP9xiIiP9xiIiP9xiIiP9xiIiI/3GIiI/3GIiI/3GIiEOlnNWmj/cYiIj/cYiIiP9xiIiP9xiD7kMbIbzo/3GIiIj/cYiIj/cYiIj/cYiIj/Q3ss6E3/cYiIiP9xiIiP9xiIiP9xiIiFPU3SuIj/cYiIj/cYiIj/cYiIiP9xOYCnt39Yj/cYiIj/cYiIj/cYiIj/cYPMhTtDesiIiP9xiIiP9xiIiP9xiIReAcsf7/cYiIj/cYiIj/cYiIiP9xiIiP9xQS5c/Rr/cYiIj/cYiIj/cYiIj/cYhGXDyqPIiIj/cYiIj/cYiIj/cYiEK37OSBiIj/cYiIj/cYiIj/cYiIiP9xiIiP9xiIiEVujLkXiI/3GIiI/3GIiI/3GIiIRvwcoD6P9xiIiP9xiIiP9xiIiP9xgzNWG9yp6IiP9xiIiI/3GIiI/3GIiI/3GIiI/3GIiI/3GIiI/3FeN9LI/3GIiIj/cYiIj/cYiIj/cYiIj/Td0sMi1xiIiI/3GIiI/3GIiI/3GDLWgr4pfYiIj/cYiIiP9xiIiP9xiIPhJlsu2a/3GIiI/3GIiIj/cYiIj/cYhIaEx5e3GIiIj/cYiIj/cYiIj/cYiDljQbecvoj/cYiIj/cYiIj/cYiIj/cYiDjjhbgceo/3GIiI/3GIiI/3GIiI/3GIiIj/cYS90sUi2IiP9xiIiP9xiIiP9xiIgxmsG/ZT6I/3GIiIj/cYiIj/cYiIj/cYiEcJLJ9tiIj/cYiIiP9xiIiP9xiIiP9xiDsZ5rXmGYiI/3GIiI/3GIiI/3GIiI/3GIhPwJwT9oiIj/cYiIj/cYiIj/cYiIj/cU2KHCdecYiIj/cYiIiP9xiIiP9xiIiP8/b2yxkJNxiIiP9xiIiI/3GIiI/3GIhPQxwLznGIiI/3GIiI/3GIiI/3GIiEbNrJMlcYiIj/cYiIj/cYiIj/cYiIiP9Oihw3Xv9xiIiP9xiIiP9xiIiP9xiIiP9xiIiI/3GIiI/3GEb8HKA+iIj/cYiIj/cYiIj/cYiIiESxrMTliP9xiIiP9xiIiP9xiIiP9xiE6WLCad/3GIiI/3GIiI/3GIiI/3GIhAMLz89HGIiI/3GIiI/3GIiI/3GIiE+iPBXc/3GIiI/3GIiI/3GIiI/3GIiI/3GIiISsEsU+1xiIiP9xiIiP9xiIiP9xiIiEFMvOs0cYiIj/cYiIj/cYiIj/cYiIiP9GQDy7/IiIj/cYiIj/cYiIj/cYiIhNliw2nYiI/3GIiI/3GIiI/3GIiI/3GITWe8OYSIiP9xiIiP9xiIiP9xiIiI/3E0zee8MhiIiI/3GIiI/3GIiI/3GIg0IxG83O7/cYiIj/cYiIiP9xiIiP9xiIiP9xiIiP9xRUA8u/yIiI/3GIiI/3GIiI/3GIiI/3GIMkjyvrcN/3GIiIj/cYiIj/cYiIj/cYiIPIQXtHvoiIiP9xiIiP9xiIiP9xiIiI/3GIiI/3GIiI/3FCeyzYTXGIiI/3GIiIj/cYiIj/cYiEzpPEFsiIj/cYiIiP9xiIiP9xiIiP9xiIiP9xiIiP9xiIiP9xiIiP9xiIiI/3GIiI/3GIiI/3GIiI/3GIiI/3GIiI/3GIiI/3GIiIj/cYiIj/cYhPojwV3I/3GIiI/3GIiIj/cYiIj/cYiIj/cYiIj/cYTwJcH9qIiP9xiIiP9xiIiP9xiIiP9xiIiP9xiIiEBvHAoO/3GIiI/3GIiI/3GIiI/3GIiI/3GIiIj/cUOlnNWmiIiP9xiIiP9xiIiP9xiIiP9xQygc3X6P9xiIiP9xiIiP9xiIiP9xiIiP9xiIiP81IxG83O6IiI/3GIiI/3GIiI/3GIiI/3GIiI/3GIiIj/cYiErBLGPt/3GIiI/3GIiI/3GIiI/3GIiFEc3+OI/3GIiI/3GIiI/3GIiI/3GDoQMbbvzoiIj/cYiIj/cYiIj/cYiIj/cYQG8cCg6IiP9xiIiP9xiIiP9xiIiP9xiDj3EbgI7v9xiIiP9xiIiP9xiIiP9xiIiP86BWK3+p3/cYiIj/cYiIiP9xiIiP9xiIhKT5xrBoiI/3GIiI/3GIiIj/cYiIj/cYiIj/cYiIhCKBztfoj/cYiIj/cYiIiP9xiIiP9xg2q4K6VH2Ij/cYiIj/cYiIiP9xiIiP9xiIiD7gc7IfjIiI/3GIiI/3GIiIj/cYiIj/cYSAksf21xiIiP9xiIiP9xiIiI/3GIiI/3FMW6xKRYiP9xiIiP9xiIiI/3GIiI/3GIT2F8GeiIiP9xiIiP9xiIiP9xiIiP9xiIiP9HQDyb/HGIiI/3GIiI/3GIiI/3GIiIM1QDvav8/3GIiI/3GIiI/3GIiI/3GELaTOJb/3GIiI/3GIiI/3GIiI/3GINvdYuginiP9xiIiP9xiIiI/3GIiI/3GEWvTLULiIiP9xiIiP9xiIiP9xiIiP9AxIwEt3GIiI/3GIiI/3GIiIj/cYiIj/QFMcG86Ij/cYiIj/cYiIj/cYiIj/cYhDpZzVpoiI/3GIiI/3GIiI/3GIiIQdpM8luIj/cYiIj/cYiIj/cYiIj/R0A8m/xxiIiP9xiIiP9xiIiP9xiINf1RuwKuiIiP9xiIiI/3GIiI/3GIiI/3GIiEcJLJ9tiI/3GIiIj/cYiIj/cYiIj/cYMI6xsIFOiI/3GIiI/3GIiI/3GIiI/zXEMrs7zXGIiI/3GIiI/3GIiI/3GITrSMJLeIiP9xiIiP9xiIiP9xiIiP9xiIiP9xiFt+1YGI/3GIiIj/cYiIj/cYiIj/cYiIj/cYiEs9TFwriIj/cYiIj/cYiIj/cYiIj/cYg5BCG3+96I/3GIiI/3GIiI/3GIiI/3GIiI/0WlnMWm/3GIiI/3GIiI/3GIiI/3GIiEAuXA4aiI/3GIiI/3GIiI/3GIiIj/cYiIj/cYiIj/cYiIj/cYiEwa7E5RiI/3GIiI/3GIiI/3GIiIj/cYhMW6xKRY/3GIiI/3GIiI/3GIiIj/cYiDh20reJLXGIiI/3GIiI/3GIiI/3GIiI/03dLEIt/3GIiI/3GIiI/3GIiI/3GIiI/3GEohTG3riIj/cYiIj/cYiIj/cYiIj/cYhFsayk5XGIiI/3GIiI/3GIiI/3GIiIOtvktiQbiIiP9xiIiP9xiIiP9xiIiP9xiIiI/3GIiIRnqcqFaIiI/3GIiI/3GIiI/3GIiE9DHAvOcYiIj/cYiIj/cYiIj/cYiIRwksn22IiP9xiIiP9xiIiP9xiIiP87Y0G1nL5xiIiP9xiIiP9xiIiP9xiIhJM5x8xoiP9xiIiP9xiIiP9xiIiP9xiDlx07eOLIiP9xiIiI/3GIiI/3GIiI/3FHepyYVoiP9xiIiP9xiIiI/3GIiI/3GIQjps7Fn/cYiIj/cYiIj/cYiIj/cYiIg/kSGxbt7/cYiIj/cYiIj/cYiIj/cYiIj/cYiIj/cYiIiP9xiINCCUvN9rj/cYiIiP9xiIiP9xiIiP87wmG2PZ7/cYiIj/cYiIj/cYiIj/cYiIj/cYiISsEsY+3/cYiIj/cYiIj/cYiIj/cYiIj/cTaNIrpy3Y/3GIiI/3GIiI/3GIiIj/cYNKHSvF4tiI/3GIiI/3GIiI/3GIiI/3GISsEsY+2I/3GIiI/3GIiI/3GIiI/1ti1p2Ij/cYiIj/cYiIj/cYiIiP9ZqdhW/3GIiI/3GIiI/3GIiI/3GIiI/3GIiI/3GIiIj/cYg9tcGzSj6IiIj/cYiIj/cYiIj/cYNLLhvE0eiP9xiIiP9xiIiP9xiIiP9xiDfa8bglDnGIiI/3GIiI/3GIiI/3GIiEKHPOeMiIiP9xiIiP9xiIiP9xiIiP9xiIiP9xiEGNfPco/3GIiI/3GIiI/3GIiI/3GIiIO3pCtYW9iIiP9xiIiP9xiIiP9xiIiEVujLkXiIj/cYiIj/cYiIj/cYiIj/cYiIj/cYiIiP9xiIiP9xiEaM7KcxiI/3GIiI/3GIiI/3GIiI/3GD6FEbJ67oj/cYiIj/cYiIj/cYiIj/cYiDwoc7TXjIiI/3GIiI/3GIiI/3GIiI/0FvHAoOiIiI/3GIiI/3GIiI/3GIiDY41rrHKYj/cYiIj/cYiIj/cYiIj/cYiIhHCSyfbYiP9xiIiP9xiIiP9xiIiP9xiIiP9xiIiP9xiIiP9xiITwJcH9qI/3GIiI/3GIiIj/cYiINexCuxO9iIiP9xiIiP9xiIiP9xiIiP9xiIiP9xiIiD+RIbFu3v9xiIiP9xiIiP9xiIiP9xiIiP9xiIiI/3GIhBTLz7NP9xiIiP9xiIiI/3GIiI/3GIiDmfJLdg24iIj/cYiIj/cYiIj/cYiIj/PbsCtET9iP9xiIiP9xiIiP9xiIiP9xiIiP9xiIiDd20rmJLYiIj/cYiIj/cYiIj/cYiIPGkztJbM/3GIiI/3GIiI/3GIiI/3GIiI/3GDjE47g7HIiI/3GIiI/3GIiI/3GIiISIash5WP9xiIiP9xiIiP9xiIiP9xhKUfxq4Ij/cYiIj/cYiIiP9xiIiP9O6TwxbI/3GIiI/3GIiIj/cYiIj/cUBxfPjocYiIj/cYiIj/cYiIj/cYiIhPojwF3HGIiI/3GIiI/3GIiI/3GIiI/3GIiI/zUxo7zOXIiIj/cYiIj/cYiIiP9xiIiP9xhaYtadj/cYiIj/cYiIj/cYiIj/cYiIj/cYiIiP9xiIiP9xiIiEnBLHPtiIiP9xiIiP9xiIiI/3GIiIMCmYsOZn/3GIiI/3GIiI/3GIiI/3GIhXqdlWiIj/cYiIj/cYiIj/cYiIj/cYiDnyErcN7Yj/cYiIj/cYiIj/cYiIj/cTv9A7UC/I/3GIiI/3GIiI/3GIiI/3GIiI/3GIiI/3GIiIQXss+E2I/3GIiI/3GIiI/3GIiI/3GIhPwJwT9oiIj/cYiIj/cYiIj/cYiIj/cYiIj/cYPoURsnruiP9xiIiP9xiIiP9xiIiP9xTme8GYRxiIiP9xiIiP9xiIiP9xiIhM6TxBbIiI/3GIiI/3GIiI/3GIiI/3GEJ7LNhNcYiIj/cYiIj/cYiIj/cYiIj/cU3pPDFsj/cYiIj/cYiIj/cYiIj/cYiIiP9xT0McG86I/3GIiI/3GIiI/3GIiI/3GIiI/0whTE3rcYiIj/cYiIj/cYiIj/cYiE1JXCtqcYiIj/cYiIiP9xiIiP9xiIW37VgY/3GIiI/3GIiI/3GIiI/3GISz1MXCuIiI/3GIiI/3GIiIj/cYiIThSsLrWI/3GIiI/3GIiI/3GIiIj/SPwcgD5xiIiP9xiIiP9xiIiP9xiIOVNztqyMcYiIj/cYiIj/cYiIj/cYiIhDBbzfpIj/cYiIj/cYiIj/cYiIj/cYiIj/cYiE9DHBvO/3GIiI/3GIiI/3GIiI/3GIhKIUxt64j/cYiIj/cYiIj/cYiIj/cYTUlcO2qP9xiIiP9xiIiP9xiIiI/3FDhzzXjI/3GIiI/3GIiI/3GIiIj/cYiIj/S8EsY+2IiP9xiIiP9xiIiP9xiIiI/3GEohTG3riI/3GIiI/3GIiIj/cYiIj/cUrBLGPtiI/3GIiI/3GIiI/3GIiIj/cYSAksf21xiIiP9xiIiP9xiIiP9xiEURzL7j/3GIiI/3GIiI/3GIiIj/cYTWe8OYSIiP9xiIiP9xiIiI/3GIiI/3GIiI/3GIiI/3GIiI/3GIiI/3GIiI/3GIiIj/cYiIj/cYiIj/cYiIj/cYiIj/cYiIj/cYReAcsf6Ij/cYiIj/cYiIj/cYiIj/cYiIRUA8u/yP9xiIiP9xiIiP9xiIiP9xiE3pPCFscYiIj/cYiIj/cYiIj/cYiIQwW836SIj/cYiIj/cYiIj/cYiIg0gjG8fc7/cYiIj/cYiIj/cYiIj/cYOEYiuLndiI/3GIiI/3GIiI/3GIiI/3GIOys3tNTIcYiIj/cYiIj/cYiIj/cYiIhMihxHXoj/cYiIj/cYiIj/cYiIj/cYiD9Ak7G/bI/3GIiI/3GIiI/3GIiI/3GIiISBU8jqyIiI/3GIiI/3GIiI/3GIiI/3GIiIQXss+E2I/3GIiI/3GIiI/3GIiI/3GEbNrKMliP9xiIiP9xiIiP9xiIiP9xgzQ/O9vAyIiI/3GIiI/3GIiI/3GIiI/3GIiI/3GIiIhFLcy9I4iIj/cYiIiP9xiIiP9xiIiEvdLFIt/3GIiI/3GIiIj/cYiIj/cYhG/BygPoiP9xiIiP9xiIiP9xiIiI/3GIiIRUA8q/xxiIiP9xiIiP9xiIiI/3GIiEucbFY5iIj/cYiIj/cYiIj/cYiIj/cYiIhDNCzcvYiIj/cYiIj/cYiIj/cYiIhKIUxt6/9xiIiP9xiIiP9xiIiP9xiIiEVujLkXiIj/cYiIj/cYiIj/cYiIj/cYiEAuXA4aiIj/cYiIj/cYiIj/cYiIj/cYiIiP9xiIiP9xhJtRx0rv9xiIiP9xiIiP9xiIiP9xiEl0XHi6iP9xiIiP9xiIiI/3GIiI/3GEkVPH6sj/cYiIj/cYiIiP9xiIiP9xiIXTfTyIiI/3GIiI/3GIiI/3GIiI/3GIiIj/cYiFEc3+OI/3GIiI/3GIiI/3GIiI/3GIiI/3GIiIj/cUJ7LNhNcYiIj/cYiIj/cYiIj/cYhO9Uwgq4/3GIiI/3GIiI/3GIiIj/cT2XYbNonoiI/3GIiI/3GIiI/3GIiIRi3MnSNxiIiP9xiIiP9xiIiP9xiITQicP3aI/3GIiI/3GIiI/3GIiI/3GIiI/3GIiI/3GEohTG3riIj/cYiIj/cYiIj/cYiIiEkznHzGj/cYiIj/cYiIj/cYiIj/cYiIg1/VG7Aq6Ij/cYiIiP9xiIiP9xiIiP9LwSxj7YiI/3GIiI/3GIiIj/cYiIj/cYiIN+YCuRn9iIiP9xiIiP9xiIiI/3GIhCmYzmZ/9xiIiP9xiIiP9xiIiP9xiFTU2ytxiIiI/3GIiI/3GIiI/3GIiI/3GIiI/3GIiE2WLDadiIiP9xiIiP9xiIiP9xiIiDcowbnXPoj/cYiIj/cYiIj/cYiIj/cYRs2soyWI/3GIiI/3GIiI/3GIiI/3GIiIj/cYTek8IWxxiIiP9xiIiP9xiIiI/3GISsEsY+2P9xiIiP9xiIiP9xiIiP9xiE9hfBnoiIiP9xiIiP9xiIiP9xiIiP9NW6xKRYiIj/cYiIj/cYiIj/cYiIj/cYSpK8ZtT/cYiIj/cYiIj/cYiIj/cYiEUPbL8JiIj/cYiIj/cYiIj/cYiIiP9xiIiP9xiIiP9LwSxj7YiI/3GIiI/3GIiIj/cYiIj/cYSAksf21xiIiP9xiIiP9xiIiI/3GIiEMFvN+kiP9xiIiP9xiIiI/3GIiI/3FFr0y1C4iIiP9xiIiP9xiIiP9xiIiP9xiIiP9xiIiP9xiIiP9xiIiIMTuhvsRecYiIj/cYiIj/cYiIiP9xiIiP9DeyzoTf9xiIiP9xiIiP9xiIiI/3GIiIPw6CsfF9iIiP9xiIiP9xiIiI/3GIiI/02cbEY5iP9xiIiP9xiIiP9xiIiP9xhPojwV3IiP9xiIiP9xiIiP9xiIiP9xMtfDvig8iP9xiIiP9xiIiI/3GIiI/3GErBLGPtiP9xiIiP9xiIiP9xiIiI/3GIg0LQi80veIj/cYiIj/cYiIj/cYiIj/PwTSsvstiIj/cYiIiP9xiIiP9xiIg5jNm3cyaIj/cYiIj/cYiIj/cYiIj/cYPItRtHSuj/cYiIj/cYiIiP9xiIiP9xg92CGzJ97/cYiIj/cYiIiP9xiIiP9xiEcJLJ9tiIiP9xiIiP9xiIiI/3GIiI/0fNrKMliI/3GIiI/3GIiIj/cYiIj/WanYVv9xiIiP9xiIiP9xiIiP9xiIiP9xiIV6nZVoiI/3GIiI/3GIiI/3GIiI/3GIiI/3GIiDrOk7YxbI/3GIiI/3GIiI/3GIiIj/cYiIj/cYiIj/cYiIj/cYiIj/cYiIj/cYiIj/cYiEsO3F8Sj/cYiIiP9xiIiP9xiIiP9xiIiP9xgypxO+WOyIj/cYiIj/cYiIj/cYiIj/OKpBuVW+iI/3GIiI/3GIiI/3GIiIMQh0v/eLiI/3GIiI/3GIiI/3GIiI/0JMvPs0iIiP9xiIiP9xiIiP9xiIOIMkuHzbiIj/cYiIiP9xiIiP9xiIiP9GQDy7/IiIj/cYiIiP9xiIiP9xiIhBeyz4TYj/cYiIj/cYiIiP9xiIiP9Gsay05Y/3GIiI/3GIiI/3GIiIj/cYTFusSkWI/3GIiI/3GIiI/3GIiIj/S5K8ZtSP9xiIiP9xiIiP9xiIiI/3GDOUgb1rfoiIj/cYiIj/cYiIj/cYiITnPMKMOIiP9xiIiP9xiIiP9xiIiIMKwSsGPtiP9xiIiP9xiIiP9xiIiI/3GIiI/ztA4ba/HoiIj/cYiIj/cYiIj/cYiE71TCCr/3GIiI/3GIiI/3GIiI/3FNqHw1eIiP9xiIiI/3GIiI/3GIiI/0bf/LIAiIiP9xiIiP9xiIiP9xiIiI/0hcPJo8/3GIiI/3GIiI/3GIiIj/cYhHCSyfbYiIj/cYiIj/cYiIj/cYiIiP9LwSxj7YiI/3GIiI/3GIiI/3GIiI/3GIiIj/cUdcPIo8cYiIj/cYiIj/cYiIiP9xiIiE5DHCvOiIj/cYiIj/cYiIj/cYiIj/cYiIiP9xiIiP9xhGXDyqPIiIj/cYiIiP9xiIiP9xiIiF0308iI/3GIiI/3GIiI/3GIiI/3GIQUy8+zSI/3GIiI/3GIiI/3GIiIj/cYMekUvxbriP9xiIiI/3GIiI/3GIiI/3GEbNrKMlj/cYiIiP9xiIiP9xiIiP9xiIiP9xiIiP9xiIiP9xiIiP9xiIiI/3GIiI/3GIiIS1usWkWIiI/3GIiIj/cYiIj/cYiIj/cYiIj/cYiIj/cYiIj/cYiIj/cYSjOcXMZxiIiP9xiIiP9xiIiP9xiIiP9xg8qbG0Vk6IiI/3GIiI/3GIiI/3GIiE+iPBXc/3GIiI/3GIiI/3GIiI/3GIiIj/cYiDSCMbx9zo/3GIiI/3GIiIj/cYiIj/cTQkUrvbrXGIiI/3GIiI/3GIiI/3GIhGjOynMYj/cYiIj/cYiIiP9xiIiP9xiITQicP3aP9xiIiP9xiIiP9xiIiI/3GIiI/3GIiIW37UgXGIiI/3GIiI/3GIiI/3GIiIj/cYiIj/cYiIj/cYiIj/cYiIj/MluEv6R7j/cYiIj/cYiIj/cYiIj/cYiIj/MKAnsG/YcYiIj/cYiIj/cYiIj/cYiIj/cYiIj/cYiIj/cYiIiP9JJ4yNh4iIj/cYiIj/cYiIj/cYiIj/cYiDpA4ba/Ho/3GIiIj/cYiIj/cYiIj/cYiIQ6Wc1aaP9xiIiP9xiIiI/3GIiI/3GIiI/3GIiI/3GIiI/3GIiI/3GIiI/3GIiIj/cYiIj/cYiIj/cYiIj/cYiIj/cYiIj/cYiIj/cYiIiP9xiIiEE6bPxZiIj/cYiIj/cYiIj/cYiIj/cYiIj/cYiIj/cYiIiP9xiIiP9xiIiP9xiIiP9xiIiP9xiIiP9xhN6TwxbP9xiIiP9xiIiP9xiIiP9xiDGawb9lPoiI/3GIiI/3GIiIj/cYiIj/cTv9A7UC/P9xiIiP9xiIiI/3GIiI/3GIT9LsEtH/cYiIj/cYiIj/cYiIj/cYiIg8OYK0xn2P9xiIiP9xiIiP9xiIiP9xiIiP9xiIiP9xiIiINGATvJ/sj/cYiIj/cYiIj/cYiIiP9xhMihxHXoiIj/cYiIj/cYiIj/cYiIj/cYiIhOFKwutYj/cYiIj/cYiIj/cYiIj/cYiIiP9xiIiP9xiIRUA8u/yP9xiIiP9xiIiI/3GIiI/3GIiI/3GITIocR16IiP9xiIiP9xiIiI/3GIiI/3GIiEvdLFItj/cYiIj/cYiIiP9xiIiP9xiDM1Yb3KnoiP9xiIiP9xiIiP9xiIiP9xTRrsLlFxiIiP9xiIiI/3GIiI/3GIiIOEOluLxa/3GIiI/3GIiI/3GIiI/3GIiI/3GIiIhOQxwrzoiI/3GIiI/3GIiI/3GIiI/3FMPUxMK/9xiIiP9xiIiP9xiIiP9xiIiEvdLFItj/cYiIj/cYiIj/cYiIj/cYiEzpPEFsiIiP9xiIiP9xiIiP9xiIiI/0bgHLH+iIj/cYiIj/cYiIj/cYiIj/OSVFuNq6iI/3GIiI/3GIiI/3GIiI/3GIiI/3GE71TCCriP9xiIiP9xiIiP9xiIiP9xiEVAPLv8iI/3GIiI/3GIiI/3GIiI/3GIiI/3GIiIj/cYiIj/cYiIj/N4cpunjWiIj/cYiIiP9xiIiP9xiIT8CcE/aIiP9xiIiP9xiIiP9xiIiIRLGsxOWI/3GIiI/3GIiI/3GIiI/3GIiIj/Qo189yiI/3GIiI/3GIiI/3GIiI/3GIiI/3GFep2VaIiIj/cYiIj/cYiIj/cYg7zBG1M+6IiP9xiIiI/3GIiI/3GIiIMhcBvuj+iI/3GIiI/3GIiI/3GIiIj/PtghsyfeiP9xiIiP9xiIiP9xiIiI/0RYzMpzcYiIj/cYiIiP9xiIiP9xiIO8mUtTZriIiP9xiIiP9xiIiP9xiIRs2soyX/cYiIj/cYiIj/cYiIj/cYg8CdG09i6IiI/3GIiI/3GIiI/3GIM+PTvRwsiI/3GIiI/3GIiI/3GIiI/3GEOHPNeMj/cYiIj/cYiIj/cYiIj/cYiIj/cYhAzjwEHIiI/3GIiI/3GIiI/3GIiIQG8cCg7/cYiIj/cYiIj/cYiIj/cYiIj/cYiIj/cYiIiP9BbxwKDoiIj/cYiIj/cYiIj/cYiIj/cTdpgbmWfoiIj/cYiIj/cYiIj/cYiIj/PC6ztdFM/3GIiI/3GIiIj/cYiIj/cYSCeMjYeIj/cYiIj/cYiIj/cYiIj/cUoznGzG/3GIiI/3GIiI/3GIiI/3GIPzIBsc3+j/cYiIiP9xiIiP9xiIiP9xiDSCMbx9zoiP9xiIiP9xiIiP9xiIiP9xRq9MlQtxiIiP9xiIiP9xiIiP9xiIS90sUi2Ij/cYiIj/cYiIj/cYiIj/cYhFr0y1C4iI/3GIiI/3GIiI/3GIiIPZdhsmiecYiIiP9xiIiP9xiIiP9xiIiE31TDCriIiP9xiIiP9xiIiP9xiIiP9xg0IJS832uIiP9xiIiP9xiIiP9xiIiP9xiIhBeyz4TYiP9xiIiP9xiIiP9xiIiP9xiE6WLCad/3GIiI/3GIiI/3GIiI/3GIiI/3GIiIj/cYiIj/cUm1HHSuj/cYiIj/cYiIj/cYiIj/cYiIiP9xiEohTG3riP9xiIiP9xiIiI/3GIiI/3GEGNfPco/3GIiI/3GIiI/3GIiI/3GIiI/3GIiIj/cYTpYsJp3/cYiIj/cYiIj/cYiIj/cYiIQXss+E2Ij/cYiIj/cYiIj/cYiIj/cT6v6rJQFY/3GIiI/3GIiI/3GIiI/3GEPmXNGaiP9xiIiP9xiIiP9xiIiP80FwG96P6Ij/cYiIj/cYiIj/cYiIj/cTOx571OGIiP9xiIiP9xiIiP9xiIiP9xMyWTvdpsiP9xiIiP9xiIiP9xiIiI/3GIQ+Zc0Zr/cYiIiP9xiIiP9xiIiP9xiIMskxvTbOcYiIj/cYiIj/cYiIj/cYg2HLG6406Ij/cYiIj/cYiIj/cYiIj/cYg+hRGyeu6P9xiIiP9xiIiP9xiIiP9xiIQDC8/PRxiIiP9xiIiP9xiIiP9xiIiP9FBbzPpI/3GIiI/3GIiI/3GIiI/3GIiIRrtcpEqIj/cYiIj/cYiIiP9xiIiP9xhA/uwBEYiP9xiIiP9xiIiP9xiIiP9xg6sBG2T+6IiP9xiIiP9xiIiP9xiIiP9xQ4c814yI/3GIiI/3GIiI/3GIiI/3GIiI/3GIiINCMRu9zucYiIj/cYiIj/cYiIj/cYiIg9gFmzf6aIj/cYiIj/cYiIj/cYiIiEi1HISuiI/3GIiI/3GIiI/3GIiI/3GIiI/3GIiIg8CdG09i6I/3GIiI/3GIiI/3GIiI/3GISIash5WIiP9xiIiP9xiIiP9xiIiP9xiIiP9xhLrrxVFIj/cYiIj/cYiIj/cYiIj/cYhO9Uwgq4/3GIiI/3GIiI/3GIiI/3GIhLT5xLBnGIiI/3GIiI/3GIiI/3GIiI/3GIiE2WLDadiIiP9xiIiP9xiIiP9xiIiD8dVrHiqYj/cYiIj/cYiIj/cYiIj/cYhB7JzxNo/3GIiI/3GIiI/3GIiI/3GIiI/3GIhMihxHXoiI/3GIiI/3GIiI/3GIiI/3GIiINppzumWMj/cYiIj/cYiIj/cYiIj/cYiIj/cYQygc3X7/cYiIj/cYiIj/cYiIj/cYiIj/cYiIj/cYiIiP9xiIhBeyz4TYj/cYiIj/cYiIj/cYiIiP9xiINwajuflciIiI/3GIiI/3GIiI/3GIiISBU8jqyIiI/3GIiI/3GIiI/3GIiI/3GIiI/3GEAwvA30j/cYiIj/cYiIj/cYiIj/cYiDyYorRnXYiI/3GIiI/3GIiI/3GIiI/0vBLGPtiIiP9xiIiP9xiIiP9xiIiP9xiIiP9xiIiI/3GIiI/3GIiI/3GIiI/3GIiI/3GIiI/3GIiIRJNMtstxiIiP9xiIiP9xiIiP9xiIiI/3GIiI/0j8HIA+cYiIj/cYiIj/cYiIj/cYiIiP9xQnss2E1xiIiP9xiIiP9xiIiP9xiIiI/0qGrGeVcYiIj/cYiIj/cYiIj/cYiIiP9EhzzXjIj/cYiIj/cYiIj/cYiIiP9xiExbrEpFj/cYiIj/cYiIj/cYiIiP9xiIiP9xiIiP9xiIiP9xiIiP9xiFt+1YGI/3GIiIj/cYiIj/cYiIj/Q9pM4luI/3GIiI/3GIiI/3GIiI/3GIiI/3GIiI/3GIiI/3GIhGboyZF3GIiI/3GIiI/3GIiI/3GIiI/3E+BNKy+y2Ij/cYiIiP9xiIiP9xiIiP9xiIM+KSvR1tiIiI/3GIiI/3GIiI/3GIiI/3GIiI/3GIiEb8HKA+iP9xiIiP9xiIiP9xiIiP9xiIiP9xiIiP9xiIiP9xiIiI/3GIiI/3GIiI/3FaYtadiP9xiIiP9xiIiP9xiIiP9xiIiI/3GIiI/3GIiI/3GIiI/3GIiI/3EyeKO+h1yP9xiIiP9xiIiP9xiIiP9xiIhJkrx21IiI/3GIiI/3GIiI/3GIiIj/cYiIj/SrUcdK6I/3GIiI/3GIiI/3GIiI/3GIhDhzzHjHGIiI/3GIiI/3GIiI/3GIiIRlw8qjyI/3GIiI/3GIiI/3GIiIj/cYQtpM0ltxiIiP9xiIiI/3GIiI/3GIhItRyEroiIj/cYiIj/cYiIj/cYiIiP9xiIiDXcdLsji/9xiIiP9xiIiI/3GIiI/3GIiDyYorRnXYiP9xiIiP9xiIiP9xiIiP9xMU3xvrIOcYiIj/cYiIiP9xiIiP9xiIiP9I/ByAPnGIiI/3GIiI/3GIiIj/cYiIj/cYiIM5SBvWt+iP9xiIiP9xiIiP9xiIiI/3FImPyGcP9xiIiP9xiIiP9xiIiP9xiIiP9xiIReAcsf6P9xiIiP9xiIiP9xiIiP9xiIiP9xiENGfNuYiP9xiIiP9xiIiI/3GIiI/zw8RrXDuf9xiIiP9xiIiP9xiIiI/3GIiI/3GIiI/0CyPBXciIj/cYiIiP9xiIiP9xiIhDNCzcvYiIj/cYiIj/cYiIiP9xiIg2eFW6h6qIj/cYiIj/cYiIj/cYiIiP9xiIg8tMe0SziIj/cYiIj/cYiIiP9xiIiP9xhB7JzxNo/3GIiI/3GIiI/3GIiIj/cYiDpwkrWPbXGIiI/3GIiI/3GIiIj/cYiIj/cYgylgS+afuI/3GIiIj/cYiIj/cYiIj/cYTpYsJp3/cYiIj/cYiIiP9xiIiP9xiIiP9xOj2HtsJ4iP9xiIiP9xiIiP9xiIiP9xiIiI/3FFQDy7/IiI/3GIiI/3GIiI/3GIiIj/cYiIj/cYReAcsf6I/3GIiI/3GIiI/3GIiI/3GEdcPIo8cYiIj/cYiIj/cYiIj/cYiIiP9CzjzjHHGIiI/3GIiI/3GIiIj/cYiIj/cYiIj/cYiDhXMbiozv9xiIiP9xiIiP9xiIiP9xhaYtadj/cYiIj/cYiIj/cYiIiP9xiIhBeyz4TYj/cYiIj/cYiIj/cYiIiP9xiIiDvqcbUVjoiIj/cYiIj/cYiIj/cYiIj/cUVSjLrX/3GIiI/3GIiI/3GIiI/3GIiI/3GIiI/3GIiI/3GIiIj/cYiIj/cYiIj/cYiIj/cYiIj/cYS90sUi2IiI/3GIiI/3GIiI/3GIiI/3GIRDQszL2P9xiIiP9xiIiP9xiIiP9xiIiP9xiIiP9xiIRvwcoD6Ij/cYiIj/cYiIj/cYiIj/cYiIj/cYiIj/QFMcG86IiP9xiIiP9xiIiP9xiIiP9xTek8MWyP9xiIiP9xiIiP9xiIiP9xiIiP9xiIiP9xiIiI/3GIiI/3GIiI/3GIiI/3GIiI/3GIiIOaBDt1+8iI/3GIiI/3GIiIj/cYiIj/cYiIhFQDyr/HGIiI/3GIiIj/cYiIj/cYg4lXS3aotxiIiP9xiIiI/3GIiI/3GIiI/3GIiI/3GIQXss+E2IiI/3GIiI/3GIiI/3GIiIRUA8q/xxiIiI/3GIiI/3GIiI/3GIhXqdlWiI/3GIiI/3GIiI/3GIiIj/cYiIj/cYiIj/cYiIj/cYiIj/cYiIj/cYiIj/cYiIiP9xiEyKHEdeiIj/cYiIj/cYiIj/cYiIj/cYiIiP9xiIiP9xWmLWnYj/cYiIj/cYiIj/cYiIj/cU0InD92iIiP9xiIiP9xiIiP9xiIiP9xiIiP85yKG4N17/cYiIj/cYiIj/cYiIj/cYiIMiWTvtpsiIiP9xiIiP9xiIiP9xiIiI/3FENCzMvYj/cYiIj/cYiIj/cYiIj/cYiIiP9cftWBiIiP9xiIiP9xiIiP9xiIiP9xiIiP9xiIhAjXwIKIiIj/cYiIj/cYiIj/cYiEBvHAoOj/cYiIiP9xiIiP9xiIiP9xiIiP9Nbfw5IHGIiI/3GIiI/3GIiIj/cYiIj/cTbKJLo124iI/3GIiI/3GIiI/3GIiI/3FRHN/jiIiP9xiIiI/3GIiI/3GIiIQzQs3L2IiP9xiIiP9xiIiI/3GIiI/3GIiEyKHEdeiP9xiIiP9xiIiP9xiIiI/3GIiI/3GIiI/zDBBLFO+/9xiIiI/3GIiI/3GIiI/3GIiIOii6ttdFiIj/cYiIj/cYiIj/cYiIj/cYg49xG4CO7/cYiIj/cYiIj/cYiIj/cYiDodpLbiW4iI/3GIiI/3GIiIj/cYiIj/S8EsY+2IiP9xiIiP9xiIiP9xiIiI/3GIiI/3GIiI/3GIiI/3GIiI/3GIiI/3GIiI/3GIiIj/cYiIj/cYiIj/TO98UQiP9xiIiP9xiIiP9xiIiP9xiIiI/3GIiI/3GIiI/3GIiI/3GIhEk0zGy4/3GIiI/3GIiI/3GIiI/3GIQ0Z825iI/3GIiI/3GIiIj/cYiIj/cYiIj/cYiIj/cYiIj/cYiIj/cYiIj/cYiIiP9xiIiP9xiIiP9xSIash5WIiI/3GIiIj/cYiIj/cYiIj/cTgWcbjpjoiIj/cYiIj/cYiIj/cYiIiEohTF3rcYiIj/cYiIj/cYiIiP9xiIiP9xRXDsuPGIj/cYiIj/cYiIj/cYiIj/cYiIj/R0A8m/xxiIiP9xiIiP9xiIiP9xiIiP9xiIiP9xiIiEAuXA4aiP9xiIiI/3GIiI/3GIiI/3GDD/Ir8A3XGIiI/3GIiI/3GIiI/3GIiI/3GIiI/3GIiI/3GIiIj/cYQY189yj/cYiIj/cYiIj/cYiIj/cYiIj/cYiIj/cYiIRUA8u/yP9xiIiP9xiIiP9xiIiP9xiIg5BCG3+97/cYiIj/cYiIj/cYiIj/cYiIiP9xiIiP9xiIiP9xiIhRHN/jj/cYiIj/cYiIj/cYiIiP9xiIiP9xiIiP9xiIiP9xiIiP9xiIiP9xiIiP9FBbzPpI/3GIiI/3GIiI/3GIiI/3GIiIS90sUi2P9xiIiP9xiIiP9xiIiP9xiIhOFKwutYiP9xiIiP9xiIiP9xiIiP9xg6IoG23X7/cYiIj/cYiIj/cYiIj/cYiIj/cYNp4xuWHOcYiIj/cYiIj/cYiIj/cYiIhIFTyOrIiIj/cYiIj/cYiIj/cYiIiP8zahG+le6P9xiIiP9xiIiP9xiIiP9xiIhBeyz4TYiP9xiIiP9xiIiP9xiIiP9xiIV6nZVoiI/3GIiI/3GIiI/3GIiI/3GIiI/3GIiI/3EwkBK/b+1xiIiP9xiIiP9xiIiP9xiIiD5Ly7K0NIiIj/cYiIj/cYiIj/cYiIj/cYiE9DHAvOcYiIj/cYiIiP9xiIiP9xiIiP9FZNzJsoj/cYiIj/cYiIj/cYiIj/cYQnss2E1xiIiP9xiIiP9xiIiP9xiIiEohTG3r/3GIiI/3GIiI/3GIiI/3GIS90sUi2IiP9xiIiP9xiIiP9xiIiP9xiIQvis4HWI/3GIiI/3GIiI/3GIiI/3GIiI/zGP8rCADY/3GIiI/3GIiI/3GIiI/3GIO7eLtUh0/3GIiI/3GIiI/3GIiI/3GIiEnx3HDiiIiP9xiIiP9xiIiP9xiIiI/3GE3pPCFscYiIj/cYiIj/cYiIiP9xiISTOcfMaIj/cYiIj/cYiIj/cYiIj/cYiIiP9xiIiP9xiIiP9xiIM4NyvXyNiIj/cYiIj/cYiIiP9xiIiP9xNIIxvH3OiIj/cYiIiP9xiIiP9xiIiP9CzjzjHHGIiIj/cYiIj/cYiIj/cYiIj/cYiIj/cYiIj/cTD5KbAW1oiP9xiIiP9xiIiP9xiIiP9xiISbUcZK5xiIiP9xiIiP9xiIiP9xiIiP9xiIiP9xiIiP9xiIiI/3GIiI/3GIiI/3GIiI/3GIiI/zeNIrpy3Yj/cYiIj/cYiIj/cYiIj/cYiEs9TFwriIj/cYiIj/cYiIj/cYiIiP89LDG0086P9xiIiP9xiIiI/3GIiI/3GIVNTbK3GIiI/3GIiI/3GIiI/3GIiI/3GIiIj/cUWvTLULiIiP9xiIiI/3GIiI/3GIiISBU8jqyIiP9xiIiI/3GIiI/3GIiI/3GIiI/3GIiI/3GIiI/3GIiI/3GIiIj/cYiIj/cYiEb8HKA+iP9xiIiP9xiIiP9xiIiI/3GIiI/3GIiISLUchK6Ij/cYiIj/cYiIj/cYiIiP9xiIiENk3NmyiI/3GIiI/3GIiI/3GIiI/3GIgxibK/dk2IiP9xiIiP9xiIiP9xiIiP9xiISiFMbeuI/3GIiI/3GIiI/3GIiIj/cYiEBvHAoOj/cYiIj/cYiIj/cYiIj/cYiIhMSVxLaoiI/3GIiIj/cYiIj/cYiIj/cYPqSysltNj/cYiIj/cYiIj/cYiIj/cYiEqAbGf5iI/3GIiI/3GIiI/3GIiIRlw8qjyI/3GIiI/3GIiI/3GIiIj/cYiIj/cYiIj/cYiIg/8EGxD76P9xiIiP9xiIiP9xiIiP9xiIiP9xiIiP9xiIiI/3GIiEUPbL8JiI/3GIiI/3GIiI/3GIiI/3GEJYzOpziIiP9xiIiP9xiIiP9xiIiP9xOFS0uKtLiIiP9xiIiP9xiIiP9xiIiP9JCSyPbY/3GIiIj/cYiIj/cYiIj/cYiIj/cYiIMZrBv2U+iP9xiIiP9xiIiP9xiIiP9xhENCzMvYj/cYiIj/cYiIj/cYiIj/cYiDDcwrAzPYiP9xiIiI/3GIiI/3GIiI/3GIiI/0kJLI9tj/cYiIiP9xiIiP9xiIiP9xhDKBzNfnGIiI/3GIiI/3GIiIj/cYg9l2GzaJ6I/3GIiI/3GIiI/3GIiI/3GIiDpA4ba/Hv9xiIiP9xiIiI/3GIiI/3GIiIPpJism2diP9xiIiP9xiIiP9xiIiP9xiIiINolkunabj/cYiIj/cYiIj/cYiIj/cYiIiP9xiIg3aYG5ln7/cYiIj/cYiIj/cYiIj/cYiIiP9xMohxvneOiIj/cYiIj/cYiIj/cYiIj/cU6WLCadiP9xiIiP9xiIiP9xiIiP9xiIiP9xiIiP9xQavc9UKIiI/3GIiIj/cYiIj/cYiIhDNCzcvYiI/3GIiI/3GIiIj/cYiIj/SQksj22P9xiIiP9xiIiP9xiIiI/3GIMNlGsDa5iIiP9xiIiP9xiIiP9xiIiIMtaCvil9j/cYiIj/cYiIj/cYiIj/cYhPojwV3Ij/cYiIj/cYiIj/cYiIj/cYiIiP9xhPojwV3Ij/cYiIj/cYiIj/cYiIiP9xiIhKwSxT7XGIiI/3GIiI/3GIiI/3GIiIj/cYTpYsJp3/cYiIj/cYiIj/cYiIj/cYiIiP9xiIhKwSxT7XGIiI/3GIiI/3GIiI/3GIhPwJwT9oiIj/cYiIj/cYiIj/cYiIj/PLARtE/ucYiIj/cYiIj/cYiIj/cYiIj/cYiIj/SPwckD7/cYiIj/cYiIj/cYiIj/cYiITOk8QWyIiP9xiIiP9xiIiP9xiIiP9xiIiEgVPI6siIiP9xiIiP9xiIiP9xiIiEKHPOeMiIj/cYiIj/cYiIj/cYiIj/cYNDGjvM5ciI/3GIiI/3GIiI/3GIiIj/LLGCGlTn3oiIj/cYiIj/cYiIj/cYiIj/Qs488xz/cYiIj/cYiIj/cYiIj/cYiIg7N0e1yLiIiI/3GIiI/3GIiI/3GIiIj/cYiE1nvDmEiP9xiIiP9xiIiI/3GIiI/3GIQUy8+zSP9xiIiI/3GIiI/3GIiI/3GIS90sUi2Ij/cYiIiP9xiIiP9xiIiP9xiIiP9xQpmM5meIj/cYiIj/cYiIiP9xiIiP9xiIiEkznHzGj/cYiIj/cYiIj/cYiIiP9xhNqHw1eIj/cYiIj/cYiIj/cYiIj/cYiIj/cYiIj/cYiIiP9xiIiP84aYG5ln6IiI/3GIiI/3GIiI/3GIiIRlw8qjyI/3GIiI/3GIiI/3GIiIj/RWTcybKP9xiIiI/3GIiI/3GIiI/3EzNqK9yV2P9xiIiP9xiIiP9xiIiP9xiIiP9N3SxCLf9xiIiP9xiIiP9xiIiP9xiIT6I8FdyP9xiIiP9xiIiP9xiIiP9xiIiP9xg+VqGxqV5xiIiP9xiIiP9xiIiP9xiIiP9xQtpM4luP9xiIiP9xiIiP9xiIiP9xiIReAcsf6P9xiIiP9xiIiP9xiIiP9xiIiD3BGbM+5o/3GIiI/3GIiI/3GIiI/3GIiI/3GIMdlGvia5cYiIj/cYiIj/cYiIj/cYiIj/cYiEmSvHbUiIiP9xiIiP9xiIiP9xiIiP8/4vWyHQqI/3GIiI/3GIiI/3GIiI/3GIiDwKE7P17HGIiI/3GIiI/3GIiIj/cYiIj/cYiIj/cYTBrsTlGIiI/3GIiI/3GIiI/3GIiI/3GIiIj/cYiIj/cYiIhL+4xQR4iI/3GIiI/3GIiI/3GIiIj/OOsBuRT+/3GIiI/3GIiI/3GIiI/3GIiEL4rOB1j/cYiIj/cYiIj/cYiIj/cYiEVAPLv8iP9xiIiP9xiIiP9xiIiP9xiIP9zXsSMoiP9xiIiP9xiIiP9xiIiI/3GIiCzvoBpBBf7/cYiIj/cYiIj/cYiIiP9xiIiP9xg7zBG1M+6IiI/3GIiI/3GIiIj/cYiIhKT5xrBoiP9xiIiP9xiIiP9xiIiI/zSTh71seP9xiIiP9xiIiP9xiIiP9xiIiFep2VaP9xiIiP9xiIiI/3GIiI/3GIgw+2SwFJuI/3GIiI/3GIiIj/cYiIj/cYg5BCG3+96P9xiIiP9xiIiI/3GIiI/3GIhH2bySZI/3GIiIj/cYiIj/cYiIj/cYiIj/cYiIj/cYhXqdlWiIj/cYiIiP9xiIiP9xiIiP9xSRU8fqyI/3GIiIj/cYiIj/cYiIj/cYhENCzMvf9xiIiP9xiIiI/3GIiI/3GIiI/3GIiI/3GIiI/3GIiI/3GIiI/3GIiIj/cYiIhFD2y/CYj/cYiIj/cYiIj/cYiIj/cYiIj/cYiIj/cYiIMduBvyR+/3GIiI/3GIiI/3GIiI/3GIiI/3FH2bySZIiIj/cYiIj/cYiIj/cYiIiEdoTJl7iI/3GIiI/3GIiIj/cYiIj/Mjuhv8ReiIiP9xiIiI/3GIiI/3GIiI/z9j8rKcDYiIj/cYiIj/cYiIiP9xiIiP8/RZKyum2P9xiIiP9xiIiI/3GIiI/3GIPz05sMLGcYiIiP9xiIiP9xiIiP9xiIhGXDyqPIiP9xiIiP9xiIiP9xiIiP9xhENCzMvY/3GIiIj/cYiIj/cYiIj/cYiIj/cYiIj/cYiIg1b8G6kD5xiIiP9xiIiP9xiIiI/3GIiIMz9YvcCniI/3GIiI/3GIiI/3GIiI/3EwXgGwsf6IiI/3GIiIj/cYiIj/cYiIg/PjOxwcyIiP9xiIiP9xiIiP9xiIiP9LM5xsxo/3GIiI/3GIiI/3GIiI/3GIiI/3GEBvHAoOiIj/cYiIj/cYiIj/cYiIj/cYQygczX5xiIiP9xiIiI/3GIiI/3GIiEIoHO1+iI/3GIiI/3GIiI/3GIiIj/cT6To7JsXIj/cYiIiP9xiIiP9xiIiP9xiE2ofDV4j/cYiIj/cYiIj/cYiIj/cYiIiP9xiIiP9xiIiP9xiIiP9xiIiEzpPEFsiI/3GIiI/3GIiI/3GIiI/3GIiI/3GIhG/BygPoiP9xiIiP9xiIiP9xiIiP9xiIg1jSK7ct2IiP9xiIiP9xiIiP9xiIiP9xg+NIOyy3yP9xiIiP9xiIiP9xiIiP9xhH2bySZIiI/3GIiI/3GIiI/3GIiIj/cYiIj/cYSpK8VtRxiIiP9xiIiI/3GIiI/3GIiI/3GIiI/3GIiI/3GIiI/3GIiI/3GIiIj/cYiIj/cYiIj/cYiEmSvHbUiIiP9xiIiP9xiIiP9xiIiP9xiEOHPNeM/3GIiI/3GIiI/3GIiI/3GIiI/3E+jcyycjOI/3GIiIj/cYiIj/cYiIj/cYiE71TCCr/3GIiI/3GIiI/3GIiI/3GIiI/0OZjOZniIj/cYiIiP9xiIiP9xiIiP9xiDR/1ryAKY/3GIiI/3GIiI/3GIiI/3GIiI/3GIiDe3krlIbYiP9xiIiP9xiIiP9xiIiP9xiIOHWRuIpuiIj/cYiIj/cYiIj/cYiIj/cYg1fVS7gquIj/cYiIj/cYiIj/cYiIj/MY/ysIANj/cYiIj/cYiIj/cYiIj/cYiIj/P/MFsgz6j/cYiIj/cYiIj/cYiIj/cYiIhbftWB/3GIiI/3GIiI/3GIiI/3GIiI/3GIiI/3GIiISsEsU+1xiIiP9xiIiP9xiIiP9xiIiP9xMUk0v7bLiIiP9xiIiI/3GIiI/3GIiIR2hMmXuIiP9xiIiP9xiIiP9xiIiP9xRDQszL2I/3GIiIj/cYiIj/cYiIj/cYSTOcfMaIiI/3GIiI/3GIiIj/cYiIhL3SxSLf9xiIiP9xiIiP9xiIiI/3GIiI/3GIiI/3GIiI/3GIhHepyYVv9xiIiI/3GIiI/3GIiI/3GIiI/3GIiI/3GESTTMbLiI/3GIiI/3GIiI/3GIiI/3GIiD2GUrN5rY/3GIiIj/cYiIj/cYiIj/cYgxtua/SRmIiI/3GIiI/3GIiI/3GIiI/3FGzayjJYiP9xiIiP9xiIiP9xiIiP9xiEDOPAQciIj/cYiIj/cYiIj/cYiIj/cYg1i+a7dBmIj/cYiIj/cYiIj/cYiIiP9xg0odK8Xi2Ij/cYiIj/cYiIj/cYiIj/cYiEMFvN+kiIj/cYiIj/cYiIj/cYiIj/cYOPcRuAjuj/cYiIj/cYiIj/cYiIj/cYiIj/cYSjOcXMZxiIiP9xiIiP9xiIiP9xiIiP9xN+dDuRi8iIiP9xiIiP9xiIiI/3GIiI/03dLDItcYiIj/cYiIj/cYiIiP9xiIiP9xiIiP9xQnss2E1xiIiP9xiIiI/3GIiI/3GIiEyKHEdeiP9xiIiP9xiIiP9xiIiI/3GDa5FbpG6oiI/3GIiI/3GIiI/3GIiI/3GIiIOhAxtu/Oj/cYiIj/cYiIj/cYiIj/cYiIj/cSPacBrSWP6IiI/3GIiIj/cYiIj/cYiIj/QXF8Cej/cYiIj/cYiIj/cYiIj/cYiITah8JXhxiIiI/3GIiI/3GIiI/3GIiI/06KHDde/3GIiI/3GIiIj/cYiIj/cYiIj/Nh40u+HLiIj/cYiIj/cYiIj/cYiIj/cYiIhbftWB/3GIiI/3GIiI/3GIiI/3GIiF0308iIj/cYiIiP9xiIiP9xiIiP9I/ByAPnGIiI/3GIiI/3GIiIj/cYiIRvwcoD6P9xiIiP9xiIiP9xiIiP9xiIiI/3GIiI/3E7qLe1V0iIiI/3GIiI/3GIiIj/cYiIhdN9PIiP9xiIiP9xiIiP9xiIiP9xiIiP9xQG8cCg6IiI/3GIiI/3GIiI/3GIiI/3GIiI/1mp2FaP9xiIiP9xiIiP9xiIiP9xiIiP9AUxwbzoiP9xiIiI/3GIiI/3GIiI/3GIiI/3GEWxrKTlcYiIiP9xiIiP9xiIiP9xiIiP9fN9LIj/cYiIj/cYiIj/cYiIiP9xiIiP9xiIiP9xiIgwfaKwkl2P9xiIiP9xiIiP9xiIiP9xiIiP8xrVOwYqyIiI/3GIiI/3GIiI/3GIiI/3GISiFMbeuIj/cYiIj/cYiIj/cYiIj/cYiIj/cUf8HIA+cYiIj/cYiIj/cYiIj/cYiIj/cYiDrgwbYfPv9xiIiP9xiIiP9xiIiP9xiIiI/3GIiDB9orCSXf9xiIiI/3GIiI/3GIiI/3GIiDiS97dtCHGIiI/3GIiI/3GIiI/3GIiI/3FH/ByAPnGIiI/3GIiI/3GIiI/3GIiI/3GIiI/3GIiIj/cYiIj/cYiIhG/BygPv9xiIiP9xiIiP9xiIiI/3GIPKd2tFiJ/3GIiIj/cYiIj/cYiIj/cYiIj/cT6ClLJ9a4iI/3GIiI/3GIiI/3GIiI/3GIgwz3G/MI5xiIiP9xiIiP9xiIiP9xiIiDemg7lZfIiP9xiIiP9xiIiP9xiIiP9xhEUozK14iIj/cYiIiP9xiIiP9xiIiP85t5K4SG3/cYiIiP9xiIiP9xiIiP9xiITQicP3aP9xiIiP9xiIiI/3GIiI/3GIiI/3GEOHPNeM/3GIiIj/cYiIj/cYiIj/cYiIhHCSyfbYj/cYiIiP9xiIiP9xiIiP9xiIiP9xiIiP9xiIiP9xiIiP9xiIiI/3GIiI/3GIiI/3GIiI/3GIQeyc8Tb/cYiIiP9xiIiP9xiIiP9xiIiP9xhIaEyJe4/3GIiI/3GIiI/3GIiI/3GIiDpvc7aQjP9xiIiP9xiIiP9xiIiP9xiIiEHaTPJbiI/3GIiI/3GIiI/3GIiI/3GINKvJvFQ2iIiP9xiIiI/3GIiI/3GIiI/0/1TCCriIj/cYiIj/cYiIj/cYiIj/cYiIj/cYiIj/cYiIj/cYiIiP9xiIiP9xiIiP9xiIiP9xT6I8FdyIiP9xiIiP9xiIiP9xiIiP9xiIiP9xiIiP9xiIiP9xiIiI/3GIiI/3GIiI/3GIiI/3GIiI/3GIiI/3GIiISu98YQiIj/cYiIj/cYiIj/cYiIj/cYg3R2O5uJyIiP9xiIiI/3GIiI/3GIiI/3GEOlnNWmiIj/cYiIj/cYiIiP9xiIiP9xiIiP9xQeyc8TaI/3GIiI/3GIiIj/cYiIj/cYiIj/cTrQ87UvDHGIiI/3GIiIj/cYiIj/cYiIPVahs6leiP9xiIiI/3GIiI/3GIiI/3GIiI/3GIg7vEO1Q7z/cYiIj/cYiIj/cYiIiP9xiIOnCStY9tcYiIj/cYiIj/cYiIiP9xiIiP9xSDncfGJxiIiP9xiIiP9xiIiP9xiIiP9xhLDtxfEoiP9xiIiP9xiIiP9xiIiI/3GIN5kyuWbN/3GIiIj/cYiIj/cYiIj/cYiIhIFTyOrIiIj/cYiIj/cYiIj/cYiIj/cYiIj/cYiIj/cTWgkbtfboj/cYiIj/cYiIj/cYiIj/cYiIgx+eG/Bh6I/3GIiIj/cYiIj/cYiIj/cYiE9DHAvOcYiIj/cYiIj/cYiIiP9xiIiDp6ibaFdv9xiIiP9xiIiP9xiIiP9xiIgwPOKw0x2IiP9xiIiP9xiIiP9xiIiP9xiIiP8wVFGwu65xiIiP9xiIiI/3GIiI/3GIiI/0BTHBvOiI/3GIiI/3GIiI/3GIiIj/cYiEKHPOeMiIiP9xiIiP9xiIiI/3GIiI/3E8LDG0087/cYiIiP9xiIiP9xiIiP9xiIiP9xhJFTx+rIj/cYiIj/cYiIj/cYiIj/cYiIj/cT9isbGdToj/cYiIj/cYiIj/cYiIj/cYiIj/cYOYLit30diIj/cYiIj/cYiIj/cYiIj/cYiEohTG3riP9xiIiP9xiIiP9xiIiP9xiIiP9JCSyPbYj/cYiIj/cYiIj/cYiIj/cYiIj/cYiEkznHzGiIj/cYiIj/cYiIj/cYiIj/cYRUA8u/yIiP9xiIiP9xiIiP9xiIiP9xiIiP9xiIiIRvwcoD7/cYiIj/cYiIj/cYiIj/cYiIj/P+VyshqNj/cYiIj/cYiIj/cYiIj/cYiITQicP3aP9xiIiP9xiIiP9xiIiP9xiIiP9xiIiP9xhOliwmnY/3GIiI/3GIiI/3GIiI/3GIhbftWBj/cYiIiP9xiIiP9xiIiP9xiIiESTTLbLcYiIj/cYiIj/cYiIj/cYiIhFzayzJYiIj/cYiIj/cYiIj/cYiIj/cYiIj/cYiE6WLBadcYiIj/cYiIj/cYiIj/cYiIj/cYhBeyz4TYiIj/cYiIj/cYiIj/cYiIj/cYiIj/cYiIiP9xiIiP9xiIiP9xiIiP9xiIiP9xiIiP9xiIiP9xiIiI/3GIiI/3GIiI/3GIiI/3GIiI/3GISiFMbeuIj/cYiIj/cYiIj/cYiIj/cYgxuWO/RpyIiP9xiIiP9xiIiP9xiIiP9xQDC8DfSI/3GIiI/3GIiI/3GIiI/3GIhCKBztfoiIj/cYiIj/cYiIj/cYiIj/cYiIj/cYiIj/cYiIj/cYiIiP9xiIiP9xiIiP9xiIiP9xiIiP9xiIiP9xiIiP9xiIiI/3GIiI/3GIiI/3GDVBcbq+jnGIiI/3GIiI/3GIiI/3GIiIgzE0O97LyI/3GIiI/3GIiI/3GIiI/3GIiIPzz3scMIj/cYiIj/cYiIj/cYiIiP9xiIiDMjEb3c7oiIj/cYiIj/cYiIj/cYiIiP9xg3KMG51z6IiIj/cYiIj/cYiIj/cYiIj/cYiIhN9Uwwq4iIj/cYiIj/cYiIj/cYiIj/cYiIj/cYhDhzzXjP9xiIiP9xiIiP9xiIiP9xiIiI/3GIiI/3GIiI/3GIiI/3GIiI/3GIiI/3GIiEZcPKo8iI/3GIiI/3GIiI/3GIiI/3GIiIj/cYiIj/cYiIj/cYiIj/cYiDH54b8GHoiI/3GIiI/3GIiIj/cYiIj/cYg73mG0IZ5xiIiP9xiIiP9xiIiP9xiIiP9xiIiI/3GIiI/3GIiI/3GEZcPKo8iIiI/3GIiI/3GIiI/3GIiI/3GIiI/3GIM5SBvWt+iIiP9xiIiP9xiIiP9xiIiP9xhOliwmnf9xiIiI/3GIiI/3GIiI/3GIiI/06KHDde/3GIiI/3GIiIj/cYiIj/cYiIg9hRGzeu6IiP9xiIiP9xiIiI/3GIiI/zJsk76TbHGIiIj/cYiIj/cYiIj/cYiIj/cYTPuMQEeP9xiIiP9xiIiI/3GIiI/3GIiITkMcK86IiP9xiIiP9xiIiP9xiIiI/3GIRwksn22IiI/3GIiI/3GIiI/3GIiIj/cUrBLGPtiI/3GIiI/3GIiI/3GIiI/3GIiEBvHAoOj/cYiIj/cYiIj/cYiIj/cYiIj/cYiIhMihxHXoj/cYiIj/cYiIj/cYiIj/cYiIj/cYiIiP9xiIiP9xiISIash5WI/3GIiI/3GIiIj/cYiIj/cYiIj/cU9DHBvOiP9xiIiP9xiIiP9xiIiI/3GIhIReyLoYiIj/cYiIj/cYiIj/cYiIj/cYMPylsBNa/3GIiI/3GIiIj/cYiIj/cYiDGawb9lPoiP9xiIiP9xiIiP9xiIiP9xiIS90sUi2Ij/cYiIj/cYiIj/cYiIj/cYg1ALG7/06P9xiIiP9xiIiP9xiIiP9xiIhBeyz4TYiP9xiIiP9xiIiP9xiIiP9xiIiP9xhOliwmnY/3GIiI/3GIiI/3GIiI/3GIiITZYsNp2IiP9xiIiP9xiIiP9xiIiP9xiIMohxvneOiP9xiIiP9xiIiP9xiIiP9xiIiP9xiITQicP3aI/3GIiI/3GIiI/3GIiI/3GIiEF7LPhNiI/3GIiI/3GIiI/3GIiI/3GIiI/0GfzAcDiIj/cYiIj/cYiIj/cYiIj/cYiIiDuJFrV26Y/3GIiI/3GIiI/3GIiI/3GIiISOXMgaOI/3GIiI/3GIiI/3GIiI/3GIiI/0+WLCadiI/3GIiI/3GIiI/3GIiI/3GIiEOlnNWmiP9xiIiP9xiIiP9xiIiP9xiIiP9xiEZcPKo8iIiP9xiIiP9xiIiP9xiIiP9xiIiI/3EzlcK9aj2I/3GIiI/3GIiI/3GIiI/3GIMq/OvlAxiP9xiIiP9xiIiP9xiIiP9xiIiP9xiDjE47g7HIiP9xiIiP9xiIiP9xiIiP9xiIiP9IepyYVoiIj/cYiIj/cYiIj/cYiIj/cYSCeMjYeIj/cYiIj/cYiIiP9xiIiP9xiD1FkrO6bYiIj/cYiIiP9xiIiP9xiIiP9KtRx0roj/cYiIj/cYiIj/cYiIiP9xiIQM48BByI/3GIiI/3GIiIj/cYiIj/cYiIj/cYiIj/cYiIQzQs3L2IiIj/cYiIj/cYiIj/cYiIj/cTsXq7XoVIiP9xiIiP9xiIiP9xiIiP9xiDghh7jeeIiIj/cYiIiP9xiIiP9xiIiP9xQUy8+zSIiP9xiIiP9xiIiP9xiIiP9xiDoN1rbyKYj/cYiIj/cYiIj/cYiIj/cYiIg1rMO7UzyI/3GIiIj/cYiIj/cYiIj/cYg7XSO1otz/cYiIj/cYiIj/cYiIj/cYiIT6I8Fdz/cYiIj/cYiIj/cYiIj/cYiIP+3msRIZ/3GIiI/3GIiI/3GIiI/3GIiIj/cYiIj/cU60jCS3iIiP9xiIiP9xiIiP9xiIiP9xTN0sMi1xiIiP9xiIiP9xiIiP9xiIiEgVPI6siIiP9xiIiP9xiIiP9xiIiP9xiIiI/3GIiI/3GIiI/3GIiD5S47KtHI/3GIiI/3GIiIj/cYiIj/cYiIj/cUSTTMbLiIj/cYiIj/cYiIj/cYiIj/cYiFpi1Z1xiIiP9xiIiP9xiIiI/3GIiDiyk7hNbIiIj/cYiIiP9xiIiP9xiIiP9xiIXTfTyIiI/3GIiI/3GIiI/3GIiIj/MV0Hv6L4cYiIj/cYiIj/cYiIj/cYiIj/cTYd8rriDY/3GIiI/3GIiI/3GIiI/3GIiI/3GIMgJ7vv2EiP9xiIiP9xiIiP9xiIiP9xiIRPJswNmI/3GIiI/3GIiI/3GIiI/3GIiEQ0LLy9cYiIj/cYiIj/cYiIj/cYiIj/cYiIiP9xW37VgYiI/3GIiI/3GIiI/3GIiI/3GIiI/3GIiIj/cYiIj/cYiIj/cYiIj/cYiIj/cYhDpZzVpoiI/3GIiI/3GIiI/3GIiI/3GIiI/3GIiIOqx1tlOKiP9xiIiP9xiIiP9xiIiP9xiIPChztNeMiIj/cYiIj/cYiIj/cYiIj/cYhD5lzRmo/3GIiI/3GIiIj/cYiIj/cYiIj/Td0sMi1xiIiP9xiIiI/3GIiI/3GIiI/3GIiI/3GIg3tBa5S+mIiI/3GIiI/3GIiI/3GIiIj/cYWmLWnY/3GIiI/3GIiI/3GIiI/3GIiI/3GIiI/3GIiIj/cYiEXgHLH+/3GIiI/3GIiI/3GIiI/3GIiEyKHEdeiI/3GIiI/3GIiI/3GIiI/3GIiI/3GIiI/3GIiIj/cYiIj/cYiIj/cYiIj/cYiIj/cYiIj/cYiIj/cYiIiP9xiIiP9xhEUozK14iIj/cYiIj/cYiIj/cYiIj/cYiEd6nJhWj/cYiIj/cYiIj/cYiIj/cYiIhKIUxt6/9xiIiP9xiIiP9xiIiP9xiIiEkznHzGiP9xiIiP9xiIiP9xiIiP9xiIiDiyk7hNbIiIj/cYiIj/cYiIj/cYiIiP9xg1PxG7wO6IiP9xiIiP9xiIiP9xiIiI/3GIOnCSto9t/3GIiI/3GIiI/3GIiIj/cYiIhFQDyr/HGIiI/3GIiI/3GIiIj/cYiIgw3MKwMz2P9xiIiP9xiIiP9xiIiP9xiIiDQxo7vOXHGIiI/3GIiI/3GIiI/3GIiDssMbXTzoiI/3GIiI/3GIiIj/cYiIj/QdCcA/aP9xiIiP9xiIiP9xiIiP9xiIiIPs+GsjB5iP9xiIiP9xiIiP9xiIiP9xiIg5UjK3rc2I/3GIiI/3GIiI/3GIiI/3GIiI/3GIiIj/cYhRHN/jiI/3GIiI/3GIiI/3GIiI/3GIhP0uwC0XGIiI/3GIiIj/cYiIj/cYiIj/OGmBuZZ+iIiP9xiIiP9xiIiI/3GIiI/3GIiI/3GIiI/3GIiI/3GIiI/3E5Wy+3pNCI/3GIiI/3GIiI/3GIiI/3GIiI/zr9SrcCtYiI/3GIiI/3GIiI/3GIiIj/PH9BtYC+/3GIiIj/cYiIj/cYiIj/cYiIRwksn22Ij/cYiIiP9xiIiP9xiIiP9xhAzjwEHIiIj/cYiIj/cYiIj/cYiIj/cU6WLCadj/cYiIiP9xiIiP9xiIiP9xiIPUbTs7ks/3GIiI/3GIiI/3GIiIj/cYiIhFzayzJYiI/3GIiI/3GIiIj/cYiIj/cYQvis4HWIj/cYiIj/cYiIiP9xiIiP9xiEBvHAoOiP9xiIiP9xiIiP9xiIiI/3GIPdRjsyuciIiP9xiIiP9xiIiP9xiIiP9xiIiCgmthqNlJ6IiP9xiIiP9xiIiP9xiIiP9KFTx+rIiI/3GIiI/3GIiI/3GIiI/3E73mG1IZ6P9xiIiI/3GIiI/3GIiI/3GIiITqI8JdyIiIj/cYiIj/cYiIj/cYiIj/cUNYzMpzcYiIj/cYiIj/cYiIj/cYiIj/cYg2+ZO6BmyIiI/3GIiI/3GIiI/3GIiIj/cYiIRwksn22Ij/cYiIj/cYiIj/cYiIiP9xiIhL3SxSLY/3GIiI/3GIiI/3GIiIj/cYiIQpmM1mdxiIiP9xiIiP9xiIiP9xiIiP9xiIWmLWnf9xiIiP9xiIiP9xiIiP9xiIiP9xhbftWBiI/3GIiIj/cYiIj/cYiIj/cYiEHaTPJbiIiP9xiIiP9xiIiP9xiIiP9xiIiP9xiIiE4UrC61iP9xiIiP9xiIiP9xiIiP9xiIN9Y0uSnLiI/3GIiIj/cYiIj/cYiIj/cTu8Q7VDvIiP9xiIiP9xiIiP9xiIiP9xiED+7AERiI/3GIiI/3GIiI/3GIiI/3GISdN8csiIj/cYiIj/cYiIj/cYiIiP9xiIiP9xiIiP9xiIiP9xiIiP9xiIhKgGxn+Yj/cYiIj/cYiIj/cYiIiP9xiISLUchK6IiI/3GIiI/3GIiI/3GIiI/3FBzjzjHHGIiI/3GIiI/3GIiI/3GIiIj/SrUcdK6I/3GIiI/3GIiI/3GIiI/3GIiE+iPBXc/3GIiI/3GIiI/3GIiI/3GIiI/zNkGL6b54iIj/cYiIj/cYiIj/cYiIj/cYhXqdlWiIj/cYiIiP9xiIiP9xiIiP9xiIiP9xiIiP9xiIiP9xiIiP9xiIiI/3GIiI/3GIiI/3GIiI/3GIiI/3GIiI/3GIiI/3GIiIj/WanYVv9xiIiP9xiIiP9xiIiP9xiIiP87/kS2AbuIiI/3GIiI/3GIiI/3GIiI/0xPnFsGiP9xiIiI/3GIiI/3GIiI/3GIiITrSMJLf/cYiIj/cYiIj/cYiIiP9xiIg/MgGwzf5xiIiP9xiIiP9xiIiP9xiIiP9xiIiD7dGbIi5oiP9xiIiP9xiIiP9xiIiP9xiIiI/3GIiI/3GIiI/3GEHsnPE2j/cYiIj/cYiIiP9xiIiP9xiIiP9xiIiP9xiIiP9xiIiP9xiIiP9xiIiI/3GIiI/3GIiI/3GIiI/3GIiI/0oVPH6siIj/cYiIj/cYiIj/cYiIj/cYg+5DGyG86I/3GIiI/3GIiI/3GIiI/3GIgyR7G+uE6IiP9xiIiP9xiIiP9xiIiI/3GIiI/3GIiI/3GIiI/3GIiI/3GITIocR16IiI/3GIiI/3GIiI/3GIiI/3GDUvQ7vQvI/3GIiI/3GIiI/3GIiIj/cYiIj/RkA8u/yIiI/3GIiI/3GIiIj/cYiIj/cYhI5cyBo4iIj/cYiIj/cYiIj/cYiIj/cYiIj/cYiIj/cYiIj/cYhOliwmnf9xiIiP9xiIiP9xiIiP9xiIiP9FpZzFpv9xiIiP9xiIiP9xiIiP9xiIQC5cDhqIiP9xiIiP9xiIiP9xiIiIM0PzvbwM/3GIiI/3GIiI/3GIiI/3GIiIj/cYiIj/cYiEQ0LLy9cYiIj/cYiIj/cYiIiP9xiIiP9I2bySZIiIj/cYiIiP9xiIiP9xiIiP9xiIiP9xiD+elLFha4iI/3GIiI/3GIiI/3GIiI/3GDkd67fiFIj/cYiIj/cYiIj/cYiIj/cYiIg/OXuxxoSIj/cYiIj/cYiIj/cYiIj/cYg6sBG2T+6Ij/cYiIj/cYiIj/cYiIj/cYiESTTMbLj/cYiIj/cYiIj/cYiIj/cYiIMScWv9jpiI/3GIiIj/cYiIj/cYiIj/cYReAcsf6I/3GIiI/3GIiI/3GIiIj/cYg4FnG46Y6Ij/cYiIj/cYiIj/cYiIj/cYg3iCO5d9yI/3GIiI/3GIiI/3GIiIj/cYiIj/cYiIhI5cyBo4j/cYiIj/cYiIj/cYiIj/cYiIhAbxz5DnGIiIj/cYiIj/cYiIj/cYiIj/cYOQQht/veiI/3GIiI/3GIiI/3GIiI/3GIiI/3GIiI/3GDrcJrYj2YiIj/cYiIj/cYiIj/cYiIj/cYiIj/cYiIg/8EGxD76P9xiIiP9xiIiP9xiIiP9xiIiI/03dLDItcYiIj/cYiIj/cYiIj/cYiIiP9xhN6TwhbHGIiI/3GIiI/3GIiIj/cYiIj/cYiIhL3SxSLf9xiIiP9xiIiI/3GIiI/3GIiI/3GIiI/3GIiI/3GIhPwJwT9oiIj/cYiIj/cYiIj/cYiIj/cYRAW8v6RxiIiP9xiIiP9xiIiP9xiIiP8yXgG+of5xiIiI/3GIiI/3GIiI/3GIiI/0ZAPLv8iIiI/3GIiI/3GIiI/3GIiI/3GIiI/1mp2Fb/cYiIj/cYiIiP9xiIiP9xiIiEohTF3rcYiIiP9xiIiP9xiIiP9xiIiP9JJ4yNh4iIj/cYiIj/cYiIiP9xiIiP9xOoGhtn5ej/cYiIj/cYiIiP9xiIiP9xiIhCt+zkgYiP9xiIiP9xiIiP9xiIiP9xiIiP9xiIiI/3GIiErBLFPtcYiIj/cYiIj/cYiIj/cYiIiE6iPCXciIiP9xiIiP9xiIiP9xiIiI/3GIiI/3GIXTfTyIiIj/cYiIj/cYiIj/cYiIj/cYiIiP9xiDWgkbpfbnGIiI/3GIiI/3GIiI/3GIiIj/cYQUy8+zSI/3GIiI/3GIiIj/cYiIj/cYhHCSyfbYiIj/cYiIj/cYiIiP9xiIiP9xiIiP9xiFt+1YGI/3GIiI/3GIiI/3GIiIj/cYiIj/cYiIj/Td0sMi1xiIiP9xiIiI/3GIiI/3GIiI/3GIiI/3GIVNTbK3GIiI/3GIiI/3GIiIj/cYiIj/OXbSuIktiI/3GIiI/3GIiI/3GIiI/3GIg5Y0G3nL6I/3GIiI/3GIiI/3GIiIj/cYRUA8u/yIj/cYiIj/cYiIj/cYiIiP9xiD3VpLMqW4/3GIiI/3GIiI/3GIiI/3GIiI/yWnQxrFi86I/3GIiI/3GIiI/3GIiIj/cYhJtRxkrnGIiI/3GIiI/3GIiI/3GIiI/3GE+iPBXciI/3GIiI/3GIiI/3GIiI/3GIiITElcS2qIiP9xiIiI/3GIiI/3GIiI/3FNSVw7aoj/cYiIj/cYiIj/cYiIj/cYiEOHPMeMcYiIj/cYiIj/cYiIj/cYiIj/cUf8HIA+cYiIj/cYiIj/cYiIj/cYiIj/M/ZlvgmaiI/3GIiI/3GIiI/3GIiI/3GIiDssMbXTzoiI/3GIiI/3GIiI/3GIiI/3GIiIj/P+QxshvOiIj/cYiIj/cYiIiP9xiIiP9xiIiP9xiIiP9xhIhqyHlYiIj/cYiIj/cYiIj/cYiIj/cYiIj/cYiE/AnBP2iIiP9xiIiP9xiIiP9xiIiP81E0O87LyP9xiIiP9xiIiP9xiIiP9xiIiI/0loTIl7iP9xiIiP9xiIiI/3GIiI/3GIiI/ztA4ba/HoiIj/cYiIj/cYiIj/cYiIj/cYiIiP9xURzf44iIj/cYiIj/cYiIj/cYiIj/cYNW/Bu5A+iI/3GIiI/3GIiIj/cYiIj/cYiITnPMKMOIiP9xiIiP9xiIiP9xiIiP9xiIQ6Wc1aaI/3GIiIj/cYiIj/cYiIj/cYiIPAoTs/XscYiIj/cYiIj/cYiIj/cYiIj/cYMbljv0aciIiP9xiIiP9xiIiP9xiIiP9xhbftWBiI/3GIiI/3GIiIj/cYiIj/cYiE2WLDadiIiP9xiIiP9xiIiI/3GIiI/3GISRU8fqz/cYiIj/cYiIiP9xiIiP9xiIiP9xg0gjG8fc6IiP9xiIiP9xiIiP9xiIiP9xiIhF4Byh/nGIiI/3GIiIj/cYiIj/cYiIj/cYhOliwWnXGIiI/3GIiIj/cYiIj/cYiIj/cYiIj/cYiIj/cYiIj/cTa8kbpDboiI/3GIiI/3GIiI/3GIiI/3GIiEUPbL8JiI/3GIiIj/cYiIj/cYiIj/cYThSsLrWIiI/3GIiIj/cYiIj/cYiISiFMbev/cYiIiP9xiIiP9xiIiP9xiISoBsZ/mIj/cYiIj/cYiIj/cYiIj/cYiIj/cYiIiP9xiIiP9xiIiP9xiIhAbxwKDv9xiIiP9xiIiI/3GIiI/3GIiI/3GIhCmYzmZ/9xiIiP9xiIiP9xiIiI/3GIiI/3E1uBu7R+SIiP9xiIiI/3GIiI/3GIiI/3GDnyErcN7YiP9xiIiI/3GIiI/3GIiI/3GINaCRul9ucYiIj/cYiIiP9xiIiP9xiIiP9xTek8MWz/cYiIiP9xiIiP9xiIiP9xiIiP9xSsEsY+2Ij/cYiIiP9xiIiP9xiIiP9xiISLUchK6IiI/3GIiI/3GIiIj/cYiIj/cYiIj/SZj8hnCP9xiIiP9xiIiP9xiIiP9xiIiI/3GIiI/3GIiIQzQs3L2IiP9xiIiP9xiIiI/3GIiI/3GIiI/3GIiI/3GIiErBLFPtcYiIiP9xiIiP9xiIiP9xiIiP9xiDP04r0LHY/3GIiI/3GIiIj/cYiIj/cYiIj/cUJ7LNhNcYiIj/cYiIiP9xiIiP9xiIiP9xQnss2E1xiIiP9xiIiI/3GIiI/3GIiI/3FENCzMvYj/cYiIj/cYiIiP9xiIiP9xiIiP9xiIiP9xhMihxHXoiIj/cYiIiP9xiIiP9xiIiP9xhAbxwKDoiP9xiIiP9xiIiI/3GIiI/3GIiEs9TFwriI/3GIiI/3GIiI/3GIiI/3GIiITkMcK86IiP9xiIiI/3GIiI/3GIiI/3GIiI/3GIiI/3GISAksf21xiIiP9xiIiP9xiIiP9xiIiP9xiEEL/P9AiIj/cYiIiP9xiIiP9xiIiP9xgySPK+tw2P9xiIiP9xiIiI/3GIiI/3GIiI/3GDbrAboU/oiIj/cYiIj/cYiIiP9xiIiP9xiDov9LXQC3GIiIj/cYiIj/cYiIj/cYiINQzju/MciIj/cYiIiP9xiIiP9xiIiP9xgy9SS+CtuIiI/3GIiI/3GIiI/3GIiI/3GIMxcBvej+/3GIiI/3GIiI/3GIiI/3GIiI/0rlzHGjj/cYiIj/cYiIj/cYiIj/cYiIj/cYiIMjaivsldiIj/cYiIj/cYiIiP9xiIiP8zlMi+azeI/3GIiIj/cYiIj/cYiIj/cYiIj/O+DBth8+iIj/cYiIj/cYiIj/cYiIj/cYhDRnzbmIj/cYiIiP9xiIiP9xiIiP9xiIiDAaxLD1O4iI/3GIiI/3GIiIj/cYiIj/cYhKIUxt64j/cYiIiP9xiIiP9xiIiP9xiIiDjE47c7HHGIiI/3GIiIj/cYiIj/cYiIj/Tyb8LZCI/3GIiI/3GIiI/3GIiI/3GIiIj/PjhBs8e+iI/3GIiIj/cYiIj/cYiIj/cYiIj/cYiITIocR16I/3GIiIj/cYiIj/cYiIj/cYiIj/cU6WLCadj/cYiIiP9xiIiP9xiIiP9xiIiP9I/ByAPnGIiI/3GIiIj/cYiIj/cYiIj/cYiIhMihxHXo/3GIiI/3GIiIj/cYiIj/cYiIj/cYiIj/cTxKkbS1boiIj/cYiIj/cYiIj/cYiIj/cYiIj/cYiIj/cYiIj/cYiIiP9xiIiP9xiIiP9xiIiP9xiIiP9xTQicP3aIiI/3GIiI/3GIiI/3GIiI/3GIiI/1mp2Fb/cYiIj/cYiIiP9xiIiP9xiIiP9xiIiP9xiIiP9AUxwbzoiP9xiIiI/3GIiI/3GIiI/3GIiI/3GISRU8fqyP9xiIiP9xiIiP9xiIiP9xiIReAcsf7/cYiIj/cYiIiP9xiIiP9xiIiP9xiIiP9xhAbxwKDoiP9xiIiI/3GIiI/3GIiI/3GIiI/3GIiIW37UgXGIiI/3GIiIj/cYiIj/cYiIj/cYiIj/cYiIhE4BzB/oiIj/cYiIiP9xiIiP9xiIiP9xiIiP9xiIiP9xiIiP9xiIiP9xiIiI/3GIiI/3GIiI/3GIiI/3GIiIThSsLrWI/3GIiI/3GIiI/3GIiI/3GIiI/3GIiI/3GIiI/3GIiIj/cYiIj/cYiIj/cYiIj/cYiIj/cYiIj/cYiIj/cYiIiP9xiIiP9xiIiP9xiIiP9xiIQG8cCg6P9xiIiI/3GIiI/3GIiI/3GIiI/3GEF7LPhNiIiI/3GIiI/3GIiI/3GIiI/3GIOCVFt9q6cYiIj/cYiIiP9xiIiP9xiIiP9xiIhIJ4yNh/9xiIiP9xiIiP9xiIiI/3GIiI/zwus7XRTP9xiIiP9xiIiP9xiIiP9xiIiP9xObPUtkwrcYiIj/cYiIj/cYiIj/cYiIj/cUz7jEBHiP9xiIiI/3GIiI/3GIiI/3GIiDkRcrfujYiI/3GIiI/3GIiIj/cYiIj/cYiD/vIrEQ3YiI/3GIiI/3GIiI/3GIiI/3GIiD9rZ7GUmIiIj/cYiIj/cYiIj/cYiIj/cYiDv6hrQFeXGIiIj/cYiIj/cYiIj/cYiIj/cU6WLCadj/cYiIiP9xiIiP9xiIiP9xiIg82WK0Jp3/cYiIj/cYiIj/cYiIiP9xiIiP89miWzZdpxiIiP9xiIiP9xiIiP9xiIiP81lIG8a36P9xiIiP9xiIiP9xiIiP9xiIiEyofEV4iIiP9xiIiP9xiIiI/3GIiI/3FNihwnXnGIiI/3GIiI/3GIiI/3GIiIj/cYiIj/cYiIRwksn22Ij/cYiIj/cYiIiP9xiIiP9xiIiP9xiIiP9xiIiP9xNtx0uSOLcYiIj/cYiIj/cYiIj/cYiIj/cYPlMlsqza/3GIiI/3GIiIj/cYiIj/cYiIg4BCG4+96IiI/3GIiIj/cYiIj/cYiIj/cYQ6Wc1aaIiP9xiIiP9xiIiI/3GIiI/3GIiI/3GIRJNMxsuI/3GIiI/3GIiI/3GIiI/3GIiF0308iIj/cYiIj/cYiIiP9xiIiP9xiIiP9xiIiP9xiIiP9xiIiP9xiIiP9xiIiI/3GIiI/3GIiI/3GIiI/3GIiI/3GIiI/3GIhF4Byx/o/3GIiI/3GIiI/3GIiI/3GIiI/0CyPBXciIiP9xiIiP9xiIiP9xiIiP9xiDUL6br0FnGIiI/3GIiIj/cYiIj/cYiIj/cYSRU8fqyP9xiIiI/3GIiI/3GIiI/3GIiI/3E0gjG8fc6IiI/3GIiI/3GIiI/3GIiI/3GEqSvGbU/3GIiI/3GIiI/3GIiI/3GIiI/0WTTMbLiIiP9xiIiP9xiIiP9xiIiP9xiIT6I8FdyP9xiIiP9xiIiP9xiIiP9xiIiI/0JMvPs0iIj/cYiIj/cYiIiP9xiIiP9xSbUcdK6P9xiIiP9xiIiP9xiIiP9xiIiDQjEbvc7nGIiI/3GIiI/3GIiI/3GIiI/3GIiITZYsNp2IiP9xiIiP9xiIiP9xiIiP9xgxh3e/eIiIj/cYiIiP9xiIiP9xiIiP9xiIiP9xiIiP9xiIiP9xiIiP9xheN9LI/3GIiI/3GIiI/3GIiI/3GIiI/0j8HIA+cYiIiP9xiIiP9xiIiP9xiIiP9xiIiP9xiIgxynK/NY2P9xiIiP9xiIiP9xiIiP9xiIhCKBztfoiP9xiIiI/3GIiI/3GIiI/3GEXgHLH+iP9xiIiP9xiIiP9xiIiI/3GIiI/3GIiEa7XKRKiIj/cYiIj/cYiIj/cYiIj/cYiFpi1Z1xiIiP9xiIiI/3GIiI/3GIiI/3FPojwV3IiP9xiIiI/3GIiI/3GIiI/3GIhCKBztfoiI/3GIiI/3GIiIj/cYiIj/cYiIj/cYiIj/cYPlLjsq0ciIj/cYiIiP9xiIiP9xiIiP9xiDjjhbgceoj/cYiIj/cYiIj/cYiIj/cYiIhBmYz2Z4iIiP9xiIiP9xiIiP9xiIiP9xhPQxwbzo/3GIiI/3GIiIj/cYiIj/cYiIR9m8kmT/cYiIiP9xiIiP9xiIiP9xiIiP846wG5FP7/cYiIj/cYiIiP9xiIiP9xiIiP9xiE/AnBP2iIiP9xiIiP9xiIiI/3GIiI/3FENCzMvYj/cYiIj/cYiIj/cYiIiP9xiIiP9xiIiP9xiIiP9xiEb8HKA+iI/3GIiIj/cYiIj/cYiIj/cYhAzjwEHIiI/3GIiI/3GIiI/3GIiI/3GIS90sUi2IiP9xiIiP9xiIiP9xiIiP9xiIg6EDG2786I/3GIiI/3GIiI/3GIiI/3GIiIMAm1sAdKiIiI/3GIiI/3GIiI/3GIiI/3GIPkHUsr4riIj/cYiIiP9xiIiP9xiIiP9xiIhIFTyOrIiIiP9xiIiP9xiIiP9xiIiP9xiDfIobk3XoiI/3GIiI/3GIiI/3GIiI/3GIiD8h8bHeDv9xiIiI/3GIiI/3GIiI/3GIiIROAcwf6IiI/3GIiI/3GIiIj/cYiIj/cYiIj/cYiIj/cYiIQzQs3L2IiIj/cYiIj/cYiIj/cYiIj/cYhIhqyHlYiI/3GIiI/3GIiI/3GIiI/3GIiErBLFPtcYiIiP9xiIiP9xiIiP9xiIiP9xhJFTx+rIj/cYiIj/cYiIj/cYiIj/cYiIj/cYiIj/cYhDKBzNfnGIiI/3GIiI/3GIiI/3GIiI/3GEBvHAoOiIj/cYiIj/cYiIj/cYiIj/cYiIj/cYiIj/cYiIj/cYiIiP9xiIiP9xiIiP9xhL3SxSLYiI/3GIiIj/cYiIj/cYiIj/cYhPojwV3I/3GIiIj/cYiIj/cYiIj/cYiIj/SFw8mjyP9xiIiP9xiIiP9xiIiP9xiIiP9xiIiP9xiIiP9xiIiI/3GIiINJDDvG88/3GIiI/3GIiI/3GIiI/3GIiI/zo00bfLLoiP9xiIiP9xiIiI/3GIiI/3GIiI/3GEBvHAoOiI/3GIiI/3GIiIj/cYiIj/cYiIj/S8EsY+2IiP9xiIiP9xiIiI/3GIiI/3GIiI/zUjEbzc7oiI/3GIiI/3GIiIj/cYiIj/cYiIj/cT5EUbK7roiIj/cYiIj/cYiIj/cYiIj/cYiIj/cYiIhbftWB/3GIiI/3GIiI/3GIiI/3GIiI/3FHXDyaPP9xiIiP9xiIiP9xiIiP9xiIiP9xTN0sMi1xiIiP9xiIiP9xiIiP9xiIiP9xiIiEBvHAoO/3GIiI/3GIiI/3GIiI/3GIiI/zkowbjXPo/3GIiI/3GIiIj/cYiIj/cYiIhGXDyqPI/3GIiIj/cYiIj/cYiIj/cYiIhNliw2nYiP9xiIiI/3GIiI/3GIiI/3GIg+ESSy7tuIiI/3GIiI/3GIiI/3GIiI/3GINb3Su0ItiIiP9xiIiP9xiIiP9xiIiP9xiE+iPBXciP9xiIiP9xiIiP9xiIiP9xiIiP9xg9lOSzaxuIiI/3GIiI/3GIiI/3GIiI/3E6QSO2vtz/cYiIj/cYiIj/cYiIj/cYiIj/ShU8fqyIiP9xiIiP9xiIiP9xiIiP9xg+0yKyLN2IiP9xiIiP9xiIiP9xiIiI/3GIOm9ztpCMj/cYiIj/cYiIj/cYiIiP9xiIiP9xiIhH2bySZP9xiIiI/3GIiI/3GIiI/3GIiI/3FC+KzgdYiIj/cYiIj/cYiIj/cYiIj/cYiD9u47GRHIiIj/cYiIj/cYiIj/cYiIj/cYiDOzI71M3IiP9xiIiP9xiIiP9xiIiP9xiDjCqLg9V/9xiIiP9xiIiP9xiIiP9xiIiP9xg8zBGzM+5xiIiP9xiIiP9xiIiP9xiIiP9xiIiP9xiIg/UaKwrl1xiIiP9xiIiP9xiIiI/3GIiD0hObPexoj/cYiIj/cYiIiP9xiIiP9xiIiE2WLDadiI/3GIiI/3GIiIj/cYiIj/cYiINC9DvNC8iIiP9xiIiP9xiIiP9xiIiP9xiIg1+xa7BOmI/3GIiI/3GIiI/3GIiI/3GIiI/3GIiI/3GIiI/3GIiIj/cYiIj/cYiIj/cYiIj/cYiIj/cYiIj/cYiIj/cYiIiP9M73xRCI/3GIiI/3GIiI/3GIiI/3GIiI/3GIiI/3GIiIj/cUYPbK8J/3GIiI/3GIiI/3GIiI/3GIiI/3E9ZXWzmoqIj/cYiIj/cYiIj/cYiIj/cYiIV6nZVoiP9xiIiP9xiIiP9xiIiP9xiISRU8fqz/cYiIj/cYiIj/cYiIj/cYiIj/cYiDWfcrtgjf9xiIiP9xiIiP9xiIiP9xiIiP9xiIiFep2VaP9xiIiI/3GIiI/3GIiI/3GIiI/3GIiISBU8jqyIiI/3GIiI/3GIiI/3GIiI/3GIhCKBztfoiIj/cYiIj/cYiIj/cYiIj/cYiIS90sUi2I/3GIiI/3GIiI/3GIiI/3GIiI/3GIiI/3GDSy4bxNHoj/cYiIiP9xiIiP9xiIiP9xiIhLrrxFFHGIiI/3GIiI/3GIiI/3GIiI/3GISbUcZK5xiIiI/3GIiI/3GIiI/3GIiI/3GIiI/3GIhG/BygPoiP9xiIiP9xiIiP9xiIiP9xiIhJFTxurHGIiI/3GIiI/3GIiI/3GIiI/3GIiINsniujYdiIj/cYiIj/cYiIj/cYiIj/cYiITOk8QWyIiP9xiIiP9xiIiP9xiIiP9xiIiP9CzjzzHP9xiIiP9xiIiP9xiIiP9xiIiP9xOnCSto9tiI/3GIiI/3GIiI/3GIiI/3GIhHG3yeSP9xiIiP9xiIiP9xiIiP9xiIiP9xiIPuQxshvOj/cYiIj/cYiIj/cYiIj/cYiIj/cYSCeMjYeIiP9xiIiP9xiIiP9xiIiP9xiIhFQDy7/I/3GIiI/3GIiI/3GIiI/3GIiI/3GIiI/3GIhJFTx+rP9xiIiP9xiIiP9xiIiP9xiIiI/0FvHAoOiIiP9xiIiP9xiIiP9xiIiP9xiEvdLFItiIj/cYiIj/cYiIj/cYiIj/cYiIiP8+AFyz/6OIiI/3GIiI/3GIiI/3GIiI/3E+1GOyK5yP9xiIiP9xiIiP9xiIiP9xiIiP9xXjfSyP9xiIiP9xiIiI/3GIiI/3GIiI/3FPAlwf2oiIj/cYiIj/cYiIj/cYiIj/cYiEcJLJ9tiIiP9xiIiP9xiIiP9xiIiP9xiIiP9xiIiP9bYtadiIj/cYiIj/cYiIj/cYiIj/cYiIj/cYiIj/cYiIj/cYiIiP9xiIiP9xiIiP9xiIiP9xiErBLGPtj/cYiIiP9xiIiP9xiIiP9xiIiP9xiITOk8QWyIiI/3GIiI/3GIiI/3GIiI/3GINaCRu19u/3GIiI/3GIiI/3GIiI/3GIiI/0QoHN1+j/cYiIiP9xiIiP9xiIiP9xiIiP9IXDyaPI/3GIiI/3GIiI/3GIiI/3GIiI/3GIiI/3GIiI/3GIiDkRcrfujYiIj/cYiIj/cYiIj/cYiIj/cUVAPLv8iIiP9xiIiP9xiIiP9xiIiP8h9GEaAbnuiP9xiIiP9xiIiI/3GIiI/3GIiI/3GIiI/3GIiI/3GIiI/3FeN9LI/3GIiIj/cYiIj/cYiIj/cYiIj/cYiITIocR16I/3GIiIj/cYiIj/cYiIj/cYiIXTfTyIiP9xiIiP9xiIiP9xiIiI/3GIgwXgGwsf6I/3GIiI/3GIiI/3GIiI/3GIiIj/cYW37VgYiP9xiIiP9xiIiP9xiIiP9xiIhF4Byx/v9xiIiP9xiIiP9xiIiP9xiIiP9xiIiP9xhCeyzYTXGIiI/3GIiI/3GIiI/3GIiI/3GD6ClLJ9a4iP9xiIiP9xiIiP9xiIiI/3GIiITqI8JdyIiI/3GIiI/3GIiIj/cYiIj/cYiDx6QrSFvf9xiIiP9xiIiP9xiIiP9xiIiP9CzjzzHP9xiIiP9xiIiP9xiIiP9xiIiP9xiIiI/3FAbxwKDoiI/3GIiI/3GIiI/3GIiI/3GIMRmDv+Z8iIiP9xiIiP9xiIiP9xiIiI/3GIiDBsk7CjbI/3GIiIj/cYiIj/cYiIj/cYiIj/cYiIj/PK/xtFAOcYiIiP9xiIiP9xiIiP9xiIiP9xiIiP9xiIiP9xiIiP8zBfe++giIj/cYiIiP9xiIiP9xiIiP9xiIiP9xiIQM48BByIj/cYiIj/cYiIj/cYiIj/cYiINS4Cu9H9iI/3GIiI/3GIiI/3GIiI/3GIiI/3GIiI/3GIiIj/cYiIj/cYiIj/cYiIj/cYiINnvRuoQuiP9xiIiP9xiIiP9xiIiI/3GITPuMQEf/cYiIj/cYiIj/cYiIj/cYiIj/cYiIg6sBG2T+7/cYiIj/cYiIj/cYiIj/cYiIj/cYTYocJ15xiIiP9xiIiP9xiIiP9xiIiP9xiEMoHM1+cYiIj/cYiIj/cYiIj/cYiIj/cYhLrrxVFI/3GIiI/3GIiI/3GIiI/3GIiI/3GIiIj/cYiIj/cYiIj/cYiIj/cYiIj/TVusSkWIiI/3GIiI/3GIiI/3GIiI/3GIiI/3GIiI/3GIiIj/cYhU1NsrcYiIj/cYiIj/cYiIj/cYiIj/cYR1w8ijxxiIiP9xiIiP9xiIiP9xiIiP9xiE2ofDV4iP9xiIiP9xiIiP9xiIiP9xiIiP9xOlIyta3NcYiIj/cYiIj/cYiIj/cYiIj/cYiISu98YQiIiP9xiIiP9xiIiP9xiIiP9xiIQQv8/0CIj/cYiIiP9xiIiP9xiIiP9xiIiP9KtRx0roj/cYiIj/cYiIiP9xiIiP9xiIhOtIwkt4/3GIiI/3GIiI/3GIiI/3GIiIg1XrK6oU1xiIiI/3GIiI/3GIiI/3GIiI/3FEZNzJso/3GIiI/3GIiI/3GIiI/3GIiI/3GIiIj/cYiIj/cYiIj/cYiIj/cYiIj/cYiIj/cYiIj/cYiIhT1N0riIj/cYiIj/cYiIj/cYiIj/cYiIj/cYhICSx/bXGIiI/3GIiI/3GIiI/3GIiI/3GIS90sUi2IiP9xiIiP9xiIiP9xiIiP9xiIPChztNeMiIj/cYiIj/cYiIj/cYiIj/cYiIg7ytW0NSpxiIiP9xiIiP9xiIiP9xiIiP9xiIQigc7X6IiI/3GIiI/3GIiI/3GIiI/3GIiI/3GIiIj/cYhHCSyfbYiIj/cYiIj/cYiIj/cYiIiP9xiDqv8bZQDoiP9xiIiP9xiIiP9xiIiP9xiIiEb8HKA+j/cYiIj/cYiIj/cYiIj/cYiIj/cYiITIocR16Ij/cYiIj/cYiIj/cYiIj/cYiIQdpM8luIiP9xiIiP9xiIiP9xiIiI/3GIW37VgYj/cYiIj/cYiIj/cYiIj/cYiIj/cYiIiEBvHPkOcYiIj/cYiIj/cYiIj/cYiIj/cYP/GCsQ59j/cYiIj/cYiIj/cYiIj/cYiIj/PCs3tdTIiP9xiIiP9xiIiP9xiIiP9xiIiP9xO72EtEJ7cYiIj/cYiIj/cYiIiP9xiIiP9xQeyc8TaI/3GIiI/3GIiI/3GIiIj/cYiIj/cYiFt+1YGP9xiIiP9xiIiP9xiIiP9xiIiI/3GEF7LPhNiIiP9xiIiP9xiIiP9xiIiI/3GIiI/3GIhFQDy7/I/3GIiI/3GIiIj/cYiIj/cYiIj/cYV6nZVoiIj/cYiIj/cYiIj/cYiIiP9xiEmSvHbUiIiP9xiIiP9xiIiI/3GIiI/3GEVAPLv8iI/3GIiI/3GIiIj/cYiIj/cYiDPikr0dbYiIj/cYiIiP9xiIiP9xiIiP8yW4S/pHuP9xiIiP9xiIiP9xiIiP9xiIiP9THN3jcYiIj/cYiIiP9xiIiP9xiIiP9xiIhBeyz4TYj/cYiIiP9xiIiP9xiIiP9xiIhO9UwQq3GIiI/3GIiI/3GIiI/3GIiI/3E9RxWyuOpxiIiP9xiIiP9xiIiP9xiIiI/3GDQ+F7zB6IiI/3GIiI/3GIiI/3GIiI/3GIiI/3GIiIj/cYiIj/cYiIj/cYiIj/cYiIj/cYiIj/cYgwCLuwCESP9xiIiP9xiIiI/3GIiI/3GIiI/3GISTOcfMaIiP9xiIiP9xiIiI/3GIiI/3GIiI/3GIiI/1830siP9xiIiP9xiIiP9xiIiI/3GIiI/3GE3pPCFscYiIj/cYiIiP9xiIiP9xiIiP9xiIiP9xiIiP9xhDhzzXjI/3GIiI/3GIiI/3GIiI/3GIiI/3GIiIOrARtk/u/3GIiI/3GIiI/3GIiI/3GIiI/3GDwsMbTTzv9xiIiP9xiIiP9xiIiP9xiIg4VzG3qM5xiIiP9xiIiP9xiIiI/3GIiEKZjNZncYiIj/cYiIj/cYiIj/cYiIj/OFY3uanIiIj/cYiIj/cYiIj/cYiIj/cYiIg4RiK3ud1xiIiP9xiIiP9xiIiP9xiIiI/3FGboypF4/3GIiI/3GIiI/3GIiI/3GIiI/3GIiIj/RcP8w8CIj/cYiIj/cYiIj/cYiIj/cYiIV6nZVoj/cYiIiP9xiIiP9xiIiP9xiIiP9xiIiP9xiIiP9xiIiP9xiIiI/3GIiI/3GIiI/3GIiI/3GIiI/3GIQC5cDhqIiI/3GIiI/3GIiI/3GIiIj/cYiIj/cYiIj/cYiIj/cYiIhMihxHXo/3GIiIj/cYiIj/cYiIj/cYiIj/NuFRux6u/3GIiI/3GIiI/3GIiI/3GIiI/3FJtRx0roj/cYiIj/cYiIj/cYiIj/cYiIj/cYiIj/cYiIhRHN/jj/cYiIj/cYiIj/cYiIj/cYiIj/cYMZsDv2T8j/cYiIj/cYiIj/cYiIj/cYiIj/cYiIiP9xiIhRHN/jj/cYiIj/cYiIj/cYiIj/cYiIj/cYQnss2E1xiIiP9xiIiP9xiIiP9xiIiP9xiIiD4ta7LSlI/3GIiI/3GIiI/3GIiI/3GIiI/3GIiIj/cYiIj/cYiIj/cYPy5lsdGaiIiP9xiIiP9xiIiP9xiIiP9DmYzmZ4iI/3GIiI/3GIiIj/cYiIj/cYiIg12fe7JgiI/3GIiI/3GIiI/3GIiI/3GIiEuuvEUUcYiIj/cYiIj/cYiIj/cYiIiEyKHEdej/cYiIj/cYiIj/cYiIj/cYiIj/cYOkDhtr8eiIj/cYiIj/cYiIj/cYiIj/cYiIj/cYiIj/cYiIj/cYiIiP9xiIiP9xiIiP9xiIiP9xiIiP9EhzzXjIiP9xiIiP9xiIiP9xiIiP9xiIiP9xiIiP9xiIiI/zWCMbx9zoiIj/cYiIj/cYiIiP9xiIiP9xhIhqyHlYiI/3GIiI/3GIiIj/cYiIj/cYiIj/cVTU3CuP9xiIiP9xiIiP9xiIiP9xiIiI/3GIiI/3GIiI/3FF4Byx/oiP9xiIiP9xiIiP9xiIiI/3GIhNliw2nYiIj/cYiIj/cYiIj/cYiIiP9xiIiP9xhaYtadj/cYiIj/cYiIj/cYiIj/cYiIj/cYiIiP9xiIiP882+S1JBuIj/cYiIj/cYiIiP9xiIiP9xiIPvLDsg08j/cYiIj/cYiIj/cYiIj/cYiIj/RIc814yIj/cYiIj/cYiIj/cYiIj/cYiIhL+4xQR4iIj/cYiIj/cYiIj/cYiIj/cYhC2kzSW3GIiI/3GIiI/3GIiI/3GIiIj/cUz7jEBHiP9xiIiP9xiIiP9xiIiP9xiIiDjSdrgtif9xiIiP9xiIiP9xiIiI/3GIiI/3GIWmLWnf9xiIiP9xiIiP9xiIiP9xiIiP9xiIiI/3GIiEKHPOeMiIj/cYiIj/cYiIiP9xiIiP9xiIiP9xiIiP9xiIiP9xiIiP9xP8HRsT4uiI/3GIiI/3GIiIj/cYiIj/cYiIj/PjmCssZ9cYiIj/cYiIiP9xiIiP9xiIiP9xMlkCvqb9j/cYiIj/cYiIiP9xiIiP9xiIiP8y3MK/Iz3/cYiIj/cYiIj/cYiIj/cYiIj/cT2GUrN5rYiIiP9xiIiP9xiIiP9xiIiP9xiIhBeyz4TYiP9xiIiP9xiIiP9xiIiP9xiIiP851jS4Kcv/cYiIj/cYiIj/cYiIiP9xiIiP86Y0G3nL6IiIj/cYiIj/cYiIj/cYiIj/cYiEOHPMeMcYiIj/cYiIj/cYiIj/cYiIj/cYg91aSzKluP9xiIiP9xiIiP9xiIiI/3GIiI/3GIiI/3GIiI/3GIiI/3GIiExJXEtqiIiP9xiIiP9xiIiP9xiIiI/3GD11Q7OKvIiIj/cYiIj/cYiIj/cYiIj/cYiIj/cUbNrKMliI/3GIiI/3GIiI/3GIiI/3GIiI/3GIMqcTvljsiP9xiIiP9xiIiP9xiIiI/3GIiIOKQBuFv+iIj/cYiIj/cYiIj/cYiIj/cYiIThSsLrWIj/cYiIj/cYiIj/cYiIj/cYiEAuXA4aiIj/cYiIiP9xiIiP9xiIiP9xiIRa9MtQuIj/cYiIj/cYiIj/cYiIj/cYiIhCKBztfoiP9xiIiP9xiIiP9xiIiP9xiIiP873We2IpiI/3GIiI/3GIiI/3GIiI/3GIiIQTps/FmIiI/3GIiI/3GIiI/3GIiI/3GIiDnhA7ce/Ij/cYiIj/cYiIj/cYiIj/cYiIj/cYiIj/cYiIj/cYiIiP9xiIiP9xSRU8fqyI/3GIiI/3GIiIj/cYiIj/cYiIj/cYiIj/cYiIj/cYiIg4tlG3Sa5xiIiP9xiIiP9xiIiI/3GIiI/3GIiI/3GIiI/3GIiI/3GIiI/3GIiI/3GIiIj/cYiIj/N54xumHO/3GIiIj/cYiIj/cYiIj/cYiIj/Td0sMi1xiIiI/3GIiI/3GIiI/3GIiI/3GExbrEpFiI/3GIiI/3GIiI/3GIiI/3GIiIRJNMtstxiIiP9xiIiP9xiIiP9xiIiP9xhHXDyKPHGIiI/3GIiI/3GIiI/3GIiI/3GIOAMnuPzYiP9xiIiP9xiIiP9xiIiP9xiIhKIUxt64/3GIiI/3GIiI/3GIiI/3GIiI/3GIhB7JzxNv9xiIiP9xiIiP9xiIiP9xiIiP9xTwJcH9qIiI/3GIiI/3GIiIj/cYiIj/cYiIPzIBsM3+cYiIj/cYiIj/cYiIj/cYiIiP9xiIRMP8s8BxiIiP9xiIiP9xiIiP9xiIiP9xiIiP9xiIiI/3GIhENCy8vXGIiI/3GIiI/3GIiI/3GIiIj/cYiEb8HKA+iP9xiIiP9xiIiP9xiIiP9xiIiI/3GIPsNUsTyrcYiIj/cYiIj/cYiIj/cYiIj/cYiFpi1p3/cYiIj/cYiIj/cYiIj/cYiIj/cYOv5EtgG7iP9xiIiI/3GIiI/3GIiI/3GIiI/3E/IjOx3cz/cYiIj/cYiIj/cYiIj/cYiIj/Rw9srwmP9xiIiI/3GIiI/3GIiI/3GIiI/0axrLTlj/cYiIiP9xiIiP9xiIiP9xiIiP9xhKIUxt64iI/3GIiI/3GIiI/3GIiI/3GIiIPTEHs874iIiP9xiIiP9xiIiI/3GIiI/3GIiI/z27ArRE/Y/3GIiI/3GIiIj/cYiIj/cYiIj/PepxtBWOiIj/cYiIj/cYiIj/cYiIiP9xhLPUxcK4iIj/cYiIiP9xiIiP9xiIiP9xiIhLbfxZII/3GIiI/3GIiI/3GIiIj/cYiIj/N+xCuhO9iI/3GIiI/3GIiI/3GIiI/3GIg9RZKzum2IiI/3GIiI/3GIiI/3GIiI/3GIiDHJMb82zoiIj/cYiIj/cYiIj/cYiIiP9xhICSx/bXGIiI/3GIiI/3GIiI/3GIiIj/Tuk8MWyP9xiIiP9xiIiP9xiIiI/3GIiI/3GIiI/3GIiI/3GDqIHLZ344iIj/cYiIj/cYiIj/cYiIj/cYiDMXAbzo/nGIiI/3GIiI/3GIiI/3GIiI/3GFTU3Cv/cYiIj/cYiIiP9xiIiP9xiIiP9xiIiP9xhXqdlWiIiP9xiIiP9xiIiI/3GIiI/0BTHBvOiI/3GIiI/3GIiI/3GIiI/3GIiIhOojwl3IiIj/cYiIj/cYiIj/cYiIiP9xiDyWZ7RpmI/3GIiIj/cYiIj/cYiIj/cYiIj/cYiEXgHLH+/3GIiI/3GIiIj/cYiIj/cYiIj/cYiIg6EDG2786P9xiIiP9xiIiP9xiIiP9xiIiP9xgzFIS963uI/3GIiI/3GIiI/3GIiI/3GIiI/0OZjOZniIiP9xiIiP9xiIiP9xiIiP9xiIiEohTG3r/3GIiI/3GIiI/3GIiI/3GIiI/3GIOLZRuEmuiP9xiIiI/3GIiI/3GIiI/3GIiIPHkBtIb+iP9xiIiP9xiIiI/3GIiI/3GIiI/3GIiI/3E5U3O3rIyP9xiIiI/3GIiI/3GIiI/3GIiI/3FMPUxMK/9xiIiP9xiIiP9xiIiP9xiIiP9xiE6WLCad/3GIiI/3GIiI/3GIiI/3GIiI/3GIURzf44iI/3GIiI/3GIiI/3GIiI/3GIiDurNLVUy/9xiIiP9xiIiP9xiIiI/3GIiI/3GDNENb27yv9xiIiP9xiIiP9xiIiP9xiIiEZcPKo8iP9xiIiP9xiIiP9xiIiP9xiIgylgS+afuP9xiIiP9xiIiP9xiIiI/3GIiI/3GIiI/3GIiI/3GIiI/3GEyKHEdeiIiI/3GIiI/3GIiI/3GIiI/3GIURzf44iP9xiIiP9xiIiI/3GIiI/3GIiITqI8JdyIiI/3GIiIj/cYiIj/cYiIj/cYiIXTfTyIiP9xiIiP9xiIiP9xiIiI/3GIhJM5x8xoiP9xiIiP9xiIiP9xiIiP9xiIg3Y4i5nHeIiP9xiIiP9xiIiP9xiIiP9xiIN6fEuVg7/3GIiIj/cYiIj/cYiIj/cYiIg31jS5KcuP9xiIiP9xiIiP9xiIiP9xiIg9QhazvemIiIj/cYiIj/cYiIj/cYiIj/cYiEVAPLv8iP9xiIiP9xiIiP9xiIiP9xiIiP9xQ6Wc1aaIiIj/cYiIj/cYiIj/cYiIj/cYiIj/cYiIj/cYiIj/cYiIiP9xiIiP9xiIiP9xiIiP9xiIiP9xiIiP9xiIiP9xiIiI/3GIiI/3GIiI/3GIiI/3GIiI/3GIiI/3GIiI/3GIiIj/cYiIj/cYiIj/cYiIj/cYiIj/cYiIj/cYiIj/cYiIiP9xiIiP9xiISz1MXCuIiP9xiIiP9xiIiP9xiIiP9xiIOhAxtu/OiI/3GIiI/3GIiI/3GIiI/3GIiI/zgqRLjVu3GIiIj/cYiIj/cYiIj/cYiIj/cUXgHLH+iI/3GIiI/3GIiIj/cYiIj/cYiIj/cYiIj/cYTIocR16IiI/3GIiIj/cYiIj/cYiIj/cYiITOk8QWyIiP9xiIiP9xiIiP9xiIiP9xiIhF4Byh/nGIiI/3GIiIj/cYiIj/cYiIj/cYQ4c814z/cYiIiP9xiIiP9xiIiP9xiIiP9Pxtwjko/3GIiI/3GIiI/3GIiI/3GIiI/3GIiIj/cYiDRhVLueq3GIiI/3GIiI/3GIiI/3GIiI/3GINb3Su0ItiIiP9xiIiP9xiIiP9xiIiP9xiIQigc7X6IiI/3GIiI/3GIiI/3GIiI/3GIOEYiuLndiP9xiIiP9xiIiP9xiIiP9xiIiP9xQjps7FmI/3GIiI/3GIiIj/cYiIj/cYiIj/cTdLIbm03v9xiIiI/3GIiI/3GIiI/3GIiI/3GIRvwcoD6Ij/cYiIiP9xiIiP9xiIiP9xiIg0EgK87f3/cYiIj/cYiIiP9xiIiP9xiIiP9xiD1WobOpXoiIj/cYiIj/cYiIj/cYiIj/cYgydOW+ixqIiI/3GIiI/3GIiI/3GIiI/3GIiI/3GIiI/3E36wG5FP7/cYiIj/cYiIj/cYiIj/cYiIj/cYiE6WLBadcYiIj/cYiIj/cYiIj/cYiIj/cYiIgxaNW/lyr/cYiIj/cYiIj/cYiIj/cYiIj/cUBvHAoOiIiP9xiIiP9xiIiP9xiIiP9xg00YO8LnyI/3GIiI/3GIiI/3GIiI/3GIiI/3GIiIj/RTQszL2Ij/cYiIj/cYiIj/cYiIj/cYiIiP9xiIiP9xiIiP9xiIiP9xiIiP9xiIiP9xiIiP9xiIiI/3GIiI/3GEb8HKA+iIj/cYiIj/cYiIj/cYiIiP9xiIhCKBztfoiP9xiIiP9xiIiP9xiIiP9xiIiINJz1vGMKiIiP9xiIiI/3GIiI/3GIiI/3EwAUG//r5xiIiP9xiIiP9xiIiP9xiIiP9xOdSxtytOj/cYiIj/cYiIj/cYiIj/cYiIj/cUMoHN1+j/cYiIj/cYiIj/cYiIj/cYiIj/cT2GUrN5rYiIj/cYiIiP9xiIiP9xiIiP9xiIiP9xiIiP9xiIiP9xiIiP9xiIiI/3GIPItRtHSu/3GIiI/3GIiI/3GIiI/3GIiI/3GIiI/3GIiI/3GINpu0umRL/3GIiI/3GIiI/3GIiI/3GIiI/zWUgbxrfv9xiIiI/3GIiI/3GIiI/3GIiI/3GDE84r7DHXGIiI/3GIiIj/cYiIj/cYiIj/cYg5kHW3b4qIj/cYiIj/cYiIj/cYiIj/cYiDlfpbegWoiI/3GIiI/3GIiIj/cYiIj/cYiIj/cYPSE5s97GiIiI/3GIiI/3GIiI/3GIiI/3E45gK4Gf2I/3GIiIj/cYiIj/cYiIj/cYiDoPErbw7YiI/3GIiI/3GIiI/3GIiI/3GIiIM2USvJrtcYiIj/cYiIj/cYiIj/cYiIj/cYiIj/cT3YIbMn3oj/cYiIj/cYiIj/cYiIj/cYiIj/cYiDd3FLmI64j/cYiIj/cYiIiP9xiIiP9xiIiEM0LNy9iIj/cYiIj/cYiIiP9xiIiP9xiIQQv8/0CIj/cYiIj/cYiIj/cYiIj/cYhMusxEU4iP9xiIiP9xiIiI/3GIiI/3GIThSsLrWIiP9xiIiP9xiIiI/3GIiI/3GIReAcsf6P9xiIiP9xiIiP9xiIiP9xiIiDzVpLQqW4iIiP9xiIiP9xiIiP9xiIiP9xiIiDlSMretzY/3GIiI/3GIiI/3GIiI/3GIiI/3GIiIj/cYPg7JsvE2iIiP9xiIiP9xiIiP9xiIiP9xiITwJcH9qI/3GIiI/3GIiI/3GIiI/3GIiI/3GITek8IWxxiIiP9xiIiP9xiIiP9xiIiI/3GISbUcZK5xiIiP9xiIiP9xiIiP9xiIiP9xiIiI/3GIiISIash5X/cYiIj/cYiIj/cYiIiP9xiIiP9xRvwcoD6IiI/3GIiI/3GIiI/3GIiIj/cYhL3SxSLYiP9xiIiP9xiIiP9xiIiI/3GIiD4vprLQWYiI/3GIiI/3GIiI/3GIiI/3GIiIj/cYiIj/cYiIhKrrxlFIiIj/cYiIj/cYiIj/cYiIj/cYQpmM5meI/3GIiI/3GIiIj/cYiIj/cYiIj/cYiIj/cYiIj/Soasd5X/cYiIj/cYiIj/cYiIj/cYiIj/cYiIj/cYiIj/cYiIiP9xiIiP9xiIhAzjwEHI/3GIiIj/cYiIj/cYiIj/cYiIj/cUBvHAoOiIj/cYiIiP9xiIiP9xiIiP9xiIiP9xiIiP9xiIReAcsf7/cYiIiP9xiIiP9xiIiP9xiIiP9xiIiP9xiEbNrKMlj/cYiIj/cYiIj/cYiIj/cYiIj/cYOJQzuGvMiIiP9xiIiP9xiIiI/3GIiI/3GIg+5DGyG87/cYiIiP9xiIiP9xiIiP9xiIiP9xiIiP9xiIiEb8HKA+j/cYiIj/cYiIj/cYiIj/cYiIj/cUYtzK0jiIj/cYiIj/cYiIj/cYiIj/cYiIiP9AUxwbzoiP9xiIiP9xiIiP9xiIiP9xiIiP9xiEL4rOB1iI/3GIiI/3GIiI/3GIiI/3GIiIj/cYNE8mvLDZiI/3GIiI/3GIiI/3GIiI/3GIiI/ztjQbWcvnGIiI/3GIiI/3GIiIj/cYiIj/cYT0McG86P9xiIiP9xiIiP9xiIiP9xiIiI/0bgHLH+iIj/cYiIj/cYiIj/cYiIj/cYiIhA7JwCNoiIj/cYiIj/cYiIj/cYiIj/cYiIPccSsjjtcYiIj/cYiIj/cYiIj/cYiIj/cYiIiEgVPI6siIj/cYiIj/cYiIj/cYiIiP9xiISsEsY+3/cYiIj/cYiIj/cYiIj/cYiIiP9xOn0GtoL5iIj/cYiIj/cYiIj/cYiIj/cYiIj/PscSszjtiIj/cYiIj/cYiIj/cYiIj/cYiIN1A+ua/Bj/cYiIiP9xiIiP9xiIiP9xiIiP9xOs/UtjAr/3GIiIj/cYiIj/cYiIj/cYiIhI5cyBo4j/cYiIj/cYiIj/cYiIj/cYiINY5ju3Gc/3GIiI/3GIiI/3GIiI/3GIiI/3E49xG4CO6I/3GIiI/3GIiI/3GIiI/3GIiI/3FIJ4yNh4iI/3GIiIj/cYiIj/cYiIj/cYiEzpPEFsiIiP9xiIiP9xiIiP9xiIiP9xiINW/Bu5A+j/cYiIj/cYiIj/cYiIj/cYiIiP9xiIiP9xiIiP9xiIiP88r/G0UA5xiIiP9xiIiI/3GIiI/3GIiI/3GIiI/3GIiI/3GIiI/3GIiI/3GEycbEY5/3GIiIj/cYiIj/cYiIj/cYiIj/cYiIj/cYiIj/cYiIj/cYRUA8u/yIiP9xiIiP9xiIiP9xiIiP9xiIiI/0bgHLH+iIj/cYiIj/cYiIj/cYiIj/cYiIj/cSIw4Brc8f5xiIiP9xiIiI/3GIiI/3GIiI/3GEgJLH9tcYiIj/cYiIiP9xiIiP9xiIiP9xQG8cCg6IiP9xiIiP9xiIiI/3GIiI/3GIhENCy8vXGIiI/3GIiI/3GIiIj/cYiIj/cYiIj/cYiE2WLDadiIiP9xiIiI/3GIiI/3GIiI/3GIPWV1s5qKj/cYiIj/cYiIj/cYiIj/cYiIj/cYiIj/cYiIj/cYiIiP9xPwORsfxu/3GIiI/3GIiI/3GIiI/3GIiIj/cYiIj/cYiIj/cYg/UGGxr56IiI/3GIiI/3GIiI/3GIiI/3GIiEEL/P9AiI/3GIiI/3GIiI/3GIiI/3GIiI/3GIiI/3GIiIj/cYiIj/cYiIj/cYiIj/cYiIj/cYiIhRHN/j/3GIiIj/cYiIj/cYiIj/cYiIj/cYiEfZvJJkiP9xiIiP9xiIiP9xiIiP9xiIiEM0LNy9iIiP9xiIiP9xiIiP9xiIiP9xiIiP9xQG8cCg6IiI/3GIiI/3GIiI/3GIiI/3GEDOPAQciIiP9xiIiP9xiIiP9xiIiP9xiIiP9xiIiINQzju/MciI/3GIiI/3GIiI/3GIiI/3GIiIj/cYiINwfkufgb/3GIiI/3GIiI/3GIiIj/cYiIj/SFw8mjz/cYiIj/cYiIiP9xiIiP9xiIiP9xSCeMjYeIiP9xiIiP9xiIiP9xiIiI/3GIiD8Q4rHvHY/3GIiI/3GIiI/3GIiI/3GIiI/3GIiEMFvN+kiI/3GIiI/3GIiI/3GIiIj/cYiIj/cYiIj/cYiIhBOmz8WYiI/3GIiI/3GIiI/3GIiI/3GIiIj/cYiIj/cYiIj/cYNFPBvKw+j/cYiIj/cYiIj/cYiIj/cYiIj/cYiDrOk7YxbIj/cYiIj/cYiIj/cYiIiP9xiIiP9xhAbxwKDoiP9xiIiP9xiIiP9xiIiI/3GIMKrWsGUpiP9xiIiP9xiIiI/3GIiI/3GIiI/zvdZ7YimIj/cYiIj/cYiIj/cYiIj/cYiIj/cUVAPLv8iIiP9xiIiP9xiIiP9xiIiP9xiIiP9xiIiI/3GIiI/3GIiI/3GIiI/3GIiI/3GIiI/3GIiI/3GIiIj/cYiIj/cYS90sUi2IiP9xiIiP9xiIiI/3GIiI/3GIhG/BygPoj/cYiIj/cYiIj/cYiIiP9xiIiP9xiIiP9xiIiP9xiIiP9xiIiP9xiIiP9xiIiI/3GIiI/3GIiI/3GIiI/3GIiI/3E8uwK0RP2P9xiIiP9xiIiP9xiIiP9xiIiP9xiIiP9xiIiP9xiIPkRRsruuiP9xiIiI/3GIiI/3GIiI/3GIiIJ+GxKpHk7YiP9xiIiP9xiIiP9xiIiP9xiIiDX4mbsHZoj/cYiIj/cYiIj/cYiIj/cYiIj/cYR3qcmFaIj/cYiIj/cYiIj/cYiIj/cYiIj/cYiIhE4BzB/oiIiP9xiIiP9xiIiP9xiIiP9xiIhT1N0riIj/cYiIj/cYiIiP9xiIiP9xiIiP9xhDKBzNfnGIiI/3GIiI/3GIiIj/cYiIj/cYiIj/cUD+7AERiIj/cYiIj/cYiIj/cYiIj/cYiIiP9xiIiP9xiIiP9xiIiP9xiISLUchK6IiI/3GIiIj/cYiIj/cYiIj/cYiIj/cYiIj/cYiIj/cYiIj/QMSMFLf/cYiIj/cYiIj/cYiIj/cYiIj/cYiIj/cYiIj/cYiEGNfOcocYiIj/cYiIj/cYiIj/cYiIj/cYiF0308iIiP9xiIiI/3GIiI/3GIiI/3GIiI/3GIiI/0OZjOZniIj/cYiIiP9xiIiP9xiIiP9xiIiP9xiIiP9xiIiP9xiIiP9xiIiI/3GIiI/3GIT0McG87/cYiIj/cYiIj/cYiIj/cYiIiP9xiEohTG3riP9xiIiP9xiIiI/3GIiI/3GIiIMNuBsDR+iIiP9xiIiP9xiIiI/3GIiI/3GIg6DxK28O2Ij/cYiIiP9xiIiP9xiIiP9xiIPzIBsc3+/3GIiI/3GIiI/3GIiIj/cYiIj/cYiIhG/BygPv9xiIiP9xiIiP9xiIiI/3GIiI/3GIg0wHS8P4v/cYiIj/cYiIiP9xiIiP9xiIiP9xiIiP9xiIiP9xiIiP9xiIiP9xiIiI/3GIhGu1ykSoiIj/cYiIj/cYiIj/cYiIj/cYiIj/cYiIj/cYiIj/cYiIg5aru3lUSIiI/3GIiI/3GIiI/3GIiI/3GIiI/3GIg5k/G3bA7/cYiIiP9xiIiP9xiIiP9xiIiP9xiDFrUr+UrY/3GIiI/3GIiI/3GIiIj/cYiIj/SLtclEqI/3GIiI/3GIiI/3GIiI/3GIiI/3E5AaS3/luIiI/3GIiI/3GIiI/3GIiIj/cUURzL7jj/cYiIj/cYiIiP9xiIiP9xiIQigc7X6IiP9xiIiP9xiIiP9xiIiI/3GIiI/0FvHAoOiIiP9xiIiP9xiIiP9xiIiI/3E4gei4fheIiP9xiIiP9xiIiP9xiIiP9xiIiP9xiIiP9xiIiP9xiIiI/3GIiI/3GIiI/3GIiI/3GIiI/3GIiI/z17g7SEfP9xiIiP9xiIiP9xiIiP9xiIiP9xRJNMxsuIiP9xiIiP9xiIiP9xiIiI/3GIReAcsf6P9xiIiP9xiIiP9xiIiP9xiIiP9xiIiI/1ti1p2Ij/cYiIj/cYiIj/cYiIj/cYiIg95XKzGo2I/3GIiI/3GIiI/3GIiI/3GIiIPrEEsk77iP9xiIiP9xiIiP9xiIiP9xiIiDC9IbBS3oj/cYiIj/cYiIj/cYiIj/cYiIj/cYiIiP9xiIiP9xiIiP9xiIiP9xiIiP9xiIiP9xiIiP9xiIiI/3GIiI/3GIiI/3GIiI/3GIiI/3GIiI/3GIhF4Byx/o/3GIiI/3GIiI/3GIiI/3GIiI/066zCRTcYiIj/cYiIj/cYiIj/cYiIj/cVip2Fb/cYiIj/cYiIj/cYiIj/cYiIj/cTGVCr9q9YiIj/cYiIj/cYiIj/cYiIj/cYiIg+ABWy/+qIiP9xiIiP9xiIiP9xiIiP9xiIiFEc3+OP9xiIiP9xiIiP9xiIiP9xiIiP9xiIT8CcE/aIiI/3GIiI/3GIiI/3GIiI/3GIiEDOPAQciP9xiIiP9xiIiP9xiIiP9xiIiP9I/ByQPv9xiIiP9xiIiP9xiIiP9xiIiP9xiIiP9xiIiI/3GIiI/3GF430chxiIiP9xiIiP9xiIiP9xiIiP9xiIiI/3GIiI/3GIiI/3GIiI/08m/C2QiP9xiIiP9xiIiP9xiIiI/3GIhHG3yOSHGIiI/3GIiI/3GIiI/3GIiI/3E/YrGxnU6I/3GIiI/3GIiI/3GIiI/3GIiDjUsbgrToiI/3GIiI/3GIiIj/cYiIj/cYiIRBHMzuOIiI/3GIiI/3GIiI/3GIiI/3GIiEbNrJMlcYiIj/cYiIj/cYiIj/cYiIj/cYiIj/cYiIj/cYiIiP9xWKnXVnGIiI/3GIiI/3GIiI/3GIiI/3GIiI/3GITIocR16IiI/3GIiI/3GIiI/3GIiI/3GIiE1nvDmEiP9xiIiP9xiIiP9xiIiP9xiIiI/3GIiIMnYhvoneiIj/cYiIj/cYiIiP9xiIiP9xiIiP9xhaYtadj/cYiIj/cYiIj/cYiIj/cYiIiP9xiIiP9xiIiP9xiIiP9xiIiP9xiIiP9xhIhqyHlYiIj/cYiIj/cYiIj/cYiIj/cYiIj/N3mWuoZpiIiP9xiIiP9xiIiP9xiIiP9xiIg9pLKzW02IiI/3GIiI/3GIiI/3GIiI/3GIiIj/cYiIj/cYiEIoHO1+iIj/cYiIj/cYiIj/cYiIiP9xiIiP9xgyZlO+mayIiI/3GIiI/3GIiI/3GIiI/3GIiIj/cYiIj/cYiIj/cYiIj/cYiIj/cYiIj/cYiIj/NjBiu8+diI/3GIiI/3GIiI/3GIiI/3GIiI/0FvHAoOiIiI/3GIiI/3GIiI/3GIiI/3GIOuDBth8+j/cYiIj/cYiIj/cYiIj/cYiIj/cYiIiP9xiIiP9xiIiP9xiIiP9ERnzbmIiIj/cYiIj/cYiIj/cYiIiP9xiEF7LPhNiIj/cYiIj/cYiIj/cYiIiP9xiIiP9xiIiP9xiIM5SBvWt+iI/3GIiI/3GIiIj/cYiIj/cYiIj/cYURzf44iI/3GIiI/3GIiI/3GIiIj/cYiIhN9Uwwq4iI/3GIiIj/cYiIj/cYiIj/cYiIj/QTC8DfSIj/cYiIj/cYiIj/cYiIj/cYiIj/cYNb3Su0ItiIiP9xiIiI/3GIiI/3GIiI/3GIiI/3GIiI/3GF430chxiIiP9xiIiI/3GIiI/3GIiI/3GIhJ03xyyIj/cYiIj/cYiIj/cYiIj/cYiIiP9xSbUcdK6P9xiIiP9xiIiP9xiIiP9xiIiP9xiIS90sUi2Ij/cYiIj/cYiIj/cYiIj/cYiIiP9xNipEutW7iIiP9xiIiP9xiIiP9xiIiP9xiDiH4bd4HnGIiIj/cYiIj/cYiIj/cYiIj/cYiE+iPBXcj/cYiIj/cYiIj/cYiIj/cYiIj/cYiIj/cYiIj/cYhF4Byx/oj/cYiIj/cYiIj/cYiIj/cYiIj/cYiIj/cVt+1YGIiI/3GIiI/3GIiI/3GIiI/3GIhAzjwEHIiP9xiIiP9xiIiP9xiIiP9xiIiP9xiIiI/3GIiI/3GIiI/3FENCzMvYj/cYiIj/cYiIiP9xiIiP9xiIiP9xiIiP9xiIhLDtxfEv9xiIiP9xiIiP9xiIiP9xiIiI/3GEWvTLULiIj/cYiIiP9xiIiP9xiIiP9xiIOxnmteYZiI/3GIiI/3GIiI/3GIiI/3GIiI/0N7LOhNj/cYiIj/cYiIj/cYiIj/cYiIj/cYiIj/cYiIhIJ4yNh/9xiIiP9xiIiP9xiIiP9xiIiP9xhHXDyKPHGIiI/3GIiI/3GIiI/3GIiI/3GIgyWQK9pv1xiIiP9xiIiP9xiIiP9xiIiP9xiD8yAbHN/oj/cYiIj/cYiIj/cYiIj/cYiIj/cYiIj/cYiIiP9xiIiP9xiIiP9xiIiP9xiIiP9xiIiP9xiIhEUozK14iP9xiIiP9xiIiP9xiIiP9xiIiP9xiIiP9xiIiP9xiIiI/3GIiI/3GIiI/3GIiI/3GIiI/3GIiI/3GIiI/3GFip11ZxiIiP9xiIiP9xiIiP9xiIiP9xiIiP9xiIRJNMxsuP9xiIiP9xiIiP9xiIiP9xiIiI/zfO4bkxHnGIiI/3GIiI/3GIiI/3GIiI/3GIiI/3GIiIj/cYg6r/G2UA6Ij/cYiIj/cYiIj/cYiIj/cYiIgy4Zi+HmeIiP9xiIiP9xiIiP9xiIiP9xiIiDIYQr3nvXGIiI/3GIiIj/cYiIj/cYiIj/cYhaYtad/3GIiI/3GIiI/3GIiI/3GIiIj/cYg+5DGyG86P9xiIiP9xiIiI/3GIiI/3GIiI/3GIiI/3GIiI/3GIiI/3GIiI/3GIiIj/cYiIj/cTs8RrTDuXGIiI/3GIiI/3GIiIj/cYiIj/cYSoBsZ/mIiI/3GIiI/3GIiI/3GIiI/3GIiIURzf4/9xiIiI/3GIiI/3GIiI/3GIiI/3GIiI/3GIiE60jCS3j/cYiIiP9xiIiP9xiIiP9xiIiP9xOGXDuJo8iI/3GIiI/3GIiI/3GIiIj/cYiIhG/BygPv9xiIiP9xiIiP9xiIiP9xiIiI/3GIQigc7X6IiI/3GIiI/3GIiI/3GIiI/3GIg7uwK1RP2IiI/3GIiI/3GIiI/3GIiI/3GIiIj/M/nhvgYej/cYiIj/cYiIj/cYiIj/cYiIj/cYiIj/cYiIiP9xhFQDy7/IiP9xiIiP9xiIiP9xiIiI/3GIiI/3FKkrxm1P9xiIiP9xiIiI/3GIiI/3GIiINT8Ru8Du/3GIiI/3GIiIj/cYiIj/cYiIhFQDyr/HGIiI/3GIiIj/cYiIj/cYiIj/cYiIj/cYiIj/cYiIj/cYiIj/cYiIiP9xiIiP9xiIiP9xiIiP9LM5xsxv9xiIiP9xiIiI/3GIiI/3GIiI/3GDgGo7j5XI/3GIiI/3GIiI/3GIiI/3GIiI/3GEvdLFItiIiP9xiIiP9xiIiP9xiIiP9xiIOWNBt5y+iP9xiIiP9xiIiP9xiIiI/3GIiI/3GIQG8cCg6I/3GIiI/3GIiI/3GIiIj/cYiIhDk0zWy4iIj/cYiIiP9xiIiP9xiIiP9xhF4Byx/oj/cYiIj/cYiIj/cYiIiP9xiIiP9xiIiP9xiIiP9xiIiP9xiDwJ0bT2LoiIj/cYiIj/cYiIiP9xiIiP9xiDZoh7qXeIj/cYiIj/cYiIj/cYiIj/cYiIj/cYiIRvwcoD6I/3GIiI/3GIiI/3GIiI/3GIiI/11+04FxiIiP9xiIiP9xiIiP9xiIiP9xiIiEzpPEFsiI/3GIiI/3GIiI/3GIiI/3GIiI/0vBLGPtiIiP9xiIiP9xiIiP9xiIiP9xiDThUbweroiI/3GIiI/3GIiIj/cYiIj/cYiINZ4xu2HOiI/3GIiI/3GIiI/3GIiI/3GIiI/3GIiEyKHEdeiI/3GIiI/3GIiI/3GIiI/3GIiI/zgqRLjVu3GIiI/3GIiIj/cYiIj/cYiIj/cYPnGFso56iIj/cYiIj/cYiIj/cYiIj/cYiIj/Qi5c/RqP9xiIiP9xiIiP9xiIiI/3GIiI/3FHXDyKPHGIiI/3GIiIj/cYiIj/cYiIj/cYiIj/cYiIj/cYiIj/cYiDQwYrzPnYiIiP9xiIiP9xiIiP9xiIiP9xiIgzXvm9oQaIj/cYiIiP9xiIiP9xiIiP9xiIiEF7LPhNj/cYiIiP9xiIiP9xiIiP9xiIiP9xhRHN/jiIj/cYiIj/cYiIiP9xiIiP9xiIiP9xiIiP9xiIiP9xiIiEUPbL8JiP9xiIiP9xiIiI/3GIiI/3GIiI/3GIiI/3GIiIOcJhtz2ej/cYiIj/cYiIj/cYiIiP9xiIiP9xSsEsY+2Ij/cYiIj/cYiIj/cYiIiP9xiIiEUPbL8JiP9xiIiP9xiIiP9xiIiP9xiIiP9xiIiP82nTe7YsiP9xiIiP9xiIiP9xiIiP9xiIiP9xiIOv5EtgG7j/cYiIj/cYiIj/cYiIj/cYiIj/cYiIj/cYiD8AFbD/6nGIiI/3GIiIj/cYiIj/cYiIj/cT32gbMJfoiIj/cYiIj/cYiIiP9xiIiP9xiIg+kmKybZ2Ij/cYiIj/cYiIj/cYiIj/cYiIiD+uYrFRnYiI/3GIiI/3GIiI/3GIiI/3GIiI/3GIiIj/cYiIj/cYiIj/cYg0AjS7/ctxiIiP9xiIiP9xiIiP9xiIiP9xiIiIPTEHs874iIiP9xiIiP9xiIiP9xiIiP9xiDOVwr1qPf9xiIiP9xiIiP9xiIiP9xiIiI/3GEJYzOpziIj/cYiIiP9xiIiP9xiIiP9xiIiDTPI7ww3IiP9xiIiP9xiIiP9xiIiP9xiIiP9xgyhja+ecmP9xiIiP9xiIiP9xiIiP9xiIiP9xhCeyzYTXGIiI/3GIiI/3GIiI/3GIiI/3GIiEF7LPhNiI/3GIiI/3GIiI/3GIiI/3GIiI/3GIiE60jCS3iP9xiIiP9xiIiP9xiIiP9xiIiP9xiIiP9xiIOPcRtwjucYiIj/cYiIj/cYiIj/cYiIj/cYiESxrMTliIiP9xiIiP9xiIiP9xiIiP9xiIg1zuG7MR6I/3GIiI/3GIiI/3GIiI/3GIiI/3GIiEohTG3rj/cYiIj/cYiIj/cYiIj/cYiIiP9xgzJFK9262IiI/3GIiI/3GIiI/3GIiI/3GIiDv5RbUGuoiP9xiIiP9xiIiP9xiIiP9xiIg8eQG0hv6Ij/cYiIiP9xiIiP9xiIiP9xiISk+cawaIiI/3GIiIj/cYiIj/cYiIj/cYiIj/OLVXuUqoiIiP9xiIiP9xiIiP9xiIiP9xiIiP83i+a5dBlxiIiP9xiIiP9xiIiP9xiIiI/3GEnTfHLIiIj/cYiIj/cYiIj/cYiIj/cYiIj/Td0sQi3/cYiIj/cYiIj/cYiIj/cYiIj/cYiDPVQb0qvo/3GIiI/3GIiI/3GIiIj/cYiIj/cYiIj/cYiIj/cYiFpi1Z1xiIiP9xiIiP9xiIiI/3GIiI/3GDXPI7sw3P9xiIiP9xiIiP9xiIiP9xiIiP9xiIiEzpPEFsiI/3GIiI/3GIiI/3GIiI/3GIiI/zvP1LYwK4j/cYiIj/cYiIj/cYiIj/cYiIj/Qm8c6Q5xiIiP9xiIiP9xiIiP9xiIiP9xiISiFMbeuI/3GIiI/3GIiI/3GIiI/3GIiIhK73xhCIj/cYiIj/cYiIj/cYiIj/cYiIj/Qi5c/RqP9xiIiP9xiIiP9xiIiI/3GIiI/3E5spO3TWyI/3GIiIj/cYiIj/cYiIj/cYiIg1qUe7VriIiP9xiIiP9xiIiP9xiIiP9xiIiD0ktbPbSv9xiIiP9xiIiI/3GIiI/3GIiI/3GIiI/3GIiI/3GIhPQxwLznGIiIj/cYiIj/cYiIj/cYiIj/cYiIj/QLI8FdyIiI/3GIiI/3GIiI/3GIiI/3GIhCOmzcWXGIiI/3GIiI/3GIiIj/cYiIj/cYiEVAPLv8j/cYiIj/cYiIiP9xiIiP9xiIiP9xiDUbt7vkSIj/cYiIiP9xiIiP9xiIiP9xiIiEIoHO1+iP9xiIiP9xiIiI/3GIiI/3GIiI/0SHPNeMiP9xiIiI/3GIiI/3GIiI/3GIiI/3GIiI/3GIiI/3GIiI/3GIiIgzMuS9zRuP9xiIiP9xiIiP9xiIiP9xiIiI/3GIiI/3GDwbIrTk3f9xiIiI/3GIiI/3GIiI/3GIiI/3GE6WLCad/3GIiIj/cYiIj/cYiIj/cYiIj/cYJiIAGq3f/oiI/3GIiI/3GIiI/3GIiIj/cYiDmkAbZb/nGIiI/3GIiI/3GIiI/3GIiI/3GIiIj/cYiIOVIyt63Nj/cYiIiP9xiIiP9xiIiP9xiIiP9xiIiEVujLkXiI/3GIiIj/cYiIj/cYiIj/cYiIj/cYiIj/cYiIj/cYiIj/cYiIiP9xiIiP9xiIiP9xiIiP9xiIiP9xiIhK73xhCIiP9xiIiI/3GIiI/3GIiI/3GIiDSy4btNHnGIiI/3GIiI/3GIiI/3GIiIj/cYiIhbftSBcYiIj/cYiIj/cYiIj/cYiIj/cYiFEc3+OIj/cYiIj/cYiIj/cYiIj/cYiIj/cYiIj/cYiIiP9xiIiP9xiIiP9xiIiP9xiIiP9xiIiP9xiIiP9xiIOPNTuAysiIiP9xiIiP9xiIiP9xiIiP9xiINiWMutpzj/cYiIj/cYiIj/cYiIj/cYiIj/cYhbftWBiI/3GIiI/3GIiI/3GIiI/3GIiI/3GDQPp7zwWIj/cYiIj/cYiIj/cYiIj/cYiIj/cYiIQJ/M9gNxiIiP9xiIiP9xiIiI/3GIiI/3GIiI/3GIgimfca5mCO/3GIiI/3GIiI/3GIiI/3GIiI/3GIiIj/S1H8auCIiP9xiIiP9xiIiP9xiIiP9xiIiP9xiIiP9xiIiI/3GIiI/3GIiI/3GIiI/yaE4xq3sc6P9xiIiP9xiIiI/3GIiI/3GIiI/3E7jdO1ciz/cYiIj/cYiIj/cYiIiP9xiIiP9xiIiEcJLJ9tiP9xiIiP9xiIiI/3GIiI/3GIiI/3GIiEXgHKH+cYiIj/cYiIj/cYiIiP9xiIiP9xiIiDFqEb+V7oj/cYiIj/cYiIiP9xiIiP9xiIiP9FBbzPpP9xiIiI/3GIiI/3GIiI/3GIiI/3GIiI/3GIiI/3GIiI/3GIiIj/cYiIj/cYiIj/cYiIj/cUsO3F8SiIj/cYiIj/cYiIj/cYiIj/cYiIiP9xiISiFMbeuP9xiIiP9xiIiI/3GIiI/3GIiI/3GIiI/3GIiI/3GDCdhb9ienGIiI/3GIiI/3GIiI/3GIiIj/cYMpTIvms3/3GIiI/3GIiIj/cYiIj/cYiIj/cYSbUcdK7/cYiIj/cYiIj/cYiIiP9xiIiP9xhKIUxt64iP9xiIiI/3GIiI/3GIiI/3GIiEcJLJ9tiI/3GIiIj/cYiIj/cYiIj/cYiIhJdFxounGIiI/3GIiI/3GIiI/3GIiI/3GIiITkMcK86IiI/3GIiI/3GIiI/3GIiI/3GIPeVysxqNiIiP9xiIiP9xiIiP9xiIiP9xiIiP9xiIiP9xiIiP9xiIiI/3GIiI/3GIiI/3FNqHw1eIiP9xiIiP9xiIiP9xiIiP9xiIiI/3GIiI/3GIiI/3GIiI/zBCAbHN/oiI/3GIiI/3GIiIj/cYiIj/cYiIhIReyLoYiP9xiIiP9xiIiP9xiIiP9xiIiP9xPeazsxlMiP9xiIiI/3GIiI/3GIiI/3GIiI/3GDbpxboWOoj/cYiIiP9xiIiP9xiIiP9xiIiDHlVr8aqYiIj/cYiIj/cYiIj/cYiIj/cYiITvVMEKtxiIiP9xiIiP9xiIiP9xiIiP9xiIiP9xiIiI/3GIiI/3GIiI/3GIiI/3GIiI/3GIiI/3GIiIReAcof5xiIiP9xiIiP9xiIiP9xiIiP9xiIg2SeW6thqP9xiIiP9xiIiP9xiIiP9xiIiP9xRUA8u/yIiI/3GIiI/3GIiI/3GIiI/3GIiDZa9LqlC/9xiIiP9xiIiP9xiIiI/3GIiI/03dLDItcYiIj/cYiIj/cYiIiP9xiIiP9xiIPHaEtIl7iIiI/3GIiI/3GIiI/3GIiI/3GIgyFwG+6P6IiI/3GIiIj/cYiIj/cYiIj/cYiIj/cYhBjXznKHGIiI/3GIiI/3GIiIj/cYiIj/cYgygni+fYeIiI/3GIiI/3GIiI/3GIiI/3GIiIRvwcoD6P9xiIiP9xiIiP9xiIiP9xiIiP9xiIiP9xhF4Byx/oiP9xiIiP9xiIiP9xiIiP9xiIiP9FBbzPpI/3GIiI/3GIiI/3GIiI/3GIiI/3GINT3Vu8Iqj/cYiIj/cYiIj/cYiIj/cYiIiP9xhOliwmnf9xiIiP9xiIiP9xiIiP9xiIiI/3GIiI/3E0QrK8vU2Ij/cYiIj/cYiIj/cYiIj/cYiIg9NcSyyjtxiIiP9xiIiI/3GIiI/3GIiI/3GIOKLFuF06iIj/cYiIj/cYiIiP9xiIiP9xiIg5fke3gbiI/3GIiIj/cYiIj/cYiIj/cYiIj/cYT9LsEtGP9xiIiP9xiIiP9xiIiP9xiIiI/zJKdb+1io/3GIiI/3GIiIj/cYiIj/cYiIj/Q/is4HWIiI/3GIiIj/cYiIj/cYiIj/cYiDwl9rTaCYiIj/cYiIj/cYiIj/cYiIj/cYiIj/cUHOPOMccYiIj/cYiIj/cYiIj/cYiIiP9xiIhC+Kzgdf9xiIiP9xiIiP9xiIiI/3GIiI/3GISXRceLqI/3GIiI/3GIiI/3GIiI/3GIiI/3E07cq8EjX/cYiIj/cYiIj/cYiIiP9xiIiP9xiIiP9xg6eom2hXaIiP9xiIiP9xiIiI/3GIiI/3GIiIURzf4/9xiIiP9xiIiP9xiIiP9xiIiI/3GIiI/3GIiI/3GIiI/3GIiI/3GIiI/3GIiI/3GIiIj/cYiIj/cYiIj/cYiIj/cYiIj/cYiIj/RIc814yIj/cYiIj/cYiIj/cYiIj/cYiIj/cYiIiP9xiIiP9xiIiEvdLFIt/3GIiI/3GIiIj/cYiIj/cYiIj/cYiIj/cYiIj/cYiIj/cYiIj/cYhaYtadj/cYiIj/cYiIj/cYiIj/cYiIj/cYiIj/cYiIj/cYiIgzsyO9TNyP9xiIiP9xiIiI/3GIiI/3GIiI/3GIiI/3GIiI/3GDhlw7iaPIj/cYiIj/cYiIiP9xiIiP9xiIiP9xiETD/MPA/3GIiI/3GIiI/3GIiI/3GIiIj/cYTpYsJp3/cYiIj/cYiIj/cYiIj/cYiIiP9xiIiP9xiIiP9xiIiP9xiIiP9xiIiP9xiDTQQrwvvYiIj/cYiIj/cYiIiP9xiIiP9xiINIIxvH3Oj/cYiIiP9xiIiP9xiIiP9xiIiP9xg0U8G8rD6P9xiIiP9xiIiP9xiIiP9xiIiP9xiIiITVVsOqmIiIj/cYiIj/cYiIj/cYiIj/cYiEhoTHl7cYiIj/cYiIj/cYiIj/cYiIj/cYiIQP7sARH/cYiIiP9xiIiP9xiIiP9xiIiP9xiIiP9xiIiP9xiIiP9xiIiI/3GIiI/zod67fiFIiP9xiIiP9xiIiP9xiIiI/3GIiI/3FCC/zfQHGIiI/3GIiI/3GIiI/3GIiI/3GIiIj/TO98UQiP9xiIiP9xiIiP9xiIiP9xiIiP9xiIiP9xiIiI/3GIPbYDs0n8j/cYiIj/cYiIj/cYiIiP9xiIiP9xiIiDU/EbvA7v9xiIiP9xiIiI/3GIiI/3GIiI/3GIhNliw2nYiIj/cYiIiP9xiIiP9xiIiP9xiIQXss+E2Ij/cYiIiP9xiIiP9xiIiP9xiIiP9xNS9Du9C8iP9xiIiP9xiIiP9xiIiI/3GIiI/yMKJxrvXY6IiP9xiIiP9xiIiP9xiIiP9xiIiI/3GEVw7LjxiP9xiIiP9xiIiP9xiIiP9xiIiP9xiIiP9xiIiP9xiFt+1YGIj/cYiIj/cYiIj/cYiIj/cYiIj/cYiIj/cYiIiP9xgxCbW/9kqI/3GIiI/3GIiI/3GIiI/3GIiI/3GE8UrA61cYiIj/cYiIj/cYiIj/cYiIj/cYiIg1m7S7ZEuIiP9xiIiP9xiIiP9xiIiP9xiIiP88XSO1otyIj/cYiIj/cYiIj/cYiIiP9xiIgxSTS/tsuP9xiIiP9xiIiP9xiIiP9xiIiP9xiIOh7ltuEa/3GIiI/3GIiI/3GIiI/3GIiIj/cYiDjLXrg0oYiIj/cYiIj/cYiIiP9xiIiP9xiIiEF7LPhNj/cYiIj/cYiIiP9xiIiP9xiIiP9xhPQxwbzo/3GIiI/3GIiI/3GIiIj/cYiIj/cYP99UsSCriP9xiIiP9xiIiP9xiIiI/3GIiI/3GIiDJHsb64ToiP9xiIiP9xiIiP9xiIiP9xiIiP9xg2njG5Yc5xiIiP9xiIiP9xiIiP9xiIiP9xhIhqyHlYiIj/cYiIj/cYiIj/cYiIj/cYiIiP9xTWe8OYSIiI/3GIiI/3GIiIj/cYiIj/cYiIj/cYiIj/cYiIj/cYiIj/cYiIj/cYiIiP9xiIiP9xiIiP9JCSyPbY/3GIiI/3GIiIj/cYiIj/cYiIj/cYiIj/cYiIj/cYiIj/cYiIj/cYiIiP9xiIiP9xiIiP9xiIiP9xSUXse6GP9xiIiP9xiIiP9xiIiP9xiIiI/3GIiDIjWL7cp4/3GIiIj/cYiIj/cYiIj/cYiIj/cYiIQ8P808CIiI/3GIiI/3GIiIj/cYiIj/cYiIhMGuxOUY/3GIiI/3GIiI/3GIiI/3GIiI/3GIiIQpmM1mdxiIiP9xiIiP9xiIiP9xiIiP9xiITrSMJLeIj/cYiIj/cYiIj/cYiIj/cYiIj/T1VsKqmIiI/3GIiI/3GIiI/3GIiIj/cYiIj/RTQszL2Ij/cYiIj/cYiIj/cYiIiP9xiIiP9xhAbxwKDoiP9xiIiP9xiIiP9xiIiI/3GIiI/3FRHN/jiIiP9xiIiP9xiIiP9xiIiP9xiIiI/3GIiI/3GIiI/3GIiI/0cPbK8Jj/cYiIj/cYiIj/cYiIj/cYiIiP9xNbgbu0fkiIj/cYiIj/cYiIiP9xiIiP9xiIiP9Gsay05Y/3GIiI/3GIiIj/cYiIj/cYiIj/cYiIj/cYiIj/PbZKtEm1/3GIiI/3GIiI/3GIiI/3GIiIj/cYgwvmKwUZ3/cYiIj/cYiIj/cYiIj/cYiIj/cYg/+3mxBIaIj/cYiIj/cYiIj/cYiIj/cYiIj/cUgnjI2HiIiP9xiIiP9xiIiP9xiIiP9xiIiP80ZlO9maz/cYiIj/cYiIiP9xiIiP9xiIiP9xiISRU8bqxxiIiI/3GIiI/3GIiI/3GIiI/3GIiFPU3SuIiP9xiIiP9xiIiI/3GIiI/3GIiI/3E6/kS2AbuIj/cYiIj/cYiIj/cYiIiP9xiIiP9xiIiP9xiIiP9xiIiP9xiIiP9xiIiP9xiIiI/3GIiI/3GIiIMCvTsOQsiI/3GIiI/3GIiI/3GIiIj/cYiIj/cUBvHAoOiIj/cYiIj/cYiIj/cYiIiP9xiIiEM0LNy9iIj/cYiIj/cYiIj/cYiIiP9xiIiP9xiIiP9xiIiP9xiIiP883mG1IZ6I/3GIiI/3GIiIj/cYiIj/cYiIj/Uxzd43GIiI/3GIiI/3GIiI/3GIiIj/cYg06k67FbFxiIiP9xiIiP9xiIiP9xiIiI/3GIiI/0+WLCadiP9xiIiP9xiIiP9xiIiI/3GIiI/3GDeWtblpSoiP9xiIiP9xiIiP9xiIiP9xiIiI/yGUABoHv/6IiI/3GIiI/3GIiI/3GIiI/3GIiI/3GEJ7LNhNcYiIj/cYiIj/cYiIj/cYiIj/cYg9JLWz20qIiP9xiIiP9xiIiP9xiIiP9xiIiP859xG4CO6Ij/cYiIj/cYiIj/cYiIj/cYiIj/cYiIj/cYiIg/XhawoelxiIiI/3GIiI/3GIiI/3GIiI/3GIiI/3GIiI/3E/3RmxIuaP9xiIiP9xiIiP9xiIiP9xiIiP9xiIiP9xiIRDQszL3/cYiIj/cYiIj/cYiIj/cYiIj/cYiIgoiFMah3rOiIj/cYiIj/cYiIj/cYiIj/cYiIj/cUAwvA30iP9xiIiP9xiIiP9xiIiP9xiIiP9xiEHsnPE2j/cYiIj/cYiIj/cYiIj/cYiIj/cYPyHxsd4OiIj/cYiIj/cYiIj/cYiIj/cYiIj/cYiIj/cYiIiP9xiIiP9xiIiP9xiIiP9xiINKvJvFQ2iIj/cYiIj/cYiIj/cYiIj/cYiIiCdY6RqacW7/cYiIj/cYiIj/cYiIj/cYiIj/cYiD40g7HLfHGIiI/3GIiI/3GIiI/3GIiI/3GIiI/3GIiIhNliw2nYiP9xiIiP9xiIiP9xiIiP9xiIiI/009TEwr/3GIiI/3GIiIj/cYiIj/cYiIj/cYiF0308iIiP9xiIiP9xiIiP9xiIiI/3GIiIQM48BBz/cYiIj/cYiIiP9xiIiP9xiIiP9xiIiP9xiIiP9xiIP42FsXJ6iIj/cYiIj/cYiIj/cYiIiP9xiIiP9xiIiP9xg/kmKwbZ1xiIiP9xiIiP9xiIiP9xiIiI/3GIhAn8z2A3GIiIj/cYiIj/cYiIj/cYiIj/cYiD6hNrJeyf9xiIiP9xiIiI/3GIiI/3GIiI/3GIiDsbIrXk3YiIj/cYiIj/cYiIj/cYiIj/cYiIj/Uxzd43GIiIj/cYiIj/cYiIj/cYiIj/cYiIj/cYiIj/cYiIj/cYiIiP9xiIiP9xiIiP9xiIiDS+FLxB64iI/3GIiI/3GIiI/3GIiI/3GIiI/3GIg/kSGxbt6I/3GIiI/3GIiI/3GIiI/3GIiIj/cYiIg2mnO6ZYz/cYiIj/cYiIj/cYiIiP9xiIiP9xiEMFvN+kiIj/cYiIiP9xiIiP9xiIiP9xiIiP9xiIiP9xiIiP9xiIiP9xiIiI/3GIiI/3GIiI/3FO9Uwgq4iP9xiIiP9xiIiP9xiIiP9xiIiP9xiIiP9LwSxj7YiIj/cYiIj/cYiIj/cYiIj/cYiIj/cYiIj/cU6WLCadiP9xiIiP9xiIiP9xiIiP9xiIiP9xiIiI/0QoHN1+j/cYiIj/cYiIj/cYiIj/cYiIj/cYiIiP9THN3jcYiIj/cYiIj/cYiIj/cYiIj/cYiDoRcrXujXGIiI/3GIiI/3GIiI/3GIiI/3GIiIThSsLrWI/3GIiI/3GIiI/3GIiI/3GIiI/3GEtPnFsGj/cYiIj/cYiIj/cYiIj/cYiIj/cYiIj/cYiIiP9xiIhKwSxT7XGIiI/3GIiI/3GIiI/3GIiIj/cYiIj/OGdGuZi5iP9xiIiP9xiIiP9xiIiI/3GIiI/3GIhLDtxfEo/3GIiI/3GIiI/3GIiI/3GIiI/3GIRlw8qjyIiI/3GIiI/3GIiI/3GIiI/3GIiINV1xu6KOiIiP9xiIiP9xiIiP9xiIiP9xiIiEi1HISuiIj/cYiIj/cYiIj/cYiIj/cYiIj/Picys9jNiIiP9xiIiP9xiIiP9xiIiI/3GIiEl0XGi6cYiIiP9xiIiP9xiIiP9xiIiP9xiIiP9xiIiP9xiIiP9xiIiI/3FF4Byx/oiP9xiIiP9xiIiP9xiIiP9xiIiP9xiIiFep2VaI/3GIiI/3GIiI/3GIiI/3GIiI/3GIiI/3GIiIj/cYiIj/cYiIhDk0zWy4iIiP9xiIiP9xiIiP9xiIiP9xiIiEcJLJ9tiI/3GIiI/3GIiI/3GIiI/3GIiI/3E4VzG4qM6Ij/cYiIj/cYiIj/cYiIj/cYiIj/cYiIiP9xURzf44iIj/cYiIj/cYiIj/cYiIj/cYiIj/Uxze4/9xiIiP9xiIiP9xiIiP9xiIiP9xiIiP9xiIiP9xiEyKHEdeiIiP9xiIiP9xiIiP9xiIiP9xiIiP9xiE2ofDV4iP9xiIiP9xiIiP9xiIiP9xiIiP9xiE+iPBXciP9xiIiP9xiIiP9xiIiP9xiIiP9xiIiP9xiIiEXgHKH+cYiIj/cYiIj/cYiIj/cYiIj/cYiIj/cYiIhL3SxSLY/3GIiI/3GIiI/3GIiI/3GIiIj/cYiIj/cYiIj/cYiIj/cYiIj/cYiIj/cYiIj/cYiIiP9xiIiP9xiIiP9xiIiP9xiIiP9xiIiP9xiIiP9xXjfSyI/3GIiI/3GIiI/3GIiI/3GIiI/3GIiI/3GIRFKMyteIiI/3GIiI/3GIiI/3GIiI/3GIiI/3GIiI/3GIiI/3GIiIj/cVTU3CuP9xiIiP9xiIiP9xiIiP9xiIiP9xiIhKwSxj7f9xiIiP9xiIiP9xiIiP9xiIiP9xiIS90sUi2Ij/cYiIj/cYiIj/cYiIj/cYiIj/cYiEXgHLH+j/cYiIj/cYiIj/cYiIj/cYiIj/cYiIj/cYiIiP9xiIiP9xiIiP9xiIiP9xiIiP9xiIiP9xiIiP9xiIiI/3GIiI/3GIiI/3GIiI/3GIiI/3GIiI/3GIiI/1Mc3uP/cYiIj/cYiIj/cYiIj/cYiIj/cYiIj/cYiIj/cYhDpZzVpoiI/3GIiI/3GIiI/3GIiI/3GIiI/0JvHOkOcYiIj/cYiIj/cYiIj/cYiIj/cYiIj/cYhOliwmnf9xiIiP9xiIiP9xiIiP9xiIiP9xiIiI/3GIiI/3GIiI/3GIiI/3GIiI/3GIiI/3GIiI/3GIiIj/cYiIj/cYiIj/cYiIj/cYiIj/cYiIhHCSyfbYiP9xiIiP9xiIiP9xiIiP9xiIiP9xiIiP9xWKnYVv9xiIiP9xiIiP9xiIiP9xiIiP9xiEgJLH9tcYiIj/cYiIj/cYiIj/cYiIj/cYg/zkWxMbqIj/cYiIj/cYiIj/cYiIj/cYiIj/cYiIj/cYiIj/QdCcA/aI/3GIiI/3GIiI/3GIiI/3GIiI/3GIiI/3E17sS7ETuP9xiIiP9xiIiP9xiIiP9xiIiP9xiIPJnjtGYc/3GIiI/3GIiI/3GIiI/3GIiI/3GIhMW6xKRY/3GIiI/3GIiI/3GIiI/3GIiI/3GISGhMiXv/cYiIj/cYiIj/cYiIiP9xiIiP9xiEK37OSBiIiP9xiIiP9xiIiP9xiIiP9xiIiP9xiIiI/3GIiI/3GIiI/3GIiI/3GIiI/3GIiI/0LOPPMc/3GIiI/3GIiI/3GIiI/3GIiI/3GIhCKBztfoiIj/cYiIj/cYiIj/cYiIj/cYiIgz86G9DF6Ij/cYiIj/cYiIj/cYiIj/cYiIiP9IG3yeSIiP9xiIiP9xiIiP9xiIiP9xiIiP9AJKwetY/3GIiI/3GIiI/3GIiI/3GIiI/3GIQDC8DfT/cYiIj/cYiIj/cYiIj/cYiIj/cYiErx3FDicYiIj/cYiIiP9xiIiP9xiIiP9xiIiP9xiIiP9xRUA8u/yIiI/3GIiI/3GIiI/3GIiI/3GIiI/zC+qbBRVnGIiI/3GIiI/3GIiI/3GIiI/3GIiIhJwSxz7YiIj/cYiIj/cYiIj/cYiIj/cYiIhOQxwrzoiIj/cYiIj/cYiIj/cYiIj/cYiIj/RPiswHVxiIiP9xiIiP9xiIiP9xiIiP9xiIhMihxHXoiP9xiIiP9xiIiP9xiIiP9xiIiP9xSbUcdK6I/3GIiI/3GIiI/3GIiI/3GIiI/3GIiI/11+04FxiIiP9xiIiP9xiIiP9xiIiP9xiIiEgVPI6siIiP9xiIiP9xiIiP9xiIiP9xiIiP809SS9Ctv/cYiIj/cYiIiP9xiIiP9xiIiP9xiDiUM7hrzIiI/3GIiI/3GIiI/3GIiI/3GIiI/zQjWL3cp/9xiIiP9xiIiP9xiIiI/3GIiI/3E1MGK7z52P9xiIiP9xiIiP9xiIiP9xiIiP9xiIN0ikuLdbcYiIiP9xiIiP9xiIiP9xiIiP9xiIiDeQvLlvQ4j/cYiIj/cYiIj/cYiIiP9xiIiP9xPz05scLGj/cYiIiP9xiIiP9xiIiP9xiIiP9xQ4c814yI/3GIiI/3GIiI/3GIiI/3GIiI/3GE3pPDFs/3GIiI/3GIiI/3GIiI/3GIiI/3GIhNqHw1eP9xiIiI/3GIiI/3GIiI/3GIiI/3GISbUcZK5xiIiP9xiIiI/3GIiI/3GIiI/3GIiI/3GIhL3SxSLYiP9xiIiP9xiIiP9xiIiP9xiIiP9xQ1jMynNxiIiP9xiIiP9xiIiP9xiIiP9xiIiI/3GIiDFDO7+8xIiI/3GIiI/3GIiI/3GIiI/3GIiI/3GIMlkCvqb9/3GIiI/3GIiI/3GIiI/3GIiI/3GIiI/3E9/36zAIGP9xiIiP9xiIiP9xiIiI/3GIiI/3E53qi3IVeIj/cYiIj/cYiIiP9xiIiP9xiIiP9xiIiP9xiIiP9xiIiP9xiIiP9xiIiI/3GIMOWdsCpiiI/3GIiI/3GIiI/3GIiI/3GIiI/3GDQglLzfa4iI/3GIiI/3GIiI/3GIiI/3GIiIg/8EGxD77/cYiIj/cYiIiP9xiIiP9xiIiP9xiCq+PRpUHC5xiIiP9xiIiP9xiIiP9xiIiI/3GIiI/z9WobKpXv9xiIiP9xiIiI/3GIiI/3GIiI/3GD7uKLIR14iIj/cYiIiP9xiIiP9xiIiP9xiIiP9Nbfw5IHGIiI/3GIiI/3GIiIj/cYiIj/cYiIhKIUxd63GIiIj/cYiIj/cYiIj/cYiIj/cYiIj/Qo189yiI/3GIiI/3GIiIj/cYiIj/cYiIj/cYiEzpPEFsiIiP9xiIiP9xiIiP9xiIiP9xiIiP9xiIiP9xMZnHvmY4cYiIj/cYiIj/cYiIj/cYiIj/cYiIiP9xiIiP9xiIiP9xiIiP9xiIiP9xiIiP9xg6PYe2wniP9xiIiI/3GIiI/3GIiI/3GIiI/3GIg7XOG1ox6Ij/cYiIj/cYiIiP9xiIiP9xiIiP9xgr9PQqULC9iI/3GIiIj/cYiIj/cYiIj/cYiIj/cYP2KxsZ1Oj/cYiIj/cYiIj/cYiIj/cYiIj/cYiIj/WanYVo/3GIiI/3GIiI/3GIiI/3GIiI/3GIiDfWNLkpy4j/cYiIj/cYiIiP9xiIiP9xiIiP9xhF4Byx/oj/cYiIj/cYiIj/cYiIiP9xiIiP9xiIJ8gZGpN+boj/cYiIj/cYiIj/cYiIiP9xiIiP9xhRHN/jiIj/cYiIj/cYiIj/cYiIj/cYiIiP9xiIiP9xiIiP9xiIiEGr3PVC/3GIiI/3GIiI/3GIiI/3GIiI/3GIiIj/TVusSkWIiP9xiIiP9xiIiP9xiIiI/3GIiI/3GIQpmM5meP9xiIiP9xiIiP9xiIiP9xiIiI/3GIiI/zwQMbTvznGIiI/3GIiIj/cYiIj/cYiIj/cYiIj/cYiIj/cYiIj/cYiIj/cYiIiP9xiIiP9xiIPqstslTSiI/3GIiI/3GIiI/3GIiI/3GIiI/3FGD2yvCf9xiIiI/3GIiI/3GIiI/3GIiI/3GIRwksn22IiIj/cYiIj/cYiIj/cYiIj/cYiIg8KHO014yI/3GIiI/3GIiI/3GIiI/3GIiI/3GIiI/3GIiI/3GIiIj/cYiIj/cYiIj/cYiIj/cYiIj/cYiIj/cYiIj/cYNkxiurOdiI/3GIiI/3GIiI/3GIiI/3GIiI/3E/IfGx3g6IiI/3GIiI/3GIiI/3GIiI/3GIiI/zKK8791DIiI/3GIiI/3GIiI/3GIiI/3GIiI/3E9pfOzWgyIiI/3GIiI/3GIiI/3GIiI/3GIiI/3FImPyGcI/3GIiI/3GIiI/3GIiI/3GIiI/3GIhMihxHXoiI/3GIiI/3GIiI/3GIiI/3GIiI/3E/L6ax0FmP9xiIiI/3GIiI/3GIiI/3GIiI/3GIiD50ArGL/XGIiIj/cYiIj/cYiIj/cYiIj/cYiEVAPLv8iP9xiIiP9xiIiP9xiIiP9xiIiP9xiEQ0LMy9j/cYiIj/cYiIj/cYiIj/cYiIj/cYiEi1HISuiIiI/3GIiI/3GIiI/3GIiI/3GIiIQXss+E2I/3GIiI/3GIiI/3GIiI/3GIiI/3GEAwvA30j/cYiIj/cYiIj/cYiIj/cYiIj/cYiE71TCCr/3GIiI/3GIiI/3GIiI/3GIiIj/cYiD9eFrGh6Y/3GIiI/3GIiI/3GIiI/3GIiI/3GIOXwMt4PziP9xiIiP9xiIiP9xiIiP9xiIiI/3GDb027oLJIiI/3GIiI/3GIiI/3GIiI/3GIiIS90sUi2P9xiIiP9xiIiP9xiIiP9xiIiP9xg0cSK8jt2IiI/3GIiI/3GIiI/3GIiIj/cYiIj/NmoKu5X1iI/3GIiI/3GIiI/3GIiIj/cYiIj/cYiIj/cYiIgn94gakId+iI/3GIiI/3GIiI/3GIiIj/cYiIj/cTCulL9Ra3GIiI/3GIiI/3GIiI/3GIiI/3GIiI/3GEVAPLv8iIj/cYiIj/cYiIj/cYiIj/cYiIj/cYiIiP9xiIgyiHG+d47/cYiIj/cYiIj/cYiIj/cYiIj/cYiIiE60jCS3/3GIiI/3GIiI/3GIiI/3GIiI/3GIiI/3GIiIj/cYiIj/cYiIj/cYiIj/cYiIj/cTaNIrpy3Y/3GIiI/3GIiI/3GIiI/3GIiI/3GIT0McG86P9xiIiP9xiIiP9xiIiP9xiIiP9xiIiP9xiIiI/3GIiI/3GIiI/3GIiI/3GIiI/3GIiI/3GIiISLUchK6IiP9xiIiP9xiIiP9xiIiP9xiIiP9xQjps7FmI/3GIiI/3GIiIj/cYiIj/cYiIj/cYPMhTtDesiIj/cYiIj/cYiIj/cYiIiP9xiIiP9PZ7wZhHGIiI/3GIiIj/cYiIj/cYiIj/cYiIW37Vgf9xiIiP9xiIiP9xiIiI/3GIiI/3GIg1ula7RamIiP9xiIiI/3GIiI/3GIiI/3GIiI/zn3EbgI7oj/cYiIiP9xiIiP9xiIiP9xiIiP9xiEyKHEdeiIj/cYiIiP9xiIiP9xiIiP9xiIiP9xg+7iiyEdeIiIj/cYiIj/cYiIj/cYiIj/cYiIj/cTP04r0LHYiP9xiIiI/3GIiI/3GIiI/3GIiIMbgiv0fdiIiP9xiIiP9xiIiP9xiIiP9xiIiDprtbaUSoiIj/cYiIj/cYiIj/cYiIj/cYiIj/cUkVPH6siI/3GIiI/3GIiI/3GIiI/3GIiI/3GIiI/3GIiDmkAbZb/nGIiI/3GIiI/3GIiI/3GIiI/3GIiI/06KHDdej/cYiIj/cYiIj/cYiIj/cYiIj/cYiIj/cYiIiP9DeyzoTf9xiIiP9xiIiP9xiIiP9xiIiI/3GIhF4Byx/v9xiIiP9xiIiP9xiIiP9xiIiP9xiIg6HuW14RpxiIiP9xiIiP9xiIiI/3GIiI/3GIMC+RsOBu/3GIiI/3GIiIj/cYiIj/cYiIj/cYiIj/cYiIhAjXwIKIiP9xiIiP9xiIiI/3GIiI/3GIiI/3GIiErBLFPtcYiIj/cYiIiP9xiIiP9xiIiP9xiIiP9xTek8MWyP9xiIiP9xiIiP9xiIiP9xiIiP9xiIPs+GsjB5iIj/cYiIj/cYiIiP9xiIiP9xiIiP83njG6Yc6P9xiIiP9xiIiP9xiIiP9xiIiP9xiIiP9xiIiP9xiIiI/3GIiI/3GIiI/3GIiI/3GIiI/3GIiI/3GD4V4bLqHo/3GIiIj/cYiIj/cYiIj/cYiIj/cYiIj/cYiIj/cYiIj/cYiIiP9xiIiP9xhENCzMvY/3GIiI/3GIiI/3GIiIj/cYiIj/cYiIj/cYiIj/cYiIj/cYiIj/cYiIj/cYiIiP9xiIiP9xhPQxwbzo/3GIiI/3GIiI/3GIiI/3GIiIj/cYiIj/cYiIj/cYiIj/cYiIj/cYiIj/cYiIj/cYiIiP9xiISsEsY+3/cYiIj/cYiIj/cYiIj/cYiIiP9xiIiP9xiIiP9xiIiP9xiIiP9xiIiP9xiIiP9xiIiIQ6Wc1ab/cYiIj/cYiIj/cYiIj/cYiIj/cYiIiP9xhKIUxt64iP9xiIiP9xiIiI/3GIiI/3GIiI/3E7HaS14lv/cYiIj/cYiIj/cYiIj/cYiIj/cYiISsEsY+3/cYiIj/cYiIj/cYiIj/cYiIj/cYiIgzU8G9rD6IiP9xiIiI/3GIiI/3GIiI/3GIiI/3E0Phe8weiIiI/3GIiI/3GIiIj/cYiIj/cYiIg4U3O4rIyIj/cYiIj/cYiIiP9xiIiP9xiIiP9xgu2ZIaImbe/3GIiIj/cYiIj/cYiIj/cYiIj/cYiEvdLFItiI/3GIiI/3GIiI/3GIiI/3GIiI/3GIhB7JzxNv9xiIiP9xiIiP9xiIiP9xiIiP9xiEBvHAoOiI/3GIiI/3GIiI/3GIiI/3GIiIQigc7X6I/3GIiIj/cYiIj/cYiIj/cYiIj/cYiIj/cYiIj/cYiIOf+FtwB6iP9xiIiP9xiIiI/3GIiI/3GIiI/3FPQxwbzoj/cYiIj/cYiIj/cYiIiP9xiIiP9xhPojwV3Ij/cYiIj/cYiIiP9xiIiP9xiIiP9xgx6RS/FuuIj/cYiIj/cYiIj/cYiIj/cYiIj/cT50ArKL/YiI/3GIiI/3GIiI/3GIiI/3GIiI/3GIiI/3GIiIj/cYiIj/cYiIj/cYiIj/cYiIj/cYiIj/cYTJxsRjn/cYiIj/cYiIiP9xiIiP9xiIiP9xiIiP9xiIiP9xRm6MqReP9xiIiI/3GIiI/3GIiI/3GIiI/3GIiI/3GIiI/3GIiI/3GIiIj/cYiIj/cYg5kHW3b4qI/3GIiIj/cYiIj/cYiIj/cYiIj/cYV6nZVoiIj/cYiIj/cYiIiP9xiIiP9xiIiP85Evq47QX/cYiIj/cYiIj/cYiIiP9xiIiP9xiIiP9N3SwyLXGIiI/3GIiIj/cYiIj/cYiIj/cYiIg+o3GyXI6P9xiIiP9xiIiP9xiIiI/3GIiI/3GDbFbLo6k4/3GIiI/3GIiI/3GIiIj/cYiIj/cYg0suG8TR6P9xiIiP9xiIiP9xiIiP9xiIiP9xiIiI/3GIiI/3GIiI/3GIiI/3GIiI/3GIiI/3GIiI/3GIiIj/cYiIj/cYiDBcxb+jOnGIiI/3GIiI/3GIiIj/cYiIj/cYiIj/cYiIj/cYiITnPMKMOIiP9xiIiP9xiIiP9xiIiP9xiIiP9xiDku+rfRBf9xiIiP9xiIiP9xiIiP9xiIiP9xiIg6uMy2RzOP9xiIiP9xiIiP9xiIiP9xiIiP9xiIRwksn22IiI/3GIiI/3GIiI/3GIiI/3GIiI/0sznGzGj/cYiIj/cYiIj/cYiIj/cYiIj/cYiIj/cYg1fVS7gquIj/cYiIj/cYiIj/cYiIj/cYiIj/cYNjtTusSsiIj/cYiIj/cYiIj/cYiIj/cYiIj/OHvRuYQu/3GIiI/3GIiIj/cYiIj/cYiIj/cYiIj/XzfSyI/3GIiI/3GIiI/3GIiIj/cYiIj/cYiIMQh0v/eLiI/3GIiIj/cYiIj/cYiIj/cYiIj/cU3pPDFsj/cYiIj/cYiIj/cYiIj/cYiIj/cYiIj/cYiIj/cYiIiP9xiIiP9xiIiP9xiIiDA6p7/FWHGIiI/3GIiIj/cYiIj/cYiIj/cYiIj/cYiIj/cYiIj/cYiIj/cYiIiP9xiIiP9xPOpxtBWOiI/3GIiI/3GIiI/3GIiI/3GIiIj/cYJzqJGpxXbv9xiIiP9xiIiP9xiIiP9xiIiP9xiIg0x+68OBGIiP9xiIiP9xiIiI/3GIiI/3GIiI/3GFt+1YGIj/cYiIj/cYiIj/cYiIiP9xiIiP9xiIOZPxt2wO/3GIiI/3GIiI/3GIiI/3GIiIj/cYiIhAbxz5DnGIiI/3GIiI/3GIiI/3GIiIj/cYiIj/cVTU3CuP9xiIiP9xiIiP9xiIiP9xiIiP9xiIiEBvHAoO/3GIiI/3GIiI/3GIiI/3GIiI/3GIiIj/cYiIj/cYiIj/cYiIj/QFMcG86Ij/cYiIj/cYiIiP9xiIiP9xiIiP9xiIiP9xiIiP9xgwbJOwo2yIiI/3GIiI/3GIiI/3GIiI/3GIiIj/cYiDkgRrffuY/3GIiI/3GIiI/3GIiI/3GIiIj/cYiD8Q4rHvHYj/cYiIj/cYiIj/cYiIj/cYiIj/cYiDcKYbn1no/3GIiI/3GIiI/3GIiI/3GIiI/3GIiI/3GIiIThSsLrWI/3GIiI/3GIiI/3GIiI/3GIiI/3FENCzMvYiP9xiIiP9xiIiP9xiIiP9xiIiP9xiIiI/3GIiI/3GIiI/3GIiD2AWbN/poiI/3GIiI/3GIiI/3GIiI/3GIiI/3Ex+iO/BdyIj/cYiIj/cYiIiP9xiIiP9xiIiP9xiIiP9xNQCxu/9OiI/3GIiI/3GIiI/3GIiI/3GIiI/3GINVs2u6TJiIiP9xiIiP9xiIiP9xiIiP9xiIiP9xg2XXG6oo6I/3GIiI/3GIiI/3GIiI/3GIiI/3GIiDt4B7WH+IiP9xiIiP9xiIiI/3GIiI/3GIiI/3GIiI/3GIiI/3GIiI/3GIiI/3GIiIj/cYiIj/cYiIW37Vgf9xiIiP9xiIiP9xiIiP9xiIiI/3GIiI/zSCeL19h4/3GIiI/3GIiI/3GIiI/3GIiI/3GIiIW37Vgf9xiIiP9xiIiP9xiIiP9xiIiP9xiIiP9xS0+cWwaI/3GIiI/3GIiI/3GIiI/3GIiI/3GIiI/3FNihw3Xv9xiIiP9xiIiP9xiIiP9xiIiP9xiIiP9xiDsrN7TUyHGIiI/3GIiI/3GIiI/3GIiI/3GIiD6f1bJgKoiIj/cYiIj/cYiIj/cYiIiP9xiIO+uytRRNiI/3GIiI/3GIiI/3GIiI/3GIiI/3GIQpmM5meP9xiIiI/3GIiI/3GIiI/3GIiI/3GIR3qcmFaP9xiIiI/3GIiI/3GIiI/3GIiI/3GIhMGuxOUYiP9xiIiP9xiIiP9xiIiI/3GIiI/3GIiIMDlmsNaZiIj/cYiIj/cYiIj/cYiIj/cYiIj/cYiIj/cYiIj/cTDdBLAy+4j/cYiIj/cYiIj/cYiIiP9xiIiEgnjH2HcYiIj/cYiIj/cYiIj/cYiIj/cYRMP8w8CI/3GIiI/3GIiI/3GIiI/3GIiI/3GIg95XKzGo2IiP9xiIiP9xiIiP9xiIiP9xiIiP9xiIiP9xTQicP3aIiI/3GIiI/3GIiI/3GIiI/3GIiI/zHoGrAn5YiIj/cYiIj/cYiIj/cYiIj/cYiIj/cYiIiP9xiIiP9xiIiP9xiIiP9xiIMH2isJJdiP9xiIiP9xiIiP9xiIiP9xiIiP9xiEXgHLH+iP9xiIiP9xiIiP9xiIiP9xiIiP9xiISu98YQiIiI/3GIiI/3GIiI/3GIiI/3GIiI/0BTHBvOiI/3GIiIj/cYiIj/cYiIj/cYiIj/cYiIj/cYiIj/LRuZGk5GboiP9xiIiP9xiIiP9xiIiP9xiIiP9xiDQCNLv9y3GIiI/3GIiIj/cYiIj/cYiIj/cYiIj/cU9DHBvOiP9xiIiP9xiIiI/3GIiI/3GIiI/3GIiDJ05b6LGoiP9xiIiP9xiIiP9xiIiP9xiIiP9xhBTLz7NIiP9xiIiP9xiIiP9xiIiP9xiIiP9xiEMoHM1+cYiIj/cYiIj/cYiIj/cYiIj/cYiIj/INdCGhOL3o/3GIiI/3GIiIj/cYiIj/cYiIj/cYg0odK8Xi2I/3GIiI/3GIiI/3GIiI/3GIiIj/cYg/EOKx7x2Ij/cYiIj/cYiIj/cYiIj/cYiIj/cYhPojwV3Ij/cYiIj/cYiIj/cYiIj/cYiIiP9xiIiP9xiIiP9xiIiP9xiIiP9xiIiP9xiIiEiGrIeVj/cYiIj/cYiIj/cYiIj/cYiIj/cYiIMTuhv8Rej/cYiIj/cYiIj/cYiIiP9xiIiP9xiDypsbRWToiI/3GIiI/3GIiI/3GIiI/3GIiI/3GIiI/3GIiI/3GIiIj/cYiEPmXMGacYiIiP9xiIiP9xiIiP9xiIiP9xiIiP8wgYWwjnpxiIiP9xiIiP9xiIiP9xiIiP9xiIgyGEK+573/cYiIiP9xiIiP9xiIiP9xiIiP9xiIMN0EvyL7cYiIj/cYiIj/cYiIj/cYiIj/cYiIj/MySZvttmiI/3GIiI/3GIiI/3GIiI/3GIiI/3GIURzf44iI/3GIiI/3GIiI/3GIiI/3GIiI/3GIiI/3GIiIj/cYiIj/cYiIj/cYiIj/cYiIj/cYiIj/cYiIj/cYiIiP9xiIiP9xiIiP9xiIiP9xiIiP9xiIiP9xURzf44iIiP9xiIiP9xiIiP9xiIiP9xiIiP85xOO4OxyIiIj/cYiIj/cYiIj/cYiIj/cYiIj/cYiIj/cUHOPOMccYiIj/cYiIj/cYiIj/cYiIj/cYiIiDYcsbnjTnGIiI/3GIiIj/cYiIj/cYiIj/cYiINhyxuuNOj/cYiIj/cYiIj/cYiIj/cYiIj/cYiIj/cYiIiP9xiIiP8xvCewU9j/cYiIj/cYiIj/cYiIj/cYiIiP9xiIiP9xiIiP9xiIiP9xiIiP9xiIiP9xiIiP9xiIg4Lzy40MOP9xiIiP9xiIiP9xiIiP9xiIiP9xiIhHaEyZe4iIj/cYiIj/cYiIj/cYiIj/cYiIiP9xiIhXqdlWiP9xiIiP9xiIiP9xiIiP9xiIiP9xiIiI/3GIiI/3GIiI/3GIiI/3GIiI/3GIiI/3GIiI/3GIiIj/cTDJeLBGh4iI/3GIiI/3GIiI/3GIiI/3GIiI/3GIiIMhcBvuj+iIj/cYiIj/cYiIj/cYiIj/cYiIj/cYiIj/NqCRu19uiI/3GIiI/3GIiI/3GIiI/3GIiI/3GISRU8fqyP9xiIiP9xiIiP9xiIiP9xiIiI/3GIg7GyK15N2IiI/3GIiIj/cYiIj/cYiIj/cYiIj/cYiIj/cYRUA8u/yIiP9xiIiP9xiIiP9xiIiP9xiIiP9xgkiKEax3Xuj/cYiIj/cYiIj/cYiIj/cYiIj/cYiIRQ9svwmIiP9xiIiP9xiIiP9xiIiP9xiIiP9xiCSHYBrHif6IiP9xiIiP9xiIiP9xiIiI/3GIiI/3E77PO1EwyP9xiIiP9xiIiI/3GIiI/3GIiI/3GIiI/3GIiI/3GIiI/3GIiI/3GIiIj/cYiIj/Nt21uyJKiP9xiIiP9xiIiP9xiIiP9xiIiI/3GEOHPNeM/3GIiI/3GIiI/3GIiIj/cYiIj/cYg3dxS5iOuIj/cYiIj/cYiIj/cYiIj/cYiIj/cYM04svbHTiI/3GIiI/3GIiI/3GIiIj/cYiIg+gVOyfqyIj/cYiIj/cYiIj/cYiIj/cYiIj/cYiISIash5WI/3GIiI/3GIiI/3GIiI/3GIiIj/cYiIRi3MnSNxiIiI/3GIiI/3GIiI/3GIiI/3GIiI/3GIiI/3GIiI/3GIiIRBHMzuOIiP9xiIiP9xiIiI/3GIiI/3GIiI/3GIiEL4rOB1/3GIiIj/cYiIj/cYiIj/cYiIj/cYiIMVHNv64yiIj/cYiIiP9xiIiP9xiIiP9xiIiP9xiIRlw8qjyIiP9xiIiP9xiIiP9xiIiP9xiIiP9xiIKqG0GmXkvoiIj/cYiIiP9xiIiP9xiIiP9xiIRvwcoD6I/3GIiI/3GIiIj/cYiIj/cYiIj/cUsO3F8SiIj/cYiIj/cYiIj/cYiIj/cYiIj/cYg5pAG3W/6P9xiIiP9xiIiP9xiIiP9xiIiP9xiIiP9xiIg3lXS5aouIiI/3GIiI/3GIiI/3GIiIj/cYiIj/cYSXRceLqIj/cYiIj/cYiIj/cYiIj/cYiIj/cYiIV6nZVoj/cYiIiP9xiIiP9xiIiP9xiIiP9xg0E0O77LxxiIiP9xiIiP9xiIiP9xiIiI/3GIiI/0BTHBvOiI/3GIiI/3GIiI/3GIiI/3GIiIj/cYiIOuzzthMMiIj/cYiIj/cYiIiP9xiIiP9xiIiP9xg/PTmxwsaP9xiIiP9xiIiP9xiIiP9xiIiP9xiII5rxGtZQ7v9xiIiI/3GIiI/3GIiI/3GIiI/3GIiI/3GD0J0bL2LnGIiI/3GIiI/3GIiIj/cYiIj/cYiIj/Tuk8MWyP9xiIiI/3GIiI/3GIiI/3GIiI/3GIiITKh8RXiIiI/3GIiI/3GIiIj/cYiIj/cYiIj/cTgGo7j5XIj/cYiIj/cYiIj/cYiIj/cYiIj/cYiEd6nJhWj/cYiIj/cYiIj/cYiIj/cYiIj/cYiIhPojwF3HGIiI/3GIiI/3GIiI/3GIiI/3GIiIj/cYiIXTfTyIiP9xiIiP9xiIiP9xiIiP9xiIiP9xiIRs2soyX/cYiIj/cYiIj/cYiIj/cYiIiP9xiIiD4yAbLN/oiIj/cYiIj/cYiIj/cYiIj/cYiIiP9xSoBsZ/mIiIj/cYiIj/cYiIj/cYiIj/cYiIj/cYiIj/cYiIMXZov4mXj/cYiIj/cYiIiP9xiIiP9xiIiP9xiIhOtIwkt4/3GIiI/3GIiI/3GIiIj/cYiIj/cYiIhdN9PIiP9xiIiP9xiIiP9xiIiP9xiIiI/3GIhCmYzmZ/9xiIiP9xiIiP9xiIiP9xiIiP9xiIiI/zo8jbfDcoj/cYiIiP9xiIiP9xiIiP9xiIiP9xiIiD3ElbI7anGIiI/3GIiI/3GIiI/3GIiIj/cYiIj/ODoSucXtiP9xiIiP9xiIiI/3GIiI/3GIiI/3GIThSsLrWIiP9xiIiI/3GIiI/3GIiI/3GIiI/zmjB7hc+IiP9xiIiP9xiIiP9xiIiP9xiIiI/3GDMDdb38ioj/cYiIj/cYiIiP9xiIiP9xiIiP9xiITwJcH9qI/3GIiI/3GIiI/3GIiI/3GIiI/3GIgwW4SwtHuIiP9xiIiP9xiIiP9xiIiI/3GIiI/0BTHBvOiI/3GIiI/3GIiI/3GIiI/3GIiIj/T1VsKqmIiI/3GIiI/3GIiI/3GIiI/3GIiI/zS0ZL1Lm4iP9xiIiP9xiIiP9xiIiP9xiIiP9xheN9HIcYiIj/cYiIiP9xiIiP9xiIiP9xiIg1G7e75Ej/cYiIiP9xiIiP9xiIiP9xiIiP9xiIiP9xM2KVvZ1qiIiP9xiIiP9xiIiP9xiIiI/3GIiI/zNi3L6dI4/3GIiI/3GIiI/3GIiI/3GIiIj/cYiIOEYit7ndcYiIj/cYiIiP9xiIiP9xiIiP9xiIiEi1HISuiI/3GIiI/3GIiIj/cYiIj/cYiIj/cTdnRrmYuY/3GIiI/3GIiIj/cYiIj/cYiIj/cYiIj/cYiIj/cT/QpbAvWnGIiI/3GIiI/3GIiIj/cYiIj/cYiIQvis4HX/cYiIj/cYiIiP9xiIiP9xiIiP9xiIiP9xiIiP9xiIiP9xiIiP9xiIiI/3GIiI/3GIiI/3GIiI/3FYqddWcYiIj/cYiIj/cYiIiP9xiIiP9xiIiP89meO0ZhyIj/cYiIj/cYiIiP9xiIiP9xiIiP9xg0gjG8fc6IiP9xiIiP9xiIiP9xiIiP9xiIiP9xiIgwfGGwk56IiI/3GIiIj/cYiIj/cYiIj/cYiIj/LGSyGkm03nGIiI/3GIiI/3GIiI/3GIiI/3GIiI/3GIg43+m4IBaIiP9xiIiP9xiIiP9xiIiP9xiIiP9xiIiDhw2biPJv9xiIiP9xiIiI/3GIiI/3GIiI/3GIiIQM48BByP9xiIiP9xiIiP9xiIiP9xiIiP9xiIiP9xiIiP9xiIiI/3GIiI/3GIiI/3GIiI/3FAcXz46HGIiI/3GIiI/3GIiI/3GIiIj/cYiIj/cYhOliwWnXGIiI/3GIiI/3GIiIj/cYiIj/cYiIj/Ol6rt6FUj/cYiIj/cYiIj/cYiIj/cYiIj/cYiIMkQ1vrvKiIiP9xiIiP9xiIiP9xiIiP9xiIiP9xhJM5x8xoiIiP9xiIiP9xiIiP9xiIiP9xiIiP9xiIiP9xiIg9FeGz6h6IiIj/cYiIj/cYiIj/cYiIj/cYiIj/cYiIj/cYiIj/cYNnvRuoQuiIiI/3GIiI/3GIiI/3GIiI/3GIiI/0BTHBvOiI/3GIiIj/cYiIj/cYiIj/cYiIj/cYMGyTsKNsiIiP9xiIiP9xiIiP9xiIiP9xiIiP9xhU1Nwrj/cYiIj/cYiIj/cYiIj/cYiIj/cYiIj/S5K8ZtSI/3GIiI/3GIiI/3GIiI/3GIiI/3GIiIg0X/O8oAyI/3GIiI/3GIiI/3GIiIj/cYiIj/cYiEtt/FkgiP9xiIiP9xiIiP9xiIiP9xiIiI/3GIiDssMbXTzoiP9xiIiI/3GIiI/3GIiI/3GIiI/3GIS0+cSwZxiIiI/3GIiI/3GIiI/3GIiI/3GIhG/BygPoj/cYiIiP9xiIiP9xiIiP9xiIiP9xiIiP9xiIiP9bYtadiI/3GIiIj/cYiIj/cYiIj/cYiIj/cYiIj/cYiIj/cYiIj/cYiIiP9xiIiP9xiIiCq1QBpkq/7/cYiIiP9xiIiP9xiIiP9xiIiP9xiIg7qLe1V0iI/3GIiI/3GIiI/3GIiI/3GIiI/3GIiExbrEpF/3GIiI/3GIiI/3GIiI/3GIiI/3GIiI/zU5X7zGoIiIj/cYiIj/cYiIj/cYiIiP9xiIiEv7jFBHiIj/cYiIj/cYiIj/cYiIj/cYiIiDgu+rjRBYiP9xiIiP9xiIiP9xiIiP9xiIiI/3GIiI/3GDwptLTWS4/3GIiI/3GIiI/3GIiI/3GIiI/3GIiISLUchK6IiP9xiIiP9xiIiP9xiIiP9xiIiP9xiDT9mLwCZ4j/cYiIj/cYiIj/cYiIj/cYiIj/cYhNCJw/doiP9xiIiP9xiIiP9xiIiP9xiIiP9xg82qOzJVxxiIiP9xiIiI/3GIiI/3GIiI/3GIiDSfcrxgjYiIj/cYiIiP9xiIiP9xiIiP9xiIiP9xiIiP9xiIiP9xiIiP9xiIiI/3GIiI/3GIiI/3GIiI/3GIiI/3GIiI/3GIiI/3GIiIj/cYiIj/cYiIj/cYiIj/cYiIj/cYiIj/cUNGfNuYiIj/cYiIiP9xiIiP9xiIiP9xiIiP9xJJmwGsZk/o/3GIiI/3GIiI/3GIiI/3GIiI/3GIiIP00HsbL4/3GIiI/3GIiIj/cYiIj/cYiIj/cYiIj/cYiD3wiLMPd4iIj/cYiIj/cYiIiP9xiIiP9xiIiP9xSDncfGJxiIiP9xiIiP9xiIiP9xiIiP9xiIiP9Fw/zDwIiI/3GIiI/3GIiI/3GIiI/3GIiI/3GIiI/3GIgySPK+tw3/cYiIj/cYiIj/cYiIj/cYiIj/cYiIQoc854yIiI/3GIiI/3GIiI/3GIiI/3GIiIj/cYiIj/cYiIj/cYiIj/cYQ7fsxIFxiIiP9xiIiP9xiIiP9xiIiI/3GIiI/zvJ27Y2JIiI/3GIiI/3GIiI/3GIiI/3GIiIj/Ng5mu/GZ/3GIiI/3GIiIj/cYiIj/cYiIj/cYiIj/cYiIj/cYiIj/cYiIj/cYiIN/cRuQjuiIiP9xiIiP9xiIiP9xiIiP9xiIiI/3GIiE5DHCvOiIiP9xiIiP9xiIiP9xiIiP9xiIiI/3GIiI/y+qIxoVXc5xiIiI/3GIiI/3GIiI/3GIiI/3GIiI/3GIPFNstKyTiP9xiIiP9xiIiP9xiIiP9xiIiP9xiIg1njG7Yc6Ij/cYiIj/cYiIj/cYiIj/cYiIiP9xiDjPHLgw4/9xiIiI/3GIiI/3GIiI/3GIiI/3GIiE2WLDadiIiP9xiIiP9xiIiP9xiIiP9xiIiP9xhDKBzNfnGIiIj/cYiIj/cYiIj/cYiIj/cYiIhOQxwrzoiI/3GIiIj/cYiIj/cYiIj/cYiIj/cYS90sUi2IiI/3GIiI/3GIiI/3GIiI/3GIiI/3GDSQw7xvPIiI/3GIiI/3GIiIj/cYiIj/cYiIj/Q3ss6E3/cYiIj/cYiIiP9xiIiP9xiIiP9xiIiP9xiIiP9xiIiP82b8G7kD6IiI/3GIiI/3GIiIj/cYiIj/cYiIj/cTqgQ7ZfvI/3GIiI/3GIiI/3GIiI/3GIiI/3GIhPojwV3I/3GIiI/3GIiI/3GIiI/3GIiIj/cYiIj/cThE5ri7Gf9xiIiI/3GIiI/3GIiI/3GIiI/3GIiD/t5rESGf9xiIiP9xiIiP9xiIiP9xiIiP9xiIiI/0U0LMy9iI/3GIiI/3GIiI/3GIiI/3GIiIj/cYiITOk8QWyIj/cYiIj/cYiIiP9xiIiP9xiIiP9xiIURzf44j/cYiIj/cYiIj/cYiIiP9xiIiP9xiINSuFu9R6iIiP9xiIiP9xiIiP9xiIiP9xiIiP9xiF0308iIiIj/cYiIj/cYiIj/cYiIj/cYiIj/cYg/TQexsviIj/cYiIj/cYiIiP9xiIiP9xiIiP9xiIObFSt06tiIj/cYiIj/cYiIj/cYiIj/cYiIiP9xiISsEsY+3/cYiIj/cYiIj/cYiIj/cYiIiP9xiIiP9xhAbxwKDoiP9xiIiP9xiIiP9xiIiI/3GIiI/3GIiIQZmM9meIiI/3GIiI/3GIiI/3GIiIj/cYiIj/cYg0O5q8xGWIiP9xiIiI/3GIiI/3GIiI/3GIiI/3GIMzLkvc0biIiP9xiIiP9xiIiP9xiIiP9xiIiP9xg0Ca689lGIiP9xiIiI/3GIiI/3GIiI/3GIiI/3GEvdLFItiIiP9xiIiP9xiIiP9xiIiP9xiIiP9xiD8Q4rHvHYiP9xiIiI/3GIiI/3GIiI/3GIiI/3GIiDZa9LqlC/9xiIiP9xiIiP9xiIiP9xiIiP9xiIiP9xiIiI/3GIiI/3GIiI/3GIiI/3GIhB2kzyW4iIj/cYiIj/cYiIj/cYiIj/cYiIj/cYNT8Ru8DuiIiP9xiIiP9xiIiP9xiIiP9xiIiI/3EmrnYapRieiP9xiIiI/3GIiI/3GIiI/3GIiI/3GIiEIoHO1+iI/3GIiIj/cYiIj/cYiIj/cYiIj/cYiDgFYrj6nYiP9xiIiP9xiIiI/3GIiI/3GIiI/3GDE7ob/EXoiI/3GIiI/3GIiI/3GIiI/3GIiI/3GIOUJkt72bj/cYiIj/cYiIj/cYiIj/cYiIj/cYiEWvTLULiI/3GIiI/3GIiI/3GIiI/3GIiIj/cYOW55t5GGiP9xiIiP9xiIiP9xiIiP9xiIiP9xg92CGzJ96P9xiIiP9xiIiP9xiIiP9xiIiI/3GDrgwbYfPo/3GIiIj/cYiIj/cYiIj/cYiIj/cYiIhI5cyBo4j/cYiIj/cYiIj/cYiIj/cYiIj/cYiIiP9xQ0Z825iIiP9xiIiP9xiIiP9xiIiP9xiIiP9xiIiP80o1W9XKqIiP9xiIiP9xiIiP9xiIiP9xiIiP9xg9cIuzj3SIiP9xiIiP9xiIiP9xiIiP9xiIiI/3GIiI/3FL3SxSLYiIj/cYiIj/cYiIiP9xiIiP9xiIiP9xiIiEeY/JZwiP9xiIiP9xiIiP9xiIiI/3GIiI/3GIiC+18RoUoO6P9xiIiP9xiIiP9xiIiP9xiIiI/3GIiI/3GIiI/3GIiI/3GIiI/3GIiI/3GIiI/3GIiIj/cUVAPLv8iIj/cYiIj/cYiIj/cYiIiP9xiIiP9xiDqOFbZx6o/3GIiI/3GIiI/3GIiI/3GIiI/3GIiI/11+04FxiIiP9xiIiP9xiIiP9xiIiP9xiIiP9xiIiP9xiIiI/3GIiI/3GIiI/3GIiI/3GIiI/3GIiI/3GIiINKhNvFeyiIj/cYiIj/cYiIj/cYiIj/cYiIj/cYiIQG8cCg6P9xiIiP9xiIiP9xiIiP9xiIiP9xiIiP9xiIhG/BygPoj/cYiIj/cYiIj/cYiIj/cYiIj/cYiIhZYtediIiP9xiIiP9xiIiP9xiIiP9xiIiP9xiDUNJbvy2oj/cYiIiP9xiIiP9xiIiP9xiIiP9xiIMF4BsLH+iP9xiIiI/3GIiI/3GIiI/3GIiI/3GIiI/3GIiI/3GIiI/3GIiIj/cYiIj/cYiIP4jNsXcyj/cYiIj/cYiIj/cYiIiP9xiIiP9xiIOT7It8E3iP9xiIiP9xiIiP9xiIiP9xiIiP9xiIiE5DHCvOiIiP9xiIiP9xiIiP9xiIiP9xiIiP9xiDDuE78R7HGIiI/3GIiI/3GIiI/3GIiI/3GIiIj/NSCUvN9riIiP9xiIiI/3GIiI/3GIiI/3GIiI/3GEOlnNWmiIj/cYiIiP9xiIiP9xiIiP9xiIiP9xiIO5VttWqSj/cYiIj/cYiIj/cYiIj/cYiIj/cYiIj/cYiIj/cYiIiDOiFL1d64/3GIiI/3GIiIj/cYiIj/cYiIj/cYiIRUA8u/z/cYiIiP9xiIiP9xiIiP9xiIiP9xiIiDLFc746jIiP9xiIiP9xiIiP9xiIiP9xiIiP9xiD6To7JsXI/3GIiI/3GIiI/3GIiI/3GIiIj/cYiIj/cYiIj/cYiIj/cYiIj/cYiIj/cYiIj/cYiIhbftWB/3GIiI/3GIiI/3GIiI/3GIiI/3GIiI/0iM7IcxcYiIiP9xiIiP9xiIiP9xiIiP9xiIiDEZg7/mfIj/cYiIj/cYiIj/cYiIj/cYiIj/cYiIj/cYiIiP9xiIiP9xiIiP8wfyWxkNqIiP9xiIiP9xiIiP9xiIiP9xiIiI/3GIg5AaS3/luI/3GIiI/3GIiI/3GIiI/3GIiI/3GIiI/3FDRnzbmIiI/3GIiIj/cYiIj/cYiIj/cYiIj/cYTIocR16IiI/3GIiIj/cYiIj/cYiIj/cYiIj/cU6WLCadj/cYiIiP9xiIiP9xiIiP9xiIiP9xiIgyZBi9m+dxiIiP9xiIiI/3GIiI/3GIiI/3GIiI/3GIiI/3GIhAbxwKDoj/cYiIj/cYiIj/cYiIj/cYiIj/cYiITrSMJLeP9xiIiI/3GIiI/3GIiI/3GIiI/3GIiIObyKt0N1j/cYiIj/cYiIj/cYiIj/cYiIj/cYiIj/cYiDRrS7yUtIj/cYiIiP9xiIiP9xiIiP9xiIiP9xiIXTfTyIiI/3GIiI/3GIiIj/cYiIj/cYiIj/cYiIgh/1Ia4ArecYiIj/cYiIj/cYiIj/cYiIiP9xiIiP9xPOg2tBfJ/3GIiI/3GIiI/3GIiI/3GIiIj/cYiIj/ThrsPlH/cYiIj/cYiIj/cYiIj/cYiIj/cYiIj/cUMoHN1+j/cYiIj/cYiIj/cYiIj/cYiIj/cYiIj/NYD1vH8KiI/3GIiI/3GIiI/3GIiIj/cYiIj/cYiIj/cYiIj/cYiIj/cYiIj/cYiIj/cYiIiP9xiIiP9THN3jcYiIj/cYiIj/cYiIj/cYiIj/cYiIiP9xiIiP9xiIiE6iPCXciIiP9xiIiI/3GIiI/3GIiI/3GIiI/3GFTU3Cv/cYiIj/cYiIj/cYiIiP9xiIiP9xiIiP89/MGzAz5xiIiP9xiIiP9xiIiP9xiIiP9xiIiP9xiERSjMrXiIiP9xiIiP9xiIiP9xiIiP9xiIiP9xiEm1HHSu/3GIiI/3GIiI/3GIiI/3GIiI/3GIiI/3E9NcSzyjuIiI/3GIiI/3GIiI/3GIiI/3GIiI/3GIiIROAcwf6IiIj/cYiIj/cYiIj/cYiIj/cYiIj/cYiIj/cYiIj/cYiIiP9xiIiP9xiIiP9xiIiP9xiIiP9xiIiP9xiIiP9xiIiI/3GIiI/3GIgiOZYa7GaeiI/3GIiI/3GIiI/3GIiI/3GIiI/3GIiIj/RlKMutf/cYiIj/cYiIj/cYiIj/cYiIj/cYiIj/cYhXqdlWiIiP9xiIiP9xiIiP9xiIiP9xiIiP9xiENGfNuYiP9xiIiI/3GIiI/3GIiI/3GIiI/3GIiI/3GIiI/3GIiI/1ti1p2IiP9xiIiP9xiIiP9xiIiP9xiIiP9xiIiP9xgxyDe/N8iP9xiIiP9xiIiP9xiIiP9xiIiP9xiIiP9xiIiI/3FF4Byx/oiP9xiIiP9xiIiP9xiIiP9xiIiP9xiIiI/3GINgzjufMccYiIj/cYiIj/cYiIj/cYiIiP9xiIiEGZjPZniIiP9xiIiP9xiIiP9xiIiP9xiIiI/z1ke7SbhIiP9xiIiP9xiIiP9xiIiP9xiIiI/3GIiI/3GIiI/3GIiI/3GIiI/3GIiI/3GIiI/3GIiIj/cYiIj/OgQht/veiIj/cYiIj/cYiIiP9xiIiP9xiIiP9xiIiDu4hbVHeoiI/3GIiI/3GIiI/3GIiI/3GIiI/3GIiIU9TdK4iI/3GIiI/3GIiI/3GIiI/3GIiI/3GIgyUc29rjJxiIiP9xiIiP9xiIiP9xiIiP9xiIiP9xg0cmO8jZyP9xiIiP9xiIiP9xiIiP9xiIiP9xiIiP9xhMnGxGOf9xiIiP9xiIiI/3GIiI/3GIiI/3GIiI/zIbBr7k+XGIiI/3GIiI/3GIiI/3GIiI/3GIiIj/cYiIj/cYiIj/cYiIj/cYiIj/cYiIj/cYiIg4dZG4im6I/3GIiI/3GIiI/3GIiI/3GIiI/3GIiIg7lCy1a9OI/3GIiIj/cYiIj/cYiIj/cYiIj/cYWmLWnY/3GIiI/3GIiI/3GIiIj/cYiIj/cYiIO4MdtXziiIiP9xiIiP9xiIiP9xiIiP9xiIiP9xiFep2VaIiI/3GIiI/3GIiI/3GIiI/3GIiI/3GIg8lSa0atmIiI/3GIiIj/cYiIj/cYiIj/cYiIj/cYMfLuvw0RiP9xiIiP9xiIiP9xiIiP9xiIiP9xiIiP9xiIiI/3GIiI/3GIiI/3GIiI/3FCeyzYTXGIiIj/cYiIj/cYiIj/cYiIj/cYiIj/cYhMGuxOUYiI/3GIiI/3GIiIj/cYiIj/cYiIj/cYiIg93lqzIaWIiI/3GIiI/3GIiI/3GIiIj/cYiIj/cYhPojwV3I/3GIiI/3GIiIj/cYiIj/cYiIj/cYiIgz3Lu9I0SIj/cYiIj/cYiIj/cYiIj/cYiIiP9xiIhdN9PIiI/3GIiI/3GIiI/3GIiI/3GIiI/3GIiIQG8cCg7/cYiIj/cYiIj/cYiIj/cYiIj/cYiIiP9xiIiP9xiIiP8/FiOx6dxxiIiP9xiIiP9xiIiP9xiIiP9xiIiP9xg4pUK4Wr2IiP9xiIiP9xiIiI/3GIiI/3GIiI/3GIMMz0sEMLj/cYiIj/cYiIj/cYiIj/cYiIj/cYiIj/cYSJj8dnBxiIiI/3GIiI/3GIiI/3GIiI/3GIiI/3GC5BTBor6z6IiI/3GIiI/3GIiIj/cYiIj/cYiIj/cYOhAxtu/OiIiP9xiIiP9xiIiP9xiIiP9xiIiP9xiIQDC8/PRxiIiP9xiIiP9xiIiP9xiIiP9xiIiP9xNgSvuvtQiP9xiIiP9xiIiP9xiIiP9xiIiP9xiIiFt+1YH/cYiIj/cYiIj/cYiIj/cYiIj/cYiIj/cYTBrsTlGIiI/3GIiIj/cYiIj/cYiIj/cYiIj/cYW37VgYiP9xiIiP9xiIiI/3GIiI/3GIiI/3GIg9Apez/WiIiP9xiIiP9xiIiP9xiIiI/3GIiI/3GIiIKKf0GoWAvoj/cYiIiP9xiIiP9xiIiP9xiIiP9xiIglpcAapaP+cYiIj/cYiIj/cYiIj/cYiIj/cYiIj/cYiIiP9xiIg/H5Gx4G6IiI/3GIiI/3GIiIj/cYiIj/cYiIj/cYiIj/cYiDxyDrSN8f9xiIiP9xiIiP9xiIiP9xiIiP9xiIiI/3GIiI/3GIiI/3GIiI/3GIiI/3GIiI/3GIiDktubfSRoj/cYiIj/cYiIj/cYiIiP9xiIiP9xiIiP9xiIiP9xiIiDYKYbr1noiIj/cYiIj/cYiIiP9xiIiP9xiIiP9xiE2ofDV4j/cYiIj/cYiIj/cYiIj/cYiIiP9xiIiP9xiIiP9xiIiP9xiEBvHAoOiP9xiIiI/3GIiI/3GIiI/3GIiI/3GIiEKHPOeMiIiP9xiIiP9xiIiP9xiIiP9xiIiP9xiDrofbYXgo/3GIiI/3GIiI/3GIiI/3GIiIj/cYiIj/QFMcG86Ij/cYiIj/cYiIj/cYiIj/cYiIiP9xiIPXLGs405iIj/cYiIj/cYiIj/cYiIiP9xiIiP9xiIOvvHtgQ4j/cYiIiP9xiIiP9xiIiP9xiIiP9xiIiDYnx7rYOIj/cYiIj/cYiIj/cYiIj/cYiIj/cYiIj/cYiISk+cawaIiI/3GIiI/3GIiI/3GIiI/3GIiIj/cYiIj/cVip11ZxiIiP9xiIiP9xiIiP9xiIiP9xiIiI/3GIiD11Q7OKvIj/cYiIj/cYiIj/cYiIj/cYiIj/cYiIj/cYiIiP83Sie6tdiP9xiIiP9xiIiP9xiIiP9xiIiP9xiIiI/3FF4Byx/oiP9xiIiP9xiIiP9xiIiP9xiIiP9xiITIocR16IiP9xiIiP9xiIiP9xiIiP9xiIiP9xiIiIPw6CsfF9iIiP9xiIiP9xiIiP9xiIiI/3GIiI/3GIg9RZKzum2IiP9xiIiI/3GIiI/3GIiI/3GIiI/3GIMyRSvdutiIj/cYiIj/cYiIj/cYiIiP9xiIiP9xiIg/IfGx3g7/cYiIj/cYiIj/cYiIj/cYiIiP9xiIiP9xiDJkGL6b54/3GIiI/3GIiI/3GIiI/3GIiIj/cYiIj/cYiIj/cYiIj/cYiIj/cYiIhEk0y2y3GIiI/3GIiI/3GIiI/3GIiI/3GIiIj/cYRUA8u/yIj/cYiIj/cYiIj/cYiIiP9xiIiP9xiIiP9xiIiD0ySLPNt4/3GIiI/3GIiI/3GIiI/3GIiI/3GIiI/3GIiI/3GIiIj/cYiIj/cYiIj/cYiIj/cYiIg5IEa237lxiIiI/3GIiI/3GIiI/3GIiI/3GIiI/3FENCzMvYiP9xiIiP9xiIiP9xiIiP9xiIiP9xiIiEcJLJ9tiI/3GIiI/3GIiI/3GIiI/3GIiI/3GIiINJDDvG88/3GIiIj/cYiIj/cYiIj/cYiIj/cYiIj/cYiIj/cYP14WsaHpiI/3GIiIj/cYiIj/cYiIj/cYiIj/cYiFPU3SuIiI/3GIiI/3GIiIj/cYiIj/cYiIj/cYgzdiG9id7/cYiIiP9xiIiP9xiIiP9xiIiP9xiIiP9xNj8RucDucYiIj/cYiIj/cYiIj/cYiIj/cYiIj/cYiDuot7VXSIiP9xiIiP9xiIiP9xiIiP9xiIiP9xiIiI/3GIiI/3GIiIM2FUvZ6riIj/cYiIj/cYiIj/cYiIiP9xiIiP9xg5wmG3PZ6IiI/3GIiI/3GIiI/3GIiI/3GIiI/3GIXjfRyHGIiI/3GIiI/3GIiI/3GIiI/3GIiI/3GIPTJIs823iIj/cYiIj/cYiIj/cYiIj/cYiIiP9xiIiP89zBG0M+7/cYiIj/cYiIj/cYiIiP9xiIiP9xiIiP8wMfGx3g6IiI/3GIiI/3GIiI/3GIiIj/cYiIj/cYiINqgGulf5iP9xiIiP9xiIiP9xiIiP9xiIiP9xiIiEpPnGsGiIj/cYiIj/cYiIj/cYiIj/cYiIj/cYiDnKHbc14oiP9xiIiI/3GIiI/3GIiI/3GIiI/3GIiI/3GIiI/3FP0uwS0Yj/cYiIj/cYiIiP9xiIiP9xiIiP9xiIiP9LwSxj7YiI/3GIiIj/cYiIj/cYiIj/cYiIj/cYiDTQQrwvvYiI/3GIiI/3GIiI/3GIiI/3GIiIj/cYg4Ebm47kaP9xiIiP9xiIiI/3GIiI/3GIiI/3GIiEL4rOB1/3GIiIj/cYiIj/cYiIj/cYiIj/cYiIMBiJsPd2iP9xiIiI/3GIiI/3GIiI/3GIiI/3GIiI/3GFpi1p2P9xiIiP9xiIiI/3GIiI/3GIiI/3GIiI/3GIQ6Wc1aaIj/cYiIiP9xiIiP9xiIiP9xiIiP9xiIiP9xg2m7S6ZEv/cYiIj/cYiIiP9xiIiP9xiIiP9xiIiP9xiIiP9xiIiP9xiIiP9xiIiI/3GIiI/3E0UYa7rnlxiIiP9xiIiP9xiIiP9xiIiP9xiIiP9xhL73xBCHGIiIj/cYiIj/cYiIj/cYiIj/cYiIj/JVkyGsps3v9xiIiP9xiIiP9xiIiP9xiIiP9xiIiI/3GIiI/3GINc7huzEeiI/3GIiI/3GIiI/3GIiI/3GIiIj/cYiIj/K2hwGml4/v9xiIiP9xiIiP9xiIiP9xiIiP9xiIiP8yvSG/Qt6P9xiIiP9xiIiP9xiIiP9xiIiI/3GIiEohTG3r/3GIiI/3GIiIj/cYiIj/cYiIj/cYiIj/NM0vvTLQj/cYiIj/cYiIiP9xiIiP9xiIiP9xiIiP9xNwphufWeiI/3GIiI/3GIiI/3GIiIj/cYiIj/cYiIj/cYiIj/cYiIhT1N0riI/3GIiI/3GIiIj/cYiIj/cYiIj/cYiIg7HGO045xxiIiP9xiIiI/3GIiI/3GIiI/3GIiI/3E1/pK7AW2IiP9xiIiP9xiIiP9xiIiP9xiIiP9xiIg3w+m5PBb/cYiIiP9xiIiP9xiIiP9xiIiP9xiIiP9xiIiP9xiIiP9xiIiI/3GIiI/3GIiI/3GIiI/3GIiI/3GIiI/3GIiI/3GIiIj/cYiIj/cYiIj/cYiIj/cYiIj/cYiIj/cYiIj/cYiIiP9xiIiP9xiIiDMy5L3NG4/3GIiI/3GIiIj/cYiIj/cYiIj/cYiIg1TGK7s52IiI/3GIiI/3GIiIj/cYiIj/cYiIj/cYiIj/cYiIj/cYiIj/cYiIj/cYiIiP9xiIiP9xiIhGXDyqPIj/cYiIiP9xiIiP9xiIiP9xiIiP9xiIiP9xiIiP9xiIiP9xiIiI/3GIiI/3GIiI/3GITpYsFp1xiIiP9xiIiI/3GIiI/3GIiI/3GIiI/3GIiEuuvEUUcYiIj/cYiIj/cYiIj/cYiIj/cYiIj/cYiEyKHEdeiIj/cYiIj/cYiIj/cYiIj/cYiIj/cYiIiEL4rNB1cYiIj/cYiIj/cYiIj/cYiIiP9xiIiP9xiC+OPhoXHB7/cYiIj/cYiIj/cYiIj/cYiIiP9xiIiP9xiIiP9xiIiP9xiIiP9xiIiP9xg1agq7lfWI/3GIiI/3GIiI/3GIiI/3GIiI/3GIiI/3GIiIj/cUI6bOxZiP9xiIiP9xiIiP9xiIiP9xiIiP9xiIiP9xiIiP9xiIiI/zSMb71zkIiP9xiIiI/3GIiI/3GIiI/3GIiI/3GIiDa2mLpJZ4j/cYiIiP9xiIiP9xiIiP9xiIiP9xiIiFep2VaP9xiIiP9xiIiI/3GIiI/3GIiI/3GIiI/3GIiI/3GIiI/3GIg6L/S10AtxiIiP9xiIiP9xiIiP9xiIiI/3GIiI/3GDDXC7A49IiP9xiIiP9xiIiI/3GIiI/3GIiI/3GIiI/3GIiI/3GIPVfis6gd/3GIiIj/cYiIj/cYiIj/cYiIj/cYiIj/Sdm8cmRxiIiP9xiIiP9xiIiP9xiIiP9xiIiP9xiC3JxBozY76IiP9xiIiP9xiIiP9xiIiP9xiIiP9xiIiP9xiIiIO/gEtQf7iIiP9xiIiP9xiIiI/3GIiI/3GIiI/3FAMLwN9I/3GIiIj/cYiIj/cYiIj/cYiIj/cYiIj/cYiIRQ9svwmIj/cYiIj/cYiIiP9xiIiP9xiIiP9xiIiP9xiIiP9xN7LauU0liIiP9xiIiP9xiIiI/3GIiI/3GIiI/3GIhI5cyBo4iI/3GIiI/3GIiI/3GIiI/3GIiI/3GIiI/3GIiIj/cYiIj/cYiIj/cYiIj/cYiIj/cYiISLUchK6IiI/3GIiI/3GIiI/3GIiI/3GIiI/3GIiEucbFY5iIj/cYiIj/cYiIiP9xiIiP9xiIiP9xiIOOJEuB27iIiP9xiIiP9xiIiP9xiIiI/3GIiI/3GIThSsLrWIiP9xiIiP9xiIiI/3GIiI/3GIiI/3GIiI/3GIiI/3GIiI/3GIN1mzuKZMcYiIj/cYiIiP9xiIiP9xiIiP9xiIiP9xiIiP9xPEvStLQt/3GIiI/3GIiIj/cYiIj/cYiIj/cYiIj/cYiIj/cUMoHN1+/3GIiIj/cYiIj/cYiIj/cYiIj/cYiIj/cYhDRnzbmIj/cYiIj/cYiIiP9xiIiP9xiIiP9xiIiP9xiIiP9xiIiP9xiIiP9xiIiI/3GIiI/3GIiI/3GIiI/3GIiI/3GIiI/3GIiI/3GIiIj/cYNCMRvNzuiP9xiIiP9xiIiP9xiIiP9xiIiI/3GIiI/0mY/IZwj/cYiIj/cYiIj/cYiIj/cYiIj/cYiIiP9xiIiP9xgouAQahH++iIiP9xiIiI/3GIiI/3GIiI/3GIiI/3GIiI/3GITpYsJp3/cYiIj/cYiIj/cYiIj/cYiIj/cYiIj/cYg1rMO7UzyIiIj/cYiIj/cYiIj/cYiIj/cYiIj/cYNoXtunoS/3GIiI/3GIiI/3GIiI/3GIiI/3GIiI/3GCBSRhr6255xiIiP9xiIiP9xiIiP9xiIiP9xiIiP9xg+zoyxMXNxiIiP9xiIiP9xiIiI/3GIiI/3GIiI/3GIRm6MmRdxiIiP9xiIiP9xiIiI/3GIiI/3GIiI/3GIQY185yhxiIiP9xiIiP9xiIiP9xiIiI/3GIiI/3GIiI/3GIiIQP7s8BFxiIiP9xiIiP9xiIiP9xiIiI/3GIiI/3GIiEucbFY5iIj/cYiIj/cYiIj/cYiIj/cYiIj/cYiIiP9xg4Q6W4vFqIiP9xiIiP9xiIiP9xiIiP9xiIiP9xiIiP9xiIiI/3GIiI/06KHDde/3GIiI/3GIiI/3GIiI/3GIiIj/cYiIj/cYTpYsJp3/cYiIj/cYiIj/cYiIiP9xiIiP9xiIiP9xNwfkufgbiIj/cYiIiP9xiIiP9xiIiP9xiIiP9xiIiP9xiIiP9xhP0uwS0Y/3GIiI/3GIiIj/cYiIj/cYiIj/cYiIj/cU60jCS3iIiP9xiIiP9xiIiI/3GIiI/3GIiI/3GIg/DEex87iIiI/3GIiI/3GIiI/3GIiI/3GIiI/3GIg6xl+2OaCI/3GIiI/3GIiI/3GIiI/3GIiI/3GIiIgyFwG+6P6Ij/cYiIj/cYiIj/cYiIj/cYiIj/cYiIgrcMIaWPPeiP9xiIiI/3GIiI/3GIiI/3GIiI/3GIiI/zXtyrwSNY/3GIiI/3GIiI/3GIiIj/cYiIj/cYiIj/cYiIj/cYiITcbcM5KIj/cYiIj/cYiIj/cYiIj/cYiIiP9xiIiP9xiIiP9xiIiP9xRm6MqReP9xiIiP9xiIiI/3GIiI/3GIiI/3GIiI/3E4dtK4iS2I/3GIiI/3GIiI/3GIiIj/cYiIj/cYiIg6eom2hXb/cYiIj/cYiIj/cYiIiP9xiIiP9xiIiP9xNPAlvA/aiP9xiIiP9xiIiP9xiIiP9xiIiP9xiIiI/zP0Kr0L1XGIiI/3GIiI/3GIiIj/cYiIj/cYiIj/cYPwORsPxucYiIj/cYiIiP9xiIiP9xiIiP9xiIiP9xiDxYJLSn24iP9xiIiP9xiIiP9xiIiP9xiIiI/3GIiEKHPOeMiIj/cYiIj/cYiIiP9xiIiP9xiIiP9xiIiP9xiIiP9xiIiDr6hrYFeYiI/3GIiI/3GIiIj/cYiIj/cYiIj/cYiIj/cYiIj/cYiIj/cYiIj/cYiIiP9xiIiP9xhHu1yUSv9xiIiP9xiIiP9xiIiP9xiIiP9xiIiP9xiEiGrIeViIj/cYiIj/cYiIj/cYiIj/cYiIj/cYiIQUy8+zT/cYiIj/cYiIj/cYiIiP9xiIiP9xiIiP9xiIiP9xiIiP9xiIiP9xiIiP9xhG/BygPoiIj/cYiIj/cYiIj/cYiIj/cYiIj/cYiIOSPCttw9cYiIiP9xiIiP9xiIiP9xiIiP9xiIiP9xiIhKwSxj7f9xiIiP9xiIiP9xiIiP9xiIiP9xiIiP9xiINGFUvJ6r/3GIiI/3GIiI/3GIiI/3GIiI/3GIiI/3GISAksf21xiIiP9xiIiP9xiIiP9xiIiP9xiIiP9xiIiI/3GIiI/3GIiDheq7ihVIiP9xiIiP9xiIiP9xiIiP9xiIiP9xiIiP8/hRGyeu6IiP9xiIiP9xiIiP9xiIiP9xiIiP9xiIiI/0FvHAoOiIiP9xiIiP9xiIiP9xiIiP9xiIiI/3GIiISBU8jqyIiP9xiIiP9xiIiI/3GIiI/3GIiI/3GIiIKkBZGlv6bnGIiI/3GIiI/3GIiI/3GIiI/3GIiI/3GIhU1NsrcYiIj/cYiIj/cYiIj/cYiIj/cYiIj/cYiEGr3PVCiP9xiIiP9xiIiI/3GIiI/3GIiI/3GIiI/3GIiI/3GIiI/3GIg0MaO8zlyP9xiIiP9xiIiP9xiIiI/3GIiI/3GIiI/3E5NNG3yy6I/3GIiI/3GIiI/3GIiI/3GIiI/3GIiIj/SrUcdK6I/3GIiI/3GIiI/3GIiI/3GIiI/3GIiIj/cYiIj/cYiIj/cYiIj/cYiIj/cYiIj/cYiIj/cYiIiP9xiIiP9xiIiP9xiIiP9xiIiP9xiIiP8zV8a+qDn/cYiIj/cYiIj/cYiIj/cYiIj/cYiIj/cYiIiP9xhB7JzxNo/3GIiI/3GIiI/3GIiI/3GIiIj/cYiIj/cT7b3bIkIoiI/3GIiI/3GIiIj/cYiIj/cYiIj/cYiEHsnOE2cYiIj/cYiIiP9xiIiP9xiIiP9xiIiP9xiIMFlJsLa2j/cYiIj/cYiIj/cYiIj/cYiIj/cYiIiP9xgwvmKwUZ2P9xiIiP9xiIiP9xiIiP9xiIiP9xiIiI/3GFTU3Cv/cYiIj/cYiIj/cYiIj/cYiIj/cYiIj/cYhBeyz4TYiIj/cYiIj/cYiIj/cYiIj/cYiIiP9xiDPhmLweZ3GIiI/3GIiI/3GIiI/3GIiI/3GIiIj/cYiINL4UvEHriIiP9xiIiP9xiIiP9xiIiP9xiIiP9xiIhKIUxt64/3GIiI/3GIiI/3GIiI/3GIiI/3GIiIj/O1rttaUScYiIj/cYiIj/cYiIiP9xiIiP9xiIiP9xiIPcEZsz7miP9xiIiP9xiIiI/3GIiI/3GIiI/3GIiI/z9A2rK/Jf9xiIiP9xiIiP9xiIiP9xiIiI/3GIiI/3FRHN/jiIiP9xiIiP9xiIiP9xiIiP9xiIiI/3GIO7eLtEh0cYiIj/cYiIj/cYiIiP9xiIiP9xiIiP9xiIiP9xiIiDheq7ihVIj/cYiIj/cYiIj/cYiIj/cYiIiP9xiIiP9xiIhG/BygPo/3GIiI/3GIiI/3GIiIj/cYiIj/cYiIj/cSl3RBp4i76I/3GIiI/3GIiI/3GIiI/3GIiIj/cYiIj/Q3ss6E3/cYiIj/cYiIj/cYiIiP9xiIiP9xiIiP9xiCBy4RoJ0e6IiP9xiIiP9xiIiP9xiIiP9xiIiI/3GIhItRyEroiIj/cYiIj/cYiIj/cYiIj/cYiIiP9xiINhk1uubKiI/3GIiI/3GIiI/3GIiI/3GIiI/3GIiIMq/OvVAxcYiIj/cYiIj/cYiIj/cYiIiP9xiIiP9xiCqTIhpmzd6IiI/3GIiIj/cYiIj/cYiIj/cYiIj/cYiIQI18CCiIiP9xiIiP9xiIiI/3GIiI/3GIiI/3GIiI/3GIiI/3GIiI/3GE60jCS3iIiP9xiIiP9xiIiP9xiIiP9xiIiP9xiIiDktubfSRo/3GIiI/3GIiI/3GIiI/3GIiIj/cYiIj/cSS4UhrEet7/cYiIj/cYiIj/cYiIj/cYiIj/cYiIj/cYiDPEMr07zYj/cYiIj/cYiIiP9xiIiP9xiIiP9xiIiP9xiIiP9JCSyPbYj/cYiIj/cYiIj/cYiIj/cYiIj/cYiIj/cYiIj/cToe5bbhGoiP9xiIiP9xiIiP9xiIiI/3GIiI/3GIiIIyYFGt2froiI/3GIiI/3GIiI/3GIiI/3GIiI/3GIiI/zjrAbkU/o/3GIiI/3GIiI/3GIiI/3GIiI/3GIiI/3GD99t7GCSIiP9xiIiP9xiIiP9xiIiP9xiIiP9xiIiI/0N7LOhN/3GIiI/3GIiI/3GIiI/3GIiIj/cYiIj/cYhFQDy7/Ij/cYiIj/cYiIiP9xiIiP9xiIiP9xiIiP82IJS632txiIiP9xiIiP9xiIiP9xiIiP9xiIiP9xiIiI/3GIiI/3GIiDOiFL1d64iP9xiIiP9xiIiP9xiIiP9xiIiP9xiIiP9xg34ou5HXSIj/cYiIj/cYiIj/cYiIj/cYiIj/cYiIiP9xiEjHbIOJj/cYiIj/cYiIj/cYiIj/cYiIj/cYiIj/cYiIj/NCNYvdyn/3GIiI/3GIiI/3GIiIj/cYiIj/cYiIj/cUIL/N9AcYiIj/cYiIj/cYiIj/cYiIiP9xiIiP9xiIiP9xiIRQ9svwmIiP9xiIiP9xiIiP9xiIiP9xiIiI/3GIiD/fVLAgq3GIiI/3GIiI/3GIiI/3GIiIj/cYiIj/cYiFpi1Z1xiIiP9xiIiP9xiIiP9xiIiP9xiIiI/3GIPzq8scVDj/cYiIj/cYiIj/cYiIj/cYiIj/cYiIj/cYQjps7FmP9xiIiI/3GIiI/3GIiI/3GIiI/3GIiI/3FHu1yUSo/3GIiI/3GIiI/3GIiI/3GIiIj/cYiIj/cTfrAbgU/nGIiI/3GIiI/3GIiI/3GIiIj/cYiIj/cYiIj/cYiIj/cYiIj/cYiIj/cYiIj/cYiIhHepyIVnGIiI/3GIiI/3GIiI/3GIiI/3GIiIj/cYiIj/cYiIj/cYiIj/cTmbrbdkUoiP9xiIiP9xiIiP9xiIiI/3GIiI/3GIiIIcTgKvOx/Yj/cYiIj/cYiIj/cYiIj/cYiIj/cYiIj/cYg0fpW8gWqIiIj/cYiIj/cYiIj/cYiIj/cYiIj/cYiEzpPEFsiIiP9xiIiP9xiIiP9xiIiP9xiIiP9xiIhM+4wwR3GIiI/3GIiI/3GIiI/3GIiI/3GIiI/3GIg767K1FE2Ij/cYiIiP9xiIiP9xiIiP9xiIiP9xiIiDnQ87cvDIj/cYiIj/cYiIj/cYiIj/cYiIj/cYiIj/cUdcPJo8/3GIiI/3GIiI/3GIiI/3GIiI/3GIiIj/cYiIj/cYiIj/cYg1y2W7NJqIiI/3GIiI/3GIiI/3GIiI/3GIiI/3GIiIKy5bKl0aTYiIj/cYiIiP9xiIiP9xiIiP9xiIiP9xiIiD/NBLEy+4iI/3GIiI/3GIiI/3GIiI/3GIiI/3GIiIj/cYiIj/cYiIj/cYiIgrHhYaXh6eiP9xiIiP9xiIiP9xiIiP9xiIiI/3GIiI/3Ex+Oe/Bxj/cYiIj/cYiIj/cYiIj/cYiIj/cYiIj/cYgzNqK8yV1xiIiP9xiIiP9xiIiP9xiIiI/3GIiI/3GIiEpR/FrgcYiIj/cYiIj/cYiIj/cYiIj/cYiIiP9xiD8prbHWUoj/cYiIj/cYiIj/cYiIj/cYiIj/cYiIj/cYPWjxs5cOj/cYiIj/cYiIj/cYiIj/cYiIj/cYiIj/cYJwDhGo/x7nGIiIj/cYiIj/cYiIj/cYiIj/cYiIj/cYg6Sxq2tOWP9xiIiP9xiIiP9xiIiP9xiIiP9xiIiP9xg5spO3TWyI/3GIiI/3GIiI/3GIiIj/cYiIj/cYiIj/cSKZ9xrmYI6Ij/cYiIj/cYiIj/cYiIj/cYiIj/cYiITIocR16Ij/cYiIj/cYiIj/cYiIj/cYiIj/cYiIg6rHW2U4qI/3GIiI/3GIiIj/cYiIj/cYiIj/cYiIj/QLI8FdyIiI/3GIiI/3GIiI/3GIiI/3GIiI/3GIiIRvwcoD6P9xiIiP9xiIiP9xiIiP9xiIiP9xiIiP9xiDgFYrj6nYiIj/cYiIj/cYiIj/cYiIj/cYiIj/cYiIj/TfuMQEeIiP9xiIiP9xiIiP9xiIiP9xiIiP9xiIiP9xiIV6nZVoiI/3GIiI/3GIiI/3GIiI/3GIiI/3GIiI/3GIiI/z91Q7KKvP9xiIiI/3GIiI/3GIiI/3GIiI/3GIiI/3GIhbftWBj/cYiIiP9xiIiP9xiIiP9xiIiP9xiIiP9xiISCeMjYeP9xiIiI/3GIiI/3GIiI/3GIiI/3GIiI/3EyxHm+O4b/cYiIj/cYiIiP9xiIiP9xiIiP9xiIiP9xiIMyIXvd3o/3GIiI/3GIiI/3GIiIj/cYiIj/cYiIj/cYg5mmy3ZZOIiI/3GIiIj/cYiIj/cYiIj/cYiIj/cYiEd6nJhW/3GIiIj/cYiIj/cYiIj/cYiIj/cYiIj/cYg72qO1JVyIiI/3GIiI/3GIiI/3GIiIj/cYiIj/cYiEucbFY5iIiP9xiIiP9xiIiP9xiIiP9xiIiP9xiIiI/3FNihwnXnGIiI/3GIiI/3GIiI/3GIiI/3GIiIj/cYiEIoHO1+iIj/cYiIj/cYiIj/cYiIj/cYiIiP9xiIiDk7TLfEs4/3GIiI/3GIiI/3GIiI/3GIiI/3GIiIj/cYiIj/cYiIj/cYiIj/cYiIj/cYiIj/cYiIj/cUf8HIA+cYiIj/cYiIj/cYiIj/cYiIj/cYiIj/cYiIhNliw2nYiI/3GIiI/3GIiI/3GIiI/3GIiIj/cYiIj/PXfFtIg6iIiP9xiIiP9xiIiP9xiIiI/3GIiI/3GIiI/3GIiI/3GIiI/3GIiI/3GIiI/3GIiIgu5uMaIZHOj/cYiIj/cYiIj/cYiIj/cYiIj/cYiIiP9xiISsEsY+3/cYiIj/cYiIj/cYiIj/cYiIiP9xiIiP9xiIiEi1HISuiI/3GIiI/3GIiI/3GIiIj/cYiIj/cYiIj/cYiIj/cYiIj/cYiIj/cYiIj/cYiIiP9xiIiP9xiIiP9xiIiP9xiDIQDr7v8Yj/cYiIj/cYiIj/cYiIj/cYiIj/cYiIiP9xg9eQGyhv5xiIiP9xiIiP9xiIiP9xiIiP9xiIiI/3GIPh2dsuJi/3GIiI/3GIiI/3GIiI/3GIiI/3GIiI/3GIg0HTq84sX/cYiIj/cYiIj/cYiIiP9xiIiP9xiIiP9xiITZYsNp2IiI/3GIiIj/cYiIj/cYiIj/cYiIj/cYiIj/Ou+3txBIiIj/cYiIj/cYiIj/cYiIj/cYiIj/cYiIj/NZEFvG76iP9xiIiP9xiIiP9xiIiI/3GIiI/3GIiI/3GIiI/037jEBHiI/3GIiI/3GIiIj/cYiIj/cYiIj/cYiIj/cYiIj/cTjV8rgqDYiI/3GIiI/3GIiI/3GIiI/3GIiI/3GIiI/zqT8bdsDoiIj/cYiIj/cYiIj/cYiIj/cYiIj/cYiIj/P0WSsrptiP9xiIiP9xiIiP9xiIiP9xiIiP9xiIiIO8mUtTZriP9xiIiI/3GIiI/3GIiI/3GIiI/3GIiI/3GDudobViXoiP9xiIiP9xiIiP9xiIiP9xiIiP9xiIiI/zJ0Lb+L0oiP9xiIiP9xiIiP9xiIiP9xiIiP9xiIiP9xiIiP9xiIiI/3GIiI/3GIiI/3GIiI/3GIiI/0HQnAP2j/cYiIiP9xiIiP9xiIiP9xiIiP9xiIiP9xiIQ6Wc1aaIj/cYiIj/cYiIj/cYiIj/cYiIj/cYiIj/NnEiu47d/3GIiI/3GIiI/3GIiI/3GIiI/3GIiIj/cYNX6VuoFqcYiIj/cYiIj/cYiIj/cYiIj/cYiIj/cYiIj/cUrBLGPtiIj/cYiIj/cYiIj/cYiIj/cYiIj/cYiIiP9xgkh2Aax4n+iIiP9xiIiP9xiIiP9xiIiP9xiIiP9xiIiP9xiIiP9xiIiI/3GIiI/3GIiI/3GIiI/3GIiDikAbhb/oiIj/cYiIiP9xiIiP9xiIiP9xiIiP9xiIg2Mx+6zOD/cYiIj/cYiIj/cYiIiP9xiIiP9xiIiP9xiIiP9xiIiP9xiIiP9xiIiP9xiIiI/3GIiI/3GIiI/z4wDbPP8oiI/3GIiI/3GIiI/3GIiI/3GIiI/3GIiI/3FJFTx+rIiP9xiIiP9xiIiP9xiIiP9xiIiP9xiIiI/3GIiI/3GIiI/3GIiI/3GIiI/3GIiI/3GIiI/3GIiIj/cYiIj/cYiIj/cYiIj/cYiEVw7Ljx/3GIiI/3GIiI/3GIiI/3GIiIj/cYiIj/cYhU1NsrcYiIj/cYiIj/cYiIj/cYiIj/cYiIiP9xiIghnbUa9iSu/3GIiI/3GIiI/3GIiI/3GIiI/3GIiIj/cYhDhzzHjHGIiI/3GIiI/3GIiIj/cYiIj/cYiIj/cYiC4ooxotdc6P9xiIiP9xiIiP9xiIiP9xiIiP9xiIiP9xiE3pPCFscYiIj/cYiIj/cYiIj/cYiIiP9xiIiP9xiIhALlwOGoiP9xiIiP9xiIiP9xiIiP9xiIiP9xiIiP9xSYasZ5VxiIiP9xiIiP9xiIiP9xiIiP9xiIiI/3GIPdWksypbj/cYiIj/cYiIj/cYiIj/cYiIj/cYiIj/cYiIj/cYiINGFUu56rcYiIj/cYiIj/cYiIj/cYiIj/cYiIj/cYiIRUA8u/yP9xiIiP9xiIiP9xiIiP9xiIiI/3GIiI/3GIP5sYsWTniIiP9xiIiP9xiIiP9xiIiI/3GIiI/3GIiCPX8xrSgM6I/3GIiI/3GIiIj/cYiIj/cYiIj/cYiIj/cYiIS90sUi2I/3GIiI/3GIiI/3GIiI/3GIiI/3GIiI/3GEhoTIl7j/cYiIj/cYiIj/cYiIj/cYiIiP9xiIiP9xiIiP9xiIiP9xiIiP9xiIiP9xiIiP9xiIhL3SxSLYj/cYiIj/cYiIj/cYiIj/cYiIiP9xiIiP9xMHtnsJSYiP9xiIiP9xiIiP9xiIiP9xiIiP9xiIiP9xiDW+FLtB6/9xiIiP9xiIiP9xiIiI/3GIiI/3GIiI/3GFpi1p2P9xiIiP9xiIiP9xiIiP9xiIiI/3GIiI/3GIiI/3GIiI/3GIiISu98YQiI/3GIiI/3GIiIj/cYiIj/cYiIj/cYiIj/cYPGkztJbMiI/3GIiI/3GIiI/3GIiI/3GIiIj/cYiIg82WKzJp1xiIiP9xiIiP9xiIiP9xiIiP9xiIiI/3GIiIMoJ4vn2HiP9xiIiP9xiIiP9xiIiP9xiIiP9xiIiP9xiIiI/3GIiI/3EsXFkaOjpucYiIj/cYiIj/cYiIj/cYiIj/cYiIj/cYiIj/ME56sMGFcYiIj/cYiIj/cYiIj/cYiIj/cYiIj/cYiIiP9xiIiP9xiDMXAbzo/nGIiI/3GIiI/3GIiI/3GIiIj/cYiIj/cYiIj/cYiIj/cYiIj/cYiIj/cYQavc9UKIiP9xiIiP9xiIiI/3GIiI/3GIiI/3GIiIOGSCuJt9iP9xiIiI/3GIiI/3GIiI/3GIiI/3GIiI/3GIiI/3GIiI/3GIiIj/cYiIj/cYiIj/cYiDl8DLeD84/3GIiI/3GIiI/3GIiI/3GIiI/3GIiI/3GIg+8sOyDTyP9xiIiI/3GIiI/3GIiI/3GIiI/3GIiI/3GIQ0Z825iI/3GIiI/3GIiIj/cYiIj/cYiIj/cYiIj/cYhL3SxSLYiI/3GIiI/3GIiI/3GIiI/3GIiI/3GIiI/3GIiI/3GIiIj/cYiIj/cYiIj/cYhIaEyJe/9xiIiP9xiIiP9xiIiP9xiIiP9xiIiP9xiIgjHDAazjz+cYiIj/cYiIj/cYiIj/cYiIj/cYiIiP9xiITQicP3aP9xiIiP9xiIiP9xiIiP9xiIiI/3GIiI/3GIg935uzIGSIj/cYiIj/cYiIj/cYiIj/cYiIj/cYiIj/cYRUA8u/yIiP9xiIiP9xiIiP9xiIiP9xiIiP9xiIiISu98YQiI/3GIiI/3GIiI/3GIiI/3GIiI/3GIiI/3GIiIj/cYiIj/cYiIgvyzAqE0z9/3GIiI/3GIiIj/cYiIj/cYiIj/cYiIj/cYiEeY/JZwiIj/cYiIj/cYiIiP9xiIiP9xiIiP9xiIgyBzO++MyP9xiIiP9xiIiP9xiIiP9xiIiP9xiIiI/3GIM/8bvADkcYiIj/cYiIiP9xiIiP9xiIiP9xiIiP9xiIiD6QJ7Fv2HGIiI/3GIiIj/cYiIj/cYiIj/cYiIj/cYiIj/cU8UrB61/3GIiI/3GIiI/3GIiI/3GIiI/3GIiI/3GIiI/3GIiIj/cYiIj/cYiIj/cTggjbjfcv9xiIiP9xiIiP9xiIiP9xiIiP9xiIiP9xiIiDdXMbmozoiIj/cYiIj/cYiIj/cYiIiP9xiIiP9xiIiETgHMH+iIiP9xiIiP9xiIiP9xiIiI/3GIiI/3GIiI/3GIiDbbM7kkzHGIiI/3GIiI/3GIiI/3GIiI/3GIiIj/cYiIj/cYiIj/cTX8V7sDqI/3GIiI/3GIiI/3GIiI/3GIiI/3GIiI/3GEQFvL+kcYiIj/cYiIj/cYiIj/cYiIj/cYiIiP9xiDERT7/usIiI/3GIiI/3GIiI/3GIiIj/cYiIj/cYiIj/cYiIj/cYiIKz/yGlwA3oiIiP9xiIiP9xiIiP9xiIiP9xiIiP9xiIiP9xiFTU2ytxiIiI/3GIiI/3GIiI/3GIiI/3GIiI/3GIiI/3EumNIaJnLeiIj/cYiIiP9xiIiP9xiIiP9xiIiP9xiIiDSgkbxfboiI/3GIiI/3GIiI/3GIiI/3GIiI/3GIiI/3GD3jN7McyIiP9xiIiP9xiIiP9xiIiP9xiIiP9xiIiP9xiIiECNfAgoiIj/cYiIj/cYiIj/cYiIj/cYiIj/cYiIj/cYiIiP9xiIiP9xiIiP9xg2Gna65YmP9xiIiP9xiIiP9xiIiP9xiIiP9xiIiP9xiINxeyuehNiIiP9xiIiI/3GIiI/3GIiI/3GIiI/3GIiDCOsbCBTv9xiIiP9xiIiP9xiIiP9xiIiP9xiIiI/3GIhdN9PIiIj/cYiIj/cYiIj/cYiIj/cYiIj/cYiIiDPBtb0+So/3GIiI/3GIiI/3GIiI/3GIiI/3GIiI/3GIiIj/cYiIj/cYiErBLGPt/3GIiI/3GIiI/3GIiIj/cYiIj/cYiIj/cYiEL4rOB1j/cYiIiP9xiIiP9xiIiP9xiIiP9xiIiP9xgtuLUaNHSuiIiP9xiIiI/3GIiI/3GIiI/3GIiI/3GIiI/3GIiI/3GIiI/3GIiIj/cYiIj/cYiIj/MGlesaahiI/3GIiIj/cYiIj/cYiIj/cYiIj/cYiIj/cYPy5lsdGaiIiP9xiIiP9xiIiP9xiIiP9xiIiP9xiIiI/3GIURzf44iP9xiIiP9xiIiP9xiIiP9xiIiP9xiIiI/0nHbIOJiIj/cYiIj/cYiIj/cYiIj/cYiIj/cYiIj/cYg99oGzCX6IiP9xiIiP9xiIiP9xiIiP9xiIiP9xiIiP9xiIiI/3GIiI/3GIiI/3GIiI/3GIiI/3GIiI/3GESTTMbLiI/3GIiI/3GIiI/3GIiI/3GIiIj/cYiIj/cYTIocR16IiI/3GIiI/3GIiI/3GIiIj/cYiIj/cYiIj/PtIosy3XiIiP9xiIiP9xiIiI/3GIiI/3GIiI/3GIiI/3GIiI/3GIiI/3GIiI/3GIiIj/cYiIj/cYiIj/cT04QbPHvoiP9xiIiP9xiIiP9xiIiP9xiIiP9xiIiP9xgx5Fy/G6OI/3GIiI/3GIiI/3GIiI/3GIiI/3GIiI/3GIg+hRGyeu7/cYiIj/cYiIj/cYiIj/cYiIj/cYiIiP9xiIT0McC85xiIiP9xiIiP9xiIiP9xiIiP9xiIiI/3GIiIOxsiteTdiI/3GIiIj/cYiIj/cYiIj/cYiIj/cYiIj/cYiIj/cYiIj/cYhL73xBCHGIiI/3GIiI/3GIiI/3GIiI/3GIiI/3GIiIMVpDvqW8cYiIiP9xiIiP9xiIiP9xiIiP9xiIiP9xiIiP9xiIiP9xiIiI/3GIiI/3GIiI/3GIiI/3E2V3i6qIeIiI/3GIiI/3GIiI/3GIiIj/cYiIj/cYiIj/SrUcdK6I/3GIiI/3GIiI/3GIiIj/cYiIj/cYiIj/cYgxynK/NY2I/3GIiI/3GIiIj/cYiIj/cYiIj/cYiIj/cYhHCSyfbYiIiP9xiIiP9xiIiP9xiIiP9xiIiP9xiIiEd6nIhWcYiIj/cYiIj/cYiIj/cYiIj/cYiIj/cYiIj/cYiIiP9xL+bjGgGRznGIiI/3GIiI/3GIiI/3GIiI/3GIiIj/cYiIhItRyEroiP9xiIiP9xiIiP9xiIiP9xiIiI/3GIiI/3GIiI/3GIiI/3GIiEYtzK0j/3GIiI/3GIiI/3GIiI/3GIiI/3GIiIj/cYiDfIobk3Xoj/cYiIj/cYiIiP9xiIiP9xiIiP9xiIiP9xiIiF0308iI/3GIiI/3GIiIj/cYiIj/cYiIj/cYiIj/cYhRHN/jiI/3GIiI/3GIiIj/cYiIj/cYiIj/cYiIj/cYiIj/cYiIj/cYiIj/cYiDzTabQsloiIj/cYiIj/cYiIj/cYiIj/cYiIj/cYiIj/cYiIj/cYiIiP9xiIiP9xiEohTG3riP9xiIiI/3GIiI/3GIiI/3GIiI/3GIiI/3GDuFn7R6YHGIiI/3GIiIj/cYiIj/cYiIj/cYiIj/cYiIT2F8GeiI/3GIiI/3GIiI/3GIiIj/cYiIj/cYiIj/cYTPuMQEeP9xiIiP9xiIiP9xiIiI/3GIiI/3GIiI/3GIiI/3GIiI/3GIiI/3GIiI/3GIiIj/cYiIj/cYReAcsf6I/3GIiI/3GIiI/3GIiI/3GIiIj/cYiIj/cYS668VRSP9xiIiI/3GIiI/3GIiI/3GIiI/3GIiI/3GIhKIUxt64j/cYiIj/cYiIj/cYiIj/cYiIj/cYiIiP9xg9EWuz7pSI/3GIiI/3GIiI/3GIiI/3GIiI/3GIiIj/cYgzE0O97LyIiI/3GIiI/3GIiI/3GIiI/3GIiI/3GIiI/3GIiIj/cYiFpi1Z1xiIiP9xiIiP9xiIiP9xiIiP9xiIiP9xiIiI/3GIiI/3GIiI/3GIiI/3GIiI/3GIiI/3GIiD78urIDRYiP9xiIiP9xiIiI/3GIiI/3GIiI/3GIiI/3GIQ0Z825iI/3GIiI/3GIiI/3GIiIj/cYiIj/cYiIj/cYiDbKJLo124/3GIiI/3GIiI/3GIiI/3GIiI/3GIiIj/cYg2/VG5Aq5xiIiP9xiIiP9xiIiP9xiIiP9xiIiP9xiIiF0308iIj/cYiIj/cYiIj/cYiIj/cYiIj/cYiIj/cYgwvSGwUt6IiI/3GIiI/3GIiI/3GIiI/3GIiIj/cYiIg+4HOyH4yIiP9xiIiP9xiIiP9xiIiI/3GIiI/3GIiI/06ofDV4iIj/cYiIj/cYiIj/cYiIj/cYiIiP9xiIiP9xiIiP9xiIiP9xiIiP9xiIiP9xiIiP9xiIiI/3GIiI/3GIgjeNMa2HLOiP9xiIiP9xiIiP9xiIiP9xiIiI/3GIiI/3FCOmzsWYj/cYiIj/cYiIj/cYiIj/cYiIj/cYiIj/cYiD68PLJDw4iP9xiIiP9xiIiP9xiIiP9xiIiP9xiIiP9xgscMIaOPPecYiIj/cYiIj/cYiIiP9xiIiP9xiIiP9xiITWe8OYSIj/cYiIj/cYiIj/cYiIj/cYiIj/cYiIj/cTXPI7sw3I/3GIiI/3GIiI/3GIiIj/cYiIj/cYiIj/cYiIj/cYhK73xhCIiIj/cYiIj/cYiIiP9xiIiP9xiIiP9xiIiP9xg1V7+6qEBxiIiI/3GIiI/3GIiI/3GIiI/3GIiI/3GIiFt+1YH/cYiIiP9xiIiP9xiIiP9xiIiP9xiIiP9xiDP04r0LHY/3GIiIj/cYiIj/cYiIj/cYiIj/cYiIj/cYgxGYO/5nyIiI/3GIiI/3GIiI/3GIiI/3GIiI/3GIiITQicP3b/cYiIj/cYiIj/cYiIj/cYiIj/cYiIiP9xiDpA4ba/Hoj/cYiIj/cYiIj/cYiIj/cYiIj/cYiIj/cYiIiP9xiIiP9xiIiD2e27NhJIiP9xiIiP9xiIiP9xiIiI/3GIiI/3GIiI/3GIg1Byy7+NOIiP9xiIiP9xiIiP9xiIiP9xiIiP9xiIiI/3GIiI/3GIiI/3GIiI/3GIiI/3GIiI/3GIP4ASsX/tiIj/cYiIj/cYiIj/cYiIj/cYiIj/cYiIiP9xiIiP9xiIiDz0RrQLuYiI/3GIiI/3GIiIj/cYiIj/cYiIj/cYiIj/cTwZ5rPmGXGIiI/3GIiI/3GIiI/3GIiI/3GIiI/3GIiIj/TW38OSBxiIiP9xiIiP9xiIiP9xiIiP9xiIiP9xiIiI/zE+Zb/BmnGIiI/3GIiI/3GIiIj/cYiIj/cYiIj/cYiIj/VdTcK4j/cYiIj/cYiIj/cYiIiP9xiIiP9xiIiP9xiDHKcr81jYj/cYiIj/cYiIiP9xiIiP9xiIiP9xiIiP9xgw7dGwIi6IiP9xiIiP9xiIiP9xiIiI/3GIiI/3GIiI/3FKUfxq4IiP9xiIiP9xiIiP9xiIiP9xiIiI/3GIiI/3E6QOG2vx6IiP9xiIiP9xiIiP9xiIiP9xiIiP9xiIiI/3GIiI/3GIiI/3GCH9FxrwLo7/cYiIj/cYiIj/cYiIj/cYiIiP9xiIiP9xiIiP9xiIiP9xiIiP9xiIiP9xiIiP9xiIiI/z1YJLSn24iIiP9xiIiP9xiIiP9xiIiP9xiIiP9xiIiP9AUxwbzoiI/3GIiI/3GIiI/3GIiI/3GIiI/3GIiI/3GIiI/3GIiIj/cYiIj/cYiIj/cYiIj/cScuqSqdFW2IiP9xiIiP9xiIiP9xiIiP9xiIiP9xiIiP9xhJFTx+rIj/cYiIj/cYiIj/cYiIj/cYiIj/cYiIiP9xgiDGIa7zneiIiP9xiIiP9xiIiP9xiIiP9xiIiP9xiIiI/3GIiIPjIBss3+iIiP9xiIiP9xiIiP9xiIiP9xiIiI/3GIiI/3GIiI/3GIKzBEGlz7voiP9xiIiP9xiIiP9xiIiP9xiIiI/3GIiI/3FLDtxfEoiI/3GIiI/3GIiI/3GIiI/3GIiI/3GIiI/3GIMgS2vvtJiIiP9xiIiP9xiIiP9xiIiP9xiIiP9xiIiI/3GIiI/3GIiI/3GIiIU9TdK4iP9xiIiP9xiIiP9xiIiI/3GIiI/3GIiI/3GE5VbCqpiI/3GIiI/3GIiI/3GIiI/3GIiI/3GIiIj/cYiIj/cYiINM3nvDIYj/cYiIj/cYiIj/cYiIj/cYiIj/cYiIj/cYiDiRtrhuSYiIj/cYiIj/cYiIj/cYiIj/cYiIj/cYiIiP9xMwD4vf8HiIiP9xiIiP9xiIiP9xiIiP9xiIiP9xiIiP9xgr8kIaUNvej/cYiIj/cYiIiP9xiIiP9xiIiP9xiIiP9xiIPhEksu7biIiP9xiIiP9xiIiP9xiIiP9xiIiI/3GIiI/3GIiI/3GIiI/3GIiI/3GIiI/3GIiI/3GIiIg0b8G8kD6IiIj/cYiIj/cYiIj/cYiIj/cYiIj/cYiIj/cYiIj/cYiIiP9xiIiP9xiIiP9xiIiP9xiIiP9xiIiP9xiIiP9xiIg2TGK6s53/cYiIj/cYiIj/cYiIj/cYiIj/cYiIj/cYiIgt464aIcUecYiIj/cYiIj/cYiIj/cYiIj/cYiIj/cYiIj/cYiIiP9xiIiP9xiIiP9xiIiP9xiIiP9xiIiP9xPkIWsr3piP9xiIiP9xiIiI/3GIiI/3GIiI/3GIiI/3GIiI/0PaTOJbiP9xiIiP9xiIiP9xiIiP9xiIiP9xiIiI/3GIRDQszL3/cYiIj/cYiIj/cYiIj/cYiIiP9xiIiP9xiITIocR16Ij/cYiIj/cYiIj/cYiIiP9xiIiP9xiIiP9xiIiP9xiIQjps3FlxiIiP9xiIiP9xiIiP9xiIiI/3GIiI/3GIiI/3GETD/MPAj/cYiIj/cYiIj/cYiIj/cYiIiP9xiIiP9xiIiP9xOKVCuFq9iIiP9xiIiP9xiIiP9xiIiP9xiIiP9xiIiIOgactvljiIiP9xiIiI/3GIiI/3GIiI/3GIiI/3GIiI/zp1kbeKbo/3GIiI/3GIiI/3GIiI/3GIiI/3GIiI/3GIiErvfGEIiIj/cYiIj/cYiIj/cYiIj/cYiIj/cYiIj/cYMF9CsLC9/3GIiI/3GIiIj/cYiIj/cYiIj/cYiIj/cYiIj/cYiIj/cYiEkznHzGiIj/cYiIj/cYiIj/cYiIj/cYiIj/cYiIj/cYgylMi+azf/cYiIj/cYiIj/cYiIiP9xiIiP9xiIiP9xiIhG/BygPo/3GIiI/3GIiIj/cYiIj/cYiIj/cYiIj/cYiEAwvPz0cYiIj/cYiIj/cYiIj/cYiIj/cYiIj/cYiIj/cYiEhF7IuhiIiI/3GIiI/3GIiI/3GIiI/3GIiI/3GIiI/3GIRlw8qjyIiI/3GIiI/3GIiI/3GIiI/3GIiIj/cYiIj/cYiIj/cYiIj/SSeMjYeIiI/3GIiI/3GIiIj/cYiIj/cYiIj/cYiIg4Wy+4pNCIj/cYiIj/cYiIiP9xiIiP9xiIiP9xiIiP9xiIiP9xiIiP9xiIiP9xiIiI/3GIiI/3GIgw7dGwIi6I/3GIiI/3GIiI/3GIiI/3GIiI/3GIiIj/cYg7uwK1RP2IiI/3GIiI/3GIiI/3GIiIj/cYiIj/cYiIj/cYiEXf/LIAj/cYiIj/cYiIj/cYiIiP9xiIiP9xiIiP9xiIiP9xQygc3X7/cYiIj/cYiIiP9xiIiP9xiIiP9xiIiP9xiIhdN9PIiI/3GIiI/3GIiIj/cYiIj/cYiIj/cYiIj/cT+BU7F+rI/3GIiI/3GIiI/3GIiIj/cYiIj/cYiIj/cYiDHxrb8OUoiI/3GIiI/3GIiI/3GIiI/3GIiIj/cYiIj/cYW37VgYiP9xiIiP9xiIiP9xiIiP9xiIiI/3GIiI/3GIPnGFso56iI/3GIiI/3GIiI/3GIiI/3GIiI/3GIiI/3GIiI/3GIiIj/cYhM6TxBbIiIj/cYiIj/cYiIiP9xiIiP9xiIiP9xiIiP9CjXz3KIj/cYiIj/cYiIj/cYiIiP9xiIiP9xiIiP9xiIiP9xiIiP9xiIiP9xiIiP9xiIiIISkwOv1s/IiI/3GIiI/3GIiI/3GIiI/3GIiIj/cYiIj/cUgnjI2HiIj/cYiIj/cYiIj/cYiIj/cYiIiP9xiIiP9xRvwcoD6IiI/3GIiI/3GIiI/3GIiIj/cYiIj/cYiIj/cYiIj/Q/is4HWIiIj/cYiIj/cYiIj/cYiIj/cYiIj/cYiIj/cYiIj/cYiIiP8jb0Aa6Qv+iP9xiIiP9xiIiI/3GIiI/3GIiI/3GIiI/3GIiI/3GIiI/3GIiI/3GIiIj/cYiIj/cSsB1Bpf4r6I/3GIiI/3GIiI/3GIiI/3GIiIj/cYiIj/cYiEl0XHi6j/cYiIj/cYiIj/cYiIj/cYiIj/cYiIj/cYiIg53qi2IVdxiIiP9xiIiP9xiIiP9xiIiP9xiIiI/3GIiIL3G1GhjkroiI/3GIiI/3GIiI/3GIiI/3GIiI/3GIiIj/OKgGuFf5cYiIiP9xiIiP9xiIiP9xiIiP9xiIiP9xiIiP9Khqx3lf9xiIiP9xiIiP9xiIiP9xiIiP9xiIiP9xiIiDktubfSRo/3GIiI/3GIiIj/cYiIj/cYiIj/cYiIj/cYiIj/cYiIj/cYiIj/ROZc0ZqIiP9xiIiP9xiIiI/3GIiI/3GIiI/3GIiI/3GIiI/3GIiI/3GIiI/3GIiIj/cYiIj/cYiIgyD+6+8BH/cYiIj/cYiIj/cYiIj/cYiIj/cYiIj/cYiIgzsKa9T1mIj/cYiIj/cYiIj/cYiIj/cYiIj/cYiIj/cYiDX9UbsCroiIj/cYiIiP9xiIiP9xiIiP9xiIiP9xiIiP9xiIiP9xiIiP9xiIiI/3GIiIRwksn22I/3GIiI/3GIiI/3GIiIj/cYiIj/cYiIj/cYg3GPO55wyP9xiIiI/3GIiI/3GIiI/3GIiI/3GIiI/3FbftWBiIj/cYiIiP9xiIiP9xiIiP9xiIiP9xiIg1KAm71/aIiI/3GIiIj/cYiIj/cYiIj/cYiIj/cYiIj/cYiIj/cYiIj/cYiIiP9xiIiP9xiIiP9xiIiP9xiIiDPxZr0Omf9xiIiP9xiIiP9xiIiP9xiIiP9xiIiP9xiIiDlfpbegWoiP9xiIiP9xiIiP9xiIiP9xiIiP9xiIiP9xiIiI/3GIhPQxwLznGIiI/3GIiI/3GIiI/3GIiI/3GIiIj/cYiIj/S9N8UshxiIiP9xiIiP9xiIiP9xiIiP9xiIiP9xiIiI/zkEaLf7l3GIiIj/cYiIj/cYiIj/cYiIj/cYiIj/cYiIj/cYiIj/cYiIiP9xiIiP9xiIiP8/9oGxCX5xiIiP9xiIiP9xiIiI/3GIiI/3GIiI/3GIiIROAcwf6IiI/3GIiI/3GIiIj/cYiIj/cYiIj/cYiIj/KK9wGpUI/oiI/3GIiI/3GIiI/3GIiIj/cYiIj/cYiIj/cYOvmMtgZzj/cYiIj/cYiIj/cYiIj/cYiIj/cYiIj/cYiIj/ORQ2uOvJiIj/cYiIj/cYiIj/cYiIj/cYiIj/cYiIj/cYiIOogctnfjiP9xiIiP9xiIiI/3GIiI/3GIiI/3GIiI/3GIiI/3GITah8NXiP9xiIiP9xiIiI/3GIiI/3GIiI/3GIiI/3GIiI/3GIiI/3GIiI/1830siI/3GIiI/3GIiI/3GIiI/3GIiI/3GIiI/3GIiI/3GIiIj/cYiIj/cYiIj/cYiIj/cYiIj/cUuAbEf5cYiIj/cYiIj/cYiIj/cYiIiP9xiIiP9xiIiEgnjH2HcYiIj/cYiIj/cYiIj/cYiIiP9xiIiP9xiIiP9xiIiP9xiIiP9xiIiP9xiIiP9xiIiI/3GIiI/3GIiI/3GIiI/3GIiI/3GIiI/3GIiI/3GIiIj/cYiIj/cYiIM3JjvY2ciIj/cYiIj/cYiIj/cYiIiP9xiIiP9xiIiP9xiIgtYS8aOe0OiIj/cYiIj/cYiIj/cYiIiP9xiIiP9xiIiP9xTPuMQEeI/3GIiI/3GIiI/3GIiIj/cYiIj/cYiIj/cYiDIXAb7o/oiIj/cYiIj/cYiIiP9xiIiP9xiIiP9xiIiP9xTFusSkWIiP9xiIiP9xiIiP9xiIiP9xiIiP9xiIiP9xiIiP9xiIiI/3GIiI/3GIiI/3GIiI/3GIiI/3GIiI/3GIiI/06ofDV4iIiP9xiIiP9xiIiP9xiIiP9xiIiP9xiIiP9xP4FTsX6sj/cYiIiP9xiIiP9xiIiP9xiIiP9xiIiP9xiIiP9xiIiP9xiIg6Ogu2xfT/cYiIj/cYiIj/cYiIj/cYiIiP9xiIiP9xiIiP9xiIiP9xiIiP9xiIiP9xiIiP9xiIiI/3GIiI/3GIiIMSEdv97iiIiP9xiIiP9xiIiP9xiIiP9xiIiP9xiIiP9xMYK/v31AiI/3GIiI/3GIiI/3GIiI/3GIiI/3GIiIj/cYiIj/cYNvrUugUrj/cYiIj/cYiIj/cYiIiP9xiIiP9xiIiP9xhKkrxW1HGIiIj/cYiIj/cYiIj/cYiIj/cYiIj/cYiDjiRLgdu4iIj/cYiIiP9xiIiP9xiIiP9xiIiP9xiIiP9xSiFMbeuIiI/3GIiI/3GIiI/3GIiI/3GIiI/3GIiIj/cYiIj/cYiIj/cYiIj/cYiIj/cYiIj/cYiIj/cYKraBGmSX7o/3GIiI/3GIiI/3GIiI/3GIiI/3GIiI/3GIiIj/cYiIj/cYiIj/cYiINYqlu3VaiIiP9xiIiP9xiIiP9xiIiI/3GIiI/3GIiI/3GEd6nJhWiP9xiIiP9xiIiI/3GIiI/3GIiI/3GIiI/3GIiIJj9BGqwL7oiIj/cYiIj/cYiIj/cYiIj/cYiIiP9xiIiDK/nL5AY4j/cYiIj/cYiIj/cYiIj/cYiIj/cYiIj/cYiDIHM774zIj/cYiIj/cYiIiP9xiIiP9xiIiP9xiIiP9xiITZYsNp2IiIj/cYiIj/cYiIj/cYiIj/cYiIj/cYiIj/PJtmtWSZiP9xiIiP9xiIiP9xiIiP9xiIiI/3GIiI/3GIhdN9PIiIj/cYiIj/cYiIj/cYiIj/cYiIiP9xiIiP9xiIiP9xiDlJ3re2IYiIj/cYiIj/cYiIj/cYiIj/cYiIj/cYiIj/cYW37VgYiI/3GIiI/3GIiI/3GIiI/3GIiI/3GIiI/3GIiI/3GIiIj/cYiIj/cYiIj/cYiIj/cYNVn6u6YFiP9xiIiI/3GIiI/3GIiI/3GIiI/3GIiI/3GIg6aru1lURxiIiP9xiIiP9xiIiI/3GIiI/3GIiI/3GIiI/zTQib0vdoiP9xiIiP9xiIiI/3GIiI/3GIiI/3GIiI/3GIRDQszL3/cYiIiP9xiIiP9xiIiP9xiIiP9xiIiP9xiIhPwJwT9oiI/3GIiI/3GIiI/3GIiI/3GIiI/3GIiI/3GIMXZov4mXiI/3GIiI/3GIiIj/cYiIj/cYiIj/cYiIj/cYhOliwWnXGIiIj/cYiIj/cYiIj/cYiIj/cYiIj/cYiIj/PSd5tNiG/3GIiIj/cYiIj/cYiIj/cYiIj/cYiIj/cYiIhZYtediIj/cYiIiP9xiIiP9xiIiP9xiIiP9xiIiP9xReAcsf6Ij/cYiIiP9xiIiP9xiIiP9xiIiP9xiIiP9xiIMFzFsLM6/3GIiI/3GIiI/3GIiI/3GIiI/3GIiI/3GIiI/3GIiIj/cYiIOogctnfjj/cYiIiP9xiIiP9xiIiP9xiIiP9xiIiP9xiIiP9xiIiP9xiEe7XIRKcYiIj/cYiIiP9xiIiP9xiIiP9xiIiP9xiIiP9xiIiP9xiIiP9xiCmHiSp3h22IiP9xiIiP9xiIiP9xiIiP9xiIiP9xiIiP9xiIiI/3GIiI/3GIiISfHccOKIiP9xiIiP9xiIiP9xiIiP9xiIiP9xiIiP9xiIiI/3GIiI/3GIiI/3GIiI/3GIiI/3FKIUxt64iIj/cYiIj/cYiIj/cYiIj/cYiIj/cYiIiP9xiIiP9xiIiP9xiIiP9xiIiP9xhOliwmnY/3GIiI/3GIiI/3GIiI/3GIiI/3GIiI/3GIiI/3GIg3pEi5W7eI/3GIiI/3GIiI/3GIiIj/cYiIj/cYiIj/cYiE8CXB/aiP9xiIiP9xiIiP9xiIiP9xiIiP9xiIiP9xiIQM48BByIj/cYiIj/cYiIj/cYiIiP9xiIiP9xiIiP9xK1OjGkrFznGIiI/3GIiI/3GIiI/3GIiI/3GIiI/3GIiI/3GIiIj/cYiIj/cYiE9DHAvOcYiIj/cYiIj/cYiIj/cYiIiP9xiIiP9xiIiP9xNS9Du9C8iP9xiIiP9xiIiP9xiIiP9xiIiI/3GIiI/3GIgtu6kqNEVtj/cYiIj/cYiIiP9xiIiP9xiIiP9xiIiP9xiIiP9THN3jcYiIj/cYiIiP9xiIiP9xiIiP9xiIiP9xiIiP9xiIiP9xiIiP9xiIiI/3GIiI/3EzZlO8maxxiIiP9xiIiP9xiIiP9xiIiP9xiIiI/3GIiI/y03vhpMhB6Ij/cYiIj/cYiIj/cYiIj/cYiIiP9xiIiP9xiE5VbCqpiP9xiIiP9xiIiP9xiIiP9xiIiP9xiIiP9xiIURzf44iP9xiIiP9xiIiP9xiIiP9xiIiP9xiIiP9xiIM9LEvS07iI/3GIiI/3GIiI/3GIiI/3GIiI/3GIiI/3GIiCenPBqFjD5xiIiI/3GIiI/3GIiI/3GIiI/3GIiI/3GIiI/zTj070cLIiIiP9xiIiP9xiIiP9xiIiP9xiIiP9xiIiP9xiIiP9xiIiI/3GIiI/zlgDLif84j/cYiIj/cYiIiP9xiIiP9xiIiP9xiIiP9xiIiP9xiIiP9xiIiP9xiIiI/3GIiI/3GIiI/3GIiIPj56scGFcYiIj/cYiIiP9xiIiP9xiIiP9xiIiP9xiIiP8jSasa22VOcYiIj/cYiIj/cYiIj/cYiIj/cYiIiP9xiIiP9AJKwetf9xiIiP9xiIiP9xiIiI/3GIiI/3GIiI/3GIiI/z1F2bS6JoiI/3GIiI/3GIiI/3GIiI/3GIiIj/cYiIj/cYg8U2y0rJOP9xiIiP9xiIiP9xiIiI/3GIiI/3GIiI/3GIiI/3GIiI/3GIiI/3GIiI/3GIiIj/cYiIj/cYiIj/cYiDps9raTCYj/cYiIj/cYiIj/cYiIj/cYiIj/cYiIiP9xiIgxSTS/tsuP9xiIiP9xiIiP9xiIiP9xiIiP9xiIiP9xiIiINZ4xu2HOj/cYiIj/cYiIiP9xiIiP9xiIiP9xiIiP9xiIiP8y24G/JH6IiI/3GIiI/3GIiI/3GIiI/3GIiI/3GIiI/3GIiI/3GIOJQzuGvMiIj/cYiIiP9xiIiP9xiIiP9xiIiP9xiIiP9xiIOyr1tdUKiP9xiIiP9xiIiP9xiIiP9xiIiI/3GIiI/3GIiI/3GIiI/3GIiI/3GIiI/3GIiI/3GIiIj/cYiIj/cYiIj/cYiIj/cYiIj/cYiIj/cYiIj/cYiIiP9xiINwajuflciIiI/3GIiI/3GIiI/3GIiI/3GIiI/3GIiI/3GIgzVAO9q/yI/3GIiI/3GIiI/3GIiI/3GIiI/3GIiIj/cYiDGXRb9ouoiI/3GIiI/3GIiI/3GIiI/3GIiIj/cYiIj/cYSbUcdK7/cYiIj/cYiIj/cYiIj/cYiIiP9xiIiP9xiIiP9xgs3M0qQjMtj/cYiIj/cYiIj/cYiIiP9xiIiP9xiIiP9xiIiP9xIRKAGv7X/oj/cYiIj/cYiIj/cYiIiP9xiIiP9xiIiP9xiIg/aSyxltOI/3GIiI/3GIiI/3GIiI/3GIiI/3GIiIj/cYiIXTfTyIiP9xiIiP9xiIiP9xiIiP9xiIiP9xiIiI/3GIg/GJ6x52GI/3GIiI/3GIiI/3GIiI/3GIiI/3GIiI/3GIiISLUchK6IiP9xiIiP9xiIiP9xiIiP9xiIiP9xiIiI/3GIMwbxvfkO/3GIiI/3GIiI/3GIiI/3GIiI/3GIiIj/cYiIj/cYiIj/cYiIj/cYiIj/cYiIj/cYiIj/cYg1zKa7M1mP9xiIiP9xiIiP9xiIiP9xiIiP9xiIiP9xiIiIRQ9svwmI/3GIiI/3GIiI/3GIiI/3GIiI/3GIiI/3GIiINsGuuj5RiIj/cYiIj/cYiIj/cYiIj/cYiIj/cYiIj/cYiCfzAiqQz93/cYiIj/cYiIj/cYiIj/cYiIj/cYiIj/cYiIj/cU3pPDFsj/cYiIj/cYiIj/cYiIj/cYiIiP9xiIiP9xiIiP9xiIiP9xiEIoHO1+iIiP9xiIiI/3GIiI/3GIiI/3GIiI/3GIiI/3GINW/Bu5A+iP9xiIiP9xiIiP9xiIiI/3GIiI/3GIiI/3GIiI/zMWB77p+Ij/cYiIj/cYiIj/cYiIj/cYiIiP9xiIiP9xiIiEwa7E5Rj/cYiIj/cYiIj/cYiIj/cYiIj/cYiIiP9xiIiP82GXy75oOI/3GIiI/3GIiIj/cYiIj/cYiIj/cYiIj/cYiIRQ9svwmIj/cYiIj/cYiIj/cYiIiP9xiIiP9xiIiP9xiIiP9xiIiP9xiIiP9xiIiP9xiIiI/3GIiDtL0rW0LYiP9xiIiP9xiIiP9xiIiP9xiIiP9xiIiI/3GIhENCy8vXGIiI/3GIiI/3GIiI/3GIiIj/cYiIj/cYiIj/cTapR7pWuI/3GIiIj/cYiIj/cYiIj/cYiIj/cYiIj/cYiIj/cYiIj/cYiIiP9xiIiP9xiIiP9xiIiP9xgnqXcalWiOiIiP9xiIiP9xiIiP9xiIiP9xiIiI/3GIiI/3GDY5GLrG5/9xiIiP9xiIiP9xiIiP9xiIiI/3GIiI/3GIiI/3GIiI/3GIiI/3GIiI/3GIiI/3GIiIj/cYiIj/cYiIj/cYiIj/cYiIMHxhsJOeiIiP9xiIiP9xiIiI/3GIiI/3GIiI/3GIiI/3GISIash5WIiP9xiIiP9xiIiP9xiIiP9xiIiP9xiIiP9xiIM37cvYEj/3GIiI/3GIiI/3GIiI/3GIiI/3GIiI/3GIiIj/T5YsJp2I/3GIiI/3GIiI/3GIiI/3GIiIj/cYiIj/cYiIg350O5GLz/cYiIj/cYiIj/cYiIj/cYiIj/cYiIiP9xiIiP8ifhQa+B6+iIiI/3GIiI/3GIiI/3GIiI/3GIiI/3GIiI/3GE5VbCqpiI/3GIiI/3GIiIj/cYiIj/cYiIj/cYiIj/cYiCtg9BpZ8L6P9xiIiP9xiIiP9xiIiP9xiIiP9xiIiP9xiIiP9xiIiI/3E72+S1JBuI/3GIiI/3GIiI/3GIiIj/cYiIj/cYiIj/cYiIj/cYiD4iM7LdzIiI/3GIiI/3GIiI/3GIiI/3GIiIj/cYiIj/cYiIg+am2ylZKIj/cYiIiP9xiIiP9xiIiP9xiIiP9xiIiP9xiIiP9xiIiP9xiIiI/3GIiITrSMJLf/cYiIj/cYiIj/cYiIj/cYiIj/cYiIiP9xiIiEF7LPhNj/cYiIj/cYiIj/cYiIiP9xiIiP9xiIiP9xiIiCRS9xrK0I6P9xiIiP9xiIiP9xiIiP9xiIiP9xiIiI/3GIiI/3GDhO3bixIoj/cYiIj/cYiIiP9xiIiP9xiIiP9xiIiP9xiIiP8/NIOyy3yIj/cYiIj/cYiIj/cYiIj/cYiIj/cYiIj/cYiIiP9xgwz3GwQI7/cYiIj/cYiIj/cYiIj/cYiIj/cYiIiP9xiIiP9xiIiP8xzTa/MslxiIiP9xiIiP9xiIiI/3GIiI/3GIiI/3GIiI/3GDZ70bqELoiIj/cYiIj/cYiIj/cYiIiP9xiIiP9xiIiP9xhKgGxn+YiIj/cYiIj/cYiIj/cYiIj/cYiIj/cYiIiP9xiIiP9xiIiP8/5DGyG86IiI/3GIiI/3GIiI/3GIiI/3GIiI/3GIiI/3GISsEsY+2I/3GIiI/3GIiI/3GIiI/3GIiI/3GIiI/3GIiIg4cNm3jyZxiIiI/3GIiI/3GIiI/3GIiI/3GIiI/3GIiI/3GIiI/3GIiIj/cYiIj/cYiIj/cYiIj/cYiIj/cYiIj/cYPhJlsu2aiI/3GIiI/3GIiI/3GIiI/3GIiI/3GIiIj/cYiEGr3PVCiP9xiIiP9xiIiP9xiIiP9xiIiP9xiIiP9xiIiP8z18O+KDyIiP9xiIiP9xiIiP9xiIiP9xiIiP9xiIiP9xiIMFgIsLf3iIiI/3GIiI/3GIiI/3GIiI/3GIiI/3GIiI/3GIPj56ssGFiI/3GIiI/3GIiI/3GIiI/3GIiI/3GIiI/3GIiIMbgiv0fdiIiP9xiIiP9xiIiI/3GIiI/3GIiI/3GIiI/3GIiI/3GIiI/3GIiI/3GIiIj/cYiIj/cYiINNj9vCcCiI/3GIiI/3GIiI/3GIiI/3GIiI/3GIiI/3GIiIR2hMmXuIiP9xiIiP9xiIiP9xiIiI/3GIiI/3GIiI/3GIiI/3GIiI/3GIiI/3GIiINPefvAhgiP9xiIiP9xiIiP9xiIiP9xiIiP9xiIiP9xiIiDHlVr8aqYiIj/cYiIj/cYiIj/cYiIj/cYiIiP9xiIiP9xiE+iPBXcj/cYiIj/cYiIiP9xiIiP9xiIiP9xiIiP9xiIiP8hM6QaDcW+j/cYiIj/cYiIj/cYiIj/cYiIiP9xiIiP9xiIiP9xiIiP9xiDhXMbiozo/3GIiI/3GIiI/3GIiI/3GIiI/3GIiI/3GIiIhDk0zWy4iIj/cYiIj/cYiIiP9xiIiP9xiIiP9xiIiP9xhFcOy48Yj/cYiIj/cYiIj/cYiIj/cYiIiP9xiIiP9xiIhOFKwutYj/cYiIj/cYiIiP9xiIiP9xiIiP9xiIiP9xiIiP9xgg0kMaA9vOiP9xiIiP9xiIiP9xiIiI/3GIiI/3GIiI/3GIiI/z38wbMDPnGIiI/3GIiI/3GIiI/3GIiI/3GIiIj/cYiIj/cYTek8IWxxiIiP9xiIiI/3GIiI/3GIiI/3GIiI/3GIiI/3GIg3WHK5p42Ij/cYiIj/cYiIj/cYiIj/cYiIj/cYiIj/cYiIg0oJG8X26IiP9xiIiP9xiIiP9xiIiP9xiIiP9xiIiI/3GITah8NXiP9xiIiP9xiIiP9xiIiP9xiIiP9xiIiP9xiIiI/3GIiI/3GIiI/3GIiI/3GIiI/3GIiDyVJrRq2YiI/3GIiIj/cYiIj/cYiIj/cYiIj/cYiIj/cYiIgwLBW/0+pxiIiP9xiIiP9xiIiI/3GIiI/3GIiI/3GIiI/3GCfnIjqRjdyIiP9xiIiP9xiIiP9xiIiP9xiIiP9xiIiP9xiIhPQxwLznGIiI/3GIiI/3GIiI/3GIiI/3GIiI/3GIiI/3GIThSsLrWIiI/3GIiI/3GIiI/3GIiI/3GIiIj/cYiIj/cYPLUJtEr2iP9xiIiP9xiIiP9xiIiP9xiIiI/3GIiI/3GIiI/3GIiI/3GIiI/3GIiI/3GIiI/3GIiIj/cUm1HHSuj/cYiIj/cYiIj/cYiIj/cYiIj/cYiIiP9xiIiCmguhp19F6I/3GIiIj/cYiIj/cYiIj/cYiIj/cYiIj/cYiIIS2GGv0nnv9xiIiP9xiIiP9xiIiI/3GIiI/3GIiI/3GIiI/0whTE3rcYiIj/cYiIj/cYiIj/cYiIj/cYiIj/cYiIj/cYg7Zv20mQJxiIiP9xiIiP9xiIiI/3GIiI/3GIiI/3GIiI/3GIiI/3GIiI/3GIiI/3GIiIj/cYiIj/cYiIj/OwgftvfgiI/3GIiI/3GIiI/3GIiI/3GIiIj/cYiIj/cYiIgwHUGw8r6Ij/cYiIj/cYiIj/cYiIj/cYiIj/cYiIj/cYiIiP9xiIiP9xiIiP9xiIiP9xiIiP9xiIiP9xiIiP9xiIiI/0U0LMy9iI/3GIiI/3GIiI/3GIiI/3GIiIj/cYiIj/cYiIj/cYiIj/cYiIj/cYiIj/cYiIj/cYiIiP9xiIiP9xhNZ7w5hIiI/3GIiIj/cYiIj/cYiIj/cYiIj/cYiIj/cYiDp/QbaAvoiI/3GIiI/3GIiI/3GIiIj/cYiIj/cYiIj/cYiIj/cYiIj/cYiIj/cYiIj/cYiIiP9xiIiP9xiIiP9xiIiP9xiE60jCS3iI/3GIiI/3GIiIj/cYiIj/cYiIj/cYiIj/cYiIXTfTyIiP9xiIiP9xiIiI/3GIiI/3GIiI/3GIiI/3GIiDg00bjLLoiIj/cYiIj/cYiIj/cYiIiP9xiIiP9xiIiP9xiIPZ8ds2Dij/cYiIj/cYiIj/cYiIj/cYiIj/cYiIiP9xiIiP9xiIiP9xiIiP9xg0QrK8vU2I/3GIiI/3GIiI/3GIiI/3GIiI/3GIiIj/cYiIhZYtediIj/cYiIj/cYiIj/cYiIj/cYiIj/cYiIiP9xiIiP9xiIiP9xiIiEgnjH2HcYiIj/cYiIj/cYiIiP9xiIiP9xiIiP9xiIiP9xiIiP9xiIiP9xiIiP9xiIiI/3GIMiEdvt7i/3GIiIj/cYiIj/cYiIj/cYiIj/cYiIj/cYiIj/cYiIj/cYiIiCRvORrJDG6IiI/3GIiI/3GIiIj/cYiIj/cYiIj/cYiIj/cYiD7eWrIhpf9xiIiP9xiIiP9xiIiI/3GIiI/3GIiI/3GIiI/3FaYtadiP9xiIiP9xiIiP9xiIiI/3GIiI/3GIiI/3GIiIS5xsVjmIj/cYiIj/cYiIj/cYiIj/cYiIiP9xiIiP9xiIiP9xiIiP9xiIiP9xiIiP9xiIiP9xiIiIMfPovwwXiIiP9xiIiP9xiIiP9xiIiP9xiIiP9xiIiP9xiIiP9xiIiI/3GIiI/zcX+broBoiI/3GIiI/3GIiI/3GIiI/3GIiIj/cYiIj/cYgxSTS/tsuIj/cYiIj/cYiIj/cYiIj/cYiIj/cYiIiP9xiIgmDVUaryquiIj/cYiIj/cYiIj/cYiIiP9xiIiP9xiIiP9xiIiP9xiIiP9xiIiP9xiIiP9xOX+It4B3iI/3GIiI/3GIiI/3GIiI/3GIiI/3GIiI/3GIiIRFKMyteI/3GIiI/3GIiI/3GIiI/3GIiI/3GIiI/3GIiIj/cYiIj/cYiIj/cYiIj/cYiIN7GZuU5miIiI/3GIiI/3GIiI/3GIiI/3GIiI/3GIiI/3GIg6l++1aBBxiIiP9xiIiP9xiIiI/3GIiI/3GIiI/3GIiI/3GIiI/3E/zAqxM/WI/3GIiI/3GIiI/3GIiI/3GIiI/3GIiI/3GIiI/3FJ5cxxo/9xiIiP9xiIiP9xiIiI/3GIiI/3GIiI/3GIiI/3GIiI/3GIhaYtWdcYiIj/cYiIiP9xiIiP9xiIiP9xiIiP9xiIiP9xiIiP9xiIiP9xiIiI/3GIiI/3GIiI/3GIiI/3GIiI/3GIiDbpxboWOv9xiIiP9xiIiP9xiIiP9xiIiP9xiIiP9xiIiP9xgxGsS/5TuI/3GIiI/3GIiI/3GIiI/3GIiI/3GIiI/3GIiIj/cYiIj/cYiIj/cYiIj/cYiIj/cYiIj/cYiIj/cYiINM3nvDIYj/cYiIiP9xiIiP9xiIiP9xiIiP9xiIiP9xiIiP9xiIiP9xiIiI/3GF430chxiIiP9xiIiP9xiIiP9xiIiP9xiIiP9xiIiI/3GEMFvN+kiIiP9xiIiP9xiIiI/3GIiI/3GIiI/3GIiI/3GIg/6C+wF9BxiIiP9xiIiI/3GIiI/3GIiI/3GIiI/3GIiI/3GDJC+b69BoiI/3GIiIj/cYiIj/cYiIj/cYiIj/cYiIj/cYiINryRukNu/3GIiI/3GIiI/3GIiI/3GIiI/3GIiI/3GIiIj/cYiIj/cYiIj/cYiIj/cYiIj/cYiIhJM5x8xoj/cYiIj/cYiIj/cYiIj/cYiIj/cYiIj/cYiIj/cYg9pfOzWgyIj/cYiIj/cYiIj/cYiIj/cYiIiP9xiIiP9xiIiP9xiIiP9xiIiP9xiIiP9xiIiP9xiIiI/3GIiI/3GIiI/3EuI+saLcFOiP9xiIiP9xiIiP9xiIiI/3GIiI/3GIiI/3GIiI/zC667FVFIiI/3GIiIj/cYiIj/cYiIj/cYiIj/cYiIj/cYiIj/cYiIj/cYiIiP9xiIiP9xiIiP9xiIiP9xiIiP9xiIiEVujLkXiIj/cYiIj/cYiIj/cYiIj/cYiIj/cYiIj/cYiIg8doS0iXuIiP9xiIiP9xiIiP9xiIiI/3GIiI/3GIiI/3GIiI/z01DLTK84/3GIiI/3GIiI/3GIiI/3GIiI/3GIiI/3GIiI/3GIiIj/cYiIj/cYiIj/cYiIj/cYiIj/cYiIj/cYiIj/cYiDDZRrA2uYiIj/cYiIj/cYiIj/cYiIj/cYiIiP9xiIiP9xiDtzT7WMsIiP9xiIiP9xiIiI/3GIiI/3GIiI/3GIiI/3GFTU3Cv/cYiIj/cYiIj/cYiIiP9xiIiP9xiIiP9xiIiDS7l7xEaIiIj/cYiIj/cYiIiP9xiIiP9xiIiP9xiIiP9xiIiP9xiIiP9xiIKTHMGnzjPv9xiIiI/3GIiI/3GIiI/3GIiI/3GIiI/3GIiI/3GC/XEBoSjv6Ij/cYiIj/cYiIj/cYiIj/cYiIj/cYiIj/cYiIj/cYiIiP9xiIiP9xiIiP9xhFr0y1C4iIj/cYiIj/cYiIj/cYiIj/cYiIj/cYiIj/cYg5nei3YheIiI/3GIiI/3GIiI/3GIiI/3GIiI/3GIiI/3GIiI/3GIiIj/cYiIj/cYiIj/cYiIV6nZVoj/cYiIj/cYiIj/cYiIiP9xiIiP9xiIiP9xiIiP9xhRHN/jiIj/cYiIj/cYiIiP9xiIiP9xiIiP9xiIiP9xiITQicP3aP9xiIiI/3GIiI/3GIiI/3GIiI/3GIiI/3GIiI/zw8RrXDuY/3GIiI/3GIiI/3GIiI/3GIiI/3GIiI/3GIiIj/cYhNCJw/doj/cYiIj/cYiIj/cYiIj/cYiIiP9xiIiP9xiIiP9xNxk1uObKcYiIj/cYiIj/cYiIj/cYiIiP9xiIiP9xiIiP9xiIiP9xiIiP9xiIiP9xiIiP9xiIiI/3GIiI/3GIgiukwq5Fs9iP9xiIiP9xiIiP9xiIiP9xiIiP9xiIiI/3GIiI/3GIiI/3GIiI/3GIiINK5GvFG5j/cYiIj/cYiIj/cYiIj/cYiIj/cYiIj/cYiIj/cYPVHps64WiIiP9xiIiP9xiIiP9xiIiP9xiIiP9xiIiP9xiINXicu4dj/3GIiI/3GIiI/3GIiIj/cYiIj/cYiIj/cYiIj/cTFB/7++AIiIj/cYiIj/cYiIj/cYiIj/cYiIiP9xiIiP9xNDzbvMMkiP9xiIiP9xiIiP9xiIiP9xiIiI/3GIiI/3GIiI/3EzYFq9n6WI/3GIiI/3GIiI/3GIiI/3GIiI/3GIiIj/cYiIj/cYiIj/cYiIj/cYLSnkGj1hvoiIiP9xiIiP9xiIiP9xiIiP9xiIiP9xiIiP9xiE6WLCad/3GIiI/3GIiI/3GIiI/3GIiI/3GIiI/3GIiIj/cYNDuavMRliIiP9xiIiP9xiIiI/3GIiI/3GIiI/3GIiI/3GIQ4c814z/cYiIj/cYiIj/cYiIj/cYiIj/cYiIj/cYiIj/cYgzz2q9MJWI/3GIiI/3GIiI/3GIiI/3GIiI/3GIiI/3GIiIj/cYiIj/cYiIj/cYiIj/cYiIj/cYiIj/cYiIj/cYiIg8j0+0cLCIj/cYiIj/cYiIj/cYiIiP9xiIiP9xiIiP9xhEw/zDwI/3GIiI/3GIiI/3GIiI/3GIiIj/cYiIj/cYiIMKrWsGUp/3GIiIj/cYiIj/cYiIj/cYiIj/cYiIj/cYiIj/cYOzxGtMO5cYiIj/cYiIj/cYiIj/cYiIj/cYiIj/cYiIiP9xiIiP9xiIiP9xiIiP9xiExbrEpFiP9xiIiP9xiIiP9xiIiP9xiIiP9xiIiP9xiIiP9xiCcoORqdfG6IiI/3GIiI/3GIiI/3GIiIj/cYiIj/cYiIj/cYiCDA8hoE8N6IiI/3GIiI/3GIiIj/cYiIj/cYiIj/cYiIj/cYg/PTmxwsb/cYiIj/cYiIj/cYiIj/cYiIj/cYiIj/cYiIiP9xhKgGxn+YiIj/cYiIj/cYiIj/cYiIj/cYiIj/cYiIj/cYiIj/cYiIiEnTfHLI/3GIiI/3GIiI/3GIiI/3GIiI/3GIiI/3GIiI/3GIg6nyS1YNtxiIiI/3GIiI/3GIiI/3GIiI/3GIiI/3GIiI/3GIiEbNrJMlcYiIj/cYiIj/cYiIj/cYiIj/cYiIiP9xiIiP9xiIiP9xiIiP9xgzc6S9jFuIj/cYiIj/cYiIj/cYiIj/cYiIiP9xiIiP9xiIiP9xiIiP9xiIiP9xiIiP9xiIiP9xiIiI/3GIiI/3GIiI/3GIiI/3GIiI/3GIiI/3GIiI/3GIiIj/ShU8fqyIj/cYiIj/cYiIj/cYiIiP9xiIiP9xiIiP9xiIiP9xiIiP9xiIiP9xiIiP9xiIiI/3GIiI/3GIiI/3GIiI/3GIhNliw2nYiIiP9xiIiP9xiIiP9xiIiP9xiIiP9xiIiP9xiIiP9xiIiI/3GIiI/3GIiI/3GIiI/3GIiI/3E1hi+7edCIj/cYiIiP9xiIiP9xiIiP9xiIiP9xiIiP9xiIMcR5vzuGiIj/cYiIiP9xiIiP9xiIiP9xiIiP9xiIiP9xiIg/WV6wpqFxiIiP9xiIiP9xiIiP9xiIiP9xiIiP9xiIiI/3GIPtMisizdiP9xiIiP9xiIiI/3GIiI/3GIiI/3GIiI/3GIiI/3EqHjxKbhw7iP9xiIiP9xiIiP9xiIiP9xiIiI/3GIiI/3GIiI/3GIiI/3GIiI/3GIiI/3GIiI/3GIiIj/cYiIj/cS09cBo8KP6IiP9xiIiP9xiIiP9xiIiP9xiIiP9xiIiI/3GIiI/3GIiI/3GIiI/3GIiI/3GIiI/3GIiI/3GIiIj/VdTcK4j/cYiIj/cYiIj/cYiIj/cYiIj/cYiIj/cYiIiP87zFi2M6eI/3GIiIj/cYiIj/cYiIj/cYiIj/cYiIj/cYiIj/cYM0PzvbwMiIiP9xiIiP9xiIiP9xiIiP9xiIiP9xiIiI/3GIgnyw0qk08t/3GIiI/3GIiIj/cYiIj/cYiIj/cYiIj/cYiIj/cYg71i20KdJxiIiP9xiIiP9xiIiI/3GIiI/3GIiI/3GIiI/3GISTOcfMaIiP9xiIiI/3GIiI/3GIiI/3GIiI/3GIiI/3GIiIPROms+xZj/cYiIiP9xiIiP9xiIiP9xiIiP9xiIiP9xiIiP9xSw7cXxKIiP9xiIiP9xiIiI/3GIiI/3GIiI/3GIiI/3GIiI/3GIiI/3GIiI/3GIiIj/cYiIj/cYiIj/cYiIj/cYiIj/cYiIj/cYiIj/cYiIiP9xiIiP9xiIiP9xiIiP9xiIiP9xiIiDv3CrQI9XGIiI/3GIiI/3GIiI/3GIiI/3GIiI/3GIiI/3GIiIj/cYiIj/cYiIj/cYiIj/cYiIj/cYiIj/cYiIj/cYiIg/zkWxMbr/cYiIj/cYiIj/cYiIj/cYiIj/cYiIiP9xiIiP9xiIiP9xiIiP9xiIiP9xiIiP9xiIiP9xiIiI/3GIiDHlVr8aqYiIj/cYiIj/cYiIiP9xiIiP9xiIiP9xiIiP9xiIiP9xiIiP9xiIiP9xiIiI/3GIiI/3GIiI/3GIiI/3GIiI/3GIiI/3GIiI/0q1HHSuiI/3GIiI/3GIiI/3GIiI/3GIiI/3GIiI/3GIiIhdN9PIiP9xiIiP9xiIiP9xiIiP9xiIiP9xiIiP9xiIiI/3GIiI/3GIiI/3GIiI/3GIiI/3ElBeAav6H+iIj/cYiIj/cYiIj/cYiIiP9xiIiP9xiIiP9xiIiP9xiIiP9xOhFytu6Nj/cYiIiP9xiIiP9xiIiP9xiIiP9xiIiP9xiIiP9xiCWq/xq1UA6I/3GIiI/3GIiIj/cYiIj/cYiIj/cYiIj/cYiIj/cUURzL7jiP9xiIiP9xiIiP9xiIiP9xiIiP9xiIiI/3GIiDFqEb+V7oiP9xiIiP9xiIiP9xiIiI/3GIiI/3GIiI/3GIiC8bgioOR91xiIiP9xiIiI/3GIiI/3GIiI/3GIiI/3GIiI/3GIiI/3GIiI/3GIiIj/cYiIj/cYiIj/cYiIj/cYiIj/OJH9uW4CiIj/cYiIj/cYiIj/cYiIj/cYiIj/cYiIiP9xiIiP9xiIiP8lqfUqxWCtiIiP9xiIiP9xiIiP9xiIiP9xiIiP9xiIiP9xiIiEa7XKRKiI/3GIiI/3GIiIj/cYiIj/cYiIj/cYiIj/cYiIj/cYiIj/cYiIj/cYiIiD39+7MCBIiI/3GIiI/3GIiI/3GIiIj/cYiIj/cYiIj/cYiISLUchK6IiP9xiIiP9xiIiI/3GIiI/3GIiI/3GIiI/3GIhGLcytI4/3GIiI/3GIiI/3GIiI/3GIiI/3GIiIj/cYiIj/cYiIj/cYiIgiPPFK3DDrcYiIj/cYiIj/cYiIj/cYiIiP9xiIiP9xiIiP9xiIg2ddi6iieIiI/3GIiI/3GIiI/3GIiI/3GIiI/3GIiIj/cYiD7TIrIs3Y/3GIiI/3GIiIj/cYiIj/cYiIj/cYiIj/cYiIj/cYT0McG86P9xiIiI/3GIiI/3GIiI/3GIiI/3GIiI/3GIiI/3GIMIZ9sImCiP9xiIiP9xiIiP9xiIiP9xiIiI/3GIiI/3GIiI/0WTTMbLiIiP9xiIiP9xiIiP9xiIiP9xiIiP9xiIiP9xiIiEBvHAoO/3GIiI/3GIiI/3GIiI/3GIiI/3GIiI/3GIiIj/cYg4VzG4qM7/cYiIj/cYiIiP9xiIiP9xiIiP9xiIiP9xiIiP9xiIMNzCsDM9iI/3GIiI/3GIiIj/cYiIj/cYiIj/cYiIj/cYiIj/cYiIhMW6w6RXGIiI/3GIiI/3GIiI/3GIiI/3GIiI/3GIiIj/cYiIj/cYPn74soEHiIiP9xiIiP9xiIiP9xiIiP9xiIiI/3GIiI/3GIiDQwYrzPnYiI/3GIiI/3GIiI/3GIiI/3GIiIj/cYiIj/cYiIg7jJK0c21xiIiI/3GIiI/3GIiI/3GIiI/3GIiI/3GIiI/3GIiI/3GIiIj/cYiD0urLPRU4iIj/cYiIj/cYiIj/cYiIj/cYiIj/cYiIj/cYgjJ0Ya3YueiI/3GIiI/3GIiI/3GIiI/3GIiI/3GIiIj/cYiIj/XH7VgYiIj/cYiIj/cYiIj/cYiIj/cYiIiP9xiIiP9xiIiDdHY7m4nI/3GIiI/3GIiI/3GIiIj/cYiIj/cYiIj/cYiIj/cYgoo34ahcge/3GIiI/3GIiI/3GIiI/3GIiI/3GIiI/3GIiIj/cYiEPmXMGacYiIiP9xiIiP9xiIiP9xiIiP9xiIiP9xiIiP9xiIiP9xiIiI/3GIiINKhNvFeyiI/3GIiI/3GIiI/3GIiI/3GIiIj/cYiIj/cYiIj/cYiIj/cYiIj/cYiIj/MO0ZsSLmiP9xiIiP9xiIiP9xiIiP9xiIiP9xiIiP9xiIiIQQv8/0CP9xiIiP9xiIiP9xiIiP9xiIiP9xiIiP9xiIiI/3ExmIa/Z3mIj/cYiIj/cYiIj/cYiIj/cYiIj/cYiIj/cYiIj/cThHY7i4nP9xiIiP9xiIiP9xiIiP9xiIiP9xiIiP9xiIiI/3GIiI/3GIiI/3GIiI/3GIiI/3GIiI/3GIhLnGxWOYiIj/cYiIiP9xiIiP9xiIiP9xiIiP9xiIiP9xiIhZYtediIiP9xiIiI/3GIiI/3GIiI/3GIiI/3GIiI/3GIiI/3GIhdN9PIiIiP9xiIiP9xiIiP9xiIiP9xiIiP9xiIiP9xiIiP9xiIiI/3GEGNfPco/3GIiI/3GIiI/3GIiI/3GIiI/3GIiI/3GIiIj/cYiCK8EBrkPv6IiI/3GIiI/3GIiI/3GIiI/3GIiIj/cYiIj/cYiIj/cYiIj/cYiIj/cYiIj/cYiIj/cYiIiP9xiIiP9xiIg0kMO8bzyP9xiIiP9xiIiP9xiIiP9xiIiP9xiIiI/3GIiI/3GDG3KL9I14/3GIiI/3GIiI/3GIiIj/cYiIj/cYiIj/cYiIj/cYg5vIq3Q3WIiP9xiIiP9xiIiP9xiIiP9xiIiP9xiIiP9xiIiP9xiIiI/3GIiI/3GIiI/3GIiI/3GIiI/3GEvvfEEIcYiIj/cYiIiP9xiIiP9xiIiP9xiIiP9xiIiP9xiIg+7iiyEdeIj/cYiIj/cYiIj/cYiIj/cYiIj/cYiIj/cYiIiP9xK+ZiKlGZ3YiI/3GIiI/3GIiI/3GIiI/3GIiI/3GIiI/3GIiIj/cYiIj/cYiIj/cYiIj/cYiIj/cYRa9MtQuIiI/3GIiI/3GIiI/3GIiI/3GIiIj/cYiIj/cYiIgn2F4qknodiI/3GIiI/3GIiIj/cYiIj/cYiIj/cYiIj/cYiIj/cT1EmLO7Z/9xiIiI/3GIiI/3GIiI/3GIiI/3GIiI/3GIiI/3GIhFD2y/CYiI/3GIiIj/cYiIj/cYiIj/cYiIj/cYiIj/cYiIj/cSsisRpd1O6IiI/3GIiI/3GIiI/3GIiI/3GIiIj/cYiIj/cYiIj/NtBCuy+9j/cYiIj/cYiIj/cYiIj/cYiIj/cYiIj/cYiIiP9xiIiP9xiIiP9xiDlx07eOLIiP9xiIiP9xiIiP9xiIiI/3GIiI/3GIiI/3GIiI/0CyPBXciIiP9xiIiP9xiIiP9xiIiP9xiIiP9xiIiP9xiIiDlx07eOLI/3GIiI/3GIiI/3GIiI/3GIiI/3GIiI/3GIiI/3GIiIj/cYg3sJ+5T2D/cYiIj/cYiIj/cYiIj/cYiIj/cYiIj/cYiIiP9xNCMRvNzuiI/3GIiI/3GIiI/3GIiI/3GIiIj/cYiIj/cYiINL4UvEHriIiP9xiIiP9xiIiP9xiIiP9xiIiP9xiIiP9xiIiIQZmM9meIiI/3GIiI/3GIiI/3GIiI/3GIiI/3GIiIj/cYiIj/JQKrGs/VTo/3GIiIj/cYiIj/cYiIj/cYiIj/cYiIj/cYiIj/cYiENGfNuYj/cYiIiP9xiIiP9xiIiP9xiIiP9xiIiP9xiIiP9xiDrgwbYfPo/3GIiI/3GIiI/3GIiIj/cYiIj/cYiIj/cYiIj/cYiIj/cYiIj/cYiIj/cYiIiP9xiIiP9xiIiP9xiIiP9xPFgktKfbiIiP9xiIiP9xiIiP9xiIiP9xiIiI/3GIiI/3GIiI/3GDrOk7YxbIiI/3GIiI/3GIiI/3GIiI/3GIiI/3GIiI/3GIiIj/cYiIj/cYiIj/cYiIj/cYiIj/cYiIj/cYiDIg277fJIiIj/cYiIj/cYiIj/cYiIj/cYiIj/cYiIj/cYiIj/QCSsHrWP9xiIiP9xiIiP9xiIiP9xiIiP9xiIiI/3GIiI/3GIN+TGuRs5iIj/cYiIj/cYiIiP9xiIiP9xiIiP9xiIiP9xiIiP9xN5H9uW4CiI/3GIiI/3GIiI/3GIiI/3GIiI/3GIiIj/cYiIj/cYiIj/cYg6XmS2oZuI/3GIiIj/cYiIj/cYiIj/cYiIj/cYiIj/cYiIj/cSV+DRq4Hy7/cYiIj/cYiIj/cYiIj/cYiIiP9xiIiP9xiIiP9xiIJGkAGrlv/nGIiI/3GIiI/3GIiI/3GIiIj/cYiIj/cYiIj/cYiIj/cYiIj/cYiIj/cYiIj/cYiIiP9xiIiP9xiIiP9xiIiP9xiIQI18CCiIiI/3GIiI/3GIiIj/cYiIj/cYiIj/cYiIj/cYiIK2D0Glnwvv9xiIiP9xiIiP9xiIiP9xiIiP9xiIiP9xiIiP9xiIiDekSLlbt/9xiIiP9xiIiP9xiIiI/3GIiI/3GIiI/3GIiI/3GIiEkznHzGiP9xiIiI/3GIiI/3GIiI/3GIiI/3GIiI/3GIiI/3GIgh2/ga8kB+/3GIiIj/cYiIj/cYiIj/cYiIj/cYiIj/cYiIj/cYiIggoVEaBuruiIj/cYiIj/cYiIiP9xiIiP9xiIiP9xiIiP9xiIiP8wbNqxoyWI/3GIiI/3GIiIj/cYiIj/cYiIj/cYiIj/cYiIj/cYiIj/cYiIj/cYiIiP9xiIiP9xiDWfcrtgjf9xiIiP9xiIiP9xiIiI/3GIiI/3GIiI/3GIiI/3GIhFboy5F4iIj/cYiIiP9xiIiP9xiIiP9xiIiP9xiIiP9xiIgpin06d1gs/3GIiI/3GIiI/3GIiI/3GIiI/3GIiI/3GIiIj/cYiD6To7FsXHGIiIj/cYiIj/cYiIj/cYiIj/cYiIj/cYiIj/cYiIg75vq1GQX/cYiIj/cYiIj/cYiIj/cYiIj/cYiIj/cYiIiP9xiIiP9xiIiP9xiIiP9xiIiP9xiILUUKGjuvXoiIj/cYiIj/cYiIj/cYiIj/cYiIj/cYiIj/cYiIj/cSJyiTro12yIiP9xiIiP9xiIiP9xiIiP9xiIiP9xiIiP9xiIiP9xhF4Byx/oiP9xiIiP9xiIiP9xiIiP9xiIiP9xiIiP9xiIiI/3GIiI/3GIQavc9UKIj/cYiIj/cYiIj/cYiIj/cYiIj/cYiIj/cYiIiP9xiIiP9xg5Y0G3nL6IiP9xiIiP9xiIiP9xiIiP9xiIiP9xiIiP9xiIiP9xOK4/uFHAj/cYiIj/cYiIj/cYiIj/cYiIj/cYiIiP9xiIiP9xiDLFc746jIiIj/cYiIj/cYiIiP9xiIiP9xiIiP9xiIiP9xiIiP9xiIiP9xiIiP9xiIiDfFJbk62oiP9xiIiP9xiIiP9xiIiP9xiIiP9xiIiP9xiIiP9xiIiI/3GIiI/3GIiI/3GIgjHB86zj4McYiIj/cYiIj/cYiIj/cYiIj/cYiIiP9xiIiP9xiIiP9xS0+cWwaP9xiIiP9xiIiI/3GIiI/3GIiI/3GIiI/3GIiI/3GIiI/3GIiI/3GIiIj/cYiIj/KQASKo/+3YiIj/cYiIj/cYiIj/cYiIiP9xiIiP9xiIiP9xiIiP9xWKnXVnGIiI/3GIiI/3GIiIj/cYiIj/cYiIj/cYiIj/cYiIgwDDKwBM2IiP9xiIiP9xiIiP9xiIiP9xiIiI/3GIiI/3GIiI/3GIRMP8w8D/cYiIj/cYiIj/cYiIj/cYiIiP9xiIiP9xiIiP9xiIiCFeMRr6HO6IiI/3GIiI/3GIiI/3GIiI/3GIiI/3GIiI/3GIiIj/S8EsY+2IiP9xiIiP9xiIiP9xiIiP9xiIiI/3GIiI/3GIiI/3GIiI/3GIiI/3GIiI/3GIiI/3GIiIj/cYiIj/T8bcI5KP9xiIiP9xiIiP9xiIiP9xiIiP9xiIiP9xiIiP9xiIN6aDuVl8iIiP9xiIiP9xiIiP9xiIiI/3GIiI/3GIiI/3GIiI/3GILwLHGh/TjoiP9xiIiP9xiIiP9xiIiP9xiIiP9xiIiP9xiIiP9xiIiI/3GIiI/3GIiCaHkCqXhv1xiIiP9xiIiP9xiIiP9xiIiI/3GIiI/3GIiI/3GIiIXTfTyIj/cYiIj/cYiIj/cYiIiP9xiIiP9xiIiP9xiIiP9xiIiP9xiIiP9xiIiP9xiIiI/3GIiI/3GIiI/3GIiI/3GIVNTbK3GIiI/3GIiI/3GIiIj/cYiIj/cYiIj/cYiIj/cYiIgmsOVapPGqiI/3GIiIj/cYiIj/cYiIj/cYiIj/cYiIj/cYiIj/cYVNTcK/9xiIiI/3GIiI/3GIiI/3GIiI/3GIiI/3GIiI/3GIiCwdCoo+L1dxiIiP9xiIiI/3GIiI/3GIiI/3GIiI/3GIiI/3GIiI/3GIiI/3GIiIj/cYiIj/cYiIj/cYiIj/cYiIj/cYiIj/cYiIj/cYiIiP9xiIiP9xiINfiZuwdmiI/3GIiI/3GIiIj/cYiIj/cYiIj/cYiIj/cYiIj/cYIa7EGvUTvoj/cYiIiP9xiIiP9xiIiP9xiIiP9xiIiP9xiIiP9xiIXTfTyIiIj/cYiIj/cYiIj/cYiIj/cYiIj/cYiIj/cYiIj/cSEozhr9cx6Ij/cYiIj/cYiIj/cYiIj/cYiIj/cYiIiP9xiIiP9xiIiP9xiIiP9xiIiP9xiIiC7unxohFg6P9xiIiI/3GIiI/3GIiI/3GIiI/3GIiI/3GIiI/3GIg2xWy6OpP/cYiIj/cYiIj/cYiIj/cYiIj/cYiIj/cYiIiP9xiIiCs6OxpcXE6Ij/cYiIj/cYiIj/cYiIj/cYiIj/cYiIj/cYiIj/cYiIiP9xiIiP9xiIiP9xiIiP9xiIiP9xiIiC1LeiorSF1xiIiI/3GIiI/3GIiI/3GIiI/3GIiI/3GIiI/3GIiI/1ti1p2IiP9xiIiP9xiIiP9xiIiP9xiIiP9xiIiP9xiIiP9xiD8vprHQWf9xiIiP9xiIiP9xiIiP9xiIiP9xiIiP9xiIiI/3GIiI/3GCkgJTp9/ayIj/cYiIj/cYiIj/cYiIj/cYiIj/cYiIj/cYiIj/cYiEz7jEBH/3GIiI/3GIiI/3GIiI/3GIiI/3GIiI/3GIiIj/cYiIgszEEaQzvuiIiI/3GIiI/3GIiI/3GIiI/3GIiI/3GIiI/3GIiI/3EzFwG96P6I/3GIiI/3GIiI/3GIiI/3GIiI/3GIiI/3GIiIj/cYgjKWBK3Wn7iIj/cYiIiP9xiIiP9xiIiP9xiIiP9xiIiP9xiIiEEL/P9Aj/cYiIiP9xiIiP9xiIiP9xiIiP9xiIiP9xiIiP9xiDb1HbkK4nGIiI/3GIiI/3GIiIj/cYiIj/cYiIj/cYiIj/cYiIj/SLtclEqI/3GIiI/3GIiI/3GIiI/3GIiIj/cYiIj/cYiIj/cYgz4Zi8HmdxiIiP9xiIiP9xiIiI/3GIiI/3GIiI/3GIiI/3GIiI/3Ew3QSwMvuI/3GIiI/3GIiI/3GIiI/3GIiI/3GIiIj/cYiIj/cYiIj/cYiIj/cYiIj/cYiIj/cYMMl4sEaHiI/3GIiIj/cYiIj/cYiIj/cYiIj/cYiIj/cYiIj/cYiIj/cYiIiP9xiCEZuHr+ZHiIj/cYiIj/cYiIj/cYiIj/cYiIj/cYiIiP9xiIiP9xKvODGmDHzoiI/3GIiI/3GIiIj/cYiIj/cYiIj/cYiIj/cYiIj/Tqh8NXiIiP9xiIiP9xiIiI/3GIiI/3GIiI/3GIiI/3GIiI/yDoyCoSc33/cYiIj/cYiIj/cYiIj/cYiIj/cYiIj/cYiIiP9xiIiP9xiIiP9xiIiP9xiIiP9xiIiP9xiIiP9xiIiI/0rlzHGj/3GIiI/3GIiIj/cYiIj/cYiIj/cYiIj/cYiIj/cYiIg6r/G2UA6P9xiIiP9xiIiP9xiIiP9xiIiP9xiIiP9xiIiP9xiIiI/0hcPJo8/3GIiI/3GIiI/3GIiIj/cYiIj/cYiIj/cYiIj/cYiIj/cUBxfPjocYiIj/cYiIj/cYiIiP9xiIiP9xiIiP9xiIiP9xiIiP9xg6uMy2RzOIj/cYiIiP9xiIiP9xiIiP9xiIiP9xiIiP9xiIiP9xiCqGSCpnm32P9xiIiP9xiIiP9xiIiP9xiIiP9xiIiI/3GIiI/3GIiI/3GIiI/3GDZoh7qXeIiP9xiIiP9xiIiP9xiIiI/3GIiI/3GIiI/3GIiI/3GIiDkcqrfjVYiP9xiIiP9xiIiP9xiIiP9xiIiP9xiIiI/3GIiI/3GISz1MXCuIiI/3GIiI/3GIiI/3GIiI/3GIiI/3GIiI/3GIiI/3GC8CPyof3A2IiP9xiIiP9xiIiP9xiIiP9xiIiP9xiIiP9xiIiI/3GFTU3Cv/cYiIj/cYiIj/cYiIj/cYiIj/cYiIj/cYiIiP9xiIiP82ySq7NtWIiP9xiIiI/3GIiI/3GIiI/3GIiI/3GIiI/3GIiI/3GIiI/3GIMTbpv8kWiP9xiIiP9xiIiP9xiIiP9xiIiP9xiIiP9xiIiP9xiIS5xsVjmIiIj/cYiIj/cYiIj/cYiIj/cYiIj/cYiIj/cYiIj/M8H8vj4DiI/3GIiI/3GIiI/3GIiI/3GIiIj/cYiIj/cYiIj/cYgsizA6N0z8cYiIj/cYiIiP9xiIiP9xiIiP9xiIiP9xiIiP9xiIiP9xg+o3GyXI6IiIj/cYiIj/cYiIj/cYiIj/cYiIj/cYiIj/cYiIj/cS6uiDolF3yIiI/3GIiI/3GIiI/3GIiI/3GIiI/3GIiI/3GIiI/3GIPZ8ds2DiiP9xiIiI/3GIiI/3GIiI/3GIiI/3GIiI/3GIiI/3GIiE71TBCrcYiIj/cYiIj/cYiIj/cYiIiP9xiIiP9xiIiP9xiIiP9xg+nZqyYmWIiI/3GIiI/3GIiI/3GIiI/3GIiI/3GIiI/3GIiIj/cYLaMPSiXPC3GIiI/3GIiIj/cYiIj/cYiIj/cYiIj/cYiIj/cYiIj/KooGKndfnYiIj/cYiIj/cYiIj/cYiIiP9xiIiP9xiIiP9xiIiP9xhPQxwbzo/3GIiI/3GIiIj/cYiIj/cYiIj/cYiIj/cYiIj/cYiIg0XHe8o4iIiP9xiIiP9xiIiI/3GIiI/3GIiI/3GIiI/3GIiI/3GIMQwyv/PN/3GIiI/3GIiI/3GIiI/3GIiIj/cYiIj/cYiIj/cYiIj/cTdWN7mpyIj/cYiIiP9xiIiP9xiIiP9xiIiP9xiIiP9xiIiP9xiIiP9xiIiI/3GIg7tkq1SbWIj/cYiIj/cYiIj/cYiIj/cYiIj/cYiIj/cYiIj/cYiILkOHGivHjoiIiP9xiIiP9xiIiP9xiIiP9xiIiP9xiIiP9xiIiP9xiCCAdBoI+L6IiI/3GIiI/3GIiI/3GIiI/3GIiIj/cYiIj/cYiIj/cYhKwSxj7Y/3GIiI/3GIiIj/cYiIj/cYiIj/cYiIj/cYiIj/cYiIj/IkfXOvuCjIiP9xiIiP9xiIiP9xiIiP9xiIiP9xiIiI/3GIiI/3GIiI/3GIiI/3GIiI/3GIiIJLa+OsSUHIiP9xiIiI/3GIiI/3GIiI/3GIiI/3GIiI/3GIiI/3GIgmh5Aqp4b9j/cYiIj/cYiIj/cYiIj/cYiIj/cYiIj/cYiIj/cYiIiEF7LPhNj/cYiIj/cYiIj/cYiIj/cYiIiP9xiIiP9xiIiP9xiIg9r+qzUBWIj/cYiIj/cYiIiP9xiIiP9xiIiP9xiIiP9xiIiP9xiIiP9xiIiP9xiIiI/3GIiI/3GIiI/3GIiI/3GIiCxpqhpJZV7/cYiIj/cYiIj/cYiIj/cYiIj/cYiIj/cYiIiP9xiIiP9xKjrpOmxRbIiP9xiIiP9xiIiP9xiIiP9xiIiP9xiIiP9xiIiI/3GIiI/3GIiI/3GIiI/3GIiI/3GIiI/3GIiI/3GIiIj/cYiIj/cYiCPwnBrQ9j6IiIj/cYiIj/cYiIj/cYiIj/cYiIj/cYiIj/cYiIj/cYKWO4GnnEfoiI/3GIiI/3GIiI/3GIiI/3GIiIj/cYiIj/cYiIj/cYiFpi1Z1xiIiP9xiIiP9xiIiP9xiIiI/3GIiI/3GIiI/3GIiI/3GCFCMRr73O7/cYiIj/cYiIj/cYiIj/cYiIj/cYiIj/cYiIj/cYiIiP9xIXadeviWKIiP9xiIiP9xiIiP9xiIiI/3GIiI/3GIiI/3GIiI/3GIiI/3GIiI/3GIiI/3GIiIj/cYiIj/cYiCCwnCoF9j2P9xiIiI/3GIiI/3GIiI/3GIiI/3GIiI/3GIiI/3GIiI/3GIiIj/cYiIj/cYiIj/cYiIj/cYiIj/cYiIJsGNOqPnLIiI/3GIiI/3GIiI/3GIiI/3GIiI/3GIiIj/cYiIj/cYiIj/cYiIj/cYiIj/cYiIj/cYiIj/cYiIiP9xiIiP9xiIiP9xiIiP9xiIiP9xiIiP9xiIiP9xO4gctHfjcYiIj/cYiIj/cYiIiP9xiIiP9xiIiP9xiIiP9xiIiP9xiIJvxmSqA5m4
[truncated: 1,185,386 more chars]
