# Supplementary material for: Automated imaging and identification of proteoforms directly from ovarian cancer tissue
Source: Nat Commun. 2023 Oct 14;14:6478. doi: 10.1038/s41467-023-42208-3 (PMC10576781; doi:10.1038/s41467-023-42208-3)
Supplement: Supplementary file 6 — Supplementary Data 2 [file 41467_2023_42208_MOESM6_ESM.zip › Supplementary Data 2/17 44525.tdValidate]

<?xml version="1.0"?>
<pvsDataSet xmlns:xsi="http://www.w3.org/2001/XMLSchema-instance" xmlns:xsd="http://www.w3.org/2001/XMLSchema" version="1" xmlns="http://www.topdownproteomics.org/ms/pvml">
  <cvList count="2">
    <cv id="MS" fullName="Proteomics Standards Initiative Mass Spectrometry Ontology" version="1.18.1" URI="http://psidev.cvs.sourceforge.net/*checkout*/psidev/psi/psi-ms/mzML/controlledVocabulary/psi-ms.obo" xmlns="http://psi.hupo.org/ms/mzml" />
    <cv id="UO" fullName="Unit Ontology" version="1.20" URI="http://obo.cvs.sourceforge.net/*checkout*/obo/obo/ontology/phenotype/unit.obo" xmlns="http://psi.hupo.org/ms/mzml" />
  </cvList>
  <metadata>
    <contact>
      <guid>00000000-0000-0000-0000-000000000000</guid>
      <name />
      <organization />
      <address />
      <URL />
      <email />
    </contact>
    <sampleProcessing>
      <fixedModificationList />
    </sampleProcessing>
    <parameters>
      <userParam name="PrecursorMinimumRequiredScore" value="0.1" xmlns="http://psi.hupo.org/ms/mzml" />
      <userParam name="TerminalFragmentGradient" value="False" xmlns="http://psi.hupo.org/ms/mzml" />
      <userParam name="ShowFragmentationIsotopicFits" value="True" xmlns="http://psi.hupo.org/ms/mzml" />
      <userParam name="FragmentIntensityClusterTolerance" value="0.5" xmlns="http://psi.hupo.org/ms/mzml" />
      <userParam name="UseSimpleValidator" value="False" xmlns="http://psi.hupo.org/ms/mzml" />
      <userParam name="ShowPrecursorIsotopicFits" value="True" xmlns="http://psi.hupo.org/ms/mzml" />
      <userParam name="FDRCounts" value="1000" xmlns="http://psi.hupo.org/ms/mzml" />
      <userParam name="FragmentationSubPpmTolerance" value="3" xmlns="http://psi.hupo.org/ms/mzml" />
      <userParam name="MinimumInternalFragmentScore" value="0.7" xmlns="http://psi.hupo.org/ms/mzml" />
      <userParam name="UserName" value="" xmlns="http://psi.hupo.org/ms/mzml" />
      <userParam name="FragmentationMaxPpmTolerance" value="5" xmlns="http://psi.hupo.org/ms/mzml" />
      <userParam name="SignalToNoiseCutoff" value="1" xmlns="http://psi.hupo.org/ms/mzml" />
      <userParam name="SharedIsotopeColor" value="Black" xmlns="http://psi.hupo.org/ms/mzml" />
      <userParam name="UseTHRASHnoiseCalc" value="False" xmlns="http://psi.hupo.org/ms/mzml" />
      <userParam name="PrecursorIntensityClusterTolerance" value="0.5" xmlns="http://psi.hupo.org/ms/mzml" />
      <userParam name="UseAveragine" value="False" xmlns="http://psi.hupo.org/ms/mzml" />
      <userParam name="ShowProteoformColorGraphicalFragmentMap" value="True" xmlns="http://psi.hupo.org/ms/mzml" />
      <userParam name="PrecursorMercury7Limit" value="0.0001" xmlns="http://psi.hupo.org/ms/mzml" />
      <userParam name="PrecursorSignalToNoiseCutoff" value="1" xmlns="http://psi.hupo.org/ms/mzml" />
      <userParam name="ShowPrecursorColorPeaks" value="False" xmlns="http://psi.hupo.org/ms/mzml" />
      <userParam name="InstrumentManufacturer" value="" xmlns="http://psi.hupo.org/ms/mzml" />
      <userParam name="ThrashNoiseRecalc" value="1000" xmlns="http://psi.hupo.org/ms/mzml" />
      <userParam name="PrecursorMinimumCharge" value="1" xmlns="http://psi.hupo.org/ms/mzml" />
      <userParam name="Width" value="1678.6666666666665" xmlns="http://psi.hupo.org/ms/mzml" />
      <userParam name="DistributionGenerator" value="0" xmlns="http://psi.hupo.org/ms/mzml" />
      <userParam name="ThrashNoiseWindow" value="1000" xmlns="http://psi.hupo.org/ms/mzml" />
      <userParam name="MinimumRequiredScore" value="0.25" xmlns="http://psi.hupo.org/ms/mzml" />
      <userParam name="ShowInternalFragmentFlags" value="False" xmlns="http://psi.hupo.org/ms/mzml" />
      <userParam name="Top" value="28" xmlns="http://psi.hupo.org/ms/mzml" />
      <userParam name="ShowPrecursorSpectraAnnotations" value="True" xmlns="http://psi.hupo.org/ms/mzml" />
      <userParam name="AminoAcidsPerRow" value="30" xmlns="http://psi.hupo.org/ms/mzml" />
      <userParam name="MaximumCharge" value="1" xmlns="http://psi.hupo.org/ms/mzml" />
      <userParam name="Organization" value="" xmlns="http://psi.hupo.org/ms/mzml" />
      <userParam name="Mercury7Limit" value="0.0001" xmlns="http://psi.hupo.org/ms/mzml" />
      <userParam name="UseShapeValidator" value="True" xmlns="http://psi.hupo.org/ms/mzml" />
      <userParam name="PlotNoisePeaks" value="False" xmlns="http://psi.hupo.org/ms/mzml" />
      <userParam name="MinimumCharge" value="1" xmlns="http://psi.hupo.org/ms/mzml" />
      <userParam name="HighlightSelectedIon" value="True" xmlns="http://psi.hupo.org/ms/mzml" />
      <userParam name="Address" value="" xmlns="http://psi.hupo.org/ms/mzml" />
      <userParam name="InstrumentModel" value="" xmlns="http://psi.hupo.org/ms/mzml" />
      <userParam name="Height" value="949.3333333333333" xmlns="http://psi.hupo.org/ms/mzml" />
      <userParam name="Guid" value="00000000-0000-0000-0000-000000000000" xmlns="http://psi.hupo.org/ms/mzml" />
      <userParam name="PrecursorMaximumCharge" value="1" xmlns="http://psi.hupo.org/ms/mzml" />
      <userParam name="RecentFilePaths" value="" xmlns="http://psi.hupo.org/ms/mzml" />
      <userParam name="FragmentMapColorScheme" value="Ion Type" xmlns="http://psi.hupo.org/ms/mzml" />
      <userParam name="PrecursorMaxPpmTolerance" value="5" xmlns="http://psi.hupo.org/ms/mzml" />
      <userParam name="PrecursorSubPpmTolerance" value="3" xmlns="http://psi.hupo.org/ms/mzml" />
      <userParam name="ShowFragmentationSpectraAnnotations" value="True" xmlns="http://psi.hupo.org/ms/mzml" />
      <userParam name="Left" value="126" xmlns="http://psi.hupo.org/ms/mzml" />
      <userParam name="I2MSMode" value="False" xmlns="http://psi.hupo.org/ms/mzml" />
      <userParam name="IsotopicallyResolvedPrecursor" value="True" xmlns="http://psi.hupo.org/ms/mzml" />
      <userParam name="MinimumFragmentSize" value="2" xmlns="http://psi.hupo.org/ms/mzml" />
      <userParam name="ShowFragmentationColorPeaks" value="False" xmlns="http://psi.hupo.org/ms/mzml" />
      <userParam name="IncludeInternalFragments" value="False" xmlns="http://psi.hupo.org/ms/mzml" />
      <userParam name="Url" value="" xmlns="http://psi.hupo.org/ms/mzml" />
      <userParam name="Email" value="" xmlns="http://psi.hupo.org/ms/mzml" />
    </parameters>
  </metadata>
  <experimentList>
    <experiment id="1">
      <observationList>
        <observation>
          <sourceFile id="SF0" name="20220415_APOLLO#D1-7_4ums_testline_01_25targets_01_928.6_v2.mzml" location="X:\Projects\2021 Su - nanoDESI\PiMS2\APOLLO_Ovary\D1\APOLLO_#D1-7 (I2MS2 only)\line_01\i2ms files">
            <cvParam cvRef="MS" accession="MS:1000563" name="Thermo RAW file" xmlns="http://psi.hupo.org/ms/mzml" />
            <cvParam cvRef="MS" accession="MS:1000568" value="none" name="MD5" xmlns="http://psi.hupo.org/ms/mzml" />
            <cvParam cvRef="MS" accession="MS:1000768" name="Thermo nativeID format" xmlns="http://psi.hupo.org/ms/mzml" />
          </sourceFile>
          <calibrationOffset value="0" type="ppm" />
          <scanRangeText>1</scanRangeText>
          <spectrum id="scan=0" index="0" defaultArrayLength="0">
            <cvParam cvRef="MS" accession="MS:1000511" value="2" name="ms level" xmlns="http://psi.hupo.org/ms/mzml" />
            <cvParam cvRef="MS" accession="MS:1000128" name="profile spectrum" xmlns="http://psi.hupo.org/ms/mzml" />
            <scanList count="1" xmlns="http://psi.hupo.org/ms/mzml">
              <cvParam cvRef="MS" accession="MS:1000571" name="sum of spectra" />
              <scan>
                <cvParam cvRef="MS" accession="MS:1000016" value="1" name="scan start time" />
              </scan>
            </scanList>
            <precursorList count="1" xmlns="http://psi.hupo.org/ms/mzml">
              <precursor>
                <activation>
                  <cvParam cvRef="MS" accession="MS:1000422" name="high-energy collision-induced dissociation" />
                  <cvParam cvRef="MS" accession="MS:1000045" value="25" name="collision energy" />
                </activation>
              </precursor>
            </precursorList>
            <binaryDataArrayList count="2" xmlns="http://psi.hupo.org/ms/mzml">
              <binaryDataArray encodedLength="1120516">
                <cvParam cvRef="MS" accession="MS:1000523" value="" name="64-bit float" />
                <cvParam cvRef="MS" accession="MS:1002312" value="" name="MS-Numpress linear prediction compression" />
                <cvParam cvRef="MS" accession="MS:1000514" value="" name="m/z array" unitAccession="MS:1000040" unitName="m/z" unitCvRef="MS" />
                <binary>QSX/QAAAAADD+/9/if//f4iIiIiIiIiIiIhx/4iIiIB8a58RAclGDuj/cYiP9xiP9xiP9xiI/3GI/3GIj/cYgZgKHUm59eK4iHH/iIhx/4iIcf+IiHH/iIhx/4iHH/g5+2q3BJVx/3H/cf9x/3H/cf9x/3H/cf9x/3H/cf9x/3H/cf9x/ytxdRpo6K6Ihx/4iIhx/4iIhx/4iIcf+IiIGOsLJJg09NuP9xj/cf9xj/cY/3H/cY/3GP9xj/cf9xj/cTdzmrmMZYiI/3GIiIiIiIiIiIiIiIgSeZo2nbZlyYiIiIiIiIiIiIiIiIiIiIiIiIiIIgghSgCN64iIiIiIiIiI/3GIiIiIiIiChEFSqbvq1x/4iIiIiIiIiIcf+IiIiIiIOPh6uQeF/4cf9x/4cf+HH/cf+HH/cf+HH/cf+HH/hx/3H/gY1zJUmUjNq4iIiIiIiIiIiHH/iIiIiIiIiIiIgiqXUa5WiucY/3GP9xj/cY/3GP9xj/cYj/cY/3GP9xj/JWGFGtnnrv+HH/hx/4cf+HH/hx/4cf+HH/hx/3H/hx/4MyJqvt2V/3GP9x/3GP9xj/cY/3GP9xj/cY/3GP9xj/cTq3arZIlYiIiIiIiIiIiIiIiIiIiIGKDN4ZZvMh5xj/cf9x/3GP9x/3H/cY/3H/cf9xj/cf9x/3GP9x/3E1tVq7SqX/cYiIiI/3GIiIiI/3GIiIiI/3GIiIP406sXLFhx/4iHH/iHH/iIcf+Icf+Ihx/4hx/4iHH/iHH/iHE/dhqwieVx/3H/cf9x/3H/cf9xj/cf9x/3H/cf9xj/cf9x/3H/cf8Q3MWGkWM6eXGIj/cYiP9xiI/3GIiP9xiI/3GIgk2LAq0nT9iP9xiP9xiI/3GIj/cYiP9xiI/3GIj/L0uY6otGcXGP9xj/cY/3GP9xj/cY/3GP9xj/cY/3GI/3GP9xj/cY/3E7Elq17aWIiIiIiIiIiIiIiIiIiIiIiIiIiIiIiHEqnRUaVi6ucY/3GP9xj/cY/3GP9x/3GP9xj/cY/3GP9xj/cY/yYbO1ruTEr/hx/4cf9x/4cf+HH/hx/3H/hx/4cf9x/4cf+HH/cf+BU6rqKQ5VFd/3GP9x/3GP9xj/cY/3H/cY/3GP9xj/cY/3H/cY/3Ed+EU4kEe6x3H/cY/3GP9x/3GP9xj/cY/3H/cY/3GP9xj/cf9xj/cTabOrpkxYiI/3GIiIiIiIiIiIiIiIj/cYiIiCv5eHqAaHhx/3H/cf9x/3GP9x/3H/cf9x/3H/cf9xj/cf9x/3H/cTXtSrsStYiI/3GIiI/3GIiIj/cYiIj/cYiIg6ueq2RhWHH/iIcf+Ihx/4iHH/iIcf+Icf+Ihx/4iHExi3q/dIX/cf9x/3H/cf9x/3GP9x/3H/cf9x/3H/cY/3H/cf9x/xx/5FSVoBurhx/4hx/4hx/4hx/4hx/4cf+Icf+Icf+HH/LwXWOj+inIiIiIj/cYiIiIiP9xiIiIiI/3EgRbbqbKSRcYj/cY/3GI/3GI/3GP9xiP9xiP9xiP9xiP83nVq6YqWHH/iIiIiIiIiIcf+IiIiIiIhx/4P8oqsTXVcf9x/4cf9x/4cf+HH/cf+HH/cf+HH/cf+HH/cf+HEn3sh6whN4iIiIiIiIiIiI/3GIiIiIiIFs32QZNCCb5xj/cY/3H/cY/3GP9xj/cf9xj/cY/3GP9xgzUvm9rQaIiIiI/3GIiIiIiIiIiIiIiP9xFiSjYZTrXJ6HH/cf9x/3H/cf9x/4cf9x/3H/cf9x/3H/cf9x/4cf8vhZBqR6b5cf+HH/hx/4cf+HH/hx/4cf+HH/hx/4cf+HH/J0zaitsyV3H/cf9x/3H/hx/3H/cf9x/3H/hx/3H/cf9x/3H/cf9x/4MVdNsLiy/3GIiIj/cYiIj/cYiIiP9xiIiIj/cTTYqbwnVohx/4iIcf+Ihx/4iIcf+Ihx/4iHH/iIhx/4iHH/iIcf+Ihx/4hx/4iHH/iIcf+INzLZus0mj/cf9x/3H/cf9x/3H/cf9x/3H/cf9x/3H/cf9xj/cf9xL41AKicr/f9x/3H/cf9x/3H/cf9x/3H/cf9x/3H/cf9x/3H/cf9x/3H/cf9x/3H/cf8WPRsDkuLk/P9x/3H/cf9x/3H/cf9x/3H/cf9x/3H/cf9x/3H/cf9x/3EsmJ36tnYgiIiIiIiIiIiIiIiIiIiIiIiCF7IYo5TeeI/3GIiP9xiIj/cYiI/3GIiP9xiIght4Aq9If9cYiP9xiIj/cYiP9xiIj/cYiI/3GIiP9xIjIlOg3drP+HH/cf+HH/cf+HH/cf9x/4cf9x/4cf9x/3H/hx/xfYmQGRN2b+cf+Icf+Icf+HH/iHH/iHH/hx/4hx/4cS9QkCoa9v1x/4iHH/iHH/hx/4hx/4hx/4hx/4hx/4hx/4Im7nGvkRjoiIiIiIiIiIiIiIiIiP9xiIiDGmGrBp5f+HH/iHH/hx/4cf+Icf+HH/hx/4cf+HH/hx/4Mta5vilGcY/3GP9x/3GP9x/3GP9xj/cf9xj/cY/3H/cY/3GP9xIyZ+Wg6YGv9x/3H/hx/3H/cf+HH/cf9x/4cf9x/3H/hx/3H/cf9xPKxKtFO1iP9xiP9xiP9xiP9xiI/3GI/3GI/3GIj/cYLZPhambB6f9xj/cY/3GP9xj/cY/3GP9xj/cY/3GP9xj/cY/3ErKk1qfVspcYiIiIiI/3GIiIiIiI/3GIiIiIg0YQe8nviIiHH/iIiHH/iIhx/4iIcf+IiHH/iIhx/zENqr/yVXH/cf9x/3H/cf9x/3H/cf9x/3H/cf9x/3H/cf9x/3H/H8fAcZw4P45x/4cf9x/4cf9x/4cf9x/4cf9x/4cf9x/4cf9x/4cf86Qqq3vVWP9xj/cYj/cYj/cYj/cY/3GI/3GI/3GI/3GIK0XaGmuiXo/3H/cf9x/3H/cY/3H/cf9x/3GP9x/3H/cf9xj/cf9x/yoKdRp/WK6Ihx/4iHH/iIcf+Icf+Ihx/4hx/4iHH/iCsJN0p/bItx/4cf+HH/hx/4cf+HH/hx/4cf+HH/hx/3H/hxLmpOGilbHocf+Icf+Icf+HH/iHH/iHH/iHH/iHH/hx/4hx/yhJsRqLZO5xiI/3GIj/cYiP9xiIj/cYiP9xiI/3GDDY0rA3Lf9xiIiIiI/3GIiIiIiI/3GIiIiIg3xXa5OomIiHH/iIiIcf+IiIcf+IiIhx/4iIhxKjr/GmxQDohx/4iIiIhx/4iIiIhx/4iIiIcf+IiIhx/4iIiHH/NgXJu/o2/3H/hx/3H/cf+HH/cf+HH/cf9x/4cf9x/3H/cf+HH/cSPnxooCg5eHH/cf+HH/cf9x/4cf9x/3H/hx/3H/cf+HH/cf9xOp+5tmBGj/cYj/cY/3GI/3GI/3GI/3GI/3GI/3GI/3GIM/5fvQGgcf+Ihx/4hx/4iHH/iHH/iIcf+Icf+Ihx/4KDuQKqxG/f+Ihx/4iHH/iIcf+Ihx/4iHH/iHH/iIcf83C1K59K1x/4cf+HH/iHH/hx/4cf+Icf+HH/hx/4cf+HH/g249u7HCSP9xj/cYj/cY/3GP9xj/cY/3GP9xj/cY/3GI/3Eov3UalAiu/4hx/4cf+HH/hx/3H/hx/4cf+HH/hx/4cf+HH/gt0kCKctv3iHH/iIiHH/iIiHH/iIhx/4iIhx/4iILFpgKlpZ/XH/iIiIhx/4iIhx/4iIiHH/iIiHH/JG5OOukbHIiIiIiIiIiI/3GIiIiIiIiIJzVVGqyqrv9xj/cf9xj/cY/3GP9xj/cf9xj/cY/3GP9xj/cY/y4/YBpMCf7/iIiHH/iIhx/4iIhx/4iIcf+IiHH/iBrbWGGRNKeeiP9xiI/3GIj/cYiP9xiI/3GIiP9xiILVUcinquN4iIiIiIiIiIiIiP9xiIiIiINxoaueXlcf+HH/iHH/hx/4hx/4cf+Icf+HH/hx/4hx/yg/yJrcA3aI/3GIj/cYiP9xiIj/cYiI/3GIiP9xiIg9kgqzbfWIiHH/iIiIcf+IiIcf+IiHH/iIiC1n4Eppgfv/iIiIiIiHH/iIiIiIhx/4iIgzWhG9pe6Icf+IiIcf+IiIcf+IiIhx/4iIcf+Igmo2MapcnOcY/3GI/3GI/3GI/3GP9xiP9xiP9xiP9xKRpHOo5bjHH/cf+HH/hx/3H/hx/3H/hx/3H/hx/4cf9x/4cf9x/3H/hx/3H/KJrEGpZTvoiIhx/4iIiIiIiIiIiIiIiHH/iIiCaX+eoXgGGIiIiIiIiIiIiIiIiP9xiIiIOqeKtlh1iHH/hx/4hx/4cf+HH/iHH/hx/4cf+HH/iHEx9uq/CRWP9x/3GP9xj/cY/3GP9x/3GP9xj/cY/3GP9xj/cY/ysPbXqvCSj/cf+HH/hx/3H/hx/4cf9x/4cf+HH/cf+HH/hx/3H/hx/3H/hx/3H/hx/3H/NE7SvLEtcf9x/3H/cf9x/3H/cf9x/3H/cf9x/3H/cf9x/3H/cf9x/3H/LMwxGlM87oiIiIiIiIiIiIiIiIcf+IiIiIiIiIiIhxL7iEGhR3vv9xj/cY/3GP9xj/cY/3GP9xj/cY/3GP9xj/cYj/cS4dQNp+K/JxiIj/cYiIj/cYiI/3GIiI/3GIiI/3GIMJ8KsHD1iIhx/4iIhx/4iIcf+Ihx/4iIcf+Ihx/4iIJCnUGt1ivo/3GIj/cYiP9xiIj/cYiP9xiIj/cYiP9xiIj/cYiI/3GCeWTUq2myuIiIhx/4iIiHH/iIiHH/iIiHH/iIiHEowe9ao+EKiIiIiI/3GIiIiIiIiIiIiIMQXLsAs0/4cf+HH/hx/4cf+HH/cf+HH/hx/4cf9x/4cf+HH/hx/xHBjmGaTnGecf+IiHH/iIcf+Ihx/4iHH/iIcf+Ihx/zexerpOhf9x/3H/cf9x/3H/cf9x/3H/cY/3H/cf9x/3H/cf9xGhBhIZ7vnt6Ihx/4iIiIiIcf+IiIiIhx/4iIEKOdMZlsYs5x/3H/cf9x/3H/cf+HH/cf9x/3H/cf9x/3H/cf9x/3H/cT9uSrGRtYj/cYiP9xiI/3GIj/cYiI/3GIj/cYiCW2qjrUlVz/cf9x/3H/cY/3H/cf9x/3GP9x/3H/cY/3H/cf8oFJeq3raFcf9x/3H/cf9x/3H/cf9x/3GP9x/3H/cf9x/3H/cY/3EsKy0aTU0uhx/3H/hx/3H/hx/3H/cf+HH/cf+HH/cf9x/4cf9x/3H/hx/3H/cf8/tNKySy3/cf9x/3H/cf9x/3H/cf9xj/cf9x/3H/cf9x/3GP9x/3H/cSGSMCoH3P3/cf9x/3H/cf9x/3H/cf9x/3H/cf9x/3H/cf9x/3H/cf9xK+tqOnFJXP+Icf+Icf+HH/iHH/iHH/iHH/hx/4hx/4hx/4cf+Icf+HH/iD3RqbQuVv9x/3H/cY/3H/cf9xj/cf9xj/cf9x/3GP9x/3GP9x/3GP9x/3GP9x/3E6Xzq2oMWIiP9xiIiIiIiP9xiIiIiIiI/3GC0TBRpOz67/cY/3H/cf9x/3GP9x/3H/cY/3H/cf9xj/cf9x/3GP84y+m5NBaIiP9xiIiIj/cYiIiI/3GIiIiI/3GIiIiIMdL5sD0G/4iHH/iHH/iIcf+Ihx/4hx/4iHH/iHH/iIcf8uLXUaPSiuiIiP9xiIiI/3GIiIj/cYiIiI/3GIKPlpGpBpbv9xj/cY/3GP9xj/cf9xj/cY/3GP9xj/cY/3GP9xKax76uU4Qf9xj/cY/3H/cY/3GP9x/3GP9xj/cf9xj/cY/3GP8mId1q7eIpiIj/cYiIiI/3GIiIiI/3GIiIiCvp9frBYKCIhx/4iIcf+IiHH/iIhx/4iHH/iIgmL5hq3QZ5iHH/hx/4hx/4hx/4cf+Icf+HH/hx/4hx/4cTgN6bjyFv9x/3GP9x/3GP9x/3GP9x/3GP9x/3GP9xj/cf9xgm6k8asVsO/3GP9x/3H/cf9xj/cf9x/3H/cY/3H/cf9x/3GP9xJglMKr9rPY/3GIiIj/cYiIiI/3GIiIiP9xiIiIgziwq9dPWIhx/4hx/4iHH/iIcf+Ihx/4hx/4iHH/g0Sba8tklx/3H/cf+HH/cf9x/3H/hx/3H/cf+HH/cf9x/3H/hx/z4yQrPNvf9x/3H/cf9x/3GP9x/3H/cf9x/3H/cf9xj/cf9x/3H/cf9xj/cSYivMoO1DOP9x/3GP9x/3H/cY/3H/cY/3GP9x/3GP9x/3GP9x/3GClpdRp5aK6HH/hx/4hx/4hx/4hx/4hx/4hx/4cf+Icf+HH/g92eu0JhT/cf9xj/cY/3GP9xj/cf9xj/cY/3GP9xj/cY/3GP9xj/cf9xj/cY/3GI/3GP9xg4M9G4zC6I/3GI/3GP9xiP9xiP9xiP9xiP9xiP9xiP8yWge/pfiIiI/3GIiIiIiIiIiIiIiIiIiIiINfXBvAo+/4iIiIiIiIiIcf+IiIiIiIhx/4iIiIiIhx/4iIiIg96yqzFNVx/4cf9x/4cf9x/4cf9x/4cf9x/4cf9x/4cf9x/3H/MOq2sSVJ/3GP9xj/cf9xj/cY/3GP9x/3GP9xj/cY/3H/cY/3GP9xj/cSiqvBqFVD5x/3H/cf9x/3H/cf9x/3H/cf9xj/cf9x/3H/cf9x/3H/cSIx3ir84h2IiIiI/3GIiIiIiP9xiIiIiIiIMrFavk6liHH/iHH/iHH/iHH/iHH/iHH/iHH/iHH/hxH12iMZmiXc6Icf+HH/hx/4cf+HH/hx/4cf+HH/hx/4cf+HH/OGoquZXVj/cY/3H/cY/3GP9xj/cY/3GP9xj/cY/3GP9xj/E9DxAZU/Dv6HH/iHH/hx/4hx/4cf+Icf+HH/hx/4hx/4cf85EjS37ctx/3H/cf+HH/cf9x/4cf9x/3H/cf+HH/cf9x/3H/hx/3H/cf9x/3H/hx/3H/cf9x/zKStL9tS/9x/3GP9x/3GP9x/3GP9xj/cf9xj/cY/3H/cY/3GP9xg0s9O8TCyI/3GI/3GI/3GIj/cYj/cYj/cYj/cYiP9xiP9xiI/3GD+I2bF3Jocf+IiIiIiIcf+IiIiIhx/4iIiIhx/4iIiIcf+Ig9z9m0MCb/hx/3H/hx/3H/cf+HH/cf+HH/cf9x/4cf9x/3H/hx/3H/cf+Dw1ybXKNo/3GI/3GI/3GI/3GP9xiP9xiP9xiP9xiP9xiP9xiD8dmbHiZoiHH/iIiIiIiIiIiHH/iIiIiIiIhx/4iIiIiIhx/4iDZ62bqFJocf+HH/cf+HH/cf+HH/hx/3H/hx/3H/hx/3H/hx/3H/hx/3H/hx/yPm3hrhkh6HH/hx/4cf+HH/hx/4cf+HH/hx/4cf+HH/hx/4cf8vYFYaKfqehx/4iIiIiIiIiIiIiIiIiIiIIvufGvBGDoiIiIiIiIiIiIiIiIiIiIiIQlQc6r6IiIiIiIiIiIiIiIiIiIiIiIiCFd3+prIgGIiIiHH/iIiIcf+IiIiHH/iIiHH/iIiIcf+IiIcT55ubGGRnH/cf+HH/cf9x/3H/hx/3H/cf9x/4cf9x/3H/cf+HH/cf8znGi+Y5eP9xj/cY/3GI/3GI/3GP9xiP9xiP9xj/cYj/KcR6arO4WYiP9xiIiI/3GIiIiP9xiIiIiP9xiIiIiDWEgbt7foj/cYiIiIiIiIiIiIiIiIiIiD9uB7KR+P+Ihx/4iHH/iIcf+Ihx/4iHH/iHH/iIcf+D6vPrJQwXGP9x/3GP9xj/cY/3GP9xj/cY/3GP9xj/cY/3GP9xj/cY/3GP9xj/cY/3GP9xj/P/+5sgBGiIiIiIiIiIiIiIiIj/cYiIiINxBYuu+n/4hx/4hx/4hx/4hx/4hx/4cf+Icf+Icf+HFIynxzWIcf+HH/hx/4hx/4cf+HH/iHH/hx/4cf+HH/iHH/Pv+oswBXj/cf9x/3GP9x/3GP9x/3H/cY/3H/cY/3H/cY/3FS1t4p/3H/cY/3H/cY/3GP9x/3GP9x/3GP9xj/cf9xj/cY/3GC4v1Bo9Ar7/iHH/iHH/hx/4hx/4hx/4hx/4hx/4cf+IcSxXdRpKiK6IiIiI/3GIiIiIiIj/cYiIiIgnaJkqqXZtiIhx/4iIcf+IiHH/iIcf+IiHH/iIcf+IgnHdUariKuiI/3GIiI/3GIiP9xiIiP9xiIiI/3GIiI/3GIiIj/cYiD7DqbM8Vv+IiHH/iIhx/4iIcf+Ihx/4iHH/iIhx/zsmKrXZ1XH/cf9x/3H/cf9x/3H/cY/3H/cf9x/3H/cf9x/3H/cSli2yqJ0k2Ij/cYiP9xiIj/cYiI/3GIiP9xiIj/cYKAh1Go94rnH/cf9x/3H/hx/3H/cf9x/3H/cf9x/3H/cf9x/3H/cf8iLEo6Hjtc/4iHH/iHH/iIcf+Icf+Icf+Icf+Icf+IJ5hXGqZ6joiIj/cYiIiIiIiIiIiI/3GIiILRnuGk5hHoiIj/cYiIiI/3GIiIiP9xiIiIiP9xg/bMqxkzVx/4hx/4hx/4hx/4iHH/iHH/iHH/iHH/iDz+CbQB9nH/cf9x/3H/cf9xj/cf9x/3H/cf9x/3GP9x/3H/cf9x/z19+rSCBY/3GIiIj/cYiIiI/3GIiIiP9xiIISP8ei7AOHGP9x/3GP9x/3GP9x/3H/cY/3GP9x/3GP9x/3GP9x/yTVECrirv3/cf9x/3GP9x/3H/cY/3H/cf9xj/cf9x/3GP9x/3GP9x/3GP9x/3GP9x/3H/cYMahpv1eW/3GIiIiP9xiIiIj/cYiIiIj/cYiIiIiP9xiIiIiI/zntqbgSVoiHH/iHH/iIcf+Icf+Ihx/4hx/4iHH/iHH/iHH/iHH/iDxeqbWhVv9x/3H/cY/3H/cf9x/3H/cf9xj/cf9x/3H/cY/3H/cf9x/3GP9x/3H/cf9xj/cf9x/3GP9x/3GP9x/3H/cY/z+iCbJd9oiIj/cYiIj/cYiIj/cYiIiP9xiIiI/3GIiIiP9xiIiIg1T6m7sFaHH/iIcf+IiHH/iIcf+Ihx/4iHH/iIcf+Ihx/4hx/4iHH/MBnZsPYmcf9x/3H/cf9x/3GP9x/3H/cf9x/3H/cf9x/3H/cY/3H/cf9x/3H/cTtJqbW2VoiP9xiIj/cYiI/3GIiI/3GIiP9xiIiP9xI/X1OvCgrP9x/3H/hx/3H/cf9x/3H/cf+HH/cf9x/3H/cf9x/3H/cf9x/yPxFRrg7q6Icf+IiIiHH/iIiIhx/4iIiHH/iIiCPkTxrhuw6IiIiIiIiIcf+IiIiIiIhx/4iIiIiHH/iIiIiIcf+DJT+b6sBnH/hx/3H/hx/3H/hx/3H/hx/3H/hx/3H/hx/3H/cf+DRzyb2MNv9xj/cYj/cYj/cY/3GI/3GP9xiP9xiP9xiP9xK+1VGmEqrv+HH/cf+HH/hx/3H/hx/4cf9x/4cf9x/4cf9x/4cS3EsWpTtOmHH/hx/4hx/4cf+Icf+HH/hx/4hx/4cf+HH/hx/4hx/4cf+HH/hx/4cf81T5W7sGpx/3H/cf9x/3H/cf9x/3H/cf9x/3H/cf9x/3H/cf9x/3H/cTVYkrqnbXGP9x/3GP9x/3GP9x/3GP9x/3GP9xj/cf9xj/cf9xj/cY/3H/cY/3GP9xj/cf9xj/cY/3GP9x/z5WebOphoiIiIiIj/cYiIiIiIiIiI/3GIg9hemzehZx/4hx/4hx/4hx/4hx/4hx/4hx/4cf+Icf+DHI3LBHI/9xj/cY/3GP9xj/cY/3GP9xj/cY/3GP9xj/cYj/cYKR1+Oo4oHHH/cf9x/3H/cf9xj/cf9x/3H/cf9xj/cf9x/3H/cf9xj/cf9x/3H/cY/3H/K0/kGmsBvnH/iIcf+Ihx/4iHH/iIcf+Ihx/4iHH/iIcf+CSsGyrVPk1x/3H/cf9x/3H/cf9x/3H/cf9x/3H/cf9x/3H/cf9x/3H/cf9xKX7GWpgTmohx/4iIiIiIcf+IiIiIcf+IiIiIcTURWrvupf9x/3H/hx/3H/hx/3H/cf+HH/cf9x/4cf9x/3H/cf+HE8FQq06vX/cYj/cYj/cYj/cYj/cYj/cYj/cYj/cYj/cSdrymrJQ1mP9xiIiIiIiP9xiIiIiIiIj/cYiIiINUX5u7oGiHH/iHH/iHH/iHH/iHH/iHH/iHH/iHH/hx/yNS6Crq0X1x/3H/cf9x/3H/cf9x/3H/hx/3H/cf9x/3H/cf9x/3H/cSS10HrkovhxiIj/cYiI/3GIiP9xiIiP9xiIiP9xiDU2KrvJ1YiHH/iIhx/4iIcf+IiHH/iIcf+IiHEwgYq/fnVx/3H/cf9x/3H/cf9xj/cf9x/3H/cf9x/3H/cf9x/3H/cf89hVm0eqaIj/cYiI/3GIj/cYiI/3GIj/cYiI/3GIJXnjqglhxY/3GP9xj/cYj/cY/3GP9xj/cY/3GP9xiP9xj/cY/3GI/3GP9xj/cYj/cY/3GI/3GP9xiP9xgxkqm/bVaIiIiIiIiIiIiIiIiIiIiIcf+IiIiIiIiIPtI5sy3G/4cf+HH/hx/4cf+HH/hx/4cf+HH/hx/4cf+HH/g0Z4m8mHZxj/cY/3H/cY/3GP9xj/cY/3H/cY/3GP9xj/cY/3GEcfPJ4Mj/cY/3GP9xj/cY/3GI/3GP9xj/cY/3GP9xiP9xj/OmZ4t5mHiIiIiIiIiIiP9xiIiIiIiIiIiIhFETy+7IiIiIiIiIiIiIiIiIiIiIiIgqMYUafOeuj/cY/3GP9xj/cY/3GP9xj/cY/3GP9xj/cY/3GP9xgqCI46j3cc/3H/cf9x/3GP9x/3H/cf9x/3H/cY/3H/cf9x/3GP9x/3H/cf8yRiq/udWP9xiIiP9xiIiI/3GIiIj/cYiIiI/3GIToisJ3X/cYiIiIiI/3GIiIiIiIj/cYiIgw6zqwJMWIcf+Icf+Icf+Icf+Icf+Icf+HH/iHH/iD9hWrKepf9x/3GP9x/3GP9x/3H/cY/3H/cY/3H/cY/3H/cY/y1xQCpY6/3/cf9x/3GP9x/3H/cf9xj/cf9x/3GP9x/3H/cY/3H/cf9xj/L9UUOkKuvP+IiIhx/4iIiHH/iIiHH/iIiHH/iDLV+L8qB/+HH/cf9x/4cf9x/3H/hx/3H/cf+HH/cf9x/4cf9x/y3yBxpA346Ihx/4iIhx/4iIiHH/iIiHH/iIiHH/iILsoXOkNejP9xiI/3GIj/cYj/cYiP9xiI/3GIj/cYMcV6vzqFiIcf+IiIhx/4iIiHH/iIiHH/iIiHH/Nx3JueI2cf9x/3H/hx/3H/cf9x/4cf9x/3H/cf+HH/cf9x/3H/cf9x/4ML9qsVCVj/cYiP9xiP9xiI/3GIj/cYiP9xiI/3GDYIp7r3WIiIhx/4iIiIiIiIiIiIiHH/iIiIiIg2Obm6xkZx/4cf+HH/cf+HH/hx/4cf9x/4cf+HH/hx/3H/hx/4cf9xL9AhajL96XH/iHH/iHH/iHH/iHH/iHH/iHH/hx/4hx/4hx/zIZWr/mpf9xj/cf9x/3GP9x/3GP9x/3GP9x/3GP9x/3GP9x/3GP9xj/cf9xj/cY/3H/cY/3GP9xNzH4uc4H/3GIiIiI/3GIiIiIj/cYiIiIiIj/cYiIiIiIOkwKtrP1iIcf+Icf+Icf+Icf+Icf+Icf+Icf+Icf+Icf+Icf+Icf+HH/iHH/iHH/hx/4hx/4cf+CyctBpWNL6IiIiP9xiIiIiI/3GIiIiIiP9xg0vQq8QvWIhx/4hx/4hx/4iHH/iHH/iHH/iHH/iHH/iHH/g3ldm6aib/cY/3H/cf9x/3GP9x/3H/cf9xj/cf9x/3GP9x/3H/cY/3H/M0vpvrQWiIiP9xiIiI/3GIiIiP9xiIiIiP9xgzinm+dYb/iIcf+IiHH/iIcf+Ihx/4iHH/iIcf+Ihx/4hx/4iHH/iHH/iIOBXpuOoWcf9x/3GP9x/3H/cf9x/3H/cf9x/3GP9x/3H/cf9x/3GP82Fxq76OWI/3GIiI/3GIiI/3GIiI/3GIiI/3GIgwBumwChaIhx/4iIcf+Ihx/4iIcf+Ihx/4iHH/iIhx/4iHE+RBexu+hx/4cf9x/3H/hx/3H/hx/3H/cf+HH/cf9x/3H/hx/3H/LB7fGl4SDnH/hx/3H/hx/3H/hx/3H/hx/3H/hx/3H/hx/3H/g2dnK6iY1x/3H/cf9x/3H/hx/3H/cf9x/3H/cf9x/3H/cY/3H/cf9xOUjpt7cWiI/3GIj/cYiI/3GIj/cYiI/3GIiP9xiIj/cYgmqc0apWMucY/3GI/3GP9xiP9xiP9xiP9xj/cYj/cYj/cYNArpvfUW/4iIiIiIiIiIhx/4iIiIiIiIhx/4iIg41gq4KfWHH/hx/3H/hx/3H/hx/4cf9x/4cf9x/4cf9x/4cf9x/4cTrsmbYTZo/3GP9xj/cY/3GI/3GP9xiP9xj/cYj/cY/3GI/3Ew0MmwPzaIiIiIiIiIiIiHH/iIiIiIiIiIiIiIiIggIgUaDt+ucY/3GP9xj/cY/3GP9xiP9xj/cY/3GP9xj/cYj/PMGKtT51iIiIiIiIiIiIiIcf+IiIiIiIiIOwFZtv6m/4cf+HH/hx/4cf+HH/hx/4cf+HH/hx/4cf+HH/g0zQG9Mv7/cf+HH/hx/3H/hx/4cf9x/4cf9x/4cf9x/4cf9x/4cf8pqSUahW2uiIiIiIiIiIiIhx/4iIiIiIiIg1gKm8f1b/hx/4cf+HH/hx/4cf9x/4cf+HH/hx/3H/hx/4IG11WjooqoiIiP9xiIiIiI/3GIiIiIiP9xiIRGXcyaKIiIiIiIiI/3GIiIiIiIiIiIiDf+CLkB94iHH/iHH/iIcf+Icf+Icf+Icf+Ihx/4hx/0lOjIsX/4hx/4hx/4cf+Icf+Icf+HH/iHH/hx/4hx/4cf+HH/iHH/IqHUGuXivnGIiIiIiI/3GIiIiIiIiP9xiIiIiIKxzDGm4zzv9x/3GP9x/3H/cf9x/3GP9x/3H/cf9x/3GP9x/3H/cf9xj/cTWnwbtYPv9xj/cY/3H/cY/3GP9x/3GP9xj/cY/3H/cY/3GP9xj/NTR3u8uIcYiIiP9xiIiI/3GIiIiP9xiIiIiP9xiIgp+VsqgGpNiIcf+IiHH/iIcf+Ihx/4iHH/iIcf+IhxPtHpsi4W/3H/cf9x/3H/cf9x/3GP9x/3H/cf9x/3H/cf9x/3H/cf9xj/cf84bYq5knX/cYiIj/cYiIj/cYiIj/cYiIiP9xiIg3cmm5jZaIhx/4iIcf+IiHH/iIhx/4iHH/iIhx/4P/XIsQo3cf9x/3H/hx/3H/cf9x/3H/hx/3H/cf9x/3H/cf9x/4VE7csXH/cf9x/3H/cf9x/3H/cf9x/3H/cf9x/3H/cf9x/3H/cf9x/3H/cf9x/3H/cT6aqbJlVoj/cYiI/3GIj/cYiP9xiIj/cYiP9xiIj/cYiDnMmbczZnH/iIiIcf+IiIhx/4iIhx/4iIhx/4iIhx/4iIhx/4iIcf+IiHH/iIhx/4iIcf+IiHH/N4upuXRWcf9x/4cf9x/3H/cf9x/3H/cf9x/3H/cf9x/3H/cf9x/4cTAKebAGho/3GIj/cYiP9xiP9xiI/3GIj/cYiP9xiI/3GIiP9xiI/3GIj/cYiI/3GIiP9xiILbTuGkSxHv9xiP9xiP9xiP9xiP9xiI/3GI/3GI/3GIhCqbzlZP9xiI/3GIj/cYiP9xiI/3GIiP9xiI/3GIgjr/8a5QAOiP9xiI/3GI/3GIj/cYiP9xiP9xiI/3GIJY3GGrcjnnH/cf9x/3H/cf9x/3H/cf9x/3H/cf9x/4cf9x/3H/cf9x/zuJKrZ21Y/3GIj/cYiI/3GIj/cYiI/3GIiP9xiIg1gYa7fnmIiIiIiIhx/4iIiIiIiIiIiIcf8nlBwqpr49hx/4cf+HH/cf+HH/hx/4cf9x/4cf+HH/cf+HH/JIbtOveRLP+Icf+Ihx/4iHH/iHH/iHH/iIcf+Icf+IcT6Ru7FuRHGP9x/3GP9x/3GP9x/3GP9x/3GP9x/3GP9x/3GP8u5S8aMa0Ocf9x/3GP9x/3H/cf9x/3GP9x/3H/cf9x/3GP9x/3H/cYObrZt0Umj/cYiIj/cYiIiP9xiIiI/3GIiIj/cYgx6Hq/F4Vx/4iHH/iIcf+Ihx/4hx/4iHH/iIcf+Icf+Ihx/4hx/4hx/4hx/4gj02Qa4sm+iI/3GIiP9xiIiP9xiIiP9xiIiI/3GIiIj/cYiIiP9xg1rYm7UnaHH/iIcf+IiHH/iIhx/4iHH/iIcf+Ihx/ySa4Wr2UemIhx/4iIiIiHH/iIiIiHH/iIiIhxMRLkv+0b/4hx/4hx/4hx/4cf+Icf+HH/iHH/iHH/hx/ylgwTqJ8+xxiP9xiI/3GI/3GI/3GIj/cYj/cYiP9xiP9xIhGyOv7k3Icf+HH/iHH/hx/4cf+Icf+HH/hx/4hx/4cf+HH/hxOVFatq6lcY/3GP9x/3GP9xj/cf9xj/cY/3GP9x/3GP9xj/cY/3ErHOQaXjG+hx/4hx/4cf+Icf+Icf+HH/iHH/hx/4cf+Icf+HH/hx/4hx/4cSlYRBp6e76IiIiIj/cYiIiIiIj/cYiIiIiIiIj/cYiIiIiCZD6krLwVuHH/iIhx/4iIcf+IiHH/iIcf+IiHE4eEq4h7X/cf9x/3H/cf9x/3H/cf9x/3H/cf9x/3H/cf9x/3H/cf8g1vUqI5Ctj/cY/3GP9x/3GP9xj/cY/3GP9xj/cY/3GP9xj/cY/3GC90oopYtdf/cf9xj/cf9x/3H/cf9x/3GP9x/3H/cf9x/3GP9x/3H/cTokRLbbu/9xj/cY/3GI/3GP9xj/cY/3GI/3GP9xj/cYj/cTtQWrWvpYiIiIiIiIiIiIiIiIiIhx/4iILtmHSkJni4cf+IiHH/iIhx/4iIcf+IiHH/iIcf+Igp9n8qgJgNcY/3H/cf9xj/cf9xj/cf9xj/cf9xj/cY/3H/cY/3H/MPTJsBs2cYiIiIiP9xiIiIiIiP9xiIiIiIiDJjer6chXH/iHH/iHH/iHH/iHH/iHH/hx/4hx/4hx/4cSaXNuoHjJFx/4iIiIiIhx/4iIiIiIcf+IiIiDMPyb3wNnH/cf+HH/cf+HH/cf+HH/cf+HH/cf+HH/cf9x/4cf9xPcYqsznV/3GP9xiP9xj/cYj/cYj/cYj/cY/3GI/3GI/3GI/3GI/3GI/3GI/3GIj/cYj/cYj/cYiP9xiP83VPm7qwb/iIiIiIhx/4iIiIiIcf+IiIiIcf+DYgObrfxocf9x/4cf+HH/cf+HH/cf+HH/cf+HH/hx/3H/cScJhhqfZ56IiIiIiIcf+IiIiIhx/4iIiIiHH/gnWvQaqlC+iP9xj/cYj/cYj/cY/3GI/3GI/3GI/3GIMV75v6EGiIiIiIiIiHH/iIiIiIiIiHH/g8/5m1AGb/hx/4cf+HH/cf+HH/hx/3H/hx/4cf9x/4cf+HH/cf+HH/cf+HH/cf+HH/cf+HH/cf+C0XTxpOiw6HH/hx/4cf+HH/hx/3H/hx/4cf+HH/hx/4cf+HH/cf+HH/hx/4cf9x/4cf+HH/cf+HH/hx/3H/hx/4cf9x/4cf9x/yMd0xruIs6IiIj/cYiIiIiIiIiIiIiIiIiIiHH/iIiIiIiIiIiIiIiIiIiIOfzZtwMmcf+HH/hx/4cf+HH/hx/4cf+HH/hx/3H/hx/4cf+HH/cf+HH/hxNrTpuksWj/cY/3GP9xj/cY/3GP9xj/cY/3GP9xiP9xj/cY/yTFpBrTpb5x/4cf+HH/hx/4hx/4cf+HH/hx/4cf+HH/hx/4cf+HH/hx/4cTOk+bxbBnH/cY/3GP9xj/cY/3GP9x/3GP9xj/cY/3GP9xgs3iYqUh2diI/3GI/3GIj/cYiI/3GIj/cYiP9xiIj/cUkinG3WcYiIj/cYiI/3GIiI/3GIiI/3GIiIj/cS4hdhot6J5x/3H/cf9x/3H/cY/3H/cf9x/3H/cY/3H/cf9x/3GP9x/3H/cY/3H/cf9xj/cf9x/3GDEj2b7cJnGIiIj/cYiIiP9xiIiIj/cYiIiI/3GIiIiIj/cYiDP0yb4LNv+Ihx/4iHH/iHH/iIcf+Ihx/4hx/4iHH/g+b6aykFlx/4cf9x/3H/cf+HH/cf9x/3H/hx/3H/cf9x/4cf9x/3H/RIo811z/cf9x/3H/cf9x/3H/cf+HH/cf9x/3H/cf9x/3H/cf9x/3H/cf9xMkwsvrPTj/cYiIj/cYiIiP9xiIiI/3GIiIiP9xguMwJqXM/Z/3GIj/cYj/cYiP9xiI/3GIj/cYiI/3GIj/cYiP9xiIj/JESJKuu3bYiIiIiIiIiHH/iIiIiIiIcf+IiIO9W5tipG/4cf9x/4cf+HH/cf+HH/cf+HH/hx/3H/hx/3H/hx/3E1ewa7hPn/cY/3H/cf9xj/cf9xj/cf9xj/cf9xj/cf9xj/cf9xMZ/Nv2AyiIiIhx/4iIiIiIiIiIiIiIiIhxPYhasnelcf9x/4cf+HH/hx/4cf9x/4cf+HH/cf+HH/hx/3H/gnc9gaqMJ+iIcf+IiIhx/4iIhx/4iIiHH/iIiHH/K8fVOnOCrI/3GI/3GI/3GI/3GI/3GI/3GI/3GI/3GI/3GIj/cYj/cYj/cYgqVBCqur71/3H/cf9x/3GP9x/3H/cf9x/3H/cf9x/3H/cf9x/3H/cYIblZShVqa/9xj/cYj/cY/3GI/3GP9xj/cYj/cYj/cY/3GI/yUHCBrPj35x/3H/cf+HH/cf9x/3H/hx/3H/cf9x/4cf9x/3H/cf8jtDc69LyMiIiIhx/4iIiIhx/4iIiIcf+IiIhx/4iIISRKKg67XYcf+HH/cf+HH/cf+HH/hx/3H/hx/3H/hx/3H/hx/3H/hx/3H/IIxgGhg5/oiP9xiIiIiP9xiIiIiIj/cYiIiIOcYTtznsiIiIiIiIiIiIiIcf+IiIiIiIiCZJYRqrae5x/3H/cY/3H/cf9xj/cf9x/3GP9x/3GP9x/3GP9x/3H/cY/3H/cY/3H/cY/3GP9x/3GD/tObESxoj/cYiIiI/3GIiIiI/3GIiIiIj/cYJRASKs7+3YiIiIiI/3GIiIiIiIiI/3GIiIiIMdsJvyT2cf+Icf+Icf+Ihx/4hx/4hx/4hx/4hx/4hx/4hx/4hx/4hx/4hx/4NcOCuzx9cf+HH/hx/4cf+HH/hx/4cf9x/4cf+HH/hx/3EjMwpK/M9bj/cf9x/3H/cY/3H/cf9xj/cf9x/3GP9x/3H/cY/3H/cf9xgujaM6NyXMcf+IiIhx/4iIiHH/iIiIcf+IiIhx/4g9uiq0RdX/hx/3H/cf9x/4cf9x/3H/cf9x/4cf9x/3H/cf9x/3H/cf8jFsQa7pO+iIhx/4iIiIhx/4iIiIhx/4iIiHH/KgznWp8xiv9xiP9xj/cYj/cYj/cY/3GI/3GI/3GI/3GP9xiP9xMH0bsJLkiIiIiHH/iIiIiIcf+IiIiIhx/4gijWAq9yn9iIiIiHH/iIiIiIiHH/iIiIiIhxJEW9OtukLI/3GIiIiIiI/3GIiIiIiIiP9xiIiIg65Um2GraIhx/4hx/4hx/4iHH/iHH/iHH/iHH/iHH/iHH/iHH/iHH/iHH/iHH/OPW5uApGcf9x/3GP9x/3H/cY/3H/cf9xj/cf9x/3GP9x/3H/cYTW2MOSeP9x/3GP9xj/cf9xj/cf9xj/cY/3H/cY/3GP9x/3GP88q9m1VCaIiIiIiP9xiIiIiIiIiI/3GIiIiIiIiIiIK+uDGlFHznH/cf9xj/cf9x/3H/cf9xj/cf9x/3GP9x/3H/cY/3H/cf9xj/L49ZGicKbocf+HH/hx/4cf+HH/cf+HH/hx/4cf+HH/hx/4cf+DmfpLdgW3H/cf9x/3H/cf9x/3H/cf9x/3H/cf9x/3H/cY/3H/cf9x/3E1T8m7sDaIiP9xiIj/cYiI/3GIiP9xiIj/cYiDfCGrk95YiHH/iIiHH/iIhx/4iIcf+IiHH/iIgzYTS9nstx/4cf+Icf+HH/hx/4cf+Icf+HH/hx/4cf+HH/hx/4cf+HH/hx/4JcjZyhRyY3H/hx/4hx/4cf+HH/hx/4hx/4cf+HH/hx/4cf+HErPIcaXDeOiIiIiHH/iIiIiIiIiIiIiIhx/yAe1BoPEr5xj/cY/3GP9xj/cY/3GP9xiP9xj/cY/3GP9xiP9xj/cYIdKvGgPVDv9xj/cY/3GP9xj/cY/3H/cY/3GP9xj/cY/3GP9xj/Ii20Gv0kvohx/4cf+Icf+HH/hx/4hx/4cf+HH/iHH/hx/yfDtjqzxJyIiP9xiIiIiIiIiP9xiIiIiIiIiCNmCmoKn1mIiIiHH/iIiIiHH/iIiIiHH/iIiIcSmMzSp3My1x/3H/cf9x/3H/cf9x/3H/cf9x/3H/cf9x/3H/cf9x/4cf9xj/KiGWSp3mm/9xj/cf9x/3GP9x/3GP9x/3GP9x/3GP9xj/cf9xj/cf8/sE2yT7KIiIiIiIiIhx/4iIiIiIiIiIgrsogqdNd9/4hx/4iHH/iHH/iHH/iHH/iHH/hx/4hx/4OWjxuJcO/4hx/4cf+HH/hx/4cf9x/4cf+HH/hx/4cf+HH/IuavGvGVDocf+Icf+HH/iHH/hx/4cf+HH/iHH/hx/4cf+HH/LNzRGlIy7o/3GIiI/3GIiI/3GIiI/3GIiIj/cYNsTZujsmcf+IiHH/iIcf+IiHH/iIcf+Ihx/4iHH/iIcf+Ihx/z2qZbRVmv+HH/hx/3H/hx/4cf9x/4cf9x/4cf9x/4cf9x/4cf+CrbYjqCSdyIiI/3GIiIiP9xiIiIiI/3GIiIiCJFpToMpaz/cf9x/3H/cY/3H/cf9x/3H/cf9x/3H/cf9x/3H/cY/3H/cf824sm7HTaP9xiIj/cYiI/3GIiP9xiIj/cYiIj/cYiIghIXRqLui5/3GIiP9xiIj/cYiI/3GIiP9xiIiP8qCa/K32UDiIiIiIiIiIiIiIiIiIiIiIiIMMVZsEqmcf+Icf+HH/iHH/hx/4cf+Icf+HH/hx/4cf+Icf8/UUqxrrVxj/cf9xj/cY/3H/cY/3GP9x/3GP9xj/cY/3GP9xj/cf9xj/cY/zeN+bpyBoiIiIiIiIiIiI/3GIiIiIiIiIMy0KvdL1cf+HH/iHH/hx/4hx/4cf+HH/iHH/hx/4cf+HEm1QEaoq/u/3GIiP9xiIj/cYiI/3GIiP9xiIj/cYiILjDDKjzzzYiIiIiP9xiIiIiIiP9xiIiIiIgoPPQanDC+/3GP9x/3H/cf9xj/cf9x/3GP9x/3H/cY/3H/cY/3H/K2b0GmmQvnH/iHH/iIcf+Ihx/4hx/4iHH/iHH/iHH/iIcf+D/NubEyRnH/cf9x/3H/cf9x/3GP9x/3H/cf9x/3GP9x/3H/cf9xj/KjCiGnz13ocf+IiIhx/4iIiHH/iIiIcf+IiIcf8ztHG9S46Icf+IiHH/iIcf+Ihx/4iHH/iIcf+Icf+Ig9fdm0gib/cf9xj/cf9x/3H/cf9x/3H/cf9x/3H/cY/3H/cf9x/3H/cSDNkxoUJs7/iIiIcf+IiIcf+IiIcf+IiIcf+IiDalf7tagI/3H/cY/3GP9x/3GP9x/3GP9xj/cf9xj/cY/3GP9x/zvzibYMdoiIiIiIiP9xiIiIiIiIiI/3GIiIiIiIiIiIiIgwubmwVkaIcf+Icf+HH/iHH/iHH/hx/4hx/4hx/4cf+C0YaWpueWlx/4cf9x/4cf9x/4cf9x/4cf9x/3H/hx/3H/cf+Cz34DpggfyIiIj/cYiIiP9xiIiIj/cYiIiI/3EtOHUaPHiucf9x/3GP9x/3H/cf9x/3GP9x/3H/cf9x/3GP9x/3H/cY/3H/cf9xj/cf9x/3E7qpm1VWaIiP9xiIiP9xiIiIj/cYiIiP9xiIiIj/cSiZlRqWZq6P9x/3H/cf9x/3H/cY/3H/cf9x/3GP9x/3H/cf9xj/cf9x/3GP9x/3H/cY/3H/cf9xj/cf9x/3GP9x/3GP9x/3EnYINqyffJ/3H/cf9xj/cf9x/3H/cf9xj/cf9x/3H/cY/3H/cf9x/3GP9x/yDhJRoS7a5x/4iIcf+Ihx/4hx/4iHH/iIcf+Ihx/4hx/yOvJhrlDZ6I/3GIiIiP9xiIiIj/cYiIiIj/cYiIOQmpuPZW/4iHH/iIcf+Icf+Ihx/4iHH/iHH/iIcf+IcTlgybefNv9x/3H/cf9x/3H/cf9x/3H/cY/3H/cf9x/3H/cY/3H/LGvEGllDvoiHH/iIhx/4iIcf+Ihx/4iIcf+Ihx/4gis35aFcgaiIiIiIiIiIiIiIiIiIiIiIiIKtU2GnKsnv9xj/cY/3GP9xj/cY/3GP9xj/cYj/cY/3GP9xiP9xLSJFGj3brnH/hx/4cf+HH/hx/4cf+HH/cf+HH/hx/4cf+HH/cTkNtLfyS/9x/3H/cf9x/3H/cY/3H/cf9x/3H/cf9x/3H/cf9x/3EsWYWKemencf9x/3H/cf9x/3H/cf9x/3H/cf9x/3H/cf9x/3H/cf9x/3H/cf9xIUDNahzzKXGI/3GI/3GIj/cYj/cYj/cYj/cYiP9xiP9xiP9xL8TTKiOyzYiP9xiIiP9xiIiP9xiIiP9xiIiP9xiIg2UbW6rkqIiIiIiIiIiIcf+IiIiIiIiIcf+IJk1fGrsqDoiIiIiIiIiIiIiIcf+IiIiIiIiIiIiIiIiIhx/4iIiIiIiIgwZqiwqVeHH/hx/4cf+HH/hx/4cf+HH/hx/4cf+HH/hx/4cSr45jpwcZyIiIiIiIiIiIiIiIj/cYiIiIiDY5NLrGy4iIiHH/iIiHH/iIiHH/iIiHH/iIhxIUONOgzHLIiIiIiIiIiIiIiIiIiIiIiIiIiIiIiIg//vmxAQZx/4cf+HH/hx/4hx/4cf+HH/hx/4cf+HH/hx/4cf816pm8FWaP9xj/cf9xj/cY/3GP9x/3GP9xj/cY/3GP9xj/cY/3EyTAS+s/uIj/cYiP9xiP9xiI/3GIj/cYiI/3GIj/cTciybndNoiHH/iIiIhx/4iIiIcf+IiIhx/zgmxLjZO3H/iHH/iHH/hx/4hx/4cf+HH/iHH/hx/4cf+ILOCzOmH0zIiI/3GIiP9xiIj/cYiIj/cYiIj/cYiIg3oSq5XtWIiHH/iIhx/4iIcf+Ihx/4iHH/iIhxL9gRKhJ+7Ycf+IiHH/iIcf+IiHH/iIcf+Ihx/4iHH/iIcf+Ihx/4hx/4iHH/iIcf+CI7mRr8Rm6IiIiIiIiIiIiIiIiIiIiIiIiDbjSLoct3H/iHH/iHH/hx/4hx/4hx/4cf+Icf+HH/iHH/hx/4cf+Icf+HH/hx/4hx/4cf+HH/hx/4cf8+eniyhYdx/3H/cY/3H/cf9xj/cf9xj/cf9xj/cf9xj/cf9xj/cf9xj/cf9xj/cf9xj/cY/3H/cY/3GP9x/3GP9xj/cf9xj/cTHAr78/UIiHH/iIiIhx/4iIiHH/iIiIcf+IiIMLDYsV8n/3H/hx/3H/hx/3H/hx/3H/hx/3H/cf+HH/cf+HH/cf9x/4cTGA6b9/Fo/3GI/3GI/3GI/3GP9xiP9xiP9xiP9xiP9xiCoYBRpuf66HH/hx/3H/hx/4cf9x/4cf9x/4cf9x/4cf9x/4cf9x/z3ACrM/9XGP9xiP9xj/cYj/cY/3GI/3GI/3GP9xiP9xiCb6dNoBWLJx/4iIiIiIiIiIiIiIiIiIiIiIiIOGV5uJqGhx/4cf+HH/hx/4cf+HH/hx/4cf+HH/hx/3H/hx/y8yAhos396I/3GIiIiI/3GIiIiI/3GIiIiIj/cTeD6bl8Focf+Icf+Ihx/4hx/4iHH/iHH/iHH/iIcf8nwK86s/UMiIiHH/iIiIcf+IiIcf+IiIcf+IiIcf+IgjZEh6Grt4j/cY/3GI/3GP9xiP9xj/cYj/cYj/cY/3GI/3EpHMi6zjN0hx/4iHH/iIcf+Ihx/4iHH/iIcf+Ihx/4hDW9zaQocf+Icf+Icf+Icf+HH/iHH/iHH/iHH/hx/4hxOZR5t2uG/3H/cf9x/3GP9x/3H/cY/3H/cf9xj/cf9xj/cf9x/3GDCsf7BjgIiIiIiIiIiHH/iIiIiIiIhx/4iIiIiIcf+CHcPioDPB1x/4cf9x/3H/cf9x/3H/cf+HH/cf9x/3H/cf9x/3H/cf9xPxQasevlj/cYiP9xiI/3GIj/cYiP9xiI/3GIj/cYiIJpaBasaX6XGP9xiP9xj/cY/3GI/3GP9xiP9xj/cYj/cYj/cY/3GI/3GI/3GI/3GILYgyamd82f9xj/cY/3H/cY/3GP9xj/cY/3GP9xj/cY/3GP9xj/cSBz2Fopwnpx/4cf+Icf+HH/hx/4cf+HH/iHH/hx/4cf+HH/hx/4cf+HH/hx/4cf+HH/hx/4LD3EGlwjvoiIiIiIiIiIiIiIiIiIiIiIiIiIiIg8wcm0PjaIcf+HH/hx/4hx/4cf+HH/hx/4hx/4cf+HH/hxIhcrih+NR3H/cf+HH/cf9x/3H/hx/3H/cf9x/4cf9x/3H/cf9x/4cf9x/3H/cf9x/z7QWbMvpoj/cYj/cYj/cYiP9xiP9xiP9xiI/3GI/3GI/3GIj/OYiJuHd2iIiIiIiHH/iIiIiIhx/4iIiIhx/4giQDsa+/xOj/cYiIiIiP9xiIiIiIiI/3GIiIiIg0zIO8M3yIiIiIiIcf+IiIiIiIiIcf+IiIiIiIcf+IiIiILkrgKjtR/YiIcf+IiIiIiIhx/4iIiIiHH/iIiIOwOptvxW/4cf9x/4cf9x/4cf9x/4cf9x/4cf9x/4cf9x/4cf9xM8thvTSe/3H/cf+HH/cf9x/3H/cf9x/3H/cf+HH/cf9x/3H/cf8kpTwa1aw+cf+HH/hx/4cf+HH/hx/4cf+HH/hx/3H/hx/4cf+HH/hx/y5QtLqK9LSP9xj/cYj/cY/3GP9xiP9xj/cY/3GI/3GI/3GCJT5Br6wb7/hx/4cf+HH/hx/4cf+HH/cf+HH/hx/4cf9x/4cf+HH/cf+HH/hx/3H/hxI/jyGtBw3oiIj/cYiIiIiIiIiIiIiIiIiP8v/js6QBxMiP9xj/cYj/cYj/cYj/cYj/cYj/cYj/cYj/cYj/cYj/cYiP9xiP9xiP9xiI/3GIj/cYg3qKi5V1eIiIiIiIcf+IiIiIiIiIcf+IiIQZ889gyIiIiHH/iIiIiHH/iIiIhx/4iIiIcf8rzbZKcySbiHH/iIcf+Ihx/4hx/4iHH/iHH/iHH/iHH/NgKZu/1m/3H/cf9x/3GP9x/3H/cf9x/3H/cY/3H/cf9x/3H/cY/3E369K4FC1x/3GP9xj/cY/3GP9xj/cY/3GP9xj/cY/3GP9xj/OhiVt+dq/3GIiP9xiIiP9xiIiP9xiIiP9xiIiI/3GIiIR688lQz/cYiIiIj/cYiIiIj/cYiIiIiI/3GIg9FKiz61eIcf+IiHH/iIcf+Ihx/4iHH/iIcf+Ihx/y1ap4p6VYeHH/iIcf+Icf+Icf+Ihx/4hx/4hx/4hx/4hx/4hx/4hx/4hx/4hx/4hx/4cf+Icf+Icf+HH/iHH/hx/4hx/4NJ86vGDFcY/3H/cY/3H/cY/3H/cY/3H/cY/3GP9x/3GP9xO0JHtb24iIj/cYiIj/cYiIj/cYiIj/cYiIiP9xPbahs0leiI/3GIiIiIiIiP9xiIiIiIiIiIiIJcu8GsNEPoiP9xiIj/cYiP9xiIj/cYiI/3GIiP9xRJesxoWP9xiIiI/3GIiIj/cYiIiP9xiIiIj/NorIu3U3iHH/iIhx/4iIcf+IiHH/iIhx/4gl9GMqwLnNhx/4hx/4hx/4iHH/iHH/iHH/iHH/iHH/iHH/ggH8QaHwO+iIj/cYiIiI/3GIiIiP9xiIiIiP9xiCGbpyoHRY1x/4iIiIiHH/iIiIiIcf+IiIiHH/iCXrxBrBQ77/cY/3GI/3GI/3GI/3GI/3GI/3GI/3GI/3GI/3GI/3GIj/IH0XGikujv9x/3H/hx/3H/cf9x/3H/cf+HH/cf9x/3H/cf9x/3H/cf9x/z2H6bR4Fo/3GI/3GIj/cYiP9xiI/3GIj/cYiP9xiDL/qb8AVv+IiIiHH/iIiIhx/4iIiHH/iIiIcf+IiIhx/4iIhx/4iCophBp9Z76I/3GI/3GIj/cYj/cYiP9xiP9xiI/3GIKcTMOoOzPHGP9x/3H/cY/3H/cY/3H/cY/3H/cY/3H/cY/3H/cY/3GCPDvyrjxA2IiIiIiIhx/4iIiIiIiIiIiIcf8sibEaV2Tu/3GP9x/3GP9x/3H/cY/3H/cY/3H/cY/3GP9x/3GP9x/3GP9x/3GP9xj/cf9xLvt/GjBIDv9x/3H/cf9xj/cf9x/3GP9x/3H/cY/3H/cY/3H/cf9xj/cS5KDjpLXxz/cf9x/4cf9x/3H/hx/3H/cf+HH/cf9x/3H/cf+HH/cf9x/z1B2bO+JnGI/3GI/3GI/3GI/3GI/3GIj/cYj/cYiP9xg8qsq0VTWIiHH/iIiIhx/4iIiHH/iIiIcf+IJmoXKrlejYhx/4cf+HH/iHH/hx/4cf+Icf+HH/hx/4cf+HEj7VUq4Sqt/3H/hx/3H/cf+HH/cf9x/4cf9x/3H/cf+HH/cf9x/3H/cf+CT43irgch3/cYiI/3GIiI/3GIiI/3GIiI/3GIiIj/cYiIiI/3GIiIPTaJs8l2cf+IiHH/iIcf+Ihx/4iIcf+Ihx/4iHEiO/+qLUAFcf+HH/cf+HH/cf+HH/cf+HH/cf9x/4cf9x/4cf9x/3EnpcQalaO+iIiIiIiIiIiHH/iIiIiIiIg53am3IlZx/4cf+HH/hx/3H/hx/4cf9x/4cf+HH/cf+HH/cf+HH/cf+HH/hx/3H/cf+HH/cTYZ87nmDHGP9x/3H/cf9x/3H/cY/3H/cf9x/3H/cY/3H/cf9x/3GDCkXLBro4/3GIiIiIiIiP9xiIiIiIiIiIiCe4KyqkfU2Icf+Ihx/4hx/4hx/4hx/4hx/4hx/4hx/4cTTw6bsPFnGP9x/3H/cY/3H/cf9xj/cf9x/3GP9x/3H/cY/3H/cYKk/oapsBeY/3GP9xiP9xj/cY/3GI/3GP9xj/cYj/cY/3GI/3GI/3GP9xiP9xiP9xj/cYj/cYj/cYPjg4ssfHiIiIiIiIiIiIiIiIiIiIiIiIhISByLfoiIhx/4iIiIiIiIiIiIhx/4iIiIg+XHmyo4Zx/3H/hx/4cf+HH/hx/4cf9x/4cf+HH/cf+HH/hx/3H/hx/4cf9x/4cf8/cNKyjy3/cf9x/3H/cf9x/3H/cf+HH/cf9x/3H/cf9x/3H/cf9x/3EylCS+a9uP9xj/cf9xj/cY/3GP9xj/cY/3H/cY/3GP9xj/cY/3GP9xj/cY/3GI/3GP9xj/cY/3GP9xj/cYj/cY/3GP9xiP9xj/cYNOomvBXZiIj/cYiIiIiP9xiIiIiI/3GIiIiIiIj/cYiIiIiDrV4bYqHoiIiIiIiIiIiIiIiIiIiIcf+IiIiIiIiIiIiIiHH/iIg6W8i2pDdx/4cf+HH/hx/4cf+HH/hx/4cf+HH/hx/4cf+HH/hxNcDnuz8Y/3H/cY/3H/cY/3H/cY/3H/cY/3H/cY/3GP9x/3GP9xOQzDtvM8cYj/cYj/cY/3GI/3GI/3GI/3GIj/cYj/cYj/JDmqeg1lWHH/hx/3H/hx/3H/hx/3H/hx/3H/hx/3H/hx/3H/hx/3EtcQGKaO/ncf+Ihx/4hx/4hx/4hx/4hx/4hx/4hx/4hx/4gqhj1Kh5wrcf9x/3H/cf9xj/cf9x/3H/cY/3H/cf9x/3GP9x/3H/cYLGK7GknUTocf9x/4cf9x/4cf9x/4cf9x/3H/hx/3H/hx/3H/cf+HH/Ibe/GgWEDnH/hx/4cf9x/4cf+HH/cf+HH/hx/3H/hx/3H/hx/3H/hx/4cf9x/3E504m3LHaI/3GP9xj/cY/3GI/3GP9xiP9xj/cYj/cY/3GI/3GP81+yu8BNSIiIcf+IiIiIiIiHH/iIiIiIhx/4Nn33u4II/4cf+HH/hx/4cf+HH/hx/4cf+HH/hx/4cf9x/4cf+HH/hx/4cf9x/4cf8kivsq51BNj/cY/3GP9xiP9xj/cY/3GP9xj/cYj/cY/3GI/3GP8ilcwaB6M+/3H/cY/3H/cf9xj/cf9x/3GP9x/3H/cY/3H/cY/3H/cY/3E6loy2aXOIiIiIiIiIiIiIiIiIiIiIiIiIg48ye4DNiHH/iHH/iIcf+Icf+Icf+Ihx/4hx/4hx/4hx/4T+FsIen/hx/4hx/4hx/4cf+Icf+Icf+HH/iHH/hx/4cf+DN4972HCHH/cY/3H/cf9x/3H/cY/3H/cf9x/3GP9x/3H/cf9xj/cf9x/zwYjLXnc4iP9xiIiIiIiIiIiIiIiP9xiIiIiIiIiIiIg9WqazpVmIhx/4iHH/iIcf+Ihx/4iHH/iIcf+Ihx/yEd9xoPII6IiP9xiIiIiIiIiIj/cYiIiIiIgqyfYac2Ce/3H/cY/3GP9xj/cY/3GP9xj/cY/3GP9xj/cY/3E87Qq0EvWIiIiIiIiIiIiIiIiIiIiIiIiIiIiIiIiIiIgnJ/I6rYDccf9x/3H/cY/3H/cf9x/3H/cf9xj/cf9x/3H/cY/3H/cf9x/3GP9x/yY0ACrMv/3/cf9x/3H/cf9x/3H/cY/3H/cf9x/3H/cf9xj/cf9x/3E4Sme3tZhxiI/3GI/3GI/3GIj/cYiP9xiP9xiI/3GIg6MHG2z46IiI/3GIiI/3GIiI/3GIiI/3GIiIj/cUdxTJjriIiI/3GIiIiI/3GIiIiIj/cYiIiCX6IRrAXe7/hx/3H/cf+HH/cf9x/3H/hx/3H/cf9x/3H/hx/3H/cf9xOR5it+Gd/3H/cf9x/3GP9x/3H/cf9x/3GP9x/3H/cY/3H/cf9x/3GP9xItrgGuJR/oiIiHH/iIiIiIcf+IiIiIhx/4iIiIOH45uIHGhx/3H/hx/4cf9x/4cf9x/4cf9x/4cf9x/3H/hx/3H/g2sEy7T7OI/3GI/3GIj/cYiP9xiI/3GIj/cYiP9xhIjeyHIY/3GIiP9xiIiP9xiIiP9xiIiI/3GIiI/3EjchMa6N7O/3H/cf9x/3H/hx/3H/cf9x/3H/hx/3H/cf9x/3H/cf9xNphZumem/3GI/3GI/3GIj/cYj/cYj/cYiP9xiP9xiI/3GIj/cYj/cYiDdpDLmW84iIhx/4iIcf+IiHH/iIhx/4iHH/iIhx/4gn4IcaofeOiIiIj/cYiIiI/3GIiIiIj/cYiIiIiI/3GIiIiIiIiP9xiIiIiIiIMhfYvugnhx/4hx/4iHH/iHH/iIcf+Icf+Icf+Icf+Icf+Icf8ryZxag2Y6iIiIiIiIiIiIiIiIiIiIiIiIguKv0qTVAt/3H/hx/3H/hx/4cf9x/4cf9x/4cf9x/4cf9x/4cf9x/4cT8L6bH0Fo/3GI/3GP9xiP9xj/cYj/cYj/cY/3GI/3GI/3GILyrWKi1SnY/3GIiIiI/3GIiIiIj/cYiIiIiI/3GIiIiIiIj/cYgn01FKssrriIiI/3GIiIj/cYiIiI/3GIiIiI/3Elq+4qxUEdiHH/hx/4cf+Icf+HH/hx/4hx/4cf+HH/hx/4cf+HEnVfsqqqBNj/cf9xj/cY/3H/cY/3GP9xj/cf9xj/cY/3GP9xj/cY/3GP9xj/cY/3GP9xgq1p5KgpYbiIiIiIiIiIiIiIiIiIiIiIiIiDk/KrfA1Ycf+HH/hx/4cf+HH/hx/4cf+HH/cf+HH/hx/4cf+HH/cf8607m3LEb/cY/3GP9xj/cY/3GP9xj/cY/3GP9xj/cYj/cY/3E7O4e1xHiIiIiP9xiIiIiIiI/3GIiIiIiIiIgtfyUaSA2uj/cf9x/3GP9x/3GP9x/3GP9x/3GP9x/3GP9x/3GP9x/3Eyc3O9jIxxj/cYj/cYj/cY/3GI/3GI/3GP9xiP9xiP9xiP9xOoW0tnpLiI/3GIiIiI/3GIiIiIj/cYiIiIiI/3E6SkO2tbyIiIiIiIcf+IiIiIiIiIiIiHH/iDFEiLDLd/+HH/hx/4cf+HH/hx/4cf+HH/hx/4cf+HH/hxJA1mGs8pnoiIiIiIiIiIiIhx/4iIiIiIiIiDGABL9/+4cf+IiHH/iIhx/4iHH/iIhx/4iHH/iIcTnkXrcbof9x/3GP9xj/cf9xj/cY/3GP9x/3GP9xj/cY/3GP9xg/JGWx25qIj/cYiI/3GIiP9xiIj/cYiI/3GIiC/eQhoiG97/cf+HH/cf+HH/cf+HH/cf+HH/cf9x/4cf9x/4cf9x/zJYjb+ncoiP9xiIj/cYiI/3GIiI/3GIiP9xiIiCp1ICp4rf2I/3GIiP9xiI/3GIiP9xiIj/cYiI/3GIhFday4pf9xiIiP9xiIiI/3GIiIiP9xiIiIj/cYiCewIBqk/f7/hx/4cf9x/4cf9x/4cf9x/4cf+HH/cf+HH/cf9x/4cf9xKgfZKm+CbXGP9xj/cY/3GP9xj/cY/3GP9xj/cY/3GP9xj/cTIugr3RfXGIj/cYj/cYj/cYiP9xiP9xiI/3GI/3GCSTzRrWwy7/cY/3GP9xj/cY/3GP9xiP9xj/cY/3GP9xiP9xPBFYtO6niIiIiIiP9xiIiIiIiIiIiIhGRryrlIiIiIiIiIiIiIiIiIiIiIiIiIcTaYOLlnx4cf+Icf+HH/iHH/hx/4cf+Icf+HH/hx/4cf8mJRcava6OiIiIiIiIiIiIiIiIiIiIiIiILfQ+SlC8G4cf+HH/hx/4cf+HH/hx/3H/hx/4cf+HH/cf+HH/hxJu2EGqEnvoiIiIiIiIiIiIiIiIiIiIiIiIgiqP5aFnAa/3GIj/cYiI/3GIiP9xiIiP9xiIj/cYiIKKYgKpWd/YiP9xiI/3GIj/cYiI/3GIiP9xiIj/cYiI/z2d07RiLP9xiIiIiIiIiIiIiIiIiIiIiIiIPHBItI+3iHH/iHH/iHH/iHH/iHH/hx/4hx/4hx/4hx/4PAkZtPbmcf9x/3H/cf9xj/cf9x/3GP9x/3H/cf9xj/cf9x/3GP9x/yjktGrBtLn/cf9x/3H/cY/3H/cf9x/3GP9x/3H/cY/3H/cY/3H/cf9xj/N/PZuQwmcYiIiI/3GIiIiP9xiIiIiI/3GIiIiIj/cYg9kyGzbN6IiIiIiIiP9xiIiIiIiIiIiIiILVeoOkqFfHGP9xj/cY/3GP9xj/cYj/cY/3GP9xj/cY/3GI/znT/rgsAYhx/4iIhx/4iIhx/4iIcf+IiHH/iIhx/4g2pbm7Wkb/cf9x/4cf9x/3H/cf9x/3H/cf9x/3H/cf9x/3H/cf9x/3H/cf8o7PQakTC+iIcf+IiIhx/4iIhx/4iIhx/4iIhx/4iIP8hSsTetiHH/iIcf+Icf+Icf+Icf+Icf+Icf+Icf+HH/RNR8wriHH/hx/4hx/4cf+Icf+HH/hx/4hx/4cf+HH/g9m5KzZG1x/4cf9x/4cf9x/4cf9x/4cf9x/4cf9x/3H/hx/3H/hxKgPpOn/BbIiIcf+IiIcf+IiIcf+IiHH/iIhx/4iIcf8pGqIaflXecY/3GI/3GI/3GP9xiP9xiP9xiP9xiP9xiP9xiP9xguEikaLt1ucf9x/3H/cf9x/3H/cf9x/3H/cY/3H/cf9x/3H/cf9x/3GP9x/3H/cf9x/3E/NfmxygaIiP9xiIiP9xiIiP9xiIiP9xiIiI/z3k6bQbFohx/4iIcf+Ihx/4iHH/iIhx/4iHH/iIIUv1GgxAroiP9xiIiI/3GIiI/3GIiIj/cYiIiI/3GIJVe9KsqELYcf+Icf+Icf+Icf+Icf+Icf+Icf+HH/iHH/iHH/LZiuSmZ1G/9x/3GP9xj/cf9xj/cf9xj/cY/3H/cY/3GP9x/3GP80CN299yKIiIhx/4iIiIiIiIiHH/iIiIiIiCJJ5joMYZyP9xiP9xj/cY/3GI/3GP9xiP9xiP9xj/cYj/cYI37UGtgSvnH/hx/4cf+HH/cf+HH/hx/4cf9x/4cf+HH/cf+HH/cf+CktRRqNK66IiIiIiIiIiIiIcf+IiIiIiIiIiIg50vi3LQeHH/hx/4cf+HH/hx/4cf+HH/cf+HH/hx/4cf+HH/hx/zyoabVXlo/3H/cY/3GP9xj/cY/3GP9xj/cY/3GP9xj/cY/3GP9xP/KZsQ1miIiIiIiI/3GIiIiIiIiIiIiIMdS3vytIiHH/iHH/iHH/iIcf+Icf+Icf+Icf+Icf+C0XFRpOjq6Ij/cYiIiI/3GIiIiP9xiIiIiI/3GIOifLt9g0/4hx/4cf+Icf+Icf+HH/iHH/hx/4hx/4cf+HH/iHE6hNy1eyNxj/cY/3GP9xiP9xj/cY/3GI/3GP9xj/cYj/cY/zPDk748bIiP9xiIj/cYiI/3GIiP9xiIiP9xiIiP8hdNIqGbLdiIiIj/cYiIiIj/cYiIiIiP9xiIiIiIImaVWhqWqv+HH/cf9x/3H/cf+HH/cf9x/3H/cf9x/3H/cf9x/4cf8t9HYaULie/4iIcf+IiIcf+IiHH/iIhx/4iHH/iIO/eHtQh4cf9x/4cf9x/4cf9x/3H/hx/3H/cf+HH/cf9x/4cf9x/3H/cSZ0fBqouD6Icf+HH/iHH/hx/4cf+Icf+HH/hx/4cf+Icf+HE2u5m6RGb/cf9xj/cY/3H/cY/3H/cY/3GP9x/3GP9xj/cY/3EqruQaZRG+cf+Icf+HH/iHH/iHH/iHH/hx/4hx/4cf+Icf+DufYrVgnXH/hx/3H/hx/4cf9x/4cf+HH/cf+HH/cf+HH/cf+HH/I/GCKuDn3XH/cf9x/4cf9x/3H/hx/3H/cf9x/4cf9x/3H/cf+HH/cf9x/3E4GCm459aI/3GP9xiP9xiP9xiP9xiP9xiP9xiP9xiP9xiI/3GI/3GI/3GIj/cYg1zjq7McWIiIiIhx/4iIiIcf+IiIiHH/iIiIgwA1mwDaaHH/cf+HH/cf+HH/cf+HH/cf9x/4cf9x/3H/hx/3H/Oz3YtsIniP9xj/cY/3GI/3GP9xiP9xj/cYj/cY/3GI/3GI/yR1O0r4rEuIiIiIj/cYiIiIiIiIiIiIiIiIiIiILVxkGko5vv9xj/cf9xj/cf9xj/cf9xj/cf9xj/cY/3H/cY/3GP9xj/N1HHuq44iIj/cYiIj/cYiIiI/3GIiIiP9xiIiIhHffyYIIiIiIj/cYiIiIiIiIiIiI/3GIiIiIiIiINXU5u4rGcf+Icf+Icf+Icf+Icf+Icf+HH/iHH/hx/4hx/4cf+CP5yTrwY2yIiIiIiIiIiIiIiIiIiIcf+IiIPzmXscZohx/4cf+Icf+Icf+Icf+HH/iHH/hx/4hx/4cf+Icf+HFElFy2unH/hx/4hx/4cf+HH/hx/4cf+HH/hx/4cf+HH/gtdREaSK7uiIiP9xiIiP9xiIiP9xiIiI/3GIiIj/cYRIPct8JxiIiIiIiP9xiIiIiIiI/3GIiIiIJLlNGtRrLoj/cYiP9xiIj/cYiI/3GIiP9xiIj/cYiDJ76b6EFohx/4iIhx/4iIcf+IiHH/iIhx/4iIcf+C9H+Do7gHyP9xiIiI/3GIiI/3GIiIiP9xiIiIj/cYiCp4AEqIf/uIj/cYiP9xiI/3GIj/cYiP9xiI/3GIiP9xiIj/cYiI/zru9bcRCoiIiIiIiIiHH/iIiIiIiIiIgwRyKwyN2HH/iIiIhx/4iIiHH/iIiIcf+IiIcf+IiIcf+IiHEvKJgqHXZ9cf+HH/hx/4cf9x/4cf+HH/hx/3H/hx/3H/hx/4cf9x/4cf9x/4cf9x/4cf9x/4cf9x/4cf9x/4cf9x/3H/hx/3E5BYi3+neP9xj/cY/3GP9xj/cYj/cY/3GP9xiP9xj/cYj/cY/3GI/3GP9xiP9xiP9xj/cYj/cYj/cYj/cYgx8IW/D3qIiIiI/3GIiIiIiIj/cYiIiIiIiDnS0bctLoiIiIiIiIiHH/iIiIiIiIiIiIg8Hzq14MX/hx/4cf+HH/hx/3H/hx/4cf+HH/hx/3H/hx/4cf9xP1T4sasH/3GP9xj/cY/3GP9xj/cY/3GP9xj/cY/3GP9xj/cY/3GP9xj/cY/3GI/3Eir78a9QQO/3GP9xj/cY/3H/cY/3GP9xj/cY/3GP9xj/cY/3GP86rom3UXaIiIiIiIiI/3GIiIiIiIiIiIiIMQLJv/02hx/4hx/4cf+Icf+HH/iHH/hx/4cf+Icf+HH/hx/4cTjgKbcf1nGP9x/3H/cY/3H/cY/3H/cY/3GP9x/3GP9x/3GP9x/3GP9xOjeatshliIiP9xiIiIiIiIiIiIiP9xiIiIiIgvDlOKXxrHiIj/cYiIj/cYiIiP9xiIiI/3GIiIj/cYJQxUGs86vv9x/3H/cf9x/3H/cf9x/3H/cf9x/3H/cf9x/3H/cY/3H/cf8yile+dahxiP9xiP9xiP9xiP9xiP9xiP9xiI/3GI/3GD8Sj7HtcIcf+Ihx/4hx/4cf+Icf+Icf+Icf+Icf+HH/N94/uiHA/3GP9xiP9xiP9xiP9xiP9xiP9xiP9xiP9xiP9xg0n7+8YECIcf+Icf+Ihx/4hx/4hx/4hx/4hx/4hx/4hx/4cT85zrDGMXGI/3GP9xiP9xj/cYj/cYj/cY/3GI/3GI/3GI/3EpUjV6qtyohx/4hx/4iHH/iIcf+Icf+Ihx/4hx/4iHH/iHEtDgcaPx+OiIiIj/cYiIiIiIiI/3GIiIiIiIiIPldKsqi1iHH/iHH/hx/4hx/4hx/4cf+Icf+HH/hx/4hx/4cf+Icf8gReB6TKH4/3GP9xj/cf9xj/cY/3GP9xj/cY/3GP9xj/cY/3GP9xKexVGoE6rv+HH/hx/4cf+HH/iHH/hx/4cf+HH/hx/4cf+HH/N0Btur+SiP9xiP9xiP9xiP9xiP9xiP9xiP9xiP9xiI/zgyVrnNqYiP9xiIiIiIiIiIiIiIiIiIiINPNJvQy2/4hx/4cf+Icf+HH/iHH/hx/4hx/4cf+Icf+HH/hx/4cf+Icf8z5cG9Gj6HH/hx/3H/hx/4cf9x/4cf+HH/cf+HH/cf+HH/cf+HH/cTdHTLm4s4/3GI/3GIj/cYiP9xiP9xiI/3GIj/cYiP9xgpmzEqhkztj/cYiP9xiI/3GIj/cYiP9xiI/3GIiP9xP3bJsYk2iIiIcf+IiIhx/4iIiHH/iIiHH/iINi2pu9JW/3H/hx/3H/cf+HH/cf9x/3H/cf+HH/cf9x/3H/cf9x/4cTvigrUdfY/3H/cf9x/3GP9x/3H/cf9xj/cf9x/3GP9x/3H/cY/3H/KDnqqtxhVXH/cY/3GP9xj/cf9xj/cY/3GP9x/3GP9xj/cY/3GP9xj/cY/3GP9xj/cYO3I5tY3GiIiIiIiI/3GIiIiIiIiIiIiIiIiIiD6zubJMRocf+Icf+HH/iHH/hx/4cf+Icf+HH/hx/4hx/4cf+HH/hx/4cTziU7MdrIcf9x/4cf9x/3H/hx/3H/cf9x/4cf9x/3H/cf+HH/cf9x/3E8/4i0AHeP9xiP9xj/cYj/cYj/cY/3GI/3GI/3GI/3GI/3GIPnpDsoW8j/cYiI/3GIiIj/cYiIj/cYiIiP9xiIiIg2W3a6pImIiIiIcf+IiIiIhx/4iIiIcf+IiIiDFVob+qXoiIcf+Ihx/4iIcf+Ihx/4iHH/iIcf+Ihx/z8aibHldnH/cf9x/3H/cf9x/3H/cf9x/3H/cf9x/3H/cf9x/3H/cf9x/3H/cf9xj/cf9x/3H/cTvE8rQ7DXGP9x/3GP9xj/cY/3H/cY/3GP9xj/cY/3GP9xj/cYPggEsvf7j/cYiP9xiI/3GIj/cYiP9xiI/3GIj/cYiI/3GIj/cYiI/3GIiP9xiIiP9xiIj/cYiIj/cYiIiP9xiIgykSi+bteIiIcf+IiIhx/4iIiHH/iIiHH/iIiHH/iIhx/4iIhx/4iIcf+IiHH/iIcf+IiHH/iIcf+IiHH/PJLStG0tcf+HH/iHH/hx/4cf+Icf+HH/hx/4hx/4cf+HH/hx/4cf+IcTqDw7V8PHH/cf9x/4cf9x/3H/cf+HH/cf9x/3H/cf9x/4cf9x/3H/cf9x/ygSIBqe3f6IiIiIiIiIiIiIiI/3GIiIiIiIiIiD04OrPHxXH/iHH/hx/4cf+HH/hx/4hx/4cf+HH/hx/4cf+HH/g1vjW8Qcr/cf9x/3H/cf9x/3H/cf9x/3H/cf9xj/cf9x/3H/cf9x/3H/cf8xjyK/cN1x/3GP9x/3GP9x/3GP9x/3GP9xj/cf9xj/cY/3H/LnM+GjjMHnH/cf9x/3H/cf9x/3GP9x/3H/cf9x/3H/cY/3H/cf9x/3EsbqMaSRXOiHH/iIiHH/iIiHH/iIhx/4iIcf+IiHH/iIP++xsRBOcf+Icf+Icf+Icf+Icf+Icf+Icf+Icf+Icf+IMJPGsHw5cf9x/3H/cf+HH/cf9x/3H/cf9x/3H/cf9x/3H/cf9x/3H/cf9x/zKS6L9tF/9xiP9xiI/3GI/3GIj/cYiP9xiI/3GIj/cYMj8ZvsDmcf+IiIiIiHH/iIiIiHH/iIiIiHErpRMqVa7NiHH/iIiHH/iIhx/4iIcf+IiHH/iIcf+IgtIfkqTeBtcf9x/4cf9x/3H/hx/3H/cf+HH/cf9x/3H/hx/3H/cf9x/3H/cf+HH/cf9x/3H/cf9x/3H/cf+HH/cf9x/yDdM2ozLMlx/3H/cf+HH/cf9x/4cf9x/3H/hx/3H/cf9x/4cf9x/3H/cTN6or2FXf9x/3H/cf9x/3H/cY/3H/cf9x/3GP9x/3H/cf9xj/cf9x/3EsJ8saTYNOcf+HH/cf+HH/cf+HH/cf+HH/cf9x/4cf9x/4cf9x/3H/K2g+Gml8Hocf+HH/hx/4cf+HH/hx/4cf+HH/hx/4cf+HH/cf8hNh06HZ4scf+IiIcf+Ihx/4iIcf+IiHH/iIcf+Ihx/4iHH/iIcf+Ihx/4iHH/V6jZV3H/iHH/iIcf+Icf+Icf+Icf+Ihx/4hx/4hx/zk+KLjB1/9x/3H/cf9x/3H/cf9x/3H/cf9x/3H/cf9x/3H/cf9xj/cf9xM1upvaRWj/cYiI/3GIiP9xiIj/cYiI/3GIiI/3GIiI/3GIg/4oWxHXqIiIiIiHH/iIiIiIiIiIiIcf+IiIgwSYKwxn2Icf+IiIcf+IiHH/iIhx/4iIcf+IiHE/Hlmw4aZx/4cf9x/3H/cf9x/3H/hx/3H/cf9x/3H/cf9x/3H/cf9x/3H/cf9x/3H/cf9x/3H/cf9x/3H/cf9xPH5ZtIGmiI/3GIj/cYiP9xiIj/cYiP9xiIj/cYiP9xPCZZtNmmiIiIhx/4iIiHH/iIiIcf+IiIcf+IiIcf+IiIcf+IiIcf+IiHH/iIhx/zme6LdhF4cf9x/3H/cf+HH/cf9x/3H/cf+HH/cf9x/3H/cf9x/4cT5tVLGSq3GP9x/3GP9xj/cf9xj/cf9xj/cY/3H/cY/3GP9xj/cf9xg2g0S6fLuIj/cYj/cYiP9xiP9xiI/3GIj/cYiP9xg8ifS0dguIiIiI/3GIiIiIiIiIiIiIiIiIOsfStzgt/4iIiIiIcf+IiIiIhx/4iIiIhx/4iIg2i1q7dKX/hx/3H/cf+HH/cf9x/4cf9x/3H/cf+HH/cf9x/3H/hx/3EtgWQaN+m+iIiIiIiIhx/4iIiIiIhx/4iIiIKnlCGnhr3o/3GP9xj/cf9xj/cY/3GP9xj/cY/3GP9xj/cY/3E31HG4K45xj/cYj/cY/3GI/3GI/3GI/3GP9xiP9xiP9xgq1foqcqBdiIiIiIiIiIiIhx/4iIiIiIiIiC2kbSpVuS3/cf+HH/cf+HH/cf+HH/cf9x/4cf9x/4cf9x/3H/hx/3H/cf8x3QewMvj/cY/3GP9xj/cY/3GP9xj/cY/3GP9xj/cY/3GP9xj/cY/3GI/3GP9xj/cYj/cY/3GP9xiP9xj/cYj/cY/3GI/3GP9xiP9xiP9xg1VPi7qweIcf+IiIiIiIiIiIiIiIiIiIiDBieLGth/+Icf+HH/iHH/hx/4cf+HH/iHH/hx/4cf+HH/hx/zStNL1Sy/+HH/cf9x/3H/cf9x/4cf9x/3H/cf9x/3H/cf9x/3H/MchYsEen/3GI/3GI/3GI/3GI/3GI/3GI/3GI/3GI/zkUGrjr5YiIiIcf+IiIiIiHH/iIiIiIcf+IiIMI1jsIKchx/4iHH/iHH/iIcf+Icf+Ihx/4hx/4hx/4g03kK8Ib2Icf+HH/hx/4cf+HH/hx/4cf+HH/hx/4cf+HH/hx/3H/hx/4cf+HH/hxMPvYsBQnj/cY/3GP9x/3GP9xj/cY/3GP9x/3GP9xj/cY/3GP8wk9iwfCdxiIiIiIiI/3GIiIiIiIiIiIj/cYglSUMay2vO/3H/cf9x/3H/cY/3H/cf9x/3GP9x/3H/cf9xj/cf9x/3GP9x/3H/cY/3H/cf9xj/cf9xj/cS2HFRo3jq6Icf+Ihx/4iHH/iHH/iHH/iHH/iIcf+Icf+IIfIhOhHd7I/3GI/3GP9xiP9xj/cYj/cY/3GI/3GI/3GI/yK03lolshr/cf9x/3H/cY/3H/cf9x/3H/cY/3H/cf9x/3GP9x/3H/cY/3H/JPyqagE1Wf9xj/cYj/cYj/cYj/cYj/cY/3GI/3GIj/cYg1FBi76+eIiIiIiIiIiIiIiIiIiIiIiIiIOTq7t8VEcf+HH/cf+HH/cf+HH/cf+HH/cf+HH/cf+HH/cf9x/4cf8zCD6998FxiIj/cYiIj/cYiIj/cYiIj/cYiIiP86fVS3gquIiIiIiIiIhx/4iIiIiIiIiIiDY5hLrGe3H/iIhx/4iHH/iIcf+Ihx/4iHH/iIcf+IPKIZtF3mcf9x/3H/cf9x/3H/cf9x/3H/cf9x/3H/cf9x/3H/cf9x/3H/O7Eqtk7ViIj/cYiP9xiIj/cYiIj/cYiI/3GIiI/z9+TbKBsnH/iHH/iHH/iHH/iHH/hx/4hx/4hx/4cf+Icf+HH/hx/4hx/4cf+HH/iHH/hx/4cf+HH/hx/4hx/4cf+HE9s+2zTBKI/3GI/3GI/3GI/3GI/3GI/3GI/3GIj/cYg3FOO56xz/cYiIiIj/cYiIiIiI/3GIiIiIiP9xiIN7TZuUsmhx/4hx/4hx/4iHH/iHH/iHH/iHH/iHH/iHH/iHH/hx/4hx/4hx/4cf+Icf+HH/iHH/hx/4hx/4cf+HH/iHEyP8G9wD5x/4cf+HH/hx/3H/hx/4cf9x/4cf9x/4cf+HH/cf8yZYa+mnlx/3GP9x/3GP9x/3GP9x/3GP9xj/cf9xj/cf9xj/cY/3ExYlK+na1xj/cY/3GI/3GP9xiP9xj/cYj/cY/3GI/3GIJOKwGsHU/oiHH/iHH/iHH/iHH/iIcf+Icf+Icf+HH/iD1KSbS1to/3H/cf9x/3H/cY/3H/cf9x/3GP9x/3H/cf9xj/cf9x/3GP9xO7x6tEOFcYiIiI/3GIiIiI/3GIiIiIiP9xiIghYrUaCtSu/3GP9x/3H/cY/3H/cf9xj/cf9xj/cf9xj/cf9xj/cf9xj/cf9xj/cf9xj/cf9xj/cY/3H/cY/3GP9xJsPwGqPA/oiIcf+IiIcf+IiIcf+IiHH/iIhx/4iIO06xtbFOiHH/iIcf+Icf+Icf+Icf+Icf+Icf+Icf+Icf+Icf8vk+QaJsG+iIiI/3GIiIiP9xiIiIiI/3GIiIiIiP8ywGi/P5eHH/iIhx/4iHH/iIhx/4iHH/iIcf+Ihx/4gs7EYaUTueiI/3GIiIj/cYiIiI/3GIiIiP9xiIiIIn3hGugh7nH/cf+HH/cf9x/3H/hx/3H/cf9x/3H/hx/3H/cf9x/3EkgLYax/Sehx/4iIcf+IiIcf+IiHH/iIhx/4iIcf+DVeKLuh13H/hx/3H/cf+HH/cf9x/4cf9x/3H/cf+HH/cf9x/3H/cf+DW9W7xCpIj/cYiP9xiI/3GIj/cYiI/3GIj/cYiI/3GIguZC0aOb0u/3GP9xj/cYj/cY/3GI/3GP9xiP9xiP9xj/cYj/cYj/cY/3GI/3GI/3GI/3GI/3GI/3GIOJ6JuGF2iIiIcf+IiIiIiIiIcf+IiIiIiIcf+ILKAFGlX/roj/cY/3GI/3GP9xiP9xj/cYj/cYj/cYj/cYj/cYj/cYMRp2v+WJ/3GIiIiIiIiIiIiIj/cYiIiIiIg93PGzIw6IiIiIiIiIcf+IiIiIiIiIcf+IgoS6Qam0W+/3GI/3GP9xj/cY/3GI/3GP9xiP9xj/cYj/cYPAY7tPnEiIiIiIcf+IiIiIiIhx/4iIiIiC9Lhyo7R43/iHH/iHH/hx/4hx/4hx/4cf+Icf+HH/iHH/ggBUh6MLt4cYiIj/cYiIj/cYiIj/cYiIj/cYiIiP9xiIiI/3GIiIiD7FdrI6iYiIiIcf+IiIiIcf+IiIiHH/iIiIg90+GzLB6Icf+Ihx/4iIcf+Ihx/4iHH/iIcf+Icf+IgoKOEanXHuj/cYj/cYj/cYj/cYj/cYj/cYiP9xiP9xiI/3GIKhfkGm6BvnH/cf+HH/cf9x/4cf9x/4cf9x/3H/hx/3H/cf+HH/cf9x/3H/PdCptC9Wj/cYj/cY/3GI/3GI/3GI/3GI/3GIj/cYj/cYj/cUbk7KGxiI/3GIj/cYiP9xiI/3GIiP9xiIj/cYiCZZgxqqZ85x/4cf9x/3H/hx/3H/hx/3H/cf9x/4cf9x/3H/hx/3H/cf9x/3H/OasKt1T1cYj/cYj/cYj/cYiP9xiP9xiI/3GI/3GIj/cYiDS5SrxGtYiIhx/4iIiIhx/4iIiHH/iIiIcf+IiIhx/z6vKrJQ1XH/cf9x/4cf9x/3H/cf9x/4cf9x/3H/cf9x/3H/cf+HH/cf9x/yB0NBoZvL6IiIiHH/iIiIiIcf+IiIiIcf+IiIN1mJuqZ2/3H/hx/3H/hx/3H/hx/3H/hx/3H/cf+HH/cf9x/4cf9KGbx+ZP+HH/cf9x/3H/cf9x/4cf9x/3H/cf9x/3H/cf9x/3H/cf8ufZlKWCZrj/cY/3GP9xj/cY/3GP9xiP9xj/cY/3GP9xiP9xj/cYLTojGjxdznH/hx/4hx/4hx/4cf+Icf+HH/hx/4hx/4cf+HH/iHH/hx/4cf+HH/hx/4cf8iZchqGqN5cf9x/4cf9x/3H/hx/3H/cf+HH/cf9x/3H/hx/3H/cTA6srDVTf9x/3GP9x/3H/cf9x/3GP9x/3H/cf9xj/cf9x/3H/cY/3H/cf8xZLuwq0SIiIiP9xiIiIiIiIiP9xiIiIiDVduruiRXH/iHH/hx/4hx/4cf+HH/iHH/hx/4hx/4cf+HH/hx/ydRFBqq7r6I/3GIiIiIiP9xiIiIiIiIj/cYiIiIiIiIiIj/cYIe4NGgIfLv9xiI/3GIiP9xiIj/cYiIj/cYiI/3GIiI/3GIiI/3GIiIj/POOotRxXiIcf+IiIcf+IiIcf+IiIcf+IiHH/iIhx/4NNVavCqlcf9x/3H/cf9x/3H/cf9x/3H/cf9x/3H/cf9x/3H/cf9x/3H/cTvA2LU/J4/3GIj/cYj/cYiP9xiI/3GIj/cYiP9xiI/3GIiP9xiI/z/l+rMaBf+IiIcf+IiHH/iIhx/4iIcf+Ihx/4iIcf+Igg12KKQ4nXiIiIiHH/iIiIiIiIiIcf+IiIiIiC4WNxo+nI7/cYj/cYj/cYiP9xiP9xiI/3GIj/cYiP9xiI/3E/GEix57eIcf+IiIiIiIiIhx/4iIiIiIhx/4iIiIiHH/iIPZTIs2s3cf+HH/hx/3H/hx/4cf9x/4cf+HH/cf+HH/cf+HH/hx/3H/hx/3H/hx/3H/cf+HH/cf+HH/cf9x/4cf9x/3H/hx/3H/cf+HEmSyMaq03OiIiHH/iIiIiIiIiIiIiIiIiIgiXVYa6iqecY/3GP9xiP9xj/cYj/cYj/cY/3GI/3GI/3GI/3E2fWK6gp2Ij/cYiP9xiIj/cYiI/3GIiI/3GIiDHuCr8R9XH/iIiHH/iIhx/4iIcf+IiHH/iIhx/4glkQMqxu/Ncf+Icf+Ihx/4hx/4hx/4hx/4hx/4iHH/hx/4hx/4hx/4hx/4hx/4cf84Yui5nRf/cf9x/3H/cf9xj/cf9x/3H/cY/3H/cf9x/3GP9x/3H/cYPC17tNKEiI/3GIiIiIiIj/cYiIiIiIiIiP9xggX5QaGwa+/3H/cf9xj/cf9x/3GP9x/3GP9x/3H/cY/3H/cY/3H/cY/3H/cYOujSthctiP9xj/cY/3GI/3GP9xj/cYj/cY/3GI/3GI/3GP9xiP9xiP9xiP9xiP8ue6AaOEX+iHH/iHH/iHH/iHH/iHH/iHH/iHH/hx/4hxK4uOOmdHHIhx/4iIiHH/iIiHH/iIiHH/iIiHH/iIhx/4iIcf+IiHH/iIhx/4iHH/iIhx/zxt2LWSJ/9x/3H/cf+HH/cf9x/3H/cf9x/3H/cf+HH/cf9x/3H/cf9x/3H/KOrHSrFTi/9xj/cY/3H/cY/3H/cY/3GP9xj/cf9xj/cY/3GP9xj/KyXAOn2j/IiIiHH/iIiIhx/4iIiIcf+IiIhx/4iDgpybjWNocf9x/3H/hx/3H/cf+HH/cf9x/4cf9x/3H/cf9x/4cf8to7GKdcTniHH/hx/4hx/4cf+Icf+HH/hx/4cf+Icf+HH/hx/4cf+HH/g0Hpi84Wdx/3H/cY/3H/cY/3H/cY/3H/cY/3H/cY/3GP9x/3GP9x/yI/a2otCUn/cYiP9xiI/3GIj/cYiP9xiIj/cYiP9xgjIOUa7fGu/3H/cf9x/3H/cf9x/3H/cf9x/3H/cf9x/3H/cf9x/3H/cf9x/3H/cf9x/3H/cf9xJIrvOudRDP9x/3H/hx/3H/hx/3H/cf+HH/cf9x/3H/hx/3H/cf9x/yam/hrFkB7/hx/3H/hx/4cf9x/4cf+HH/cf+HH/cf+HH/cf+HH/MGQTsKvscf9x/3H/cf9x/3H/cf9x/3H/cf9x/3H/cf9x/3GP9x/3H/cf8kY1E66crsiIiIiIiIiIiIiIiIiIiIiIiIgvM3aKXMiXiIiIiIiIiIiIiIiIiIiIiIiIgjyzFqBEzpiI/3GIiIiIj/cYiIiIiIj/cYiIiCpnaCp5iX2Icf+IiIcf+IiIcf+IiIcf+IiHH/iIhx/zlHSbe4tnH/cf9x/3H/hx/3H/cf9x/3H/cf+HH/cf9x/3H/cf9x/3H/cTWaOrtlxY/3GI/3GIj/cYiP9xiI/3GIiP9xiI/3GIMvJUvg2riIiIiIj/cYiIiIiIiIiIiIiIiINwpEufW7iIiHH/iIiIcf+IiIcf+IiIcf+IiIcSBEICoMvf2IiIiHH/iIiIcf+IiIhx/4iIiHH/iIiHH/iIhx/4iIgpJq06nZUsiIiIiIiIiIiIiIiIiIiIiIiIg6H9i24Cdx/4hx/4cf+HH/iHH/hx/4hx/4cf+HH/hx/4cTnZQrYmvYcf9x/4cf9x/4cf9x/4cf9x/4cf9x/4cf9x/3H/hx/zu/abZAloj/cY/3GI/3GP9xiP9xj/cYj/cYj/cY/3GI/3GCFONMpcHLP/cf9x/3GP9x/3H/cf9x/3GP9x/3H/cf9xj/cf9x/3H/cYOSZ5t9mGiI/3GIiI/3GIiI/3GIiIj/cYiIiP9xiIiDQM6b3zFv+Ihx/4iHH/iIcf+Ihx/4iHH/iHH/iIcf+Ihx/ysVAHqer/j/cY/3H/cf9x/3H/cY/3H/cf9x/3H/cY/3H/cf9xj/cf9x/zaoEbtX7v9xj/cf9xj/cY/3H/cY/3GP9x/3GP9xj/cf9xj/cTVWd7upiIiIiP9xiIiI/3GIiIj/cYiIiIj/cYiIKwp8Gm9YPv9xiP9xiP9xiP9xiP9xiI/3GI/3GI/3GIj/cYj/cSzSWmpy2lmP9xiIiIiIiIj/cYiIiIiIiIiIiIO6PctVwjcf+HH/hx/3H/hx/4cf+HH/hx/3H/hx/4cf9x/4cf+HH/KvGBGnDn7oiIj/cYiIiIiP9xiIiIiIiI/3GIiIiIiIiIj/cYiIiIiIiDYKCbv19v+Icf+Icf+Icf+Icf+Icf+Icf+Icf+Icf+Icf+HH/iHH/hxLIAvOlf9DIhx/4iIcf+IiIcf+IiHH/iIhx/4iHH/glNT4qzKwdcf9x/3H/cf9xj/cf9x/3GP9x/3H/cY/3H/cf9xj/cf9x/3EwcmewnZiIj/cYiI/3GIj/cYiI/3GIiP9xiIj/cYNzdBuci+iI/3GIiIiP9xiIiIiP9xiIiIiIj/cYiDOhlr1eaYiHH/iIiHH/iIiIcf+IiIcf+IiIcf+IiHH/iIhx/4iDP2Wb0JpnH/cf+HH/cf9x/3H/cf9x/4cf9x/3H/cf9x/3H/cf9x/3H/NUVsvLqTiIj/cYiIj/cYiIiP9xiIiI/3GIiIg3ale6laj/iIiIhx/4iIiHH/iIiIcf+IiIcf+CHORxoEG46I/3GIiP9xiIiP9xiIiP9xiIiP9xiIiIMJUKsHr1iIhx/4iIcf+Ihx/4iHH/iIcf+Ihx/4iHFPjOwHMYhx/4iHH/iHH/iHH/iHH/hx/4hx/4hx/4hx/4cSy9xEpUI7uHH/hx/4cf+HH/hx/4cf+HH/hx/4cf+HH/hx/4cf+HH/hx/4cf+HH/cf+HH/hx/4cf9x/4cf+HH/cf+HH/gxJAW/2/px/3H/cY/3H/cf9x/3H/cY/3H/cf9x/3GP9x/3H/cY/3H/cf9xj/cTbnk7oYbI/3GP9xiP9xj/cY/3GI/3GP9xj/cYj/cYj/cY/zGrWbBkpoiIiHH/iIiIiIiIiIiIiIiIiIKvSEiqC3t4iIiIiIiIiIiIiIj/cYiIiIiIgsMIkqXPdthx/4hx/4iHH/iHH/iIcf+Icf+Icf+Icf+Icf+CWbRBrGS76P9xiIiP9xiIiI/3GIiIj/cYiIiI/3E6A2W2/JqIiIiIcf+IiIiIiIhx/4iIiIiIcf8yH3O+4IyIhx/4hx/4iHH/iIcf+Ihx/4hx/4iHH/iHH/NJHSvG4tcf+HH/hx/4cf+HH/hx/4cf+HH/hx/4cf+HH/hx/3H/MCqVsOVqcf9x/3H/cf9xj/cf9x/3H/cf9xj/cf9x/3H/cf9xj/cf85b7K4kE2P9xj/cY/3GP9xj/cY/3GP9xj/cY/3GP9xj/cYSKb8hZCP9xj/cYj/cY/3GI/3GI/3GP9xiP9xiP9xiP9xMsLpvj0Whx/4iIiIiIiIiIcf+IiIiIiIhxNT0jusLchx/4iIcf+Ihx/4iIcf+Ihx/4iHH/iHH/iII5vhGuZB7oj/cYj/cYj/cYj/cYj/cYiP9xiP9xiI/3GI/3FEGcy+Y3GIj/cYiI/3GIj/cYiI/3GIiP9xiIiP9xiCYvsCq9BP2Ij/cYiP9xiIj/cYiI/3GIiI/3GIiDCLErCE7Y/3GIiIiIiI/3GIiIiIiIiIiP9xiINk6pu7FW/4hx/4hx/4hx/4hx/4hx/4hx/4cf+Icf+IcTSpxbxWOv9x/3H/cf9x/3H/hx/3H/cf9x/3H/cf9x/3H/cf+HH/cf9x/3H/cf9x/3H/cf8jV2Qa+om+/4iIiIcf+IiIhx/4iIiHH/iIiHH/iIiHH/LyYsKi2dPXH/cf9x/3H/cf9x/4cf9x/3H/cf9x/3H/cf9x/3H/cf+HH/M/MVvgzqj/cY/3GP9xj/cY/3GP9xj/cY/3GP9xj/cY/3GP9xgp4NQagfK+/4cf+HH/iHH/hx/4cf+HH/hx/4hx/4cf+HH/hx/yzmtBpRlL6IiIiIiIiIiIiIj/cYiIiIiIg5Ynm4nYb/iHH/iHH/iHH/hx/4hx/4cf+Icf+HH/hx/4hx/4cf+HH/hx/4hx/4cf+HEiIt8a7dIOiHH/hx/4hx/4hx/4cf+Icf+HH/iHH/hx/4cf+IPWNstJyTj/cY/3GP9xj/cY/3GP9xiP9xj/cY/3GP9xiP9xj/cYglhKkax7Vu/3H/cf+HH/cf9x/3H/cf9x/3H/cf9x/3H/cf9x/3H/cf9xM575vWEGiI/3GIiP9xiI/3GIiP9xiIj/cYiI/3GIg8Cpm09WaIcf+IiIcf+IiIcf+IiIcf+IiHH/iIhxLYO+uofEFI/3GIj/cYiP9xiIj/cYiP9xiIj/cYiP9xiIj/cYiI/3GIPZpHs2W4iIiIiIiIcf+IiIiIiHH/iIiIiDb+CroB9XH/hx/3H/hx/3H/cf+HH/cf+HH/cf9x/4cf9x/3H/hx/3H/P5xCsWO9cf9x/3H/cf9x/3GP9x/3H/cf9x/3H/cf9x/3GP9x/3H/cf9DYEzZ+3H/cf9xj/cf9x/3GP9x/3H/cY/3H/cf9xj/cf9xj/cf9xj/LXxTKkg6zXGP9xj/cY/3GP9xj/cf9xj/cY/3GP9xj/cY/3GI/3GCv/oSpQBe1xj/cY/3GP9xj/cY/3GI/3GP9xj/cYj/cY/3GIKwOjGm/Fzv+HH/hx/4hx/4cf+HH/hx/4cf+Icf+HH/hx/4cf+HH/hx/4cf+HH/hxOLd1uEiK/3H/cY/3H/cf9x/3H/cf9x/3H/cf9xj/cf9x/3H/cf9x/zGnobBoXo/3H/cY/3H/cY/3GP9x/3GP9x/3GP9xj/cf9xj/cY/3GEQqjM1X/3GP9xj/cY/3GP9xj/cY/3GP9xj/cY/3GP9xiP9xj/QFVsG6n/cY/3GI/3GP9xiP9xj/cYj/cYj/cYj/cYj/NqIVu13qiIiI/3GIiIiIj/cYiIiIiIj/cYiIiIiIgxiEm/d7Zx/4iHH/iHH/iHH/iIcf+Icf+Icf+Icf+Icf+HH/iHH/iHH/iHH/hx/4hx/4cTAC9r/9CXH/cf9x/3H/cf9x/3H/cf9x/3H/cf9x/3H/cf9x/3H/cY/3H/cf9x/3H/cf9x/3GP88nRG1Yu7/cf9xj/cf9x/3GP9x/3GP9x/3GP9x/3GP9xj/cf9xj/cf9xj/cY/z4xXbPOooiIiIiIiIiIiIiIiHH/iIiIIfh1OhF4rI/3H/cY/3GP9xj/cY/3H/cY/3GP9xj/cY/3GP9xj/cY/3GP9xiP88Akm1/baIiIiP9xiIiIiIiIiIiIiIiIiIiDlf6LegF4hx/4hx/4cf+Icf+Icf+HH/iHH/hx/4cf+Icf+HH/hx/4cf+Icf+HH/hx/4cf+HH/hx/4cf+HH/hx/4cf+HH/hx/4cf9xPbQoskvXcf9xj/cf9xj/cf9xj/cY/3H/cY/3GP9x/3GP9xj/cf9xj/cY/3GP9xj/cf8jSGEa63nuhx/4iIcf+Ihx/4iIcf+Ihx/4iHH/iIcf+Ihx/4iHH/iIcf+Icf+Ihx/4hx/4hx/zxlUbSarohx/4cf+Icf+HH/hx/4hx/4cf+HH/iHH/hx/yn7cRqASO6P9xiIj/cYiI/3GIiI/3GIiI/3GIiIj/cYJiZnOs2ZjP9x/3H/cf9x/3H/cf9x/3H/cf9xj/cf9x/3H/cf9x/3GP9x/3H/cf9xj/cf9x/3H/cY/3H/cf9xj/cf9x/3GP9x/3H/cY/3H/JY8kSucNu/9xj/cY/3H/cY/3H/cY/3GP9x/3GP9xj/cf9xj/cY/3GCeViUq2p2uIiP9xiIj/cYiP9xiIj/cYiIj/cYiI/3E3eQm5hvaIhx/4iIiHH/iIiHH/iIiHH/iIiHH/iIhx/4iIcf+IiDQBD73+8I/3H/cY/3GP9x/3GP9xj/cY/3H/cY/3GP9xj/cY/3GP85DoG48X6P9xiP9xj/cYj/cY/3GI/3GI/3GP9xiP9xiP9xiCLt1BrxIr7/hx/4cf9x/4cf+HH/cf+HH/cf+HH/hx/3H/hx/3H/gidB0qCb4t/3GI/3GI/3GI/3GI/3GI/3GI/3GI/3GIj/cYj/NKXJvVo2iIiIcf+IiIiIiIcf+IiIiIcf+IiIgjjVAq5yr9iIiIiIcf+IiIiIiIcf+IiIiIhxKiX1Km2grXH/iIcf+Icf+Icf+Ihx/4hx/4hx/4hx/4hx/4gxi2mwhJb/cf9x/3H/cY/3H/cf9x/3GP9x/3H/cf9xj/cf9x/3GD6V2rJqJYiP9xiIiIiI/3GIiIiIiP9xiIiIiIiIM4EcvX7jhx/4cf+HH/hx/4hx/4cf+HH/hx/4cf+HH/hx/4cf+HH/K9GRKmLm7XH/hx/4cf+HH/hx/4cf9x/4cf+HH/hx/4cf9x/4cf+HH/cf+HH/hx/3H/hx/3E4Ytu4nST/cY/3GI/3GI/3GIj/cYj/cYj/cYj/cYiDenN7lYyIiIiIiIiIiHH/iIiIiIiIiIiIg7YjG1nc6IiIiIiIcf+IiIiIhx/4iIiIhx/4g6xhi2OeeHH/hx/4cf9x/4cf+HH/hx/3H/hx/4cf9x/4cf+HH/cf+HH/cf+HH/hx/3H/Mr5pvkGWcY/3GP9xj/cY/3GI/3GP9xj/cYj/cY/3GI/3GP9xiP9xiP9xj/cYj/cYj/NsapvDlW/4iIiIiIiIiIiIiIhx/4iIiIiILw9vSj8JC3H/cf9x/4cf9x/4cf9x/3H/hx/3H/cf+HH/cf9x/3H/hx/3Ek7G8a0TkO/4cf+HH/cf+HH/cf+HH/cf+HH/cf+HH/cf+HH/cf9x/4cSdYXEq6ejv/cY/3GP9xj/cYj/cY/3GP9xj/cYj/cY/3GI/3GP9xiDtuebWRhoiIiIiIiIiIiIiIiIiIiIiIiIP2V5spqG/4cf+HH/hx/4cf+HH/hx/4cf+HH/hx/4cf9x/4cf+HE7KPm01wZxj/cY/3GP9xj/cY/3GP9xiP9xj/cY/3GP9xj/cYj/NGoGvZX5iP9xiIiIj/cYiIiIj/cYiIiIiP9xiDF04b+LHoiIiIiIiIiIiIiIiIiIiIiIiIgjH2Ea3gnucf9x/3GP9x/3H/cf9x/3GP9x/3H/cf9xj/cf9x/3GP9x/zHx0b8OLnGP9xj/cf9xj/cY/3GP9xj/cf9xj/cY/3GP9xj/cY/3EyBPa++wmIj/cYiIiI/3GIiIiP9xiIiIiI/3GIOQFsuP6T/4hx/4cf+Icf+HH/hx/4hx/4cf+HH/hx/4hx/4cf8yvEa/Q7n/cf9x/3H/cY/3H/cf9x/3H/cf9x/3H/cf9xj/cf9x/3H/cf9xj/PXYatInliIj/cYiIiP9xiIiP9xiIiIj/cYiIiP9xQ+9s0QmIiI/3GIiIiIiI/3GIiIiIiIiI/3ElwCBK0/37iIj/cYiI/3GIiI/3GIiI/3GIiIj/cYgln+sq1gFN/4iIcf+Ihx/4iIcf+Ihx/4iHH/iHH/iIcf+CKZZToHaaz/cYiP9xiI/3GIj/cYiI/3GIj/cYiI/3E0kUq8brWIiHH/iIiHH/iIiHH/iIhx/4iIcf+IiCtKaEqLWXv/hx/4cf+HH/hx/4cf+HH/hx/4cf+HH/hx/4cf+HH/hx/zZ8GLuD54/3H/cY/3H/cY/3H/cY/3GP9x/3GP9x/3GP9xj/cY/3ElEnsavthOcf9x/3H/hx/3H/cf9x/3H/cf+HH/cf9x/3H/cf9x/3H/cf9x/zBikbCtbnH/cf9xj/cf9x/3H/cf9xj/cf9x/3H/cY/3H/cf9xj/cf8zDOW98xpxiI/3GI/3GI/3GI/3GIj/cYj/cYiP9xiI/3GDu6ibVFdohx/4iIiIiIcf+IiIiIcf+IiIiHH/iIiIcf+IiIhx/4iIhx/zzk+7QbBHH/cf9x/3H/cf9x/3H/cY/3H/cf9x/3H/cf9x/3H/cf9x/3GP9x/zFTWbC8poiI/3GIj/cYiI/3GIiP9xiIiP9xiIj/cTKfbL5gk4hx/4iHH/iHH/iHH/iHH/iHH/iHH/iHH/gxsbm/TkZx/3H/cf9xj/cf9x/3H/cY/3H/cf9xj/cf9x/3GP9x/3GC8a3Uo+UiuIiIj/cYiIiIj/cYiIiIiP9xiIiIiIiP9xiIiIg0eWm8hpaHH/iHH/iIcf+Icf+Icf+Icf+Ihx/4hx/4cf+IOgKpt/1W/3GP9x/3H/cf9xj/cf9x/3H/cY/3H/cf9xj/cf9xj/cf9xLC6fGk0WDnGP9x/3H/cf9x/3H/cf9x/3GP9x/3H/cf9x/3GP9x/3H/cf9xNWUnu5rY/3GI/3GIj/cYj/cYiP9xiI/3GIj/cYiP9xiIj/cS8KU0ovWstxiI/3GIj/cYiI/3GIiP9xiI/3GIiI/3GIiP9xiIiP9xiIiP8zOL2+x0Jx/4hx/4hx/4cf+Icf+HH/hx/4hx/4cf+HH/iHH/hx/4cf+HH/hx/4cf+HH/hx/4cf8slTUqZqyt/3H/cf+HH/cf9x/3H/hx/3H/cf9x/3H/cf+HH/cf9x/3H/Sr7MZBNx/3H/cf9x/3H/cf9x/3H/cf9x/3H/cf9x/3H/cY/3H/cf9x/3EqdECquLv1/4cf+Icf+Icf+HH/hx/4hx/4cf+Icf+HH/hx/4PdbKsyk1cY/3H/cY/3GP9xj/cf9xj/cY/3GP9xj/cY/3GP9xj/cYMPQIsBv3iIiIj/cYiIiIiIiP9xiIiIiIiDUW17vpKIiHH/iIcf+Ihx/4iHH/iIcf+Ihx/4hx/4g3bNm6kyb/cf9x/3H/cf9x/3H/cf9x/3GP9x/3H/cf9x/3H/cY/3H/cf9x/3GP9x/3H/OzH4ts4HiIj/cYiI/3GIiP9xiIiP9xiIiP9xiIiI/3GIiIPWpqs5WVhx/4iHH/iIcf+Ihx/4hx/4iHH/iIcf+Icf8yOoi/xXf/cf9x/3H/cf9x/3H/cf9x/3H/cf9x/3H/cf9x/3H/cf9x/3E4v7S3QEtxj/cY/3GP9xj/cY/3GP9xj/cYj/cY/3GP9xj/cYJAYDmgCvxoiIhx/4iIiIiIiIiIcf+IiIiIiIhxMntJvYS2cf+HH/hx/3H/hx/4cf9x/4cf+HH/cf+HH/cf+HH/cf+HE4Exm47OaP9xj/cY/3GI/3GP9xj/cY/3GP9xiP9xj/cY/3GI/3GP9xiP9xj/cYTYCsN/WP9xiP9xiP9xiP9xiP9xiP9xiI/3GI/3GIj/cYj/cYiP9xgy9sm+CTaIiIcf+IiIiIcf+IiIiHH/iIiIhx/4iCgNoRqfJe6P9xj/cY/3GP9xj/cY/3GP9xj/cY/3GP9xj/cY/3EromgqZdl9/3GIiIiP9xiIiIiP9xiIiIiI/3GIiIiDrMqbYzVohx/4hx/4iHH/iHH/iHH/iIcf+Icf+Icf+Icf+C4FAipPr93/iHH/iHH/hx/4hx/4hx/4cf+Icf+HH/hx/4hx/4cf9AJVwOqnH/hx/4cf+HH/hx/4cf+HH/hx/4cf+HH/hx/4cf+HH/gqa7MaeUTOiIiIiIiIiI/3GIiIiIiIiIiIiIg9dMSzizuIcf+IiIhx/4iIhx/4iIcf+IiIcf+IiHH/iD/u8bERDnH/iHH/iIcf+Icf+Icf+Icf+HH/iHH/iHH/iHH/Nk6Vu7Fq/3H/cf9x/4cf9x/3H/cf9x/3H/hx/3H/cf9x/3H/cf9x/3H/hx/3H/cf9x/3H/cf9x/3H/cf9x/3H/cf9x/3H/cf9x/zbd27oiJHGIiI/3GIiIiP9xiIiIj/cYiIiIj/cYgo+tNaoFLKcf+HH/cf+HH/cf+HH/cf+HH/cf+HH/cf9x/4cf9x/3H/gXk46BlXxxfoiHH/iIcf+Ihx/4iIcf+Icf+Ihx/4iHH/iHH/g6Uea2rhlx/3H/hx/3H/cf+HH/cf9x/3H/cf+HH/cf9x/3H/cf84m5O5ZGz/cf9x/3GP9x/3GP9x/3GP9x/3H/cY/3H/cY/3GP9x/3GP87+/S2BAuIj/cYj/cYj/cYiP9xiI/3GI/3GIj/cYiP81LNG80y6I/3GIiIj/cYiIiP9xiIiIj/cYiIiIj/cYg9xnSzOYuIiIiIiHH/iIiIiIiIiIcf+IiIiCMMVSr/Oq3/iIcf+IiHH/iIcf+Ihx/4hx/4iHH/iIcf842Ti4Jsdx/3H/cf9x/4cf9x/3H/cf9x/3H/cf9x/3H/cf9x/3H/cf9x/3EoEz8ajswOcf+HH/cf9x/4cf9x/3H/cf9x/4cf9x/3H/cf9x/3H/hx/3El7/MasQDOiIiIiIiHH/iIiIiIhx/4iIiIhxMaxpvlOWcf9x/4cf9x/4cf9x/4cf9x/4cf9x/4cf9x/4cf9x/3H/hxI79hGtQJ7oiIiP9xiIiIiIiIiIiIiIiIj/cYP1QzsavMiIiHH/iIiIiIhx/4iIiIcf+IiIiHH/g5ty23SNJx/3H/cf9x/3H/cY/3H/cf9x/3H/cf9x/3GP9x/3H/cf9x/3E1iLK6d01xj/cf9xj/cY/3GP9xj/cY/3H/cY/3GP9xj/cY/3GP9xj/cYj/cY/3GCVAVroM+pSIiIiIiHH/iIiIiIhx/4iIiIiHH/MRDJv+82hx/3H/hx/3H/hx/3H/cf+HH/cf+HH/cf9x/4cf9x/y1gRBpJ+76IiIiIiIiIiIiIhx/4iIiIiIiIhx/4giBdF6ELLocf+HH/cf9x/3H/hx/3H/cf9x/3H/hx/3H/cf9x/3H/cf8usvMaNNDOiHH/iIiIiIiIcf+IiIiIhx/4iIiIhxNNEavC7l/3H/hx/3H/hx/3H/cf+HH/cf9x/4cf9x/3H/hx/3H/cf9x/4cf9x/3H/cSgCwhqP096IiIiIiIiIiIiIiIiIiIiHH/iIiIPuj6shcFhx/3H/hx/4cf9x/4cf9x/4cf9x/4cf9x/4cf9x/3H/hx/y3jwhpBw96IiIiIiIiIiIiIiIiIiIiIiIiIiIiIiIcf+IiIiIiIiIiIiIhx/4LQVTGk+qzo/3GP9xj/cf9xj/cY/3GP9xj/cY/3GP9xj/cY/3GDdhqbmeVoiIiIiIiIiIiIiIiIiI/3GIiIiIiIiCz5F1pwbor/cf9xj/cf9x/3GP9x/3GP9x/3GP9x/3GP9x/3GP9x/y5xvhpI5B7/cf9xj/cf9x/3H/cf9x/3H/cY/3H/cf9x/3H/cY/3H/cf9xj/PDIqtc3V/3GIiIj/cYiIiP9xiIiIj/cYiIiIj/cTocybbjNohx/4iHH/iHH/iIcf+Ihx/4hx/4iHH/iHH/g/d+OyiBz/hx/4cf9x/4cf+HH/hx/3H/hx/3H/hx/4cf9x/4cf82VyO6qNxx/3H/cf9x/3H/cf9x/3H/cf9x/3H/cf9x/3GP9x/3H/cf9x/3H/cTBnI7Co3I/3GP9x/3GP9xj/cY/3GP9x/3GP9xj/cY/3GP9xj/cY/3GP9xj/cYj/cY/3GP9xj/cYj/cY/3E/d1OxiKz/cYiP9xiIj/cYiP9xiIj/cYiI/3GIiP9xiIiP9xiIiP9xg/3ROxIuyIiIiIiIiIiIiIiIiP9xiIiIiINdEVuy7qiHH/iIiHH/iIhx/4iIcf+IiHH/iIcf+IiDunU7VYrHH/iHH/hx/4hx/4cf+HH/hx/4hx/4cf+HH/hx/4cf+HH/hx/4cf+HH/hx/4cf9x/4cf+DFPFr+w6XGP9x/3H/cf9xj/cf9x/3H/cY/3H/cf9x/3GP9x/3GP9x/3H/cY/3H/cTO15b1KGo/3GIj/cYj/cYiP9xiP9xiI/3GIj/cYiP9xiCh5z0qoYwuIcf+IiHH/iIhx/4iHH/iIcf+IiHH/iIcf+Icf8thYkqR6dthx/3H/cf9x/4cf9x/3H/cf9x/4cf9x/3H/cf9x/3H/cf+HH/M9JHvi24j/cY/3GP9xiP9xj/cYj/cY/3GI/3GP9xiP9xiP9xiP9xR4Ysh51xiP9xiI/3GI/3GI/3GI/3GIj/cYj/cYiP9xiITBqcTlaI/3GIj/cYiI/3GIiP9xiIj/cYiI/3GIgwS5WwxGqIiIiIiIiIhx/4iIiIiIiIiIiIcf+DCrQrBkvYiIhx/4iIhx/4iIcf+IiIcf+IiHH/iIhx/zplibeadv9x/4cf9x/3H/cf9x/3H/cf9x/3H/hx/3H/cf9x/3H/cf9x/z+FWbJ6po/3GIj/cYiP9xiI/3GI/3GIiP9xiI/3E3GRa55umIiIiIiIiIiIiIiIiIiIiIiIiILxjNGi5zLoiIiIiIj/cYiIiIiIiIiP9xiIiIiIJR4oGs4dfv9xj/cY/3GI/3GP9xj/cY/3GI/3GP9xiP9xj/cYj/MnvJv4Q2iIiIiIiIiIiIiIiIiHH/iIiIiIIiUTKv2uzYiIiIhx/4iIiIhx/4iIiIcf+IiIhx/4iIJEK4avvUeYcf+Ihx/4hx/4hx/4hx/4hx/4hx/4hx/4hxPNqYsyVncY/3H/cf9x/3H/cf9x/3H/cY/3H/cf9x/3H/cY/3H/cf9x/3GP9x/3H/cY/3H/cf9xj/cf9x/3E9vLWzQ0qI/3GIj/cYj/cYj/cYiP9xiP9xiI/3GIj/cYg49Tm4CsaIiIiIhx/4iIiIiHH/iIiIiHH/iIiCghthqd5J6P9xiI/3GIj/cYiP9xiI/3GIj/cYiI/3GIgkEToq3uxdiIiHH/iIiIiIhx/4iIiIhx/4iIiCkSMxqO3M6P9xj/cY/3GI/3GP9xj/cY/3GI/3GP9xiP9xj/cS13sXpohOiIiIiIhx/4iIiIiHH/iIiIiHH/iIiIP6VJslq2/4cf9x/4cf9x/4cf9x/4cf9x/3H/hx/3H/hx/3H/cf+HH/cf9xOmT5tZsGcYj/cYj/cY/3GI/3GIj/cYj/cYj/cYj/cYKZ6EGnYXvnH/hx/3H/hx/4cf9x/4cf9x/4cf9x/3H/hx/3H/grunIaZFjeiP9xiIiIiIiIiIiIiIiIiIiIiIiCyGJBpHnb5xj/cf9xj/cf9xj/cY/3H/cY/3GP9xj/cf9xj/cY/3GP9xg6GEm257aIiIiIiI/3GIiIiIiIiIiIj/cYiIiIiIiIiIiIiIgxoSm/XtZx/4hx/4hx/4hx/4cf+Icf+HH/iHH/hx/4hx/zBU2LC7J3H/cY/3H/cf9xj/cf9x/3GP9x/3GP9x/3GP9x/3GP9x/3EuHaAaLiX+iIiHH/iIiIhx/4iIiIcf+IiIhx/4iIhx/4iIhx/4iDN6cb2FjnH/iIcf+Icf+Ihx/4iHH/iHH/iIcf+Icf+DikBLhb+3H/hx/3H/hx/4cf9x/4cf+HH/cf+HH/cf+HH/hx/3H/hxPHj5tIcG/3GP9xiP9xj/cY/3GI/3GI/3GP9xiP9xiP9xj/Nj+Gu8B5iIj/cYiIiIiIiIiIiP9xiIiIiIg3xNu5OyRx/4cf+Icf9x/4cf+HH/hx/4cf+HH/hx/4cf9x/4cf+HEpT6MaewXOiIiIj/cYiIiIiIiIiIiIiIiIiIiIiIiDDrebAkhohx/4cf+Icf+HH/hx/4hx/4cf+HH/hx/4cf+Icf+D/L87I0DP9x/3H/hx/3H/cf9x/3H/cf+HH/cf9x/3H/cf9x/3H/cf9x/3H/LDdRGlyK7oiIiIiIiIiIiIiIiIiIiIcf+DWvN7tQyHH/hx/4hx/4hx/4hx/4cf+Icf+HH/iHH/hx/4hx/4cf+HH/hx/4hx/4cf+HH/hx/4cf+HH/hx/4cf+CexhSq0563/cf9x/3H/hx/3H/cf9x/3H/cf+HH/cf9x/3H/cf9x/3H/cf9x/yBZ1BobYr6IiIcf+IiIhx/4iIiHH/iIiHH/iIiHH/iDpFh7e6eP9x/4cf+HH/cf+HH/cf+HH/cf+HH/cf+HH/cf+HH/cf9x/4QrR85Lhx/3H/cf+HH/cf9x/3H/hx/3H/cf9x/3H/cf+HH/cf9x/zO9CL5C9/9xj/cYj/cY/3GI/3GI/3GI/3GP9xiP9xiP9xiDqa27ZlJIcf+IiIiHH/iIiIcf+IiIcf+IiIcf+IiIcf+IiIcf+IiHH/iIhx/4iHH/g4u0e4RLhx/4cf9x/4cf9x/3H/hx/3H/hx/3H/cf+HH/cf9x/4cTbmiroZdY/3GI/3GI/3GI/3GIj/cYj/cYiP9xiP9xiI/3GIgnWBkqqn5tiIiIiIiIiHH/iIiIiIiIiIiIiIgxXmm/oZaHH/hx/4cf+HH/hx/4cf9x/4cf+HH/hx/3H/hx/4cf+HH/cTbbibokdv9xj/cY/3GP9xj/cY/3GI/3GP9xj/cY/3GI/3GP9xj/NoQ5u3vGj/cYiIiIiIiIiIiIiIiIiIcf+IiIiIiIgwnjmwccZx/4cf+Icf+HH/hx/4cf+HH/hx/4cf+HH/hx/4cf+HH/hx/3H/hx/4cf+HH/cf+DWtXLxSo4j/cYj/cYj/cYj/cYj/cYj/cYj/cYj/cYiP9xiD3aVrMlqYiP9xiIiIiIiIiIiIiIiIiIiIiC+4PEpEfDv/iHH/iHH/hx/4hx/4hx/4cf+Icf+HH/hx/4hx/4cTOVMrxqzYcf+HH/cf+HH/cf+HH/hx/3H/hx/3H/hx/3H/cf+HH/cf+DROJb2x2v9x/3H/cY/3H/cY/3H/cf9xj/cf9xj/cf9xj/cf80lCG8a95xj/cY/3GP9xj/cY/3GP9xj/cY/3GP9xj/cY/3GP9DTRzrLv9xiP9xj/cY/3GI/3GP9xiP9xj/cYj/cY/3GI/3GI/3GP9xiP9xiP9xiP9xiP867MS2EztxiIiIiP9xiIiIiIj/cYiIiIiIiC681yo0Mo2IiIcf+IiIhx/4iIhx/4iIhx/4iIhx/4iETXXMKKiHH/iIcf+IiHH/iIcf+Ihx/4iHH/iIcf+Icf87xXS2Oov/hx/4cf+HH/hx/3H/hx/4cf+HH/cf+HH/cf+HH/hx/zYffbvggoiP9xiI/3GIj/cYiP9xiIj/cYiP9xiIgmBTkar6xucY/3H/cf9xj/cf9xj/cf9xj/cf9xj/cf9xj/cf9xj/NLyZvUNmiIiIiP9xiIiIiIj/cYiIiIiIiI/3GIiIIMzQGhQy/v9x/3H/cf+HH/cf9x/3H/cf9x/3H/hx/3H/cf9x/3H/cf9x/zxg2LWfJ4j/cYiP9xiP9xiP9xiI/3GI/3GIj/cYj/cYiDXeIbsh3v9xiIj/cYiI/3GIiI/3GIiI/3GIiIj/cYiIg9s1ezTKhx/4iIiIhx/4iIiIcf+IiIhx/4iIhx/4g4ZRm4muaHH/cf9x/4cf9x/3H/hx/3H/cf+HH/cf9x/4cf9x/3H/cf+HH/cSJKxhrrU55x/4iIiHH/iIhx/4iIhx/4iIcf+IiHH/iCJg+Cr58H2HH/cf+HH/cf+HH/cf+HH/cf+HH/cf+HH/cf+HH/cf8lIiQazd2+iIiIiIiIiIiIiHH/iIiIiIiIiINTfou8gXcf+HH/hx/4cf+HH/hx/4cf+HH/cf+HH/hx/4cf+HH/cf+HH/hx/ziNcbhyjnH/cf9x/4cf9x/3H/cf+HH/cf9x/4cf9x/3H/cf9x/4cf9xP/lnsAaYcY/3GP9xj/cYj/cY/3GP9xiP9xj/cYj/cY/3GI/3FBP3z8CIj/cYj/cYj/cYj/cYj/cYj/cYiP9xiP9xiI/3GDiBo7h+XI/3GIiIiI/3GIiIiIiP9xiIiIiIiIg0/KK8A12IiIiIiIiIcf+IiIiIiIiIiIhxO5OotWxX/4cf+Icf+HH/hx/4cf+HH/hx/4cf9x/4cf+HH/hx/4cT+aqrFlVY/3GP9xj/cY/3GP9xiP9xj/cY/3GI/3GP9xiP9IGFyeeoj/cYj/cYj/cYj/cYj/cYj/cYj/cYj/cYj/cTn2srYJTXGIiI/3GIiIj/cYiIiP9xiIiI/3GIiIiC3ZBBoyb75x/3H/cf9x/3H/cf9x/3H/cf9x/3H/cf9xj/cf9x/3H/cf9x/3H/NO0EvRL7/3GP9xj/cY/3GP9xj/cY/3GP9xj/cY/3GP9xiP9xj/cT3Ug7MrfI/3GIj/cYiI/3GIiP9xiI/3GIiI/3GIiP9xiIiP9xiIiP9xiIiP9xNvLtug0Shx/4hx/4cf+Icf+HH/hx/4hx/4cf+HH/hx/4cf+DEWs7/pTIcf9x/3H/cf+HH/cf9x/3H/cf+HH/cf9x/3H/cf9x/3H/cf9x/zwwdLXPi/9xj/cf9xj/cY/3H/cY/3GP9x/3GP9xj/cY/3GP9xg/aiWxldqI/3GIj/cYiI/3GIiP9xiIj/cYiI/3GIiI/3GIiI/3GIiI/3GIiIj/cYiDAecbDxjoiIiIiI/3GIiIiIiIiIiIiP9xiIiIiIiIiD22RrNJuYiIcf+Ihx/4iIcf+Ihx/4iHH/iIcf+Ihx/zxG0bS5Lohx/4cf+Icf+Icf+HH/iHH/hx/4cf+Icf+HH/NcyFuzN6cf9x/3H/cf9x/3H/cf9x/3H/cf9x/3H/cf9x/3H/cf9x/3H/cTyN8bNyDnH/cY/3H/cf9xj/cf9xj/cf9xj/cf9xj/cf9xj/cf9xj/cTXwabsPloiIiIj/cYiIiIiI/3GIiIiIiIj/cYiDUcmbvjZoiHH/iHH/iHH/iHH/iHH/iHH/iHH/iHH/iHH/glmU8axmsOiIcf+Ihx/4iHH/iHH/iIcf+Icf+Ihx/4hx/4hx/4hx/4hx/4hx/4hx/4hxMf9IvgC3cf9x/3H/cY/3H/cf9x/3H/cf9x/3H/cY/3H/cf9x/3H/cY/3H/cf9x/3GP9x/3H/cY/3H/cf9xj/PPgotQfX/3GIiP9xiIj/cYiI/3GIiI/3GIiI/3GIiI/3GIiIj/cYiIiP9xiIiIj/cYiIiIj/Nmy4u5NHiIhx/4iHH/iIhx/4iHH/iIcf+Ihx/4iHH/iIcf+Ihx/4hx/4iHH/iHH/iHH/iIcf+Icf+DwcCLXj9/9x/3H/cf9x/3H/cf9x/3H/cf9x/3H/cf9x/3H/cf9x/3H/cf9xj/cf9x/3H/cf9x/3GP9x/3H/cf9xg2jDm6c8b/cYiI/3GIiI/3GIiI/3GIiI/3GIiI/3GIgzAzm9/MZx/4iIhx/4iIcf+IiHH/iIhx/4iHH/iIcf+IiHH/iIcf+Icf+Ihx/4iEMibN3Zhx/4hx/4hx/4hx/4hx/4hx/4hx/4hx/4hx/4cf8yT7a/sEn/cf9x/3H/cf+HH/cf9x/3H/cf9x/3H/cf9x/3H/cf9xj/cf9x/3H/cf9x/3Eqd7sqeIRN/3GIj/cYiI/3GIiP9xiIiP9xiIiP9xgjvyEa1A3uhx/4cf+HH/cf+HH/cf+HH/hx/3H/hx/3H/hx/3H/hx/3H/hx/3H/cf+HH/JVL2GsrQnoiIiIcf+IiIiHH/iIiIcf+IiIcf+IOd0mtyLZhx/4cf+HH/hx/4cf+HH/hx/4cf9x/4cf+HH/hx/4cf9x/4cf+HH/cf+HH/cTIB+b7+Bv9xj/cY/3GP9xj/cYj/cY/3GP9xiP9xj/cYj/cY/3GDbBYbo+noiP9xiP9xiI/3GI/3GIj/cYiP9xiI/3GINw6mufFZiIiIiIcf+IiIiIiIiIiIiIiIiIiHH/iIiIiIg1bVu8kqT/hx/3H/hx/3H/hx/3H/cf+HH/cf9x/4cf9x/3H/hx/3H/cf9x/4OH6muYFZj/cY/3GP9xj/cY/3GP9xj/cY/3GP9xj/cY/3GP9xj/cYj/cY/3GP9xiP9xj/cYj/cY/3GI/3GP82xgi7OfeIiIiIiIiIiI/3GIiIiIiIiIiELffOIIiIiIiIiIiIiIiIiIcf+IiIiIiIiIhx/4iIiIiIhx/4iIiIN+XXuhoo/4cf+HH/hx/4cf+HH/hx/4cf+HH/hx/3H/hx/4cf+HH/cf+HH/hx/3H/hx/4cf9x/4cf9x/4cf9x/4cf8/W+KxpB1x/3H/cf9x/3H/cf9x/3H/cf9x/3H/cY/3H/cf9x/3H/cf9x/3H/cY/3H/cf9x/3H/cYOZKTtm1scY/3GP9xj/cY/3GP9xj/cY/3GP9xiP9xj/cY/3E5iIS2d3txiIj/cYiI/3GIiI/3GIiI/3GIiIj/cYiIMGtjsKSciIiIiIiIiIiIiIiIiIiIiIiIiIiIiIiIiIg1UZm7rmaIcf+HH/hx/3H/hx/4cf+HH/hx/4cf+HH/cf+HH/hxOlaktqlb/3H/cf9x/3H/cf9x/3H/cY/3H/cf9x/3H/cf9x/3GP9x/zJEQ767vHH/cY/3GP9xj/cY/3GP9xj/cY/3GP9xj/cY/3GI/3GDYvdLrQi4/3GIiP9xiIj/cYiI/3GIiI/3GIiI/3E7LRK10u2IiIiIiIiI/3GIiIiIiIiIiIiIiI/3GIiExXLEqNiIiIiIiIiIiIiIiIiIiIiIhxMLNIv0y3hx/4hx/4hx/4cf+Icf+HH/hx/4hx/4cf+HH/hx/4hx/4cf+HH/hx/4cf+HH/hx/4cf80OFO8x6yHH/cf9x/3H/cf+HH/cf9x/3H/cf9x/3H/hx/3H/cf9x/3E89qOzCVxx/3H/cY/3GP9x/3GP9x/3GP9x/3GP9xj/cf9xj/cY/3GP9x/3GP9xj/cY/3GP9xj/cf9xj/cY/3E7NEi1y7eIiP9xiIiIiIiI/3GIiIiIiIiIgqzJQacza+j/cf9x/3GP9x/3H/cY/3H/cf9xj/cf9xj/cf9xj/cf9xhAsxwFzo/3H/cY/3GP9x/3GP9xj/cf9xj/cY/3GP9xj/cf9xj/cY/3GP9xj/cY/3GP9xj/cYOcjYtzcniIiI/3GIiIiIiIiIiIiIiIj/cYiIiIiIiIiIiIiIiIiD4kGbLb5nH/iHH/iHH/hx/4cf+Icf+HH/hx/4hx/4cf+HH/hx/4cTooKbbX1o/3H/cY/3H/cY/3GP9x/3GP9x/3GP9xj/cf9xj/cY/3Et1AAqMr/9cf9xj/cf9x/3GP9x/3GP9x/3GP9xj/cf9xj/cf9xj/cY/3H/cY/3GP9xj/cf9xj/PCkotdbXiP9xiIiIj/cYiIiIiP9xiIiIiIiP9xNqPkulwbiIiIcf+IiIiIhx/4iIiIcf+IiIiHH/JDafOuyWDIiIiIiIiIiIiIhx/4iIiIiIiIiIiIiIiIhx/4iIiIiIiIhx/4iDAeCbHx9v+HH/hx/4cf9x/4cf+HH/hx/3H/hx/4cf9x/4cf8piGZqp3mZhx/3H/hx/3H/hx/3H/cf+HH/cf9x/4cf9x/3H/cf+HH/cf9xNoP4unwHiP9xiP9xj/cYj/cYj/cYj/cY/3GI/3GI/3GIgqUsM6etPMhx/4cf+Icf+HH/hx/4hx/4cf+HH/hx/4cf+HH/gm9g5K0J8bj/cf9xj/cY/3GP9xj/cf9xj/cY/3GP9xj/cY/3GP9xOqWZtlpmiIiIiIiIiIiIiIiIiIiP9xiIgvtS0aFK0ucYiIiP9xiIiI/3GIiIj/cYiIiI/3GIg1Lzq70MWIhx/4hx/4iHH/iHH/iIcf+Icf+Icf+Icf+IKUmzGotkzv9xiIj/cYiIj/cYiIj/cYiIj/cYiIiP9xiIiI/3GIg1Vpi8qWf/iIiHH/iIhx/4iIcf+IiHH/iIhx/4iCaEPBq3vD6IiIiIiIiIiIiIiIiIhx/4iIiDkPibjwdv+HH/hx/4cf9x/4cf+HH/hx/4cf9x/4cf+HH/MUYKsMn1j/cY/3GP9xj/cY/3GI/3GP9xj/cYj/cY/3GI/3GP864FG3H66I/3GI/3GIj/cYj/cYiP9xiP9xiI/3GIj/cYiP9xiI/3E6eza2hMmIiIiIiIiIiIiIiIiIiHH/iIiIgttHYaRLie/3GP9xj/cYj/cYj/cY/3GI/3GI/3GP9xiP9xiCEm7SoekS3/iIiIhx/4iIiHH/iIiIcf+IiIhx/4iIhx/4iIcf+IgtwWQaQ+m+iP9xiI/3GI/3GIj/cYj/cYiP9xiI/3GIj/cYglfrUauBSucf9x/4cf9x/3H/cf9x/3H/hx/3H/cf9x/3H/cf9x/3H/cf9x/3H/cf9x/3H/cf9x/3H/cf9x/3H/cf9x/3EkWeEaymHuiIiIcf+IiIiIiIhx/4iIiIiIcf9Ghsynk4iIcf+IiIhx/4iIhx/4iIhx/4iIhx/4iIcf8q2KwacnU+iIiIiHH/iIiIiIiIiIiIiIiIcf+DLNMb4yzoiHH/iIiIiHH/iIiIcf+IiIiHH/iIiHH/NDiWvMdpcf+HH/cf+HH/hx/4cf+HH/hx/3H/hx/4cf+HH/cf+HH/hx/3H/hx/3H/hx/4cf9x/4cf9x/4cf9x/3H/hx/3E+N/SyyAv/cf9x/3GP9x/3H/cY/3H/cY/3H/cY/3H/cY/3H/cY/3H/NMdBvDi+cY/3GP9xj/cY/3GP9xj/cY/3GP9xj/cY/3GP9xj/cTLM0b4zLoj/cYj/cYj/cYiP9xiP9xiP9xiI/3GI/3GDkEc7f7jP9xiIiIiP9xiIiIiI/3GIiIiIiIj/cYiIiIiIiIM9uTvSRsiIiIhx/4iIiIiIhx/4iIiIiHH/iIiIiHH/iIiIhx/4iIPOditBidcf+Ihx/4iHH/iIcf+Ihx/4hx/4iHH/iHH/iHH/O1pZtaWmcf9x/3H/cf9x/3H/cf9xj/cf9x/3H/cf9xj/cf9x/3H/cY/3H/cf84v+m4QBZxiIiP9xiIiI/3GIiIj/cYiIiIj/cYgzeH2+h4L/hx/4cf+Icf+HH/hx/4cf+HH/hx/4cf+HH/hx/4cf+HH/PUbIs7k3cY/3H/cY/3H/cY/3GP9x/3GP9xj/cY/3H/cY/3GP9xg0V5m8qGb/cYiIiIiIiIiIiP9xiIiIiIiIiIiIiIiIiIiIiIiIgxHUe/4rhx/4hx/4iHH/iHH/iHH/iHH/iHH/iHH/iHH/iEx5XEhqcf+HH/iHH/hx/4hx/4cf+HH/iHH/hx/4cf+HH/iHH/hx/zD+6LARF3GP9x/3GP9x/3GP9x/3GP9xj/cf9xj/cf9xj/cY/3E5+BK3B+2P9xiP9xj/cY/3GI/3GP9xiP9xj/cYj/cYj/P26JspF2iIiIiIiIiIiIiIiIcf+IiIiIiIiIJmk5Sslsa4cf+Icf+Ihx/4hx/4hx/4hx/4hx/4hx/4cf+IK5jJGnZzbv+IiIiIiIiIiIiIhx/4iIiIiIiIcf+IiIiIiHH/iIiIiIcf+IiCpDcxpryM5xj/cY/3GI/3GP9xj/cYj/cY/3GI/3GP9xiP9xj/cYj/cYj/cY/3GI/3GI/3GI/3GI/z4RyLPuN4iIiIiIiIiIiIiIiIcf+IiIiIiIiIiHH/iIiIiIT3GMKOf/iIiIiHH/iIiIhx/4iIiHH/iIiHH/iDmAp7h/WP9x/4cf+HH/cf+HH/hx/3H/hx/3H/hx/3H/hx/3H/grrrQaZRS+iIiIiIiIiIiIiIiHH/iIiIiIiELFTOOriIiIiIcf+IiIiIhx/4iIiIhx/4iIiIcTEYCb/n9v+HH/hx/3H/hx/3H/hx/3H/hx/3H/cf+HH/cf+HH/cf9x/4MO2ZsCJmcY/3GI/3GI/3GP9xiP9xiP9xiP9xiP9xiP9xiP9xgxFsm/6TaIiIiIiIiHH/iIiIiIiHH/iIiIgymom+ZXZx/3H/hx/4cf9x/4cf9x/4cf9x/4cf9x/4cf9x/4cf9x/zWR5bxuGv9xj/cf9xj/cf9xj/cf9xj/cY/3H/cY/3GP9x/3GP9xj/cY/3H/cY/3GP9xj/cY/3GP9xg3d3O5iIyP9xiP9xiI/3GI/3GIj/cYiP9xiI/3GIj/cYiP9xiIj/cYiP9xiIj/cYiI/3GIiI/3GIiI/3GIiI/3GDwfMbTgzoiIiIiP9xiIiIiIiP9xiIiIiIiIiD3adLMli4iIiIiHH/iIiIiHH/iIiIhx/4iIiHH/g6kYO3bnz/iHH/iHH/iHH/iHH/iHH/iHH/iHH/iHH/hx/4hx/zbzFrsM6f9x/3H/cf+HH/cf9x/3H/cf9x/3H/cf9x/3H/cf9x/3H/cf9xMfjnvgcYcYj/cYj/cYj/cYj/cYj/cYiP9xiP9xiP9xiI/3GIj/cYj/cYiP9xiIj/cYiP9xiI/3GIiP8ySNK/ty3/cYiIiIiIj/cYiIiIiIiI/3GIiIiDmeGbdh5nH/iHH/iIcf+Icf+Icf+Icf+Icf+Icf+Icf+D6587JGDHH/hx/3H/hx/3H/hx/3H/hx/3H/hx/3H/cf+HH/cf9x/4cf9x/3EnwyQqo829/3H/cf9x/3H/cf9xj/cf9x/3H/cf9x/3H/cf9x/3GP9x/3H/OxIJtu32/3GIiP9xiIj/cYiI/3GIiP9xiIj/cYiIg7q7W1VEqIiIiIiIiIhx/4iIiIiIiIiIcf+ISPMcgM6IiIhx/4iIiIiHH/iIiIiHH/iIiIhx/4iDEzd7/MiIcf+HH/hx/3H/hx/4cf+HH/hx/3H/hx/4cf9x/4LgaxGj+U7oj/cYiIiIiI/3GIiIiIiIj/cYiIiIiIiC/+syogFM2IiIhx/4iIiIiIiIiIiIiIiIhx/4K246KmkcXYhx/4cf+HH/hx/4cf+Icf+HH/hx/4cf+HH/LCOfWn3GCoiHH/iIhx/4iIcf+Ihx/4iHH/iIhx/4iHEoEUsajutOiIiIiIiIiIiIiIiIiIcf+IiIiIiDGoAr9X/YiIiHH/iIiIcf+IiIcf+IiIcf+IiIcf+INgg2uvfJhx/3H/hx/4cf+HH/hx/3H/hx/4cf9x/4cf+HH/cf+HH/cSKiFGoG3rmHH/hx/4cf+HH/cf+HH/hx/4cf9x/4cf+HH/cf+HH/cSbb7xqyQQ7/hx/3H/hx/4cf+HH/hx/4cf+HH/cf+HH/hx/4cTkvibbQdnGP9xj/cY/3GP9xj/cY/3GP9xj/cY/3GP9xiP9xg4Q1m4vKaIiIiIiIiIiIiIiIiIiIiIiDPD+708BHH/hx/4cf9x/4cf+HH/cf+HH/cf+HH/cf+HH/cf+HH/cTOV6LxqF3GP9xj/cY/3GP9xiP9xj/cY/3GI/3GP9xj/cYj/cYg4rMm4UzaIiIiIiIiIiIcf+IiIiIiIiIiIgwm+OwdByIcf+Ihx/4iIcf+Ihx/4iHH/iIcf+Ihx/4hxOhPJtuw2/3H/cf9x/3H/cf9x/3H/cf9x/3GP9x/3H/cf9x/3H/cY/3H/R4yMlzdx/3H/cY/3H/cf9xj/cf9xj/cf9xj/cf9xj/cf9xj/NVGXvK5oj/cYiIj/cYiI/3GIiI/3GIiI/3GIiIj/cYiIiI/3GIiIiP9xiIiIiP9xiIiINdLYuy0niIcf+Ihx/4iIcf+Ihx/4hx/4iHH/iIcf+Icf+Ihx/4hx/4hx/4hx/4hAnIwHN3H/iHH/hx/4hx/4hx/4cf+Icf+HH/hx/4hx/4cf+HH/MmgmvpfZcf9x/3H/cf9x/3H/cf9x/3H/cf9x/3H/cf9x/3H/cY/3H/cf87eNm1hyZxiIj/cYiI/3GIiI/3GIiI/3GIiI/3GIiIPFFBtK6+iIiIiP9xiIiIiIiIj/cYiIiIiIM/BWvQ+piHH/iIiHH/iIhx/4iIcf+IiHH/iIcf+IiHH/iIcf+Ihx/4iHH/iIcf+Icf+Ihx/4gzwai9Pldx/3H/cf9x/3H/cf9x/3H/cf9x/3H/cf9x/3H/cf9x/3H/cf9x/3H/cf9xj/cShbjWq6Ryn/cYiP9xiP9xiI/3GI/3GIj/cYiP9xiI/3GIiP9xiI/3GIiP8+7KSzE1uIiIiIiIiIiIiIiIiIiIiIiIiIg3i1K5dK2IiIcf+IiIiIhx/4iIiIcf+IiIhx/4iIOFkauKblcf+HH/cf9x/4cf9x/3H/cf+HH/cf9x/3H/cf9x/4cf81OCm8x9aI/3GI/3GI/3GI/3GI/3GI/3GIj/cYj/cYiP9xiI/3GI/3GCgxxBqM475x/4cf9x/3H/hx/3H/cf+HH/cf9x/3H/hx/3H/cf9x/4JKz7SvUwS4/3GI/3GP9xj/cYj/cY/3GI/3GI/3GP9xiP8qnGQahjm+/4cf+HH/hx/4cf9x/4cf+HH/hx/3H/hx/4cf9x/4cf+HE1dom7iXb/cY/3GP9xj/cY/3GI/3GP9xj/cY/3GI/3GP9xglP7QavAS+hx/4cf+HH/hx/4cf+HH/hx/4cf+HH/cf+HH/hx/4cf9x/z59irKCdXGP9xiP9xj/cY/3GP9xiP9xj/cYj/cY/3GI/3GDiRiLhud4iIiIiIiIiIiIiIiIiIiIiIiIiIiIiIiIiINw0YuvLn/4hx/4cf+Icf+HH/hx/4hx/4cf+HH/hx/4cf+HH/iHE8xMm0OzaP9xj/cf9xj/cY/3H/cY/3GP9xj/cY/3GP9x/3GP8/Jlmy2aaIiIiIiP9xiIiIiIiIiIiIiIiIiILdwXWlI+inH/cf9x/3GP9x/3H/cY/3H/cf9xj/cf9xj/cf9x/3GP9x/yhJVzq7aoz/iIcf+Icf+Icf+Icf+Icf+Icf+Icf+HH/iHH/LMutKlNFLXGP9x/3GP9xj/cY/3H/cY/3GP9xj/cY/3GP9xj/cY/3GP8vdUZKSKub/3GI/3GI/3GI/3GI/3GI/3GIj/cYj/cYiDZ1+bqKBohx/4iIiIiHH/iIiIiHH/iIiIcf+IiCtQDGqK/zmHH/hx/4cf+HH/iHH/hx/4cf+HH/hx/3H/hx/4cf+HFC3YzSJ3H/cf+HH/cf+HH/hx/3H/hx/3H/hx/3H/hx/3H/hx/3H/cf+HH/cf9x/4cf8xsEawX7mP9xj/cf9xj/cY/3GP9x/3GP9xj/cY/3GP9x/3GP9xj/N4XbunokiIiIiIiIiIiIiIiIiIiHH/iIiIiIiIiIcf+CPFYxrjqc7/cY/3GP9xj/cY/3GP9x/3GP9xiP9xj/cY/3GP9xj/OBeiuehd/3GI/3GIj/cYiP9xiP9xiI/3GIj/cYiP9xiDm0BrdL+YiIiIiIiIiIiIiIiIiIiIiIiIiIg3sPG5Tw6IiIcf+IiIiHH/iIiIcf+IiIhx/4iIhx/zrcZbYjmocf+HH/hx/4cf+HH/hx/4hx/4cf+HH/cf+HH/hx/4JQWgOt+l/I/3GIj/cYiP9xiI/3GIj/cYiP9xiIj/Py+IstB3iIcf+IiIiIhx/4iIiIhx/4iIiHH/iIPykJsdb2cf9x/4cf9x/4cf9x/4cf9x/4cf9x/3H/hx/3H/cf+HH/cf9x/4cSZzABqoz/6P9xiIiIiIiP9xiIiIiIiIiIj/cYiD4zWLLMp4hx/4iHH/iHH/iIcf+Icf+Icf+Icf+Ihx/4hx/4cf+IJDokKtxdvXH/hx/4cf+HH/hx/4cf+HH/hx/3H/hx/4cf+HH/cf+HEy5B6+G+GI/3GIj/cYiP9xiI/3GIiP9xiI/3GIiP9xg4R/i4uAdx/4iIiIcf+IiIiHH/iIiIcf+IiIcf+CPCsCrj1P2HH/iIiIhx/4iIiHH/iIiHH/iIiHH/iDM1qb3KVocf9x/3H/cf+HH/cf9x/3H/cf+HH/cf9x/3H/cf9x/3H/cf9xOJG4uG5H/3GI/3GI/3GI/3GI/3GI/3GIj/cYj/cYiP9xg8Aki0/beIiHH/iIiIiIiIiIiIhx/4iIiIiIiIcf+IiIiIiHH/iIiIiHH/iIiIhx/4iIO98ntiDY/4cf+HH/hx/4cf9x/4cf+HH/hx/4cf9x/4cf+HH/cf+HH/OQgZt/fmcY/3GP9xj/cY/3GP9xj/cY/3GP9xj/cY/3GI/3E2VUG6qr6I/3GI/3GI/3GP9xiI/3GI/3GI/3GI/3GI/3GDUx2LvOJ4iIiHH/iIiIiIiIiIhx/4iIiIiIhx/4iIiIiCgWiCqel32HH/iHH/hx/4cf+Icf+HH/hx/4cf+HH/hx/4cf+HH/hx/4cTWty7pSNHGP9xiP9xj/cY/3GI/3GP9xiP9xj/cYj/cYj/cTmXtrdoSYiIiP9xiIiIiIiIiIiIiI/3GIiIiIiIiIiIiIiIiDQWmLzpZ4cf+HH/iHH/iHH/iHH/hx/4hx/4cf+Icf+HH/hx/4g87gq1EfWP9x/3GP9x/3GP9x/3GP9xj/cf9xj/cY/3GP9x/3GP9xj/cY/3GP9xOKYouFnXiIj/cYiIiIiP9xiIiIiIiP9xiIiIiIiIiIj/cYiIiIiIiIiIiIiIiIiIMq+4vlBHiHH/iHH/hx/4hx/4hx/4hx/4cf+Icf+HH/iHH/hx/4hx/4cf+HH/iHH/hx/4cf+HH/g10oi8LXf/cf9x/3GP9x/3GP9x/3GP9x/3GP9x/3GP9x/3GP9x/3GP9xg9ZHSym4txiP9xiP9xiI/3GI/3GIj/cYj/cYiP9xiDzlc7MajHGIiIiIj/cYiIiIiIj/cYiIiIiIiIj/J5MLGrbPTo/3GI/3GI/3GI/3GI/3GIj/cYj/cYiP9xiP9xiCmekxqGFs7/hx/4cf9x/4cf+HH/cf+HH/cf+HH/cf+HH/cf9x/4cSA7wFotQ/qIj/cYiI/3GIj/cYiI/3GIiP9xiIj/KfEwKpDs/Y/3GIj/cYiP9xiIj/cYiP9xiIj/cYiI/3GIiP9xiIj/cYNBALvO/0iIcf+Ihx/4iHH/iIhx/4iHH/iHH/iIcf+Ihx/4hx/4hx/4iHH/iHH/iDVFOby6xv9x/3H/cf9x/3H/cY/3H/cf9x/3H/cY/3H/cf9x/3GP9x/3E//pWwAWpxiP9xiP9xiP9xj/cYiP9xiP9xiP9xiP9xiP9xiI/3GIj/cYj/cYiP9xiI/3GIj/cYiP9xPD15tMKGiIiIcf+IiIiHH/iIiIcf+IiIhx/4iIhx/4iIhx/4iIcf+DyVqrVqVf9x/3H/cf9x/3H/cf+HH/cf9x/3H/cf9xj/cf9x/3H/cf9x/3H/cf9x/3H/cf9xMbZ1v0mK/3GP9xj/cYj/cY/3GI/3GP9xiP9xiP9xj/cYj/cYOAext/hOcYiP9xiI/3GIiP9xiI/3GIiP9xiI/3GIiIKb91KoQIrYiIiIiIiIiIiIiI/3GIiIiIiIiDB4bbGXkv+HH/cf+HH/cf+HH/cf+HH/cf+HH/cf9x/4cf9x/4cf9x/3H/cf+HH/cf9x/3H/hx/3H/cTUuz7rRMHGIiIiIiIiP9xiIiIiIiIiIiIiI/zmOgbhxfoiIiIiIhx/4iIiIiIiIiIiIiHH/iCwlhBpdp77/cY/3GP9xj/cYj/cY/3GP9xj/cYj/cY/3GP9xiP9xj/cYj/cY/3Ej3aga0iV+hx/3H/cf9x/3H/cf9x/4cf9x/3H/cf9x/3H/cf9x/3H/cf9x/3H/cf9xJoEJGrfvbv+Icf+Icf+Icf+Icf+HH/iHH/iHH/hx/4hx/4JZJjmvbZxnGP9xj/cf9xj/cY/3GP9xj/cY/3GP9xj/cY/3GP8zW3O+pIz/cYj/cYiP9xiI/3GIj/cYiI/3GIj/cYiDkRL7fu0Ihx/4cf+Icf+HH/iHH/hx/4cf+Icf+HH/hx/4cSuwZRpU+a6IiIiIiIiIj/cYiIiIiIiIiIiIg1g8O7fDyIiIcf+IiIhx/4iIiHH/iIiHH/iIiHH/gsLwEaXQ/uj/cY/3GP9xj/cY/3GP9xj/cY/3GI/3GP9xj/cY/ytErRp7tS6P9x/3H/cY/3H/cY/3H/cY/3H/cY/3H/cY/3H/cY/3H/cS0B27qP4kRx/4iIcf+IiHH/iIhx/4iHH/iIcf+Ihx/4iC8kijo9t1yIiIiIj/cYiIiIiIiIiIiIiIj/Pzo2ssXJhx/4iIcf+Ihx/4iIcf+Ihx/4iHH/iIcf+DmckrdjbXH/iHH/hx/4hx/4cf+HH/hx/4hx/4cf+HH/hx/4cf8nBhx63544iIiIiIiIiIiIiIiIiIiIiIiIiIgtF8B6foP4/4cf+HH/cf+HH/hx/3H/hx/4cf9x/4cf9x/4cf9x/3H/hx/3H/hx/3H/cf+HH/LeqDGkFXzoiIiIiIiIiIiIiIiIiIcf+IiIiIiIOwcJtfj2hx/4cf+HH/hx/4cf+HH/hx/3H/hx/4cf+HH/hx/3H/hx/4cf8tU6QaSsW+iIiIiIiIiIiIiIiIiIiIiIhx/4goNtMajJLOcY/3GP9x/3GP9xj/cf9xj/cY/3GP9xj/cY/3H/cY/3GP9xj/cY/yVsdyrZOI2P9xiIiP9xiIj/cYiIiP9xiIiP9xiIiIg9wHmzP4Zx/4iIcf+Ihx/4iIcf+Ihx/4iHH/iIcf+Ihx/4iHH/iHH/iIcf+Icf+Icf+Icf+Ihx/4O+EYtR7ncf+HH/cf9x/3H/cf9xj/cf9x/3H/cf9x/3H/cf9x/3H/cf9xj/cf9x/3H/cf9x/3GP9x/3H/cf9xNiWSutpt/3GP9x/3GP9xj/cY/3GP9xj/cY/3GP9xj/cYObfUt0griI/3GIiP9xiIj/cYiIj/cYiIj/cYiIj/cYiIiP9xiIiI/zrsQrcTvYiIiP9xiIiIiIiIiIiIiIiIiIg5iUW3drqHH/iIhx/4iIcf+IiHH/iIcf+Ihx/4iHH/iIcf+Ihx/4iHH/iHH/iDiogbhXfocf+HH/iHH/iHH/hx/4cf+Icf+HH/hx/4hx/4cf+HH/g2tcW6Sjpx/3H/cf9x/3H/cf9x/3H/cf9xj/cf9x/3H/cf9x/3H/cf9x/3FJVMx6s/9x/3H/cY/3H/cf9xj/cf9xj/cf9x/3GP9x/3GP9x/3GP9xVVrbpf9xj/cf9xj/cY/3H/cY/3GP9xj/cf9xj/cY/3GDWBBbt++oiP9xiI/3GIiP9xiIj/cYiP9xiIiP9xiIj/cYiIj/cYiIj/cYiDYTkbrsbv9xiIiIiIiI/3GIiIiIiIiIiI/3GIg+utWyRSqIhx/4iIhx/4iIhx/4iIcf+IiHH/iIcf+IiHH/iIPxRLsuu0/3H/cf9x/3H/cf9xj/cf9x/3H/cf9xj/cf9x/3GP9x/3H/cf9xg3mxe5ZOiP9xiI/3GIj/cYiP9xiI/3GIiP9xiI/3GIiP9xiIj/cYiIj/cYiIj/cYiIj/cYiIj/PLSotUtXiIcf+IiIcf+IiIcf+IiHH/iIhx/4iIcf+IghqjMaBlzOj/cYj/cYj/cYj/cYiP9xiP9xiI/3GI/3GIj/cTkJgbf2foj/cYiI/3GIiI/3GIiIj/cYiIiP9xiIiI/3GIiIiIPWOVs5xqiIiHH/iIiIiIhx/4iIiIiHH/iIiIOy40tdHLiHH/iHH/iHH/iHH/iHH/iHH/iHH/iHH/hx/4PuuGshR5cf9x/4cf9x/3H/cf9x/3H/cf9x/3H/cf9x/3H/cf9x/3H/cf9xM295vZCGj/cYiP9xiIj/cYiP9xiIj/cYiI/3GIiINq5KulG1hx/4iIcf+IiHH/iIhx/4iIcf+Ihx/4iHH/g4tci5Sjf/cf9x/3H/cf+HH/cf9x/3H/cf9x/3H/cf9x/3H/cf9x/3ErUX46augccf+HH/cf+HH/hx/4cf+HH/cf+HH/hx/3H/hx/4cf9xL4LzGhfQzo/3GIiIiIiIiIiIiIiIiIiIiIcf+IiIiIiIiIiIiIiIiHH/gyRXi+uoeHH/iHH/hx/4cf+HH/hx/4cf+HH/hx/4cf+HH/hx/4cf+HH/cf+HH/hx/4cf9x/4cf+HH/cf+HH/cf+HH/cf+HH/hx/3H/cf+HH/cf+HH/cf+HH/cf9x/4cf9x/3H/hx/3E4Q6a3vFlxj/cY/3GP9xj/cY/3GP9x/3GP9xj/cY/3GI/3GP82rkK7Ub3/cYj/cYj/cYj/cYiP9xiP9xiI/3GI/3GIj/M0D0vr8LiIiIiIiIiIj/cYiIiIiIiIiIiIiIIiGUGv3mvv9xj/cf9xj/cf9xj/cY/3H/cY/3GP9x/3GP9xj/cY/3E99GmzC5aIiIiIiIj/cYiIiIiIiIiIiP9xiIiIiIiIiIOlIZt63m/4hx/4hx/4hx/4hx/4cf+Icf+HH/iHH/hx/4hx/ysztypsxI1x/3H/cf9x/3H/cf9x/3H/cf9x/3H/cf9x/3H/cf9x/yQXuVr+hGqHH/iIhx/4iIcf+IiHH/iIcf+Ihx/4iIcT4ZabHmlnH/cf9x/3H/cf9x/3H/cf9x/3H/cf9x/3H/cf9x/3H/cf9x/3H/cY/3H/cf9x/3E7zOi1Mxf/cYiP9xiIj/cYiP9xiIj/cYiI/3GIiP9xglptAaxZL+/4cf+HH/hx/3H/hx/4cf+HH/cf+HH/hx/3H/hx/3H/hx/3E2m2G6ZJ7/cf9x/3H/hx/3H/cf9x/3H/hx/3H/cf9x/3H/cf9x/3H/hx/yjhtnrB5JiIiIiIiIiIiIiIiIiIiIiIiIgvo48qJccNcf+HH/cf9x/3H/hx/3H/cf9x/3H/hx/3H/cf9x/3H/cf9x/3H/hx/3H/cf9x/z1r5LSUG4/3H/cY/3GP9xj/cY/3GP9xj/cY/3GP9xj/cY/3GP9xPte5sihGiIiIiIiIiIiIiIiIiIiIiIiIiIiIiIiIiIiIiIiIiHH/iIiIgzRAG9u/6IiIcf+IiIiIcf+IiIiHH/iIiIcf+IiCQ9QTrsK+yP9x/3GP9x/3GP9x/3GP9xj/cf9xj/cf9xj/cY/3GP9x/yDFdioUqJ1xiP9xiI/3GI/3GIj/cYiP9xiI/3GIiP9xg6vTm2QsaIiIhx/4iIiIcf+IiIiHH/iIiIcf+IiCMbdBruSL7/cYj/cYj/cYj/cYj/cYiP9xiP9xiP9xiI/3GIj/cYiP9xiI/3GDnz07cMLIiIiI/3GIiIiIiIiIiP9xiIiIgmTwR62w+4cf+HH/cf+HH/cf+HH/cf+HH/cf+HH/cf9x/4cf9x/3H/hx/3H/ItKIGvLXfohx/4iIcf+Ihx/4iIcf+Ihx/4iHH/iIcf+IhxMcMlvzza/4cf+HH/cf+HH/hx/3H/hx/3H/hx/3H/hx/3H/hx/3H/g7PGu2w5SI/3GIj/cYj/cYj/cYj/cYiP9xiI/3GI/3GD2SWrNtpYiIiIhx/4iIiHH/iIiIcf+IiIhx/4iIL8n0GiNgvoiP9xiP9xiI/3GI/3GIj/cYiP9xiI/3GIj/cYiI/3Eou9IahELecf9x/4cf9x/4cf9x/4cf9x/4cf9x/4cf9x/4cf9x/3H/hxPhHSsu4t/3GP9x/3H/cf9x/3H/cf9x/3H/cf9xj/cf9x/3H/cf9xj/cf9x/zslFLba6/9xj/cY/3GP9xiP9xj/cY/3GI/3GP9xiP9xj/cYj/NjoRu8Xuj/cYiP9xiP9xiI/3GI/3GIj/cYiP9xiI/3GIJ5VSGqaq3v+HH/hx/4cf+HH/cf+HH/hx/3H/hx/4cf9x/4cf9x/4Ni9Fu9C6j/cf9x/3GP9x/3H/cf9xj/cf9xj/cf9x/3GP9x/3GP9x/3GP87lDK2a83/cYj/cY/3GP9xj/cY/3GP9xiP9xj/cY/3GI/3GCstRBptK77/hx/4cf+HH/hx/4cf+HH/hx/4cf+HH/hx/4cf+HH/cf+HH/hx/4cf9x/4cf+HH/cf8mygUas1+uiIiIiIiIiIiIiIiIiIiHH/iIiIgoccAaiOP+cf9x/3H/cY/3H/cf9x/3GP9x/3H/cY/3H/cY/3H/cf9xg3gJm5f2aIiIj/cYiIiI/3GIiIiI/3GIiIiIiP8qDVBKnyr7iIj/cYiI/3GIiP9xiIiP9xiIiP9xiIg0IQK83v3/cYiIiIiIiIj/cYiIiIiIiIiIiIiIiIiIj/cYg6u8i2RDeIcf+Icf+Icf+Icf+HH/iHH/iHH/hx/4hx/4cf+DEiXrDtoY/3GI/3GI/3GP9xiP9xiP9xiP9xiP9xiP9xiI/3GI/3ExmHi/Z4eHH/iIiIiIiIiIiIiIhx/4iIiIiIiIcf+IiIiIM8UyvTrNiHH/iIhx/4iIcf+IiHH/iIcf+IiHH/iIcf8jzM0a4zMuiIhx/4iIiIiHH/iIiIhx/4iIiIcf+Cn3tBpwhL5xiP9xiP9xiP9xiP9xiP9xiP9xiI/3GI/3GIj/Is0BKgQv7f9xiP9xiP9xiI/3GI/3GIj/cYiP9xiI/3GIj/cYiP9xiIj/cYiP9xg6wWm2PpaIiHH/iIiIcf+IiIhx/4iIhx/4iIhx/4iIcf+DHhOL8ex4cf9x/4cf9x/3H/hx/3H/hx/3H/cf+HH/cf9x/3H/hx/z27rrREUYiI/3GIiIiI/3GIiIiIj/cYiIiIiIg7BlK1+a2IiIiIcf+IiIiIiIiIiIiIiIiIiIiHH/iIiIiIiIiHH/iIiINxHuuu4R/3H/cf9x/3H/cf9x/3H/cY/3H/cf9x/3H/cY/3H/cf9x/3GDwZ4rTmHY/3GP9xj/cY/3GP9xj/cY/3GP9xj/cYj/cY/3GP9xj/cYj/cY/3GI/3GP9xiP9xj/cYj/cYj/cYj/cY/3GI/3GDGjGL9c54iIiIiIiIiIiHH/iIiIiIiIiIiIOrb5t0kG/4cf+HH/hx/4cf+HH/hx/3H/hx/4cf+HH/cf+HH/gqILg6jfR8iIiIiIiIhx/4iIiIiIhx/4iIiIgqOnQafFi+j/cYj/cY/3GI/3GP9xiP9xiP9xj/cYj/cYj/PTWptMpWiIiIiIiIiIiHH/iIiIiIiIiHErF2QaTom+cY/3GP9xj/cYj/cY/3GP9xj/cYj/cY/3GI/3GP9xiP9xiDrxs7YOTI/3GIiP9xiIiP9xiIiP9xiIiI/3GIiDINk77ybIiIiIiIiIiIiIiIiIiIiIiHH/iIiIiIiD+u2LFRJ4cf+HH/hx/4hx/4cf+HH/hx/4cf+HH/cf+HH/hx/4cf+HH/grBtYab5KeiIiIiIiIiIiHH/iIiIiIiIhx/4iIOiK2tt1Jcf+HH/iHH/hx/4cf+Icf+HH/hx/4cf+HH/hx/4cf+Icf+HH/cf+HH/Qs2c4yaHH/hx/4cf9x/4cf9x/4cf+HH/cf+HH/cf+HH/cf+HH/P6epsVhWcY/3GI/3GP9xj/cYj/cYj/cY/3GI/3GI/3GP9xgwl1KweK2P9xiIj/cYiP9xiIj/cYiIj/cYiI/3GIiI/3GIiI/zQdQr3ivYiIiI/3GIiIiIiIiIiIiIiIiIiP9xT9fMEoOIhx/4iIiIiIiIiIiIiIiIiHH/iIg+/QKyAv1x/4iIiHH/iIiHH/iIiHH/iIiHH/iIhx/4iIcf+IiHH/iIcf+IiHH/iIcf+Ihx/4iD26cbNFjnH/iHH/iHH/iHH/hx/4hx/4cf+Icf+HH/iHH/g898a0CDlx/3H/cf9x/3H/cf9x/3H/cf9x/3H/cY/3H/cf9x/3H/cf9xj/cf9xMwjDvfc8j/cY/3GP9xj/cY/3GP9xj/cYj/cY/3GP9xj/cYj/cY/zAt07HiLP9xiIj/cYiI/3GIiI/3GIiI/3GIiI/3GIPJ2ztGJMiIiIiIiIiIiIiIiIiIiIiIiIiIiIgmh0Yqt4udiHH/iIhx/4iHH/iIcf+IiHH/iHH/iIcf+Ig38/m5DAZxj/cf9x/3H/cf9x/3H/cf9x/3GP9x/3H/cf9x/3GP9x/3H/cf9xj/cf9x/3GP9x/3H/cY/3H/cf9xggt0QaBYu+cf+Ihx/4iHH/iIcf+Ihx/4hx/4iHH/iHH/g2c8i6jDdx/3H/cf9x/3H/cf9x/3H/cf9x/3H/cf9x/3H/cf9x/3GP9x/3H/K7bDOnSTzIiIiIhx/4iIiIiIcf+IiIiIcf+IiIg+QYazvnn/iHH/hx/4cf+HH/hx/4cf+HH/hx/4cf+HH/hx/4cf9x/4cf8u/yUqMA2tcf9x/3H/cf9x/3H/cf9x/3H/hx/3H/cf9x/3H/cf9x/3H/cf9x/3H/cf9xj/cf9x/3H/cf9xLS/mKk0BnY/3GI/3GP9xj/cY/3GI/3GP9xj/cYj/cY/3GI/zWwObxPxoiIiIiIiIiIiIiIiIiIiIiIiIcf+D54aLOHl/+HH/iHH/hx/4cf+HH/hx/4hx/4cf+HH/hx/4cf+HH/g+9MmyCzZxj/cY/3GP9x/3GP9xj/cY/3GP9xj/cY/3GP9xj/cY/zXM+LwzB4j/cYiIiIiIiIiIiIiIiIiIiIiIiIOLuDuER8iIhx/4iIiHH/iIiIcf+IiIhx/4iIhxNscFuTj6cf+HH/hx/4cf+Icf+HH/hx/4cf+HH/hx/4cf+HH/hx/4PX6Cs4F9cf+HH/cf9x/3H/hx/3H/cf9x/4cf9x/3H/cf9x/4cf9x/3H/cf9x/3H/cf9x/3H/cf9x/4cf9x/zsXU7borI/3H/cY/3H/cY/3H/cY/3GP9x/3GP9xj/cY/3H/cY/3GDkiMbbdznGP9xj/cY/3GP9xiP9xj/cYj/cY/3GI/3GP9xiP9xj/NtDZuy8miIiIiIiIhx/4iIiIiIiIiIhx/4iINKaTvFlsiIcf+IiHH/iIcf+Ihx/4iHH/iHH/iIcf+IPCvjtdQc/4cf+HH/hx/4cf+HH/cf+HH/hx/4cf9x/4cf9x/4cf8t5U8aUasO/4cf+HH/hx/4hx/4cf+HH/hx/4cf+HH/cf+HH/g3Utm6rSaP9xj/cY/3GP9xj/cY/3GP9xj/cY/3GP9xj/cYLYM5SkfMa3GIiP9xiIiP9xiIiI/3GIiIj/cYiIg8xVm0OqZx/4iHH/iIhx/4iHH/iIhx/4iHH/iIcf+Icf+Ihx/4hx/4iHH/iHH/iHH/M9gYvSfncf9x/3H/cf9x/3H/cf9x/3H/cf9x/3H/cf9x/3H/cf9xj/cf9Umt1l/3H/cf9x/3GP9x/3H/cf9x/3GP9x/3H/cf9xj/cf9x/3EukvNaVtDK/4iIiIiIiIhx/4iIiIiIhx/4iIiIhx/4iIiIhx/z9VSLGqt3H/hx/3H/hx/4cf9x/4cf+HH/cf+HH/cf+HH/cf+HH/cf+HH/cf+HH/cf+HH/cf9x/4cf9x/3H/hx/yW5VBrEar6IiIiIiIhx/4iIiIiIiIcf+IiIiIiHH/iIiDNbWL2kp3H/hx/4cf9x/4cf+HH/hx/3H/hx/4cf9x/4cf+HH/cf+HH/cf+C1AtBpL9L6IiIiIiHH/iIiIiIiIiIiIiIiHH/iIIsTSGvOy3v9xj/cf9xj/cY/3H/cY/3GP9xj/cY/3H/cY/3GP9xj/cY/3GP9xj/cY/3GP9xiP9xj/cY/3GP9xiP9xj/cYLCBTan36yf9xj/cY/3H/cY/3GP9xj/cY/3GP9xj/cY/3GP9xj/cYj/O56YtmFniIj/cYiIiIiIiIiIiIiIiIiIiIiIiIPnsnsoTYiIcf+Icf+Ihx/4hx/4hx/4iHH/iHH/iHH/iHH/hx/4hx/4hx/4hx/zrK27c1JP9xj/cf9xj/cY/3GP9xj/cY/3H/cY/3GP9xj/cYNDe2vMhJiIiI/3GIiIiP9xiIiIj/cYiIiIiP9xiIiIiIiP9xiIiIiIiIg5hPi4ewf/iIcf+Icf+Ihx/4hx/4hx/4hx/4hx/4hx/4hx/4hx/4hx/4cf+Icf+Icf+HH/hx/4hx/4cf+Icf+HH/hx/4cf+HH/hx/4hx/4cf+HH/hx/3EyU+W+rBr/cf9x/3H/cf9x/3H/cf9xj/cf9x/3H/cf9xj/cf9x/3H/cY/3H/cf9xj/cf9x/3GP9x/3H/cY/3H/cY/3H/cY/3H/cY/3H/cY/3GP9x/3GP8/+6exBFhxiIiI/3GIiI/3GIiIj/cYiIiI/3GIiIiI/3GIiIiIj/cYiIiIiIj/cYiIIcC/GvP0DnGIiIiP9xiIiIj/cYiIiIj/cYiIiIiDDe2rAxJYcf+Icf+HH/iHH/iHH/iHH/hx/4hx/4hx/ycwRBqs+76I/3GIiIiI/3GIiIiIj/cYiIiIiCt8eRpoOG6P9xj/cY/3GI/3GP9xj/cYj/cY/3GI/3GP9xiP9xiP9xj/cYgnoqQaldW+hx/4cf+HH/hx/3H/hx/4cf9x/4cf+HH/cf+HH/cf84yY25NnL/cYiP9xiIj/cYiP9xiI/3GIiP9xiIj/cYiINUk4u7bHiIiIiIcf+IiIiIcf+IiIhx/4iIiHH/gxJEi/27dx/3H/hx/3H/hx/3H/hx/3H/hx/3H/hx/3H/hx/3H/cf+HH/cf9x/4cf9x/3H/hx/3H/cf9x/4cf9x/3H/cf9x/3H/hx/3H/cf872Ri2JueP9xiP9xiP9xj/cYj/cYj/cYj/cYj/cYj/cYj/cYg+yXiyNoeIiIiIiIiIiIiIcf+IiIiIiIiIiHH/gm6wha0U96/3GP9xj/cY/3GP9xj/cY/3GI/3GP9xj/cYj/cY/3GI/zGPDbCA8nH/iIiIhx/4iIiHH/iIiIcf+IiIcf8samBKaVn7iIhx/4iIiIiIiIcf+IiIiIiIcf+Ig07Tm8EsaHH/cf+HH/hx/3H/hx/4cf9x/4cf9x/4cf9x/4cf9x/3H/hx/zq08rZLDXH/cf9x/3H/cf9x/3H/cf9xj/cf9x/3H/cf9x/3GP9x/3H/Px46suHF/3GIiI/3GIiIj/cYiIiP9xiIiIiP9xPa6YtFFn/4iIcf+IiHH/iIhx/4iHH/iIcf+IiHH/iHH/iILVJwKkrY/YiHH/iIhx/4iHH/iIcf+IiHH/iHH/iIcf+ISaoshV3/iIcf+Icf+Icf+Ihx/4hx/4hx/4cf+Icf+Icf+DDf1rEwKf9x/3H/hx/3H/cf9x/3H/cf9x/3H/cf9x/3H/cf9x/3GP9x/3H/cf9Jqux1UXH/cf9xj/cf9x/3H/cY/3H/cY/3H/cf9xj/cf9xj/cf89VRe0quj/cYiI/3GIj/cYiI/3GIiP9xiIiP9xiIj/cYNvppugWWiIhx/4iIhx/4iIcf+IiHH/iIhx/4iIcf+CiRpBqW5b6I/3GIj/cYiP9xiIj/cYiI/3GIj/cYiIj/cYiI/3GIiIPLuotURX/4iIiIcf+IiIcf+IiIcf+IiIcf+IiIcf+Ig1QOG7vx5x/4hx/4iHH/iHH/iHH/iHH/iHH/iHH/iHH/gyVja/qcn/cf+HH/cf9x/3H/cf9x/4cf9x/3H/cf9x/3H/cf9x/3H/cTe1MrlKzf9xj/cf9x/3GP9x/3GP9x/3H/cY/3H/cY/3H/cY/3H/cY/zK8Sr9DtY/3GIiIiIiIj/cYiIiIiIiIiIiP9xiIg+++WyBBpx/4iIcf+IiIcf+IiHH/iIhx/4iHH/iIcf+IiHH/iIcf+Ihx/4hx/4iHH/iHH/iIcf+Icf+Icf+Icf+Icf+IcShITRqbey7/iIiIcf+IiIcf+IiIcf+IiIcf+IiHH/iIgzj+29cBJxj/cf9xj/cf9xj/cf9xj/cf9xj/cf9xj/cY/3H/cYO42HtXJ4iIj/cYiIj/cYiIiP9xiIiI/3GIiIiI/3E3QqW5vVqIhx/4iIiIiIcf+IiIiIcf+IiIiIcf+IiIg2NhK6ye1x/4iHH/iIcf+Ihx/4iHH/iIcf+Icf+Ihx/4hx/4hx/4hx/4hx/4hx/4hx/4hx/4hx/4cf+Icf+DU5uLzGR/9x/3H/cf9xj/cf9x/3H/cY/3H/cf9xj/cf9x/3GP9x/zIHk774bHGP9xiP9xj/cY/3GI/3GP9xiP9xj/cYj/cYj/cYj/cY/3GI/3GI/3GI/yiEkxqXts6HH/hx/4cf+HH/hx/4cf9x/4cf+HH/hx/3H/hx/4cf9x/4cf9x/4cf+HH/cf+HH/cf9x/4cf9x/zH28rAZDf9x/3H/cf9x/3H/cf9x/3H/cY/3H/cf9x/3H/cf9xj/cTDhY78enHGP9xj/cY/3GP9xj/cY/3GP9xj/cY/3GP9xj/cYj/cY/3GP9xiP9xj/cYj/cY/3GI/3GP9xiP9xiP9xiP9xiP9xiP9xiP9xPVSHs6t4iIiIiIiIiIiIiIiIiIiIiIiIiIiIiIiIhx/4iIiIiIiIiIcf+IiIiIiIcf+DLZV78mqP+HH/iHH/hx/4cf+HH/hx/4cf+HH/hx/4cf+HH/hx/4cf9x/4cf+HH/hx/3H/hx/4cf9x/4cf+HH/cf+DrvKLYQ13GP9xj/cf9xj/cY/3GP9xj/cY/3GP9xj/cY/3GP9xj/cY/3GI/3GP9xj/cYj/cY/3GP9xMN+nsDBYiIiIiIiIiP9xiIiIiIiIiIiIiIiIiIiIiIiIiIiIiIiIiIiIiIiIiIcf+IiIiIM3XHvoo4/4hx/4cf+Icf+HH/hx/4hx/4cf+HH/hx/4cf+HH/hx/4cf+HH/hx/4cf+HH/hx/4cf+HH/cf+DGQGL9v53H/cY/3H/cY/3GP9x/3GP9xj/cf9xj/cY/3GP9x/3GP9xj/cY/3GP9xj/cY/3GP9xj/cYPyGYsd5niIiIiI/3GIiIiIiIiIiIiIiIiIj/cYiIiIiIiIiIiIiIiIhx/4N6v3ulQI/4hx/4hx/4hx/4cf+Icf+HH/iHH/hx/4hx/4cf+HH/iHH/hx/4cf+HH/hx/4cf+HH/hx/4cf+DS2KL1J14/3H/cf9xj/cf9xj/cf9xj/cY/3H/cY/3H/cY/3GP9x/3GP9xj/cY/3H/cY/3GP9xj/cY/3GP9xg+B0iy+LeP9xiIiIiIiP9xiIiIiIiIiI/3GIiIiIiIiIiIiIiIiIiIiIiIg4vFi4Q6dx/4hx/4hx/4hx/4cf+Icf+Icf+HH/iHH/hx/4hx/4cf+Icf+HH/hx/4cf9HFtyekocf+HH/cf+HH/hx/4cf+HH/cf+HH/hx/3H/hx/4cf9x/4cT7/xbEAOnH/cY/3H/cf9xj/cf9x/3GP9x/3GP9x/3GP9x/3GP9x/3GP9xj/cf9xj/cf9xj/cY/3GP9x/3GP9xj/cY/3GP9xj/cT6u2bJRJoiP9xiIiIiIiIiIiIiIiIiIiIiIOFeHuKh4hx/4hx/4iHH/iHH/iHH/iHH/iHH/iHH/iHH/hx/4Mq86vlDFcf9xj/cf9xj/cf9xj/cf9xj/cf9xj/cf9xj/cf9xj/cY/3H/cY/3GCaExDq3s7yHH/iIcf+Ihx/4iHH/iHH/iIcf+Icf+Ihx/4hx/4hxNaYau1nl/3H/cf9xj/cf9x/3H/cY/3H/cf9xj/cf9x/3GP9x/3GP9x/yGSYxoH2c6HH/iIcf+IiHH/iIcf+IiHH/iIcf+Ihx/4hxKsnzGlNgznGIiP9xiI/3GIiP9xiI/3GIiI/3GIiP9xiIiP9xiIiP81Mei8zheIiHH/iIiHH/iIiHH/iIhx/4iIcf+IiHH/iIhx/4iHH/iIcf+Ihx/4Mj52vsGJcf+HH/cf+HH/cf+HH/cf9x/4cf9x/3H/hx/3H/cf+HH/cf9x/3H/hx/3H/cf9x/3H/cf+HH/cf9x/3H/cf9x/3H/cf9x/3H/cf9x/3H/cf9x/3H/cf9x/3H/cTwL57T0GP9xiP9xiP9xiP9xiI/3GI/3GIj/cYj/cYiP9xiI/3GIj/cYiI/3GIj/cYiI/3GIiP9xgxPIi/w3eIiHH/iIiIhx/4iIiIcf+IiIhx/4iIhxPyn5sdYG/3H/cf9x/4cf9x/3H/cf9x/4cf9x/3H/cf9x/3H/cf+HH/cf9x/3H/LVAKKkr/XXGI/3GI/3GI/3GI/3GI/3GI/3GI/3GI/3GIj/cYj/cYiP9xiP9xgheTkqCWxtiIiIiIiIiIiIiIiIiIhx/4iIiIiIiIiHH/iIiIg/3ymxINaHH/hx/4cf9x/4cf+HH/hx/3H/hx/3H/hx/4cf9x/4cf8lJCAqzb39cf+HH/hx/3H/hx/4cf9x/4cf+HH/cf+HH/hx/3H/hx/3H/MjW1v8pK/3H/cY/3H/cY/3H/cf9xj/cf9xj/cf9xj/cf9xj/cf9xj/cUX1XKCqcf9xj/cY/3GP9x/3GP9xj/cY/3GP9xj/cY/3GP9xj/cY/3GP9xj/cYhA8Izw93GP9xiP9xj/cYj/cYj/cY/3GI/3GI/3GI/3GI/3GD79lLICa4iIiIj/cYiIiIiP9xiIiIiIiI/3GIiD1JErO27YiIiIiIiIiIiIiIiIcf+IiIiIiIiIiIcf+IiIiIiIhx/4iIiIg27XS7Eov/iHH/iHH/iIcf+Icf+Icf+Icf+Icf+HH/iHH/iHH/hx/4hx/4cf+Icf+HH/O0uYtbRncf9x/3GP9x/3H/cY/3H/cf9xj/cf9x/3GP9x/3GP9x/3GP9x/3GP9x/3GP9xg5zDm3M8aIiP9xiIiIiP9xiIiIiIj/cYiIiIiCDthToiJ6z/cf9xj/cf9x/3H/cf9x/3H/cY/3H/cf9x/3H/cY/3H/cf9xKK8hGoUN7oiIiIcf+IiIiIhx/4iIiIcf+IiIJgQlGr+9roj/cYj/cYj/cYj/cYj/cYiP9xiP9xiI/3GI/3EwHdyw8iOHH/iIcf+IiHH/iIcf+Ihx/4iHH/iIcf+Ihx/4hx/zHiQbAtvv+Icf+HH/iHH/iHH/hx/4hx/4cf+HH/iHH/hx/4cf+HEmNoAarJf+j/cYiI/3GIj/cYiI/3GIiP9xiIj/cYiI/3EyICm+39aIiIhx/4iIhx/4iIhx/4iIcf+IiIcf+Ihx/4M1Ckva9bcf+Icf+HH/hx/4cf+HH/hx/4cf+HH/hx/3H/hx/4cf+HH/hx/3E/5uKxGR3/cf9x/3H/cf9x/3H/hx/3H/cf9x/3H/cf9x/3H/cf9x/3H/cf8yYQW+nvpxj/cY/3GP9xj/cY/3GP9xj/cY/3GP9xiP9xj/cY/3GC63MDo0jPyIiIhx/4iIhx/4iIhx/4iIcf+IiHH/iDK1eL9Kh/+HH/cf9x/4cf9x/3H/cf+HH/cf9x/3H/cf+HH/cf9x/3E7zAm1M/b/cYj/cYj/cYj/cYj/cYj/cYiP9xiP9xiI/3FGNlysmoj/cYiP9xiI/3GIj/cYiI/3GIiP9xiIOxrnteUYiHH/iIiIiIhx/4iIiIhx/4iIiIcf+IiIP60psVLWcf9x/4cf9x/4cf9x/4cf9x/3H/hx/3H/cf+HH/cf9x/4cUvn/EGAcf9x/3H/cf9x/3H/cf9x/3H/cf9x/3H/cf9x/3H/cf8m1GkasrluiHH/iHH/hx/4hx/4cf+Icf+HH/iHH/hx/4cf+HH/iHEuX6gaKgV+iIiIiIcf+IiIiIiIiHH/iIiIiIhx/4iIiIJHEkOtjtvHGP9xj/cY/3H/cY/3GP9xj/cY/3GP9xj/cYj/cY/3GP9xg3O/G5xA6I/3GI/3GI/3GIj/cYj/cYiP9xiP9xiI/3GIj/PN9FtSC6iIiIiIiIiIiIiIiIiIiIiIiIiIiIiIiIiIiIiIiIiIg1ATm7/sZx/4cf+HH/hx/4cf+HH/hx/4cf+HH/hx/4cf+HH/cf+HEyJgK92f1x/3H/hx/3H/cf9x/4cf9x/3H/cf+HH/cf9x/3H/cf9x/4cTrhJLUe23H/cY/3H/cY/3H/cY/3GP9x/3GP9xj/cf9xj/cY/3H/cY/3GP9xJcYhKrOd7XGP9xj/cY/3H/cY/3GP9xj/cY/3GP9xj/cY/3GP81cPu8jwSHH/iIiIiIiIiIiIiIcf+IiIiIiIiHH/iC2svBpFND6IiIiIj/cYiIiIiIiIiIiIiI/3GIgp4w4qkc8d/4cf+HH/hx/4cf+HH/hx/3H/hx/4cf+HH/cf+HH/cf+HErCVU6b2qsiP9xiIiIiIiIiIiIiIiIiIiIiIOr1VtkKqcf+IiHH/iIcf+IiHH/iIcf+Ihx/4iHH/iHE3Hua44Rlx/3H/hx/3H/cf+HH/cf9x/3H/hx/3H/cf9x/3H/hx/3H/cf8xmYu/ZnRxiI/3GIiP9xiIj/cYiI/3GIiP9xiIiP9xiCdVdBqaqL5x/3H/cf9x/3H/cf+HH/cf9x/3H/cf9x/3H/cf9x/3H/cf9x/3ExaRG/lu7/cf9xj/cf9x/3H/cY/3H/cf9xj/cf9x/3GP9x/3GP9x/3GP86HWa34pmP9xiI/3GIj/cYiP9xiIj/cYiP9xiIj/cYiIPFwJtKP2iIiIhx/4iIiHH/iIiIcf+IiIcf+IiIcf+IiDiUWLhrp3H/hx/3H/hx/3H/cf+HH/cf9x/4cf9x/3H/hx/3H/cf9x/3H/hx/zCbGrF05Y/3GI/3GI/3GIj/cYj/cYiP9xiI/3GIj/cYiP9xiI/3GIiP9xiIg9DFez86iIiIiIcf+IiIiIiIiHH/iIiIiIcf+IiIiIcf+IiIiHH/iIiIcf+IiIhx/4iIhx/zgKKLj113H/hx/3H/hx/3H/hx/3H/hx/3H/hx/3H/cf+HH/cf9x/4cf804Qa9Hvn/cf9xj/cf9xj/cY/3GP9x/3GP9xj/cY/3GP9xj/cY/3GP9xj/cY/3GP9xj/NU8hu7DecYj/cYj/cY/3GI/3GI/3GI/3GI/3GI/3GI/3GIj/cYj/cYj/cYiDF5Jb+G2oiP9xiIiIiIiIiIiIiIiI/3GIiIiINfWBuwp+iIiIiIiIiHH/iIiIiIiIhx/4iIiIiIhx/4iIgwScewxjiHH/hx/4cf+HH/hx/4cf+HH/cf+HH/hx/4cf9x/4cf9LpRxlrv+HH/hx/3H/hx/3H/hx/3H/hx/3H/hx/3H/cf+HH/cf9x/4cf9x/3H/hx/3H/MQrnv/UYcY/3GP9xj/cYj/cY/3GP9xiP9xj/cYj/cY/3GI/3GP9xiP9xiP9xiP9xiP9xiP9xiP9xiP8r86MaYMXOcf+HH/hx/4cf+HH/cf+HH/hx/4cf9x/4cf9x/4cf+HH/cf+HH/cf+HH/cf+HH/cf9x/4cTHxF78O6P9x/3GP9xj/cY/3GP9x/3GP9xj/cY/3GP9xj/cY/3GP9xO3uqtYRViIiIiIiIiIiIiIiIiIiIcf+IiIiIiIiIOCm4uNZHcf+HH/hx/4cf+HH/hx/4cf+HH/hx/4cf+HH/hx/3H/hx/4cf+HH/cf+HH/hx/3H/hx/3E5Eze37Mj/cY/3GP9x/3GP9x/3GP9xj/cf9xj/cY/3GP9x/3GP9xj/cY/3GP9xj/cY/3GP9xj/cY/3GP9xj/cYj/cY/3E8uvi0RQeP9xiIiIiIiIiIiIiIiIiIiIiIiIiIiIiIiIiIiIcf83WFi6p6f/hx/4hx/4cf+HH/iHH/hx/4cf+HH/iHH/hx/4cf+HH/hx/4cf+HH/cf+HH/hx/4cf+HH/cf+HH/g55be4GkiP9x/3GP9x/3GP9xj/cf9xj/cf9xj/cY/3GP9x/3GP9xj/cY/3GP9xj/cY/3GP9xj/cY/3GP9xj/cY/zTHGL045/9xiIiIiIiIiP9xiIiIiIiIiIiIiIiIiIiIiIiIiIiIiIiIiIiIiDPVl70qaIcf+Icf+Icf+Icf+Icf+HH/iHH/hx/4hx/4cf+Icf+HH/hx/4hx/4cf+HH/hx/4cf+HH/hxP6DYsV8n/3H/cY/3H/cY/3GP9x/3GP9x/3GP9xj/cf9xj/cY/3GP9x/3GP9xj/cYMuNIvhy3iP9xiIiIiI/3GIiIiIiIj/cYiIiIiIiIiI/3GIiIiIiIiIiIiIiIgq1PgqcrB9iHH/iIcf+Icf+Ihx/4iHH/iHH/iHH/iHH/iHFHRjyLnHH/iHH/iHH/iHH/hx/4hx/4hx/4cf+Icf+HH/gicP8a+PAOiHH/iHH/iHH/iHH/iHH/hx/4hx/4hx/4cf+Icf+DquVLZRq3H/hx/3H/cf+HH/cf9x/3H/hx/3H/cf9x/3H/hx/3H/cf9x/3H/cf9x/3H/hx/3H/cf9x/3H/OPVyuAqNcY/3H/cf9xj/cf9xj/cf9xj/cf9xj/cf9xj/cf9xj/cf813wi8IPeIiP9xiIiI/3GIiIj/cYiIiI/3GIiIiIO8L6tj0F/4hx/4hx/4hx/4hx/4hx/4hx/4hx/4cf+IM9X2vSoJcf9x/3H/cf9x/3H/cf9x/3H/cf9x/3H/cf9x/3H/cf9x/3H/cY/3H/cf9x/3H/cf9xj/cf9x/3H/cf9xj/cf9x/3GP9x/3H/cY/3H/cf9xj/cf9xj/cf9xj/cf9xj/cf9xj/cf9xj/cY/3H/cY/3GDaUhbpreo/3GIj/cYiI/3GIj/cYiI/3GIj/cYiIj/cYiI/3GIiI/3GIiI/3GIiIj/cYiIiP9xiIiIiP9xiIiIiDgRB7ju+Ihx/4iIiHH/iIiHH/iIiHH/iIiHH/iIhx/4iIcf+Ihx/4iIcf+Ihx/4iHH/iIcf+Ihx/4hx/4iHH/iHH/iIcf+Icf+Icf+IM3b2vYkJcf9x/4cf9x/3H/cf9x/3H/cf9x/3H/cf+HH/cf9x/3H/cf9x/3H/cY/3H/cf9x/3H/cf9x/3H/cf9x/3GP9x/3H/cf9x/3H/cY/3H/cf9x/3GP9x/3H/cY/3E54Oa3HxmI/3GIj/cYj/cYiP9xiI/3GIiP9xiI/3GIiP9xiIj/cYiI/3FMeyw4TXGIiI/3GIiI/3GIiIj/cYiIiI/3GIiIiI/zJG1r+5KYiIiIcf+IiIhx/4iIiHH/iIiHH/iIhx/4iIhx/4iIcf+Ihx/4iIcf+Ihx/4iHH/iIcf+IMeYIsCn3/3H/cf+HH/cf9x/3H/cf9x/4cf9x/3H/cf9x/3H/cf9x/3H/cf9x/3H/cf9x/3H/cf9x/3H/cf9x/3H/cf9x/3GP9x/3H/cf9x/zI/Rb7AunGP9xiP9xj/cYj/cY/3GI/3GI/3GI/3GP9xS3ncWGKP9xiI/3GI/3GIj/cYiP9xiI/3GIj/cYiP9xiIgpynIac1jecf+HH/cf+HH/hx/3H/hx/3H/hx/3H/hx/3H/hx/3H/hx/3H/hx/3H/cf+HH/cTL9sb4CTv9x/3H/hx/3H/cf9x/3H/cY/3H/cf9x/3H/cf9x/3H/cf9x/3H/Pq9Fs1C6/3GP9xiP9xj/cYj/cY/3GI/3GP9xiP9xiP9xiP9xj/cYj/cYj/cYNGTxvJsOj/cYiI/3GIiP9xiIj/cYiIj/cYiI/3GIP7G1sU5KiIiIiIiHH/iIiIiIiIiIcf+IiIiIg1Ixi73Odx/4cf+HH/hx/4cf+HH/hx/4cf+HH/hx/4cf9x/4cf+HH/cf+HH/hx/3H/hx/3H/g/B2Gy+J7/cf9x/4cf9x/3H/cf9x/4cf9x/3H/cf9x/3H/hx/3H/cSNxmhrY5l6Icf+Icf+HH/iHH/hx/4hx/4cf+HH/iHH/hx/4cf+HH/hx/4hx/4cf+HH/hx/4cf+HH/cf+HH/hx/yJYnxr6dg5x/4hx/4cf+Icf+HH/hx/4cf+HH/hx/4hx/4cf+HEisxQa5M6+iIiIiIiIiP9xiIiIiIiIiIiIiIiIiIiIj/cYiIiIiILbIbSlTeS4hx/4iHH/iHH/iHH/iHH/iHH/iHH/iHH/iHH/iHH/PnARso/uiHH/hx/4cf+HH/hx/4cf+HH/hx/4cf+HH/hx/yZxXBq46j6Ihx/4iIcf+Ihx/4hx/4iHH/iIcf+Icf+Icf+Ihx/4hx/4hx/4hx/4hx/4cf+Icf+Icf+HH/NOSXvBtocf9x/3H/cf9xj/cf9x/3H/cf9x/3H/cf9xj/cf9x/3H/cf9xONRquCuVj/cYiIiP9xiIiI/3GIiIiP9xiIiIiP8m6XcasWiOcY/3H/cY/3H/cY/3GP9x/3GP9xj/cf9xj/cY/3GP9x/3GC4r4BotQf6IiIcf+IiHH/iIhx/4iHH/iIhx/4iHH/iIcf+D7Q8rMvDf+HH/iHH/hx/4cf+HH/iHH/hx/4cf+HH/hx/4NZnbvGYk/3GI/3GP9xj/cYj/cY/3GI/3GP9xiP9xj/cYj/cYj/KdZkSqKZu4j/cYj/cYj/cYiP9xiP9xiI/3GIj/cYiP9xgkaBQayX6+cf9x/4cf9x/4cf9x/4cf9x/3H/hx/3H/cf+HH/cf9x/3H/hx/3H/cf9x/3H/hx/yQKQxrfW86IiIiIiIiIhx/4iIiIiIiIcf+Ig5iGi4d5f/hx/4cf+HH/hx/4cf+HH/hx/4cf9x/4cf+HH/cf+HH/hx/3H/hx/4cf9x/4cf9x/4cf9x/4cf9x/3H/hx/3E5vAm2Q/ZxiP9xj/cY/3GI/3GP9xj/cYj/cYj/cY/3GI/3GI/3GC26PhpEXB7/cY/3GP9xj/cf9xj/cY/3GP9xj/cY/3GP9xj/cY/3GIKUa0OouUvIcf+Icf+Icf+Icf+Icf+HH/iHH/iHH/hx/4hx/4cS058ho8YN6P9xiIiP9xiIiI/3GIiIj/cYiIiI/3GIiIiI/3GIiDf9yLoCN/+IiHH/iIcf+Ihx/4iHH/iIcf+Ihx/4hx/4iHEx2hm/Jeb/cf9x/3H/cf9x/3H/cf9x/3H/cf9xj/cf9x/3H/cf9x/3H/cY/3H/cf9x/3GP9x/3H/cf9xj/cf9x/3GP9x/3GP9xM2pXvZWoiP9xiI/3GIj/cYiI/3GIiP9xiIj/cYiIj/cYiIj/cYiIiP9xiIiI/3GIiIRP/MwAOI/3GIiIiIiIj/cYiIiIiIiIiIiDKayb9lNv+Icf+Icf+Icf+Icf+HH/iHH/hx/4hx/4cf+Icf+DVTvLusQ3GP9xj/cYj/cY/3GP9xj/cYj/cY/3GI/3GP9xiP8wp/GxaA7/cYiP9xiI/3GIj/cYiI/3GIj/cYiI/3GIiP80biK8kd1xiIiIiI/3GIiIiIiIj/cYiIiIiIiIiI/3GIg1R/m7uAZx/4hx/4hx/4cf+Icf+Icf+HH/iHH/hx/4cf+Cl04xqIsc6IiIiP9xiIiIiI/3GIiIiIiIj/cYiIiIiIiIiP9xPABmtP+Zhx/4iIcf+IiIcf+IiHH/iIcf+IiHH/iIcf+Ihx/4iHH/iIcf+Icf+Ihx/4hx/4iHH/iHH/iHH/iHH/iHH/iHH/iHH/hx/4hx/4hx/4cf+Icf+HH/iHH/g5RGW3u5px/4cf9x/3H/cf9x/3H/cf9x/3H/cf9x/4cf9x/3H/cf9x/3GP9x/3H/cf9x/3H/cf9x/3H/cf9x/3GP9x/3H/cf9x/3GP9x/3E4L4i40HeIj/cYiP9xiIj/cYiI/3GIiP9xiIiP9xiIiP9xiIiI/3GIiIj/cYiIiDAs2LDjJ4iHH/iIhx/4iIcf+IiHH/iIcf+Ihx/4iHH/iIcf+Ihx/4hx/4iHH/iHH/iHH/NxsXuuTo/3H/cf+HH/cf9x/3H/cf9x/3H/hx/3H/cf9x/3H/cf9x/3H/cf9x/3H/cf9x/3H/cf9x/3H/cf9xj/cf9x/3H/cf9x/3H/cY/3H/cf9x/zO/t75ASI/3GI/3GIj/cYiP9xiIj/cYiP9xiIj/cYiP9xiIj/cYiIj/cYiIj/cYiIj/cYiIiP9xiIiI/3GIiIiP9xg2M3e6zIiHH/iIiIcf+IiIcf+IiIcf+IiHH/iIhx/4iIcf+IiHH/iIcf+Ihx/4iHH/iIcf+Ihx/4NMAXvD/ohx/3H/cf+HH/cf9x/3H/hx/3H/cf9x/3H/hx/3H/cf9x/3H/cf9x/3H/cf9x/4cf9x/3H/cf9x/3H/cf9x/3GP8+RtezuSiP9xiP9xiP9xiP9xiP9xiI/3GI/3GIj/cYj/cYiP9xiI/3GIiP9xiI/3GIiP9xiIj/cYiI/3ExNEi/y7eIiIiHH/iIiIhx/4iIiIcf+IiIhx/4iIhx/4iIhx/4iIcf+IiDInqL7YV3H/hx/3H/cf+HH/cf9x/3H/hx/3H/cf9x/3H/hx/3H/cf9x/3H/cf9x/4cf9x/3H/cf86Pti3wSeI/3GIj/cYj/cYj/cYiP9xiP9xiI/3GIj/cYObaxt0lOj/cYiIj/cYiIj/cYiIiI/3GIiIiP9xiIg2yMW6NzqHH/iIiIiIcf+IiIiIhx/4iIiIcf+IiIKHWQGpim/v9x/3GP9x/3GP9xj/cY/3H/cY/3GP9xj/cY/3GP9xj/MV0Xv6LocYiIiI/3GIiIiP9xiIiIiP9xiIiIiIiP9xiIiIiIiIj/cYiIiIiIg+SKKyt12IiIiIhx/4iIiIiIiIcf+IiIiIiIcf+IiIiIcf+Ig5cXK4jo3/iIhx/4iHH/iIcf+Ihx/4hx/4iHH/iHH/iIcTqSlbVtanH/hx/3H/cf+HH/cf+HH/cf9x/4cf9x/3H/hx/3H/cf9EgNzX8v9x/3H/hx/3H/cf9x/3H/cf9x/3H/cf9x/3H/cf9x/3H/cf9x/3H/cf9xj/cf9xN8eFuTh6j/cY/3GI/3GP9xiP9xj/cYj/cY/3GI/3GI/3GI/3GI/3GI/3GI/3GI/3GI/3GIj/cYj/cYiP9xiI/3GI/3GIj/cYiI/3GIj/cYiI/3GIiP9xiIj/cYiI/3GIgwu1KwVK2P9xiIiIiIiIiP9xiIiIiIiIiIiIiDliEbed7oiHH/iIiIiIiIiIiIiIiIiIhx/4iIiIiIiIhx/4iIiIiIhx/4LrEUGjTuvv9xj/cY/3GI/3GP9xj/cYj/cY/3GI/3GP9xiP9xiP9HuZykZoiP9xiP9xiP9xiP9xiI/3GIj/cYj/cYiP9xg/hqmxeVaIiIhx/4iIiIhx/4iIiIcf+IiIcf+IiINARJvfu2/3H/hx/3H/hx/3H/cf+HH/cf9x/3H/hx/3H/cf9x/3H/M2IJvp32/3GI/3GI/3GI/3GI/3GI/3GI/3GI/3GI/3GIgj18cq4oONiIiI/3GIiIiIiIiIiIiIiIiIiIiIiIg3lUm5araHH/hx/4hx/4cf+Icf+HH/hx/4cf+HH/iHH/hx/4cf82w7m6PEZxj/cY/3H/cY/3GP9x/3GP9xj/cY/3GP9xj/cY/3GP9xg5mea2ZhlxiIiI/3GIiIiP9xiIiIiI/3GIiIS+1sUSmIiIiI/3GIiIiIiIiIiIiIiI/3GIiD+c97JjCP+Ihx/4hx/4hx/4hx/4iHH/iHH/hx/4hx/4gzfdq+giX/cf9x/3GP9x/3GP9xj/cf9xj/cf9xj/cY/3H/cY/3GP9x/zHY6rA3FY/3GIiIiIiIiIiIiIiIiIiIiIiDOmVL1Zq4iIcf+IiIcf+IiHH/iIhx/4iIcf+Ihx/4iIcTHFg746fHH/hx/4hx/4cf+HH/hx/4cf+HH/hx/4cf+HH/hx/4cSRsEBq5Pv5xiIj/cYiI/3GIiI/3GIiP9xiIiI/3GIiI/3GIiIiP9xiIiIj/cYiIiIj/cYiIiIiIj/cYiIiDcNJ7ny2Icf+IiHH/iIhx/4iIcf+IiHH/iIcf+Ihx/4iHH/iIcf+Ihx/4iHH/iHH/iHH/iIcf+DRJCLy293H/cf9x/3H/cf9x/3H/cf9x/3H/cf9x/3H/cf9x/3H/cf9x/3H/cf9xj/cf9x/3H/cf9x/3GP9x/3H/cf9xj/cf9x/3GP9x/3H/cYJhV4Gr6ofv+HH/hx/4hx/4cf+HH/hx/4cf+HH/hx/4cf+HH/hx/4MSJov92XcY/3H/cY/3H/cY/3GP9x/3GP9xj/cf9xj/cY/3GP9xP4aZsXlmiP9xiIiIiIiIiIiP9xiIiIiIiIiIgmiZgqt2Z9iIhx/4iHH/iIcf+Ihx/4iHH/iHH/iIcf+ILyxTGh06znGIj/cYiI/3GIj/cYiI/3GIiP9xiIj/cYiIMt96viCFiIhx/4iIcf+IiHH/iIcf+Ihx/4iHH/iIcTqrSbZUtv9x/3H/cf9x/3H/cf9x/3H/cf9x/3H/cf9x/3GP9x/3H/cf9x/3E5pqi3WVeI/3GIj/cYiP9xiIj/cYiI/3GIj/cYiI/3GIiI/3GIiI/3GIiI/zxhZbWemoiIiIiIiIiIhx/4iIiIiIiIhx/4iIiIiIg86vG0FQ6Icf+IiHH/iIiHH/iIcf+IiHH/iIcf+IiDrPxbYwOocf9x/4cf+HH/cf+HH/cf+HH/hx/3H/hx/3H/cf+HH/cf+D+gYbFfnnH/cf9x/3H/cf9x/4cf9x/3H/cf9x/3H/cf9x/3H/cf9x/3H/cf9x/ybIZBqzeb6IiIhx/4iIiHH/iIiHH/iIiHH/iIhx/4iIcf+IiHH/iIcf+IiHH/iIcf+Ihx/4iHH/iHH/iIcTzBprQ+Wf9x/4cf9x/3H/hx/3H/cf+HH/cf9x/3H/cf+HH/cf9x/3H/cf9x/4cf9x/3H/cf9x/3H/cf9x/3H/cf9x/3H/cf9x/3H/cf9x/3H/cf9x/3H/cY/3H/MnAJv4/2iP9xiI/3GIj/cYiI/3GIiP9xiIj/cYiI/3GIiI/3GIiI/3GD2BN7N+yIiIcf+IiIiIcf+IiIiHH/iIiIhx/4iIiHH/iIiHH/iIiHH/iIhxOFkYt6bnhx/3H/cf+HH/cf+HH/cf9x/4cf9x/3H/hx/3H/cf+HH/cf9x/3H/cf+HH/cf9x/3H/cf9x/3H/hx/3H/cf9x/3H/cf9x/3E6Uce1rjhxiP9xiP9xj/cYj/cYj/cYj/cYiP9xiP9xiP9xNs9pujCWiIiIiIiIcf+IiIiIiHH/iIiIiIcf+IiIiHH/iD3HGbQ45v9x/4cf9x/4cf9x/4cf9x/4cf9x/4cf9x/3H/hx/3H/cf+HH/cf8+1dizKieP9xj/cYj/cY/3GI/3GP9xiP9xiP9xiP9xgw0rmwPUaIiIiIiHH/iIiIiIiIiIcf+IiIiIiIcf+IJHIRGtje7v9xj/cf9xj/cf9xj/cY/3H/cY/3GP9x/3GP9xj/cY/3H/cY/3GP9xg1MWG7zp7/cYj/cY/3GP9xiP9xj/cYj/cYj/cYj/cY/3GI/3GI/z1Fs7O6THGIiIj/cYiIiP9xiIiIj/cYiIiIj/cYiDH3Ir8I3YiIiIiIiIiIiIiIiIiIiIiIiINs9XujCoiHH/iHH/iHH/iHH/iHH/hx/4hx/4hx/4cf+Icf+HH/hx/4hx/4cf+HH/hx/4cf+HH/iHE20SW5Ltpx/4cf9x/3H/cf9x/3H/cf9x/3H/cf9xj/cf9x/3H/cf9x/3H/cf9xNKLCvF09j/cY/3H/cY/3GP9x/3GP9xj/cY/3GP9xj/cY/3GP9xj/O015trKGiIiIiIiIiIiP9xiIiIiIiIiIiIiIiIiIiIiIg1Dui78ReHH/hx/4hx/4cf+HH/iHH/hx/4cf+HH/hx/4cf+HH/hx/4cf+HH/hx/4cf+HH/hx/3H/hx/4cf+HH/cf+HH/hx/3H/hx/3H/hx/3H/hx/3H/hx/3H/hx/3H/cf+HH/cf+HH/cf9x/3H/hx/3H/cf87bOm2kxaI/3GI/3GI/3GIj/cYj/cYj/cYiP9xiP9xiIM1wevaPhcf+Icf+Ihx/4iHH/iHH/iHH/iHH/iHH/iHH/iHE0D+i78Bdx/3H/cY/3H/cf9x/3H/cf9xj/cf9x/3H/cY/3H/cf9xj/cSSeNBrGHL6Icf+Ihx/4iIcf+Ihx/4iHH/iIcf+Ihx/4hx/4gk9dc64KKMiIiI/3GIiIiP9xiIiIj/cYiIiIiI/z8L2LL0J4hx/4iHH/iIcf+Ihx/4iHH/iHH/iIcf+Icf+Ihx/zZ9qbqCVnH/cf9x/3H/cf9x/3GP9x/3H/cf9x/3GP9x/3H/cf9xj/cf9xK0vwGltA/oiIiIhx/4iIiIiHH/iIiIhx/4iIiIcf81KHG7146Icf+Ihx/4iIcf+Ihx/4iHH/iIcf+Icf+Ihx/4iDBqVrClqXH/cf+HH/cf+HH/cf9x/3H/hx/3H/cf9x/4cf9x/3H/cf9x/4Il1TGvoqzoiIiIiIhx/4iIiIiIiIhx/4iIiIiIcf+IiIiIMIH5sI4Gcf+HH/cf+HH/cf9x/4cf9x/4cf9x/3H/hx/3H/cf9x/4cf9xQiYc7Z7/hx/3H/cf9x/3H/cf+HH/cf9x/3H/cf9x/3H/cf9x/3H/cf9x/3EwuBawV+n/cY/3GP9xiP9xj/cY/3GI/3GP9xiP9xiP9xj/cYj/O01htrKej/cYiP9xiI/3GI/3GIiP9xiI/3GIj/cYiI/3GIiP9xiIj/cYiIj/cYiIj/cYiIj/cYiIiP8+Gl+z5aCHH/hx/4cf9x/4cf+HH/hx/4cf9x/4cf+HH/hx/3H/hx/3H/hx/4cf9x/4cf9x/4cf9x/3H/hx/3H/hx/3H/cf+HH/cf9x/4cf9x/3H/cf+HH/cf9x/3H/cf9x/4cf9x/3H/cf9x/y490Ro8Iu6IiIiIiIiHH/iIiIiIiIiIiIiIhx/4hC2XziaIiIiIiIcf+IiIiIcf+IiIiHH/iCJTHRr6zi6IiIiIiIiIiIiIiIiIiIiIiIiIiIiIiIOU8buLDk/4cf9x/4cf+HH/cf+HH/cf+HH/cf+HH/cf+HH/cf+HH/cf+HH/cf9x/4cf9xN+GYuB5ncY/3GP9xiP9xj/cY/3GI/3GP9xiP9xiP9xj/cYj/cYj/cYj/cYj/cYNmO4upxHiIiIiIiIiIiIiIiIcf+IiIiIiIiIhx/4iIiIiILaO9GkXELoiIiIiIj/cYiIiIiIiIiIiIiIiIiIiIiIhx/4iIiIiIiIiIiIiIhx/4iIOAMIuPz3iHH/hx/4cf+HH/hx/4hx/4cf+HH/hx/4cf9x/4cf+HH/hx/4cf+HH/cf+HH/hx/4cf9x/4cf9x/4cf80xke9ObiP9x/3GP9xj/cf9xj/cY/3H/cY/3GP9xj/cf9xj/cY/3GP9xj/cY/3GP9xj/cY/3GP9xj/cYj/cY/3GP9xiP9xj/cY/3GI/3GP9xiP9xiP9xj/cYj/cYj/cYj/cYj/cYj/cYj/cYiP9xiP9xg5KmW31ZqIiIiIiIiI/3GIiIiIiIiIiIiIiIiIiIiIiIiIiIiIiIiIiIiIiIOhw3tuPIiHH/hx/4hx/4hx/4hx/4cf+Icf+HH/iHH/hx/4cf+Icf+HH/hx/4cf+HH/iHE/QDixv8f/cf9x/3GP9x/3GP9x/3GP9x/3GP9x/3GP9x/3GP9x/3GP9xj/cf9xj/cY/3EpySAac23+iIiHH/iIiIcf+IiIcf+IiIcf+IiIcf+Ig/swmxTPaHH/cf9x/4cf9x/3H/cf9x/4cf9x/3H/cf9x/3H/hx/3H/cTR6XLyFo4iIj/cYiIj/cYiIj/cYiIiI/3GIiIj/cYN23pupIW/4iHH/iIcf+Ihx/4iHH/iHH/iIcf+Icf+Icf+DvlKbYa1v9x/3H/cf9x/3H/cf9x/3H/cY/3H/cf9x/3H/cY/3H/cf9x/3GDtgZbWfmo/3GP9xiP9xiP9xiP9xiP9xiP9xiP9xiP9xiI/3GIOrqRtkVuiP9xiIj/cYiI/3GIiI/3GIiI/3GIiIj/cYiIiP9xiIiIj/cYiIiIiP9xiIg8C0S09LuIiIiHH/iIiIiIiIhx/4iIiIiIcf+IiIiIcf+IiIiHH/iIg1mEi7Z7dx/3H/hx/4cf9x/4cf+HH/cf+HH/cf+HH/cf+HH/cf9x/4cf9x/4cf9x/3H/hx/3H/cf+HH/cf9x/3H/cf+HH/cUehvIXkcf9x/3H/cf9x/3H/cf9x/3H/cf9x/3H/cf9x/3H/cf9x/3H/cY/y3tzBpBIz5x/4cf9x/4cf9x/4cf9x/4cf9x/4cf9x/3H/hx/3H/cf+HExgtG+fS5x/3H/cf9x/3H/cf9x/3H/cf9x/3H/cf9x/3H/cf9x/3H/cY/3H/cTNZJr2m2Y/3GP9xiP9xiP9xiP9xiP9xiP9xiP9xiP9xg6OWy3xpP/iIiHH/iIhx/4iIhx/4iIcf+Ihx/4iIcf+D7MZbIzmnH/hx/4cf+HH/hx/3H/hx/4cf9x/4cf9x/4cf+HH/cf+HH/cf+HH/cUqiTFXbhx/3H/cf+HH/cf9x/4cf9x/3H/cf+HH/cf9x/3H/cf+HH/cf9x/3H/cf9x/3H/cf9x/3H/gr+zAaYEz+iIiIiIiP9xiIiIiIiIiIiIcf+IiIiD57RrKEuYhx/4hx/4iHH/iHH/iIcf+Icf+Icf+Icf+Icf+HE/A/Sx/Av/hx/3H/cf+HH/cf9x/4cf9x/3H/hx/3H/cf9x/4cf9x/3H/MIQVsYvqj/cY/3H/cY/3GP9x/3GP9xj/cY/3H/cY/3GP9xj/cY/3E2Ve26qhKIiIiIcf+IiIiIhx/4iIiIcf+IiIiHE3JjW42cqHH/hx/4hx/4cf+HH/iHH/hx/4cf+HH/hx/4hx/4Oh7RtuEucf9x/4cf9x/4cf9x/4cf9x/4cf9x/3H/hx/3H/hx/3H/cf+HH/cf9x/3H/hx/3H/cf8x20iwNLf/cY/3GI/3GP9xiP9xiP9xj/cYj/cYj/cYj/cYj/cYj/cYj/cYj/cYj/cYiP9xiP9xiI/3E9e7ezhEiIiIiIiIiIcf+IiIiIiIiIiIcf+IiIiIiDAHxrEJOf+Icf+HH/iHH/hx/4cf+Icf+HH/hx/4cf+HH/hx/4cf+D5nMbOYzv9x/4cf+HH/cf+HH/hx/3H/hx/3H/hx/3H/cf+HH/cf+HH/PDUWtcrpj/cf9xj/cY/3H/cY/3H/cY/3GP9xj/cf9xj/cY/3GP8zM9G+zC6I/3GP9xiP9xj/cYj/cYj/cY/3GI/3GI/3GI/3GI/3GI/3GIj/cYPIY4tHnHiIiIiIiIiIiIiIhx/4iIiIiIiIiDeVFrlq6Yhx/4hx/4cf+Icf+Icf+Icf+HH/iHH/hx/4hx/4cTcmEbjZ7nH/hx/4cf+HH/hx/4cf+HH/hx/3H/hx/4cf9x/4cf8wWFmxt6b/cY/3GP9xj/cY/3GP9xj/cYj/cY/3GP9xj/cYj/cY/3GCwm/TptkCz/cf9x/3H/cY/3H/cf9x/3GP9x/3H/cY/3H/cf9xj/cf87fAu2g/SIiIiIiP9xiIiIiIiIiP9xiIiIiIiD42+LLJB4cf+Icf+Icf+Icf+Icf+Icf+Icf+Icf+HH/iHH/hx/4hx/4cf+Icf+HH/g/o7iyXEf/cf9x/3H/cY/3H/cY/3H/cf9xj/cf9xj/cf9xj/cf9xj/cf9xj/cf9xg8mTm0ZsaIiI/3GIiIiIj/cYiIiIiIj/cYiIiIgwHQiw8veHH/iIcf+Ihx/4iHH/iIcf+Ihx/4hx/4iHH/iHH/iHH/iHH/iHH/iHH/iHH/iElGHIue/4hx/4hx/4cf+Icf+HH/hx/4hx/4cf+HH/hx/4g/ldeyaij/cf9xj/cf9x/3GP9x/3H/cY/3H/cf9xj/cf9xj/cf9xj/cf9xgkB0wq34s9iIiI/3GIiIiIiIiP9xiIiIiIiILsO8GjPEPoiP9xiI/3GIiP9xiIj/cYiI/3GIiP9xP71ZsUKmhx/4iIhx/4iIhx/4iIcf+IiIcf+Ihx/4iIcf+IhxNQVEu/q7/4cf+HH/hx/4cf+HH/hx/4cf+HH/hx/4cf9x/4cf+HH/hx/3H/hxMvQJvQv2cY/3H/cY/3GP9xj/cY/3GP9xj/cY/3GP9xiP9xj/cY/3GP9xP+nCsRY9iP9xiI/3GIj/cYiP9xiI/3GIiP9xiI/3GIiP9xiIiP9xiIj/cYiIj/MYlLsIa0iHH/iIcf+Icf+Ihx/4iHH/iHH/iHH/iIcf81Rra8uUn/hx/3H/cf9x/4cf9x/3H/cf9x/3H/cf9x/4cf9x/3H/cf9LxzxjjP9x/3H/cf9x/3H/cf9x/3H/cY/3H/cf9x/3H/cf9x/3GP9xM3a2vIlJcYj/cYj/cYj/cYj/cYj/cYiP9xiP9xiI/3GIj/cYiP9xiI/3GDS+WLxBp4iIiIiIiIcf+IiIiIiHH/iIiIiHH/iIiIhx/4iIgn094aosIeiIiIiIhx/4iIiIiIiIhx/4iIiIiIhx/4iIiIhx/4iIiDlZSLemt3H/hx/3H/hx/4cf+HH/cf+HH/cf+HH/hx/3H/hx/3H/hx/3E2akm6lbb/cY/3GP9xj/cYj/cY/3GP9xiP9xiP9xj/cYj/cYj/cY/3GI/3GI/3GI/3GDXciLsjd4iIiIiHH/iIiIiIiIiIiIiIiHH/iIiIiIMDJqsN2Vcf+HH/cf+HH/cf+HH/cf+HH/cf+HH/cf+HH/cf+DNaSL2lt3GP9xj/cY/3GP9xj/cYj/cY/3GP9xiP9xj/cY/3GI/3GI/3GP9xiP9xiP9xiP9xj/cYg0shi8TeeIiIiIiIiIiIiIiIiIiIiIiIiIhx/4iIiIiIiIiIhx/4iIiIg2dDi7i8f/hx/4cf+HH/hx/4cf+HH/hx/4cf+HH/cf+HH/hx/zokGbbb5nGP9xj/cY/3H/cY/3GP9xj/cY/3GP9xj/cYj/cY/3GP9xj/cY/3GI/3GP9xP2QZsZvmiIiIiIiIiIiIiIiIiIiIiIhx/4iCHxtBoB5L7/cY/3GP9x/3GP9xj/cY/3GP9xj/cY/3GP9xiP9xj/cSQJYSrPae1xj/cY/3GP9xiP9xj/cY/3GI/3GP9xiP9xj/cYOOWJuBp2iIiIhx/4iIiIiIiIiIiIiIiIhx/4iIiIgvHogaLhd+iI/3GIj/cYiP9xiI/3GIiP9xiIj/cYiDqIObZ3xnH/iIiIhx/4iIhx/4iIiHH/iIhx/4iIRM/cwwKIcf+Ihx/4iHH/iIcf+Icf+Ihx/4hx/4iHH/gkfgBa+B/6/3H/cY/3GP9x/3GP9x/3GP9xj/cf9xj/cY/3GP9x/3GP9xj/NXSZvItmiIiIiI/3GIiIiIiIiIiIiIiIiIgvgzkaF8xucYj/cYj/cYj/cYj/cYj/cYj/cYj/cYj/cYiP9xLHi0Klh0vY/3GIiIj/cYiIiI/3GIiIiI/3GIiIiIg7bHe2k4j/iIiHH/iIiHH/iIhx/4iIcf+Ihx/4iCHnlhoChp6P9xiIiI/3GIiI/3GIiIiP9xiIiIj/cYiCxxsRpI5O6HH/cf9x/4cf9x/3H/cf+HH/cf9x/3H/cf9x/4cf9x/3H/cTX7x7sEOP9xj/cYj/cY/3GI/3GI/3GI/3GI/3GP9xiP9xiI/3GI/3GI/3GI/3GIj/cUhA7Ivxj/cYiP9xiIj/cYiI/3GIiP9xiIiP9xiIg5+eW4Bhr/iIiIiIiIiIiIcf+IiIiIiIhx/4iIiIg1xum7ORaHH/hx/3H/hx/3H/hx/3H/hx/3H/cf+HH/cf9x/4cf9xJYPQGrfC/oiIiIiIj/cYiIiIiIiIiIiIiIiINTo8u8XDcf+HH/hx/4cf9x/4cf+HH/hx/3H/hx/4cf9x/4cf8m8wIasM/eiIiIiIiP9xiIiIiIiIiIiIj/cYiILnMgKijN/XGIiIiIiIiP9xiIiIiIiIiIiIiC+M7ko3MRuIcf+HH/hx/4hx/4cf+HH/hx/4cf+HH/hx/4cf+HH/hx/zNMF72z6HGP9x/3H/cY/3H/cf9xj/cf9xj/cf9xj/cf9xj/cf9xj/NzSauctlcYiIiIiIiI/3GIiIiIiIiIiIiIiIiIK0gyGmt83v9x/3H/cf9x/3H/cf9xj/cf9x/3H/cf9xj/cf9x/3H/cY/3H/cf9xj/cf9xj/cf9x/3GP9x/3GP9x/3GP9x/3GP9xj/cf9xj/cf9xj/cY/z8ws7HPTHGI/3GI/3GIj/cYj/cYj/cYiP9xiP9xiI/3GIg44hO4HeyIiI/3GIiIiI/3GIiIiIiP9xiIiIiIiIOTrot8UXiIcf+Icf+Ihx/4hx/4iHH/iHH/iHH/iHH/iHH/iHE44/O3HAxx/4cf+HH/cf+HH/cf+HH/cf+HH/cf9x/4cf9x/4cf9x/3H/hx/3H/cf9x/4cf9x/3E6pXK2Wo3/cY/3H/cf9x/3H/cf9xj/cf9x/3H/cf9xj/cf9x/3GP9x/3H/cYKJayGoaU3oiIcf+IiIcf+IiHH/iIiHH/iIhx/4iHH/iIhx/4iHH/iIcf+Ihx/4iHH/iHH/iIcf+Icf+Ihx/4hx/4Prc0skjLcf+HH/cf+HH/hx/3H/hx/3H/hx/3H/hx/3H/hx/3H/cf+HH/cf9x/4cf9x/3H/hx/3H/cf9x/4cf9x/0d6zKhT/3H/cf9x/4cf9x/3H/cf9x/3H/cY/3H/cf9x/3H/cf9x/3H/cf9x/3E3j8a5cDmI/3GI/3GI/3GI/3GI/3GI/3GIj/cYj/cYiP9xMDIJsN32iIiHH/iIiIiIiHH/iIiIiIhx/4iIiDgJQrj2vYiHH/iIcf+Ihx/4iHH/iIcf+Ihx/4iHH/iHH/g120O7JLxx/4cf+HH/hx/4cf+HH/cf+HH/hx/4cf+HH/cf+HH/QsEs4+2HH/cf+HH/hx/3H/hx/3H/hx/3H/hx/3H/cf+HH/cf9x/4KVDZOprybHH/iIiHH/iIhx/4iIcf+IiHH/iIhx/4iIcf+Db/SLoAt4cf9x/3H/cf+HH/cf9x/3H/cf+HH/cf9x/3H/cf9x/3H/cf8wAqmxDlaI/3GI/3GIj/cYiP9xiI/3GIj/cYiP9xiI/zke6LjhF4iIiHH/iIiIiHH/iIiIhx/4iIiHH/iIiHH/iIiHH/iIOGVIuZq3/3H/hx/3H/hx/3H/hx/3H/cf+HH/cf9x/4cf9x/3H/cf+HE6Z2i2mJf/cYj/cY/3GI/3GP9xiP9xiP9xj/cYj/cYj/cYj/cYj/cYj/cYj/cYj/cYiP9xiP9xNht3uuSIiIiIiIiIiIiIiHH/iIiIiIiIiIiIhx/4iIiIiIiIcf+IiIiIhx/4iIiIgwSUmwxrZx/3H/hx/3H/hx/3H/hx/3H/hx/3H/hx/3H/cf+HH/cf9x/4cf9x/3H/hx/3H/cf9x/4P4QosnvXj/cYj/cY/3GI/3GP9xiP9xj/cYj/cYj/cYj/cY/3GI/3GI/3GIj/cYj/cYj/cYiDXdyLsiN4iIhx/4iIiIiIiIiHH/iIiIiIiHH/iIiIiHH/iIiDhYN7inyIcf+HH/hx/4cf+HH/hx/4cf+HH/hx/3H/hx/4cf+EK87OQxcf9x/4cf9x/4cf9x/3H/hx/3H/hx/3H/cf9x/4cf9x/3H/cf83Bqa5+Vlx/3GP9xj/cY/3GP9xj/cY/3GP9xj/cYj/cY/3GP9xj/cYj/cY/3GDQyGbzN5oiIiIiIiIiIiIiIiIiIiIiIg3sai5TleHH/hx/4hx/4cf+HH/iHH/hx/4cf+HH/hx/4cf+HH/hx/4cf+HH/hx/4cf+HH/hx/3H/g4mWi5ZpeP9x/3GP9xj/cf9xj/cY/3GP9x/3GP9xj/cY/3GP9xj/cY/3GP9xj/cY/zpq5reVGYiI/3GIiIiIj/cYiIiIiP9xiIiIiIiITYYcN56IiIiIiIiIiIiI/3GIiIiIiIiIiIiIiIiISqNMZcuIiIiIhx/4iIiIiIiIiIiIhx/4iIiIOwMntfzYiHH/hx/4hx/4cf+HH/iHH/hx/4cf+HH/hx/4cf+HH/gq4Rkqce5tcf9x/3GP9x/3H/cY/3H/cf9xj/cf9x/3GP9x/3GP9x/3H/cY/3H/KkGkGnvlvnH/iIcf+Icf+Ihx/4hx/4hx/4hx/4hx/4hx/4OTGZuM5m/3H/cf9xj/cf9x/3H/cY/3H/cf9xj/cf9x/3GP9x/3GP9xMfTkvgsbcYj/cYj/cYj/cYj/cYj/cYj/cYiP9xiP9xiI/3GIg9n/KzYA3/cYiIiI/3GIiIiIj/cYiIiIiIj/cYLXGBSkjn63GIiIj/cYiIiI/3GIiIiP9xiIiIiI/zCCKbKN1v+IiHH/iIcf+Ihx/4hx/4iHH/iHH/iIcf+Icf8xsfe/TgiHH/cf9x/3H/cf9x/3H/cf9x/3H/cf9x/3H/cf9x/3H/cf9xgiXTBKCyz7/4cf9x/3H/hx/3H/cf9x/4cf9x/3H/cf9x/4cf9x/3H/cf9x/3H/gosKQalPW+iIcf+IiIiIcf+IiIiHH/iIiIhx/4iIhxNUNRu7yu/4iHH/iIcf+IiHH/iHH/iIcf+Ihx/4hx/4iHH/PMNltTya/4cf9x/4cf9x/4cf9x/3H/hx/3H/hx/3H/cf+HH/cf9x/3H/g+nZiyYmdxiP9xj/cYj/cY/3GI/3GI/3GP9xiP9xiP9xiP9xiP9xiP9xiDtribWUdohx/4iIiIiIiIhx/4iIiIiIcf+IiIiIhxJjckGqyNvv9xiP9xj/cYj/cY/3GI/3GP9xiP9xiP9xiP9xiP9xiDXYlLsna4iP9xiIiIiP9xiIiIiIj/cYiIiIiIg7PfG1wg6IiIiIiIcf+IiIiIiIiIiIiIiIiINAAZvf/m/4cf+HH/hx/4cf+HH/hx/4cf+HH/hx/3H/hx/4cf+HH/cf+HH/hx/3H/P/HxsQ4Ocf9x/4cf9x/3H/cf9x/3H/hx/3H/cf9x/3H/cf9x/3H/cf884kW1Hbr/cY/3H/cY/3GP9xj/cYj/cY/3GP9xj/cY/3GP9xiP9xj/cYj/cY/3E0ebG8hk7/cYj/cYiP9xiP9xiI/3GIj/cYiP9xiI/3GIOINvuHyQhx/4hx/4cf+Icf+HH/hx/4hx/4cf+HH/hx/4hx/4cf+HH/hx/4cf+HH/hx/zq1CbdK9o/3GP9x/3GP9xj/cf9xj/cY/3GP9xj/cf9xj/cY/3GP9xgqX4Yaageecf+HH/hx/4cf+HH/hx/4cf9x/4cf+HH/hx/3H/hx/4cTXaJ7ol2HGP9x/3GP9xj/cf9xj/cf9xj/cY/3H/cY/3GP9xj/cf9xj/cY/3GP9xj/cY/3GP9xj/cY/3GP9xj/cYj/cY/3GP9xg1vxe6QOhxiIiIiIiP9xiIiIiIiIiI/3GIiIiIiIiIiIiIiIiIiIiIOtWHtip4cf+Ihx/4hx/4hx/4hx/4hx/4hx/4hx/4hx/4hx/zffSrogtf9xj/cf9xj/cf9xj/cf9xj/cf9xj/cf9xj/cf9xj/cY/3H/cTo4uLXHR3GIiIiI/3GIiIiIj/cYiIiIiIj/cYiIiIiIiIiIj/cYiIiIiIiIiIiIPCUotNrXiHH/iIcf+Icf+Icf+Icf+Icf+HH/iHH/iHH/iHH/hxNmMZuZzmcf9x/3GP9x/3H/cY/3H/cf9xj/cf9xj/cf9x/3GP9x/3GP9x/3GP9xj/cf9xj/cf9xj/cY/3H/cY/3GP9xj/OFTIuas3iIiIiI/3GIiIiIiIj/cYiIiIiIiIiIiI/3GIiIiIiIgx/8i/ADeIcf+Icf+Icf+Icf+HH/iHH/iHH/hx/4hx/4JuYkGrGdvoiIiI/3GIiIiI/3GIiIiIiP9xiIiCTWQRrSm+7/cf+HH/cf9x/3H/cf+HH/cf9x/3H/cf9x/3H/cf9x/3H/cT2MXLNzo4/3GIiIj/cYiIiP9xiIiIj/cYiIiIj/cYMjwpvsPWcf+IiHH/iIcf+Ihx/4hx/4iHH/iIcf+Icf+Icf+Ihx/zgjSbjctnH/cY/3H/cf9x/3H/cf9x/3GP9x/3H/cf9x/3GP9x/3H/cY/3H/cf9xj/cTeCiLl9d4/3GIiP9xiIj/cYiIj/cYiIiP9xiIiI/3GIiIj/cYiIN7tXuUSohx/4iIiHH/iIiIcf+IiHH/iIiHH/iIhx/4iIcf+IiHH/iIcf+Ihx/4iHH/iIcf+Ihx/4gl630awUguiIiIcf+IiIiIcf+IiIhx/4iIiHH/iIiHH/iCox2Fqc4nqI/3GIj/cYj/cYiP9xiI/3GIj/cYiP9xiI/3GII5pTGtZaznH/hx/3H/hx/3H/hx/3H/hx/3H/cf+HH/cf9x/4cf9x/15b06T/hx/3H/cf9x/3H/hx/3H/cf9x/3H/cf9x/3H/cf+HH/cf80jOi8cxdxiP9xiI/3GI/3GIj/cYj/cYiP9xiI/3GIj/cYiP88Pea1whmIiIcf+IiIiIiIiIiIiIiHH/iIiIiIiIcf+IiIiIiHH/iIiIiHH/iIiIhx/4iIiHH/g+s1eyTKiHH/cf+HH/hx/4cf+HH/cf+HH/hx/3H/hx/3H/hx/3H/hOthwknocf9x/4cf9x/3H/hx/3H/hx/3H/cf9x/4cf9x/3H/cf+HH/cf9x/3H/cf+HH/P5Aosm/X/3GI/3GP9xiP9xiP9xj/cYj/cYj/cYj/cYj/cYj/cYg5x4S3OHuP9xiIiIiI/3GIiIiIiIj/cYiIiIiIiDZPDbqw8ocf+HH/hx/3H/hx/4cf+HH/cf+HH/hx/3H/hx/4cf9x/zsDTLb8s4/3GIj/cYj/cYj/cYiP9xiI/3GI/3GIj/cYiP9xgg9ckaAaNucf9x/3GP9x/3H/cY/3H/cY/3H/cY/3H/cY/3GP9x/3GP9xPQAKs//1iIiIiI/3GIiIiIiIiIiP9xiIiIPL41tEHKiIiIcf+IiIcf+IiIcf+IiHH/iIhx/4g/ozmyXMb/hx/3H/cf9x/4cf9x/3H/cf9x/3H/cf9x/3H/hx/3H/cf9x/3H/Oa/ot1AXcYiP9xiP9xiI/3GI/3GIj/cYiP9xiI/3GIj/cYiI/3GIiP9xiDNiyL2dN4iIiIhx/4iIiIcf+IiIhx/4iIhx/4iIhx/4iIhx/4iIcf+IiHH/iIhx/zAqQbDlvohx/4hx/4hx/4iHH/iHH/iHH/iHH/hx/4hx/4NKOFvVx6/4cf9x/3H/cf+HH/cf9x/3H/cf+HH/cf9x/3H/cf9x/3H/cf9x/3H/cf9x/3H/cf9x/3H/cf9x/3E5KkG21b5x/3H/cf9xj/cf9x/3GP9x/3H/cY/3H/cY/3H/cf9xj/cT0yxLPNO4j/cYj/cYj/cYj/cYiP9xiP9xiI/3GI/3GIj/cTRkkrybbYiIj/cYiIiI/3GIiIiI/3GIiIiIiP9xgosIAahPf+cf9x/3H/hx/3H/cf+HH/cf9x/4cf9x/3H/cf+HH/cf9x/3H/cf9x/4cf86oJm3X2aI/3GI/3GI/3GIj/cYj/cYiP9xiI/3GIj/cYiP9xNYi4u3dHiIiIiIiHH/iIiIiIcf+IiIiHH/iIiIcf+IiIhx/4iDitwrhSPYhx/4hx/4iHH/iHH/iHH/iHH/iHH/hx/4hx/4hx/4cf+IcTgkrrjbUY/3GI/3GI/3GP9xiP9xiP9xiP9xiP9xiP9xiI/3GCXfIirCDd3/cYiP9xiI/3GIj/cYiP9xiI/3GIiP9xiIj/I7m+GvRkHoj/cYj/cYj/cYj/cYiP9xiP9xiP9xiI/3GIj/cYj/cYiP9xiIj/cTifWLhgp4iHH/iIiIiIiHH/iIiIiIcf+IiIiIcf+IiIhx/4iIiHH/iIiIcf+IiHH/iIiHH/iIhx/4iIM1XGvao5hx/3H/hx/4cf9x/4cf9x/4cf9x/4cf9x/3H/hx/3H/hx/3H/cf+HH/cf9x/3H/hx/3H/cf9x/4cf9x/3H/cf9x/3EzEGi975eP9xiP9xiP9xiP9xj/cYj/cYj/cYiP9xiP9xiP9xiP9xiI/3GIj/cYj/cYiP9xiDKgx75fOIiIiIiHH/iIiIiIiIiIcf+IiIiIiHH/iIiIiIcf+IiIiHH/iIiIcf+IiIhx/z2n17NYKIcf+HH/cf+HH/hx/3H/hx/3H/hx/3H/hx/3H/hx/3H/hx/3H/cf+HH/cf9x/4cf9x/3H/cf+HH/NGBZvZ+miP9xj/cYj/cYj/cYj/cYj/cYiP9xiP9xiP9xNmD5up8GiHH/iIiIiIhx/4iIiIhx/4iIiIcf9NyNwzcnH/iIiHH/iIhx/4iIcf+IiHH/iIcf+IhxWGvXlIcf+Ihx/4iHH/iIcf+Icf+Ihx/4hx/4hx/4hx/4OxQxtevOiHH/hx/4cf+Icf+HH/hx/4cf+HH/iHH/hx/4cf+HEyznm+MYaP9x/3GP9xj/cf9xj/cY/3GP9xj/cf9xj/cY/3GP9xj/cY/3GP9xiP9xj/cY/3GP9xiP9xj/cYMiInvt3Yj/cYiIiIiIiI/3GIiIiIiIiIiIiIiP9xiIgkDwlK7w9riHH/iIiHH/iIhx/4iIcf+IiHH/iIhx/4iDwMjrXzcY/3H/cY/3GP9x/3GP9xj/cY/3GP9xj/cf9xj/cY/3GP9xj/cY/3GIPk+4srBHiIiIiIiIiIiI/3GIiIiIiIiIiIiIiIiIiIiIiIiIiIiIPMjGtDc5hx/4iHH/iHH/iHH/iHH/iHH/iHH/hx/4hx/4hx/4cf+Icf+HH/iHH/glpnMaxZjOiIiI/3GIiIiP9xiIiIiI/3GIiIiIiP9xiIiIiIiIiI/3GCAzgxodx87/cf9xj/cf9x/3H/cf9xj/cf9x/3H/cY/3H/cf9xj/cf9x/3E6PBm2w+aP9xiIiP9xiIiI/3GIiIj/cYiIiIj/cYiIiILCfzGl2Azv9x/3H/cf9x/3H/cf9x/3GP9x/3H/cf9x/3H/cf9xj/cf9x/3E1chG7je7/cf9xj/cf9x/3GP9xj/cf9xj/cf9xj/cf9xj/cY/3H/cYMTYJv8n2iI/3GIiIiIiP9xiIiIiIiIj/cYiIiCLNfRrzKC7/cYiI/3GIiP9xiIj/cYiIj/cYiIiP9xiIiI/3GIM8czvTjMiIiIiIiIiIiIiIiIiIiIiIiIcf+IMskSvjbtiIhx/4iIiIcf+IiIhx/4iIiHH/iIiHH/iIhx/4iIhx/4iHH/iIhx/4iHH/iIhx/4iDnt17cSKHH/hx/3H/cf9x/4cf9x/3H/cf9x/4cf9x/3H/cf9x/3H/cf9x/3H/cf9x/3H/cf9x/3H/cf9x/3H/cf9x/3E8PiizwddxiP9xiI/3GI/3GIj/cYiP9xiI/3GIj/cYiP9xiI/3GIiP9xiIj/cYiI/3GIg3V3e5qIiIhx/4iIiIiIcf+IiIiIcf+IiIiHH/iIiIcf+IiIcf+IiIcf+IiIcf+IiHH/iIhx/4iIP4d3sniI/4cf9x/4cf9x/4cf9x/3H/hx/3H/cf+HH/cf9x/3H/hx/3H/cf9x/4cf9x/3H/cf9x/3H/cf9xMYqIv3V3/3GI/3GI/3GI/3GI/3GI/3GI/3GIj/cYj/cYiP9xiP9xiI/3GIj/cYiI/3GIj/cTPKiL01d4iIhx/4iIiIiHH/iIiIiHH/iIiIhx/4iIg2e3m6hIZx/3H/hx/3H/cf+HH/cf9x/4cf9x/3H/cf+HH/cf9x/3H/cf+HH/cf9x/3H/cf8wy3mwRIZxiP9xiI/3GI/3GIj/cYj/cYiP9xiI/3GIj/cYN4+HuXB4iIiIiIiIcf+IiIiIiIiIcf+IiIiIiHH/iIiIiHH/iIiIiHH/iIiDE5GL/G53H/hx/4cf9x/4cf9x/4cf+HH/cf+HH/cf+HH/cf+HH/cf9x/4cf9x/4cf9x/3H/cf+HH/cf9x/4cf9x/3H/cf9xNCnTu9Yscf9x/3GP9x/3GP9x/3GP9x/3GP9x/3GP9x/3GP9x/3GP9xg3Tvu5sQSIiIiIiIiIiIiIiIiIiIiIiIiIcf+IiIiIiIiIiIiHH/iIiIiIiIcf+IiIg1t0i7SLdx/4cf+HH/hx/4cf+HH/hx/3H/hx/4cf9x/4cf+HH/cf+HH/cf+HE1XXm7ooaP9xj/cY/3GP9xiP9xj/cY/3GI/3GP9xiP9xj/cYj/cYg9NsizyTeIiIiIiIiIiIiIiIiIiIiHH/iIiIiIiIiIgo+J0akHYuiIiIiP9xiIiIiIiIiIiIiIiIiIg2WZi6pmeIcf+Icf+Icf+Icf+Icf+Icf+HH/iHH/hx/4hx/z9BqbK+Vv9x/3GP9x/3GP9x/3GP9x/3GP9x/3GP9x/3GP9xj/cf9xLmV1GimornH/iHH/iHH/hx/4hx/4cf+Icf+HH/iHH/hx/4cf+Cv/+UpwAGtx/3H/cf9xj/cf9x/3H/cf9x/3H/cf9x/3H/cY/3H/cf9x/3H/cf9xj/cf9x/3GP9x/3H/cY/3H/cf9xj/cf9x/3GP9x/3GP9x/3GP9x/3GP9xj/cf9xj/cf9xj/cYPDIGtM35iP9xiI/3GIiP9xiIj/cYiIj/cYiI/3GIiIj/cYiIj/cYiIiIMcF3vz6IiHH/iIiIhx/4iIiHH/iIiHH/iIiHH/iIhx/4iIcf+IiHH/iIcf+IiHH/iIcf+IMp5ov2GX/3H/hx/3H/cf9x/3H/cf9x/3H/hx/3H/cf9x/3H/cf9x/3H/cf9x/3H/cf9x/3GP9x/3H/cf9x/3H/cf9x/3GP9x/3H/cf9x/3GP9x/3H/cf9xj/cf9x/3GD4lJrLa2f9xiP9xiI/3GI/3GIj/cYj/cYiP9xiI/3GIiP9xiI/3GIiP9xiI/3GIiI/3GIiP9xiIiP9xiIiP9xiIiI/3GIiIiP9xiIiIiP9xgxXVO/oqyIiIiIiIiIiIhx/4iIiIiIiIiDfxkbkObohx/4iIiIcf+IiIhx/4iIhx/4iIhx/4iIhx/4iIcf+IiHH/iIcf+IiHH/iIcf+Ihx/4iHH/iIcf+Icf+Ihx/4hx/4hx/4hx/4hxP5DlsG8acf9x/3H/hx/3H/cf+HH/cf9x/3H/cf+HH/cf9x/3H/cf9x/4cf9x/3H/cf9x/3H/cf9x/3H/cf9x/3H/cf9x/3H/cf9x/3H/cY/3H/cf9x/3H/cf9x/3GP9x/3H/cf9xj/cf9x/3H/cY/3H/cf9xj/cThpdbiWioj/cYj/cYj/cYj/cYj/cYiP9xiP9xiI/3GIj/cYiP9xiI/3GIj/cYiI/3GIj/cYiI/3GIiI/zvl57YaGIiHH/iIiIiIcf+IiIiHH/iIiIhx/4iIhx/4iIhx/4iIhx/4iIcf+IiHH/iIhx/4iIcf+Ihx/4iDdJJbq22v+HH/hx/4cf9x/4cf+HH/cf+HH/hx/3H/hx/3H/hx/3H/hx/3H/hx/3H/cf+HH/cf+HH/cf9x/4cf9x/3H/cf+HH/cf9x/3H/cf+HH/cf9x/3H/cf9x/3H/cf9x/3E+Dtay8SmP9xiP9xj/cY/3GI/3GP9xiP9xiP9xj/cYj/cYj/cYj/cYj/cYj/cYj/cYj/cYiP9xiP9xiI/3GIj/cYiP9xgx1na/KYmIiIiIcf+IiIiIiIiIiIiIiIiIiIiHH/iIiIiIiIiHH/iIiIiIhx/4iIiIhx/4iIiIOWiat5dlhx/3H/cf9x/4cf9x/3H/cf+HH/cf9x/3H/cf9x/4cf9A7PwCMHH/cf9x/3H/cf9x/3H/cf9x/3GP9x/3H/cf9x/3H/cY/3H/cf9x/3GD1N5bOyGv9xiP9xiP9xiP9xiP9xiI/3GI/3GIj/cYj/cV970YT/cYiP9xiI/3GIj/cYiP9xiIj/cYiI/3GIiP9xiIj/cYiIj/cYiIiP9xiIiI/3GIiIgtG1MaPkrOcf9x/4cf9x/3H/cf9x/3H/cf9x/3H/cf9x/3H/cf9x/3H/cf9x/3H/cf9x/3H/cf9xj/cf84RCe4u9hxiP9xiP9xiI/3GI/3GI/3GIj/cYj/cYiP9xiI/3GIg2cGq7j5X/iIiIcf+IiIhx/4iIhx/4iIhx/4iIcf+IiHH/iIhx/4iHH/iIhx/4MUXosMoX/3H/cf9x/4cf9x/3H/cf9x/3H/cf9x/3H/cf9x/3H/cf9x/3H/cf81q+K8VB3/cf9xj/cY/3H/cY/3H/cY/3GP9xj/cf9xj/cY/3GP9xg2tXO5SoxxiP9xiP9xiP9xiI/3GI/3GIj/cYiP9xiI/3GIj/cYiI/3GIj/cYiI/zq74rdEHYiIiIiIiP9xiIiIiIiIiIiIiI/3GIiIiIiIiIiIiIiIiIiIN+hduhei/3H/hx/3H/hx/3H/cf+HH/cf9x/4cf9x/3H/cf+HH/cf9x/3H/cf+HH/cf9x/3H/cf9x/yT8MxrQPM6IiIcf+IiIiIiIiHH/iIiIiIhx/4iIiCxrZTppSayP9xj/cY/3GI/3GP9xj/cYj/cY/3GI/3GP9xiP9xg/CbSx9kuP9xiIiIj/cYiIiI/3GIiIiIj/cYiIiD7isrIdTYiIiIiIiIiIiIiIiIiIiHH/iIiIiIiIiIcf+IiIK0FDGmvrzo/3GP9xj/cY/3GP9xj/cY/3GP9xj/cYj/cY/3GP9xRL58tBhxj/cYj/cY/3GI/3GI/3GI/3GI/3GI/3GI/3GI/3GI/3GIj/cS9MWxorOk7/cY/3H/cY/3H/cY/3H/cY/3H/cY/3GP9x/3GP9xj/cYOl2ptqJWiIiIj/cYiIiIiIiIiIj/cYiIiIg/7rKxEU2IiIhx/4iIiIiIhx/4iIiIiHH/iIiIiHH/iIg5NCS3y9uHH/iHH/iHH/iHH/iHH/iHH/hx/4hx/4hx/4cf8mLiU6zR2siIj/cYiIiP9xiIiI/3GIiIiI/3GIiIg1/RK7Au2IiIiIiIiIiIiIiIiIiIiIiIiIKOTzGpGwzv9x/3GP9xj/cf9xj/cY/3GP9xj/cf9xj/cY/3GP9xj/cY/3GP9xg9VxWzqOqP9xiIj/cYiIj/cYiIj/cYiIj/cYiIiP9xiIg2rHG6U46IiP9xiIiIiIiIiIiIiP9xiIiIiIg7W4q2pHX/hx/4cf+HH/iHH/hx/4cf+HH/hx/4cf+HH/hx/4O3UWtYrpcf9x/3GP9x/3H/cf9x/3GP9x/3H/cf9xj/cf9x/3GP9xMYzov3MXiIiP9xiIiP9xiIiP9xiIiI/3GIiIj/MG8JsaD2hx/4iIcf+Ihx/4iIcf+Ihx/4iHH/iIcf+Ihx/4iHH/iIcf+Icf+Icf+IcTA7Vr/EqXH/cf9x/4cf9x/3H/cf+HH/cf9x/3H/cf9x/4cf9x/3H/cf9x/3H/cf9x/3H/cf9x/3H/cf9x/3H/cf9x/3H/cf9x/3H/cTLkKr0b1XGIiP9xiIj/cYiIj/cYiIj/cYiIj/cYiIiP9xiIiIj/cYNIZFvHm6hx/4iIiIiIiIcf+IiIiIiHH/iIiIiHH/iIiIhx/4iIiHH/iIiIcf+IiIcf+IiHH/iIhx/4iIcf+IiHH/iIcTzCdrQ9if9x/4cf+HH/cf+HH/cf+HH/cf+HH/cf9x/4cf9x/4cf9x/3H/cf+HH/cf9x/4cf9x/3H/cf9x/4cf9x/3H/cf9x/3H/cf9x/3H/hx/3H/cf9x/3H/cf9x/3H/cf9xj/cT6WFrJp6f9xiP9xj/cYj/cY/3GI/3GP9xiP9xiP9xiP9xiP9xiP9xiP9xiP9xiP9xiI/3GI/3GIj/cYiP9xiI/3GFyL03RxiI/3GIiP9xiI/3GIiP9xiIiP9xiIj/cYgxeTa/hsmHH/iIiIiIiIiIcf+IiIiIiIcf+IiIiIcf+IiIiIcf+IiE3nbEGJ/4iIhx/4iIcf+IiIcf+IiHH/iIhx/4iHH/iIcTRaV7ulqHH/cf+HH/cf9x/4cf9x/3H/hx/3H/cf+HH/cf9x/3H/cf+HH/cf9x/3H/cf9xMrZZvkmmiP9xiP9xiP9xiI/3GI/3GIj/cYj/cYiP9xiI/3GIiP9xgwssewXTiIiIiHH/iIiIiIiIhx/4iIiIiHH/iIiIiIcf+IiIhx/4iIiIcf+IiIcf+IiIcf+IiIcUOS/NbQ/4iHH/iIcf+Ihx/4iHH/iHH/iIcf+Icf+Icf82QgW6vfpx/4cf9x/4cf9x/4cf9x/3H/hx/3H/hx/3H/cf+HH/cf9x/3H/hx/3H/cf9x/zq9GbZC5nGI/3GI/3GI/3GI/3GI/3GI/3GI/3GI/3GIj/cYj/cYMsdZvjimiIiIiIhx/4iIiIiIcf+IiIiIcf+IiIiHE//0exALj/hx/4cf9x/4cf+HH/hx/4cf+HH/cf+HH/hx/3H/hx/3E/rEmxU7b/cY/3GP9xj/cY/3GI/3GP9xj/cY/3GI/3GP9xj/cYj/cY/3GI/3GI/3GP9xiP9xiP9xiP9xiP9xg6Mve2zQiIiIiIiIiIiIiIiIcf+IiIiIiISlVMaquIcf+IiIiIiIiHH/iIiIiIcf+IiIiIcf8q0JEacvbu/3GP9xj/cf9xj/cY/3GP9xj/cY/3GP9xj/cY/3GP9xg5xbm3OkaIiIiIiIiIiIiIiIiIiIiIiIiIiIgxrCG/U95x/4iIiIiIiHH/iIiIiIcf+IiIiIcf+IiIP/lmsQaZhx/4cf+HH/hx/4cf+Icf+HH/cf+HH/hx/4cf+HH/hx/4RT98vAhx/4cf9x/4cf9x/4cf9x/4cf9x/4cf9x/4cf9x/3H/hx/3H/cShkkBqJtv6IiIiIiI/3GIiIiIiIiIiIiI/3GIiIiIiIiIiIiIiIiIiIiIiIiDrLS7Y0tIcf+HH/hx/3H/hx/4cf9x/4cf+HH/cf+HH/cf+HH/cf+HH/cf9x/4cf9x/4cf9x/3Elhzdq54yJ/3H/cf9x/3H/cf+HH/cf9x/3H/cf9xj/cf9x/3H/cf9x/3E7Bkm1+baI/3GIj/cYiP9xiIj/cYiI/3GIiP9xiIj/cYiIj/cYiIiP9xiIM8QovTvXhx/4iIiHH/iIiHH/iIiHH/iIhx/4iIhx/4iHH/iIhxOnpotYWXcf9x/3H/cf+HH/cf9x/3H/cf+HH/cf9x/3H/cf9x/3H/hx/3H/cf9x/3H/cf9x/3H/cf9x/3H/cf9x/3H/cf9xj/P6NksVybcY/3GP9xj/cY/3GP9xiP9xj/cY/3GP9xj/cYj/cY/3GI/0rTfHLIj/cYj/cY/3GI/3GI/3GI/3GI/3GIj/cYj/cYiP9xiP9xiI/3GIj/cYiP9xiI/3GIj/cYiI/3GIiP9xiIj/cYiIj/cYiIj/cYiIj/cYiDqRt7ZuSHH/iIiIhx/4iIiHH/iIiHH/iIiHH/iIiHH/iIhx/4iIcf+IiHH/iIcf+IOmj2tpcJcf9x/3H/hx/3H/hx/3H/hx/3H/cf+HH/cf9x/3H/hx/3H/cf9x/3H/hx/3H/cf9x/3H/cf9x/4cf9x/3H/cf9x/3H/cf9x/3H/cf8xgTi/fsdxiP9xiP9xiP9xiI/3GI/3GIj/cYiP9xiP9xiI/3GIiP9xiI/3GIiP9xiIj/cYiI/3GIiP9xiIiP9xiIiP9xiIiI/3GIiIiP9xiIiIiP8577W4EEqHH/iIiIiIcf+IiIiIcf+IiIiHH/iIiIcf+IiIcf+IiIcf+IiIcf+IiHH/g9Ndezyihx/4cf9x/4cf9x/3H/hx/3H/cf+HH/cf9x/4cf9x/3H/cf+HH/cf9x/3H/cf9x/3H/hx/3H/cf9x/3H/cf9x/3H/cf9x/3H/cf8xi5ewhGj/cYj/cYj/cYj/cYj/cYj/cYj/cYj/cYiP9xiP9xiI/3GIj/cYiP9xiI/3GIiP9xiI/3GDjKmLg1Z4iIiIhx/4iIiIcf+IiIiHH/iIiIcf+IiIcf+IiIcf+IiIcf+IiHH/iIgxeKa/h1lx/4cf9x/4cf+HH/cf+HH/cf+HH/cf+HH/cf+HH/cf9x/4cf9x/3H/hx/3H/cf+HH/cTd+OLmBx/9xj/cYj/cY/3GP9xiP9xj/cYj/cYj/cY/3GI/3GI/3GI/3GI/3GI/3GIj/cYj/cYj/cYiP9xg8RIi0u3eIiIiIiIcf+IiIiIiIhx/4iIiIiIcf+IiCZjLBq5zT6I/3GIiIiIiIiIiIj/cYiIiIiIiIg0adS8liuIcf+IiIcf+IiIcf+IiHH/iIhx/4iIcTVU5bqrGnH/hx/3H/hx/4cf+HH/cf+HH/hx/3H/hx/3H/hx/3H/gzKNa91ylxj/cY/3H/cY/3H/cY/3GP9xj/cf9xj/cY/3GP9xj/cf9xj/cY/3GP9xj/cY/3GI/3GDsSIbXt3v9xj/cYj/cYj/cYj/cYj/cYj/cYj/cYj/cYj/cYj/cYiP9xiI/3GI/3GIj/cYiP9xP+gosRfXcf+IiIiIiIiIcf+IiIiIiHH/iIiIiHH/iDlIBbi3+v+Icf+Icf+Icf+HH/iHH/hx/4hx/4cf+Icf+HH/hx/4cf+HH/iHH/hxKnPzGljAznGIiIiIiIj/cYiIiIiIiIiIiP9xiIKChlGo15rnGP9x/3GP9xj/cf9xj/cY/3H/cY/3GP9xj/cf9xj/cYN7kpuUbWiIiP9xiIiIiIiIiIj/cYiIiIiIiDpyv7eNQP9x/4cf9x/3H/cf9x/4cf9x/3H/cf9x/3H/cf9x/3H/hx/3H/cf9x/zxVDrWq8YiIj/cYiIiIiIiP9xiIiIiIiIiIggTrU6LBSs/3H/cf9xj/cf9x/3GP9x/3H/cY/3H/cY/3H/cf9xj/cf9xL3qzOihUzIhx/4iIiHH/iIhx/4iIhx/4iIcf+IiHH/iIcf80A/m8/AZx/3H/cf9x/3H/cf9x/3H/cf9x/3H/cf9x/3H/cf9x/3H/cY/3H/cThZt7emSHGIj/cYj/cYiP9xiP9xiI/3GIj/cYiP9xiIj/cYiP86mGG3Z56IiIj/cYiIiI/3GIiIiP9xiIiIiI/3GIN1/4uaAHhx/4iHH/iIcf+Ihx/4iHH/iHH/iIcf+Icf+Icf+Icf+Icf+Icf+Icf+IOHhluIeacf9x/3H/hx/3H/cf9x/4cf9x/3H/cf9x/3H/hx/3H/cf9x/3H/cf9x/3H/cf9x/3H/cf9xTsVMI6v/cf9x/3H/cf9x/3H/cf9x/3GP9x/3H/cf9x/3GP9x/3H/cf9xj/cf8/NHWyy4r/cY/3GI/3GI/3GI/3GI/3GI/3GIj/cYj/cYiP9xiP9xiI/3GIj/cYiP9xiI/3GIiP9xgynii+Yddx/4iIiIiIhx/4iIiIhx/4iIiIhx/4iIiHH/iIiIcf+IiIcf+IiHH/iIiHH/iIhx/4iIcf+Ihx/4iDqkeLZbh4cf9x/3H/cf9x/4cf9x/3H/cf9x/3H/cf+HH/cf9x/3H/cf9x/3H/cf9x/3H/cf9x/3H/cf9x/3H/cY/3H/cf9xOXCHto94cYiP9xiP9xiP9xiI/3GI/3GIj/cYiP9xiI/3GIj/cYiI/3GIj/cYiI/3GIiI/3GIiP9xiIiP9xiIiIOEwHuLP4iIiHH/iIiIiHH/iIiIhx/4iIiHH/iIiIcf+IiIcf+IiIcf+IiHH/iIhxPFgZtKfm/3H/cf9x/3H/hx/3H/cf9x/3H/cf+HH/cf9x/3H/cf9x/3H/cf9x/3H/M9wIvSP3cYj/cYj/cYj/cYiP9xiP9xiP9xiI/3GI/3GIj/cYiP9xiI/3GIj/cYiI/3GIiP9xOU7Wt7EpiIiIiIcf+IiIiIiIiIhx/4iIiIiIcf+IiIiIhx/4iIiIcf+IiIhx/4iIiHH/iIiHH/iIhx/4iIhx/4iIcf+DLZZb4mmocf+HH/hx/4cf+HH/cf+HH/hx/4cf9x/4cf+HH/cf+HH/cf+HH/hx/3H/hx/3E2MAG6z/7/cf9x/3H/hx/3H/cf9x/3H/hx/3H/cf9x/3H/cf9x/3H/cTBeVbCxqo/3GP9xj/cf9xj/cY/3GI/3GP9xj/cY/3GP9xj/cYj/cYMnrmvoUZiIiIj/cYiIiIiIiI/3GIiIiIiIiEMTrN7FiIiIiIiIiIiIiIiIiIiIiIcf+IiIiIiIiIiIiIhx/4iIiIiIiIcf+IiIiIObC3uE9I/4cf+Icf+HH/hx/4cf9x/4cf+HH/hx/4cf+HH/cf+HH/hx/3H/hx/4cf9x/4cf9x/4cf86yRi2Nudx/3GP9xj/cY/3GP9xj/cY/3GP9xj/cY/3GP9xj/cYj/cY/3GP9xiP9xj/cYj/cY/3GI/3GI/zctuLrSR4iIiIiIiIiIiIiIiIiIiIiIiIiIcf+IiIiIiIgyUwm+rPZx/4cf+HH/hx/4cf+HH/hx/3H/hx/4cf+HH/cf+HH/cf+DuQ6LVvF3GP9xj/cY/3GP9xj/cY/3GP9xj/cYj/cY/3GP9xj/cYj/cY/3E5vGm3Q5aIiIiIiIiIiIiIiIiIiIhx/4g+KHiy14dx/4cf+HH/iHH/hx/4cf+HH/iHH/hx/4cf+HH/hx/4cf+HH/cf+HH/hx/4cf89v4izQHdx/3GP9xj/cf9xj/cY/3GP9x/3GP9xj/cY/3GP9xj/cY/3GP9xj/cY/3GP9xiP9xj/JYV5mgioZnH/iHH/iIcf+Icf+Icf+Icf+Icf+Icf+Icf+HH/iHH/hx/4N3tGuYS5cf9x/3H/cf9x/3H/cf9x/3H/cf9x/3H/cf9x/3H/cf9x/3H/cf9x/3H/cf9Hhsynk/9xj/cf9x/3GP9x/3H/cY/3H/cY/3H/cf9xj/cf9xj/cf9xj/cYPjEWss7piP9xiI/3GIj/cYiP9xiIj/cYiI/3GIiP9xiIiP9xiIiP9xiIiI/3E1lOe7axiHH/iIiIhx/4iIhx/4iIhx/4iIhx/4iIcf+DHxebAehv9x/3H/cf9x/4cf9x/3H/cf9x/3H/cf+HH/cf9x/3H/cf9x/3Eg/zwaEQw+/4cf+HH/hx/3H/hx/4cf+HH/hx/3H/hx/4cf9x/4cf+DvuA7UR/HH/cf9x/3H/cf9x/3H/cf9x/3H/cf9x/3H/cf9x/3H/cf9x/3H/cf8mSTQau2y+cf+IiIcf+IiIcf+IiIcf+IiHH/iIhx/4iCrUdBpyuL6P9xiP9xiI/3GIiP9xiI/3GIiP9xiI/3GIiP9xiC/90xogIs7/cf9x/4cf9x/3H/cf+HH/cf9x/3H/cf9x/4cf9x/3H/cf9x/3H/MmsJv5T2/3GI/3GI/3GIj/cYj/cYiP9xiI/3GI/3GIiP9xiI/3GIj/cYiI/3GIiP9xg33RW5IuqIiIiIiIiIiIiIiIiIiIiIiIg2EDG6786IiIcf+IiIiIhx/4iIiIcf+IiIiHH/iIiHH/iIiHH/iIiHH/iIhx/4g5y9e4NCj/hx/3H/hx/3H/cf+HH/cf+HH/cf9x/3H/hx/3H/cf+HH/cf9x/3H/cf9x/4cf9x/3H/cf9x/3H/cf9x/3H/cf8yaGi/l5eI/3GI/3GI/3GIj/cYj/cYj/cYiP9xiP9xiI/3GIg2dCG6i96P9xiIj/cYiIj/cYiIiP9xiIiP9xiIgwuqWwVVqIiIiHH/iIiIiIiIcf+IiIiIhx/4iIiIhx/4iIiHH/iIiIcf+IiDPPKb4w1v+HH/cf9x/4cf9x/3H/hx/3H/cf+HH/cf9x/3H/cf+HH/cf9x/3E2WZm5pmZxiI/3GI/3GI/3GIj/cYj/cYiP9xiI/3GIj/cTiBFLh+64iIiIiP9xiIiIiIiIiIiIiIiP9xiIg4cQG4jv6IiIhx/4iIiIiIiIiIiIiIhx/4iIiIiIiIcf+IiIiIhx/4iIRiicrXaIiIhx/4iIiHH/iIiHH/iIhx/4iIcf+IiHH/iIhx/4iHH/iIcf+IOfsItwT3cf+HH/cf9x/3H/hx/3H/cf9x/3H/cf9x/4cf9x/3H/cf9x/3H/M1fxvqgO/3GP9x/3H/cf9xj/cf9x/3GP9x/3GP9x/3H/cY/3H/cY/3H/cTofM7bgzI/3GI/3GP9xiP9xj/cYj/cYj/cYj/cYj/cYj/cYJxTqGp6xXnH/cf9x/3GP9x/3H/cY/3H/cf9xj/cf9xj/cf9xj/cf9xj/cf8orNA6pTL8iIiIiIiHH/iIiIiIiHH/iIiIiIcf+IiIiIcf+IiIhx/4iIiHH/iIiHE5mYW2Znpx/4cf+HH/hx/4cf+HH/hx/4cf+HH/hx/4cf+HH/hx/4cf9x/4cf9F4tzB0v9x/4cf9x/4cf9x/4cf9x/3H/hx/3H/cf+HH/cf9x/3H/hx/3E+IaWy3lqP9x/3GP9xj/cf9xj/cY/3GP9xj/cY/3GP9x/3GP9xiP9xj/cY/3GP9xj/cY/3GI/3GP9xj/cYhFeWyoaXGI/3GI/3GI/3GI/3GI/3GI/3GI/3GI/3GIj/cYj/cYiP9xiI/3GI/3GIiP9xiI/3GIg0ame8lZhx/4iIiIiIiIiIcf+IiIiIiIcf+IiIiIhx/4iIiIcf+IiIiHH/iIiIcTcINbj3ynH/hx/4cf+Icf+HH/hx/4cf+HH/hx/4hx/4cf9x/4cf+HH/hx/0Q1fMyocf+HH/cf+HH/hx/3H/hx/3H/hx/3H/hx/3H/hx/3H/hx/3H/cf+HH/cf80TOG8sx5x/3H/cf9x/3H/cf9xj/cf9x/3H/cf9x/3H/cf9x/3H/cY/3H/cf8ya1W/lKqP9xj/cYj/cY/3GI/3GP9xiP9xiP9xiP9xiP9xiP9xiP9xiI/3GI/3GINjhBuse+j/cYiI/3GIiP9xiIj/cYiIj/cYiIj/cYiDav9bpQCoiIiIhx/4iIiIiIiHH/iIiIiIcf+IOGW5uZpG/4cf9x/4cf9x/3H/hx/3H/hx/3H/hx/3H/cf+HH/cf9x/3H/hLA9xvwv9x/3H/hx/3H/cf9x/3H/cf9x/3H/cf9x/3H/cf9x/3H/cY/3H/cf9x/3H/cf9x/3E3Y8S5nDv/cYj/cY/3GP9xj/cYj/cY/3GI/3GP9xiP9xiP9xj/cYj/cYj/cYj/cYj/P9Axsi/OiI/3GIj/cYiP9xiI/3GIiP9xiIj/cYiI/3GIiI/3GIiI/3GIiIMieJv9h2/4iIcf+IiHH/iIcf+IiHH/iIcf+Ihx/4iHH/g2dde7iij/hx/3H/cf9x/4cf9x/3H/cf9x/3H/cf9x/4cf9x/3H/cf9x/3H/cf9x/3H/cf9x/3H/cf9xj/cf9xPGJotJ2Xj/cYj/cYiP9xiI/3GIj/cYiP9xiI/3GIiP9xiEV3HLiOiIj/cYiI/3GIiI/3GIiIj/cYiIj/cYiIiDcIKLn313H/iIiHH/iIiHH/iIhx/4iIcf+IiHH/iIhx/4NgW4u/pH/3H/cf9x/4cf9x/3H/cf9x/3H/hx/3H/cf9x/3H/cf9x/3H/OKv4uVQHiP9xiP9xiI/3GI/3GIj/cYiP9xiI/3GIj/cYiI/3GIj/cYiI/3GIiIMqdYvliniIiIiHH/iIiIhx/4iIiHH/iIiIcf+IiIcf+IiHH/iIiHH/iIhx/4iHH/iIhxTKo8NVyIcf+Ihx/4iHH/iHH/iIcf+Icf+Icf+Icf+Ihx/4cf+Icf+Icf+DMuJb7R2v9x/3H/hx/3H/cf9x/4cf9x/3H/cf+HH/cf9x/3H/cf9x/3H/hx/3H/cf9x/3H/cf9x/3H/cTQbtbzkSo/3GP9xiP9xj/cY/3GP9xiP9xj/cY/3GI/3GP9xiP9xhPVXwaqP9xiP9xiP9xiP9xiP9xiP9xiI/3GI/3GIj/cYiP9xiI/3GIj/cYiP9xiIj/cYiI/3GIiP9xiIiP9xM9qRvSVuj/cYiIiIiI/3GIiIiIiIj/cYiIiIiIg/qlmyVab/iHH/iHH/iHH/iHH/iHH/iHH/iHH/hx/4hx/4cf+Icf+DHWA78p/HH/cf+HH/cf+HH/cf+HH/cf+HH/cf+HH/cf9x/4cf9x/3E31zm5KMaI/3GP9xiP9xiP9xj/cYj/cYj/cYj/cYj/cYj/cYj/cYiP9xiP9xiIKMXgmsOh9oiIhx/4iIiIiIhx/4iIiIiHH/iIiIiC5pVBo5ar6P9xj/cYj/cYj/cYj/cY/3GI/3GI/3GI/zgnxLnYO/9xiIiIiIj/cYiIiIiIiP9xiIiIiIiIiIiIj/cToNErfy7f+IiIiIiIiIiIiHH/iIiIiIiIcf+IiIiIhx/4iIiIO0fEtbg7cf+Icf+Icf+Icf+HH/iHH/iHH/hx/4hx/4cf+HH/OzOxtsxO/4cf+HH/cf+HH/hx/3H/hx/4cf9x/4cf9x/4cf9x/4cf9Uy9w0cf9x/4cf9x/3H/hx/3H/cf+HH/cf9x/3H/hx/3H/cf9x/3H/hx/3H/cf9x/3H/cTX2fbsJgoj/cYiIiI/3GIiIiI/3GIiIiIiP9xiIiIiIiIj/cYiIiIiIiIiIiIiIgzhFm9e6Zx/4hx/4hx/4cf+Icf+Icf+HH/iHH/hx/4cf+Icf+C2ITRpHey6Icf+IiHH/iIcf+Ihx/4iHH/iIcf+Icf+Ihx/4hx/4hx/4gxs7m/TEZx/3H/cY/3H/cf9x/3H/cY/3H/cf9x/3GP9x/3H/cY/3H/cf9xj/O3Yltona/3GI/3GI/3GI/3GI/3GIj/cYj/cYiP9xiP9HTYyrJ/9xiI/3GIiP9xiI/3GIiP9xiIiP9xiIiP9xiIiP9xiIiP9xiIiIj/cYiIiI/3GIiIiIj/cYO//UtQAriIcf+IiIiIiIcf+IiIiIcf+IiIg29tG6CS6Icf+IiHH/iIcf+IiHH/iIcf+Ihx/4hx/4iHH/g5ZEe3m7hx/4cf9x/3H/cf+HH/cf9x/3H/cf9x/4cf9x/3H/cf9x/3H/cf9x/3E+Y1ixnKdxiP9xiP9xiP9xiP9xiI/3GI/3GIj/cYj/cYiP9xNKoRu1XucYiIj/cYiI/3GIiI/3GIiIj/cYiIiP9xiIiIj/cYiIiIj/cYiIiIiINWxXu5OoiIcf+IiHH/iIhx/4iIcf+IiHH/iIcf+IiHH/iIcf+Icf+Ihx/4iHH/iHH/iIcf+Icf+Icf+IPg+ns/BY/3H/cf9x/3H/cf9x/3H/cf9x/3H/cf9x/3H/cf9x/3GP9x/3H/cf9x/3H/cT9sGbGT5oiP9xiI/3GIiP9xiIj/cYiI/3GIiI/3GIiI/3GIiIj/cYiIiI/3GIiIiP9xiIiIiIj/cYiIiIiIj/cYiDzP5bQwGocf+IiIhx/4iIiHH/iIhx/4iIhx/4iIcf+IiHH/iIcf+Ihx/4iIcf+Ihx/4N1uYuqRn/3H/cf9x/3H/cf9x/3H/cf+HH/cf9x/3H/cf9x/3H/cY/3H/cf9x/3H/cf9x/3H/cf9x/3GP9x/3H/cf9x/3GP9x/z+Mh7JzeI/3GIj/cYiP9xiI/3GIj/cYiI/3GIj/cYiI/3GIiI/3GINPUovArXiIhx/4iIiIhx/4iIiHH/iIiIcf+IiIcf+IiIcf+IiHH/iIhx/4iIcf+Ihx/4iHH/iIPPE4tA7Hcf+HH/cf9x/3H/cf+HH/cf9x/3H/cf9x/3H/cf+HH/cf9x/3H/cf9x/3H/cf9x/3H/cf9xj/cf9x/3H/cf9x/3H/cf9xj/cf9xMCjHsOc4iP9xiP9xiI/3GIj/cYiP9xiIj/cYiP9xiIj/cTxiOLSdx4iIcf+IiIiIhx/4iIiIcf+IiIiHH/Qvo88Fz/iIiHH/iIiHH/iIhx/4iIcf+IiHH/iIcf8w5iixKdf/cf+HH/cf9x/3H/hx/3H/cf9x/3H/hx/3H/cf9x/3H/cf9x/3H/NCIqvd3Vj/cYiP9xiI/3GIj/cYiP9xiIj/cYiP9xiIj/IE0PGhwvDnGI/3GIj/cYj/cYiP9xiP9xiI/3GIj/cYiP9xiIPh55suGGiIiHH/iIiIhx/4iIiIcf+IiIcf+IiIcf+CvkZkpxuZuHH/iIcf+Icf+Icf+Icf+Icf+Icf+HH/iHH/iHH/hx/4hx/4cf+Icf+HEocAMaiP/O/3GIiIj/cYiIiI/3GIiIiP9xiIiIiI/3GIiIiIiIj/cYiINdx4uyOHhx/4iHH/iIcf+Icf+Ihx/4hx/4iHH/iHH/iHH/iHH/iHH/iHH/hx/4hx/4hx/4NzY4ucnHcf9x/3H/cf9x/3GP9x/3H/cf9x/3GP9x/3H/cY/3H/cf9xj/cf9x/3GP9x/3GP9x/3GP9x/3E+sKiyT1eI/3GIiIj/cYiIiP9xiIiIiP9xiIiIiI/3GIiD5hibKedoiHH/iIcf+Icf+Ihx/4hx/4hx/4hx/4hx/4hxMbGJv052/3GP9x/3H/cf9xj/cf9x/3GP9x/3H/cY/3H/cf9xj/cf9xg0jlm8caaIj/cYiIiP9xiIiIiP9xiIiIiI/3GIiDpmebeZhv+Ihx/4hx/4iHH/iHH/iHH/iIcf+Icf+Icf+Icf+CMz+WoNwGlx/4cf+HH/cf+HH/cf9x/4cf9x/4cf9x/3H/hx/3H/cf+DAAp7EAaI/3GP9xj/cY/3GP9xiP9xj/cY/3GP9xiP9xj/cYj/cY/3GI/3GI/3GI/3GP9xiP9xiP9xiI/3GI/zO6CL5F94hx/4iIiIiIiIiIiIiIiIiIhx/4g+OD2zx8L/cf9x/4cf9x/3H/cf9x/3H/cf9x/4cf9x/3H/cf9x/3H/cf9x/zCvpbFgWo/3GP9xj/cY/3GP9xiP9xj/cY/3GI/3GP9xiP9xj/L5vOKjZDHYiHH/iIiIcf+IiIhx/4iIhx/4iIhx/4iIcf+IPrKIs013/3H/hx/3H/cf+HH/cf9x/4cf9x/3H/cf9x/4cf9x/3H/cf9x/3EzERm87uZxiP9xiP9xiP9xiI/3GI/3GI/3GIj/cYiP9xiI/3GIj/cYiP9xiI/3GIiP9xg+CZWy9mqIiIiIiIiIiIiIiIiIiIiIiIhx/4iIiIiIiIhx/4iIiIiIhx/4iIiIhx/4iIiIhx/zkFpbf6Wohx/4cf+Icf+HH/hx/4cf+Icf+HH/hx/4cf+HH/hx/4cf+HH/hx/3H/hx/4cf+HH/hx/3H/hx/4cf9x/4cf9x/4cf9xOJQBt2v+cf9x/3H/cf+HH/cf9x/3H/hx/3H/cf9x/3H/cf+HH/cf9x/3H/PlM2s6zJ/3GP9xj/cY/3GP9xiP9xj/cY/3GI/3GP9xj/cYj/cYj/cY/3GI/3GI/3GI/3GI/3GI/3GI/3GI/3GI/3GIj/cYj/cYiP9xiI/3GCHz6hrwwV5x/3GP9x/3GP9x/3GP9xj/cf9xj/cY/3H/cY/3GP9xj/cY/3H/PSuytNRNj/cYj/cYj/cYj/cYj/cYj/cYiP9xiP9xiI/z/5VLIGq4iIiIiP9xiIiIiIiIiIj/cYiIiIiIiIiIiIiIiIiIiIiIiIiIiD4kd7LbiHH/iHH/iHH/iHH/iHH/iHH/hx/4hx/4hx/4cf+Icf+HH/iHH/hx/4cf+HH/iHH/g9MSKzzt1x/3H/hx/3H/hx/3H/hx/3H/hx/3H/cf+HH/cf+HH/cT/hdLEei/9xj/cf9x/3GP9x/3GP9x/3GP9x/3GP9x/3GP9x/3GP9x/3GP9xj/cf9xj/cY/3GP9x/3GP9xj/cY/3E4T9e4sCiP9xiIiIiP9xiIiIiIj/cYiIiIiIiIj/NOS4vRtHcf+Icf+Ihx/4iHH/iHH/iHH/iHH/iHH/iHH/iHH/iHH/iHH/NUmou7ZXcf9x/3H/cY/3H/cf9x/3H/cY/3H/cf9xj/cf9x/3GP9x/3H/cY/3H/cY/zUdyLziN/9xiIiP9xiIiI/3GIiIiP9xiIiIj/cYiIiIiI/3GIiIiIiIj/cYiIiIiIiIiIiI/3GDDe9rAxCYiHH/iIcf+Ihx/4iHH/iIcf+Icf+Ihx/4hx/4iHH/iHH/iHH/iHH/iDU857vDGHH/cf9x/3H/cf9x/3H/cf9xj/cf9x/3H/cf9x/3H/cf9xj/cf9x/3H/cf9xj/cf9x/3GP9x/3H/cY/3H/cT7pZ7IWmIj/cYiP9xiIj/cYiP9xiIj/cYiI/3GIiI/3GIiI/3GIiIj/cYiIiP9xiIiIj/cYiIg5ESm37tZx/4iHH/iIhx/4iHH/iIcf+Icf+Ihx/4iHH/PpkJs2b2/3H/cf9x/3H/cf9x/3H/cf9x/3H/cf9xj/cf9x/3H/cf9x/3GP9x/z7R27MuJIiI/3GIiIiIiP9xiIiIiIiIiI/3GIiIiIiIiIiIiIiIiIiIiIiIPCyytNNNiHH/iIiIiIcf+IiIiHH/iIiIcf+IiIOOpnuBWYcf+HH/hx/3H/hx/4cf9x/4cf+HH/cf+HH/cf+HH/cf+HH/cf+HH/cf9x/4cf9x/3H/hx/3H/cf+HH/cf9x/3H/hx/3H/cf9x/3H/cf9x/4cf9x/3H/cf82qze6VMhxj/cYj/cY/3GI/3GP9xiP9xiP9xiP9xiP9xiP9xiP9xiP9xiP9xiI/3GI/3GIj/cYj/cYiP9xiII6YZGtWebnGP9x/3H/cf9xj/cf9x/3GP9x/3H/cY/3H/cY/3H/cYOplFtma6iP9xiP9xiP9xiI/3GI/3GIj/cYiP9xiI/3GIg5V7G3qE6IiP9xiIiI/3GIiIiP9xiIiIiP9xiIiIMY8Wv3DpiIiIcf+IiIhx/4iIiHH/iIiIcf+IiIcf+D6QxbJvOnH/hx/4cf+HH/hx/4cf+HH/hx/4cf9x/4cf+HH/g9RGGzu55x/4cf9x/3H/hx/3H/cf+HH/cf9x/3H/hx/3H/cf9x/3H/cT/LqrE0VYiP9xiP9xiI/3GIiP9xiI/3GIiP9xiIj/cYhNDrw/FIiIj/cYiIiP9xiIiIj/cYiIiIj/cYiIiIiI/3GIiIiIMXwJv4P2hx/4iHH/iHH/iIcf+Icf+Icf+Icf+Icf+Icf+Icf866NW3Fyr/cf9x/3H/hx/3H/cf9x/3H/hx/3H/cf9x/3H/cf9x/3H/cf9x/zDIGbBH5nGI/3GI/3GIj/cYiP9xiP9xiI/3GIj/cYiI/3GIj/cYMUg2v7fJiIiIiIiIiIiIiIcf+IiIiIiIiIiE5WrCqViIiIiIcf+IiIiHH/iIiIhx/4iIiHH/iIiHH/iIhx/4iIhx/4iIcf+IiHH/iIcTortrbUSf9x/4cf9x/4cf9x/4cf9x/4cf9x/4cf9x/3H/hx/3H/cf+HExLTm+0sZxj/cYj/cY/3GI/3GI/3GI/3GI/3GI/3GI/3GI/3GIj/cYj/cYiP9xiP9xiI/3GIj/cYiI/3E0cfW8jgqIiIiIiIiIiIiIiIiIiIiIiIcf+IiIiIiIiIiHH/iIiIiIiHH/iIiIiIcf+IiIiHH/iIg7PCi1w9dx/4cf+HH/cf+HH/hx/3H/hx/3H/hx/3H/hx/3H/hx/3H/hx/3H/cf+HH/cf9x/4cf9x/3H/hx/3H/cf8iAMwa//M+cf+HH/hx/4cf+HH/iHH/hx/4cf+HH/hx/3H/hx/4cf+HH/hxKlmCGmpn3oiI/3GIiIiIiIj/cYiIiIiIiIiIg1NRq8yuX/iHH/iHH/hx/4hx/4cf+Icf+HH/iHH/hx/4cf+HH/hxMpcpvWjWcY/3H/cY/3H/cY/3H/cY/3GP9x/3GP9xj/cf9xj/cY/3GP9x/3GP9xj/cTJu976RCI/3GIiIiIj/cYiIiIiIiP9xiIiIiIiIiIiP9xiIiIiIiIiIORo4t+XHhx/4iHH/iHH/iHH/iHH/iHH/iHH/hx/4hx/4hx/4cf+IMtzoviMXcf9xj/cf9x/3GP9x/3H/cY/3H/cf9xj/cf9xj/cf9xj/cf9xj/cY/3H/cY/zhSWLmtp4iIiP9xiIiIj/cYiIiIj/cYiIiIiP9xiIiIiIg9FJez62iIhx/4iIcf+IiHH/iIcf+Ihx/4iHH/iIcf+Ihx/4hx/4iHH/iHH/iHH/iHH/iHH/iHH/iHH/iHH/NrRnukuYcf9x/3H/cf9x/3H/cf9x/3H/cf9xj/cf9x/3H/cf9x/3H/cY/3H/cf9x/3H/cY/3H/cf9x/3GP9x/3H/cY/3E0w/e8PAiIj/cYiP9xiIiP9xiIj/cYiIj/cYiIj/cYiIiP9xiIiIj/cYiIiI/3GIiIiIg0OVe8xqiIcf+IiIcf+IiIcf+IiHH/iIhx/4iHH/JQD2Ks/wnXH/hx/4cf+HH/cf+HH/hx/4cf+HH/cf+HH/hx/3H/hx/3E7P0+1wLCI/3GIiI/3GIiI/3GIiIj/cYiIiI/3GIiIg4kaW4blqIiIiIcf+IiIiIhx/4iIiIhx/4iIiHH/iIIPnkKhFhvYhx/4hx/4iHH/iHH/iHH/iHH/iHH/iHH/iD0dmLPiZ3H/cf9xj/cf9x/3H/cf9x/3GP9x/3H/cf9xj/cf9x/3GP9x/3H/cY/3H/cf9xj/cTQXl7voaHGIiP9xiIj/cYiI/3GIiI/3GIiI/3GIiI/3GIiIiP9xiIiIj/cYiIiIj/cYOqb3tlkIiHH/iIhx/4iIcf+IiHH/iIcf+Ihx/4iIcf+Icf+Ihx/4iHH/iHH/iIcf+Icf+Icf+Icf83+ue6BRj/cf9x/3H/cf9x/3H/cf9x/3H/cf9x/3H/cf9x/3GP9x/3H/cf9x/3H/cY/3H/cf9x/3GP9x/3H/cf9xj/cf82U9e7rCj/cYiP9xiIj/cYiI/3GIiP9xiIj/cYiIj/cYiIiP9xiIiI/3GIiIiP8wQwixzPeHH/iIiHH/iIhx/4iIcf+IiHH/iIhx/4iHH/iIhx/4iHH/iIcf+Icf+Ihx/4hxMALTsA4s/4cf+HH/hx/4cf9x/4cf+HH/hx/3H/hx/4cf9x/4OShyt9eNcf+HH/cf9x/3H/cf9x/3H/cf9x/3H/cf9x/3H/cf9x/3H/cf9x/3H/cf9x/3GP9x/3H/cf9x/3H/cY/3H/cf85/Ce4A9iP9xiP9xiI/3GIj/cYiP9xiI/3GIj/cYiP9xiIj/cYiI/3GIiP9xiIiP9xiIiP9xiIiI/3GIiIj/cYiIiI/3GIiIiIj/cYiIiD+o1LFXK3H/iIiIiIiHH/iIiIiHH/iIiIiHH/iIiIcf+IiIhx/4iIhx/4iIcf+IiIcf+IiHH/iIcf+IiHH/iIcf+Ihx/4iHH/iIcf+Icf+Ihx/4hx/4hx/4hx/zl0FbiL6v+HH/cf+HH/cf+HH/cf9x/4cf9x/3H/hx/3H/cf9x/4cf9x/3H/cf+HH/cf9x/3H/cf9x/3H/cf+HH/cf9x/3H/cf9x/3EyCta+9Sn/cYj/cY/3GI/3GP9xiP9xiP9xiP9xiP9xiP9xiP8jk3sq9shNiIiIiIiHH/iIiIiIiIhx/4iIiIiHH/iIiIiHH/iIiIhx/4iIiHH/iIiHH/iIO8R1tTuKcf+HH/hx/4cf+HH/hx/4cf+HH/hx/4cf+HH/hx/3H/Pa0LtFL0/3GI/3GP9xj/cYj/cY/3GI/3GP9xiP9xiP9xiP9xgutosqNJdNiIcf+IiIiIiIiIiIhx/4iIiIiIiHH/Iw06Kv8sXf+HH/hx/4cf+HH/hx/4cf9x/4cf+HH/hx/3H/hx/4NmI5u53Gj/cY/3GP9xj/cY/3GP9xj/cY/3GP9xiP9xj/cY/zLm+L8ZB4iIiIiIiIiIiIiIiIiIiIiIiIMcZZvzmmcf+HH/iHH/hx/4cf+HH/hx/4cf+HH/hx/4cf+HH/hx/yUUBRrOv66IiIiIiIiIiIiIiIiIiIiIiIiCO5djrkaJxxj/cY/3GP9xj/cY/3H/cY/3GP9xiP9xj/cY/3GP9xj/cYO5RktWubiP9xiIj/cYiI/3GIiI/3GIiI/3GIiIj/cYiIg60+q2LBVx/4iHH/iIcf+Icf+Icf+Icf+Ihx/4cf+Icf+IcTB3+7CYBP9xj/cY/3H/cY/3GP9xj/cf9xj/cY/3GP9xj/cY/3GP9xj/JiGcGr3mPnH/cf9xj/cf9x/3H/cf9x/3GP9x/3H/cf9xj/cf9x/3H/cY/3H/cT8llLHaa/9xiP9xj/cYj/cYj/cYj/cYj/cYj/cYj/cYj/cYj/cTwjKLTc14iIiIiIiIiIiIiIiHH/iIiIiIiIiHH/iIiIiIiHH/iIiIiHH/iIiIhx/4iIiHH/iIiIcf+IiIOzC2tc9Jcf+HH/hx/4cf+HH/cf+HH/hx/3H/hx/4cf9x/4cf9x/4cf9x/4cf9x/yjMZRqTOa6HH/iIiIiIiIiIcf+IiIiIiHH/iIiIiIcf+IiIiHH/iIiIcf+IiIcTmQF7dv6P+HH/hx/3H/hx/4cf+HH/cf+HH/hx/3H/hx/3H/hx/3H/hx/3H/hx/3H/hx/3H/cf+HH/cf9x/4cf9x/3H/hx/3H/cf9x/3H/hx/3H/cf9xMmAIvp/3/3GI/3GP9xiP9xj/cYj/cYj/cYj/cYj/cYj/cYj/cYj/cYj/cYiP9xiI/3GI/3GIj/cYiP9xiIj/cYiP9xiIj/cTo9hrbCeYiIiIhx/4iIiIiIiIiIhx/4iIiIiIiHH/iIiIiIcf+IiIiDCYqLB3V3H/cf+HH/hx/3H/hx/3H/hx/3H/hx/3H/hx/3H/hx/3H/cf+HH/cf9x/4cf9x/3H/hx/3H/cf9x/3H/hx/3H/cf9x/3H/cf9x/zEh17DuKP9xj/cYj/cYj/cY/3GI/3GI/3GI/3GI/3GI/3GI/3GIj/cYj/cYiP9xiP9xiI/3GE7fXCIKiI/3GIj/cYiI/3GIiI/3GIiP9xiIiP9xMjZVvsmqiIiIiIiIiIiIcf+IiIiIiIiIcf+IiD1aFbOl6ocf+Icf+Icf+Icf+Icf+Icf+Icf+HH/iHH/iHH/hx/4OK8RuFDucf+HH/hx/4cf+HH/hx/4cf+HH/hx/3H/hx/4cf9x/4cf+HH/cf+HH/cf+HH/hx/3H/cf+HH/cf+HH/cf+HH/MObTsSksj/cf9x/3H/cf9xj/cf9x/3GP9x/3H/cY/3H/cf9xj/cf9xj/Mq9Bv1C+/3GP9xj/cf9xj/cY/3GP9xj/cY/3GP9xj/cY/3GP9xiP9xj/cY/3GI/3GP9xiP9xj/cYj/cY/3GI/3GI/3GI/3GI/3GI/3GI/3GD35t7MGSIiIiIiIiIiIiIiIiIiIhx/4iIiIO9EptS7Wcf+HH/hx/4cf+HH/hx/4cf+HH/hx/4cf9x/4cf+HEi36Ua4gWuiIiIhx/4iIiIiIiIiIiIiIhx/4iC9Boxob5c5x/3GP9xj/cY/3GP9xj/cY/3GP9xj/cY/3GI/3GP9xL7lhKhRp7XGI/3GP9xj/cY/3GI/3GP9xiP9xj/cYj/cYj/cYj/cY/3GI/3GI/3GI/3GIj/cYj/cYj/cTL7874EDIiIiI/3GIiIiIiI/3GIiIiIiIiI/3GIiIiIiIiIiIiIiIiIiEAAnAAHiIiIiIiIiIiIiIiIiIiHH/iIiIiIiIiHH/iIiIg2GOW65xpx/4hx/4hx/4cf+Icf+HH/iHH/hx/4hx/4cf+HH/hx/4K/KXKmDWjXH/cf9x/3H/cf9x/3H/cf9x/3H/cf9x/3H/cf9x/3H/cY/3H/OQGHuP54/3GI/3GIj/cYj/cYiP9xiI/3GIj/cYiP9xiI/3GIiP9xiI/3GIiI/3GIiP9xTwBsH/mI/3GIiIj/cYiIiI/3GIiIiI/3GIiIiIiP9xNrXpukoWiIcf+Icf+Icf+Ihx/4hx/4hx/4hx/4cf+IcTkRpbfuWv9x/3H/hx/3H/cf9x/4cf9x/3H/cf9x/3H/cf9x/4cf9x/3H/cf9x/3H/cf9x/3H/cf9x/3H/cY/3H/cf9x/3H/cf9x/3H/cY/3H/cf9x/3H/cY/3H/cf9xj/cf9x/3GP9x/3H/cY/3H/cY/3H/cY/3H/NEGlvL5acYj/cYiP9xiI/3GI/3GIj/cYiI/3GIj/cYiI/3FGCByvfv9xiIj/cYiIj/cYiIj/cYiIj/cYiIiP9xiIiIiP9xiIg27Ye6EniIhx/4iIhx/4iIhx/4iIcf+IiHH/iIhx/4iHH/iIhx/4iHEqtEgqZLt9cf9x/4cf9x/4cf9x/3H/hx/3H/hx/3H/cf+HH/cf9x/3E2vOG6Qx7/cf9x/3H/cf9xj/cf9x/3H/cf9x/3H/cf9xj/cf9x/3H/cf9xghTGQa+zm+hx/4iIcf+IiHH/iIcf+Ihx/4iHH/iIcf+IgxXKm/o1Zx/3H/cf9x/3H/cf9x/3H/cf9x/3H/cY/3H/cf9x/3H/cf9xj/cf9x/3GP9x/3H/cf9xj/cf9xj/cf9x/3GP9x/ze82bpDJoiIiP9xiIiIiP9xiIiIiIiP9xiIiDKM6L5zF4cf+Ihx/4hx/4iHH/iHH/iHH/iHH/iHH/iHH/iCu2J2qUnYn/hx/4cf+HH/hx/4cf+HH/hx/4cf+HH/hx/4cf+HH/hx/4KrGPGnTnDocf+Icf+HH/hx/4cf+Icf+HH/hx/4cf+HH/hx/4cf+HH/cf+HE+e5ixhGdxj/cf9xj/cf9xj/cY/3GP9x/3GP9xj/cY/3GP9xj/M8eovjhXj/cYiIiIiIiI/3GIiIiIiIiIiIiIg8HMi14zf/iHH/iHH/iHH/iHH/iHH/hx/4hx/4hx/4cf+Icf+HH/iHH/hx/4cf+HH/iHH/hx/4cf+HH/hx/4cf+HH/hx/4OUSEt7t7cf9x/3H/cf9x/3H/cf9x/3H/cf9x/3H/cY/3H/cf9x/zc3U7rIrP9xj/cY/3H/cY/3GP9xj/cY/3GP9xj/cY/3GP9xj/Kc3hGpMh7v+Icf+Ihx/4hx/4hx/4iHH/iHH/iHH/hx/4hx/4QTA8Dfz/hx/4hx/4cf+Icf+HH/hx/4hx/4cf+HH/hx/4cf+HH/hx/4cf+HH/PsaWszlp/3GP9x/3H/cf9xj/cf9x/3H/cY/3H/cf9xj/cf9xj/cf9xj/cf9xj/JaxDGsU7znH/iIhx/4iHH/iIcf+Ihx/4iHH/iIcf+Icf+Ihx/4g7QWi1vpdx/3H/cf9x/3H/cf9x/3H/cf9x/3H/cf9x/3GP9x/3H/cf9x/3H/cf9xj/cf9x/3H/cY/3H/cf9x/3GP9x/3H/cY/zzZqLQmV3GIiI/3GIiP9xiIiI/3GIiIj/cYiIiP9xiIiIiP8+VMOzqzyIiIhx/4iIiIiIiIiIiIiHH/iIPUyjtLNc/4iIcf+Ihx/4iHH/iIcf+Ihx/4hx/4iHH/iHH/iIcf+Icf+INXISu43tcf+HH/hx/4cf+Icf+HH/hx/3H/hx/4cf+HH/hx/4cf8r1KcacrWO/4iIiIiIiHH/iIiIiIcf+IiIiHH/iIiIhx/4iIhx/4TDA8XPz/iIhx/4iIhx/4iIcf+Ihx/4iIcf+Ihx/4iHH/iIcf+Ihx/4g/Shixtedx/3H/cf9x/3H/cf9x/3H/cf+HH/cf9x/3H/cf9x/3H/cf9x/3E4vLa4Q0mI/3GP9xiP9xiP9xj/cYj/cYj/cYj/cYj/cYiP86DoG38X6I/3GIiP9xiIj/cYiI/3GIiI/3GIiI/3GIiIj/cYiIiP9xiIMtYovynX/4iIhx/4iIhx/4iIcf+IiHH/iIhx/4iHFBnGzmOYiHH/iIcf+Icf+Ihx/4hx/4iHH/iHH/iHH/N8U3ujrI/3H/cf9x/3H/cf9x/3H/cf9x/3H/cf9x/3H/cf9x/3H/cf9x/3H/cf9xPEjotLcXj/cYiP9xiI/3GIj/cYiP9xiIj/cYiI/3GIiI/3E5fNi3gyeIiHH/iIiIcf+IiIcf+IiIcf+IiIcf+IiHH/iDxzCLWM9/9x/4cf9x/3H/hx/3H/cf+HH/cf9x/3H/hx/3H/cf9x/3H/hx/3H/cf9x/3H/Mmx4v5OH/3GI/3GI/3GI/3GI/3GI/3GI/3GIj/cYj/cYiP9xiEn4rHB1/3GIj/cYiI/3GIiP9xiIj/cYiIj/cYiIj/cYNfFRuw6uiIj/cYiIiIiIiP9xiIiIiIiIiIg+aPKylw2IiIiHH/iIiIiIiIcf+IiIiIhx/4iIgzsSG9Tt5x/4iIhx/4iIhx/4iIcf+Ihx/4iIcf+Ihx/4OM0huDLeiIcf+Icf+Icf+Icf+Icf+HH/iHH/iHH/hx/4hx/zLwQ74PvIcf+HH/cf+HH/cf+HH/cf9x/4cf9x/4cf9x/3H/hx/3H/cf9x/4cf9x/3H/cf+HH/cf9x/3H/cf9x/3H/cf+HH/cf9x/3H/cf9x/3H/cf9x/3H/cf9x/3H/cf9xj/cf9P0Jwi9v9x/3H/cf9xj/cf9x/3GP9x/3H/cY/3H/cf9xj/cf9xj/cf9xgzjOK9cx2P9xiP9xj/cY/3GI/3GP9xiP9xj/cYj/cYj/cYj/cYj/cYj/cYj/cYj/cYj/cYiP9xiP9xiI/3GIj/cYiP9xiI/3GIiP9xiI/3GIiP9xiIiP9xiIj/cYiIj/cYiIiP9xO1Bqta+Vhx/4iIcf+Ihx/4hx/4iHH/iIcf+Icf+Ihx/4hx/zsrdLXUi4cf+HH/cf+HH/cf+HH/cf+HH/cf+HH/cf9x/4cf9x/4cf9x/3H/hx/3H/cf9x/4cf9x/3H/cf9x/3H/hx/3H/cf9x/3FBbDzpPHH/cf9x/3H/cf9x/3H/cf9x/3H/cf9x/3H/cf9x/3H/cYPQCCsv99cf9xj/cY/3H/cY/3GP9x/3GP9xj/cY/3GP9xj/cY/3EkrOEqxTHtcY/3GP9xj/cY/3GP9xj/cYj/cY/3GP9xiP9xj/cYj/MCnpseYWiIiIiIiIiIiIiIcf+IiIiIiIiIg4VMS4qzuHH/iIcf+Icf+Icf+Ihx/4hx/4hx/4hx/4cf+IPZb+s2kBcY/3GI/3GP9xiP9xiP9xiP9xiP9xiP9xiP9xiP9xiP9xiP9xiI/3GIj/cYj/cYglII4azfce/3GI/3GP9xiP9xj/cYj/cYj/cY/3GI/3GI/3GI/zgQiLnvd4iIiIiIiIiIiIiIiIiIcf+IiIiIg+QIiyv3dx/4cf+HH/hx/4cf+HH/hx/4cf+HH/hx/4cf9x/4cf+HH/hx/3H/hx/4cTB0eL+Lh3GP9xj/cY/3H/cY/3GP9xj/cY/3GP9xj/cY/3GI/3GP9xj/cY/3GI/3GP87xQm2OvaIiIiIiIiIiIiIiIiIiIiIiIiIg1HYi84nf/hx/4cf+Icf+HH/hx/4hx/4cf+HH/hx/4cf+HH/hx/y2P/hpXAB7/hx/4hx/4hx/4cf+Icf+Icf+HH/hx/4hx/4cf+HH/hx/4hx/4cf+HH/hx/4cf+HH/hx/3H/hx/4cf8nv9AapAL+iP9xiIiP9xiIiIj/cYiIiI/3GIiIiI/3GIiIiIg7Ekq17bWHH/iIcf+Icf+Icf+Icf+Icf+HH/iHH/iHH/hxPW33spIIcf9xj/cf9x/3H/cf9x/3GP9x/3H/cf9x/3GP9x/3H/cY/3H/cf9xj/M+6IvhF3iI/3GIiP9xiIiP9xiIiI/3GIiIj/cYiIgzCWm99paIcf+Ihx/4iIcf+Ihx/4iHH/iIcf+Icf+Ihx/4hx/4iHH/iHH/iDumjbVZcnGP9xj/cY/3GP9xj/cY/3GP9xj/cY/3GP9xiP9xj/cY/3GI/3GP9xiP822vK7JQ2I/3GIiP9xiIj/cYiI/3GIiP9xiIiP9xiIgxVqmwuVb/iIiHH/iIhx/4iIcf+Ihx/4iHH/iIhx/4hxLAcJGk+PboiIiIiIj/cYiIiIiIiIiIiIiIiIiIiIiIiIiIP6X9sVoCcf+HH/cf9x/3H/hx/3H/cf9x/3H/cf9x/4cf9x/3H/cf9x/3H/cf8w4fixLgeP9xiP9xiI/3GI/3GIj/cYiP9xiI/3GIj/cYiDjydLgNi4iIiIiIiIiIj/cYiIiIiIiIiIiIiIPMgttTfS/4cf9x/4cf9x/4cf9x/4cf9x/3H/hx/3H/cf9x/4cf9x/3H/cf+DVfdLugi3H/cY/3H/cY/3H/cY/3H/cY/3H/cY/3GP9x/3GP9xj/OCgzudfM/3GI/3GI/3GI/3GI/3GI/3GI/3GIj/cYj/cYiP8nyj46s1wccY/3H/cY/3GP9xj/cY/3GP9x/3GP9xj/cY/3GI/3EzX5i9oGeIiIj/cYiIiIiIiIiIiIiIiIiIiIiIiIiIiIiIiIiIiIiINkYournXcf+Icf+HH/iHH/hx/4hx/4cf+HH/hx/4hx/4cf+HH/hx/4cf+HH/hx/4cf9x/4cf81vde7Qihxj/cf9xj/cf9xj/cf9xj/cY/3H/cY/3GP9x/3GP9xj/cY/3GP9x/3GP9xj/cY/3GP9xPho8suXDiIiIiIhx/4iIiIiIiIhx/4iIiIiIhx/zX0BrsL+XH/iHH/iHH/hx/4cf+Icf+HH/hx/4hx/4cf+HH/hx/4cf+DqTjLZsc3GP9xiP9xj/cYj/cYj/cY/3GI/3GI/3GI/3GI/3GI/3GI/3EmMeYqvOGdiIiP9xiIiIiIiIiI/3GIiIiIiIiIiIiIiIiIiIiIiIiIiIiIiIiIiIiIiIiIiIiIg0M3a8zIlx/4hx/4hx/4hx/4cf+Icf+Icf+HH/iHH/hx/4hx/4cf+Icf+HH/hx/4cf+HH/hx/zTckb0jbv+HH/hx/3H/hx/3H/hx/3H/hx/3H/hx/3H/hx/3H/cf+HH/cf9x/4cf9x/zAtVLDiq3H/cY/3H/cf9xj/cf9xj/cf9xj/cf9xj/cf9xj/cY/3H/cY/3GP9xj/cf9xj/cY/3E1VBS7q+uP9xiI/3GIj/cYj/cYiP9xiIj/cYiP9xiIj/cYiINMoyvDXNiIiIj/cYiIiIiIiP9xiIiIiIiIiIiP9xiIiIiIiIiIiIiIiIiIiIiIiIiIiIiIiIiIgxucWwVjr/iHH/iIcf+Icf+Ihx/4hx/4hx/4hx/4hx/4hx/4hx/4cf+Icf+Icf+HH/hx/4hx/4cf+HH/iHH/hx/4cf+HH/hx/4cf+HH/hx/4cf+HH/hx/4cf9x/zybVrRkqXH/cf9x/3GP9x/3H/cY/3H/cf9xj/cf9xj/cf9x/3GP9x/3GP9xj/cf9xj/cf9xj/cY/3H/cY/3GP9xj/cY/3GP9x/3GP9xj/cY/3GP9xj/cYj/cY/zn0dbcLinGIiI/3GIiI/3GIiIj/cYiIiI/3GIiIiIj/cYiIiIiI/3GIiIiIiIiI/3GIiIiIiIiIiIiIiIiIiIiIMdeXvyhocf+Ihx/4hx/4hx/4hx/4hx/4hx/4hx/4hx/4cf8gv0UaFQuuiP9xiIiIiIj/cYiIiIiIiIiP9xiIiIiIg0QSS8vtuIiIiIcf+IiIiHH/iIiIcf+IiIhx/4IvFUGvDqvv9xiP9xiP9xiP9xiI/3GI/3GIj/cYj/cYiP8jtMM6BbPM/4cf+HH/hx/4cf+HH/hx/4cf9x/4cf+HH/hx/3H/hx/4cf8gFb8qL6QN/3GIj/cYiP9xiI/3GIj/cYiI/3GIiP9xiIj/cYiIj/cSAQdRof+K7/cf9x/3H/cf9x/3H/cf9x/3H/cf9x/3H/cf9xj/cf9x/3EtDlkqPxptcYj/cYj/cYiP9xiP9xiI/3GIj/cYiP9xiIj/cS2MUBpHOv7/hx/4hx/4cf+HH/hx/4cf+HH/hx/4cf+HH/hx/4cf9x/05X7DqB/3H/hx/3H/hx/3H/hx/3H/hx/3H/cf+HH/cf9x/4cf9x/3H/JMskGtNNvoiIiIiIiHH/iIiIiIiIcf+IiIiIhx/4iC9TsRoqxO6P9xj/cf9xj/cY/3GP9x/3GP9xj/cY/3GP9xj/cY/3GCXoBxrBf47/cf+HH/hx/3H/hx/4cf9x/4cf9x/4cf9x/4cf9x/4IgyWKv82nXH/cY/3H/cf9xj/cf9x/3GP9x/3H/cY/3H/cY/3H/cY/3H/cY/3H/cY/3H/cY/3GP9x/3GP9xj/cY/3GP9x/3GP9xj/cY/3GP9xj/ME/GscA5/3GIiIj/cYiIiIj/cYiIiIiP9xiIiIiIiP9xiIiIiIiIiIiI/3GIiIiIiIiIiIiIiIiIiIiIiIiIiIiIiINoVWunqpcf+Ihx/4hx/4hx/4hx/4hx/4hx/4hx/4hx/4hx/4cf+Icf+HH/iHH/hx/4cf+DPSmb4tZo/3H/cY/3H/cY/3H/cY/3H/cY/3GP9x/3GP9xj/MCJnse2Y/3GIiI/3GIiIj/cYiIiP9xiIiIiP9xiFI83sOIiI/3GIiIiIiIj/cYiIiIiIiIiIiIJ9vuGpJBHnGIiIiP9xiIiIiI/3GIiIiIiP9xiIiIiD4ce7LjhHH/iHH/hx/4hx/4cf+HH/hx/4hx/4cf+HH/hx/4cf+HH/g/i3eydIj/cf9x/3GP9x/3GP9x/3H/cY/3H/cY/3H/cY/3H/cY/3GP9x/3GP9xj/cf9xj/cY/y1I0CpLcv1xj/cf9xj/cY/3H/cY/3GP9xj/cf9xj/cY/3GP9xj/cY/3GP9xj/cY/3GP9xj/cYj/cY/3E9OOGzxx7/cYiP9xiP9xiP9xiI/3GIj/cYiP9xiI/3GIj/cTPLdb00ioiIiIiIiIiIiIiIiIiIiIiIiIcTeZQbhmvoiIhx/4iIiIiHH/iIiIhx/4iIiIcf+IgtbuEaORHucY/3GP9xj/cY/3GP9xiP9xj/cY/3GP9xiP9xj/cYj/cYSr6cZBb/cYj/cYj/cYj/cYj/cYj/cYiP9xiP9xiI/3GIj/cSDkxjoSs5xx/3H/cf+HH/cf+HH/cf9x/3H/hx/3H/cf9x/3H/hx/3H/cf9x/3H/cTiueLhRh4/3GI/3GI/3GI/3GI/3GI/3GI/3GIj/cYj/cYiP9xiCj0ghqQt97/hx/4cf9x/4cf+HH/hx/4cf9x/4cf+HH/cf+HH/hx/3H/KFjjGppxzoiP9xiIiIiIiIiHH/iIiIiIiIiIiIiIiIiIiHH/iIiIiIiCj5cRqAaO5x/3GP9x/3GP9x/3GP9x/3GP9xj/cf9xj/cY/3GP9x/3GP9xhJWUx6a4/3GP9xj/cY/3GP9xj/cY/3GP9xiP9xj/cY/3GI/3GP9xOK0Xt1LocYiIiIiIiIiP9xiIiIiIiIiIiIiIiIiIiIiIiIiIiIiIiIiIiIiIOFSnuKtYcf+Icf+HH/iHH/hx/4hx/4cf+Icf+HH/hx/4cf+Icf+HH/hx/4cf+HH/hx/4cf+D+/SLFAt3H/cY/3H/cY/3GP9x/3GP9x/3GP9xj/cf9xj/cY/3GP9xj/cY/3H/cY/3GP9xj/cY/3GI/3GP9xgwecewljiIiIiIiP9xiIiIiIiIiIiI/3GIiIiIiIiIiIiIiIiIiIiIiIiIiIiIiIiIhx/4iIg9BHez+4iIcf+Icf+HH/iHH/hx/4hx/4cf+HH/hx/4hx/4cf+HH/hx/4cf+HH/hx/4cf+HH/cf+HH/hx/4cf9x/4cf+HE8rFi0U6f/cY/3GP9x/3GP9xj/cY/3GP9xj/cY/3GP9xj/cY/3GP9xj/cY/3GP9xiP9xj/cYj/NVbXvKkoiP9xiIiIiIiIiIiIiIiIiIiIiIiIiIiIOjuFt8R6/4iIcf+Ihx/4iIcf+Icf+Ihx/4iHH/iHH/NMORvTxu/4hx/4cf+Icf+HH/iHH/hx/4cf+HH/iHH/hx/4cf+HH/hx/4cf+HH/hx/4cf9x/zgCt7n9SI/3H/cf9xj/cf9xj/cY/3H/cY/3H/cY/3GP9x/3GP9xj/cY/3H/cY/3GP9xj/cY/3GP88nCi1Y9eIiIiIj/cYiIiIiIiIj/cYiIiIiIiIiIiIiIiIg4+pi5BWf/iHH/iHH/hx/4hx/4hx/4hx/4cf+Icf+HH/iHH/hx/4cf+Icf+HH/hx/4cf+Dzth7USeP9x/3H/cf9xj/cf9x/3GP9x/3H/cY/3H/cY/3H/cf9xj/cf9xj/cY/3H/cY/3H/cY/3GP9xj/cTFbx7+kOIiIj/cYiIiI/3GIiIiI/3GIiIiIj/cYiIiIiIiI/3GIiIiIiIiIiIiIiP8yyAi/N/eIhx/4hx/4hx/4iHH/iHH/iHH/iHH/iHH/hx/4hx/4hx/4cf+Icf+HH/iHH/hx/4cf+Icf+HH/hx/4cf+HH/hx/4cf+HH/hx/4cf+HH/Oj8WtsDpcf9x/3GP9x/3H/cf9xj/cf9x/3H/cY/3H/cf9xj/cf9xj/cf9xj/cf9xj/cf9xj/cf9xj/cY/3H/cY/3GP9x/3GP9xj/cY/3GP9xj/cf9xj/cYMfN1vwyKiP9xiIj/cYiIj/cYiIj/cYiIj/cYiIiI/3GIiIiP9xiIiIiI/3GIiIiIiI/3GIiIg4mKi4Z1dx/4iHH/iIcf+Icf+Ihx/4hx/4hx/4hx/4hx/4hx/4hx/4hx/4cf+Icf+Icf+HH/hx/4hx/4cf+HH/iHH/hx/4cf+HH/hxO3CFtY96/3H/cf9x/3H/cf9x/3GP9x/3H/cf9x/3H/cf9x/3GP9x/3H/cf9x/3GP9x/3H/cf9xj/Sz+cbAb/cY/3H/cY/3H/cY/3GP9x/3GP9x/3GP9xj/cY/3H/cY/3GP8wK/Wx5AqIj/cYiIj/cYiI/3GIiI/3GIiIj/cYiIiP9xT3usGEWP9xiIiIiIiP9xiIiIiIiIiI/3GIiIiIiIiIiIiIiIg0WHi8p4dx/4hx/4hx/4hx/4cf+Icf+Icf+HH/iHH/hx/4hx/4cTAT+L/sB3GP9x/3H/cY/3H/cY/3H/cf9xj/cf9xj/cf9xj/cY/3H/cY/3GP9xMRgZvufmcYiIiIiP9xiIiIiIiP9xiIiIiIiIiIiP9xiIiIiIiIiIhDxCzTvYiIiIiIiIiIiIiIiIiIiIiIcf+IiIiIiIiIg8yzi1NMf/hx/4cf+HH/hx/4cf+HH/hx/4cf+HH/hx/4cf+HH/cf+HH/hx/4cf9x/4cf9x/4cf82s+67TBH/cYiI/3GIiI/3GIiI/3GIiI/3GIiIiP9xKrWTGnSmzv9x/3H/cf9x/3H/cf9x/3H/cf9x/3H/cf9x/3H/cf9x/3H/cf9x/3H/cf9x/3H/cY/3H/cf9x/3H/cf9xj/cf9xIZwTOgc+zIiIiIiHH/iIiIiIcf+IiIiHH/iIiIcf9Gf5yoBoiIhx/4iIcf+IiHH/iIhx/4iHH/iIhxPn/HsYA4cf9x/4cf9x/3H/cf+HH/cf9x/3H/cf+HH/cf9x/3H/cf9x/3H/cf9x/3H/cf9x/zgNCLny94j/cYj/cYj/cYj/cYj/cYiP9xiP9xiI/3GI/3GIj/cYiP9xiIj/cYiP9xiIg91lizKaeIiHH/iIiIiIcf+IiIiIcf+IiIhx/4iIiHH/iIiHH/MAYosArXhx/3H/hx/3H/hx/3H/hx/3H/hx/3H/cf+HH/cf9x/4cf9x/3H/cf9x/4cf9x/3H/cf9x/3H/hx/zzY57UnGP9xiP9xj/cYj/cYj/cYj/cY/3GI/3GI/3GIj/cYQqlM5WuI/3GI/3GIj/cYiP9xiI/3GIiP9xiI/3GDXeQ7shvIiIiIiIiIj/cYiIiIiIiIiIiIiIg9pWKzWp2IiIiIiIhx/4iIiIiIcf+IiIiIhx/4iIOKnDuFY8hx/4iHH/iHH/iHH/iHH/iHH/iHH/hx/4hx/4PKDptV8Wj/cf9x/3GP9x/3GP9x/3GP9x/3GP9x/3GP9x/3GP9xj/cS0YlCpOdr3/cYj/cY/3GI/3GI/3GP9xiP9xiP9xiP9xiP8xteuwWhRx/4iIiHH/iIiIcf+IiIcf+IiIcf+IgjyYxa82c6cYiIiIiP9xiIiIiIj/cYiIiIiIiI/3EtUB4aSv4eiI/3GIiP9xiIiP9xiIiI/3GIiIj/cYiIiI/3GCtFPRprrC7/cYj/cYiP9xiP9xiI/3GIj/cYiP9xiIK7oUSnReu4iP9xiIj/cYiI/3GIiI/3GIiI/3GIiI/3GINnwou4PX/4iIiHH/iIiHH/iIiHH/iIhx/4iIcf+IiHH/iIcf8/Ksey1Tj/cf9x/4cf9x/3H/hx/3H/cf9x/4cf9x/3H/cf9x/3H/hx/3H/cf9x/3H/cf9x/3H/cf9x/3H/cf9x/3H/cf9x/3H/cf9xOE9Ht7C4cYj/cYj/cYj/cYj/cYiP9xiP9xiI/3GI/3GIj/cYiP9xiIj/cYiP9xiIj/cYiI/3GIiP9xiIiP9xiIiP9xiDuQRrVvuYiIcf+IiIiIiIhx/4iIiIiHH/iIiIhx/4iIiIcf+IiIcf+IiIhx/4iIcf+IiIcf+IiHH/iIcf+IiHH/iDdCWLq9p/9x/3H/cf+HH/cf9x/3H/cf+HH/cf9x/3H/cf9x/3H/cf9x/3H/cf9x/3H/cf9x/zwgObXfxoiP9xiI/3GIj/cYiP9xiIj/cYiP9xiIj/cYgxJRi/2ueHH/iIiIiIcf+IiIiIcf+IiIhx/4iIiHH/iIiHH/iIiHH/iIhx/zMU573rGIcf9x/4cf9x/3H/hx/3H/hx/3H/cf9x/4cf9x/3H/cf+HH/cf9x/3H/cf+HH/cf9x/3H/cf9x/3H/MCLzsO0Mcf9xj/cY/3H/cY/3GP9x/3GP9xj/cY/3H/cY/3GP9xj/cY/3GP9xj/cY/3GP9xiP9xj/cY/3GP83Xii6odeIiIiIiIiIj/cYiIiIiIiIiIiIiIiIiIiIiIiIiIiIcf+IiIiIiIiIiIiHH/iIgySca+tjlx/4hx/4hx/4cf+Icf+HH/hx/4cf+Icf+HH/hx/4cf+HH/hx/4cf+HH/hx/4cf+HH/cf+HH/hx/4OyH3tt4Ij/cf9xj/cY/3H/cY/3GP9x/3GP9xj/cY/3GP9xj/cf9xg+VJmyq2aIj/cYiIiIiIiIiIiIiIiIiIiIiIPW/ItJA3/4hx/4cf+Icf+HH/iHH/hx/4hx/4cf+HH/hx/4hx/4cf8/iImyd3b/cf9xj/cY/3H/cY/3GP9x/3GP9xj/cY/3GP9x/3GP9xj/JVVVGsqqrocf+HH/iHH/hx/4cf+HH/hx/4cf+HH/hx/4cf+HH/hx/4cf+HH/cf+HH/hx/4cf9x/4cf9x/4cf+HH/cf+HE3dxi5iOf/cY/3GP9xj/cY/3GP9xj/cY/3GP9xj/cY/3GP9xiP9xj/cY/3GI/3GP9xiP9xNGmWvJZpiIiIiIj/cYiIiIiIiIiIiP9xiIiIiIiIiIiIiIiIiIiIiIiIiIiIiIiIhx/4iIiIiIiIiIiHH/iD431rPIKf+Icf+Icf+HH/hx/4hx/4cf+HH/iHH/hx/4cf+HH/g2Emi67Zdxj/cf9x/3GP9x/3GP9x/3GP9x/3GP9xj/cf9xj/cY/3H/cYSFt8ekhxj/cY/3GP9xj/cY/3GP9xj/cYj/cY/3GP9xj/cYj/cY/3GI/3GP9xiP9xiP9xj/cYj/cYj/cTQ/BbzA+v9xiIiIiIj/cYiIiIiIiP9xiIiIiIiIOxYCten9iIcf+IiIiIiIiIiIiIhx/4iIiIiIiIM/lEvga7/4hx/4iHH/iHH/iIcf+Icf+Icf+Icf+Icf+IcTIACL7/9/9x/3H/cY/3H/cf9x/3H/cf9x/3H/cf9x/3GP9x/3H/cf9xj/cf9x/3H/cY/3H/cf9xj/cf9x/3GP9x/3GP9x/3GP9x/3GP9x/3GP9xj/cf9xj/cY/3H/PRAEtO/7/3GI/3GI/3GIj/cYj/cYiP9xiI/3GIj/cYiP9xiISh7cbhKIiP9xiIiP9xiIiI/3GIiIj/cYiIiI/3GIiIiIj/cYiIiIiI/3GIiIiIiIiIiP9xiIiIiIiIiIiIiIiDjCx7g9OIhx/4hx/4hx/4iHH/iHH/iHH/hx/4hx/4hx/4hx/4OawEuFP7/4cf9x/4cf9x/3H/hx/3H/hx/3H/cf9x/4cf9x/3H/cf+HH/cf9x/3H/cf82epK7hW3/cf9x/3H/cY/3H/cf9x/3GP9x/3GP9x/3H/cY/3H/cY/3H/cY/3H/cY/3E8GRS05uuP9xiP9xj/cYiP9xiP9xiP9xiP9xiI/3GIj/cYg4HxK44O2P9xiIiI/3GIiIj/cYiIiI/3GIiIiIV1zZo4iIiIiIj/cYiIiIiIiIiP9xiIiIg4MwG4zP6IiIiIiIiIiIiIiIiIiIhx/4iIiIMefjvxgccf+Ihx/4iIcf+Ihx/4iHH/iIcf+Icf+Ihx/4hx/zG04r9LHYcf+HH/hx/4cf+HH/hx/4cf+HH/hx/4cf9x/4cf+HH/M+GovR5XcY/3H/cY/3GP9xj/cY/3GP9xj/cf9xiP9xj/cY/3GP9xO7vTtUQsiI/3GIj/cYiI/3GIiP9xiIj/cYiI/3GIiI/3GIiIj/cYiIiP9xiIiIj/cYiIiIj/cYiIiIiCb6XxqwWg6IiP9xiIiP9xiIiI/3GIiIiP9xiIiILJr+GlZQHo/3GIiP9xiIj/cYiIj/cYiIj/cYiIj/cYiIiCzOHCpTHj2Ihx/4iHH/iIcf+Ihx/4iHH/iHH/iIcf+IOMzkuTMb/4cf+HH/cf+HH/cf+HH/cf9x/4cf9x/4cf9x/3H/hx/3H/cf+HH/cf9x/3H/cf+HH/cf8wXBGws+5x/3H/cf9x/3H/cf9x/3H/cf9xj/cf9x/3H/cf9x/3GP9x/3H/cf9x/3E3JOW42xpxiP9xiP9xiP9xiP9xiP9xiI/3GI/3GIj/cYj/cYQ+rs0VGI/3GIiP9xiIiP9xiIj/cYiIj/cYiIiP9xiINz/GucA5iIiIiIcf+IiIiIcf+IiIhx/4iIiHH/iIgoBdUaj6KucYiP9xiI/3GIj/cYiI/3GIj/cYiI/3GIiI/3GIiP9xiIMtrIviU3hx/4iIiHH/iIiHH/iIhx/4iIhx/4iIcf+IgvEHQaHvi+cYj/cYiP9xiI/3GIj/cYiI/3GIiP9xiIj/Mrl2v0aJcf+IiIiIiIiIiIiHH/iIiIiIiIcf+IRXScuLaIhx/4iIiHH/iIiIcf+IiIcf+IiIcf+IiHH/iIhx/4iIcf+Ihx/4iHH/iIcf+Ihx/4iHH/iHH/iD5FMbK6zohx/4hx/4cf+Icf+HH/iHH/hx/4cf+Icf+HH/hx/4cf+DgLhLj0e4cf9x/3H/cf9x/3H/cf9x/3H/cf9x/3H/cf9x/3H/cf9x/3H/cf9x/3H/cf9xMi6IvtF3iP9xiI/3GIj/cYiP9xiI/3GIiP9xiIj/cYiINxZkuembiIiIiIiIiIiIiIiIiIiIiIiIiIPVzIs6M3hx/4cf+Icf+HH/hx/4cf+Icf+HH/hx/4cf+HH/hx/4cf9x/4cf+HH/hx/4cf9x/4cf+HH/cf+HH/cf+HH/hx/3H/hx/3H/cf88Dwe08Phxj/cY/3H/cY/3GP9xj/cY/3H/cY/3GP9xj/cY/3GP9xj/cYj/cY/3GP9xj/cYj/cY/3GP9xiP9xiP8w+yixFNeIiIiIiIiIiP9xiIiIiIiHH/iIiIiD5id7OdiP+Icf+Icf+Icf+Icf+HH/iHH/hx/4hx/4cf+Icf+HH/hx/4hx/4cf+HH/hx/4cf+HH/hx/4cf+HH/hx/4cf+HH/cf+HH/hx/3H/hx/4cTr7F7YE6P9x/3GP9x/3GP9x/3GP9xj/cf9xj/cY/3H/cY/3GP9xj/cY/3GP9xj/cY/3GP9xj/cY/3Exice/djiIj/cYiIiIiIiP9xiIiIiIiIiIiIiP9xiIiIiIiIiIiIiIiIiDRdt7yiSHH/iHH/iHH/iHH/iHH/iHH/hx/4hx/4hx/4cf+Icf+HH/hx/4cf+Icf+HH/hx/yeL5jq3QZyIiI/3GIiIiIiIiIiIiIiIiIiIiIiDKUhb5reoiHH/iIcf+IiHH/iIcf+Ihx/4hx/4iHH/iIcTH4e78HhP9x/3H/cY/3H/cf9xj/cf9xj/cf9xj/cf9xj/cf9xj/cY/3Ew0sWwPTr/cYiP9xiI/3GIiP9xiIj/cYiI/3GIiP9xiIj/cYhJ6bxxZIiP9xiIiIj/cYiIiIiP9xiIiIiIiI/3GIiIiIiIiIiIj/cYiIPQkFs/b6cf+IiIcf+IiIcf+IiIcf+IiHH/iIhx/4iIcf81UYe7rnhx/4cf9x/4cf9x/3H/hx/3H/cf+HH/cf9x/3H/hx/3H/cf9x/3H/hx/3H/cf9x/3H/cf9x/3H/cf9x/3H/cf9x/3H/cf9x/3H/cf9x/3ExWxy/pOOIj/cYiIiI/3GIiIiIj/cYiIiIiIj/cYiIiIgjIrIa3dTecf9x/3GP9x/3H/cf9x/3H/cf9x/3H/cf9xj/cf9x/3H/cf9xN3+KuYB1iP9xiIiI/3GIiIiP9xiIiIiI/3GIiIiIPdTIsys3hx/4iHH/iIcf+Ihx/4hx/4iHH/iHH/iHH/iIcf8zTmi9sZdx/3H/cf9x/3H/cf9x/3H/cf9xj/cf9x/3H/cf9x/3H/cY/3H/cf9xNMKHvD14j/cYj/cYiP9xiI/3GIj/cYiP9xiIj/cYgyM3m+zIaIhx/4iIiHH/iIiHH/iIiHH/iIiHH/hLGrxeVIiHH/iIcf+Ihx/4iHH/iHH/iIcf+Icf+Ihx/4hxOU7mtrEZcf9x/4cf9x/3H/cf9x/3H/cf+HH/cf9x/3H/cf9x/3H/cf9x/0LYHOJ+cf9x/3GP9x/3H/cf9x/3H/cf9x/3GP9x/3H/cf9xj/cf9x/3H/cYM7QovUvXiI/3GIiP9xiIj/cYiI/3GIiI/3GIiI/3GIiIj/cYiIiP9xg7aca1ljmIiHH/iIiIhx/4iIiIcf+IiIcf+IiIcf+IiIcf+IiHH/iIhx/4iIcf+Ihx/4iHH/iIcf+IhxNMC2uz9Jcf+HH/cf+HH/cf9x/4cf9x/3H/hx/3H/cf9x/3H/hx/3H/cf9x/3H/cf9x/4cf9x/3H/cf9x/3H/cf9x/3H/cf9x/3H/cf9x/3GP9x/3H/cf9x/3H/cf85dma4iZn/cYj/cYj/cYj/cYj/cYj/cYiP9xiP9xiI/3GI/3GIj/cYiP9xiI/3GIj/cYiI/3GIiP9xiIj/cYiIj/cYiI/3GIiIg4wua4PRmIiIiHH/iIiIiIcf+IiIiHH/iIiIcf+IiIcf+IiIcf+IiIcf+IiHH/iIhx/4iHH/iIhx/4iHH/iIcf+Ig7wJe2P2j/cf9x/4cf9x/3H/cf9x/4cf9x/3H/cf9x/3H/cf9x/4cf9x/3H/cf9x/3H/cf9x/3H/cY/3E69Si2CteIj/cYj/cYj/cYiP9xiI/3GIj/cYiP9xiI/3GIj/cYiI/3GIiP9xiIj/Pl0Is6L3iIiIcf+IiIiHH/iIiIhx/4iIiHH/iIiHH/iIiHH/iIhx/4iIcf+IiHH/gyTzi/sMf/cf+HH/cf9x/4cf9x/3H/cf9x/4cf9x/3H/cf9x/3H/cf9x/4cf9x/3H/cf9x/3H/cUHtrOElcf9x/3H/cf9x/3GP9x/3H/cf9xj/cf9x/3H/cY/3H/cf9xj/cf9xj/cTIJU772rIj/cY/3GP9xiP9xj/cYj/cY/3GI/3GI/3GP9xiP88wzO0PMxxiIj/cYiIj/cYiIiP9xiIiI/3GIiIiP9xiIiIiI/3GIiIiD1dpbOiWoiIiHH/iIiIhx/4iIiHH/iIiIcf+IiDhAi7i/dHH/cf9x/3H/cf9x/3H/cf9xj/cf9x/3H/cf9x/3H/cf9x/3GP9x/zvGebY5ho/3GIiP9xiIj/cYiIj/cYiIj/cYiIiP86+Su3BtSHH/iIcf+Icf+Icf+Ihx/4hx/4hx/4hx/4hx/4cf+Icf+Icf+HH/iHH/hx/4Qy483Rxx/4cf+Icf+HH/hx/4cf+HH/hx/4cf+HH/hx/3H/hx/4cf8nfYsqqCdNcY/3GP9xj/cY/3GP9xj/cY/3GP9xj/cY/3GI/3GP9xiDhwdbiPioj/cYiIiP9xiIiIiP9xiIiIiI/3GIg9mlizZaeIiHH/iIcf+Ihx/4iHH/iIcf+Ihx/4hx/4iHH/iHH/iHH/iHH/iHH/iHH/iHH/iHH/iHEjw7Ia08Tej/cYiI/3GIiI/3GIiI/3GIiI/3GIiIj/cYiIiI/3GIiIiIj/cYiIiIg2Lae60liIhx/4iIcf+IiHH/iIcf+Ihx/4iIcf+Ihx/4hx/4iHH/iHH/iIcf+Icf+Icf+Icf+Icf+IO+Cnth9Y/3H/cf9x/3H/cf9x/3H/cf9x/3H/cf9x/3GP9x/3H/cf9x/3H/cf9xj/cf9x/3H/cY/3H/cf9xj/cf9xMTVxv8qOj/cY/3H/cY/3GP9xj/cf9xj/cY/3GP9xj/cY/3GP9xg3Zhm5meaIiIiIiIiIiIiIj/cYiIiIiIiINixFutO6iHH/iIhx/4iIcf+Ihx/4iHH/iIcf+Ihx/4iHH/iIcf+Icf+Icf+Ihx/4hxKM+9GoMELoiIcf+IiIcf+IiIcf+IiHH/iIhx/4iIcf+IgypSe+WtiHH/cf9x/4cf9x/4cf9x/3H/hx/3H/cf+HH/cf9x/3H/hx/3H/cf9xPaMislzdcf9x/3GP9x/3H/cf9x/3GP9x/3H/cf9xj/cf9x/3GP9x/3H/cYMEcSv7jtcY/3GP9xj/cY/3GP9xj/cY/3GP9xj/cYj/cY/3GP9xiP9xj/cYj/cY/zppNraWyXGIiIiIiI/3GIiIiIiIiI/3GIiIKeb0KoGQvYiIiIiIiHH/iIiIiIiHH/iIiIiHH/gtdhYaSJ6e/3GI/3GIj/cYj/cYiP9xiI/3GIj/cYiP9xiI/3GIJY8yGscM3v+HH/hx/3H/hx/4cf9x/4cf9x/4cf9x/4cf9x/4cf9x/4IxZDGu6bzoiIiIiIiIiIiIiIiIiIiIiHH/iIiIiDgTyLnsN/+HH/hx/4cf+HH/hx/4cf+HH/hx/4cf+HH/hx/3H/hx/4OSOzuNxM/4cf9x/3H/cf9x/3H/cf9x/3H/cf9x/3GP9x/3H/cf9x/3H/cf9x/3EsddUqWKKtj/cY/3GP9xj/cYj/cY/3GP9xj/cY/3GI/3GP9xiP9xgzUtS8rStxiIiI/3GIiIj/cYiIiI/3GIiIiI/3GIiD6NMrJyzYiIiIiIiIiIiIiIiIiIiIiIiIhx/4iIiINeaGuxl5iHH/iHH/iHH/hx/4hx/4hx/4cf+Icf+HH/hx/4hx/4cf+HH/hx/4cf+HH/hx/4cf+HH/hx/4cf+HH/hxJoBtGqf5Lohx/4hx/4hx/4hx/4hx/4hx/4hx/4cf+Icf+Icf+HH/iHH/hx/4cf+Icf+HH/hx/4cf+HH/hx/4cf+HH/hx/4cf+HH/hx/zlR97euCHGP9x/3GP9x/3GP9x/3GP9xj/cf9xj/cY/3H/cY/3GP9xj/L3S+Gji0Hv9x/3GP9x/3H/cY/3H/cf9xj/cf9xj/cf9xj/cf9xj/cf9xj/cf9xj/cY/3H/cY/3GP87lxi2aOeIiI/3GIiIiP9xiIiIiI/3GIiIiIiIj/cYiIiIiIiIiIiIj/cYiIiIiIiIiIiIPPO3tAxIcf+Icf+Icf+Icf+Icf+Icf+Icf+Icf+HH/iCFgjRoK9y6Icf+IiIcf+IiHH/iIcf+IiHH/iIcf+IKFE0GprsvoiP9xiI/3GIj/cYiI/3GIiP9xiIiP9xiIj/cYiIPpP5smwGcf+IiHH/iIhx/4iHH/iIhx/4iHH/iIcf+Icf+IhxNvsnugTY/3H/cf+HH/cf9x/3H/cf+HH/cf9x/3H/cf9x/3H/cf9x/4cf9x/3H/cf9x/3H/cf9xj/cf9x/3H/cf9x/3H/cf9x/3H/cY/zy7trRESXGI/3GI/3GI/3GI/3GIj/cYj/cYiP9xiP9xiI/3GIiP9xiI/3GIj/cYiI/3GIiP9xiIiP9xiIiP9xiIiP9xiIiI/3GIiIiP88BPW1+wqIiIiIhx/4iIiIiHH/iIiIhx/4iIiHH/iIiHH/iIiHH/iIiHH/iIhx/4iIcf+D//g7IAfP+Icf+HH/iHH/hx/4cf+HH/hx/4hx/4cf+HH/hx/4cf8367S5FEtx/3H/cf9x/3H/cf9x/3H/cf9x/3H/cY/3H/cf9x/3H/cf9x/3GP9x/zxlRbWauoj/cY/3GI/3GP9xiP9xiP9xiP9xj/cYj/cYiP9xR+n8kWCIj/cYiP9xiI/3GIj/cYiI/3GIiP9xiIj/cYiIj/cYiIj/cYiIiP9xiIiI/3GDXaiLsld4iIhx/4iIcf+IiHH/iIhx/4iHH/iIcf+Ihx/zgG2Lj5J3H/cf9x/3H/cf9x/3H/hx/3H/cf9x/3H/cf9x/3GP9x/3H/cf8zx5i+OGeI/3GI/3GIj/cYiP9xiI/3GIiP9xiI/3GIiP9xiIiP9xPfQZswvmiIiHH/iIiIcf+IiIcf+IiHH/iIiHH/iIcf+IiHH/iIcf+CX4phrAdZ6I/3GIiIj/cYiIiI/3GIiIiI/3GIiIgxrpe/UWiIiIcf+IiIcf+IiHH/iIcf+IiHH/iIcf+Ihx/4iHH/iIcf+Icf+IgyHGW+45px/3H/hx/3H/hx/3H/hx/3H/cf+HH/cf+HH/cf9x/3H/hx/3H/cf9x/4cf9x/3H/cf9x/3H/hx/3H/cf9x/3H/cf9x/3H/cf9x/3H/cf9x/3H/cf9x/3H/cf9xj/cf9x/3H/cf9x/3GP9x/3H/cf9xj/cT78Z7IDmP9xiP9xiI/3GIj/cYiI/3GIj/cYiI/3GIiP9xiIj/cYiIj/cYiIiP9xiIiI/3GIiIj/cTbqpboVWoiIiHH/iIiIiIhx/4iIiIhx/4iIiIcf+IiIhx/4iIiHH/iIhx/4iIhx/4iIcf+IiHH/iIcf+Ihx/4iHH/iIcf+DrXR7YouHH/hx/3H/cf9x/4cf9x/3H/cf+HH/cf9x/3H/cf9x/3H/cf+HH/cf9x/3H/cf9x/3H/cf9x/3H/cf9x/3GP9x/3H/cf9x/3H/MAYXsQro/3GI/3GIj/cYj/cYj/cYiP9xiP9xiI/3GIj/cYiP9xiI/3GIiP9xiIj/cYiI/3GIiP9xiIiP9xPv1GsgK5iIiIiIiIiHH/iIiIiIiHH/iIiIiHH/iIiIhx/4iIiHH/iIiHH/iIiHH/iIiHH/iIhx/4iIcf+DAS17D9KHH/hx/3H/hx/3H/cf9x/4cf9x/3H/hx/3H/cf9x/3H/cf+HH/cf9x/3H/cf9x/3H/cf9x/3H/cf9x/3H/cf9x/3H/cf9x/3E42DG3J85x/3GP9x/3H/cY/3H/cf9xj/cf9xj/cf9xj/cf9xj/cf9xj/cf9xj/TwI8L9yP9xj/cY/3H/cY/3GP9xj/cY/3GP9xj/cY/3GP9xj/cYj/cY/3GP9xNoLBun0+/3GIj/cYj/cYj/cYiP9xiI/3GI/3GIj/cYiP9xiIj/cYiP9xiIj/cYiIj/NJ0YvWLniIiIiHH/iIiIiHH/iIiIcf+IiIhx/4iIhx/4iIcf+IiIcf+De757lEGHH/hx/3H/hx/3H/cf+HH/cf9x/4cf9x/3H/cf+HH/cf9x/3H/cf+HH/cf9xN+vnuRQYj/cY/3GI/3GI/3GP9xiP9xiP9xiP9xiP9xiP9xiP9xiI/3GI/3GIj/cYiP9xiI/3GIj/cYiP9xiIj/cS2woBo09f5x/4cf+HH/hx/4cf+HH/hx/4cf+HH/cf+HH/hx/4cf9x/4cf+HH/cf+HH/cf+HH/cf+HE+oHmxX4Zxj/cY/3GP9xiP9xj/cYj/cY/3GI/3GP9xiP9xiP9xiP9xiP9xiP9xiP9xiP9xiI/3GDN2V72JqIiIiIiIiIiIiIhx/4iIiIiIiIiIiIhx/4iIiIiIiHH/iIiIiIcf+IiEKVLPat/4iIiHH/iIiIcf+IiIcf+IiIcf+IiHH/iDxt07SSLHH/hx/4hx/4cf+HH/iHH/hx/4cf+HH/hx/4cf+HH/hx/4cf+HH/hx/4cf9x/4cf+HH/cf+HH/hx/3H/hx/4cTrdWLYip/9x/3GP9xj/cY/3GP9xj/cY/3GP9xj/cYj/cY/3GP9xj/cYj/cY/3GI/3GP9xiP9xj/cYj/cYj/cYj/cYj/cYj/cYReu8sUSI/3GIj/cYiP9xiIj/cYiP9xiIj/cYiI/3GIiDeqErlV7YiIiI/3GIiIiIiIiI/3GIiIiIiIiIiIiIiIiIj/cYiIiIiIiIiHH/iIiIiIiIiIiIiIiD6IF7J36Ihx/4hx/4hx/4cf+Icf+HH/iHH/hx/4cf+Icf+HH/hx/4cf+HH/hx/4cf+HH/hx/4cf+HH/hx/4cf9x/4cf+HH/cf+HH/hx/3H/PcxWtDOpj/cf9x/3GP9x/3GP9x/3GP9x/3GP9x/3GP9xj/cf9xj/cY/3GP9x/3GP9xj/cY/3GP9xj/cY/3GP9xj/cY/3GP9xiP9xj/cY/3GI/3GP9xiP9xj/cTqNpbZyWo/3GIiIiI/3GIiIiIiI/3GIiIiIiIiIj/cYiIiIiIiIiIiIiIiIiIiIiIiIiIiIiIiIiIiIiIiDM2dr3JiYcf+Icf+Icf+Icf+Icf+Icf+HH/iHH/iHH/hx/4cf+Icf+HH/hx/4hx/4cf+HH/hx/4cf86Zwi3mPeP9x/3H/cY/3H/cf9xj/cf9xj/cf9xj/cY/3H/cY/3H/cY/3GP9x/3GP9xj/cY/3GP9xj/cf9xj/cY/3GP9xiP9xO7HGtU45iIiI/3GIiIiI/3GIiIiIj/cYiIiIiIiI/3GIiIiIiIiIiIiIiIiP9xiIiIiIiIiIiIiIiHH/iIiIM39lvYCahx/4iHH/iIcf+Ihx/4hx/4iHH/iHH/iHH/iHH/iHH/iHH/iHH/iHH/hx/4hx/4cf+Icf+HH/iHH/hx/4cf+Icf+HH/hx/4cf+HH/hx/4cf+HH/g2Wma7pZn/cf9x/3H/cf9xj/cf9x/3GP9x/3H/cY/3H/cf9xj/cf9xj/cf9xj/cf9xj/cf9xj/cf9xj/cY/3H/cY/3GP9xj/cY/3H/cY/3GP9xj/PGFWtZ6piP9xiIiP9xiIiI/3GIiIiP9xiIiIiP9xiIiIiIj/cYiIiIiIiI/3GIiIiIiIiIiIiIiIiIiIiIiIiIiIiIiIiIiIiIiIMXIOv43xcf9x/3H/cf+HH/cf9x/3H/cf9x/3H/cf9x/4cf9x/3H/cf9x/3H/cf9xj/cf9x/3H/cf9x/3H/cf9x/3GEP5jNBn/3H/cf9xj/cf9x/3GP9x/3GP9x/3H/cY/3H/cY/3H/cY/3GP9x/z9hNbKeyo/3GI/3GIj/cYiP9xiI/3GIj/cYiP9xiIj/cYiI/3GIg2SHG6t47/cYiIiIj/cYiIiIiP9xiIiIiIiIj/cYgzgBm9f+aIhx/4hx/4iHH/iHH/iHH/iHH/iHH/iHH/hx/4hxNTD3us8Icf9x/3H/cf9x/3GP9x/3H/cf9x/3H/cY/3H/cf9x/3GP9x/3H/cTLRNb4uyo/3GI/3GI/3GI/3GI/3GI/3GI/3GI/3GIj/cYj/cYg9inizdYeIiIiIiIiIhx/4iIiIiIiHH/iIiIgysHq+T4Vx/4cf9x/4cf9x/3H/hx/3H/cf+HH/cf9x/4cf9x/3H/cf9x/4cf8ir30qBggt/3GIiP9xiI/3GIiP9xiIiP9xiIj/cYiIiP9xiIQ1tM2kuIj/cYiIiIj/cYiIiIiP9xiIiIiIiIj/Os0KuDL1/4hx/4hx/4hx/4hx/4hx/4cf+Icf+HH/iHEwu8K/RD1x/3H/hx/4cf9x/4cf9x/4cf9x/4cf9x/3H/hx/3H/hx/3H/cf9x/4cf9xTBkcTm7/hx/3H/cf9x/3H/hx/3H/cf9x/3H/cf9x/3H/cf9x/3H/cf9x/3E5dkG2ib5xj/cf9x/3H/cY/3H/cf9xj/cf9xj/cf9x/3GP9x/3GP9xMQ9jv/Ccj/cY/3GI/3GI/3GP9xiP9xiP9xiP9xiP9xiP9xiP9xiP9xiI/3GI/3GIj/cYiP9xiI/3GIj/cYiP9xiIj/cYiI/3E4a7i5lEf/iIiIhx/4iIiIcf+IiIhx/4iIhx/4iIcf+IiIcThxOLeOx3H/hx/3H/cf+HH/cf9x/4cf9x/3H/hx/3H/cf9x/3H/hx/3H/cf9xMlnpvqYWj/cYj/cYiP9xiP9xiI/3GIj/cYiP9xiI/3GINxy4ueNHiIhx/4iIiIhx/4iIiIhx/4iIiHH/iIiHH/gwXLixs0f/cf+HH/cf9x/4cf9x/4cf9x/3H/hx/3H/cf9x/4cf9x/3H/cf9x/4cf9x/3E4Soi3tXdxj/cYj/cYj/cYj/cYj/cYj/cYj/cYiP9xiP9xiI/3GI/3GIj/cYiP9xiIj/cYiP9xg1cce7jjiIiIiIiIiHH/iIiIiIcf+IiIiIcf+IiIiHH/iIiIcf+Ig84/e0HAhx/4cf+HH/cf+HH/cf+HH/cf+HH/cf+HH/cf9x/4cf9x/4cf9x/3H/cf+HH/cf9x/3H/hx/3H/cf9x/3H/cf9x/4cf9x/3H/I7rAGtRT/nGIiIiIiIiIiIiIcf+IiIiIiIiIiIT4y8FzSIiIiHH/iIiIiIcf+IiIiIcf+IiIiHH/iIiIcf801ha8Kelx/4cf+HH/hx/4cf+HH/hx/4cf+HH/hx/3H/hx/4cf+HH/cf+HH/OLxIuUO3/3GP9xj/cY/3H/cY/3GP9xj/cY/3GP9xj/cY/3GP9xiP9xj/cY/3GP9xiP9xj/cYj/cY/3GI/zE3d7DYiI/3GIiIiIiIiIiIiIiIiIiIiIiIiIiIiIiIiIiIiIiIiIcf+INPOHvAx4iHH/hx/4hx/4cf+HH/iHH/hx/4cf+HH/iHH/hx/4cf+HH/hx/4cf9x/4cf+HH/hxOD3mt8IZcf9x/3GP9x/3H/cY/3H/cY/3H/cY/3H/cY/3H/cY/3GP9x/3GP9xj/cf9xj/cY/3GP9xj/cf9xj/cY/3GP9xM1SHvat4/3GIiIiI/3GIiIiIiP9xiIiIiIiIiI/3GIiIiIiIiIiIiIiIiIiIiIiD6uprJRWYcf+Ihx/4iHH/iHH/iHH/iIcf+Icf+Icf+Icf+Icf+HH/iHH/iHH/hx/4hx/4cf+Icf+HH/hx/4cf+Icf+HH/hx/4cf+HH/hxOYx2tnOJcf9x/3GP9x/3H/cf9xj/cf9x/3H/cY/3H/cf9xj/cf9xj/cf9x/3GP9x/3GP9x/3GP9xj/cf9xj/cY/3H/cY/3GP9xj/cf9xj/cTCwOb9PxnGIiIiIiIiI/3GIiIiIiIiIiIiIiIiIiIiIiIiDI0eL/Lh/+Icf+Icf+Icf+HH/iHH/hx/4hx/4cf+HH/iHH/ggO0V6PUuocYiP9xiI/3GI/3GIj/cYiP9xiIj/cYiP9xiIj/cYiIj/cYiIN/7IugE3/4iIiHH/iIiIcf+IiIcf+IiIcf+IiHH/iIhx/4iHH/iIhx/4iHE4r4W3UHqHH/cf+HH/hx/3H/hx/4cf9x/4cf9x/4cf9x/3H/hx/3H/hx/3E+UJixr2dxj/cY/3GP9xiP9xj/cY/3GI/3GP9xiP9xiP9xj/cYj/cSb5+hqgYF5x/3GP9x/3H/cf9xj/cf9x/3GP9x/3H/cY/3H/cf9xj/cf9xPrXBsko+/3GP9xj/cY/3GP9xj/cY/3GP9xiP9xj/cY/3GP9xiP9xj/cYJ2kyKpls3XGI/3GI/3GI/3GI/3GI/3GI/3GI/3GI/3GIj/cYj/cTFghr+feYiIiIiIiIiIiIiIiIiIiIiIiIhx/4iIiIiIiIIbejGvSFznGP9xj/cf9xj/cY/3GP9xj/cY/3GI/3GP9xj/cY/3GP9xiP9xO7AZtU/miIiIiP9xiIiIiIiIhx/4iIiIiIiIiIiDaKOLp1x3H/hx/4cf+Icf+HH/hx/4hx/4cf+HH/hx/4cf+HH/hx/4cf+HH/hx/3H/hx/4cf+HE9ujiyRcdxj/cf9xj/cY/3H/cY/3GP9xj/cY/3H/cY/3GP9xj/cY/3GP9xiP9xj/cSZQ4hqq8d6HH/iHH/iHH/iHH/hx/4hx/4hx/4cf+HH/iHE6sQO1Tvxx/3H/hx/3H/hx/3H/hx/3H/cf+HH/cf9x/4cf9x/3H/hx/3H/IyB5Gu34bocf+Ihx/4hx/4iHH/iHH/iIcf+Icf+Icf+Icf+Icf+HH/iHH/iHH/hx/4hx/4cf+Icf+HH/hx/4hx/4cTy86LNDF3H/cY/3H/cY/3H/cY/3H/cY/3H/cY/3H/cY/3GP9xj/cf9xj/cY/3GP9xj/cY/3GP9xj/cYMUNGv7y5iIiI/3GIiIj/cYiIiI/3GIiIiI/3GIhP2owSV4iIiIiI/3GIiIiIiIiIiIiIiIiIOJVJuGq2iHH/hx/4hx/4hx/4cf+Icf+HH/hx/4cf+Icf+HH/hx/4cf8veFA6OHr8iI/3GI/3GI/3GIj/cYj/cYiP9xiI/3GIj/cYiI/3GIj/NURzvLuMiIj/cYiIiIiIiIiIiI/3GIiIiIiIiDHwg78PfIcf+IiIiIcf+IiIhx/4iIiHH/iIiHH/iDD1EbAa7ohx/4iHH/iIcf+Ihx/4hx/4iHH/iHH/iHH/iIcf+Icf+Icf+Icf+HH/iHH/iHH/hx/4hx/4cf+Icf+HH/hx/4gzXwO9oPxx/3H/hx/3H/cf+HH/cf+HH/cf9x/3H/hx/3H/cf9x/4cf9xSF58ehhx/3H/cf9x/3H/cf9x/3H/cf9x/3H/cf9x/3H/cf9x/3GP9x/3H/cf9x/3H/cY/3H/cf9x/3H/cY/3H/cf9xj/cf9x/3GP9x/3GP9x/3H/cY/3GP9x/3GP9x/3GP9x/3GP9xj/cY/3H/cY/3GP9xj/cY/3GP9x/3GP9xj/cTvBYbU+no/3GI/3GI/3GP9xiP9xiP9xiP9xiP9xiI/3GINbISu03tiP9xiIiP9xiIj/cYiIiP9xiIiI/3GIiIiP9xiIiIiP9xiIiIiIj/cYiIiIiIiIj/cYiIiIiDgj1bjcKocf+IiHH/iIiHH/iIhx/4iIcf+Ihx/4iHH/iIhx/4hx/4iHH/iIcf+Icf+Ihx/4hx/4hx/4hx/4hx/4hx/4cf+Icf+Icf+HH/iDCuUrFhrf+HH/cf+HH/hx/3H/hx/3H/hx/4cf9x/4cf9x/3H/hxOFqxt6VOcf9x/4cf9x/3H/cf9x/3H/cf9x/3H/cf9x/3H/cf9x/3H/SAuMj0dx/3H/cY/3H/cf9x/3GP9x/3H/cf9xj/cf9x/3GP9x/3GP9x/3GP9x/3GP9x/3E+hTOxesxxj/cYj/cY/3GI/3GI/3GP9xiP9xiP9xiP9xiD5hg7KefIiIj/cYiIiP9xiIiIiP9xiIiIiI/3GIiIiIiIj/cYNnwIu4P3/4iIcf+Ihx/4iHH/iHH/iIcf+Ihx/4hx/4hx/4hx/4iHH/hx/4hx/4hx/4hxNH3HvII4/3H/cf9x/3GP9x/3H/cf9x/3H/cf9x/3GP9x/3H/cf9x/3GP9x/3H/cY/3H/cf9xj/cf9xj/cf8295i7CGeI/3GIiI/3GIiIj/cYiIiP9xiIiIj/cYiIiIiDv5CbUG9nH/iIcf+Ihx/4iHH/iIcf+Ihx/4hx/4hx/4iHH/iHH/gs4OM6YfHM/3GIj/cYiP9xiI/3GIj/cYiI/3GIj/cYiI/3GIiP9xiIiP9xiIiP9xiIiI/zzpibUWdocf+IiHH/iIhx/4iHH/iIcf+Ihx/4iHH/iIcf9BHfz+IIcf+Icf+Icf+Icf+HH/iHH/hx/4hx/4cf+HH/iHH/hx/zE2ZLDZm/+HH/cf9x/3H/cf+HH/cf9x/3H/cf9x/3H/cf9x/3H/cf9x/3H/cf9x/3H/cf9x/3H/cf9x/3H/cf9x/zzgV7UfqIj/cYj/cYj/cYiP9xiP9xiI/3GIj/cYiP8+xqizOVeIiIiIiIhx/4iIiIiIcf+IiIiHH/iIiIhx/4iIhx/4iIhx/4iIhx/4iIcf+IiHH/PD2XtcJo/3H/hx/3H/hx/3H/cf+HH/cf9x/4cf9x/3H/hx/3H/cf9x/3H/hx/3H/cf9x/3H/cf9x/3H/cf9x/4cf84VTi4qsdxiP9xiP9xiP9xiP9xiP9xiI/3GI/3GIj/cYiP9xiI/3GIj/cTUOubvxRoiIcf+IiIiHH/iIiIcf+IiIcf+IiHH/iIg90VezLqiHH/cf+HH/cf+HH/cf+HH/cf+HH/cf+HH/cf9x/4cf9x/3H/hx/3H/cf9x/4cf9x/3H/cTxOBLSx+/9x/3GP9x/3GP9x/3GP9x/3GP9xj/cf9xj/cf9xj/cY/3GP9xj/cf9xj/cY/3GP9xg76QG0Fv5xiP9xj/cYj/cY/3GI/3GP9xiP9xiP9xiP9xiP9xiP9xiP9xiI/zLFs786TIiIj/cYiIiIiP9xiIiIiIj/cYiIiIiIiIj/cYiIiIiINu3huhIeiIiIiIiIiHH/iIiIiIiIiIcf+IiIiIiHH/iIiIiHH/iIiIhx/4iIPLMItUz3/4cf+HH/hx/3H/hx/3H/hx/3H/hx/3H/hx/3H/hx/3H/hx/3H/PeuYtBRnj/cY/3GP9xiP9xj/cY/3GI/3GP9xiP9xiP9xj/cYj/cYj/cYj/cYj/cYj/LN8CGmIP3v+HH/hx/4hx/4cf+HH/hx/4cf+HH/hx/4cf+HH/hx/3H/hx/4cf+HH/cf+HH/g5mOi4ZxeP9xj/cY/3GP9xj/cY/3GP9xj/cY/3GP9xj/cYj/cY/3GP9xg2/ea6AhmP9xiIiIiIiI/3GIiIiIiIiIiIiIiI/3GIiIiIiIiIiIiIiIiIiHH/iIiD8y17HNKHH/iHH/iHH/hx/4hx/4cf+Icf+HH/hx/4cf+Icf+HH/hx/4cf+HH/hx/4cf+HH/hx/4cf9x/4cf+HH/hx/3H/hx/3H/hx/4cf9xNo31uXIKcf9x/3GP9x/3GP9x/3GP9x/3GP9x/3GP9x/3GP9xj/cf9xj/cY/3H/cY/3GP9xj/cY/3GP9xj/cY/3GP9xj/cY/3GP9xj/cYj/cY/3GP8yfKK+g11xiP9xiI/3GIiP9xiI/3GIj/cYiI/3GIiI/3GD1UErOr7Yj/cYiIiIiIj/cYiIiIiIiIiIiP9xiIiIiIiIiIiIiIiIiIiIiDWqY7xVnP+IiIhx/4iIhx/4iIhx/4iIhx/4iIcf+IiDax4btOHv+Ihx/4hx/4hx/4hx/4hx/4cf+Icf+Icf+HH/iHH/hx/4hx/4cf+HH/hx/4hx/4cf+HH/hx/4cf+HH/hx/4cf8275K7EG3/cf+HH/cf9x/3H/hx/3H/cf9x/3H/hx/3H/cf9x/3H/cf9x/zzTUrUsrf9x/3GP9x/3H/cY/3H/cf9xj/cf9xj/cf9xj/cf9xj/cf9xj/cf9xj/cY/3H/cY/3GP9xj/cf9xj/cY/3GP9xj/cY/3GDPdZ70imIj/cYiIiIj/cYiIiIiIj/cYiIiIiIiIiI/3GIiIiIiIiIiIPUh4s7eHhx/4hx/4hx/4hx/4hx/4cf+Icf+Icf+HH/iHH/hx/4hx/4cf+HH/hx/zPhmL0eZ3H/cY/3H/cf9xj/cf9xj/cf9xj/cf9xj/cf9xj/cY/3H/cY/3GP9x/3GP9xj/NzbCusk9iP9xiP9xiP9xiP9xiP9xiP9xiP9xiP9xiDVN07uyLIiP9xiIiIiI/3GIiIiIiIj/cYiIiIiIiIiChikxqZ1s7/cf9x/3GP9x/3H/cf9xj/cf9x/3GP9x/3GP9x/3H/cY/3H/cY/3H/cTlFQ7e6vP9xj/cYj/cY/3GI/3GI/3GI/3GP9xiP9xiP9xiI/3GI/3GI/3GIj/cYj/Os7htzEeiI/3GIiI/3GIiI/3GIiIiP9xiIiIj/cYiIiIiP9xiIiIiIiP9xiIiIiIiIiIiIP9QSsSvtiIiIcf+IiIiIiIiIiIcf+IiIiIiIhxNE4iu7HdiHH/iIhx/4iIcf+IiHH/iIcf+Ihx/4iHH/iIcf+Ihx/4hx/4iHH/iHH/iHH/iHH/iHH/iHH/iHH/hx/4hx/z0MBrTz+f9x/3H/cf9x/3H/cf9x/4cf9x/3H/cf9x/3H/cf9x/3H/cf9xj/cf9x/3H/cf9x/3H/cf9xj/cf9x/3H/cf9xj/cf9x/3H/cY/3H/cY/3H/cf9xj/cf9xj/OXlHt4a4cYiI/3GIj/cYiI/3GIiI/3GIiI/3GIiI/3GIiIj/cYiIiI/3GIiIiI/3GIiIiIOgNntvyYiIhx/4iIcf+IiHH/iIhx/4iIcf+Ihx/4iHH/iIcf+Ihx/4hx/4iHH/iHH/iHH/iHH/PcIZtD3m/3H/cf9x/3H/cf9xj/cf9x/3H/cf9xj/cf9x/3H/cY/3H/cf9xj/cSrG4Rpjke6IiIiHH/iIiIcf+IiIcf+IiIcf+IiHH/iIhx/4iIcf+Ihx/4iHH/iIcf+D8beLHkh3H/cf9x/3H/cf9x/3H/cf+HH/cf9x/3H/cf9x/3H/cf9x/3H/cf9xO8iWtTdpiP9xiP9xj/cYj/cYj/cYj/cYj/cYj/cYj/cYPVcRs6juj/cYiP9xiI/3GIiP9xiIj/cYiI/3GIiI/3GIiDZJ/7u2AP+HH/hx/4cf+HH/hx/4cf9x/4cf+HH/cf+HH/hx/3H/OSAjuN/c/3H/cf9x/3H/cf9x/3H/cf9x/3H/cf9x/3H/cf9x/3GP9x/3H/LUfyOluA3IiIiIiIiIcf+IiIiIiHH/iIiIiIcf+DVPhbuwenH/iHH/hx/4hx/4cf+HH/iHH/hx/4cf+HH/iHH/hx/4cf8mkB5K1v4b/3H/cY/3GP9xj/cY/3GP9xj/cY/3GP9xj/cY/3GP9xiP9xj/cY/3GI/3GP9xiP8wU7exvEiIiIiIiI/3GIiIiIiIiIiIiIiIiIiIiIiIiIhxNuU2uRrJhx/4hx/4iHH/iHH/iHH/iHH/iHH/iHH/iHH/hx/4hx/4hx/4cf+HH/iHH/hx/4cf+Icf+HH/hx/4cf+HH/hx/4cf+HH/hx/4cf+HEwR3W/uIpx/3H/cf9x/3H/cf9xj/cf9x/3H/cf9xj/cf9x/3GP9x/3H/cY/3H/cf9xj/cf9xj/cf9xj/cf9xj/cf9xj/cY/3H/cY/3GP9x/3GP9xj/cY/3GP9xj/cY/3GP9xj/cY/3GP9xj/cY/3GIN9CVuC9qcYiIj/cYiIiI/3GIiIiP9xiIiIiI/3GIiIiIiI/3GIiIiIiIiIiI/3GIiIiIiIiIiIiIiIiIiIiIiIiIiIiIO4d1tXiKiIhx/4iHH/iHH/iIcf+Icf+Ihx/4hx/4hx/4hx/4hx/4hxScVsY6lx/4hx/4cf+HH/iHH/hx/4cf+Icf+HH/hx/4cf+HH/hx/zfERbk7unH/cf9x/3H/cf9x/3H/cf9x/3H/cf9x/3H/cY/3H/cf9x/3H/cY/3H/cf9x/3GP9x/3H/cY/3H/cf9xj/cf9xj/cf9xj/cf9xj/cf9xj/cY/3H/NjeRu8hu/3GP9xj/cY/3GP9xj/cYj/cY/3GI/3GP9xiP9xj/OSfDuNg8iP9xiIiP9xiIiP9xiIiI/3GIiIj/cYiIiIj/cTKgSL5ft4iIhx/4iIcf+Ihx/4iIcf+Ihx/4iHH/iIcf86T6K2sF2HH/iHH/hx/4cf+HH/hx/4hx/4cf+HH/hx/4cf9x/4cf+HH/hx/4cf9x/4cf+HH/hx/3H/hx/3H/hx/3H/hx/3H/PzLisc0dhx/3H/cY/3H/cf9x/3H/cf9x/3H/cf9x/3H/cY/3H/cf9x/3H/cY/3H/cf9x/3GP8+lhKzae3/cY/3H/cY/3GP9xj/cY/3GP9xj/cY/3GP9xj/cY/3GDJw8b2PDnGI/3GI/3GI/3GI/3GIj/cYj/cYiP9xiI/3GIj/cYiI/3GIj/cYiI/3GIiP9xiIiP9xiIiP9xiIiP9xiIiI/3GIiIiI/3GIiIg+jbGyck6IiIiIiIiIiIiIiIiIiIiIiIiDkmxLfZO4iHH/iIhx/4iHH/iIhx/4iHH/iIcf+Ihx/4Pmzks5Mb/4cf+HH/cf+HH/hx/3H/hx/3H/hx/3H/hx/3H/hx/3H/cf+D0xcbPOjnH/cf9x/3H/cf9x/3H/hx/3H/cf9x/3H/cY/3H/cf9x/3H/cf9x/3H/cf9x/3GP9x/3H/cf9x/3GP9x/3H/cf9xj/cf9x/3GP9x/3GP9x/3GP9x/3GP9x/3GP9x/3GP9x/3GP9xj/cf9xj/cYMDShsNtej/cY/3GI/3GP9xiP9xj/cYj/cY/3GI/3GI/3GI/zHwsbAfToiP9xiI/3GIiP9xiI/3GIiP9xiIiP9xiIj/cYiIiP9xiIiI/3GIiIj/cYiIiIj/cYiIiIiI/3GIhIeRyIboiIiP9xiIiIiIiIiIiIiIiIiIiISF98igiIiIiIiIiIiIiIiIiIiIcf+IiIiFy81EOIiHH/iIiIiIcf+IiIiIcf+IiIiHH/iIiIcf+IiIcf+IiIcf+IiHH/iIhx/4iIcf+IiHH/iIcf+Ihx/zvKgbU1fnH/iHH/iHH/hx/4hx/4hx/4cf+Icf+HH/hx/4hx/4cf+HH/hx/4cf+HH/g3BFS6+6v/cf9x/4cf9x/3H/cf9x/3H/cf9x/3H/cf9x/3H/cf9x/3H/cf9x/3H/cf9x/3GP9x/3H/M5eRvWhucY/3H/cY/3H/cY/3GP9x/3GP9x/3GP9xj/cY/3H/cY/3GP82twS7SPuIj/cYj/cYiP9xiI/3GIj/cYiP9xiIj/cYiP9xiIj/cYiIj/cYiI/3GIiI/3GIiIj/cYiIiDCSSLB9t4iIhx/4iIhx/4iIhx/4iHH/iIhx/4iIcf+Ihx/4iHH/iIcf+Icf+Ihx/4hx/4iHH/iDT59L0GC/9x/4cf9x/4cf9x/4cf9x/3H/hx/3H/hx/3H/cf9x/4cf9x/3H/cf+HH/cf9x/3H/cf9x/3H/hx/3H/cf9x/3H/cf9x/3H/cf9x/3H/cf9x/3H/QDlcDWpx/3H/cf9xj/cf9x/3H/cf9xj/cf9x/3GP9x/3H/cY/3H/cY/3H/cf9xj/cf9xj/cY/3H/cY/3H/PnnCs4Y9j/cYj/cY/3GI/3GI/3GP9xiP9xiP9xiP9xiP9xiP9xiI/3GI/3GIj/cYiP9xiI/3GIj/cYiP9xiI/3GIiP9xiIj/cYiIj/cYiIj/cYiIj/cYiIiP9xiIiIiP9xiIiIiP9xg6+EO2B7yIiIiIiIiIiIhx/4iIiIiIiIiIcf+IiIiIiHH/iIiIiIcf+IiIiHH/g73LK1I02Icf+Ihx/4hx/4iHH/iHH/iHH/iHH/iHH/iHH/g8T2O0sJxx/4cf9x/4cf+HH/cf+HH/cf+HH/cf+HH/cf+HH/cf+HH/cf9x/4cf9x/3H/hx/3H/cf9x/4cf9x/3H/cf9x/4cf9x/3H/cf9x/3H/cf9x/3H/cf9x/3H/cf9x/3H/cf9x/3H/cf9x/3H/cf9xj/cf9x/3H/cf9xj/cf9x/3H/cY/3H/cf9xj/cf9x/3GP9x/3GP9x/3GP9xO2BYtZ+n/3GIiI/3GIiIj/cYiIiP9xiIiIiP9xiDEadb/lioiIiIiHH/iIiIiIcf+IiIiHH/iIiIhx/4iIhIf3yICIhx/4iIcf+IiHH/iIhx/4iHH/iIcf+Ihx/4iDcpdrnWiXH/cf+HH/cf+HH/cf9x/4cf9x/3H/hx/3H/cf9x/4cf9x/3H/cf869ri3CUf/cYj/cYj/cYj/cYj/cYj/cYj/cYj/cYiP9xiP9xiI/3GIj/cYj/cYiINLc4vEjHiIcf+IiIiIiIhx/4iIiIiHH/iIiIiHH/iDAsJ7Hj2P+HH/hx/4cf+HH/hx/3H/hx/4cf+HH/cf+HH/hx/3H/hx/3H/hx/4cf9x/4cf9x/3H/hx/3H/hx/3H/cf+HH/cf9x/3H/hx/3E+Bgex+fhxj/cY/3GP9xiP9xj/cY/3GP9xj/cYj/cY/3GI/3GP9xiP9xj/cYj/cYj/cYj/cYj/cYj/cYj/cYj/cYiP9xiP9xiDi5trhGSYiIiIiIiIiIiIiIiIiIiIiIiIiIgx/TK/As1x/4iIiHH/iIiHH/iIiHH/iIiHH/iIhx/4iHH/iIhx/zRs87yTDHH/hx/4cf+Icf+HH/hx/4cf+HH/cf+HH/hx/4cf+HH/OlFZt66m/3H/cY/3GP9xj/cY/3GP9xj/cY/3GP9xiP9xj/cY/3GP9xiP9xj/cYj/cY/3GI/3E3P1i5wKeIiIiIiIiIiIiIiIiIiIcf+IiIiIiIiIiIiIiHH/iIgwOvaw1QmHH/hx/4hx/4cf+Icf+HH/hx/4hx/4cf+HH/hx/4cf+HH/hx/4cf+HH/hx/3H/hx/4cf+HH/POWItBp3cY/3GP9x/3GP9xj/cY/3GP9x/3GP9xj/cY/3GP9xiP9xj/cY/3GP9xj/cYj/cY/zZSWbutpoiIiIiIiIiIiIiIiIiIiIiIiIiIiIcf+IiIiIiIiIcf+IiIiIiHH/iIiIiHH/iDwBJ7X+2P+HH/hx/4cf+HH/hx/4cf+HH/hx/3H/hx/4cf+HH/cf+HH/cf+HH/hx/3H/hx/3H/cf+HH/cf+HH/cf9x/4MLm4sFZHcYj/cY/3GP9xiP9xj/cYj/cY/3GI/3GI/3GP9xiD6JObJ2xoiIiIiIiIiIiHH/iIiIiIiIiHH/iIPxs3seTIhx/4cf+HH/iHH/hx/4cf+HH/hx/4cf+HH/hx/4cf+HH/hx/3H/hx/4cf+HH/cf+HH/hx/3H/hx/3H/hx/3H/hx/3H/hx/zl79riECY/3H/cY/3GP9xj/cf9xj/cY/3GP9xj/cY/3GP9xj/cY/3GP9xiP9xj/cY/3GI/3GP9xj/cYj/cYj/JOr9GuFQLv9xj/cY/3H/cY/3GP9xj/cf9xj/cY/3GP9xj/cY/3GP9xNgw3ufPIcYiIiIj/cYiIiIiP9xiIiIiIiP9xiIiIiIiIiIiIiP9xiIiIiIiIiIiIiIiIgy/vG+AQ6IiIiIcf+IiIiIhx/4iIiIhx/4g3G0O55Lxx/4hx/4iHH/iHH/iHH/iHH/iHH/iHH/iHH/iHH/hx/4hx/4cf+Icf+HH/hx/4hx/4cf+HH/hx/z+GFrF56XGP9x/3H/cf9x/3H/cf9x/3H/cf9xj/cf9x/3H/cf9xj/cf9x/3GP9x/3H/cY/3H/cf9xj/cf9xj/cf9xj/cf9xj/cf9xj/cY/3H/cY/3GP9x/3GP9xj/cY/3GP9xMxTkvesbiP9xiI/3GIiP9xiI/3GIiP9xiIiP9xiIiP9PbMwpM4iIiP9xiIiIiP9xiIiIiIiP9xiIiIiIiIiIj/cYiIiIiIiIiIiDZfqLqgV3H/iHH/iHH/hx/4hx/4hx/4hx/4cf+Icf+HH/hx/4MwSlvvta/3H/cf9x/3H/cf9x/3H/cf9x/3H/cf9x/3H/cf9x/3H/cf9x/3H/cf9xTDZsPJlx/3GP9x/3H/cf9xj/cf9x/3GP9x/3GP9x/3H/cY/3H/cY/3H/cY/3GP9x/3GP9x/0S/vMQEcY/3GP9xj/cY/3GP9xj/cY/3GP9xiP9xj/cY/3GI/zIRdb/uioiP9xiIiI/3GIiIiI/3GIiIiIj/cYiIiIiIiP9xiIiIiIiIOhpHtuW4iHH/iIhx/4iHH/iIcf+Icf+Ihx/4iHH/iHH/iHH/iHH/iHH/iHH/iHH/iHH/iHH/hx/4hx/z6At7J/SHH/cf9x/3GP9x/3H/cf9x/3H/cf9xj/cf9x/3H/cY/3H/cf9xj/cf9x/3GP9x/3GP9x/3GP9x/3GP9x/3GP9x/3GP9x/3GP873ba2IkmIiP9xiIiP9xiIj/cYiIiP9xiIiP9xiIiIj/cYiIiIj/cYiIiIiI/3GIiIiIg45aG4Gl6IiIiIiIiIiIiIiIiIiIiIiIiIPXjTtIcs/4iIcf+IiHH/iIcf+IiHH/iIcf+Ihx/4hx/4iHH/iHH/iHH/iIcf+Icf+Icf+Icf+HH/iHH/iHH/hx/zhBN7m+yP9x/3H/cY/3H/cf9x/3H/cf9x/3H/cf9x/3GP9x/3H/cf9x/3GP9x/3H/cf9xj/cf9x/3EzYXe9noiIj/cYiP9xiIj/cYiI/3GIiP9xiIj/cYiIj/cYiIj/cYiIiP9xg2onK6XY2IiIiIiIiIiIiIiIiIiIiIiDTYk70nbP+IiIhx/4iIhx/4iIhx/4iIhx/4iIcf+Ihx/4iIcf+Ihx/4iHH/iIcf+Ihx/4hx/4PtcZsijmcf9x/3H/cf9x/3H/cf9x/3GP9x/3H/cf9x/3H/cf9xj/cf9x/3H/KzBzGmz4zohx/4iIhx/4iIhx/4iIcf+IiHH/iIhx/4iHH/gm/HhK0Dh7/4cf+HH/hx/4cf9x/4cf+HH/hx/3H/hx/4cf9x/4cf+HEnR7oqm4RdcY/3GP9xj/cY/3GP9xj/cYj/cY/3GP9xj/cYj/cY/3GI/3GP9xiP9xj/cYj/cYj/cYj/cYj/cYj/PQvYtPQniIiIiIhx/4iIiIiIiIiIhx/4iIiIiDYLl7v0aP+HH/hx/4cf+HH/hx/4cf+HH/hx/4cf+HH/hx/4cf80zkm9MbaP9xj/cY/3GP9xj/cf9xj/cYj/cY/3GP9xj/cY/3GI/3GP9xj/cYj/cY/3GI/3GIN+EIuR73iIiIiIiIiIiIiIiIiIiIiIiIiIiIiIiIiIcf+IiIiIiDsRRLXuu4cf+IiHH/iHH/iIcf+Ihx/4hx/4hx/4iHH/g3LUG60r7/iHH/hx/4cf+Icf+HH/hx/4cf+HH/hx/4cf+HH/hx/4cf+HH/hx/4cf9x/4cf+HH/gxRLO/u0xx/3H/cf9x/3H/cf9x/3H/cf9x/3H/cf9x/3H/cY/3H/cf9x/3H/cf9xPzTNscsyiIiIj/cYiIiIiIiIiIiIiIiIiIiIiDJQWr6vpXH/hx/4cf+HH/cf+HH/hx/4cf+HH/hx/3H/hx/4cf9x/4cf9xLzMRGhzO7oiI/3GIiIiIj/cYiIiIiIiP9xiIiIiIiIgk/tBK0BL7cYiIiI/3GIiIiP9xiIiIiI/3GIiIiIPrtpskSWiIcf+Icf+Ihx/4hx/4hx/4hx/4hx/4hx/4hx/4cSeaqxqmVU7/iIiIiHH/iIiIhx/4iIiHH/iIiHH/iIiHH/iDIvWL/Qp/+HH/cf9x/4cf9x/3H/hx/3H/cf+HH/cf9x/3H/hx/3H/cf9x/3H/cf+DUEMbv7znH/cf9x/3H/cf9xj/cf9x/3H/cf9x/3GP9x/3H/cf9xj/cf9x/3H/cYOeWIthp3cYiI/3GIiI/3GIiP9xiIiI/3GIiIj/cYiIiDjp5LgWG4iIiIcf+IiIiIiIiIcf+IiIiIiHH/iINkHBu74+/4iIcf+IiHH/iIhx/4iHH/iIhx/4iHH/iHH/iIPSOYtNxn/3H/cf9x/3H/cf9x/3H/cf+HH/cf9xj/cf9x/3H/cf9x/3H/cf9x/3H/cf9xj/cf9x/3H/cf9xj/cf9xOpPYtWwncYiI/3GIiI/3GIiP9xiIiP9xiIiI/3GIiIM+qlvRVaiHH/iIiIiIiIcf+IiIiIiHH/iIiIhx/4iIiEaGLKediIcf+IiIhx/4iIcf+IiHH/iIhx/4iIcf+Ihx/4iIOqd1t1iK/4cf+HH/hx/3H/hx/3H/hx/4cf9x/4cf9x/4cf9x/3H/hx/3H/hx/zQdu73iRP9xiI/3GI/3GIj/cYiP9xiIj/cYiP9xiIj/cT/ndbEYioiIiIiIiIiIiIiIiIiIiHH/iIiIiIiIiIcf+IiIiIiIcf+IiIiIhx/4iIiIcf+IiIhx/4iIhx/4iIhx/4g7npW1YWpx/4cf+HH/hx/4cf+HH/hx/4cf+HH/cf+HH/hx/4cf9x/4cf9x/zvDK7Y81Ij/cY/3GI/3GI/3GI/3GI/3GI/3GI/3GI/3GIj/cYj/cYiP9xiI/zhtZ7mSmIiIiIiIiIiIiIhx/4iIiIiIiIhx/4iIiIiIcf+IiIiIcf+IiIiHH/iIMjo3vsXIcf+HH/cf+HH/hx/4cf+HH/cf+HH/hx/3H/hx/3H/hx/3H/hx/3H/hx/3H/hx/3H/cf+HH/cSn8fiqAOB2I/3GIiP9xiI/3GIiP9xiIiP9xiIj/cYiCqZCip2b12HH/iIiIhx/4iIiHH/iIiHH/iIiHH/iIhx/4g6eTW2hsqHH/hx/4cf+HH/hx/4cf+HH/hx/4cf9x/4cf+HH/hx/3H/OoKMt31z/3GI/3GI/3GI/3GIj/cYj/cYiP9xiI/3GIj/cYiP8pHBYajj6ehx/3H/cf9x/3H/cf9x/3H/cf9x/3H/cf9x/3H/cf9x/3H/cf8pMgUajN+uiHH/iIiHH/iIhx/4iIcf+Ihx/4iHH/iIcTvx07QOLIcf+HH/hx/4cf+HH/hx/4cf+HH/hx/4cf9x/4cf+HH/hx/3E4w8K4PD3/cf9x/3H/cf9x/4cf9x/3H/cf9x/3H/cf9x/3H/cf9x/3H/cY/3EsqOMaRXHOiIhx/4iIiHH/iIiHH/iIiHH/iIhx/4iIcf+IMSdpv9iWcf9x/4cf9x/3H/cf9x/3H/cf9x/3H/cf9x/3H/cf9x/3H/cf9x/3H/cSGp2koWYluP9xiP9xiP9xiP9xiP9xiP9xiP9xiI/3GI/3GIj/cYiP9xiI/3GIj/cYiP9xiIj/cYiI/3GD72KLIJ14iIiIcf+IiIiIcf+IiIhx/4iIiHH/iIiDcsR7nTuHH/hx/3H/hx/4cf9x/4cf9x/4cf+HH/cf9x/4cf9x/4cf9x/4cf8ulckaNqNuiIcf+Ihx/4iHH/iIcf+Icf+Ihx/4hx/4hx/4hxLWA0Gjn8vo/3GIiI/3GIiI/3GIiIj/cYiIiI/3GDkGv7f5QHH/hx/3H/hx/4cf9x/4cf9x/4cf9x/4cf9x/4cf9x/4K+YpKmGdbXGP9xj/cY/3GP9x/3GP9xj/cY/3GP9xj/cYj/cY/3GCJ5aCr4aX2IiI/3GIiIiI/3GIiIiIiP9xiIiIiIiIj/cYiIiIiIiIg1SnO7tYyIiIiIiHH/iIiIiHH/iIiIhx/4iIiHH/MGzisaMd/4iHH/iHH/iHH/iHH/iHH/iHH/iHH/iHH/hx/4hx/4OxIktu3b/4cf9x/4cf9x/3H/hx/3H/cf9x/4cf9x/3H/cf9x/4cf9x/3H/cf81eCe8h9iP9xj/cY/3GP9xiP9xj/cYj/cY/3GI/3GI/3GI/3GI/3GI/3GI/3GI/3GChTwxqaw87/hx/4cf+HH/cf+HH/hx/3H/hx/3H/hx/3H/hx/3H/hx/zixr7lOUIiIj/cYiIiI/3GIiIiI/3GIiIiIiI/3GDecqLpjV/+Ihx/4iHH/iIcf+Icf+Ihx/4hx/4hx/4hx/4gnPcwarCM+iIcf+IiIiHH/iIiIcf+IiIcf+IiHH/iIiHH/g6ukq2RbVx/3H/cf9x/3H/cf9x/3H/cf9x/3H/cf9x/3H/cf9x/3H/cf9x/3H/cTRWSLypt/9xiP9xiI/3GIj/cYiP9xiIj/cYiI/3GIiP9xiIj/cYiIj/cYiIj/cYiIiP9xg86Em0F7Zx/4iIcf+IiHH/iIcf+Ihx/4iHH/iIcf+Ihx/4hx/4iHH/iHH/iHEys1i+TKf/cf9x/3H/cf9x/3H/cf9x/3GP9x/3H/cf9x/3H/cf9x/3GP9x/zsgebbfhv9xiIiP9xiIj/cYiIj/cYiIiP9xiIiI/3E52r23JUJx/4cf+Icf+HH/hx/4cf+HH/hx/4cf+HH/hx/4cf+HH/hxN+ZZuBmmcY/3GP9xj/cf9xj/cY/3GP9xj/cY/3GP9xglXk8auhsOcY/3H/cY/3GP9x/3GP9xj/cf9xj/cY/3GP9xj/cY/3GP896km0FbaIj/cYiIiIiIiIiIiIiIiIiIiIO9YltSnahx/4iIhx/4iIcf+Ihx/4iIcf+Ihx/4iHH/gwLVGx4q7/iHH/iHH/hx/4hx/4hx/4cf+Icf+HH/iHH/hx/4M+X1vhoK/3H/cf9x/3H/cf9x/3H/cf9x/3H/cf9x/3GP9x/3H/cf9x/3H/cY/3H/cf9x/3H/cY/3H/cf9xj/cf9x/3GP9x/3GP9x/3GP9x/3EoyUIag2vecf+IiIcf+IiHH/iIhx/4iIcf+Ihx/4iHH/iII696SvUIW3H/cf+HH/cf+HH/cf9x/4cf9x/3H/cf+HH/cf9x/3H/hx/3H/cTgW6LjpF4j/cYj/cYj/cYj/cYj/cYj/cYj/cYiP9xiP9xiI/3GDpj57acGIiIiIcf+IiIiIiIiIiHH/iIiIiIiHH/iIOx5JteG2cf+HH/cf+HH/hx/3H/hx/3H/hx/3H/hx/3H/cf+HH/cf9x/4cf89S1m0tKb/cY/3GI/3GI/3GP9xiP9xiP9xiP9xiP9xiP9xiI/yiMKkq3PVuIiIiIiIiIiIiIiIiIiIiIiIiIiIiIiIiIiIiIg8lKe0a1hx/4hx/4cf+Icf+HH/hx/4hx/4cf+HH/hx/4cf+HH/hx/4cf+HH/hx/4cf85bVm4kqb/cY/3GP9xj/cY/3GP9xj/cf9xiP9xj/cY/3GP9xj/cY/yVegCrKF/1xj/cY/3GP9xj/cY/3GP9xiP9xj/cY/3GI/3GP9xj/cYIXyDGvg3zocf+Icf+HH/hx/4cf+HH/iHH/hx/4cf9x/4cf+HH/hx/4cf+HH/cf+HH/hx/3H/g/6GyxF5NxiP9xiP9xiI/3GI/3GI/3GIj/cYiP9xiI/3GIj/cT2KvbN1Qocf+Icf+Icf+Icf+Ihx/4hx/4cf+Icf+Icf+Icf+HH/Iv1DGvArzv9xiIiI/3GIiIj/cYiIiI/3GIiIiI/3GIg+rmKyUZ2IiIiIiIiIiIiIiIiIiIiIiIcf+Ig24/O7HAz/iIhx/4iHH/iIcf+Ihx/4iHH/iIcf+Icf+Ihx/4grCjgab1x+/3GIiIiIiIiIiIiIiIiIiIiIiIiIPgJEsv27cf+IiIcf+IiHH/iIhx/4iIcf+Ihx/4iIcf+IPI06tHLFcf9x/3H/cf9xj/cf9x/3H/cf9x/3H/cf9xj/cf9x/3H/cY/3H/cf9xj/cTgExLj7O/9xj/cYj/cYj/cYj/cY/3GI/3GI/3GIj/cYj/cYj/cYiP9xiI/3GI/3GIj/cYiI/3GIj/cYiI/3GIiP9xiIj/cYiIj/cYiIj/cYiIiP9xiIiIj/cYiIiIj/cYiIiIiIj/MuaFvxl6iIiIhx/4iIiHH/iIiIcf+IiIhx/4iIhx/4iIcf+IiHH/iIhx/4iHH/iIcf+Ihx/4iHH/iIcf+Icf+Ihx/4hx/4hx/4hx/4hx/4hx/4hx/4hx/4cf+IP79zsUCMcf+HH/cf+HH/cf+HH/cf+HH/cf+HH/cf9x/4cf9x/3H/cf+HH/cf9x/3H/cf+HH/cf9x/3H/cf9x/3H/cf9x/3H/hx/3H/cf9x/3GP9x/3H/cf9x/3H/cf9x/3H/cf9xg7vra1QUmI/3GI/3GI/3GI/3GIj/cYj/cYiP9xiP9xiI/3GIj/cYiI/3GIj/cYiI/3GIiP9xiIiP9xiIiP9xiIiP9xiIiI/3GIiIP+G2sR5JiIiHH/iIiIhx/4iIiHH/iIiIcf+IiHH/iIiHH/iIhx/4iIcf8yzNe+Myhx/3H/hx/3H/cf+HH/cf9x/3H/hx/3H/cf9x/3H/hx/3H/cf9x/3H/cf9x/3H/cf+HH/cf9x/3H/cf9x/3H/cY/3H/cf9x/3H/cf9x/3H/cf9xj/cf9x/3H/cY/zVtNrySyf9xj/cYiP9xiP9xiP9xiP9xiI/3GIj/cYj/cYiP9xiIj/cYiP9xMAaIsAp3iIiIiHH/iIiIiIcf+IiIiHH/iIiIcf+IiIJG0SGtku3v9xj/cY/3GI/3GP9xj/cYj/cY/3GI/3GP9xiCMHkxrfhs5x/4cf+HH/iHH/hx/4cf+HH/hx/3H/hx/4cf+HH/hx/3H/hx/4cf9x/4cf8755m1GGZxj/cY/3GP9xj/cY/3GI/3GP9xiP9xj/cYj/cY/3GI/3GI/3GP9xiP9xiP9xiI/3GI/3GI/3E/TxiysOf/iIiIiIiIiIiIiIiIhx/4iIiIiIg/eTixhseHH/hx/4cf+HH/hx/4cf+HH/cf+HH/hx/4cf9x/4cf+HH/cf9O8zwgzHH/hx/3H/hx/3H/cf+HH/cf+HH/cf9x/4cf9x/3H/cf+HH/cf8umgMaNl/OiIiIiIiIiIiIhx/4iIiIiIiIiHH/iIiIJ4fSGqeC3v9xj/cY/3GP9xj/cY/3GP9xj/cY/3GP9xj/cYj/cY/3GP9xiP9xj/cYj/cY/3GI/3GI/3GI/3GP9xiI/3GIPZD4s28HiIiIiIiIiIiIiIhx/4iIiIiIiHH/iIO2yktZNbiIcf+Icf+Icf+Icf+Icf+Icf+HH/iHH/iHH/hx/4OaI2t13Jcf9x/3H/cf9x/3H/cf9x/3H/cf9x/3H/cf9x/3H/cf9x/3GP9x/3EyiIu+d3SIiIiP9xiIiIj/cYiIiIiI/3GIiIiIiCTa8yrSUM2IiIiIiIiIiIiIiHH/iIiIiIiIiIiIcf+IiC2xZipE6Z2HH/iIcf+Icf+Ihx/4hx/4hx/4hx/4hx/4hx/4g1Ghm75eZx/3H/cY/3H/cf9x/3GP9x/3H/cY/3H/cf9xj/cf9x/3GP9x/3GP9x/3GDuh4bVeHv9xj/cY/3GP9xj/cY/3GP9xiP9xj/cY/3GI/3GP9xiDntcrcSjf9xiI/3GIj/cYiI/3GIj/cYiIj/cYiI/3GIiI/3GIiIj/cYiIiP9xiIiIiP9xiIMzcjvcjciIiIiIiIhx/4iIiIiIiIiIiIiHH/g/bhGyke7/iIiIhx/4iIiIcf+IiIcf+IiIcf+IiIcf+IiHH/iIhx/4iIcf+Ihx/4iHH/iIcf+Ihx/4hx/4iHH/iHH/g3+De6B8j/cf9x/3H/hx/3H/cf9x/3H/cf9x/3H/cf9x/3H/cf9x/3H/cf9x/3H/cf9x/3H/cf9x/z55CLOG9/9xiI/3GI/3GIj/cYiP9xiI/3GIj/cYiI/3GIiP9xiIj/cYiI/3GIiI/3GIiIj/cYiDsUxrbrOf+IiIiIhx/4iIiIhx/4iIiHH/iIiHH/iIiHH/iIiHH/iIhx/4iIcf+IiHH/iIcf+Ihx/4iHEjvlUa1BquiI/3GIiP9xiIiI/3GIiI/3GIiIiP87YTi2nseIiHH/iIiHH/iIhx/4iIcf+IiHH/iIcf+IiHH/iHH/iIOs94tjCHcf9x/3H/cf9x/3H/hx/3H/cf9x/3H/cf9x/3H/cf9x/3H/cY/3H/cf9x/3H/cf9x/3H/cY/3H/cTveOLQhx3GIj/cYiP9xiI/3GIiP9xiIj/cYiI/3GIiI/3GIiI/3GIiD/0KLEL14cf+IiIhx/4iIhx/4iIhx/4iIcf+IiHH/iIhxPhsIsuT3/3H/cf+HH/cf9x/4cf9x/3H/cf9x/4cf9x/3H/cf9x/3H/cf+HH/cf9x/3H/cf9x/3H/cf9x/3H/cf9x/3H/cY/3H/cf9xPU73s7EIiP9xiI/3GI/3GIj/cYiP9xiI/3GIiP9xiI/3GIiP9xiIiP9xiIj/cYIvvTGuBCznH/cf+HH/cf9x/3H/cf9x/4cf9x/3H/cf9x/3H/cf9x/3H/cf9x/3H/M0Envr7Yj/cYj/cYj/cY/3GI/3GI/3GI/3GIj/cYj/cYiP9xiP9xiI/3GIj/cYiP9xiIj/cYiP9xiIj/cYiC2tZ0pVKYuIiIiIiIiIiIiIiIiI/3GIiIiIhx/4iIiCPZBxrSb45xiP9xj/cY/3GI/3GI/3GP9xiP9xiP9xiP9xiP9xiP9xKJE+KpbsHYiIhx/4iIhx/4iIhx/4iIcf+Ihx/4iIcf+Ihx/4iHH/iIcf836xi5FOdx/4cf9x/3H/cf9x/3H/cf+HH/cf9x/3H/cf9x/3H/cf9x/3H/cS9/UBoYCv6IiIiIiIiIcf+IiIiIiIiIiIiIiIhx/4IPtSOhFK3HH/cY/3H/cf9x/3GP9x/3H/cY/3H/cY/3H/cf9xj/cf9xKV1UGnoqvocf+Icf+Ihx/4hx/4iHH/iHH/iHH/iHH/iHH/iHH/hx/4PDH2tM4Jcf9x/3H/cf9x/3H/cf9x/3H/cf9x/3H/cf9xj/cf9x/3H/cf9x/3H/cYO0YZtbnm/3GIj/cYiI/3GIiI/3GIiP9xiIiI/3GIiINnJYuo2niIhx/4iIhx/4iIhx/4iIcf+IiHH/iIhx/4iHH/iIhx/4iHH/iHH/iIcf+Ihx/4hx/4OnsotoTXcf+HH/cf9x/3H/cf9x/3H/cf9x/3H/cY/3H/cf9x/3H/cf9x/3H/cY/3H/cf9x/3H/cT2lDbNa8oiIiIiIiIiP9xiIiIiIiIiIiIiIiIiDJi776dEHH/cf+HH/cf9x/3H/cf9x/3H/cY/3H/cf9x/3H/cf9x/3H/cf9xj/cf9x/3H/cf9xg2Ewq67PX/cYiIiP9xiIiI/3GIiIj/cYiIiIiP9xiIiIiIj/cYiIiIiIiIiP9xiIiIiIiIgmEbQavuS+/3GP9x/3GP9x/3GP9x/3GP9x/3GP9xj/cf9xj/cY/3GP9xj/cf9xPciPszdwiIcf+IiIhx/4iIhx/4iIhx/4iIcf+IiDQmd7zZiHH/cf+HH/cf+HH/cf+HH/cf9x/4cf9x/3H/hx/3H/cf9x/4cf9x/3H/cf9x/3H/hx/3H/cf9x/3H/cf9x/3H/cTeKyLl1N4j/cYj/cYiP9xiP9xiI/3GIj/cYiP9xiDk8eLfDh4iHH/iIiIiIiHH/iIiIiHH/iIiIhx/4iD6wSbJPtocf9x/3H/hx/3H/hx/3H/cf+HH/cf9x/4cf9x/3H/cf+HH/cf9x/3H/cf9x/3E8n0e0YLiI/3GP9xj/cYj/cY/3GI/3GP9xiP9xiP9xiP9xiP9xiP8mksQattO+hx/4cf9x/4cf9x/4cf9x/4cf9x/4cf9x/4cf9x/3H/hx/3H/cf+DTOSb0xtv9xj/cYj/cY/3GI/3GI/3GI/3GI/3GI/3GI/3GIj/cThT+LisB4iIcf+IiIiIiIiIcf+IiIiIiHH/iIiIiHH/MNd3sTiI/4cf+HH/hx/4cf+HH/hx/3H/hx/4cf9x/4cf+HH/cf+HH/cf+HH/cf+HH/cf+HH/cf+HH/cf8+g7ayfElxj/cY/3H/cY/3GP9xj/cY/3GP9xj/cY/3GP9xj/cY/3GP9xj/cYj/cY/3GP9xiP9xj/OrlIt0a3iIiIiIiIiIj/cYiIiIhx/4iIiIiIhEZDzJvIiIiIiIiIcf+IiIiIiIiHH/iIiDAONrECyf+Icf+HH/iHH/hx/4hx/4cf+HH/hx/4cf+Icf+HH/hx/4cf9x/4cf+HH/hx/4cf+HH/cf+HH/hx/3H/hx/4cf9x/4cTpaaballo/3GP9xj/cY/3GI/3GP9xj/cYj/cY/3GI/3GI/3GP9xiP9xg7tfa1SgmIiIiIiIiIiIiIiIiIiIiIiIiIiIiIiIiIiIg4iMW4dzqHH/iIcf+Ihx/4hx/4hx/4hx/4hx/4hxSj2cXCZx/4hx/4cf+Icf+HH/hx/4cf+Icf+HH/hx/4cf+HH/hx/4cf+HH/hx/3H/hx/4cf+HH/cf8xtEe/S7hxj/cf9xj/cf9xj/cf9xj/cY/3H/cY/3GP9x/3GP9xj/cY/3GP9xj/cY/3GP9xj/cY/3GP9xj/cY/3E+1EeyK7iI/3GIiIiIiI/3GIiIiIiIiIiIj/cYiIiIiIiIiIiIiIiIiIiIiIiIg5Nde3yihx/4hx/4hx/4hx/4cf+Icf+HH/iHH/hx/4cf+HH/iHH/hx/4cf+HH/hxNE44vLHH/3GP9x/3H/cY/3H/cY/3H/cY/3GP9x/3GP9xj/cf9xj/cY/3GP9xj/cf9xj/cY/3GP9xj/cY/3GI/3GP9xj/cT7KBrI1+YiIiP9xiIiIiP9xiIiIiI/3GIiIiIiIj/cYiIiIiIiIiIiIj/cYiIiIiIiIiIPzoIscX3hx/4hx/4hx/4hx/4hx/4hx/4cf+Icf+HH/iHH/hx/4hx/4cf+HH/hx/4cf+HH/PB1ntOKYcf9xj/cf9x/3H/cY/3H/cf9xj/cf9xj/cf9xj/cf9xj/cf9xj/cf9xj/cf9xj/cY/3H/cY/3GP9xj/cTtg97WfCP9xiIiIj/cYiIiIiP9xiIiIiIiI/3GIiIg/ZXKxmo2HH/iIiIiIiIiIiIiHH/iIiIiIiIcf839ZO6Cmz/iIcf+Ihx/4iHH/iHH/iIcf+Icf+Icf+Icf+Icf+Icf+Icf+Icf+HH/iHE6AWW2/pr/hx/3H/cf9x/3H/hx/3H/cf9x/3H/cf9x/3H/cf9x/3H/cf9x/3H/cf9x/3H/cf9x/3H/cf9x/3H/cf9xj/cf9x/3H/cf9xj/cf9x/3H/cY/3H/cf9xj/cf9xj/cf9xj/cf9x/3GP9xj/M+PnvhwYiI/3GIiI/3GIiI/3GIiIiP9xiIiIj/cYL2B+Gin4Hoj/cYiI/3GIj/cYiI/3GIiP9xiIiP9xiIiP9xiIiI/3GIiIiP82DAi78/eHH/iIiHH/iIiHH/iIhx/4iIcf+Ihx/4iIcf+Ihx/4iHH/iIcf+Icf+Ihx/ztldraaif+HH/cf9x/4cf9x/3H/cf+HH/cf9x/3H/cf+HH/cf9x/3H/cf9x/3H/cf9x/3H/cf9x/3H/cf9x/3H/cf816ai8FleP9xiP9xiI/3GIj/cYiP9xiI/3GIiP9xiIj/cYiI/3GIiI/3GIiI/3GIiI/3EjZF0q6botiHH/iHH/iIcf+Icf+Icf+Icf+Icf+Icf+Icf+HH/g04mm8HZZx/3GP9x/3H/cY/3H/cf9xj/cf9xj/cf9xj/cf9xj/cf9xPKLYtF0nj/cYiIiI/3GIiIiI/3GIiIiIiP9xiIiIgzlyK9aN2IiIiIiIiIiIiIiIiIiIcf+IiIiIiIiINZuou2RXcf+HH/hx/4cf+HH/hx/4cf+HH/cf+HH/hx/3H/hx/3H/g7X7e2oEj/cY/3GP9xj/cf9xj/cY/3GP9xj/cY/3GP9xj/cY/3GP9xj/cY/3GP9xiP9xj/cYj/cTFaaL+ll4iIiIiIiIiIiIiIiIiIiIiIiIiIiIiIiIhPU4wax4iIiIhx/4iIiIiIcf+IiIiIcf+IiIMjpmvsWZhx/4hx/4cf+HH/hx/4cf+HH/hx/4cf+HH/cf+HH/hx/4cf9x/4cf+HH/cf+HH/hx/3H/hx/3H/hx/3H/cf+HH/cf+HH/cf9x/4cf9x/3H/cf+HH/cf8xzeawQhmP9xj/cY/3GP9xj/cY/3GP9xj/cYj/cY/3GI/3GP9xiP9xj/KjuRGnxG7ocf+Icf+Icf+Icf+HH/iHH/hx/4hx/4cf+HH/iHH/OFtouKSXcY/3H/cf9xj/cf9x/3GP9x/3GP9x/3GP9x/3GP9x/3GP9x/3GP9xj/cf9xj/cY/3GP9xj/cY/3H/cY/zXRd7wuiIiIiI/3GIiIiI/3GIiIiIiI/3GIiIiIiIiIiI/3GIiIiIiIiIiDdUSLmrt4cf+Icf+Ihx/4cf+Icf+Icf+Icf+HH/iHH/iHH/hx/4O2OYtZxncf9x/3GP9x/3H/cf9xj/cf9xj/cf9x/3GP9x/3GP9x/3GP9xj/cf80gui9fReI/3GIiIiI/3GIiIiIj/cYiIiIiIiI/3GCuQwypm882IiIiIiIiIiIiIiIiIiIiIcf+IiIiIiIiDhW2LipJ3H/hx/4cf+HH/hx/3H/hx/4cf+HH/cf+HH/cf+HH/hx/3H/JR2TKs4mzXH/cf+HH/cf9x/3H/cf9x/3H/cf+HH/cf9x/3H/cf9x/3H/cf9x/3H/cY/3H/cf9x/3H/WS3Y0v9x/3GP9x/3H/cf9xj/cf9x/3H/cY/3H/cf9xj/cf9xj/cf9xj/cf9xj/cf9xj/cTZlRrqauY/3GIiP9xiI/3GIiP9xiIj/cYiI/3GIiI/3E8Txi0sOeIiIhx/4iIiHH/iIiIcf+IiHH/iIiHH/iFkt2NL/iIhx/4iHH/iIhx/4iHH/iIcf+Icf+Ihx/4hx/4iHH/iHH/iHH/iHH/iHH/NrVGukq5cf9x/3H/hx/3H/cf9x/3H/cf9x/3H/cf+HH/cf9x/3H/cf9x/3GP9x/3H/cf9x/3H/cf9x/3H/cY/3H/cf9x/3H/cY/3H/cTZ9mbqCZoiIj/cYiIiP9xiIiI/3GIiIiP9xiIIyQTGt2+znH/cf9x/3H/cf9x/3H/cf9x/3H/cf9x/3H/cf9x/3H/cf9x/3H/cf9xOCJouN2XiP9xiI/3GIj/cYiP9xiI/3GIiP9xiI/3GIiI/3GIiP9xiIiP9xR1lsmmmIiP9xiIiIiP9xiIiIiI/3GIiIiIiIj/cYiIMdN1vyyKcf+IiIiHH/iIiHH/iIiHH/iIiHH/iIhx/4iD834bHIHocf+Icf+Icf+Icf+Icf+Icf+HH/iHH/iHH/hx/4hx/4cf+HE6bqS1kVtx/3H/cf+HH/cf9x/3H/cf9x/4cf9x/3H/cf9x/3H/cf9x/3H/cf9x/3E92/KzJA2P9x/3GP9xj/cf9xj/cf9xj/cY/3GP9x/3GP9xj/cTAINLAIy4iP9xiI/3GIj/cYiP9xiI/3GIiP9xiI/3GIgnfjMamBzOhx/3H/hx/3H/cf+HH/cf9x/4cf9x/3H/cf9x/4cf9x/3H/cf9x/3H/cf+HH/cf9xKrqNGnRXLv9x/4cf+HH/hx/3H/hx/3H/hx/3H/hx/3H/hx/3H/hx/3H/hx/3H/cf+HH/cf9x/3H/hx/3H/cf9x/3H/hx/3H/cf9x/3H/cf9x/3H/cf9x/3H/cf9xOmsktZTbcY/3GP9x/3GP9xj/cY/3GP9xj/cY/3GP9xj/cY/3GP9xj/cYj/cY/3GP9xiP9xj/cYj/cY/3GI/3GI/3GI/3GI/3GI/3GI/3GI/3GI/3GIj/cYiP9xiP9xiI/3GIiP9xiI/3GIiP8+EzWz7MqIiIiIiIiIiIiIiIiIiIiIiIiIcf+C1eFxpKHo6P9xiP9xiP9xiP9xiP9xiP9xiP9xiI/3GIj/cYj/KHzcKqgyPXH/iIiIcf+IiIcf+IiIcf+IiHH/iIhx/zoENbb7yocf+HH/hx/4cf+HH/hx/4cf9x/4cf+HH/hx/3H/hx/3H/hxNaCiu19d/3H/cf9x/3H/cf9x/4cf9x/3H/cY/3H/cf9x/3H/cf9x/3H/cf9xNtYYuinniP9xiI/3GIj/cYiP9xiI/3GIj/cYiI/3GIiP9xiIj/cYiIj/cYiIj/cYiIiP9xiIiINZ4ru2HUhx/4iHH/iHH/iHH/iHH/iHH/iHH/hx/4hx/4hx/4cTnlmbYaZnH/cf9xj/cf9x/3GP9x/3GP9x/3GP9x/3GP9xj/cf9xj/cYPWr6s5UFiIiIiIiIiIiIiIiIiIiIiIiIiErxTGDriIiIiIiIiIhx/4iIiIiIiIhx/4iIiIiIcf+D/cJLEj24cf+Ihx/4hx/4hx/4hx/4hx/4hx/4hx/4cf+Icf+HH/iHH/hx/4hx/4cf+HH/Qci883SHH/hx/3H/hx/4cf+HH/hx/3H/hx/4cf9x/4cf+HH/cf+HH/cf+HH/cf+HH/cf9x/4MzazvslM/3H/cY/3H/cf9x/3H/cY/3H/cf9xj/cf9x/3GP9x/3H/cY/3H/cY/3H/cY/3H/cY/3GP9x/3GP9xj/cf9xj/cY/3GP9xj/cf9xUj3ewo/3GP9xj/cYj/cY/3GP9xj/cY/3GI/3GP9xiP9xj/cYj/cYj/cY/3GI/3GI/zDhZLEum4iIiI/3GIiIiI/3GIiIiIiP9xiIiIiIMVbXv6koiHH/iIhx/4iHH/iIcf+Ihx/4hx/4iHH/iHH/iHH/iHH/iHH/iHH/hUPdzCiHH/iHH/hx/4hx/4cf+Icf+HH/hx/4hx/4cf+HH/hx/4cf+D1dSLSit/9xj/cf9xj/cf9xj/cf9xj/cf9xj/cf9xj/cY/3H/cTwnuLTYR4iP9xiIiIiI/3GIiIiIiI/3GIiIiIiIiIiIiP9xiIiIiIiD5TOLKsx4hx/4hx/4hx/4hx/4hx/4hx/4hx/4cf+Icf+HH/iHH/hx/4MtTIvys3/3H/cY/3H/cf9xj/cf9x/3GP9x/3GP9x/3GP9x/3GP9xj/cf9xPBrHtOU4j/cYiIj/cYiIiI/3GIiIiP9xiIiIiI/3E3Mgq6zfX/iIcf+Icf+Ihx/4hx/4hx/4hx/4hx/4cf+Icf+Icf+HH/iHH/hx/4MorHvnU4cY/3H/cf9x/3H/cf9xj/cf9x/3H/cY/3H/cf9xj/cf9xj/NIr4vXUHiP9xiIiP9xiIiI/3GIiIiP9xiIiIiP9xiIiIiIiP9xiIiIiIg5tVS3SquIiIiHH/iIiIiIcf+IiIiHH/iIiIcf+IiDJ1Eb6K7oiHH/iIcf+Ihx/4iHH/iIcf+Ihx/4hx/4iHH/iHH/iHH/iHH/iHH/iHH/g51ni3KYdx/3H/cY/3H/cf9x/3H/cf9xj/cf9x/3H/cY/3H/cf9xj/cf9x/3GCa5iiq0Z13/cYiI/3GIiI/3GIiIj/cYiIiP9xiIiIiDbwOboPxocf+IiHH/iIcf+Ihx/4iHH/iIcf+Icf+Ihx/4NmQfu5vg/3GP9xj/cYj/cY/3GP9xiP9xj/cYj/cY/3GI/3GI/3GI/3GD1tYrKSnXGIiP9xiIj/cYiI/3GIiI/3GIiIj/cYiIiP9xiIiIgoHVcqniqNiIhx/4iIiIiIhx/4iIiIhx/4iIiIcf+IiIhx/4iIhx/4iIhx/4iIhx/4iIcTVP1ruwKf9x/4cf9x/4cf9x/4cf9x/4cf9x/4cf9x/4cf9x/3H/hx/3H/cf9x/4cf9x/3H/cf9x/4cf9x/3H/cf9x/3H/cf9x/3H/cf9x/3H/cf9x/3H/cT5UF7Gr6HGI/3GP9xiP9xiP9xiP9xiP9xiP9xiP9xiI/3GI/3GIj/cYiP9xiI/3GIj/cYM8l4vTaHiIiIiIcf+IiIiIhx/4iIiIcf+IiIhx/4iIiHH/iIiHH/iIhxOKX3t1oIcf+HH/cf+HH/cf+HH/cf9x/4cf9x/3H/hx/3H/cf9x/4cf9x/3H/cf9x/3H/hx/3H/cf9x/3H/PvuHswR4iP9xiP9xj/cYj/cYj/cYj/cYj/cYj/cYj/cYj/cYiP9xiP9xiI/3E7Bve1+QiIiIiIiIiIiIhx/4iIiIiIiHH/iIiIiIcf+IiIiHH/iIiIhxPTb3sskIhx/4cf9x/4cf+HH/cf+HH/cf+HH/cf+HH/cf+HH/cf+HH/cf9x/4cf9x/3H/cf+HH/cf9x/3H/hx/z2Mh7RzeP9xj/cY/3GP9xiP9xj/cYj/cY/3GI/3GI/3GI/3GP9xiP9xiI/3GI/3FD9DzQvI/3GI/3GIj/cYiP9xiI/3GIj/cYiI/3GIiP9xiIgxL8S/0DuIiIiIiIiIiIiIiIiIiIiIiIiIiIhx/4iIiIiIiIcf+IiIiIgwg1ixjKf/hx/4cf+HH/hx/3H/hx/4cf+HH/cf+HH/cf+HH/hx/3H/hx/3H/cf+HH/cf85kvi4bQf/cY/3GP9xiP9xj/cY/3GI/3GP9xiP9xiP9xj/cYj/OML1uT0KiIiIj/cYiIiIiIiIiIiI/3GIiIiIiIiIiIiIiIiIiIiIiIiIiIhx/4iIiIiIiIiIiHH/iIiIiIgumHsaNnhOiP9xiIiIiI/3GIiIiIiI/3GIiIiIiD7sKLIT14hx/4iHH/iIcf+Ihx/4hx/4hx/4hx/4hx/4hx/4gwohiwbedx/3H/cf9x/3H/cY/3H/cf9x/3H/cf9x/3H/cY/3H/cf9x/3GP9x/3H/OHMhuIzecY/3H/cY/3GP9x/3GP9xj/cf9xj/cY/3GP9x/3GP9xj/NqRVu1uqiIj/cYiI/3GIiP9xiIiP9xiIiP9xiIiI/3GIiIiP9xiIiIiP9xiINkAour/XiHH/iIhx/4iIcf+Ihx/4iHH/iIcf+Ihx/zYbi7vkdP9x/3H/cY/3H/cf9xj/cf9x/3GP9x/3GP9x/3GP9x/3GP9x/zwsl7XTaIiIj/cYiIj/cYiIiP9xiIiI/3GIiIiI/zAGhrEKeYiIiIhx/4iIiHH/iIiIcf+IiIcf+DKKfL91g/9x/3H/cf9x/3GP9x/3H/cf9x/3GP9x/3H/cY/3H/cf9xg7mGq1Z5WIiIj/cYiIiIj/cYiIiIiIj/cYiIiIiIiIiIj/cYiIiIiIiIKhvJGn5Dbo/3GI/3GI/3GI/3GI/3GIj/cYiP9xiP9xiI/3GIiP9xiDPJPL42w/+Ihx/4iHH/iIcf+Ihx/4iHH/iHH/iIcf+Icf+Icf+Icf+IPVXds6oicY/3GI/3GP9xj/cY/3GP9xiP9xj/cY/3GI/3GP9xiP9xiP9xiP9xj/cYj/cYj/cYiP9xiP9xiP9xiI/3GIj/cYj/cYiP9xiINH9ivICdiIiIiP9xiIiIiP9xiIiIiIiI/3GIiIiIiDyzQ7RMvIiIiHH/iIiIiIiHH/iIiIiIcf+IiIiHH/iIiIhx/4iIhx/4iIhx/4iIMT0iv8LdiIcf+Icf+Icf+Icf+Icf+Icf+Icf+Icf+HH/iHH/hx/4hx/4cf+Icf+HH/hx/zQFUr36rf+HH/hx/3H/hx/3H/cf+HH/cf+HH/cf9x/4cf9x/3H/hx/3H/cf9x/3H/hx/3H/cf9x/3H/cf9x/3H/cf+HH/cTfq4bgVHnH/cY/3H/cf9xj/cf9x/3GP9x/3GP9x/3H/cY/3H/cY/3GP9x/3GDLxsr0OTXGP9xj/cYj/cYj/cY/3GI/3GI/3GP9xiP9xiP9xiI/3GI/3GI/3GIj/cYiP9xiDdpI7mW3IiP9xiIiIiI/3GIiIiIiI/3GIiIiIiIO9dCtSi9iIiIcf+IiIiIiIiIiIhx/4iIiIiIhx/4iIiIiHH/iIiIhx/4iIiHH/iIiIcTKHkr14bYhx/4hx/4iHH/iHH/iHH/iHH/iHH/iHH/hx/4hx/4cf+Icf+HE0cmK7jZ1x/3H/hx/4cf9x/4cf9x/4cf9x/4cf9x/4cf9x/4cf9x/3H/hx/3H/cf+HH/cf9x/3H/hx/3H/cTXN0boyLnH/cf9xj/cf9x/3H/cf9x/3GP9x/3H/cf9xj/cf9x/3GP9x/3E9rlOzUayP9xj/cYj/cY/3GP9xiP9xj/cYj/cY/3GI/3GI/3GI/3GI/3GI/3GI/3GI/3GI/3GIj/cYg9hoOzeXz/cYiIiIj/cYiIiIiIj/cYiIiIiIiIiIOXuRt4RuiIiIiIiIiIiIiIiHH/iIiIiIiIiIcf+IiIiIiIL/20GiAkvv9xj/cY/3GI/3GI/3GP9xiP9xiP9xiP9xiP9xiP9xiP9xiP9xiI/3GIPGB5tJ+GiIhx/4iIiIiIcf+IiIiIcf+IiIiHH/iETpvMFkiHH/iIhx/4iIcf+Ihx/4iIcf+Ihx/4iHH/gy9XS+Cotx/4cf+HH/cf+HH/hx/4cf9x/4cf+HH/cf+HH/cf+HH/cf+HEybJi+k2f/cY/3GP9xj/cY/3GP9xiP9xj/cY/3GI/3GP9xiP9xj/SGJMmdv/cYj/cY/3GI/3GIj/cYj/cYj/cYiP9xiP9xiI/3GDPktb0bSoiIiIiIiIiIiIiIiIiIiIiIiIiIiDx/S7WAtP+HH/hx/3H/hx/3H/hx/4cf9x/4cf9x/3H/hx/3H/hx/3H/cf+HH/cf9xPg2YsvJn/3GP9xiP9xj/cYj/cY/3GI/3GI/3GI/3GI/3GI/3GI/3GI/3GI/3GIj/cYiDayiLpNd4iIiIiIiIcf+IiIiIiIhx/4iIiIhx/4iIiIhx/4iDgA1bj/Kocf+HH/hx/4hx/4cf+HH/hx/4cf+HH/hx/4cf+HH/cf+HH/hx/4cf9x/4cf+HH/cf+HH/cf+HH/cf+HH/cf+HH/cf+DrOV7cxqP9xj/cf9xj/cY/3GP9xj/cY/3GP9xj/cY/3GI/3GP9xj/cYj/cY/3GP9xiP9xiP9xj/cYj/cYj/cTm7CLdE94iIiIiIiIiIiIiIiIiIiHH/iIiIg+qLiyV0eIcf+HH/hx/4cf+HH/hx/4cf+HH/hx/4cf+HH/cf+HH/hx/4cf9x/4cf+HH/cf+HH/cf+HH/cf+HH/cf+HH/cSzAOCpT/H3/cY/3H/cY/3GP9x/3GP9xj/cY/3H/cY/3GP9xj/cY/3GP9xIT7ZKg0SbYiIiIiI/3GIiIiIiIiP9xiIiIiIiDcEZrn7mYiHH/iIhx/4iIcf+Ihx/4iHH/iIcf+Ihx/4iHH/iHH/iIcf+Icf+Icf+Icf82nsa6YTlx/3H/cf9x/3H/cf9x/4cf9x/3H/cf9x/3H/cf9x/3H/cf9x/3H/cY/3H/cf9x/3H/cf9x/3GP9x/3H/cf9x/3GP9x/3H/cY/3H/cf9xj/cf9xj/cf9xj/cf9xj/cf9xj/cf9xj/cY/3H/cY/3GP9xj/cf9xj/cY/3GP9xj/cY/3GD+tBLFS+/9xiI/3GIj/cYiP9xiIj/cYiI/3GIiP9xiIiP9xiIiP9xiIiI/3GIiIiP9xiIiIiI/3GIMSLVv90qiIiIhx/4iIiIcf+IiIhx/4iIiHH/iIiHH/iIhx/4iIcf+IiHH/iIcf+INJ63vWFI/3H/cf+HH/cf9x/4cf9x/3H/cf9x/4cf9x/3H/cf9x/3H/cf9x/4cf9x/3H/cf9x/3H/cf9x/3GP9x/3H/cf9x/3H/cf9x/3H/cY/3H/cf9x/3GP9x/3H/cf9xj/cf9xj/cf9x/3GP9x/3GP9x/3GP9x/3GP9x/3GP9xj/cTOKpb11Woj/cYiP9xiIj/cYiP9xiIj/cYiIj/cYiDzchrQjeYiIiIiIiIcf+IiIiIiIcf+IiIiIcf+IiIiHH/iIiIcf+IiIcf+IiIcf+IiHH/iIhx/4TIJMR9uHH/iIcf+Ihx/4iHH/iIcf+Icf+Ihx/4hx/4gnGBIarn7eiP9xiI/3GIj/cYiP9xiI/3GIj/cYiI/3GIiIOlc4tqjHiIiHH/iIiIiHH/iIiIcf+IiIhx/4iIhx/4iIcf+IiIcf+Ihx/4grbXYqaSidhx/4cf+HH/hx/4cf+HH/hx/4cf9x/4cf+HH/hx/3H/hx/4P/lCsga9/4cf9x/3H/cf9x/3H/cf+HH/cf9x/3H/cf9x/3H/cf9x/3H/cf9x/zfqyLoVN4/3GIj/cYiP9xiI/3GIj/cYiP9xiIj/cYiI/3GDL9GL4C54iIiHH/iIiIiHH/iIiIhx/4iIiHH/iIiHH/g9jjazcclx/4cf+HH/cf+HH/hx/4cf+HH/cf+HH/hx/3H/hx/3H/hKRTx7rP9x/4cf9x/4cf9x/3H/hx/3H/cf+HH/cf9x/4cf9x/3H/cf9x/3H/hx/3H/Okmmt7ZZj/cYj/cY/3GP9xj/cYj/cY/3GP9xiP9xiP9xj/cYj/cYj/cYj/cYj/cYj/cYj/cYj/cYiP9xiP9xiI/3GIj/cYiP9xiIj/cYiP9xglipAax1b+/4cf+HH/hx/4cf+HH/hx/4cf+HH/cf+HH/hx/3H/hx/4cf9x/4cf9x/4cf+HH/cf9x/4cf9x/4cf9x/3H/hx/3H/cf+HH/cf8/Jxay2On/cf9xj/cY/3GP9xj/cf9xj/cY/3GP9xj/cYj/cY/3GP9xj/cY/3GI/3GP9xiP9xj/cYj/cYj/cY/3GI/3GI/3GI/3GI/3EyN1e+yKiIiIiIiIiIiIiIiIiIiHH/iIiIiIiIiIiIiHH/iIiIiIiIcf+IiIiIhx/zd/NrqAyf+HH/iHH/hx/4cf+Icf+HH/hx/4cf+HH/hx/4cf+HE/rFqxU6X/cY/3GP9xj/cY/3GP9xiP9xj/cY/3GP9xiP9xj/cYj/cY/3GI/3GI/3GP9xiP9xiP9xiP9xiI/3GIKZdCGnaL3nH/hx/4cf+HH/hx/4cf+HH/hx/4cf+HH/hx/4cf9x/4cf+CmYtRqGdK6IiIiIiIiIiIiIhx/4iIiIiIiIhx/z4r57LUGIcf+HH/hx/4cf+HH/hx/4cf+HH/hx/3H/hx/4cf+HH/cTmLybd0Nv9xj/cY/3GP9xiP9xj/cY/3GP9xiP9xj/cYj/cY/3GI/zdjhrqceY/3GIiIiIiIiIj/cYiIiIiIiIiIiIiE6qHCVeiIiIiIiIiIiIiIiIiIiIiIcf+IiIg76La2F0n/iHH/hx/4hx/4hx/4cf+Icf+HH/hx/4hx/4cf+DRO9b2xCv9x/3H/cf9x/3H/cf9xj/cf9x/3H/cf9x/3H/cf9xj/cf9xTlU8Gqxx/3H/cf9xj/cf9x/3GP9x/3GP9x/3GP9x/3GP9x/3GP9x/zjWWLkpp4iP9xiIiI/3GIiIiI/3GIiIiIj/cYiIiIiIiP9xiIiIiIg7kde1biiHH/iIcf+Ihx/4iHH/iIcf+Icf+Icf+Icf+Icf9DdYzYp4hx/4cf+Icf+HH/iHH/hx/4hx/4cf+HH/hx/4cf+HH/hx/4cf+HH/hx/4cf+HH/hx/3H/hxMdP0vywL/3H/cf9x/3H/cf9xj/cf9x/3H/cf9xj/cf9x/3H/cY/3H/cT3VfLMqg4iIiIiIiIiIj/cYiIiIiIiIiIiIgr2qIaYlXej/cf9x/3GP9x/3H/cY/3H/cf9xj/cf9xj/cf9xj/cY/3E8uki0RbeI/3GIiIj/cYiIiI/3GIiIiI/3GIiIiIiI/3GIiIiIiIOrfGtkg5hx/4iIcf+IiHH/iIhx/4iHH/iIcf+Ihx/4iHH/iIcf+Icf+Icf+Ihx/4hx/4hx/4hxNNKHvC14/3H/cf9x/3H/cf9x/3H/cf9x/3H/cf9xj/cf9x/3H/cf9x/3H/cY/3H/cf9x/3H/cY/3H/cf9xj/cf9x/3GP9x/3GP80rsm9UTb/cYiIiIj/cYiIiIiP9xiIiIiIiI/3EvybsqM2RN/4hx/4hx/4hx/4hx/4hx/4cf+Icf+Icf+HH/iHEiM0ka7MtuiIiIiHH/iIiIiIiIhx/4iIiIiIcf+IiDVZxrumOXH/hx/4hx/4cf+HH/hx/4cf+HH/hx/3H/hx/4cf+HH/hxMIg1sIfK/3H/cf9x/3H/cf9x/3GP9x/3H/cf9xj/cf9x/3GP9x/3H/cY/3H/cYThu8HkRx/3GP9xj/cf9xj/cY/3GP9xj/cY/3H/cY/3GP9xj/PuLYsx0niIiIiP9xiIiIiIiIiIiIiIiIiIiIiIiIiIiINQGRu/5uiIiIcf+IiIiIiHH/iIiIiHH/iIiIcf+Igje+Aa6EH+/3GP9xj/cf9xj/cY/3GP9xj/cY/3GP9xj/cY/3GP9xj/cYj/cY/3GP9xiP9xj/cYj/cYj/cY/3GI/3GI/3GI/3GDcXNrnoyf9xiIiIiIiIiIiIiIiIj/cYiIiIiIiIiIiIOFAkuK/biIhx/4iIhx/4iIcf+IiHH/iIcf+IiHEirvMq9RDN/4hx/4cf+Icf+Icf+HH/iHH/hx/4cf+Icf+HE2HXy64oOP9xj/cY/3GP9xiP9xj/cYj/cY/3GI/3GI/3GP9xiP9xiDM6uL3FR4iIiIiIiIiIiIiIiIiIhx/4iIiIiIiHH/iIiIiINSpou9WXcf+HH/hx/4cf+HH/cf+HH/hx/3H/hx/4cf9x/4cf9x/4cf9x/4cf9x/3H/OPxYuAOncY/3GP9xj/cYj/cY/3GP9xiP9xj/cY/3GI/3GI/3GP9xiP8wOOWw1xpxiIiIiIiI/3GIiIiIiIiIiIiP9xg8cZG0jm6IiIcf+IiIiIiIiIiIiHH/iIiIiIiIcTxbfrOkgXH/cf9x/3GP9x/3H/cf9x/3H/cY/3H/cf9x/3GP9x/3H/cY/3ElHyQavg2+iHH/iIcf+IiHH/iIcf+Ihx/4hx/4iHH/iHH/iHE3P265wJGP9xj/cY/3GP9xiP9xj/cY/3GP9xiP9xj/cYj/cY/3GI/3E+UjKyrc2P9xiI/3GIiP9xiI/3GIiP9xiIiP9xiIj/cYiE423CySiP9xiIiIiP9xiIiIiIj/cYiIiIiIiIiI/3GDg2erjJhYhx/4cf+Icf+HH/iHH/hx/4cf+HH/iHH/hx/4cf+HH/hx/4cf+HH/hx/3H/hx/4cf+HEwK3e/1Ihxj/cf9x/3GP9xj/cf9xj/cf9xj/cY/3H/cY/3GP9xj/cY/3GP9x/3GP9xj/cYj/cTY0SLrLt4iIiIj/cYiIiIiIiIiIiIiP9xiIiIiIiDHoRb8XuoiIhx/4iIcf+Ihx/4iIcf+Ihx/4iHH/iIcf9PsKwU9Yhx/4hx/4hx/4hx/4hx/4hx/4cf+Icf+Icf+HH/iHH/hx/4cf+HH/iHH/hxN1lTuKascf9x/4cf9x/3H/cf+HH/cf9x/3H/hx/3H/cf9x/3H/cf9x/3H/OMZjuTmc/3GP9x/3GP9x/3GP9x/3GP9xj/cf9xj/cY/3H/cY/3GP9xj/cY/3H/cY/3GP9xj/cY/3GI/3GP9xj/cTYQQrrvvY/3GI/3GI/3GIj/cYiP9xiI/3GIj/cYiP9xiIj/cYiI/3GIgxKrG/1U6IiI/3GIiIiIiP9xiIiIiIiIj/cYiIiIiIiIiIiIiIiIiIg7eKS1h1uHH/iIiHH/iIiHH/iIhx/4iIcf+Ihx/4iIcUjD7IPB/4hx/4iHH/iHH/iHH/iHH/iHH/iHH/hx/4hx/4cf+Icf+HH/iHE3YWe4nphx/3H/cY/3H/cf9x/3H/cf9xj/cf9x/3H/cY/3H/cf9xj/cf9x/3GP9x/3GP9x/3GP9x/3GP9x/3GP9x/3GP9xj/cY/3H/cY/3GP8+Lsaz0TmIiP9xiIiP9xiIiI/3GIiIiP9xiIiIiI/3GIiIiIiI/3GIiIiIiIiIiP9xiIiIiIiIiIiIiIiIiIiIiIiIiIiIiIiIg8M3S1zIv/iIhx/4iHH/iIcf+Ihx/4iHH/iIcf+Icf+Ihx/4hPyhwTXnH/iHH/iHH/iHH/hx/4hx/4hx/4cf+Icf+HH/hx/zhWtLipS3H/cf9x/4cf9x/3H/cf9x/3H/hx/3H/cf9x/3H/cf9x/3H/cf9x/3H/cf9x/3H/cf9xj/cf9x/3H/cf9x/3H/cY/3H/cf9x/3GP9x/3H/cY/3H/cf9xj/cf9xj/cf9xj/cf9xj/cf9xj/cf9xj/cY/3H/cY/3GP9xj/cY/zv/07YALIj/cYiP9xiP9xiI/3GIj/cYiP9xiI/3GIiP9xiIj/cYiI/3GIiI/3GIiI/3GIiIj/cYiIiI/3GIiIiI/3GDjq5bgVGohx/4iIiIhx/4iIiHH/iIiIcf+IiIcf+IiIcf+IiHH/iISqh8ZXiHH/iIcf+Ihx/4iHH/iHH/iIcf+Icf+Icf+Ihx/4hx/4cf+Icf+Icf+Icf+HH/iHH/hx/4hx/4cf+HE4v4O3QHyHH/cf9x/4cf9x/3H/hx/3H/cf9x/4cf9x/3H/cf9x/3H/hx/3H/cf9x/3H/cf9x/3H/cf9x/zjUgbkrfv9x/3H/cY/3H/cf9xj/cf9x/3GP9x/3GP9x/3GP9x/3GP9x/3GP9x/zWXY7xonP9xj/cYj/cYj/cYj/cYj/cYj/cYj/cYiP9xiP9xiI/3GIj/cYiP9xiI/3GIj/cYiDnVp7cqWIiIiIiHH/iIiIiIhx/4iIiIiHH/iIiIhx/4iIiHH/iIiHH/iIg69ki2Cbdx/4cf9x/4cf9x/4cf9x/3H/hx/3H/cf+HH/cf9x/3H/cf+HH/cf9x/3H/cf9xNH7HvIE4/3GI/3GP9xiP9xj/cYj/cYj/cYj/cYj/cYj/cYj/cYj/cYiP9xiI/3GI/3GIj/cYiI/3GIj/M3UHvor4iIiIiIcf+IiIiIiIiIhx/4iIiIiIcf+IiIiIhx/4iIiIcf+IiIcf+IiINOvlvRQa/4cf+HH/hx/4cf+HH/hx/4cf9x/4cf+HH/hx/3H/hx/4cf9x/4cf+HH/cf+HH/cf+HH/cf9x/4cf9x/4cf9x/3H/hx/3H/cf9x/4cf9x/3H/cf9x/3H/OUZXuLmoj/cYj/cY/3GP9xiP9xj/cYj/cYj/cY/3GI/3GI/3GI/3GI/3GI/3GIj/cYj/cYiP9xOqCttl9SiIcf+Ihx/4iHH/iHH/iIcf+Icf+Icf+Icf+Icf+Icf+Icf+Icf+HH/iHH/hxOFsCuKT9/4cf+HH/hx/3H/hx/4cf9x/4cf+HH/cf+HH/cf+HH/cf+HH/cf9x/4cf9x/3E2o9O5XCxx/3H/cf9xj/cf9x/3GP9x/3H/cY/3H/cf9xj/cf9xj/cf9xj/cTqRkrZubY/3GP9xj/cYj/cY/3GI/3GP9xiP9xiP9xj/cYj/cYj/cYj/cYOnyitoNd/3GIiP9xiIiP9xiIiI/3GIiIj/cYiIiIj/cYiIiIiDpXwraoPYiIiIiIiIiIiIiIiIiIiIcf+IiIiIiIiHH/iIMPqxsBVOiIiHH/iIiHH/iIhx/4iIcf+Ihx/4iHH/iIhx/4hx/4iHH/iIcf+Icf+Icf+Ihx/4hx/4hx/4hx/4cf+IPp5CsmG9cf+HH/cf+HH/hx/4cf9x/4cf+HH/hx/3H/hx/3H/hx/zegvLpfQ4/3GI/3GIj/cYiP9xiI/3GIj/cYiI/3GIiP9xiIj/cYiIj/cYiIg3qGO5V5yIiIiIiIiIiIiIiIiIiIiIiIiIiDwsUrTTrYiHH/iIiIhx/4iIiHH/iIiHH/iIhx/4iIhx/4iIcf+Ihx/4iHH/iIgxMSiw3tf/cf9x/3H/hx/3H/cf9x/3H/cf+HH/cf9x/3H/cf9x/3H/cf9x/3E0gtW8fSr/cY/3GP9xj/cYj/cY/3GP9xiP9xj/cYj/cYj/cY/3GI/3GI/3GI/3GI/3GIj/cYj/cYiP9xiP9xiI/3GIPdUJsyr2iIiIiHH/iIiIiHH/iIiIiHH/iIiIMHI0sJ3Lhx/4hx/4hx/4cf+Icf+Icf+HH/hx/4hx/4cf+HH/hx/4hx/4cf+HH/hx/4cf+HH/hx/3H/hx/4cf+HH/cf+HH/P403snLI/3GP9x/3GP9xj/cf9xj/cf9xj/cY/3H/cY/3GP9xj/cY/3GP9xOgdZtvimiP9xiIiIiIiIiIiIiIiI/3GIiIiIiIiIg69DG2C86IiIiHH/iIiIiIiIhx/4iIiIiHH/OQCVuP9q/4hx/4hx/4cf+Icf+HH/hx/4hx/4cf+HH/hx/4cf+HH/hx/4cf+HH/hx/4cf+HH/hx/zHzJr8M2XGP9x/3H/cf9xj/cf9x/3GP9x/3H/cY/3H/cY/3H/cY/3H/cY/3H/cY/3H/cY/3GP9xOM7YuDEniP9xiIiIiI/3GIiIiIiIiP9xiIiIiIiIiIiIiIiD3pp7QWWP+Ihx/4iHH/iHH/iHH/iIcf+Icf+Icf+HH/iHH/iHH/iHH/hx/4hx/4cf+HH/iHH/hx/4cf88DEe087hx/3H/cf9x/3H/cY/3H/cf9xj/cf9x/3GP9x/3H/cY/3H/cY/yZIJroMfZSIiIiIiIiIiIiIiIiIiIiIiIiIiDgXebjohocf+HH/hx/4cf+HH/hx/4cf+HH/cf+HH/hx/4cf806b29FkKI/3GIj/cYj/cYiP9xiIj/cYiP9xiIj/cYiI/3GIiP9xiDyQUbRvro/3GIiIiI/3GIiIiIiI/3GIiIiIiIiIiIS9U8UqyIiIiIiIiIiIiIiIiIiIiIiIiIOYUyt3rNiHH/iIiIhx/4iIiHH/iIiIcf+IiIcf+IiHH/iIhx/4iIcf+Ihx/4iHH/iIcTrpF7UW6Icf9x/3H/hx/3H/cf+HH/cf9x/3H/hx/3H/cf9x/3H/cf9x/4cf9x/3H/cf9x/3H/cf9x/3H/cf9x/3H/cf9x/3H/cY/3H/cf9x/3H/cf9xj/cf9x/3H/cY/3H/cf9x/3GP9x/3GP9x/3H/NDaEvMl7cYj/cYj/cY/3GI/3GI/3GIj/cYj/cYj/cYiP9xiI/3GI/3GIj/cYiI/3GIj/cYiI/3GIiP9xiIiP9xiIiP9xiIiP9xiIiIj/cYiDDcB7Az+IiIcf+IiIiHH/iIiHH/iIiHH/iIiHH/iIhx/4iIcf+Ihx/4iHH/iIhx/4hx/4iHH/iIcf+Icf+Icf+DhyT7iNsHGI/3GP9xj/cYj/cY/3GI/3GI/3GP9xiP9xiP9xiP9xiP9xNIfRvHgu/3GIj/cYiI/3GIiI/3GIiI/3GIiI/3GIiIPTgutMfR/4hx/4cf+HH/hx/4cf+HH/hx/4cf+HH/hx/4cf+HH/cf+HH/hx/4cf9x/4cf9x/4cf+HH/cf+HH/cf9x/4cf9x/z2317RIKI/3GP9xj/cY/3GP9xj/cYj/cY/3GP9xj/cYj/cY/3GI/3GP9xiP9xg+c0OyjLyP9xiIiP9xiIj/cYiIj/cYiIiP9xiIiIj/cYiIiIj/cYiIiIiI/3FExozDl4/3GIiIiIiIiIiIiIiIiIiIiIiIiD4MZLLzm4hx/4iIhx/4iIcf+IiHH/iIcf+IiHH/iIcf8062G8FJ5x/4hx/4hx/4hx/4cf+Icf+Icf+HH/hx/4hx/4cf+HH/iHH/hx/4cf+HH/hx/4cf+HH/hx/4cf9x/4cf+HH/hx/3H/hx/4M4FXvn6o/3H/cY/3H/cY/3GP9x/3GP9xj/cf9xj/cY/3GP9xj/cf9xj/cY/3GP9xiP9xj/M6xnvlOYiIj/cYiIiIiIj/cYiIiIiIiIiIj/cYiIiIiIiIiIiIiIiIiIiIiIiIiIiIgxmSiwdtf/hx/4hx/4cf+Icf+HH/hx/4cf+Icf+HH/hx/4cf+HH/hx/zLJKL4213H/cY/3H/cY/3H/cY/3H/cY/3GP9x/3GP9xj/cf9xj/cY/3GP9xj/cY/3GP9xj/cY/3GP9xj/cY/zZbEruk7f9xiI/3GI/3GI/3GIj/cYiP9xiP9xiIj/cYg35JO4G2xxiIiIiIiIj/cYiIiIiIiIiIiIiIiIiI/3GIiIiIiHH/iIiIiIiIg6Tre2sUiIcf+Icf+HH/iHH/iHH/hx/4cf+Icf+HH/hx/4cf+HH/MAaXsApocf9x/3GP9x/3H/cY/3H/cf9xj/cf9xj/cf9xj/cf9xj/cf9xN/aauQlliI/3GIiIiIiIiIiIiP9xiIiIiIiIiIJvzpGrAxbv9xiP9xiI/3GI/3GIj/cYiP9xiI/3GIj/cYiP9xiIj/cYiI/3GIiI/3GIiI/3GIiI/3GIiIj/O2NXtpyoiIiIcf+IiIhx/4iIiHH/iIiHH/iIhx/4iIcf+IiHH/iIcf+IiHH/iIcf+ILsUxKjOs7YiHH/iIcf+Ihx/4hx/4iHH/iHH/iIcf+Icf+Icf+IKJEpKqbtbf9x/3H/cf9x/3H/cf9x/3H/cf9x/3H/cf9x/3H/cf9x/3H/cY/3H/cf9x/zb/GbsA5oiP9xiIj/cYiI/3GIiP9xiIiP9xiIiP9xiIgg3aQaEyW+/3H/cf9x/3H/cf9x/3H/cf9x/3GP9x/3H/cf9x/3H/cf9xj/cf9x/3H/cY/3H/cf9xj/cf9x/zpxx7eOOIiP9xiIj/cYiI/3GIiP9xiIiP9xiIiP8+XimzodaHH/iIhx/4iIhx/4iHH/iIhx/4iHH/iIIBg5Kh98bXH/cf+HH/cf9x/4cf9x/3H/cf+HH/cf9x/3H/cf+HH/cf9x/3E2U8i6rDf/cYj/cYj/cYj/cYj/cYiP9xiP9xiI/3GI/3GIj/cYiP9xiIg9S+eztBhx/4iIiIiIiIcf+IiIiIiHH/iIiIiHH/iIiIIO7rGhIRToiIiI/3GIiIiIiIiIiIiIiIiIiIiIgxoLG/X05x/4iIiIiIhx/4iIiIhx/4iIiIcf+Ig+evizhQf/hx/3H/hx/3H/hx/3H/hx/3H/cf+HH/cf9x/3H/hx/3H/cf9x/4cf9x/3H/cf9x/3H/cf9x/4cf9x/3H/Mr4Uv0Hrj/cf9xj/cY/3H/cY/3GP9xj/cY/3GP9xj/cY/3GP9xj/cY/3GP9xg8PrG0wU6P9xiP9xiP9xiI/3GI/3GIj/cYj/cYiP9xiI/zi3V7lIqIiIiIiIiIiIiIiIcf+IiIiIiIhx/0QhXM3qhx/4iIiIcf+IiIiHH/iIiHH/iIiHH/iIg0cYi9jnf/cf+HH/cf9x/4cf9x/3H/hx/3H/cf9x/4cf9x/3H/cf9x/3H/P38nsoDYj/cYj/cY/3GP9xiP9xj/cYj/cY/3GI/3GI/3GI/3GI/3GI/3GI/3GI/3GIj/cYj/cYiD4RJrLu2YiIiIiIiIiIiIiIiIiIiIiIiIiIiIiIcf+IiIiIiD2697RFCP+Icf+HH/hx/4cf+HH/hx/4cf+HH/hx/4cf+HH/cf+DhDibi8dnGP9xj/cY/3GP9xj/cY/3GP9xj/cY/3GP9xiP9xj/cY/3GI/3GP9xiP9xiP9xj/cYgyo9i+XCeIcf+IiIiIiIiIiIiIiIiIiHH/iIiIiCMucBrdGP5xj/cf9x/3GP9x/3H/cY/3H/cY/3H/cY/3H/cY/3H/cY/3GP9xP+dosRiX/3GIiIiP9xiIiIiP9xiIiIiIj/cYiIiIiIiI/3GIiIiIiIiIiIiIiIiIiIM8UXvjro/4iHH/iHH/iIcf+Icf+Icf+Icf+Icf+Icf+Icf+Icf+HH/iHH/hx/4hx/z3EU7Q7rP+HH/cf+HH/cf+HH/cf9x/4cf9x/3H/hx/3H/cf9x/4cf9x/z5HQ7O4vP9xj/cf9x/3GP9x/3H/cY/3H/cY/3H/cY/3H/cY/3H/cY/3H/cY/3E2voa5QXlxiIj/cYiI/3GIiI/3GIiI/3GIiIj/cYiIiP9xiIiIiP9xiIiIiI/3GIiIiIiIiP9xiIiIiIiIiIiIiIgy+fW+BgqIhx/4iIcf+IiHH/iIcf+Ihx/4iHH/iIcf+Icf+Ig9BDmz+8Zx/3H/cf9x/3H/cf9x/3H/cf9x/3GP9x/3H/cf9x/3GP9x/3H/cf9xj/cf9xL6TKGiWzXv9x/4cf+HH/cf+HH/hx/3H/hx/3H/hx/3H/cf+HH/cf+HH/cf9x/3H/hx/3H/cf9x/4cf9x/3H/cf9x/3H/hx/3H/cf9x/3H/cf9x/3H/cf9x/3H/cf9x/3H/cf9x/3H/cY/3H/cf84TUe5sriP9xiP9xiI/3GI/3GIj/cYiP9xiI/3GIj/cYiP9xiIj/cYiIOx01teLKiIiIiIiIiIiIiIiIiIhx/4iIiIhIGxyOToiIhx/4iIiIiIhx/4iIiIhx/4iIiIcf+IiIhx/4iIhx/4iIhx/4iIcf+IiHH/iDT75LwEG4cf+HH/hx/4cf+HH/hx/4cf+HH/cf+HH/hx/4cf9x/4cf9x/4cf+HH/cf9x/4cf9x/4cf9x/4cf9x/3H/hx/3H/cf9x/4cf9x/3H/cf9x/4cf9x/3H/cf9x/3H/cf9x/3H/cf9x/3H/cf81QiW8vdqP9xj/cY/3GP9xj/cY/3GP9xj/cYj/cY/3GI/3GP9xgr3ZM6YibMiHH/iHH/iHH/hx/4hx/4hx/4cf+Icf+HH/hx/4hx/4KMDDGpPzzoj/cYiIiIiP9xiIiIiIiI/3GIiIiIiIgx/1m/AKaIcf+Icf+Icf+Icf+Icf+HH/iHH/iHH/hx/4cf+IcTt1ZLSKm3H/hx/3H/cf9x/4cf9x/3H/cf9x/3H/hx/3H/cf9x/3H/cf9x/3H/M0Z+vrmBiI/3GIiIiIiIiIiI/3GIiIiIiIiIiIiIiIiIiIiIiIiIiIiHH/iIiIiIiIiIiIcf+IiIiIiIcf+IiIiIhx/4iIiIcf+IiIhx/4iIhx/4iIhx/4iIcf+IiHH/iIhx/4gwP3Ow0Ixx/4cf+Icf+HH/hx/4cf+Icf+HH/hx/4cf+HH/cf+HH/Ne7CvBE9/3H/hx/3H/cf9x/4cf9x/3H/cf9x/3H/cf9x/3H/hx/3H/cTyfJLNg23GP9x/3GP9xj/cY/3H/cY/3GP9xj/cY/3GP9xj/cYN6+xuFBOcYj/cYj/cYj/cYj/cYj/cYiP9xiP9xiI/3GI/zPR5b4uGoiIiIiIiIiIiIiIiIiIiIiIiIiIhP7bwRJIiIiIhx/4iIiIiIcf+IiIiIcf+IiIiHH/iIiIcf+IiIcf+IiDuJ87Z2DP+HH/iHH/iHH/hx/4cf+Icf+HH/hx/4cf+HH/hx/4cf+HEqCCwqb309cY/3GP9xj/cY/3GP9xj/cY/3GP9xj/cY/3GP9xiP9xj/cTfnOLkYx/9xiIiIiIiIiIiIiIiIiIiIiIiIiIiDRuaL2Rl/+Icf+HH/iHH/hx/4hx/4cf+HH/hx/4cf+Icf8r+dwaYGI+iHH/iIcf+Ihx/4iHH/iIcf+Icf+Ihx/4hx/4gnTjgaqxx+iIiIiIiIiIiIiIiIiIiIiIiIiIiIiIiIiIhx/4iIiIiIiIiIcf82nWe6YpiIcf+HH/hx/4hx/4cf+HH/hx/4cf+HH/hx/4cf+HH/cf+DW6mbtFZnGP9x/3GP9xj/cY/3GP9xj/cYj/cY/3GP9xj/cY/3GI/z2OGLRx54iIiIiIj/cYiIiIiIiIiIiIiIiINt14uiKHcf+HH/iHH/iHH/hx/4hx/4cf+HH/iHH/hx/4cf+HE06PK7Fw2HH/cf9x/4cf9x/3H/hx/3H/cf9x/4cf9x/3H/cf9x/3H/hx/3H/JXnxKshg7XH/cf9x/3H/cf9x/3H/cf9x/3H/cf9x/3H/cf9x/3H/cY/3H/cf9x/3H/cY/3H/cf9x/3GP9x/3H/cY/zHnhrAoeYj/cYiP9xiP9xiI/3GIj/cYiI/3GIiP9xiIj/cYiI/3GIiI/3GIiI/3GIiIj/cYiIiI/3GIiINyIpud3Whx/4iHH/iIcf+Ihx/4iHH/iIcf+Icf+Icf+Ihx/4hx/4hx/4hx/4cTW1p7tKWP9x/3H/cf9x/3H/cf9x/3GP9x/3H/cf9x/3H/cf9xj/cf9x/3H/cf9xj/cf9x/3GP9x/3H/cY/3H/cY/3H/cY/3H/cY/3H/Py1msdKZcYiP9xiI/3GIiP9xiIj/cYiI/3GIiI/3GIiIj/cYiIiP9xiIiIj/cYiIiIj/cYiIMb9nv0CYiIiHH/iIhx/4iIcf+IiHH/iIcf+IiHH/iIcf+Icf+IhxNQ8MuvDzcf9xj/cf9x/3GP9x/3GP9x/3GP9xj/cf9xj/cY/3H/cY/3E7NxS0yOtxiI/3GI/3GIj/cYj/cYiP9xiI/3GIiP9xiI/3GD6yq7JNVHH/iIcf+IiHH/iIcf+Ihx/4hx/4iHH/iHH/iIcf+Icf+Icf8zGki95bdx/3H/cf9x/3H/cf9x/3H/cf9x/3GP9x/3H/cf9x/3GP9x/3H/cf9xj/cf9x/3GP9x/yRuYRrZGe6Ihx/4iIiIcf+IiIhx/4iIhx/4iIhx/4iIhx/4iIcf+Ihx/4iIcf+Ihx/4iHH/iIcf8/w+SxPBuHH/cf+HH/hx/3H/hx/4cf9x/4cf9x/4cf9x/4cf9x/3H/hx/3H/cf+HH/cf9MHMxeM/9x/3H/cf9x/3H/cf9x/3H/cf9x/3H/cf9x/3H/cf9x/3H/cf9x/3H/cf9xj/cf9x/3H/cf9xj/cTnJhrc2ef9xiI/3GI/3GI/3GIj/cYj/cYiP9xiI/3GIiP9xiI/3GIiP9xiIj/cYiIj/cYiIj/cYiIj/cYiIg2Oea6xhmIhx/4iIiIcf+IiIiHH/iIiHH/iIiHH/iIiDle17ihKP+HH/cf+HH/cf9x/4cf9x/4cf9x/3H/hx/3H/cf9x/4cf9x/3H/cf+HH/cf9x/3H/cf9x/3H/cf9x/3H/cf9x/3H/cf9x/3H/cf9x/3H/cf9x/zgPZrnwmY/3GI/3GI/3GI/3GP9xiP9xiI/3GI/3GI/3GIj/cYj/cYiP9xiI/3GIj/cYiDMgJ73f2IiHH/iIiIiIiIiIiHH/iIiIiIiHH/iIiIiIcf+IiIiHH/iIiIcTjz2LgMJ/9x/4cf9x/4cf9x/4cf9x/3H/hx/3H/cf+HH/cf9x/3H/hx/3H/cf9x/3H/cf+HH/cf9x/3Ez9le9CaiP9xj/cYj/cYj/cY/3GI/3GI/3GI/3GI/3GI/3GI/3GI/3GIj/cYj/cYiP9xO1J3ta2IiIiIiIiIhx/4iIiIiIiIiIcf+IiIiIiIcf+IiIiIcf+IiIiHH/iIiIcf+IiIhx/4iIcf+IiIcf+IiHH/iIcf+IiHH/iIcf+Ihx/4hx/4iHE9fEiyg7dx/3H/cf+HH/cf9x/3H/cf9x/3H/cf9x/3H/cf9x/3GP9x/3H/Mz1lvsKa/3GP9xiP9xj/cY/3GI/3GI/3GP9xiP9xiP9xiP9xhC1Zzipo/3GI/3GIj/cYiP9xiI/3GIj/cYiP9xiIj/cYiI/3E/JpWx2WqIhx/4iIiIiIiIiIiIiIiIcf+IiIiIiIhx/4iIiIiHH/iIg9AOe0/xj/hx/4cf+HH/hx/3H/hx/4cf9x/4cf+HH/cf+HH/cf+HH/cf+HH/cf+HH/cf9x/4cf9xNHJJvI22j/cY/3GI/3GP9xiP9xiP9xiP9xiP9xiP9xiP9xiP9xMDI4sN3HiIiIiIiIiIiIiIiHH/iIiIiIiIiHH/iIJUdQGruK/nH/cY/3H/cY/3H/cf9xj/cf9xj/cf9xj/cY/3H/cY/3H/cY/3GP9xKmF0Gmnovohx/4hx/4hx/4hx/4cf+Icf+Icf+HH/hx/4hx/4cf+HH/hx/4g5RHe4u4j/cY/3H/cf9x/3GP9x/3H/cY/3H/cf9xj/cf9xj/cf9xj/cf80BLq9+0X/cYiIiIiIiIiP9xiIiIiIiIiIiIiIg1FNe86yj/iIcf+Icf+Icf+Icf+Icf+Icf+Icf+Icf+HH/iHH/hx/4hx/4cf+HH/iHE5ZEm3m7aP9x/3GP9x/3GP9x/3GP9x/3GP9xj/cf9xj/cY/3GP9x/3GP9xj/cY/3E/uVewRqhxiIiIj/cYiIiIj/cYiIiIiIj/cYiIiIiIiIiIiP9xiIiIiIiIPsMKsjz1iHH/hx/4hx/4cf+HH/hx/4cf+Icf+HH/hx/4cf+HH/OEgHubf4/3H/cf9xj/cf9x/3GP9x/3H/cY/3H/cY/3H/cY/3H/cY/3H/cY/3GP86z0i3MLeIj/cYiIiI/3GIiIiI/3GIiIiIiP9xiIiIiIiIiIj/cYiIiIiIiIiDQXKLzo13H/iHH/iIcf+Icf+Icf+Icf+HH/iHH/iHH/hx/4hxMTLWv80p/3H/cf9x/3H/cf9x/3H/cf9x/3H/cf9xj/cf9x/3H/cf9xj/cf9x/3H/cY/3H/cf9xj/cf9x/3GP9x/3GP9x/3GP9x/3GP9x/3GP9xj/cf9xj/cY/3H/PMkxtTbOj/cY/3GP9xiP9xj/cY/3GI/3GP9xiP9xiP9xj/cYj/P3mmsYZZcYiIiIiIiIiIiIiIj/cYiIiIiIiIiIiIiIcf+IiIiIiIiIiIg9c+ezjBhx/4hx/4cf+Icf+HH/hx/4cf+HH/iHH/hx/4cf9x/4cf+HH/hx/4cf+HH/cf+HH/hx/3H/hx/4cf9x/4cf9x/4cf9x/zLKt741SHGP9xj/cY/3GP9xj/cY/3GP9xj/cY/3GP9xj/cYj/cY/3GP9xiP9xj/cYj/cYj/cYj/cY/3GI/3GI/3GIgyeka+hbmIiIiIiIiIiIiIiIiIiIiIiIiIiIO0gotbfXhx/4hx/4cf+Icf+Icf+HH/iHH/hx/4cf+HH/iHH/hx/4cf+C9h8xop4M6IiP9xiIiIiIiIiI/3GIiIiIiIiIhAetwJUoiIiIiIiIiIiIiHH/iIiIiIiIiIhx/4iIiIiIcf+IiIiIcTn3H7cI4I/3H/cf9xj/cf9x/3GP9x/3H/cY/3H/cY/3H/cY/3H/cY/3GP9x/3GP9xj/cf9xj/cY/3GP9xj/cf9xj/cY/3GP9xj/cYj/cY/3GP9xj/cYj/cY/3GP9xiP9xiC5SsBo61P7/iHH/iIcf+Icf+Icf+Icf+Icf+Icf+Icf+HH/iHH/hx/4hx/4cf9MgbxX5P+HH/hx/4cf+HH/hx/4cf+HH/hx/4cf9x/4cf+HH/cf+HFMgbxH5P9x/4cf9x/4cf9x/3H/hx/3H/cf9x/4cf9x/3H/cf9x/4cf8n8wAqoM/9cf9x/4cf9x/3H/hx/3H/cf9x/4cf9x/3H/cf9x/4cf9x/ygNwxqvI87/iIiIiIiIcf+IiIiIhx/4iIiIcf+D4MObLzxnH/cf+HH/cf+HH/cf+HH/cf9x/4cf9x/3H/hx/3H/cf8nvnsapBhOhx/4cf+Icf+Icf+HH/iHH/hx/4cf+Icf+HH/hx/4cf+HH/hx/zSPyL1wN/9xj/cf9xj/cf9xj/cY/3H/cY/3GP9x/3GP9xj/cY/3GP8/pFiyW6eIiI/3GIiIiIiIj/cYiIiIiIiIiIiIgmESkqzu1t/4iHH/iIcf+Ihx/4iHH/iHH/iIcf+Icf+Icf+Icf+Icf+Icf+IcT4c6LHjF3H/cf9x/3GP9x/3H/cf9xj/cf9x/3GP9x/3H/cY/3H/cY/3H/cY/3H/cY/3H/cY/3GP9x/3GP9xj/NGPBvZw+/3GP9xj/cYj/cY/3GI/3GP9xiP9xiP9xiP9xj/cTsio7XdXI/3GIiI/3GIiIiP9xiIiIj/cYiIiIiI/3GIiIiIiIiP9xiIiIiIiIiIiIg0q2q8VJWHH/iHH/hx/4cf+Icf+HH/hx/4cf+HH/hx/4cf+HH/hx/4cf8zX8S+oDv/cf9x/3H/cf9x/3H/cf9x/3GP9x/3H/cf9x/3GP9x/3H/cf9xj/cf9x/3GP9x/3H/cY/3H/cY/3H/cY/3H/cY/3H/cY/3H/cY/3GP9xM4JXvX2oiIj/cYiIj/cYiIiI/3GIiIiP9xiIiIiI/zm/eLlAh/+IiHH/iIcf+IiHH/iIcf+Icf+Ihx/4iHH/iHH/iHH/iHH/iHH/iHH/iHH/Mos4v3TH/3H/cf9x/3H/cY/3H/cf9x/3H/cf9xj/cf9x/3H/cY/3H/cf9xSzSsTLVx/3GP9x/3GP9x/3GP9xj/cf9xj/cY/3H/cY/3GP9xj/cY/3GP9xMxh2veeJiP9xiIiP9xiIiIj/cYiIiI/3GIiIiIiP85UIi5r3f/iIhx/4iHH/iIcf+Ihx/4iHH/iHH/iIcf+Icf+Icf+Icf+Icf+Icf+Icf8+d1iziKf/cf9x/3H/cf9x/3H/cY/3H/cf9x/3H/cY/3H/cf9xj/cf9x/3GDgQCrjv9YiIj/cYiIiIj/cYiIiIiI/3GIiIiIiIgqtuAaZJH+cf9x/3H/cf+HH/cf9x/3H/cf9x/3H/cf9x/3H/cf9x/3H/cf9x/z++SbJBtoiP9xiI/3GIj/cYiP9xiIj/cYiP9xiIiP9xiIj/cYiIj/cYiIiP9xiIiIj/cYiIiIj/cYOAqKuPV1iHH/iHH/iHH/iHH/iHH/iHH/iHH/iHH/hx/4hx/4PorJs3U2/3H/cY/3H/cY/3H/cY/3H/cY/3GP9x/3GP9xj/cf9xj/cY/z6rxrJUOXGIiI/3GIiI/3GIiIj/cYiIiI/3GIiIiIj/cYiIiIiIj/cYiIiIiIiIiIj/cTZx8rqODYiIiHH/iIiIiIiHH/iIiIiIcf+IiIiHH/iIiIcf+IiIcf+IiIcf+IiHH/iIhx/4iIcf+Ihx/4iHH/iIcf+Ihx/4iHH/iHH/iIcf+Icf+Icf+Icf+Icf+Icf+HEwL1Ow4Kz/hx/4cf9x/4cf9x/4cf9x/4cf9x/4cf9x/3H/hx/3H/cf+HH/cf9x/4cf9x/3H/cf9x/4cf9x/3H/cf9x/3H/cf9x/3H/cf9x/3H/cf9x/3H/cf9x/3H/cf9x/3H/cf9xj/cf9x/3H/cf9xj/cf9x/3H/cY/3H/cf9xj/cf9xj/cf9xPXjCsoc9cY/3GP9xj/cYj/cY/3GP9xiP9xj/cYj/cYj/cYj/cY/3GI/3GI/3GIj/cYj/cYj/cYiP9xiI/3FK71xhCoiI/3GIj/cYiI/3GIiP9xiIiP9xiIiP9xiIiI/3GIiIj/cYiIiIj/cYiIiIiI/3GIiIiIiDNG0r25LYiIiIiIiHH/iIiIiIiIiHH/iIiIiIhx/4iIiIhx/4iIiHH/iIiIcf+IiIcf+IiIcf+IiHH/iIhx/4iIcf+Ihx/4iHH/iIcf+Icf+Ihx/4hx/4iHH/iHH/iHH/iHE9T7OysExx/4cf9x/4cf+HH/cf+HH/cf+HH/cf+HH/cf9x/4cf9x/4cf9x/3H/cf+HH/cf9x/3H/hx/3H/cf9x/0LGnOOWcf9x/3H/cf9x/3GP9x/3H/cf9x/3H/cf9x/3H/cY/3H/cf9x/3H/cY/3H/cf9xj/cf9xMojjvXcccYj/cY/3GP9xiP9xj/cYj/cYj/cYj/cY/3GI/3GI/3GIj/cYj/cYj/cYiP9xiI/3GIj/cYiP9xiI/3GIiP9xiI/3GIiI/3GIiP9xiIiI/3GIiI/3GIiDeaFrll6XH/iIiIiIiHH/iIiIiHH/iIiIhx/4iIhx/4iIiHH/iIhx/4iIhx/4iHH/iIhx/4iHH/iIcf+Ihx/4iHH/iIcTzxkrMObYhx/4cf+HH/hx/4cf+HH/hx/4cf+HH/hx/4cf+HH/PgIysv3Nhx/3H/cf9x/4cf9x/3H/cf+HH/cf9x/3H/cf9x/3H/cf9x/4cf9x/3H/cf9x/3H/cf9xj/cf9x/3H/cf9x/3H/cf9x/3GP9x/3H/cf9xj/cf9x/3H/cY/3H/cf9xg9+KGzB17/cY/3GP9xj/cY/3H/cY/3GP9xj/cYj/cY/3GP9xj/cY/3GI/zMyEb7N7oj/cYj/cYj/cYj/cYiP9xiP9xiP9xiI/3GIj/cYiP9xiI/3GIiP9xiIj/cYiI/3GIiI/3E173G7EI6P9xiIiIiIj/cYiIiIiIiIj/cYiIiIiIiIiIiIiIiIiIiIiIiIiIiIiIg3xlG5Oa6Ihx/4iIiIiHH/iIiIiHH/iIiIhx/4iIiHH/iIiHH/iIhx/4iIhx/4iHH/iIhx/4iHH/iIcf+Ihx/4iHH/iIcf+Icf+Icf+Icf+Icf+Icf+Icf+Icf+Icf+HH/iHH/hx/4hx/4cf+HH/iHH/hx/4cf+HH/Na3hvFIe/4cf9x/4cf9x/4cf9x/4cf9x/3H/hx/3H/cf+HH/cf9x/3H/hx/3H/cf9x/3H/cT4ycbLNjv9x/3H/cf9xj/cf9x/3H/cf9x/3GP9x/3H/cf9xj/cf9x/3GP9x/3H/cY/3H/cY/3H/cY/3H/cY/3H/cY/3GP9x/3GP9xj/cf9xj/cY/3GP9xj/cY/3GP9xj/cY/3GP811tK8KS2Ij/cYj/cYiP9xiI/3GIj/cYiP9xiIj/cYiP9xOUIRt73uiIj/cYiIiP9xiIiIj/cYiIiIiI/3GIiIiIiIj/cYiIiIiIiIiIiIiIiIiIj/cYiIiIiD+9QrFCvXH/iIiIiIcf+IiIiIcf+IiIhx/4iIiHH/iIiHH/iIhx/4iIcf+IiHH/hDe9zoQv+Ihx/4iHH/iHH/iHH/iHH/iHH/iHH/iHH/iHH/iHH/hx/4hx/4cf+Icf+HH/hx/4cf+Icf+HH/hx/4cf+HH/hx/4cf9x/4cf+HH/OjBFts+6cf9x/3H/cf9x/3H/cY/3H/cf9x/3GP9x/3H/cf9xj/cf9x/3GP9x/z2rNLRUy4/3GI/3GI/3GP9xiP9xiP9xiP9xiP9xiI/3GI/3GI/3GIj/cYiP9xiIP+0DsRL8j/cYiIiIiP9xiIiIiIiI/3GIiIiIiIiIiIiIj/cYiIiIiIOquytlRNiIhx/4iIiIiHH/iIiIhx/4iIiHH/iIiIcf85snS4TYv/iHH/hx/4hx/4cf+HH/iHH/hx/4cf+HH/hx/4cf+HH/hx/4cf+D8RabHulnGP9xj/cf9xj/cY/3GP9xj/cY/3GP9xj/cY/3GP9xj/cYj/cY/3GP9xiP9xj/cYj/cYj/cY/3GI/3GI/3GI/3GI/3GI/3GIj/cTWy8rtNDYiP9xiIiI/3GIiIiI/3GIiIiIj/cYiIiIiIiP9xg1eQK7hv2IiIiIcf+IiIiIiIiIiIiIiIcf+IiIiIiIg38hS6Dev/iIcf+Icf+Ihx/4hx/4hx/4hx/4hx/4hx/4g621K2JK2HH/hx/3H/hx/4cf+HH/hx/3H/hx/4cf9x/4cf+HH/cf+HH/cf+HH/cf9x/4cf9xPoJxsX2Ocf9x/3H/cf9x/3H/cf9x/3H/cf9x/3H/cf9x/3H/cf9x/3H/cf9xWb3XQv9x/3H/cf9x/3GP9x/3H/cf9xj/cf9x/3GP9x/3H/cY/3H/cY/3H/cY/3H/cY/3H/cY/3GP9x/3GP9xj/TiksLW1xj/cY/3GP9xj/cY/3GP9xj/cY/3GP9xiP9xj/cY/3GI/3GP9xOyxztdOMj/cYiI/3GIiP9xiIiP9xiIiP9xiIiI/3FavdZCiI/3GIiIiI/3GIiIiIiI/3GIiIiIiIiIj/cYiIiIiIiIiIiIiIiIiIiIiIiIiIiIiIiIiIO/mDtQZ8iIiHH/iIhx/4iIcf+Ihx/4iIcf+Ihx/4iHH/iHH/iIcf+Icf+Ihx/4hx/4hx/4hx/4hx/4cf+EvtzFEjiHH/hx/4cf+HH/hx/4hx/4cf+HH/hx/3H/hx/4cf+HH/hx/3H/NnoFu4X6/3H/cf9x/3H/cf9x/3GP9x/3H/cf9xj/cf9x/3H/cY/3H/cY/3H/cf9xj/cf9xj/cf9xg69oi2CXeIj/cYiIiP9xiIiIj/cYiIiIj/cYiIiIiC7jkxohxs5x/3H/cY/3H/cf9x/3H/cf9x/3H/cY/3H/cf9x/3H/cY/3H/cf9xj/cf9x/3GP9xNplBuma+/3H/cY/3GP9xj/cY/3H/cY/3GP9xj/cY/3GP9xiP9xj/cY/3GP9xiP9xj/cYj/cY/3E5jkK3cb2Ij/cYiP9xiIj/cYiP9xiIj/cYiI/3GIiI/3GIiI/3GIiIj/cYiIiI/3GIiIiI/3GIiIgynkK+Yb2IiIiIiIiIiIiIiIiIiIiIhx/4iIg76QK1Fv2HH/iIiIcf+IiIcf+IiIcf+IiHH/iIhx/4iIcf+Ihx/4iHH/iIcf+Ihx/4hx/4iHH/iHH/iHH/iHH/iHH/iHFLQMxL84cf+Icf+HH/hx/4cf+Icf+HH/hx/4cf+HH/hx/4cf+HH/hx/3H/hx/4cf+HH/cf+HE6kIG2b37/cf9x/4cf9x/3H/cf+HH/cf9x/3H/cf9x/3H/hx/3H/cf9x/3H/cf9x/3H/cf9x/3H/cf9x/3H/cf9x/3GP9x/3H/cf9x/3H/cY/3H/cf9PWYwaZ3H/cf9xj/cf9xj/cf9xj/cf9xj/cf9xj/cY/3H/cY/3GP9xj/cf9xj/cY/3GP9xj/cY/3GP9xj/cY/3GP9xiP9xj/cY/3GI/3GP9xiP9xj/M7lBvka+j/cYj/cYiP9xiI/3GI/3GIiP9xiI/3GIj/cYiI/zMGQ775vIiIiIiI/3GIiIiIiIiIiIiIiIiIiIiIiIiIiIiIiIiIiIiIiIiHH/iIiIiIiIiHH/iIiIiIhxQx7MzhNx/4iIiHH/iIiHH/iIiHH/iIhx/4iIcf+Ihx/4iIcf+Ihx/4iHH/iHH/iIcf+Icf+Ihx/4hx/4hx/4hx/4hx/4cf+IMDyRsNNuhx/4cf+HH/hx/4cf+HH/hx/4cf9x/4cf+HH/hx/3H/hx/zkj0bfcLnH/hx/3H/cf9x/3H/cf+HH/cf9x/3H/cf9x/3H/cf9x/3H/cf9x/3E8mJO0Z2z/cf9xj/cY/3GP9x/3GP9xj/cY/3GP9xj/cY/3GP9xj/cTu3RrVIuYiIj/cYiIiP9xiIiIiP9xiIiIiIj/cYiIiIiIiIj/cYiIiIiIiIiDadaLpil4cf+Icf+Icf+Icf+Icf+Icf+Icf+Icf+HH/iHH/hx/4hx/4cf+HH/iHE2JuK62R3/cf+HH/cf9x/4cf9x/4cf9x/3H/cf+HH/cf9x/3H/hx/3H/cf9x/1+90kL/cf+HH/cf9x/3H/cf9x/3H/cf9x/3H/cf9x/3H/cY/3H/cf9x/3H/cf9xPAQntPvY/3GI/3GIj/cYj/cYiP9xiI/3GIj/cYiP9xiI/3GIiP9xiIj/cYiI/3GIiI/3GIiI/3GIiIg7+va2BQn/iIiIiHH/iIiIhx/4iIiHH/iIiHH/iIiHH/iIhx/4iIcf+IiDQr9rzUCXH/hx/3H/hx/3H/hx/3H/hx/3H/cf+HH/cf9x/4cf9x/3H/cf9x/4cf9x/3H/cf9x/3H/cf+HH/cf9x/3H/cf9x/3H/cf9x/3H/cf9xj/cf9x/3H/cf9x/3H/cYNl8WuaDpcY/3GI/3GI/3GI/3GI/3GI/3GIj/cYj/cYiP9xiP9xiI/3GIj/cYiI/3GIj/cYiI/3GIiP9xiIhO/WwgKYiIiP9xiIiIj/cYiIiIj/cYiIiIiI/3GIMsOlvjxaiHH/iIiIhx/4iIhx/4iIiHH/iIhx/4iINEUBvLr+hx/4iHH/iIcf+Ihx/4hx/4hx/4iHH/iHH/iHH/iHH/hx/4hxPIFCs369cf+HH/hx/4cf+HH/cf+HH/hx/3H/hx/4cf9x/4cf9x/4cf9RzdBC/4cf9x/4cf9x/3H/hx/3H/cf9x/4cf9x/3H/cf+HH/cf9x/3H/cf9x/3H/cf9xPIVhtHqe/3GP9x/3H/cf9x/3GP9x/3H/cf9xj/cf9xj/cf9x/3GP9xOe1ztxKMj/cYj/cY/3GI/3GP9xiP9xiP9xj/cYj/cYj/cYiP9xiP9xiP9xiI/3GI/3GIj/cYiP9xiI/3GEyAzDfzcYiI/3GIiI/3GIiIj/cYiIiP9xiIiIj/cYiIiIiP9xiIiIiDSqArxV/YiIiIiIhx/4iIiIiIiIiIiIiIiIcf+IiIiIiIiHH/RoJcp9qHH/iIiIhx/4iIiIcf+IiIcf+IiIcf+IiIRQc8v4xx/4iHH/iIhx/4iHH/iIcf+Ihx/4iHH/iHH/iHH/iIcf+Icf+IcTGNsr5yTXH/hx/4cf+HH/cf+HH/hx/4cf9x/4cf+HH/cf+HH/cf+HH/cf+HH/cf+HH/cf+HH/cf9x/4cf9x/3H/cf+HH/cf9x/3H/hx/3H/cf9x/3H/cf9x/3H/cf9x/3H/cf9x/3H/cf9x/3H/cf9x/3H/cf9x/3H/cf9xj/cf9x/3H/cf81ftO8gSz/cYj/cY/3GP9xj/cY/3GI/3GP9xiP9xj/cYj/cY/3GI/3GI/3GI/3GIP2NxsZyOiI/3GIiP9xiI/3GIiP9xiIj/cYiIj/cYiIj/cYiIiP9xiDD9E7AS7IiIiIiIiIiIiIiIiIiIiIiIiIiIN345uoHG/4cf+HH/hx/4cf+HH/hx/4cf9x/4cf+HH/hx/3H/hx/4cf9x/4cf9x/4cf9x/4cf9x/4cf9x/4cf9x/3H/hx/3H/cf+HH/cf9x/3H/cf+HH/cf9x/3H/cf9x/3H/hx/3H/cf9x/3H/NMUUvDrrcf9xj/cY/3H/cY/3GP9xj/cY/3GP9xj/cY/3GP9xj/cY/3GP9xj/cYj/cY/3GI/3GP9xiP9xj/cYj/cYj/cYj/cYj/cYj/cYj/cYj/cYiP9xPhBlsu+aiIiIiIiIiIiP9xiIiIiIiIiIiIiIMBgJsff2/4hx/4cf+Icf+HH/iHH/hx/4cf+HH/hx/4cf+HH/hx/4cf+HH/hx/4cf+HH/cf+HH/hx/3H/hx/4cf9x/4cf9x/4cf9x/4cf9x/3H/hx/3H/hx/3H/JyzGOr0znIiIiIhx/4iIiIiIhx/4iIiIhx/4iIiIcf+IOKhIuVe3/4cf9x/4cf9x/4cf9x/4cf9x/4cf9x/4cf9x/4cf9x/3E77qm0EVZxiP9xj/cYj/cYj/cYj/cYj/cYj/cYj/cYiP9xiP9xiI/3GIOJwjuGPciIiIj/cYiIiIiI/3GIiIiIiIiP9xiIhG+3ygSIiIiIiIiIiIiIiIiIiIiIiIiIiIiIiIiIcf+IiIiIiIiHH/iIiIiIhx/ysPYRpvCe7/cY/3GP9x/3GP9xj/cf9xj/cY/3GP9xj/cY/3GP9xj/cY/3GP87qWS1VptxiIj/cYiI/3GIiP9xiIiP9xiIiP9xiIiI/3GIiIiP9xiIiIiI/3GIiIiIiI/3GIiIiEY67KxRiIiIiIiIiIiIiIiIiIiIiIiIMng1v4fK/4iHH/iIcf+Ihx/4iHH/iHH/iHH/iIcf+Icf+Icf+HH/iHH/iHH/iHH/hx/4hx/4cf+HH/iHH/Pqvls1Qa/3H/cf+HH/cf9x/3GP9x/3H/cf9x/3H/cf9x/3H/cf9xj/cf9x/3H/cf9xj/cf9x/3GP9x/3H/cY/3H/cY/3H/cf9xj/cf9xj/cY/3H/cY/3H/cY/3GP9xj/cf9xj/M4kEvnb7iP9xiP9xiI/3GIj/cYiP9xiI/3GIj/cYiI/3GIiP9xiIiP9xiIiEdZLJptiP9xiIiI/3GIiIiI/3GIiIiIj/cYiIiIiIiP9xiIiIiINJZFvGm6iIiIcf+IiIhx/4iIhx/4iIcf+IiHH/iIhx/4iHH/iIcf+FjN2TL/iIcf+Ihx/4hx/4iHH/iHH/iHH/iHH/iHH/iHH/iHH/hx/4hx/4cf+Icf+Da2RbpJuocf9x/3H/cf9x/3H/cf+HH/cf9x/3H/cf9x/3H/cf9x/3H/cf9xj/cf9x/3H/cf9x/3H/cf9xj/cf9x/3H/cY/3H/cf9xj/cf9x/3GP9x/3GP85FbW36kpxiP9xiI/3GI/3GIj/cYiP9xiI/3GIj/cYiI/3GIiP9xiIj/cYiIj/cYiDjuS7gRtHH/iIcf+Ihx/4hx/4iHH/iHH/iHH/iHH/iHH/iHH/iHH/gwC8SxBTv/hx/3H/cf+HH/cf9x/3H/hx/3H/cf9x/4cf9x/3H/cf9x/3H/cTPfgbwgfnH/cf9x/3GP9x/3H/cf9x/3GP9x/3H/cY/3H/cf9xj/cf9xj/cf9xj/cf9xj/cf9xj/cf9xOBHVuO4qj/cYiP9xiIj/cYiP9xiIj/cYiI/3GIiELpjOFniI/3GIiIiP9xiIiIiP9xiIiIiI/3GIgyddi+iidx/4iHH/iIcf+Icf+Ihx/4hx/4hx/4iHH/iHH/iDPPpL4wW/+HH/cf9x/4cf9x/4cf9x/3H/hx/3H/cf+HH/cf9x/3H/cf+HH/cf9xMCRJv9u2cYj/cYj/cYj/cYj/cYiP9xiP9xiI/3GIj/cYiP9xiD0GAbP5/oiIj/cYiIj/cYiIiP9xiIiIj/cYiIiIj/cYiIgtfgAaOB/+cf9x/4cf9x/4cf9x/3H/hx/3H/hx/3H/cf9x/4cf9x/3H/cf9x/zRKWL21p4/3GI/3GI/3GP9xiP9xiP9xiP9xiP9xiP9xiP9xiDQACbz/9ohx/4iIiIiIiIhx/4iIiIiIcf+IiIiIcf+IiIiHH/iIiIcf+IiIcf+IiIcf+IiHH/iIhx/4iHH/iIhx/zUzBbzM+v+HH/hx/4cf9x/4cf+HH/cf+HH/hx/3H/hx/3H/hx/3H/hx/3H/hx/3H/cf+HH/cf9x/4cf9x/3H/cf+HH/cf9x/3H/cf9x/3H/hx/3H/cf9x/3H/MVhFsLe6/3GP9xj/cY/3GP9xj/cY/3GP9xj/cY/3GI/3GP9xiP9xj/cYj/PMuhtTReiP9xiI/3GIj/cYiP9xiI/3GIj/cYiI/3GIiP9xOuL4th0Hhx/4iIiHH/iIiIcf+IiIcf+IiHH/iIiHH/iIcf+IiHH/iIPhGDsu58hx/4cf+Icf+HH/hx/4cf+HH/hx/4cf+HH/hx/4cf9x/4cf+HE8fAK0g/3/cf9x/3H/hx/3H/cf9x/4cf9x/3H/cf9x/3H/cf9x/3H/cf9x/3H/cf9x/3H/cf9x/3H/cf9x/3EyjAK+c/2P9x/3GP9x/3GP9x/3GP9xj/cf9xj/cY/3H/cY/3GP9xj/cY/3GDceVLnhq4/3GIj/cYiP9xiIj/cYiP9xiIj/cYiIj/cYiDwU07TrLP9xiIiIiIiIiIiIiIiIiIiIiHH/iIiIiIiIiIiIiDoUEbbr7oiHH/iIiIhx/4iIiHH/iIiIcf+IiIcf+IiHH/iIhx/4iIcf88sRW1Tur/hx/4cf9x/4cf+HH/hx/4cf9x/4cf+HH/cf+HH/cf+HH/hxS3O8SMRx/4cf9x/3H/hx/3H/cf9x/4cf9x/3H/cf9x/3H/cf+HH/cf9x/3H/cf9x/3H/cf9x/3H/cf9x/3H/cYODpDuMW8/3GP9x/3GP9xj/cY/3H/cY/3GP9xj/cY/3GP9xj/cYj/cY/3GDrjQrYcvf9xiI/3GI/3GIj/cYiP9xiI/3GIj/cYiP9xiIj/cYiI/3GIiP8zMuO+zRyP9xiIiIiIiIiIiIiIiIiIiIiIiIhx/4iIg81Yi1Knf/iHH/hx/4cf+HH/hx/4hx/4cf+HH/hx/3H/hx/4cf+HH/hx/zf6+bkFBnGP9xj/cY/3GP9xj/cY/3GI/3GP9xj/cYj/cY/3GI/3E8AKy0/1OIiIhx/4iIiIcf+IiIcf+IiIcf+IiIcf+IiHH/iIhx/4iHH/iIcf+Ihx/yukpCp1tb3/iHH/hx/4cf+Icf+HH/hx/4cf+HH/hx/4cf+HH/hx/4I6nAGuVj/oj/cYiIj/cYiIiP9xiIiIj/cYiIiIj/PAAxtf/OiIj/cYiIiIiIiIiIiIiIiIiIiIiDt997WCCHH/iHH/iHH/iHH/hx/4hx/4cf+Icf+HH/iHH/hx/4cTl7CLeE94/3H/cf9x/3GP9x/3H/cY/3H/cY/3H/cY/3H/cY/3H/cY/3H/cTe4frlHgYiIiIcf+IiIiIiIhx/4iIiIiHH/iIgwwPWwTwpx/4hx/4cf+HH/iHH/hx/4cf+HH/hx/4cf+HH/hx/4cf+HE2f1a6gKn/cf9x/3GP9x/3H/cY/3H/cf9xj/cf9x/3GP9x/3GP9x/3GP9x/3E0kPe8bwiIj/cYiIj/cYiIiP9xiIiI/3GIiIiI/3GIg6fpO2gWyIiIiIiIhx/4iIiIiIiIiHH/iIiIiIhx/4iIiIhx/00YnD52iHH/iIiHH/iIiHH/iIhx/4iIcf+Ihx/4iIcf+Ihx/4iHH/iHH/iIcf+Icf+Ihx/4hx/4hx/4hx/4hx/4cTLvVr0QqXH/cf9x/4cf9x/3H/cf9x/3H/cf9x/3H/cf9x/3H/cf9x/3H/cf9x/3H/cY/3H/cf9x/3H/cf9xj/cf9x/3H/cY/3H/cf9xj/cTArFLDk64/3GP9xiP9xiP9xj/cYj/cYj/cYj/cYj/cYj/cYj/R65spRmIj/cYiP9xiI/3GIj/cYiP9xiIj/cYiI/3GIiI/3GIiI/3E8VgW0qfqIiIiIiIiIiIiIhx/4iIiIiIiIhx/4iIg48fG5Dg7/iIiHH/iIhx/4iIcf+Ihx/4iHH/iIcf+Ihx/4iHH/iDwqt7TVSHH/cf9x/3H/cf+HH/cf9x/3H/cf9x/3H/cf9x/3H/cf9x/3H/cf9x/3E2DHi684eP9xiI/3GI/3GIj/cYiP9xiIj/cYiP9xiIj/cYiI/3GIiI/3GIiI/3GIiIj/cYiIiI/3GIiIiI/3GIiIiIiP9xiIiIiIiIg4b8S4kDuIiIhx/4iIiIcf+IiIhx/4iIhx/4iIhx/4iIcf+IiHH/iIcf+IiHH/iIcf+Ihx/4hx/4iHH/iHH/iIcf+Icf+Icf+Icf+Icf+Icf+HH/iDMGpL35W3H/hx/3H/cf+HH/cf9x/3H/hx/3H/cf9x/3H/cf+HH/cf9x/3H/cf9x/3H/cf9x/3H/cf9x/3H/cf9x/3H/cf9x/3GP9x/3H/cf9x/3H/cY/3H/cf9x/3GP9x/3H/cY/3H/cY/3H/cf9xj/cf9xj/cf9xj/cY/3H/cY/3GP9xPLsUtETriP9xiP9xiI/3GI/3GIj/cYiP9xiI/3GIj/cYiP9xiIj/cYiI/3GIiI/3GIiI/3GIiIhLVzxajIj/cYiIiIj/cYiIiIiI/3GIiIiIiIiINPQVvAvqiIhx/4iIiIcf+IiIhx/4iIhx/4iIcf+IiHH/iIhx/4iIcf+IhxOXAIt4/3/3H/cf+HH/cf9x/3H/hx/3H/cf9x/3H/cf9x/4cf9x/3H/cf9x/3H/cf9x/3H/cf9x/3GP9x/3H/cf9x/3H/cf9xj/cf9x/3H/cf9xj/cf9x/3GP9x/3H/cY/zkDJbf82nGI/3GI/3GI/3GIj/cYj/cYj/cYiP9xiI/3GIj/cYiP9xiI/3GIiP9xiIj/cYiI/3GIiI/3GIiIj/cYhHNUycq4iIiP9xiIiIiI/3GIiIiIiIj/cYiIgwBnOwCoyIiHH/iIiIiIiIcf+IiIiIhx/4iIiIcf+IiIhx/4iIiHH/iIhx/4gxM/e/zAiHH/cf+HH/cf+HH/cf+HH/cf9x/4cf9x/3H/cf+HH/cf9x/3H/hx/3H/cf9x/3H/cf9x/3H/cf+HH/cf9x/3H/cf9x/3GP9x/3H/cf9x/3H/cTrKKLY11/9xiI/3GIj/cYiP9xiI/3GIj/cYiI/3GIj/NQYXvPnoiIiIiIiIiIcf+IiIiIiIcf+IiIiIcf+IiIhx/4iIiHH/iIiHH/iIiHH/iIMeE3sC7I/4cf9x/4cf9x/4cf9x/4cf9x/4cf9x/3H/hx/3H/cf+HH/cf9x/4cf9xPq6nsVFYcY/3GI/3GP9xj/cYj/cY/3GP9xiP9xiP9xj/cYj/cYj/cYj/cYj/cTEBp7/+WIiIiIiIiIiIiIiIiIiIiIiIiIiHH/iIiIiIiIhx/4g661e2FKhx/4cf+HH/hx/4cf+HH/hx/4cf+HH/hx/4cf+HH/hx/3H/hx/4cf9x/4cf+HH/cf+HH/cf+HH/cf+HH/cf9x/4cf9x/4cf9x/3H/cf+HH/cf9x/3E3fRa4gulxj/cY/3GP9xj/cY/3GP9xj/cY/3GP9xj/cY/3GI/3GP9xj/cYj/cY/3GI/3GP9xiP9xiP9xiP9xiP9xiP87S/a2tAmIiIiIiIiIiIiIiIiIiIiIiIiIiIiIiIiIhx/4iIiIiIiIcf+IiIiDyxp7ROWHH/hx/4cf+HH/hx/4cf+HH/cf+HH/hx/4cf+HH/cf+HH/hx/3H/hx/3H/hxPQX3svoIcf9xj/cY/3GP9xj/cY/3GP9xj/cY/3GP9xj/cY/3GI/3GP9xj/cYj/cY/3GI/3GI/3GI/3GP9xiP9xiI/3GI/3GI/3GI/3GIj/cYiP9xiCvUhBpSt75x/4cf9x/4cf9x/3H/hx/3H/cf9x/4cf9x/3H/cf9x/4cf9x/3H/M6SXvlto/3GP9xj/cYj/cY/3GI/3GI/3GI/3GP9xiP9xiI/3GI/3GI/3GIj/cYj/cYiP9xiI/zbDN7s8yIhx/4iIiIiIiIiIiIiIcf+IiIiIiIhx/4iIiIhx/4iIiIhx/4iIiHH/iIiHH/iIiDxaB7Sl+HH/hx/4cf+HH/cf+HH/cf+HH/hx/3H/hx/3H/cf+HH/cf+HH/cf9x/4cf87eqi2hVeI/3GP9xiP9xj/cYj/cY/3GI/3GI/3GI/3GI/3GIIXTwGviw/ohx/4hx/4cf+Icf+HH/iHH/hx/4cf+Icf+HH/hx/4cf+HH/hx/4cf+CdlNBqZrL5xiIiIiIiIiIiIiIiI/3GIiIiIiIiIg9rWmzUpaHH/iHH/hx/4cf+Icf+HH/hx/4cf+HH/hx/4cf+HH/hx/3H/hx/4cf85ene3hYhxj/cf9xj/cf9xj/cY/3H/cY/3GP9x/3GP9xj/cY/3GP9x/3GP9xj/PW4Us5HrcYj/cYiP9xiIj/cYiP9xiIj/cYiI/3GIiI/3E7UHK1r42IiIiIiI/3GIiIiIiIiIiIiIiIiIiIiIiIiIiDPFsr06TYiIiIcf+IiIiHH/iIiHH/iIiIcf+IiHH/iIhx/4iIcf+Ihx/4iIcf+Ihx/4hBhzwIjP+Ihx/4hx/4hx/4iHH/iHH/iHH/hx/4hx/4hx/4cf+Icf+HH/iHH/hx/4cf+HH/iHH/hx/4cf+HH/hx/4cf+HH/hx/3H/hx/4cTwMsbPzTnH/hx/3H/cf+HH/cf9x/3H/hx/3H/cf9x/3H/hx/3H/cf9x/3H/SELMi9Nx/3H/cf9x/3H/cf9xj/cf9x/3H/cf9x/3GP9x/3H/cf9xj/cf9x/3GP9x/3GP9x/3GP9x/3GP9x/3E7V7S1qEv/cYj/cYj/cYj/cYiP9xiP9xiI/3GIj/cYiP9xiIj/cYiP9xiIj/cYiIj/cYiIj/cYiIj/cYiIiP9xiIiIj/cYiIiIiP9xiIiIiIiI/3GIiIiIiIiIiIiIj/cYiIiIiIO1Amta/ZiHH/iIcf+Ihx/4iHH/iIcf+Ihx/4hx/4hx/4iHH/iHH/iHH/hx/4hx/4hx/4hx/4cf+Icf+HH/hx/4g9iESzd7tx/3H/cf+HH/cf9x/3H/cf+HH/cf9x/3H/cf9x/3H/cf9x/3H/cf9x/3H/cf9x/3H/cf8yrFO/U6z/cf9xj/cY/3H/cY/3GP9xj/cY/3GP9xj/cY/3GP9xj/cYMDhWv8epcYiIiP9xiIiIiP9xiIiIiI/3GIiIiIiIj/cYiIiIiIiIiIiIiIiIiIj/cYiIiIhx/4iIiIiDKNxb5yOoiHH/iHH/iIcf+Ihx/4hx/4hx/4hx/4hx/4hx/4hx/4hx/4cf+Icf+HH/iHH/hx/4cf+Icf+HH/hx/4cf+HH/hx/z2gVbRfqv9x/3H/cf9x/3H/cf9x/3H/cf9x/3H/cf9xj/cf9x/3H/cf9xj/cf9x/3FPQ1wbyv9x/3H/cY/3H/cY/3H/cY/3H/cY/3GP9x/3GP9xj/cf9xj/cY/zFJFbDG6o/3GIj/cYiI/3GIj/cYiI/3GIiI/3GIiI/3GIiI/3GIiIj/cYiIiIj/cYiIiIiP9xiIiIiIiI/3GIiIiIgzmnW9ZYqIhx/4iIiHH/iIiHH/iIhx/4iIcf+IiHH/iIcf+Ihx/4iHH/iIcf+Ihx/4hx/4hx/4iHH/iHH/iHH/iHH/hx/4OO/HuBA4cf9x/3H/cf9xj/cf9x/3H/cf9x/3H/cf9xj/cf9x/3H/cY/3H/N5kVumbqj/cY/3GI/3GI/3GI/3GI/3GI/3GI/3GI/3GIj/cYj/cYiD0vSrPQtYhx/4iIiIcf+IiIhx/4iIhx/4iIhx/4iIcf+IiHH/iIhx/4iHE/3wKwIP1x/4cf+Icf+Icf+HH/iHH/iHH/hx/4cf+Icf+HH/hxO/aDtQl8/4cf9x/3H/hx/3H/cf9x/4cf9x/3H/cf9x/4cf9x/3H/cf9x/3H/cf9x/3H/cf9x/3H/cf9x/3H/cf9x/3H/cY/3H/NKjGvVc5iP9xiP9xiP9xiP9xiI/3GI/3GIj/cYj/cYiP9xiIj/cYiP9xiI/3GIiP9xiIiP9xiIj/cYiIiP9xiIiI/3GIiIiP9xiIMn1lvoKacf+IiIiIiIcf+IiIiIcf+IiIiHH/iIiIcf+IiIhx/4iIcf+IiIcf+Ig0Bke9+bj/hx/4cf9x/3H/hx/3H/hx/3H/hx/3H/cf+HH/cf9x/3H/hx/3H/cf9x/3H/cf+HH/cf9x/3H/cf9x/3H/cf9x/3H/cf9x/3H/cf9x/3H/cf9x/3GP9x/3H/cf9x/3GP9x/3H/cf9xj/cf9x/3GP9x/3H/cY/3H/cY/3H/cY/zAX1rH4Kf9xiI/3GIiP9xiIj/cYiI/3GIiI/3GIiI/3GIiIg3axy5lONx/4hx/4hx/4hx/4hx/4cf+Icf+HH/iHH/hx/4gxu2O/RJxx/3H/hx/3H/cf+HH/cf9x/4cf9x/3H/hx/3H/cf9x/3H/hx/3H/cf9x/3H/cf9x/3H/cf9x/3H/cf9x/3H/cf9x/3H/NdPHvCw4iP9xiP9xiI/3GI/3GIj/cYj/cYiP9xiI/3GIj/cYiI/3GIiP9xiIj/cYNT5lu8GaiIiIiIiIiIiIiIiHH/iIiIiIiIiHH/iIiIiIhx/4iIiIhx/4iIiIcf+IiIhx/4iIhx/4iIcf+IiHH/iIhxPv6hsQFehx/4hx/4hx/4hx/4hx/4hx/4hx/4cf+Icf+HH/iHH/g+SFSyt6uHH/cf9x/4cf9x/3H/cf9x/4cf9x/3H/cf9x/3H/cf9x/4cf9x/3H/cf82FqW66Vpxj/cY/3GP9xj/cY/3GI/3GP9xj/cYj/cY/3GI/3GI/3GP9xiP82rRe7Uuj/cYiIiIiIiIiIiIiIiIiIiIiIiIiIiDlFmLe6Z4cf+Icf+HH/hx/4hx/4cf+HH/hx/4cf+HH/hx/4cf+HH/hx/4cTzufLQRg4/3GP9xiP9xiP9xiP9xiP9xiI/3GI/3GIj/cYj/cYg3DGi585eIiIiIiIiIcf+IiIiIiHH/iIiIiIcf+Ig9aeizlhdx/4cf9x/4cf9x/4cf9x/4cf9x/4cf9x/3H/hx/3H/cf+HH/cf9x/3H/hx/3H/cf9x/3H/cf9x/4cf9x/3H/cf9xMoUEvnr7j/cf9xj/cY/3GP9x/3GP9xj/cY/3GP9xj/cY/3GP9xhGPXysKI/3GI/3GP9xiP9xj/cYj/cY/3GI/3GI/3GI/3GILEBAGkv7/nH/iHH/iHH/iHH/iHH/iHH/hx/4hx/4hx/4cf+HH/iHH/hx/4cf+HH/hx/4gx49ewLCj/cf9x/3GP9x/3H/cY/3H/cY/3H/cf9xj/cY/3H/cY/3H/cY/3GP9x/3GP9xj/cY/3GP9xj/cf9xj/cTrmmLYZZ4/3GIiIiIiIiIj/cYiIiIiIiIiIiIiIOAWouPpXcf+Icf+Icf+HH/iHH/iHH/hx/4hx/4cf+HH/iHH/hx/4NZGhu25ecf+HH/cf+HH/hx/3H/hx/3H/hx/3H/hx/3H/cf+HH/cf9x/4cUtfbEoJcf9x/3H/hx/3H/cf9x/3H/cf9x/3H/cf9x/4cf9x/3H/cY/3H/cT8etrHhSYj/cYj/cY/3GI/3GI/3GI/3GI/3GI/3GI/3GIj/cYj/cYiP9xiI/3GIj/cYiI/3GIj/cYiI/3GIiD1mEbOZ7o/3GIiIiP9xiIiIiP9xiIiIiIiI/3GIiIiIiIiIiIiP9FKZzNZoiIiIiIiIiIiIiIiHH/iIiIiIiIiIiIhx/4iIiIQRes/oWHH/iIiIhx/4iIiHH/iIiIcf+IiHH/iIiHE2NfG5yg6HH/iIcf+Icf+Icf+Icf+Icf+Icf+HH/iHH/iHH/hx/4cf+Icf+HH/hx/4cf+Icf+HH/hx/4cf+HH/hx/3H/hx/4cf+HH/hx/3ExCmG/9Z7/hx/3H/cf+HH/cf9x/3H/hx/3H/cf9x/3H/hx/3H/cf9x/3H/cf9x/3H/cf82a7S6lEtxj/cY/3H/cY/3GP9xj/cY/3GP9xj/cY/3GP9xiP9xj/cY/3GI/3GP9xiP9xj/cTtwaLWPl4iIiIiIiIiIiIiIiIiIiIiIiIcf+IiDCrp7BkWIhx/4hx/4cf+HH/iHH/hx/4cf+HH/iHH/hx/4cf824ZS7Hmv/cf9x/3H/cf9x/3H/cf9x/3H/cf9x/3H/cf9x/3H/cf9x/3GDoO8rXxDXGP9xj/cY/3H/cY/3GP9xj/cY/3GP9xj/cY/3GP9xj/cTMe8r3hDY/3GIj/cYj/cYiP9xiIj/cYiP9xiIj/cYiI/3GIiP9xiIM+RivRudiIiIiP9xiIiIiIiIiIiIiIiIiIg0nWO8YpyHH/iIiIhx/4iIiHH/iIiIcf+IiIcf+IiHH/g9BoGz+X5x/4hx/4iHH/iHH/iHH/iHH/iHH/iHH/iHH/iHH/MAy0sQRL/3H/hx/3H/cf+HH/cf9x/4cf9x/3H/cf9x/4cf9x/3H/cf9x/3H/cf9x/3H/cf9x/3H/cf9x/3H/cf84FoG46X5x/3GP9x/3H/cY/3H/cY/3H/cf9xj/cf9xj/cY/3H/cY/3E+9gSyCfuP9xiP9xiP9xiI/3GI/3GIj/cYj/cYiP9xiI/3GIj/cTVwQbuPvoiIj/cYiIj/cYiIiI/3GIiIiI/3GIiIiIiP9xiIiIiIiIiI/3E03jS8IcuIiHH/iIiIiHH/iIiIhx/4iIiHH/iIhHSZybZocf+Ihx/4iIcf+Ihx/4iHH/iIcf+Ihx/4hx/4iHH/iHH/iHH/iHH/iHH/iHH/iD4DJLL823H/cf+HH/cf+HH/cf+HH/cf9x/4cf9x/3H/hx/3H/cf9x/4cf9x/3H/cf9x/3H/cf+HH/cf9x/3H/cf9x/3H/cf9x/3H/cf9x/3H/cY/3H/cf9x/3H/cf9x/3GP9x/3H/cf9xj/cf9x/3GP9x/3H/cY/3H/cY/3H/cY/3H/cY/3H/cY/3GP9x/3GP9xj/MqBWv1+p/3GIiP9xiIj/cYiIj/cYiIj/cYiIiP9xiIiIj/cYiIiIj/cYiIg+NEOyy7yIiIiHH/iIiIiIiIiIiIcf+IiIiIiIcf+IiIiIcf+IiIiHH/hCNbzspIiIcf+IiIcf+IiHH/iIcf+IiHH/iIcf+Ihx/4hx/zp25LaJG3H/cf+HH/hx/3H/hx/3H/hx/4cf9x/4cf9x/3H/hx/3H/hx/3H/cf+HH/cf9x/3H/hx/3H/cf9x/3H/cf+HH/cf9xOcYRtznu/3H/cf9x/3GP9x/3H/cf9x/3H/cY/3H/cf9x/3GP9x/3H/cY/3H/cT+HBLF4+/9xiP9xj/cYj/cYj/cY/3GI/3GI/3GI/3GI/3GI/3E7zdO1MiyP9xiIiIiP9xiIiIiI/3GIiIiIiIiDIHwr74PYiIiIiIiIcf+IiIiIiIiHH/iIiIiIhx/4iIiIgw5cWwKjqIcf+HH/iHH/hx/4cf+HH/iHH/hx/4cf+HH/hx/4cf9x/4NnhxuoeOhx/3H/cf+HH/cf+HH/cf9x/4cf9x/3H/hx/3H/cf9x/4cf9x/3H/cf9x/3H/cf9x/4cf9x/3H/cf9x/3H/cf9x/3H/cf9xRsc8k4xx/3H/cf9x/3H/cY/3H/cf9x/3GP9x/3H/cY/3H/cf9xj/cf9x/3GDA0s7/LTHGP9xj/cYj/cYj/cY/3GI/3GI/3GI/3GI/3GI/3GIj/cYj/cYiP9xiI/3GIj/cYiP9xiI/3GIiP9xiIj/cYgx0yS/LNuIiIiIiIiIiI/3Fx/4iIiIiIiIiIiIiIiIiIiIhx/4iIiIiIiIcf+IiEIv3O0CiIiHH/iIiHH/iIiHH/iIiHH/iIhx/4iHH/NTLlu80acf+HH/hx/3H/hx/4cf9x/4cf9x/4cf9x/4cf9x/4cf9x/4cf9x/3H/hx/3H/cf9x/4cf9x/3H/cf+HH/cf9x/3H/cf9x/3H/POFWtB6pcY/3GP9xj/cY/3GI/3GP9xj/cYj/cY/3GI/3GI/3GP9xiP9xiP9xiP9xiP9xiP9xiI/3GI/3GIj/cYPV71s6EKiIiIiIiIiIiIiIiIiIiIiIiIiIiIhx/4iIiIiIiIiHH/iIiIiIhx/4g3MIi5z3eHH/cf+HH/hx/4cf9x/4cf+HH/cf+HH/cf+HH/cf+HH/cf+HH/NXXSu4otcf9x/3H/cf9x/3H/cf9x/3GP9x/3H/cf9x/3GP9x/3H/cT2Q07JvLHGP9xiP9xj/cY/3GP9xiP9xj/cYj/cY/3GI/3GI/0DXPBOMj/cYj/cYj/cYj/cYj/cYiP9xiI/3GIj/cYiP9xiI/3GIiP9xiI/3GIiI/3GIiP9xiIiI/3GIiI/3GIiIiP9xiIiIiP9xiIiIiIiP9xiIiIiIRyv8nUCIiIiIiIiIiIiIiIiIiIiIiIiIcf+IiIiIiIiIiHH/iIiIiIiHH/iIiIiHH/iIiIhx/4iIhx/4iINmwJu5P2/4cf9x/3H/hx/3H/cf+HH/cf9x/3H/hx/3H/cf9x/3H/hx/3H/cf87qUW2Vrr/cY/3H/cY/3GP9xj/cY/3GP9xj/cY/3GI/3GP9xj/cYMqCxvl9Oj/cYj/cYj/cYj/cYiP9xiI/3GI/3GIiP9xiI/3GIj/cYiI/3GIiP9xiIiP9xiIiP9xgj/LAa4DT+/4cf9x/4cf+HH/cf+HH/cf+HH/cf+HH/cf+HH/cf9x/4cf9xPP26tAJFiP9xiI/3GI/3GI/3GIj/cYiP9xiP9xiIggnOIaBzHecf+HH/hx/3H/hx/4cf9x/4cf9x/4cf9x/3H/hx/3H/hx/3H/cTtYWLSnp3GP9xj/cY/3GI/3GP9xiP9xj/cYj/cYj/cY/3GI/3E9nDizY8eIiIiIiIiIiIiIiIhx/4iIiIiIiIiIiIcf+IiIiIiIcf+IiIiILzMmKizNnYcf+Icf+Icf+Icf+Icf+Icf+Icf+HH/iHH/hx/4g/VSGyqt7/hx/4cf+HH/hx/4cf+HH/cf+HH/hx/4cf9x/4cf9x/4cf+HFY/dcChx/3H/cf+HH/cf+HH/cf9x/4cf9x/3H/cf+HH/cf9x/3H/MojCv3c9/3H/cY/3H/cf9x/3GP9x/3H/cY/3H/cY/3H/cY/3H/cY/3E8ZxGzmO5xj/cY/3GP9xj/cY/3GP9xj/cY/3GP9xiP9xj/cY/3GI/3GP9xRNNcwsqP9xiP9xj/cYj/cYj/cYiP9xiP9xiP9xiI/3GIj/cYS5PMVsOP9xiIj/cYiIj/cYiI/3GIiI/3GIiIj/cYTdVMIqtxiIiIiI/3GIiIiIiP9xiIiIiIiIiIPuomshXZhx/4iIcf+IiIcf+Ihx/4iIcf+Ihx/4iHH/iIcf+Ihx/4iHH/iHH/iHH/iHH/iHH/iHH/iHH/g3M6G5zF5x/4cf+HH/hx/4cf+HH/hx/4cf9x/4cf+HH/hx/3H/OzTDtss8/3H/cf9x/3H/cf9x/3H/cf9x/3H/cf9x/3GP9x/3H/cf9x/3H/cY/3H/cf9xj/cf9x/3GP9x/3H/cY/3H/cY/3H/cY/3H/cY/3H/cTeJAbh2/nGP9xj/cY/3GP9xj/cY/3GP9xiP9xj/cY/3GI/3GP9xiP9xj/OORyuRuNiIj/cYiP9xiI/3GIiP9xiIiP9xiIj/cYiIj/cYiIiP9xiIiIj/cYiIiIj/cYiIiIiIj/cTeBj7l+cIcf9x/4cf9x/4cf9x/3H/hx/3H/cf+HH/cf9x/4cf9x/3H/cf9x/4cf9x/3H/cf9x/3H/cf9b/dYC/3H/cf9x/3H/cf9x/3H/cf9x/3H/cf9x/3H/cf9xj/cf9x/3H/cf9xj/cf9x/3GP9x/3H/cY/3H/cf9xj/cf9xj/cf9xj/cf9xj/cY/3H/cY/3GP9x/3GP9xj/cY/3GP9xj/cY/zkONbfxynGIiP9xiIj/cYiI/3GIiI/3GIiIj/cYiIiI/3GIiIiI/3GIiIiIiP9xiIiIiIiIg6TsS2sTuIiIiHH/iIiIhx/4iIiHH/iIiHH/iIhx/4iD3WWbMppnH/cf9x/3H/cf+HH/cf9x/3H/cf9x/3H/cf9x/4cf9x/3H/cf8pt2walIk+/4cf+HH/hx/4cf9x/4cf+HH/cf+HH/hx/3H/hx/3H/hx/3H/hx/3H/cf+HH/cf9x/4cf9x/3H/hx/3H/cf9x/3H/hx/zDtuLEiR4j/cYj/cY/3GI/3GI/3GIj/cYj/cYj/cYiP9xiI/3GI/3GIiP9xiI/3GIg/XmexoZiIiIiIiIiHH/iIiIiIhx/4iIiIiHH/iIiIhx/4iIiHExYEi+n7eHH/hx/3H/hx/3H/hx/3H/hx/3H/cf+HH/cf+HH/cf9x/3H/hx/3H/cS4b5zo+QYxx/4iIiIcf+IiIhx/4iIhx/4iIcf+IiIcf+IgtKSwaTW0+iIiIiIiIiIiHH/iIiIiIiIiIiIcSxg8RpJ8O7/cY/3H/cY/3H/cY/3GP9x/3GP9xj/cY/3H/cY/3GP9xg+cMiyjzeIiIiP9xiIiIiIiIiIiIj/cYiIiIiIiIiIiIiIiIiIiIiIiIcf+IiIiIiIOpZHt2m4/4cf+Icf+Icf+HH/hx/4hx/4cf+HH/hx/4hx/4cf+HH/hx/4ONoIuCX3cY/3H/cf9xj/cf9xj/cf9xj/cY/3H/cY/3GP9x/3GP9xj/cY/3GP9xj/cf9xj/cYj/cY/3GP82wha7PemI/3GIiIiP9xiIiIj/cYiIiIiP9xiIiIiIiI/3GIiIiIiIiIiIiIiP9xiIiIiIiIiIiIiIiDFXmLC4Z/+HH/iHH/hx/4hx/4cf+HH/hx/4hx/4cf+HH/hx/4cTlXt7eoSP9x/3H/cY/3H/cf9xj/cf9xj/cf9xj/cf9xj/cY/3H/cY/3GP9x/3Ewn+ewcBj/cYiIiP9xiIiIiP9xiIiIiIj/cYiIiIhJCix/XYj/cYiIiIiIiIiIiIiIiIiIiIKkZSGnua3v9x/3H/cf9xj/cf9x/3GP9x/3H/cY/3H/cY/3H/cY/3H/cY/3H/cY/3GP9x/3GP9xj/cf9xj/cY/3GDZOaLmxl3GIiIiIiP9xiIiIiIiIiI/3GIiIiIg2HCe649hx/4iIcf+Ihx/4iHH/iHH/iIcf+Icf+Icf+Icf+Icf+Icf+Icf+Icf+Icf+HH/iHH/hx/4cf+Icf+HH/hx/4cf+HH/iHH/hx/4cf9x/4cf+HH/hx/4cf+HH/cf+DBjVLCsq3H/cf9x/3H/cf9x/3H/cf9x/3H/cY/3H/cf9x/3H/cY/3H/cf9xj/cf9x/3GP9x/3GP9x/3H/cY/3H/cY/3GP9x/3GP9xj/cf9xj/cY/3H/cY/3GP9xj/cY/3GP9xj/cYPrUlskraiI/3GIiI/3GIiI/3GIiI/3GIiIj/cYiIiIhMLnxNGP9xiIiIiIiI/3GIiIiIiIiIiIiIiIj/cYiIiIiIiIiIiIcf+IiIiIiIiIgxN6iw2Ff/hx/4hx/4cf+HH/hx/4cf+HH/hx/4cf+HH/hx/3H/hx/4cf9xMKy2sGNJ/3H/cY/3H/cY/3H/cY/3H/cY/3H/cY/3H/cY/3GP9xj/cf9xj/JCvwGu1A/v+IiIcf+IiHH/iIhx/4iHH/iIhx/4iHH/iIcShxZVqo6aqP9xiP9xiP9xiP9xiP9xiP9xiI/3GI/3GIj/cYiP9xiI/3Ei5y4a8Y0ej/cY/3GI/3GP9xiP9xj/cYj/cYj/cYj/cYj/cYj/cYiP9xiP9xiI/3GI/3GIj/cYiP9xiIj/cYiP9xiIOtGiti5d/3GIiIiIiIj/cYiIiIiIiIiIiIj/cYiDr+UbYBrnH/iIiIiIiIiIiIiIcf+IiIiIiIhx/4iIiIhx/4iIiIcf+IiIgzMSe9zthx/4cf+HH/cf+HH/hx/4cf9x/4cf+HH/cf+HH/cf+HH/cf+HH/cf+HH/cf+HH/cf9x/4cf9x/3H/cf+HH/cf9x/3H/cf8/Hcax4jlxj/cY/3GP9xiP9xj/cY/3GI/3GP9xj/cYj/cYj/cY/3GI/0xCbFvZiP9xiP9xiI/3GI/3GIj/cYj/cYiP9xiI/3GIiD2ZpLNmW4iIiIiIiIiP9xiIiIiIiIiIiHH/iIiIiIiIiIiIiIiIhx/4iIiIiIiDO0aL1Ll3H/hx/4cf+HH/cf+HH/hx/4cf+HH/cf+HH/hx/3H/hx/3H/hx/3H/hx/3H/hx/3H/cf+HH/cf9x/4cf9x/3H/cf+HH/cf9x/3H/cTRep7yhWI/3GI/3GP9xj/cYj/cYj/cY/3GI/3GI/3GI/3GI/zw2ubXJRoiIiHH/iIiIiIiIcf+IiIiIhx/4iIiIcf+IiIiHH/iIiHH/iIiHH/iIhx/4g7oKe2X1j/hx/3H/hx/3H/hx/3H/cf+HH/cf9x/4cf9x/3H/cf8zmle+ZaiP9xj/cYj/cY/3GP9xj/cYj/cY/3GP9xiP9xiP9xj/cYgw+6iwFFeIiIiIcf+IiIiIiIiIiIiIiIiIhx/4MeVosCqX/4cf+HH/hx/4cf+HH/hx/4cf+HH/hx/4cf+HH/cf+HH/hx/3EtUOJKWvHb/3H/hx/4cf+HH/cf+HH/hx/3H/hx/3H/hx/3H/hx/3H/cTHjJ78c2I/3GP9x/3GP9xj/cY/3GP9xj/cY/3GP9xj/cY/3GI/3GP9xOcoGtzX5j/cYiIiIj/cYiIiIiP9xiIiIiIiI/3GIiIiIiEBWTAubiIiIiI/3GIiIiIiIiIcf+IiIiIiIiIiIiIiIiIcTwUVbPrqnH/iIcf+Icf+Icf+Icf+Icf+Icf+Icf+Icf+HH/iHH/hx/4hx/4cf+HH/iHH/hx/4cf+HH/hx/4cf+HH/hx/4cf+HH/cf+HH/hx/4cf9x/4cf9x/4cf+HH/cT9407GHLP9x/3H/cf9x/3H/cf9xj/cf9x/3H/cf9xj/cf9x/3GP9x/3H/cYSi38XSBxj/cY/3H/cY/3GP9x/3GP9xj/cY/3GP9xj/cY/3GP9xj/cY/3GP9xj/cYj/cY/3GP9NH+xOAYj/cYj/cYj/cYiP9xiP9xiP9xiI/3GIj/cYiP9xiI/zUbNLvky3GIiIiIiIiIiIiIj/cYiIiIiIiIiIiIiIiIiIhx/4iIiIiIPI+EtXB7/4iIcf+Ihx/4iHH/iIcf+Icf+Ihx/4hx/4R1ZMmpuIcf+Icf+Icf+HH/iHH/iHH/hx/4cf+Icf+HH/hx/4PK3HtVI4/3H/cf9x/3GP9x/3H/cY/3H/cf9xj/cf9xj/cf9xj/cf9xj/cSRNQhrLK96IiHH/iIhx/4iIcf+Ihx/4iHH/iIcf+Ihx/4hx/4iHH/iHH/iHE5VHm3q4b/cf9x/3GP9x/3H/cf9x/3GP9x/3H/cf9xj/cf9xj/cf9x/3GP9x/zEECbAM9v9xiIiI/3GIiIj/cYiIiIj/cYiIiIiI/3GIiIiIiIiIj/PdvStCQthx/4iIiIiIiIiHH/iIiIiIhx/4iIiIhx/z1ZcrSmjf+Ihx/4iHH/iIcf+Icf+Ihx/4hx/4iHH/iHH/iHH/iHH/hx/4hx/4hx/4cf+Icf+HH/iHH/g6R1+3uKCP9xiP9xiP9xiI/3GI/3GIj/cYiP9xiIj/cYiP9xiIj/cYiI/3GIiI/3GIiI/3GIiIj/cYiIiP9xiIiIiP9xiIiIiIj/cYIukCGuFv3nH/hx/3H/cf9x/3H/cf9x/3H/cf9x/3H/cf9x/3H/cf9x/3H/cf9xg2m4a6ZHmP9xiP9xiP9xiP9xiP9xiP9xiP9xiI/3GI/3GIMIposIWXiIiIiIiHH/iIiIiIiIcf+IiIiIhx/4iIiIcf+IiIhx/4iIhx/4iDP3fr0IgXH/cY/3H/cY/3H/cY/3H/cY/3H/cY/3H/cY/3GP9x/3GP9xj/cVUe2+GP9xj/cY/3GP9xj/cY/3GP9xj/cY/3GP9xiP9xj/cYj/cY/3Eoo3Aahcj+iHH/iHH/iIcf+Icf+Icf+Icf+Icf+Icf+Icf+Icf+HH/iHH/hx/4hx/4cf+HEv/6RqMAW5iHH/hx/4hx/4cf+HH/iHH/hx/4cf+HH/hx/4cf+HH/ggQ2MaDMnOcYiIiIiIiI/3GIiIiIiIiIiIiIiIiIiC4fgCo+B/2I/3GIiIiIiIiIiIiIiIiIiIiIIpbiGvaR3v9x/3GP9x/3H/cY/3H/cY/3H/cY/3GP9x/3GP9xj/cf9xj/cY/3GP9x/3GP9xj/cY/3EzJDm928aIiIiIiI/3GIiIiIiIiIiIiIiIiIiIiIiIiIiDtfq7agVP+HH/hx/3H/hx/3H/hx/3H/hx/3H/hx/3H/cf+HH/cf9x/4cf89ylS0Nav/cf9x/3GP9x/3GP9x/3GP9x/3GP9x/3GP9x/3GP9xj/cY/3H/cY/3GP9xj/cSYkoRqtte6Ihx/4iHH/iIcf+Ihx/4iHH/iHH/iHH/iIcf+Icf+Icf+Icf+Icf+HH/iHH/hx/4gwVNexuyj/cf9x/3H/cf9xj/cf9x/3H/cf9xj/cf9x/3GP9x/3H/cY/3H/cY/3H/cf8qMbkqjORtiIj/cYiIj/cYiIj/cYiIj/cYiIiP9xiIiIj/cYgny9sao0JOj/cYj/cYj/cYj/cYj/cYj/cYiP9xiP9xiCP31hrQgp5x/4cf9x/3H/cf9x/3H/cf9x/3H/cf9x/3H/cf9x/3H/cf9x/3H/cf9x/3GD1S97OtCIj/cYj/cYiP9xiI/3GIj/cYiP9xiIj/cYiI/3GIiP9xiIiP9xiIiP9xiIOt94tiCHiHH/iIiHH/iIhx/4iIhx/4iIcf+Ihx/4iHH/iIhx/4hx/4gx67a/FElx/4cf9x/3H/hx/3H/cf+HH/cf9x/3H/cf+HH/cf9x/3H/cf9x/3H/cf9x/3H/hx/3H/cf9xj/cf9x/3H/cf9x/zbIuLs3R4iP9xiI/3GIj/cYiP9xiIj/cYiI/3GIiP8wY+ixrBeIcf+IiIhx/4iIiHH/iIiHH/iIhx/4iINCEXvd7o/4cf9x/4cf9x/4cf9x/4cf9x/3H/hx/3H/hx/3H/cf9x/4cf9x/3H/cf9x/z2ieLNdh3GP9xiP9xj/cYj/cYj/cYj/cYj/cYj/cYj/cYiP9xiP9xiIOe8ItxD3iIiIiIiIiIiIhx/4iIiIiIhx/4iIg+uhGzRe7/iIiHH/iIiHH/iIhx/4iIcf+IiHH/iIcf+IO88XtTDohx/3H/hx/3H/cf+HH/cf9x/4cf9x/3H/cf9x/4cf9x/3EuLgMaLR/OiIiIiIiIiIiIhx/4iIiIiIhx/4iINFwLvaP0/3H/hx/3H/cf+HH/cf9x/3H/hx/3H/cf9x/3H/cf9x/3H/cf+HH/cf9xNObYvBknj/cYj/cYiP9xiP9xiI/3GIj/cYiP9xiI/3GIiP8+Gjm05cb/iIiIiHH/iIiIcf+IiIcf+IiIcf+IiHH/iD4cVbLjqocf+HH/hx/4cf+HH/hx/4cf9x/4cf+HH/cf+HE/ZZ+xmmCP9xiIiP9xiIiP9xiIiIj/cYiIiI/3GIiIiDGpyL9WN3H/iIhx/4iHH/iIcf+Ihx/4hx/4iHH/iHH/iHH/iHH/iHH/iHH/iHH/iHH/hx/4hx/4cUiYPHZ8cf+HH/hx/4hx/4cf+HH/hx/4cf+HH/hx/4cf9x/4cf+HE1pfe7Wgj/cf9xj/cf9xj/cY/3H/cY/3GP9x/3GP9xj/cY/3GP9xj/cY/zWJ17x2KIiIiP9xiIiIiIiI/3GIiIiIiIiIiIiIiIiP9xiIiIiIiIiIgqxJEaY7bucf9x/3H/cY/3H/cf9x/3GP9x/3H/cf9xj/cf9xj/cf9xj/cf9x/zcwqLrPV4iP9xiIiP9xiIiIj/cYiIiIj/cYiIiIiIOGCouJ9Xhx/4iHH/iIcf+Ihx/4iHH/iHH/iHH/iIcf+Icf+Icf+Icf+Icf+HH/iHH/hx/4hx/4cf+Icf+HH/hx/4cf82gya6fNlx/3H/cf9x/3H/cf9x/3H/cf9xj/cf9x/3H/cf9x/3GP9x/3H/cY/3E+Hbiy4keI/3GIiP9xiIj/cYiIiP9xiIiI/3GIiIiP9xiIiIiP9xiIiIiIiC9pZBopab7/cf9xj/cf9x/3H/cf9xj/cf9x/3GP9x/3GP9x/3H/cYOT05tsLGcYiIiI/3GIiIiP9xiIiIiI/3GIiIPoT6snsFhx/4hx/4cf+Icf+Icf+HH/iHH/hx/4cf+Icf+HH/hx/4cf8udM06SLMscf+IiIcf+IiHH/iIcf+IiHH/iIcf+Ihx/4hx/4gjf+Ia6AHeiI/3GIj/cYiP9xiI/3GIj/cYiI/3GIiP9xgyu1m+RKaIcf+IiIhx/4iIhx/4iIcf+IiHH/iIhx/4iHH/iDxfR7WguP9x/3H/hx/3H/hx/3H/cf9x/4cf9x/3H/cf9x/4cf9x/3H/cf9x/3H/cf9x/3H/cf9x/3H/cf9x/3H/cf9x/3H/cf80L8e90DiI/3GI/3GIj/cYj/cYiP9xiI/3GIj/cYiI/3GIj/cYiI/3GIiI/3GIiP9xiIiI/3GIiIj/cYiIiI/3GIiIiIj/cYMwJUvf2riIiHH/iIiIiIiIcf+IiIiIcf+IiIiIcf+IiIhx/4iIhx/4iIhx/4iIcf+IiHH/gzuQa9Rvlx/3H/hx/4cf+HH/cf+HH/cf+HH/cf+HH/cf+HH/cf+HH/cf+HE5Hdi24idxj/cYj/cY/3GP9xiP9xj/cYj/cYj/cYj/cYj/cYj/cYj/cYj/cYj/cYiP9xiI/3GI/3GIj/cYiI/3GIj/cTeENrl7yYiIiIiIiIiIcf+IiIiIiIiIiHH/iIiIiIiHH/iIgwmvewdQiHH/hx/4cf+HH/hx/3H/hx/4cf+HH/cf+HH/cf+HH/cf+HH/cf+HH/cf+HH/cf9x/4cf9xP4znsXMY/3GP9xiP9xj/cY/3GP9xiP9xj/cY/3GI/3GI/3GP9xiDu1mrZKZf+IiIiIiIiHH/iIiIiIhx/4iIiIcf+IiIMHKtsZ1S/3H/cf9x/3GP9x/3H/cf9x/3GP9x/3H/cY/3H/cf9xj/cf9xg7trO0SUxxj/cY/3GI/3GI/3GP9xiP9xiP9xiP9xiP9xiP9xiP9xiI/3GI/yj5URqQau6HH/hx/4cf+Icf+HH/hx/4cf+HH/hx/4cf9x/4cf+HH/hx/3H/hx/4cf9x/4cf+HH/cf+HH/cf+HH/cf9x/4cf9x/4cf9x/3H/cSKyBxrk346Ihx/4iIiHH/iIiHH/iIhx/4iIcf+IiHH/iIcf+Ig+TPezswj/hx/3H/cf+HH/cf9x/3H/cf9x/4cf9x/3H/cf9x/3H/cf9x/3E3Y1S5nKuP9x/3GP9xj/cY/3GP9xj/cY/3GP9xj/cY/3GP9xj/cY/3GI/3GP9xj/cYj/cT7nMrIYzY/3GI/3GIiP9xiI/3GIj/cYiI/3GIiP9xiIiP9xiIiP9xg0V7O8qEyIiIiIiIiIiIiIiIiIiIiIcf+IiIiIiIiIiIcf+IiIiIiIcf+IiIiIcf+IiIiHH/iIiIcf+IiIcf+IiIcf+IiHH/iIhx/4iHH/iD6cBLJj+4cf+Icf+HH/hx/4cf+HH/hx/3H/hx/4cf+HH/hx/3H/hx/4cf9x/4cf9x/4cf9x/4cf9x/4cf9x/4cf9x/3H/hx/3H/cf9x/4cf9x/3H/cf9x/4cf9x/3H/cf9x/3H/cf9x/3H/cf9x/3H/cf9x/3H/cf9x/3H/cf9x/3H/cY/3E7upS1RWv/cY/3GP9xj/cYj/cY/3GI/3GP9xiP9xj/cYj/cYj/cYj/cYj/cYj/cYj/cYiP9xiP9xiI/3GIj/cYiP9xiI/3GIiP9xiIj/cYiI/3GIiI/3GIiI/3E8guK0fR2IiIiIiP9xiIiIiIiIiIiIiIiIiHH/iIiIiIiIiIiIiIcf+IOkFxtr6OiHH/iIiIcf+IiIhx/4iIcf+IiIcf+IiHH/iIOlgntqfYcf+HH/cf+HH/cf+HH/cf+HH/cf9x/3H/hx/3H/cf9x/4cf9xPeuHsxR4/3GP9xiP9xj/cY/3GI/3GP9xiP9xiP9xj/cYj/cYj/cYj/cYj/cYiP9xiP9xiI/3GIj/cYj/cYiI/3GIPcimszdZcf+IiIiIiIiIiIiIiIhx/4iIiIiIiHH/iIiIiIcf8t9RsaQK5OiIiIiP9xiIiIiIiIj/cYiIiIiIiIiIiIiIiIiIj/cYiIiHH/iIiIPTD3tM8I/4hx/4hx/4hx/4cf+Icf+HH/iHH/hx/4cf+HH/iHH/hx/4cf+HH/hx/4cf+HH/cf+HH/hx/4P/c1sQjKcf9x/3H/cf9x/3GP9x/3H/cf9x/3GP9x/3H/cY/3H/cf9xj/cf9xj/cSg/4RqMAe6IiIhx/4iIhx/4iIcf+IiHH/iIhx/4iHH/iIhx/4iHH/iHH/iIcf+Icf+Ihx/4hx/4hx/4hx/4hx/4hx/4cf+Icf+Icf8wQfSwzguHH/cf9x/3H/hx/3H/cf9x/3H/cf9x/4cf9x/3H/cf9x/3H/cf9x/3H/cf9x/3H/cf9x/3GP9x/3H/cf9x/3H/cY/3H/cf9x/3GP9x/3H/cY/3H/cf9xj/cf9xj/cf9xNSomu9XZiI/3GIj/cYiP9xiIj/cYiP9xiIj/cYiI/3GIiI/3GIiI/3GIiIj/cYiIiIj/cYiIiIj/cYiIiIiIiP9xiIiIiDxh9bWeCv+IiIcf+IiIcf+IiHH/iIhx/4iIcf+Ihx/4iHH/iIcf+Ihx/4iHH/iHH/iHE2LoG50X5x/4cf+Icf+HH/hx/4cf+HH/iHH/hx/4cf+HH/cf+HH/hx/4cf81RdG8ui7/cf+HH/cf+HH/cf9x/3H/hx/3H/cf9x/3H/hx/3H/cf9x/3H/cf9x/3H/cf9x/3H/cf9x/3H/cf9x/3H/cf9x/3H/cf9xj/cf9x/3H/cf9xj/cf9x/3H/cY/3H/cY/3H/cf9xj/cf9xj/cf9xj/cf9xj/cf9xj/cY/3H/cY/3GP9xj/cY/3GP9x/3GP9xj/cYOdgztyfMiI/3GI/3GIj/cYiP9xiI/3GIj/cYiI/3GIiP9xMXySv4NtiIiIiIiP9xiIiIiIiIiIiIiIj/cYg/vB6yQ+H/cf+HH/cf9x/4cf9x/3H/hx/3H/cf+HH/cf9x/3H/cf+HH/cTtUbrSrkXGIiIiIj/cYiIiIiI/3GIiIiIiIiIiI/zVEaLy7l4hx/4hx/4hx/4iHH/iHH/iHH/iHH/iHH/g7bRm2kub/cf9x/3H/cY/3H/cf9xj/cf9x/3GP9x/3H/cY/3H/cY/3H/cY/1s+1sGP9xj/cf9xj/cY/3H/cY/3GP9xj/cY/3GP9xj/cY/3GP8xFOO/6xxxiI/3GIj/cYiP9xiIj/cYiI/3GIiI/3GIiP9xOSu+t9RBcf+Icf+HH/hx/4cf+HH/hx/4cf+HH/hx/4cf+HH/cf+HH/hx/4cf9x/4cf9x/4cf+HH/cf+HH/cf9x/4cf9x/4cf9x/ynGACqTn/3/cf+HH/cf+HH/hx/3H/hx/3H/cf+HH/cf+HH/cf9x/4cf83Zuq6mRWP9xiP9xiP9xiI/3GIj/cYiP9xiI/3GIiP9xiIj/JnpRGrha7ocf9x/4cf+HH/hx/3H/hx/4cf9x/4cf9x/4cf9x/4cf9x/4Pa0ptFLW/3GP9xj/cYj/cY/3GP9xiP9xiP9xj/cYj/cYj/cYj/cYIWI1GvncrnH/cf+HH/cf+HH/cf+HH/cf+HH/cf9x/4cf9x/3H/cf+HH/cf89ROG0ux7/cf9x/3H/cf9x/3H/cf9x/3GP9x/3H/cf9x/3GP9x/3H/cScBaxqv6U7/hx/3H/hx/3H/hx/3H/hx/3H/hx/3H/cf+HH/cf9x/4cf9x/3E2cAG5j/6HH/cf9x/3H/cf9x/3H/cf9x/3H/cf9xj/cf9x/3H/cf9x/3H/cY/3E8mUW0Zrr/cYj/cY/3GI/3GP9xiP9xiP9xiP9xiP9xiP9xiI/3GI/3FO8Xwg6IiP9xiI/3GIj/cYiI/3GIiP9xiIiP9xiIiP9xiIiI/3GIiIj/cT0yhLPNe4iIiIiIcf+IiIiIiIiIhx/4iIiIiIcf+IiIiIcf+IMiQIvtv3cf+HH/cf+HH/hx/3H/hx/4cf9x/4cf9x/4cf9x/4cf9x/4cf9x/3H/hx/3H/cf9x/4cf9x/3H/cf+HH/cTLX574oGI/3GP9xiP9xiP9xj/cYj/cYj/cYj/cYj/cYj/Ng+Uu/BriIj/cYiIiIiI/3GIiIiIiIiIiP9xiIiIiITofMJ4OIiIiIiIiIiIiIiIiHH/iIiIiIiIiIhx/4iIiIiIcf+IJXgKOth/XIj/cYiI/3GIiP9xiIj/cYiIj/cYiIj/cYiIiP89UV60rqFx/4cf+HH/iHH/hx/4cf+HH/hx/3H/hx/4cf+HH/gzdfS+igv/cf9x/3H/cf9xj/cf9x/3H/cf9xj/cf9x/3H/cY/3H/cf9xj/cf9xj/cf9x/3GP9xR+yckTb/cY/3GP9xj/cf9xj/cY/3GP9xj/cY/3GP9xj/cY/3GP9xiP8wriWxYdqP9xiIiP9xiIiP9xiIiIj/cYiIiIj/cYiIg7dQe1iviIiHH/iIiHH/iIhx/4iIcf+IiHH/iIhx/4iHH/iIcf+Ihx/4hx/4iHH/iHH/iIcf+Icf+Icf+IPhnmsuYZcf9x/3H/cf9x/3H/cf9x/3H/cf9x/3H/cf9x/3H/cf9x/3H/cf9x/3H/cf9xj/cf9x/3H/cY/3H/cSlaxBp6U76Ihx/4iHH/iIcf+Ihx/4hx/4iHH/iHH/iHH/iIcf+DjzlrgMaXH/cf+HH/cf9x/3H/cf9x/3H/cf+HH/cf9x/3H/cf9x/3H/cf9x/3GP9x/3H/cf9x/3E1Q6e7vFiP9xiI/3GI/3GIj/cYj/cYiP9xiIj/cYiP9xiIj/cYiI/3GIiP9xiIiP9xiIiI/3GIiIiP9xiIiIj/cYgjRk0a25sucYiP9xiI/3GIj/cYiP9xiI/3GIiP9xiIj/cYiI/3GIiI/3GIiI/3GIiIj/cYiIiIg28gO6DfyIiIiIiIiIiHH/iIiIiIiIiIiIiIiE4NnC8mhx/4iIiIiHH/iIiIhx/4iIiIcf+IiIcf+IiIcf+IiHH/iIhx/4iIcf+Ihx/4iHH/iIcf+IO+A2th/J/3H/hx/3H/hx/3H/cf+HH/cf9x/4cf9x/3H/cf+HH/cf9x/3H/cf+HH/cf9x/3H/cf9x/3H/cf9x/3H/cf9x/3H/cf9x/3H/cTslBbXa+o/3GP9xiP9xj/cY/3GP9xiP9xj/cYj/cYj/cY/3GI/3GI/3GI/3GI/3GI/3GIj/cYj/cYiP9xiI/3GIj/cYiP9xiIj/cYiP9xiIiP9xiIj/cYiIMpMVvmzqiIiIiIiIiHH/iIiIiIiIiIhx/4iIiIiIhx/4g7oEe1X7iHH/hx/4cf+Icf+HH/cf+HH/hx/4cf+HH/hx/3H/hx/4cf9x/4cf9x/4cf+HH/cf+HH/cf9x/4cf9x/3H/hx/3H/cf+HH/cf9xM3E2vY7Jj/cY/3GP9x/3GP9xj/cY/3GP9xj/cY/3GI/3GP9xj/cYj/cY/3GP9xiP9xiP9xj/cYj/cYj/cYj/cYj/cYj/cYiP83Lte60SiIiIiIiIiIiIiIiHH/iIiIiIiIiIcTR3GLuI53H/hx/4cf+HH/hx/4cf+HH/hx/3H/hx/4cf+HH/cf+HH/hx/3H/hx/3H/hx/3H/hx/3H/MDgHsdf4/3H/cY/3GP9xj/cY/3H/cY/3GP9xj/cY/3GP9xiP9xj/cY/3GP9xiP9xj/cY/3GI/3GI/3GP9xiP9xiP9xiP9xiP9xiP9xiDTsVrwTqYiIiIiIiIiIiIiIiIiIiIiIiIiIiIiIiHH/iIiIiIiIiIcf+IiIiIiIcTkiNrfdyf+Icf+HH/iHH/hx/4cf+Icf+HH/hx/4cf+HH/hx/4cf+HH/hx/4cf9x/4cf+HH/cf+HH/hx/3H/hx/3H/hx/3H/hx/3H/hx/3H/hx/zC4B7BX+HGP9xj/cY/3GP9xj/cY/3GP9xj/cY/3GP9xj/cY/3GI/3GP9xiP9xj/cYj/cY/3GI/3GI/3GI/3GI/3GI/3GIj/cYj/cYiP9xiP9xiI/3GIj/cYiI/3GIiP9xgkl71a9oQq/3H/cY/3H/cY/3GP9x/3GP9xj/cf9xj/cY/3GP9xj/cY/3GP9xMBoYv+XncYiIiIiIj/cYiIiIiIiIiIiP9xiIiIg5x2y3OJNx/3H/hx/4cf+HH/cf+HH/hx/3H/hx/3H/hx/3H/hx/3H/g2kcW7bjqP9x/3GP9x/3GP9x/3GP9x/3GP9xj/cf9xj/cY/3GP9xj/LyTkKj2xvYj/cYj/cYj/cYj/cYiP9xiP9xiI/3GIj/cYiP9xiI/3GIiP9xiI/3GIiI/3GIiP9xiIiP9xiIiI/3GC7qoRoxVe7/hx/3H/hx/3H/cf+HH/cf9x/3H/hx/3H/cf9x/4cf9x/3H/cf9x/3H/cf9x/3H/cf9x/3H/cf9x/3H/cf9x/3H/cf9ENGzcuf9xj/cf9x/3H/cY/3H/cf9x/3GP9x/3H/cY/3H/cY/3H/cY/3H/cTP/NLwAy3GI/3GI/3GI/3GI/3GI/3GIj/cYj/cYiP9xiI/3GIj/cYiP9xiIj/cYiI/3GIiP9xiIiP9xiIg0P9W8wCqIiIiIiIhx/4iIiIiIiHH/iIiIiHH/iIiIhx/4iIiHH/iIiHH/iIiHH/iIhx/4iIcf+Ig+NTayyslx/4cf+HH/cf+HH/cf+HH/cf+HH/cf+HH/cf+HH/cf9x/4cf9x/3H/hx/3H/cf9x/3H/hx/3H/cf9x/3H/cf9x/3H/hx/3H/cf9x/3Eys0a+TLmP9xj/cYj/cY/3GI/3GP9xiP9xiP9xj/cYj/cYj/cYj/cYiP9xiP9xiI/3GI/3GIj/cYiP8y7ne/EYiIhx/4iIiIiIiIiIhx/4iIiIiIhx/4iIiIhx/4iIiIcf+IiDDlWLEqp/+HH/cf+HH/hx/3H/hx/3H/cf+HH/cf+HH/cf9x/4cf9x/3Ez1se9KTj/cY/3GP9xj/cY/3GI/3GP9xiP9xj/cYj/cY/3GI/3GI/3GI/3GI/3GI/3GIj/cYj/cTKuCL5R94iIiIiIiIiIhx/4iIiIiIiIcf+IiIiIiHH/iIiIPdi3tCdI/4cf+HH/hx/4cf9x/4cf+HH/hx/3H/hx/3H/hx/4cf9x/4cf9x/3H/hx/3H/hx/3H/cf+HH/cf9x/3H/hx/3H/MQFVv/6qcY/3GP9x/3GP9xj/cY/3GP9x/3GP9xj/cY/3GP9xgwhHG/e45xiP9xiP9xiP9xj/cYj/cYiP9xiP9xiP9xiI/3GIg/0AixL/eIiIiIiIiIiIhx/4iIiIiIiHH/iIiIiIcf+IiIiHH/iIiIcf+IiIcf+Igrz0MaUwvOcYj/cYj/cY/3GI/3GI/3GIj/cYj/cYj/cYiP9xiP9xMGI7sK3EiIhx/4iIhx/4iIhx/4iIcf+IiHH/iIhx/4iHH/iIcf+CIzWxr8yk6IiIiIcf+IiIiIiIiIiIiHH/iIiIiIghgOAqCPH9iIiIiIhx/4iIiIiIcf+IiIiIcf+IiIiHH/iIiHH/iIiHH/iIiHH/iIhx/4iIcf+Ig8weW1Phr/cf+HH/hx/4cf9x/4cf9x/4cf9x/4cf9x/4cf9x/3H/hx/3H/hx/3H/cf9x/4cf8uje4aRyEe/4cf9x/4cf+HH/cf+HH/cf+HH/cf+HH/cf+HH/cf9x/4cf9x/zpYlLana3GP9x/3H/cY/3H/cY/3H/cY/3H/cY/3H/cY/3GP9x/3GP9xj/cY/yrCzRpz0y5x/3H/cf9x/3H/cf9xj/cf9x/3H/cY/3H/cf9xj/cf9x/3GP9x/3GP9x/3GP9x/3GP9x/3GP9xj/OcX3uDoIj/cYiIiP9xiIiIj/cYiIiIiP9xiIiIiIiP9xiIiIiIiIiIiIj/cYiIOb0Mt0Lzhx/4cf+HH/hx/4cf+HH/cf+HH/hx/3H/hx/3H/hx/4cf9xMW7Tv5Es/3H/cf9x/3H/cf9xj/cf9x/3H/cf9xj/cf9x/3GP9x/3H/cY/3H/cY/3H/cY/3H/cY/3H/cT+kCLFb94/3GIiI/3GIiIiP9xiIiIj/cYiIiIiP9xiIMeNbvxykcf+Icf+Icf+HH/iHH/hx/4hx/4cf+HH/hx/4cf8804e1LHiP9x/3H/cf9xj/cf9x/3H/cY/3H/cY/3H/cY/3H/cY/3H/cY/3Eu5IMaIbfOcf+Ihx/4iHH/iIcf+Icf+Ihx/4hx/4hx/4hx/4Ol91tqCKcf9x/4cf9x/3H/hx/3H/cf9x/3H/hx/3H/cf9x/3H/cf9x/3H/cf9x/3H/cf9x/3H/cf9x/3E+tQiySveP9xiP9xiI/3GI/3GIj/cYiP9xiI/3GIj/cYiP9xiIj/cYiI/3GIiI/3GIiI/3GIiINcmUuzZriIiIiIiIiIhx/4iIiIiIiIiIcf+IiD++ZLFBm4hx/4iHH/iHH/iHH/iHH/iHH/iHH/iHH/iHH/hx/4hx/4cf+Icf+HH/NvriuwUd/3H/hx/3H/hx/3H/hx/3H/cf+HH/cf9x/4cf9x/3H/cf+HH/cf9x/3H/cf9x/4cf9x/3H/cf9x/3H/cf9x/3H/cf9x/3H/cf9x/3GP9x/3H/cf9x/3H/cY/3H/cf9x/3H/cY/3H/cf9xj/cf9xj/cf9x/3GP9xOD03uMLIj/cYiP9xiIj/cYiIj/cYiIj/cYiIj/cYiIiP9xiIiIiP9xiIiIiI/3GIiIiIiIiP9xg6r0O2ULyIcf+IiIiIiIiHH/iIiIiIcf+IiIiIcf+IOqChtl9ecf+Ihx/4iIcf+Ihx/4iHH/iIcf+Icf+Ihx/4hx/4hx/4hx/4g8qXi1Vof/cf9x/3H/cY/3H/cf9x/3H/cf9x/3GP9x/3H/cf9xj/cf9x/3GP9x/3H/cY/3H/cY/3H/cY/3H/cTijKLhc1/9xiIiP9xiIiI/3GIiIiP9xiIiIiP9xiIiIgqoH8adfgOiP9xiIiP9xiIiI/3GIiIiI/3GIiIiIj/MiIGsO35/4iIiIhx/4iIiHH/iIiHH/iIiHH/iIhx/4iIcTVmh7qZeHH/cf+HH/cf+HH/cf9x/4cf9x/3H/hx/3H/cf9x/4cf9x/3H/cTwod7PXiHGP9xiP9xj/cYj/cY/3GI/3GP9xiP9xiP9xiP9xiP9xiP9xiP9xiP9xiI/3GI/3GIj/cYiP9xiI/3GIP8vGsTQ5iIiIiIcf+IiIiIiIiIiIcf+IiIiIiHH/iIiIiHH/iIiIg2czi6jMdx/4cf9x/4cf9x/4cf+HH/cf+HH/cf+HH/cf9x/4cf9x/4cf9x/znOWLgxp/9xiP9xj/cY/3GI/3GP9xiP9xj/cYj/cYj/cYj/cYj/cVJu3ZFxiP9xiP9xiI/3GI/3GIj/cYiP9xiI/3GIiP9xiIj/cToTdbbsioiIiIiIiIiIiIiIiIiHH/iIiIiIiIhPpGwVuYiIhx/4iIiIhx/4iIiIcf+IiIhx/4iIhx/4iIcf+IiHH/iIhx/4iIcf+DDxZLEem/+HH/hx/4cf+HH/hx/3H/hx/4cf+HH/hx/3H/hx/3H/hx/4cf9x/4cf9x/4cf9x/3H/hx/3H/cf+HH/cf9x/4cf9x/3H/cf+HH/cf9x/3E/0fSxLgv/cY/3GP9x/3GP9xj/cY/3GP9xj/cY/3H/cYj/cY/3GP9xj/cY/3GP9xiP9xj/cYj/cY/3GI/3GI/3GP9xiP9xiP9xiI/3GI/3GI/3GIj/cYj/cYiP9xiI/3GIiP9xg6TYS2snuIiIiP9xiIiIiIiIiIiIiIiIiIiIiIhx/4iIiIiIiIiIiIcf+IiIiIiIcf+IiIiIhx/4iIiIcf+IiDnMV7czqIcf+HH/hx/3H/hx/4cf9x/4cf+HH/cf+HH/cf+HH/cf+HH/cf9x/4cf9x/3H/hxOohFtXe6cY/3H/cY/3H/cY/3GP9x/3GP9xj/cf9xj/cY/3GP9xj/cY/3GEusrFU1j/cYj/cY/3GP9xiP9xj/cYj/cYj/cYj/cY/3GI/3E37ia5EdmIiIiIiIiIj/cYiIiIiIiIiIiIiIiIiIiCAKMxoQbM7/cY/3H/cY/3H/cY/3H/cY/3GP9x/3GP9xj/cY/3H/cY/3GP9xNEJYu72ncYiIiIiIj/cYiIiIiIiIiP9xiIiIiIOqCqtl9Vcf+HH/iHH/hx/4cf+HH/iHH/hx/4cf+HH/cf+HH/P7rmskUZ/3H/cf9xj/cf9x/3GP9x/3GP9x/3H/cY/3H/cY/3GP9x/3GP9xNSGqu95Vj/cYiIiIiIiIiIiIiIiIiIiIiIiIiIMOflsSga/4iHH/iIcf+Ihx/4hx/4iHH/iHH/iHH/iHH/iHH/iHH/iHH/hx/4hx/4hx/4cf+HE5mfa2Zglx/3H/cf9x/3GP9x/3H/cf9x/3H/cf9xj/cf9x/3H/cY/3H/cf9xgv9uIaEJHeiIcf+IiIcf+IiHH/iIhx/4iHH/iIhx/4iHH/iIcf+Icf+Ihx/4g95BK0G+3/iHH/hx/4cf+Icf+HH/hx/4cf+HH/hx/4cf+HH/cf+HH/hxP6J9sV2CiP9xiP9xiI/3GIj/cYj/cYiI/3GIj/cYiI/3GIiP9xhGS7yrRIj/cYiIiP9xiIiIiP9xiIiIiI/3GIiIiIiIj/cYiIiIOZuDt2R8iIiIiIhx/4iIiIiHH/iIiIhx/4iIiHH/iIiIcf+EOG7NeRiIcf+IiHH/iIcf+Ihx/4iHH/iHH/iIcf+Icf+Icf+Icf+Icf+Icf+Icf+HH/iHH/hx/4hx/4cf81o0O7XLyHH/cf+HH/cf9x/4cf9x/3H/hx/3H/cf+HH/cf9x/3H/cf+HH/cTYpl7rWaP9xiP9xj/cYj/cY/3GI/3GP9xiP9xiP9xiP9xiP9xgxpeS+WhtxiIiIiIj/cYiIiIiIiIiIj/cYiIiIiIiIiIiIiIiINx7WueEpcf+Icf+Ihx/4hx/4hx/4hx/4hx/4hx/4hx/4g5U2i4rJf/cf9x/3H/cf9x/3GP9x/3H/cf9x/3GP9x/3H/cY/3H/cf9xj/cf9xj/cf9xj/cf9xj/cf9xj/cY/3H/cY/3E8QaW0vlr/cYiP9xiIj/cYiP9xiIiP9xiIj/cYiIiP9xiIiP9xiIiIgwBImwDHaIiHH/iIcf+Ihx/4iHH/iIcf+Icf+Ihx/4hx/zoLRbf0uv9x/4cf9x/3H/hx/3H/hx/3H/cf+HH/cf9x/3H/cf+HH/cf9x/3H/cf9x/3H/cf+HH/cf9x/3H/cf9x/3H/cf9x/0FLLPtNcf9x/3H/cf9x/3GP9x/3H/cf9x/3GP9x/3H/cY/3H/cf9xj/cf8219S7KCuP9xiP9xiP9xiP9xiP9xiI/3GI/3GIj/cYj/cYiI/3GIj/cYiP9xNqXHulo4iIiIcf+IiIiIiHH/iIiIiIcf+IiIhx/4iIiHH/iIiHH/iIiHH/g9x9izOCdx/3H/cf+HH/cf9x/3H/hx/3H/cf9x/3H/cf9x/4cf9x/3H/cTPyfL0Ng4iP9xiIiI/3GIiIj/cYiIiIj/cYiIiIg9SuWztRqIiHH/iIiIhx/4iIhx/4iIhx/4iIhx/4iIcf+IiHH/iIcf+Ihx/4iHH/iIcf+Ihx/4hx/4iHH/iHH/iD019LPKC3H/cf+HH/cf+HH/cf9x/4cf9x/4cf9x/3H/cf+HH/cf9x/3H/cf9PGEwee3H/cf9x/3H/cf9x/3H/cf9x/3H/cf9x/3H/cf9x/3H/cf9xj/cf9x/3H/cf9xg5J3W32Ir/cYj/cY/3GI/3GI/3GI/3GI/3GI/3GI/3GIj/cYiP9xiP9xiI/3GIiP9xiI/3GIiP9xiIj/cYiI/3GIiI/3E+alWylaqIiIiIiHH/iIiIiIiIiIcf+IiIiIiHH/iIiIiHH/iIiIhx/4iIhx/4iIhx/4iIhx/4iIcf+IiHH/iIcf+IiHH/iIcf+Icf+Ihx/4hx/4iHH/iHH/iHH/iHH/iHH/iHH/hx/4hx/4cf+Icf+HH/iHH/hx/4cf+HH/hx/4cf+HH/hx/4cf+HH/hx/4cf+HH/cf+HH/hx/3H/hx/4cf9x/4cf9x/4cf9x/4cf9x/3H/hx/3H/cf+HH/cf9x/3H/hx/3H/cf9x/3H/hx/3H/cf9x/3H/cf9x/3H/cf9x/3H/cf9x/3H/cf9xOho0tuXLj/cY/3GP9xj/cY/3GP9xj/cY/3GP9xiP9xj/cY/3GI/3GP9xiP9xiP9xiP9xj/cYj/cYiP9xiP9xiP9xiI/3GI/zaVgbtqfoiP9xiIiP9xiIiP9xiIiI/3GIiIj/cYiIiD69wbJCPo/3GIiIiIiIiIiIiIiIiIiIiIiIg+J3Gy2I6IiIiIhx/4iIiIhx/4iIiIcf+IiIhx/4iDcJ1Ln2K4cf+HH/iHH/hx/4cf+HH/hx/4cf+HH/hx/4cf+HH/hx/4cf+CvcoxpiNc6Ij/cYiIiIiIiIiIiIiIiIiIiIiIiDWhCLte94hx/4hx/4cf+Icf+Icf+HH/iHH/hx/4cf+Icf+HH/hx/4cf+HH/hx/4cf+HH/hx/4cf9x/4cf+HH/hx/3E6poW2WXr/cf9x/3H/cY/3H/cf9xj/cf9x/3GP9x/3H/cY/3H/cY/3H/cY/3GD0x5rPOGf9xiIj/cYiI/3GIiP9xiIiP9xiIiI/3GIiIiP9xiIiIiP9xiIiIiIj/cYiDSs/bxTAnH/hx/4cf+HH/cf+HH/hx/3H/hx/3H/hx/3H/hx/3H/hx/3E6hee2ehj/cY/3GP9xj/cY/3GP9xiP9xj/cY/3GP9xiP9xj/cYj/PjlYs8aniIiIiIiIiIiIiIiIiIiIiIiIiIOQkuuPbR/3H/hx/3H/cf9x/3H/cf9x/3H/cf9x/3H/cf9x/3H/cf9x/3H/cTFNyL+yN4/3GIj/cYiP9xiI/3GIj/cYiI/3GIiP9xiIiP9xgwRFOwy6yIiIiIiIiIiIiIiIiIiIiIiIiIiIiIiIiIiIcf+IiDCbSLF0t/+Icf+HH/hx/4cf+HH/hx/4cf+HH/hx/4cf+HH/cf+HH/hx/4cf8+luezaRiP9x/3GP9xj/cY/3H/cY/3GP9xj/cY/3GP9xj/cY/3GP9xj/cY/zJZ+L+mB4iIiIiIiIiIiIiIiIiIiIiIiIiIg71Qy1KvNx/3H/hx/3H/hx/3H/hx/3H/hx/3H/cf+HH/cf9x/4cf9xP3BZsY+m/3GI/3GI/3GI/3GI/3GI/3GI/3GI/3GIj/cYP1nksaYbiIiIiIiIiI/3GIiIiIiIiIiIiIiIiIiDKH5754GIhx/4hx/4hx/4cf+Icf+Icf+HH/iHH/hx/4cf+Icf+HH/hx/4cf+HH/hx/4cf+HH/hx/4cf+C5EYRo7ue6IiIiP9xiIiIj/cYiIiIiP9xiIiIiIOJ8huGDeiIiIiIiIiIiIiIiIiIiIiIiIiDKjJb5c2oiHH/iIcf+Icf+Ihx/4hx/4iHH/iHH/iHH/iHE8UCuzr9Rx/3GP9x/3GP9x/3GP9x/3GP9xj/cf9xj/cY/3GP9x/3GP9xPJp1tGWKiIj/cYiI/3GIiP9xiIiP9xiIiI/3GIiIj/cYiIiIj/cYiIiIiI/3GIiIiDYPdrrwiYiHH/iIiHH/iIhx/4iIcf+IiHH/iIcf+Ihx/4iHH/iIMeposCWX/3H/hx/3H/cf9x/3H/cf9x/3H/cf9x/3H/cf9x/3H/cf9x/3H/cTInEr7Y7Y/3H/cY/3H/cY/3H/cY/3GP9x/3GP9xj/cf9xj/cY/3GP9xj/cThBOLi+x4iIj/cYiIiIiIiI/3GIiIiIiIiIiIiDBBRbDOuocf+IiIcf+IiHH/iIhx/4iIcf+Ihx/4iHH/iIcf858bG3Dk5x/4hx/4cf+Icf+HH/iHH/hx/4hx/4cf+HH/hx/4cf+HH/g1T9i7sCdxj/cY/3H/cY/3H/cY/3GP9x/3GP9xj/cY/3GP9x/3GP9xj/PqEUsl7rcYiP9xiI/3GIiP9xiI/3GIiP9xiIj/cYiIj/cYiIj/cYiIiI/3GIiIiP9xiIiIiP9xO7bWtUkpiIhx/4iIhx/4iIhx/4iIcf+IiHH/iIhx/4iHH/iIcf+Ihx/4iHEvPsEaDBPucYj/cYiP9xiP9xiP9xiI/3GI/3GIj/cYiP9xiI/3GIiP9xiIj/cYiI/3GIiI/3GIiI/3GDrEuLY7R3H/iIiHH/iIiHH/iIhx/4iIcf+IiHH/iIMqMEvlz7hx/4cf+HH/hx/4cf+HH/hx/4cf+HH/hx/3H/hx/4cf9x/4cf+HH/cf9Nayw5TYcf9x/4cf9x/3H/hx/3H/cf+HH/cf9x/4cf9x/3H/cf9x/3H/hx/3H/cf9x/3H/cf9x/zzi1bQdKnGP9xj/cY/3GP9xj/cY/3GI/3GP9xiP9xj/cYj/PexotBOXiIiIiIiIiIiIiIiIiIiHH/iIiIiIiIiIiIhx/4iIiIiIhx/4iIiIiHH/M+3HvRI4hx/4cf+HH/hx/3H/hx/4cf9x/4cf+HH/cf+HH/cf+HH/cf+HH/cf+HH/cf9x/4cf9x/3H/hx/3H/KDE2OqzsnIiIcf+IiIiIiIhx/4iIiIiIcf+IiII0w0Ous8vHGP9xj/cY/3GP9xj/cY/3GI/3GP9xj/cYj/cY/3GCWv/TrVACyP9x/3H/cf9xj/cf9x/3GP9x/3H/cY/3H/cY/3H/cY/3H/cY/3GP8u1nIaMpjehx/4iIcf+Ihx/4iHH/iIcf+Ihx/4iHH/iHH/iHH/iIcf+IcTO8971DCP9x/3H/cf9x/3H/cf9x/3H/cf9x/3H/cf9xj/cf9x/3H/cf9xj/cf9x/3H/cY/3H/cf9xj/cf9xj/cf9x/3GDnRN7cuyIj/cYiI/3GIiP9xiIiP9xiIiP9xiIiP9xiIg9GMiz5zeHH/iIhx/4iIcf+IiHH/iIhx/4iHH/iIcf+IgxyCi/N9dx/3H/cf9x/3H/cf9x/3H/hx/3H/cf9x/3H/cf9x/3H/cY/3H/cf9x/3H/cf9x/3H/cY/3H/cf80Y4O9nHyP9xj/cY/3GP9xj/cYj/cY/3GP9xj/cYj/cY/3GI/3GI/3GP9xiP9xiP9xiP9xiP9OGOwucXGIj/cYiP9xiI/3GIiP9xiIj/cYiI/3GIiI/3GIP32zsYJMiP9xiIiIiIiIiIiIiIcf+IiIiIiIiIiIiIiIcf+IiIiIiIcf+IiIPy8xsdDOiIiHH/iIhx/4iIhx/4iIcf+Ihx/4iHH/iIhx/4PNJStS2t/4hx/4hx/4cf+HH/iHH/hx/4cf+HH/hx/4cf+HH/hx/4cf+HH/hx/4cf9x/4cf+HH/cf+HH/hx/3H/hx/3H/hx/3H/SRGcfuZx/4cf9x/3H/cf+HH/cf9x/3H/cf9x/4cf9x/3H/cf9x/3H/cf9x/3H/cf9x/3H/cf9x/zuts7ZSTP9xj/cf9xj/cY/3GP9xj/cY/3GP9xj/cY/3GP9xiP9xj/cY/3GI/3GP9xiP9xj/cYhGK8ytQ/9xiP9xiI/3GI/3GIj/cYiP9xiI/3GIj/cYiI/3GIiP9xiIj/cYiIj/cYiIiP9xiIiI/3EyVpG+qW6Ij/cYiIiIiIiIiIiIiIiIiIiIiIiIiIiIiIiIiIiIiIiIiIhx/4iIiIiIiHH/iIiIiIhx/4iIiIcf+IiIhx/4iIiHH/iIhx/4iIhUjtxxiIcf+Ihx/4iIcf+Ihx/4iHH/iHH/iIcf+Icf8+sxGyTO6HH/iHH/iHH/hx/4hx/4cf+HH/hx/4hx/4cf+HH/hx/4cf+HH/hx/4cf9x/4cf+HH/hx/3H/hx/4cf9x/4Tgo8P1z/cf+HH/cf+HH/cf9x/4cf9x/3H/hx/3H/cf9x/4cf9x/3H/cf9x/3H/cf+HH/cf9x/3H/cf9x/3Ex9tW/CSr/cY/3GI/3GP9xj/cY/3GI/3GP9xiP9xiP9xj/cYj/cYj/cYj/cYj/cYiP9xiP9xiI/3GI/3GIj/cYiP8zafa+lgmIiIiIiIiIiIiIiHH/iIiIiIiIcf+IiIiIiHH/iIiIhx/4iIiHH/iIiIcf+IiHH/iCfnQxqhi87/cY/3GI/3GI/3GI/3GI/3GI/3GIj/cYj/cYiP9xiI/3GCgCNyqf3I2IiIiIiIiIiIiIiIiIiIiIiIiIiIiIiIiIM0z5vbMGcf+HH/hx/4cf9x/4cf+HH/cf+HH/hx/3H/hx/3H/hHz5yjBv9x/3H/hx/3H/cf+HH/cf9x/3H/cf9x/4cf9x/3H/cf9x/3E8CoSz9Xtxj/cf9xj/cY/3GP9x/3GP9xj/cY/3GP9xj/cY/3GI/3GP9xj/cY/3GI/3GP9xiP9xj/cYj/cYj/cYj/cYj/N9MGuSz5cYiIiIiIiIiIiP9xiIiIiIiIiIiIiIiIiIiIiIiIiHH/iIiIiIiIiIiIcf+IiIiIiIcf+IiIiIcf+IiIiDAaJbD12ohx/4cf+Icf+HH/iHH/hx/4cf+HH/hx/4cf+HH/hx/4cf+HH/hx/4cf+HH/cf+HH/hx/3H/hx/4cf9x/4cf9x/4cf9x/4cf9x/3H/hx/3H/cf+HH/cf9x/z0qJbTV2o/3H/cY/3GP9x/3GP9xj/cf9xj/cY/3GP9xj/cY/3GP9xj/cY/3GP9xj/cY/3GP9xiP9xj/cYj/cY/3GI/3GP9xiP9xiP9xiP9xMaHkv14biIiP9xiIiIiIj/cYiIiIiIiIiIj/cYiIiIiIiIiIiIiIiIiIiIiIiIiIiHH/iIiIiIiIiIiHH/iIiIg2QPS6vwuHH/iIcf+Icf+Icf+HH/iHH/iHH/iHH/hx/4hx/4cf+HH/iHH/hx/4cf+HH/hx/4cf+HH/hx/4cf+HH/hx/3H/hx/4cf9x/4cf+HH/cf+HH/cf+HH/cf+HH/cf+HH/cf8wP7Ox0EyP9x/3H/cf9x/3GP9x/3H/cY/3H/cf9xj/cf9xj/cf9x/3GP9xj/cf9xj/cf9xj/cY/3H/cY/3GP9xj/cY/3GP9x/3GP9xj/cYj/cY/3GP9xj/cY/3GI/3GP9xiP9xj/cYj/cYj/cYj/cY/3GIj/cYj/cYj/cYj/cYg+G6Ky5F2IiP9xiIiIj/cYiIiI/3GIiIiIj/cYiIiIiIiI/3GIiIiIiIiIiIiIiIiIiIiIiIiIiIiIiIiIiIiIiIiIhx/4iIiIiIiIcf+IiIiIhx/4iIiIhxMhtDvuS8/4iHH/iHH/iIcf+Icf+Icf+Icf+HH/iHH/iHH/hx/4hx/4cf+Icf+HH/hx/4cf+Icf+HH/hx/4cf+HH/hx/3H/hx/4cf+HH/hx/3H/hx/3H/hx/4cf9x/4cf9x/4cf9x/3H/hx/3H/hx/3H/OfqEuAV7/3H/cf9xj/cf9xj/cf9x/3GP9xj/cf9xj/cf9xj/cY/3H/cY/3GP9xj/cY/3GP9xj/cY/3GP9xj/cY/3GP9xj/cYj/cY/3GI/3GP9xiP9xj/cYj/cYj/cYj/cYj/cYN9M0uSzLj/cYiIiIj/cYiIiIiI/3GIiIiIiIiIiP9xiIiIiIiIiIiIiIiIiIiIiIiIiIiIiIiIcf+D98tbGDSnH/iIcf+Icf+Icf+Icf+Icf+Icf+Icf+Icf+HH/iHH/hx/4hx/4cf+DT6SLwFt3H/cf9xj/cf9x/3GP9x/3H/cY/3H/cY/3H/cY/3H/cY/3H/cY/3GP9x/3GP8741e2HKiIiIj/cYiIiP9xiIiI/3GIiIiIj/cYiIiIiIj/cYiIiIiIiIiIiIj/cYN6LGuV05iIcf+IiHH/iIcf+Icf+Ihx/4iHH/iHH/iHH/iHH/iHH/iHH/g4mMe4Zzhx/3H/cf9x/3H/cf9x/3H/cf9x/3H/cf9xj/cf9x/3H/cf9xj/cf9x/3GP9x/3H/cY/3H/cY/3H/cYMNVCsDq9iP9xj/cY/3GP9xj/cY/3GI/3GP9xiP9xj/cYj/cYj/cYgxyMK/Nz3/cYiI/3GIiP9xiIiP9xiIiP9xiIiIj/cYiIiI/3GIiIiIiP9xiDtxMbWOzoiIiIiIiIiIiIiIiIiIiIiIiIiIiIg+5YOyGnyIcf+IiHH/iIhx/4iIcf+Ihx/4iHH/iIcf+Ihx/4iHH/iHH/iHH/P0MIsbz3cf9x/3H/cf9x/3H/cf9x/3H/cf9x/3H/cf9x/3H/cf9x/3GP9x/3H/cf9x/3GP9xOAU5uPrGiIiP9xiIj/cYiIj/cYiIiP9xiIiIj/cT9aErGl7YiIiP9xiIiIiIiIiIiIiIiIiIhx/4PN4jtCHciIcf+IiIcf+IiIcf+IiHH/iIhx/4iHH/iIhx/4iHH/iIcf+IP+UBsRr+hx/4hx/4hx/4hx/4cf+Icf+HH/iHH/hx/4hx/4cf+HH/hx/4cf+HH/hx/4cf+HH/hx/4cf9x/4cf8+xJOzO2z/cf+HH/cf9x/3H/cf9x/3H/cf9x/3GP9x/3H/cf9x/3H/cf9x/3GP9x/3H/cf9xj/cf9x/3GP9x/3H/cY/3H/cY/3H/cY/3H/cY/3H/cY/3GP9x/3GP9xj/cf9xj/cY/3GP9xj/cY/3GP9xj/cY/zr0NLcLy4iP9xiI/3GIiP9xiIiP9xiIj/cYiIiP9xiEkQrH71/3GIiIiIj/cYiIiIiIiP9xiIiIiIiIiIiIiIiP9xg2aQS6lvuIiIcf+IiIhx/4iIhx/4iIhx/4iIcf+IiDuksbVbTohx/4hx/4iHH/iHH/hx/4hx/4hx/4hx/4cf+Icf+HH/hx/zs9SLXCt3H/cf9x/3GP9x/3H/cY/3H/cf9xj/cf9xj/cf9xj/cf9xj/cTML8730DP9xiP9xiP9xiP9xiP9xiP9xiI/3GIj/cYj/cYiP9xiDWqErtV7Y/3GIiIiP9xiIiIiP9xiIiIiIiP9xiIiIiIiIguxGMaI7nOcf9x/3H/cf9xj/cf9x/3H/cY/3H/cf9x/3GP9x/3GP9x/3GP9xJWJCGrnb3ocf+IiHH/iIiHH/iIhx/4iHH/iIhx/4iHH/iHEmWUMaqmvOiI/3GI/3GIj/cYiI/3GIj/cYiI/3GIiP9xiDa457pHGIiIiHH/iIiIiHH/iIiIcf+IiIhx/4iIhx/4JgwzGr88zo/3GI/3GI/3GI/3GI/3GI/3GI/3GI/3GIj/cYiP9xiP9xiI/3GIiP9xLpPdWlbCKo/3H/cY/3H/cY/3H/cY/3H/cY/3GP9xj/cf9xj/cY/3GP9xj/cY/3GP9xj/cYMlTmvqsZ/3GIiIiP9xiIiIiI/3GIiIiIiIiP9xiIiIiIiIiIiIiIiIiIiIiIiDp05raLGYhx/4iHH/iHH/iIcf+Icf+Icf+Icf+Icf+HH/iHH/hx/4OwQ4tvvH/3GP9x/3H/cf9x/3GP9x/3H/cf9xj/cf9x/3GP9x/3GP9x/3GP9x/3GP9x/3GP9x/3GP9xj/cY/3H/cY/3GP9xhI0ZyC5v9xj/cY/3GP9xj/cYj/cY/3GP9xiP9xiP9xj/cYj/cYg7oCW1X9qIiI/3GIiIiIj/cYiIiIiIiIiP9xiIiIiIiIiIiIPr+3skBIiHH/iHH/iIcf+Icf+Icf+Icf+Icf+HH/iHH/iHH/hx/4hx/4cf+HH/hx/4hx/4cf+HH/hx/4cf+HH/hx/4cf9x/4cf+HH/hx/3FMFmw+mYcf9x/4cf9x/4cf9x/4cf9x/4cf9x/3H/cf+HH/cf9x/3H/hx/zDDBbBM+nGP9x/3GP9xj/cf9xj/cY/3GP9x/3GP9xj/cY/3GP9xj/cY/3GI/3GP9xj/cY/yUXchreiN7/iHH/iHH/iHH/hx/4hx/4hx/4cf+HH/iHH/hx/4cf+HH/hx/4cf+HH/hx/4cf+HH/hx/4cf+HH/cf+HH/hx/3H/hxMAwEv/P7cY/3H/cf9x/3H/cf9x/3H/cf9xj/cf9x/3H/cY/3H/cf9xj/cf9x/3GP9x/1me12Fx/3GP9x/3GP9x/3GP9x/3GP9xj/cY/3H/cY/3GP9xj/cY/3GP9xj/cY/3GP9xj/cY/3GI/3GP9xj/cYj/cY/3GI/3GI/3GP9xiP9xg+oJKyX22I/3GIiI/3GIiP9xiIiP9xiIiI/3GIiIiP9xiIiIiP9xiIiIiIiP9xiIiIiIiIiIiIj/cYiIiIiIiIiIg6KCa219lx/4iIcf+Ihx/4iHH/iHH/iIcf+Icf+Icf+Icf+Icf+IN05RurGu/4cf+HH/iHH/hx/4cf+HH/hx/4cf+HH/cf+HH/hx/4cf9x/4cf+HH/cf+DlRM7iuzP9x/3H/cf9x/3H/cf9x/3H/cf9x/3H/cf9xj/cf9x/3H/cf9xj/cf9x/3H/cY/3H/cf9xj/cf9x/3GP9x/3GP9x/3GP9x/3GP9xj/cf9xj/S8ssU01xj/cY/3GP9xj/cY/3GP9xj/cY/3GP9xj/cY/3GI/3Ex0iO/Ldz/cYiP9xiIj/cYiP9xiIj/cYiIj/cYiIj/cYiIj/cYiIiP9xiIiIj/cTcM6bnzFocf+Icf+Ihx/4iHH/iHH/iHH/iHH/iIcf+HH/iHH/iHH/iHH/hx/4hx/4cf+HH/iDOPJ71w2HH/cf9xj/cf9x/3H/cf9x/3GP9x/3H/cY/3H/cf9xj/cf9x/3GP9x/3EhOdMa/GLOcf+Ihx/4iIcf+Icf+Ihx/4iHH/iHH/iHH/iHH/iHH/g7d9i1iCdx/3H/cY/3H/cf9x/3H/cf9xj/cf9x/3GP9x/3H/cY/3H/cf9xj/Ol1Ht6K4iIj/cYiP9xiIj/cYiI/3GIiI/3GIiIj/cYiIiP9xiIiIj/cYiIiIiP9xiDLDt788SP+IiHH/iIhx/4iHH/iIhx/4iHH/iIcf+Icf+Ihx/4g/9UixCrdx/3H/cf9x/3H/cf9x/3H/cf9x/3H/cf9x/3H/cf9xj/cf9x/3H/cf9x/3GP9x/3E13Ue7IriP9xiI/3GIj/cYiP9xiI/3GIiP9xiIj/cYiI/3GIiI/3GIiI/3GIiIj/cTUrIrvU3YiIiIiIiIiIj/cYiIiIiIiIiIg0nGO9Y5z/iIiIcf+IiIhx/4iIhx/4iIcf+IiHH/iIcf+IiHH/iIcf+Icf+DN/lL2Aa3H/cf+HH/hx/4cf9x/4cf+HH/cf+HH/cf+HH/cf+HH/cf+HH/cf80sYa9Tnn/cY/3GP9xj/cf9xj/cY/3GP9xj/cY/3GP9xj/cY/3GP9xj/NTCMvM9ziHH/iIiIiIiHH/iIiIiHH/iIiIhLPRxcLoiIcf+IiIcf+IiHH/iIiHH/iIcf+IiHH/iIcf+Ihx/4iHH/iIcf+Icf+Icf+Icf+Ig3Pkm5wbZx/3GP9x/3H/cf9x/3GP9x/3H/cf9xj/cf9x/3GP9x/3H/cY/3E8hqe0eViIj/cYiI/3GIiI/3GIiI/3GIiI/3GIiIiP9xiIiIj/cYiIiIiIOp+WtmBphx/4iIiHH/iIiHH/iIhx/4iIcf+IiHH/iIcf+IiHH/iHH/iIcf+Ihx/4hx/4iHH/iDkLd7j0iP9x/3H/cf9x/3H/cf+HH/cf9x/3H/cf9x/3GP9x/3H/cf9x/3H/cf9x/3GDTO97wxCP9xiI/3GIj/cYiP9xiI/3GIiP9xiIj/cYiI/3GIguh+QaN4G+/3H/cf+HH/cf9x/3H/cf9x/3H/cf9x/3GP9x/3H/cf9x/3H/cf9xg9qtizVSf/cYiI/3GIj/cYiI/3GIiI/3GIiI/3GIiI/3GIPnCmso9ZiIiIiIhx/4iIiIhx/4iIiHH/iIiHH/iIiHH/iIiHH/iIhx/4iIcf+Ihx/4iDjOV7kxqP9x/4cf9x/3H/hx/3H/cf9x/4cf9x/3H/cf9x/3H/hx/3H/cf9x/3H/cf9x/3H/cf9x/3H/cf9x/3H/cf9xj/cf9xMY4Gv3H5iP9xiP9xj/cYj/cYj/cYj/cYj/cYj/cYiP9xiP9xiI/3GIj/cYiP9xiI/3GIiP9xiI/3GIiI/3GIiP9xiIiI/3GIOmH3tp4IiIcf+IiIhx/4iIhx/4iIhx/4iIcf+IiHE+hwmyePb/hx/3H/cf9x/3H/hx/3H/cf9x/3H/cf9x/3H/cf9x/3H/cf9x/3H/MOvYsSQnj/cYiP9xiI/3GIj/cYiI/3GIj/cYiI/3GIiP9xgr9jUqYJytiIiIiIiIiIiIiIiIiIiIiIiIiCcG+jq/kFyP9xiP9xiI/3GI/3GIj/cYiP9xiI/3GIj/cYiI/3GIj/cYiIj/cYiIj/cYiIj/cYiIiP9xiIiIj/cYiIiIiDAqWLDlp4iIcf+IiHH/iIcf+Ihx/4iHH/iIcf+Icf+Ihx/4g/AlWy/ar/cf+HH/cf+HH/cf+HH/cf9x/4cf9x/3H/cf+HH/cf9x/3H/cf9x/4cf9x/3H/cf9x/3H/cf9x/3H/TDlMXGv/cf9x/3H/cf9xj/cf9x/3H/cf9x/3GP9x/3H/cY/3H/cf9xj/cf9xPiJVst2qiP9xiP9xiP9xiP9xiP9xiI/3GIj/cYiP9xiI/3GIj/cYiI/3GIiP9xiIj/cYiIj/cYiIiP9xiIiI/3GIiIiI/3GIiIiDBOdbDBioiIiIcf+IiIiHH/iIiIhx/4iIhx/4iIhx/4iIcf+IiHH/iIhx/4iHH/iIhx/4hx/4iHH/iIcf+Icf+Icf+Ihx/4hx/4hxOIRHt3u4cf9x/3H/cf9x/3H/cf9x/3H/cf9x/3H/cf9x/3H/cf9xj/cf9x/3H/cf9x/3GP9x/3H/cY/3H/cf9xj/cf9x/3E/rsSxUTuI/3GI/3GI/3GI/3GI/3GI/3GIj/cYiP9xiP9xiI/3GIPWDYs58niIiHH/iIiIiHH/iIiIiHH/iIiIcf+IiIcf+IiIcSDIKYpEfWf/iIcf+Icf+Ihx/4hx/4hx/4hx/4hx/4hx/4hxPsVpsjqW/3H/cf9x/3GP9x/3H/cY/3H/cf9xj/cf9xj/cf9xj/cTg0Q7jLvP9xj/cYj/cY/3GI/3GI/3GI/3GI/3GI/3GI/3GIj/cYj/cSBsiUoqN2uIiIiIiIiIiIiIiIiIiIiIiIiIiIiDW5N7xGyP+Icf+Icf+Icf+Icf+HH/iHH/hx/4hx/4cf+HH/iHH/hx/4cf+HH/hx/4OJe4uGhHcf9xj/cf9xj/cY/3H/cY/3GP9x/3GP9xj/cY/3GP9xj/cY/3GP9xj/cY/3GP9xj/cY/3GI/3E1N6a7yFmIiI/3GIiIiIiI/3GIiIiIiIiIiIiIiP9xiIiIiIiINrTGu0s5/4iHH/iIcf+Icf+Ihx/4hx/4hx/4hx/4hx/4hx/4cf+Icf+Icf+HH/hx/4hx/4cf+HH/hx/4MIuqsYRV/3GP9xj/cY/3GP9xj/cY/3GP9xj/cY/3GI/3GP9xj/cYj/cY/3GI/3GP9xiP9xiP9xiP9xiP9xiP9xiP9xiI/3GI/3GIj/cYiP9xOh4ituHdj/cYiIiP9xiIiIiP9xiIiIiI/3GIiIiIiIiI/3GIiIiIiIiIiIgwLiKx4d3/iIiIiIiIiHH/iIiIiIcf+IiIiIcf+IiIhx/4iIiHH/iIiHH/iIhx/4iDacgbpjfoiHH/iHH/iHH/iHH/iHH/iHH/iHH/iHH/iHH/hx/4hx/0LWbPKZ/4cf+HH/hx/4cf+HH/hx/4cf+HH/hx/4cf+HH/cf+HFEQLy79Icf9x/4cf9x/3H/hx/3H/hx/3H/cf+HH/cf9x/3H/hx/3H/cf82+GK6B51x/3H/cY/3H/cf9x/3GP9x/3H/cY/3H/cf9xj/cf9xj/cf9xj/cf9xj/cf9xj/cY/3H/cY/3GP9xOfn3twYIiIiIj/cYiIiIj/cYiIiIiIj/cYiIiIiIg2Kze61MiIhx/4iIcf+Ihx/4iHH/iIcf+Ihx/4hx/4hx/4iHH/iHH/iHH/hxIbiSGvR23oj/cYiI/3GIiP9xiIj/cYiIj/cYiIj/cYiIiI/3GIiIiP9xiIiIiIj/cYiIiIiIiI/3GIiIiIiIiIiIiIiIiIiIiIg1jvS7cQuIcf+IiHH/iIhx/4iHH/iIcf+Ihx/4iHH/iHH/iIcf+Icf+IcUjKPHNchx/4hx/4hx/4cf+Icf+HH/iHH/hx/4cf+Icf+HE0/FS8A6v/cf9x/4cf9x/3H/cf9x/3H/cf9x/3H/cf+HH/cf9xj/cf9x/3H/cf9x/3H/cf9x/3H/cY/3H/cf9x/3H/cY/zHD5r88GXGI/3GIj/cYj/cYiP9xiI/3GIiP9xiI/3GIiP9xiIiP9xiIj/cYiIiP9xiIiI/3GIiIRW0cuS6IiIiIj/cYiIiIiIiI/3GIiIiIiIiIOk/et7Ah/3H/hx/3H/cf+HH/cf9x/3H/hx/3H/cf9x/4cf9x/3H/cf9x/3H/cf9x/3H/cf9x/3H/cf9x/3H/cf9x/3H/cf9x/3H/cf9xj/cf9x/3H/cf9xj/cf9x/3H/cY/3H/cY/3H/cf9xj/cf9xj/cf9xj/cY/3H/cY/3E8EnO07YyP9xiP9xiP9xiP9xiP9xiI/3GI/3GIj/cYj/cYg0c0G8jL7/cYiI/3GIiI/3GIiIj/cYiIiP9xiIiIiP9xPJ+ltGBaiIiIiHH/iIiIiHH/iIiIcf+IiIhx/4iD3uiLQRd/+HH/cf+HH/cf+HH/cf9x/4cf9x/3H/cf+HH/cf9x/3H/cf+DSDQbx8vnH/cf9x/3H/cf9x/3H/cY/3H/cf9x/3H/cY/3H/cf9x/3GP9x/3H/cY/3H/cY/3H/cf8wwS6xTtGIiIiIiIiIiIcf+IiIiIiIiIcf+IiIiIMjBrvs+Ucf9x/3H/hx/3H/cf9x/4cf9x/3H/cf9x/3H/cf9x/4cf9x/3H/cf9x/3H/cf9x/3GP9x/3H/cf9x/3H/cf9x/z5C5LO9G4/3GP9xiP9xj/cYj/cY/3GI/3GP9xiP9xiP9xiP9xiP9xiP9xiI/3GI/3GIj/cYiP9xiI/3GIj/cYiI/3GIiP9xiIj/cYiIMQT2v/sJiIiIiIhx/4iIiIiHH/iIiIiHH/iIiIcf+IiIcf+IiIcf86+sO2BTxx/4hx/4cf+Icf+HH/hx/4hx/4cf+HH/hx/4cf+HH/hx/4cf+HH/hx/4cf9x/4cf+HH/hx/3H/hx/3H/hx/3H/hx/3H/hx/3H/hx/3H/cf+HH/cf9x/3H/hx/3H/cf9x/4cf9x/3H/cf9x/3E1lea7ahmP9xj/cY/3GI/3GP9xiP9xj/cYj/cYj/cYj/cYj/cYj/cYj/cYj/cYiP9xiP9xiI/3GIj/cYMF8nsLDYiIiIhx/4iIiIiIiIiIhx/4iIiIiIhx/4iIiIhx/4iIiIcf+IgwXJaws2mHH/hx/4cf+HH/hx/4cf+HH/cf+HH/hx/4cf9x/4cf9x/4cf9x/4cf9x/4cf9x/3H/hx/3H/hx/3H/cf9x/4cf9x/3H/cf9xMr+1vkBK/3GP9xj/cY/3H/cY/3GP9xj/cY/3GI/3GP9xj/cY/3GI/zAtKrHi1YiIiIiIiIiIiIiIcf+IiIiIiIiIcf+IiIiIiHH/iIiIiHH/iDWnubtYRocf9x/4cf9x/3H/hx/3H/cf+HH/cf9x/3H/cf+HH/cf9x/3Euz4AaIwf+iIiIiIiIiIiIiIiIiIiIiIiIiIg0uii8Rddx/4hx/4cf+Icf+HH/hx/4hx/4cf+HH/hx/4cf+HH/hx/4cUXqPKFchx/4cf+HH/cf+HH/hx/3H/hx/3H/hx/3H/hx/3H/cf+HH/cf87hya2eNmP9x/3GP9xj/cf9xj/cY/3GP9xj/cf9xj/cY/3GP9xj/SISMl7eP9xiP9xj/cYj/cY/3GI/3GI/3GI/3GP9xiI/3GILsURGjOu7v+Icf+HH/iHH/hx/4cf+Icf+HH/hx/4cf+HH/hx/4MT55sNGG/3GP9xj/cf9xj/cY/3GP9xj/cf9xj/cY/3GP9xiP9xj/cY/3GP9xj/cYj/cY/3GIN7D3uU8Ij/cYiIiIiIiIiIiIiIiIiIiIiIiIiIiIiIiIcSmUYxp2uc6P9xj/cf9xj/cY/3GP9xj/cY/3H/cY/3GP9xj/cYj/cY/z3nGbQY5oiIiIiIiIiIiIiIiIiIiIiIiIiIglk9IqxsLdiIiIhx/4iIiIiIcf+IiIiIcf+IiIiHH/gt3SAaMi3+cY/3H/cY/3GP9x/3GP9xj/cY/3H/cY/3GP9xj/cY/3GP88A1G1/K6P9xj/cYj/cYj/cYj/cYj/cYj/cYj/cYj/cYiP9xiP9xiI/3GIj/cUx9HEgu/3GIj/cYiI/3GIiP9xiIiP9xiIiP9xiIiI/3GIiIP+4ysRHNiIiIiIiIj/cYiIiIiIiIiHH/iIiIiIiIiIiIiIiIhx/4iIiIiIiHH/iIiIiIcf+IiIT6SMJbf/iIiHH/iIiHH/iIhx/4iIcf+Ihx/4iIcf+Ihx/4hx/4iDbGFLs56/+HH/hx/3H/hx/4cf+HH/cf+HH/hx/3H/hx/3H/hx/3H/hx/3H/hx/3H/cf+HH/cf9x/4cf9x/3H/cf+HH/cf9x/3H/cf9x/3H/hx/3H/cf9x/3H/cf9x/3H/cf9x/3H/cf9xj/cf9x/3H/cf9x/3GP9x/3H/cf9x/zcPJbnw2nGI/3GP9xiP9xiP9xiP9xiP9xiP9xiP9xiI/3GIj/cYj/cYiP9xiI/3GIiP9xiIj/cYiI/3GIg0DMa88zmIiIiIhx/4iIiIiIhx/4iIiIhx/4iIiHH/iIiIcf+IiIcf+IiIcf+IiHH/iIhx/4iHH/iIcf+Ihx/4iHH/iD97VbKEqv9x/4cf9x/4cf9x/4cf9x/4cf9x/4cf9x/3H/hx/3H/cf9x/4cf9x/3H/cf9x/4cf9x/3H/cf9x/3H/cf9x/3H/cf9x/3H/cf9x/3H/cf9x/3H/cf9xj/THOcWMb/cf9x/3GP9x/3H/cY/3H/cY/3H/cf9xj/cY/3H/cY/3H/MXaisJldiP9xj/cYj/cY/3GI/3GI/3GI/3GP9xiI/3GI/3GI/3GI/3GIj/cYiP9xiI/3GIj/cYiP9xiIj/cYiI/3GIiI/3GIiI/3GIiIj/cYiIiP9xiIiIiP9xiIiIiIPvRzsguMiIhx/4iIiIiIiIiIcf+IiIiIiHH/iIiIiHH/iIiIhx/4iIiHH/iIiHH/iIhx/4iIcf+IiHH/iIhx/4iHH/iIcf+Ihx/4hx/4iHH/iHH/iHH/iHH/iHE/jBOxc+z/hx/4cf9x/4cf+HH/cf+HH/hx/3H/hx/3H/hx/3H/cf+HH/cf+HH/cf9x/4cf9x/3H/cf+HH/cf9x/3H/cf9x/3H/hx/3H/cf9x/3H/cf9x/3H/cf9x/3H/cf9x/3GP9x/3H/cf9x/3H/cY/3H/cf9x/3GP9x/3H/cY/3H/cf9xj/cf9xj/Ppais2ld/3GI/3GP9xj/cY/3GI/3GP9xiP9xj/cYj/cYj/cYj/cYj/cYj/cYj/cYj/cYiP9xiI/3GIj/cYiP9xiI/3GIj/cYiI/3GIiI/3GIiP9xiINyGZud5miHH/iIhx/4iIcf+IiHH/iIcf+Ihx/4iHH/iHH/iDGiVL9dq3H/hx/3H/hx/4cf9x/4cf+HH/cf+HH/cf+HH/cf+HH/cf+HH/cf9x/4cf9x/3H/cf+HH/cf9x/3H/cf+HH/cf9x/3H/cf9x/3H/cf9x/3H/cf9x/3H/MuKTvh1scY/3H/cY/3GP9x/3GP9xj/cY/3GP9xj/cY/3GP9xj/RI0c1y6P9xiP9xj/cY/3GI/3GP9xiP9xiP9xiP9xiP9xiP9xiP9xiP9xiP9xiI/3GI/3GIj/cYiP9xiIj/cYiP9xiIj/cYiIj/cYMsPFvjw6iIiIiIiIiIiHH/iIiIiIiIcf+IiIiIiHH/iIiIhx/4iIiHH/iIiIcf+IiHH/iIiHH/iIhx/zLjxb8cOv+HH/hx/3H/hx/4cf9x/4cf+HH/cf+HH/cf+HH/cf+HH/cf+HH/cf9x/4cf9x/3H/cf+HH/cf9x/3H/cf8/FXay6omP9xj/cY/3GP9xj/cY/3GP9xiP9xj/cY/3GI/3GP9xiP9xiP9xj/cYj/cYj/cYj/cYiP9xiP9xiP9xiI/3GIj/PSU3tNrIiIiIiIiIiIiIiIiIcf+IiIiIiIiHH/iIiIiIcf+IiIiHH/iIiIcf+DPnVr4Yqf+Icf+HH/hx/3H/hx/4cf+HH/hx/3H/hx/4cf9x/4cf+HH/cf+HH/cf+HH/cf9x/4cf9x/4cf9x/3H/cf+HH/cf9x/3H/M2TFvZs6cY/3GP9xj/cY/3H/cY/3GP9xj/cY/3GP9xiP9xj/cY/3GP9xiP9xj/cYj/cY/3GI/3GI/3GI/3GI/3GI/3GI/3GI/3GIj/cYj/cYiP9xiI/3E71TS1KsuI/3GIiIiIiIiIiIiIiI/3GIiIiIiIiIiIiIcf+IiIiIiIiIiIiIiIcf+IiIiIiIcf+IiIiIhxSL7MdBNx/4iIhx/4iIhx/4iIcf+IiHH/iIhx/4ORYxt+nOiHH/iHH/iIcf+HH/iHH/iHH/iHH/hx/4hx/4cf+EqYXHZ6/4hx/4cf+HH/hx/4cf+HH/hx/4cf9x/4cf+HH/hx/3H/hx/4cf9x/4cf9x/4cf9x/4cf9x/4cf9xPhzmsuMZ/3GP9xj/cY/3H/cY/3GP9xj/cY/3GP9xj/cY/3GI/3GP9xj/cYj/cY/3GI/3GP9xiP9xiP9xg0mBe8Z+iIiIiIiIiP9xiIiIiIiIiIiIiIiHH/iIiIiIiIiIiIiIhx/4iIiIiIhx/4iIgrsTEaVOzucf9xj/cY/3H/cY/3GP9x/3GP9xj/cY/3GP9xj/cf9xj/cYj/cY/3GP9xj/cYRZ3ctiKP9xj/cYj/cYj/cYj/cYj/cYj/cYiP9xiP9xiI/z0fRbTguoiIiIiIiIiIiIiIiIiIiIiIiIiIiIiIiIiIiIiIiHH/iIiIiIiIhx/4iIiIiD3muLMZR3H/hx/4cf9x/4cf+HH/cf+HH/cf+HH/cf+HH/cf+HH/cf9x/4cf8v5eoaMaFe/4iHH/iHH/iHH/iHH/iHH/iHH/hx/4hx/4cf+CsknBpttj6Ihx/4iIhx/4iIcf+IiHH/iIcf+IiHH/iIcf+IcSaEwhqXs95xiP9xiI/3GI/3GIj/cYiP9xiIj/cYiP9xiIj/cUphvGnkiIj/cYiIiP9xiIiIj/cYiIiIiP9xiIiIgz+KW9B1px/4iIiIcf+IiIhx/4iIhx/4iIhx/4iIcf+IiHH/iIhxOaM4tlzHcf+HH/cf9x/3H/hx/3H/cf9x/3H/cf+HH/cf9x/3H/cf9x/3H/cf9x/3H/cf9x/3H/cf9x/3GP9x/3H/cf9x/3H/cY/3H/cf9x/3GP9x/3H/cTs4drXHiY/3GI/3GIj/cYiP9xiI/3GIj/cYiP9xiDVaqLylV/+IiIiIcf+IiIiHH/iIiIcf+IiIcf+ITg/MPwP/iIcf+IiHH/iIcf+Ihx/4hx/4iHH/iHH/iHH/iHH/PsBPsz+wj/cY/3GI/3GP9xiP9xiP9xiP9xiP9xiP9xiP9xiP9xKiwnGn09jv+HH/cf9x/3H/cf9x/3H/cf9x/3H/cf9x/3H/cf9x/3H/cf9x/3H/cf9x/3GP9x/3H/cf9x/z9RaLGul3GIj/cYiI/3GIiP9xiIj/cYiIj/cYiIj/cYiIiP9xiIiIj/cYiIiIj/cYiIiIiIj/cYiIiIiIiDYsxLrTO3H/iIiIhx/4iIiHH/iIiHH/iIiHH/iIhx/4iIcf+Ihx/4iHH/iIcf+Ihx/4iHH/iHH/iIcf+IcTQJtbv2Socf9x/4cf9x/3H/cf+HH/cf9x/3H/hx/3H/cf9x/3H/cf+HH/cf9dztQx/3H/cf9x/3H/cf9x/3H/cf9xj/cf9x/3H/cf9x/3H/cY/3H/cf9x/3GP9xPLhHtEe4iI/3GIj/cYiP9xiI/3GIiP9xiIj/cYiI/3GIiI/3GIiIj/cYiDN8xL2DO4iIiIiIiIhx/4iIiIiIiIcf+IiIiIiCltRxqJK46I/3GIj/cYiP9xiIj/cYiP9xiIj/cYiIj/cYiI/3GIiIj/cT0857PDGHH/iIiIhx/4iIhx/4iIhx/4iIcf+IiHH/iIhx/4iHH/iC+x81pE4MqP9xj/cY/3GP9xj/cYj/cY/3GI/3GP9xiP9xiP9xLisyGi1M3nH/iHH/hx/4hx/4cf+HH/hx/4hx/4cf+HH/hx/4cf+EZLPLtM/4cf+HH/cf+HH/hx/3H/hx/4cf9x/4cf9x/3H/hx/3H/hx/3E63we2IPj/cY/3GP9xj/cY/3GP9xj/cY/3GP9xj/cY/3GI/3GP9xPIaHtHl4iIiIiI/3GIiIiIiIiIiIiIiIiIiIiIiIiIKEtwKptI/YiIiIiIiIiIiIiIiIiIiIiIiIiIg9v6izQFeIcf+HH/hx/4cf+HH/hx/4cf+HH/hx/4cf9x/4cf+HH/goNqIanJXeiIiIiIiI/3GIiIiIiIiIiIiIiIiIiIiIiIiIiIiIiC31dxpAqI7/cYj/cYj/cY/3GI/3GIj/cYj/cYj/cYiP9xiP9xiDQ+BLzB+/9xiIiIiIiI/3GIiIiIiIiIiIiIiINPUSvArtiIcf+IiIiIiIiHH/iIiIiIcf+IiIiHH/Nn1Du4K8/4iHH/iHH/iHH/iHH/iHH/iHH/iHH/iHH/hx/4hx/4cf+Icf+HH/hx/4cf+HH/PIAntH/Ycf9xj/cf9x/3H/cf9xj/cf9x/3GP9x/3H/cY/3H/cY/3H/cY/3H/cY/3H/cY/3GDEKpr/1WYiI/3GIiP9xiIj/cYiIj/cYiIiP9xiIiIj/cYiIiIj/cYiIiIiIj/cYiIiIiIiIiIj/cYiIiIiIM95mvSGZcf+IiHH/iIcf+Ihx/4iHH/iHH/iIcf+Icf+Icf+Icf+Icf+Icf+Icf+HH/iHH/hxNP5muwGZcf9x/3H/cf9x/3H/cf9x/3H/cf9x/3H/cf9x/3H/cf9x/3GP9x/3H/cf9xj/cf9x/3H/cY/3H/cY/3H/cf9xj/PKnhtFYecf9xj/cY/3GP9xiP9xj/cY/3GP9xiP9xj/cY/3GI/3GI/3GP9xPL4EtEH7/3GIiI/3GIiIj/cYiIiI/3GIiIiIiP9xiDpyF7aN6Ihx/4iIcf+IiIcf+Ihx/4iIcf+Ihx/4iHH/iIcf+Ihx/4hx/4iHH/iHH/iHH/iHH/iHH/iHH/iHH/g2Vha7qen/cf9x/3H/cf9x/3H/cf9x/3H/hx/3H/cf9xj/cf9x/3H/cf9x/3H/cf9x/3H/cY/3H/cf9x/3GP9x/3H/cY/3H/cf9xg778S0EDtxiP9xiP9xiP9xiP9xiP9xiP9xiI/3GI/3GDpNsbayToiI/3GIiI/3GIiIj/cYiIiI/3GIiIiI/3GIgzMv+9zQCHH/cf+HH/cf+HH/cf+HH/cf9x/4cf9x/3H/cf+HH/cf9x/3H/cf+HH/cf9x/3H/cf9x/3H/cf9x/3H/cf9x/3EldbwauKQ+cf+HH/cf+HH/hx/3H/hx/4cf9x/4cf9x/4cf9x/3H/hx/3H/hx/3H/cf9x/4cf9x/3E3nAm4Y/ZxiP9xiP9xj/cYj/cYj/cYiP9xiP9xiP9xiI/3GIj/cYj/cYiI/3GIj/cYiI/3GIiP9xiIgtrKsaRTVO/3GP9xj/cY/3GP9xiP9xj/cY/3GI/3GP9xiP9xiP9xj/cTO2s71JTIj/cYiIj/cYiIiP9xiIiIj/cYiIiIiP9xiIiIiDOtgr1SfYiIiIiIiIiIiIiIiIhx/4iIiIiIiHH/iIiDI6Jb/F2v+Icf+Icf+Icf+HH/iHH/hx/4hx/4cf+Icf+HH/hx/4Pv+RswBu/4cf+HH/cf+HH/cf+HH/cf+HH/cf+HH/cf+HH/cf9x/4OMXXuTooj/cY/3GP9xj/cY/3GI/3GP9xj/cYj/cYj/cY/3GI/3GI/3GI/3GDKKl751aIiIiIiIiIiIiIiIiIiIiIiIiIiIcf+IiIiDj+crkBjf+IiIcf+IiHH/iIhx/4iIcf+Ihx/4iHH/iIcf+IMuXyvhoNhx/4cf+Icf+HH/hx/4cf+HH/hx/4cf9x/4cf+HH/hx/3H/hx/4cf9x/4cf9x/4cf9x/4cf9xO/uHtQR4j/cY/3H/cY/3GP9xj/cY/3GP9xj/cYj/cY/3GP9xj/cYj/cY/3GI/3GI/3GP9xiP9xiP9xiP9xiP9xiP9xiI/3GI/04pXD1qj/cYiP9xiI/3GIiP9xiIj/cYiIj/cYiI/zijQrlcvYiIiIiIiI/3GIiIiIiIiIiIiIiIiIiIiIiIiIiIiIiIiINxcSuejthx/4iIiIcf+IiIcf+IiIcf+IiIcf+IiHH/iIOOPjuBwciHH/hx/4cf+HH/iHH/hx/4cf+HH/hx/3H/hx/4cf+HH/hx/3H/hx/4cf9x/4cf9x/4cf9x/4cf9x/4cf9x/3H/hx/3H/cf+HH/cf9x/3H/hx/3H/cf9x/3H/cf9x/3H/hx/3H/cf9x/3H/cf9xN8lkuTab/3GP9xj/cY/3H/cY/3GP9xj/cYj/cY/3GP9xj/cYj/cY/3GI/3GP9xiP9xj/cYj/cYj/cYj/cYj/cYiP9xiP9xiI/3GI/3EwFOOw+xyIiIiI/3GIiIiIiIiIj/cYiIiIiIiIiIiIiIiIiIiIiIiIiIiIiIiIcf+IiIiIiIiIhx/4iIiIiIcf+IiIiIcf+IiIP58UsmDr/4hx/4hx/4cf+Icf+Icf+HH/iHH/hx/4hx/4cf+HH/hx/4cf+HH/hx/4cf+HH/hx/4cf+HH/hx/3H/hx/4cf9x/4cf+HH/cf+HH/cf+HH/cTcwlrnPaf9x/3GP9x/3GP9xj/cY/3H/cY/3GP9xj/cY/3GP9xj/cY/3GP9xj/cY/3GI/3GP9xj/cYj/cYj/cY/3GI/3GI/3GI/3GI/3GI/3GI/3GIj/cYj/cYiP9xiI/3GIj/cYgx4TO/HsyIiIiIj/cYiIiIiIiIiIj/cYiIiIiIiIiIiIiIiIiIiIiIiIiIcf+IiIiIiIiIiIcTfHs7g4TIiHH/iIcf+Ihx/4iHH/iIcf+Icf+Icf+Ihx/4hx/4hx/1Du0CGIcf+Icf+HH/iHH/hx/4hx/4cf+HH/hx/4hx/4cf+HH/hx/4cf9x/4cf+HH/hx/4cf9x/4cf+D2ipbRdWv9x/3H/cf9xj/cf9x/3GP9x/3H/cY/3H/cY/3H/cY/3H/cY/3GP9x/3GP9xj/cf9xj/cY/3GP9xj/cY/3GP9xj/cY/3GP9xj/cYj/cY/3GP9xiP9xj/cYj/cYj/cY/zWdY7xinI/3GIiI/3GIiI/3GIiIj/cYiIiI/3GIiIiIiP9xiIiIiIiI/3GIiIiIiIiIiIiIiIiIiIiIiIiIiIiIiIiIiIiIiIiIg+oMWzXzr/iHH/iHH/iHH/iHH/iHH/iHH/iHH/hx/4hx/4cf+Icf+HH/hx/4hx/4cf+HH/hx/4cf+HH/hx/4Qos890z/hx/4cf9x/4cf+HH/cf+HH/cf+HH/cf+HH/cf+HH/cf9x/4cf9x/3H/hx/3H/cf9x/3H/hx/3H/cf9x/3H/cf9x/3H/hxOmgxtpfO/3H/cf9x/3GP9x/3H/cf9xj/cf9x/3GP9x/3H/cY/3H/cY/3H/cY/3H/cY/3H/cY/3GP9x/3GP9xj/cf9xj/cY/3GP9xj/cY/3GP9xPaoRs1Xu/3GP9xiP9xiP9xj/cYj/cYj/cYj/cYiP9xiP9xiP9xiIMP5TsBGsiIj/cYiIiIiP9xiIiIiIiI/3GIiIiIiIiIiIiIiDS417xHKIcf+Ihx/4hx/4hx/4hx/4hx/4hx/4hx/4hx/4cf+Icf+HH/iHH/hx/4cf+DDeWLAxp3H/cY/3H/cf9xj/cf9xj/cf9xj/cf9xj/cf9xj/cY/3H/cY/3GP9x/3GP9xggVqMaC5XOiIcf+Icf+Icf+Icf+HH/iHH/iHH/hx/4hx/4cf+Icf+HH/hx/4cf+HH/hxOesBthT+cf9x/4cf+HH/cf+HH/hx/3H/hx/3H/hx/3H/cf+HH/cf+HH/cTjXErco7XH/cf9x/3GP9x/3H/cf9x/3H/cf9x/3H/cY/3H/cf9x/3GP9x/3H/cf8oCtEan1LuiHH/iIiIhx/4iIiHH/iIiHH/iIhx/4iIcf+IiHH/iIhxKfCwGnD0/oj/cY/3GP9xj/cYj/cY/3GI/3GI/3GP9xiERw3Mjyj/cYj/cYiP9xiI/3GIj/cYiP9xiI/3GIiFPu3RGIj/cYiIj/cYiIj/cYiIiP9xiIiIj/cYiIiIj/cYiIiIiIj/cYiIiIiIMWvHsKQ4/4iHH/iIcf+Ihx/4iHH/iHH/iHH/iIcf+Icf+IN2jduZcicYj/cY/3GP9xj/cY/3GI/3GP9xj/cYj/cY/3E6vmO2QZyP9xiIj/cYiIj/cYiIj/cYiIiP9xiIiIj/cYiIiIiP9xiIiIiIiI/3GIiIiIg4cdW5jir/iIiHH/iIhx/4iIhx/4iHH/iIhx/4iHH/iIcf+Ihx/4iHH/iHH/iIcf+Icf86F4W36Hr/cf+HH/cf9x/4cf9x/3H/hx/3H/cf9x/4cf9x/3H/cf9x/3H/cf9x/3H/hx/3H/cf9x/3H/cY/3H/cf9x/3H/cf9x/3H/cf9xj/cf9x/3H/cf9xj/cf9x/3EwY5awrGmIj/cYj/cYiP9xiI/3GIj/cYiP9xiIj/cYiI/3GIiP9xiIiP9xiIiI/3GIiIj/cYiIg7Oya1xNmIiIiHH/iIiIhx/4iIiHH/iIiIcf+IiIcf+IiHH/iIhx/4iIcf+Ihx/4iHH/iIcf+Ihx/4hx/4iHH/gyE8W/7Dr/cf+HH/cf9x/4cf9x/3H/hx/3H/cf9x/3H/hx/3H/cf9x/3H/cf9x/3H/cf+HH/cf9x/3H/cY/3H/cf9x/3H/cTdEtbm7So/3GP9xiP9xj/cYj/cYj/cY/3GI/3GI/3GI/3GIj/cYj/cYj/cYiP9xiI/3GIj/cYiP9xiIj/cYiI/3GIiP9xiIiP9xiIiP9xgyPTW+wsqIiIiIiIiIhx/4iIiIiIiHH/iIiIiIcf+IiIiHH/iIiIcf+IiIhx/4iIcf+IiIcf+IhxOtwWtSPpcf+HH/hx/4cf9x/4cf9x/4cf+HH/cf+HH/cf9x/4cf9x/4cf9x/3H/cf+HH/cf9x/3H/hx/3H/cf9x/3H/cf9x/3H/hx/3H/cf9x/3H/cf9x/3H/cY/zWwFbxP6o/3GP9xj/cYj/cY/3GP9xiP9xj/cYj/cY/3GI/3GI/3GI/3GI/3GI/3GI/3GI/3GIj/cYiP9xiP9xiI/3GIiP9xiI/3EwqwewZPiIiIiHH/iIiIiIiIhx/4iIiIiHH/iIiIiHH/iIiIcf+IiIcf+IiIcf+IiIcf+IiHH/iIcf+IiHH/iIcf+Icf+Ihx/4iHH/iHH/iHH/iHH/gzTJO+s2z/hx/4cf9x/4cf+HH/cf+HH/cf+HH/cf+HH/cf+HH/cf9x/4cf9x/3H/hx/3H/cf9x/4cf9x/3H/cf9x/3H/cf9x/4cf9x/3H/cf9x/3H/cf9x/3GP9x/3H/cf9x/3H/cf9x/3GP9x/3H/cf87xfO2Ogz/cY/3GP9xiP9xj/cY/3GI/3GP9xiP9xiP9xiP9xj/cYj/cYj/cYiP9xiP9xiI/3GI/3GIj/cYiP9xiI/3GIiP9xiIj/cYiI/3GIiIO2BEtZ+7iIiIiIiIiIiIiIiIiIiIiIiIiIhx/4iIiIiIiIcf+IiIiIhx/4iIiIcf+IiIMwLlvf0acf+HH/hx/4cf+HH/hx/4cf+HH/hx/4cf+HH/hx/4cf9x/4cUnRzHLj/4cf9x/4cf9x/4cf9x/3H/hx/3H/cf9x/4cf9x/3H/cf9x/4cf9x/3H/cf842Bi4J+dxiP9xj/cYj/cYj/cYj/cYj/cYiP9xiP9xiI/3GIM1UjvarciI/3GIiIiI/3GIiIiIiI/3GIiIiIOVznuKMY/4iHH/iIcf+Ihx/4iHH/iHH/iHH/iHH/iIcf+HE6O0y1xLNx/3GP9xj/cY/3H/cY/3GP9xj/cY/3GP9xj/cY/3GP9xiP9xj/cY/3GI/3GP9xiP9xj/cYj/cYj/cYj/cYj/cTpFBLa6+4iIj/cYiIiIj/cYiIiIiI/3GIiIiIiIiIj/cYiIiIiIiIiIiIiIiIiIiIg7Gla15amIcf+Ihx/4hx/4iHH/iHH/iHH/iHH/iHH/iEmaTHZbcf+Icf+HH/hx/4hx/4cf+HH/hx/4cf+Icf+HH/hx/3H/hx/4cf+HH/hx/3H/hx/4cf9x/4cf+HH/cf+HH/cf+HH/cf9x/4cTcNk7jybHH/cf9xj/cf9x/3H/cf9xj/cf9x/3GP9x/3H/cY/3H/cY/3FBeGzoeXH/cY/3GP9x/3GP9xj/cY/3H/cY/3GP9xj/cY/3GP9xj/cY/3GI/3GP9xj/cYj/cY/3GI/3GCjUwhqSs97/hx/4hx/4cf+HH/iHH/hx/4cf+HH/hx/4cf+HH/hx/4cf+HH/cf+HH/hx/4cTMDp738WI/3GP9x/3GP9x/3GP9xj/cY/3H/cY/3GP9xj/cY/3GP9xj/cY/3GP9xj/cYj/cY/3GP9xiP9xj/InxDGgk7zv+Icf+HH/hx/4cf+Icf+HH/hx/4cf+HH/hx/3H/hx/4cf+DDq+LAlB3GP9x/3GP9xj/cY/3GP9xj/cY/3GP9xj/cY/3GP9xiP9xg/Ciix9deIiIiIj/cYiIiIiIiIiIiIiIiIiCa57hq0YR6P9xiIiIiIiIiIiI/3GIiIiIiIiIiIiIiIiIiINcuzuzRMiHH/iIiHH/iIiHH/iIhx/4iHH/iIhx/4iHH/iINroCukX9hx/4cf+Icf+HH/iHH/hx/4hx/4cf+HH/hx/4cf+HH/NNhIvCe3cf9xj/cf9xj/cf9xj/cf9xj/cf9xj/cY/3H/cY/3GCVTQhq6y96Ihx/4iHH/iIcf+Icf+Ihx/4hx/4hx/4iHH/goKjYqnVydhx/4cf9x/4cf9x/4cf9x/3H/hx/3H/hx/3H/cf+HH/cf9x/3H/Nv42uwHJ/3GP9xj/cf9xj/cY/3GP9xj/cYj/cY/3GP9xj/cYj/cY/3GEsf7F4Bj/cYj/cYj/cYiP9xiP9xiI/3GI/3GIj/cYiP9xiDIbV77kqHH/iIiIiIiIiIhx/4iIiIiIhx/4iIiIhx/4iIM6/3vVAIhx/3H/hx/4cf+HH/cf+HH/cf+HH/cf+HH/cf+HH/cf+HH/cf9x/4cf9x/3H/cf+HH/cTwM+bTzBo/3GI/3GIj/cYj/cYj/cYiP9xiI/3GIj/cYiIMz/ovcAXiIiHH/iIiIhx/4iIiIcf+IiIhx/4iIcf+IiIcf+IiHE8u1e0RKj/cf+HH/cf+HH/cf9x/4cf9x/3H/hx/3H/cf+HH/cf9x/3H/cf+HH/N/jUuQcrcY/3H/cY/3GP9x/3GP9xj/cY/3GP9xj/cY/3GP9xj/cY/3GP9xTss8I0yI/3GP9xiP9xj/cYj/cYj/cY/3GI/3GI/3GIj/cYj/cYj/cYiP9xiP9xiI/3GIiP9xiI/3GIiP9xiIj/cYiI/3GIiI/3GIiIj/cYiIiI/3GIiIiP9xiIgx/ka/AbmHH/iIiIcf+IiIhx/4iIhx/4iIhx/4iIcf+Ihx/4iDjzJbgM2ocf9x/4cf+HH/hx/4cf9x/4cf+HH/cf+HH/cf+HH/cf+HH/N/dRuQiuhx/3H/cf9x/3H/cf9x/3H/hx/3H/cf9x/3H/cf9x/3H/cY/3H/OziXtsdoj/cYj/cYiP9xiP9xiP9xiI/3GIj/cYiP9xiI/3GIiP9xiIj/cYiIOv5ltgGaiIiIiIiIiIiIiIiIhx/4iIiIiIiIcf+IiDZffbqggnH/cf9x/3H/cf9x/3H/cf9x/3GP9x/3H/cf9x/3H/cf9xj/cf9x/zdjNbmcynGI/3GP9xiP9xiP9xiP9xiP9xiP9xiP9xiP9xNmxIupO3iIiIiIhx/4iIiIiIiIiHH/iIiIiIhx/4ML8YsVDn/4cf9x/4cf+HH/hx/4cf9x/4cf+HH/cf+HH/cf+HH/cTaGqLp5V/9xj/cY/3GI/3GP9xj/cY/3GI/3GP9xj/cYj/KfwEGoA/vocf+HH/hx/4cf+HH/hx/3H/hx/4cf+HH/hx/3H/hx/4cf84Bci5+jeP9x/3GP9xj/cY/3GP9xj/cYj/cY/3GP9xj/cYj/cY/3GI/3GI/3GP9xiP9xiP9xI6qBGtVX7nH/iHH/iHH/hx/4hx/4cf+HH/hx/4hx/4cf+HH/hx/4OnEJto72cY/3H/cY/3GP9x/3GP9xj/cY/3GP9x/3GP9xj/cY/3GP9xiP9xj/cY/3GP9xg7gTe1fsiIiIj/cYiIiIiIiIiI/3GIiIiIiIiIiIiIMixovtOXiHH/iHH/hx/4hx/4hx/4cf+Icf+HH/hx/4hx/4cf+HH/hx/4cf+HH/hx/4cf+HH/hx/4cf9x/4cTrjF7Uc6HH/cf9xj/cf9xj/cf9xj/cf9xj/cY/3H/cY/3GP9xj/cf9xj/cY/3GP9xj/cY/3GP9xj/cYPLB1tE+KiP9xiIiP9xiIiI/3GIiIiP9xiIiIiP9xiIiIiIiI/3GIiIiIiIiIiIiIj/cYiIiIiIiIiIiIiIiDwMh7TzeIcf+Icf+Icf+Icf+HH/iHH/hx/4hx/4cf+HH/iHH/hx/4cf+HH/g0Kbe81khx/3GP9x/3H/cY/3H/cY/3H/cY/3H/cY/3H/cY/3H/cY/3GP9x/3GP9xj/cYMyE4vd7HiIiIj/cYiIiIiIj/cYiIiIiIiIiI/3GIhB/CzwPYiIiIiIiIiIiIiIiIiIiIiIhx/yDkQBoSu/7/cf9x/3H/cY/3H/cf9x/3H/cY/3H/cf9xj/cf9x/3GP9x/3GP9x/3E8nli0YaeI/3GIiI/3GIiIj/cYiIiI/3GIiIiI/3GIiIiIiIj/cYiIgx99e/CCiIhx/4iHH/iIcf+Ihx/4hx/4iHH/iHH/iHH/iHH/iHH/iHH/gp6bAqkWT9/4iHH/iHH/iHH/hx/4hx/4hx/4cf+Icf+HE8YTmznsZxj/cf9x/3GP9x/3GP9x/3GP9x/3GP9x/3GP9xj/cf86nWm3YpaIiIiIj/cYiIiIiIiIiI/3GIiIguU8ZKSsObiIiIiIcf+IiIiIhx/4iIiIcf+IiIhx/4QQtM/0uIiIcf+IiHH/iIhx/4iHH/iIhx/4iHH/iIcf+IcTpx77aOEP9xj/cYj/cY/3GP9xiP9xiP9xj/cYj/cYj/cYj/cYj/cYj/cYiP9xiP9xiI/3GIj/cYiP9xiI/3GIiP9xiIj/cYiI/3GIg5UZW3rmqIiIiIiIcf+IiIiIiIiIhx/4iIiIiIcf+IiIiIcf+IiIhxQBHs/uGIhx/4iIcf+IiHH/iIcf+Ihx/4iHH/iIMWVkv5qbcf+HH/hx/4cf+HH/cf+HH/hx/3H/hx/3H/hx/3H/hx/3H/g80li1Laf/cY/3GP9xj/cY/3GI/3GP9xj/cYj/cY/3GI/3GI/3GP9xiP9xiP9xiP81R/m8uAZx/4iIiIiIiHH/iIiIiIcf+IiIiHH/iIO+Y2tRnJcf+HH/hx/4cf+HH/hx/4cf+HH/hx/4cf9x/4cf+HH/hx/3H/hx/3H/hx/4cf9x/3H/hx/3H/hx/3H/cf+HH/cf9x/4cf9x/3H/cf+HH/cf9x/3H/cf9x/3H/cf9x/3H/cf9x/3H/cf9x/3H/cf9x/3H/cf9xPdv0siQLcY/3GI/3GP9xj/cYj/cY/3GI/3GP9xiP9xiP9xj/cYj/cYiP9xiP9xiP9xiI/3GI/3GIj/cYiP9xiIj/cYiP9xiIj/cT75FbIG6oiIiIiIiIiIiIiIiIiIiIcf+IiIiIiIiIcf+IiIiIiHH/iIiIhx/4iIiIcf+IiIcf+IiIcf+IiHH/MTOFv8x6cf+HH/hx/4cf9x/4cf+HH/hx/4cf9x/4cf9x/4cf+HH/cf+HH/cf+HH/cf9x/4cf9x/3H/hx/3H/cf+HH/cf9x/3H/cf+HH/cf9x/3H/cf9x/3H/cf9xMCDEsO87/3GP9xj/cf9xj/cY/3GP9xj/cY/3GI/3GP9xj/cY/3GI/3GP9xiP9xj/cYj/cYj/cYj/cYj/cYj/cYj/cYj/cYiP9xiI/3GIj/cYiP9xg3GTS55suIiIj/cYiIiIiIiIiIiIiIiIiIiIiIiIiIiIiIiIiIhx/4iIiIiIiIhx/4iIiIiIcf+IiIiIcf+IiIg+ahWzler/iHH/hx/4hx/4cf+HH/iHH/hx/4cf+HH/hx/4cf+HH/hx/3H/hx/4cf+HH/cf+HH/hx/3H/hx/3H/hx/3H/hx/zCYNbF3yo/3H/cf9xj/cf9xj/cf9xj/cf9xj/cf9xj/cY/3H/cY/3GP9xj/cf9xj/cY/3GP9xj/cY/3GP9xj/cYj/cY/3GP9xj/cYj/cY/3GI/3GIM9C1vC9KcYiIiIiI/3GIiIiIiIiP9xiIiIiIiIiIiIiIiIiIiIiIiIgxXsawsTn/iHH/iHH/iIcf+Icf+Icf+Icf+HH/iHH/iHH/hx/4hx/4cf+HH/iHH/hx/4cf+HH/hx/4cf+HH/hx/4cf+HH/cf+HH/hx/4cf9x/4cf9x/4cf+HH/cf+HH/cf9x/4cf9x/4cf9x/3H/cTvysrUNTf9x/3H/cf9x/3H/cY/3H/cf9x/3GP9x/3H/cf9xj/cf9xj/cf9x/3GP9x/3GP9xj/cf9xj/cf9xj/cY/3H/cY/3GP9xj/cY/3GP9xj/cY/3GP9xj/cY/3GI/3GP9xj/cYj/cY/3GI/3GP9xiP9xiP9xiP9xiP9xiP9xiI/3GI/3E3loG5aX6I/3GIiP9xiIiP9xiIiP9xiIiI/3GIiIiI/3GIiIiIj/cYiIiIiIiI/3GIiIiIiIiIiIiIiIiIiIiIiIiIiIiIiIiIiIiIiIcf+IiIiIiIiHH/iIiIiIcf+IiIiDs+8rXBDYiHH/iIcf+Icf+Ihx/4hx/4hx/4hx/4hx/4cf+Icf+Icf+HH/iHH/hx/4cf+Icf+HH/hx/0M4fNx4cf+HH/hx/4cf9x/4cf+HH/hx/3H/hx/3H/hx/3H/hx/3H/hx/3H/hx/3H/cf+HH/cf9x/4cf9x/3H/cf+HH/cf9x/3H/cf9x/3H/cf84+jK5Bc3/cY/3H/cf9xj/cf9x/3GP9x/3GP9x/3GP9x/3GP9x/3GP9xj/cf9xj/cY/3H/SkWse6WP9xj/cY/3GP9xiP9xj/cY/3GP9xiP9xj/cYj/cYj/cYj/cY/3GI/3GDjO47gxHIiIiP9xiIiIiP9xiIiIiIj/cYiIiIiIiIj/cYiIiIiIiIiIiIiIiIiIiIiIiIiIiIiIiIiIcf+IiDwklLTba4iHH/iIcf+Ihx/4hx/4iHH/iHH/iHH/iHH/iHH/iHH/hx/4hx/4cf+Icf+HFFHSyuLYcf+HH/hx/4cf+HH/hx/4cf+HH/hx/4cf+HH/cf+HH/hx/4cf9x/4cf9x/4cf9x/zG3Y79InHH/cf9x/3H/cf9xj/cf9x/3H/cf9x/3GP9x/3H/cf9xj/cf9x/3GP9x/3GP9x/3H/cY/3H/cY/3GP9x/3GP9x/3GP9xj/cY/3H/cY/3GP9xj/cY/3GP9xj/cY/3GI/3GP9xj/cY/3GI/3GP9xiP9xiP9xj/cYj/cYj/cYOCsyt9TNcYiI/3GIiP9xiIiP9xiIiP9xiIiI/3GIiIiP9xiIiIiP9xiIiIiIiI/3GIiIiIiIiIiIiIj/cYiIiIiIiIiIiIiIhx/4iIiIiIiIiIiIiIcf+IiIiIiIcTbJQ7k2vHH/iIcf+Ihx/4iHH/iIcf+Icf+Icf+Icf+Icf+Icf+Icf+IQiw87TyHH/iHH/hx/4cf+Icf+HH/hx/4cf+HH/hx/4cf+HH/hx/4cf+HH/hx/3H/hxP1o0sKXLcf9x/3H/cf9x/3H/cf9x/3H/cf9xj/cf9x/3H/cf9xj/cf9x/3GP9x/3H/NK0RvVLuj/cf9xj/cY/3H/cY/3GP9xj/cY/3GP9xj/cY/3GP9xj/N3o0uoXL/3GIiP9xiI/3GIiP9xiIiP9xiIiP9xiIiI/3GIiIiP9xiIiIiI/3GIiIiIiI/3GIiIiIiIiIiIiIiP9xiIiIiIPUZ1s7mKiIcf+IiHH/iIcf+IiHH/iIcf+Icf+Ihx/4hx/4iHH/iHH/iD7fx7MgOP9x/3H/cf9x/3H/cf9x/3H/cf9x/3GP9x/3H/cf9x/3H/cf9xj/cf9x/3H/cY/3H/cTLaQb4lvo/3GP9x/3GP9xj/cf9xj/cY/3GP9xj/cY/3GP9xj/cY/3GP9xj/cYj/cY/3GP9xiP9xj/cYj/cYj/cYj/cY/3GI/3GEE7TOxLcYj/cYiP9xiP9xiI/3GIj/cYiI/3GIiP9xiIj/cYiI/3GIiI/3GIiIj/cYiIiP9xg+ccayjjmIiIiHH/iIiIcf+IiIhx/4iIhx/4iIcf+IiHH/iIhx/4iHH/iIhx/4hx/4Py34stIH/4cf9x/3H/cf9x/3H/cf9x/3H/cf9xj/cf9x/3H/cf9x/3H/cY/3H/cf9x/3GP9x/3H/cY/3H/cf9xML33v0IIcYiP9xiIiP9xiIj/cYiIj/cYiIiP9xiIiIiP9xiIiIiP9xiDEkpb/bWoiIiHH/iIiIhx/4iIiHH/iIiHH/iIiHH/iIhx/4iCKyDzoF3wyIiIiIiIiIcf+IiIiIiIhx/4iIiIhx/z8Ia7L3lP9x/4cf9x/3H/cf9x/3H/cf+HH/cf9x/3H/cf9x/3H/cf9x/3H/cSglkBqNpv6IiIiIiIiIiHH/iIiIiIiIiIiHH/iIiIgg5oU6Ipesj/cY/3GP9xiP9xj/cY/3GP9xiP9xj/cYj/cY/3GI/3GIKttWGmJKnnH/cf9x/4cf9x/4cf9x/3H/hx/3H/cf9x/4cf9x/3H/cf9x/4cf9xPWH0s54Lj/cY/3GP9x/3GP9xj/cY/3GP9xj/cY/3GP9xj/cY/3GP9xMqhxvleO/3GI/3GI/3GI/3GI/3GIj/cYj/cYiP9xiI/3GIj/cYg7cAS1j/uIiIiIiIiIiIiIiP9xiIiIiIiIiIiIiIiHH/iIiIiIiDduErmR7YiIhx/4iIiHH/iIiHH/iIiHH/iIhx/4PmADsp/8cf+HH/iHH/hx/4hx/4cf+Icf+HH/hx/4cf+Icf+HH/hx/4cf+HE6wQu1PvRxj/cY/3GP9xj/cYj/cY/3GP9xiP9xj/cYj/cYj/cYj/cYj/cYj/cYj/cYj/cYiP9xiP9xiI/3E5g9O3fCyI/3GIiIiIiIj/cYiIiIiIiIiIiIiIiIiIiEQuHM0eiIiIiIiIiIiIiIiIiIhx/4iIiIiIORxYt+Onhx/4cf+HH/hx/4cf+HH/cf+HH/hx/4cf9x/4cf+HH/cf+HH/PW01tJLK/3H/cf9xj/cf9x/3GP9x/3H/cY/3H/cY/3H/cY/3GP9x/3GP9x/3GP9xj/cY/3GP9x/3GP9xj/cY/3GP9xj/cYj/cTbNNroyyYiIiP9xiIiIiP9xiIiIiI/3GIiIiIiIiIj/cYiIiIiIiIiEHVrPKliIiIiIiIiIiIiIiIhx/4iIiIiIiIhx/4iD+Hk7J4bP+Ihx/4iHH/iIcf+Icf+Ihx/4hx/4hx/4hx/4hx/4cf+Icf+Icf+HH/iHH/hx/4cf+Icf+HH/hx/4cTUGx7v5OI/3H/cf9xj/cf9x/3GP9x/3GP9x/3GP9x/3GP9x/3GP9xj/cf9xj/cY/3GP9x/3GP9xg3ymS5NZv/cYiP9xiI/3GIiP9xiI/3GIiP9xiIiP9xiIiP9xiIiI/3GIiIiP9xiIiIiP9xiIiIiE8x/BzgiIiP9xiIiIiIiIiIiIiIiIiIiIiIhx/4iIiIiIiIiIiHH/MQEDsA/8/4iIcf+Ihx/4iIcf+Ihx/4iHH/iIcf+Icf+Ihx/zGWor9pXYhx/4cf+HH/hx/4cf+HH/hx/3H/hx/4cf+HH/cf+DpZcremjf9x/4cf9x/3H/cf9x/3H/cf9x/3H/cf9x/3H/cf9x/3H/cf9x/3H/cf9x/3H/cf9x/3GP9x/3H/cf9xj/cf9x/3GP9x/3H/cY/3H/cY/3H/cY/3H/cY/3H/cY/3H/cY/3GP9xj/cf9xj/cY/3GP9xj/cY/3GP9xj/cY/3GP9xiP9xj/cY/3GI/3GP9xiP9xOxiBted+iP9xiI/3GIj/cYiP9xiI/3GIiP9xiIj/cYiI/3GIiI/3GIiIj/cYiIiP9xiIiIiP9xiD+morFZXYiIiIiIiIiIiIiIiIiIiHH/iIiIg0ZbG8mk6IiIhx/4iIiHH/iIiHH/iIhx/4iIcf+IiHH/iIcf+Ihx/4iHH/iIcf+Icf+Ig6WLi3p0f/cf9x/3H/cf9x/3H/cf9xj/cf9x/3H/cf9x/3H/cY/3H/cf9x/3E1dOW6ixpxiP9xiP9xiP9xiI/3GI/3GIj/cYj/cYiP9xiI/z1Ho7S4XIiI/3GIiIiIiIiIj/cYiIiIiIiIgxe1K/hK2IiIiHH/iIiIiIiHH/iIiIhx/4iIiDefE7pg7P+Icf+Ihx/4hx/4hx/4hx/4hx/4hx/4cf+Icf+Icf+HH/hx/4hx/4cf87V5G2qG7/hx/3H/hx/4cf9x/4cf9x/4cf9x/4cf9x/4cf9x/4cf9x/3H/hx/3H/cf9x/4cf9x/3H/cf9x/3H/hx/3H/cf9x/3H/cf82kRW7bur/cf9xj/cY/3GP9xj/cY/3GP9xiP9xj/cY/3GI/3GP9xiP9xj/cYj/cYj/cY/3GI/3GIj/cYj/cYj/cYiP9xiP9xiI/3GIj/cYiDKbUr1krXGIiIiP9xiIiIiI/3GIiIiIiIiI/3GIiIiIiIiIiIiIiIiIiIiIiIiIiIiEGpbPVpiIiHH/iIiIiIiIiHH/iIiIiIcf+IiIiHH/iIiIhx/4iDNPR72wuHH/hx/4cf9x/4cf+HH/cf+HH/cf+HH/cf+HH/cf+HH/cf9x/4cf9x/3H/hx/3H/cf9x/4cf9xTi4cLR7/cf9x/4cf9x/3H/cf9x/3H/cf9x/3H/cf9x/3H/cY/3H/cf9x/3H/cf9xNwEluP7acY/3GP9xiP9xj/cYj/cYj/cYj/cY/3GI/3GIj/cTmSFrdt6YiIiIiIj/cYiIiIiIiIiIiIiIiIiIiIiIiHH/iIiIiIiIiIiIcf+IiIiIiHH/iIiIiHH/iIiIhx/4iIiHH/iIgx/We/Aphx/4cf+HH/cf+HH/cf+HH/cf+HH/cf+HH/cf+HH/cf9x/4cf9x/3H/cf+HH/cf9x/3H/cf9x/4cf9x/3H/cf9x/3H/cf9x/3H/cf9x/3H/cf9x/3H/cf83ypa6NWmP9xiP9xiP9xiP9xiP9xiP9xiP9xiI/3GIj/cYj/cYiP9xiIj/cYiP9xiIMLMXsFzoiIiIiHH/iIiIiIiIcf+IiIiIhx/4iIiIcf+IiIhx/4iIiHH/iIhx/4iIcf+IiHH/iIhx/4iHH/iIcf+IhxO0T0tLsLcf9x/4cf+HH/cf+HH/hx/3H/hx/3H/hx/3H/cf+HH/cf9x/4cf9x/3H/hx/3H/cf9x/3H/hx/3H/cf9x/3H/cf9x/zcQNLnvy3GP9xj/cf9xj/cY/3H/cY/3GP9xj/cY/3GP9xj/cYRDW8vKRxj/cYj/cY/3GI/3GI/3GP9xiP9xiP9xiP9xiI/3GI/3GIj/cYj/cYiP9xiI/3GIiDB6prCVWYiIiIiIiIiHH/iIiIiIiIiIcf+IiIiIiHH/iIiIiHH/iIiIcf+IiIhx/4iIhx/4iIcf+IiHH/iIhx/4iHH/iIcf+Ihx/4iHH/iHH/Plijsqdchx/4cf+HH/hx/3H/hx/4cf+HH/cf+HH/cf+HH/cf+HH/cf+HH/cf+HH/cf9x/4cf9x/3H/hx/3H/cf9x/3H/hx/3E3nyO5YNz/cf9xj/cf9xj/cf9x/3GP9x/3GP9x/3GP9xj/cf9xj/cY/3H/RiasvZX/cY/3GP9xiP9xj/cY/3GP9xj/cYj/cY/3GI/3GP9xiP9xiP9xj/cYj/cYj/cYiP9xiP9xiP9xiI/3GIj/cYiP9xiI/3GIiP9xiI/3GIiI/05UzDqziIiP9xiIiIj/cYiIiIiP9xiIiIiIiI/3GIiIiE4HnC+GiIiIiIj/cYiIhx/4iIiIiIiIiIiIiIiIiIcf+IiIiIiIhx/4iIiIiHH/iIiIhx/4iIiHH/iIiHH/iIiHH/iIhx/4iIcf+DDtVLEiq/+HH/hx/4cf+HH/hx/4cf+HH/hx/4cf9x/4cf+HH/cf+HH/hx/3H/hx/3H/hx/3H/hx/3H/cf+HH/Mopyv3WN/3H/cf9x/3H/cf9x/3GP9x/3H/cf9x/3H/cY/3H/cf9xj/cf9x/3GP9x/3Ew/wGwEP6P9x/3GP9xj/cf9xj/cY/3GP9xj/cY/3GP9xj/cY/3GP9xj/cYj/cY/3GP9xiP9xiP9xj/cYj/cYj/cYj/cYj/cYj/cYj/cYhMsfxE4Ij/cYiI/3GIj/cYiIj/cYiI/3GIiI/3GIiIj/M2TRvZsucYiIiIiIiIiIiIiIj/cYiIiIiIiIiIiIhx/4iIiIiIiIiIiIiIcf+IiIiIiIhx/4iIiIiHH/iIiIhx/4iIhx/4iIiHH/iIhx/4iIcf+IiHH/iIhx/4iHH/iIcf+Ihx/4hJPhx8Hocf+Icf+Icf+Icf+Icf+Icf+Icf+HH/iHH/hx/4hx/4cf+HH/iHH/hx/4cf+HH/hx/4cf+HH/hx/4cf9x/4cf+HH/hx/3H/hx/3H/hx/4cf9x/4cf9x/3H/hx/3H/hx/3H/cf9x/zNOdr6xiY/3GP9xj/cY/3GP9x/3GP9xiP9xj/cY/3GP9xj/cY/3GI/3GP9xiP9xj/NG52vZGJj/cYiIiIiIiIj/cYiIiIiIiIiIiIiIiIiIiIiIiIiIiIiIhNVbw6pIiIiIiIcf+IiIiIhx/4iIiIhx/4iIPo1ksnKbiHH/iHH/hx/4hx/4cf+Icf+HH/hx/4hx/4cf+HH/hx/4S5PcZsL/cf+HH/hx/4cf9x/4cf9x/4cf9x/4cf9x/4cf9x/4PfqUtAVr/3H/cf9xj/cf9x/3GP9x/3GP9x/3GP9x/3GP9x/3GP9x/3GP9xj/cY/3H/cUrR/GLgj/cY/3GP9xiP9xj/cY/3GI/3GP9xiP9xiP9xj/cYj/cYj/cYj/cYj/cYiP8zj0S+cLuIiIiIiP9xiIiIiIiIiP9xiIiIiIg+2PezJwj/iIcf+Icf+Ihx/4hx/4hx/4hx/4hx/4hx/4cf+Icf83KAi61/f/cf9x/3H/cf9xj/cf9x/3H/cf9xj/cf9x/3GP9x/3H/cY/3H/cY/3H/cY/3H/cY/3GP9x/3GP9xj/cf9xj/cY/3GP9xj/cf9xj/cYj/cY/3GP9xj/cY/3GP8xCnGwBo6I/3GI/3GI/3GI/3GIj/cYj/cYiP9xiI/3GIj/cYhLfDxYPIj/cYiI/3GIiI/3GIiI/3GIiIj/cYiIiI/3GIiIiIiP9xiIiIiIiI/3GIiIiIiIiIiIiIiIiIiIiIiIiIiIKixxGn047v9x/3H/cf9xj/cf9x/3H/cY/3H/cY/3H/cf9xj/cf9xj/cf9xj/cf9xj/cf9xj/cY/3GP9x/3GP9xj/cY/3GP9xNmFmuZ6ZcYiIj/cYiIiP9xiIiIj/cYiIiIj/cYiIiIiIhPVqwalYiIiIiIiP9xiIiIiIiIiIiIiIcf+IOGfkuJgbiHH/iIhx/4iHH/iIcf+Icf+Ihx/4hx/4iHH/iHH/iHH/iHH/iHH/hx/4hx/4hx/4cf+Icf+HH/hx/4cf+IcTx+ZLSBm/9x/4cf9x/3H/cf9x/3H/cf9x/3H/cf9x/3H/cf9x/3H/cf9x/3H/cf9x/3H/cf9xj/cf9x/3H/cf9xj/cf9x/3GP9x/3H/cY/3H/cY/3H/cY/3H/cY/3H/cY/3GP9xPa0xs1LO/3GP9xj/cY/3GI/3GP9xj/cYj/cY/3GI/3GP9xiEUJfL9oiP9xiP9xiP9xiP9xiI/3GIj/cYiP9xiI/3GIj/cYiI/3GIiP9xiIiP9xiIiP9xiIiP9xiIiIj/cYiIiIj/cYiIiIiIj/cYg8WAe1p/j/iIhx/4iIcf+IiHH/iIcf+Ihx/4iHH/iIcf+Ihx/4hx/4hx/4hx/4hx/4hx/zkk4bjbHv+HH/hx/4cf+HH/hx/4cf+HH/cf+HH/hx/4cf9x/zj6k7gFbHH/cf9x/3H/cf9x/3GP9x/3H/cf9x/3H/cf9x/3GP9x/3H/cf9xj/cf9x/3H/cY/3H/cY/3H/cf9xj/cf9xj/OWrmuJUZiP9xiIj/cYiI/3GIiI/3GIiI/3GIiI/3GIiIiP9xiIiIiP9xiIiIiIiP9xP01SsbKtiIiIiIiHH/iIiIiIiIiIiIhx/4iIiIiIhx/4iIiIhx/4iEVXnLqGcf+IiIcf+IiHH/iIiHH/iIcf+IiHH/iIcf+Ihx/4iHH/iHH/iIcf+Icf+Icf+Icf+IcTxNtrSySf+HH/cf9x/3H/cf9x/3H/cf9x/3H/cf9x/3H/cf9x/3H/cf9x/3H/cY/3H/cf9x/3H/cY/3H/cf8zNQS+yvuP9xj/cYj/cY/3GI/3GP9xiP9xj/cYj/cYj/cYj/cYhKjDxnPIj/cYiP9xiI/3GI/3GIj/cYiI/3GIj/cYiI/3GIiP9xiIiP9xiIiP9xiIiIj/cYiIiI/3GIiIiIj/cYiIiIiIiI/3GIiIiIiIgxIGS/35uIiIiHH/iIiIcf+IiIhx/4iIcf+IiIcf+Ihx/4iIcf+Ihx/4iHH/iIcf+IVC/c0Ihx/4iHH/iHH/iHH/iHH/iHH/hx/4hx/4hx/4OHjkuIcbhx/3H/cf9x/4cf9x/3H/cf9x/3H/hx/3H/cf9x/3H/cf9x/3H/cf9x/3H/cf9x/3H/cY/3H/cf9x/3H/cf9xj/cf9x/3H/cY/3H/cT7p5bEWGnGI/3GI/3GIj/cYj/cYiP9xiI/3GIj/cYiP9xiI/3GIiP9xiIj/cYiIj/cYiIj/cYiIiI/3GIiD07tLPES4iIiIiIcf+IiIiIiIiHH/iIiIiIcf+IiIiHH/iIiIcf+IiIcf+IiIcf+IiHH/iIhx/4iIcf+Ihx/4iHH/iIcf+Icf+Ihx/4hx/4hx/4g5G4K35H1x/4cf+HH/hx/4cf+HH/hx/4cf9x/4cf+HH/cf+HH/hx/3H/hx/3H/hx/3H/cf+HH/cf9x/4cf9x/3H/hx/3H/cf9x/3H/hx/3H/cf9x/3H/cf9x/3H/cf9x/3H/cf9x/3H/cf9x/3H/cf9x/3H/cf9xj/cf9x/3H/cY/3H/cf9x/3GP9xPkyksrNbiP9xj/cYj/cYj/cYj/cYj/cYj/cYj/cYiP9xiP9xiI/3GIj/cYiP9xiI/3GIVS/a0HGIiP9xiIiP9xiIiP9xiIiI/3GIiIj/cT9ghbGfeohx/4iIiIiIhx/4iIiIiHH/iIiIcf+IiIhx/4iIhx/4iIhx/4iIcf+IiHH/iIcf+Ihx/4iHH/iIcf+Icf+Ihx/4OYYVuHnq/4cf9x/4cf9x/4cf9x/4cf9x/3H/hx/3H/cf9x/4cf9x/3H/cf9x/4cf9x/3H/cf9x/3H/cf9x/3H/cf9x/3H/cf9x/3H/cf9x/3H/cf9x/3GP9x/3H/cf9x/3GP9x/3E6sVS2TquI/3GP9xj/cYj/cY/3GI/3GI/3GI/3GI/3GI/3GI/3GI/3GIj/cYj/cYiP9xiI/3GIiP9xiI/3GIiP9xiIj/cYiIj/cYiIj/cYiIiP9xiIiIiP8xWeSwthuHH/iIiIiIiIhx/4iIiIiHH/iIiIiHH/iIiIcf+IiIcf+IiIcf+IiHH/iIhx/4iIcf+Ihx/4iHH/iIcf+Icf+Ihx/4PxvEseQ7cf+HH/cf+HH/cf+HH/cf+HH/cf+HH/cf9x/4cf9x/3H/hx/3H/cf9x/3H/hx/3H/cf9x/3H/cf9x/3H/cf9x/3H/cf9x/3H/cf9x/3H/cf9x/3H/cf9x/3H/cY/3H/cf9x/3GP9x/zMGRr35uXGI/3GIj/cYj/cYiP9xiP9xiI/3GIj/cYiI/3GIj/cYiI/3GIiI/3GIiI/3GIiI/3GIiIgyHNW+4yqIhx/4iIiIiIcf+IiIiIcf+IiIiHH/iIiHH/iIiHH/iIiHH/iIhx/4iHH/iINvzmugMZhx/3H/hx/3H/hx/3H/cf+HH/cf9x/4cf9x/3H/cf9x/4cf9x/3H/cf9x/3H/cf9x/4cf9x/3H/cf9x/3H/cUZ9LKgt/3H/cf9x/3H/cf9x/3GP9x/3H/cf9xj/cf9x/3GP9x/3H/cY/zo447bHHHGP9xj/cYj/cYj/cY/3GI/3GI/3GI/3GI/3GIj/cYj/cYiP9xiI/3GIj/cYiP9xiI/zm6F7hF6IiIiIiIcf+IiIiIiIiHH/iIiIiIcf+IiIiHH/iIiIcf+IiIhx/4iIcf+IiD7v17IQKHH/cf+HH/cf9x/4cf9x/4cf9x/3H/cf+HH/cf9x/3H/cf+HEziGi9d5eI/3GI/3GP9xiP9xiP9xiP9xiP9xiP9xiI/3GI/3GIj/cYiP9xiI/3GIiP84VDS5q8uIiIiIiIiIiI/3GIiIiIiIiIiIiIcf+IiIiIiIiIiIiIiIcf+IiIiIiIcf+IiIiIhx/4iIiIcf+IiIhxO0rDtLU8cf+Icf+Icf+Icf+HH/iHH/hx/4hx/4cf+HH/hx/4hx/4cf+HH/hx/4cf+HH/hx/3H/hx/4cf+HH/cf+HH/hx/3H/hx/3H/hx/3H/hx/3H/hx/3H/cf+HH/cf9x/4cf9x/3H/cf9xMDYUv8nrcY/3H/cY/3H/cY/3H/cY/3H/cY/3GP9x/3GP9xj/cY/3GP9x/3GP9xj/cY/3GP9xiP9xj/cY/3GP9xiP9xj/cYj/cY/3GI/3GI/3GP9xiP9xiP9xiI/3GI/3GI/3GIg1w0S7PLuP9xiIiIiIiI/3GIiIiIiIiIiIiIiIiIiIiIiIiIiIiIiIiIiIiIiIiIhx/4iIiIiIiHH/iIiIiIcf+D+vhLFQe3H/iHH/iHH/iHH/hx/4hx/4hx/4cf+HH/iHH/hx/4cf+Icf+HH/hx/4cf+HH/hx/4cf9x/4cf+HH/hx/3H/hx/4cf9x/4cf9x/4cf9x/4cf9x/4cf9x/3H/g/E1Sy7Kv/cf9x/3GP9x/3H/cY/3H/cY/3H/cY/3H/cY/3H/cY/3H/cY/3GP9xj/cf9xj/cY/3GP9xj/cY/3GP9xj/cY/3GI/3GP9xj/cYj/cY/3GI/3GP9xiP9xiP9xiP9xiP9xiP9xiP9xiI/3GIPNjCtCc9iIiP9xiIiIj/cYiIiIj/cYiIiIiIj/cYiIiIiIiIiIiIiP9xiIiIiIiIiIiIiIiIiHH/iIiIiIiIiIiIiIcf+IiIg8HoO04XyHH/iIcf+Ihx/4iHH/iHH/iIcf+Icf+Icf+Icf+Icf+Icf+Icf+HH/iHH/hx/4hx/4cf+HH/hx/4hx/4cf+HH/hx/4cf+HH/hx/3H/hx/4cf+HH/cf+HH/hx/3H/hx/3H/hx/3H/hx/3H/hx/3H/cTeMo7lzXP9x/3H/cf9x/3GP9x/3H/cY/3H/cf9xj/cf9x/3GP9x/3GP9x/3GP9xj/cf9xj/cY/3H/cY/3GP9xj/cY/3GP9xj/cY/3GP9xj/cY/3GP9xiP9xj/cY/3GI/3GP9xiP9xiP9xiP9xiP9xiP81pwS8WPuI/3GIiIiP9xiIiIiIj/cYiIiIiIiI/3GIiIiIiIiIiIiIiIiIiIiIiIiIiIiIiIiIiIiIcf+IiIiIiIiHH/iIMyQjvdvciHH/iIcf+Ihx/4iHH/iHH/iIcf+Icf+Icf+Ihx/4cf+Icf+Icf+Icf+HH/iHH/hx/4hx/4cf+HH/hx/4hx/4cf+HH/hx/4cf9x/4cf+HH/hx/4cf9x/4cf+HH/cf+HH/cf+HH/cf+HH/cf+HH/cf9x/4cf9x/3E1NCO6y9xx/3H/cY/3H/cf9x/3H/cY/3H/cf9xj/cf9x/3GP9x/3GP9x/3GP9x/3GP9xj/cf9xj/cY/3H/cY/3GP9xj/cY/3GP9xj/cY/3GP9xj/cY/3GP9xiP9xj/cYj/cY/3GI/3GP9xiP9xg5FRO36uz/cYiIj/cYiIj/cYiIj/cYiIiI/3GIiIiI/3GIiIiIiP9xiIiIiIiIiIiP9xiIiIiIiIiIiIiIiIiIiIiIiIiIiHH/g7+QW1BvqIcf+Ihx/4iHH/iIcf+Icf+Icf+Icf+Icf+Icf+Icf+Icf+HH/iHH/hx/4hx/4cf+HH/iHH/hx/4cf+HH/hx/4cf+HH/cf+DNiIr2d3Ycf9x/3H/hx/3H/cf9x/4cf9x/3H/cf9x/4cf9x/3H/cf9x/3H/cf9x/3H/cf9x/3H/cf9x/3H/cf9x/3GP9x/3H/cf9x/3GP9x/3H/cf9xj/cf9x/3GP9x/3GP9x/3GP9x/3GP9x/3GP9x/3GP9xj/cf9xj/cY/3GP9xj/cY/3GP9xj/cY/3GP9xj/cY/3GP9xNmnCupY9/3GI/3GIj/cYiI/3GIj/cYiI/3GIiP9xiIiP9xiIiP9xiIiI/3GIiIiP9xiIiIiP9xiIiIiIiI/3GIiIiIiIiIiIiIiP9xiIiIiIiIiIiIOLHWuE4phx/4iHH/iHH/iHH/iHH/iHH/iHH/iHH/hx/4hx/4cf+Icf+HH/hx/4cf+Icf+HH/hx/4cf+HH/hx/z00VLPLq3H/cf9x/3H/cf9x/3H/cf9x/3H/cf9x/3H/cf9x/3H/cY/3H/cf9x/3H/cY/3H/cf9xj/cf9x/3GP9x/3H/cY/3H/cY/3GP9x/3GP9x/3GP9xj/cf9xj/cY/3GP9xj/OznztsYMj/cYiP9xiP9xiIj/cYiP9xiI/3GIiP9xiIhBZcz5o/9xiIiI/3GIiIiI/3GIiIiIj/cYiIiIhISmyLWYiIiIiIiIiIiIiIiIiIiIiIiDmA9rh/Cf+Ihx/4hx/4hx/4hx/4hx/4hx/4cf+Icf+HE8n6S0YFv/hx/3H/cf9x/4cf9x/3H/cf9x/4cf9x/3H/cf9x/3H/cf9x/zeAIbp/3o/3H/cf9x/3H/cf9xj/cf9x/3GP9x/3H/cY/3H/cY/3H/cf9xj/cTmoBLdX+/9xiP9xiP9xj/cYiP9xiP9xiP9xiP9xiI/3GIj/cYiP9xiI/3GIiCmTzyqWww3/iHH/iHH/iHH/iHH/iHH/iHH/hx/4hx/4cf+HH/iHH/P7MpsUzWcY/3H/cY/3H/cY/3H/cY/3H/cY/3GP9x/3GP9xj/cY/3GP9xOD9IuMC3iIiIiP9xiIiIiIiI/3GIiIiIiIiIiIiIiIiIiIiIiIiIiIiIiIiIiIiIiIiIiHH/iIiIiIiIhx/4iIiIhx/4iIiIhx/4iIiHH/iIiHH/iIhx/4iIhx/z8GdbL5iv+HH/hx/4cf+HH/hx/4cf9x/4cf+HH/cf+HH/cf+HH/cf+HH/cf+HH/cf+HH/cf9x/4cf9x/3H/cf+HH/cf9x/3H/cf+HH/cVI/3cBx/3H/cf9x/3H/cf9x/3H/cf9x/3H/cf9x/3H/cY/3H/cf9x/zoylLfNa/9xiP9xj/cY/3GP9xiP9xj/cYj/cYj/cYj/cY/z2UKbRr1oiIiIiIhx/4iIiIiIiIiIcf+IiIiIiHH/iIiIiHH/iIiIhx/4iIPZlmtGaZ/4cf+HH/hx/4cf+HH/hx/3H/hx/4cf9x/4cf+HH/cf+HH/cf+HH/cf+HH/cf+HH/cf9x/4cf9x/3H/cf+HH/cf9x/3H/NVO1vKxK/3GP9xj/cY/3H/cY/3GP9xj/cY/3GP9xiP9xj/cY/3GP9xiP9xT8w8AzxxiP9xj/cYj/cYj/cYj/cYj/cYiP9xiP9xiI/3GI/3GIj/cYiI/3E7b8S1kDuIiIiIiIiI/3GIiIiIiIiHH/iIiIiIiIiIiIiIiIhx/4iIiIiIiHH/iIiIiIcf+IiIiHH/iIiIcTMSB7zt+HH/hx/4cf9x/4cf+HH/cf+HH/hx/3H/hx/3H/hx/3H/hx/3H/hx/3H/cf+HH/cf9x/4cf9x/3H/cf9x/4MRo1v+XKcf9xj/cY/3H/cY/3GP9xj/cY/3GP9x/3GI/3GP9xj/NadrvFiUiIiIiIiIcf+IiIiIiIiIhx/4iIiIiHH/J21pGqkpbo/3GIiI/3GIiIj/cYiIiI/3GIiIiIj/cYiIiIg59Wq3CpWHH/iHH/iHH/hx/4hx/4hx/4cf+Icf+HH/iHH/hx/z2TxbNsOnH/cf9x/3H/cf9x/3H/cf9x/3H/cf9x/3H/cY/3H/cf9x/3H/cY/3H/cf9x/3GP9x/3H/cY/3H/cY/3H/cf9xj/cf9xj/cY/zxPR7WwuIiP9xiIj/cYiIj/cYiIiP9xiIiIj/cYiIiIiP9xiIiIiDpHtra4SXH/iIiHH/iIiHH/iIhx/4iIcf+Ihx/4iIcf+IcT4CtLH9S4cf+HH/hx/3H/hx/4cf9x/4cf+HH/cf+HH/cf+HH/cU5uHBkecf9x/4cf9x/3H/hx/3H/cf9x/4cf9x/3H/cf9x/3H/cf+HH/cf9x/3H/cf9x/3H/cf9x/3H/cf9xj/cf9x/3H/cf9x/3H/cY/3H/cf9x/3GP9x/3H/cY/zc7wrrEPf9xj/cY/3GP9xj/cYj/cY/3GP9xiP9xj/cYj/cYg6UDG2r86I/3GI/3GIj/cYiP9xiI/3GIj/cYiP9xiIj/cYiIj/cYiI/3GIiIj/cYiIiP9xO5vYtWQncf+IiHH/iIhx/4iIcf+Ihx/4iHH/iIcf+Ihx/4hx/4hx/4iHE/RtawuSlx/3H/cf+HH/cf9x/3H/cf9x/3H/cf9x/3H/cf9x/3H/cf9x/3H/cf9x/3H/cf9x/3H/cY/3H/JZWFOtanrIcf+IiIcf+IiIcf+IiHH/iIhx/4iHH/iIhxLBqmGk5VnoiI/3GIiIj/cYiIiIj/cYiIiIiIj/cYiIg7Kz+21MD/cf+HH/cf+HH/cf9x/4cf9x/3H/hx/3H/cf9x/4cf9IGYyOZ3H/cf9x/3H/cf9x/3H/cf9x/3H/cf9x/3H/cf9x/3GP9x/3H/cf9x/3GP9x/3H/cf9xj/cf9x/3GP9xODz4uMMHiIiP9xiIiP9xiIiIj/cYiIiI/3GIiIiIiP9xiCQJ8RrPYO5x/3H/cf9x/3H/cf9x/3H/cf9x/3H/cf9x/3H/cf9x/3H/cf9x/3H/cf9xj/cf9x/3H/cY/3H/cf9x/3GP9x/z2KprR1WY/3GI/3GIj/cYiP9xiI/3GIiP9xiIj/cYiI/3GIiI/3GIiI/3GIiIiP9xiIiIj/cYiIiIiI/3GIiIiDrmOLcZx/+IiHH/iIcf+Ihx/4hx/4iHH/iHH/iHH/iHH/iHH/iDEgBb/f+nH/cf+HH/cf9x/4cf9x/3H/hx/3H/cf9x/3H/hx/3H/cf9x/3H/cf9x/z3IWbM3pnGI/3GI/3GIj/cYiP9xiI/3GIj/cYiI/3GIiP9xiIiP9xiIgpqdAadWL+cf+HH/hx/4cf9x/4cf9x/4cf9x/4cf9x/4cf9x/4cf9x/3H/hx/3H/cf+HH/cf9x/zcjAbnc/nH/cf9x/3H/cf9x/3H/cf9x/3H/cf9x/3H/cY/3H/cf9x/3H/cY/zES5L/tG3GP9xiP9xj/cYj/cYj/cYj/cYj/cYj/cYj/cYj/cYiEh7XIhKj/cYiP9xiIj/cYiP9xiIj/cYiI/3GIiIP1eJsqh2/4iIhx/4iIcf+IiHH/iIcf+IiHH/iIcf+IhxPQwUsvPrcf+HH/hx/4cf+HH/hx/3H/hx/4cf9x/4cf9x/4cf9x/4cf9x/4PeQisxvdcf9x/3H/cf9x/3H/cf9x/3H/cf9x/3H/cf9x/3H/cY/3H/cf9x/3H/cYP+FisB6dcY/3GP9xj/cf9xj/cY/3GP9xj/cY/3GP9xj/cYj/cY/3GP9xiP9xj/cYj/cY/3GI/3GI/3GI/3GI/3GI/3GI/3GITLTsRLGIj/cYiP9xiIj/cYiI/3GIiP9xiIiP9xiIiI/3GD1zQrOMvYiIiIiP9xiIiIiIiIiIiIiIiIg2CkS69buHH/iIiHH/iIhx/4iHH/iIhx/4iHH/iIcf+IggsUQaFeu+iP9xiIj/cYiI/3GIiI/3GIiI/3GIiIj/cYiDd2J7mJ2HH/iIiIhx/4iIiHH/iIiHH/iIiHH/iIhx/4iIcSCGxVoYk6pxiP9xj/cYj/cYj/cYj/cYj/cYj/cYj/cYj/P1VzsqqMiIiP9xiIiIiP9xiIiIiIj/cYiIiIgjmAB6B3/4cf+Icf+Icf+Icf+HH/iHH/hx/4hx/4cf+HH/hx/4hx/4PvA5sw/G/3GP9xj/cf9xj/cf9xj/cY/3GP9x/3GP9xj/cY/3GP9xj/cY/3GP9xj/cYj/cY/3GP9xMe4IvxH3j/cYiIiIiIiIiIiIiIiIiIiIiIiIiIhB9dzwooiIiIiIiIcf+IiIiIhx/4iIiIhx/4iIiCB6dCopWL3/iHH/iIcf+Icf+Ihx/4hx/4hx/4hx/4hx/4cf+Icf802we8JPhx/3H/cf9x/3H/cf9x/3H/cY/3H/cf9x/3H/cf9x/3GP9x/3H/cf9xj/cf9x/3EyaAq+l/X/cYiIiI/3GIiIiI/3GIiIiIiI/3GIiIiIg0Tta8sSlx/4iIcf+IiHH/iIcf+IiHH/iIcf+Icf+Ihx/4g7zii1Mddx/3H/cf9x/3H/cf9x/3H/cf9x/3H/cf9x/3H/cf9xj/cf9x/3H/cf9x/3GP9x/3H/cf9xj/cf9xj/cf9x/3GP9x/3GP9x/3GP9x/3GP9xj/cf9xPplHsma4j/cYiIj/cYiIiP9xiIiIj/cYiIiIj/cYiIiIg05xa8GOmIiIhx/4iIhx/4iIhx/4iIhx/4iIcf+IiHH/iIcf+Ihx/4iHH/iIcf+Icf+Ihx/4hx/4hx/4hx/4hx/4hxNO00uxLLhx/3H/hx/3H/hx/3H/cf+HH/cf9x/4cf9x/3H/cf+HH/cf9x/3H/cf9x/3H/M6kKvVb1cYj/cYiP9xiI/3GIj/cYiI/3GIiP9xiIg5kWm3bpaIhx/4iIhx/4iIhx/4iIcf+IiHH/iIgk5ZIa0abeiP9xiP9xiP9xiP9xiP9xiI/3GI/3GIj/cYiP9xiIOX84t4DHiIiIiIiIhx/4iIiIiHH/iIiIhx/4iIiHH/iIiHH/iIiHH/JDvbGtxCToiIiIiIiIiIiIiIiIiHH/iIiIiIiDCBxrCOOYhx/4cf+Icf+Icf+HH/iHH/hx/4cf+Icf+HH/hx/4cUyeHDYehx/4cf+HH/hx/3H/hx/4cf+HH/cf+HH/hx/3H/hx/3H/hx/3EjhsIa15PeiIiIiIiIiIiIiIiIiIiIiIiIiIiIiIiClgYxqJ+c6P9xj/cf9xj/cY/3GP9xj/cY/3GP9xj/cY/3GP9xj/cY/3GP9xiP9xj/cYj/cY/3GI/3GI/3GI/3GI/3GINLaTvElsiI/3GIiIj/cYiIiIj/cYiIiIiI/3GIiIP22RsZJuiIiIiIiIiIiIiIiIiIiIcf+IiIiIgzUPa+rwn/iHH/hx/4hx/4cf+Icf+HH/hx/4cf+Icf+HH/hx/4cf+HH/cf+HH/hx/4cf+HH/cf+HEh3tAa8hL+/3GIiIiP9xiIiIiP9xiIiIiIiI/3GIiIiIiIiIiIiIiIiP9xg0Jfe82ghx/4hx/4hx/4hx/4hx/4hx/4hx/4cf+Icf+Icf+HH/M5I4vm3H/3H/cf9xj/cf9x/3GP9x/3H/cY/3H/cY/3H/cf9xj/cY/3H/cYO2KptZ1WiP9xiIiIiIiP9xiIiIiIiIiIiP9xiINizIutM3hx/4hx/4hx/4hx/4hx/4hx/4cf+Icf+HH/hx/4hx/4cf+HH/hx/4cTclCLja93H/cY/3H/cY/3H/cf9xj/cf9xj/cf9xj/cY/3H/cY/3GP9x/3GP9xj/cY/3GP9xgheRoa+G5ecf+HH/cf9x/3H/hx/3H/cf9x/3H/cf9x/3H/hx/3H/cf9x/3H/cf9xOrVStUqtcY/3H/cf9xj/cf9xj/cY/3H/cY/3H/cY/3GP9xj/cf9xj/cY/zvVCLYq94iIj/cYiIiIiI/3GIiIiIiIiIj/cYiIiIiIiIiIiIiIPr0DskL8cf+IiIiIcf+IiIiHH/iIiHH/iIiHH/iIhx/4iD5heLOeh/+HH/cf9x/4cf9x/3H/cf9x/4cf9x/3H/cf9x/3H/cf9x/4cf9x/znrwbcUPnH/cf9xj/cf9x/3GP9x/3H/cY/3H/cY/3H/cY/3H/cY/3H/cY/3GP9xPCXTs9oscYj/cYj/cYj/cYiP9xiP9xiI/3GIj/cYiP9xiI/3GIgzfOi9gxeIiIhx/4iIiIcf+IiIhx/4iIhx/4iIcf+IiHH/iINqQ4u1vH/3H/cf+HH/cf9x/3H/hx/3H/cf9x/3H/hx/3H/cf9x/3H/cf9x/3H/cf9x/3H/cf9x/3H/cf9x/3H/cf9xj/cf9x/3H/cf9xj/cf9x/3H/cY/3H/cf9xj/cf9xj/cf9xj/cf9xj/cf9xj/cYMmVivZqdcY/3GI/3GP9xiP9xj/cYj/cYj/cYj/cYj/cYj/cYj/cYiP9xiP9xiI/3GIj/cYiP9xiI/3GIiP9xiIj/cYg4l4a4aHmIiIiIcf+IiIiIiIhx/4iIiIhx/4iIiIhx/4iIhx/4iIiHH/iIhx/4iIcf+IiHH/gwGWaw9plx/4cf9x/4cf9x/4cf+HH/cf9x/4cf9x/4cf9x/3H/hx/3H/cf9x/4cf9x/3H/cf9x/3H/cTl70baELnH/cf9x/3H/cY/3H/cf9x/3GP9x/3H/cY/3H/cY/3H/cY/3H/cY/3H/PUpjtLWc/3GP9xiP9xj/cYj/cYj/cYj/cYj/cYiP9xiP9xiI/3E3sge5TfiIiIiIiIiIiIiIiIiIiIhx/4iIM2C4vZ9Hcf+HH/hx/4cf+HH/hx/4cf9x/4cf+HH/hx/3H/hx/3H/hx/4cf9x/4cf9x/3H/hx/3H/hx/3H/cf9x/4cf9x/3H/cf+HH/cTZzhbmMenGP9xj/cY/3H/cY/3GP9xj/cY/3GP9xj/cYj/cY/3GP9xj/cYj/cY/3GI/3E7ffi1ggeIiIiIiIiIiIiIiIiIhx/4iIiIiIiIiHH/N17ouaEXcf+HH/hx/4cf9x/4cf+HH/cf+HH/hx/3H/hx/3H/hx/3H/gzIau+3lT/cYj/cYiP9xiP9xiI/3GIj/cYiP9xiIj/cYIb05GgUsbv9x/3GP9x/3GP9x/3H/cY/3GP9x/3GP9x/3GP9xj/cY/3H/cY/3GP9xj/cY/3GD2YIrJn3XGP9xiP9xiP9xiP9xiI/3GI/3GIj/cYj/cTjQ4rgvHYiIiP9xiIiIiI/3GIiIiIiI/3GIiIiIiIiIiIiIiI/z4Np7PyWIcf+Ihx/4hx/4hx/4hx/4hx/4hx/4hx/4hx/4cf+Icf+HH/iHH/hx/4cf+Icf+HH/hx/4cf+DGl5rBqGf9x/3GP9x/3H/cY/3H/cf9x/3GP9x/3GP9x/3GP9x/3GP8ibJIq+Tbdcf9xj/cY/3GP9xj/cf9xj/cY/3GI/3GP9xj/cY/3GP9xiP8+Jm6z2ZGHH/iIiHH/iIiHH/iIhx/4iHH/iIcf+IiHH/gy6Z+/FmCP9xj/cY/3GP9xj/cYj/cY/3GP9xiP9xj/cYg4JQG42v6P9xiP9xiI/3GIj/cYj/cYiI/3GIj/cYiI/3GIiP9xiIj/cYiIj/cYiIj/cYiIiI/3GIiIiI/3GIiIiIiP9xiIiIiIiIN4UHunr4/4iIcf+Ihx/4iHH/iIhx/4hx/4iHH/iIcf+Icf+Icf+Icf+Icf+Icf+Icf+Icf+HH/iHH/hx/4cSt9PCpoLD3/cf9xj/cf9xj/cY/3GP9x/3GP9xj/cY/3GP9xj/cY/3GP9xg7/TO1Asz/cYiP9xiI/3GIj/cYiP9xiIj/cYiI/3GIiP9xiIiP9xiIiD3dbLMik4hx/4hx/4cf+Icf+Icf+HH/iHH/hx/4hx/4cf+HH/iDtMibWzdnGP9x/3GP9xj/cf9xj/cY/3H/cY/3GP9xj/cY/3GP9xj/cTQ4QrzHvYj/cYj/cYj/cYiP9xiP9xiI/3GI/3GIj/cYiI/3GIj/cYiI/3GIiP9xiIiP9Aq2wWSYiIj/cYiIiI/3GIiIiIj/cYiIiIiIiP9xiIiIiIiIiIiIgxTjO/scyIcf+IiIiIhx/4iIiIcf+IiIhx/4iIhx/4iIhx/4iIcf+IiHH/iIQS4s/R1x/4iHH/iIcf+Ihx/4hx/4hx/4iHH/iHH/iHH/hx/4hx/4hx/4cf+Icf+HH/hx/4hx/4cf+HH/PegytBfN/3H/hx/3H/hx/3H/cf+HH/cf+HH/cf9x/3H/hx/3H/cf9x/4cf9xNvOyugxN/3H/cY/3H/cf9x/3GP9x/3H/cY/3H/cY/3H/cY/3H/cY/3GP9x/3GP87CqO19VxxiP9xiP9xiP9xiP9xiI/3GI/3GIj/cYiP9xiI/3GIiP9xiI/3GIiP9xiIiP9xiIiP9xiIiI/3GIiIiP9xiIiIiP9xiIiIiIiI/3GIiIiIiIiD0EsrP7TYiIiIhx/4iIiIiIiHH/iIiIiHH/iIiIhx/4NSzhu9MeiHH/iIcf+Ihx/4iHH/iHH/iIcf+Icf+Icf+Icf+Icf+Icf+HE3Aga5/fn/cf9x/4cf9x/3H/cf9x/3H/cf9x/3H/cf9x/3H/cf9x/3H/cf9x/3H/cf9x/3GP9x/3H/cf9x/3GP9x/3H/cY/3H/cf9xj/cf9xj/cf9xj/MHsVsJTqcYj/cYj/cYiP9xiP9xiI/3GIj/cYiP9xiIj/cYiI/3GIiP9xiIiP9xiIiP9xiIiI/3GIiIiI/3GIiIiIj/cYiIiIiIiINSTVu9sqiIhx/4iIhx/4iIhx/4iIcf+IiHH/iIcf+Ihx/4iHH/iIcf+Ihx/4hx/4iHH/iHH/iHH/iHH/iHH/MIW1sIpKcf9x/3H/hx/3H/cf9x/3H/cf+HH/cf9x/3H/cf9x/3H/cf9x/3H/cf9x/3H/cf9xj/cf9x/3H/cf9x/3GP9x/3H/cf9xj/cf9x/3GP9xMmTVvpsqiP9xiI/3GI/3GIj/cYiP9xiI/3GIj/cYiP9xiIj/cYiIj/cYiI/3GIiIj/cYiIiP9xiIiIj/cYiIiIiI/3GIiIiDjj5bkcGv+IiIhx/4iIiHH/iIiHH/iIhx/4iIcf+Ihx/4iHH/iIcf+Ihx/4iHH/iHH/iIOtrGtiU5cf9x/3H/hx/3H/cf9x/3H/hx/3H/cf9x/3H/cf9x/3H/cf9x/3H/cf9x/3H/cf9x/3GP9x/3H/cf9x/3H/cY/3H/cf9xj/cf9x/3GP9xPQ52s/GJ/3GI/3GIj/cYiP9xiI/3GIiP9xiIj/cYiI/3GIiI/3GIiI/3GIiIj/cYiIiI/3GIiIiIj/Mz52vsGJcf+IiIhx/4iIiHH/iIhx/4iIhx/4iHH/iIhx/4iHH/iIcf+IgyY5e+nGhx/4cf9x/3H/cf9x/4cf9x/3H/cf9x/3H/cf9x/3H/cf9x/3FUb9uQcf9x/3H/cf9x/3H/cf9xj/cf9x/3H/cf9xj/cf9x/3GP9xOxImte3ZiP9xiP9xiP9xiI/3GIj/cYiP9xiI/3GIj/cYiI/3GIiP9xiIiP9xiIiP9xiIiI/zc2JLrJ24iIiIiIiIiIiIiIiIiHH/iIiIiIiIRZ08tiyIiIcf+IiIiHH/iIiIcf+IiIcf+IiIcf+IiHH/iIgyOoi+xXdx/3H/cf+HH/cf9x/3H/hx/3H/cf9x/3H/cf9x/3H/cf9x/3H/cf9x/3ExkF6/b6GIiP9xiIiIiIiIiIiIiIiIiIiIiIiIiCSCNhrH3J5xj/cY/3GP9xiP9xj/cY/3GI/3GP9xiP9xj/cYj/cYj/cYj/cTyNvrRyQYhx/4iHH/iHH/iIcf+Ihx/4hx/4hx/4hx/4hx/4hxJiq6Kq1UXXH/cf9xj/cf9x/3H/cf9xj/cf9x/3GP9x/3H/cY/3H/cf9xj/cf9xIPfVejGCqIiHH/iIiIiHH/iIiIhx/4iIiHH/iIiHH/iIhx/4iIcf+IiHH/iIhxOoE4tX7Hcf+HH/cf9x/3H/cf+HH/cf9x/3H/cf9x/3H/cf9x/3H/cf9x/3H/cf9xNz32ucIJ/3GI/3GP9xiP9xiP9xiP9xiI/3GI/3GI/3GIj/cYiP9xiI/3GIOyT3tdsIiIiIiIcf+IiIiIiHH/iIiIiHH/iIiIhx/4g+lcKyaj1x/4iHH/iHH/iIcf+Icf+Icf+Icf+HH/iHH/iHH/hx/0ApvA5khx/4cf+HH/hx/4cf+HH/hx/3H/hx/4cf+HH/cf+HH/hx/0fW/JKQcf9x/3H/hx/3H/cf+HH/cf9x/3H/cf+HH/cf9x/3H/cf9x/3H/SU4six3/cf9x/3H/cf9x/3H/cf9x/3H/cf9x/3GP9x/3H/cf9x/3GP9x/3H/cY/3H/cf9xj/cf9xj/cf9xj/cf9xj/cf9xj/cY/3H/cY/3GP9xOE6DuLF8/3GI/3GI/3GI/3GIj/cYiP9xiI/3GIj/cYiP9xhIuayEZYj/cYiIj/cYiIiP9xiIiIj/cYiIiIj/cYiIiIiIj/cYiIiIiIiIiIiD9ihrGdeYiHH/iIcf+IiHH/iIcf+Ihx/4hx/4iHE1PHW6w4px/4cf9x/4cf9x/3H/hx/3H/hx/3H/cf+HH/cf9x/3H/cf+HH/cf9x/3H/cf9xRAxszzn/cf9x/3H/cf9x/3GP9x/3H/cf9x/3H/cf9x/3GP9x/3H/M5LUvm0rj/cY/3GI/3GP9xiP9xiP9xiP9xj/cYiP9xiP9xgk/oQawBe+cf9x/4cf+HH/cf+HH/cf+HH/cf9x/4cf9x/3H/hx/3H/cTc3x7jIOHGP9xj/cY/3GP9xiP9xj/cYj/cY/3GI/3GI/3GP9xglVv8aupAOcY/3GP9xiP9xj/cYj/cY/3GI/3GI/3GI/3GI/3GI/3EtxPUaQ7Cu/3H/cf+HH/cf9x/4cf9x/3H/cf+HH/cf9x/3H/cf9x/3H/cTOW97xpCHGP9xiP9xiP9xiP9xiP9xiP9xiP9xiI/3GI/3GIj/cYiP9xNvi3ugdIiIiIiIiIcf+IiIiIiIhx/4iIiIiHH/J5+9GqYELoiIiIiIiIiIiIiIiIhx/4iIiIiIiIiIhx/4iINSqnvNVY/4cf+HH/hx/4cf+HH/hx/4cf+HH/hx/4cf+HH/cf+HH/hx/3H/PUqntLVY/3H/cY/3GP9x/3GP9xj/cY/3H/cY/3GP9xj/cY/3GI/3GP9xj/cY/3GI/3GP9xj/cYj/cYg0kea8bhmIiIiIiI/3GIiIiIiIiIiIiIiIiIiIiIiIiIiIiIiINULWu70phx/4hx/4hx/4hx/4cf+Icf+HH/iHH/hx/4cf+Icf+HH/hx/4cf+HH/hx/4cf+HH/OPYYuQnn/3GP9x/3GP9x/3GP9xj/cf9xj/cY/3GP9x/3GP9xj/cY/3GP9xj/cTDjeLAsh4iIiIiIiIj/cYiIiIiIiIiIiIiIiCcxsRqc5O5x/3H/cf9x/3H/cY/3H/cf9x/3GP9x/3H/cY/3H/cf9xj/cf9xj/cSn0IxqAvc7/iIhx/4iHH/iIcf+Ihx/4iHH/iHH/iIcf8pvQQahC++/3GIiP9xiIiP9xiIiP9xiIiI/3GIiIiP9xglBOwqz7E9iIcf+Icf+Icf+Icf+Icf+Icf+HH/iHH/hx/zYe07vhLP9x/3H/hx/3H/hx/3H/cf9x/4cf9x/3H/cf+HH/cf9x/3H/cf9xNcmCujZ9cY/3H/cf9xj/cf9x/3GP9x/3GP9x/3GP9x/3GP9x/3GP9xj/cf9xj/cY/3GP8828e1JDj/cYiIiI/3GIiIiIj/cYiIiIiIiP9xiIiIiDjpCLgW94hx/4iHH/iHH/iIcf+Icf+Icf+Icf+Icf+Icf+Icf+HH/iHH/hx/4hx/4cf+HH/hx/zjxJ7kO2P9x/3H/cY/3H/cf9x/3GP9x/3H/cf9xj/cf9xj/cf9x/3GP9x/3GP9x/3GP9xj/cf9xj/cY/3H/cY/3GDBWprC5Wf9xiIiP9xiIiP9xiIiIj/cYiIiIj/cYiIiIiI/3GIiIgw+vewFQhx/4iHH/iIcf+Ihx/4iHH/iHH/iIcf+Icf+Icf+Icf+Icf+Icf+DThN70eyP9x/3H/cf9x/3H/cf9x/3H/cf9x/3H/cf9x/3GP9x/3H/cf9x/3GP9x/3H/cY/3H/cf9xOa7Tt1Es/3GP9xiP9xj/cYj/cY/3GI/3GI/3GI/3GI/3GIj/cYg6zRK2Mu3/cYiIj/cYiIj/cYiIiP9xiIiIiP9xiIiIiI/zeyJ7pN2IiIcf+IiHH/iIiHH/iIcf+IiHH/iIcf+Ihx/4iHH/iIcf+IcT7UyLIrN/9x/3H/cf9x/3H/cf9x/3H/cf9xj/cf9x/3H/cf9x/3GP9x/3H/cf9xg2FQW56vpxiP9xiP9xj/cYj/cYj/cYj/cYiP9xiP9xiI/3GI/3EyIwm+3PaIiIiIhx/4iIiIiHH/iIiIhx/4iINhV+u+qB/3H/cY/3H/cf9xj/cf9x/3GP9x/3GP9x/3GP9x/3GP9xj/LJHQGlbi/ohx/4iIhx/4iIhx/4iIcf+IiHH/iIcf+IiHH/iIcf8g6mwqIlk9/3H/cf9x/3H/cf9x/3GP9x/3H/cf9xj/cf9x/3GP9x/3H/cY/3H/cY/3H/cY/3EkO9EazELuiIiHH/iIiHH/iIhx/4iHH/iIhx/4iHH/iIcf+Icf+Ihx/4PA3rtPIUcY/3H/cY/3H/cY/3H/cY/3H/cY/3GP9xj/cf9xj/cY/3GP9xj/cY/3GP9xj/cY/3GP9xj/T3uMGEdxj/cYj/cY/3GI/3GI/3GI/3GI/3GIj/cYj/cYj/cTX6dLsFi4iIiIiP9xiIiIiIiIiIiIiIiIiI/3GIiIiIhx/4iDGOEr9x7XH/iIiIiHH/iIiIhx/4iIiHH/iIiHH/iIiHH/NQKxu/1Ocf+Ihx/4hx/4hx/4hx/4hx/4hx/4hx/4hx/4cf8xVQuwuvSP9xj/cf9xj/cY/3H/cY/3GP9xj/cY/3GP9xj/cY/3GP9xj/cYOEG1uL5KiIj/cYiIiP9xiIiIiP9xiIiIiI/3GIiIIogcKvd+PYhx/4hx/4hx/4hx/4hx/4hx/4cf+Icf+HH/iHH/hx/4cSSInirHdh1xiP9xj/cY/3GI/3GP9xiP9xiP9xj/cYj/cYj/cYiP9xg7xwu1OPSHH/iIiIhx/4iIiHH/iIiHH/iIiHH/iIhx/4iIcf+IiDro5rYXGXH/hx/3H/hx/3H/hx/3H/cf+HH/cf9x/4cf9x/3H/cf+HH/cf9x/3H/cf9x/3H/cToJ5rb2Gf9xiP9xj/cYj/cY/3GI/3GP9xiP9xiP9xiP9xiP9xiP9xiI/3GI/3GIj/cYiP9xiI/3GIj/cYiI/3GIPxumseRZiIiIiIiIiIhx/4iIiIiIhx/4iIiIhx/4iIiIcf+IiIhx/4iIhx/4iIcf+IiHH/iIhx/4iHH/iIhx/4hx/4iHH/iIcf+DUQFrvv6Ycf9x/4cf9x/3H/hx/3H/cf9x/4cf9x/3H/cf9x/3H/hx/3H/cf9x/3H/cf9x/3H/cf9x/3H/cf9x/3GP9x/3H/cTRh97yeCI/3GI/3GIj/cYiP9xiI/3GIiP9xiI/3GIiI/3GIiP9xiIiP9xiIiI/zi4B7lH+IiIiHH/iIiIhx/4iIiHH/iIiHH/iIhx/4iIcf+IiHH/iIhx/4iHH/iDkPNrjwyf+HH/cf+HH/cf+HH/cf9x/4cf9x/3H/hx/3H/cf9x/4cf9x/3H/cf9x/3H/cf9x/4cf9x/3H/cf9x/3H/cf9x/3GP9x/3H/cf9x/3H/cf9x/zavJrtQ2Y/3GP9xiP9xiP9xiP9xiI/3GI/3GIj/cYj/cYiP9xiI/3GIiP9xiIj/cYiI/3E9ZKezm1iIiIcf+IiIiIhx/4iIiIcf+IiIcf+IiIhx/4iIcf+IiHH/iIhx/4iDyjtbRcSnH/cf+HH/hx/3H/hx/4cf9x/4cf9x/4cf9x/4cf9x/3H/hx/3E8FkGz6b5x/3H/hx/3H/cf9x/3H/cf9x/3H/cf9x/3GP9x/3H/cf9x/3H/cf9xg56eS2Fhtxj/cY/3GI/3GP9xiP9xiP9xj/cYj/cYj/cYj/cYiP9xiP9xiI/3GINMZnvDmYiIiIiIiIiIiIiIiIhx/4iIiIiIiHH/iIiIiIcf+IiIiHH/iIiIcf+IiIcf+IiHH/iIOVg3t6fIcf+HH/cf+HH/cf+HH/cf+HH/cf9x/4cf9x/3H/hx/3H/cf9x/4cf9x/3H/NghHuve4cY/3GI/3GP9xj/cYj/cY/3GI/3GI/3GP9xiP9xiP9xiP9xiI/3GI/3GIj/cYj/cYiP9xiIj/cYiP9xMr5mvkGZiIiIiIiIiIiIiIhx/4iIiIiIiHH/iIiIiIcTB9yr+CNXH/hx/3H/cf+HH/cf9x/3H/cf+HH/cf9x/3H/cf9x/3H/cf9x/3H/KfhuGoB5HnH/cf+HH/cf+HH/cf9x/4cf9x/3H/hx/3H/cf9x/3H/hx/zaXd7toiP9xj/cY/3GP9xiP9xj/cYj/cYj/cYj/cY/3GI/3GIgyo0y+XLOIiHH/iIiHH/iIhx/4iIcf+IiHH/iIhx/4iHH/iIcf+IOl2UtqJrcf+HH/cf+HH/hx/3H/hx/4cf9x/4cf9x/4cf9x/4cf9x/3H/hx/3H/cf+HH/cTQnl7zYaP9xj/cY/3GI/3GP9xj/cYj/cY/3GI/3GP9xiP9xiP9xiP9xiP9xiP9xiP9xg/aSWxltqIiIiIj/cYiIiIiIiIiIiIiIiIiIiEDI/ARwiIiIiIcf+IiIiIiIiHH/iIiIiIcT8OhLHxe/+Icf+Icf+Icf+Icf+Icf+Icf+HH/iHH/hx/4cf+HH/iHH/hx/4cf+HH/hx/4cf+HH/hx/3H/hx/4cf+HH/cf+HH/hx/3H/hx/3H/hx/3H/hx/3H/cf+HH/cf9x/4cTtgRLSfu3H/cY/3H/cf9xj/cf9xj/cf9xj/cf9xj/cY/3H/cY/3GP9x/3E6DCm189ZxiIiIiIiI/3GIiIiIiIiIiIiIiIiIiIiIiIiIiIiIiIiIiDrc5rYjGXH/iHH/iHH/iHH/iHH/hx/4hx/4cf+Icf+HH/hx/4cf+Icf+HH/hx/4cf+HH/hx/3H/hx/4cf+HH/cTTtxrwSOf9xj/cf9xj/cf9x/3GP9xj/cf9xj/cf9xj/cY/3GP9x/3GP9xj/cY/3GP9xj/cY/3GP9xj/cY/3GI/zUG57z5GIiIiIiIiIiP9xiIiIiIiIiIiIiD6W17JpKIhx/4hx/4hx/4hx/4hx/4cf+Icf+HH/iHH/hx/4cf+Icf+HH/hx/4cf+HH/hx/4cf+HH/Mu3WvxIp/3H/cY/3H/cf9xj/cf9x/3GP9x/3GP9x/3GP9xj/cf9xj/cY/3H/cY/3GP9xj/cY/3GP9xj/cY/3GP9xj/cY/3GP9xiD7WpbIpWoiIiP9xiIiIj/cYiIiIiP9xiIiIiIiIj/cYiIiIiIiIiIiIiIiIiDLJd742iHH/iHH/iIcf+Icf+Icf+Icf+Icf+HH/iHH/hx/4hx/4cf+Icf+HH/hx/zdm97mZCHH/cf9xj/cf9x/3GP9x/3H/cY/3H/cY/3H/cY/3GP9x/3GP8+saizTleIiP9xiIiIiI/3GIiIiIiI/3GIiIiCBB4xoc4c7/cY/3H/cf9x/3GP9x/3H/cY/3H/cf9xj/cf9xj/cf9xj/cf9xj/cf9xj/cY/3GP9x/3GP9xj/cY/3GP86nQe3YviP9xiIiIj/cYiIiIj/cYiIiIiI/3GIiIiIiIiIiIj/cYiIiIOw/WtfApiHH/iIcf+Ihx/4hx/4iHH/iHH/iHH/iHH/iHH/iHH/iHH/iHH/hx/z0v1rTQKf+HH/cf9x/3GP9x/3H/cf9x/3H/cf9x/3H/cY/3H/cf9x/3H/cY/3H/cf9xj/cf9x/3GP9x/3GP9x/3GP9x/z7aTrMlsYiIiIiIiIhx/4iIiIiIiHH/iIiIiHH/iIiDnXIbco3ohx/4iIcf+IiHH/iIcf+Ihx/4iHH/iIcf+Ihx/4Prtns0SY/4cf9x/3H/cf9x/3H/cf+HH/cf9x/3H/cf9x/3H/cf9x/3GP9x/3H/cf9x/3E9vEezQ7j/cYj/cYiP9xiP9xiI/3GIj/cYiP9xiI/3GIiP9xiIj/cYiI/3GIiI/3GIiI/3GIiIiP9xiIiIj/cYiIOJXDuGo8iIhx/4iIiIiIiIiIcf+IiIiIiIcf+IiIiHH/iIiIhx/4iIhx/4iIg6vge3Qfj/hx/3H/hx/4cf9x/4cf+HH/cf+HH/cf9x/4cf9x/4cf9x/3E5Wde3piiP9xj/cY/3GP9xj/cYj/cY/3GP9xiP9xj/cYj/cTVnKLuY14/3GIiIiIiIiIiIiIcf+IiIiIiIiEgvHI0OiIiHH/iIiIiIiHH/iIiIiIcf+IiIhx/4iIiHH/iIiHH/iIiHH/iIgpApQaj9a+iP9xiP9xiI/3GIj/cYiI/3GIj/cYiIj/cYiIM09ivbCdiIiI/3GIiIiIiIiIiIiIiIiIiDUyArvN/YiHH/iIiIiIiHH/iIiIiIcf+IiIiHH/iIiIcf+IiIcf+IiHH/iINK7UvFEriHH/hx/4cf+HH/hx/4cf+HH/cf+HH/hx/4cf9x/4cf+HH/cf+DKIEb937v+HH/cf9x/4cf9x/3H/cf9x/4cf9x/3H/cf9x/3H/cSaDWRqnym6HH/iHH/iHH/hx/4hx/4hx/4hx/4cf+Icf+HH/Ognct/YjiP9xj/cY/3GI/3GP9xiP9xj/cYj/cYj/cYj/cYj/cYj/MwI5vv3GiIiIiIiHH/iIiIiIiIcf+IiIiIhx/4iINrPRu0wu/4iIcf+Ihx/4iHH/iIcf+Ihx/4hx/4iHH/iHH/iHH/iHH/iHH/iHE2d6O6iFz/cf+HH/hx/3H/hx/3H/hx/3H/cf+HH/cf9x/4cf9x/3H/cf+HH/PqAXs1/o/3GP9xj/cY/3GP9xj/cYj/cY/3GI/3GP9xiP9xiP9xNtzeuiMhiIcf+IiHH/iIcf+Icf+Ihx/4iHH/iHH/iHH/iHH/iHH/iHH/hx/4hx/4hx/4cf+HH/iHH/hx/zOFZr56mf9x/3H/cf9x/3H/cf9x/3GP9x/3H/cf9x/3GP9x/3H/cf9xj/cf9x/3GP9x/3GP9x/3GP9x/y93pBoohb6Ihx/4hx/4hx/4hx/4hx/4hx/4hx/4cf+Icf+Icf+DUpc7zWjP9x/4cf9x/4cf9x/3H/hx/3H/cf+HH/cf9x/3H/hx/3H/cf9x/3H/cf9x/3H/cf+HH/cf9xO8gRtDfucf9x/3GP9x/3H/cf9xj/cf9x/3GP9x/3H/cY/3H/cY/3H/cY/3H/cY/3GP9x/3GP9xj/cf9xj/cTlwR7ePuP9xiIiP9xiIiIj/cYiIiIiP9xiIiIiIiP9xiIiIiIiIg5MFe3z6iIhx/4iIcf+Ihx/4hx/4iHH/iHH/iHH/iHH/iHH/iHH/iHH/iHH/hx/4hxNfEXug7ocf9x/3H/cf9x/3H/cY/3H/cf9x/3H/cf9xj/cf9x/3H/cY/3H/cf9xj/cf9x/3GP9x/3GP9x/3GDZfd7qgiI/3GIiI/3GIiI/3GIiI/3GIiIiP9xiIiIj/cYiIiIiIj/cYiIiIPqBXs1+o/4iIcf+Ihx/4iIcf+Ihx/4hx/4iHH/iIcf+INoghu3fe/4cf+Icf+HH/iHH/hx/4cf+Icf+HH/hx/4cf+HE9+WOyBpxx/3H/cf+HH/cf9x/3H/cf9x/4cf9x/3H/cf9x/3H/cf9x/3H/cf9x/3H/cf9xj/cf9x/3H/cf9x/3GP9x/3H/cf9xj/cf9x/3GP9xRa1cpSpxj/cY/3H/cY/3H/cY/3GP9x/3GP9xj/cY/3GP9xj/cY/3GP9xgz7/S9EAuP9xiIj/cYiIj/cYiIj/cYiIiP9xiIiIj/MDgxsdfOj/cYiIiIiIiIiIiIiIiIiIiIg+bjWzkcr/iIhx/4iIcf+IiHH/iIcf+Ihx/4hx/4iHH/iHH/iIcf+Icf+Icf+HH/iHH/iHH/iHH/hxJ4mSGpdm3oj/cYiIj/cYiIj/cYiIiP9xiIiIiP9xiIiIiI/3GIiIiDkjF7fc6Ihx/4iIhx/4iHH/iIhx/4iHH/iIcf+Ihx/4gx1TmwOsb/cf9x/3H/cY/3H/cf9x/3H/cf9x/3H/cf9xj/cf9x/3H/cY/3H/cUXLrKNFcY/3H/cY/3H/cY/3H/cY/3GP9x/3GP9xj/cY/3GP9x/3GP85K9W41CqIiP9xiIiP9xiIiI/3GIiIj/cYiIiIj/cYiIiIgxTue/sRhx/4iIcf+Ihx/4iHH/iIcf+Ihx/4iHH/iHH/iIcf+II560GuYUvoiIj/cYiIiP9xiIiIj/cYiIiIiP9xiDv6iLYFd/+IiHH/iIcf+Ihx/4hx/4iHH/iHH/iIcf+Icf+Icf8xy9WwRCr/cf+HH/cf9x/3H/cf+HH/cf9x/3H/cf9x/3H/cf9x/4cf9x/3H/cY/yXpxRrBY66HH/iIhx/4iIcf+Ihx/4iHH/iIcf+Ihx/4gltL4a1LQe/4iIhx/4iIhx/4iIcf+IiHH/iIcf+IiDWjT7tcsHGP9xj/cY/3GP9xj/cY/3GP9xj/cYj/cY/3GI/3GP9xiP9xPbkBs0b+iP9xiI/3GI/3GIj/cYiP9xiI/3GIj/cYiI/3GDhRx7iuOIiIiIiHH/iIiIiIcf+IiIiHH/iIiIcf8xsuS/TRuHH/iHH/hx/4cf+HH/iHH/hx/4cf+HH/hx/4cf+HH/cf+HH/OAXRuPoucf9x/3H/hx/3H/cf9x/4cf9x/3H/cf9x/4cf9x/3H/cf9x/3H/cf9x/3H/cf9x/3H/cf9xOwK3tf1I/3GI/3GIj/cYj/cYj/cYiP9xiI/3GIj/cYiP9xiCnHjUqThyuHH/iIiIcf+IiIhx/4iIcf+IiIcf+Ihx/zK9qL5CV3H/hx/3H/cf9x/4cf9x/3H/cf9x/3H/cf9x/3H/cf+HH/cY/3H/cf9x/zdcJrqj2Y/3GP9xiP9xj/cYj/cYj/cYj/cYj/cYj/cYj/cYj/cYiP9xiI/3GI/3GIiP9xiI/3GIiP9xiIj/cYOdaRtilucYiIiIj/cYiIiIiIiP9xiIiIiIiIiINs7yujENhx/4iIiIiIhx/4iIiIiHH/iIiIhx/4iIg9JrGz2U6HH/iIcf+Ihx/4iHH/iHH/iIcf+Icf+Icf+Icf+Icf+Icf+HH/iHH/NkYau7nl/3H/cY/3H/cY/3GP9x/3GP9x/3GP9xj/cf9xj/cY/3E67w62EPGIiIiIiIcf+IiIiIcf+IiIiHH/iIiHH/iIiHH/MBSasftl/3H/cf9x/3H/cf9x/3H/cf9x/3H/cf9x/3H/cf9x/3H/cf9xN034uLIHcYiP9xiIj/cYiP9xiIj/cYiIj/cYiIj/cYiIiP9xiIiIj/cYg21NS6KyuIiIhx/4iIiIiIiHH/iIiIiHH/iIiIhx/4iIiHH/iIIY8xGvcM7nGP9xj/cY/3GP9xj/cY/3GP9xiP9xj/cY/3GI/3GP9xiP8y11S/KKv/cYiIj/cYiIiI/3GIiIiI/3GIiIiIiI/3GIiIiIiIiCyGrhpXlR6P9xiIiI/3GIiIiP9xiIiIiI/3GIiIiIiIiI/3GIiIiIiIiIiIiIiIiIiIiIiIiIiDjNNrgyyYcf+Ihx/4hx/4hx/4hx/4hx/4hx/4hx/4hx/4cf+Icf+HH/iHH/hx/4cf+HE6PVa1wqlx/3H/cf9x/3H/cf9x/3GP9x/3H/cf9x/3GP9x/3H/cY/3H/cf9xj/cf9x/3GP9x/3GP9x/zPfvr4gQYiIiIiIiIcf+IiIiIiHH/iIiIiHH/iIiDdf+LqgB/+HH/cf+HH/cf9x/4cf9x/4cf9x/3H/hx/3H/cf9x/3H/hx/3H/cf9x/zPIR743uP9xj/cYj/cY/3GI/3GP9xiP9xiP9xj/cYj/cYj/cYiP9xIUUoOhytfP9x/4cf9x/3H/hx/3H/cf9x/3H/cf+HH/cf9x/3H/cf9x/3H/cf9x/zyqF7RV6HGI/3GP9xiP9xiP9xiP9xiP9xiP9xiI/3GI/3GIj/cYiP9xiI/3GIj/cYiI/3GIiP9xgqLAAabT/+hx/4cf+HH/hx/4cf+HH/hx/4cf9x/4cf+HH/cf+HH/hx/0ceXJ4acf9x/4cf9x/3H/hx/3H/cf9x/4cf9x/3H/cf+HH/cf9x/3H/cf9x/3FH6vyRUP9x/3H/cf9x/3H/cY/3H/cf9x/3GP9x/3H/cf9xj/cf9x/3GP9x/3GDWzq7tMVIiIiIiIiIiIiIj/cYiIiIiIiIiIiIMvApvw/W/4hx/4cf+HH/hx/4hx/4cf+HH/hx/4cf+HH/hx/3H/hx/4cf+HEjzhYa0x6eiIiIiIcf+IiIiIiIiIcf+IiIiIiHH/g9mJSzZ2uIcf+Icf+Icf+Icf+Icf+HH/iHH/hx/4hx/4cf+HH/hx/4cf+Dh5QbiGvocf9x/4cf+HH/cf+HH/cf+HH/cf+HH/cf+HH/cf9x/4cf9x/3Ez60q9FLX/cYj/cYj/cYiP9xiP9xiI/3GIj/cYiP9xOtADti/8iI/3GIiIiIiP9xiIiIiIiIiIj/cYiIMcoBvzX+iIiIiIiIiIiHH/iIiIiIiIiIhx/4iIiIiIcf+IiIMqw6v1PF/4cf9x/4cf9x/3H/hx/3H/cf9x/4cf9x/3H/cf9x/4cf8riXp6l2hYcf+IiIiIcf+IiIhx/4iIiHH/iIiHH/iIhx/4iClfVBqKCr6P9xiI/3GI/3GIj/cYiI/3GIj/cYiI/3GIiP9xgyuue+RRiIiIiHH/iIiIiHH/iIiIcf+IiIcf+IiIcf+IiHH/iIMF4nsLHYhx/3H/hx/3H/cf+HH/cf+HH/cf9x/4cf9x/3H/cf+HH/cf9x/3E51Qm3KvaI/3GI/3GI/3GI/3GI/3GIj/cYj/cYiP9xiI/3GILCMEGl3Pvv9x/4cf9x/4cf9x/3H/hx/3H/cf+HH/cf9x/3H/cf+HH/cf9x/3E0U7m7rEZxiP9xiI/3GIj/cYj/cYiI/3GIj/cYiI/3GIiP9xL+YOOjGfHI/3GP9xiP9xj/cY/3GI/3GP9xiP9xj/cYj/cYj/cYj/cTOed71hiIiIiIiIiIiIiIiIiIiIiIhx/4iIiIiDOqaL1Vl4cf+HH/hx/4cf+HH/hx/4cf+HH/hx/4cf+HH/cf+HH/hx/3H/hx/3H/hx/3H/OHm4uYZH/3GP9xj/cY/3GP9xiP9xj/cY/3GI/3GP9xiP9xj/cYglnDQ61jy8/4cf+Icf+HH/iHH/hx/4cf+HH/hx/4cf+HH/hx/4cShg7RqJ8S6Icf+Icf+Icf+Icf+Icf+Icf+HH/iHH/hx/4hx/4cf+HH/OdVityqdcf+HH/cf+HH/cf9x/4cf9x/4cf9x/3H/hx/3H/cf9x/4cf846si5FTf/cYj/cYj/cY/3GI/3GI/3GI/3GIj/cYj/cYiP8uzYI6Qyfchx/4hx/4cf+HH/iHH/hx/4cf+HH/hx/4cf+HH/hx/4cf9x/4OHvouIQXcf9xj/cY/3GP9xj/cY/3GP9xj/cY/3GP9xj/cY/3GP9xiP9xj/cYj/cY/3GI/3GI/3GP9xiP9xiP9xiI/3GI/3GIj/cYj/cYiP9xiI/3GIiP9xiI/3GIiP9xiDryM7YNzIiIiIiIiIiIiIiI/3GIiIiIiIgyBnK++Y1x/4iIiIiHH/iIiIcf+IiIhx/4iIhx/4iIhx/ys4wRpsc+6P9xiP9xj/cYj/cY/3GI/3GP9xiP9xiP9xiP9xiP9xiIN/44uQHHiIiIiIiIiIiIcf+IiIiIiIiHH/iIiIiIhx/4iIiIcTodtLXiS3H/iHH/hx/4hx/4hx/4cf+HH/iHH/hx/4cf+HH/hxOANDt/y8cf9x/4cf9x/3H/cf9x/4cf9x/3H/cf9x/3H/cf+HH/cf9x/3H/MHjhsZce/3GP9x/3H/cY/3H/cf9xj/cf9xj/cf9xj/cf9xj/cY/3H/cY/3GP9x/3GP9xj/cYOCAYuN/niIiI/3GIiIiIiP9xiIiIiIiIiIiD/VprEqWYiIcf+IiHH/iIcf+Ihx/4iHH/iHH/iIcf+Icf+Icf+Icf+Icf+Icf+Icf+Icf+HH/iHH/hx/4cf+DFRw7+uPIcf9x/3H/hx/3H/cf9x/4cf9x/3H/cf9x/3H/cf+HH/cf9x/zJY8b6nDnH/cf9x/3GP9x/3H/cY/3H/cf9xj/cf9xj/cf9xj/cY/3H/cY/3H/cTO1orxKXXGI/3GP9xiP9xiP9xiP9xiP9xiP9xiP9xiP9xiI/3GIj/cYiP9xiI/3GIj/cYiI/3GIiP9xiIiP9xiIiP9xiIiI/3GIiIiP9xiIiIiIj/cYiIiIiIiI/3GDcZwbnmPoiIiIiIiIiIiIiIhx/4iIiIiIiIcf+IiIg6VAO2q/yHH/iIcf+Ihx/4iHH/iHH/iIcf+Icf+Icf+Icf+Icf+Icf+INExJvbO2/3H/cY/3H/cf9x/3GP9x/3GP9x/3GP9x/3GP9x/3GP9x/3GP9xj/cf9xj/NKXmvVoZiI/3GIiI/3GIiIj/cYiIiI/3GIiIiIj/cYiIObK3t01Ihx/4iIcf+Ihx/4iIcf+Ihx/4iHH/iHH/iIcf+Icf+Ihx/4ghabIa+WTecYiP9xiI/3GIiP9xiIj/cYiIj/cYiIj/cYiIiP9xiIiIj/cYiIiIiEjeTIIbiIiIiP9xiIiIiIiIiIiIiIiIiIiIiIiIiIiIiIiIiIiIiIcf+IiIiIiIiHH/iIiIiIcf+IiIiHH/iIiIcf+IiIcf+IiIcf+IiHH/iIhx/4iHH/iIcf+Ihx/4iHE70BS0L+tx/4cf9x/4cf+HH/hx/3H/hx/4cf9x/4cf+HH/cf+HH/cf9x/4cf9x/4cf9x/3H/hx/3H/cf9x/4cf9x/3H/cf9x/3H/cf+HH/cf9x/3H/cf9xN66kuVFb/3H/cY/3GP9xj/cY/3GP9xj/cY/3GI/3GP9xj/cYj/cY/3GI/3GP9xiP9xiP9xiP9xiP9xiP9xiI/3GI/3GIj/cYiP9xiI/3GIj/cYiI/3GIiP9xiIj/Kc9xGoMI7nH/cf+HH/hx/3H/hx/3H/hx/3H/hx/3H/cf+HH/cf9x/4cf9x/3H/cf+HH/cf9x/3H/cf9x/3H/cf+HH/cf9x/3H/cf9x/3H/cf9xj/cf9xMo7EvnE7/3GP9xj/cY/3GP9xiP9xj/cY/3GI/3GP9xiP9xiP9xiP9xiP9xiP9xiP9xiI/3GI/3GIj/cYiP9xiI/3GIiP9xiI/3GIiI/3GIiDWz17tMKIiIcf+IiIiIcf+IiIhx/4iIhx/4iIhx/4iIcf+IiHH/NHqBvIV+cf+Icf+Ihx/4hx/4hx/4cf+Icf+Icf+HH/iHH/hx/4cf+Dvo8bYXDv9x/4cf+HH/cf+HH/cf+HH/cf+HH/cf+HH/cf9x/4cf9x/3H/cf+HH/cf9x/3H/cf+HH/cf9x/3H/cf9xNuSXuhtoiP9xj/cYj/cYj/cYj/cYj/cYj/cYj/cYiP9xiP9xiI/3GIj/cYiP9xNKnBu1Y+cYiIiI/3GIiIiP9xiIiIiIj/cYiIiIiIiIhPrlwVGoiIiIiIiIiIiIiIiIiIiIiIiIiHH/NT6Ju8F2hx/4cf+HH/hx/4cf+HH/hx/3H/hx/4cf9x/4cf9x/4cf9x/4cf9x/4cf9x/4cf9x/3H/hx/3H/cf9x/4cf9x/3H/cf9x/zrpRrcWuY/3GP9xj/cY/3GP9xj/cYj/cY/3GP9xiP9xj/cYj/cYj/M6G4vl5HiIiIiIiIiIiIiHH/iIiIiIiIiIiHH/iIiIiIiHE6Jye12Nhx/4hx/4cf+HH/hx/4cf+HH/hx/4cf9x/4cf+HH/hx/3H/hx/3H/hx/4cf89HiWz4dpxj/cf9x/3GP9x/3H/cY/3H/cY/3H/cY/3H/cY/3H/cTHCiL89d4/3GIiIiP9xiIiIiP9xiIiIiIiI/3GIiIiIKfvzGoBAzo/3H/cf9x/3GP9x/3H/cY/3H/cf9xj/cf9xj/cf9xj/cYOCX3uNoIj/cYiIiP9xiIiI/3GIiIiP9xiIiIiIj/cYMPXHsBo4iHH/iIhx/4iIcf+Ihx/4iHH/iIcf+Icf+Ihx/4hx/4hx/4hx/4hx/4gzaca+ljn/cf9x/3H/cf+HH/cf9x/3H/cf9x/3GP9x/3H/cf9x/3H/cf9x/3GDoT47bsHP9xj/cY/3GI/3GP9xj/cY/3GI/3GP9xiP9xj/cYj/cYj/cY/3GI/3GIj/cYj/cYj/cYTy88HQz/cYiP9xiIj/cYiP9xiIj/cYiI/3GIiP9xiIiI/3GIiIj/cYiIiI/3GIiIiIj/cYiIiIiIiP9xhcz9QwiIiIiIiIiIiIiIiIiIiIiIiIiISC3cjSJx/4iIiIiIiHH/iIiIiIcf+IiIiHH/iIiIcf+IiIhx/4iIcf+IiHH/iDgsIbjT3ocf+Ihx/4hx/4hx/4hx/4hx/4hx/4hx/4hx/4cf+Icf86r/S2UAtx/3H/cf9x/4cf9x/3H/cf9x/3H/cf9x/3H/cf+HH/cf9xj/cf9x/z8W97HpCHGI/3GI/3GIj/cYiP9xiP9xiI/3GIiP9xiI/3GDHUc78rjIiIiIiIj/cYiIiIiIiIiIiIiIOAkiuPbdiIiHH/iIiIiIhx/4iIiIcf+IiIiHH/iEttzFkjhx/4iIcf+Ihx/4iIcf+Ihx/4hx/4iHH/iHH/iD6xdLNOi/+HH/cf+HH/hx/3H/hx/3H/hx/3H/cf+HH/cf+HH/cf9x/3H/hx/3H/cf9x/4cf9x/3H/cf9x/znHl7c4aHGI/3GP9xiP9xj/cYj/cYj/cYj/cYj/cYj/cYiP9xJ730GpQgvnH/cf+HH/cf9x/4cf9x/3H/hx/3H/cf9x/4cf9x/3H/cf9x/3H/Lk1lGjsproiIcf+IiIhx/4iIhx/4iIhx/4iIcf+IiHH/iCGwdDoV+Lz/cYj/cYj/cYj/cYj/cYj/cYiP9xiI/3GIj/cYiP9xiIOtoXtiXoiIiIiIiHH/iIiIiIiIhx/4iIiIiHH/iIiIhx/4iIiHH/iIiD4pt7LWSHH/cf+HH/hx/3H/hx/3H/hx/3H/cf+HH/cf9x/4cf9x/3H/hx/3H/cf9x/3H/hx/3H/cf9x/3H/OynHtdY4cY/3GI/3GI/3GP9xiP9xiI/3GI/3GI/3GIj/cYj/cYiP9xiI/3GIiP897Ia0E3mIiIiIiIiIiIiIiIhx/4iIiIiIhx/4iIiIiHH/iIiIhx/4iIhx/4iIhx/4iIhx/4iIcf+DVqd7uViHH/cf+HH/cf+HH/cf9x/4cf9x/3H/hx/3H/cf9x/3H/hx/3H/cf9x/3ExYHW+n4pxj/cY/3GP9x/3GP9xiP9xj/cY/3GP9xj/cYj/cY/3GI/3GP9xg7tTm1SsaIiIiIiIiIiIiIiIiIiIhx/4iIiIgk09Aq0sL9iIiIiIiIhx/4iIiIiIcf+IiIiIcTjTZLcsm4iHH/hx/4hx/4hx/4hx/4cf+Icf+HH/hx/4hx/4cf+HH/hx/4cf+HH/hx/4cf+HH/cf+HH/hx/4cf9x/4cf9x/4cf9x/4cf9x/4cf9x/4cf9x/3H/hx/3H/cf+HH/cf9x/3E31/K5KA3/cf9xj/cf9x/3GP9x/3H/cY/3H/cY/3H/cY/3H/cY/zLVmb8qZoiI/3GIiIiIiP9xiIiIiIiIiIiP9xiIiIiIiD2JSLN2t3H/iHH/iIcf+HH/iHH/iHH/iHH/hx/4hx/4cf+HH/iHFPfowIF3H/hx/4cf+HH/hx/3H/hx/4cf+HH/cf+HH/hx/3H/hx/3H/hx/ynBbRqD6S5x/4cf+Icf+HH/hx/4cf+Icf+HH/hx/4cf+HH/hx/4I0n0GutgvoiIiIiIiIiIiIiIiIiIiIiIiIiIiIiIhx/4iIiIiIiHH/iIiIgwEDaw/8mHH/iHH/hx/4cf+Icf+HH/hx/4cf+HH/hx/4cf+HH/hx/3H/hx/4cf9x/4cf+HH/cf+DPL5700GHH/cY/3GP9xj/cY/3GP9xj/cY/3GP9xj/cY/3GP9xiP9xj/cYj/cY/3GI/3GP9xiP9xiP8wPWex0piIiIiIiIiIiIiIiIiIiIiIhx/4iIiIiIiDG6eLBVh/+HH/hx/4cf+HH/hx/4cf+HH/hx/4cf9x/4cf+HH/cf+HH/hx/3H/hx/3H/hx/yhiQzqZ28xxiIiIiIiIiP9xiIiIiIiIiIiIiIiCRYoBradf7/cf9x/3H/cf9x/3H/cf9x/3H/cf9x/3H/cY/3H/cf9x/3GP9xOIdquHiVj/cYiIiI/3GIiIiI/3GIiIiIiP9xiIiIiIiIiIiIiP9xiIiIgwcUawnrmIhx/4iIcf+Ihx/4iHH/iHH/iIcf+Icf+DVjdbucinH/hx/3H/hx/3H/cf+HH/cf9x/4cf9x/3H/cf9x/4cf9x/3H/cf9xTN3sMiFx/3H/cf9x/3H/cf9xj/cf9x/3H/cf9xj/cf9x/3GP9x/3H/cY/3H/cY/3H/cY/3H/cY/3H/cY/3H/cY/3GP9xPDQltMvaj/cYiP9xiI/3GIiP9xiIj/cYiI/3GIiI/3GIiI/3GIiIiP9xiIiIiP9xiIiIiIj/cYiIiIiIIbQzGvS8znGP9x/3H/cf9x/3H/cf9xj/cf9x/3GP9x/3H/cY/3H/cf9xgx6wm/FPaIj/cYiIiP9xiIiIj/cYiIiIiP9xiILSqYGj1WfnGP9xj/cY/3GP9xj/cYj/cY/3GP9xiP9xj/cYj/NmwZu5PmiIiIiIiIiIiIiIiIhx/4iIiIiIiIiIcTLvh70QeIhx/4cf+HH/hx/4cf+HH/hx/4cf+HH/hx/4cf9x/4cSRkxBrJs76IiIiIiIiIiIiIhx/4iIiIiIiIhI3oyCF4iIiIhx/4iIiIhx/4iIiHH/iIiIcf8yBtS/+Sv/hx/4cf+Icf+HH/hx/4cf+HH/hx/4cf+HH/hx/4PUqatLVl/3GP9xj/cY/3GP9xiP9xj/cY/3GI/3GI/3GP9xiDZ6srmFTXGIiP9xiIj/cYiI/3GIiIj/cYiIj/cYiIiI/3GIiIiIgyoSe+XtiIcf+IiIcf+IiHH/iIhx/4iIcf+IiHH/iIcf+Ihx/4hx/4iHH/iHH/iHH/g2V1S6qKtx/3H/hx/4cf9x/4cf9x/4cf9x/3H/hx/3H/cf+HH/cf9x/4cf9x/3H/cf9x/4cf9x/3H/cf9x/3H/cf9x/3H/cf9x/3H/cf9x/3H/cf9x/3GP9x/3H/cf9x/3GP9x/3H/N7U1uUrKcYj/cYj/cYj/cYj/cYj/cYj/cYj/cYj/cYiP9xSa6sdRX/cYiI/3GIiP9xiIj/cYiIj/cYiIj/cYiIiIJwsDGp9PznH/cf9x/3H/cf9x/3H/hx/3H/cf9x/3H/cf9x/3H/cf9x/3GP9x/3H/cf9x/z4vyLPQN4/3GIj/cYiP9xiIj/cYiI/3GIiI/3GIiIg/RL6xu0GHH/hx/4hx/4cf+HH/hx/4cf9x/4cf+HH/hx/4cf8ycGi/j5f/cY/3H/cY/3GP9xj/cY/3GP9xj/cY/3GP9xj/cY/3GP9xiP9xj/cYj/cY/3GI/3GP9xiP9xiD1mNbOZyoj/cYiIiIiIj/cYiIiIiIiIiIiP9xiIiIiIiIiIiIiIiIiIiIcTbP6LkwF3H/hx/4hx/4cf+HH/hx/4cf+HH/hx/4cf+HH/hx/3H/hx/4cf9x/4MjUGvsr5cf9x/3GP9x/3H/cY/3H/cY/3H/cY/3H/cY/3H/cY/3GP9x/3GP9xj/cY/3GP9xj/cY/3GP9xj/cY/3GD8S17HtKIiP9xiIiIiIiIiIiP9xiIiIiIiIiIiIiIiIiIiIiIiIhx/4iIO2Z1tZmKhx/4hx/4iHH/iHH/iHH/iHH/iHH/iHH/iHH/hx/4hx/4cf+Icf+HH/hx/4hx/4cf+HH/hx/4cf+HH/hx/3H/hx/4cf87xw61OPFxiI/3GIj/cYiP9xiI/3GIiP9xiIj/cYiIj/cYiIj/cYiIiP9xiIiIiP9xiIiIiI/3GIiIQK7MBhOIiIiIiIiIiIiIiIiIiIiIiIiIhV79sQiIiIhx/4iIiIiIiIcf+IiIiIhx/4iIiIhx/4iIiHH/iIiHH/iIiHH/iIhx/4iIcf+Ihx/4iHH/g3yhO5NeyHH/iHH/hx/4cf+HH/hx/4cf+HH/hx/4cf+HH/cf+HH/hx/4cf9x/4cf9x/4cf9x/4cf9x/4cf9x/4cf9x/3H/hx/3H/cf9x/4cf9x/3H/cf9x/3H/hx/3H/cf9x/3H/cf9x/3H/cf9x/3H/cf9x/3H/cY/3H/cf9x/3H/MOtysSSNj/cf9xj/cY/3GP9xj/cf9xj/cY/3GP9xj/cYj/cY/3GP9xj/cYj/cY/3GI/3GP9xiP9xiP9xiP9xiP9xiP9xiP9xiI/3GI/3GIj/cYiP9xiIj/cYiP9xiIj/cYiIg3u5K5RG2P9xiIiIiIiIiIiIj/cYiIiIiIiIiE5/TCgLiIiIiHH/iIiIiIiIiIiIhx/4iIiIiIcf+IiIiIcf+IiIiHH/iIiIcf+IiHH/iIiHH/iIhx/4iHH/iIhx/4iHH/gwa9KwpC2HH/hx/4cf+HH/iHH/hx/4cf+HH/hx/4cf9x/4cf+HH/hx/3H/hx/4cf9x/4cf9x/4cf9x/4cf9x/4cf9x/3H/hx/3H/cf9x/4cf9x/3H/cf9x/3H/hx/z6HRbN4uv9xj/cY/3GP9xj/cY/3GP9xj/cY/3GP9xj/cYj/cY/3GP9xiP9xiP9xj/cYj/cYj/cYj/cYj/cYj/cYiP9xiP9xiI/3GIj/cYiP9xiI/3GIiP9xiIj/cYiIj/M6kEvlb7iIiIiIiIiIiIiIiIiIiIiIiIiIcUB+/PgQiIiIiHH/iIiIhx/4iIiHH/iIiHH/iIiHH/iIhx/4iIcf+Ihx/4gtRPEaS7Du/3GP9xiP9xiP9xiP9xiP9xiI/3GI/3GIj/cYiP9xiI/3GIj/cYiI/3GIiP9xiIj/cYiIj/cYiIiP9xiINuYGuhn5iIiIiIiHH/iIiIiHH/iIiIhx/4iIhx/4NW2xu5JOiIcf+Ihx/4hx/4iHH/iHH/iHH/iHH/iHH/iHH/iHH/iHH/hx/4hx/4cf+HH/iHH/hx/4cf+HE8o1izXKdx/3H/cY/3H/cY/3H/cY/3H/cY/3GP9x/3GP9xj/cf9xj/cY/3GP9xPFsjs6TccYiP9xiP9xiP9xiI/3GIj/cYiP9xiI/3GIiP9xhMvtxEEv9xiIiI/3GIiIj/cYiIiIj/cYiIiIiIj/cYiIiIiIiIiCbTsxqixM5x/3H/cY/3H/cf9xj/cf9x/3GP9x/3GP9x/3GP9x/3GP9x/zSrE71U7I/3GI/3GI/3GP9xiP9xiP9xiP9xiP9xiI/3GI/3GIj/cYiDaT+LpsB4iIiIiHH/iIiIiHH/iIiIhx/4iIiHH/iIiHH/iIiHH/NNa2vSlJ/4cf9x/4cf+HH/cf+HH/cf+HH/cf+HH/cf+HH/cf9x/4cf9x/3H/cf+HH/cf9x/3H/cf+HH/cf9x/3H/cf9x/3H/cf85N4a4yHmP9xj/cYj/cY/3GI/3GP9xiP9xiP9xiP9xiP9xiP9xiP9xiI/3GIj/cYj/cYiP9xiIgx9ta/CSmIiIiIiIiIiIiIiHH/iIiIiIiHH/iIiIiHH/iIiIhx/4iIiHH/iIiHH/iIhx/4iIcf+DUahLvle3H/hx/4cf+Icf+HH/cf+HH/hx/4cf+HH/cf+HH/hx/3H/hx/4cf9x/4cf9x/4cf9x/3H/hx/3H/cf+HH/cf9x/3H/hx/3H/cf9x/3H/cf+HH/cf9x/3H/cf9x/3H/cf9x/3H/cf9x/3H/cY/3H/cf8zffG+gg7/cf9xj/cf9xj/cf9xj/cY/3GP9x/3GP9xj/cY/3GP9xj/cY/3GP9xj/cYj/cY/3GP9xiP9xj/cYj/RM8s0w2P9xiP9xiP9xiP9xiP9xiI/3GI/3GIj/cYiP9xiI/3GIiP9xiIj/cYiI/3GIiI/3GIiI/3GIiIhGP5ysBoiIiIiP9xiIiIiIiIiP9xiIiIiIiIiIiIiIiIiIiIiIiIiIiIiIiIhx/4iIiIiIiIhx/4iIiIiIcf+IiIiHH/g/xmeyOZj/hx/4cf+HH/hx/3H/hx/4cf9x/4cf+HH/cf+HH/cf+HH/cf9x/4cf84iUW4drpx/3GP9x/3GP9x/3GP9x/3GP9x/3GP9xj/cY/3H/cY/3GP9xj/cY/3GP9xj/cY/3GP9xiP9xj/cY/3GDWuEbpR7nGI/3GIj/cYj/cYj/cYiP9xiI/3GIj/cYiP9xiIOhrktuUbiIiIiIiIiIiIiIiIiIiIiIcf+IiITy+sLQX/iIiIiIiHH/iIiIiHH/iIiIcf+IiIhx/4iIhx/4iIcTo7BLbE+/+HH/hx/4hx/4cf+HH/hx/4cf+HH/hx/4cf+HH/hx/0vfHFIOcf9x/4cf+HH/cf+HH/cf+HH/cf+HH/cf+HH/cf+HH/cf9x/4cf9x/3H/cf9x/4cf9x/3H/cf9x/3H/cf9x/4cf9x/3H/MVnFv6Y6cY/3GP9xj/cYj/cY/3GP9xiP9xj/cYj/cYj/cY/3GI/3GI/3GIj/cYj/cYj/cYiP9xiI/3GIj/cYiP9xiIj/cYgzuqS9RVuIiI/3GIiIiIiIiHH/iIiIiIiIiIiIiIiIhx/4iIiIiIhx/4iIiIhx/4iIiIcf+IiIhx/4iIhx/4iIcf+IiDNOgb6xfv+Ihx/4hx/4hx/4hx/4hx/4hx/4hx/4cf+Icf+HH/iHH/hx/4cf+HH/iHH/hx/4cf+HH/hx/4cf9x/4cf+HH/hx/3H/hx/4cf9x/4cf9x/4cf9x/4cf9x/4cf9x/3H/hx/3H/cf9x/4cf9x/3H/cf81TXK7so1x/3H/cf9xj/cf9x/3H/cY/3H/cY/3H/cf9xj/cf9xj/cf9xj/cY/3E0rjG8Uc6P9xj/cY/3GP9xj/cY/3GP9xiP9xj/cYj/cY/3GI/3GI/3GI/3GI/3GI/3GI/3GI/3GIj/cYj/cYiP9xiIj/cYiP9xiIj/cYiIPOvDtBQ8iIiIiIiIiIiIiIiIiIiIiIiIiIiIiIiIiIcf+IiIgk0C4a0v0eiIiI/3GIiIiIiIiIiIiIiIiIiIIeLtGgLRLoiIiIiP9xiIiIiIiIiIiP9xiIiIiIiIg/t9iySCf/hx/4hx/4hx/4hx/4cf+Icf+HH/hx/4cf+Icf+HH/hx/4cf+HH/hx/4cf9x/4cf+HH/OarVuFUq/3GP9x/3H/cf9xj/cf9x/3GP9x/3H/cY/3H/cY/3H/cY/3GP9xIQDkKgACvYj/cY/3GI/3GP9xiP9xiP9xiP9xiP9xiI/3GI/3GIj/cYiP9xiI/3GIj/cYiI/3GIiP83K+W61BqIcf+IiIiIiIiIiIiIhx/4iIiIiIhx/4iD7Y6LInF3H/hx/3H/hx/4cf9x/4cf9x/4cf9x/4cf9x/4cf9x/3H/hx/zBJqLHGV4j/cY/3GI/3GP9xiP9xj/cYj/cYj/cYj/cYj/cYj/cYiP9xiP9xiI/3GIj/cYgyi+W+dBqIiIiIiIiIiIiIiIiIiHH/iIiIiIiIiCpQhRp6966P9xiP9xj/cYj/cY/3GI/3GI/3GI/3GIj/cYj/cYgqqq8adVUO/3GI/3GI/3GP9xiP9xiP9xiI/3GI/3GI/3GIj/cYiP9Ib+yZAYiP9xiIiP9xiIj/cYiIiP9xiIiI/3GIgjdMIa2LPehx/3H/cf9x/3H/cf9x/3H/hx/3H/cf9x/3H/cf9x/3H/cY/3H/cf9x/3H/cf9xNitIutS3j/cYiP9xiI/3GIj/cYiI/3GIiP9xiIiP9xiIiP9xiIiI/3GDTeArwh/YiIiIiIiIiIiIiIiIiIiIiIiIiIiIiIg/SA6xt/Fx/3H/cf+HH/cf9x/3H/cf9x/3H/cf9x/3H/cf9x/3H/cf9x/3H/cTUpPbvWwoiIiIiIiI/3GIiIiIiIiIiIiIiIiIiEDvPAIMiIiIiIiIiIiIiIcf+IiIiIiIiHH/iIiDd8N7qDyP+HH/hx/4cf+HH/hx/4cf+HH/hx/4cf+HH/cf+HH/hx/3H/hx/3H/hx/4cf9x/3H/hxTZ/MJgNx/3H/hx/3H/cf9x/3H/cf+HH/cf9x/3H/cf9x/3H/cf9xO31ltIKacY/3GP9xj/cYj/cY/3GP9xiP9xj/cYj/cYj/cY/3GI/3GC6Ag1pH98px/4iHH/iHH/iHH/iHH/iHH/iHH/iHH/hx/4hx/znus7cRTHH/hx/3H/cf+HH/cf+HH/cf9x/3H/hx/3H/cf9x/4cf9x/3E7rDy1U8OIiP9xiIiP9xiIiP9xiIiI/3GIiIiP9xiIMJ61sHFKiIiIiHH/iIiIhx/4iIiHH/iIiIcf+IiHH/iEj/HJAO/4iHH/iIhx/4iHH/iIcf+Ihx/4hx/4iHH/iHH/iHH/iHH/g27sS6ETtx/3H/hx/3H/cf+HH/cf9x/4cf9x/3H/cf+HH/cf9x/3H/cf9x/3H/hx/3H/cf9x/3H/cf9x/3H/cf9xj/cf9x/3H/cf9x/3H/cY/3H/cf80Xgi9ofeIj/cYiP9xiIj/cYiI/3GIiP9xiIiP9xiIiP9xiIiIj/cYiDy+trRBSYiIhx/4iIiHH/iIiIcf+IiHH/iIiHH/iIhx/4iHH/iIhx/4g93ra0IUn/hx/3H/cf+HH/cf9x/4cf9x/3H/hx/3H/cf9x/3H/cf+HH/cf9x/3H/cf9x/3H/cf9x/3H/cf9xN+5XuRGo/3GI/3GI/3GI/3GI/3GI/3GIj/cYiP9xiI/3GIj/cYiP9xiIj/cYiI/3GDbuqLsRV/+IiIiHH/iIiIcf+IiIcf+IiHH/iIhx/4iIcf+IOK8TuFDscf+HH/iHH/hx/4cf+Icf+HH/hx/4cf+HH/hx/4cf+HH/cf+DLuTL8Rs4/3GI/3GI/3GI/3GI/3GI/3GIj/cYj/cYiP9xiI/3GIj/cYiI/3GIiP9xN88juTDciIiIiIiIiP9xiIiIiIiIiIiIiIMt8DviD8iIiIhx/4iIiHH/iIiIcf+IiIcf+IiHH/iIhx/4iHH/iIcf+Ig/71GyEK7/iHH/iHH/hx/4hx/4hx/4cf+Icf+HH/hx/4hx/4NO/CvBA9cf9x/4cf9x/3H/hx/3H/cf+HH/cf9x/3H/hx/3H/cf9x/3H/cf867+K3EB3/cf9xj/cf9x/3GP9x/3GP9x/3GP9x/3GP9xj/cf9xj/cT7vg7IQfP9xiP9xiP9xiP9xiI/3GI/3GIj/cYiP9xiI/3GIiP9xiIj/cYiI/3GIiI/3GIiI/3GIiIj/cYiIiIg9/2SzAJuIcf+IiIiIiIiIhx/4iIiIiIcf+IiIiHH/iIiIhx/4iIhx/4iIhx/4iIcf+IiDcAErr/7f+Icf+Icf+Icf+HH/iHH/iHH/hx/4hx/4cf+HH/hx/4hx/4cf+HH/hx/4cf+HH/hx/3H/hx/4cf+HH/cTUgNbrfynH/cf9xj/cf9x/3H/cY/3H/cf9x/3GP9x/3GP9x/3GP9x/3GD1gSbOftoiIj/cYiIiIj/cYiIiIiIj/cYiIiIiIgro3YqZcidiIiIcf+IiIiHH/iIiIcf+IiIcf+IiHH/iIg10OW8Lxr/hx/4cf+HH/cf+HH/hx/3H/hx/4cf9x/4cf9x/3H/hx/3H/hx/3H/cf+HH/cf9x/3H/hx/3H/cf9x/3H/cf9x/3H/hx/3H/cf9x/3H/cf9x/3GP9x/3H/cf9xITNCGvzL3nH/iIiIiIhx/4iIiIcf+IiIiHH/iIiHH/iIiHH/gyQTa+vslx/3H/hx/4cf+HH/hx/3H/hx/3H/hx/4cf9x/4cf9x/3H/hx/3H/hx/3H/cf9x/4cf9x/3H/cf+HH/cf9x/3H/cf9x/3FGACyv/f9x/3H/cf9x/3H/cf9x/3H/cf9x/3H/cf9xj/cf9x/3H/cf9xMODjsC8c/3GP9xj/cYj/cY/3GP9xiP9xj/cYj/cYj/cYj/cY/3GIj/cYj/cYj/cYiP9xiP9xiI/3GIj/cYiI/00APD/8cYiI/3GIiI/3GIiI/3GIiIj/cYiIiI/3GIhPEIwe94iIiIiP9xiIiIiIiIiIiIiIiIiIPEAxtL/OiIiIiIiIiHH/iIiIiIiIcf+IiIiIcf+IhEABzP/ocf+IiIhx/4iIhx/4iIhx/4iIcf+Ihx/4iIcf+Ihx/4iHH/iHH/iIcf+Icf+Icf+Icf+Icf+Icf+Icf+Icf+HH/iHH/hx/4cf+Icf+HH/hx/4cf+DvxJ7UO2HH/cf9x/3GP9x/3H/cY/3H/cf9xj/cf9xj/cf9xj/cf9xj/cf9xj/cY/3H/cY/3E6Aua1/RlxiIj/cYiIiP9xiIiI/3GIiIiI/3GIiIiIiP800dW9LiqIiHH/iIiIcf+IiIcf+IiIcf+IiHH/iIhx/4iIcf+Ihx/4iHH/iIcf+Icf+Ihx/4hx/4hx/4g1oue8XRj/cf9x/3H/cf9x/3H/cf9x/3H/cf9x/3H/cY/3H/cf9x/3H/cY/3H/cf9xj/cf9x/3GP9x/3GP9x/3GP9x/0IQPO78cY/3GP9x/3GP9xj/cY/3H/cY/3GP9xj/cY/3GP9xiP9xj/cTY1LrrK0XH/iIiIcf+IiIcf+IiIcf+IiHH/iIhx/4iHH/iIcf+Ihx/4iHH/JxYiWs6d2o/3H/cY/3GP9xj/cY/3GP9xiP9xj/cY/3GP9xiP8rO/MabEDOhx/4cf+HH/hx/4cf+HH/hx/4cf+HH/hx/4cf9x/4cf+HH/cf80dIe9i3j/cf9xj/cf9xj/cY/3GP9x/3GP9xj/cY/3GP9xj/cY/3ExxWm/OpaIiIiIj/cYiIiIiIiIiIiIiHH/iIiCKAeRr3+G6I/3GI/3GIiP9xiI/3GIiP9xiIj/cYiI/3GIiINDldvMaihx/4cf+Icf+HH/iHH/hx/4hx/4cf+HH/hx/4cf+CD17RoRoS5x/4hx/4iHH/iHH/iHH/iHH/iHH/iHH/hx/4hx/4cf+IOssftzTgj/cYj/cYj/cYj/cYj/cYiP9xiI/3GIj/cYiP9xg60BG2L+6I/3GIiIj/cYiIiP9xiIiIiP9xiIiINPVXvAqocf+IiIcf+IiHH/iIhx/4iHH/iIhx/4iHH/iHH/iIcf+Icf+Ihx/4hx/zXlF7wa6P9x/3H/cf9x/3H/cf+HH/cf9x/3H/cf9x/3H/cY/3H/cf9x/3H/cf9x/3H/cY/3E9mBqzZ+WIiI/3GIiIj/cYiIiI/3GIiIiIj/cYiIiIiIMUYnv7nYiIhx/4iIcf+IiHH/iIcf+Ihx/4iHH/iIcf+Icf+Ihx/4hx/4hx/4hx/4hx/4cf+Icf+HH/g0syS8TNuHH/cf9x/4cf9x/3H/hx/3H/cf9x/4cf9x/3H/cf9x/08AHC/+/3H/cf9x/3H/cf9x/3H/cf9x/3H/cf9x/3H/cf9x/3GP9x/3H/cf9xj/cf9x/3H/cTxmB7SZ+P9xiI/3GIj/cYiP9xiIj/cYiI/3GIiP9xiIiP9xiIiI/3GIiIj/cYiIiIj/cYiIM4XlvXoaiIiIcf+IiIhx/4iIiHH/iIiHH/iIhx/4iIcf+IiHH/iIcf+Ihx/4iHE/F3ew6IiHH/cf9x/3H/hx/3H/cf9x/3H/cf9x/3H/cf+HH/cf9x/3H/cf9xODp6uMWFiP9xiIj/cYiI/3GIiI/3GIiIj/cYiIiD3B0bM+LoiIiIiIiIiIiIiIiIiIiIiIiIg0c3O8jIyIiIcf+IiIcf+IiHH/iIiHH/iIcf+Ihx/4iDwDA7X8/P+Icf+HH/hx/4cf+HH/iHH/hx/4cf+HH/cf+HH/hx/4cToUBLbr+/9x/3H/cf9x/3H/cf9xj/cf9x/3H/cf9x/3H/cf9xj/cf9x/3H/cTTGhrw5eYj/cYj/cYj/cYiP9xiI/3GIj/cYiP9xiIj/cYiI/3GIiP9xg2wqK5PV1xiIiIiIiIiIiI/3GIiIiIiIiIiDFaqb+lVnH/iHH/hx/4cf+HH/iHH/hx/4cf+HH/hx/3H/hx/4cf+HH/cf+HH/hx/3H/hx/4cUVATKv7cf9x/4cf9x/4cf9x/3H/cf+HH/cf9x/3H/hx/3H/cf9x/3H/cf9x/3H/cf9x/3H/cf82w3O7PIz/cY/3GP9x/3GP9xj/cf9xj/cY/3GP9xj/cY/3GP9xj/cY/3GP9xiP9xj/cY/3GI/3GP9xiP9xiP9xiP9xiP9xiP9xiP9xiP9xiI/3GI/3GIj/cYiI/3GIPeY2sxnJiIiIiIiIiIiIiIiIiHH/iIiIiIiIhx/4iIiIiHH/iIiIhx/4iIiHH/iDut+7VSBHH/cf9x/3H/cf9xj/cf9x/3H/cf9x/3H/cY/3H/cf9x/3GP9x/3H/cY/3H/cf9xj/cf9xj/cf9BcGz4+XH/cY/3GP9xj/cf9xj/cY/3GP9xj/cY/3GP9xj/cT80o7DLXHGIj/cYiP9xiIj/cYiI/3GIiP9xiIiP9xiIiP9xiC87xhosQ56P9x/3H/cf9xj/cf9xj/cf9x/3GP9x/3GP9x/3GP9xj/cf9xj/cY/3H/cY/3GD55t7KGSIiIiP9xiIiIiP9xiIiIiIiP9xiIiIgyimi+dZdx/4iHH/iHH/iIcf+Icf+Icf+Icf+Icf+Icf+IcSH9fyoBKA2I/3GP9xj/cY/3GI/3GP9xiP9xj/cYj/cYj/cYj/cYg1u5i7RGeIiIcf+IiIiIiIiIiIiIhx/4iIiIiIhx/4iIiIhx/4iIiHH/iIiIcf+IiIcf+IiHH/iIhx/4iIcf+IhxN7q3uEVIcf9x/4cf9x/3H/cf+HH/cf9x/3H/cf9x/4cf9x/3H/cf9x/3H/cf9x/z03JbPI2nGP9xj/cY/3GP9xj/cYj/cY/3GP9xiP9xj/cYj/cYj/cTdtabmSlohx/4iIiIiIiIiIiIhx/4iIiIiIhx/4iIiDxDXbW8ov9x/3H/cf9x/3H/cf9x/3H/cf9x/3H/cY/3H/cf9x/3GP9x/3H/cTt3FbWI6o/3GI/3GI/3GI/3GI/3GI/3GI/3GIj/cYiP9xiP9xiIj/cYiP9xiIj/cYiC7Bhhoj555x/3H/cf9x/3H/cY/3H/cf9x/3H/cf9xj/cf9x/3GP9x/3H/cY/3H/cf9xI+haGtF6XnH/hx/4cf9x/4cf9x/4cf9x/4cf9x/4cf9x/3H/hx/3ElQDQau/y+iIiIhx/4iIiIiIiIcf+IiIiIhx/4iIiIcf+IMjx3vsOIcf+HH/hx/3H/hx/4cf9x/4cf+HH/cf+HH/cf+HH/cf+HH/cf9x/4cf9x/3H/hx/3EzfIe8g3hxj/cY/3GP9xj/cYj/cY/3GP9xiP9xiP9xj/cYj/cYj/cYj/cYMN7YsDEniIiIiIiIiIiHH/iIiIiIiIcf+IiIiIhx/4iIiHH/iIiIcf+IiIcf8yoNm/Xyb/cf+HH/cf9x/3H/cf9x/4cf9x/3H/cf9x/3H/cf9x/3H/JqGsGsXlPv+HH/hx/3H/hx/4cf9x/4cf9x/4cf9x/4cf9x/4cf9x/3Evn5oaFgZeiIcf+Icf+Icf+Icf+Icf+Icf+Icf+Icf+HH/iHH/hx/4hx/yvVhjpyp5yIiI/3GIiIiIiIiIiP9xiIiIiIiIiIiCacFyq2Po2HH/iIhx/4iIcf+IiHH/iIcf+Ihx/4iHH/iHH/iCkbVRqOSq6IiP9xiIiI/3GIiIiI/3GIiIiIiP9xhH4HyR+IiIj/cYiIiIiIiIiIiIiIiIiIiINwzVufMqhx/4iHH/iIcf+Icf+Ihx/4hx/4hx/4hx/4hx/4hx/4cf+Icf9EYDzJ/HH/hx/4cf+Icf+HH/hx/4cf+HH/hx/4cf+HH/cf+HH/hx/4cf9x/4cf+HH/cf+HH/cf+HH/cf+HH/cf9x/4OhVyt+qN/3H/cf9x/3H/cf9x/3H/cf9xj/cf9x/3H/cf9xj/cf9x/3GP9x/3H/cY/z/vl7IQaP9xiIj/cYiI/3GIiP9xiIiP9xiIiI/3GIg7aXS1louIiIiIiIiIiIhx/4iIiIiIiHH/iIiIO/k8tQbDcf+HH/cf9x/3H/cf9x/3H/cf9x/3H/cf9x/3H/cf9x/3H/cf9x/3GP9x/3E48mG3DZ5xj/cf9xj/cf9xj/cf9xj/cY/3H/cY/3GP9xj/cf9xj/cY/3GP84GTS55suIj/cYiP9xiI/3GIiP9xiIj/cYiIj/cYiIiDmAp7d/WIiIhx/4iIiHH/iIiIcf+IiHH/iIiHH/iIhx/4iHH/iIcTLiUb4drv+Icf+Icf+Icf+Icf+Icf+HH/iHH/hx/4hx/4cf+HE4l3O3aIxx/3H/cf+HH/cf9x/3H/hx/3H/cf9x/3H/hx/3H/cf9x/3H/PJOhtWxe/3H/cf9x/3GP9x/3H/cY/3H/cf9xj/cf9xj/cf9x/3GP9xj/cf9xj/cf9xj/cY/3GP9x/z9Yw7KnPIj/cYj/cYiP9xiI/3GI/3GIiP9xiI/3GIiP9xiIj/cYiI/3GIiD4yAbLN/o/3GIiIiIj/cYiIiIiIiI/3GIiIiIiIiIiIiIiIiIiIiIiIiIiIiIiDkTYbjsnv+IiIiIhx/4iIiIcf+IiIhx/4iIhx/4iIhx/4iIcf+IiHFI0Gxy+Ycf+Ihx/4iHH/iHH/iIcf+Icf+Icf+Icf+Icf+HH/iHH/iHH/MvjzvwcM/4cf9x/3H/hx/3H/cf+HH/cf9x/3H/hx/3H/cf9x/3H/cf9x/4cf9x/3H/cf9x/3H/cf9x/3H/cY/3H/cf9x/zi3Y7lInI/3GP9x/3GP9xj/cY/3GP9xj/cY/3GI/3GP9xj/cYj/cY/3GI/3GP9xiP9xiP9xiP9xiP9xiP9xiP9xiI/3GI/3GIj/cYiP9xiIN3IYuY3ncf+IiIiIiIhx/4iIiIhx/4iIiIcf+IiIhx/4iDKDeL98h/9x/4cf9x/4cf9x/4cf9x/3H/hx/3H/cf9x/4cf9x/3H/cf9x/3H/cTnzmLcMZ4/3GI/3GI/3GI/3GI/3GI/3GIj/cYiP9xiI/3GIj/cTzTeLQsh4iIiIhx/4iIiIiHH/iIiIhx/4iIiHH/iIiHH/KQ3iGo8h3v9xiP9xj/cYj/cYj/cYj/cYj/cYj/cYj/cYiP9xiP9xiIOrfZtkgmcf+IiIiIcf+IiIiHH/iIiHH/iIiHH/iIg9cwi0jPf/hx/3H/cf+HH/cf+HH/cf9x/4cf9x/3H/cf9x/4cf89p6m0WFaP9xiP9xiP9xiI/3GI/3GIj/cYiP9xiI/3GIiP9xiIOYC2t39JiIiIiIiIhx/4iIiIiIiHH/iIiIiDfkaLobl/+HH/hx/4cf9x/4cf9x/4cf+HH/cf+HH/cf9x/4cf9x/4cf9x/3H/cf+HH/cf9x/3H/hx/3H/cf9x/3H/cf9x/3H/cf9x/3E68u22DRKIiIiIiI/3GIiIiIiIiIiIiI/3GIiIiIiIiIiIiIiIiDZrdLqUi4cf+IiHH/iIcf+IiHH/iIcf+Ihx/4hx/4iHH/iHE/p3+wWIBxiP9xj/cYj/cY/3GI/3GI/3GP9xiP9xiP9xiI/3GCYtURqtKu5x/4cf+HH/iHH/hx/4cf+HH/hx/4cf+HH/hx/4cf+HH/cf+HH/hx/4cf9x/4cf9x/4cf9x/4cf9x/4cf9x/3H/hx/3H/cf+HH/cTqmrrVZUXGIiIiP9xiIiIiI/3GIiIiIiIiP9xiIiIiIiIMrNhvkyeiIiIiIiIiIiIhx/4iIiIiIiIcf+IiIiDErJL/U24cf+Icf+Icf+Icf+Icf+Icf+Icf+Icf+HH/iHH/hx/4cf+Icf+HH/hx/4cf+HH/MdGmsD5Z/3H/cf9x/3H/cY/3H/cf9x/3GP9x/3GP9x/3H/cY/3H/cY/3H/cY/3GP9x/3GP9xj/cf9xg+VeexqhhxiIiIj/cYiIiIj/cYiIiIiIiP9xiIiIiDbhlroeaYiHH/iIhx/4iHH/iIhx/4iHH/iHH/iIcf+Ihx/4hx/4hx/4hx/4hx/4hx/4hx/4cf+IOZeYuGhn/3H/cf9x/3GP9x/3H/cY/3H/cf9xj/cf9xj/cf9xj/cf9xj/cf8y8Ca/D9mP9xiIj/cYiP9xiIj/cYiIj/cYiIj/cYiIiP894Xa0HomIiIhx/4iIiIhx/4iIiIcf+IiIhx/zxcZLWjm/+Icf+HH/iHH/hx/4cf+Icf+HH/hx/4cf+HH/hx/4cf+HH/hxOBc4t+jHcf9xj/cf9xj/cY/3H/cY/3GP9xj/cf9xj/cY/3GP9xj/cY/3GDCHorCIXf9xiI/3GI/3GIj/cYiP9xiI/3GIj/cYiI/3GIiDZqo7qVXP9xiIiIiIiIiIiIiIiIiIiIiIiIiIiIiIiDiImLh3Z3H/hx/4cf+HH/hx/4hx/4cf9x/4cf+HH/hx/4cf9x/4cf+HH/cf+HEgohcaBt6OiIcf+IiIiIhx/4iIiIcf+IiIhx/4iIhx/4iIhx/4iIcf+Ihx/4iIcf+Ihx/4g/u3mxRIZx/3H/cf9x/3H/cf9x/3H/cf9x/3H/cf9x/3GP9x/3H/cf9xj/cf9x/3E9g6azfFn/cYj/cYiP9xiI/3GIj/cYiP9xiI/3GIiP9xiIT1AsGv2IiP9xiIiI/3GIiIiP9xiIiIiP9xiIiIgxsKW/T1qIiIiHH/iIiIcf+IiIhx/4iIhx/4iIcf+IiHH/iIhx/4iHH/iIcf+Ihx/zIEtr77SXH/hx/3H/cf+HH/cf9x/3H/cf+HH/cf9x/3H/cf9x/3H/hxNAqovPVX/3GIj/cYj/cYj/cYj/cYiP9xiI/3GIj/cYiP9xiIhEIWzN6YiI/3GIiI/3GIiIj/cYiIiI/3GIiIiI/zUQVbzvqoiIhx/4iIiIiHH/iIiIhx/4iIhx/4iIhx/4g2tne6SYiHH/cf+HH/cf+HH/cf+HH/cf+HH/cf9x/4cf9x/3H/hx/3H/cf9x/3H/hx/3FEsuzE0f9x/3H/cf9x/3H/cf9x/3H/cf9xj/cf9x/3H/cf9xj/cf9xOo60tnFLj/cYj/cYj/cY/3GI/3GI/3GI/3GI/3GIj/cYj/cYiP9xiI/3GCxVoCpapf2P9xiI/3GI/3GIj/cYiP9xiIj/cYiP9xiIj/cYiIj/cYiILRYhGj6d7nH/hx/4cf9x/4cf9x/4cf9x/4cf9x/3H/hx/3H/cf+HH/cf9x/3H/hx/3H/cf9x/3H/cf+HH/cf9x/3H/cf9x/3H/cf89VGa0q5mP9xj/cYj/cY/3GI/3GI/3GP9xiP9xiP9xiI/3GI/3GIj/cYj/cYiP9xiI/3GIiP9xiIj/cYiI/3GIiI/3GIiI/3GIiIj/cYiIOnLFto06iHH/iIiIiIcf+IiIiIcf+IiIhx/4iIgzC2O99JyHH/iHH/iHH/hx/4hx/4hx/4cf+Icf+HH/hx/4cf+Icf+HH/hx/4cf+HH/hx/3H/hx/4cf+HH/cf+HH/hx/3H/hx/3H/hx/3H/hx/3H/hx/3H/cf+HH/cf9x/3H/hx/zJxZb+Omo/3H/cY/3GP9x/3GP9xj/cY/3GP9xj/cY/3GP9xj/cY/3E+ltuyaSSIiIiHH/iIiIiIiIcf+IiIiIhx/4iIiIO6FltV6ahx/4cf+Icf+HH/hx/4hx/4cf+HH/hx/4cf+HH/hxNVMBuqz+cf9x/4cf9x/4cf9x/4cf9x/3H/hx/3H/cf+HH/cf9x/3H/hx/zELKLAF1/9xiP9xj/cYj/cYj/cYj/cY/3GI/3GIj/cYj/cYg3HjS54cuIj/cYiIiIiIiP9xiIiIiIiIiIiDoCOrb9xXH/iHH/hx/4hx/4cf+HH/hx/4cf+Icf+HH/hx/3H/hxPV24s6JHj/cY/3H/cY/3GP9x/3GP9xj/cY/3GP9xj/cY/3GP9xj/cYNds4uyTHiIiIiIj/cYiIiIiIiIiIiIiIiIiIiIiIiIiIiIiIcf8/0UWxLrpx/4iHH/iHH/iHH/iIcf+Icf+Icf+Icf+HH/iHH/iHH/hx/4cf+IcU0z/CzAhx/3H/hx/4cf+HH/hx/4cf9x/4cf9x/4cf+HH/cf+HH/cf+HH/cf9xMWT1v5sK/3H/cY/3GP9x/3GP9xj/cf9xj/cY/3GP9xj/cY/3GP9xj/cY/3GP9xj/cY/3GI/3GP9xiP9xj/cYj/cYj/cY/3GI/3GIj/cYOnaGtYl5cYiIiIiIiIiIiIiIiIiIiIiIiIiIcf+IiIiIiIiDIApL7/W3H/iHH/iIcf+Icf+Ihx/4hx/4hx/4cf+Icf+Icf+HH/iHH/hx/4O0GZtr5m/3GP9x/3GP9x/3GP9x/3GP9xj/cf9xj/cY/3GP9xj/cf9xj/cY/3GP9xj/cYj/cY/3GP9xj/cYj/cY/3EzolW9XaqIj/cYiIiI/3GIiIiIiP9xiIiIiIiIiP9xiIiIiIiIiIiIiIiIiIiIiIiIiIiIiIhx/4iDXd47siHIiHH/iIcf+Ihx/4iHH/iIcf+Ihx/4hx/4hx/4hx/4hx/4hx/4hx/4cf+Icf+HH/iHH/hx/4cf+Icf+HH/hx/4cf+HH/hx/4cf+HH/cTcV9bnqCv9x/3H/cf9xj/cf9x/3GP9x/3H/cY/3H/cf9xj/cf9xj/cf9xj/cY/3H/cY/3GP9x/3GP9xj/cY/3GP9xj/cY/3GP9xj/cY/3GI/3GP9xj/cYMPe2sBhJiP9xiIiIiIiIj/cYiIiIiIiIiIiIiIiIiIiIiIiIg2DFO686yIiHH/iIiIcf+IiHH/iIhx/4iIcf+Ihx/4OuWhthpehx/4hx/4hx/4hx/4cf+Icf+HH/iHH/hx/4cf+HH/hx/4hx/4cf+HH/cf+HH/g3owG5XP6HH/hx/3H/hx/3H/cf+HH/cf+HH/cf9x/3H/hx/3H/cf9xMZxzv2OM/3H/cf9xj/cf9xj/cf9x/3GP9x/3GP9xj/cf9xj/cf9xj/cY/3GP9xj/cf9xj/cY/3GP9xj/cY/3GI/3GP9xgwOje/xchxiIiIiIiI/3GIiIiIiIiIiIiIiIiIiIg6e4e2hHhx/4hx/4hx/4iHH/hx/4hx/4hx/4hx/4cf+Icf+HH/hx/4hx/4cf+HH/g/0eSxLhtx/3H/cf+HH/cf9x/3H/cf9x/3GP9x/3H/cf9x/3H/cf9x/3GP9x/3H/cf9xj/cf9x/3GP9x/3H/cY/3H/cY/3H/cY/3H/cY/3GP9x/zZ+47qBHHGIj/cYj/cYj/cYj/cYiP9xiI/3GIj/cYiP9xiIj/cYiI/3FHUqya1f9xiIiP9xiIiIj/cYiIiIiP9xiIiIiIiDoVtbbqSoiIcf+IiIhx/4iIhx/4iIhx/4iIcf+Ihx/4iIcf+EahfKXoiHH/iIcf+Icf+Icf+Icf+Icf+Icf+Icf+HH/iDo1tbfKSv+HH/cf9x/3H/cf9x/3H/cf9x/3H/cf9x/3H/cf9x/3H/cf9x/3H/cf9xj/cf9x/3H/cf9xj/cf9x/3GP9x/3H/cY/z9ZxrGmOXGIj/cYiP9xiIj/cYiP9xiIiP9xiIj/cYiIiP9xiIiI/3GIiIiP84l0a5aLmIhx/4iIiIcf+IiIhx/4iIiHH/iIhx/4iIhx/4iHH/iIhx/4iDTxxLwOO3H/hx/4cf+HH/hx/3H/hx/4cf9x/4cf9x/4cf9x/4cf9x/4cf9x/3H/hx/3H/cf+HH/cf9x/3H/cf+HH/cf9x/3H/cf9x/3H/cf9x/3H/cf9x/3H/cf9x/3H/cf9x/3H/cY/3ExQxW+vOpxj/cYj/cY/3GI/3GP9xiP9xiP9xiP9xiP9xiP9xKO/ROqEC7P+Icf+Icf+Icf+Icf+Icf+HH/iHH/hx/4cf+Icf+HH/M1K0vq1L/3H/hx/3H/cf9x/3H/cf9x/3H/cf9x/3H/cf9x/3H/cf9x/3H/cYOMG8uD5DiIiP9xiIiIiIiIiP9xiIiIiIiIiIiIORqqt+VVcf+HH/hx/4cf+HH/hx/4cf+HH/hx/4cf+HH/cf+HH/hx/3H/hx/3H/hxRYPsp8Fx/3H/cf+HH/cf9x/3H/cf+HH/cf9x/3H/cf9x/3H/cf9x/3H/cf9x/z1j5LScG4/3GP9xj/cY/3GI/3GP9xj/cY/3GI/3GP9xiP9xj/cYj/cYj/cYj/cYj/cYj/cYj/cYiP9xiI/3GI/3GIj/cYiI/3GIiP9xiIg3v+O5QByIiIiIiIiIiIiIiIiIiIiIiIiIiIg8JUm02rZx/4cf+HH/hx/4cf+HH/hx/4cf+HH/cf+HH/hx/3H/hx/4cf9x/4cf9x/3H/hx/3H/hx/0XAPLP8cf9x/3H/cf+HH/cf9x/3H/cf9x/4cf9x/3H/cf9x/3H/cf9x/zEyhL/Ne3GP9xj/cY/3GP9xj/cY/3GP9xj/cY/3GP9xiP9xj/cYj/NyD3ut8IiIiIiIiIj/cYiIiIiIiIiHH/iIiIiIiIiDbZVromqYcf+Icf+Icf+Icf+HH/iHH/iHH/hx/4hx/4cf+HH/iHH/hx/4cf+HH/hx/4cf+HH/hx/3H/hx/4cf+HH/cf+HH/hx/3H/hx/3H/hx/3H/hx/3H/cf+HH/cf9x/4cf9x/3H/cf9x/4cf9x/3H/cf9x/3H/cTBNM7DCzI/3H/cY/3H/cY/3H/cY/3H/cY/3GP9xj/cf9xj/cY/3GP9xj/cY/3GP9xj/cY/3GP9xiP9xj/cY/3GI/3GI/3GP9xiP9xiDbT1LksK3GIiIiP9xiIiIiIiP9xiIiIiIiIiIiI/3GIiIiIiIiIiIiIiIiIiIiIcf+IiIiIiIiIiIcTqA57V/GIcf+HH/hx/4cf+HH/hx/4cf+HH/hx/4cf+HH/cf+HH/hx/3H/hx/4cf9x/4cf9x/3H/M2zyvZMNcf9x/3GP9x/3H/cf9x/3H/cf9x/3GP9x/3H/cf9xj/cf9x/3GP9x/3GP8+dBGzi+7/cY/3H/cY/3GP9xj/cY/3GP9xj/cY/3GP9xj/cY/3GP9xiP9xj/cYj/cY/3GI/3GI/3GI/3GI/3GI/3GI/0eirKXVj/cYiP9xiI/3GIj/cYiI/3GIiP9xiIiP9xiIgzXmO9oZyIiIiIiIiIiIiIiIiIiIiHH/iIiIiIiIiIiHH/iIiIiIiHH/iIPkUVs7rq/4hx/4hx/4cf+Icf+Icf+HH/hx/4hx/4cf+HH/hx/4OCHnud4Y/3H/cY/3H/cY/3H/cf9xj/cf9xj/cf9xj/cY/3H/cY/3GP9xj/cf9xhEQBzL/v9xj/cY/3GP9xj/cYj/cY/3GP9xj/cYj/cY/3GI/3GI/3GDf09LkLC4iP9xiIiIiP9xiIiIiIiI/3GIiIiIiIiIPuVhshqeiIiIiIiIiIiIiIiIcf+IiIiIiIhxPMqCszV9iIcf+IiHH/iIcf+Ihx/4iHH/iIcf+Icf+Icf+Ihx/4hx/4cf+Icf+Icf+Icf+HH/iHFEQBzL/v+HH/hx/4hx/4cf+HH/hx/4cf+HH/hx/3H/hx/4cf+HEztRW9Sur/cf9x/3GP9x/3H/cf9x/3GP9x/3H/cY/3H/cf9xj/cf9xj/cf9xj/cf9xj/cY/3H/cY/3E9NfSzygv/cYiP9xiI/3GIj/cYiI/3GIiP9xiIj/cYiIj/cYiIiP9xg65CG2G96IiIiI/3GIiIiIiIiIiIiP9xiIiIiDblFboa6oiIcf+IiHH/iIhx/4iIcf+Ihx/4iHH/iIcf+Icf+Ihx/4hx/4hx/4hx/4hx/4hx/4cf+Icf+HH/iHE8M3S0zIv/cf9x/3H/hx/3H/cf9x/3H/hx/3H/cf9x/3H/cf9x/3H/cf9x/3H/cf9x/3H/cf9x/3H/cf9xj/cf9x/3H/cf9xj/cf9x/3GP9x/3H/cY/3H/cY/zJu9r+RCf9xiIj/cYiP9xiIj/cYiIj/cYiIj/cYiIiP9xiDVolbuXanH/iIiIiIiIcf+IiIiIhx/4iIiIcf+IiIhx/4iIhx/4iIcf+IiHH/iIhx/4iHH/iIcf+Ihx/4iHH/iHH/iIcf85RhW4uer/cf+HH/cf+HH/cf9x/4cf9x/3H/hx/3H/cf9x/4cf9x/3H/cf9x/3H/hx/3H/cf9x/3H/cf9x/3H/cf9x/3H/cf9xj/cf9x/3H/cf9x/3GP9x/3H/cf9xg/pFixW6f/cYiI/3GIiP9xiIiP9xiIiP9xiIiI/3GIiDdsZrmTmYiIiIiHH/iIiIhx/4iIhx/4iIiHH/iIhx/4iIcf+IiHH/iIcf+Ihx/4iHH/iIcf83BvS6+Qv/hx/3H/hx/4cf9x/4cf9x/4cf9x/3H/hx/3H/cf+HH/cf9x/4cf9x/3H/cf9x/3H/hx/3H/cf9x/3H/cf9x/3H/cf9x/3H/cf9x/3H/cY/3H/cf9x/3H/cf9xj/cf9x/zYkhLvbe/9xj/cY/3GI/3GI/3GP9xiP9xiP9xiP9xiP9xiP9xiI/3GIj/cYj/cYiP9xiIj/cYiP9xiIj/cYiIj/cYiIj/cYiIiP9xiIiINNjxvCcOiIiIiIiIiIiIiIiIiIiIiIiIiIiIiIPGUxtJrOiHH/iIiIiIcf+IiIiHH/iIiHH/iIiHH/iIiHH/iIhx/4iHH/iIhx/4iHH/iIcf+Icf+Ihx/4hx/4hx/4hx/4hx/4hx/4hx/4cf+IcT4vU7HQrHH/cf+HH/cf+HH/cf+HH/cf9x/4cf9x/3H/hx/3H/cf9x/3H/hx/3H/cf9xRSFMvev/cf9x/3H/cf9x/3H/cf9x/3H/cf9x/3GP9x/3H/cf9x/3GP9x/3H/cY/3H/cf9xj/cf9x/3GP9x/3GP9xj/cf888MO1Dzz/cYj/cY/3GI/3GIj/cYj/cYj/cYiP9xiI/3GIj/cYiP9xiIj/cYiI/3GIiP9xiIiP9xiIiIOqXEtlo7iIiIiIiIiIiIiIcf+IiIiIiIhx/4iIiIhx/4iIiIcf+IiIcf+IiIcf+IiIcf+IiHH/iIcf+Ihx/4iIcf+Icf+Ihx/4hx/4iHH/iHH/iHH/iHH/iHH/hx/4hx/4cUpzzGjD/4cf+HH/hx/4cf+HH/hx/4cf+HH/cf+HH/hx/3H/hx/4cf9x/4cf9x/4cf9x/4cf9x/3H/hxOxTntesYj/cY/3GP9xj/cYj/cY/3GP9xiP9xj/cYj/cY/3GI/3GI/3GI/3GI/3GIj/cYj/cYiP9xiP9xiI/3GIiP9xiI/3GIiP9xiIiP9xPc9jszCciIiIiIiIj/cYiIiIiIiIiHH/iIiIhCwWzj6YiIiIiHH/iIiIiIiHH/iIiIiHH/iIiIhx/4P9VBsSq+iHH/iIcf+IiHH/iIcf+Icf+Ihx/4hx/4iHH/iHH/iHH/iHH/hx/4hx/4hx/4cf+Icf+HH/hx/4hx/zuN4rVyHXH/cf+HH/cf9x/4cf9x/3H/cf+HH/cf9x/3H/hx/3H/cf9x/3E4oUe4XriP9xiP9xj/cY/3GI/3GI/3GI/3GI/3GI/3GI/3GI/3GI/3GIj/cYiP9xiI/3GIj/cYiI/zBqMrGlzYiIiIiP9xiIiIiIiI/3GIiIiIiIiIiIiIiIiIiIiIiIiIiIiIiIM+uCvRR9iIhx/4iIiHH/iIiHH/iIhx/4iIcf+IiHH/iIcf+IRhJ8rtiIcf+Icf+Ihx/4hx/4hx/4hx/4hx/4cf+Icf+HH/MF4DsbH8/4cf9x/4cf9x/4cf9x/4cf9x/4cf9x/3H/hx/3H/cf9x/3H/hx/3H/cf9x/3H/cf9x/4cf9x/3H/cf9x/3H/cf9xj/cf9x/3EyqqW9VVpxiP9xj/cY/3GI/3GI/3GP9xiP9xiP9xiP9xiI/3GDhBeri+hYiIcf+IiIiIcf+IiIhx/4iIiHH/iIiHH/TpPMJsOHH/iIcf+Ihx/4iHH/iIcf+Icf+Icf+Icf+Icf+Icf89tTGzSs6Icf+HH/hx/4cf+HH/hx/4cf+HH/hx/4cf9x/4cf+HH/cf+HH/hx/3H/hx/3H/hx/3H/cf+HH/cf+HH/cf9x/3H/hx/3H/cf9x/3H/hx/3H/cf9x/3H/cf9x/3H/cf9xSOA8cfxx/3H/cf9x/3H/cY/3H/cf9x/3H/cY/3H/cf9x/3GP9x/3GP9x/3H/cY/3H/cYMzLTvc0s/3GI/3GI/3GI/3GI/3GI/3GI/3GI/3GIj/cYiP9xiI/02ynETWiIj/cYiI/3GIiI/3GIiIj/cYiIiP9xiIiIg5u8W3RDqIiIiIcf+IiIiIcf+IiIhx/4iIhx/4iIhx/zrl57YaGHH/cf+HH/cf9x/4cf9x/4cf9x/3H/hx/3H/cf9x/4cf9x/3H/cf9xO0cotbjXj/cYj/cYj/cYj/cY/3GIj/cYj/cYj/cYj/cYiP83Mhe6zeiIiIiIiIiIiIiIiIiIhx/4iIiIiIiHH/iIiIiIcf+IiIiHH/iIiDuLpbV0Wocf+Icf+HH/hx/4cf+HH/hx/4cf+HH/hx/3H/hx/4cf+HH/K0NuWovJGoiHH/iIcf+IiHH/iIcf+Icf+Ihx/4iHH/gy3bK/Ik3/hx/4cf+HH/hx/4cf+HH/hx/3H/hx/4cf9x/4cf+HH/cf+HH/cf+D+KaLJ1l/9xj/cY/3GP9xj/cYj/cY/3GP9xiP9xj/cYj/cY/3E6GRi25ueIiIiIiIiIiIiIiIiIiIiIiIiIiIIy0+Kv0sHf+HH/cf+HH/cf9x/3H/hx/3H/cf9x/3H/hx/3H/cf9x/3H/cf9x/3H/cf9x/3H/cf9x/3H/cf9x/3H/cYOJdxt2iOcY/3H/cY/3H/cY/3H/cY/3GP9x/3GP9xj/cf9xj/cY/3GP9xj/cYLDNMGlzLPv9x/3H/cf9x/3H/cY/3H/cf9x/3H/cf9xj/cf9x/3H/cY/3H/cY/3H/cf9xj/cf9xj/cf9xj/cf9xj/cYLa9dKkUKLYiIiIiIiIiIiIiIiIiIiIiIiIiIiIgp+ZsqgGZNcf+HH/hx/4cf9x/4cf+HH/hx/3H/hx/3H/hx/3H/NEwovbPX/3GP9x/3GP9xj/cYj/cY/3GP9xj/cY/3GI/3GP9xiD02IbLJ3nGI/3GIj/cYj/cYiP9xiI/3GIj/cYiP9xiIj/cYiD2XVLNoq4iIiIiIiIiIiIiIiIiIiIiIiIcf+IiIiIiIiIhx/4SwE8X+yIiHH/iIiIhx/4iIiHH/iIiIcf+IiHH/iIORmUt+Zrcf+HH/hx/4cf+HH/hx/4cf+HH/hx/4cf+HH/hx/3H/hx/4cT/TbLEsk4j/cYj/cYj/cYiP9xiP9xiI/3GIj/cYiP9xiIj/cYiDApobDmXoiP9xiIiIiI/3GIiIiIiIj/cYiIiIiIiIgz39K9IC2IiIiIiIcf+IiIiIhx/4iIiIcf+IiIhx/4g/SqextVhx/4cf9x/4cf+HH/cf+HH/cf9x/4cf9x/4cf9x/3H/hx/3H/cf9x/4cf9x/3H/cf9x/3H/cf+HH/cf8+kRazbumP9xj/cY/3GP9xj/cYj/cY/3GI/3GP9xiP9xiP9xiP9xiP9xiP9xiP9xiP9xiI/3GIj/cYiDI5Z77GmIiIiIiIiIiIiIcf+IiIiIiIcf+IiIiIcf+IiIiHH/iIiHH/iINmsCupT9hx/4iHH/iHH/iIcf+Icf+Icf+Icf+HH/iHH/iHH/hx/4hx/4cf+HH/hx/0tQHGr+/4cf+HH/hx/4cf+HH/cf+HH/hx/4cf9x/4cf+HH/cf+HH/cf+HH/cf+HH/cf+HH/cf9x/4cf9x/3H/cf+HH/cf9x/3H/cf9x/4cf9x/zy/wrVAPf9x/3H/cY/3H/cY/3H/cY/3H/cY/3H/cY/3GP9x/3GP9xj/cY/3H/cY/3GP9xj/cY/3GP9xiP9xj/cY/3GP9xiP9xj/cYj/cYj/cY/3GI/3GI/3GIj/cYj/cYj/cYiP9xiI/3GIj/PbODtEx8iIiIiIiI/3GIiIiIiIiIiIiIiIiDRIcby3joiIiIiIiIhx/4iIiIiIhx/4iIiIhx/4IgIHGv/fjoiP9xiI/3GIiP9xiIj/cYiI/3GIiP9xiIiP9xIK5jGhYZzv9x/3H/cf9x/4cf9x/3H/cf9x/3H/cf9x/3H/cf9x/3H/cf9x/3H/cf9x/3H/cY/3E2WTe5pshxiP9xiP9xiI/3GI/3GIj/cYiP9xiIj/cYiI/3GIiP9xiIj/cYggY206Ksksj/cY/3GP9xj/cY/3GI/3GP9xiP9xj/cYj/cYj/cYj/cYj/cTS167xKFIiHH/iIiHH/iIiIcf+IiHH/iIhx/4iIcf8jq/Qa5UC+j/cYiP9xiIj/cYiI/3GIiP9xiIiI/3GIiIIuv0OvFAvHH/cf9x/4cf9x/3H/cf9x/3H/cf9x/3H/cf9x/3H/cf9x/3H/cf9x/3H/cf9x/zvmdrYZif9xiP9xiP9xiP9xiP9xiP9xiI/3GI/3GIg4dTa4ismIiIiIiIiIiIiIiIiIiIiIiIiIiIcf+IiIiIiIhx/4iIiIhx/4iIiIcf+IiIcf+IiIcf+IiIcf+IiHH/iIcf+IiHH/gw5sOxKTz/hx/4cf+HH/hx/4cf+HH/hx/4cf9x/4cf+HH/hx/3H/hx/3H/hxPHqxs4VOcf9x/4cf9x/3H/cf9x/3H/cf9x/3H/cf9x/3H/cf9x/3H/cf9x/3H/cf9x/3GP9x/3H/cf9xj/cf9x/3H/cY/3FKpMxls4/3GP9x/3GP9xj/cf9xj/cY/3GP9xj/cf9xj/cYj/cY/3GP9xj/cY/3GI/3GP9xj/cYj/cYj/cY/3GI/3GI/3GI/3GIj/cYj/cYj/cYiP9xiI/3GIj/cYiI/3GIiP9xiIj/cYiIj/cYiIj/cYPsdBsji+iIiP9xiIiIiIiIiIiI/3GIiIiIiIgw10GwOL5x/4iIiIiIiIiIhx/4iIiIiIcf+IiIiIcf+IiIhx/4iIiHH/iIhx/4iIhx/4iIcf+DcJjrn2cXGP9xj/cf9xj/cY/3GP9x/3GP9xj/cY/3GP9xj/cY/3GI/3GP9xj/cYj/cY/3GI/3GP9xiP9xiP9xiP9xiP87Hne24YiIiIiIiIiIiIiIiIhx/4iIiIiIg9DUez8riHH/hx/4hx/4cf+Icf+HH/hx/4cf+HH/hx/4cf+HH/hx/4cf+HH/cf+HH/hx/4cf9x/4MQnLsAc0/3GI/3GI/3GI/3GI/3GIj/cYj/cYiP9xiI/3GD/HZrE4mYiIiIiIiIiIiIiIiHH/iIiIiIiIgmI3Iavcje/3GP9xj/cY/3H/cY/3GP9xj/cY/3GP9xj/cYj/cY/3GP9xJj4IWswfenH/hx/4cf+HH/hx/4cf+HH/hx/4cf+HH/hx/3H/hx/4cf9x/4cf9xObAat0/l/3GI/3GP9xj/cYj/cYj/cY/3GI/3GI/3GI/3GDR29byJCoiP9xiIiIiIiIiIiIiIiIiIiIiIiIiIiIiIiINJE1vG7KiHH/iHH/iIcf+Ihx/4hx/4hx/4hx/4hx/4hx/4cf+Da9B7tC+P9x/3H/cf9x/3H/cf9x/3GP9x/3H/cf9x/3H/cf9xj/cf9x/3H/cY/3H/cf9xj/cf9x/3GP9x/3GP9x/3GP9xj/cf9xj/cY/3H/cY/3GP9xj/cY/3GP9xj/cY/3GP9xj/cY/3GIN99iuSCdiP9xiI/3GIj/cYiP9xiI/3GIiP9xiIj/cYiI/3GIiIj/cYiIiP9xiIiIj/cYiIiIiP9xiIiIiIiIj/cYiIiIg7g3W1fIpx/4iIhx/4iIhx/4iIcf+IiHH/iIcf+Ihx/4iHH/iIcf+Icf+Icf+Ihx/4hx/4K50jGmYtzoiP9xiIiP9xiIj/cYiIiP9xiIiI/3GIiIgvsbMaJOTO/3H/cf9x/3H/cf9x/3H/cf9x/3H/cf9x/3H/cY/3H/cf9x/3H/cYN9aPuSlwiIiIiIiIcf+IiIiIiIiIcf+IiIiIhx/4iD3uB7QR+P+HH/hx/4cf+HH/hx/4cf9x/4cf+HH/hx/3H/hx/4cf9x/4cf9x/4cf9x/4cf9x/3H/g+dQiziveP9xj/cYj/cY/3GP9xj/cYj/cY/3GI/3GI/3GP9xiP9xPOBXsx+ocYiIiIiIiIiIiIiIiIiIiIiIhx/4iIiIiIiIOfrItwU3cf+HH/hx/4cf+HH/hx/4cf+HH/cf+HH/hx/3H/hx/3H/hx/3H/hx/3H/hxMP+0vwBLcf9xj/cf9x/3GP9x/3GP9x/3GP9x/3GP9x/3GP9xj/cf9xj/cY/3GP9xj/cf9xj/cY/3GI/3GP9xj/cY/3GP9xiP9xj/cYj/cYj/cY/3GI/3GI/3GI/3GI/3GIj/cYj/cYiP9xiI/3GIj/cYiE52/CiQiP9xiIiP9xiIiIj/cYiIiI/3GIiIiIiP9xNimzutZMiIiIiIiIiIcf+IiIiIiHH/iIiIiHH/iIiIcf+IMlyGvqN5cf+HH/hx/4cf+HH/cf+HH/hx/3H/hx/4cf9x/4cf9x/4cf9x/4cf9x/3H/hx/3H/cf+HH/cf9x/3H/hx/3H/cf9x/3H/cTqUZbZrmv9xj/cY/3GP9xj/cY/3GP9xj/cY/3GP9xiP9xj/cY/3GI/3GI/3GP9xiP9xiDBHerDIhYiIiIiIcf+IiIiIhx/4iIiIcf+IiIhx/4Mbcov0jXcf+HH/cf+HH/cf+HH/cf+HH/cf9x/4cf9x/3H/hx/3H/cf9x/3H/hxLEvxGktA7oiIiIiIcf+IiIiIiIiIiIiIiHH/iIiIiIiHH/gy2oi/JXf/hx/4cf9x/4cf+HH/cf+HH/hx/3H/hx/3H/hx/3H/hx/3H/cf+HH/cf9x/3H/hx/3H/cf9x/3H/hx/3H/cT7MdrIziYj/cY/3GP9xj/cY/3GI/3GP9xiP9xj/cYj/cYj/cYj/cYj/cYj/PHxmtIOZcYiIiIiIiIiIiIiIiIiIiIiIiIiIiHE0GTi75seHH/hx/4cf+Icf+HH/hx/4cf+HH/hx/4cf+HH/hx/4cf9x/4cf+HH/cf+HH/cf+HH/hx/3H/cf+DgH57n4GI/3GP9xj/cY/3GP9xj/cY/3GP9xiP9xj/cY/3GI/3GI/3GP81I1e83KiIiIiIiIiIiIiIiIiIiIiIiIiIiIiIiIiIcf+DrKgbY1foiIiIcf+IiIhx/4iIhx/4iIcf+IiIcf+DhnU7iYrHH/iHH/hx/4hx/4cf+HH/hx/4cf+Icf+HH/cf+HH/hx/4cf+HH/hx/3H/hx/4cf9x/4cf9x/4cTT59bwGCv9x/3GP9x/3GP9x/3GP9x/3GP9xj/cf9xj/cY/3GP9xj/cY/3GP9xj/cY/3GP9xj/cY/3GP9xiP9xj/cYj/M712vkKJiP9xiIiIiIiIiP9xiIiIiIiIiIiIiIiIiIiIiIiIiIiIiIMdI3vy3Icf+Icf+Icf+Icf+HH/iHH/hx/4cf+Icf+HH/hx/4cf+HH/hx/4cf+HH/hx/3H/hx/4MONXsCyocY/3H/cY/3H/cY/3H/cY/3GP9x/3GP9xj/cY/3GP9xj/cY/3GP9xj/cY/3GP9xj/cYj/cY/3GI/3GP9xNx52ueGJiIiIj/cYiIiIiIiIiIiIiP9xiIiIiIiIiDC4MbBXzoiIiIhx/4iIiIiIhx/4iIiIhx/4iIM+YzvRnMiHH/iIcf+Icf+Icf+Icf+Icf+Icf+HH/iHH/hx/4hx/4cf+Icf+C481Ro8Mq6IiIiIj/cYiIiIiIiIiIiHH/iIiIiIiDXfZLwgm/+Ihx/4iHH/iIcf+Ihx/4iHH/iHH/iHH/iHH/iHH/NrRXukuocf9x/3H/cf9x/3H/cf9x/3H/cf9x/3H/cf9x/3H/cY/3H/cf9x/3H/N1ghuqfe/3GP9x/3GP9xj/cf9xj/cf9xj/cY/3GP9xj/cf9xj/cY/3GP9xj/cT+tFLFS64iP9xiI/3GIiP9xiIj/cYiIj/cYiIj/cYiIg3x7e5OEhx/4iIiHH/iIiHH/iIiHH/iIhx/4iIcf+Ihx/z8Gd7L5iP+HH/cf9x/4cf9x/3H/hx/3H/cf9x/3H/hx/3H/cf9x/3H/cf9x/3H/cf9x/3H/cf9x/3H/cf9x/3H/cT6Xp7FoWHGI/3GIj/cYj/cYiP9xiI/3GIj/cYiI/3GIiP9xiIj/cYiIj/cYiIiP9xiDUpCrvW9XH/iIcf+Ihx/4iHH/iIcf+Icf+Icf+Icf+Icf+Icf+Icf+EO0rOS1/4hx/4cf+HH/hx/4cf+HH/hx/4cf+HH/hx/4cf+HH/Na02vFLJ/3GP9x/3H/cY/3H/cf9xj/cf9xj/cf9xj/cf9xj/cY/3H/cY/3GP9x/3GP9xj/cTtxlLWOa4j/cYiP9xiI/3GIiP9xiIj/cYiIj/cYiIj/cYiIiP9xiIiIj/cYiIiIiI/3GIiIiIiIiP9xiIiIiIiIiIiIiIiIiIiIiIiDTtNrwSyXH/iIcf+Icf+Ihx/4hx/4hx/4hx/4hx/4cf+Icf+Icf+HH/hx/4hx/4cf+HH/hx/4cf+HH/hx/zMxhL7Oe/9x/4cf9x/3H/cf9x/3H/cY/3H/cf9x/3H/cf9x/3H/cY/3H/cf9x/3GP9x/3H/cY/3H/cf9xj/cf9xj/cf9xj/cf9xj/cY/3H/cY/3GP9x/3GP9xj/PN9EtSC7iI/3GIj/cYiP9xiIj/cYiP9xiIiP9xiIj/SeFMgeuP9xiIiI/3GIiIiI/3GIiIiIiI/3GIiIiIiIiIiIiP9xiIiIiIiETErMO1iIhx/4iIiIiIiIiIiIcf+IiIiIiIcf8x7LG/E06HH/iIiHH/iIhx/4iHH/iIcf+Ihx/4iHH/iIcf+Icf+Icf+Icf+Icf+Icf+Icf+HH/iHH/iHH/hx/4cTI8w77DPP+HH/cf9x/4cf9x/3H/cf+HH/cf9x/3H/cf9x/3H/hx/3H/cf9x/3H/cf9x/3H/cf9xj/cf9x/3H/cf9x/3H/cY/3H/cf9x/3GP9x/3H/cY/3H/cf9xj/cf9xj/cf9xj/cY/3H/cYPIGEtH57/3GI/3GIj/cYj/cYiP9xiI/3GIiP9xiI/3GIS+FMUeuIj/cYiIj/cYiIiP9xiIiIj/cYiIiIiI/3GIOVUnt6rYiHH/iIhx/4iIcf+IiHH/iIcf+Ihx/4iHH/iIcf+Icf+Ihx/4hx/4hx/4hx/4hx/4cf+Icf8nefwaqGA+iIcf+IiIcf+IiHH/iIcf+IiHH/iIcf+Ihx/4PGUXtJrocf9x/3H/hx/3H/cf9x/3H/hx/3H/cf9x/3H/cf9x/3H/cf9x/3H/cf9x/3H/cf8+hRezeuj/cY/3GI/3GI/3GIj/cYj/cYj/cYiP9xiI/3GIj/cYiP9xiIj/cYiI/3GIiI/3E1NQe7yviIiHH/iIiIiIhx/4iIiIcf+IiIhx/4iIhx/4iIhx/4iIcf+IiHH/iIcf+Ihx/4Pf4mswHZcf+HH/cf+HH/cf+HH/cf9x/4cf9x/3H/hx/3H/cf9x/3H/hx/3H/cf9x/3H/cf9x/3H/cf9x/3H/cTtc57WjGI/3GI/3GI/3GI/3GIj/cYj/cYiP9xiI/3GIiP9xP30IsYL3iIiIiIiHH/iIiIiHH/iIiIhx/4iIiHH/gyLzi+0MeHH/cf+HH/cf+HH/cf+HH/cf9x/4cf9x/3H/cf+HH/cf9x/3H/cf9Jclx42nH/cf9x/3H/cf9x/3H/cf9x/3H/cf9x/3H/cf9xj/cf9x/3H/cf9xj/Po9ss3CTiIiIiIiIiIj/cYiIiIiIiIiIiIiIIqR8Oga4PI/3GIj/cYiP9xiI/3GIiP9xiIiP9xiIj/cYiIiP9xiIiIj/cYiIgyypu+NWSHH/iHH/iHH/iHH/hx/4hx/4cf+HH/iHH/hx/4cf+HH/gzKUe+1rj/cY/3H/cf9x/3GP9x/3GP9x/3H/cY/3H/cY/3H/cY/3GP9x/3GP9xj/cf9xj/cY/zqcpbdjWo/3GIiP9xiIj/cYiIj/cYiIiP9xiIiIj/cYOuhLthe0hx/4hx/4hx/4hx/4cf+Icf+Icf+HH/iHH/hx/4cf+HE5XtW3oSr/cf9x/3H/cf9x/3GP9x/3H/cf9x/3H/cf9x/3GP9x/3H/cf9xj/cT9lyLCaN3GIiP9xiIj/cYiIj/cYiIiP9xiIiIiP9xg+P/uywASHH/iHH/hx/4hx/4cf+Icf+HH/hx/4cf+HH/iHH/hx/3E+nbexYkhx/3GP9x/3GP9x/3GP9x/3GP9x/3GP9x/3GP9xj/cY/3H/cYPlE4sq7HiIiIiI/3GIiIiIiI/3GIiIiIiIiIMyWmvdpZiIhx/4iHH/iIcf+Ihx/4iHH/iIcf+Icf+Icf+Ihx/4hx/4cf+IcSeaORqWXG6IiIiIiIiIiIiIiIcf+IiIiIiIhx/4PI2ZtXJm/4cf9x/4cf9x/4cf9x/4cf9x/4cf9x/3H/hx/3H/cf9x/4cf9x/3E6vaO1Qlxxj/cf9x/3GP9x/3GP9x/3GP9x/3GP9xj/cf9xj/cY/3GP9xj/cY/3GP8z1aa+KlmP9xiIiI/3GIiIiP9xiIiIiI/3GIiCiNYRqHKe5x/3H/cf9x/4cf9x/3H/cf9x/3H/cf9x/3H/cf9x/3H/cf9x/3H/cf9x/3GP9x/3H/PdkXsybocYj/cYj/cYiP9xiI/3GIj/cYiP9xiI/3GIiP9xg5hGi3e5eIhx/4iIiIhx/4iIiHH/iIiHH/iIiHH/iIhx/yrqOipxXF1x/3H/hx/3H/cf+HH/cf9x/3H/cf+HH/cf9x/3H/cf9x/3H/cf9x/3H/cf9x/3H/NdRmvCuZ/3GI/3GP9xiP9xj/cYj/cYj/cYj/cYj/cYiP9xiP9xgtJp8aPZYOcY/3GI/3GI/3GI/3GI/3GI/3GI/3GI/3GIj/cYiP9xiI/3GIj/cYiI/zpcN7ejyIiHH/iIiIiIiIhx/4iIiIiHH/iIiIhx/4iIPsDHsj84cf+HH/cf+HH/hx/3H/hx/3H/hx/3H/hx/3H/hx/3H/cf+HH/cf9x/3H/hx/3H/cf8sLbIaXSTeiIiIiIiIiIhx/4iIiIiIiIcf+IiIiIhx/4iIiIcf+IiIg2CKa691mHH/hx/4cf+HH/hx/4cf9x/4cf+HH/cf+HH/hx/3H/gyKsi+1Tdxj/cY/3GP9xj/cY/3GI/3GP9xiP9xj/cYj/cY/3GI/3GI/3GI/zOmdr5ZiYiP9xiIiIiIiIiIiIiIiIiIiIiIiIiIiHH/iIiIiDKAib5/docf+HH/hx/4cf9x/4cf+HH/cf+HH/hx/3H/hx/3H/cf+HH/ODvYucQnj/cY/3GP9xiP9xj/cYj/cY/3GI/3GI/3GI/3GI/3GDMj573cGIiIiIiIiIiIiIiIiIiIhx/4iIiIiIgmxPUqs7Ctcf+Ihx/4hx/4iHH/iHH/iHH/iHH/iHH/iHH/iHH/hx/4hx/4cf+Icf+HH/hx/4cf+HE8hRi0eueP9x/3H/cY/3H/cY/3H/cY/3H/cY/3H/cY/3GP9x/3GP9xj/cY/3H/cY/3GD0b1rLkKXGIiI/3GIiIiP9xiIiIiI/3GIiIiIiIiP9xiIiIiIiIiIiIiIg5FSa36tmIcf+IiHH/iIcf+Ihx/4hx/4iHH/iHH/iHH/iHH/iHH/iHH/iHH/hx/4hx/4cf+HH/iHH/hx/ztU57arGP9xj/cf9x/3H/cY/3H/cY/3H/cf9xj/cf9xj/cY/3H/cYMQBnv/+Yj/cYiIj/cYiIj/cYiIiI/3GIiIiI/3GIiIiIiI/3GIiIiIiIiIiIiIiDVPZbuwmoiIcf+IiHH/iIhx/4iIcf+Ihx/4iHH/iIcf+Icf+Ihx/4hx/4hx/4hx/4hx/4cf+Icf+Icf+HH/iHE6XOa2oxn/cf9x/3H/cf9x/3H/cf9xj/cf9x/3H/cf9xj/cf9x/3GP9x/3H/cY/3H/cY/3H/cY/3H/cY/3GP9x/3GP9xj/PfTntAsYiIj/cYiIiI/3GIiIiIj/cYiIiIiIiIj/cYNw9VufCqiIiIcf+IiIhx/4iIcf+IiHH/iIhx/4iHH/iIcf+Ihx/4iHH/iHH/iIcf+Icf+Icf+Icf+Icf+HH/iHH/PBPVtOwqcf+HH/cf9x/3H/cf9x/3H/cf9x/3H/cf9x/3H/cf9x/3H/cf9x/3GP9x/3H/cf9x/3GP9x/3H/cf9xj/cf9xj/O54XtmHoj/cYiP9xiIj/cYiI/3GIiP9xiIiP9xiIiI/3GIiIj/cYiIiIj/cYiIiIiIj/cYN8rUuTUrhx/4iIiIhx/4iIiHH/iIiIcf+IiIcf+IiHH/iIhx/4iHH/iIhx/4iHH/iHH/iIcf+IcTDuF78R6HH/cf9x/3H/cf9x/4cf9x/3H/cf9x/3H/cf9x/3H/cf9x/3H/cf9x/3H/cf9xgwVdewuiiP9xiI/3GI/3GIj/cYiP9xiIj/cYiI/3GIiP9xiIj/cYiIiP9xNZ4Hu2H4iIiHH/iIiIiHH/iIiIcf+IiIcf+IiIcf+IiHH/iIhx/4iHH/iIcf+Ihx/4iCaf4RqmAe5xiP9xiP9xiP9xiI/3GIj/cYj/cYiI/3GIj/cYiI/3GIiP9xiIj/cYiIiDbYKLon14cf+IiIhx/4iIhx/4iIhx/4iIcf+IiHH/iIcf+Ihx/4iHH/N4XHuno4/3H/cf9x/4cf9x/3H/cf9x/3H/cf9x/3H/cf9x/3H/cf9x/3H/cf9x/3H/cf9xOU8Ht7D4iP9xiP9xiP9xiP9xiI/3GIj/cYiP9xiI/3GIj/cYiI/3GIiP9xiIPCFHtN64iIiIiIhx/4iIiIhx/4iIiHH/iIiIcf+IiCmU7BqGsT6IiIiIiIiIiHH/iIiIiIiIiIhx/4iIiIiIcf+IiIg8Zse0mTiHH/hx/3H/hx/4cf+HH/cf+HH/cf+HH/hx/3H/hx/3H/cf+HH/cf9x/4cSnnwzqBg8yIiIiIiIiIiIiIiIiIiIiIiIiIiIiIhx/4iIiIiIiIcf+IiIiIhx/4iIiIcf+IiIcf89N0SzyLtx/4hx/4cf+Icf+HH/iHH/hx/4cf+HH/hx/4cf+HH/hx/4cf+HH/hx/4cf9x/4cf+HH/cf+HH/cf+HH/cf+HH/cf+HH/cf9x/4cf9x/3H/hx/3H/cf9x/3H/hx/3H/cf9x/3H/cf9x/3H/cf9xOpwTtWPscf9xj/cf9xj/cf9xj/cY/3H/cY/3GP9xj/cY/3GP9xj/cY/3GP9xj/cY/3GI/3GP9xj/cYj/cY/3GI/3GI/3GI/3GI/3GI/3GI/3GIj/cYj/cYiP9xiI/3E/MIOxz3yP9xiIiIiIiIj/cYiIiIiIiIiIiIiIiIiIiIiIiIiIiIiIiIiIcf+IiIiIiIiHH/iIiIiIcf+IiIiHH/iIiIcf+IiIcf+IiDiL8rh0DYcf+Icf+Icf+HH/iHH/iHH/hx/4cf+Icf+HH/hx/4cf+HH/hx/4cf+HH/hx/4cf9x/0E3zPyDcf+HH/cf+HH/cf+HH/cf9x/4cf9x/3H/cf+HH/cf9x/3H/cf+HH/cTjME7gz7I/3H/cf9xj/cf9xj/cf9xj/cf9xj/cY/3H/cY/3GP9x/3GP9xj/cY/3GP9xMONXsCyoiIiIj/cYiIiIiP9xiIiIiIiIiP9xiIiIiIiIiIiIiIiIiIiIiIiIiIiIiIiIcf+Cnj9VqhwKqP9x/3GP9x/3GP9x/3GP9xj/cf9xj/cY/3GP9xj/cf9xj/cY/3GI/3Ez+wi9BPeIiI/3GIiIiIiIiIiIiI/3GIiIiIiIiIMXDWv48piIcf+Icf+Ihx/4hx/4hx/4hx/4hx/4cf+Icf+Icf+HH/iHH/hx/4cf+HH/hx/4cf+HH/hx/4cf+HH/hxP8kWsTbp/3H/cf9xj/cf9x/3GP9x/3H/cY/3H/cf9xj/cf9xj/cf9xj/cY/3H/cY/3GP9x/3GP9xj/cY/3GP9xj/cYPvSVsgtqiIj/cYiIj/cYiIiP9xiIiIj/cYiIiIiP9xiIiIiIiI/3GIiIiIiIiIiIgzEva97QmIcf+Ihx/4iHH/iHH/iIcf+Icf+Icf+Icf+Icf+Icf+HH/iHH/hx/4hx/4cf+Icf+HH/hx/4cf+HH/hx/4cf+HH/hx/3H/hx/4cf+HH/NEvsvbQTiP9xiI/3GI/3GIj/cYiP9xiI/3GIiP9xiIg5tyS3SNuIiIiIiIiIiIiIiIiIiIiIiIiIiIiIMxKYvu1n/4cf+HH/hx/4cf+Icf+HH/cf+HH/hx/4cf+HH/cf+HH/hx/3H/PmxGs5O5/3GP9x/3H/cY/3H/cY/3H/cY/3GP9x/3GP9xj/cY/3H/cY/yB7cxoZSM5x/4hx/4hx/4hx/4hx/4hx/4cf+Icf+HH/iHH/hx/4cTbNYboynv+HH/hx/3H/hx/4cf9x/4cf9x/4cf9x/4cf9x/4cf9x/0XmvMGU/3H/cf9x/3H/hx/3H/cf9x/3H/cf9x/3H/cf9x/3H/cf9x/3H/cf9xg8bnGzkY5xj/cf9xj/cf9xj/cf9xj/cY/3H/cY/3GP9x/3GP9xj/cY/3FGRqyrlY/3GP9xiP9xj/cY/3GI/3GP9xiP9xiP9xiP9xiP9MyOxTcf9xiI/3GIj/cYiI/3GIj/cYiI/3GIiI/3GIiINR+Bu+B+iP9xiIiIiIiI/3GIiIiIiIiIiIiIiIgmnKsatjVOiI/3GIiP9xiIj/cYiIj/cYiIiP9xiIiI/3GD42N7LJyHH/iIiIcf+IiIhx/4iIhx/4iIcf+IiHH/iIcf+IM7OYvUxncf9x/3H/cf9x/3H/hx/3H/cf9x/3H/cf9x/3H/cf9x/3H/cf9x/3GP9x/3H/cf9x/3H/NeUnvBrYiI/3GI/3GIj/cYiP9xiI/3GIj/cYiI/3GIiD+7t7FESIiHH/iIiIiIcf+IiIiHH/iIiIcf+IiIcf+IiIcf+IiHH/iIhx/4iHH/iIcf+Ihx/4hx/zbIxbs3Ov9x/4cf9x/4cf9x/3H/hx/3H/cf+HH/cf9x/3H/cf+HH/cf9x/3H/cf9x/3H/cf9x/3H/cf9x/3H/cf9x/3H/cf9x/3H/cf9x/3GP9x/3E2w0W5PLpxj/cYj/cYj/cY/3GI/3GI/3GI/3GIj/cYj/cYiP9xiI/3GIj/cYiP9xiIj/cYg5JQe32viIiHH/iIiIiIiIcf+IiIiIhx/4iIiIcf+IiIhx/4iIMA3HsAM4cf+HH/cf+HH/cf+HH/cf+HH/cf9x/4cf9x/3H/hx/3H/cf9x/4cf9x/3H/PNLGtS05j/cY/3GP9xj/cY/3GI/3GP9xiP9xj/cYj/cYj/cYj/cYj/cYj/cYj/cYiP9xiP9xiI/3GIj/cYNyhHude4iIiIhx/4iIiIiIiIhx/4iIiIiIcf+IiIiHH/iDVROLuux3H/cf+HH/hx/3H/hx/3H/hx/3H/hx/3H/cf+HH/cf9x/4cf9x/3H/cf+HH/cf9x/3H/cTcLh7n0eI/3GP9xiP9xiP9xj/cYj/cYj/cYj/cYj/cYj/cYiP9xiCsqohptVd7/hx/4cf+HH/hx/3H/hx/4cf9x/4cf+HH/cf+HH/cf9x/4cf9xMptUvWSrcf9x/3H/cY/3H/cf9xj/cf9xj/cf9xj/cf9xj/cf9xj/cf9xj/cY/3GP9x/3E+YSiynteIiP9xiIiIiI/3GIiIiIiIiP9xiIiIiIgw8BiwH+eIhx/4hx/4hx/4iHH/iHH/hx/4hx/4hx/4hx/4cf+HH/gl6+M60UHMiP9xiIj/cYiIj/cYiIiP9xiIiIj/cYiIiIiP8379e6ECiIhx/4iIcf+IiHH/iIcf+Ihx/4iHH/iIcf+IcSmDPhqHzB7/iIiIcf+IiHH/iIiHH/iIhx/4iHH/iIcf+IhxM9eYvChncf9x/3H/cf9x/3H/cf9x/3H/cf9x/3H/cf9x/3H/cf9x/3H/cTRVWLyqp/9xiP9xiI/3GIj/cYiI/3GIiP9xiIj/cYiIj/cYiIj/cYiIiIOsKGtj15iHH/iIiIiHH/iIiIhx/4iIhx/4iIhx/4iIcf+IiHH/iIhx/4iHH/iILOGHGlHnjoiP9xiIiIiIiP9xiIiIiIiIiIiIiIiP8u8/MqQMDNcf+IiIiIiIiIcf+IiIiIhx/4iIiIcf+IiIhx/4iIhx/4iIhx/4iDNDCL2893H/cf9x/4cf9x/3H/hx/3H/cf+HH/cf9x/3H/cf9x/3H/hx/yEORRoAK66Ihx/4iIhx/4iIiHH/iIhx/4iIcf+IiHH/gkbHAa2Tj+j/cY/3GP9xj/cYj/cY/3GI/3GP9xiP9xiP9xiP9xiP9xiP9xiP9xiI/3GIj/cYg22ze6JMiIiIiIiHH/iIiIiIiIiIiHH/iIiIiIhx/4iIiIcTQQp7zvWP+HH/hx/4cf9x/4cf+HH/cf+HH/hx/3H/hx/3H/hx/3H/cf+HH/cf+HH/cf9x/3H/hx/3H/cT8cN7HjyP9xj/cY/3GI/3GP9xj/cYj/cY/3GI/3GI/3GI/3GI/3GI/3GI/3GI/3GIj/cYj/NkE2u77JiIiIiIiIiIiIiIiIiHH/iIiIiIiIiIiIcf+IiIiIiIcf+INNSGvCt5hx/4cf+HH/iHH/hx/4cf+HH/hx/4cf+HH/cf+HH/hx/4cf9x/4cf9x/4cf+HH/cf+HH/cf9x/4cf9x/3H/hx/3H/cf+HH/cf8wvLWxU0qP9xj/cY/3H/cY/3GP9xj/cY/3GP9xj/cY/3GI/3GP9xj/cYj/cY/3GI/3GI/zLOZ78xmIiI/3GIiIiIiIiIiIiIiIiIiIiIcf+IiIiIiIiIiIcf+IiIiIiHH/iDHIVb83qocf+Icf+Icf+HH/iHH/hx/4hx/4cf+HH/hx/4cf+HH/hx/4cf+HH/hx/3H/hx/4cf+HH/cf+HH/MVylsLNa/3H/cY/3H/cf9xj/cf9xj/cf9xj/cf9xj/cf9xj/cY/3H/cY/3GP87MSm2ztaIj/cYiIiIiIiIiP9xiIiIiIiIiIiIiIiIiIiIiIPT03tMLI/4hx/4hx/4hx/4hx/4cf+Icf+HH/iHH/hx/4cf+HH/hx/4cf+HH/hx/4cf+HH/hx/4cf9x/4cf+HH/cf+DlE5Li7G/9xj/cf9x/3H/cf9xj/cf9x/3GP9x/3GP9x/3H/cY/3H/cY/3GP9x/3GP9xj/cf9xj/cY/3GP9xj/cY/zYuxbvROo/3GIiP9xiIiI/3GIiIj/cYiIiI/3GIiIiIiP9xiIiIiIiIiI/3GIiIiIiDetN7lSyIcf+Ihx/4hx/4iHH/iHH/iHH/iHH/iHH/iHH/iHH/hx/4gxVOG/qx5x/4cf+HH/hx/3H/hx/4cf9x/4cf+HH/cf+HH/cf9x/4cf9x/4cf9x/3H/cf+HH/cf9x/3H/hx/3H/cf8/OVKyxq3/cf9x/3GP9x/3H/cf9xj/cf9xj/cf9xj/cf9xj/cf9xj/cf9xj/cY/3H/cTIXGL7o54iP9xiIiIj/cYiIiIiI/3GIiIiIiIiIIkqoGvtVfv9xj/cYj/cY/3GI/3GP9xiP9xiP9xj/cYj/cYiP9xiP9xiP9xiI/3GIj/cYiP9xM7X0vUoLiIiIiIiIiIiIiIiIiIiIiIiIiIiIiIiIiIcf+IiIiIiIhx/4iIiINFlFvKa6cf+Icf+Icf+HH/iHH/hx/4cf+Icf+HH/hx/4cf+HH/hx/4PJGUtG5rcf9x/3H/hx/3H/cY/3H/cf9x/3H/cf9x/3H/cf9x/3GP9x/3FNx7wjhHH/cY/3H/cf9xj/cf9xj/cY/3H/cY/3GP9x/3GP9xj/cYMdPEvyw7iP9xiIj/cYiP9xiIj/cYiI/3GIiI/3GIiIj/cYiExhLDntcYiIiIiP9xiIiIiIiP9xiIiIiIiIiIgyjSS+ctuIiHH/iIiIhx/4iIiHH/iIhx/4iIhx/4iIcf+Ihx/4iHH/iIcf+Ihx/4iE1hLDntcf+Icf+Icf+Icf+Icf+Icf+Icf+HH/iHH/hx/4cf+DVUU7urrHH/hx/3H/cf+HH/cf9x/4cf9x/3H/cf9x/4cf9x/3H/cf9x/3H/cf9x/3H/cf9x/3H/cf9x/3H/cf9x/3H/cf9xj/cf9x/3H/cf9xj/cf9x/3GP9x/3GP9xNRk1uubKcYj/cYiP9xiP9xiP9xiI/3GIj/cYiP9xiI/3GIiDLopr4XWYiIiIiIcf+IiIiIiIiIcf+IiIiIhx/4iIiIPO+4tBBHcf+HH/hx/3H/hx/3H/hx/3H/cf+HH/cf9x/4cf9x/3H/hx/3H/cf9x/3H/cTHQ2L8vJ4j/cYj/cYj/cYj/cYj/cYiP9xiI/3GI/3GIj/cYiILL4HKlQfjYiIiIiIiIiIiIiIiIiIiIiIiIiIcf+IiIiIiIiHH/iIiIiIcf+CdeBBqqH77/cY/3GI/3GP9xiP9xiP9xiP9xiP9xiP9xiP9xiP9xiI/3GIj/cT4/UbLAroiP9xiIiP9xiIiP9xiIiIj/cYiIiIiCNqyhrpU17/cY/3GI/3GP9xiP9xiP9xiP9xiP9xiP9xiP9xiI/3GIj/cYiP9xiI/3GIj/cYiI/3GIiI/3GIiCOiRBrV275x/3H/hx/3H/cf9x/3H/cf9x/3H/cf9x/3H/cf9x/3H/cf9x/zGMqbCDVo/3GIiP9xiIj/cYiIj/cYiIj/cYiIiEdxLJjtiIiIj/cYiIiIiI/3GIiIiIiIiIiIiI/3GIiIiIMbKEv017iIiHH/iIiHH/iIhx/4iIcf+Ihx/4iINb5Bu0G+cf+Icf+Icf+Icf+Icf+Icf+HH/iHH/hx/4cf+HH/gwYRqxruX/cY/3GP9x/3GP9xj/cY/3H/cY/3GP9xj/cY/3GI/3GP9xj/cY/3GI/3GP9xiP9xj/cYj/cYj/cYj/cYj/cYj/cS//TBogCz7/cY/3H/cY/3GP9xj/cf9xj/cY/3GP9xj/cY/3GP9xj/cYPnC1sY9KcYiIj/cYiIiI/3GIiIiP9xiIiIiIj/cYiIiIiIiC0h0xpN4s7/cf9x/3H/cY/3H/cf9x/3GP9x/3GP9x/3H/cY/3GP9x/3GDOvUbxQrnGP9xj/cY/3GP9xj/cY/3GI/3GP9xj/cYj/cYj/cY/3GI/3GIPziDscd8/3GIiIj/cYiIiP9xiIiIiP9xiIiIiIiP9xT7AcFP6IiIiIiIiIiI/3GIiIiIiIiIiIiIiIcf+IiIiIiIiIiIiIcf+IiIMobEvnk7cf+Ihx/4hx/4hx/4hx/4hx/4cf+Icf+Icf+HH/OqQ6t1vF/3H/cY/3H/cY/3GP9x/3GP9xj/cY/3GP9x/3GP9xj/cY/3GI/3GDliN7edyP9xiIiIiIj/cYiIiIiIiIiI/3GIiIiIiCzO1ipTEp2HH/iIiHH/iIhx/4iIcf+IiHH/iIcf+Ihx/4iHEj6+Y64UGciIj/cYiIj/cYiIiP9xiIiI/3GIiIiI/3GIiIIPQ4KhG8fYcf+IiIhx/4iIhx/4iIhx/4iIcf+IiHH/iIcf8rZG4aabkeiIcf+IiIiIcf+IiIcf+IiIcf+IiIcf+IiHH/iCp1VTqIqqyP9xiP9xiI/3GI/3GIj/cYiP9xiI/3GIiP9xghfrIa+BTecf+HH/cf+HH/cf+HH/cf+HH/cf9x/4cf9x/3H/cf+HH/cf9x/zxAxrW/Of9xj/cY/3GP9xj/cY/3GI/3GP9xj/cYj/cYj/cYj/cY/3GI/3GI/3GIj/cYj/cYiP9xiI/3GIj/cYiP9xiIj/cYiIOuMDthz8iIiIj/cYiIiIiIiIiIiIiIiIiIiIiIiIiIiIiIiIiIhx/4iIiIiIiIcf+IiIiIhx/4iIiIcf+IPCf1tNgKhx/4cf+HH/hx/4cf+HH/hx/4cf+HH/hx/3H/hx/4cf+HH/cf+HH/cf+HH/cf+HH/cf9x/4cf9x/3H/hx/3H/cf9x/4cf9x/3H/cf9x/3H/hx/3H/cf9x/3H/cTrP87UwDHGP9x/3GP9xj/cY/3GP9xj/cY/3GP9xj/cY/3GP9xj/cYj/cY/3GI/3GP9xiP9xiP9xj/cYj/cYj/cYiP9xiP9xiI/3E54YW3HnqIiIiIiIiIiIiIiIiIiIiIiIiIiIiIiIiIhx/4iIg0GRa85umHH/iHH/iHH/hx/4hx/4cf+Icf+HH/hx/4cf+Icf+HH/hx/4cf+HH/cf+HH/hx/4cf+HH/cf+HH/cf+HH/hx/3H/hx/3H/cf+HH/cf9x/4cf9x/3H/hx/3H/cf9x/3H/cf+HE8V0OzqLxx/3GP9x/3H/cY/3H/cY/3H/cY/3GP9x/3GP9xj/cY/3H/cY/3GP9xj/cY/3GP9xj/cY/3GI/3GP9xj/cYj/cY/3GI/3GI/3GI/3GI/zIr5L/UG4iIj/cYiIiIiIj/cYiIiIiIiIiIiIiIiIiIiIiIiIiIiIiIiIiIiIiIiIhx/4iIMhflv+ga/4hx/4hx/4cf+Icf+Icf+HH/hx/4hx/4cf+HH/hx/4cf+HH/hx/4cf+HH/hx/4cf9xNlomuqXZ/3H/cY/3H/cf9xj/cf9x/3GP9x/3GP9x/3GP9x/3GP9xj/cf9xj/cY/3GP9x/3GP9xj/cY/3GP9xiP9xj/cTDoBr8X+XGIiIj/cYiIiIj/cYiIiIiI/3GIiIiIiIiIiIj/cYiIiIgwOPWw1wpx/4iIcf+Ihx/4iHH/iIcf+Ihx/4hx/4iHH/iHH/iHH/iHH/iHH/hx/4hx/4cf+Icf+HH/iHH/hx/4cf+HH/hx/4cf+HE8rnazUYlx/3H/cf9xj/cf9x/3H/cY/3H/cf9xj/cf9xj/cf9xj/cf9xj/cf9xj/cY/3H/cY/3GP9xj/cY/3GP9xj/cY/3GP9xj/cY/zPuJb4R2oj/cYiIiP9xiIiI/3GIiIiP9xiIiIiIj/cYiIiIiIiIiP9xiIiIiIiIiIiIiIiIiINmm0u5ZL/4iIhx/4iHH/iIhx/4iHH/iIcf+Icf+Ihx/4hx/4hx/4g6LzG20M6HH/iHH/hx/4cf+HH/hx/4cf+HH/hx/4cf+HH/hx/4cf9x/zKFZL56m3H/cf9x/3H/cf9x/3H/cY/3H/cf9x/3H/cY/3H/cf9xj/cf9x/3GP9x/3GP9x/3GP9xNvuHugR4iIj/cYiI/3GIiIj/cYiIiP9xiIiIj/cYiIiIiI/3GIiDD4mLAXZ4hx/4iHH/iIcf+Icf+Ihx/4hx/4hx/4hx/4hx/4cTz0pbMLWnH/cf+HH/cf9x/3H/cf9x/4cf9x/3H/cf9x/3H/cf9x/3H/cf9xg0XTq8osWIj/cYiIj/cYiIj/cYiIj/cYiIiI/3GIiIiI/yi3QBqUi/5x/4cf9x/4cf9x/3H/hx/3H/cf+HH/cf9x/3H/hx/3H/MZuDv2R8cf9xj/cf9xj/cf9xj/cf9xj/cf9xj/cY/3H/cY/3GP9xj/cf9xj/cY/3GP9xj/cY/3GI/3GDpeVrahqY/3GIiIiI/3GIiIiIiI/3GIiIiIiIiIg2WQ+6pvCHH/cf9x/4cf9x/3H/hx/3H/cf9x/4cf9x/3H/cf9x/3H/cf9x/3H/cf9x/3H/cf85+nO4BYyP9x/3GP9xj/cf9xj/cY/3GP9xj/cY/3GP9xj/cY/3GP9xj/cYOIfhuHge/3GI/3GI/3GIj/cYiP9xiI/3GIj/cYiP9xiIOtuDtiR8/3GIiIiIiIiIiIiIiIiIiIiIiIiIiIiIiIiIgyVKG+q16Ihx/4iIiIcf+IiIhx/4iIhx/4iIcf+IiHH/iIhx/4iHH/g7CvW19QqHH/hx/3H/hx/3H/hx/3H/cf+HH/cf+HH/cf9x/3H/hx/3H/cf8+i6izdFeI/3GP9xiP9xiP9xiP9xiP9xiP9xiI/3GI/3GIj/cYPGpjtJWciIiI/3GIiIiIiIj/cYiIiIiIiIiIiIiIiDcPcrnwjYiIhx/4iIiIiHH/iIiIhx/4iIiHH/iIiHH/iIhx/4iIPZORtGxu/4iHH/iHH/iHH/iHH/iHH/iHH/hx/4hx/4cf+Icf+HH/hx/4hx/4cf+HH/hxMkWxvrpO/3H/hx/3H/hx/3H/hx/3H/cf+HH/cf9x/4cf9x/3H/cf9x/4cf9x/zSMZ71zmP9xj/cY/3GI/3GP9xiP9xiP9xiP9xiP9xiP9xiP9xiP9xiI/3GIj/cYMsDHvj84iIiIiIiIhx/4iIiIiIiHH/iIiIiIcf+IiIhx/4iIiHH/iIg9NuazyRlx/4cf+HH/cf+HH/hx/3H/hx/3H/hx/3H/hx/3H/cf+HH/cf9x/4cf9x/3H/cf+HH/cf9x/3H/cTEsV77TqHGP9xiP9xj/cYj/cY/3GI/3GI/3GI/3GI/3GI/3GI/3GIj/cYNExXvLOoiIiIcf+IiIiIiIiIiIiIhx/4iIiIiIhx/4iIiIcf+IiIiHH/iIiHH/iIiHH/iIhxMFWFv6p6hx/4cf+HH/hx/4cf9x/4cf+HH/cf+HH/hx/3H/hx/3H/hx/3H/cf+HH/cf+HH/cf9x/3H/hx/3H/cf9x/3H/cf+HH/cf9x/3H/cTKvBb5Q+v9xj/cY/3GP9xj/cY/3GP9xj/cY/3GI/3GP9xj/cYj/cYj/cY/3GI/3GI/3GI/3GI/3GI/3GC0q0xpNUs7/cf+HH/hx/3H/hx/3H/hx/3H/hx/3H/hx/3H/cf+HH/cf9x/4cf8xtLawW0n/cY/3GP9xj/cY/3GP9xj/cY/3GP9xiP9xj/cYj/cY/3E+d6WyiFqIj/cYiIiIiI/3GIiIiIiIiIiI/3GIiIiIiIiIiIiIiIK51xGmYo7v9x/3H/cf9x/3GP9x/3H/cf9xj/cf9xj/cf9x/3GP9x/3GP9x/3GP9xj/cf9xj/cY/3H/cY/3GP9xj/cY/3GD1eZ7KhmHGIiIiI/3GIiIiIiIj/cYiIiIiIiIiIiIiIiI/3GIiIiIPUcTs7jsiHH/iIiIcf+IiIhx/4iIhx/4iIcf+IiHH/iIhx/4iHH/iIcf+Icf+Ihx/4hx/4iHH/iHH/iHH/hx/4hx/4hx/4cf+Icf+HH/hx/4PqXys1oN/3H/hx/3H/hx/3H/cf+HH/cf9x/3H/hx/3H/cf9x/3H/hx/3H/cf9x/3H/cf9x/3H/cf9x/3H/cf9x/3H/cf9xj/cf9x/3H/cf9x/3GP9x/3H/cY/3H/cf9xj/cf9xj/cf9xj/cf9xj/cf9xj/cY/3H/PWEls57acYiP9xiI/3GIiP9xiIj/cYiI/3GIiP9xiIiI/3GIiIj/cYiIiI/3GIiIiIiP9xiIiIiIiIiIiP9xiIiIiIiIiIMFK3sL1Icf+Icf+Icf+Icf+Icf+Icf+Icf+HH/iHH/hx/4hx/4cT4+V7HBqHH/cY/3H/cf9x/3H/cY/3H/cf9xj/cf9x/3GP9x/3GP9x/3GP9x/3GP9x/3GP9xj/cf9xj/cY/zf1troKSYiI/3GIiIj/cYiIiP9xiIiIiP9xiIiIiIiP9xiIiIiIiIiIiIiP9xg4AEG4/75x/4iIiIiIiIiIiIhx/4iIiIiIhxMwsSvPTtiIhx/4iIcf+Ihx/4iHH/iIcf+Ihx/4hx/4iHH/iHH/iHH/iHH/iHH/hx/4hx/4hx/4cf+HH/iHH/hx/4cf+HH/hx/4cf+HH/hx/4cf+HH/hx/3H/hx/4cf9xPGkztJbM/3H/cf9x/3H/cf9x/3H/cf9x/3H/cf9x/3GP9x/3H/cf9x/3GP9x/3H/cY/3H/cf9xj/cf9xj/cf9xj/cf9xj/cf9xj/cY/3H/cY/3GP9xj/cY/3E7pJa1W2mIiIj/cYiIiP9xiIiIiP9xiIiIiIj/cYiIiIiIiIiIj/cYJQ+tGs8FLv9xiIiP9xiIiI/3GIiIiP9xiIiIiI/3GIgoDtQ6nxK8cf9x/3H/cf9x/3H/cf9xj/cf9x/3H/cf9x/3H/cY/3H/cf8qNPMafLDOiIhx/4iIcf+Ihx/4iHH/iIhx/4hx/4iHH/iHH/OVPYt6wncf9x/3H/cf9xj/cf9x/3H/cf9x/3H/cf9xj/cf9x/3H/cY/yf3UCqwiv3/cf9xj/cf9x/3H/cf9xj/cf9x/3H/cY/3H/cY/3H/cf9xj/cf9xj/cY/3H/cY/3H/cY/3GP9xj/cY/3GP9x/3GP9xj/cYKP7bGpASTv9x/3H/cf9x/3H/cf9x/3GP9x/3H/cf9x/3GP9x/3H/cY/3H/cf9xj/cf9xj/cf9xj/cf9xj/cf9xj/cY/3H/cY/3GP80nTK9Ys2P9xiP9xj/cYj/cYj/cYj/cYj/cYiP9xiP9xiI/3GD0oGbPX5oiIiIiIcf+IiIiIcf+IiIhx/4iIiHH/iCcOPxqvHA5x/4iIiIiHH/iIiIiHH/iIiIcf+IiIcf+IiIcf+IiHH/iIhx/4iHH/iIcf+Ihx/4iHH/O404tnLH/3H/cf9x/3H/cf9x/3H/cf9x/3H/cf9x/3H/cf9x/3H/cf9xj/cf8zNkW+ybr/cY/3GI/3GP9xiP9xiP9xiP9xiP9xiP9xiP9xiI/3GIj/cYiP9xiI/3GIj/cYiI/3GIiP9xiIiP9xiIOzg0tcfLiIiIiIiHH/iIiIiIiIiIiIiIhx/4iIiIiIhx/4iIiIhx/4iIiHH/iIiIcf+IiHH/iIiHH/O8qVtTVqhx/4cf+HH/hx/4cf9x/4cf+HH/cf+HH/cf+HH/cf+HH/cf+HH/cf9x/4cf9x/3H/hx/3H/cf9x/3H/hx/3H/cf9x/z2tlLRSa4/3GP9x/3GP9xj/cY/3GP9xj/cY/3GP9xj/cY/3GP9xiP9xj/cY/3GI/zlEgbi7foj/cYj/cYiP9xiI/3GIj/cYiP9xiIj/cYiIOIPZuHwmhx/4iIhx/4iIcf+IiHH/iIcf+Ihx/4iHH/iIPVSus6tRcY/3GP9xj/cY/3GP9xiP9xj/cY/3GP9xiP9xj/cYj/JG/yGtkA3ocf+HH/iHH/hx/4cf+HH/hx/4cf+HH/hx/4cf+HH/cf+HH/hx/3H/hx/zxs1rSTKXH/cY/3H/cY/3H/cY/3GP9x/3GP9xj/cY/3GP9xj/cY/3GDejZ7lcmIiP9xiIiIiIj/cYiIiIiIiIiP9xiIiIiIiIiIiIiIiIiIiIiINFrNvaUy/3H/cf+HH/cf9x/3H/cf+HH/cf9x/3H/cf9x/3H/cf9x/3H/cf9x/z+QibJvdoiP9xiI/3GIiP9xiIj/cYiIj/cYiIj/cYiIgmGoQ6vle8hx/3H/cf9x/4cf9x/3H/cf9x/4cf9x/3H/cf9x/3H/cf9x/3H/cf9xOWext5hOj/cf9x/3GP9x/3GP9x/3GP9x/3GP9x/3GP9xj/cf9xj/cY/3EtFfgaPqB+hx/3H/hx/3H/hx/3H/cf+HH/cf9x/4cf9x/3H/hx/3H/cf9x/3H/cf9x/zkMArjz/f9x/3GP9x/3H/cf9xj/cf9x/3GP9x/3GP9x/3GP9x/3GP9x/3GP9xg1FTa76smP9xiIj/cYiI/3GIiI/3GIiI/3GIiIj/cYiIiIj/LJ1BGlYr7nH/hx/3H/cf+HH/cf9x/3H/hx/3H/cf9x/3H/cf9x/4cf9x/3H/cf9x/3H/cf9x/3GP9x/3H/cf9x/3EtNJAaPLb+iIiIiIiIiIhx/4iIiIiIhx/4iIiIhx/4iIiIcSD9MRoBLO7/cY/3GP9x/3GP9xj/cY/3GI/3GP9xj/cY/3GI/3GP9xiCWUdxrGuI7/cf+HH/cf9x/4cf9x/3H/cf+HH/cf9x/3H/cf9x/3H/cf+HH/cf8mN/IavIDeiIiIcf+IiIiIiHH/iIiIhx/4iIiIcf+IgkYj8a2dwOiIiIiHH/iIiIiIcf+IiIiHH/iIiIcf8zhUe9erhx/4cf+HH/cf+HH/hx/3H/hx/3H/hx/3H/hx/3H/hx/3H/cf+HH/NO7nvBEYcY/3GP9xiP9xj/cY/3GI/3GP9xiP9xiP9xiP9xiP9xgibmwa+Rk+/3H/cY/3GP9x/3GP9x/3GP9xj/cY/3GP9xj/cf9xj/cYj/cY/3GP9xP25DsZG8/3GIj/cYiP9xiI/3GIiP9xiIj/cYiIj/OdtduSSi/4hx/4hx/4cf+Icf+HH/iHH/hx/4cf+HH/iHH/hx/4cf+HH/cf+HH/hx/4NIpFvXW6/3H/cf9x/3GP9x/3H/cf9x/3GP9x/3H/cY/3H/cf9xj/cf9xj/cf9xj/cY/3H/cY/3H/cY/3GP9xj/cY/3GP9xNJNhvGye/3GP9xiP9xj/cYj/cYj/cYj/cYj/cYj/cYN9kUuSbriIiIiP9xiIiIiIiI/3GIiIiIiIiIiIiIgy8Ri/Duf/iHH/iHH/iIcf+HH/iHH/iHH/iHH/hx/4hx/4cTbVWLoqp4/3H/cf9x/3GP9x/3H/cY/3H/cY/3H/cY/3H/cY/3H/cY/3GP9x/z+IDbJ38oiIiIiIcf+IiIiIiIiIhx/4iIiIiHH/iIiDDtdbEiiv+Icf+Icf+HH/hx/4hx/4cf+HH/hx/4cf+HH/hx/4cf+HH/cf+HH/hx/4cf9x/4cf9x/4cf9x/zBJRrDGuXGP9x/3GP9x/3GP9x/3GP9xj/cY/3H/cY/3GP9xj/cY/3GP9xj/cY/3GP9xiP9xj/cY/3GI/3GP9xiP9xiP9xg80WK0Lp3/cYiP9xiIj/cYiIj/cYiIj/cYiIiP9xiEeHjJeHiIiIj/cYiIiIiIiIiP9xiIiIiIiIiIiIiIiIiIiIiIiIiIiIcf+IiIiIiIOB9DuOC8cf+IiHH/iIcf+Ihx/4iHH/iIcf+Icf+Icf+Ihx/4hx/4hx/4cf+Icf+Icf+HH/hx/4hx/4cf+HH/hx/4hx/4cf+HH/cf+HH/hx/4cf+HH/cf+HH/hx/3H/hx/3H/gwxvSwSQtx/3H/cf9xj/cf9x/3GP9x/3H/cY/3H/cY/3H/cY/3GP9x/3GP9xS5Z8Vpj/cY/3GP9xj/cY/3GP9xj/cYj/cY/3GP9xiP9xj/cYj/cT2pJbNW2oiP9xiIiIiP9xiIiIiIiI/3GIiIiIiIiIiIiIiIiIiIiIiIiIiIiIiIiIiIiIiHH/iIiIiIPNNhtSye/4iIiHH/iIiHH/iIhx/4iIcf+Ihx/4iIcf+Ihx/4hx/4iHH/iHH/iIcf+Icf+Icf+HH/iHH/iHH/hx/4hx/4cf+HH/iHH/hx/4cf+HH/hx/4cf+HH/hx/4cf9x/4cf+HH/cf+HH/hx/3H/hx/3H/hxS7RcVLr/cf+HH/cf9x/3H/hx/3H/cf9x/3H/cf+HH/cf9x/3H/cf9x/3H/cf9x/3H/cf9x/3H/cY/3H/cf9x/3H/cf9xj/cf9x/3GP9xT6VsBalxj/cf9x/3GP9xj/cf9xj/cf9xj/cY/3GP9xj/cf9xj/cY/3GP9xj/cY/3GI/3GP9xj/cYj/cY/3GI/3GP9xiP9xiP9xiP9xgw1YG/Kn5xiIj/cYiP9xiIj/cYiIj/cYiIj/cYiIiP9xiIiIj/cYiIiIiP9xiIiIiIiIiI/zUhv73eQP+HH/cf9x/4cf9x/3H/cf9x/4cf9x/3H/cf9x/3H/cf9x/3H/cf9x/3H/cf9x/3H/cf9x/3H/cf9x/3GP9x/zDz9rEcCYj/cYj/cYiP9xiP9xiI/3GIj/cYiI/3GIj/cYiIj/cYiI/3GIiI/3GIgxfGa/g5mHH/iIiIiIhx/4iIiIcf+IiIhx/4iIiHH/iIhx/4iIcf+IiHH/iINWqZu5Vmcf9x/3H/cf9x/3H/cf9x/3H/cf9x/3H/cf9x/3GP9x/3H/cf9x/3GP9x/zDLVrFEqf9xiI/3GI/3GI/3GIj/cYiP9xiI/3GIiP9xiI/3GIgiFNdqH7KJiIj/cYiIiIiIiI/3GIiIiIiIiIiIiIKNQoisK9d4iIiIiIiIcf+IiIiIiIiIiIhx/4iIiIiIcSXtMxqxLM7/cY/3GP9xiP9xj/cY/3GP9xiP9xj/cYj/cYj/cYj/cY/3GIg9PASzw/uIiP9xiIiIiP9xiIiIiIiP9xiIiIiIiIINWzGgOkznH/cY/3H/cf9x/3GP9x/3H/cY/3H/cY/3H/cY/3H/cY/3H/cY/3GP9xOxS2tOtJcYiIj/cYiI/3GIiIj/cYiIiI/3GIiIiD8o9rHXCYiHH/iIiHH/iIiHH/iIhx/4iIcf+IiHH/iCvAM0pz/MuIiHH/iIcf+Ihx/4iHH/iHH/iHH/iIcf8xIGaw75n/hx/3H/cf9x/3H/hx/3H/cf9x/3H/cf9x/3H/cf9x/3H/cf9x/z+ITbJ3soiIiIiI/3GIiIiIiIiIiIj/cYiIiIiIiIiIiIiIiIiHE/HwKx4P3/iIiIiHH/iIiIcf+IiIhx/4iIcf+IiIcf+Ihx/4iIcf+Ihx/4hFBEzPu/+Ihx/4hx/4hx/4hx/4hx/4hx/4hx/4cf+Icf+HH/iHH/hx/4cf+HH/iHH/hx/4cf9x/4cf+HH/hx/4cf9x/4cf+HH/cf+Ds5srbGTf9x/3H/cf9x/3H/cf9x/3H/cf9x/3H/cf9xj/cf9x/3H/cf9x/3GP9x/3H/cf9xRwVcn6qP9x/3GP9x/3GP9x/3GP9xj/cf9xj/cY/3H/cY/3GP9xj/cY/3GP9xj/cY/3GP9xj/cYj/cY/3GEge7H4RcYj/cYj/cYiP9xiP9xiI/3GI/3GIj/cYiI/3GIg9UlOzrayIiIiIj/cYiIiIiIiIiIiIiIiIiIiIP6UNslry/3H/hx/3H/hx/3H/cf+HH/cf9x/4cf9x/3H/cf+HH/cf9x/3H/cf9x/3H/cf9x/3H/cf9x/3H/cf9x/3H/cf9x/3EyNbe+ykiI/3GIj/cYj/cYiP9xiI/3GIj/cYiI/3GIiP9xiCwtGxpdLk6P9xj/cY/3GP9xj/cY/3GP9xj/cYj/cY/3GI/3GP9xiP9xj/cYj/cYj/cYj/cTayh7pNeIiIiIiIiIiIiIiIiIiIiIiIiIhx/4iIiIOtKHti14hx/4cf+Icf+HH/hx/4cf+HH/hx/3H/hx/4cf+HH/cf+HH/JoMUGrfOvoiIiIiIiIiIiIiIiIiIcf+IiIiIMjB6vs+Fcf+HH/cf+HH/hx/3H/hx/3H/hx/3H/hx/3H/cf+HH/cf9x/4PerltBUaj/cY/3H/cY/3GP9xj/cY/3GP9xj/cY/3GP9xj/cY/3GEpN3Gsi/3GP9xiP9xiP9xiP9xiP9xiI/3GI/3GIj/cYiP9xhMTdw7InGIiP9xiIiP9xiIiI/3GIiIiP9xiIiIiI/3GDc1c7nKjIiIiIiIiIcf+IiIiIiIhx/4iIiIiHElwSo6w+1ciIj/cYiI/3GIiI/3GIiI/3GIiIj/cYiIiIj/cYiIiIOd0GtyL5iIcf+IiIhx/4iIhx/4iIhx/4iIcf+IiHH/iIcf827NG6Ey5x/4hx/4hx/4cf+Icf+Icf+HH/hx/4hx/4cf+HH/hx/4MzV0vsqL/3H/cf9x/3H/cf9x/3H/cf9x/3H/cf9x/3H/cf9x/3H/cf9x/3GP9x/3H/cf9xj/cf9x/3GP9x/3H/cY/3H/cY/3H/cY/3H/cY/3H/cY/3GP9xj/cf9xj/cY/3GP8403e5LIiI/3GIiIiI/3GIiIiIiI/3GIiIiIiIiIiIM8NTvTysiIiIhx/4iIiIhx/4iIiHH/iIiIcf+IiIcSJHBhrbj55xiI/3GIiP9xiIj/cYiI/3GIiIj/cYiIiP9xiIiIj/cYiIiIiI/3E4poS4WXuIiHH/iIiIiIcf+IiIiIcf+IiIhx/4iIhx/4iIcf+IiIcf+Ihx/4iIcf+Ihx/4hx/4iHH/iIcf+Icf+Icf8wKsaw5Tlx/3H/cf9x/3H/cf+HH/cf9x/3H/cf9x/3H/cf9x/3H/cf9xj/cf9x/3H/cf9x/3GP9x/3H/cf9xj/cf9x/3El2gEasl/uiIcf+IiIiIcf+IiIhx/4iIhx/4iIhx/4iIcf+DCJybGGNv9x/3H/hx/3H/cf9x/3H/cf9x/3H/cf9x/3H/cf9xj/cf9x/3H/cf9x/3EoaA0aiX8ucf9x/3H/hx/3H/cf+HH/cf9x/3H/hx/3H/cf9x/3H/cf9x/3H/cf9x/3H/cSL54xrgYc6IiIcf+IiIiHH/iIiHH/iIiHH/iIiHH/OJV4uWqH/3H/hx/3H/cf+HH/cf9x/3H/cf+HH/cf9x/3H/cf9x/3H/cf9x/3H/cf8whWSxipuP9xj/cY/3GP9xj/cY/3GP9xj/cY/3GI/3GP9xj/cYj/cU7P/CMA/3GI/3GI/3GIj/cYj/cYiP9xiI/3GIiP9xiI/3GIiI/3GIiP9xiIiP9xiIiIj/cTPIlL03a4cf+IiIiIiIiIiIhx/4iIiIiIcf+IiIiHH/iIiIhx/4iIhx/4iIcf+IiIcf+Ihx/4iIcf+Ihx/4iHH/iHH/iIcf+Icf+Icf851WO4Kpz/hx/4cf9x/4cf+HH/cf+HH/cf+HH/cf+HH/cf+HH/cf+HH/cf9x/3H/hx/3H/cf9x/4cf9x/3H/cf9x/3H/cf9x/3H/cf9x/3H/cf9x/3H/cf9x/3H/cf9xj/cf9x/3H/cf9xj/cf9x/3Ey4jK9Hc1xj/cY/3H/cY/3GP9xj/cYj/cY/3GP9xj/cYj/cY/3GI/3GP9xiP9xiP9xiP9xiP9xiP9xiI/3GI/3GIg9PdSzwiuI/3GIiIiIiIiIiIiIiIiIiIiIiIiIiIiIiIiIiIcf+IiIiIiIiHH/iIiIiHH/iIg0KIO813xx/4iHH/iHH/iHH/iHH/iHH/iHH/hx/4hx/4cf+Icf+HH/MnEnvo7Ycf9x/3H/cY/3H/cf9x/3H/cY/3H/cf9xj/cf9x/3GP9x/3E03/G8IA6P9xj/cY/3GP9xj/cYj/cY/3GP9xiP9xj/cYj/cYj/cY/3GDE5lb/GaoiIiIiI/3GIiIiIiIiIiIiIiP9xiIiIiIiIiIhx/4iIiIiIiIiIiIiIcf+CjpoRqBZe5x/3GP9x/3GP9x/3GP9xj/cf9xj/cY/3GP9xj/cY/3GP9xj/cY/3GP9xj/cY/3GI/3GP9xiP9xj/cYj/cYj/cYj/MN3TsTIsiP9xiIiI/3GIiIiI/3GIiIiIiP9xiIiIiIiIgsHcYaTiOecY/3H/cY/3GP9xj/cY/3GP9xj/cY/3GI/3GP9xj/cYj/cY/3GCvR9ypi4I2P9xiIiIiIj/cYiIiIiIiIiIiIiP9xiIiIiIiIiIiIg5Nle3yaiIcf+Icf+Icf+Icf+HH/iHH/iHH/hx/4cf+Icf+HH/hx/4cf+HH/hx/4cf+HH/hx/zXe1rwhKf9x/3GP9x/3H/cY/3H/cY/3H/cY/3H/cY/3GP9x/3GP9xj/cY/3H/cY/3GP9xj/cY/3GP9xiP8xNDaw28n/cYiIiI/3GIiIiIj/cYiIiIiIiI/3GIiIiIiIiIiIiIiIiIiIiIiIiIiIiIiIgxVDa/q8mHH/iHH/iHH/iHH/iHH/hx/4hx/4hx/4cf+HH/iHH/hx/4cf+HH/hx/4cf+HH/hx/4cf+HH/NN7UvSEr/3H/cf9x/3GP9x/3H/cf9x/3H/cY/3H/cf9x/3GP9x/3H/cY/3H/cY/3H/cY/3H/cY/3H/cY/3GP9xj/cf9xj/cY/3GE0zPDzMj/cY/3GP9xj/cY/3GI/3GP9xiP9xj/cYj/cY/3GI/3GI/3E3vtO5QSyIj/cYiIiI/3GIiIiIj/cYiIiIiIiI/3GIiIhFERy+7oiIiIiIiIiIiIiIiIiIiIiIiIiIiHH/iIiIiIiIhx/4iIiIiHH/iIiIhx/4g9czGzjM6Ihx/4iHH/iIhx/4iHH/iHH/iIcf+Icf+Ihx/4hx/4hx/4hx/4cf+Icf+Icf+HH/hxSaiMdXf/hx/4cf+HH/hx/4cf+HH/hx/4cf9x/4cf+HH/cf+HH/cf+HH/cf+HH/cf+HH/cf9x/4cf9x/3H/cf+HH/cf9xRREcru5x/4cf9x/3H/cf9x/3H/cf9x/3H/cf9x/3H/cf9x/3GP9x/3H/cf9x/3H/cY/3H/cf9xj/cf9x/3GP9x/3GP9x/3GP9xNq7GulE5/3GIiP9xiIj/cYiI/3GIiI/3GIiIj/cYiIiI/3GIiIiI/3GIg4d1e4iKiIcf+IiIcf+IiHH/iIcf+Ihx/4iHH/iIcf+Ihx/4hx/4hxM/uXvQRo/3H/cf9x/3H/cf9x/3H/cf9x/3H/cf9x/3H/cf9x/3H/cY/3H/cf9x/3H/cY/3H/cf9xj/cf9x/3GP9x/3E93KazI1mI/3GIj/cYiI/3GIiP9xiIj/cYiIj/cYiIiP9xiIiI/3GIiIghdgIa+J/ecf9x/3H/cf+HH/cf9x/3H/cf9x/3H/cf9x/3H/cf9x/3H/cf9x/3H/cf9x/3H/cf9x/3GP9x/zz6k7QFbHGP9xj/cY/3GP9xj/cYj/cY/3GP9xiP9xiP9xj/cYj/cYj/Or2nt0JYiIiIiIiIiIiIiIiIiIiIiIiIiIiHExrtG+US6HH/iIiIcf+IiIcf+IiHH/iIhx/4iHH/iIcf+Ig4kPO5bwz/hx/4cf+HH/hx/4cf+HH/cf+HH/hx/3H/hx/4cf9x/4cf9x/3H/hx/3H/hx/3H/cf83NPu5ywRxiI/3GIj/cYiI/3GIiP9xiIj/cYiIj/cYiIj/MjQJv8v2iIcf+IiHH/iIhx/4iHH/iIhx/4hx/4iHH/iIcf+IO63BtVI+hx/4hx/4cf+HH/hx/4hx/4cf+HH/hx/3H/hx/4cf+HH/hx/3H/hx/3H/hxPKhys1eNcf9x/3H/cf9x/3H/cf9x/3H/cf9x/3H/cf9x/3H/cY/3H/cf9x/3H/cf8+yYKyNn1x/3GP9xj/cY/3GP9xj/cY/3GP9xj/cY/3GP9xiP9xj/cYg1hlK6ea1xiI/3GIj/cYiP9xiIj/cYiI/3GIiP9xiIiP9xiIiDwMorTzXYiIiIiIiIiIiIiIiIiIiIiIiIiIg/E7+y7ED/cf9x/3H/cY/3H/cf9x/3H/cf9xj/cf9x/3H/cY/3H/cf9xj/cf9xj/cf9xj/cf9xj/cTFoR7+XuP9xiIj/cYiIj/cYiIiP9xiIiIj/cYiIiIiD8wx7HPOHH/iIhx/4iIcf+Ihx/4iIcf+Ihx/4hx/4iHH/iHH/g3fIa6g3n/hx/3H/cf+HH/cf9x/3H/cf9x/3H/hx/3H/cf9x/3H/cf9x/3H/cf9x/3GP9x/3H/cf9x/3H/cY/3H/cf9x/3GP9x/3H/PWOvtJxQiIiIiIiIiIcf+IiIiIiHH/iIiIhx/4iIMvuTvgRshx/4hx/4hx/4hx/4cf+Icf+Icf+HH/iHH/hx/4cf+HH/hx/4hx/4cf9x/4cf+HH/Q+iM4Xf/hx/4cf9x/4cf9x/4cf9x/4cf9x/3H/hx/3H/cf+HH/cf9x/3H/hx/3E5RPe2uwhxiP9xj/cYj/cYj/cY/3GI/3GI/3GI/3GIj/cYj/cYiP9xiP9xiIj/cYgx4xS/HOuIiIiIiP9xiIiIiIiIiIiIiIiIiIiIgwzHewQ4iIcf+Icf+Icf+HH/iHH/hx/4hx/4cf+HH/iHH/hx/4N9w9uSPCcYj/cYj/cY/3GI/3GI/3GIj/cYj/cYiP9xiP86VjS3qcuIiIiIiIiP9xiIiIiIiIiIiIiIiIiCgyJhqc3Z7/cY/3GP9xj/cY/3GP9xiP9xj/cY/3GI/3GP9xiP9xiP9xiP9xiP9xiP9xiP8nhoYqt5ediIiP9xiIiIiIiIiI/3GIiIiIiIiIiIiIiIiIiIiIiIiIiIcf+IiIiIiIiIhx/4iIiIiHH/iIOpLHtm04cf+HH/hx/4cf9x/4cf+HH/hx/3H/hx/3H/hx/3H/hxNECYvL9nj/cY/3GP9xj/cY/3GP9xiP9xj/cYj/cY/3GI/3GI/3GI/z13UrSIrf9xiIj/cYiI/3GIiI/3GIiIj/cYiIiI/3GIiIg4XbG4ok6IiIiIiIiIiIiIiIiIiIiIiIiIiIiIcf+D0V2LPqJ3H/hx/4cf+HH/hx/4cf9x/4cf+HH/hx/3H/hx/3H/hx/3H/hx/3ExvXa/QomP9x/3GP9x/3GP9xj/cY/3H/cY/3GP9xj/cY/3GP9xj/cY/3EpBQcqj6+NiIj/cYiIj/cYiIiP9xiIiIj/cYiIiIiP9xiIiDPSxr0tOYiIcf+IiIcf+IiHH/iIhx/4iHH/iIcf+Ihx/zPzuL4MR/9x/3H/cf9x/3H/cf9x/3H/cf9x/3H/cf9x/3H/cY/3H/cf9x/3H/cY/3H/cf9xj/cf9x/3GP9x/3GP84+Ta5BsmI/3GIj/cYiP9xiIj/cYiI/3GIiP9xiIiP9xiIiI/3GIiIiP9xiIiIiP9xiIiIiIO55YtWGncf+Ihx/4iHH/iHH/iIcf+Icf+Ihx/4hx/4hx/4cf+Icf+Icf+HEqaF96mXoIiIiIiIcf+IiIiIiIcf+IiIiIcf+IiIgvjG0aJzkuiIiIiIiIiIiIiIcf+IiIiIiIiIhx/4iDcYyLnnN3H/hx/4cf+HH/cf+HH/hx/3H/hx/3H/hx/3H/hx/3H/g6ewi2hPdxj/cY/3GP9xj/cY/3GP9xiP9xj/cY/3GI/3GI/3GP9xiP9xiP9xiP89c5e0jGiIiIiIiIiIiIiIiIiIiIcf+IiIiDJ5576GGIhx/4cf+HH/hx/4cf+HH/hx/4cf+HH/hx/4cf9x/4cf+HH/cf+HH/cf+HH/cf+HH/cf+HH/cf9x/4cf9x/3H/hx/3H/cf9x/3H/hx/3H/cf9xMiO1vdxKcY/3GP9xj/cY/3GP9xj/cY/3GI/3GP9xiP9xj/cYj/cYj/cY/3GI/3GI/3GIj/cYj/cYiP9xiI/3GIj/cYiDwGBLT5+4iIiIiI/3GIiIiIiIiIiIiIiIiIiIiIiIiIhx/4iIiIiIiIiHH/g7ifa1dglx/4hx/4cf+HH/iHH/hx/4cf+HH/hx/4cf9x/4cf+HH/hx/3H/hx/4cf9x/4N2wIuZP3cf9xj/cY/3GP9xj/cY/3GP9xj/cY/3GP9xiP9xj/cY/3GI/3GP9xMQkVv/bqiIj/cYiIiIiP9xiIiIiIiP9xiIiIiESDPMfMiIiIiIiIiIiIiIiIiIiIiIiIiIiIiDIskb7TbnH/iIiIhx/4iIhx/4iIhx/4iIcf+IiHH/iIhx/4iDVrcryUjf+Icf+HH/iHH/hx/4cf+Icf+HH/hx/4cf+HH/hx/4cf9xOCNZt9ymcY/3GP9x/3GP9xj/cY/3GP9xj/cY/3GI/3GP9xj/cYj/cY/3GDbvhLkQe3GIiI/3GIiIiP9xiIiIiP9xiIiIiIiP80RyO9uNyIiIiIiIhx/4iIiIiIhx/4iIiIiHH/iDDw4bAfHocf+Ihx/4iHH/iIcf+Ihx/4iHH/iHH/iHH/iHH/iHH/iHH/iHH/hx/4hxMP/qvwAVcY/3GP9x/3GP9xj/cY/3H/cY/3GP9xj/cY/3GI/3GP9xj/cY/3GI/3GP9xg90/KzLA2Ij/cYiP9xiIj/cYiIj/cYiIj/cYiIiP9xiIiINXpiu4WdiIiIiIiIiIiIiIiIiIiIhx/4iIiIOhrXtuUocf+Icf+HH/hx/4hx/4cf+HH/hx/4cf+HH/hx/3H/Nbtyu0SNcf9x/3H/cf+HH/cf9x/3H/cf9x/3H/cf+HH/cf9x/3H/cf9x/3GP80pku9WbSP9xiIiI/3GIiIj/cYiIiIj/cYiIiIiIj/PpFIs263iHH/iIhx/4hx/4iHH/iIcf+Icf+Icf+Icf+Icf+Icf+HH/iHH/iHH/hx/4cf+Icf+HH/hx/4Ow0mtvLZ/3H/cf9x/3H/cf9xj/cf9x/3H/cf9xj/cf9x/3GP9x/3H/cYPWi3s5dIiP9xiI/3GIiI/3GIiI/3GIiI/3GIiIiP9xiIiIiP9xiIiINwiYufdnhx/4iHH/iIcf+Ihx/4hx/4hx/4iHH/iHH/iHH/hx/4hx/4hx/4cf+IcTo3MrXIzXH/hx/3H/hx/4cf9x/4cf9x/4cf9x/3H/hx/3H/hx/3H/cf9xIoysGvc1Pv+Icf+HH/hx/4cf+HH/hx/4cf+HH/hx/4cf+HH/hx/3H/g781i1DKdxj/cf9xj/cY/3GP9xj/cY/3GP9xj/cY/3GP9xj/cYj/cY/3E6Lve10QhxiIiIiIiIiIiIiIiIiIiIiIiIiIg50zm4LMb/iHH/hx/4cf+HH/hx/4cf+HH/hx/3H/hx/4cf9x/4cf+HH/LSbGGk2TnoiHH/iIiIiIhx/4iIiIcf+IiIhx/4iIiHH/iIhx/4iIcf+IiHH/iIcf+IiC51MhoorN5xiP9xiP9xiI/3GI/3GIj/cYj/cYiP9xiIj/cYOHN2uIyJiIiIiIiIiIiIcf+IiIiIiIiHH/iIiIiIcf+IiINqV3ulqIhx/4cf+HH/hx/4cf9x/4cf+HH/cf+HH/cf+HH/cf+HH/cf+HH/cf9x/zBjV7CsqHGP9xj/cY/3GP9xj/cY/3GP9xiP9xj/cY/3GI/3GI/3GP9xiP9xiP9xiP9xg7Lde10iiIiIiIiIiIiIiIiIiHH/iIiIiIiIhx/4iIiIgzXde9oiiHH/hx/4cf9x/4cf+HH/hx/3H/hx/4cf9x/4cf9x/4cf9x/4cf9x/3H/hx/3H/cTwH1LT4K/9x/3GP9x/3GP9x/3GP9x/3GP9xj/cf9xj/cY/3GP9xj/cY/3GP9xj/cY/3GP9xiP9xj/cY/3GI/3GP9xiP9xP932sSIJiIiIiIiIiIiI/3GIiIiIiIiIiHH/iIiIiIiIiIiD12d7OJiIcf+Icf+HH/iHH/hx/4cf+HH/hx/4cf+HH/hx/4cf+HH/hxIr5jGuQZzv9xiIiIiIiIiIiIiIiIiIiIiIiIiIiIiIiIiIiIiIcf+IiIiIiIhx/4iIiIhx/4iIiIPDIBtM3+iIhx/4iIcf+Ihx/4iHH/iIcf+Ihx/4hx/4MYJ1v32Khx/3H/hx/3H/hx/3H/hx/3H/cf9x/4cf9x/3H/cf+HH/cT5wk7KPbP9x/3GP9x/3H/cY/3GP9x/3GP9x/3GP9xj/cf9xj/cY/3GP9xj/OspxtzWO/3GI/3GP9xiP9xiP9xiP9xiP9xiP9xiP9xiEVtvLkkiI/3GIj/cYiI/3GIiP9xiIiP9xiIiI/3E+Z5aymGmIiIcf+IiIiIcf+IiIiHH/iIiHH/g5Bki3+bdx/3H/hx/3H/hx/3H/cf+HH/cf9x/4cf9x/3H/cf+HH/cf9x/3H/cf9x/3H/cf9x/4cf9x/yFWERoLnu6IiIcf+IiIiIiIiIiIiIcf+IiIiIiIcf+IiIiIcf+IiINxjUuecriHH/hx/4hx/4cf+HH/iHH/hx/4cf+HH/hx/4cf+HH/gjEnMa3tjOcYiIiIiIiIiIj/cYiIiIiIiIiIiIiIiIiDcz+LnMB3H/iHH/hx/4cf+HH/iHH/hx/4cf+HH/cf+HH/hx/4cf+HH/cf+HH/hx/3H/hxKhwIKm4/fXH/cY/3H/cY/3H/cY/3H/cY/3GP9x/3GP9xj/cY/3H/cY/3E+bEOxk7xxiP9xiI/3GI/3GIj/cYiP9xiIj/cYiP9xiIj/cYiIj/cYiIj/cYiIiP9xiIiIiP9xNCQYvNvniIhx/4iIcf+IiHH/iIcf+Ihx/4iHH/iIcf+Icf+DDsp7EjWP9x/3H/hx/3H/cf9x/3H/cf9x/3H/cf9x/3H/cf9xj/cf9x/3H/cf9x/3GP9x/3H/cY/3H/cf9xj/cf9x/3GP9x/3GP9x/3GP9xIsVzGuOoznH/iIcf+Icf+Ihx/4hx/4hx/4hx/4hx/4hx/4hx/4cf+Icf+HH/iHH/hx/4cf+HH/g9Pcazwjlx/3H/cf9x/3GP9x/3H/cf9xj/cf9x/3GP9x/3GP9x/3GP9x/z7MQ7MzvI/3GP9xiP9xiP9xj/cYj/cYj/cYj/cYiP9xiP9xiI/3GISmysWTVxiIj/cYiI/3GIiI/3GIiIj/cYiIiP9xiIiIiP9xiIiIiIgzMQe+zvj/iIhx/4iIhx/4iHH/iIhx/4iHH/iIcf+Ihx/4hx/4hx/4hx/4iHH/hx/4hx/4hx/4cf+Icf+HH/iHH/hx/4cf+HH/hx/z9IxLG3O3H/cf9x/3H/cf9x/3H/cf9x/3H/cf9x/3H/cf9x/3H/cY/3H/cf9x/3H/cY/3H/cf9xj/cf9xj/NdR1vCuKj/cYiP9xiP9xiI/3GI/3GIj/cYiI/3GIj/cYiI/3GIiP9xOYDXt38oiIiIhx/4iIiIcf+IiIhx/4iIhx/4iIhx/4iHH/iIhx/4iHH/iIcf+Ihx/4iDLCNr49yXH/cf+HH/cf9x/4cf9x/3H/hx/3H/cf9x/3H/cf+HH/cf9x/3H/cf9x/3H/cf9x/3H/cf9x/3H/cY/3H/cf9x/3H/OCFkud6b/3GP9xj/cY/3GI/3GP9xiP9xj/cYj/cYj/cYj/cYj/cYj/cYiP9xiP9xiI/3GIj/cYiP9xiIj/cYiI/3GIg6u6a3RFn/iIiIiIiIiHH/iIiIiIcf+IiIiHH/iIiIcf+IiIcf+IiHH/iIhx/4iIO5VWtWqpcf+HH/cf+HH/hx/3H/hx/3H/cf+HH/cf+HH/cf9x/3H/hx/3H/cf9x/3H/hx/3H/cf9xPTIHss34cY/3GP9xiP9xj/cYj/cYj/cYj/cYj/cYj/cYj/cYj/cYiP9xiP9xiI/3GIMKMXsGzoiIiIiIiIiIcf+IiIiIiIiHH/iIiIiHH/iIiIhx/4g0I8i83DeHH/cf+HH/cf+HH/cf9x/4cf9x/3H/hx/3H/cf9x/3H/hx/3H/cTRXZryomY/3GP9xj/cY/3GP9xj/cYj/cY/3GI/3GP9xiP9xiP9xiP9xiP9xiP9xiP9xiI/3EiDfAa7yD+iHH/hx/4hx/4cf+HH/hx/4cf+HH/hx/4cf+HH/cf+HH/g94fy0HgOI/3GI/3GI/3GIj/cYiP9xiI/3GIj/cYiI/3GIiP9xiIOuRlthuaiIiIcf+IiIiIiIiIiIiHH/iIiIiIhx/4iIiIhx/4iIiHH/iDly17iNKP9x/4cf+HH/cf+HH/cf+HH/cf+HH/cf9x/4cf9x/3H/hx/3H/cTPJV702qI/3GP9xiP9xj/cY/3GI/3GP9xiP9xj/cYj/cYj/cYj/cYj/cYj/cYiP9xiP9xiI/3GIj/cYiI/3GDDHhbBIeoiIiIiIiIiIiIiIcf+IiIiIiIiIiHH/iIiIiIhx/4iIiIhx/4iIiHH/iIiHH/iIiHH/iIhxPOnEsxY7cf+HH/hx/4cf+HH/hx/3H/hx/4cf+HH/cf+HH/hx/3H/hx/3H/hx/3H/hx/3H/cf+HH/cf9x/4cf9x/3H/cf8/UyaxrNlxj/cf9xj/cY/3GP9xj/cYj/cY/3GP9xj/cYj/cY/3GI/3GP9xiP9xiP9xiP9xiP9xiI/3GI/3GIj/cYj/cYNa2mu1JZiIiIiIiIcf+IiIiIiIiIiIiHH/iIiIiIhx/4iIiIhx/4iIM7sjvkTc/4hx/4hx/4hx/4hx/4hx/4hx/4hx/4cf+Icf+HH/hx/4hx/4cf+HH/hx/4cf+HH/hx/4cf+HH/cf+HH/hx/4cf9x/4cf9x/4cf9x/4cf9x/4cf9x/3H/hx/3H/cf9x/4cf9x/3H/cf9x/3H/g+EESz77v/cY/3H/cY/3H/cY/3GP9xj/cY/3H/cY/3GP9xj/cY/3GI/3GP9xj/cY/3GI/3GP9xiP9xiP9xiP9xiP9xiP9xiP9xiP9xiI/3E9iNOzdyyIiI/3GIiIiIiIiP9xiIiIiIiIiIiIiEyCLEfdiIiIiIiIiIiIiIiIiIiHH/iIiIiIiIcf+IiIiIhx/zw+TrTBsXH/cf9xj/cf9x/3H/cY/3H/cf9xj/cf9x/3GP9x/3GP9x/3GP9x/3GP9xj/cf9xj/cY/3GP9xj/cY/3GP9xj/cY/3GP9xj/cY/3GI/3GP9xiP9xj/cYj/cYj/cYj/cYj/cYj/cYj/cYiP8+KPKz1w3/cYiIiI/3GIiIiI/3GIiIiIiIj/cYiIiDU017vLKIhx/4iHH/iIcf+Icf+Ihx/4hx/4hx/4hx/4hx/4cf+Icf+HH/iHEz77a8EElx/3H/cf9x/3H/cf9x/3H/cY/3H/cf9x/3H/cY/3H/cf9x/3GP9x/3GP9x/3H/cY/3H/cYNouluXRacYiP9xiP9xiI/3GIiP9xiI/3GIiP9xiIiP9xiIiP9xiIiI/3GIiIiI/3GIiIiDNqR72VuIhx/4iIhx/4iIcf+IiHH/iIcf+Ihx/4iHH/iHH/iIcf+Icf+Icf+Icf+Icf+Icf+Icf+HH/iHH/hx/4cf+HH/iHH/hx/4PfOTswxscf9x/3H/cf9x/4cf9x/3H/cf9x/3H/cf9x/3H/cf9x/3H/cf9x/3H/cf9x/3H/cf9x/3GP9x/3H/cf9xj/cf9x/3GP9xOx+mtOBZcYiP9xiI/3GIj/cYiP9xiIj/cYiI/3GIiI/3GIiI/3GIiIj/cYiIiIj/cYiIiIiIj/cYiIiIiIiDn3w7cIPIiIiIhx/4iIiIhx/4iIiHH/iIiHH/iIiHH/iIhx/4iIcf+Ihx/4iHH/iIcf+Ihx/4hx/4iHH/iDnDFrc86XH/cf9x/4cf9x/3H/cf9x/4cf9x/3H/cf9x/3H/cf9x/3H/cf9x/3H/cf9x/3H/cf9x/3H/cY/3H/OpIGt235iP9xj/cYj/cYj/cYj/cYiP9xiP9xiI/3GIj/cYiP9xiI/3GIiP9xiIj/cYiIj/cYiIj/cYiIiP9xiIiDFgl7+faHH/iIiHH/iIiHH/iIhx/4iIcf+Ihx/4iHH/iIcf+Ihx/4NtIGuy35/3H/hx/3H/cf+HH/cf9x/4cf9x/3H/cf+HH/cf9x/3H/cf9x/3H/cf9x/3H/cf9x/3H/cf9x/3H/cTFWB7+p+P9xiP9xiP9xiP9xiP9xiI/3GI/3GIj/cYiP9xiINHDlvI8aiIiIiIiIiIiIcf+IiIiIiIiIiIhx/4iIiIiIcf+IiIiIcf+IiIhx/4iIhx/4iIhx/4iIcf+IiHH/iIcf+Ihx/4iHH/iHH/iIcf+Icf+Icf+Icf+INfRFvAu6/4cf9x/3H/hx/3H/cf9x/4cf9x/3H/cf9x/3H/cf9x/4cf9x/3E5M4i2zHdxiP9xiP9xiP9xiI/3GIj/cYiP9xiI/3GIiP9xiIj/cYiIj/cYiIj/cYiIiP9xiIiIj/cYiIiIiI/3GIOo/FtnA6iHH/iIiIcf+IiIcf+IiIcf+IiHH/iIhx/4iHH/MtQWvivpcf+HH/hx/3H/hx/3H/hx/3H/cf+HH/cf9x/4cf9x/3H/cf+HH/cf9x/3H/cf9x/3H/cf+HH/cf9x/3H/cf9xg5uSe3Rtj/cYj/cYj/cYj/cYj/cYj/cYiP9xiP9xiI/3GIj/cYiP9xiIj/cYiI/y9j9BopwL5x/3H/cf9x/3H/cf9x/3H/cf9x/3H/cf9x/3H/cf9x/3H/cf9xN2wYuZPn/3GIj/cYj/cYiI/3GIj/cYiI/3GIiP9xiIiP8104O8LHyIiIiIiIiIiIiIiIiIiIiIiIiIiCajOBq1zH6I/3GI/3GIj/cYiP9xiI/3GIj/cYiI/3GIiP9xNMb2vDkJiIiIcf+IiIiIiHH/iIiIiHH/iIiIcf+IiIhxOzP1tcwK/4cf+HH/hx/4cf9x/4cf+HH/hx/3H/hx/4cf9x/4cf9x/4cf9x/4cf9x/3H/hx/3H/cf+HH/MDB3sd+Ij/cY/3GP9xj/cY/3GI/3GP9xj/cYj/cYj/cYj/cY/3GI/3GIj/cYj/cYj/cYiP9xiDY+pbrBWoiIiIiIiIiIiIiIiIiIiIiIiIiIiIiIcf+IiIiIiIhx/4iIiIhxL1mHGgpnjnGIiP9xiI/3GIiI/3GIiP9xiIiP9xiIiIj/cYiIiI/3GIiIiINz1busKk/4cf+Icf+Icf+HH/iHH/hx/4cf+HH/hx/4hx/4cf9x/4cf+DUKT7z1sIiP9xiIj/cYiI/3GIiP9xiIiP9xiIiI/3GIQeuc8UaIiP9xiIiIiIiIj/cYiIiIiIiIiIiIiIiIiIiIiIiIiIg/EJax72mIcf+Icf+Icf+Icf+Icf+Icf+HH/iHH/hx/4cf+Icf+HH/hx/4cf+HH/hx/4cf+HH/hx/4cf9x/4cf+HH/cf+HH/hx/3H/hx/3H/hx/3H/cf+HH/cTdxd7mOiP9xj/cY/3GP9xj/cY/3GI/3GP9xj/cYj/cY/3GI/3GI/3GDBjRLCsu4iIj/cYiIiIj/cYiIiIiP9xiIiIiIiIiIj/Re/MwQOIiIiIiIiIiIiIiIhx/4iIiIiIiIiINhqUuuVrcf+Icf+Ihx/4hx/4hx/4hx/4hx/4cf+Icf+Icf+HH/iHH/hx/4cf80/Wa9Apn/cf9x/3H/cY/3H/cf9x/3H/cf9xj/cf9x/3H/cY/3H/cf9xj/cf9xj/cf9xj/cf9xj/cf9xj/cY/3GP9x/3GP9xj/cY/3GP9xMLwnsFPYiP9xiIiIj/cYiIiIiIj/cYiIiIiIiIiIiIj/cYiIiIiIiIiIiINugmuxfZ/4hx/4iHH/iHH/iIcf+Icf+Icf+Icf+Icf+HH/iHH/hx/4hx/4cf+HH/hx/4MWplv5Wacf9x/3H/cf9x/3H/cf9x/3H/cf9x/3H/cf9xj/cf9x/3H/cf9xj/cf9x/3GP9x/3H/cY/3H/cY/3H/cY/3GP9x/3GP9xj/cf9xj/cY/3GP9xMddFvyi6iP9xiIj/cYiI/3GIiI/3GIiIj/cYiIiP9xiD4tyLLSN3H/iIhx/4iIcf+Ihx/4iHH/iIcf+Icf+Icf+Ihx/4gviSMaJ23OiI/3GIiI/3GIiP9xiIiP9xiIiI/3GIiIiI/yAT4Eo/wfuI/3GIiP9xiIj/cYiIj/cYiIiP9xiIiD7IRbI3uoiIiIiIiHH/iIiIiIcf+IiIiHH/iIiINl3nuqIYcf9x/4cf9x/4cf+HH/cf9x/4cf9x/4cf9x/3H/hx/3H/cf+HExyVm/Nqb/cYj/cYj/cYj/cYj/cYj/cYiP9xiI/3GIj/cSPN7ErzITuIcf+IiIiIhx/4iIiHH/iIiIcf+IiIcThJp7e2WHH/hx/3H/hx/3H/hx/3H/hx/3H/cf+HH/cf9x/4cf9x/3H/cf9x/4cf9x/3H/cf9x/3H/cf9x/3H/cf9x/3H/cf9x/3H/cf9xIfVzGvCozoiIiHH/iIiIcf+IiIcf+IiHH/iIhx/yKpyToGY2yIiIj/cYiIiIiI/3GIiIiIiIiIiP9xiIiDvK4rU1HYiHH/iIiIiIhx/4iIiIcf+IiIiHElpawqxaU9/3H/cf9x/4cf9x/3H/cf9x/3H/cf9x/3H/cf9x/3H/cf9x/3EtD3QaPwi+iHH/iIiHH/iIhx/4iIcf+Ihx/4iHH/iINjrtusUScY/3GP9xj/cf9xj/cY/3GP9xj/cY/3GP9xj/cYj/cY/3GP9xKxu1Sm5Eq3GI/3GI/3GIj/cYiP9xiIj/cYiP9xiIj/cYiIj/cYiIj/cYiIhLhUxXq4iI/3GIiIiIj/cYiIiIiIiIiI/3GIOrGVt05q/4iIhx/4iIhx/4iIcf+Ihx/4iHH/iIcf+DyxJ7VO2P9x/4cf9x/3H/hx/3H/cf9x/3H/cf+HH/cf9x/3H/cf9x/3H/cf9x/3H/cf9x/3H/cf9x/3GP9x/3H/cf9x/3GP9x/3H/cY/3H/cf9xj/cf9xj/cf9xj/cf9xj/cf9xj/P5Jmsm2Zj/cYiI/3GIiP9xiIiP9xiIiP9xiIiIj/cYiIiIj/cYiIiIiIiP9xiIg0avW8lQqIhx/4iIhx/4iIcf+IiHH/iIhx/4iHH/iIcf+Ihx/4hx/4hx/4hx/4iHH/hx/4hx/4hx/4cf+IcTi31bdIKocf9x/3H/cf9x/3H/cf9x/3H/cf9x/3H/cf9x/3H/cf9xj/cf9x/3H/cf9xj/cf9x/3GP9x/3H/cY/3H/cY/3H/cY/3EyILS+30uI/3GIj/cYj/cYiP9xiP9xiI/3GIiP9xiI/3GIiP9xiIiP9xiIiP9xiIiI/3GIiIiP9xiIiIiIMODzsC8Mhx/4iIiIiIiIhx/4iIiIiIcf+IiIiHH/iIiIcf+IiIcf+IiHH/iIhx/4iIcf+Ihx/4iHH/g+wVayPqmHH/cf+HH/cf9x/4cf9x/3H/hx/3H/cf9x/4cf9x/3H/cf9x/3H/cf9x/3H/cf88fua1gRn/cYj/cY/3GI/3GI/3GI/3GI/3GI/3GI/3GIj/cYj/cYiP9xiI/3GIj/cYiI/zwEpbX7WoiIiIiIhx/4iIiIiIiIiIiIcf+IiIiIiIcf+IiIiIcf+IiIhx/4iIg+t5aySGlx/4cf+HH/hx/3H/hx/4cf+HH/cf+HH/cf+HH/cf+HH/cf+HH/cf9x/4cf9x/zZOp7qxWHGP9xj/cYj/cY/3GP9xiP9xj/cYj/cYj/cY/3GI/3GI/yR+7hroER6P9xj/cY/3GP9xiP9xj/cYj/cY/3GI/3GI/3GP9xiDDlPrAqwYhx/4iIcf+Ihx/4iHH/iHH/iIcf+Icf+Icf+Icf+Icf+Icf9DS4zbR4hx/4cf+HH/iHH/hx/4cf+HH/hx/4cf9x/4cf+HH/hx/3H/hx/4cf9x/4cf9xPGw1tJPK/3H/cf9xj/cf9x/3GP9x/3GP9x/3GP9x/3GP9xj/cf9xj/cY/3GP9x/3GP9xj/cY/3GP9xj/cYj/cY/3GP9xj/cYj/cYPLcYtEjniIj/cYiIiIiIiIiIiIiIiIhx/4iIiIiIiIPGiytJdNhx/4iIhx/4iIcf+Ihx/4iIcf+Ihx/4iHH/iHH/iIcf+Icf81cJG8j27/iHH/hx/4cf+HH/iHH/hx/4cf+HH/cf+HH/hx/4cf+HH/cf+HH/NT3GvMI5/3GP9x/3GP9x/3GP9x/3GP9xj/cf9xj/cY/3GP9xj/cY/3GP9xj/cY/3GP9xj/cYj/MdU3sDrIiIiIiI/3GIiIiIiIiIiIiIiIiIiIiIiIiIiIiIiIiIJMY1KtOcrYiIhx/4iIcf+Ihx/4iIcf+Ihx/4iHH/iHH/iIcf806sy8FTNx/3GP9xj/cf9xj/cY/3GP9x/3GP9xj/cY/3GP9xP0UBsbr+j/cYj/cYj/cYj/cYj/cYj/cYj/cYj/cYiP9xiD7ZqbMmVv+IiIiIhx/4iIiIcf+IiIhx/4iIhx/4iIcf+IiHH/iIhx/4iHH/iIcf+Ihx/4hx/4iHH/iHH/g61Xm3KoaP9x/3H/cf9x/3GP9x/3H/cf9xj/cf9x/3GP9x/3GP9x/3GP88iRi1duf/cYiIj/cYiIiP9xiIiIiP9xiIiIiI/3GIiIiIiIg2oQq6XvWIcf+Icf+Icf+HH/iHH/hx/4hx/4cf+HH/hx/4cf+Icf+HH/cf+HH/hx/4cf+HH/cf+HH/hx/3E8MBOzz+yHH/cf9x/3H/cf9x/3H/cf9xj/cf9x/3H/cf9x/3H/cY/3H/cf9x/3GP9x/3H/cY/3H/cY/3H/cY/3H/cY/3H/cY/3GP9x/3GP9xj/cY/3GP9xj/Nicku9jbiP9xiI/3GIj/cYiI/3GIiP9xiIiP9xiIiP9xiIiI/3GIiIiI/3GIiIiIj/cYiIiIiIiIiIhN3JwyNoiIiIiIiIiIiIiIiHH/iIiIiIiIPHNytIyNiIcf+IiIcf+IiHH/iIcf+IiHH/iIcf+Ihx/4hx/4iHH/g6qsK2VT1x/4cf+HH/hx/4cf+HH/hx/4cf9x/4cf+HH/cf+HH/cf+DygUrRfrXH/cf9x/4cf9x/3H/cf9x/3H/cY/3H/cf9x/3H/cf9x/3H/cY/3H/cf9x/3GP9xNSzSu9Mtj/cY/3GP9xj/cY/3GP9xiP9xj/cY/3GI/3GI/3GP9xiP9xiP9xiP9xiP9xiI/3GI/3GIj/cYiP9xiIj/cYiP9xiIj/cYiIj/cYiIj/cYiIiP9xiIiIiP9xiIiIg1ixW7dOqIiIiIhx/4iIiIhx/4iIiHH/iIiHH/iIhx/4iIhx/4iHH/iIhx/4iHH/iHH/iIcf+Icf+Ig19hG7Ce6HH/iHH/hx/4cf+Icf+HH/hx/4cf+HH/hx/4cf+HH/hx/4cf9x/4cf+HH/hx/3H/hx/3H/hx/3H/hx/3H/cf+HH/cf9x/4cf9x/3H/cf+HH/cf9x/3H/cf9x/3H/cf9x/3H/cf9x/3H/cf9x/3H/cf9x/3H/cf9x/3GP9x/3H/cf9xNgGRuv5u/3GP9x/3GP9xj/cf9xj/cY/3GP9xj/cY/3GP9xj/cYOQGRt/5u/3GP9xiP9xiI/3GI/3GI/3GIj/cYiP9xiI/3GIj/cYiI/3GIiP9xiIiP9xiIiP9xiIiI/3GIiIiIPdBSsy+tiIiIiIiIiIiIiIiHH/iIiIiIiIiIiIhx/4iIiIiIhx/4iIiIcf+IiIiHH/iIiHH/iIiHH/iIhx/4iHH/iIhx/4iHH/g5w3K3PI1x/4cf+Icf+HH/hx/4hx/4cf+HH/hx/4cf+HH/cf+HH/hx/4cf9xT2EcGe7/hx/3H/hx/3H/hx/3H/hx/3H/cf+HH/cf9x/4cf9x/3H/cf9x/4cf9x/3H/cf9x/3H/cf9x/3H/cf9x/3H/cf9x/3H/cf9xj/cf82RYK7un3/cY/3H/cY/3GP9xj/cY/3GP9xj/cY/3GP9xj/cY/3GP9xiP9xj/cY/3GI/3GI/3GI/3GP9xiP9xiI/3GI/3GI/3GIj/cYiP9xiI/3GIiP9xiI/3GIiI/3GIiI/3GIiI/3GIiIiP9xiIiIiP9xiIiDgi47jdHIiIiHH/iIiIiIiIcf+IiIiIcf+IiIiHH/iIiIcf+IiHH/iIiHH/iIhx/4iHH/iIcf+Ihx/4iHH/iHH/iDRcVLyjq4cf9x/4cf+HH/cf+HH/cf+HH/cf+HH/cf9x/4cf9x/3H/hx/3H/cf9x/3H/hx/3H/cf9x/3H/cf9x/3H/cf9x/3H/cf9x/3H/cf9x/3H/cf9xj/cf9x/3H/cY/3H/cf9x/3E4/aO3AlxxiP9xj/cY/3GI/3GP9xiP9xiP9xiP9xj/cYiP9xiP9xiP9xiI/3GIj/cYiP9xiI/3GIiP9xiIj/cYiI/3GIiIj/cYiIiP9xiIiIj/cYiDoOo7bxXIiHH/iIiIiIiIiIiHH/iIiIiIhx/4iIiIhx/4iIiHH/iIiHH/iIiHH/iIhx/4iHH/iIhx/4iHH/iD/WU7IprP+HH/hx/4cf+HH/hx/4cf+HH/hx/4cf9x/4cf+HH/cf+HH/cf+HH/cf+HH/cf+HH/cf9x/4cf9x/3H/cf+HH/cf9x/3H/cf9x/3H/cf+HH/cf9x/3H/cTqj9rVcCXGI/3GI/3GP9xiP9xiP9xiP9xiP9xiI/3GIj/cYj/cYiP9xiIj/cYiP9xiIPRfRs+guiIj/cYiIiIiI/3GIiIiIiIiIiIj/cYiIiIiIiIiIiIiIiIiIhx/4iIiIiIiIiIhx/4iIiIiIcf+IiIiIcf+IiIhx/4iIhx/4iIhx/4g9CvGz9Q6HH/iHH/iHH/iHH/iHH/iHH/iHH/hx/4hx/4cf+HFJm4x2R/+HH/hx/4cf+HH/hx/3H/hx/4cf9x/4cf+HH/cf+HH/cf+HH/cf+HH/cf9x/4cf9x/3H/hx/3H/cf9x/3H/hx/3H/cf88tcG1Sj7/cf9x/3H/cf9xj/cf9x/3H/cY/3H/cY/3H/cf9xj/cf9xj/cY/3H/cY/3GP9x/3GP9xj/cY/3GP9xj/cY/3GP9xj/cY/3GP9xiP9xj/cYj/cY/3GI/3GI/3GI/3GI/3GI/3GI/3GIj/cYiP9xiP9xiIj/SLhslHmI/3GIiP9xiIiP9xiIiI/3GIiIiP9xiIiIiI/3GIiIiIiIj/cYiIiIiIiIiIiIiIiIiIiIiIiIiIiIiIiIiHH/iIiIiIg3m4O5ZHyHH/iIcf+Ihx/4hx/4iHH/iHH/iIcf+Icf+Icf+HH/iHH/iHH/hx/4hx/4cf+HH/hx/4hx/4cf+HH/hx/4cf9x/4cf+HH/hx/3H/hx/4cf9x/4cf9x/4cf9x/4cf9x/4cf9x/3H/cf+HE7uCG1R97/cf9x/3H/cf9x/3H/cf9x/3H/cf9x/3H/cf9x/3GP9x/3H/cf9xj/cf9x/3GP9x/3H/O0cRtbjucY/3H/cY/3GP9xj/cY/3GP9xj/cY/3GP9xj/cY/3GP9xiP9xj/cYj/cY/3GI/3GI/3GI/3GI/3GIPgBCsv+9/3GIiI/3GIiI/3GIiIj/cYiIiI/3GIiIiIj/cYiIiIiIiIj/cYiIiIiIiIiIiIiIiIiIiIiIiIiIiIhx/4iIiIiIiIhx/4iIiIiHE+E6Sy7Fv/iHH/iHH/iHH/iHH/hx/4hx/4cf+Icf+HH/hx/4cf+HH/hx/4cf+HH/hx/4cf+HH/hx/3H/hx/4cf9x/4cf9x/4cf9x/4cf9x/3E95cGyGj5x/3H/cf9x/3H/cf9x/3H/cf9x/3H/cf9x/3H/cf9xj/cf9x/3H/cY/3H/cf9xj/cf9x/3GP9x/3GP9x/3GP9x/3GP9xj/cf9xj/cY/3GP9xj/cY/3GP9xj/cY/3GP9xj/cY/3GI/3GP9xiP9xj/cYj/cYj/cYj/MnBFv4+6iIj/cYiIiIiIiIj/cYiIiIiIiIiIiIiIiIiIiIiIiIiIiIiIcf+IiIiIiIiINyCBud9+iIhx/4iIhx/4iIcf+IiHH/iIhx/4iHH/iIcf+Icf+Ihx/4hx/4iHH/iHH/iHH/hx/4hx/4hx/4cf+Icf+HH/hx/4hx/4cf+HH/hx/4cf+HH/hx/3H/hx/4cf+HH/cf+HH/cf+HH/hx/3H/hx/3H/OAbBufk+/3H/cf+HH/cf9x/3H/cf9x/3H/cY/3H/cf9x/3H/cf9x/3GP9x/3H/cf9xj/cf9x/3GP9x/3H/cY/3H/cY/3H/cY/3GP9x/3GP9xj/cf9xj/cY/3GP9xj/cY/3GP9xj/cY/3GI/3GP9xj/cYj/cYj/cY/3E5lLG3a06P9xiI/3GIj/cYiP9xiIj/cYiI/3GIiI/3GIiIj/cYiIiP9xiIiIiI/3GIiIiIiIj/cYiIiIiIiIiIiIiIiIiIiIiIiIiIiIiIiDsVtLXqS4cf+Ihx/4iHH/iIcf+Icf+Icf+Ihx/4hx/4cf+Icf+Icf+Icf+HH/hx/4hx/4cf+HH/hx/4cf+HH/hx/4cf+HH/hx/4cf+HH/cf+HH/hxOaSxtltOcf+HH/cf9x/3H/hx/3H/cf9x/3H/cf9x/3H/cf9x/3H/cf9x/3H/cf9x/3H/cY/3H/cf9x/3H/cY/3H/cf9xj/cf9x/3GP9x/3GP9x/3GP9x/3GP9xj/cf9xj/cY/3GP9x/3GP9xj/cY/3GP9xj/cYj/cY/3GP9xiP83x5K6OG2Ij/cYiP9xiIj/cYiI/3GIiP9xiIj/cYiIiP9xiIiI/3GIiIiI/3GIiIiIiI/3GIiIiIiIiIiIiIiI/3GIiIiIiIhx/4iIMSnhv9YeiHH/iIiIiHH/iIiIhx/4iIhx/4iIhx/4iIcf+IiHH/iIcf+Ihx/4iHH/iIcf+Icf+Icf+Ihx/4hx/4cf+Icf+Icf+HH/iHH/hx/4hx/4cf+HH/hx/4cf+HH/hx/4cf+HH/hx/3H/hx/4cf9x/z/4IbIH3v+HH/cf9x/4cf9x/3H/cf+HH/cf9x/3H/cf9x/3H/cf+HH/cf9x/3H/cY/3H/cf9x/3H/cf9x/3H/cY/3H/cf9x/3H/cY/3H/cf9xj/cf9xj/cf9xj/cf9xj/cf9xj/cY/3H/cY/3GP9xj/cY/3GP9xj/cY/3GP8+ejGyhc5xiP9xj/cYj/cYj/cYj/cYiP9xiP9xiI/3GI/3GIj/cYiI/3GIj/cYiIj/cYiI/3GIiI/3GIiIiP9xiIiIj/cYiIiIiI/3GIiIiIiIiIiIiP9xiIiIiIiIiIiIiIiIiIcf+IiIiIiIiIiIhx/4iIiIiIcf+IiIiIcf+IiIhx/4iIhx/4iIhx/4iIcf+Ihx/4iIcf+Ihx/4iHH/iHH/iIcf+Icf+Icf+Icf+Icf+Icf+HH/iHH/hx/4hx/4cf+HFIcRyI7v+HH/iHH/hx/3H/hx/4cf+HH/hx/3H/hx/4cf9x/4cf9x/4cf9x/4cf9x/4cf9x/3H/hx/3H/cf9x/4cf9x/3H/cf9x/3H/hx/3H/cf9x/3H/cf9x/3H/cf9x/3GP9x/3H/cf9x/3H/cY/3H/cf9x/3GP9x/3H/cY/3H/cY/3H/cY/3H/cY/3H/cY/3GP9x/3GP9xj/cY/3GP9xj/cY/3GP9xj/cY/3GP9xj/cYj/cYTWQ8Kbxxj/cYj/cYj/cYj/cYj/cYj/cYiP9xiP9xiI/3GIj/cYiI/3GIj/cYiI/3GIiI/3GIiI/3GIiIiP9xiIiIj/cYiIiIiIj/cYiIiIiIiIiIiP9xiIiIiIiIiIiIiIiIhx/4iD8MQbHzvoiIiIcf+IiIiIcf+IiIhx/4iIiHH/iIhx/4iIcf+IiHH/iIcf+Ihx/4iHH/iIcf+Icf+Ihx/4hx/4hx/4cf+Icf+Icf+HH/iHH/hx/4hx/4cf+HH/hx/4cf+HH/M20FvpL6/3H/cf9x/3H/cf9x/3H/cf9x/3H/cf9xj/cf9x/3H/cf9xj/cf9x/3GP9x/3GP9x/3GP9x/3GP9x/3GP9x/3GP9xj/cY/0HobPF5cY/3GP9xj/cY/3GI/3GP9xj/cYj/cY/3GI/3GP9xiP9xNNBCuy+9cYiP9xiIj/cYiI/3GIiI/3GIiIj/cYiIiP9xiIiIiI/3GIiIiIiI/3GIiIiIiIiIiIiIiIPQKRs/1uiIiIiIcf+IiIiIiIcf+IiIiIhx/4hGwdyj4oiIhx/4iIcf+IiHH/iIcf+Ihx/4iHH/iIcf+Icf+Ihx/4hx/z0aF7Pl6HH/cf9x/3H/cf9x/3H/cf9x/3H/cf9x/3H/cf9x/3H/cf9x/3H/cY/3H/cf9x/3H/cY/3H/cf9xj/NQ8IvPD3iIj/cYiI/3GIiI/3GIiI/3GIiIj/cYiIiD+IRrF3uXH/iIiIiHH/iIiIcf+IiIcf+IiIcf+IiHH/iIhx/4iHH/iIcf+Ihx/4iHH/iHH/iHH/iHH/iHH/iHH/iHH/iHH/hx/4hx/4cf+HH/iHH/hx/4cf+HH/g1glK8fa3/cf+HH/cf+HH/cf9x/4cf9x/3H/cf9x/4cf9x/3H/cf9x/3H/cf9x/3H/cf9x/3H/cf9x/3H/cf9x/3H/cf9xj/cf9x/3H/cY/3H/cf9x/3GP9x/3GP9x/3GP8yPDS/w8v/cYj/cYj/cYj/cYj/cYiP9xiP9xiI/3GIj/cYiP9xiI/3GIiP9xiIj/cYiIj/cYiIiP9xiIiI/3GIiIiIj/cTG2tL9JS4iIiIiIiHH/iIiIiIcf+IiIhx/4iIiHH/iIiHH/iIhx/4iIcf+Ihx/4iHH/iIcf+Ihx/4hx/4iHH/iHH/iHH/iHH/hx/4hx/4hx/4cTmvIrdQ3f+HH/hx/3H/hx/4cf9x/4cf9x/4cf9x/4cf9x/3H/hx/3H/cf+HH/cf9x/3H/cf+HH/cf9x/3H/cf9x/3H/cf9x/3H/cf9x/3H/cf9x/3H/cf9xj/cf9x/3H/cf9xj/cf9x/3E8JGK0253/cf9xj/cY/3GP9xj/cY/3GI/3GP9xj/cYj/cY/3GI/3GP9xiP9xiP9xiP9xiP9xiP9xiI/3GIj/cYj/cYiI/3GIj/cYiI/3GIiP9xiIiP9xiIiP9xiIiIj/cYiIiIj/cYiEzyLEDdiIj/cYiIiIiIiIiIiIiIiIiIiIiISnQ8aLyIiIiIiIiIiIiIcf+IiIiIiIhx/4iIiIhx/4iIiHH/iIiIcf+IiHH/iIiHH/iIcf+IiHH/iIcf+DWcNLtjy3H/hx/4cf+HH/hx/4cf9x/4cf+HH/cf+HH/cf+HH/cf+HH/cf+HH/cf9x/4cf9x/3H/cf+HH/cf9x/3H/cf9x/3H/hx/3H/cf9x/3H/cf9x/3H/cY/3H/cf9x/3H/cf9x/3GP8yUUK/rr3/cY/3H/cY/3GP9xj/cf9xj/cY/3GP9xiP9xj/cY/3GP9xiP9xj/cYj/cY/3GI/3GI/3GI/3GI/3GI/3GIj/cYj/cYiP9xiI/3GIj/cYiI/3GIiP9xiIiP9xiIiP82QsO7vTyIiIiIiIiIiIiIiIhx/4iIiIiIiIiIhx/4iIiIiHH/iIiIiHH/iIiIcf+IiIcf+IiIcf+IiHH/iIhx/4iHH/iIcf+Ihx/4hx/4iHH/iHH/iHH/g19xG7CO6HH/iHH/hx/4cf+HH/hx/4cf+HH/hx/4cf+HH/hx/4cf9x/4cf+HH/cf+HH/cf+HH/cf+HH/cf+HH/cf9x/4cf9x/3H/cf+HH/cf9x/3H/cf9x/zNhdL6ei/9xj/cf9xj/cY/3H/cY/3GP9xj/cY/3GP9xj/cY/3GP9xiP9xj/cY/3GI/3GI/3GP9xiP9xiP9xiP9xiP9xiP9xiI/3GDX9tbsCSoiIiIiIiIiIiIiIiIiIiIiIiIiIiIiIhx/4iIiIiIiHH/iIMp52vmGJcf+HH/hx/4hx/4cf+HH/hx/4cf+HH/hx/4cf+HH/cf+HH/hx/3H/hx/4cf9x/4cf9x/4cf9x/3H/hx/3H/cf+HH/cf9x/3H/hx/3H/cf9x/3H/cf9x/3H/hx/3H/cf9x/3H/cY/zqJIbZ23nH/cf9xj/cf9x/3GP9x/3GP9x/3GP9x/3GP9x/3GP9xj/cf9xhAgRwI7v9xj/cY/3H/cY/3GI/3GP9xj/cY/3GP9xiP9xj/cYj/cY/3GINbSUu0triIiP9xiIiIj/cYiIiIiI/3GIiIiIiIiIiI/3GIiIiIiIiIiIiIiIiIiIiIcf+IiIiIiIiIiIcf+IiIiIiD+twrFSPXH/iIcf+Ihx/4iHH/iHH/iIcf+Icf+Icf+Icf+Icf+Icf80sMi9Tzf/cf9xj/cf9x/3H/cY/3H/cf9xj/cf9x/3GP9x/3GP9x/3GP9xj/cf9xOjFXtc6ocYiIj/cYiIiP9xiIiIj/cYiIiIj/cYiIiIiIiI/3GIiIiIiIiIiIiIiIiIiIiIiIiIiIiIgy07a+LEmHH/iHH/iHH/hx/4hx/4hx/4cf+Icf+HH/hx/4cf+IcTL21r0JKXH/cf9xj/cf9x/3H/cY/3H/cf9x/3GP9x/3GP9x/3GP9x/3GP9x/3GP9x/3GP9xj/cY/3H/cY/3GP9xj/cY/3GP9xj/cY/3GI/3GP9xj/cYj/cY/3GI/3GI/3E3kbO5bkyP9xiIiI/3GIiIj/cYiIiIj/cYiIiIiIj/cYiIiIiIiIiIiIiIiIiIiIiDrDhLc8e/+IiIcf+IiHH/iIhx/4iHH/iIcf+Ihx/4iHH/iHH/iHH/iIcf+Icf+HH/iHH/iHH/hx/4hx/4cf+Icf+HH/hx/4cf+HH/hxPbTTs0ss/4cf9x/3H/cf9x/3H/cf9x/3H/hx/3H/cY/3H/cf9x/3H/cf9x/3H/cf9xNz1zucKM/3GP9xj/cY/3GP9xj/cY/3GP9xiP9xj/cYj/cY/3GI/3GI/3EynL+/Y0D/iIcf+Ihx/4hx/4hx/4hx/4hx/4hx/4cf+Icf+DM2xr7JOf9x/3H/cf9x/3H/cf9x/3H/cf9xj/cf9x/3H/cf9xj/cf9x/3H/cY/3E5SBG3t+7/cf9xj/cY/3H/cY/3GP9xj/cY/3GP9xj/cY/3GP9xj/cYMk7CvrE9/3GIj/cYiP9xiI/3GIiP9xiIj/cYiI/3GIiI/3GIiIPXHNtI4y/4hx/4cf+HH/iHH/hx/4cf+HH/hx/4cf+HH/cf+HH/hx/4cT4oZbLXmv9x/3GP9x/3H/cf9xj/cf9x/3GP9x/3H/cY/3H/cY/3H/cY/3FHqnyVWP9xj/cf9xj/cY/3GP9xj/cY/3GP9xiP9xj/cY/3GI/3GDV0Z7uLmIiIiI/3GIiIiIiIiIiIiIiIiIiIiIiIg2zaq6MlVx/4cf+HH/cf+HH/hx/3H/hx/4cf9x/4cf9x/3H/hx/3H/hx/3H/cUBPrPsFcf+HH/cf9x/3H/cf9x/3H/cf9x/3H/cf9x/3H/cf9x/3H/cY/3H/cf9xPPxBtAO+/3GP9x/3GP9x/3GP9xj/cf9xj/cY/3GP9x/3GP9xj/cY/3GEnAzHPz/3GI/3GP9xiP9xj/cYj/cYj/cYj/cYj/cYiP9xiP9xiI/3GIj/cYiP9xiI/3GIiP9xiIj/cYiIj/cYiIJ4ajGqeVzv9x/3H/hx/3H/cf9x/3H/cf9x/3H/cf9x/3H/cf9x/3H/cf9x/3H/OzVntsqY/3GI/3GI/3GIj/cYiP9xiI/3GIj/cYiP9xiIj/cYiChBgzqr58z/cf+HH/hx/3H/hx/3H/hx/3H/hx/3H/cf+HH/cf9x/4cf9x/3H/cf9xLLFTGkTqzoiIiIiIiIiIhx/4iIiIiIcf+IiIiIcf+IiIhx/4iIg161i8FKf/hx/3H/hx/3H/hx/3H/cf+HH/cf9x/3H/hx/3H/cf9x/3H/cf+HH/cf9x/3H/cf9x/3H/cf9x/3H/cT8NzrHyMYiIiIiIiIiIiIiIiIiIiIiIiIiIiIiIiIhx/4iIiIiIhx/4iIiIiHH/iIiIcf+IiIg2xOW7Oxr/hx/4cf+HH/hx/4cf+HH/cf+HH/hx/4cf9x/4cf9x/4cf9x/4cf9x/0yBHEfucf+HH/cf9x/3H/hx/3H/cf9x/4cf9x/3H/cf9x/3H/cf9x/3H/cThT1bisKo/3GP9xj/cY/3GI/3GP9xiP9xj/cYj/cYj/cYj/cYj/cYj/cYj/cYiP9xiI/3GI/3GIiP9xiI/3E1hHS7e4uIiIiIiIiIiIiIiIiIiIiIiIiIiHH/iIiIiIiIiHH/iIiIiIN7hVuUeqiHH/iHH/hx/4hx/4cf+Icf+HH/hx/4cf+HH/hx/4cf+HH/hx/4cf+HH/hx/3H/hx/3H/hx/4cf9x/4cf9x/4cf9x/3H/hx/zKsb79TkI/3GIiIiI/3GIiIiIiIj/cYiIiIiIiIiIiIiIiIiIiIiIiIiIiIiIiIiIiHH/iIiIiIiIcf+IiIiIhx/4iIOAZXuPmohx/4cf+HH/cf+HH/hx/4cf9x/4cf9x/4cf9x/4cf9x/4cf9x/4cf9xIAMzGgDczoiIiIiIiIiIiIiIiHH/iIiIiIiIhx/4iIiIiHH/iIiIhx/4iIiHH/iIMAD0sQAb/4cf+Icf+HH/hx/4cf+HH/hx/4cf+HH/hx/3H/hx/4cf9x/4cf+HH/cf+HH/cf+HH/cf8ngiMap93Oj/cYiIiIiHH/iIiIiIiIiIiIiIiIcf+Ig6YbW2nkpx/4hx/4hx/4hx/4cf+Icf+HH/iHH/hx/4cf+HH/iHE1epm7hWb/cf9xj/cY/3H/cY/3GP9xj/cY/3GP9xj/cY/3GP9xj/cYJn97KrgITYiIiIiIiIiIiIiIiIiIiIiIiDvoGLYX5/+Icf+HH/hx/4cf+HH/hx/4cf+HH/hx/4cf+HH/PF/btaAk/3GI/3GP9xiP9xiP9xiP9xiI/3GI/3GIj/cYiP9xgxXLS/o0uIiIiIiIiIiIiIiIiIiIiIiIiIiIg8zIe0M3hx/4hx/4hx/4cf+Icf+HH/hx/4hx/4cf+HH/hx/4cf825SW6Gtpx/3H/cf9x/3H/cf9x/3H/cf9xj/cf9x/3H/cf9xj/cf9x/3H/cY/3H/cYMQeWv/hpj/cYiP9xiI/3GIj/cYiI/3GIiP9xiIj/cYiIiP9xhJtDx0vP9xiIiIiP9xiIiIiIj/cYiIiIiIiIiIiI/3GIiIiIiIiIiIiIiDxPNrSwyYcf+Icf+Ihx/4hx/4hx/4hx/4hx/4hx/4cf+Icf+HH/iHH/hx/4cf+HH/hx/4cf+HH/hx/4Ost3tjSIcf9xj/cf9xj/cf9xj/cf9xj/cf9xj/cY/3H/cY/3GP9xj/cf9xj/cY/3GP9xj/cT/KIbA13nGI/3GI/3GI/3GI/3GI/3GI/3GI/3GIj/cYiP9xiI/3GIj/cYiI/3GIiP9xiIj/cYiIj/cYiIiP9xiIiIiP9xiIiIiIj/cYiDvgIrUf3YiIiIiIiIiHH/iIiIiIiIiIiHH/iIiIiIcf+IiIiIcf+IiIhx/4iIhx/4iIhx/4iIcf+Ihx/4iHH/iIcf+Ihx/4iHH/iHH/iHH/iIcf+HH/iHH/iHH/iHH/hx/4hx/0c+nJwWcf+HH/hx/4cf+HH/hx/3H/hx/4cf+HH/cf+HH/hx/3H/hx/3H/gx6HK/F41x/3H/cf9x/3H/cf9x/3GP9x/3H/cf9x/3H/cf9xj/cf9x/3H/cTygGbRf5oj/cYiI/3GIiI/3GIiIj/cYiIiIj/cYiIgx+Li/B0eIcf+Ihx/4iHH/iIcf+Icf+Ihx/4hx/4hx/4hx/4KsMyGnPM3oiP9xiI/3GIiP9xiIj/cYiIj/cYiIj/cYiIgxNR6/yuFx/4cf+HH/hx/4cf+HH/hx/4cf+HH/hx/3H/hx/4cf9x/4cf8ygP+/fwCI/3GIiIj/cYiIiI/3GIiIiIiP9xiIL5waGiY+Xo/3GI/3GP9xiP9xiP9xiP9xiP9xiP9xiI/3GI/3GIj/cYiP9xN28muZDZiIiIiIhx/4iIiIiIiIiIiIiIcf+IiIiIiHEyV5i+qGf/hx/4cf+HH/cf+HH/hx/3H/hx/3H/hx/3H/hx/3H/hx/3H/PyH2sd4JcY/3GP9x/3GP9xj/cY/3GP9xiP9xj/cY/3GP9xiP9xj/I8XSGvOi3v+Icf+HH/iHH/hx/4cf+HH/hx/4cf+HH/hx/4cf+HH/hxOF53uKGI/3H/cY/3H/cY/3H/cY/3H/cY/3GP9xj/cf9xj/cY/3GP9xj/cY/3GP9xiP9xj/cY/3GI/3GP9xiP9xj/cSWPMCrHDP2P9xj/cYj/cY/3GP9xiP9xiP9xiP9xiP9xiP9xiP8hx8AaFIP+/4cf+Icf+HH/iHH/hx/4cf+Icf+HH/hx/4cf+HH/hx/4cf+HEyLLi+00eP9x/3GP9xj/cY/3GP9x/3GP9xj/cY/3GP9xiP9xj/cY/3Ev/LBqQDT5/3H/cf9xj/cf9xj/cf9x/3GP9x/3GP9xj/cf9xj/cY/3H/cSs/fBpsCD7/cf9x/3H/cf9x/3H/cf9x/3H/cf9x/3GP9x/3H/cf9x/3GP9x/3H/cf9xj/cT96N7CFyHGIj/cYiP9xiIj/cYiI/3GIiI/3GIiI/3GIiIj/cYiIiI/3GIiIiIMQ8Gv/D5iIhx/4iIiHH/iIiIcf+IiHH/iIhx/4iIcf+Ihx/zrB6Lc+F/9x/3H/cf9x/3H/cf9x/3H/cf9x/3H/cf9x/3H/cf9x/3H/cf9xj/cf9x/3H/cf9xj/cf9x/3GCTsGSrBPm1xiI/3GIiP9xiI/3GIiP9xiIiP9xiIiP9xiIiI/3GIiIKzGIKmznfYhx/4iIiIcf+IiIhx/4iIhx/4iIcf+IiHEjIrZa7dSacYj/cYj/cYj/cYj/cYiP9xiP9xiI/3GIj/cYiP9xMl+svqBTiIcf+Ihx/4iHH/iHH/iHH/iHH/iHH/iHH/iHH/iHH/hx/4hx/4cf+HH/P0gHsbf4cf9x/3H/cf9xj/cf9x/3H/cf9xj/cf9x/3GP9x/3GP9x/3GP9x/3GP9x/3GP9x/3GP9xg+F6uy6FSIiIiIiIiIiIiIiIiIiIcf+IiIiIiIiIcf+INalqu1aVcf+HH/cf9x/4cf9x/4cf9x/3H/hx/3H/cf9x/4cf9x/3H/cf9x/3E9AWWz/pr/cf9xj/cY/3GP9xj/cY/3GP9xiP9xj/cY/3GI/3GP9xiP9xiP9xj/cYj/cYj/cYiP9xiP9xiI/3GI/3GIj/cYP8J1sT2KiIiIiIiIiIiIiIiIiIiIhx/4iIiIiIiIiIcf+IiIiIhx/4iIiIhx/4iIMJoTsXXs/4iHH/iHH/iHH/iHH/iHH/iHH/hx/4hx/4L+/dKjECLf9xj/cf9xj/cYj/cY/3GP9xj/cY/3GI/3GP9xiP9xj/cYj/cYj/cYj/cYj/MKG4sW5HiIiIiIiIiIiIhx/4iIiIiIhx/4iIiIOXq3uIVI/4cf+HH/hx/4cf9x/4cf+HH/cf+HH/hx/3H/hx/3H/cf+HH/cf8oU7AaisT+cYiIiIiIiIiP9xiIiIiIiIiIiIg5IKa431n/iIcf+Ihx/4hx/4iHH/iHH/iHH/iHH/iHH/hx/4hx/4hx/4cf+HH/I6mSOvVm3I/3GIiP9xiI/3GIiP9xiIiP9xiIiP9xiIiCVBghrL597/cf+HH/cf9x/3H/hx/3H/cf9x/3H/cf9x/3H/cf+HH/cf9xj/cf8+5oezGXj/cYj/cYj/cYj/cYiP9xiP9xiI/3GIj/cYiP9xiIj/cYiI/z/XOLIox4iIiHH/iIiIhx/4iIiHH/iIiHH/iIiHH/iIhx/4iHH/iIcf+Ihx/4iHH/iIcf+Icf+Icf80yrO9NUz/hx/3H/hx/4cf9x/4cf9x/4cf9x/4cf9x/4cf9x/3H/hx/3H/cf9x/4cf9x/3H/cf9x/3H/hx/3H/cf9x/3H/cf9x/3H/cf9x/3GP9x/3H/cf9xOPlUtwarcY/3GP9xj/cY/3GI/3GP9xj/cYj/cYj/cYj/cY/3GI/zRoob2XXo/3GIiP9xiIj/cYiI/3GIiI/3GIiIj/cYiIiIPgpUsvWriIiIiIcf+IiIiIiIiHH/iIiIiIcf+DuXh7VoeIcf+HH/cf+HH/hx/4cf+HH/cf+HH/hx/3H/hx/3H/hx/3E+ghKyfe3/cf9x/3H/cf9x/3H/cf9x/3H/cf9x/3H/cY/3H/cf9x/3H/cY/3H/cf8rimYqd1mdj/cY/3GI/3GP9xiP9xiP9xiP9xiP9xiP9xiI/3GI/zvVGLYq54iIcf+IiIiIiIiIiHH/iIiIiIcf+IiD1OF7Sx6P+HH/hx/4cf+HH/hx/4cf+HH/cf+HH/hx/3H/hx/4cf9x/4cf9x/3H/hxNqfWulgp/3GP9xj/cf9xj/cY/3GP9xj/cY/3GP9xiP9xj/cY/3GP9xiP9xiP9xj/cYj/cYj/cYj/cYOMfWuDgpiIiIiIiIiIiIiIiIiIiIiIiIiIiIOgP3tvwIcf+HH/iHH/hx/4cf+HH/hx/4cf+HH/hx/4cf+HH/hx/3H/hx/yuqDxp1Xw7/hx/4cf+Icf+HH/hx/4cf+HH/hx/3H/hx/4cf+HH/Obd3uEiI/3GP9x/3GP9x/3GP9xj/cf9xj/cY/3GP9xj/cY/3GP9xj/cY/3GP9xiP9xj/cY/3GI/3GI/3GP9xiDYTVbrsqo/3GIiIiIiP9xiIiIiIiIiIiI/3GDiDprh8WYiHH/iIcf+Ihx/4iHH/iIcf+Icf+Icf+Icf+Icf+Icf846+i4FBdxj/cf9x/3H/cY/3H/cf9x/3GP9x/3GP9x/3H/cY/3H/cY/3GP9x/3GCgEaxqfuU7/cf+HH/cf9x/3H/cf9x/4cf9x/3H/cf9x/3H/cf9x/3H/cTq/7LZAE4iIj/cYiIiIiIj/cYiIiIiIiIiIiIiIiCrCgxpj185x/3GP9x/3H/cY/3H/cY/3H/cY/3H/cY/3GP9x/3GP9xj/cY/zPmz74ZMIiIcf+IiIhx/4iIcf+IiHH/iIhx/4iHH/iDYTiLrsd4cf9x/3H/cf9x/3H/cf9x/3H/cf9x/3H/cf9x/3H/cf9x/3H/cf9x/3H/cY/3H/cf9x/3GP9x/3H/cY/3H/cY/yYV4hq+od6Ihx/4iIcf+IiHH/iIcf+Ihx/4iHH/iHH/iIcf+Icf8+RZizumf/cf9x/3H/cY/3H/cf9x/3H/cf9x/3GP9x/3H/cf9xj/cf9x/3GP9x/3GDO4xr1HOYiP9xiI/3GIiP9xiIj/cYiI/3GIiI/3GIiIj/cYiIiIj/cYiIiIiP9xiIg0jRO8cuyIcf+IiIiIiIiIiHH/iIiIiIcf+IiIiINHeovYhX/4cf9x/4cf9x/4cf9x/4cf9x/4cf9x/3H/hx/3H/cf9x/4cf9xM8BRvT+u/3H/cf9xj/cf9x/3H/cf9x/3H/cf9xj/cf9x/3GP9x/3H/cY/3H/cf9xj/cf9xj/cf9xj/cY/3H/cY/zQyhrzNeXGIiP9xiIiP9xiIiP9xiIiI/3GIiIiI/3GIiIiIiCawEBq0/v7/cf+HH/cf9x/4cf9x/3H/cf+HH/cf9x/3H/cf+HH/cf9x/yAOvBoQJD6HH/hx/4cf9x/4cf+HH/hx/3H/hx/4cf9x/4cf9x/4cf9x/3H/hx/0ifnIYGhx/3H/cf9x/3H/cf+HH/cf9x/3H/cf9x/3H/cf9x/3H/cf9xj/cf9x/3H/OQkIuPb3iI/3GIj/cYiP9xiI/3GIiP9xiIj/cYiIj/cYiIiP9xMbxiv0OdiIiIiIiIiIiIiIiIiIiIiIiIiIiIiIiIiIhx/4iIiISUj8i3D/iIiIcf+IiIhx/4iIcf+IiIcf+Ihx/4iIcf+INcZzuzmMcf+HH/hx/4hx/4cf+HH/hx/3H/hx/4cf+HH/hx/3H/hx/3H/hx/y0H8mp/gNn/hx/4cf+HH/hx/4cf+HH/hx/3H/hx/4cf9x/4cf9x/4PO5ytRGN/3H/cf9x/3H/cf9x/3H/cf9x/3H/cf9x/3H/cf9xj/cf9x/3H/cf9xgylUy+arOI/3GIiIiIiIiIiIiIj/cYiIiIiIiIiIiIcSaxnBqk5j6IiP9xiIiIj/cYiIiIiP9xiIiIiIiIiP9xiIiIiIiINVyFu6N6hx/4iIhx/4iHH/iIhx/4iHH/iIcf+Ihx/4hx/4iHH/iHE56UK3Fr3/iHH/hx/4cf+HH/cf+HH/hx/4cf+HH/cf+HH/hx/3H/gxkNO/byxx/3H/cY/3H/cf9x/3H/cf9xj/cf9x/3H/cY/3H/cf9xj/cf9xj/cf9xj/cf9xP1FRsK6ucY/3GP9xj/cY/3GP9xiP9xj/cY/3GI/3GP9xiP9xiP9xg3RsK5uT2P9xiIj/cYiIj/cYiIj/cYiIiI/3GIiIiI/3GIiIiIiI/3GIiIiIMJEHsH74cf+Ihx/4iIcf+Ihx/4iHH/iHH/iIcf+Icf+Icf+Icf+Icf+Icf+HH/iHH/hx/4hx/4cf+HH/hx/4hx/4cf+HH/hx/3H/hx/4cf+HH/cf+HH/hx/3H/g1D7O88Ez/cf9x/3H/cf9x/3H/cf9x/3GP9x/3H/cf9xj/cf9x/3GP9x/3GP9x/3H/cY/3GP9x/3GP9x/3GP9xj/cY/3H/cY/3GP9xj/cY/3GP9xj/cYj/cY/3GP9xiP9xj/cYj/cYj/cY/3GI/3GI/3GIj/cYg/7SGxEt6P9xiI/3GIiI/3GIiP9xiIiP9xiIiIj/cYiIiI/3GIiIiIiI/3GIg+lYayanmIhx/4iIhx/4iIcf+Ihx/4iIcf+Ihx/4hx/4iHH/iHH/iIcf+Icf+Icf+Icf+HH/iHH/hx/4hx/4cf+Icf+HH/hx/4PFLFtK06cf9x/3GP9x/3H/cf9x/3H/cf9x/3GP9x/3H/cf9xj/cf9x/3GP9x/3H/cY/3H/JX59GsgYLnH/cf9x/3H/cf9x/3H/cf9x/3H/cf9x/3H/cf9xj/cf9x/3H/cf9xj/cf9x/3GP9x/3H/cY/3H/cY/zjL1Lk0K/9xiP9xiP9xiP9xiI/3GI/3GIj/cYiI/3GIj/cYiI/3GIiP9xiIiP9xiIiI/3GIiIiP9xiIiIiP9xiIiIiIiIiDu7FrVE6Yhx/4iIcf+IiIcf+IiHH/iIcf+Ihx/4iHH/iIcf+Icf+Ihx/4giCYIa/2feiI/3GIj/cYiP9xiIj/cYiI/3GIiI/3GIiIIPcxGgGM7nH/hx/3H/hx/3H/hx/3H/cf+HH/cf9x/4cf9x/3H/cf9x/4cf9EVTzarP9x/3H/cf9x/3H/cf9x/3H/cf9x/3H/cf9x/3H/cY/3H/cf9x/3GP86NfO3ygyP9xj/cY/3GP9xiP9xj/cYj/cYj/cYj/cYj/cYj/cYj/cYj/cYiP9xiI/3GIg7c8W1jDqIiIiIiIiIiIiIhx/4iIiIiIiIiIiDx8mLWDZ/+HH/hx/4cf+HH/hx/3H/hx/4cf+HH/cf+HH/hx/3H/hx/3EwMCiw39f/cf9xj/cY/3GP9xj/cYj/cY/3GP9xiP9xj/cYj/cY/3GI/3GI/3GI/3GI/3GI/3Eo4IEakffu/4hx/4cf+HH/hx/4cf+HH/hx/4cf+HH/hx/4cf+HH/cf+HH/hx/3H/hx/3H/hx/3H/hx/3H/cf8iOvsqDVBNj/cY/3GI/3GI/3GI/3GIj/cYj/cYiP9xiI/3GIO3AjtY/ciIj/cYiIiIiIiP9xiIiIiIiIiIiIiIiIiIiIiIiIiIiIiIiIiIiIhx/4iIiIiIiHH/PmLTsp0shx/4iHH/iHH/iIcf+Icf+Icf+Icf+HH/iHH/iHH/hx/4cf+Icf+HH/hx/4cf+HH/hx/4cf+HH/hx/4cf+DesEblT7nH/cf+HH/cf9x/4cf9x/3H/hx/3H/cf9x/3H/hx/3H/cf9x/3H/cf9x/3H/cf9x/3H/cf9x/3H/PAmptPZWcYiP9xiIj/cYiI/3GIiI/3GIiI/3GIiIiP9xiIiIiP9xiIiIiIiI/3GDZzl7qMaIhx/4iHH/iIcf+Ihx/4iHH/iHH/iIcf+Icf+Icf+Icf+HH/iHH/g0AHe8/4hx/3H/cf9x/3H/cf9xj/cf9x/3H/cf9xj/cf9x/3GP9x/3H/cY/3Eyjve+cQiI/3GIiP9xiIiP9xiIiP9xiIiIj/cYiIiIglSmIqy1ndiIiIiIiIiIj/cYiIiIiIiIiIiIiIiIiIKgf4Gn+Afoj/cYiP9xiP9xiI/3GIj/cYiI/3GIiP9xiIj/cYiIj/NNd2vSiJiIiIiIcf+IiIiIhx/4iIiIcf+IiIhx/4iIhx/4iIcf82yTK7Ns3/iIcf+Icf+HH/iHH/iHH/iHH/hx/4cf+Icf+HH/hx/4cf+DEAqLAAZ/9xj/cf9xj/cf9xj/cf9xj/cY/3GP9x/3GP9xj/cY/3GP9xj/LxHhKj7h7f9xj/cY/3GP9xj/cYj/cY/3GI/3GI/3GP9xiP9xiP9xiP9xiI/3GI/3GIj/cYiP9xiIKiOCip3H13GP9xj/cY/3GP9xj/cY/3GI/3GP9xiP9xj/cYj/cYj/cYMYTTv3ssiIj/cYiIiP9xiIiIiI/3GIiIiIiIj/cYiIgvabgaKWR+iP9xj/cY/3GI/3GP9xiP9xiP9xiP9xiP9xiP9xiP9xiI/3GCVv1Rq5Aq5x/3H/cf9x/4cf9x/3H/cf9x/3H/cf9x/3H/cf+HH/cY/3H/cf9x/3H/cf9x/3H/cf9xj/cTTfeLwgh/9xiI/3GIiP9xiIj/cYiIj/cYiIj/cYiIiP85Lmi40ZeIcf+IiIcf+IiHH/iIhx/4iHH/iIcf+Ihx/zyf17VgKP+HH/cf9x/3H/cf9x/3H/cf9x/3H/cf9x/3H/cf9x/3H/cf9x/3H/cf9xj/cf9x/3H/cf9xj/cf9x/3GP9x/3GP9x/3GP9x/3GP9x/3GP9xj/cf84oza5XMmP9xiIj/cYiI/3GIiI/3GIiIj/cYiIiI/zExV7HeqP+IiIhx/4iIhx/4iIcf+IiHH/iIhx/4iHH/iIcTemcbhZjohx/4cf+Icf+Icf+HH/iHH/hx/4cf+HH/hx/4hx/4cf+DTMQr0zvf9x/4cf9x/3H/hx/3H/cf9x/4cf9x/3H/cf9x/3H/cf+D9hV7GeqHGP9xj/cYj/cYj/cYj/cY/3GIj/cYj/cYj/cYiP9xiP9xiDlt4reSHYiIj/cYiIiIiI/3GIiIiIiIiIiP9xiIiIiIiIM1V3vaqIcf+Icf+Ihx/4hx/4hx/4hx/4cf+Icf+Icf+HH/iHE9A1Gy/K5x/4cf9x/4cf+HH/hx/3H/hx/4cf9x/4cf9x/4cf9x/4cf9x/3H/hx/3EosMIahPPeiIiIiIiIiIiIiIiIiIhx/4iIPRNRs+yuiIiIhx/4iIiHH/iIhx/4iIhx/4iIcf+Ig+bieykdhx/3H/cf+HH/cf+HH/cf9x/3H/hx/3H/cf9x/3H/hx/3H/cf9x/3H/I/3nOvAhjIhx/4iIhx/4iHH/iIhx/4iHH/iIcf+Ihx/4hx/4ILo0GhVcvoj/cYiI/3GIiI/3GIiIj/cYiIiI/3GIiIiIj/cYiIiIiIOKCmuF9ZiIcf+IiIcf+Ihx/4iIcf+Ihx/4iHH/iIcf+Icf8lEhIazt7ej/cYiP9xiP9xiI/3GIj/cYiI/3GIiP9xiIj/cYiIj/cYg+oNeyXyiHH/iIiIhx/4iIiHH/iIhx/4iIhx/4iHH/iIhx/4iHH/iIcf+IhxMui1vhdK/4cf9x/4cf9x/4cf9x/3H/hx/3H/cf9x/4cf9x/3H/cf9x/3H/cf+HH/cf9x/3H/cf8wfAewk/hxj/cYj/cY/3GI/3GI/3GI/3GIj/cYj/cYiP9xiI/ztcbLajk4iIcf+IiHH/iIcf+Icf+Ihx/4iHH/iHH/iHH/iDR5hLyGe3H/hx/3H/hx/3H/hx/3H/cf+HH/cf9x/4cf9x/3H/cf9x/3H/hx/3H/cf9x/3H/cf9x/3H/cf9x/z3ph7QWeP9xiP9xiP9xiI/3GI/3GIj/cYj/cYiI/3GIj/cYiI/3GIiP9xiIiP9xiIiP9xiIiIj/cYiIiIj/cYiIiIiIj/cYiIiIiIiIiIiIiIiIiIiIiIiIiIg7jAS1c/uIcf+IiHH/iIhx/4iHH/iIcf+Ihx/4iHH/iHH/iHH/iIcf+Icf+HH/g8FcO06jxx/4cf9x/4cf9x/4cf9x/3H/hx/3H/cf+HH/cf9x/3H/hx/3H/MzyXvsNo/3GP9xiP9xj/cYj/cY/3GI/3GI/3GI/3GI/3GI/3GIj/cYg1mla7ZamIiIiIiIiIiIiIiIiIiIiIhx/4MEuKsMR1hx/3H/hx/4cf9x/4cf9x/4cf9x/3H/hx/3H/cf+HH/cf9x/3H/gvgHUaJ/iuiIiIiHH/iIiIcf+IiIhx/4iIcf+IiIcf+Ihx/4iIcf+Ihx/4gtv8QqVAO9/4hx/4cf+HH/hx/4cf+HH/hx/4cf+HH/hx/3H/hxPV/Ys6Anj/cY/3GP9x/3GP9xj/cYj/cY/3GP9xj/cYj/cY/3GP9xOAoLuPX0iIiIcf+IiIiIiIcf+IiIiIcf+IiIhx/4L8K9GiPULoiIiIiIiIiIhx/4iIiIiIiIcf+IiDX7JbsE2ohx/4hx/4cf+Icf+Icf+HH/iHH/hx/4cf+HH/hx/4cf+D+HxrJ4Of9x/3H/cf9x/3GP9x/3H/cY/3H/cf9xj/cf9xj/cf9xj/cY/3H/cY/3GP9x/3GP9xPEC3tL9I/3GIiIiI/3GIiIiIj/cYiIiIiIiIiP9xiD9gt7KfSP+Ihx/4iHH/iIcf+Icf+Icf+Icf+Icf+Icf+HH/iHH/iHH/hx/4cf+Icf+HH/hx/4cf+HH/hx/4cf+HFPAawf5f9x/4cf9x/4cf9x/4cf9x/4cf9x/3H/hx/3H/cf+HH/cf8+NzOyyMxxj/cf9x/3GP9x/3H/cY/3H/cY/3H/cY/3H/cY/3GP9x/3GP9xNJEDvG78/3GI/3GI/3GI/3GI/3GIj/cYj/cYiP9xiI/3GIj/cTDd9rAyCYhx/4iIiIiIiIiIhx/4iIiIiILJ4qOmYdXI/3GIiP9xiIj/cYiIj/cYiIj/cYiIiI/3GIiIggS5IaHEbe/3H/cf9x/3H/cf9x/4cf9x/3H/cf9x/3H/cY/3H/cf9x/3H/cf9x/3E59ni3CYeP9xiI/3GIiP9xiIj/cYiI/3GIiI/3GIiIj/PU6HtLF4iIhx/4iIiHH/iIiHH/iIhx/4iIcf+IiHH/iIcf+Ihx/4iHE+9+eyCBj/hx/3H/cf9x/3H/cf9x/3H/cf9x/3H/cf9x/3H/cf9x/3H/cf9x/3GP9x/3H/cf9x/3GP9x/3H/R8r8o1CP9x/3GP9xj/cf9xj/cY/3GP9x/3GP9xj/cY/3GI/3GP9xM2kSvZbtiP9xiP9xiI/3GIj/cYiP9xiI/3GIj/cYiI/3GIiP9xiIiP9xiIiI/3GIiIiP9xiIiIiI/3GIiIiIiIiP860jS3Lctx/4iIiIiHH/iIiIhx/4iIiHH/iIiHH/iIhx/4iIcf+Ihx/4iHH/iIcf+Ihx/4iHH/iHH/iHH/iHH/iHH/iDGYJr9n2XH/hx/3H/cf9x/3H/cf9x/3H/cf9x/3H/cf9x/3H/cf9x/3H/cf9x/3GP9x/3H/cf9xg+O6WxxFpxiP9xj/cYiP9xiP9xiP9xiI/3GI/3GIj/cYiP9xiIj/cYiI/3GIiP9xiIiP9xiIg0A/W8/AqIiIiIhx/4iIiIiHH/iIiIiHH/iIiIcf+IiIcf+IiHH/iIhx/4iIcf+Ihx/4iDdklrqbaf9x/4cf9x/3H/hx/3H/cf+HH/cf9x/3H/hx/3H/cf9x/3H/cf9x/3H/cf9x/3H/cf9x/3H/cf9x/3H/cf9x/3GP9x/3H/cf9x/zIXVL/oq/9xj/cYj/cY/3GI/3GP9xiP9xiP9xiP9xiP9xiP9xiI/3GIj/cYiP9xiI/3GIj/cYiI/3GIiP9xiIiP8xj8WwgDqIiIcf+IiIiIiIiHH/iIiIiIcf+IiIiHH/iIiIcf+IiIcf+IiHH/iIhx/4iHH/ght4UqFYet/4cf+HH/hx/4cf+HH/hx/4cf+HH/hx/4cf9x/4cf+HH/cf+HH/cf+HH/cf+D37ubQERo/3GP9xiP9xj/cYj/cYj/cYj/cYj/cYj/cYiP9xiP9xiI/3GIOfj0twcLiIiIiIiIiIiIiP9xhx/4iIiIiIiESbbMZJiIiIiHH/iIiIiIhx/4iIiIhx/4iIiIcf+E9RrBrlcf+IiHH/iIcf+IiHH/iIcf+Ihx/4hx/4iHH/g9S7K0tE3/hx/4cf+HH/hx/4cf+HH/cf+HH/hx/4cf9x/4cf9x/4cf9x/4cf9x/3H/hx/3H/MiYGvtn5cf9xj/cY/3GP9x/3GP9xj/cY/3GP9xj/cY/3GP9xj/cYj/cY/3GP9xiP9xiP9xj/cYj/cYj/REXMy6NxiP9xiI/3GIj/cYiI/3GIj/cYiI/3GIiIMR8lv+DaiIiIiIiIiIiIiIiIcf+IiIiIiIcf+IiIiIIxh8Ov54PIiIiP9xiIiIiIiP9xiIiIiIiIiIiIg8pNi0WyeIcf+Icf+HH/iHH/iHH/hx/4hx/4cf+HH/iHH/hx/4PsOnsjxYcY/3H/cf9xj/cf9x/3GP9x/3GP9x/3GP9x/3GP9xj/cf9xj/cY/3GP9xPHcjtIjcj/cYj/cYj/cYiP9xiP9xiI/3GIj/cYiI/3GIiP9xhBgazn5XGIiI/3GIiIiP9xiIiIiP9xiIiIiIiIj/cYiIiIiIiIiIPemisxZdiIiIiIcf+IiIiIcf+IiIiHH/iIiIcf+IiHH/iIiDr0UbYLrnH/iIcf+Icf+Icf+Icf+Icf+Icf+Icf+Icf+HH/iHH/hx/4cf+Icf+HH/hxMm5nvZGYcf9x/3H/cY/3H/cf9xj/cf9xj/cf9xj/cf9xj/cf9xj/P9D2si8JiP9xiIiP9xiIiP9xiIiI/3GIiIiI/3GIiIiIiP9xiIiIiIiIiIg/ukeyRbj/iIcf+Ihx/4iHH/iHH/iIcf+Icf+Icf+Icf+Icf+IcUN1zNij/4hx/4cf+HH/hx/4cf+HH/hx/4cf+HH/cf+HH/hx/3H/g2rVO6Uqxx/3H/cf9x/3H/cf9x/3H/cf9x/3H/cY/3H/cf9x/3H/cY/3H/cf9xg9mtezZSiP9xiI/3GIiP9xiIiP9xiIiP9xiIiI/3GIiIiP9xiIiIiIj/cYiIiIiIiIiI/3GIiIiIiIiIiIiIiIiIiIiDTNU70yrP+IiIcf+IiIcf+IiHH/iIcf+Ihx/4iHH/iIcf+Ihx/4hx/4hx/4hx/4hx/4hx/4cf+Icf+Icf+HH/hx/4hx/4cf+HH/hx/4cf+HH/hx/4cf9x/4PQlxs/aOcf+HH/cf9x/4cf9x/3H/hx/3H/cf9x/3H/cf+HH/cf9x/zlhFLee63H/cY/3GP9x/3GP9xj/cY/3GP9x/3GP9xj/cYj/cY/3GP9xj/cYj/cY/3GI/3GP84mHW5Z4qIiIiP9xiIiIiIiI/3GIiIiIiIiIiIiIiIiIiIiIiIiIiIiIiIiIiIiIiD8FOLH6x3H/hx/4cf+HH/hx/4cf+HH/hx/4cf+HH/cf+HH/hx/3H/g+4tGyHS5x/4cf9x/3H/cf9x/3H/cf9x/4cf9x/3H/cf9x/3GP9x/3H/cf9x/3EwKjOw5cz/cY/3GP9xj/cY/3GP9xj/cY/3GP9xj/cY/3GI/3GP8+RoayuXlxiIiIiIiP9xiIiIiIiIiIiIiIiIiIiIiIiIiIiIiIiIiIiIiIiIcf+IP8LVsT0qhx/4cf+Icf+Icf+Icf+HH/iHH/hx/4cf+HH/iHH/hx/4cf+HH/g+qVSzVqv/cf9x/3H/cf9x/3H/cf9x/3H/cf9x/3H/cY/3H/cf9x/3H/cY/3H/cf9xj/cf9x/3GP9x/3GP9x/3GP9x/3GP9x/3GP9xj/cf9xj/cY/3GP9xj/cY/3GP9xj/cY/3GI/3GP9xj/cYj/cY/3GI/3E4WjO4pcyP9xiIiP9xiIiP9xiIiI/3GIiIiP9xiIiIiIj/cYiIiIiIiIiI/3GIiIiIiIg4+ha5Ben/iIcf+Ihx/4iHH/iIcf+Ihx/4hx/4hx/4hx/4hx/4hx/4cf+Icf+Icf+HH/hxNrqiuUVdcf9x/4cf9x/4cf9x/4cf9x/3H/hx/3H/cf+HH/cf9x/3H/cf9x/4cf8x/jKwEc3/cY/3H/cf9x/3GP9x/3GP9x/3H/cY/3H/cY/3H/cY/3GP9x/3GP9xj/cY/z/O77IxEIcf+IiIcf+IiIcf+IiHH/iIhx/4iHH/iIcf+Ihx/4iHH/iHH/iDdPobmwXocf+HH/hx/4cf+Icf+HH/hx/4cf+HH/cf+HH/hx/4cf9x/zf0crkLjXH/cf9x/4cf9x/3H/cf9x/3H/cf9x/3H/cf9x/3H/cf9x/3H/cf9xj/cf9x/3H/cf9xj/cf9x/3GP9x/3H/cY/3H/cY/3H/cY/3GP9x/3GP9xj/cf9xg+EqSy7VuIj/cYiP9xiI/3GIiP9xiIj/cYiI/3GIiI/3GIiIj/cYiIiI/3GIiIiIj/cYiIiIiIiIj/cYiIiIiIOCbEuNk7iIiHH/iIiHH/iIiHH/iIhx/4iHH/iIcf+Ihx/4iHH/iHH/iIcf+Icf+Icf+Icf+Icf+HH/NaNmvFyZ/3H/cf9x/3H/cf9x/3H/cf9x/3H/cf9x/3H/cf9x/3H/cY/3H/cf9x/3GP9x/3H/cY/3H/cf9xj/cf9xJLnVKtRirf9xiP9xiP9xiP9xiP9xiP9xiP9xiI/3GI/3GIgj9VYa0Kqecf9x/3H/cf9x/3H/cf9x/3H/cf9x/3H/cf9x/3H/cf9x/3E51k23KbKIiI/3GIiIiIiIiIiIiIiIiIiIiIiIg+nTuyYsSHH/cf+HH/hx/4cf9x/4cf9x/4cf9x/4cf9x/3H/hx/3H/cf+HH/cf9x/3H/hx/3H/cf9x/3H/cf9x/3H/cf9x/3H/cf9x/3H/cf9x/3H/cf9x/3E05uW8GRqP9xiP9xj/cYj/cYj/cYj/cYiP9xiP9xiI/3GIj/cYI/3pGtAhbnH/cf9xj/cf9xj/cf9xj/cf9xj/cf9xj/cY/3H/cY/3GP9xj/cY/3GP9xj/cY/3GP9xiP9xj/cY/3Eyf3S+gIuP9xiIiP9xiIiI/3GIiIiP9xiIiIiIj/cYiIiIiIiIiI/3GIiIiIiIiIiIiIiIiIiIiIcf+D0xZ7TOmP+HH/iHH/iHH/hx/4hx/4cf+HH/hx/4cf+Icf+HH/cf+HH/hx/z5Td7OsiP9x/3GP9x/3GP9x/3GP9x/3GP9xj/cf9xj/cY/3GP9xj/TvMsMM3/cYj/cY/3GP9xj/cY/3GI/3GP9xiP9xiP9xj/cYP8/CsTA9iI/3GIiP9xiIiP9xiIiIj/cYiIiI/3GIiIiIiP9xiIiIiIiIiIgzc2u+jJT/hx/4hx/4cf+HH/hx/4cf+HH/hx/3H/hx/4cf9x/ybddCrCKL3/cf9x/3H/cf+HH/cf9x/3H/cf9x/3H/cf9x/3H/cY/3H/cf9x/3H/cf9xj/cf9x/zam3rtZIYiIiIiIcf+IiIiIiIiIiIiHH/iIiIRgpcr1qIiIiHH/iIiIcf+IiIcf+IiHH/iIhx/4iIcf+Ihx/4iHE/iqewdVhx/3H/hx/3H/cf9x/3H/hx/3H/cf9x/3H/cf9x/3H/cf9x/3H/cf9x/3H/cf9xj/cf9x/3Eykka9bblxj/cYj/cYj/cYiP9xiP9xiI/3GIj/cYiP9xiI/3GIiP9xiIj/cYiI/3GIO76mtUFZiIiIiIiHH/iIiIiHH/iIiIhx/4iIhx/zL2h74JeIcf+HH/cf+HH/cf+HH/cf+HH/cf+HH/cf9x/4cf9x/3H/cf+HH/NzF4us6Hj/cY/3GI/3GP9xiP9xiP9xiP9xiI/3GI/3GIj/cS7t2SoxIm2IiHH/iIiIiIiIiIcf+IiIiIhx/4iIiDX9SLsCt4cf+HH/cf+HH/cf+HH/hx/3H/cf+HH/cf+HH/cf9x/4cf9x/3H/Nt83uyDIj/cY/3GP9xj/cYj/cY/3GP9xiP9xj/cYj/cYj/cYj/cYj/cYj/cYiP9xiDDfprAwWYiIiIiIiIiIiIiIiIiIiIiIiHH/iIiIiIiHH/iDhC57i9GHH/hx/4cf+HH/hx/3H/hx/4cf9x/4cf+HH/cf+HH/cf+HH/cf9x/4cf9xO/SptQtWj/cYj/cYj/cY/3GIj/cYj/cYj/cYiP9xiP9xiI/z7TtbMsSoiIiIiIiIiIiIiIiIcf+IiIiIiIiIiIhx/4iIiIiIcf+IiIiHH/iIiIcf+IiIhx/4iIcf+IiHH/iIhx/4iHH/iIcf+DZjBLqc+4cf+HH/cf+HH/hx/4cf+HH/cf+HH/cf+HH/hx/3H/cf+HH/cf+HH/cf9x/4cf9x/3H/cf+HH/cf9x/3H/cf9x/3H/cf9xOURGt7u5j/cY/3GP9xiP9xj/cY/3GI/3GI/3GI/3GP9xiI/3GI/3GI/3GIj/cYj/cYiP9xiIj/PjjVs8cqiIiIiIiIiHH/iIiIiIiIiIiIhx/4g/Z5ixmGeHH/hx/4cf+HH/cf+HH/hx/3H/hx/4cf9x/4cf9x/4cf9x/4cf9x/3H/hx/3H/cf9x/4cf9x/3H/cf9x/4cf9x/3H/cf9x/zokJbbb2nGP9xj/cY/3GP9xj/cY/3GP9xiP9xj/cY/3GI/3GINvUZugrmiIiIiIiIiIiIiIhx/4iIiIiIiIcf+Ig/vgayQfn/hx/4hx/4cf+Icf+HH/hx/4cf+Icf+HH/hx/3H/hx/4cf+HH/hx/3H/hx/4cf9x/4cf9x/4cTHc9b8jCo/3H/cY/3H/cY/3H/cY/3GP9x/3GP9xj/cY/3GP9xj/cY/3GP9xj/cY/3GP9xj/cYj/cY/3GDlMuLezR4iIiIiIiIiIiIiIiIiIcf+IiIiDg3VrjIqYcf+Icf+HH/iHH/iHH/hx/4hx/4cf+HH/hx/4cf+HH/hx/4cf+HH/hx/4cf+HH/cf+HH/hx/3H/hx/3H/hxPRvlsuQacY/3H/cY/3H/cY/3H/cY/3GP9x/3GP9xj/cY/3H/cY/3GP9xj/cYj/cY/3GP9xj/cYg12we7JPj/cYiIiIiIiI/3GIiIiIiIiIiIiIiIiIiIiIiIiIiIPV31tKIK/4hx/4iHH/iHH/iHH/iHH/hx/4hx/4cf+Icf+HH/iHH/hx/4cf+HH/hx/4cf+HH/hx/4cf+HH/cf+HE3WHe4p4hx/3GP9xj/cf9xj/cf9xj/cY/3GP9xj/cY/3H/cY/3GI/3GP9xj/cY/3GI/3Et6VAaMWr+iIcf+Ihx/4iHH/iHH/iHH/iHH/iHH/iHH/iHH/hx/4hx/4cf+Icf+HH/hx/4cf+HH/hx/4cf+HH/hx/4cf+HH/cf+HH/hx/3E/RzWxuMr/cY/3H/cf9xj/cf9x/3GP9x/3H/cY/3H/cY/3H/cY/3GP9x/3GP9xj/cf9xj/cY/3GP9xj/cY/3EysDe+T8iI/3GIiIiIiP9xiIiIiIiIiI/3GIiIiIiIgxrWWwYpr/iIhx/4iIcf+Ihx/4iIcf+Ihx/4hx/4iDQFV7z6qHH/cf+HH/cf9x/3H/cf9x/3H/cf+HH/cf9x/3GP9x/3H/cf9x/3H/cf9x/3H/cY/3H/cf9x/3GP9x/3H/cY/3H/cY/3H/cY/3H/cUkULG69cY/3GP9x/3GP9xj/cY/3GP9xj/cY/3GP9xj/cY/3GP9xiP9xj/cYg7yYK0Nn1xiI/3GIj/cYiI/3GIiP9xiIiP9xiIiP9xiIiIj/cYiIiIj/cYiIiIiIiP9xgwJrWw6UqIhx/4iIiHH/iIiHH/iIhx/4iHH/iIhx/4iHH/iIcf+Icf+Ihx/4hx/4hx/4hx/4hx/4hx/4NQXGvPo5/3H/cf9x/3H/cf9x/3H/cf9x/3H/cf9x/3H/cf9xj/cf9x/3H/cY/3H/cShOkhqLFt6Icf+IiIcf+IiIcf+IiHH/iIcf+IiHH/iHH/iIcf85Ise33Thx/3H/cf9x/4cf9x/3H/cf9x/3H/cf9x/3H/cf9x/3H/cf9x/3GP9x/3H/cf8uBCEaP73uiIiIiIcf+IiIiIhx/4iIiIcf+IiIhx/4iIhx/4iIcf+IiHH/iIhx/4iHH/OgAntv/Ycf9x/3H/hx/3H/cf9x/4cf9x/3H/cf9x/4cf9x/3H/cf9x/3H/cf9x/ziel7hhaHGI/3GI/3GI/3GI/3GI/3GIj/cYj/cYiP9xiIj/cYiDnAt7c/SIiIiIcf+IiIiIiHH/iIiIiHH/iIiIcf+IiIcf+IiHH/iIhxOQS2tvtJcf+HH/cf+HH/cf+HH/cf+HH/cf+HH/cf9x/3H/hx/3H/cf9x/4cf9x/3H/cf9x/3H/cf9x/3Exj/W/cAr/cY/3GI/3GP9xj/cYj/cY/3GI/3GI/3GP9xiP9xiI/3GI/3GI/3GIj/cYiP9xiI/3GIj/cYiIOmjWtpcpiIiIhx/4iIiIiIiHH/iIiIiIcf+IiIiHH/iI
[truncated: 3,421,982 more chars]
