# Supplementary material for: Automated imaging and identification of proteoforms directly from ovarian cancer tissue
Source: Nat Commun. 2023 Oct 14;14:6478. doi: 10.1038/s41467-023-42208-3 (PMC10576781; doi:10.1038/s41467-023-42208-3)
Supplement: Supplementary file 6 — Supplementary Data 2 [file 41467_2023_42208_MOESM6_ESM.zip › Supplementary Data 2/19 24901 ensemble.tdValidate]

<?xml version="1.0"?>
<pvsDataSet xmlns:xsi="http://www.w3.org/2001/XMLSchema-instance" xmlns:xsd="http://www.w3.org/2001/XMLSchema" version="1" xmlns="http://www.topdownproteomics.org/ms/pvml">
  <cvList count="2">
    <cv id="MS" fullName="Proteomics Standards Initiative Mass Spectrometry Ontology" version="1.18.1" URI="http://psidev.cvs.sourceforge.net/*checkout*/psidev/psi/psi-ms/mzML/controlledVocabulary/psi-ms.obo" xmlns="http://psi.hupo.org/ms/mzml" />
    <cv id="UO" fullName="Unit Ontology" version="1.20" URI="http://obo.cvs.sourceforge.net/*checkout*/obo/obo/ontology/phenotype/unit.obo" xmlns="http://psi.hupo.org/ms/mzml" />
  </cvList>
  <metadata>
    <contact>
      <guid>00000000-0000-0000-0000-000000000000</guid>
      <name />
      <organization />
      <address />
      <URL />
      <email />
    </contact>
    <sampleProcessing>
      <fixedModificationList />
    </sampleProcessing>
    <parameters>
      <userParam name="FragmentationMaxPpmTolerance" value="5" xmlns="http://psi.hupo.org/ms/mzml" />
      <userParam name="PrecursorMinimumCharge" value="1" xmlns="http://psi.hupo.org/ms/mzml" />
      <userParam name="FDRCounts" value="1000" xmlns="http://psi.hupo.org/ms/mzml" />
      <userParam name="DistributionGenerator" value="0" xmlns="http://psi.hupo.org/ms/mzml" />
      <userParam name="PrecursorSubPpmTolerance" value="3" xmlns="http://psi.hupo.org/ms/mzml" />
      <userParam name="UseTHRASHnoiseCalc" value="False" xmlns="http://psi.hupo.org/ms/mzml" />
      <userParam name="ShowPrecursorIsotopicFits" value="True" xmlns="http://psi.hupo.org/ms/mzml" />
      <userParam name="ShowInternalFragmentFlags" value="False" xmlns="http://psi.hupo.org/ms/mzml" />
      <userParam name="SharedIsotopeColor" value="Black" xmlns="http://psi.hupo.org/ms/mzml" />
      <userParam name="ShowFragmentationSpectraAnnotations" value="True" xmlns="http://psi.hupo.org/ms/mzml" />
      <userParam name="PlotNoisePeaks" value="False" xmlns="http://psi.hupo.org/ms/mzml" />
      <userParam name="PrecursorSignalToNoiseCutoff" value="1" xmlns="http://psi.hupo.org/ms/mzml" />
      <userParam name="UseShapeValidator" value="False" xmlns="http://psi.hupo.org/ms/mzml" />
      <userParam name="RecentFilePaths" value="" xmlns="http://psi.hupo.org/ms/mzml" />
      <userParam name="InstrumentModel" value="" xmlns="http://psi.hupo.org/ms/mzml" />
      <userParam name="InstrumentManufacturer" value="" xmlns="http://psi.hupo.org/ms/mzml" />
      <userParam name="TerminalFragmentGradient" value="False" xmlns="http://psi.hupo.org/ms/mzml" />
      <userParam name="PrecursorIntensityClusterTolerance" value="0.5" xmlns="http://psi.hupo.org/ms/mzml" />
      <userParam name="HighlightSelectedIon" value="True" xmlns="http://psi.hupo.org/ms/mzml" />
      <userParam name="FragmentationSubPpmTolerance" value="3" xmlns="http://psi.hupo.org/ms/mzml" />
      <userParam name="UserName" value="" xmlns="http://psi.hupo.org/ms/mzml" />
      <userParam name="MaximumCharge" value="60" xmlns="http://psi.hupo.org/ms/mzml" />
      <userParam name="ShowPrecursorColorPeaks" value="False" xmlns="http://psi.hupo.org/ms/mzml" />
      <userParam name="IsotopicallyResolvedPrecursor" value="True" xmlns="http://psi.hupo.org/ms/mzml" />
      <userParam name="Left" value="126" xmlns="http://psi.hupo.org/ms/mzml" />
      <userParam name="UseSimpleValidator" value="True" xmlns="http://psi.hupo.org/ms/mzml" />
      <userParam name="ShowFragmentationIsotopicFits" value="True" xmlns="http://psi.hupo.org/ms/mzml" />
      <userParam name="PrecursorMaximumCharge" value="1" xmlns="http://psi.hupo.org/ms/mzml" />
      <userParam name="Width" value="1678.6666666666665" xmlns="http://psi.hupo.org/ms/mzml" />
      <userParam name="ThrashNoiseWindow" value="1000" xmlns="http://psi.hupo.org/ms/mzml" />
      <userParam name="PrecursorMaxPpmTolerance" value="5" xmlns="http://psi.hupo.org/ms/mzml" />
      <userParam name="IncludeInternalFragments" value="False" xmlns="http://psi.hupo.org/ms/mzml" />
      <userParam name="MinimumCharge" value="1" xmlns="http://psi.hupo.org/ms/mzml" />
      <userParam name="FragmentMapColorScheme" value="Ion Type" xmlns="http://psi.hupo.org/ms/mzml" />
      <userParam name="MinimumFragmentSize" value="2" xmlns="http://psi.hupo.org/ms/mzml" />
      <userParam name="Email" value="" xmlns="http://psi.hupo.org/ms/mzml" />
      <userParam name="MinimumRequiredScore" value="0.6" xmlns="http://psi.hupo.org/ms/mzml" />
      <userParam name="Height" value="949.3333333333333" xmlns="http://psi.hupo.org/ms/mzml" />
      <userParam name="PrecursorMercury7Limit" value="0.0001" xmlns="http://psi.hupo.org/ms/mzml" />
      <userParam name="Organization" value="" xmlns="http://psi.hupo.org/ms/mzml" />
      <userParam name="PrecursorMinimumRequiredScore" value="0.1" xmlns="http://psi.hupo.org/ms/mzml" />
      <userParam name="ShowPrecursorSpectraAnnotations" value="True" xmlns="http://psi.hupo.org/ms/mzml" />
      <userParam name="MinimumInternalFragmentScore" value="0.7" xmlns="http://psi.hupo.org/ms/mzml" />
      <userParam name="Address" value="" xmlns="http://psi.hupo.org/ms/mzml" />
      <userParam name="Top" value="28" xmlns="http://psi.hupo.org/ms/mzml" />
      <userParam name="Mercury7Limit" value="0.0001" xmlns="http://psi.hupo.org/ms/mzml" />
      <userParam name="Url" value="" xmlns="http://psi.hupo.org/ms/mzml" />
      <userParam name="FragmentIntensityClusterTolerance" value="0.5" xmlns="http://psi.hupo.org/ms/mzml" />
      <userParam name="SignalToNoiseCutoff" value="1" xmlns="http://psi.hupo.org/ms/mzml" />
      <userParam name="AminoAcidsPerRow" value="25" xmlns="http://psi.hupo.org/ms/mzml" />
      <userParam name="Guid" value="00000000-0000-0000-0000-000000000000" xmlns="http://psi.hupo.org/ms/mzml" />
      <userParam name="ShowProteoformColorGraphicalFragmentMap" value="True" xmlns="http://psi.hupo.org/ms/mzml" />
      <userParam name="I2MSMode" value="False" xmlns="http://psi.hupo.org/ms/mzml" />
      <userParam name="ThrashNoiseRecalc" value="1000" xmlns="http://psi.hupo.org/ms/mzml" />
      <userParam name="UseAveragine" value="False" xmlns="http://psi.hupo.org/ms/mzml" />
      <userParam name="ShowFragmentationColorPeaks" value="False" xmlns="http://psi.hupo.org/ms/mzml" />
    </parameters>
  </metadata>
  <experimentList>
    <experiment id="1">
      <observationList>
        <observation>
          <sourceFile id="SF0" name="20220415_APOLLO#D1-7_4ums_testline_01_25targets_01.raw" location="X:\Projects\2021 Su - nanoDESI\PiMS2\APOLLO_Ovary\APOLLO_#D1-7\line_01">
            <cvParam cvRef="MS" accession="MS:1000563" name="Thermo RAW file" xmlns="http://psi.hupo.org/ms/mzml" />
            <cvParam cvRef="MS" accession="MS:1000568" value="none" name="MD5" xmlns="http://psi.hupo.org/ms/mzml" />
            <cvParam cvRef="MS" accession="MS:1000768" name="Thermo nativeID format" xmlns="http://psi.hupo.org/ms/mzml" />
          </sourceFile>
          <calibrationOffset value="0" type="ppm" />
          <scanRangeText>1319-1391</scanRangeText>
          <spectrum id="scan=0" index="0" defaultArrayLength="0">
            <cvParam cvRef="MS" accession="MS:1000511" value="2" name="ms level" xmlns="http://psi.hupo.org/ms/mzml" />
            <cvParam cvRef="MS" accession="MS:1000128" name="profile spectrum" xmlns="http://psi.hupo.org/ms/mzml" />
            <scanList count="73" xmlns="http://psi.hupo.org/ms/mzml">
              <cvParam cvRef="MS" accession="MS:1000571" name="sum of spectra" />
              <scan>
                <cvParam cvRef="MS" accession="MS:1000016" value="23.433464" name="scan start time" />
              </scan>
              <scan>
                <cvParam cvRef="MS" accession="MS:1000016" value="23.451234" name="scan start time" />
              </scan>
              <scan>
                <cvParam cvRef="MS" accession="MS:1000016" value="23.469003" name="scan start time" />
              </scan>
              <scan>
                <cvParam cvRef="MS" accession="MS:1000016" value="23.486773" name="scan start time" />
              </scan>
              <scan>
                <cvParam cvRef="MS" accession="MS:1000016" value="23.504543" name="scan start time" />
              </scan>
              <scan>
                <cvParam cvRef="MS" accession="MS:1000016" value="23.522313" name="scan start time" />
              </scan>
              <scan>
                <cvParam cvRef="MS" accession="MS:1000016" value="23.540083" name="scan start time" />
              </scan>
              <scan>
                <cvParam cvRef="MS" accession="MS:1000016" value="23.557852" name="scan start time" />
              </scan>
              <scan>
                <cvParam cvRef="MS" accession="MS:1000016" value="23.575622" name="scan start time" />
              </scan>
              <scan>
                <cvParam cvRef="MS" accession="MS:1000016" value="23.593392" name="scan start time" />
              </scan>
              <scan>
                <cvParam cvRef="MS" accession="MS:1000016" value="23.611162" name="scan start time" />
              </scan>
              <scan>
                <cvParam cvRef="MS" accession="MS:1000016" value="23.628932" name="scan start time" />
              </scan>
              <scan>
                <cvParam cvRef="MS" accession="MS:1000016" value="23.646701" name="scan start time" />
              </scan>
              <scan>
                <cvParam cvRef="MS" accession="MS:1000016" value="23.664471" name="scan start time" />
              </scan>
              <scan>
                <cvParam cvRef="MS" accession="MS:1000016" value="23.682241" name="scan start time" />
              </scan>
              <scan>
                <cvParam cvRef="MS" accession="MS:1000016" value="23.700011" name="scan start time" />
              </scan>
              <scan>
                <cvParam cvRef="MS" accession="MS:1000016" value="23.717781" name="scan start time" />
              </scan>
              <scan>
                <cvParam cvRef="MS" accession="MS:1000016" value="23.73555" name="scan start time" />
              </scan>
              <scan>
                <cvParam cvRef="MS" accession="MS:1000016" value="23.75332" name="scan start time" />
              </scan>
              <scan>
                <cvParam cvRef="MS" accession="MS:1000016" value="23.77109" name="scan start time" />
              </scan>
              <scan>
                <cvParam cvRef="MS" accession="MS:1000016" value="23.78886" name="scan start time" />
              </scan>
              <scan>
                <cvParam cvRef="MS" accession="MS:1000016" value="23.80663" name="scan start time" />
              </scan>
              <scan>
                <cvParam cvRef="MS" accession="MS:1000016" value="23.8244" name="scan start time" />
              </scan>
              <scan>
                <cvParam cvRef="MS" accession="MS:1000016" value="23.842169" name="scan start time" />
              </scan>
              <scan>
                <cvParam cvRef="MS" accession="MS:1000016" value="23.859939" name="scan start time" />
              </scan>
              <scan>
                <cvParam cvRef="MS" accession="MS:1000016" value="23.877709" name="scan start time" />
              </scan>
              <scan>
                <cvParam cvRef="MS" accession="MS:1000016" value="23.895479" name="scan start time" />
              </scan>
              <scan>
                <cvParam cvRef="MS" accession="MS:1000016" value="23.913249" name="scan start time" />
              </scan>
              <scan>
                <cvParam cvRef="MS" accession="MS:1000016" value="23.931018" name="scan start time" />
              </scan>
              <scan>
                <cvParam cvRef="MS" accession="MS:1000016" value="23.948788" name="scan start time" />
              </scan>
              <scan>
                <cvParam cvRef="MS" accession="MS:1000016" value="23.966558" name="scan start time" />
              </scan>
              <scan>
                <cvParam cvRef="MS" accession="MS:1000016" value="23.984328" name="scan start time" />
              </scan>
              <scan>
                <cvParam cvRef="MS" accession="MS:1000016" value="24.002098" name="scan start time" />
              </scan>
              <scan>
                <cvParam cvRef="MS" accession="MS:1000016" value="24.019867" name="scan start time" />
              </scan>
              <scan>
                <cvParam cvRef="MS" accession="MS:1000016" value="24.037637" name="scan start time" />
              </scan>
              <scan>
                <cvParam cvRef="MS" accession="MS:1000016" value="24.055407" name="scan start time" />
              </scan>
              <scan>
                <cvParam cvRef="MS" accession="MS:1000016" value="24.073177" name="scan start time" />
              </scan>
              <scan>
                <cvParam cvRef="MS" accession="MS:1000016" value="24.090947" name="scan start time" />
              </scan>
              <scan>
                <cvParam cvRef="MS" accession="MS:1000016" value="24.108717" name="scan start time" />
              </scan>
              <scan>
                <cvParam cvRef="MS" accession="MS:1000016" value="24.126486" name="scan start time" />
              </scan>
              <scan>
                <cvParam cvRef="MS" accession="MS:1000016" value="24.144256" name="scan start time" />
              </scan>
              <scan>
                <cvParam cvRef="MS" accession="MS:1000016" value="24.162026" name="scan start time" />
              </scan>
              <scan>
                <cvParam cvRef="MS" accession="MS:1000016" value="24.179796" name="scan start time" />
              </scan>
              <scan>
                <cvParam cvRef="MS" accession="MS:1000016" value="24.197566" name="scan start time" />
              </scan>
              <scan>
                <cvParam cvRef="MS" accession="MS:1000016" value="24.215335" name="scan start time" />
              </scan>
              <scan>
                <cvParam cvRef="MS" accession="MS:1000016" value="24.233105" name="scan start time" />
              </scan>
              <scan>
                <cvParam cvRef="MS" accession="MS:1000016" value="24.250875" name="scan start time" />
              </scan>
              <scan>
                <cvParam cvRef="MS" accession="MS:1000016" value="24.268645" name="scan start time" />
              </scan>
              <scan>
                <cvParam cvRef="MS" accession="MS:1000016" value="24.286415" name="scan start time" />
              </scan>
              <scan>
                <cvParam cvRef="MS" accession="MS:1000016" value="24.304185" name="scan start time" />
              </scan>
              <scan>
                <cvParam cvRef="MS" accession="MS:1000016" value="24.321954" name="scan start time" />
              </scan>
              <scan>
                <cvParam cvRef="MS" accession="MS:1000016" value="24.339724" name="scan start time" />
              </scan>
              <scan>
                <cvParam cvRef="MS" accession="MS:1000016" value="24.357494" name="scan start time" />
              </scan>
              <scan>
                <cvParam cvRef="MS" accession="MS:1000016" value="24.375264" name="scan start time" />
              </scan>
              <scan>
                <cvParam cvRef="MS" accession="MS:1000016" value="24.393034" name="scan start time" />
              </scan>
              <scan>
                <cvParam cvRef="MS" accession="MS:1000016" value="24.410804" name="scan start time" />
              </scan>
              <scan>
                <cvParam cvRef="MS" accession="MS:1000016" value="24.428573" name="scan start time" />
              </scan>
              <scan>
                <cvParam cvRef="MS" accession="MS:1000016" value="24.446343" name="scan start time" />
              </scan>
              <scan>
                <cvParam cvRef="MS" accession="MS:1000016" value="24.464113" name="scan start time" />
              </scan>
              <scan>
                <cvParam cvRef="MS" accession="MS:1000016" value="24.481883" name="scan start time" />
              </scan>
              <scan>
                <cvParam cvRef="MS" accession="MS:1000016" value="24.499652" name="scan start time" />
              </scan>
              <scan>
                <cvParam cvRef="MS" accession="MS:1000016" value="24.517422" name="scan start time" />
              </scan>
              <scan>
                <cvParam cvRef="MS" accession="MS:1000016" value="24.535192" name="scan start time" />
              </scan>
              <scan>
                <cvParam cvRef="MS" accession="MS:1000016" value="24.552962" name="scan start time" />
              </scan>
              <scan>
                <cvParam cvRef="MS" accession="MS:1000016" value="24.570732" name="scan start time" />
              </scan>
              <scan>
                <cvParam cvRef="MS" accession="MS:1000016" value="24.588502" name="scan start time" />
              </scan>
              <scan>
                <cvParam cvRef="MS" accession="MS:1000016" value="24.606271" name="scan start time" />
              </scan>
              <scan>
                <cvParam cvRef="MS" accession="MS:1000016" value="24.624041" name="scan start time" />
              </scan>
              <scan>
                <cvParam cvRef="MS" accession="MS:1000016" value="24.641811" name="scan start time" />
              </scan>
              <scan>
                <cvParam cvRef="MS" accession="MS:1000016" value="24.659581" name="scan start time" />
              </scan>
              <scan>
                <cvParam cvRef="MS" accession="MS:1000016" value="24.677351" name="scan start time" />
              </scan>
              <scan>
                <cvParam cvRef="MS" accession="MS:1000016" value="24.695121" name="scan start time" />
              </scan>
              <scan>
                <cvParam cvRef="MS" accession="MS:1000016" value="24.71289" name="scan start time" />
              </scan>
            </scanList>
            <precursorList count="73" xmlns="http://psi.hupo.org/ms/mzml">
              <precursor>
                <isolationWindow>
                  <cvParam cvRef="MS" accession="MS:1000827" value="859.6785888671875" name="isolation window target m/z" />
                  <cvParam cvRef="MS" accession="MS:1000828" value="0.4000000059604645" name="isolation window lower offset" />
                  <cvParam cvRef="MS" accession="MS:1000829" value="0.4000000059604645" name="isolation window upper offset" />
                </isolationWindow>
                <activation>
                  <cvParam cvRef="MS" accession="MS:1000422" name="high-energy collision-induced dissociation" />
                  <cvParam cvRef="MS" accession="MS:1000045" value="25" name="collision energy" />
                </activation>
              </precursor>
              <precursor>
                <activation>
                  <cvParam cvRef="MS" accession="MS:1000422" name="high-energy collision-induced dissociation" />
                  <cvParam cvRef="MS" accession="MS:1000045" value="25" name="collision energy" />
                </activation>
              </precursor>
              <precursor>
                <activation>
                  <cvParam cvRef="MS" accession="MS:1000422" name="high-energy collision-induced dissociation" />
                  <cvParam cvRef="MS" accession="MS:1000045" value="25" name="collision energy" />
                </activation>
              </precursor>
              <precursor>
                <activation>
                  <cvParam cvRef="MS" accession="MS:1000422" name="high-energy collision-induced dissociation" />
                  <cvParam cvRef="MS" accession="MS:1000045" value="25" name="collision energy" />
                </activation>
              </precursor>
              <precursor>
                <activation>
                  <cvParam cvRef="MS" accession="MS:1000422" name="high-energy collision-induced dissociation" />
                  <cvParam cvRef="MS" accession="MS:1000045" value="25" name="collision energy" />
                </activation>
              </precursor>
              <precursor>
                <activation>
                  <cvParam cvRef="MS" accession="MS:1000422" name="high-energy collision-induced dissociation" />
                  <cvParam cvRef="MS" accession="MS:1000045" value="25" name="collision energy" />
                </activation>
              </precursor>
              <precursor>
                <activation>
                  <cvParam cvRef="MS" accession="MS:1000422" name="high-energy collision-induced dissociation" />
                  <cvParam cvRef="MS" accession="MS:1000045" value="25" name="collision energy" />
                </activation>
              </precursor>
              <precursor>
                <activation>
                  <cvParam cvRef="MS" accession="MS:1000422" name="high-energy collision-induced dissociation" />
                  <cvParam cvRef="MS" accession="MS:1000045" value="25" name="collision energy" />
                </activation>
              </precursor>
              <precursor>
                <activation>
                  <cvParam cvRef="MS" accession="MS:1000422" name="high-energy collision-induced dissociation" />
                  <cvParam cvRef="MS" accession="MS:1000045" value="25" name="collision energy" />
                </activation>
              </precursor>
              <precursor>
                <activation>
                  <cvParam cvRef="MS" accession="MS:1000422" name="high-energy collision-induced dissociation" />
                  <cvParam cvRef="MS" accession="MS:1000045" value="25" name="collision energy" />
                </activation>
              </precursor>
              <precursor>
                <activation>
                  <cvParam cvRef="MS" accession="MS:1000422" name="high-energy collision-induced dissociation" />
                  <cvParam cvRef="MS" accession="MS:1000045" value="25" name="collision energy" />
                </activation>
              </precursor>
              <precursor>
                <activation>
                  <cvParam cvRef="MS" accession="MS:1000422" name="high-energy collision-induced dissociation" />
                  <cvParam cvRef="MS" accession="MS:1000045" value="25" name="collision energy" />
                </activation>
              </precursor>
              <precursor>
                <activation>
                  <cvParam cvRef="MS" accession="MS:1000422" name="high-energy collision-induced dissociation" />
                  <cvParam cvRef="MS" accession="MS:1000045" value="25" name="collision energy" />
                </activation>
              </precursor>
              <precursor>
                <activation>
                  <cvParam cvRef="MS" accession="MS:1000422" name="high-energy collision-induced dissociation" />
                  <cvParam cvRef="MS" accession="MS:1000045" value="25" name="collision energy" />
                </activation>
              </precursor>
              <precursor>
                <activation>
                  <cvParam cvRef="MS" accession="MS:1000422" name="high-energy collision-induced dissociation" />
                  <cvParam cvRef="MS" accession="MS:1000045" value="25" name="collision energy" />
                </activation>
              </precursor>
              <precursor>
                <activation>
                  <cvParam cvRef="MS" accession="MS:1000422" name="high-energy collision-induced dissociation" />
                  <cvParam cvRef="MS" accession="MS:1000045" value="25" name="collision energy" />
                </activation>
              </precursor>
              <precursor>
                <activation>
                  <cvParam cvRef="MS" accession="MS:1000422" name="high-energy collision-induced dissociation" />
                  <cvParam cvRef="MS" accession="MS:1000045" value="25" name="collision energy" />
                </activation>
              </precursor>
              <precursor>
                <activation>
                  <cvParam cvRef="MS" accession="MS:1000422" name="high-energy collision-induced dissociation" />
                  <cvParam cvRef="MS" accession="MS:1000045" value="25" name="collision energy" />
                </activation>
              </precursor>
              <precursor>
                <activation>
                  <cvParam cvRef="MS" accession="MS:1000422" name="high-energy collision-induced dissociation" />
                  <cvParam cvRef="MS" accession="MS:1000045" value="25" name="collision energy" />
                </activation>
              </precursor>
              <precursor>
                <activation>
                  <cvParam cvRef="MS" accession="MS:1000422" name="high-energy collision-induced dissociation" />
                  <cvParam cvRef="MS" accession="MS:1000045" value="25" name="collision energy" />
                </activation>
              </precursor>
              <precursor>
                <activation>
                  <cvParam cvRef="MS" accession="MS:1000422" name="high-energy collision-induced dissociation" />
                  <cvParam cvRef="MS" accession="MS:1000045" value="25" name="collision energy" />
                </activation>
              </precursor>
              <precursor>
                <activation>
                  <cvParam cvRef="MS" accession="MS:1000422" name="high-energy collision-induced dissociation" />
                  <cvParam cvRef="MS" accession="MS:1000045" value="25" name="collision energy" />
                </activation>
              </precursor>
              <precursor>
                <activation>
                  <cvParam cvRef="MS" accession="MS:1000422" name="high-energy collision-induced dissociation" />
                  <cvParam cvRef="MS" accession="MS:1000045" value="25" name="collision energy" />
                </activation>
              </precursor>
              <precursor>
                <activation>
                  <cvParam cvRef="MS" accession="MS:1000422" name="high-energy collision-induced dissociation" />
                  <cvParam cvRef="MS" accession="MS:1000045" value="25" name="collision energy" />
                </activation>
              </precursor>
              <precursor>
                <activation>
                  <cvParam cvRef="MS" accession="MS:1000422" name="high-energy collision-induced dissociation" />
                  <cvParam cvRef="MS" accession="MS:1000045" value="25" name="collision energy" />
                </activation>
              </precursor>
              <precursor>
                <activation>
                  <cvParam cvRef="MS" accession="MS:1000422" name="high-energy collision-induced dissociation" />
                  <cvParam cvRef="MS" accession="MS:1000045" value="25" name="collision energy" />
                </activation>
              </precursor>
              <precursor>
                <activation>
                  <cvParam cvRef="MS" accession="MS:1000422" name="high-energy collision-induced dissociation" />
                  <cvParam cvRef="MS" accession="MS:1000045" value="25" name="collision energy" />
                </activation>
              </precursor>
              <precursor>
                <activation>
                  <cvParam cvRef="MS" accession="MS:1000422" name="high-energy collision-induced dissociation" />
                  <cvParam cvRef="MS" accession="MS:1000045" value="25" name="collision energy" />
                </activation>
              </precursor>
              <precursor>
                <activation>
                  <cvParam cvRef="MS" accession="MS:1000422" name="high-energy collision-induced dissociation" />
                  <cvParam cvRef="MS" accession="MS:1000045" value="25" name="collision energy" />
                </activation>
              </precursor>
              <precursor>
                <activation>
                  <cvParam cvRef="MS" accession="MS:1000422" name="high-energy collision-induced dissociation" />
                  <cvParam cvRef="MS" accession="MS:1000045" value="25" name="collision energy" />
                </activation>
              </precursor>
              <precursor>
                <activation>
                  <cvParam cvRef="MS" accession="MS:1000422" name="high-energy collision-induced dissociation" />
                  <cvParam cvRef="MS" accession="MS:1000045" value="25" name="collision energy" />
                </activation>
              </precursor>
              <precursor>
                <activation>
                  <cvParam cvRef="MS" accession="MS:1000422" name="high-energy collision-induced dissociation" />
                  <cvParam cvRef="MS" accession="MS:1000045" value="25" name="collision energy" />
                </activation>
              </precursor>
              <precursor>
                <activation>
                  <cvParam cvRef="MS" accession="MS:1000422" name="high-energy collision-induced dissociation" />
                  <cvParam cvRef="MS" accession="MS:1000045" value="25" name="collision energy" />
                </activation>
              </precursor>
              <precursor>
                <activation>
                  <cvParam cvRef="MS" accession="MS:1000422" name="high-energy collision-induced dissociation" />
                  <cvParam cvRef="MS" accession="MS:1000045" value="25" name="collision energy" />
                </activation>
              </precursor>
              <precursor>
                <activation>
                  <cvParam cvRef="MS" accession="MS:1000422" name="high-energy collision-induced dissociation" />
                  <cvParam cvRef="MS" accession="MS:1000045" value="25" name="collision energy" />
                </activation>
              </precursor>
              <precursor>
                <activation>
                  <cvParam cvRef="MS" accession="MS:1000422" name="high-energy collision-induced dissociation" />
                  <cvParam cvRef="MS" accession="MS:1000045" value="25" name="collision energy" />
                </activation>
              </precursor>
              <precursor>
                <activation>
                  <cvParam cvRef="MS" accession="MS:1000422" name="high-energy collision-induced dissociation" />
                  <cvParam cvRef="MS" accession="MS:1000045" value="25" name="collision energy" />
                </activation>
              </precursor>
              <precursor>
                <activation>
                  <cvParam cvRef="MS" accession="MS:1000422" name="high-energy collision-induced dissociation" />
                  <cvParam cvRef="MS" accession="MS:1000045" value="25" name="collision energy" />
                </activation>
              </precursor>
              <precursor>
                <activation>
                  <cvParam cvRef="MS" accession="MS:1000422" name="high-energy collision-induced dissociation" />
                  <cvParam cvRef="MS" accession="MS:1000045" value="25" name="collision energy" />
                </activation>
              </precursor>
              <precursor>
                <activation>
                  <cvParam cvRef="MS" accession="MS:1000422" name="high-energy collision-induced dissociation" />
                  <cvParam cvRef="MS" accession="MS:1000045" value="25" name="collision energy" />
                </activation>
              </precursor>
              <precursor>
                <activation>
                  <cvParam cvRef="MS" accession="MS:1000422" name="high-energy collision-induced dissociation" />
                  <cvParam cvRef="MS" accession="MS:1000045" value="25" name="collision energy" />
                </activation>
              </precursor>
              <precursor>
                <activation>
                  <cvParam cvRef="MS" accession="MS:1000422" name="high-energy collision-induced dissociation" />
                  <cvParam cvRef="MS" accession="MS:1000045" value="25" name="collision energy" />
                </activation>
              </precursor>
              <precursor>
                <activation>
                  <cvParam cvRef="MS" accession="MS:1000422" name="high-energy collision-induced dissociation" />
                  <cvParam cvRef="MS" accession="MS:1000045" value="25" name="collision energy" />
                </activation>
              </precursor>
              <precursor>
                <activation>
                  <cvParam cvRef="MS" accession="MS:1000422" name="high-energy collision-induced dissociation" />
                  <cvParam cvRef="MS" accession="MS:1000045" value="25" name="collision energy" />
                </activation>
              </precursor>
              <precursor>
                <activation>
                  <cvParam cvRef="MS" accession="MS:1000422" name="high-energy collision-induced dissociation" />
                  <cvParam cvRef="MS" accession="MS:1000045" value="25" name="collision energy" />
                </activation>
              </precursor>
              <precursor>
                <activation>
                  <cvParam cvRef="MS" accession="MS:1000422" name="high-energy collision-induced dissociation" />
                  <cvParam cvRef="MS" accession="MS:1000045" value="25" name="collision energy" />
                </activation>
              </precursor>
              <precursor>
                <activation>
                  <cvParam cvRef="MS" accession="MS:1000422" name="high-energy collision-induced dissociation" />
                  <cvParam cvRef="MS" accession="MS:1000045" value="25" name="collision energy" />
                </activation>
              </precursor>
              <precursor>
                <activation>
                  <cvParam cvRef="MS" accession="MS:1000422" name="high-energy collision-induced dissociation" />
                  <cvParam cvRef="MS" accession="MS:1000045" value="25" name="collision energy" />
                </activation>
              </precursor>
              <precursor>
                <activation>
                  <cvParam cvRef="MS" accession="MS:1000422" name="high-energy collision-induced dissociation" />
                  <cvParam cvRef="MS" accession="MS:1000045" value="25" name="collision energy" />
                </activation>
              </precursor>
              <precursor>
                <activation>
                  <cvParam cvRef="MS" accession="MS:1000422" name="high-energy collision-induced dissociation" />
                  <cvParam cvRef="MS" accession="MS:1000045" value="25" name="collision energy" />
                </activation>
              </precursor>
              <precursor>
                <activation>
                  <cvParam cvRef="MS" accession="MS:1000422" name="high-energy collision-induced dissociation" />
                  <cvParam cvRef="MS" accession="MS:1000045" value="25" name="collision energy" />
                </activation>
              </precursor>
              <precursor>
                <activation>
                  <cvParam cvRef="MS" accession="MS:1000422" name="high-energy collision-induced dissociation" />
                  <cvParam cvRef="MS" accession="MS:1000045" value="25" name="collision energy" />
                </activation>
              </precursor>
              <precursor>
                <activation>
                  <cvParam cvRef="MS" accession="MS:1000422" name="high-energy collision-induced dissociation" />
                  <cvParam cvRef="MS" accession="MS:1000045" value="25" name="collision energy" />
                </activation>
              </precursor>
              <precursor>
                <activation>
                  <cvParam cvRef="MS" accession="MS:1000422" name="high-energy collision-induced dissociation" />
                  <cvParam cvRef="MS" accession="MS:1000045" value="25" name="collision energy" />
                </activation>
              </precursor>
              <precursor>
                <activation>
                  <cvParam cvRef="MS" accession="MS:1000422" name="high-energy collision-induced dissociation" />
                  <cvParam cvRef="MS" accession="MS:1000045" value="25" name="collision energy" />
                </activation>
              </precursor>
              <precursor>
                <activation>
                  <cvParam cvRef="MS" accession="MS:1000422" name="high-energy collision-induced dissociation" />
                  <cvParam cvRef="MS" accession="MS:1000045" value="25" name="collision energy" />
                </activation>
              </precursor>
              <precursor>
                <activation>
                  <cvParam cvRef="MS" accession="MS:1000422" name="high-energy collision-induced dissociation" />
                  <cvParam cvRef="MS" accession="MS:1000045" value="25" name="collision energy" />
                </activation>
              </precursor>
              <precursor>
                <activation>
                  <cvParam cvRef="MS" accession="MS:1000422" name="high-energy collision-induced dissociation" />
                  <cvParam cvRef="MS" accession="MS:1000045" value="25" name="collision energy" />
                </activation>
              </precursor>
              <precursor>
                <activation>
                  <cvParam cvRef="MS" accession="MS:1000422" name="high-energy collision-induced dissociation" />
                  <cvParam cvRef="MS" accession="MS:1000045" value="25" name="collision energy" />
                </activation>
              </precursor>
              <precursor>
                <activation>
                  <cvParam cvRef="MS" accession="MS:1000422" name="high-energy collision-induced dissociation" />
                  <cvParam cvRef="MS" accession="MS:1000045" value="25" name="collision energy" />
                </activation>
              </precursor>
              <precursor>
                <activation>
                  <cvParam cvRef="MS" accession="MS:1000422" name="high-energy collision-induced dissociation" />
                  <cvParam cvRef="MS" accession="MS:1000045" value="25" name="collision energy" />
                </activation>
              </precursor>
              <precursor>
                <activation>
                  <cvParam cvRef="MS" accession="MS:1000422" name="high-energy collision-induced dissociation" />
                  <cvParam cvRef="MS" accession="MS:1000045" value="25" name="collision energy" />
                </activation>
              </precursor>
              <precursor>
                <activation>
                  <cvParam cvRef="MS" accession="MS:1000422" name="high-energy collision-induced dissociation" />
                  <cvParam cvRef="MS" accession="MS:1000045" value="25" name="collision energy" />
                </activation>
              </precursor>
              <precursor>
                <activation>
                  <cvParam cvRef="MS" accession="MS:1000422" name="high-energy collision-induced dissociation" />
                  <cvParam cvRef="MS" accession="MS:1000045" value="25" name="collision energy" />
                </activation>
              </precursor>
              <precursor>
                <activation>
                  <cvParam cvRef="MS" accession="MS:1000422" name="high-energy collision-induced dissociation" />
                  <cvParam cvRef="MS" accession="MS:1000045" value="25" name="collision energy" />
                </activation>
              </precursor>
              <precursor>
                <activation>
                  <cvParam cvRef="MS" accession="MS:1000422" name="high-energy collision-induced dissociation" />
                  <cvParam cvRef="MS" accession="MS:1000045" value="25" name="collision energy" />
                </activation>
              </precursor>
              <precursor>
                <activation>
                  <cvParam cvRef="MS" accession="MS:1000422" name="high-energy collision-induced dissociation" />
                  <cvParam cvRef="MS" accession="MS:1000045" value="25" name="collision energy" />
                </activation>
              </precursor>
              <precursor>
                <activation>
                  <cvParam cvRef="MS" accession="MS:1000422" name="high-energy collision-induced dissociation" />
                  <cvParam cvRef="MS" accession="MS:1000045" value="25" name="collision energy" />
                </activation>
              </precursor>
              <precursor>
                <activation>
                  <cvParam cvRef="MS" accession="MS:1000422" name="high-energy collision-induced dissociation" />
                  <cvParam cvRef="MS" accession="MS:1000045" value="25" name="collision energy" />
                </activation>
              </precursor>
              <precursor>
                <activation>
                  <cvParam cvRef="MS" accession="MS:1000422" name="high-energy collision-induced dissociation" />
                  <cvParam cvRef="MS" accession="MS:1000045" value="25" name="collision energy" />
                </activation>
              </precursor>
              <precursor>
                <activation>
                  <cvParam cvRef="MS" accession="MS:1000422" name="high-energy collision-induced dissociation" />
                  <cvParam cvRef="MS" accession="MS:1000045" value="25" name="collision energy" />
                </activation>
              </precursor>
              <precursor>
                <activation>
                  <cvParam cvRef="MS" accession="MS:1000422" name="high-energy collision-induced dissociation" />
                  <cvParam cvRef="MS" accession="MS:1000045" value="25" name="collision energy" />
                </activation>
              </precursor>
              <precursor>
                <activation>
                  <cvParam cvRef="MS" accession="MS:1000422" name="high-energy collision-induced dissociation" />
                  <cvParam cvRef="MS" accession="MS:1000045" value="25" name="collision energy" />
                </activation>
              </precursor>
            </precursorList>
            <binaryDataArrayList count="5" xmlns="http://psi.hupo.org/ms/mzml">
              <binaryDataArray encodedLength="139116">
                <cvParam cvRef="MS" accession="MS:1000523" value="" name="64-bit float" />
                <cvParam cvRef="MS" accession="MS:1002312" value="" name="MS-Numpress linear prediction compression" />
                <cvParam cvRef="MS" accession="MS:1000514" value="" name="m/z array" unitAccession="MS:1000040" unitName="m/z" unitCvRef="MS" />
                <binary>QWRMNKAAAAAZ4f9//v//f4hx/4ga0xdBnZzovocf+Icf8Wl0nCkHm2Pf9x/3GP9xIkOa+qHWUIcf+HH/cf8TzzDjn6HPHP9xj/cYiC0d7urDMRFxiIiIK2/8avsAOf+Icf9x/y4+p0rdFYtxiP9xiILLBWOoX6nHGI/3GIiCZfrTocBSxx/3GP9xiIECtklJ6Wm2uIhx/4KvfaGgGCXnGIiIIgNsWhLZOnGIiIEViRQZsobr6Icf+IK6NQWkfK+nH/cY/3GIgeoe8Cnh8Q/XGI/3GB4aSiGXVrXe/3H/cYgvrh16KB4oiIiIH/LVwZS9Kj7/hx/3GIIR0BesE/6P9x/3GP9xgftM7SlGwxLYiIcf+HH/FimFQZxXer6HGP9xiB5XpNKUyVstcYiIhx/xb6NeGfxcoe/3GIiIgjjJ9aSjYKiHH/hx/3EhVJCKPrb3iHH/hxFvRwIpfrj91xiIiDpoMbeXzoiIiIEZNEMpddu82Icf+HGP8Xt9oRn7gl7v9xiIghg9vqHsJB/3GHH/ghLeh6ITF4/3GIiIgU88silPw03f9xhx/4GNTBsZ/bPk7/iHH/cRT8nJSe9GNrcYhx/4cSXJMhokbN5x/3GP9xgt5Rxao646hx/3GIL/yhipM15/+HGP9xgawiMhkr3c3ocYj/cYE3POspu9MU2Icf9xiP8aovYRn80J7nGP9xiHEYn2JBk/CdvnH/hx/3H/GRWYY5VsZ5z/cYiIgdYpMjlf5s3IiIhxJm5/ip0YB4iHH/cYHhPv0Ze9EC6IiIcf9xIvT7+uewQIiIcf9xKOQuegW9GIhx/3GP9xH3SsMpGMU81x/3GIiB8p5UKX1xq9cf9xiIiBag4nSfUS2Lcf9xiIgZztkmnQQm2XH/cY/3GBPXycKaeTY9/4cf9xgY+je6lxrIRXGHH/hxLGMRyg/O43H/cYiIFa2QQZXyb76HH/cYiBsfEBKU4e/t/3GIcf9xFwFDIZaPvN7/cYhx/x0OicObw3Y8/3GIcf8W9MoElg01+4/3Fx/4GQlxoZbHjl7/cYiHEl2d9apWIKiHGP9xKEI3Ss3ci/9xiIcSeopxpWdY7/cYiIJopn2l5ZgnH/cY/3IRd/LinvkNHf9xiHH/H1lbIZc3pN5x/3H/cYcRNm22GSWiSecYiHH/cYJEEWGnzunocY/3FxJ4Fwehvo+IiHGP8ejPehmEQIXocf9xiCiZQMqsa/P/cY/3L/Lk5yOswY3Icf9xiCsQNXoSDaj/cYhx/3Eh0BnqWv5hiIhx/3EZxy6hkRnRXohxiIgrcJ0aWfYu/3Fx/4cYMWmhsKZeiHH/cYKd18mncoNoiHH/cSlbMHoOTPhx/3GIgk5jWqB5ylcYhx/3GIH9PKAZmsNf5x/3GIcf8q920aYYkuiHH/cYMtxmsjOZ/3GHH/cSZZ9BpbYL6IiHH/E+eMMZ+4c85xcf+HGIEe2Iop1zd12P9y/4cYKEcgOh2N/Ihx/3GC9ZfRobaC6IiHH/KMToWnaxeoiIcYgdS3UBmjWK/nH/cYiCCg/WqZ8ClxiIhxLGV9GjqoLocY/3Fx/yXU3RrDsi7/hxiIL3CNGhn3Lohx/3GIGdA6kpGA1W2Ihx/3GCOzympYw1mIcf9xiBYv78GcwRA+cY/3GHEf7DLCkoTNPXH/cYiC4BuPpX9HBxj/cv+HGIiHGIiHGIiHGIiB8qvnGblkGOcf9xiIcRUNOEOXtMe8iHGIiCOuLRrWHS6HGIhx/xsljpKaPHFtcYiHH/cSB8OBrZPH6HGIiBByXzGbPqDOhxiIcSphCqoP71Vxhx/3GIJvD5SiPwa4cYiIcSQC03qj4siHH/cYcf8tzSM6BS3M/3GIhxgQtgcBndn4/nH/cYcf9xgQuZbBlUdpPv9y/3H/cXEqHkVqwSupcf9xiHGC1h0Spq4u3/cYhxj/Ip91GrcIrohxiIgv41bK18qTiHH/cYhxLMpWyvlak4cf9xhx/3GC5s5UqLMauHGIcf9xFaVtAZ3qkv6IcYhx/zL+X7cRoHGIhx/3GHH/cSOQkMpt9vOIhxj/cv8tlPdKuLCLiHH/cXH/JKW9GtakLohxiIcSxGhOoDp7GHGIhxgRJ4aymlp5TYiHGIcS6414rIcoeHH/cXH/cS1GPxpMnA5x/3Fx/4cTjzF7wM6IcYiHH/cSJorxoLdQ7/cv9xiIcf9xcR6lcwGQ6oz+iHGIiHEiZ2qaP4lWhx/3GIhxJzTdKj6yLf9xiIcYg8Cmi59ZeHGIhxKQ9XusUahIhx/3GCU2FbryrqRxj/cv9xiBBKXzGRdqDOj/cv9xgqygcaNF+Ohx/3L/hxIebxOrOQ7IiHGIMPIish3dhx/3GIIZg7ekt8SIhx/3GCKr2ipnQl1xiIhxI8a4ukqUdP9xhx/3E5H5u+4GT/cv9x/3IrkBRKqP67cf9xcf9xGseYkZkZZ26Ihx/3EhAew6EvE8cYiIcSqfWBpHCn6IhxiCE0KOoVzXGIhxiHEsYdOK3eLHhxiHH/cSThcWo16OmIhxgp3/lqJgBpcYhx/3EjtUk61qtscYiHGCHoOjoEfFyIcf9xcSnNKCrULX1x/3Fx/3GCEm+1ohoEpxcf9xiIIT5vGh4ZDnGIcf9xLuHHWjTjinGIcf9xcSn5BzpSb4xxiHH/cXH/IqfGmjuDlnGIiHEq9MRq87O5iHH/cYL22rqi8lRYhxiIKuuxOjNE7IhxiIIU7WGtwSnoiHGIhx/yU5kBptZv6Icf9xghk/Eal8DucXH/cYhxKpfAKoeD/XGIhxiC62v7rqlASHGHH/cSfe0UrkEutxiIcYglJbAaXqT+hxiIhxKtImGjPdnohxiIcS01QBrMq/5x/3Fx/3Et7/NqtADJcYiHGHEnwlSa2Nq2/3GIcf8gaiqqEG1VhxiHH/JHJzalzYyXGIhxgmip4ayFYeiHH/cYIldcKoyKPYhx/3Fx/yROL0quHQuIhxhxJ+05KgMsbYcYhx/3Fx/3GIcf8i08z668MwcYiIcSZ/kzqKBsz/cXH/cYOrIVuk3qiIhxgn7q0qMxUtcYiHGCSLGJo9TnaIhxiHEi+eMakWHOcf9y/3H/cv9xiIcYPRRJueu2iHGIhxiIcYhx/3GDsyOrvNxXGHH/cYcf9xhxiIhxMSwksuPbiIcYhxiIcf9xcTDa0bE1LocYiIcTt8JLiD24iHGIcTkvM7nQzIhxiHErzoIaBBfe/3Fx/3GIOdU6vSrFcYcf9xcf8klJwqaLY9cYiHGIhD7ezxIf9xcf9xiHGIgsnNIqlzLdiHGIiCaItxqYdI7/cXH/cYcf9xIKRHGta7jnGHGP9yLRUEGu6vvocYiHGDgfOr/gxf9xhx/3FBR3wMiIiHGINZvnsHQYcYiHGIOS3RudIuiIcYcf8rbp9a3BYKiIhxhxInj6KmpwXXGIhx/3IyXKSws1txiIcYKfrXaiRSiXGHH/cYIvuUGqFGvnGIhxiHGIhxiCNMY2pvOclx/3Fx/3EmT9dKTgKL/3GHH/cYcYiIJhJ4KiDofXH/cXH/cYgralIaClrecYiHGIhxKuPhGgLB7nGIcf9xcSXLlhqERp6Icf9y/yZNpRp8Ja6HGIcYiDsZy73mNP9y/3GIhxhx/zJ+NLGRy3GIcYhx/3EnwrUaZNSuhxj/cv9xiHGIhxJhTEGm+zvocYiHE/ncu4YjSIcYhx/zmMlrxzaYcYiHEhC7UawFSuiIcYhxJr38OtYgPIhxiHE+K7S11EuHH/cYgu3DVaNTyqcYcf9xhxgnzHIaRDjeiHGIcYiD5Gl7i5aP9xiHH/cTN6JrGV2XH/cYcYiHFA4vwS0IiHGIMXLNuJ0yiIcYcf9xS/L8YNCHGIhx/zN6TbaVsocYiHH/TIl8Z2iIhxhx/zEPPrkBwf9xhx/3GCfmghpSl97/cYcf9xhxKI5KKgkbXXGIhx/3EiF4o6AZdccYiIcYg4dCe9i9iIcYcf8g0KsaFPVOiHGIcSBOGzouHkxx/3GIcYLFYYKruefXGIhxgjMooqXtddcv9xiHH/ci/4RSphe61x/3GIcYg52ey/JhOHGIcYMl9Pt7CwcY/3L/cYKXbGKtmTnXFx/3GHGCMpKipfbV1xiIcYKDPWWr/Cmv9xcf9xgpBVqaBbpWhxhx/3Ek3KGKdzXniHGIcYJSYBilKv53GHH/cXEnvrYaZRSehx/3Fx/3GHE5Sg6/tfGHH/cv9xKWs3WqxMiv9xcf9xhxKYerGniFTohxiHGCBxEDrK7vxx/3GHGCLl3VpFoipxiHGIg/MNa2zymHH/cYcSBeaYr/GWdxiIcYhxgyaq23pVL/cYcYiIcYcY/3L/KKZOGrabHv9y/3GIhxIdVPGiSrDoiIcYcYOmdxt5iOcf9xhxgjjFwa6Do+iHH/cv9xPWU9u5rChx/3Fx/3EjzV0a5CoucYiHGCm3IUrWjeuHGHH/cXH/MppXs3WocYiHGDGT2LV8J4hxiILhYiGu6d3oiHGIhxiCI/oBqdBf7/cv9xiIL16UGuoWvocf9y/3EieH0a+XgucYiHGIKW0WGlounoiHGIMmfxsagO/4cXH/cTLu47EhHIhx/3Fx/3GHH/cv+CvPlho0Bp6HGHH/cXEuvz8q1QwNhxiHGC2CnjqJ1hyIhxiDhFZ726mIcYhxg9o3O2XIz/cXH/cYcYiC63HhpVjh7/cYcf9xcUVefLoYcYiIcTpwXr6PoXFx/3GHH/cv+C/pwBrBY/5x/3GIcYiHGIIsvAGpRD/v9y/3GIcYhx/yyNwBr3I/6HGIhxhx/3GCvtQRoCK+6HH/cXH/cYhxPk/ltrAaiHGIhxNyrnvtUYiHGIcYML5cuFGjiIcYhxg1HHG9447/cYcYiDm8Z7xDmIcYcf9xM6R0sGuLhxiHH/cXE/BvO0+Qz/cYcf9xcf8yt+m1WBaHGIhx/3L/cYhxgiy0YatEuecYhx/3L/cYhxJ+HUGlLivocYcf9xhxiEH+fAEYiHGHH/KGdgqn+J9f9xhx/3L/hxcf9xiHGIcSlh5xpa4Y6HGIhxgqH9wafwI+cYiHGIcYhxiCV45xqpcY6IhxiHEh5r9qBpQJcf9xhxgvk/sqt8BNcf9xiHGCJNeip9KF1x/3L/cYK1CaSh32W4hxhx/z5ECrm79YcYhxgueYIa2Gfecf9xcf9xJjqXKh5WjXGHH/cv8ue5AqaUb9hxiIcSseOjpwLFyHGIcYhxLVp2Wm1Ymv9xcf9xcSe8DkpnPxtx/3L/cYLMS5GjS0bnFx/3GIcSmpWCr2an2HH/cXH/MccatkjlhxiIcYPAEXuf7oiHGIcYiHGCikSxqWu06Ihxhx/3GHEhQ0ka3Mtucv9xiHGIhxhx/3Fx/3GHEjobEaduTucYhxiIcYhxiHH/cXEwSoOyxXyHGIhxIYB1Kln4rYcYcYiHE9Ub+8rkBxiHGIg8Nyy8yNNx/3Fx/3GHGCqhwxom486IcYcYiC7iriry1R3/cYhxg9NJW3y2qIcYiC3y/zqS0Axxhx/3Fx/3GHEqk9QaJ8K+cYiHGIcYgx8M+5HzBx/3GHGD94ArOH/YiHGHE6kE+/b7CIcYcf9xcSpHDxqMjw5x/3GHGIJNi4KlR0ff9xcYiIKD3TGl0izohxiHGDS5Ar1G/XFx/3GHEg6eUa0mGuhx/3FxiIhxgm2Isas3dOhx/3L/cYKPdkGlGJvv9y/3GIcTRSprC9WYcYhxiIcYcf9xcf9xIkKuGh3VHv9xcf9xhxiIcYhxNOrNtSUy/3GHH/cXGCMu4xqeEc6HGIhxiHGIcYiHGIcYhx/3L/LOX6KuKgXXH/cv9xiHGDr8p7sDWIcYiHEgNOAarbH+cYiHGHH/cSMohhq+d56IcYhxiC23BhoVj56HH/cYcYKSpzGj5YzocYiHGIhxhxgoUJYaW/aecXH/cYgqWkVKDVuriHH/cv866xS5FOtxiHGDQOAr7x/Ycf9xhxgkrQk65y9shxiIcS1zSxpJy07/cXH/cYIJ6DGscXznGIcf9xcSuuqCrWFX1x/3GIcYNtVbsTqkcYhx/3I+e5O0hGyHH/cXH/cTnS/rA9AXH/cv9xhx/3L/cSIByBrQ836HH/cXH/cUAUjB+3hx/3Fx/zR4E7+H7IcYhxgvhcgaCKN+hxiHH/cjnEkrg7bXGIcYiHGIcYg5a0m9lLZxiHGIgl0Gsaw/lOcf9xcf9xcTAJyLUHN4cYhxgxSX64xoGIcXH/cYhxhx/3GHGIcf9xOF03vaLIhxiIcYcSB6+yqqUE2IcYhxgxxX23SoJxhx/3L/cTZbWrG0pf9xcf9xhxR5SMlrdxiHGIKdJpGnPZbohxiHE9viW3Qdr/cYcYgqmaIaF2XecXH/cYcYiHGIICLWGu7SnnGIcYgx03y3PINxiIcYhxK4oiGghd3ocYiHGDGjErFs7Ycf9xcYiHGIhxP+PYtxwniHGIg9TPy8swOIcYhxiDdnDrKo8XGIhx/z7qWbkVpnH/cXH/cYcTZRWL+up3H/cYcYiHGHH/cXE/m+q3ZBVxiHGIhxgxR2q2yJWHGIhxiHE1Peqx0hVxcf9xhxiINA7qswIVcYcf9xcf82zuqxQRVxcf9xhxiIOUrYvbUncYiHGHH/IwaxGpCk7ocf9xcf9xN1H6sL4Fhx/3L/cSuf5ho3AZ5x/3GHGIhxiHGDjxRrwOuXGIhxhx/zUWEr3p7XGHGIhxgk8k4a4dsecYcYiDGStLJ9S3Fx/3Fx/yLxPBrx7D5y/3GIcYhxiCMcvBr/ND6HGIhxL+7iSpMR24cf9xcf8rhWU6aamshx/3Fx/yC7qRoGRW5xiHGIcYhx/zrTxbssOocYiHGDN3LraY0XH/cYcYiHGHH/cXH/cXEtnkEa1hvucf9xcf9xcf9xPivouNQXhx/3Fx/z9Mo7SzXHGIcYhxiHEp7lIaIhrehxiHH/ciTjURpiyu6HGIcYiHGCI80RqdMu5xiIcXH/I1pAGotb/ocf9xcf9xcf8x+q24FVJx/3L/cYcf9xcf9xcf9xJeirKlN1TXGIcYiDjqEroV7XGIcYgx9TSyGstxiHGIcYLrefGlWGDnGIhxiHEiMY0aDucuiHGIcSDTJhrjzZ7/cXH/cYJOJ1KjPYrYcYhxgj0y8aBM0OiHFx/3GHH/MU3WtcIpiIcYhxLSIUGv3evnGIhxiHGIcYhxKNfHGmODjnGIcf9y/zeuAbtR/ohxiHEzEsSw/Ttx/3Fx/3GHGIhxhxLSvxGu1A7ohxiHGDRGkb25bnGIcYhxiHGIcYM+4BvhH+cf9xcf9xLS0DGv0vzohxhxiCkJehqAeF6IhxiHErjzYaKAyecYhxiCG1PhomrB6IcYcf9xcYiIcXH/cYLMR5GkS4bocYiHGHH/MXeRsZhucYhx/3IxJ6Kw6F1xiHGIcYhxiIcYcTB21bOZKnFx/3GIcYcf9xcf9xPY8StXDtiHGHGClNAhosL95x/3Fx/3E5P6u+wFRxhxiIMRDMuP8ziHGIgj0uFa9dHqiHGIcYhx/3Iyq/ezZAiIcf9y/3GHE103ewPIj/cv9xiHGIcYhxiHEzDhqzAuVxiIcYcf9xcf9xcf9xK+1eGoIqHohx/3L/cS+5xBrUY75y/3GIcSfd1SrzIq1y/3GIcSHJh0qmZ4tx/3GHH/cv9xg1gOWwjxr/cYcf9xcYg1P8S+wDtxhxiINKERvV7ucXH/cXH/cXH/NVYZsrnmiHGIhxhxiIcYPjUIt8r3cYhxhx/3Fx/3Fx/3Fx/3GHGIhxPWdEtpi7iHFx/3GHE6wyK4PN3/cv9xiHGIcYN+qRuxVuiIcYcYgy6Bm1J+b/cYhxiHGIcYhxiIcYcYg7UdS4ritxhxiHH/cv81CAixCPdx/3GHH/cv9xiHGIcYhxMV1ms7KZhxiHGIcYhxiHH/cv9xhx/3L/cTVi1L6dK3GIhxhxg5UhG4re5x/3Fx/3Fx/3Fx/3GHGIhxhxiIcTxzmLqMZ4iHGIcYcf9xcf9xhxg28P2zHwKHH/cXGIhNSYxLZ3GIcYgzETq0/sWIcXH/cYPOKHuR14cYhxiIPYB2uH+JhxiHGIMQ+isgFdiIcYgyp+WyaBpxhxiIIn/8GgoAPnGHH/cXE83gi5IfeIcYcf8lJVoazqpehx/3L/cXH/cYcYgp/hcaYR6OiHGIhxhx/y8vuBoeBH5xiIcYcf9xNf+psRBWcYhxhx/zsv/b/QAohxiHGIcYiDe87LJTE4hxhxiCKiBRrG367/cYcYg3Aa+zD1BxiIcYcf9y/3GIcSv4YxoRec6HGIhxMK3bt2IkcYcYiHEyjYezgnhx/3GHGIcYiHGHH/cv9xiHE22Xa+JolxiIcYN5vUvGQrcXH/cXH/cXH/cYcYM/pstRWThxiHGIg88VS3Dqtxcf9y/3GIOYQRuHvucXH/cYcYiHGHGIg19mW/CZpx/3L/cXH/QVqMG1eIhxhxiIPv0ztQLMcf9xcf9xcTBMdrPDiXFxiIcYhxiHGIcYhxiHEwYvWzrQpxcYiHGDK7ubRURnGIcYcSn4cxoxeM6IcYhxiCpUihp7t16HH/cXH/cXEpTX0qLSgthxhxiDPGv7dJQIcYcf9xcf9xcYiHH/cv9xcf9xJHD4GrnwfnGIcYcSKhFBqm7r5x/3L/cYKjdAGg2L/nGHH/cXEz9WuzGpRxcYiHE5tmu+SZSHGHGIhxhx/3FxiIcYhxiHGIcYhx/3IraRQaGm6+iHFx/3GHE/5Z25GmJxiHGIg7oIy+X3OIcYhxiHEsd0waaYs+/3GHH/cXEgsSQaxe2+cf9y/3GD1DF7i86HH/cXH/cYcYhxL2C0Gtn0vnGHGIhxOBmyu+ZN/3GIcYcf9y/3GIcYOmmGu5Z5iIcXH/cYPyiMuddzcYhxiHEjpOYatrGecf9xhxiC6u/RpWEC6HGIhxhxiIcYcf9xcYPwZDtPm8/3Fx/3Fx/3Fx/3Fx/3GHGIcYPmnktZYbcYcYiDmlrbBqUnGIcYg6xXW7Oor/cYcf9yOZLTuW0shxiHGIKggWOnGOnHGHH/cXE45xG5GO6IcYhxPJ+4umBHiHH/cv9xLZwCGuY/3nGIcYhxiHErYoEa+dfucXGIhxiHGIcU0cjE43iHGIcYhCLIz9N3GIhxcTdIEbq37ohx/3L/MsUGs0r5hx/3Fxgt1Bkqw75tcYiHGIcS3JgRrjZ+6HGIhxhxg/LJy502OHGIcYhxiHGIcYiHFxOGpDupW8iHFx/3GDJFobDKXocYiHE9RaG0ul5xhx/3L/cYgzo2SxbJuIcYhxiHGIcTvhMrcezYhxiHGIcYhxiILMCRGgT27ocYiHGIcYcf9xcf9xcYiHGIcYhxiHGIO1H0ua4Lcf9xcf9xhxiHGIhxg5NCe8y9hxiIcYcf9y/3GIcYcYg7vnW5QYqHGIcYhxiHGIcTsWobbpXnGIcYhxM8VksEqbcf9xhxiHH/OIXpsIoWiIcYcYiHGDS8Q79DvIcf9xcYiHGDEwSLXft4hxiHGDypEbVW7nGIcYhx/zxIb7+3kIcYiHGHGIhxOnjpvIcWcYcf9y/3E0LFmy46aHGIcYcSTT0xqDws6HGIcYhx/3L/cYcShvVCrqCr1xiIcYg43kO7Ibxx/3Fx/3Fx/yvtrBqCJT7/cv9xhxIan0KldgvXGIcYcYO6oRtlXuhxhxiDsIobf3Xocf9xcYJj7uGt0RHocYhxiDSGhbCJenGIhxcf9xMvoRsBXu/3GHGIcTJwirWfdYhxiIIJfjGueBzv9xhxiDMyirXddf9xhxiIcTviirsddXL/cYcYg/P7e2wEhxhxiILBnMGm9jPnGHGIg2Jm606ZGIcYcYiHGHGIg51aa8Kllx/3L/cYhxLL7BKpUT7YhxhxgwH9i28CeIcXH/cYcf89weO3PhyHGIhxIrPyKjbA3XGHGIcTLO9LFBC3GIhxcT8rFrTU6XGHGIcYJZuEGodHvnH/cYcYPZbMu2kzcYcf9xcf9xNnwRvIPu/3FxiIPH6FuYF6/3Fx/3L/cYOuurvhRUiHGIcYcT+HwrJ4PXFxiIcYcS5sXBo6Oj6HFx/3GDb8pr8DWYcYiHE03hawMelxiHGIcTvsEbYT7ocYhxiHGIcYKKL8GqbQPnGIhxhxiIcYcYguo/caJsCO/3GHGIcYhxgqBj8akKwOcYhxhxiDYdWLDyp4cf9y/3GHE9V+O2qByIcYiHFxL4INGijfLnGIcYcYNgT9sgwCcv9xhxg7Jm2+2ZKIcYhxgqHIMaPzfO/3L/cYcf9y/3GHEyyG22R5JxiHGIcYhxiHGCqFMBoYrP6Ihxhxg/GAW05/pxhxiINUNoscyXcYhxiHGIcYhxiHGIcYcf9xcYiHGIcYcYiHGHH/cv9xhx/3L/KXYDGkmfzohxhx/y67MBrUTP5x/3L/cYcYhxNRHss/4ThxiHGDN6BbGV+ohxhxg5t9e9SCj/cYcYg1l2ixeJeHGIcYhxPN0ytiLNiHGIcS3g0Brh8v6Ihxcf8+JJ6822GHGHH/cjm+obhBXohxhxiDiZ+L5mB3GIcYguhUAa16v+cf9xhxiCSVExqXrs7/cXGIg+isu6dTRxiHGIJRaLGt+XTohxiHGIcYhxiHGHH/cTasL7Rj0HH/cXH/cXH/Nz7ss9ET/3GHGIgwLy+64NBxhxiIMgDzsgAc/3L/cYcYhxiDJAFbLP6nH/cXH/cXE/cY25jnJxiHGIcYiHFx/3FxiDyy/L1NA4hx/3L/cTiz/LBcA3GHH/cXGIhxcf9xg8YfO3ngxxiHGIcYhxiHE90YS2LnuHGHGIhxhxiHGIg8wLG2P05xiHGIN+SZvxtmcXGIhxPcR4uTuHiHGHH/cXH/PMa6vDlFiHFx/3GHGIcYhxiHGHH/cTYxsbzOTohxhxiIcYcYiHFx/3GHGIcYMOuuuiRRiIcYcYhxg8rB69U+GHGHGIcTciQrrdvXGHGIcTrX57soGHGIcf9y/3E3g2O7fJxxcf9xcf9MkJxW9nFxiIcThyQrmNvXL/cYcf9y/3GHGIcYhx/3L/cTnlFbsa6ohxhxiIcYcYiD0yvr3NQYcYcYg3ZGO8m5yHGIhxcf9xcYI3ZgGnmZ/nGIcYhxMWBbtq+kcYhxiHGIcYhxhx/3FxiIcYcf9y/zKxW7ZepHH/cv9xiDRXhLC4e4cYiHFP4Jwh9nH/cXH/cXGIg2QsqyzTWIcYhxiHE29WO8Cpxxhx/3L/cYcYQwGc7+Zx/3Fx/3GDcrvrPkQYcYhxiC5BwDod4/yIcYhxiHGIIEjgKl1x/YcYhxhxiIcYcf8xGcq39jWHGHH/cv9xhx/3L/cYcYhxiHE0XBWws+qIhxhxiIPQZfvfmgcYcYhxiHGIcYhxiHGDJTrbi8Uv9xiHGHE0h9K+eC2IcXH/cYcYhxhx/ztfpbqgWocf9y/3GHGIcYg2aWO+lpz/cYhxhxg376W9EFpx/3Fx/3FxiDAwtbTfSnGIcYhxiHGIcYcTaUjLJ7c4hxhx/3L/cYcf9y/3GHGIcYhxNn8VvYDqcYcYiDK40rFXLYcYhxiHGHEnQjoanNxehxhx/3L/cYg8voS4QXtx/3Fx/3Fx/3JM0ZxC5ocYcYg9ALm6/0aIcYcYiHGHGCFr4ypbQc1xiHGHEyiGu1h5SHGHGIhxPjfaucglcYhx/3I1xt60SSGHGIcYQyKc7dZxiIcYcYg2drG8iU6HGIcYcTznRrgYuYcYhxiDiWsbppTocYcYg+Iy273NKHGIcf8zhCGwi97/cXH/cXH/NnQlvovacYcYhxiHGIcYg+kAy6b/NxiHGHGIK87WGkQSnohxhxiIcXH/cTdP3rLAIXFxiIcYcf9y/3GHGIPlEEta77cYhxhxiCYxPRrd7C6IcYcf9xJ6DBGkbz7nFx/3Fx/3Fx/3FxiIcYcf80mimzddZxiIcXH/cYcYg2SCW/t9r/cYcYgxJgi16feHGIhxcf9xhxiHGD4PubnwRohxiHGHH/cv9xhxghalIaulreiHGHGDe1IbtK3v9xcf9xcf8xi0KyhL2HGIhxcTknlLnYa3L/cYcf9y/3GHGIcTxaJbel2nGHH/cv85OOq+xxVy/3Fx/3EkUtUaq9Kucf9xcYiHGHGIOU/SurAtiHGHH/cv9xiHFx/3GHE8uJS3R2txiIcYcYPi+1ttBKhxhxiHGIPTIcu83jcYcf9xcYgjFwsa/49O/3Fx/3Fx/3I4Wz2wtMKIcXH/cYcTATbrn8kXGIhxcf9xNrt3v0SIcYhx/3I79G6+C5GIcYcYPlH6ua4FcYhxiDpIBLm3+3GHGIcYhxNnHivI4dcYiHFx/3GHGD/rybgUNohxhx/3FxiHEgu3Ya5UiehxiHGIcYQKOcJsb/cYcYhxiHGCdFchpcqN6HGIcYcT185reDGXGIcYcT2PyblwNnGIcYgzLpSw4Wty/3GHGIcT22c7ZJjP9y/3GHGIcYhxg3E+K87B2IcYiHFxPhn6ueYFhx/3FxiEDjnCLG/3Fx/3Fx/zFLBLPE+4cf9y/3FxiIcYg+6qi4FVdxhxiHGIcYhxiHGIcYcYhxiIcTfTh78seP9xcf9xcYiHGHGIhxMxyxvuNOcXH/cv9xOoD2un8JcXGIhxgkLzQangy+cYhxiHE0T021wLKIcYhxhxNYyxvHNOcf9y/3Fx/3Fx/3FxiIcYcYhxiHGIcTJZc7C2jHFx/3Fx/zp4IbiH3nGIhxcf9xhxiHGIcYcYNpeHv2h4cYiHFx/3E9MB+8z+By/3GHGIcYcT1Hm7q4ZHH/cv9xcf9xcf9y/3GIcYcYhxiHFKZJx5tocf9y/3GHGIcYhxiHGHH/cv9xMT8EstD7cf9y/3GHGDNYNbG3yocYhxiHGIcYhxhx/3L/cYcYhxiHGHH/cv9xhxN7biu0kdhxhx/3L/cYcYhxPmtztJSMcYcYhxNM2xvTJOcYcf9y/3GHGIcYhxiHGHGIcYiEOknOW2cv9xiHGHGDmSUrltrYcYhxhxiIcXH/cXH/cXGIhxhxiDNpIb6W3nFxiIcYcYiHFx/zNcc7CzjHGHGIcSyuYRr1Ge6HGIcYcYNW6HsKF4hxhxiHEz/HOwE4yIhxcf9xcf9xcf9y/3GHH/cv9xcf9xcf9y/3GIcXH/NRekv+hbcYhxiIcXE5vrG4QU6HGHGIOEHVvb4qiIcXH/cXH/cjBCbbjNknH/cXGIgyEZe0/miHH/cv9xcf9xcf9xcYiHGHGIcYhxiHGD8aIbPl3v9y/3Fx/3FxiIcYcYhxiHGIcYMInis4YdiHGIcYhxhxiHGDNvsb+QTohxhxiDpeNbqhynH/cv9xhxiHGHGIhxhxiHGIcYhxhxiIcXH/cYcYcf9y/3GDaJZr92mYcYhxiHGIcYcYiHGHGIcYcf9xcYiHFx/3Fx/3Fx/3L/cYcf9y/3Fx/3FxiIcTeapLxlW3GIcYcYhxiHGIcYhxhxiHGIcYhxgz6uKwJR2IcYhxhx/3L/cYcYhxiHGHGIhxhxiHE3K+K71B2HFx/3FxOsVStzqtcYcYhx/3I8gw68fPFxcf9xcYiDWb4r5kHYcYhxhxMSPItOw3cYcYhxgxnKSzc1uIcYcYhHlZympnGIcYhxhMlZxWpocYcYhxMEjVtMcqcf9y/3GDkuZrzRmYcYhxiDIMG7YE5IcYiHFGtZy0pnGIhxhxOAvPsgUwhxiHGHH/cv81qUyzZrNy/3GHGIcYhxiHGHGIhxPqshtFTeiIcYcTASOLX9x3GIcYhxhxiHGIcYhxiHE0rlmyYaZxiHGIcYcYhx/3L/PdHBtS4+cYcYiHE54cG5Hj6IcYcYhxiE71nDCmcYcYhxMwhSv/etiHGHGIcYhxiHGHH/cv9xhxhx/3FxiIPkm7u7ZEiIcYcYhxg8QsG2vT6IcYcYhxhx/z5SwbWtPohxiHGDA8yLfTN/9xhxiHE93uK1IR1xiHGIcYcSUGMyoRrM2HGIcYg780+/DLBxhxiIcXH/NsK0vz1L/3Fx/3FxiIcYcYhxiHGHE3I8G63D5xiHGIPTO0t8xLhxiHGCEr8xrOQM6HFx/3Fx/3EtINIa/fLecYcf9y/3GHGIcYI70YGtUufv9y/3Fx/3IvgBEat/7ucYhxhx/3I5+mm9BZaIcYhxg6SIO5t3xx/3L/cYcYhxgzeIOwl3yHGIcYcYiHFx/yOroRqWRe5x/3KIhxiHFx/zXop7EnWHGIhxhxiHGIP5nLuWY0cYcf9y/zvyF7sN6IhxiHGHGCnHQho0i96HGIcf8wDiGyAt5xiHGHGC7isRrh1O6IhxcYiHE8tGy9S5P/cYcYg6jKe8c1iIcYcYhxiHGHGIhxcf9xcf9y/zCr2LdkJ4hxiHGHGIcYRTeczIaHGHGIcYNHk7tJbEiHGIcTwADb3/8v9y/3Fx/3FxIlWnGsuljnFxiIcYcTEAt7QAWIcYcf9yI73iGoUh3nFx/3L/cYhxcf9xcf9xOdu0uyRLhx/3L/cYcYhxiHE6K+W61BpxiHGIcYhxhxiHGIOx8ht+DehxiHGINJy0sHNLhxhx/3L/cYcYNXcNtJjyhx/3L/cXH/cXGIhxhxiDGlJLNq2/9yiIcTTZ27Q2JIhxcf9xcf9xcYiHFx/z6m8rVZDXGIcYhxiHGHGIcYg0H1K/4K2IcYhxiHFx/3Fx/3FxiIcYcTbkGrAr5XFx/3Fx/3L/cYcYhxg2L4O90HyHGHH/cXEz3uWxMRqHGIcYhxhxiHGIcYhxg4pnyxaYOIcYcf8/7yGzEN5xiHGHH/cv9xhxiHGDn3JLsI2/9y/3GHE0GPK+5w1xiHGIcTF4hrOXeXGHGIcYg54U6xLrGHGIcYcYiHFx/3Fx/3L/cYcYgwSVW1xqqIhxhxiHE4Aie9/diHGIhxcYiHGHH/cv9xcf8wiSS0htuHGIcYcYhxhx/z2Eurt7RXGIhxcf9xcYiHGDNLhrLEeXH/cXGIcYNvW6shpF/3Fx/3L/M0tVssSqiIcXH/NcAxvT/OcYiHL/cYhxhxiHGIcYcYhxiCnkaxqSuU5x/3FxiIOZ2GvGJ5cYhxhxg47Ya9EnmIcYcf9y/3Fx/3FxOdryuSUNcYiHGHGIcYhxhxN0cnvrjYiHGHGIcYhxiHEllwwa148+hxiHGIcYcYhxiHGIcYcYhxiHGHGIcYhxiDlwlryPaYcXGIhxhxiHGIcYhxcf9xhxhxiIcXH/cXH/cv9xhxiHGIcYcYhxiHGHGDQV+LL6B4cYcYhxhxPMExtT7OhxiHGHGIcYhxg0JMex6zhxcf9xcYiHFx/3FxiIcYO7P7vUwEcYhxhxiHGIcYcYhxiHGIcXE9TyS1sNtxhxiHEzZpO/mWxxcYiHFx/3FxiIcYcYhxiHGHGIcYOFvBuqQ+hxiHGIcYcYhxgylGKwe51xiHGIcYcYhxg9u/W4RAqIcYhxiDAO8rMCDYcYcYiHFxiISjmcjGaIcYhxhxO2f+vpgBcYcYhxhxP9vBsyQ+/3L/cYcf9y/0FZnBtmiHGHGIcYcYNgRlvvuahxhx/3E3sjG7Tc6IcYhxg26MqyJzWIcYcf9y/3GHGIcTR9+LKSB3H/cv9xhxhx/3FxiEh5nJhmcYhxcf9xhxhx/3L/cYcYcf9xcYhxiHGIcXH/cYcYcf9y/3GHGHH/cXGIcYTImcV2Zx/3L/cXH/cXGIhxcf9xcYMBM0s/zLcYhx/3KIhxhxg6QzS5vMuHL/cYhxg7hmK4eZ2Ihxcf9xcYiDWmYr5ZnYhxhxiHGHGIhxMqqWs2Vphx/3L/cXGIhxhxiHGHH/cku5nGRm/3FxiIcXH/cXGIhxhxg+hA+8e/CHGHGIO47EuXE7hxhxiIcXH/cXGIhxStmccmZxiIcYNNhlsDeacYhxhxiHGIcYcTq6aLxFl/9y/3Fx/3L/cYcT8T2rjsJYcYcYhxiHE0/cG9Aj5xcf9xcYhxiHGDQEMb77zohxiHGHGIcYhxhx/zjaOrA1xXH/cXGIhxPHyTt4Nscf9xcYiHGHGHH/cXEzeGK/h52HH/cv9xcf9xcYhx/0YqnM1WhxhxiHGIcYcYiHL/M5tlsXSacYcYhxhx/3I8U6m6rFaHGIcYcSF56RoKYW7/cv9xhxiHGIcTK93bhSIv9xhxiHGHH/cj7TA7Qs/IcYhxiD0j1LjcK/9xcf9xcYiHFx/3FxiIcXH/cXH/NzepsdhWiIcXGIhxhxiHGHGIOnQDuYv8hxiHGHH/cv9xhGipzHVoiHFx/3Fxg3VNS9qyuIcYhxg01AO/K/yIcXH/cXGIhxhxhx/3L/cYcUqanHZWhxiHGILpRsGke5PnL/cYcYhxiHGHGIcYcT5lMbOazocYcYiDJmeLWph/9yiIcTUtTbTisocYhxiDClMbFqznL/cv9xgkrZoa1iZecYcYhxiHGHH/cv9xcYiHFx/3FxiIcYcT8kGbfb5ocYcYhxiHGHGIcYhxhx/znxo7sOXHH/cXGIhxOAYxuvnOiIcXH/cXGIhxcf9xcf9yPEKjt71c/3Fx/3FxiIcXH/cXGIhxcf9xcYiHE2bGK8k51xiHGIcYOuYZvBnmcXH/cXGIcYhxiHGD7Cubk9RocYcf9y/3FxMlumsrRZcYhxiDPjubQsRnGIcYcYg3HWK84p2IcYhxhxg5l0e9aLj/cYcYcT+YA7Nn/IcYcYhxhx/3L/cXH/cXGIcYhxhx/3L/cXGIIPzrGiIxTocXGIhxhxiHGHH/cv9xcYg70Ii7L3dxiHGIRIuc50aIcYhxg3qQO8VvyHGIcYMquLtmR0cf9y/3GHE0wtG+PS6IcYhxhxiHGIcYcYhxhx/3L/cTfi0bsdLocYhxiHFx/3Fx/3L/cYcYhxhxiHGDGVzLh6M4cYhxiHGIS7ucdEaHH/cXGIcYhxhxiHGIcYcYhxiHFx/3GHGHGEnLnINGhxiHGHGHH/cXGIcYhxhxiHGIcYcYg90kS2LbtxcYhxiHGIcTV/Yr6Anf9xhxhx/z1rA7eU/P9y/3Fx/3FxiHGIcYhxcf9xcf9y/3E6w9G4PC6HGIcYhxg35zG7GM6HGIhxcf9y/3GHGIcYcYhxiHGHGIcYhxhxMwgxvvfOhxcf9xcf9xcYhxiHGHGIhy/3GHE8iBa4d+mHFx/3Fx/3FxiHGIcYcYhxiHGHGIcYhxhxiHGHGDF1trSaSYhxcf9y/3GHGIcYhxhxOgmjufZciHGHGIcTNoMb6XznGIcYcYiHFxiIcYcYcf9y/3GHGHH/cv9xcf9xcYhxiHGIcXE6IuS53RtxiIcXH/cv9xhxNuTRvBsuiIcv9xiHFx/ztGRLm5u4cYcYcf9xcYhxiHGDpPdbqwinGHGIcYPesWuBTpiHGIcT0FV7j6qHGIcYhxhxiHGIcXH/cXH/Nl4DvqH8/3L/cYcYcYiHFxiIcYcYcf9DjJz3NocYcf9y/3Fx/3Fxg4ROS8uxuIcYcYhxiHGHGHH/cXGDZ7o72EXIcYhxcf9xcf9xcYhxiHGHGIcYhxhxQKycFjaHGIcYhxhxiHGIcYcYhxiHFx/3Fx/3L/cYcTFuKbWh1nGIcYhxhxiHE21eS+KhuIcYhxhxiHGHGD0DcrX8jYcXH/cXGIhxcf9y/3GHGIcU3MnEM2hxiHGHGIcYhxcf9xcT120bSJLnGHH/cv9K3JxyNnFxiHGIcYcYhxiHGHGIcYcYiHFxiIcXH/cv9xhxiHGIcXE+3sm4ITZx/3L/cXGIcf8703K4LI1xiHGHGIMO62tSFJhy/3GIcXH/cv9xhxiHGHH/cv9xcYiHFx/3L/cYcYhxhxiHE2URO8ruxxhx/3L/cXGEYdnL4mcf9y/3GHGIcYcf9y/3FxiHGIcYhxMN6jszFchxhx/3L/cXH/Si2cjSaHGIcYcYhxg7h9G3eC5xiIcXH/cXGIcT6X0bNoLnFx/3FxiIcTYXhb7oenGIcYhxhxiHGHGIPsfRtDgucYhxhxiIcv9xiHFx/3L/cYcTkd97ziCHGHH/cv9xcYiHFxiIcYNo1EvnK7iHFx/3Fx/zp7mL2EZ4cYhxhxiHGIcXH/cXH/cv9xhxgq6DEaEnzucXH/cXGIcYhxhxiHGIcXH/cXH/cv9xhxhxiHGIcYhxcf9xcYhxiHGIcXH/cXGDU6hb/FenH/cv9xg4ZnK7mY2IcYcYhxiHGDNYJrG32XL/cXGIhxcf9xcYhxhLrZxlJocXH/cXE8CdG19i5xiHFx/3FxiHH/NJRns3uY/3L/cYcYhxhxiHGHGDJ+ObWRxoiHFx/3L/cYcUvNnGMmhxiHGHEysFSxX6tx/3L/cYNQOzvvxMcYhxcTre5LkhG3GIcYg2ZRO9muyHGHGHH/cv9xhxhxiCzJ9BokYL6HGHGIM8/ZtEAmcYhxhxhx/3L/cXH/cXGIcYhxhxiHExKtGw5S5y/3GHGIcT8cMbPjzv9xcYhxiHGDssMbbTznFxiIcXGDhocrqXjXGIcYhxPZYTtWnscYcYhxhxiDjeG7Ax5IcYcYhxNVNUvqyrhxcYiHGHGD7YcrUnjf9y/3GHE1IJW/32px/3FxiHGIcYcYhxiHGHGHH/cv9xcf9xNRRUv+uriHGHGIcYhxhxiHGHGIcYhxcf87IZW63mqHGIcYcTHnE7Eo7HGIcYcYhxhxiHGIcYcYhxhxiHEn4vEaUtDuhx/3L/cXGIhxcf9yOfP0ugwLhxhxiEWOnMcWcYcYhxhxiHGIcXH/cXGIhxcf9y/3GDdA1r6/KXGHH/cv9xcTeXs7toTHGHGIcYcYhxhxiHGIOevRuhQu/3L/cYcThRTrG+sXGHGIcYcYhxiD5klbebaohxhxghV4waHIc+cXH/cv9xcf9xcYhxiHE7KhO41eyIcYhxcf9xcf9y/3E4nNG6Yy6HGIcXH/cXH/cjR/SbKQtocYhxiHFx/3Fx/3L/cXEwP+m30Bb/cv9xhxgj5MAagrP+cYhxcf8+OVS2xquHFx/3FxiHGIcYcTZbE7yk7HGIcYcYPC4xttHOiHGHGDX3lb8IanGIcYcYhxiHGHGIcYcYg74Du9H8RxiHGIcYcYhxhxiHGDNEWbTLpohxcf9xcYhxiHGHGIcYhxcf9xcYhxiHExLXKx4o2HFx/3FxiHGIcYcYhxiHFx/3FxiHGIcYcYhxhxiHE32vS8JQtxcf9xcYhxhx/3L/cXGIcYhxhx/3KIhxhxhx/3L/cTVO0b2xLnH/cXGIcYhxcf9xcYiHFx/3L/cYcYcYO27Rt5EuhxiHGIcXH/cv9xhxiHGDecVL1jq4cYhxiHGHGIcYcYhxhxiHGIcXH/cXGIhxcYiEafnLYGcXGIcYhxcf9xcf9y/3Fx/3FxiHGD5+crWBjYiHFxiIcXH/cv9xhxiHFx/3Fx/zMP0b/wLnL/cYcYcf9y/3FxiDFdlbOyanGHGHGIcYhxhxiHGIcXH/cjBOVLLBq3Fx/3L/cXH/cXGIcYcf89X9G2oC6HGIcYcYhxiDeO9L1xC3GHGIcYPa8xtVDOiHFx/3FL35xiBnGIcYcYg8H1S44KuHGHH/cv85vhi+QeeIcYhxhxhxO79ytkCNcXGIcYcYhxiHGHGDLP9LJAC4cYhxcf9xcYhxiHGHGIcYNwBBu/++iHGHGHGIhy/3GHGIcYhxcSTRQBpz6/7/cXGIcYhxhxiHGHGIcYOsKMvz1ziHFx/3L/cYcYcYiHFxiHGDjwI7sP3Ihxcf9xcYhxiHGHGIcXH/cYcTXwgr0PfXGIcYhxhxiHFx/3FxOFOHvKx4cv9y/3GHGIcYcYhxhxiHGHGIcYhxhxhx/3L/cXGIhxcYiHFx/zkyw7rNPHL/cXGIcYhxhxiHGHH/coiHGHGHGExgrFn1hxhxiHGHGIOzIjuM3chxcf9y/3GHGIcYcYcf9y/3Fx/3L/cYcYcYhxNoIjvX3ciHGIcYcYNpHhvG4ehxiHFx/3E5EUG57r6IcXH/cXGIhxcYiHFxiIcXE1VaW+qlpxcYhxiHGHGIcYcf9yiDZ0ZL6Lm4hxhxhx/3L/cXGIhxcf9y/3Fx/3FxiHGIcXH/cXGIcYhxhxPWFBtJ6+cYhxhxN6MjvFzc/3FxiHGDRY5rK3Gf9xcf9xcYhxhxiHGIOJVkvGqbcYhxiHGHGIcYcf9yiINuVkvhqbhxhxhx/3L/cT2xQbROvnFxiIcXE6g4K4fH2HGIcYOXBbvo+kcoiHFx/3I+Xci4ojf/cv9xcYhL8Kxw9YiHFxiIcXH/cXGIcYMxUjsPrchxiHGHGHH/cv9xcf9y/3Fx/3L/PTSCtst9hxiHFx/3FxiCTN8BqEIP6HGIcYhxIDtHGg5Ljv9xcYhxiHFxPmJBs52+iHL/cYcYhxhxiHGHGIcYhxcf9y/3GDy8RrlDuXH/cv9xcUtBrGvliHGHGIcYcYhxhxiHGIcXE6okG3Xb6HGHGIcYhxhxiHFx/3FxiIcXGIcYhxhxiHE//Ua2ArmIcYcYhNYaxJ5XGHGHH/cv9xcYhxOo5GunG5cYcYhxSnGseOWHGHGIcYhxcf9xcYhxhx/3L/cXGIcYhxhxhx/3L/cXGIhxcYiHFxiIcXGIhxcf9y/3GHGHGIcYhxcf9xcYgw1OGzOx7/cXGIcYhxhxiHGHGIcYcYhxhxiHGDFTQbG8vocYhxhxMZfYtHgncv9y/3GHGIcXH/cXGIMgp5tQaGhxhxiHGHGIcYcYhxhxiHGIcXH/cXGIcYcf9yPJNBtWy+hxhx/3L/cXGIcT514bSKHocf9y/3FxiIcjMNZLADm4hxhxiHGHGIMJeCs3h9iHFx/3L/cYcYcYhxiDEpOLXmx3GHGIcXH/MbG1tF5Khxcf9xcYiHFxiHGIcYMwRBv/u+hxiHGHGIcYcYhxOxbht+keiHFxiIcXH/cXGIcYcYhxiHFx/3L/cTLStbI9SnGHGIcYhxhxhx/3L/ckAirA7VcYhxhxhxiIcv9xhxiHGHGIcYcYcf9y/3FxiIcXGIhxcYhxiHGHGIcYcYhxiHFxiIcXGIhxcf9y/3Fx/3FxiHGHGIcYcYhxiHFx/3L/cYcYcTmUQbhrvocXH/cv9xhxN5n2vmYJhxhx/3L/cv9xhxhxPKdWuVip/3L/cYcYhxcf9xcYhxiHGHGHGIcYhxhxiHFx/3FxhBcqwJ1YcYcYcf9yNtmCvCZ9iHGHGIcXH/NuhWvxepcYcYcf9y/3FxiHGIcYcYhxhxiHFx/3FxgwdBW0m+qHGIcYcYcf9y/3FxiHGIcYcYhxhxiHFx/3E6eoK5hX2IcYhxhxiHGHGHH/cv9xcYhxiHGHE6ANO5/yxx/3FxiIcv9xhxiHGHGHH/cv9xcYhxiHGHGIcXH/cXGE+yrCTVhxhxiHFx/3FxiHGIcYcTArgrLkfXGIcYhxhxhxiHGIcYcYcULSrPLViHGHGHGDHGFbNJ6ocYhxhxhxiHGIcXH/cv9xhxhxiHGIcXH/ciAcgBqvN/5xhxiHGHGIcYcYhxhxiHGHGIcYcYhxhxiHGHGIcYcTQcgr7jfYcYcYcf9y/3FxiHGIcYcYhxhxhxiIcv9xhxiHFx/3FxiHGIcXH/cXGIcYNVIHsL34cYcf9yhEI6zdxXH/cv9xg7eeG3hh5xhxiHGHGIcT4T07XsLIcYcYhxhxiHGHEw7IKyI31xiHGIcYcYcf9y/3FxiDBLrrrEUXGIcXGIhxcf9y/3GDaaFb5l6nGHGIcXH/cXH/cv9xcYg9h3S3eIuHGHGIcYhxhxhx/3KIhxhxhxiHGIcXGIhxcf9xcYhxhxiHGHGIcYcYhxhxiHFx/3FxiIcv9xhxiHGHGDKK4bCFHocYcYcYhxiHFx/3IxY2azrJmHGHGIcYcYhxhxiHGHGHH/cv9xcT8nQbLYvocYcYcYhxiHFx/3FxiHGHGIcYhxcYiHFxiIcXGIhxcYgwN5m42Gb/cYcYcYhxiHFx/3E6K+G41B5xiHGHGIcYcYhxgxh0GxiL6HGIcXH/cXGIPCSLvNt0cYcYhxhxiHGHGIcYcYhxhxhx/3L/cXGIcYhxcf9xcYhxhx/3KIhxcf8yn4KycH3/cXH/cv9xcYiDfXQbsovnGIcYcYcYhxiHFx/3FxiHGHGIcT7nQbMYvnGHGIcT3XZrcomXFxiHGIcXH/cv84LHS804txiHGHGDYYQbznvohxhxiHFx/3Fxg0PZmz0maHGIcYcYhxhxiHFPFKwutYcXH/cXGIcYhxcf9xcYhxhxiHGHGIcYcYhxhxiHFx/zNoQb+XvnGIcXH/cXE2SdO9tiyHGIcYcYhxhxiHGHGHH/cv9y/3GHGHGIcYhxcYiHFxiIcXGIcYhxhxiHFx/3FxiHGDOlM7BqzHH/cv9xcf9y/3FxNbhBvEe+hxhxiHFx/3L/cYcYcYhxhxN3ZKv4m1cv9y/3GHGHGIcYcYhxg5utO6RSxxhxiHE2X3S+oIuIcYhxcYiHFxiIcXGIcYhxhxhxiHGDMZQb7mvnL/cYcYcYcf9y/3FxiIcv9xhxNylBu9a+iIcXH/cXGIcYcYhxcf87OUG3xr6HL/cYcYcTNJQb62vocXH/cv9xcf9y/3FxiHGIcYPFczuKjM/3GHGHGIcYcYhxhxhx/3L/cv9xg6LuG50R6Ihxcf9y/3Fx/3I/Cbe29kiHGIcXH/cv9xcf9y/3FxiHGIcYcYcf9yiIcXH/cXGIcYcTupQbdWvv9xcYhxiHFx/3FxiHGHGIcYcYPgibuvdkcYhxhxiHEyndOxcixxiHGHGIcYcYhxhxiHGHGHH/MP7hsxEehxhxiHGHGDNPPLXAw3Fx/3L/cXGIcYhxhxhx/zrct7wjSHFxiHGIcYcYcYhxhxiHGHGIcYcYhxcf9xcYhxhxiHGHGIcYcYhxhxhxiHGIcXH/cv9xcf9y/3FxiIcv9xhxhxiHGIcTvkkrcbbXGHGIcYcYcYhxhxiHGDu0drpLiXGIcYhxcYiHFxiHGIcYcYcYhxgzVZK/qm1xcf9y/3FxiHGIcXH/cv9xhxhxiHGHGHGIcYhxhxhxiHGHGINNpBviW+hxcf9xcYTmWsOaVxiHGHGIcYcYhxcf9xcYhxhxiHGHGINHDxvo8OcXH/cXGIcYcTdTq7G8VIcYhxhxhx/3L/cj0bQbTkvocYhxhxiHGHGIcXH/cXGIcYcYhxhxNVS5srtGiHGHGIcSKltBrGpL6HGIcYcYcYhxgx6Y+6JnCHGIcYcYhxcf9y/3FxS8WsU6Vxcf9y/3FxiHGHH/coiHFxiD3BGbo+5ohxcYhxiHFx/3FxiHGHGIcYcYcYhxiHFx/3L/cXH/cv9xcYhxiHFx/3L/cXH/cv9xcYhxiHFx/3FxiHGHGHH/cv9xcYhxhxiHGHGIcYcYhxcf9y/3GHGHE7VtW5qSqHFx/3L/cXGIhy/3GHGHGIcYhxcYhxiHGHGHGIcYhxcYhxiHGHGDuIkrh3bYhxhxiHGHGHGIcYcYhxhxiHGHGHGIcYhxcYhxiHGHGHGIcYhxcYhxiHGHGHGIcYcYhxhxiHGDqMQbhzvocYcYhxhxiHFx/3FxiHGHGIOdjVvCcqcf9y/3FxiHGIcYcYcYhxhxiHGHGHGIcYhxcYiHL/cYcUVmrMmVcf9y/3Fx/3L/cXGIcTdD8bu8DohxcYiHL/cYcYcYhxhxiHGHEx/EGxE77/cv9xcf9yNPbjvgkccYcYcYhxhxhxiHGIcYcYcYcf9y/3FxiHGHGD4dQbTivohxhxiHFxiIcXH/SJasppVxiHGIcXGIhxcYhxiHGHGHGIcYcYhxcf86mpK5ZW1xiHGHGIcXH/cv9xhxhxiHFx/3FxiHGD4U8bTrDnGIcXH/cXGIcYcYhxhxhxiHGIcXGIcYhxhxhxiHGHGIcYcYhxcf9y/3Fx/3L/cXGIcYhxcf9y/3FxiIcv9xhxhxiHGHGIcXH/cXGIT9asMpWIcXH/cXGIcYcYhxhxiHFx/3FxiHGHGIcXH/cXGDlcJ72j2IiHFx/3L/cXGIcYSvasgJWIhxcYhxiHFx/3FxiHFx/3FxiHGIcXGIgzHkG/4b5xhx/3KIhxcYhxiHFx/3L/cXH/cv9xcYhxhxiHGHGIcYcYcYOj5BuMG+iHGHGHH/coiHFxM5ySv2NthxhxiHGHGHH/cv9y/3Fx/3L/cXGIcYhxcf9y/3Fx/0c3rMyF/3GHGHGIcYcYcYhxiHFxiHGIcYcYcYhxhxiHFx/3FxiHGDATlLT8a4cYcYhxhxhxiHGHGIcYcYhxNRzjv+Mc/3FxiHGHGIcYcYhxhxhxiHGHGHH/cv9y/3GHGDbeQbshvnKIhxcf9y/3Fx/3L/cv9xhxhxhx/3L/cXGIcYcYhxhxgxdUOymryHGHGIcXH/cv9xcYiHL/cYcYcYhxhxhxiHGIcXGIcYhxhxg/1UO0Krxx/3KIhxcYiHFxiHGHGIcYcYhxcf9y/3GHFx/3FxiHGIcXGIcYhxhxhxiHGHGHH/cv9y/zcUiLD7d4cYhxcf9xcYhxcf9xcYg8tkO3SbxxiHGHGHGIPI9BtnC+cYhxhxiHGHGIcXH/cv9xcT6fQbNgvnGIcYcYhxhxhxiHGHE3joa9cXly/3GHGDKn8bBoDocXGIcYcf9yiHGIcYcYcYhxhxiHGHGHGIcYcYcYhxiHFxiIcv9xhxhxiHGHGHFM96xQhYcYhxhxiHFxiIcXGIcYhxcYiHFxiHGHGIcTco8bvXDocYcYhxhxhxiHGIcXGIOHhDvIe8/3Fx/3L/cv9xhxPljxs6cOcv9y/3Fx/3L/cXGIcYhxcYhxiHGHGDyZ5blmGocYhxhxhxiHGHGIcXH/cXGIcYcYcYhxiHFxiHGIcXH/cv9xcYOcwrvzPUhxiHGHGHGIcYcYcYhxhxiHGHGHGIcUpYrHp1hxcf9y/3Fx/3L/cTXpQ74WvIcYcYcYhxhxiHFx/3L/cYcXH/cXGIcYcYhxhxhxiHGHGIcYcYcYhxhxhxiHGIcTvwUbcProhxcYiHFxiHGHGIcYcYhxcf9y/3FxiHGIcXH/cv9xcYg22kO9JbxxiHFx/3L/cXGIcYhxcYiHL/cYcYcYhxhxhxiHGHGIcYcYcYhxhxhxiHGHGIcYcYcYhxhxiHFCuKz0dXGHH/cv9xcYhxhxhx/3L/cv8664q/FHX/cYcXH/cXGIcYcYhxhxhxiHGHGIcXH/cXGHH/NqFRvF6ucYcYcYcYhxiHFxiHGIcXH/cv9xcYhxiHFxiHGIcXH/cv9xcYhxiHFxg5o6K6XF3/cv9xcYhxiHFxiHGIcYcTdljrOqcXH/cXGIcXH/cXGIcYcYhxhxhxiHGHGHE6RvO5uQyHGHGIcYcTk78bnEDocYhxhxhxiHGHGHGIcYcYhxcf9y/0IprP1lcv9y/3GHGHGHGIcYhy/3GHGHGIcYcYhxcf9xcYcf9y/3L/cXH/cjCr8bFkDnGHGIcXH/cv9xcf9y/085rDxlhxhxhxiHGDeCUbt9rocYhxcYhxiHGHGHGHH/cv9y/zJ6PbiVwocYhxcf9y/3FxiHE4OPO7xwxxiHFx/3FxiHGHGIcXH/cv9xcYhxiHFxiIcv9xhxhxhx/3L/cv9xcYhxiHFx/3L/cXGIcYcYhxhxhxiHGHGHGIcYcYhxcf9y/3FxiHGIcXGIcYhxcf9y/3FxiHGHGIcYcYRpmstmVxhxhxiHGHGIcXH/cXGHH/cv9y/3Fx/3L/cv9xhxhxhxiHGHGIcYcYcYhxhxhxiHGHGIcXH/cv9xcYhxiHFxiHGIcXGDmgU7pfrIcYcf9yiIcXGIcYhxcYhxiHFx/3L/cXGIcYcYhxhxhxiHFB2awDZXGIcYcYcf9yiIcv9xhxhxiHGHGHGIcYcYcYhxhxiHFxiIcXGIcYcYhxhxhxS+msYWWHGHGIcYcYhxcf9xcYcYhxiHFxiHGIcXGIcYhxcYiHFxP/3xswIOiHFx/3L/cXGIcYhxcYhxNWr1v5UKcYcYcf9yiIcXGIcYcYhxhxhxiHGHGIcXGIhy/3GHGHGHH/coiHFxiHGHGIcYcYhxcYhxiHFx/3L/cXGIcYcYhEOqzcVXL/cXGIcYhxcYhxiHFxiHGIcXH/cv9xcYhxhxiHFx/3L/cXGIcYhy/3GHGHGIcYcYcf9yiHGIcXH/cv9xcYhxhxiHFx/3L/cXGIcYhy/3GHGHGINgeosQlXiHL/cYcYcYcf9yiIcXGIcYcYhxhxhxiHFx/3FxiHFx/3FxiHGHGHGE16rEhVcYhxcYiHFxiHGHGIcXE0uaS/RltxiHGHGHGIcYcYcYhxhxhxiHGHGIcXGIhy/3GHGHGHGDM6prLVWXH/coiHFxiHGHGIcTBVU7O6rIcYcYhxhxhxiHGHGHGINNqivyVdcf9y/3FxiHGHGHGIcYcYhxhxhxhx/0XKrNNVhxcYhxhxiHGHE5K6K61F3/cv9xcf9y/3L/cXH/cv9y/3Fx/3JF2qyyVXFx/3L/cv9xhxcf9xcYhxhxhxiHGHGIcXH/cv9xcYhxhxhxiHGHGIcYcYcYcYhxhxiHE6y6K4NF1xcf9y/3FxiHGHGIcYcYcYhxcf9xcYcf9yiIcTsBArf+/YcXGIcYcYhxPU2kt7JbhxiHGHGHGIcYcYcYhxhxhxiHGHGHGIcYcYcYhxhxiHFxiHGIcXGIcYhxcf9y/3L/cUorrI1F/3FxiHGHGHGIcYcYcYhxhxiHFxiHGIcXH/cv9y/3GHFx/3FxiHGHGHGIcYcYcYhxhxiHFxiHGIcXH/cv9xcYhxcf9xcYhxhxg58wS7DPuIcYcYcYMSQEs+v7iHGIcXGIcYhxcYhxiHFxiHGIcXGIcYhxcYhxiHFxiHGHGIcYcYcYhxhxhxiHFx/3Fxhx/3KIhxcYhxhxiHGHGHGHH/coiHFxiHGHGIcXH/cv9xcYhxhxiHFx/ztOorixXXGHGHGIcYcYhxcYiHL/cYcXH/cXGIcYcYcYhxhxhxiHGHGHGIcYcYcYhxcf9xcYcf9yiIcXGIcYcYhxhxhxhxiHGHGIcYcYcYcYhxhxiHFxiIcv9xhxcf9xcYhxhxhxiHGHGHGIcYcTTmBLAp+/9xcYhxiHFxiHGHGIcXH/cv9xcYg9f6K2gF2HGHGIcXH/cv9y/3Fx/3L/cv9xSuusgUX/cv9xcf9yiIcXGIcYcYhxhxhxhx/3KIcYhxhxhxhxiHGHGHGIcYcYcYhxhxhxiHGHGHGIcYcYcYcYhxg7MLK4z02HGHGIcYcYhxcYhxiHFxiHGIcXGIcYcYhxhxhxiHFx/3L/cXGIcYcYcYhxhxiDo1tLvKS4hxiHFxiHGHGIcXH/cv9xcYhxhxiHFxiHGIcXH/cv9y/3Fx/3KIhxcYhxhxiHGHGHGHGIcYcYO41TuHKshxcYhxiHFxiHGHGIcYcYcYcf9yiHGIcXH/cv9xcYhxcf9xcYhxcf9y/3FxiHGHGIcXH/cv9xcYhxQHysGTVxiHGHGHGIcYcYcYcf9yiIcXGIcYcYcYhxhxhxiHGHGHGIcYcYcYcYhxhxiHFx/3L/cv9xhxcf9yQJysFzX/coiHFxiHGHGIcXGIcYhxcf9y/3L/cXGIcYhxcYhxhxiHFxiIcv9xcf9y/3L/cXE8p3u7WIRy/3GHFx/3L/cXH/coiHFxiHGHGIcXGIcYhxcf9y/3L/cXGIcYcYhxhxhxhxiHGHEzUxaxvOlxcf9xcYcYhxhxiHFxiHGIcXGIcYcYhxcf9y/3FxiHGHGHGIcYcYcYhxcf9y/3FxiHE+2VG0Jq6IcYcYcYhxcf89oca5XjlxiHGIcXGIcYcYhxcUINrO8lcXGIcYcYcYhxcf9xcYcYhxhxiHFx/3L/cv81KlG91a5xiHFxiHGHGHGIcYcYhxcYhxhxiHFx/3L/cXGIcYcYcYhxhxhxhx/3KIcYhxcf8xEXe1/ohxhxhxg9alG1la6HGHGIcYcYcYcYhxhxiHFxiHGHGIcYcYcYcYO0plubWacYcYhxhxcf9xcYhxhxhxiHFx/3FxhxiHGHGIcXGIcYcYhxhxhxhxiHGHGHGIcYcYcYhxcYiHL/cXH/cv9y/3FxiHGHGIcXH/cv871bK4Kk1xiHL/cYcYcYcYhxhxhxiHFxiIcv9xhxcf9xcYhxcYiHFxiDobUbjkrnGIcYcYcYcf9yiHGIcXGIcYhxcYhxhxiHFxiHGIcXGIcYcYhxcYhxiHFxiHGHGIcYcXH/cXGIcXH/cXEya1G/lK5xhxiHFxiHGEi9rJQlcYcYcYcYhxhxhxiHGHGHGHGIcYcYcYhxhxhxhxiHGHGHGIcYcYcYcYhxhxhxiHGHGHGIcXGIcYhxcYhxhxiHFx/3L/cXGHH/cv9y/3FxiHGHGHGIcYcYcYcYg7SXe7toiHFxiHGIcXGIcYcYhxcf9y/3Fxhx/3KIhy/3GHFx/3FxiHFx/3L/cXGIcYcYcYhxcf9y/3FxiHFx/3Fxhx/3KIcYhxcf9y/3L/cXGIcYcYcYTh6sPhVxhxiHFx/3L/cXGHH/cv9y/3FxiHGHGHGIcYcYcYcYhxhxhxOnoovIXXhxiHFxiHGDgdnbHyYnL/cXGIcYcYcYhxTU6sWxX/cXGIcXH/cXGHGIcYcYhxcYhxhxiHFxiHGIcXGIcYQW6sChVxcYhxhxiHGHFx/3FxiHFx/3L/cXGIcYcYcYhxcf9y/3L/cXH/cv9y/3FxiHGHGHGIcYcYcYcYhxhxhxiHFEjqzXFXGIcXGIcYcYhxcf9y/3L/cXGIcYcYhxcYhxhxiHFxiHGIcXGIcYMUbEs8k7cYhxcYhxiHFxiHGHGIcXGIcYcYhxcf9y/3L/cXGIcYcYhxcYhxhxiHFx/3L/cv9xcYhxhxiHFxiHGHGIcXGIcYhxcYhxhxhxiHGHGHGHGIcYcYcYhxcYiHI+GmO05ZxxiHFxiHGHGIcYcXH/cXGHGIcYcYhxcYhxhxiHFxiHGIcv9xhxhxhxiHFx/3L/cXGIcXH/cv9xcYhxhxhxhx/3KIcYhxcYhxhxhxiHGHGHGIcXGIcYhxcYhxhxhxiHFx/3L/cXGIcXH/cv9xcYPXCru49UcYcYcYhxhxhxhxiHGHGHGIcXGIcYhxcYhxhxOWl1u5aKcYhxcf9y/3FxiHGHGHGHGIcYcYcYhxhxcf9xcYhxcYiHL/cXH/coiHL/cXH/cv9y/3FxiHGHE52xS6JOtxiHFxiHGHGHGIcYcYcYcYhxhxhxhxiHGHGEJvrAoFiHGHGHGIcXH/N3wUvYPrcYcYhy/3GHGHGHGIcYcYcYcYhxhxhxhxiHGHGHGE1/rFgFiHGHGIcYcXH/cv9xcYhxhxhxiHGHGHGHGIcXH/cv9y/3E1vgK9Qf1xiHFxiHGHGIcXH/coiHL/cYcXH/cv9xcYhxhxhxhx/3KIcYcYhxhxcf9xcYcYhxhxhxiHGHGHGHGIcXGIcYhxcYhxhxiHFxiHGHGHGIcYcYcYcYhxhxhxhxiHGHGHGHGIcYcYcYcYhxhxhxhxiHGHGHGHGIcYcYcYhxcYhxhxiHFx/3KIhxcYhxcf9xcYcYhxhxhxiHFxiHGHGIcXH/cv9y/3FxiHGHGHGHGIcYcYcYhxcYhxiHL/cYcXH/cv9xcYhxhxhxiHFxiHGHGIcXH/coiD9QJLav2/9xcYhxhxhxhxiHGHGHGIcXGIcYcYhxcYhxhxiHFxiHGHGIcXGIcYcYhxcYhxhxiHFxiHGHGHGIcYcYcYcYhxcf9y/3Fxhx/3KDmx1LtOK4cYcYhxcYhxiHFxiHGHGHE6EtS67SuIcXH/cv9y/3FxiHFx/3L/cXGIcXH/cv9xcYhxcf9y/3FxhBYLwa9P9y/3L/cXGIcYcYhy/3GHGHGHGIcXGIcYhy/3GHFx/3L/cXGIcYcYcYcYhxhxhxhxiHGHGHGHGIcXH/cv9xcYcYhxhxhxiHGHFx/3FxhxiHGHGHGIcXGIcYcYhxcYhxhxhxiHGHGHGHGIcXGIcYhxcYhxhxhxhxiHGHGHGIcXGIcYcYcYhxhxhxhxiHFx/3L/cv9xcYhxhxhxhxiHGHGHGIcXGIcYcYcYhxhxhxhxiHFxiHGHGIcXH/cv9y/3FxM6Fhv16e/3L/cXGHH/cohxiHFxNbFhvE6ecYcYcf9yiDZkc76bjIhxhxiHL/cYcYcYcYhxcYhxiHL/cXH/cv9y/3Fxhx/3KIcYhxcYhxhxhxiHFxiHGIcv9xcf9yiHGIcXGIcYcYcYhxcf9y/3L/cXGIcXH/cv9xcYhxcYhxiHFxiHGHGHGHGIcYcYcYcYTxG8LuRxhxhxhx/3KIcYcYhxcYhxhxiHFxiHGHGHGIcXH/coiHFxiHFx/3L/cv9xcYhxhxhxiHFx/3KIhy/3Fx/3KIcYhxcYhxhxhxhxiHGHGHGHGIcYcYcYcYcYhxhxhxiHE6BBK4++1xhxiHFx/3L/cv9xcYhxcf9y/3FxiHFxiHGIcXGIcXH/cv9xcYhxcYiHL/cXGIcYcYcYcYhxhxhxhxiHFxiHGHGIcXGIcYcYhxcYhxhxhxhxiHGHGHGHGIcXH/cv9y/3FxiHGHFx/3FxiHFxiHGIcv9xhxcf9y/3L/cXGIcYcYcYhxcYhxhxiHFxiHGHGHGIcXGIcYcYcYhxhxhxhxhxiHGHGHGHGIcXGIcYhy/3Fx/3KIcYhxcYhxhxhxhxiHGHFx/3FxhxiHGHGHGIcv9xhxhxhxhx/3KIcYcYcYhxhxcf9xcYcYhxhxhxhxiHFxiHGHGIcXGIcYcYcYhxcYhxhxiELxvAHkhxhxhxiHFxiHGHE6w/a8PAn/cXGIcYcYcYhxcf9yiHGIcXGIcYcYcYcYhxhxhxhxhxiHGHGHGHGIcXH/cv9y/3FxiHFxiHGIcXGIcXH/cv9xcYcYhxhxhxiHFxiHGHGHGIcXGIcYcYcYhxhxcf9y/3FxiHFxiHGIcv9xcf9yiHGIcXGIcXH/cv9xcYcf9yiHGHGIcXGIcYcYcYhxcYhxhxhxg2pGG8W55x/3L/cv9xcYhxO9KVuS1qcYcYcYhxcYhxhxhxiHFxiHGHGIcXGIcYcU5ivDnUcYhxcf9y/3L/cXGIcXH/cv9y/3FxiHFx/3L/cv9xcYhxhxhxhxiHFxiHGIcv9xcYhxhxhxiHFxiHGHGHGHGIcYcYcYcYcYhxhxhxhxiHFxiHGHGIcXGIcXH/cv9xcYhxcYhxhxiHFxiHGHGHGHGIcYcXH/cXGHGIcXH/cv9y/3FxiHFx/3L/cv9xcYhxhxcf9xcYcYhxhxhxhxiHFxiHGHGHGIcXH/coiHL/cXGIcYcYcYcYhxcYhxhxiHFxiHGHGHGHGIcXGIcYcYhxcYhxhxhxhxiHFx/3KIhy/3FxiHGHGHGHGIcYcXH/cv9xcYhxcYhxhxiHFxiHGHGHGHFCA7z/xHGIcYhy/3FxiHGHGHGHGIcXH/coiHL/cXGIcYcYcYcYhxcYhxhxiHFxiHGHGHGHGHGIcYcYcYcYhxcYhxhxiHL/cXH/cohxiHFxiHFxiHGIcXGIcXGIcYhy/3Fx/3KIcYcYhxcYhxhxhxhxiHGHFx/3L/cXGHGIcYcYcYcYhxcf9yiHGIcXGIcXH/cv9y/3FxiHFx/3L/cv9xcYhxcYhxiHL/cXGIcYcYcYcYhxhxcf9y/3L/cXGIcYcYcYcYcYhxhxhxhxhxiHGHGHGHGDb0NL4Ly4hy/3FxiHGHGHGHGIcXGIcYcYcYhxcYhxhxhxhxiHGHFx/3L/cXGDE3YbHYnocYcYcYhxcYhxhxhxiHFxiHGHGHGHGIcXH/coiHL/cXGIcYcXH/cXGHGIcYcXH/cv9xcYhxcYhxhxiHL/cYcXH/cv9y/3FxiHFxiHGIcv9xcYhxhxhxhxiHFxiHGHGHGIcXGIcYcYcYcYhxcf9yiHGIcXGIcXGIcYhxcYcYhxhxOp/CuGA9cXH/cohxiHL/cXGIcYcYcYhy/3GHFx/3L/cv9xcYhxcYhxiHL/cXGIcYcYcYcYhxcYhxhxhxhxiHFx/3KIhy/3FxiHFx/3L/cv9xcYcYhxhxhxhxiHFxiHGHGHGIcXGIcXH/cv9xcYcYhxhxcf9y/3FxiHFxiHGHGE8kvC20cXGIcYcYcYcYhxhxcYhxiHFxiHFxiHGHGIcXGIcXGIcYhxcYcYhxhxhxhxiHFxiHGHGHGIcv9xhxcf9y/3L/cXGIcXGIcYcYhxcYhxcYhxiHL/cXGIcYcYcYcYhxcYhxhxhxhxiHFxiHGHGHGHGIcXH/cohxiHFxiHFxiHGHGIcv9xhxcYhxhxiHFxiHGHFx/3FxhxiHFxiHGHGIcXGIcXGIcYcYhxcYhxcYhxiHL/cXGIcYcYcYcYcYhxcf9yiHGIcXGIcXGIcYcYhy/3Fx/3KIcYcYhxcYhxcf9y/3L/cXGHGIcYcYcYcYcYhxcf9yiHGIcXGHH/cohxhxhxiHFxiHGHGHGHGIcXGIcYcYcYcYhxcYg4jhK7ce2HGIcXGIcYcYcYhxcYhxcf9yiIcv9xcYhxhxhxhxhxiHFxiHGHGHGIcXGIcXH/cv9y/3FxiHFxiHGHGHGIcXGIcXH/cv9y/3FxiHFxiHGHGHGIcXEwNNKz2y3/cv9xcYhxcYhxhxhxiHFxiHFx/3L/cv9xcYcf9yiHGHGHGHGIcXH/cohxhxiHFxiHFx/3L/cv9xcYcYhxhxhxOp8SuGDthxcYhxhxhxhxiHFxiHGHGHGHGHGIcYcXH/cv9xcYcYhxcYhxhxiHL/cXGIcYcYcYcYcYhxcYhxhxhxiHFxiHFxiHGHGIcXGIcXGIcYcYhy/3FxiHGHGHGHGIcXGIcXH/cv9y/3FxhxiHGHGHGHGHGIcXGIcYcYcYcYcYhxhxcf9y/3L/cXGHH/cohxhxhxhxiHFxiHGHGHGHGIcXGIcYcYcYcYcYhxcf9yiHGHGIcT87YbPEnnGIcYcYhxcYcf9yiHGHGHGIcv9xhxcYhxhxiHFxiHFxiHGHGIcv9xcYhxhxhxhxhxiHFxiHGHGHGHGHGIcYcXH/coiHL/cXGIcYcXH/cv9y/3FxiHFxiHGHGHGIcXGIcXGIcYcYhxcYcYhxhxhxhxhxiHFxiHGHGHGHGIcXGIcXH/cv9y/3FxhxiHGHFx/3L/cv9xcYcf9yiHGHGHGHGIcXGIcXH/cv9y/3FxhxiHGHGHGHGHGHGIcXGIcYcYcYhy/3FxiHGHGHGHGHGIcXGIcYcYcYcYhxcYhxcf9y/3L/P5jStGctcXGIcYcYcYhxcYhxcYhxhxhxiHFxiHFx/3KIhy/3Fxhx/3KIcYcYcYcYhxcYhxcf9y/3IyDPSyBAv/cohxiHL/cXGIcXH/cohxiHL/cXGIcXH/cv9y/3L/cXGHGIcYcYcYcYcYcYhxcYhxhxhxhxiHFxiHGHFx/3L/cXGHGIcXGIcYcYcYcYhxcYhxhxhxhxhxhxiHFx/3KIcYcYhxcYcf9yiHGHGHGHGIcXGIcXH/cv9y/3L/cXGIcXGIcYcYcYcYhxcYhxhxcf9y/3FxhxiHFxiHGHGHGHGIcXGIcXGIcYcYhy/3FxiHGHFx/3L/cv9xcYcYhxhxcf9y/3L/cXGHGIcYcXGIcYhy/3FxiHFxiHGHGHGHGIcXGIcYcXH/cv9y/3FxiHFxiHGHGHGHGHGIcXGIcYcYcYcYcYhxcYhxcf803WG+Ip5y/3FxiHFxiHGHGHGHGHGIcXGIcYcYcYcYcYhxcYhxhxcf9y/3FxhDB7zvhHFxiHGHGHGHGHGIcXGIcYcYcYcYcYhxcYhxcYhxhxiHL/cXGIcXH/cohxiHL/cXGIcXGIcYcYcYcYcYhxcYhxhxhxhxhxiHFxiHFx/3L/cv9y/3FxhxiHGHFx/3L/cv9y/3FxiHFxiHGHGHGHGHGIcXGIcYcXH/cv9xcYcYhxcYhxhxhxhxhxhxiHGHFxiHGHGHGIcXGIcXGIcYcYcYcYhxcYhxcYhxhxhxhxiHFxiHFx/3KIcYhy/3FxiHFxiHGHGHGHGHGIcXGIcYcYcYcYcYcYhxcYhxhxcf9y/3FxhxiHFxiHGHFx/3L/cXGHGIcXGIcYcYcYcYcYcYhxcf9yiHGHGHGHGIcXGIcXH/cohxiHL/cXGHH/cohxhxcf9xcYcYcYhxcYhxhxhxhxhxiHFxiHFxiHGHGHGEPHvOOEcXGIcYcXGIcYhy/3FxhxiHGHFxPz/StMAt/3FxhxiHGHFx/3KIhy/3FxhxiHFx/3KIcYcYcYhxcYcf9yiHGHGHGHGHGHGIcXH/cohxhxhxhxiHFxiHFxiHGHGHGHGIcXGIcXGIcYcYcYcYcYhxcYhxcf9yiHGHGIcXGHGIcYcXGIcYcYhy/3FxiHFxiHGHGHGHGHGIcXGIcXGIcYcYcYcYhxcYhxcYhxhxhxhxhxiHL/cYcXGIcYcYcYcYhy/3FxiHGHFx/3L/cv9xcYcYhxcYhxhxcf9y/3FxhxhxiHFx/3KIcYcYcYcYhxcYcf9yiHGHGHGHGHGHGIcXGIcYcYcYcYcYcYhy/3GHFxiHGHGHGHGIcv9xcYhxhxcf9y/3L/cv9xcYcYhxhxcYhxhxhxhxiHFxiHFxiHGHGHGHGHGIcv9xcf9yiHGHGHGHGHGHGIcXGIcYcYcXH/cXGHGHGIcTUxcb3OjocXH/cv9y/3FxhxiHFxiHFx/3KIcYhy/3FxhxiHGHFxiHGHGHGHGIcXGIcXGIcYcYcYcYcYcYhxcYhxPQbFuPk6iHFxiHFxiHFx/3L/cv9y/3FxhxiHFxiHFx/3L/coiHL/cXGHGIcYcXGIcYcYcYcYhy/3FxiHGHFxiHGHGIcv9xcYcYhxhxcYhxhxhxhxiHFxiHFxiHGHFx/3L/cv9xcYcYhxcYhxhxcf9yiIcv9xcYcYhxcYhxhxhxhxhxhxhxiHFxiHGHFxiHGHGD1LIra03YhxcYhxcf9yiHGHGIcXGHGIcXGIcYcXH/cv9y/3FxhxiHFxiHFxiHGHGHGHGHGIcXGIcXGIcYcYcYcYcYcYcYhxcYhxhxcf9y/3L/cv9xcYcYhxcYhxcf9yiHGHGHGIcXGHGIcYcXGIcYcYcYcYcYhxcYhxcYhxhxhxhxhxhxhxiHFxhNabxJZHFxiHGHGHGIcXGHGIcXGIcYcYcYcYcYcYcYhxcYhxcYhxhxgwshW0XepxcYhxcYhxhxcT+sIrJT3XFxhxiHFxiHFxiHGHGHGHGHGIcv9xcYhxcYhxhxhxhxhxhxiHFxhxiHGHFx/3KIcYcYN53FvmI6hxcf9yiHGHGHGIcv9xcYhxcYhxcf9yiHGHGIcv9xcYcYhxcf9yiHGHGHGHGHGHGIcXGHGIcYcXH/cv9yiIcv9xcYcYhxcYhxcf9yiHGHGHGHGIcXGHGIcYcXGIcYcYcYcYcYcYhxcYhxcYhxhxhxhxhxhxhxiHL/cXGIcYcXH/cohxhxiHL/cXGHGIcXH/cohxhxhxhxhxhxhxiHFxiHFxiHGHGHGHGHGHGHGIcXGIcXGIcYcYcYcYcYcYcYcYhxcYhxcf9yiHGHGHGHGHGIcXGHGIcXH/cohxhxhxhxhxhxiHL/cXGIcYcXGIcYcYcYcYcYcYhxcYhxcYhxhxcf9yiHGIcv9xcYcYhxcYhxcf9yiHGHGHGHGHGIcXGHGIcXH/cohxhxhxhxhxhxhxiHFxiHFxiHGHFx/3KIN/RxvAuO/3FxhxiHFxiHFx/3KIcYcYcYcYcYhy/3FxiHFxiHGHFxiHGHGHGIcv9xcYcYhxcYhxhxcf9yiHGHGIcv9xcYcYhxcYhxcYhxhxhxhxhxhxhxiHFxhxiHGHFxiHGHGHGHGHGHGHGIcXGIcXGIcYcXGIcYcYcYcYhy/3FxiHFxiHFxiHGHGHGHGHGHGHGHGIcXGIcXGIcYcXH/cohxiHL/cv9xcYcYhxcYhxhxcYhxhxhxhxhxhxiHFxhxiHFxiHGHFx/3L/cohxiHL/cXGHGIcXGIcXGIcYcXH/cv9y/3L/cv9xcYcYhxcYhxcYhxcf9yiHGHGHGHGIcv9xcYcYhxcf9yiHFx/3KIcYcYcYhy/3FxhxiHFxiHFxiHGHGHFx/3L/cv9xcYcYcYhxcYhxcYhxcf9yiHGHGHGHGHGIcv9xcYhxcYhxcYhxhxcf9y/3L/cv9y/3FxhxiHL/cXGIcYcXGIcYcYcYcYcYcYcYcYhxcYcYhxhxcYhxhxhxcf9y/3L/cXGHGHGIcXGIcXGIcXGIcYcYcYcYcYcYcYcYhxcYhxcYhxcYhxhxcf9y/3L/cv9y/3FxhxhxiHFxiHFxiHGHFxiHGHGHGHGHGIcv9xcYcYhxcYhxcf9yiHGHGHGHGHGHGHGHGIcv9xcYhxcYhxhxcYhxhxhxhxhxhxhxiHFxhxiHFxiHFx/3KIcYcYcXH/cv9xcYcYcYcYhxcYhxcYhxcYhxhxhxhxcf9y/3FxhxhxhxiHFxiHFxiHFxiHGHGHGHFx/3L/cXGHGHGHGIcXGIcXGIcXGIcYcYcXH/cv9y/3L/cv9xcYcYcYhxcYhxcYhxhxcYhxhxhxhxhxhxhxhxiHFxhxiHFxiHFx/3KIcYcXH/cv9y/3L/cv9xcYcYcYhxcYhy/3GHFxiHGHFxiHGHGHGHGHGIcv9xcYcYhxcYhxcYhxcYhxhxhxcf9y/3L/cv9xcYcYcYhy/3FxiHFxiHFxiHGHGHFx/3L/coiHL/cv9xcYcYcYhxcYhxcYhxcYhxhxhxcf9yiHGHGIcv9y/3FxhxiHFxiHFxiHFxiHGHFxiHGHGHGHGHGHGHGIcXGHGIcXGHGIcYcXGIcYcXH/cohxhxhxhxhxiHL/cXGHGIcXGIcXGIcXGIcYcYcXH/cohxhxiHL/cv9xcYcYhy/3FxiHFxiHFxiHGHGHFxiHGHGHGHGHGIcv9xcYcYcYhxcYhxcYhxcf9yiHGHFx/3KIcYcYcYcYhy/3FxhxiHL/cXGIcXGIcXGIcYcXH/cohxhxhxhxhxhxhxiHFxhxiHL/cXGIcXGIcXH/cohxhxcf9yiHGHGHGHGHGIcv9xcYcYhxcYcYhxcYhxhxcYhxhxcf9yiHGHGHGHGHGHGIcv9xcYcYhxcYcYhxcYhxhxcYhxhxcf9yiHGHGHGHGHGHGIcv9xcYcYhxcYcYhxcYhxcf9yiHFx/3KIcYcYcYcYcYcYcYcYcYhy/3FxhxiHFxiHFxiHFxiHFx/3KIcYcYcXH/cv9y/3L/cv9y/3FxhxhxhxiHFxiHL/cXGIcXGIcYcXGIcYcYcXH/cohxhxhxhxhxiHL/cXGHGIcv9xcYhxcYhxcYhxcYhxhxcYhxhxhxhxcf9y/3L/cv9y/3FxhxhxhxiHFxhxiHFxiHFxiHFxiHGHFxiHGHGHFxPQtxtPSOcYcYcYcYhy/3L/cXGHGHGIcXGIcv9xcYhxcYhxhxcYhxhxcYhxhxhxhxhxcf9y/3L/cXGHGHGHGIcv9xcYcYhxcYhxcYhxcYhxcYhxhxcYhxhxhxhxcf9y/3L/cv9y/3L/cv9xcYcYcYcYhxcYcYhxcYhxcYhxcYhxcYhxhxcf9yiHGHGHFx/3L/cv9y/3L/cv9y/3L/cXGHGHGIcv9xcYhy/3FxiHFxiHFxiHFxiHGHFxiHGHGHFx/3L/cohxhxhxhxhxhxiHL/cXGHGHGIcv9xcYhy/3FxiHFxiHFxiHFx/3KIcXH/cohxhxcf9yiHGHGHGHGHGHGHGHGHGIcv9xcYcYcYhxcYcYhxcYhxcYcYhxhxcYhxcYhxhxcYhxhxhxcf9yiHGHGHGHGHGHGHGHGHGIcv9xcYcYcYhy/3FxiHL/cXGIcXGIcXGIcXGIcXH/cohxcf9yiHGHFx/3KIcYcYcYcYcYcYcYcYcYcYcYcYcYhy/3FxhxiHL/cXGIcXGHGIcXGIcXGIcXGIcXGIcYcXGIcYcXH/cohxhxhxhxcf9yiHGHGHGHGHGHGIcv9y/3FxhxhxhxiHFxhxhxiHFxiHL/cXGIcXGIcXGIcXGIcXGIcYcXGIcYcXGIcYcYcXH/cohxhxhxhxhxhxcf9y/3L/cv9xcYcYcYcYcYcYhy/3FxhxhxiHFxhxiHFxhxiHFxiHFxiHFxiHFxiHFxiHFxiHGHFxiHGHFx/3KIcYcXH/cohxhxhxhxhxhxcf9y/3L/cv9y/3L/cv9xcYcYcYcYcYcYhy/3FxhxhxiHFxhxiHL/cXGIcXGHGIcXGIcXGIcXGIcXGIcXGIcXGIcYcXGIcYcXGIcYcXGIcYcYcXH/cohxhxhxhxcf9y/3KIcYcYcYcYcYcYcYcYcYcYcYhy/3L/cXGHGHGHGIcv9xcYcYcYhxcYcYcYhxcYcYhxcYhy/3FxiHFxiHFxhxiHFxiHFxiHFxiHGHFxiHFxiHGHFxiHFx/3KIcYcXGIcYcXGIcYcYcXH/cohxhxhxcf9yiHGHGHGHGHGHGHFx/3L/cv9y/3L/cohxhxiHL/cv9y/3L/cv9xcYcYcYcYcYcYcYhy/3FxhxhxhxiHL/cXGHGHGIcXGHGHGIcXGHGIcv9xcYhy/3FxiHL/cXGIcXGHGIcXGIcv9xcYhxcYhxcYhxcYhxcYcYhxcYhxcYhxhxcYhxcYhxcYhxcYhxhxcYhxcYhxhxcYhxcYhxhxcYhxhxcYhxhxcYhxhxcYhxhxcf9yiHGHFxiHGHGHFxiHGHFx/3KIcYcYcXGIcYcYcXH/cohxhxhxcf9yiHGHGHGHFx/3KIcYcYcYcXH/cohxhxhxhxhxcf9y/3KIcYcYcYcYcXH/cv9yiHGHGHGHGHGHFx/3L/cohxhxhxhxhxhxhxhxcf9y/3KIcYcYcYcYcYcYcYcYcXH/cv9y/3KIcYcYcYcYcYOrBCuU+9cf9y/3L/cohxhxhxhxhxhxhxhxcf9y/3KIcYcYcYcYcYcYcYcXH/cohxhxhxhxhxhxhxcf9yiHGHGHGHGHFx/3L/cohxhxhxhxcf9yiHGHGHGHFx/3KIcYcYcYcXGIcYcYcYcXGIcYcYcXH/cohxhxcf9yiHGHFx/3KIcYcXGIcYcXH/cohxhxcYhxhxcYhxhxcYhxhxcYhxcYhxhxcYhxcf9yiHFxiHFxiHFx/3KIcXGIcXGIcXGIcXGIcXGIcXGIcXGHGIcXGIcXGIcXGHGIcXGIcv9xcYhxcYcYhxcYcYhy/3FxhxiHFxhxhxiHFxhxhxhxiHFxhxhxhxhxiHL/cXGHGHGHGHGHGHGHGHGHGIcv9y/3L/cohxhxhxhxhxhxhxhxhxhxcf9yiHGHGHGHFx/3KIcYcYcXGIcYcXH/cohxhxcYhxhxcYhxcYhxhxcYhxcYhxcYhxcYhxcYhxcYhxcYhy/3FxiHFxhxiHFxhxiHFxhxhxiHFxhxhxiHL/cXGHGHGHGHGHGIcv9y/3L/cv9y/3L/cv9y/3L/cohxhxhxhxhxhxcf9yiHGHGHFxiHGHGHFxiHGHFxiHGHFxiHFxiHFxiHFxiHFxiHFxiHFxhxiHFxiHL/cXGHGIcXGHGHGIcv9xcYcYcYcYhy/3L/cv9y/3L/cv9y/3L/cv9y/3KIcYcYcYcYcXGIcYcYcXGIcYcXH/cohxcYhxhxcYhxcYhxcYhxcYcYhxcYhxcYcYhy/3FxhxiHL/cXGHGHGHGIcv9y/3L/cv9y/3L/cv9y/3L/cohxhxhxhxcf9yiHGHFx/3JFwczD43H/cohxcYhxcYhxcYhxcYhxcYhxcYcYhxcYcYcYhxcYcYcYcYcYhy/3L/cv9y/3L/cv9y/3L/cohxhxhxhxcYhxhxhxcYhxhxcYhxcYhxcYhxcYhxcYhy/3FxiHL/cXGHGIcv9xcYcYcYcYcYcYcYcYcYcYcYcYcYcYcXGIcYcYcXGIcYcXGIcXGIcXGIcXGIcXGIcv9xcYhy/3FxhxhxiHL/cXGHGHGHGHGHGHGHGHFx/3KIcYcYcXGIcYcXGIcYcXGIcXGIcXGIcv9xcYhxcYcYcYhxcYcYcYcYcYcYcYcYcYcYcYcYcYcXGIcYcXH/cohxcYhxhxcYhxcYcYhxcYhy/3FxhxiHL/cXGHGHGHGHGHGHGHGHGHGHFx/3KIcYcXGIcYcXGIcXGIcXGIcXGIcXGHGIcv9xcYcYcYcYhy/3L/cv9y/3KIcYcYcYcXH/cohxhxcYhxcYhxcYhxcYhxcYcYhxcYcYcYcYhy/3L/cv9y/3L/cv9yiHGHGHGHFxiHGHFxiHFxiHFxiHFxiHL/cXGHGIcXGHGHGHGHGHGHGHGHGHGHFx/3KIcYcXGIcYcXGIcXGIcv9xcYhxcYcYcYhy/3Fxhxhxhxhxhxcf9yiHGHGHFxiHGHFxiHFxiHFxiHFxhxiHFxhxhxhxiHL/cv9y/3KIcYcYcYcXH/cohxhxcYhxcYhxcYhy/3FxhxiHFxhxhxhxhxhxhxhxhxhxhxcYhxhxcYhxhxcYhxcYcYhxcYcYhy/3FxhxhxhxhxhxhxhxhxcYhxhxcf9yiHFxiHFxiHFxhxiHFxhxhxhxhxhxhxhxhxhxhxhxcYhxhxcYhxcYhxcYhxcYcYhxcYcYcYcYcYcYcYcYcYcYcXGIcYcXGIcXGIcXGIcXGHGIcXGHGHGHGHGHGHGHGHGHFxiHGHFxiHGHFxiHL/cXGIcXGHGHGHGIcv9y/3KIcYcYcYcXGIcYcXGIcXGIcXGIcv9xcYcYcYhy/3L/cv9y/3KIcYcYcXGIcYcXGIcXGIcv9xcYcYhxcYcYcYcYcYcYcXH/cohxhxcYhxcYhxcYhxcYcYhxcYcYcYcYcYcYcYcYcXGIcYcXGIcXGIcXGIcXGHGHGIcv9xcYcYcXH/cohxhxhxcYhxhxcYcYhxcYhy/3FxhxhxhxhxhxhxhxhxcYhxhxcYhxcYhxcYcYhxcYcYcYcYcYcYcYcYcXH/cohxcYhxcYhxcYhxcYcYcYcYhy/3KIcYcYcYcXGIcYcXGIcXGHGIcXGHGHGHGIcv9yiHGHGHGHFxiHFxiHFxiHFxhxiHL/cXGHGHGHGHGHFxiHGHFxiHGHL/cXGIcXGHGHGIcv9y/3L/cohxhxhxcYhxhxcYhxcYcYhy/3FxhxhxhxhxhxhxcYhxhxcYhxcYhxcYhy/3FxhxhxhxhxhxhxhxcYhxhxcYhxcYcYhxcYcYcYcYhyiHGHGHGHFxiHGHFxhxiHFxhxiHL/cXGHGHGHFx/3KIcYcXGIcXGIcXGHGIcXGHGHGHGHGHGHFxiHGHFxiHFxiHFxhxiHL/cv9xcYcXH/cv9yiHGHFxiHFxiHFxhxiHL/cXFC1Mzys3GHFx/3KIcYcXGIcXGIcXGHGIcXGHGHGHGHGHFxiHGHFxiHFxiHFxiHL/cXGHGHGHGHGHFxiHGHFxiHFxiHFxhxiHL/cv9y/3L/cv9yiHGHFxiHFxiHFxhxiHFxhxhxhxhxcf9yiHGHFxiHFxiHFxhxhxhxiHKIcYcYcYcXGIcXGIcXGIcv9xcYcYcYcYcYcYcXGIcYcXGIcv9xcYcYhy/3Fxhxcf9yiHGHFx/3KIcXGHGIcXGHGHGHGHGHGHFx/3KIcXGIcXGIcv9xcYcYcYcYcYcYcXGIcYcXGIcv9xcYcYhy/3L/cv9y/3KIcYcXGIcXGIcXGHGHGIcv9yiHGHGHGHFxiHFxiHFxhxhxhxiHKIcYcYcYcXGIcXGIcXGHGHGHGIcohxhxhxhxcYhxcYhy/3FxhxhxhxhxhxhxhxcYhxcYhxcYhy/3Fxhxhxhxhxcf9yiHFxiHFxiHFxhxhxhxhxhxhxhxcYhxhxcYcYhxcYcYcYcYcYcYcXGIcXGIcXGIcXGHGHGHGHGHGHGHFxiHFxiHFxhxiHL/cv9y/3L/cohxhxcYhxcYhy/3FxhxhxhxhxhxhxcYhxcYhxcYcYhy/3Fxhxcf9yiHGHFxiHFxiHFxhxhxhxhxhxhxhxcYhxcYhxcYcYcYhy/3L/cohxhxcYhxcYhxcYcYhy/3L/cohxhxhxcYhxcYhy/3Fxhxhxg4bIG6k35xcYhxhxcYhy/3FxhxhxhxhxhxhxcYhxcYhxcYcYhy/3Fxhxcf9yiHGHFxiHFxhxhxiHL/cv9yiHGHFxiHGHL/cXGHGIcv9y/3KIcYcYcXGIcXGHGIcv9y/3Fxcf9yiHGHFxiHFxiHL/cXGHGHGHFx/3KIcXGIcXGIcXGHGHGHGHGHFxiHGHFxhxiHFxhxhxhxhxhxcYhxcYhxcYhy/3Fxhxhxcf9yiHGHFxiHL/cXGHGHGHGHGHGHFxiHFxiHFxhxhxhxhxhxhxhxcYhxcYhy/3FxhxhxhxhxcYhxhxcYhy/3FxhxhxhxhxhxcYhxcYhxcYcYhy/3L/cv9yiHGHFxiHFxhxhxhxhxhxhxhxcf9yiHL/cXGHGIcv9yiHGHGHFxiHFxhxiHL/cXGHFx/3KIcXH/cocYhxcYcYcYcYcYcXGIcXGIcXGHGHGIcohxhxhxcYhxcYcYhxcYcYcXH/cohxhxcYcYhxcYcYcYcYcXH/cohxcYhxcYcYcYcYcYcYcXGIcXGIcv9xcYcYcYcYcXGIcYcv9xcYhy/3L/cv9yiHGHFxiHFxiHL/cXGHGHGHFxiHFxiHFxiHL/cXGHFx/3KIcYcXGIcv9xcYcYcYcYcYcXGIcXGIcv9xcYcYcYcYcXGIcXGIcXGHGHGHGHGHGHFxiHFxiHL/cXGHGHGHFx/3KIcXGIcv9xcYcYcYcXH/cohxcYhxcYcYcYcYcYcXH/cohxcYcYhy/3L/cv9yiHGHFxiHL/cXGHGHGHGHGHFxiHFxiHL/cXGHGHGHFxiHGHL/cXGIcv9y/3L/cohxhxcYhxcYcYcYcYcYcYcXGIcXGIcXGHGHGHGHFx/3KIcXGHGIcv9y/3L/cohxhxcYhxcYcYcYcYcYcXGIcYcv9xcYcYcYcYcYcYcXGIcXGHGHGHGHGHGHGHFxiHL/cXGHGHGHGHGHFxiHFxhxiHL/cv9yiHGHFxiHFxiHL/cv9y/3KIcYcXGIcXGHGHGHGHGHGHFxiHFxhxhxhxhxhxhxhxcYhy/3FxhxhxhxhxcYhxcYhxcYcYcYcYcYcXGIcXGIcv9xcYcXH/cohxhxcYcYhy/3L/cv9yiHGHFxhxiHFxhxhxhxcYhxcYhxcYcYcYcYcYcYcXGIcXGHGHGHGHGHFx/3KIcv9xcYcYcYcYcYcXGIcXGHGHGHGHGHGHFxiHFxiHL/cXGHFx/3KIcXGIcXGHGHGHGHGHFxiHFxhxiHL/cv9yiHGHFxiHFxhxhxhxhxhxcYhxcYhy/3L/cv9y/3KIcXGIcXGHGHGHGHGHFxiHFxhxiHL/cv9yiHGHFxhxiHFxhxhxcf9yiHFxiHFxhxhxhxhxcYhxcYhxcYcYcYcXH/cohxcYcYhy/3L/cv9yiHFxiHFxhxhxhxhxhxcYhxcYcYcYcYcYcYcXGIcXGHGHGHGHGHFx/3KHGIcXGHGHGHFxiHFxiHFxhxhxhxhxcYhxcYhxcYcYcYcXGIcXGIcXGHGHGHGHGHFxiHL/cXGHGHGHGHFxiHFxhxiHL/cohxhxcYhxcYcYcYcYcYcXGIcXGIcv9y/3L/cohxcYhxcYcYcYcYcYcXGIcXGHGIcv9yiHGHFxiHL/cXGHGHGHFxiHFxiHL/cXGHFx/3KIcXGIcv9xcYcYcXGIcXGIcXGHGHGHGHFxiHFxiHFxhxhxcf9yiHFxhxiHL/cv9yiHGHFxhxiHL/cXFx/3KIcXGIcXGHGHGHFxiHGHL/cXGHGHGHGHFxiHFxiHL/cv9y/3KIcXGIcXGHGHGHGHFxiHFxiHFxhxhxcYhxhxcYcYcYcYcYcYcXGIcXGHGHGHGHFxiHFxiHL/cXFx/3KIcYcv9xcYcYcYcYcYcXGHGIcXGHGHFxiHGHFxhxhxhxhxhxcYhxcYhy/3L/cohxhxcYhy/3FxhxhxcYhxcYhxcYcYcYcXGIcXGIcv9xcYcXGIcYcXGHGHGHGHGHGHFxiHL/cXGHGHFxiHFxiHFxhxhxhxcf9yhxiHFxhxhxhxcYhxcYhy/3L/cohxhxcYhxcYcYcYcXGIcXGIcXGHGHFx/3KIcXGHGIcv9yiHGHFxiHL/cXGHFx/3KIcXGHGIcv9y/3KIcXGIcXGHGHGHFx/3KHGIcXGHGHGHFxiHFxhxiHL/cohxhxcYcYhy/3KIcYcXGIcXGHGHGHFx/3KIcv9xcYcYcYcXGIcXGHGIcohxhxhy/3FxhxhxhxhxhxcYcYhy/3L/cohxhxcYcYcYcYcYcYcXGHGHGIcohxhxcYhxcYcYcYcXGIcXGIcv9xcXH/cohxcYhy/3FxhxcYhxhxcYcYcYcYcYcXGIcv9xcYcYcXGIcXGIcXGHGHFxiHGHL/cXGHGHGHFxiHFxhxiHKIcYcXGIcXGHGHGHGHFxiHL/cXGHGHFxiHFxiHFxhxhxcf9yiHFxhxhxhxhxcYhxcYcYcYcYcYcXGIcv9xcYcXH/cohxcYcYcYcYcYcXGIcXGHGHGHFxiHFxiHL/cv9yiHGHFxhxhxhxhxhxcYhxcYcYcYcYcXGIcXGHGHGHFxiHFxiHFxhxcf9yiHFxiHL/cv9yiHGHFxhxhxhxhxhxcYhxcYcYcYcXH/cocYhxcYcXH/cohxcYcYcYcYcYcXGIcXGHGHFx/3KIcXGHGHGHGHGHFxhxiHL/cohxhxcYhy/3L/cv9yiHFxiHL/cv9y/3KIcXGHGIcohxhxcYhxcYcYcYcXGIcXGIcv9yiHGHFxiHL/cXFx/3KIcXGIcv9xcXH/cohxcYcYhyiHGHFxiHFxhxT6vMJUNxcYhxcYcYcYcYcXGIcXGHGHGHGHFxiHL/cXGHFx/3KIcXGHGHGHGHFxiHFxhxhxhxhxcYcYhxcYcXGIcYcv9xcYcYcYcXGIcXGHGHGHFxiHFxiHL/cohxhxcYhy/3L/cv9yiHFxhxhxhxhxhxcYhy/3Fxcf9yiHFxiHL/cv9yiHFxiHFxhxhxhxcYhxcYcYcYcXGIcXGHGHGHGHGHFxhxhxhxhxhxcYhxcYcYcXH/cohy/3FxhxhxcYhxcYcYcYcYcXGIcXGHGHGHGHFxhxiHL/cohxhxcYcYcYcYcYcXGHGIcv9yiHGHL/cXGHGHGHFxiHFxhxhxhxcf9yhxiHL/cohxhxcYcYcYcYcYcXGHGHGHGHGHFxiHFxhxhxcYhxcYhy/3L/cohxcYhxcYcXH/cohxcYcYcYcYcXGIcXGHGHGHFxiHFxhxhxhxcYhxcYcYcYcYcXGIcv9xcYcXGIcXGIcv9y/3KIcXGIcv9y/3KIcYcv9xcYcYcXGIcXGIcv9yiHGHFxhxhxhxhxcYhxcYcYcYcXGIcXGHGHGHGHFxhxiHL/cohxcYhxcYcYcXGIcXGIcv9yiHGHFxhxhxhxhxcYhxcYcYcYcXGIcXGHGHGHFxiHFxhxhxhxcf9yhxhxhxhxhxcYhy/3L/cohxhxcYcYcYcXGIcXGHGHGHGHFxiHFxhxhxcYhxcYcYhyiHFxiHFxhxhxhxcYcYhy/3L/cohxcYcYcYcYcXGIcXGHGHFxiHFxiHL/cohxhy/3FxhxhxhxcYcYhy/3L/cohxcYcYcYcYcXGIcv9xcXH/cohxcYcYcYcYcXGHGIcv9yiHFxiHFxhxhxcYhxcYcYcYcXGIcXGHGHGHFxiHFxhxhxhxcYhxcYcYcYcXGIcXGHGHFx/3KHGIcv9y/3KIcXGHGHGHGHFxhxiHL/cohxcYhxcYcXH/cohy/3Fxhxcf9yhxiHFxhxcYhxcYcYcYcYcXGIcXGHGHFxiHFxhxhxhxhxcYcYcYcYcYcXGHGHGHGHFxiHFxhxhxcYhxcYcYcYcYcXGHGHGHGHGHFxhxhxhxhxcYhxcYcYcXGIcXGHGHGHGHFxhxhxhxhxhy/3FxhxhxhxcYcYhy/3KIcXGIcXGHFxiHFxiHL/cv9yiHFxhxhxhxhxcYcYcYcYcYcXGHGHGHGHFxiHL/cXFxiHGHL/cXGHFx/3KHGIcv9yiHGHFxhxhxhxcYhxcYcYcYcXGIcv9y/3KIcYcv9xcYcXH/cohy/3Fxcf9yiHFxhxhxhxcYhxcYcYcYcXGIcv9y/3KIcXGIcXGHFxiHFxhxhxhxhxcYhy/3L/cohxcYcYcYcYcXGIcv9y/3KIcXGHGHGHGHFxiHFxhxcYhxcYhy/3KIcXGIcXGHFx/3KHGIcv9y/3KIcXGHGHGHFxiHL/cXFx/3KIcXGHGHFx/3KHGIcv9yiHFxiHFxhxcYhxcYcYcYcYcXGHGHGHGHFxiHFxhxcf9yiHL/cXFx/3KIcXGHGHGHFxiHL/cXFx/3KIcv9xcYcXGIcXGHGHGHGHFxhxhxhxhxcYcYhyiHGHFxhxhxhxcYhxcYcYcYcXGHGIcohxhxcYcYcYcYcXGHGHGHGHFxiHL/cv9yiHFxhxhxhxhxcYcYhyiHFxiHFxhxcf9yhxiHL/cohxcYhy/3KIcXGIcXGHFxiHFxhxhxhxhxcYcYcYcYcXGHGHGHGHFxiHFxhxcYhxcYhyiHGHFxhxhxhxhxcYhy/3L/cohxcYcYcYcXGIcv9y/3KIcXGIcv9yiHFxiHFxcf9yiHFxhxhxhxcYhy/3L/cohxcYcYcYcYcXGHGHGHGHFxhxhxhxhxcYhxcYcXGIcXGHGHGHFxiHFxhxhxcYhxcYcXH/cohy/3FxhxcYhxcYcYcXGIcXGHGHGHFxiHFxhxcYhxcYcYcYcYcXGHGHGHFxiHFxhxhxcYhxcYcYcXGIcXGHGHFxiHFxhxhxhxcYcYcYcYcXGIcXGHFxiHFxhxhxhxcYhxcYcXGIcXGHGHGHGHFxhxhxhxcYhxcYcXH/cocYhy/3KIcXGHGHGHGHFxhxhxhxhxcYcYcYcYcXGHGHGHGHFxhxhxhxhxcYcYcYcYcXGHGHGHGHFxhxhxhxhxcYhy/3KIcXGIcv9yiHFxiHL/cohxhy/3Fxcf9yiHL/cXFx/3KIcv9xcXH/cohy/3Fxcf9yiHL/cXFx/3KHGIcv9yiHFxiHL/cohxcYcYcYcYcXGHGHGHFxiHFxhxcf9yhxiHKIcYcXGHGHGHFxiHL/cv9yiHFxhxhxcf9yhxhxhxhxcYhy/3KIcXGIcXFx/3KIcv9xcXH/cohy/3L/cohxcYhyiHGHFxhxhxhxcYhxcYcXGIcXGHGHGHFxiHL/cohxcYhy/3L/cohy/3Fxcf9yhxiHL/cohxcYcYcYcXGIcXGHFxiHFxhxhxhxcYhy/3KIcXGIcv9yiHFxhxhxhxhxcYcYcYcXGIcv9y/3KIcXGHGHFxiHFxhxhxcYhxcYcYcXGIcv9y/3KIcXGHGHGHFxhxhxhxhxcYcYcYcYcXGHGHGHFxiHFxhxcYhxcYcYcYcXGHGHGHGHL/cXGHGHFxiHL/cv9yiHFxhxhxcYhxcYcYcXGIcXGHFxiHFxhxhxhxcYhy/3KIcXGIcv9yiHFxhxhxhxcYhy/3KIcYcv9xcXGIcXGIcohxhxcYcYcXGIcXGHGHGHL/cXGHGHFxiHL/cohxhy/3FxhxcYhy/3L/cohxcYcYcYcXGIcv9yiHFxhxhxhxhy/3FxhxcYhxcYcYcXGIcXGHGHFxhxhxhxhxcYhy/3KIcXGHGHGHFxiHL/cohxcYhy/3KIcXGHGHGHFxiHL/cohxcYcYcYcXGIcXGHFxiHFxhxcf9yhxiHKIcXGIcXFxiHFxiHKIcYcXGHGHFxiHFxhxhxcYcYhyiHFxiHL/cohxcYcYcYcXGIcv9yiHFxhxhxhxhy/3FxhxcYhy/3FxcYhxcYcYcYcXGHGHGHFxiHFxhxcYhxcYcYcXGHGIcohxcYhy/3KIcXGHGHGHFxiHL/cohxcYcYcYcXGHGHGHGHFxhxhxhxcYcYcYcYcXGHGHGHFxhxhxhxhxcYcYcYcXGHGHGHFxiHFxhxcYhxcYcYcXGIcv9y/3KIcv9xcXGIcXGHGHGHFxhxhxhxcYhxcXH/cohy/3L/cohxcYcYcXGIcXGHFxiHFxhxhxcYhxcYcXGIcXGHGHFxiHL/cohxcYhy/3KIcXGHGHFxiHFxhxcYhxcYcYcXGIcXGHFxiHFxhxcf9yhxhxhxhxcYcYcYcXGIcv9yiHFxhxhxhxcYcYcYcXGIcv9y/3KHGIcohxhy/3FxcYhxcYcYcYcXGHGHGHFxiHL/cohxcYcYcYcXGHGHGHFxiHFxcf9yhxiHKIcXGIcv9yiHFxhxhxcYhxcYcXGIcXGHGHFxhxhxhxhxcYcYcYcXGHGHGHGHL/cXGHFxiHL/cohxhy/3L/cohxcYcYcXGIcXGHFxiHFxhxcYhxcYcYcXGIcXFx/3KIcv9y/3KIcXGHGHFxhxhxhxhxcYcYcYcXGHGHGHFxiHL/cohxcYcYcYcXGHGHGHFxhxhxhxcYhy/3KIcXGHGHGHFxhxhxhxcYhy/3KIcXGHGHFxiHFxcf9yiHL/cv9yiHFxhxcf9yhxhxhxhxcYcYcXGIcXGHFxiHFxhxhxcYcYcYcYcXGHGHFxiHFxhxcYhxcYcXGIcXGHGHFxhxhxhxhxcYcYcXGIcXGHFxiHFxhxhxcYcYcYcXGIcv9yiHFxhxhxhxcYcYcYcXGHGHGHFxhxhxhxcYhy/3KIcXGHGHFxiHFxhxcYhy/3L/cohy/3FxcYhxcYcYcXGHGHGHFxiHFxcf9yhxhxhxhxcYcYcYcXGHGHGHFxhxhxhxcYhy/3KIcXGHGHFxhxhxhxhxcYcYcXGIcXGHFxiHL/cv9yiHL/cXFxiHFxhxcYhxcYcYcXGHGHGHGHFxhxhxcYhy/3KIcXGHGHGHFxhxhxcYhxcYcXGIcXGHFxiHFxhxcYhxcYcYcXGHGHGHFxiHL/cohxcYcYcXGHGIcohxcYcYcXGIcv9yiHFxhxhxhxcYcYcYcv9xcYcXGIcXGHFxiHFxhxcYhxcYcXGIcXGHFxiHFxhxcYhxcYcYcXGHGHGHFxhxhxhxcYhy/3KIcXGHGHFxhxhxhxcYhy/3KIcXGHGHFxhxhxhxhy/3Fxcf9yhxhxhxcYhy/3KIcXGHGHFxiHL/cohxcYcYcXGIcv9yiHFxhxhxcYhy/3KIcXGHGHFxhxhxhxhxcYcYcXGHGHGHGHL/cXFxiHFxhxhxcYhy/3KIcXGHGHFxhxhxhxcYhy/3KIcXGHFxiHFxhxhxcYcYcYcXGIcohxcYhy/3KIcv9y/3KIcv9y/3KIcv9y/3KIcv9yiHFxhxhxhxcYcYcYcXGHGHFxiHL/cohxcYcYcYcv9xcYcXGHGHGHGHL/cXFxiHFxhxhxcYcYcYcXGIcohxcYhyiHFxiHKIcXGHGHGHFxhxhxhxcYcYcXGIcv9yiHFxhxhxcYhy/3KIcXGHFxiHFxhxhxcYcYcYcXGHGHGHFxhxhxcYhxcXH/cocYcYcYcXGHGHFxhxhxhxcYhy/3KIcv9y/3KIcv9y/3KIcv9yiHFxhxhxhxcYcYcXGHGHGHFxiHL/cohxcYcXGIcXGHFxiHL/cohxcYcYcYcXGHGHFxhxhxhxcYhyiHFxiHKIcXGIcohxcYcYcXGIcXFxiHFxhxhxcYcYcYcXGHGHGHFxhxhxhxcYcYcXGHGHGHGHL/cv9yiHFxhxcYhy/3L/cocYcYcYcXGHGHFxhxhxhxcYcYcYcXGHGHGHFxhxhxcYhy/3KIcXGHFxiHFxhxcYhxcXH/cocYcYcYcXGHFxiHFxhxhxcYcYcXGIcXFx/3KHGHGHFxiHL/cohy/3L/cocYhyiHFxhxhxcYcYcYcXGIcohxcYcYcYcXGHGHFxhxhxhxcYhyiHFxhxhxhxcYcYcXGHGHGHFxhxhxhxcYcYcYcv9xcXGIcXGHGHFxhxhxhy/3FxhxcYcYcYcXGIcohxcYhyiHFxhxhxcYhyiHGHL/cohxcYcYcYcXGHFx/3KHGHGHFxhxhxcYhy/3KIcXGHGHFxhxhxcYhxcXH/cocYcYcXGHGHGHFxhxhxcYhy/3KIcXGHFxiHFxcf9yhxhxhxcYhyiHFxhxhxhxcYcYcXGHGHGHFxhxhxhxcYcYcXGHGHGHFxhxhxhy/3FxcYhxcYcYcXGHGHFxiHL/cohxcYcXGIcXGHFxhxhxhxcYhy/3KHGIcohxcYcYcXGHGHGHFxhxhxcYcYcYcXGIcohxcYcYcXGIcv9yiHL/cohxcYcYcXGIcohxcYcYcYcXGHFxiHFxhxcYhxcXGIcXGHGHFxhxhxcYhy/3KIcXGHFxiHL/cohxcYcYcXGHGHGHL/cXFxiHFxhxcYhxcYcXGHGHGHFxhxhxhxcYcYcXGHGHGHFxhxhxcYcYcYcXGHGHGHFxhxhxcYcYcYcXGHGHFxhxhxhxcYcYcXGIcv9yiHL/cv9yhxhxhxcYhyiHFxhxhxcYhy/3KIcv9yiHFxhxhxcYcYcXGIcv9yiHFxcf9yhxhxhxhy/3L/cocYhyiHFxhxcYhxcXGIcXGHGHFxhxhxcYhy/3KIcXFx/3KHGHGHFxiHKIcXGHGHFxhxhxhxcYcYcXGHGHGHFxhxhxcYhyiHFxhxhxhy/3FxcYhy/3KIcXGHGHFxhxhxcYcYcYcXGHGHGHFxhxcYhxcYcXGHGHGHFxhxhxhy/3FxcYhxcXH/cocYcYcXGHGHGHL/cXFxiHFxcf9yhxhxhxcYcYcXGIcv9yiHL/cohxcYcYcXGHGHFxhxhxhxcYcYcYcv9y/3KHGIcohxcYcXGIcv9yiHFxhxcYhy/3KIcXGHFxiHL/cohy/3KIcXGHGHFxhxhxhxcYcXGIcXGHFxhxhxhxcYcYcXGIcohxcYcYcXGIcohxcYcYcXGIcohxcYcYcXGHGHFxiHL/cocYhyiHFxhxcYhy/3KIcXGHFxiHL/cohy/3KIcXGHGHFxhxhxcYhyiHFxhxhxcYhyiHFxhxhxcYcYcYcXGHFxiHFxcYhxcYcXGIcXFxiHFxhxcYhyiHFxiHKIcXGHFxiHL/cohxcYcXGHGHGHFxhxhxhxcYcXGIcv9yiHFxhxcYcYcYcXGHGHGHL/cv9yhxhxhxhy/3KIcXGHGHFxhxhxcYcYcYcXGHGHFxhxhxcYhyiHFxhxhxcYhyiHFxhxhxcYcYcXGHGHGHFxhxhxcYcYcXGHGHGHFxhxhxcYcYcYcXGHFxiHL/cohxcYcXGHGHGHFxhxhxhy/3L/cocYcYcXGHGHFxiHKIcXGHGHFxhxhxhy/3L/cocYcYcXGHGHGHFxhxcYhy/3KIcv9yiHFxhxcYhxcXGIcXGHFxhxhxhxcYcYcXGHGHFxhxhxhxcYcYcXGHGHFxiHKIcXGHGHFxhxhxcYcYcYcXGHGHFxhxhxcYcYcYcv9xcXGIcv9yiHFxhxcYcYcYcXGHGHFxhxhxcYhyiHFxhxhxcYcYcXGIcohxcYcYcXGHGHFxhxhxhy/3L/cocYcYcXGIcohxcYcXGIcohxcYcYcYcv9yiHFxhxhy/3FxcYhxcYcXGHGHGHL/cXFxiHL/cohxcXH/cocYcYcXGHFxiHFxcf9yhxhxcYhyiHFxhxhxcYcYcXGIcohxcYcYcXGHFx/3KHGHFxhxhxhxcYcXGIcv9yiHFxcYhxcYcXGIcv9yhxhxhxcYhyiHFxhxcYcYcYcXGHGHFxhxhxcYhyiHFxhxhy/3FxcYhxcXH/cocYcXGIcohxcYcYcXGHGHFxhxhxhy/3L/cocYcYcXGHGHFxhxhxcYcYcYcXGHFxiHL/cohy/3KIcXFx/3KHGHFxiHL/cohyiHFxiHKIcXFx/3KHGHGHL/cXFxiHL/cohy/3KIcXGHFxhxhxhxcYcYcXGHFxiHFxhxcYcYcXGIcv9yhxhxhxcYcYcXGHGHFxhxhxhy/3L/cocYcYcXGHGHFxhxhxcYcYcXGIcohxcYcXGIcXFxiHL/cohy/3KIcXGHFxhxhxhxcYcXGIcv9yiHL/cohy/3KIcXGHFxhxhxhxcYcXGIcv9yiHL/cohy/3KIcXGHFxhxhxhxcYcXGIcohxcYcYcXGHGHGHL/cohxcYcXGHGHGHFxhxcYhxcXGIcv9yiHFxcYhxcYcXGHGHGHFxhxcYhyiHFxhxhxcYcYcXGHGHFxhxhxhxcXH/cocYcYcXGHFxiHKIcXGHGHFxhxhxcYcYcYcv9yiHFxhxcYhyiHFxhxhxcYcXGIcv9yiHL/cohxcXGIcXGHFxhxhxhy/3L/cocYcYcXGHFxiHL/cohyiHFxhxhxhy/3KIcXFx/3KHGHFxiHKIcXGHFxiHKIcXGHGHFxhxhxcYcYcXGHGHFxhxhxcYcYcXGIcohxcYcXGHGHGHFxhxcYhyiHFxhxhxcYcYcXGHFxiHFxcYhxcYcXGHGHFxhxhxcYhyiHFxhxcYcYcYcXGHFxiHKIcXGHGHFxhxcYhy/3KIcv9yiHL/cohy/3KIcv9yiHFxcYhxcYcXGHGHFxiHKIcXGHFxhxhxhxcYcXGIcohxcYcYcv9xcXGIcohxcYcYcXGHGHFxhxhxcYcXGIcXFxiHFxhxcYcYcXGHGHFxhxhxcYcYcYcv9yiHFxhxcYcYcYcv9yiHFxhxcYhyiHFxhxcYcYcYcXGHFxiHKIcXGHGHL/cv9yhxhxhxcYcXGIcXFxhxhxhxcYcYcXGHFxiHFxcYhy/3KHGHGHFxhxhxcYcYcXGHGHFxhxcYhxcXGIcv9yiHL/cohy/3KIcv9yhxhxhxcYcYcXGHGHFxhxhxcYcYcXGHGHFxhxhxcYcYcXGHGHFxhxhxcYcYcXGHGHFxhxhxcYcYcXGHGHFxhxhxcYcYcXGHGHFxhxcYhxcXGIcXFxiHL/cohyiHFxhxhxcYcYcXGHGHL/cXFxiHL/cocYcYcXGHGHL/cXFxiHKIcXGHGHL/cXFxhxhxhxcYcXGIcohxcYcXGIcohxcYcXGHGHGHFxcf9yhxhxcYcYcYcv9yiHFxhxcYcYcXGHGHFxhxhxcYcYcXGHGHFxhxhxcYcYcXGHGHFxhxhxcYcXGIcv9yhxhxhxcYcXGIcohxcYcXGIcohxcYcXGHGHGHL/cohxcYcXGHGHFxhxhxcYcYcXGHGHFxhxhxcYcYcXGHFxiHL/cocYcYcXGHFxiHKIcXGHFxhxhxhy/3KIcXGHFxhxhxcYcYcXGHGHFxhxhxcYcYcv9xcXGIcohxcYcXGIcohxcYcXGHGHGHFxcYhxcYcXGHGHFxhxhxcYcYcXGHFxiHL/cocYcYcXGHFxhxhxhy/3KIcXGHFxhxhxcYcYcXGHGHFxhxhxcYcXGIcohxcYcXGIcohxcYcXGHGHFxhxhxcYcYcXGHGHFxhxhxcYcXGIcohxcYcXGIcohxcXGIcXGHFxhxhxcYcXGIcv9yhxhxhxcYcXGHGHGHFxcYhxcYcXGHGHFxhxhxcYcXGIcohxcYcXGIcohxcYcXGHGHFxhxhxcYcYcXGHFxiHL/cocYcXGIcohxcXH/cocYcXGHFxiHFxcYhyiHFxhxcYhyiHFxcYhxcYcXGHFxiHFxcYhyiHFxhxcYhyiHFxcYhxcXGIcXFxiHL/cocYcYcXGHFxhxhxcYcYcXGHGHFxhxhxcYcXGIcohxcYcXGHGHFxhxhxcYcYcXGHFxiHL/cocYcXGHGHFxhxhxcYcYcXGHGHFxhxcYcYcXGIcohy/3KIcohxcYcYcXGHFxhxhxcYcYcXGHGHFxhxhxcYcXGIcohxcXH/cocYcXGHFxiHL/cocYcYcv9yiHFxhxcYcYcv9xcXGIcohxcYcXGHGHFxhxhxcYcYcXGHFxiHKIcXFxiHFxhy/3FxcYhyiHFxhxcYcYcYcv9yiHKIcXGHGHFxhxcYcYcXGHGHFxhxhxcYcXGHGHGHFxcYhxcXGIcXFxhxhxhxcYcXGHGHFxhxhxcYcYcv9y/3KHGHFxhxhxcYcYcXGHFxiHKIcXGHFxhxhxcYcXGIcohxcYcXGHGHFxhxhxcYcXGIcohxcYcXGHGHFxhxcYhyiHFxhxcYcYcXGHGHFxhxcYcYcYcv9yiHL/cocYcYcXGHFxhxhxcYcYcXGHGHFxhxcYcYcXGHGHFxhxhxcYcXGHGHFxhxhxcYcYcXGHFxhxhxhy/3KIcohxcYcYcv9yiHFxcYhxcXGHGHGHFxhxcYcYcXGHFxiHKIcXGHFxhxhxcYcXGIcv9yhxhxcYcYcXGHFxiHKIcXGHFxhxhxcYcXGHGHGHL/cohxcXGIcohxcYcXGHGHFxhxhxcYcXGHGHFxhxhxcYcYcXGHFxhxhxcYcYcXGHFxhxhxhy/3KIcv9yhxhxhy/3KIcXFxiHKIcXGHFxhxhxcYcYcXGHFxhxhxhy/3KHGHGHFxhxcYcYcXGHGHFxhxcYcYcXGHGHFxhxhxcXH/cocYcXGHFxiHKIcXGHFxhxhxcYcXGHGHFxhxhxcYcYcXGHFxhxhxcYcYcXGHFxhxhxcYcYcXGHFxhxhxhy/3KHGHGHFxhxcYcYcXGHGHFxhxcYcYcXGHGHL/cXFxhxhxcYcYcXGHFxhxhxhyiHFxhxhxcXH/cocYcXGHFxhxhxhy/3KIcohxcYcXGHGHFxhxhxcYcXGHGHFxhxhy/3L/cocYcXGHGHL/cv9yhxhxcYcYcv9y/3KHGHFxhxhxcYcXGHGHFxhxhxcYcXGHGHFxhxhxcYcXGHGHFxhxhxcYcXGHGHFxhxhxcYcXGHGHFxhxhxcYcXGHGHFxhxcYhyiHFxcYhxcXGHGHGHL/cocYcYcXGHFxhxhxcYcXGHGHGHL/cocYcYcXFxiHFxcYhyiHFxcYhxcXGIcohxcXGIcv9yhxhxcYcYcXGHGHFxhxcYcYcv9y/3KHGHFxhxhxcYcXGHGHFxhxhy/3KIcXGHL/cXFxhxhxcYcYcXGHFxiHKIcohxcYcXGHGHFxhxhxcYcXGHGHL/cXFxhxhxcYcYcXGHFxhxhxcYcXGIcohy/3KHGHGHFxcYhxcXGHGHGHL/cocYcYcXGHFxhxcYhyiHFxhxcYcXGHGHGHL/cocYcYcv9yiHL/cocYcXGHGHFxhxhy/3KIcv9yhxhxcYcYcXGHGHFxcYhxcXGHGHGHL/cohyiHFxhxcYcXGIcohxcXGIcv9yhxhxcYcYcXGHFxhxhxcYcXGHGHFxhxhxcYcXGHGHFxhxcYcYcXGHGHFxhxcYcXGIcv9yhxhxcYcXGHGHGHKIcXGHFxhxhxcYcYcXFxiHFxcYcYcXGHGHFxhxhy/3KIcohxcYcXGHGHL/cohxcXGIcv9yhxhxcYcXGIcohy/3KHGHGHL/cocYcYcXFxiHL/cocYcXGHGHFxhxcYcYcXGHFxhxhxcYcYcXFxiHFxcYhyiHL/cocYcYcXFxiHL/cocYcXGHGHL/cohxcXGHGHGHL/cohyiHFxcYhy/3KHGHFxhxhxcXGIcXFxiHKIcXFxiHKIcXGHL/cXFxhxhxcYcYcXFxiHFxcYhyiHL/cocYcYcv9yiHKIcXFxiHL/cocYcXGHGHL/cohxcXGHGHGHKIcXGHFxhxhxcYcYcv9yhxhxhxcXGIcv9yhxhxcYcYcv9yiHFxcYcYcXGHGHFxhxcYcYcXGHFxhxhxcYcXGHGHFxhxcYhyhxhxhxcXGIcXFxhxhxcYcYcXFxiHFxcYcYcXGHGHFxhxcYcYcXGHFxhxhy/3KIcXFxiHKIcXFxiHKIcXFxiHL/cocYcXGHFxhxhxcYcXGHGHFxhxhy/3KIcohxcYcXGHFxhxhxcYcYcv9yiHL/cocYcXGHFxiHKIcohxcYcXGHFxiHKIcohxcYcXGHFxiHKIcohxcYcXGHFxiHKIcohxcYcXGHFxiHKIcohxcYcXGHFxhxhxcYcYcXGHFxhxcYcYcXGHGHL/cohyiHFxhxcYcXGHGHFxhxhy/3KHGHGHFxcYhyiHFxcYhyiHFxhy/3L/cocYcv9yiHFxcYhyiHFxcYcYcYcv9yhxhxcYcYcXGHFxhxcYcYcXGHGHFxhxcYcXGHGHFxhxhy/3KIcohxcXGIcohxcXGIcohxcXGIcohy/3KHGHFxhxhxcYcXGHFxhxhxcYcYcXFxiHL/cocYcXGHFxhxhxcYcXGHGHL/cohxcXGHGHGHKIcXGHFxhxcYcYcXGHGHL/cocYcYcv9yhxhxhy/3KHGHFxhxhxcXGIcXFxhxhxcYcXGHGHFxhxcYcYcXGHFxhxhxcYcXGHFxhxhxcYcYcv9yiHKIcXFxiHKIcv9yhxhxcYcYcXFxiHL/cocYcXGHFxhxhxcYcXGHFxiHKIcohxcYcXGHFxhxhxcYcXGHGHFxhxcYcXGHGHFxhxhxcXGIcohxcXGHGHGHKIcXGHFxhxcYcYcXGHFxhxhxcYcXGHGHFxcYhxcXGHGHFxhxcYcYcXGHFxhxcYhyhxhxhxcXGIcohxcXGHGHFxhxhxcYcv9xcXGHGHFxhxcYcXGIcohyiHFxcYhyiHFxcYhyiHKIcXGHFxhxcYcYcXGHFxhxcYhyiHKIcXFxiHKIcXFxhxhxcYcYcXFxiHKIcXFxhxhxcYcYcXFxiHKIcXFxiHKIcohxcYcXGHFxhxhy/3KIcXFxhxhxcYcXGHGHFxhxcYcXGHGHFxhxhy/3KHGHFxhxhy/3KIcohy/3KHGHFxhxhxcXGIcohy/3KHGHFxhxhy/3KHGHFxhxhxcYcXGHFxhxhxcYcXGHFxhxhxcYcYcohxcYcXGHFxiHKHGHFxhxhxcYcXGHFxhxhxcYcXGHFxhxhxcYcXGHGHFxhxcYcXGHGHFxhxcYcYcv9yhxhxhy/3KHGHFxhxhy/3KHGHFxhxhxcXGIcohxcXGHGHFxhxhy/3KHGHFxhxhxcXGIcohxcXGHGHFxhxhyiHFxhxcYcXGHGHFxhxcYcYcXFxiHKIcXFxhxhxcYcXGHGHFxhxcYcXGHGHFxhxcYcYcv9yhxhxhyiHFxhxcYcXGHGHL/cohyiHFxcYcYcXGHGHFxcYcYcXGHGHFxcYhyiHL/cocYcXGHFxhxcYhyhxhxhyiHFxhxcYcXGHGHFxcYhy/3KHFxiHKIcohxcXGHGHFxhxhxcXGHGHFxhxhxcXGIcohyiHFxcYhyiHL/cocYcXFx/3KHFxhxhxcYcXGHFxhxhxcYcXGHGHFxcYhyiHKIcXGHL/cohxcXGHGHFxhxcYcXGHGHFxhxcYcYcv9yhxhxcYcYcXFxiHKIcohxcXGIcohyiHFxcYhyiHKIcXFxiHKIcohxcXGHGHFxhxhy/3KHGHFxhxcYcYcXFxiHKIcXFxhxhxcYcXGHFxiHKHGHFxhxhxcXGHGHFxhxhxcXGHGHFxhxhy/3KHGHFxhxcYcYcXFxiHKIcv9yhxhxcYcXGHFxhxhxcYcXGHFxhxhxcXGIcohxcXGHGHFxhxcYcYcXFxhxhxcYcYcXFxhxhxcYcYcv9yhxhxcYcXGHFxiHKHGHFxhxhy/3KHGHFxhxcYcYcXGHL/cohxcXGHGHFxhxcYcXGHGHFxcYhy/3KHFxhxhxcYcXGHFxhxhxcYcXGHFxhxhxcXGIcohy/3KHGHL/cohyiHFxcYcYcXGHFxhxhy/3KHGHFxhxcYcYcXFxiHKIcXFxhxhxcXGIcohxcXGHGHFxhxcYcXGHGHFxhxcYcXGHFxiHKHGHFxhxcYcYcXGHFxhxcYcXGHGHFxhxcYcXGHFxiHKHGHFxhxhyiHFxhxcYcXGHFxhxhxcYcXGHFxhxcYcYcXGHFxhxcYcYcXFxiHKIcv9yhxhy/3KHGHGHKIcXFxiHKHGHGHKIcXGHL/cohyiHFxcYcYcXGHFxhxcYcYcXFxiHKIcohxcXGHGHFxhxcYcYcohxcYcXGHFxhxcYcYcXGHL/cohxcXGHGHFxcYhyiHL/cocYcv9yiHKIcv9yhxcYhyhxhxhyiHFxcYhyhxhxcYcYcXFxhxhxcYcXGHGHL/cocYcXGHFxhxcYcYcXGHL/cohxcXGHFxiHKHGHFxhxhyiHFxhxcXGIcv9yhxcYcYcXGHFxhxcYcXGHGHFxhxcYcXGHFxhxhxcYcXFxiHFxcYcYcv9yhxhxcYcYcohxcXGIcohyiHL/cocXGIcocYcXGHGHFxcYcYcXGHFxhxcYcXGIcocYcXGHFxhxcYcYcXGHFxcYhxcXGHFxhxhxcYcXGHFxhxcYcYcXGHFxcYhxcXGHFxhxhxcYcXGHFxhxcYcYcXFxiHKIcohxcXGHGHFxcYhyiHL/cocXGHGHFxhxcYcXGHGHKIcXGHFxhxcYcXGHFxhxhxcYcXGHFxhxcYcXGIcocYcXGHFxhxcYcYcXFxiHKIcohy/3KHFxhxhxcYcXGHFxhxhy/3KHGHFxhxcYcXGHFxhxhxcYcXFxiHL/cocXGHGHFxcYhyiHKIcXFxhxhy/3KHGHFxhxhyiHFxcYcYcXGHFxhxcYcYcv9yhxhxcYcXGHFxhxcYcYcXFxhxhxcYcXGHGHL/cocYcXFxiHKIcohxcXGHGHFxcYhyiHKIcXFxhxhxcXGHGHFxhxcYcYcXFxhxhxcXGIcohy/3KHFxhxhxcYcv9yiHKIcXFxhxcYhyhxhxcYcXGHFxhxhy/3KHGHFxhxcYcXGHFxhxhxcXGHGHFxhxcYcXGHGHFxcYcYcXGHFxhxcYcXGHFxhxhxcYcXFxiHKIcXFxhxcYcYcXGHFxhy/3FxcYcXGHGHL/cocYcXGHFxhxcYcXGHGHFxcYcYcXGHFxhxcYcYcv9yhxhxcXGIcohyiHKIcXFxhxhxcXGIcohyiHL/cocXGHGHFxhy/3KIcohyiHFxcYcYcXFxhxhxcYcXGHFxhxhxcXGHGHFxcYhyiHKIcv9yhxcYcYcXGHL/cohyiHKIcXFxhxhy/3KHGHFxhxcYcXGHFxhxhy/3KHGHFxhy/3KIcohxcXGHGHL/cocYcXGHL/cohxcXGHFxhxhy/3KHGHFxhxcYcXGHFxhxcYcYcXFxiHKHGHFxhxcYcXGHGHFxcYcYcXFxiHKHGHFxhxhyiHFxcYcYcXFxiHKIcohyiHKIcXFxhxhxcXGHGHFxhxcYcXGHGHKIcXFxhxhxcXGIcohyiHKIcv9yhxcYcYcXFxiHKHGHFxhxcYcXGHGHFxcYcYcXFxiHKHGHFxhxcYcYcohxcXGHGHFxcYhyhxhxcYcXGHGHL/cocXGHGHFxhy/3KIcohyiHKIcv9yhxcYcYcXGHL/cocYcXGHFxhxhyiHFxcYcYcv9yhxhxcYcXGHFxhxcYcXGHFxhxhxcXGHGHFxhxcYcv9yiHL/cocXGHFxhxhxcXGHGHFxhxcYcXGHFxhxcYcXGHGHKIcXFxiHKHGHFxhxcYcXGHFxhxcYcYcohxcXGHGHFxhxcXGIcohyiHKIcXFxhxcYcYcXFxiHKHGHFxhxcYcXGHFxhxcYcXGHGHFxcYcYcXGHL/cocYcXGHFxhxcYcYcohxcXGHGHFxcYcYcXGHFxcYhyiHKIcohxcXGHFxhxhxcXGHGHFxhy/3KIcocYcXGHGHKIcv9yhxcYcYcXFxhxhxcYcv9yiHKHGHFxhxhyiHL/cocXGHGHL/cocYcXFxiHKHGHFxhxcYcXGHFxhxhyiHFxcYcYcv9yhxhxcXGIcocYcXGHFxhxcYcXGHFxhxhxcXGHGHL/cocYcv9yhxhxcYcXGHFxhxcYcXGHFxhxcYcYcv9yhxcYcYcXGHL/cocYcXGHFxhxcYcXGHFxhxcYcXGHFxhxhxcXGHGHFxcYcYcXGHL/cocYcXGHFxhxcYcXGHFxhxhyiHFxcYcYcv9yhxhy/3KHGHFxhy/3KIcocYcXGHFxhxcYcYcohy/3KHFxhxhxcXGHGHL/cocYcXGHL/cocYcXGHFxhxcYcXGHFxhxcYcYcohxcXGHFxhxhxcXGHGHFxhy/3KHGHFxhxcXGIcohyiHKIcohyiHKIcXFxhxcYcYcv9yhxhyiHFxhy/3KHGHFxcYhyhxhxcYcXGHFxhxcYcXGHFxhxcYcXGHGHKIcXFxhxcYcYcXFxhxhxcXGHGHFxhy/3KHGHFxhxcYcv9yiHKIcohyiHKIcohyiHFxcYcXGHGHKIcXFxhxhy/3KHFxhxhxcYcv9yhxhxcXGIcocYcXGHFxhy/3KIcohyiHKIcohyiHKIcv9yhxcYcXGHGHKIcXFxhxhyiHFxcYcYcXFxhxhxcXGHGHFxhy/3KHGHFxhxcXGIcocYcXGHFxhxcYcv9yiHKIcohyiHKIcXFxhxcYcXGHFxhxhyiHFxcYcXGHGHKIcXFxhxhy/3KHGHKIcXFxhxhxcXGIcocYcv9yhxhxcXGIcocYcXGHL/cocYcXGHFxhy/3KIcocYcXGHFxhxcYcXGHFxhxcYcXGHFxhxcYcXGHFxhxcYcXGHFxhxcYcXGHGHKIcohxcXGHFxhxcYcYcv9yhxcYcXGHGHFxcYcXGHGHL/cocXGHGHL/cocXGHGHFxcYcYcv9yhxcYcYcXFxhxhxcXGHGHFxcYcYcXFxhxhxcXGHGHFxcYcYcXFxhxhxcXGHGHFxcYcYcXGHL/cocYcXFxhxhxcXGHGHFxhy/3KHGHFxcYcYcXFxhxhxcYcv9yhxhxcXGHGHFxhy/3KHGHFxcYcYcXFxiHKHGHL/cocYcXFxhxhxcXGHGHFxhy/3KHGHL/cocYcv9yhxhxcXGHGHFxcYcYcXFxhxhy/3KHGHL/cocXGHGHFxcYcYcXFxhxhyiHFxcYcYcv9yhxcYcYcv9yhxcYcYcohxcXGHFxhxhyiHFxcYcXGHFxhxhyiHKIcXFxhxcYcXGHFxhxcYcXGHFxhxcYcXGHFxhxcYcXGHFxhxcYcXGHL/cohyhxhxcYcXGHFxcYcYcXGHFxcYhyhxhxcXGHGHFxhy/3KHGHL/cocYcv9yhxcYcYcXFxhxhy/3KHFxhxhyiHFxcYcXGHFxhxhyiHKIcohyiHKIcohyiHKIcohyhxhxcYcXGHL/cocYcXGHFxcYcYcXGHL/cocYcXFxhxhy/3KHFxhxhxcXGHFxhxhy/3KHFxhxcYcXGHFxhxcYcXGHFxhxcYcXGHFxhxcYcv9yhxhxcYcXFxhxhxcYcv9yhxhy/3KHFxhxhxcXGHFxhxhyiHFxcYcXGHFxhxcYcXGHFxhxcYcXFxiHKHGHFxhxcXGHGHFxhy/3KHGHKIcXFxhxhy/3KHFxhxcYcYcohyiHKIcohyhxhxcYcXGHFxcYhyhxhxcXGHGHFxcYcYcXFxhxcYcYcohxcXGHFxhxcYcXGHFxhxcYcXFxiHKHGHFxcYhyhxhy/3KHFxhxhxcXGHFxhxhyiHKIcohyiHKIcocYcXGHFxhy/3KHGHFxcYcYcv9yhxcYcYcohxcXGHFxhxcYcXGHFxhy/3KHGHFxhxcXGHGHFxcYcYcXFxhxcYcYcohyiHKIcohyiHKHGHFxhxcXGHGHFxcYcYcXFxhxhyiHFxcYcXGHFxhxcYcXFxiHKHGHFxhy/3KHGHL/cocXGHGHKIcXFxhxcYcXGHFxhy/3KHGHFxhxcXGHGHFxcYcXGHGHL/cocXGHFxhxcYcXFxiHKHGHFxcYhyhxcYcYcXFxhxcYcXGHFxhxcYcXGHFxhxcXGHGHFxcYcYcXFxhxhyiHKIcohyiHKIcocYcXGHL/cocYcv9yhxcYcXGHGHKIcohyhxhxcYcXFxhxhxcXGHGHFxcYcXGHFxhxcYcXGHFxhxcYcv9yhxhxcXGHFxhxhy/3KHFxhxcYcXFxiHKHGHFxcYcYcXFxhxhyiHKIcohyiHKHGHFxhxcXGHGHFxcYcXGHGHKIcohyhxhxcYcXFxiHKHFxhxhxcXGHFxhxcYcXGHFxhy/3KHGHFxcYcYcv9yhxcYcXGHFxhxcYcXFxhxhxcYcohxcXGHFxhxhyhxhxcYcXGHFxcYcYcXFxhxhyiHKIcohyiHKHGHFxhy/3KHFxhxhyiHL/cocv9yiHKHGHFxcYcYcXFxhxcYcXGHFxhxcYcXGHFxcYcYcXFxhxcYcYcohyhxhxcYcXFxhxhxcXGHGHKIcv9ycYhyiHKHGHFxcYcYcv9yhxcYcXGHFxhxcXGIcocYcv9yhxcYcXGHFxhxcYcXGHFxcYcYcXFxhxcYcYcohyhxhxcYcXFxhxhy/3KHFxhxcYcXGHFxcYhyhxhy/3KHFxhxcYcXGHFxhxcXGIcocXGHGHL/cocXGHFxcYhyhxhxcXGHFxhxhyiHKIcocYcXGHL/cocXGHGHKIcohyhxhxcYcohxcXGHGHKIcocYcXGHFxcYcYcXFxhxcYcXGHFxhxcYcXFxhxhy/3KHFxhxcYcXGHL/cocYcXFxhxcYcYcocYcXGHFxhy/3KHFxhxhyiHKHGHFxhxcXGHGHFxcYcXGHFxhxcYcv9yhxhy/3KHFxhxcYcXGHFxcYcYcXFxhxhyiHKIcocYcXFxhxhxcXGHFxhxcYcXGHFxcYcYcXFxhxcYcXGHFxhxcXGHGHFxcYcXGHFxhxcYcXFxhxhxcXGHFxhxcYcXGHFxcYcYcXFxhxcYcXGHFxhxcYcv9yhxcYcYcohyhxhxcYcv9yhxcYcXGHFxhxcYcXFxhxhxcXGHFxhxcYcXFxhxhxcXGHGHKIcocYcXGHFxcYcYcohyiHKIcocYcXFxhxcYcXGHFxhxcYcXFxhxhyiHKIcohyhxhxcXGHGHKIcohyhxhxcXGHGHL/cocXGHL/cocYcXFxhxhyiHKHGHFxhxcXGHFxhxhyiHKHGHFxcYcYcXFxhxcYcXFxhxhxcXGHGHKIcocYcXGHL/cocXGHFxhxcYcXGHL/cocXGHFxhxcYcXGHL/cocXGHFxhxcYcXGHFxcYcXGHGHKIcocYcXFxhxhyiHKIcohyhxhyiHFxcYcXGHL/cocYcXFxhxcYcXGHFxcYcYcXFxhxcYcXGHFxcYcYcXFxhxcYcXGHL/cocYcohxcXGHL/cocYcXFxhxcYcXGHFxhxcXGHGHKIcohyhxhxcXGHGHKIcohyhxhxcXGHGHKIcocYcXFxhxhxcXGHFxcYhyhxhyiHFxcYcXFxhxhxcXGHGHKIcocYcXFxhxhyiHKIcocYcXFxhxcYcXGHFxhxcXGHFxhxhyhxhxcYcv9yhxcYcXGHFxcYcYcXFxhxcYcXGHFxcYcYcohyiHKHGHFxcYcYcohyhxhxcXGHGHKIcohyhxhxcXGHFxhxcYcXFxhxhxcXGHFxhxcXGHGHFxcYcXGHFxhy/3KHFxhxhyhxhxcYcv9yhxcYcXGHL/cocYcohyiHKHGHFxcYcYcohyhxhxcXGHGHKIcocYcXFxhxhyiHKIcocYcv9yhxcYcXFxhxhxcXGHFxhxcYcXFxhxhyiHKHGHFxhyiHFxcYcXFxhxhxcXGHFxhxcYcXFxhxhyiHKHGHFxhyiHFxcYcv9yhxhxcXGHFxhxcXGHGHFxcYcXGHFxhy/3KHFxhxcYcXFxhxhxcXGHFxhxcXGHGHKIcohyhxhxcXGHFxhxcYcXFxhxhyiHKIcocYcohxcXFxiHKHGHKIcohyhxhxcXGHFxhxcYcXFxhxhxcXFxiHKHGHL/cocXGHL/cocYcohyiHKHGHFxcYcXGHFxhxcXGHFxhxcYcXGHFxcYcXGHFxhxcXGHGHKIcocYcXFxhxhyiHKHGHFxcYcXGHFxhxcXGHFxhxcYcXGHFxcYcXGHFxhxcXGHGHKIcocYcXFxhxcYcXGHFxcYcYcohyhxhxcXGHGHKHGHFxhyiHFxcXGIcocYcohyiHKHGHKIcXFxcYhyhxcYcYcocYcXFxhxhyiHKHGHFxcYcXGHFxcYcYcXFxhxcXGIcocXGHFxhxcXGHGHFxcYcv9yhxhy/3KHFxcYcYcXFxhxcYcXFxhxhyiHKIcocYcohyiHKHGHFxcYcXGHL/cocXGHGHKHGHFxcYcXGHFxhxcXGHFxhxcYcXFxhxhyiHKHGHFxcYcXGHFxcYcYcXFxhy/3KHGHKIcohyhxhy/3KHFxcYcYcXFxhxcYcXFxhxhyiHKHGHFxcYcXGHFxhxcXGHFxhxcYcv9yhxcYcXFxhxhxcXGHFxhy/3KHFxhxcYcXFxhxhyhxhxcYcohxcXFxhxhxcXGHFxhxcXGHGHKIcocYcXFxhxcYcXGHKIcXFxhy/3KHFxhxhyhxhxcXGHFxhxcXGHGHL/cnGIcocXGHFxhxcYcXFxhxcYcXFxhxhyiHKIcocXGHFxhxcYcv9yhxcYcv9yhxcYcXGHFxhy/3KHFxhy/3KHFxhxcYcXFxhxhyiHKHGHL/cocXFxhxhxcXGHFxcYcYcXFxhxcXGHGHFxcYcXFxhxhyiHKIcocXGHFxhxcYcv9yhxcYcv9yhxcYcXGHFxcYcYcocYcXFxhxhyhxhxcXGHFxhxcYcXFxhxcYcXFxhxhyiHKHGHKIcXL/cocYcXFxhy/3KHGHKIcocYcXFxhxcYcXFxhxhyiHKHGHKIcohyhxhyiHKHGHFxcYcXGHFxcYcYcohyhxhyiHKIcocXGHFxhxcYcv9yhxcXGIcocXGHFxhyiHFxcYcXFxhxhyhxhxcYcohyiHKHGHKIcocYcXFxhxcYcXFxhxcYcXGHFxcYcXGHFxcYcYcohyhxhyiHKIcocYcohyhxhy/3KHFxcYcYcXFxcYhyhxcYcXGHFxcYcYcocYcXFxhxcYcXFxhxhyiHKHFxhxhyhxhxcXGHFxcYcYcXFxhxcXGHGHKIcocYcohyhxhxcXGHFxhxcXGHGHKHGHFxcYcXGHFxcYcXGHFxhxcXGHFxhxcXGHFxhxcYcXFxhxcYcXFxhxcYcXGHFxcYcXGHFxcYcXGHFxhxcXGHFxhxcXGHFxhxcYcohxcXFxhxhxcXGHL/cocXGHFxhxcXGHFxhxcYcohxcv9yhxhyiHKHGHFxcYcXFxhxhyiHKHGHKIcocYcXFxhxcYcXFxhxcYcXFxhxcYcXGHFxcYcXGHFxcYcXGHFxcYcYcohyhxhyiHKHGHKIcohyhxcYcXGHFxcYcXGHFxcYcYcocYcXFxhxcYcv9yhxcYcXFxhxcYcXGHFxcYcXGHL/cocXGHL/cocXGHFxhy/3KHFxcYcYcohyhxhxcXGHFxcYcYcocYcXFxhxcYcXFxhxcYcXGHKIcohyhxcYcXGHFxcYcXGHFxcYcYcocYcXFxhxcXGHGHKIcocYcohyhxhxcXGHL/cocXGHFxhxcXGHFxhyiHFxcYcv9yhxcYcXFxhxhyhxhxcXGHFxhy/3KHFxcYcYcXFxhy/3KHFxhxcXGHGHKHGHFxcYcXGHFxcYcXGHL/cocXGHFxcYcXGHFxhyiHKIcocXGHFxhy/3KHFxcYcYcXFxcYcYcXFxcYhyhxcYcXFxhxcYcXGHFxcYcXFxhxhyiHKHFxhxcYcXFxhxcYcXFxhxcYcXFxhxhyhxhy/3JxiHKHFxhxcYcohyiHKHFxhxcYcXFxhxcYcv9yhxcYcv9yhxcXGIcocXGHL/cocXGHFxcYcXGHFxcYcYcocYcXFxhxcXGHFxhxcYcXFxhxcXGHGHKHGHFxcYcXGHKIcXL/cocYcocYcXFxhxcYcXFxhxcYcXFxhxcYcv9yhxcYcohxcXFxhxhxcXFxhxhxcXFxhxhxcXGHL/cocXGHL/cocXGHFxcYcXGHFxcYcXGHFxcYcXGHFxcYcXGHFxcYcXGHFxhyiHKHGHKIcocYcohyhxhyiHKHGHKIcocYcohyhxhyiHKHGHKIcocYcohyhxcYcXGHFxcYcXGHFxcYcXFxhxhyiHKHFxhxcYcXFxhxcXGHGHKHGHFxcYcXFxhxhyhxhxcXGHL/cocXGHFxcYcXGHFxhyiHKHGHKIcocYcohyhxcYcXGHFxcYcXGHFxcYcXFxhxhyhxhxcXGHFxcYcXGHFxhyiHKHGHFxcXGIcocXGHKIcXFxcYcYcohyhxcYcXGHFxcYcXFxhxcYcXGHKIcocYcXFxhy/3KHFxcYcYcXFxcYcYcocYcXFxhxcYcohyhxhxcXGHL/cocXGHFxcYcXGHL/cocXFxhxhyhxhxcXGHFxcYcXGHFxcYcXGHFxcYcXGHFxcYcXGHKIcohyhxcYcXFxhxcYcXFxhxcYcXFxhxcYcXFxhxcXGHFxhxcYcohyhxhyiHKHGHKHGHFxcYcXFxhxhyhxhyiHKHGHKIcocXGHFxhxcXGHL/cocXGHFxcYcXGHFxcYcXGHKIcocYcXFxhxcXGHFxhxcXGHFxcYcYcocYcXFxhxcXGHFxhxcXGHFxcYcYcocYcXFxhxcXGHFxhy/3KHFxcYcYcocYcv9ycYcYcXFxcYcYcocYcXFxhxcXGHFxhxcXGHFxhyiHKIcocXGHFxcYcXGHL/cocXFxhxcYcXGHKIcocXGHFxhxcXGHFxcYcXGHFxcYcXGHL/cocv9yhxcYcXFxhxcYcXFxhxcXGHFxhxcXGHFxhxcXGHFxhyiHKHGHKIcocYcocYcXFxhy/3KHFxhyiHKIcocXGHFxcYcXGHFxcYcXFxhxcYcXFxhxcYcXFxhxcXGHFxhxcXGHFxhxcXGHFxcYcXGHFxcYcXGHL/cnGIcocXGHKIcohyhxcYcXFxhxcYcXFxhxcXGHFxhxcXGHFxhyiHKHGHFxcXGHGHKIcocXGHFxcYcXGHKIcocYcXFxcYcYcohyhxcYcXFxhxcYcv9yhy/3KHFxhy/3KHL/cocXGHFxcYcXGHL/cnGIcocXFxhxhyiHKHFxhy/3KHFxcYcXGHFxcYcXGHFxcYcXFxhxcYcXFxhxcXGHFxhxcXGHFxhyiHKHGHKIcocXGHFxcYcXGHFxcYcXFxhxcYcXFxhxcXGHGHKHFxhxcYcXFxcYcYcXFxcYcXGHFxcYcXGHFxcYcXFxhxcYcv9ycYhyhxcYcohyiHKHFxhyiHKIcocXGHL/cocXFxhxcYcXFxhxcXGHGHKHFxhxcYcv9ycYcYcohyhxcYcXFxhxcXGHGHKHGHKHGHFxcYcv9yhxcXGHFxhxcXGHFxhyiHKHGHKHGHFxcYcv9yhxcXGHFxhxcXGHFxhyiHKHGHKHGHFxcXGHGHKHGHFxcXGHGHKHGHFxcXGHGHKHGHFxcXGHGHKHGHKIcocXGHFxcYcXGHKIcocYcohyhxcYcXFxhxcXGHFxhxcXGHFxcYcXGHFxcYcXFxhxcYcv9ycYcYcXFxcYcXGHFxcYcXGHKIcocXGHFxhyiHKHFxhxcXGHFxhxcXGHL/cocXFxhxcYcXFxhxcXGHFxhxcXGHFxcYcXGHKIcocYcocYcXFxcYcYcocYcXFxcYcYcocYcocYcXFxhyiHKIcocXFxhxhyhxhyiHKHFxhxcXGHFxcYcXGHL/cnGIcocXFxhxcYcXFxhxcXGHFxhxcXGHL/cocXFxhxcYcXFxhxcXGHFxhy/3JxhxhyiHKHFxhyiHKHGHKIcocXGHFxcYcXFxhxcYcohyhxhyhxhxcXFxhxhyhxhyhxhxcXFxhxhyhxhyiHKHFxhxcXGHFxcYcXGHKIcocYcocYcXL/cocXGHFxcYcXGHKIcocXGHFxcYcXFxhxcYcXFxhxcXGHFxcYcXGHFxcYcXFxhxcXGHFxhxcXGHFxcYcXGHKIcocXGHFxcYcXGHKIcocXGHFxcYcXFxhxcYcXFxhxcXGHFxcYcXGHFxcYcohyiHKHFxcYcYcocXGHFxhyhxhxcXGHKIcocYcXFxcYcXGHFxcYcv9yhxcXGHFxhy/3JxhxhyhxhxcXFxhxcYcXFxhxcXGHFxhyiHKHFxhxcXGHFxcYcXGHFxcYcv9yhy/3KHFxcYcXGHFxcYcv9yhxcXGHFxhyiHKHGHKHGHKHGHFxcXGHGHKHFxhxcYcocYcXFxhyiHKHGHKHGHFxcXGHFxhxcXGHFxcYcXGHKHGHFxcYcXFxhy/3KHFxcYcXGHFxcXGHGHKHGHFy/3KHFxhyiHKHGHKHGHKIcocXGHKIcocYcocYcocYcXFxcYcYcocXGHFxcYcXGHKIcocXGHFxcYcv9yhxcXGHFxhyiHKHFxhxcXGHFxcYcXGHKIcocXGHFxcYcXFxhxcYcocYcXFxhy/3JxhxhyiHKHFxcYcXGHFxcYcohyhxhyiHKHFxcYcXGHFxcYcXFxhxcXGHFxcYcXGHFxcXGHGHKHGHKHGHKIcocXFxhxhyhxcYcXFxhxcXGHFxhyiHKHFxhxcXGHKIcohyhxcXGHFxhyiHKHFxhxcXGHFxcYcXGHKHGHFxcXGHGHKHFxhxcXGHFxcYcXGHFxcXGHFxhxcXGHL/cocv9yhxcXGHFxhyiHKHFxhxcXGHKIcohyhxcXGHFxhyiHKHFxhxcXGHL/cocv9yhxcXGHFxhyiHKHFxhxcXGHL/cnGIcocv9yhxcXGHFxhxcXGHKIcocYcocYcocYcocYcXFxcYcXGHFxcXGHGHKHGHKHGHKHGHKIcocXFxhxcYcXFxhyiHKHGHKHGHKHGHFy/3KHFxhyhxhxcXGHKIcocYcocYcocYcocYcXFxcYcXGHKIcocXGHFxcYcv9yhy/3KHL/cocXFxhxcYcocYcXFxhyiHKHFxhxcXGHFxcYcXFxhxcXGHFxhyiHKHFxhyiHKHFxhxcXGHKIcocYcocYcXL/cocXFxhxcYcohyhxcYcohyhxcYcXFxhxcXGHFxcYcXFxhxcXGHFxhyiHKHFxhyiHKHFxhxcXFxhxhyhxhyhxhyhxhyhxhyhxhxcXFxhxcYcohyhxcYcohyhxcYcXFxhy/3KHKIcocYcocYcXL/cocXFxhxcYcocYcXFxcYcXGHFxcXGHFxhxcXGHFxcXGHGHKHGHKHGHKHGHKHGHKHGHFy/3KHFxcYcXGHKIcocXGHKIcocXGHFxcXGHGHKHFxhxcXGHFxcYcohyhxhyhxhyiHKHL/cocXFxhxcXGHFxhyiHKHFxcYcXGHFxcXGHFxhxcXFxhxhyhxcYcXFxcYcYcocXGHFxcYcXFxhxcXGHL/cocv9yhy/3KHL/cocXFxhxcXGHFxcYcXGHKHGHFy/3KHFxcYcXGHKIcocXFxhxcYcXFxcYcXGHFxcXGHFxhxcXFxhxcYcXFxhyiHKHFxhxcXGHKIcocXGHFxcYcXFxhyiHKHGHKHFxhxcXGHFxcYcv9ycYcYcocYcocYcocXGHFxcYcXFxhxcXGHFxcYcXFxhxcXGHFxcYcXFxhxcXGHFxcYcXFxhxcXGHFxcYcXFxhxcXGHFxcYcXFxhxcXGHFxcYcXFxhxcXGHFxcYcXFxhxcXGHFxcYcXFxhxcXGHFxcYcXFxhxcXGHFxcYcXFxhxcXGHFxcYcv9yhyiHKHGHKHGHKHFxhxcXGHFxcYcohyhxhyhxcYcXFxhy/3JxhxhyhxcYcXFxcYcXGHFxcYcohyhxcYcohyhxcYcohyhxcYcohyhxcXGHFxhyiHKHFxcYcXGHKHGHFy/3KHFxcYcXFxhxcXGHFxcYcXFxhxcXGHFxcYcXFxhxcXGHL/cnGHGHKHFxhxcXFxhxhyhxcYcohyhxcYcohyhxcXGHFxhxcv9yhxcXGHFxhyhxhyhxhyhxhyhxhyhxhyhxcYcXFxhxcXGHKIcocXGHFxcXGHFxhxcXFxhxcYcohyhxcXGHFxcYcXGHKHGHKHGHKHGHKHFxhxcXGHFxcXGHGHKHFxhyiHKHFxhyhxhxcXFxhxcXGHFxcYcXGHKHFxhxcXGHFxcYcXFxcYcYcocXGHKIcocXGHKHGHFy/3KHFxcYcXFxhxcXGHFxcYcXFxhyiHKHFxhxcXFxhxcYcXL/cocXFxhxcYcocYcocYcocXGHFxcYcXFxcYcYcocXFxhxcYcXL/cocXFxhxcXGHFxcYcXFxhxcXGHKIcocXGHKIcocXFxhxcYcocYcocYcocYcocXGHFxcYcohyhxcYcohyhxcXGHFxcYcXFxhxcXGHFxcXGHGHKHFxhyhxhxcXFxhxcXGHFxcYcXFxhxcXFxhxhyhxcYcocYcXFxcYcXFxhxcXGHFxcYcXFxcYcXGHFxcXGHFxhyiHKHL/cocv9ycYcYcocXGHFxcXGHFxhyiHKHL/cocv9yhyiHKHFxhxcXFxhxcYcohyhxcXGHFxcYcohyhxcYcXFxcYcXGHKHGHKHGHKHGHKHFxhxcXFxhxcYcXL/cocXFxhxcXGHL/cnGHFxhxcXFxhxcYcocYcocYcocXGHFxcYcohyhxcXGHFxcYcXFxhxcXGHFxcXGHFxhyiHKHFxcYcXFxhyiHKHFxhxcXFxhxcXGHFxcYcXFxhxcXGHKIcocXFxhxcXGHFxcYcXFxhxcXFxhxcYcocYcXL/cocohyhxcYcXFxcYcXGHKHGHKHGHKHFxhxcXFxhxcYcocYcocYcocXGHFxcXGHFxhyhxhyhxhyhxhyhxcYcocYcXL/cocv9ycYcYcocXGHKHGHFy/3KHKIcocXGHFxcXGHFxhyhxhyhxcYcXFxhyiHKHFxcYcXFxhy/3JxhxcYcXFxcYcXFxhxcXGHKIcocXGHKHGHKHGHKHGHKHFxhyhxhyhxhyhxhyhxcYcXL/cocXFxhxcXGHFxcXGHFxhyiHKHL/cocohyhxcYcocYcXL/cnGHGHKHFxhyiHKHFxcYcv9ycYcXGHFxcXGHFxcYcXFxhyiHKHFxcYcXGHKHFxhxcXFxhxcYcocYcocYcocXGHKIcocXFxhyiHKHFxhxcv9yhxcXGHL/cnGHFxhyiHKHFxcYcohyhxcYcocYcocYcocXGHKIcocXFxhxcXFxhxhyhxcXGHFxcYcXFxcYcXGHFy/3KHL/cnGHGHKHFxcYcXFxhxcXGHKIcocXFxhxcXGHFxcXGHFxhyhxhyhxhyhxcXGHFxhyhxhyhxcYcohyhxcXGHKIcocXGHKHGHKHGHKHFxhyiHKHL/cnGHGHKHFxcYcXFxhxcXGHKIcocXFxhxcXGHKIcocXFxhxcXGHKIcocXFxhxcXGHFxcYcohyhxcXGHKIcocXGHKHGHKHFxhxcXFxhxcXGHFxcYcXFxcYcXFxhxcXGHFxcXGHFxcYcXFxhxcXFxhxcYcocXGHFxcXGHFxhyhxhyhxcYcocYcocYcocXGHKHGHKHGHKHFxhyiHKHKIcocXGHKIcocohyhxcYcocYcocYcocXGHKHGHKHFxhxcXFxhxcXGHFxcYcocYcocYcocXGHFxcXGHFxcYcohyhxcXGHFxcYcohyhxcXGHFxcYcocYcXL/cnGHGHKHFxcYcXFxhxcXFxhxcXGHFxcYcXFxcYcXFxhxcXFxhxcYcocYcocXGHKIcocohyhxcYcocYcocXGHFxcXGHFxcYcohyhxcXGHFxcYcocYcXL/cnGHFxhxcXFxhxcXFxhxcYcXL/cnGHGHKHFxcYcXFxhyiHKHFxcYcohyhxcXGHFxcYcXFxcYcXFxhxcXFxhxcYcocXGHFxcXGHFxcYcXFxcYcXGHKHFxhxcXFxhxcXGHFxcXGHFxcYcXFxhyhxhyhxhyhxcYcocYcocXGHFy/3KHKIcocXGHKHGHKHFxhyhxhyhxcYcohyhyiHKHFxhyhxcYcXFxcYcXFxhxcXGHKHGHKHGHKHFxcYcXFxhyiHKHFxcYcohyhxcXGHFxcXGHFxhyhxcYcXL/cocXFxcYcXGHFyiHKHFxhyiHJxhxhyhxcXGHFxcXGHFxhyhxcYcXFxcYcXFxhyhxhxcv9ycYcXGHKHGHKHFxhxcv9ycYcYcocXFxhxcXFxhxcYcocXGHFy/3KHL/cnGHFxhyhxcYcXFxcYcXFxhyiHKHFxcYcocYcXL/cnGHFxhxcv9ycYcXGHFy/3JxhxcYcXL/cocohyhxcXGHKIcocXFxhxcXFxhxcXGHFxcXGHFxhyhxcYcocYcocXGHFy/3KHKIcocXFxhxcXFxhxcXGHFxcXGHFxcYcXFxhyhxhyhxcYcocYcocXGHKHGHKHFxhyhxhyhxcYcocYcocXFxhxcXGHFxcXGHFxcYcocYcocYcocXFxhxcXGHKIcnGHGHKHFxcYcXFxcYcXFxhxcXGHKHGHKHFxhyhxcYcXFxcYcXFxhxcXFxhxcXFxhxcYcocXGHFxcXGHKIcocXFxhxcXFxhxcXGHFy/3KHFxcYcocYcocYcocXFxhxcXFxhxcYcocXGHKHGHKHFxcYcXFxhxcXFxhxcXFxhxcYcocXGHKHGHKHFxhyhxhyhxcXGHFxcYcocYcocXGHFy/3JxhxcYcocYcocXGHKHFxhyiHJxhxcYcXL/cnGHFxhyhxhyhxcXGHFxcXGHFxcYcXFxcYcXFxhxcXFxhy/3JxhxcXGHFxcXGHFxcYcohyhyiHKHFxcYcXFxcYcXFxhyiHKHKIcocXFxhxcv9yhxcXGHKHGHKHFxhxcv9ycYcXGHKHGHKHFxcYcXFxcYcXFxhxcXFxhxcXFxhxcXGHFxcXGHFxcYcohyhyiHKHFxcYcocYcocYcocXFxhyiHKHFxcXGHFxhyhxcYcocYcocXFxhxcXFxhxcXGHFxcXGHFxcXGHFxhyhxcXGHFxcYcocYcocXGHKHGHKHFxcYcXFxcYcXFxhyiHJxhxhyhy/3JxhxcYcocXGHKHGHKHFxcYcXFxcYcXFxhxcXFxhxcXFxhxcXGHFy/3KHKIcocXFxhyhxhyhxcYcXKIcocXFxhxcXGHKHFxhxcXFxhyiHKHFxcXGHFxhyhxcYcocXGHFy/3JxhxcYcocYcocXFxhyiHJxhxhyhxcXGHKHGHKHFxhyhxhyhxcXGHFxcXGHFxcXGHFxhyhxcXGHFxcXGHFxcYcXFxcYcohyhxcXFxhxcYcocXFxhxcXGHKHFxhxcXFxhxcXFxhxcXGHKHGHKHFxcYcXFxhyhxcYcXFxcYcohyhxcXFxhxcXGHFy/3KHKIcocXFxcYcXFxhxcXFxhxcXFxhxcXGHKHGHKHFxhyhxcYcocYcocXFxhxcXFxhxcXFxhxcXGHKHGHKHFxhyhxcYcocYcocXFxhxcXFxhxcXFxhxcXGHKHGHKHFxhyhxcYcocXGHFxcXGHKHGHKHFxhyhxhyhxcXFxhxcYcocXGHKHFxhyhxhyhxcXGHKIcocohyhy/3JxhxcXGHKIcnGHFxhyhxcYcXKIcocXFxhxcv9yhyiHKHKIcocXFxhyhxhyhxcXGHFxcXGHFxcXGHFxcYcXL/cnGHFxhyhxcYcocXGHKHGHKHFxcYcohycYcXGHKHGHKHL/cnGHFxcYcohycYcXGHKHFxhyhxcYcXL/cnGHFxcYcXFxcYcohyhyiHKHFxcXGHFxcYcocYcocXGHKHFxcYcXFxhyhxcYcocYcocXFxhyiHJxhxcYcocXGHKHGHKHFxcXGHFxcYcXFxcYcocYcocXGHKHFxhyhxhyhxcXFxhxcXGHFxcXGHKHGHKHFxhyhxcYcocYcocXFxcYcXFxhxcv9ycYcXGHKHFxhyhxcYcocXGHKHFxhxcohyhxcXGHKHGHKHFxcYcXFxcYcXFxcYcXFxcYcXFxcYcXFxhyhxhyhxcXGHKHGHKHFxcYcXFxcYcXFxcYcXFxcYcXFxcYcXFxhyhxcYcXL/cnGHFxcYcXL/cnGHFxhyhxcXGHFxcXGHFxcXGHFxcXGHFxcXGHFxcYcocXGHFyiHKHFxcYcocYcocXFxhxcv9ycYcXGHKHFxcYcXFxcYcXFxcYcXFxcYcXFxcYcXFxhyhxcYcocYcocXFxcYcXFxhyhxhyhxcXGHKHGHKHFxcYcXFxcYcocYcocXFxhxcXFxhxcXFxhyiHKHKIcococYcocXGHFyiHKHKIcocohyhxcXFxhxcXFxhxcXGHKHFxhxcohyhxcXFxhxcXGHKHGHKHFxcXGHFxcYcXKIcocXFxhyhxhyhxcXFxhxcXGHFxcXFxhxcXGHFy/3JxhxcXGHFy/3JxhxcXGHKHGHKHFxcYcocYcocXFxhyhxhyhxcXGHKHGHKHFxcYcocYcocXFxcYcXFxhxcohyhxcXGHKHGHKHFxcXGHFxcYcocXGHFy/3JxhxcXFxhxcXGHKHFxhyhxhyhyiHKHFxcXGHFxcXGHFxcXGHFxcXGHFxcXGHFxcXGHKIcococYcocXGHKHFxcYcohycYcXFxhxcXFxhyhxhyhxcXFxhxcXGHFyiHKHFxcXGHFxcYcocXGHKHFxhyhxcYcocXGHKHFxhyhxcXGHFxcXGHKHGHKHFxcYcXFxcXGHFxcYcocYcocXFxcYcXFxcYcXFxhyhxcYcocXFxhxcXFxhxcv9ycYcXGHKHFxcYcocYcocXFxcYcXFxhyhxcYcocXGHKHFxhyhxcXGHFxcXGHKHGHKHFxcYcocXGHFyiHKHFxcXGHFxcXGHFxcXGHKIcnGHFxhyhxcXGHKHFxhxcohyhxcXFxhxcXFxhxcXFxhyhxhyhxcXGHFy/3JxhxcXGHKHFxhyhxcYcocXGHKHFxcYcXFxcXGHFxcYcXKIcocXFxcYcXFxcYcohyhyhxhyhxcXGHKHFxhxcohyhyiHKHKHGHKHFxcYcXFxcXGHFxcYcocXGHKHFxhyhxcYcocXFxhyhxhyhxcXFxhxcXFxhxcXFxhyiHJxhxcXGHFyiHKHFxcXGHFxcXGHKIcnGHFxcYcXKIcocXFxcYcXFxcYcocYcocXFxhyhxhyhxcXFxhyiHKHKHGHKHFxcYcocXGHKHFxhyhxcXGHFxcXGHKHFxhyhxcYcocXGHKHFxcYcXL/cnGHFxcXGHFxcXGHFxcXGHKHGHKHFxcXGHFxcXGHKIcnGHFxcYcXKIcocXFxcYcocYcocXFxhyhxhyhyiHKHKHGHKHFxcYcocXGHKHFxhyhxcXGHFyiHKHFxcXGHFxcXGHKHGHKHFxcYcocXGHKHFxcYcXKIcocXFxcYcXFxcYcXL/cnGHFxcYcocXGHKHFxcYcXFxcXGHFxcYcocXFxhxcXFxcYcXFxhyhxcYcocXFxhyhxhyhxcXFxhyiHJxhxcXGHKHFxhyhxcYcocXFxhyhxcYcocXGHKHFxcYcocXGHKHFxhyhxcXGHKHFxhyhxcYcocXFxhyhxcYcocXGHKHFxcYcocXGHKHFxhyhxcXGHKHFxhyhxcYcocXFxcYcXFxhyhxcXGHKHGHKHFxcXGHKHGHKHFxcYcocXFxhxcXFxhyhxcYcocXGHKHFxcXGHFxcXGHFxcXGHKHGHKHKIcnGHFxcYcXKIcocohycYcXFxhyhxcYcocXFxhxcohyhyiHJxhxcXGHKHFxhyhxcXGHFy/3Jxhxcv9ycYcXFxhyhxcYcocXFxhxcohyhyiHJxhxcXGHKHFxhyhxcXGHKHFxhyhxcXGHKHGHKHKHGHKHFxcYcocXGHKHFxcYcocXGHKHFxcYcocXGHKHFxhyhxcXFxhxcXFxhyhxhyhyiHKHKHFxhxcohyhyhxhyhxcXFxhyhxhyhxcXFxhxcXFxhyhxcYcocXGHKHFxcXGHFxcXGHFyiHKHFxcXGHKHFxhxcocYcocXFxhyhxcYcocXFxhyhxcYcocXFxhyhxcYcocXFxhyhxcXGHFxcXFxhxcXFxhxcXFxcYcXFxcYcXFxcXGHFxcXGHKHGHKHFxcXGHKHGHKHKIcnGHFxcYcocXGHKHFxcXGHFxcXGHKHFxhyhxcYcocXFxcYcXL/cnGHFxcXGHFxcXGHKHFxhyhxcXGHKHFxcYcXFxcXGHFxcXGHKHFxhyhxcYcocXFxcYcXL/cnGHFxcXGHFxcXFxhxcXFxhyhxhyhyiHJxhxcXGHKHFxcYcocXGHKHFxcYcocXFxhxcXFxcYcXFxcXGHFxcYcocXFxhyhxcYcocXFxcYcXFxcYcocXGHKHFxcYcocXGHKHFxcXGHFxcXGHKHFxhyhxcXGHKHFxhyhxcXFxhxcXFxhyhxcYcocXFxcYcXFxcYcocXGHKHFxcYcocXGHKHFxcXGHFxcXGHKHFxhyhxcXFxhxcXFxcYcXFxhyhxcXFxhxcXFxhyhxcYcocXFxhyhxcXGHFyiHJxhxcXGHKHFxhyhxcXFxhyhxhyhxcv9ycYcXFxcYcXFxcXGHFxcXGHKHFxhyhxcXGHKHFxcYcocXGHKHFxcXGHFxcXGHKHFxcYcXFxcXGHKHGHKHFxcXGHKHFxhyhxcXGHKHFxcYcocXGHKHFxcXGHFxcXFxhxcXFxhyhxhycYcXFxhyhxcXGHFyiHJxhxcXGHKHFxcYcocXFxhyhxcYcocXFxcYcXFxcXGHFxcXGHKHFxhyhxcXGHKHFxcYcocXFxhyhxcYcocXFxhyhxcXGHKHFxcYcocXGHKHFxcXGHFxcXFxhxcXFxcYcXFxcYcocXGHKHFxcYcocXFxhyhxcXGHFyhxhyhxcXFxhxcXFxcYcXFxcXGHFxcXGHKHFxhyhxcXFxhyhxhyhyhxhyhyiHJxhxcXFxhyhxcYcocXFxhyhxcXGHKHFxcYcocXFxhxcohycYcXFxhyhxcXFxhxcXFxcYcXFxcXGHFxcXGHKHFxhyhxcXFxhxcohyhyhxhyhyhxhyhyhxhyhxcXFxhyhxcYcocXFxcYcocXGHKHFxcYcocXFxhyhxcXGHKHFxhyhxcXFxcYcXFxcYcXKIcococXGHKHFxcYcocXFxcYcXFxcYcocXFxhyhxcXGHFyhxhyhxcXFxhyhxcYcocXFxcYcocYcnGHFxcYcocXFxhyhxcXFxhxcXFxcYcXFxcYcocXFxhyhxcXGHFyhxhyhxcXFxhyhxcXGHFyiHJxhxcXFxhxcohycYcXFxhyhxcXFxhyhxhycYcXFxhyhxcXFxhxcXFxcYcXKIcococYcococXGHKHFxcYcocXFxhyhxcXGHKHFxcYcocXFxhyhxcXGHKHFxcYcocXFxhyhxcXGHKHFxcYcocXFxhyhxcXGHKHFxcYcocXFxhyhxcXGHKHFxcYcocXFxhyhxcXGHKHFxcXGHFxcXFxhxcv9ycYcocYcnGHFxcYcocXFxcYcXL/cnGHKHFxhyhxcXFxhyhxcYcocXFxcYcocXGHKHFxcXGHKHFxcYcocXGHKHKIcnGHFxcXFxhxcXFxcYcXFxcXGHFy/3JxhyhxhycYcXFxhyhxcXFxhyhxcYcocXFxcYcocXFxhxcocYcocXL/cnGHFxcXFxhxcv9ycYcocYcococXGHKHFxcXGHKHFxhyhxcXFxcYcXFxcYcocXFxhyhxcXGHKHFxcXGHFy/3JxhyhxcYcocXL/cnGHFxcXGHKHFxcYcocXFxhyhxcXFxhxcohycYcXFxcYcXKHGHKHFy/3Jxhxcv9ycYcocYcnGHFxcXGHFyiHJxhxcXFxhyhxcXGHKHFxcXGHFy/3JxhyhxcYcococYcocXL/cnGHFyiHKHKHFxhyhxcXFxhyhxcXGHKHFxcYcocXFxhyhxcXFxhyhxcXGHKHFxhyhyhxcYcocXFxcYcXKIcnGHFxcXFxhxcXFxcYcXKIcnGHFxcXGHKHFxcYcocXFxhyhxcXFxhxcocYcocXL/cnGHFyiHKHKHFxhyhxcv9ycYcXFxcXGHFyiHJxhxcXFxhyhxcYcnGHFxcYcocXFxcYcocXGHKHKHFxhyhxcXFxhxcocYcocXL/cnGHKHGHJxhxcXFxhyhxcXGHKHFxcXGHFyhxhyhxcXFxcYcXKIcnGHFxcXGHKHFxcYcocXFxcYcXKHGHKHFy/3JxhyhxcYcocXFxcYcocXFxcYcXKIcnGHFxcXGHKHFxcXGHKHFxhyhxcv9ycYcocXGHKHFxcXGHKHFxcXGHFyiHJxhxcXFxcYcXFxcXGHKHFxcYcocXFxhyhxcXFxhyhxcXGHKHFxcXGHKHFxcYcocXFxhyhxcXFxcYcXFxcXGHFyiHJxhxcXFxcYcXKIcnGHFxcXGHKHFxcXGHKHFxhyhyhxcYcocXFxcYcocXFxcYcXKIcnGHFxcXFxhyhxcYcocXL/cnGHKHFxhyhyhxhyhyhxcYcocXL/cnGHKHFxhyhxcv9ycYcocXGHKHFxcXFxhyhxcYcocXFxcXGHKHFxhyhxcXFxcYcocXGHKHFyiHKHKHFxhyhyhxcYcocXFxcYcocXFxcYcXKHGHKHKHFxhyhxcXFxcYcXFxcXFxhxcXFxcYcXFxcXFxhxcXFxcYcocXGHKHKHFxhyhxcXFxcYcXFxcXFxhxcXFxcYcXFy/3JxhxcXFxcYcocXFxhyhxcXFxhxcocYcnGHFxcXGHKHFxcYcocXL/cnGHKHFxhyhxcXFxcYcocXFxhyhxcXGHKHKHGHKHKHFxcYcXKHFxhyhxcXFxcYcocXGHKHKHGHJxhxcXFxhyhxcXFxcYcXFxcXGHKHFxcYcocXFxcYcocXFxhyhxcv9ycYcocXGHKHKHFxhyhxcXFxcYcocXGHKHKHFxhyhxcv9ycYcocXFxhyhxcXFxhyhxcXGHKHKHGHKHKHFxcYcocXFxcYcXKHFxhyhxcXFxcYcXKIcnGHFyiHJxhxcXFxcYcocXFxhyhxcXFxhyhxcXFxhyhxcXGHKHFy/3JxhyhxcYcococXGHKHKHFxhyhxcXFxcYcocXFxhyhxcXFxhyhxcXFxhyhxcXFxhxcocYcnGHFxcXFxhxcXL/cnGHFyiHJxhxcohycYcXFxcXGHKHFxcYcocXFxcXGHFyiHJxhxcohycYcXKIcnGHFxcXFxhyhxcXGHKHFy/3JxhyhxcXGHKHFxcXGHKHFxcXGHKHFxcXGHKHFxcXGHKHFxcYcococYcococXFxhyhyhxhyhyhxcXGHKHFxcXGHKHFxcXFxhxcXFxcXGHFxcXFxcYcXFxcXFxhxcXFxcYcocXFxcYcocXFxhyhxcv9ycYcocXFxcYcXKHGHJxhxcXFxcYcocXFxhyhxcXFxcYcXKHGHJxhxcXFxhyhxcv9ycYcocXFxhyhxcXFxcYcXKHGHKHKHFxcYcocXFxcXGHFyhxhyhyhxcXGHKHFxcXFxhyhxcXGHKHFxcXFxhxcocYcnGHFxcXFxhxcocXGHKHFxcXFxhyhxcXGHKHKHGHJxhxcXFxcYcocXFxcYcocXFxcYcocXFxcYcocXFxcYcocXFxcYcocXFxcXGHFxcv9ycYcocXFxhyhxcXFxcYcocXFxhyhxcohycYcXFxcXGHKHFxcXGHKHFxcXFxhxcXFxcXGHKHFxhycYcXFxcXGHFyhxcYcocXFxcXFxhxcXFxcYcocXFxcXGHFyiHJxhyhxcXGHKHFxcXFxhyhxcXFxhyhxcXFxhyhxcXFxhyhxcXFxcYcocXFxhyhxcohycYcXFxcXFxhxcohycYcocXFxhyhxcXFxcYcocXFxcYcocXFxcYcocXFxcXGHKHFxcYcocXKIcnGHFyiHJxhyhxcYcnGHFxcXFxhyhxcXFxhyhxcXFxhyhxcXFxcYcocXFxhyhyhxcYcococXFxhyhxcv9ycYcocXFxcYcocXFxcXGHKHFxcYcocXL/cnFxhxcohycYcocXFxhyhyhxhycYcocXGHKHKHFxcXGHFyhxcYcococXFxhyhxcXFxcYcocXFxcYcocXL/cnGHKHFxcXGHKHFxcXGHKHFxcXFxhyhxcXFxhyhxcXFxcYcocXFxhyhyhxcXGHKHFxcXFxhyhxcXFxhyhxcXFxcYcocXFxcYcocXFxcXGHFyhxcYcococXGHJxhxcXFxcYcocXFxcYcococYcnGHFxcXFxcYcocXFxhyhxcohycYcocXFxhyhyhxcYcococXFxcYcXKHFxcYcocXFxcXGHKHFxcXGHKHFxcXFxhyhxcXFxcYcXKHFxhyhyhxcYcnGHFxcXFxhyhxcXFxcYcocXFxcYcocXFxcXGHKHFxcXGHKHFxcXFxhyhxcXFxcYcXKHFxhyhyhxcXGHKHFyiHJxhyhxcXGHKHKHFxhycYcXFxcXGHKHFxcXFxhyhxcXFxhyhyhxhycYcocXGHJxhxcXFxcXGHFyhxcYcococXFxhyhxcohycYcocXFxhyhyhxcXGHKHFyhxhyhyhxcXFxhyhxcXFxcYcocXFxcYcocXFxcXFxhxcocYcnGHFyhxhycYcXFxcXFxhxcocXGHKHKHFxcYcococXGHJxhxcXFxcXGHKHFxcYcococXFxhyhyhxcXGHKHKHFxhyhyhxcXFxhyhxcXFxcXGHFyhxhycYcXFxcXFxhyhxcXFxhyhyhxcYcococXFxcYcocXFxcXGHKHFxcXFxhyhxcXFxhyhyhxcYcnGHFxcXFxcYcXKHFxhyhyhxcXFxhyhxcXFxcYcocXFxcXGHKHFxcXFxhxcocXFxhyhyhxcYcnGHFxcXFxcYcXKHFxhycYcXFxcXFxhxcocXGHKHKHFxcXGHKHFxcXFxhyhxcohycYcXKHFxhyhyhxcXGHKHKHFxcYcnGHFxcXFxhyhxcXFxcYcocXFxcXGHKHFxcXFxhyhxcXFxcYcocXFxcXFxhxcXKIcnGHFyhxhycYcocXFxhyhyhxcXFxhyhxcXFxcYcocXKIcnGHKHFxcXGHKHFxcXFxcYcXKHFxcYcocXFxcXFxhyhxcXFxhyhyhxcXGHKHKHFxcYcococXFxhyhyhxcXGHKHKHFxcXGHKHFxcXFxcYcocXFxcYcocXKHGHJxhxcXFxcXGHKHFxcXFxhyhxcohycYcocXFxcYcocXFxcXFxhyhxcXFxhyhyhxcXGHJxhxcXFxcYcocXFxcXFxhyhxcXFxhyhyhxcXGHKHKHFxcYcococXFxcYcocXKHGHKHKHFxcXFxhyhxcXFxcXGHFyhxcYcnGHFxcXFxcYcocXFxcXGHKHFyiHJxhyhxcXFxhyhyhxcXGHKHKHFxcXGHKHFyiHJxhyhxcXFxcYcocXKIcnGHKHFxcXGHKHKHFxcYcnGHFxcXFxcYcXKHFxcYcococXFxcYcocXFxcXFxhyhxcXFxcYcocXL/cnFxhyhxcXFxcYcocXFxcXFxhxcocXFxhyhyhxcXGHKHKHFxcXFxhyhxcXFxcYcocXKIcnGHKHFxcXFxcYcXKHFxhycYcXKHGHJxhyhxcXFxhyhyhxcXGHKHKHFxcXFxhyhxcXFxcYcocXKHGHJxhxcocYcnGHKHFxcXFxhyhxcXFxcXGHFyhxcXGHJxhxcXFxcXGHKHFxcXFxhyhxcocYcnGHFyhxcYcococXFxcXGHKHKHFxhycYcXKHGHJxhyhxcXFxcYcocXFxcXFxhyhxcXFxcXGHKHFxcXGHJxhxcXFxcXGHKHFxcXFxhyhyhxcXGHKHKHFxcXFxhyhxcXFxcXGHKHFxcXFxhyhxcocYcnGHKHFxcXGHKHKHFxcXGHKHFyhxcYcococXFxcXGHKHFyhxhycYcXKHFxhycYcXKHFxhycYcXFxcXFxcYcocXFxcXGHKHFxcXFxcYcococXGHJxhxcocXGHJxhxcocXGHKHKHFxcXFxcYcocXFxcXGHKHKHFxcYcococXFxcXGHKHFyhxhycYcXKHFxcYcococXFxcYcococXFxcXGHKHFxcXFxcYcocXFxcXFxhyhxcXFxcXGHKHFxcXFxcYcocXFxcXFxhyhxcXFxcXGHKHFxcXFxcYcocXFxcXFxhyhxcXFxcXGHKHFxcXFxcYcocXFxcXFxhyhxcohycXGHFyhxcXGHKHKHFxcXFxhyhxcXFxcXFxhxcocXFxhycYcXFyiHJxhyhxcXFxcXGHFyhxcXFxhyhyhxcXFxhyhyhxcXFxcYcocXFy/3JxcYcXKHFxcXGHKHFyhxhycYcocXFxcXFxhyhxcohycXGHFyhxcXGHKHKHFxcXFxhyhyhxcXFxhyhyhxcXFxhyhyhxcXFxcYcococXFxhycYcXFyiHJxhyhyhxcYcnGHKHFxcXFxhyhyhxcXGHJxhxcocXFxhyhyhxcXFxcYcococXFxcYcococXFxcYcnGHFxcv9ycXGHKHFxcXFxcYcocXKHGHJxhyhxcXFxcXGHKHFxcXFxcYcococXFxhycYcXKHFxcYcococXFxcXGHKHKHFxcXGHJxhxcXFxcXFxhyhxcXFxcXGHKHFyhxhycYcocXFxcXFxhyhyhxcXGHJxhxcocXFxhyhyhxcXFxcXGHKHFxcXFxcYcococXFxcYcococXFxcXGHKHKHFxcXGHKHKHFxcXFxcYcocXFxcXFxcYcXKHFxcXGHJxhxcXFxcXFxhyhxcXFxcXFxhxcocXFxcYcnGHFxcXFxcXGHKHFxcv9ycXGHKHFxcXFxcYcococXFxhycYcocXFxcXGHKHKHFxcXFxhyhxcocXFxhyhyhxcXFxcXGHKHFyhxcYcnGHFyhxcXGHJxhxcocXFxhyhyhxcocYcnGHKHFxcXFxcYcocXKHFxhycYcocXFxcXGHKHKHFxcXFxcYcocXFyiHJxhyhxcocYcnGHKHFyhxhycYcocXKHGHJxhyhxcXFxcXFxhyhxcXFxcXFxhxcocXFxcXGHKHKHFxcXFxhyhyhxcXFxhycYcXKHFxcYcnGHFyhxcXGHJxhxcocXFxhycYcXKHFxcYcnGHFyhxcXFxhyhyhxcXFxcXGHKHFxcohycXGHFyhxcXFxhycYcXKHFxhycYcocXFxcXFxcYcocXFxcXFxcYcocXFyiHJxhyhyhxcXFxhyhyhxcXFxcXFxhxcocXFxcXGHKHKHFxcXFxcYcocXFyiHJxcYcXKHFxcXFxhyhyhxcXFxcYcococXFxcXFxhyhxcocXGHJxhyhxcXKIcnGHKHFyhxcYcnGHKHFxcXFxcYcococXFxcXFxhyhxcocXGHJxhyhxcXFxcXFxhyhxcocXGHJxhyhxcXFxcXFxhyhxcXFxcXFxhyhyhxcXFxcYcococXFxcXFxhyhxcocXFxhycYcXKHFxcXGHJxhxcocXFxhycYcXKHFxcXGHJxhxcocXFxcYcococXFxcXFxcYcocXFxcXFxcYcococXFxcXGHJxhxcXKIcnFxhyhxcocYcnFxhyhxcXFxcXFxhyhxcocXFxhycYcXKHFxcXGHJxhxcocXFxcYcococXFy/3JxcYcococXFxcYcnGHKHFxcXFxcYcococXFxcXFxhyhyhxcXFxcYcnGHFyhxcXGHJxhyhxcXFxcXFxhyhxcocXFxhycYcocXFxcXFxhyhyhxcXFxcXFxhyhxcocXGHJxhyhyhxcXFxhycYcXKHFxcXFxhyhyhxcXFxcXGHKHKHFxcXFxcXGHKHFxcocYcnGHKHFyhxcXGHJxhxcocXFxcXGHKHKHFyhxhycYcococXFxcXGHJxhxcocXFxhycYcocXKHGHJxcYcocXFyhxhycYcocXKHFxcYcnGHFyhxcXFxcYcnGHFyhxcXGHJxhyhxcocXGHJxhyhxcocXFxhycYcocXFxcXFxcYcococXFxcXGHJxhxcocXFxcXGHKHKHFyhxhycXGHFyhxcXFxcXFxhyhxcXKHGHJxhyhyhxcXFxcXGHKHKHFxcXFxcXGHKHFyhxcXFxhyhyhyhxcXFxhycYcocXFxcXFxcYcococXFxcXFxcYcococXFxcXFxhyhyhxcXFxcXFxhyhyhxcXFxcXGHKHKHFxcXFxcXGHKHKHFxcv9ycXGHKHKHFxcXFxcYcococXKHGHJxcYcocXKHFxcYcnGHKHFxcXL/cnFxhyhyhxcXFxcXGHKHKHFxcXFxcXGHJxhxcXKHGHJxcYcocXFyhxhycYcococXFxcXFxcYcococXFxcXFxhyhyhxcocXGHJxcYcXKHFxcXFxcYcnGHFyhxcXGHJxhyhyhxcXFxcXGHKHKHFyhxcYcnGHKHKHFxcXFxcYcococXKHFxhycYcococXFxcXFxhycYcXKHFxcXGHJxhyhxcocXFxhycYcocXKHFxcYcnGHKHFyhxcXFxhyhyhyhxcXFxcXGHKHKHFyhxcXGHJxhyhxcXKHGHJxcYcocXFyhxcYcnGHKHKHFxcXFxcYcococXKHFxcYcnGHKHFyhxcXFxhycYcocXFxcXFxcXGHKHKHFxcXFxcXGHKHKHFyhxcYcnFxhxcocXFy/3JxcXGHKHFyhxcXFxhycYcocXKHFxcYcnGHKHKHFxcXFxcYcnGHFyhxcXFxcXGHKHKHFyhxcXGHJxhyhyhxcXFxcXGHKHKHKHFxcXFxcYcococXKHFxcYcnGHKHKHFxcXFxcYcnGHFyhxcXFxcXFxhyhxcocXFxcXFxhycYcXKHFxcXFxhycYcocXKHFxcYcnGHKHKHFxcXFxcXGHKHKHFyhxcYcnFxhyhxcocXFxcXGHJxhyhxcXFxcXFxcYcnGHFyhxcXFxhycYcococXFxcXFxcYcococXKHFxcXGHJxhxcocXFxcXFxcXGHKHKHFxcXFxcXGHJxhxcocXFxcXFxcYcococXFxcXFxcXGHKHKHKHFxcXFxhycYcXKHFyhxhycXGHKHKHFxcocYcnFxhyhxcocXFxcXGHJxhyhxcocXFxcYcnGHKHFyhxcXFxcYcnGHFyhxcXKIcnFxhyhyhxcocXFxhycYcococXFxcXFxcXGHKHKHFxcocYcnFxhyhyhxcXFxcXFxcYcococXKHFxcXGHJxhyhxcocXFxcXGHJxhyhxcocXFxcYcnGHKHKHFxcXFxcXFxhyhyhxcocXFxcYcnGHKHFyhxcXFxcYcnGHKHFyhxcXFxcYcnGHKHFyhxcXFxcYcnGHKHFyhxcXFxcYcnGHKHFyhxcXFxcYcnGHKHFyhxcXFxhycXGHKHFxcocXFxcYcnGHKHFyhxcXFxcYcnGHKHKHFxcXFxcXGHJxhyhxcXKHFxhycXGHKHFyhxcXFxcXFxhyhyhyhxcXFxcXFxhycYcXKHFxcohycXGHJxhxcocXFxcXFxcYcocococXFxcXFxcYcnGHKHFxcocXFxhycYcococXKHFxcYcnFxhyhxcocXFxcXFxcYcocococXFxcXFxcXGHKHKHFyhxcXFxcXGHKHKHKHFxcXFxcXFxcYcococXFyhxcYcnFxhyhyhxcXFy/3JxcXGHJxhxcocXFxcXFxcYcnGHKHFyhxcXFxcYcnGHKHKHFxcXFxcXFxcYcococXKHFxcXFxhycYcocXKHFxcXFxcXFxhyhyhxcocXFxcXGHJxhyhyhxcXKHGHJxcYcnGHFyhxcXFxcXFxcYcnGHFyhxcXFxcXFxcXGHKHKHFyhxcXFxcYcnGHKHKHFxcXFxcXFxcYcnGHFyhxcXKIcnFxcYcococXKHFxcXFxcYcnGHKHFyhxcXFxcXGHJxhyhyhxcXFxcXFxcXGHJxhxcocXFyhxhycXGHKHKHKHFxcXFxcXFxhycYcocXFyhxcXFxhycYcococXKHFxcXFxcYcnGHKHFyhxcXFxcXFxhycYcocXKHFxcXFxcXGHJxhxcococXFxcXFxhycYcococXKHFxcXFxhycYcococXKHFxcXFxhycYcococXKHFxcXFxcYcnGHKHFyhxcXFxcXFxcYcnGHKHFxcocXFxcXGHJxhyhyhxcocXFxcXGHJxhyhyhxcocXFxcXFxhycYcococXKHFxcXFxhycYcococXKHFxcXFxcXGHKHKHKHFyhxcXFxcXGHJxhyhxcocXFxcXFxcXFxhycYcXKHFyhxcXFxhycXGHKHKHFxcocXFxcYcnGHJxhxcocXFyhxcYcnFxhyhyhyhxcXFy/3JxcXFxhyhyhyhxcXFxcXFxcXGHJxhyhxcocXFxcXFxcXGHJxhyhxcocXFxcXFxcXFxhyhyhyhxcocXFxcYcnFxhyhyhyhxcXFxcXFxcXFxhyhyhyhxcXFxcXFxcXFxhycYcXKHFyhxcXFxcXGHJxhyhyhxcocXFxcXFxcYcnGHKHKHFxcocXFxcYcnFxhyhyhxcocXFxcXFxcXGHJxhyhxcocXFxcXFxcXFxcYcocococXFxcocYcnFxcYcocococXFyhxcXGHJxcYcnGHFyhxcocXFxcXGHJxcYcococXKHFxcXFxcXFxhycYcocXKHFyhxcXFxhycXGHKHKHKHFxcXKHGHJxcXGHKHKHKHFyhxcXFxcXGHJxhyhyhyhxcXKHFxcXGHJxhycYcocXKHFxcXFxcXFxhycYcocococXFxcXFxcXFxcYcococococXFxcXFxcXFxhycYcococXKHFxcXFxcXFxhycYcococXKHFxcXFxcXFxhycYcococXKHFxcXFxcXFxhycYcococXKHFxcXFxcXFxcYcnGHKHKHFyhxcXFxcXFxhycYcnGHFyhxcocXFxcXFxcYcnGHKHKHKHFxcXKHFxhycXFxhyhyhyhxcXKHFxcXFxcYcnGHKHKHKHFyhxcXFxcXFxhycYcocococXKHFxcXFxcXGHJxhyhyhyhxcocXFxcXFxcYcnGHKHKHKHFyhxcXFxcXFxcYcnGHKHKHFyhxcXFxcXFxcXFxhycYcococXKHFxcXFxcXFxcYcnGHKHKHKHFxcXKHFxcYcnFxhycYcocXKHFxcocXFxhycXFxhyhyhyhyhxcXFxcXFxcXFxcYcnGHKHKHFyhxcXFxcXFxcXGHJxhyhyhyhxcocXFxcXFxcXGHJxhyhyhyhxcocXFxcXFxcXGHJxhycYcocXKHFxcXFxcXFxcXFxhycYcococXKHFxcXFxcXFxcXGHJxhyhyhyhxcocXFxcXFxcXGHJxhyhyhyhxcocXFxcXFxcXFxcYcnGHKHKHKHFxcocXFxcXFxhycXGHKHKHKHFyhxcXFxcXFxcXFxhycYcocococXKHFxcXFxcXFxcYcnGHJxhyhxcocXFxcocXGHJxcXGHJxhyhyhxcocXFxcocXGHJxcXGHJxhyhyhxcocXFxcXFxcXFxcXGHJxhyhyhyhxcocXFxcXFxcXFxcYcnGHKHKHKHFyhxcXFxcXFxcXFxcYcnGHKHKHFyhxcocXFxcXFxcYcnFxhyhyhyhyhxcXKHFxcXFxcXGHJxcYcococococXFyhxcXFxcXFxhycXGHKHKHKHKHFxcocXFxcXFxcYcnFxhyhyhyhyhxcXKHFxcXFxcXFxhycYcnGHKHKHFyhxcXFyhxcXGHJxcXGHJxhyhyhxcocXFyhxcXFxcXFxhycXGHKHKHKHKHFxcocXFxcXFxcXFxhycYcnGHKHFyhxcocXFxcXFxcXFxcXGHJxhycYcocXKHFyhxcXFxcXFxcXFxhycYcnGHKHKHFyhxcXFxcocXGHJxcXGHJxhyhyhyhyhxcXKHFxcXFxcXFxhycYcnGHKHKHKHFyhxcXFxcXFxcXFxcXGHJxhycYcocXKHFyhxcXFxcXFxcXFxcXGHJxhyhyhyhyhxcXKHFxcXFxcXFxcXGHJxhycYcococXKHFxcocXFxcXFxcXGHJxcYcocnGHFyhyhxcXKHFxcXFxcXFxcYcnFxhyhycYcXKHKHFxcocXFxcXFxcXGHJxcYcnGHKHKHKHFyhxcXKHFxcXFxcXGHJxcYcnGHKHKHKHFyhxcXKHFxcXFxcXFxhycXGHJxhyhyhyhxcocXFyhxcXFxcXFxcYcnFxhycYcocococXKHFxcocXFxcXFxcXFxhycXGHKHJxhyhxcocXKHFxcXFyhxcYcnFxcXGHJxhyhyhyhyhxcocXFyhxcXFxcXFxcYcnFxhycYcnGHFyhyhxcocXFxcocXFxcXGHJxcXGHJxhycYcocXKHKHFxcocXFxcXFxcXFxcXGHJxcYcocnGHKHFyhxcocXFyhxcXFxcXFxcYcnFxhycYcnGHKHFyhyhxcXKHFxcXFxcXFxcXFxcYcnFxhyhyhyhyhyhxcocXFxcocXFxcXFxcYcnFxcYcnGHKHKHKHKHFyhxcXKHFxcXFxcXFxcXFxhycXGHJxhyhyhyhxcocXKHFxcXKHFxcXFxcYcnFxcYcnGHJxhyhyhxcococXFyhxcXFxcXFxcXFxcXGHJxcYcnGHKHKHKHKHFyhxcXFyhxcXFxcXFxcXFxhycXGHJxhycYcococXKHFyhxcXKHFxcXFxcXFxcXFxhycXGHJxhycYcococXKHFyhxcXKHFxcXFxcXFxcXFxhycXGHJxhycYcocococXKHFxcocXFxcXKHFxcYcnFxcXGHJxcYcnGHKHKHKHKHFyhxcXKHFxcXFxcXFxcXFxcXFxcYcnGHJxhycYcococXKHFyhxcocXFxcXFxcXFxcXFxcXFxcYcnGHJxhycYcococXKHKHFxcocXFxcXKHFxcXFxhycXFxcYcnFxhyhycYcocococXKHFyhxcXFyhxcXFxcXFxcXFxhycXFxhycYcnGHKHKHKHKHFyhxcocXFyhxcXFxcXFxcXFxcXFxcYcnFxhycYcnGHKHKHKHFyhyhxcXKHFxcXKHFxcXFxcXFxcYcnFxcXGHJxhycYcocococococXKHFyhxcXFyhxcXFxcXFxcXFxcYcnFxcYcnFxhyhycYcocococXKHKHFxcocXFxcocXFxcXFxcXFxcYcnFxcXGHJxhycYcnGHKHKHKHFyhxcocXKHFxcXKHFxcXFxcXFxcXFxcXGHJxcXGHJxhycYcnGHKHKHKHFyhxcocXKHFxcocXFxcXFxcXFxcXFxcXFxcYcnFxcYcnGHJxhyhyhyhyhyhyhxcocXKHFxcXKHFxcXFxcXFxcXFxcXFxcXGHJxcXGHJxhycYcocnGHKHKHFyhyhxcocXFyhxcXFyhxcXFxcXFxcXFxcXFxcYcnFxcYcnFxhycYcnGHKHKHKHKHFyhyhxcocXFyhxcXFyhxcXFxcXFxcXFxcXFxcXGHJxcXGHJxcYcnGHJxhyhyhyhyhyhyhxcocXKHFxcocXFxcocXFxcXFxcXFxcXFxcXFxhycXFxcYcnFxhycYcnGHKHKHKHKHKHKHFyhyhxcXKHFyhxcXFxcocXFxcXFxcXFxcXFxcXFxhycXFxcYcnFxhycYcnGHJxhyhyhyhyhyhxcococXKHFxcocXFyhxcXFxcocXFxcXFxcXFxcXFxcYcnFxcXGHJxcXGHJxhycYcnGHKHJxhyhyhyhxcococXKHFyhxcocXFxcocXFxcXKHFxcXFxcXFxcXFxcXFxcYcnFxcXFxhycXGHJxhycXGHKHJxhyhyhyhyhyhyhyhxcocXKHFyhxcocXFyhxcXFxcocXFxcXFxcXFxcXFxcXFxcXFxcXGHJxcXFxhycXGHJxcYcnGHJxhyhycYcocococococococXKHFyhxcocXKHFxcocXFxcocXFxcXFyhxcXFxcXFxcXFxcXFxcXFxcYcnFxcXFxhycXFxhycXGHJxhycYcnGHKHJxhyhyhycYcocXKHKHKHKHFyhxcocXKHFyhxcXKHFxcocXFxcXKHFxcXFxcXFxcocXFxcXFxcXFxhycXFxcXFxcXGHJxcXFxhycXFxhycXGHJxhycYcnGHJxhyhycYcococnGHKHKHFyhyhyhyhxcocXKHKHFyhxcXKHFyhxcXKHFxcXKHFxcXKHFxcXFxcXFyhxcXFxcXFxcXFxcXFxcXFxcXFxcXGHJxcXFxcXFxhycXFxcYcnFxcYcnFxhycXGHJxhycYcnGHJxhycYcocnGHKHKHJxhyhyhyhyhyhyhyhxcocococXKHKHFyhxcocXKHFyhxcocXFyhxcXKHFxcocXFyhxcXFxcocXFxcXKHFxcXFxcXFyhxcXFxcXFxcXFxcXFxcXFxcXFxcXFxcXFxcXFxcXFxcXFxcXGHJxcXFxcXFxhycXFxcYcnFxcXGHJxcXGHJxcXGHJxcYcnFxhycXGHJxcYcnGHJxhycYcnGHJxhycYcnGHJxhyhycYcocnGHKHJxhyhyhycYcococococococococococococococococococXKHKHKHKHFyhyhyhxcococXKHKHFyhyhxcocXKHKHFyhxcocXKHFyhxcococXKHFyhxcXKHFyhxcocXKHFyhxcocXFyhxcocXFyhxcocXFyhxcocXFyhxcocXFyhxcXKHFyhxcXKHFxcocXFyhxcocXFyhxcXKHFxcocXFyhxcXKHFyhxcXKHFxcocXFyhxcXKHFxcocXFyhxcocXFyhxcXKHFxcocXKHFxcocXKHFxcocXFyhxcocXKHFxcocXKHFxcocXKHFyhxcocXKHFyhxcXKHFyhyhxcocXKHFyhxcocXKHKHFyhxcococXKHFyhyhxcocococXKHKHKHFyhyhyhyhxcocococococococococococococococnGHKHKHKHJxhyhycYcocnGHKHJxhycYcocnGHJxhycYcnFxhycYcnGHJxcYcnFxhycXGHJxcXGHJxcYcnFxcXGHJxcXFxhycXFxcXFxhycXFxcXFxcXFxcYcnFxcXFxcXFxcXFxcXFxcXFxcXFxcXKHFxcXFxcXFxcXKHFxcXFxcXKHFxcXKHFxcXKHFxcXKHFxcocXFyhxcocXKHFyhxcocXKHKHFyhyhxcocococococococococococnGHKHJxhyhycYcnGHJxhycXGHJxcYcnFxhycXFxhycXFxcYcnFxcXFxcXGHJxcXFxcXFxcXFxcXFxcXFxcXFxcocXFxcXFxcXKHFxcXFyhxcXKHFxcXKHFyhxcocXKHFyhxcococXKHKHKHKHKHKHKHKHJxhyhycYcocnGHJxcYcnGHJxcYcnFxcYcnFxcXFxhycXFxcXFxcXFxcXFxcXFxcXFxcXFxcXFyhxcXFxcocXFxcocXFyhxcXKHFyhxcococXKHKHFyhyhyhycYcococnGHKHJxhycXGHJxhycXFxhycXFxcYcnFxcXFxcXFxcXFxcXFxcXFxcXFxcXFxcocXFxcXKHFxcocXFyhxcocXKHKHFyhyhyhyhyhyhycYcocnGHJxhycYcnFxhycXFxhycXFxcXFxcXGHJxcXFxcXKHFxcXFxcXFxcocXFxcocXFyhxcocXKHFyhyhyhyhyhyhyhyhycYcnGHJxhycXGHJxcXGHJxcXFxcXFxcXGHJyhxcXFxcXFxcXFyhxcXFyhxcXKHFyhxcocXKHKHKHKHKHKHJxhyhycYcnFxhycXFxhycXFxcXGHJxcXFxcXFxcXKHFxcXFxcXKHFxcocXFyhxcocXKHKHKHKHKHKHKHJxhycYcnFxhycXFxhycXFxcXFxcXFxcXFxcXFxcXFxcXKHFxcXKHFyhxcocXKHKHFyhyhycYcocnGHJxhycXGHJxcXGHJxcXFxcXFxcXFxcXFxcXKHFxcXFyhxcXKHFyhyhxcococococnGHKHJxhycXGHJxcXFxhycXFxcXFxcXFxcXFxcocXFxcXKHFyhxcocXKHKHFyhycYcocnGHJxhycYcnFxcXGHJxcXFxcXFxcXFxcXKHFxcXFyhxcocXKHFyhyhxcnGHKHKHJxhycXGHJxcYcnFxcXFxcXFxcXFxcXFxcXKHFxcXKHFyhxcococXKHKHJxhyhycXGHJxcYcnFxcXFxcXGHJyhxcXFxcXFxcocXFyhxcococXKHKHKHJxhycYcnFxhycXFxhycXFxcXFxcXFxcocXFxcXKHFyhxcocXKHKHKHJxhyhycYcnFxcYcnFxcXFxcXFxcXFxcXFxcocXFyhxcXKHKHFyhyhycYcnGHJxhycXGHJxcXFxcXFxcXFxcXFxcocXFyhxcXKHKHFyhyhycYcocnFxhycXFxhycXFxcXFxcXFxcXKHFxcXKHFyhxcocococococnGHJxcYcnFxcXFxcYcnKHFxcXFxcXKHFxcocXKHKHKHKHKHJxhycXGHJxcXFxcXFxcXFxcXFxcXFxcocXKHFyhxcococnGHKHJxcYcnFxcXGHJxcXFxcXKHFxcXFyhxcXKHKHFyhyhycYcnGHJxcYcnFxcXFxcXFxcXFxcXKHFxcXKHFyhyhyhyhycYcnGHJxcXGHJxcXFxcXFxcXFyhxcXKHFyhxcococococnGHJxcXGHJxcXFxcXFxcXFxcocXFxcocXKHKHKHKHJxhycYcnFxcXGHJxcXFxcXKHFxcXKHFxcocococococnGHJxcYcnFxcXFxcXFxcXFxcocXFyhxcococococnGHJxhycXFxcXFxcXFxcXFxcXFyhxcXKHKHFyhycYcocnFxhycXFxcXFxcXFxcXFxcocXFyhxcocococnGHJxhycXFxcXGHJxcocXFxcXFyhxcocXKHKHJxhyhycXFxhycXFxcXFxcXFxcocXFyhxcococococnGHJxcXGHJxcXFxcXFxcocXFxcocXKHKHKHJxhycYcnFxcXGHJxcXKHFxcXFyhxcocXKHKHJxhycYcnFxcYcnFxcXFyhxcXFxcocXKHKHKHKHJxcYcnFxcYcnFxcXKHFxcXFyhxcococococnGHJxcYcnFxcXFxcXFxcocXFyhxcocococnGHJxhycXFxcXFxcXFxcXFyhxcXKHKHKHKHJxhycXGHJxcXFxcXFxcXKHFxcocXKHKHKHJxhycXFxhycXFxcXFyhxcXFyhxcocococnGHJxhycXFxcXFxcXFxcXKHFxcococococnGHJxcYcnFxcXFxcXKHFxcXKHFyhyhycYcnGHJxcXFxcXFxcXFxcXFyhxcocXKHJxhycYcnFxcXFxhzhxcXFxcXKHFyhyhyhycYcnFxhycXFxcXFxcocXFxcococXJxhyhycXGHJxcXFxcXFxcXKHFxcococXJxhycYcnFxcYcnFxcXKHFxcXKHFyhyhyhycYcnFxcXGHJxcocXFxcXKHFyhyhyhycYcnFxcXFxcXFxcXFxcXKHFyhyhyhyhycXGHJxcXFxcXFxcocXFyhxcococnGHJxcXGHJxcXFxcocXFxcococXJxhyhycXFxcYcnFxcocXFxcocXKHKHKHJxhycXFxcXFxcXFxcXFyhxcocococnGHJxcXGHJxcXKHFxcXKHFyhyhyhycYcnFxcXFxcXFxcXFyhxcocXKHJxhycXGHJxcXFxcXFxcocXKHFyhyhycYcnFxcXFxcXFxcXFxcXKHFyhyhycYcnFxcYcnFxcXKHFxcXKHKHKHKHJxhycXFxcXFxcXFxcocXKHFyhycYcnGHJxcXFxcXFxcocXFyhyhyhyhycXFxhycXFxcocXFxcococXJxhycYcnFxcXFxcXFxcXKHFyhyhyhycYcnFxcXFxcXFxcXKHFyhxcocnGHJxcXGHJxcXKHFxcXKHFyhyhycXGHJxcXFxcXFxcXFyhxcocococnFxhycXFxcXFxcocXFyhyhyhycYcnFxcXFxcXFxcXFyhxcococnGHJxcXFxcXFxcXFxcXKHKHFycYcnGHJxcXFxcXFxcocXFyhyhyhycXGHJxcXFxcXFyhxcXKHKHKHJxcYcnFxcXFxcXFyhxcocococnGHJxcXFxcXFxcXKHFyhyhyhycXGHJxcXFxcXFyhxcocXKHJxhycXFxcXFxcXFxcXFyhyhyhyhycXFxhycXFyhxcXKHFyhyhycYcnFxcXFxcXFxcocXKHKHKHJxcYcnFxcXFxcocXFyhyhycYcnFxhycXFxcocXFyhxcocnGHJxcXFxcXFxcXFxcocXKHKHJxhycXFxcXFxcXFyhxcococnGHJxcXFxcXFxcXFxcocococnGHJxcXFxcXFxcXFyhyhxcnGHJxcYcnFxcXKHFxcocXJxhyhycXFxcXFxcXFxcocXKHKHJxhycXFxcXFxcXFyhxcococnGHJxcXFxcXFxcocXFyhycYcnGHJxcXFxcXFyhxcocococnFxhycXFxcocXFyhyhyhycYcnFxcXFxcXFyhxcococnGHJxcXFxcXFxcXKHFyhycYcnFxhycXFxcocXFyhyhyhycXFxhycXFyhxcXKHKHKHJxhycXFxcXFyhxcXKHKHJxhycXFxcXFxcXFyhxcococnFxhycXFxcXKHFxcococnGHJxcXFxcXFxcXKHFyhyhycXFxhycXFyhxcXKHKHKHJxhycXFxcXFyhxcocococnFxhycXFyhxcXKHFyhycYcnFxcXFxcXFyhxcococnGHJxcXFxcXFyhxcocococnFxcXFxcXFxcXKHKHKHJxhycXFxcXFxcocXKHKHJxcYcnFxcXFyhxcXKHKHJxcYcnFxcXFyhxcXKHKHJxhycXFxcXFxcocXKHKHJxhycXFxcXFxcocXKHKHJxhycXFxcXFyhxcXKHJxhycXGHJxcocXFxcococnGHJxcXFxcXFxcococococnFxcXFxcXFyhxcococnGHJxcXFxcocXFyhyhycYcnFxcXFxcocXFyhycYcnFxcXFxcXFxcXKHKHKHJxcXFxcXFxcXFyhyhyhycXFxcXFxcXFxcocXJxhycYcnFxcXFyhxcocococnFxcXFxcXFyhxcococnFxcYcnKHFxcXKHKHJxhycXFxcXFxcocXKHJxhycXFxcXFxcXFyhyhyhycXFxcXFxcXFxcocococnFxcXFxcXFxcocXKHJxcYcnFxcXFyhxcococnGHJxcXFxcXKHFyhyhycYcnFxcXFyhxcococnGHJxcXFxcXKHFyhyhycXGHJxcXKHFxcococnFxhycXFyhxcXKHKHJxhycXFxcXFyhxcococnFxcYc4cXFxcocococnFxcXFxcXFxcococnGHJxcXFxcXFyhxcocnGHJxcXFxcXFyhxcocnGHJxcXFxcXKHFyhyhycYcnFxcXKHFxcococnFxcXFxcXFxcXKHKHJxhycXFxcXFyhxcococnFxcXFxcXFxcocococnFxcXFxcXFxcococnGHJxcXFxcXKHFyhyhycXFxcXFxcXFyhyhycYcnFxcXFxcXKHKHKHJxcXFxcXFxcXKHKHKHJxcXFxcXFxcocococnFxcXFxcXFyhxcocnFxhycXFyhxcXKHKHJxcXFxcXFxcXKHFycYcnFxcXFxcXFxcococnFxcYcnKHFxcococnGHJxcXFxcocXKHKHJxcXFxcXFxcocXKHJxcYcnFxcocXFyhycYcnFxcXFxcXKHKHKHJxcXFxcXFxcXKHKHJxcYcnFyhxcXKHKHJxhycXFyhxcXKHKHJxcXGHOHFxcXKHJxhycXFxcXFxcocXJxhycXFxcXFxcXFyhyhycXFxcXFxcXFyhxcnGHJxcXFxcXFyhyhyhycXFxcXFxcXKHKHJxhycXFxcXKHFyhyhycXFxcXFxcocXKHJxhycXFxcocXFyhycXGHJxcXFyhxcocnGHJxcXFxcXFyhyhycYcnFxcXFyhxcocnGHJxcXFxcocXKHJxhycXFxcXFyhxcnGHJxcXFxcXFxcocXJxhycXFxcXFyhxcocnFxhycXKHFxcococnFxcXFxcXFyhxcnGHJxcXFxcXFyhyhycYcnFxcXFyhxcocnFxcYcnKHFxcococnFxcXFxcXFyhyhycYcnFxcXKHFyhycYcnFxcXFxcocococnFxcXFxcXKHFycYcnFxcXFxcXKHKHJxhycXFxcocXKHKHJxcXFxcXFyhxcnGHJxcXFxcXFyhyhycYcnFxcXKHFyhycYcnFxcXFyhxcocnGHJxcXFyhxcocnGHJxcXFxcocXKHJxhycXFxcocXKHJxhycXFxcXKHFyhycXGHJyhxcXKHKHJxcYcnKHFxcocnGHJxcXFxcocXKHJxcYcnKHFxcococnFxcXFxcXFyhyhycYcnFxcocXKHKHJxcXFxcXFyhyhycYcnFxcocXKHKHJxcXFxcXFxcococnFxcXFxcXFyhycYcnFxcXFxcocXJxhycXFxcXFyhxcnGHJxcXFxcXKHFycYcnFxcXFxcocXJxhycXFxcXFyhxcnGHJxcXFxcXKHKHKHJxcXFxcocXKHJxcXFxcXFxcXKHKHJxcXFxcXKHFyhycXFxcXFxcXKHKHJxcXFxcXFxcococnFxcXFxcXFyhycYcnFxcXFyhxcnGHJxcXFxcXFyhyhycXFxcXFxcocXJxhycXFxcXKHKHKHJxcXFxcXKHKHKHJxcXFxcocXJxhycXFxcXFxcocnGHJxcXFxcXKHKHJxcXFxcXFxcococnFxcXFxcXKHFycXGHJxcocXFycYcnFxcXFxcXKHKHJxcXFxcXFxcococnFxcXFxcocococnFxcXFyhyhyhycXFxcXFyhyhycXFxcXFxcXKHKHJxcXFxcXFyhyhycXFxcXFxcococnFxcXFxcXKHKHJxhycXKHFyhyhycXFxcXFyhxcnGHJxcXFyhxcocnFxhzhxcXFycYcnFxcXFxcXKHKHJxcXFxcXFyhyhycXFxcXFxcococnFxcXFxcXKHKHJxcXFxcXFyhyhycXFxcXFxcococnFxcXFxcocXJxhycXFxcocXKHJxcYc4cXFyhyhycXFxcXFyhyhycXGHOHFxcocnGHJxcXFyhyhyhycXFxcXKHKHJxhycXFyhxcocnFxcXFxcXFyhycYcnFxcocXKHJxhycXFyhxcocnFxcXFxcXFyhyhycXFxcXKHFycYcnFxcXFyhxcnGHJxcXFyhxcnGHJxcXFxcXKHJxhycXFxcXKHKHJxcXFxcXFxcocnFxcXFxcXFyhyhycXFxcXKHFycYcnFxcXFyhyhycYcnKHFxcocnFxhzhxcXKHKHJxcXFxcocXJxhycXFxcocXJxhycXFxcXKHKHJxhycXKHFyhycYcnFyhxcococnFxcXFyhyhycXGHOHFxcocnFxcXFxcXFyhycYcnFyhxcXJxhycXFxcXFyhycYcnFxcXKHKHKHJxcXFyhxcnGHJxcXFyhxcocnFxcXFxcocXJxcYcnKHFxcocnFxcXFxcXKHKHJxcXFxcocXJxhycXFxcocococnFxcXKHKHKHJxcXFyhyhyhycXFxcocXJxhycXFxcocXJxhycXFxcocXKHJxcXFxcXKHKHJxcXFxcXKHKHJxcXFxcXKHKHJxcXFxcXKHKHJxcXFxcocXJxhycXFyhxcocnFxcXFxcXKHKHJxcXFxcococnFxcXFxcXKHJxhycXKHFyhycYcnFyhxcocnGHJyhxcXKHJxcXFxcXFyhycYcnFyhxcococnFxcXKHKHJxhycXKHFyhycXFxcXFxcocnGHJxcocXKHJxhycXKHFyhycXFxcXFxcocnGHJxcocXKHJxcYc4cXFycYcnFxcXFyhyhycXFxcXFyhyhycXFxcXKHKHJxcXFxcXFyhycXFxcXFxcocnGHJxcocXKHJxhycocXFycYcnFxcXFyhyhycXFxcXKHKHJxcXFxcXFyhycXFxcXFxcocnGHJxcocXKHJxcXFxcXFyhycXFxcXFxcXJxhycXFxcXKHKHJxcXFxcococnFxcXFxcococnFxcXFyhyhycXFxcXKHKHJxcXFxcXKHKHJxcXFxcococnFxcXFyhyhycXFxcXFyhycXGHOHFxcocnFxcXFxcXKHJxcXFxcXFyhycXFxcXFxcococnFxcXKHKHJxcXFxcXFyhycXFxcXFyhyhycXFxcXKHKHJxcXFxcXKHJxcXFxcXFyhycYcnFyhxcocnFxcXFxcocnGHJxcocXKHJxcXFxcXKHKHJxcXFxcocnGHJxcXKHKHJxcXFxcXFyhycXFxcXFxcnGHJxcXFxcococnFxcXKHFycYcnFxcococnFxcXFxcXKHJxcXFxcXKHKHJxcXFyhxcnFxcXFxcXFyhycXFxcXFyhycXFxcXFxcococnFxcXKHKHJxcXFxcococnFxcXFyhyhycXFxcXKHKHJxcXFyhyhycXFxcXFxcnGHJxcXFyhyhycXFxcXKHKHJxcXFxcococnFxcXKHFycXFxcXFxcXJxhycXFyhxcocnFxcXKHFycYcnFyhxcocnFxcXFxcocnFxcXFxcXKHJxcXFxcXKHKHJxcXFyhyhycXFxcXKHKHJxcXFxcocnGHJxcocXJxhycXFyhxcnGHJxcocXKHJxcXFxcococnFxcXFyhyhycXFxcococnFxcXFyhycYcnFyhxcocnFxcXFyhyhycXFxcococnFxcXFxcocnFxcXFxcocnFxhzhxcocnFxcXFxcXJxhycXFyhxcnGHJxcocXKHJxcXFxcocnGHJxcocXKHJxcXFyhxcnFxcXFxcXKHJxhzhxcXKHJxcXFxcococnFxcXKHKHJxcXFxcocnGHJxcocXJxcYcnKHFycYcnFxcocXJxcXFxcXFyhycXFxcXFxcnGHJxcXKHKHJxcXFxcXKHJxcXFxcXKHJxcXFxcXFycYcnFxcocXJxhycocXKHJxhzhxcXJxhycXFyhyhycXFxcXKHKHJxcXFyhycYcnFyhxcocnFxcXKHKHJxcXFxcocnGHJyhxcocnFxcXFxcnGHJxcXFyhyhycXFxcococnFxcXFyhycXFxcXFyhycYcnKHFyhycXFxcXKHJxhycocXKHJxcXFxcXJxhycXFxcococnFxcocXJxhycXKHFycXGHOHFyhycXFxcXFyhycXFxcXFyhycXFxcXFyhycYc4cXFycXGHOHFxcnFxhycocXJxhycXKHFycYcnFyhxcnFxhzhxcocnFxcXFxcocnFxcXFxcocnFxcXFyhyhycXFyhxcnFxcXFxcXKHJxcXFxcocnFxcXFxcXJxhycXFyhyhycXFxcXKHJxcXFxcXKHJxcXFxcXJxhycXFxcocnGHJxcococnFxcXFyhycXFxcXFxcnGHJxcocXJxhycXKHFycXFxcXFxcocnFxcXFyhycXFxcXFyhycXFxcXFyhycXFxcXFyhycXFxcXKHJxcXFxcXKHJxcXFxcXKHJxcXFxcXKHJxcXFyhxcnFxcXFxcocnFxcXFxcnGHJxcXFyhycXFxcXFyhycXFxcXFyhycXFxcXKHJxcXFxcXFycYcnKHFyhycXFxcXKHKHJxcocXJxhycocXKHJxcXFxcocnFxcXFxcocnFxcXFyhycYcnKHFycYcnKHFyhycXFxcXKHJxcXFxcXKHJxcXFxcocnFxcXFxcocnFxcXFyhycXFxcXFyhycXFxcXFycYcnFyhxcnGHJyhxcocnFxcXKHKHJxcXFyhycXFxcXFyhycXFxcXKHKHJxcocXJxcXFxcXFycYcnFyhxcnFxcXFxcXJxhycXKHFycXFxcXFyhycXFxcXFycYcnFxcococnFxcococnFxcXKHKHJxcXKHKHJxcXKHFycXFxcXFyhycXFxcXKHJxcXFxcXJxhycXFyhyhycXFyhyhycXFxcocnGHJyhxcnGHJyhxcocnFxcocXJxcXFxcXKHJxcXFxcocnFxcXFxcocnFxcXKHJxhycocXJxhycXKHKHJxcXFyhycXFxcXFyhycXFxcXKHJxcXFxcXJxhycXKHFycXFxcXFyhycXFxcXKHJxcXFxcocnFxcXFxcnGHJxcocXJxcXFxcXKHJxcXFxcocnFxcXFyhycXFxcXKHJxhzhxcocnFxcXKHKHJxcocXJxcXFxcXFycXFxcXFxcnGHJyhxcocnFxcocXJxcXFxcocnGHOHFyhycXFxcXJxhycXFyhycYcnKHFycXFxcXFyhycXFxcXKHJxcXFxcocnFxcXFxcnFxhzhxcocnFxcococnFxcXKHJxcXFxcXJxhycocXKHJxcXFyhycXFxcXFycYcnFyhyhycXFxcocnFxcXFxcocnFxcocXJxcXFxcocnGHOHFyhycXFxcocnFxcXFyhycXFxcXFycYcnFyhyhycXFyhyhycXFxcocnFxcXFyhycXFxcococnFxcococnFyhxcnFxcXFxcocnFxcXKHKHJxcococnFxcXKHJxcXFxcXJxhycocXKHJxcXKHJxhycocXJxcXFxcXKHJxcXFyhyhycXKHKHJxcXFyhycXFxcXKHJxcXFxcocnFxcXFycYcnFyhxcnFxcXFxcnFxhzhxcnGHJyhxcnGHOHFyhycXFxcXJxhycXKHKHJxcXKHKHJxcXKHKHJxcocXJxcXFxcXJxcYc4cXJxhycocXJxcXFxcXKHJxcXFyhycXFxcXKHJxcXFxcnGHJxcocXJxcXFxcocnFxcXFyhycXFxcococnKHFyhycXFyhyhycXKHFycXFxcXKHJxcXFxcXJxcXFxcXKHJxcXFyhycXFxcXKHJxcXFyhycXFxcXFycYcnKHFycXFxcXFyhycXFyhyhycXFyhycXFxcXFyhycXFyhyhycXKHKHJxcXFyhycXFxcXJxhycXKHKHJxcXFycYcnFxcocnFxcXFyhycXFxcXJxhycocXKHJxcocXJxcXFxcXJxcXFxcXKHJxcXFyhycXFxcXKHJxcXFyhycXFxcXKHJxcXFxcnFxcXFxcXJxcXFxcXJxhycocXJxcXFxcXKHJxcXKHJxhzhxcocnFxcocnGHOHFyhycXFyhycXFxcXFycYcnKHFycXFxcXKHJxcXFxcocnFxcococnFyhxcnFxcXFyhycXFxcocnFxcXFycYcnFyhyhycXFyhycXFxcXKHJxcXFyhycXFxcXKHJxcXFyhycXFxcXJxhycocXJxcXFxcXJxhzhxcocnFxcXKHJxcXFyhycXFxcXKHJxcXFyhycXFxcocnFxcXFyhycXFyhyhycXFyhycXFxcXKHJxcXKHKHJxcXKHJxcXFxcnGHJxcocnGHOHFyhycXFyhycXFxcXKHJxcXFyhycXFxcocnFxcXFyhycXFxcocnFxcXKHJxcXFyhycXFxcXFycXFxcXKHJxcXFyhycXFxcXJxhycXKHJxcXFxcocnFxcXKHJxcXFxcnGHJyhxcnFxcXFyhycXFxcocnFxcXKHJxcXFxcnGHJyhxcnFxcXFyhycXFxcnGHJxcXKHJxcXFyhycXFxcXKHJxcXKHJxcXFxcXJxcXFxcocnFxcXFycXFxcXFycYcnKHFycXFxcXJxhycocXJxcXFxcocnFxcXKHJxcXFyhycXFxcXJxcXFxcXKHJxcXKHJxcXFxcocnFxcocnFxcXFyhycXFxcocnFxcXJxhycXKHKHJxcocXJxcXFyhycXFxcocnFxcXFycYc4cXKHJxcXKHJxcXFxcocnFxcocnFxcXFyhycXFyhycXFxcXKHJxcXKHKHJyhxcnFxcXFyhycXFxcnGHJxcocnFxcXFxcnFxcXFyhycXFyhyhycXKHJxcXFxcXJxcXFxcocnFxcococnKHFycXFxcXKHJxcXKHKHJyhxcnFxcXFyhycXFyhycXFxcXKHJxcXKHJxcXFxcnGHJyhyhycXFyhycXFxcXJxcXFxcXJxhzhxcnGHOHFycYc4cXJxcXFxcXJxcXFxcocnFxcXJxhycocXJxcXFxcnGHJyhyhycXFyhycXFxcocnFxcXKHJxcXFyhycXFxcocnFxcocnFxcXFyhycXFyhycXFxcXJxcXFxcXJxcXFxcXJxcXFxcocnFxcXJxhycocXJxcXFyhycXFxcXJxcXFxcXJxcXFxcXJxcXFxcnGHJyhxcnFxcXKHJxcXFxcnFxcXFyhycXFxcnGHJyhxcnFxcXKHJxcXFyhycXFxcocnFxcocnFxcXFyhycXFyhycXFxcocnFxcocnFxcXFyhycXFyhycXFxcocnFxcocnFxcXFyhycXFyhycXFxcocnFxcXJxhycococnFxcocnFxcXKHJxcXKHJxcXFxcnGHJyhycYc4cXJxcXFxcnGHJyhyhycXKHJxcXFxcocnFxcocnFxcXKHJxcXKHJxcXFxcocnFyhyhycocXJxcXFxcnFxcXFxcnFxcXFyhycXFyhycXFxcocnFxcXJxcXFxcXKHJxcocnGHOHFycXFxcocnFxcXKHJxcXKHJxcXFxcnFxcXFyhycXFyhycXFxcocnFxcocnFxcXFycYc4cXJxcXFxcnFxcXFxcnFxcXFyhycXFyhycXFxcnGHJyhxcnFxcXJxhycXKHJxcXFyhycXFxcocnFyhxcnFxcococnKHKHJxcococnKHFycXFxcocnFxcocnFxcXFycXFxcXKHJxcXKHJxcXFyhycXKHFycXFyhyhycococnFyhycXFxcXKHJxcocnFxcXFyhycXKHKHJyhyhycXKHKHJyhxcnFxcXJxhycXKHJxcXFyhycXFyhycXFxcocnFxcocnFxcXJxhycococnFyhycXFxcXJxcXFxcXJxcXFyhycXFxcnFxcXFxcnFxcXFyhycXKHKHJyhyhycXKHJxcXFxcocnFyhycXFxcXJxcXFxcnGHJyhycXFxcXKHJxcocnFxcXFycXFxcXFycXFxcocnFxcocnFxcXKHJxcXKHJxcXFycYc4cXJxcXFxcocnFyhycXFxcXJxcXFxcocnFxcnGHJyhxcnFxcocnFxcXFycXFxcXKHJxcocnFxcXFycXFxcXKHJxcocnFxcXFycXFxcXKHJxcococnKHKHJxcocnFxcXKHJxcXKHJxcXKHJxcXFxcnFxcXKHJxcXFycYc4cXJxcXFxcnFxcXFycYc4cXJxcXFyhycXFxcnFxcXFyhycXFycYcnKHKHJxcocnFxcXKHJxcXKHJxcXKHJxcXFycYcnKHJxcXFxcnFxcXFyhycXKHJxcXFxcnFxcXFycXFxcXKHJxcocnFxcXFycXFxcXJxcXFxcocnFyhycXFxcXJxcXFxcnFxcXFyhycXKHJxcXFyhycXFyhycXFyhycXFxcocnFyhycXFxcXJxcXFxcnFxcXFycYc4cXJxcXFyhycXKHKHJyhyhycXKHJxcXFycYc4cXJxcXFyhycXFyhycXFxcnFxcXFyhycXKHJxcXFyhycXFyhycXFyhycXFyhycXFxcnGHOHFycXFxcocnFxcnGHJyhyhycocXJxcXKHJxcXFycYc4cXJxcXFyhycXFycYcnKHKHJyhyhycXKHJxcXKHJxcXFyhycXKHJxcXFyhycXFyhycXFycYcnKHKHJyhxcnFxcocnFxcXJxcXFxcocnFyhycXFxcocnFyhyhzhxcnFxcXFycXFxcocnFxcocnFxcocnFxcXJxcXFxcnFxcXFyhycXKHJxcXFycXFxcXFycXFxcnFxcXFxcnFxcXJxhycocnFxcXKHJxcXKHJxcococ4cXJxcXFxcnFxcXFycXFxcocnFxcocnFxcocnFxcocnFxcocnFxcocnFxcocnFxcocnFxcocnFxcXJxcXFxcnFxcXFycXFxcXJxcXFxcnFxcXFyhycococnKHKHJyhyhycococnKHKHJyhyhycococnKHKHOHFycXFxcXJxcXFxcnFxcXKHJxcXJxhycocnFxcXFycXFxcocnFyhycXFxcocnFyhycXFxcocnKHFycXFyhycXFxcnFxcXFyhycocXJxcXKHJxcXKHJxcococnKHJxcXFxcnFxcXKHJxcocnFxcXKHJxcocnFxcXJxcXFxcocnKHKHJyhyhycococnKHJxcXFxcnFxcXJxhzhxcnFxcXJxcXFxcocnKHKHJyhyhycococ4cXJxcXFyhycXKHJxcXFyhycXKHJxcXKHJxcXKHJxcXKHJxcocnFxcXKHJxcocnFxcXJxcXFxcnFxcXFycXFxcXJxcXFyhycXKHJxcXFycXFxcXJxcXFxcnFxcXKHJxcXJxhzhxcnFxcocnFxcXJxcXFyhycXFycYcnKHJxcXFycXFxcXJxcXFxcnFxcXFycXFxcnFxcXFyhycXKHJxcXKHJxcocnFxcXKHJxcocnFxcocnFxcocnFxcnFxcXFxcnFxcocnFxcocnFxcnGHJyhycXFxcnFxcXFycXFxcXJxcXFycYc4cXJxcXKHJxcXJxhycocnFxcXJxcXFxcnFxcXFycXFxcocnFyhycXFyhycXFyhycXKHJxcXFycXFxcXJxcXFyhycXFycXFxcXJxcXFxcnFxcXKHJxcocnFxcocnFxcocnFyhycXFxcnFxcXKHJxcXJxcXFxcocnKHKHJyhycXFxcocnKHKHJyhycXFxcocnKHKHJyhycXFxcXJxcXKHJxcXKHJxcocnFxcXJxcXFxcnFxcXKHJxcocnFxcocnFyhycXFxcnFxcXFycXFxcocnKHKHJyhycXFxcXJxcXKHJxcXKHJxcocnFxcocnFxcocnFyhycXFyhycXFycXFxcXKHJyhyhzhxcnFxcocnFxcocnFyhycXFyhycXFyhycocXJxcXJxhzhxcnFxcocnFxcocnFyhycXFyhycXKHJxcXFycXFxcocnFyhycXFyhycXFycXFxcXJxcXFxcnFxcocnFxcocnFxcnFxcXFycXFxcocnFyhycXFycXFxcXKHJyhyhzhxcnFxcocnFxcnFxcXFycXFxcXJxcXFycXFxcXJxcXFycXFxcXJxcXFyhycococ4cXJxcXFycXFxcocnFyhycXFycYc4cocnKHJxcXFyhycXJxhzhxcnFxcocnFyhycXFxcnFxcXJxhzhyhzhxcnFxcocnFxcnFxcXFyhzhxcnFxcXJxcXFyhycocXJxcocnFxcXJxcXFxcnFxcocnFxcnFxcXFyhzhxcnFxcXJxcXFyhycococnKHJxcXFycXFxcnGHOHJxcXFxcnFxcocnFyhycXFyhycXFycXFxcXJxcXFycXFxcocnFyhycXFyhycXKHJxcocnFxcXJxcXFyhycococ4cXJxcXKHJxcocnFxcocnKHFycXKHJxcXFycXFxcocnKHKHOHFycXFycYc4cXJxcocnFxcXJxcXFyhycXJxhycocnFxcnGHOHKHJyhycXFxcnFxcXJxcXFxcnFxcXJxcXFxcnFxcocnFxcnFxcXFycXFxcnFxcXFycXFyhycXKHJxcXFycXFxcnFxcXKHJyhyhzhxcnFxcnGHOHKHJyhycXFyhycXKHJxcXKHJxcocnFyhycXFyhycXKHJxcocnFxcocnFyhycXFyhycocnFxcXKHJyhycXFxcnFxcXJxcXFxcnFxcXJxcXFycXFxcXJxcXFycXFxcnFxcXFycXFxcnFxcXKHJyhycXFxcnFxcXKHJyhycXFxcnFxcXKHJyhycXFxcnFxcXKHJyhycXFxcnFxcXKHJyhycXFxcnFxcXJxcXFxcnFxcocnFyhycXKHJxcXFycXFyhycXFycXFxcXJxcXKHJxcXJxcXFyhycXJxhzhyhycocnFxcocnFyhycXKHJxcXJxcXFxcnFxcXJxcXFyhycocnFxcXJxcXFycXFxcXJxcXJxhzhyhzhxcnFyhycXFxcnFxcXJxcXFycXFxcXJxcXKHJxcocnFyhycXFyhycocnFxcXJxcXFxcnFyhycXFxcnFxcXJxcXFycXFxcXJxcXKHJyhyhzhxcnFyhycXFyhycXKHJxcocnFyhycXFyhycXJxhzhyhzhxcnFyhycXFxcnFxcocnFyhycXKHJxcXKHJyhycXFxcnFxcXJxcXFyhycocnFxcXJxcXKHJxcocnFxcnFxcXKHJyhycXFxcnFxcXJxcXFyhycocnFxcocnFycYc4coc4cocnKHJxcXKHJyhycXFxcnFxcXJxcXFycXFxcXJxcocnFxcXJxcXKHJxcocnFxcnFxcXJxcXFxcnFxcocnFycYc4coc4cocnKHJxcXJxcXFxcnFxcocnFycYc4cocnKHJxcocnFxcnFxcXFycXFyhycXKHJyhyhzhxcnFyhycXFycXFxcocnFycXFxcXJxcXFycXFyhycXFycXFxcnFxcXKHJyhycXFyhycocnFxcXJxcXFycXFyhycXFycXFxcnFxcXKHJyhycXFyhycocnFxcocnFyhycXJxhzhyhzhyhycocnFyhycXFycXFxcXJxcXJxcXFxcnFxcocnKHJxcXFycXFxcnFxcXJxcXFycXFxcnFxcXKHJyhycXFycXFxcocnKHJxcXKHJyhycXFxcnFxcocnKHJxcXFycXFxcnFxcXJxcXFycXFxcnFxcXJxcXFycXFxcocnKHJxcocnFxcnFxcXFycXFycXFxcocnKHJxcXKHJyhycXFxcnFxcnFxcXFycXFyhycXJxhzhycXFxcnFxcocnFyhycocnFxcTvtcbkSjnFycXFxcnFxcocnFyhycXKHJxcocnFyhycococ4coc4cnFxcXJxcXFycXFxcnFxcXJxcXFycXFxcnFxcXJxcXFycXFxcnFxcXJxcXFycXFyhycXKHJxcocnFycYc4cnFxcXJxcXFycXFyhycXKHJyhycXFxcnFxcXJxcXJxhzhycXFyhycXJxcXFxcnFxcnFxcXFycXFycXFxcXJxcXJxcXFyhycocnFyhycXFycXFxcnFxPd5xtiGOc4cXJxcocnFyhycococ4cnFxcXJxcXFycXFyhycocnFxcXJxcXJxcXFxcnFyhycXFycXFxcXJxcocnFyhycXFycXFxcnFxcocnFyhycXJxcXFxcnFxcocnKHJxcXKHJyhycXFycXFxcnFxcXKHOHKHOHKHOHJxcXFycXFyhycocnFxcocnKHJxcXJxcXFycXFxcoc4coc4cnFxcXJxcXKHJxcnFxcXFycXKHJxcXJxcXFycXFxcnFxcXJxcXFycXFyhycocnFxcocnKHJxcocnFxcnFxcXJxcXKHJxcnFxcXFycXFycXFxcXJxcocnFyhycXKHJxcnFxcXFycXFyhycocnFyhycXFycXFxcnFxcocnFycXFxcXJxcXJxcXFycXFxcnFxcXJxcXFycXFyhycocnFxcnFxcXJxcXFycXFxcnFxcocnKHJxcXJxcXFyhzhyhzhycXFxcnFxcnFxcXFycXKHJxcocnFycXFxcXJxcXKHOHFycXKHJxcocnKHJxcXFycXFycXFxcnFxcXJxcXFycXFyhycocnFxcnFxcXJxcXFycXFyhycocnFxcnFxcXJxcXFycXFxcnFxcnFxcXJxcXFycXFxcnFxcXJxcXJxcXFycXFxcnFxcXJxcXKHJyhycXFycXFxcnFxcXJxcXJxcXFyhzhyhzhycXFxcnFxcnFxcXKHOHJxcXFycXFyhycocnFyhycXJxhzhycXFycXFxcnFxcXJxcXFycXFycXFxcnFxcXJxcXKHJyhycXFycXFxcnFxcocnKHJxcXJxcXFycXFxcnFxcnFxcXJxcXFycXFxcnFxcnFxcXJxcXFycXFyhycocnFxcnFxcXJxcXJxcXFxcnFyhycXJxcXFxcnFyhycXFycXFyhycocnFxcnFxcocnFycXFxcocnKHJyhycXFxcnFyhycXKHJyhycXFyhzhyhzhycXFyhycocnFycYc4cnFxcnFxcXJxcXFycXFycXFxcnFxcXJxcXJxcXFyhzhycXFxcnFxcnFxcXJxcXKHJyhycXFycXFyhycocnFxcnFxcXJxcXJxcXFycXFxcnFxcocnKHJxcocnKHJxcXJxcXFycXFxcnFyhycXKHJxcnFxcXFycXJxhzhycXFycXFxcnFxcXJxcocnFxcnFxcoc4cXJxcocnKHJxcXJxcXFycXFyhycocnFyhycocnFxcnFxcXJxcXJxcXFyhzhycXFyhycocnKHJxcXKHOHJxcXFycXFycXFxcnFxcocnKHJxcnFxcXFycXKHJxcocnKHJxcocnFycXFxcoc4cnFxcXJxcocnFycXFxcXJxcocnFycXFxcnFxcXJxcXKHJyhycXJxcXFyhzhycXFxcnFxcnFxcocnKHJxcXJxcXJxcXFxcnKHJxcXFycXKHJyhycXFycXFxcnFxcnFxcXJxcXFycXFycXFxcnFxcnFxcXJxcXKHJyhycXJxcXFxcnFyhycocnFxcnFxcocnKHJxcocnKHJxcXJxcXKHJyhycXJxcXFxcnFyhycocnFxcnFxcocnKHJxcnFxcXFycXKHJyhycXFycXFyhycocnFycXFxcXJxcnGHOHJxcocnFycXFxcnFxcXJxcXJxcXFycXFycXFxcnFxcnFxcXJxcXFycXKHJxcnFxcXKHOHJxcXJxcXFycXFyhzhycXFxcnFyhycocnFxcnFxcocnKHJxcnFxcXKHOHJxcXJxcXFycXFyhzhycXFyhycnGHOHJxcocnFycXFxcnFxcXJxcocnFycXFxcnFxcXJxcXJxcXKHJyhycXJxcXFyhzhycXFycXFxcnFxcnFxcXJxcXJxcXFycXFycXFxcnFxcnFxcXJxcXJxcXFycXFycXFxcnFxcnFxcXJxcXJxcXFycXFycXFxcnFxcnFxcXJxcXJxcXFycXFycXFxcnFyhycXKHJyhycXJxcXFyhzhycXFycXFxcnFyhycXJxcXFycXFxcnFyhycXJxcXFycXFyhzhycXFxcnFycXFxcXJxcnFxcXFycXJxcXFyhzhycXFycXFyhycocnKHJxcXJxcXJxcXFycXFyhzhycXFyhzhycXFycXFxcnFxcnFxcnFxcXJxcXFycXKHJyhycXKHJyhycXJxcXFycXFxcnFyhycXJxcXFycXFycXFxcnFxcnFxcXJxcocnFycXFxcnFxcnFxcXJxcXJxcXFycXFycXFyhzhycXFxcnFyhycocnFycXFxcnFxcXJxcocnKHJxcocnKHJxcnFxcXJxcXFycXKHJyhycXKHOHFycocnFxcnFxcnFxcXJxcXJxcXKHOHJxcXFycXJxcXFxcnKHJxcXJxcXJxcXFycXFycXFxcnFyhycXJxcXFycXFycXFyhycnGHOHJxcocnKHJyhycXFycXFycXFxcnFxcnFxcnFxcXJxcXJxcXFycXFycXFycXFxcnFxcnFxcocnKHJyhycXJxcXFycXFxcnFyhycocnKHJxcXJxcXJxcXFycXKHJxcnFxcXJxcXJxcXJxcXFycXFycXFxcnFyhycXJxcXKHJyhycocnFyhycocnKHJxcXJxcXJxcXJxcXFycXFycXFxcnFxcnFxcnFxcocnKHJyhycXJxcXFycXFxcnFycXFxcnFxcXJxcnFxcXJxcXFycXJxcXFyhzhycXKHJyhycocnFyhycocnFycXFxcnFyhycXJxcXFycXFycXFycXFxcnFxcnFxcnFxcXJxcXJxcXJxcXFycXKHJxcnFxcocnJxcXFxcnFycXFxcnFxcnFxcXJxcnFxcXFycocnFyhycocnFycXFxcnFyhycocnFyhzhycXFyhzhycXFycXKHJxcnFxcXJxcXJxcXJxcXFycXKHJyhycXJxcXFycXFycXFyhzhycXFycXFycXFxcnFyhycocnFycXFxcnFyhycocnFyhzhycXFycXFxcnFycXFxcnFxcoc4cnFxcnFyhycXJxcXFycXKHJyhycXJxcXFycXKHJxcnFxcoc4cnFxcnFxcXJxcnFxcXJxcXJxcXKHOHJxcXJxcXJxcXKHJycXFxcnFxcnFxcXJxcocnKHJyhycXJxcXFycXFycXFycXFxcnFyhzhyhzhycXJxcXFycXFycXFycXFxcnFycXFxcnFxcXJyhycXFycXKHJyhycXJxcXFycXFycXFycXFycXFxcnFyhycocnFycXFxcnFyhzhyhzhycXJxcXFycXKHJxcnFxcnFxcXJxcocnKHJxcnFxcocnJxcXFycXFycXFxcnFycXFxcnFxcnFxcoc4cnFyhycocnKHJxcnFxcocnJxcXFycXFyhzhycXJxcXFycXFycXFyhzhycXKHOHJxcXJxcXFycocnFyhycocnKHJyhycXJxcXFycXKHJyhycocnFycXFxcnFyhycocnKHJxcnFxcXJxcocnKHJyhycocnFyhzhycXFycXFycXFycXFxcnFycXFxcnFxcnFxcnFxcXJxcnFxcXJxcocnKHJxcnFxcnFxcXJxcocnKHJyhycocnFycXFxcnFyhycocnKHJyhycXJxcXFycXFycXKHJyhycXJxcXJxcXFycXFycXKHJyhycocnFycXFxcnFyhzhycXFycXFycXFxcnFycXFxcnFyhycnFxcXKHOHJxcnFxcoc4cnFxcnFxcnFxcnFxcnFxcoc4cnFxcnFyhycnFxcXFycocnFycXFyhzhycXFycXFycXFycXFycXFycXFxcnFycXFxcnFxcnFyhycXJxcXJxcXJxcXFycXKHOHJxcXJxcXJxcXJxcXI5uDa/R8lxcXFycXJxcXFycXFycXFycXFycXFxcnFycXFyhycnFxcXJxcXJxcXJxcXJxcXJxcXJxcXFycXJxcXFycXFycXKHJyhycocnKHJxcnFxcoc4cnFyhzhycXFycXFycXFycXFycXFycXFycXFxcnFycXFxcnFyhzhycXFycXFycXFycXFycXFycXFxcnFycXFyhzhycXFycXKHJycXFxcnFxcnFxcnFxcXJyhycXJxcXKHOHJxcocnJxcXFycXFycXKHJyhycocnKHJxcnFxcnFxcXJxcnFxcoc4cnFxcnFycXFxcnFxcnFxcnFxcnFxcnFxcnFxcnFxcnFxcXJxcnFxcoc4cnFyhzhycXFycXKHJycXFxcnFxcnFxcnFxcnFxcnFxcnFxcnFxcXJyhycXJxcXFycXJxcXKHJycXFxcnFycXFxcnFxcnFyhycnFxcXJxcXJxcXJxcXJxcXJxcXJxcXJxcXFycocnFycXFycXFxcnKHJxcnFxcXJxcnFxcXJxcnFxcXJxcoc4cnFxcnFyhzhycXFycXFycXKHJycXFxcnFxcnFxcnFxcnFxcnFxcnFxcnFxcnFxcnFxcnFxcnFxcnFxcXJyhycocnFycXFycXFxcnKHJxcnFxcnFxcXJyhycXJxcXFycocnFycXFxcnKHJxcnFxcXJxcnFxcoc4cnFycXFxcnFycXFxcnKHJxcoc4cnFycXFxcnFycXFxcnKHJxcoc4cnFycXFxcnFycXFyhzhycXJxcXFycXJxcXKHOHJxcnFxcXJyhycXJxcXFycocnFycXFycXFxcnKHJxcnFxcnFxcXJyhycXJxcXJxcXJxcXJxcXJxcXJxcXJxcXFycoc4cnFxcnFxcnFxcnFxcnFxcnFxcnFyhycnFxcXJxcXJxcnFxcXJxcXJxcnFxcXJxcnFxcXJxcnFxcXJyhycXJxcXFycocnFycXFycXFyhzhycocnKHJyhycocnKHOHJxcXJxcXJxcocnJxcXFycXKHOHJxcoc4cnFycXFxcnFycXFycXFycXFxcnKHJyhycocnKHJycXFxcnFxcnFyhycnFxcXJxcnFxcXJxcnFxcXJyhycXJxcXJxcXJxcXJxcXJxcXJxcXJxcXJxcoc4cnFxcnFycXFyhzhycXJxcXJxcXFycocnKHJyhycnFxcXJxcXJxcoc4OEm0sMZLhycXJxcXKHOHJyhycocnKHJyhzhycXFycXKHOHJxcoc4cnFycXFycXFycXFycXFycXFycXFycXJxcXFycXKHOHJxcnFxcnFxcnFxcnFxcnFxcnFxcnFyhzhycXJxcXFycXJxcXJxcXJxcXJxcXJxcXJxcnFxcXJxcnFxcXJyhycXJxcXJxcXJxcXJxcnFxcXJxcoc4cnFycXFycXFycXFycXFycXFycXKHOHJxcnFxcXJyhycocnKHJyhzhycXFycXJxcXFycocnFycXFycXFycXKHOHJxcXJyhycXJxcXJxcXJxcXJxcXJxcocnJxcXKHOHJyhycXJxcocnJxcXFycXKHOHJxcnFxcnFxcnFxcnFyhzhycXJxcXFycocnFycXKHJycXFxcnFycXFxcnKHJxcnFyhycoc4cnFyhzhycXJxcXJxcXJxcoc4cnFyhzhyNz55tNGGcXKHOHJxcnFxcXJyhycocnJxcXFycXKHOHJxcnFxcnFxcnFyhzhycXKHOHJyhycocnJxcXFycXJxcXFycocnKHJyhzhycXKHOHJxcnFxcnFyhycnFxcXJxcnFxcnFxcnFxcnFycXFxcnFycXFycXFycXFycXJxcXFycXJxcXJxcXJxcocnJxcXKHOHJyhycoc4cnFyhzhycXJxcXJxcoc4cnFycXFxcnKHJycXFxcnFyhzhycocnKHJycXFxcnFycXFycXFycXFycXKHOHJxcnFxcnFxcnFyhzhycXJxcXJxcXJxcoc4cnFycXFycXFycXFycXJxcXJxcXJxcXJxcXJxcnFxcXJyhycnFxcXJxcoc4cnKHJyhzhycXKHOHJyhycnFxcXJxcnFxcnFxcnFxcnFxcnKHJxcnFxcnFyhzhycXJxcXJxcXJxcoc4cnFycXFycXFycXJxcXKHOHJycXFxcnFycXFxcnKHJycXFxcnFycXFycXFycXKHOHJxcnFxcnFxcnFycXFycXFycXFycXFycXJxcXJxcXJxcXJxcnFxcnFxcnFxcnFycXFxcnKHJycXFxcnFycXFycXFycXFycXJxcXJxcXJxcoc4cnFycXFycXFycXJxcXJxcXJxcXJxcnFxcXJycXFxcnFxcnKHJxcnFyhzhycXJxcXJxcXJxcnFxcXJyhzhycXFycocnFycXKHOHJxcnFxcnFxcnFycXFycXFycXFycXJxcXJxcXJxcXJxcnFxcnFxcnFxcnFycXFycXFycXJxcXFycocnJxcXE9Kve91QhyhzhycXJxcXJxcnFxcXJyhycoc4cnFycXFycXFycXJxcXJxcXJxcXJxcnFxcnFxcnFyhzhycocnJxcXFycocnKHOHJxcnFxcnFxcnFycXFxcnJxcXFycXJxcXJxcXJxcnFxcXJycXFxcnFycXFycXFycXJxcXJxcXJxcXJxcnFxcnFxcnFycXFycXFycXKHOHJyhycnFxcXJyhycnFxcXJxcnFxcnFycXFxcnKHJycXFxcnKHJyhzhycXJxcXJxcoc4cnKHJycXFxcnKHJycXFxcnFycXFycXJxcXJxcXJxcXJxcnFxcnFxcnFycXFycXFycXJxcXJxcXJxcoc4cnKHOHJxcnFxcnFxcnKHJxcnFyhzhycocnJxcXFycXJxcoc4cnFycXFycXJxcXJxcXJxcnFxcXJycXFxcnFycXFycXJxcXFycnFxcXJxcnFxcnFyhzhycocnJxcXJxcXJxcXJxcnFxcnFycXFxcnKHOHJxcnFxcnFxcnFycXFycXJxcXFycnFxcXJxcnFxcnFyhzhycoc4cnFycXFycXJxcXFzhycXFycocnKHOHJxcnFxcnFycXFycXFycXJxcXJxcoc4cnFycXJxcXFycnFxcXJxcnFxcnFycXFycXFycXFycocnJxcXFycocnJxcXKHNxcXFycXJxcXJxcnFxcXJycXFxcnKHJycXFxcnKHJycXFycXFycXFycXJxcocnJxcXJxcXJxcnFxcjD5CLoW94c4cnFycXFycXJxcXJxcXJxcnFxcnFycXFycXFycXFycocnJxcXJxcXJxcXJxcnFxcnFycXFycXFycXJxcXJxcnFxcnFxcnFycXFycXFycXJxcXJxcnFxcnFxcnFycXFycXFycXJxcoc4cnFycXKHOHJyhzhycXJxcoc4cnKHJycXFycXFycXJxcXJxcXJyhycnFxcXJyhycnFxcnFxcnFycXFycXFycXJxcXJxcnFxcnFxcnFycXFycXJxcXJxcXJyhycoc4cnFycXJxcXFycnFxcXJyhzhycXJxcXJxcnFxcnFxcnKHJycXFxcnKHOHJxcnFxcnKHJyhycnFxcnFxcnKHJyhzhycXJxcnFxcnFxcnFycXFycXFycocnJxcXJxcXJxcnFxcnFxcnFycXKHOHJyhycnFxcnFyhzhycnFxcXJyhzhycXI/fZG0gm5zhycnFxcXJyhzhycXJxcoc4cnKHOHJyhycnFxcnFxcnKHJyhzhycocnJxcXJxcoc4cnJxcXFycnFxcXJyhycnFxcnFxcnFycXFycXJxcXJxcnFxcnFxcnFycXFycXJxcXJxcnFxcnFycXFycXFycXJxcXJxcnFxcnFycXFycXJxI74gGtUd/nJyhzhycXJxcnFxcnFyhzhycnFxcnFxcnFycXFycXJxcXJxcXJyhzhycXJxcXJyhycnFxcXJycXFxcnKHOHJxcnFycXFycXFycXJxcoc4cnJxcXFycnFxcXJycXFxcnKHJycXFycXKHOHJycXFycXFycXJxcXJxcnFxcnFycXFycXJxcXJxcnFxcnFxcnFycXJxcXJxcXJxcnFyhzhycnFxcXJycXFycXFycXFycnFxcXJyhzhycXJxcnFxcnFyhzcXFxcnFycXJxcXFzhycXJxcXJyhycnFxcXJycXFycXFycXJxcXJxcnFxcnFycTW+drNRiXJxcnFxcnFycXFycXJxcXJxcoc3FxcXJyhzhycXJxcnFxcnFycXFycXFycocnJxcXJxcnFxcnFxcnKHOHJxcnFycXFycXFycoc4cnFycXIxUEO0v7xxcnKHOHJxcnFycXFycXJxcXJxcXJyhzhycXJxcnFxcnFycXFycXJxcXJxcnFxcnFxcnJxcXFycnFxcXJycXFycXFycXJxcXJxcnFxcnFycXJxcXFzhycXJxcXJyhycnFxcnFxcnKHJycXFycXJxcXJxcXJycXFxcnKHOHJyhzhycnFxcXJycXFycXFycXJxcXJyhycnFxcnFyhzcXFxcnKHJycXFycXJxcXJxcnFxcnFycXKHOHJycXFycXFycocnJxcXJxcnFxcnFycXFycXJxcXJxcnFxcnFycXKHOHOHJxcnFycXFycXKHNxcXE1xyi1SNdycXJxcoc4c4cnFycXJxcXJxcnFxcnFycXFycXJxcnFxcnFxcnFycXJxcXJxcnFxcnFycXFycocnJxcXJxcXJycXFxcnKHOHJycXFycXFycXJxcnFxcnFxcnJxcXFycnFxcnFxcnFycXJxcXJxcoc3FxcnFxcnFycXFycocnJxcXJxcnFxcnFycXFycocnJxcXJxcnFxcnFycXFycXJxcXJyhzhycXJxcnFxcnKHJycXFycXFycoc4cnKHOHJycXFycXFycoc4cnKHOHJycXFycXFycnFxcXJycXFycXFycXJxcnFxcnFycXFycXJxcXJyhzhycoc4cnJxcXJxcXJxcnFycXFycXJxcnFxcnFxcnKHOHJycXFycXFycocnJxcoc4cnJxcXJxcXJycXFycXFycXJxcnFxcnFxc4cnFycXFycoc4cnKHOHJycXFyMJrkt3UbcXJxcXJyhzhycXJxcnFycXFycXFycoc4cnJxcXJxcXJycXFxcnJxcXJxcoc3FxcnFxcnFycXJxcXJxcnFxcnFycXJxcXJxcnFxcnKHJycXFycXJxcnFxcnFxcnJxcXJxcXJxcnFycXFycXJxcnFxcnFycXFycXJxcnFxcnFycXFycXJxcnFxcnFycXJxcXJxcXJycXFycXFycoc4cnJxcXJxcnFxcnFycXFycocnJxcoc4c4cnFycocnJxcXJxcXOHJxcnFxcnJxcXFycnFxcnFycXFycXJxcnFxcnFycXFycXJxcnFxcnFycXJxcXJxcnFxcnKHOHJycXFycXFycoc4cnJxcXJxcnFxcjUVob/qXnJxcXJyhycnFxcnFycXKHNxcXFycnFxcnFycXFycXJxOEWhvbpecXFxc4cnFycXJxcXJyhzhycoc4c4cnKHOHJycXFycXJxcXJyhzhycnFxcnFycXFycXJxcnFxN4aWsolpcnFxcXOHJxcnFycXKHNxcXFycnFxcnFycXFycXJxcnFxcnFycXJxcXJxcnFycXFycXJxcXJyhzhycnFxcnFycXKHNxcXFycnFxcnFycXFycoc4cnJxcXJxcT8mobbZXnFycXJxcXJxcnFycXFycXJxcnFxcnFycXJxcXJyhycnFxcnI0ZqGwqV5xcXJyhzhycoc4c4cj92obaJXoc4cnJxcXJxcXJycXFycXFycnFxcnFycXFycXJxcnFxcnFycXJxcoc3FxcXJycXFycXJxcXJyhzhycnFxcnFycXFycnFxcXOHJxcnKHI/7UO3ErxxcnFycXFycXJxcnFxcnKHJycXKHNxcXFycnFxcnFycXFycnFxcnFxcnKHOHJycXFycoc4cnKHNxcXFycnFxcnFycXFycnFxcXOHJxcnKHJycXFycoc4cnJxcXJxcnFxcnKHOHJycXFycXJxcnFxcnKHOHJycXFycXJxcXJyhzhzhycoc3FxcXJycXFycXJxcXJycXFycXFycnFxcnFxc4cnFycXJxcnFxcnFycXJxcXJxcnFycXKHM/aEi7l7dxcXJxcXJycXFycXJxcnFxcnFycXJxcXJxcnFycXJxcXJxcnFycXFycXJxcnFycXFycXJxcnFxcnFycXJxcnFxcnFycXFzhycXJxcnFyhzcXFycXJxcXJxcnFycXJxcXJxcnFycXFycoc4cnJxcoc4c4cnJxcXJxcnFycXFycoc4cnJxcXJyhycnFycXFycXJxcnFxcnFycXJxNAmhsAdecnFycXJxcXJycXFycXFycnFxcnFycXFycnFxcnFycXFycnFxcnFxcnJxcXJxcnFycXFycoc4cnJxcXJyhzhycnFxcnKHJycXJxcXJxcnFycXFycoc4c4cnJxcXJxcnFxc4cnFycXJxcnFxcnFycXJxcnFxcnFycXJxcnFxcnFycXJxcnFxcnFycXJxcXJycXFycXJxcXJycXFycXFycnFxcnKHOHJyPQz5vvMGcnFxcnFycXJxcXJycXFycXJxcXJycXFycXJxcXJycXFycXJxcXJycXFycXJxcnFxcnFycXJxcnFxcnJxcXJxcXJycXFycXJxcnFycXFycXJxcnFxcnJxcXJxcnFxcnJxcXJxcnFycXFycoc4c4cnJxcXJxcnFycXJxcXJxcnKHJycXFycnFxcnFxcnJxcXJyhzhycnFxcnKHOHJycXJxcXJxcnFycXFycnFxcnFycXFycnFxcnFycXJxcXJycXFycXJxcXJycXFycXJxcnFxcnJxcXJxcnFxcjThBbMu+nJxcnFxcnJxcXJxcnFycXFycXJyhzhycnFxcnKHOHOHJycXFycXJxcnFycXFycnFxcnFxc4cnJxcXJxcnFycXFycoc3FxcnFxcnJxcXJxcnFycXJxcXJycXFycXJxcXJycXFycXJxcnFxcnJxcXJxcnFycXFycnFxcnFycXJxcXJycXFycXJxcnFxcnJxcXJxOiyhu9NecXFycnFxcnFycXFzhycXJycXFycXFycjGoU7VnrIc4c4cnJxcXJycXFycXFycnFyhzcXFycXJxcXJycXFycXJxcnFycXFycnFxcnFycXFycnFxcnKHOHOHJycXFycoc4c4cnJxcnFxcnFycXJxcnFxcnKHNxcXJxcXOHJycXFycXJxcnFxc4cnFycoc4c4cnJxcXJycXFycXFzhycnFxcnFycocnJxcnFxcnKHNxcXFzhycnFxcnKHOHMz3wq4MPVxcnFycXJxcXJycXFycTxtobmSXnFycXJxcXJxcnKHOHJycXJxcXJxcnFycXJxcnFxcnJxcXJxcnFycXJxcXJycXFycXJxcnE9vaG4Ql5xcXJyhzcXFxc4cnJxcXJxcnKHOHJycXJxcXJxcnFycXJxcnFycXFycXJyhzhycnFycXFycoc3FxcnFxc4cnJxcXJxcnFycXJxcnFxcnJxcXJxcnFycXJxcnFxcnKHNxcXJxcnFxcnJxcXJyhzcXFycXFycnFycXFycXJxcnFycXJxcXJycXFycXJyhycnFycXFycnFxcnFycXJxcnFycXFycnFxcnFycXJxcnFxcnJxcXJyhzhzhzhycnFxcnJxcXJxcnFycXJxcXOHJxcnJxcXJxcnFxc4cnJxcXJyhzhzhzhycnFycXFycoc3FxcnFxc4cnJxcXJycXFycXJxcnFycXFzhycoc3FxcnFycXJxcnFxcnJxcXJxcnKHOHJycXJxcXJycXFycoc4c4c4cnJxcXJycXFycXJyhzhycnFycXFycnFxcnFycXJxcnFycXJxcXJycXFycXJxcnFycXJxcnFxcnJxcXJxcnFycXJxcnFycXFycnFxcnFycoc4c4cnJxcnFxcnJxcXJxcnFycocnJxcnFxcnJxcXJycXFycXJxcnFxc4cnJxcXJycXFycXJxcnExYLG0r05xcXJycXFyP9Bjty+ccXJxcnFycXJxcnFxcnJxcXJxcnKHOHOHJycXJxcnFxcnKHNxcXJxcnFycXJxcnFxcnJxcXJycXFycXJxcnFycXJxcnFxcnJxcXJycXFycXJxcnFycXJxcnFxcnJxcXJycXFycXJxcnFycXJxcXOHJycXFycnFxcnFycXJxcnFycXJxcXJycXJxcXJxcnKHNxcXJxcnFxc4cnJxcnFxcnFycnFxcnFycXJxcnFycXJxcXJycXFycnFxcnFycoc3FxcnFxc4cnJxcnFxcnJxcXJxcnKHOHOHOHOHJycXJxcXJycXFycnFxcnFycXJyhzhycnFycXJxcXJycXFycnFxcnFycXJyhzhzhycnFycXFzhycnFxcnFycnFxcnFycXJxcnFycXJxcnFxcnJxcTkJxrEHOYc3FxcnFycXJxcnFycXJxcXJycXJxcXJycXFycXJyhzcXFycXJxcnFycXFzhycnFxcnJxcXJycXFycoc3FxcnFycXJxcji1nbdaYnFxcnJxcXJyhzcXFycTeIFbCH6nOHJycXJxcnFycXFycnE18rG/DU5ycXJycXFycXJycXFycXJxcnFycXJxcnFxcnJxcnFxcnJxcXJycXFycnFxcnFycXJyhzhzhzhzhycnFycXJxcXJycXJxOSoVvtXqcnFycnFxcnFycoc4c3FxcnFycXFzhzhycnFycXFycnFycXFycnFxcnFycnFxcnFycoc3FxcnFycXJxcnFycXJxcXODPTsbI8TnJxcXJycXJxcXJycXFycnFxcnFycoc3FxcnFycXJxcnKHOHOHJycXJxcnFycXJxcXJycXJxcXJycXFycnFxcnJxcXJycXFycXJxcnJxcXJxcnFycXJxcnFycXJxcnFycXJxcnFycXFycnFycXFzhycnFxcnJxcXJycXFycnFxcnJxcXJxNYLWtI0pcnFycoc3FxcnFycXJxcj55Y7iGnHFycXJxcnFycXJxcXOHJycXJxcnFxcnJxcnFxcnJxcnFxcnJxcXJycXFycnFxcnJxcXJxcnJxcXJyhzcXFycXJycXFycXJxcnKHNxcXJxcnFycXJxcnFycXJxcnFycocnJxcnFycXJxcnFycXIxtda3WilzhycnFycXJxcXOHJycXJxcXOHJycTeVsb1qTnJycXJxcXJycXJxcXJycXJxcXJycTExJbfe2nFxcnJxcXJycXFycnFxcnJxcXJycXFyIeQdGrO+LnJycXFycnFxcnFycnFxcnJxcXJycXFycnFxcnFycnFxcnJxcXI5NrG7yU5ycoc3FxcnJxcXJyPkaxtrlOcnFxcnJxcXJxcnJxcXJycXFycnFxcnJxcXJycXFycnFxcnJxcXOHJycXFycnFxcnJxcXOHJycXFycnFycXFycnFxc4cnJxcnFxcnJxcnFxc4cnJxcnFxc4cnJxcnFycXJxcXOHJycXJxcnFycXJxcnFycXJxcnFycXJxcnFycXJxcnFycoc3FxcnFycXJxcnJxcXJxcnFycnFxcnFycnFxO0exurhOcXJxcnJxcXJycXJxcXJycXFycnE78n+2HYBxcnFycXJxcXOHJycXI05Zi2KmdycXJxcnKHOHNxcXJxcnFycnFxcnFycnFxcnFycnFxcnJxcXJycXJxcXJycXJxcXIwr9a5YClxc4cnJxcnFycXJxcnFycXJyhzcXFycXJxcnJxcXJxcnJxcXJycXFycnFxcnJxcnFxcnJxcnFycXFzhzhycnFycXJyhzhzcXFyMmixsqdOcnJxcXJxcnJxcXJycXFycnFycXFycnFycXJxcXOHJycXI+Yua6nRlzcXFycXJxcnJxcXJxcnJxcXJycXJxcXJycXJxcXOHJycXJxcnFycXJxcnKHNxcXJxcnJxcXJycXFycnFxcnJxcnFxcnJxcnFycXJxcnFycXJxcnJxcXJxcnJxcXJycXFycnFxcnJxcnFycXJxcXOHOHNxcXJxcnFycnFxcnFycnFxc4cnJxcXOHJycXJxcnFycXJxcnKHNxcTIjc7XsjHFxcnJxcXOHJycXJxcnFxc4c3FxcnFycXJyhzcXFycnFxcnJxcnFxcnJxcnFycXJxM+mxsiZOcoc3FxcnKHNxP9fmuigZcXOHJycXJxcnFycoc3FxcnFycnFxcnJxcXJycXJxcnFycXJxcnFycXJxcnJxcXJycXFycnFycXFycnFycXJxcnFycnFxcnFycnFxcnJxcXOHJycXJxcnFycXJxcnJxcXJxcnJxcnFxcnJxcnFycXJxcnFyMIWouopXcnJxcnFxcnJxcnFycSSIbRqZeS5ycXJxcnFycXJxcnJxcXJycXFycnFycXFzhzhzcXFycXJxcnJxcXOHJycXJxcnFycXJxcnFycSzAURpk+u5zhzhzcXFycXJycXFycnFxcnJxcnE2e7G/hE5xcnKHNxcXJycXFzhyMCdztuiMcnFycXJyhzcXFycnFycXFycnFycXJxcnJxcXJxcnJxcXOHJycXJxcnFycXJycXFycnE7e6iwlFdxcnFycXJxcnJxcXJycXJxcXOHOHOHNxcXJyhzcXJxcXOHJycXJyhzcXFycnFxcnJxcnFxc4c4c3FxcnKHNxcnFxcnJxcnFycoc3FxcnJxcXJycXJxcnFycXJxMYyxtINOcnFxc4cnIwnLG0c05ycXJxcnJxcTmC9rGNCXFycXJxcnKHNxcXJycXJxcXOHOHNxcXJxcnJxcTncsbwjTnJxcnFycXJyhzcXFzg16XOyJoxxcnFycXJycXFycnFxcj4NsbfyTnFycoc3FxcnJxcXJycXJxcnFycoc3FxPhK4ve1HcnFycXJxcnJxcXOHJycXJxcnFycnFxcnJxcXOHOHOHNxcXJxcnJxcnFycXJxcnFycXJycXFycnFycXJxcnFycnFxcnJxcXOHOHOHNxcXJycXFycnFycXJxcnJxcXJycXFycnFycXJyhzcXFycnFycXJxcnFycXJycXFycnFycXFzcXFycXJycXFycnFycXJxcnJxcXJycXFycnFycXJycXFycnFxcnJxcnFycXJycXFycnFyJWbrGmuRTnJycXFycnFxc4c4c3FxcnFycnFycXJxcnFycXJycXFycnFycXJxcnJxcTA8NbnTyoc4c3FxcnJxcXJycXJxcnFycnFxcnJxcnFycXJxcnJxcXJycXJxcnFycXJycXFycnFycXJxcnJxcXJycXJxcnFycXJycXFycnFycT5uc7iRjHJycXJxcXOHOHNxcXJycXFzOF+xu6BOc3FxcnJxcXJycXJxcnKHNxcXODn+c74BjHKHNxcXOHJycXJxcnJxcXJycXJxcnFycXJxcnJxcnFycXJxcnJxcXJycXJxcnFycnFxcnJxcnFycXI7v3O7QIxxc4c4c3FxcnFycnFycXJxcnKHNxcnFxc4c3FxItKGKkXXnXFxcnJxMQEHuA/4cnJxcnFycXJxcnJxcXOHOHNxcXJycXFzhycnJxK0oDKn1fzXJxcXJycXJyhzcXFycnFycXJxcnJxcXIip4EaF4fucXJxcnFycnFxc4c3FxcnFycnFycXJxcnFycnFxc4c4c3FxcnJxLuwFGoI/rnKHNxcnFxc4c4c3FxcnJxcnFycXJycXFzhycnKHNxcXOHJycXJycXFycnFycXJxcnFycnFycXJxcnFycnFycXJxcnFycXOHJycXJxcnJxcXOHODIvz7/gMHNxcXJycXJxcnKHNxcnE3dUWxmrpxcnJxcnFycXJycXFycnFycoc3Fxc4cnJyhzcXFzhycnEp1JEao7bucXJycXJxcnFycnFyOwTftQwgc4c3FxcnJxcnFycnFxcnJxcnFycXJycXJxcXNxcXJycXFzOPSDvgt8cXFzhycnKHNxcXOHJycoc3Fxc4cnJycXFycnFxc3FxcnFycnFycXJxcnJxcXOHOHNxcXJycXJxcnJxcXJycXJxcnJxcXJycXJyhzcXJxcXM1A8G//D5xc4cnJxcjYTwb7sPnJycXJxcnJxcXJycXJycXFycnFycXJxcnJxcjiGg755fHFycnFycXJxcnJxcXJycXJycXE5Y8G8nD5ycXJycXFzhzhzcXFycnFycXJycXFycnFycXJycXJxcnFycXJycXJxcnFycXJycTB3g7eYfIc3FycXJxcnJxcXJycoc3FxcnJxcnKHNxcnFyKmehGoqF7nJycXJxcnJxcXJycXJyhzcXJxcnFycXJyNSTBv9s+cnFycnFycXJxcnJxcXJycXJycXFzhzhzcXFycnFycXJycXFzhzcXFycnFxc4c3FxcnJxcnFycnFycXJxcnFycnFycXJxcnJxcXNxcXI7khe+behycnFxc4c3FxcnJxcXNxcXJxc4cnJycXFycnFycXJycXFycnKHNxcnFxc3FxcnJxcXNxcXJxc4c4c3FxcnJxcnFycnFxP3QXu4vocnFycXJxcya+NRr1HK5xcnJxcnJxcXJycXJycXFycjKVF7d66HJxcnFycXOHJycnFxcnJxcnFycnFxc4c3FxcnJxcnFycnFxc4c3Fxcj5bg7ikfHJycXFzhzcXE8QVW8vqpycnFxcnJycXFycnFyPR8usvDRcnJxcnFycnFxc4c3FxcnJxOgbBu/k+cnFycXJxcnJxcjGu2LlhJ3NxcXJycXFzcXFycnFycXJxcnJxcnFycXJycXJxIK+xGjcE7nJycXFycnFycXJycXJxcnFycnFycXJxcnJxcnFycnFxc4c3FxcjxNg7qyfHJycXJxcnFycnFycXJxcnJxcjLIqrtHVXFxcnJxcnJxcXJycXJycXFycnFycnFycXJxcnFzhycnJxcXJycXJycXFzhzcXFycnFycXJycXJxcnFycnFycXJxcnJxcnFycnFycXJxcnJxcnFycXJycXJxcnJxcnFycXJycXJxcnFzNP6DshF8cXFycnFycXJycXIlO1UaDkquc3FycXJxcnFycnFycnFxcjhHVbDIqnJxcnFycnFxc3FxcnJxcnFycnFxc4c3FycXFzcT/vg7cQfHJycXFycnE6CMG79z5xc3FxcnJxcXNxcXJycXJxcnJxcnExwCe5T9hxcnJxcnFycXJycXJxcnJxcnFycXOHJycnFxNGjBsac+cnJxcXJycnFxcnJxcnJxcXNxcXJxc4c3FxcnJxcnFycnFycXJyPelVuxaqcXFzhzcXFycnFycnFxc4c3FxcnJxcnJxcXOHNxcXOHNxcXJycXJxc4cnJxcnJxOvjBuwc+cXOHJycnFxcnJxcnJxcnFycXJycXJxcnJxcnFycnFxc4c3Fxc4c3FxcnJxcnJxcnFycXIpMHUa3fiucnFycnFycXJyO9i6sTdFcnJxcXJyPc/ovjAXcnFxc3FxcnJxcnFycnFycXJxc4c4Nj1Vs9KqcXJycXJxcnJxcXNxcXJycXJycXFzhzcXFzhzcXFycnFycjbzk7AcbHFycnFycXJyPBSTuutscnFycXJxPxrBtuU+cnJxcnFycXJycXJxcnJxcnFycXOHNxcXJycXJxcjxYjLO3c3FxcnJxcnJxcnFycnFxc4c3FycXJxcnJxcnFycnFycXJycXJxcnJxcXNxcXJycXJycXFzhzcXFzcXFycnFycXJycXJxcnEuzawa9CU+cnJxcXJycnFxc4c3FycXJxcnJxcXNxcXODfoXronoXFycnFxc3FxcnJxcnFzhzhzcXJxcnFycnFycXJycXJycXFycnJxcXJycjhCZbDNmnFxcnJycXFycnFycnFycXJycXJxcnJxOwr4sQYHcXFycnFycnFycXJxc4czy7wbhEPnJxcnJxcXNxcXI4c2WwnJpycXJxc4c4c3FycXJycXFzcXFycnFycnFycXJxcnJyhzcXJxcnJxcXNxcXJycXJyMFiTtrdscnFycXJxc4cyya8Rp3UO5xcnFycnFyO1zBuqM+cXJxcnJxcnFycnFycXJycXJxcnJxcnJxcXOHNxcnFycXJycXJycXJxcnFycjMMyroENXFycXJxc4c3Fxc4czSZk7F2bHNxcnFycXJycXJxcnJxcnJxcTianLd1Y3JxcnJxcnEon8Ma1wPOcnFycnFycnFxc3FxcnI/xDe6O8hycnFycXJycXJxcnJxcnFycnFycnFxc3FxcnI/ypO3NWxycXJycXJxcnJxcnJxcXOHNxcnFycXOHNxJSrcGo9SPnFzhzcXFycnFycnFycnFxcnJycXI5NQmy2vZycXJxcnI4gay2jlNxc3FxcnI3DJO/82xycXJycXJycTcewb7hPnFycnFycnFycXJycXJxcnJxcnJxcXNxcXJycnFxcnJycXFzcXFycnFycnFycXJycTeG2raJJXFzcXFycjGLZbaEmnNxcnFycXJyP7tluUSacnFxcnJycXJxcnFzhzcXE4WNq1tyVycnJxcXJycnFxc4c3FycXJycXJxcnJxcnFycnFycnFycXJycXJxcnJxcnJxcnFycnFycXJycXJxc4c3EmA/wagdA+hzhzcXJxcnJxcnFycjlfwbygPnFycXJycSo5tRrdZK5xcnJxcnJxcnFycnFycXIpyc4aZWMecXJycXJycXJxcnJxcnFycnFycnFycXJycXJycXJxcnJxcnFycnFycnFycXJycXJycXFzcS/AxRqE865xcnFzhzcXFzJhhmOtGJnHFzcXFycjixR7FeuHJycnFxcnJycXJxcnJxcnFycnKHNxcjcxo7DeXHFxcnJycXFzcTCw0bVfLnFzhycnJxcnFycnFyMmJ1tq2KcXOHNxcnFyMSeOv+hxcnFzhzcXFycnJxcXNxcTISo7X9XHFzcXFycnIr5YIqc6fdcXJxcnJxcnJxcXNxcjFR0bO+LnOHNxcXMq0NUaw/KucnFycnFycXJycXJycTgTo7/sXHFycnFycXOHNxcXJycnFxc3Fxc4c3EyqBm5Z+ZycnJxcXJycnFycXJycXJycXJxcnJxcnFzhzP8V1uTqKcXJxcnJxcnJxcnE6AtG8/S5xcXOHNxcnFycj00o7nLXHJxcnJxcnI2yEe0R7hxcXJycnFyMtZ1tjmKcnFxc3FycXJycXJxM8SjtEtccnFycnFxc3FycXJxc4c3FycXJycXJxcnI0f+q5kBVxcnJxcnJxcnFzhzcXFzcXFycnJxcXNxcXJycnFycXJycXJxc4c3E+taO5SlxxcnFycnJxcXOHNxOvLRuw0ucXNxcXNxcXJycXOCFYtxqcdI6HNxcnFycnFycXOHMvGtpKcmJbcXJycXJycXJxcnJxcnJxcnJxcnFyOKPRvVwucnFycnFycXJycXIgtUIaRqvecXJxc4c3FycXJycT3Ho7k4XHNxcnFycnFycnFycXJyMxBXt/+ocXJxcnJycSC1xxqWo45xcnJxcnFycnFycnFycjN1Kbia1nJxcnJxcnFzhzcXJxcnJxcnFycnJxcnFycnFycXOHNxcnFycnFycnFycnEpAakaIfVucXJxcnJxcioTqRoA1W5ycXJycXJycXJycS6McBpIOP5ycnFycXOHNxcnFycnFyLNepGvOFboc3FycXJyci+k1xqWso5ycXJycXJycXJxcnJycXFzOUspssTWcnFxc3FycXIoLqkaLxVucnJxcnFyci3ytCpy1L1ycXJycXIumgEqOF/tcXOHNxcj8oV7vXqHFycnFycXJycnFxc3FycXJycXJxc3FxcnJycXJxMG8pvKDWcnFycXOD+M3LCDI3NxcXOHNxcnJxcnFycnFzhzcXFzcXFzhzM1pXtrWocnJxcnJycTzzhbwMenJycXJycXImKhEqv17tcXJycXOHNxcXNxcXNxcXOHNxcnJxcnFycnFycnJxcXNxcXJycnE2ygu4RfRxcnFycnE2N9G/yC5ycnFycnFycnFycXJycnEqEpAaj9b+cnJxcnJxPKwLsWP0c4c3FycXJycXJycXJycXJyMD+jttBccnJxcnFycnJxcnFycnFycnFycnFycnFycnFycXJycnFycXJycnFycXJycXJycXJycXJycXJycXJxc3FxcnJycXJxcnJxc4c3FycXJycXJycXJyMVCztb9McnFzhzcXJycXJxcjRI0bHHLnJxcnJxcj3xG7Ee5HFxc3FxcydUchrLuN5ycnFycXI/AbO4/kxxcnJxcnJxcnJycTl87LaTE3FycnJxcnI/ZBu+m+RycXJxcnJycXJxcnJxcnJycXFzcXJxcnJxcnJxcnJxcnJxcnJxcnJxcnJxcnFzcXFyPkuFurR6c4c3FycnElwqAa1NX+cnJycXJxci2S6Rrn0W5xcnJxcnJxcnJxcnJxcnJxcnJxcnFzcXE58vy3HQNxcnFzhzcXJycXJxc3FxcnJycXJxcnJycXJxc4c3FycnFycXJycnE7SxuzxORxcnFzhzcXJxcnJycXJxcnJxc4c3FycXJycnFycXJycXOHNxcnFycnJxcXNxcnFycnJxcnFycnFycnJxcjyjSbBstnFycXJycnFycXJycnFxc3FycXOHNxcnFzhzcXJxLi/mKo8BnXNxcnJxcjI23r/ZIXFycXNxcXJyLPyCGoE33nJxcnJxcnJxcnJxKXJDKrrbzXFxc3FycXIuBbAaQLT+c3FxcnJycXJxczLISblHtnJxcnJxciiCkhrI1t5ycnFxc3FyO6KVvV1qcXNxcnFzhzcXJycXJxcilZsBqrZP5xcnJxcnJxcnJxcnJxcnJycXFzcXJxcjHXs7Y4THFzhzcXI945W7HGpycXNxcXNxcSJZChqcb15ycnJxcnFycnJxcipOsBqcFP5xcnFycnE1zUm3QrZycXNxcXJyKCnhWlJx6nJxcnJycXJxcnJycXJxc3Fxc3Fxc3Fxc3Fxc3FycXJycnFycXI09pW1GWpxcnFzcXFzcXJxcnJxcnJycXJxcnJycXJycXJycXJycXJycXJycnFycXJycnFycXNxcXNxcXNxcXNxcjwDWb/8pnJycnFycnFycnFycnFyPiZ3vNmIcnFzcXFzhzcXJycnFxc3FycXJycnE4Yju2rcRxcnJycXFzcXJxc4c3E+IR2x7uJycnFzhzcXJycXJxc3FxczZg/rqvAXJxcnJycXJycXJycnFxJlChKsz17XJycnFycnE9vLO6Q0xycXJycXODE1Hb/a4nJxcnJxc4c3FycnFycnE6ntG7YS5ycnFzhzcXJycXJxczS+0bBRLnJycXJycnFycnFycXNxcnFycnFycnJxcnJxcnJxcnJxcnJycXJxcnJycXJycXJycnFycXJycjkus73RTHJycXJycjJ9lbaSanFycnJycXFzcXJxc4c3FycnFycnJxcnFyNMxZuEOmcnFycnJxJpf9GoiALnJycnJxcXNxcnFzPj+zuMBMcXNxcXNxcnJxcj5vs7iQTHNxcnFycnJxcjsPWbEBpnFycnJxcjNvO7qgxHNxcXJycnE3/3e0EIhxcnJxcnJxcnJxcnJycXJycXJycXJycXOHNxcnJxcifSpBrz1b5ycXJycnEzcYe3nnhycnJxcnFzcXFzcXE94kuyLbRxcXNxcnFzhzcXJycnFxc3FyciTJ3zqXYgxxcnJycXJxOqcPt2jwc3Fxc3Fxc3FycXNxM7ctvFjScnJxcnJycXIyR0u7yLRzhzcXJycXIqwloaJdpecXFzcXFzcTVx4bGeHoc3FzhzcXJxcnJycXJycnFycXOCvWPDoGnDxxc3FxcnMvyIcqhXeNcXFyc4c3FycXIyVqW2uVpzcXJxc3Fxc3FycXJycnFycnJxcnFycnJxc4c3FycnFycnFycjMzH77c4HJxcnJxcnIhy7QaVUS+cnFycnJxcjGCPb6NwnJycXOHMqtmoaFplecXNxcXNxcjPFw7RKPHFycnJxcnFycnJycXJxcnJyNQPhsA0ecnFycnFyPcgftEfgcnJxcnJxcnI1hj26icJycXNxcXNxcnJxcnFzcXJxc3Fxc3Fxc3EpcuIaydHecnFycXJycnJxcXNxJBTiGhDB3nFzcXFzcSooXBo/ej5ycnFycnFyNys9ueTCcXJycXJycnFycXNxcnEjgdUqOuKtcnJxcnJxc3EyrT29YsJycnFzhzcXJycnFycXNxcnFycnJxcnJycXJxcz1fPbKwwnJxcnFzcXJxcnJycXJycnFycnFycnFzcXFzcXIjb+IaGwHec4c3FyciiQ8hrH8N5zhzcXJxc3FycXJyP/ThtgsecnJxcnJxcnJxc3Fxc3FycXNxcXNxcnFzcTRkTbursnJycnFycnI/enm9hYZxcnJxcnJycXJycXJycnFycnJxcnFzcXI1Bpe1CmhycXNxcXNxLhjyGm9w3nNxcnJxcnJycXJycXNxcXNxcXNxcnJxcnJycXJycXOHM0l5e2eGhycXJycnFycnFycnJxcnJxc3Fxc3FycXJycnJxcnFzcXJxcnJycTGStbh9SnJxc3Fxc3Fxc3FycnE6kj+3fcBzcXJxc3FxcyaAAxro/85ycXJycnJxM9CJuT92cnJxcnJyMPO1uBxKcnJxcnJycXJycXNxcXNxcjKdw7VyPHFycnJxc4Lu0RGmIu7nJxcnJxcnJycXJycnFycnFzI/TWGkKynnJycnFycnE5zJexQ2hzcXJycnFycXMx5bW3KkpycXJycnFzLSv/SuFQC3JycXJycnFycnFzcXFzN65rtmGUcnJxc4czWXtbR4SnFxc3FycnIqp8ga9oN+cnJycXJycnFycnFzcXFzcXJxc3FyPijht9cecnJxcnJxcnJycXJycXNxcXNxcnJxcnJycXJycXNxcXNxcnJxciTV5hpEoZ5ycnJxcnJyOuRPtyuwcXNxcnFyc4c3FycnFycnJxc4c3FycnJxcnJxc4c3JxcnFzcXJxc3Fxc3FycnFzcXFzcXJxc3FycXJycnJxcnJxcnJycXOHNxc4c3FycnJxcnJxcnJycXJycnFycnJxcnJyOAy1sARKcnJxc3Fxc3FycXNxcXNxcnJycXJycXJycnFzcXFzcXI3meG/Zh6HNxcnJyLAwoKsFNfXFycnFycnJxc3Fxc3FycXNxcnFzcXJxcnJycnFycnE9GKe+51hxc3FycnFycnJxcnJycSc7DCpfTz1ycXJycnFycnEuDfYasDCecnFzcXFzcXI6iuG7dR5ycXNxcnEiSiMaTV3OcXJycXNxcXNxcnJxcjbK4bBFHnFycXNxcjGAxbiPOnFycnJxcjnq4bwVHnJycnFycnFzcXJxcnOHNxcnJxc3Fxc3FycnFzcXFzcXJycXOHNycXJxc3FycnFyMkvhs8QecnJycXOCkHB0rDn4txc3FycnJxcnJycS4ZQRpva+5xcnJxc3Fxc3FycnJxM9vhsjQecnOHNxcnJxc3FycXJycnJxcnJxc3FycXJycnJxcnJxMjTFt9s6cnJycXJycjLMmblDZnNxcnJycXJyJVMXGkzOjnFycXNxcnE+JcW82jpxcnFzcXJxOnzhvIMecnFycnJxcnJycXNxcXNxN2K3tK1IcXNxcXNxJ4jzOtpwzIc3FzcXFzcXJxc3Fycjfti7YidHNxcnJxc3Fxc3FycnJxcnJxc3FycXNxcnFzcXJxc3FycnFyciyvFxrGDo5ycnJycXJycnFycnJxI5+fOroGDHJxc3Fxc3FyOZKbtX1kcnJxcnJycXJycnFycnJxc3Fxc3FycnFzcXJxc3Fxc3FzcXFzcXIyHuGz8R5ycnFzcXEzLuGz4R5ycnFycnJxcnI3PuG+wR5ycnJxcnJxciNl7hrboR5ycXJycnJxcnJycXJycjMnm7voZHFycnJycXJycnFycnJxc3Fxc3FycnJxcnJxc3FycXNxcnJxc3Fxc3FycixKpiq9VZ1xcnJycnFycnFycnIiCGEaEYnucnJxc3FyKwT+GlHAHnFycnJxc3FxcycG0irBot1xc3FycnExXre6sUhycXNxcnJxciN7/hraQB5ycXNxcnFzcXI73+G6IB5ycnJxcnJycXOHNycXJycXNxcnJxcnJycXNxcnFzJxFjGu/pznFzhzcnEkwx0atc4ucXJxc3FycnFycnJycXJycnFzhzcnFycnJxcnJycXNxPIDxuX8OcnJycXNxcXNxcnJycXJycitJORr8bG5ycnJxcnJycXNxcXNxcnJycnFycnEpnw8aeA8OcnJycnFyPEPVvbwqcXNxcnJycXNxcXNxcnJycXJycnFzcXI0kuOzfRxxc3FycnJxcnJycS8EOxrQzE5zcnFycnFyc4c3JxcnI0M+Oy3BxzcnFycXM5Gqu09VRzcXJycnFzcXFzcXJycnFzcXFzcXI4abm1pkZxcnJycXNxcXNxII4tGukdLnNxcnJxcnJycnFycnJycXJyKm1JGgsrbnNxcnFzcXJycXNxcnJxcnJyKgeGOsKXnHFycXNxcnItBHo6sshcc3FzhzcnFycnJxcnJycnFycnJxc3FycXNxcnIxadW4pipycXJycXNxcioZpDqhdbxxcnOHNyO+bjuxkcc3FycnFyNGyfvqNgcnJxcnNxcXNxcnJxc3FycnFzcXJycSRMByo+P41zcXNxcXNxcnJycnE/88m+DDZycXJycnJxcnJycXJycnJxc3Fxc3FzcSUecEqiKPtxc3Fxc3Fzg+hsm/eTZzcXFzcnFycnFzcXJycXNxcnFzcTJp47WmHHNxcnFzcXJycXNxcnJxc3FycnFyc4c3JxcnJycXJycijcxjrlM5xxcnJycnFyciEQbEqDCjtzcXJycXIwoOW5bxpycnJycXJyJTB8SlEJO3FycnJycXJyOOHlsS4acnFzcXJycXNxcnIp9Dxa9bw6cnFzcXJycXJzhzcnFycnI5hvG8eQ5ycnFzcXJxc3FycnJycXJycnJxcnJycXNxcnJxc3FycnFzcXJycXNxcjjW8b4pDnFycnFzcXJycXNxcnJycXJycnJxc3FycXNxNHHNvZ4ycXJycnFzcXJycXJzcXFzcXJycnJxcnIvbFBq3jr5cnFzcXJycj5f47mgHHFzcXJycnJxcnJyciUtVyogOo1ycnJycXIjSKUaXXWucXJzhzcidDcyrdyM1xc3FycnFzcXJycXNxcnJycXJzhzcnFycj/B57w+GHJxcnJycnJxcnJycXNxcnJxcz8b2b3kJnJycXNxcnJxc3E9uPG4Rw5zcXJycnEjSLMaPXTOcnJycnFyOp7Nt3EycXJycXNxL8NROjbK7HFycXNxcnI4Ad24DyJzhzcnFycnJycXJycnJxc3FyN3nxvoYOc3FycXNxOInxvnYOcXJzcXFzcXM7mfG5Zg5zcXJycnJxcnJycnFyc4c3JxcnJycnFzcXFzcnFycnJycXJycnJycXI9hd2ziiJyc3Fxc3EunrUapxSucnJxcnJycnJxcnJycnFzcXJyKIiJKip3bXJxcnJxczZJ3brGInJycXJycnJxcnJycnJxcnJycnFycifwoyrS9c1yc3Fxc3FzcXJycSluaToNGWxycnFzcXJycXNxL8TRGlSy7nJycnJxcj1L8bm0DnJxcnJycnFzItDAmmvz9nJycnFyczjn878YDHFycnJxcyBdsSotJO1ycnJxc3EgWtMabFLOcnJxc3FycnFzcXJycnI7auuzpRRycnJxc3Egf8sa2gNOc3FycnFzcXNxNxzruPMUcXJycnJycXNxcnI4lu+6eRBycnFzcXJyciD2qzq0lUxxcnJycXMqJQ3Kab8jcnJxcnNxcXNycXJycnJxIDfNOtCTLHJycnFzcXJycXNxcyW7k5ptRsZycXNxcnJycj7+8bcBDnNxcXNycSdn6To9gWxxcnJycnFyc3EluO1aanEqcXJycnFzcS+8/xo2MA5xcnJycnFzcSOgBjop/5xzcnFycnJycXNxcnI3cASwn/tzcXJxc3EsmQI6eW/ccXJycXNxJswKKlY/XXJycXNxcnJycXNxcjzAAro//XFzcXJycnFzKM0OGnUvHnJycXNxcnJycXNxcnJycnFzKHsEGtlPvnNxc3FycXNxc3FyL4ksOtptPHFycnFzcXNxcnJxPksOs8TxcnJycnJxcyQJjIoYdzdycnFzcXJycnJxc3FyLngiKmp93XFycnJycSY+JCoPHb1xc3FycnJycSWoEhoHft5ycnJxc3Exawi6pPdycnJyciOnrGpMhTlzcnFzcXJycjzHHrRI4XNxcnJycnFzcXJycnJycXJzcXJxc3JxcnJyNZkevHbhcnFzcXJycnFzcXJzcS39KBrRLX5ycnJxc3ElHOJ6lUHYcnNxcXNyNZocunXjcXJycnJycnFyc3FycXNycTZiGLat53FzcXJycjN3GrqY5XJxc3FzcXJycThuBrKh+XJycXNxc3EgEn4q8egdcnFzcXJzcXJxc3FzcS4eThogKx5ycnJxc3EkoF4ax/oecnJycXNxcnJycj8xLLDe03Jxc3FycnIl8jIa8dzec3FycnJycSelSBpHq35ycnFyc3FycnFzcnFycj3nGL4Y53NxcnJycSspSBoPa35ycXNxcnNxIC7wWvIg+nJxc3FyciVbMhr7TN5zcnFycnOHNycXNxcnJycnJxc3FyJ1mIKj1nfXFycnNxcXNycXJzcXJyL1xaGts6XnJycnJxcnNxcnJxPuI+tC3BcnFyc3FyPb4Eu0H7cXJycnJycjbuBLEh+3OHNycnFzcXJycnJycSdrWBpLSn5ycXNxc3FyPbcCuUj9cXNxc3FycnJxLLC9aur0KXJycnJxcy+6QhpVW95ycnJycnFzcSW5qCpXZX1ycnFzcXJyO+kWvhbpc3FzcXJycTRxFLSe63NxcnJycSEhSUqC+2txc3FycnEj7Wgagyl+cnOHNycnFzcXJycnJycXMp6kAaklv+c3FycnJycXNxOX8qtZDVcXNxcnJzcXFzcnFzcXJycnJycnFzcScdyipRM11ycnFzcXJzIr/NWpoDKnFxc3Jxc3FzcXJycnFzcXNxcnNxKnH+KlvgHXNxcnJyciJAiBqd935xcnJycnJxcy6k6IpdsXdxc3FycnJycnJyPwk6vvbFcnJycXNxcnJycnJycnFzcXJzcS4TWzrR2kxycnJxc3FzcXJycnJycnFzcTnnFL8Y63JycnFzcXNxciaRwCrY4/1xc3FycnI6PAK8w/1xc3FycnI25CazK9lzcXJyc3Fxc3IpMVc67+qMcnJxc3JxcnMgYLWa4gWmc3FycnJyciShnTqZ5ixycnFzcXM140q4LLVycXNxc3Fycj4JJrz22XJxcnNxcnJycnIh3RV6Ci6ocXNxcnNxciJ7elpuSFpycnJycnFzcXNxc3EpVF8qfboNcnJycnFzcnFzcXJycnJyJOw7KoQ8TXJycnJxc3EwzSa7QtlxcnFzcnFzcXNxcnJzhzcnJycSoyyzog40xycnJycXNyKVrvOm5RDHJxc3JycTwASLAAx3JycnJxc3It4JN6KPbIcnJzhzcnJxc3FzcXIjhee60rGEcXNycXJzcXJycnJycnJxc3Et4TJKZezbcXJycnJxcyiF2Bo5on5ycXNxc3EpV9gaLIJ+c3FycnJzI8KiGhXV3nNxcnJyciEPyvreE1BycnJxc3JxOlYkvqnbc3FycnJyJX2iGhol3nFycnNxcnEgS5AaXUb+cXJycnJycjUeSLbxt3Nxc3Fyc3FyKmAGOsz/nHNxcnNxciprF4qBXodyc3FycnJycnFzcnJxc3FzcXJzcTQZJLT223JycnJxcyt1BDqbr7xycnJycnInrM0qiDMtcnFzcXJzcXJyc3FycjUlErHq7XJycXNycXNxcnMhKqAaL1X+cnFzcXNyKxugGo9F/nJycXNycnEiqZcqeGaNc3FzcXJzKnxIOts7fHNycnJxc3EgHNQagEK+cnFzcnJycXNycXMmiXMq+WjNcnFzcXJzNmlYtaancnJycXNyJ60JGkcvbnJzcXJxc3Jycjh6WLOVp3Nxc3FycnMiY+QaS8G+c3FzcXNxcyUXkYqGludxc3JxcnNxc3FyLOO6atfEWXFycnJycnJxc3JycXNycXNxc3FzcXIu0UI6ZevccXJzcXJycnJycnJycnIh/scqgxONcnJycnJyci+r6SrHQW1ycnJycnE4u3q3VIVxc3FzcXM12BKwN+1ycnNxcnInUOIa6/Hec3JycXNxcyYZ3Dpycjxxc3FzcXI9+0a9BLlycnJycnIkjfkqeiBtc3FycnNxcnJycnI0UzS0vMtycnJxc3I6PUaw0rlycXNxc3Ery7g69kR8cXNxc3FzICiPGhCHDnJycnFzciPFWFpJqnpycXNycXNxcynGGiomnl1ycnJycSJ38moPgNlycXNycXNxczSmNLRpy3FzcXNxcnNxcnItWggq3F99cnFzcnJxLoONGjnHLnFzcXJycyKXeWpdiGlxcnJzcXJyLLoeSileG3Jxc3FzcXNxcy5bNxq7TI5yc3FycnIrbM56EUMYcXJzcXJzJ+MsSkbNO3JycnJycXNycnJxczdrNLGky3Jxc3JxczlZVrC2qXNxc3Jxc3FzJhslGiBdrnFyc3FzcXIk5osao5dOcnNxcnJyc3FycnI3fDSxk8tycnJzcXJyMqw0tmPLcnJycnJyciGr0jo5QtxycnJycXNyKpzPGogzDnFzcnJxc3JxOhjeufchcXNycXNycXNycXNyJbWvOrilDHFzcXNycXNxLmIMqpPvNXFzcXNxc3FzcXNxc3Jxc3FzcXNxc3Jxc3Ervo1aKhcqcXNycnFzL5ZKqlCrVXNxcnJzcSsPvsrbFBNxcnJzcXIhAhE6E+7sc3Jxc3JxcyIJqVpldWpyc3Fyc3FzLT+4inQUd3Nxc3FzciPWY1r3mcpzcXJzcXNxPc6IsEF3cXNxc3JycXNyM/bcvRkjcnJycnJyK48RGqgO7nFyc3FycyEO5oooIZdycnJxc3NxcnJycnIkliAq+J39cXNycXNycXM71CK7K91ycnJxc3JzcSSxdRpG6K5zcXNxc3FzMom6u4ZFc3JycnJyME/csNAjcnJyc3FyJ1rxmnNg5nNxc3Fyc3FzcnFzcnFzcnJxc3JycnI+Wg+0tfBzcXJzcXNxJuYeGrOeHnJycnJycibC/Ypc0Cdxc3Jxc3Jxc3JycnJycnJyci27vloaRBpycnJycnIixsYqdpOdcXNycnJyLTAsisQON3JycnFzcnIl1Ssqha1NcnJycnJzcSETXSrh2i1yc3FzcXMrKcZ6lHOYc3FycnNxc3EreTsqO2xNcXNycXNycnIjSMcafXOOc3FzcnFzIhttKtFZLXJycnJzcS46Tho+Wx5ycnJzcXIskiwaON0+cnJyc3FzJ4r5GllQbnJzcXJzcXMoFlq6yapUc3FzcXNxKdTuOoaxHHFzcXNycXNycnJycnJyc3Fyc3FzcXMzkoa3fXlycnJyc3EvDVEaYDrucnJycnNxK4V2unK4lHFzcnJxc3ImRPt6Q8BIcnFzcnJzcXJyc3FzcXNxc3Iu4e8qROENcXNycXNycnJyKz9ZKg8KbXNxc3JxcySGtUo8lKtxcnNxc3Fzci6cWYqOOmdzcXNxc3IwDVS4A6tyc3FzcXNxIAMtasbdKXNycXNyciFiYpri6dZzcXNxc3Iia7Sa8lS2c3FzcnJxLaaZKgiWbXFzcnJycieHi5ohl0ZxcnNxc3IgcRuqc/5FcnJycnJyOtEyvS7NcXNycnJycnMjYaVaL+WqcnJyc3FzcSTIeWpaeGlzcXNycXNyKWbJKjyTbXJyc3Fyc3Jxc3JycjRv+rqgBXNycnJzcTiJlrOGaXJycnJzcXMnuWA6t2n8cnJycnJzKyioSuGFe3JycnJzcXNycXNycnJzcXIw52S5KJtycnJzcXJzLrEdiszuJ3Nxc3FzcnIu3Wn6QTlgcnNxc3FzOXd/upiAcnJycnNxc3E4ok25bbJzcXNycnJzNGNNvKyycnJzcnFzcnIsTNI6njLccnJycnJzM9Kmtz1ZcnJyc3Jxc3JycnJzL0VS2ue60nFzcnJycnJyJt/U2q8CsnJzcXJzcnJycnJyc3FzcixdKioNLV1zcXNycnIuhvs6C5BMcnFzc3Fyc3Egs0KqD8vVcnJzcXNyLuxbqqs6RXJycnNycXMb1XvBkeuEPnNxcnNxc3IRsocRn1547nNxcnNycic3Xxq+ig5zcXNycnIiEM6qqQQVcnJzcXNycnJycnNycXMludwqt2I9cXNycnJycnNxc3Jyc3FzcXNyc3Fyc3IaTKQSmbVb7XJzcnJycnMo2BpaKH5acnNycnJyJPaK6i+XUXJyc3FzcnJyc3Fzcj6Vxr1qOXJycnNxc3ImXtEq7BLtdHFyc3JxdHEsS7o6H0RccnNxc3JycnNxKSpqWjNpWnJyc3FzcnIpJrTaiqSycnJzcnJyciZSZBo82b5xc3JycnJzPLedtVhicnJzcnJyIzE7Gs7sTnFzc3Fyc3IoGv56ZmAYc3JycnJzLi6KesQnWHJzcXNycina+Bo0UH5zcnJycnMkx40a1YcucXNycnNxc3ImyL8qxnQNcnNycnJzHwdSgpBrrX1ycnNycnIy0JS3P2tyc3FzcnJzJU7GOk8TnHJyc3FzcnIgoL2K3vQnc3JxdHFycy3REGpI7vlyc3FzcnJyc3JycnIgzhBaKR76cnNycnJzcXMjncuacDNGc3Nxc3JyKBNXivbah3Nxc3JzcSg7KtoKXVJycnNxc3Mr3JrqwEZRcnJycnNyci4bYhqPSd5zcnJyc3JycnJzci3N54q7IYdycnNycnJzJa3pWmshanJzcnJycnNycnJzH+CDEpgRjO1ycnNycnIsjFcq+TqNc3FzcnJzLcjpOvZxbHNxc3JzcRQJqpGQmFVucXNyc3FzKO0lKgQtrXNycnNycnIoXUZqATuZc3FzcnNxHsqSgZ6mbX5zcnNxc3Nxc3Jyc3Fzc3EsKVyaF3o2cnNycnNxcyb0YUrkuetzcXNyc3Jyci60C7rPv0RzcnNxc3MWn+lCmaIWvXFzcXRxcyOpomocZdlzcnJzcnIXRfiBnDwHfnNzcXNycxwbxZGUdjpucnJzcnJzKK+MqlAXNXJyc3JycyLRcFoY6PpycnNycnMZ1ytxnpnUjnJycnNyc3In5n8qxJgNcnNycnJzLulj2l5pwnJzcnJzciia/JpwYDZxc3JzcXQndnpaXphac3JycnNzcTGY67CHFHJzcnJyc3Midpwa6pY+cnJzc3FzK+kv+kF9AHFzc3FzcyRCQfrK6+Byc3Nxc3MmUiDap+3ycnNycnNyK2MXOvzOjHNzcnJyc3In4VHqr+rhdHFzcnNxdB5Lg5GSRnxuc3Fzc3FzPC+ZsuBmc3Jyc3JzJfcsOqSNPHJzc3Fzc3F0KVPDqrTTxXNzcXRxc3IcUNhDk+I3vHNzcnJyc3JzHwaJU5JNdqxyc3JzcnJzcigvObpJHGRycnNzcXMRBm9xnnuQjnNycnNyc3Iv2erq4HFRcnNyc3JycxEBsZKdgV5tc3NycnNychsrGTKdB+bNc3NycnNycy+GteqVpKFzcnJzcnMXUFKhnEG9XnNyc3JycyxsY4rBScdxc3Nyc3Jycx5N9YGaNAp+cnNyc3JzJJndGuhiLnNycnRxcxukQUGZnL6+cnNzcnJzcnMlg9VKbMKrcXNzcnNycnMYHUQznRa7zHJydHF0cT2pjLVmc3Nyc3JzcnMtWjHKhmzjc3Jyc3NyK5FHOirrjHFzc3JydHFzL+pyuoxY1HJzcnNzciX2+EqVkHtyc3JzcnMgL+46MhEcc3NycnNzciZAVepKC6FycnRxdHF0G9g4M5Bqx8xyc3Nyc3Iq4meqLNmFc3NycnNzE3cvNJLc0MtycnNzcnM2Fsy8+TNyc3JzcnNzLGysSl41O3NzcnNycxzV8oKdrA19c3Nyc3NychKnnkaavmG5cnRxdHJzGm9RRZblrrp0cnJzc3NyEdcU4Z0a6x5zcnNzc3JyEsREA5Feu/xyc3Nyc3J0GwptwZ3Hkj5yc3Nyc3MkkY6aIfcWcnNzcnNyFMtZxZEqpjpzcnNydHJzKJVVGiiqrnRyc3NzciOTCCrJz31ycnRycnRyKS9tasQZKXNyc3Nyc3NzE9ZUKpeDu9V0cnNzcnRyL6rDSslTy3NydHF0c3JzGt3jZJmmHJtzc3NydHJyLuxuKoQ5HXNyc3RycnQU2C0xlnjSznNzcnNzc3MSpXZRksuJrnRycnRzcnNzJFALagIAWXJzcnRydC7Tf/rS2ABzcnRyc3NyGP0kMZtD285zcnNzc3MRAzjhmv7HHnNydHJzc3Mfsq62mTRhSXJzc3Nzc3IQFZpTnW5lrHNyc3Nzc3NzKTsU+pxesHNydHJ0ci+I7PrXgTBydHJzc3Mv2p56qlYYcnRydHJzHaNOspA/sU1zc3NydHNyE70H8pZl+A1zc3Nzc3MQ0sbBnQ85PnRzcnRycyN5D2pwfwlzcnRyc3QbwlXDliG6PHNydHNydHIWR5ZWm19pqXRyc3RydDHLqL5EV3J0c3J0chQLG2OUmOScdHNzc3NzJpPf2qXSAnNzc3N0chudT1WbCLCqdHNydHNzdHJzc3RyEfI5OJm11sd0cnRzc3NzFCU42ZZF1yZydHNzc3QdMM73kUhBCHRydHN0chbRcPKQUZ8NdHJ0c3RydBVAN8OWw9g8c3Rzc3Rzc3MqKINKQofLdHRydHN0chuC6pyS+iVjdHNzdHNzG8yEgp7le310dHNzdHIaBl3BneuiPnJ1cnR0chhtJrea6tlIc3Rzc3RzdBQyS1OQccSsdHRzc3Rzcxxgwd2ejk4idHRzdHN0FZKsxJiiYzt0dHNzdXIW6tWXlW0qaHRzdHN0dBuuzRydnjLjdHN0c3Vzc3QqDC1KJU0rdHN1c3N1c3MZhtc3nWE4yHR0c3VydXMZQhX4n5f6B3N1c3R0c3UOJzMTEBDtzs5zdXN0dHQPaFxZEM88Om50dHN1dHQLpQZUEHURqr50dHR1dHQfPikDnDXW/HN1dXN1dB1c+DOVVwfMdXN1dHVzdXQA==</binary>
              </binaryDataArray>
              <binaryDataArray encodedLength="298756">
                <cvParam cvRef="MS" accession="MS:1000523" value="" name="64-bit float" />
                <cvParam cvRef="MS" accession="MS:1002314" value="" name="MS-Numpress short logged float compression" />
                <cvParam cvRef="MS" accession="MS:1000515" value="" name="intensity array" unitAccession="MS:1000131" unitName="number of counts" unitCvRef="MS" />
                <binary>QL51AAAAAAAAAA4boSW0Kc4owSEGDgAAAADSEvcgQCYoKKommSDXDgAAAABBE8oimiaLJsIhpRY2AQAAAABLF/0lbSiCKWUoeCNyG4YQAAAAALkF8SHyJjMoyyUdIUEYtAsAAAAAcwBcFuUgLCS1ImUeaAYAAAAAnAN2IiMm0yixJ+IfiQ8AAAAArRkeJ0oqJifHImIeYBZ4CwAAAADZBWMiLitIL4YsiCEyGy8TSAgAAAAAxQJeH9klTijNJkIjoxt0EQsCAAAAAG0i9ycWKmQpGSRoFgAAAADHFlEmbiukKFUeWQkAAAAAsx2cJUgoCiXZG9UHAAAAAO0P0B4uJsYlwRwzCgAAAAA6FIMjxilAKdAjlx0KF60OHQMAAAAAzxb7JDkouCZVIbkTAAAAAIYU9iJoKOMomyTVEwAAAABEGN8kpSeeJ/QiYhYAAAAAXxIQIcwlTCY4I6samgkAAAAA8BYDJTkpZSlfJdAerhaMCwAAAAAODHIh/CdaKSMl+B16GMURJwkAAAAArww+I0Mp0SqGKTgkBhcAAAAA5QefHe8nASpiJ/4h3RVoAQAAAACXBgEdXSinK54n7B2qFEwHAAAAAI4F7RooKE0ttylzHh0VlQcAAAAAaAVhIcAmfSeFI5UZAAAAAMkDyh/tJcIm7SBJEgAAAAD7AQAV7yGPJY8jDh0WBAAAAAA1EOQfRSZ1JQsewhdWETIJAAAAALAW8yIPJwskuhq1CQAAAAB0FUgicScZJnIf/BIAAAAA6hItIb8nuCa7HLUVng//BwAAAABPGO4hwiTlIqsc0w0AAAAAMx3lJGIn+yYIIzwQAAAAAM0R7iHMJ2An6CHLFnEAAAAAAOATRSPXJ3knWCEHGLsNAAAAAKMRXCOeKygrfyIKDwAAAABbEFgfJSMmI3keWBTfAQAAAABjEL4hQCkbKlUl7xojCAAAAABEEyslKyyILi4tfiiGHjoKAAAAAMUWeSdALNEseCmNIMMPAAAAAEQUniSIKFQojyA5FEoJAAAAAFwIsB7eKdsrcyceH8cSAAAAAI8JliGSKnMt3igBGwAAAAANCd8hPCo9K4UkDxhLBAAAAAA9CeQgbCugMQQzlS59I6MSAAAAALYI6SGNKOsptSaRHZsLAAAAAGsIeiCAKNspTiY5H0gVbQYAAAAAoAmzJ34ypTTiLQwe0wEAAAAAyQSTICsmOyeIIyYckRR0CgAAAAC7ImwqYSx4KEYcZBJiBQAAAAArEgQjaikHJhcbdRF0BQAAAADAI04txS6UKjwiRhUAAAAA+xVwJdYq2ig9INsPAAAAANoQ9B+sJ1IpCiRdGagIAAAAAJkcMCjfKVYokSRGHKMNAAAAAH0auCXUJuYlRCJ+FxgAAAAAABsWBydXLg8sZh0TDAAAAADXE6UuVTziPBoxJhoAAAAAhxT4JkMsuSydJBMTAAAAAGoXsyobLjwt0ihTHAAAAADIFX4pVi+zLxwsch8AAAAArRTHJtgpVCovJtoaAAAAACgVqCiYLtYuRSizFgAAAADBDmMjBy0bLR0miRcAAAAAfxRGJw0rYSpoI4MUAAAAAPUT5yWGKRcqSCdxHsgIAAAAADsGkhxnMME2lTERIlYPfwYAAAAAugxAIFwq1SqTIAIOAAAAAA8PRCKYKwwtUSW/EgAAAABVFdsr0jOuMSAmXRQAAAAAABCyIuApoSskKNEbAAAAAKUSNyVsKzEtryp7HgAAAAC2E7YmcizrK3Uj/BS3BAAAAAC3EMMj+ytLLoQrSSekHAAAAAAzCFgeXS3lM2Mw7yJQCQAAAAClB1wgZDHHNsUxDiOyCgAAAADrDLAlFCseLXcrQiIAAAAAIQx2JW8u8y+4KsUdAAAAAJAJ2SE7KsErdSXlFQAAAAAoCPEeWy81O1VATT24MAMgAAAAAC4N2yt+Ovs/QDuBK+YOAAAAADIKpiI/Lr8w/ylIGAAAAACLDLwm4S11Lk4oUBsAAAAAnA6gK1k4RzrEM2YjAAAAAOMFRBr6KNUstia2F+AFAAAAAC4QECxhMtMyAy2vH4kHAAAAAIwIaR9sKF0q6CaGHQAAAABnCNweUSg9KgomdBsAAAAA1g6qKYAuui9LJsgNywIAAAAASQ8zKaYrUCuWJ94bAAAAAJ4I2CBiLrgxuSoUGgAAAAAxCOwfZjEjOco2RikwEAAAAADmDksrZje7OCEvdBkAAAAAPAxFJ3YzHjQhJr0FBgEAAAAATgs5Jn8xvDG0Jv8SGgQAAAAARAuMI3svaTZUMxcmIAkAAAAAywuJJOopoyr/JoUcAAAAADkNSyZOLRovpSupIQAAAAD2BpwdbyokMKc6TUKsQQtBTEF6Q91HEFKgVbhX2FOAUJ9L5EI3LoAuCTqsPmU5ZCwZHLMHAAAAAP0EZCu9OUI87y4WCEEBAAAAAG4AqgvbKSI1eTN/I78IAAAAAAYDbyPwLlgxmSniEOUCAAAAANsCcyR9K+AsyShAIA4HAAAAAA4DtChDKlMs5Cp2GwAAAABUAuki1St3LSEoMx0AAAAAwABDESoqoy5UKN0drAYAAAAAFwM2Iagz3DpoNlAm1AgAAAAA0QGFH1wooS6+LK8gRgcAAAAApgNEJ5Qt9DJwLpsZ/AQAAAAAwQFXHkU+UkdESNY9ESXkAwAAAABcAjogKi+8MsUq1BnwBAAAAAC/AugcBSrfL9IsfiA2BgAAAADVAVIaHjKQOdU18ya5CAAAAAAMArMXJC2OMk4sfB5hBQAAAACWAMsNqCwFOPY2FC3zH5sMAAAAANwBgBkXOAlMoVL8TXg/NyQNDgAAAACFAXUSlC0SNEgrMQx6AQAAAAAfAM8JJzPUPp85QiMiBgAAAAC/BFwo7TnCQKxCN0EUPvI4vi1cHagFAAAAAB0CVR0eM2w87TrYLpkVaQcAAAAA9gP3JMo4hjudLsUIMwEAAAAAlwKbIaco7ytiJywXPwQAAAAA5QN8JEQp8yrZKGIi9AYAAAAAsAU9KRstJC76KTocUAQAAAAA9AUAJrw0Lzd/LesXDAMAAAAAHgOKIpEpiCscJ80bNAUAAAAAqwTkIOcsGDSEM9IrESB+BAAAAAA7BBsiLzPHNnAwfTOZK5ApXilrJkwIAAAAAL8DFiSBNUQ7yTsiOGcn/gcAAAAASR7pPWVNVFDUR7gzvxZzAgAAAADkHyY9v0qXTFZEfTQSJVIOAAAAAHsZYDE7NnQwIie6BgAAAAC2HpwpMC2eKr4gRwYAAAAAEg5zKts89ELhPbAshg3sAAAAAADQEmEruTWNNIYmOwcAAAAASRZcLQg5EzmvLTgXbwIAAAAAmh2BL9Q1TDFkIO4FAAAAAGQZFSxaMgYtCR40BQAAAAClHlQzTTpEOFsr2wcAAAAA4BZQKic2KTZIKX8HAAAAAAUf4CuRMJMsvCAYBQAAAABVHTssgDAtKw4aKAgAAAAAehpaKwYwTitKIPMEAAAAAGYdtC80NNMsdB8hBQAAAACBDSkmGC9OKuMaDwQAAAAAyBwtMY02NTLWIwMNAAAAAG0grStWM2Y2ZDHcH4UKAAAAAHsI4ChRONU5Ay1PClQAAAAAAC4rIznCNqMmqQUAAAAA+h+xLeUxWiy+GMsCAAAAADwWNChIMr4tDxgaAwAAAAAtHpw0STnBMfgg6gMAAAAAbhNFM2RE5UbOOREWnAEAAAAAOSW3L+A2EDdMLXQYuwIAAAAAFBv+KNIvci24KEMHAAAAAGIXmzpHSbZLw0IqKn0FAAAAAC4I1y1fQ7ZKgkX0MhgMVwAAAAAAyCu6QXlI90EkLaMMAAAAAIgdES2iMIArBR8lBAAAAADUD5wrNjVZMxAq+QUAAAAAoizVPqRBXzdFIP4CAAAAANgjSC3vOrVFuEo9SIc9BizHBQAAAABJJ6Qy8jSRMKopdQYAAAAA8x9yLiY3HDm4MMgXPAYAAAAAbiNUNmRAAUGSNyQk3QUAAAAAiwjcKl41MDDjFrkFAAAAALoJKixaOr0+rjrWK+YEAAAAANAhykDaTCBN70K4K+4GAAAAAKgn7zYVPg49oDNYJIsEAAAAAPcpnzNSNA4vACiFBAAAAACoIx8rtC0gLk4sLCYSBAAAAACWJ4ctVi6KLP8nqwUAAAAAxSOaKagpryggKFEPAAAAAE0gtTFCOYY24SY+BQAAAACTHB8l8Ch7JwQjVA4AAAAAZCgjPXxF20RDPJMoEwUAAAAA2SB5K7EuWizwJRcEAAAAAIIdQihlKvsoUyuoKjsimwtRIuYyATh2MGIZnQIAAAAAth2fL3c3cjRjKGIGAAAAAF0kQDCMMgArQRqpBwAAAADbHfcuKDM8LQgg3gkAAAAAQyFhLCIvaCtSIlAEAAAAAMkc5TJrPN07LTWOKIAEAAAAALQnWDU5NhIsXRNCAQAAAABMJs4udDCpK1wdewMAAAAAvyVFQG5ODFHWRhEuzgUAAAAApwyHMHBPBV3LXNdNqCcJBAAAAADUF0VEt2KicIlxw2VjS8ceNgIAADsdJSyUMOUsoSWxBAAAAABRHq8rZi/EKRca9AgrMxZPXF+fY61bKERIIOoBAAAAAJAkwT7tR0dELDnAIykLAAAAAEgVbDbjSGJO5EYsL/QEAAAAANIsYkG5RQ89tiUjAwAAAABSGjM5hkYSRng3sBQdBAAAAAA1HrE08kPbSSdEcC4MBwAAAADXJL8qNy1cMM0x+SvwGaECAAAAACIm1TOLPBI+ATdkN000rTmPNQcnRwQAAAAAmAxRKc88iEMRPvgqNA8AAAAAwxleLzc22TmLNwk2qS5rByQAAAAAAIMfyDUbPBE1NB+5AgAAAACdGPYvUTkbN1cqFxKOAQAAAAANI7Q0CjsxM0oR+gIAAAAA9AvCKTAx5CoHG9IHAAAAABAURy6qOU447StrFcwBAAAAAH4ELTMnRbVJO0N6LxoGAAAAAPAn8DvmQZA86CuTEm8BAAAAAMAmNjDiNrs2Sy0PG1cCAAAAAHAf4zBEOI82ySitBAAAAAA/HcUtYjXENGQq0g4AAAAA1iXhNHI4IS7MF9EBXiYgP/dH30xlTDNDsic2BAAAAADkHy0vBTRtLbQb5gEAAAAA2BVYLaI5rTkmLSQTqR5fMsg67Da/KEMEAAAAAP8fhzdtRrZL90bfOVwhQQMAAAAAxBlCMWBEB0yZS3lEWDLFGuEGAAAAAMgLsC+tPdQ+sDX4IDwDAAAAAP0m/jJ6NRAs5hA5AQAAAAC7I3RRBmTlaGJgX0YdGqMBAAAAAKYUFyy6NJwyODlcQ09Cwz0IMLIYMgYAAAAAEiVgSjthj2vLagleiEQoLMUEAAAAAJEX7kNSXPpnx2fEWsBGSDj5RaNL2UZsOHYdZQcAAAAA1SvjQ5VIcj22FUEBAAAAADogPTCROWw7yTRVIkgDAAAAANgVtCw1N3A2FCvEAwAAAAAKGQU1x0XYSI1BsigbBAAAAACkIYYqaC5PLIMknQIAAAAAWhv9KH8vPiwjHqQEAAAAAOICtTvpWMxk8WLqUYknfgIAAAAAih5jS1FtUntje2luy1DEK84CAAAAAF0bdSuANyI5NC/VHNkHAAAAALMwEV/TexeIFoihe9RcqytiAQAAAADpIKUnhyowJ7AbIQkAAAAAoTRDYE1wcnC5Y8NE9BUYAgAAAADfHgcrljL7NDIw0CGqCQAAAAD+I9M7gkMmPlYrNQjcAAAAAACLIDk0PUEBRRc+ZyiiDAAAAABsKwVIc1WkVS9HmR7wAgAAAACyEPc0XUkVUX5NtT2OHbgFAAAAACkTMzHXPNg6aishB58AAAAAABYi9CoyNkg8WzyANXwnhAQAAAAAOxL+KRIzcC/SIPQJAAAAAGEktDHkNcUvjBssBwAAAAC3ECsvxUEqRnE9JidBDAAAAAA0Fsoq5zMxMpolKAwAAAAA3B6fNQNIzU2XRyI5ICHCCQAAAADVCj4qIzinOwc3pyv8GUcGAAAAAKYnNDotQRM5xxnoBQAAAAB+HzEsITa0OCcyVCKaCQAAAADWGsMtrjZtN2ovch7aBwAAAAD1IGQp5CkPKSIoYg8AAAAAohklMBQ61zhFK5cOAAAAAB0NMSgdNRE0GSZ4CwAAAADeFm8pwTSeONY08Cl2DgAAAACuItUtuzE9LmAjGwoAAAAAXh5+OGRKu0+1TeRE/TcGIKoGAAAAAC4VVCbMLrYtASSjCwAAAABRHmw3E0LtP+YwMxnsBAAAAABKI0Q7UEZyRhA9zCpMDAAAAADZGhop3y+1L2Aqtg0AAAAAHyCPOiRHNUhcPh8oBgsAAAAAxCM+N1w7YzK7F9MCAAAAAPoZ7DXtSMxPmEvaQVM13CDZBwAAAAC5G1wpsTKkM9UnoCWjOrlDRj+sNzYzADahNDAsEQ8AAAAAkARHKfo8oUOYP5kwehprBQAAAACgHpI2tkEWQ3s89S5CG6cFAAAAAG8duCi7LEUrqyVMDAAAAAD2CH8nWDa/OBUxwh3VBgAAAAC0GGkoCDToOUc1QSD+BgAAAABFCtMjcS4wK4IaSgYAAAAAaQ5UMRJJ1FGoTjE/LiPZBgAAAACkDvAoezGhLd8iOgoAAAAAFQxWJ2A0ezVdKv8NAAAAAJIP7SoiNm81OjniPLo9fDR6IHgHAAAAAH8ZwzdtSN1M7kVuMVgPAAAAANEXuilrMzQ1fCzMDgAAAADxLYVBGkrpSJQ73xYSAAAAAACqD68pmTd8OOQs1A4AAAAAcxH5Ld859TeyKW0MAAAAANEXwzscTDVSe05HPf4r9y98N8I7LztcNLkj4QgAAAAAWyKzM507HDt1Mp4lzAsAAAAAgyO6Ms42xDFwIcQIAAAAACofVDTuO4Y4hisFDQAAAAB7I6Y9HEe/QzEycRAAAAAAUgXRJhc0dDMQMOAsYS6tK8IkTQwAAAAAkSdgSu5ZVlwpUyU8wBQAAAAAwRcOKhwzVjTHLBcOAAAAAPEqHk+zZJxwynnqfUp6QW0cTqEbAAAAAD43kFK0arh50YBNifSR/pOBi8ly4UEgCQAAAADbFaIqZUSBXuZ7qYu+j6uIs3T+RBwIAAAAAMcPvjDrQ8hhtH9jjz+SsIi9bk1DOxAAAAAAVQcyOHJONGUAdaJ6yXUcZFpARRIAAAAAYRCYLgM/40I8O0En6woAAAAAeDFPS49XQ1gNS98qVAgAAAAAGTumUy9bmVeBS4Q83inxCwAAAADHGrkw3UM8TPhITzimEwAAAABmHPgtozMcL9IeNgcAAAAA7hvJSTVfVmYqY7FW4D8lFwAAAADmIFkzNz8LRa5DNjqmKKYLAAAAAIAaGEHJTpZOeEPyK48LrhiYONxIs0uvQecoxwkAAAAAAA1JNoJH0EyNTH9QLFUiVCpH0C85DgAAAAClF7QzUUNYRig/gTmGO143xihEDAAAAAAPHFAq0DL6M8QquA0AAAAA2B18NIZE8kv6Sg1E3zyCO+NFkU+DVOdUQFIzTWNEITdsKAcMAAAAAAYm8DubRR9FfjrAJVAJAAAAAJEeRzDuQGNOwVcaXDBbylUVTAA+uC8aKDcNAAAAAHAZszaMRJ9F4DryISwHAAAAAJ8YZShiLmArGyHCCQAAAADUD+ElyDbKPAI3eyY4CwAAAADqG7os3DLrLpYkagoAAAAA3R8xMtE2Oi/DG3QFAAAAAK0afSldLysuZCXsCwAAAACsG6IvJjllODErJw0AAAAA3BtiNNk9NTtQK+oMAAAAAIMFFSdKNBs0wij+DAAAAADzHmMtBDSxN/E28zD5JZYLAAAAAGEsVkeqUGtMjDgHEgAAAAB8F5Up8TSuNNknoQoAAAAARBhTNJZF+UgiPdoifQcAAAAAzBxEM7g7aDhXKUcMAAAAAL8kHTvVRDxDPzYXHUoFAAAAAIAezyiEL7I39jyZPjk+oDtmNccqcw0AAAAAChu+LYs6+UC7QNE80TicN+4qlQwAAAAAbBbfLQVEjE2cS7tDCzmANQowQyDjBwAAAABrGoAwSjcQMAwangQAAAAAvB3LR91bJmMRYAlSGjZEDwAAdgssJto9l0jdS2hGuDOaDwAAAABGG90uuzQiL64fXggAAAAAAxfDM5JCVEXXPbIveiUnCwAAAAA7CSMomTfIOVQvWxQ/AgAAAAC+F4UnMECcUXpYDFVMRnAm4wYAAAAAURDYJ0Q58UADPnsvDxXDAgAAAAAYG9YvFzY/LvAVDAMAAAAAKhiiK6ky4S/bIusIAAAAADUi2zHhNBowZTamO389uTa3JwMLAAAAAC8jWzOaNd0tNixoK8wtJSy3JQMMAAAAADQesi5rM+0svB67BwAAAADLIA4sKjEhLtAi5wkAAAAANhroLIY6ekCQPacyiyTFCgAAAACoD3IqPTqgP0U6+yafCQAAAABtDzEsXjoqPIE0XSbwCwAAAAB1PppYi2I/YPJQQzCICgAAAABtHXAxZzgdNSMqNA0AAAAAcRRWK8839DgOOfdA3UWBSYlGbTpyFQAAAACIGcYtADL5LLAq2ygqDQAAAADBGJkuSEBrRt0/3CncCQAAAAAmHp80WTsFNR8etAUAAAAAaiCFKkov7S8WLiUsXyjcDAAAAAATFh4u3jfINUAozAsAAAAAHiKEOIY+izaHHJwEAAAAAGAenzpIRMY/rjNqLzcrkw4AAAAAwA8kIrUrASunH3UJAAA/IFw0TjnyMuoizAg2Io0xHToCPuA8UDTzL9w3Az1IOborAw0AAAAA9w+TK8c70kFwQC86PTE9Jm8LAAAAACUmZz3BRHs+5CjvCQAAAACjGSIvokoAYqRrlmnnXLpBgBUAAAAAFhKqTgVmGmsuYgROxygIBgAAAAA3OExienQcePtuKFgeJgAAAABBAd4nUDdsNz4rGhpRLz1FO06hTfRDZTNKEQAAAACaIIE++UkpR9s2cxIAAAAAWBRyLYY3OjUTKc0LAAAAABkkUDRyNdcpyA0AAAAA0x5uKHQuATFULAAcTAYAAAAAjiKZK8YtBC0gKccNAAAAAEYW3DGVPss8rSyrDAAAAAAzGkA1WkKURHo9uy27DAAAAABjCtso3DnPPF4yihinAwAAAAB/G0w5x0W+RIw1iRAAAAAAWyoYTkZey2ApV8A8WREAAAAAZhV6JVgtfiznMa1B3ky5THVAkCTmBgAAAAAMFwU2F0YASdc/5SdcCQAAAAD7FxAs4jSIMywnPgoAAAAA+SAdNqs9hDm7KVkLAAAAAAEfgzMbPZE8IzAtFBoCAAAAANkWNClyMqUznzD3NGg2vzyWPaU6sDIzJF4JAAAAAJQi3C27M4g1LjGyJ48LAAAAAOUgVDk+R2VKBUKlKkgKAAAAAOEVxi3KM+Ir8xd5BAAAAAAFE4spzjQMNQArgw0AAAAA5BbcNrZKVlFNTBw6YSTsKKkvIS4zJN0JAAAAAEokniwUN3pAmUJBO5MkkgcAAAAAdBaNLgo9j0A9OcEmNwsAAAAAfw2kOIBQhVnkVZRDPRkAAAAACCZNPyFIPEW8N6QimAcAAAAAPQ4xKlg2zzRuJ2sKAAAAAEAfIzGrNXMv7B1dBgAAAAAaG449aEr8R+E1LxEAAAAAiSmgUidmK2xaZwNX7zHnKmA0ljL7Iw4JAAAAABQfJimBLBEsTiUyCwAAAABAIHxKEl7rY41cj0QqJY0HAAAAAIoll0RyUTFSJUgjMfsMAAAAAGQTeyeFNi46LDIjHwoHfBelK5Ixqys5HPoGAAAAAMwY1y9sOv84zywXDgAAAACYDrEp9zvVQ6BBRzTSFwcDAAAAACsjCD8VShtIiTjqEgAAAAAiJHo7tUUDSTdGQz9gNksTAAAAAO8ZzzbnQMo8fyltCgAAJS0yUfdduVxMT/E0LQ4AAAAA8w95O9dYdmVdZIZWMTwgHKYEAAAAAMwYuUztbLh8F3/AdA5dCDyhEAAAAADWKdVEQFWpW/pXbEmeMjAmQwoAAAAAzi7HSlBWbFVYSDcutAoAAAAAuh/hPC1TjWARZB9bp0YCJ5cHAAAAAOIiFDSrPjxDmUKwPdgwUw8AAAAArR4tNHg9tjvHL6Ic0wUAAAAARyG3MRs29y66GPgDAAAAAAISXyx1Ofc5Mi5HH/0qTjoWQOY8bDDYFcUCAAAAAFUSGTM6Rs1NoUqYPAQkNQcAAAAAWyJqQHhOo1GYSxY9TiuLDAAAAAD5JRgv6TD6LCAhEggAAAAAeRnDK7kxly9xJTEKAAAAAKEiPyxeMQozSzGiLxwwNzFOMLkrhg0AAAAA7iTqNa054zFqIagHAAAAAAYlajOeN8cxPCMECAAAAACQFtgptjKNMTUnXwsAAAAAHw0MKD8zNz0LQLRE80lRSGM9hiKSBgAAAAACH3lAUFcpXnJXX0NBGAAAAABzDtwrfz3sQW86dyfGFMMptzz6XiV2soA2gOlzIlrZMuwKAAAAAIYfpFaQemWM4o8FhkFrxDY9BAAAAACZJg01qDnlNSsqmQsAAAAAqSUBN3xUUHLJghWHFYCtbDE/UQoAAAAAtE3Na7h37nXEZBs7bAsAAAAAYRMNKRBDu1iDYnlhTVXSOr0YMQMAAAAAHBLKJus1EDw2N1ojSggAAAAAchdWMUY8+z98Oy40XC9hI3YJAAAAANATQSkwMYctcyGcGr8xdz5SRSs+ZjQ/Mx4tUx1FBgAAAADRJCo8p0RHQgM22B6wBQAAAABQDLMkWTGdMlkpoAwAAAAABxBLKNQ8AEhYSMY9vy24DAAAAABgGfEyakJdSNlFQDukJ2wJAAAAAIgjvjfoPeA2GiRRCAAAAADdHtEx5jZaMZMiqAgAAAAAZBiSLeIy4S07JK0JAAAAAL0P7ig6P2hLok7GSZU80ybvCAAAAACuHS833URLSF5BQC0pDAAAAABrFtA0M0arS8BFVDNOFt8CeCU/OAc8MDLPGTMEAAAAAHIm7jmsQ3ZD3jcIIB0GAAAAAHEg4itgMB4sORwXBgAAAADFIBEtmzArMGkv+y8eObhFKk6WTZJE9TSVHTsFAAAAAAANXzSeRmhKK0HtKpYKAAAAAJYdXDEUQBxDXzolJVETICiaONc9zDnZLRwc0QUAAAAAVSNTMY81xS4YHC4FAAAAALwzgUt6VGVR2UHrH0sEAAAAAEIh2jn4QmpAEzVjJ7sJAAAAACkhrC3bMmgt5BZsAwAAAAD8Iz8xczO+LZUt1CrQMSw0Ci8FLp0rBjkrQEw+IzLmIgAJAAAAAJU2vFaJaipzr3GnZTtMyR7+AQAAAACGGSEoTC/NLyopWQwAAAAA0AokJ6Y9NknsSRk/cyaECAAA/gZrJAE12jlZNRgoXgsAAAAABhXaNT5G4kjoPlQnDwn8F8IoFjUMOX4xQxvtBAAAAABkG3QoxC2iLFkmCAsAAAAAfgu1KfQ3zjdeLDMMAAAAAKwlYjXxOo42liRsCAAAAABBJHc39j6JOpkljQgAAAAABRefK8s02TNPKw0oLDguPTo2lCKVBwAAAAD4Fr00J0Y3TaZKKD/lLcoTlAIAAAAApRb3J8Uv1yxrHw0IXSueTRpdDmRkY+lbd06rOjAkfAcAAAAAahWYOr5HZUcrPK4lqgcAAAAAgCVgMBIyvyu/HAoGAAAAAHMVvjAvQThGZEDeLrsMAAAAADkV3CcPL9YquR/QBwAAAAB+HzQqAi5dLMAk9QkAAAAAZiDoMko6MEH8RJdFjkMAOionLwkAAAAA2j/BXxF0MnwfeTBqHUpoI38FAAAAAOwBEyYzOt08Ri6BDAAAAADFMkVZxXcChXmFFXpLXxIvawUAAAAAGyMdQ/1V12mIi7Shw6oLqGCZ5X3NXCw6Fib9CQAAAACyDUYscEz/d+iTb6A/oAGTMHR1QqANAAAAABscsjSWPig9GjjFO64/JjwfKqoKAAAAADFR1YHlliidTZdfg4hX2hgAAAAApRWEMTw9wzwVMFEVWig9N2g42yoeDQAAAACOK6leGX+/jIaMWX4eYFEoAAAAAEciRSvGLJY32FsCfBWL/I0xhYVukEnkJdAHAACeD6MiDTGiOec5GC/KFGICAAAAAC8EeS+NVnNwd3vXeYFqlURIEQAAAAApFiAtyzcmN/MqPAzCMShRpmBoYmtVkjXbLhk7IT38Mv8XOwMAAAAAfyFoMqY5JDk2Op09UktSVsdUiUTyLvEtHTmjOTIttxTsAtMgaC1gM5Izny3LHu4GAAAAAJ8M/DJWRIlHvj9qMHQiugYAAAAAhCBNOFJAqzx5Lt8VGgMAAAAAgyoTQHRHQUQ3N6EegwWwGB8x+D55Qxo/9zHlIGQHAAAAAPckhj8nSmBJika7QoI2FTQNMUIz2jVaOoU3zzGFLFEhLggAAAAAYwdDKiU9xUIsPuYybSdgCgAAAAD/JBI5vkAkPYouSQwAAAAA/SzZQGFLQkvoPWsdwQMAAAAA/QySK288zEDWNukTOgEAAAAAhCTgO3xE0kEcNdEeewUAAAAA+SA+K2ItGyowIh4JAAAAAPAYFDKzPBs5XSY0BwAAAACeFBgrvjSBM88pFQwAAAAAeCAcM/Y6ijYkJN0HAAAAADQngTaAPqw9VDZjL58s6DTDNDM2oC8kH2MGAAAAAPQagC+tObo+yEIhSP9IaEKILaQLAAAAAJ8oDEbVUzZYgFWqSig4mCTMCAAAAABhIhY0FT1lPUo1OiaRCQAAAACGJMI4sk2hWaxabFIORtE8vztZNDIhygYAAAAAuQgxKrM80UE9PC8t7QsAAAAAVCjVO+A+PjMxGjUEAAAAADkgLzBmM5osqx+ABwIbCi3KOiFBAz+LM9AbrAQAAAAAMB9zMj06Yze3KUkLAAAAAPcbDDIjQP5Dcjx7KLcJAAAAAFsL5SZ0M+k33zT/KIkKmxvpR3llE3ItcpxlPEICEeUi1zbgPSQ56yglCgAAAABxFhwsRDYZNZgpsAsAAAAAMAnxO1lVp1wVWWNIkErxY55xtXJuZWFFaxUAAAAAwhC4NadJFFDXS0g9OSkWCgAAAABlMUFRYWFXZJJbl0lXMYkMAAAAAA4fnzbvQddAxjIbGDkDAAAYHGI8UEoxTYBHKzzFFAAAAABbKnhCe1EWVaBM0DU5DwAAAAAFIAsunj5OUcpXe1TQQ4UjdwUAAAAATRj+KrM/lkhyReYzmg4AAAAAYBerKVU+8kJtQLs6kyiTNORZz2t4bwpmxUgXI7g4sFIdXoxcxU27MaULAAAAAPIkJUxoXCRexVKjN0cPAAAAACojrSz5L48uBSkhDAAAAAC6Jfg89EjWTGNJbDnQHd4EAAAAAMQT7S8HQr5I3ESKNpIe2gUAAAAApBd4Kmk0TDSNKPcHAAAAAJwT5ChmMeMuQS98LsYz5zD4I4oFAAAAAL4H5yrkOelCC0ViQQI2wiOkBwAAAABpHHAtdjWxNLsrJwkAAAAAdyPkMy46gzYNK1ELAAAAAMsJOCk3No81jijgCgAAAABrCo8sXTpNOPEmSgkAAAAAQA2/LJBFiFLhVOlR30utRp86yyerH9EvtThhN0MqsggAAMEiTzghP0Q7kjAbK5c2gjc7OA4xhjBTLIAgogcAAAAAFR43LFU1fznJOPAzXyoZDAAAAADDJPk9xEpfS+A8YCH2AwAAAAAODywwf0mnVw5bR1MTPsEjnQYAAAAAEhcHLEc6Jz/cOcoorgkAAAAAnx9wNH86YjKIGcoDAAAAAJEkkzT6OfA1FTT7OWVGT0ndPxkn3wcAAAAA6hCWLJY4XDlKL7oY1gMAAAAAbB3qOWNF8EJjMU8QqAAAAAAArRxAKqEvqSs3G30FAAAAAEgclTa7SFFP2UoeOvIfYwUAAAAA9y9rRqRQK05bPEsezgQAAAAA5SJ8MC02FjfpMXYkYAgAAAAAfiJvLIcxtTaBPMo/Lz7BN0At+RuJBQAA+x4INlo7XTFKFV0CAAAAANUjbCq0KxwvriwAISsbyjHdN+0vFhm7AwAAAABwH20qyC02Le8lXwoAAAAAsCHoOkpFx0JFMogMAAAAAAQjczkPQ1BBkDJzDQAAAABrFjcpKS8iLKohnwcAAAAAQiSOOutCGkC/MmQbigQAAAAASCdzN8M76zR/I/oGAAAAAHsbXyzMNegzjSXiBwAAAAB5F5c8L0vsS/BBSi71CwAAAAB2GZUw8TpKPHJC30c+SH09pittBgAAAACeGzoqGzDmLVEhnwU3HMIsXTaHNesp7QkAAAAAWSO8MB0udDCON9IvwhIUAQAAAAAvJeUxQzQPLqofnwYAAAAAMR/lLxQ1gS3WD8oAAAAAAGYeCS4+M4wt8xlQBAAAAABBQ7FtKYG9hcl8Wl8MML4GAAAAAGFKXnxplbCe6po9iHVhWSenAgAAAAD2FvUt9jpfQGY/bzYeIkoHajHyZ7qGVpQhlUKJfm2TQJAvqiS8BQAAAACbCH8mHTumQgQ+zSwRCAAAAADoH/Y0lDrFNFwiQQQAAAAA5hHDQ3FwkIZvjZ2H63RgTx0SAAAAABkbOzgCSW5LrD7mN8JPJlw8WxNN7Sx4BgAAAABlGEo43EVySbtG5jwUL91SIHC3fU9+mnHkUQ4lDwQAAAAAAz0KWExnY2t6ZnpW/Dx5N1o4cjDbKkEnfijXL2c33zvHOogzKSUJBgAAkAykQ/xc2WRGYCpS1TyMNlcuoyVFBQAAAABOB9ov+j3xPV4zSSILDDBI8mqrf5+IeobVeEBZCR3mAAAAAACCFGIszzdzQvJEakZiQplgM3uXhumFA3hgYWZWplWBTkU7YQsAAAAAeBzMM7o/0kGsOGEh20vqciaFaIgQfslhsC3VBQAAAACtFFQvqj4jQ9g8vSpSBgAAAACzGjQ6fUyFUX1P70Z8O4slzgQAAAAAeBjDRwtcOmKaXsJVWkqXRPY2WB+6AwAAAADDJZJAn0seTBpIAEPVO78wcxb+AQAAAAAMIJw3X0JhQSk0CxleAwAAAADJHaUwxTpSRx5NKEhQNm8KAAAAAOgiAjbvPvhCs0gwUc9XoFWJSMc5wSaBBgAAAAAnFMQrJTf3ODUyySNSBgAAAAB/GVw0kkO5Rpc8Cx/nAwAAAABIB0wqeDXFMYUyODDpNKo5ilHyYGxm815jR24RAAAAAJMPQSztO2M/GjhMJ6QGAAAAAOsehUVJWkhh0Fv/R5cYQAEAAAAAiR3BL943wDTaJ0QFAAAAAA0YMzXFQ3BFTDu0JosGAAAAAAAxqkEJRwZBFiz+BgAAAABQIgAvxzHqLOoj7QUAAAAAMCf6Q0VQLVAoQzsi+QMAAAAADhyZKZ0wbzMnMxYwHCh5BwAAAAAnFN8+h0pnS3JDUjSeCAAAAAC4KSY+MkVtPwcrGQYAAAAA/Rh5LQ42XTEiG14DAAAAAN4ud0qDWBJbZ1R0RTsuRwoAAAAAUidEPCdFV0LGMtoTlwEAAAAAsyGfNCY7RjfmKYYGAAAAAIsrMj2EP2U12B5YBAAAAADzNHVHclR9WStUYD8QFCABoSfoNGI3zS7JF9ACAAAAAO8hoUgvWWlbJ1E4OmMWywEAAAAAQSxgPN49djRRImMEAAAAAJMiQDcKO/s5JTsOQKY82SoaBgAAAABWH84sbzLTLiAhsAQAAAAARh0yNbo5Ei9HFT4CAAAAAMUefkCOTNJJRTjyCgAAAAD1JCQxGzY5ODk2YyuZBwAAAADPCycyQkDsPjQrEAYAAAAArRvVLVI9HESwP1Au5wyuAAAAAABGKAVC+UvnRgQsXgYAAAAAzxx1PJNL7E6XRwo1eBnpAgAAAAByK4FBc0vqS4VD1DmdKugGAAAAAGEGPCtyO9hA9D6sNrIlJwUAAAAA8QatIw0vpSwvHMsEAAAAAN8YdCysMugutiERBAAAAACmHw8x5T0xQbI5VymuBgAAAACpF2EtjDsGPmUzohMQI7gzkTgbM2wmIAUAAAAABCdvMx85QTmwMlwpnyirQDVJ0UtaSOZAMjZmJb0FAAAAAHsaoSzyMV4zKDZFQPBHokNWMTIP7QAAAAAAPSChPVhOMFP5S6I2HhWqAQAAAACJMZg+JEQORXxCoDvwKAEHAAAAANYd7ED7T55RI0d5LwQXpgIAAAAAwCCGN+VD/0WJPq8sVAYAAAAAbCLdMso2nzFZI6gEAAAAAPMgLjP7QJ5EFjwfJIcEAAAAAHwkFTpgP5U35iCFBBkSKyxoM08rVxMLAgAAAADyJFM3QEVHUPRWiVmGVjlQPUgDQ/RAUDnBKjAFAAAAAKRPaWu5dHhwD15tL08GAAAAAGwVXzC7N/4yJiVbBQAAAAA9JpVOyl/lY91bL0XIEAAAjgFtLF9BgEmuRkc3IxNSAQAAoxD3NUZG80lcQhIvHw2rALUkhCvPLNQrdyg0BgAAAADUMOhME1YmUTI9tQ5BAAAAvxqtMYBDu0moRPQ0MgoAAAAAnQlBKWA1OTLtHbsDAAAAALIXdD8CUwRd2F4NX+lYtk0IN6QIAAAAADwgVjEXOFMzJSInBAAAAADAGfIwuzkmNwgqpgcAAAAA3AYpLvA7yDo6KgAGAAAAAMEdYzGtPyhGSkP+MwETWgEAAAAAtiHVNcY8bjeFI1oEAAAAAJUilTDoN1I23SkUBgAAAADpJb82HT4iOmEojAUAAAAAaQoTK7Q9c0KKOlwmCQYAAAAAcykAOvs71y7TCDgAAAAAAMEfcTaVQfNBrDdTJJEFAAAAACciqDBBM8wsqCIqBQAAAAADJOAy3TivNjosiwYAAAAAFBPIKaY7u0VmR0BAuS96FPcneDSrPHpBG0QXRRFEjD6gMfcZ3QIAAAAA8yM9MqI8oEJrQi87xyubBgAAAACcJwk/j0glR/w7NSnaBAAAAACRGRQsBzJ1LwQmUgYAAAAAtQZPLyNEm0rkSehGIkXmQwg3JhrTAgAAAADoIuk3sz9ZPZsyCSNkBAAAAACGJtdCPk/7UERJ5TeZIfADAAA3H3c1LkhyTZ9HiDd4HBQDAAAAAE8mFz6WSI1GszZ+EQgBAAAAAM4kYzijQLE9KTE+I2wEARtVMWA9YT7HMw0dowMAAAAANRweL2M0nCy6EoYBAADCHtAzNDzsNkMjfQMAAAAAwiB1MOg/DUyvUiZUXVBIR6E8ajqpPodGl0iNPVIr9wYAAAAANixUP6FDizxYK2wHAAAAAJ4cWidKKl0mThvVBAAAAADiEzFVvWu9cqdsu1znRrcwNQgAAAAAEBuQMxQ9NTmJJ1sFzEDIZ+58P4NMfEZl1zKKFQsv+0G3Su5JGD/cKMUFAAAAAL8G5TZ7SXNMA0HVIEwqKjlPPsQ21SHGK0A4NTnpLpIZ2SgcXPRzkHpYc7VavCwhBAAAAAB5J6NFOl0DaRppTF86UMg5EiP6BAAAAAAaQ7FW4F2BWgxM6TA4BwAAAADFH38w2TcHM+QcyQIAAAAAZhXFMDk/f0RPQMIw7ROWAQAAAAAEIkIvDTLpLEAjgwUAAAAAyw4eKuo18DPKI3sFAAAAAEcblDESO3c2Ox7/AwAAAABSDrYoMDtCQl4+MS9/EHYbkjR7PKM3jCStBAAAAAB8KNQ+qE9bVfZPtT1jGJYBqhFkKM8y+TAmJDcFAAAAABMZsC6IOO42RinjBgAAAAD8IIMzuzvAOQcskiHoKqQwwy1BI3kEAAAAAMUGBy2mPzlFyT2gI+MDAAAAAAIJwiooQH5HFUJLMDwYkQIAAAAAOh4EMUg/70SaQewz0hTTAQAAAABuHbI0oz3kOyMvyRWIAQAAAAByH3FL71slXBdO5C1VBgAAAAAcKbQzdzU/LJAQMAEAAAAAIhw/M35E8kyeT6FMLkfMPp4rxwYAAAAAZyAiRadU7FixUrpACC2BIj0EAAAAABchMiuHNkpCs0n/SWhC6zPDIjQEAAAAABRJfmIbaYVh0EstJacDAAAAAE8ceSu4Nps4jzCGI9AEAAAAAKYRgjqWUUtdCWCSXU9UukTnNP8eRAMAAAAAMAakKDI/PUe7Qt8yVhxQHsYwV0TtTIdIFjENCAAAAAC5Jq09A0zeUGBLWDtVKAUGAABtI1o17UIZTGtPAEyuQ3A5PzBaLfMtiytrBgAAAAAyHF8sSU29WtZheF9sU9I2lAgAAAAAYRq/Oa1GHUbRPHxPT2HOZdJcdkJTCwAAbTDtUBRc5VmASFEZJwEAAAAAAx1MOoZJwEuLQNIkDgUAAAAAvjFwUBtjuWcqYMxN2kLiXcNt4XLsa35YETYPCAAAAAAvHU4zYkYKUTdRG0WdObdLllhjWElLGS9fBgAAAABfBJAtU0SHS05GkzW/GGoCAAAAAFscbjOkP31F90QdPswyJSWfBAAAAAA0JM1IB18HaABmNVmqSgVDgEVBVUBc21UDQ54ZqgEAAAAA1iAjMik+zUxCVdhXKFUQU29PxUnLOlEn+QQAAAAAliLPLqJCJVAwUpxILzJ7BwAAAAB5If8sLzBGKp4dwAMAAAAA5xawSPlWF1wxWd9PkERNMZkJRwAAAAAAYSZ2LhgvmjpgQ51DBj+OL+gRRAEAAAAAwA8ZLgpAIEdoRBY9ui4mGikCAAAAADgUxyr4MiAtixfYAQAAAABjHyw5wUgbTn9LkkIfN9U+YkPTPlwqlwUAAAAAyyAxK6EvLi9yKskFAAAAAI8TJjADQLFGQERaOCsieAQAAAAAjSiwMvY00S0yHCsDAAAAANUIySdtM+kv0BiNAgAAAADLGWYwVkP+TkNTSE6tPKQXtwEAAAAAch9tOq5GTkfbPIAksAQAAAAAwAEGMMpAz0JcOQEkAwQAAAAAfhdVLPo0njKOJTgFAAAAAJUnIjz1Qy5AzizYBQAAAACMIzA2WD3uOtUughomAwAAAAD9J9U0dTbhM34ykTQCLZQYPiSQPLpCUTtQJr8DAAAAAFsTeD9ZU69Z1FSDRNsoyAUAAAAAVhYLLog61jv0MS8gNSrhNbo2Ei1xGBYCAAAAAK4YOzxzTVdRfkgUMH0eHTASNxU06zk2QsxElT8zKwQHAAAAAIYe70cUWsJeg1eDPy8YtAEAAAAAhyJdRZVURVVBR3AuKAcAAAAAuS6sVwJtkXV3cVxdADTZBwAAAACKIzE6YE6/V19VM0bDJqcDAAAAALocVC6QOuw88DSnRxVqm3ieeJNqukztEQAAAADpIecxPTrLN68pMAUAAAAASQ/2S/5vUnzLeUpn5DfCMjlFrk+SUwxQAkPIKGYEAAAAAL4KlzJyR2xN6km3PcAzgkaLX7JuoXIjamhRuiNdAwAAAACQNyxKHE2ARPMwqwYAAAAAuSW1PpVFSUJvOMYjzgMAAAAAkiI5Lxs35TakLxckPAQAAAAA1Q5iMFc/5D8QNHAe2AIRIuEyMjlOOIoxECVqBQAAAAC0GSA0eTxoN2Uj+wMAAAAAsiRGNak5CjJ+GUYCAAAAAPkkBirAMQk7+zwXNN8uVi9lM/YtZClIBQAAAABqE+IvHzx+Pvw4lyvBE7QBAAAAAMcHwC8pPtM+pDI8FZgBAAAAAH4ZaC6LOo8+IDttL1gZoQMAAAAAAB0oL343OkN0SE5EaznMHJwCAAAAAFEnCzrHQthDKz/6NTAk3AQAAAAApRINL0g/zENmPSosSBBqAQAAAABUE0ArxTfDOgM39i4FJO8EAAAAAP8NjTlgT/5X0FMsQislSQQAAAAAUCXRM+I1/iv+D+cAAAAAAAUg7imPLGMqhiclBgAAAABEFQIy4z1UO0wrfwUAAAAAfydXNsU43jLfNc447TQBHw4DAAAAAH8m5kBeThBYrVziXhFeRlLdNgQfYgMAAAAAoCGxLLoyajBOI44dbjGTNaIrVBKCAQAAAACiDPQ1RFBKXEJd71J1ORYUcgEAAAAASguJLpk/1UFKO3A9szzrM/MwSCbHAwAAAADdG6hDflAXT6Q+IxjQAQAAAADRG7swrjnpNzEp8QQAAAAA7xNCLz06DzejImsEAAAAANMF/jFYSZNRvk4jQAwiVQMAAAAA1hs8RulY6V7cWcJHOR1aDscrLjRALOARcwEAAAAA1RTZLmpAJUeFQwg1XxSAAQAAAAD3B4ItmEArRm8/USnHBAAAAAB5FgItbDUgNKkqxRY3AgAAAAAAEW4wuT3CQI46JSY4A7URby+qOyM5qyfqBAAAAACDIMsuxjeFOTE+ukGuQ+5AtC9oCmEAAADLJ84umjW6NLUongQAAO0q80OeUZdWu1KxQwkh3wIAAAAAMBlvPTBP01P2S8UzhQlBAAAAAADEHwAy0DfaMg4jEQYAAAAAYCFuLV0xnS4mJ1sEAAAAABMdmCxKNio5GTOXILADAAAAAJkLAyviPBNC+DuRKm4GAAAAAF8ZOSZqLEcqZyZ7J0IkJAcAAAAArh/VLMc0bTb1MLUhnQMAAAAAdRRhLZM9W0WyQ6Y2JhjzAQAAAABILDpOdmABZgxgtEsiGUgBAAAAAFAVdjGvPjA8iCSdAwAAAABTK+hDK06aT01JUzqRK5gz0D55O/IqxAQAAKglkzOyN340RSpOBQAAAACcJwQ9HFHRWrVXZUXeJ3EDAAAAAGEfWTpRTnpUVlGSR2tAVjhyKLgFAAAAAFAWATS9TAhWPVL8PrklxwUAAKMSEilCNo45+jJfIK4EAABBAt8rfUHiSAZEnjH8BwAAAABBD1E7zls+abxpq16dRwo6+j8OQjdHsEcbUFxSUE09O/Q/H1MkXuxcOE2bJ24EAAAAAJUn/FfGcqh7A3j1ZkFFggsAAAAAphLMLVY2UTVlLa8fJQMeH2JGx1oEZNBhI1j0WT1pym9uapNa7081UOhJ6z6PLzo1hTrqO+oyRhjTAQAAlhMTLbI2bDXTKe4FAAAAAOIn7lZrcB17IHkda4VTiUzVSY5EjDjSIuoDAAAAAGEiGC35Lr8sOijDBQAAAAB6NdVfuW/QcF1mXk72Op0/xkRjSBxLG08pVERXTFeZVflTc1INUMpM+UgSRHg9MzQuJaAEAAAAAHkiKDlFVpNrkHTaccNi8kdHDQAAAAAkIm4uPzI0LDElKSzhNHIxpx1cGpgyfkU9SY5H+UD5NwgkRQQeFIM6jUYQSzlKXELRL6QGAAAAABkn1CzuMC4x7CzJJiwFAABWIfgtJzEpLFwerAIAAAAAuxSIKSkxgC+MI20EAAAAADsEPjLTSZFR9k5NQrwuuQUAAAAAETe3Uq5aQFU/Q8AgbgMAAAAAvyK+KZoreSxjLg8w6DH/MdUrMB6eA+MekEBkTTVTeFPeTo9IyD0BMOMtZTRzM1ArWx8rBQAAEjaPTiRWtlH6QmEqdgUAAAAAhhumM49Mslb1VQ5LVDNBEhQBAAAAAO8qQTn6O4k1mSl4AwAAAACYJYlChk9gUH9Hd0IlPl42XyDBAwAAAAARGRYzRT/7PQgw0RFGAQAAAAAJJUU2RzlqNAorHR1zAh8jcy+DOYhAI0GrPY81SzGuMScwxS2+KqEmEwUAAAAAxSd/K1MsBSo4Jv0EAAAAAIcizUUzYFdtwW7jYcZHRDPKQTNGwD1WJiApvC9HM+oxwy0sLVQxNDRPMzAvFShSBQAAAAARHpcwoTy/PQREn1sXePiIvIt6gY9o8EpJNXYoSwUAAAAA4BsxO1FNt1IuS+Yw/wUAAAAApB3wQzxwcY16mzedtJICeLlGfTGbOK89okAwQIc+OEG9RwZNJlCoUhVTLFPZVttZIlqoWO9Ud09LSWdBQTosOX47tDrQNY4wBUJhb2+QuZ93oWuVo3f5PzMHAAAAAHw16EZ1UsdSjUxrRJc9iDLsMok0UDVpN1Q7aTtuVABtK3pJep1tuVLKOhAz1DLlMIgqkiKGHVU8fkfVVM1d3WONYpJazlDYT7RSLVWOUgxLBkmmSv9M+k2xSv5CMkdWRlJNMGNIdlh8IncMZMA67wcAAAAAejW7UCRbX1gMTOA9y0WER6hAODe6Qu5SlVoaVYQ/+BCOH6IvK0WMWnlkBmEaTDsbfhWWLZk0/S09GWUCAAAAAJQiU0+aY25oh2BISkQiqwMwIBU41z0rNLMTCwEAABUmN0cVXD1mcmMSVBM6Bh8wAgAA9Bm+MbU3LTJ+JDAEAAAAAMoGxi1kOSA0WBn2AQAAAACSJxwxijqVQA9AADfrJksDAAAAAGgYKEJFWV5grVn9Q0IjvAMAAAAABTn6TQxU807gPdIaVAIAAAAApipiQsZNHE7oQUAn+AMAAAAABCdWTSddJF8+U78xhwcAAAAAWCHYNoRIw1GRUOJHyzIaBgAAAADeHNIq/zbwPI44cyceBAAAAACHGIwxMDbDK54RPQEAAAAA9hzjLow+YUQrP3ssOAYAAAAAvSZOK+Ir2CrpHq4DAAAAAPMblzxyRyVEAzNKE1MBAAAAAAswREXJTopNVkbSOlo0ZC8HHzcDAAAAABQiVi1nNEw1vi2SGs4CAAAAAC8iODPRNyU6lkg8Wk5g11keRBgc7QEAAAAAdCU7OGM/1Tq/JswEAAAAAPgghS6cMs014Ds9RGdUiF98YSZgUl79W4pTbU8vWhVkK2PeWA1DGSPhAgAAAAAMK7NNcGFRaDdiJ0mqFlQeNTo8SBZLNkNnOCsr9QQAAAAA0xBDN8hHhUn5PjsjagQAAAAAnRsgLoE0mS2PJiU6MkWxQJQpIAUAAAAAMiCcMg063zT7IlkEAAAAABkryTWcN5g0uDC6KqtEjV9xbPlsf2FsRQwNAAAAAMAdwzVjPAQ2GiBQAgAAjSaHLYMz+TbdNBsrxxY8AgAAAAAYDqw0JkXUSipHFEADPME1fiX9BQAAAAD2D8s2nU1KWGZbnFcuUCpGNznhJrQDAAAAAJIcJTdYQsk/NC7vBzQAAAAAAKcOTirqOmY/ZTgZJ+8DAAAAAPISNzmWRxJQG1IoTV49HiEWAwAAAAALJyQ8g0cqSNo8rSMYBAAAAAAYLeY/CEyqViJbKlnVScklYgMAAAAAZx/hNOdAf0ROP4ksFQYAANMcLS4bNvox8SHoAhwfGDWgPbk5RCinBAAAAACUJQAx/jQlMQwlUgQAAAAAFyprODo7ETGvDrAAAAAAAMsiCS6ZOBg9izlaLRYZXwEAAAAA5yHbKVcvPTbUOlw+H0UASNxCWTgXLcgj2QMAAAAAFTuyTkhWfVFgPVIRuQAAAAAANxaHPG1TP2CWYBZUhjxhCAAAAAC6JWIzuDdKNHIsoiOqBAAAAABfJLE4sT21Ndsi5zeDRtlGPjsPI9QCAAAAAPYJ/j6WVMddtWCIZWBpgmZUXBRI4C+qFw8CAAAAADImnzDwNLo1RTK/M6YsHDLnNFQyhie/AwAAAABTKZcyADoeOtI8JD9WTPdP8kelMhoHHgAAAAAAOh42MCc3YzQVKVsDAAAAAG4jByxyOqNKalJuTD4/jCSbAwAAAABNJGgzFTV6LSAfYAMAAAAAGx1YMLo5YzhDLHIYCgIAAAAAZR9CM48+FEfZR0c/ci05GO4BAAAAALgl9TU/OvkzwSDIAgAAAABZD24sUD0PRqJGyD3JKAkDAAAAAKgh9TJ+O28+fj6tPvk/LEegSTBIlUI3OVYqTwQAAAAAwSfbQJNNNlWUWBlanVvwWL1OAz6TJO8DAAAAAO0ZVSyxQ1VP1E5GQJsXjgEAAAAAlBm0KCws+SnwHTwDAAAAAHMeGTqSRV5GUT5JLrQZ4gEAAAAA7B9eQaBTBViST8M4BQ57AAAAAAA7A78r1zheN8AnxgQAAAAAPiZ9NnA6GzUXKkgEAAASIU4yuT/wPm9EfkSfNrcHAAAAAGEl1TStOqI3YyreBAAAAABOJJUy3DiLNl8sqQQAAAAAfy9hTjdcPF30UGQ8vz+/UeNd813/WqdVcVGzSNM3QCMOAwAAAAAtGss0VUANQUo0Jgk3AAAAAABpMS1CW0VjPes1X0JNTopQ7Eb+LHQFAAAAAN8AjzdeTpBY+1meUhFAVyLXAlkX91CtccN99HuNbLZI3iKaAgAAAADXHmA3CkBCO+oncAMAAAAAOBl0PfBdIHE0dvRw6mNyTxc01yAuMb1CcEbSPWIsZwMAAAAAuyiQNR88jD7UPyVAKD1xNTYqPAXcN8NLTVHnSpI2rgpKAAAAAABXIJ9VQW8Iec12eXJEcLlrk1w/R+MpmANEHaozeUcmUk5VDFKhSHY5cCamAgAAAABXBchSbWlpcFpqzVjtTURhZm7KdEhyzGNmQaoWNgEAAAAABhF6Ni1EhUOXNk4chgMAAAAA0R08K/suMyuuIFMDbBLYN7ZEb058WZNe+2FpYUheY1HGP24x4yJNAgAAAACrJZYzIDijM28jAQQAAAAAwxQILPo7HkyGWh9jG2OMXQRU9kokTPNP30i0NwUYqwEAAAAAVBTDK5UzDy80InEDAAAAAPYbVTZGQO1BUTjmHZ8CAAAAANoWxjM0RjNLu0M5MLcTJgEAAAAAdCVHPAtE2T5vOfY9CUw1UZxNKkOWRM5GYkNhL68EAAAAAHwk0DdwOc0sGw/uAAAAAACcJOEw60dnXWxnc2blWHQ7OAcAAAAAnQ0UN0VDkUDHLVwD9yTlTQ5nwW4/aDdRzjqnSMJStFFTRL4hDAMAAAAA7B19KnwuKTjaQBo7XTUbRgNVDFr3UBM6xgQAAAAAXy5KWvduT3RHbRBY5EIRRMNFz0PCPYEz4yjVAwAAAABIKWtQjmU6bVZpiFhxMkMEAAAAAC8lTEB5SCdCtSkZAwAAAABgJwQxETIuLAkiJgMAAAAAdRxDLjs6FT3BNNIguSlkMNsx7y5MJKADAAB0KC8wDjIxL4YoSASQGJgxsT3lO3YqpQIAAAAAWBALK51AuEmJRlA0dgYAAAAAbh28MAk9ez73NJoecAEAAAAA7Ct2OVk4bC6jJJACAAB1Jks4yz6jOvQm1AIAAAAAVgkpP6BU6Fp1VNdH9TfYPHdDQ0dQR5lBeTSOJAoDAAAAAHowP0Y2VlBgHGE0V6g+vBAuHIIvFzNBLY4hZwIAAAAAOjOpRixKJ0JvMoYq8TEmQKpCzDmPJfUDAAAAAFkcrSrTQvJSLVlnW61Ze1NLRWAwXRQcAQAAAADeL9BDBU3eUzhU30YgL3wXewEAAAAAlh46M9Y3ni1WD88AAAAAAJgogTZhOok2BirvAwAA1CBEKZMuLi8JKC8jlzOpOh02MS57OYlAUT77X1qLiaIrqgGlI5EbZhI6MAYAAPQahSt3OchCWEv6SXVASzPVKcELJD3DXKxnFGgqYDpQ6ytwAwAAAABVTGiOXa4iu4e6o6zqimpG+QYAAAAAgUs8b4aBjYa5f5xsS08TQWZGVUjmQVAwDhh8AQAAAACVJBgzFTcXOD9uBJbaqemu66ZTjkZtkH0UjGOO34O/aKQoeQIAAAAAXAYeLfY/DkTfO2Aw3ysyMlQ9vmTNimii86oDp6CVvXFyQk5Q5V7NYL1VBjyjHDkBAAAAAAAeYCyxMNMuHyikAwAAAAD/ELs2HFtmbWFwvmY6TFwuvFyagFiR8pMJiS1sqyZ7AQAAAAAoPqpYLmPgYapZFkuPP+MwshdtAQAAAAB4BIowAEI0TCBRflBnR6lHP1iiZmFq0GDnRjUJAAAAAKAcyUR0YypvlW1zYLFE2R6jKvkxhi19IVMDAAAAACsX7DOQSVVQjUuyOywjawMAAAAATCaRO5hGfUo7SD9JQVB1VSlTBD+5KEoDAAAAAMokVC7hPJVFYEUTM8AgUgIAAAAAAyTZMf5FDVMzVYlLIzYABQAAAADYIqxIplVJVihOkDkoLacd1gIAAAAAWy6nSPxeo27ecd1qAlumSudATS/BBQAAAABbGVUtQDTWKhARDwEAAAAAAAppPKdR7FZJTvAy/wUAAAAAZBlWO+RO8mQmelmESYKDcY1J0TAdO5o6aynYAgAAAAC8IrZHd2DUcd142XXqZy1NVjfYPAU78i1qDZAAAAAAAKIfsSqdMkM09iuUFqQosT4uRVM9WiNDAxkObS5nRVtS8GGsai5pLVn5Lb8DMxuAL548Z0ZARSNC1TuPOkA63DgVNbwwJzbHQ/NJuUbbPE8yAwUAAAAAZiEILMRJoGIrcYtzWmzwVYEiwAEAAAAAOx5lN4dD80X3PooshghFAAAAAABTJho42EZESWpCgDIiI84CAAAAAB0kky7aNrNDMkerPrg8ikSoS31NjEOjJwMDAAAAAN4h5z/HS2pNIUjlPTInbgQAAAAAihcWKyM2nkimWP1d71ioSTIvyClBAwAAAACkI1c72kQgSO9NtlVJWgdbDVmZVDhMqTf2D38AAAAAAEUeqiznMaIsmBoGGJIs9T2nQlxAljreNiozSjRyRURL/EeLNxQYSwEAAAAASSTIM0k2ITn3PTlP9l3NZGxjvllCR4g9IkDBRHA+dzAcIh0DAAAAAKUkVDVgNyktxhV7AQAAAADwKiIvJzCLL2owvjL1Ns84yzI9MdM/w0noRcg0QBZlAQAAAAB0KsQ3pTo3NIAf9wEAAAAAdQPxNcpLoFTKUc1JwDssNyc53jbUMrcuVxeVAQAAAAC1KIM29zskORUvrzZOSrVPjkcDLd4DAAAAAP8YcCrWNH06jUkqUjpRs0J+JZMDAAAAALQemSxcM/Ax6SfVElwqJjc+OHAtMRl/AQAAAACzKvc52T97PTEy9BzCAQAAAAD5EqctZ0jAVltZl1ArOpYFAAAAADkqSDaoR/ZP4U14P1sdwwEAAAAAGCapOFs9ATdEJvICOyBpLi06AEEOQZM88jSjK5MCAAAAAPEgdiyaMa4u4yGOAiko/joaSHxM2kYcNaMb1wEAAAAAPBvyJJ0qrSofJuYecgQAAO8T8UfKX4toDWWfVNYyRxjeAAAAAAD3Kh1Fq03fR3s4GTRhOKwwehpTAQAAAAA9DDwukUJcSQ1ElDDCBQAAAABPErIpOzGpKysazx7IN4lGvUitPmsmsQMAAAAAPhDdKGA7FkcKTbJN5kg4PsUtkRV+AQAAAADkFgU2TkKfQpY5iCplBAAAAAC7JRk961DAWhpa01LlRyZHxz4oMpAhKRdENstA30vzVRNdgWGVYDpY7UT9IaUCAAAAAPEjCTWcPGw7di90DscZqit2QcBRflocXYlayFE1Qq4wnSWjAwAAAADAH9sxPEP6SYFPHlJPUuBOd0DJKVEZHwMAAAAALQuyOg1NUlb4WaFW6E2DOG0DAAAAAJwrbEhlVEpUNkh0KwcEAAAAAJ0gozXgPSs66TV3Ncc+kEu4VMZUG07fPzI1ayxUOWpEKEjfQ7E4dSiaBAAAAADuKDdA+EhMR7s6ECJNAgAAAABJDZo3r0KjP6o2UzNUM0osUhuzAQAA3xzIMEA4fzYVLcAclgIAAAAA5hokMNs7gjyWMXscEQIAAAAAcyHvNUA75DUfKRUCAAAAAHoqtUJ0TklPgURfKzYDAAAAACYlBjFZM7YtxiPNAwAAAADgHQoyvj7QRT1JWErZSONCrjWVG+YBAAAAAM8m2Dd0SWtQTlHfSIlOPmCNaQVrn2V6WTVI8zyoNfQlzgMAAAAAEiQPLlU0FkSuU/xfTWnHaRNfVFMxSx9Iaz4zNGk0+DhBQltB7jTqHukBAAAAAEYeCTWNRFRJLUM3MC8EAgAAAAAAxB/vM5NG3VTLXA1eN1T0PhYHAACxGBIrBjYdOmM2fSvIHFECAAAAAJQgfSXCQ3paq2YJaPNdn0MfCAAAAAAVKlg8AEDzNDwxjU63WhlZIksXLuIsCTySOmooHgMAAAAAOzWYVWxiqWOnWWZEmjINBQAAAAB0GPowPkbsT9ZRYFSlY5FxvnnSd+dsT1k4OogJLgAAAAAA0hI/MlhPBWIaaZhj903ZIoYBAAAAAOsdJyqnLjwqABsjAgAAAAD2EvsvvU07XRZghlYDPUsGAAAAACIZMDaJTI9bcl/wV19HGyvAAQAAAAABIPIv0DL6K8Ye4QEAAAAAlRwhK1k0bjg7NpYr3SITNPJFgk0eSr08KjvBS3VW91XPSHsmRi04QC5Euj9QPOo6U0RAUW5ZK11+VpNBtgxKAAAAAADAE8ArZj3CRwhT/VhPW2hbeFYwS6w4URtQAQAAAADII9cr4i9FL5IqSQMAAAAAwSiFNZQ4jDRgK8YBAAAAAJAJkjcLRuVFhDiYGsUAAAAAAOwJ1CzoOKI2GSjzAwAAAACVLfNG/06wSVo30RxpAQAAAAAHDmgroTfINZEigx9fTldlhm4rbXJlkVa0RsU2PTU5OlM65zIJIfYjuS7uMGkpEhoZAwAAAADEHS0sOzCyK5ka+jMERDZDZjWgIk8iDj38S+tTNVQ6TVlB9y7LGMAtaT4WR8BIMkOXNgIoMAIAAAAAwiCCNbFHAk7+TENHxj0lMQIkVwMAAAAA8iciMMgyhC9kKqoscjH8M840ITSgMZcrtCWGAgAAAABMMERGdU0PSks9gR0CAnso+jsiSkJaQmk1cWFvM2O+TlM/miQ7AwAAAADKGZE4y028XHhibl+9Upo30gYAAAAAyixkadeDYo2Xiqt7kV50SGVG00k2RNY09D83STJJRkhsPQwmEgMAAAAAFCYBNk5nvo5Sow2psaFpigNeBBqdAAAAAADGGDAywjv1OJ0rRRdYAQAAAADLO/R0aZxtrH+uZKMfh71Tlyl8OXdA7joCJ3cfIj7WVM1gWmM1XYFURkZBOcUsbhZyAQAAAABFLwdyRpULpEalY5lYe+87YAQAAAAAkwpULRZUJ2GWY7xZoDlfBssMnDD5QUlGTUXcQahCxj+iNxJZj43LpX6ttKf2kalg4hAAABQjhFNtadRwmmxfW3g0PwQAAAAAahnYK1A6gT+uQJM/EkNoRaNKD3OakbagFaJMllR61VFVSJBJfk5sU8tSYU/+Q1IttQEAAAAALRlhP1dqu4QFj2CMdXu9U58LAAAgJdUpgSxHLBslmhCVOjdM6FOkUkNOnkRcN54W1TIMUvpe5V3JTfQigwF7AtpL+mTOa3BmJ1XZL4cDAAAAANUTxja3Q4lDZTMpKUotiDVIQCBP62SNca5zw2vSWCs5RymrAQAAAACcMZtYe2mObGhjQU0/KuQBAAAAAO4Yoj75Vq1gy1whTsxIjVCUUoBLNziLJEwErAGzLhNLFlZ1VcBKuDeKIgUeSUVJVmVZck/BM+gEAAAAAO8GrCpEO+dDyEe9RUc6aSb0PD5aX2avZJpVGTTFBAAAAACHIWwrwi/kL+4qZwNhH+QxgTi2MvscSQIAAAAAESRwOdZBtj1rMjNC31SMWVRPZzERBQAAAADKJMoxaDtAPWo5/TS3LxsroyahA8sc4zOzOQAy+CEeAgAAAAAXKU06Z0BhPaUxUhgJAQAAAACTK3g92kA0NxsgKgEAAAAAdjtRTYNRB01QPjA0QTTpOWE3qzPJH34CGA8iLq9I3VHVTFI4fxvGAQAAAAD0J+4r2StuKvMotwIAAKQlQi2vN0xIbVXwWjlYek0tPm487kXCSTdCYiLcAQAAAAAiGg0080x5WQ5aJE4OPxYv8S4dLqkrmiiqAgAAAAADIVQ/nlbBY99mRmEcX7pf31vXUGo3RQUAAAgediWpKI0nOCK4BAAAAAB8BT0yC0unVUVZbWtMeoGA73uPbXZbc1YzUNs/oCYeIKE2I0NlQz06fRvFATYWKCjTLZQqlSH3AwAAAACbMg1P81wbZoVkSmA9WiFTEUmuSRZUSVudZFJpWGn9ZRFg2FecUgtRo1XfU5FOF0WCPaEyMSUzPHZaxWaYZIZTdittAgAAAAAxKD0u7D+qV+1mnWrYY3JPgTalLTgl6QEAAAAAESUkMzY1JzswTjhViFJnR1tLtVAvTkQ9KRqwAAAAAABWJVs3bkJ0RvFBhjLbE4gmwkkJWkRepFixRqw4XEvFU+xT3EdpK5sCAAAAAHMpYDGcMXgvwDkFRExQNVY4Ui5HbUX0VB1cXViMSwQ2pQQAAAAAESV3MGQzdS0IIu4BAAAAAB0NDCktMzo0EjAnNOMwWUUGVXxdEl6pVuJH3EEjTFxUd1O2SMs0pRhsASICiiugOI057TCnIdc45FUFZNBlOFt6QKIIAABiJjNCfU2qTIpDwzynQz1DpzhCJ14DAAAAAJsRES8mQFJGr0cYR15A4DLzID0CAAAAAJgnj0BxS3BKcD8WLn4fewIAAAAACSvNRpNSvlMBTRdCGDqFNJYs5iCDL6NAakWEPe4k1AwcLGdMGF6+Yk1afUTuPuBfbm9ZcIdiCDz2BjkbJzphVkdiVWLSVUE8Yx2gN/hDOkSyNwgagAEAAAAAFB/BK1M2Lj8MRBdD4zowKf0CAAAAAOYe21iacjt+RH2qb0pUHj/kR41ALzX+F2cBAABCHuxBBVFXUh5UIlHLTplNIEbeN6QiSgIAAAAAgRBvRIlY9F1GWVRO/0C5NskZkAEAAAAAJymqO+5KSFNTVzRX31LHSLY1uxqfAQAAAAC9GvUr5jytRD9QLWa9dnl7MnMIWPwRJAAAAAAA0RtpOLxJf1nzXo9X1j+kIv4AAAAAAIEiO0VdXJBiGFu2QgwanQHUIFItLz2rQro9WC+UF7UAAAAAAKsoxkG8ShZLgUTiRgNZW15XWOhEagYAAHQ2fVSYaql0I3VJbSJdST1GC0YAAAAAAEwXMTKQP2xJVUkzQHUzvSOtK8g4vFNFXUldXla1SU8yRx3jAAAAAAB/IGlKnl1sYmZaZkNVEoQAAAAAAEIlKTONOCk3kSzNFNIA2hWAL584PjZQK/odwiBAM2o4TUzHXTNrEmxWYL5CwA1BAAAAAADZIjs9Rk3bUT5LAELSQRVJmUtqR0c+eiPFAgAA+xZ6O+hMRlbsWKdZ9FU8UW5H7DWfLWQuKC76K8wCAAAAAOspKi4zMJMv7jfpMIo43j0EO4AvZDDeQfZFAERxPx1EoE/qWddg9GIAYJJXaUndOB8tbCdLAgAAAADfOIFMtlC8SFs0CQUAAAAAWS+PR8ZQN1HcTE5NO1GoTsREQjbXK8ECAAAAAPQhyCslPh9EFkUFPCE3Ci1+Hp8QCy35Omo89DE8F+4AAAAAAGIp4DhrOD4rnQpeAAAAAAALEEQ30ES4RUVKe1IUXGhf2VgBR/YfHAIAAAAAmhDjK1JGbEwlTzxSulNbTAA16QShJWI2uD+pP0g1/x+bAQAAAACtMx9NBVpfXjZZB0v4Q7lELT+XK0sDAAAAAOArbEQ0S6xDrSyKCD8AAAAAABAuo0CQRA48iSaFAQAAAABrIuc4HT2pLwEDAAAAAMURGCliL9grISFgAgAAAACEEp8vHDcpMr5EkU0/T19CVBwmAYoeqDByNwoupwMJAAAAAABAGnosHTOqLFoQswAAAAAAOSG6OzRPjFSLUZNNc0seRCM1HQMAAF8gxS0mMIYtmS0/KqUDAADrII864kSiRDI8FC5lHEgBAAAAAI4pUER+Ug9VEU3IOkkgjwEAAAAAuDJIUjFj2Gpnaj1jVVZ9RfElpAAAAAAA8w25K4ZASUmfRSoyawxlAAAAAADQIAYvIzZONjMtuBcIAQAAAABkFjMthFimdryDWIS1dxBZJCAfAQAAAAB/JG85y0L3QYE03w6MAAAAAADqGnlFelxQZ/RoMWInUv8zoCPFAQAAAAB7Kno2ejjJLysXvAAAAAAAvg14O8RPTFPqSHMrHQPUKwdBCEe+P+45flSyZQZvcHDGbLpiqkimBgc8rlZPYtBih1lbRM4wzCEPAgAAAAAPHWAxqToqOYAu7xtUK8Q35Tf0Mc8wLi9RNHAweyatAUYLwjZmSZpQJlFWS4pAqi1FDKAAAAAAAB4kHzNQPW89NDLmG5YBAAAAAPYiSTUsOcI0xzNeN9g4UTwUO6o6CUN9S8hMCE/ATUVKJD5BJ/MCAADXKMJCsU9xTzNCiyA/AgAAAAAmDu4v6D49Q01GhkvRRaM8UTjDMf8yeS+hJgsDAAAAAKkd1SwHNBwxaSSVAAAAAABSIxU3F0ETRRFHlU0TVjVanVfnVTlZ7FtrWmdSpEj9Pq8XNCUOLy418TsdQq1D3kE1PGkx4ib1AQAAAACRJBgySEBNSEdHCjxiFwoBAAAAAA8ZAC+mNckuMRjlAAAAVyiVPwpOOk7GVhNg+GSXXk1I2yaSAQAAAAB2K/07/z6oOAUrfQMAAAAASyWnPilF+z6AK4gDLR4eKyE1eDekMCYhTQIAAAAANx8aLh0z+S4yHq8AAAAAAMwUGUCEUEpcI2O+aJVqEWowZ8lflVLqRSE67TFjJ5sAAAAAAJYeHS0iMdg3Z0zYWMZe8FryUhlO0EZMO/kcnAEAAAAA+BOXMnU/O0JoSrpOu0fbNvos2CRhAgAAAABQCLsu7UI7SRxVsVx5X91bnVDdTUlc3V+JWlBGsjQjJsEAAAAAADUhRTihQ0BDPTVsEKsAAAAAAPstCkX8SlRAHRbsAAAAAACBIdIqMi4oLJ8oqwIAAAAAnSRWM8k3HDH8HggCAAAAAPEfdz4qSEhDzDEZGosBAAAAAK0vrT/aQJQ3iSNKAQAAAACaG8UpES/xK+VAzFcVdxeH+4l7gHpoXkDoM91VM2hjbpdpgFngO/wOXQAAAAAAbxxwNBRCrkNpOP8anAGSRVaB+prAo/albacIqGSeiIWDU2wIAAAAAOgaEzGuNiAxliTSAgAAAAArAbgzZV90cmx3TnCzWyk5Z2jykAel3KwNs7a5O7mdq3SLFWXrYKtblk0jMRoDAAAAAH0mDjxWR7lG5TprInIB/xL7KlNDKVPHW25e81qXVkVZg11VWv1RuUiGR5BSs1TeezSbwKmysru6276NuaGlv3wkNT8VE0ITVq5c61bBQKIDAAAAABwdmEG3UphY1FLmOjIDAAAVGy82bD3PQydRSnARfjV+C3P9fVmSR57vo7unp6aMm7x9IjJWAnojwiuzMZM2CDmNNV0vDS1mKvoBAAAAAIAcji3qRfZR32Gca0Btz263dJ1+pYM1gLBw71OAF/UAAAAAACor0l9leziLqZSjlyCQXXwnSzcHAAAAAIUyDjsbVPdn/m3jZ6ZPUSysAQAAAAAZO8poOXs3fv9zFVuAKcMAAAAAAHskm0uJX9prAn2lih+OlYfTeNBmu1YgPXgaEiSgSbZbx1/7Vu9E6TVsPypOklrXYPheB2chfmCOLZKDidRyfFPLTUNPtkn7OW4hNAIAAAAAtg0nR1xio3LXeQ56SnYGcvpt2GVeVsZJXltOZ/ln+2J1XqddsVj0T2xHMT8xMsYEAAAAAPY20lA8X9pndmnLZolkLHLIfJt/zXrtbHNXRjpzLMcWNAG/FeMr4TyNQ6I9oie1AgAAAADSDew650xlUxpYOFwTXBZXIUiXMtQxfS6vHCoAAAAAAMAnPEBeR6BFND2fNyg/l07TVMpO0Td5AwAAAACVCNQ5o0i4TG9IZTkpGTkBAAAAALoUzTi9S01cU2H3XqpW4kFgKPsB0xjNLeIzeytrDGkAAAAAAE4dwDJVO4o02xYeAMUs7kIRRtQ8dSoSAgAAAACOGeA8Z0vmS28/oirqAQAAAADNCb0ruzpeO/crWwMAAAAA3Be7O4lSW1srWDNJtCsSAwAAAACOEvUvHT3mP383Ch7XAAAAAABaQoFcEWTEX2ZQwzuhLSItICjcAgAAAAAiD6gwH0XAUjBbc107ViRFvCwKP7pPflW+UGg9nBSHAAAAAADHHXY6d0NEPu8q3QpeACAkMT6BSw5Oh0RVKLECAACJGqUruTEDLUgdzgAAAAAAbwWkOWtU6l0xWbdD1AY5GhkuHjOuLAsyAEmtW/VlT2czXjpKODTAKbwVLwEAAAAArSfhLDM06DVmLnQfzADPF2Ivuzt1Q5dKIk96UqJNXEgyOBwuvhr4AAAAAABXFipkx4yHn3uklJx+hA5cKjGTBy0AAAAAAKcVyzzlUrVb0Vg2SaMmagAAAAAAjTgcUZ+HxqtNvCi/WrVlnGZzXl5XVsRBviNsAAAAAAB0IuA3AEGuQFg2BSCaAQAAAACyMGBfAZdvulzKs8wdwr+mYXG9SuVX8V34WXtIJhu+AAAAAACIZBaiCsJzz+TPkMPZpcFugi0BG8gzukBZQn42uRTRAAAAajawTVpWolLdQE4aPwARFno1XEDCPdc71GRkm8C5KMZfxUa3x5VMU20v2DJPOwVExEYMRXlES0L+OFch2gEAAAAAqRhoMtVei4/2qt60ubECofB/Olh2RuI0UjIeQF9Dl0P6N+gcVyHdNi5Asj2mOiw8lEBzO6cqCgIAAAAAQFj+i96jAqxrp4CUhG3ORFk2GingAgAAAADsJiM1cDkxL+sNawAAAP8jVjGQPD9HV2FbgpGW9ZzvlmyC/1s4LxM4RFEKWChXHlJIUIVRBFJFS4E+NS7zGjMBAAAAAMMVTkUub/uB3oW0fB5j+imlAQAAAADJBLcw50kmU8tPRD/fIfUAAAAAAJQjAzGTNC0tYjyNVE9iJGLDU2QvGwIAAAAA8TaPXjFvQHLJaZFV7zuVLiAeAAAAANQnkENKTPFGUjPqFQAAAABnC4wwzT1mPlw1hzioPPA6bS18FCQAAAAAAEwcdzl5RehEfDfxKc8scjFXL3YvozZkQPJFWEXEQUA9rTYmURlhF2fTZRBeclBTSRo/fjkEMy0k+wxDLnpI2VBbTPM9cilKAgAAaR5qMnw1UCwvGzcBAAAAALES0ixBNv4wkBqRAAAAAAAbJOw7/UYeRvY5oCLqAAAAAAAoHYotwUVVU3BcM2E3X+hVf0NLMkY1AD3LPb8x4BiNAAAAAACqAaUptTjiPvw/gz5qNoopuAEAAAAA6yfKUOdiS2Z/XIlB+RvYAAAAAAB/JQs3kj5oQFBCvUTmQOc2yiMgAgAAAADPELU3LkflR+g7DSNTAQAAAADHJSw8lUQqQjY2eCMAAAAAtBdzN69IaE6zSvc7Whf4AAAAAAAaG9Myvj9ZQSQ3qB8QAQAAAAADAIsTRz6lTTNP3UPuKmQojzNtNno8FTyrOl430S2jH+wAAAAAAEEjiEbpUR5TZEyDSVJJvVvdbPJyYXACaKtdXVKSTKtHzUJ8RahBDTG6BA0AAAAAAJAV5jbBSiRRB1FBV1tcQllFSpMtNgsAAAAA2ilUTa5jpGyPaPxVDCgVAQAAAAADI2Q/5E8/V+Ja6lnbUURCNCAZAQAAAABDHB40EEHIQhY4yyAAAMofKkhNWjBeXFaUQ1gw2y+UNpY45jN7IsESsisFPLVBkT8mQKRA6DaXKykcAAAAAMAlMC3ULk4sSihKAQAAAAC9IFEtSTeoOotDB0zUTidOFkVoMmdEmVgFX3BWUEOFLSIsvC1kMHkt/iTmAQAAAACSIWYs6TCLM84y3yk2AQAAChvMNEBGF00JTM5CbzePPcxI2kujTK1DJU0tXfZoVm4QbD5m52CSXdZZo1RZR3k6ty/FKFUAAAAAACAA5SIHNXQ/eEBdNt0aAAAAANIOzCyEO9I9HjT8HdQyl1TnYbJhbFQvNQcCAAAAACQo4zj9OpcvohKyAAAAAAB9JsM1AEObR/9QjVaaWLlSs0QqK2MW8B7uKt8z/TQ5K/A3qkzQWfhf8GASXDJUGU+UUQhco2MGYuZSpi8CAAAAAAAaJSNEU1CYVJ9QxkzwRylAPjxFNgc2ljAMI0A0kkUUSKxHPUS5TXNXUlqlWlteLWOGZMNb9EUKHfEVQi47OHM2kSeSIho4GDvxMF82OVYpaSJuhGkKWh1EZzSoJQAAAAC8JqctizLUOL48OkteU29QTETgNz8s1TXDPZlByD7DQIVHn0edRpc50SrDQxVW3VwlYuBjUWFqWCA92AMAAAAAJQ7tNxNLx0s0PIEb5wAAAAAAwhI/K3ZGwlLyaPl1fng+b9dVxBIAAEMpxTZ+OI4wGSEAAAAA7B8jOmVBSzggG4QAAACpIzZKcl0tZLVb50YeR6hJNUT3M0Yr8jtPRvBN7khRQAhEsFG5Xspk7GNDXbhR4Uk6RPo/aDQCEFwAAAAAAMowy0CmSgRO8lPsWUBiOGUBXwBRxDhTHwAAAABRECwrczq6P8lA0EJIRINGsT/MMEoZAAAAAJwmSTLHNYkv0xsAAE0nKDvfS7VNXUFKIwAAAABrC+U4A1CNW41e9VkGTYsznBt3JvE8pkR7RmBGtEKjOjQnAAAAAGgoszu9RmdKO0mWQ8M4BysAAAAAsR/DLhgzwyuLIuY35Ui2S61A5CITAAcNHDJPQK5GY0ChNP4jAAAAAIkSz04Oa2N27XaSbYFXaCmRK11DokxOS8VANyxUDgAAAAChAvAkQDrbR0BWx2AXZilmkV81U/M+Py3YJAAA9ATSLxZBOUurTKlE+jKdBZcsTT+HQxVEfUA9NwAAAACBABEQJzfJS8ZWzVfRUrJFbC4AAF4BHxwrPXZGbEToOPMmAAAAAP8BmibeNuY+xEH9QUk9Vy8EE3gBPxr9PMFHIkpQQ7My9SduM9U6a0A7Rb1LZlSjU8pIEDcRMMgiAAAbAv8iDUJ9UTNUN0qxMPoOeC4aQe9DCzl+IgAAWwJsJQIsmi/TMzs5hjzqOwY5mTbzNN0yzy8tKQAAZgAGG+pHvl5EZgRnBV/gWG9aH2NvaAFo6mBaUbhA6TeENiozMynUA5kqCjFbO7tDMUeyQDc54yQAAAAAHgNYKTI0EDiNMFAZfiHLNsVBw08PWQhcw1JPSkFPrU6oQ/knAAAAAH4EHjPNTsRZDFpqUolG3zf2HgAAAAD1A1EzJFU4YexdHEjfHQAoOEQeUNpPZ0V8NJokAAAAAGsDuyZIOF5AST2+L0MhkEUUW1Bk8GJeYLRmaGxkbXVlT1KCQG01sTKSJgAAowKKIgs4zT6HOYU2ujJ+M7krEzukWaRx4XrxeHRsgVVsLQAAAAAHA2gsVEz0X09kKlwNRtsaAAAAAOYAuSa7SLFgvWhcaPZfLk8KOQkeAAAAAN4BVR3CNfw9DDwLQ85YJ2qJbqZnmVY5QvstBSroIjwqrk1xWndZZUxFMpoPAABWAboYszTlRJ1K3EVmNcsYAAAAAEkJxkO9ZnZ1iHilb9VdXUgKPmc1LzueRMlNxUmaObY+1EwDV21Y8FDISrZSPmWybOlnN1JZLy0vGT14RClEEjsuKQAAAADTAtMpNFuDeNOAYXxZa3FL8CsAAAAAzAJcHn47RlNhXGFa/E24NroVWgjyPpxXbGY1aiJhr0VUBwAAAADKAZMaSjY8Sn1U5GO/dDF9JHptasVLtTWBLLgkxzHpM3wqizOkRb9MukYqM0wP7QEDIJ1VqW4SeCF0pF+uIXYDVysLP7FLpU6ySnVAGjJSIQAAAAAtBi0zh1gRZqRnvl1MTLNECTBtKwohAABGAvAhnTYpPv85yioKFQAAAABkA58k0DaBSH1OUUo2O9gfAAAAAAMBUxg5Ma89Dz6aMqYxrDx8QvY7MSkAAAAAPwI9JktGTVnkXqJYgEWVIQAAAAD9BNYs4EKrUhtc2FcjSSk3yi9fIh4NkS2IPMBLhVOHT8NDIyysDxQE2igVM+U15zAGJgAAAAAUAjccIzY4Oysy0RwAAAAAlAV2K+g9+0Z7RBEy2wJoAjAnh0lSXDZhz1lESnc15DBDOV9NvVkYXvJViT4AAM8TjSjMO9RBMkQARy9JskM7O/gvcx0AAHkDwyeuSXVZGl4jWH1HQicAAAAAUwL3HWFBdFJAX7Fmp2zobO9i8k2TLhMDECiCNMo7pz2WOjUzrSbjIpMuGj9DTVFdY2UXail1MXokeNNsuFTvNC07a1V6ZIZnqV9xT1JGRU3vXdVrsm1FZhFSZzYAAAAAXgRALUxExE2OS5E+kSkAAAAAKQKUGZI10UB7PEsmAAAAAFcCpyNlMDwzjylXCQAAAAAdBs8sRjflRJJQGFbeVCdOHULpLS8RAAAAAIcBbRmcOzxKn0zuRI8+fU/YY0hrhWVOUiYxKxQAAAAAsgKDH3EuyDxITENUJlPKTnVA/SEAADUC2R48PYpNsU4QQm0mAAAAAAkDxh6CLIszDzCoHQAApADwD8k2OVT7X2leI1EYMAAAAACmAGkQ+DfBSqRONUWfKgAALwOuJpoubz5FUdRdIF/OUyA4AAAAAPEDJCzBOSA7ljNCIgAAAACiAW0VfzLIPhtARTbZIJpJoWM+b1Nx8muzYv1e21qDVNxQNVG3TIFAQTACGwAAAAALAi8i8jn4XkRuo2+EY6FF5ReqL3BOiWPnbZtwi268Zx1f3Fq3WnxZElKPTLpTcmukdjd3kWo5S/Qh3DgcTjJZHloJTmAxqBavLAYzXiwGFroCbSIqQmJPQlGjSWA6+CgAAAAA+AKtJyM530FNPnwqAwFOGRM/n1kwZYhknVi4QiIuAAAAANYJkUXLY2tvdm2AXpRHaDVeMTY8iz5cO+Y3CitPDz4AGRmGLbU/VEKIQOhMMVIMTkdB6iIAAAAAkwNwJIwzjzVnKtMS7jeqS0ZWHlWmTyBZXGNNYbhRPS7OBwAAWAOfJ1cz3Ts4Pnc+YThGKQAAAAAWAGMKIkDdWepgTFqyQ0waVzQLSvpVF2P4aeJliFkjPA4JAAAAAOIALQ+zMTVS5mWCbeVrEmFHWptkNm4NbelgTka6IgAAAAAJBKE0ZE0wVqZS00FiHQAAAABwA/Qn3yzHLsQrpiQAAAAAQwb5NIxOl1eQUypDzkXOUAVUWUoTMAAAAADGAoIhfjW+PSQ99TNcKa1O5GCXY+1YsUMsMikAMAkLOkVLTVdlWotValIhS5xHv1HnXQ5ie19iVeJDlTVqIfwCECJ2NoVEyEtnTZpK/UNhPJk4hDiEOWlEvU0zUtNQakmrRPQ/ADdpLXQkAAAAABkCQx7cMuk49TMeNWEx/TYDNd4sSiMAAAAAAgPCKGM40jmvLd4UPCPFTTVfjWP6XLJNEknkUO5XO1dLVahSRFJDUX9PRVEqUKFJnzvxHgAAAAAmA60kHD6uQw48ZikAAAAAZAIII0s/ckyyUiVS0EuyR0E95TMvLpogAAAAAF8CaB6oN5dBHkIOOvgmAAAAAEMDFSlBPPc/Ezd/IAAAGQK8GmszIjwBOPsmAAAAAHcE5iVXNpI8dTswNw865k7pX3Nn8GOjUyk3sTG7JgAAAABXA+UqD0mOX71ox2cIXQhGdClDCwAA+gIZIIY5+EYVSuZHV0coWOVnL23KZsdSQEBJPDFD1lZnaghvmGaZTKsPAAAAAB0KbzoTTDVQ6EkHOIQPAAAAAAgEzCVDPR1Iw0tyRnw04x0AAAAA4gRlLtBG9UzcRVAwAACZBJ0pKUShV0phVGKwWr5L5DKsGCoA5Qg4KuoyEytfFAAAAAA6Bak3ZVhUZ95oaF00QzQxGFitcdp7Q3onbW5TsDdcJXQMYkU7YPxp6GbXVrc0AAAAAM0AaBKEMytAV0DOOHk8j0p9UWpQXEWHN2I3pS1bHwAAAAB8ACMTRjAWOFMxUhdnEewvQDm2NHQjAAAAAC8GmSvAMr0zkDQIOF86pzddMPcztTD0NuQ2oC7kJ607WU6aVJJQAEKrFgAAAABZAWQU2DxAS8ROzEl1Pl47zD6oPtM3QjgTR75U/1uQVm1C2RwAAAAAvAP1KAwwpTKzLakiAAAAAPQBXSBSRtJiKW/ob+BlBFkiV5NcgVhZR2o10z5hS+1UMl/hYpViQ1tZTdtA7EdQSZxA2kGDVCxfgF3PT8swAAAAAB8E6SmOQzhUjVywWnNUD0uPToRib3fJgj2BJW8bTypFSU1xUqJRs0pMPk4fAAAAAGYBgRo/L2VMq2WOdSR7o3YzZ2lHoSs6YSqEOJRulkmLKm4fNAAAAAB8A0kj4DBZPqRLCVE2SbM1AAAAAG0EhirLREpbtWT0eCmU46Groh+WkXbdMgAA5QD3Ei0t1z7TQmU5pCQAAAAAgwQ5JJsyY0EdSetQp2YmiISbgqCAmAOBwlMxInUpEzFKNLguhR7HK0lItlRuU0JEnSQAAAAAEgfMNw5Me1MUZy6I9plMn3+YyYIxWV0uAAAAAHoLaUCHVtFdtVjjRj1QKXi3jcSUOZAaf6NhGT9tIgAA+QJ2JXw1gTqjQZdEP0FvMgocGCo8ORJBHECGNWYiAAAAAMgHcju7Ypd7EYOcfPFlVjMAAAAAewIGI18xqjs7P1NA8zv6PY9CWkWMSghZsV6UWs5I3BwAAJgJUz/OYoVv0G5nYXBCAAAAAJEE7S4RW/FvOXYucjViw0NrJwAAAACaA+ch6z6ETEtO0kSiLmcOaCGkLt0y0jH6Lx8x4E29XLdg9VemQsEwwjtrPM41oSgAAAAAbQKKIKo1fU4zYBVpyGoAYqJLaRkAAAAA/AMmKOtCxE4WUCNFZDbSNvo0Di8MONc8tEqEXuBkD18KS8ElAAAAAGIFGyk9MSs1wDhHOlQ4VD5ETAJUglJTSUFEckzkTltMyUaaPhAt5CiFBwczqUk3VJFXb1pCWwRUGEecKioEeShMOtFBRkHSSI1OhFJfTtc8eSgRLmw1RDf0MVY40j3lPKE6YzrmQS1FhESOQgREdU/4WKNXhVLCTXBKGVDCYjR1XX+rgdp5t2XGPosCMRyrLXQ6W0IcQWo79TKNOB40GiYBMQ1NhlrjWkdSAzqoL5EuRyYAAAAAIgRmI/cwojdpNbIjvRrVP5pPeFgAX7hl2miMZ2lhQVYgR8o2BhgAAAAA7wBvFEUzfkAMR89Jc0n3RUk/gTTrIQAAAACoAY0dID1ERF9EbEbyTTtSbFaEVP1OEEC1LloTAAAAADECNRzOOnNHgUf9OyslSRKlMLc/bUFnN+skAAAAADcJ60BhUUpgPmoLbMJmdV91V1xRH07pR6w33x0ZAXoU2jW6Ty1biFn+Sj83AAAAAEwC/B8EMMw960JEPIYnAAAAAPYC3B4cMLE38TjXNAQpAAAAALUETCqBPkpLfFbjWn9byFacUQVTulbvVcFOlkaXOsg4lzceMgMlECIzPadLg1BUT5hQxlOJUtFPr0LoJwAAAAD7BVcsND0pQCk9MESwSfFESDbrIwAAAAAbAtQapjbSQ/lFfT7EOFtD701aUnpMizxrIgAAAACzAe4ZkipPMtIwtyeNA/omoTydSXZQmFD9Rqs7MicAAP0CtR6lLVMyfC19G6kHvDxnVZVeMFsPSksiAAAAAJYG5C8GUGlh7GfnYsRQLyoAAAAASgP0IzAtGzltULxe5GB3WCVEzjSnOs04GycAAAAAywaqOUhZcHGzeXd19mT/P2Q3ozU1Nyo7JjyvNXIsuBwAAAAAcQNSI104BktuVMVTQ0wZT0tPcknwOLEaAAApBIUrwFpAa2FtQGMzTLoiAAAAAJADNyMaMw43UTAhHQAAAACsBYA3Bkz9UWNLwUHnOgQ+vTkFS15eR2TzW3xExRZNAqEiP00nZcNvaG8gZdtVyU86ULNN800jSkJAlzLEMLosyD1BXIlrpG1cZE9JCggAAJcBzRiaLqk9wUJcPj0xCSuSL9tCJkZlSJNKMlF6VF5UV1DdSFI+5C7PGAAAAADnA5MlHTiBQaZEkD45LvEFXDFVQT9KxFJCV6Nbal6gZMBkZlyfS5I3yDGoPYNMLE9aTbtAkixNGBoi3jFeOOg07CxPNBJBxj/rLv8OAAAAANMCmh7iNp5KxVM2W3RdQVvdVlBW81dNUKBGIjJLA78pTzlKOzM0nDGJQEtKDVChSYA1YRMAABYADAyPQCBUT1v7WMRK3S4tQMBSz1gnU2hFtkOoTbFMwj/1M3kybzoGQnY+/SsaFQAAAAC7AQ8WQTO4PwI/3i5sCAAAAACuATId2kiJXtll4GDWTzA54Tg3QiRGhEjhTpBV3VzWYIlg2F3gWY1UGE2/SXhOl07nRwkztR/vOL5BhUF4NmwRAADhArIkVjh0QNs9pi+KEgAAawL1GSY3ykWCULRPbkKSJa8Xij8pTrxOsT/FIbpCRVXwYnppimpfak5ozGKRWUtJgjybMcchAAAAAMIDrCDIMUE5/kBvTM5Xml4pYJhcV1NlTF5TG14hWx1PTjm0ODNFe06GS7g61xAAAAAA1gDJFlgwTEPgTAtOk0fROEMefhqELRlOe2mxd9h5vm/wTh4YLRvILEQwWSn9HOoDHyZ7QjVRQ1SiSyI90DdQQTtRX1vgXCFTtz0yHEEttDepN1YtPRkAAAAAaAHKFukviTcaPQE7UDpaPKI+GjXRLQ4uKS6jJwAAAABBA50nhjCUPKA+O0RETYBVuVUlU19KaU2OVPRYpFPjO5YauCmeT0hs+XRFb1dZODYAAAAA4goYPpZW716aWf1E+BgAAAAAcwBaD84y9EgPUFtKjTmwJGIEQSuyQ3FQT1e3VTlS501MQW46h1OabZ93T3VobgtkqGM3XDBPUEiSUa5ZZmD7YNxXWkKqJAAAAADNA2koX0TCURtXTlfiUoVLwEmmWpdrLnHya0xZ3jMAAAAAkQGbGQQvZzXkN/hDwkwITERF9UrtT/1cpGvPcr5xZGc1UHE+3zXZKKwcpTI9O902kzZ4L9QxNToWQ/ZIiEe/OjQRAAAAAHMCoRrAO8dHjUQkMZ4MAAAAAJgC9B1QPBxNDVEATnxEYThmNnEmAAAAAPwIoz3WXYxrEGsbXbo/3hEAAAAAUQR1KnlQJmToakJlPVEeQYZLtlxhYTJcaVKvTAlOO0VaO48sUy3CL5g1STZGNdI4EDgwNmFA+0XPR6VPQlPaVe1WglCVRZMzzi/rMLxEmljqZ1hraGQGW2xdQ16rV/BGXSUAAJ4DnSGIMS036jdKPxpRGl3OYOJfE1vrUqxN4UTgRpxbw2MxZYRgiFcaWM1jtWofZ9pabE1ePhA+GD47QZc6AzBhGP8AxRHdLP4/BEhRSP5EQkRLSPBJ4kidQ5Y1tiEAAAAAwQhkOktVJGFBYA5TPTAAAOMBoxy0P1BMpEkMOQwdAABhB9Y30UnzTjpK6jsCJQAAYABiDQs7iFAXXK9e7FlcV8hhNWqWaXBbYTsAAAAAQgAGCTIuBz4aQho6hh8aA0YghjPVPPI68CqNCgAAAAA6AgEg0T50R3tE7DxiQN1G4EZERDtCCE8kVC9fEGeOaWtpQWPbV+ZKpEI8OTcayQFYG/M7NVIZXdZcuVARNwMUAAAAABsEBSvUUWBjQGlEZipavVXeXjRke2GnV0BTGFaIWcdZgUeSOVc81D7jRdJJvErEQxsyGQF5FaY+9lqqZLxjYli3RWo3XjaPNXs9Q0wkXcJm/2n9ZBJUlDa2HAAAAACbAgghbTe+RpZRrFQOU09YN2Q9aqlqBF9mQREaAAAAAH4GcDQQXG5vt3aacjFkGFDzQHInAACeBBIm7UEkTqpNb0xVTypZ3F+yXeBP7EZZQ0w9wDl6PnNBPE+MZMN2EYDFfzB0P1eAEAAAAABjB/w2X1giYrxdiEpzGiACsyaDQOpMe1DITNZBAi5bCwAAAABQAr0ZpzAmOfgvlwItGzIvSzjvNg8rMRjELvVKhluuaYBtUm7XbABu4XGQcq9s8F4XSYg7gS+OIgAAAAD6AEYRpyqNMrIwyzBZM6tHnVSFWS5ZUFbCUT9WC17GXmxhh2RRZkpphWqxZeZXWz8AAAAAiQxcS7RsqXuUfZRyvlVZCAAArQT9Lg5MKF/wZTNiVV1uX1Bnc2l9YZVSSk1BWM9frWDyWiBNFznJNiRGAkt0SMBFiURuPj4oAAAAAGQCzBz6PbVVpmHwYuBZekqRQ8VFC0GGM/43Ok2LV1xVJUfnLCoPfCYaNds3EzQQN6U/3jz8Qr5HNUqZSDE/WTf6T95drmMHYmxVeDf7DAAAAABMC3xDLmaOdmR7lXV2ZGo9egwAAAsFJC2nRQJMl06VUw1cfmBaYH1bZEt7LgAAjAKuHHMysDrwNyAuUDZGRpZHaUYyUw1a1VaNSc4/rFZIYuppTG9bb2hm81BmHAAAAAAVAqYcQDj9R5xNSE2aR2ZEFUuVRrEyJQcAAAAALg4cS0NjZGocZLlZK2JTcQ15k3i1dshzwG51Zp1kCmJlYQ9iTF+tWUpPAEtUR2E1TCjlIqA0OTh6MXglKSm4OcNMYlXPUT1Cm03RZL5wFnFzaNJmOG6eeSqALILkfoV3ZGbtS0UuBg4AAAAAWQcZNtw9FUHVQ5hQhGH+aIdpI2NhXt1ZtlMMUltYIVuHUiE6AAAAANEBCxl0MQlE8Et/S+BEjzdvKJUgAAAAAK4AVh4uQGFMpksWQUQyqDPNUDxhIGspbqlq91+HWC9W/U8SRU80MSUAAAAAQAVVKBQ2TzqlPnFM5FCuTV9Val85Y31dVVB9OTc+bD+5N14bAAAAANQDcijMNm83jy5rHAAAAABQAQMStS6YQ5dHlUPuQlRZP24xd0F0ImcUVUdLXkVFRr5GyEj3SpZHzUQMRO9Gz0i1RyI+wUf8SytNEkUzPCBBdFCFXFZgGFzaUiFOck8GT8pDrScAAO8CPCN7RqdVvFk5VJ9HHDjSPBFAgzuFM7okbwKLHbg5rEQ5QzY2lh0AAAAA4QGYGBUtIDmxO8A15C5FPNRHTUywTN9IrUIMQidB2jt9J+IDVCFpMPhB70luSzVRVFMWTo9GSz6LQ3laKWt/cIhsVV+IRTIhAAAAAGAEhCVFNfE56zkITbdiGG7JcC9tMWOBWN9NE0HvS51ZmFw1Vc08FxMAAAAAOgBDD2xEsldUXS5bNlgHVVRUAknRLAAAAABvAaESmS/3OK41jCxgN9M/TkorTIJDlCAAAEkEpyPuQkNaEWduZ4xfq1GVTb9T11OhTAs+Ji8AAAAAsgBNEb4ooDQuPsc5ATLiLssoMC0AMG0zLkdQVAhYLVFGT4RRTVl/VmRdv2nDcQpyqGnCW6RPK03aPzUvWQgAACEC7h3KOgVQvlqEXXxYRlBFQ0Y6CEp6UhJZxVjqTjM4AAAAAL0FFCmWLqc2X0U0Ss5GDj52LGMTAAAVBWsrAjsOQbE+gDpZSg5c9GHcW+BP/z+COqBAAjklNo8/bEBfNwooAAAAAB4BZhJcMQRBSkQvPl84jzvgQDo+Zy8QEwAAAAAxBuwwoUjEV09h6mbHZnhhEFT8RbJBeTxvObJAh0bJS5tWK2P7aOVmQ186Xw1gNWHEXdFXqVdIWXFY1UyyMx0najvDPiwyHhY8I+sw/zP+N5o1VDHcL3ExHDlUNSM3ry+4HY4nNjHjPvhNtlS8VYJSHU2pTr9JaUXfO0wnAAAAAPsBshsJPO9X8GOaZCRjBWa5aitpnGDxUKBDckBdN9ckAABlAhUczDO0Sj9VT1z1XUpfbV+WY7lpd2u0ahZnNGPLXdNT/ELZN0dDNE/KU8FOej52JAAAAAA4BMUkUjp0TU9U4lF3SmJFc0HxOg84KT2lOjEzXzOmZCWHa5SRk7eGn296YJ1lumLsWOlM5UTdODQ/UEBEPEMtTSddLhkzdz2ZRrJToVxGYP5XXECOLa01H0I1S2tS5FFaSUk9uGJKi7yd96GBmZCAf1nzQ1NCYUmwSbREXDdTKXEhqAKzHcMt1jV0NyI1JTDkJAAAAABDB+g2SUhESz1HPkMNO7Q77USuYjeJ2p9xp5ujX5QweQFpqVX+OYAaAAAAACsARQuxOBFPfldmV6Nhan90lpSet5tqjT55bHk0gCZ9/nAKYZdZu09wUnJYiFjxTMQ+xjeSQQpGCEeiRm1GwESCPSEwzyIAAAAAzgAbEhREbnJSj16dmZ7ykqt2AUhoQjZN6k5sRl8uXQK/GoszwD98PmQvYwoAAKUJwz23VbFdzFirRaobAAAAABMArggFMl1Qs1rzWAZWUmwOfpGEv34ra2FEsTWdYjF5dIBke7FoG0LdHgAAAACwA4YoMEyPXX1kBF7dUaxMKVNnVZdbsGFvZzJpk2W8XG1W+EqEPi4hAAAAAGsHhzjyUnZc513OXdRfm2pAcJNtU2E8UFZKa2RVdVJ7/nTHXz4rAAAAABsCgRgOMFI7WUbnTi1RnkY1KgAAAAAaAyIeNT46SxlS+FMZT/9AWCYAAAAA0AxpRm1xm4lrk+KPBH3LTgAAhgKmIWNIglacVkBKpC0AAJAEYivgQzFXQGHVYzNfI1JjPTwraCUAAAAAuQChDlwzRUZaVMZZOFfSTQM+XCpGF1hDVnPMjmWa9JhDijFoxzgAAAAA1gNFIBQ8K0nLTzFS/FApVnFdOWDDWYVKHDB3GxskaC/bMycuCxw5KNY7q0T4Qr83JycAAAAAWgiCPc5zFo1+l92VN4bEWzoInzvtU2Nb81UrQmsUAAAAAE0EjCMtMAQ9W0jVUrdUVUrrMaIYAAAAAHQGGC88TfNbil15UiVDPDXeLuo0/0UqY+x6k4VXhBx4EVyFSK9IxUS5OVUqRSIAAAAAFgWtJXEtqjQdMC4w0jF4R8Vd1GQ6YUlS4zacGAAAAACwAToYNDRMQ/lNXVBJT05NJEp9RqNEeEJjO7s8Qz/lRYJTVWiydTV7M3tOdqluwWa8YHtawlBFTDVQwVGCU4VMRUG8PTo56DCDJAAAAACKA/sjwCxaOq5EnEd1Pwgu8Qu9K1dCoE+NWTBeoFtAVvNORUyQTu9M0T/mJ6oDqyBHPzJXbmF0X5dSnEGQOLU2PzIYJtggdECDTN5JwznaFAAATQY0K/lDrVewXxpdGE7yLl8z5UErQfkyhhunJrJCLVKzVJxJxi33BHIrGU5RWIJaQlYUTxlHyTN5HA4AYgeQLzVDPkrBVMZbCF8EWkZMST8tPVM2LycAAAAA7AGBGvxAbVT8WjBbeFccUeZJCj4fNRQ0FDWhMM0hpwVhKa41EEwCXp9mvWqxa4BmM13CUZ5NtU/wTZJKrkUeMTwkC0nwVNRSCERkJwAAAADTBX8mQyynLTYrfTApLDRIdmCPcVV4+XZ0bzhh5VaQSrAxbA0AAAAACQS8JodAHEwRUOlYvGVTbRlt7WZOWx5KjUJCSQRTCXGRiQyTHJAqgCFfF0eRSitHPDcBGQAAAABKA/Uhui2YMx9ISViFXtRbzVdHY1R32oC6fUFuoE9cMSE8gk/fWnJfpV/HYaliWGKEXlZa/VTCT5tHDT3zMlMsoCcAAIIA7BdkSqdq83zBgel5M2XqR8MqGhwAAAAA1QdtMPJFiE/WTeVGSk2zVKVZK1paUaM/bCAAAMsFWiqZM7g7IFG3XPRdbFeuSkc5UzHHJv0oiy31Oq5AiUAkPa04pzy1Pm483zh7NhQzYS5YLuszIj0QSHdQa1aNWzlcJFpMT8w0RRAAAAAAhgXbJ9E0pDj6MD8bAAAAAGkCAxw7OMtFuEZ4RndIW0wZWUFfJmFNVpxAqTSGPDhH8kx3TShHojeCMBwzPDK2KAMeNjQTSQ1UuVWFTVo3AAAAAB4E4yQ1PjFHakQtN/Au+DUoOowzhyUAAAAAwQGgFHsu8z9MQ3A6liAAANADFCf2RaBTNlUvT7VH+EPfP0UupQkAAAAASAH/G7smZym3KGM7nkacUV1TO0zzQuhBb0MUQa0vBxgAAEYDDR0KK3gymTcrN1QzjzGYMBIwKjqQRcRZmWYEaoJj9VYpSlVSrVKXSlY+vDKbMRYsKi6GOe1OQVK4SxZAxDmaLoAthjdqO/c+9UbUVcZYpGXUbNxuu20jbIJzVncGeB9zAGwUZbBiQl9FZFNvkHVMdbdws2a4Wj9L1D/rPtA+jz9ePnU0Nx8AAAAANwUaLWlANEIkPzo88De6NEcnFA6RFoM0QFQEYutmZ2I0VR9DkTlGN00y9TjkOacwJh7XAhciFkPaUHNRBEeiN9Ev6TdwNpYo0hgAAGgGySicOmM8GkJMQZxDQ0GRQqk56UFhP3QvVhzPOA1N1VWWVGJNVkuaUjJWCE/xOYATchkFJ5wrUSYpFswhgUA4WOdgQl6HT107BC0eNEU7Z0HRPgs6qC5nLtVLrWrXfLWD8n9hcg5cAkShP1IyWRQuAoAY/TbvSHtK/D78L/E3tzwQNOgeAAAAAFsFXCSWLuI7fk7wXzZqK22VaDhcZUseRH1E2UBAMlgUAADBApkecDTuSFNZWV8VXhZVxUneSLVFhz0FL7U8Zk1lVExQ80DsIigEqiQHP9lGxkHdLwoMAABTBhMu8Um5Vg5YV052NmICAAAAAEYERiRxQ+JOMUwwPUo9E1ipY2Rj3FciSNFDh0odS4xCdDoyLHseAAAAAAgDISKNSSlaE1xBUGsy5iiRNIo4r0AHUPFbdmEaY2trqXJYdT1xTmwYbktudGOkRswlAACOA2YdxS6/PZxDakLfQV8/mTVcNUEq/S7PL/g3yi02MdopxAYAAAAAfAmzOWJTdFxgXC9aglD6PBMoHgF1EGgsPThlN70qbhIAAAAARQUUJzk4mUFtRxRNf07GWHdfY2C9WYRVcl3zYxZlpV5SUk1BoSzFHAAAAAAqA1kivT5vSJJGQTuhJYQdwlZ0cRJ9Un39cZJcd06OS0tFdjoDKxUotjk5QzpEtERUP2c6mTRJIwAAAAByA+oh9TLjOFQ6WjVCQ5tUnF1hXBRNkDJPCwAAAAASBKAfyzfeRkNNoE0ERV0yFheZIF8u+zCANQQzhjNLQH88jjM+MsYuFyMAAAAAOgSeKlFRtGIIZ1FiHVaVQP88VElLUC5N0T+LLjsHGAD0CjY1pkjWT5ZM6kQrMYcxxTMENKIzUDjGUyVql3Jhb/pgVEzQTk5axWF3aEVwPXUKeMp2nW+dYL5MeTcpPCZEUUZmUMdUIVPpSq47BirvKBwxRDHBPvdPw1iFWItI+yEAAAAAIgv0ObBIM1bxYedkD128WHNXsmR1cBx0jHAqZjpWr0q6SuNJs1UnYuBqfmxaa+RmIGJWWwxZv1MVUN5OcUqoS7xAzSEAAAAAQgGRFiZBclGNVLpMDz1qMxE0fS3jFwAAAAAFBYwraEVKUKROvkKMMCwvYzGyOLs3Qka5ZOJ0PnpfeFJwPGibX9BVy03PTRVTL1JlUt5O3EjyRwNP/VUSVVVPHD/TMRQzy0CGSCZLV1PnXUVmUm1QcYZywW3eYEdHqi4zTF1fhGpLatdegUk7OUU900V9U3pU/VCTUG5T+lCnSY40OQgAAAAAxAKZHPY2s0sSYdFofGgsYvVhPmLKYlBcB060L4ompSxiObhIg1btV/hRokj1SQRQ41JxUSxNnFeUZLZrD2kaX31aEmPLbQZujWHNQ7wCXgSKIucxwj07RHxLjlEfU7dSAUzxP1wvlChDGic2xEj3TgdJNjXNFhAmLjE7Np442D0PWc5uVnkveuZxe1/FUR1SwFDMY1RxSHV0cHNgm0cXQMc5HzjqQZFQJ156ZJNj81r+SyxBCTlTKnESAAAAANcBSBisNQdIK1M3UctBaCgAAAAAJQPvHzJIQmCccMl4xnlncnJoCGKlZX9pFGqna3hrN2grYI9TyUYLR5JJjkgARVpDcUY8SdxJQEvmSVRCOzfdJQAA+AJRIC87NlDtVY9OLEoVQudIiVwXaVhtJWpFYblWG1KMUuBS7kjhPidEBkiATitSsFQVV9xZbFbhTJBJ8lnrZb9psmiubP1vJHP0cUFrp2AJVS1NUEn6R21FnkUhTAhPaE1rStpEyEJVP48/XkO1QyFAuD05P8FGSkwrTB9ISkLaOzc7ETzyOOc2/DanMmInAAAAAKYGIy0MR6VXo1v3VsNKD0AVOgAt6TCTPag/yTLBEgAAAAAJB3cs1EDwRAw5RCiWUCVlumwoaide1kh+OrQ4rjgHOrU4ETBrHMIGijF5SDZSVVF/RTYsGgoIAaAP9yzSQHxOnVRmWodbP1hOTcI/H0hBUFRc2mr+cspyGmugW4BGNi11F0QAsgmmL/xD7UoBRcAvtgYAAAAAIAXVJIMz7DiHPlY2CS5GMiAzFUZ9U9RV3U9WQZY16D5YQ9FJOE2XUUVeWGb9Zqli8F1pXPxfKF1bUJQ09Cf1LPAryiZVK5A0aEwmXntowGvOaZRqMG9ReLx+r4B8fZJ1DmpwXYVUc0kZRIdAKD6SQlZBUUn0SnVO5FqwZHJojWTdW+pOrEXcP2UuEB4AABQIpDf4UVJdjFwLT74vhQAAAAAAMwU9J+o6akd4Tt5Mukd7UmZhGWvubWxp2Gfka+hxN3KQbA9hN1kbWFpYr1XTVC5MIT45JwAAAADBBoErWjQKOnBCy0j6UxJeTl6vU6k71iy4LM4wBUsJYAVq+WnnXjhDuwcAAAAAhgcwL8ZE4UoHRl87LygAAE8EtiDQLX82PFddch+BmoNueyRsaWGCXLRWY07oQZJAVUnuR+ZIHk7kTWNMmE2+V39cFFQ4PGscugUWKypCCEv9S1pD8j0uTN9Wf1ZwSukzAAAAAGEE1CY8PttI/kcTOk0a6AQJLshOPl6uZNtk3mDyWXNQwEeJT/la02GYYvxiSmVGZshhwVXUSkxJokJ+NDgkAAAAAJgBGCAXOCpX020leKx4+3L9Z1Nb1VbzUVdInkW9Vyll3GpRbtJuHWkkWuNABjIlOYxYlm0ddm9zm2XcTiM46kXzUnRb/Wj7dvR9un3Dd4dxAW4Fa1dikVLePqIoATswYkJ2sn3ZedpqwFl1XLpjo1+xVnJEQDXkMuAw9iQAAAAATgQfJkM7oUQDRkhXYmuucqxshVhTRp9Wl2gea6NiU1XiS79OD1lDXs1ZDkqWNtgn3ypeLHIuYj3/X391+X5cexhuqll7RoQ8MDaVOGI3K0wYXZxouW1lasddPEa/LIlM9F7oaC9pq20yc4R0qWvbWXw/Bj6iVgV+GI8okjOJenQVXBlfRF+lWudOHTxnIgAAAAAVCYU0j1FwYb9m42O6YqRm9WvIfEyLIZGSjL54AlKCJqccJTZdQOM8iSvNMENPtVpYWXhOwEtWV4BjnHTXhciNm4vrfIdqompLbZhk41DlOAc1XkHVS8hVjF8WY41eAlARQZNqboaGk2aU4YlydzxqCl9cS9U0Si5DJpEtZ088XytjdWBEXuNcalv3TmoxAAAAAMIGyDDPPrZWm2/BfnCCEnshZ4Q0AACcCmg3i1HsXJtrW4M7kHWSKYntcchde2KRavtngV35TEo9TCMAAH0FeygBRLRbYGWjZQlahkOqEx8TjC9ZQO5DmzqhM6MuTjDcMHYvXS4vL+5A1mALdjZ/e4CzgXiEY4Mhe0ZuTGhnaKJhJVc4S15F4Uw3VKpWm1ShTGwzXRYAAAAA6AJTJX5KfmeAdxh93ngUahpPqjkNODlEQkhmSHNP9lLZUhZZ+WTRbehzDHb2cbJkj1F8RqhS52HecVV7An3QdlBnNEzTJC0kH0c+WstfuljqQdADAAAAAMUBFRmzQM5VTl2zV6dBnA4AAFoA2QviM5NGn0mhP+gnAAAAAEcDpSBXQYxO6k5+RFIwWhR4Pn1UZ1xzWz1QeUYPS/dbmWrmc9B27XDqYu9St0WtRcw7UTplNZAlZheOLCo6qUCJPQsv7ibDMg82gSskEjAljy0XLj85nkFDQ7pIIErERuVAwyzDBPsghy2YOuxKPVL3UZJNhT6LIwAAAAD6BQ0oTzTgPH1BNkQxUS9bgl+nXLlWYk81R5k6uDpjP5I3iywEEVYTvjjcVGtjrWWgWgo9AADRBL0nxjUTPtxOdFfNWKxXVEvnQ15KAEyARuk6fSSJPENSS1sbWiVOeTIWG21CF1GkULdC3DAXMIE67FN+bQB43HaraYBJVwcAAAAAIwLUFlAuWTzCSoVagGh7cJxu/mC8Q0UdAAAAAJ4FAifpOM5OslqRX+tcXlVISJA1/hrWB+szB0BBQQ48lDQAAAAA7gJBHH05cEMDP/ItDxnEPSNUQmDaYjdc50iRLak1pEzFWZVdV1vpWshh52qVcdRy62pDWI4+7DnQPyo7aSmtBwAAAABUBposmU46W6Za106KOHkhBDxdTHtTBFaBT1VMtFSXXOVexmVYapttC26yZ1lcwVKgQzVANEHTPzg9hjrwYvmRwaagrMWlJZDhYthalWM+ZMVcTEmeK6gbBzmoWXFn2XDockNwyGpYadpiLlUtP8w+oT+gQWQ8TCvfDgAAAADOBscu20SiSitEDDIAAAAAjgDfDlE3+0kBTa9BVCIAAJoOMEKcU/BcUVtbTHZB0EaaS6RFnDv1Py1TRF3DWsxKGymOCNdESINAormtxau+nDCApWHDSkEvhh4AAAAApQHOGWVLLWObagNn9lqoU7tewGf/aAVlLV3uV4xQn0lFP/lCCUjbUZhVDlDzPzIzISYAAAAA5ALJHbQxBDyFQoRUEF/PYutcXk1mMQAAOwRrJslHc1NCWUNawlUhTp5J20iNSFdMtUzlSWI7ky/xHQAA8QWOLf5NLmtjhOyPQZFGie1413HvcWpxt26saahlImh3aMJmgGDmWFZMVj06PvlI8E2xS0I+EzG2HAAAdw7MQvBcLGlPaThdYUOLFAAAAACEBf4nxkEvTxRPZESkRYJX+G2NeDN5R3Puao1muGN9WuFLOUSoRj9D2jW+H0YFCii2Lz0+OEi7U69e4mP0Yn5drlLlSQdPYVZpV1tW8VJGVydkQmtSaCpYkEE3HAAAAADWA2YhfjZ+Nxcr3BEAAFQJPjVlVNllPmxQaQpeElb0SNxKqlx2ZPFlJGMHXppeEmCuXQZbtFBmQCdDzlCXXMZl+mcmYsdU0kI9Od1DskXFUHVYLFpUUr9NpFApVFFSFUsaPhEs6yDxNZY81zc5JzcBZRGyMrVBOkprUGxOnUg2RWw/FEFrPhg6UjSwLkE1ADFcP/pHOku9SUJDeDbqIQAAAADJA34hnTUTSIFOblF8U+tT+Eq9OQgTAAAAAAwFCS4NWMhpyWwwY31JBhkAADoGRikLLvEvVC0wJwQyL0jhT5FKEECLPFlCXkTIRP5D7FGMXNlisWUZYqdZDlCUSKBBKDxKOKA3qDQgMnArOio1NWZGg03PTNlP4lNOVBxR3ktnTrNT5FAWS81AdzfJMK8oAAChBBQhty9/Nqo1XTBJNRM0ATayLYYiaSueM0w380WXWfZnvmvNZIhT7UICK5kd0jheTgdVqlD5T+dSIFTORoUpAAAAAKINfkFdW6lkimG8VKZGaz+OPow1syQAAKADxiX1LUE0/z34RGlHT0YbQ6o+yj4+Pc09tzgSL5MXAAAAAOUJvDmyUdJYfVNIR0xMmV0GZ2ho6F87ViVXuFghUo9BvRQNBgoqeD0TVahfY2LqXrxZo0xzQkk3gUKHU+dcyl9GWlxKgzDqBAclbDFrNx453Tk2NqcvNzRTNUlGxFQSWXNZPFd4UJNJt1dHZjpt+m+Qb7dnnFabK2cJgjHLSl9aR2XlaMNl8V/mV5pY8V5oYXdeslYKWNNinG3bcRp0mnTQdNFty11aSdNCLkaoQi80zwi9Be8omENmV35jYGW/XYNL7yQAAAAAbQHUE7I11VDPXHFfnlaHR8oz40GeRlZL1kqXRjM/xj6CSElNCkwbSBk/skOXQgg78S6kJGEBERGdLAE3kTw/RExJZkTPOKIuITGFRc5Pk1WuU+1GfzKmDwAAAADKBSsnxjgkPN455EyDWTZYTUfaJwAAAABmBuYlszK2SnVX4VoZUwhDtywJKGQu/DeZNBwkAAAAAH8E8CUAOYlQeWL4aXNne1omRtcz3DA5L9M0L0D7Se1Vm1yfXbtZWFIKUAxOylI0Uc9RRWC2bgV1NHKKbbRo4GN+X7ZZoFpFZuJsMG3lZelRMSsAAAAAOQdWKRkuRTcyQWREF0snTTNJ2T6ZQFBKHE2bSA05ixwJDmotTD10Sd9TNVqhXAFXGUoiPyk+xTyMQ3RC/j3hM+EmBR8JNUc44C2UDwAALAAdCCwswzlgPQU/O0L8QvNAlk7bW95nMmv0ZOlXEEdHRgNQvE4jQ0EqAAAAAMwBJRymS0xk+mz+aH1XTDGMBEsjYzWFPRg6NSYAAAAAZwbgLQZKI1dWWBVO4TakDlUD1BruNdxMlVkkXqRdf1cWTjxOeE2aR6xIqFaXYi5tPnV5dkVuK1nnLKwE1iIFLmg1pj7pQx1CrTgHNtA9eD8IQ3c8njvPRXRRbVOWT+tF0jDpCAAAAAATA6Yg10MDVhdbL1RwQOkdAABuBOohSS6BO+JXsG6vecp7NXU0Z+BYQUy5PIwvCiZ4ROVYhl6HW4VUIVN4V9JWDk9GS6pMUU+MSnlWslYiSwdCzkwWVPxRgUJZJEkomDk3PzQ7cDsMUy9n5XIodHVsF2D+ViVc52PnZANb3U1nQxVMDVGvSr89qjQQOTg/r0cBVA1k4GuAarFh9lnXWA9YmU4DQwdGF0yoVNlYR10LW6NbGmK3ZQpjoWIbXhZWC1OTWQldo1qSXG9gSF+bVuxBAh6PAKELlCz4OIs7STQcLqI41kcdTD1GPTYjJQAAAAAZBwUvvD4PTMdNoEoZPno+aU9DWZ1cMFdPR4I+BDyQN0UqayQAAAAA/Ay3QPNit3dxfz98/WyIVgNLw0lDRw5M+05xSaM9JTBTMjI9jVSzYqZmGWNYWmxRiEgYP6tBEkLzTsJmw3fTfGx0h1oUGVksBTmWOfEt1xxEMf1BPktJTDdIiTrBMKUt/DOmOJgsDwMQHr43uUanXhR1mIAmhJx/v3f0dZFwq2WfWVJPj0uCP1AoAAA1B7EqejdASvJRwk/YPkAoAAAAAH4Gci1DUlRnwWwaZ25dEmbjdNp4BnKeXpE3wS8uWWRpBG8dbAZkjVhIVMhRLEyNR8pKAVhZaB9yGXg/eu93gHCcZaNZIFWWT7pCHjNcLykjAAAAAMoBnRfzP1hRV1TsTt1LWEpOS1FAQiQAADgHSiyhQBlQLlW4UNFASiEnGqcu9UlmWwJhvlwET9k7MkRZTUFM70IXOxc9LTt8LlEbAAAAAEoCLRvkQPhRMlXiS3A+nDUoKk8p8iEAAPkCURvYMRNAHUa2QNwy5iMAAAAARAOVHXovKTTbLeYcKQEAEbczMU6OWkFcNlQFRnRCF1DmW4xiD2WDX1ZSqDcrGn8E6SKXPutGO0ILNNckciiFQ5RVe16XXKZa+WfweDJ+QHccYpo/Zy9zKrAhAAAAAO4GrSo/Pe5O/FTjUChFIUaaVzdka2OxVxE6JhQfBiEncjTeR0VPP07aRTxFdD8tQ9RQD1u3YhdneWe6Yr1ezWA0Y2Vf6U06LgAAAADUA6Mjfk90Zt1vwW6qZnZUAEB2NtYvCSYAAAAAEwn0K8owtTjsP2ZKqk71T6lRHlZ1XedfLFyhUmtQnVkSYY9cO0/MOvBBeT9PQcZCb0RbSjZKrVb+WDtQzz7ZMAAAnA8oQf9ZAmSrYTVSFjAAAAAADwXtJfxIclbzV6pOcjULB8kvUkpgUfpKxDYAEM0rNUDnSfNK90ZzUudlQm5TbdVmkmXtZ+NmrWDpT2xBQTZlQylMW03DR8o9mDK2QOBG8DzoMbEjAAAAANgFziefN5dHrFACV+5c813xWLJNGj6HFQ8cLTBiP65LWFh5XOBbuFUvT5VHOUG/M7wyGi//Mk8sFBsAAJkLgjl2T/VZr1moTl1DeEhFVLVctlrrTvU5CjA0VWltJX+bimCPwY6aic+CD3/ve9V2gnVJeyJ8i3kNdrVwtG3waahjdlzGUYlIlFIgZT9zO3m9daRwPG8/bqRpxVxWSSJA2EOJQ68+MTgUP7U+ej11QdRL81N/XoNnxGtJbMdp/WKyWMJFvUAxXLhpx2yDaMddalEeQMJAUkGpOb4yhSMJG5MugDquPpw7zy0YBgAAAAB2BWUn30TUWqJidGSFYFdXPkg1Pt8v/zPSP79NV1bqXCBgBGPjYZxYTkkeRD4/rju3JwAA0QX6J1dIaFdMWglZpFRoT6tJ4DwLLP0rNC/4LvUq7i2WMzo5JUT1RihJFEslU1xfr2lQcmJ65H0JfKB0nGGrPPIsEzDzQS5SD13XZEdsy3N9eLh3y3H/auRnX2S0YUpjwmrWbq9rB2DpTqc+ujfQNBIx4Cd7A+4exD5OTphRR00GQ1lTSWjxcSVy8GU1US1DLUavQxBByEWDSupJxUJsOfw1jTVcOftEU1CAUi9HYT6TR8hU61wNXhBag1eoWKlddmONZ5xrzWssaOZiwWOTZQ1i1l2zXH5cA1ddScE47y8aQild4GqXcHpskmKFWW1ZoViwUCw/5CtyHK42M0hOUmBUoU8nQqUqSwUAAAAA0gflLg08ITh5Gq8p7ToFMdhL/WtBeh1+qHq8cjJvQm4WbPliiFSdQEAoNyQpRtlUN1f+U6dWAFxuWo1MADKSF6YoCTItODA8h0UbRpJE9kSDUMFa/mbvaJhifFa2R/E5iDs4Oho8UDm/OYIzjiIAAAAAowjNL2ZMMF82aiZvEXC7bE1ri2sPb5Jwem41bR5xtnNGclFrEWCRU6xLtD8MLpQuPi0dLM8rKjNyLeUTAAD9DlRH52CEZztgpVCEPk063Ch3HgAAAAAcCsMzx02lWY9Zo00GP0xA90X2RbU6/BAkL11L12bqfBiLq491iZt3KlS3GgAAAAB7BegmezW1RQpRe1rhX9Rfs1gSR6EpmzBUUAhn7W/PbLNgvkhrT0VpMnjpfBN4o2u3X0xZMU3TRQw4EioAABYIVzETUkxks2mZYuRLsBwAAAAAogi/LDc+DkwsYERuonKjbi9eLVKCapaA64dohsB5JF5uNksw1VDwXuhgcFh9TC1QCVz5ZZFqnmiqYBpVNEsxT1FR8EmUO25K8ltzazR4cX/qfq91UGJiOZZWfWyOc69uq13KTn1P0Eo5RMY/JUqfVl1jmmZPZF9gB1+ZYWBn32h9Y9ZYc1RaWHNbUF50XJdVQ0p+QNxHGE9tVDpXJWG+bml3GHZYbBdlBGAjXFFY5lUdX11p926wbfpnxWGAYDJeRlwuXbJmT28bcuhrW120Q84m7QVDK6tI/lYAWZlQ1E3NU9FZMFokV5FaKWgbcQVv6mG9RWYZeQRrIDEvcj+9XCZv0nUXcvpk0FEiN6QuKjbzQYJJ9UfdRfpDGEgiRzo+DDZ9RB1RF1meWvhQBT3NHj0mQy/KM8s0rygAALIHDiwjQD1Sj1q7WhpRS0cZRQNF/kB4PIQtCif+CDsycUzMYrxx6HTAbkJkJliRZqyA2o3Kj2CH5nkqdsJ7EH0pdhFmuk1zNNIvhkMHS7BQvlnDZhtweXI5bDNegVoQY3RkbV22ULhMFlaIWoxZTF/yYyNiJlqrS4oyBTAWZbeMD6J/p2Sfxoc1Yq1awWUeaFhhBFCxNBgmlTCUO8JFbkyXUbFQ8UxWRBY3zSYaCdwtUjcUMwYjAAAAAGoGjCYFM5s4MjoyTBpsxoOdlwOhIZ97kvF6IWiQWytCAAAAAIMGqS6YVKxkF2pYZfNVmjw2EQAAAAAQAtEXsjbARTJMEET7OZkyUi9xOA1kLYgimIeaso+oc1Y/AAA4B2QooT1hRp1RpWSNeCGC54HWd9djTFtTYFRe5VBnODUphgUhJ4w3+0MkSl1KkEpZW3RyFYPTiDGD5m+oT/5XMnIcgduF039gbnthhGaVaCJkql5bW4xkl3iniiyTfZJBiF91EmB0X+Ji9GStZh9pNm84dAt1L3B+Y0lNhEexWo58TZEEmaGTaIDPXzhggXdogAR/XHg5dpKCNJD6kbSGUWmONq87L17FfJyNTZODj0+C/W/EW0ZD2zD7RM5ZAGJKX7xTiE9cVNxUgk4/RopPrW/Gjm2hQqiiowuRTGshVaZQYEaUKAAAAADSAwAo/T2CQ+FA4kHqScpPAFqVX31e+FT+PKIKDARxMVdujZONowum/pq+fB8+FiJ9EUhHUV5fbflzHnREb7ZnmWGKYkVjQWQMZeJjRl8dVa9DKBwBA40meViQd0CSUKFapZyeEorRZJ9BijqnL+Iy7jdsTARaIWDVXF5VEk50VQ9hZmmAavhnjGZBaWJvTHCya1tgFmmtjDGl564qrPOc8X5YZ2Fi8FtvWyhcT1iaUbpOi0t1SE80bjm/Q9JPuFs1ZElm9lwCRVw1tkQMWRttKIGAlaKfm571kfN3FkRPKOso3jwcUJFZdF/4Yg9lLGM8XpRUREDTHgAAAACkBCEiVDCzSNhhiHpCilqPR4kZeN9iKmEjZZtjWFzHYJlqLHDzay1haVMYTBNGBjmUKJomhESqVDBY2lRYTZtKrkhBPjQ0jlhIbWdyUWocWs5LAUFCPks/TERBSjRIyjxwJAAAAABeE8hFWlxkZg1mOF7fUw9PnEshRLNCvURgSWtQWFGASHRBCUFAQ5hJFlpKbE93LXrodCRp+1a0OZAhPwCbDTg/Yl5AbiJy7mvkWVg8Ki3gNjFNSWXsd2qCpIL5eINkJEaaOYtFukcOTldaqmWGbltzFXHeZdRT5kGBP8FLgVGCUYNNdEiCQ0U5HS62Rd9lR3b9e6B4z25vZJpjz2dfbEZywXhNhAaMrZDyktmUHJDzg/Bwz140bSeAVYlWiEl+L3B/ZhFoCmpQbftzH3ykfjB6/XKDbupqUWRtWO1NxUwGWCVi8GY8aMpll1zoUDxVulzcaXNzd3VCcEdid09ISalM21aiW2VdF1oHUSREcCxPH/0sdzUAM4M8G0iKVTJgM2jTbC1t0mcoY/phY2ITYKZazlOTS95Lr1VGWTJXFU6MO7Q7dUfeTUNa9V+VYP9fKF4OX+thPWJFXlZWBVOAU7xX5lynXtldplpcYSJlx2GgWtlew2h0bclpeV1WTIZQMFIuWiVfol+9W/xX91U5Uz1KOVGlVwtVY0uQUzJfjmYOZjBaBz/uL7tBpUobT2lIBEMTUB1kDm19a2tkQGDOW6dbslQVQ4MvGTR5RSlXsl/9X8xY4UqPO2A8VEWISnJDfzXdRCVZl2ArXw9Yz1cTYKZmHGxPcyR8zoDRftZ4tnBXanZmp2PjXZZS+j2XJh8xi02RWSRcy1mhVG5R2U8PTxxNA0+5TCZFSUsqVZtcrV8+WeNFhywaFwAAAAAVB0gnzC51Nt83zC7wHBoyB0vbYTlwmnTOb35h1kQAAAAAXQVdIrs8zVF/XWlgTV1/VbVMvUpvWc5no3LUdoJ0+W0AZk5XSDgAAAAAQgfKKgZHJ1YIWxdZflJlTqZKSEwMUlNZcl66XHlQrkiATxlb5GB7YQ9nSm2hcCRtpWPCVnVV3lX+UCJOyUyOU7lgmmi/Z9lcT0hKJgAA6AHQGtUycz0yPy1EfklfUy5l9290cI9jzEMDLF8UAAA4BAUmJVB6YG1qSm/qbXpkgFX4Qdo4Lzo5OM8/tk/4WEVZDlsoauV0snZYbvNa2DxKGQMqJjMqNW4wTCYAALEIejNlT4lZjVjpT1lHhU+4WtZkzmZVZzNzAYYfkG+PI4IHZ7BNAjKmPEhEPUx8XOFiZF9LWCtNA0PwNZtBaUxfWcdolXH2dCNxbGiLcNWC1Iw0jb6F8ns3dQtpl1CvMHgu2Ua5U5BUtElbQxtGT09MUmBThFFLVdRXVlUNUMRPJWgZe1OC8X7FbqlKLS0QQ6NPG1UxWFJaOl6OXZZW4Ub9IQAAAAAVDKk3h1EyYRBogGyxb0NxOmyiW8M2AAAAADUAkw0KO/5IY0zLTHtT3V3cYrhfzldvUW9XYV6FYvBgS1acUNVUzF8faZ9rF2dzWopIUDRKMnc5wT12Q01Dfj1BMKkhAAAAAPAB4BfhMy9CpkTZOocgAAABBZIgaS4dN3w2yCgAAGYErCWeRo1Tx1OZTq9FfUgbUk9XjluBXqtjc2Q0YvlXmkzsTOZZCmBHYR5cl1CzRE1AVjjgKv8YPgXIKRdQpVsXYWBf5VwpXZtaOFb+S7tGeEWHQiE+izUSNrkw3DdGS5RYj2Jka5xvxGs7Y9dUJUCrJGUAbAvGLro+ZEUwS0FgCm0jcDhqEGElXh9jZWR2Y7lhGmKVZItlUF9hVMg+NTFvK9s3lU54YMxk4WEaXSRVAUveP2dFv0/YVqNTBkufUN9k73HucoZoKFnRUipSD0/wTo1XmmPpadBrY2czWOI7IRMAAMUDbh+LPDhOGk89SKw/gj4ZSVRbsmM7agdsrG3BcrJ2pnUvbYJYnCreDPE+yVgxYXRdak9xRENPVlx9YRFhC16EXw1f31ZnUNpVhV7vYWtcPEqhKhkPKjGuRepLfkqQSXJMbU0yQRgnnwsWNTlCGEbJOxQdAACxBvAktDNMOq05sjUmNRU00DIsSopZcWOJZJFdMEuBKlAEfB83Os5EFUJPNTglAAAAACUBQQ99LUM/f0mSUNNYblxIW+tZvVrCWxVhwGfAZ5Bl/mlXbnZvkW7abLFw63NhdANzYm7AZPhW00wgQmBHTEwPSy1HbEiJRpNFFk7LTLI9Ojw1XFpwNn1qhPOFI4JJechqvFVtWX1nI22sa/dieVMWQUUmwQgSLE9Co1FeWZhZqVo7YfBonXDEe5OGF4zQi+mFv3vDcAZq62Nib4Z+E4azhGt8qW9kZFJigGk8bChmOlPpNw5Kt1SoV2RYfl9PZ/RpVWXvWIlCTjBLPOFHaEsxUv9XkGWgb7tvFGUOTy4jAAAAAAUKgzfoYCx20X7ofcN0vWRfUtZUKGD7YVld21q0V8FcEGLNZOplqGYCZD9fOVqfYStkoVdhTXBfeW5VeQ9+wHyxdghr32PcZcpu8HzYhbaG/oAifeR+SICrfX11/Wh5ZAdpYW00ar9fNleNUrdM5U28XE9oh3AfczxwMWs4YxZfO2DMYdRemFUUTWVSJV7GZmRq6WyLcHtwHWpbWXlUjFiKXOBeQ10BXHFj2m4QeZh7I3cdbKJWeUMRS0BRzFi1XoZizmaUZ8dlkGEkWapNDk9+Xx5s82yrZnpcEVyBXehZ1lFRSzBOU09nSpFLs1sha1JxOG65XwFJdTYcSFRU01LeRNYtAAAAABsB7BBwNydYrGUKaLlhzl6iYTBkiWO3ZYdk7VqJTDA+DDCbJqwDBiN+KfcqoCglKyEudzTHLSAfBSRiQ6BVy165YK9b4EpvLY9E9lrbZZlnymTmYj1qGHJmeIl4GHIbY0RRNE7xTpFJ3zzlNwo3MEZWSCg7WB/9HaUwXD69P1o0DzNQSM5cPmfyaO5gfVB/PFIw0yAcBE8cLzKvPzk/BC4AAAAAbgNLIJFGmlOaUT5Dlzi0Rttgt25+cepndE8YI8sFFSc2RYNT81sKY7hoQ2pZarZo+2bgY8denFVZTYROwVbbYdNqKHCobp9nNl/gWW9k+XI3eV91mma0SYcj1wE+FZQpvjHqMWgprRUAAAAAJwWKI/8uwSzvKXkvJTXHSmteC2hQacFp32zccfxzonAbaHJeElo+UspEPECRQoE9tjsvMfskHTbQSs5Tb1SzUl5WOmTjchx5MnVFZ5lM4iUvCSk0blMiYUNhHldtSbg8OTYZL8IlAAAAAFoJPDKBSGBThVcjVahK9TX3KuJB11hzZVdsLG1BasBjkFqxS7gtAACkBbcl0kILT49aaWMpYwBc80q5MXQzDzs/OU0z0zKZST9d9mQ9ZAVaBUHTBwAApARXIMgvKkswXn1oVmvwa7pkjFouSkwzGTijTRVhaWpMbNVjdU6SMjkb5gNCG50vpjRJLs0fngptNINQEVqFVnpHQEKKUk9dsV51X39l8WzscddyuXE6b6hqf1ymPR0WAAAAAMIDDR8gOM1BhEOuR/JNj1k7ZjBsQm/JbuxvSnIybTJks1aqPY4f1iW5M65KJGLvd7CE4IedhWiBrHx2duRq9VN+SeBSxF2oXcNRhj5hNNc+k0PsQSQ7RDLyMGtNOWEwbaJvo2nsWmU/MRQEDdQ4ykDBR4VT4F2SYHNiJGbvZKBdplTMUapgUW43da5yNWbyTQgXAAAAAMkCth9eS/lf8mTfXG5JJUGDSLBI9kMMNuw9K0wGX0BoBGjcYaRZx10TaTxwXXN5cR5srWhZZWRe6k1dPNkssDqxQV5DC0CBOcY0WTKDLhgu1ES/W0JuTHaCdItsZGS9YFpg+F0+WW9QXkyzUp1WAFY/TSs0DiVdQFZTPVmmU8pBtB8AAN8F3CRYMQc52TyZPqw9mD1zQVtDnUSaUepa3mEpYglcP1CkSaZQ8VxGbFp6O4bOiumGc3ocZzlcXWJNbBlvpGlwX+NaJV+hZFlw93hPe491+2jnXiFbkmGMZXdmCWpSa5try29WegyGD4zxinmC7XGOXpFS/GITfUuRv5pEmcWMmIQJjp2WsZV8hz1khVwQbZByD2wuV140hkjrX7pvBH9tiWqL5YOAcXJMggAAAAAAog3GOd9NBl88cAx9WoERgVCRqapkuXC8ibMpm5xqAACUAWgYaUQbZAtxFnFpZvlPrENLUMxZgGWubGRuC2s6a59xy3s/huOKrIiffqNtQl4ZT6k/nD18O5gpEyY3YZCZD7izxDDE97Ykm6Vy7ldSTjxOIl7rZ8VnaWLcY6Fs1XKycXBoHVktUIxVRliRVA9OyU0FT7tMjUThShpcH2h9aLtbbT0aCPoKfUemgfGkNbY1ujayNJuLaa8XAAAAAEoGLScmOwhGk0qiSUxGc0SZQjJA3kWZTQFOdkYpMCwYc0aLXoxpPGsOZ8tccFRaVAdaR2Toa0JxhX0HlXupD7L0rpqeqnr3REIu+j2MT59dT2JKXTxPlUSVSoxTv1GTQ/xCXFH7YCttdnGCcHlyA3yYhkuMNY1bizCIQIahhKJ/NnfnahdivWzDh5aaIJ/1llJ+Nl2eWt1ZbFHZQSo21D92T6JZ4VkzVn9fCWzxcf1u32TRXOdgbmQyacxzc34xg99/KXO/YJRVWlAuSPFG+E+QWPte+2/WfwiHKIS5d2ZfQUtsN5sbIy5xRJBMk0v5Uxtkq3BMckNqp1WCN8gyvCxON89IC1SLW4dit2q2bLZm8lf3Q11BGUcEScBOhmBTbPRvxHIccW5saGSLU8w7LT8DPrk7pziMMdcr8jJ3VK9osnHjcnFs0F/VVGlLK0lfRotIIE26WaFoXnjVgtaG54OqeJNgmzdKIPE6WltdZpBlwVsIS2w66jZNR+RdwG83dyZ12Gi4UIE1fi6wOTg+EkDNSotSOFFYR7A67CQLIO00Dz3DQTJS515AZeNkgV1xULdBwTn0QU5JDkdERblWZWZrbJloPF5aWUBeRmB7Yl1p+20fbttkUEu5M147zkyyWZ9lPG/bceNsNWMKVU9HYDZNL9Iw4kBhS3NMEUoOPjQzCjt+Tf1VYFPfQaUgAACwBIghOTWkPV86kio2EwAAAAB0CW8x9UbWU1VeQWXRb6B77oLthimF3nspaitQNE0pVnpaMFrpUxRPtFWnYSNp02qbaQlo+2gbafpjmF0rXXpXtlJAR3pHOUs2SMlCLVDVWsFhMV9yV4FLC0STRrNLIU/xSKJPYWEbbBxsyWPXWSlUJk1+Q7M1TCRxJm80PjjaMvAmAACJAXEXXkSpYGtsGmwRYidRKUcvRopCbUTpW1ZsgW8haOdRFS6VO31RgllmXOlknmyIcSpu/GAHUdtRqV/2aIZp0V9mSvM2VEeHWNtggV6dUAsxxgUAAAAAtwWbI6IsRjrYPB87LkWmVDtfHmhobTBuPWqtZMlffFmKWvpmQnXofe98tnQ0Y7FP3UcmTKpQ1U0kQjE2tCtMJQAAxwLnGT46eERlQR89mEVeVedYGE/mNskoShUOQLRdTHHseKp2WWvcWyNKIzMEGQAAsghXL+5OamVgbHFneldUQVk73kyEabt0z3M7aT5g5GINbXFxcm3gXEA/wSEAAAAA1gfyK01FrVIlWZJXMFJfR4I//UJgTl1W7FdcVIhJHT5EOxM6eD2/SjZT+lprYyxrXnL9dFZxYmdtVP46XTx7TWZb8VxGVQtHxzNOMcM1GjXoObU/qElCUbROGUQPOUs78T/vRDY/ijDxPIVYJWsFcQFtxV6sQNweAAD9BvYlez3hUKBeXmRnYL1RyUa6WGduIHzLgkuFpIRdgRN9qHlNeER2F3QKcTxuMGwFaqJnLWgNYz5hSWASVyJEmS5DK4c6a1jwZptpvGDAS5MwDhQsJn4w1jN2PLNKJUw2TfpByzGqMvc9ZEtQTOpCgzmURBFTSGDkZrNn0mUUaFRvG3R5c/Vrf2FDV9RTQE5tR5ZQN102ZOZmAGnCagJpyGENXb9d41+rYVxgDl7DWrRYSWCmZBVgIVQsP586EECZSnth0XWtf0Z+U3LzYq1d2l9wZjxpo3ssjhuY/5lGkxGDuWmnSpEyGTdJPUY0EDDcOsM//zqqQbhH5Ec7SOlICUi2QRM/e0sVVaReJmmAb4JuCGN+SJoaAAAUDh5H1HOmj2ebxpnAid9mCDnIQqJFqD8BNYU1sS4NRZdWW127WCNH0y7xNrlDcEs5R9w2PRsAAAAArQbpIxEsAzCuNws7Cz34Sw1f4GrMcgdzP25fZi1g5lmUYqJ5doyhlFGQtH67X3xCKj9aSyZZvltAVBtAQCIAAAAA8RGPRrFmf3WheGF0AG6SbmJwHHIWdpmBkIrcjDCGtncPZGFgfGOeZphhDFmBVytqDnRteXt923+efpN8fXzwfZJ/ynnuaC1PPVRJZT9uz2z0YQhTzVFXVhdX0VaRV1ZQp0YHPhA16TIaTLpQbU7XTHdFEjOlQqNPZ1GBR9kxXzIrSShT7lu0XzBg81xyVSpQFlMyU/NTV1SYVwZgSmUUYttebmL4Z2JlXVlhVHhnLXEHc79tOmPUWSdYB1k9XhxqU3VLeEVyPGyUasJpPGUVW0NPIVg0Z6lu/WzsYKFPTVKbXRtjZl7BThhIUVkPY2lkPmS8ZNVskW+9bUJjfU7MPPYoOixeKAcZ8gKRGDUzr01JX91xpHtEfHdyaVlLKPM9g1noaNxxA3dHdxFxY2XhXg5lumvQdmh4HnFkZQtdsV2WXqFcdFjBVH5Ui1SjVQVbH2IjZQBhn1BwPlI3IjefOTIvI0XeUxZcmF88XxRZGFEtS4ZBtzKCMxo/JzOONsRCWVEbW8hgJGXiZUZhQ1kHTrw+xDmoUG9i92pCbv5xeXhifQl65HDiY05VnVeAZWpxdngSeit0bGZHWVBU01NaVRlLvz2eNJY7VktcUPpWpmObcP12HnddbtNmFGRpZG9lbHLxfReCo3ykbqBdm1SQWGdk420mb55mElSqNIoiAAAAAGUVl0d0XS1o22vFaw1t8XGvdo52zXDjb7SDFZKgkw6IC2uYLlQ6NE97VvhWQVMfUVBKfzsYGwAAAADNDv09D1X0XCVZYkjdK8wnxzbtO2474jklM6gopB2GXdF/MYw3jNOC03Q7cfJw8WZoWOJW4l9eYTxgy2MUaaFsOm26Zw5XfECZHwAAAADnAYsqpmWTfV2FF380atNMHVyCbSJ11nMdbudoimGpVOhHPTxPOzRCwE82YR5seHFndjd4nHNwbEFdtEo3R6pQZlgMUbRK0GNseQiET4UffxhzGWnQaKRtTm2jZQ1UWzrWNLg4NTMbH/8FfSmrTi1jxHLUe499BXgOabRdeVtGUypJfEllSCpPGmEVaCZnRmcEaB9l91sNUkxQR0/HVSNa01soYL1plnB5bsNjcFCGPAhQK10cYKpZCE0MPhhOtma4eWWFJoqrh7V9lGqrVmhdEmrhbhd1RnlFeTBy8F5QNhwMaTVVUNpkHXFFd9KA6opQjUOGLnnuc6N6rX6ufRJ2YmfiVA5LQlIwWxlhw2R2YGtZOlrrYG9ih2frceJ3CXpUc7Jn/FZTTsJIJ07hXGtmX2pHbcJrlWTxVxhYbl4zXgRTVDh4CgAAAAD2CaExS0snXxdsY3LQdOV1t3m0fF97inNUaohjQWAQYx1kPV+EU8Q/cEvlYZlvhXNUbUNbBj/3QO1KEky7SzdWBWNIa5NpjWPIXtxjC2c+YR1YuVeBaol1QHT6ZdhGRBg0Am4a+ECfVYlf7GCYXcxcU1tvVx9Svln9ax95GXuwc7Blt10cXJNef1n1SA01CUisWq5kHWUpZBVd9VbIWjBaY1aPVghYrFwSYsBpz2jJYK1XZ1RxVr1WPFvzaid4NXz2eOZtLmQQbK5xt3RsfNOBx4PAfgF2nG8pafVgX1SUTN9b92iDbMFkJ1EcSq5aNGyddW94Anj1d3x58njxc0ZplVoLVs9d3WINZDdf3lmHWoBaXFbTXM1qKXTtdkdy3Ge6WG9AWS8LO31CZ0RzQDM2PSQAAO0FIiIENI5NAmgsdOZ693wYe6dzM2QoVQRQsUqzPfskAAAAAAQHfShiPL9Ei00IUFNN6EBBJQAAxwmkK+w5O0/hYdd2toolmO+a4JExev9QlEBZRK1HZEAgQPxHu1HuUCVFuCxEDYoRjT1cT9Rf3WaaZPxnFG6scc1uPmvQeamMwpJwi1dzrD8AAAAApAzbMQw9k0DOQVtGoE7aXMdnlW3RaxRlXmRHZ2pmJ16bTaMwQizIYUiDd49ukA2JNHuab39fxkXuOHs6/jzyPFRAZ0TpQqY9jysJFgAAwAlZLyhCcVFNWtVed2dicb19k4ehjRCPD4wdiLaGQoWne+5me1TCWtlftVzrUE8+vTfsUCJgxmKNW8lM0UYNUdJfP2QdYL1Sxkh3YcZ8/oYEhSF2vloKUqJZDF5rW+dVMFRKV59aJlNjVIBnC3f2etd0tGSPTog5VjlfR/BWfmUxcpZ59n5ygeN9d3SaZUpdB2HjaYxxbHJlaqxWRTMcOdBNWl7fb+R+locNideBnm9OUqxDVE3ATNk7Ch8hLnZf/XK0eH11oWz0YEthJnQzg3OHM38HailQyVJsWk5drVpMUYo/PD2UQHpKfFIQVqNiB3jNja6ZJptmlFaGrHYvXxNAAQeLJJ4x7Dr3QLdRp12Iaehvo3GwcIVv+mzxajFmxlyHU49HnkqVY6l8sIiGirSEl3olbRVbj0NyLjU4hGLHdnWBvoMTf7F1g2XCUGJDdjfTRKdP/mCGbhF4l3+qheqFKoHPewZ5n3W8cOFtCmpEYkVezVyyXNxcHWaMfQmOv5PBjz+AFGjrXs1rX3Q8eyt9EH3xeRVxsnMPg0qNE5CXiyKAtHHaaBlo1mp4bt5zPnsqfcN7yHc9cOBkClVqPKxNzmHvab9nOVmGPkM/j05KWDxjg22IeYiAP4CmeuZw22U8WXZRsVjUaO51Kn98hiyLjYshiSuGeYHQetps81QlMgAnSSLLN2pN9GqcfAaAv3cUY9tA9zjURRRXmmS9aZxi11OdPH9IkGYybwpupWlTaJFpbGfVWypTYl7xajZyOHWKc79sgV9+S4guBSHYKZ42SkBnQvg/E0GqQP88Az+wObg+hUpIWG9nKHLmedh9aH6RfW+BKYZvirmJuYNceWxs3mCTXJxU80n9OJ0TaicMLaU4SEB0RP9N0l1OZUZkZWEuYilnmmyKbmBukWrxYP5VBkfZTlFqSHkef299wXb+byJtd2atZiZq/GtebU5uTG2aaPFfZFeMTc05Gx0AAAAAuwnrL5tCh1CEWU5k3nBFeWN7vnJmYVdOcUY4QV8xliIAAKkElx5XNfdChEd/Qm0xXREAAAAAQQOJHWBB2VGLVSpQv1TmV0Jb81dCSsczAABwAK0SwkMUYRZtUGt7Ws018D4RVzpjDmUnZGFreHBbbkBfczm3MzhNDmARZSxei02wQwNHAkU1RzFU6F4ZYpJcIlAOU0JfBGNBXvNOAS6zS2df7WXHZr5n4mdnZVJbBEMjNQAxyDSUN6A67DyiQVdSCV66XzVZfU6VQWsuAAAAADIFWyOQQmFQMVYsULFFbzx5N7QuBSOHCVIrrTh8RHZIPEQeOMYmFyvQQ15SsFkkXZ9bElVbUItJeD7jO3I+OlBmW9Zfsl/CWyBVQ1L+WYthQWbKY/lYIUOVNps19T6mRnVUrF6uYEVZ4UvuQ2JKs00KRo80GDmYSFFQals+Y+BjVGBFYJ5iQWN8YfBfL2CuX5ZccFa+VgxaYFzLV65MikCcSXNTSF/xaYF3IH1Oeih4BXy6eydy3lzIR/5PzVoBXFRYL1iTXuNgylkyQb0GTSrKSWpZLV3/VTZDsyTvCRwvzUKUZTV7AIVIhRJ8+WdORqwyJDqfQc9e5nBHeAp2emkbS+4PAAAKEPtCFmSCcpd0qWquVPBDXlAVXEtqjHuGjM+XWZuPlviHT26JSZ4xtjmfQjZM3EvEQeIpeQMhG7M0LkLxUGlcpmZQby13IHvWfAt753MUa+Rvz3hKd7dsSFp6TDNHBkpWSn1HSEAHNhI6Dk8AU7VOXEM1UhFrjnpfftF4wmvPYqViHmBhXbVQ803OY2Fxb3NJay1Z2EAyM3w71lmWbpB4TXdea3pVi0sHWGFh+mO8XVVQXks9S69QwVyyaUd2JH7ggNd+GXrRbzhevlAAV0daala+RW8l1w9FPIVMdFPKVG9R/kp0SHtCIkV3R+5POFlNZRhs12rsYTVY7ldMXNdjE2M5W9ZKejmaMYEmCh6WRxdZo10RWjNNSUbRXdRvL3ikdbVp7VsKWOFaxFe7XHtleHXQf66EsoOcfANwbmZiYQ5W/0+RTD1KW0tZVJJWwFQZT1NP0kxzSHpPF1zTY4FiZVscSvAtWSr0NB45UTbRMU43aEOVS/VR/lp6Z/J1PH0zedFph1hKSVJAQTNYMP1DO1ukZPFsaXTEerl913w8elx5Z3kxeEdzfmq3XPxDAAAAAM4IeijtL4EzoC8+IXAJgSqUO75BuD9+TzpzFIvSlRqVm4mLdFRlEGdXajRvEHMacmJov1KpJjwEfx1vNmlCmklNQwc9GURWQ2s/zT7uQR9JLkvdRndB+SsAAAAAdgZrJmo6DE72auWAgooziW18+WI0TN1Cn0czUYFbGWGPY0RikF+wYeVmp2WwWDM9DzJkM5g1GzR9Ky8UAAAAAAwfJ17ag2uWr524mhGMEXCiVSZEa1BtUN5KYV1gcQF7P3tncqJjDVUASqhFGFnOd6KGrYpvhq98DXGLbDNmy1hyW9lqG3NIdbdxdGqSbsJ93JA6ndef+5u0kbqFXnHRRwgSnByPMPdJY1T1V5tVn1MiSAM+BjJ8JScghkoyXUdjsF5CT8U4HTpKRyBRkFmbX3NoyW9/boRipFK3aj2FpY7oi4B+O2+BbE5uC2wEaO1m9GZTZX9tAHtygcl/mnZUaSVgh18TYSJfPVZ0SltF9EzsT5pQNU/7XW1qxHH0c+1uGmjwZCdiB2ayaLlo6V4OSfsK+jGYSqFdSmhqaflhwlVoUvxXYVS8UhZT7FcfWnxVQkkMN54jGCPZO9dIukwHTx1S4k+dRnQy8QcAAMUEciOMRbld9mUeZMRXP0oFUzhiVm5Tch9r61dVQrxB4FEUaM536YRBi+eIJH0+aYdVe0eKPowdAAAAAEwR1D09Vohn0nB/daB2d3bDckJopVjPUCtLfkjCUjtqUHpngYSAwHXTYfJV6kpnTepZVHI4g+CKq4kQgGdz2W2zayhnbV+uYl1vTnaOcztnHFfxUAJL4DrPPvFaM2xicclrIVuPPGUUAADYAiUbJi1pQcBKM0mQPcE3VjmoSxNfVHAOfHp+1nixaeFSgUBvQGsxDx1qTUNty3lLeNxn2EV3SxJeG2QKYE1UR0/bVOxe1WBzXxRkZWdIZAhc2lEJWdhpbG9baildLkyvNYgjylSPaI5w9W4laJdd/1oQYaRsXHXoeDx0CGfdVh1Ga0f2USxZ/FiETmk2tyuuQYFXPWYTbs5wHm5bYlpLoykAAGsSQkSqWWBhmF2fTI8phwVZIS4yhTaqNKYuuSFTBmIjmDHWONM/Bz/8NAMu7hckCAYqN0LLVBdjTmugadpkGGAPXOhUs0iANQAAAABWCaophC8TN65OB1rPXRxgLWNyY+peC1gmUsdL2EwSUzZfCmaCZWdduUtdLvgRR0JsWB5h3WNrahRtTWu4aF1gC1YfTjJRwVXtWUld6Vw9UnA4hBvCHONDZVKQU2lIki0AAAAA9AlFLCk2OUcPVfhl13LadaVt+FmIOt4RAAAAALcNBTn4VKViZmgRactitlQoQGUm5i2IO11AfEiuUnVUy1FpUppdbWUYZYFbAE/tTCBOdE7cS6VRzmENbRZwP2jRVCI3jiISQqtVNVmgUkNBUxEAAAAABwWRH5QwyUdOWm9iQmPbXwdb3lo7YKJo6W/ucuxwW2upYFJVKFbMWAdRuTobEQAAAABsBeQh4Tn6S/VTaFbRWLFZGlgsTpE4QB//BRckzzhcTnRdTGmVbNZwK3jIfqOAvX1WdixrWlnmP95MjWXgcU53BnoeeSd1pWyIYt1eLWE9YalbLFJ8UmZZoFf9T0tH2FLqYDhqZWvCZ/RrTXTaeUB593EuZdBWLE56SqJGmDmhJ6QuQUVLUk5VUk85RoY9oUCLR0pGEkOXN5UvpzVbUl9qX4KqmUOoo6ynpiKU+W8EOscPvjjkRTtR1VQfUkBIFy0AAHMDBhpuM9JKsVhOYlBmX2n5bRJxw3OEhnaneL2jxYHBnq+LiU1e8k1zSvNA4y87K0guSSzzIgAArgm/MmxXK21fc2dueWIdV1lNfFEtaU+LJLJgyErRLs6BvSuZ+WdPYcdgXl2yW8Fbp1QlQ4UdAADzBG4jgUSoUCxVvk7NP9Uv2DglP15Ron9VrMnENc5Syx67L5kjbSVhU1NeN40ZCzB7NjsyBSJCFLBGAmDtZbZgHlGvOd4xEy5DKwstbkFyeYmmOb9hycrG+7ZYlldrGV+gZghvXnModD1wDWjXXfZXJlK1UsVd32Y4aSNjF1g9R1A56jpVT3500JuLsp+6fbU9ogp8e2DsaelyMnXicW1oAF/KWtBdZF6/W6BPaDgqR7phXHCLcRRnCVHoM6kyu2Mpi86h2akjpyibpItngTd2uGOwUUhMPFU1YANoMGgkZbhgMVolUUM4GQQKIDk9Lkv2VvdcV2eCdvuFCpT7mRaWdYhDcINZ9U8QSkdH4Ek6STpJkE73WwNm/GnUZqJe/FpuXixh31w9VLlNcExqTLFXq3OWiFuQd4y3fNFf7EwqTcRI4zzmLoIkzSAGNLhEOFwuaBdsnGkqYileu19BYwlm7WVuYVdga2kve4WCWIEXdaRYqEmmVPFhv2hxZ19iT14nWGtM1jn/LYFRcmWPbRxtBGVcWgFWsVESRn439TGQP3JSqGQObaVpp1nPOusI+SnlMkE+nlK8Zb5t8G1EZ/NenFJnRT8tEDgrSotPSUmdOJMxSjlyPeY5uExHXLlhrFutUSZREVouZ/ts7Gv0YtFVKUlHTaJOFVE2Vzpdv1zOVFRG7jMjHwAAAABcCForCUYtTEdOclGpV9Vd6GWWZ/9ltWACXZ1l5G/VdK53AHrZfJJ7/XLNaQdpfWhLab9yGn/JhfyEGYE2fsd83nm+cixmq1nwS15AsC3uDX4IASbhMfc5+zqdQ+tKY2CzbrR16nY/cutqTGglaJNn32SKXohTBEESD3471VRgYLJk7GjybOpuj2o7ZiZkLmCwXVtekGDGYHhgMFlZUe9VLlovZxpx0ng1e1N1F2NpRaAsAAArCNslNy/lOYNKBFj4XupfM1yBVEdIVTluMHYu8SZhA9UYOzPdSkpkf3e+gTeFRoPTe6lycWiHYURanVC3TIhTSV4VZC5h2leGR8A7KTdgOfpCnlO5YoFuUnS8dStzn2/sbmJvrG25ZPlUEEdCSuJNpVLKS3ozGgiFJ6c4MmGieriHj4oBhX55Y3TZgF6Mf5BUil14g2OYXRZhyWJIaylzJXiXee5yPWhEVrQ1UwUAAAAAeAiuLaJI1F6xaoBzRXtefvt5tmw9ZytojWlpbKpvwG/vZ2xY60UKS4tRnVRuVOpYmmGXZX9nc2edalFvSH5RhzKEw3aSXmRF/kfwVVpko2p6cc5xFm7EajRsHG0ibmxx2nP/eISBCYaPg6l6gHL2dniCE4iGhuyC2oBafa17LXumfCx/Sn/FfF16qX2SgneD3X7zdJVm/lXwSmpIllz0brB6BH/KfJh1AGopXC9M20Y6WChl32cOYL1PiDX1MmIttCByLa5SG2vLdqh5xHTKa+xm9WdWZ+9oQWhWZlJkOGRMZSlpu2pbZmpjfGYbZbhdFlDAUj5hS2uqcZl1S3sDfrV7a3Vsa8VYh0LgSqtVAFxwX65f6WMlcvx8WICrfLly3WgXaEBqsmYyXT1eMWm4ceN0+HATaHRdt1UcRZxD30x2XttsRXY8fOiAcISfhyGIUINSedJqZFqeSbMxXjgDWRRzXn8Pg0iDs4MghM+Cf3vtcTFyS3Svc9xxvXFNdYd2FnIccIF3YILqh/+E2XeAYE5cm2jsbgRw8HoqiCKNMYgjd75X4DeKHP0GSzAMXXF2roIuhRmCo3ozcGZm72CCYJZlKXCFds92q3Wec4NxkXD+bzhxcHKqcCNvTHKidDd0Nm3qYg9bUVfJWTBTRUX+O0I4YDksQcI/yTaFGxgQlzqvScJPok92Spw/tj8mRDpGfDs3KTM2Gkm6UAJU1VedXnBfKlnjUMtWXl/nYUleUVcTVvZW6lTgUZZIOD9cQsNHOUyvS1JKOld+YVNj4VqDShc41z9jTDpde2sedHp1jXCBYwZX71ZpVfRLaTZmIKIKmy88P4hB/ja4HAAAJgzbOSNZPWPyYV9UgzcCDT00H01sXi1qNnGidGVzYnCYcNJ3B30bgCGC7YPHgvt7dG+HXutF3is+McxZDHIyf3yGeoktiXODznSQWE8vagg6JsY2Z0WoWs1tXnSqcwNtSWW0Y9tcV1ZpWPxaqVplXpRn1W7wcU1w4XH0dk53b2y0VRRFu07eWw9hnWvZeO96tHZ0cjRyfW4lZLlZ2VVDVJBYYmR0ag5sWmo/Z5ljUlfqS8tcYmzPdWt7aIDzhJyFboK1fPh0THHIcdBzc3T1cSpxGXP1eV+Bw4SbgbN4Im1vY/dbM1NWQ5BCZ030WWRguWeoaxFr22c+ZetfLFT7QeFGUVvdcbWBx4cehIh1vVc5Kok+nlizYvFhA1uEVCBSD0/jUJxXDl64Xj1Xckk+Pb46S0ceURtZdWT8bO1s+GAeSuQqAACtBj8kDzOqOOU2PUOPVKZXukwVNZsqM0BNSWpDCTZ9QmpMEU87SoxEJ05OXEBjkWI/WfhJZUSrUENWrFrJXKplYGuKadlhzVokVMtMFEUcNwBEP2eEeWd8AHJ6ZC1ZMFCqUXdas12JXYhcsVZZSwdFuD8JR9pLQ1DBWapfMmTZbLN2FnxaeaVx3mNrWkte+WQCZ/ZdDlDyS+VQg1loXyhkGmTSaP1vBXO0cNtnLWJhak92vX46gIZ5iGofV1lBEDqrMq07RkpOWP5g+2IyYbRmpWz7b1R0t3YOdqdzXm+WamJoTGmfbJlz+XZnc+doR10mXJ5lZ2oQZildbFHsUw9fiGqGe/yG5YrBhi17s2i0WSNLM0hNX0R0xX4Mfwx3m2vvan5ujmoIYrJg5WOiZOxhIl6gW2lY6lBJUfpYgGEcXodL2zCVS2BejWQ9YxNiGm7bd3J6eXSfZd1TA1H2U8hUjlDrQ6g+l0K/TM9SjFm0YbdiaVwYU3lSClMNV1ta0VYsUFw+NDlrPsBQ5mHUa8JvhW6waDZfdFm7Y15vmXJba9FZbUL7OA41Z0XqWMtgJV9OV2xU3WJtb/51GXlmerx733nMcR1h70nVQOJZOGUgaKVqYGuvalRpP2mHbQNwV2pAYo1kVnA4dllzoG4IcKJwX26EafFsyXYmfH99hYE3iI6IKoDabupgNFvrVsVS60tlQoo41jrxM/s2oEE5TW1W1F0lYRNdMVVdS4ZF2E+VXG9jc19QU1dLjFI6XP5ab1R/UIxOfUudTV9NwlDVWDNc8lhCUEBM31BaVyBSpUK6OrxSamfNcKd2qXtBgouINopShFZ4Z2wsX09SrEqjSd9Chj1cL6MoWBOFOX1K4E0nShtOjFHeTeU/yjfJTA5hNG16ccFvLG0nb7lu7Gc9WzlRb0mkQIgw0BKRPz5dymrMbbRqiGY8ZeBirFxFVnVUGVbQXA5m3m15caRvgmuVZW5aSEk7IIEJiyNQOKJUF2aObP9o1VmiOucsWDkgOys1jTybTZRfcm0GdpR4HXazbaFeWksDWMRpfXOKdNJr51spQz0lAAAhDS4rTTSjNVAtIRplKf42kkQUVDxfgGVsZoho/nHyeQV8iHeAbcNhmFfzT+hXW2aScO15j4EmhJOBIHnTb1Rzu3xqhJKFUYBVczhfeUkIRlhWCGbdbhVwDm/UcRRyk3OCdax1snD4ZZpmE24caz1e807CSlRUrWhMeD9/f38Me710YW4iZXlWxE5jWdRq1Xalent2Q2k3XS5nDXS5eHx1jnHicfF0hXCRYTdF2xtYNDtWv2W8aXdlJWL2dEqIJZXEmKKTuYZtciZYJ0iRSOBLk0/DWBFicWK1Vv88czL3RepMFEgsN4AY2g8EOlhW919SX5lU8j+/J0ULyS4UUqlwBX8Gg+x9YXHNYxdZT1DhUjZcH2F5Y4RmH2qPbTluQGz9bcZz1HVVcGhjEVsjWlJcjGQHaxRpK1+jTzpQMGYcdzt8inV1achtXXKDbZZeAE7lRtFP4lNoTI5HslvpbnF4XXmTcMxdrERVLYk0SUEgSCJIRVNxWt9hM2giZzNgpWGhaWFxBnd8eed2eHDgZu1hG21zdjF3D3CEYZZUZ2Ebb4Fyd2xQXNlAEDGEQhNVVVyAXRVZElMET1pRnFiUW2VamFtcYJlqxG9qak1a0kKmKAAAKRpCTKZrJ3j/d2FtxlzFVO9Qak0XWXtz0YOyia6Fb3eJXuxPVU8UUxJh33jThjOLSYeKei1nfFqDX3Nv9X2OhlGKv4lRhQh+D3MTYi5FtVCgbGV8QIOqg819M3HVYOZTqVIpU8NQA0C4IOASWj8kXZhsdnRHdp94wXuefKl2jGfuT042vh1/FSJDqGGpcW50GWumVGo4ZzAbNUk6xUnMUqpUqlhuWSRV7UaAKucmqFAtZYptRWu5YBpPikWVUQVhfmdXaMZiHFgSQ1Q2H0LdUn5eFWDIWGJHPikAANAX+z7dTs9af2JAZ25r723LbGJmJVgiOQMP4y18PF9M9FzKa2tyZnhnfWZ98nYJbrNuvXW9dmtzLHHxbYRlB2F8asdzDXc8eEN6KoDRh5CMBI6LisqCdYD8hiaRx5TvjwuDQ3FgXS5TdVl+Z4ptrHF0dRh4F3gsdVdxD26XZl1fd2kmeaKA7n37c0tlwFtGWK1ZSGBEc899coEze8hpbU4XS0pL5FSeaVJ5MIKZhGt/qnQEa7xg1l/UcNiBKYqiibOBOXLKXKJILjrRN4hLDF0vbwJ87382fOVxoF83XCNmx3BoePx4k3JjZpFa41flWDlYnmSzbl5yRXC2aGlhK2i4col75oNcjGyT/pRNkOOEGHQWYVNKmzc5RqZYS2aWbOVsRWelXQ1Xql6lYl9lW2eUaG5qaHLxetp9sngTbC1msWdJauxrG3NRgPiIpI65kp6UGpTxkB6JoX/6dxV+kIMyf79wFl7sYVlmt2bfYZBkLHBUdJ9vkmA6U2pf2XAneHR1l2ZmSIkVAAAAACkPNy/GPUlCPj+SOeZIQWNccP1wuWYsV19SsF3scTV7lXz6dz1wJWaVXKVUwFcqZNh144QQkH2U7JEQiNx4vmuLbmp3xXx9fQqBeYYBhqd8vmq/XfJzIIjMkAySNo8GiuuEFn7schlmLFgaRrlDalW4YrtmgGkGa+NpwmPdW9lZvWjldud5WHV/btdq32nZZX1efVs6ZdFv0HNMbwZqq2REYGBcZV0gYzZlCmfmZLBd51VMUAFH5De/OP1bn3Acebx6w3iNdVBzjXPedj51HG7LY6JXw0/PRWVMG1nbYuVo0WeeZPxluW1VcUVvaWUfUos9ADyeQeRPmFtbXvtY8UgaNtknVyXNR19c7Wnbb4pygHXldgJ2e2zDVSNGwFhSZ1RuWG2SZDdXD1LaV/VcsV+HZNZqgG68bKVj71ZSU7hU7VQ7V7tZQVdTVL9S9lNZUcZHzEbtR2ZLfkunTDlPal2paKlvx3GXbEZhE1NpRZo2Mz0+Wn5n+GnlZ+xgi1r7U01JGzqdPxpXJGuwdB9253Ifb4JtHW8jbWJkHlbSTaFTEleqYClqW20RaS5ciUsVTylZF2gLbx5uPmetXaVXGFuXXzVhvVyoUndMVVSLWdlXq1ByRdkyWhQAAJsIGilSRkJWNlwxXuFc2WMfbExzbnfddqhxwWgcXs5HLS+/RQNZsV7UWwdTl05KVdVeiWOcYttbh02+O6dHEmtaf8iHboh7gm95nnHkZrxVkUpzTG5O+lIiWxtn3W1XazBc5zu7Hxg5pkUGTUFafmo5eM1+SXwvcURjPWT2Z2ZmyGF0Xqxb7lNYQvEdUSn1PNRNSF/IauFvx2zyYahVYVBJUwlaf2eiccV2sngPez5703Ywclhwz3W8erV7YXZQbNljk1v0WQFatFbsUlBTKFMYUIVSDGiUfQmK7IrhfnlhAjOwBe4KuSwrRbVGRTacSSRdRF5fV95XX10jY2NjsmKcYShfbV0dYXdnN2wbb3VqxF1tWrlea2TnZkppAG/7dYV3o3OwaLde4V+CZBNlQWCkU8RC4zOsQEFM1lTzUEg/3Cj2OahUb17sYOFcq1mhXZdsB314hw6Lzog+g9p6HHRNcoBwqnBvcBluKHBBeKt8DHjYarBZZ08gUBdOX0CpOHM0jjt+SNxZEGZiajpnnV7zVFZX8mNAbhNwcmzVYr1YUlG5Rb0raRGdJORAoE/6V+NaB1oQViNMCzpkMdRCU1KdXVtxDH9Fi8SRR5LYi6B8LWOnR7ZGoUoaRk85vTiVVPRsonn6el1xjGPGaOhukXDba0ljyVjEUiZLIUjpX6t2z4GnhPR/mnRQZyphHFxNVPdN1EhfSeJRY1mOYfFlGWaNYeJZZlgRZmFrumhvY4hhXF+qW4RUok15R+9LiVuXZrxtDW8obXptHHL0b5BpBWM8ao5yBXEwZQ5ROz92F5MsZ0zCVdRU1lFYT2JIvDfqJk008T72PckyPzD8NJw7JETtV/xqNXhdf66A3nr4bKBPEi6aF2ATKDyCU21gfGwxeSZ/0359dttn1lMWQlFMHlYhVX5LxDrKJtgyR0BAP1owUxIAAIYWN0V0ZNF2wnzsfKF7mXuMfIJ3X23+ZdVnfGnYZ9VlGWTsX5ZY11T5Wi5knGT2ZHFqX3PaeN92DHELbJFt1XJLeUKARIKWflt1H2VtThtBwTs/P79Xjmz+epZ/rXvqb9VeB03ZR89JeFNIX1JsCns1gzaFh4GVeLdqJ1mcT+9fpW0bcAlv0G82cl10EHCMYy1QkkfRQJZAdztJPkhCjUSHScJX7GD9Y0li9F1rW2JeVWabaqttE3HBcqRyanFHa0xj3F+SYDJiV2RKZzpsDXBFcotxyWkDWt9FeUDcVRJm/m6gcKFrI12QTWZGCD7hPB9D/kbURf9M51zVZQFnmmvAd0CCioNve5Zv8Wf6Y49lSWn9aBBkpWA1blp5aHvpcjViD1HLUMhSpU2fSYVL21K/XctmGmayWzhQLFakVglRbkfJQCk7sVBEVjxTDk6+SnpUh18xYgRfcVgzWONfbmZeaK1oamcgaU1uRHphhJyJGYzkjXuL1oZkg3yCJH9LduNl6VpCYxJsFW61antjE2Q9e4GVJ6SWpoCebozXfg2ETogxhLh3HWTYSkMlAABsDyUzaEZ1THNNBkr5QoE4Wjn9Ut9kqXMSkny2GcxP06LO4r3Rn+yFh4E8e9dyzW2beBmHKZG+kwmObICEbiBj42sQcAFvNmfNW+1Rf1WKh6ay4srC1IrSgsNKo5VwOWm0ck54tnQjZLRDExZRNWdV1XHkhD2MsYnef+Bvs11AT9FSQ2sEjFyx2stf2HDZSM9LuIaV6IB+fIZ9B4E/gtGA1X7UgdyEoIS3gD99F3z+dyZvm12wS4tTZGY3eZOcaLz+zE7Rz8lRs7KCSVt6XGRZPFc0WT5f7mmFc5R1H27VXVVSRl1RakVuo2cTVSIwiBJTTaqFx6ytwJvG0MDAruiQqX9DesB0l24RZ2pkuWyEdMx2aXGEaIpaREPOPrZPuGGra3xvz2n7XGJtw5b6r2W5ObZNpp2GdmGgVt1ZdV/GXw9VFUD1PFZQqFUdUBhHm0cSV8phmmlCcrZ45X+4hvOL3pEhmTecB5jBjqSDrnuxd8x0CHigfKd/hX3SdF1lHFaYUulaX1/GWcdSNVVmWwpdGVvOXCZh2WkmfLyGAohQgGlz1W5rbfBoD2b6aNVwf3HqbehpxGbmY1xlbmnjbCZseGezYSJfZ2BqY2BohHRGgSCHD4ergItxK1iaPk4OAAC7EaQ6+FiTas9xGW83Y0pMwTM+MOk2/DyyUldkam7+cIBtFmc7aYB1Q4Dzg92BrngUacZWQEscUSBVLFRqTFpCdUupWnRi2GVEaOBqe3AAdmV24XHzZn1VEDg4IN4y/jgVNwNAMVfqZiRyonWvcWBkPVGqTLpQllfMV7ZQP0GQMHE2tjiQRupYh2rrdOZ49HmpddhsTWMbWkdIHjvaO5hYgW4TfD2BSoCCfTB7BYBzg7CCSH5Deal4EXX3a5JeeUoSM7cLUi9GSjRdrWuZeeODRYe+gsB6JHQEdTV6+3sifOZ8UnwCfCF4FXX6cixyTG5uZrFeaWELcNl5Fnzsd7pxym8QcuhzQ3FzapNlpGPGY/llW2lzd6uFR40kj4uNC4rtg693dGhZYu1nVG1rbmdtOm6OdS95P3VyasRe62EEZwhokGb2ZTlmvWcSbxR1mnbob7RnZF/yVzlPkU+VVS5cT18OYHNfSGOtZexoy2p/aIRrQ3iwgn6HNYaNfs91TXfIfFWBuoFEgOWCmYdAiB6CMXVbY11RkER3KDsx0kJ6S2ZNgkqsRWA9rydbLZwyyjNXOoVHAlNYXZFllWefY2NimWQCZEtlkXPxgTOHbIHzcJdd30yZPapFLVS8XIZekliaULZU8V/DZgNnuV2YSasvoTZjQ0ZXjWItZLBbAE8xSmpUImB6ad1t5G3taphoI2xmbiJtm2lqaC1rLG6NcU12Un8mhYiF/3/2d0NvB2caXfZTkFTSU05Q7lJbaR12qn8LhruFYYDBdm5rsmmSbzRykHMkc9py921+ZKRgW2a6cI92gHcNdllzCmwsZfthM2toeHCAvIQ1iUmLQIlzgth9HoDhgUl9pHEKXStEEDE5MEFC+E5uXaJqDHQjdvNxpmibY05lxWZbYwldu1wRXAJZhFKDT+lYilwZWM1TkVFTQucWAAAAAKERZjQISCZWklxxXiJgsGFcXhRX2lXIWFZlgXDteDN9YHpTcfdihl2cY5JuX3lGgfWBi3q8ccBrumh8ZUJmimxAc5RzLW77a6BtcXB9cVJwtG3ZbXBzyH7FhduFVYBTeRF0OG+KYVFDxwmND5suHjnYQRZHFUUgRB9W+GVgb511p3kSezp9i3zgdmNrBV2wXAFwPH2CgxyDp30Sdhdt4GQOW2FQ5UDGMDAttEEdTN1MkUR6M0Me8SlHQo5XC2Nbau9wRnbGezd/5398fSN3ZG+rbPZsvGkPYLRSpEt9Tg9PpUqOTIhf8mzmc5NzcHDyax5oOmHrU20/5yxTK3U2MzuXNc4khgaOJhtKSl/wZ3JqH2gIZPVfSlVJRMc8ADMiSuNkSnTofSiBpH1pdZ9yqXOxcyhxkmvCa25tXmhDYWBfcWIla8JyrXTCcSNsAmSrXKxT5ldHa0J8DYVDiLSGfIOygMZ8nnh9dO91Z3wXgMN/2nveei2HVpIqlBaMuHnbXutYEmTcaZ9qbmNMVQFDsz5tRFJXxGjabidyhnTYeTiAk4NlgHx1yGajXnxfqmOzZEZi+1zIXRZneW+7eJ+Cl4zAkByNxH5oYkFNGlnYcCt/oINOgI94qHGwcNNwBWyXYKBZoFMQVclfWWf7Z7pmC2KaYuplT2THW9dUk1qEZiBtiW22cJF/Z45dlPKNz3cpSgAAmgToJOhSLHPvgXGFsoUshhuK3o1xizWCGHO7ZdZlmmfQY61f4F9zZZxm9WX6a+Z5/IOrhOV632j+XTVvF4HOiiaNFYkcgBR08WYVYudj8GCBWs9PEUIbQ+1VtmElYVNZOFzTZ2B0334Bh++JX4fOfcFxN3CgdIx3qHmpe2N9G3/Zfbh5wHZoecl/ooYSirOJOYE1blVVV1pnZfFrlWjsV980ayxFQbdX7mqFd998pnufdWVuxWhIYyFgPVgRSRhJ81uxZ4FsnmkpYXVZyF31Z+5vxHJwdPR5JoJLhtiDsXoPbk9jSGTccHp45HmwdkpzRXHidBZ54X1LgH9/+H4Mfox6IHTQbERnwWK/XFdMpkDeSPdSCGOjbup00H3BhQSKWYfZfjZ1D3AAcMxwJnDVb21yIHUKdelwF3CLdBuA5ogziu6C1XFZX6Fn03NPdhZt8VfnOTAVAADiC7kxi1Muaz13v3sPerR0OXBscUR0UnXEc8lzvXYVdB5pPVSTOTJCF1mfacVxm3EtaDdZcGKce2mILYlOfktppWAaactuLWylXSRHLkS4UhtdhWNmZbxisFvlUJtOkWC9dUiCMYgjiIGB93IHXPNBpEGYVUdhhGHFWVxTxFFETnFEszjLOjVQa1pfXytitWSyZ2lplWc5YV9YglTDVZRclGAEZPBoSnKTeh584nxQgBeCHH/ceEZ0bnYwfEaD8ItXj+CL0ILbeKZw4GsLaORo1mfZYSZa/EteRdZHv1KJYudr53HZcptxj3Fxd9l9Y3/ueuNyp2reXjVTZkmbScZKslxzblJ2lXQ8aEVSZUJSSNVNnU5dT2lTvliAZJZq2WaLXMRMqzUONVlSnGc1dH15Snw9fAp5m3DiXkBIBEjMVQtfFmPvXVZT8UysVLZpN3n7f959HXRDbIJzn4D7hQuCaXfCaZteumDNaEhvAXLadGlyi2xkYaRSRj7eScpiRnH2dFRyzm2aZ29itFqWUI9GqTruKdw6+2rEhF2P2Y7nhlF4GWnGWghJijxtQBNBIkDPSQ5WyV1wXvlZsla8Wm1faWRWaNtmCWADVBtDFD5ASltZDF7hXWdeyGCqYr5eqlbnTu5MjFVhYz1pFWrfZqpiA2OuZE5lGV7AUQRHhkUgSc9T2l4QZ9hrIWrPZcVhK2KWa1dy93YaerN9Sn8GftF3s2+raBRr/HsHiWaMOIVeceJKORMAAAAA4QfDJsNGb12PaRtuGW13aB1l32XcZ/tjdF6dYFBkb2HjWHNPdE/9UxNVLk2iN8gSugR1INVCCVe4X+9gvl1hWRZftmfza3Rp72MSZR1qzmv6aT1qqmhmYmhQlzLjSxVps3nsf057K2qsSf0lAAAAANQNjiqtMBI4/0sEYBx0QXzdeR9wR2HBYAhvnHydgMF8D2+RWe9F5T33QypIm0Q5QOhJPVQ4W9ZWC0bPJ3EezkPUXeRzL4DmhM6CkntJcRJjIVUrTJVNd1rqbqN9UYKtfl5wpFfMR09IkU+aZa1w6HBHZ7VRNi72FF4RPj2LXbhuynMwbaxdwlFZRNhBOUapS71U32QxbhRyU3OZcjl0YnOlbqBnb2RxaWtw1XC+b/tx0XRWdsF97YE1fyF43HKhckhxXWojXIBGnyusKmZC8E1hUidXelr+WBxRJEjYSZJWuV5zXWhYQ10bZpVtFXLzcEFsUmXEX2BX1ElvOu0+FFZfZGFo4GPEWGlO61KgXMJpNXRreTx5pHRxbK5nFm2Wdex65ncWbn5fklAeUh9e3GezabhrUG27bRNr5F94VqJZA1yMXN1dlWItZpRnlWaMZOhja2D+WXdScUyxR9tNLU9EVRde9V6AWA9RoVr3aMxujGtzYOhUUVBjRIMtbBxFLopD1FQ+ZOJrSXHveBOAFYgXjWyNB4gyfZtsUFreU7ZlAHePflB7T2wRVnRUEVlbX4FmCm1dcD5wgWqqXrBLKTzsQpJTZFy0X5RfsV0qXINW00VGLX8ZPhTMP0hd9W6uecKA2IKNgVB9p3bCbqNl91rEVYRXLFlgW7lj1Wq/bqlvhnGFcS9txGYJYjJj72O0YZVYe1CGSKhG71XwZQdxm3hdepd2c3QQdVF20nLcZ5Nad1b5V2JWUVekWnhjXGxucSlt/2J+XZ1fwmoFd+57mXuIemJ8On9hfkN3YWqBXZ5dpmCBX0hlwW5qc3JvzGGPSTk/dU5MT0JBMR5LG/FKEmX2bqtxd3E8bxJvHm7HbEVmrV3uVbpOmE77V0NnOHQ1ept6q3edcsVsaWTeWj1fXWXHYXtXI09AWNlkRHKrecx6IXjBdd1xjGifXURboGVMbkRwuHC8b9BrZmetYxFdiVzBZTprmmzxbit31IFHiIOJPIUYfWxzB2mEYOJXEVcqX/1mYHCVeFx65HKFYnpTgGAHbmVzX3KZbpdr6W0JdI10LnabfDF9EXhZcvxzY3mVeyx68HPEcep0H3cgeKZ36HZtc7BsSmc5bR1yjXJRbvFmrFwvWyhcYlq4WK5YPV+9aoZxo3BZZrhQ7yxdFRI3HFcKbaN3P33og8iHt4WNeVBd4ii6FqU7WUjjTClPcFdEYflmJG4Uc6t3znrQfFuBZYGjfBV12WyIZSRiJWTXaiByRnU4c2NoQ1OBNxJDZl/VdLWBjIdyh3WCyHt8dAJvgmcXXZ5jom2cdmx7CHzOeVd1Om2JZphibmKFXjJfz1ysYTdoemb0XRxMakRLS/VVB1sbWTRUmlJwVwhYdVf4Uj1Tolm9XlBfzlekUBtY1V/faDRx2HYMdctum23DcYZvaGFHVxtkm2vHbWhsrmiyZsdvbnrVf0F/PnhdcvV4oIF9hkOF23vpbcdmL2zBeBqDN4QKfXBsQ1aARrZHokhYRtBGUGAweJCCmYBRc3pbFVEFWtpncnIZeKh7PHq3cuZlVVyLU8RSPFrjZBZvNnckd+hsX1r7UPFf73A/gKyK1o3oidJ8AGg9V+ZMPUq+T6hXul4Obut7foTdiHCKB4iEg4CA53/WfGl2jXCjeJSDSYojizmGen0hdC1rcWIqYxVo52rUavlsx275bihvI3CFct52y3V3dO50q3QDc1RzRm6VZL1SokR9UbBlZnMte7Z8SHaHamphU2HLX4xUwUKeTdBhEnH4d0958Xj8d4Z2rHP1bYxpO2locwF9YX7ZdjlkN0A5MnVZqncgh1iNaY04iWaCZ3s/cyRujW1was1rMXYNgvKHoIZOgF55nXU/dO1uk2tQa99oO10zS/xRsmJTbGluKGUaUKk0czZ7Nyoy3iIAAAAAHg87N/tTaGDNYS5ZcEoqSbVSmlwhYDRfHVp0UDpKY1jpZIxnDl/9TRFEaE5AXRxlt2LDWphWv1MfTzxDl1DpaTZ6moF1ghx+enbLbGpeaE+mTS9a32Sqar5oNmRJYbxpC3jfhDCMFo3hhpJ4QmEGULhQP1TRW/ViZmhxarNsGHaRf56CLX7fdvhvgnEFeB17+HmdcExgrlTFUmlVBlodZ+VyMnN0aGBUaUIOVTtuTXt9fUN2oWkSYSdiJWLuXy5cxlvwWoRe5GUwZ5thpVdbSU04RicAANElWVc5cpp/FoTAgWt+VILtiJONdI+IjJKGzX99fKN0tWTpSWUyYDKpTZVprHjHgKGCr3+md5ltDGwtc/91RnFgZnRf9GHSY+9leGmkciiGtZY3n2Kfv5YihS9w+2aKadpqqG4IdDZ3+3mUfJF8w3lDcoJxkXVueXV4bHcXeJp2bnCjaSxq5XJdeHt9eoGagCt5bm7WYxJfg1+JZ+VzoH35gcWGEI8/lKOQP4XGeH17FIDLfkt1wWScTCtQGV9XcOt9xIWyh++DxX0AegN0o2oEXj1JmT+ZTb9n8n9CkmObRZrBj2p+FnJDb3BwnXlLgxOHhIS9fzKA64oEkzSVppbHmZ+bJZj+i8557WMBWx1nG3K2gNeL9pAdj0CHCoEKg7mEXoD9eJd7pYNXhdB+pXPScyx9R4Z/iaqG5YADeIhqpVcWSthLdk36Vf5ns3+wj8KV+ZKOhilzh2QhYu5kyXJUf5SFkYSzfWF2WncKfDB7LXWMb9RuzmorYQJVw1GCVGdTv1DnW992wYYsjSGMKoQueQV0pHCnaN9ek1nbW0RmXG/ec6hyLGndV4FUXl8KagBzPXtHgACAlHqyc+NtbGalXERWbVGfTidKf0fLRHZDdUoDW9lpT3ICdb5z/XC1a/1hplzLWRdWF0ucSBZas2rIcKtxZHWHhXeWxaDFoned2ZEVglR1Qm+AbhByg3hTgGCF8oPpep5rIlw9VeNSx1y2bxh6FX2qeM9uw2kbc6B7338CgQGBAH9yetxudl1lSUA7uVPFb1F/r4gcjCeJF4Gaem55OnxigkGHFIt6jr+Pco7th6F85m6fZoFp93f8hWCNPIshfehg/jygJ9YxT1CXaAd4EYBQgcd8ZHVvce9xZHPQdNd3ynpqeth2oXYKeUp9Sn4Qe2l7GYBzgaF9hXJEYpRUoVaoZyFxsHI1b2tt+W1Lbp5yGH6zg8R/y3QMbalz/HdLcxFl91FRTJxQPlWBVdZZ22BhaPttJ2voXwBTfEZGUG5ZQl/xXaRbxlWFT/hKYFBHXI1lJGscavxi51rAYl5uwXOmdJNy7W2BZ7dbzVOgXalfOF3XWgNijmugb8JuVWylaZRl+VwOWf5cf2Rhbh51m3kEeiF1nnCHcOJua29NbgN2In5lgH58TXPpat9oY29neieDSYZVgmJ1TGc+ad9ynHX1cJJpLWZyaMBoq2SCZPBpjWz7aq9q1HETexV9BnbeZINJuTaJRaRP3Fpjcv2HtJezouam9KNlloZ5okuTK2BOJ2lKdgp4zW8wYp9Z+1PsVqtqjoCNjG+PYokhesZkyFrOVlJxEpcgraOzeK1dmWJwk1RTZAF0RXy6gOaDC4Vbg1t8M29wXvRVF1KiSWA9yjs/O3hMllrJbyyMR6NBrpauiKNCiWVmZlmGWWRWS1EVTChRQF9XajZwy2x6XP8+LzixS1tgumvQbK9kTVsjaXWPyqXyrNqnFpdAemJask6dUphRK0rjQBZJSV9Gbhpyy2l6VPEz+zpJTvRVjVhYWfFYymLWfbeVUKF6od6U1nipZtV0u30NfS10MmWjX9ZoDm1sawZmDGI0Zilqy2mXZORfCWQdbTRxJ3I8fmiOdJZmlp2OO4ECcRleS0qTUJdk8XZ1gPh/Zna+Zw5gYm1tdxl8DH+MgmaF0oRvfvx3Ynscg9WI34bXeWJfOkGTRdpSv2E2a5drGGO1YI9jM2ieZaBZj0/LWnhsvnjWfbJ7pXMfaRlmdmv7bgtuKW5lchR4xXdbde9zPHbndcxudmCSWFdgL2iKacJp6Wp3bd1tbGltYE9nIXM/eqJ51nNma/FcykY5KDQnd0oeZ5BzeHSybGxmM2sTcgVxAGcBT0UdAAAAAF8LLCt/SbxjG3LxdotyrGfHWbxMmklWVVxlfnY6gmqE530ucV9fXl8qZStpsml6ZfFdm14zYcNglVluSg41li0bSFtetmzkcMBtkWfoZCZslnrEgy2FpH62cLVhol8SaX1sGWaiWgpXZGWIc/F5bXjtbl1heF23ZZBnpmJjXFpZIFWAUqxTnFTyWO5nzXNLeJl2GHGWa49spXE6dox5tH06guCFT4hihXd8eW3/VzZBkUF8VLNmInSzfI+BzIDReOxoX1RyQww3kjIBJwwVa0W1aVeBM5AfloSVWo+YhWl56Gh4S8QsZT48S79LOke+TvFaiGFlXa5RwkbgTnZWjFbjUjFKkTo/SrZmLHTpdNtp/k7pJxUjFT8DWC1qRHrUgoeD/3soagZPEUVQT4Bbc2GRXhVRFDU7FlU5hVZWZS5qlWobbZZzdXnVeDZ0HHFYb2VruWIJUbIz4ibAPGdbMGn4ajph10haIQImkDIqOVBNcWq0fQmGVYV3f8KAVoj/i1mIxX4XdB92s3/fhSSGtn9rciZjyl0WW4ZeOWmec+J3XnTSZ1tYM1l8Y7hoM2ctZFZiIV8OXW5ny3RVfQKCmoSnhfmGnohkh6eBcnfRaENbyVQOXNZlC2ZuWThDYD/6RzdGWztjPRZXC22hdwV8EnuTc3VjNVXZV6xjLmsRcIRzJHZMdxV7DIHYhZSHEISkeuxpwlcjVAFeX2VVZrtht1XDSfBJglToW39mYm/mdhN6zHXva2hgsFjLU7FYrWHwbOpud2Z3Upw49SPjDf81DFZ+ZPVnb2Q8ZKNrH3HZb1pn8FksVaZV5VSpULROclR2XXJl8WuQb+Nvkm8Tbu1r52pyaTxpcW32cMJua2WCV0dUvGildW97yXw5fHl5JnbkcGZqzmm0ZExbYmS/fGSMOZNZkGCDUG9KXS1V22RBc6l7v3wserh1428JZNlOqDmSUapxI4N3h72BR3JSW25IEy1AFmo0k1ZHaG1ugG3uZ1temlG/SblfMngjh4OLpYVEfJt5v3zze714UXtZga6D8H+QdJNjTlzdZWxvI3crfGaBCoRdhdGFb4XVhLqAO3hRb19nU2QAbW93inrGc/lhJkJ8OhxHPEkwPQQo0TlkUGtdk2rpdsV783VTZUJV/E1RSEo0Lwt6JAVGhGKAclZ3AnNtaC9fyF3RWjBgYGt3cLRsQmMUXYFc6FyNXxVlCmrcbM1tt29vcP5s+mIRUaQ/Az86U4hroH1NhdeIFYtJiX9/p2wGVUJLeEkMS4FVPmXZdex/+YMHgoR4vWaQU2lAfjsrO6k5GTjwPKpDCE8SXttrsHdDfTh8AnXCa1xkU2fxcDl7d36AeeNrhVxUXWtnt22XdtaCo46nlIqSmIiWeV1u7Gzqcpd90YexjnmPGomdgFd+8n1aeDFuul7vUk9VjFoAazF7L4TMgsF5gm3UanF1ZnvgeL1sZ1VrNC4+iVVOcMuBbYiohXN6DWnyVz5IuUWlWeRim2DbVR5RL1hLYw5v23bqeGx1rm5VZ6FkbWeZawttLGuBaGts3HUbe/59Wn+OgbJ/n3U8Z4VUJkgjTtRZHWNhb/R5ZH98fyV8VXmAdj5yb23Fbgx2jX8DgZN5Imv3Zyp07nzifLZ4kXAfZixfCWB+ZE9nKWevZtRn42u+bKRmUV3mV61mU3Qdf/eCZnwmaVpEEiW2Rl1iaXYAf9h933KzX45DKSYAAPQL7y3JRPZSKGSnbmtwompQZsRoEWvEap1qQWcYXslfCWqrc3V4i3ZDc1ByM3aderd9cX9QfDZ1+G4ObtNr0GE+Tgg1AAAAAKsOqjB1SnRhD3XHgKyFfoNfeuVu7WqRdSiELIyGi1+Cvm0lUuRSaF3oYoFm7WfPZ85rdHAicK5qZWONXPVdyml/dFp3CnZNd+d36HbqcTxnllRMSsVQ12GgcWh4Nnala1NcTF7ndBeB5YLofGNzL2sMZx5pVnRegLWF5YQ6hWKIRZHflguXWJTrjySM4oZpfdVxTmWDWoVb9GvRfs+NK5eGmY+UIoRPaIxPvjYRIQAAZRgHQQxYSGp5ehSEjIh3iDCG+YHpfEp6x3ctd2N4WHfsdHB1goD4i+uP6o4ujaKN3I8Fjx2M+YoBjSWQcpM1lVOUSJK+kpqOl4p0hpOAlnFDUuwoMkNpVaRnG3sejo+YSpn5j7Z7gGAnUX9T5FeQX8dlw2qPbuN3HYpplYyWto33eV9Z30pNS4BIgEn1Ve9dXmCDXDlYdVdtWBJa/V3sZFlnNWLUVF48ACMDLeZIOF+MaclsqGjgWm5HoktiUW9TaF1jbnF4yXhGctxtgXcjhDSIZoOCeHVq418SYfFi7GKvZotymXwhfo55H3OacqF2p30GgimBdHwieYd5enrIeWd2WXTMeBiBXoh0jdyNS4ukh9uI5o5jkOmIxnkoaHlY+1X2YZlqE2akYr9pJXWNekR7pHo/d/lt3l8TWpFhF2Q/XNBPbUyQXght8XZLecxzBWpsaNhss2/Fa3ZlgmNWawlvZmvbZKZqrHiJhPyIjIf/hEiG/oo1joqN/Iqzh5uEY4GMfil9rn+ZhUuLEo1AimODKntld8V2wHRObyRlJ1U9TX5LhklmS8JMplHkXHtknGpjbQhra2h0aSVqxGbPXUBbrmQIbQtvMGjuXvRZWF2pYdBgOFwbWUhYVVhzVgNaOGJIZ6lkBlZfNEIBwCNxUJ1nTHJTdCdunmU9aod1VnmodpNvLmftWwRPdDgAJAAAAACHDKA04VX8ZuFtDGwYZoJk6WVJZS1gqlqOW1RfRl1sWXBWIVfaXLhk/Wrwbelq4mTGXoxbg1wIZJxp8GUKV889+xkgMGpLA1UhURVGpU1UXNxlnGzZcJlw4WswZS5l+mJ4Y3RpDHRifsOCLoKcgDiCN4dXixiM/ocegdJ4RG32X31WulhYWFha7l3/X/NpmHXnfId+CXt5c4NqN2zJdm9/u4O/gEd3mWr9YSRm4WuAb79voWqKY9JdqWR8b0t42H7RgC99cnbPblJnm2GIVqNSV1nLZfVuFHN+diB1im0zZiBrjnGQdUR0aG7XZXliTnPfgfiEvIHnfEF0nGpVapF55YYXjkKMdYE4bjpR7yytLmpKS1rGXl9djVX8T4FLrFEzWshkdmpNbJhtY3BDc0txOGt3ae1u4HMudsd1hHTEdiR6nH/SgAl+Hni7dH14r4B/hfWEPX3vcFRnDmntbd5uCWmPVsg1mz2HYQh47YDnfilz0VxyRFhDm0W9UBBdAmE0W6BOUTi/MFM5C0QcVUZllXQbfEuB9oj3jY+OKYxdiu+L1IvziUmFhn6Bd4B0InJRbvJr9XLNfCKD54R3g4CA+Xmebt1Y4y4AAGgCah/9RBRWUVloXMloA3T5deBx5Wz5cGRxjnEydB93unmsfI5+P3/hf+aE/olLjaeLN4MreRt44YA5i2qQj45OhJVxxmAYZtNxbH2DgQx+vHjgd+l2BHPma4BhYlioWp9d1WMoZ/tsUXP9dVdzqnEAdwWBQIgwi6CJVoeSg6N8ZHWdc2p0J3LVb3tyGXUzbxVnTWjgbvBwOXKVc1Z49nu9fHqBJ4lJjICKkIXTgBOCWoSFhE+D3H1Yddts3mcNZJpeOVunVUZQx1JWWbJiJWtmcft5v4KJhymF8H0tdvNzl3Moc8BxaXFmcQ5wdW2dZ8tmRWgYZyNj2FrrTtBSWWiVeDuBz4Dtdwps128deeJ+7nsgc+BuYHTneS9+9YMIikGLtIRddqlmt19yacZ0CoB1i5aPG4xOgEprcVhXYYhwkH3+h4GM7IoYg0N3m3MRerp8Hnn1eGSBL4iUiQ2EH3sfeIx8kYLtfhpx0V19VMlbX10FWnxT7kYkTDJjNnoPhXiGvn8wc5JqZGkhaoByAX12gtCDFn9IdyV9J4evi5+M5Y1dkAqRQYwCgXdwDWrHaGxnYGVkYWZh9mSnbBNzMnIeaotblFf3aFF1MX2Uf6J8aHl6dkx0UnXadzx2m3Ciax9qMG1gbiRt/GvSbcNxknKMby9q62Yfaw1xxHTXcvlsJW5ZdEJ5bHsnfEl8RXzse0x9H4IOh1iHqYEme+V5RntRe5R0AWiBXq9YFVbvUU9QIF8gbtx3k337e3dynV83Q0cwZU4FY2pqO2YrVrU/QDsdQVZBdEDMTqRdg2pveU2JE5TWl+aUSI0DhRqAn3ysfGCCMIoRjEyGD334fLqAVoBxdlthUlIvViNaQGXPbppzo3RzdMt6lYhfk2uWVJJniI59EnxMf/CAcYGphS6GuYJXe7R0uXCqcj55nIQsjUqQ74stgcNz+W8Mc7Z0gnA2bhJ1MoEciFiFlXrHZxpQ2j66UEVkhW3tbEpl9mO0Z7Fvt3aRdghzO3LEcXxv3mpHZlFo12vjdxCDjYjnhv18f2wuXNpeqmICZ3xv7XndhX6NZ44Yibx9j2/2akNq72hxaWtsDHCNbgpmzlwdX8JjsGZyZbljy2dhcc54NX/PgyuHp4vkjTmK/oDder6CzI+GmLWb9Ji/kDeFqnk0d0p6KH3nfzeGjYlkh9F/cHWIagpd218icnl+AYUsiPqEV3qhb7trLm0Dcyp9AYU3iKqG3YB1dkJqumGaXGBfhmbfbMJsUWgeYoRjuWw3diF5+3UIbVdm1HF8gJiFpILOdppnWWQTafRywXtogpWHNYo4ikCGUn5UdclvOG7WbNxt3HCZcTtwfXS9eW1+e35Mer15YICUhImFQ4PKfjx7v31Shv2SA5//pfOlfZ6Bj7N3Z2b3Y1poLGthbLJoqGHTYYhrCHOwdzp5S3fAdUt3FXorfFJ8cn5rf+19tH2qgsaHHIhgg918DnaAb2polmVBbdp29nq3eM9yr2YfTbQlxRiPRGtgtXIZevd5inKtZvhpCXiPgHqBIHqabQZvbXoqgQN+GHOJY3BbSmGZb5Z5Dn6gfAN7Fn51gVuBzIAbgdR90HgUdNpzNnYpci9rh3PmgVSJPokJgYR4MXi4f06EjoJpeg1tdGGTWqFU4FIFYEVvEXb7eDZ4eXTFcSB04nY4do1vaWmaaeRyiH4yhCuB3HW9ZEJbWV81ZdtnyG9Me0+Dg4RogWx/hIH9f8V5f2/gZnxhtVmvTgpOIGL3cUN4DXbkbJJeU1V6XlZo2HajhICP+pL9j8iIdX1gcCtp03BlePJ6nXkedE9zKYnopV+2BbtEtJCfiHfyXJpixWZWaohx/XvzgcCBFXuUbTtm3G2sdFt9FYrwkiKUCYwZeZhpMXCYc8RwvWfRU60xDEIyU0th7HExfLh9h3eCb52CtqjewC3LIsogvW+i4IeOhpCFFISBgAt7a3P6c71+z4mSjj+LJX4saQ5nsXbng3iJ14Zrfjh3n3Yueex5A3pSgKGHqIl9gzdzyljoTV1efHGegYeW7K4gvm3CRbtqph6Dd3D5dPt4xHZcdMd5boPIhg6FL4LHgmqFgYNOewhueGB8Vc1QglcHaD10Snehb6BfrVP8V8RkoW1MdSJ8h4OXiUSLkojiiKSZBK7zuCS5ba4+mWyE5XipddB0hm+DYxVgzXf4hhuLKYLKaAs/6SXMLgBHu1YyXEBaJFSuVwtdRFsfXzdoRHeBijua8qLGo7+blYp/eAh1JXk9gwyVnKDjoraaX4YTZ4xJFD0VTuJjS3AzeZCB6IXKg6p8mXR2b2J1JntigPCAz3zXd/Z0lHUvdnR0sHGJd69/xYPTh6+OepSYlVqQZoaYfOx4KXhodVB8oobhi9iLU4npibaNjpGfljKaNJgIkqOKnIQ4gJp27GlXW7xQL1DwVslkrXCWedqBKopJjleOkowBiLKGcoxjkZ6RJoxWgr502GlYYpNim23Odg59V3/6fLJzHminWO5JLVF6XBRrw3mMgxWGUYMHf52AFognjDWHWXpYcRV6uYHXfkh0qW8SflONjZTDkxiLu3h+YABUrl5jbu94Dn1LfXB8x38GgSN9V3jhd/V94YGxgDl8xHaHcYRyJ3w1hseK+4xgitmDMHsrbuBdAVulaJlw0HGva25gl1OuSsdE8UyUW9Znp3FaeIF9doL6g0F/8nUAbktpVWpealZo2WBoUQxLzVXQaRZ24H7QheKJvYp4iO+CSH1Zd99wO28ndKd4MHvBfMp/74Ekg2eDQoCYe+l2ZHT/dCN6iXpqdftwDHRne8R+NHxHdXxz6Xe5ebp0gWoFYKVd32WCcNN4Cn+Ff858Nnxae6J7l31rfNl4w3pigkuIKInEhBqAqXzQdqpzT3lcgBaC24GAgQmAz39kfQN0GmUsUcNJ51bTYtFpJWdIYwxwUoW1klWZhpkZlGiJP3xTbsZmzGVpbnZ77oRbiCOG7H+uc2RqinV7h1mQX4+Zhnl6+nLNbwdvGnP5esqDtocAh0yC84I3iMSKKYpuixiQNJJQjVp9tWa5Y3BsDHMbeDh5qnQNbn5sy3EhdE526nQIeueNv5xnoRObAIq8dd9xc3k+feJ+I36QfqKHDJT8nciiQqJcnoyYPJOZjJODwn7Sht6L04w/jeCQA5Q2lLyQE4ptgRd5cnbjfQeBroDufVZ30W1oZetnmG0Vc/p0DHJ4a0Zj01ojVh9ZPVwLWw1de3DkgVaP3ZbRl5eSl4Y8caRUvlE4Zsl8vI3+lqmYc5Nqh0x49GqwYSttbIQ/mHyi7qJJmACCzGdaXKVn4HZmhLaMo47FiRd+v3flfIqDXI1Jlject50vmqeP0H+HfGmF4YoqjRSNroj5fk9wTmJJZiVrp2kMZzN25YazjleNCoXJeThzpXJ5c018AYbEieGGg35ad8d0WXbOecd/f4iti0+Hi30uc79274JKhwyCvHfvc9R7rIHtgf98jnR7bBRtdnpeh6+MFIkqgCB1ImzSZCpYOlWnYfRqXGvWbJt/OpJbnlCi7p6XlfuJJoCNfCB9bn9+gceBI4Hzgs+JkZCWj26G5nhScSRzKXq8fuOBO4FBe1V0MHk6iDGTU5enlaSSKZBljPmFm3leaPZe1WBvaFxz2nopfeh6KndldeV2vHxQgoOIKZJ1mRSb95gSlHSPQ4yhiVeMo5aIn56hL5szjbR+jHr2emeBhopElP6XbpNmhmB2CXWaffaDjoWjg519OnQRacRffFpYVitT3VCkYb54OoPShc+DeoGnhY2MopS4nUKlkKVKnvqOWHzsdvx7Q4GjhwSRg5gAnOWZYZNajIOHVILUf2aDTYp7kP2Qx4gXfVd+pom0jj2RnZRQlJuPOIePfOB0/HQGeOZ7EX0bezd5FXoXeJJzYWnnXsxWV06BRX9PR1eYYMtokHJXfd6FWoyskB+SyI58iNJ+W3cJduRzj3GcdJR7KoFigwODx4DEfPN1rmmCY1luLHgjei18f4HVheODD3jZZTRqnHfYfCN7BniMfDmFw4phj56P8oltfwh3SXeVeK912G0tZhRjYGWXa7J06ncidG9u3W4vc/JzaXUpecd9q32WeE5wmWvKbQ9zhHnzfgmHX4RJdmlm3GyzeKGCgoy8k7eWqZPKiT2AZYPIiZiNj5BDlHOU+5CsiNl8aW8na71sh3WQhKiO45KfkF2JIoPYhVONxZJTkyCS5Y9WiwqDwXUMZVtYz1fHW0xoHHwfjYOWopgLlbqLzH5HdxKBzYtKkJqPD4yNhtV+l3JfZj5jfWI7YAVfkF2gXplfQF2tXAFuGoAXiTKKIoYAgMd8P349fZ18yX57flV6xXCkZURcqVk2UrFHOVgRattwTmwTYjBbilqZWoleYWFbY5hjaGpqcKxw321xaQ9pGm9xdJVyAGpBZfVpXm0kbM5nlV+HVzRdO2v/dTV7wHcrbn5kIWZCbTdx5XORd9x283NmbpNsp3Fkd7R66nvDe8Z6HHXMbm1u3nKTeI2APYWohv6FCYKceg5zzXK/fGSK2JQkm+SaCZW9jmaLm4czflBxhG7UevyB4oEPfQ52n26CZ5lnX3FaeYt+/oAPhMWG+oh6iMGESn+jd/pvYmnPZdporHGPdwh44XKuaZpl13fmj3+dAaEkm5SNjHyFcppwMm3nZmxfeF93X/NYgV3Qb/t+3YWNgiB0wFowUGhb+WRqaR1nsF6yUj84aQvfBTUuKVfiaghyJHJVcY5zXnUhckJq/mcybnVz03Vzd815en2cfIB9x4L/hnKKu4iZgOhyoFtYK18IcyQpQjFYX1+AXGlQhUJ4TyNg1mvOcFt0iXaWdB5qfVeETGZR7VdZW4VaqVnsWkFgb3NlgumJCoqwhO5+gn6afJJyZ2OTUZc+ajS6Ms82+0FJSe9LU04MViFhsW6NejqAZX3EcsxcsUW6Sp9PQlK7VzJiMG7ldkx6GXiRb8NgFksqPIpC8l1Kb0t0JnI5bdpoS2JEVTxHej5+MIoU2gsPJQk0C0kOYGJzTIHiidiLF4d1fWhv0l41Vv9OwE/FX4ZtYHSVeBt+CoVPjZWSd5Tzk7KRA46sh1F+rnZ5cpNvYGgyYmFbHlHXSrBOuVu2aapx83BmZ7xdFF3SW1xRF02UXYdrmHEZc45wLW1War1oTmzjcyt6O308ei1z/2x6af9p2mX3WFtQLliwZN1v2XcafCd//oCKfzB5N2yyXD5gNXDmgACJvIeifQNyO3Epeat8XX20fVR7e3MoZu1WE1oTZsRs6m0La8pl9V/7XkVjDGOMXAdSrkVEQdFB8EnZVy9knmoKavxoCmniaBZpy2rzbAVsMm2Scwd+L4M/gfR5wHD0Z31di1XcUJNaDWnadGl8O4FEgSd+cnyHfK16I3W8aVBePVaUUQVRPVodZOVv+3cNgu+LJ5Iyk0aQYYuNhaN+RHlEeGaC04ogih+Cq33jfNd5pne8eqt9dXxwdbZpyleoQfky2h4AAAAAgg2hKFk2V1BebpGF7pHClj2UdIusf7FwlWGSV9NFCSSBLgpa3HYShgeLxIV8dYNVJSpvRWpk13jThl6Opo9piZx6xmBaS9xInUvMXsty+YC2hk6DWHgkaytsUXRze1F8n3fscV9yHXoSgtSKBJSrm9ug4aLln+SXZ4sef0N/rYjJiSuFzH7De3B8Un0Yechvq2eHZTtqTXJReEV3jW5VZz1oYW/4cLxtvGltaottkXWlfx2GjIaOf1h0TXNBgJ+KF40FipiEzX1idPBokXKcf3+HiYgshUp/eXjmbttf519Id/aCQYTygHGAcoNXhi+GfoEXeg15an1FghuHSovQjGiLyId7hJCAS3mVcSNrzGZfZIFlsmjJa/Zx43s6g5yEpYEcgAyCLoKxes5tQmn9dHh8DnqldHF5CoSmin6LUIaNe/R2vH3AglCC4oAQgrmGRYpciW6IHIlLiHyG2IasjTGVupZij6R9q2/PeCZ9Y3dba49ltXKGg3eJZ4VPeLdlRVpXWONbQ2LearJxTXrPgSWGZIcnhpSDtH4idiRtpmkoa1Vug3fXf5OCXn4Bdv1s/GkLak1pQm6rbKZuknZmgf+Iz4ogiXCJU4kph3yEwoC/fL96HXojekd42nCsZBhbnlsnZ5x14X2BfTZ0VGiRaKNuRHEHb51shW5wb+Bpq1/TWJ9Zc12LYgJtS3dDgeOJVI6ajdaJ5oK7fOh3hXJnb3BwtnQsecp8Fn+WgQqFRIlMi8eIJ4HoeRt4i3i+eph9kIA/gLp3Nm51cF10EnNQaR9bKGDFa6B2IH+ngf9/GnztezWC0YeFht1/unkCfHaAi35JdcdjEFUGROVE4lEHVC9KgTTtKIlH5Fn7Y7FsX3K2dKhyZW9sb6RydXjgeYt1M28GcQJyZG6Pa9Bxsnq2ejZzE2rhaJNvQXNwcrZvfnJpdE5zhnLGdIN7QYHxgh2BZYCxf319ynoPef94N3nedzN1hHMbdWt1J3LOb5Vz6XeJd8F3HX5lhbyMVZHKkf6N1IcHgAZ4iWvqWzBU9E2+VRViMnINgb+GqoR5e+FrtlNzMUsyVFiBcrGB9IgTidaE/IJyhTmJFopmhqOC04RQiKWHjoK0fgyCL4ephWV9oHdhegqARYICgtiAXX2AeD5wfWnRb3B2xHasb+ZnO2zycGBt3GFKWMpjfnVrfeCBCoUXhUmDU4JVgbd/GXkhbpFo4XCyeeh/koGUgUh/h32SgCiGQ4rviDODGH6Sez535W55ZHBj7Gq8dV5/O4UIhl2B9HixbqRlGFuKT7VNploLZwdyA30XhVuKOIzLi6OIIISEfip6gXvWgKSESYWsgmN8IHYOc5Jsc2NCUhJMt2WieIOA4oAnfOZ0tWw9YWZVglRxX0lor219cit3Kndac+9q+mEWYahm+GnGZdZikmQlcEt6YX/FgPF+V3tYest9+4HLg5+Dn4FvfzmCfoWqiaeMDoy5ho58tG+cZzltI3dqfuCBvYCze8x053P8cm1zznWNdSJ2ZXlPgSaJaYsIhw6AMnkZcyhn6VhEX2JxAYOKkh6bW5yZlTaGB3LCYb9hhGyTePmBdIfWijuOQJFOkW+NeoXqeE9sMmd9ZtBqZnQze2N7H3W8aBJcP19rcPB+LIjhikOI5YbRiZaMeIo4gW5yr2cGZFxrwHbZfah7tnNBaqhiJmsOeqyDOooei4aHJISbhVCFm36Ib7lU7TyfUdVe/mQTbpt1l3oYetZygmvnbhJyKnWaexqAY4Cpd7diB0bcOr46KT+dQqNVPWoodDZ3tnoTgFaGcojeglpz+lwrVxdoP3c7f7yDKobohtKEAnyqbyhkX179XsReQWQdaJpoeWfeb093kXo4e8x8tYFahz6JYIhFiP+IxoV5gMOBh4WwhpiDWn+afNN4jm8taExt03bJe+l9YHxLeZ13dXahdR53l3sygNp/v31pfld+L3sYcwxszXJse66ESIvSjuuQ5pM9lU+SKozYhS2CV4Aufsh7UntNfQZ9PX+fgLZ+m3cKbadl9GLcX75kfmm6ciN8iIEBgjF71nEicdp6F4IDgxh7hW0gaXprlHBcckF0hHjuf0uGwInog1N182NTXstiF2kFbF1ve3W6fjaGMIjXg1V7cHeyfM+BZYLEfdx25HU7evZ5JnN/bz5z/3qef6GAF39Me7t1KHPxdR935HV5dEN22ncte3uCY4f8iR6KaoiMhrCDm4FAgKd/uoFOh0yNyZHglS2WdJHPiJd9onq4fBN9VHxxe954bXJSaDJipmiQb/tyJnYwek196H3Qd/Bq9l/sZHhtcXMvdeN1+HhpfPF8Znd2bYJh6lyAZWptbXKFdGFyPm5KahJmAmTmaMByfXeydK9pTViMU1hdMGLXYRlc8lv3ZbZvNnnjgIaCG37udR1wFHTOeYh6fnImYGdGrk1UXH1mpGcCXEI/AADeE5k7s1XkYzlqH2nHZrRokXCZdbt1YnE5bflomGevaXNs2mx+a0tqWWlnZylm+2/Dd4J75X9MhFGExIDKe+x6S3+mgCl6JGkJSCUDCw1zK8Q/VE3WWUVjammYcdd3anlVcnJhIFaIam594IZPiHKCjnijawxht2FnYvpi+mCcWalM0EZ5UllgImvydI+Dv4zCjNaCt24uTgE+I0pFXSVrEXJYcLFmNV/wY+NpRGtEaAttynouhtaK64avfE1x42+bdPh7lYFthwOQtpNekFyG/XW6X4NLYTk7SdVbK3ETf6qGwIrai3yL7oqyh9mA3ng6dK90pXbOdGhx/Xa8h6CU9ZkeltCKWXt1cuR4rYFVgfl3vXJ+eIV/1X+afCJ6T32YgqeFj4Tff+932W8VbtJ1uIF8iKWLco6hkteVUZMniz1/NXM5brF6vod0jiGQDI1IhN95JnE+aRJnnnCIeC59yn0zfZ98onyzeil7b35NgZ+Cw4TSg9+AFnw7dJ5yXnlSgcyDeH/HesR4QHcId8p0cnYMfjeB6X6KdTRqA2g1bshxbnGIbchpJ23md+98FXwTdxFzU3defrKBVYAue5Z6aoXjjoaSOZL9kdyRKY/8igiFdIJgg9yCNIRnh9eHn4NEe65vuGoAc+2A6Is/kVyRco4RioaEwH0Zc3tqPW79c0x1uHF9cLZ2lH8lg7mAPH5dhYSN2Y/jjcqHYYEBgmGKqJCXkB6LaIYJg9eCd4QRhb6DioKMfyd7/3eIfeWF2o0rk2+U3ZLxkfGRLZB+iSWEJ4r4kuuWIpWojkyGLH4wdt5zlHuIgHB/v3eybaVulHWmfHV5LWsRUQZIGmUZeNaBHYPLfXx4bHeAdXtvXGgvbDp2VH0kg+6F0IMrfOtt/2LFb0N/1YXBgLFvVllIVvpO6E9jYehwvXfaduhxdmxwbKRv5XP+crN0T32Uht2K7oi7gpJ5BW8YaKdw7H8gjUaTWJP2jx6MMYl3htqEKYVriTuQJpVglLWOCYe5f5V56nkCgmOIuodZgB91mnB6dD53nnaYdpt1qG8oYcNOFEXpUxNqR3u6guyCWnxdbdxZA1/NbY1113a+cyNtlGMhXzpvgX3NhuOLNYxEhkZ6a2+rYyBnemxXcWt1TXhOdpFu/2gJbUN0v3SEb0pvP3Sld0l1Am3LYqRjhm0Udf96AICQgj6COH1reRJ7N4Suj7qWFpfWkIWDPXErYq9b6mAgZS1kNFzeUSdRF1X6ZA52LoPaioaOh5DfkTyPQYaueQ5sjWptckt6X3uHeVt8CYfWjnWPcIpdg7B+h315frGDzoZEhIN9gXiqgxKR55izm0qZzpLyiWKDOIbQje2Roo8Qh7p6GXGYcYFwSGUtU5tO41oxZORlFmDpX0Rne3LReVl7SHYaattbFlX+TihHXkaHWSZw7H8Si7uQJZFQj26Ni4k/hMJ/zoCNhfiDJnk1aK1Z/1JQTFJFrEuxWhFpM3Tme2J+hHrVc45zx3i9e7h6AnqBf4iIg4+tksuPXooriaeOxJEijwWJ4oJpfhN9wH7ke791w3JCc2Fz43KjcsBy6HgHgBqAUHo7cJpmClnyQg5C40fwTE1boms9dal7U37KfXqARIiojqqQZo08hjV+1HUgZkVK3TCJWDJykn73fwt3CGOeTApfFnF5esV/yYJkg+SA0Xy9e2Z+c3x5dzB0+3RIell+sINKi4CQTJG4j2qMwoVFeh5rgGYzcC15g3tEe5t8kX6PexFzJG1gbgp103+nhgOGKXyja3pj6G1RdqV8BogllTmgXKXlow2dMJPYhgl5l3GVdBl463cydmRzcHA5belu5HHYeON+GIJehQuKmo1hjo2L0onPjWaRq5GVjiuLNocmf4p0oGx9cAR/84cAjbCOCI3PhlR9p3UEdDt5OoD4hDWFmoRHgt1+XnltckZx0HmDg1uL/YwBh/h6P26gbkp0/nQybHJh8mcsd6Z+fHz4cztrempQcrR9v4aaibKHuoBQdFRqH2lLdJuBZYo0jpeKfIHJfCGBUYgAjN6KnYaAhkSKo4xtjRGNto7IkdyTLZEhjEuJ+4r7jYiN/YhRgVl8RoCVhvWIN4p+iRGH0oCAcmFm8W6CeNN/yILAg7+GZYmpiO2GvYRjgIp7H3h8d9p7231xfTZ+SYMCiiCMuIqwiZOM3JF5lTKXZJdallmSf4w1hcV7vXFSaRRpvHJjexyBq38/dJFobHPsfEl/MXwlehWDxY+8lJ+SSYx+hyeHOoe6heuHSY3xj7OO44fffUd2uHOAbbph6luEZ2p4LYf4kOCUVJP4iyWBpHVNa9BrUHYmg0+Oy5MFkgeK3n3jbVlZoE2cTSdajWzzeJV8pXzpffx/9H/5ebBtI2ZNcZKA2YjdieWEZXtscRduB3akgi6Ml41Xh3h8Z2/icNl9m4N7fydx21lZOAAAZRuzPw1RK2F4bLpwUnNkd7x6k3nOccdiOVPoVGxacWD8afJvUHTseHt+6YHfgdt/yXhlbQJl/V+MYRJo9XPSfIV/FXz/d3F4+X2ehW2KY4k9gaV1HXLJd0h86306e8V3WndUeMB1SW7cYt1Y8VhCY1BnuWT1Ze9ypn1fgp9+jHfec/N1f3j5eSJ5C3d0cwls7WnRbXhvGm8wZwhZRk8cWmVkJWy/cAF2tncAeJZ0E3EVagdYE0egRa5RjGByZgxnsWa1aR9ymXu7fsB5lm7jZ8Vr52m5YqFevGJSafpprGW0Y/1fnVyTWphXz1Z+X9xuu3hBehd2GG4+aaxm5GHmYGZp4GwEavdhKVvgX8ZkXmeDZBVenFzQWz5a+mSPdFR9pX2vdqpxL3k2gcx9GG4YUd07okVEXHNz94Q6k5edB6E0ncOR4n7tZ/5VvVd4YFpm32UYZipxAoALjDCQ/YvzfhlstWPvahxyQHTQdgV73H7ugGGBW4QtinaMron6he+Ha43ikPaOzoeQfF9sC1jGP3c1ilJaadR4MYKFhjiIK4sOjvqOBY71jOyMFo9tkIOQmI9rjQmKVof/hIeBn3w/d8x2eXrsek53Cnclg1SMg4+KjLyFAoI9hhOO4pSmmByZ1ZfnlOKQa4uOh9yIKIqsiuSKT4pziL2BtXi2cSxwKXJMdm98LIA6fZp3UnRYchltDmJaWc1dZ2Yna1ZrMm5ucsB073L0a4Zgz1jcWxZm0W0ocThwWmvqYlZceWBNaCdsBmylb7l44nxOfCF6jHYQdUZ2F3hfejJ7RXgmd7d5e3v9fSKAAn7fejx5/3bkdiN7SIF6hZSFZYdOi7yOGo+AjqaO6Y54j7OMIoLAcgtvzW+WdZZ9ooYRi9WInH/CcBZqRXU4fIR/M4Oth6GH6X44bdJZWl45cOl7TIJnhCuB83lichRvtXHxdAh6UIR7jsWUZJWDkG+G63lMc6N3x3mLd75zB3Lic157KoFOhKqCnH5ye85/2Il2kFyRx45Ui5iKroo3iXSG+4ErfTB7ZnYXcaxx0nhXgruHUoiKha6E5I6nmS+dNJj7iqJ4jW4ycS51aHh7fW2C/YPygx2APn2sf+GB74GcfyR5unB1acNiw175W9RX2FhoXl1lBmoRbhl3sHsFeChtsmQtZBRp0HDqdHp28nOecGty+Xk6gWeEOYNugMB+Z35xgFyCooE+f5GBToeBjCyQ+pH0jzGKfH0HbKpjYml/b1V1+Xl3d+9xgHFocyFwr2lmZO9luW2DbhZl6VGFPB1H1GSRe8yG34iTgiZ1n2+Rb99uRm6Vb1J09Xz3fzaA5n8agJeEV4uRj3GQw43fhoh+xnlYfrqKFpXdlwKU5YvKg1KBi4I/gqp/fXr0dXN1MHNsbR9rhHLWgNSMiZFjj9OHSX64eWGGUJUYnhqegZSIhd9+6oF+hRmHuIZghId7BXH8bYFylHS1dZB2unPncjZ4zYIgjPKRqJOAkJ+JOITig9aH+Io/iOqACHrjd9d3KnEYZ3diNGaRahxz1n5PhMGBOn7egq+FBYBicpxrVW1ua1ZodG+xecx9Nn8SgeGDu4Qeg5KBgIE0fSZ07mmDYKBRqEcES59QBk2mQzs9tT7ZP4hM+WAebet2RIAMh0CLl4wGjdKNtIs6hs6AXnzCdLZoN147X5JreHm0gXqDRH9ldjVtPWlNbed0qngfe2l7xHhadcVxuHF4eDmBQ4YSg991IGXSYRBuiXXmdUFy+G4Md4aC4opcj1GPMIn0flVzNmsTbUl3XX5Bf8Z8lX1rgnOEyXyUbLlasmOIcsR+aYbZh/eEK33Ydft0R3ixfeCCgojXi/SKMobagEF85HUea5JfFWoEfbKJ3pAxkVyKsX8CdYJyZ33wieuSD5StjI5/t3Zid496rX0TgtSGJowoj7yOxowfiEx+KnNxbsJ0/4HXi3OSA5h8nI6e4J1/mSyS/4o0iMeFJoIwfe18zXzSd15qJl/la+tzLXczdll5TYFAiemNJZDmjvGJZYY9jSCexalLrJ+kT5Irgel/iH6wezh45Xd9fdGG+oz5jrWNZYp+h0mDgn8JfNN3HHpDf1GFBogkioaQwJTWk8WLiHigWQ5VlWskeNd7cXiEeaKLt6HTrZOuaabKm9qVB5X6knmPUInsg+2F141clS+W4o4OgPBwQG+Nczt5h39mgtaBAX1LeK14THijdERzp31qibiQSpOOkbqL7oVCgcV/eIYXk4+anJhfjj+DrH/kgcqFOYlLi9mNzY/2j3WM8YcChHB/hXcnaoJoJXdKgQqESIOwgoKCrIDherl0l3PteMR99IFfhamIjIkDhVGABoUEjzCWXJnFlzuQOohkiH+Lqo2mjyyR9o/BiLd89nWLdEB2kXeTecV8qIFIhluI7YQte7tzznY7fROA54BUgB6AlX+rfKB1lm2hbA52on3jhvWSypw3oTafuZUHhQhx8WejaZVuSnYXe2yAjojajq6Q7IxvhLR4bWoFUjJPCmsBf3WIEIlbgJ5zPG+6bw9u1m1Ac159loefjdOPN47th4uA8nw/eup0+3GLgC2QRJdzlAGLvYG+gZyHoI8vl0KdOqGCoNqZDI6tgPB1DHEVe2CLx5RQlo2SmoyciAOKQIx7jo6UyZolm3+VEo8MiWGGPIPYfxODPowYkxiSm4rDfeB0DnaQfLCFDZEjmhCdrpiokJaLXY3ikuOVYZRxkC+NV4cxfw14cXpAgC6DJYTWhveJ3YixfcZnJWD1cbh+PYJgghKDoYXMhYCBvXuEe7mCuogwifmFwoMxhmaJkIrfjXyQ946ohjV472nxbBR3p4Lbhm6DZ3q8czx2BH7VhSyKh4rfhviBT36Ufl5+knvPdgVz/Xc5fieCTn7MdJxvV3VPgwCNsY9bjNmHdIZMiAmHaoKzfzOD+YnYjjaPI5DElFCY6pYYknmQIJOplFWRaIorgp560XRVdOl6vH/ffJdxB2POXGdoknbAgXaKFZGxlB+Uk4+zh759KXU6dIJ2YXgdefx6gnvFeFp1J3P6domCaI4+lISSKIoqg26Gb4nch7iDWIHLftt86nlzciFnVWcocNlzfXaGfG6BHIMfiOuOnZH1jk6GDYKKiMuPKpSVlLOQJ4qwiCCNJY7TjHSNFZK9lJmQYYbveZN0ZnjEgJmHoYmGhkl+OnZvcBVuFnXwfgGKeZHzkmeQ4o2MjaWRaJkGn0OgTZ9KncaZhJRkjF+Gv4Ukg+19tXvVgPyHqYsRibyDDYFigQ6Cm4GTgZWBE4EofeJ1BGwya252T4NzjVaS7o9choh4VXS2dxt2HW5vYkxfa2a4cUd5fXlAc5lrrW5CeyyFtodqg/N6dW6TZL1gVGegeGqH646Sj72JQn7Hb/xix1VDRxRE4FcbcKh+c4WAgxl7a3bsdjV2znRMdNB3mnn0eVt6Nn8ChDmGuoM5gOmAGoX4h9qGwYG4fNJ683vKgFuEzYKhf6N8Knkmd1pycGftYe1t5Hq0gq2FnISpguyFGoyokBqYj5y1m9yUUonBfad2dXiQfD2CeocOiaaFd3/AdLZnMmHfXPZg7W89fuaFRIhdh5eGzohUjCKNBYxKiziLCYiBfCJuvGXTbAh3VXvgfnqCr4SFhcCEU4GkfU98G4FYhDmC+nozc1pwrGykaFpo23Lmf7qKrY9rjVOE03fUbPdr8266bntwiHd/f6CE4IJweX1s6WCSW2pZ9l88bFRz1XMVb2Vn5F+AYl5oAW2MdH16ZXx2evR3PnoIfjp+1Xq0dHpwTW6Qdbt+eYMzhrKEUIDHfch7h3pLeK97OYWsj+iURJXNkEyJKIDndwZ5lYHuhxSJgoOBeSV3J4JwjJCSt5WnmIaZzpX4jN5/cnX4da54c3Uya5dlQmp8dKl3m3fLe0WFk4vZin+HWIqikMmVOpeakmyI+oHEhHGJN4tnjBKPSo2tiGSGqIblhTmCInl0cGp09X4HhkWJ/oe1gLl0E2yIcc17j4HrgneAh3v/dpl0tHOuca9v1HALdQl4fXRubfFy6IThkMWT34zPetNdzFGeVuVdsmQSac5nkmFrWpJe5HP+hQ+OcYxChGl6THV4dI10W3Xhd3p6NX9bhuiMB5Bvj1yOCI5WjeCF4nIZXPtchGYdd86B84VcgyF8wnG9Ywhd+2irdd58XnwRdZpqoGS0YFheFFe7TQJL6WNbgb2R5peclayMMYERfOuAkogPjjiTypi7msmVG4e5bItR2keDTTZW/mb7eXSIg4+BjSeBa2lXRjVNjmcndz1+MX/IfEx513W0c3py+mtgZ/5yPIJniz2NaIgMf1V6hnyVgPWAonuwdA538H2vg+GDhoC+fn9/bn4veX5zGXzZieSQZJM6kq2NDodBfjt2eX5wjvKY0ZtQl5GLcnqUalVnr2x6eOqBSYSifzh4XHm6gSKF/YAIfjJ/74Zej/+Tm5NKj5WGaX9ufu1+An6YfpeCx4eciAGE+XqYbAxazU9AVJ5ZIV6SZs11E4R7jDyPX465iiaEdYN/hECIIpFslrGXapaClBiReYh9fPp2nHGlcXB5oINai+aOB44chxV7fmofaDl234I2himFHYiUi4OOxo4njXGINIEyey1/xInUjrSKjH4dcilxbHqzgXaEeYNOf5B7VnqHfoCFQolgh2KBBX4ogJeEbIachbKGKoxAkDaOwYVpeSF0WHv8gKF+ZnbvbShrFXPlftSKwpQimWuXDpMalJeXi5hxk4+KqIP+gTqDPINsgM57E3jfer+BFIWdgjJ9QHnkew59YnxycgJgE1FMWqZmAWwla0ZoiWcoamdvD3iLhIiMGo9uizCEmHvEc69qmGkZbxB26Xo3gJyFmojLhyeDKXrQbXlm82f4aIdsH3AKb4RjolXdXW5qLnYHgYeEeoHoePprs2NzY9lmE2r6a+hsR3O0fDyABXy1cpxmRGFwaGlxLXS8bvhrVHSvfQqDmodXjGiOrogDec5kwmcVcwh2QXAPY4FcGm1pfL2Ed4XJgD58fH5mhKuJ64lzhRqC9oDUflR1LWizdIuMA5q9n9yfLpsCkxCIu3ridSx5MHgmeQJ/eIS6hsWElICoe1Z8g4AWghp8MnBubvZ+4ox1lm2duaH8oZac85KyioGHXYQFgE+CT4zMkh2Shot6hC+ErYmDj1iTqZXnlN+P2IbzeLBmpFufVlxavV7eZNBp92jHXg9JdDBEOcpWnWWEa+9pu2T3aMhyDnYicsBptmeBcZB+9YJOf151E2tOaJJr1G1MdLuBEI35kn2RVoufhsWAj3kddsNyam6RbLhrdHOufoOGnIjmhRyBdHuqcuVnflocVBpbQGjOb8luYXBtd/B+IoSbhliJgI6+k+iW/ZcyllqRcowchdx98HjOb5Fgz1XOWBRgGWkbdBF6uniRca1qvmsPdhJ8gnxteE9yoWzZY4pW7UTtS9FeWme6Z5Bn1XCKecx5V3jHgOWN0pY4muOaBZlzlnaUj5B4j4CUjJr6mz6VF4VucFpnjHEtg4KRw5hJmAWQQoLfb0FcWUtfUaNnMXhifxB+qnTRZptiD2dzcXSBYZGFmsybw5VTjdaJW4z4i3mH9YmXlCydbZ93maaM3317dLNwH3dbhEWP3ZMgkdCLPYY2gCh4ZnZsg0iOGJAqiSt8hXYsfSeEbIZwhPB/o3gQc+9x729ia/9qyXZhhVuO35DmjQKCzW2PZNNwR3oIgZ6EjYZmhjmFhoU6h2uJiIj3hYCDZoDbe3N6WXx/gcGFV4a9hUqHxIePiP2K9oxZjLWIr4cQkuqdGaMKnyKRCH2CdbR54nvHeYx1jXVUetd+14MeiTyK7oQAeZNpiGPAbDB1vn7jgtiBHn+ffqSDi4uDkM6WU6U9syy5D7WMpa6LNX+WjbyaOJ71lqSGfnZpeZCAWYO1hHmGuonujJ2MSop1hRN/RHpCfZiFoY4jkheQl418kHGb46tJuJG7xrRApPqOBISde8xrk19dbch/z4u4kZSP64dGgM1+Cn9qfZt89H0yhMCMN5XDmQyXl41MhsaHKooJjb6YiKv6tom3KKwPkrRpbV+IZEVtN3kzhLWMlJA8kXuT2JhVnMGaN5jrljiSl4mvfEN0T3Irc9R0w3wsijeTmJUNlXia3KN/pkWgW5GQemRiiGVEc4Z75Hw5eol6DoH5iRmN0YnthIKBgX5BfUt4jG/rZMBbIV9EaPl2wYXykp2cep8UnMibHp80njuUaX/IYEBq2X/XjN6SSZT9k6WUIJVRkjiM4oQ0gLl+6X6TfTZ6IncueCh7Bny4eWt7k4cNk8CV8JBLivuGDIq0jdOOU44hjJiH5oN/hZOIJoxnkHaTiJRykAeEFXHKYRNWy1hgbi6AiIy6kUSQ14lKgRl/HILPgvOAoX3WffODyYvDjcOJd4NIgi6E2YXzhNV/HXnAdRB3aHldfNR8B3mick9sT2eMZxBki2SKbUZ7sIKlgtB/G35Ke/x4IHcpb/NoT2vubbNrHmzlbpp3Yoa0kXWY0JmNlLOKKIcSjDyTRpnrm7WYoJGAiwuHxoEufVV9ZIK9hu6Jqo7Zk3aXnJizlpmRmYcgezpwhWkSavtwK3hHgY2Dhn+4fdqDc5Gkntukq6T+ny6anZZFk9SNHYeag+mFsIaxgwOE7or/kP+SPZAZjM2LG47ajVOGvXcCbtRywXyehHeIQ4ktiRSLqYs+im2LAJLumZycE5iri7t2BF4kX1ZzhoGKh8eHS4H1ckta9EDURBdcQm2LdB1yCm4Yc+p3rn0rhIWHoYjRiVaNQ5J/lQCWd5MajU+EyHxXfjyBCIJSgcF+QHdCbTZlQ2vaciN0knbUfNqDxoc3h3yC0X4LfC15k3Qidep5iH9ngGx+hn2/gCGHUIxPjEWIHYXTgBt5lHGEbY9rQ2tsbplvFG+baXFh6V14XyFhdmdXdkyEs4tcjmiPoJLdlReXZZZwlUmUDJIijpCKr4cBhd+AKX0EdgJzm3xfh7qMSY2MimqI6oqwjB2Oqo4ojvCOqpHok8CTcJFAkRWVoJlom2eZmpQgkP2JHoLsdq1rxWhCa/J07nzTgLCDjYS0g+CBcoOah8uKtogBfzhs/lXcUjVZ5mRjcpJ9j4V5iPOGA4SAhF+IaIrYiGKGlIY9i9KR1JM7j5OBqG5par529n12fO91YHUdfliIWoxIiWGCFHwZerF3im6yWZ5HTVGNZI91d369fvp7sHozdqNtxWzKdZyEoo4ClEWWE5YJlNKPXYyAiSyIb4eHhSSCaYHlgG9/GXxCep9+H4XwiEGL641DkRyTpJSQlfKUYJJujdCJ0IhmiG+ECX57ehx1LXB1c918HIWxh4aFi4QaiOKJ94W0gVKBu4TNieyMOo2ZikKHpIakha6CWX8afWR7K3o0eMZ3Mni1eaN96oKthtuGqYCzc5xow2tEa3BlaGvMgHmQn5R5ky+OcYU8fJ92JnO8bbhmVmWFaFhuZnpWhZ+JDYfxgq2FzI1FkeaL8X0gbEBp5Xkfk+GncLE/sL+kRZCDf059bX/wgzSKzI14jaaKR4r3kdOWlpWlkOGK0ohehRuCTn6ieNh0q3ydhduMX48UjjmKOIQTgOl+woJ/iNKLx4yqi1OLcIzGjXGQmpISlOaTQ5R+k2eOB4MidHtgpUtDU7JmXXMqeyB6RHRddcd+tIhJjWGKEoL3drpsz2jZbYZ3BoHjg3SBpHtSdJNvm2+Bbw9vZ3D5dKx58XtqfTZ/H4FOgQ+AWYI+h5yHJIN/fNF97IMMiLKGLYaki3+SD5S7j2WILocejWORkZFbj6yMoItKi4yKVor7iKuErXxFd8N5tYSZjfCS6pK0jlmK3oktjZqTr5nzmvaXx5FYjbmORY9ojOSPUJhvn7uhLZ3YkcSBn3EGaLRylonKmZqgwJ6wlZ6L8IfgiFSNXpRtmm+b7ZUjjS2G8oGlg3WGdIfRh2aGSoGueeRxn2xuafxvKH9rjiOZT50imwmTWYQ6bHlLeloBcxB/BIHie0xzbW7obV5yKXj6eJV1+nPEeMh89XoieVWAsYhaixmHCH8mecp3JneGdVNy6WtnaA9laWU4b0F7wIMOidiL54urhxN/wHM0cPB3Cnw8etpy7WeLYeNr5XeKfSKAUYARggCGO4nEisCMppBMkpCRLo8LjQKJeIDkdlx7Uoa+i0uJWIIgf3x/BX1GdWVpf2LVaaByKHdMd7FybXMhgFCLWZCKjnOFMXhfddN543kgdeJxp3Oud9d8S4EUghGC8X+ue8x3h3p/gvqJsY1AixWDx3mycQV0MoJFkEWWw5Qei9J7Z3VWgLiL15ELk4mQ4Y6VjE6GXoC4fuaAEIajjM6QLZS1lPSPA4iigHF5Z3fYgUuS85wsn1mato/+hf2BRYUZimyKkIWPfIB1G3H2bSRwoHNpdkB/C40tmPWbB5i5jqKEE34hetV4knZKdX91cHVBco5xpHSLcbpqvGRKazl7g4ckjKSKl4JsdOpuXnt2hqmKqYcIgXl9yICFhniIc4Mzft59+XwYfS5+n4CihKiGc4VGglaCAos+k1iU4Y3lgMFxP2sYcCN8poV5h+eEAIBbd6VnHFf1Ud1OEkltTm9eQ20AeN19un4heyN2CnOwclxyc27TY4dVXVZiaRx2znh+ck5q6WqLbxh3cYAiiJGMlYmcgc54OnLFcmVyynBEbZxpMWdRZNdb90xvQydBh1QLZwJ0Sn6ehnuOdJN+lP2RFY3Xh8WIso2njoOJTIKOgbGEyYWihXuGZYbWhU+IaIoQjCSPZY8YjBOHGIgMje6O2IrDhayHcJDImQSg7qGYn3eYcI0dhBGHwI4BkRePBY/bknGVc5Nfisd8m3W7eaOBp4dPiQyH94QviemN3411i5aJyYf6hO+AhnivcDBzGIQ4kEWVBJWNkouPZo1ZiVCCyn0GgM2Cw4LphFuK8Yushhd7d235Zs9rvnKkfLOFCoptiDyCu3gWdyt7MXo8cKZZ6DnfQ5hNrFAIUv1YpmcHdyWCGIhbiNqEQYAvfEB7+n5XgwyJt5DrlzOdup6dmYSPnoUsgbWB2oWijNiRx5XjmS2bNZl9lTGQ0Yr3hXt9ZXGDZmVjyWoNdO16C4E6hgeJaoYVf0Z3E3WGeF55rH6TgwuHsYT5fAt2x3Y4e7J8tHxzfGZ8xnuBePNthmq+d/GCCYdQh3GFMYNrg32ER4fNh6OE/oHhgqaG4IpciyiHT4Kog6aFRYHrfRh/1H+1gBKG+4vDj5CSGpMmjzKIH4OJgjqDpIAPfFF3pnVKeBd6cHn5eEl5w3hxeZp52XbgbpZkqF55ZqNzKYBIixKRuZAyjGiGRILDfZ911GqpXHRPhFADXlBox2yEaxdpQm3adnqDbYzMjieOrYwGiAB+OXOdc319UoUyhwKHeogcjXSREJJgjyyLRYffhTKJ+IvyiyKLEoiwgNx593vrhuKOTpAXjJSHyIkTi1WGx3lsbFVoWGtHa0dntmmQb093KH7Egb2CRoMvg7iEMIWHg4B/Bn/5gDKA+HwgfWOA2n51dmtyZHvphNCIrYYfgBx9dn6hflV6JnTyb79uzm6Jd02Gmo0hjQeDeXd3f1iOEJjNncWf+Zx5lS6PoY+AkKCLwYLhfgKEcomyivmH9oPzf/14FW0LZKZlUmgZaphmUmJOXu5fHGwIe4eINJO1mEKaWpdDkFKG6nvgcA5yXn1tiXuPuo/ljPiOQJYAmYyVW4zagNJ4t3ELZHdQsUjLSeJKFUatRRNVD2aZb+lwkHCaddd5IH31fb59fH8ShoGKvovVilWItYWXhFOFooSmgNCAoIgKkFuTH5KGjT6Gtn46fGmBYIc0i4mMyIy5iWyGk4cmjIqOpIwwht1+IXrxc3ZoHlsVYL5yB4Fvic6Kj4SXd2tlRk8AVyFsKnxAhp+K3Iu5i26N3ZBAkgmPPoYPefpv3XfMe2h3cHAvbKVzEn02hOKIOYxEjy6RpJE3kYuQxI2bhx2BO4DChV6K3I3yi9ODNXp+dWR1XXm4fgOC9oK7f1Z4Jm+Hb8V1uHz3g6SIlof4gt96+3KgcpV78H97ft14EXihe/V5JXIsaNBk222Ae0aGwIxHkDWT2JSFlomYFJfNkaCKN4UHhnSJ9oj+gvR5WXl1g4qLQYw5ilCGPoSNhICBvnggcA1w/HGvcZRv0HCKdRF7HX63fjKAcIIshciGEoTmfuF6+3qUfq2FC45Dk+GRLIl7e6Rzt3wRjE2XiZv9l+KMhH+xdhBzSHQddtd7o4OGitmPCpRulEiQdolQf954H3xOgsCD3n1McYFwMH2hiCSQR5I4kQGSmpOjlHOUfpHpiweHC4aKhwWLcoz1ikOJH4m9iuSNM5HskXiPf4v/ifGMgo8jjkyNCJF0k8CRFI38jP2SRZg0mY+Xi5ZBkoKK8YUlhpGNmZSclQuUtZfinzunhqmIpDiZn4t6fuiB2ou5kqOUOJByhox66G8ib9VvfHM0e9KCJIk0jAaKd4HfenmGr5YFo36nPqQYmQeEAnE3edCDs4fkhJV9N3dTd3t7hoGXheCGt4Z0hduETomDjNuIkIEcf06H3pGzmaWfhKEdnQ+UXIs0i2aOLZFilImXXJoqnD+brZacj9OHNIQvhpGPDJk2nYiaPpHth4WKEJRen66p5a/5rpelnJMUg06E/4ojj9qSrpaGmXGafZjglUqVyJXZlP+Rt47aiQuERX/Ef9yBy4ZLktqfa6k9q0ylEpaYgh57nHyxeyZ8EIJyiQuObI2kiIOBRXzAe0p9I35PftaBqoXWh+6GmICXeFx/Uo6klZmTMoikdmRurHQffPKDgYk3isyEX3rFbxhtL3CMb1dvvHCEclN0WXTBdW96Z4Bwh52PiJM6kAmIcn5gegd8l4Awhx2QO5hknD6bUZcVlXqUo5WslkaWB5RekoGPmIxajdqPRpGEkAWNXIY7g5SG8YkXi4+J6IYzhcqC7n8KfPh1K3GKd++DPY3ZkcaQkovZimiQPZWyljGVGZJXkB6TBpU4kguLmoXfi76TlpStjmeEj4KOj0CaU54MnmKaaZITg+1zxXRlgMWJh4y6iOWAAny1hpiWj6Eyp0CnHqTunrqZPpSWjqaK8YqekI2XlZ6fpO2nEqcSo8Gckpkdni2j3aNRnjiVqIx4jXCarqUQrNusx6f7nFiQHIlTjqOUTpUuktySOZlDo6WrKKy5oyCUFoTwfz2Cg4Q9hPGA9XqCdwJ+5onvlSGc6pqqkieJkILYgiSGhoZMh+yJoYz8kNeWOpzymw2UDoj9ftp7Qn0Sf9x+qoCyh1mNgo1jiCOC+X0oeSR5eX19gYaC0YJrhOqIz40vkCqRjJEEj9OGG3uxcrhr7mbJYGZc4GGicZF+QYZqjTGTJpbyk9qM/YZoiYSPS5PSkgGO54gVhmeENoLyfxt8CXmfd/93QHvWgZ6JFI/Okz2XV5iolfGOTIaTfjB96YH7h5eNnJJCkyaQxI9Hk/GUPpKVi/SDEXzleq+HgpWgm3abEpislEuS8pI6lNKTNZJrkaSQ3o10iASDeYFTgO6AvorllrydJ6Cin7mdMZoVkgWK7414maafQZ3AkV9+9m2QcYZ5YYHgit2SC5YqlaKV2ZdPmByXTpclmo+bSJf2i5Z9i3Yney+B+4aojReTzZPIkBuM5ol2ikaL/Ywyk2yZZ5y8moeW5o+khdx3+m0KcL91C3d2c9BwnHaqf1mDJ4GTfCR2rG3FZWdqp3Nee6eBwoYCixyO6pCzk2+WfJZvlGKUjJegmo+beJkdlKONvYgqhTB+JXJGbhd6X4iBkCuRpoxYh0qGBIlRiPCCtX3af1yGFI3BkqyXnZmml/KQGIVxdYFrVWVJXDVQXEvmVg9m5m8MdQR3D3ndgRKLrpE2lAyV1ZZalpeQIoT5c3Vo0mAZY0J1VoJ7hb+EG4aujJCQ4Y6GiuaHv4bqgYJ45W++aZBkpmXZZWBlHGjrar5vh3d/fLl6ZXWecABqxWMPY4hsn3YafU9+dnwHehx5zHeEc89vq2uHa1lxJHrRgOiD+4VsinWRQpY0lUOOQYaQh8iOGJM3kMOIrIKvgjaE8INhgi9+0nT/aStoynhwhxyPlJCli2SAvnFqbfNyjnIdbs1qQW20dgV+4n4OfDxzimnBaadqq2fGYYlaNFYDXKxlHnExfnGHVoqdhlCCvYHSgHZ7bG7mWG1VImHUabBn02LAYT9nE2rKZ+pmY25WdyyALIpNkjCVmZOukDqObokMgeByGWUaZ6ZrSmrBYaBfr20dfKWHqIwpigiCU3s8fXiCSYZViGiGN4OEf5B+Un2XedJzRG7Ka8xxUHyDiYmW/KDJpXKiZpeuiW6CG4RgiXWP+pSvlk2UwpCXij9/4HTDdX9+6IJUgU18fHwXgSqHOY10k3aXU5jilCuLwXzDbB5pzXICfm6Cc4FHf3x6d3LYaSVoxXUyhlSQQZKjjZmFj34QeIJxWG1qbj1yx3QndZZ0hnQuckF30oCVigyTz5jwmVyXBJQxkEuN+YqxiayJSYkIhQJ/t3ygeoF2RHOEdxmAqIXwiGmHIIT0gp+BQ4IChMqGkIvykAWUEZRDkXiLZoDWchFoIGvhds9+GII0gJF5anPTbGtqk23OeHCBOIMWfu91BXO+eoqAToIegHl7XHXFbHlm73D2fs2Huor0h6qAinq0dilxdWnOZUBpbG3+aolkxWj+cx57236kgaqGXI6/lbmbKJ9wnleZsI+Ngzl703abdFRwQm7qcP50wHWUcJhlSldHUyFglm0DevKALYJ0f3J4oGwfYKRbgGoGfKyHRYtMiI6CcX6GfF17oH+nhaKKA4z9iD+Dknw1eS56f3ufe8R8FH/YgGd/D3wLegB/Q4eTi+OKuIa8gWN/QoJshnqJ7Yt3j4OU95n5nTuenpi3juaDkXzBezd/DoQ6guB7dno8g+aNRpO8ks2PbothhcJ/i3ugeuGBSJCsmnSfiaBznu2ZS5TojrKIIIU1hZKEboeUiIeJ64s2jnmNt4ouiMWDiYCVgQGGQYzSj/qNQ4XTdqJr0HCBgFqP6ZZPl8uOWIFZgc2IzIusicaCf3yafQSE2ohriEiCunXVYyJf8G+rfRmEuojGipCJaYPQeE9zUXgRhXyOG5OOk+CO+Yb3gaiB5YH/gCqAxoHkhvWNNJLrkmqR3I4GjI+IsoXFg/yBIH43djlsRWp+dh2HWZNlm+Oesp3dmO+PEYJKcYVoCmsxdhJ/bITQhbGJMJCllFKWSZbBkw6PfIcVfxZ6n3bZckJzNnwVhcKNu5ZfnFCd0JpElAaLQ4XTgRx/wHvreIJ9koaDj+iTQpN2j9OLp4mWhw6GW4lwkRqaIZ8Nn2Obs5c8lu+WEJXtj6yIlYAlfX1/tIKjhOqFgIZ+h+uITo5Lk86VrJXuk52SzJQqmY2aGZabjF997XKOdDl/PIkPkQyUZpLjj8OO746SkKyT6paHllKSBo0LivWGAoOCf/2AXYcKjN6LdYZCgQKFG42/kfmPP4n4gZt/WIPrhImAbnd/bzFzQH5dh9mKIIiPgjWAnICFf7d7eXjIeSh+Mn4tejN2KHyJg6SFLIN9fkh7LX0gfWl7KHmbeAF9JIZ/jZ2RHJJGjeuCIXdsdrl+CYMJgUd5IHM1d6d9sH9RggKGkYiih4WDi3+FgNuAjH77fph+u3qXdAFwv236afZfwlF4XPpx8oAoiayLDY23kiabmaDJnjSWBYpGgDt6pHUTdV56BoJWhuaE1IBVfZeB5opukOaQ6IrjgD954XW2dL50iHYVeO96E31LfM51U2w9b854tIFViCWOoZJ1lEuTsZGhk1qU+JHojQeLt4ishiOEu30vdJlusXF3eKR/ZIa2igSPAJLHjzuIqnltZ19kP3I1gYmMFpSplpqWwpVZk1iMY4S3fXl9gYJog1WAkHuYdkNznm7CapNwn3nrgHuFPIidiWeIYoTPfLpxBWpLdByFBI6gjPeBtXU6eUCGh403kKaR55Cpi8WCwnpHegl73HdLcaJrlm0wc9t4GnoLd/x04HcJgBmIFoteiKKCyIOJiNCK7YdVg2yCE4Z9jGWRJZFfjnKNlok8gMJ1a3YvhleVeptlmI6OhYIxe+hyHmrla1p0L32vhLWHnIaxgWh/f4pIltia15bfinR72W9ObGR2D4cSlC6aQplJlNmQSJHakWCQWI2LihuOxJbenbWfvp6dnYGcbphgkPWFCHsydQR1dnbzc89ul2utazdwHnhGfWp87HtBgsOM+JFDks6N3IWcen5wV24ade57j4HZiOWPxpU5mQOZu5X2j/iHf4MhhoeJTYzAi4GJHYgwiP2Kk4yAjzyUZpfgl+WVRpRJk2GSXpCpj5GQt5Bhjo6JT4RQgXODa4dYiamFW3ydcCVt93K+eweBr4JygMB5SHYCfpiCw4OZgNN6fHJubrxrhW+neEiEcIqHioqHsIiokFKX6JbUj5OHsIZbh5+I2YoejxKWlZyWoJag+Zssk1OIKn+6eNN1QHphhAmQ9paWlmaQcom9hXOFFYTNgfOCPoZYiOuHy4SzfdNyR2V0ZbRyMX0HghiD1YXair+SBpmRmgiXk49Ng851x3COevmIRpRumFWWmI8ehxmBVYDigHF/BXl+bcJouXW6iEyT9ZVZkJiE33WMZ3ptunvkhGSK85CymdegOKNwnlSRwnwRcQx0Y3iBeoF+eYQoiTKO7pTQmrmcW5gHi/59437TgqCD34Gyf1iDiogPjp2W4pzKnciZwZImjReJRIJoff5+ZIXuiuOQRJuhpGWnLKKFlYKLOIqiiy+KkIfMgnp8BnYJc1J+1YhojBCIQn2qcWNspm4EefaCYol6j4yV4JtIoEWiLaGmny6gy6GYoWGgI5/knMCX3I7mhX+APX6CfL55a3qpezl32WreWstWo1+8a652P4DOiAiML4cKeZlmEWBkYK1oknAicXxqsGIHbcd/kYqljW6MFomvhkmG+IIqelpuSGdJaEJrtW71cRN5xn+ogjKArXqGdyp3rHnHf4KD+IMrgTp733VBdR94mnZkbgxjYWaSb1h4g34CgaWBoINEhKqG7Ym6iviFeXwQdi92TnVYde11HHoHgf6CmoBVfG11m2/AcgV744BVgsd/BH0XfpuCgIb1h3SHfYVkgUp/0ILNhuGDt31rekGAvotvls2eQKLDnj+Xq5WOmVKcLZwZmT6TsYoqggd+RHyecXxs/nx1in2RupZ1mQyWoIwOft1sb1/xZE9xKIDziF+NEpEJlLGSOY0XiM2Fl4Mmg5+Et4S4gKl3OnLlc+t4aYKQjd+UM5gsmASV4Y6uhtB/3Xshejh3nm+hajdvKHYlekt5iXmJf3iJEJEUlJOT2ZC/jHqJy4ltjW6PGI1+h66AyoBQhcSHLIa7gfh79XQ1deSAoIotjbqGLXs+fgWN3JfQnDCcMpcOkBCK4IjxiSmIPYQKg1OI3IxDjoyJAYGteUd4hHn+fymIcowEiz+E0ndBb2R3UILqiI2LKoxoiMh8iW1WZ6NrqnK1d7F4PnXLcqJ2yH9biEeLwYfrf8R2+G62bcR4EYoZl7CbGJjWjo2GzYizjrSQm44yiWaBP3oleRJ/W4eljV2S1pQolLeNCX9HaJdUXVTlYBJwv3xTg++DzYBRfl1/DX93eZV1m3hqf6yGBYwEju2Ne4tBiKKGQYVrgC943W39ZBRls23Hc29474A4j+acdaVBp7ejQJ00leyMv4YtgDR7c3twgryLfY8gjDWCuXscgjWJhYopinqJuYg/iiSNLo9Bk7uZFZ4enk2ZypBlhQx54nKjdVuBWJBrmjmeeJuqknqHsYNQhTmITYuqjbeOwIwaiiWJQ4luiTGIHodDhtKEMoQQhyKNWZKKlOeTeJHbjhKPdJEZkuCNjYcfie2QB5btlvaUWZNPk5ySIY90jj+RGpR4ls6W/pS0j9GFv3f7bvhsaWfyXPlWOF+HbL524HxjgU2Ffoj8iYyHnIJ4ej1zv3fphE6Q85YSmD6Uq42RhUd7Bm6aZKNgk2Sqbhx1RHkxe4x9l3xBdcRsam7EebqCZIaMiDyJGojQhYCDwoWdiwOO44n8f3B4onnMfD6A7YR9i3mQ95C4jlKMK4oFhqqBGn3yeO91BHQ3evKDbYqNjROP1403i7iKF4iNgv2ANYIcg22BcX8HgWaHMpDMl1Sbl5hXj3eFdoVGi6SPro5NiSmFXoWHggx9/nWqcul45H+Ag9+Ey4IAfVB3NnQUdZV7MYXGir6LTIptiGyGWYFRfId4L3c4enCAM4aph3KFq4GRfbt52Xe3dfR0uHiQf9GDYISbgniBh4FDf7d5gXWOdKh0THZDdg955IPpjaCQTY5bikGHYodQhwuFNoDad6JsjWV8abNy8Hougs6IZYsGipaKvJFSmS+cYJnCkkiM84pzjvyTopiTmxed25s2lv2J4XUaX1JanmAaajN1U34lhHmIQYxNjyOSm5Bmiex/yX7EhNCHHoi0hqGCrXy8eLt7QYIuhiiG0IRAhreJvoptilmOdJTsljiUcYxpgBNvKmKjb5aDPI8Wle2WvJa/lSeT5I0hhviGK5H+l8KXr5HLiCp/B3c+dY16dH4rgu2I1I0RjlOMOosRhal4E3eygHOJqZE8lsqUgo2xhKOB4oTkh3KFC4FfgceF+YmsikOH1X88eTx91ob9jVCSGZJWjlaOIpNxl6iYi5icl9OVE5KwidN/F3z6fyaE2oUGhySEV3w9cpJ0kYRykcaWspO8iv9+W3TYc8KFTZNqmKyU8YjofIJ9goOfhpWHwobThjmHb4PBeLlmLFc6YLVyuXwRf3N/DoJhhE2DFH5YduNzE3vRgvuFSIZShZeDAoA/d5Joo2TLbtV5HYV+kMWXAZl3lEGMlYTohmqNeJAxkmGSv462hHRzX21Gd+J+2oKJhluM+5FtkyaQrYkAg1GABIEggDR/sICXgvCEk4dHiRqIb4MzfaR8nYKjivCQVpQelXyVg5XYlWOXQ5dRk/yMm4zGkQ+XyJmhmFGTBYpxgHR04mkRcVR/W4wqlfyXNpSnjnOOG5K3kdSKP4HMelF1BHF7crp2EH0lgLB9cH9WiKuNN4v7gdl9HIOjh4KFjnngbsd7iY5Dmaac1JnWku2KcIWQiEqVmJ+BotKdeJOMilaG5YCFenV5633wgSmCBoA5fFB4fHxghtmNFpHYkOuS/pOPkX6MzIc6haeCsX76eTJ1KHTXdop+gYc9jveSwpysqhSzprLNqkGe95ALhwaGAokIiseMT5KEl5may5qdmrmcUZ7FnaKbWpk4mC6XuJIhj6aQE5QDl0qWEpO4kzqXy5cbk3KKwIIBh3uVRKCYo4Ge6JIoilGHgYQggvOFHo0TkQaRHo5diziLqowcjU6Lm4fkhIWEZIS1gF94/mxWawl3JoL9hgiHPoeUil2MaYg+e1lueHT8gqSOyJS6lKKNjn7baQFnEXb6fJt6iHQMdH57j4VvjNGNFIuphax+B3ZMbn5pzmh7bzF3Hn5JheaLZI/6j96Ob4xujQOSPpQmk76RopTPl2eUN4rHfNB2Bn5ChiaKRomugnd55nMWeeqCT4k8i1uIY4D5dohx7Hjhg02IXYasg/2HDY9Ekw2SHYy0gnB+9IEDgnV9aXrpfsWGAo7LkYGSPpDVineCX3xJfTyDYolLjjmPL4uygRl1AWv8a8F0eH3GgUaCboM6hASBzXhXcgV5rINbiN+HxYa0iS2P/5croAakSaI6my+S2Y0Tjr6MLIqfiUWMHI9Kjp+JuIagjIWX7Z31nWSZCZVflGaWAJfolTiVTJcSmuSZDJVCjbaHsYW8gluCbYXpiHKN+JLFltGX25Vwk1ySy5R5lkySHozEjUGZgqLZpNuhSpyCmM+VI5JbjliM3o4qk8uTr5G7kI6SIZRrlVaU6pLblG+bEKICpc+iCp2YlDOLPoW9g9uDT4afjmOWsJj6k46LFYV8hDuIZYxIj/iRXpatmSuZ05TXkESSrJSzksSKUX19bNRjBGg1doeEcJAemcCdg53tmeSUAI5Uh/CFpIcYidOJkInEi5iR65YFmRiYeZYilmiX5JdKlriQF4WQeZB744SwjESSiZPQj2WKZoeHiGyKDohTgG98HYOui2+Pw42vipeKdYt8iYSECH/DfCt8HXuee9h+pYJziqaSi5UBkjSGWneteaSJ4pVgmfyV7Y8CjVuNsossiCuFUINyh5aQi5lHn6WgyJxIlcqLI4WZhcWIx47TlFmXB5UKkSCPyI60j5GQcpDGkcKV/5jSmDqWtpLzjveMWo04ksOYU596pNelQaNPn3+bnpcyk1qRF5EdkXWP0ovPi4eQM5O4kmuOkYZKg4eIyI7rkAWQMY/ej8mPHo4nj6KRZI3mgvJ7tYPfkdGYAJagiQ9553KHddR5xH9Qia6Ump0+okah9JhJirp5TWqJXxdZiWJtd16GZI32jNqIgIa0hqiF2ITPht+L5ZELlpmW8pMajyuJWoOkfquB2IuNlGeYA5bkj3iNJo+UjouKgYQVgvSHcJJzmu6ch5nSk8uOFY3MjHCOlJE3lL2TFpJAkjCUrJJwigx/CX7wgpmCh37FfbmDGYlkiRKDF3jNdYB7nYASgtGAw4FvhvSIjYeZhwiKXIz5kK+V3ZbKkm6NyYxUjOKJpYbHgsKD14fWiX2HtoPcgsuFdojvhzmFf4JTgIGAdoPIgwOEO4gpjPWN4o7ckPeTupTDkYmMU4v9jHeOTo0hinqLwJBvkmaON4Vfeyd5e4EkiJWKs4qWiJ6IC4v4jIqMtIvpizaRapfAnMGfPqBEnnma4JSokGSSkJmQn2OgmZypl9OVEpY4lUSP1oOUeYp+w4f+jYSSlpRMlKKTEZP/k0yVJJVIlTqYXppVmn6YZ5fKmBWbIZpXlOqLTIrgkq2cFqHcnziab5Eyhgx//IPEi8ORT5ONkCCN04x1jiWMDIUCeXJtRGuqcN97LYh0jiKNioN4clJhiWTDdg+F+IvrjTuMIIl5h+mEO4NGhSWJZ4p4h/uCeX71fK5773dcdB15poIDitOQ8JO6kuuKUns9azNrM3Pddoh4mnxOgjSGqobnhIKEVYUUh8yIvYcbhROFO4qUkf6V45VVkzaQP42DiQaGYIW4ifyQMZb/mOGX3JOTkOaQ5JOGlPSRuo/Aj82Orozqi7SOJ5HGkjyW2p4dpF2nZamIqZOnwqJ3mpOQ+Yu9jiqQloy0hGSBvoT9icWQyZTvlcGTqJCMjXiMqIvSih+Mx5CqlF+V1JKJkZmUWpdVlpWUjpKJkAqQzJIJlYOTdpPbmJyfm6BimtmPdoiChw+IbIqDi76KGIyij5KStJKzjbeFMH8Tg9KNj5ZDmPGRE4WLeZp8VIo+lcyaXJ1PnsebJ5cilKqPqYYteXNyE3fQgUyQYJ18pCGk/pzRkk2KqoS9hGuNb5lTorGle6T7nwGZLpCogwt17nUqhjKUy5kbmH6SD44ejhWU65mKnASbHZUKjfKF4H+MelJ8qIatkoaZAZtplwyPYoWwfuh/fYNDhMqB3nusdeR3pIAnihaPBY69idGGgoUihViFgYUChrOK+ZAnlPWS146zijOIlYXLhHmBEnmOa+pfFF5CY9dssHulh4aNwY2fia2DRX6Se0x+9ILDhGeFcYjZjKiPEpDXjUeN4I8bkUOQZIz7hSiEoYcOiLyB73gBc712pnyggJCHz5BjlQWUBo23gmt9aX62fD58En1cgC2AAn8YgHV/CH6+e3t7L4HhiOON3pENljOau5u+mFKS8oz0ioSLWIpwh8qHn4n2ij2Nk46Lj8yRHpaDmyKg0aINolGcOJi9nzCoYKrKpoOf0Zj9lz2bhp+JolCioZ5mmZOWd5hgm/qbwJqslt+RSo/CkCSVr5oYnMWYe5SalAGXRpZgkC6FTnYUa5FrlnM/fGmI+JNEmbGW1IsJe6pz9ntBhHeMY5OJlhGWK5M/i5N+znTlcs122X0pheCN/JW6mUWYG5JXiPp93nngfLyEGYtPkISUG5RykX2Pgo81ks+Uu5Qsk7WQBYomhC2JQZSfmxiddpv+m6ig6qTwpMmh4Z1YnAGaQZI9hmt7Nnt0f5eD3IrFlO+bcJ4SnV+byZxpnjqdPphOj8aDgHi8c+V4LoD2hQyJXIxLkhWWvZNEjXaIVIq0krSZvJ3UnC6XaJAMi1mJmIsMji+RKJYEmzKfY6BsnneZcJMkjq2I8YIqgHyBJ4Wnig6Qp5E0jgeJCYuaktKVQ5JbjR2SHZyDoHqcxpKdjTKQVJRil6qXz5RQkJ+Nc4zWh7B+8HbddmZ974ggk3OYvplVmJuU2o/UidiCyYCIiAyThpuBoMqhi6CvnkScSph3kxSRBJPllMST+5BAjv6LnopriqyLL4yqjd+TAZ32pNKnP6UKnv+U247PjIaLk4fChdWKWpL/k1qPjYn9ibuM6o+OkZqR9o/VjTyNjpC0layZiZqol8GTpY/aie2AXXXiaDdjs2eaceV9RYqplZycp541nEmWR449iQCNQZTFlmGTEYuCgjeCS4kmkSWZhZ8so/6j8p/OlqSQ+5Ksl6qbgZ5xoLigAp8hmbuP44eVhtyNvZaRm+maEpYlkTGPJJA8kzyVTJTijjOG5IACgRGDEoRZhFqIQY9Glu+adpr2lTiSgpEjj/uKEYpajQSTzpQ+k4aSbpJnkyyW3pgcmxyf26HvoFSc35WxkH2RophDov2owql3o02WIIiJhAeMa5TlmZecg53snamdAJvIlP+Mv4SefbF5YXgydqFz5XD+eCSFpI3XkjCTOY5jhex/LYi6kiaXd5UdkWKSBpn+nG2d1Juim1eeXqAPnbSTYIThdDJ2Unvhesx0sHEqd8t6VHp6eTt68Xroea6AHo/al4WZUJZnk3GTipPDkPOJPoG2e+h9PocIjz6Q1Yl7gK198X7xgdmIUo8OkjSQF45Vj4eSbJbZmWyaJ5g9m6ij/qhiqGuiVZqtlPCS4JY1n0ulraY2oyicsZMFjMWH4YUKijaQj5PXkU+M4IcgiSyOIZX0nBai2qNqpDulFqV+oVOaUZWRltObaaBwoKybxJRvj6OM1ImXjbeXr5wnnCyXWZHtlP+fS6jdrAqu9Kz5qd+mpaVlpa+iPJ20mCybYqEXpKOefpHzhf+H1o5zkk+Vh5epmJuYFpY5kRuOxI+YkmyVfJgomlWYR5Lejd6PYJTpmZSgMaWJpYigZ5g3kG6JAYfqiIePMpiMnYGeGZ2Km1uciZ7pngKbt5KxieyDsn+XegZ8QYbmjqKTDJcNm1CdH5thlOCMt4f3gz1/VHuufRWEkYiXidmJLozwjsKNAYaaeTpzhngbfyqCZ4ESgIZ+NHzteax6sIGSjDSWFZ1Mn7ye/p3vnTWeXJ2CmdqSAI09iQiF3n91fKB/AYUsiv2OFJJMkhiQ441fj+ORh5I7kFWPIpJ9liaYgJbElUaa2p9oop2eOpU1jNaKYY0lk3Ob/aEVpBmgVZaOjX2Q3Zgpno+f4pxZliuNioZOiDGRs5ipnMqckplClB6O8Ie7hYqNtpZVnA2fS6AYoa6fU5wemlWZeZf+k/aSWJiWoGynu6ouqlCoKab7oV2ZbYyPgjKAon4xfHp/pYiYjXWNgIwdjNqJ54YshGh+xnQsbZ1ymn0Eh66NKJHPkh+VTZZwlpyV+JRtlbWVi5MYjbuFZoIhhI6KCZMImjSdbZuFlVyPj4zbifGDWHmnb6N2wII1iAaKf4ybj/mO8IoAipKM54vchwmGVYsfk2CaIp4tncWY7pX2lueaGp12mYmQdoZOhjaNtpEvlPmU3JN9kBqKGYM8gC+FEo2jkn6Tqo+nisqHPITsg1GKk465jLCFpnpicwl+74uVmAGhKaQQpKeju6IjniSUCYljh9uPrZelm92azpYxkjCPN48PkAaQ6ZAXlPWWw5VvkoyPt42Bi+iMw5ElmHWemqDgnMOUEYjDeGx5NYUmkIWYGZ/romyiapyDksmMSI5LkhKWyZXykG6IGYA0gfOLSZYwm/iaPZaAjuiHiINwf1h+b3w/dh1zSndqgD6FsIYlhAKANXzpeWl7CYSGjYaROpAGihSEZIKegg6E5IM6f0Z1jWt1aXFqi23ceG2IbZJclvSUtI6BiqqMLI5oi7+F9YFfhZuKTY6OkCORHZJ9k4OVNJfUlwWYq5Z4ks+M24+Ym9WhjqCTmFSRBZRbmIeXw5Bghl1+unv1fPd+toJFiViPZJJ1kRaNpYWQe7VwHXAMeu6C1IkqkFmVFJfSlr2WppfUlzmWc5GUizeIbIlwkGaWwZZ1koGQXZTXmFaZVZbgk8uTzpU6meya0pgakFOC3HYmelqCGoqekleZkJzvnXGgGKEPn0idwpqwl4KUxJOhlhuYOZeolVGTjpB2js2MIIyEi4qIPoPDgB2FpYt/kL2WGp7SobCf3pkzlheX85aPkHGEh33XhNSOeJN9k+2PC4sYhoR8/Gn9VulRO1VcYDFxNIPUj8mXQZs5nW6gi6Muo6WePJmIlWuVypdAmbGXjpNGjW+EcntQdZBtOHQ+gqKMtJSjmoabZ5Y/jaiKepqhrUW5Y7yut7CsP5+zlISOgYyYjMmP5pO3lquWvZObkEuPjpGVl16baJycmKmQ9ogCiseap7NuxGTKz8TisQWSRILghk+IcYMhfMp+bIn3keSXoprumaqVoo/jiUaDjHwIf4WJeZISnJer57qvwaW+Q7KKoJKSZY5Cjw6WZpwqnlicy5gGkzSN4orpiauGMIRQhiONIZVlmriaFZq/pEm1Lr7dvWe17qYNmr2Y4Zztn9qfpZ/koEKg4ZwLmnmbTZ9yoNqaTpGriyWP1pXxmDiZ8p6fqdywcbBrpvuRO3ycc5d3Mn8Th22QYZifmryVlIw6iZSPp5X4mC2bGp6yoQOlzaYIpyCm0abNqdCqfqh2oquaoZEUjKeN5ZBKk0iVmZYUlxGVZJBQjPuKzovPjBKLj4e7hP2EFoQ5hMyPGp3kooShGpy3ltCV55aelv2VQJdXmoubt5g1kyWRAJScl4uZDprhmriccp/poHCfpJqjlJCS9JPEkQ2KHYLchdiNVI5ohm55AnCDbUN0mXtrgCCDcYm4kACTvZGdkr6WSJutnfCbA5URimd+nXqnfQeARoXui1qRO5QYlHWTZ5J5j+6PHpQllVGR74shipyNxJHXkNCMeI2Tk4+XE5iomS+dDZ4cmXuOwoRMg1KDmYAYfdx+UYEJhomJkooxihCLaY9gk2qRF4oAgv19mn0TgMyBTYJYhbaNUpX5mIKZz5g9ll6SKY90i72Ie4kIkFGYi5oblqmMOYJzf1iH4pMcnlCjsKPdnYuS4IUjgNaC8onojlGOTYgHfTxyEnPgebB/jINkiMeQF5t0oSyjYqOsojyfDplCkduNUZLwmKib8pXvh8x6w3vnf6GEV4ubkKmTQZQnkc6MuI1zk2iWVZinmvSbUJphmPSYbJm2mDuYFpjmmYCacJdKlAaW/JgdmU+XxJZVmv+d+J1omzOYVZaylEWTX5OylCSTjI62iyCPL5UKmE+WmpKdkFOTW5tjohOkU58Llc+I1IHxhPeM7JB+jXmEBH6lgEeJEZD/lCiY4ZcPlnCV1JXllomaTqBnolGflJrdmJ6Xm5TNj6GKfIrOkGyYGZ6nn2KeVp43obel26cZpoSiIp6TmAORh4gRgCR46XC7c8p9I4fsjPiNTo2ajNqK54jdhz2Hq4ajhD+AZXuFdzZ0wnLAdiZ7oH+8hRCK/4kphsl+UnTobkx0rnzeg4yG8YMXeuBrm2iDde2CYYpqjcKN4I+Fk8CYS5+WpCOoxKg0pr6f5ZV+jQSMSI6SkoCbg6fKr7qxU61spE+d/ZuqnXCdK5rwlOyPI41KjeePJ5U5mrGfMKULp5ykaZ2aksOKa4trkOyToJPjj3mJ+IOmg4aJdpFclkWYTJnDnFCgy55hmQaUx5K5lNuWY5jomFiYgJq3noeenZeOj9yQmZdcm1iZfZRMktGSzZEqjICE+4WKj2CXOpwioVenX6o1p3+dXo9lh7aLa5BplKaYqJzGn0GgFpw5lOqMVIo1kLObSaPxo8ue75iimEuZT5blkNSNxI1Hjg2NoImihlyGXYjIi0yQ15EajmWH04OciLyOD5F/j/CLvYeCglZ/lIR2jRmUhJQVjrSEIIFuhn6Mr5A7k4WWHpljmImT3ImXfcZ7sIYbkPySeZCOitiD4oCQg+iG64jkiOWJAI7tkd2T6JWLlwOYapk6m7CcqZ5vnx6dSJYficx9QoJCii6LT4N/d8xzNH2MiOGQ85Rgl8SbSaD6oOabeJKsh2iBAYCIgwSKeI5DkVKSwJAOjyiMPY1Llb+clZ0ml62MZISvgnmFE4mojfiQeZL/koSR7I0xjsKTs5iwm+2eI6KiorWfhZvZmR6Z9JW0k9GVU5pEn6ChM6GnoDCftZx+mZuW8Zfon/Korq1xrMykwJeMiYSD7YbKjJOShpgpnqiiYaQgpPqk4KcKqlurFK3Srxaxw64lqMae9phymmudpJ88o02p262prryqsqO4nbCaS5i2l8CbeqSUrL2vhKvzoGOW/ZJwlHeY0Zxnoj6n+aczo8SZAY05gIt4cnqxgmGP/JoHoLqdCZaCjXuH/4SyhgGKpo/ilUuYKJXFjSqHGIYLhu6GHYv4k0CcrZ//nCiV8ovEiHOOHpP/kleOy4cAh2mOgZWjmjGdZZ/GoB2f9JqSmUabzp3tniKe5psAmUKX85X4lGOUj5bEmAiXMZBvhPR6gXjje36FPpCblqiXQZFKhGp4ZHFods+BcIkLjGuKColhi8qLRIj5gTB+3ITIjNeOQowciJeFe4NUgcSAR4PuhdqFz4URiISHPYVVgpyAYX+ffUx6bXdIeRZ9/31XgACFf4pckEmVIphEmCqVy40nhLl6oXN/d9R/VobSh0mFLIP0gXiBRH92ekh0/3NQfwWLF5EPlVyWwpVPk9SMD4EicvBpMG3KdYx+dIPig4V//3ficX91Qn2UglGDW4Iog0+JTZCykjmQ1YljgsN/3ICFgY1++HV9bkRv/3bMgqiM548skDeT6pianO2acpWvjeqBwHDnZEZqmnjxicaW0pyjnF2Zwpj8nOufEaB5nzegDaMqpi+pQ6uvqSyk75uhlFWSLJUXnGeikaXWoy6dP5SpjYOLz4m2izaUWJ0eo6SlZ6bgpQmkzKCQnKKavpnbmW+cGqCMop6g8pkRkAOHp39qeUx7tIKIh42HRYJPfcSC+osdlGid76X8qSWoUaK+ngSfzZ2xl4OOLIpRjomU3ZqCnxahLKH6oSSh7Zz/lHSMhYZbgoaA14Yjk5Sb352WmKaNGoV/gyKDIoXKi6ySApcgmEmXrpccmmObuZnclVSQH41HlA2dMaExoCKbD5ZjlLaSlI4gi6+KMo6vk6KYeZsLnEObLJrXmiWcaZwonbufg6GFn5yZz5MSk5WUsZSok+aObIguiEqNbJQdmq+bypiDleiTzpAejLqGg4PzhE+JKo5tkjuU/ZTflSaWCJhBmwOfe6LEopagjZ6onHqZtZZql8mZT5xFm3+Uc43MjruRnZMulKmTTpKSjneLmZNUowKuWbAYq36gDpfAkQmJQ35ZehN+1YGCgmCAcICchfWHkIdThpWDkoDYfeR6PnvYgPOGMIrghi58MnA4bxx273sKfYF6KXpqfaZ9BHsfeZ14t3iMeRt6Tn02hfmP0pi0nVmgS6CInD+WEJIZkyOXRJrynCuhSqSNo8Oh+6JlpqGnkqVno32hsp7YmiaY7Jf1mTyd5p3wmo+YdpvaoAWio56BmcuUPZAEjUSR1JorosSjw5+JmA2Up5U5mY6aWpuOnFGc+JjilCaSkJBYjheJE4CfdvN3KX/vhNyLA5E2lhSb1Jvsl5WQPYpSinqO75DpkQqUN5dlmYKcCqGKoy+iP50LlhiPH4xNjQ6PU5DBj2GP4pIWmVef9qFin7WYQ5QAl82Zepcxj/WE44MgiV6NcIuYhmmIH5BRldGVr5XBmoKhGqQ8oC+a4ZsvocShVJorjGOBYIQZi32PD5Agjs2OjpJglpyYTZkumMWXL5jDmYWa7Zd5k7aPzosih2yDloHogYaEcIrujOOHdXs+dLh4HXzzf42LSpjun/+hEp+YmY6T1Y0WjmiZa6V1qz2qq6OsmiKRh4j3gvOBJIVYiS+NAJLTlfKWa5RPjuaIGIlvi5mP65NUlwyaSJvdmkac8KA7o5WiPZ4glq+LW4G7etCAJpCdnFWjRaOxnBmSV4mQiM6OL5XBmEuYB5JjhT96soPOkguaxZmSlS2ROpA5k/OXXZr7lwiUfJJgkxKSBY5XiXyG3YUeheKB3YGhhoOKmYt1idGG1oILexZzjHXAgjWOPJM9kTSKfYRwgtiAnXwneSZ76YC4hKuFooSEhS+M2pRjndGk36c2pWCcto6mhOmFs4ifiHmJG489leGXgZcaljeWVpl+m72XQowwe2ZzSXUbe7CAj4VHiiOPLJLQkQGOwYbLfA93QXkXgZeKqZFrlHGUcJJAj52Muo3MkCGRSIy/hfqEkomXi42Nw5M0m8qd6JndkHuI9ofBjfOVOZxTnzGfz5ptkP6FbIa5jMGP/o8+kv+ZTaHLolWfZ5ffjFCJ5ZBqmP6bgJ49oMieJpqdlMiTgJmWosWqzq1aq3uljqCzmzGW15F/j46NhoklgoB7l3+Wib2Rv5eEm8qag5TRiQqDg4UcirGOAZGqkEWOlIyuixuL+YrvjSCUG5jUmKKVP46Ng495AngtfkeJ35JMl7iWTJPljluIVoC+f8qF14ZUhMaCPYGrfSZ4mHVlekaCDoxWlmWcbZ1nmw+ZWZnpmVqYyZeHm7KgnKNaozmfRpUniHWDnIpYkKmRHY9BjbOMYYyti5GMCpAEkjyP5YpdigOK9oWLgMqBBoqnkTyV9paOmUudf6HLooCe85askuORTJT1mOuapJiRlIuVuJ2/pYipQqiBogacGpkglwWTCo9GjwqSxpANiI578ngvg8iRGqDLp5anVKBjkxSCGHQCeO+D2pFFnJWf55phj1aF4Yani3WNiI3lkl+ZyZm+mWabn5t0mbuWJ5SQlPCYHZ3ymguS+IVNgluLHpMXkoeHJHkxdI150ICbiOmSwJoDnfSXoYr1fJ2AQYobjxqQrZAklB2Yj5gclqKTR5LEknOUa5SHkUiMw4R4fah/lId8jA+Np4uJjKuPsJMHlaWULZT+k5uS8o6Gi8GOB5QTlumVJZXmlIWSK4yOhq+Jlo+HlB2Z2JqzmGaTqI9OkfmUPpcEl9mVJ5aQlmCV8JGxjHqGHoJjgvCDgIWEjPiUdZpKnlGhIaOTokqdVpPuiZyITIx+j8KOgYg0gCWAB4uFld+a+puVmymbO5nTlaOT8ZOElCaRGYoAhriGWIbyg3iDVYmFj5ySopLSkCOMRIUPfvB7mX+6g7eHmozzktOa2qF9pF6hOpvUl/uXC5wUomKlvKT/oHSesp+CobyigaNbpsWqCKyKqS2kHZ2+le6LDH4adiR8yIMuhRSERYT1gWF82Hguf9qHy4zOjs2PuZCSjkaIRIR9g+B+J3pte2mBiYWwhWaDaIQ5it6Oz47RjdaN5o+QlFeY5pd9k3mNOYj2hQGIWIqgjsWUhZl6mqOYk5WSkvORX5Zjmuidmp+cm1+Sx4SIdwt6ZoKCiFeOiJNYlAyPwYXrfqV/v4nxlOuZiZfAjed9eXLFdoF/3YVdiJiJwozZkCyTJ5NakJGKqISohASIB4j3hZKC0n1xgdyMfJSWlw2ZUJxKn1mdw5RsiLx+hX4VhXuJ7oekgsB8WXoMeld7Mn8Ehb2Pjpp6oCeg/psUmAmaQaBbpJuitJtslfiU0pa0mTWd7J/SoByeY5UJhzGB7on9jMaKnoc8hKGBRoAvf8KBzYaTiuWL8Yr/iIGJDY4FlKCYyZnqmOGY0ZqFmxeYx5I9jyaPBpNjmk+igKe2qY2n+6BdmJyPv4lAh7GGz4e0iXCMA5GSlU+anZ0GnbeY2pDriAaD0H0nemB4DHXYc397CYfxj+aTmpXhlyac2qA1pF6mQ6axovCbT5Hgg+N7a3s7f0uEcYhyjTKRjZNmk0WPnYjsgB+E4ZBPmvKcOJlNk/+R6JMCluuXpJigmHqZIZmAlpeSlo/ykN2S5pAckNeTKpUulySaHJralu6OBYOSc9dqanSFhg+UU5tVnNyXRZCAiuKJ4IoZhtl6kXSAez6C74djkIqYYJzGmtKVIZL9lKmaWJ1DnOeYyJXyk3OPKoYle2F2/noQgj6G6oZ3hY+Ay3eibxByLHwShIKHuIgBiSKOTZo0pZOraqyKqO6heJzhmv6c2KDao96kCKVIo7Cf6Jh0jv6E84RriJyKgomJiOGJQohlhOKC04MDh9+IIYmZisKNvJE6kk2SvJJZkxmW9Jh+mlWYrJVKlvyZKJ1Xn+yfDJ5FmYmRzIzHjZeJWICBflOJKpZanrahk6EXn2mcsZuqm0SY4ZCUh72BPoVgjbuUVJtGorqnAKgjpbihyp0cmY2VGpSHk8SSIpCkjlaQQZKPkquToZUrlWKS+Y+yjwOQC5ApjwON84n4hkuE+39PeBVs2GhJdOp9yYQcjNGVyp4To1WhmZjUi4GGxJKtnpuikKDyndycuJpYlyOT75Ial7+Z25p+m1CaNZagjmiFHH9PgleLX5TknWeleagFpque0pSljieOG46xjTaPP5F/kDeMhofyhSiHEYiEhqyAg3nteV9/V4X0iGKLco/WkTePiIc0fnF6loAciwSUUJgymZ+Wno+DhHx7537jideV/Z/Upq+pMKgfoqyZQZGeiUSJBJSvno2jHKEqmBaP247IkNmQAJW6mh2dg5tflW+LEIBQdlJ5XYfFkxqacZnBlBmQ6Ir8gud/N4wumfierZ71m4OaApsbnKWd2aH2pv2oM6Yyn2eZ4Jl0ncmgpaOtpm2oGabAn/OZj5dIl6WZOJ/OpPKmNaRCnjua6JvBoMylCqmFqdalf5+OmFmT75TOmcKdnKCnoe2ec5iOkECLUYnGiyORUpVcmIiaT5nWki2I83/ngf6H7Iv/j76Ut5f1mHiZApyYoi2pH616rKGmrp0yljSSfY0Rhpd/AYR7jhuWBJo5m4Cbf5qVluGREpHRk/iYLZ3ingmejJvmmWqa/Jl4laaMHYLCgG+NO5wdplaqGanbo1iepp35n3CiRaJmn9Wdb53AnLaazZjumD+bkZ0BoY6mLqoBquylgJ1+k8qPmJJzlyagLKjUqs+miJv9jAWF+II9iCuWJKODp5qimpXTiJWMeJn5pDCtV7DtrRWnEKDfn/2kF6eCpn2n56lbqmilOJnTjauL2Y2BkgmZT54+of6kBqsKsHmwN6oPn66XSJYLk8SMMIksjdiTT5iumiucGpshlpqPPYumiWmLrZBRlZuWcJm7pZu1c77JvlO2laSmkeKPIJZVnJ6eUpyRl9KY/J+BpJij85wRkWmFN4KUhmmMh5ASkvuYOqzXvO/C5r5ysKKYg4VtgE9/KYN9iw+Si5G/if2CboXpjoeWspmYmPKVLpXullmZDZsroCiqkLByryumQZnIlymf+KKeo6qjs6Tfoy+fb5eUkEyN7oyBjkWSS5U5lQeTdpJDk6mYBqVysMe0qbF3qLCd75bokviQHZhwovqna6a5nnOSHYezg4SHjY3okEGRlZEFkQCSgplGo0urL7BnsZKtgKX2m5iV1pOXlMeY3J6Ro2KkoZ9flJ6IBoNLhqGT1qJPrSiw06penkCTppTBmmedLJ2ynVmd8pbWkqea2qTbqiOuFrFzsR6ui6fTnsmaEZwfmryVxpPGlS+Yc5ffld6XnpuQnDidCp8DoN6ef5oTlLaN/om6iL2IoYjyhVuD+If4j3GUb5S6kqaT8JTAkUuLQYk0kJ+WC5cLk7aPg487khKUM5N2j0yKrIWYhEKH+YqtjNGKBoYPg4SDF4XjiPONq5Sfmaya0JhjlmiVn5Jzi+CDiX8kf5Z/PIDVg6mJ8I3ljCeGOX2Qd9l3CH+VjPyZE6EEoJuY/JCSiyeHpITyhIuGz4fJh6GFaoB6dVVrs25gd/Z+kYcYkGmV7ZYFla2SJpNGk8iOvoHnaiRgMXCUfU6KG5QFmamYIZLOiGiDM4OmhH6IFY/rk3mV9pWXmb+gr6U4p+ekv56Glr6PrIr8iJaOSZJWkQaOyooriIGHsIlfj4eQ7oq4iZKXhKFmo++dKpapk0SXy5orm+mXAZNpkNmQ9ZC0jj+I2n4Tdwd5OYRrjgKU9ZNpkAmPfJAIkMqMlYeQhkmOyZUxm/6f46ImogaeP5n0mAadGZ8enHiV94/Njy2RkpE5ki+TKZQKlNyRS47FikmMZpZKoX2o8qsTq0CmOZ7wlQaSs5ADjnGMnI27jf6Ndo64jL+Gen33dJ91H35rg9uDaYI9hQyPppcfmpeWH5IYkxKbNKEinwWXNo1chzCHz4hjiSmI/IUMgsN72XEyaVVqz3pXjVeaWaJ0pKOh3515nB+alZSYkAqTM5manT2cGZRPhmt69XgUglaOjpYxmS+XXZQzlVGayZ56nmyZYZGLhoF/RYKtifiMwItEh8mDMIWmiFeKVYo8hiGANIOujCmQUY+KkgyXZJgclR2OK4WmfYh1yWvbZwhtwXYEf+uCm4RjhO6DEIMigkqCt4UfjPWQAJGcjO+HMIeyiJqGFYKCfgN+6H1gfTWBE4cZjW6SjZc8nBWfb6DJoVKkVac4qeWp4KnKqPGl4qF6nLeSKoiZhSGJj4tDiz2Iq4VFhDuEZoe5jO+SZpZUlDmPz4ubjX6TO5fdlhiVSpVBl9uYhpdAk9qNqIeHgMh6tHk1e/t8CYJDjZ+XyJ3Vn02eb5pylpaWppsvoDShIaDwnfabd5rZmS6ZmZgIl/uVzZYDmqKcpZl4j9eBjXkufhWKF5JYlDWSL4tvf/12tncEfLGADoRqhJmARXeZbbRvf32SjJKXY50CnnqblJeCksaN/4zFjY2NWIwHiXOG+YJagVmGeo4olAqWfZQRkv+QpJOumCicRZ0Fnb6b2Jlll++VBZg0nXGiLqO8nvaVI42cirGLkY/llW2XrJM3j4eOeI8VkqGUU5WEkgePCIx3i6WOB5TamBucUptWlVuKfICbgpOKf5CilsyekKQnpKCcFZP0j62SEpTKkg2Qzollgfl/Q4itjpCOLYj6fzh/KYpqlhafI6J4n7eYgJLFj5mO+oy3jJKPOJH3jYSHsYJAgdV/VH23fEh+d4HOhlqNe5EFkYGN74koiNmHJItSkf2Yh57Ynm2a/Zd+nD+iy6QGo3WfJJvwlkiUjpJBk4+WwZefluqTVJEMj1yLGobIglR9r3h7eJx5wnhmdjJ0vHT8eUiBX4YhhZ57oWxNaL50coSzj7eSS46GiSiMOZAtkYCStpSJlBmQpIjVf0d2f23iZ81mmG08eSyFXI0DkPyNg4h3g/18/XeCgDqLD5BpjjmLp4uijdCNqYmphtOJf44bkVuPiYfEenNzV4IHltCflaAummSPBYVwfwh9in/Hhh+Pb5PwkgiRiJBikJONiYtpjrWRlJGAjb+GcIPnhkSMuY8YjymMZIj4hbOKxpMDmu6ZAZQii/6H+om8jRmUrZq+njqenJifjgiEmIKjiWKPE5Kvk+6XKKCmpamjt5hbi9WKEo+3kY2SB5BuioOGcIlnj+qVMZ3WpEKqo6pnpVGeA5w8n2yhzZ8knJGZ8pnhmKuTWot3hEqER4i1iveIiIiTir2MfpD3leWa+J23nfaZ7ZSUk6CXCZz6nnSgk6ApoAeguZ9snnObWZcNl5KdKKV+qTWpBKSqmliQYI2bk2aYx5YDjs+AUXrggReMpJJclaWUr5FWjf2IOoQsfSZ2bXc0gmaPGZkXnuie/Zw0mjuYxJc8mPiX3JWglESYap1joQKi/56OmA+OcYJpfT+BFolQj/OS2JVSlGGOHofQgY+EWoovjBWHi3sOb8lrgHB/eZOBGYsVlree+qS6qLyoq6MpmiuPv4LNc/VqIm8Cb8BqF2m+cbt+DYgBjT6Oqo6ljqONoI47kaeRSpEqkvaTcJY2lcWRKZJJkxeRio3XjpCUDpcNlGCQK5ShmZGaW5msmnGc65pylViQApBHkxiW8pdqmcKZ0pfSkyyQV48FkECPWI8nkM6Pk44ijyyRTJGnjduJfIovj9aWPZ3jnsacKpmPlfaQDotbhl2Fu4XqiZWRBJjznL6h6aRHpWyj56DlnSiZr5Ldi6WIwos0kK2Qco7IjZKQBpV4lxKXzpeDm9ifvqEwnxmaspcnmP2VOY87hxmESIfoiwKPyo6LjiqSpphxnc6dRZqplfOQHYqNhZ2JaI9GkhyRV49MkC6Vk5rNna2dSpm/kTKQzpdxnwak86WSpcKj3qA1nNaUDYqTfpZ8+oNejDKRTJKokJ2L/4P2gI6IH5PimvudxZz9ma+Xz5SskMKLyoY5go98LnZUcXl3HoY0jz2RJI97i0OKA4y/jjSVEpzsnnydY5iykoeS6ZihnyajSKMyoJKb35phoE+oRq0/raen852YlMuPOJBzlNqX7Zdqlk6WuJcwl3mUapE/kseVFplDmeiVoJCjjv+RPpjdnMac2JivlF+SU5JZkNKJ94IHhjCP/pQrlSGR9olEhFqFbo2tlZmYQpaSki2R55EMkxqUypX9mDWcgZzMmNmSe43aipGKZIo8iliKIov/jsuSE5TeknWRYJIekymSR5IklWCYcZndmjGff6JNosCewpp+mDOXmZS8k5qWupwWoO2goaFfnyibS5rimqeYo5MVjOCEUYNBhzmLlY2BkKKVM5nWmNSUko6/izOOJI49ipuClXh0cY90PoG7j9iZW5yCmZKZk539nSiZXo3kf8R+ZIYGjX2Qa5Dfj1qTXpqun06hlJ+QmlaSloqRidKNQZcWnbWcPJpTmjqZ9JIzia+Cw4G9gfKGyZeyqjy2WbimsR+kVJUYjXyO55H8krKRKo8WjgSPUI8EjoGPgpSRltGUoJDBjFSL2Izuj+uQIY3hh+2LHpapnCudgZqcmTWbAp9fpNSoBKrUphWhL53VnCidipwHm36ZSpkbm4mcvZs6mk+Z8Jg/mZKYwpaNlBqTgpSDl42aRp+fof+d1pU/kM2SBpsHo3Ko4Kotq8Sq+6vArOepWaMMm9mU7o/sjdKNpY3XjeWPK5V1mpecxZrOlZeQaI0ljHqN/pAIlXWYjpvynGibn5jJmMWb05+/o/GluqRgoN+ZoZYBm5qiZqYwpouk6aOGpLambqiyp1ajmJuMkgqKsIJ2ehhzKnRkgVGPOJa1lJeMzYMxiMiXm6OXp0mkvpowjkOBTHhIemB+CoHPhheQqpjWnIqcgpugnAmerJ8goWKiFqNhocycu5c8lfqTVpJvj4ONpI2YjMCKC4qZiD2IK49emcSf8aDXnd6YkpX0lO2UjJS1k32Q44n5gruCr4lQkPaWAp54or+iSp3BkfeCDXzdgguPa5v+odaicqGuoO6do5hHkjGPoJCUkReQZ42Ii7+N9JFXk6qRXpAokKKO2YxRkeiZ057cnL+U14iLfkx9rYKuh4uMOZB8kRqQF46+jfuNjI5IjYSLP40SkemSvJASjLaNXJZ5nlyhN59LmxyYtZb7l66Z45iTlZKQGI27jyKWHptGnWSd351bngieGZ0inOWdqaIWqDOq0abInVSRUYkqj1WaB6EtogieQZeKkuaUuJuhoUalZqjLq1StMK0ZrF2pp6WnoYicWphJmDaaepwtnImX/ZCsi9eJp4/nmpKkaqnlqXenLKOhnvSbP5rslw6VKJKQjTSJIIrhjxmUNZP6jtKLO4ueiRKC9nZGdxaGJ5KSmeidFqBzoPOcaZYGkjORrpFmkiWSu5AvjwyP+o1sjYmPR5KMkzSVjZf8mEyW8JAMjY2IzoEHfN98zoM0jjuZbaCuob+dMJWNiZKFYJAMmgCdGJr4kmWNGZDWlAiVFZVZmuih46aLp2qlwaLxoiGleaXkolOduZdpl4yb4p8noq6iuaGhn4CZ145cgv17GIIAjrOWt5oCnZGepJ9unzCdUJr3mQ2eHqRUqB2qkakHp9SjA6BenE2cMZ/9oJOfd5s3lz2Xx5nLmn+ZbpaHkTWMcYnciayOh5aOm2mboJfGksePvosHh7GKUZhso02pPKqzpr+fbZaNjwyQCJUGmPSXxJWXkpiNWIhoiBeOD5QYljKTSI/Rjs6Pz5DFlCebm56vnAuXjo55iK+L8ZPemume86E5pPij+J7zlcySmZm3nSuc5peekzuR4Y1fi72OMJaxm3ae+6AhoxKii57PmzKbbppQl9eUvJg8nmqg/53JmiScNKBco4um+KinqJWkNp31k1OPZJC5jzOLj4XOhpWM8o/dj+SPoY9njSuN8pGelnmWW5F0isKHOI24l9afvKLBopmjI6YIpxej7Zg1jGyI2YxrkkyVo5Zdl1mY45lpnJieG55dmwmam5svnMKZnJXakeKNfYr7jPyV9p22oLyeEJrNlY6SXpGek3qVgpS3kq6SYZRcleSUgZb/nA6lVqrpq8Opo6NXm1KV1pKQkRGTwpZOmK6UuYwNhnCJyZARlGeUTZOwkueSopPIlnOZkphvkzyLqIkfkOmUvJfLlvKUN5VylVCWo5kinVSfPKDmnxSg2qGyo0Gl8qYGqFKnzqRnoRGhT6RLpI2fOZt1m9ucKJoBkieHqX+Sfz+E8onEjemQsJQvms+fwaMwpB2hzpiNi9WBGISLiCuMgZA7lEmXG5rCncChD6QEo3eempfqj2KKfIggh/mEQoOxhBSICotbjqaSKJgHnl6hmaBRnOCWdZSLl9adcKTmqL+p1qeMpfyjoqFMnkScsZ3SoOOiFaF0m06X/peimxGgVKT1ph6mI6HVmv+ZBZydnCecZJswmqeZ85opncmdsJvAlu6TuJZWm1KeYJ6mneGcDpofl+WXE5onnfSh7KbxqKqn6KTpojChBJ4cnJ+frqVxqR2p96RMoBKdGJl0k6uVe6Dsp0KonaMwosen46wnrgmwCLSethS0Qqyrop+e4p8MoJGe+Z0ioO+im6dUrcivrq4trJOsZK5VrE+lhZoNkBWNJJaxopapI6qmpkShWZvtlTaQC4pXi9KSJplZmiyZk5xhooCjBp0xjn18P3mUhiyZTqXGqLSlX6LXpoKvabNLsDqn5JupkzSQHZBhks6TpJJQkmiWFJppmeSVmZTXmN2b65u7nSaidaUXprGnM62MsW2yaq+7qjmoOKdfpYSiL58Km9iXfJjfnK6jR6ogrmyvG6+qrUyrSqmap4KnEKk5qo2pSaflpxeu6LOXtuW1NLDapSyappOZk6KZTqDuoTGfjJuSmdaYZpl/nOyh7aeVqxisF6l3pMeh6qFtokmi8KJMo8SivqL3o/ykfKPUn1mfSaFMos2eKZabjeiLpY6ilB6cgKCRn4eZjJIzktCWCJqlmVSWfZPVkoaVUJqgnw6jrKP4olmghpvClIeRrZbmn0aoe6u2qC+j2pvklGWQHo2uidGIHYsgkY+ZA6Lsp26q2KdOoEiYwpZvmxeha6M1o8uhT6G7opKjgKG+nKSYr5hamfmXypUclE+SW5ILlx2es6JloLyXvY9fjcyNII9Kj7SMko7RmQKlYarDqp2mvZ/zmcOZ3JxhnpKcL5kgmXucR56gmw2XhpT1lDSWbpQDkHSMkIyvjlKQoJIslwWdw6Fco3yiIKHsoW+khaWGo0qgvJ2inCybYJkymgSfu6MxpgmlVaAdnMqbeZqqlTqQTIxHjR6Unp0cpUuoiKdupdOiSp9em7qZGZv4nEaevaAtpKSmXqf8pdOj36KooRSc9JLCizqLh5PYnPuiKqUsoxaewZgNlWSSzo5oiXOIUJGUnXilXKjXp1ilrKKTntWX3oy+hx6SsJucnwWdtpOHiPyDU4g+kf+Y2JxwnOWaO50zoTWjPqJSnyyeL6BJo4ak7aLqntib8Z97qBqtx6uRpqqgtp5qoMygCp6nmvCZBZuNm6GbUZw3nd6cwZm3lymZqppTm5Sb2p0iohmlkqTAnlOX8ZX+mcadAZ+Gnd2YYZBShap+t4Umk8WaLpqXlNqUH5+Dp0yoV6I/m+ab9J9mn6uXdI1+jBGUl5mumyGd6Zy6mRKUM5C0kyKZyJoDmxKci6Ddpuqpa6iQo62eCp2ynXycXZe6jl+Fe4I1ieaVRZ48oCWdHpjtlHCWDZuynnCgqJ8RoK+jyaesqCqmw6QepqamJab7poOoH6g2owicrpZMk76P6owgkXSZ/aDSpBOkA6E+n1CgFKPZpqisNrENsqetOKZMn5OanZhlmqGaHZgLlPCQo5Dkkn+WLJvDnnKeX5jFjSuGx4cojHCPKpQ9m22egpzDluGQNZAckyaWepjYl96VQZQClvOYPZuUnWOgI6OtpPaixJ1+lvaOQoqzimKPOZOwkyOQR4kahEuFM48VmnOggKKZoHKcYpbQjhaNVY84kqeWo5zgof2lKKiTqCenG6J5mR2U2ZkxooelXKPanZuXeJMkkLiNapDHlrKbUZzulu+KSoEZjGub36QnqBqnIaTkoKegbqIHolKeRpZliKt7KH7giquU9phImNGTA5CukVKVzpULk1yPoY05kXeW6Zi3l7GTiY/IjP2LXotqiuiKO4tsiUaEfHr5bEdnZXFcfXKHYZK0nGai6aEPnQqXAJORjsSHd4Lbf9+CoIaIiI+LDJKJmcKe951MmWCWAZatlWaWLJlZnB2fcqIapqmoTqjkpqSmaqftp6OliJ9Pl3eTAZTDku+OaIzAjzWV8pXzkUeNF4wyi+6GIIT0isOXZqFGpDeglJY2jOGHdotSltKdnZ7wmw2aj5xMoL2fjJmmkOyJ1IqFkeqX+ZvmoPipRLGNsnOtaaOCmm+bKaEfpbalDaatpxOomaOkm0mYVprfnFma6o8KhS+GGI8+l/GbH55EnzKdJZfdkFqPQJCljieI5n4kdxJ1w30Wh9SHIIZNiLaPAJf9l1eSIoeWezV/IY/3m7mjjaYMpFOcQJG4i4OPIZS3ktuMloapg72AH4C+h1CV4p9VpOKii5zolOWORYq7g1N+Q33ogK6IbJI0mt+dZ51XmUOUcZBWjn2MP4fOg7qElYKSgG6FeYsyjR2LZo1kldeZPZhTkkaMQYy/lWuf5aJ8oDKaX5HZhuJ9BHvXf+yCUoKcfZd8h4QrjwCXuZqQmyWbrJkWmLaY9Zu/nkKf2JsclLyInYBHgnmHY4k5h4CEFINUhA2LHZRlmKiWI5G2i8KMfpMvmf2abJqDmZyZnp0Uo+2mgKceo0Gak44VhIuCAIeIiVuKsIxVkVCUsJSlljKcE6LWpTOm/6FamviP+4alhlCL+I4JkIaQGJE3ka6O9YlwiUiPfJWkl+6V24+hhs9+4IVLldWevKBYm82R4I4tlE+Yb5hDlk6Xy5vIn3ChyKAJnYCV9pDYlUOfqqaNqSenLaHQmy2agJnnl6CVrZHyi0+G63+zfR+Gm5ISmmCaSpX5kmOWwpcwlNONfYhAiKqNvJOlmE+bP53JojCp46rVpvSgd55BnvmeLaNwqMqpS6Tkl0aKrIjFj+2Svo0AgNJrMFi1ZQeFNZqkpCyn2KQCoF2b+ZZ1jteAaHafd19+Joa1j0aZLJ5/m7yRKIgHjKiXH6CVoU2coJSRkrGY3Z/spg6rDapuo0GaV5QRlcKWcpXTlPaYd5zznJKaFJUgjsiKrI9impajxacMp36jSaAin22dqpm7lZaT3ZMylpiWkpLTjh2SWZoCoS6jEqHFm4KVypCXjKeL3ZBCmKeey6EeoFGZOpEfjFWICoiFioGNIZHplLGYyJkhlpKQ0o6VkKmQ/4x4h7mGzYlmjWGSP5XukyePvo3/ka+UdJN0kiGV+ZrQolWo/Kkqp/+fx5YSkUyPVZA2lGSZjJw5m0iZI5rxnGSehJ1Smg6XxpPMjwyMzpCmnHCl9qg+qWSnlKWepNiiNp8DnBqbi5zJnuegF6K6oJOdDpuXnAygeaIOoQqduZ6bpL+mk6J0mNCOwowjjTaNS4tJjOWQ/5SkmCOcgp5WoPah7qLbok2ge5vdl4WYQZvgm+SZv5aalzyc4qGHpuqo0qrHrFiskqj9oJGW048NlP2c/qGOoIOY1IwahrqFAodXigWPwpCDj52QKZb+m7GfTqEjnkWWjY2piu6ODpS0mJafs6XepvygT5UXi0ONsZRom0OhMqTkovqd6JivmZCdwKBnoUyfo5o0lB2N+4fjjCic86buqGyjt5thmt6dGp0dlG+IVofhjIqOnou7h66HLYzVjyuPtI2wkBOVmpenlrySyI6vjT6RQ5fnmciXgJNGj7CKFoxglcGdq6PJpwGpy6QtmrOIKnvNfxGIMY6FlBucB6IdpjiqKK0xrLWmsJ1SlDePDI78jJGLSYxRkUOZl6HgpzOrYKqopvqjlaMeon2eCJsbnBigyqDtngueLJ4lnDCUsIm2iHmNWo8njQuO+ZhAo2KpTK8wtDC2hLPaqwKjV50XmTKVwZEakYiTvpgioCymXKjpp9qlqaFPnwOhAaLQniqYeJIZlcqeu6oBs4S0kK+JpmeepZkXk6yMAYzjjRCQZZW8nV6ilaB2mr2Q4oPWepZ8nIMoiI+IRIr2kVWdlqfxrGSsSqbInl6bHZy0nYugMKSbpqyn76iHqiCqO6VInHmTKo5piiiG9IQ3ideNVZDojw2O9ImMhR+G34Y/hYSFtIpPkGWSHpKpk7mWNpg6l5iUfZG3j+aQX5RolzmZbZ3Aox6p+quyrDmrCKh9o02czZTmkcGVypwYoqeijp4wm7mfwKabqEulX6DAnT2dlJpDlRqSyZFvloie7KMFpC+f8Jj4mMWiTayjrtmmHZSMf5t9x4MBiZ2Ln40Tka6Un5fUnDelSax7rgarYKR7nyiedZ4zno6aZpIejNCOTJPYlkSazpuknA6fgqMCqbiqFKZHnt6X3pUulLiPU4qyh4KGAYeGj6OdUagrrCyqAKSqmyqXYJeLmMWWWJH6iXWEdIM6hOCGxItJk1WZrZqjm+af8aMgpLqd6JSskzyX1pZHlEyU9Zj6n3+muKrxqiWnZKHLnfmdbZ4bnQmbu5o5nfOhPabvqDap0KhfquWrqKp3phGheZ1WnDScxJ0tnzCep5w3nZuet54FnOuZeJqSmlCZB5ZgkOuL9oyWkK6S1JVmmb2ayZqXmyadop8cnyeanpOljIqDk37lgn6H9IahgnqCv4PehqKKso5UlZace6E/ohGewpQSiMN9V3+PhriMXpJ4l8yY35J8iGWEP4jijaeUB5z9oremUKaYoOSUR4WSeiR/yInBlVCfKaNKoBiX/Yzxi62SxZjYnCehf6WapwmmgKH7nIOczp5toeejVKTyofSdapmhlhKZoZxKn9GgC6E/n6ubapiVlzKXjZWSkxOV2Jneno+iYaMuoq6fb5qAkhiLOIZ4hGSFBorajmKQDY/HjeCNG45Rj/uPqo7ujP+JH4gai2qStpjimiObvJqklz2Vg5hQng+iFaI0ocKhAqBWmmGXE5yjokinUac/oZKV1YcyfzN/XohglB6dS6H7ohakF6UypSOmiad9qAuqTanOpl2lxKWBpielDKDIl0mO0IblhTmKLo9jlBial58fokGhtqCAogehLpz4l4uX+prxniCiKqSCpbilBKT8nueYO5RBk52WyJu+oMyj5KVzpzCmxKPto3Cms6cMpYeesJiWlsyWEJrTn6+ieqCTl/6KyIiNk1qdoKCzno2bxZsxncOb+5YNkJ6HHIFPiKWVdpyMmn2RxogqjC6WTZ16ov6ma6oBrP+s9awJqkKlZaR+p1uoZqXZoTSghZ9koEeixKOOptiqGq5OrQqmPJgHinaIao+imZ6iFKdxpvqhGZ3mmA2WFJeRmoKdEp8qobKjMKWApO2hXKDRo4CpB6tlptKcX5QfkyCYwZyKnVWbWpi1mG6amJq8meiZ3Ju9nXCeMJ8Snwad4JmRl8qTvI2mjW6Wu53yn4ye3prXmDeZRJrtnGOf1J9anfqX/pLzk1SZep3tnwShV5/Cm4Sb/KARpa2llaQSozigQpyqmQaX0pFNjluQipZBnJuf1KCYobijyqMvnLGMBHxgd7p+HomlkbyX+ZxpoAKfpJgGkhuSo5X0luGTCI8OkMKWDZynnMSXX491jPiS65cXlzGSwpB3luKbfp1Rm0yZkZxSox+n1qZJoyOc8JICj5eSb5chm/mbdZwaodWocq/2sS6vrKaSmWGLMIUZjt6Zs59Bn/CbvJgtlzGWxJXKmCmgk6X5ppOn+ajBqUuo9aSUof6dPpv/meiYb5nEmyGcx5jjla6ZJaE9poil051Lj0iEuIxknB6ncqqkppydD5H6g6l97X9Dg8iCyYKfg9+Cd4Sdj7CbDKJ/o9yj2abZqv+qJqYLniyXxJYfmMeWUZOYjmiMXI+8lfObTJ+5nuWa55f3l1SZQJqOm2ebL5n2lNOMfYKXenF2V3pLhj2QF5W5lKCOs4ZMhjiLGY9CjvmKQY6mlbqYAJdula+W+pcElRSPG40Vke+XS52rnnmcfZZwi22AqISwjg+UmpNnkKeOm5DIlHOZQ59AoqifSpaNiqmJHJPdmpqdIpyklwCUc5MflHOVrpZqmH6bip1TnRSbMpe6kamMYIu0jeiSl5tcpD2oR6e0oxSfuZxDnjWhW6QqpgKkjZ8HnaeeGKCYmxCQ1Y3vmvikS6knqD6hc5cHjvOKLZJQnsulgKeEpXyj0KIcosihoaQ1qHSoCqVcoH+dxZsflwWS/JL3lX+XlZhTmS+aQprRl2KTC5GtkFmPP48plcOd+KIFpRql8qJMn1GaH5NyilKENIGRgneKL5T+mc+abZV6irqAZHvTfHSD54kHjreOh4w1iJ2CbH1ueuV9P4K4gtOAvILahVmH+IiVin+Lk4yVi8eHroO6glCG3oxKk7WayqOBrDCxM7B+qguim5qTlgSU8pJVk1GTGJETkOGQ7ZG4ktuRkpQFnS2kIqXKnq2RrIJkfbKBDojzj9OXNJ4ppTurKa0wqdCe9I/chruKXJBHkVeMtISofvt4VHgAfUCDPYqEk7GeN6bcp6+lH6IWnlKaoZeLlsOW+pgtnquiqqQ+owqe9piclq+V95i2oBqnOqolqginqKLEnjKc7JnslxqYLJklmMyWrJfWmTiaIpkfl5KVu5jAoHymxaUjoeubRJXVjuuGEYCgf7iDtYVRg76Br4VKjkGV75g1m92d+6HMpryo4aWSnoqVwJDskKGPiI8fmA2iqKbepG+eoZgll3KZDp2Wn/+g+Z7Flx6M5H6udWB2RnnYesOB7YlEj0uQAI/ijvmPkZATjZiHF4iTkKeY+pwJnQiZM5ILjUWMwI9wlYaYHpggldmRoJIOl+KcX58joZOmJawnr7uvaa42rN6n9p8DlYWN8497lZaYj5nvmd6aEpwgnaSc/JjNlKaVqZqPn6yhS6JcpBylXqLPnG+XjJU8lcGTFo9Gi7CLC46PkI2RBZB+jauMNZI9mQ6dw5xCmFyQeYY9ecVvKHW+gCOIJo24jzOQBpIalhiZiZiQldORao3khR18YXkWgDqKv5LmlaeTPIybfnd0WnrdgTSKyZEvmAacIJ7Nn7CeJ5lXkuiOyo6pkQiWnZf8lAuRQpCqlAiahp2JntGc7JeKkoOQdZCgkmWXeZuqnYydRJxLnAeg16XfqQCrA6mCpN6empqNnSiifKExmx2TGZS+nU6iaaAanP2ZapmJmceaCZ1bn6+fp505mWWTvJDzlIObjKBooUieF5krlTSWS5sOoOOh7qDCnsOejKFxo8KgN5nXkUiSWJrqoS+lGKQpoNiaIZUJkoCTtpeYm3We4qEgpM6ibZ7fm3KfSKXbqZ+qY6Z8nRmS5IoPj6uTg5YlmFWb/6J4qletrKvupz2kH6FjnrWdrqDJpCenBqfqo/qdcpfdku6RTZNjlK2URpYcmtmcBJoIk6OSG5z2o8ullaD5lmuO04mMh9mH9ooJj76T9Juxpzyx07Pmra2hh5eIl6udD6SmpjOivpX5gcJ5g4XNja2RCJPMllGdi6JVpKahzZtPlhCX0ZxZoR6iJ56jmACWxphQnyemIqo4qzasBK43r5utTKdNnYySkYzQllyoIbOjthm0LK6+qaupVaqHqTWp/KhQp0CkeqNhpWOmnqRUpFqpOrDztBW16rCAqMWcFZJhjymTD5VLk5mSD5cTnjehlp5imCyV4pe0nHafkKNlqS2t16xzqaqk7Z18l8iUDZMmkZqRWpcOoFWmSaeboRuZXZa3mnqed5+InrWdwp1anRWaDpXmkDaRS5dKn0CnV6wrruutLKzDqWGnpqXeoy2iuqOFpzCoPqQ/ncqUdo4tjD+KEYmMhRaBUoZQkPyV3Zm6nHCcZpi9kbSOtJILlh6VO5THlVaXjphGl4KVPZn9nwSkY6O8nWiWe5RLlseYj5xWnwifopouleyUS5jZmjCatJkXmgGYUJJbiwmGx4F4fsR9yoKSjWGY3KH5qI6sJq2sqzapYqc4qLCpJakWpyWm3KURp4iovKiQpUGfc5cvj0SI+YPOhM+KRZDMkgKXT57colaiQp6omTuVU5Gjj8qPo4+lkJqVGpodm6ibeZ0Qn9Og0aHmoQWgFZ5joNOle6kVqbynTqs3sR20+7JwrTSk2ZncklyV+51XoxSiL5u0lY+ZbKH0pcmlgKKNnyKdq5ifktOL2YashiSK5o/NlgqemqKxoW6bv5Nsk2qZzp3JnUeaypSZjUKIXYotkNmUY5aalGmOmYOVfGF/BIaZiYGMxJFzmHebupurnJKd6JyYmUKWr5OOkUSRTZJmkvWQhI/5jKqKyYnUhwmIaZDTmTiemJ02m4ubFp9eotOjQaIVnZWWUZMvlGyX+5djkn2I5YE3gyaLhZUpnP+ds5wGmzCZc5aQkQ+M8owSlQ6diaItpaCknqD8mUeUQ5Q4mCWbsppSmcSZTJyPnaWdX5+kojKjY5+olUeHFny6e7t+Z4W1jnOVLJnAm3ecfZvxmVSYIpiCm4eedp1+mDaRtI2nkDyWPJ65p46sF6tbpWKhtqCen2Wd7JyFoA2kYaVKpY2koaR7pFim4am7qi2pCqbmorefn5t1mzyf46FhocqeZJt4liuTv5SjmNWcW6FvpWSlVqBEnaCh3aXupY+jtqJypaSon6kup72iKaAXntKZAZfElz2XtpFPiPSEAY3Ol92h+KhcqwapsqNTngSeiaEupGijCp/1mcuXR5aLkrSPZZLvlz+be5vmmoid7aJGp0CoQ6YdoyyfeprKmJCZkZg5mnaihqmEqtGlWJ5rlleSyJgXouWl5KLemwCWt5C4icmE5oVviQmPKJgEo7irpa76qtuhwJdTk+SPk4s+jG6QeJKkjW+DZ38XiZqT4phAm/WcK5/TorikdKPon1ic+JxLodajPaKQm/eRI42ijc6KaIn6jPiOY49YkOSUX51zpOim7aO+mxORcomyh1WJsI1QleqdRaNEpIKhI52amZaW9JKgjtiLFo3hkfST65KHjZqFo339d4x2hnbAeDyAGYjgjNiNTIz6iM6F9oLmgqCHM44mk4SUV5GajqCRl5iGnligTZ7cmm2YN5fqmT+huahRrGSrSqntp3+niKcBp7Wm3KZgpbKh+533nV6jxqmPq16omaNKoCOeY5r9lPaSjZVol6yVo5bZm8WddZr8k/yOA5Gjl9OcMZ6fm7WX2JZymp6e0p+Zn9OdkJvpmuqbupydm8KXtJPPkjyT05EEkGCPv5Adk7CUSpTbltmbUZudlN2MAYzekX6ZG56anqGb4ZbXkY+MDYsskHaaL6N8qTeuWbAur9mqsqO6ncucl56rn5WgCKHbneeWt45+h+KEaYc1jCOUp5sFnriapJPHjQ+SNZ3apemppan6pESepJkAmnWcWp6vnhqcE5a1jR2Iv4XdhiOLlo8Cke2O04gjg56GFo+Pk86TLZKyk12ZD53Um/OWoZHJjoSRBJrHoW2lTqY+pemk3qaoqMCmFaCJlfKJfIT6iFCOLpEKkm6T8ZTFlWGVEZaomEuZwJZ4lHOWCJqzml+WIJBqjpmQO5UIm0ueXJ5Em+qTI4onhpmKT5GplziemqO7pSijA52MloOUQJrnomOndqUyoLae9KLRpr2mTqWupZGlvaGhm1SXdZfvmeadz6NGqIWn2qAflp6QE5TAmvajDKzVrz2uSKrwqJipGaf6nzSYYJSZlcGZMZ/3pKOn+aZ2pkSoHaoWqDmfkpHeh/2Ib49lltWcbaLApRmouapdrBirZqfDogigwJ/0naia2ZcUloqUNpRAlz6bc5spmTeXm5PAjjePzpMmm4ugyKLxolOgZ5samNCXPZnompqcPp0/oD2lbKfJppamkqclqMimQ6Rpo4OkDKW6pjOsV7C6rQqmnKBjoeGiU6KYo3yn/6pDrKysAq/CsKOuGalbotqcgplMmXqeQaMWpfCkIaQZokue35hQlgia6aBspb2jdZ75mJ6VC5ZtmeScUZ9ioJqg/Z/cnfeX5Y8nkAmb2aUOq5+qsKXpnmyYhpTtlZqYI5kll/+WoJgcmiicnJ8soo6joKWxp5mnKqQgnXmWZJiaoAen0qjbpaee2JXKkPqRcZb9m52fc5/im/6W4ZKlknGXnJ31n3SeiptTmY2XYJaJl/Kb+J3vmn2VZpLllSiafppomZaa2J57ooWhMZ0MmDmTSY0KhZ18+HnSfK5+cIE9hx2LhowYkOCV2Jo9nheiL6MHoJKZF5L0jJOKKY5lliyaBpfujtaIIItvkFmTs5lsowSqLKsnqP6jPqJHo1ukmaMMonei2aW4qeqppqTum2KT8402jWiPW5L3kqePo4fGgu2ORZwroUmgGKLxqTKvEa3qo3uXRJRUmTOcnp/UpBKpI6uBqbajR5zvlvWV6puDo+upu646sW6x1a6Kqm+nk6QmoW6fp58/oZyiiaGJnh2cZJo9mcKWI5Pqk9KaP6DhoMeeNJ3lm5qY5pNXjx+LmYQEgYmG646qlPaWIpYykg2RO5VKmVmYEpMfj3CTkpv5oMGhqp3klc6QtZJEl0GdXaNDp66nyqRFoNabBpkRl8mUTZIqk06Xv5w7ofqhBp6bmFKXfZyGoVSjH6JPn96eFqGioaGg9qAFomKiE6IzonmjyqMhoeWf7KJZptenMqftpBGicp+vnPKYH5Y1luyYn6DXqHqrCKgVoi2haKRIpMSe/pTJi6aLKpPPnEWlgKvYrUGrHaUZnoOYAZdKmZygY6r/sh23qrX/rmulk5u9lyycYqIEps6ncao8rDqpJqOgn/+fwaBFoI6ltrDPt2G2aquynGOYoJyWotenPK5dtam5+rcMsC+l6JsHl/aWU59Vrl66kr7sukywp6HjlqeUtpc8oHWsqLUWuDKzkaiMn3Gc5JiSlMyXB6RArZSvj6qdn8OXpZiUmYSZDJ49qZ+yIbW9rxmkbpgDldOYF54gowmnFamrqRmnGqGMmSaUIpS6nC+oGrD0sgiw9qZ4m6KWDZrvnsyiq6Q6pTWjh53xlJOKfn7GeBGEVZTpnjyiWJ8ZmSeTOZA2jYKIv4jFkbiccaXHq5CvIa9EqqyhWpmCmE6dkKEhox2hzpxglrOPaZE2nGWlp6otrsSvB64TqBafA5ojnYqh1qRcp2qowafwphmo56mcqQOnRaQ+o+GkV6capSad1JXJlYaZH5+qpAOoZqfAokqcOZZ3kEaL24qmkR2X35lombebhqU4rkqx2rD/roir/aTsm62Xqp15pyWvX7OYtHOzSbD6qqSjr5rLlJCYb58hoq+hyaDMniSbl5fwlKqVQZnnmpWZs5T+jB2IwYhRjJ6Qn5Xamp2e6KAOou6fyZm/klaTo5s2oZyh/J7knYGfKKAAoSGih6FooIWfnp4FnOWXwZLgizCEtoW4kcedkKWYp7+k0p6XmSaamZ6AoZyfVZl8kpCUGJ0cov6gz5sBl8SWKZl9mYuWCJLsj5+SppVkl8+YLJqomeyYQJogm9aXTpCWhqWCgopZleScOqFFo06jaqBZnAibCJwsndmdVZ0NnFebQ5zenYeduJisjaN+H3bRgFeOr5d2mwWa9JawlhiXu5e4l2WUeJDNkkuZlZ9Oopmfq5gRkUWO3ZBWlSCbEqCZor2iy6C8nQGbS5m6mWed+qG8pFGkMKAkmiaWGpOcj12P1ZMsmuafW6LyoYOeIpdVjYOJkY9Fml2hDKPaoL+blJVek9aYGaF7pmmmHqBhmOeY0Z+ronyg45nukRaPlJOPmYacXJ9OpLCpnqyBq7ymH6D+mpqcN6Papiil+p71lgOT0JJHkAyKVIa4ix6TZZiWmRyWtJGYlcieL6aoqUioIqKpl2uNSo4vmKagsqarqfmopqQUneyU+JH7k0aXS5wApAaqhqxvq/qnoaSzoaOesZy9nA6fpKCjoYeiFKMjoXCbd5MhjaWNz5I/lQSTwYzWhAaHLJV+oCWkgKGlmIuOV4wGjZOOEZWKnG+i1Kbqp3Ck+J7bmm+ab5xam1+XHJTdk2OUl5IvkBSST5i6nZSfTZ7+mgSa+Jsgne2cQpy0nI+eMp+2n1qfV503m3eadpxGn0Kfzp0VnEiZu5eTmgGfW6EDoIKcZ5l4lj6U55MxlB2Tyo5yijWLcZEWm9KiI6WdoMCX+ZJTl4yeO6JooCmZvZAOjRqMmYygklKdm6bFqhaqOKeypNqjPaIWnqyYOpQNkxCUgZhtnxalaKggqO+k76Ozpc+n0KkRq0OrNKmTo2+fo6AJol+h85/Gn9WimqeMqB2kfJtKlASX+J7ZpAWn0qQun4CZlJVCkweQqI3KkF+X153EoP+dvZTchTeA7Y0Fm/yisqYxp4ikkqHPnzWg9qECofqdW54aohGjeaA7nqKgtqTHowqeOZZKk9Sbw6ZYri6xoq9aqyumHKJaozGm5KaDpTSkl6PcolWikKN7pYykCaBJnbugwaa4qX+oTaUhpBGkl6L+n+efb6HQonmkraV5o5ieYJmylAmTj5YInN+gf6IBoBaYvoscg6aJiJV6m+CbvpmemRKdLaBroZOifaWiqUat3q6yrSqoip8fmjibG54Qno6bwZismLuc/aFQpzuqqKj2pQWlrKNgoa2eDZ5vnmCc9JjOlXSVVZuPo1mo16gupXqh1aAso3imNaj/qD2t5rJwtW+zPK4/qV6nvqYCpYKhxJ2kmqOWD5EgijCI7ofyhyaOIJokpOioX6gMpEefo5wPnLCaSZc0kxuRMJPylyeexKE+ozikg6N/oFyc4poRm+yYNJSakKyQvpKjlyKdOaDYn0idGptPmd+YdprbnqqjDqMNm1iQPI1+j9ySgJbpmCWc2KFfpzKpAKYxn7qZnZp8nDKZlY8YgsN8Bo1gn6CqRa+ZrV+m4J5yoIWoiK7Zr0uucquxqDynEqb/pGWjt54TmFSXC53PoUahvJw2nG6ipafKpq6ffpghmSedsp73nVCclZzgoHKnvax5rkOslagVpyepZquDqd6hWJggl+ae9aUbqYeooKX0ohChp5/YncacOJ9YpGio56gNp1Ck3qAvnimcw5rdmB6WIJdMm9ieB6ENodSh2KYwrCasF6d5ovehRKL6nu+bpZ8epv2noKO1nf6cjKBPopmhO6M2qPSsxa71rNWojaOwnj+eIqJhowKgrpmtljyZdptZnICf0KE/oGue7qCDpa2nNqUknw2au5lHmz2aXpVhkrWUPJhamCCT8YtNhqGDdYRxiBmPZJZsnU6lvavrrOuoI6I4nCOcjKDlorigOpiriYx9IoLrjbmXRp3Cnsmd8JvGmj6bp523nomeQ5+soJSf95mmktmP+ZRYnEOiYqV2pJShy50Tmx+Zg5hdnd2m+q1jsWCx8a69qrWljKGdnzuhnqPJoVGbNJSBkVGVjJmcm+uep6IJpJSg15nwlfSYb5/dpc6ps6ojqPOjGqDum1WZFp0ypr6teLCzrn+r0KpFq62qwqjrpnKmX6Yep8unK6hsqVarm603ryavzK0ErOmp16bFouOg06KPpompnqkZp02juZ+WnfKerqA/oGicR5VdjgGOkJJCljKbBqXkrZmxkbAyq3yiJpcYi6KIBJHbmIua6pZIkxiW/p2/o+Oka6KToOSjTqiuqCekeJwUl02Xj5q+oJSoOa2SrEGnIKDFmnSXH5MZkfiXfZ/9oyCm6KbspvGkRZ91mOKWmpjQmmedP5/fo/WrcLDRrUioz6eOq1SuqK5xrJyp96Y1o82gI6G6o0mnEq0FsvyxbKu8nf+TdZ2KpxyutbEYscescKYtoVKfjqAEpVWufLiRvQK9uresryWpCacWqWeuoLK9siKu+aXznRCd5aIvrRO4173evCq1A6kSoKKfiqSbrPqy3bQrsX6pNqPJoQCkZ6c+qs+rSqqNpXeiBaTspsCnt6fLqHeoCKZDo1GiHqTopbSmYan9rYqylrVvtY+x56pRol2ZkZhjoOilE6bGoR6dxpy9ngKfWZ5gnseeNZ/wn0Sij6QYpNqg9ZkxknKTZ5uZoCagp5tNl/+VSpf3mZubBZvel7SS146FjFqLtI0dksaVz5dZlyiUgI++jBKQUppho2CmtKKpm4uX2poQovamVKfBo2OfoJ6KoCai4aW2qwWucau8pdCe+pjblAeTqZKikoGUW5Y0mmagyaZHq62rwqfdoL2axppPoL+loqhcqHCm0qa6qOepAKuDqhGnSaGjnS+fQJ+SmheUGZMcmdSfiaNco4efOZvzmCiXZ5XElVSZYJ8Ipqqr/606qxWkZps1lwiX5ZYcmcqeEKJZomuhoKIopl2pc6kbp9CkgKNpos6ghp7vm4CZmJlDnbKf259RnbCbq57yoUWhl50ym2SbXZx9m5ea/JkGmXqZrp0zpWKrMq7+rjeuvawiqv6lM6MspV2pmquuqYijX5uilmKZ3J9NpUSmp6NbofugoaDwns+Yo477h3uNbZYbmXOVMZF4k6GY1pmUlqaSxZGlkdCP5YwnjAeLtYiEiZ6SYJ4PpC2kXKKromOkqKMzn1iYwJFaj8KQ2JVAnaGhv6HYnz+fvqGCpeioqqlHpnKeD5QmjXKQlZkxoEujeqOGn7iYm5J9kjWdUqoRsU+v76WAmOCOPY6xk7OY8ZvrnWmdkpl3l1eYDJn3ly+XhJhBm0WfoqJOou6diZc0kwaURJT8kq2TJZgnnIWdYp9iozKp/K6LsSSvzKgBoRibw5zAolylsqGSmQyShY4ikCWW7p1ko5ul36TZormf6JgmjyyKOIzskTqZO5/BoRehlqBJpJCqfq6zrHmjq5iCm3ykRqbMnoiRtYxfleGcR54umb+PKIWafUV9foHNidmThZsCoNqgQJ9VnbebQZvvnbyglaATnWmXj5GojpGUtZ2Co2OjBZ6nluGRWpHrkfCTaJp5ojampqQtnwiaaJp0nPGaOZfElWqWVJPcjTCPvJVbmuab85urmu2XOJblmHybEZqklpiTyZFckDGOi42nkqac6KHrn/iZdpdfmoWb6pdVk1WTTpZql92X9paelTKXspx5otCn8axbrp6php8mk7uH9oKvhqCQxpyypOemSKSYnryXnI9riQWLTY9Qj42KsoiHj3qYOZ9iop6heZ8Dn72gG6MSpaKmYacrpbugCZ0KnU6fZqAAoJCfqaCgo12mOac2pt2h4JrEk1mPzJOamwef9p5wnD6X3ZHEkdiV5JoKn/ChXqR1pBafl5bSjimJX4WJg4yIrpLemwCitKJsnF6VdJfLnOCfrp+znKGbsZlYk7uOHJI5m0+h0KCbmsOS7ZFpm1mkYqjsqEKoaqiaqFOncaUDo8CgWJ6dmYmS1o4Bj7aNoJN5nz+oTapupxqigpsalSeXJaJGqwKuharhobOXZ5Fnjw+RR5dJnXefGZ5wnESeQqSSqpCsA6pUouyY7pmaoo+pxa2Mr4+vka3KqfymJqVeopGdw5ksmK+Wr5QykzmT7pJuk3+V7JggnuyiG6MPnmOWD42xiTyQ3JfWnEaeUJ2+mh6XV5MGkiqWHp7FpIenAqbxoMyYT405g+OA6IN5hj6G8YV2iemOs5EYlAqXM5nBljmQ8IgVg1CEQ5LcoF6nOKagoPmc6Zy5mjaUlYuchxGM0pFZlDeUT5TGlr+Zv5pemdiV95I+kqCTdJR6k2WQ+I3rjbuLuIYWg2GHcJIrnBGh7Z8Cm8eXK5pDn/yg0Z1Rlz6QTIodhouKi5Skl/WP0H3Ob4J/6pTOotun4qWyoCyc65kymJiWRJaqlvOWfJYBlcuVvpqfofOlGqU2nnSSqozLlXOg1qW0pQ2hDplzjbN/SnUGckF26n4yiE6SvJq1nnefoZ/Hn2efw54VnzigIqC1nAmZwJu7oH2i0KEpoG+goKBEnuWa7JkhnsajvKU2olGaCJG7ig+Ln5B4lp6adJ7yoVGiAp59lriTsJfsm+6hy6ghr0+zGrN0rUSkOpwhmPuTTo4yje2SY5munQigCKABoF2hgKE4nw+dZZ2knr2dWZkgk62QUJQ6mDaa8ZyGoJmiGKJLnheZpZVNlW6VH5XHlWqZ4aCFqD2rvKbgm3qP+orEkOyVn5VvjzaHUYOkhWGNU5e6oMWnt6tMq8SmRKPEpp+tUrEYsRqtXafto66jEaN8nxKZRJQflKKX0Z1xo2Wmb6UUoQucaJo7nKyeUaELomag3ZsRmK6aM6HOpc2mFaWloZyeLJ9QoMqfvp0xmiGZ4pxAoI6eAJpfmbmefqUJqTKojKOwnj+bUZgEmYyfTacfqo6nPKR/pD+mxaRwodeerJywmZiWv5SkksWOYYvdhzmFyIZAjbSVF5xQnumbspd6mcygRafCqIikOZzVlhCbp6OCqS+qmKULnGGQEIkvhwqF6YCCf7aC1YVdiNeNCpV5mVCahpocnK6e9KDfoIKfi5wJmKyTF5TAnECmg6r5pzCfa5Ijh5uFuozmky6YDptSnU2dvZjJkPuMq468jTGJ8oXYiKqRtJvmoeyilJ6AlbqKVosFlsueiqP4oymiL6D0nXWa45T9kfiUA5r4nlSg952gm6SbZZx1nO+akJgMlquSWI8Gi9aHcop1kKiU9JVzlAaVjpgomqOZtZn6m5Kf9qI8pkyoPKc7oxKc9JKGjMqJP4oDjk2R1JExlHuaw58SoVaeB5ufm+6eFJ9QmYWR947Sj4SMvIYFiH6SKJqbnDedpZ4Io52nGaiAoraW7ouDiFCMh5O4mXycvJuFmaKWqpQfk/uR/JIOlp+aGaDJpAuoZ6nGqXaqkapjqeOl2J/NltKR95pup/euPrDwrGyn1qFAnQ+aopk/nJSfLKF5oIOgTqSyqX+t2a6arZ6pbKTqoG6f5pwEmU+WB5eQmKyYkJxmo7mnIqcdokaddJ3qngCfLZ5UmveUpJPtlxicf5ugl8yRcoo0hQiKe5QMnTyiVqNDoUacsJSVkIWUX5uVoC6jvqPAoQSeBJytm9OcDZ/lntWcVJ0LpKet3LQyuNy3o7Swr3yrUKvSsC22Nrdgs72st6UhoiOjHqSSpLGlVaOJnS+buZ4ZpDWo9ahtpSCf7ZsSoWKoP6uwqK2idZ9soQak96QWpiqpZq1UsgC3TLmYuFO2X7WBtSOzCqvinFaN/4j2lFifN6Xtp22oV6eHozmdrphalvmSEZAEk6acdqZIq6ypDqIHl9iNVIujjmqWN6CfqHCtsq3BqeujbaCooEqhMqI1o76lWKkMq/yraaxNqFCfhJNtjWmOxZDHk+KXNJ0fo6GnsKitpXWffpqPmiifbaRxp6yoWqwvshq1frNGrsunC6MuoYydpJl3mP2Vp5cWoE2oWKkJox6Wi4TVfgaLR5Zzm2icV5yjnbae5pxumNyT15C/kT+WX5oRmyqYhZLBjWuL/4nFigKMq410kE6VE5r7nDig76SQqC+pGKc9oyKgHZ6HnBqd9p5lnzGfkaCSouGjv6K8nmiY4I9Qh4OJKpXWnq6jJKSdouSi8KPioW+eoZ8dpE6n4aZ7ogKbmJFGileKmo9OltuaOpuXmkmaZ5qNm+ec2Zx1mzmb15yOnvydmZzznTKiOqZhplGhjJhBko2Q1Y3KiIiEmYOBhqyN7pc1ogmot6h9pZehvp/RnW2bPpoamqyZdpgEmbKc8aC3pGCnn6gcqmSq7ac+pn6ncap9rQCvq61yqt2neqefpwWlkaCHnHSaqZurneKe8J/onrCazJTikReXTaDupbenn6i0qz2v67Atr5qsja3PsDiyxK7epWOZA5Iglaqb+qMGq7WthavzpIqcppXskkST3ZQ5msOhm6ecqlapFKUUopyjoqbTp5emwaOun5mbMZsTn3KjNqXbod+Yuo6Ri/qQpZnVoRSoYKzOrHioxqGlnXWdeJ7hnl+dv5oqmfKaiaGqp2KqG6kbpXegLprdk6STIJZ0lVqTe5TVliaXB5ejmrWhtKdUqsup1qaVo8Ojy6fvqr6rNqsuqjipvKYEolKdSZm+mIqcop5onNWYAJjpmh6g+KWaq0qwRbJEsGGrrKXeoCyfx6ECpkKnPqR+nfWTLIv6h0CIGopokM6YcZ3kntOfGZ+VnGiZOJbzkQqNQoyjkU6ajKLopzKqxqrfqKeiF5nHkjKVVJqMnnWhjKPppLak7qJcoeGhDqQ+pjiobaq4qzKrAKqhqB2oAav1rI2pZaETmUeVXJZpnFemyq6OsUKtcKNJmXyUNpS0lnibVKIuqOapI6deoGWW2JD2lumf16YHqnCptqaHpJukUKU9poyp6a32rnir5aQEnV+WVZeong+m0qqyrW2umatDpBOaBZTXlYGYk5nNmmydKp/UnUyaN5nRnICiIabIpQOiVJ5HnpKicacOqbSmUKFfnPCXIZRGlQWbe58An8OaeJSkjuGL1ZDvm3ClMKmKpt6dKZMdj56SzZnyoKClC6bNofKZU5EsizyKqI3SjmyLL4fMhoCKyJFum5Gjt6bmpkSnJ6bKoi+fYJxGmbqVxZeWncuhKKNzoT2ebJpxlq6SsJBbkY6TgpeznAKigqUUp7CnkaYDpBii7p+pnCWYn5S3l/yf26UZpyWk5qBqoEKfpJuxlBWO1I2tkc2VN5g5mqicEJ1NmXKV45hWoTSnY6dIpBygjZzUmWKXPJQEkSKOPYq9h7qIUYpHjjuWPZ1HoTyiWaK9pBmp1qtVqsekrZyUk/WNgo0tkC6VJ5w+oaaiqKBXncqacpn9mVWZ6JUik3qUHphUmh+aFJn/mKmaFZx+nCGdLJ4GnkObiZkCn/umM6pcpz+gGJkplSuU+ZdHnsijFabVoxedy5JDiIaBIoD2heONOpcknv+hP6SepHCjc6KLogKkcKc9qkOpHKQxnfSYLZqwoIymZ6j7pQehopvPlrmRk4jbgvGNEp21p5WrZ6jGncKL2n6OiaiX451lnmadxJ1woK+jO6Rlou6gMqAInhuYQJDFjpeUppyNpNupm6qhqLKnC6j6puii3Jz1mH+aiZ4pojujpKFjnxCeNp2LnGKc5p5IpWar2a7JrsOp06ExnO6cZKMJqM6ns6PjniWdCZ2cmWSUIpghohGot6gTqCOoh6fbplepl63ireWpV6cgqSerd6m/ppKnU6hapXKf85tHnZ+fOJ+1m62Y7pjMnNCh+qVWqOuoFKnjqb2paqZgoZagxqIipJGmbKvDr5ixz6+Iq96nKKURo/ekNatksn22Z7Uusjiw0KztpmygJpy/mymd054xoTOjyaSzp8Csj7IWtuC3mrliuhy5U7ZUsymypbJwsdyuR657r7SuzKpVpRGiPKPAplCpHacMou+fSKOkpxqpvqVHngeWO5X9moKh26UqpumhZ5oQluaXU5upnu6gLKEmoJ6ecp/eojWm9KdQqFqpZaqAqqmsjLK7t364OrWPr3eo+6ESnluc2J2Voyyqk68usuevFKo/pIyhHqNUpN+hYJ3/nU+ie6KMnmabqpx0oKmjkKV0pXaiuZ1MmvuaFJ46oZ+lDapdrJiryqg9pQOjSqFnn6md8pmwkwaPcI/alBabFp4Vno2bpJqXn8+li6nJqs2pv6cdpmemxqhPrJKvNLA3rgutm661r9uur6ymqfalkKIWoOWcDJiykjaRpZXSm1ifw6GNpMimP6bfotier5xNnfedn55loe6ltqlaqjOoN6UioVWb0JWhkaOP7I7mizuLKY48kRaT6ZR1lT2UOpNjlJ2Zp6CIpgepSqkkqwKueK73qu6lV6W+qbesPKxyqF2iGJ4AoaynJK2Sr9iuyaqlpRqlVqj3qoarf6nMpbigL5womtGYdpkEnWSg3p+1nuuh0KfErKiuU6zDp7Ch6ZpeliqUrpOAlXSXgZmLm7Gb05mPmDKZNpo6mzOb2Jq7miKc7Z2rm5yUAYoafm92/3mRgW6J+ZCVltGX0ZSekVySa5W9maKeBKJGokSfhZrNlsOUiJQTln+ZMJ73okenB6n1p26l2qTPqbix/7e8uY21h6vln+udN6Jqo/ygsJ/Iozyo26jupbyjF6V6pyypIqt/q86p4aUeoM6YbJEYjiKRgpjyn+WmAKxurkiuYq0drXasBqtbqa2qHa9NsayvSKzfq76uiq/QqzKl4p/Znmqg4qKNon6fk50bnmSg4KM6pdahlZ4tooSn2Kk1qj+sZK/qr4Wr76VXp2CuKrQqt962ELPIrQmquamkrBKvtK0fp4qdvpUvkKCO6o/ekWiWDZ37oVmjGaI+oSyh1Z/mnDaac5oPoXWqrLCesvyvMaqMowGcXJMvjMiOjphUoTim8qe7pySmKaQMpOaleqfdp/ymPaa2pfOkqqX7ppSmTKM6nv2ZtZjyl7GU9I21hZKDMokdj/+UBZ2Ppmqu7rJWtTa2arTvsE6uzqrDpHyfxZ/qpPOoOKjzo/mjIqudsQeyPq1lplaiNqNCpRilZ6Ianbyad55IoeGg25y/mxKgJ6UAquqs7KzFqU+k7J1rmE6T6I5qjWeOa5H6laGdX6a6qwGtpazTrIWt2K3ArVWuOa/LrQep26OHoX+fVpplk1iO3Y83l0mdiqIxpl6nJqY4oiCdaJmhmcadUaFToKCblZbPlBiYU51LoLKgAaILpayoEqulqhGomKV3pxWtn7Cusd+vY6kxoKKaQJzLnwCgqpodknWMP4whkJSUqJvJpKWtLrUTuXi3/bDIpxKgK50OnRydR528nSChhqf6rDqueqn4nx2XzpM4lhKdYaS1qWOrtKhVoWyX1pMJnOinCK9Yrx+pJqGKobCoLK5OsOSwiLG9sNus16aFowylZqnrrWCuqKl2omygs6Tvp8aq7qyrq5OpVqystLe6yLmZseCmpaL2ojyh/Z71niOjzar5sca1u7QDrmWhHpPNipyHYobKikKXW6cvtsm/o8Lovri1rKrjokmhS6Cvm+eW3JywrE662b/QvIGyyqXXn6Oh2aQUqLeqa6wMr1GzyLYtuDS3QbOMrbannqIln1+bS5ngoZSwe7qNvIS3UK7Rp2umuaYCpqCjU6Ghnyeg4qSXqLiodadApsqkoaA4mrmVHJj0n4ynB6yvrpSveqwSpYyep51Anq6dhZsIm1Sd6Z+forilLab3ovidYJtyn0eoma+9sHGtbapfqnqq/qYUofOdiJ9qosGkd6bgqDusma7qrTerkKfZoqyegZyanUOhS6T+pemlt6c8rKCuWq4WrSSsXqt+qS+lsaCXntmd+p+XpRupPKhbpjGnNav6raGt1as0q2GrSalKogiW+IvnkAydpaVEqHeml6SEpGmkbaWzptencqqHrUGu/Kvbp3KjP6IHqJmv17PxsxKx6q7vrhCukKp1pPudKZu2m6KcyJ8pphCtabGYsCWrTKKql6uTSZozoUSlxabZpdikuKPdorSiCKPJolOgopyomemW65dpnaah96WnqLGm/qJ+oJefcqDkoC6giaBno2+p8q9Tstyvr6wSrBes4ak8pSKhiJ83oEijOKfJpyai5JdZj0STDZ/cpk2oi6P/mw2YF5rSn8qlU6lAqXOm6KKRn9ueaKDOoCSgYp9Xn56foKD2oYqixaQ9qUusUKynqtKo+6bLpJmi5aCqoe2k66hVq3WrGKxKrlywcLBMrnyrLajDpCCkTKdpqgKqi6YKpfCnLqsaq0WnJaQRppSo/adSqMyqrKtbqU6kK6Apny+fKZ7AnE6dLJ9ook6kQqKGnCyWzpR7mX2ej6BBoIqfrp6SneWfnKMcpHihx53FmimZCphOmOuZVprImxOfbaJLpP2i4p+QmyqW+5Iulzygc6ccqy+sD6ymqomnQqQBo/Ojd6VYpNSfS5stm5KfW6R2p0Cpj6kdqcepraxfsBqyarEnr0mrwabAo0+jJqXkprumE6YMplSlCKLPnBaaRp1Fo0un/KZTotKd8ZzqnDqZxZDfiamKlo9Dlqycf6HYoTKciZOFiyeFoYXRjcaVmJqPnNOe6aT4rEyyfrLMrBWgso6ZhFmH94zBkfuXeZ7Ao2Kn26j+p+OjKp6hmnmbEJ5Gnledj581pW2qbK1zroCuVK47rpSt9anSozqgbaG6o6qk4aMaoQSeHZ1InaaeJqJYpn2qi63nrTyrEaYjoBSdO51Ansufj6Npqaat8azipW6c+pimmiKb55oznqek1amhqqmnhqPpoJmjtKlzrYqtL6qMpXGh6p0CmhKT84vHjZGYZ6K7p/GopqgpqfmojaYGpA2jEKLyn1GbuZQ1kQWVzptYnwiespmkljeXs5flleSYGaHCp6mrMqyRqVqk2p16mGeV8pUcmWqbYJsMmJ+SJo+Hj4uR3ZNjlr+Xo5a0k1KQnIyeiTSGHYK+fgGBP4nZkAmXy5z5oImjR6WXpnalu5/XlzWUlZddnGSeeJ6ZoTinZKvTrb2tA6pXomaaf5tWoimnPamdqOul+KKuoXWjRKc5qlCs7q4BsQ+xuK+Gr8Gwm7AOrBSjCJmPkWqPwZLZmLicBJ3PnHSep6BUo9ylhqbLpTGkYqIfogWhN5vLkgORoZZPmjaZ6pUMlYaY351LpDWsx7ENshWvxa1Lr+uwcbDprDapi6asowijVqaGq2GuYK60rZ6uv7BKsaiv3KyhqRenh6TXoNCdtJ3Low+rsa1+rZKsrqq9qPmmWKQfo++mja1nseCwTq2xqPekjKNTpaipG60Mre+pAqhQqQyq26gQp+Wk8aMypr6py6vOqwmrFqvaq16sPqz6q06rOKpqqiqsda4rrjCqNaejqG+ri61wrz6xC7LEssO0DbdDuN+3ebXSsW6uIqsjqauqqq4jsrmxcKxQplqjVqVWqrSuL7LEtPe1NbZMtISw3K48sFaypLKXrzqqoqW3pEeniKmcqSSp0qnpqECllaEJotOn5ayjramsbqyWq/inxaOQogGkGqdRqXOotaTBoIufB6D1oQKmVqmuqpSqIqlQplmhdJ3cnNicl5ySnPedRKBsooSk9aVLpnulCaL0nMeYAZjqm+GgsKPxoi2hzKDToFefnZnFjnqDh4UjkAeYUJwmndaaqJZLlHeXIZ0noYKjZ6UNpl6kjKFknvKZApaYlZmXl5oFnLKaEphdldCRrY4oizOF2IMTiQiQnJemn0KnSK0IsN6t/qWLmhSU6pSXldWUH5eJnnum5avWrGOphqe/qgCu/axEpvmdp5vInQihB6Wmp8Km26M2ocCeq50Qn5ajQ6moq8WpjKVHoQmhHaYnq9GsU6tup4Ki154vnqOj0Kv/sWu067KesDSwDbCYrXKnfZ7NmPqZ55wzoOiksKfAp6SneqhZqU6pe6h/qAyoM6Xaoeufwp6nnQ+dz533obKoXa3HrX2rNaoVrgS017X1sjGuKKo8pxCk8KDyn7mgvaF4o66mW6perfyv8rHqsbKufqhRoo6e25wsnHqcqZ6MoAehEKL3pr+vVLfkusO6k7dStIO0QbSUscKv2q/hsYqz+7DqqCSeQ5jTm76h9KNWorCfIqB3pDSo1ajGp72lkaSIpculRaUSph2nGKcMpkumd6lproayPLOXr3eoD6AcnHGhdKikq9SpYKM6nYecZJ+uoYmgap4voQWoF63frcCrs6o7rL6sJqoppjOkq6XXp0qq5K1/sb+zjbN2siayF7LPsQux9a5dqxupSqqWrNGtUa7ir4WygLP6smyzfrX8t8m4TbYfsQ6t1KuyqtuoxKXnoLyaPpeAm/ShwqQWpcqlpagwrFOuia9Xr66s6qfOoZqevqCKo5CjvaFYoy+p062WroKstKkipqain6OPqL+th7BUsHiuyateqIilGKR8pH2mK6gvp16jH5+bnECajpanlGGWlpiDmZ+YmpWRkuiRDpQ3louV2pJDlFabRaOQp3qmZaJ6oqSok63xrIeoUaaZp9WoBKh6pE6fMpwQnVug0qMcpj6n+afIqFuqFKt6qU+n0qWno+mgfaBMov2jE6Tcoj+jzaWoppmi15ukmRicT59so+Sn7KverQ6tFqtDqlGrr6yvroGwnK/7qvCjsKBPo4mmb6YiocWY/I/yhqKCEoYWjZGUY5y/ohKmNKb2o6+fQ5sCmySceZvKmzygTaUGp0aln6EsoEqi36RCp72pI6uMqkSnRaHfmyObw5zPneWfoqGCocyisqWnqJap2KYjpeGoMK78sOOwq68LrzSv/a/LsJewea7FqSKj1Zz/l86UwJQnmmehbqXMp1yphalFqsqr/apup/GiXaEDpESnj6lQqqGpOqdIo2eh4KN7po2mFaUKpoWp/qpFqJOidp62njyhmaMkpEOikqDcoOigJp43mWOWIJe6mnydxJ2XncGczZrPl/OUCpS5lNWUKZScmGChpqe2qayn1aOcojun4a0GsSOuDqQTlz2UgpwQpZyqNa07rXqqMKV6noWX/ZLukSyV0JvhoIuiyaEUob2jk6gHrOitla6prIem1ps8koiUH50Xo9ujDKEon9GgIKbbrNaywbbUtg+yoq30ri+ydbMIsZKqB6M2nkybhJe8kiGVRp/Zp6+rNKtxp3Skp6WiqLmp9aeypPWf/ZtCnCKgO6SzpSymYafNp9SnxqmDrTywELDlrFep6adUqOCq7q5gs6m2yLfFt1G3KLfftm+1Y7OnsBWvV7EWtYi2ibR4sNWsfqqpqL2n6qcIqA6nOaa7pnmnMalhqzyu6bA5sKytkK4Esn2zurFWrdao9abHqOGucbWguPW3crSNrtOm1Z+KnI6faqZRq3Sswqt5q6WqxqcbpfalpaixqfOouafrpWakT6ebq3usx6t7q/+qTqvKrI+tMqxJqQKomqhpqKyl55+Ymr6ZNpvOnd2g06Eonw+ay5R0krKX5aD6qVqwK7Oys7+xCKyZo7aet6CwpPumO6f0pbOjZqEDoFGhfKburVCzp7Vstu211LWUtrW2ILYttQW0BrKTr6mu5bCWtYi62by7usSzZ6e3lvqMTpWQoN+l5KXPopWeTp2HoZmnkavnq9OpgKdwpgGo/qlPqRClI6FUoxmp8qxBrHSn+KFUn0+g/aKjpuKsEbOstSW1KrSIs8KxC65gqfamu6d8qEOnxqMKoWijiqiWriiyJLHurhiuh66lsDC03rlxv+jBlMHIv1C9Vbk9tCSw4ayiqGelLapFss62/7ckuLu377bitqG3erdmtbiz0LUfujq8l7tQu5G8xLxruna3aLZgtha2grXCtFyz7rCJrn+tYqxyqgOoxaUsplinbKeephikdqG0n7SdSaGNqXKvLLEYrrKoaqe/qWurq6tMq4urrKp5qaOq5a30seGzY7O4spizYbSKs6Kzo7T7s1uwuan3on2g/KBUpZ+sDrKPtC20ybJdseSvybArtMS33boHvLe6ErdVsZ2t9a4qs5S22baqs5qvxq/tswq327Z3s6qtaKhzpkaos6pQqjap1ajbqIKoTagfqFSor6qMrGeraKnkqUqrzqvyq66q+aQFnJCVNZJMkfOT5plVoLCkKaZypRemRqj1qJmm+aPbpB2n6KgeqjSr56osqESmmalFr5Gyg7Pstda5mLs2u0+7iLxAvc+8CLv6t4i0krHPsPezkrkNwIfEHcT+vQO1ya9TsK+zh7artdmvbaZNoFGgR6Lhqie3O776vDSz2KSynGid8qRxrma0ULYjtcCxN60CqeWoOqwiri+tIKpzqISpyaoCrPKs9Kzzq5WpzqdTqimw5rXGuNK3V7VLs6OwP6wJqBinz6fyqNGs07IxuOK7JL+zwr7EOcLIuC2qwKPzqzOzubRhs2uxtbDpsTG0YLbftz25E7xiv7e/RrxKt4K2Vrp6vNC6Hbj/tgO4Zrh6tJOtOalBqkOsc60GrzCwD7Bjrl6q6KSXovami62jsSSzALNVslawnqqEoUmbqp6ZpemoPKg1phCnCavxrl6wZLHGtKK3Mba2r0mpwqj1q/CvHLNptIKz5rC8rhiuH64JrRuqpKdup8ypd66MsrGzxrENru2phKntrcWyb7VDtC+vS6kpqvqwiLUHtfixbrGes9m0VrPZr62sY6virf6z6bkfvea8arlktFiwOq44rsSwELX/tyq5zrk5uYi3qLaKubK9Yb5GugGy8aeNoNyfG6SDqayt2670rJuoz6S/ptmrHLBlsniyPLHnrxKv1K5KsImzK7ZNtV6w6qraqsSv1bMNtSi0lbGwrrasj6vCrJSwGrRptm23HbaIsqytranEp2inG6ljrGyu3q0HrPypsqe8pD+keahira6wObKCsdKugav5qMKnHad+p72nX6kiq9eo1KKInHuY65dTnXal1KwzseOxKLHPst61/7U0s5OzI7j9unW5orR9sFev/LAxsxuzRbF/sdS0NbdutmuzELHnsNGyY7b+uBK4UrI0qOOhoKRPqWKvP7TQtLGxrazSqSasx6/8r/+sXqtIrOyszq8gtQ24xradsfWqVKjlqpWuBLHIsYex5LG8sW2v86w/qlWmDKWIqeavHbTdtW+1/7L8sHKxcbKLsf+tXqrgqeyq7atvrBet9q4JsWizAbYIt5C2KbdmucW5VraNrxqpZKiPq8+uRrBZsWWytrCFq9SlPKO1osGiSKSFpxWsUbIbuGy6sLjQtBmxoLDysy635rYrsqurpKgcqlet2LGItta4tLdntLGwTK4SsKG0freLt3W1SbM/sx20Q7SiszCzcLTptmm4MrnDuSK4trMYr0mscqszrFCu6bEstfK2e7ewtvKzaq4Qp+alv6omrsauaK52raSr4aiFpP6eGJson1CpQ7KNtiy1s7BursityqxDrXCu7K+vst+10LhNulK567RJrJ6kQqR+pmOn7qZPpouoyKwbsGCyqLPqs9SzHrP7sCeuNKueqHOo6qvwr+ez2rimvIO9artkuGe2Z7SUsNKsMaxVrSquHK1TqaqkeqPWqP+wPLYat0u2TrZctt+1eLWbtUi1cLOGsbGw77DqsFavAay7p0mk2aL4oxiln6Suo1CkBKgprdSxqbP0sAGsPKlCqXSp56mGqparg64kssKyOrB5r1CytrS+tMayBq/HqRSlcKQtpqeo7KyusV20f7Pzr0uti638rnWvpa7drMupZ6f2qJGsja3BqueoHq3Hsxe4P7nquJK4q7d8tZayLrFbsbqxarKdsh+wdapKpYmnGLBpuBq+2cDswCa/LL4ivwC/pbtTtreyL7LesZmxE7YOvbnAHb+yt1Gs/6S6pdunbag/qeyrG69isHWuoK2Bsh657bw3vTq7TrgKtYGy57H5sBiwUbEQs4+zy7PntAm2WbUBsvOtyqtXq12qKan8qYatm7EdtV237LUUsdirfKgoqm6vwLNytim4C7hFtsyzGbAeq52oxqtTsKCykrOftCW1v7MusfaufK5MsAezL7aluPu5irqZu+G9wb17uXiz76+7sc62Zru6vcG8/rdcs0i05LfAuhO8P71vwI3D9MJvvTa3D7W6tDG0dbPCs6i1GLfKtrS0ArIir0OrIahWp3WoLqvFrcGuX61Cqyetg7K7teq0hLHPq0CjS5pLlN2RlZRfneSlZarRqv2p6KqyrFGtnqw9rVivQrF+sa2uuKkIpUKjnKUoqLKoKKl+q/uuFLBqrCul6Z2ZmaGZLZ7nolim/6n8rKiuZK/gsce1traVstGqzKMWorikAqgorHux4LWJt/u2FbWnstKwu7GHtY63WbYItICzsbS5tC2yRqzPpjCoW63fsRe15baut1O497jHuOC317YXtJ+vu6tlq2mvlrU7u9W+pr9AvJS0sawyqxGxcbiZvDi7mrQRrE6p3a/5t5a8Kb13uvW2O7cMuWm3srTWtF22obdKujC/YsMKxPbBzMOAyM7JcMe0wke+FL80wyvFFcQjwX68BraKsGuxg7eDv5nGz8m6yFvEecDsvdC5FrZftzC+SMQzxQLCMr3nuKm3m7ljvx/FLcb2whDA98BmxFXIx8mbxsO/wrnHth+1l7WVuuTAAcRMwynBrMAjwmfEPcajxhLF18JEwb7A1MF3w/HEpMXAw2y+crgwtsq40rvZvEm81bmKtyO5m7/0xZvHPMSJvte68rnUu2nB9cWHxXvAZ7t8vFPB8MPFwnDAHr4kum+1D7UouyXDXcj5yBDF/b3ZtoK19Ll5vZe9N7tOuie9uMBpwqzB4b9qvh++374pwK7BqsLlwj3B3ry2uN24MLvpveXBzsRtxPrBar+qvmzA4cKzw5rBJr8Hv8rAwsIJxObEasXdxXPGJcbbxODDjcM2w9PB2L74ury3Ur1Gye3Qr9Hwy67CKbuttxK5RbybvIe5JbfWuujAiMUEyVbKpMcHwfS5G7bMtyq+k8PaxCHCeLwOtmC19bx5xn/M6MzRyKfDCsIYxI/F0cRCwvK+77tYu0+/ccVMyQ7KOskpyGbGtcLIv7LBLMVwxbHB1bukuNi8BMW7yuLKRMYVwsbC2sfCzenQLM/yx3C/Grx0vU3A0sKBxKLDPMD2vS2+Kb/mv+e/ob4uvP664byiwEPEq8ZSyHrIEsZzwru/s76vv8jAgr8zvOm47rYAt464ULvawOjGm8lkyKjE5sAjv7e9gLo2t224Obxrvnm+37ziul25e7jruUW+H8P6xizIIcbawsC/UL0SvPu7ubyMvjbA7sDIwf/DRMcEyZHHJcRKwUnA3MDhwzPHUce8xHHB/sDPw7vH4sopzF3MX8wlzGTMwM5Y0kXUmNIozX/HksYCyY3LzMx7zFDNhtAm07rSXc4bx37BOMByv5a90Lx+wDvIPM5j0ILOfsgywgjAc8J4xyvLJ8xtyz7Kdsneyf3JAseywDK8i70Tv4S+fr6NwKTDh8VdxoXHyMgCyhfL+8vHzGfMMstlyvLJacksyJXGcsVDxdnFTsVAw4TCQ8Qfxt3FdsQPxHHFTcekx1LG9sN3wtXDMsUCxDXDg8XFyHHLesyly5TKBsoayhjKWMmExzXHMck+ydrFasCjunS3ebmwvSXB2cTPx1LILsikyO3J6sunzCfL6sn7y7bPfdJa05fSPNEU0HTOJ8tGxy7GMMiDy4jPWtENz8bKo8cEyMTKo8wazRfMqsn+x3/ImcmZySfJ28kkzAzPBdBFz3jOts2CzUnNy8xKzHvLa8ugzJXOINCf0JvQP9D5zy/PHs1CykTH/MSFxPbGMcuizwXThNMr0PbLl8qsy7PO4dFq04XU6tUL1nnUytJB03HVS9a01evWC9mQ2MTUL9Afz0PSM9bo17HVutAuz2fSntUd1+zX29c51jzUAtQy1AXUUNXd14DZlNpY3crfeuDM4Nbhs+GA3snZT9aL1G7VMtmB3N3cN9yS3fTe9N3J3B7eRt+Z3kTdW9uH2VDZZtqX2jzY0NRM0tnQodAo0qDU0NUx1aPUgNRI0xvSgtL+0lvSGNE4z4zORtHy1F7WutX+1pnZYdoz2oHb4txf3CrdfOA34nfh1uEx5NTk9eEN35rfmOFY45TkkuQY5KTlqehu6ubqMOzG7Wvtbesh6tLpROmI6U7rY+vf5xvl0eV95lnl7+NO4+nh2t//3uneP96K3dXcJ9sv2m3b+typ3YLdVtyN2uzY9de217nX39ig3I7gDeET4KjhGeMY4hHhzOGw4wTnKOvW7AXsOOyE7QHtLuwU7jDxO/N79AT2sfal9Vf1aPcb+Fz1+PLG82v0bfM187vzC/Py8TfyRvJx8Bnv3++574nu4u4773Htgut6693rZuuf6j3qkumR6O/n/edk6H3oVOgp6Ojo4OkN6WHnMeeb6ELqQet06wLr5unj6aLrweyT7HrtNfBh8tPyLPMn9Bn0IfTm9bj36fdu98n3Ffg092z2C/c59/D1Ovbj9yP4UPis+RT6Rvm7+PP44fmH+Rb3lPUi9RrzAPGC8MDv7O6n7wfweu7C64/pj+lr7CrwvvGx8Abu1+ph6Gbo9Ola6mLqhOpe6cXotulj6tXpwOiM6P/oaemw6WDrDe6X74bvhe4y7i/v0+/S70zwQfGg8mL09vSo86bxafHW8qXz2fK48PPusO6K737wQvGD8bDwnO6C6xbpL+nn6Xrqn+to7DLr5+hZ6HDoMef35R7mEecR6WnqH+mJ56DoDuoN6onqI+zd7srxkfKV8bjvEu7J7hHwJu9j7irw4fE68kPyZ/It8tHxYPDP7eHrMuwi77/xD/H37A3o0+SX5Evm8ubW5g/nteY05iDmMeY555rogegv5xjmMOUM5Cfjv+J94hLjX+Sh5anmr+Yq5mLnf+lW6gPrFuzl663q0+gW5iHkBOMi4tbhIeIf45njJuJR34/ekt8Q3z/ec9/Q4KLgs99Z3q/cENtc2nPaudpu27jcLN5T33HfiN022qrYWNnf2jbdh+Av42Hjz+Fv35HcHtrh2PPYrtlV2pbaB9oC2efW1dTG1XrYmtrm26zcYNxd2jXWj9Lx0o7VedeL2RTcCN2M3Rve+9xq2ozYMNqP3lPhjuBA3WfZbNZG1GjTOdR61ZTVgtWt1kXYcNmd2a/ZCNp/2gnbUts+29ranNoT2wvczNtw2vnYmdfi1wfbat4w303dhtpn2f/aNN5i4Mnf+91O3YTd/dwP2w/Zmdc51wPX5NTE0rjTn9bP2XTc69wz2y/Z/Nc716fXFtrZ27bbptun24Tb0tzM3mPf3N5A3mndgdxV3DHcVNwq3e/dAt6S3ObautsT3sXeTN3A2l3YbNiY2oPcYt0a3RTe2uDq4v3i3uCU3lXeHN/f3t7dvd7K4ePituCa3jnf4+He4yTkqeP94k3kEuee56Xk/uFC45HmLOlf6UjnWOUN5i/nOOY/5PXiq+Nt5c7m2+ck6N3oCupI6tjow+WA46rju+Q45aTknOIh4OnfDuEO4bffY9+W4qnlgOZs5nzlseQ65JLjgeNv5KDlmOXU47rhyuHk4/3l8Oa05nnl6OPQ4k3hrt403Z3eR+GZ45Tls+eb6XTsre838PHtOeyy7GXsD+pZ5zjm0eZZ6ITqCOvw6NroV+1F8j30R/K/7jHwT/WW9+z0lu1w6Kvs8fE08kruQ+vg7v3zj/Vz83Tvau9/9OP3yfYR81vvGPB29CH3lPfc9+r4VflI92rzpfIF9Tb2rfVh8xTxrPHJ9IP3r/fi9Yj09PSd9ff0R/O38Q7xXPAA8P/vRe507SnxOPUt9vv0qvMK8pXvze057AjrdOt+7Pns3evK6gvs0O0f7iXt5Ovx6v3pbekE6j7rp+xk7TTs/+lB6CTqM+9a8vfy+fHf8Sf2APvO+0r5QPcJ+Ib59/gD9p/yCfOp+AL+hP5d+mv15/Tl95P4GPaV9LL3/vz9/+7+F/rb9Tf3J/uc/Pf5Rfbl9d/2Rveu9gP1NPWS91L4WvaO8+HxqfGe8XDwe+5Z7Wzt4O1m7TPrAep26+/r2el759HmN+YN5MDiMOO44wrjKOBT3LfZm9eN003QCtKb1IbTTs+syxzMD86szWPKvsWgwc++d7slthK1prsuwrnErcQ/xIvDzcFOwDS/er93w6DHush9xx3Gg8XxxO3E2cR1w0PCUsF2wOPBNcWix+fHUMWKvpu1X7AfsaezirTqsk6w3q4NrtuturCytT+5VLkqtluyMrAZr1qvibB6sNOu267wsqu3Tbn5tjqydK9qsEqxFLCLrF+oiqiUq2ys7qlQppClwafMqKylyJ9qnlCkiKsXsU22zLtav+y/4r6bvc+81ruXuMWxQ6rApyir169esj6yT7HFsPavNq7jrQCxs7ROt0m59LlHt4Cw56iSpH+kFqisrUiy7rN3sv+teahPpUCna6rMq4+sVazSqxms16sRrIGvm7Ias1ayO7JDtMS1d7TAsriylLIasE2readXq1uzFrgvuAy0Wqx8pmKmbKlJrXKvCq/SqxemM6Rwq4i0GrojvDS82bsMu02617gKteuxp7N/uPK7prxHu2m5mrdhs5CsEqU3n6mbgpvQofmn5Klaqm2qCqzZrz+zxLbDuqK9M71JueG0jLHYrvasDKzPqqSo5qc7qyiweLKesgyyv7DBr4Sw77GcsSSwV69BsLKyerRitLi0t7bltyi3ULa3tc+0NrO1rw+sz6mSqkuucbG8saGuGKx7ri20Ebm7us+5Wrjnt+a2KLM9rd2nGaZip5eo06eQpeGks6WWpE+ioaHPo72ni6mnpkWhQKGIp62tprBNsRaw8a5osUO1VrYOsw+sS6Nwm2+XspoZpm2yVrrivBO7k7b3r4yoYqSapG6ohq6us3y2ird2t1e2u7O3ry6tRrCOtk66YLnJsxCsNKpDrdCu3q0HrfavR7MSs8eyjbRdteCzIa/JqXGn0afVqzKxbLSUtSW20rUWtH2zXLQ7tF+yua4MrUWytrmXvLi60LfHtkG4grh3tfS0BrpMvkq9wrYTrdWmjqghremvqbE2tEK2GrYutIyyd7C1q7KkIahTuF/E9cfaxJ2+srkZtq+wcqzLsYi7DsFxwCK6SLGYq/Sp86hsrh+6oMN7xyfEgLmeq8mj1aUBrQ22d70ZwUDBwL7tuXOzu6/1spq5N79CwSrAJbyktRuyfbSmtxi4m7fwuWa+RcDJveK4b7URt5K6Abzvu8O7+7slu164LLS2sL2vmLDZsSmz/baju0i+br2Ct06ub6nRrJqz7boLwofG8MUUwCq3i7JStvC6lryruni3CriFu0e+yr7wvLu6B7nvuIW6F7xawCDFZMbMwt29L7wqvDC8tbo4uFW63sFxxxLIasVYwUK8CLZosJuwoLiRwUXFaMJyuzq2Arabtjq01K8grs6wr7MAtC+0M7d7u7G9ibtFtU+v0qwzrC6txa84saGvjavWp8in86rzrgixtLDNr32wn7OEtZiziq5iqTandacHqA2oIamIqhOqxKcdpKqggqDdowmo0arnqkWpDKe6pdanja0ZtX27/7yfuNaxY65sscG3IrvRuOmx2qmjpsypPq8Zte65jLvnuHWzOLAIsmyzLLNzteu4Obl3ti+3tLv0vIK6A7pCvSTA+b6oudW0SLJHslO6bMapzfrMT8SttT6qe6kar6y3i77AwHW9Rba8sWmz67dSvpzEiMc5xDq6M63Wo3Kjfaugtda717yLuVe0h7EusvmzPra2t4u25rK3sGyxs7JNtJq2wLllvbe/Nr7tuau397YytYCzMrKOsBOulaq9pmSl66UKps6nE6yfr5yujqiEoimh3qKmpGin2awSs/u3i7qEum+4ULUBsnuwvK/erFWpzaZ7pAGjZ6Xmq46xBrPvsFOsuab1pKqoc66ysS+vzKcon0qYaZUxmFugk6ntr8yxka8QrMeq96sLrtmvNLADr3mukrC1s+O13rUotGGyJbJnsxi0XbN9snexiq6jqXal3aSGp/6qPq2RrSWtdqy1q1irqql3pkmkFKbzraa2q7pOuQSzp6jvnWmWtZSfmt6iBqlQq0eq46eKpfGkHqghrmez07ResZqpoqI+oXWil6JposOjBKWupeim0qdvqBGpBKjUpWGjgKBroWuoHK+DsI+syaaFo4ukIKj2qpaqrafUpAmj5KJCo8KhHKANoSClaKqerX2tPasaqPOksaXmqnevJLAzraOm4p3dmr+gOqltsOm0zrV9syevDKscqZeq0rB8t3q61biys7mur6pnpoCkkqVYpXOigZ9boI+mb6/Btlm5J7dbshKuDK7Vsauzi7C2qkymT6VCp6WoxKcPqD+ryq5csT6yCbOwtXC4Ibpqul+5L7g4tyy2jLSYslqwiq2Vqy2sR64Er4atfqkGowSewZ3BnyOi0aQrqAKs8a5fsLevea14qwqraqudqsOo46fNqbWthrBAsWmve6oVpHqfOJ5cmzWVCJfGoqer+673rZupb6Rwob6gYaBgoE6g0J+loqCpDbAcsjavqau+rVyzd7dluem4OLUbsOirfKmYqC6oH6h1qfirM61DrDOppaW6o5Khu51fm8uab5rfm7OdV5+SoeKiEqLboG6g7KCHoPqcipfflOOZZ6ONqgatoqoNpFyds5vJnSehT6Zaq7SteK1yrTGw0bPNtWu2jLaXtjK1H7OHtIe44rprujK42LU7tOWyOLIksjmx8K7crN2oiaDwl1iVCpvholioKatirHKtca2iqiOmcaMzpLKl9aflrcW0A7hGthCxKqwXrCqwjrPQsmGwY7HFshuyj7CBr82u9q31q72ouqfcqIaq+6s4rIepRqSBobOiF6aVra22/LzVvwG/r7mIsOypaavXrw2zxrNusZmsqacPppqndam2qXyp1qu6r56zJbXxsDGplaWjpY6j6p3AmECXm5uQpcSuULQ7tcqyda8VrsCupK/fsIO0Bbm1uuG3hrBKqfGnzqprreGt/apgpKefXqc6tOK8Db8Luwu0Fq7/qtOqPq+htWW6bL2TvmK+5b5TwN+/GrtDslepbKbJpz+p56vmr6KyWLPasl2yBLNwtby4r7zBwLXCLMFOvN23O7hfu7e9ur2LupS0VK6pqkmq5qtZrp+wc7H1r8mq+qNYos+oOLKQt7i1eK2hpJuiT6c7rNmtNa+Os5+3nrfms76w2rNwuV28Ibymucq2KrWgtg65O7mot3C3TbnAuVe3T7NesKWuMK3oq1qqq6i1pDugIKIDqYOwW7aZufW4ubM4rbWq/qrKqtKokKZWqK6tdrGUsAGs9KUsojijoqapqmaw9rV7uOm2gLKjsAaybrJPsxu5vL/mwnrCDr+luti3NbZqtJCxc63uqEimf6c7rLmyYbcMuPazz60iq9uuhbQDuGO4LbWWsFqtoq7oszW4ObmWtmaxqKvsp2WpSa2Jrw+vSa3BrJ6tVK/vsJqyjLMzs9WyD7L9rzauALD8s0238rgPtzCxEKrjphap26xvr46wH7BdrvOrcqhIpO6klqzksom0G7Xktne3zLRhsDCv6rPguSK8M7nwsUWrH6s+rgWvVq33q+Ksea/AslS1yLWCtX+1QbXLtHW0ArXjtma5rLkYtgSw8KtDrUmwhLIotnG7Ub/Fvp25ELQBs5m0WbRlsfqtNautqNml0qS3pwitvbAusLeskamTqOaoOKxgsvO3fLkutrSwrKwRqiylFJ59mQKcX6d/snC2Q7TUsOCv0a8IrEWjS5zeni+mt62ts3i1OLKDrOSqP675sKOwf618qR2ofqrRrU2w8rCwryavqK5UqoOimZzgn1upibFxuMC94b8wvxq86LjUuMS7T76CvpC83LiJtaS1x7h1vGG+cLwIt9CznbURuKi5ObvCu+K5wLTWrcqmgKETpZeuA7V3tU2xQ63yqten7aIsn1ehgaewrVeyc7Tts1SzfrKUroKn46C2n9qi4qharsCvda2eqoSqXK3zsSG2Frght1W17LZnu26+TL6Qu/S3zrSssmexQ68UrTWvt7Vhu2m9ibxiu6i7irwUvaO67rJFp8Ccypl3n7umAKtKrHKs8auNqpeqYK38sVG2bLiPt4e0kbHtsKOx8rCGrz6wQLI/tBm2ELd6t/S2iLY/tmu09rGtsVSzWbXPtrK2xbXcswKxfK7TqzmqJqsprt6xK7Mks3SzprQPugbAwsI6wni/5rtAuMWzPK4PrMOvlbQZtlyzy647rWevC7MBt2O66buxuhe2erCasKq267stvbu6XLaEsxOzQ7JzsIixO7clvJK8eLqFuZe5w7hDtpW0CLm/wpHK0cwHytPDB7zPs+ywh7cQwvHMBNXn1qHRaMaCudGwXaxDr8e6TceLz8nRBM4tx2jBG70FuU61w7WDvfLFRsm6xWe8dLWgtYW2prTBtO68hMVpxxbDlLw0uL611rMOtDK3uLs3vsu9Db1qvDi63LUZsXGuzawVrRqxkbUeuHy5Hbv8vIi+GcCTwK69U7vZvNa9ULyeuS+4PriYtpWzF7P2tdS5bLyjvWG+Pr53vCS7aLt1vMu/V8SOxgfGhMTewXe9xbh3tku24LcQu/O8HbwHuBiyi64YsHGz8rTetau2Arckt2q3S7g2ujO7dLg7sg+tpq14sma3P7oJu867Yb/Tw+vFcMSYv+G6T7mZuZy7vL0gvUu5d7XwtJ61vbX2tYa3aLq3vIy8SbowuDa3briXu269ULwGuh24d7bWtcy2t7cdtluxD6xlrpO2DLvvuju76L4owTu/hrtOupK7yrr7tXeuzKhmqXKtvrB1s6e0frNAsy62jrk/u1+87bx2unC0FLBQsu22YLu2vg+/fb0xvSW+vr2Oux24TbNar7mtOq6asYi2q7vNvka/Eb6vu6e5sbjBtqyxBao0pYOnQK7fs1+2d7fgt8W3zLZetKavY6j9oOWk1bC+uaW+/b9Nvry6PLYHsuCvmq+3r0awebIotRy3yLfpt+64prrOujq6crqQuyO+hMBKwV/CFMTCw/nANL1DudC1EbViuPC+cMWoyFrI4cQSwLC85Lm2tle0ObJGsD+xGbj0vwHDXMFpvgu8aLrYuQG6S7o1unC7bsA+xuDI1seIxELAEr2TupS3brUdtDazR7WuuZi8IL05vce+/MBAwca+Z7u3ucW7pb8IwtPBP8ApwBDB98ANwbzCuMTBxqLJ7ctrzKjLFcq+x2LFkMSwxKrETMTWwkfBNsFxwTjAsb34u4G7DLstuzq8n7wbux64WLVatTK4fbuKvoa/dr31uju5BbibuTm8TL1JvcS8Br3bvQq9yrq8uWy7672Ev2W//r1Puzu317V0uKe7bb2dvRS8XLk2ubi8hb9Uv568X7lgt/a1LbYotp+1wbZfuC65JbkbubO7ib/PwdPBQr4Ht+mx9LKntqS5wrmStUmtAqZ7pN6m5qrZrj2wPq+mrUqrXqo4rJmuB7FOsvuwVaycpuCkWqh7rIqun643rXCquKdQqBytM7Mkt0O3FLTXsWe3OL+IwYe+8bl4toy0V7Pxspyz1bN5s5m0jLcquhO6Hrg+uKa6sLzqvL28Tb3MvVu+u70nuoOypqhJozOkJqciqUWrDa67r+yup6s9qgOugrLCs4SyGbQsupy+4r2WuFKzW7Mit2e5lrfRsk6wALIDs0+xj69xsOuyKrV/tnS2VLW4s0S1KLv0wI/DFsLQvIe1VrDxsXm4Mb7twArABLxsthmyQrKttkS9R8M6xRDBhbgwsmywGrGosp2zoLPysXCvSrEjt/G6yrl/tJmvY67/rw+z9rWXt7a2dLIEraGt/rbivwfDssB0u8G2KLWvtIyyaLCYsGaxw7CvrxiwL7IJtfS3GLq+ug+69Lfwsymvma6Ms9e46rsHvTq88rkEuPi2erbEtjC3Grdwtu+1cLZPuOe4WrcgtzK5QLsFvLi7h7t2uyG6zLcWtt619bdAvNK/G8AXvRC6K7rOu2q8crzpu5S56LQqrxurOatcrz22671BwiTBJr38udm35bffucy6g7icspKsb6sdsOu2hLsQvT69YbtEt1G1E7iQvLm/68B2wVXBPL8rvBO6NLnqt+W2X7Y6tG2x77AXtC24/rj1tR6yjrDWsuu3d70SwIm9Grqwu1O/d8Eiwfy8EbXYrTKtVLIRt7y4Irlvu6XAUcT2w3bCp8IAw9PAjr0QvQy/LMAPwDzBs8O3xHfE5sO1w3fEzsXyxvzGGsXXwLu7F7pSvAu+GL7dvKm74Lv0vB2+870Tu7W1U7F/sme4ab7BwMa+w7jmr0Wq5q1ntvW9ucMEyO7IDsfQxu7IqcrDyBjDnL7lvYK/9sHkw8XE/8SHxSvG0cSVwCi7vrdNtwi5Db4TxIrIYczgzrLOHszoyL/Gs8TJwtXBK8I1w5bDI8T5xL3FycYex6rF6sKtwC6/nr2mvUu/m8CfwAvAUsAKwVvB2MDnvi+8srvfvXm/6r+uvzW+zLyJvRe/0L9EwH7B78ERwUPBaMOMxPzB472fvBi/bsJpxJvFWsd9yXHLe8w7zcbONc+wzSLM2suBzHPNVc77zbbLlMgoxwzH3cQXwmDEhsmHy37J7sbgxTfG7ca2x9jH6sZmxlrGmcVhxBDDX8LJwkbCWsCWv4/B4MS4xmLG3MSbwk3BfcO3yAjMJctYyJrGm8aEyNrLXM4I0KzTIdjF2f3XJ9Xz07HSENBuztDNac1ezmnQmtHv0AnQJdDR0M7Q+NAF0dTPrtDL0kzSys8BztfNyMtBxhLDjcTOx2zKNMyUzJjKw8blwlrBh8HOwHC/OMFhxWvHWsYAxODDE8UoxWjFjsaRxx7HKMUXw4TC4MGDwFzAycH0xHrIYMtO0FjV7daq1mDXgthY2GDXFtd316bWltQA1L3UStMR0JfPAtHE0cnRINA4zbHLcszlzc7Ojc4ozivOUs8E0VDRRNDZzjTNTMqGxbzAkb6dv2rED8q0zG7ME8ziywnJ/cLEvYK7Urkttgi1P7nNvx/DvMKwwF2/mb7Kuxu4Q7ZRtpK4trvHvTe+zL2evrHCCMYlxH69y7RarwWwzLNDuDu807+AwpbCjr++utG4WbuAvYe8NrgjtJm0UbZhthe2RLVvtMu1jrdet3+2ubcVumi707slu6u5NrnBuvK8ur1Vvcm8C7yDul63P7QHtOC2+bmCutu4lbh0ulm7hrnKtge12bN5shSwFK41r16y9bXcuFW5wbXkreSiz5pEnF2i7Kb/ptWj9qQoqius0axksCG2/bnAuTW2rbF7raWqMar3q2Kur7D0s/+1mrUitNqybrLtsuC0E7kvvonBw8G1vxC+Fr5vvjq+Ib6lwL7Fv8i0xtzB/r3+ulu4K7hMvZLGaM+J0/fQGchtvCe09a+arD2tI7TLvFbDPMT2vVK0QLCWsyO4zLwNwwXIjciExMi+8bo4twWwNKcgpievQbjxu+y70brKuLC2+7Wxt0S6W7oHt1CyJK9GrWCqzqmOre+u66qSp+iqfLE6tqK4srkpud+36rbltZm0S7OUs3a15bVksxmwL62drBOzEbtdvnC8GbfOsvCz6bV7tMixCrEos8a0rrKrsEazxbUctMyufKkEqguuB7CurwiwyLMWub68DL6fvXy7aLevsIKocaHbm/uauZ6opbqtL7P/s+WxZbCWsRW0L7WRs5Cw7q7cr4axD7O3szyxiqsvpT2hpZ+jn1yii6ZmqjWtRq5yri2u16y8rN+vCbOjtPWzDrJssRqyvbGGr3atnqwvq3SqM6y0sIy1lbe7tui1D7e5uQi89ry/vBK7irfMsvmwbrPhtH6zr7Fsste3Kr+gwyvDLr4IuDi1/bT+s3+xZq8usE6zb7b6tz+4j7c6tjC2O7bys6ixsrHIsrKyh7CgrB2o5KqZske3Sriqt3e4froYvBm9q7yEuiG2zK/4qWaojKyosLqyzbRbt1G5XbnPtjKyW60cqeCmP6cGqTuraKwCrHWr36tirQ6vGK96rU2tD7DCsvuyGbApqwCmwKMbqfixI7dkt3q0cq+5qUKmAKffqGapwqpbrtqxs7HirGqmU6VNqgiv86+Orfeq6qvxrEuqsaT/nuad8qJiqe2uhbPBtKexmK0UrgCxg7HNryGtCanloxChBqKEpISmVad0qvSxbrikumC4vrLCrP+o+qZspRulnKfeq1quC67LrMitEK9mrbWojaSxpVervLAes/SylLVPux6+27orsQKk1Z97p6uvPrSCtB6y0a8ir9yvgLEEsqmwQK97rbKrPKzfrj+yn7PnsEGrWqi5rXC1H7mTuDK18K/0qTClv6aEreqykrPGrkam1Zxdl9SYy5xkob2jkKHPnI2bb59ZpcOrwK9hsKGwKbHjsd6y9LCnrGmq7qrQqo+n8KSwomCfAp8Uo7+qjrLut766ybtwusi20rPxsiSzO7H5rM6pbajpqL2rYK42rpGrq6nZqVypmKQ/nCmXMpgQne+kDa1LsTOyY7Jos6y0dLS0tJ635Lkxusm4bbbLtOOzBbKjrq+sY6wbqsek3Z64nFWdbqBMqLeyvbmcuoa2TrCxrPKtQLH5s0Kzr63DpeKfFJ7Un1OkmKlYrTSunqz8qoysGLSpvM7AHcDRvJe5TLfPtfezLbGIrtisMKylrXiwZbPitDe0r7JssMKszaoyqrCnuKWgqUyx3LZtuIW4vbkxu3W6prawsSOuwK9xtfK4s7iYthi1+remvRTBwcCsvUi7vb0zwQ7CasEhv/u6FbgPuBy5pLjDt0q3JrX+sr61drplvE+7jLndt2O1QLEQqyam56QXph6oo6sesiO4CLvhu627v7qwuPO1WrNzsRKxTLL1tC23aLf+tIOyS7MQtNmxYq7drDCrnqj6p1WqkK6fsDqwybDksrqzk7IUsTSw97CptO+43rp0uaK0o6/rr5u1mbp6u7+4irWJtmy60LsTueOz46++rzKyjLSRtjG2KbFEqkCoZKzIsiG3qbZ7sRmr46cLqs2uQ7Btrb+rJa3WrAioKaJ6oheo8ayXrvKuYbCJsi+0YLWUtvC2prZwtlG2CLa2tua4j7sovsK/AcAbvga5ZrIjruutDbCXsmi1vLYWtaKxKq63rOmsGK4jsBWx/bFqtYm5q7rbt4CzMrAZr8Cxi7W1t1O5bbssvEa62LYvtrW6j7+Bvz26DbekvAHENsY7wly7Drliu128grtovJnATMR9xLbBd753vU++ub4ovuK+3sGQxHfFi8Tlweu9cbrnuPu6Q8Eax4HI6sNhupCx6K6Jr3CwMrSpu3TBRMIrvtS1NKyppTijDKcdr1a3E73KvX64u6/yqMemkqj4rvO3Or4ev0G71rUXs1uy2LCBraWqEasdrRqu0qtApxWlnKbKqdCs3K3krNysfa7HsJKzXLWUtG2wFasArAezvrgJue+yKqrpqMqvjbWst8S447nRunm6u7ilt5S4w7rduhK4kLTqsVSwH7A1slm0+bQKtZG2jbnPu+m7FbmptI6xUrMCt+C32rXfscWtz6pHqKamUqfNqfqsPK8ssCWygbTHtem2Bbjvt1a2b7Rjs7ewYazCq3Gu0a+Br/iuCq/fr3WxELPGs3y0YLUCtaOzoLNItXq1r7JUrwetd6yar2azG7aHuEK7jL4KwDu9eLYirlioQqe/qHypDKoDrcywPrJHsVuvWq/vsv228bjluJC4drlQuoy4GrYDtdm0c7YWuDS3kbZtuh2/cb+guk+0P7E5sQ6xObB2snW58cDIwzfASbn9tbC4M73Wv1HAUL/hvLq5prbbtfm1FrZPuSi8crzpuhm44LYNt0e1drQFt3S66LwPvqW9Arsxtwu1X7W/tiy3J7YbtUqz5q7+qU2qXa8ctG+007C0r0qzv7VPtHOyDLNWtYK3Zbniuue697qgvWfAL8CpvS+7pLvwvXe+5rsLuMK3erw2wRjDB8HAuqGzu7DtsNCzb7tmwynH7MQmvuy5+L0gw4zDH8B3v1zE8sjWyUbGDcAYv1HEMcfZxFe/JL0FweDDnMIOv4+/AMWbyAvHJcBstyS1sbj+uiq5CbWwtdK69b1EvVS7NrxkvnS+vrr9sqyuVbNcuPW43rWnsmCzNbfBueW4t7a9ubm/TcLMv/e5irYduHq7hb3zvEW7Lro2uFC0xbC0sNOyLLRdtDm1WbcNu/a9a724uZO3Rrn5uXy2WLAorQixnLd3vfrAIMGgwITCHMTswTu7H7hiwWrLac72yQfCo8HDyK3Mm8mCwfzAdMpT0HfOdceTxXTNEtRB1LzNIsXSxu3N489ly7/CAr/AwovEY7+us9Gro7BWt4+4A7WctOu53L1nvOi17LB3sw23JLYTsTSsK6xmrxexULEMs0+3tbvWvMy5HLbotS+5kbuwutu3zLaOuv29obxltyexFK6IrearRKr8rKO0l7uJvl29lriXtGG2LLwawRfDbcMjwxfBybx+ucC7CsISx6PH08NewjDIYM9g0jbPhMcHxbfKK88izWTFM8LzyUXRh9HyytjFp8mjzunOusnEwlfD5shJy6HHt76/ufG9m8Gwvy66Irx/xLzI28amwHC81L1nvva66rYOtz68kMCWv8u50LZWvP7BD8FsuMes9qglrTaxL7F3ri2vRLbIvjvD+MGHvOe2v7NbsjKwi63ernCy3rSHt2+6FbshuCe0eLLasmm1Z7l9vMu81bs0vIW9BL1nuiK3RLQ0ssevSK9gsR2zMLRVtTu3e7l0uyi8sLoatymylK1YrAiw77Vjuc244LbqtDWxhq1PrGSsB611rbytnqxSqdqngKn1qlWryaqvq+Ouv7NbuG6607lTt4G0m7PyswG0fLPpseSvma51ru6vyrH4sCOtkqgzpSOjXaJyo8GlLajiqeyoLaWTovqkAKk0qmKpX6gzp0emVaaVp7ipf6rNqNima6WSpJ2k0KelrB+vGa7pq6urwKsUrUuwJ7JFsV+upKtTrMqv8LIQsmSt4qtGrza0bLm2vBe7YrV3s32267dytp6zXrG+r1CuK69fsre187fRtxS1AbKAsLKwiLHPsU+wrqwoqX6oxKkurQiyabUrtSO0oLTitFaz666fqRGpAKxxrcms9qq9qYOqDa0RsIKyb7MntAi36Li8t/6zsK9NrfuqAqeuoy6kKaj8q0+tDK95slu1yrXYsz6x1660rCurMqwusRW3nbkvuXC32bSvssmxErBzrYuqeqh7qWmsFa9SsJqv6K/ms1652LymvFy5CrVZsXyu/aybrYuvxbCssJ2vJ61oqc6k7KNqqk6yH7YqtMGuv6sjrUquPK0hrTywebQvt3S3hLVCsWKr+KYxpQmlcqVjqDSutLRWuDi3iLIXr/euQ7M0uPG4n7UVsKKqBacTqMyrfK2Srdes5qlFp/2ozKwCsLyxcLE1sTix5K+1rnGuVLDBs9C0B7KYrIOoYKglqTWoS6lrrbaxNbX5tzm5MLivtdKzkrNps1qxgK3MqTmoaKqzrrWyALV0tFeyjLGAs1a2gLgtuZy3cLOwrXOp9KjzrGezT7cTt56yfKuxp/2oDqqtqjusDqxMqoWpLKq4qgWrUa6Psf2wx6y9p8umY6pprlSws661quKm06SkpN6m7KpWr3iyyLPcs0Kz6bFSsJ2sgKfypRmnt6b5puqo96mwqJyljKO/pBWnG6gZp3akMqBDnw6jTaUuowqfRJ7loJqkcqhNqiKpuKUSo0ajd6Seo82gu58goZSjmKUSptykqaAWmI+N24qwlJ+eEaQqpkGmvKalqrixYLfmuOq1uLBlrAepraRAnp6Y9JlLoA6kD6KWn6qiLqfRp/6ijp20oFuor61nrler9aknrSuxHbLCrpqpEqcHqJSqvq2ksb6zLrJHr4uuA7GHtOW2zrYwtB+yy7DxrlCvDbN7tqW3OLjeuSm5xrI/qSajd6JQo6ek5KcYr9622LnAt16zPrC0r6mwwbGGsvSyRLIXsI6sxKpuq3arRKlwpsCkO6QRptCp060nsOWwQbCfr3yw9bGusZmwCbEGsjGx8K5+rXSsrKugrDavqq+Bq86k0qIipiOqvK0ssHKwaq/TrQ6tLa57r9KuGKypqTqoUKbvo3Glkqv2sLKxdq1sq4OvIbX4uCm5d7aktMe0aLQUs+SyobXquGq4qLPLrQepKae8qkqzG7uFv3m/Hbo1sRGq3KXgpeCqObDqsnWycLAirsKriqtYrpyxR7PvsiuzZbTssQ+qCKCClyeW/ZzUpCCq+qybsB21L7fctQ2yl67zrpqvzauHpBeeJ55gogCmiKhJqjmsU67prdGpGaRnoAChB6SipoKnO6l5rIStGKs/pwOmJ6p0rkuvhqy3pz2ksqSSpyaqd6varMivxbJVtMO0HLSsslmxk7BzsLOwUa9oqZChaKCepNeoI6zbr0WzK7S+srOwJK6Rq+yr465sryWrPKMbnoGhaKfuqUyqqas1rpexrLQztfuzl7O2sxCzXbBvrOKre68Hs4e0krTTtNu14LZbtky1erQ4sbGqa6IzmvCVEJm8oDmox60Tsamxv64qqKOiqaN9qQewTLQktq21S7FkqeyhSp7pnfOgfaXaqZCt2698sF6wFLFms9S2CroQvBm9dbzZuj25rbegtPCwMLBBsYawL61FqVWoN6t9rkuvAK2NqtOthrTUt+C0Gq0jpbmlDq56tEW3Obg3uLe2FbQ9skax/q45qx+pZ6zasr24i7tout+2+LRQtcK0rrQKtgm4ELkkuGe1nrG+r8+ycLYZttGx7azVqbCmM6SPpkKsO7HVs6y0arPbsOyuZa/HsHKxwLIStIGyqK2rp/ijlaMBpmqrKK+Srkqr9qeNp6eqs64xsFiwyLIEt1m6KLuduQe3vbOmr8CrEqsKrEuqvKXYoe2lTrFguj68Pra0q/6jDqObpBGlF6S2o16mgquVrsGtCqwirrG1Ib2YwXHD58IpwFa7AbUWrs6mOqJHpWGr9LDvs6mygq7aq++sya51re6nE6Z9r5S5lb1UulGva6O7paiwSrdKt2WyBa7frlmw6K4krEms0bGEuK+6+LY6r/enA6eYqXeqzqmXqAWokqgpqr+sEa+criKrn6dIqFCqdatqrFatl6/7sSOxe65DrGap06QQovGjbqedqnasbqwlrBqrsqjAplGnN6zWs5G5YLqytX2ttqegpwyrEq9+sSyybLG+rl6qWaWqocege6F8oXWgUJ4vnNWepqbPrL6vILJRtNS0ZbLCrPSm9KMKpEOlqKYxqIiqla7wsri0E7P5rxqt+KwAr4KwOrArrYanmaHxoP+m9azqrVGrFqyisD+zT7IVsLSvW7NJtw63pbLQq6akAqCsnFectKGqqCWvP7Pos8uy7LGJsQywwKwiqoyrxq3SrbSsiqyfreKuVK9grjStfqygqwmqOKmLqoGtDLGZtIu1fLP7sRC0jLdluNm3Grnwu8C9Hb3ruMeytLFFtu65+bslviq/lr5wvcS8grzbuo23ZbRasaess6mbq+6vKLUVuVG6MrgIsS6msaLSqKmtwq5trHOnW6TLqDWyOLlhvAC7urMkqe+kV6vOsoy2I7e5tbiyk6+LsJK2xLugvP64erMssiK1tbWnsOSoUKZrqeSrJazwq0Cu5LE2szWw5qkYpmqqArIEt3S4D7iJtjSzdq43rJOun7HctBO3TraQso6txqoUqieocaZmqG+sKq6krIKpkqYKp7urXbHetZe3VLd3ttW0N7IEsKKwTrMws1OuTanSqgqvULBqr2mvL7HBsiezZLIvr7OqPKu5sQS3XLfCsVmop6LSpKOpda2mr7WwZbLcs4S0r7QJs2mwHq6trT+u0a86smKyxq+MrLGrl6xAq5amS6EnnSmcaqCzpk6sNq/KrR+pHKTpovGlcqm3rUSx1bGesV+zs7Q/tMS0p7eHuqy6UrlSuZG6oLoguJm09LNdtbezXK30peOiD6WPqduu2bLjs0iysbAZs0+4hLyHvj6+yrwAug6056syqKSqsK0Tr1+vJbGJtHC3c7hkuGK4mrd/tbexKawopryh9KI7qKus4K/UswW4x7nEt0yy9qynrbCy4Lfxuv+62LdSsoSula8HssCzGrSLs2myR7AdrrmrjqiiqTaxJrgPuzW4zLEBrzixwLTvuS2/aMCiuwWyr6lgqeGtBbSuvOHD98RDvyG14a0Gq2So3qoYsg23SLdPtJuw8K3frFOtI69asiS117WOtKOxKq9frxuyGLUntfiyRbNptbi2d7bRs0axQLAWsDewl6/RrYGt2rG5uAu+iL+2vea5lbXAsU2uEaqFpd6kWqkEr8axIbDGqy6o0KVMpL2jZaQppX+kkKREqHSuTLOJtD2yFq/FrOmtXrNhuKe5iLdPs5uujqvorOqxsbUyt664JbotuVW0Tav5oMGZrZf2mHKd/aLJpa+l5qU6qP2qLa0UruCutq9Er0+t1Kr4qGKouqq8sJi3oruSuoO006uNpUakzaWqqMSrI6wXqleo8KkHreesh6lloyif26KWqo+u3axRqqStFLKfsZWt+qfTpLyn0azisF6zebTAs6iwiasOprKiJ6MCqPGssK7UrTyuErJxtNCyMa/5qqaoZqoirgGxJrGrrq2sTq06rtStna2Wrl6wT7HqsBex47F/scGuMatLqj6uZLRguFa3r68Ro1+Zl53Sp2Otza0Mqyyo5admqbaqW6zbrSCudq2krZGtC6yvqYyobqjgp6Oo0qg2ptKixKEYpQmpw6ooq2KrD6r5pnuj/qHYokyjr6OqpJSklKTbp0arVqwErKerGapEpm2geZpQl5uYaZ6XqNqvF7BXqkihZZrDnCal76yEscCyZrIOsryxcLLXsi2x1K2yqK6jy6Dcoa+nzq7/sk2yvKwrpnOlgKfXpe2hXqB/okum7qkbrC6rsqdIpVSogq40slexRq1xqkyrJK/Xssezy7Frr4GtHarwpfagJ5vnmRaeUaGVouWj7qQapISh/p1Rmk2ZipqbnFaejqCfpDKrpLH9s8GwhKrFptqkBqOGpKaqprFItp64U7lJuaa317NcryOsdKwqrzWw263zqV6nZKfoqeitwrKHt3a6v7hSseCnRqIuosCl6qoisMizHrSrsO6q2qYNqIirBq3hq9mpqal5qoOnSKATnV+h6KbHqkOsnKx6rA6rGKkWqjCtGK1np3Ke6Jfvl6yeKKmdsbi0R7M7saKxSLNPs5ux9a/YrgmwbrNltfazA7AlrrevVK/oqpClEaUlqX6sLa6or8yw1rAUsQax2a75qtWm9KLznmubP5qMnAOfp56ynGaekKJDpUenF6p2rMisXKwgrFmr7KkjqwivS7LAsg2w4KvZpyikH6EbnzGfCKR5q7ux5LOusfGtuKtdqkGovKUZpDWkkqZ9q7awELTZtOWxTKpeoWSd4p0UoEehiqBxoQykAqWnogicCpcMncGlgqsFrnqtpKu/qlaqYaiTo2egBaMZpgimR6TWobuerpwLnoGhw6URqGanL6YGqJ2t0bIItIywQ6qhpZClT6d9qhavK7Ifs22yw7Azr1auhqz/qAyl46NUpQ2nFKkGrHWw77SPtQKxhKtKrCyyPbUXs/2vjq+wsJixg7A9roiuB7NJuO+5M7YksLast6qJp+KiJ50omBeZ6Z+OprWpeqiMpGyi3KN7pouoYKkyqh6s4a3XrkqvV64Lq6emlaRlpQGnq6evqtevzrKgsn+xw7CZsAaxt7EGsVus5KStnsubtJv7nG+guKQvprCiqJtGlnaWeptaoAyh86GKpYCpMKuBqB+juaAKokKijaFAo8mnDq1wsM+xa7KGsiaxu66ZrWKuibAJs6e0V7QMst+vf68nsSK0ubZ7t9y0WbCLqqqi2Zp8mdudRqIkpiarSrHWtcW2vrO0r7Guta8wsQSyprIZtO+0g7O8sFmuPK17rkSvMq5PrdmsuKwoq06lO54fnTCiEqbLpmWnCqjupCygz50dnfWclJ5voA+hNaJspeGpEa0krbarQKvjq9Gr7qtMrIartqjTo0me0ZvGnPifY6W9qpWuI7I9tsS41LYpsomvfq8+rnWpoKPrpG6sDLTYuEa52rTxrN2kyZ/Znhmj2qkfrtav1q/er8OxVLRWtgC3PLXOrzWpEqgFrWSx/bOOtMCylK+4rKysAq/gsM6vNa0NrFOrUaqkqSirp66FslO2b7nAuZy1eK4hq/ar16xsrXmtoK3Lr06zD7XGs0WxNLBXsmC11LV0s+WwILCpsgq31bmOuZ24Irl4uQe3xbMLtVa5GbtKuY21PbMns6Wz1bZzvMi/e77UuRO2NLdYuei4H7d0tGyycLGnsHWxmbRTuDK6DblatWWwnax/q5yqT6iXpsSq7rE4tL6vkacNotiez51JpWiujLJ/sEOpAKJ+oFSj3ac6rsKznbR5sE+rYqjhqn+yIbv2wOnBOL1/tImt06uAq7itqLI5tdSycK7qrIOs6KgfpPukJKr+q9ipUqeSps6lv6Pho5+ntaxKsHSxq7EmskSyrbFHsNOsVae1pLWmkqhoqk+urLJNtFixS6v1pvGmOKmirOmvmrB4rnOsPKw5raisS6mhpuCkZ6FvogCo86oeqT+k0aARoR+j7qdirwy1QrZLtEayCrI0s5i0HrbItly07K2VqTCsarBQsoS0c7gvuhC3c7A0rW+vxrRRuW66f7f1sO6oLqWOpeKl7Kd+rPSvLbGdsvi2ELydvR27vbYesmyv668hsQyxca7LpwyeIpaflvqcmaQ0q/iwR7Vytgq0G66Tp4OkQaWxphepz6yyrhWtTai/onKgo6LnqOqvebSdtMiuPqSKmtOXkJnemmqaeZoWnWKiGKYPpxSmj6VJqXWusa+Qq4Wo5q2UtbW5x7omu2m7S7vBurK4E7Sqr6muzbAAtVW6BL8SwTK/Q7qrtXuya62mqIOsALYWvHS8XblWuDa6AboqtkOxMbFVtZq3/7UIs9qyFrUztGmv2qqgq46vbbCIrPOm/aSqpfKkM6VJqB2tGLKetWm237OusNawMLFPrj+qIKg+qXKsjq8Tsc2xZrLRs1a0RLRctbm1CrPirZuniaM3pHqlkqTpo5Gn7K7JtDi1w7CcqaCiIp7OnYCgHqQDp1SnA6Mbm4aVt5dOnNOfpKCJneuYWJptoVunGakwpzWkWqEJoAGheqQSqIqo1qV6ojGhWaITpASlf6TmoR2g+6EQpzerdKwKqzamcJ8vmhSaBJ45oj6k26RcpMujCaStpJ6lQaaLpq6mmadpqb+qb6qzpxSk86Gjo1Womqtoq+mrgq88s5y17LSgsdWuV6utqF6p8qoerCGuKrJNtY21T7TEsZStmqpxrU+wO690rq2vKLEHsmGyabBOq1ylCaLyoo+jx59/mnKavp0poQmkiaW1pZGoHq9wtem2W7NNr/GuprChsPyuTa1jrDesk6u0qZunnaZLp0CpiqpZqk2pWKeKpbamEqqnrHatB62irFetp62ErRCuwLBotO+17bSuspGuEKsgrjCzC7Xos3ywQ6xdqCWlV6IvoGahgKRqpuOmd6cjqEioGac8pdym56u/r1KwMK7oqLSgMJq4mtCeVKINo+yhWaF8o5Omq6cIpuufFpWvkiKao6DSo/+l9qhjreGweLIMswSzcLLGscawm64PqkqlvKTrqCmtVq87sPavBa4xq8Ko16aFqPisja6yqqakbKPgph6q4apAq/OtVbGRsRasj6L0nOOe2KDHn/KfQKRrqA2pXKcLp+GoFaqoqN6mS6jpqnqpuKJlnH2dtKMMqEipyahmplulj6gsqm2oPqaPpeulL6ZUpxqqjKwBrR2sAKumqseqSatCrTqvLK6cqsCngacNp0unxKspsWW0KbZVtki1BLTEs/y0u7XGtBe01rPDsTSuWavPqsyrOayKq+iqmartqoysNK4EsN6xJrJdseKxILR7tlu2ubOCsR+wf60Zqlan0KUEpoao1qqqqnqmZqF7o5Op364wtPu3vrnHuZy4brZ7s7mwlbC9sdqx6rDksLixHrKhsVWyjrXptw23yLPisMGwhbFtsbivTq48sI+yZ7Nys+yymrI5si2wVaz2qUqs1LBetZ+4HLpXu7a7J7qNuEC467qZvwbCIcBquhO2cLaxtw62SrOis6O2Sbj/temvVqo6rEqxULNfsXuvq7L6t4a68bj0tIex7q9DsNKxlrR8tne1YLPcsr+y0bDDrRisaa1EsOqzurXHtOiyh7HErzGsxqfJpX+n36rHrJGrMKlYqA+oV6ekpRKiapw+mNGaJZ9poHOeEpuxmeue3ad6rfOtF6oJpGGh6aQYq/yuxK1PqOeiXKB9n9GgMKNMo5KfXZvfmmSf7aUPqtuqGaqDqeyqzawVrFSod6IOnpGhxqp0sW2yZK7CqAem4KVtp5usLLJvs46vp6lFpmGnBKrMq+2sQa0Gre2s2KuFqD6mVKjNq8urNaarnWyZzZwBoWaiV6TBp62qqKsoqm+oNqlUq+SqPqjLpsalqKU1pZSiHJ9anIeZ0ZYvl82b+Z8oooijvqRqpR2lEaRho2KkwadUq2WseKuCrBiuW64crp+uHbAIsRmvaKuZqqmtS7Dxrl+qaaZdpnuoqKndqQCql6q5qw2uCK/mrZisrawBrkGuZK0wrcGuDLHPsaqvkaz6qgSqkKp0rlu0+rh1urG3UbG1qtynG6kEq/yr9qwQreqq4qMrmueW4Js2pWyuaLQhtvOzRbClrZyt9K/YsNWsxqPpmfKYDaGfqK6t5bLXt6O51LeMs4CvJa3hrJuvprJ+sgivLKvOqoSu1rJ8tvq4SLjHskapqaC1oOWl8a3st3S9Xrt8sqinxaLppeuuqrkowSjCYrxRs4et1a0rsk+5AsD2winBRry3tgWz/bE5tb67t79SvpW2X6h/muaaFakDuILAt8BYuT2uF6f9p72tU7X/uzO+vbuPt0e0fLNFtLu1F7jkuWG6D7mXtfixm7LQtpC5f7gztDGvYK0zsFy017Wws2SxybKbtYu34Lgrutq6J7q3uuC8xbzjtySu5aJJneud0p04m9GWkpVwmyKlPKz9rZ6sN6vyqTqq9KyorwGwGaxdpvWhG6BPoNCgbKJ9pmGsQbHIsqWwgKxcqKikPKFTnh+dd57BnyCfZ5wtmhibzZ8iqN+v77OQswmxaq72qnOopqa9pdunzaoZrX2uCa6Lq1KnIaJ7n4Gim6hSrWCvnK9Brkysz6snrCWtdq0Lq1SmxqDTnC+ck51hoC2lzKonr2qx8bA4rhCrWqgnp4+olqpSqWKkSqFBpLyo4ql4qmirE6sAq5WsV67/rweyi7SRt1G5lbgRtvmxsq7ar8SzorZGtzy2MrResuOxsLIos1GybK+6q0irm64GsUmv+6gFon+iWqkWroatDax9rlWytbOssqSy17QutSKy+a2/rOqvbrT+tiG3jbUmslaviq/0sJeyerQItbGyyKxmpAqgDqRbq+Kw+rKOsVetK6oMqryrLK+kslyzmLCVrIurPKwRrbOv6LOFtgS1pK5Vpb6cGJuGoKCkh6RroSahJqhMroOu9Kh3ocWdiqBIprOsurI0txK58reytGSyW7PvtPi0/7M4sxKyVrDgrfmqOakfqYeouqYeppqq2rEetlG2X7Swstmzpbdsura6krvWvYK+cLrhsoGtQq1+rQ+qCqRBoy+pya03r1qwl7LTs+6x1K6Iq3mpR6vNr9CyMLRPt/G637swuHmwUqlRqGusjrBjstCxdq84rUOsHKt+q3uv3rM2taey/a3iqDSj8JygmU2g/Kg5qwmmzpqQkbKXFKJXp5unA6gNq9CtD61dqc6m0KdIqFKlqaDPok6rPLBvrySrhafMp5ynwaJYnuaivK1Bth654rWksGCvwrBQsHqsJqqUrgizzLLfrq+rma2aseewOKmqoJ+fO6K+oXGdvJsEoL6kMKY/pUOj1aCinbOa8Zk8nJifo6BFnl+d+Z/ioaig35v9l7Cb4aOeqFOnxaVIqGir66sRqlCnBaXtohigTJxgmWyaoqHwqaWtGKtBp+2mdqjGqcaqAqvLqrar7au6qJSiHqC/o8+pHq1Xq8OnN6f6qYusVq4usVOzY7KGrASlxqBdn9yfgKBdofqh7KAhoEShkKRwqSOuB7HjsV6w3qw+qXKnI6lFrPmtkK4Tr6KuJaxjp0uiBaQBrGizwrYzt2C3qbcrttiwwKfRnEqWaJm1oROpL6zMqBagl6DOrKC1cbeAs0KuFq96tTe6gLqQt8OzHbD0qjyk3p96ovOptK8DslWyfbBtqy2j25zwoGiq8rDzsrax16xXpu2ihKQpqY+sH613rCWs8azIraCrEacepPGjXqRlpfKmWqdmpYWhGZ7RneaffKFTo9+lqafHpymnvaanpqilgaJbnuOazZkXmjKalZyloW6k3KGQnFKca6LTp3qpw6dKp2moyKjOp3ilMqMBpNum06hbp3uhKZtBnHuiOqaTpXemSKoFrqWwKrLSsQSvraqdp4inCamAqY2mg6EmopGreLSruFS4aLV5s26zRLSttJSz3bAprKOoB6mHqmSqaar5rSOzQrd/uU25U7Y6sTGuO7Bps+WzDLPustCxqq1ypxGlFqj9qpKrtanwqMCrSLDJs/+zkLGAr2CumqwEqQempKezqweuXqzapyGlzqU0pmakkKIsobSfH6F8prepX6kHqTCr9Kwjq9mofqr6rZyuj6wMq+aox6R4oCqhFKgtsMezyrISr6aqoalgrJSuTKw6pu2ikai9sAa1g7SIsZav4q+JsBOw9a2mqVim7qc0rM6uDq7gqnCnKqo1s8m62bxluaqxJquVq/KvD7OOtZq4qbqLuZe1IrFkraqqoavbsQ+4k7m8tnWzxbTyudi+3L/mvJC2fbHesJqypLOIs1yyu7BEsOuvVK3QqbOnrKbMpmKpT65ps0e2mbbdtKqwO63frUqvS65VrNCrka15sM2ylbMRsbyq0aMFoKSflaFMpXCpTa2csBG0RrXkstytuKoPqy+riKjYpLyl0argrrKvmaw1psOe4Jm/m3Wh2aZxqgqtaK5hrJCoM6eYpnSj9p6LnFOhBqmPrcOupK8ZsAyusqkrp+yq87BHtJGzBbB1rzyzzrZ6tk+xGq0qsKu1q7cBtT+yD7YrurW3bK+mqm2wkLfpurS6prmwuRC5NrYFss2w3bQluH63f7VFtWy2J7Zkspyq6aRCpvSqdK6vrsCtO66yrqesV6imp++wVrvFv5G97LYSsXquV6zNrla3Er7Cva21vqkJo9imlbHlvo7INsuJxRe4w6kEpXapIbXEv8HCWLwDrMiZCJaEn2uzc8Tsyz7JkrwKqcKdJ6Kar6q9r8WtxVO+1LIyq0CrfbPgwfHMls+5yNu4bKd3oqCs+7wmyGfKUMQaucmwP68vsSG5VcLcxZrC37kCsQ6t9a4Utj+7dbstuPqxtaptp9WpYK8Atpy7s73ruu2zCatAoV+Z8ZvFo9GnRKjzpsKlf6dCq3qv8rMethiz5qlMoZ6hg6RbpZ6mL6mjq52tfLHeto65A7fDsCGn153Wmj6dZaFQpEeky5+Hl4KRVJPHm1un4rGcuH+6RbcqrzumMqECoPKfO6GAp7mvTbM8sfqsPqpoqBemLKRwpBCmuam9rj2yX7LUrl6qIqmwq3auf67iq3eo2KPfn3ufeqITptiovKsUrsGu263Dq2OpuanGrAWvma8ZreOn2aVrqLSqcqupq1uqQab0o0empKlDq+ir86tPqtao96aKpBWi2J9any6fFpyqmcObqKNirHqxtbGjrTuojKSmom+ikKQXpxCpEqz7r3+zlra1txK1xa8yq7ioFKiMp5mkLp5ZlneSZpa8nR2kn6eDp9ykHqKhoxuogqq5qISlD6ZvqPCo8KhHqgytLa5urFqp86eqp7mo3qoLqrilxaOMqXyyDbiFuBW0uKswovmbW52epKSrYK+OsMOwDq/Pq26o9KYnpyKobqz9sRq1HrdVuNS4q7gxt0m1WrPzsX+x0LH/sa+xXrMqt/K5aLlYtsazMLNas4G0drbktzO2JLC3qUKnrafDqUitnK8sryatDqrPpZyiZ6P3qByvTLEArxmq4KMWnASUP4v1g7mNH57wp8CrDas5pxKjbZ8unLCcmKBPopafPZiej5+Nh5V5n7SkhKYUqWSraqq5peOeZ5numASdYKS1q8atQ6pgpmGmZKYqpf6jf6EjnOiUW5OYm2OovrOiulC8ybjGsNmmZKJ9pceoIajuo7ahraRGqeWqEajvn5GYG5rmnBqdz53pouyp4a5GsB6u7qjjouyiDqeoptChf5/ypaev8LTVtIOwvapLpoSj86J6pL2mc6eUphamc6UBo5egh59OoFiiFKPdn5CZBJnQnwyk3KGKm32aQ6T5q9Gs2KggoyehZqZprPOuVa71qwOqrangqQGpV6fTpl+mr6Oynd+Yk5msnF6goqHWndmXX5WRmZ6gqKXxp1mpa6s0ry+yIbK3sGuunKsyqbCnaqcpp/6mY6eSp7mmA6VeoZmb7JSHkk6Wr5qHnDWbkZpAoOmmtKiro62Zk5IAkz6WZppgnQmeb54roAii+qMMozugp6E/p9qrcaziqK2j2qCYoQWj56L3o+GmYKunr2SxUrDwrxmyMrVmtsi0aLBWqsClVqQFpfCmLqb5ou2h46X9rAKybLJOri6p7qc9qNqmxaN5of6iQqd3rFKwcbElsQaw86zdqJOlaqaKq4ew07KJstmvJ6yCrOevO7J9stewwa2Pqaqk1qFMo2CnDaoJq/2qyqjcpZOkm6eMrGeuMazlqBiotarKriKya7LLsaKx+7DprUSq4qsPsHyxra61qUuo56l/q4Gtna9vsFiwqbDPr8Sr7aN4nbCgeaZHqMumB6Sun36Yo5HKkruaNaPAqiivj7C/sAawL646q0CoTqg2roizdLPur/GtnK4vsTK13rdht82zcK/WrFyqDaaSovGhGaORpDunMqpCrU+yDLgKu0a6drXfrSanjaYTrGewALETsPmvjrEZso2wbrCDsjWzJbFSr+GwDLMdtOW0e7WJs8StUqihp9qoXqu1rmmxYrPptPi1DLa3stGrc6Sookinx6wysFywqay7qbqqqqzvrDWs/qu7q0aqQKmxqiatOa2nqsKqTK/7s621LLNKrfOnCKb7pFqo3LOOvkPDq8Dptjur9ajQsNq4RL9LxRXJOshnwqS7e7mPuUK5hbw2xATK+8l0xGC8jrbuswWzoLeLwerKEs9ozOvEMb3/t5C1P7gzw/DOydPPz4zDaLWgrbKpw6sguIPEiMk6xtK7TbB1sG23Ub2OwmnH88nHx2DA1LRaqsylGKjHs3jCI8sRy8nCD7bJraesbKuDqlKuibXKuV25/bS/ruGpO6hpq6m1nsCKxd7DuL6MukC41bSJsTu0xrzIwrHB3rm2sHWvILPetme6pbzYvAS8r7lbtj6ydK1drRyyBbeVur66UrYKrlikUp3QmvObK54ioHqgop6qm3+ZM5ypowOrnbBRs9Gxd65XrdStg6yoqJqlsqfXrA+wVrACr6atk632r5KzALWjs5Cw36vjpgqkZ6Rpp0OrpayEqnmofKhtqh6wbLYkuYC33rMZsxe1TrbEtZS2ubj6tiuw3abvnzWg8aTfqMWqlKrRqDqnwabZpiSm/qRJpJmjkKSspjKoZqrrrq202ricuQC3OLNHsBetUquPrnSz67VAs/OsCqt7rwO0+LVFtiG0Tq9Aqlyp0apBq+eq+qrSq4Ot37ChtHG2w7Ursz2xrLF/soO0nbgSvNa627RernurLazGrbewDbOtsWCvuq9hsauvaar5plCnoaqwrUWvk69IrvOss63NriKtR6pWqUCp4KeZpqinfakkqaKj55prlh6VVZXBlxycOaBDo8imqqkZqc+j9p14n4ylqKgLp7ajaaN5pxyucbM5tYayqazwpS+i9qJWpsioU6hVphan5Kp6riuw4LEZtNO0mLKRrm6tuqx2qKyis6Ayo++lXqfkpkGkwqAFmp6Ux5Y8nkKoArGUtG+xcKh5nsWcCaIlplKm6qP6o6qoD64bsNms+6TZns6ij6kWq2So96Zip9KmZ6TXovekmacjqI+n/6QSn1mYvZXRlh2ZEZ9XpbanA6Z0omKg7Z+rnvie96FXpfSlaqGAmk+UXZG2lfye66TfpfOkn6T9pGSjkp9Tm5qa3p9xpUqnRKcWqHGq962Gr6qteKqfqSypzqibqrutHa/krECp8aakpaOjw6GNpXOsq67eq0ynlqSQpOqkOaVZqDGt/69tr4+rhqdOp4qs5bLDtDqx96yUq5GsYK6SsSy1h7WVscGrgaqErGSuELGptMe1M7N4sKGuw6rIpJyn8rIVuke5kbFUprKemZ8SpVCpgKv5rOKufbDpriSpAKVBqc6z4rtMvui7arcLto63RLg/tgOwWKt0riG0abXHr3ellqFqqFevUbEBsJytwayRrnSv7K0xqqymv6W6pf2jaZ95muOXJZVPj+KK5Y1RllCiIa0Xs1S07LGjrpisN6oIpSSeX50poiamXanXrF+uGKwyppWgjJ81omuk06M0ohKiiaQDqHWqn6yVrsyvALCKrROpoaYOp4mqdK/Xsrq0HLXyszGxYq2+qIuk7aO2pcypCK2FrKqpC6iyqZisSa+Rsduyd7Lwrq6nsKDRn0CjOqiorYSwfbCLr/StnKm+opCdYZxcnVWgoKIjooWhCKPxpCKm/qb6qAmsiq2yrcyu2rGKtE+1fbUjtauz/LEQsYiuX6izoDyad5VPl6egjagQrA6sxakApwGjTJ0GmTuZMpuFnSaheaRmpgSoUqmAqDClUaQcqIarpKtQqIaiI50emlCc6KJdp0KpfK38szC4HLg0tZOx9K6UrU2sSqvuqaCnkaWzpn2o/KeLpuan6ayWsIixLLDOrKGnTKNFpEuop6pIqtOqWa9etEi2m7VWs/Wu26lVprimUKogrtGvka02qCak0KK/oNicXJvypLOz7bzPvlG6ErIKrJ6qYKwIr7awMbSGuea8c7sFtTCt5KgyqHuq/LGYufq7vLk5tyW3s7eKuLi68L1pvvG5UbJsrV2s06zArY2tZasTqcarobPVuQm6zLMNqbqihqimr/Sy/7E7q5ihY5ucnFOjHKlNqmSo9qV2qX2zXLr2uSq1z7D/r/uwJLEYsKusP6hWp1KsALHQsKmtvapCqxqt+K8msxO1frTzsDqs5qcOpueoPavSqBSlFqVNqTuthq1dqnymrqTZpv6sPbPMtYmzyKvPnxCWtZaOmwufT6NYqQuvA7NVtDCxXKvppluk3aHrntGdDKB/oaug95+fn/Kd3JjQlCyX3ZzAoUuldKghq46u3LIatoq3SbdstXKxLqwwqmqr0KuAqNuhXZwhnEihE6jUrKWtY6ukqPWmF6Ugoz6i/KThqEqqqKilpgSmxKZqqcOt3rBVsG6rCKVIogmjA6gnrhOyEbIzroun2J9GolWuXrcxuTazgKcSoOmj+6nzrf+vXrAVruipZKcPqdOsS66ArvWwz7SutmC1kbHfquWnBq0Ps6OzDa2wpG+kjqmcrtGzALhtufq2UrIernqrw6s4r96zf7WOsTyqn6YQqDGqsKp2qqapdajwpw6oBqcqprWpqbBItUi22rQrsvWuAqsYqb6sL7HcsLCpZZy3lMaZM6JJps6kP6PMpqmrvqxRp3Wce5EMi2KKepHsnNulrqjxpYqjbKS+pdmkuqFonpKeTKLkpf2miqZYqiGx67QKs2GshKisriC2RrhYtL+s0qRTnxqbDpVojHCFPohkkN2YIqH8p6ur26rApruh/p/dozinJKeYpdSlX6euphakTqChndScpZ0Ao5GqhbGItU21hLB1qPGgypzZnDGjF6vLr/yviawdp2SgQ5o/mS6eSaSkqSetJq2dqQulEKIwn8ycn5+KpCeloqArnEugbKmQr5Wwmax0pPebUZ3Np/+wO7Xns7isZ6O0nH6blJz/muCXjpNUjpWNnZJ9maCgz6eCrbevQ6/MrS+rEaYvoHKcdZzmnTGej56hoPuhN6HToD6ij6PXpSqo26jqp2ukWKCAn8GfT51cmCGVk5aBmuWehqC+nw6g8aHco4umuKsesSizv7EXrxCsdajVo7Sen5zVn8CkB6mdqzWt4awGqR+jbqCHoQWj5qKWoDidWpyonvahWqP6okakVKdsqGGmfaIpnombWpvgmsWYZphumSub9pwaneSc2ZzTnEeal5YSmS+g0KN3ok+fKJ1inAidS6J2qvuvo7C7rXmoV6IOnYqZG5c6lCKUqprWohOoV6qcq6msEaz1p2WfAJUBkNmQ3JMYl1yZrZv0nrmjbqUYpFGk+KZNqF2m8KMbpBGkaqPFoyykaqJsoB6lyqyDsBWvDKsbp7ykRKRypbam+aYmp9Co36qJq2qrd6xNrfur+qhNp0+pGawKrVqu/bEytGyzG7JpsICt8qn6qTiudbE2sm2yDbKurrSpsal0rWuvgq5yrCms16xjqt2l4qJUovSioaTMp02s3rE/teO0rrAzqpmmRqiEqeCm0KHRnGObT57VoZ6jgaSopMel1qO2ncub7qJ+qdqppaTunQ+eyqPFpmGjCJsNlxSdj6TgqNepeKkzqoWreKrapPCdT6CTqL6r06YPnI+TW5KjljGdJqGwoJyfh6A4oq6hZJ4VmfWTFpZNn86nPasUqfukmKbVqwKtpajLoSGfA6L5pbGpK65rsWKxl68+rfSqw6kaqZarr6+TsRWvvKdTo02nda2usauzu7TVth65D7nMtPurt588nwStCbitu3S4bLKOtTG/f8Sfwm65j67vsDi6/r5Qvlm547SXttu6zLxTuvy0GrR6t8i4QLWdrVKoFa8nuE27PriIsbKsea29r7KuJKkspSas/rYwvHS56q+RpF+kRKmpqsSpiagPqFqoZqhCprOhiJxXneWkOKzZrn+uca7qrw2xb695qxqnwaLYnqWdnZ+koeuiz6WtqmStoauhpLucL50/op6kyKa1q5iwW7I0sKmpCqM3osWkJKaOpCCiYqInp4auibQzttuyS611qdipeaqppn+f3ZtWnL+bd5mcmIKbNaGopmCq7awurWWq4afVpR2hnZrqlnKXz5k/nKufiaH7nh2Y7I9LjTuWkaK6qxawWq80qZueuZWLl9CfKaePqqOpeabRoumeuJrHli+V+Jbam6CihqYEpnWkF6RrpuOph6tzq1SqSKoVrD6u8K8isEmt3qfGocGeDqE+pTOq5bCktgm4FbSprTurq60ervioSKAjn4imnKu0quim96ZernG2H7n9tbqxrrIdtia237GvqwGnV6V0pO6iNKHOoL2hd6BLmuqQTY3MkpKX/ZWdj72NMZUgnR2hAqMopnipl6nvpWyh6J8oo9ann6k2p1WiJKIppxKpAaYSpKGkIqb2qKiqp6llpxmkyaHVoP6gZqN6p3iq6qrsqPWkkJ+tmXSXTZihm2CgEqNWo6+heKD7oF6gPZxLl9KZvKKVqR+rPqgGpUOkLqWXpp+kQZ7klSSSupaond+iHqZep8KmjaYPqIerbK4hryisM6a5ob2gJKMsppilD6HOoA6qs7NJuCS3ELIYrDimnaLlpfKs3bE5s/Cw8a0rrByqmqdVptClaaXnpdOnb6rbq8Wry6n6peChVJ+3obylqKkQrmix1bARrB+oeqe3ptykAKQFppOqvKywqlGnOqfmqLyoeaZOopScjJm+mq6e3aIxpK2hiJxelsCR35DDlgSgOqYnphqhCaEhq2q1ELlhtOOngZscmiCfc6ICo6Sh/Z6AnT2ijqjfq2SrMKeHo7+hPp49mvOXBpzppiSxZrc4uXO2PrFmsEK0wbbptCuxy7FwtTu3PrUfsQ+wkrH8r86q4Kd9rOOyE7XHs8avn6qppjul+qfhqyWwxbPgtHqzhK+kqrKnc6aipvSos6m5p9anuaiUqFupwaqkqs+npqUwp9mqiK2GraSshK6asva1j7a6tba2F7kKuYO0dK41reywt7NKssmuha28rS6r1KUvpMKoIqwRq1uqIq1SsB+wq6sJppSjq6NVo+ahB6NNqBCvtrQ6t6m2p7RPsvKw3LCAsKWtaKnQpqSnKKjypYCkNKfWrIexc7NeswCyRq+cqzaoi6VWo+KiAqQhpWikhaA0myuc1qKhp9So9qhgqueqJqmCp2+pS64LsuWxCK5yqQimnqKJnbubdp47oGqek5sLm0OcUJ93o+WlsKR9oq6ggp9XoIWkPanqqTWmW6IOosqihqAgm+CVbJXllsaZwZ3WoVOjg6HAnVqZ7pXTlZGZJ6Ebphul9J6nlT6KbYJnhJyMzZJNlF6UDpWMlTyUQ5IRkomR0IwriRSM35OUmeibFJ5LpCKrn61Hq/SmpaLen4SekJx+mGSUqpMIlbKUvJDXiqCIkY1clPCZIJ/6oq+mJKr2qrSogaWTo8ilaqlOq7GqoKczo5+eVZnplDiWxJpEnXWb5pYslxue7qRYpjCi9ZtXl8KVEZY2mJGbIZ5fn76iW6idrcqvQa5yqGefI5oqm+edbZ23mdKY45rHmr2YrZmrnEGfMKDloMGi2aTsoxOfH5mfl6KcvqLapHejOKJypMCneahbpdifuZzboYeqq6+vrg6pPaRTowqlH6bXpWWmRqnIrH6smqfKoTyigqYQqqSsSq0bqxenwKJmoC+hiKLDou6hLaCmnUObE5mbmQugIqcQqrim1Z6CmZubAZ8bn1ef76GGpNOmoacCpn+iiJxwmZudwKKlpVeka6D4nOObk57Cogemraatpeuhj5w3nGmi66emqp2qiaekpAikdqLnnG2UnI9Okp+YZZzlm7WYdZUFmYyguaRUpFOiHqKgpEanYKgtqB+nbqR+n4uc0J2dnxeeaJlVldeUUZnPnvigXZ4qmQKXOp5Mp6isqK49ruGpLZ8HkH+GW4w3lh2beJn8kt6MAY9El0aefp50mZyUCpOdkLWJsoNtg+CFCYqBkUWdHqdUq3Or2KjhpYykMaOKn72an5cqlyaW3ZEjkGOVa5rdmwKbnJromiaboZrrmzSf6KEvoiaek5aEkmqTKJMAkTqPFpKWmKufFqb4qzWuTavwpBigWKJDpk2mwKGWmy2Zf5v2nCqdT5+XorSjTKNXo9yjxKSEpeukqqE0mwyV1ZY/ndChOaNqo2ikmadKqSupw6dnpM2hbqIBpCmjeaE8pOurXrGXsZesyKUcoIybX5cElaicLqj4rjqv5akOorqbApjNmdOgr6YjqQeoKaOdnjafRqOPpummzqQxo36jgKNsolmf8pufm/Ofp6LZoCSeu57xotemzam1rASvg6/xrKqm45/QnAqezqCJokmiFp9+l/iK2n87gnmMPJNglKqRio99krOZkJ/LoVyhN5/cnFOb65kYmridg6AFoMicPJudnPOd1JzLmcWXlZjXm2Odb50gn/mg9aDooB2jwKXmpimmH6U9pMGhQJ00m4+foaVRqUOqpKmBqESk95qGlleas50nnpOd7Z2IoEyj+KMeoR6dYJxKn86hnKKjoi2jAqQEo76hlaP1pTKlJKNwogqkLKXdo0+hlp5znNiaqJlanPKkYK6ttHK2MbOwq8uhTZt9muial5ppm3yde5+Un+egrKWgq42tpaiPngiYNJkGmu2X1ZVsljmY8Jw5owWnWKd8pMWfxZ2HnnqeVpzQl1aT2JCEkLeSSJirnfifxp52ndidA5/1nxuinaTIpCqkVaVHqcuvWLWIteivhKeRodygBKOqp86t7LGCsmevl6jnnfGS+pCLlRWZm5sjn42iyKPnoNKaIpd9nN2l8KsurFmn7KGzoC2jXKZsqI2oCafLor6bRpNpjjmSjZrToU2mH6o/rDCrFKitpUuns6udrbWqIKWaobujzqfeqfuqoKyYre6qNqXboPOegZ04nnihc6QNpr2nuqjcp1qnzKhbqaumtaITo9Sn/qmtpx2ki6GAoPqfFp+BncqZLZSPkV6TVJX1lOuSo5LClX6ax55+oYKhE59imveSVI2BkK2YWZ8Rol2gNJ5Zn8WgeZ/8nSmfIqHropikFaa/pUeiMJwEmh+htKjFqmeo/6RxojShWqHno4Cnv6r+q/2qgKggpRSjwaTxqF2tP694rwqvoK0crT6uh7G6tL20AbECqlmjsKJIo1OjdKT0p9usJLCnscix+rGestuxBK/DqgqoaamsrT2wWq9ErFiqnarWqSSmAqILoXuitqR1p+mpg6oMqEOjvp7in3ukHafTpZ+iOqMOqLaq0qefooyl5q68tQq3s7OxrnKr06nJp0+mp6f3qPymhqHGnHeeZaTMp/2nrqmDr0S1JrbVsI2tQLV8viDB+rvwsD2oQKpFr/qxqLNXtv24ErlcuGK5Sbx8vWS6jrI4q7GvHbf8t96xh6olq/evV7KvsdmwrrLOtUW3ILYltBq0v7R1siGtaKq7ru+zjLNqq5+e95n6n+ym6aonrf6uaq+QsRu0wLQOsSmorp6/nMyi86mZrWGsIqalnNKV+pRFlhSdwKb+q0+r2qWHoS6jS6c0qnmpp6RfnuqZI5nQnOOfk6GxoHueuZxDnDeb5poKnYqeJJ1mmxycIKB5pMGmbabfpNijSqQKpYyjd57olxGUhZVQmceaN5gGk36SmZonouOm2qkrq1ioYaEumdWTdZUmm/qcLJgEj9GKIo+hk1eW5Zr9n4ajQabsqHCreK3ArZCrVqb2oIOds5s+nNib35m7mXGclJ4xocekGqmirUyw+K8frGmlOZ14lV2R1pIymBSedaEfoaueE52MnkOgmKCZnzWf7J+9oG2iTaS1pgSnbaQQptatQ7TgtAKws6elnrmUT4wxi66PMJYlnUWi/qaBqYao2KNcmiyOmYXxhN2IPpA0mX2hJqeEqaiqzao9p6ify5dJkU6N7o3Qkk2aCKDtoD6d75mbmgucdJrJmIqYaJiOluGRaZJom3Gjuqa3pKqfxppVmque3aNXp56p+q73tOu2IbONqvqhaZ+Mn22eZJ2Tm2SZ2JiNmqecbpywmHuTypChkleW/JbLk7CPLZEOm7ajCaaVot2e+qEYpp6kDqCtnfie36DtogunDay+rJingaD9nYehNKTMo22gYZycmnGahpr6mhCdY5/en+WdT5u4mkSatZeakneQ6JWsm2GfB6LPozmkd6N4o6KlmaZfomGZxpKfl2Who6Z5pPGbZI2egXqCtov8lf2cjp78na+cTJzumhKWlI5EicGJ+otjjfKN1I4ijoWLoorfjhuVDpi5l6uU/5AMjv+Kd4b6goaJ8pf8o4WpfKrwqgutcq2wqS+i9JqOl3OX7Zg0nK6gkKULqXCpO6aMoW2gGqPepTOnS6hcp/+hC5lIjY+E/IWDkA2cjqS9p5qlvZ9cmLWRs47Sjx+URJd9mZibO5uom1Gf+6PbptymcKPFmzCUoo8cjPiIJIeviuKSCJ3hpKOnjKUjnx2Y0ZITksaUfJbWlOGSgpZnnNWfJaHIoOecEphtldKUXpQClhuaJpwnmyeZ9peQl1eY6ZkemwKaD5kdmoWdE6C+oY+lqqrXsBy0x7KNr6au165krG6n9qKqoI2epZu+l2mTnpEXlCGaPp5uoEOgSZyulwWVUpMZkMKNko4ZlTGctZ9Fn92cd6OArZGy0LA2qaGk9qeTqz6rRKeuoqOh8aFModuhM6YLqyysMqkco3+ef6AwpEel36UOqZqsUK+QsKauy6r0pa2hvZ+0oMGi26KnoRKfO5vOmqaejKAjnyWdlJwfnmCf+qA/pemrMLBPrxSqVKHCnZalkKzuryqxVLHasluyg64Urduw+LOJsm2sVqfzqE6uO7KZsi2wha86sl22dLikumC9qLxTtxewhq6/sOGw6qxXp92miKsErx+wb7BCsXyyIbLargapBab8qYKtlKsZpGafNKKUpWymKKUdo3Of15i3k5iTmpZxmvmeQqJFo9GhBJ89m8qXE5ZXmTOguKaHq9+uva8Jr6Ktc6oDqSysEa+LrvurHa3CsV2zrK+eqYuoQK3tr66sFKWVojSpcq7erWGp+qj5rSWzsLNQr+Cp3aiGqW+pP6mOq76tVqv3o++fU6U5q5uq7aQ5onir1rYVu3223Kuap2arBau1olqY25yhp0yshak9o8igYaR5qG+pm6cYptmmC6Zoon+gyaPNptqkkJ3rltKZhqARpnyqmK0grqeqVqPymV2VPZllnWubNZOiicGKyZHUlIiSPI2Ph8mBrnyFfd6IEZQVmt+adZe+k8iXZaBYpdakiZ8rlzqUnZnxoIqkFKPhne+cyqAppPSjEp4JloOX1aLirUu0q7UDssepM54WksWMT5K+mSSg7aaArL2td6nMoDmZRJnenxylfqQBn+uVPo//jMOJPYWAhDKKRJHWlN6T2ZIxmPKfVaOOoIaZd5NolUabrJ9on/qZIJOkkBWUSpfmlyqV95FKkwuXcpgclmuU75UemGmXO5QCj4mJ5Il7kvWZK5wNmkWXbJhqnFqf5Z5Nm+GVapLIlGSZT5sEmjiX2pdYm0ycHpnXkzuOUonbjKCTrpWyk4+RVpTTmrWeTp0fmgWY4phbmXiYM5xRnyKhZKTupxqr5qw4q2ilZ5/LnYigyqNopDGhwpsrlmaTeZIolEGXI5lemr2c4J2unM+YmZMgkUuSTZHekJaVppsPn52gYKJepNmj/p+gnOyaxZc5lg2bbKK3pzSqzqqwqryqhqsCq9OlFZ5NmcKZp5wynn+evp5Fn0uelpswmrSc0qDnoJab1JUzk9ySgpLTkZmShpS1laqVbpMWkVCQLo9VjEKLSo/hlfmbop7bnjSfyp9wnZGZmZeBmDGX147CgvKARYyyle2Y6JmlnOqiVKfipvGilKCHojekEqO9ofqiT6YXptigspm7lgybAaARo66iUp5/mAqVs5JOkcKSV5blmbec8p1Nnw6hBqEOnp6XAZLQlsKcHJ5anIqbeJ4poNqcDZajkeuTu5p9oTWmSqf0o2+eL5s0nM6eop7xmwydKKMDqPep5KrKq9uqcqcPoo+ZLo7JgDx7h4S0jt+TypWOlguXjpddlueTFpOhk6yYWqS+rwy14rPYrYWlWJ90mquVL5V1nNan1LB2tF2zL60jpSSgy5/jn+SfOKMXp0yoNad0pMuhEKLApBanj6Z5ozuet5mCnJSklKx2stSyUaxWocqZ2Jr0nR6eKp3pnOabkZpInQOjuqY1pIWbco9Zi1KTFprkmgmYC5W3lVSVYpAyjL+S8p5mpzuqsKmrqHWpQqmYp5KmQqjCqT2mf56ImoygPqjfqr2oQqZbpiOkopwQkziVmqIaraSwIa7mqD2ltKbCqdCqkK02sxO3Q7amsdauF7FXsaasEadaqimzeriwt8yxAK1/rZ+to6rSpiqo9as4rOupi6hqqpms4KzNqrWnfqWGpHSiIJ/ynVOhDqWLo/SeOpn2lGyRSo7Si9GVRqOorHqwBK+5qYOjPJuBkIGJrosTkWaS048AkeSW8ZsznAyaNJo0oOOlfKfupcukmqeSrIitGqj+nzOcN6GGqO2r8atCqvulqKB8oAqme6vArLKoXaFsntifWp+DmlqW/5Zpm2yiuaiTq1atsbDgtIK347VYsAapeaTzp/WturB1rl2nFqCkpM+udLRcszyrOp9gmfCe1KZcqYCmyqGaoWiloKkKrM+qwaUsnROSh4vXj1yV/5eomICa5J3hn1Sf/pvnlz6WtJiBn7+mUav1rLesBatRqfqofqpMrZyv7rCmseGu9KhmpRuqQLHHs2mwKKqupkyna6mAqTKn/aY3qVyrZ6zVrMCum7FQshGvk6t/qa2mVKUrqSCuP68Oq1iiRZypovmrGbBmru6ryatwr6Cz57QEsmCrEKbKqlCz67ijufi2tbJLs1C3jrhatIGrxqaiqn+wg7MrsgOtXKepqQmyXrePtbWtIqbQp6qtUrD1riCqRaSepBuplKxIrHuqpay9sLWxwa0epRSaDZQynWeqVrCHrHeePYy0h1eOG5a/njSjjqHpoMilDquqq+CmEKAWm8ea6JttmgOXw5K0j1ST7Jjcm8qgmKenrZew3q0spyygNKDBpZGpzqdMoSSbX51qo8GlnqJcm2ST14wVjdWVFaBXp9Kq26yUrTKtcqsdqHGlrKcEq8qq86avorujh6ihrAathKd2m5CIEnksfZ6I1pFUmBOdL6JlqNus+atSpZCcKpm/myieiZ0BmguZPJ64o5Sm0KXGosqf35+loK6gyqCSoCej5KbOqRaq5qXfnrqXN5P5lKOa3Z+hoeGfFZszlWaWXp+opkOoQqOQnFObNp6RomOq57FStGKwtagdpCGkDKZKqSOsn6yGql6noKRBowmkuaOVoD+ZXo6BiKeLi5Pgm8+gkKKboeeg9qLGpIul9qX4pU+kXKFFnSecBKCOpP2kJqEqnWKddqHFpgiqkqmFpsCjdqQFqO+q6arWqNulhKC0l8WTyJtgpq6riKoPo76XHY1qkX+jC7GStBKuBJ8bkiuWbqCaqdauwq4kqqai8p6PoB+ik6aKrcixwLGprSKpzaigrP6yw7i2u7i6DLYwsIeqB6Q3oRSnKK/5suGwuKvmp0enlagurXixpbGcrdyp/qpIrbiqlqafpwat5bAIsRuutalepbqhu6B6oD2fTJ07nfmfvqG8otyjhKHFmoiPAIV4hDyLy5LWm1Wjt6YFqLOoIanWp++i0Jr+lo6YHpmLlp6SipFcki6S45CDj16QdZSxmBiaV5tCn82jDqgWqmSpgKdrofSWBZNgmACc+ZyQnYCa2pbymUGk/asKrrarHai2pT6j5J6ompibNpwGmFqUUZmoouSo/KmrpuuhhKC7nnKbE5mkluuTCpHUjWWKdIbvgXCAIIk3keeUIJgtnISetJ1pmMiRvo54jpaN6IxUkHuTfJXAljKZ5pntlrCQgY7/lDOf7aUIp7uiN52wm6mdpp/vnqGb05gEmG+Z0JzlnjOeLZprlrCUIJT4lkecl6G9o7SilaCYnq+eSaGQpVep/KlFp0KjW5+MmXORMo0LkVmUNZbIm1yifaXFow6fG5xXmwWZF5m4oFqnXahzpbukhKeqqKSjPpbShBSB7I1pmaKevJ6tnZucyZzpoIikHaOxnXeZvZfRlcmTIJR/mYmf9qCJnjyaT5aClsKak6JGqVCrIqgsodaZ+JSolamX95falQ6SOJClksKW2Znamn+aG5kHmBGXMpallJqUSZjrmyqdMZ1OnAea1ZXbkw6aw6Lnpi2kVJoVjBKAzYMHjmOWj534omClvaNKn6+aOpeilNaUqZl4oAekzqIVn4idTp8/oC6gRqFnocid45b8jZeKRJE4m3OhoaL2nUyVl46gkJ6XuZtdnSCgr6bprG+t5KW4mKGUIZzpoy+mKqLfm2OaNp1DoD6iD6U2qHCpZKidppKlGKdsqCmng6OanPmSi4nhiy2aL6UBqBWkaJ8Cnu+doJxpmqiXIZW9lmOd36PHqKirhKw7q1mmeJ+3myeZCJZQmXShJqiwqoepbqVSn9qV/Iz1ieyNiZQJmwyfdZ/vntqeOaDzoYufRpZeiZiId5ONniGnKatTqhCmaqAcnEecP57bn/WfxJ4Bnl6chJrkmSqbsJ68oBmeF5i1k6WUrZl5nrahTqQmpQylt6TZpoCqhqzlqlymL6FFn2GiSKYypoyhzZ2CoUOonasNqYaiIJ7koJCoFq/QsbCuPaj1pZWmhqKcmDqRsJISmkSf8KChoOChhah/sHy0YrJsqQubCJAxkJmTnJRQlNeSwI8ajAmLCpSHnnqlaKenoxSb1JD9iBCLaZHAlQeVupDbjQWPFJI8lU2ZfZ2An+Od2Zu7nL2f9KE6obGd3Jh6mAOdcqB4oAyeW5rnl/KTl49Jkmiam6AUohqfz5zNn56lhqt+rbiqLaPYmSGTOI+uiuCCSHfNbtF1n4djldmaJZqEl52V+pKsjP2HCIw0lfSZ85kgmMOXzpcglbuPOo6WkS6Uc5Qfk0GQ7YoigxGAyITsiFGOsZSZmQKcxJsNmrmZhJz9oGKjN6NkoXmgXaLmogygoZoNkk+FlXXAceJ94oirj5uUjpiAmn2ZoZgYmcSaAJubmfSZjpv9m/yZCJYWklCPMY7WjueMYYppjeSSa5YOluyUzpRqlfeWppdOl02ZjZsCm0WY25Zlmgigb6R4pvumoKXKoDKZxZHjjneQmZIZldCWyZe8lWmUN5OYjrGIQ4FDfMh9k4UujO2MiooxjJOS3ZmKnhugvp4lmpuSEYzriKuMKpVZm76cEKCRpGuksZ6wmdqcB6ZnrIOtWqlzoM2b25+wpIKkPqD2nCSbQ5cHkHaL1IyLkBuXbZ0BoSuhSaCVoy+ofKvnsPy1abdntIOwHa1/qMyhRpzNm2WeTp/XnuifVKEpovmhTqFBoMOdz5zvoMOknaP/n06hQKWapIKfo5oGl42TFZHwkdmUCZi+mCyVfo0ZiWuOUpgjn3igCpxzkwWLtYtplCmejKQUpSOguZq8mGOZQZjLlBGRXY9hkAmVRZ1ppXaph6goo/2cmppWmm2YA5QkjceIMInMineNN5EhlNuUfJQRmKKeDaFZoGmfU6CBoTygQ6EGpXOmDaISmvqXMpxVn5Ch9aYlrdSv2ayJo/uaeptvoxytHLO+so+rUJ++lk6Wk54RroS5Ib0euQuyKK7krMysy7DItli5prRqp3aVz42Gmn2t+bkwvt66FLEkpPKaNJYOoAmuj7XHtH6rSpwVk1CY1aNcrHuv26ydpg2ifaH0oC6iHKkwsLax6atYn9iU1pdpoz6rP63jqmGntKXNpbqjr58uoG2nAK45r/mpyKIUopSnn6zYroqskKSNlkiGCIZFlB2gr6ZuqmWtPq4IqtigB5sVoTypsasmp9aezJm4nLmhE6Okn6WYZJoeow2oTKV6nCWUx5NFlKWQI4wPi0aRDJ1QpIWklZ/Dl2uV2ppvn5Sf0Zwqm+ecI5/9nvaeZ6D0peqs7q95rOKh1JaBmVGigqZGpEqcvJGHjsOQYZNZlUSWc5U+k/+RdpOHlBaWAppnnquhbqHenAmWYJKPk76X9ZmfmTGZKJrxmiqbgZn0lteWsJgMmrmbKKBGpX+o/6fdoyOez5nRnSmnGq4ZsC+tN6Z3oEGecaDApAWmc6OFoD+hCqTRpFamwqvksBex1apDnjOO7Ipzma6j16XdodWatJf2mY2gmqYLqIKjmZnKjY+DA4SOkcme86QLpE6ePZf/kpmU2p1BpGilCKP0n76eYp/jn+CcnZROjemM0pGKmUWkOqxSrv+pv5/7kX2FIYm3lgOf8p6AmJKTDZFZj9eOTpMxmumeb6A4n9GcFpfDj7aKRYqHjcGQI5IdkL+JvoJDgXWH2467kbeOgYn1hzuLSY6Njq2MuorzjZCURZnjm0OftaNUpjSkkp1hlYSOH4hghDyHQ4wEkF2SYpRDlh6YAZqsmhWbqpsvn62kOajvpXqc3Y1viNmOBpVklxGWBZUAlo+Zgp15oTGksqRnpBGlx6bapICfuZ4Oo5ukz54tklOGTYkklJ+ZiZrml1iUpJeyoVGpcKodp42k3aIroImanZIrkCWat6YCrrmuIqlwoVKg2qOuptmluqDXmv+bmaIZphOiX52XpT6vsLGwrGyi9Jn9l0KbjaDvpZ+oaKY9njqTYIzxjVeV8pwRohCkqaMsob6cgZkYmGOZ3JmAmb+ZupiklfuRB5I/l4icVJ6gnBCZUZV2kUqQ9pLqlmKakpwlnGaamphPmH6aRpuWmrabG6Fipp+pJKqyptGgI5znmemaP57mnsCdf6Cko6qjnKMopyGrzay5rEmvELNas7+tt6VBo1Olb6UhoQ+dbJ1/ngydYJ+6paqqnKpzqYqs87DdsNes06jap/KlhJ0ZkDWGvIVBhzOHXIg4jSOT75r6o5epZapSp9SjuqI+o4Kgw5ucmU+aYpnYluqSLYz0f/pwhWoEdxSFcI4wl/2gfqeUqNWjMJz+mOWbGqHhpJmk3Z8al62NeooYjd+TRJtEnnue/J7YneWZV5RZkpyYkqEZpnqj2ZrNj6ON2JJ5l2GZcZlhmXucZaDuozemXqbOpJKjhqJuoR6fU5vTl/qZg55yoGGds5XHkteZgaOcqUKppqPhnvihqqdGqjWnVaA/m8KZJJrvmtGZCJkRmqmcp55IoESgi5/tn/miEKc8qZ6n/KOYo1WnnKrGqI2gupdvlxedbaG1ogijrKI0pMKkx6PgoEObQJf6lxSZmJn+l4+VD5hRou+sO7Eur4WpRaKKnQye+54vnyegfqMYp96o/qaTovCcppcClkuaBqA4pYCqXq+esGCs96G+liKVr5vOoGKgZ5q4kbKL9ZFonM+hap8NmDCUCpnsn8WieaHfni+eDaHopAemi6RKo7akWaZ1p1Sp66hGpGyfUJ2dndWdnZ0ingWehZo6lBqRqpVJnlOmt6v2rfisRKj1ng+YuJfYmL2W5pAGjJqQ85mAny+fgJlpkVyWd6Oiq5er7KOVn1aq8LV1uoi3la9fqoqsaq+3roipvKG9ns6mG7A4spWsKaG5mZ6dW6SlpVKfR5OcjFSXdaOGqXGoOp9SmgygyqTFo0Wdk5VUmRSgTqFenSqXt5amoEapT6r9or+VN4uvicSJ/oqDjguUmZc7mESZwZvXnEqbGJlQmIuXKJXdkXyO8otZic+Ic4xikryX1JvlnaWfCqH+ooCld6ayojWa+JIqlGKYY5tkm46ZPJhRmOSbPaH7o+ShI5y4l/ya56PxqwWwh7Dtrqeuoq+srw2tPKYPnzqjWq0ns9uxmahpmMyOPJXnnYaiyKPqonOkPqYdpSWii6AHn/adjJ1cnCeaa5cXk0KUB5hAnBShaaRqpLiiPqSaqXmtRqxOp62iHaP5p02rRqnhog2cJ5ZnkySUnJQHlrCaVaBTpIqkI6AwmRWTQI+OjeKLTorDimmSbpoTnyueRpldlVWVfpZvlDiN3ImvlGKfgaUFqLGn5aS0naCQWYASgv+RUp7jpFWnpKewpf+fKphvkg2NQYv0kpSex6UVpoejRaNTpoWqhq5KsLWvcqxfp6yjdKP3qzW55MA6wAe3X6gtnxCglqkYt0zABsK6vHiyPqv1q9qzhb7KxArEFr20swau/an4q/G07rxkv7O6TLDrpEegP6e5swu8Lr2Uth2popgzj5eYsqnMtAO40bIFpk6Zn5Rxmienr7HhsyCsrJxWkq2TJ5tqpPKrla64q+CiBphskjSX66OErQywxKzNpWui6aSJquixN7hnu966prZ+r5elD6EypQKrHa0wq+yoaaeKpZijKKU9qfir7qsEq2WrMaz9q8er9K84tKmz3K62qwCtpa1RqZygp5hclsyXaplPnfShF6Nyn3KbN5t0nJmbv5i/mAacT5+So8OnkKjXpOScU5cwnoeptK5orNWi+JRti+yR0ptUouml9KbcpSym4adoqI+lwaDgnaCdfp3MnFybKJnllVGTkpYOnNidLZ6MoaKmQKm4p5KiSZ4RnyCjHKcOqBWm1KGJnKKYlpdhmCWc4p/uoMKgYKLao1yj7qDnnfWZX5eulgmYJJoomiyVEYtlgD9+uoD3fzqARIlTlO+ZMJrIls6Ujph7nUOgn6BknmeaGZjflseY/pzJn8qfZJ7smyCa7pg7lsCSdZBukZiTJ5f6mYSZSpbzlEeVgZS9kiqPBIndhYOKFpSYm7qelJ1OmkiXsJX5l36bzJyOmUmTRJG3lF6XnZfrl3magZx4mZuRSIjhhbKKNJAtlBGZ0J64orWhlppQjmaBQHzAf0iFw4n0jraS2pKDjwKJs4dUja6UmZsHnY6WpYeXdrV8Y4t2ky6UApFnj5yPbY+ujPWIZImTjlmUnZZglheW8pblmseeTp9Pmw2T2YtHjLaPNZL3liiekaPnpOeg8JgskguQrY6kiSWEKIM9i8WUY5qencifZZ9+nKyZbJnHm7Se4p2nlwGTn5ddoOWj6p+slhiSwpe2nxqiUZ+zmLCPq4uxjgWRMI8gjfiRwptIo2epx7DptyG7MrgSsAKn5Z9gmU6QNokKj5CXjZpel8GQ8o3jkOmTwpJakkCSQI+Pi/OMlJOrmXiczJtqlz6PjohGig+Qb5OFlXWYkpu8m7GZxJdTliOTuY0ZiVWLUJc+pUatXK+JrESmnp48l4SPe4m4jeCXBp7anB2WbZRPmKGbpJzAndCeA5/An4ShvqD1m3KVeJK9kp+Ug5cYnemhlaLcngmZBZVOl7ae8qTrpiilj6HFnfiaOZnGllWTSo8wjMWQAJlkoFCmJqu2rdatn685tjK7S7r8tIew2LHmtbW2lLHMqYiqfLJ4t7C2krF3rs+wGLKnrtOl8JoEmHuchp8Yoc2m+K+lt+S5hbWErEOmFKZQqEGqPa8TtoK6PbrrtEqr9KICpGSo4akfqTim26KqnyOcZpujoTGovao5qlOqlas9rYesj6jyoZWc7ZwGoBifl5dZiqV+tYVklB6gD6fWqfOoa6QHnkKX95N+k+uTZ5lJnlef6Z1ym+Wa8Jzpnbycm5lklo2T4pFRkxCVMpV0k/mVlpsNnqub3pWtlGCcJKWGqRCpTqTenaSZzJi9mdeajJzhnzalcKm0qmmqfqsLrbmrp6UqnQKaUJ0enx6e/J2NnuebWZV6jWWOVJYTnBWiBqmDrFiqDqTcnxClbKusrA6pzqFmnsWm562/rmeoa5vDlW2bDaOtpb6fpJOvjveRx5MVlIeb66bDrfKt9ahHoR+aqZa9lYGVDZfamKSc3aAvowSilZ4bmWuVo5YbmROaWJiWmHCdvKN6pJWfc5qjmAWXQpBEgc9zjnqAi+mW1JrfmFqTFI62i8GOMpW4mjCdvJ/2oe2gLp31mwOkNq6NshCwvqn4ooigt6AroL+duJufoCmpBK7urP+msqHdp/OwVLQAsKKmKqa0s4K9zb0RtASj355npySr5qZ9nHieua0CuG+6E7dFsG+tN66IrmWrYaOGnT+jUqvFrxiwJ6zZqAOnhqNSnRmYdZtppvmuULA4qc2YR4kfjuyVGJewj76GKpZbp5qt+6gTmnKEKYHWi7yT55YEl0qZ056hoxukwJ6xlRuRJ5MGl8eY9paXkcOMp5H3nEanaq5ksjSyOa2YpQyh6aFipAKk9qBloK+eBpxwnVufhp5InDKarplSm2adU59NoNmhH6WCp3GmHKH3lWWO2o5ilPmZo53/n2agVJ4+mr2WbZZRmVqcKZ4AniCcKZpDlyaS/I43jteMu4i8hHKE44fujliXo5wQnAuUkIJLcUZpZG4KgAWP2JeGnF6dIJzQmR6VFo4njH6P9Jj2ocikVaGXmHWSPJmxo4CpuqnlpN6c15O3jfGPt5T2lDmQIYkGkACfM6j0qLigxZAZiLWVwqOYqcimWp0yk+iUQp72peSnWqTToCihIqICpMmlt6Uso82iWKsHs7G077C+qcmiRqK4rSC6Ib8Pu+qtAZvglMWhvrLQvlvDkMAIuD2uJKkbrQS9q8t80lXQi8UztKilyaV9t0TH2M1NykS8xaXVkhmY47APw1nKH8fiuB2h65Q7pJa7Istd0EHLe7obndCHLJqFtffG683yyty+Ta1Doq+k2LAgvHbAXrw/r9Ocs5Hvl3WqBbnkviW8aLF3oYSWOZVynOyk2KeOp0ynFapQrGqtYrFZtz+6L7dOrrKjf5xynB+ksKoXrFmnp56GmsqdWqLUppGqd6olpF6X6I1FkBCW8ZVvkaGLQotPksiZEp6En16g05/3m9eSnoXBgbOJvZDWlDqW5pXSlbCWopn7nAWgB6FFnu2YcZRBlOyWMJh/l/OYlZ0YoaGgF5u8lEGUvJcnmNeVu5OTlWGbNJ9+oKWfm50Um4CV7Y3fiN2ITpH/mAae0qB2oWKglJ6jn9+gqKGPobahE6BEm0CUYIxDgst3z3TEfQeGcYmmiCKIKYrxkKaZOZ2Nmy6UR4uOhAWH+orli4OMAY+llnydBKCln7Ge0J/koZOhLJ35l++VvZYomUibY5+Jo6ik4aH9nVicRp1gmVORRotoh1mGu4mcjtKOGIthhJCA7IWWkDOZYJywmMWRn4zQjGGP1ZCpjy+PHpE4knCR+ZGYlVeZWJsJmiiVDo3iiC2MoJJxlsCUbI8Gim2Dx3nbedqE1JL+mpOehp72m7+ZHpgglyST0ozoiMiMmZhqofujY6F9my6TWI3MjACPvpIjlnOYz5hrlVCMcYGBgGeL9ZPnljOVMZLhkqqXsZmUl4GViJapmVWb3plrlWmRJ4/ejACLrI2BkLGQxpAektaQwYutiGmJx4q8jSqQjpI5ke2Na4ydjrSTK5k1nYKgHKI7obSef5zKma6VW5Jokv+UhpqznYOdd5twmQqWjJCwiL2FU4t7lKWai5q/lR6OCYdviU+Yx6WQq7yoVp4/kpGQVpZamXaYWZZHlYyUgZR8lUib8aGPohGdd5g3m2Wf553wlBeGl3wLfv6LtJwrp5yqY6jxogee1JoMmQmYB5phnM2bLZldl3uVTpTLkv6PdI1qjuyUvZ76pBylf59MlkKOBYrZiF6LEJCQluWcIqBUn76ai5OsjqeQXpQDlOSPSo5JlOqXTZkonmemRawbrJaosKYOpGGdgpIdjbmSZ5afkbuE2XdsepqCWYQEfip4jnyNhUiKCI3Lk8aa050XnZqX3JNbk6ySKZf8nmCjHKKanb+Yv5jDnPGd3Jqnk96M34nTib6Lg5JfmbCbGpngkk+OGpBxlDKWE5W8kW+Mr4ozjTiODIsJh8OGp4qyjsqRS5b0nJGhGqE6nVubJ5xPnxKjE6nlrlawqaxxpzymoKdApxmlpKI1o5ikAKJrm7yYF6GyqguupaqIoqCdpqCdogSh2qHNqg2z7LPdq7ydPZQwlHeUn5KOlJGbQaDVneWVDZGck3eVFJT0kciTgZh6nIqdUJ0sn0uicaJTnoqarpvcneiblpUsj+6NR4/fkE6RNJC4kGiSq5HUjcqKbo/3lxqdP52HmYGU0JDGkGeX5qCOphCmAKEfm8ma256kn+GaH5HjhyOGOYh9jdmTVJd+lsOPsIoLkAqZqZ2WnPeXepY2mc+bopkMkouJPYdajgWVHJSmjiCGDoA/irCcnKmbrj+sR6QonJeciqE/oomb8Y7hhOqMaZs2oxujOJrliRaE3Y50mCWdJaAEo42l+6TXoPCbQ5iOlviVapX+kmGPTItqhsKCGYLbiDeU/Jqbm/aYfpeyl2qY+JYDk5GOa404lB2d5J97nf6ZMZjYlwGZK5rXmsicBZ4dnUqYFo8uiBmKlI+Vk0+TAo/6iEKERIiljrKRd5ACjaSJ74qhj1uXxZ4Vopqfi5bXjMaOl5jsn2yjgqNfoUydAZrxmued9p0imgKXiJl9noKf6psZl7STpZBbjaeHAH8TgjCNhpfXn8SmTalwpfOcepX+k6STzpI5kyOUFJXek22R5Y6NjxyUKpr5nhSg3p6Wnpye4ZwrmIuUiJbFmbqXNY6JgM5/Pop9lEScmKE7pMahm5o7kQuMgowdkFGVipr0ng2gup3Nm/maapqwmR2aEJpamM+W3JShkFeInYOYiRmUbJq3mr2WWZICkLGQYZM3lJCScY5PiH2H5pNdnLif86FopH6kFaIhnnCd5Z5OnlKY14+si36Lf44vk8+Yrp8qpTCmdKG9lg2QhZcvomCn2qevpUClGqT4oF6aho8LiPqLi5JylTeUCpB7inyIMY3olAebt54Noomkm6S8oqKfkpqjl7qXJZhVl2CTj42ripaLkY3BkROVlpfqmDGYGpcomOSaNZwcm/eX8pK/jUeK0IoOkeuVcpaOkriPmJBvk4uViZW8lI6U4ZGKi6GEkIW6izqPdYxYicGIj4auh1SNSpSGnD2k0qjjqb+ngKTNox+ldqXkogedvpQyiwGG1YODhEiI8pBslzuappu2nVqgdJ8SnFeaqJvBm4iZdJdrmAWejaRUpxymPaWYpkWoD6mmpryfj5L1gteIBpicoBahBJn/iBV574DEkA2b158nozKmTqheqhOse6qkpGydQprGnWigV567mPWTEpWLmq2de53Um4iXyo8egxx2k3qEhwSRpJR7kmKMiIY8haKJYpc+piiva7KKsAuq36CEmcmTA47OhCh7ZHo4gHCFPIyPkw+X95WUk06TW5cRnkSj4KQTo9Wen5l0lo2Tl46eh6WEcoVAiE2N1Y2ViCJ+Bn8cj+KcCKHPmo+Pg5D2mgqji6Xfo96giKOJpjmnUqf7phqnOaXKoCuedJ+moEGeb5w9nyejwKQAoxCgZZ9eoaKkfacKqy2yqrfut3KxIqaOn4Ghe6LXn+mbEZwLoQWkG6WuqNesR61FqvWllKR+py+qQahnocWa/Zlgmk2YSZhRnuGjdKZ0qG2rra1CrD+pdqSFnaCX4pakl+WXU5renmGiUqKcoVqjKKbtpvOmD6hVrL+wXbFfry6u1LAys4ayc60wpVmeHJ1rnuag1qTlqc+skKpYpLmhbqX2qI6omqRVoROhMaKtpOOltKrxsRK1LLB2o96a0KIMqtOpzqGnlDSMBo+4lXic46B7o4+iIZ93mhyXcpfQl9iWTJa2loWWUpXwj3aJW41RlmGaCZz7n7GikKCJmTuUy5VbmtSbD5bkil+Bxn7ifxuAwYHBh5WQkZe8mk2b15rfl0uUBJThlzicEJ4VnK2Y+pOfjsCHPYHBfHV+kICxgFyAo4E9h5SNpI/vizyIz4WUhjOH3o3umfugoKATm/KT8ZKLlu6XC5aKkl2Pt5C2l+Od2J4kmZePBoyhlu6hg6lZra2trawfqcKiF5w3l8aUrZNClvSck6LToh2fkZnvlWeXkJheloSTiZNol0qch515m3magJijky2MAoU7ghmBVoDKgqOLhJlxo0CmDaNtmyGTiZDpkxGYwpoImZiV05SDlCeRJ4tsijWUK57+on6kw6JDn4KcIpnBkzGOLYu1ieOHj4U7gqqAy4BxiqSZiKS9qZSq36i5pUmh1pvjlvuUpJWyl4acwKHbpGujoJ1VmGWYMJv7mlOSXIAibVdy/nw1hPeJn41Tj6GQEpDQjJiFx4KnhcaGpIE1e596XYSojZCRMZSdliCYUZU2jSOCRX3fgQWJYI4fkBiPkIw8h7mC630NfkWEBIpyiuaGyogWjxmUqZZ+lw6YhJmRmoCYWpEuiJiBNoMGiDyLr4rNiBaHeoS9huuRnZ3AovKfOpc9jz2NbY9vkiKSyI/CjCCJGYfAhb+HNJATmZicTZ0NmiyRqocCj46ZcZxal+eMrYqIl6ChIKSmn/GY8Zf7m0+f2Z1WmROV6JIak/SUYJVKk4ePL47yjneP+Y8fkLCNcIhNhM6DAIdSjGmWk51An2CaSJEJkmGYCpsKmB2SBY7zi72IFIOuez9zFnLbeaKDZIs3j3GQMJKxlECWWpZZlEWQqIuqhXKAUXwtfbSBsoZ4iPyHOIZwh7qThJ8Go8Ke2JZklD+YypkWlRmL44K0g9WJ0I3+jI2Ht4MfhWyK0o76jbCJOo3TlgKeHJ+pm7SX+JuZo4+nkqWlneyVt5rApZSqRqbSmY6K84pfmdSlwqzwrY+qcqZ+o7SgJpt1lQOWV5nAmb+YHJXIj5GNz5lUp2at66uQpKGZLY73hx2O3peMm4SX9I48jQKWvp3nobuk76abpTygnpuanKOlYq8QtBOz1awXpCqe6Jxroh+sjrRxt7ez76urpUSlE6lBqz6roau/rHmtVay2qM+nGqt3rIen2J8loVep6q1+rRmpqKFsmJKQ4pE0n+KqlLCisGqrnqcjrPexArOwramjp5tdmcyZzpsjoeqmWal8p5iiaJ9ZoRCkgKQXpKyl0abjpOOfpps5mhuZJpQBkASTPZpin0mhKqIppu6oAqhopEKgZ5/4nw+dCJaYkJqPko6DjNCMXJK2m8OiQ6V3o32iQKTlpbml9KMdomqgh50amXWXkJv1n1KhJKBZnkKdI5zMmS+WdZPOk0uX7Zr+mw+cG5zvmsqXQJJ2io2Ju5H0mIWemqEZoTie8Zpnm1ihEqXipHqj96HNnu2aLJeZmYWnI7W3u9O6+7GZoUuTu48llP2jObcmwp3CGbh5omSNo4YUj0GuBsW6zh3NS8HZrLabQZ+wqrW6jshpz9HN4sLrrkSaMo2YkbWt+MEEypzH+rttq8ih8JwXneetDb7jxFHC7LcQqsiimKHmp0q3jMPfxknAsa86nGqWpZkRoQWwQbxJwCS7Y62DnhGck57ZouWrkLOMtISuuqM+nWaguaScpjKq4a02roqoMJv5jEyNqZYQoZOo16lyo0yZ0I63h++EAoemj9OYQ51Hm5yVS5FTkECUWZi6mg6eBqLjn/SU4YQ9fLN7TX3xhh+WZp6enTSXupAfj1mOVIsRhwGGNItxk1ua0ZuVl1KONYW7kNuk/bCas6WsWJzuieyIQJFhldmWhpgLntqimaMnooahFqLGoiekFKQeoryeFZ4toumne6txraCx/rWItiu1drWYt/O4qrcYtbmyVK/yrBet8q3yq3Oo5aYWqtWtqa+WriasXqyArySxqK86qiWk+6F+ouGilqFcnw+em514nSuelZ26m3uXLpGIjtGT5ZtOnz6eZJwRnuKixqT2oaSbiJbHlSiW/ZRclP6T2pQvl4eZEZvlm0OcKpq+lAONLoIudahwP334jsGZmZ0hnFeWxY4ChjF9annze/6AsYQEh1eLU49ykJ6OAYhte6N3bnvtg5WLhJFfleGXuJdvk/CJDX1XcsR1SoJFjHmUkJzkoQSisZs2keaJ14iRiIGI1oqHjX6Qy5IYkaeP35TbmX2Ze5QmkJSSL5UdlZ+XDZ8ppkGnEqP9nE2ZoJcwlOaN3Yn5idWLr49kkaOOwojNgRyBMYeTjHuOeIrkgf99KoECidiM1oupigGM54ybjPuJo4d8irKNS5XOnZyiJaP4nd2SXIRWdtFmj2czdSqBbImujmSQy5A5jumFVHkQck90PnbVcR9yAXv6gYyDEYTYhomNN5MSl9CYApj0keaHGYAVhQ6PGZTAlI6TPJNdkjSRdY2wjIiOrpF2lzqb7JgBk2COAI9wlBiawZ3PnuCcf5emkUCPHZGLlCSW4ZMpjSyGKIajjc+U7JfQlO6NzIkCjTiRP5MDlMiUyZMskImKw4dfh4eGfYNife52pXQIeGd+AoSQh5mHV4WriRWT35vyn3qd25V/j1eOE5GrkNaNkoyikeOWmZdglVeQlIqdhumJkI7IkL+NAodEgBd6rXZ1eaiBAYlmjmWQPY3ig/5zvGU0b119XITUg1x96ni+fkCJno5fjpCM24+lmPKeSaBsnNiUrY6KkxmdnqLHocKZC422iZeP5pNFkwuQo45Aj2eOt47Mi8yHRoiLjkWSxZI7ki6RGY/jiuiBpHdSdMV7TIbmjOOOdY2xi6aLSI9ukvCSx5AwjlaLIY2okvmWPZdAkt6JYYVHhRiDl3tIdJhx1XVngdqIG4tZiUiFIISshF+Jwo3njYOIP4Iqh8aOlpAqjiiKd4d+hsCDKXzyd7SClY1gkZeOIYqbhzaGgIKhfJB954JjhNGHK5LUmWKbWJbjjXmKCJH+l/KXwY90g9yFP5RUn2Oj2p4Tk/iPkJvwpR2oBKLSmK6Y/p5Dok6hQZ3Fly+Xc5tgoGijLaJ5nlWgaqOJo0Wf+pbKktWZEqLapIOiEZxYlH6R6pEQkFmL2oXXhTmQ3ptBoe6fjJnHkiyOrIgLgViDG48amAWb+pcjj0+BFnv2h62UlpsHnfSaFJfuknGQgY5LicGExIPniLeOkY8FjOqHs4m5kV+WI5dxlI+OVYXAeq1z5HGicMB1oH/MjBWW75pgnPucMJ2Smw2YdZIVkdSUXZjHmr2cwZvWmIiYP5vcnOKby5oNm5CaCpaIkACO24yciqqFPH/ffkyKjJd5ntidBZjkjjyJ/Yqij4KUhZYImPOag57XoKyfjZuRmLSYopo2m2uZTJcmkwKMQ4kRibeK/I6ekjGTUZKxkxacRaN+psWmXaVwo4ihHZ/6nNuaKpcck0eQm48vkfiUppgBmduV7o91iSqGX4oQlMmcDp8pnBaY0ZXnkziQMYqehCOBc333eHZ7DYGkhPiGVYqyi+aKYoidhraK+pKpmeabRJyenVef9pxolP2KW45alyqcdpyolpaKHYHUg+yKG5I/lhyYspmWm8udOZ9mnbKWpY42iyiM9IsYiteHIYpDjliQRI+zjv6OL482kLiX5Jucl8uLiX5cfe2ERovyi3OJfIkHjuOReJDXiDt/GHrwet5+qINjhaKD2X5ogHuJUJLOlU6URZHtlMqarZsCmLSTZpDvjUaNsIxfiu2FzYCUgZKHN46PkPWO0Ylagi2B7oTAiXmQ5JZEmoaYV5CmhK1/7oQFjxmV+JRUjsWD1Xf+cDt4NIO6iL6IQYcYinGPQJQklCCPrI6AlPWWi5RRjnGLH5AklAyU15FUk9yXiZvhm8KYnJQPlbKbj6GzoLSXBIp1hyWUlJzmnI2WRIsPhkuKr4zNiqeFxn4Dfz6IipExl8WamZ1wn8yfb5qGj2SEyYDbgZSCy4Anfx2DR4sMl4+fp6KPn72W6Yoxg9iAgn9Qfph9m3uPfuqJFpQ7mPWWtZKJkLuT9ZUflHGNyYMxgf2HNZAflLSSUI90i3uLgY51lGaZzJr3lreQco12iq+FWYHzf6iB7IAzfQ2AYYrKkliWqZOUjGSJJ4wPj+WSvpd8mp6Z5JYclG+UQpSLk/SRi4/GjHeOmZOamW6eCKK5ovGgoZ44nWWchpxzmUGUv5dyoKmm3qbcog2fNp6znn6dPJrFmF+ZAZqomhSeOKKDpXynTqiKpY+c4Y7CiQWTxp9dqBurM6giojOgTKT7p1WobaY+pLSkkKhJrcGxGrONsAeuhasGqEiirJoxl9qah5yjmjSXrJBfilOEHILmhWGNnpHdkdOU3ZyAoVSfIJ0spA6upLFdruep66hYqGqkHqFLo3qmhaNknG6YqZkQnJigjaX7p0mlcp0YlQiR8I1siqSKCJAZlUGUu41EhuaBW4Dmh3qVW57dngObmZnWm2ecHp1FoXKlOqbcoKKXIJQjl5aajp0hoIOhW6FnoNeewpuLlxyUx5Ttll+Xq48xgCx/P460mKWcdZzumpabWJ4PnxmchZZFkSiVSp6EpN6kXJ40lHCYVqWBrJyrLaRlmX6UQJehm3KcJ5t/nFWjS6kXqb6hcpJHiJSR85uTnnmaPpKjjfePZJHajyqOtI1kjuyPcpMFl4qZSZjXleyW7ZZPlbaURpTxkmWPB4ywjhqW9pl5l3uPtYUPgJuAOIVsibmLgY22jHyLxInhiKqJco0WknKVMpjomHiVO4xbe4JnKl2wby2LdZyopQ2orKSlnLORvIeKhOuFk4mAju+U0psAotmkJaKGmR+NSobcitSOXJBVkCqNHY/pk6mV75FWjDSJnYd8iYKNCpOmmFqcqZvamBWWWZSBklKQPpFykQuOKIiKh1GOmJN0kRmJGIGKg2iLP474i2iEZ3tidjx32noehuGTg5zqnyueFpn2lQGW7JTgj6+IzIQniLyK+YYAgA2H9Je1oi6l1qB9mLuTq5QmlZyRx4sxiNKQDZtbniqaII+4gvV7eXiCc1Nu9nTEgR6IloZ3fhN8uYV3jR6Q8JGllF2a6J4Wn1+byZU7ktKSxZNZkteOWImMgo56DHw2iqqWXZx7muGQeoH/ebyAIoxpk8WVV5X4lgGc4p0pmuCUd5ZBmwac35VAiUSA74W4kWSYtpuCngGgIp4ul86OV5AFliyWEZG2jYCO1Y6mjTWP6JRsmWGYC5Isi3mHmojCj6yVX5jzl++TaIx9h2CL2ZOomJOamJ0LoDKfwprSlASOZYx7k0Gfaqe4qZumwp8wlZGM/IfEhxqI+4Shhf2LHJG1k7SUPZfinFahMKAImDGM0IVeiMWMRI9VkYySCZErkJaScpV5lB2OsohhiVCM7oyais2Gp4XYhh6HTYP9e6N2qXpEgUCEv4K8gJaAtIQLhsSEboXRjKeVyppqmQuQo4W2hCaMCJIMkveLo4XyheuIS4r3iWKHsoFBelR3V4IpkUGYx5aXjh6EXX4Sf/iG746ylMCXk5fFlFCQHIxDiayEZn8ofnqAdIDreihwI2YkbjJ+0YnSjzaO4o0alP+ZwJn+lUaT7ZJ+knmOH4YUeb1vFnJ8frKDjoNbhM6H1oiah5eKJ4/tkTmSw5BYjlWKv4SfgDl/GH96fqmBO4gRj6CTqpUVlrSXFphglo+R1Yt1h9mCFnwKeNd1NnV8e8SG7pOfncCfM5vhklaN24sojPeLk4v5iVOGN4KjguyFD4cghR+DmoR5iCGLao0SkLKRxZB9iyeGRoYMhxaDgXwee8t/74P4ibWQApWllLCQN4t1iUGO6pcHnwyfwZWnhNh6RYi0ljedZJ3FmC6QR4hMhu+FQIMAgWeIm5Vqnrmh8p9Tm0aXw5OdkUaSjJRImJOZ0JYRkPWICInMjgKUgpa7lJCOEIZJhQWPApjvmiOYMpQckvSPM4ycibWKz45mkB2PRI9GlNmYB5szn0WkgqRBnT6QdYrYj0eVVpQAjxCLo43TlKWa8Z3DnnOgRaAknoaZSJIPi8aHHodVhxuIL4XDfsh67oMlkfCYiJvzm46bbpsbm3WXkZFriziI44n2jk6V6puNoK2i36DCmd6QTo38kRKZnp2InF2WEJCnkV2Y9Zpdme+XCplOmlCYY5Ygmjyd1pmMkxSTV5Xyk2OOrIonj3qVLJ2Po9mnOKigpP6imqYvqRmlWZ3Xn8mn4asHqzalRp3AllCP8YdjhmqNnpFHkb2PbIslhk6E5oW9iCSJKYcnibCRdpg4mFSUwI9KjBmNrI9Okq6T+5JpkPKMK4b8f26Dd4z9kg+YmZrdmS6XFJILj6iQDZNblYOYkJs2oAqm5qklqn6lnZ77nLOgRaOroCmZPpBhkgWbPJ8OnIqS64vckc6Yv5sGmc+ULJTkkl+MtIVaiv+U9pxFn6KeUpzrmNCWPZgPnBmejZv+lXyStpOOlrKYRZrJnAKeEZsFlTCRG5Wvm16esJo7kTSFQHwgdjFu72QWY7Vrlngng06J/oyDjZaPhJQemKSXn5UClPOQTIt/gqp8f4BJhiSJwI1DlESYG5cuk1yOqYwUjxaSuZP6kruPD42vi0uM3o9bkouRJ45piLCC2n5Lfct8v31MifSXdaAjoe+ao48wiaaKwI5BldGc/6GFpNWkgaSHo7+gT5yumh+csJ6Wo6umRqQ9moKLlY6Amveh76PVn3ab0p3SokelkqLbnbCcwaHopc+k2qCmmqGTG5JpmvGiWaV+nzOTnYczjO+XNaC8ov2fyJjbjxCV8aAmp0OqIquGqRqnUKTTpPmnmKjip7KorKnYqFOnN6Ten0Cag5YimsCeSp4hmU6SF5M+nJ2kdKewpFyd3Zbrlu+ZiZkzlC2QJZPYlhiW25DNi6CI44mdjUeR7JKVlE6YAp1fnyqfgZyqmsmaVZh0jyaFjIcLlK6ctp6vm0yWQ5V1mfucw5oBk4GLSYl2iPaD7YHwh42QuZX7ma+cHJtElLKKm4S/hPGEyIEReZdy63Hff+yIzIy8jF+Ms4lwhlqEdYTbge96+Hhef+eFGYdYhEyEh4olktKXKppDmdOU0ouSfupvWGx9c3h6GHzJekd88IEWi8WUrJodm82VMIobe+duVHEshLuT6Jlxl1uObIOEf+mBX4SaiQ6PJJEJkEOQg5Kfk/KRQpAQki2UgpT9k8yXJ51HnkKalJNEkSuT/Y8OimKQ5Z1MpbWj8Zr1j5qOwpOTl92XTZbelOyZFqOip8WkyJxmluWVDpfvlwSYApd3k+KSiZmVoW6mHqZHozqflJqTljaT3pN1mEWcU5tslyqTe5JBlAmXgZzDoWCiG5tsirRylGvDcmx76H9khTSOfpUbl9qUd5GoktWVepVZkYeOuoz4iaeIe4rJjeaMS4ekfVVzlG0MctJ754N6h+eGQoW/hVyHGooij72SVZKyjzCLoYaVh66SiZ59pKei5pk8kxyW9Jpgm8iVjo4VlK6cxpxFlJWNXJjcpQyqtqPqk6qAM4UilV2cWJrTkV+PP5ffnQyg15/LoEmifqHNnK+TqYkXinKQ8pNnklWPIZHwmQyiyqQ6ob+YcJFpjquLzoY5gMh79nzdhM2LE41EiNyCWonTl+ugiKF9mlaO04JPf7x+/X33g9uMxZHAkIeLXYKRde1uznOKeR5+soDEhOaMTpJkkbaMGofTgQaAF4CegFSB14CSfF1y02xDfTKMbJOxlCeRZIwmiEqBB3adbLlw3HwfgpWCAoPbhRmIwYifh1GMuZQ/mjia/ZXo
[truncated: 83,928 more chars]
