# Supplementary material for: Automated imaging and identification of proteoforms directly from ovarian cancer tissue
Source: Nat Commun. 2023 Oct 14;14:6478. doi: 10.1038/s41467-023-42208-3 (PMC10576781; doi:10.1038/s41467-023-42208-3)
Supplement: Supplementary file 6 — Supplementary Data 2 [file 41467_2023_42208_MOESM6_ESM.zip › Supplementary Data 2/2 9 39288.tdValidate]

<?xml version="1.0"?>
<pvsDataSet xmlns:xsi="http://www.w3.org/2001/XMLSchema-instance" xmlns:xsd="http://www.w3.org/2001/XMLSchema" version="1" xmlns="http://www.topdownproteomics.org/ms/pvml">
  <cvList count="2">
    <cv id="MS" fullName="Proteomics Standards Initiative Mass Spectrometry Ontology" version="1.18.1" URI="http://psidev.cvs.sourceforge.net/*checkout*/psidev/psi/psi-ms/mzML/controlledVocabulary/psi-ms.obo" xmlns="http://psi.hupo.org/ms/mzml" />
    <cv id="UO" fullName="Unit Ontology" version="1.20" URI="http://obo.cvs.sourceforge.net/*checkout*/obo/obo/ontology/phenotype/unit.obo" xmlns="http://psi.hupo.org/ms/mzml" />
  </cvList>
  <metadata>
    <contact>
      <guid>00000000-0000-0000-0000-000000000000</guid>
      <name />
      <organization />
      <address />
      <URL />
      <email />
    </contact>
    <sampleProcessing>
      <fixedModificationList />
    </sampleProcessing>
    <parameters>
      <userParam name="RecentFilePaths" value="" xmlns="http://psi.hupo.org/ms/mzml" />
      <userParam name="ShowPrecursorIsotopicFits" value="True" xmlns="http://psi.hupo.org/ms/mzml" />
      <userParam name="UseAveragine" value="False" xmlns="http://psi.hupo.org/ms/mzml" />
      <userParam name="PrecursorMercury7Limit" value="0.0001" xmlns="http://psi.hupo.org/ms/mzml" />
      <userParam name="Address" value="" xmlns="http://psi.hupo.org/ms/mzml" />
      <userParam name="ShowFragmentationSpectraAnnotations" value="True" xmlns="http://psi.hupo.org/ms/mzml" />
      <userParam name="FDRCounts" value="1000" xmlns="http://psi.hupo.org/ms/mzml" />
      <userParam name="InstrumentModel" value="" xmlns="http://psi.hupo.org/ms/mzml" />
      <userParam name="Email" value="" xmlns="http://psi.hupo.org/ms/mzml" />
      <userParam name="MinimumInternalFragmentScore" value="0.7" xmlns="http://psi.hupo.org/ms/mzml" />
      <userParam name="ShowPrecursorColorPeaks" value="False" xmlns="http://psi.hupo.org/ms/mzml" />
      <userParam name="FragmentMapColorScheme" value="Ion Type" xmlns="http://psi.hupo.org/ms/mzml" />
      <userParam name="DistributionGenerator" value="0" xmlns="http://psi.hupo.org/ms/mzml" />
      <userParam name="ThrashNoiseWindow" value="1000" xmlns="http://psi.hupo.org/ms/mzml" />
      <userParam name="PrecursorMinimumCharge" value="1" xmlns="http://psi.hupo.org/ms/mzml" />
      <userParam name="FragmentIntensityClusterTolerance" value="0.5" xmlns="http://psi.hupo.org/ms/mzml" />
      <userParam name="PrecursorSignalToNoiseCutoff" value="1" xmlns="http://psi.hupo.org/ms/mzml" />
      <userParam name="Url" value="" xmlns="http://psi.hupo.org/ms/mzml" />
      <userParam name="SignalToNoiseCutoff" value="1" xmlns="http://psi.hupo.org/ms/mzml" />
      <userParam name="Organization" value="" xmlns="http://psi.hupo.org/ms/mzml" />
      <userParam name="ShowFragmentationIsotopicFits" value="True" xmlns="http://psi.hupo.org/ms/mzml" />
      <userParam name="IsotopicallyResolvedPrecursor" value="True" xmlns="http://psi.hupo.org/ms/mzml" />
      <userParam name="Left" value="126" xmlns="http://psi.hupo.org/ms/mzml" />
      <userParam name="ShowPrecursorSpectraAnnotations" value="True" xmlns="http://psi.hupo.org/ms/mzml" />
      <userParam name="MinimumCharge" value="1" xmlns="http://psi.hupo.org/ms/mzml" />
      <userParam name="ShowProteoformColorGraphicalFragmentMap" value="True" xmlns="http://psi.hupo.org/ms/mzml" />
      <userParam name="ShowFragmentationColorPeaks" value="False" xmlns="http://psi.hupo.org/ms/mzml" />
      <userParam name="PrecursorIntensityClusterTolerance" value="0.5" xmlns="http://psi.hupo.org/ms/mzml" />
      <userParam name="FragmentationSubPpmTolerance" value="3" xmlns="http://psi.hupo.org/ms/mzml" />
      <userParam name="I2MSMode" value="False" xmlns="http://psi.hupo.org/ms/mzml" />
      <userParam name="MinimumFragmentSize" value="2" xmlns="http://psi.hupo.org/ms/mzml" />
      <userParam name="ThrashNoiseRecalc" value="1000" xmlns="http://psi.hupo.org/ms/mzml" />
      <userParam name="UserName" value="" xmlns="http://psi.hupo.org/ms/mzml" />
      <userParam name="Height" value="949.3333333333333" xmlns="http://psi.hupo.org/ms/mzml" />
      <userParam name="Top" value="28" xmlns="http://psi.hupo.org/ms/mzml" />
      <userParam name="PrecursorMaxPpmTolerance" value="5" xmlns="http://psi.hupo.org/ms/mzml" />
      <userParam name="UseShapeValidator" value="True" xmlns="http://psi.hupo.org/ms/mzml" />
      <userParam name="Guid" value="00000000-0000-0000-0000-000000000000" xmlns="http://psi.hupo.org/ms/mzml" />
      <userParam name="SharedIsotopeColor" value="Black" xmlns="http://psi.hupo.org/ms/mzml" />
      <userParam name="Width" value="1678.6666666666665" xmlns="http://psi.hupo.org/ms/mzml" />
      <userParam name="MaximumCharge" value="1" xmlns="http://psi.hupo.org/ms/mzml" />
      <userParam name="PrecursorMinimumRequiredScore" value="0.1" xmlns="http://psi.hupo.org/ms/mzml" />
      <userParam name="InstrumentManufacturer" value="" xmlns="http://psi.hupo.org/ms/mzml" />
      <userParam name="TerminalFragmentGradient" value="False" xmlns="http://psi.hupo.org/ms/mzml" />
      <userParam name="PrecursorSubPpmTolerance" value="3" xmlns="http://psi.hupo.org/ms/mzml" />
      <userParam name="PlotNoisePeaks" value="False" xmlns="http://psi.hupo.org/ms/mzml" />
      <userParam name="AminoAcidsPerRow" value="25" xmlns="http://psi.hupo.org/ms/mzml" />
      <userParam name="ShowInternalFragmentFlags" value="False" xmlns="http://psi.hupo.org/ms/mzml" />
      <userParam name="FragmentationMaxPpmTolerance" value="5" xmlns="http://psi.hupo.org/ms/mzml" />
      <userParam name="Mercury7Limit" value="0.0001" xmlns="http://psi.hupo.org/ms/mzml" />
      <userParam name="PrecursorMaximumCharge" value="1" xmlns="http://psi.hupo.org/ms/mzml" />
      <userParam name="UseSimpleValidator" value="False" xmlns="http://psi.hupo.org/ms/mzml" />
      <userParam name="IncludeInternalFragments" value="False" xmlns="http://psi.hupo.org/ms/mzml" />
      <userParam name="UseTHRASHnoiseCalc" value="False" xmlns="http://psi.hupo.org/ms/mzml" />
      <userParam name="HighlightSelectedIon" value="True" xmlns="http://psi.hupo.org/ms/mzml" />
      <userParam name="MinimumRequiredScore" value="0.3" xmlns="http://psi.hupo.org/ms/mzml" />
    </parameters>
  </metadata>
  <experimentList>
    <experiment id="1">
      <observationList>
        <observation>
          <sourceFile id="SF0" name="20220415_APOLLO#D1-7_4ums_testline_01_25targets_01_771.6_v2.mzml" location="X:\Projects\2021 Su - nanoDESI\PiMS2\APOLLO_Ovary\D1\APOLLO_#D1-7 (I2MS2 only)\line_01\i2ms files">
            <cvParam cvRef="MS" accession="MS:1000563" name="Thermo RAW file" xmlns="http://psi.hupo.org/ms/mzml" />
            <cvParam cvRef="MS" accession="MS:1000568" value="none" name="MD5" xmlns="http://psi.hupo.org/ms/mzml" />
            <cvParam cvRef="MS" accession="MS:1000768" name="Thermo nativeID format" xmlns="http://psi.hupo.org/ms/mzml" />
          </sourceFile>
          <calibrationOffset value="0" type="ppm" />
          <scanRangeText>1</scanRangeText>
          <spectrum id="scan=0" index="0" defaultArrayLength="0">
            <cvParam cvRef="MS" accession="MS:1000511" value="2" name="ms level" xmlns="http://psi.hupo.org/ms/mzml" />
            <cvParam cvRef="MS" accession="MS:1000128" name="profile spectrum" xmlns="http://psi.hupo.org/ms/mzml" />
            <scanList count="1" xmlns="http://psi.hupo.org/ms/mzml">
              <cvParam cvRef="MS" accession="MS:1000571" name="sum of spectra" />
              <scan>
                <cvParam cvRef="MS" accession="MS:1000016" value="1" name="scan start time" />
              </scan>
            </scanList>
            <precursorList count="1" xmlns="http://psi.hupo.org/ms/mzml">
              <precursor>
                <activation>
                  <cvParam cvRef="MS" accession="MS:1000422" name="high-energy collision-induced dissociation" />
                  <cvParam cvRef="MS" accession="MS:1000045" value="25" name="collision energy" />
                </activation>
              </precursor>
            </precursorList>
            <binaryDataArrayList count="2" xmlns="http://psi.hupo.org/ms/mzml">
              <binaryDataArray encodedLength="1203184">
                <cvParam cvRef="MS" accession="MS:1000523" value="" name="64-bit float" />
                <cvParam cvRef="MS" accession="MS:1002312" value="" name="MS-Numpress linear prediction compression" />
                <cvParam cvRef="MS" accession="MS:1000514" value="" name="m/z array" unitAccession="MS:1000040" unitName="m/z" unitCvRef="MS" />
                <binary>QSm/tAAAAADq+/9/sP//f4iIiIiIiIiIiIj/cYiIguahsaOV5Oj/cYiP9xiI/3GIj/cYiP9xiIj/GnB+o5KvgVxxj/cf9xj/cf9xj/cf9xj/cf9xj/cY/3H/GdflKZ1oGtaP9xj/cY/3GI/3GP9xj/cY/3GI/3GP9xGKrHN56FOMiHH/iIcf+Ihx/4iHH/iIcf+Ihx/4gZFEYBn+u5/oiI/3GIiIiIiIiIiIj/cYiBkWkTOf+W7MiIiIiIiIcf+IiIiIiIcf+IL/rMKiBTPXH/hx/3H/cf+HH/cf+HH/cf+HH/cf9x/4cf9xHnLh0Z+NHi6HH/iIhx/4iIcf+IiHH/iIhx/4NKt8vVSD/3H/cf9x/3GP9x/3H/cf9xj/cf9x/3H/cY/x3b/UGeJAK+/4cf9x/4cf9x/3H/hx/3H/hx/3H/cf+HH/GJHLo5WONFz/iIiHH/iIhx/4iIhx/4iIcf+BtlL6WQytBacf+IiIiIiIhx/4iIiIiHH/iIiIiIgzoly9XaNx/3H/cf9x/3H/cf+HH/cf9x/3H/cf9x/3H/hx/3EUHzgjkwHH3HH/hx/4cf+HH/hx/4cf+Icf+HH/hx/4cf+DjjHLgc43GP9xj/cYj/cY/3GP9xj/cYj/cY/3GP9xiBiDT4GUjLB+/3H/hx/3H/cf9x/3H/cf9x/3H/cf9x/3H/cf9xGSwk9Jzz2wuP9xiIiIiI/3GIiIiIj/cYiILVUGKkqvnXH/iIiIiIiIiIiIiHH/iIHbWZgZ9KZn7/cY/3GP9xj/cY/3GP9xj/cYj/cY/3GP9xj/cY/3GP9xj/cYg/GTyx5sOIiIiIiIiIhx/4iIiIiIiIcf+IiIiDB3y7CYNIcf9x/3H/hx/3H/cf+HH/cf9x/4cf9x/3H/cf+HH/cf9x/3H/hx/3H/cf9x/4cf8959u0GCSI/3GIj/cYiP9xiIj/cYiP9xiIj/cYiP9xiIj/cYiI/3GIiP9xiIj/cYiDRKm7y1ZIhx/4iIcf+Ihx/4iHH/iIcf+Ihx/4iHH/iIcf+Icf+Ihx/zxTDLSs83GP9x/3GP9x/3H/cY/3H/cf9xj/cf9xj/cf9x/3GP9xLFX/anqgCY/3GIiIiI/3GIiIiI/3GIiIiIiDePXLlwo4hx/4cf+Icf+HH/iHH/hx/4cf+Icf+HH/g3i0y5dLNxj/cY/3GP9xj/cY/3GP9xj/cY/3GP9xj/cYgTBGUxlgyazo/3GIj/cYiI/3GIj/cYiI/3GIiP8pu8UqlEOtiIiIj/cYiIiIiIiIiIiIj/cYiIiIiIghCSh6IH14cf9x/3GP9x/3H/cf9x/3H/cf9x/3H/cf9xj/cf9x/3H/cf81kly8baOIiIiI/3GIiIiIj/cYiIiIiI/znoTLgXs4cf+Icf+HH/iHH/hx/4hx/4cf+HH/iHH/gZucgSl1Y37YiIcf+IiIhx/4iIhx/4iIcf+IiIcf+IiHH/iIhxOaMMt1zz/3H/cf9x/3H/cf9x/3H/cY/3H/cf9x/3H/cf9x/3GP9x/3H/cf9x/3H/cY/3H/cf9x/3H/cY/3E/BHux+4SIiIiP9xiIiIiP9xiIiIiI/3GIiIiIiP9xiIiIiIj/cTrv27YQJHH/iHH/iHH/hx/4hx/4cf+HH/iHH/hx/4hx/4cf+HH/iHE6Fuu26RT/cY/3GP9xj/cY/3GP9xj/cY/3GP9xj/cY/3GP9xj/cY/z7xTLMOs4iIiHH/iIiIiIiIiIiHH/iIG4sCBJOU/fuHH/hx/4cf+HH/hx/4cf+HH/hx/4cf+HH/gkWaI66mXciIj/cYiI/3GIiP9xiIiP9xiIgYdAgDn5v3/Ij/cYj/cYj/cYj/cYj/cYj/cYj/cYiCicWNrmOnKIcf+IiIcf+IiIcf+IiHH/iIhxIMiKWiR3Woj/cYiI/3GIiI/3GIiP9xiIiP9xLEAGKlv/nYiIiIiIiIiIiIiIiIiIiIKDGROqzm7P+HH/cf9x/3H/cf9x/3H/hx/3H/cf9x/3H/cf9x/zumjLZZc4/3GIiI/3GIiI/3GIiI/3GIiI/3GIggPugaHRF+/3GP9x/3GP9xj/cf9xj/cY/3H/cY/3H/cY/3EbII5Bn99xvv9x/4cf9x/3H/cf9xj/cf9x/3H/cf9x/3H/cf9x/y6caopmOVdxj/cf9xj/cf9xj/cf9xj/cf9xj/cf9xj/cStWkEp6lvv/cf9x/3H/cf9x/3H/cY/3H/cf9x/3H/cf9x/3GP8q+H96sHgI/4cf+HH/hx/4hx/4cf+HH/hx/4cf+HH/hx/4cf+Icf+HH/hxOi7stdETcYj/cY/3GI/3GI/3GP9xiP9xiP9xj/cYLBGWKl7mnYiI/3GIiIiP9xiIiIj/cYiIiIOXU8t4rDhx/4hx/4hx/4cf+Icf+Icf+Icf+HH/IHsrmllNRoiP9xiIiP9xiIiP9xiIiI/3GINeYMuxnziHH/iHH/iHH/iHH/iIcf+Icf+Icf+IcSwl+BpNoH6IiIiIiIiIiIiIiIiIiIg5SEy4t7P/hx/3H/hx/4cf9x/4cf+HH/cf+HH/cf+HH/g7n7u2YESP9xj/cYj/cYj/cYj/cYj/cYj/cYj/cYJAv2Kt9AnYiI/3GIiIiIiP9xiIiIiIiP9xiIiIiIiIj/cYiIiII9HIGtLjfnGP9xj/cY/3GP9xj/cYj/cY/3GP9xj/cYg7pBy1W+OIiIiIhx/4iIiIiIiIhx/4iIiIiIg7dRy1iuOHH/cf9x/4cf9x/3H/cf+HH/cf9x/3H/cf+HH/cf9xEgDsgZkAI36HH/iIhx/4iIcf+Ihx/4iIcf+IiHE1nMu6YzRx/3H/cf9x/3H/cY/3H/cf9x/3H/cY/3H/cf9x/3H/KnTFKnizrXGP9xj/cY/3GI/3GP9xj/cY/3GP9xj/cYgrikWql1ulcf9x/3GP9x/3H/cY/3H/cY/3H/cf9xj/cf9xj/Kowo6tc9cXH/cf9x/3H/hx/3H/cf9x/4cf9x/3H/cf+HH/cf8+VhyzqeOP9xiI/3GIiP9xiIj/cYiI/3GIiP9xLARGKl+7nYiIiIiIiIiIiIiIiIiIiIga/0TBkxC7PnH/hx/4cf+HH/hx/4cf+HH/hx/4cf9x/4cf8pSERqq3u5hx/4cf+HH/iHH/hx/4cf+HH/hx/4cf+HH/hMDbxPJIcf+HH/hx/4cf9x/4cf+HH/hx/3H/hx/4cTyE+7R7BIj/cYj/cYj/cY/3GI/3GI/3GI/3GI/3GI/zEYTLD3s3H/iIiIhx/4iIiHH/iIiIcf+IiIJbfIGrSDfnGIiIj/cYiIiP9xiIiI/3GIiIiByfgaGQcH5eiIcf+Ihx/4iHH/iHH/iIcf+Icf+Ck/MVqsDOqP9x/3GP9xj/cf9xj/cY/3GP9x/3GP9xj/cY/y4Ei1pft0qHH/hx/4cf+HH/cf+HH/hx/4cf+HH/cf+Dgv27jQJHGI/3GP9xiP9xj/cYj/cYj/cY/3GI/3GC+TORomzG7/hx/3H/cf9x/3H/cf9x/3H/cf9x/3H/cf9x/3H/cf8vBcgaP6N+/4iHH/iHH/iHH/iHH/iHH/iHH/iHH/iCP9bfpRKSD/cYj/cY/3GI/3GI/3GI/3GI/3GI/3GCH64RrwUe5x/4hx/4cf+Icf+HH/hx/4hx/4cf+HH/iHEhF9p6H4JYcYiIiIiIiI/3GIiIiIiIiIiDSMPL1zw/+HH/hx/4cf+HH/hx/4cf+HH/hx/4cf+HH/hN8qww1XH/hx/4cf9x/4cf+HH/cf+HH/hx/4cf9x/4cTfPuLkwR/9xj/cY/3GP9xj/cf9xj/cY/3GP9xj/cY/3GP9xj/cY/z32q7QJVIiIiIiIiHH/iIiIiIiIiIg2sKG6T16IiIcf+IiIiIiHH/iIiIiHH/g2bPu7kwT/hx/3H/cf9x/3H/cf+HH/cf9x/3H/cf9x/3H/cf9x/4cf9x/3H/cf9x/3H/cf8ceR0RnYbi7oiIiP9xiIiIiI/3GIiIiIiP9xgrBDkab7xuj/cY/3GP9xj/cY/3GP9xj/cY/3GI/3GP8rGqXq3lWh/3H/hx/3H/cf9x/3H/cf9x/3H/cf+HH/cf9x/3EptPdqlLCJcf9x/3H/cY/3H/cf9xj/cf9x/3H/cY/3H/cf9xIY2eukgmFIhx/4iHH/iIcf+Ihx/4iHH/iHH/iIcSBraRr5SW5xiIiIiIiIiIiIiIiIiIiIgjN1WKHYqniIiI/3GIiIiIiIiP9xiIiIgdx6dBnDhYvnH/cY/3GP9x/3GP9x/3GP9xj/cf9xj/cY/3GP9x/3GP9xj/cSmZ+Bp2YH6HH/cf+HH/cf+HH/hx/3H/hx/3H/hx/3H/hx/3H/Ock8tzbDcYj/cYj/cYiP9xiP9xiP9xiI/3GIj/cYj/cYM/nrvQYUcf+IiIcf+IiIcf+IiHH/iIiHH/iIgifwYq+A+diHH/hx/4hx/4cf+HH/iHH/hx/4cf+HH/iHEjeEGKCXvncf+IiIcf+IiIhx/4iIhx/4iIhx/4gu21RKQkq7hx/4iIcf+Ihx/4iIcf+Ihx/4iIcf+ILz7kmmwRtv9x/3H/cY/3H/cY/3H/cY/3H/cY/3H/cY/3H/KgO4us/EdIiIiIiIhx/4iIiIiIiHH/iIiC6tORo1LG6Ij/cYiI/3GIiP9xiIj/cYiI/3GIgrSFxqi3o5iIiIcf+IiIiIiIiIhx/4iIiIguThxKWx47/4cf+HH/iHH/hx/4cf+HH/hx/4cf+HH/hxO2AKtJ/1cY/3GP9x/3GP9xj/cY/3GP9x/3GP9xj/cY/3GP9xj/cY/3GP9xMGj7sKcEiIiIiIiHH/iIiIiIiIiIiIg8ngG0Yf6IiIiHH/iIiIiIcf+IiIiIhx/4gQHTFBmfLOvnGP9x/3H/cY/3H/cY/3H/cf9xj/cf9xj/cf9xj/NP7bvQEkiIiIiIiIiIiIiI/3GIiIiIgh2IUqE3et/4iIiIiIcf+IiIiIhx/4iIiIcf8l2vgawlB+j/cYiIj/cYiIj/cYiIj/cYiIj/cYg/5RyxGuOHH/iIcf+Icf+Icf+Icf+Ihx/4hx/4hx/4hx/4hx/yZGyBq7k36IiIiIiIiIiIiIiIiIiIgfGNOxnucsToj/cYiIj/cYiIiP9xiIiIj/cYOo27t3JE/4hx/4hx/4iHH/iHH/iHH/iHH/iHH/iHE8Lhy00eOP9x/3GP9xj/cf9xj/cY/3H/cY/3GP9xj/cf84Ely57aOIiIiIiIiIiIiIiIiIiIiC/MbopTORdx/4hx/4hx/4hx/4iHH/iHH/iHH/iHH/Jl9nGroJjoiIiIj/cYiIiIiIiIiIiIiCsphqqtZ5WIiIj/cYiIiI/3GIiIiP9xiIiIgnwsBKs9P7iP9xiIj/cYiI/3GIj/cYiI/3GIiI/3GIg7qOu1VxRx/4iHH/iIcf+Ihx/4hx/4iHH/iIcf+Icf+Ihx/0dTHJrOhx/4iHH/iHH/iHH/iHH/iHH/iHH/iHH/iHH/iHH/iHH/iHH/iHH/hx/4hx/4hxLYSjKje1zYcf+HH/hx/4cf+HH/hx/4cf+HH/hx/4cf+HH/ISxxOh447P9xiIj/cYiP9xiIj/cYiI/3GIiP9xiDkIDLf384hx/4iHH/iIcf+Ihx/4hx/4iHH/iIP7gMsUfzcf9xj/cf9xj/cf9x/3GP9x/3GP9x/3GP9x/3H/NHkMvYbziIiIiIiIiI/3GIiIiIiIiIiIiIiDh227mJJP+HH/hx/4cf+HH/hx/4cf+HH/hx/4cf9x/4cf+HH/g4FOu56xT/cY/3GI/3GP9xiP9xj/cYj/cYj/cYj/cY/3GII+mnGtFljnH/hx/3H/cf9x/4cf9x/3H/cf9x/4cf9x/3H/cf9x/zPTRr0suXGP9xj/cY/3GP9xj/cY/3GP9xj/cY/3GDTtJbwS2v9xiIj/cYiI/3GIiP9xiIj/cYiIgq6BAqcX79j/cYiP9xiIj/cYiP9xiI/3GIiP8gpq9qRpUJiIiIhx/4iIiHH/iIiIcf+IiIcf+IiIhx/4iIgw7auxIlT/cf9x/3H/cf9x/3H/cf9x/3H/cf9x/3H/cf9x/3H/cf9x/3H/cf9x/3H/cY/3H/OvvbtwQkiIiP9xiIiIj/cYiIiI/3GIiIg2PLu7w0T/iHH/iHH/iHH/iHH/iHH/iHH/hx/4hx/4hx/4cf+Icf+DnT67gsFP9xj/cY/3GP9x/3GP9xj/cY/3GP9xj/cY/3H/cY/3GDwO27TxJIiIiIiIiIhx/4iIiIiIiIiIg4FHy464Nx/3H/cf+HH/cf+HH/cf9x/4cf9x/3H/hx/3H/cRVH4IGWyB9+j/cYiP9xiI/3GI/3GIj/cYiP9xiIKUsSOotO3HH/iHH/hx/4hx/4cf+Icf+HH/hx/4cf+IE74rUZhR1K7/cY/3H/cf9x/3GP9x/3H/cf9xj/cf9x/3GP9x/ypR8LrK4PSP9xiI/3GIj/cYiP9xiI/3GIj/cYiI/z05bLTGk4cf+Ihx/4iHH/iIcf+Ihx/4iHH/gtQ9saS8JOiIiIcf+IiIiIiIiIiIiIhx/4iD0ki7PbdHH/hx/3H/hx/3H/hx/3H/hx/3H/cf+HH/cf+HH/cf9x/4M6Ervl7Uj/cYj/cYj/cYiP9xiP9xiP9xiI/3GI/zfwy7oPNIhx/4iIiHH/iIiHH/iIiHH/iIiHH/iIhx/4iIhx/4iINqHLu140/3H/cf9x/3H/cf9x/3H/cY/3H/cf9x/3H/cf9x/3GP9x/3H/cf9xJhDPSs7zC4iIj/cYiIiIiP9xiIiIiI/3GIiIMhtMvuSzcf+HH/iHH/hx/4cf+Icf+HH/hx/4hx/4cf+HH/hxM0z7vbMEj/cY/3GP9xiP9xj/cY/3GP9xj/cY/3GI/3GDk8FrfD6YiP9xiIiIj/cYiIiI/3GIiIiINz7UucEriIiIiIiIiIhx/4iIiIiIiIMF8GsLD5cf+Icf+Icf+Icf+Icf+Icf+HH/iHH/iHH/OhNlt+ya/3H/cf+HH/cf9x/3H/hx/3H/cf9x/4cf9x/3H/cSOS4hrW0d6IiIiIiIiIiIiIhx/4iIiIiIgjdTF6Gazo/4cf+HH/cf+HH/cf+HH/cf+HH/cf+HH/cf+HH/cSNMA7osP8T/cY/3GP9xiP9xj/cY/3GI/3GP9xiP9xglfc1a6CMq/3H/hx/3H/cf9x/3H/cf9x/3H/cf9x/3H/cf9x/3H/cf9x/3H/cTtp+7WWBIiP9xiIiI/3GIiIiP9xiIiI/3GIg8Y/u0nASHH/iHH/iHH/iHH/iHH/iHH/iHH/hx/4hx/4hx/4cf+Icf8lSYgay2d+iIiIhx/4iIiIiIiIiIiIiIiIiIiIiIiHH/g0iou9dXT/cf+HH/hx/3H/hx/3H/hx/3H/hx/3H/hx/3H/KcTn2uOxgo/3GI/3GIj/cYj/cYiP9xiI/3GIj/cYiP9xJaAlKsX9rYj/cYiIiIiP9xiIiIiIj/cYghSXkaDGhuj/cY/3GP9xj/cY/3GP9xiP9xj/cY/3GI/3GP9xj/cYIZOIGvbHfocf9x/3H/hx/3H/cf9x/4cf9x/3H/cf+HH/cf9x/za9XLtCo4/3GIiP9xiIj/cYiI/3GIiP9xiIiP9xiIEx6BAZTxfv5x/3H/cf9x/4cf9x/3H/cf9x/3H/hx/3H/cf9x/3E6pBy1W+NxiIj/cYiI/3GIiI/3GIiP9xiIiP9xg41wy4KPNx/4iHH/iIcf+Icf+Icf+Ihx/4hx/4hxH6yNkZxTcm5x/3H/hx/3H/cf9x/4cf9x/3H/cf9x/4cf9x/3H/cSPSBiri353/cf9x/3GP9x/3GP9x/3GP9x/3GP9x/3GP9x/3GD3LMrM0zY/3GP9xj/cY/3GP9xj/cYj/cY/3GP9xj/cYj/cY/3GI/3GP9xj/cYgwLmiw4ZeIiIiP9xiIiIiIiIiIiIiIiIiIiIiIg39B+6C+D/hx/3H/cf9x/4cf9x/3H/cf9x/3H/hx/3H/cf9x/3H/MkQcv7vjiI/3GIiP9xiIj/cYiIj/cYiI/3GIgvAfdKL+CLcYiIiIiIiIiIiIiIiIiIM6b7vVkEhx/4cf9x/4cf+HH/hx/3H/hx/4cf9x/4cf+HH/cT+LarF0lY/3GP9xj/cY/3GI/3GP9xiP9xj/cYj/cY/0l0HIi+j/cYj/cY/3GI/3GI/3GI/3GI/3GP9xiP9xiP9xiP9xiP9xiP9xiI/3GIN6hruVeUiHH/iIiIhx/4iIiIcf+IiIhx/4iIiHH/iIiHH/iIiHH/iIiHE1MYq6znVx/4cf9x/3H/cf9x/3H/cf+HH/cf9x/3H/cf9x/3H/cf9x/3H/cf9x/3H/cf9x/3H/cf9x/3H/cf9x/3H/cf9x/3H/cf9x/3E0D+q88BWP9xiIj/cYiIj/cYiIj/cYiIj/cYiIj/cYiIiP9xiIiIj/cYiIiP9xiIiIiP9xiIiIiP9xNBZbvOmkiHH/iHH/iHH/iHH/iHH/iHH/iHH/hx/4hx/4hx/4hxNth7uieEj/cf9xj/cY/3H/cY/3GP9x/3GP9xj/cf9xj/cY/3GP9xj/cf9xj/cTpC27a9JIiIiIiIiIiIiIiIiIiIiIiIIhsyGv5M3o/3H/cf9xj/cf9x/3GP9x/3GP9x/3H/cY/3H/cY/3H/cY/3H/cY/3E0JPW82wqI/3GIj/cYj/cYiP9xiI/3GIj/cYiP9xg7Jce12jiIiIiIiIiIcf+IiIiIiIiIg1dDy7i8Nx/3H/hx/3H/cf+HH/cf9x/3H/hx/3H/cf+HH/cf8qvSsqhC1Nj/cY/3GI/3GI/3GI/3GP9xiP9xiP9xgmfrl62BRocf+HH/hx/4cf+HH/hx/4cf9x/4cf+HH/hx/3E41lG3Ka5x/3H/cf+HH/cf+HH/cf+HH/cf9x/4cf9x/3H/hx/3EsH1kaTgpuiIcf+Ihx/4iIcf+Ihx/4iHH/iIcSUaXDrOWjyIiIiIiIiIiIiIiIiIiIiIINyIGhM3foj/cYj/cYj/cYj/cYj/cYj/cYj/cYgiboUq+Retj/cYiIiP9xiIiI/3GIiIiP9xiIiIgkyLI643Tc/4cf9x/4cf9x/4cf9x/4cf9x/4cf9x/4cf9xJeVlGrGproiIiIiIiIiHH/iIiIiIiIcf+Igs/x8qYA4N/3H/cf9x/3H/cf9x/3H/cf9x/4cf9x/3H/cf9x/3H/cf8xhme/eZhxiP9xiP9xj/cYj/cYj/cY/3GI/3GI/3GI/zuDLLZ804iIiIcf+IiIiHH/iIiIcf+IiIhx/zTGg7w5fIcf+Icf+Ihx/4hx/4hx/4hx/4hx/4cf+IOuWLthp0cY/3H/cY/3GP9x/3GP9x/3GP9xj/cf9xj/cY/3H/cY/3GP9xj/cf9xj/cTU38brIDnGI/3GP9xj/cYj/cY/3GI/3GP9xiP9xiP9xggYEWKSvun/3GP9xj/cY/3GP9xj/cY/3GP9xiP9xj/cY/3GP9xj/LeGSOlHm3IiHH/iIcf+Ihx/4iHH/iIcf+Ihx/4gsaLgaWXR+iIiIj/cYiIiIiIiIiIiIj/MdlUsDariIcf+IiIiIcf+IiIiHH/iIiIhxL9MOekLPGIiI/3GIiP9xiIiP9xiIiP9xiIiP8zMDy+z8OIcf+Ihx/4hx/4hx/4iHH/iHH/iHH/K5IrSobdS/9x/3H/hx/3H/cf9x/3H/cf9x/3H/cf9x/4cf9x/3H/cf9x/3H/cf9x/3H/cf9x/3H/cf9x/3H/MRybsPNkiI/3GIiI/3GIiI/3GIiIj/cYiDa5HLpG44hx/4hx/4hx/4iHH/iHH/hx/4hx/4hx/zoiu7fdRP9x/3GP9x/3GP9xj/cf9xj/cY/3H/cY/3GP9x/3GDh3bLiIk4iIiIiIiIiIiIiIhx/4iIiIgtVr46WpQciIiP9xiIiIj/cYiIiI/3GIiIiCMOYjrvGdyHH/cf+HH/cf+HH/cf9x/4cf9x/4cf9x/4cf9xLLWXGkSmjohx/4iIiIcf+IiIcf+IiIhx/4iIIZGbGgfmToiIiIiIiIiIiIiIiIj/cYiINRqpvOVW/4cf+Icf+HH/iHH/iHH/hx/4hx/4cf+HH/iHH/hx/4cf+Icf+HH/hx/4cf+Icf+HH/O8s9tjTCj/cYj/cY/3GI/3GP9xiP9xiP9xj/cYj/cYg0a2y8lJNx/4iIiIcf+IiIhx/4iIiHH/iIiIcTonS7XYtHH/hx/3H/cf9x/3H/cf9x/3H/cf9x/3H/cf9x/3H/hx/3EzOOu9xxT/cYiIj/cYiIj/cYiIj/cYiIiP9xiIiDGXd79oiIiIiIcf+IiIiHH/iIiIcf+IiCyLRSpXS62HH/iHH/iIcf+Icf+Icf+Icf+Icf+Icf+IcTRPy7uwNHH/cY/3H/cY/3GP9x/3GP9x/3GP9xj/cf9xj/cSvYp2qCdYn/cY/3GI/3GP9xj/cYj/cY/3GP9xiP9xj/cYj/cY/3GI/3GI/3GP9xiP8lFJBa7rb6iIhx/4iIiIcf+IiIhx/4iIiHH/gl56L6IoXQcf+HH/hx/4hx/4cf+HH/hx/4hx/4cf+HH/TpWMNqf/hx/4cf9x/4cf+HH/hx/4cf+HH/hx/4cf9x/z3eybQhNv9xj/cY/3GP9xj/cY/3GP9xj/cY/3GP9xOqhRtVeucYj/cY/3GI/3GI/3GP9xiP9xiP9xiP9xj/cYK95WGmIanv+HH/cf+HH/cf9x/4cf9x/4cf9x/3H/hx/3H/cf+HH/cf9x/3H/hx/3H/cSHJALo0b/Rxj/cY/3GP9x/3GP9xj/cY/3GP9xj/cY/3GP8wCnqxBoWIiIiIiIiIiIiIiIiIiIiIiIPoNNs3yy/4cf9x/4cf9x/4cf9x/3H/hx/3H/hx/3H/cf+HH/cf83jou6cXT/cYj/cYj/cYiP9xiP9xiI/3GIj/cYj/PY19tXKC/4iHH/iIcf+Ihx/4iHH/iIcf+Ihx/4hx/4iHH/iHH/iHH/iIcTnmm7cZZI/3H/cf9xj/cf9xj/cf9x/3GP9x/3GP9x/3GP9x/3GP9xMD7bsNEkiIiIiIiIiIiIiIiIiI/3GIgwS0+wxLBx/4cf9x/3H/cf+HH/cf9x/3H/hx/3H/cf9x/3EtCs5qX1MZcY/3GI/3GI/3GI/3GI/3GI/3GI/3GI/3Enx5yK04Y3iP9xiIiIiI/3GIiIiIiI/3GIiIIBxjOh85zHH/hx/3H/cf9x/3H/hx/3H/cf9x/3H/cf9x/4cSZinNoK1jKIiIiIiIiIiIiIiIiIiIiIiIK8g+epN8GI/3GI/3GI/3GP9xiP9xiP9xiP9xiI/3Eu5CKKUb3XcY/3H/cY/3H/cY/3H/cY/3GP9x/3GP9xj/cf9xj/cY/3H/cY/z/9KrIC1YiP9xiIiIiIiIiIiP9xiIiIiCMJMyrvbM2IiIiIiIiIiIiIiIiIiIiIiILKON6rXHIYiHH/iIiIiIiIiIiIcf+IiC5Lnyo7Rg2HH/cf9x/3H/cf9x/3H/cf9x/3H/cf+HH/cf9x/3H/cf9xK1HCeorj2IiP9xiIiIj/cYiIiIj/cYiIiIghHfga/iB+cY/3H/cY/3GP9xj/cY/3GP9xj/cY/3GP9xj/cRKQYhGWf53uj/cYj/cYiP9xiP9xiI/3GI/3GIj/cYiP9xNm1HupK4iIiIiIiIiIiIiIiIcf+IiIKfa6SqCUW/+Icf+Icf+Icf+Icf+Icf+HH/iHH/iHEmLNMqrTLNhx/4cf+HH/hx/4cf+HH/hx/4cf9x/4cf+HH/g622y3JJOI/3GI/3GP9xiP9xiP9xiP9xiP9xiP9xJ3yVSrg2q4iP9xiI/3GIiP9xiI/3GIiP9xiIj/cSZFNhqrrJ5x/3H/cf9x/3H/cf9x/3H/cf9x/3H/cf9x/3H/cf8oMLganPR+iHH/iHH/iHH/iHH/iHH/iHH/hx/4hx/zsre7bUhP9x/3GP9x/3GP9xj/cf9xj/cY/3H/cY/3GP9xj/NIdMvXiziIiIiIiIiIiIiIiIiIiIcf85HDq448X/hx/4cf+HH/hx/4cf+HH/hx/3H/hx/4cf+DIKm7/1ZP9xj/cYj/cY/3GI/3GP9xiP9xj/cYj/cYL+3dilEiJ4iIiIj/cYiIiIiIiP9xiIiIiIKjUk6sytsXGP9xj/cY/3GI/3GP9xj/cY/3GI/3GP9xj/cT+SHLFt44iIcf+IiIiIiIhx/4iIiIiIhx/4g2mhy7ZeP/cf+HH/cf9x/3H/cf+HH/cf9x/3H/cf9x/4cf9x/3H/cf8hYJgqGvZ9/3GP9xj/cYj/cY/3GP9xj/cY/3GI/3GP9xj/cYj/LxOYGi7GfnH/cf9x/4cf9x/3H/cf+HH/cf9x/3H/hx/3H/cf9x/3H/cf+HEusSQ6NO28iIiIiIiIiIiIiIiIiIiIiIcf8jQThqDOx5iHH/iIiIhx/4iIiHH/iIiIcf+IiIcf+IiIcf+IM3E0vY7Lhx/4hx/4cf+Icf+HH/iHH/hx/4hx/4cf+HH/iHH/L3KOGijXHohx/4iHH/iHH/iIcf+Icf+Ihx/4hx/4gwmpWwdWqHH/cf+HH/cf+HH/cf+HH/cf9x/4cf9x/4cf9x/3H/hx/3ExL3u/0IT/cYj/cYiP9xiP9xiI/3GIj/cYiP9xiILD3CGkwj3nH/hx/4cf+HH/cf+HH/hx/3H/hx/4cf9x/y670Ro0Qu6IiIiP9xiIiIiIiP9xiIiIiIiDJYTL+ns/+HH/hx/4hx/4cf+HH/hx/4cf+HH/hx/4cf+HH/NdCbvC9k/3GP9xj/cY/3GP9xiP9xj/cY/3GP9xiP9xj/cY/3GI/3GP9xiP9xg2Hvq64QWIiIiIiIiIcf+IiIiIiIiIcf+D64vLNHQ/9x/3H/cf9x/4cf9x/3H/cf9x/3H/hx/3H/cf9x/3H/KnLkKojRvf9xj/cf9x/3GP9x/3H/cY/3H/cY/3H/cf9xj/cf9xj/M+Z7vhmEiIiIiIiI/3GIiIiIiIiIiIiIgkVEIa2rve/3GP9x/3H/cf9x/3H/cf9x/3H/cf9x/3H/cf9xj/cUdHbIuJcf9x/3GP9x/3H/cf9xj/cf9x/3H/cY/3H/cf9xgsFtcaTpKOhx/4cf+Icf+HH/iHH/hx/4hx/4cf+HH/iHH/hx/4cf+HH/iHH/hx/4cf+HH/hx/4cf8mSD4au3weiHH/iHH/iIcf+Icf+Icf+Icf+Icf+Ihx/4JyN2Or3InIiIj/cYiIj/cYiIiP9xiIiI/3GCZpp2rZZYmIiIiIiIiIiP9xiIiIiIiIiIiIiIiIiIiIiIiD//m7EAZHH/hx/4cf+HH/hx/4cf+HH/cf+HH/hx/4cSnlYHqhqfj/cY/3GP9xj/cY/3GP9xiP9xj/cY/3GP9xguk/4qNsAdiIhx/4iIiIhx/4iIiIhx/4iIiIcf+IiC4hxqp945WIcf+IiIiIiIiIiIcf+IiIiIiIhxKvtwGlBI/nH/cf9x/3GP9x/3H/cY/3H/cY/3H/cf9xj/cf9xj/NaC7vF9EiIiIiIiIiP9xiIiIiIiIiIiCNuu9pKFEL/cf+HH/cf9x/3H/cf+HH/cf9x/3H/cf9x/4cf9x/ytfpSp6Ba2P9x/3GP9x/3GP9x/3GP9x/3GP9x/3GP9x/3GCoZ3mqeYhmIiIj/cYiIiIj/cYiIiIj/cYiIgqZncaeZiOj/cf9xj/cY/3H/cY/3H/cY/3GP9x/3GP9xj/cY/3H/cY/3EracUqaWOtj/cYj/cYj/cYj/cYiP9xiP9xiI/3GI/y5ZKJp6bXZx/4hx/4hx/4cf+Icf+HH/iHH/hx/4cf8vEwlaTs9qiIiIiI/3GIiIiIiIiIiP9xiDifXLhgo3H/hx/4cf+HH/hx/4cf+HH/hx/4cf+HH/hx/yOxgvpV59D/cf9x/3H/cf9x/3H/cf9x/3GP9x/3H/cf9x/3H/cS0eARo+H+6IiIiIiIiIhx/4iIiIiIiIgt4aiKceV3hx/4iIiIhx/4iIiIhx/4iIiIcSfbDorCTxeHH/hx/4cf+HH/hx/4cf+Icf+HH/hx/4cf+CODzyrnww1xiP9xiP9xiP9xiP9xiP9xiI/3GI/3GDERQr/uvYiP9xiIiP9xiIiP9xiIiP9xiIiP8or5IqpQbdiI/3GIiIiI/3GIiIiIj/cYiIiCZ9tiq4JJ2IiIiIhx/4iIiIiIhx/4iIiIghsA46Ff8ciIiIj/cYiIiIiIiIj/cYiIiIg8cG21j5L/hx/4cf+HH/hx/3H/hx/4cf+HH/cf+HH/gkrXca1SiOhx/4iIiIiIhx/4iIiIiHH/iIiIMTwfv8Pgcf9x/3H/cY/3H/cf9x/3GP9x/3H/cY/3H/cf9xj/LG4Uaokeuf9x/3H/cf9xj/cf9x/3H/cf9x/3GP9x/3H/cf9xj/RLv8xEBx/3GP9x/3GP9x/3H/cY/3GP9x/3GP9x/3GP9x/zEiDLDt84iIiIiIiIiIiIiIiIiIiCdGqBqrlX7/cYj/cYj/cY/3GI/3GI/3GI/3GI/3GI/yvJokqDZduI/3GI/3GP9xiP9xiP9xiP9xiP9xj/cYgmjMc6xzOM/4cf9x/4cf9x/4cf9x/4cf9x/3H/hx/3H/cf+HH/LFfOSnqDG4j/cYj/cYj/cYj/cYj/cYiP9xiP9xgztD69S8GIcf+Icf+Ihx/4iHH/iIcf+Icf+IhxIEP4GgzAfoiIiIiIiIiIiIiIiIiP9xiILxmoGi5lfo/3GI/3GP9xiP9xiP9xiP9xiP9xiP9xiP9xN7e1uUhKj/cYiIiIiIiI/3GIiIiIiIiIiCPgCyrh/01x/4hx/4hx/4iHH/iHH/iHH/iHH/iHH/g3gwy6fPOP9x/3GP9x/3GP9xj/cf9xj/cY/3H/cY/3GP9xLupHKjFbjY/3GIj/cYiP9xiI/3GIiP9xiI/3GIiP854Mu4HzRx/4iIcf+Ihx/4iIcf+Ihx/4iHH/iIcf+Ihx/zezIblM3ohx/4hx/4hx/4hx/4hx/4cf+Icf+Icf83TIW5s3px/4cf9x/3H/cf+HH/cf9x/3H/cf+HH/cf9x/3H/cf9xP/KysA1Ncf9x/3GP9x/3H/cf9xj/cf9x/3GP9x/3H/cY/3H/cf9xj/cf9x/3GP9x/3GP9xMa93v1CIiI/3GIiP9xiIj/cYiI/3GIiP9xiIj/MBWCsPp9cYiIiIiIj/cYiIiIiIiIiP9xiILd8FGkIPrv9x/3H/cY/3H/cY/3H/cf9xj/cf9xj/cf9xj/cf9xg779y1ECP/cYiIiIiIiIiIiIiIiIiIcf87ERy27uP/hx/3H/hx/4cf9x/4cf+HH/cf+HH/cf+HH/cSU3Mxq8jM6IiP9xiIiIiIiIiIiIiIiIiIiIiIiIiIiIiIiIiIiIiIg8PRS0wutx/4iIhx/4iIcf+IiHH/iIhx/4iIcTrE67Y7FP9x/3GP9x/3H/cf9x/3H/cY/3H/cf9x/3H/cY/3H/cf8nIhRq3d65j/cf9x/3H/cf9x/3H/cf9x/3H/cf9xj/cf9x/3H/cf9x/3GP9x/3H/cTl2e7eJhP9xiIiIj/cYiIiIiP9xiIiIiI/3GIiIiIiI/3GIiDMU+r7rBf+Icf+Icf+Icf+Icf+HH/iHH/hx/4hx/4cf+Icf+HH/iHH/hx/4cf+Icf+HH/hx/zyXe7VohI/3GP9xj/cY/3GP9xj/cY/3GP9xj/cY/3GP9xj/cY/3GI/3GDkyS7fNtIiIiIiIiIiIiIiIiHH/iIiIiIiIiIhx/4iIiIiIiDrpW7YWpIcf9x/4cf9x/3H/hx/3H/hx/3H/cf9x/4cf9x/3H/hx/3H/cf9x/4cf9x/3EzQMq9vzWIj/cYj/cYiP9xiI/3GI/3GIj/cYiP9xiI/3GIiP9xiI/3GIiP9xiI/3GIiP9xiIj/cYiI/3GIgy99q+CCWIcf+Ihx/4iIcf+IiHH/iIcf+Ihx/4iHH/iIcf+Ihx/4iHExC2u/9JT/cf9xj/cf9x/3H/cY/3H/cf9x/3GP9x/3H/cY/3H/cSnMlSqDNq3/cY/3GI/3GP9xj/cYj/cY/3GI/3GP9xiP84sru5TUSIiIiIiIcf+IiIiIiIcf+IiIgn7rZKsRSbhx/4iHH/iIcf+Ihx/4iHH/iIcf+IhxPK3LtFI0/3H/cf9xj/cf9x/3GP9x/3H/cY/3H/cf9xj/cf9xJg/xGq8A7oiHH/iIiIcf+IiIcf+IiIcf+IiIcf+IPzUMscrzcf9x/3H/cf9x/3H/cf9x/3H/cY/3H/cf9x/3H/cf9xLZgNGjZ/LnH/cf+HH/cf9x/4cf9x/4cf9x/4cf9x/3H/hx/3EkxxFK447r/4cf+HH/hx/4cf9x/4cf+HH/hx/3H/hx/4cf9x/znee7chhHGP9xiP9xiP9xj/cYj/cYj/cYj/cYj/cY/3GI/3GCFwYyoJ+c2I/3GIj/cYiP9xiI/3GIiP9xiIj/cYiP9xg1iyy7dNOIhx/4iHH/iIcf+Ihx/4hx/4iHH/iIcf+Icf+Icf+Ihx/4O6xEtVO7cf+HH/hx/3H/hx/4cf9x/4cf+HH/cf+HH/cf+HH/MO71sSEK/3H/cY/3H/cY/3H/cf9xj/cf9xj/cf9xj/cf9xj/cf9xj/cf9xj/cf9xj/cTjqa7gVlIj/cYiIiIiIiIiIiIiIiIiIiIiIiI/3GINftbuwSkhx/4cf+HH/hx/4cf+HH/cf+HH/hx/4cf+HH/cf+HH/hx/4cf9x/4cf8xlGSwe5v/cf9x/3H/cf9x/3H/cf9x/3GP9x/3H/cf9x/3H/cf84Bxa4+Olxj/cYj/cYj/cY/3GI/3GI/3GI/3GP9xiP9xiP9xiP9xiP80K5u91GSIiIhx/4iIiIcf+IiIiHH/iIiIcf+IiIcTmse7ZThHH/cf9x/3H/cf9x/3H/hx/3H/cf9x/3H/cf9x/3H/cf9x/3H/cY/3H/NUybvLNkiIiP9xiIiP9xiIiI/3GIiIj/cYiIiI/3GIiIiD6Fi7J6dHH/iHH/iHH/iHH/iHH/iHH/hx/4hx/4hxOQvrt/QUj/cf9xj/cY/3H/cY/3GP9xj/cf9xj/cY/3GP9xj/cYIeI7+mLcQIiHH/iIiIiIiHH/iIiIiIhx/4iILIVMSmerO4cf+HH/hx/4cf+HH/cf+HH/hx/4cf9x/4cf+HH/MoWLv3p0j/cY/3GI/3GP9xiP9xiP9xiP9xiP9xiP9xiP8sIrgaXdR+cf9x/3H/cf9x/3H/cf9x/3H/cf9x/3H/cf9x/3H/cf9x/zJ4s7+HTP9xj/cY/3H/cY/3GP9xj/cf9xj/cY/3GP9xj/P533smIIiIj/cYiIiIj/cYiIiIiP9xiIiIgrKkYqbVudhx/4iIiIiIiIiHH/iIiIiIgrbZxKiSY7/4cf+HH/hx/4cf+HH/hx/3H/hx/4cf+HH/cf+HEjXOEq2jHtcf9x/4cf+HH/cf+HH/cf+HH/hx/3H/hx/3H/hxPhujsuRc/3H/cf9x/3H/cf9x/3H/cf9x/3GP9x/3H/cf9x/3H/cY/zNE5L67G4/3GP9xiP9xj/cY/3GI/3GP9xiP9xj/cYj/cTXjjbsccoiIiHH/iIiIcf+IiIcf+IiIcf+IL1nGGhpjnnGIiP9xiIj/cYiI/3GIiP9xiIg8VFy0q6OIhx/4hx/4iHH/iHH/iIcf+Icf+Icf+Icf+Icf+Icf+Icf8rGKQabnW+iI/3GIiIj/cYiIiI/3GIiIiP9xg+z/uyMASIcf+Icf+Icf+Icf+HH/iHH/iHH/hx/4giFxw6D448iIiIiIiIcf+IiIiIiIhx/4iIgpksUqhtOtiIcf+Ihx/4hx/4iHH/iHH/iIcf+Icf+Ihx/4hx/4hx/4hx/4hx/4hxOQr6t/UF/3H/cY/3H/cY/3H/cf9xj/cf9xj/cf9xj/cf9xj/cf9xj/cY/3H/cY/3H/cY/3GDyeeLRhh4iIj/cYiIiI/3GIiIiI/3GIiIiI/3GIg26Gu7F5T/iHH/iHH/hx/4hx/4hx/4hx/4cf+Icf+Icf+HH/iHH/hx/4cT3Yi7MndI/3GP9xj/cf9xj/cY/3GP9xj/cY/3GP9xj/cY/3GP9xj/cY/3GP9xj/cY/zYKa7v1lIiIiIiIiIiIiIcf+IiIiIiIiIiIiDW5m7xGZP+HH/cf+HH/cf+HH/cf9x/4cf9x/4cf9x/3H/hx/3H/cf+HH/cTyKi7R1dIj/cYiP9xiI/3GI/3GIj/cYiP9xiIj/cYiP9xP+uZsRRmiIhx/4iIiIcf+IiIiHH/iIiIcf+IORMRuOzu/4iIcf+IiHH/iIhx/4iHH/iIhx/4iHH/iIMzFDvc68cf+Icf+HH/hx/4cf+Icf+HH/hx/4cf+HH/g8r1W0UKpx/3H/cf9x/3H/cf9x/3H/cf9x/3H/cf9x/3H/cf9x/3H/Tay8RTSP9x/3H/cf9x/3GP9x/3H/cf9xj/cf9x/3GP9x/3E9G8uz5DSIiIiIiP9xiIiIiIiIj/cYiIhd19MoiIiIiIiI/3GIiIiIiIiIiIiIMk/6vrAFhx/4cf+HH/hx/4cf+HH/iHH/hx/4cf+HH/hx/4cf9x/4cf+HH/hx/4cf+HH/Ip+0ahcEuXH/hx/4cf+HH/hx/4cf+HH/hx/4cf+HH/gns5paxMZaiIcf+IiIiIiIiIiIiIhx/4iIiC5QDzpK/wyP9xiIiIiIiI/3GIiIiIiIiIiP82K2G71J6IiIiIiIiIiIiIiIiIiIhx/4grG8YabkOej/cYj/cY/3GP9xiP9xj/cYj/cYj/cY/3GDJi3b6dInH/iIiHH/iIiHH/iIhx/4iIhx/4iIcUt2fFiY/4iHH/iIcf+Ihx/4iHH/iIcf+Ihx/4iDtzS7WMtHH/cf9xj/cf9x/3H/cY/3H/cf9xj/cf9x/3GP9x/3H/cY/3H/cY/3H/cY/3H/cY/3Ey9Hi+C4f/cYiIj/cYiIj/cYiIiP9xiIiI/3GIiISbZsdJmIiI/3GIiIiIj/cYiIiIiI/3GIiEPeXNIaiIiIiIiI/3GIiIiIiIiIiIiIiIiIj/cYg0Ocm8xjaHH/iHH/iHH/hx/4hx/4cf+HH/iHH/hx/4RFc8yoyHH/iHH/hx/4cf+HH/hx/4cf+HH/hx/4cf+HH/hx/4cf+HH/hx/3H/hx/4cf+HExYem/nhaP9xj/cY/3GP9xj/cY/3GP9xj/cY/3GP9xhJHpx+Fo/3GI/3GP9xj/cYj/cYj/cY/3GI/3GP9xiP9xiP84k/u5bASIiIhx/4iIiIhx/4iIiIcf+IiIiHH/iIiDd8KbmD1nH/cf+HH/cf9x/4cf9x/4cf9x/3H/hx/3H/hx/3H/cTFcMb+jzv+HH/cf9x/3H/cf9x/3H/cf9x/3H/cf9x/3H/cf9x/3H/cf9x/3H/cf9xO1UJtar2/3GIj/cYj/cYiP9xiI/3GIj/cYiP9xg4q3G3VI5xiIiP9xiIiP9xiIiI/3GIiIj/cYiDCsabBjloiHH/iIhx/4iIcf+Ihx/4iIcf+Ihx/4iHH/hBzmzzGYcf+Ihx/4hx/4iHH/iHH/iHH/iHH/iDYzGrrM5XH/cf9xj/cf9x/3H/cf9xj/cf9x/3H/cY/3H/cf9xj/cf9x/0HVzPKjcf9xj/cf9xj/cY/3H/cY/3H/cY/3GP9x/3GP9xj/cf9xj/cY/3GP9x/3GP9xj/cY/3GP9xj/cf9xgyf7i+gEeI/3GIiIiIiIj/cYiIiIiIiIiP9xiIiIiIiIMhE7vu7Ecf+HH/hx/4hx/4cf+HH/iHH/hx/4cf+HH/hx/4cf+HH/hx/4cTNAu72/RP9xj/cY/3GI/3GP9xj/cY/3GI/3GP9xj/cYj/cY/3GI/3E7C9q19CWIiIiIiIhx/4iIiIiIiIhx/4giIo46DtcciIiIiP9xiIiIiIiI/3GIiIiIiIiIiP9xiCaNL0rXLQv/hx/4hx/4cf+HH/hx/4hx/4cf+HH/hx/4cf+DZClru9af9x/3H/cf9x/3H/cf9x/3H/cY/3H/cf9x/3H/cY/z/f47EgHHGP9xj/cY/3GP9xj/cYj/cY/3GP9xj/cY/3Ez8ea9DhmIj/cYiIiIiP9xiIiIiIj/cYiIiCU8GyrMPk1x/4iHH/iIcf+Icf+Ihx/4hx/4iHH/iHE9Guuy5RRxj/cf9x/3GP9x/3GP9x/3GP9x/3GP9xj/cf9xg7Oqe1xVj/cYiIj/cYiIj/cYiIj/cYiIiP9xiCp9iBp4J37/cY/3H/cY/3GP9x/3GP9x/3GP9xj/cf9xj/cY/3Ey3Iu+I3SIiIiIiIiIiIiIiIiIiIiIiIiIiIiIiIiIiIPeaasxllhx/4cf9x/4cf+HH/hx/4cf+HH/hx/3H/hx/4cf9Fvyy0DYcf9x/4cf9x/4cf+HH/cf+HH/cf+HH/cf+HH/cf+CPjdxrhyI6IiIcf+IiIiHH/iIiIcf+IiIhx/4iIiHH/iIiHH/iIiHH/iIiHH/g1zru8MUT/cf9x/3H/cf9xj/cf9x/3H/cf9x/3H/cf9x/3H/cY/3H/cf9x/3H/cT7wmrIPZf9xiIiP9xiIiI/3GIiIj/cYiIiP9xiIiIj/cYiIiIj/K+6tSoEVK3H/iIcf+Ihx/4iHH/iHH/iIcf+Ihx/4hx/4hx/z/bO7IkxP9x/3GP9x/3H/cY/3H/cf9xj/cf9xj/cf9xj/cf9xj/Mktcv7SjiIiIiP9xiIiIiIiIiIiIiIPy36sdIFcf+HH/hx/4cf+HH/hx/4cf+HH/hx/4cf+HH/hx/4cf9x/4cf+HH/hx/4cf9x/4cf+Do1i7bKdHGP9xiP9xj/cYj/cYj/cY/3GI/3GI/3GI/3GDDVe7E6hP+IiIiIhx/4iIiIhx/4iIiIcf+IiIiHH/iIK6voGmVBfo/3GIiIj/cYiIj/cYiIiI/3GIiIJ0+uOrsFHI/3GI/3GI/3GI/3GI/3GI/3GI/3GI/3GIg8HIez43hxiIiHH/iIiIiIiIiIiIiIK/pdGlBaLnGIiIiP9xiIiIiI/3GIiIiIiP8ww7uxTESHH/iHH/iHH/hx/4hx/4cf+Icf+HH/iHH/hx/z6Nh7NyeP9x/3H/cf9x/3H/cY/3H/cf9x/3H/cf9xj/cf9x/yp7YBp4Sf6IiIiIiIiIiHH/iIiIiIiIiHH/iINmYHupn4cf+Icf+HH/iHH/hx/4hx/4cf+HH/iHH/hx/zhXM7iozIcf9x/4cf9x/3H/hx/3H/hx/3H/cf+HH/cf9x/3H/hx/3H/cf9x/zM+Sr7Btf9xiP9xiP9xiP9xiP9xiI/3GI/3GIj/cYj/cYiP9xiI/3GIj/cS6l1Bolor5x/4cf9x/4cf9x/3H/hx/3H/cf9x/4cf9x/3H/hx/3H/Or+Et0B7/3GP9x/3GP9x/3GP9x/3GP9x/3GP9x/3GP9x/3GP9xMbf7v0gEiIiIiIiIiIiIiIiIiIiIiIiIguwRJqU+7ZiIiIiP9xiIiIiI/3GIiIiIiIIdIqGgPdXv9xiP9xj/cYj/cY/3GI/3GP9xiP9xiP9xj/cYPZWLs2p0iIcf+IiIiIiHH/iIiIiHH/iIgqRecae6GOiI/3GIiP9xiI/3GIiP9xiIj/cYiI/3GDR367yIFIcf+Ihx/4iHH/iIcf+Icf+Ihx/4hx/4iHH/iHH/iHH/iHH/iIcf+Icf+IcTZf2rmgJXH/cY/3H/cf9xj/cf9xj/cf9xj/cf9xj/cf9xj/cf9xj/cf8xiMuwhzSI/3GIiIiIiIiIiIiIiIiIiIiIO5/ptWAWhx/4hx/4cf+Icf+HH/hx/4cf+Icf+HH/hDMEzs+/+HH/hx/4cf+HH/hx/4cf+HH/hx/4cf+HH/hx/3H/hx/4cf+HH/cf+HH/hx/z6oqrNXVf9xiP9xj/cY/3GI/3GP9xiP9xj/cYj/cY/zzztLUMS4j/cYiIj/cYiIiP9xiIiIj/cYiIiIOJ1muWKZ/4iIiIiHH/iIiIiHH/iIiIhx/4iC8/kBocBv5xj/cf9xj/cf9xj/cY/3H/cY/3GP9x/3GP9xj/cY/3GP9x/3E4xge4OfiIj/cYiIiP9xiIiP9xiIiIj/cYiIg5wtK3PS2IiIiIiIiIiIiIiIiIiIiIiIiIiIiIiIiIiIiIiIO6aWtVlpiHH/iHH/iIcf+Icf+Icf+Icf+Icf+Icf+D3Lo7M0XIcf9x/4cf+HH/hx/3H/hx/3H/hx/4cf9x/4cf9x/4cf9x/4NFyLvaN0/3GI/3GI/3GI/3GI/3GI/3GIj/cYj/cYj/cYiP9xiI/3E8I+K03B2IiP9xiIiIj/cYiIiI/3GIiIiI/3GDsoR7bXuP+IiIhx/4iIiHH/iIiHH/iIiHH/iIhx/4iIcf+IiIcTlde7aihHH/cf9x/3H/cf9x/3H/cf9x/3H/cY/3H/cf9x/3H/cf9x/3GP9x/3H/cf9x/3GP8z3Jq+I2WIj/cYiIiP9xiIiIj/cYiIiI/3GIiIiI/3GIiIiIj/cYiIiIiIN2yDuZN8iIiIhx/4iIiIiIiIiIiHH/iIiDPzI70M3Icf+IiHH/iIhx/4iIcf+Ihx/4iIcf+D6CArJ9/XH/iHH/hx/4hx/4hx/4hx/4hx/4cf+Icf+HH/iHH/hx/4hx/4cf+Icf+HH/M0UUvrrr/3H/cf+HH/cf9x/3H/hx/3H/cf+HH/cf9x/3H/cf+HH/OEOCubx9/3GP9x/3H/cf9x/3H/cY/3H/cf9x/3GP9x/3H/cf9xj/NqPCu1w9/3GP9xj/cY/3GP9xj/cY/3GP9xj/cY/3GP9xgkJEoazbtecf+HH/cf9x/3H/cf9x/3H/hx/3H/cf9x/3H/cf9x/zwJRrX2uY/3GP9xiP9xj/cY/3GP9xj/cYj/cY/3GP9xiP8366K6FF2I/3GIj/cYiP9xiI/3GIj/cYiP9xiIIgeUGu+GvnH/cf+HH/cf9x/3H/hx/3H/cf+HH/cf9x/3H/hx/3H/cf9x/3H/O/xItgO3/3GP9xiP9xj/cYj/cY/3GI/3GI/3GI/3GP8yMwK/zP2Ij/cYiP9xiIj/cYiP9xiIj/cYiP9xiIj/cYiI/3GIiI/3GDAmrbDpUocf+Icf+Icf+Icf+Icf+HH/iHH/iHH/hx/4MVjJv6c2cY/3H/cY/3H/cf9xj/cf9xj/cf9xj/cf9xj/cf9xhAuGwFef9xj/cf9xj/cY/3H/cY/3GP9xj/cY/3H/cY/3GDzMHLQz44iIiIiIiIiIiIiIiIiHH/iIiIiIiIiIPBRrtOuUhx/3H/hx/3H/hx/3H/hx/3H/hx/3H/hx/3H/hx/3H/cf+HH/cf9x/zaEgrp7fXH/cf9x/3H/cf9x/3H/cf9xj/cf9x/3H/cf9x/3H/cf9xj/cf8wrXexYoj/cYj/cYj/cYiP9xiP9xiI/3GI/3GIj/cYiP9xiI/3GIj/cYiP86dAu4i/T/iIiHH/iIiHH/iIhx/4iIhx/4iIcf+Ihx/4iIcf+IiHH/iIcf+Ihx/4PAQitPvdiHH/iHH/hx/4hx/4hx/4cf+Icf+HH/iHH/hx/4hx/4cf+HH/iHH/hx/4cf+HE7vSe0Qthxj/cf9x/3H/cf9x/3GP9x/3H/cf9x/3GP9x/3H/cf9xj/cf9x/3H/cY/3H/cf9xj/cf9xj/cf9x/3GP9x/3GP9x/3E8/Lq0A0WP9xiIiIiIiP9xiIiIiIiIj/cYiIiIiIiIiIiP845Hq5G4WIcf+HH/iHH/iHH/hx/4hx/4cf+HH/iHH/hx/4cf+Icf+HH/hx/4cf+HH/iHH/hx/4cf+HH/gz9ju9CcRxj/cY/3GP9xj/cY/3GP9xj/cYj/cY/3GP9xgmvOMqtDHNiI/3GI/3GI/3GIj/cYj/cYj/cYiP9xiIRArsv1FxiIj/cYiI/3GIiP9xiIj/cYiI/3GIiI/3GIiI/3GIiI/yg39BqsgL7/cf9x/3H/cf9x/3H/cf9x/3H/cf9x/3H/cf9x/3H/cf9x/3H/cf9x/3H/cY/3H/cf9x/3H/cf9x/3GP9xJnBhGqj57ocf+IiIiIiIiHH/iIiIiIiHH/iIiIiIcf+IiIiIcf+IiIPnOLs4x0/3H/hx/3H/cf9x/3H/hx/3H/cf9x/3H/cf9x/3H/cf9x/zfzoboMXv9x/3H/cf9x/3H/cY/3H/cf9x/3GP9x/3H/cf9xj/cULJvNNkcf9xj/cf9x/3GP9x/3GP9xj/cf9xj/cf9xj/cf9xj/QbG8BeT/cf9xj/cY/3GP9xj/cY/3GP9xj/cY/3GP9xM0QFvbv6iIj/cYiI/3GIiP9xiIj/cYiIj/cYiIL2KtGhnVLnGI/3GI/3GI/3GI/3GI/3GI/3GI/3GI/3E4oiS4XduP9xiIiIj/cYiIiIj/cYiIiIiP8wiFaxh6lx/4iIiIcf+IiIhx/4iIiHH/iIiIcf8pmQyKtm83iHH/iHH/hx/4hx/4cf+Icf+HH/iHH/hx/4NzM7uszEj/cf9xj/cY/3GP9x/3GP9xj/cY/3GP9xj/cY/3GP9xj/cY/3GP9xj/cY/zwMS7XztIiIiIiHH/iIiIiIiIiIiIiIiIhx/4iIiIiIiIiIcf+IiIg+LCuy09Rx/3H/hx/3H/cf+HH/cf+HH/cf9x/4cf9x/3H/hx/3H/OVojt6XccY/3H/cf9x/3H/cf9xj/cf9x/3H/cY/3H/cf9x/3GP9xL1ezKhqEzXH/cY/3GP9x/3GP9xj/cf9xj/cY/3GP9xj/cf9xj/KPE9SrDsK4iI/3GIiIiIiIiIj/cYiIiIiIONqLuCV0cf+HH/hx/4cf+Icf+HH/hx/4cf+HH/hx/4cf+CulyBplo36IiIiIiIhx/4iIiIiIcf+IiIiIcS8vrhodBR6IiIiIiIiIiIhx/4iIiIiIiCMxNirs7J1x/4iIcf+Ihx/4iIcf+Ihx/4iIcf+IQvl88Gj/iHH/iIcf+Icf+Ihx/4hx/4hx/4iHH/gpFm46npkciIiIcf+IiIiIhx/4iIiIcf+IiIiHH/KrthGnRJ7o/3H/cY/3GP9xj/cY/3GP9x/3GP9xj/cY/3GP9xgxrSy/UtOIiIiIhx/4iIiIiIiIiIiIcf+CqOoXqXFeiHH/cf+HH/cf9x/4cf9x/3H/hx/3H/cf+HH/cf9x/3EyDjG+8c7/cf9x/3H/cf+HH/cf9x/3H/cf9x/3GP9x/3H/cf9x/3H/NXQpvIvWj/cYiP9xiI/3GIj/cYiP9xiI/3GIiP9xg9oQ+zXvCIcf+Icf+Icf+HH/iHH/hx/4hx/4cf+Icf+HE+1NWxKypx/4cf9x/3H/cf9x/3H/cf9x/3H/cf9x/3H/cf9x/3H/cf9x/3H/cf9x/3H/cf9x/3H/cf9x/3GP9x/3H/cf9x/3H/cf9xj/cf9x/3H/PcjJtDc2iIj/cYiIj/cYiI/3GIiI/3GIiIj/cYNepNuxWycf+Icf+HH/iHH/iHH/hx/4hx/4cf+Icf+HH/OdA7uC/Ej/cY/3H/cY/3GP9xj/cY/3H/cY/3GP9xj/cYLA77Sm8QS4iIiP9xiIiIiI/3GIiIiIiI/3GIOfpfuAWg/3H/hx/3H/hx/3H/hx/3H/hx/3H/hx/3H/cf+HH/cf+HH/cf9x/4cf9x/zBua7GhlI/3GI/3GIj/cYj/cYiP9xiI/3GIj/cYgyQ1m+vKaIcf+IiIiIhx/4iIiIiHH/iIiIhxMmCrvZ9Ucf9x/3H/cf9x/4cf9x/3H/cf9x/3H/cf9x/3H/hx/3H/cTNcPL2jw4iP9xiIiP9xiIiP9xiIiI/3GIiIj/cYiIiI/3GIiIiI/3GIiIiIg251u6GKSIcf+Icf+Icf+Icf+Icf+Icf+HH/iHH/iHH/hx/4hx/4cf+IQE3sDCGHH/hx/4cf+HH/hx/4cf+HH/hx/4cf+HH/hx/zY9WbvCpo/3H/cY/3GP9xj/cY/3H/cY/3GP9xj/cY/3GP9xgx7G2/E5KHH/iIiIiIiIhx/4iIiIiIcf+Ig4Enu47YRx/4cf9x/3H/cf+HH/cf9x/3H/hx/3H/cf9x/3H/hx/3H/cf9x/3H/cf8xemuwlZT/cYiP9xiIj/cYiI/3GIiP9xiIj/cYiI/3GIiDryuLYNR4iIcf+IiIhx/4iIiHH/iIiIcf+Ig6S+G3tB7/iIcf+Ihx/4iHH/iHH/iIcf+Icf+Ihx/4hx/4hx/4iHH/g7oPq2XwX/cY/3H/cf9xj/cf9x/3GP9x/3GP9x/3H/cY/3H/cSyltDpVpLyIcf+IiHH/iIhx/4iIcf+Ihx/4iIcf8+ZwmzmPb/cf9x/3H/cf9x/4cf9x/3H/cf9x/3H/cf9x/4cf9x/zq4XrdHoYiP9xiIiIiIj/cYiIiIiIiI/3GDul6bVaFocf+Ihx/4hx/4hx/4hx/4hx/4hx/4cf+Icf8wwcuwTjRxj/cY/3H/cY/3GP9x/3GP9xj/cY/3H/cY/3GP9NDcw/I3GP9xj/cY/3GP9xj/cYj/cY/3GP9xj/cYj/cTYJSrr2tYiIiIiIiIiIiHH/iIiIiIiIg+OquzxVT/hx/3H/hx/3H/hx/3H/hx/3H/hx/3H/hx/3H/cf+HH/cf+HE7Ipu13WT/cYiP9xiP9xiI/3GI/3GIj/cYiP9xiI/3GIj/cYg+5DiyG8eIiIiIiIcf+IiIiIiIhx/4iIiDH+Qr8BvYiIcf+IiHH/iIhx/4iIcf+Ihx/4iIcf+Ihx/4P+N6shyF/3H/cf9x/3H/cf9xj/cf9x/3H/cf9x/3H/cf9x/3H/cY/3H/cf9x/3H/cf9xj/cf9x/3H/cY/3H/cf9x/3E+5tqyGSWIiP9xiIiIiP9xiIiIiP9xiIiIiIj/cYiIiIiIj/cYiIiIiIiIiD9tGLGS54iIcf+Ihx/4iHH/iIcf+Icf+Ihx/4iHE0C6G79F6HH/iHH/iHH/hx/4hx/4cf+Icf+HH/hx/4g2dUm7irb/cf9x/3GP9x/3GP9x/3GP9x/3GP9x/3GP9x/3GP9x/3E+OoGyxX7/cY/3GP9xj/cY/3GP9xj/cY/3GI/3GP9xj/cY/z8kCbLb9oiIiIiIiIiIiIiIiIiIiP9xiDimu7hZRHH/hx/4cf9x/4cf+HH/hx/4cf+HH/cf+HH/hx/3H/hx/zk4MbjHzv9x/4cf9x/3H/hx/3H/cf+HH/cf9x/4cf9x/3H/cf+HH/cf9x/3H/IJJyKhfY3XH/cf9x/3H/cf9x/3H/cf9x/4cf9x/3H/cf9x/3H/cf9x/3H/cf9x/3GP9x/3H/cf9x/3H/cf9x/3H/cf9x/3GP9x/3H/cTE8C7/D9IiI/3GIiIj/cYiIiP9xiIiIj/cYiIiIj/cYiIiIiP82AFK7/62IiIiIiIiIiIiIiIiIiIiIiIiIiIiDXJJ7s22Ihx/4hx/4hx/4hx/4hx/4hx/4hx/4cf+Icf+Icf+HH/iHH/hx/4hx/4cf+IcTLE0b47Lv+HH/cf+HH/hx/4cf9x/4cf+HH/hx/3H/hx/4cf9x/4cf9x/4cf9x/4cf9x/4cf9x/4cf9x/4cTALR7AFuP9xj/cf9xj/cY/3GP9x/3GP9xj/cY/3GP9xj/cY/3GP9xj/cY/3GP9xj/cTFwe7+PhIiIiIiIiIiIiIiIiIiIcf+IiIiIiIiIiIcf+DGYUr9nrYiHH/iIiHH/iIiHH/iIiHH/iIhx/4iDkXx7foOHH/hx/3H/hx/3H/hx/3H/cf+HH/cf+HH/cf9x/4cf9xNzghucfe/3H/cf9x/3H/cf9x/4cf9x/3H/cf9x/3H/cf9x/3H/cf9xQjN87Mj/cf9x/3GP9x/3H/cf9x/3H/cf9x/3GP9x/3H/cf9x/zC/x7FQOI/3GIj/cYiP9xiI/3GI/3GIj/cYiI/3GIj/cYiP9xiIj/cYiI/3GIg7age1lfiIiIcf+IiIiIiIiIhx/4iIiIiDp98reCDf+IiHH/iIcf+IiHH/iIhx/4iHH/iIcf+Ihx/4iHEzOxe8xOhx/4cf9x/4cf9x/3H/hx/3H/cf9x/4cf9x/3H/cT3Qc7MvjP9xj/cf9x/3H/cY/3H/cf9x/3GP9x/3H/cY/3H/cY/3Eywye+PNiIj/cYiP9xiI/3GIj/cYiI/3GIj/cYiIJ/5AGpAb/nH/hx/4cf+HH/hx/4cf+HH/hx/4cf+HH/hx/4cf+HH/hx/4cf+HH/cf+HH/OgH5tv4GcY/3GP9xj/cY/3GP9xj/cY/3GP9xj/cY/3GP9xj/cYj/cY/3GP9xiP9xj/cY/3GI/3GP83tqq6SVWIiIiIiIiIiIiIiHH/iIiIiIiIiHH/iDmzS7hMtP9x/3H/hx/3H/hx/3H/cf+HH/cf+HH/cf9x/3H/hx/3H/cf+HH/cf9x/3H/hx/3H/Nn1ruoKUcYiP9xiI/3GIj/cYiP9xiIj/cYiP9xiIj/cYiDk2e7fJhIiHH/iIcf+IiHH/iIcf+Ihx/4iHH/iIcf+IhxP2HbsJ4kcf9x/3GP9x/3H/cY/3H/cf9xj/cf9xj/cf9x/3GP9x/3E6xmu2OZSIiIiIiIiI/3GIiIiIiIiIiIiIiP9xiIiIiIiIiIOu3SthItiIiIiHH/iIiIiIhx/4iIiIhx/4iDhKl7i1aIcf+HH/hx/4cf+HH/cf+HH/hx/4cf+HH/hx/3H/g/xLKxO01x/3H/hx/3H/cf9x/3H/hx/3H/cf9x/3H/cf9x/3H/hx/3H/cf9x/3H/P2hGspe5j/cY/3GP9xj/cY/3GP9xiP9xj/cY/3GI/3GP9xj/cYj/cY/3GI/3GI/3GP9xOucTthjsiI/3GIiP9xiI/3GIiI/3GIiP9xiIiP9xiIiP9xiIiP9xiDyGK7V51P+Ihx/4hx/4iHH/iIcf+Icf+Ihx/4hx/4hx/4iHH/iHH/iDjDprg8WXH/cf9x/3H/hx/3H/cf9x/3H/hx/3H/cf9x/3H/cf9x/3H/cf+HH/cf9x/3H/cf9x/3H/SMt8k0j/cf9x/3H/cY/3H/cf9x/3H/cf9x/3H/cf9xj/cf9x/3H/NRkhvObe/3H/cY/3H/cY/3H/cY/3H/cY/3H/cY/3H/cY/3H/cY/3H/cY/3GP9x/3GP9xg/Fwex6PiIj/cYiI/3GIiI/3GIiI/3GIiIj/cYRN28wiSIiIj/cYiIiIiP9xiIiIiIj/cYNKkxvFbOiIiIiIiIiIiIiP9xiIiIiIiIiIiIiIiIiDKKZ751mIhx/4hx/4hx/4hx/4hx/4hx/4hx/4hx/4hxO/OBtQx+/4cf+Icf+HH/hx/4cf+HH/hx/4cf+HH/hx/4Q4Ac5/7/hx/4cf+HH/cf+HH/hx/4cf+HH/cf+HH/hx/3H/hx/4cf9x/4cf9x/4NSpbvNWkj/cYj/cYj/cY/3GI/3GI/3GI/3GI/3GI/3GIj/cYg1Bse7+TiIiIiIiIiIiIiIiIiIiIiIiIMlpBvqW+iIcf+IiIiIiHH/iIiIiIcf+IiIiIcf+IiIiHH/iIiIhx/4iIiHH/iIiHH/iIiIcf+IiHEq7HUaYTiuiP9xiI/3GIj/cYiP9xiI/3GIj/cYiP9xP57BsWE+iIiI/3GIiIiP9xiIiIj/cYiIiIMH6osJFXiIhx/4iIcf+IiHH/iIcf+IiHH/gkTPga2zB+iIiI/3GIiIiIiIiIiP9xiIiIg+rVuyUqSHH/hx/4hx/4cf+HH/hx/4cf+Icf+HH/g49sK5CT3/cf9x/4cf9x/4cf9x/3H/hx/3H/cf+HH/cf9x/3H/hx/3H/cTZmh7mZeHGP9xj/cY/3GP9xj/cY/3GI/3GP9xj/cY/3GCaYGUrGfmuP9xiIiP9xiIiI/3GIiIiP9xiIiIJtUOKrKvHXH/iHH/iHH/iHH/iHH/hx/4hx/4hx/4cf+DY+F7rB6HH/cf9x/3H/cf9x/3H/cf9x/3H/cY/3H/cf9x/3H/PKtbtVSkj/cYiIj/cYiIiP9xiIiIj/cYiIiI/yIfvioPBB2Icf+HH/iHH/hx/4hx/4cf+Icf+HH/hx/4cf+Dir+7lUBI/3GP9xj/cY/3GP9xj/cY/3GP9xiP9xj/cTFjQb+cvoj/cYj/cYj/cYj/cYj/cYj/cYj/cYj/cYK+e4GmGEfv9x/3H/cf9x/3H/cf9xj/cf9x/3H/cf9x/3H/cf9x/3H/cTa1SrpKtYiP9xiIj/cYiIj/cYiI/3GIiI/3GIPPLytA0NiI/3GIiIiIiIiIiIiIiIiIiIgy/hW+AeqIiIcf+IiHH/iIiHH/iIhx/4iIcf+IgkOLUa3HSuj/cYiP9xiIj/cYiI/3GIiP9xiIj/cTLybL4Nk4hx/4iHH/iHH/iIcf+Icf+Icf+Icf+Ihx/zBkUbCrrnH/hx/4cf+Icf+HH/hx/4hx/4cf+HH/hx/4cTDzIr8M3XH/cf+HH/cf+HH/cf+HH/cf+HH/cf+HH/cf+HH/cf9x/4cf9x/3H/g3dmi5iZdxj/cY/3GI/3GP9xj/cY/3GI/3GP9xj/cYj/O9qKtiV1iIiIiIiIiIiHH/iIiIiIiIiIPMYvtTnQ/3H/cf9x/3H/cf9x/3H/cf9x/3H/cf9x/3GP9x/3H/cf9x/3H/cf9xj/cf9x/3H/cf9xj/cf9x/yhM5yqrMY2I/3GP9xiP9xiP9xiP9xiP9xiI/3GI/3GDcdUbnirv9xiIj/cYiP9xiIj/cYiI/3GIiP9xOFTIuKs3iHH/iIiIhx/4iIiIcf+IiIhx/4iIhx/4O81btjKk/4cf9x/3H/cf9x/3H/cf9x/3H/cf9x/3H/cf9x/3H/cf9x/3H/cf9x/3H/KhFaSp7qW4j/cY/3GI/3GP9xiP9xiP9xj/cYj/cYj/cYj/cYj/cYj/cYj/cYj/cYj/cYiP9xgj4Awq8f89/4iIiIiIhx/4iIiIiIcf+IiIiCA7fRodSC6P9xiIiIiIiIiIiIiIiIiIiIiDafQrpgvYiHH/iIiIiIcf+IiIiIhx/4iIiIcSPRsxrS5M7/cY/3GP9xiP9xj/cY/3GI/3GP9xiP9xj/cYPoPMsnwziIcf+IiIiHH/iIiIcf+IiIhx/4iIiHH/iIiHH/iILKP1GlXArv9xiIj/cYiP9xiI/3GIj/cYiI/3GIiP9xiIj/cYS7tcVEqIj/cYiIiP9xiIiP9xiIiI/3GIiIj/JRS7Ou60TI/3GP9xj/cY/3GP9xj/cY/3GP9xj/cY/3GP9xj/Nh9nu+CY/3GIiIiIj/cYiIiIiIj/cYiIiIiIiI/3GDCsq7BjVIcf+HH/hx/4hx/4cf+HH/iHH/hx/4cf+HH/gynB2+Y+JxiP9xj/cYj/cY/3GI/3GI/3GP9xiP9xiDiSdbhtiv9xiIiIiP9xiIiIiIiP9xiIiIiIgvACI6L/3ccf9x/3H/hx/3H/cf+HH/cf9x/4cf9x/3H/hx/3H/cSep6BqlYX7/iIcf+Ihx/4iHH/iIcf+Ihx/4iHH/iHH/iIcf+Icf+Ihx/4hx/4hx/4hx/4iHH/gzuUq+RrX/cf9xj/cf9x/3GP9x/3H/cY/3H/cf9xj/cf9x/3E0oOq8XxWIiIiIiP9xiIiIiIiP9xiIiIiIiIg8YVe0nqiIhx/4iIcf+IiHH/iIhx/4iHH/iIcf86mhO2ZeyHH/hx/4cf+Icf+HH/hx/4hx/4cf+HH/hx/4cf+HH/iHH/hx/4cf+HH/hx/3H/hx/4cf+HH/hx/4cf8yX1G/oK7/cf+HH/cf+HH/cf+HH/cf+HH/cf9x/4cf9x/3Ex8ci+DjdxiP9xj/cY/3GI/3GP9xj/cYj/cY/3GI/3GP9xiP9xiP9xg3uwG5RP6I/3GIj/cYj/cYiP9xiP9xiI/3GIj/cYiCUHYyrPic2I/3GIiP9xiIiP9xiIiP9xiIiI/3GCGnQCoGi/2Ij/cYiI/3GIiI/3GIiP9xiIiP9xiIgugesqN+FNiIiHH/iIhx/4iHH/iIhx/4iHH/iIhx/y4aNSo+XK1x/4cf+Icf+HH/hx/4cf+Icf+HH/hx/4cf+HH/giJAcqDr+N/3H/cf9x/3H/cf9x/3H/cf9x/3H/cf9x/3H/cf9x/3H/P73rskIUiI/3GIiIj/cYiIiI/3GIiIiP9xiC7O8RojEO5x/4cf9x/3H/hx/3H/cf9x/4cf9x/3H/cf+HH/cf9xPpo4smXH/3GP9xj/cYj/cY/3GI/3GI/3GP9xiP9xg+46uyHFSIcf+IiIiIhx/4iIiIhx/4iIiIcT4Mm7HzZHH/cf+HH/cf9x/3H/cf9x/3H/hx/3H/cf9x/3H/cf9xIvYKKvCfXYj/cYj/cY/3GI/3GI/3GI/3GI/3GI/3GDVv07qQLHGIiIj/cYiIiI/3GIiIiI/3GIiIiIj/cYiIiIiIj/cYiIiIiIiI/3GIg1Vwu7qPSHH/hx/4hx/4cf+Icf+HH/iHH/hx/4cf+IcS6pdDo1aLyIj/cYiIj/cYiIiP9xiIiI/3GIiIg5N3u3yISIhx/4hx/4hx/4hx/4hx/4hx/4hx/4hx/4hxT8+cAwZx/4hx/4cf+Icf+HH/hx/4hx/4cf+HH/hx/z1RWrOupXGP9x/3GP9xj/cY/3H/cY/3GP9xj/cf9xj/cY/3GP8igkMa99vOiHH/iIcf+Icf+Icf+Icf+Icf+Icf+Icf+IcTDTMrA8zf+HH/hx/4cf+HH/hx/3H/hx/4cf+HH/hx/4cf+HE7M0y1zLOI/3GI/3GP9xiP9xiP9xiP9xiP9xiP9xiD3VCLMq94iIiIiIiIiIiIiIiIiIiIg9xU60OrH/hx/3H/cf9x/3H/hx/3H/cf9x/3H/cf9x/4cf9x/3H/Igf3qjCQhYcf9x/3H/hx/3H/cf9x/3H/hx/3H/cf9x/3H/cf+HEgS9gqHEJ9/3GP9xj/cY/3GP9xiP9xj/cY/3GI/3GP9xj/cYj/cT4n2LLYJ4iIiIiIiIiIiIiIiIiIiIiIPeBBsx++iIiIiIiIhx/4iIiIiIiIcf+IiIiIiHH/NTmWu8Zpcf+Icf+HH/iHH/hx/4cf+Icf+HH/hx/4cf8kgUda9+uKj/cYiIiI/3GIiIiIj/cYiIiIiIOv+UtgBrcf+IiIiIiIhx/4iIiIiIcf+IiIiIJ/hlSrB5q4iIcf+IiIcf+IiHH/iIhx/4iIcf+IiHH/iIcf+IhxO/fKtAg1cf9xj/cf9x/3H/cf9x/3H/cf9x/3H/cY/3H/cf9x/3H/cf9xj/cf9x/3H/cY/3H/cf9x/3GP9x/zctG7rS5IiI/3GIiIiIj/cYiIiIiIj/cYiIg/2J2xJ2KHH/hx/4cf+HH/hx/3H/hx/4cf+HH/hx/3H/g6p+y3WBP/cYj/cYj/cYiP9xiP9xiP9xiI/3GI/3GIORrrt+UUiIiIcf+IiHH/iIiHH/iIhx/4iIhxIbPBOgXD7I/3GP9xj/cY/3H/cY/3GP9xj/cY/3GP9xj/cY/3E0Aqq8/VWIiIiIiIiIiIiIiIiIiIiIiIiIiIiIiIiIiIiIcf+IOzkbtcbkcf+HH/cf+HH/cf+HH/hx/3H/hx/3H/hx/3H/KL9VGpQKroiIiIiIiIiIcf+IiIiIiIiIhx/4iIiIiIhx/4iIiIiHH/iIiIiIcTK36r1IFXH/cf9x/4cf9x/3H/hx/3H/cf9x/4cf9x/3H/cf9x/4cf9x/3H/cf8p8igagN1+cf+Ihx/4iIcf+Ihx/4iHH/iIcf+Icf+IhxOJTMuGsz/3GP9x/3GP9x/3GP9x/3GP9xj/cf9xj/cY/3H/cY/zTPor0wXY/3GP9xiP9xiP9xj/cYj/cYj/cY/3GI/3GI/3GI/3GI/3GI/3GI/3GIj/cYj/cYj/cYiP8jJIga/bd+/3H/cf9x/3H/cf9x/3H/cf9x/3GP9x/3H/cf9x/3H/cf9xj/cf9x/3E7G1K05K1x/3GP9x/3GP9xj/cf9xj/cY/3GP9x/3GP9xj/cY/3GP9xj/cY/3H/cY/zuKlrZ1aY/3GIiI/3GIiIj/cYiIiI/3GIiIiP9xiIiIiP9xiIiIiI/3GIiIiIiP9xiIiINztSucStiIiIiIiIiIiIiIiIiIiIiHH/iIiIOz1ytcKNiHH/iIiIcf+IiIhx/4iIhx/4iIhx/4g8pIO1W3z/iHH/iHH/hx/4hx/4hx/4cf+Icf+HH/iHH/hx/4hx/4cf8+zyuyMNRxj/cY/3H/cY/3GP9xj/cY/3GP9xj/cY/3GP9xj/cY/3GP9xj/cY/3GP9xj/cY/3GI/3GP9xj/cYj/cTRYqrynVYiIiIiIiIiIiIhx/4iIiIiIiIiDuSBrVt+XH/iHH/iHH/iIcf+HH/iHH/iHH/iHH/iDypVLVWq/9x/4cf9x/4cf9x/4cf9x/3H/hx/3H/hx/3H/cf+HE3Wsu5pTT/cYj/cYiP9xiI/3GIj/cYiP9xiI/yp5WjqIalxx/3GP9x/3H/cf9x/3GP9x/3H/cf9xj/cf9x/3H/cY/3EsK3E6XUjsiIiIiIiIiIiIiHH/iIiIiIiIP/cBsQj+iIiIcf+IiIiHH/iIiIhx/4iIiHE2jxW5cOpx/4hx/4cf+HH/iHH/hx/4hx/4cf+HH/hxOevBthQ+cf9x/4cf+HH/cf+HH/hx/3H/hx/3H/hx/3H/IaVYKhaqfY/3H/cY/3H/cf9xj/cf9xj/cY/3H/cY/3H/cY/3H/cYK8lgGlNp/oiIcf+IiIiHH/iIiIcf+IiIcf+IiCkK4xqPUc6P9xiP9xiP9xj/cYj/cYj/cYj/cYj/cYiP9xg8eKu0h1SHH/iIiIcf+IiIhx/4iIiHH/iIiHH/iIiHH/iDTk0rwbLYcf+Icf+Icf+Icf+Icf+Icf+HH/iHH/iHElAsMar9POcYiIj/cYiIiP9xiIiI/3GIiIj/cYiDIDsr78TYiIiIiIiIiIiIiIiIiIiIiIiDDBKLBO14hx/4hx/4hx/4hx/4hx/4hx/4cf+Icf+HH/iHH/g5Aqu4/VSP9x/3GP9xj/cY/3GP9xj/cf9xj/cY/3GP9xj/cT7Ga7I5lIiIiIiIiIiIiIiIiIiIiIiIiDz90bQCLocf+IiIiIcf+IiIiHH/iIiIcf+IiIhx/4JAHqGs/hXnGIiIiIiIiI/3GIiIiIiIiIL3vzGihAzv9xj/cf9x/3H/cY/3H/cf9xj/cf9x/3GP9x/3H/cTrOu7YxRIiIiIiIiP9xiIiIiIiIiIiIiP9xiIiIiIiIiIiIiDCkm7BrZHH/hx/4cf+HH/hx/4cf9x/4cf+HH/hx/4cf+HH/cf9EtuzEkYcf9x/4cf9x/4cf9x/4cf9x/4cf9x/3H/hx/3H/cT+oTLFXs4/3GIj/cYiP9xiI/3GIiP9xiI/3GIiC/0OBogvH7/cf9x/3H/cf9xj/cf9x/3H/cY/3H/cf9x/3GP9x/3H/MVlKv6a1cYiIiP9xiIiIj/cYiIiIj/cYiIiIg+mCyyZ9OHH/iHH/hx/4hx/4cf+Icf+HH/hx/4hx/4cf+ClcelqqOFqIiIiIiIiIiIiIiIiIiIiIiCz0eipguF3/iHH/iHH/hx/4hx/4hx/4cf+HH/iHH/hxKjjPOnxzDIhx/4iHH/iIcf+IiHH/iIcf+Icf+Ihx/ypA7iqL8R3/cY/3H/cY/3GP9x/3GP9x/3GP9xj/cf9xj/cSY/irr8B1SHH/iIiHH/iIiHH/iIhx/4iIhx/4iIM31jvYKccf+Icf+Icf+HH/iHH/hx/4hx/4cf+HH/iHE0o+a8XBn/cf9x/3H/cf9x/3H/cY/3H/cf9x/3H/cf9x/3H/cY/3H/cf9x/3H/cY/3H/LEJ8WnvYOohx/4cf+Icf+HH/hx/4hx/4cf+HH/hx/4hx/4cSPF1lrzopqIj/cYiIiI/3GIiIiI/3GIiIiIL6/cWjUCOnGP9x/3GP9xj/cY/3GP9xj/cYj/cY/3GP8lmaga1mV+/3H/hx/3H/hx/3H/cf+HH/cf9x/4cf9x/3H/cf+HH/cf9xI0biKuuR3f9x/3H/cf9x/3H/cf9x/3H/cf9x/3H/cf9x/3H/cf9x/3H/NHLrvY0UiIiI/3GIiIj/cYiIiI/3GIiIiI/3GCgoSBqde36P9xj/cf9xj/cY/3GP9x/3GP9xj/cY/3GP9x/ybGRxqzm45x/4cf+HH/cf+HH/hx/4cf+HH/cf+HH/hx/4cf9xIGeKGhqHXv+IiHH/iIhx/4iIcf+Ihx/4iIcf+IN1lquqaV/3H/cf9x/3H/cf9xj/cf9x/3H/cf9x/3H/cf9x/3H/cSfkqhqhtV7/hx/4cf+HH/hx/4cf+HH/hx/4cf+HH/hx/4cf8/WgyypfP/cYj/cY/3GI/3GP9xiP9xiP9xiP9xiP9xiP9xLqf0alWAuYj/cYj/cY/3GI/3GI/3GI/3GI/3GI/3GIPat7s1SEiIiIhx/4iIiIcf+IiIhx/4iIKhmEWp5nuv9x/3GP9xj/cf9xj/cY/3GP9xj/cY/3H/cY/3GP8gKoc6PleM/4cf+HH/iHH/hx/4cf+HH/hx/4cf+HH/hx/4cSTox0rRc4tx/3H/cf9x/3H/hx/3H/cf9x/3H/cf9x/3H/cf+HH/cf9xNsi7ujdEiIj/cYiI/3GIiI/3GIiI/3GIiI/3GIiIj/cYiIiDW8G7tD5Ihx/4iHH/iHH/iIcf+Icf+Icf+Icf+Icf86i4e3dHj/hx/3H/cf9x/3H/cf9x/3H/cf9x/3H/cf9x/3H/cf9x/zA0IrDb3XH/cY/3H/cf9xj/cf9xj/cf9x/3GP9x/3GP9x/3GP81zou8MXSIiIiIiIiIiI/3GIiIiIiIg5Sny3tYOHH/hx/3H/hx/4cf+HH/cf+HH/hx/4cf9x/4cTn8a7YDlHGP9xiP9xj/cYj/cYj/cYj/cYj/cYj/cYj/Oq7bt1EkiHH/iIiIhx/4iIiHH/iIiIcf+IiIJpXYGraifo/3GIiIiP9xiIiIj/cYiIiIj/cYiIiIiP9xiIiIiIiP9xiCRqsIoKVPf/cY/3GI/3GI/3GI/3GI/3GI/3GI/3GI/3GDyoIbRX3oiP9xiI/3GIiP9xiI/3GIiP9xiIj/IcgIGgR/fnH/cf9x/3GP9x/3H/cf9xj/cf9x/3GP9x/3H/cY/3H/cf8uJg06TZ8shx/3H/hx/3H/hx/3H/hx/4cf9x/3H/hx/3H/hx/3H/hx/3H/cf8i8dUqAeKt/3H/cf9xj/cf9x/3H/cf9xj/cf9x/3GP9x/3EvtJWKVLanj/cf9x/3H/cf9x/3H/cf9x/3H/cY/3H/cf9x/3H/cf9xN1fruagUiIiIiP9xiIiIiIj/cYiIiIiIMBDJsP82iHH/iIcf+Icf+Icf+Ihx/4hx/4hx/4gwqkuxZbT/cf9x/3GP9x/3GP9x/3GP9xj/cf9xj/cf9xj/cY/3H/InH1Shngq4/3GP9xiP9xj/cY/3GI/3GP9xiP9xj/cYj/cTmr67hUFP+IiIiIiHH/iIiIiHH/iIiIiHH/iIiIcf+D3Oq7QxVP9x/3H/hx/3H/cf9x/3H/cf9x/3H/cf9x/3H/cf9x/3H/KY1YGocqfoiHH/iHH/iIcf+Icf+Icf+Icf+Icf+Icf+IJifuKs2BHf9xj/cY/3H/cY/3GP9xj/cY/3GP9xj/cY/3GP9xPR7bs+Ekhx/4iIiIiIiIiIiIiHH/iIiIiIgiqkYq9Vudhx/4iHH/iIcf+Ihx/4hx/4iHH/iHH/g9Tyy0sNP/cY/3H/cY/3H/cY/3H/cY/3H/cY/3GP9x/3GP9xgwh8qwiDWIiIiIj/cYiIiIiIiIiIiIiCq57BpkYT5xiIj/cYiI/3GIiI/3GIiI/3GIiI/3EsiTYaV2ye/3H/cf9x/3GP9x/3H/cf9x/3H/cY/3H/cf9x/3GP9x/0VG/LuQcY/3H/cY/3H/cY/3H/cY/3H/cY/3GP9x/3GP9x/3GP9xj/cf9xg+SGuyt5SIiIiIiIiIiIiIiIiIiIiIiIiIiIO5VLtWq0cf+HH/hx/4cf9x/4cf+HH/hx/3H/hx/4cf9x/4cf+HH/cf+HH/cf8wmOaxdxn/cY/3H/cY/3H/cY/3H/cY/3GP9x/3GP9xj/cTgvA7fQ/HGI/3GI/3GP9xiP9xiP9xiP9xiP9xiP9xiP9xiP9xiP9xiI/3GI/3GIj/cYj/cYOsEbtj7kiHH/iIiIcf+IiIhx/4iIhx/4iIhx/4iIhx/4iIcf+IgygPi/fwf/hx/3H/cf+HH/cf9x/3H/hx/3H/cf9x/3H/hx/3H/cf9x/3H/cf9x/3H/hx/3H/cf9x/3H/cf9x/3H/cf9x/3H/cf9x/3H/cf9x/3H/cf9x/3H/cf9xj/cf9x/3H/cf9x/3H/cf9xj/cf9x/3H/cf9xj/cf84RHq5u4WIiIj/cYiIiP9xiIiIj/cYiIiI/3GIiIiI/3GIiIiIiP9xiIiCc0jBqctz5xiP9xiI/3GI/3GIj/cYiP9xiP9xiI/3GCaXKRqmjW5x/3H/cf9xj/cf9x/3GP9x/3H/cf9xj/cf9xj/cf9x/yxY3VqKcir/hx/3H/hx/4cf+HH/cf+HH/hx/3H/hx/4cf9xI50UegcuuIiP9xiI/3GIiP9xiIj/cYiI/3GIiP9xiIiP9xiIj/cYiDcPNbnwyoiIiIiIiIiIiIiIhx/4iIiIiDyuhbRReocf+Icf+Ihx/4hx/4hx/4hx/4hx/4hx/4hx/4g4xXq4OoVx/3GP9x/3GP9x/3H/cY/3H/cY/3H/cf9xj/cf9xOg5stvGTiIiIiIiIiIiIiIiIiIiIhHRpybloiIiIiIiIcf+IiIiIiIiIiIJA0oGt8tfv9xiI/3GI/3GIj/cYj/cYiP9xiI/3GIj/LPx1KmA4rYiIiP9xiIiIiIiP9xiIiIiIiIiP9xiIMUw8sMPD/4hx/4cf+HH/hx/4cf+HH/hx/4cf+HH/hxLUlhOjtp7HGIiP9xiI/3GIj/cYiI/3GIiP9xiIj/cYiI/3GIiI/3GIiI/zk5urjGRXH/iIcf+IiHH/iIcf+Ihx/4iHH/iIJS1VOt0qrIj/cYiP9xiI/3GIj/cYiP9xiI/3GIgxZrW/mUqIiIiIiIiIiIiIiIiIiIiIiDdDRbq8uv+Ihx/4iIcf+Ihx/4iHH/iIcf+Ihx/4gybWu+kpRx/3H/cY/3H/cf9xj/cf9x/3GP9x/3H/cY/3H/cf839WS6Cpv/cYj/cYj/cY/3GI/3GI/3GI/3GI/3GI/3GI/3GI/y6w+Bo08H5x/3H/cf9x/3H/cf9x/3H/cf9x/3H/cY/3H/cf9x/3H/Nf4FvAH6j/cYj/cY/3GP9xj/cYj/cY/3GP9xiP9xj/cYj/cY/3GI/3GI/3GP9xLMcvGlONDo/3GP9xj/cY/3GP9xj/cY/3GP9xj/cY/3GP9xgxNEu/y7SIiIiIiIcf+IiIiIiIiIiIiHH/Lj5iimwZ14iP9xiIiIiIj/cYiIiIiIiI/3GDbXi7oodIcf+Icf+HH/iHH/hx/4cf+Icf+HH/hx/4cf83oxG5XO6HH/hx/4cf9x/4cf+HH/hx/3H/hx/4cf9x/4cf+HH/NH05vYLGj/cY/3GP9xj/cY/3GI/3GP9xj/cY/3GP9xiP9A+FwRev9xiP9xj/cYj/cY/3GI/3GI/3GP9xiP9xgkteYa1KGe/3H/hx/3H/cf+HH/cf9x/4cf9x/3H/cf+HH/cf9x/3E14Iu7H3SP9xiI/3GIiP9xiI/3GIj/cYiI/3GIiP9xg2HJu642SHH/iIhx/4iHH/iIcf+Ihx/4iHH/iIcT2jm7JcZHH/cY/3H/cf9x/3GP9x/3H/cY/3H/cY/3H/cf9xj/NpnLu2Y0iIiI/3GIiIiIiIiIiIiIiI/3GIiIiIiIiDHwK78P1Icf+HH/hx/4cf+HH/hx/4cf+HH/hx/4cf+HH/N2zbupMk/3GP9xiP9xj/cYj/cY/3GI/3GI/3GP9xiP9xMbM7v0zEiIiIiHH/iIiIiIhx/4iIiIhxI+QqKuG9Xf+HH/hx/3H/hx/4cf+HH/hx/3H/hx/4cf9x/4cf83D0668LGIj/cYiP9xiIj/cYiI/3GIj/cYiI/3EgDqAaACX+hx/4cf+HH/hx/4cf+HH/hx/4cf+HH/cf+HH/hxLmnWGilinocf+IiIiIiIiIiHH/iIiIiIiIcUxuPDkciHH/iIiIiIcf+IiIiHH/iIiIhx/4Qcoc815x/4iIhx/4iIhx/4iIhx/4iIhx/4iIPNyotSNX/3H/hx/3H/cf+HH/cf9x/3H/hx/3H/cf9x/4cf9x/3H/cTNFu726RIiP9xiI/3GIiP9xiIj/cYiP9xiIj/cYQYms92WIiP9xiIiP9xiIiI/3GIiIiP9xiIiIiP9xiIOHLruI0Ucf+Icf+Icf+HH/iHH/iHH/hx/4hx/4cf+Icf+HH/hx/4hx/4cf+HH/g5qqq3VVVx/3GP9xj/cf9xj/cY/3GP9xj/cY/3GP9x/3GP9xj/cY/3GP9xj/cTLKWr41pYiIiIiIiIiIiIiIiIiIiIiIiIiIhx/4iIiIiIiIiIiIiIhxMVbKv6k1/4cf+HH/cf+HH/hx/3H/hx/3H/hx/3H/hx/3H/hx/3H/hx/3H/cf+HH/cf+HH/cf9x/4cf9x/zOR6r1uFXGIj/cYj/cYj/cYiP9xiP9xiI/3GI/3GIj/cYiP9xiI/3GIj/cYiI/3GIj/cYiI/z9BSrO+tf+IiIhx/4iIhx/4iIcf+IiIcf+IiHH/iIhx/4iHH/iIhx/4iHH/iIcTHiO74dxHH/cf9x/3GP9x/3H/cf9x/3H/cY/3H/cf9x/3GP9x/3H/cf9xj/cf82/Fq7A6WIj/cYiIiI/3GIiIiI/3GIiIiIj/cYiIiIiI/3GIiIiIiIiP9xiIiIiIiIg59om3CXZx/4hx/4hx/4hx/4hx/4hx/4hx/4cf+Icf+Icf+HH/iHH/iHH/hx/4cf+Icf+HH/hx/4hx/4cf+HH/hx/4hx/4cf+HH/hx/4cf+HH/hx/4cf+HH/cf+HE/oDexX8j/cf9xj/cf9x/3GP9x/3GP9x/3H/cY/3H/cY/3H/cYNDN7vMyEj/cYiIiIiIiIiIiI/3GIiIiIiIiIiIiIiIiIiDMeO77hxP+HH/hx/4cf+HH/hx/4cf+HH/hx/3H/hx/4cTzEB7Q7+I/3H/cf9xj/cf9x/3GP9x/3GP9x/3H/cY/3H/cY/3H/O0njtrYciP9xj/cYj/cYj/cYj/cYj/cY/3GI/3GIg+lWGyap6Ij/cYiP9xiI/3GIiP9xiI/3GIiP9xOfH7uA4E/4iHH/iIcf+Ihx/4iHH/iIcf+Ihx/4hx/yM85irsMZ2HH/cf+HH/hx/3H/hx/3H/hx/3H/hx/3H/hx/3H/hx/3H/hx/3H/OGK1uZ1Kj/cf9x/3GP9x/3GP9x/3GP9x/3GP9xj/cf9xj/cf9xj/cY/3H/cTJmw76ZPI/3GI/3GI/3GI/3GI/3GI/3GIj/cYj/cYiDbel7ohaIiIiIiIiIhx/4iIiIiIiIiIiIg0z+K8MB2IiHH/iIiHH/iIiHH/iIhx/4iIcf+IPQASs//thx/4hx/4hx/4hx/4hx/4hx/4hx/4hx/4g7n8O1YDxx/4cf9x/4cf9x/4cf+HH/cf+HH/cf+HH/cf9x/zILJ7/02P9x/3GP9xj/cf9xj/cY/3GP9xj/cY/3H/cY/3GP8+UDGzr86P9xj/cYj/cY/3GI/3GP9xiP9xj/cYj/cYj/M2GYvp5niIiIiIiIiIiIiIiIiIiIiIiIiIiIiIhx/4gwctuxnST/cf+HH/cf+HH/cf+HH/cf+HH/cf9x/4cf9x/4cf9x/3H/N/QLugv0j/cYj/cYj/cYj/cYiP9xiP9xiI/3GIj/cSyPuxpXBE6P9x/3GP9xj/cf9xj/cY/3H/cY/3GP9xj/cf9xj/O/9UtgCrj/cYiP9xiP9xiI/3GIj/cYiP9xiI/3GDaYG7pn5HH/iIiHH/iIhx/4iIhx/4iIcf+Ihx/4P42LsXJ0cf9x/3H/cf9x/3H/cY/3H/cf9x/3H/cf9xj/cf9x/3H/cUS3TMSL/3H/cf9xj/cf9x/3GP9x/3GP9x/3H/cY/3H/cY/3H/cTBIhb+3enGIj/cYj/cYj/cYiP9xiI/3GIj/cYiP8/vyyyQNOIiHH/iIhx/4iHH/iIhx/4iHH/iIcf+CXT8BrCwP7/cYj/cY/3GI/3GP9xiP9xj/cYj/cY/3GI/3E2whm6PeaIiIiIiIiIiIiIiIiIhx/4iIiCYUuBqutH5xiI/3GI/3GIj/cYiP9xiP9xiI/3GIj/cT4Na7LylIcf+IiIcf+IiHH/iIiHH/iIcf+IiHH/iIhx/4iHH/iIcTJxm72OZHGP9x/3H/cf9x/3GP9x/3H/cf9xj/cf9x/3GP9x/yYR3irO4h2IiIiIiIiIiIiIiP9xiIiIiIgpJ9gajYJ+j/cYj/cY/3GI/3GI/3GI/3GI/3GI/3GI/3GDpWOrapxYiIcf+IiIiIiIcf+IiIiIhx/4iIiIT5DsFvFx/4iIhx/4iIhx/4iIhx/4iIhx/4iIcf+IiHH/iIPneIs4h3/3H/hx/3H/cf9x/4cf9x/3H/cf+HH/cf9x/3H/cf+DkwArjP/f9x/3H/cf9x/3GP9x/3H/cf9x/3GP9x/3H/cf9x/3GP9x/3E/uNixRyf/cYiP9xiIiP9xiIj/cYiIj/cYiI/3FLtcxUo4iIiI/3GIiIiI/3GIiIiIj/cYiIiIiIj/cYiIiIiIiINZoxu2XOiIiIiIiIiIiIiIiIiIiIiIiDkMFrfz6XH/iHH/iIcf+Ihx/4iHH/iHH/iHH/iIcf+Dntk7gSbP+HH/hx/3H/hx/4cf+HH/cf+HH/hx/4cf9x/4cf+HH/cf+HH/cf+HH/cf+HH/cf+DpFJre62f9xj/cf9xj/cf9xj/cf9xj/cf9xj/cf9xj/cf9xj/SMfck4L/cY/3GP9xj/cY/3GP9xj/cY/3GP9xj/cY/3GP9xiP9xj/cTusQbVTvv9xiP9xiP9xiP9xiP9xiP9xiP9xiP9xiP9xiDJqa76VlIiIiIcf+IiIhx/4iIiHH/iIiHH/iIiHH/iIiHH/iIhx/4iIcf+DlGP7i5wP9x/3GP9x/3GP9xj/cY/3H/cY/3GP9xj/cY/3GP9x/3GP9xj/cY/3GDIGR775uIiIj/cYiIiIj/cYiIiIiP9xiIiDXMTLwzs/+HH/iHH/hx/4cf+Icf+HH/hx/4hx/4cf+HH/giLK8q/TUNcYj/cY/3GI/3GI/3GI/3GI/3GI/3GI/3GILx14Ki4ofYiIiI/3GIiIiIiIiIiIiII4goKud9fXH/iIcf+IiHH/iIcf+Ihx/4iHH/iIcf+Ihx/4hx/4iHH/iHH/iIcf+Icf+Icf+Icf+IPR9Is+C3hx/3H/cf9xj/cf9x/3H/cf9x/3H/cf9x/3H/cf9x/3E/lZGxam6P9x/3GP9x/3H/cY/3H/cY/3H/cY/3H/cY/3H/cYIi8VKv0Orf9xj/cYj/cY/3GI/3GI/3GP9xiP9xiP9xiP9xiP9xiP9xiP9xiP9xgset8aWFIOj/cY/3GP9xiP9xiP9xj/cYj/cYj/cY/3FLRXxLqHGI/3GI/3GI/3GIj/cYj/cYiP9xiP9xgyHx+/4OD/iHH/iHH/iHH/iHH/iHH/iHH/iHH/iHH/hx/4hx/4Mn/Lv4A0/3GP9xj/cf9xj/cY/3GP9xj/cf9xj/cY/3GP9xgqKZY6fWachx/4hx/4cf+Icf+HH/iHH/hx/4cf+Icf+HH/J8ZlOrOZrIiIiI/3GIiIiIj/cYiIiIiP9xiIiIiIiP9xiIiCMm1xrdko5xj/cY/3GP9x/3GP9xj/cY/3GP9xj/cY/3GP9xiP9xj/cY/3E+sXuyToSIiIiIiIiIiIcf+IiIiIiIiIiHH/iIiIiIiIcS6KKBonXX6P9xiI/3GIj/cYiI/3GIj/cYiI/3GIgmwC4qs/0diHH/iIcf+Ihx/4hx/4iHH/iIcf+Icf+Ig1Ciy89dOP9x/3H/cY/3H/cY/3H/cY/3GP9x/3GP9x/3GP9xgtKTAqTWz9/3H/cY/3H/cY/3H/cf9xj/cf9xj/cf9xj/cf9xj/cY/3H/cY/z94IrGH3XGP9xj/cYj/cY/3GP9xiP9xj/cYj/cY/3GI/3E7Lme10Zj/cYiIiIiIiIiIiIiP9xiIiIiIiIiIiIiIg1sqS7TVuHH/iIiIcf+IiIcf+IiHH/iIiHH/iCG3nSoFhi1x/3H/cf9x/3GP9x/3H/cf9x/3H/cf9xj/cf9x/3E2EHu674SIj/cYiIiIj/cYiIiIj/cYiIiIKB0Sms4u1nH/iHH/iHH/iHH/iHH/iHH/iHH/iHH/iCmtCRqFL26IiIiIiIiIiIiHH/iIiIiIiIiDPgC70f9HH/hx/3H/hx/4cf9x/4cf+HH/cf+HH/cf+HH/cf8tZllKaZpr/3H/cY/3H/cf9xj/cf9xj/cf9x/3GP9x/3GP9x/3GP9x/3GP9x/znRKbgu1v9xiIiI/3GIiIiI/3GIiIiIj/cYiIJKRraga5Sf+IiIiIcf+IiIiIcf+IiIiHH/iIiDkOqbjxVv+HH/cf9x/4cf9x/4cf9x/3H/hx/3H/cf9x/4cf9xK4NEOmfLvIiIiIiIiIiIiIiIiIiIiIPbVrtEqU/4cf+HH/hx/3H/hx/4cf9x/4cf9x/4cf+HH/cf+HH/cf+HH/MMG3sU5Ij/cY/3GP9x/3GP9xj/cY/3GP9xj/cY/3GP9xj/cTKsob5TXo/3GI/3GP9xiP9xiP9xiP9xiP9xiP9xiP9xiP9xiP9xiP9xiI/3GI/3GIj/cYg31iu5KdSHH/iIiIcf+IiIhx/4iIhx/4iIhx/4g8BRu1+uT/cf+HH/cf9x/3H/cf9x/3H/cf9x/3H/cf9x/3GP9x/3H/cf9x/3H/cf9x/3H/cf9xj/cf9x/3H/cf9xNwiqufdViIj/cYiIiP9xiIiI/3GIiIiP9xiIiIiP9xiIiIiI/3GIiIiIiI/3GIJYsoGsdNfo/3GP9xj/cY/3GP9xj/cY/3GP9xj/cY/3GP9xJdKFWtLXqnH/iIcf+Ihx/4hx/4iHH/iHH/iHH/iIcf+DD527AWJHGP9x/3GP9x/3GP9x/3GP9x/3GP9xj/cf9xj/cY/3EyAtK+/S3/cY/3GI/3GP9xiP9xiP9xiP9xiP9xiP9xiP9xiP9xiP9xiP9xiP9xgwFKaw+1mIiIiIiIiIiIiIiIiIiIiIiIiIiIiIiIiIiDB0YrCbnYhx/4iIiIhx/4iIiHH/iIiIcf+IiIN4Z7uXmEcf+HH/cf9x/3H/cf9x/3H/cf9x/3H/cf9x/3H/cf9x/3H/cSVgwRq58+6IiIcf+IiIiIiIiIiHH/iIiIiIMxBBve++iIiIcf+IiIhx/4iIiHH/iIiHH/iIiHH/iIhx/4iIcT1DHLO84/9x/3H/cf9xj/cf9x/3H/cf9x/3GP9x/3H/cf9xj/cf9xO8zatTMlj/cYiIiI/3GIiIiI/3GIiIiIj/cYgtqTAaNWz+cf9x/4cf9x/4cf9x/3H/hx/3H/hx/3H/cf+HH/cf9x/4cf9x/ztpe7aWhIiP9xiI/3GIj/cYiP9xiI/3GIj/cYiI/3GDmBBrd++YiIiIiIiIiIiIiIiIiIcf+IiIOh5htuGeiHH/iIiIiIcf+IiIiIcf+IiIiHH/PGCBtJ9+iIcf+IiHH/iIcf+IiHH/iIcf+Ihx/4iHH/iIJqwyGrU83v9xiP9xiP9xiP9xiI/3GI/3GI/3GIj/cYJh1bGr4qTo/3H/cY/3H/cY/3H/cY/3H/cY/3H/cY/3GP9x/3GP9xj/cf9xg7Ro21uXKIiHH/iIiIiIiIiIiIcf+IiIiIiIhx/4iIiIiIcf+IiIiIhx/4iIiIL8m2GiNkno/3GI/3GIj/cYiP9xiI/3GIj/cYiI/3GIj/cYiEekLJW9j/cYiI/3GIiP9xiIiP9xiIiP9xiIiP8hiNgaGHJ+j/cf9xj/cY/3H/cY/3H/cY/3GP9xj/cf9xj/cY/3E1VSG6qt5xj/cY/3GP9xj/cYj/cY/3GP9xiP9xj/cT8f+7HgBIiIiIiIcf+IiIiIiHH/iIiIiIJyoSKq1e3YiIiHH/iIiIcf+IiIhx/4iIhx/4gkVQUq2q+tiHH/iHH/iHH/iHH/iHH/iHH/iHH/iHH/iDL2674JFHH/cY/3GP9xj/cf9xj/cY/3GP9xj/cf9xj/cY/3GP9xj/cY/3GP9xj/cT2f6rNgFYiIiIiIiIiIiIiIiIiIiIiIiIcf+IiIiIiIiIO4bhtXkeiIhx/4iIiHH/iIiHH/iIiHH/iIiDlsZ7eTmIcf+HH/cf+HH/hx/3H/hx/3H/hx/3H/hx/3H/hx/3H/hx/3H/hx/3H/cf+HH/OPk7uQbEj/cYj/cYj/cYj/cYiP9xiP9xiI/3GIj/cYiP9xiIPHiHtId4iIiIiIiIiIiIiIiHH/iIiIiD81krLKbf+IiIcf+IiIcf+IiHH/iIhx/4iIcf+IiHH/iIcf+Ig0/Ce8A9hx/3H/hx/3H/hx/3H/cf+HH/cf+HH/cf9x/4cf9x/zwsgrTTfXH/cf9x/3H/cf9x/3H/cf9xj/cf9x/3H/cf9xj/cf9x/3H/cf9xj/cf9x/3GP9x/zhaiLmld4iI/3GIiP9xiIj/cYiI/3GIiI/3GIiIOx1RteKuiIj/cYiIiIiP9xiIiIiIiI/3GIKHS6Gpi0Xo/3GI/3GP9xiP9xiP9xiP9xiP9xiP9xiP9xg5VXy4qoP/iIiIcf+IiHH/iIiHH/iIhx/4iIcSq7GhpkTl6P9xiIiIiIiIiIiIiI/3GIiIiDwEwrT7PYiIiIiIhx/4iIiIiIhx/4iIiIiHH/iIiIhx/4iIg6fju3gcT/cf9x/4cf9x/3H/cf9x/3H/hx/3H/cf9x/3H/cf9x/3H/cf8yhOu/exSIj/cYiIj/cYiIj/cYiIj/cYiIiP8h0eoaE+Fe/3GP9xiP9xj/cY/3GP9xj/cY/3GI/3GP9xj/cTQrVbzUqoj/cYiIiP9xiIiIj/cYiIiI/3GIgy5KW+G1qIiIiIiHH/iIiIiIcf+IiIiIg41DS4K8tx/4iHH/iHH/iHH/iHH/iHH/iHH/iHH/iHH/M74rvUHUcY/3GP9x/3GP9x/3GP9x/3GP9xj/cf9xj/cY/3Er/FQqYDq9j/cYj/cY/3GI/3GI/3GP9xiP9xiP9xiP9xKPOdGpDGLv9xj/cf9xj/cY/3GP9x/3GP9xj/cY/3H/cY/3GCUI4jrPcdyHH/iIhx/4iIcf+Ihx/4iIcf+Ihx/4iIMtE2vi7Jcf+HH/hx/3H/hx/3H/hx/3H/hx/3H/hx/3H/hx/3E/fKOwg1xxj/cf9x/3H/cf9x/3H/cY/3H/cf9x/3H/cY/3H/cf9x/3GP9x/3H/cY/3H/cTNFyr26NYiIiIj/cYiIiIiP9xiIiIiIiP82+hy8BeP/hx/4hx/4cf+HH/iHH/hx/4cf+HH/hx/4hxO4OrtHxUcY/3GP9xiP9xj/cY/3GP9xj/cYj/cY/3GP9xiP9xj/cYj/Movqv3QViIiIiIhx/4iIiIiIiIiHH/iIiIiIMHNysZyN/4iIhx/4iIcf+IiHH/iIcf+IiHH/g335m5IGZx/3H/cf9x/3H/cf9x/3H/hx/3H/cf9x/3H/cf9xj/cTEoC7/X9Ij/cYiIj/cYiIj/cYiIj/cYiIj/cYiIiP9xgjUika6t1u/3GP9xj/cf9xj/cY/3GP9x/3GP9xj/cY/3GP9xj/JbiravR1Sf9xiIj/cYiIj/cYiIj/cYiIj/cYiIiDEqur/VRYhx/4iHH/iIcf+Icf+Ihx/4iHH/iHH/iHExAhO//ez/hx/4cf+HH/hx/4cf+HH/hx/4cf9x/4cf+HH/hxP8G3sT5Ij/cf9xj/cf9xj/cf9xj/cf9xj/cY/3H/cY/3GP8770K2EL3/cYj/cY/3GI/3GP9xj/cYj/cYj/cY/3GI/3GI/3GP9xiP9xiP9xiP9xiP9xiP9xiI/3GI/3GI/3GIj/cYj/cYiP9xPii5stdGhx/4iIiIiIcf+IiIiIcf+IiIiHH/iIiIhx/4iIiHH/iIgwz52xQGL/cY/3H/cf9x/3H/cY/3H/cf9x/3GP9x/3H/cY/3H/cf9xj/N+Eruh7UiI/3GIiIiIiP9xiIiIiIiIiP9xiIiIiIOVpJuKW2/4hx/4hx/4iHH/iHH/iHH/hx/4hx/4hx/4hx/4cf+Icf+Icf+HH/PcxrszOUcf9xj/cY/3GP9x/3GP9xj/cY/3GP9x/3GP9xj/cYLrjbGiRyTnH/cf+HH/cf9x/3H/cf9x/3H/cY/3H/cf9x/3H/cf9x/3H/cf9x/3H/cY/3H/cf9x/yb9ZhrAKZ7/iIcf+Ihx/4iHH/iHH/iHH/iIcf+Icf+IP5w3sWPIcf+HH/cf9x/3H/cf9x/3H/cf+HH/cf9x/3H/cf9x/3H/cTT1I7sK3HH/cf9xj/cf9xj/cf9xj/cY/3H/cY/3H/cY/3GP8zknG9bY5xj/cY/3GP9xiP9xj/cY/3GP9xj/cYj/cY/3GIPlCXsq9oj/cYiIiIiIiIiI/3GIiIiIiIiIiIiIiIiIiIiIiIiIiIg3NZu5ymSHH/hx/4cf+HH/cf+HH/hx/4cf9x/4cf+HH/hx/3H/g4Qku5vbT/cYj/cYj/cY/3GI/3GI/3GI/3GP9xiP9xiIN3pSuIWtcYiI/3GIiP9xiIiP9xiIj/cYiIgx2Qi/JveIiIcf+IiIiHH/iIiIcf+IiIhx/4NY08u3LDcf9x/3H/cf9x/3H/cf9x/3H/cf9x/3H/cf9x/3GP9x/3H/PqNLs1y0iP9xiIiI/3GIiIiP9xiIiIiP9xiIP9CrsS9Uhx/4hx/4hx/4cf+Icf+Icf+Icf+HH/iHH/hx/4IjxCGuw73nGIiP9xiIiP9xiIj/cYiIj/cYiIKLtyGpRI3v+HH/cf9x/4cf9x/4cf9x/3H/hx/3H/cf9x/4cf9x/3E754S0GHtxj/cf9x/3GP9x/3GP9x/3GP9x/3GP9xj/cf9xgw3MWwMzqI/3GIj/cYiP9xiI/3GIiP9xiI/3GIgw6+GwJB6Ij/cYiIiIj/cYiIiIj/cYiIiIiD8xh7HOeIiHH/iIiHH/iIhx/4iIcf+IiHH/iINdAzuy/Mhx/4hx/4cf+Icf+HH/iHH/hx/4cf+HH/iHEySbe+tkj/cf9xj/cf9x/3H/cY/3H/cf9x/3GP9x/3H/cY/3H/cYMecCvxj9j/cY/3GP9x/3GP9xj/cY/3GP9xj/cY/3GP9xNL7XvEEoiIiP9xiIiIiIiP9xiIiIiIg2jdK6ci2IiIiIiIiIiIiHH/iIiIiIg6ilu2daSHH/cf+HH/cf9x/4cf9x/4cf9x/3H/hx/3H/cf+HH/cf9x/4Os7xtjEOcf9x/3H/cf9x/3H/cY/3H/cf9x/3H/cf9x/3H/cf9xj/cf9xO3IxtI3OcY/3H/cf9xj/cf9xj/cf9xj/cf9xj/cf9xj/cf9xj/MSlCsOa9/3GP9xiP9xj/cY/3GI/3GP9xj/cYj/cY/3GC7oQTpBe+z/iIhx/4iHH/iIcf+Ihx/4iHH/iIcf+CoaJip+XZ2HH/hx/4cf+HH/hx/3H/hx/4cf+HH/cf+HH/hx/3EjaQEayW/ucYiIiI/3GIiIiP9xiIiIiI/3GIg+hhOyeeyIiIiIiIiIiIiIcf+IiIiIiIiDQ5I7zG3IiIhx/4iIhx/4iIcf+IiHH/iIhx/4NiLGu905/4cf9x/4cf9x/4cf9x/4cf9x/4cf9x/4cf9x/4cTBd3LCyI4j/cYiP9xiI/3GIiP9xiI/3GIiP9xiIj/cYiI/zcx0brOLoj/cYiIiIj/cYiIiIiIj/cYiIiIgwsRiwXudx/4iIcf+Ihx/4iHH/iIcf+Ihx/4iHH/iIcf+Icf+Ihx/4hx/4iEFL/AxA/4cf+Icf+Icf+HH/iHH/hx/4hx/4cf+Icf8m1jAaopz+cYj/cYiP9xiI/3GIj/cYiP9xiI/3E6Aze2/MiIiIiHH/iIiIiIiIiIiIiHH/iIgxOMe/xziHH/iHH/hx/4cf+HH/iHH/hx/4cf+HH/hx/4cf+HE7ohK0Xe1x/3H/hx/3H/hx/3H/hx/3H/cf+HH/cf9x/4cf9x/3H/OZq4t2VHcY/3GP9xiP9xj/cY/3GI/3GI/3GP9xiP9xiP83K2G61J6Ij/cYiP9xiP9xiI/3GIj/cYiP9xiIj/LUbIGkuTfnH/cf9x/3H/cY/3H/cf9xj/cf9x/3GP9x/3H/cY/3E22kK6Jb2P9x/3GP9xj/cY/3GP9xj/cY/3GI/3GP9xg34US5HruP9xiIj/cYiI/3GIj/cYiIj/cYiI/3EhMkka/Ntucf9xj/cf9xj/cf9xj/cf9xj/cY/3H/cY/3GP9x/3GDzOA7Qx/Ij/cYj/cYj/cY/3GI/3GI/3GI/3GI/3Es5GgaUbl+/3H/cf9x/3H/cf9x/3H/cf9x/3H/cf9x/3H/cf9x/3H/cSnrMCpxTP1x/3H/cf9x/3H/cf9x/4cf9x/3H/cf9x/3H/cf9x/3H/cf9x/3H/cTXFxLs6O/9xj/cY/3GP9xj/cY/3GP9xj/cY/3GI/3GP9xMIT0sIsL/3GIiI/3GIiP9xiIiP9xiIiI/3GIiIMiflvtgaiIiIiHH/iIiIiIiIcf+IiIiIiDGP479wHIhx/4iHH/iIcf+Icf+Ihx/4hx/4hx/4hx/4hPgvwn0P+HH/iHH/hx/4hx/4cf+Icf+HH/hx/4cf85v5K4QG3/cf+HH/cf+HH/cf+HH/cf+HH/cf9x/4cf9x/4cf9x/zz5KLUG1/9xj/cY/3GP9xj/cY/3GP9xiP9xj/cY/3GI/3E1jym7cNb/cYiIiIiIiIiIiIiIiIiIiIhx/4iIiIiIiIg9JYuz2nRx/3H/hx/4cf9x/4cf9x/4cf9x/4cf9x/4cf9x/4cf9x/4cf9x/3H/hx/3H/cf+HH/MwurvvRUiP9xiI/3GIj/cYiP9xiI/3GIj/cYiP9xg6Alq2/aWIhx/4iIhx/4iIhx/4iIhx/4iIcf+IiIcf+IiHH/iIcf+IiHH/iIcf+Ihx/4iHH/iIcf+Ihx/4iHH/iHH/iCczGBqszn6IiIiIiIiIj/cYiIiIiIiIiIPZGRs25uiIiIiIiIiIiIiIiIcf+IiIiDd8CbqD9v+Icf+HH/hx/4cf9x/4cf+HH/hx/4cf+HH/hx/3H/OWzRuJMu/3H/hx/3H/cf+HH/cf9x/4cf9x/3H/cf+HH/cf9x/3H/T86cIxb/cf9x/3H/cf9x/3H/cf9x/3H/cf9x/3H/cf9x/3H/cf9x/3H/OhDltu8acY/3GP9xiP9xj/cY/3GI/3GP9xiP9xiP9xj/cT0XsbLoTnGI/3GIj/cYiP9xiI/3GIj/cYiI/3GIj/cYiI/3GIiEyNzEcjiP9xiIiI/3GIiIj/cYiIiP9xiIiIg3TQm6svb/iIhx/4iHH/iIhx/4iHH/iIcf+IiHH/iHH/iIcf+Ihx/4hx/4OzP1tcwKcf9x/3H/hx/3H/hx/3H/hx/3H/cf+HH/cf9x/4cf9x/zYlY7vanP9x/3H/cY/3H/cf9x/3GP9x/3H/cf9xj/cf9x/3GP9x/3GP9x/3H/cY/3H/cY/3H/cY/3H/cY/3H/cTzTirQsdYiI/3GIiIiIiIiP9xiIiIiIiIiIiIiP9xiIiIiIiIiIiIiIiIiIiD1EirO7dYcf+Icf+HH/hx/4cf+HH/hx/4cf+HH/hx/4cf+HH/hx/3H/hx/4cf+HH/cf+HH/hx/3H/hx/4cf9xPqhqsVeVcY/3GP9xj/cYj/cY/3GI/3GP9xiP9xj/cYj/cYj/cYj/cY/3GI/3GI/3GI/3GIg0NPW8ywqIiIiIiIiIiI/3GIiIiIiIiIiDxAQ7S/vIiIiHH/iIiIiIcf+IiIiIhx/4iIiIcf+IiIhx/4iIiHH/iIiIcf+IiIOJWKuGp1cf+HH/cf9x/3H/cf9x/3H/hx/3H/cf9x/3H/cf9x/3H/cf9x/3H/cf9x/3H/cShITSqbey2IiI/3GIiI/3GIiI/3GIiIj/cYiIiI/3GIiIiP9xiIiIiP9xiIiIgyZrq+mUWIhx/4hx/4hx/4hx/4hx/4hx/4hx/4cf+Icf+Icf+HH/iHH/iHH/hxNMSLvDt0j/cY/3H/cY/3GP9xj/cY/3GP9xj/cf9xj/cY/3GP9xiP9xj/cY/3EvDFgaHzp+hx/3H/cf+HH/cf+HH/cf9x/4cf9x/4cf9x/3H/cf8zPWS9wptx/3H/cY/3H/cY/3H/cf9xj/cf9xj/cf9xj/cf9xj/cT/4lbAHanGIj/cYj/cYiP9xiI/3GIj/cYiP9xiI/zWqVLxVq4iIiP9xiIiIiIiIiIiIiIiIggwa4aFOUej/cYiIiIj/cYiIiIj/cYiIiIiI/3EtMQkaTO9uj/cY/3GP9xiP9xj/cY/3GP9xj/cY/3GI/3GCZhJRqp7a6HH/hx/4cf+HH/hx/4cf+HH/cf+HH/hx/4cf+HEz87a9DEmP9x/3H/cf9xj/cf9xj/cf9x/3GP9x/3GP9x/3H/cY/3H/cYPitbstSkiIiIiIiIiP9xiIiIiIiIiIJHwzGtg8zv9x/3GP9x/3H/cf9xj/cf9x/3H/cY/3H/cf9xj/cSU+NzrMHIxx/4hx/4iHH/iIcf+Icf+Icf+Ihx/4hx/yqOlxp3Fo6IiIiIiIiIiIj/cYiIiIiIiCUc9Bq+ML5xj/cf9xj/cY/3H/cY/3H/cY/3GP9x/3GP9xj/cTiBTLh+s4iIiIiIiIiIiIiIiIiIiIKUB/Opv4DIiI/3GIiIiIiP9xiIiIiIiI/3GIiIiIiIiIiIj/cYiIiIiIiIiDzISrU3tf+Icf+HH/iHH/hx/4cf+Icf+HH/hx/4cf8mY0Qqucu9cf9x/4cf9x/4cf9x/4cf9x/4cf9x/4cf9x/3H/hx/3H/hx/3H/cSWAYDrH+fyIiI/3GIiIj/cYiIiP9xiIiIj/cYiIiE08HDw+iIiIiI/3GIiIiIiI/3GIiIiIiD1dA7Oi/IiIiIhx/4iIiIiIiIiIcf+IiIgg6NUaEnKuiP9xiP9xj/cYj/cYj/cYj/cYj/cYj/cYMJkXsHboiIiIiIiIj/cYiIiIiIiIiIiIg3+SO5BtyIiHH/iIiIhx/4iIiHH/iIiIcf+IOKu2uVRJ/3H/hx/4cf+HH/hx/4cf+HH/cf+HH/hx/4cf9xLXwRGjg+7oiIj/cYiIiIj/cYiIiIj/cYiIiIO4vatXQliHH/iHH/iHH/iHH/iHH/iHH/hx/4hx/4hx/4cf+Icf+HE0WWu8ppSP9x/3GP9xj/cY/3H/cY/3GP9xj/cY/3GP9xj/cf9xj/cY/3E806q0LFWP9xiIiIiIiIiIiIhx/4iIiIiIiIiDNEqr27VXH/cf+HH/hx/4cf+HH/cf+HH/hx/4cf9x/4cf+HH/cf+HH/cf+HH/cf+HH/cf+HH/cf+HH/cf+HH/cf+HE6bjm2kcaP9xiP9xj/cYj/cY/3GP9xiP9xiP9xj/cYj/cYj/cYj/cY/3GI/3GI/3GI/3GIj/cYj/cYj/cYiP9xiP9xiI/3GI/3GIj/cYiP9xMHMLsJz0iHH/iIiHH/iIiHH/iIiHH/iIhx/4iINbTavEsl/3H/cf9x/3H/cf9x/3H/cf9x/3H/cf9x/3H/cf9x/3H/cf9xj/cf9x/3H/cf9x/3GP9x/3H/cf9x/3GP9x/3H/cf83DjO68cz/cY/3GP9xj/cY/3GP9xj/cY/3GP9xiP9xj/cY/yS7UVr0SuqIiHH/iIiIhx/4iIiHH/iIiIcf+IiDrSGbYt5nH/hx/3H/hx/3H/cf+HH/cf9x/4cf9x/3H/hx/3H/PYQ0s3vLcf9x/3GP9x/3H/cY/3H/cY/3H/cY/3H/cY/3H/cY/3H/cY/3H/cY/3GP9x/3GP9xj/cf9xj/cY/3H/cY/3GP9xj/cY/zPVyr4qNYiIiIiI/3GIiIiIiIiIiIiINIxlvHOaiIcf+IiHH/iIcf+Ihx/4iHH/iIcf+Dq3MbZIzohx/4hx/4hx/4hx/4hx/4hx/4cf+Icf+Icf+HH/iHH/MBEJsP72cf9xj/cf9x/3H/cY/3H/cf9xj/cf9xj/cf9x/3GP9x/3GP9x/3GP9x/3GP89qkG0Vb7/cY/3GP9xj/cf9xj/cY/3GP9xiP9xj/cY/3GP9xOpaItml3iIiIiP9xiIiIiIiIiIiIiIiINgIRuv3uiIcf+IiIiIiIiIiIiIiIiIiC7KszozVMxx/3H/cY/3H/cY/3H/cY/3H/cf9xj/cY/3H/cY/3H/cTDX+7A4BIiIiIiIiIiIiIiIiIiIiIiIiCiSaBqG2X5xiP9xj/cYj/cYj/cYj/cYj/cYj/cYj/cYSZ5cdhqIj/cYiP9xiP9xiI/3GIj/cYiI/3GDJNfb+ygv+Icf+Ihx/4hx/4iHH/iHH/iHH/iHH/iHH/iHH/g6GUW35rr/cf+HH/cf+HH/cf9x/4cf9x/3H/cf+HH/cf9x/3H/OwT0tfsLcY/3H/cY/3H/cY/3H/cY/3GP9x/3GP9xj/cf9xj/cY/zYdO7vixIiIiIiIiIiIiIiIiIiIiIiINHxVvIOqiIhx/4iHH/iIhx/4iHH/iIcf+Ihx/zVlfryagf9x/3GP9xj/cY/3GP9xj/cf9xj/cY/3GP9xj/cY/3GP9xj/cYj/cY/3E9Dpiy8WdxiIiIiIiIiIiIiI/3GIiIiIiDnV8bcqDoiIiIiIiIhx/4iIiIiIiIhx/4gpp5EqhYbtiIiIcf+IiIiIiHH/iIiIiHH/iIiDPOm70xZIcf9x/3H/cf9x/4cf9x/3H/cf9x/3H/cf9x/3H/cf9x/3H/hx/3H/cf9x/3H/cf9xj/cf9x/3EliHEat3juiIiIiIiIiIiIhx/4iIiIiIiIgkT5Qa2wa+j/cY/3GP9xj/cYj/cY/3GP9xiP9xj/cYj/MA6EsAJ7cYiIj/cYiIj/cYiIiP9xiIiI/3GIMLtFsVS6/4iIiIiIiIiIcf+IiIiIiIcf+IiIiIiHH/iIiIiHH/iIiIPJDatW8l/3H/cf+HH/cf9x/4cf9x/3H/cf9x/4cf9x/3H/cf9x/3Ew2GywN5OI/3GIiP9xiIiP9xiIiP9xiIiI/3GIiIj/N+2zuhJMiIiIiIiIiIiIiIiIiHH/iIiIM96GvSF5hx/4iHH/iHH/iHH/iHH/iHH/iHH/iHH/NQHTvP4s/4cf9x/4cf+HH/cf+HH/cf+HH/cf+HH/cf+HH/cf9x/4cf9xL4/fGhcCDnH/hx/3H/hx/4cf9x/4cf+HH/cf+HH/cf+HH/cf+HH/cf+HH/cf+HH/cf+HH/cf9xIDZUKg2avXH/cf9x/3H/cf9x/3H/cf9x/3H/cf9x/3H/cY/3H/cf9x/3H/RO28wSRxj/cf9x/3H/cY/3H/cY/3H/cf9xj/cf9xj/cf9x/3GDi0qbhLVoiIiI/3GIiIiI/3GIiIiIiP9xiIiDFl27+aJHH/hx/4hx/4cf+Icf+HH/iHH/hx/4cf+HH/iHEl72MqsQnNcf+HH/cf+HH/hx/3H/hx/4cf9x/4cf9x/4cf9x/4cf9x/4cf9x/4cf9x/4cf9x/3H/hx/3H/cf+HH/cf9x/4cf9x/3H/cf+HH/cf9x/3H/cf+HH/cf9xNpdJumi2iP9xiP9xiP9xiP9xiP9xiP9xiP9xiI/3GDXXDbso8ocf+IiHH/iIhx/4iHH/iIcf+Ihx/4iHH/iIcf+Ihx/4iHH/iHH/iIcf+Icf+Icf+II1z2GuownoiIiIiIiP9xiIiIiIiIiIj/cYLBCDGk73znH/cf9x/3H/cY/3H/cf9x/3GP9x/3H/cf9xj/cf9x/3E3KJy512OIiIj/cYiIiIiIiIiIiIiIiIiIiIiI/3EjtVU65KqscY/3H/cf9xj/cf9xj/cf9x/3GP9x/3GP9x/3GP9x/zgQR7nvuIiP9xiIj/cYiI/3GIiI/3GIiP9xiIiDBtorCiXYiIiIiIiIiI/3GIiIiIiIiIiDf/67kAFHH/hx/3H/hx/4cf+HH/hx/4cf+HH/cf+HH/JjgWGrx+noiIiIiIiIcf+IiIiIiIiIiILxfcKi6CPXH/cf+HH/hx/3H/hx/3H/hx/3H/hx/3H/hx/3H/PsQ0sjvLcf9x/3H/cf9xj/cf9x/3H/cY/3H/cf9x/3GP9x/3GP9x/3H/cY/3H/cY/3H/MDzYsNMncYiIj/cYiIiP9xiIiI/3GIiIiP9xiIiDvyk7UNbIiIiIiIiIiIhx/4iIiIiIiIiIiIiIhx/zKrK75U1HH/hx/3H/hx/3H/hx/3H/hx/3H/hx/3H/cf+HH/N422unJJ/3GP9xj/cf9xj/cY/3GP9x/3GP9xj/cY/3GP9xj/cY/3GP9xj/cY/3EqyVAac2r+/4iIcf+IiHH/iIcf+IiHH/iIcf+Ihx/yDn8xoSgM6P9xiI/3GIj/cYiP9xiI/3GIiP9xiI/3E4bVu5kqT/iIhx/4iIcf+IiHH/iIcf+Ihx/4iHH/iDA6q7DVVHGP9x/3H/cf9xj/cf9x/3GP9x/3H/cY/3H/cf9xj/Op4rt2HUiIiI/3GIiIiIiIj/cYiIiIiIiIiIiI/3GIiIiIiIiIPNE3tC7IiHH/iIcf+Ihx/4iHH/iHH/iIcf+Icf+Igmk/kqxsBt/3H/cf9x/3H/cf9x/3H/cf9x/3H/cf9x/3H/cf9x/3H/cf85GvG45Q7/cY/3H/cf9xj/cf9xj/cf9xj/cf9x/3GP9xj/cf9xj/cf9xj/cf9xj/cY/3H/cY/3GP9x/3GP9xj/cY/3GP9x/3GP9xj/cY/3GP9xj/cY/3GP9xj/cTt3VrWIqYiI/3GIiIiP9xiIiIj/cYiIiI/3GIg296O6CFyIiIhx/4iIiIiIiIiIiIiIiHEwWwa/pPmHH/iHH/iHH/iHH/iHH/iHH/iHH/iHH/hx/4hx/4hx/4cf+Icf+HH/iHH/g80sK0LT2HH/cf+HH/cf+HH/cf+HH/cf+HH/cf+HH/cf+HH/cf9xI0BkGtv5voiIiIiIhx/4iIiIiIiIiIiIM83pvjIW/4cf9x/4cf+HH/hx/3H/hx/4cf9x/4cf+HH/cf+HE/rhGxUe7/cf9x/4cf9x/3H/cf+HH/cf9x/3H/hx/3H/cf9x/3H/cf+HEhBQUa/6+uiIiIcf+IiIiIcf+IiIiHH/iIiIcf+D4+jbLBcnH/cf9x/3H/cf9xj/cf9x/3H/cf9xj/cf9x/3GP9xMdTavysl/3GIiIiI/3GIiIiI/3GIiIiIiIJ8oZGqNebo/3GP9xj/cY/3GI/3GP9xj/cY/3GI/3GP9xj/cYj/cY/3GI/3GP9xiP9xiP9xNv4RugHuj/cYiP9xiP9xiI/3GIj/cYj/cYiP9xiI/3ExXui/oReIiIiIiHH/iIiIiIcf+IiIiIcf+IiIRTysvDWIiIcf+IiIcf+IiIcf+IiHH/iIhx/4g2Qni7vYf/hx/3H/cf+HH/cf9x/3H/hx/3H/cf9x/3H/hx/3Eyccm+jjaI/3GIj/cYj/cYj/cYj/cYiP9xiP9xiI/3EyBd2++iKHH/iIcf+Icf+Ihx/4iHH/iHH/iHH/iIcf+DlCMbe9zohx/4cf+Icf+HH/hx/4hx/4cf+HH/iHH/hx/zNnm76YZP9xj/cY/3GP9xj/cY/3GI/3GP9xj/cY/3GP9xiP9xj/cY/zjmw7kZPIj/cYiP9xiIj/cYiI/3GIiI/3GIiP9xiCoQ0hpu8t5x/4cf9x/4cf9x/3H/hx/3H/cf+HH/cf9x/3H/hx/3H/cf9x/3H/cf+HH/cf9x/3ExFNi/6yeI/3GI/3GI/3GI/3GI/3GI/3GI/3GI/3GIgtJZgaPaZ+cf9x/3H/cf9x/3H/cf9x/3H/cY/3H/cf9x/3H/cf9x/3H/cTyRWbRupoiP9xiIj/cYiI/3GIiP9xiIj/cYgpXfoaiiBe/3GP9xj/cY/3GP9xj/cY/3GP9xj/cY/3GP9xj/cY/3GI/3GP9xj/cYhHE0yey4/3GP9xiP9xiP9xj/cYj/cYj/cYj/cYj/cYML8JsFD2iIiIiIiIhx/4iIiIiIiIiIiIcf+IiIiIiIiDfntLkYS4cf+Ihx/4hx/4hx/4iHH/iHH/iHH/iHH/iHE8t3W0SIr/cf+HH/cf9x/4cf9x/3H/hx/3H/cf9x/4cf9x/3H/cf9x/4cf9x/3H/cf9x/3H/cf+HH/cf9xO/4jtAHccf9x/3GP9x/3GP9x/3GP9x/3GP9x/3GP9x/3GP9xg5kvG2bQ5xiP9xj/cY/3GP9xj/cYj/cY/3GP9xiP9xj/cYg5zv+3MQCIhx/4iHH/iIcf+Ihx/4iHH/iHH/iIcf+IP3y/soNAj/cYj/cY/3GI/3GP9xiP9xj/cYj/cY/3GI/y7ZgRpCZ+7/iHH/iHH/hx/4hx/4hx/4cf+Icf+Icf+HH/hxNdGLuy50j/cY/3GP9x/3GP9xj/cY/3GP9xj/cY/3GP9xj/cSsYyxpuc07/cf9x/3H/cf9x/3H/cf9x/3GP9x/3H/cf9x/3H/cf9x/yTmQzrhm8yIiIiIiIiHH/iIiIiIiIcf+IiIiIg09ym8CNaHH/hx/4cf9x/4cf+HH/cf+HH/hx/3H/hx/3H/hx/0d2XKia/3H/hx/3H/hx/3H/cf+HH/cf9x/4cf9x/3H/cf+HH/cf9x/3H/cf+HH/cf9x/3E3Uhu5reT/cYiP9xiI/3GIj/cYiI/3GIj/cYiI/3GIK+f+KmGAHXH/iIcf+Icf+Icf+Icf+Icf+Icf+Icf+Icf+Icf+Icf+HH/g3oLm5X0Zx/3GP9x/3H/cY/3H/cf9xj/cf9xj/cf9xj/cf9xXZnTZv9xj/cf9xj/cf9xj/cY/3H/cY/3GP9x/3GP9xj/cT7y9rINCYiP9xiIiP9xiIiP9xiIiI/3GIiIj/cYIM7nGhQRjv9x/3GP9x/3GP9x/3GP9x/3GP9xj/cf9xj/cY/yrGFypzno1xiI/3GIj/cYiP9xiI/3GIj/cYiI/3GIj/NvuTuwRsiI/3GIiIiIiIiIiI/3GIiIiIiIg/xCeyO9j/iIcf+Ihx/4iHH/iIcf+Ihx/4hx/4iHH/NTXiu8odhx/4cf+HH/hx/4cf+HH/hx/4cf+HH/hx/4cf+Dd7F7qE6P9xj/cf9x/3GP9x/3H/cY/3H/cY/3H/cf9xj/cf9xj/cS0ExSpPs62P9xiP9xiP9xj/cYj/cYj/cYj/cYj/cYj/cYgz4+u9HBSIcf+IiIiHH/iIiIcf+IiIcf+IiIcTngKLcf1/+HH/cf+HH/cf+HH/cf+HH/cf9x/4cf9x/4cf9x/3E3TfO4sgxxj/cf9x/3H/cY/3H/cf9xj/cf9x/3GP9x/3H/cY/3H/cY/3H/cY/3H/cf89lOS0axv/cYj/cYj/cYj/cYj/cYiP9xiP9xiI/3GDn/Q7cAvIiI/3GIiIiP9xiIiIiI/3GIiIiIiP9xiIiIiIiIg2cAe6j/iIcf+IiIcf+IiHH/iIhx/4iHH/iIg81dW0Kipx/4cf+HH/cf+HH/hx/3H/hx/4cf9x/4cf9x/4cf8j0oMq8tfN/4cf9x/3H/cf9x/4cf9x/3H/cf9x/3H/cf9x/4cf9x/3Eibn06+Rgshx/4cf+HH/iHH/hx/4cf+HH/hx/4cf+HH/hx/y8CGRov3m6IiIiIiHH/iIiIiHH/iIiIhx/4iDYu+brRBnH/cf+HH/cf9x/4cf9x/3H/hx/3H/cf9x/4cf9x/3H/SSeMjYf/hx/3H/cf9x/3H/cf9x/3H/cf9x/3H/cf9x/3H/cf9xIqBIGuX7foiHH/iHH/iHH/iIcf+Icf+Icf+Icf+HH/KB85Oq4MbIiIiI/3GIiIiIiIiIiIiIiIiDm9u7dCRHH/hx/4cf9x/4cf+HH/hx/4cf9x/4cf+HH/hx/3E70Hu0L4Rxj/cYj/cYj/cY/3GI/3GI/3GI/3GI/3GI/3GCApXxoeag6P9xj/cY/3GP9xj/cYj/cY/3GI/3GP9xiP9xj/cYgy/Dq+A8WIiIiIcf+IiIiIiIiIiIhx/4iIQLYsBZ2Icf+IiIiIiHH/iIiIiIcf+IiIiHH/iIiIcf+IiIhxLDuEKkxHvYhx/4iHH/iIcf+Icf+Icf+Ihx/4hx/4hx/yaJuirHZF3/cf9x/3H/cf9x/3H/cf9x/3H/cY/3H/cf9x/3H/cf9xgi1xYq8o6d/3GP9xj/cYj/cY/3GP9xj/cYj/cY/3GP9xiP8ltOIqxLHdcYj/cYj/cYj/cYj/cYiP9xiP9xiP9xiDff47kgHIiP9xiIiIiI/3GIiIiIiI/3GIiIPiHRst4uiIiIiIiIiIiIiIiIcf+IiIiIiIiIiD7euLMhR/+HH/iHH/hx/4cf+HH/hx/4hx/4cf+HH/hxJ0dbGquKTv+IiIcf+IiHH/iIhx/4iIcf+IiHH/iINgx4uvOHcf9x/3H/hx/3H/cf9x/4cf9x/3H/cf9x/4cf9x/3H/cSq90hpkIt6Ihx/4iIiIiIiIiIiIcf+IiIiIiIiHH/iIiIPiOjstxciIcf+Ihx/4iHH/iHH/iIcf+Ihx/4hx/yXhIyrB7c2HH/iHH/hx/4hx/4cf+Icf+HH/iHH/hx/4cTbaTrolsYj/cYj/cY/3GI/3GI/3GI/3GI/3GIj/cYj/cYNs8BujD+/3GIj/cYiP9xiIj/cYiI/3GIiP9xiIj/cYg4tdi4SieIhx/4iIiIcf+IiIhx/4iIhx/4iIhx/4iIcf+IiIcf+IiHH/iIMoh3vneIcf9x/4cf9x/4cf9x/4cf9x/3H/hx/3H/cf+HH/cf9xIvcMGvCPPv+HH/iHH/iHH/hx/4hx/4cf+Icf+HH/iHH/hx/4cTIg2r7fJY/3H/cY/3GP9xj/cf9xj/cY/3GP9xj/cY/3GP9xj/cY/3GP9xj/cY/3GP9xj/cYj/cY/3GP9xiP9xj/cSre6BpiEX5x/3H/cf9x/4cf9x/3H/cf9x/3H/hx/3H/cf9x/zi/BLhA+3H/cY/3GP9x/3GP9x/3GP9xj/cf9xj/cY/3H/cY/yqS7Wqm0SmIiI/3GIiIiI/3GIiIiIj/cYiIgyaZS+lmuIiIiIiIiIcf+IiIiIiHH/iIg49eu4ChRx/3H/hx/3H/cf9x/3H/cf+HH/cf9x/3H/cf9x/3H/cf8qRogai5d+/4hx/4iHH/iHH/iIcf+Icf+Icf+Ihx/4PHJctY2j/3H/cY/3GP9x/3GP9xj/cf9xj/cY/3GP9x/3GDxLnrS0YYiIiHH/iIiIiHH/iIiIiHH/iIiIcTb027oLJP+HH/cf9x/3H/cf9x/3H/cf9x/3H/cf9x/3H/cf9x/3H/cf8wW8SxtDuP9xj/cY/3GP9xj/cY/3GP9xiP9xj/cY/3GP9xOF0suKLTiIiIhx/4iIiIiIiHH/iIiIiIhx/ytBmEp75ntx/4hx/4hx/4hx/4hx/4hx/4hx/4cf+Icf+D3I27Q3JP9x/3GP9xj/cY/3H/cY/3GP9xj/cY/3GP9xj/cYOmRItpu3iIiIiIj/cYiIiIiIiI/3GIiIiINu4GuhH5iIiIcf+IiIcf+IiHH/iIiHH/iIhx/zyHS7R4tHGP9x/3H/cf9x/3H/cf9x/3H/cf9x/3H/cY/3H/cf9x/3EmVdoaqqJecf9x/4cf+HH/hx/4cf+HH/hx/3H/hx/4cf9x/4cTRiDLud83GI/3GI/3GI/3GI/3GI/3GI/3GI/3GI/3GIj/cYj/cYiP9xiIPoH6s34F/4iIiIcf+IiIhx/4iIhx/4iIhx/4iIhx/4ITSjGg21zv9xj/cYj/cYj/cYj/cYiP9xiP9xiP9xiIKucCKmGP3XGIj/cYj/cYiP9xiI/3GIiP9xiI/3GIgs+6UqUEWtiIiI/3GIiIiIiIiIiIiP9xiIiCD9ikohJ1uHH/iIhx/4iHH/iIhx/4iHH/iIcf+C+AJhon/Z6I/3GIiIj/cYiIiP9xiIiIiP9xiCyspRpVNa7/cf9x/3GP9x/3H/cf9xj/cf9x/3H/cY/3H/cf87MsG1zT5xj/cY/3H/cY/3GP9xj/cY/3GP9x/3GP9xj/cYLXVoGjipfnH/cf+HH/cf+HH/cf+HH/cf+HH/cf+HH/cf9x/4cf82eEu7h7SP9xiP9xiP9xiI/3GI/3GIj/cYiP9xiI/z43m7PIZIiIcf+IiIcf+IiHH/iIhx/4iIcf+IgvTYI6Oyfc/3GP9xj/cY/3GP9xj/cYj/cY/3GP9xiP9xj/M75bvkGkiIiIhx/4iIiIiIiIcf+IiIiIiD2ye7NNhHH/cf+HH/cf9x/3H/hx/3H/cf9x/4cf9x/3H/cf9x/3FLbkxJG3H/cf9x/3H/cf9x/3H/cf9x/3H/cf9x/3H/cf9x/3H/cf8pub8qlGQNiIj/cYiIiIiIiIiP9xiIiIiDJKJ7612Ihx/4iIcf+Ihx/4iHH/iIcf+Ihx/z0YZLPnm4cf+HH/hx/4cf9x/4cf+HH/hx/3H/hx/4cf+HH/cf+HFDDszPE4cf9x/4cf9x/4cf9x/3H/hx/3H/cf9x/4cf9x/3H/cf+DMCiL79d/9xiP9xj/cYj/cY/3GI/3GI/3GP9xiP9xiP841HG5K46I/3GIj/cYiP9xiI/3GIj/cYiP9xiIj/cYPxxrseOUcf+IiHH/iIcf+IiHH/iIcf+Ihx/4iHH/iIcf+Ihx/4Mgwmv/PZ/3H/hx/3H/hx/3H/cf+HH/cf+HH/cf9x/4cf9x/3H/UdnfJnH/cf9x/3H/hx/3H/cf9x/3H/cf+HH/cf9x/3H/cf9x/0NHLNuNcf9x/3H/cf9x/3H/cf9x/3H/cf9x/3H/cf9x/3H/cf9x/3H/cY/3H/cf9x/3H/cf9xj/cf9x/3H/cY/3H/cf9x/3GP9x/3H/cY/3H/NlBau6+liP9xiIiIj/cYiIiIiP9xiIiIiIj/cYiIiIiIiI/3GIiIiIiIiIiIgmyKgao3V+cY/3GP9xiP9xj/cYj/cY/3GI/3GP9xiP9xiCxwMDpY/PyIhx/4iIcf+IiHH/iIhx/4iHH/iIcf+DdT2bmsJnH/cf9x/3H/cf9x/3H/cf9x/3H/cf9x/3H/cf9xj/cf9x/3H/cf9x/3H/cf9xj/cf9x/3H/cf9xj/cf9x/3H/cY/zdpyrqWNf9xiIiIj/cYiIiIj/cYiIiIiP9xiIiIg3HCu549SHH/iHH/iHH/hx/4hx/4hx/4cf+Icf+HH/iHH/hx/4cf+HH/iHH/hx/4cf+HEwKOmw5xaP9x/3GP9xj/cf9xj/cY/3GP9x/3GP9xj/cY/3GDJmPL6Zw4iIiIiIiIiIiIiIiIiHH/iIiIiIKtWXGnKmjo/3GIj/cYj/cYj/cYiP9xiP9xiI/3GIMASssAxThx/4iIcf+Ihx/4iHH/iIhx/4iHH/iHH/IxF4Gu7ofoiIiP9xiIiIiIiIiIiI/3GIiC044ypMcc2IiIiIiIiIiIiIiHH/iIiIiIgv2oI6IlfccY/3H/cf9xj/cf9x/3GP9x/3H/cY/3H/cY/3H/cY/yxm6xpZkU5x/4cf9x/3H/hx/3H/cf9x/4cf9x/3H/cf+HH/cf9x/zKIe753hHGIj/cYiP9xiIj/cYiP9xiIj/cYiIj/JLIkGtTdvnH/cf+HH/cf9x/3H/hx/3H/cf9x/3H/cf+HH/cf9x/3ExYwu+nPRxiI/3GIj/cYiI/3GIj/cYiI/3GIiP9xJUvuKstBHYcf+Icf+Icf+Ihx/4hx/4hx/4cf+Icf+IcUPdnNIm/4hx/4cf+HH/iHH/hx/4cf+HH/iHH/hx/4cf8/ftuygSSP9xj/cY/3GP9xiP9xj/cY/3GI/3GP9xiP9xj/cYj/cY/3GCo61BpsUr5x/4cf+HH/cf+HH/hx/4cf9x/4cf+HH/cf+HH/hx/3EiSHMa63jOiIiIiIiIiIiIj/cYiIiIiIiIgi2EQa8nu+/3GP9x/3GP9x/3GP9xj/cf9xj/cY/3H/cY/3GP9xOSOyt9xNiP9xiP9xj/cYj/cYj/cYj/cYj/cYj/cYj/Pa8rtFDUiIiIcf+IiIiIcf+IiIhx/4iIiHE6+Iu1B3Rx/3H/cf+HH/cf9x/3H/cf9x/3H/cf9x/3H/cf9x/3H/PPm6tQZF/3GIiP9xiIiP9xiIj/cYiIiP9xiDQWe7zphIhx/4iHH/iHH/iIcf+Icf+Icf+Ihx/4hx/4LsoROkNe7I/3GI/3GP9xiP9xj/cYj/cY/3GI/3GI/3GDIcU77jrI/3GIiP9xiIiP9xiIiP9xiIiP9xiIgh6c8aAmMOiIj/cYiI/3GIiP9xiIj/cYiI/3GIiCdJjzqrZwxxj/cYj/cYj/cYj/cYj/cYj/cYj/cYj/cYiP9xiP9xiP9xiI/3GIj/cYiP9xgxCGu/95SIiHH/iIiHH/iIhx/4iIcf+IiHH/g6M1q2zKVx/3H/cf9x/3H/cf9x/3H/cf9x/3H/cf9x/3H/cf9x/3H/cf87B0+2+LCIiIiIiIiIiIiIiIiIiIiIO6XotVoXcf+HH/iHH/hx/4hx/4cf+HH/iHH/hx/4cf+HE4DEu487T/cY/3GP9xj/cY/3GP9xj/cY/3GP9xj/cYj/cY/3GP9xgqs05qlMsZiI/3GIiIiIiIiIiIiIiIiIhCOtzsUoiIiIiIiIiIiIiIiIcf+IiIiIiIiIiIcf+IiDUz6rvMFXH/hx/3H/hx/3H/hx/3H/hx/3H/cf+HH/cf9x/4cf9x/3H/hx/3H/cf9x/4cf9x/ygj2DqtwnyIhx/4iIhx/4iIhx/4iIcf+IiHH/iIhx/4iIcf+Ihx/4iIcf+ClWLzqanQyIhx/4iIiIiIiHH/iIiIiIcf+IiCglykqto1uIcf+HH/hx/4cf+HH/hx/4cf+HH/hx/4cf+HH/O4YVtXnqcf9x/3H/cf9x/3H/cf9x/3H/cf9x/3H/cf9x/3GP9xNuNouRyXcYiP9xiI/3GIj/cYiP9xiI/3GIiP9xiCD+d3pBGIj/hx/4cf9x/4cf+HH/hx/3H/hx/4cf9x/4cf9x/4cTr3ibYIdo/3GP9xj/cYj/cY/3GP9xj/cYj/cY/3GP9xiP82+/G7BA6P9xiP9xiI/3GIj/cYiP9xiI/3GIj/NZZZvGmmiIiHH/iIiIiHH/iIiIhx/4iIiHEvRqYaG5We/3GIj/cYiP9xiIj/cYiP9xiIj/cYiI/3ElAwdq78+JiIiI/3GIiIiI/3GIiIiI/3GIiIiIj/IFrXGitSjo/3GP9x/3GP9xj/cY/3H/cY/3GP9xj/cY/3GP9xj/cY/3GP9xj/cY/3GP9xgxImu/3ZSIiHH/iIiIiIiIiIiIiIcf+IiIg29oq6CXVx/4cf+HH/cf+HH/cf+HH/cf+HH/cf+HH/cf+HH/cTfA27k/JIiP9xiP9xiI/3GI/3GIj/cYiP9xiI/3GIj/cYiI/3GIj/cS59eCo4KH2IiIiIiIcf+IiIiIiIiIiIiHH/gnGgAqrl/9iIiIiIiIiIcf+IiIiIiIiIiD3hq7QeVP+HH/cf+HH/cf+HH/cf+HH/cf9x/4cf9x/4cf9xM3j6vYcFj/cYiP9xiP9xiP9xiI/3GI/3GIj/cYj/cYiP9xiI/3GIj/cYiI/3GIj/cYKAD3Gp/wjv9x/3H/cf9x/3GP9x/3H/cf9xj/cf9x/3H/cY/3H/cf83xwe6OPj/cYj/cYiP9xiI/3GIj/cYiP9xiI/3GIiCG+jBoFFz6P9xj/cY/3GI/3GP9xj/cY/3GP9xiP9xj/cY/ybkdirBuJ2I/3GIiP9xiIiP9xiIiI/3GIiIj/cYgyyOO+NxyIiIiIiIiIiIiIiIiIiIhx/4iDxfVrSgqYhx/4hx/4hx/4hx/4hx/4hx/4hx/4hx/4g+1rOyKUyHH/hx/3H/hx/3H/hx/3H/hx/3H/hx/3H/hx/3H/cf8y0Te+Lshxj/cY/3H/cY/3GP9xj/cY/3GP9xj/cY/3GP9xgz8Hq9D4WIiIiIiIiIiIiIiIiIiIiIiIiIiIiIhx/4iIiIiIgwzGKwQ52IiIcf+IiIcf+IiIcf+IiIcf+IiHH/iIhx/4Mzq2vsVJ/4cf+HH/cf+HH/hx/3H/hx/3H/hx/3H/hx/3H/cf+HH/cf+HH/cf9x/4cf9x/3H/hx/3H/cf9x/4M2W+vppBj/cYiIiI/3GIiIiI/3GIiIiIiP9xNCnHvNY4iIcf+IiHH/iIhx/4iIcf+Ihx/4iHH/iIg1J8u72DRx/3H/cf9x/3GP9x/3H/cY/3H/cf9xj/cf9x/3GP9x/3H/cY/3H/cY/3H/cY/3H/cYOCfauNgliIiIiP9xiIiIiIiIiIiI/3GIiIiIiIiCQpFRrdbq7/cY/3H/cY/3H/cY/3GP9x/3GP9xj/cf9xj/cY/3E7lGu1a5SIiIiIiIiIiIiIiIiIiIiIiIg8eRy1huP/cf+HH/cf+HH/cf+HH/cf+HH/cf+HH/cf+HH/cf+HE3+Q+5BvCIj/cYiIiP9xiIiIj/cYiIiIj/cYiIiIiDEq5b/VGoiHH/iIiIiHH/iIiIhx/4iIiHEpJFgafbp+/3GIiI/3GIiI/3GIiI/3GIiIiCvWpBpSlb5x/3H/cf9x/3H/cf9x/3H/cf9x/3H/cf9x/3H/cf9x/3GClc/TqKMCyHH/cf+HH/hx/3H/hx/4cf9x/4cf9x/4cf9x/4cf9x/zD1W7EapI/3GI/3GI/3GI/3GI/3GI/3GIj/cYj/cYiP9xiP9xiI/3GIgpkO4ahvEe/3GI/3GP9xiP9xiP9xj/cYj/cYj/cYj/cYj/cYj/cYKAxfOq86DP9xj/cf9xj/cY/3GP9xj/cf9xj/cY/3GP9xj/cY/3GClRhhp6556HH/hx/4cf+HH/hx/4cf9x/4cf+HH/hx/3H/hx/4IdSfOhO2DIcf+Icf+HH/iHH/iHH/hx/4hx/4cf+Icf+CylixpVp06IiHH/iIiIhx/4iIiHH/iIiHH/iIJvK4GrDUfoiP9xiIiIj/cYiIiIj/cYiIiIiCnQfDqS+DyP9xj/cY/3GI/3GP9xiP9xiP9xj/cYj/cYj/IN32GhMgnnH/cf9x/4cf9x/3H/hx/3H/cf9x/4cf9x/3H/cf9x/4cf9x/3H/cf9x/3H/cf+HH/cf9x/3H/cf9x/3H/cTwy6bTNFoiP9xiI/3GIj/cYiP9xiI/3GIiP9xiIg/l1uxaKSIhx/4iIcf+Ihx/4iIcf+Ihx/4iHH/g1cRu7juRxj/cf9x/3H/cf9x/3GP9x/3H/cf9xj/cf9x/3GP9x/3EyX36+oIGIiIiIiIiIiIiIiIiIiIiIhx/y0AnTpf9iyP9xiIiP9xiIiI/3GIiIiP9xiIiIiP9xiIiIiI/3GIiD5pQrKWvYiIiIiIiIiIiIiIiIiIiIiIg7b2u1kJRx/4cf9x/4cf+HH/cf+HH/cf+HH/cf+HH/cf+HH/cf+HEx+RS/Buv/cf9x/3H/cf9xj/cf9x/3H/cY/3H/cf9xj/cf9x/3GDeQEblv7v9xj/cf9xj/cY/3H/cY/3GP9xj/cf9xj/cY/3GP9xg2Xxu6oOSIiIiIiIiIiIiIiIiIiIiIhx/4gzbiS9kdtx/4iIhx/4iIcf+IiHH/iIcf+IiHH/gvJY4qPacdj/cf9x/3GP9x/3H/cY/3H/cY/3H/cf9xj/cf9xj/cY/3H/cY/3H/cY/3H/cY/3GP9xj/cf9xj/cTSWyrxpNYiIiIj/cYiIiIiIiIiIiIiIiCmI1xp3co5xj/cYj/cY/3GI/3GP9xiP9xiP9xj/cYj/cYj/cTI4jr/Hcf+IiHH/iIcf+Ihx/4iHH/iIcf+Ihx/yuadpqmWJaP9xj/cY/3GP9xj/cY/3GP9xj/cY/3GI/3GP9xJeWuOtGlHP9x/3H/cf9x/3GP9x/3H/cY/3H/cf9xj/cf9x/3GP9x/yTN1CrjIr3/cY/3GI/3GP9xj/cY/3GI/3GP9xj/cYj/cY/3EwMDGw387/cYj/cYiP9xiP9xiP9xiI/3GI/3GIj/cYiP9xiCYsUBqtOv6Icf+HH/iHH/hx/4cf+Icf+HH/hx/4cf+HH/hx/4g8dCq1i9X/cf9xj/cY/3GP9xj/cf9xj/cY/3GP9xj/cY/3GP9xj/cY/3GI/3GP9xj/cY/3GP9xiP9xj/cYj/cY/3GI/z0girTfdYiIiIiIiIcf+IiIiIiIiIiHH/iIiIJFEgGsrt/nH/cf9xj/cf9x/3GP9x/3H/cY/3H/cY/3H/cf9xj/PuiLsxd0iIiIiIiIiP9xiIiIiIiIiIiIiDFMXbDDov+HH/hx/3H/hx/4cf9x/4cf9x/4cf9x/4cf9x/3H/g3v3u5QIRxiI/3GI/3GI/3GIj/cYj/cYiP9xiI/3GI/3GIj/cYiDFLYr+0nYiI/3GIiIiI/3GIiIiI/3GIiIiIg0cfG8jg6IiIiIiIiIiIiIiIiIiIiIg++TayBsmIhx/4iHH/iHH/iIcf+Icf+Icf+Icf+IM41zvXKMcf+HH/hx/4cf9x/4cf+HH/hx/3H/hx/3H/hx/4cf9x/zP4074HLP9x/3H/cY/3H/cf9x/3H/cf9x/3H/cY/3H/cf9x/3H/cYMcMDvjz8cf9xj/cY/3GP9xj/cY/3GP9xj/cY/3GP9xj/cY/3GP9xguaGIaOXne/4iHH/iHH/iHH/iHH/iHH/iHH/hx/4hx/4gtSOQqS3G9cf+HH/cf+HH/hx/3H/hx/3H/hx/4cf9x/4cf9x/4cf9x/3H/MQ0JsAP2iP9xj/cY/3GP9xiP9xj/cY/3GI/3GP9xiP9xj/cYj/cYj/cYj/cYQ1Qc2r7/cYj/cYiP9xiP9xiP9xiP9xiI/3GI/3GIj/cYiP9xiI/3GIj/cYiCalCBqlr35xj/cf9x/3H/cf9x/3H/cY/3H/cf9x/3H/cY/3H/cf8779u2ECSIiIj/cYiIiIiIiP9xiIiIiIiIg1fHq7g4WIcf+Icf+HH/iHH/hx/4hx/4cf+Icf+HH/hx/4g5FsO36TyHH/cf9x/4cf9x/3H/hx/3H/cf9x/4cf9x/3H/cf9xO9kGtCb5cY/3GP9xj/cY/3GP9xj/cY/3GP9xj/cY/3GP8pQVgam+p+/3H/hx/3H/hx/3H/hx/3H/cf+HH/cf9x/4cf9x/3H/hx/3H/cf9x/4cf9xLW13Gkkojv+IiIcf+IiHH/iIhx/4iHH/iIhx/4Np48umHDcf9xj/cf9x/3GP9x/3H/cf9xj/cf9xj/cf9x/3GP9x/zP0W74LpP9xiIiIiIiIiP9xiIiIiIiIiIiCZiuBqp1H5xj/cYj/cY/3GP9xiP9xiP9xj/cYj/cYj/cYg9caGyjl5xiI/3GIj/cYiP9xiIj/cYiP9xiIj/cYiI/3GIiP9xiIiP9xiIj/MfTrsBsUiHH/iHH/iIcf+Icf+Ihx/4hx/4hx/4hx/4L2gJSjl/a3H/cf9x/4cf9x/4cf9x/3H/hx/3H/cf+HH/cf9x/3H/NEYrvbnUiI/3GIj/cYiP9xiI/3GIj/cYiP9xiI/3GIiP9xgoMdcanOKOj/cf9x/3H/cf9xj/cf9x/3H/cf9xj/cf9x/3GP9x/3H/cYPkrqsrUViP9xiIiIiI/3GIiIiIiI/3GIiIgxvxm/QOaIcf+Ihx/4hx/4iHH/iHH/iHH/iHH/iDcyobnNXnH/iHH/hx/4cf+HH/iHH/hx/4cf+HH/hx/4cf+HH/hx/3H/hx/4cf+HH/hx/3H/hx/4cf9x/4cf+HH/cf+HH/hx/3H/Oyr1ttUK/3H/cY/3H/cY/3H/cf9xj/cf9xj/cf9xj/cf9xj/cY/3H/cY/3H/cY/3GP9x/3GDqjgbZcfoj/cY/3GP9xj/cYj/cY/3GP9xiP9xj/cYj/cYj/cY/3GI/3GI/3GI/3GI/3GI/3GI/3GDxIh7S3eIj/cYiIiIiIiIiIiHH/iIiIiIiIiIiIiIiIiIQaFc9eqIiIiIiHH/iIiIiIiHH/iIiIiIcf+IiIiIcf+IiIiHH/iIiIcf+DtdyraiNf9x/3H/hx/3H/cf9x/3H/cf9x/3H/hx/3H/cf9x/3H/cf9x/3H/cf9x/3H/cf88OEu1x7SI/3GIiI/3GIiI/3GIiIj/cYiIiP9xiIiIj/cYiIiI/zgxC7nO9Icf+Ihx/4hx/4hx/4hx/4hx/4hx/4hx/4NVaLu6l0cY/3H/cY/3GP9x/3GP9xj/cf9xj/cY/3GP9xj/cf9xNlC6ua9FcYiIiIiIiIiIiIiIiIiIiIiIiIiIiIiDY4+rvHBf+HH/hx/4cf+HH/cf+HH/hx/3H/hx/4cf9x/4cf9x/4cf9x/4cf9x/4cf9x/4cf9x/yVPlhrLBp6IiIiHH/iIiIiHH/iIiIhx/4iIiHE0o7e8XEj/cf+HH/hx/4cf9x/4cf+HH/cf+HH/cf+HH/hx/3EkfmJK2Bnbcf+HH/hx/4cf9x/4cf+HH/cf+HH/cf+HH/hx/ylamhqKVl6Ihx/4iHH/iIcf+Ihx/4iHH/iHH/iIcf+Dkm0rjZLf+HH/iHH/hx/4cf+HH/hx/4cf+HH/hx/4cf+HH/IEmcKixmPY/3GP9xj/cY/3GP9xiP9xj/cY/3GI/3GP8nxCJaw73aiHH/iIiHH/iIiHH/iIhx/4iIcf+Ig1/hO8Aez/iHH/iHH/hx/4hx/4hx/4cf+HH/iHH/hx/4QTxcDTr/hx/4cf+HH/hx/4cf+HH/hx/4cf+HH/hx/4MCPFsew6/3H/cf9xj/cf9x/3H/cf9x/3GP9x/3H/cf9xj/cf9xPT3DssI8cY/3GP9xj/cYj/cY/3GP9xiP9xj/cYj/cY/3GDzLC7Q09IiIhx/4iIiIiIiIcf+IiIiIiHH/gm/fUqwCCt/4iHH/iHH/iIcf+Icf+Icf+Icf+Icf+IcTQ8K7zD1P9x/3GP9x/3GP9x/3GP9x/3GP9x/3GP9xj/cf9xj/cY/y9arCo6VT2IiIiI/3GIiIiIiIiIiIiIiIN3O7uoxE/4cf+HH/hx/4cf+HH/hx/3H/hx/4cf+HH/cf+DKARr5/uXH/cY/3H/cf9xj/cf9x/3GP9x/3GP9x/3GP9x/3GP9x/3GP9x/3GP9x/3GP9xj/cf9xj/MgG1v/5KiI/3GIj/cYiP9xiIj/cYiP9xiIj/Nb80vEDLiIj/cYiIiIiIiIiIiIiIiIiIggpJk6JrZsj/cY/3GI/3GP9xiP9xiP9xj/cYj/cYj/cYT13MGiP/cYj/cYiP9xiP9xiI/3GIj/cYiP9xiI/3EpajcaiVyO/3H/cf9x/3H/cf9x/3H/cf9x/3H/cf9xj/cf9x/3H/cTXurbsRUoiIiIiIiP9xiIiIiIiIiIiIiCBotxoadI6P9xj/cY/3GI/3GP9xj/cYj/cY/3GI/3GP9xiC3o1xpBco7/cf9x/4cf9x/3H/cf+HH/cf9x/3H/cf+HH/cf9x/3H/cUT3TLCLhx/3H/cf9x/3H/cf9x/3H/cf9x/3H/cY/3H/cf9x/3H/cf9xKw0oGm8tfv+Icf+Icf+Icf+Icf+HH/iHH/iHH/hx/4PfSqtAtV/3GP9x/3GP9x/3GP9xj/cf9xj/cY/3H/cY/3GP9x/3GDQ6sbzFTo/3GP9xiP9xj/cY/3GI/3GI/3GP9xiP9xiP9xj/Nse4uzhHiIiIiIiIiIiIiIiIiIiIcf+IPXPqtIwV/4cf+HH/cf+HH/hx/3H/hx/3H/hx/4cf9x/4cf9x/4cf9x/3H/gi7akq8SVtcY/3GP9xj/cY/3GP9xj/cY/3GP9xj/cY/3GP9xiP8qOaMajGXO/4cf+Icf+HH/iHH/hx/4hx/4cf+HH/iHH/hx/y4agho+V96IiI/3GIiI/3GIiIiP9xiIiIj/cYiIiIiP9xiIiIiIj/MCJrsu2U/4cf+Icf+Icf+HH/iHH/hx/4hx/4cf+IcSSOVzrXGoyIiIiIiIiIj/cYiIiIiIiIiIiDsK+LX1B3H/iHH/iHH/iHH/iHH/iHH/hx/4hx/4hx/4cTxqW7OVpHGP9x/3GP9xj/cY/3H/cY/3GP9xj/cY/3GP9xj/cY/zxIorW3Xf9xiP9xiP9xiP9xiP9xiI/3GI/3GIj/cYj/cTeSuLltR4iHH/iIiIiIiIhx/4iIiIiIhx/4iIiIhx/4iE4uzD0T/4iIhx/4iIhx/4iIhx/4iIcf+IiHE2Faa66ln/cf+HH/hx/3H/hx/4cf9x/4cf9x/4cf9x/4cf9x/4RuPMocNx/3H/cf+HH/cf9x/3H/hx/3H/cf9x/3H/cf9x/4cf9x/3H/cf9x/3H/cf9x/3H/cf9x/3H/cf9x/3H/PdgFsyf6cY/3GP9xj/cY/3GP9xj/cY/3GI/3GP9xj/cYMiz+vtMBhx/4iIhx/4iIcf+IiHH/iIhx/4iIcf+DZX6LuoF/9x/3H/hx/3H/cf9x/3H/cf+HH/cf9x/3H/cf9x/3H/cf9x/3H/NK1xvFKOcY/3H/cf9x/3H/cY/3H/cf9xj/cf9x/3H/cY/3H/cTNDqr28VYj/cYiIiIj/cYiIiIiIj/cYiIg5tWq4SpX/iIcf+Icf+HH/iHH/iHH/iHH/hx/4hx/4cf86vVu3QqSP9xj/cf9xj/cY/3GP9x/3GP9xj/cY/3GP9xj/Pocys3jNj/cYj/cYj/cYj/cYj/cYj/cYj/cYj/cT+u07FRLIiIiP9xiIiIj/cYiIiIiP9xiIiIg95mWzGZqIiIiHH/iIiIiHH/iIiIhx/4iIg/nXuyYoT/cf9x/4cf9x/3H/cf9x/3H/cf9x/3H/cf9x/3H/cf9x/3E31ly5KaOIiI/3GIiIiP9xiIiIiP9xiIiIiDvKCrU19Ycf+Ihx/4hx/4iHH/iHH/iHH/iHH/iHE9peayWhlx/3H/hx/3H/cf9x/3H/cf9x/3H/cf9x/4cf9x/zqcQrdjvf9x/3GP9x/3H/cY/3H/cf9xj/cf9xj/cf9xj/cf9xMnCsvo9TiIiIiIiIiIiIiIiIiIiIiIiDPCK7491P9x/4cf+HH/hx/4cf9x/4cf+HH/cf+HH/hx/3H/hx/3H/hx/3H/hx/3H/hx/3H/cf+HH/cf+HH/cTpAmba/Zo/3GP9xiP9xj/cYj/cYj/cYj/cY/3GI/3GI/3GI/3GIj/cYj/cYj/cYiP9xiP9xiI/3GIj/cYiP9xiI/3GIj/cYiI/3GDJUyb6rNocf+IiIhx/4iIiHH/iIiHH/iIiHH/iIhx/4iIcf+IPUgIs7f3cf+HH/cf9x/4cf9x/4cf9x/3H/hx/3H/cf9x/4cf9x/zG4gb9HfnH/cf9x/3H/cf9x/3H/cf9x/3H/cf9xj/cf9x/3H/cf9x/3H/cY/3H/cf9x/3GP9x/zikD7lb8IiIiIiIiIiIiIiIiIiIiIiIMLSksFtbiIcf+Ihx/4iHH/iIcf+Ihx/4iHH/iHH/g/YSGxnt5x/4hx/4hx/4cf+Icf+HH/iHH/hx/4hx/4cf+HH/iHH/gy93u+CIRxj/cf9xj/cY/3GP9xj/cY/3GI/3GP9xj/cYORrrt+UUiIhx/4iIiIiIiIiHH/iIiIiIgwyjuwRcRx/3H/cf+HH/cf9x/4cf9x/3H/hx/3H/cf9x/4cf9x/3E2OSS5xttxj/cf9xj/cf9xj/cf9xj/cf9xj/cf9xj/cY/3H/cYIASHGgDHjocf+HH/hx/4cf+HH/hx/4cf+HH/cf+HH/hx/4Lj06KjwsXXGP9x/3GP9x/3GP9xj/cf9xj/cY/3GP9x/3GP9xj/cYP8jbsTckiIiIiIiIiIiIiHH/iIiIiIiDWyJbxN2v+Ihx/4iHH/iIcf+Icf+Ihx/4hx/4hxMJbzv2kMhx/4cf9x/4cf+HH/cf+HH/hx/3H/hx/4cf8/yA6xN/FxiI/3GIiP9xiI/3GIiP9xiIj/cYiEx4TDh7cYiIiP9xiIiP9xiIiI/3GIiIiP9xiCBNlCocJr2IiIiIiIiIiIiIiIiIiIiIiILXOSGjjG3nH/cY/3H/cY/3H/cf9xj/cf9xj/cf9xj/cf9xj/cf9xJ/aaWsCWWv+HH/iHH/hx/4cf+Icf+HH/hx/4cf+HH/hxIiE4Gu3sfoiIcf+IiIiIiIiIhx/4iIiIiIhxOOGruB5U/3H/hx/3H/cf+HH/cf9x/3H/hx/3H/cf9x/3H/cf+HH/OlKrtq1UcYiI/3GIiP9xiIj/cYiI/3GIiI/3EgSGIaDHnecf9x/4cf9x/4cf9x/4cf9x/3H/hx/3H/cf+HH/cf9x/3H/hx/3H/cf9x/4cf9x/3H/cf9x/3H/cf8uBfwaP6A+cf+HH/hx/4cf+HH/hx/4cf+HH/cf+HH/hx/4cf9x/4cf+HH/cf+HH/hx/3H/hx/3H/hx/3H/hx/3H/hxOMbJtzk2cY/3GI/3GP9xiP9xj/cYj/cY/3GI/3GI/3GIMFY8sLnDiIcf+IiIhx/4iIiHH/iIiIcf+IiIcf8rY+86ecEMiIiIiIiIhx/4iIiIiIiIhxJcSaSsO2W3H/iHH/hx/4hx/4cf+Icf+HH/hx/4hx/4cf+HEy/Qu9AvRxj/cY/3GP9xj/cf9xj/cY/3GP9xiP9xj/cY/3EpT9QqewK9cYiP9xiI/3GI/3GIj/cYiP9xiI/3GIiP9xiI/3GIiP9xiIj/cYg0ZCu8m9SIhx/4iIcf+Ihx/4iHH/iIcf+Ihx/4gxVuq/qRVx/3H/cf9x/3GP9x/3H/cf9xj/cf9x/3H/cY/3H/cf9xj/JVy0Kso0vXGP9xiP9xj/cY/3GP9xj/cY/3GP9xiP9xj/cSnc2CqCMn2IiIj/cYiIiIiIj/cYiIiIiIiCy5OBpUbH7/cY/3GP9xiP9xj/cY/3GP9xj/cYj/cY/3GP9xiD7wqrIPVYiIiIcf+IiIiIiIiIiIhx/4iIPIwutXPR/3H/cf9x/3H/cf9x/3H/cf9x/3H/cf9x/3H/cY/3H/cf9xNI9XvHCo/3GI/3GI/3GIj/cYj/cYj/cYiP9xiP9xiIKpdKGmaLXnH/cf9xj/cf9x/3GP9x/3GP9x/3GP9x/3GP9x/3GP9xO75btUGkiIiIiI/3GIiIiIiIiIiIiIiIgu6DAaIXz+cf9x/3H/cf9x/3H/cf+HH/cf9x/3H/cf9x/3H/cf9xj/cTcRK7nu1IiI/3GIiI/3GIiI/3GIiIj/cYiIgjRfQa66C+/3H/cf9x/3H/cY/3H/cf9x/3H/cf9x/3H/cf9xj/cf9xOuFJth62iI/3GIiP9xiIj/cYiI/3GIiI/3GC0iQEpd2/uI/3GI/3GI/3GIj/cYj/cYiP9xiI/3GIOgAMtv/ziIhx/4iIcf+IiHH/iIhx/4iHH/iIhx/zE6Kr/F1XH/cf9x/3H/cf9x/3H/cf9x/3H/cY/3H/cf9x/3H/cf9x/yBrSBoaS36HH/iHH/iHH/hx/4hx/4cf+Icf+HH/iHH/hx/4hx/zg5d7nGiP9x/3GP9x/3H/cf9x/3H/cY/3H/cf9x/3GP9x/3H/cf9xj/cf86lDK2a81xj/cY/3H/cY/3GP9xj/cY/3GP9xj/cY/3GP9xj/cYj/cY/3GP9xj/cYOw9ntfCYiIiIiIiP9xiIiIiIiIiIiP9xiD6kMrJbzYiIiIcf+IiIiIiIiIiIcf+IiIMZHSv24tiIcf+IiHH/iIhx/4iHH/iIhx/4iHH/iINceivDhd/4hx/4hx/4cf+HH/iHH/hx/4cf+HH/iHH/hx/4cf+HH/hx/4cf+HH/hx/zKm0b9ZLv+HH/cf+HH/cf+HH/cf9x/4cf9x/3H/hx/3H/cf+HH/cf9x/zVok7uXbHH/cY/3H/cf9xj/cf9x/3GP9x/3H/cY/3H/cY/3H/PGsmtZTZj/cYj/cYiP9xiI/3GIj/cYiP9xiIj/cYiP844hu6HeT/iIhx/4iIcf+IiHH/iIcf+IiHH/iIcf+Ihx/4iHH/iDL7e74EhHH/cf9x/3GP9x/3H/cY/3H/cf9xj/cf9xj/cf9x/3E8Ykq0nbWIiIiI/3GIiIiIiP9xiIiIiIiI/3GIiIiIiIiIiIj/cYgr6fYaUWCecY/3GP9xj/cf9xj/cY/3GP9xiP9xj/cY/3GP9xj/cY/3GI/3GP9xj/cYj/N+XJuho2iIiIiIiIiIiIiIiIiIiIiIiIg41fq5KgX/hx/3H/hx/3H/hx/4cf9x/4cf9x/4cf9x/4cf9x/4cf9x/3E0Whq7peVxiP9xiP9xj/cYj/cYj/cYj/cYj/cYj/cYPE3stbIT/4iIhx/4iIcf+IiIcf+Ihx/4iIcf+IiCz6phpQVZ6Ij/cYiIj/cYiIiP9xiIiIj/cYiIg73ru1IUSIcf+HH/iHH/iHH/iHH/iHH/hx/4hx/4cTVMvrqzQXGP9xiP9xiP9xiP9xiP9xj/cYiP9xiP9xiP9xiP9xiDJgQr6fvYj/cYiI/3GIiI/3GIiIj/cYiIiP9xiDWJR7t2uIiIhx/4iIiIcf+IiIhx/4iIhx/4g324u5JHRx/3H/cf+HH/cf9x/3H/cf9xj/cf9x/3H/cf9x/3H/cf8z2JG+J27/cY/3H/cf9xj/cf9xj/cf9xj/cf9xj/cf9xj/cY/3H/NsH3uz4IiP9xiIiI/3GIiIj/cYiIiP9xiIiIiP9xiIg2Bzm6+MaIhx/4iHH/iIcf+Ihx/4iHH/iIcf+IhAWIwLd4hx/4hx/4hx/4hx/4hx/4hx/4cf+Icf+Icf+HH/iHH/hx/4cf+Icf+HH/hx/zKYKr9n1f9xj/cf9xj/cY/3H/cY/3GP9xj/cf9xj/cY/3GP9xj/cY/3GP9xj/cTEsab/TloiIiIiIiIiIiP9xiIiIiIiIiIRPkswG2IiIiIiIiIiIiIiIiIcf+IiIiIiIiIiIiIhx/4iIMzKavc1lcf+HH/cf+HH/cf+HH/hx/3H/hx/3H/cf+HH/cf+HH/cf9x/4cTp7+rWEBXGI/3GI/3GI/3GIj/cYj/cYiP9xiP9xiI/3GIj/cYiP9xg5RIu3u3SIhx/4iIcf+IiHH/iIhx/4iHH/iIhx/4iHH/g+YAqyn/Vx/3H/cf9x/3H/cf9x/3H/cf9x/3H/cf9x/3GP9x/3H/cf89g+u0fBSI/3GIiIiI/3GIiIiIiP9xiIiIiIOiOJttx2iHH/iHH/iIcf+Icf+Icf+Icf+Icf+Icf+Icf+Icf+HH/iHH/iHH/hx/4hx/4cf+Icf+HH/hx/4PXzps4MWcf9xj/cf9xj/cY/3H/cY/3H/cY/3GP9xj/cf9xj/cTxO2rSxJYiIiIiIiIiIiIiIiIiIiIiIiIiIiIiIiDKDwb98Pv+IiIiIhx/4iIiIhx/4iIiIcf+IiDa8uLpDR3H/cf+HH/cf+HH/cf+HH/cf+HH/cf+HH/cf+HH/cf9x/4RARc37r/cf9x/4cf9x/3H/cf+HH/cf9x/3H/cf9x/3H/hx/3H/OH8YuYDn/3GI/3GI/3GI/3GP9xiP9xiP9xiP9xiP9xiCvc+kpyMFuIiIiIiIiIiIiIiIiIiIiIiIg/iM6ydzH/cf9x/3H/cf9x/3H/hx/3H/cf9x/3H/cf9x/3H/cf87I3O23Iz/cY/3H/cY/3H/cY/3GP9x/3GP9xj/cf9xj/cY/3GP9xj/cf9xj/cY/3GD3WcrMpjYj/cYj/cYj/cYj/cYj/cYiP9xiP9xiP9xiIPE42tLHJiIiIiIiIiIiIiIiIiIiIiIiIiIiIiIiIiIiIiHH/P7OqsUxVhx/4cf+HH/cf+HH/hx/3H/hx/4cf9x/4cf9x/4cf+HH/cf+HH/cf9x/4cf9xNhoGueX5cf9xj/cf9xj/cf9xj/cf9xj/cY/3H/cY/3GP9xj/cTshorXeXf9xiP9xj/cYj/cYj/cYj/cYj/cYj/cYj/cYj/cYj/cYj/cYiP9xiP9xiDxV8rOqDXGIiIj/cYiIiIj/cYiIiIj/cYiIiDPj4b0cHoiIiIiIiIiIiIiIiIiIiIiIJjhdGrx6Lv9xiIiIj/cYiIiIiP9xiIiIiIj/cYKskiOnNt3HH/hx/3H/hx/3H/cf+HH/cf9x/4cf9x/3H/cf+HH/cf9x/3H/cf+HH/cf9x/3H/cf9x/3H/cf+HH/cf9x/3H/cf9x/3H/cf9x/3H/cf9x/3H/cf9xOiwpttPWiI/3GIj/cYiP9xiI/3GIj/cYiI/3GIhOSWwraYj/cYiI/3GIiIj/cYiIj/cYiIiI/3E880W0DLqIiIiIiHH/iIiIiIiIhx/4iIiIiIcf+IiIiIcf+IiIg1SIq8t3X/hx/3H/cf+HH/cf9x/3H/hx/3H/cf9x/3H/hx/yeYhBq2d77/iIiIiIiHH/iIiIiIcf+IiIiHH/iIiIhx/4iIiHEtK8gqTUN9/4cf+HH/hx/4cf+HH/cf+HH/hx/4cf9x/4cf+HH/cTSxu7xORIj/cY/3GI/3GI/3GI/3GI/3GI/3GI/3GIj/I20IGukvfnH/cf9x/3H/cf9x/3H/cf9x/3H/cf9x/3H/cf9x/3H/cf9x/3GP9x/3H/cf9x/3H/cY/z2wB7RP+I/3GI/3GI/3GIj/cYj/cYiP9xiP9xiI/3GIMgm5vvZGiIcf+IiIiIhx/4iIiIcf+IiIhx/4M6rRvVUuhx/4iHH/iIcf+Ihx/4iHH/iIcf+Icf+IJ6yXGqU2jo/3GIiIiIiIiI/3GIiIiIiIiIiIiIiIK8Q3GmO8jv9xj/cY/3GP9xj/cY/3GP9xj/cY/3GI/3GP9xj/cYj/cY/3GINYrLu3U0iIiIiHH/iIiIiIcf+IiIiIcf+DiuZrhRmYhx/4cf+HH/hx/4cf+Icf+HH/hx/4cf+HH/hx/yn8VjqQOpyIiIiIiIiIiIiI/3GIiIiIiIiIg1bMe7kziIcf+Icf+Icf+Icf+Icf+Icf+Icf+Icf+Icf+Icf+HH/iHH/hx/4hx/4cf+Icf+CgrzTq9Qyz/iIiIcf+IiIcf+IiIcf+IiHH/iIhx/4gobmoamRle/3GIiIiIiIiIiIiIiIiIiIiIiCEBOhoA/F7/cYj/cYiP9xiI/3GI/3GIj/cYiP9xiIj/cYiP9xiIPyWMsdpziHH/iIcf+Ihx/4iHH/iHH/iIcf+Icf+IJDu2GtxEnoiIiIiI/3GIiIiIiIj/cYiIiIiIg2SKu6t1Rx/4cf+HH/hx/4cf+Icf+HH/hx/4cf+HH/hx/4cf+CnlNRqBrK6IiIiIiIiIiIiIiIiIiIiIiDOCcb19joiHH/iIiIiIiIcf+IiIiIhx/4iDDtlrAiaXH/hx/4cf+HH/iHH/hx/4cf+HH/hx/4cf+HH/hxPJimtGdZ/3H/cf9x/3GP9x/3H/cf9xj/cf9x/3GP9x/3H/cY/3H/cY/3H/cf9xg7Ta+1slCIiIiIiIcf+IiIiIiHH/iIiIiIcTk6BrbF+Ycf+Icf+HH/hx/4hx/4cf+HH/hx/4hx/4cTc5s7nGTP+HH/cf9x/4cf9x/3H/cf9x/4cf9x/3H/cf9x/3H/hx/3H/cf9x/3H/cSC2RFolm7qIiIiIiIiIiIiIiIiIiIiIiIg4fZG4gm6IiIcf+IiIiIiHH/iIiIiHH/iIiIOuEyth7Ncf+IiHH/iIcf+Ihx/4iHH/iIcf+Ihx/4hx/4hx/4iHH/IbqDKgVXzXH/iHH/hx/4cf+Icf+HH/hx/4cf+Icf+HH/hx/4cf+HH/hxNbC6u09Fj/cY/3GP9xj/cY/3GP9xiP9xj/cY/3GP9xj/cYj/cY/3GI/3GP9xj/MhB7v++EiIhx/4iIiIiIiHH/iIiIiIhx/4iIiDuHKrV41XH/hx/3H/cf+HH/cf+HH/cf9x/4cf9x/3H/cf+HH/cf9x/3H/hx/3H/cf9x/3H/cf+HH/cf9x/3H/cf9x/3E6gfq2fgWIiP9xiI/3GIiP9xiIj/cYiIj/cYiI/3E7QXu1voRx/4iHH/iIcf+Ihx/4hx/4iHH/iHH/iHH/iIcf+Icf+Icf+DcEmbr7Zv9x/3H/cf9xj/cf9x/3H/cY/3H/cf9xj/cf9x/3GP9x/3H/cY/3H/cY/3H/cY/3H/cY/3H/cY/3H/cY/3GP9x/3GP9xj/cf9xj/cY/3GP9x/3GP9xgzjdq9ciWIiIiIiIiIiIiIiIiIiIiIRKScxbaIiHH/iIiIiIiIiIiHH/iIiIiIiIcf+IiIiIhx/4iDy4yrRHNXH/cf+HH/cf9x/4cf9x/3H/hx/3H/cf9x/3H/hx/3H/cf9x/3H/cf+HEhvCEa9D3uiIiIiIiIiIiIiIiIiIiIiDJ6Fb6F6oiHH/iIcf+IiHH/iIcf+Ihx/4iHH/iHH/iIcf+Icf+IhxMS/avtAlcf9xj/cf9x/3GP9x/3H/cY/3H/cf9xj/cf9xj/cf9xj/cf82K+m71Bb/cYiIiIj/cYiIiIiIj/cYiIiIQEUcDK6Ij/cYiIiIiIiIiIiIiIiIj/cYMS7Rv9EuiIiIiHH/iIiIiIiIiHH/iIiIKhc0Gm6MvnGP9xj/cY/3GI/3GP9xj/cYj/cY/3GI/3GP9xiP9xj/cYj/cYgnmegapmF+/3H/hx/3H/cf9x/3H/cf9x/3H/cf9x/3H/cf9x/3H/cf9xITUWSh2um/9x/3GP9x/3H/cY/3GP9x/3GP9x/3GP9x/3GP9xj/MVMTsLzs/3GP9xiP9xiP9xiP9xj/cYj/cYj/cYiP9xiP9xiP9xiP9xiI/3GIglBFMaz7rO/4cf+HH/hx/3H/hx/4cf9x/4cf9x/4cf9x/4cf9x/zs3f7bIgIiP9xiIiI/3GIiIiP9xiIiIj/cYiIiIj/cYiIiIiI/3GIiIMop6vnWFhx/4hx/4hx/4cf+Icf+Icf+Icf+HH/iHH/hx/zn0q7gLVP9xj/cf9xj/cY/3GP9xj/cY/3GP9xj/cY/3GP9xNTBbu8+kiIiIiIiIiIiIiIiIcf+IiIiIiDY7e7vEhP9x/4cf9x/4cf9x/4cf9x/3H/hx/3H/cf+HH/cf9x/4cf9x/3H/cThGi7i5dIiP9xiI/3GIj/cYiP9xiIj/cYiP9xiIg99qqzCVVx/4iIhx/4iIcf+IiHH/iIcf+IiHH/iIcf+Ihx/4iHH/iDHMer8zhXH/cf9x/3H/cf9x/3GP9x/3H/cf9x/3GP9x/3H/cf9xj/N8y7ujNEiIiP9xiIiIiIiP9xiIiIiIiIiIiI/3GIiIiIiIiIiD1YqbOnVnH/iHH/hx/4hx/4cf+Icf+HH/iHH/hx/4cf+HE5WEu2p7Rxj/cY/3GP9xj/cY/3GP9xj/cY/3GP9xj/cYg2qOu7VxT/iIiIiIiIiIiHH/iIiIiIiIcf+IiIiIhx/4iIiIhx/zJE97+7CP+HH/hx/4cf+HH/cf+HH/hx/4cf9x/4cf9x/4IAN9GhDYLnH/iHH/iHH/iHH/hx/4hx/4hx/4cf+Icf81Jfe82giP9x/3H/cf9x/3GP9x/3H/cf9x/3GP9x/3H/cY/3H/cTz/MrQAzY/3GP9x/3GP9xj/cY/3GP9xj/cY/3GP9xj/cYg3EKe571iIiIiIj/cYiIiIiIiIj/cYiIiCAsKBoePX6P9xj/cY/3GP9xj/cY/3GI/3GP9xj/cYj/cY/3GDemm7lZZHH/iIiIiIiIhx/4iIiIiIcf+IiDrB67c+FP9x/4cf9x/3H/cf9x/3H/hx/3H/cf9x/3H/cf9x/3H/Iu9JGvELbocf+Icf+Icf+Icf+Icf+Icf+HH/iHH/iHH/hx/4hx/zQtib3Sdv9xj/cf9x/3GP9x/3GP9x/3GP9x/3GP9x/3GP9x/3GP9xj/cf9xj/cY/3H/cY/3GP9xj/cY/3H/cTeI2rl3JYiIiIiIiIiIiIiIiIiIiIiIiIiIhx/4iIiIiIiIPG5LtJG0hx/4cf9x/4cf9x/4cf9x/4cf9x/4cf9x/4cf9x/3H/hx/3E25xe6GOj/cf9xj/cY/3GP9xj/cY/3GP9xj/cY/3GP9xj/cTWbYrtknYj/cYj/cYiP9xiP9xiI/3GI/3GIj/cYiP9xiI/3GIj/cYiP9xiIj/J7OVGqTGrocf9x/3H/cf9x/3H/cf9x/3H/cf9x/3H/hx/3H/cf9x/3GP9x/3H/cf9x/3H/cf9x/3H/cf9x/3GP9x/3H/cf9x/3H/cY/3E1mhu6ZeRxiIiIj/cYiIiIj/cYiIiIiI/3GIOVA7t6/Ehx/4hx/4cf+Icf+Icf+HH/iHH/hx/4hx/4MBxcsPOjcY/3GP9xj/cY/3GP9xj/cY/3GI/3GP9xj/cYj/cY/3GI/3GP9xiP9xj/cYj/cYj/cYj/cYj/Pnhus4eRiIhx/4iHH/iIhx/4iHH/iHH/iIcf+IhxOq5mtVGZhx/3H/cf+HH/cf+HH/cf9x/3H/hx/3H/cf9x/4cf9x/3H/cf9x/4cf9x/3H/cf9x/3H/cf9x/3H/hx/3H/cf9x/3H/cf9x/3H/NRPEvOw7/3GP9xj/cf9xj/cY/3GP9xiP9xj/cY/3GP9xj/cY/3GI/3GP9xiP9xg+cUKxjr1xiI/3GIj/cYj/cYiP9xiIj/cYiP9xiIj/cYiP9xiIhLIExN+3GIiI/3GIiI/3GIiI/3GIiIj/cYiIiDIZdb7mioiIhx/4iIiIiIiHH/iIiIiIcf+INZczu2jMcf+Ihx/4iHH/iIcf+Ihx/4hx/4hx/4iHH/iHH/iHH/iHH/QnCs6PVx/4hx/4cf+Icf+HH/iHH/hx/4cf+Icf+HH/g0NjG9yc7/hx/3H/hx/4cf+HH/cf+HH/hx/3H/hx/3H/hx/4cToqlrXVaXH/cY/3H/cY/3H/cY/3H/cY/3GP9x/3GP9xj/cf9xj/ROpMwVtx/3GP9xj/cY/3GP9xj/cY/3GP9xj/cYj/cY/3Ex8EG/D77/cYj/cYj/cYj/cYj/cYj/cYj/cYj/cYj/cT9b17GkKIiIiIiIcf+IiIiIiIiIiIiIiIiHH/iIiIiIiIiHH/iIiITvXcIKKIcf+IiIiHH/iIiIcf+IiIcf+IiIcTMrN7zUyIcf+HH/cf+HH/hx/3H/hx/3H/hx/3H/hx/3H/hx/3H/hx/3H/hx/3H/cf+HH/cf9x/4cf9x/3H/cf+HH/cf9x/3H/hx/3H/cf9x/3H/cf9x/4cf9x/3H/cf9x/3H/cf9x/3H/cf9x/3H/cf9x/3H/cf9x/3H/cf9xg/V8ixqDeP9xiP9xiI/3GIj/cYiI/3GIj/cYgyIGy+35OHH/iIcf+Ihx/4hx/4iHH/iIcf+Icf+IcTgHx7f4OHH/cf9x/3H/hx/3H/cf9x/3H/cf9x/3H/cf9x/3H/cf9x/3Ew8dewHiiI/3GI/3GI/3GI/3GIj/cYj/cYj/cYiP9xiI/3GI/3GIj/cYiI/3GIj/cYiP9xiIj/cYiI/3GIg+VhGyqe6I/3GIiIj/cYiIiIj/cYiIiIj/cYiIiCFD/RoMwC6P9xiI/3GIiP9xiI/3GIiP9xiIiP9xiCXXpjrShZz/cf9x/3H/hx/3H/cf9x/3H/cf9x/3H/cf9x/3H/cf9x/3H/cf9x/3H/cf9x/3E0nSu8YtSI/3GIiIj/cYiIj/cYiIiI/3GIiIgiZctKGqNL/4iIhx/4iIhx/4iIcf+IiHH/iIhx/4ISPHGg7Djv9xiIiI/3GIiIiI/3GIiIiIj/cYiCcBLBqf7T5xiP9xiP9xiI/3GI/3GI/3GIj/cYiP8iZP8a+bAOcYj/cY/3GI/3GI/3GIj/cYj/cYj/cYj/cYIQEwGv/s/ohx/4hx/4hx/4cf+Icf+HH/iHH/hx/4hx/4J1SXGqq2joiIiIiIiIiIiIiIiIiHH/iIiIiIg7rvq1UQVx/4cf+HH/cf+HH/hx/3H/hx/3H/hx/3H/hx/3H/cf+HH/PHWbtYpk/3GI/3GIj/cYj/cYiP9xiI/3GIj/cYiP9xiI/3GIj/cYiI/3GIiP9xiIj/cT356rMGFYcf+IiHH/iIhx/4iHH/iIcf+Ihx/4iHH/iIcf+Ihx/4hx/4iHH/g1rYG7Un5x/4hx/4cf+Icf+HH/hx/4hx/4cf+HH/hx/4cf+DlUx7irOI/3H/cf9x/3GP9x/3H/cY/3H/cY/3H/cY/3H/cf9xj/cSzliBpBp36HH/hx/4cf+HH/hx/4cf+HH/hx/4cf9x/4cf+DnHdrc4iXH/cf9x/3GP9x/3GP9x/3H/cY/3H/cY/3H/cY/3H/cY/3H/cY/3H/cYOR2Lt+J0/3GIiIiIiIiIiIiIiIiIiIiIiIghACVqIA6piIiIiIiIiIiIiIiIiIiIiIhx/4gtipUqR1atiIcf+IiHH/iIhx/4iIcf+IiHH/iIcf81V0e8qLj/cf+HH/cf9x/4cf9x/3H/hx/3H/cf+HH/cf9x/3H/cSF3/4o5gAeP9xiP9xj/cYj/cY/3GI/3GP9xiP9xiP8wFfqx+gWIiIiHH/iIiIiIhx/4iIiIhx/4iCrkZxpxuY6I/3GIiP9xiI/3GIj/cYiI/3GIiP9xiIPzI9sc3Ccf+Icf+Icf+Icf+Icf+Icf+Icf+HH/iHH/iHEk8MgawPN+iIiIiIiIiIiIiIiIiHH/iIiIiCqF9xp3oI6I/3GI/3GIj/cYj/cYiP9xiI/3GIj/cYiP9xiIj/cYiP9xLma3GimUjnGP9x/3H/cf9x/3H/cY/3H/cf9x/3H/cY/3H/cf9xj/cf9x/3GP85yTu4NsSIiIiI/3GIiIiIiIj/cYiIiIiIiIiIiIgvt5lKNIZriIhx/4iIcf+IiIcf+IiHH/iIcf+IOcD6uD8F/3H/cf9x/3H/cf9x/3H/cf9x/3H/cY/3H/cf9x/3H/cf9xj/cf9x/3H/cY/3H/cf9xj/cf9xLoEUGifuvohx/4iIcf+Ihx/4iHH/iIhx/4hx/4iHH/iILvltGkBpLv+IiIiIhx/4iIiIcf+IiIiHH/iIiIcf81nfq8YgX/cf9x/3H/hx/3H/cf9x/3H/cf9x/3H/cf9x/3H/cf9x/3H/cf8wfhuxkeSP9xiIj/cYiIj/cYiIj/cYiIiP9xiIiI/3GIiIiP9xiIiIOdIyty3Nj/cYiIiIiIiIiIiIiIiIiIglFhQazp6+/3H/cY/3H/cY/3GP9x/3GP9xj/cY/3H/cY/3GP9xj/cY/3E1U7q7rEWIiIiIiIiIiIiIiIiIiIiIiIiIiIiIhx/4iIiIiDdH4bm4HnH/iIiIhx/4iIiHH/iIiIcf+IiDCYx7F3OP+HH/hx/3H/hx/3H/hx/4cf9x/4cf9x/3H/hx/3H/hx/3EwPeiw0heP9xiP9xj/cY/3GI/3GP9xiP9xj/cYj/cY/3GI/3GEQnfM2I/3GI/3GI/3GI/3GIj/cYj/cYiP9xiP9xiDui6LVdF4iIiIiIiHH/iIiIiIhx/4iIiIhx/4O5KLtm10/3H/cf+HH/cf9x/3H/cf9x/3H/hx/3H/cf9x/3H/cf8yl6y/aFOIiI/3GIiIj/cYiIiI/3GIiIiI/3Eo2fgakmB+/3H/cY/3GP9xj/cY/3GP9xj/cY/3GP9xj/cYj/cYN6CquV9ViIiIiIiIiIiIiIiIiIiIhx/4iIiIiINUgbvLfk/3H/hx/3H/hx/3H/hx/3H/cf+HH/cf+HH/cf9x/4cTVqp7uVWI/3GP9xj/cY/3GI/3GP9xj/cY/3GP9xiP9xj/O59GtmC5iIj/cYiIiIiP9xiIiIiIiP9xiIg2CSK69t2IiIhx/4iIiIiIiIiIiIiIiIiIQY2s9yWHH/iIiIiIiHH/iIiIiHH/iIiIiHH/iINsAZuz/m/4cf9x/4cf9x/4cf9x/4cf9x/3H/hx/3H/hx/3H/cf+HH/cf9x/3H/hx/3H/cf9xPfZ6swmFiP9xiP9xiI/3GI/3GIj/cYiP9xiI/3GIj/cYiP9xiIj/Ogeht/heiIiP9xiIiIj/cYiIiI/3GIiIiIg7Rre1uUhx/4iIhx/4iIcf+IiHH/iIhx/4iHH/iDRvPL2Qw4/3H/cf9x/3GP9x/3H/cY/3H/cf9xj/cf9xj/cf9x/3GP9xQzKMzNdxj/cY/3H/cY/3GP9x/3GP9xj/cY/3GP9xj/cf9xj/cTsWyLXpN4iIiIiP9xiIiIiIiIiIiI/3GIgkVEka2rtu/3GP9xiP9xj/cYj/cYj/cYj/cYj/cYj/cYj/cYj/cYj/cYiP9xiP9xiI/3GI/3GIj/cYiP9xiIj/cTv+irYBdf+IiIhx/4iIhx/4iIhx/4iIcf+IiHH/KWE5GnnsbnGIiIiIiI/3GIiIiIiIiIiP9xg79uq1CRVx/4hx/4cf+Icf+HH/hx/4hx/4cf+HH/hx/4cf+HH/IdslKhNNrf9x/3H/hx/3H/cf9x/4cf9x/3H/cf+HH/cf9x/3H/cf9xNJtJu2S2cYj/cYj/cYj/cYj/cYiP9xiP9xiI/3GI/3GCmK2Rp3Um5x/3GP9x/3H/cf9xj/cf9xj/cf9x/3GP9x/3GP9x/ybctxrCNI7/hx/4hx/4cf+HH/hx/4cf+HH/hx/4cf+HH/hx/4cf+HH/hxMCdbsOik/3GI/3GP9xj/cYj/cY/3GI/3GI/3GP9xiP9xK3WBSnin6/9xj/cYj/cY/3GP9xj/cY/3GI/3GP9xj/cYgpLTAafSz+hx/4iHH/iIcf+Ihx/4hx/4iHH/iHH/iHE/7QuwEvRx/3H/cY/3H/cY/3H/cf9xj/cf9xj/cf9xj/cf9xJu3BOrEj7Icf+IiIiIiHH/iIiIiHH/iIiIhx/y/ECRojv26P9xiIiI/3GIiIj/cYiIiP9xiIiIgsUjsaWtxOiP9xj/cYj/cY/3GI/3GP9xiP9xiP9xiP9xgxZvu/mQSIiIcf+IiIiHH/iIiIcf+IiIcf+IiIJxUFOq6vrHGI/3GP9xiP9xiP9xj/cYj/cYj/cYj/cYj/NBbVvekqiIiI/3GIiIiIiIiIiIiI/3GIiIiIiIiIJllIGrprfv9xj/cYj/cY/3GI/3GI/3GP9xiP9xiP9xiP861dO3Kiz/cYiIiP9xiIiI/3GIiIiP9xiIiIgoI7QqncS9iIiIiIiIiIiIiIiIiIiIiIiIhx/4iIiIiCJMFxr7Po7/cYj/cYj/cYj/cYj/cYj/cYj/cYiP9xiP9xiI/3GIj/L6c2OkWMnP9x/4cf9x/4cf9x/4cf9x/4cf9x/3H/hx/3H/cf+HEuoRgaJe5+cf+IiIcf+IiHH/iIhx/4iIcf+Ihx/znZO7cmxHH/cf9x/3H/cf9x/3H/cY/3H/cf9x/3H/cY/3H/cf9xj/cf9x/3GP9x/3E3Ixq53OWIiIj/cYiIiIj/cYiIiIj/cYiIiIgkNYhK/Kd7/4iIiIiIiHH/iIiIiIcf+IiIiIcf8w5F2xK6L/cf9x/3H/cf9x/3H/cf9x/3H/cf9xj/cf9x/3H/cf9xgkkwUq1s+tj/cY/3GP9xj/cf9xj/cY/3GP9xiP9xj/cY/3GP9xj/MBEKsf71iIiIiIiIiIiIiIiIiIiIiIgy3ju/IcT/hx/4cf9x/4cf+HH/cf+HH/cf+HH/cf+HH/cf+DXburwkRY/3GP9xiP9xiP9xiP9xiP9xiP9xiP9xiP9xiI/3GI/zZ6qbuFVoiIiIcf+IiIiIiHH/iIiIiHH/iIiIg7h5u2eGT/cf9x/3H/cf+HH/cf9x/3H/cf9x/3H/cf9x/3H/cf9x/3H/cf9x/3H/cf9x/3H/cf9x/3H/cY/3H/cf9xIyWFGt2nrohx/4iHH/iIhx/4iHH/iIcf+Ihx/4hxJpmMSrZnO3H/cf+HH/cf9x/3H/cf9x/3H/cf9x/3H/cf9x/3H/cf9xNMl+uzaBcYiIiIiIiIiIiIiIiIiI/3GIiIPHtJtIS2cf+Icf+HH/iHH/hx/4hx/4cf+HH/iHH/hx/4MZossHXT/3GP9xj/cY/3GI/3GP9xj/cYj/cY/3GP9xiP9xiP9xguGlcaPlqO/4cf9x/4cf9x/3H/hx/3H/cf9x/4cf9x/3H/cf+HH/cf9x/3H/cTJRe72uhHGIj/cYiI/3GIj/cYiI/3GIiI/3GIiP9xiIiP9xiIOXiot4dXiIcf+IiIhx/4iIhx/4iIcf+IiIcf+Ig0OUG8xr5x/4iHH/iHH/iIcf+Icf+Icf+Icf+Icf+Icf+DRI17y3KHH/cf9x/3H/cf9x/3H/cf9x/3H/cf9x/3H/cf9xj/cf9x/3H/cT45QbLGvv9x/3GP9x/3GP9x/3GP9x/3GP9x/3GP9x/3GP9xj/cf9xj/cY/3H/cY/3GP9xj/cY/3H/cTG2l75JaHGIiIiP9xiIiIiP9xiIiIiI/3GIiIiIiI/3GIiIiIiIiIiI/3GIiIiIiIiIiIiIiIiIiIiIiIiIiIiIiIiIiIgwyfewRgiIcf+Icf+HH/iHH/hx/4hx/4cf+Icf+HH/hx/4cf+Icf+HH/hx/4cf+HH/hx/4cf+HH/hx/4cf9x/4cf+HH/hx/3H/hx/4cf9x/4cf+HH/cf+HH/cf+HH/cf+HH/cf+HH/cf+HH/MNGKsD51cYj/cYj/cYj/cYj/cYj/cYj/cYj/cYg1r5u7UGSIcf+IiIhx/4iIhx/4iIhx/4iIhx/4iIcTwfe7TghI/3H/cf9x/3H/cf9x/3H/cf9x/3H/cY/3H/cf9x/3H/cS31zipAox2I/3GIiIiIiIiIiP9xiIiIiIiIiIiIiILV4nGkodjv9xj/cY/3GI/3GP9xj/cY/3GI/3GP9xj/cYj/cY/3GCpgyhp5817/cf9x/3H/cf9x/3H/cf9xj/cf9x/3H/cf9x/3GP9x/3H/cf9xj/cf9xJfZYWtCaeoiHH/iIcf+IiHH/iIcf+Ihx/4iHH/iHH/iIcf+Icf+Ihx/4hxMjuJvcR2cf9x/3H/cY/3H/cf9x/3H/cY/3H/cf9x/3H/cY/3H/cf9xj/cf9x/3GP9x/3GP9x/3H/cY/3H/cY/3H/cY/3GP9x/3GP9x/3GP81Dna88YmI/3GIj/cYiI/3GIiI/3GIiP9xiIiP9xiDVf4bugHoiIiIiI/3GIiIiIiIiIiIiI/3GIiIiIiIg46Nm4FyZx/4cf+Icf+HH/iHH/hx/4cf+Icf+HH/hx/4cf+HH/hx/4cf+HH/hx/4cf+HH/hx/4NXDKvI81/3GP9xiP9xj/cY/3GP9xj/cYj/cY/3GI/3GCr9pRpgJa6HH/hx/4cf9x/4cf+HH/cf+HH/hx/3H/hx/3H/g+YGGzn57/cf+HH/cf9x/3H/cf+HH/cf9x/3H/cf9x/3H/cf+HH/cf9xKRdHGn6LjnH/iIcf+IiHH/iIcf+Ihx/4hx/4iHH/iIcf+Icf+Icf+Ihx/4hx/4hxLYjROkdy7I/3GI/3GI/3GI/3GI/3GP9xiP9xiI/3GI/3GI/3GIj/cYj/cYiP9xiI/3GI/3GIiP9xgw4WWwLpqIiIiIiIiIiIiIiIiIiIiIiDAfs7DwTIhx/4iIhx/4iIhx/4iIcf+IiIcf+IiHH/iIOym6tdZFcf9x/3H/cf9x/3H/cf9x/3H/cf9x/3GP9x/3H/cf9x/3H/cY/3H/cf9x/z+EyrJ7NYiIj/cYiIiI/3GIiIiP9xiIiIiIj/cYiIiIiIj/cYgy2Jq+J2Vx/4hx/4hx/4cf+Icf+Icf+HH/iHH/hx/4hx/4cf+HH/iHH/hx/4cf+HH/Ohh6tueFcY/3H/cY/3GP9xj/cY/3GP9xj/cY/3GP9xj/cY/3GP9xj/cY/3GI/z2fqrRgVYiIiIiIiIiIiIiIiHH/iIiIiIiIiIhx/4iIiIOumatxZl/4cf9x/4cf9x/4cf9x/4cf9x/3H/hx/3H/cf+HH/cf9x/4cf9x/3H/cf+HH/cTIuq77RVI/3GIiP9xiI/3GIiP9xiIj/cYiI/3GIg10dq7LiWIcf+IiHH/iIcf+Ihx/4iHH/iIcf+Ihx/4iHH/iCUwNWrs/Klx/4iHH/iIcf+Icf+Icf+Ihx/4hx/4hx/4hx/4hx/4cf+Icf+Icf+HH/iHH/hx/4hx/4cf8nUKFqyvXpiIcf+IiHH/iIcf+Ihx/4iHH/iHH/iIcf84wKq5P1X/cf9x/3H/cY/3H/cf9x/3GP9x/3H/cY/3H/cf9xj/cf86zaK2Ml1xj/cY/3GP9xj/cY/3GI/3GP9xj/cY/3GI/3EirCpKBj1biP9xiIiIiI/3GIiIiIiI/3GIiIiC7QpSoy9a2IiIiHH/iIiIiIiHH/iIiIiIhx/4JVTZauqyaYhx/4hx/4hx/4hx/4hx/4hx/4hx/4hx/4hx/zDtS7EitI/3H/cY/3H/cY/3GP9x/3GP9xj/cf9xj/cY/3GP9xN6I1uV3Kj/cYiP9xiI/3GIiP9xiIj/cYiI/3GIiCxNkDpbJvyIcf+HH/iHH/hx/4cf+HH/iHH/hx/4cf+HH/hx/4cf+HH/hx/4cf+HH/hx/3EicSwq+O09/3GP9xj/cY/3GI/3GP9xj/cY/3GP9xiP9xj/cTvQ07UvLP9xiIj/cYiI/3GIiP9xiIiP9xiIiP9xiIiCA/nRoNBi5xiP9xiP9xiP9xiP9xiP9xiI/3GI/3GIj/cSQ/QIoNC/f/cf9xj/cf9x/3GP9x/3GP9x/3GP9x/3GP9x/3GP9xNsz9ujMCiIiHH/iIiIiIiIiIhx/4iIiIiIiHH/ME8bsMDkcf9x/4cf9x/3H/hx/3H/cf9x/4cf9x/3H/cf+HH/cf9x/3H/cS1fOBpKDH7/iIcf+IiHH/iIcf+Icf+Ihx/4iHH/iHH/iHElsdgatOJ+iIiIiIiIiIiIiIiIiIiIiIg8Bhu0+eSHH/hx/4cf+HH/hx/4cf9x/4cf+HH/cf+HH/hx/3H/hx/yiu21q1EkqIiIcf+IiIhx/4iIiHH/iIiIcf+IiDDLWrFEpf+HH/cf9x/3H/cf9x/3H/hx/3H/cf9x/3H/cf9x/3H/cf9x/3H/cf9x/3H/cf9x/3H/cf9xj/cf9x/3H/cf9x/3H/cY/3H/cf9x/3GP9x/3H/Mb6ZsFFmj/cYiIj/cYiIiP9xiIiI/3GIiIj/cYiIiIj/cYiIiDXNsbsyToiIiIiIiIiIiIiIiIiIiIiIiIMvx3vgOIiHH/iHH/iHH/iHH/iHH/hx/4hx/4hx/4cf8yFp6/6WH/cYj/cY/3GI/3GI/3GI/3GP9xiP9xiP9xgv1TYaIqye/3H/cf+HH/cf9x/4cf9x/3H/hx/3H/cf9x/4cf9x/3H/cTKOQb1xvnH/cf9x/3H/cf9x/3H/cf9x/3H/cf9x/3GP9x/3H/cf9x/3H/cY/3H/cf9x/3GP9x/3H/cY/zZhOruexYiIiP9xiIiIiP9xiIiIiP9xiIiIiIiP9xiIiIiIiIiP9xiIiIiIiIiIiIiIgxGdqw9iX/hx/4cf+Icf+HH/hx/4cf+HH/hx/4cf+HH/hx/4cf+HH/hx/3H/hx/4cSjs6iqBMV1xj/cY/3H/cY/3GP9xj/cY/3GP9xj/cY/3GP9xj/cYMpbrvmkUiIiIiIhx/4iIiIiIiIiHH/iIg/OSuxxtSHH/cf+HH/cf9x/4cf9x/3H/hx/3H/cf9x/4cf9x/3H/K8JNGnPbLv+HH/hx/4cf+HH/hx/4cf+HH/hx/4cf9x/4cf84Oxa5xOn/cf9x/3H/cf9xj/cf9x/3GP9x/3H/cY/3H/cf9xj/cf9xIj+mGuwFnnH/iHH/hx/4hx/4hx/4cf+Icf+HH/hx/4hx/4cf+HH/hx/4cf+EHtvAIk/4cf+HH/hx/4cf9x/4cf+HH/cf+HH/hx/3H/hx/3H/hx/3H/hx/3H/Mfq5vwVGcY/3GI/3GP9xj/cYj/cY/3GI/3GI/3GI/3GP87rtu2USSIcf+IiIiIcf+IiIiHH/iIiHH/iIMb43v0HIcf+HH/hx/3H/hx/4cf9x/4cf+HH/cf+HH/hx/3H/guzR0aMy4ucf+Icf+Icf+HH/iHH/iHH/hx/4cf+Icf+HH/giOBYa/H6eiIiIiIiIiIiIiIiIiIiIiIiIiDz9m7QCZHH/hx/4cf+HH/cf+HH/hx/3H/hx/4cf9x/4cf9x/4cf9x/4cf9x/4cf9x/4cf9x/3H/hx/3H/cf+HH/cTz4RbQHuv9x/3GP9x/3GP9x/3GP9xj/cf9xj/cY/3H/cY/3GP85PeK4wh3/cYj/cYj/cYj/cYj/cYj/cYj/cYiP9xiP84Jbu52kSIiIcf+IiIcf+IiIcf+IiIcf+IiHH/iIL2F0KinovYhx/4hx/4hx/4hx/4cf+Icf+Icf+HH/iHH/hx/4LUpRGkta7v9xiIj/cYiP9xiIj/cYiIj/cYiI/3GIiIKZUiKoat3YiP9xiIiIj/cYiIiI/3GIiIiI/3GIiIKDHnGpzhjo/3H/cY/3GP9x/3GP9xj/cY/3GP9xj/cY/3GP9xj/cYKEibOpt2THH/cf9x/3H/hx/3H/cf9x/4cf9x/3H/cf9x/3H/cf+HH/cf9x/3H/cf9x/3EsdfkaSKBuhx/4hx/4hx/4cf+Icf+HH/iHH/hx/4hx/4cf+HH/hx/4cf+Icf+HH/g9kNqzbyVxj/cY/3GP9xj/cY/3GP9xj/cY/3GP9xj/cYj/cY/3GP9xiP87fie1gdhxiIiIiIiI/3GIiIiIiIiIiIiD9gwbGfPoiIiIiIcf+IiIiIiIiIiIiHH/iIiDD/i7AQdIcf9x/4cf9x/3H/hx/3H/cf+HH/cf9x/3H/hx/yinkCqVhv1x/3H/hx/3H/cf+HH/cf9x/3H/hx/3H/cf9x/4cf9x/3H/cf84ahK5le2P9x/3H/cf9x/3H/cY/3H/cf9x/3GP9x/3H/cY/3H/cf8sM1MaXMrOiIcf+IiHH/iIhx/4iIcf+IiHH/iIcTPr67wUFHH/cf9xj/cf9x/3H/cY/3H/cf9xj/cf9x/3GP9x/3GP9x/3H/cY/3H/cY/3GDmyUrdNrY/3GP9xj/cY/3GI/3GP9xj/cYj/cY/3GI/3GP9xg1gwe7fPiP9xiIiIiIiIiIiIj/cYiIiIiIiIN+tRuRSuiIiHH/iIiIiIiIiIiIhx/4iIiIiIiHH/iIiIiIhx/4iIiIhx/4iDkY+7fnBHH/hx/3H/cf9x/3H/cf9x/3H/cf9x/3H/cf9x/3H/cf9x/3H/cf88CWe19piI/3GI/3GI/3GI/3GI/3GI/3GIj/cYj/cTu3OrVIxYiIhx/4iIiIhx/4iIiIcf+IiIhx/4gy3jO+IcyIcf+Ihx/4hx/4hx/4hx/4cf+Icf+Icf+Icf+HH/iHH/hx/4hx/4cf89qqa0VVn/cf9x/3H/cf9x/3H/cf9x/3H/cf9x/3H/cY/3H/cf9x/3E2k966bCGIiIiIiIiIiIiIiIiIiIiIiIgnkrEqptTtiIiIiIiIiHH/iIiIiIiIiIcf+IiIiIiIcf+Dyve7RQhHH/hx/3H/cf9x/4cf9x/3H/cf9x/4cf9x/3H/cf9x/3H/cf+HH/cT2aMbNlzo/3H/cf9x/3H/cf9x/3GP9x/3H/cf9x/3GP9x/3H/cY/zw/iLXAd4j/cYiI/3GIiP9xiIiP9xiIiP9xiIiD52d7KJiIiIhx/4iIiIhx/4iIiHH/iIiIcf+IOzAStc/thx/4iHH/iIcf+Icf+Ihx/4hx/4iHH/iHH/g24nG7HY7/iHH/hx/4cf+Icf+HH/hx/4cf+HH/hx/4cf+HH/hx/4cf+DBVFLC663H/hx/3H/cf9x/3H/cf9x/3H/cf9x/3H/cf9x/3H/cf8xRo2/uXJxiIiIiIj/cYiIiIiIiIiP9xiIiIiIiIiIiIiIiIiIiIiIiIglkDcaxvyOj/cY/3GP9xiP9xj/cY/3GI/3GI/3GP9xiP9xj/cYj/cYj/cYMfTqvwsViIiHH/iIiIiIhx/4iIiIhx/4iIiIcT8z+7HMBP9x/3H/cf9x/3H/cf9x/3H/cf9x/3H/cf9x/3H/cf9x/3H/cf9x/zj1ubgKRnGIj/cYiI/3GIiP9xiIj/cYiI/3GIiIOHa1uIlKiIiIhx/4iIiIiIiIiIhx/4iIiIiIN5PluWwahx/4hx/4hx/4hx/4cf+Icf+HH/iHH/hx/4hx/4cf+HH/hx/4OVgDuKf8/3H/hx/3H/hx/3H/cf+HH/cf9x/4cf9x/3H/cf+HH/cf9xPlU7sarEcYiP9xiI/3GIj/cYiP9xiI/3GIiP9xiIj/cYiIPcfDszg8iIiI/3GIiIiIiIiIiIiIiIiD5CxbK9OnH/iIhx/4iHH/iIcf+IiHH/iHH/iIcf+Ihx/4hx/4PXlGtIa5/4cf9x/3H/hx/3H/cf+HH/cf9x/4cf9x/3H/cf9x/4cf9x/3H/cf82xQK6Ov1x/3H/cf9xj/cf9x/3H/cf9xj/cf9x/3GP9x/3H/cf8zsXy+ToOIiIiIiP9xiIiIiIiIiIiIiIiDk/17fAKHH/iIcf+Icf+Icf+Icf+Icf+Icf+Icf+Icf+Icf8zt7W+SEr/cf+HH/cf9x/3H/cf9x/4cf9x/3H/cf9x/3H/cf9x/3H/cf9x/3H/cf9x/3H/cf9x/3H/cf9x/3H/cf9x/3H/cf9xj/cf9x/3E1ADG6/85x/3H/cY/3H/cY/3H/cY/3H/cY/3H/cY/3GP9x/3GP83KKu611SIiIiIiIiIiIiIiIiIiIiIiIiIiD+Iq7J3VP+HH/cf+HH/hx/3H/hx/3H/hx/3H/hx/3H/hx/3H/cSn28hpwkN6IiIiIiP9xiIiIiIhx/4iIiIiIiIiIiIiIg/oUOxXryIiHH/iIiHH/iIhx/4iIcf+IiHH/iIPDN4tMyHcf+HH/cf9x/3H/hx/3H/cf9x/3H/hx/3H/cf9x/3H/cTTTcbssjnH/cf9x/3H/cf9xj/cf9x/3H/cf9xj/cf9x/3H/cY/3H/JxKxGq7U7ohx/4iIiIhx/4iIiHH/iIiIcf+IiIhx/znYhLcne4hx/4cf+Icf+HH/hx/4hx/4cf+HH/hx/4cf+IM3sVvoTq/3H/cf9x/3H/cf9x/3H/cf9x/3H/cf9x/3H/cf9x/3H/cf85ynq3NYVxiIj/cYiIj/cYiIj/cYiIj/cYiIiP9xiIiIj/cYiILNmGKlJnnYiIiIiIiIiIhx/4iIiIiIiHH/NYclu3jacf+Icf+Icf+Icf+Icf+Icf+Icf+HH/iHH/iC6PUho3Ct6IiP9xiIj/cYiI/3GIiI/3GIiI/3GIOsJDtj28iIiIiIiIiIiI/3GIiIiIhx/4iIiIiIiDfPC7kw9HH/hx/3H/hx/4cf+HH/cf+HH/hx/3H/hx/3H/hx/3H/hx/3H/hx/yx9xxpYI45x/4iIiHH/iIiIcf+IiIcf+IiIcf+IhHs0yky/+IiHH/iIcf+IiHH/iIcf+Ihx/4hx/4iHH/iIcf+Icf+IcTbmg7kZfIcf+HH/cf+HH/hx/4cf+HH/cf+HH/hx/3H/hx/4cf9x/4cf9x/4cTSOQ7txvHH/cf9x/3H/cf9x/3GP9x/3H/cf9x/3H/cf9x/3GP9x/3H/cf9x/3GP9x/3H/cf9xj/cf9x/3GP9x/3H/cY/3H/cY/3H/cY/3H/cY/3H/cY/3EyUeO+rhyI/3GI/3GI/3GI/3GI/3GI/3GI/3GI/3GIQlms6mWI/3GIiP9xiI/3GIj/cYiI/3GIiP9xg2rkO6Ubz/cYiIiIiIiIiIiIj/cYiIiIg6JtO22SyIiIiHH/iIiIhx/4iIiHH/iIiIcTnKRbY1unH/iHH/hx/4cf+HH/hx/4hx/4cf+HH/hx/4cf9x/4cf+HH/hx/4cf+HH/cf+HH/hx/zlwdriPif9xj/cf9x/3GP9x/3GP9x/3H/cY/3H/cY/3H/cY/3H/cY/3Ewr3ewYIj/cYiI/3GIiI/3GIiI/3GIiIj/cYiIg7Z4O1mHyIiIiIiIiIiIiIiIiIiIiIiIcT5osbGXTohx/4iIiIcf+IiIiHH/iIiIcf+IiIOcOLtzx0cf9x/3H/cf9x/3H/cf9x/3H/cf9x/3H/cf9x/3H/cf9x/zwDV7X8qIj/cYj/cYj/cYj/cYj/cYiP9xiP9xiI/3E4ImW43ZqIiIiIiP9xiIiIiIiIiIiIiIiIg+E1Sy7KuHH/iIiHH/iIiHH/iIhx/4iIhx/4iD8gQrHfvYcf+Icf+Icf+Icf+HH/iHH/iHH/iHH/hx/4g1xXq8OoWP9x/3GP9x/3GP9xj/cf9xj/cf9xj/cY/3GP9x/3GP9xOPYTuAnsj/cYj/cYj/cYj/cYj/cYj/cYiP9xiP9xiI/yD1mFpBpnr/cf+HH/cf+HH/cf+HH/cf9x/4cf9x/3H/hx/3H/cSS6eBrEWH6Ihx/4iHH/iIhx/4iHH/iIcf+Ihx/4iHH/iHH/iIcf+Icf+Icf+Ihx/zZkybubNv9x/3H/cY/3H/cf9x/3GP9x/3H/cf9xj/cf9x/3GP9x/3H/cY/3H/cY/3H/cY/3H/cY/3H/cY/3H/PVK6s61FcYiIiIiIiIiIj/cYiIiIiIiIiIgwmBuwd+SHH/hx/4cf+HH/hx/4cf+HH/hx/4cf+HH/hx/4cf9xKMD5arPwaf+HH/cf9x/3H/cf9x/3H/cf9xj/cf9x/3H/cf9x/3H/cf9xIMmVGgRmrocf+IiHH/iIcf+Ihx/4iHH/iIcf+Ihx/4OKYhuVne/4cf+Icf+Icf+Icf+HH/iHH/hx/4hx/4cf+DwaOrXlxf9x/3GP9x/3GP9xj/cf9xj/cY/3H/cY/3GP9xj/cYNh8quuDV/3GIiIiIiIiIiIiIiIiIiIiIiIiIKyQtGm29Lo/3GIiIj/cYiIiI/3GIiIiP9xiCZRASq67+2Ij/cYiIiI/3GIiIiIj/cYiIiIg3L5e50GiIiHH/iIhx/4iIcf+Ihx/4iIcf+Ihx/4iCsHMhpvjN7/cYj/cYj/cYj/cYj/cYj/cYiP9xiP9xiINzcGucj5iIiP9xiIiIiIiIiIiIiIiIiIiIiDOUP71rwHH/cf9x/3H/cf9x/3H/cf9x/3H/cf9x/3H/cf9x/3H/cf9x/3Eyhqa+eVn/cY/3GI/3GI/3GP9xiP9xiP9xiP9xiP9xiP8rTvAqexD9j/cYj/cYj/cYj/cYj/cYj/cYiP9xiP9xiI/3GIj/cYj/cYiP9xiIj/cYiP8us+YaNMGecf9x/3H/cf9x/3H/cf9xj/cf9x/3H/cf9x/3H/cf9x/3FFJEytu3H/cY/3H/cf9xj/cf9x/3GP9x/3H/cY/3H/cf9xj/cSGOHoo4HheP9xiP9xiI/3GIiP9xiI/3GIiP9xiI/3GIg/HMqx4zWHH/iIhx/4iIcf+IiHH/iIcf+Ihx/4iHH/iIcf+Ihx/4hx/4g1Gwq85PX/cf9xj/cf9x/3H/cf9x/3GP9x/3H/cf9xj/cf9x/3GP9x/3H/cY/3H/cf9xj/cf9xj/cf9xj/cf9xj/cf8/pQGyWv6P9xj/cY/3GP9xj/cY/3GP9xj/cY/3GP9xj/cY/zt2aLaJl4iIiIiIiIj/cYiIiIiIiIiIiIOfPquAwV/4cf+Icf+HH/hx/4cf+HH/hx/4cf+HH/hx/3H/hx/4cf+HH/IAEyKiD83f+HH/hx/3H/hx/3H/hx/3H/hx/3H/hx/3H/hx/3H/cTAZy7/mNHGIj/cYj/cYiP9xiI/3GIj/cYiP9xiI/3E87SK0Et2I/3GIiIiI/3GIiIiIj/cYiIiIiIMntHvoS4cf+IiHH/iIhx/4iIcf+IiHH/iIcf+IhxMyp7vdWE/3H/cY/3H/cf9x/3GP9x/3H/cf9xj/cf9x/3GP9x/3H/cY/3H/cY/3H/cY/3H/cY/3H/cY/3H/cY/3GP9x/3E9FTez6siP9xiIj/cYiIj/cYiIiP9xiIiI/3GIiIhCFJzutoiIiIj/cYiIiIiIiI/3GIiIiIiDV2mLuJZ4iHH/iHH/iIcf+Icf+Icf+Icf+Icf+INmzcupMjcY/3GP9xj/cY/3H/cY/3GP9xj/cY/3GP9xiP9xhBj5z3Bv9xiP9xj/cYj/cY/3GI/3GI/3GP9xiP9xiDDW6LA5F4iIiIiIiIiIiIiIiIiHH/iIiIiIiIiIcf+IiIiIiHH/iIN1GKua51cf9x/4cf9x/4cf9x/3H/hx/3H/cf+HH/cf9x/3H/hx/3H/MYjdsIciiI/3GIiIj/cYiIiP9xiIiIiP9xiIiIiILXZ1GkiYrv9x/3GP9x/3H/cY/3H/cf9xj/cf9x/3GP9x/3GP9x/zmJmrh2ZYiP9xiIiIiIiI/3GIiIiIiIiIiI/3GC8dFyouLo2Icf+IiIhx/4iIhx/4iIhx/4iIcf+II9ITKuLezYiHH/iIcf+Icf+Ihx/4hx/4iHH/iHH/iHH/iHEu/ZJKMCbbiHH/iIcf+Icf+Icf+Icf+Icf+Icf+Icf+Icf+Icf+HH/iHH/hx/4hxO7S6tUtFj/cf9xj/cf9xj/cY/3GP9x/3GP9xj/cY/3GP9x/3GP9xgp1xgago5+/4cf9x/4cf9x/4cf9x/4cf9x/4cf9x/4cf9x/4cf9xM/pkvQWb/3GP9x/3H/cY/3H/cf9xj/cf9x/3GP9x/3GP9x/3Ek5/WqEoCl/3H/cf9x/3H/cf9x/3H/cf9x/3H/cf9x/3H/cY/3H/cf9x/3H/I/EyGuDs3nH/iIiIiIcf+IiIiHH/iIiIhx/4iINiu6utRFcf9x/3H/hx/3H/cf9x/3H/cf9x/3H/hx/3H/cf9x/3Exaji+lcdxiP9xiP9xiP9xiP9xiP9xiP9xiI/3GI/3GIgo1KgagrV+cf9x/3H/cY/3H/cf9x/3H/cf9x/3GP9x/3H/cf9xj/cf9xPgF2sv6JiP9xiP9xiI/3GI/3GIj/cYj/cYiP9xg4r5O4UGyIiP9xiIiIiIiP9xiIiIiIiIiI/3GIiIiIiIiDHuOr8RxYhx/4cf+Icf+HH/iHH/hx/4cf+HH/iHH/hxJSioGr11foiIiIcf+IiIiIiIhx/4iIiIiIcS8vhhodB56I/3GI/3GIj/cYj/cYiP9xiI/3GIj/cYiP9xiI/3GIiP9xiIj/cYiI/3GIiP9xiIiP9xg0/cm8AjaIiHH/iIhx/4iIcf+IiHH/iIcf+Ihx/4g9Qim0vdb/hx/3H/cf9x/3H/cf9x/3H/cf9x/3H/cf9x/3H/cf9x/z5sQbOTvo/3H/cf9xj/cf9x/3GP9x/3H/cY/3H/cY/3H/cY/3H/cY/3H/cY/3GP9x/3GP9x/3GP83Oty6xSOIiIiIcf+IiIiIiIiIiIiIiHH/iCfb0TqyQuz/cf9x/3H/cY/3H/cf9x/3GP9x/3H/cf9xj/cf9x/3GP9x/3GP9x/3GP9x/3H/cY/3GP9x/3GP9x/3GP9xj/cf8w1AWwO/pxiI/3GIj/cYiP9xiP9xiIj/cYiP9xiIj/cYOxwDteP8iIiIiI/3GIiIiIiIiIiI/3GIiIiIiIiEL2HOCeiIiIiIiIiIiIiIiIiIiIiIiIiIOMaEuDl7iIcf+IiHH/iIcf+IiHH/iIcf+Icf+IhxNu9kuRCbcf+HH/hx/4cf9x/4cf+HH/hx/3H/hx/3H/hx/3E4l5m3aGZxj/cYj/cY/3GP9xj/cYj/cY/3GI/3GP9xiP9xRRPMvsOI/3GI/3GI/3GI/3GIj/cYj/cYiP9xiI/3GIg1SyS7tNv/cYiIiIiIiIiP9xiIiIiIiIiIg9d9SziCuIiIcf+IiIhx/4iIhx/4iIcf+IiIcf+IiHH/iIhx/4iHH/iIcf+Ihx/4iHH/IaZAGvWb/nGP9xj/cYj/cY/3GI/3GP9xiP9xj/cYj/cYj/cY/3GI/3GI/3E2Ofu6xgSIcf+IiIiHH/iIiHH/iIiIcf+IiIcf+IiHH/iIhx/4gxUse/rThx/3H/cf+HH/cf+HH/cf9x/4cf9x/3H/hx/3H/cf9x/4cf9x/3H/cf9x/4cf9x/3H/cf9x/3H/cf9x/3H/cf9x/4cf9x/3H/cf9xj/cf9x/3H/cf9x/3H/cf9x/3H/cf9xj/cf9x/3E57Ym3EnaI/3GIiP9xiIj/cYiIj/cYiIiP9xiIiI/3GIiIiP9xiIiIj/cYiIiIiI/3E9CBqz9+WIhx/4hx/4hx/4hx/4hx/4hx/4hx/4hx/4hx/4cf+Icf+Icf+HH/iHH/hx/4cf+Icf+HH/hx/4cf+HH/hx/4cf+DDER7FLuP9x/3H/cY/3H/cf9xj/cf9x/3GP9x/3H/cY/3H/cY/3H/cUn2HGCecY/3H/cY/3GP9x/3GP9xj/cf9xj/cY/3GP9x/3GP9xj/cY/3GP9xj/cY/3GP9xj/cY/3GP9xiP9xj/cTAOJ7AC2IiIiIiI/3GIiIiIiIiI/3GIiIiD2EsbR7Tv+IiIiIiIiIiIiIiIiIiIhx/4iIiIPswrszPU/3H/hx/3H/hx/3H/cf+HH/cf+HH/cf9x/4cf9x/3Ek4wgawc9+iIhx/4iIcf+IiHH/iIhx/4iHH/iIcf+DJCkb69bocf+Icf+Icf+Icf+HH/iHH/iHH/hx/4hx/z5XOLKox3H/cf9xj/cf9x/3H/cf9xj/cf9x/3GP9x/3H/cY/3H/cf9xPV8RsqDucf9xj/cY/3GP9x/3GP9xj/cY/3H/cY/3GP9xj/cY/3GP9xj/cY/3GI/zwu97XRCIiIj/cYiIiIiIiIj/cYiIiIiIiDjjEbgc7oiIiIiIiIiIiIiIiIiIiIiHH/iIiIiIiDrxV7YOqIhx/4cf+HH/iHH/hx/4cf+Icf+HH/hx/4cf+HH/hx/4cf+HH/hx/4cf82C4u69HRxj/cYj/cY/3GP9xiP9xj/cYj/cYj/cY/3GIKScXGn2OjnH/cf+HH/cf9x/4cf9x/3H/cf+HH/cf9x/3H/cf9x/4cf9x/3H/cf9x/3H/cf8njIZ61zeYiIiIiIiIiIiIiIiIiIiIiIiIOHs4uYTH/4cf+Icf+HH/iHH/hx/4cf+Icf+HH/hx/4cf+HH/hxMCkYsObn/3H/cf9xj/cf9x/3GP9x/3GP9x/3GP9x/3GP9x/3GP9xgpFAcqjr+Nj/cYj/cYiP9xiI/3GI/3GIiP9xiI/3GIj/cYiI/3GIiP8uPlAqTBr9iI/3GIj/cYiP9xiIj/cYiI/3GIiP9xiIj/cYg7A8q1/DWIcf+Ihx/4iIcf+Ihx/4iHH/iIcf+Ihx/4hx/4iHH/iHH/iIcf+CIOaUoAKWtx/4cf9x/3H/hx/3H/hx/3H/cf9x/4cf9x/3H/cf+HH/cTGr8b5UDnH/cf9x/3H/cf9xj/cf9x/3H/cf9x/3GP9x/3H/cf9xj/cf8r2uQqclG9j/cY/3GP9xj/cY/3GP9xj/cY/3GP9xiP9xj/cTSmyrxZNYiIiIcf+IiIiIiIiIiIiHH/iISFxcmjr/iIiIiIcf+IiIiIcf+IiIiHH/iIiIcf+IiIcT43+bHIBnH/hx/3H/cf9x/4cf9x/3H/cf9x/3H/hx/3H/cf9x/3H/cf9x/3H/cf9x/3H/cf9x/3H/cf9x/3H/cf9x/zjDK7g81HGIiI/3GIiIj/cYiIiP9xiIiIj/cYiDNzCr2M9Ycf+Ihx/4iHH/iIcf+Icf+Icf+Ihx/4gqNboafKReiIiIiHH/iIiIiIiIiIhx/4iIiIiIhx/4gnspsapNZOiIiI/3GIiIiIiI/3GIiIiIiIiIj/cYiIg+ks6ybTFx/4cf9x/4cf9x/4cf9x/3H/hx/3H/cf+HH/cf9x/3H/hx/3H/cf9x/3H/hx/3H/cf9x/3H/cf9x/3H/cf9x/4MZaJv2l2cYiP9xiP9xiI/3GIj/cYiP9xiI/3GIiP9xgjzOga0zF+cf9x/3H/cY/3H/cY/3H/cf9xj/cf9xj/cf9xj/cf8+tGKzS53/cY/3GI/3GP9xj/cY/3GI/3GP9xiP9xj/cYj/cY/3GI/3GDdt1rmSKYiIiIiIiIiIiP9xiIiIiIiIiIMhOSvuxtiIiIiHH/iIiIiIcf+IiIiIcf+IiIiHH/iIiIcf+DB+VrGRqf+HH/hx/4cf+HH/hx/4cf+HH/hx/4cf+HH/cf+HH/hx/zuI0rV3LXH/cf9x/3H/cf9x/3H/cf9x/4cf9x/3H/cf9x/3H/cf9x/3H/OniWt4dpj/cY/3GI/3GP9xiP9xiP9xj/cYj/cYj/cYj/cYMcXhvzoe/3GIiP9xiIj/cYiI/3GIiP9xiIiP9xiIiI/3GIiIj/cYiIiP9xiIiINWu2u5RJiIhx/4iIiIcf+IiIhx/4iIhx/4iIg1lmG7aZ6Icf+Ihx/4iHH/iIcf+Icf+Ihx/4hx/4hxMpkJvWb2cf9x/3H/cf9x/3H/cf9x/3H/cY/3H/cf9x/3H/cY/3H/cT1/QbOAvv9x/3GP9x/3GP9x/3GP9xj/cf9xj/cY/3H/cY/3GP9xg5M6e2zFhxiIiIj/cYiIiI/3GIiIiI/3GIiIiDgVjLjqc4hx/4cf+HH/iHH/hx/4cf+HH/hx/4cf+HH/hxMnypvoNWj/cf9xj/cY/3GP9x/3GP9xj/cY/3GP9xj/cY/3FDdpzIlnGP9xj/cYj/cY/3GP9xiP9xiP9xj/cYj/M6WZvlpmiIiIiIiIiIiIiHH/iIiIiIiIiIK68HGmUPjoj/cYj/cYiP9xiP9xiP9xiI/3GIj/cYj/cSECuBoA5H7/cf9x/3H/cf9xj/cf9x/3H/cY/3H/cf9x/3GP9x/3H/cY/3E7kvq1bQWIj/cYiIiIiI/3GIiIiIiIiP9xiIiIiIiIg05hq9GeX/hx/4hx/4hx/4cf+Icf+HH/iHH/hx/4cf+HH/iHH/hx/4ILEDOiXvzIiP9xiIj/cYiI/3GIiI/3GIiIj/cYiIiP9xiIiIj/cYP0Z5sbmGiHH/iIhx/4iHH/iIcf+Ihx/4hx/4iHH/hEebzIZHH/iHH/iHH/iHH/iHH/hx/4hx/4cf+Icf+HH/PKw5tVPGj/cf9x/3GP9x/3GP9x/3H/cY/3H/cY/3GP9x/3GP9x/3GP9xj/cf9xj/cY/3H/cY/3GP9xj/cY/3GP9xj/cY/zN8Ir2D3XGP9xiP9xiP9xiP9xiP9xiI/3GI/3GI/3GIj/cYiP9xiP8zchW+jeqIiIiIj/cYiIiIiIiIiIiIiIiINXfKvIg1/4cf+Icf+HH/hx/4cf+HH/cf+HH/hx/4cf+HH/hx/3H/hx/4cf9x/4cf+HE01rO7KUxx/3H/cf9x/3H/cf9x/3H/cf9x/3H/cf9x/3GP9x/3H/cf9x/3GP9x/3H/cf9xj/cf9x/3H/cY/3H/cY/3H/cf9xj/cT5TwrKsPY/3GP9xj/cY/3GP9xiP9xj/cYj/cY/3GI/3GP9xiP9xiP9xj/cYj/cYj/cYj/cYj/cYiP9xiP9xiP9xiI/3GIj/cYg13XK7Io2IiI/3GIiIiP9xiIiIj/cYiIiIiP9xiIiIiIiI/3GIiIPlOUs6xr/4iIiIiHH/iIiIiHH/iIiIhx/4iIhx/4iIg+6EqyF7Vx/3H/cf9x/4cf9x/3H/cf9x/3H/cf9x/4cf9x/3H/cf9x/3H/MBobsfXkj/cYiI/3GIiP9xiIiP9xiIiP9xiIiI/3E+1vuzKQT/iHH/iHH/iHH/iHH/iHH/iHH/iHH/iHH/hx/zntxLgSO/9x/3H/hx/3H/cf9x/4cf9x/3H/cf+HH/cf9x/3H/cf9xMRa1v+lK/3GP9xj/cY/3GP9xj/cY/3GP9xj/cY/3GP9xj/cYPRS4s+tHiIiIiP9xiIiIiIiIiIiIiIiEez/JTAiIiIiIiHH/iIiIiIiIiIiHH/iIiIguPAQqPD+9iIhx/4iIcf+IiHH/iIhx/4iIcf+Ihx/zQPab3wlv9x/3H/cf9x/3H/cf9x/3H/cf9x/3H/cf9x/3H/cf9x/3H/M4QVvnvq/3GI/3GP9xj/cY/3GP9xj/cYj/cY/3GP9xiP9xg+VWayqpmIiIj/cYiIiIiIiP9xiIiIiIiIiINuWLuxp0/4cf+HH/hx/4cf+Icf+HH/hx/4cf+HH/hx/4cf+HH/Npdiu2id/4cf9x/3H/hx/3H/cf9x/4cf9x/3H/cf9x/4cf9xLzLYGizSfv+Ihx/4iHH/iHH/iIcf+Icf+Ihx/4hx/4hxMkkGvrb5/3H/cf+HH/cf9x/3H/hx/3H/cf9x/3H/hx/3H/cf9x/3H/cf9x/3H/cf9x/3H/cf9x/3H/cf9x/3H/cf9x/zxjmrWcZY/3GIiP9xiIj/cYiIj/cYiIiP9xiIiI/3GIiIj/cYiIiIj/cYg2W6m7pFb/iIcf+Icf+Ihx/4iHH/iHH/iHH/iIcf+Icf+Icf+Icf+Icf+HH/iDzcerQjhXGP9x/3GP9x/3GP9x/3GP9x/3GP9x/3GP9xj/cf9xj/cY/3H/cY/3GP9xj/cYODWXuMpoiP9xiIiI/3GIiIiI/3GIiIiIiP9xiIiIPhFRsu6uiIiIiIiIiIiIiIiIiIiIiIiIiDOYtr1nSYhx/4hx/4hx/4iHH/iHH/iHH/hx/4hx/4hx/4hx/z8OIrLx3f+HH/hx/4cf+HH/cf+HH/hx/3H/hx/4cf9x/4cf+HH/cf+HH/cf+HH/cf9x/zAoOrDnxXGP9xiP9xiP9xj/cYj/cYj/cYj/cYj/cYj/cYj/cYiP9xiP9xiI/3GDWC+rt9BXH/iIiIcf+IiIhx/4iIhx/4iIhx/4MK75sGEGcf9x/3H/cf9x/4cf9x/3H/cf9x/3H/cf9x/3H/cf9x/3H/cf9x/3H/cf9x/3E3h2u5eJSI/3GIiIj/cYiIiP9xiIiIj/cYiIiIj/cT0/erTAhf+Icf+Icf+Ihx/4hx/4hx/4hx/4hx/4hx/4cf+Icf+Icf+HH/iHH/hx/4cf+Icf+HEnOOcanHGOiIiIiIiIiIiIcf+IiIiIiIiIiIcf+IiIiIiII0iWGut2nv9xiP9xiP9xiP9xiI/3GI/3GIj/cYiP9xiI/3GIj/cYiP9xiI/3GIJcsUKsNOvYj/cYiIiIiP9xiIiIiIj/cYiIg+nYqyYnWIcf+Icf+Icf+Icf+Icf+HH/iHH/hx/4hx/zloy7iXNP9xj/cY/3GP9xj/cY/3GP9xj/cY/3GP9xj/cYj/cY/3GP9xiDM02r3LJYiIiIcf+IiIiIiIiIiIhx/4iIiINq6KulF1cf9x/4cf9x/4cf9x/4cf9x/4cf9x/3H/hx/3H/cf84s6K4TF1x/3H/cf9xj/cf9x/3H/cf9x/3H/cY/3H/cf9x/3H/cY/3H/cf9xNvrmuQUZcYj/cYiP9xiP9xiI/3GIj/cYiP9xiIj/J9XnGrKhjv9x/3H/cY/3H/cf9x/3H/cY/3H/cf9x/3GP9x/3H/cY/3H/cf9xj/IjaHKg2XjYj/cYj/cYj/cYiP9xiP9xiI/3GI/3GIj/cSTK8CrDUP1xiP9xiI/3GI/3GIj/cYiP9xiI/3GIiP9xiIj/cYiP9xiIiP8nZypKyY1biIiIiIiIiIiIcf+IiIiIiIiHH/P2APsp/wj/cf9x/3H/cf9x/3GP9x/3H/cf9x/3GP9x/3H/cY/3H/O5dXtmio/3GI/3GIj/cYiI/3GIj/cYiI/3GIiDAsqrDjVYhx/4iIcf+IiHH/iIhx/4iHH/iIhx/4iHH/iIcf+Icf+Ig4wQK4Pv2HH/iHH/hx/4hx/4cf+HH/iHH/hx/4cf+HH/hx/zJIur+3RY/3GP9xj/cY/3GP9xj/cY/3GP9xj/cY/3GP9xg6x2u2OJSIiIiIiIiIiIhx/4iIiIiIiIcf+IiDClVLFqq/+Icf+Ihx/4hx/4hx/4hx/4hx/4hx/4hx/4g3d6S5iFtx/4cf9x/3H/hx/3H/hx/3H/cf+HH/cf9x/3H/hx/3H/cf9x/3H/hx/3H/cf9x/3H/cf9x/3H/hxO4ajtHlccY/3H/cY/3H/cY/3H/cY/3GP9x/3GP9xj/cf9xj/cY/3GP9xMZSEv2t7/3GIj/cYiP9xiI/3GIj/cYiP9xiIj/cYiIOYWZt3pmhx/4iIhx/4iIiHH/iIhx/4iIhx/4iIcf+Ihx/4iIcf+Ihx/4iHH/iIcf+ISn1caCpx/4iHH/iHH/iHH/iHH/iHH/iHH/iHH/iHH/hx/4hx/4hx/4cf+IcTwUSbPrtnH/cY/3H/cf9xj/cf9xj/cf9x/3GP9x/3GP9xj/cf9xj/PxN5suyGiIiP9xiIiIiIj/cYiIiIiIiI/3GIiIULvQVIiIiIiIiIiIj/cYiIiIiIiIiIiIiIiINsIquj3Vhx/4cf+HH/iHH/cf+HH/hx/4cf+HH/hx/4cf9x/4IHnGGhljnoiIiIiIiHH/iIiIiIiIhx/4iIiIiIcf+IiIiIcf+IiIhx/4iIiHH/iIiIcf+IiIcf+IOfxZuAOm/3H/cf9x/4cf9x/3H/cf+HH/cf9x/3H/cf9x/4cf9x/3H/cf9x/3H/cf9x/3H/cf8zlwa9aPlxj/cY/3GI/3GP9xj/cYj/cY/3GI/3GP9xiD93crCIjXGIj/cYiP9xiI/3GIiP9xiIj/cYiI/3GIiI/3GIiI/3GIiIj/cYiIiP9xiIiIj/cYiIiIiP9xiIiIg4hIO4e3yIiIiIiIiHH/iIiIiIiIiIcf+IMlgkv6fb/4iHH/iIcf+Icf+Ihx/4hx/4hx/4hx/4iHH/iHH/hx/4hx/4hx/4hx/4cf+Icf+HH/iHH/OUV5t7qGcf9x/3GP9x/3GP9x/3GP9x/3GP9x/3GP9x/3GP9xj/cf9xj/cY/3GP8wRvmxyQaIiIiIiIiIj/cYiIiIiIiIiIg0TTK8ss2IiIiIiIiHH/iIiIiIiHH/iIiIPU/Gs7A5hx/4cf+Icf+HH/hx/4cf+HH/hx/4cf+HH/hx/yU3vSrchC3/cY/3GI/3GP9xiP9xj/cYj/cYj/cY/3GI/3GIIu/QGvEC/v+Icf+Icf+Icf+HH/iHH/iHH/hx/4hxMoD0vX8Lcf9x/4cf9x/3H/cf+HH/cf9x/3H/cf+HH/cf9x/3H/cf9x/3H/cf9x/3H/P3l6sYaFcYiP9xiI/3GIiP9xiIj/cYiI/3GIiI/3GIg3kPu5bwRx/4iHH/iHH/iIcf+Icf+Icf+Icf+Icf+Icf+EzxXFDq/4hx/4cf+Icf+HH/iHH/hx/4cf+HH/iHH/hx/4cf+HE8xgu0OfT/cY/3GP9xj/cY/3GP9xj/cY/3GP9xiP9xj/cYJJt4GsZIfocf9x/3H/cf+HH/cf9x/3H/hx/3H/cf9x/3H/cf+C4B2Ro/4m5x/4hx/4hx/4hx/4hx/4hx/4hx/4cf+Icf+HH/PssrsjTUcY/3GP9x/3GP9xj/cY/3H/cY/3GP9xj/cY/3GP9xj/cY/3GP9xg25zu6GMSIiIiIiIiIiIiIhx/4iIiIiIg6jCu3c9T/cf+HH/cf+HH/cf+HH/cf+HH/cf9x/4cf9x/3H/hxOH+yt4BNcf9x/3H/cY/3H/cf9x/3H/cf9xj/cf9x/3H/cY/3H/cf9x/3GP9x/3H/cY/3Ei0G8a4vkOcf9x/3H/cf9x/3H/cf9xj/cf9x/3H/cf9x/3GP9x/3H/cf8zrWK9Up1xj/cf9xj/cY/3GP9xj/cY/3GP9xj/cY/3GP84/Ay5A/OIiIiHH/iIiIiIiIiIcf+IiIiINUhlvLea/4hx/4hx/4hx/4hx/4cf+Icf+Icf+HH/iHH/hx/4cf+Icf+HH/hx/4g0Nte8yShx/3H/cY/3H/cf9x/3GP9x/3H/cY/3H/cY/3H/cf9xg3u2G5RJ6P9xj/cY/3GP9x/3GP9xj/cY/3GP9xj/cYj/cY/3GP9xj/cYj/cY/3GP9xiP9xNamWu1ZpiI/3GIiIiIiIj/cYiIiIiIiIiIgujcgqNyN9iIcf+IiHH/iIcf+IiHH/iIcf+Ihx/4hxOphYtmen/3H/cf9x/3H/cf9x/3H/cf9x/4cf9x/3H/cf9x/3H/cf9xj/cSnkIBpxvf6IiIiIiIiIiIiIiIiIiIiIiIiIiIhx/4iIiIP2kOsZbxcf9x/3H/cf9x/3H/cf9x/3H/cf9x/3H/cf9x/3H/cf9xj/cf9x/3H/cf9x/3H/cY/3H/OidXt9ioiP9xiP9xiI/3GI/3GIj/cYiP9xiIj/cYiP9xiIPVBhs6+ej/cYiIiP9xiIiIj/cYiIiIj/cYiIiIiI/3GIiIiIiIiP8+OUazxrmIiIhx/4iIhx/4iIcf+IiHH/iIhx/4MZzCv2M9iHH/iHH/iHH/hx/4hx/4cf+Icf+HH/hx/4cf+DtnpraYWf9x/3H/cf9x/3H/cf9x/3H/cf9xj/cf9x/3H/cf9xj/cf9x/3H/cY/3H/cf9xj/cTXKubo1RnGIiIj/cYiIiI/3GIiIiP9xiIiIiIj/cYiIiIiIj/cYiIiIiIN9QquSvViHH/iHH/iHH/iHH/hx/4hx/4cf+Icf+HH/iHH/hx/4cf+HH/iHH/hx/4cf+DJ2qr+JVY/3H/cY/3GP9xj/cY/3GP9xj/cY/3GI/3GP9xj/cY/3GI/3GP9xj/cYj/cYj/cY/3GI/3GI/3GP9xiP9xiP9xiI/3GI/3Ez5mi9GZeIiIiIiIiIhx/4iIiIiIiIiIhx/4iIiIiIiHH/iDtp+rWWBXH/hx/3H/cf+HH/cf9x/4cf9x/3H/cf+HH/cf9x/3H/cf+HH/cf9x/3H/cf9x/3H/cf9x/3H/cf+HH/cf9x/3GP9x/zMaab7llv9xiI/3GIj/cYiP9xiIj/cYiP9xiIj/cYiI/3GIiI/3GIiI/3GIiI/3GIiIiP9xiIiD5BarK+lYcf+Icf+Ihx/4iHH/iHH/iHH/iIcf+Icf+IcTjoOLcXx3H/cf9x/3H/cf9x/3H/cf9x/3H/cY/3H/cf9x/3H/cf9x/3FEHlzOGv9x/3H/cf9xj/cf9x/3GP9x/3GP9x/3H/cY/3H/cY/3H/cY/3FCUlzq2v9x/3GP9xj/cf9xj/cY/3GP9xj/cY/3GP9xj/cY/3GDtHmLW4Z4iIiIiIiI/3GIiIiIiIiIiIiIL9d/OjKIDIiP9xiIiP9xiIiI/3GIiIiP9xiIg/uAuxR/SIhx/4hx/4hx/4hx/4hx/4hx/4hx/4hxODI5uM3G/3H/cY/3H/cf9x/3GP9x/3H/cf9xj/cf9xj/cf9x/3GP8+eDuzh8SIiP9xiIiIiIiIiIj/cYiIiIiIiIgnR6gaq4V+j/cYj/cY/3GI/3GP9xiP9xiP9xiP9xiP9xiD9ZHLGm44iHH/iIiIcf+IiIhx/4iIhx/4iIcf+IPmIrsp3Ucf9x/3H/cf9x/3H/cf9x/3H/cf9x/3H/cf9x/3GP9x/3H/cf9x/3GP9x/3H/cf9xMU+nv7BYiP9xiI/3GIj/cYiP9xiIj/cYiP9xiDH3gr8IfY/3GIiIiIiI/3GIiIiIiIiIiP9xN2gKupf1/4hx/4cf+Icf+Icf+HH/iHH/hx/4hx/4cf+Icf+HH/hx/4cf+HH/iHH/hx/4cf+HH/hx/4cf9xKuRAKmG7/Ycf+HH/hx/4cf+HH/hx/4cf+HH/hx/4cf+HH/g6Ky231NKI/3GI/3GI/3GI/3GIj/cYj/cYj/cYiDfkSrkbtYcf+IiIiIcf+IiIiHH/iIiIcf+Ig4k2y4bJNx/3H/cf9x/3H/cf9x/3H/cY/3H/cf9x/3H/cf9xj/cf9x/3H/cf9xj/cf9x/3GP9x/3H/cTfMU7kzrI/3GP9xiP9xj/cY/3GI/3GP9xj/cYj/cY/3GDLdxb4iOoiP9xiIiIiIj/cYiIiIiIiP9xiIiIiIiIg6p8q2WDWIcf+HH/iHH/hx/4hx/4cf+HH/hx/4cf+Icf+HE7w9q1PCX/cY/3GP9xj/cY/3GP9xj/cY/3GP9xiP9xj/cY/3GP9xiP9xObYrt0nUiHH/iIiIiIiIiIhx/4iIiIiIhx/4iDqDAbZ8/nH/iIiHH/iIiHH/iIiHH/iIhx/4iINISxvHtOiHH/iHH/iHH/iIcf+Icf+Icf+Icf+HH/g5buS3kRtx/3H/hx/3H/hx/3H/cf9x/4cf9x/3H/cf+HH/cf9x/3H/cf9BZNwKsv9x/3H/cf9x/3H/cf9x/3H/cf9x/3H/cf9xj/cf9x/3H/cf9x/3GP9x/3H/cf9xj/cf9xJoakGqeVvocf+Ihx/4iIcf+Ihx/4iHH/iHH/iIcf+Icf+Ihx/4hx/zTh2bweJnH/cf9x/3H/cf9xj/cf9x/3H/cY/3H/cf9x/3GP9x/3GP9x/3H/cY/3H/cY/3H/cY/3H/cY/3H/cYO2EKtJ71cYiIiIiIj/cYiIiIiIiIiI/3GIiIiIiIiIiIiIiIRNZMwpuIiIiIiIiIiIiIiIiIiIiHH/g0L6m80FaHH/hx/3H/hx/4cf+HH/hx/4cf9x/4cf+HH/cf+HH/hx/3H/hx/3H/hx/3H/hx/ze26LpJF/9xj/cYj/cY/3GP9xj/cYj/cY/3GP9xiP9xj/cYMYu5v3RGiIiIiIiIiIiIiIiIhx/4iIiIiIiIiHH/iIiIiDNdWb2ipocf+HH/hx/3H/hx/3H/hx/4cf9x/4cf9x/4cf9x/0+XHCaO/3H/hx/3H/hx/3H/cf+HH/cf9x/3H/hx/3H/cf9x/3H/hxMu/IvhA3j/cYj/cY/3GI/3GI/3GI/3GI/3GIj/cYj/TlWsOqWI/3GIj/cYiP9xiI/3GIiP9xiIj/cYiI/3GIiI/3GIiI/3GIiI/3GIiIj/cYiIiDfUqbkrVnH/iIhx/4iHH/iIcf+Ihx/4hx/4iHH/iHH/iIcf+Icf+Icf+Icf+IcSFdh0obJ4v/hx/3H/hx/4cf9x/4cf9x/4cf9x/4cf9x/4cf9xLDHrKlzhTY/3GI/3GP9xiP9xiP9xiP9xj/cYj/cYj/cYiCwf1hpOAp5x/3H/cf9x/4cf9x/3H/cf9x/4cf9x/3H/cf9x/3H/cSQ1uirMpF1xiP9xiP9xiP9xiI/3GI/3GI/3GIj/cYghs74aBcQej/cY/3GP9xiP9xj/cYj/cYj/cY/3GI/3GDykCbRb9oiIiIhx/4iIiIiIiIiIiIiIiHE3Thy4seNx/3H/hx/3H/cf+HH/cf9x/4cf9x/3H/cf9x/4cf9x/3H/cf9x/3H/hxNDCKvM91iI/3GIj/cYiP9xiI/3GIj/cYiI/3GIiP9xiIiP9xiIj/cYiIiP9xiIg9wSqzPtVx/4iIcf+Ihx/4iHH/iIcf+Ihx/4iHH/iHFE7OyxMYhx/4hx/4cf+Icf+Icf+HH/iHH/hx/4hx/zGu+bBhBo/3H/cY/3H/cY/3H/cY/3GP9x/3GP9xj/cY/3H/cY/3GD37qbMEVoiIiIiIiP9xiIiIiIiIiIiIiDG1erBahf+HH/iHH/hx/4cf+HH/hx/4cf+HH/iHH/cf+HH/hx/4cf+HH/hx/4cf9x/4cf+HH/hx/3EhgOQa9/G+iIiIiIiIiIiIiIiIiIiIiHH/iIiIiIiIiIQd5c8hqIiHH/iIiIiIcf+IiIiIcf+IiIhx/4iIOHjpuYcW/4cf9x/3H/cf+HH/cf9x/3H/hx/3H/cf9x/3H/cf+HH/cf9x/3H/cf9x/3H/cf9x/3H/cf9x/3H/cf9x/3H/cf9x/3H/cf9x/3GP8q6acagWWO/4iHH/iHH/iHH/iHH/iHH/hx/4hx/4hx/yZfNWraDKlx/4hx/4cf+Icf+HH/iHH/hx/4hx/4cf+HH/g0kCu8b9Rxj/cY/3GP9xj/cY/3GP9xj/cY/3GP9xj/cY/3GP9xiP9xj/cY/3GI/3GP9xiP9xiP818Lm8D0aHH/iIiIiIiIiIiIiIiIhx/4iIiIiIiIcf+IiIg50zq3LMVx/4cf9x/4cf9x/4cf9x/4cf9x/4cf9x/3H/hx/3H/JRAVKs7+rXH/cf9x/3H/cY/3H/cf9x/3GP9x/3H/cY/3H/cf9xj/cf9x/3GP9x/3E0+gu8BfSI/3GIiIiIiIiI/3GIiIiIiIiIiDudzrZiMf9x/3H/hx/3H/hx/3H/cf+HH/cf9x/3H/hx/3H/cf9xOwIHtf34/3GP9xj/cY/3GP9xj/cY/3GP9xiP9xj/cYj/cY/3E04eu9HhT/iIiIiIiHH/iIiIiHH/iIiIiHH/iIg/o1uyXKT/hx/3H/cf9x/3H/cf9x/3H/cf9x/4cf9x/3H/cf9x/3E3ZYe5mniI/3GI/3GI/3GI/3GI/3GI/3GI/3GI/3GILzhKGix7Xv9x/3H/cY/3H/cf9xj/cf9x/3GP9x/3H/cY/3H/cY/3H/cYU+vcFHGP9xj/cf9xj/cY/3H/cY/3GP9xj/cf9xj/cY/3Ezlle9aaiP9xiIiI/3GIiIiI/3GIiIiIj/cYQJ8sBw2IiI/3GIiIiIiIiIiIj/cYiIiIiIiIiIiIiIg+QLayv0lx/4iHH/iIcf+Ihx/4hx/4iHH/iHH/iHH/iHE9LeKz0h3/hx/4cf+HH/hx/3H/hx/4cf+HH/cf+HH/hx/3H/O0RKtru1/3GP9xiP9xj/cY/3GI/3GP9xiP9xiP9xj/cYgvjXQaFyi+hx/4cf+HH/hx/4cf9x/4cf+HH/cf+HH/hx/3H/hx/0JyvOjUhx/3H/cf+HH/cf9x/4cf9x/3H/cf+HH/cf9x/3H/cf9x/4cf9xJMRFOtO7rIiIiIcf+IiIiIiIiHH/iIiIiIhx/4iIiIhx/4iIiIcf+DFKlrDFaf+HH/hx/4cf+HH/hx/4cf+HH/hx/4cf9x/4cf+DBdQbCyvocf9x/4cf9x/3H/hx/3H/cf+HH/cf9x/4cf9x/3H/cf9x/4cf9x/3H/cf9x/3H/cf9x/4cf9x/3H/cf9x/3H/cTt+iLWBd4/3GI/3GI/3GIj/cYj/cYiP9xiI/3GIj/cYJRjlGr5xrnH/cf9x/3H/cf+HH/cf9x/3H/cf9x/3H/cf9x/3H/cf9xLF42KkocnXH/cY/3GP9xj/cY/3GP9x/3GP9xj/cY/3GP9xj/cYj/cY/3GP81Xxu8oOSIiIiIiIiIhx/4iIiIiIiIiIcf+IiIiIiIcTKcBL1j+4iHH/iIcf+Icf+Icf+Ihx/4hx/4hx/4NjhEuse7hx/3H/hx/3H/hx/3H/hx/3H/hx/3H/hx/3H/cf+HH/cf9x/4cf9x/3H/cf+HH/cf9x/3H/cf+DsCCrb99f9xiP9xiI/3GI/3GIj/cYiP9xiP9xiIj/cYiP9xiI/3GIiP9xiIj/cYg5xVq3OqVx/4iIhx/4iIcf+Ihx/4iIcf+Ihx/4iHH/iIcf+Ihx/4iHH/iHH/iIcf+Icf83rZq5UmVx/3H/cY/3H/cf9xj/cf9x/3GP9x/3H/cY/3H/cY/3H/cY/3H/cTv9mrUCZYiIiP9xiIiIiIiIiIiI/3GIiIiIiIiIiIiIiIiIiIiIg9xYi0Onf/iHH/iHH/hx/4hx/4cf+Icf+HH/hx/4hx/4cf+HH/hx/4cf+HH/hx/4cf+HH/hx/4cf+HH/hx/4cf9x/4cTmVS7dqtP9xj/cYj/cY/3GI/3GI/3GP9xiP9xiP9xiP9xiP9xiP81c9e8jCiIiIiIiIiIiIiIiIiIiIiIhxT868AxRx/4iIiIiIhx/4iIiIiHH/iIiIhx/4iIiDR+mL2BZ/+HH/hx/3H/hx/3H/hx/3H/hx/3H/hx/3H/cf+HH/cUG23OSScf9x/3H/cf9x/3H/cf+HH/cf9x/3H/cf9x/3H/cf9x/3E5klu3baSIiP9xiIiP9xiIiP9xiIiP9xiIiIgqv1gadAp+j/cY/3H/cY/3H/cY/3GP9xj/cf9xj/cY/3GP9xg5Pom2wXZxiIiIiIiIiIiIj/cYiIiIiIiIiDAQeLD/h3H/iHH/iHH/iHH/iHH/iHH/iHH/hx/4hx/4P0YxsbnOhx/4cf+HH/hx/4cf+HH/hx/4cf+HH/cf+HH/hx/3H/hxLjMeGizOHnH/hx/4hx/4cf+Icf+HH/iHH/hx/4cf+HH/iHH/O69DtVC8hx/3H/cf+HH/cf9x/3H/hx/3H/cf9x/4cf9x/3H/cf9xOmVbtpqk/3GIj/cYiP9xiIj/cYiI/3GIiP9xiIg+D0qy8LWIiHH/iIcf+IiHH/iIhx/4iHH/iIcf+Ig8tgG0Sf6Icf+Icf+Icf+Icf+Icf+Icf+HH/iHH/hx/z1SO7StxP9xj/cY/3H/cY/3GP9xj/cf9xj/cY/3GP9xj/cTx7irSEdYiIiIiIiIiIiIiIiIiIiIiIiIiIiIiIiIg6Mni2zYdx/4cf+Icf+HH/hx/4cf+HH/hx/4cf+HH/hx/03y7EDR/4cf+HH/cf+HH/cf+HH/cf+HH/cf+HH/cf+HH/cf9x/4cf9x/3H/hx/3H/cf+HH/cf9x/3H/cf8ylmi+aZdxj/cYj/cY/3GI/3GI/3GI/3GP9xiP9xiP9xiP9xiI/3GI/3GI/3GIj/cYiP9xiI/3GIj/cYiP9xiI/3GIiP9xiIj/cYM5GZvW5miHH/iIiIcf+IiIcf+IiHH/iIhx/4iIcf+IiHH/iIcf+IiHH/gymdm/Zib/cf9x/3H/cf9x/3H/cf9x/3H/cf9x/3GP9x/3H/cf9x/3H/cf9xj/cf8mF5Qavoa+iIhx/4iIcf+Ihx/4iIcf+Ihx/4iHH/iDRZ+r2mBf9x/3H/cY/3H/cf9x/3H/cY/3H/cf9xj/cf9x/3GP9x/3GP9x/3H/cY/3E72cq1JjWIiIj/cYiIiIiIiIiP9xiIiIiIg4/hG4Ae6IiIiIiIiIiIiIiIiIiIhx/4iIP4g4sXfHcf+Icf+HH/hx/4cf+HH/hx/4cf+HH/hx/4cf+ExnrEmFhx/4cf9x/4cf+HH/cf+HH/cf+HH/cf+HH/cf+HE+FUOx6rxx/3H/cf9x/3H/cf9xj/cf9x/3H/cf9x/3GP9x/3H/cf9xj/cf9xPIMltHzaiP9xj/cYj/cYj/cYj/cYj/cYj/cYj/cYOG7Rt5EucYiP9xiIiP9xiIj/cYiIj/cYiIj/cYg5LSi30teIhx/4iIiHH/iIiHH/iIiHH/iIhx/4iIcf+IiHH/iIhx/4iHH/iIcf+Ihx/4iHH/iIcf+Icf84znG4MY5x/4hx/4cf+Icf+HH/iHH/hx/4cf+HH/iHH/hx/4cTXSdrstif9x/3H/cY/3H/cf9x/3H/cf9xj/cf9x/3H/cf9xj/cf9x/3GP9x/3H/cY/3H/cY/3H/cf9xj/cf9xj/cTmsebdThoiIiI/3GIiIiIj/cYiIiIiIj/cYiIiIiIiIiIj/cYiIiIiIiIiD7DG7I85Icf+HH/hx/4cf+HH/hx/4cf+HH/hx/4cf+HH/hx/3H/MzWZvspm/3GP9xj/cY/3GP9xj/cY/3GP9xj/cY/3GI/3E6T9a2sCmI/3GIiIiIj/cYiIiIiIiP9xiIiIiIiIiIiIj/cYiIiIiIiIiIiIiDmiArdd/Ycf+IiIiIiIhx/4iIiIiHH/iIiIiHH/iIg940azHLmHH/iHH/hx/4cf+HH/hx/4cf+HH/hx/4cf+HH/hx/3H/gzGgO+5fz/hx/3H/cf9x/3H/cf+HH/cf9x/3H/cf9x/3H/cf9x/3H/cf9xOMPWuDwp/3GP9xiP9xiP9xj/cYj/cYj/cYj/cYj/cYgxRuK/uR2P9xiIiP9xiIiP9xiIiI/3GIiIiP9xiIiIj/cYiIiIiP9xiIiIiIiI/3GIiIiIiIiIMQeov/hXiHH/iIcf+Icf+Icf+Ihx/4hx/4hx/4cf+IcS/JAyoTb82Icf+HH/hx/4cf+HH/hx/4cf+HH/hx/4cf+HH/hxNsprujWU/3GI/3GP9xj/cYj/cY/3GI/3GP9xiP9xiP9xiP9xj/cYj/cSSVqRrWpW7/cf9xj/cf9x/3H/cf9x/3H/cf9xj/cf9x/3H/cf9xj/MKhpsWeWiI/3GIiP9xiIiP9xiIiI/3GIiIj/cYiIiI/3GIiIiIj/cYiIiIiI/3GIiIiIiIiI/3GIiIiDFx17+OKHH/iIcf+Ihx/4iHH/iHH/iIcf+Icf+Icf9Js+x0wXH/iHH/iHH/hx/4hx/4cf+HH/iHH/hx/4cf+HH/hx/4cTK4S75HtI/3GP9xj/cY/3GP9xj/cY/3GI/3GP9xj/cYj/cY/3GI/3GP9xiP9xgyjYm+cnaIiIiIiIiIiIhx/4iIiIiIiIiIcf+IiIiIiIcf+Ig0oUq9XrX/cf+HH/cf+HH/cf+HH/cf9x/4cf9x/3H/hx/3H/cTC9m79CZHGIj/cYj/cYiI/3GIj/cYiP9xiIj/cYg6Wsm2pTaIiIcf+IiIhx/4iIcf+IiIcf+IiHH/iIcf+IiHH/iIcf+Ihx/4iHH/iILRVIGk6rfoiIiI/3GIiIiIiIiIiIiIiI/3GIPkOJs7x2/4hx/4cf+Icf+Icf+HH/iHH/hx/4cf+Icf+HH/hx/4cf+HH/hx/4cf+HH/hx/4cf+HH/hx/4cf9x/4cf+HH/hx/3E6txa1SOlx/3GP9x/3H/cY/3H/cf9xj/cf9xj/cf9xj/cf9xj/cf9xj/cf9xj/cY/3H/cY/3GD/PXLEwo4iIiIiIiIiIiIiIiIhx/4iIiIiEEIfP94iIiIiIhx/4iIiIiHH/iIiIhx/4iIMywnvdPYhx/4cf+HH/cf+HH/hx/4cf+HH/hx/3H/hx/4cf9x/4cf9x/4cf+HH/cf+HH/cf9x/4cf8+iFuzd6T/cYj/cYj/cYj/cYj/cYiP9xiI/3GI/3GIj/cYiI/3GIj/cYiP9xiIj/cYQwA83/yIiP9xiIiP9xiIiP9xiIiI/3GIiIPKQItFv3iHH/iIiHH/iIiHH/iIhx/4iIcf+IiHH/iIhx/4iHH/iIcf+IhxNCEqu97Vcf9x/3H/cf9x/3H/cf9xj/cf9x/3H/cf9x/3GP9x/3H/cf9xj/cf9x/3H/cY/3H/cf9xj/cf9xj/cf9xML17sFKEiIiIj/cYiIiIiIiIiIiIiIiDHZOr8mxYcf+Icf+HH/hx/4hx/4cf+HH/hx/4cf+HH/iD1v/7SQAIiP9xiI/3GIiP9xiI/3GIiI/3GIiP9xiIgkSTEq22ztiIj/cYiIj/cYiIj/cYiIiP9xiIiIOJTRuGsuiIiIiIiIiIiIj/cYiIiIiIiDTCGLw954hx/4hx/4hx/4hx/4hx/4hx/4hx/4hx/4cTEI2r73JXGP9x/3GP9xj/cf9xj/cf9xj/cY/3GP9x/3GP9xj/cY/3GP9xj/cYOqibtldkiIhx/4iIiIiIiIiIiIiIiIhx/4iIMZSKsHt1/4cf9x/4cf+HH/cf+HH/cf+HH/cf+HH/cf9x/4cf9x/4cf9x/3H/cf+HH/cf9x/3E9iDGzd87/cf9x/3H/cf9x/3H/cf9x/3H/cf9x/3H/cf9x/3H/cYIirUGu1SvoiIhx/4iIcf+IiHH/iIcf+IiHH/iIcf+DlBCri+9f9x/3H/cf9x/3H/cf9x/3H/cf9x/3H/cf9xj/cf9x/3H/M4arvnlUiIiIiP9xiIiIiIj/cYiIiIiIiCMHuBrfhH5xj/cY/3GP9xj/cYj/cY/3GP9xiP9xj/cYj/cY/3GI/3GP9xiP9xiC+X7BomgT6P9x/3GP9x/3GP9x/3GP9x/3GP9xj/cY/3H/cY/3Eme80quEMtiIiIiIiIiIiIiIiIiIiIiIiIP9jFsSc6hx/4hx/4iHH/iHH/iHH/iHH/iHH/iHH/iHH/NNVbvSqk/3GP9x/3GP9x/3GP9xj/cf9xj/cY/3GP9xj/cf9xj/cY/yQGqCrvlX3/cYiIj/cYiIiP9xiIiIiP9xiIiDeiqrldVYiHH/iHH/iHH/iHH/iHH/iHH/iHH/iHH/IIgGKih/nf9x/4cf9x/4cf9x/4cf9x/4cf9x/3H/hx/3H/cf+HH/cf9xJvZwasCY+Ycf+HH/hx/4hx/4cf+HH/hx/4cf+HH/hx/4cf+CF1Zno5qZj/cYiI/3GIiI/3GIiI/3GIiIj/cYiINCVavNqlcf+Ihx/4iHH/iIcf+Ihx/4hx/4iHH/iHH/iHH/iHH/iHH/iHH/iDFt57CiGP9x/3H/cf9x/3H/cf9xj/cf9x/3H/cf9x/3H/cY/3H/cf9x/3H/cY/3E4wvq3PQVxiIiIiP9xiIiIiP9xiIiIiIiI/3GDfxIbkO3oiIiIiIiIiIiIiIiIiIiIiIiIg2cbe7jkj/iHH/hx/4hx/4hx/4cf+Icf+HH/iHH/hx/4cT82QbDJvocf+HH/hx/3H/hx/4cf+HH/cf+HH/hx/3H/hx/3E7F7q16EWI/3GP9xiP9xiP9xj/cYj/cYj/cYj/cYj/cYj/cYiP9xgwBNiwDCeIiIiIiIhx/4iIiIiIiIhx/4iIiEJELPu9/4iIiIhx/4iIiHH/iIiIhx/4iIhx/4iIhx/4iIcf+IiHH/iIhx/4iIcf+Dc4yLrHN/9x/3H/hx/3H/cf9x/3H/cf9x/4cf9x/3H/cf9x/3H/cf9x/3H/cf9x/3H/cf9x/3H/cY/3H/cf9x/3H/cf9x/3H/cY/3H/cf9x/3GP9x/3H/cY/3H/cf9xj/cf9x/3GP9x/3GP9x/3GP9xOYNIt3y3/3GIiI/3GIiIj/cYiIiP9xiIiIj/cYiIiIiP9xiIiIiIj/cYiIiIiIiIg2Zyq7mNX/iHH/iHH/iHH/iHH/hx/4hx/4cf+Icf+HH/hx/4hx/4cf+HH/hx/4cf+DTYur0nRf9xj/cY/3GP9xj/cY/3GP9xj/cY/3GP9xj/cYj/cY/3GP9xiP9xj/cYj/cY/zBPo7HAXI/3GIiP9xiIiP9xiIiP9xiIiI/3GIgzLBS90+uIiIiIiIiIiIiIiIhx/4iIiIiIiIiIhx/4iIiIiIhx/4iIiIiHH/iIiIhx/4iCvWNRpSnK5xiP9xiP9xiP9xiP9xiI/3GI/3GIj/cYj/cYiP9xiIj/cYiP9xiE/cbBI5iP9xiIiP9xiIiP9xiIiP9xiIiI/3GDQAx7z/OIiHH/iIiIcf+IiIcf+IiIcf+IiHH/iIhx/4iIcf+IiHH/iIcf+Ihx/4iHH/iIcf+Ihx/zUixrzdOf+HH/cf9x/4cf9x/3H/cf+HH/cf9x/3H/cf+HH/cf9x/3H/cf807lG9Ea7/cf9x/3H/cf9x/3GP9x/3H/cf9x/3GP9x/3H/cf9xj/cf9x/3GP9x/zvtSrYStYj/cYiIiIj/cYiIiIiI/3GIiIiIiIj/cYiIiIg/uoqxRXWHH/iHH/hx/4hx/4cf+Icf+HH/iHH/hx/4cf+HH/hx/4cf+HH/gn9AgaoL9+iIiIiIiIiIhx/4iIiIiIhx/4iIiIhx/zuNx7VyOIcf+HH/hx/4cf9x/4cf+HH/hx/4cf9x/4cf+HH/cf+HEz5kG9Gb7/hx/3H/cf9x/4cf9x/3H/cf+HH/cf9x/3H/cf9x/3H/hx/3E6XZe2omiP9xj/cYj/cY/3GI/3GI/3GI/3GI/3GI/3GI/zRw8b2PDoiP9xiIj/cYiI/3GIiI/3GIiI/3GIiI/3GDIFGb765oiIcf+IiIcf+IiHH/iIcf+IiHH/iIcf+IiHH/iHH/iIcf+Ihx/4hx/4iHH/iHH/iHE0geq7fhVxj/cf9x/3GP9x/3GP9x/3H/cY/3H/cY/3H/cY/3GP9x/3GP9x/3GP9xj/cY/3H/NpUZu2rmiIiP9xiIiIiIiP9xiIiIiIiIiIgyP0u+wLSIcf+HH/hx/4cf+Icf+HH/hx/4cf+HH/hx/4cf+HH/cf+HH/hx/4cf+HH/cf+HH/hx/3H/hxMn3IvYI3cY/3H/cY/3GP9xj/cY/3GP9xiP9xj/cY/3GP9xj/cYIuMoGvHNfv+HH/cf+HH/cf9x/4cf9x/3H/cf+HH/cf9x/3H/cf9x/4cf9x/3H/cf9x/3H/cf9x/3H/cf9x/3H/cf9x/3H/cf9x/3H/cf9x/3H/cf9x/3H/cY/3H/cf9x/3H/cY/zxOyLWxN4j/cYiI/3GIj/cYiIj/cYiI/3GIiI/3GIiIj/cYiIiP9xNLr7vEUEhx/4hx/4hx/4hx/4hx/4cf+Icf+HH/iHH/hx/4MTRZsNum/3H/cf9xj/cf9xj/cf9xj/cf9xj/cf9xj/cf9xj/cf9xj/cY/3GP9x/3GP9AgDwI/HGP9x/3GP9xj/cY/3GP9xj/cYj/cY/3GP9xj/cYj/cY/3EyZ+i+mBeIiIiP9xiIiIiIiIiIiIiIhx/4iIiIiIiIiIiIiIiIhx/4iIiIiIiIcf+IiDFW6b+pFocf+HH/cf+HH/cf+HH/cf+HH/cf+HH/cf+HH/cf9x/4cf9x/3H/cf+HH/cf9xO6/ItVA3/3GI/3GP9xiP9xiP9xiP9xj/cYj/cYj/cYiP9xiP9xiP9xiI/3GI/3GIj/cYiP9xiI/3GIj/cYiI/3GIj/cYiI/3GIiI/3GIiP9xg1m8K7ZD2IiIiIiIiP9xiIiIiIiIiIiIg+rYOzUnz/iIiIiHH/iIiIcf+IiIhx/4iIhx/4iIhx/4iIcf+IiHE/UeSwrhtx/4cf+HH/hx/4cf+HH/hx/4cf+HH/hx/4cf9x/4cf+D1fFLSg6/9x/3H/cf9x/3H/cf9xj/cf9x/3H/cf9x/3H/cf9xj/cf9x/3H/cf9xj/cf9x/3H/cTc4ZLnHm4j/cY/3GI/3GP9xiP9xj/cYj/cYj/cYj/cYj/cYg8FUO06rz/cYiIj/cYiIiP9xiIiIj/cYiIiI/3GIiIiIj/cYiIiINCPWvNwpiHH/iIiHH/iIiHH/iIhx/4iIcf+Ig4SjK5tc3/iHH/iHH/iHH/iHH/hx/4hx/4hx/4cf+HH/iHH/hx/4cf+Icf+HH/M/A6vg/F/3GP9xj/cf9xj/cY/3GP9xj/cf9xj/cY/3GP9xj/cY/3GP9xj/cYj/cY/3GP9xj/P8U2sjrJiIj/cYiIiIj/cYiIiIiI/3GIiIiIiDs4cbXHjoiIiIiIiIiIiIiIcf+IiIiIiIiIiIiIiIiHH/iIiIiIiIiHH/iIiIiDH/mb8AZnH/hx/3H/hx/3H/hx/3H/hx/3H/hx/3H/hx/3H/cf+HH/cf+HH/cf9x/3H/hx/3H/cf9x/3H/OYNpuHyWj/cYj/cYj/cYj/cYj/cYiP9xiP9xiP9xiI/3GIj/cYiP9xiI/3GIiP9xiI/3GIiP9xMopKvnW1iIhx/4iIcf+IiIcf+Ihx/4iIcf+Ihx/4iIcf+Ihx/zloKLeX14cf9x/3H/cf9x/4cf9x/3H/cf9x/3H/cf9x/3H/cf9x/3H/T/78IBCP9x/3H/cf9x/3H/cY/3H/cf9x/3GP9x/3H/cY/3H/cf9xj/cf9xj/cf9xMD+bsNBkiIiIiIj/cYiIiIiIiIiIiIiIg8Byq1+NX/hx/4hx/4cf+HH/hx/4hx/4cf+HH/hx/4cf+HH/hx/3H/hx/4cf+HH/hx/3H/hx/4cf9x/4cf+HH/cf+HH/cf+HH/cf+HH/cT8+eLDBh3GP9xj/cY/3GP9xj/cY/3GI/3GP9xj/cYj/cY/3GIM2cRvZjuj/cYiP9xiP9xiP9xiI/3GI/3GIj/cYiP9xgnBDgan7x+cf9x/3H/cf9xj/cf9x/3H/cf9x/3GP9x/3H/cf9xj/cf9FdCy4vXH/cY/3H/cf9xj/cf9xj/cf9xj/cf9xj/cY/3H/cY/3H/cY/3GP9xj/cSbprxqxZQ6P9x/3GP9x/3GP9x/3H/cY/3GP9x/3GP9x/3GP9xg4ZTq4msX/cYiIiIiIiIiI/3GIiIiIiIiIiIiIiIiIiIiIMjpav8Wl/4hx/4cf+HH/hx/4cf+HH/hx/4cf+HH/hx/3H/hx/4cf+HH/cf+HH/hx/3H/hx/3H/hx/3H/hx/3H/hx/zaht7peSHGP9xj/cY/3GP9xj/cY/3GP9xj/cY/3GP9xj/cY/3GP9xiP9xj/cYj/cY/3GI/3GP9xiP9xj/cYj/cYj/cYj/cYj/cYj/cYiP9xiP9xiIP4kEsXb7iP9xiIiIiIj/cYiIiIiIiI/3GIiIg/dLOxi0yIiIiHH/iIiIiIhx/4iIiIhx/4iIiIcf+IiIhx/4iIhx/4iIhx/4iINn+Eu4B7/4cf+HH/iHH/hx/4cf+HH/hx/4cf+HH/hx/4cf+D3V4rQqHf9x/3H/cf+HH/cf9x/3H/cf+HH/cf9x/3H/cf9x/3H/cf+HH/cf9x/3H/cf9x/3H/cf9x/3H/cY/3H/cf9x/3H/cf9x/3H/cf9xj/cf9x/3H/cYPxrIseU3iP9xiI/3GIiP9xiIiP9xiIj/cYiIiP9xiIiP9xiIiIj/cYiIiI/3GIiIiDRXOryoxYiHH/iHH/iHH/iIcf+Icf+Icf+Icf+Icf+HH/iHH/iHH/hx/4hx/4cf+Dx0erSLhXGP9x/3GP9x/3GP9xj/cf9xj/cY/3GP9x/3GP9xj/cY/3GP9xj/cYMy2KvdJ1iIiIiIiIiIiIiIiIiIiIiIiHH/iIiIiIg4fYq5gnX/hx/4cf9x/4cf+HH/cf+HH/cf+HH/cf+HH/cf+HH/cf+HH/cf9xNMRKvDu1/3GI/3GP9xiP9xiP9xiP9xiI/3GI/3GI/3GIj/cYiP9xiP9xiI/3GIJ3sYGqhOfv9x/3H/cf9xj/cf9x/3H/cf9x/3GP9x/3H/cY/3H/cf9x/3GP9x/3GP9x/3H/cY/3H/cY/3E2dnq6iYWIiI/3GIiIiIiIj/cYiIiIiIiIiIg+Eiiy7deIhx/4hx/4iHH/iHH/iIcf+Icf+Icf+Icf+Icf+HH/iHH/g6gSu2ftRx/3GP9x/3GP9x/3GP9xj/cY/3H/cY/3GP9xj/cY/3H/cY/3GP9xj/cY/3GI/3GP9xj/cY/3GP9xiP9xj/cYj/cY/3GI/3GP9xiP9xiDMfWr7gpf+IiIiIiIiIiHH/iIiIiIiHH/iIiIiHH/iIiIhxMsd6vjiF/3H/hx/3H/cf+HH/cf9x/3H/cf+HH/cf9x/3H/cf9x/4cf9x/3H/cf9x/z+7a7JElIj/cYiI/3GIiI/3GIiI/3GIiI/3GIiIiP9xiIiCPNKBrjLX7/cf9xj/cf9xj/cY/3H/cY/3GP9xj/cY/3H/cY/ybUghqyt96Ihx/4iHH/iHH/iIcf+Icf+Icf+Icf+Icf+Icf+Icf+II4wIKvc/ff+HH/cf9x/3H/cf+HH/cf9x/3H/cf9x/3H/cf9x/3H/cf9xMausv1RT/3GIiIj/cYiIiIj/cYiIiIiP9xiIgn34o6sgdcj/cY/3GP9xj/cY/3GP9xj/cYj/cY/3GP9xiP8x5s6xKTH/iIiHH/iIhx/4iIcf+IiHH/iIhx/4iHE0mIi8Z3f/cf9x/4cf9x/3H/cf9x/3H/cf9x/4cf9x/3H/cf9x/3H/cf9x/3H/cf9x/3H/cf9x/3GP9x/3H/cf9x/3H/cf9xNSvqu9QViP9xiIiI/3GIiIiI/3GIiIiI/3GCHikSoC1u2IiI/3GIiIiIiI/3GIiIiIiIiIQaQs9b2IiIiIiIiIiIiIiIiIiIiIiIiIiD6YKbJn1ocf+Icf+HH/hx/4cf+Icf+HH/hx/4cf+HH/hx/4cf+DfeerohhY/3H/cY/3GP9xiP9xj/cY/3GP9xj/cYj/cY/3GCMRIRre7e6Ihx/4hx/4iHH/iHH/iHH/iHH/iHH/iHE9ZGWym5qHH/cf9x/3H/hx/3H/cf+HH/cf9x/3H/cf+HH/cf9x/3H/cf9x/3H/cf9x/3H/cf9x/3H/cf87QmG1vZ5x/3H/cY/3H/cf9x/3GP9x/3H/cY/3H/cY/3H/cf9xj/cf9xj/cf9xj/cf9xj/cY/3H/cY/3GP9x/3GP9xj/cYObM1t0zKiP9xiI/3GIj/cYiI/3GIiP9xiIj/cYiIj/NXnKvIY1iHH/iIcf+Ihx/4iHH/iIcf+Ihx/4hx/4iHH/iHH/iHH/iIcf+Icf+DdFIbm63nH/hx/4hx/4cf+HH/hx/4hx/4cf+HH/hx/4cf+HH/hx/3H/hx/4cf+DI2Z77JmHGP9x/3GP9x/3H/cY/3H/cY/3GP9x/3GP9x/3GP9xj/cY/3H/cY/3GP9xj/cY/3GP9xj/cY/3GP9xj/TIPMV8P/cY/3GI/3GP9xiP9xiP9xj/cYj/cYj/cYj/cYj/Pf/WtAApiIiIiIiIj/cYiIiIiIiIiIiIiEMM3N8yiIiIiIhx/4iIiIiIiIcf+IiIiIiHH/iIiIiHH/iIOfYKuAn1/3H/cf+HH/cf9x/4cf9x/3H/hx/3H/cf9x/4cf9x/3H/cf9x/3H/hx/3H/PpExs27O/3H/cf9x/3H/cY/3H/cf9x/3H/cf9xj/cf9x/3H/cY/zBHxbHIOoj/cYj/cYj/cYj/cYj/cYj/cYj/cYiP9xhP7pwRFo/3GIiP9xiI/3GIiP9xiIj/cYiIj/cYiIg/wCuxP9Rx/4iHH/iIcf+Ihx/4iHH/iHH/iIcf+Icf+DzD1bU8Kv9x/4cf9x/3H/hx/3H/cf9x/4cf9x/3H/cf+HH/cf8wYaOxrlz/cf9xj/cf9x/3GP9x/3GP9x/3GP9x/3GP9x/3GP9xj/cf88r7q1UEWIj/cYiIiIiIiIiIiIiIiIiIiINWiru5dUcf+HH/hx/4cf9x/4cf+HH/hx/3H/hx/4cf9x/4cf9x/4cf9x/4cf9x/4cTYGSrn5tXGP9xiP9xiP9xj/cYj/cYj/cYj/cYj/cYiP9xiP9xiP9xiI/3GIj/cYiP9xiI/3GIj/cYiP9xiIj/cYiI/3GIiP9xiIiP9xiChy3Gq40jmIiIiIhx/4iIiIhx/4iIiIhx/4iIiHE70Au1L/T/cf+HH/cf9x/3H/cf9x/3H/cf+HH/cf9x/3H/cf9x/3H/cf9x/3H/cf9x/3EujooaJxdecf+HH/iHH/hx/4cf+HH/hx/4cf+HH/hx/4cf8/E6Oy7Fz/cf9x/3H/hx/3H/cf9x/3H/cf9x/3H/cf9x/3H/cf9x/3H/cTvQcrUvjf9xj/cf9xj/cf9xj/cf9xj/cY/3H/cY/3GP9x/3GP9xj/cY/3H/cY/3GP9xj/cY/3GP9xj/cY/3GP9xj/cYj/cY/3GP9xiP9xj/cTuimbVdZoiIiIiIiIiIiIiIiIiIiIiIiHH/iIiIiIiIiIcf+IiIiIPnslsoTahx/4hx/4hx/4hx/4cf+Icf+Icf+HH/iHH/hx/4g4nBO4Y+xx/3H/hx/3H/hx/3H/hx/3H/hx/3H/cf+HH/cf9x/4cf9x/3H/hx/3H/cf9x/3H/cf+D+lyrFaNXGIj/cYiP9xiI/3GIiP9xiI/3GIiP9xiIj/cYiI/3GIiI/3GIiI/3GIiIj/cYiIiI/3GIg4k5m4bGaHH/iIhx/4iHH/iIcf+Icf+Ihx/4iHH/gyMgq+zfVx/3H/cY/3H/cf9x/3H/cY/3H/cf9x/3GP9x/3H/cY/3H/cf9xj/cf9xj/cf9xhOE5wuxo/3GP9x/3GP9xj/cY/3H/cY/3GP9xj/cY/3GP9xj/cY/zinR7lYuIiI/3GIiIiI/3GIiIiIiI/3GIiIiIiIiIj/cYiIiIiIiIiIiIg5lyq3aNWHH/iHH/hx/4cf+HH/iHH/hx/4cf+HH/hx/4cSebJ1qmTYpxiIiIiIj/cYiIiIiIiI/3GIiIiCDNuBoEJH5xj/cYj/cY/3GP9xiP9xj/cYj/cYj/cY/3GI/3GINizLutM0iIiIcf+IiIiHH/iIiIcf+IiIhx/4iDSWab1plv9x/3H/hx/3H/cf9x/4cf9x/3H/cf9x/4cf9x/3H/cf9x/3H/cf9x/3H/cf+HH/cf9x/3H/cf9xj/cf9x/3H/cf9x/3H/cf9x/3H/cY/3H/cf9x/3H/cY/3H/cf9x/zzIarU3lYiIj/cYiIiI/3GIiIiI/3GIiIiIg+LgGy0f6IiIiIiIiIiIiIiIiIiIiIiIMJkFsXb6/4iIcf+IiHH/iIcf+IiHH/iIcf+Ihx/4iHH/iHH/iIcf+Icf+Icf9J1CxyvYhx/4hx/4hx/4cf+Icf+Icf+HH/iHH/hx/4hx/4cf+HH/iHH/hx/4cf+HH/hx/4cf+HH/hx/4cf+HH/hx/4cf+HH/cUNjnNnG/3H/hx/3H/hx/3H/hx/3H/hx/3H/hx/3H/cf+HH/cf9xM7TSvUst/3H/cf9x/3H/cY/3H/cf9x/3H/cY/3H/cf9x/3GP9x/3H/cYQJgcB37/cY/3H/cY/3H/cY/3H/cY/3H/cY/3H/cY/3GP9x/3GP9xj/cY/3H/cY/3GP9xj/cY/3GP9xj/cY/3GP9xj/cY/3GI/3GP9xj/cYj/cY/3GP86oaG3Xl6I/3GIj/cYj/cYiP9xiI/3GIj/cYiP9xhPHdweIv9xiIiP9xiIiP9xiIiP9xiIiIj/cYiIiI/3GIiIiIj/cYiDLecr4hjYiIiIiIiIiIiIiIiIiIiIhx/4iIiIiIiIiIcf+IiIiIiIcf+IiIiIcf+IiDIIBL/3+/+Icf+Icf+Icf+Icf+Icf+Icf+Icf+Icf+HH/iHH/hx/4hx/4cf+HH/iHH/hx/4cf+HH/hx/4cf+HH/Px2JseJ2cf9xj/cY/3H/cY/3GP9xj/cY/3H/cY/3GP9xj/cY/0JYvPp0j/cYj/cY/3GI/3GP9xiP9xj/cYj/cYj/cYNDMxu8zOcYiP9xiI/3GI/3GIiP9xiI/3GIj/cYiI/3GIiP9xiIiP9xiDGBlb9+aoiIiIiIiIiIiIiIcf+IiIiIiIiHH/iIiIPoWRsnpuiIhx/4iIcf+IiIcf+IiHH/iIhx/4iHH/iIhx/4iHH/iIcf+Icf+IhxPa4HslH4cf+HH/cf9x/4cf9x/3H/cf9x/4cf9x/3H/cf9x/3FJITx97P+HH/cf9x/3H/cf9x/3H/cf9x/3GP9x/3H/cf9x/3H/cf9x/3H/cY/3H/cf9x/3GP9x/3H/cf9xj/cf9x/3GP9x/3H/cY/3H/cY/3H/cY/3H/cY/3H/cY/3GP9x/3GP9xj/cTVW9rqpCXGIiI/3GIiI/3GIiI/3GIiIiP9xiIiIj/cYiIiIj/cYiIiIiIj/cYiIiIiIiIiP9xiIiIiIiIiIMM8ZsEDmiHH/iHH/iHH/iHH/iHH/hx/4hx/4cf+Icf+HH/hx/4hx/4cf+HH/hx/4cf+HH/hx/4cf+HH/hx/4cf+HH/cf+HH/hx/4cf9x/4cTHcR78juI/3H/cY/3H/cY/3H/cY/3GP9x/3GP9xj/cY/3H/cY/3GP9xj/cY/3GP9xj/cY/3GP9xj/cY/3GI/3GP9xj/cYj/cY/3GP9xiP9xOWv4t5QHiIiIiIiIiIiIiIiIiIiIiIiHH/iIiIiIiIiIiHH/iIiIiIiHH/iISJgchn6Icf+IiIiHH/iIiIcf+IiIhx/4iIhx/4iIcf+IiIcf+DXZFrwm6f+HH/hx/4cf+HH/cf+HH/hx/3H/hx/3H/hx/4cf9x/3H/hx/3H/hx/3H/hx/3H/cf+HH/cf9x/4cf9x/3H/cf9x/4cf9x/3H/cf9x/3H/hx/3H/cf9x/3H/cf9x/3H/cf9x/3H/cf9x/3H/cf9x/3H/cf9xj/cTO6ab1Flv9xiI/3GIiP9xiIj/cYiI/3GIiI/3GIiI/0Y8rLw1/3GIiIiP9xiIiIiI/3GIiIiIiIj/cYg5t1a3SKmHH/iIiHH/iIiHH/iIhx/4iIcf+IiHH/N6mBuVZ+iIcf+Icf+Icf+Icf+Icf+Icf+HH/iHH/iHH/hxMfPovgwXcY/3H/cf9x/3GP9x/3H/cY/3H/cf9xj/cf9xj/cf9xj/cf9xj/cf9xj/cf9xj/cY/3E/Camx9laIiIiIj/cYiIiIiIiIj/cYiIiIiIiIiIiIiIiIiIiIiIiIiIiIiIiIiIiIiIiIiIiIcf+Ig6tRm2SuaHH/hx/4cf+HH/hx/4cf9x/4cf+HH/hx/4cf9x/4cf+HH/cf+HH/cf+HE39Vq5CqWP9xj/cYj/cY/3GI/3GP9xiP9xiP9xiP9xiP9xiP9xiP9xiP9xiIOFGZuK5miIiIhx/4iIiIiIhx/4iIiIhx/4iIiIcf+IiIhx/4iIiHH/iIiHH/iIhx/zCS4rB9HXH/iHH/iHH/iHH/iHH/hx/4hx/4hx/4cf+HH/g8QXG0vo5x/4cf+HH/cf+HH/hx/4cf9x/4cf+HH/cf+HH/hx/3H/g7w9G2PC7/hx/3H/cf9x/3H/cf+HH/cf9x/3H/cf9x/3H/cf9x/3H/cf9x/3H/cf9x/3H/cf9xg9oXayXolxj/cYj/cYj/cY/3GI/3GI/3GI/3GI/3GIj/cYj/cYOTuxt8RO/3GIiP9xiIj/cYiIj/cYiIiP9xiIiI/3GIiIj/cYiIiIPacDs1j8iIiIiIiIiIiIiIiIiIiIiIiIiHH/iDm8w7dDPIiHH/iIcf+Ihx/4iIcf+Icf+Ihx/4iHH/iHH/iIcf+Icf+Icf+Icf+Icf+Icf+Icf+Icf+HH/iHEzxBi8O+dx/3H/cf9x/3GP9x/3H/cf9x/3GP9x/3H/cf9xj/cf9x/3GP9x/3H/cY/3H/cY/3H/cY/3H/cY/3H/cY/3GP9x/3GP9xj/cf9xj/cY/3GP9x/3GP9xj/cY/3GP9xj/cY/3GP9xj/NDp5vcWGiIiIiP9xiIiIiIiIiIiIiIiIiIiHH/iIiIiIiIiIiINVj6u6cFcf+HH/cf+HH/cf+HH/hx/3H/cf+HH/cf+HH/cf+HH/cf9x/4cf9x/zPqpL4VW/9x/3GP9x/3GP9x/3H/cY/3GP9x/3GP9x/3GP9xj/cSAH4RoAke5x/4iIhx/4iHH/iIhx/4iHH/iIcf+Ihx/4iDa5CLtG9/9x/3H/cf9x/4cf9x/3H/cf9x/3H/cf9x/3H/cf9x/3H/cTwBV7T+qI/3GI/3GI/3GP9xiP9xiP9xiP9xiI/3GI/3GI/3GIj/cYj/cYiP9xiI/3GIj/cYiI/3GIj/cYiI/3GIiP9xiIiP9xiIiP9xiIiP9xiIPVqos6VXhx/4iIhx/4iIcf+IiHH/iIhx/4iIcf+Ihx/4iHEmEE8arvsOiIcf+IiIcf+IiIcf+IiIcf+IiHH/g7YVu2nqT/cf9x/3H/cf9x/3GP9x/3H/cf9x/3H/cf9xj/cf9x/3E32ZK5Jm2P9xj/cY/3H/cY/3GP9xj/cY/3GP9xj/cY/3GP9xj/cUetPJUsj/cYj/cY/3GI/3GP9xiP9xj/cYj/cYj/cYj/N/26ugJFiHH/iIiIiIhx/4iIiIiHH/iIiIhxLpl4GiZofo/3GIiI/3GIiI/3GIiI/3GIiIj/cYiIiIOHsduYTi/4hx/4cf+HH/iHH/hx/4cf+HH/hx/4hx/4cf+HH/g3V+O6qBz/cf+HH/cf9x/3H/cf9x/3H/cf9x/3H/hx/3H/cf9xMQxjv/Oc/3H/cY/3H/cY/3GP9x/3GP9xj/cf9xj/cY/3GP9xPq4rslHUiIiIiIiIiIiIiIiIiIhx/4iIiIhXXNmjiIiIiIcf+IiIiIiIiHH/iIiIiDf7eLoEh/+HH/hx/3H/hx/4cf+HH/cf+HH/hx/3H/hx/3H/hAKbwOZHH/cf+HH/cf9x/4cf9x/3H/cf+HH/cf9x/3H/cf+HH/cf9x/3H/cf9x/3H/cf9x/3H/cf9x/ybXxBqyg76IiIcf+IiIhx/4iIhx/4iIhx/4iIcf9DhczXo4hx/4iHH/iIcf+Ihx/4iHH/iHH/iHH/g1Vii7qddx/3H/cf9x/3H/cf9x/3H/cf9x/3H/cf9x/3GP9x/3H/cf9x/3H/cf9x/3GP9x/3H/cf9xj/cf9x/3H/cY/3H/cf9xj/cf9xj/cf9xj/cf9xj/M9QJviv2/3GIiIj/cYiIiI/3GIiIiIj/cYiIiDoIG7b35HH/iHH/iHH/hx/4hx/4hx/4cf+Icf+HH/hx/4hxMS9av9Cl/3H/cY/3GP9x/3GP9xj/cY/3H/cY/3GP9xj/cY/3GP9xj/cY/3GP9xj/cYj/cY/3GP9xj/cYj/KyhaGm16XnH/cf9x/3H/cf9x/3H/cf9x/3H/cf9x/3H/cY/3H/cf9x/3H/cSXbVxrCSo7/iHH/iHH/iHH/iHH/iHH/iHH/iHH/hx/4hx/4cf+Icf+HEw3Qu/IvRxj/cY/3GP9x/3GP9xj/cY/3GP9xj/cY/3GP9xj/cY/z59arOClYiIiIiIiIiIiIiIiIiIiIiIiIiIcf+IiDA8IrDT3YiHH/iIiIcf+IiHH/iIiHH/iIhx/4iIcf+Ig81ka1Kbn/cf+HH/hx/3H/hx/3H/hx/3H/hx/3H/hx/3H/hx/3E7GlG15a7/cf9x/3H/cf9x/3H/cf+HH/cf9x/3H/cf9x/3H/cf9x/3H/cY/3H/cf9xNhlbuuakiIiP9xiIiI/3GIiIiP9xiIiIiP9xiIiIiIj/P1Q7sqvEcf+Icf+HH/iHH/iHH/hx/4hx/4cf+HH/iHH/P2dGsZi5cf9x/3H/cf9x/3H/cf9x/3H/cY/3H/cf9x/3H/cf9x/3GP9x/zp0sreLTf9x/3GP9xj/cY/3GP9xj/cY/3H/cYj/cY/3GP9xj/cY/3GP9xiDcM1rnzKYj/cYiIiIiI/3GIiIiIiIiP9xiIiIiIiIiIiIgxr4ywYHP/cf+HH/hx/4cf+HH/cf+HH/hx/3H/hx/4cf9x/4cf9x/4cf9x/4cf9x/3H/hx/3H/hx/3H/cf9x/4cf9x/3H/cf+HEmYWAaqen+iP9xiIiIiIiIiIiIiIiI/3GIiIPV2xs6JOiIiIiHH/iIiIiIiIhx/4iIiIiIcf+IiIiHH/iIiIhx/4iIiHH/iIiHH/g7dOi2ixf/hx/3H/hx/3H/cf+HH/cf9x/4cf9x/3H/cf+HH/cf9x/3H/cf9x/4cf9x/3H/cf9x/3H/cf9x/3H/cf9x/3H/cf9x/y8WCBoun36HH/iIcf+Icf+Icf+Icf+Icf+Icf+Icf+Icf+HH/NhHWuu4pcf9x/3H/cf9x/3H/cf9x/3H/cf9x/3H/cf9x/3H/cf9xj/cf9xOrVCtkq9/3GP9x/3GP9x/3GP9xj/cf9xj/cY/3GP9xj/cf9xj/cY/3GP9xj/cY/3GDL4Wr0HpXGIiIiIiIiIiIhx/4iIiIiIiIiIiIiIiIiHEq+6o6cEVciI/3GI/3GIiP9xiI/3GIj/cYiI/3GIiP9xg3S2u5tJSHH/iIcf+Ihx/4iHH/iIcf+Ihx/4hx/4hx/4iHH/iHH/iHE4Gju45cT/cf9x/3GP9x/3GP9x/3GP9xj/cf9xj/cf9xj/cY/3E1i9u7dCSIiIiIiIiIiIiIiIiIcf+IiIiIiIiIiIiIiHH/iIiIiIiIcf+IiIiIhx/4iIiIhx/4iIiIcf+CR3JRrYja6P9xiP9xiP9xiI/3GI/3GIj/cYj/cYiP9xiI/3GIiP9xiI/3GIiP9xiIj/cYiI/3GIiI/zVLRry0uYiIhx/4iIiIiIiIcf+IiIiIiHH/iIiEP7fNBIcf+IiIhx/4iIhx/4iIhx/4iIcf+IiHH/iIhx/4iHH/iIhx/4iHH/iIcf+Ihx/4hx/4iHH/iHE1fNi6gydx/3H/cf9x/3H/cf9xj/cf9x/3H/cf9x/3H/cf9xj/cTxfm7OgZHGIiIiP9xiIiIiIj/cYiIiIiIiP9xiIiIiIiIiIiIiIj/cYiIiIiDgN5rjyGYiHH/iIcf+Ihx/4hx/4iHH/iHH/iHH/iHH/iHH/iHH/hLwtxT0nH/iHH/hx/4cf+Icf+HH/hx/4cf+HH/hx/4cf+HH/hx/4cf+HH/hx/3EyfMe9gzhx/3H/cY/3H/cY/3GP9x/3GP9x/3GP9xj/cY/3H/cY/3GP9xj/cY/3GP9x/3GP9xiP9xj/cY/3GP9xj/cY/3GI/3GP9xj/cYj/cY/3GI/3GI/3GP9xiP9xiP9xMNEGsD75iI/3GIiIiIiIiIiI/3GIiIiIiIiIiIiIiIiIiIiIiIiIiIiIiIiIiIhx/4iIiIiIiIiIcf+IiIiIiIhx/4iIiIhx/4iIiIhx/z4Ut7LrSIcf+HH/hx/3H/hx/4cf+HH/cf+HH/cf+HH/hx/3H/hx/0OvbOUJ/3H/hx/3H/cf+HH/cf9x/4cf9x/3H/cf9x/4cf9x/3H/cf9x/3H/hx/3H/cf9x/3H/cf9x/3H/cf9x/3H/cf8296e6CFhxiP9xiP9xiP9xiP9xiP9xiI/3GI/3GIj/cYiP9xiI/3GIj/cYiP9xiIj/cYiI/3E8Mbm0zkaIhx/4iIhx/4iIhx/4iIcf+IiIcf+IhxP1dbsaik/3H/cf9x/3H/cf9xj/cf9x/3H/cf9x/3GP9x/3H/cf9xj/cf9x/3GP9x/3H/cY/3H/cYPQfZs/gm/3GIiIiP9xiIiIiI/3GIiIiIiP9xiIiIiIiIiIj/cYgyhGu+e5SHH/hx/4cf+Icf+HH/hx/4cf+HH/hx/4cf+HEmWK46unUccf+Ihx/4iHH/iIcf+Icf+Ihx/4hx/4hx/4Pel/tBaAiP9xj/cYj/cY/3GI/3GI/3GI/3GI/3GI/y4yMho83N6HH/hx/4cf+Icf+HH/hx/4cf+HH/hx/4cf+HH/hx/4NLJqvU2V/3GP9xj/cY/3GP9xj/cY/3GI/3GP9xj/cYj/cY/3GP9xiP9xj/cYj/cTIo+r7XBYiIiIiIiHH/iIiIiIhx/4iIiIhx/4gnVk06upssiIiIiIj/cYiIiIiIiIiIiP9xiDETqrD8Vf+Icf+HH/iHH/hx/4cf+HH/iHH/hx/4cf+HH/hx/4cf+HH/cf+HH/gzUxu+rOSP9xj/cYj/cY/3GP9xiP9xj/cYj/cY/3GI/3GI/yw5pxpsZY7/cf+HH/cf9x/3H/cf+HH/cf9x/3H/cf9x/3H/cf+HH/cTCCy7CNNIj/cYiIj/cYiIj/cYiIiP9xiIiI/3GC3+JSpAHa2IiIiIiIiIiIiIiIiIiIiIiIiIiIhxPEA5s7/Gcf+HH/hx/4cf+HH/hx/4cf+HH/hx/3H/hx/4cf+HH/MOcssSjTj/cY/3GI/3GI/3GIj/cYj/cYj/cYiP9xiP9xiI/3GIj/cYiP9xiIj/cYiP9xiIj/cYiI/z2y2bRNJocf+IiIcf+IiHH/iIiHH/iIcf+IiHH/hNTqw7FYcf+Ihx/4iHH/iHH/iHH/iHH/iHH/iHH/iD0Yx7PnOHH/cf9x/3H/cf9x/3H/cf9x/3H/cf9x/3H/cf9x/3GP9x/3H/cf9x/3GP9x/3H/cf9xOUcxt7jO/3GP9x/3GP9x/3GP9xj/cf9xj/cY/3GP9x/3GP9xj/MlrYv6UniIiIiI/3GIiIiIiIiIiP9xiIiIiIiIiIiIiIiIiIiIiIiIiIiIiIIDtPKh1LDYcf9x/3H/hx/3H/cf9x/4cf9x/3H/cf+HH/cf9x/3H/cf9x/3H/cS9EKBobvX6HH/iIcf+Icf+Ihx/4iHH/iHH/iHH/iHH/iHH/Nsa4uzlH/3H/cf9x/3H/cf9x/3GP9x/3H/cf9x/3H/cY/3H/cf9x/3GP9x/3H/cY/3H/cf9xj/cf9xj/cf9xj/cf9xj/cf9xj/cf9xj/cY/3H/cY/3GP9x/3GP8l3Xga0ih+/3H/hx/4cf9x/4cf9x/4cf+HH/cf9x/4cf9x/4cf9x/4cf9x/3H/hx/3H/cf9x/4cf9x/3H/cf+HH/cf9x/3EwSAqwx/WIj/cYj/cYiP9xiP9xiI/3GIj/cYiI/3GIj/cYiI/3GIg/2CexJ9iIiHH/iIiIiIiIhx/4iIiIiIcf9CafzpYIhx/4iIhx/4iIhx/4iIcf+IiHH/iIhx/4g/J0qy2LX/cf9x/3H/cf9x/3H/cf9x/3H/cf9x/3GP9x/3H/cf9x/3E1rPm6UwZxiIj/cYiIj/cYiIj/cYiIiP9xiIiIRdpMsluI/3GIiIiIj/cYiIiIiIiI/3GIiD1Nh7OyeIiIcf+Ihx/4iIcf+Ihx/4hx/4iHH/iIcTnKrrY1UXGP9xj/cY/3GI/3GP9xj/cY/3GP9xiP9xgjxBIa077ehx/4hx/4hx/4hx/4hx/4cf+Icf+Icf+HH/iHH/hx/4cf+Icf+HH/hxNIJLvH20j/cY/3GP9xj/cY/3GP9xj/cY/3GP9xj/cY/3GI/3GP9xiP9xj/cYj/cY/3GI/3GI/3GP9xiP9xiP9xiP9xiI/3GI/3GI/3GIj/cYiP9xiP9xiIj/cYiP9xiI/3GIiP9xiIg0L9q80CWHH/iIhx/4iIcf+IiHH/iIcf+Ihx/4iHH/gn/rdawBSKj/cYiP9xiIj/cYiP9xiIj/cYiIj/cYgzaMa9lzlx/4iIiIiIiIcf+IiIiIhx/4iIiDjGcbg5jocf+IiHH/iIhx/4iIcf+Ihx/4iIcf+Ihx/4iHH/iHH/iIcf+Icf+Ihx/4hx/4hx/4hx/zbAmbo/ZnGP9x/3H/cf9x/3GP9x/3H/cY/3H/cf9xj/cf9x/3GP9x/3GP87Wqu2pVSIiIj/cYiIiIiIiIiIiIiIiIiIiIiIiIiC9WpBoqlb7/cY/3H/cY/3GP9xj/cf9xj/cY/3GP9xj/cY/3GP9xg9UPyzrwOIiIiIiIcf+IiIiIiHH/iIiIiDVo3ruXIXH/cf9x/3GP9x/3H/cY/3H/cf9xj/cf9x/3GP9x/3GP9xJ6LwGpXQ/ocf+IiIiHH/iIiIcf+IiIcf+IiIcf+IiHH/Nz8yucDNhx/4iHH/iHH/iHH/iHH/iHH/hx/4hx/4hx/4cSmpgRp1Z+6I/3GIj/cYiI/3GIj/cYiI/3GIiI/3GDST5rxsGYiIiIiIcf+IiIiIiHH/iIiIiHH/N2hSuZetiIcf+Ihx/4iHH/iIcf+Ihx/4iHH/iHH/iHFFHXyuKHH/iHH/iHH/hx/4hx/4hx/4cf+Icf+HH/iHE+sVGxTq6HH/hx/4cf9x/4cf+HH/hx/3H/hx/4cf9x/4cf9x/4cf+HH/cf+HH/cf9x/4OfdHtwi4cY/3GP9xj/cf9xj/cY/3GP9xj/cY/3GP9xj/cY/3GINTHtu84SiIhx/4iIiIcf+IiIhx/4iIhx/4iDwvSLXQt/9x/4cf9x/4cf9x/4cf9x/4cf9x/3H/hx/3H/cf9x/4NlvyuqQNcf9xj/cf9x/3H/cf9xj/cf9x/3GP9x/3H/cY/3H/cf9xj/cf9xj/cf9xj/cf9xj/cf9xj/cY/3H/cY/3GP9x/3GP9xj/cST4bhrQeR7/cf9x/3H/cY/3H/cf9x/3GP9x/3GP9x/3H/cY/3H/cY/3H/cYLqYxGiWc7oiIcf+IiIhx/4iIhx/4iIhx/4iIcf+IiCI6XyoNWg2P9x/3H/cY/3H/cY/3H/cf9xj/cf9xj/cY/3H/cY/3H/cTTTyrwsNYiIiI/3GIiIiIiIiIiIiIiIiIiDaWPbppwnH/hx/3H/hx/3H/hx/3H/hx/3H/cf+HH/cf9x/4cf9x/3H/hx/3H/cf9x/3H/hx/3H/cf9x/3H/cf9x/3H/cf+HH/cf9x/3E6h3+2eICP9xiIiIiIiIiIiIiIiIiIiIiIJ0ApKqv9bYhx/4hx/4hx/4hx/4hx/4hx/4hx/4hx/4cf+IcTbKTLo1s/9xj/cY/3GP9xj/cY/3GP9xj/cY/3GP9xiP9xj/OYmZuHZmiIiIiIiIiIiIiIiIhx/4iIiIiIiIiIiIiIiHH/iIiIiIiIhx/4gyFem/6hb/cf+HH/cf+HH/cf+HH/cf+HH/cf+HH/cf+HH/cf9x/4cf9x/3H/hx/3H/cf9x/yaOvirHFB2IiP9xiIiP9xiIiP9xiIiP9xiIiI/3GIg6rom2UXaIcf+IiHH/iIcf+Ihx/4iHH/iIcf+Icf+Ds/W7bApP9xj/cf9x/3GP9x/3H/cY/3H/cY/3H/cY/3H/cY/3H/cY/3H/cY/3E5Xpu3oWSIiIiIiI/3GIiIiIiIiIhx/4iIiIiIiDRdWbyipohx/4cf+HH/hx/4cf+HH/hx/4cf+HH/hx/3H/hx/4cf+HH/cf+HH/hx/3H/hx/3H/hx/4cf9x/4cf9x/3H/hx/3H/hx/3H/cf+HH/cf9x/3H/hxM+2ovBJXcY/3GI/3GP9xiP9xj/cYj/cYj/cYj/cYj/cYj/cYj/cYgtlvgaNpB+cf9x/3H/cY/3H/cf9x/3H/cf9x/3H/cY/3H/cf9x/3GP8rPygafA1+/4cf+Icf+HH/iHH/hx/4cf+Icf+HH/hx/4cf+CiKjTq3Vyz/iIiHH/iIhx/4iIcf+IiHH/iIcf+IhxNoYEuXn7hx/4cf+HH/hx/4cf+HH/hx/4cf+HH/cf+HH/NtCUui9rcf9x/3H/cf9x/3H/cf9x/3H/cf9x/3H/cY/3H/cf9x/3H/cY/3H/cf9x/3GP9x/3ExoCy/X9OP9xiIiIiIiIiIiI/3GIiIiIiIiDsiKbXd1ocf+Icf+HH/iHH/iHH/hx/4hx/4cf+HH/iHH/hx/4cf+HH/hx/4cf+HH/hx/4cf86D4q38HX/cY/3GP9xj/cY/3GP9xj/cY/3GI/3GP9xj/cYJziWGpx2nnH/hx/3H/hx/4cf9x/4cf9x/4cf9x/3H/hx/3H/hx/3H/cf+HH/cf9x/3H/hx/3H/cf9x/3H/TnOsKMVx/3H/cf+HH/cf9x/3H/cY/3H/cf9x/3H/cf9x/3H/cf9x/3Erx1EaU4ruiIiIhx/4iIiIiIiHH/iIiIiDOPVL1wq4cf+Icf+Icf+Ihx/4hx/4cf+Icf+Icf+Icf+HH/iHH/hx/4hx/4cf+HH/hx/4hx/4cf+HH/hxNE0kvLLb/3H/cf9x/3H/cf+HH/cf9x/3H/cf9x/3H/cf9x/3H/cf9x/3E8VpO0qWyP9xj/cf9xj/cY/3GP9x/3GP9xj/cY/3GP9xj/cY/3GP9xj/cY/3GP9xj/cYj/cY/zyK9rV1Cf9xiIiIiIiP9xiIiIiIiIiI/3GIiIM2EhvZ7eiIiIiIiIiIiIiIiIiIiHH/iIiIiIiIiIhx/4iIiIiIORhlt+eahx/4hx/4cf+Icf+Icf+Icf+HH/iHH/hx/4cf+Icf+HH/hx/4cf+Icf+HH/hx/4cf+DiYYrlnnf+HH/cf9x/4cf9x/3H/hx/3H/cf+HH/cf9x/3H/cf+HH/cf9x/3H/cf9x/3H/cf9xO0E5tL7GcYj/cYiP9xiP9xiI/3GI/3GIj/cYiP9xiIj/cYiP9xiIj/cYiIMyRmvduZiIiIiIiIhx/4iIiIiIiIhx/4iIiEJpzOljiIiIcf+IiIhx/4iIhx/4iIhx/4iIcT6jCLJc9/9x/4cf9x/4cf9x/3H/hx/3H/cf+HH/cf9x/4cf9x/3H/cTUO2rvxJY/3GIj/cYj/cYiP9xiI/3GIiP9xiI/3GIiP9xiIj/cYiIgotXcalKiO/3GP9x/3H/cf9xj/cf9x/3H/cY/3H/cY/3H/cf9xj/cf9xj/cf9xj/cf9xj/cY/zgP2rnwJYiIiIiIiIiIiIiIj/cYiIiIiIiCuuVxplGo6P9xj/cYj/cY/3GP9xiP9xj/cYj/cYj/cY/3GI/3GDJKIr613Y/3GIj/cYiI/3GIiP9xiIiP9xiIiP9xiD9yG7KN5P+Ihx/4iHH/iIcf+Icf+Ihx/4hx/4hx/4hx/4gj+GUa0HmucYiIiI/3GIiIiIj/cYiIiIiIj/cYiIiIiIIZvVGvZCrnGP9x/3GP9x/3GP9xj/cf9xj/cY/3H/cY/3GP9xj/J/nHKrBjjY/3GIiP9xiIiP9xiIj/cYiIj/cYiIiP9xiIiI/3GIiIiI/3GIiCFZVxr6ao5xj/cf9xj/cf9xj/cY/3H/cY/3GP9x/3GP9xj/cY/3GP9xj/cY/3GP9xj/cY/3GP9xj/cY/3GP9xhCcjzo3I/3GI/3GP9xiP9xiP9xj/cYj/cYj/cYOcxotzOXiHH/iIiIiIiIiIiIiIiIiIiIiEeQvKb0/4iIiIiIcf+IiIiIcf+IiIhx/4g21PK6Kw1x/4hx/4iHH/iHH/iHH/iHH/iHH/iHH/iHH/iHH/hx/4hx/4hx/4cf+Icf+HE3++G4BB5x/4cf+HH/cf+HH/hx/3H/hx/3H/hx/3H/hx/3H/hx/3H/hx/3H/cf+HH/cf9x/4cf9x/3H/cf+HH/cf9x/3H/cf+HH/cf9x/3H/cf9xPqipsldWj/cYj/cYiP9xiP9xiI/3GIj/cYiI/3GIj/cYiI/3GIiP9xiIj/cYg8Nmq0yZWIiHH/iIhx/4iHH/iIcf+Ihx/4iHH/iIcf+Ihx/4hx/4hx/4iHH/iHE1qHW7V4r/cf9x/4cf9x/3H/hx/3H/cf+HH/cf9x/3H/hx/3H/cf9x/3H/cf+HH/cf9x/3H/cf9x/zSacb1ljv9x/3H/cf9xj/cf9x/3H/cY/3H/cf9xj/cf9x/3GP9x/3GP9x/3H/cY/3H/cY/3GP9x/3GP9x/zSjBr1c+Yj/cYiP9xiIj/cYiI/3GIiP9xiIj/cYg7zVK1Mq2P9xiIiIiIiIiI/3GIiIiIiIiIiIiIiIiIiIiIiDQu5LzRG4iHH/iIhx/4iIcf+Ihx/4iHH/iIcf+Ihx/4iHH/iIcf+Icf+Ihx/4hx/4hx/4hx/4hx/4hx/zAoG7Hn5P9x/3GP9x/3GP9x/3GP9xj/cf9xj/cY/3H/cY/3E2PI66w3GIiHH/iIiIiIcf+IiIiIcf+IiIhxNerHuhU4hx/4cf9x/4cf+HH/cf+HH/hx/3H/hx/3H/hx/3H/hx/3H/g/v9yyQCOI/3GIj/cYiI/3GIj/cYiI/3GIiP9xg/+bGwBk5xiIiIiI/3GIiIiIiI/3GIiIiIiD2uirNRdYcf+Icf+HH/iHH/hx/4hx/4cf+HH/iHH/hx/4cf+HH/hx/4cTpdZbaimv9x/3H/cf9x/3H/cf9x/3H/cf9x/3H/cf9xj/cf9x/3H/cTLQkr0vbXGP9x/3GP9xj/cY/3H/cY/3GP9xj/cY/3GP9xj/cY/3GP9xj/cYj/cY/3GP9xj/cYj/cY/3GI/zZpebuWhoiIhx/4iIiIiIiIiIiIiIiIiIcf+IiIiIiIiIcf+IiIiIg9Vnq0qYX/hx/3H/cf+HH/cf+HH/cf9x/4cf9x/3H/cf+HH/cf9x/3H/cf+HH/cf9x/3H/cf9x/3H/cf9x/3H/cSFPxToMA6yIiIiIhx/4iIiIhx/4iIiHH/iIiIcf+IiIcf+IiIcf+IiHFCSszbU4iHH/iIcf+Ihx/4hx/4iHH/iHH/iIcf+DXyFrwN6f9x/3H/hx/3H/cf+HH/cf9x/3H/hx/3H/cf9x/3H/cf9x/4cf9x/3H/cf9x/3H/cf9x/3H/cf9x/3H/cf9x/3H/cY/3H/cf9x/3H/cf9x/3GP9xKLWZGoSmbocf+HH/hx/4cf+Icf+HH/hx/4cf9x/4cf+HH/g7oD22X8KP9xiP9xiP9xiP9xiP9xiI/3GIj/cYj/cYiP9xgidrE6CZTs/4hx/4hx/4cf+HH/iHH/hx/4cf+Icf+HH/hx/4OK8MuVDz/3GP9xiP9xj/cY/3GI/3GP9xiP9xj/cYj/cYMO4IsCH3iIiIiIiIiIiIiIiIiIiIiIiIiIiED7TAFLiHH/iIiIiIiIiIcf+IiIiIiHH/iIiDY4WbrHpnH/hx/3H/hx/4cf9x/4cf9x/3H/hx/3H/hx/3H/cf+DADKrEN1Y/3GI/3GI/3GI/3GI/3GI/3GI/3GIj/cYj/cYiP9xiI/3GIj/cYiP9xiIj/cYiD93qLGIV4iIcf+IiIiIcf+IiIiHH/iIiIcf+IiIcf+IiIcf+IiHH/iIhx/4iIcf+IiHH/iIcf+IMa35v1IGcf9x/3H/cf9x/3H/cf9x/3GP9x/3H/cf9x/3H/cf9xj/K6GTKnXmzf9x/3GP9xj/cf9xj/cf9xj/cY/3H/cY/3GP9xj/cYIFUiKhut3f9xj/cY/3GP9xj/cYj/cY/3GP9xj/cYj/cY/3GP9xg8Qjq0vcWIiIiIhx/4iIiIiIiIiIiIcf+IiIiIiIcf+IiIiIhx/zvdibUidocf9x/4cf9x/4cf9x/4cf9x/4cf9x/3H/hx/3H/cf8mT+oauwFehx/4hx/4hx/4hx/4hx/4hx/4hx/4cf+Icf+Icf+HH/iHH/hxOZy7tmNEcY/3GP9xj/cY/3GP9xj/cY/3GP9xj/cY/3GI/3GP9xiP9xj/cY/3GI/3GI/3GP9xiP9xiP8645e3HGiIiIj/cYiIiIiIiIiIiIiIcf+IiIiIiIiIg6r7q2UEWHH/cf+HH/hx/3H/hx/4cf9x/4cf9x/4cf9x/4cf9x/4cf9x/3H/hx/3H/cf+HH/cf9x/3H/hx/3H/cf9x/3H/hx/3H/cf9x/3H/cf9x/3H/cf9x/3H/cf9x/3H/cf9x/3H/cTm1ubZKRnGIiP9xiI/3GIiP9xiIj/cYiI/3GIiIOwr3tfUIiIiIiHH/iIiIhx/4iIiHH/iIiHH/iIiHH/iIhx/0+t/CUg/4iHH/iIcf+Icf+Ihx/4hx/4iHH/iHH/gzoie+Xdj/hx/3H/cf9x/3H/cf9x/3H/hx/3H/cf9x/3H/cf9x/3FOsjwU3HH/cf9x/3H/cf9x/3H/cf9xj/cf9x/3H/cY/3H/cf9x/3GP9x/3H/cY/3H/cY/3H/cf9xj/cf9xj/cY/3H/cY/3H/cY/3GP9x/3GP9xj/cY/3H/cY/3GP9xj/cY/3GP9xj/cY/3GP9xOFEFt676cYiIj/cYiI/3GIiI/3GIiIj/cYiIiI/3GIiIiP9xiIiIiI/3GIiIiIiIT958EhiIiIiIiIj/cYiIiIiIiIiIiIiIhQvNBTiIiIiIcf+IiIiIiIiIiIiD+dRbFiuocf+Ihx/4hx/4hx/4hx/4hx/4hx/4hx/4hx/4hx/4cf+Icf+Icf+HH/hx/4g8sqG0TV6HH/hx/4cf9x/4cf+HH/cf+HH/hx/3H/hx/3H/hx/zKhdr5eiXH/cY/3H/cY/3GP9x/3GP9xj/cf9xj/cY/3H/cY/3GP9xj/cY/3GP9xj/cSyuZSpFGa1xiP9xiI/3GIj/cYiP9xiI/3GIj/cYiI/3El8OQasPG+cf+HH/cf9x/3H/cf9x/3H/hx/3H/cf9x/3H/cf9x/3H/cf83g2G6fJ7/cY/3H/cf9x/3GP9x/3H/cY/3H/cf9xj/cf9xj/cf9xj/cf9xOQSKt/t1/3GIiIiIiIj/cYiIiIiIiIiIiIj/cYiIiIiIiIiIiIiIiIiIg8Kbm01kaIcf+HH/hx/4cf+HH/hx/4cf+HH/hx/4cf+HH/hx/4cf9x/4cf+HH/cf+HH/hx/3H/hx/3Ewn9m/YCZxiP9xj/cY/3GI/3GP9xiP9xj/cYj/cYj/cY/3E1LHi704eIiIiIiIcf+IiIiIiIiIiIiIPyCGsd95iHH/iIcf+Icf+HH/iHH/iHH/iHH/hx/4hx/4cf+Icf+HH/g/3wWyIPr/cf9x/3H/cf9x/3H/hx/3H/cf9x/3H/cf9x/3H/cf9x/3E09zS8CMv/cY/3H/cY/3GP9xj/cY/3GP9xj/cY/3GP9xj/cUPLjNNHiP9xj/cYj/cY/3GI/3GI/3GP9xiP9xiP9xgyXAe+o/iIiIiIiP9xiIiIiIiIiIiIiIiIOybRtdkuiHH/iIiIiIcf+IiIiIcf+IiIiHE5U6G2rF6Ihx/4iIcf+Ihx/4iHH/iIcf+Ihx/4hxNs4UuTHrhx/4cf+HH/cf+HH/hx/4cf9x/4cf9x/4cf+HH/cf+HH/cTCcVb9jqnH/cf9xj/cf9xj/cf9x/3GP9x/3GP9x/3GP9x/3GP9xj/cf9xj/cY/3H/cY/3GP9xj/cY/3H/cY/3GP9xj/cY/3GI/3GP9xj/cY/3Ejr2ca5QmO/4cf9x/4cf9x/4cf9x/3H/hx/3H/hx/3H/cf+HH/cf9x/3H/PMu5tTRGj/cYj/cYj/cYj/cYj/cYj/cYiP9xiP9xiI/3GIj/IfhkKhF5vYj/cYiIiP9xiIiIiP9xiIiIiI/3GIiDQBObz+xohx/4iHH/iIcf+Icf+Ihx/4hx/4hx/4hx/4Pa1jtFKc/3H/hx/4cf+HH/cf+HH/hx/3H/hx/3H/hx/3H/hxMzMGvcz5j/cf9x/3GP9x/3GP9xj/cf9xj/cf9xj/cY/3H/cY/3GP9xj/cY/3GP9x/3GP9xj/cY/3GI/3GP9xj/MlExv67O/3GI/3GP9xiP9xiP9xiP9xiP9xiI/3GI/3GI/3GIj/cYiEVI3LtyiP9xiI/3GIiI/3GIiP9xiIiP9xiIiP9xg7PiO1wdyIiIiIiIiIiIiIiIiIiIiIg7mnO1ZYyIcf+IiIcf+IiIcf+IiIcf+IiHH/iIcTVzjruMcf9xj/cf9xj/cY/3H/cY/3GP9x/3GP9xj/cY/3GP9xj/cYMj1IvsK3iIj/cYiIiIiIiP9xiIiIiIiIgtb/MqSQDNiIiIiIiIiIiIcf+IiIiIiIiIcf85rjq4UcX/hx/3H/hx/3H/hx/3H/hx/3H/hx/3H/hx/3H/cf+HEnslgalNp+iHH/iIhx/4iIcf+Ihx/4iIcf+Ihx/4iHEhCQca/2+OiI/3GIiIiI/3GIiIiIiP9xiIiIiIiIiI/3GIiIiIiIiIiIiIiCT6NCrQXL2IiIcf+IiIiIiIcf+IiIiIhx/4iIgpedYaeGKecYiP9xiI/3GIj/cYiP9xiIj/cYiI/3GIItMRagPO6XGI/3GP9xiP9xj/cYj/cYj/cYj/cY/3GI/3GIj/cYj/cYj/cYiP9xiP9xiIKOJXGoHajnH/cf+HH/cf9x/3H/cf9x/3H/cY/3H/cf9x/3H/cf9x/zf6QroFvf9x/3GP9x/3GP9xj/cf9xj/cY/3H/cY/3GP9xj/cY/zFhZrCumYj/cYiIj/cYiIiP9xiIiI/3GIiIiP9xiINhiuuudRcf+HH/hx/4cf+HH/hx/3H/hx/4cf9x/4cf+HH/cf+HH/cf+HH/cf+HH/cf+HH/Pi5ystGNhx/3H/cf9xj/cf9x/3H/cf9x/3H/cf9x/3H/cf9xj/cUopnF1mcY/3H/cf9xj/cf9x/3GP9x/3GP9x/3GP9x/3GP9x/3GP8xqgO/Vfxxj/cYj/cY/3GI/3GI/3GP9xiP9xiP9xiI/3GI/3GI/3GIj/cYg5qgO3VfyIiP9xiIiIj/cYiIiIiP9xiIiIiEtZXFpqiIiIiIiI/3GIiIiIiIiIiIiIP0dTsbisiIiIcf+IiIiHH/iIiIcf+IiIhx/4iIhx/4iIcf+IiHH/iIhx/4iIcf+Ihx/4iHH/PutBshS+iHH/iHH/iHH/iHH/hx/4hx/4hx/4cf+IMcXVvzoqcf9x/3H/cf9x/3H/cf+HH/cf9x/3H/cf9x/3H/cf9x/3GP9x/3H/cf9x/3H/cf9x/3GP9x/3H/cf9x/3GP9xMQvCv/Q9/3GP9xj/cf9xj/cY/3GP9xiP9xj/cY/3GP9xg3w1m5PKaIiIiIiIiIiIiIiIiIiIiIiIiIiIiIiIcf+IiIiC/LQDozS/z/cf9x/3H/cf9x/3H/cf9x/3H/cf9x/3H/cf9xj/cf9xPAnHtPY4j/cYj/cYiP9xiP9xiI/3GIj/cYiP9xiINoJxuX2OcYiIiP9xiIiI/3GIiIiP9xiIiIiChxeEqo6HuIiIiIiIhx/4iIiIiIhx/4iIiIiHH/iIiIhxQZzM5jOIiHH/iIhx/4iIhx/4iHH/iIhx/4iHH/O9NptSyWcf9x/3H/hx/3H/cf9x/3H/cf9x/3H/cf9x/3H/cY/3H/cf9x/3H/cf9x/3H/cY/3H/cf9x/3E8eom0hXaP9xiIiP9xiIiP9xiIiP9xiIiI/3GIiIiI/3GIiIiIj/cYiIiIiIg4TzO4sMxx/4iIiIiIiIiIiIcf+IiIiIiIPvTmswsZ/4hx/4cf+HH/iHH/hx/4cf+HH/hx/4cf+HH/hx/4cTJxub6ORv9xj/cY/3GP9x/3GP9xj/cY/3GP9xj/cY/3GP9xiP9xj/cY/3GD+iM7FdzIiP9xiIj/cYiP9xiIj/cYiI/3GIiP806NS9FyuIiIiIiIhx/4iIiIiIiIiIg++JSyB2uIcf+Ihx/4iIcf+Ihx/4hx/4iHH/iIcf+Icf+Icf+Icf+Icf+Icf+Icf+Icf+IOUVquLqV/3GP9x/3GP9x/3GP9x/3GP9x/3GP9x/3GP9xj/cf9xj/cY/3E464u4FHSIiIiIiIiIiIiIiIiIiHH/iIiDIDc778jIiHH/iIiHH/iIhx/4iIcf+Ihx/4iDmcxLhjO/+HH/hx/3H/hx/4cf+HH/hx/4cf9x/4cf+HH/cf+HH/hx/3H/hx/3H/hx/3H/hxMQN7vvyEcYj/cYiP9xiP9xiP9xiI/3GIj/cYiP9xiIPbnas0Ylcf+IiIhx/4iIhx/4iIcf+IiHH/iIhx/4MXCKsJ91/3H/cf9x/3H/cf9x/3H/cf9x/3H/cf9xj/cf9x/3H/cf9x/3GP9x/3H/cf9xj/cf9x/3GP9x/3H/cY/3H/cY/3H/cY/3H/cY/3H/cYP6BJsV+2iIiI/3GIiIiIj/cYiIiIiIiP9xiIiIiIiIiIiI/3GIiIiIiIiIiIiIiIiIiIiIiIMBQ4sPvHiHH/iHH/hx/4hx/4cf+Icf+HH/hx/4hx/4cf+HH/hx/4cf+HH/hx/4cf+HH/hx/4cf+HH/cf+HH/hx/4cf9x/4cf+HH/cf+HH/cf87czK2jM3/cf9x/3H/cf9x/3H/cf9x/3H/cf9x/3H/cf9x/3H/cf9xMgdkvvibj/cY/3GP9xj/cY/3GP9xj/cY/3GI/3GP9xj/cY/3GI/3GP9xiP9xj/cYj/cYj/cYj/cY/3Ezx2i9OJeIiIiIiIiIiIiIiIiIiIiIiENTvNrEiHH/iIiIiIhx/4iIiIhx/4iIiIcStwrxpY9Q6HH/iIiIiIiIhx/4iIiIiHH/iIiDMzy73MNHH/cf+HH/cf9x/3H/cf9x/3H/cf9x/3H/cf9x/3H/cf8/ZrqymUWI/3GIj/cYiIj/cYiIj/cYiIj/cYiIiP9xiIiI/3GIiIiI/3GIiIiCKRBEoH77uIiIiI/3GIiIiIiIiIiIiI/3GIMvQKvgv1iHH/hx/4hx/4cf+Icf+HH/hx/4cf+Icf+HH/hx/zAZO7D2xHGP9xj/cY/3GP9xiP9xj/cY/3GP9xiP9xj/cYj/cY/3GI/3EtVCMaOr3OiHH/hx/4cf+HH/iHH/hx/4cf+HH/hx/4cf+HH/cf84nH+5Y4D/cYiP9xiIj/cYiI/3GIiP9xiIiP9xiIPLArtE/UiHH/iIcf+Icf+Ihx/4iHH/iHH/iHH/iHH/iHH/Pro7skXEcf9xj/cf9xj/cf9xj/cf9xj/cY/3H/cY/3GP9x/3GP9xLIKFGkfXrocf+HH/iHH/hx/4cf+Icf+HH/hx/4cf+HH/hx/4PBt6teSF/3GP9xj/cY/3GP9xj/cY/3GP9xj/cY/3GP9xiP9xT+P8EcCP9xiP9xj/cYj/cYj/cYj/cYiP9xiP9xiP8xWIqwt3Vx/4iIiIhx/4iIiIcf+IiIhx/4iE3mrDGVcf+IiHH/iIhx/4iHH/iIhx/4iHH/iIcf+Icf+Ihx/4hxPxk3sebI/3H/cf9x/3H/hx/3H/cf9x/3H/cf9x/3H/hx/3H/cf9x/3H/cf9x/3H/cf9x/0bpXKFqcf9x/3H/cf9xj/cf9x/3H/cY/3H/cf9x/3GP9x/3H/cY/3H/cY/3H/cf9xj/cf9xj/MHhisZed/3GP9xj/cY/3GP9xiP9xj/cYj/cY/3GI/3GI/zomc7fZjIiP9xiIj/cYiIj/cYiIiP9xiIiI/3GDa+1bpBKoiIiIiIhx/4iIiIiHH/iIiIiHH/iIiIcf+IiIhx/4iINf1BuwK+iHH/iIcf+Ihx/4iHH/iIcf+Icf+Ihx/4hx/4g2u1K6RK2HH/hx/4cf+HH/hx/4cf+HH/cf+HH/hx/4cf+HH/PejJtBc2/3GP9xj/cY/3GP9xj/cY/3GI/3GP9xj/cYj/cY/3GI/3GP9xiP9xiCRGjSrbly2IiIiHH/iIiIiHH/iIiIhx/4iIiHH/iIiHH/iIiELWbOKZiIcf+Ihx/4iIcf+Ihx/4iHH/iIcf+Ig1lVi8aqf/cf9x/3H/cf+HH/cf9x/3H/cf9x/3H/cf9x/3H/cf9x/3H/MtRqvyuViI/3GIiP9xiIiP9xiIiP9xiIiI/3GIiIj/cYiIiI/3FNgIw394iIiIiIj/cYiIiIiIiIiIiI/3GIg5P+e3wBiHH/iHH/iIcf+Icf+Icf+Icf+Icf+Icf+Icf+Icf+Icf+HH/iDF1ar+KlXH/cY/3H/cY/3H/cY/3H/cY/3GP9x/3GP9xj/cY/3H/cY/3GP9xj/cY/3GP9xj/cY/3GP9xj/cYj/cY/3GP9xiP9xj/cYj/cY/3GI/3GP9xiP9xiP9xiP9xiP9xiP9xiP9xiD7117IKKIiIiIcf+IiIiIiIiIiIiIiIhx/4iIiIiIiIcf+IiIiIiHH/iIiIhx/4iIiIcf+IiIO1nHtaY4cf9x/4cf+HH/cf+HH/cf+HH/hx/3H/hx/3H/cf+HH/cf+HH/cf9x/4cf9x/3H/hx/3FGClyvWv9x/3H/cf9x/3H/cf+HH/cf9x/3H/cf9x/3H/cf9x/3H/cf85Tvi4sQf/cYiP9xiI/3GIj/cYiP9xiI/3GIiP9xiIj/cYiI/3GIgxFum/6RaIhx/4iIcf+IiHH/iIhx/4iHH/iIg01Du9K8T/cf9xj/cf9x/3H/cf9xj/cf9x/3H/cY/3H/cf9xj/cf9x/3GP9x/3ExnUq/YrWIiIiIj/cYiIiIiIj/cYiIiIiCbJVSqzaq2IiIiIiIiHH/iIiIiIhx/4iIiIhx/4iIiIcf+IiIhx/4iIgkvYMq1CfNcf+Ihx/4iHH/iIcf+Icf+Ihx/4hx/4hx/yJptBr5ZL6IiP9xiIiP9xiIiIj/cYiIiI/3GD4VQ7LqvIiIiIiIiIiIiIcf+IiIiIiIiIMTg7v8fEhx/3H/hx/3H/hx/3H/cf+HH/cf+HH/cf9x/4cf9x/3H/hx/3H/cf9x/zQ5qbzGVnGI/3GI/3GI/3GI/3GIj/cYj/cYiP9xiI/3GIj/cYiP9xg25Mq6GzWHH/iIiHH/iIiHH/iIhx/4iIcf+IiHH/Mi5av9Gl/3H/cf9x/3H/cf9x/3H/cf9x/3H/cf9x/3H/cY/3H/cf9x/3H/cYJQr/Kr9QDXGIiIiIiIiIiIiIiIiIiIiIiIginMsa9jNOiIj/cYiIj/cYiIiP9xiIiI/3GIiIiCa5VBq0ar7/cf9x/3H/cf9x/3H/cf9x/3GP9x/3H/cf9x/3GP9x/zXbdLwki4/3GP9xj/cYj/cY/3GI/3GP9xiP9xj/cYj/cYj/cYj/cYj/cYj/cSkU0Bp+sv6HH/iHH/iHH/hx/4hx/4cf+Icf+HH/hx/4g8Q+S1vBv/cf9x/3H/hx/3H/cf9x/3H/cf9x/3H/cf9x/3H/cf9x/3H/cTT0FLwL6/9xj/cY/3H/cY/3GP9xj/cY/3GP9xj/cY/3GI/3GP9xg81Fq0K6WIiIiIiIiIiIiIiIiIiIiHH/iIiIiIiIiHH/MzemvchZcf+Icf+HH/iHH/hx/4hx/4cf+HH/hx/4cf+HH/iHH/g6gNG2fy5x/4cf9x/4cf9x/3H/hx/3H/hx/3H/cf+HH/cf9x/4cf9x/3H/cf9x/4cf9x/3H/cf9x/z2rOrNUxXGIj/cYiP9xiI/3GIj/cYiP9xiI/3GIiP9xiIj/cYiIj/cYiIj/M9fJvig2iIhx/4iIcf+IiHH/iIcf+Ihx/4iIcf+Icf+Ihx/4iHH/iHH/iHH/iIcf+Icf+Icf+IMPHpsR4W/3H/cY/3H/cf9xj/cf9x/3GP9x/3GP9x/3H/cY/3H/cY/3GP9x/3GP9x/3GP9xj/cf9xj/cY/3Ezvbq9QkWIiIiIiIiIiIiIiIiIiIiIiIiIiIiIiIiIiIg5KIm313aHH/hx/4cf9x/4cf+HH/hx/4cf+HH/cf+HH/hx/3H/hx/3H/hx/4cf9x/4cf9x/3H/hx/3H/hx/3H/cf+DAVCLD693GP9xj/cY/3GP9xj/cYj/cY/3GI/3GP9xiP9xj/cYj/cYj/cY/3GI/3GI/3GI/3GIj/cYj/cYj/cYiP9xiIP5HXsW4oiIiIiHH/iIiIiIiIiIiHH/iIiIiIiHH/iIiIiIcf+IQ5BM1vuIiIhx/4iIiHH/iIiHH/iIhx/4iIcf+IiHH/LoXlGjehroiP9xiIj/cYiIj/cYiIj/cYiIiP9xiIiI/3GIiIiP9xiIiIiI/3E3O5u5xGRx/4cf+Icf+Icf+HH/iHH/hx/4cf+Icf+HH/MDtnsNSYcf9x/3H/cf9xj/cf9x/3H/cY/3H/cf9xj/cf9x/3GDiaG7hl5IiP9xiIiIiIiIj/cYiIiIiIiIiIMQZqv/mVhx/4cf+Icf+HH/iHH/hx/4cf+HH/iHH/hx/4cf+HH/hx/4cf+HH/cf+HH/hx/4cf+HH/cf+HH/hx/3H/hx/3H/hx/zr2qrYJVXGP9xiP9xiP9xj/cYj/cYj/cYj/cYj/cYj/cYj/cTbXmbooZoiIiIiIcf+IiIiIiHH/iIiIiHH/iIiIhx/4iIiHH/iIiHH/iIiHH/iIhx/4iIMCHWsO4pcf9x/4cf9x/4cf+HH/cf+HH/cf+HH/cf9x/4cf9x/4cf9x/zTrIrwU3XH/cf9x/3H/cf9x/3H/cf9x/3H/cf9x/3GP9x/3H/cf9x/3GP9xPH8BtID+/3GP9x/3GP9x/3GP9x/3GP9xj/cf9xj/cY/3GP9x/3E2NxS6yOv/cYiP9xiP9xiI/3GIj/cYiP9xiI/3GIj/cYiEm47HRx/3GIiI/3GIiIj/cYiIiI/3GIiIiI/3GIiIiIj/cYiIOb1KuEK1/4hx/4hx/4hx/4hx/4hx/4cf+Icf+Icf+HEytQy+SvOP9xj/cf9xj/cY/3GP9xj/cYj/cY/3GP9xj/cY/ygc+WrOMGmIiP9xiIj/cYiIj/cYiIj/cYiIgjAU8a7+sOiP9xiI/3GIj/cYiI/3GIiP9xiIj/cYiDQp3LzWI3H/iHH/iHH/iHH/iHH/iHH/iHH/hx/4hx/4hxPhs7seTEcY/3H/cY/3GP9x/3GP9xj/cY/3GP9xj/cY/3GP9xPFVbtKqkiIiIiIiIiIiIhx/4iIiIiIiIOCe5uNhGhx/4cf9x/4cf+HH/hx/3H/hx/4cf9x/4cf9x/4cf9x/4cf9x/4cf9x/3H/hx/3H/cf+HH/cf9x/3E1KOi61xdxiP9xj/cYj/cYj/cYj/cY/3GI/3GI/3GIj/cYj/cYj/cYiP9xiP9xiI/3GIj/cYiP9xg4t7m4SEaIhx/4iIiIcf+IiIcf+IiIhx/4iIcf+IiIcf+IiHH/iIcf+IiHH/iDcembnhZnH/cf9x/3H/cf9x/3H/cf9x/3H/cf9x/3H/cf9x/3H/cf9x/3GP9x/3H/cf9x/3GP9x/3H/cf9xj/cS3DZxozyY5x/4hx/4cf+Icf+HH/iHH/hx/4hx/4cf+HH/hx/yHytxoB1I6IiIiIiIiIcf+IiIiIiIiIiHH/iIiIiIiHH/g0P4i8wHeHH/cf+HH/hx/4cf9x/4cf+HH/cf+HH/hx/3H/hx/3H/hx/3H/hx/3H/hx/3H/cf+HH/cf9x/4cf9x/3H/cf9x/4cf9x/3H/cf9x/zs8erbDhYj/cYiP9xiI/3GIj/cYiP9xiIj/cYiP8wLJSx42uIiIiIiIiIiIiIiIiIiIiIiIiHH/PD87tMDEhx/4cf+HH/cf+HH/cf+HH/cf+HH/cf+HH/cf+HH/cf+HE/dZKwim1x/3H/cf9x/3H/cf9xj/cf9x/3H/cf9x/3H/cY/3H/cf9x/3H/cTsO9rXxCYj/cYj/cYiP9xiI/3GIj/cYiP9xiIN7RSuEutcYiIiI/3GIiIiIj/cYiIiIiIiP9xiIiIiIiIiIhKdvxokIiIiIiIiIiIiIiIiIcf+IiIg+c6ayjFmIcf+Icf+Icf+Icf+Icf+HH/iHH/hx/4hx/4cf+Icf+HH/hx/4cf+Icf+HH/hx/4cf+HH/hx/4PALptf0Wj/cf9xj/cY/3GP9xj/cY/3GP9xj/cY/3GI/3GP9xj/Lct4GkNIfocf9x/3H/hx/3H/cf+HH/cf9x/3H/cf+HH/cf9x/3H/cf9x/yOcAjrmP9xxiIiIiIiIiIiIiIiIiIiIiIiCaT1hq2wp7/cYj/cY/3GP9xiP9xj/cYj/cY/3GI/3GI/3GI/3GI/3GI/3GI/3GI/3GI/3GIj/cYiP9xg03im8IdaIiIiHH/iIiIiIcf+IiIiIcf+IiIiHH/iIiIcf+IiIcf+IiHH/iIiHH/iIhx/4iHH/iDA3yLHYN/+HH/cf9x/3H/cf9x/4cf9x/3H/cf9x/3H/cf9x/3H/cf9x/3H/cf9x/3H/cf9x/3H/cf9x/3GP9x/3H/cf9x/3H/cY/3H/cf9x/0TrnNFG/3H/cf9xj/cf9xj/cf9xj/cY/3H/cY/3H/cY/3E9sUeyTrhxiIj/cYiIiP9xiIiI/3GIiIiP9xiIiIiP9xiIiIiIj/cYiIiIiIiIiP9xiIiIiIiIiIiIiIiIiIiIg9Ggaz5fmIhx/4iHH/iIcf+Ihx/4hx/4iHH/iHH/iIcf+Icf+Icf+Icf+Icf+Icf+HH/iHH/hx/4hxONohtyXecf+HH/hx/4cf+HH/hx/4cf9x/4cf+HH/hx/3H/ND3GvcI5/3GP9x/3GP9x/3GP9x/3GP9x/3GP9x/3GP9xj/cf9xj/cY/3GP9xj/cf9xj/cY/3GP9xj/cY/3GEzizDHTcYj/cY/3GI/3GP9xiP9xiP9xj/cYj/cYj/cYj/cYiP9xiP8/ecWyhjqIiIiP9xiIiIiIiIiIiIiIiIiIiIiIiIiIiIiIiIiIg55EG3G76IiIiIcf+IiIiIcf+IiIiHH/iIiIcT6Al7F/aHH/hx/4cf9x/4cf+HH/cf+HH/hx/3H/hx/3H/hx/3H/cf+DjoQrgXvXH/cf9x/3H/cf9x/3H/cf9x/3H/cY/3H/cf9x/3H/cf8+z0eyMLhxiP9xiP9xiP9xiI/3GI/3GIj/cYiP9xiI/3GE74rBB1cYiI/3GIiP9xiIiP9xiIiI/3GIiIMAo4sAbHcf+IiIcf+IiIcf+IiIcf+IiHH/iIhx/4hEB/zPgHH/iIcf+Icf+Icf+Ihx/4hx/4hx/4cf+Icf+Icf+Icf+HH/iHH/hx/4hx/4cTQ3prvIWXH/cf9x/3H/cf9x/3H/cf9x/3GP9x/3H/cf9x/3H/cY/3H/cSCRxhoH455x/4hx/4hx/4hx/4hx/4hx/4hx/4hx/4cf+IcTpUc7WrjHH/cf+HH/cf+HH/cf+HH/cf+HH/cf9x/4cf9x/3H/hx/3E/HhGx4e7/cf9x/3H/cf9x/3H/cf9x/3H/cf9x/3H/cf9xj/cf9xI48oGtcNfohx/4hx/4hx/4hx/4hx/4cf+Icf+HH/iHH/g0vNO8Qyxx/3H/hx/3H/cf+HH/cf9x/3H/hx/3H/cf9x/3H/hx/3H/PaJotF2Xj/cY/3GI/3GI/3GI/3GI/3GI/3GI/3GI/3GIj/cYj/cYiP9xiI/zCFtrGKSYiIiIiIiIiIiIiIiIiHH/iIiIiIiIhIKayNZYcf+IiIiIhx/4iIiIcf+IiIhx/4iIhx/4iIhx/4iIhx/4iIcf+Ihx/4iIcf+Ihx/4iHH/iDNcCb6j9v9x/3H/cf9x/3H/cf9x/3H/cf9x/3H/cf9x/3H/cf9x/3H/cf9x/3H/cY/3H/cf9x/3GP9x/3H/cf9xj/cf9x/3GP9x/3H/cTTc2bwjJoiI/3GIiIiI/3GIiIiIj/cYiIiIiDgd2bjiJohx/4hx/4iHH/iHH/hx/4hx/4hx/4hx/4cf+Icf+HH/iHH/hx/4cf+Icf+HH/hx/4cf+HH/hx/4cf+HH/hx/4MY4av3Hlcf9xj/cY/3GP9xj/cY/3GI/3GP9xj/cY/3GI/3GP9xj/cYj/cY/3GI/3GI/3GI/3GP8/fkmygbaIiIiIiIiIcf+IiIiIiIiIhx/4iIiIiIhx/4iIiIhx/4iIiIcf+IiIhx/4iIMIWosIpXcf+HH/cf+HH/cf+HH/cf9x/4cf9x/3H/hx/3H/cf+HH/cf9x/3H/cf9x/4cf9x/3H/cf9x/3H/cf9x/3H/cf9x/3H/cf9x/3H/cf9x/3H/cf9x/3H/cf9x/3E4Akm4/baIiP9xiI/3GIiP9xiIj/cYiIj/cYiIj/cYiIP68asVDliIcf+Ihx/4iHH/iIcf+Ihx/4iHH/iHH/iHH/iIcf+Icf+Icf+Icf+Icf+HH/iHH/iHH/hx/4gznju+YcSP9xj/cY/3H/cY/3GP9xj/cY/3H/cY/3GP9xj/cYg854e0GHiIiI/3GIiIiIiP9xiIiIiIiIiIj/cYiISDhsjHmIiIiIiIiIiIiIiIiIiIiIiD32R7MJuHH/iHH/iHH/iHH/iHH/hx/4hx/4cf+Icf+HH/iD5O+rKxBXGP9x/3GP9xj/cY/3GP9x/3GP9xj/cY/3GI/3GP8w8IuxH3SIiIiIiIiIcf+IiIiIiIiIhx/4iIJ5QYGqa+fv9xiI/3GIj/cYiI/3GIj/cYiI/3GIiI/zh4PLmHw4cf+Ihx/4hx/4iHH/iHH/iHH/iHH/iHH/g0tAy9S/P/cY/3GP9x/3GP9xj/cY/3H/cY/3GP9xj/cY/3GP9xj/KusyGnFM3ohx/4iHH/iHH/iHH/iHH/iHH/iHH/iHH/iCQGIBrfnf7/cYj/cYj/cYj/cYj/cYiP9xiI/3GI/3GIj/LtPWKkLCnYiIiI/3GIiIiIiIiIiIiIiIgzD6m+8Fb/hx/4hx/4cf+HH/iHH/hx/4cf+HH/hx/4cf+HH/NWDrvJ8Uj/cY/3GI/3GP9xiP9xj/cYj/cYj/cYj/cYIMLQGgTS/ocf+Icf+Icf+Icf+Icf+HH/iHH/hx/4hx/4cf8zpx++WOD/cYj/cYj/cYj/cYiP9xiP9xiI/3GIj/cTx4UrSHrYiI/3GIiIj/cYiIiIj/cYiIiIiP9xgg8lIqEdrdiI/3GIiIiIiIiIiIiIiIiIiP9xiIiIiIiIiHE+BYOx+nyIcf+IiIcf+IiIhx/4iIcf+IiHH/iIgiM+8a/MEOhx/4iIiHH/iIiHH/iIiHH/iIiHH/iIOTZnt8mYcf9x/4cf9x/4cf9x/4cf9x/4cf9x/3H/hx/3H/cf9x/4M3DxvY8Ocf9x/3H/cf9x/3GP9x/3H/cf9x/3H/cf9xj/cf9x/3H/cSDpW0oSaktxiI/3GI/3GIj/cYiI/3GIj/cYiI/3GCRSBCra372P9xiIiIiP9xiIiIiIiI/3GIiIiIiIiIiIj/cYiIgy4Vq/HqX/iHH/hx/4hx/4cf+HH/hx/4hx/4cf+HH/hx/4KvCoGnD1foiIcf+IiIiIiIcf+IiIiIcf+IiIiHH/iC3vRRpBC67/cYj/cYj/cYiP9xiP9xiI/3GIj/cYiP9xiI/yYRxBrO477/cf9x/3H/hx/3H/cf9x/4cf9x/3H/cf9x/3H/hx/3H/cf9xMA6Lv/F0cYiI/3GIiI/3GIiI/3GIiI/3GIiIj/cYgpntsahhJOiP9xj/cYj/cYj/cY/3GI/3GI/3GI/3GIM/VDvQq8iI/3GIiIj/cYiIiP9xiIiIiP9xiIiCi8EBqEPv6HH/cf+HH/cf+HH/cf+HH/cf9x/4cf9x/3H/hx/3H/cf80rOm8UxZxiP9xiP9xiP9xiP9xiP9xiI/3GI/3GIj/NMA2vT/JiIiIiIiIiIiIiIiIiIiIiIgkqS8a1W0OiIiI/3GIiIiIiIiIiIiIiIiIiIiIiIiIiIOR4LuOH0/4cf+HH/hx/3H/hx/4cf9x/4cf+HH/cf+HH/cf+HH/cf9xO8+6tTBFj/cYj/cYj/cYj/cYj/cYj/cYiP9xiP9xiI/z0NOrTyxYiHH/iIiIhx/4iIiIcf+IiIcf+IiIcf+IiIcf+IiHH/iDCXWrB4pXH/cf9x/3H/cf9x/3H/cf9x/3H/cf9x/3H/cf9x/3H/cf9xOWMqt5zV/3GIiP9xiIiP9xiIiP9xiIiP9xiIiIg3zBu5M+SHH/iHH/iHH/iIcf+Icf+Icf+Icf+Icf+HH/iHH/iHE1GVi75qf/cY/3H/cf9x/3H/cf9xj/cf9x/3GP9x/3H/cY/3H/cf9xTxn8HmD/cY/3H/cY/3GP9x/3GP9xj/cY/3GP9xj/cY/3GP9xj/cY/3GP9xj/cY/zyhyrVeNYiIiIiHH/iIiIiIiIiIiIiIcf83INa53ymHH/iHH/hx/4hx/4cf+HH/iHH/hx/4cf+Icf+HH/hx/4cf+HH/gwCcmxBzaP9xj/cY/3GP9x/3GP9xj/cY/3GP9xj/cY/3GP9xiP9xj/cY/3GP9xiP89m060ZLGIhx/4iIhx/4iIhx/4iIcf+IiHH/iCCLZxoYSY6IiIj/cYiIiI/3GIiIiIj/cYiIiIg3ilq5daWHH/iHH/iHH/iHH/iHH/hx/4hx/4hx/4cf+Icf+HH/hx/4gjzhca4x6OiIiIiIiIiIiIiIiIiIiIiIiIcf+IiIiIiIiILd5EOlIbvP9x/3GP9xj/cf9xj/cY/3GP9x/3GP9xj/cY/3GP9xOnB7to+EiIiIiIiIiIiIiHH/iIiIiIg8mvq0ZQWHH/hx/3H/hx/3H/hx/3H/cf+HH/cf+HH/cf9x/4cf9x/3E9/XmzAoaP9xj/cYj/cYj/cYj/cYj/cYj/cYiP9xiP9xiI/zq7i7dEdIcf+IiIcf+IiIcf+IiHH/iIhx/4iIcf8m1dIasqLe/3GI/3GI/3GI/3GI/3GI/3GIj/cYj/cYiP9xM62PvlJw/4cf+Icf+Icf+Icf+HH/iHH/hx/4hx/4cScxRRqc666IiIiIiIj/cYiIiIiIiIiIiIiIglyCcaw32O/3GP9xj/cYj/cY/3GP9xj/cYj/cY/3GI/3GI/yiz8SqkwO3/cY/3GI/3GI/3GI/3GI/3GIj/cYj/cYiP9xiP8yHgK/4f2Ij/cYiIiP9xiIiI/3GIiIiP9xiIiIPRjGs+c5iHH/iIiIcf+IiIhx/4iIhx/4iIcf+IiHH/iIhx/4iHH/iIhx/4iHH/iIcf+Icf+Ihx/4hxIGdmGgqJnoj/cYiIiIiP9xiIiIiIiP9xiIiIiIL9JxOiLY7HH/hx/3H/cf+HH/cf9x/4cf9x/3H/hx/3H/cf9x/3H/MfxbsBOkiP9xiI/3GIiP9xiI/3GIiI/3GIiP8lX8caygOOcY/3H/cf9xj/cf9x/3GP9x/3H/cY/3H/cY/3E0VwG7qP5xj/cY/3GP9x/3GP9xj/cY/3GP9xj/cY/3GP9xj/cYg9TDqzs8WIiIiIiIiIiIiIiIcf+IiIiIiIiIiIiHH/iIiIiIiHH/iDDLqbBEVocf9x/4cf+HH/cf+HH/cf+HH/cf9x/4cf9x/4cf9x/3H/hx/3H/cf9x/4cf9x/zPypr4NWf9xj/cY/3GP9xj/cY/3GP9xiP9xj/cY/3GP9xiP9xg8k2G0bJ6P9xiI/3GI/3GI/3GIj/cYiP9xiI/3GIj/cYiP8+fzWzgMqIiIiIiIiIiIiIiIiIiIiIgz+iS+Bdv/iIiHH/iIhx/4iIcf+Ihx/4iIcf+Ihx/03RTDLrcf+Ihx/4hx/4hx/4iHH/iHH/iHH/iHH/hx/4O0ejtrhc/3H/hx/4cf9x/4cf9x/4cf9x/4cf9x/3H/hx/3H/cf86lPG3aw7/cf9x/3H/cf9x/3H/cf9x/3H/cf9x/3H/cf9x/3GP9x/3H/cf9xj/cf9x/3H/cY/3H/cf8z+kq+BbWP9xiIiIj/cYiIiIiP9xiIiIiIiI/3GIiIhFeLy4dIiIiIiIiIiIiIiIiIiIiIiIiIiIcf+Doel7bhaHH/iHH/iHH/hx/4hx/4cf+Icf+HH/hx/4cf+Icf+HH/hx/4cf+HH/g4MRu5zuSP9xj/cYj/cY/3GP9xj/cYj/cY/3GP9xiP9xj/cYj/cYj/cYj/cYj/cYj/cYj/cYj/cYj/cTAgorDvXYiIj/cYiIiP9xiIiI/3GIiIiI/3GIiIg3A3O5/IyIiHH/iIiIiIiIiIiIiIhx/4iIiIg0LyG90N7/iIiIhx/4iIhx/4iIhx/4iIhx/4hOavwpUIiHH/iIcf+Icf+Ihx/4hx/4iHH/iHH/iHH/iHE8UxazrOlx/4cf9x/3H/cf9x/4cf9x/3H/cf9x/3H/cf+HH/cf9x/3H/cf9x/3H/cTOrQ7xUvHGP9x/3GP9xj/cf9xj/cY/3H/cY/3GP9xj/cY/3GP9x/3GDfslbkTaoj/cYiIj/cYiI/3GIiIj/cYiIiP9xiIiDojkrbcbYiIiIiIiIiIiIiIiIiIiIiIiIiIiIiD9ntbGYSnH/iIcf+Icf+Ihx/4hx/4hx/4hx/4hx/4hx/4hx/4hx/4cf+Icf+HH/iHH/hx/zMkQr3bvXH/cf+HH/cf+HH/hx/3H/hx/3H/hx/3H/cf+HH/cf+HH/cTpqpbWVWnGP9x/3GP9xj/cf9xj/cY/3H/cY/3GP9xj/cf9xj/cY/3GP9xj/cY/3GP9xj/cY/3GI/zKJyb92NoiIiIiIiIiIiIiIiIiIiIiIiIiHH/OAhquPeVcf9x/4cf+HH/hx/3H/hx/4cf9x/4cf9x/4cf9x/4cf9x/4cf9x/3H/hx/3H/Oh2at+Jl/3GI/3GIj/cYj/cYj/cYiP9xiP9xiI/3GIj/cYiP9xiIj/cYiP9xiIj/cTeVmblqZoiIhx/4iIhx/4iIhx/4iIcf+IiHH/iIhx/4iHH/iIcf+Igy19m/KCb/cf9x/3H/cf9x/3H/cf9xj/cf9x/3H/cf9x/3H/cY/3H/cf9x/3GP9x/3H/cf9xj/cf9x/3GP9x/3GP9x/3GP9x/3GP9x/3GDtWh7WpeIiP9xiIiP9xiIiP9xiIiI/3GIiIj/cYiIiIj/cYiIiIiI/3GIiIiIiIiP9xiIiIiIiIiIiIg8N0m1yLb/iHH/iHH/hx/4hx/4hx/4cf+Icf+HH/hx/4hx/4cf+HH/hx/4cf+HH/g/MkqyzbWP9xj/cY/3GP9xj/cY/3GP9xj/cY/3GP9xj/cY/3GI/3GP9xj/cYj/cY/3E4nGe4Y5j/cYiIiIiIiIiIiIiIiIiI/3GIiIgwxqaxSVn/iIcf+Ihx/4iHH/iHH/iHH/iIcf+Icf+Icf8/zDGxM86HH/hx/4cf+Icf+HH/hx/4cf+HH/hx/4cf+HH/hx/4cf+D6gO7JfxHGP9xj/cYj/cY/3GP9xiP9xiP9xj/cYj/cYj/cYj/cYj/cTKNNr5yyYiI/3GIiIiIiIiIiIiIiIiIiIiIiIiIiDGe979hCIhx/4hx/4hx/4cf+Icf+Icf+HH/hx/4hx/4cf+HEmZQtKua9Lcf9x/3H/cf9xj/cf9x/3H/cf9xj/cf9x/3GP9x/3H/cY/3H/NE05vbLGiI/3GIiIj/cYiIiI/3GIiIiI/3GIOk6GtrF5cf+IiIiHH/iIiIcf+IiIcf+IiHH/L9gMGiJ/PoiIiIiIiIiIiIiIiIiIcf+IiIgvpDYaJbye/3GI/3GP9xiP9xj/cYj/cYj/cY/3GI/3GI/3GI/3GI/3GIj/cYj/cYiP9xiP9xiI/3GIj/cYiI/3GIj/cYiIPU66tLFF/4iIhx/4iIcf+IiHH/iIcf+Ihx/4iHE0pCm7W9Zx/3H/hx/3H/cf9x/3H/cf9x/3H/cf9x/3H/cf9xj/cf9x/3H/cf9x/3H/cY/3H/cf9x/3H/cY/3H/cf9xNtDZui8mj/cYiIiP9xiIiI/3GIiIiI/3GIiIg0KEq817WIcf+Ihx/4hx/4hx/4hx/4hx/4hx/4hx/4cf+Icf+HH/iHH/hx/4hx/4cf+HH/OcURuDru/4cf+HH/hx/3H/hx/4cf+HH/cf+HH/cf+HH/cf+HH/cf+HE6mJe2Z2j/cY/3GP9xj/cY/3GP9xj/cY/3GP9xj/cY/3GP80aUe8lrhxiIiIiIj/cYiIiIiIiIj/cYiIiIiD+vcbFQjoiIiIiIiIiIiIiIiIcf+IiIiIiIiIcf8yy4e+NHiIcf+HH/hx/4cf+HH/hx/4cf+HH/hx/4cf+HH/TS7sPRFx/3H/hx/3H/hx/3H/hx/3H/hx/3H/cf+HH/cf9x/4cf9x/zNOer6xhYj/cYiP9xiP9xiP9xiI/3GIj/cYiP9xiI/3GIgzO9q9xCWIcf+IiIcf+IiHH/iIhx/4iIcf+IgiIzIa/czej/cYj/cYj/cYj/cYj/cYj/cYj/cYj/cYiP9xiCCBfBoI6D5xj/cY/3H/cY/3GP9xj/cY/3GP9xj/cY/3GP9xj/NX/HvIA4/3GIiIiIiIj/cYiIiIiIiIiIiDQmFLzZ64iIiHH/iIiIhx/4iIiHH/iIiIcf+IgqZgAqeZ/9iIiHH/iIiIhx/4iIiIcf+IiIcf+Ig0YQy8nvNx/3H/cf9x/3H/cf9x/3GP9x/3H/cf9x/3H/cY/3H/cf9x/3GP9N+WxAaf9xj/cf9x/3GP9x/3GP9x/3GP9x/3GP9xj/cf9xj/cY/3GP9x/3GP9xj/MS2msOJZiP9xiIiP9xiIiI/3GIiIj/cYiIiIj/cYiIiIiI/3GIPzYRscnuiIiIiIiIiIiIiIiIiIiIiIiIiIPoBWs3+p/4iHH/iHH/iIcf+Icf+Icf+Icf+Icf+D4HQrL4vYcf+HH/hx/4cf+HH/hx/4cf9x/4cf+HH/cf+HH/hx/3H/hx/3H/PsPHsjw4cY/3GP9xj/cf9xj/cY/3GP9xj/cY/3GP9xj/cY/zUTcbzsjv9xiP9xiP9xiP9xiP9xiP9xiP9xiI/3GI/3GDUwU7vPrIiIiP9xiIiIiI/3GIiIiIiI/3GIiIg8UIG0r36IiIiIiIiIiIiIiIiIiIcf+INKLBvF0+iIcf+IiIiHH/iIiIcf+IiIhx/4iIhx/4iIcf+D8xsrHOTYcf+Icf+Icf+Icf+Icf+HH/iHH/hx/4hx/4cf+HH/g8RuK1uR3/hx/3H/hx/3H/hx/3H/cf+HH/cf9x/4cf9x/3H/cf+HFKzFxTOocf9x/3H/cf9x/3H/cf9x/3H/cf9x/3H/cf9x/3H/cf9x/3H/cf9x/3H/cY/3H/cSfIFxqTfo6Icf+Icf+Icf+Icf+Icf+Icf+Icf+Icf+HE9zoSzMXv/hx/3H/cf+HH/cf9x/4cf9x/3H/cf+HH/cf9x/3H/cf9x/4cf9x/3H/cf9x/3H/cf9x/z+G4rJ5Hf9x/3GP9x/3H/cY/3GP9x/3GP9x/3GP9xj/cf9xj/cTJb+r6kBYiP9xiIiIiIiIiIiIiIiIiIiIiIiIcf+IiIiIiIiIiIiIcf+IiIiIg9uDmzR8aHH/cf+HH/hx/4cf9x/4cf+HH/cf+HH/cf+HH/cf+HH/cf+HH/cf9x/4cf9x/3H/hx/3H/cf9x/4cf9x/3H/cf9x/4cf9x/3H/cTVt57uSGIj/cY/3GI/3GI/3GP9xiP9xiP9xiP9xiI/3GI/08abC5ZiI/3GI/3GIiP9xiI/3GIj/cYiI/3GIO+WltRpaiIiIhx/4iIiIiIiIiIiIiIiHH/iIiIiIiIcf+IiIiDWFOrt6xYcf9x/4cf9x/4cf9x/3H/hx/3H/cf+HH/cf9x/3H/hx/3H/cf9x/3H/hx/07HLDON/3H/cf9x/3H/cf9x/3H/cf9x/3H/cf9x/3H/cf9x/3H/cf9x/3H/cY/3H/cf9x/3H/cY/3H/cf9xj/KrPxKnTA7XGP9x/3GP9x/3H/cY/3H/cY/3H/cY/3H/cY/3GP9x/3Ey4Kq+H1WIiI/3GIiIiIiIiIiIiIiIiIiIiIiIiIiIiIiIiIiIiIiIT1JMGtuIiIiIiHH/iIiIiIhx/4iIiIiHH/iDSaF7xl6HH/hx/4cf+HH/hx/4cf+HH/cf+HH/hx/4cf9x/4cf+HH/cf+HH/cf+HH/cf+HH/cf+HH/cf+HH/cf9x/4cf9x/3H/hx/3H/cf9x/3H/hx/3H/cf9x/3H/cf9x/4cTXzeLoMh3GI/3GI/3GI/3GI/3GI/3GI/3GIj/cYj/cYN5c6uWjFiHH/iIiIiHH/iIiIcf+IiIhx/4iIhx/4iIcf+IiIcf+IiHH/iIcf+Ihx/4iINTn4vMYH/3H/cf9x/3H/cf9x/3H/cf9x/3H/cf9x/3H/cf9x/3H/cf9x/3H/cf9x/3GP9x/3H/cf9x/3H/cY/3H/cf9xj/cf9xPf8lsgDacY/3GI/3GI/3GI/3GI/3GI/3GI/3GIj/cYj/N/FTug6s/3GIiIiI/3GIiIiIj/cYiIiIiIiP9xMYvZv3Qmcf+Icf+Icf+Icf+Icf+Icf+HH/iHH/iHH/hx/4hx/4cf+HH/hx/4hx/4cf+HH/hx/4cf+HH/hxMqBqvl+Vj/cY/3GP9xj/cY/3GP9xj/cYj/cY/3GP9xj/cYj/cTSjWrxcpYiIiIiIiIiIiIiIhx/4iIiIiIiILp/sSlYBO/+HH/hx/4cf+HH/cf+HH/hx/3H/hx/4cf9x/4cf9x/4cf9x/3H/hx/3H/hxJFxjKso5zXH/cf9x/3H/cf9x/3H/cf9x/3H/cf9x/3H/cf9x/3H/cf9xNYxFu3O6j/cY/3GP9xj/cYj/cY/3GI/3GP9xiP9xiP9xiDt+yrWBNYiIiIiIcf+IiIiIiHH/iIiIhx/4iDGkIb9b3ocf+IiIcf+Ihx/4iIcf+Ihx/4iHH/iIPd7RsyEucf+Icf+Icf+HH/iHH/hx/4hx/4cf+HH/hx/4hx/4cf+HH/hx/4KN0QKpIu/XH/hx/4hx/4cf+HH/hx/4hx/4cf+HH/hx/4cf+HH/hx/yhw+RqY8G6IiIhx/4iIhx/4iIhx/4iIhx/4iIcf+IP317soKE/3H/cf9x/3H/cf9xj/cf9x/3H/cf9x/3GP9x/3H/cY/3H/cf9xj/cf9x/3GD0h6bLeFnGIiIiP9xiIiIiP9xiIiIiIiP9xiIiIiIiIiI/3GIiIiIiIiIiINckZuzbmhx/4hx/4hx/4cf+Icf+Icf+HH/hx/4hx/4cf+HH/hx/4hx/4cf+HH/hx/4cf+HH/cf+HH/hx/4cf+HH/cf+HE8vwizQPdxj/cY/3H/cY/3GP9x/3GP9xj/cY/3GP9xj/cY/3GP9xj/cY/3GP9xj/cY/3GI/3GP9xiP9xj/cYj/cY/3GI/3GI/3GI/3GDFyqL+NV4iIiIiIiIcf+IiIiIiIiIiIiIcf+IiIiIiIhx/4iIiIiHH/iIiIhx/4PdcpsyjWhx/4cf9x/4cf9x/3H/hx/3H/hx/3H/cf+HH/cf9x/3H/hx/3H/cf9x/3H/hx/3H/cf9x/3H/cf9x/3H/MB2asfJliI/3GIiP9xiI/3GIiP9xiIiP9xiIj/cYiIiP9xiIiI/3GIiIj/cTKV2b5qJnH/iIcf+Ihx/4iHH/iIcf+Icf+Ihx/4hx/4hx/4hx/4hx/4hx/4hx/4cf+Icf+HH/gwGUex9rj/cf9x/3H/cf9x/3H/cf9xj/cf9x/3H/cf9xj/cf9x/3H/cY/zC4GrBX5XGIiIj/cYiIiI/3GIiIiI/3GIiIiIQYLs99GIiIiIiIiIiIiIiIiIiIiIiIiIiIiIiIiIiIiIiIiIiHH/g+aZeylmhx/4cf+Icf+HH/iHH/hx/4cf+HH/hx/4cf+Dm/0bhALv9x/4cf9x/4cf9x/4cf9x/4cf9x/3H/hx/3H/cf+HH/KYXEGoejvoiIhx/4iIiIiIhx/4iIiIiHH/iIiIg6dNq3iyX/cf+HH/cf9x/3H/cf+HH/cf9x/3H/cf9x/3H/cf9x/3H/hx/z9ChrK9eY/3GP9xiP9xj/cYj/cY/3GI/3GI/3GP9xiP9xiP9xiP9xiP9xNfzNuwMyiHH/iIhx/4iHH/iIcf+Ihx/4hx/4iHH/iHH/PACqtP9Vcf9x/3GP9x/3H/cY/3H/cf9xj/cf9x/3GP9x/3GP9x/3GP9x/3GP8ifncaCRiO/4cf+Icf+HH/hx/4cf+HH/hx/3H/hx/4cf+HH/hx/3H/hx/4cf9x/4cf+HH/cf88Roq1uXX/cYj/cY/3GI/3GI/3GP9xiP9xiP9xiP9xiP9xiI/3GI/3GIj/PQxbtPOkiIcf+IiIhx/4iIhx/4iIcf+IiHH/iIhx/4iHH/iIhx/4PXnZs4Ymcf9x/3H/cf9x/3H/cf9x/3H/cf9x/3H/cY/3H/cf9x/3H/cf9xj/cf9x/3H/cY/3H/cf9xj/cf9xPHwatIPliP9xiIiIiP9xiIiIiI/3GIiIiIiIiP9xiIiIiIiIg5hAm4e/b/iIcf+Icf+Icf+Icf+HH/iHH/iHH/hx/4hx/4cf+Icf+HH/hx/zE9urDSRf9xj/cY/3H/cY/3GP9xj/cY/3GP9xj/cY/3GP9xj/cYNSC6u99FiIiIiIiHH/iIiIiIiIiIiIiIcf+IiIiIiDaNybtyNv9x/4cf+HH/cf+HH/cf+HH/cf+HH/cf+HH/cf+HH/cTb8R7kDuHGP9xj/cY/3GP9xj/cY/3GP9xj/cY/3GP9xj/cYj/cY/3GP9xiEN9XNgqj/cYj/cYj/cYj/cYj/cYj/cYj/cYiP9xiP9xiI/3GIj/cYj/cYiIShBcbvqIj/cYiI/3GIiP9xiIiP9xiIiP9xiIiI/zxv9bWQCoiIiIhx/4iIiIiIcf+IiIiIcf+IiE7qvCFUiHH/iIhx/4iIhx/4iIcf+Ihx/4iIcf+Ihx/4iHH/iIcf+Icf+Ihx/4hx/4hx/zLHdr84if+HH/cf9x/4cf9x/3H/cf9x/3H/hx/3H/cf9x/3H/cf9x/3H/cf9x/3E4f/u4gAT/cYiIj/cYiIiP9xiIiIj/cYiIiIiP9xiIiIiIiP9xiIiIiIgr/BcaUD6OcY/3GP9xj/cY/3GP9xj/cY/3GP9xj/cY/3GP9xg2cYi5jndxiIiIiIiIiIiIiIiIj/cYiIiIiIRWjMuXOIiIiIiIiIiIiHH/iIiIiIiIcf85VHi4q4f/hx/4cf9x/4cf+HH/hx/4cf9x/4cf+HH/cf+HH/hx/3H/hx/3H/hx/3H/hx/3H/cf+HH/cf9x/4cf9x/3H/hx/3H/cf9x/4cf9x/3H/cf9x/3H/PL16tEKFcYiP9xiI/3GIj/cYiI/3GIiP9xiIj/cYiI/3GIiI/z5NObOyxoiIcf+IiIcf+IiHH/iIhx/4iIcf+Ihx/4iHH/iIcf+Ihx/4iHH/iHH/iIcf+Icf+Icf+IcTArmb/UZnH/cf9x/3GP9x/3H/cf9xj/cf9x/3GP9x/3H/cY/3H/cY/3H/cY/3H/cY/3H/MfK0vw1LcYj/cYj/cYiP9xiP9xiI/3GIj/cYiP9xiI/3GIj/cYiI/3GIg0zjK8Mc2IiP9xiIiIiIiP9xiIiIiIiIiIj/cYiIiIiIiIiIiIiIiIg+mAmyZ/aIcf+HH/iHH/hx/4hx/4cf+HH/iHH/hx/4cf+HH/hx/4cf+HH/hx/4cf+HH/cf+HH/hx/4cf9x/zi7SblEtv9xj/cY/3GP9xj/cY/3GP9xj/cY/3GP9xiP9xj/cYj/cY/3GI/3GP9xiP9xiP9xiP9xiP9xiP9xiP9xiDPL+L00B4iIiIiHH/iIiIiIiIhx/4iIiIiIcf+IiIiIcf+IiIhx/4iIiHH/iINAz4vPMHhx/3H/cf+HH/cf9x/4cf9x/3H/hx/3H/cf9x/3H/hx/3H/cf9x/3H/cf9x/3H/hx/3H/cf9x/3H/cf9x/3Ewb4mwoHb/cYiP9xiI/3GIiP9xiI/3GIiP9xiIiP9xiIiP9xiIiP9xiIiI/3GIiIiP9xg4x7m5OEb/iIcf+Ihx/4iHH/iIcf+Icf+Icf+Ihx/4hx/4hx/4hx/4hx/4cf8yL5i/0Gf/cf9x/3H/cf9x/3GP9x/3H/cf9xj/cf9x/3GP9x/3H/cY/3H/cf9xj/cf9xj/cf9xj/cY/3H/cY/3GP9x/3GP9xj/cf9xj/PGn6tZYFiP9xiIiIiIiIiIiIiIiIhx/4iIiIiIiIiIPLxYtEOnhx/4cf+Icf+HH/hx/4cf+HH/hx/4cf+HH/hx/4cf+HH/cf+HH/hx/4cf9x/4cf+HH/cf+HEzE1a97KmP9x/3GP9x/3GP9x/3GP9x/3GP9x/3GP9xj/cf9xj/cY/3GP9xj/cY/3H/TBbcXpL/cY/3GP9xiP9xj/cYj/cY/3GI/3GP9xiP9xiP9xiP9xiP9xiP9xiP9xiI/3GI/3GIj/cYiDRetryhSYiIiIiIiIiIiIiIiIiIhx/4iIiIiCwrCRpdT26P9xiI/3GIj/cYiI/3GIiP9xiIj/cYiIj/cTJkib6bdnH/iIiHH/iIhx/4iIcf+Ihx/4iIcf+Ihx/4iHH/iIcf+Icf+Ihx/4hx/4hx/4iHH/iHH/hx/4gyjFm+c6Zx/3H/cf9xj/cf9x/3GP9x/3H/cY/3H/cf9xj/cf9xj/cf9xj/cf9xj/cf9xj/cf9xj/cY/3GP9x/3GP9xj/cY/3GP9xj/cY/3GP9xj/cY/3GDFD97+8CIiIiIiIj/cYiIiIiIiIiIiIiP9xiIiIiIiIiIiIiIiIiIiIcf+IiIiIiIiIiIiDvy6bUNFnH/hx/4cf+HH/hx/3H/hx/4cf9x/4cf9x/4cf9x/4cf9x/y44i1pcd0qIhx/4iIiHH/iIiHH/iIiHH/iIhx/4glm3cqxkiNhx/4cf+HH/hx/4cf+HH/hx/3H/hx/4cf9x/4cf9x/4cf+HH/cf+HH/cf9x/4IUIEGgzfvoiIiIiIiIiIiIiIiIiIcf+IiIiIiIiHH/iINI0ZvHLmcf+HH/hx/3H/hx/4cf9x/4cf+HH/cf+HH/cf+HH/cf+DaiF7pd6HGP9x/3GP9xj/cY/3GP9x/3GP9xj/cY/3GP9xj/cY/zYNQ7vyvIj/cYj/cYiP9xiI/3GIj/cYiI/3GIiP9xiDnKRbc1uoiIiIiIiIcf+IiIiIiIiIiIiIiIhx/4iIiIiIiHH/iIiIiIPtNZsyym/4cf9x/4cf9x/4cf9x/4cf9x/4cf9x/4cf9x/4cf9xOYcTt3js/3H/cf9x/3GP9x/3H/cf9x/3GP9x/3H/cf9xj/cf9x/3GP9x/3H/cY/3H/cY/3H/cY/3H/cY/3GP9x/z6slLNTa/9xiP9xiP9xiI/3GIj/cYj/cYiP9xiIj/cYgyF2S+6JuIiIiP9xiIiIiIiIiIiIiIiIiIiD5fJrKg2XH/iIcf+Ihx/4iHH/iHH/iIcf+Icf+Icf+DOiW71dpHH/cY/3H/cY/3H/cY/3H/cY/3H/cY/3GP9x/3GP9xj/cY/3H/cY/3GP9xgzcgu9jfSIiIiIiIiIiIiIiIiIiIiIiIiHH/N9ZKuim1/4cf9x/4cf+HH/cf+HH/hx/3H/hx/3H/hx/3H/hx/3H/hx/3H/cf+HH/cf9x/4cf9x/3H/hx/3H/cf9xN1SCuKt9cY/3H/cf9x/3H/cY/3H/cf9xj/cf9x/3GP9x/3H/cY/3H/cY/3H/cY/3H/cThS4retHXGP9xj/cYj/cY/3GI/3GI/3GP9xiP9xiP9xiP9xiP9xiP9xiI/3GI/3GIj/cYj/cYiP9xiI/3GIiP9xiIPT3ys8INiIiI/3GIiIiIiIiI/3GIiIiDXwk7sPbIcf+IiIiIiHH/iIiIiHH/iIiIcf+IiIhx/4iIhx/4iIhx/4iIcf+IiHH/iIhx/4iHH/iDAu5LDhG4cf+HH/cf+HH/hx/4cf9x/4cf+HH/cf+HH/hx/3H/g/66OxFFxx/3H/cf9x/3H/cY/3H/cf9x/3H/cf9xj/cf9x/3H/cY/3H/cf9xNbUJu0r2iIj/cYiIj/cYiIj/cYiIiP9xiIiIj/cYiIiIiP9xiIiIiIiP9xiIiIiIiIiIiIj/cYMPvnsBQYiHH/iHH/iIcf+Icf+Icf+Icf+Ihx/4cf+Icf+Icf+Icf+HH/iHH/hx/4hx/4cf869/m3CAb/cY/3H/cY/3H/cY/3GP9x/3GP9xj/cf9xj/cY/3GP9xj/cY/3GP9xj/cY/3GP9xj/cYj/cY/3GP8wTVGxwq6P9xiP9xiP9xiP9xiP9xiI/3GIj/cYj/cYiP9xiIj/cYiDYs9LrTC4iIiIiIiIiIiIiIiIiIiIiIiIiHH/iIiIiIiIiIiIhx/4iIiIiIhx/4iIiIiHH/hO2hwiXohx/4iIiHH/iIiIcf+IiIcf+IiHH/iIhx/4iIcf+Ig7vja1QcmHH/cf+HH/cf+HH/hx/3H/hx/3H/hx/3H/cf+HH/cf9x/4cf9x/3H/hx/zjRKbku1v9xiP9xiP9xj/cYj/cYj/cYj/cYj/cYj/cYiP9xiP9xiI/3GIj/cYiP9xg4lGq4a5Vx/4iIiHH/iIiHH/iIiHH/iIhx/4iIcf+IiHH/g3Cvi59QeHH/cf9x/3H/cf+HH/cf9x/3H/cf9x/3H/cf9x/3H/cf9x/3H/cf9x/3H/cf9x/3H/cY/3H/cf9x/3H/cf9xj/cf9x/3H/cT86VrHFqYiP9xiP9xiP9xiI/3GI/3GIj/cYiP9xiI/06ZzCZjcYiI/3GIiI/3GIiIj/cYiIj/cYiIiI/3GIiIiIj/cYiIiIiI/3GIiIiIiIOctItzS3cf+Ihx/4iHH/iIcf+Icf+Icf+Ihx/4hx/4hx/4hx/4cf+Icf+Icf+HH/iHH/hx/4hx/4cf+HH/iHH/hx/4cf+HH/N7i2ukdJ/3GP9x/3H/cf9x/3GP9x/3H/cf9xj/cf9x/3GP9x/3H/cY/3H/cY/3FRfd+C/3H/cY/3H/cY/3GP9x/3GP9xj/cY/3H/cY/3GP9xj/cY/3GP9xj/cY/3GP9xj/cYj/cY/3GP9xiP9xj/NLDnvU8YiIiI/3GIiIiIiIiIiIiIiIiIiIiIiIiIiIiIiIiIhx/4iIiIiIiIiIcf+IiIiIgwGLix90f/hx/4cf+HH/hx/3H/hx/4cf9x/4cf+HH/cf+HH/cf+HH/cf+HH/cf+HH/cf9x/4cf9x/3H/cf+HH/cf9x/3H/hx/3H/cf9x/3H/cf9x/4cf9x/3H/cf9x/3H/cf9x/3H/cTKPib5wdoj/cYiP9xiI/3GIiP9xiI/3GIiP9xiIiP9xiIiP9xiIiIPRXKtOo1/4iHH/iIcf+Icf+Ihx/4hx/4iHH/iHH/iHH/iHEjVvYa2pCeiP9xiIiIiIiIiIiIiIiI/3GIiIiD1lMbOazoiIiIiIiIiIcf+IiIiIiIhx/4iIiIg2qBa6V+lx/4hx/4cf+Icf+HH/hx/4hx/4cf+HH/hx/4cf+HH/hx/4cf+HH/hx/3H/hx/4cf+DIMsb7zTnH/cf+HH/cf9x/4cf9x/3H/cf9x/4cf9x/3H/cf9x/3H/cf9x/4cf9x/3H/cf9x/3H/cf9x/3H/cf9xj/cf9xP5KUsW1r/3GP9xj/cY/3GP9xj/cY/3GI/3GP9xj/cYj/cY/3GI/3GIPXUxsorOcYj/cYiP9xiP9xiI/3GIj/cYiP9xiIj/cYiP9xiIj/cYiIj/cYiIj/cYiIj/cYiINS9Fu9C6iIiIiIiIiIhx/4iIiIiIhx/4iIiIiHH/iIiIPWOSs5xtiHH/iIcf+Icf+Ihx/4iHH/iHH/iHH/iHH/OuYlthnacf+HH/cf+HH/cf9x/4cf9x/3H/hx/3H/cf9x/4cf9x/3H/cf9x/4cf9x/3H/cf9x/3H/cf9x/zgjOrjcxXGIj/cYiP9xiI/3GIiP9xiIj/cYiI/3GIiI/3GIiI/3GIiIj/cYiIiI/3GIiIiI/3GIiIiIiP9xiIOLLpuE0WiHH/iHH/iHH/iHH/iHH/iHH/iHH/iHH/hx/4hx/4cf+Icf+HH/hx/zzt+bQSBnH/cY/3H/cY/3GP9x/3GP9xj/cY/3H/cY/3GP9xj/cY/3GP9xj/cY/3GP9xiP9xj/cY/3GI/3GP9xiP9xj/cYj/cY/3GI/3GD9kOLGbx4iIiIiIiIiIiIiIiIiIiIiIiIiIcf+IiIiIiIiDLRSr4utYcf9x/4cf9x/4cf+HH/cf9x/4cf9x/4cf9x/3H/hx/3H/cf+D3xS7QOtI/3GIj/cYiP9xiI/3GIj/cYiP9xiIj/cYiINzBWuc+piIiIiIiIhx/4iIiIiIiIiHH/iIgyR9O+uCxx/4iHH/iIcf+Ihx/4hx/4iHH/iHH/iHH/NNwKvSP1j/cf9x/3H/cY/3H/cf9xj/cf9x/3GP9x/3GP9x/3GP9xNGLyu50NcYj/cY/3GP9xiP9xj/cYj/cYj/cYj/cY/3GIMYGlv35aj/cYiIiIiIiI/3GIiIiIiIiIiIg5JJK3222HH/iIiIiIiIhx/4iIiIiHH/iIiIiHH/iIiDDGirFJdf+HH/cf9x/4cf9x/3H/cf9x/3H/hx/3H/cf9x/3H/cf9x/3H/cf9x/3H/cTDWg78pfHH/cY/3GP9x/3GP9xj/cY/3H/cY/3GP9xj/cY/3GP9xj/cY/3GP9xj/cY/3GI/3GP9xj/cYj/cY/3GI/3GI/3GP9xiP9xgxvli/QaeIiIiIiIiIiIiIiIiIiIiIhx/4iIiIiIiIiHH/iIiIiIhx/4iIiIhx/4iIiIcTEPWb/wpv+HH/cf+HH/cf9x/4cf9x/4cf9x/3H/cf+HH/cf9bfdaC/4cf9x/3H/cf9x/3H/cf9x/3H/hx/3H/cf9x/3H/cf9xNG9avJClj/cYiI/3GIiP9xiIj/cYiIj/cYiIj/MLP4sVwHiIcf+IiHH/iIiHH/iIhx/4iHH/iIhxPBzMtOMz/3H/cY/3H/cY/3H/cf9xj/cf9xj/cf9xj/cY/3H/Lq/uKkUBHYiIiIiIiIiIiIiIhx/4iIiIiIiIOUABt7/+iIcf+IiIiHH/iIiIcf+IiIcf+IiIcf+IiHH/iIhx/4iIcf+Ihx/4iHH/iIcf+IhxNk+4ubBHcf9x/3H/cf9x/3H/cf9x/3H/cf9x/3H/cf9x/3H/cf9xj/cf9x/3H/cf9x/3GP9x/3H/cf9xj/cf9x/3H/cY/zuIhbZ3eo/3GI/3GI/3GI/3GIj/cYj/cYiP9xiI/3GD8j8bHcDoiIj/cYiIiP9xiIiI/3GIiIiIj/cYiIiIiI/3GIiIiIiIiIj/PxvZsuQmiHH/iHH/iHH/iHH/hx/4hx/4hx/4cf+HH/iHH/g4n1O4YKxx/4cf9x/4cf9x/3H/hx/3H/cf9x/4cf9x/3H/cf+HE2wAK6P/3/cf9x/3H/cY/3H/cf9x/3H/cY/3H/cf9xj/cf9x/3GP9x/3H/cY/3H/cY/3H/cY/3H/cY/3H/cY/3GP9x/3GP9xj/cY/3H/cY/3GP9xj/cY/3GP9xM1x3vaOIiIj/cYiIiIiP9xiIiIiIiI/3GIiIiIiIiIiIiIiIiP9xiIiIiIiIiIiIhx/4iIiIiIiIiIiIiIiIcf+IiISHl8iGiIiIiHH/iIiIiHH/iIiIcf+IiIOirVt9Uq/4hx/4cf+HH/hx/4cf+HH/hx/4cf+HH/cf+HH/hx/zS9x71COP9xj/cf9xj/cY/3H/cY/3GP9x/3GP9xj/cY/3GP9xj/cf9xj/cY/3GI/3GP9xj/cY/3GP9xiP9xj/cY/3GI/3GP9xiP9xiDloSreXtYiHH/iIiIiIiIiIcf+IiIiIiHH/iIiIiHH/iIiIhx/4iDsfZrbgmf+HH/hx/4cf+HH/hx/4cf9x/4cf+HH/hx/4cf9x/4cf8yFzK+6M1x/3H/cf+HH/cf9x/3H/cf9x/3H/hx/3H/cf9x/3H/cf9x/3H/cf9x/3H/cY/3H/cf9x/3H/cf9x/3H/cY/3H/cf9x/3GP8+4mizHZf/cYiI/3GIj/cYiI/3GIiI/3GIiI/3GIiI/3GIiIj/cYiIiIj/cYiIiIj/cYiIiIiIiP9xiIiIg223S7JIv/iIiIiHH/iIiIiHH/iIiIcf+IiIcf+Ig8o/G0XA6Icf+Ihx/4hx/4iHH/iHH/iHH/iHH/iHH/iHH/iHH/hx/4hx/4cf+IcTpkuLWbR3H/cf9xj/cf9x/3GP9x/3H/cY/3H/cY/3H/cY/3H/cY/3H/cY/3H/cY/3GP9x/3GP9xj/cY/3H/cY/3GP9xj/cY/3GP9xj/cY/3GP9xiP9xj/cY/3GI/3GP9xgyJli+2aeIiIiIiIiIiIiIiIiIiIiIiIiIiIiIiIiIiHH/iIiIiIiIiIcf+IiIiIiD31CbMK9nH/cf+HH/hx/4cf9x/4cf9x/4cf+HH/cf9x/4cf9x/4cf9x/4cf9x/3H/hx/3H/cf9x/4cf9x/3H/cf9x/4cf9x/3H/cf9x/3H/MUYJv7n2cYj/cYj/cYj/cYiP9xiP9xiI/3GIj/cYiP9xiI/3GIiP9xiIj/cYiI/3GIiI/3GIiI/3GIiIMoYJv3n2/4iIhx/4iIcf+IiHH/iIcf+IiHH/iIcf+Ihx/4hx/4iHH/iHH/iIcf+Icf+Icf+Icf+Icf+Icf+HH/iHH/iHH/hxN48WuXDp/4cf9x/3H/cf9x/3H/cf9x/3H/cf9x/3H/cf9x/3H/cY/3H/cf9x/3H/cf9x/3GP9x/3H/cf9xj/cf9x/3GP9x/3H/cY/3H/cY/3H/cY/3H/cY/3H/cY/3H/cY/3GP9x/3GP9xj/cY/3GP9xj/cf9xj/cY/3GP9xiP9xPp7FsmE6iI/3GIiI/3GIiIj/cYiIiIj/cYiIiIiP9xiIiIiIiP9xiIiIiIiIiIiIR0P8m8CIiIiIiIiIiIcf+IiIiIiIiIiIiIhx/4g/Ixex3Ohx/4hx/4cf+Icf+HH/hx/4cf+Icf+HH/hx/4cf+HH/hx/4cf+HH/cf+HH/hx/4cf+HH/cf+HH/cf+HH/hx/3H/hx/3H/hx/3H/hx/3H/cf+HH/cf9x/4cf9x/3E7mEa1Z7n/cY/3GP9xj/cY/3H/cY/3GP9xj/cY/3GP9xiP9xj/cY/3GP9xiP9xj/cYj/cY/3GI/3GI/3GP9xiP9xiP9xiP9xiD8id7HdiIiIiIiIiIiIiIiIiIiIiIiIiIiIiIiHH/iIiIiIiIhx/4iIiIiHH/iIiIiHH/iIiIcf+IiDpkyLabN3H/cf+HH/cf+HH/cf9x/4cf9x/4cf9x/3H/cf+HH/cf9x/3H/hx/3H/cf9x/3H/cf9x/4cf9x/3H/cf9x/3H/cf9x/zgu6bjRFnGIj/cYiP9xiIj/cYiI/3GIiP9xiIiP9xiIiP9xiIiI/3GIOZ9Rt2CuiIiIiIiIiP9xiIiIiIiIiIiIiIiIiIiDh+AbiB/oiIiIiIiHH/iIiIiIiIiHH/iIiDTAsbw/ToiIcf+IiIcf+IiHH/iIhx/4iHH/iIcf+IiHH/iIcf+Icf+Ihx/4hx/4iHH/iHH/iHH/iHH/iHH/NwVUuvqr/4cf9x/4cf9x/4cf9x/3H/hx/3H/cf+HH/cf9x/4cf9x/3H/cf9x/4cf9x/3H/cf9x/3H/cf9xNbpxu0WO/3GP9x/3H/cf9x/3GP9x/3H/cf9xj/cf9x/3GP9x/3GP9x/3H/cY/3H/cY/3H/cY/3GP9x/3GP9xj/cf9xj/cY/3GP9xj/cUGjTPXL/3GP9xj/cY/3GP9xj/cY/3GI/3GP9xiP9xj/cYj/cY/3GI/3GI/3GI/3GI/3GI/3GI/3GI/3GIj/cYQ/Xs0KGIj/cYiP9xiIj/cYiIj/cYiI/3GIiIj/cYQqNM5cuIiIiP9xiIiIiP9xiIiIiIiP9xiIiIiIiIiIj/cYiIiIiIiIiIiIiIiIiIiIiIiIg5brG3kU6IiIiIcf+IiIiIhx/4iIiHH/iIiIcf+DS1QrxKvXH/iIcf+Icf+Ihx/4hx/4hx/4hx/4hx/4hx/4hx/4hx/4hx/4cf+Icf+HH/hx/4hx/4cf+HH/hx/4hx/4cf+HH/hx/4cf+HH/cf+HH/hxPaATsl/scf+HH/cf9x/3H/cf9x/3H/cf9x/4cf9x/3H/cf9x/3H/cTPhY70enI/3H/cY/3GP9x/3GP9xj/cf9xj/cY/3GP9xj/cY/3GP9xj/cY/3GP9xj/cYj/cY/3GP9xg4ZFO4m6yIj/cYiI/3GIj/cYiIj/cYiI/3GIiIMhNkvuybiIiIiIiIiIiIiIiIiIiIiIiIiHH/iDy/rLRAU4cf9x/3H/cf+HH/cf9x/3H/cf9x/4cf9x/3H/cf9x/3H/cf9x/3E8diq0idWIj/cYiP9xiI/3GIiP9xiIj/cYiIj/cYiISFeMioeIiI/3GIiIiI/3GIiIiIiP9xiIiIiIOqV4tlqHcf+Ihx/4iHH/iHH/iIcf+Icf+Ihx/4hx/4hx/4hx/4hx/4hx/4cf+Icf+HH/iHH/hxPI6Gs3F5cf9x/3H/cf9x/3H/cf9x/3H/cf9x/3H/cf9xj/cf9x/3H/cf9x/3GP9x/3H/cY/3H/cf9xj/cf9x/3GP9x/3GP9x/3FJ5Jxxto/3H/cY/3GP9xj/cf9xj/cY/3GP9xj/cY/3GP9xj/cY/3GP9xiP9xg9C/az9AmIiIj/cYiIiIiIiP9xiIiIiIiIiIiIiIj/cYiIiIiIiIiIiIiIiIiIhx/4iIiIiIiIiIiIiHH/iIiIiIiIcf89+fW0Bgr/iHH/iHH/hx/4hx/4cf+Icf+HH/hx/4cf+Icf+HH/hx/4cf+HH/hx/4cf+HH/cf+HH/hx/4cf9x/4cf+HH/cTYperrWhf9xj/cY/3GI/3GP9xiP9xj/cYj/cYj/cYj/cYj/cUsmPF2c/3GI/3GIj/cYiP9xiP9xiI/3GIj/cYiI/3GIj/cYiI/3GIiI/3GIiP9xiIiDfyJrkN2YiIiIiIiIcf+IiIiIiHH/iIiIiIcf+IiIhx/4iIiHH/iIiIcf+IiHH/iIiHH/iIcf+IiHH/iIcf+IiHH/iIcf+Icf+Ihx/4hx/ztDh7W8eIcf9x/3H/cf9x/3H/hx/3H/cf9x/3H/cf9x/3H/cf9x/3H/cf9x/3H/cf9xj/cf9x/3H/cf9x/3H/cY/3H/cf9x/3GP9x/3H/cY/3H/cf9xj/cf9xj/cf9xj/cf9xj/cf9xj/cf8+r4azUHmIj/cYiI/3GIiP9xiIiP9xiIiP9xiIiP9xiIiIj/cYiIiI/3GIiDwJKrT21Ycf+Ihx/4hx/4hx/4hx/4hx/4hx/4hx/4hx/4hx/4cf+Icf+HH/iHH/hx/4cf+Icf+HH/hx/4cTCm2L9ZJ3H/cf9xj/cf9xj/cY/3H/cY/3H/cY/3GP9xj/cf9xj/cY/3GP9xj/cY/3GP9xj/cY/3GP9xj/cY/zxk6LWbF4iIiIiIj/cYiIiIiIiIiIiIiIiIiIcf+IiIiIiIiIiIg6xYi3Onf/hx/4cf+HH/hx/4cf+HH/hx/4cf+HH/hx/0sbHG5O/4cf+HH/hx/3H/hx/3H/hx/4cf9x/4cf9x/3H/hx/3H/hx/3H/cf+HH/cTzJyLM2N3GP9xiP9xj/cYj/cY/3GI/3GI/3GI/3GI/3GI/3GI/3GI/3GIj/cYj/X43Sco/3GIj/cYiP9xiI/3GIiP9xiI/3GIiI/3GIO/xGtQO5iIiIiIhx/4iIiIiIiIcf+IiIiIiHH/iIiIiHH/iCGR1ioH4p2Icf+Icf+HH/iHH/hx/4hx/4cf+HH/hx/4hx/4cf9OqCw1ff+HH/hx/4cf+HH/cf+HH/hx/4cf+HH/cf+HH/cf8/s/iyTAf/cY/3GP9xj/cY/3GP9xj/cY/3GP9xiP9xj/cY/3GIOkHttr4SiIhx/4iIhx/4iIhx/4iIcf+IiHH/iDN/lr2AaXH/hx/4cf9x/4cf9x/4cf9x/4cf9x/4cf9x/3H/hx/3H/cf+HH/cf9x/3H/hx/3H/cf9x/3H/cf+HH/cf9x/3H/No3JunI2cYiP9xiP9xiI/3GIj/cYiP9xiIj/cYiI/3GIiP9xiIj/cYg9iDmzd8aIcf+IiIcf+IiIcf+IiHH/iIhx/4iHH/iIhx/4iHH/iIcf+Icf+Ihx/4hx/4OX8at4Dlcf9x/3H/cY/3H/cf9x/3GP9x/3H/cY/3H/cf9xj/cf9xj/cf9xj/cf9xj/cf9xj/cf9xj/cY/3H/cYNYzIu3M3/3GIiIiIj/cYiIiIiIj/cYiIiIiIiIiIiIj/cYiIiIiIiIiIiIiIiIiIiINs1oujKXhx/4cf+Icf+HH/iHH/hx/4cf+Icf+HH/hx/4cf+HH/hx/4cf+HH/hx/4cf9x/4cf+HH/hx/3H/hx/4cf9x/4cf8xDmiwApeP9xj/cY/3GP9xj/cY/3GP9xj/cY/3GI/3GP9xj/cYj/cY/3GI/3GP9xiP9xiP9xj/cYj/cYj/cYiP9xiP9xiP9xiI/3GI/3E8d4e0iHiIiIiHH/iIiIiIiIiIiIiHH/iIiIiIiIcf+IiIiIhx/4iIiIcf+IiIhx/4iIiHH/iIhx/4iIgx0wm/LPZx/4cf9x/3H/hx/3H/cf9x/3H/hx/3H/cf9x/3H/cf9x/3H/cf+HH/cf9x/3H/cf9x/3GDnNircydYiI/3GIiP9xiIiP9xiIiP9xiIiI/3GIiIiP9xOGDIuZ83/4iIcf+IiHH/iIhx/4iHH/iIcf+Ihx/4iHH/iHH/iIcf+Icf+Icf+Icf+Icf+Icf+Icf+Icf+Dx6SrWFtf9x/3H/cY/3H/cY/3H/cY/3GP9x/3GP9x/3GP9xj/cY/3H/cThYWrinpYiIj/cYiIiIiIiIiIiIiIiIiIiIiIiIiIiIiIcf+IiIiIiIiIiIcf+IiIiIiIcf+IiIiIcf+DocF7fj6P+HH/hx/4cf+HH/hx/4cf9x/4cf+HH/hx/4cf9x/4cf+HH/cf+HH/cf+HH/cf+HH/cf+HH/cf9x/4cf9x/4cf9x/3H/cf+HH/cf9x/3H/cf+HH/cf9x/3H/cf9xMtAYvi/niP9xj/cYj/cYj/cYj/cYj/cYj/cYj/cYj/cYiP9xiI/3GI/3GIj/cYiP9xiIj/cYiI/3GIiP9xg7C5m19GZx/4iIhx/4iIhx/4iIcf+IiHH/iIhx/4iHE+zaWxMlpx/3H/hx/4cf+HH/cf+HH/cf+HH/hx/3H/hx/3H/cf+HH/cT6Jo7F2XHH/cY/3H/cf9x/3H/cY/3H/cf9x/3GP9x/3H/cY/3H/cY/3H/cY/3H/cY/3H/cY/3H/cY/3GP9x/3GP9xgxLD+/08CIiIhx/4iIiIhx/4iIiHH/iIiHH/iIiHH/iIiHH/iDpXs7aoTIcf+Icf+HH/hx/4hx/4cf+HH/hx/4hx/4cf+HH/hx/4cf+HH/cf+HH/hx/4cf+HH/cf+DPFab46lv9xj/cY/3GP9xj/cY/3GP9xj/cYj/cY/3GP9xiP9xhDF+zegf9xiP9xiP9xiP9xiP9xiI/3GI/3GIj/cYiP9xiDouwbbRPoj/cYiIiP9xiIiI/3GIiIiI/3GIiIiIiP9xKZARSpb+64iIj/cYiIj/cYiIiP9xiIiIj/cYiIiIiCLtthrxJJ7/cY/3H/cY/3H/cY/3H/cY/3GP9x/3GP9xj/cf9xj/cY/3GDIQ+b7vBoiIiIiIiIiIiIiP9xiIiIiIiIiIiIiIiIhx/4iIiIiIiIPLEotU7X/4cf+Icf+HH/hx/4hx/4cf+HH/hx/4cf+HH/hx/4cf+D3n2rQYJf9xj/cY/3GI/3GP9xj/cYj/cY/3GP9xiP9xiP9xj/cYj/cYj/cS4WkBoulv6Icf+Ihx/4cf+Icf+Icf+Icf+HH/iHH/hx/4g2aXq6loVx/3GP9x/3GP9xj/cf9xj/cY/3GP9xj/cf9xj/cY/3GCDohCoCd71xiP9xiP9xiP9xiP9xiI/3GI/3GIj/cYiP9xgiT9tKDAJLiIiIiIiIiHH/iIiIiIiHH/iIiIiHH/iIiIhx/zQ4OrzHxXH/cf9x/4cf9x/3H/cf+HH/cf9x/3H/cf+HH/cf9x/3H/cf9x/3E9j3uzcISIiP9xiIj/cYiIj/cYiIj/cYiIiP9xiDiX+rhoBXH/iIcf+Icf+Ihx/4hx/4hx/4hx/4hx/4g72oq1JXVx/3H/cY/3H/cY/3H/cY/3H/cY/3H/cY/3GP9x/3GP8wGXSx9ouP9xiP9xiI/3GI/3GIj/cYiI/3GIj/cYiP9xLtR5GjK4bv9xj/cf9x/3GP9x/3GP9x/3GP9xj/cf9xj/cY/3H/cYOrsZtkTmiP9xiIiIiIiP9xiIiIiIiIiIiIj/cYiIiIiIiIiIiIiIiIiIiD7gerIfhXH/hx/4cf+HH/hx/3H/hx/4cf+HH/cf+HH/hx/3H/g5kmG4bZ7/cf+HH/cf9x/4cf9x/3H/cf9x/4cf9x/3H/cf9x/3H/cf9x/3H/cf9x/3Ekd4EayIfuiIiIiIiIiIhx/4iIiIiIiIiHH/gznlS+Yav/iIcf+Icf+Ihx/4hx/4hx/4hx/4hx/4hx/4hx/4gsrMEaVTPuj/cYiP9xiI/3GIiP9xiIj/cYiI/3GIiI/yiR/Bqm4D6P9xiP9xj/cYj/cYj/cYj/cYj/cYj/cYj/cYiP9xiP9xiI/zteirahdYiIiIcf+IiIhx/4iIiHH/iIiHH/iIhx/4iII7O1GtTErnGIiP9xiI/3GIiP9xiIiP9xiIiP9xiIiP9xQ0RM27v/cYiIiI/3GIiIiIj/cYiIiIiIiP9xiDvEubU7Rohx/4hx/4hx/4hx/4hx/4hx/4hx/4cf+Icf+HH/iDEYG7D35P9xj/cf9xj/cY/3GP9xj/cf9xj/cY/3GP9xiP9xj/cY/3Eykiq+bdWIiIiIiIiIiIiIiIiIiIiIiIiIcf+IIBnXGh9ijv9xiI/3GI/3GIj/cYiP9xiI/3GIj/cYiP9xiDtemrahZf+IiIcf+IiHH/iIhx/4iIcf+Ihx/4iIcf8/5DuyG8T/cf9x/3H/cf9xj/cf9x/3H/cY/3H/cf9xj/cf9x/3GP9x/3GP9x/3GP9x/3GP9x/3GP9xj/cf9xj/cY/3H/cYNBUJvOr2iI/3GIiIiIiIj/cYiIiIiIiIiIiIiIj/cYg4Vue4qRiIcf+Ihx/4hx/4hx/4hx/4hx/4hx/4cf+IcUBWnPqWcf+HH/iHH/hx/4cf+HH/hx/4cf+HH/hx/4cf87iMq2dzWP9xj/cY/3GP9xj/cY/3GI/3GP9xiP9xj/cYj/cY/3GIPHDptY8W/4iIiIiIiIiIiIhx/4iIiIiIiD7P+rIwBYcf9x/4cf9x/3H/hx/3H/cf9x/4cf9x/3H/cf9x/4cf9x/3H/cf9x/3H/cf9x/3H/cf9xPUYJsrn2cYiP9xiP9xiI/3GI/3GIj/cYiP9xiIj/cYMR4Lv+H0hx/4iIcf+IiHH/iIhx/4iHH/iIcf+Ihx/4g+YGuyn5Rx/3H/cf9xj/cf9x/3GP9x/3H/cY/3H/cY/3H/cf9xj/cYNOM6vBzFiIiIiI/3GIiIiIiIiIiP9xiIiIiIiIiIiIiIiIiIM5h6vWeFhx/4hx/4cf+HH/hx/4cf+HH/hx/3H/hx/4cf+HH/cf+HH/PRkatOblj/cY/3GP9xj/cY/3GI/3GP9xiP9xj/cYj/cYj/cY/3GI/3GI/3GDIXKr7o1YiIiIcf+IiIiIiHH/iIiIiIcf+IiIiHH/iIiIcf+IiIcf+IiHE+0JmxL2Zx/3H/hx/3H/cf9x/3H/hx/3H/cf9x/3H/cf9x/3H/cf9x/3H/cf9x/3H/cf9x/3H/cf9x/3EwbSiwoteIj/cYj/cYiP9xiI/3GIj/cYiP9xiIj/cYiP9xiIiP9xiIj/cYiIj/cYiIiP9xiIiI/3GIiIiI/3GIg94ymzHNaHH/iIcf+IiHH/iHH/iIcf+Ihx/4hx/4hxP6mbsVZk/3H/cY/3H/cY/3H/cY/3H/cY/3H/cY/3GP9x/3GP9xj/cY/3GP9x/3GP9xj/cYPitZstSmj/cYiIiIiIiIiIiIiIiIiIiIiIiIiIiIiIiIiIiIg7Hoi14Xdx/4hx/4cf+HH/hx/4cf+Icf+HH/hx/4cf9x/4cf+HH/hx/4cf9x/4cf+HH/hx/3H/hx/3H/hx/3H/hx/3H/hx/3H/hx/3E92/izJAf/cY/3GI/3GP9xiP9xj/cYj/cY/3GI/3GI/3GI/3GI/3GI/3GI/3GIj/cYj/cYiP9xiI/3GIg3+ai5BleIiIiHH/iIiIiIcf+IiIiIcf+IiIiHH/iIiIcf+IiIcf+IiHH/iIhx/4iIcf+IiHH/iIcf+IhxPLO3tExI/3H/cf+HH/cf9x/3H/cf+HH/cf9x/3H/cf9x/3H/hx/3H/cf9x/3H/cf9x/3H/cf9x/3H/cY/3H/cf9x/3H/cf9x/zXSurwtRYj/cYiIiP9xiIiI/3GIiIiI/3GIiIiIiP9xKZzXGnYyjnGP9xj/cY/3GP9xj/cf9xj/cY/3GP9xiP9xj/cY/3GP89aku0lbSIiIiIiIcf+IiIiIiIiIcf+IiIiIgtGpcaTlaOiI/3GIj/cYiP9xiIj/cYiP9xiIj/cYiIj/cYiIj/cYiIj/cYiIiDu0WrVLpYiHH/iIcf+Ihx/4iHH/iHH/iIcf+Icf+Icf+CGaTzonWwz/iIiIcf+IiIcf+IiIcf+IiHH/iIhx/4iCMEBhrfv55xiIj/cYiIj/cYiIj/cYiIj/cYiIiIOLTKuEs1cf+Ihx/4iHH/iHH/iHH/iHH/iHH/iHH/iHH/iHEkjLQatzS+cYiIiI/3GIiIiI/3GIiIiIiINmJxup2OiIiIiIiIiIiIiIiIiIiIhx/4IWs0KgpMvYiIiIcf+IiIhx/4iIiHH/iIhx/4iIhx/4NyhXudeocf9x/4cf9x/4cf9x/4cf9x/4cf9x/3H/hx/3H/cf+HFKB/xfgHH/cf+HH/cf9x/3H/cf9x/3H/cf9x/3H/cf9x/3GP9x/3H/ME+HscB4iP9xiI/3GI/3GIj/cYj/cYiP9xiI/3GIj/cYiI/3GIiP9xiIj/cYg4Z0y5mLP/iHH/iIcf+Icf+Icf+Ihx/4hx/4cf+Icf+Icf+Icf+HH/iHH/hx/4hx/4cf+HEw8pK/DW2HH/cf+HH/cf+HH/cf+HH/cf+HH/cf9x/4cf9x/zJYdb6ninGP9x/3GP9x/3GP9xj/cf9xj/cY/3GP9x/3GP9xj/cY/3GP9xj/cY/3GP9xj/cYj/cY/3GP9xiP9xj/cYj/cY/3GI/3GI/3GP9xiP9xiDsLhrX0eYiIiIiIiIiIiIiI/3GIiIiIiD/5wrEGPYiIiHH/iIiIhx/4iIiIcf+IiIcf+IiIcf+IiIcf+IiHH/iIhx/4iDyZeLRmh3H/cf9x/3H/hx/3H/cf9x/3H/cf9x/4cf9x/3H/cf9x/3H/N1T1uqsK/3GP9xj/cY/3GP9xiP9xj/cY/3GI/3GP9xiP9xiDMbe73khIiIiHH/iIiIiIcf+IiIiHH/iIiIcf+IiIcf+IiIcTsuIbTR3oiIcf+Ihx/4hx/4iHH/iHH/iIcf+Icf+IcULUrNK1hx/4cf+Icf+HH/iHH/hx/4cf+Icf+HH/hx/4cSzvQBoxC/5xiI/3GIj/cYiI/3GIiI/3GIiP9xiIiP9xiIiI/3GIiIiP9xiIiIiP9xiIiIiIiP9xiIiIg/9TixCseIcf+Ihx/4iHH/iIcf+Icf+Ihx/4hx/4hx/4hx/4hx/4hx/4hx/4hx/4cf+Icf+HH/iHH/hx/4cf+HFPYlwJ2ocf+HH/hx/4cf+HH/hx/3H/hx/4cf+HH/hxN1LkuK0bcf9xj/cf9x/3H/cf9x/3H/cY/3H/cf9x/3GP9x/3E+I9Gx3C5xj/cY/3GP9x/3GP9xj/cY/3GP9xj/cY/3GP9xgyxGm+O5aIiIiIiIiIiIiIiIiIiIiIiIiIiIiIiIiIiIhx/4iIiIiIiIiHH/g9NcmzyjaHH/cf+HH/hx/3H/hx/3H/hx/3H/hx/3H/hx/3H/cf+CTrWUrxSmuP9x/3GP9x/3GP9x/3GP9xj/cf9xj/cY/3GP9x/3GP9xj/cY/3GP9xj/NivCu9Q9j/cYj/cYj/cYiP9xiP9xiI/3GIj/cYiP87flq2gaVx/4iIiHH/iIiHH/iIiHH/iIhx/4iIcf+IiHH/iIcf+C9AFRor/q7/cYiI/3GIiP9xiIj/cYiIj/cYiIj/cYiIg8G9q05CVx/4iHH/iHH/iIcf+Icf+Ihx/4hx/4hx/4hx/4cT2zN7JMyHH/cf9x/3H/cf9x/3H/cf9x/3H/cf9x/3H/cf9xj/cf9M6exRYf9x/3H/cY/3H/cf9xj/cf9xj/cf9xj/cf9xj/cf9xj/cf9xj/cY/3GP9x/3GP9xj/cY/3GP9xj/cTTYKrwn1YiIiIiIiIiIiIiIiIiIiIiIiIiIiIiIiIiIiHH/iIiIPyVYsdqnhx/4hx/4cf+HH/hx/4cf9x/4cf+HH/hx/4cf9x/4cf+HH/cf+HH/hx/3H/hx/3H/hx/3H/hx/3H/cf+HH/cf9x/4cf9x/3H/cf+HH/cf9x/zRZJb2m2v9xj/cY/3H/cY/3GP9x/3GP9xj/cY/3GP9xj/cY/3GESpjMVnj/cY/3GP9xiP9xj/cYj/cY/3GI/3GI/3GI/3GI/3GI/3GI/3GI/3GIj/cYNPJavA2liIiIiHH/iIiIhx/4iIiHH/iIiHH/MVcssLjT/3H/cf9x/3H/cY/3H/cf9x/3H/cf9x/3GP9x/3H/cf9xj/cf9xMq63vlFI/3GIj/cYiI/3GIj/cYiI/3GIiP9xiIiP9xiDJDp7+8WP+IiIiIcf+IiIiHH/iIiIcf+IiIcf+IiC8OsxofFM5xj/cYj/cYj/cYj/cYiP9xiP9xiI/3GI/3GCanLWrVjSmIiIiHH/iIiIiIiIiIiIiHH/iDOpqr1WVYcf9x/4cf+HH/cf+HH/cf9x/4cf9x/3H/hx/3H/cf+HE6Q9q1vCVxiP9xiI/3GI/3GIj/cYiP9xiI/3GIj/cYPmKrs51U/4iIcf+Ihx/4iIcf+Ihx/4iHH/iHH/iIcf+Icf+IPjans8lY/4cf9x/3H/cf9x/3H/cf9x/3H/cf9x/3H/cf9x/3H/cf9x/3H/RV5syhn/cf9x/3H/cY/3H/cf9x/3GP9x/3H/cY/3H/cY/3H/P7Q7skvEiI/3GIiIiIiIiIiP9xiIiIiIiIiIiIiIiIP8f5sTgGiHH/hx/4cf+HH/hx/4cf+Icf+HH/cf+HH/hx/4cf+HH/hx/3H/hx/4cf9x/4cf+HH/cf+HH/cf8xtVWwWqr/cf9xj/cf9x/3GP9x/3GP9x/3GP9x/3GP9x/3GP9x/zqrobdUXv9xj/cY/3GI/3GP9xj/cY/3GI/3GP9xiP9xj/cYj/cYj/cYj/cYj/cYj/cYj/NfMavAzliIiIcf+IiIiIiHH/iIiIiHH/iIiIhx/4iIhx/4iIiHH/g1dzm8iMb/cf9x/4cf9x/3H/cf+HH/cf9x/3H/cf9x/4cf9x/3H/cf9x/3H/cf9x/3H/cf9x/3H/cf9x/3H/cf9x/3H/cf9xNI6au3FlcYiIj/cYiIiP9xiIiI/3GIiIiP9xiIiIiI/3GD/2CrEJ9XH/iHH/iHH/iIcf+Icf+Icf+Icf+HH/iHH/iHH/hx/4hx/4cf+IcT92krGJbf9x/4cf+HH/cf+HH/cf+HH/cf9x/4cf9x/4cf9x/3H/hx/z1JpbS2Wv9x/3GP9xj/cf9xj/cY/3H/cY/3GP9xj/cY/3GP9xj/cY/3GP9xj/cY/3GP9xiP9xj/cYOc46tzHFiIiIiIiIiIiIcf+IiIiIiIiIiHH/iIiIiIhx/4iIPBSKtOt1cf9x/4cf9x/3H/hx/3H/cf+HH/cf9x/3H/hx/3H/cf9x/3H/cf9x/3H/hx/3H/cf9x/3H/cf9x/3H/cf9x/3GP9x/3H/cf8x2pewNWiI/3GIj/cYj/cYiP9xiP9xiI/3GIj/cYiI/3GIj/cYiI/3GIiP9xiIiP9xiIiP9xiIiP9xiIiIj/cYg6KEe217iIiIhx/4iIiHH/iIiHH/iIhx/4iIcf+IiHH/iIhx/4iHH/iIcf+ISn5saBlx/4hx/4iHH/iHH/iHH/iHH/iHH/hx/4hx/4hx/4cf+Icf+HH/g6uQi3Rvf/cY/3H/cf9x/3H/cY/3H/cf9xj/cf9x/3GP9x/3GP9x/3GP9x/3GP9x/3GP9xj/cf9xj/cY/3GDtoeLSXh3GIiIiI/3GIiIiIiP9xiIiIiIiIiI/3GIiIiIiIiIiIiIiIiIiIiIiIiIiIiIiIiIiIiHH/iIP8PVsTwqhx/4iHH/iHH/iHH/iHH/iHH/hx/4hx/4hx/4cf+Icf+HH/hx/4hx/4cf+HH/hx/4cf+HH/hx/4cf+HH/hx/4cf+HH/cf+HH/hx/4cf9x/4cf9x/4cf9x/4cTX9uLsCR4/3GP9xj/cYj/cY/3GP9xj/cY/3GI/3GP9xiP9xj/cYj/cYj/cYj/cYj/cYj/cYj/cYj/cYNafou1gXiIiIiIiHH/iIiIiIiIhx/4iIiIiHH/iIiIiHH/iIiIcf+IiIhx/4iIOwWitfpdiHH/iHH/iHH/iHH/iHH/iHH/iHH/iHH/hx/4hx/zrNk7cybP9x/4cf9x/3H/hx/3H/hx/3H/cf9x/4cf9x/3H/hx/3H/cf9x/3H/cf+HH/cf9x/3H/cf9x/3H/cf9x/3H/cf9x/3H/cf9x/3H/cf9xj/cTFkQr+bvf9x/3GP9x/3GP9xj/cf9xj/cY/3H/cY/3GP9xj/cY/3GP9xj/cY/3GP9xj/cT/A87E/DIj/cYiP9xiIj/cYiP9xiIiP9xiIj/cYiIiP9xiIiP9xiIiIhG1ayipYiIiIiP9xiIiIiIiIiI/3GIiIRKscxU6IiIiIiIiIiIiIiIiIiIiIiIiIiIiHH/iIiIiIiIiIhx/4iIiDg1orjKXXH/iIhx/4iHH/iIhx/4iHH/iIcf+Icf+Ihx/4hx/4iHH/iHH/iHH/MzxovsOX/3H/cf9x/3H/cf9x/3H/cf9x/3GP9x/3H/cf9x/3GP9xPbtBs0S+/3H/cY/3GP9x/3GP9x/3GP9xj/cY/3H/cY/3GP9xj/cYP48jsXDcj/cYj/cYj/cYiP9xiP9xiI/3GIj/cYiP9xiIg0Ga+95lD/iHH/hx/4hx/4cf+HH/hx/4cf+Icf+HH/hx/4cf88VNm0qyZx/3GP9xj/cY/3GP9xj/cY/3GP9xj/cY/3GP9xMTAxv8/OiP9xj/cYj/cYj/cYj/cYj/cYj/cYiP9xiP83+ni6BYeIiIiIiHH/iIiIiIiIiHH/iIiIiIcf85vGy3Q5Nx/3H/cf9x/3H/hx/3H/cf9x/3H/cf9x/3H/cf9x/3GP9x/3H/cf9x/3H/cf9xj/cf9x/3E4F5i46Gf/cYiP9xiIj/cYiI/3GIiP9xiIiP9xiD3GAbM5/v9xiIiIiI/3GIiIiIiI/3GIiIiIg0WYq9pnX/hx/4hx/4hx/4cf+Icf+HH/hx/4cf+Icf+HH/hxMpeYvmhn/3GP9x/3GP9x/3GP9x/3GP9x/3GP9xj/cf9xj/cY/3GP9x/3GP9xj/cY/3GP9xj/cY/3GP9xj/cYj/cY/3GP8xy0ewRLiIiIiIiIj/cYiIiIiIiIiIiIiP9HjHynOIiIiIiIiIiIiHH/iIiIiIiIiIiIiIhx/4gx/pmwEWb/hx/3H/hx/4cf+HH/cf+HH/cf+HH/hx/3H/hx/3H/cf+HH/cf+HH/cf9x/4cf9x/3H/cf+HH/cf9x/3H/cf+HH/cf9x/3H/cf9x/3H/cf9xNqjBulc+/3H/cY/3H/cf9xj/cf9x/3GP9x/3H/cY/3H/cY/3H/cY/3H/OEviubQdiP9xj/cYj/cY/3GI/3GP9xiP9xiP9xiP9xiP9xiP9xiI/3GI/zL9BL8C+4iIiP9xiIiIiIj/cYiIiIiIiIiIj/cTbbFLok63H/iIiIiIcf+IiIiHH/iIiHH/iIiIcTgQArfv/XH/iHH/iIcf+Icf+Ihx/4hx/4hx/4hx/4glIwIqzc/diHH/hx/4hx/4cf+Icf+HH/hx/4hx/4cf+HH/Ta/MRQP/hx/4cf9x/4cf+HH/hx/3H/hx/3H/hx/4cf9x/4Wd3YIv9x/4cf9x/4cf9x/3H/hx/3H/cf+HH/cf9x/3H/cf+HH/cf9x/3H/cf9x/3H/cf9x/3H/cf9xWN3XInH/cf9x/3H/cf9x/3H/cf9x/3H/cY/3H/cf9x/3H/cY/3H/cf9x/3GP9x/3H/cY/3H/cY/3H/cY/3H/cY/3H/cY/3H/cY/3GP9x/3GP9xj/cY/3GP9x/3GP9xj/cT4mc7HZjHGIj/cYj/cYiP9xiI/3GIj/cYiP9xiIj/PLcytUjNiIiIiP9xiIiIiIiP9xiIiIiIiIhLJqxdlYiIiIiIiIiIiIiIiIiIiIiIiD97KrGE1Ycf+HH/hx/4cf9x/4cf+HH/hx/3H/hx/4cf9x/4cf9x/4cf9x/4cf9x/4cf9x/4cf9x/3H/hxOgF6tv6Fj/cYj/cYj/cYj/cYj/cYiP9xiI/3GI/3GIj/cYRjasrJX/cYiI/3GIiP9xiIiP9xiIiI/3GIiIPvzmsgMZiIhx/4iIiIhx/4iIiHH/iIiHH/iIiHH/iIiHH/iIhx/4iDsISrb3tf9x/3H/cf9x/3H/cf9x/3H/cf9x/3H/cf9x/3H/cY/3H/cf9x/3H/cY/3H/SoqMd1eP9x/3H/cY/3H/cY/3H/cY/3H/cY/3H/cY/3GP9x/3GP9xj/cY/3E46Ne4FyiIj/cYiIiI/3GIiIiIj/cYiIiIiIiP9Mi+xXQYiP9xiIiIiIiIiIiIiIiIiIhx/4iIiIPGxXtJOohx/4hx/4cf+Icf+HH/iHH/hx/4hx/4cf+HH/iHH/hx/4cf+HH/hx/4cf+HH/hx/3H/hx/4cf+HH/cf+HH/hx/3H/hx/4cf9x/4cf9x/4OPmquAZVcY/3GI/3GI/3GI/3GI/3GI/3GI/3GIj/cYj/cYiP9xg7vYi1Qndx/4iIiIiIiIhx/4iIiIiIcf+IiIiEoCzG/Thx/4iIhx/4iIcf+IiHH/iIhx/4iIcf+Ihx/zGXuL9oR3H/hx/3H/cf9x/3H/cf9x/3H/cf9x/3H/hx/3GP9x/3H/cf9x/3H/cf9x/3H/cf9x/3GP9xNfoJugX2cYiI/3GIiP9xiIj/cYiIj/cYiIj/cYiIj/SO5skRmIiIiI/3GIiIiIiP9xiIiIiIiIiP9xJyEpGq3tboj/cY/3GI/3GP9xiP9xj/cYj/cYj/cYj/cYj/cYg6RKm2u1aIhx/4iIiIiIiIcf+IiIiIiHH/iIiIhx/4iIiIcf+IiIcf+IiIcf8ib00a+QsuiIiIiIiIiIiIiIiHH/iIiIiIOrn7t0YE/3H/cf9x/4cf9x/3H/cf+HH/cf9x/3H/cf9x/4cf9x/3H/cf87lOq2axX/cYiP9xiIj/cYiI/3GIiI/3GIiI/3GIiI/3GIiIiDdMSrqztf+Ihx/4iHH/iIcf+Icf+Ihx/4hx/4hx/4hx/4hx/4hx/4cf+DGR0r9uLXH/hx/4cf+HH/cf+HH/cf+HH/hx/3H/hx/3H/cf8x3VWwMqr/cY/3H/cf9xj/cf9xj/cf9xj/cf9xj/cY/3H/cY/3GP9x/3GP9xj/cY/z4oc7PXjP9xiP9xiI/3GI/3GIj/cYj/cYiP9xiI/3GDAR5LD+G4iP9xiIiIiIiIiIiIiIiIiIiIiIiIiIiIcf+IiIiIg13hS7IeuIhx/4iHH/iIcf+Ihx/4iHH/iIcf+Icf85JxO32Oxx/4cf+HH/hx/4cf+HH/hx/4cf9x/4cf+HH/cf+HH/hx/3H/hx/3H/hx/3H/hx/3H/hx/3H/cTqlSbZato/3GI/3GP9xiP9xj/cYj/cYj/cYj/cYj/cYj/cYj/cYj/cYiP9xiP9xiI/3GIj/cYiP9xiI/3GIiP9xiIj/cYiI/3GIiI/3GIiDlTt7esSIiIcf+IiIiHH/iIiIcf+IiIcf+IiIcf+IiHH/iIhx/4iIcf+Ihx/4iHH/OjI6t83F/3H/cf9x/3H/cf9x/3H/cf9xj/cf9x/3H/cf9xj/cf9x/3H/MMmZsUZmiP9xiIiI/3GIiI/3GIiIiP9xiIiIiP9xiIiIiIiP9xiIiIiIiIiI/3GIiIiIg/ZSOxmtyHH/iIiIiIhx/4iIiIhx/4iIiIMpSTvmtscf+Ihx/4hx/4hx/4hx/4hx/4cf+Icf+Icf+HH/iHE3Ase4/Thx/3H/cf9x/3H/cf9xj/cf9x/3H/cY/3H/cf9xj/cf9x/3GP9x/3GP9x/3H/cY/y6NJypHLY2P9xiP9xiP9xiI/3GIj/cYiP9xiI/3GIKSNIGo3Lfv9x/3H/cY/3H/cf9x/3GP9x/3H/cf9xj/cf9xj/cf9OL2wtCXH/cY/3GP9x/3GP9x/3GP9xj/cY/3GP9x/3GP9xg6PFi2w6eIiP9xiIiIiIiI/3GIiIiIiIiDz/urQARYcf+Icf+HH/iHH/hx/4cf+HH/hx/4hx/4cf+HE2hFe5e6hx/3H/cf9xj/cf9x/3GP9x/3GP9x/3H/cY/3H/cY/3GP9x/3GP9xMaMJv1z2iIiIj/cYiIiIiI/3GIiIiIiIiI/3GIiIiIiIiIiINyrYudUncf+Ihx/4cf+Icf+Icf+Icf+HH/iHH/hx/4Qi18/Sj/iHH/hx/4cf+HH/hx/4cf+HH/cf+HH/hx/4cf9xNywiuNPdcf9x/3H/cf+HH/cf9x/3H/cf9x/4cf9x/3H/cf9x/3H/cf9x/3H/cf9x/3H/cf9x/3H/cf9x/3GP9x/3H/cf9x/3H/cY/3H/cf9x/3GP9x/3E+w2KyPJ2P9x/3GP9xj/cY/3GP9xj/cY/3GI/3GP9xj/cY/zK75b9EGoiIiP9xiIiIiP9xiIiIiIj/cYiIiIP1JDsa28iIiIhx/4iIiIiIiIhx/4iIiIiHH/JhhgGr55/v9xj/cf9xj/cf9xj/cf9xj/cf9xj/cf9xj/cY/3GP9x/3GP9xj/cY/3GP9xj/cY/3GP9xj/cYOv2ZtgJmiIiIiIiIiIiIiIiIiIiIiIiIiIiIiIiCH7JhoBTZ7/cYj/cY/3GI/3GI/3GP9xiP9xiP9xiP9xiDL9Bb4C+oiP9xiIiIiIiI/3GIiIiIiIiIiCmH4BqHgf7/hx/3H/cf9x/3H/cf9x/3H/cf9x/3H/cf9x/3H/cf9x/3H/M4wavnPl/3GIiP9xiIj/cYiIj/cYiIj/cYiIiP9xiIiIj/cYiDHIe783hIhx/4hx/4hx/4cf+Icf+Icf+HH/iHH/hx/4cf+Icf+HH/hx/4cf+HH/hx/4cf+HH/g3r1i6UKf/cf9xj/cf9xj/cf9xj/cY/3H/cY/3GP9x/3GP9xj/cY/3FBcWz46Y/3GP9xj/cY/3GI/3GP9xj/cYj/cY/3GI/3GP9xiP9xNlHIuq43iIiIiIiIhx/4iIiIiIiIiIiIiIhx/4iIiIiIiDStGrxS5Ycf9x/4cf+HH/cf+HH/cf9x/4cf9x/4cf9x/3H/hx/3E3diu5idSIj/cYj/cYiP9xiI/3GIj/cYiP9xiIj/cTedirlidXH/iIiHH/iIhx/4iIcf+IiHH/iIcf+Ihx/4ggn2UaFwmuiIiP9xiIiP9xiIiP9xiIiI/3GIiIiI/3GIiIiIMRTav+slhx/4hx/4hx/4hx/4hx/4cf+Icf+Icf+HH/iHH/hxNcCKuz91j/cf9xj/cY/3H/cY/3GP9xj/cf9xj/cY/3GP9xj/cTm2yrdJNYiIiIiIiIiIiIiIiIiIiIiIiIhx/4iIiIiIg6zkm2MbZx/4cf+HH/cf+HH/hx/3H/hx/4cf9x/4cf9x/4cf9x/4cf9x/3H/hx/3H/hx/3H/cf9x/4cf9xMegrvhfUcYiP9xiI/3GIj/cYiP9xiI/3GIiP9xiIj/cYPAiotPdXiIcf+IiIiHH/iIiIcf+IiIcf+IiHH/iIhx/4iIcf+IiHH/iIcf+IhxNiKhud1eiHH/hx/4hx/4hx/4cf+Icf+HH/iHH/hx/4cf+Icf+HH/hxOpe1tmhK/3H/cf9x/3H/cf9x/3H/cf9x/3GP9x/3H/cf9x/3H/cY/3H/cf9x/3GP9x/3H/cY/3H/cY/3H/cf9xj/cf9xj/cf9xj/cY/3H/cY/zamartZlYiIiIiIiIiI/3GIiIiIiIiIiIiIiIiIg0Bku8+bRx/4cf+HH/hx/4cf9x/4cf+HH/cf+HH/cf+HH/hx/ykFeBqPqH6IiIcf+IiIcf+IiIcf+IiHH/iIhx/4g0s4q8THVx/3H/cf9x/3H/cf9x/3H/cf9x/3H/cY/3H/cf9x/3H/cY/3H/cf9x/zrLmLc0Z4iP9xiIj/cYiI/3GIiI/3GIiI/3GIhBs1z0yoiI/3GIiIiI/3GIiIiIiI/3GIiIiIglstIqxNLdiIiIiIiIiIiIiIiIiIiIiIiIg3dRq6iuX/hx/4cf+HH/cf+HH/hx/4cf9x/4cf+HH/cf+HH/cf+HH/cf+HH/cf+HH/cf87eWq1hpVxj/cYj/cYj/cYj/cYj/cYj/cYiP9xiP9xiI/3GIj/cYiP9xiI/3GDHxOr8OxXH/iIiIcf+IiIcf+IiIcf+IiHH/iIhx/4iHH/iIcf+IiHH/iDwcWrTjpXH/cf9x/3H/cf9x/3H/cY/3H/cf9x/3H/cY/3H/cf9xj/cf8wgjqxjcWIiP9xiIiIiP9xiIiIiI/3GIiIiIiIiI/3GIiIg1Cku79bSIcf+HH/hx/4cf+Icf+HH/hx/4cf+HH/hx/4cf9x/4cTBjxrCsOf9x/3H/cY/3H/cf9xj/cf9xj/cf9x/3GP9xj/cf9xj/cf9xj/cY/3H/cY/3GP9xj/cY/3H/cY/3GP9xj/cY/3GP9xiP9xj/cY/3GP9xiP9xj/cYj/cY/3GI/3GI/3GI/zHhabAuloiIiIiIiIiIcf+IiIiIiIiIcf+IiIiIiHH/iIiIiHH/gxxvG/OQ5x/4iIcf+Ihx/4iHH/iIcf+Ihx/4hx/4iHH/iHH/iHH/iHH/iHH/iHH/iHH/hx/4hx/4cf+Icf+HH/hxPkqysrVN/4cf9x/4cf9x/4cf9x/4cf9x/4cf9x/3H/hx/3H/cf9x/4cf9x/3H/cf9x/4cf9x/3H/cf9x/3H/cf9x/3H/cf9x/3H/cf9x/3E5r9O2UCxxj/cY/3GP9xj/cf9xj/cY/3GP9xj/cY/3GI/3GP9xj/cY/3GI/3GP9xO1jCtac9iP9xiI/3GIiP9xiI/3GIiP9xiIiP9xiIj/cYiIiP9xiIiI/3GIiIiP9xiDWAkrt/bYiIiIiIiIiIiIiIiIiIiHH/iIiIiIiIiIiIhx/zzAIrQ/3YiIhx/4iIhx/4iIcf+IiHH/iIhx/4iHH/iIcf+Ihx/4iHH/iIcf+Icf+Icf+Ihx/4hx/z5J5LK2G4cf9x/4cf9x/4cf9x/3H/hx/3H/cf9x/4cf9x/3H/cf+HH/cT24UrJHrXH/cf9xj/cf9x/3H/cY/3H/cf9x/3GP9x/3GP9x/3H/cY/3H/cY/3H/cY/3H/cY/3GP9x/3GP9xj/cY/3H/cTfg6bkfFoiIiIiIiIiIiI/3GIiIiIiIiIiIiIiIiIiIiIcf+IOelYtxanhx/4hx/4cf+HH/iHH/hx/4cf+HH/hx/4cf+HH/hx/4cf+HH/hx/4cf9x/4cf+HH/hx/3H/hx/3H/hxNgKYuv1nj/cY/3GP9x/3GI/3GP9xj/cY/3GP9xj/cYj/cY/3GI/3GP9xiP9xj/cYj/cYj/cYj/cYj/cYj/cYj/cYNce5uzhGiHH/iIiIiIiHH/iIiIiHH/iIiIhxLA2GGk8nno/3GIj/cYiP9xiI/3GIiP9xiI/3GIiI/3GDQg2rzfJYiIcf+Ihx/4iIcf+Ihx/4iHH/iHH/iIcf+Icf+Icf+Ihx/4hx/zcDCbr89o/3H/cf9x/3H/cf9x/3GP9x/3H/cf9xj/cf9x/3GP9x/3H/cYP9W9sSpCiIiIiIiIiIiIiIiIiIiIiIg4EPa47wmHH/iHH/iHH/hx/4hx/4cf+Icf+HH/hx/4hx/4cf+HH/hx/4cf+HH/hx/4cf+HH/hx/4cf9x/4cf+HH/cf+HH/hx/3H/hx/3H/hx/1390wJx/3H/hx/3H/cf+HH/cf9x/4cf9x/3H/cf+HH/cf9x/3H/cS1DVBo7yr6Ihx/4iIiIiHH/iIiIiHH/iIiIhx/4gpG3FKnkjriIiIiIhx/4iIiIiHH/iIiIiHH/gxc9qwnCX/cf9x/3H/cf+HH/cf9x/3H/cf9x/3H/hx/3H/cf9x/3H/cf9x/3H/cf9x/3H/MsuavzRliP9xiIj/cYiIj/cYiIiP9xiIiINwZaufmliIcf+Ihx/4iHH/iIcf+Icf+Icf+Ihx/4hx/4hx/4hx/4cf+Icf8/Jtay2Sn/cf9x/3H/cf9x/3H/cf9x/3H/cf9x/3H/cf9xj/cf9x/3H/cT10+bKLBnGIiI/3GIiP9xiIiI/3GIiIj/cYiIiI/3GIiIiIj/cYiDTCCrw99XH/iIcf+Icf+Icf+Icf+Icf+Icf+Icf+HH/iHH/PtaYsilncf9x/3H/cY/3H/cf9x/3GP9x/3H/cY/3H/cf9xj/cf9xj/cf9xj/cf9xj/cY/3H/cY/3GP9x/3GP9xj/cY/3GP9x/3GP9xj/cY/3GP9xiP9xg+NYmyynb/cYiIiIiIiIiIiIiIiIiIiIhx/4iIiIiIiIiIiIiHH/iIiIiIiHH/iIiDlt2LeSJ3H/cf+HH/hx/3H/hx/4cf9x/4cf9x/4cf9x/4cf9x/4cf9x/3H/hx/3H/cf+HH/cf9x/3H/hx/3H/cf8hRmUaDJmuiIiIiHH/iIiIcf+IiIcf+IiIcf+IiIcf+IiHH/iEcSbJ7ZiIcf+Ihx/4iHH/iIcf+Icf+Ihx/4hx/4g7DHi284f/cf9x/3H/cf9xj/cf9x/3H/cf9x/3H/cf9xj/cf9x/3H/cY/3H/cf9x/3GP9x/3GP9x/3H/cY/3E0xPK8Ow3/cYj/cY/3GP9xiP9xj/cYj/cY/3GI/3GDdd5LiiG3GIiIiI/3GIiIiI/3GIiIiIiIiP9xiIgit/ga9IB+/3GP9xiP9xj/cYj/cY/3GI/3GP9xiP9xiP9xiP9xiP9xiP84kne5bYiIiIiIiIiIiIiIiIiIiIiIiIiHH/iIiIiIhHRMybs4cf+IiIiIcf+IiIhx/4iIiHH/iIiC01kXp8puj/cf9x/3H/cf9x/3H/cf9x/3H/cf9xj/cf9x/3H/cf9x/3GP9x/zTwCL0P94j/cYiP9xiIj/cYiI/3GIiP9xiIj/cYiIj/RzRcnLpxiIiI/3GIiIiI/3GIiIiIiP9xiIiIiIiIj/cYiIiDKSF75t6IiHH/iIhx/4iHH/iIcf+Ihx/4hx/4iHH/iHH/iHH/iHH/iHH/iHH/iHH/iHH/iHH/hx/4hx/4cf+HH/iHH/hx/4cf+HH/hx/4cf+HH/gzM6q+zFX/cY/3GP9xj/cY/3GP9xj/cY/3GI/3GP9xj/cYNDFKvM61iIiIiIiIiHH/iIiIiIiIiIhx/4iIiIiIMO5psCGWhx/3H/hx/4cf9x/4cf9x/4cf9x/4cf9x/4cf9x/3H/hx/3H/cf+HH/cf9x/3H/hx/3H/cf9x/3H/cf+HH/MsD4vz8HiP9xiP9xiI/3GI/3GI/3GIj/cYj/cYiP9xiI/3GIiP9xiI/3GIiP9xiIj/cYiD+kc7FbjIj/cYiIiIiIiIiIiIiIiIiIiD6ppLJWW4hx/4iIcf+IiHH/iIhx/4iHH/iIcf+Ihx/4iHH/iHH/iHH/iIcf+Icf+DNXe76ohP9x/3GP9x/3GP9xj/cf9xj/cf9xj/cY/3GP9x/3GP87aXa2lon/cYiIj/cYiIj/cYiIiP9xiIiI/3GIhDUmza2YiIiIj/cYiIiIiIiIiP9xiIiIiIiIiIiIiIiIiIiIObrHt0U4cf+Icf+Ihx/4cf+Icf+Icf+Icf+HH/iHH/hx/0SYrMZ1cf+Icf+HH/hx/4cf9x/4cf+HH/hx/4cf+HH/cf9JHBx+PnH/cf+HH/cf+HH/cf+HH/cf+HH/cf+HH/cf9x/4cf9x/3H/cTD6hbAVev9xj/cf9xj/cY/3H/cY/3GP9xj/cY/3H/cY/3GP9xj/cYOsZ3tjmIiIiP9xiIiIiIj/cYiIiIiIiIj/cYg40hO5Lez/iIiIiIiIiHH/iIiIiIhx/4iIiCa+uRq0FG6IiP9xiIiIj/cYiIiIj/cYiIiIiI/3E2YGq6n5Vx/4hx/4hx/4hx/4hx/4hx/4cf+Icf+HH/iHH/hx/z4K17P1KP9x/3H/cf9xj/cf9x/3H/cY/3H/cf9xj/cf9x/3GP9x/3GP9x/zEMa7AElIiIiIiIiIiIiI/3GIiIiIiIiIiIiIiIiIiIiIcf+IiIiIiIiIiDKWyb9pNv+HH/hx/4cf9x/4cf+HH/hx/3H/hx/3H/hx/3H/hx/3H/g+j2qzcJWI/3GP9xiP9xiP9xiP9xiP9xiP9xiI/3GI/3GIj/M3eWvohpiIiIiIiIiIiIiIiIiHH/iIiIQDosDV2IiIiIhx/4iIiIiIiHH/iIiIiHH/iIiIhx/4iIiIcf+IiIcf+IiIcf+IiHH/iIhx/4iIcf+Ig6AYm2/nZx/3H/cf9x/3H/cf9x/3H/cf9x/3H/cf9x/3H/cf9x/3GP9x/3H/cf9x/3H/cY/3H/cf9x/3GDcXWbnopv9xiIiP9xiIiP9xiIiI/3GIiIj/cYiIiIiP9xiIiIiIj/cYMOfJsSg2/4hx/4hx/4iHH/iHH/iHH/hx/4hx/4hx/4cf+Icf+HH/iHH/hx/4PYwatHPl/3H/cY/3GP9x/3GP9xj/cf9xj/cY/3GP9xj/cY/3GP9xj/cY/3GP9xg211m6KKaIiIiIiIiIiIiIiIiIiIiIiIiIPJgCtGf9iIcf+IiIiIcf+IiIhx/4iIiHH/iIg32wa5JPmHH/hx/4cf+HH/hx/4cf9x/4cf+HH/hx/3H/hx/3H/hx/4cf9x/4cf9x/3H/hx/3H/hx/3H/cf+HH/cf9x/4cf9x/3H/cf9x/4cf9x/3H/cf9x/3H/cf9x/3H/cTVFiLu6d4/3GI/3GI/3GIj/cYj/cYiP9xiP9xiI/3GIj/cYiI/3GIj/cYiI/3GIiI/3GIiP9xiIiI/3GIiIj/cYiIiI/3GIiIiIj/cYiDcx1rnOKYhx/4iIhx/4iIhx/4iIcf+IiHH/iIhx/4iHH/RiwcvT7/iIcf+Ihx/4hx/4iHH/iHH/iHH/iHH/iHH/iHFAI9z9wnH/iHH/hx/4cf+HH/iHH/hx/4cf+HH/hx/4cf+DY5NbvGyv9x/3H/cf9x/3H/cf9xj/cf9x/3H/cf9x/3GP9x/3H/cf9xJ+vZOqFCbHH/iHH/hx/4hx/4cf+HH/iHH/hx/4cf+HH/hxINeRSiOG6/+Icf+HH/iHH/iHH/hx/4cf+Icf+HH/hx/4cf+HH/hx/yvwIBpQ/f5xiIj/cYiP9xiIj/cYiIj/cYiI/3GIiCm+jhqEFx6I/3GI/3GIj/cYiP9xiI/3GIj/cYiI/3GIiCoSlxpu1o5x/3H/cf9xj/cf9x/3H/cY/3H/cf9x/3GP9x/3GP9x/3H/cY/zEM2bAEJo/3GIiIiI/3GIiIiIiP9xiIiIiIiIiI/zcJW7v2pP+Icf+HH/hx/4hx/4cf+HH/hx/4cf+HH/hx/zjYxbknOv9x/3H/cf9x/3H/cY/3H/cf9x/3H/cY/3H/cf9xj/cf9x/3GP9x/3GP9x/3GD7McbIzjv9xj/cY/3H/cY/3GP9xj/cYj/cY/3GP9xj/cYj/cY/3GP9xiP9xiP9xj/cYj/cYj/cYM1cZvajmiIiIiHH/iIiIiIiIiIiIcf+IiIiD4aEbLl7ohx/4iIiHH/iIiHH/iIiHH/iIhx/4iIcf+IiHH/iIcf+Ihx/4iHH/iIcTEUI77r3HH/hx/4cf+HH/hx/4cf+HH/hx/4cf+HH/hx/3H/hx/4cf9x/4cf+HH/cf+HH/cf+HH/cf+HH/cf9xNFBDu6+8cf9x/3H/cf9x/3GP9x/3H/cf9x/3GP9x/3H/cf9xj/cf9x/3GP9x/3GP9x/3GP9x/3ExakW/lbqI/3GI/3GIj/cYiP9xiI/3GIj/cYiP9xiIj/cUuGTFebiI/3GIiP9xiIiP9xiIiI/3GIiIiP9xiIiIiI/3GIiIiIiP9xiIiDIUG77r5Ihx/4hx/4cf+Icf+HH/hx/4hx/4cf+HH/hx/yOO1xrnEo6IiIiIhx/4iIiIiIiIhx/4iIiIiIcTBg6LCvF/9x/4cf+HH/cf+HH/hx/3H/hx/3H/hx/3H/hx/3H/hx/3H/cf+HH/cf9x/4cf9x/3H/cf81kNm8byaI/3GI/3GI/3GI/3GIj/cYj/cYiP9xiI/3GIj/cYiP9xiIj/cYiI/3GIiP9xiIiP9xiIiP9xiIiIj/cYiIiINMIGvD35iIcf+IiIiIhx/4iIiIcf+IiIhx/4iIiHH/iIhx/4iIhx/4iIcf+Ihx/4iIcf+Ihx/4iHH/iHH/iIcf+Ihx/4hx/4hx/4hx/4hx/4QR98/giHH/hx/4hx/4cf+Icf+HH/hx/4cf+HH/hx/4cf+DI/Fr/A6f9x/3H/cf9x/3H/cY/3H/cf9x/3H/cY/3H/cf9xj/cf9x/3GP9x/3GP9x/3GP9x/3GP9x/3GP9x/3GP9xj/cf9xj/cY/zQ0Sb3LtoiIiP9xiIiIiIiIiIj/cYiIiIiIiIiIiIiIiIiIiIiIiIOxmoteZXhx/4cf+Icf+HH/hx/4hx/4cf+HH/hx/4cf+HH/hx/4cf9M0mxC2XH/hx/4cf9x/4cf+HH/cf+HH/cf+HH/cf+HH/cf+HH/cf9x/4cf9x/3H/hxPUX1sroKcY/3H/cY/3GP9x/3GP9xj/cY/3GP9xj/cY/3GP9xj/cY/3GP9xiP9xj/cY/3GI/3GP9xiP9xj/cYj/MrKdv01iiIcf+IiIcf+IiHH/iIhx/4iIcf+IhxPOgDsxf8cf+HH/iHH/hx/4cf+Icf+HH/hx/4cf+HH/g7i4G1dH5x/4cf9x/4cf9x/3H/hx/3H/hx/3H/cf+HH/cf9x/4cf9x/3Ew0VqwPqWI/3GIj/cYj/cYiP9xiP9xiI/3GIj/cYiI/3GIiP9xiIj/cYiI/3GIiI/3GIiI/3E11Mm7KzaIiHH/iIhx/4iHH/iIcf+Ihx/4iHH/iIcf+Icf+Icf+INFdXvaio/3H/cf+HH/cf9x/3H/cf9x/3H/cf9x/3H/cf9x/3H/cUgS7H7Rcf9x/3GP9x/3H/cY/3H/cf9xj/cf9x/3GP9x/3GP9x/3GP9x/3GP9x/3GP9xj/cf9xj/P1H4sq4HiIiIiI/3GIiIiIiIj/cYiIiIiIiIiIiIiIiIg+I/ez3Aj/iHH/iHH/iIcf+Icf+Icf+HH/iHH/iHH/iHH/hx/zyMAbRz/nH/hx/4cf+HH/hx/4cf+HH/hx/3H/hx/4cf+HH/cf8gE24qL8kdj/cYj/cYiP9xiP9xiP9xiI/3GIj/cYiP9xiI/3GIiP9xiIj/cYiI/3GIiI/3GIiI/3GIiD3gCbMf9nH/iIhx/4iIhx/4iHH/iIhx/4iHH/iIcf+Igxkfm/bgZx/3H/cf9x/3H/cf9x/3GP9x/3H/cf9x/3H/cY/3H/cf9xLEZ1KluYrf9xj/cY/3GP9xj/cYj/cY/3GP9xiP9xj/cYgibEcq+TuNiP9xiIiIiP9xiIiIiIj/cYiIiIOy+KttB1/4hx/4hx/4cf+Icf+Icf+HH/hx/4hx/4cf+HH/iHH/hx/4cf8h2kQaA1u+j/cYiIiIiIiIiIj/cYiIiIiIiIiIiIP6VNsVqycf9x/4cf9x/4cf9x/4cf9x/3H/hx/3H/cf+HH/cf9x/3H/hx/3H/cf9x/3H/cf8/ONmyxyaP9xiP9xiI/3GI/3GIj/cYiP9xiIj/cYiP9xiIj/cT942bKHJv+IiIhx/4iIcf+IiIcf+Ihx/4iIcf+Ihx/4iIcf8wPtSx0Sv/hx/3H/hx/4cf+HH/cf+HH/hx/3H/hx/3H/hx/3H/g56gO3Ffxx/3H/cf9x/3H/cY/3H/cf9x/3H/cf9x/3GP9x/3H/cf9xj/cf9x/3H/cYOjP7tswEiIj/cYiIiIiIiIiIiIiP9xiIiIiIiIiIiDWyp7tNWIcf+Icf+Icf+Icf+Icf+Icf+HH/iHH/iHH/hx/4cf+Icf+HH/hx/4cf+HH/iHH/hx/4cf9x/4cf+HH/hxS/msUGX/cf+HH/cf+HH/cf+HH/cf+HH/cf+HH/cf9x/4cf9x/zbK5rs1GY/3GP9xj/cY/3GP9xj/cY/3GP9xj/cY/3GI/3GP9xj/cYj/cY/3GI/3FBCqzvVXGI/3GIj/cYj/cYj/cYiP9xiI/3GIj/cYiDtsZbWTmoiIiIiIiIiIiIiIiIiIiIiIiIiDdvYrmQnXH/iIiIhx/4iIhx/4iIhx/4iIcf+IiHH/iIhx/4iIcTeGCLh593H/cf9x/4cf9x/3H/cf+HH/cf9x/3H/cf9x/3H/hx/3H/cf9x/3H/cf9x/3H/cf9x/3H/cY/3H/cf9x/3H/MVArsL/U/3GIiIj/cYiIiI/3GIiIiI/3GIiIiIiI/3GIiIgqehIaaF7ecf9x/3H/cf9x/3H/cf9x/3H/cf9x/3H/cf9x/3H/cY/3H/cf9x/3H/cf9xj/cf9x/z48ZrLDmXGI/3GI/3GI/3GIj/cYiP9xiP9xiI/3GIiP9xOsb6tzkF/4iIhx/4iIcf+IiHH/iIhx/4iHH/iIcf+DBZarG2lf9x/3H/cf9x/3H/cf9x/3GP9x/3H/cf9x/3GP9x/3H/cY/y8boRouRe6IiIiHH/iIiIcf+IiIhx/4iIhx/4g+7NizEyf/hx/3H/hx/3H/cf9x/4cf9x/3H/cf9x/4cf9x/3H/cf9x/3H/cf9x/3H/cf9x/3H/cf9x/3H/cf9x/3H/cf9x/3H/cf9x/3GP9x/3H/cf9x/3GP9x/3E3Uqu5rVT/cYiIiIiIiP9xiIiIiIiIiIiIj/cSn5JUqQbauIiHH/iIiIiIiIiIiIiIhx/4iIiIiDnGJ7g52P+HH/hx/4hx/4cf+HH/hx/4cf+HH/hx/4cf+HH/hxNiY1udnKcf9x/3H/cf9x/3GP9x/3H/cf9x/3H/cY/3H/cf9x/3GP9x/3H/PLU2tUrJ/3GI/3GIj/cYj/cYiP9xiI/3GIj/cYiI/3GIPHgYtIfniIiIiIiHH/iIiIiIcf+IiIiHH/iE9TbBrJiIcf+IiHH/iIiHH/iIhx/4iHH/iIcf+IiHH/iIcf+IP4UrsnrU/3H/cf9x/3GP9x/3H/cY/3H/cf9xj/cf9xj/cf9xj/cf9xg4Gom45XaIiIj/cYiIiIiI/3GIiIiIiIiI/3GIiIiIiIiIg/v1mxQKaIcf+Icf+Icf+HH/iHH/hx/4hx/4cf+HH/iHH/hx/4cf+HH/hx/4cf+HH/hx/4cT47E7HE7Icf9x/3H/cf9x/4cf9x/3H/cf9x/3H/cf9x/3H/cf9xMq2BvVJ+cY/3H/cf9x/3GP9x/3H/cY/3H/cY/3H/cY/3H/cY/3H/cYOAwRt/PucY/3GP9xj/cY/3GP9xj/cY/3GI/3GP9xj/cY/3GI/3E3sPK5Tw3/cYiI/3GIj/cYiI/3GIiP9xiIiP9xiCZTJhq6zZ7/cf9x/3H/cf9x/3GP9x/3H/cf9x/3GP9x/3H/cf9xj/cf9x/3GP9x/3GP9x/3H/cY/3GP9x/3GP9x/3GP9x/3GP9xj/cS6GukpHlFuIiP9xiIiP9xiIiI/3GIiIj/cYiIiIj/cYiIiIiP9xiIiIiD2uerNRhYcf+Icf+Icf+Icf+HH/iHH/hx/4hx/4cf+HH/hxP6D6sV8Fj/cY/3GP9xj/cY/3GP9xj/cY/3GP9xj/cY/3GP9xiP9xj/KdyHGoI3jnH/hx/3H/hx/3H/cf+HH/cf9x/4cf9x/3H/cf9x/4cf9xLGNnGlnJjv+IiHH/iIhx/4iIcf+Ihx/4iHH/iIcf+IOqPjtlwchx/4cf+HH/hx/3H/hx/4cf+HH/cf+HH/hx/3H/hx/3H/g+XoOyoXxx/3H/cf9x/3H/cf9x/3H/cY/3H/cf9x/3H/cY/3H/cf9x/3Ew+iWwFdqI/3GI/3GI/3GP9xiP9xiP9xiI/3GI/3GI/3GDR10buKLnGIiI/3GIiI/3GIiI/3GIiIj/cYiE/BfBPoiIiIj/cYiIiIiIiI/3GIiIiIiIgyJlm+2aZx/4hx/4hx/4cf+Icf+Icf+HH/iHH/hx/4cf84YvW5nQr/cf9x/3H/cf9x/3H/cf9x/3H/cf9x/3H/cf9x/3H/cY/3Ewh0OwiLz/cY/3H/cY/3GP9xj/cY/3GP9xj/cY/3GI/3GP83K6O51FxxiI/3GIiP9xiIj/cYiI/3GIiI/3GIiDJE5L67G4iIiIiIiIiHH/iIiIiIiIiIiHH/iIiIiIiHH/iD96ubGFRnH/cf+HH/cf+HH/cf+HH/cf9x/4cf9x/3H/hx/3H/cf+HH/cf9x/3H/cf+HH/cf9x/3H/cf9x/3H/cf9x/3H/MHwpsZPW/3GIj/cYj/cYiP9xiI/3GIj/cYiI/3GIj/cYiDlZSrimtf+IiIcf+IiHH/iIhx/4iIcf+Ihx/4iHH/iIcf+Ihx/4hx/4iHH/iHH/iHH/iHH/iHH/iHH/iHH/iHH/hx/4hx/4cf88ira1dUn/hxj/cf9x/3H/cf9x/3H/cf9x/3H/cf9x/3GP9x/3H/cf9xj/cf9x/3H/cY/3H/cY/3H/cf9xj/cf9xj/cf9xj/cf9xj/cYN5dYuWiniIj/cYiIiI/3GIiIiI/3GIiIiIiI/3GIiIiIiIiIiI/3GIiIiIiIiIiIiIiIiIiIiIiIiIiIiIcf+IiIiIiIiIgxpeawahn/iHH/hx/4hx/4cf+Icf+HH/hx/4cf+Icf+HH/hx/4cf+HH/hx/3H/hx/4cf+HH/hx/3H/hx/4cf9x/4cf9x/4cf9xPaCXs19o/3GP9xj/cY/3GP9x/3GP9xj/cY/3GP9xj/cYj/cY/3GP9xj/cYj/cY/3GI/3GP9xiP9xj/cYj/cUm6LHRdj/cYj/cYiP9xiP9xiP9xiI/3GIj/cYiP9xiI/3GIiDQ9J7zC2Icf+IiIiIiIiIiHH/iIiIiIiHH/iIiIiHH/iIiIcf+IiIhx/4iIhx/4iIhx/4iIcf+IiHH/iIcf+IiHH/g5X5e4oGj/hx/3H/cf+HH/cf9x/3H/hx/3H/cf9x/3H/cf9x/3H/hx/3H/cf9x/3H/cf9x/3H/cf9x/3GP9x/3H/cf9x/3H/cf9xj/cf9x/3H/cUd1XIiqcY/3H/cf9xj/cf9xj/cf9xj/cf9xj/cf9xj/cY/3H/cY/z07tbTESoj/cYiP9xiIj/cYiI/3GIiP9xiIiP9xiIiP9xiIiI/3GIiIiI/3GIiIiIj/cYiIiIiIiP9xiIiISbNsdMmIiIiIj/cYiIiIiIiIiIhx/4iIiIiDDz9LAcC3H/iIcf+Ihx/4iHH/iIcf+Icf+Ihx/4hx/4hx/4hx/4hx/4hx/4hx/4cf+IJSz1Gs0wroiIiI/3GIiIiIiIiIiIiIiIiIiIiIiIiIg+Hjqy4cWHH/hx/4cf+HH/hx/4cf+HH/hx/4cf+HH/cf+HH/hx/3H/hx/4cf9x/4cT9cybGjNv9xj/cYj/cY/3GP9xiP9xiP9xj/cYj/cYj/cYj/cYj/cYj/cYj/cYg1Pcq7wjWHH/iIiIhx/4iIiHH/iIiIcf+IiIcf+IiHH/gySli+tadx/4cf9x/3H/hx/3H/cf9x/4cf9x/3H/cf+HH/cf9x/3H/cf9x/3H/cf9x/3H/cf9x/3H/cf9x/3H/cf9x/3H/cf9x/3H/cf9xj/cf9x/3H/cf9xj/cf9x/3GP9x/3H/cY/3H/cY/3H/cY/3H/cY/3H/cYMqhVvleq/3GIj/cYiP9xiI/3GIj/cYiP9xiIj/cYiIQ4wc1z6I/3GIiI/3GIiI/3GIiIj/cYiIiIj/cYiIiIiP9xiIg3JQi52veIhx/4iIcf+Ihx/4iHH/iIcf+Ihx/4iHH/iHH/iHH/iHH/iHH/iHH/iHH/iHH/iHH/hx/4hx/4cf+IcTnOJrYx2XH/cf9x/3H/cf9x/3H/cf9x/3H/cf9x/3H/cf9x/3GP9x/3FGUIyq9/9x/3GP9x/3H/cY/3H/cY/3H/cY/3H/cY/3H/cY/3H/cY/3GP9x/3GP9xj/cY/3GP9x/3GP9xj/cY/3GP9xiDHThb8seo/3GIiP9xiIiI/3GIiIj/cYiIiIj/cYiIiIiP9xiIiIiIiI/3GIiIiIhLUIxa94iIiIiIiIiIiIiIiIiIiIiIiIiIiIiIhx/4iIiIiIiIcf+IiIiIhx/zKApb5/Wohx/4hx/4cf+Icf+HH/hx/4hx/4cf+HH/hx/4cf+HH/hx/4cf+HH/hx/4cf9x/4cf+HH/cf+HH/hx/3H/hx/3H/hx/3H/hx/3H/hx/3H/cf+HH/cf9x/4cf9x/3H/cf+HH/cf9xOM0ktzLbcf9xj/cf9xj/cf9xj/cY/3H/cY/3GP9x/3GP9xj/cY/3GP9x/3GP9xj/cY/3GP9xiP9xj/cY/3GP9xiP9xj/cYj/cY/0W3zMSDiP9xiP9xiI/3GI/3GI/3GIj/cYiP9xiI/3GIj/cYiI/3GIiP9xiIj/cYiIO3DJtY82hx/4iIhx/4iIcf+IiHH/iIcf+IiHH/iIcf+Ihx/4hx/4iHH/iHH/iHH/iDtupLWRW3H/cf+HH/cf+HH/cf+HH/cf+HH/cf9x/4cf9x/3H/cf+HH/cf9x/3H/MJjBsXc+/3H/cf9x/3H/cf9x/3H/cY/3H/cf9x/3GP9x/3H/cf9xj/cf9x/3GP9x/3GP9x/3GP9x/3GP9x/3GP9xj/cf9xj/cY/3E8qXm0VoaIiP9xiIiIiIiIiIj/cYiIiIiIiIiIiIiIiIiIiDv/SrUAtXH/hx/4cf+HH/hx/4cf+HH/cf+HH/hx/4cf+HH/cf+HH/hx/3H/hx/zN6w76FPP9x/3H/cf9x/3GP9x/3H/cf9x/3H/cY/3H/cf9x/3GP9xIEqcGhxWPv+HH/cf9x/4cf9x/3H/hx/3H/cf9x/4cf9x/3H/cf8st4YaZIee/4iIhx/4iIcf+IiHH/iIhx/4iIcf+Ihx/4iHH/iIcf+Ihx/4hx/zkpCbfW9nH/cf9x/3H/cf9x/3H/cf9x/3GP9x/3H/cf9x/3H/cY/3H/cT1ONbOxyo/3GI/3GP9xiP9xiP9xiP9xiP9xiP9xiI/3GI/3E+YROynuyIiIj/cYiIiIj/cYiIiIiP9xiIiIiIiI/3GIiIiIiIiIO+20tRJLiHH/iIiIcf+IiIcf+IiIcf+IiHH/iIhx/4NIETvX7s/4hx/4hx/4cf+Icf+HH/hx/4hx/4cf+HH/hx/4cf+DxODbWx8v9xiP9xiP9xiP9xj/cYj/cYiP9xiP9xiP9xiDSRx7xuOIiIiIiIiHH/iIiIiIiIiIiIcf+IiIiIiIQpCM9vf/iIiIhx/4iIiHH/iIiHH/iIiHH/iIhx/4iIcTOHGLx453H/hx/3H/cf+HH/cf9x/3H/hx/3H/cf9x/3H/hx/3H/cf9x/3H/cf9x/3H/cf9x/3H/cTFaMb6lznH/cf9x/3GP9x/3H/cY/3H/cf9xj/cf9xj/cf9x/3GDHcVr4jqXGIj/cYiP9xiI/3GIiP9xiIj/cYiI/3GINH/pvIAWiIiHH/iIhx/4iIcf+Ihx/4iIcf+Ihx/4iHH/iHH/iIcf+Icf+EJSfOrYcf+Icf+HH/iHH/iHH/hx/4hx/4cf+Icf+HH/hx/4cf+HH/iHH/OaF7uF6E/3GP9xj/cY/3GP9xiP9xj/cY/3GI/3GP9xiDkaCLfl94iIiIiIiIiIiIiIiIiIiIiIOuB6th+Fhx/3H/hx/4cf+HH/hx/4cf9x/4cf+HH/hx/3H/hx/3H/hx/3H/hx/3H/hx/3H/cf+HH/cf+HH/cf9x/3H/hx/3H/cf9x/3H/hx/3H/cf9x/zwDx7X8OIj/cY/3GI/3GI/3GP9xiP9xiP9xiP9xiI/3GI/3GI/3GIj/cYiP9xiI/3GIj/cYiP9xiIj/cTf2ObkJxocf+IiIiHH/iIiHH/iIiHH/iIiHH/iIhx/4iIcf+Ihx/4iHH/iDXnubsYRnH/cf9x/3H/cf9x/3H/cf9x/3H/cf9x/3GP9x/3H/cf9x/3GP9x/3H/cf9xj/cf9x/zL/6L8AF4iIj/cYiIj/cYiIj/cYiIiI/3GIiIiI/3GIiIiIj/cYiIiIiIiIiP9xgwjYmwgnZx/4hx/4hx/4hx/4cf+Icf+Icf+HH/iHH/hx/4cf+Icf+HH/hx/4cf8wt0qxWLWP9x/3GP9xj/cY/3GP9xj/cY/3GP9xj/cY/3GP9xj/cYj/cY/3GP9xiP9xj/cYj/cTLpKb4W1oiIiIiIiIiIiIiIiIiIcf+IiIiIiIiIcf+IiIiIhx/4iIgx+TqwFsX/cf+HH/cf+HH/cf9x/4cf9x/3H/cf+HH/cf9x/3H/OEuYubRn/3GP9xiP9xiP9xiP9xiP9xiP9xiP9xiP9xiI/3GI/3GIj/cYiP9xiI/3GIiP9xiIj/cYiINLN6vEyFiHH/iIiHH/iIcf+IiHH/iIcf+Ihx/4iHH/iIcf+Icf+Icf+Ihx/zWsCLtT93H/cf9x/3H/cf9x/3H/cf9x/3H/cf9x/3H/cf9x/3H/cY/3H/cf9x/3H/cY/3H/cf9x/3GP9x/3GP9x/3H/cY/z1qhrSVef9xiI/3GIj/cYiI/3GIj/cYiI/3GIiI/3GIiP9xiIiI/3GIiIj/cYiIiI/3GIiIiIj/cYiIiIiIiP9xiIiIiIiIiIg72Ke1J1hx/4iHH/iIcf+Icf+Ihx/4hx/4hx/4hx/4hx/4hx/4hx/4hx/4cf+Icf+HH/hx/4hx/4cf+HH/hx/zcJuLn2R3H/cY/3H/cY/3H/cY/3H/cY/3GP9x/3GP9xj/cf9xj/cUlozGlzcY/3GI/3GP9xj/cY/3GP9xiP9xj/cYj/cY/3GI/3Ez5WG8Gp5xiI/3GIj/cYiP9xiI/3GIj/cYiI/3GIiP89L7O00EyIiIiIiIiIiIiP9xiIiIiIiIiIiDVeEbuh7oiIhx/4iIiIiIiHH/iIiIiIcf+IQ/os0F1x/4iIiHH/iIiIcf+IiHH/iIiHH/iIhx/4iHH/iIhxMJKBv21+iHH/iHH/iHH/iHH/hx/4hx/4hx/4cf+Icf+HH/hx/4cf+EIqvO1Uhx/4cf+HH/hx/3H/hx/4cf+HH/cf+HH/hx/3H/hx/3H/hx/3H/hx/3H/cf+HH/cf9x/4cf9x/3H/hx/3H/cf9x/3H/hx/3H/cf9x/3H/cf9x/3H/cf9x/3H/cf9x/3H/cf9x/3H/cf9x/3H/cf9x/3H/cY/3H/cf9x/3GP9x/3H/cf9xj/cf9x/3GP9xQY2c9yb/cf9xj/cY/3H/cY/3GP9x/3GP9xj/cY/3GP9xj/cY/3GDY6wbnFPnGI/3GI/3GI/3GI/3GI/3GI/3GI/3GIj/cYj/cYiP9xiI/3GIiP9xiI/3GIg5X6K3oF2IiIiIiP9xiIiIiIiIiIiP9xiIiIiIg6lKS3a1v/iIiIcf+IiIcf+IiIcf+IiHH/iIhx/4iHH/iIhx/4iHH/iIcf+Icf+Ihx/4MWR5sKuG/3H/cf9x/3H/cf9x/3H/cY/3H/cf9x/3GP9x/3H/cf9xj/cf9x/3GP9x/3GP9x/3H/cY/z1F8bS6Dv9xj/cY/3GP9xiP9xj/cY/3GP9xiP9xj/cYj/cY/3GI/zvlNrYayY/3GIiIiIiIj/cYiIiIiIiIiIiIiIiIiIiIiIgi41Ya8cqej/cY/3GP9xj/cY/3GP9xiP9xj/cY/3GI/3GP9xiP9xiP9xiP9xj/cYj/cYiP9xiCUaJhq+XZ5x/3H/hx/3H/cf9x/4cf9x/3H/cf9x/4cf9x/3H/cf9x/3H/cf9x/3H/cf9x/3H/cf9x/3H/cf9x/3H/cf9x/3H/cY/3H/cf9x/3H/cTOSmbxtZnGIiI/3GIiI/3GIiI/3GIiIiP9xiIg8yWq0NpWIhx/4iHH/iHH/iHH/iIcf+Icf+Icf+Icf+HH/iHH/iHH/g5HGu445SP9xj/cY/3H/cY/3GP9xj/cY/3GP9xj/cY/3GP9xj/cY/3GI/zhTmbmsZoiIiIiIiIiIiIiIiIiIiIiIiIiIiHH/iIiILxdwGi6I/o/3H/cf9x/3GP9x/3H/cY/3H/cY/3H/cY/3H/cY/3H/cY/3GP9x/3GP9xOmSqtptViIiIiP9xiIiIiIiIiIiIiIiIiDzr2bQUJocf+HH/iHH/hx/4cf+HH/hx/4cf+HH/hx/3H/hxOamEtlZ7cf9x/3H/cf9x/3H/cf9x/3GP9x/3H/cf9x/3H/cY/3H/cf9xOSv6t9QFiIiP9xiIiIiP9xiIiIiIiP9xiIiIiIiIOcM0tzzLiHH/iIiIiHH/iIiIhx/4iIiHH/iCRyKSrY3W2HH/cf+HH/hx/4cf9x/4cf9x/4cf+HH/cf+HH/cf9x/4cf9x/4cf9x/3H/g+SRuztuT/cYj/cYiP9xiP9xiI/3GIj/cYiI/3GIgzRxq9uOWIiIhx/4iIhx/4iIhx/4iIcf+IiHH/iIhx/4iDcpNrnWyYcf+HH/cf+HH/cf+HH/cf+HH/cf9x/4cf9x/3H/hxMGrisKUd/3H/cY/3H/cf9x/3H/cY/3H/cf9x/3GP9x/3H/cY/3H/cf84+ia5Bdn/cYiP9xiI/3GI/3GIj/cYiI/3GIj/cYg7W8G1pD6IiI/3GIiIiI/3GIiIiIiI/3GIiIiIiIiIiI/3GIiIiIiIiIiIg4I0q53LX/hx/4cf+Icf+HH/hx/4cf+HH/hx/4cf9x/4cf+HFGvByUPocf9x/4cf+HH/cf+HH/cf+HH/cf+HH/cf+HH/cf9x/4cf89UKGzr15x/3H/cf9x/3H/cf9x/3H/cf9x/3H/cY/3H/cf9x/3H/cT+wQ7FPvI/3GP9xj/cY/3GP9xj/cY/3GP9xj/cY/3GP9xj/cYj/cY/3GP9xiP9xiP9xj/cYj/cYj/cYj/cYj/cYj/cT0trLTSU/+IiIcf+IiHH/iIhx/4iHH/iIhx/4iHH/iDrY57YnGHH/cf9x/3H/cf+HH/cf9x/3H/cf9x/3H/cf9x/4cf9x/3H/cf9x/3GP9x/3H/cf9x/3H/cf9x/3H/cY/3H/cf9x/3H/cY/3EzXeO9ohz/cY/3GP9xiP9xj/cY/3GI/3GI/3GP9xiP9xg7ZXG1mo6Ij/cYiP9xiI/3GIj/cYiI/3GIj/cYiIj/cYiIj/cYiIj/cYiIiP9xiIPA/ItPA3cf+IiHH/iIhx/4iIcf+Ihx/4iHH/iIcf+Ihx/4hx/4iHH/iHH/iHH/iHH/iHH/iHH/iHH/hx/4hx/4cf+Icf+HH/hx/4hx/4cf+HE78Re0Duhxj/cf9x/3H/cf9xj/cf9x/3H/cY/3H/cf9xj/cf9xj/cf9xj/cf9xj/cf9xj/cf9xj/cY/3H/cY/3GP9xj/cY/3GP9x/3GP9xj/cY/3GI/3E4CPe49wiP9xiIiIiIiIiI/3GIiIiIiIiIiIiIiIiIiIiIiIiIiIiIiIiIiIiHH/iIiIiIiIiHH/iIiD70GLIL54cf+HH/hx/4cf+HH/cf+HH/hx/4cf+HH/cf+HH/cf+HH/hx/3H/hx/3H/hx/3H/cf+HH/cf9x/4cf9x/3H/hx/3H/cf9x/4cf9x/3H/cf9x/3H/cf9xPYIXs33oj/cYj/cY/3GI/3GP9xiP9xiP9xj/cYj/cYj/cYj/cYiP9xiP9xiP9KNlx8mo/3GIj/cYiP9xiIj/cYiI/3GIiP9xiIiP9xiD1lGLOa54cf+IiIiHH/iIiIcf+IiIcf+IiIcf+IiHH/iIhx/4iHH/iIcf+D7EybI7NnH/cf9x/3H/cf9x/3H/cf9x/3H/cf9xj/cf9x/3H/cf9x/3GP9x/3H/cf9xIIZEKhibvf9xj/cY/3GP9x/3GP9xj/cY/3GP9xj/cYj/cY/3GP9xj/cYj/cY/3GI/3GP9xiP9xiP9xiP9xiP9xhCKyztTf9xiP9xiI/3GI/3GIj/cYiP9xiI/3GIiDLgFr4f6YiIiIiIiIiIiIiIiIiHH/iIiIhKYYxp54iIiIhx/4iIiIhx/4iIiHH/iIiCioVRqVeq6P9xiP9xiI/3GI/3GIj/cYiP9xiIj/cYiP9xgwimewhZiIcf+IiIiIiIhx/4iIiIiIcf+IiISYk8d2yIiHH/iIiIcf+IiHH/iIiHH/iIhx/4iHH/iIhx/4iHE43Du4I8T/cY/3H/cf9x/3H/cY/3H/cf9xj/cf9x/3GP9x/3H/cY/3H/cTPj6b0cFoiIj/cYiIiIiP9xiIiIiIiIiP9xg/lWqyapX/iHH/iHH/iHH/hx/4hx/4cf+HH/hx/4hx/4cf+HH/hx/4cTGSG75t5HGP9xj/cY/3GP9xj/cYj/cY/3GP9xiP9xj/cYj/cY/zAT+bH8BoiIiIiIiIiIiHH/iIiIiIiIhx/4iIiIiHH/iIiDqG2bZ5Jocf9x/4cf9x/4cf9x/3H/hx/3H/cf9x/4cf9x/3H/cf9x/4cf9x/3H/cf9x/zZI6ru3FYj/cYiI/3GIiP9xiIj/cYiI/3GIiIj/cYiIj/cYiIiI/3Evz9UaEwKucf9x/3GP9x/3H/cY/3H/cf9xj/cf9x/3GP9x/3GP9x/3GP9x/3GP9x/3GP9xj/cT5U+bKrBoiIiIiIj/cYiIiIiIiIiIiIiIiIiIiDt5RbWGuohx/4iIcf+IiHH/iIcf+Ihx/4iHH/iIcf+Icf+Ihx/4hx/zjEErg77XH/hx/4cf+HH/hx/4hx/4cf9x/4cf+HH/hx/4cf+HH/cf+HH/hx/3H/hx/4cf9x/zfUBrkr+XH/cf9xj/cf9xj/cf9xj/cf9xj/cf9xj/cY/3H/cY/3GDOhMr1ezYj/cY/3GI/3GI/3GP9xiP9xiP9xiP9xiP9xiP9xiI/3GI/3GIj/cYiP9xiI/3GIj/IIBBKij77YiP9xiIj/cYiP9xiIj/cYiI/3GIiI/3GIiI/3GIiIj/cYiIiI/3GIiIiIj/cYiIiD5TkbKsboiIiIiIiIiIiIiIiIiIiIhx/zugpbZfWv+Ihx/4iHH/iIcf+Icf+Icf+Icf+Icf+Icf+Icf+Icf+HH/iHH/hx/4hx/4NvOFuwx6/3H/hx/3H/cf9x/3H/cf9x/3H/cf9x/3H/cf9x/3H/cf9x/3H/cURDfLvIcY/3H/cf9x/3GP9x/3H/cY/3H/cf9xj/cf9xj/cf9xj/cf9xj/cf9xj/cY/3H/cY/3GP9xj/cY/3H/cTJ5uL6GR4j/cYiIiIiIiI/3GIiIiIiIiIPZBjs2+ciHH/iIiIiIcf+IiIiIcf+IiIhx/4iIg53kK3Ib2Ihx/4hx/4iHH/iHH/iHH/iHH/iHH/iE8ITB97cf+Icf+HH/iHH/hx/4hx/4cf+HH/hx/4cf+HH/hx/4Na4hu1Hecf9x/4cf9x/4cf+HH/cf9x/4cf9x/4cf9x/3H/hx/3H/cf+HH/cf9x/3H/hx/3H/cTITtr3sSXGP9xj/cY/3GP9xj/cY/3GI/3GP9xiP9xj/cYj/cY/3GI/3GI/3GD6FM7J6zIj/cYiI/3GIiIj/cYiIiP9xiIiIiP8yNru/yUSIcf+Icf+Icf+Icf+HH/iHH/hx/4hx/4cf+HEhpmEa5ZnucYiI/3GIiP9xiIiP9xiIiP9xiIiI/ys/pRp8Ba7/cf9x/3H/cf9xj/cf9x/3H/cY/3H/cf9xj/cf9x/3GP9x/3H/cY/1xu1ZGP9x/3GP9xj/cf9xj/cY/3H/cY/3GP9xj/cf9xj/cYMSz6v9MFiIiIiIiIiIiIiIiIiIiHH/iIgy05G+LG6IiIhx/4iIiIcf+IiIcf+IiIhx/4iIcf+CJkIhr5vd6I/3GP9xiP9xj/cYj/cY/3GI/3GI/3GI/3GDMTU73srIiP9xiIiI/3GIiIiP9xiIiIiP9xiINhgnuufYiIhx/4iIhx/4iIcf+IiHH/iIhx/4iIcf+CNFdBrrqL6I/3GIiP9xiI/3GIiP9xiIj/cYiIRShMvXuP9xiIiP9xiIiIj/cYiIiIj/cYiIiIiI/3EoLgoqrR9d/4iIcf+Ihx/4iHH/iIcf+Ihx/4hx/4IlwKais/Wf+HH/hx/3H/hx/4cf9x/4cf9x/4cf9x/4cf9x/zRVdL2qi/9x/3H/cY/3H/cf9xj/cf9x/3GP9x/3H/cY/3H/cY/3H/cYOwpEtPW7cYj/cYj/cYj/cYj/cYj/cYiP9xiP9xiINqs0ulTLiP9xiIiIiIiIiI/3GIiIiIiIiIiIiIiIiIg5YpS3nWuIiHH/iIiHH/iIhx/4iIcf+Ihx/4iHH/iIcf+Ihx/4iHH/iHH/iHH/iIcf+Icf9OAowv14hx/4hx/4cf+Icf+HH/hx/4hx/4cf+HH/hxKxKFGl7XroiIiIiIiIiIiIiIiIiIiIiIg5/TG3As6IiIhx/4iIiIiIcf+IiIiIcf+IiIiHH/Mvf0vggLiHH/iHH/hx/4cf+Icf+HH/hx/4cf+HH/iHH/TVssSk3/cf+HH/hx/4cf+HH/hx/3H/hx/4cf9x/4cf9x/4cf8xIPmw7waP9xj/cYj/cY/3GI/3GP9xiP9xiP9xiP9xiP9xiP9xiP9xiI/3GI/3E6nsG2YT6I/3GIiI/3GIiI/3GIiIj/cYiIiI/3GIiIiIj/cYiIg4bQq4kvWIcf+Ihx/4hx/4hx/4hx/4hx/4cf+Icf+HH/iHH/hx/4hx/4cf+HEwKDOw58z/cf9x/4cf9x/4cf9x/3H/cf+HH/cf9x/3H/hx/3H/cf9x/3H/cf9x/3E8oqu0XVSIj/cYiI/3GIiI/3GIiI/3GIiIj/cYiIiDALKrAF1Ycf+Ihx/4iHH/iHH/iIcf+Icf+Icf+Icf+IcTy2TbRJso/3GP9xj/cY/3GP9xj/cY/3GP9xiP9xj/cY/3GIMWQYv5vniIiP9xiIiIiIiIiIiIiIiIiIiIiIiIiIhx/4iIiIiIiIiIiHH/iIiIiIhx/4iIiIiHH/iIiIcf+IiD/GmLI5Z/9x/4cf9x/4cf9x/4cf9x/4cf9x/3H/hx/3H/cf+HH/cf9x/3H/cf+HH/NlYIuqn3cY/3GI/3GP9xiP9xj/cYj/cYj/cYj/cYj/cYj/cYj/cYiP9xiP9xiI/3GIj/cYiP9xiIj/cYiP9xiIj/cYiIj/cYiIj/cYiIj/cYg2o/a6XAmIiHH/iIiIiHH/iIiIcf+IiIhx/4iISWsseU2Icf+IiHH/iIhx/4iIcf+Ihx/4iHH/iHH/iIcf+Icf+Ihx/4hx/4hx/4hx/4hx/4cf+Icf+DUNlrvyaXH/cf9x/3H/cf9x/3H/cf9x/3H/cf9x/3H/cf9x/3H/cf9x/3GP9x/3H/cf9xj/cf9x/3H/cY/3H/cf9xj/cTSqqbxVVoiIj/cYiIiI/3GIiIiIj/cYiIiIiIiP9xiIhKsJxk9oiIiI/3GIiIiIiIiIiIiHH/iIiDoYBbbn+ohx/4iHH/iIcf+Ihx/4iHH/iHH/iIcf+Icf+IS8N8U8iIcf+Icf+HH/iHH/hx/4hx/4cf+HH/iHH/hx/4cf+HH/hx/4cf+HH/hx/4cf+HH/cf+HH/hx/3H/hx/4cf9x/4cf9x/4cf81+Ma8Bzn/cY/3H/cY/3H/cY/3GP9xj/cf9xj/cY/3GP9xj/cY/3GP9xWX7XgY/3GP9xiP9xj/cY/3GI/3GP9xiP9xj/cYj/cYj/cYj/cYj/cYj/cYj/cYj/cYOVXpt6oWiIiIhx/4iIiIiHH/iIiIhx/4iIiEBPnAwGhx/4iIcf+IiHH/iIcf+Ihx/4iIcf+Icf+Ig8DaO18lz/hx/4cf+HH/hx/4cf+HH/cf+HH/hx/3H/hx/4cf9x/4cTsKw7X1PP9x/3H/cf9xj/cf9x/3H/cf9x/3H/cY/3H/cf9x/3GP9x/3H/cYOQFVtv6qcYj/cYj/cYj/cYj/cYiP9xiP9xiI/3GI/3GIj/cTwwk7TPbIiI/3GIiIiIiIiP9xiIiIiIiIiIiIiIiIiIiDyLSrV0tf+HH/hx/4hx/4cf+HH/hx/4cf+HH/hx/4cf9x/4cf+DVvWLyQp/9xj/cY/3H/cY/3GP9x/3GP9xj/cY/3GP9xj/cY/3GP9xj/cY/3GI/3GP9xj/cYj/cY/3GI/3GP8whJqxi2WIiIiIiIcf+IiIiIiIhx/4iIiIhx/4iIiIcSt1hhpIp55xiI/3GIj/cYiP9xiIj/cYiP9xiIj/cYiIj/cYiIj/cYiIj/cYiIiIOjqYtsVniHH/iIiHH/iIhx/4iIcf+Ihx/4iHH/iIcf+Ihx/4hx/4iHH/iHH/iHH/iHH/iHH/iHH/iHH/iHH/g/4uWxHRpx/3H/cf9x/3H/cf+HH/cf9x/3H/cf9x/3H/cf9x/3H/cf9x/3Exv8G/QD7/cf9xj/cf9x/3GP9x/3GP9xj/cf9xj/cf9xj/cY/3H/cY/3GP9xj/cYO/QKtQv1iIiP9xiIiIiIiIiIiIiIiIiIiIiIiIiIiHE4sDq4T8X/hx/3H/hx/4cf+HH/hx/3H/hx/4cf9x/4cf9x/4cT51CrKK9Y/3GP9xj/cYj/cYj/cY/3GI/3GI/3GI/3GI/3GI/zkvNLjQy4iI/3GIiIiIj/cYiIiIiIiP9xglRJsay7ZOiP9xiP9xiI/3GI/3GIj/cYiP9xiI/3GIiCBVmBobpn7/cf9x/3H/cY/3H/cf9xj/cf9x/3GP9x/3GP9x/3GP8qC6waj0U+/3H/cf9x/3H/cf9x/4cf9x/3H/cf9x/3H/cf9x/3H/cf9x/y1aAxpKX86Ihx/4iIiIiHH/iIiIhx/4iIiHH/iIgxtqe/SVhx/3H/hx/3H/hx/4cf9x/4cf9x/4cf9x/3H/hx/3H/cf+HH/cUMUfM64cf9x/4cf9x/3H/cf9x/3H/cf9x/3H/cf9x/3H/cf9x/3H/cf9x/3H/cf9x/3H/cf9xj/cf9x/3H/cf9xj/cf9x/3GP9x/3Ez79S9ECuI/3GP9xiP9xiP9xiP9xiP9xiP9xiI/3GI/3GIj/cYiP9xiI/3GIj/cYiI/3GIj/cYSwo8X1yIiP9xiIiI/3GIiIj/cYiIiI/3GIiIiI/3GIiIiIiI/3GIiIiIiIiIiIiIj/Oq91t1CKiHH/iIhx/4iIhx/4iIcf+Ihx/4iHH/iIcf9AIZwO5nH/iIcf+Icf+Icf+Icf+Icf+Icf+Icf+HH/iHH/hx/4hx/4cf+HH/iHH/hx/4cf+HH/hx/4cf+HH/hx/4O0F1tb6Kcf9x/3H/cf9x/3H/cf9xj/cf9x/3H/cf9xj/cf9x/3GP9x/3H/cY/3H/cY/3H/cY/3H/cY/3H/cY/3GP9x/3GP9xj/cf9xj/cY/3GP9xj/cY/3GP9xj/cY/3GP9xiP9xj/cY/3GI/3GP9xiP9xOeJltx2aiIj/cYiIiIiP9xiIiIiIj/cYiIiIiIiIiIiP9xiIiIiIiIiIiIiIiIiIiIiIiIiIcf+IiIiIiIiIiIhx/4iIiIiIhx/zEVJ7/q2Icf+HH/hx/4cf+HH/hx/4cf+HH/hx/4cf+HH/hx/3H/hx/4cf9x/4cf+HH/cf+HH/cf+HH/cf+HH/cf9x/4cf9x/3H/hx/3H/cf9x/4cf9x/3H/cf9x/3H/NOIGvR35j/cf9xj/cY/3GI/3GP9xj/cY/3GP9xiP9xj/cY/3GI/3GI/3GP9xiP9xiP9xiP9xiP9xiP9xiP9xiI/3GIj/cYj/cYiP9xiIj/OT/3uMAIiIiIiIhx/4iIiIiIcf+IiIiIcf+IiIiHH/iIiIRDGczOaHH/iIhx/4iIcf+IiHH/iIcf+Ihx/4iHH/iHH/g+usizRTf/cf9x/3H/cf9x/3H/cf9x/3H/cf9x/3H/cY/3H/cf9x/3H/cTMSKb3t1v9xiI/3GIiI/3GIiP9xiIiP9xiIiI/3GIg1r0y7ULOIcf+Icf+Icf+HH/iHH/iHH/hx/4cf+Icf+EcnXJ2Khx/4hx/4cf9x/4cf+HH/hx/4cf+HH/cf+HH/Py3DstI8/3H/cf9x/3H/cf9x/3H/cf9x/3GP9x/3H/cf9x/3H/cY/3H/cf9x/0po7Hlx/3H/cY/3H/cY/3GP9x/3GP9x/3GP9xj/cY/3H/cY/3GP9xj/cY/3GP9xj/cTs85rTDGXGIiIiP9xiIiIiI/3GIiIiIiI/3GIiIg97eGzEh6IiIiIiHH/iIiIiIiIiIiIiHH/iII4aWGueWnoj/cYj/cYj/cYj/cYiP9xiP9xiI/3GIj/cYiP9xiI/3GIj/OzmJtsZ2cf+IiIhx/4iIiHH/iIiHH/iIiHH/iIhx/4iIcf+Ihx/zMo+L3XB3H/cf9x/3H/cf9x/3H/cf+HH/cf9x/3H/cf9x/3H/cf9x/3GP9x/3H/cf9x/3H/cf9x/3GP9xPb07s0LEiIiIj/cYiIiIiP9xiIiIiIiI/3GIiIiIiCZ81Rq4Mq7/cf9xj/cY/3H/cY/3GP9x/3GP9xj/cY/3GP9xj/cY/3GP9xj/cY/3GP9xj/cYj/cY/3GI/zBeXrGxoXH/iIhx/4iIhx/4iIcf+Ihx/4iIcf+DwyZ7TNmHH/cf9x/4cf9x/3H/hx/3H/cf9x/4cf9x/3H/cf9x/3H/g8LgW10fr/cY/3GP9xj/cf9xj/cY/3GP9xj/cY/3GP9xj/cYKoNRGmfK7ohx/4iHH/iHH/iIcf+Icf+Icf+Icf+Icf8/7BqyE+X/cf9x/3GP9x/3H/cY/3H/cY/3H/cY/3H/cY/3H/cY/3H/cUAArP/1cY/3GP9xj/cY/3GP9xj/cY/3GP9xj/cYj/cYL9r3GiJQjv+HH/cf9x/4cf9x/3H/hx/3H/cf9x/4cf9x/3H/cf9xLJGkGkblvnH/iIiIiIcf+IiIiHH/iIiIcf+IiIhx/4iIcf+IPDh4tMeHhx/3H/hx/3H/cf+HH/cf9x/4cf9x/3H/cf9x/4cf9x/3H/cf9x/3H/cf9x/3H/cf9x/3H/cf9x/3H/cf9x/3H/cf9x/3E1Suq7tRX/cYiIj/cYiIiI/3GIiIiP9xiIiIiI/3E7M5q1zGWHH/iHH/iHH/iHH/iHH/iHH/hx/4hx/4hx/4cf+HH/iHH/g6egm2hfZx/3GP9x/3GP9x/3GP9x/3GP9x/3GP9xj/cf9xj/cY/3GP9xj/cf9xj/cY/3GP9xj/cY/3GI/3GP9xj/cY/3GI/3GP9xiP9xj/cYj/cYj/cYj/cYj/cYj/cYj/cYj/cYiP9xiP9xgzJIW923qP9xiIiIiIiIiIiIiIiIiIiIiIiIiIiIiIhx/4iIiIiIiIiIcf+IiIiIiIcf+IiIiIcf+IiIhx/4iIiHH/iIiHH/iIiHExOuW+xRqHH/hx/4cf+HH/cf+HH/hx/4cf9x/4cf9x/4cf+HH/cf+HH/cf9x/4cf9x/4cf9x/3H/hx/zRMt72zSP9xj/cYj/cY/3GP9xj/cYj/cY/3GP9xiP9xiP9xj/cYj/cYj/cYj/cYj/cYj/cYiP9xiP9xiDykEbRb7o/3GIj/cYiIj/cYiI/3GIiIj/cYiIiP9xiIiIj/cYiIiIj/cYiIiIhPTbwbJIiIiIiIj/cYiIiIiIiIiIiIM4NLvny0/4cf+HH/hx/3H/hx/4cf+HH/cf+HH/cf+HH/cf+Dzd2rUiJY/3GI/3GI/3GI/3GI/3GI/3GI/3GIj/IFHWGivinv9x/3H/cf+HH/cf9x/3H/cf9x/3H/cf9x/3H/cf9x/3H/cf9xMNFrsD6UiI/3GIiIj/cYiIiP9xiIiIiP9xOj6StsFtiIiIiIiIiIiIiIiIiIiIiIiIhxMPX5vwoGhx/4cf+HH/hx/3H/hx/4cf9x/4cf+HH/cf+HH/cf+HEyPFq+w6X/cYj/cYj/cYj/cY/3GI/3GIj/cYj/cYj/cYiP9xiP89Sdm0tiaHH/iIiIiIcf+IiIiHH/iIiIcf+IiIcf+IiIcf+IiHH/iIhx/4iHH/NBwZvOPmcf9x/4cf9x/3H/cf9x/3H/cf9x/3H/cf9x/3H/cf9x/3H/cf9x/3H/cf9xj/cf9x/3H/cf9x/3GP9x/3H/cY/3H/cf9xj/cf9x/3GP9x/3GP9x/3GP9xj/cf9xj/cf9xj/cY/zer17pUKIiP9xiIiIj/cYiIiIj/cYiIiIiIj/cYiIiIiIiIiIiP9xiIiIiIiIiIg+f4uygHRx/4cf9x/4cf+HH/hx/4cf9x/4cf+HH/cf+HH/Omdnt5iY/3GP9x/3GP9xj/cf9xj/cY/3GP9xj/cY/3GP9xj/cY/3GDCFTbCKsohx/4iIiIiHH/iIiIhx/4iIiHH/goLdkanSJuiI/3GIiIiIj/cYiIiIiIiIj/cYiIiDz6ObUFxv+Icf+Icf+Icf+Icf+Icf+Icf+HH/iHH/hx/4cf+Icf+HH/hx/4cf+HH/MNk7sTbE/3GP9xj/cY/3GP9xj/cY/3GI/3GP9xj/cYj/cYOlNktqybiI/3GIiIj/cYiIiP9xiIiIiP9xiIiDSnNLxYy4iIcf+IiIiIiIiIcf+IiIiIhx/4iIiIhx/4iINHC5vI9Ghx/3H/hx/3H/cf+HH/cf9x/3H/hx/3H/cf9x/3H/hx/3H/cf9x/3H/cf9x/3ExsLm/T0aI/3GIj/cYiP9xiI/3GIj/cYiI/3GIiP9xiIj/cYiIj/cYgpTpdKmxaLiIiIiIiIiIiIiIiIiIiIiIiIiIiIgtMdYaTOKeiP9xiP9xiP9xiP9xiP9xiP9xiI/3GI/3GIj/cYiP9xiI/3E8iCi0d9eIiIiIiIiHH/iIiIiIhx/4iIiIcf+IQdssA03/iIiIcf+IiIcf+IiHH/iIhx/4iIcf+Ihx/4iHH/iIcf+IPkWns7pY/3H/cf+HH/cf9x/3H/cf9x/3H/hx/3H/cf9x/3H/cf9x/y3kGBpBvn6HH/iIcf+Icf+Icf+Ihx/4hx/4cf+Icf+IcUc9HJwu/4cf+Icf+HH/hx/4hx/4cf+HH/hx/4cf+HH/hx/4cf+HH/hx/4cf9x/4cf+HE3NCG4y95x/3H/hx/3H/cf+HH/cf9x/4cf9x/3H/cf+HH/cf9x/3H/cTEno7/YXP9x/3H/cY/3H/cY/3H/cY/3GP9x/3GP9xj/cf9xj/cY/3GP9x/3GP9xj/cY/3GP9xj/cYj/cY/3GP9xj/cYj/cY/3GI/zwXUrXorY/3GIj/cYiP9xiIj/cYiP9xiIj/cYiIPaHjs14ciIiIiIiIiIiIiIiIiIiIiIiIiIiIiHH/iIiIiIiIiIhx/4iIiIiIcf+D5J4rK2HYcf+Ihx/4iHH/iIcf+Icf+Ihx/4hx/4hx/4hx/zJVZL6qm4cf+HH/cf+HH/cf+HH/cf9x/4cf9x/4cf9x/3H/cf+HH/cf9x/3H/hxPECitL9dj/cf9x/3H/cf9xj/cf9x/3GP9x/3H/cY/3H/cY/3H/cY/3H/cY/3H/cY/3GP9x/3GP9xj/cf9xj/cU073CxCcY/3GP9xiP9xj/cY/3GI/3GP9xiP9xj/cYj/cYj/cYj/cYj/cYj/cYj/cYj/cYiP9xiI/3GIj/cYiP9xiI/3GIiP9xiI/3GIiI/3E/p5mxWGaIhx/4iIhx/4iIcf+IiHH/iIhx/4iHH/iIcf87v5a1QGlx/3H/hx/3H/cf+HH/cf9x/4cf9x/3H/hx/3H/cf9x/3H/hx/3H/cf9x/3H/cf9x/3H/cf9x/3H/cf9x/3H/cf9x/3H/cf9x/3H/cf9xj/cf9x/3H/cf9xj/cf9x/3H/cY/3H/cf9xj/cf9xj/cf83Lba60kmIj/cYiP9xiIj/cYiP9xiIiP9xiIj/cYiIj/cYiIiP9xiIiIj/cYiIiIj/cYiIiIiIj/cYiIiIiIiIiIOkI3t73I/4iHH/iIhx/4iHH/iHH/iIcf+Icf+Ihx/4hx/4hx/4hx/4hx/4hx/4cf+Icf+DE6h7/FeHH/cf9xj/cf9x/3H/cf9x/3H/cY/3H/cf9x/3H/cY/3H/cf9xj/cf9x/3GP9x/3GP9x/3GP9x/3GP9xTtssIk2P9xj/cf9xj/cY/3GP9xj/cf9xj/cY/3GP9xiP9xj/cY/3GP9xiP9xj/cY/3GI/3GI/3GP9xiP9xTlZsKpmP9xiP9xiP9xiI/3GIj/cYj/cYiP9xiIj/cYg4MFO4z6yIiIiP9xiIiIiIiIiIiI/3GIiIiIiIiIiIiIhAa9waQv+IiIiIiIiIiIhx/4iIiIiIhx/4iIiIhx/4iIg0THG8s46Icf+Ihx/4iIcf+Ihx/4iHH/iIcf+Ihx/4hx/4hx/4iHH/iHH/iHH/g5ZcG4mj7/hx/4cf+HH/hx/4cf+HH/hx/4cf+HH/cf+HH/g5xRW3Oupx/3H/cf9xj/cf9x/3H/cf9xj/cf9x/3GP9x/3H/cY/3H/cf9LCuxfUXGP9xj/cf9xj/cY/3GP9x/3GP9xj/cY/3GP9xj/cY/zhWaLmpl4iIiI/3GIiIiIiIiIiIiIiIiIiIiIiIQ+ss0U2IiIiIiIiIiIiIiHH/iIiIiIg1Uze7rMhx/4cf+HH/iHH/hx/4cf+HH/hx/4cf+HH/hx/4cf+HH/hx/4cTsVcrXqjf9x/3H/cf+HH/cf9x/3H/cf9x/3H/hx/3H/cf9x/3H/cf9xMXcDv4j8/3GP9x/3GP9x/3GP9xj/cf9xj/cY/3H/cY/3GP9xj/cY/3GP9xj/cY/3GP9xj/cYMRezv+hM/3GIj/cYiP9xiIj/cYiI/3GIiP9xiIiP9xiIiI/3GIiIj/cYiIiDNK4r21HYiIiIiIiIiIiIiIiIiIiIiIiIcf+IiIiIiIiHH/iIiIiIhx/4iITD68TBSIiHH/iIiHH/iIhx/4iIcf+IiHH/iIcf+Ihx/4iHH/iIcf+Ihx/4hx/4hJ8KyA9f+Icf+Icf+Icf+HH/iHH/hx/4cf+Icf+HH/hx/4cf8+4uGyHR5x/4cf9x/4cf9x/4cf9x/4cf9x/3H/hx/3H/cf+HH/cf9x/3H/hx/3H/cf9x/3H/hxNcmRuzZu/3H/cY/3H/cf9x/3H/cf9xj/cf9x/3GP9x/3H/cY/3H/cf9xj/cTS0IbtL3nH/cY/3GP9xj/cY/3GP9x/3GP9xj/cYj/cY/3GP9xj/cY/3GI/3GP9xiP9xj/cYj/cY/3GI/3GI/3GI/3GI/3GIj/cYj/cYj/cYiP9xiI/3GIj/cYiP9xiIj/cYiI/3GIiP9xiIiP88jHG1c46IiIiP9xiIiIiIiI/3GIiIiIiIiIiIiIiIiIiIiIiIiIiIiIiIiIiIiIiIiIiIhx/4iIiIiIiIcf+IiIiIhx/4iIiIcf+IiIhx/4iIhx/4iIhx/4iIhx/4iHH/iIhx/4iHH/iIcf+Ihx/4iHH/iIcf+Icf+Icf+Icf+Icf+Icf+Icf+Icf+HH/iHH/hx/4hx/4cf+HH/iHH/hx/4cf+HH/hx/4cf+HH/hx/4cf9x/4cf+HH/hx/3H/hx/4cf9x/4cUd2bIiZcf9x/4cf9x/3H/hx/3H/cf9x/4cf9x/3H/cf+HH/cf9x/3H/cf9x/3H/cf9xSa+sdQX/cf9x/3H/cf9x/3H/cf9xj/cf9x/3H/cf9xj/cf9x/3GP9x/3H/cY/3H/cY/3H/cY/3H/cY/3H/cY/3H/cY/3GP9xj/cf9xNB+0vOBLj/cYiP9xiI/3GIj/cYiI/3GIiP9xiIj/cYiI/3GD8Nc7HyjIiI/3GIiIiIiIiIiIiIiIiIg5HXO34oyIhx/4iIhx/4iIhx/4iIcf+IiHH/iIcf+IiHH/iIcf+Icf+Ihx/4iHH/iHH/iHH/iHH/QZo89lxx/4hx/4hx/4cf+Icf+HH/iHH/hx/4cf+HH/hx/4hx/4cf+HH/hx/4cf9x/4cf+HH/hx/4cf9x/4cf+HH/cf+HH/cTfikrgdbYcf9x/3H/cf9x/3H/cf9x/3H/cf9x/3H/cf9x/3GP9x/3H/cf9x/3H/cY/3H/cf9x/3GP9x/3H/cY/3H/cf9xj/cf9xj/cf9xj/cf9xj/cf9xj/cY/3H/cYORIIt+33iP9xiIiIj/cYiIiIj/cYiIiIiIj/cYiIiIiIiIiIiP9xiIiIiIiIiIiIiIgzA5K9/G2Icf+IiIiIcf+IiIiHH/iIiIcf+IiD+dwrFiPYhx/4hx/4iHH/iHH/hx/4hx/4hx/4cf+Icf+HH/iHH/hx/4cf+Icf+HH/hx/4cf+HH/hx/4cf+HH/cf+HH/hx/4cf9x/4cf+HH/cf+HH/cf+HH/cf+HH/Prihs0de/3H/cf+HH/cf9x/3H/cf9x/3H/cf9x/3H/cf9x/3H/cf8+1DWzK8qP9xiP9xj/cY/3GP9xiP9xj/cYj/cY/3GI/3GI/3GI/3GI/3GI/3GI/3GI/3GIj/cYj/cYiP9xPbAqs0/ViHH/iIiIhx/4iIiHH/iIiHH/iIhx/4iIhx/4iHH/iIhx/4iHH/iIcf+Ihx/4iHH/iHH/iHH/iIcf+Icf+Icf+Icf+HE8PmGzwZ5x/4cf+HH/hx/4cf+HH/hx/4cf+HH/hx/3H/hx/4cf9xOObDtxk8cf9x/3H/cf9x/3H/cf9x/3H/cf9x/3H/cf9xj/cf9x/3H/cf9xj/cf9x/3GP9x/3H/cY/3H/cf84VKi5q1f/cYiIj/cYiIj/cYiIiI/3GIiIiP9xiEPfrNIFiIiIiIj/cYiIiIiIiIiIiIiIiIg50VO3LqyIiIiIcf+IiIhx/4iIiHH/iIiHH/iIhx/4iIcf+IiHH/iIcf+Ihx/zmXsbdoTocf+Icf+Icf+HH/iHH/hx/4hx/4cf+HH/iHH/hx/4cf+HH/hx/4cf+HH/hx/4cf+HH/cf+DN9hb6Cev9x/3H/cf9xj/cf9x/3H/cY/3H/cf9x/3GP9x/3GP88UMS1rzuI/3GI/3GI/3GI/3GI/3GI/3GIj/cYj/cYiP9xiI/3GIg7WpG1pW6P9xiIiP9xiIiIj/cYiIiIj/cYiIiIiP9xiIiIg3FiO56dyIiIhx/4iIiIiIiIiHH/iIiIiIhx/4iIiIcf+IiIiHH/iIiHH/iIiHH/iIiHH/iIhx/4iHE8wme0PZj/hx/3H/hx/3H/cf+HH/cf9x/4cf9x/3H/cf+HH/cf9x/3H/cf9x/4cf9x/3H/cf9x/3H/cf9x/3H/cf9x/3H/cf9x/3H/cY/3EzrOS9UxuP9xj/cY/3GP9xiP9xj/cYj/cY/3GI/3GI/3GP82h8O7eDyI/3GIiI/3GIiIj/cYiIiIj/cYiIiIiP9xiIMXLxv40OiIiIiIiIiIiIiIiIiIiIiIiD+8lbJDav+Icf+Ihx/4hx/4hx/4hx/4hx/4hx/4hx/4cf+Icf+HH/iHH/hx/4cf+Icf+HH/g6SlS3tav/cf+HH/cf9x/3H/cf9x/3H/cf9x/3H/cf9x/3H/cf9x/3H/cf9x/3H/cf9x/3H/cf9xj/cf9x/3H/cf9xj/cf9x/3GP9x/3H/cY/3H/cY/3H/cY/3H/cY/3H/cY/3H/cY/3GP9xj/cf9xj/cY/3GP9xj/cY/3GP9xj/cY/3EyZoS+mXuI/3GIiP9xiIj/cYiI/3GIiIj/cYiIiP9xiIiEhJ/ItgiIiIj/cYiIiIiIiIiIiIiP9xiIiIiIiIiIiIiIiIiHH/iIiIiIiIiDJ+Nr6ByYcf+Icf+Icf+Icf+Icf+Icf+HH/iHH/hx/4hx/4cf+HH/iHH/hx/4cf+HH/hx/4cf+HFDWUzKa3H/hx/4cf+HH/cf+HH/cf+HH/hx/3H/hx/3H/hx/3H/cf8r3WAqYin9cf+HH/hx/3H/hx/3H/hx/3H/cf+HH/cf+HH/cf9x/3H/hx/3H/cf9x/4cf9x/3H/cf9x/3H/cf9x/3H/cf+HH/cf9x/3GP9x/3H/cf9x/3H/cf9x/3H/cf9xj/cf9x/3H/cY/3H/cf9xOmFRtp6u/3GP9x/3GP9x/3GP9xj/cY/3GP9x/3GP9xj/cY/3GP9xIGkgGgpt/ohx/4iIcf+IiHH/iIcf+Ihx/4iHH/iINAsOvfTx/3GP9x/3GP9xj/cY/3GP9xj/cY/3GP9xj/cY/3GP9xhPspwE1nGP9xiP9xj/cYj/cYj/cYj/cYj/cYj/cYiP81BNi8+yeIiIiIiIiIhx/4iIiIiIhx/4iIiIg65FW3G6r/iHH/hx/4hx/4cf+Icf+HH/iHH/hx/4cf+HH/g5TIG3s35x/4cf9x/4cf9x/4cf9x/4cf9x/4cf9x/4cf9x/3H/hx/3H/cf9x/4cf9x/znGV7g5qP9xj/cY/3GP9xj/cYj/cY/3GP9xiP9xj/cYj/cYj/cYj/cYj/cYj/cYj/cYj/cYiP9xiP9xiI/3GIj/cYiP9xiIj/cYiP9xiIiP9xPUYqs7nVcf+IiHH/iIhx/4iIcf+IiHH/iIcf+Ihx/4MBJIsf23/3H/cf9x/4cf9x/3H/cf9x/3H/cf9x/3H/cf9x/3H/cf9x/3H/cf9xS43MVyP/cf9x/3H/cY/3H/cf9xj/cf9xj/cf9x/3GP9x/3GP9xj/cf9xj/cf9xj/cY/3GP87KgO21fyI/3GI/3GI/3GI/3GI/3GI/3GIj/cYiP9xiI/3GIj/cUOBrNflj/cYiIj/cYiI/3GIiIj/cYiIiP9xiDmQErdv7YiIiIiIiIiIiIiIiIiIiIiIiIiIM+9YvRCncf+Icf+HH/iHH/hx/4cf+Icf+HH/hx/4cf+HH/hx/ztYNbanyv9x/3H/cf9x/3H/cf9x/3H/cf9x/3H/cf9x/3GP9x/3H/cf9xj/cf9x/3H/cY/3FODCwvPf9x/3GP9x/3GP9x/3GP9x/3GP9xj/cf9xj/cY/3GP9x/3GP9xj/cY/3GP9xj/cY/3GP9xiP9xj/cY/3GE5pTClr/3GI/3GI/3GP9xiP9xiP9xiP9xiP9xiP9xiI/3GDe78rlEDf9xiIiI/3GIiIiI/3GIiIiIiP9xiIiIiIiIiP9xiIiIiIiIiIiIiIiIiIiIiIiIiIiIiIiIiIiIiHH/iIiIiIiIiHH/iIiIiIcf+IiIiIcf+IiIhx/4iIiHH/iIiHE39JK5C23/iHH/iHH/iHH/iHH/iHH/iHH/iHH/hx/4hx/4cf+HH/iHH/hx/4cf+HH/hx/4cf+HH/hx/4cf+HH/hx/4cf9x/4cf+HH/cf+HH/hx/3H/hx/3H/M/hivQedcf9x/3H/cf9x/3H/cf9x/3H/cf9x/3H/cf9x/3GP9x/3H/cf9xPb1Es0K7/3GP9xj/cY/3GI/3GP9xj/cYj/cY/3GI/3GP9xiP9xiP9xiP9xiP9xiP9xiI/3GI/3GIj/PP3HtQI4iIiIiIhx/4iIiIiIiIiIcf+IiIiIiIcf+IiIiIcf+IiIhx/4iIiHH/iIiHH/iIiHH/iIhx/4iHH/iIhx/4iHH/iIcf+Ihx/4hx/4iHH/gxDnG/8Y5x/4hx/4cf+HH/iHH/hx/4cf+HH/hx/4hx/4cf9x/4OicRt9ju/3H/hx/3H/hx/3H/hx/3H/hx/3H/hx/3H/cf+HH/cf9x/4cf9x/3FO4pwR1nH/cf9x/3H/cf9x/3H/cf9x/3H/cf9x/3H/cf9x/3H/cf9x/3GP9x/3H/cf9x/3GP9x/3H/cf9xj/cf9x/3GP9x/3GP9x/3GP8zooW9XXpxiP9xiI/3GI/3GIj/cYiP9xiIj/cYiP9xiIMYgBv3f+j/cYiIiP9xiIiIj/cYiIiIiP9xiIiIiIiIPGjItJc3cf+Ihx/4hx/4iHH/iHH/iHH/iHH/iHH/iHH/iHH/iHH/hx/4hMULxa9P+Icf+HH/hx/4cf+HH/hx/4cf+HH/hx/3H/hx/4MCDHse84/3H/cY/3H/cY/3H/cY/3GP9xj/cf9xj/cY/3GP9xg8ZGq0m5WIiIiIiIiIiIiIiIiIiIiIiIiIcf+IiIiIiIiIiIhx/4iIiIiIhxI+ElGtHtro/3GI/3GP9xiP9xiP9xiP9xiP9xiP9xiI/3GI/3GIj/cYiP9xiI/3GIj/cYg8UZq0rmWIiIcf+IiIcf+IiHH/iIhx/4iHH/iIcf+IiHH/iHH/iIcf+Icf+Ihx/4hx/4gqIhZand6aiI/3GIj/cYiP9xiIj/cYiP9xiIj/cYggohI6Ft7chx/4cf+HH/hx/4cf9x/4cf+HH/hx/3H/hx/4cf9x/4cf9x/4cf9xPeWKsxp1iP9xj/cYj/cYj/cYj/cY/3GIj/cYj/cYj/cYiDcoK7nX1Ihx/4iIiHH/iIiHH/iIiHH/iIhx/4M3grvofU/3H/cf9x/3H/cf9x/3H/cf9xj/cf9x/3H/cf9xj/cf9x/3Erl9saZoJO/3H/hx/3H/hx/3H/hx/3H/cf+HH/cf+HH/cf9x/3H/hx/y2qUhpFWt6IiIiIiIiIiIcf+IiIiIiIiIiIiIhx/4iIiIPrNJsky2cf+HH/cf+HH/hx/3H/hx/4cf9x/4cf9x/4cf9x/4cf9x/3H/hx/3H/PVl6tKaFiP9xiP9xiP9xiP9xiI/3GI/3GIj/cYiP9xiI/3GIj/cYiI/3GIiP9xiIj/cYiINn1KuoK1iIhx/4iIcf+Ihx/4iHH/iIcf+Ihx/4hx/4iD6gebJfhnH/cf9x/3H/cf9x/3H/cf9xj/cf9x/3H/cY/3H/cf9x/3GP9x/3GP9x/3H/cY/3H/cY/3H/cYOTyEt8N7/3GI/3GIj/cYj/cYj/cYiP9xiI/3GIj/cYiP9xg/5aKxGl2IiIj/cYiIiIiI/3GIiIiIiIiIiI/z9Q+rOvBf+Icf+HH/iHH/hx/4cf+HH/hx/4cf+HH/hx/4cf+HE5GUu35rSP9xj/cY/3GI/3GP9xiP9xj/cYj/cYj/cYj/cY/3EzFQq96vWIiIcf+IiIiIiIhx/4iIiIhx/4iIM6+7vVBEcf9x/4cf9x/3H/cf9x/3H/cf9x/3H/cf9x/3H/cf9x/3H/KkPlGnvBrnH/iIhx/4iHH/iIcf+Ihx/4iHH/iIcf+Icf+Icf+Icf+Icf+Icf+Icf+Icf+Icf+HH/iHH/hx/4cf+Icf+Cj/lBqABr5xiIiIiIiIj/cYiIiIiIiIiIiIiIiECIXAh6iIiIiIiIiIiIiIiIiIhx/4iIiIiIiIcf83Vhe5qeiHH/iHH/hx/4cf+HH/hx/4cf+HH/hx/4cf+HH/hx/4cf+HH/cf+HH/PNYKtCn1cY/3GP9xj/cYj/cY/3GP9xiP9xj/cYj/cY/3GI/zAa3LH1I4hx/4iIiHH/iIiHH/iIhx/4iIcf8303m6LIb/cf+HH/cf9x/3H/cf9x/3H/cf9x/3H/cf9x/3H/cf9x/3H/cf9x/z/06rILFYj/cYiIj/cYiIiP9xiIiI/3GIiIiI/3GDUp+bvWBoiHH/iHH/iIcf+Icf+Icf+Icf+Icf+Icf+Icf+HH/iHH/iHH/hx/4cf+Icf+HH/hx/zbr2bsUJv9x/3GP9xj/cf9xj/cY/3GP9xj/cY/3H/cY/3GP9xiP9xj/cY/3GP9xg3Upm5rWaIiIiIiIiIiIiIiIiIiIiIiIiIiHH/iIiIiIiIiHH/iIiIiDMVeb7qhv+HH/hx/3H/hx/3H/hx/3H/hx/3H/hx/3H/cf+HH/cf9x/3H/hx/3H/cf9x/4Pmbqs5kVj/cYiP9xiI/3GIj/cYiI/3GIj/cYiIg4lbi4akeIiIiHH/iIiIcf+IiIcf+IiIcf+IiHH/iIJUM9SuvMK/9x/3H/hx/3H/cf9x/3H/cf9x/3H/cf9x/3H/cf9x/3H/cf9x/3H/cf9x/3H/cf8pjZ9qtyYJiP9xiIj/cYiIj/cYiIj/cYiIiP9xiIiILrNw6oTI8XGP9x/3H/cf9x/3H/cf9xj/cf9x/3H/cY/3H/cf9x/3GDly2reNJYiIiI/3GIiIiIiI/3GIiIiIiIiIMvAqvw/V/4hx/4hx/4cf+Icf+HH/iHH/hx/4cf+HH/hx/4hHGkyuW/9x/4cf+HH/hx/4cf+HH/cf+HH/hx/3H/hx/3H/hx/3H/hx/3H/hx/3H/gxowq/XPVxiP9xiP9xj/cYj/cYj/cYj/cYiP9xiP9xiI/3GI/3GIj/cYiP9xiIj/NipXu9WoiIiIiIcf+IiIiIiIiHH/iIiIiIcf+IhK0bxi5IiIiHH/iIiHH/iIhx/4iIcf+Ihx/4iIcf+Ig9cuqzjRVx/3H/cY/3H/cf9x/3H/cY/3H/cf9x/3GP9x/3H/cY/3H/cYPwIqsf3Vj/cYiIiIiP9xiIiIiIiP9xiIiIiIPdzvtCMQ/4cf9x/3H/cf+HH/cf9x/3H/hx/3H/cf9x/3H/cf9x/3EwnSuwctSI/3GIiP9xiIj/cYiIj/cYiIj/cYiIiP9xiDZ2+bqJBnH/iIcf+Ihx/4iHH/iIcf+Icf+Icf+Ihx/4hx/4hx/4hx/4cf+Ds6ybbFNv9x/3H/cY/3H/cY/3H/cf9xj/cf9xj/cf9xj/cY/3H/cY/3GP9x/3GDGkGr9b5YiIiIiIj/cYiIiIiIiIiIiIiIiIiIiIiIiIiIiIcf+Ig9v7i0QEf/hx/4cf+HH/hx/4cf+HH/hx/4cf+HH/hx/4cf9x/4cf+HH/cf+HH/cf+HH/hx/3H/PdiDtCd8/3GP9x/3H/cf9x/3H/cf9x/3GP9x/3H/cf9xj/cf9x/3GC0/ThpMCx7/hx/3H/cf9x/3H/cf9x/3H/cf9x/3H/cf9x/3H/cf9xj/cf9xOlwktqPbj/cY/3GP9xj/cYj/cY/3GP9xj/cYj/cY/3GI/3GP9xMt1DviK8iIj/cYiI/3GIiI/3GIiIj/cYiIiP9xJ6CRGpX27nH/cf+HH/cf9x/4cf9x/3H/cf+HH/cf9x/3H/cf+HH/cf9x/3H/cf9x/3H/cf9x/3H/cf9x/3E6SVi2tqeI/3GIj/cYj/cYiP9xiI/3GIj/cYiP9xiI/3E7VhK1qe2I/3GIiIiIj/cYiIiIiI/3GIiIiIg3NSK5yt2IiIiIcf+IiIiIiIiIiIiHH/iIiINcFSuz6tiIcf+IiHH/iIhx/4iHH/iIhx/4iHH/iHH/iIcf9MrtxFEohx/4hx/4cf+Icf+Icf+HH/iHH/hx/4cf+HH/iHE1jke6cbhxj/cf9x/3H/cf9xj/cf9x/3GP9x/3H/cY/3H/cY/3H/cY/3H/cY/3H/cYNwU6ufrF/3GIiIiIiIiI/3GIiIiIiIiIiIiIiIiIiIg2s3W6TIqIcf+IiHH/iIcf+Ihx/4iHH/iIcf+Ihx/y5GMyo7nM2HH/iHH/iHH/hx/4cf+Icf+HH/hx/4cf+Icf+DMC8779DP9x/3H/hx/3H/cf9x/3H/cf9x/3H/cf+HH/cf9x/3H/cY/3H/cf9x/zBsY7GjnI/3GP9xj/cf9xj/cY/3GP9xj/cY/3GP9xj/cY/3E+8juyDcSIiIiIcf+IiIiIiIiIiIhx/4iIiDoZ8bbmDohx/4iIhx/4iIcf+IiHH/iIcf+Ihx/4iHH/iC/zUCogyv1x/4iHH/iIhx/4iHH/iIcf+Ihx/4hx/4gpbrcaiRSOiP9xiIiIiIiIiIiI/3GIiIiIiIiC4lpho9pZ6P9xj/cY/3GP9xj/cYj/cY/3GP9xiP9xj/cYj/cYMFfisLgdiP9xiIj/cYiI/3GIiP9xiIiP9xiIiI/3GD0zlbPMaoiIiIiIhx/4iIiIiIcf+IiIiIhxJ6YBOpWf7HH/cY/3H/cf9xj/cf9x/3GP9x/3GP9x/3GP9x/3GP9x/3GDnSybctNv9xiIiIiIiI/3GIiIiIiIiIiIiIiCfQzRqi8y6I/3GIiIj/cYiIiP9xiIiIiI/3GIiIiIiP9xiIiIiIiIiIiD2NkrNybYiIiIiIiIcf+IiIiIiHH/iIiIiIcf+IiDVXF7yo6P+HH/hx/4cf9x/4cf+HH/hx/4cf9x/4cf+HH/cf+HH/cf+HH/cf+HH/cf+HH/cf+HH/cf9x/4cf9x/3H/cf+HH/cf9x/3H/cf9x/4cf9x/3H/cf9x/3H/cf9x/3H/cTxsJbST2o/3GP9xj/cY/3GP9xj/cY/3GI/3GP9xiP9xj/cYj/cY/3GI/3GI/3GI/3GI/3GI/3GIj/cYj/cYiP9xiI/3GIj/cYiP9xiIj/cYiP9xiIiP9xiIj/cYiIiP9xiIiEhxzIjjiIiI/3GIiIiIiIj/cYiIiIiDvvd7UQiHH/iIcf+Ihx/4iHH/iHH/iIcf+Icf+Ihx/4hx/4hx/4cf+DelN7layHH/cf+HH/cf9x/3H/cf9x/3GP9x/3H/cf9x/3H/cf9x/3H/cY/3H/cf9x/3GP9x/3H/cY/3H/cf9xj/cf9xj/cf9xj/cf8/8yiyDNeIj/cYiIj/cYiIiI/3GIiIiP9xiIiIiI/3GIiIiIiIiP9xiIiIiIiIiIiIiIiIiIiIiIiIiIiIiIg1Bje7+ciIcf+Icf+Icf+Icf+Icf+HH/iHH/hx/4hx/4cf+HH/iHH/hxQHpM+FuHH/hx/4cf+HH/cf+HH/hx/4cf9x/4cf+HH/cf+HH/cf+D/Y57InGI/3GP9x/3GP9xj/cY/3GP9xj/cY/3GP9xiP9xj/cY/z6y5LNNG4iI/3GIiI/3GIiIj/cYiIiIj/cYiIiIiP9xiIiIiIiI/3GIiIiIiIiIiDzbsrUkTf+IiIiIiIiHH/iIiIiIcf+IiIiHH/iIiIcTOUi7xrdHH/cf9x/4cf9x/3H/cf9x/3H/cf9x/3GP9x/3H/cf9xMYIUvn3rcY/3GP9xj/cY/3GP9xj/cY/3GI/3GP9xj/cYj/cY/zmnQbhYvoiP9xiP9xiI/3GI/3GIj/cYiP9xiI/3GIiP9xiIj/cYiI/3GIiI/3GIiI/3GIiIj/cYiIiDzl47QaHIiIiIiIiIiIiIiIiHH/iIiIiIiIcf+IiIiIhx/4iDRZArym/Yhx/4iHH/iIhx/4iHH/iIcf+Icf+Ihx/4hx/4hx/4hx/4hx/4hx/4hx/4hx/4cf845Am4G/Zx/3GP9x/3H/cf9xj/cf9xj/cf9x/3GP9x/3GP9x/3GP9xj/cf9xj/cf9xj/cY/3GP9xj/cf9xj/cY/3GP9xgzXHm9o4aIiIiIiIiIiIiIiIiIiIiIiIiIg6RpW3uWr/iIhx/4hx/4iHH/iIcf+Icf+Icf+Icf+Icf+DRjgbycfocf+Icf+HH/hx/4cf+HH/hx/4cf+HH/cf+HH/hx/4JmI1KrncrXH/cf9x/3H/cf9x/3H/cf9x/3H/cf9x/3H/cf9x/3H/cf9x/3E+M+qyzBWIiIj/cYiIiP9xiIiIj/cYiIiIj/cYiCy4ZxpUeY6P9x/3GP9xj/cY/3H/cY/3GP9xj/cY/3GP9xj/cY/3GP9xj/IJEHGhfvjocf9x/4cf+HH/cf+HH/cf+HH/cf+HH/cf9x/4cf9x/4cf9x/zmD9Lh8C4/3H/cf9xj/cY/3H/cY/3H/cY/3GP9x/3GP9xj/cY/3GP9xO7E0tU7LiI/3GIj/cYiP9xiI/3GIiP9xiI/3GIg1S4S7tHuIiIiIiIiIiIiIiIiIiIiIiIiIOa8rt1DUcf9x/4cf9x/4cf+HH/cf9x/4cf9x/4cf9x/3H/hx/3H/cf+HH/cf9x/3H/cf9x/4cf9x/3H/cf9x/3H/cf9x/3H/QIlcCGpx/3H/cf9x/3H/cf9xj/cf9x/3H/cf9xj/cf9x/3H/cY/3H/cSbyhBqg176HH/iIcf+Ihx/4iHH/iHH/iIcf+Icf+Icf81+eK7Bh2HH/hx/4cf+HH/cf+HH/hx/4cf9x/4cf+HH/cf+HH/cf8plqIahpXeiIiIiIiIiIiIiIiIiIiIiIiIiIiIiIiIiIiIhx/4iIg1ixG8dO7/iIiIiHH/iIiIcf+IiIhx/4iIcf+IiIcf+IiHH/iIcf+Ig3gWO5fpyIcf+HH/hx/4hx/4cf+HH/hx/4cf+HH/hx/4cf+HH/RRO8vsRx/3H/hx/3H/hx/3H/hx/3H/hx/3H/hx/3H/cf9x/4cf9xP9NisSyd/3H/cf9x/3H/cf9x/3GP9x/3H/cf9x/3GP9x/3H/cY/zygkrVfbf9xj/cY/3GP9xj/cY/3GP9xiP9xj/cY/3GI/3GP9xiP9xiP9xj/cYj/cYj/cYj/cYiP9xiP9xiP9xNbsIu0T3iIiIiIiIiIiHH/iIiIiIiIhx/4iIiIiHH/iIiIiHH/iIiIcf+IiIcf+IRu/coQKIiHH/iIcf+Ihx/4iHH/iIcf+Icf+Icf82A5G6/G5x/4hx/4cf+HH/iHH/hx/4cf+HH/hx/4cf+HH/hx/zTgsb0fTv9x/4cf9x/4cf9x/3H/hx/3H/cf+HH/cf9x/3H/hx/3H/cf9x/3H/cf9x/3H/cf+HH/cf9x/3H/cf9x/3GP9x/3H/cf9x/3H/cf9x/3GP9x/3H/cf9x/3GP9x/3H/cY/3H/cf9xj/cf9xj/cTvgsbQfTnH/cY/3GP9xj/cY/3GP9xiP9xj/cY/3GP9xiP9xg7sFS1T6uI/3GIiI/3GIiIj/cYiIiP9xiIiIiP9xiIiIiIj/cYiIiIiIiIiP9xiIiIiIiIiIiIiIhEmVzGaoiIiIiIiIiIiIhx/4iIiIiIiIiHH/iIiIiIhx/4iIiIhx/4iIP62TsVJscf+Icf+Icf+Icf+Icf+Icf+HH/iHH/iHH/hx/4cf+Icf+HH/hx/4cf+Icf+HH/hx/4cf+HH/cf+HH/hx/4cf+HH/cUBmjAqX/3H/hx/3H/hx/3H/cf+HH/cf+HH/cf9x/3H/hx/3H/cf9x/4cf9x/3H/cf9x/3H/cf9x/3H/cf9x/3H/cf85RuS4uRv/cY/3GP9xj/cY/3GP9xiP9xj/cY/3GP9xiP9xj/cYj/cY/3GI/3GI/3GI/3FDVZzapoj/cYiP9xiI/3GIj/cYiP9xiI/3GIiP9xiIj/cYiI/3GIiI/3GIiI/3GIPKqktFVbiIiIiIiIiIiHH/iIiIiIiIiHH/iIiIiIhx/4iIiIcf+IiIhx/4iIiHH/SohsZ3mIcf+IiHH/iIhx/4iHH/iIcf+Ihx/4iHH/iHH/iIcTRkBbub+ocf9x/4cf9x/4cf9x/4cf9x/4cf9x/3H/hx/3H/cf9x/4cf9x/3H/cf9x/3H/hx/3H/cf9xS3d8WIj/cf9x/3H/cf9x/3H/cf9x/3GP9x/3H/cf9x/3GP9x/3H/cf9xj/cf9x/3GP9x/3GP9x/3H/cY/3H/cY/3GP9x/3GP83cxW6jOr/cYiP9xiI/3GIj/cYiP9xiI/3GIiP9xiIj/cYiIj/cYiIj/cYiIg+3AGyI/6P9xiIiIiIiP9xiIiIiIiIiIiIiIj/cYiIQCHcDuKIhx/4iIiIiIiIiIiIiIcf+IiIiIiDN/Jr2A2XH/iHH/iHH/hx/4cf+Icf+HH/hx/4hx/4cf+HH/OieHtth4cf9x/3H/cY/3H/cf9xj/cf9xj/cf9xj/cf9xj/cf9xj/cf9xgwhXG/eo5xj/cY/3GP9xj/cY/3GI/3GP9xiP9xj/cYj/cYj/cYO7UztUrM/3GIiP9xiIiP9xiIiI/3GIiIj/cYiINPkKvAb1iHH/iIcf+Ihx/4hx/4iHH/iHH/iHH/iHH/iHH/g9WrSzpUtx/4cf9x/4cf9x/3H/hx/3H/cf9x/4cf9x/3H/cf9x/4cTH2I78J3I/3H/cf9xj/cf9x/3GP9x/3GP9x/3GP9x/3GP9xj/cf9xj/OQUkuPrbiP9xiI/3GI/3GIj/cYj/cYiP9xiIj/cYiP9xiIj/cYiI/3GIiI/3GIiI/3GDEs8b/TDo/3GIiIiIiIiIiIiI/3GIiIiIiIiIiIiIiIiIiIcf+IiIiIiIiIiIMCaIsOl3iHH/hx/4cf+HH/hx/4cf+HH/hx/3H/hx/4cf+HH/cf+HH/cf+HH/hx/3H/hx/3H/hx/3H/cf+HH/cf9x/4cf82hvS7eQuP9x/3GP9x/3GP9x/3GP9xj/cf9xj/cY/3H/cY/3GDUIMrv3zY/3GI/3GI/3GI/3GP9xiP9xiI/3GI/3GI/3GIj/cYiP9xiP9xiIj/cYiP9xiIj/cYiI/3GIgzEfe97giIiHH/iIiIiHH/iIiIhx/4iIhx/4iIhx/4iIhx/4iIcf+Ig0/6q8AFVx/3H/cf9x/3H/cf9x/3H/cf9x/3H/cf9xj/cf9x/3H/cY/3H/cf9x/3GP9x/3GP8ys5G/TG7/cY/3GP9xj/cY/3H/cY/3GP9xj/cYj/cY/3GP9xg98SazDtmIiI/3GIiIiP9xiIiIiIiP9xiIiIiIiIiI/3GIiIiIiIiIiIiIiIiIiIiIiIiIiIiIiIhx/4iIiIiIiIiHE1l2m6aJZx/4cf9x/4cf+HH/cf+HH/hx/3H/hx/3H/hx/3H/hx/3H/cf+HH/cf9x/4cf9x/3H/cf+HH/cf9x/3H/cf+HH/cf9x/3H/cf9x/3E+xnmyOYaP9xiI/3GIj/cYiP9xiI/3GIiP9xiI/3GD5oSrKXtXH/iIiHH/iIhx/4iIcf+Ihx/4iIcf+Ihx/4hxN+SBuBt+hx/4hx/4cf+Icf+HH/iHH/hx/4cf+Icf+HH/hx/4cf+HE3L2W40Jpx/3H/cf9x/3H/cf9x/3H/cf9x/3H/cf9xj/cf9x/3H/cf9xj/cf9x/3GP9H2zyiTP9x/3GP9x/3GP9x/3GP9x/3GP9xj/cf9xj/cY/3H/cY/3GP9xj/cY/3GP9xj/cY/3GP9xgzeaa9hlmIiIj/cYiIiIiP9xiIiIiIiI/3GIiIiIiIiIiIiIiIiIiIiIiITnLMKNOIiIiIiIiIhx/4iIiIiIiHH/iIiIiDrNZrYymYcf+HH/hx/4hx/4cf+HH/hx/4cf+HH/hx/4cf+HH/hx/3H/hx/4cf+DvhCLUe93GP9x/3GP9xj/cY/3H/cY/3GP9xj/cY/3GP9xj/cY/3GP9xj/cY/3GI/3GP9xiP9xj/cYj/cY/3GI/3GI/3GI/3GI/3GI/3GI/3GIj/cYiP9xP/04sQLHiIiIiIiIhx/4iIiIiIhx/4iIiIiHH/iIiIhx/4iIiHH/iIiHH/iIiHH/iIhx/4iIcf+IiHH/iIcf8xzwm/MPZx/3H/cf+HH/cf9x/3H/cf9x/3H/cf9x/3H/cf9xj/cf9x/3H/cf9x/3H/cY/3H/cf83/ze6AMiI/3GIj/cYiP9xiI/3GIj/cYiP9xiIj/cTgLK7j01HH/iIhx/4iIcf+Ihx/4iHH/iHH/iIcf+Ihx/zT967wCFHGP9x/3GP9x/3GP9x/3GP9xj/cf9xj/cY/3GP9x/3GP9xj/cY/3GP9xj/cY/3GP9xj/cT9oibGXdoiIiIiIiIiIiIiIiIiIiIiHH/gsifMqV2DNiHH/iIiIcf+IiIhx/4iIiHH/iIhx/4iIcf+IiHH/iIhx/0PqTNFbhx/4iHH/iHH/iIcf+Icf+Icf+Icf+Icf+IcTDaxb8lOnH/hx/3H/cf9x/3H/hx/3H/cf9x/3H/cf9x/3H/cf9x/3H/cf9EsdzE4nH/cY/3H/cf9x/3H/cY/3H/cf9x/3GP9x/3GP9x/3H/cY/3H/cY/3H/PhNVsuyqcYiP9xiP9xiI/3GIj/cYiP9xiI/3GIiP9xiDb6A7kF/HGIiIiIiIiIj/cYiIiIiIiIiIiIiIiIg5gnS3fYtx/4iIhx/4iIcf+IiHH/iIhx/4iHH/iIhx/4hx/4iHH/iIcf+Icf+Icf+Icf+DngGrgf5f9x/3H/cY/3H/cf9x/3GP9x/3GP9x/3H/cY/3H/cY/3GP9x/3GP85HUq44rWIiIiIiIiIiP9xiIiIiIiIiIiIiIiDdRZrmumYiHH/iIcf+Ihx/4iHH/iHH/iHH/iHH/iHH/iHH/iHH/iHH/iHH/hxT8LMA9OHH/hx/4cf+HH/hx/4cf+HH/hx/4cf+HH/cf+HH/hxPxUIser3/3GP9x/3GP9xj/cf9xj/cY/3GP9xj/cY/3GP9xj/cY/3GP9xj/cY/3GI/3GP9xiP9xj/cYj/cY/zQ7mL3EZ4iIiIiIiIiIiIiIiIiIiIiIcf+IiIiIiIiIcf+IiIhN07xCxP+IiIhx/4iIiHH/iIhx/4iIhx/4iIcf+Ihx/4iIcf+Ihx/4iHH/iHH/iIcf+IcTIzdL3Mi4cf9x/4cf+HH/cf+HH/cf+HH/cf+HH/cf+HH/cf9x/4cf9x/3H/hx/3H/cf9x/3H/hx/3H/cf9x/3H/cf9x/3H/cf+HH/cf9x/3GP9x/3H/cf9x/3H/cf9x/3H/cf9xj/cf9x/3H/cY/3H/Ox21teJKcYj/cYj/cYj/cYj/cYj/cYiP9xiP9xiI/3GIj/cYiP9xiIj/cYiI/3GIiP9xiIj/cYiIiP9xiIiI/3GIiIiP9xiIiIiP9xiIiIiIiI/3GIiIiIiIiIiIiDNvpL2QW4cf+IiIhx/4iIhx/4iIhx/4iIcf+IiHH/iIcf+IiHH/iIcf+Icf+Ihx/4iHH/iHH/iHH/iHH/iHH/iHH/iHH/hx/4hx/4cf+Icf+HH/hx/4hx/4cf+HH/hx/4cf+HH/hx/4PWGFtJ56/3H/cf9x/3H/cf9x/3GP9x/3H/cf9x/3GP9x/3H/cY/3H/cf9xj/cTbtAboS/v9xj/cY/3H/cY/3GP9xj/cY/3GP9x/3GP9xiP9xj/cY/3GP9xj/cYj/cY/3GI/3GP9xiP9xj/cYj/cYj/cYNelBuha+cYiP9xiI/3GIiP9xiI/3GIiP9xiIiP9xiIiP9xiIiP9xiINbgku0fbiIiIiIiIiIiHH/iIiIiIiIiIhx/4iIiIiIhx/4iIiIhx/4iIiHH/iIiIcf85kzi3bMeHH/cf+HH/cf+HH/cf+HH/cf9x/4cf9x/3H/hx/3H/cf9x/4cf9x/3H/cf9x/3H/hx/3H/cf9xMMx6vzOFcYiP9xiI/3GIiP9xiIj/cYiI/3GIiI/3GIiI/3GIiDIH+L74B4cf+IiHH/iIhx/4iIcf+Ihx/4iHH/iIcf+INC+WvNBpcf9x/4cf9x/3H/hx/3H/cf9x/4cf9x/3H/cf9x/4cf9x/3H/cf9x/3H/cf9x/3H/cf9x/3H/cf9x/3FECHy/eHH/cf9x/3H/cY/3H/cf9x/3GP9x/3H/cY/3H/cY/3H/cf82TNW7syr/cYj/cYiP9xiI/3GIj/cYiP9xiIj/cYiIMB0RsPLu/3GIiIj/cYiIiIj/cYiIiIiP9xiIiD+I97J3CP+Ihx/4iIcf+Ihx/4iHH/iHH/iIcf+IcTVqfrqVgXH/cYj/cY/3GP9xj/cY/3GP9xiP9xj/cYj/cTZf0rqgLYj/cYiI/3GIj/cYiIj/cYiI/3GIiI/3GINqv0ulQLiIiIiIiIiIiIiIhx/4iIiIJCDjGt3xzv9xj/cY/3GP9xiP9xj/cY/3GI/3GP9xj/cYj/cYj/cYMerJvxU2iIiIiIiIiIiHH/iIiIiIiIhx/4iD4G7bL5EnH/cf9x/3H/cf9x/3H/cY/3H/cf9x/3H/cf9xj/cf9x/3GP9xJFWkGsqlvohx/4iHH/iIcf+Ihx/4iHH/iHH/iHH/iHH/iDNGG7255HH/cY/3H/cY/3H/cY/3H/cY/3H/cY/3GP9x/3GP9xj/cY/3GP9x/3GDLX3r4oIYiIcf+IiIiHH/iIiIcf+IiIcf+IiHH/iIhx/4iIcf+IMOZVsCmqhx/4cf+HH/cf+HH/hx/3H/hx/4cf9x/4cf9x/4cf9x/4cTOiwbxdPocf9x/3H/cf9x/3H/cf9x/3H/cf9x/3H/cf9x/3H/cf9xj/cf9xIh4nGv4djv+Ihx/4hx/4hx/4hx/4hx/4hx/4hx/4cf+DKGD7958I/3GI/3GI/3GI/3GI/3GI/3GIj/cYj/cYiP9xggQ846HMMccY/3GP9xj/cY/3GP9xj/cY/3GI/3GP9xj/cSrBcBpj6P6Icf+Ihx/4iHH/iHH/iIcf+Icf+Icf+Icf+IcSfJ/JrDYDZxiIiIiP9xiIiIiIiP9xiIiIiIg+1ZuzKmT/iHH/hx/4cf+HH/hx/4cf+HH/hx/4cf+HH/hx/4cf+HH/cf+HH/hx/3H/g3d4G6iH7/cf9x/3H/hx/3H/cf9x/3H/hx/3H/cf9x/3H/cf9x/ypUsRp6tO6IiIiIhx/4iIiIiIiIiIhx/4iIiIiIhx/4iIiIhx/4iIiIcf8jcuUa6NGuiI/3GIj/cYj/cYiI/3GIj/cYiP9xiIj/cYgmcvQaqNC+cf9x/3H/cf+HH/cf9x/3H/cf9x/3H/cf9x/3H/cf9x/3Eovqo6lBVciHH/iHH/iHH/hx/4hx/4cf+Icf+HH/hx/4g7iKy2d1P/cY/3GP9xiP9xj/cYj/cY/3GI/3GI/3GI/3GI/3GD5cRLKju4/3GIiIiI/3GIiIiIiP9xiIiIiIiIiDZOJLqx24iIcf+IiIiIcf+IiIhx/4iIiHH/iIiHH/iIiHH/iIhxMS86v9DF/3H/cf9x/3H/cf9x/3H/cf9x/3H/cf9x/3H/cf9x/3GP9x/3H/cf9x/3GP9x/3H/cf9xODWxt8pOcY/3GP9xj/cf9xj/cY/3GP9xj/cY/3GP9xj/cY/3GDJJhb62ev9xiIiP9xiIiI/3GIiIiP9xiIiIiP9xhLIuxd0YiIiIiIiIiIj/cYiIiIiIiIiIiD+9R7JCuP+Ihx/4hx/4hx/4hx/4cf+Icf+Icf+HH/iHH/hx/4hx/4cf+HH/hx/4cf+Icf+HH/hx/3H/hx/4cf+DrpYbYWnnH/hx/3H/cf+HH/cf+HH/cf9x/3H/hx/3H/cf9x/3H/hxNTTTu8ssj/cf9xj/cf9xj/cf9xj/cf9xj/cY/3H/cY/3GP9x/3GP9xj/cY/3GP9xj/cY/3GP9xj/cY/3GI/3GP9xj/cYj/cTrPObYwxoiIiIiIiIiIiIiIiIiIiIcf+IiIiIiIiIcf+IiIiIiHH/iIiIOGABuJ/+iIiHH/iIhx/4iIcf+IiHH/iIcf+Ihx/4iHH/iIcf+IPXiUtIdr/4cf9x/4cf+HH/cf+HH/cf+HH/cf+HH/cf+HH/cf+HH/cf9x/4cf9x/3H/cf+HH/cf9x/3H/QYpcCFr/cf9x/3H/cf9x/3H/cf9x/3H/cf9x/3H/cf9xj/cf9x/3H/cf9x/3GP9x/3H/cf9xj/cf9x/3GP9x/3GP9x/3GP9x/3GP9xMLeksFhbj/cYj/cYj/cYj/cYiP9xiI/3GI/3GIiP9xiI/3GIOmtStpStiIj/cYiIiIiI/3GIiIiIiIiI/3GIiIiIiDkahbflenH/iIiHH/iIhx/4iIcf+IiHH/iIcf+IPzf8scgDcf9x/3GP9x/3GP9x/3GP9xj/cf9xj/cY/3H/cY/3GP9xj/cY/3H/cY/3GP9xiP9xj/cY/3GP9xj/cYj/cY/3GI/3GP9xiP9xiP9xj/OnI6t43FiIiIiHH/iIiIiIiIcf+IiIiIcf+IiDS6l71FaP+HH/hx/3H/hx/4cf+HH/cf+HH/hx/3H/hx/3H/hx/3H/hx/3H/hx/3H/cf+HH/cf9x/4cf9x/3H/cf+HH/cf9x/3H/cf9x/3H/cf9x/4cf9x/3H/cTZjBrqc+f9xj/cY/3GI/3GP9xj/cYj/cY/3GI/3GI/3GI/3GI/3GI/3GI/3EwCYK/9n1xiIiP9xiIiI/3GIiIj/cYiIiI/3Em50MasYvO/3H/cf9x/3H/cf9x/3H/cf9x/3H/cf9x/3H/cf9x/3GP9x/zCzOrFcxYiP9xiIiP9xiIiP9xiIiIj/cYiIiI/3GDbH6Lo4F4iIcf+Ihx/4iHH/iIcf+Ihx/4hx/4iHH/iHH/iHH/iHH/iHH/iHH/hx/4hx/4cf8iLAYq/T+dcf9x/4cf9x/3H/hx/3H/cf9x/4cf9x/3H/cf9x/4cf9x/3E/7LqxE0WIj/cYiI/3GIj/cYiI/3GIiP9xiIiP9xiIiP9xiIiDPgeb0fhohx/4iIcf+Ihx/4iHH/iIcf+Ihx/4iHH/iHH/Kab6OpWQXIiIiIiIiIiIiIiIiIiIiIiIiIiIiIiC5p1ho5Yp7/cYj/cYj/cYj/cYj/cYj/cYj/cYiP9xiP9xiI/3GIPWvHs5Q4iIiIiIiIiHH/iIiIiIiIcf+IiIiIhxNkGqub5Vcf9x/4cf9x/3H/cf+HH/cf9x/3H/cf+HH/cf9x/3H/cf9x/3H/cf8wU4qxvHWI/3GIj/cYiI/3GIiP9xiIj/cYiIj/cYiIiP9xg59zq3CMWIcf+Ihx/4iHH/iIcf+Icf+Ihx/4hx/4hx/4PoDbsn8kcf9xj/cf9xj/cY/3H/cY/3GP9x/3GP9xj/cY/3GClpsRp5ZO6Ihx/4iHH/iIcf+Ihx/4hx/4hx/4iHH/iHH/iCtwOSp4/G3/cf9x/3H/cf9x/3H/cf9x/3H/cf9x/3H/cf9x/3H/cf9xTSiMPXf/cY/3H/cf9x/3GP9x/3H/cY/3H/cY/3H/cY/3H/cY/3H/Im99GvkILnH/cf9x/3H/cf9x/3H/cf9x/3H/cf9x/3H/cY/3H/cf9x/3E/O5OwxGxxj/cY/3GP9xj/cY/3GP9xiP9xj/cY/3GI/3GP9xiP9xPrfvs0gQ/4iHH/iHH/iIcf+Icf+Icf+Icf+Icf+Icf838CK5D91x/4cf+HH/hx/4cf+HH/hx/3H/hx/4cf9x/4cf9xNwC3uP9IcY/3GP9x/3GP9xj/cY/3GP9x/3GP9xj/cYj/cY/3GDU8UbrDrnGP9xiP9xiP9xiP9xiP9xiI/3GI/3GIj/cYj/cYiP9xiIj/cUttLFktiIj/cYiI/3GIiI/3GIiI/3GIiIj/cTlpKLeW14iHH/iIiHH/iIiHH/iIhx/4iIcf+Ihx/zQJF7z26Icf9x/4cf9x/4cf9x/3H/hx/3H/cf9x/4cf9x/3H/cf8xnpW/YWpxj/cY/3H/cY/3GP9xj/cY/3GP9xj/cY/3GI/zBQMrC/zXGIj/cYj/cYiP9xiP9xiI/3GIj/cYiP9xiDoCErb97f9xiIiIj/cYiIiIiI/3GIiIiIiIg3euW5hRqHH/iIiHH/iIiHH/iIhx/4iIcf+IiHH/iIcf+Ihx/4iHEyzca9Mjlx/4cf9x/3H/hx/3H/cf9x/4cf9x/3H/cf9x/4cf9x/3H/cf9BfSwJLf9x/3H/cf9x/3H/cf9x/3H/cf9x/3H/cf9xj/cf9x/3H/cf9xj/cf80NYi9yneP9xiIj/cYiI/3GIiP9xiIiP9xiIiI/3GDKDyb98Nv+Ihx/4iIcf+Ihx/4iHH/iIcf+Icf+Icf+Ihx/4hx/4hx/4hx/4hx/4cf+Icf+HH/iHH/hx/4hx/4cf+DBPlbHAav9x/3H/cf9x/3H/cf9x/3H/cf9x/3GP9x/3H/cf9x/3H/cf8/VrqyqUX/cYiIiP9xiIiIj/cYiIiIiP9xiIPJXytGoNiIcf+IiIiIiIiIiIiIiHH/iIiIiIiCTpMWrxbOmIiIiIiIiIiI/3GIiIiIiIiIhx/4iIiCLk4irxsd2IiIhx/4iIiIiIcf+IiIiIcf+IiIiHH/iIiHH/iDc7cbnEjnH/iIcf+Ihx/4hx/4iHH/iHH/iHH/iHH/gz90a9CLlx/3H/hx/3H/cf9x/3H/cf+HH/cf9x/3H/cf9x/3H/cf9x/3H/cf9x/3H/cf9x/3H/cf9xNYBKu3+1iP9xiIj/cYiIj/cYiIiP9xiIiIj/cYiIiIiP9MNcxco4iIiIiIiIiIiIj/cYiIiIiIiIiIiD1DprO8WYhx/4iHH/iHH/iHH/iHH/iHH/iHH/iHH/iHH/Mq4xv1HO/4cf+HH/hx/4cf+HH/hx/4cf+HH/cf+HH/hx/4cf9x/zeXVrpoqf9xj/cf9xj/cf9x/3GP9x/3GP9xj/cf9xj/cf9xj/cY/3GP9x/zToob0XXv9xj/cYj/cY/3GI/3GP9xiP9xiP9xiP9xiP9xiD+KR7F1uIiIiIiP9xhx/4iIiIiIiIiIiIiIiIiIiHH/iIiIiIiIcf+IiIiIhx/4iIiIcf+IiIhx/4iIhx/4gwZ9mwqCaHH/cf9x/3H/hx/3H/cf9x/3H/cf9x/3H/cf9x/3H/cf9x/3H/cSLdTSryKy2IiP9xiIiI/3GIiIj/cYiIiIj/cYiIJPrwKtBQ/YiI/3GIiIiIj/cYiIiIiIiP9xiIiIMAbhsAoeiIiIiIiIiIiIiIiIcf+IiIiIiIhx/4L6u3GiVEjoiP9xiI/3GIj/cYiP9xiIj/cYiI/3GIiI/zFTWrC8pXH/iIhx/4iIcf+Ihx/4iHH/iIcf+Icf+Ihx/4hx/4hx/zcK2br1Jv9x/3H/cY/3H/cf9x/3GP9x/3H/cY/3H/cY/3H/cY/3H/cY/3H/cY/3H/cYP1iNsadyiHH/iIiIiIiIiIiIhx/4iIiIiIhx/4M8aWvjlp/4cf+Icf+HH/hx/4cf+Icf+HH/hx/4cf9x/4cf+HH/hx/4cf9x/4cT4ON7LxyP9xj/cf9xj/cf9xj/cY/3H/cY/3GP9x/3GP9xj/cY/3GP9xj/cY/3GP9xj/cY/3GP9xiP9xj/cY/3GI/3GP9xiP9xiP9xiP9xiP9xiP9xiP9xiCZ9thqoJJ6HH/cf9x/3H/hx/3H/cf9x/3H/cf9x/3H/cf9x/3H/cf9x/3H/cf9PlcwWo3H/cf9x/3H/cY/3H/cf9x/3GP9x/3GP9x/3H/cY/3H/cY/3H/cTZgurqfRYiIiIiIiP9xiIiIiIiIiIiIiIiIiIiCci8hqt0N7/cf9x/3GP9x/3GP9x/3H/cY/3H/cY/3GP9x/3GP9xj/cf9xj/cY/3GP9x/3GP9xMFu4sLRHiIiP9xiIiIiIiIiIj/cYiIiIiIiIiIiIiIiIiIiIiIiIiIhx/z5S27KtJIcf9x/4cf9x/4cf9x/4cf9x/3H/hx/3H/cf9x/4cf9x/3H/cf9x/4cf9x/3H/cf9x/3H/cf9x/3H/cf9x/3H/cf9x/3H/cf9xOVA3t6/I/3GI/3GI/3GI/3GIj/cYj/cYiP9xiI/3GIj/cYiP9xiI/3GIiP9xiIj/Mlniv6YdiIj/cYiIiIiIiIiIiIiIiIiIiIiCGpIBoGbf7/cf9x/3H/cf9x/3H/cf9x/3H/cf9x/3H/cf9xj/cf9x/3H/cf9xj/cf9x/3H/cY/3H/cf9xj/cf9xj/cf9x/3GP9x/3GP9xj/cf9xj/cY/3H/cY/3GP9xj/cTcKRbj1unGIiP9xiI/3GIiP9xiIiP9xiIiP9xgzESG97t6Ij/cYiIiIiIj/cYiIiIiIiIiIiIj/cYiIiIiIiIiIiIiIiIiIcf+IiIg/d0SxiLtx/4iHH/iIhx/4iHH/iIcf+Ihx/4hx/4iHH/iHH/PlrSsqUthx/4cf+HH/hx/3H/hx/4cf+HH/hx/3H/hx/3H/hx/4cf9x/4cf9x/4cf9x/3H/g1pjm7WcZxiP9xj/cYj/cY/3GI/3GI/3GP9xiP9xiP9xiI/3GI/3GI/3GIM2PVvZwqiIiIiIiIiIiIiIiIiIiIiIiIiIObIBt03+iIiIiIiIcf+IiIiIhx/4iIiIcf+IiIhx/4iIhx/4iIhx/4iIcf+IiHH/g0MQa8zvmHH/cf+HH/hx/3H/hx/3H/hx/3H/hx/3H/hx/3H/hx/3H/cf+HH/SIP8l8D/hx/3H/cf9x/3H/cf9x/3H/cf9x/3H/cf9x/3H/cf9x/3GP9x/3H/cf9x/3GP9x/3H/cT2l5rJaGXGIj/cYj/cYiP9xiI/3GIj/cYiI/3GIiP9F7DyxPHGIiP9xiIiP9xiIiI/3GIiIiP9xiIiIiI/3GIiIiIiI/3GIiIOlG5t65G/4iHH/iHH/hx/4hx/4hx/4hx/4cf+Icf+HH/hx/4hx/4cf+HH/hx/4OXVpt4qWcY/3H/cY/3GP9x/3GP9xj/cY/3GP9xj/cf9xj/cY/3GI/3GP9xj/cY/3GP80tWm9SpaIiIiIiIiIiIiIiIiIiIiIiHH/iIiIiIiIiIcf+Ig3gNm6fyb/hx/4cf9x/4cf9x/4cf9x/4cf9x/4cf9x/3H/hx/3H/cf+HH/cf9x/3H/cf+HH/cf9x/3H/cf9x/3H/cf9x/3H/cTcYxrnnOY/3GI/3GP9xiP9xj/cYj/cYj/cYj/cYj/cYj/cYj/cYiP9xiP9xiI/3GIj/cYiP9xiIj/cYiI/3GIiP9xiIObSUt0triIiIiIiIiIiIiIiIiIiIiIiIiIcf+IiIiIiIhx/4iIiIhx/4iIiIcf+IiIhx/4iIiHH/iIhx/4iIcf+IiHH/iIhx/4iHH/iIcf+Ihx/4hx/4iHH/iHH/iHH/Pw7TsfEscf+HH/cf+HH/hx/3H/hx/3H/hx/3H/hx/3H/hx/3H/cf+HH/cf9x/4cf9x/3H/cf9x/4cf9x/3H/cf9x/3E28rm6DUaI/3GI/3GIj/cYiP9xiI/3GIj/cYiI/3GIiP9xiIj/cYiIj/cYiIiP9xiIiI/3GIiIiI/3GIiIiIiI/3GIiIiIiIiIiP9xiIiIiIiIiIiIg4vPO4QwyIhx/4iIhx/4iIhx/4iIhx/4iIcf+Ihx/4gwBgKwCv2Icf+Icf+HH/iHH/iHH/hx/4hx/4cf+HH/iHH/hx/4cTaNJbly2nH/cf9x/3H/cf9x/3H/cf9x/3H/cf9x/3H/cf9x/3GP9x/3FNWJwqdnH/cY/3H/cf9xj/cf9xj/cf9xj/cf9xj/cf9xj/cf9xj/cYPvUHsgr4iI/3GIiP9xiIiI/3GIiIj/cYiIiIj/cYiIiIiP9xiIiIiIiIiP9xSOl8gWiIiIiIiIiIiIiIiIiIiIiIiIiIiIiHH/iIiIiIiIiHH/iIiIiINUxFu7O6cf+Icf+Icf+Icf+HH/iHH/hx/4hx/4cf+HH/hx/4cTQ7LrzE0f9xiP9xiP9xiP9xiP9xiI/3GIj/cYiP9xiIOYYHt3n4iIiIiIiIiHH/iIiIiIiIiIcf+IiIiDkzQrfMvYhx/4iIcf+Ihx/4iIcf+Ihx/4iHH/iHH/M4USvXrthx/4cf+Icf+HH/hx/4cf+Icf+HH/hx/4cf81JeW82hr/cf9x/3H/cf9x/3H/cY/3H/cf9x/3H/cY/3H/cf9xj/cf9xNxWkuOpbcY/3GI/3GI/3GI/3GI/3GI/3GI/3GIj/cYj/O/Gjtg5c/3GIiIiIj/cYiIiIiIiP9xiIiIiIiIiIiINnpJuoW2hx/4hx/4hx/4hx/4cf+Icf+HH/hx/4hx/4cf+Ddi+bqdBo/3GP9x/3GP9xj/cY/3H/cY/3GP9xj/cY/3GP9xj/cY/3GP9xNmK4up1H/3GIiIiIiIiIiIiIiIiIiIiIiIiIiIiIiIiIiIhx/4iIiIiIiIhx/4iIiIiDcoibnXdocf9x/4cf9x/4cf9x/4cf9x/4cf9x/3H/hx/3H/cf+HE5QEG3v77/cf+HH/cf9x/3H/cf9xj/cf9x/3H/cf9x/3H/cf9x/3GP8wKROw5uxxj/cf9xj/cY/3GP9xj/cY/3GP9xiP9xj/cY/3GI/3GP9xj/cYj/cYj/cY/3GI/3GI/3GI/3GIj/cYj/cYj/cYiP9xiI/3GIj/cUoHvG+Ej/cYiI/3GIiI/3GIiI/3GIiIj/cYiIiIj/cYiDHS5L8tG4iIiIiHH/iIiIiIhx/4iIiIhx/4iIODzSucMt/4iHH/iHH/iIcf+Icf+Icf+Icf+Icf+HH/iHH/iHH/hx/4g63uO3IRz/hx/3H/hx/3H/cf9x/4cf9x/3H/cf+HH/cf9x/3H/cf9x/3H/cf+HH/cf9x/3H/cf9x/3H/cY/3H/cf9x/3H/cf9x/3H/cY/3H/cT+pwbBWPnGP9x/3GP9x/3GP9xj/cY/3H/cY/3GP9xj/cY/3GP8zpWO+WpyI/3GIj/cYiP9xiI/3GIj/cYiI/3GIj/cYiIj/cYiI/3GIiIj/cYiIiP9xiIiIiP9xiIiIiI/3GIiIiIiIiI/3E/FPmy6wb/iHH/iHH/iHH/hx/4hx/4cf+Icf+HH/hx/4hx/4cf+HH/hx/4cf+HH/hx/4cf8yFwu/6PT/cY/3GI/3GP9xj/cYj/cY/3GI/3GI/3GP9xiP9xiP9xiP9xiP9xiI/3GI/3GIj/cYiP9xg1Zwu7mPSIiIcf+IiIcf+IiHH/iIhx/4iIcf+Ihx/4iHH/iIcf+Ihx/yPnFBrRjr5xiIj/cYiI/3GIiP9xiIiP9xiIiI/3GIiIj/cYiIiIj/cYiIiIiI/3GIiIiIiIiIiI/3GIiIiIiIiDR2R7yJuIcf+Ihx/4iHH/iHH/iHH/iHH/iHH/iHH/iHE+YyqynNX/cY/3H/cY/3H/cf9xj/cf9xj/cY/3H/cY/3H/cY/3GP9xIoR4Gue4fnH/hx/4cf+HH/cf+HH/cf+HH/cf+HH/cf+HH/cf9x/4cf9xPBoTtOXs/3H/cf9x/3H/cf9xj/cf9x/3H/cY/3H/cf9xj/cf9x/3GP9xODf1t8gKcYiP9xiI/3GI/3GIj/cYiI/3GIj/cYiI/3GIiP9xiIQd0s8i2IiI/3GIiIj/cYiIiI/3GIiIiIiDMY5b3nGoiIiIcf+IiIhx/4iIiHH/iIiHH/iIhx/4iIcf+Ihx/4iIcf+Ihx/4iHH/iHH/iIcT9PUbCwrohx/4cf+Icf+HH/hx/4hx/4cf+HH/hx/4cf+HH/hx/4cU9cTAo7hx/4cf9x/4cf+HH/cf+HH/cf+HH/cf+HH/cf+HH/cf+HH/cf9x/4M0rBvbU+cf9x/3H/cf9x/3H/cf9x/3H/cf9x/3GP9x/3H/cf9x/3GP9x/3H/cf9xj/cf9x/3GP9x/3GP9x/3H/cY/3H/cY/3GP9x/3GP9xj/cf9MHTxOLHGP9xj/cf9xj/cY/3GI/3GP9xj/cY/3GP9xiP9xg3xRq5OuWIiIiIiIiIiIiIiIiIcf+IiIiIgoMRkanO5u/3GIiP9xiIj/cYiI/3GIiI/3GIiIj/cYiDih37heIIcf+HH/hx/3H/hx/4cf9x/4cf9x/4cf9x/4cf9x/4cf9x/3E4NeS3yhtxj/cf9xj/cf9x/3GP9x/3GP9xj/cf9xj/cf9xj/cY/3GP8nuZwatGY+/3H/cf9x/3H/cf9x/3H/cf9x/3H/cf9x/3H/cf9xj/cf84YtO4nSxxj/cY/3GP9xj/cY/3GP9xiP9xj/cYj/cY/3GI/3GI/3GCYAySq/822IiIiIiIiIiIiIiIiIiIiIcf+IiIPT88s8DDcf+HH/cf9x/4cf9x/3H/hx/3H/cf9x/4cf9x/3H/cf9x/3H/hx/3H/cf9x/3H/cf9x/3H/cf9x/3H/cf9x/3H/cY/3H/Nahnu1eYcYj/cYj/cYiP9xiP9xiI/3GIj/cYiP9xiIj/cUJ17NihcYiIj/cYiIiP9xiIiIj/cYiIiIiP9xiIiDcv1rnQKXH/iIiHH/iIhx/4iIhx/4iHH/iIhx/4iHH/iIcf+Ihx/4hx/4iHH/iHH/PeVqtBqV/3H/cf9x/3GP9x/3H/cY/3H/cf9xj/cf9xj/cf9xj/cf9Jl7x2hHGP9x/3GP9xj/cY/3GP9xj/cY/3GP9xiP9xj/cY/3GP845ya5GNn/cYiIiIj/cYiIiIiIj/cYiIiIiIiIiIiP9xiDp5pLaGW4iHH/iIiIcf+IiIcf+IiHH/iIhx/4iIcf+Ihx/4iHH/iIcf+Ihx/4iHH/iHH/OB3yuOINcf+HH/hx/4cf+HH/cf+HH/hx/4cf9x/4cf+HH/cf+HH/g0fpW9gWr/cf9x/3GP9x/3H/cY/3H/cY/3H/cY/3H/cY/3H/cY/3GP9xPKBRtF+u/3GP9xj/cY/3GI/3GP9xj/cYj/cY/3GI/3GI/3GD0bCrPk9YiIiIcf+IiIiIiIiHH/iIiIiIcf+DIg5r7fGYcf+HH/iHH/hx/4cf+HH/hx/3H/hx/4cf+HH/cTeucbhRjnH/hx/3H/cf+HH/cf9x/4cf9x/3H/cf9x/3H/hx/3H/cf9x/3H/cf9x/3H/cf9x/zaDEbt87v9x/3H/cY/3H/cf9x/3GP9x/3H/cY/3H/cY/3H/cf9xj/KnHjKojhzf9xj/cY/3GI/3GP9xj/cY/3GI/3GP9xiP9xj/K5VkGmapvnH/hx/4cf+HH/hx/4cf9x/4cf+HH/hx/3H/hx/3H/hx/zs+6bbBFo/3GP9xiP9xj/cYj/cY/3GI/3GI/3GI/3GI/3GI/3GDMxub3ORocf+IiIiIiIhx/4iIiIiHH/iIiIhx/4iIiHH/iIiHH/iIiHH/iIhx/4iIcf+Ihx/4iHH/iIcf+DFF97+6CHH/cf9x/3H/cf+HH/cf9x/3H/cf9x/3H/cf9x/3H/cf9x/3H/cf9x/3H/cf9x/3H/cY/3H/cf9x/3H/cY/3H/cf9xj/cf9xOLI4uE3HiI/3GIiP9xiIj/cYiIj/cYiIiP9xiIiIP9/ZsiAm/4iHH/iIcf+Ihx/4iHH/iHH/iHH/iIcf+Icf+Icf+Icf+HH/iHH/iHH/hx/4hx/4cf+HH/hx/4NLLWvU0p/3H/cf9x/3H/cf9x/3H/cY/3H/cf9x/3GP9x/3H/cY/3H/cY/3H/cf9xj/cf9xj/cY/3H/cY/3H/cY/3GP9xj/cf9xj/cY/3GP9xj/cY/3GP9xj/cY/3GI/3GP9xj/OkhWt7epiIiP9xiIiIiIiP9xiIiIiIiIiEY3zKyDiIiIiIiIiIiIiIiIiIiIhx/4iIiIiIiIiIcf+IgyqOS/Vxv/iHH/iHH/iHH/iHH/iHH/iHH/iHH/hx/4hx/4cf+DwHMrT4zXH/hx/4cf9x/4cf+HH/cf+HH/cf+HH/cf9x/4cf9x/3H/hx/3H/cf+HH/cf9x/3EyrPW+Uwr/cf9xj/cY/3GP9xj/cY/3GP9xj/cY/3GI/3GP9xj/cYg2MyG6zN6P9xiP9xiP9xiP9xiI/3GI/3GIj/cYiP9xiI/3GIiP9xiI/3GIiI/3GIiP9xiIiI/zVOZLyxm4iIiIiIiIiIiIiIiIiIhx/4iIg7KQK11v1x/4iIhx/4iIhx/4iIcf+IiHH/iIcf+Ihx/4iHH/iIcf+Ihx/zGhlb9eanH/hx/3H/hx/3H/hx/3H/cf+HH/cf9x/4cf9x/3H/cf9x/4cf9x/3H/cf9x/3H/cf9x/4VV/coP9x/3H/cf9xj/cf9x/3H/cf9x/3H/cf9x/3GP9x/3H/cf9xj/cf9x/3H/cY/3H/cY/3H/cf9xj/cf9xj/cf9xj/cY/zMBiL7+d4iIj/cYiIiI/3GIiIiIj/cYiIiIiIiIj/cYiIiIiIiIiIiIiIiIiIiIg4OTm5xsb/hx/4hx/4cf+HH/iHH/hx/4cf+HH/hx/4cf+HH/hxLxUlGh6troiIiIiIiIiIiIiIiIiIiIiIiIiHH/iIiIiIiIiHH/iIiIiDTRiLwud4cf9x/4cf+HH/hx/3H/hx/4cf9x/4cf9x/4cf9x/4cf9x/4cf9x/3H/hx/3H/cf+HH/cf9x/3H/cf+HH/cf9x/3H/cf8yYZi+nmdxiP9xiP9xiP9xiP9xiI/3GI/3GIj/cYiP9xiI/3GIj/cYiP9xiIj/cYiIj/cYg/MoixzXeIhx/4iIiHH/iIiIcf+IiHH/iIiHH/iIhx/4iHH/iIcf+Ihx/4iHH/iIcf+Icf+IhxM/WpvQpW/3H/cf9xj/cf9x/3H/cf9xj/cf9x/3H/cY/3H/cf9xj/cf9xj/cf9xj/cf9xj/cf9xj/cY/3H/cY/3GP9xj/cYN7C4uU9HiIiIiP9xiIiIiIiIiI/3GIiIiIiIiIiIiIiIiIiIiIg3XBm5o+Zx/4cf+HH/iHH/hx/4cf+HH/hx/4cf+HH/hx/4cf+HH/hx/3H/hx/4cf9x/4cf+HH/cf+HH/cf+HH/PROIs+x3cY/3GP9xj/cY/3GI/3GP9xj/cYj/cY/3GI/3GP9xiP9xiP9xiP9xiP9xiP9xiP9xiP9xiI/3GIj/cT5RuLKuR4iIcf+IiIiIiIcf+IiIiIhx/4iIiIcf+IiIcf+IM/pWvQWpcf+HH/hx/4cf9x/4cf+HH/hx/3H/hx/4cf9x/4cf9x/4cf9x/4cUqHzFeDcf+HH/cf9x/3H/hx/3H/cf9x/3H/cf9x/4cf9x/3H/cf9x/3H/cf9x/3H/cY/3H/cTHLRr80uY/3GI/3GI/3GP9xiP9xiP9xiP9xiI/3GI/3GI/3GIj/cYiEnm3HGS/3GIiP9xiIiP9xiIj/cYiIiP9xiIiIj/cYiIiIj/cYiIiIiIMcHFvz46iIcf+IiIiHH/iIiHH/iIiHH/iIiHH/g6EWG37p7/iHH/iIcf+Icf+Ihx/4hx/4hx/4cf+Icf+Icf+Icf+HH/hx/4hx/zeyKrpN1f9x/3GP9x/3GP9xj/cf9xj/cY/3GP9xj/cY/3GP9xj/cY/3GP9xj/cY/3GP9xiP9xj/cYM94GvSH5/3GIiIiIj/cYiIiIiIiP9xiIiIiIiDhnPriYwXH/cf+HH/cf+HH/cf+HH/cf+HH/cf9x/4cf9x/3H/hx/3H/cSXnMyqxjM1x/3H/cf9x/3H/cf9x/3H/cf9x/3H/cf9xj/cf9x/3H/cY/3H/Iw5IGu8bfocf+HH/iHH/hx/4cf+HH/iHH/hx/4cf+HH/hx/4cf9x/4cf+HH/hx/3H/hx/4cf9x/4cf+HH/cf+HH/cSdI4hqbcd6IiIiIiIiIiIiIiIiIiIiIiHH/iIiDN6K72F1HH/hx/4cf9x/4cf9x/4cf9x/4cf9x/3H/hx/3H/cf+HH/PxJRse2ucf9x/3H/cf9x/3H/cf9x/3H/cf9x/3H/cY/3H/cf9x/3H/OTGHuM54iP9xiP9xiI/3GIj/cYiP9xiI/3GIiP9xiIj/cYTr4cFB5xiIiP9xiIiI/3GIiIiP9xiIiIiP9xiIg2SOm6txaHH/iHH/iHH/iIcf+Icf+Icf+Icf+HH/iHH/iHH/hx/4hx/4cf+HH/iHH/hx/4cf+HH/hx/4cTBRGb+u5nGP9x/3GP9x/3GP9xj/cY/3GP9x/3GP9xj/cY/3GP9xj/cY/3GINyYXudnoiIiI/3GIiIiIiIj/cYiIiIiIg/0kGxLb6IiIiIcf+IiIiIiIiIiIiIiIhx/4iCW4Rhq0e55xiP9xiP9xiP9xiP9xiP9xiP9xiI/3GIj/cYObiLuEd0/4iIhx/4iIhx/4iIcf+Ihx/4iIcf+IPhJ0s+2L/4cf+HH/hx/4cf+HH/hx/3H/hx/4cf9x/4cf+HFJq2x1Sf+HH/cf+HH/cf9x/4cf9x/3H/cf+HH/cf9x/3H/cf+HH/cf9x/3H/cf9x/3H/cf9x/3ElJTAqvaz9cf9x/3H/cf+HH/cf9x/3H/cf9x/3H/cf9x/3H/cf9x/3H/cf9x/3GDe7g7lEfI/3GP9xj/cY/3GP9xj/cY/3GP9xj/cY/3GP8oNsMarJPO/4hx/4cf+Icf+HH/hx/4cf+Icf+HH/hx/4cf+HE/O3uwxIRxiP9xj/cY/3GI/3GP9xiP9xj/cYj/cYj/cSUSGRq+3m5x/3H/cf9x/3H/cf9x/3H/cf9x/3H/cY/3H/cf9x/3H/cYOKdauFiliIiP9xiIiI/3GIiIiP9xiIiIiI/3GIiIiIiIiP9xiIiDos6bfTFv+Icf+HH/iHH/iHH/hx/4hx/4cf+HH/iHH/hx/4cf+HH/g7MXm2zoaP9xj/cf9xj/cY/3H/cY/3GP9xj/cY/3GP9xj/cY/3GP9xj/cY/3GP9xiP9xj/cY/3GDggZrjfmYiP9xiIiIiIiI/3GIiIiIiIiIiIQ5fc1oJx/4iIiIiIiIiIiIiIiIiIiHH/iIiIiIiIcf+IiIPFdytKiNiIcf+IiHH/iIcf+Ihx/4iHH/iHH/iIcf+Icf+Icf+Icf+IRmmsqWWIcf+HH/hx/4hx/4cf+HH/hx/4cf+HH/hx/4cf+DAIYrAInXH/cf+HH/cf9x/4cf9x/3H/cf9x/4cf9x/3H/cf9x/3H/cTQIYrv3nXGP9x/3H/cY/3H/cf9xj/cf9xj/cf9xj/cf9xj/cY/3H/cY/3GP9x/3GP9xg7Y0G1nL6P9xj/cYj/cY/3GI/3GP9xiP9xiP9xj/cYj/cYOzJhtc2eiI/3GIiP9xiI/3GIiP9xiIj/cYiIj/cYiIj/cYiIiP9xiIiIj/cYPrnTskYsiIiIiIiIiIiIiHH/iIiIiIiIcf+IiIiIhx/4NAVUvPqrcf+Icf+Icf+Icf+Icf+Icf+HH/iHH/hx/4hx/4cf+HE1qPO7Vwz/cf+HH/cf9x/3H/hx/3H/cf9x/3H/cf+HH/cf9x/3H/cf9x/3E7xaK1Ol3/cf9xj/cf9xj/cf9xj/cf9xj/cf9xj/cY/3GP9x/3GP9xj/cY/3GP9xj/cY/3GP8xXJOws2yP9xiI/3GIj/cYiP9xiIj/cYiI/3GIiP9xiIM3aSvYltiIiIiIiIiI/3GIiIiIiIiIiIiIiIiIiIiEFLfPtIiIiIiIiIiIhx/4iIiIiIcf+IiIiDxFl7S6aHH/hx/4cf9x/4cf+HH/hx/4cf9x/4cf+HH/cf+HH/cf+HH/cf+HH/cf9x/4cf9x/4cf9x/3H/cT5Ls7K0TP9x/3H/cf9xj/cf9xj/cf9x/3GP9x/3GP9x/3GP9xj/cf86iUK3dr3/cY/3GI/3GP9xiP9xj/cYj/cYj/cYj/cYj/cYj/cYj/cYj/cYiP9xiI/3GIj/cYiP9xiI/3GIiP8z54++GHBx/4hx/4cf+HH/hx/4hx/4cf+HH/hx/4cf9x/4cf+HH/hx/4cf9x/4cf+HH/cf+HH/cf9Ex9zTgv+HH/cf9x/4cf9x/3H/cf9x/4cf9x/3H/cf9x/3H/cf9xOalCt1a9/3H/cf9xj/cf9x/3GP9x/3GP9x/3GP9x/3GP9x/3GP9xgylbK+ak2P9xj/cYj/cYj/cY/3GI/3GI/3GI/3GI/3GIg1xpK7OW2IiP9xiIiI/3GIiIj/cYiIiIj/cYiIiIPV/0tKAL/4iIiIiIcf+IiIiIcf+IiIhx/4iIiHH/iIiHH/iIhx/4iIcf+Ihx/4iIcf+Ihx/4iHH/iHH/iIcf+Icf+Icf+Ihx/4cf+Icf+Icf81LTW70spx/4cf9x/3H/cf+HH/cf9x/3H/cf+HH/cf9x/3H/cf9x/3H/cf9x/3H/cf9x/0WZrLZlcf9x/3H/cf9xj/cf9x/3GP9x/3H/cY/3H/cf9xj/cf9xj/N4aXunloiP9xiIj/cYiI/3GIiIj/cYiIiP9xiIiIj/cYiIiIiP9xiIiIiIiIj/cYiIiIiIiIiIiIOW2IuJJ3/4hx/4hx/4hx/4hx/4cf+Icf+Icf+HH/iHH/hx/4cf+HH/iHH/hx/4cf+HH/hx/4cf9x/4cf+HH/hx/3H/hx/4cf9x/ziU17lrKP9x/3GP9xj/cf9xj/cY/3GP9xj/cY/3GP9xj/cY/3GP9xiP9xj/cY/3GI/3GP9xiP85maq4ZlWIiIiIiIcf+IiIiIiIcf+IiIiIcf+IiIiHH/iIiIcf+IiIcf+IiHH/iIg4Pta4wSmHH/hx/3H/hx/3H/hx/3H/hx/3H/hx/3H/cf+HH/cf9x/4cf9x/3H/cf9x/4cf9x/3H/cf9x/3H/cf9x/3H/cf9x/3H/cf9x/3H/cf9x/3H/cf9x/3H/cf9xj/cf9x/3H/cY/3H/cf9xj/cf9x/3GDKwpr5PWYiP9xiI/3GIj/cYiP9xiIj/cYiI/3GIiDBB+bDOBoiHH/iIiHH/iIhx/4iHH/iIhx/4iHH/iIcf87Iy223NKP9x/3GP9xj/cf9xj/cY/3H/cY/3GP9xj/cY/3GP9xj/cY/3GP9xj/cY/3GI/3GP9xj/cYKgJiGm/Z3ocf+HH/iHH/iHH/hx/4hx/4cf+HH/hx/4hx/4cf+HE51iu3KdT/cY/3GP9xj/cY/3GP9xj/cYj/cY/3GP9xiP84A+m5/BaIiIiIiIiIiIiIiIhx/4iIiIiIiHH/iIiIiHH/g3ZMm5mzZx/4cf9x/4cf9x/3H/hx/3H/cf+HH/cf9x/4cf9x/3H/cf9x/3H/gpDCYqnz2d/3H/cY/3H/cY/3GP9x/3GP9xj/cY/3H/cY/3GP9xj/cTGqd75ViHGIiIiI/3GIiIiIiP9xiIiIiIiIiDo3ZLfIm/+IiIiIcf+IiIiHH/iIiHH/iIiHH/iIiDy2dLRJi4hx/4cf+HH/hx/4hx/4cf+HH/hx/4cf9x/4cf+HH/hxOlzTtqMs/3H/cf9x/3H/cf9x/3H/cf9x/3H/cf9x/3H/cY/3H/cf9x/3H/cY/zjU6bkrFoj/cYiIj/cYiIiP9xiIiIiP9xiIiIiI/3GIiIiDO4gr1HfYiIiIiIiIiIiIiIcf+IiIiIiIiHH/iIiIiIcTKycb1NjoiIhx/4iIcf+IiHH/iIcf+Ihx/4iHH/iIcf+Ihx/4hx/4hx/4iHH/iHH/hx/4hx/4hx/4hx/4cf86HYW34nr/cf9x/3H/hx/3H/cf9x/3H/cf9x/3H/cf9x/3H/cf9x/3H/cf9x/3H/cf9xj/cf9x/3H/cf9xj/cf9xMreivkhd/3GP9x/3GP9xj/cY/3GP9xiP9xj/cY/3GP9xiP9xMCHmsO4ZiIiIiP9xiIiIiIiIiIiI/3GIiIgz/Te9AsiIcf+Ihx/4hx/4iHH/iHH/iHH/iHH/iHH/iHH/iHH/iHH/hx/4hx/4cf+Icf+HH/hx/4cf+HH/iHH/hxP3GosI5Xcf9xj/cf9xj/cf9xj/cY/3H/cY/3GP9xj/cf9xj/cY/3GP9xj/cY/3GP9xj/cYj/cY/3GD1r3LOUI4iIiIcf+IiIiHH/iIiIcf+IiIhx/4gm5dIasaLe/3GP9xiP9xiP9xj/cYj/cYj/cYj/cYj/cYVH/cgIiP9xiP9xiI/3GIj/cYiP9xiIj/cYiI/3GIiP8+KYKz1n2IiIiIiIj/cYiIiIiIiIiIiIiIiIiIiIg3VDq6q8X/hx/4cf+HH/hx/4cf+HH/hx/4cf+HH/hx/3H/g/k/SybAv/cf9x/3H/cf9x/3GP9x/3H/cf9xj/cf9x/3H/cY/3H/cYOlMztazMcY/3GP9xiP9xj/cY/3GI/3GI/3GP9xiP9xiP9xiP8zmvW+ZQqIiIiIiIiI/3GIiIiIiIiIiIiIiIiIiIg7k2G1bJ6IiIiIcf+IiIiIiHH/iIiIiHH/iIO36FtYF6cf+Icf+HH/hx/4hx/4cf+HH/hx/4cf+HH/hx/4cf+HH/cf+HH/hx/4cf9x/4cf9x/4NFYRvanu/4cf9x/3H/hx/3H/cf9x/3H/hx/3H/cf9x/3H/cf9x/3H/cf9x/3E82vWzJQpxj/cY/3GI/3GP9xj/cYj/cY/3GI/3GI/3GI/3GI/3GI/3GI/3GI/zi+hblBeoiIiP9xiIiIiIiIiIiIiIiIiIiIiIiIiIiIiDbVIboq3oiIcf+IiIiIhx/4iIiIcf+IiIiHH/iIiHH/hXf9mAhx/4iIcf+IiHH/iIhx/4iHH/iIcf+Ihx/zIBVb/+qv+HH/hx/3H/hx/3H/hx/3H/hx/3H/cf+HH/cf9x/4cf9x/3H/hx/3H/cf9x/3H/cf+HH/cf9x/3H/cf9x/3H/cf9x/3H/cf9x/3H/cf9x/3H/cY/3H/cf9xNQ9Xu/Coj/cYiP9xiP9xiI/3GIj/cYiP9xiI/3GIiP9xiIhGO4ysR4iP9xiIiP9xiIiIj/cYiIiIiP9xiIiDQ/V7zAqIcf+IiHH/iIhx/4iIcf+Ihx/4iHH/iIcf+IhKTGxrOXH/iHH/iHH/iHH/iHH/iHH/iHH/hx/4hx/4cTGw6r9PFf9x/3GP9xj/cY/3H/cY/3GP9xj/cY/3GP9xj/cY/zAZy7H2NIiIiIiIhx/4iIiIiIiIcf+IiIiIhx/4iIiIhx/4iIiHH/iIiHH/iIiHH/iIhx/4iIcf+Ig8yTa1Nsn/hx/4cf9x/4cf9x/4cf9x/4cf9x/4cf9x/3H/hx/3H/cf+HH/cf9x/3H/cf+HH/cf9x/3H/cf9x/3H/cf9x/3H/cf9x/3H/cTPoCrwX9XGIj/cYiP9xiIj/cYiIj/cYiIj/cYiIj/cYO15ptaGWhx/4iIcf+Ihx/4iIcf+Ihx/4iHH/iHH/iIcf+Icf+Icf+Icf+Icf+Icf+Icf+Icf84vae5Qlj/cf9xj/cf9x/3H/cf9x/3H/cf9xj/cf9x/3H/cY/3H/cf9xj/cf9xj/cf9x/3GP9x/3GP9xj/cf9xj/cf9xj/cY/3GP9x/3GP9xgwO9mw1CaIiIiIiIiIiIiIiIiIiIiIiIiIiIiIiIiIMYv3v3QIcf+Icf+HH/iHH/hx/4cf+Icf+HH/hx/4cf+HH/hx/4cf9x/4cf+HH/hx/3H/hx/4cf9x/4cf9x/4cf9x/4cf9x/4cf9xOfGDtg58cf9x/3H/cY/3H/cf9x/3H/cY/3H/cf9xj/cf9xj/cf9x/3GP84k3G4bI5xj/cY/3GP9xj/cY/3GP9xj/cY/3GI/3GP9xj/cYj/cU3bfDJIiP9xiP9xiP9xiP9xiP9xiI/3GI/3GIj/cYiDQSR7ztuIiIiIcf+IiIiIiIiIiIhx/4iIiIiIMi+XvtBohx/4cf+HH/hx/4cf+HH/hx/4cf+HH/cf+HH/hx/4cf9x/4cf9x/4cf9x/4cf9x/4cf9x/3H/hx/3H/cf+HH/cf9x/3H/hx/3H/cf9x/3H/cf9x/4cf9x/3H/cf9x/3H/cf9x/3H/cf9xj/cf9x/zH21LAZK/9xj/cY/3GI/3GP9xj/cYj/cY/3GI/3GP9xiP9xiP9xiP9xiP9xiP9xiI/3GI/3GIj/cYiP9xiI/3GIiP9xiI/3GIiP9xiIiP9xiIiP9xiIg8sim1Tdb/iIiHH/iIhx/4iIcf+Ihx/4iHH/iIcf+Ihx/4hx/4iHH/iHH/iHH/iHH/iHH/iDISdb/tiv+HH/cf9x/3H/hx/3H/cf9x/3H/hx/3H/cf9x/3H/cf9x/3H/cf9x/3H/cf9x/3H/cf9x/3GP9x/3H/cf9x/3H/cY/3H/cf9xj/cf9x/3GP9x/3H/cY/3H/cY/3H/cY/3E2tdi6SieIiIj/cYiIiI/3GIiIiIiP9xiIiIiIiIiIj/cYiIiIiIiIiIiIiIiIiIiIiIiIiIiIhx/4iIiIiIPBUztOrMhx/4iIcf+IiHH/iIcf+Ihx/4iHH/iIcf86QOG2vx6HH/hx/4hx/4cf+HH/hx/4hx/4cf+HH/hx/4cf+HH/hx/3H/hx/4cf+HH/cf+HH/hx/3H/hx/3H/hx/3H/hx/3H/cf+HH/cf+HEyoMO9Xzxxj/cf9x/3H/cY/3H/cf9xj/cf9x/3GP9x/3GP9x/3GP9xj/cf9xj/cY/0n8XHA6cY/3GP9xj/cY/3GP9xj/cY/3GP9xj/cY/3GI/3GP9xiP9xj/cYj/cYj/cYj/cYj/cYj/cYj/cYj/cYiP9xiI/3GIj/cYg3v9O5QCyIiIj/cYiIiIiIiIiIiIiP9xiIiIiIiIiIiIiIhx/4iEd7jJhHiIiIiHH/iIiIiIiHH/iIiIiHH/iIiIhx/4iIiHH/iIiHH/iIiHE9tDWzS8r/hx/4cf+HH/hx/4cf+HH/hx/3H/hx/4cf+HH/cf+HH/hx/3H/hx/3H/MvKRvg1ucf+HH/cf9x/3H/cf9x/3H/cf+HH/cf9x/3H/cf9x/3GP86XvW2oQpxj/cYj/cY/3GI/3GP9xiP9xiP9xiP9xiP9xiP9xiP9xiP9xiI/3GE99TBgr/3GIj/cYiP9xiIj/cYiI/3GIiI/3GIiI/3GIiIj/cYiIiI/3GIiIiI/3GIiIgxBTW/+sqIiIiIhx/4iIiIcf+IiIhx/4iIhx/4iIhx/4iIcf+IiHH/iIcf+Ihx/4iHH/iIcf+Icf+Ihx/4hx/4hx/4hx/4hx/4hx/4hx/4cf+Icf+HH/iHH/hx/4cTKjZb1cmnH/cf9x/3H/cf9x/3H/cf9x/3H/cf9x/3H/cf9x/3H/cf9x/3GP9x/0WMbLc5cf9x/3GP9x/3H/cY/3H/cY/3H/cY/3H/cY/3H/cY/3GP9x/3GP9xj/cYPktmsrSZiP9xiIj/cYiIiP9xiIiI/3GIiIiP9xiIiIiI/3GIiIiIgwg2ewjJiIiHH/iIhx/4iHH/iIhx/4hx/4iHH/iIcf+Icf+Ihx/4hx/4hx/4hx/4cf+Icf+Icf+HH/iHH/hx/4cf+IcTX8KroD1XGP9xj/cf9xj/cY/3GP9x/3GP9xj/cY/3GP9xj/cY/3GDqTabZsloiIiIiIiIiIiIiIiIiIiIiIiIiD9NQrGyvYiIcf+IiIhx/4iIhx/4iIhx/4iIcf+IOvmmtgZZcf+HH/cf+HH/hx/3H/hx/3H/hx/3H/cf+HH/cf+HH/cf9xPqYhsVnecf9x/3H/cf9x/3H/cf9x/3H/cf9x/3H/cf9x/3H/cf9x/3GC/4rjogdRxx/4cf9x/4cf9x/4cf9x/4cf9x/3H/hx/3H/cf9x/4cf9x/3H/cf9x/3H/cf+HH/IJc1GheMroiHH/iIiIcf+IiIcf+IiHH/iIiHH/iIcf+IiHH/iIcf+Ihx/4iHH/iHH/iIcf9PyOwTcYcf+Icf+HH/iHH/hx/4hx/4cf+HH/hx/4hx/4cTmblLdka/9x/3H/cf9x/3H/cf9x/3H/cf9x/3H/cf9x/3H/cf9x/3H/cf9xODVjuMqcj/cY/3GP9x/3GP9xj/cY/3GI/3GP9xj/cY/3GP9xRtjsknFxiP9xiP9xiP9xiP9xiP9xiI/3GI/3GIj/NwVhuvqeiP9xiIj/cYiIiP9xiIiI/3GIiIiP9xiIPPVBtAq+iIiIiIiIiIiIiIiIiIiIiIiIiDxjo7ScXIcf+IiIhx/4iIcf+IiIcf+Ihx/4iIOCOhudxe/4hx/4hx/4hx/4hx/4hx/4cf+Icf+HH/iHH/hx/4cf+HH/iHH/g365S5FGtx/3H/cf9x/3H/cf9x/3H/cf9x/3H/cf9x/3H/cf9x/3H/cVaP2XBx/3H/cY/3H/cf9x/3GP9x/3H/cY/3H/cf9xj/cf9xj/cf9xOwZBtPm+cY/3H/cY/3GP9xj/cY/3GP9xj/cYj/cY/3GP9xiP9xj/cYj/cY/3GI/3GI/3GI/zn8dLgDi4iIiI/3GIiIiIj/cYiIiIiIiP9xiIiIiIiIiIiIhBvGz0OYiIiIiIiIiIiIiIiIiIiIiIhx/4g7G9i15CeHH/hx/4cf+HH/hx/4cf9x/4cf+HH/hx/3H/hx/3H/hxODyCt8N9hx/3H/cf9x/3H/cf9x/3H/cf9x/3H/cf9xj/cf9x/3H/cTfq6LkVF4j/cYiP9xiIj/cYiI/3GIiP9xiIiP9xiIiI/3GIiIiP9xiIiIiP9xiIiIgwqBWwZ+qIhx/4iIiIhx/4iIiIcf+IiIhx/4iIhx/4iIOnrCtoU9hx/4hx/4hx/4hx/4hx/4cf+Icf+HH/iHH/hx/zXAbLs/k3GP9xiP9xj/cY/3GI/3GP9xj/cYj/cYj/cY/3GI/3GI/3E1msK6ZT1xiIiP9xiIiP9xiIiP9xiIiIj/cYiIhLarxZVIj/cYiIiIiIiIiIiIj/cYiIiIiIiIiIiIiIiIiDfOZroxmf+Ihx/4hx/4iHH/iHH/iHH/iHH/hx/4hx/4hx/4cf+HH/iHH/hx/4cf+Icf+HH/hx/4cTUaKbvl1o/3H/cY/3GP9x/3GP9xj/cY/3GP9x/3GP9xj/cY/3GP9xiP9xj/cY/3GP9xiP9xj/cYj/cY/3GI/3GI/3GI/3GI/y+zthokxJ5x/3H/cf9x/4cf9x/3H/cf+HH/cf9x/3H/cf9x/3H/cf9x/3E2I7G53E5x/3H/cf9xj/cf9x/3GP9x/3H/cY/3H/cY/3H/cY/3H/O0s7trTEiIiP9xiIiIiIiIiIiIiIiIiIKNuzGpJEzv9x/3GP9x/3GP9x/3GP9xj/cf9xj/cY/3GP9x/3GP9xW4/VcI/3GP9xj/cY/3GP9xiP9xj/cY/3GI/3GP9xiP9xj/cYj/cYj/cYj/cYj/cYj/cYj/cYiP9xiP9xg5iEW3d7qIj/cYiIiIiIiIiIiIiIiIiIiIiIiIiIiIiIcf+IiIiIiIiIhx/4iIiIiIcf+IiIiHH/iIiIhx/4iIhxLE9BGksL7v9xj/cY/3GP9xiP9xj/cY/3GP9xj/cYj/cY/3GIKJNXGpbKjv9x/3H/hx/3H/hx/3H/cf9x/4cf9x/3H/cf9x/4cf9x/3H/cf8y1IG/K37/cY/3H/cf9x/3H/cf9xj/cf9x/3GP9x/3H/cY/3H/cY/3E24ia6Hdn/cYiP9xiP9xiIj/cYiP9xiI/3GIiP9xiIiP9xhN+4wwR/9xiIiIj/cYiIiIj/cYiIiIiI/3GIiIiIiIiIiI/3GIM9z2vSMJhx/4iIcf+Ihx/4iHH/iHH/iIcf+Icf+Icf+Icf+Icf+Icf+Icf+Icf+HH/iHH/hx/4cf+Icf+HH/hx/4cf+HH/hx/4cf+HH/hx/4cf+HH/cTIJh772eI/3H/cY/3H/cY/3H/cY/3GP9x/3GP9xj/cY/3H/cY/3GP9xj/cY/3GP9xj/cYj/cY/zXg6rwfFYiIiIiIiIiIiIiHH/iIiIiIiIcf+IiIiIhx/4iIgw/RmxEub/hx/4cf9x/4cf9x/3H/hx/3H/hx/3H/cf9x/4cf9x/3H/cf+HH/cf9x/3H/cf9xKeAWGnH+noiHH/iIiHH/iIhx/4iIcf+IiHH/iIcf+Ihx/4iHH/iIcf+Icf+Icf+Ihx/4hx/4hxNVZKuqm1cf9xj/cf9x/3GP9x/3GP9x/3GP9x/3GP9x/3GP9xj/cf9xj/cY/3GP9xj/cf9xj/cY/zo2GLfJ54iIj/cYiIiIiIiI/3GIiIiIiIiIiIiIiIiIiIiIiIiIiIiIiIMERosMuXcf+Icf+HH/hx/4cf+Icf+HH/hx/4cf+HH/hx/4cf+HH/cf+HH/Ko2EKncnvXH/cf9x/3H/cf9x/4cf9x/3H/cf9x/3H/cf9x/3H/cf9x/3H/cT4nGLLY5/9xiI/3GI/3GI/3GIj/cYiP9xiI/3GIj/cYiEksjH03iI/3GIiI/3GIiI/3GIiIiP9xiIiIiP8tVSYaSq2ecf9xj/cf9xj/cf9x/3GP9x/3GP9xj/cf9xj/cf9xj/cY/3GP9x/3GP9xj/cY/3E1rYm7UnaIiIiIiIiIiIiIiI/3GIiIiIcf+IiIiIiIiIiIiIiDXlurwaRf+HH/cf+HH/cf+HH/cf+HH/cf+HH/cf+HH/cf9x/4cf9x/yiHJhqXjZ6IiIcf+IiIiHH/iIiHH/iIiHH/iIiHH/gy2hq/JeX/cf9x/3H/cf9x/3H/cf+HH/cf9x/3GP9x/3H/cf9x/3H/cf9x/3H/cS09/hpMIB7/cf9x/3H/cf9x/4cf9x/3H/cf9x/3H/cf9x/3H/cf9x/3H/cY/3H/cf9x/3H/cf9xj/cf9x/3H/cY/3H/cf9xj/cf9x/3GP9x/3GP9x/3GP9xj/cf9xj/cf9xj/cY/3GP9xj/cf9xj/cY/3GP9xj/cY/3GI/3GP9xj/cTOs+b1TBoiIiIiIiIiIiIcf+IiIiIiIiIiD0FyLP6N4cf+HH/hx/4cf9x/4cf+HH/hx/4cf9x/4cf9x/4cf+HH/cf+HH/cf+HH/cf9x/4cf9x/3H/hx/3H/cf9x/4cf9x/3H/cTPdd70iiI/3GP9xiP9xj/cYj/cY/3GI/3GI/3GP9xiP9xiP9xiI/3GI/3GI/3GIj/cYiP9xiI/3GIiP9xiI/3GIiP9xiIiP9xiIiP9xiIiDNSdL2ti4iIiIiHH/iIiIiIiIiIiIhx/4iIiIiEHMfPM4iIcf+IiIhx/4iIiHH/iIiHH/iIhx/4iIcf+IiHH/iIcf+Ihx/4iHH/iIcf+Ihx/4hx/4hx/4hx/4hx/4hx/4hx/4cTM/5L3AG/+HH/cf9x/3H/hx/3H/cf9x/3H/hx/3H/cf9x/3H/cTH4ur4HRXGIj/cYiI/3GIj/cYiIj/cYiI/3GIiI/3GIiIiP9xg8ALm1/0b/iIhx/4iHH/iIcf+Ihx/4hx/4iHH/iHE72R21JuKP9x/3GP9xj/cY/3GP9x/3GP9xj/cYj/cY/3GP9xj/cY/3GI/3GP9xiP9xj/cYj/cYj/cYj/OPQJuQv2iIiIiIiIiIiIiIcf+IiIiIiIhx/4iIiIiHH/g+8YmzDnb/cf+HH/cf+HH/cf+HH/cf9x/4cf9x/3H/hx/3H/cf9x/4cf9x/3H/cf9x/3H/cf9x/4cf9x/zIf+b/gBoiP9xiI/3GIj/cYiI/3GIiP9xiIj/cYiIj/cYiIiP9xNNQpvSvW/4iIhx/4iIcf+Ihx/4iHH/iIhx/4hx/4iHH/iIcf+Icf+Icf+Icf+Icf+Icf+Icf8xaXiwpof/cf9x/3H/cf9x/3GP9x/3H/cf9xj/cf9x/3GP9x/3H/cY/3H/cY/3H/cY/3GP9x/3GP9x/3GP8zm6W+ZFqP9xiIj/cYiP9xiIj/cYiIj/cYiIj/cYiIg2+BG6B+7/cYiIiIiIj/cYiIiIiIiIiIiIiIj/cYiIiIiIiIiIiHH/g2KuW71Rr/iIcf+Ihx/4iHH/iHH/iHH/iHH/iHH/iHH/iHH/hx/4hx/0D6zAFTcf+HH/hx/4cf+HH/hx/4cf+HH/hx/4cf9x/4cf+HH/cf+HH/hx/3H/hx/3H/hx/3E6p9i2WCf/cY/3GP9xiP9xj/cY/3GI/3GP9xiP9xj/cYj/cYj/cYj/cYj/cYj/cYiP9xiP9xiI/zgtdbnSioiIiIiIiIiIiIiIiIiIiIiIiIQiyc7TaIiIhx/4iIiIiIiHH/iIiIiIcf+IiIiHH/iIiHH/iIiIcf+DLwYr8Pnf+Icf+Icf+Ihx/4hx/4cf+Icf+Icf+Icf+HH/iHExlgS+afuHH/cf9x/4cf9x/3H/hx/3H/cf9x/3H/hx/3H/cf9x/3H/cf9x/3H/cf9x/3H/cf9x/3H/cf9x/3H/cf9x/3GP9x/3H/cf9x/3GP9xM7jIvUc3/3GIj/cYiIj/cYiI/3GIiI/3GIiIiP9xg745m1HGaHH/iIcf+IiHH/iIcf+Icf+Ihx/4hx/4iHH/iHH/iHH/iHH/hx/4hx/4hx/4cf+IcTr/OrYAxf9x/3GP9x/3GP9xj/cf9xj/cY/3GP9x/3GP9xj/cY/3GP9xj/cY/3E0+Ni8ByeIiIiP9xiIiIiIiIiIiIiIiIiIiIiIiIiIiIcf+IiIiIiIiIg/8UKxDr1x/4iIcf+IiIcf+IiHH/iIcf+IiHH/iIcf81AQW8/vr/hx/4cf+HH/cf+HH/hx/3H/hx/3H/hx/3H/hx/3H/cf+HH/cf9x/4cf9x/3H/cf+HH/NjzFusM6cY/3H/cY/3GP9xj/cY/3GP9xj/cY/3GP9xj/cY/3GIOVdht6ie/3GI/3GI/3GIj/cYj/cYiP9xiP9xiI/3GIj/cYiI/3GIiP9xiIj/cTuQgrVvfYiIiIiIiP9xiIiIiIiIiIiIiIiEAuTA4biIiIiIiIiIiIiIiIiIcf+IiIiIiIN4wjuXPciHH/iIhx/4iHH/iIcf+Ihx/4hx/4iHH/iHE1dVS6iquHH/hx/3H/hx/4cf9x/4cf9x/4cf9x/3H/hx/3H/cf+HH/cf9x/4cf9x/3H/cf9x/3H/hx/3H/cf9x/zDU0bE7Lv9x/3H/cY/3H/cf9xj/cf9x/3GP9x/3H/cY/3H/cY/3H/cY/3GP9x/3E66MO2Fzz/cYj/cYj/cYj/cYj/cYiP9xiP9xiI/3GIj/cYiP9xiIj/cYiI/3GIiP9xiIiP9xiIiP9xiIiI/3GIiFGv31CP9xiIiIiI/3GIiIiIiIiI/3GIiIiIiIiIiIiIiIiIiIiDNjEr2c7Ycf+IiIiIiHH/iIiIhx/4iIiHH/iIiIcf+IiHH/iIhx/4iIcf+IiHH/iIcf+Ihx/4iHH/iHH/iIcf+Icf+Icf+Icf+Icf+Icf+Icf+HH/iHH/hx/4hx/4cf+HH/hx/4hx/4cf+HH/hx/4cf+HH/cf+HH/g60IK3L33/hx/3H/cf9x/3H/hx/3H/cf9x/3H/cf9x/3H/cf9x/3H/cf9x/3H/cf9x/3H/cf9x/3H/cY/3H/cf9x/3H/cY/3H/cf9xj/cf9x/3GP9x/3H/cY/3H/cY/3GP9x/3GP9x/3GP9xj/cY/3H/N4dhunieiP9xj/cY/3GI/3GP9xiP9xj/cYj/cYj/cYj/cTfEhLk7e4j/cYiIiIj/cYiIiIiIiP9xiIiIiIiIiIiIiIiIiIiIiIiIiIiIiIMjb2vskJcf+Icf+Icf+Icf+Icf+HH/iHH/iHH/hx/4hx/4cf+HH/iHH/hx/4cf+HH/hx/4cf+HH/hx/4RB18ziiHH/cf+HH/cf+HH/hx/3H/cf+HH/cf+HH/cf9x/4cf9x/3H/hx/3H/cf9x/zu66LZFF/9xiP9xiP9xiP9xiP9xiP9xiP9xiI/3GI/3GIj/cYMadhv1ie/3GIiI/3GIiI/3GIiIiP9xiIiIj/cYOh0jtuLciIiIiIiIiIiIiIhx/4iIiIiIiIiHFNiuwnUYiHH/iIiIcf+IiIhx/4iIcf+IiIcf+Ihx/4iIcf+Ihx/4iHH/iIcf+Ihx/4hx/4hx/4hx/4g0lFe8a6hx/3H/cf9x/4cf9x/3H/cf9x/3H/cf9x/3GP9x/3H/cf9x/3H/cf9x/3GP9x/3H/cf9xj/cTU7NrvEyf9xiP9xiI/3GI/3GIj/cYiP9xiI/3GIj/cYiI/3FDzIzDN3GIiI/3GIiI/3GIiIiP9xiIiIiP9xOykhtdbeiIiIiI/3GIiIiIiIiIiIiIiIiIiDax57pOGHH/iHH/iHH/iHH/hx/4hx/4cf+HH/iHH/hx/y2/zipUAx3/cY/3GI/3GP9xiP9xiP9xiP9xj/cYj/cYiP9xiP9xiP9xiI/3GIj/cYiP89aKm0l1aIcf+IiIiHH/iIiIcf+IiIhx/4iIhx/4iIcf+IiHH/iIcf+IhD/izQHXH/iIcf+Ihx/4hx/4hx/4hx/4iHH/hx/4hx/4M27VvZEqcf9x/3H/hx/3H/cf9x/3H/cf9x/3H/cf9x/4cf9xj/cf9x/3H/cf9x/3H/cf9x/3H/cY/3H/cf9x/3H/cTqjmrZcZYj/cYiIiP9xiIiIiI/3GIiIiIiIj/cYiIiIiIiIiIiIiIiIMr6ov0FX/4hx/4hx/4hx/4hx/4cf+Icf+HH/iHH/hx/4cf+HH/hx/4hx/4cf+HH/cf+HH/NOR6vRuFj/cY/3GP9xj/cY/3GP9xj/cYj/cY/3GI/3GP9xiP9xgwpAKwa/2P9xiI/3GIj/cYiI/3GIiP9xiIiP9xiIiP9xNLuTvERsiIiIiIiIiIiIiIiIiIiIiIiIiIiIcf+IiIiIiIiHH/iIiIiHH/iIiIhx/4iIiHE460m3FLZx/3H/hx/3H/cf+HH/cf9x/3H/hx/3H/cf9x/3H/hx/3H/cf9x/3H/cf9x/3H/cf9x/3H/cf9x/3H/cTS2Z7xJmP9xiP9xiP9xiP9xiP9xiI/3GI/3GIj/cYiP9xiIj/cYiP9xiIj/cYg+NzqyyMVx/4iIhx/4iIcf+Ihx/4iIcf+Ihx/4iHFNTkwrG4cf+Icf+Icf+Icf+Icf+Icf+Icf+Icf+HH/iHH/hxM/0JvAL2cY/3H/cf9xj/cf9xj/cf9xj/cf9xj/cf9xj/cY/3H/cY/3GP9xj/cf9xj/cY/3GP9xj/cY/3GP9xiP9xj/cY/3GD7fuLIgR4iIiIiIiIiIiIiIiIiIiIiIiIiIiIiIiIhx/4iIiIiIiIcf+IiIiIcf+Ig7x1e1OKiHH/hx/4cf+HH/hx/4cf+HH/cf+HH/hx/3H/hx/ziQq7lvVP9xiP9xiP9xiP9xiP9xiI/3GI/3GIj/cYiP9xiCszFBpczr6HH/cf9x/4cf9x/4cf9x/3H/cf+HH/cf9x/3H/hx/3H/cf9x/3E1smu7TZSIiP9xiI/3GIiI/3GIiP9xiIiI/3GIiD2xqLNOV4cf+IiIcf+IiHH/iIhx/4iIcf+Ihx/4iHH/N9axuSlOiHH/iHH/hx/4hx/4cf+Icf+HH/hx/4cf+HH/iHH/hx/4cf81fKm8g1aP9x/3GP9xj/cY/3GP9xj/cY/3GP9xj/cY/3GP9xNeyWuxNpiIiIiP9xiIiIiIj/cYiIiIiIiDg2/bnJAv9x/4cf+HH/cf+HH/cf+HH/cf+HH/cf+HH/cf9x/4cf9x/zjES7k7tI/3GI/3GIj/cYiP9xiI/3GIiP9xiI/3GIiP9xiIiP9xiIiP9xiIiI/3GDm1GLdK54iHH/iIiHH/iIhx/4iIcf+IiHH/iIhx/4iHH/iIcf+Icf+Ihx/4hx/4iHH/g/cCmyj9b/cf9x/3H/cY/3H/cf9x/3H/cY/3H/cf9x/3GP9x/3H/cY/3H/cY/3H/cYMmA5vp/Gj/cYiIiI/3GIiIiIj/cYiIiIiIj/cYiIiIiIiIiIiIiIiI/3GIiIgw8CmwH9aHH/iHH/hx/4hx/4cf+HH/hx/4hx/4cf+HH/hx/4cf+HH/hx/3H/hx/4cf+HH/cf+HH/hx/3H/hx/3EyGMe95zhx/3GP9xj/cY/3GP9xj/cY/3GP9xj/cY/3GP9xj/cYj/cY/3GP9xiP9xiP9xj/cYj/cYj/cYj/cYj/cYMu6ZvhFmiIiIiIiIhx/4iIiIiHH/iIiIhx/4iIiIcSE7BxrsT45xiI/3GIiP9xiIiP9xiIj/cYiIiP9xiIiI/3GIiIiP9xiIiIiIj/cYiIiIiIiIj/cYiIIprqOgdRXP9xiP9xj/cYj/cY/3GI/3GI/3GI/3GI/3GI/3GIgs2O4aUnEej/cY/3GI/3GP9xiP9xj/cYj/cYj/cY/3GI/z6ZO7NmxIcf+IiIiIcf+IiIiHH/iIiIcf+IiIcf+IiHH/NcAtuz/Scf9xj/cf9x/3H/cY/3H/cY/3H/cf9xj/cY/3H/cY/3H/cY/3GP9x/3GP9xj/cY/3H/cY/3GP9xj/cYOQ1Ht/K4/3GIiIiI/3GIiIiIiIj/cYiIiIiIONlBuCa+iIiIiIiHH/iIiIiIiIiIiIiIhx/4iIVb/bQIiIcf+IiIiIcf+IiIiHH/iIiIcf+Dh+o7iBXIcf+Icf+Icf+Icf+HH/iHH/hx/4cf+Icf+HH/hxNfbhugkecf+HH/hx/3H/hx/3H/hx/3H/cf+HH/cf9x/4cf9x/3H/hx/3H/M88qvjDViP9xiP9xiP9xiI/3GIj/cYiP9xiI/3GIj/cYiI/3E6+te2BSiIiHH/iIiIiIcf+IiIiHH/iIiIhx/4iIhx/4iIhx/4iIcf+IiHH/iIcf+Ihx/4iHH/iDQKGL315/9x/3H/cf9x/4cf9x/3H/cf9x/3H/cf9x/3H/cf9x/3H/cf9x/3H/cY/3H/cf9x/3E+Itmy3SaI/3GIiI/3GIiI/3GIiIj/cYiIiI/3GIg1QRq8vuX/iIcf+Icf+Ihx/4hx/4hx/4hx/4hx/4hx/4hx/yzYHTpifiyHH/iIiIiIcf+IiIhx/4iIiHH/iDtOC7ax9P9x/3H/cf9x/3H/cf9x/3H/cf9x/3H/cf9x/3H/cf9x/zN3rL6IU4iI/3GIiIiIiIj/cYiIiIiIiIiIiIgzv9q9QCWHH/hx/4cf+HH/hx/4cf+HH/hx/4cf+HH/cf+HH/hx/4cf9x/4cf9x/4cTCXKbB41o/3GP9xj/cY/3GI/3GP9xj/cYj/cY/3GI/3GI/3GP9xiP9xiP9xiP9xiI/3GI/3GDaHObp4xoiIiIiIiHH/iIiIiIcf+IiIiHH/iIiIhx/4iIhx/4iIcf+IiIcf+Ihx/4iDGYCb9n9ocf9x/3H/cf9x/3H/cf+HH/cf9x/3H/cf9x/3H/cf9x/3GP9x/3H/cf9x/3H/cf9xj/cf9x/3H/cY/zFzlrCcaf9xiP9xiI/3GI/3GIj/cYiP9xiI/3GIiP9xiIj/cYiI/3GIiI/3GIiI/3GIiIMGdpsKiWiIhx/4iIcf+Ihx/4iHH/iIcf+Ihx/4hx/4hxNns8uoTD/3GP9x/3GP9x/3GP9xj/cf9xj/cY/3GP9xj/cY/3GP9xgnqKMqlXXNcYj/cYj/cYj/cYj/cYj/cYj/cYiP9xiP9xg+Lgiy0feIiIiIcf+IiIiIiIiIcf+IiIiIiHH/iIiIhx/4iIiHH/iIiIcf+IiIcf+IiHE8Jgq02fX/cf9x/3H/cf9x/3H/cf9x/3H/cf9x/3H/cf9x/3H/cf9x/3EnTLcqqzSN/3GP9xiP9xj/cYj/cYj/cYj/cYj/cYj/cYLEViGkup3ocf+HH/hx/4cf+HH/hx/4cf+HH/hx/3H/hx/4cf9x/4cf+HH/cf+HH/cf+HH/cf+HH/cf9x/4cf9x/3H/hx/3H/cf9x/4cf9x/3H/cf9x/3H/LQsxKk9M7XH/cf+HH/cf9x/3H/cf9x/3H/cf9x/3H/cf9x/3H/cf9x/yl19hqIoJ6HH/iIcf+Icf+Icf+Ihx/4hx/4hx/4cf+Icf+Icf+HH/iHH/hx/4hx/4cf+HH/hx/4hx/4cf+HH/hxRI8ctw5x/4cf+HH/hx/3H/hx/4cf9x/4cf9x/4cf9x/4cf9x/4cf9x/3E3wmO5PZz/cf9x/3GP9x/3H/cf9x/3GP9x/3H/cY/3H/cf9xj/cf9xj/cf9xj/cf9xj/cY/3H/cY/3GP9OzkwzG/9xj/cY/3GP9xj/cY/3GP9xj/cY/3GI/3GP9xiP9xj/cYj/cY/3GI/3GI/3GDnhx7ceOIiIiIiIiIiIiIiIiIiIiIiIhx/4iIiIiIiIhx/4iIiIiIcf+IiIiHH/iIiIcf+IiIKYiSGnd23nGP9xiP9xj/cY/3GI/3GI/3GP9xiP9xiP9xg8R0K0uL2P9xiIj/cYiIj/cYiIj/cYiIiP9xiIiIj/cYiIiIj/cYiIiIiIiDsEI7X73IiIiIiIiIhx/4iIiIiIhx/4iIiIiHH/g9CBKz9+2Ihx/4iHH/iIcf+Ihx/4iHH/iHH/iIcf+Icf+Icf+Icf+Icf+Icf+HH/iHH/hx/4hx/4cf+HH/iHH/hx/4cf+HH/hx/4Mf80vwDLcf+HH/cf9x/3H/cf9x/3H/cf9x/3H/cf9x/3H/cf9xj/cf9x/3H/TJ5cVhr/cf9x/3GP9x/3GP9x/3H/cY/3H/cY/3H/cY/3H/cY/3GP9x/3GP9xj/T62cJSaP9xj/cY/3GP9xj/cYj/cY/3GP9xiP9xj/cYj/cY/3GI/3GDJ6cb6Fjo/3GIj/cYiP9xiI/3GIiP9xiIj/cYiIj/cYiDFoAr+X/YiIiIj/cYiIiIiIiIiIiIiIiIiIiIiIiIiEneTHIbiIiIiIiIiIiIcf+IiIiIiIcf+IiIiIPuwVsxPq/4hx/4hx/4hx/4cf+Icf+HH/iHH/hx/4cf+HH/hx/0BfLBsN/4cf+HH/hx/4cf+HH/cf+HH/hx/4cf9x/4cf9x/4cf9x/4cf9x/4cf9x/3H/hx/3H/cf9x/4cf9x/3H/cf+HH/cf9x/zeCo7p9XP9x/3GP9x/3GP9x/3GP9x/3GP9xj/cf9xj/cY/3GP9x/3GP9xj/cY/3GP9xj/cY/3GI/3GP9xj/cYj/cY/3GI/3GP9xiP9xiP9xg1qWq7VpWIiIiHH/iIiIiIiHH/iIiIhx/4iIiIcf+IiIcf9IHzyeDP+IiHH/iIhx/4iIcf+Ihx/4iHH/iIcf+Ihx/4hx/4hx/4OnKzto1Mcf+HH/cf+HH/hx/3H/hx/4cf9x/4cf9x/4cf9x/4cf9x/3H/hx/3H/cf+HH/cf9x/3H/cf+HH/cf9x/3H/cf9x/3H/cf9x/3H/hx/3GP9x/3H/cf9xMDDIv883cYiP9xiI/3GIj/cYiP9xiIj/cYiI/3GEB+bAkZj/cYiIiP9xiIiI/3GIiIiIj/cYiIiIiIOWiGt5d5iIhx/4iIhx/4iIcf+IiHH/iIhx/4iHH/iIcf+Ihx/4iHH/iHH/iIcf+Icf+Icf+Icf+Icf+HH/iHH/iHH/hx/4cTg5VrjGqf9x/3H/cf9x/3H/cf9x/3H/cf9x/3H/cf9x/3GP9x/3H/cf9xj/cf9x/3H/cY/3H/cf9xj/cf9xj/cf9xj/cf9xj/cf9xj/cY/3H/cY/3GP9xj/cY/3GP9x/3GP9xiP9xTT58PBj/cYj/cY/3GI/3GP9xiP9xiP9xj/cYj/cYj/cYiP8wteKxWh2IiP9xiIiP9xiIiIj/cYiIiIj/cYiIiIiIiP9xiIiIiIQC88DgyIiIiP9xiIiIiIiIiIiIhx/4iIiIiIiIiIiIiIcf+IiIiIiIhxP3vFsYQ6/4hx/4hx/4cf+Icf+HH/iHH/hx/4cf+HH/hx/4PkwBs7P+/4cf9x/4cf+HH/cf+HH/cf+HH/cf+HH/cf+HH/cf9x/4cf9x/3H/cf+HH/cf9x/3H/cf+HH/cf9x/3H/cf9x/3H/cf9x/3H/cf9x/3H/cf81OMa8xzn/cYj/cYj/cY/3GI/3GI/3GIj/cYj/cYj/cYiP9xiI/3GIj/cYiP9xiIj/cYiI/3GIiP9xiIiI/3GIiI/3E+ZleymaiIhx/4iIiIcf+IiIcf+IiIcf+IiIcf+IiHH/iIhx/4iHH/iIcf+Ihx/4iHH/iHH/iHH/iIcf8+/HWzA4r/cf+HH/cf9x/4cf9x/3H/cf+HH/cf9x/3H/cf+HH/cf9x/3H/cf9x/3H/cf9x/3H/cf9x/3H/cf9x/3H/cf9x/3GP9x/3H/cf9x/3GP9x/3H/cf9xj/cf9xj/cf9x/3GP9x/3GP9x/3GP9xj/cf9xj/cY/zeaNrplyYiP9xiIj/cYiIj/cYiIj/cYiIiP9xiIiIj/cYiIiIj/cYiIiIiIiP9xiIiIiIiIiIiIiIiIj/cYiIiIiIcf+IOZNYt2yniHH/hx/4hx/4cf+Icf+HH/iHH/hx/4cf+HH/hx/4cf+HH/hx/4cf+HH/PZoLs2X0cY/3GP9xiP9xj/cY/3GI/3GI/3GI/3GP9xiP9xiDkjmLfcZ4iIiIiIiIiIiIcf+IiIiIiIiIcf+IiDNb+r6kBf+HH/cf9x/4cf9x/3H/cf+HH/cf9x/3H/cf9x/4cf9x/3H/cf9x/3H/cf9x/3H/cf9x/3H/cf9x/3GP9x/3H/cf9x/3H/cTkZ5rfmGf9xiP9xiP9xiI/3GI/3GIj/cYiP9xiIj/cYiP9xiIj/cYiIj/cYiIj/cYiIiP9xiIiI/3GIiIiIj/cYhM/kxAG4j/cYiIiIiIiIiIiIiIj/cYiIiIiDECRL/9u4hx/4iIhx/4iIhx/4iIcf+IiHH/iIcf+Ihx/4iHH/iIcf+Icf+Icf+Ihx/4hx/4hx/4cf+Icf+Icf+HH/iHH/hx/4hx/4cf8+O1azxKn/cf9x/3H/cf9x/3H/cf9x/3GP9x/3H/cf9x/3GP9x/3H/cf9xj/cf9xj/cf9x/3GP9x/3GP9x/3GP9xj/cf9xj/cY/3H/cY/3GP9xj/cY/3GP9xj/cY/3GP9xg3mpa5ZWmIiIj/cYiIiIiP9xiIiIiIiI/3GIiIiIiIiIiIiIiIiIiIiIiIiIiIP1b3sakIiHH/iHH/iHH/hx/4hx/4cf+Icf+HH/hx/4cf+HH/hx/4cf+HH/hx/4cf+HH/hx/4cf9x/4cf+HH/cf+HH/cf+HE09te8CSj/cY/3GP9x/3GP9xj/cY/3GP9xj/cYj/cY/3GP9xj/cYj/cY/3GI/3GP9xiP9xiP9xiP9xiP9xiP9xiI/3GI/3EyNXi+yoeIiIiIiIiIhx/4iIiIiIhx/4iIiIiHH/iIiIcf+IiIhx/4iIhx/4iIcf+IiHH/iDJelb+hav+HH/hx/4cf9x/4cf+HH/cf+HH/hx/3H/hx/3H/hx/3H/cf+HH/cf9x/4cf9x/3H/hx/3H/cf9x/3H/cf+HH/cf9x/3H/cf9x/3H/cf9x/3H/cf9x/3H/cf9x/3H/cY/3H/cf9x/3H/cY/3H/cf9x/3GP852Re4Juj/cYj/cYiP9xiIj/cYiP9xiIj/cYiI/3GIiI/3GIiI/3GIiIj/cYiIiIj/cYiIiIiP9xiIiIiIMgoXvvXocf+IiHH/iIhx/4iIcf+Ihx/4iHH/iHH/iIcf+Icf+Ihx/4hx/4hx/4hx/4cf+Icf+Icf+HH/iHH/gxdai/ildx/3H/cf9xj/cf9x/3GP9x/3GP9x/3GP9x/3GP9x/3GP9xj/cf9xj/cY/3GP9xj/cf9xj/cY/3GP9xiP9xMjYzvcnMcYiP9xiI/3GIj/cYiP9xiI/3GIiP9xiIiDp1c7aKjIiIiIj/cYiIiIiIiIiIiIiIiIiIiIQb5s9BmIiIiIiIcf+IiIiIiIcf+IiIiCJochr5eN7/cY/3GP9xj/cY/3GP9xj/cY/3GI/3GP9xj/cYj/cY/3GI/3GI/3GI/3GI/3GI/3GI/3GI/3GIj/cYiP9xiI/3GIj/cYiD3EKbM71oiIcf+IiIiHH/iIiIcf+IiIcf+IiIcf+Ig4l9K4aC1x/4hx/4hx/4hx/4cf+Icf+HH/hx/4hx/4cf+HH/hx/zi6wbhFPocf+HH/cf+HH/cf+HH/cf+HH/cf9x/4cf9x/3H/cf+HH/cf9x/3H/cf+HH/cf9x/3H/cf9x/3H/cf9x/3FCrxzlDv9x/3H/cf9x/3H/cf9x/3GP9x/3H/cf9x/3GP9x/3H/cY/3H/cf9xj/cf8uMjUaTNyu/4iHH/iHH/iHH/iHH/iHH/iHH/iHH/iHH/hx/4gkv8AaxAP+cYiP9xiI/3GIj/cYiI/3GIiP9xiIj/cYiIj/Ip5hGvYZ7ocf+HH/cf+HH/cf+HH/cf+HH/cf9x/4cf9x/3H/hx/3H/cSN1gCrYp/1x/4cf9x/3H/hx/3H/cf9x/4cf9x/3H/cf9x/4cTXMIboz3nH/cf9x/3H/cf9x/3H/cf9xj/cf9x/3H/cY/3H/cf9x/3GP9x/3H/cY/3H/cY/3H/cY/3H/cY/3H/cT69prFCWXGIj/cYiI/3GIiI/3GIiI/3GIiIj/cYiIiI/3GIiIiIj/cYiIiIiIiP9xggGLQaH3S+j/cf9x/3H/cY/3H/cY/3H/cY/3H/cY/3H/cY/3H/cSj/AhqAD96HH/iIhx/4iIcf+Ihx/4iHH/iIcf+Ihx/4hx/4g5GBm35+Zx/3GP9x/3H/cf9x/3H/cf9x/3GP9x/3H/cf9x/3GP9x/3EzE/S97AuP9xiP9xj/cYj/cYj/cYj/cYiP9xiP9xiDzosrQXTf9xiIiI/3GIiIiI/3GIiIiIj/cYiIg1yZi7Nmdx/4iHH/iIcf+Ihx/4hx/4hx/4iHH/iHH/iHH/gjFwMq7o/Ncf+Icf+HH/hx/4cf+HH/hx/4cf+HH/hx/4cf+HH/MqNrv1yUiP9xj/cY/3GI/3GI/3GP9xiP9xiP9xiP9xiI/3GI/3GCMJZhrfaZ6HH/cf9x/3H/hx/3H/cf9x/3H/cf9x/3H/cf9x/3H/cf9x/3H/M7Z6vkmFj/cYiI/3GIiI/3GIiI/3GIiIj/cYiIiI/yJIZxr7eY5xj/cf9xj/cf9xj/cY/3H/cY/3GP9x/3GP9xj/cY/3E74yW0HNpxiI/3GIiP9xiIj/cYiIj/cYiIj/cYiIiDlaYrelnYiIiIiIiIiIiIiIiIiIiIiIiIiIOHT0uYsL/4iHH/iIcf+Ihx/4iHH/iIcf+Icf+Icf+Icf+Icf+Icf+Icf+Icf+HH/iD9pybKWNv9xj/cf9xj/cf9xj/cf9xj/cf9xj/cY/3H/cY/3GP9xj/cSaGWRq3mm7/cf+HH/cf+HH/cf9x/4cf9x/3H/cf+HH/cf9x/3H/cf+HH/cf9xNPv4vAQH/3GI/3GI/3GI/3GIj/cYj/cYiP9xiI/3GIj/cYiI/3GIiP9xiIj/cYiIj/Nm0hu5LeiI/3GIiIiIj/cYiIiIiIiIiP9xiIJxLTKq7SzYiIiIcf+IiIiIiIiIiIcf+IiIiIiHH/g3s8W5TDpx/4hx/4cf+Icf+HH/iHH/hx/4cf+HH/hx/4cf8n9jsaoJxOiIiHH/iIhx/4iIcf+IiHH/iIcf+Ihx/4iHH/iHH/iIcf+IcTbZyromNf9x/3H/cY/3H/cf9xj/cf9xj/cf9xj/cf9xj/cf9xj/cY/3EsdhuKeJ5HcYj/cYj/cYj/cYj/cYiP9xiP9xiI/3GI/3GIiP9xiI/3GIj/cYiI/3GIiI/3E2ABm7/+b/iIiIcf+IiIcf+IiHH/iIhx/4iIcf+Ihx/4KCl2Gp1onoiP9xiIiI/3GIiIiP9xiIiIiI/3GIiIiIiIiDKxeL5Oh4iHH/iIcf+Icf+Ihx/4hx/4hx/4hx/4hx/4hx/4cf+Icf+Icf+HH/hx/4hx/4cf+HH/hx/4cf+HH/hx/4cf+HH/gw40exLLj/cf9xj/cf9xj/cf9xj/cf9xj/cf9xj/cY/3H/cY/3GP9xj/cf9xj/cY/3GP9xj/cY/3GP9xiP9xj/cY/3GI/3GP9xiP9xj/cYI7yfGuQ2Dv9xj/cY/3GP9xiP9xj/cY/3GI/3GP9xiP9xj/cYj/cYj/cYj/cYj/cYj/cYj/cYiP9xiI/3GIj/cTYtwbrSPoj/cYiIiP9xiIiIj/cYiIiIj/cYiDrVdrYqiYhx/4iIiHH/iIiHH/iIiHH/iIhx/4O94LtSH0cf9xj/cf9x/3H/cf9x/3H/cf9xj/cf9x/3H/cf9xgu9MEaILPuhx/4iIiIhx/4iIiHH/iIiIcf+IiHH/iIiHH/iIMWCKv591cf9x/3H/cf9x/3H/cf9x/3H/cf9x/3H/cf9x/3GP9x/3H/cf9xj/cT1fW7OgpIiIiIj/cYiIiIiIiI/3GIiIiIiIiIKC4zKp0czYiIiIiIiIiIhx/4iIiIiIiIcf+IiIiIiHH/iIiIhx/zLMUr4zrYiHH/iIcf+Ihx/4hx/4hx/4iHH/iHH/iDgrb7nUkIj/cY/3GI/3GI/3GI/3GI/3GI/3GI/3GI/3GIj/cYj/cYiP9xiI/3GIiP9xiI/3GIMatDv1S8iP9xiIiIiIiIiIiIiIiIiIiIM5+MvWBzcf+HH/cf+HH/cf+HH/cf+HH/cf+HH/cf+HH/cf9x/4cTK1CL5K94/3GP9xiP9xj/cY/3GI/3GP9xiP9xiP9xj/cYj/cYj/cStI4hpbcd5x/4cf+HH/hx/4cf+HH/hx/4cf+HH/hx/3EgAHRKEAm7cf9x/4cf9x/4cf9x/3H/hx/3H/cf+HH/cf9x/4cf9x/3H/PKV5tVqGiP9xiP9xiP9xiP9xiI/3GI/3GIj/cYiP9xiIj/cYgx1Ym/KnZx/4iIiHH/iIiIcf+IiIcf+IiHH/iIhx/4gzZSq+mtX/cf9x/3H/cf9x/3H/cf9x/3H/cf9x/3H/cf9x/3H/cY/3H/cf9x/3GP9xMgbJvfk2cYiIj/cYiIiP9xiIiIj/cYiIiIiP9xiDp2ibeJdv+Ihx/4hx/4iHH/iHH/iHH/iHH/iHH/hx/4hx/4hx/4cf+Icf+HH/NvRbuwukj/cY/3GP9xj/cY/3GP9xj/cY/3GP9xiP9xj/cY/3GI/3GP9xiP9xiP9xiP9xj/cYiP9xiP9xiP9xiP9xiI/3GIj/cYiP9xiDg6FrjF6YiIiIiIiIcf+IiIiIiIiIiIiDm6pbdFWohx/4iHH/iHH/iHH/hx/4hx/4hx/4cf+Icf+HH/iHH/Mpyzv2NM/3H/hx/3H/cf+HH/cf9x/3H/hx/3H/cf9x/3H/cf9x/3H/cTwtE7PS7HGP9x/3GP9x/3GP9x/3GP9xj/cf9xj/cY/3H/cY/3GP9xj/cY/3GP9xj/cY/3GP9xj/cYj/cY/zTmSr0ZtYiIiIiIiIiIiIiIiIhx/4iIiIiIiHH/iIiIiHH/iIiIhx/4IKCVKib2rf+Ihx/4hx/4hx/4cf+Icf+Icf+HH/iHH/hx/4cf+Icf+HH/hx/4cTeXurloRf9xj/cf9xj/cY/3GP9xiP9xj/cY/3GP9xiP9xj/cY/3GI/3GI/3GI/3GP9xiD2HK7N41IiIiIhx/4iIiIcf+IiIhx/4iIiHH/iIg1+Ti8Bsf/hx/3H/cf+HH/cf+HH/cf9x/3H/hx/3H/cf9x/4cf9x/3H/cf9x/3H/cf9x/3H/cf9x/3H/cf9x/3H/cf9x/3H/cf9x/3H/cf9xj/cf9x/3H/cY/3H/cf9xj/cf9x/3GP9x/3GP87G+a15BlxiIj/cYiP9xiIj/cYiI/3GIiI/3GIiIj/cYiIiD75uLIGR4cf+IiHH/iIhx/4iIcf+Ihx/4iHH/iIcf+Icf+Ihx/4hx/4hx/4hx/4hx/4hx/4hx/4cf+Icf+HH/iHH/hx/4cf+HH/iHEyyue+NRj/cY/3H/cf9xj/cf9xj/cf9xj/cf9xj/cf9xj/cf9xj/cY/3H/cY/3GP9xj/cY/3GP9xj/cY/3GP9xj/cY/3GI/3GDEbt7/kSIiI/3GIiIiIiIiIiIiIiIiIiIiIiIiIiIiIiIiIiIiIiIhx/4iIiIiIg1uUq7RrVx/4cf9x/4cf9x/3H/hx/3H/hx/3H/cf+HH/cf9x/3H/hx/zxqebWVhv9xj/cYj/cYiP9xiP9xiP9xiI/3GIj/cYiP9xiIOvrYtgUniIiIiHH/iIiIhx/4iIiIcf+IiIcf+IiIcf+IiHH/N1uIuqR3/4cf9x/3H/cf+HH/cf9x/3H/hx/3H/cf9x/3H/cf9x/3H/cf9x/4cf9xj/cf9x/3H/cf9x/3H/cf9x/3H/cY/3H/cf9xOjsptsTWiP9xiIj/cYiIj/cYiIj/cYiIiP9xiIiIiP9xiIiIiI/3GIiIiIiIiIg5+xi3BOdx/4iHH/iHH/iIcf+Icf+Ihx/4hx/4hx/4hx/4cf+Icf+Icf+HH/iHH/hx/4cf+HH/iHH/hxK+XlGlGhroiIiIiIiIiIiIiIiIiIiIiHH/iIiIiIiIg+qyqzVNX/hx/3H/hx/3H/hx/4cf9x/4cf9x/4cf9x/3H/hx/3H/cf+HH/cf9x/3H/hx/3H/cf9x/3H/cf9x/3H/JIflGteBroiIhx/4iIcf+IiHH/iIhx/4iIcf+Ihx/4gt0/QqQsC9cf+HH/hx/4hx/4cf+HH/hx/4cf+HH/hx/4cf9xIdn2GvJgnoiIiIiIcf+IiIiIiIcf+IiIiIPI16tHKFcf9x/4cf9x/3H/cf+HH/cf9x/3H/hx/3H/cf9x/3H/cf9x/3H/hx/yfEqkrDtVuP9xiP9xj/cYj/cY/3GI/3GI/3GI/3GI/3GIO09qtbCViIiIiIcf+IiIiIcf+IiIhx/4iIiHH/iD6PGrNw5f9x/3H/hx/3H/cf9x/3H/cf9x/3H/hx/3H/cf9x/3H/cY/3H/cf8tz8YaUwOe/4iHH/iHH/iIcf+Icf+Ihx/4hx/4hx/4hx/4cf+Icf+Icf83QDq6v8WP9x/3GP9x/3GP9x/3GP9xj/cf9xj/cY/3GP9xj/cf9xj/cSEHg0oAl8txj/cY/3GP9xj/cY/3GP9xiP9xj/cY/3GI/3GP9xiP9xgsrMg6VTN8hx/3H/cf+HH/cf9x/4cf9x/3H/cf+HH/cf9x/3H/cf9x/zXiCrwd9Y/3GI/3GIj/cYiP9xiIj/cYiP9xiIj/cYORP5uOwG/4iIhx/4iIcf+IiHH/iIcf+IiHH/iIcf+Ihx/4hx/4iHH/iHH/iHH/iHEjgpE619bscY/3GI/3GI/3GI/3GI/3GI/3GI/3GI/3GIj/MUTZsMsmiHH/iIiIiIcf+IiIiHH/iIiIcf+IiIcf+IiHH/iIgw86iwHFeHH/cf9x/4cf9x/3H/cf+HH/cf9x/3H/cf9x/3H/cf+HH/cf9x/3H/cf9x/3GP9x/3H/cf9x/3H/cf9x/3E7BHi1+4eI/3GIj/cYiP9xiIj/cYiI/3GIiI/3GIiI/3GIiIj/cYiIiIj/cYiIiIiP9xiIiDzkybUbNv+Icf+Icf+Icf+Icf+Icf+Icf+Icf+HH/iHH/hx/4cf+Icf+EVgzLnzhx/4cf+HH/hx/4cf9x/4cf+HH/cf+HH/cf+HH/cf+HH/PfKltA1a/3H/cf9xj/cf9xj/cf9xj/cY/3H/cY/3H/cY/3GP9xj/cT5xwrKOPf9xiP9xiP9xiP9xiP9xiI/3GI/3GIj/cYiP9xiIKi9qGm0JXnH/cY/3H/cY/3H/cY/3H/cY/3GP9x/3GP9xj/cY/3GP84kaK5bl2I/3GI/3GI/3GI/3GI/3GIj/cYiP9xiI/3GIj/OXIEuI37iIiIiI/3GIiIiIiIiIiIiIiIM4fbvXgkcf+HH/hx/4cf+HH/cf+HH/cf+HH/hx/3H/cf+HH/cf+Dox4bfOHv9x/3H/cf9x/3H/cf9x/3H/cf9x/3H/cf9x/3H/cf9xj/cf9x/3H/cTeVaLhql3GIj/cYiP9xiIj/cYiI/3GIiI/3GIiI/3GIiIiP9xiIiIj/cYiIiIg5Vjm4qcb/iIcf+Ihx/4iHH/iHH/iHH/iHH/iHH/iHH/iHH/iHH/hx/4hx/4cTbSBLkt+4cf9x/3H/hx/3H/cf9x/4cf9x/3H/cf9x/4cf9x/3H/cf9x/3H/cf9x/3H/cf9x/3H/cf9x/3H/cf9x/3GP9x/3H/cf9xRUBsq/lx/3GP9x/3H/cY/3H/cY/3H/cY/3H/cY/3H/cY/3GP9x/3GP9xj/cY/3GP9xj/cY/zWys7tNTHGI/3GIj/cYiP9xiI/3GIiP9xiI/3GIiI/3GIiP9xiIiI/3GIPhGBsu5+/3GIiIiIiIiIiP9xiIiIiIiIiIiIiIiIiIiIiIiIiIhxP3OksIxbiIcf+Ihx/4iHH/iIcf+Icf+Ihx/4hx/4hx/4hx/4g+cfGyjg6HH/hx/4cf+HH/hx/4cf+HH/hx/3H/hx/4cf9x/4cf+HH/cf+HH/cf+DHgIb8f3ocf9x/3H/cf9x/3H/hx/3H/cf9x/3H/cf9x/3H/cf9x/3H/cTvzFbUM6o/3GP9xj/cY/3GP9xiP9xj/cYj/cY/3GI/3GP9xiP9xiP9xiP9xiP9xiP9xiI/3GI/zVx0byOLo/3GIiI/3GIiIj/cYiIiP9xiIiIiP9xiIiIO3ITtY3siIiIiIcf+IiIiIiIiIiIcf+IiIiIiIcf+IiIiIcf+IiIhx/4iIiHH/iIhx/4iIhx/4iIcf+Ihx/4iHH/iIcf+Ihx/4iHH/iHH/iHH/iIcf+Icf+Icf+HH/iHE88DGzD86Icf+HH/hx/4cf+HH/hx/4cf9x/4cf+HH/hx/3H/RoCst/X/hx/3H/hx/3H/cf+HH/cf9x/4cf9x/3H/cf+HH/cf9x/3H/cf9x/3E9SMmytzZxiI/3GIj/cYj/cYiI/3GIj/cYiP9xiIj/cYiIj/cYiIj/cYiIiP9xiIiI/3GIiIiIj/cYiIiIiIj/cYiIiIiIiIiIiIiIiIiI/3GIiIcf+Ds19bXKCocf+Ihx/4iHH/iHH/iIcf+Icf+Icf+Icf+Icf+Icf+Icf+HH/iHH/hx/4hx/4cf+HH/hx/4hx/4cf+HH/OySktdtbhx/3H/cf9x/3H/cf9x/3H/cf9x/3H/cY/3H/cf9x/3H/cf9x/3GP9x/3H/cf9xj/cf9x/3GP9x/3GP9x/3GP9x/3GP9x/0WAnLf2cY/3H/cY/3GP9xj/cY/3GP9xj/cY/3GP9xj/cYj/cY/3E7lRa1aumIiIiP9xiIiIiIj/cYiIiIiIiIiI/3GIiIiIiIiIiIiIiIiIiIiIiIiIg7WNi1pydx/4cf+HH/hx/4cf+Icf+HH/cf+HH/hx/4cf+HH/hx/3H/hxMHrKv4U1cYj/cY/3GI/3GP9xiP9xiP9xiP9xiP9xiP9xiP9xiP9xiI/3GIj/cYg6W2u3pJT/iIiHH/iIhx/4iIcf+Ihx/4iIcf+IhxNOTUvBsr/3H/hx/4cf+HH/cf+HH/hx/3H/hx/3H/hx/3H/hxO7OjtExccf9x/3H/cf9xj/cf9x/3H/cY/3H/cf9xj/cf9x/3GP9x/3GP9x/3GP9x/3GP9x/3GP9xNLhYvEenj/cYiIiIj/cYiIiIiP9xiIiIiIiIj/cYiIiIiIiIiIiCjoFxqRfo7/cY/3GP9xj/cYj/cY/3GP9xiP9xj/cYj/cY/3GI/0hATJv7j/cYj/cYj/cYiP9xiP9xiI/3GIj/cYiP9xiIg6CRi29ueIhx/4iIiIiIcf+IiIiIcf+IiIhx/4iIiHH/iIiHH/iIhx/4iIcf+Ihx/4iHH/iIcf+Ihx/4NOmovRZX/3H/cf9x/3H/cf9x/3H/cf9x/3H/cf9x/3H/cf9xj/cf9x/3H/Nu+duxBiiIiIiP9xiIiIiIiIiIiIiIiIg7bTu1ksSHH/cf+HH/hx/4cf9x/4cf9x/4cf9x/4cf9x/4cf9MkIxG93H/cf9x/3H/hx/3H/cf9x/3H/cf+HH/cf9x/3H/cf9x/3H/cf9xMEEesM7hiIiP9xiIiIiIiIiIiIiIj/cYiIiIiIiIiIiIcf+IiINwvIufQ3iHH/hx/4cf+HH/iHH/hx/4cf+HH/hx/3H/hx/4cf+DjsGrkT5f9xj/cY/3GP9xj/cY/3GI/3GP9xiP9xj/cYj/cY/3GI/3GI/3GI/3GI/3GIj/cYj/cYiP9xiETgvMH0iIj/cYiI/3GIiI/3GIiI/3GIiIj/cYiIiDmTwrdsPYiIiIiIiIiIiIiIiIiIiIiIiIg2oUG6Xr6IiIhx/4iIiIcf+IiIhx/4iIhx/4iIcf+IPPsJtAT2hx/3H/cf+HH/cf9x/3H/cf9x/3H/hx/3H/cf9x/3H/cf9x/3H/cf9x/3H/cf9xj/cf9x/04h7D3hj/cf9x/3GP9x/3GP9x/3H/cY/3H/cY/3GP9x/3GP9xj/cf9xj/cY/3GDFF47+6HIiP9xiP9xiI/3GIj/cYiP9xiIj/cYiI/3GIiP9xiIiP9xiIiP9xiIiI/3GIiIiI/3GIg58XG3Do7/cYiIiIiIiIiIiIiIiIiIiIiIiIiIcf+IiIg/BPKx+w2IiIcf+IiHH/iIhx/4iIcf+Ihx/4iHH/iIcf83oTG5Xs6Icf+Icf+HH/iHH/hx/4hx/4cf+HH/iHH/hx/4cf+HH/hx/4cf+HH/hx/4cf9x/4cf+HH/cf+HH/hx/3H/hx/3H/hx/zCUQ7F7vI/3H/cf9x/3H/cf9x/3H/cf9xj/cf9x/3H/cY/3H/cf9xj/cf9x/3GP9x/3GP9x/3GP9x/3GP9x/3GP9xj/cY/3H/cYMDNCsNy9/3GP9xiP9xiP9xiP9xiP9xiP9xiP9xiP9xiD4r17LUKIiIiIiIiIiHH/iIiIiIiIiHH/MLm2sFZJhx/4cf+Icf+HH/iHH/hx/4cf+HH/hx/4cf+HH/hx/zpGP7e5wI/3GIj/cYiI/3GIiP9xiIj/cYiIj/cYiIj/cYiIiI/3GIiIiI/3GIiIiIiP9xiIiIiIOP75uAEGhx/4hx/4hx/4hx/4cf+Icf+HH/iHH/hx/4cf+HH/OOXjuBoccf9x/4cf9x/3H/cf9x/4cf9x/3H/cf9x/3H/cf9x/3H/cf9x/3H/cf9x/3EwZYO/mnxx/3GP9xj/cY/3GP9xj/cY/3GP9xj/cY/3GP9xj/cYP8i1sTdKj/cYiIiI/3GIiIiI/3GIiIiIiP9xiIgwcpGwnW6IiIiIiIiIiIiIhx/4iIiIiIiIiIiHH/iIg8L6m10Fb/hx/3H/hx/4cf9x/4cf9x/4cf9x/4cf9x/3H/hx/3H/cTAwOrDfxYj/cYj/cYj/cYj/cYj/cYiP9xiI/3GIj/cYiP9xiI/3GIiP9xiIj/cYOk04trLHhx/4iIiIcf+IiIhx/4iIiHH/iIhx/4iIhx/4iHH/iIhx/4iHH/iIcf82r4m6UHZx/3H/cf9x/3H/cf9x/3H/cf9x/3H/cY/3H/cf9x/3H/cY/3H/cf9xj/cf9x/3GP9x/3GP9x/zFPKbDA1o/3GIiIiP9xiIiIiI/3GIiIiIiI/3GIiIiIg+PwmywPaIcf+Ihx/4hx/4hx/4cf+Icf+Icf+HH/iHH/hx/4cf+Icf+HH/hx/4cf+HH/hx/4cf+HH/hx/4cf9x/4PvyXswNo/3GP9x/3GP9x/3GP9xj/cf9xj/cY/3GP9xj/cY/3GP9xj/cY/3GP9xj/cY/3GP9xiP9xj/cYj/cY/3GI/3GD0QWbPvpoiIiIiIcf+IiIiIiIiIiIcf+IiIiIiIcf+IiIiHH/iIPXdEs4i7iHH/iHH/iHH/hx/4hx/4cf+Icf+HH/iHH/hx/4M1Phvawecf9x/4cf9x/4cf9x/4cf9x/4cf9x/4cf9x/3H/hx/3H/cf9x/z7I9LM3C/9x/3GP9xj/cf9xj/cY/3H/cY/3GP9xj/cY/3GP9xj/cY/3GP9xj/cY/3GP9xiP9xj/cYj/cY/3GI/3GI/3GI/3GI/3GI/3GI/3GI/3GIj/cYj/Px7XsuEoiIiIiIcf+IiIiIiIiIcf+IiIiIiHH/iIiIhx/4gy3Ze+ImiHH/hx/4cf+HH/cf+HH/hx/3H/hx/3H/hx/3H/hx/3H/cf+DuXJLVo23GP9x/3H/cf9xj/cf9xj/cf9x/3GP9x/3GP9x/3GP9x/zSJJb122o/3GIj/cYj/cYiP9xiI/3GIiP9xiIj/cYiI/zQWQ73pvIiIj/cYiIiIiIiIiIiIiIiIiDZn87qYDHH/iIiHH/iIiHH/iIhx/4iIcf+Ihx/4iHH/iIOBfDueg8/4cf+HH/hx/4cf+HH/hx/4cf9x/4cf+HH/cf+HH/hx/3H/hx/3H/hx/3H/hx/3H/cf+HH/cTsMVrTzqXGP9x/3GP9xj/cY/3H/cY/3GP9xj/cY/3GI/3GP9xj/MZRisHud/3GIj/cYj/cYiP9xiI/3GIj/cYiI/3GIiP9xiDRKVby1qoiIhx/4iIiIiIiIiIiIiIhx/4iIiIgzBBK9++2Icf+IiIcf+Ihx/4iIcf+Ihx/4iHH/iIcf+Ig0qnW8VYpx/4cf9x/4cf9x/4cf9x/3H/hx/3H/cf+HH/cf9x/4cf9x/3H/cTHjKr4c1XGIj/cYj/cYiP9xiI/3GIj/cYiP9xiIj/cYiP9xiIiP9xiIiP9xiIiI/3GIiIj/cYiIiIiP9xiIiIiIiP9xiIiIiIiIiIiIiIiDgNhrjyeYcf+IiHH/iIcf+Ihx/4hx/4iHH/iHH/iHH/iHH/iHH/L6wWGiU+noiIj/cYiIiIiIiIiI/3GIiIiIiIRsBso/mIiIiIiIiIiIiIhx/4iIiIiIiIiIcf86nN22YyJx/3H/cf9x/3H/cf9x/3H/cf9x/3H/cf9x/3GP9x/3H/cTt3k7WIbP9xj/cY/3GP9xj/cY/3GP9xiP9xj/cY/3GI/3GIO1tltaSaiP9xiIiIiI/3GIiIiIiIj/cYiIiD5JZLK2m4iIiIcf+IiIiHH/iIiIcf+IiIcf+IiHH/gu+aMaMGXOiP9xiP9xiP9xiP9xiI/3GIj/cYiP9xiI/3GIMSY6v9nFiIcf+IiIcf+IiIcf+IiHH/iIhx/4iHH/iIcf+IMCWpsepW/3H/cf9x/3H/cf9xj/cf9x/3H/cf9x/3H/cf9xj/cf9x/3H/cYPGgLtJf0/3GIiIiI/3GIiIiIiI/3GIiIiIiIiIiIiIiIj/cYiIiIiIiIhx/4MjQJvsv2hx/4hx/4cf+HH/iHH/hx/4cf+HH/hx/4cf+HH/cf+HH/hx/y7GGBoznn6IiIhx/4iIiIcf+IiIiHH/iIiHH/iIPqqLs1V0/3H/cf9x/3H/cf9x/3H/cf9xj/cf9x/3H/cf9x/3GP9x/3H/cf9xj/cf9xj/cf9x/3GDkEmLf7Z4iI/3GIiI/3GIiIiP9xiIiIj/cYiIiIiDvVSbUqtohx/4iHH/iHH/iIcf+Icf+Icf+Icf+Icf+Icf+Icf+HH/iHH/hx/4cf+Icf+HH/P1MosazXcY/3H/cf9xj/cf9x/3GP9x/3GP9x/3GP9x/3GP9xj/cf9GMYy85/9xj/cY/3GP9xj/cY/3GP9xiP9xj/cY/3GI/3GP9xggXiMaGx3O/4cf+HH/iHH/hx/4cf+HH/hx/4cf+HH/hx/4cf+HH/KYiAGod3/v9xiIiP9xiIiI/3GIiIiP9xiIiIiP9xiIiIiIiI/3GIiIiIiIiIiIiCiIQBqXe/7/cf9x/3H/cf9x/3H/cf9x/3H/cf9x/3H/cf9x/3H/cf9xO5cDtGj8cY/3H/cY/3GP9xj/cf9xj/cY/3GP9xj/cY/3GP9xj/cYj/cY/3GP9xiP9xj/cYj/cYj/cY/3GI/3GI/zY6WrvFpYhx/4iIiIiIhx/4iIiIhx/4iIiHH/g46+q4FBVx/3H/hx/3H/cf9x/3H/cf9x/3H/cf9x/3H/cf9x/3H/cf9x/3H/cf9xPx8MseDziI/3GIiIiIj/cYiIiIiIiI/3GIiIiIhI8cyA44iIiIiIiIiIiIiIiIiIiHH/iIiIiDRyF7yN6Icf+Icf+HH/hx/4hx/4cf+HH/hx/4cf+HH/g35A66G/GP9xiP9xiI/3GI/3GIj/cYiP9xiI/3GIiP9xiIj/cYiI/zZsqruTVYiHH/iIhx/4iHH/iIcf+Ihx/4hx/4iHH/iHH/iHH/iHH/iHH/iDaYKbtn1v9x/3H/cY/3H/cf9x/3GP9x/3H/cY/3H/cY/3H/cY/3H/cY/3H/cY/3GP9x/z6kp7NbWIiIj/cYiIiP9xiIiIj/cYiIiIiI/3GIiIiDkTB7fs+Ihx/4iIcf+IiHH/iIcf+Ihx/4iHH/iIcf+DWtyrxSNY/3H/cf9x/3GP9x/3H/cf9xj/cf9xj/cf9xj/cf9xj/OwcetvjhiIiIiIiHH/iIiIiIiIiHH/iIiDno6LcXF4cf+HH/cf+HH/hx/3H/hx/3H/hx/3H/hx/3H/hx/3H/cf+HEhcSca+O2OiIiHH/iIiIcf+IiHH/iIiHH/iIhx/4iHH/iIcf+Ihx/4iHH/iHH/iIcf+Icf+Icf+Icf89j/q0cAWP9x/3GP9x/3GP9x/3GP9x/3GP9xj/cf9xj/cY/3GP9xj/cY/yxpiVqJZ2r/hx/4cf+Icf+HH/hx/4cf9x/4cf+HH/hx/4cf9x/4cf+HH/cf+HH/cf+HH/cf+HH/cf+HH/cf9xIuiCGuF33oiIiIiIiIiIiIiIiIiIcf+IiIiIiIiIiIhx/4iIiIiIcf+IiIiIcf+IiIhx/4iIiHH/iIiHExZje+mchx/4cf+HH/cf+HH/cf+HH/cf+HH/cf+HH/cf9x/4cf9x/3H/hx/3H/cf9x/3H/cf+HH/cf9x/3H/cf9x/3H/cf9x/3H/cf9x/3H/NEuTvLRscf9xj/cY/3GP9x/3GP9xj/cY/3GP9xj/cYj/cY/3GP9xOM8auDDliIiIiIiIiIcf+IiIiIiIiIiIhx/4iC7/KRowDW7/cYiI/3GIiP9xiIiP9xiIiP9xiIiIj/LYQ6Gle8Xo/3GP9xiP9xj/cY/3GP9xiP9xj/cYj/cY/3GI/z/0W7ILpIiIcf+IiIiIhx/4iIiIcf+IiIhx/4iDMt2L3SJ3H/cf+HH/cf+HH/cf9x/3H/hx/3H/cf9x/4cf9x/3H/cf9x/3H/OVMBt6z+cf9x/3H/cf9x/3H/cY/3H/cf9x/3H/cY/3H/cf9xj/cf9xOja2tslJj/cYiP9xiI/3GIj/cYiI/3GIiP9xiIj/cYiIj/cYiIiP9xiIiIj/cYiIiIj/cYg+GYey5niIcf+IiHH/iIhx/4iIcf+Ihx/4iHH/iIcf+Ihx/4hx/4hx/4NdVLvCq0/3H/cY/3H/cY/3H/cY/3H/cY/3H/cY/3GP9x/3GP9xj/cTVkyrubNYiIiIiIiIiIiIiIiIiIiIiIiIg6Dxm28OaHH/hx/4cf+HH/hx/4cf+HH/hx/4cf9x/4cf+HH/cf+HH/hx/3H/hx/3H/hx/3H/hx/3H/cf+HH/cf9x/3H/hx/3H/cf9x/3H/hx/3H/cf9x/3H/cf9x/3H/cTUHtrv4Sf9xj/cYj/cY/3GI/3GP9xiP9xiP9xiP9xiI/3GI/3GI/3GIj/cYiP9xiI/3GIj/cYiDvAibU/doiIcf+IiIcf+IiIhx/4iIcf+IiHH/iIhxIUmZGvtmboiIiIiIiIiIiIiIiIiI/3GIiIcf+IiIiIiIgqoRAqde79iIiIiIiIiIiIiIiIiIiHH/iIN4miuXZdcf+IiIcf+IiIcf+IiHH/iIhx/4iHH/iIhx/4iCNARhrr+56P9xiIiI/3GIiIiP9xiIiIiI/3GIiIiIO4PJtXw2hx/4iHH/iHH/iHH/iHH/hx/4hx/4cf+Icf+HH/iCcCuDq/1HyIiIiIiIiIiIiIiIiIiIiIiIglWnQqyli9iIiIcf+IiIcf+IiHH/iIhx/4iIcf+Ihx/4iHH/iIcf8mePYaqHCecYiIiIj/cYiIiIiIiP9xiIiIiIiIiIiIiIiIg6Ntm2ySaHH/hx/4cf+Icf+HH/hx/4cf+HH/hx/4cf+HH/hx/4cf+HH/cf+HH/hx/3H/hxN7bpuEkWcY/3GP9xj/cYj/cY/3GI/3GP9xiP9xiP9xiP9xiP9xMTQ5v8vGiIiIiIiIiIhx/4iIiIiIhx/4iIiIhx/4iIiIcf+Igz4Zi+Hmf/cf+HH/cf+HH/cf+HH/cf9x/4cf9x/3H/hx/3H/cf9x/4cf9x/3H/cf9x/3H/cf9x/3H/cf+HE8Y+SznBtxj/cY/3GP9xj/cY/3GP9xj/cY/3GP9xiP9xj/RsF8s+iP9xiP9xj/cYj/cYj/cYiP9xiP9xiI/3GISMK8g9SIj/cYiI/3GIiP9xiIiP9xiIiP9xiIiI/3GIiIiI/3GIiIiIj/cYiIiIiIiIiI/3GIiIiIiIiIiIQUAc+/6IiIiIiIiIiIiIiHH/iIiIiIg7Dne18YiHH/hx/4hx/4cf+HH/hx/4cf+HH/hx/4cf+HH/hx/4cf862qa3JVn/cf9x/3GP9x/3GP9x/3H/cY/3H/cY/3GP9x/3GP9x/3GP9xj/cY/3GP9x/3EttPAaNLD+cf+IiHH/iIcf+IiHH/iIcf+Ihx/4hx/4iHH/iHH/OBE0uO7Lcf9x/4cf+HH/cf+HH/cf+HH/cf+HH/cf+HH/cf9x/4cf9x/3H/hx/3H/cf9x/3H/hx/3H/cf9x/3H/cf9xMJE4sH7Hj/cYj/cYj/cYj/cYiP9xiP9xiP9xiI/3GIgwdlmwmaaIiIcf+IiIiIcf+IiIhx/4iIiHH/iIhx/4iIhx/4iIcf+Ihx/zYaKrvl1f9x/3H/cf9x/3H/cf9xj/cf9x/3H/cf9x/3H/cY/3H/cf85VOS3qxtxj/cY/3GI/3GI/3GP9xiP9xiP9xiP9xiI/3GI/3GIj/cTGcfr9jgYhx/4hx/4iHH/iHH/iHH/iHH/hx/4hx/4hxLurfKjFSDY/3GP9xiP9xj/cYj/cYj/cYj/cYj/cYj/cYj/cYPAcZtPjmiHH/iIiIiIiIiHH/iIiIiIcf+IiIiIcf+IiIhx/4iIhx/4iIhxMNc5vyjGcf9x/3H/hx/3H/cf9x/4cf9x/3H/cf9x/3H/cf9x/3H/cf9x/3H/cf9x/3H/cf9x/3Ex/sq/ATWI/3GIiI/3GIiIiP9xiIiIj/cYiIiIOXq5t4VGiHH/iIcf+Icf+Icf+Icf+Icf+Icf+Icf+HH/iHE0E6u77FRxj/cf9xj/cY/3GP9xj/cY/3GP9xj/cY/3GP9xiP9xj/cY/3GI/3GP9xPuoWshXpiIiIiP9xiIiIiIiIiI/3GIiIiIiIiIiIiIiIiIiIiIiIiIiIiIcf+IOf1atwKlcf+HH/cf+HH/hx/3H/hx/4cf9x/4cf9x/3H/hx/3H/hx/3H/P/MYsgzn/3GP9xiP9xj/cY/3GI/3GP9xiP9xj/cYj/cYj/cYj/cYj/cYj/cYj/cYiP9xiP9xiI/3GIj/cYiI/3GIj/OngJt4f2cf+IiIiHH/iIiIcf+IiIhx/4iIcf+IiHH/iIM5N7vmyE/3H/cf9xj/cf9x/3H/cf9xj/cf9x/3H/cY/3H/cf9xj/cf9xj/cf87xW+2OpCIcf+IiIiIiIhx/4iIiIhx/4iIiIcf+IiIcf81bLm8k0b/cf9x/4cf9x/3H/cf+HH/cf9x/3H/cf9x/3H/cf9x/4cf9x/3H/cY/3H/OzM0tczLcY/3GP9xj/cY/3GP9xj/cY/3GP9xj/cY/3GI/3GP9xgl/L8q0DQN/4iIhx/4iIhx/4iIcf+IiHH/iIhx/4iHEsvFAaNDr+cYj/cY/3GP9xiP9xj/cYj/cY/3GI/3GI/3GI/3GDqS87ZtDIiP9xiIiIj/cYiIiIj/cYiIiIiIiI/3GDsn5LXYG4hx/4iIiIcf+IiIhx/4iIhx/4iIhx/4O6yitVNdhx/4hx/4hx/4hx/4cf+Icf+HH/iHH/hx/4cf+HH/gn2hcqol6Ncf9x/3H/cf9x/3H/cf9x/3H/cf9x/3H/cY/3H/cf9x/3E2U6q6rFWIiI/3GIiIj/cYiIiIj/cYiIiIiP9xiIiIiIiIiI/3Ez+NG9By6IiIiIiIiHH/iIiIiIiIiIcf+IiIiIiDv5VbYGqv+Icf+HH/iHH/iHH/hx/4cf+Icf+HH/hx/4cf+Ck4VRqMeq6Ij/cYiIiIiIiIiIiIiIiIiIiIiIhx/4iIiIiIiIiIhx/4IQBAGv/7/nH/cf9xj/cf9x/3GP9x/3H/cY/3H/cY/3H/cY/3GP9x/3GP9xPzdxsMiOcY/3GP9xiP9xj/cYj/cY/3GI/3GP9xiP9xiP9xiP9xiP9xiP9xiI/3GI/3GIj/cYiP9xiI/3GIiP9xiIj/cYiDc357nIGIiIiHH/iIiIiHH/iIiIcf+IiIcf+IiIcf+IiHH/iIhx/4iIcf+Ihx/4iHH/iIcf+Icf8yq4W+VHpx/4cf9x/4cf9x/3H/hx/3H/cf+HH/cf9x/4cf9x/3H/cf9x/3H/hx/3H/cf9x/3H/cf9x/3H/cf9x/3H/cUoyfGzY/3H/cf9x/3H/cf9xj/cf9x/3GP9x/3H/cY/3H/cf9xj/cf9xj/cY/3H/cYPTB2ss+JcYiI/3GIiP9xiIj/cYiIj/cYiIj/cYiIiI/3GIiIiI/3GIiIiIiP9xiIiIiIiIiIiI/3GIiIiIiIiIiIP+nxsRYOhx/4iIiIiIcf+IiIiIcf+IiIiHH/iIPs2ysjJNhx/4iHH/iHH/iHH/iHH/iHH/iHH/hx/4hx/4cf+Icf+HH/hx/4hx/4cf+HH/hx/4cf+DL3574IGHGP9x/3GP9x/3GP9x/3GP9x/3GP9xj/cf9xj/cY/3GP9x/3GP9xj/cY/3GP9xj/cYj/cY/3GP9xiP9xj/cY/3GI/3GI/3GI/3GDeKNbl1yoiI/3GIiIiIiI/3GIiIiIiIiIiIiIiP9xiIiIiIiIiIiIcf+IiIiIiIiIiIiIiHH/iIiIiIiHH/iIiIiIcf+IRkJ8q9iIhx/4iIhx/4iIcf+IiHH/iIhx/4iHH/iIcTK5Bb1G+nH/cf+HH/hx/4cf9x/4cf9x/4cf9x/4cf9x/4cf9x/3H/hx/3H/cf+HH/cf9x/3H/hx/3H/cf9x/3H/cf9x/3H/cf9x/3H/cf9x/3H/cf9x/3H/cTNDw7y8PHGP9x/3GP9xj/cY/3GP9xj/cY/3GI/3GP9xj/M8xyvjONj/cYj/cYiP9xiI/3GIiP9xiI/3GIiP9xiIiP9xiIiP9xiIiI/3GIiIiP9xiIiIiI/3GIiIPWVHs5q4iIhx/4iIcf+IiHH/iIhx/4iHH/iIcf+Icf+Dpj+becBv9x/3H/cf9x/3GP9x/3H/cf9xj/cf9x/3H/cY/3H/cf9xj/cf9xj/cf9xj/cf9xj/cY/3H/cY/3GP9xj/cf9xj/cTJrWL6Up4iI/3GIiIiIiIj/cYiIiIiIiIiIiIiIiIiIiIM+VavRqlhx/4cf+HH/hx/4cf+HH/hx/4cf+HH/cf+HH/hx/3H/NitLu9S0iP9xj/cYj/cYj/cYj/cYj/cYj/cYj/cYiP9xiP9xOK7YuFEniIiIiIiIcf+IiIiIhx/4iIiIcf+IiIhx/4iIhx/4iIcf+IgjS0Mq+0vN/4iHH/iIcf+Icf+Icf+Icf+Icf+Icf+HH/iHH/iHH/J2rTGqlSzoiIj/cYiIiIj/cYiIiIiIj/cYiIg3zrK6MU3/iIiIiIiIiIiIcf+IiIiIiIcf+IiIiIPaJptF2W/4cf9x/4cf9x/4cf9x/3H/hx/3H/cf+HH/cf9x/3H/hx/3EpZ84aiYMe/4cf9x/4cf9x/4cf+HH/cf9x/4cf9x/4cf9x/3H/hx/3H/cf9x/yTeoirSFd1x/3H/hx/3H/cf9x/3H/cf9x/3GP9x/3H/cf9x/3H/cf9xj/cSKipBrl1b6Ihx/4iIcf+Ihx/4iHH/iIcf+Ihx/4hx/4iHH/iHH/iHH/iHH/iHH/hx/zQd6rziFXGP9x/3GP9x/3GP9xj/cf9xj/cY/3GP9xj/cf9xj/cY/zIo3L/XI4iIiIiIiIcf+IiIiIiHH/iIiIhx/4iIiD7syrMTNf9x/3H/cf+HH/cf9x/3H/cf9x/3H/cf9x/3H/cf9x/3H/cf9x/3H/cY/3H/cf9x/3H/cY/3H/cf9x/zeqLblV0nGIiIiIiIiIiIiIiIiIiIiIiIg55gS3GfuHH/iIhx/4iIcf+IiHH/iIcf+Ihx/4hx/4iHH/iHH/iHH/iIcf+Icf+HH/iHH/iHH/hx/4hx/4cf+Icf+HH/hx/4cf+HH/hx/4cf+HH/hx/4cf+HH/cf+HH/hx/3H/hx/4cf9x/4cf9x/4cf9x/3H/hx/zR0k7yLbHH/cf9x/3H/cY/3H/cf9x/3GP9x/3H/cY/3H/cY/3H/cT+m87BZDHGI/3GP9xiP9xiP9xiP9xiP9xiI/3GI/3GIj/cYiP9xiI/3GIj/Njg0u8fLj/cYiIiIiIiIiIiIiIiIiIiIiIiIiIiIiIiIhx/4iIiIiIiIhx/4iIiIiHH/iIiIhx/4iIiHH/iIiHH/iIiHH/iIhx/4P45FsnG6/4cf+HH/hx/4cf+HH/cf+HH/hx/3H/hx/4cf9x/4cf9xMxIjve3c/3H/cf9x/3H/cf9xj/cf9x/3H/cf9x/3GP9x/3H/cf9xg/F4mx6HaIj/cYiIj/cYiIiI/3GIiIiP9xiIiDuPZbVwmoiIcf+IiIiIcf+IiIhx/4iIiHH/iIiHH/iIhx/4iIcf+Ihx/4iHH/iIcf+Ihx/4iHH/iHE3mPa4ZwmHH/cf9x/3H/cf+HH/cf9x/3H/cf9x/3H/cf9x/3H/cf9x/3H/cf9x/3H/cf9x/3H/cY/3H/cf9x/3H/cY/3H/NxUZuermcYiI/3GIiI/3GIiIj/cYiIiP9xiIiIiI/3GIPxqxseVOiIiP9xiIiIiIiIiHH/iIiIiIiIiIg4qoS5VXv/iIhx/4iHH/iHH/iIcf+Icf+Ihx/4hx/4hx/4hx/4hx/4cf+Icf+HH/iHH/hx/4cf+Icf+HH/hx/4cf+HH/hx/4cf+HH/cf+HH/hx/4cf9x/4cf9x/4cf+HH/MDQmsdvZ/3H/cY/3H/cY/3GP9x/3GP9x/3GP9xj/cY/3H/cY/3GP9xj/cY/3GP9xj/cY/3GI/3GP9xj/cYj/cY/3GI/3GI/3GP9xiP9xiP9xiP9xiI/3GI/3GIj/cYj/cYO3wStYPtiIiP9xiIiIj/cYiIiIj/cYiIiIiIiP8z7CK+E92IiIiIiIiIiIiIiIiIiHH/iIiIiIiHH/iIiIiIcf+IiIhx/4iIiHH/iIiHH/iIiHH/iIcf+IiDAnSbHotv9x/3H/cf+HH/cf9x/3H/cf9x/3H/cf9x/3H/cf9x/3H/cY/3H/cf9x/3H/cf9xj/cf9x/3H/cY/3H/cf9xj/cf9xj/cf9xj/cf9xj/cf9xj/cY/3E4G4S45HuP9xiP9xiI/3GIj/cYiP9xiI/3GIiP9xiIj/cYiI/3GIiI/3GIiIj/cYiIiI/3GIiIiI/3GIiIiIiIj/cYiD/U2LIrJ/+Icf+Ihx/4hx/4hx/4hx/4hx/4hx/4hx/4cf+Icf+HH/iHH/hx/4MhXYvuoncY/3H/cY/3H/cY/3H/cY/3H/cY/3H/cY/3GP9x/3GP9xj/cY/3GP9xj/cY/3GP9xj/cY/3GP9xiP9xj/cYj/cY/zWRlbxuaoiIj/cYiIiIiP9xiIiIiIiIj/cYiIiIiIiIiIiIiIiIiIiIiIiIiIiIiIiIiIcf+IiIiIiIiHH/iIiIiIcf+IiIiDAdxLDyO4hx/4hx/4cf+Icf+HH/iHH/hx/4cf+HH/hx/4cf+HH/hx/4cf+HH/hx/0sTjG7H/4cf9x/4cf9x/4cf9x/4cf9x/4cf9x/3H/hx/3H/cf9x/4cf9x/3H/cf9x/3H/hx/3H/cf9x/3H/cf9x/3H/PS3EtNI7/3GP9xj/cY/3GP9xj/cY/3GI/3GP9xj/cYj/cY/3GI/3EzByG9+N6P9xiI/3GI/3GIj/cYiP9xiI/3GIiP9xiIj/cYiI/3GIiI/3E33gW5IfqIiIcf+IiIiIiIiIiIiHH/iIiIiIiHH/iIiIiDuYYbZnnv+IiHH/iIhx/4iHH/iIhx/4iHH/iHH/iIcf+Icf+Ihx/4hx/4hx/4hx/4MDqhsNVecf+HH/hx/4cf+HH/cf+HH/hx/4cf+HH/cf+HH/hx/3H/hx/3H/hx/3H/hx/3H/cf+HE8+sG0BT7/hx/3H/cf9x/3H/cf9xj/cf9x/3H/cf9x/3H/cf9xj/cf9x/3H/cY/3H/cf9xj/cf9x/3GP9x/3GP9x/3GP9x/3GP9xj/cTaU9bprCoj/cYiI/3GIj/cYiIj/cYiIj/cYiIj/cYiIiP9xg6C8G29D6IiIiIj/cYiIiIiIiIiIiIiIiIOVMjt6zciIiIhx/4iIhx/4iIhx/4iIcf+IiHH/iIhx/4iHH/iIcf+Icf+Ihx/4hx/4iHH/iHH/iHH/iHH/hx/4hx/4hx/4cf+HH/iHH/hx/4cf+HH/hx/4cf+HH/hx/4cf+HH/hx/4cf9x/4cf+HH/cf+HH/cf+HH/cTcbwbjkPnH/cf9x/3H/cf9x/3H/cf9x/3H/cf9x/3H/cf9x/3H/cf9x/3H/cf9xj/cf9x/3H/cf9xj/cf9x/3GP9x/3H/cY/3H/cY/3H/cY/3H/cY/3GP9x/3GP9xj/cf9xj/cY/3GP9xj/cY/3GP9xj/cY/3GD+n+LFYB4iIiIiIiIiIiIiIiIiIiIiIiIPwm7svZE/4cf9x/4cf9x/4cf9x/4cf9x/4cf9x/3H/hx/3H/cf9x/4cf86VRu3quSP9xiI/3GIj/cYiP9xiIj/cYiI/3GIiI/3GD66WbJFpoiIiHH/iIhx/4iIcf+IiHH/iIcf+Ihx/4iHH/iD7++bIBBnH/cf9x/3GP9x/3H/cf9x/3H/cY/3H/cf9xj/cf9x/3GP9x/3E/YDqwn8VxiIiIiP9xiIiIiIiI/3GIiIiIiIiIiIiIiIg5oKK3X12IiIiIhx/4iIiIhx/4iIiIcf+IP+7UshEr/4cf+Icf+HH/iHH/hx/4cf+HH/hx/4cf+HH/hx/4cf+HH/hx/4cf9x/4cf+HH/cf+HH/cf+HH/hx/3H/cf+HH/cf+HH/cf9x/4cf9x/3H/cf9x/4cf9x/3H/cf9x/3H/Ol0Xt6Lo/3GP9xiP9xj/cYj/cYj/cY/3GI/3GI/3GI/3GI/3GIgzAtK9/S2IiI/3GIiIiP9xiIiIj/cYiIiIiIj/IdzqGgMxXnGP9xiP9xiP9xiP9xiP9xiI/3GI/3GIj/cYQiSs7bX/cYiI/3GIiP9xiIiP9xiIiP9xiIiI/3GIiIiI/3GIiIiIj/cT17trOESXH/iIiHH/iIiHH/iIhx/4iIcf+Ihx/4iISjb8bJCHH/iHH/iHH/iHH/iHH/iHH/hx/4hx/4cf+IcT2OJ7Jx2HH/cf9x/3H/cf9x/3GP9x/3H/cf9x/3GP9x/3H/cY/3H/cf9Bgmz32XH/cY/3H/cY/3GP9x/3GP9xj/cY/3H/cY/3GP9xj/cY/3GP9xNPXVuwoqcYiIj/cYiIiP9xiIiIiP9xiIiIiI/3GIiIiIiIiI/3GIhHElye2oiIiIiIiIiIiIiIiIiIiIiIiIhx/4iIiIiIiDvWaLYpl/+HH/hx/4cf+HH/hx/3H/hx/4cf+HH/cf+HH/hx/3H/hx/3H/hx/3H/hx/3H/cf+HH/PLMDtUz8/3H/cf9x/3GP9x/3H/cf9xj/cf9x/3H/cY/3H/cY/3H/cf9xgxdUO/iryP9xiP9xj/cYj/cY/3GI/3GI/3GI/3GI/3GI/3GIj/cYj/cYiP9xiI/3GIj/cYiP9xiIj/cYiI/3GINusZuhTmiIcf+IiIcf+IiIcf+IiHH/iIhx/4iHH/gzjCm+c9b/cf9x/3H/cf9x/4cf9x/3H/cf9x/3GP9x/3H/cf9x/3H/cf9x/3H/cY/3H/cf9x/3GP9xO8PXtTwoj/cYiI/3GIj/cYiI/3GIiI/3GIiI/3GIiIj/cYiIiI/3GIiIiI/3GIiIhK0Cxi/YiP9xiIiIiIiIiIiIiIiIiIiIOp3WtmIpcf+Ihx/4hx/4hx/4hx/4hx/4hx/4hx/4hx/4cf+Icf+HH/iHH/hx/4cf+HH/iHH/hx/4cf+HH/hx/3H/hx/4cf+HH/cf+HH/hx/3H/hx/3H/hx/3H/hx/3EzENS87ytx/3GP9x/3H/cY/3H/cY/3H/cY/3H/cY/3H/cY/3GP9x/3GP9xj/cY/3GP9xj/cf9xj/cYj/cY/3GP9xj/cY/3GI/3GP9xiP9xj/cYj/cYj/cYj/cYj/cYj/cYj/cYPARltPuaiIiP9xiIiIiIiIiIiIiIiIiIiIiIiIiIiIiIPJuxtGROiIhx/4iIiIcf+IiIhx/4iIhx/4iIhx/4OSH0t94Lhx/4hx/4cf+HH/hx/4cf9x/4cf+HH/hx/3H/hx/4cf9x/4cf9x/4cf9x/4cf9x/4cf9xOfUItwr3j/cY/3GP9xj/cYj/cY/3GP9xiP9xj/cYj/cYj/cY/3GI/3GI/3GI/3GIg8Cpi09WeIiIiIiIiIiHH/iIiIiIiIcf+IiIiIcf+IiIiHH/iIiIcf+IiIcf+IiHH/iIhx/4gym8i+ZDdx/3H/hx/3H/cf9x/3H/cf9x/4cf9x/3H/cf9x/3H/cf9x/3H/cf9xj/cf9x/3H/cf9x/3H/cY/3H/PeyWtBNpiP9xiP9xiP9xiI/3GI/3GIj/cYiI/3GIj/cYg9SDGzt86P9xiIiI/3GIiIiI/3GIiIiIiP9xiIiIiIg3M4e5zHiHH/iIcf+IiHH/iIcf+Icf+Ihx/4hx/4hx/4hx/4hx/4hx/4hx/4hx/4cf+Icf+HH/hx/4hx/4cf+HH/hx/4cTcG57j5GHH/cf9xj/cf9xj/cf9xj/cf9xj/cf9xj/cY/3H/cY/3GP9xj/cY/3H/cY/3GP9xj/cY/3GI/3GP9xj/cYj/cY/3GP9xiP9xiP8w2EGxN76P9xiI/3GIj/cYiP9xiI/3GIiP9xiIj/cYiDhb87ikDIiIiIiIiIiIiIiIiIiIiIiIiIiIiIiIhx/4iIiIiIiHH/iD4kl7LbaHH/hx/4cf+HH/hx/4cf9x/4cf+HH/hx/3H/hx/4cf9x/4cf9x/4cf9x/4cf9x/4cf9x/3H/hx/3H/cf9x/4cf9x/3H/cf9x/3H/hx/3H/cf9x/3H/cf9x/3E1uQa7RvmP9xj/cYj/cY/3GI/3GP9xiP9xiP9xj/cYj/cYj/cYiP9xiP9xiP9xiI/3GIj/cYiP9xiIj/cYiP9xiIiP8+jLizc0eIhx/4iIiHH/iIiIcf+IiHH/iIhx/4iIcf+INSqqvNVV/3H/cf9x/3H/cY/3H/cf9x/3H/cf9xj/cf9x/3H/cY/3H/cf9xj/cf9x/3GP9x/3GDW6aLpFl3GIiI/3GIiIj/cYiIiI/3GIiIiIj/cYiIiIiIiP9xiIiIiIiIiIPYk4s3bHiHH/iIcf+Icf+Icf+Icf+HH/iHH/iHH/hx/4hx/4cf+HH/iHH/hx/4cf+HH/hx/4cf+HH/hx/4cf9x/4cf+HEx+fW/Bgr/cY/3H/cf9xj/cf9x/3GP9x/3GP9x/3GP9x/3GP9xj/cf9xj/cY/3H/cY/3GP9xj/cY/3GP9xj/cY/3GP9xj/cYj/cY/3GI/3GP9xg0fti8gSeIiIiIiIiIiIiIiIiIiIiIiIcf+IiIiIiIhx/4iIiIiHH/iIiIhxNGFJu562cf9x/3H/hx/3H/hx/3H/cf+HH/cf9x/4cf9x/3H/cf9x/3H/hx/3H/cf9x/3H/cf9x/3H/cf9x/3H/cf9x/3E6ITm23saP9xiI/3GIj/cYiI/3GIiP9xiIiP9xiIiP9xiIiI/za9qLxCV/+IiIcf+IiHH/iIhx/4iHH/iIcf+Ihx/4iHH/iHH/iIcTRP2LuwJ3H/cf9x/3H/cf9xj/cf9x/3H/cf9x/3H/cY/3H/cf9xj/cf9x/3GP9x/3H/cY/3H/cY/3H/cY/3H/cY/3GP9x/3GP9xj/cY/3GP9xj/cY/z1gCbSf9oiIiI/3GIiIiIiIiIiIiIiIiIiIiIiDW7irtEdYcf+HH/hx/4cf+HH/cf+HH/hx/4cf9x/4cf9x/4cf9x/4cf9x/4cf9x/3H/hx/3H/cf+HH/cTf457kHGP9xj/cY/3GP9xiP9xj/cYj/cYj/cY/3GI/3GI/3GI/3GIj/cYj/cYiCm0xhp0s55x/3H/cf9x/3H/cf+HH/cf9x/3H/cf9x/3H/cf9xj/cf9x/3H/cf9x/zNTSb2stnGIiP9xiIj/cYiI/3GIiIj/cYiIj/cYiIiI/3GIiIiIj/cYiIiIiIiP9xiIN9a5uSlGhx/4hx/4hx/4hx/4cf+Icf+HH/iHH/hx/4cf+DW8ertDhXH/cY/3GP9xj/cf9xj/cY/3GP9xj/cY/3GP9xiP9xj/cSwcZxpOOY5x/3H/hx/3H/hx/3H/cf+HH/cf9x/4cf9x/3H/cf+HH/cf9x/3E1nSa7Ytn/cY/3GP9xj/cY/3GP9xj/cY/3GI/3GP9xiP9xj/cYj/cYj/cY/zsJMbb2zv9xiP9xiI/3GIj/cYiI/3GIiP9xiIj/cYiIj/cYg+EIay73mIiIhx/4iIiIiIcf+IiIiHH/iIiDfd0bkiLohx/4iHH/iIcf+Ihx/4hx/4iHH/iHH/iHH/iHH/O93RtSIuhx/4hx/4cf+HH/cf+HH/hx/4cf+HH/cf+HH/OV7ht6Eecf+HH/cf9x/3H/cf+HH/cf9x/3H/cf9x/3H/cf9x/3H/cf8+ClGy9a5xj/cf9x/3H/cY/3H/cf9xj/cf9xj/cf9xj/cf9xj/cY/3H/cY/3GP9x/3GP9xj/cYI2W+GumkHv9xj/cf9x/3GP9x/3GP9x/3GP9x/3GP9x/3GP9xj/cT0pMbPWzv9xj/cY/3GP9xj/cYj/cY/3GP9xiP9xiP9xj/cTML+b30BoiIiIiIiIiIhx/4iIiIiIcf+IiIiIcf+IiIhx/4iIgw9CmwG9Zx/4cf9x/4cf9x/3H/cf+HH/cf9x/3H/hx/3H/cf9x/3H/cf9x/3H/cf9x/3E47Uq4ErWP9xiIj/cYiI/3GIiP9xiIiP9xiIiP9xiIiIj/cYiDtIEbW37oiIiIiIiIiIiIj/cYiIiIiIiDkUG7fr5Icf+HH/hx/4cf+HH/cf+HH/hx/4cf9x/4cf9x/4cf9x/4LaXtSmWhK4j/cY/3GI/3GP9xiP9xiP9xiP9xiP9xiP9xiIM3l5vYaGiIhx/4iIiIiIhx/4iIiIhx/4iIiHH/JHCSGtj23o/3GI/3GP9xj/cYj/cY/3GI/3GP9xiP9xiCl5CiqIb12IiIiIiIiIiIiIiIcf+IiIiIiDC2+LBZB3H/hx/4cf+HH/hx/4cf9x/4cf+HH/hx/3H/hx/4cf9x/4cf9x/4cf9x/4cf9x/3H/hx/3H/cf85VKi3q1dxj/cYj/cY/3GI/3GI/3GP9xiP9xiP9xiP9xiP9xiI/3GI/3GIj/cYiP9MAkxf24iI/3GIiP9xiIj/cYiIj/cYiIiP9xiIIKKAKhbX/YiP9xiIiP9xiIiI/3GIiIiP9xiIiCt0jBpotz6Ij/cYj/cYj/cYiP9xiI/3GIj/cYiP9xiCNUZBrqub7/cf9x/4cf9x/3H/cf9x/4cf9x/3H/cf9x/3H/cf9x/3H/PTjqtMcV/3GIj/cYiI/3GIiI/3GIiI/3GIiIj/cYiIiDTUer0rhf+Icf+Ihx/4hx/4hx/4hx/4hx/4hx/4hx/4cf+Icf+HH/iHH/hx/4cf8oKoQqnVe9hx/3H/hx/3H/hx/3H/cf+HH/cf9x/4cf9x/3H/cf9xKRrtKo5RLYiI/3GIiP9xiIj/cYiIj/cYiIiP9xiIiIPUxxsrOOcYiIiIiIiIiIiIiIiIiIiIhCESzu7YiIiIiIiIiIiIiIiIhx/4iIiIiIiDsY4rbnHf+Ihx/4iIcf+Ihx/4hx/4iHH/iHH/iIcf+IcT3cgbMjfv+HH/hx/4cf+Icf+HH/hx/4cf+HH/hx/3H/hx/4cf+HH/cf+HH/hx/3H/hx/3H/hx/3H/hx/3H/cf+HH/cf9x/4cf9x/3H/cf+HH/cf9x/3H/MJ+JsXB2/3GI/3GI/3GIj/cYiP9xiP9xiIj/cYiP9xiD/LJ7E02IiIiIiIiIcf+IiIiIiHH/iIiIiHH/iIiIcf+IiIhx/4iIcf+IiIcf+Ihx/4iIcf+Ihx/4iHH/iIcf+Icf+Ihx/4hx/4NaQ4vFvH/3H/cf9x/3H/cf9x/3H/cf9x/3GP9x/3H/cf9x/3GP9x/3H/cf9xj/cf9x/3GP9x/3GP9x/3GP9x/3GP9x/3GDfNV7kyqP9xiIiP9xiIiP9xiIiI/3GIiIiI/3GIiIiIiP9xiIiIiIiIiIj/cYiIiIiIiIiIg2yxe6NOiIhx/4iHH/iHH/iHH/iHH/iHH/iHH/iHH/hx/4hx/4cf+Icf+HH/hx/4cf+Icf+HH/hx/4cf+HH/cf+HH/hx/4cf9x/4cf+HH/cTt8J7WD2P9x/3GP9x/3GP9xj/cf9xj/cY/3GP9xj/cY/3H/cY/3GI/3GP9xj/cY/3GP9xiP9xj/cYj/cYj/cY/3GI/3GIKNe1GoKErocf9x/4cf9x/4cf9x/3H/hx/3H/cf+HH/cf9x/3H/cf+C3kRRpBu66IiHH/iIiIhx/4iIiHH/iIiHH/iIhx/4iIcf+IiHH/iIcf+Ihx/4iHH/iIcf+IOHQIuIv3cf9x/4cf9x/3H/cf9x/3H/cf9x/3H/cf9x/3H/cY/3H/cf9x/3H/cf9xj/cf9x/3H/cY/3H/cf9xj/cf9xj/cf9xO/LXtQ0oiI/3GIiP9xiIiI/3GIiIj/cYiIiI/3E7Mnu1zYRx/4hx/4hx/4hx/4cf+Icf+HH/iHH/hx/4hx/4cf+HH/hx/4cf+HH/hx/4cf+HH/hx/3H/M0zYvbMncf9xj/cY/3GP9xj/cY/3GP9xj/cY/3GP9xj/cY/3GDlJWre2pYiIiIiIiIiIiIiIiIhx/4iIiIPx/6suAF/4cf9x/4cf9x/3H/hx/3H/cf9x/4cf9x/3H/cf9x/3H/MZW7v2pEcYiP9xiIj/cYiIj/cYiIj/cYiIiP9xgl+2cawEmOj/cf9x/3GP9x/3GP9xj/cf9xj/cf9xj/cY/3GP9xj/cf9xIXRJShm7a/9xiI/3GIiI/3GIiP9xiIiI/3GIiIj/cYiIiIIwFrSgD5S/+IiIcf+IiIcf+IiHH/iIhx/4iHH/iIcf+Ihx/4iHH/iHH/iIcT9jSbGctv9x/3GP9x/3H/cf9x/3H/cf9xj/cf9x/3H/cY/3H/cf9xj/cf9xg7bDq1k8X/cYiIiIiP9xiIiIiIiIj/cYiIiIiIiIOJ+KuGB1iHH/hx/4cf+Icf+HH/hx/4cf+HH/hx/4cf+HH/cf+HH/hx/4cf9x/4cf9x/zNFab66lo/3GI/3GP9xj/cY/3GI/3GP9xiP9xj/cYj/cYj/cYj/OvaCtwl9j/cYiI/3GIiI/3GIiI/3GIiIj/cYiIiIg+D6iy8FeIcf+IiHH/iIcf+Ihx/4iHH/iIcf+Icf+Ihx/4hx/4hx/4hx/4hx/4cf+Icf+DdP5rqwGf9x/3H/cf9x/3H/cf9x/3H/cf9x/3H/cf9xj/cf9x/3H/Lmx5Kkk4bYiP9xiI/3GIj/cYiP9xiIj/cYiI/3GIgrPygabA1+/3H/cf9xj/cf9xj/cf9xj/cf9xj/cf9xj/cY/3H/cYMWkdv5biiIiIiIcf+IiIiIiIiIhx/4iIiIiHH/iIiIgzM4W9zHpx/4cf+HH/iHH/hx/4cf+Icf+HH/hx/4cf+HH/hx/3H/hx/zVNYbuynnH/hx/3H/hx/3H/cf+HH/cf9x/3H/hx/3H/cf9x/3H/cf+HH/cf9x/3H/cf9x/3H/cf9x/3H/cf9x/3GDki2LbdJ3GIj/cYiP9xiIj/cYiP9xiIiP9xiIj/cYiIj/cYiIiI/3GIiIiDnEGbc75oiHH/iIcf+Ihx/4iHH/iIcf+Ihx/4hx/4hx/4hx/4hx/4hx/4hx/4cf8yNJW+y2px/3H/hx/3H/cf9x/3H/cf9x/3H/cf9x/3H/cf9x/3E0hoe7eXhxiP9xiP9xiP9xiP9xiP9xiI/3GI/3GIj/cYLGJmGknZnnH/cf9x/3H/cf+HH/cf9x/3H/cY/3H/cf9x/3H/cf9x/3EzdsW9iTr/cYj/cY/3GI/3GI/3GI/3GI/3GI/3GI/3GIj/cYj/cYP+OasRxliIcf+IiIhx/4iIhx/4iIhx/4iIcf+Ihx/4iDtt2baSJv9x/3H/cf9x/3H/cf9x/3H/cf9xj/cf9x/3H/cf9x/3H/cY/3H/cf9x/3GP9x/3GP9x/3H/cYP50osWLXiI/3GIiI/3GIiI/3GIiIj/cYiIiIj/cYiIiIiI/3GIiIiIiIiIiI/3GIiIiIiIhK0Txi7IiIiIiIiIiIiIcf+IiIiIiIiIiHE7NlK0ya2IiIcf+IiHH/iIhx/4iHH/iIhx/4hx/4iHH/iIPGortZXU/3H/cY/3H/cf9xj/cf9xj/cf9x/3GP9xj/cf9xj/cf9xj/cY/3GP9x/3GP8/pySyWNv/cYiP9xiI/3GIj/cYiP9xiIj/cYiI/3GD7r4rIUHYiIiIj/cYiIiIiIiIiIiIiIiIiIgqnRcadi6O/3GP9xj/cYj/cY/3GI/3GI/3GI/3GI/3GI/3GI/3GCUPzjrfAxyP9xj/cY/3H/cY/3GP9xj/cY/3GP9xj/cYj/cYL0jXGhtyjnH/hx/3H/hx/3H/cf+HH/cf9x/4cf9x/3H/cf9x/4cTzoGbMX5nGI/3GI/3GI/3GIj/cYj/cYiP9xiI/3GIj/cYiP9xiI/3GIiP9xiIKlkmGnptnv9x/3H/cf9x/3H/cf9x/3GP9x/3H/cf9x/3GP9x/3H/cY/3H/cf9xj/cf9x/3GP9x/3GP9xj/cf9xg+ZJiym2eIiI/3GIiIiI/3GIiIiIiI/3GIiIiIiIiIiIiI/3GIiIiIiIiIiIiIiIcf+IiIiIiIiIiIiIcf+IiIiIiIcf+IiIiIcf+IiIhx/4iIiHH/g93OKzIx2Icf+Icf+Icf+Icf+Icf+Icf+HH/iHH/hx/4cf+Icf+HH/hx/4cf+HH/hx/4cf+HH/hx/3H/hx/4cf+HH/cf+HH/cf+HH/cf+HH/cf+HH/cf9x/4cf9x/3H/hx/3H/cf9x/4cf9x/3H/cf9x/3H/cf9x/3H/cf9x/3H/cf9x/3E63hO2Iez/cY/3H/cY/3GP9xj/cf9xj/cY/3GP9xj/cY/3GP9xj/cY/3GI/3GP9xj/cYRKAcxf6P9xiP9xiP9xiP9xiP9xiP9xiP9xiP9xiI/3GIj/cYiP9xiI/3GIj/cYiI/3GIiP9xiIiP9xiIiI/3GIiIj/cYiIiIj/cYiIgyN1K+yK2IiIiIiIiHH/iIiIiIiIiIiIiIcf+IiIiIiD7JkrI2bYiIcf+IiHH/iIcf+Ihx/4iHH/iHH/iIcf+Icf+Icf+Icf+Icf+HH/iHH/g7lkK1ab2HH/hx/4cf9x/4cf+HH/cf+HH/cf+HH/cf+HH/cf+HH/cf9x/4cf9x/3FBx8zjg3H/hx/3H/cf9x/3H/cf9x/3H/cf9x/3H/cf9xj/cf9x/3H/cTZxwbmOPnH/cY/3GP9x/3GP9x/3GP9xj/cY/3H/cY/3GP9xj/PGPxtZwO/3GP9xiP9xiP9xiP9xiP9xiI/3GI/3GIj/cYiP9xiI/3GIj/Sbn8hGD/cYiIiP9xiIiI/3GIiIiP9xiIiIiI/3E1ZSK7mt2IiIiIiIiIiIiIiIiIiHH/iIiIiIiIiHH/iIiIiIhx/4iIiIcf+IiIhx/4iIhx/4iIhx/4iIcf+Ihx/4iIcf+Ihx/4iHH/iHH/iIcf+Icf+Icf+Icf+Icf+Icf+Icf+HH/iHH/g2gcm7fjaP9x/3GP9x/3GP9x/3GP9x/3GP9xj/cf9xj/cY/3GDeONrlxyY/3GIiI/3GIiI/3GIiIj/cYiIiI/zq5V7dGqIiHH/iIiIcf+IiHH/iIhx/4iIcf+Ihx/4iDTmdbwZinH/cf+HH/hx/3H/hx/3H/hx/3H/hx/3H/hx/3H/cf+HH/cf8yUtG+rS5x/3H/cf9x/3H/cf9x/3H/cf9x/3H/cY/3H/cf9x/3GP9x/z9+lLKBa/9xj/cYj/cY/3GI/3GI/3GI/3GI/3GI/3GI/3GIj/cYj/cYiP9xiI/3GIj/cYiI/3GIiE6GrCeViP9xiIiI/3GIiIiP9xiIiIiI/3GIiIg4ttO4SSyIiIiIiIiHH/iIiIiIhx/4iIiIcf+IiIhx/4iIhx/4iIcf+IiHH/iIhx/4iHH/iIhx/4hx/4iHH/iHH/iIcf+IN4NIuny3/3H/cf9x/3H/cf9x/3H/cf9xj/cf9x/3H/cf9x/3GP9x/3H/cf9xj/cf9xj/cf9xLtDHGjLzjv+HH/hx/4hx/4cf+HH/hx/4cf+HH/hx/4cf+HH/cf+HE3zre5MUiP9x/3GP9xj/cf9xj/cY/3H/cY/3GP9xj/cY/3GP9xglOWE6zGnscf+IiIcf+IiIcf+IiHH/iIhx/4iHH/iIcf+D616bJKFnH/cf9xj/cf9x/3H/cf9x/3H/cf9xj/cf9x/3H/cY/3H/cf9xj/cf9x/3GP9x/zPxib4Odv9xiIiIj/cYiIiIiP9xiIiIiIiIO3zVtYMqiIiIcf+IiIcf+IiHH/iIhx/4iIcf+DdO4rmxHYhx/4cf+Icf+HH/hx/4cf+Icf+HH/hx/4cf+HH/cf+HH/OXpKuIW1/3GP9xj/cY/3GP9xj/cY/3GI/3GP9xiP9xj/cYj/cYj/cYj/cYj/cYj/cYj/cYiP9xiI/3GIj/cYiP9xiI/3GIiP9xiIj/cYiIMuJ2vh2JiIiIiIiIhx/4iIiIiHH/iIiIiHH/iIghdVIqCardiIcf+IiHH/iIhx/4iIcf+Ihx/4iHH/iIcf+Ihx/4hx/4iHH/iHH/iHH/iHH/hx/4hx/4hx/zaFubt6Ro/3H/cf9xj/cf9xj/cf9xj/cY/3H/cY/3H/cY/3GP9xj/cY/3GP9xj/cY/3GP9xj/cY/3GP9xg9vVSzQqv/cYiI/3GIiI/3GIiI/3GIiIj/cYiIiIj/cYiIg2W5K6pG2IiIiIiIiIiIiIcf+IiIiIiIiC3g4xpB8c6P9xj/cY/3GP9xj/cY/3GP9xiP9xj/cY/3GI/3GI/3GP9xiP9xiP9xiP9xiP9xiI/3GI/3GIj/cYiP9xg4kUm4braIiIiHH/iIiIhx/4iIiHH/iIiIcf+DVkC7yb9P9x/3H/cf9x/3H/cf9x/3H/cf9x/3H/cf9x/3H/cf9x/3ExhiW+edpxj/cYj/cY/3GI/3GI/3GP9xiP9xiP9xiP9xiI/3E0btK8kS2I/3GIiIj/cYiIiI/3GIiIiIj/cYiIiIRtR8oriIiIiIiIiIiIiIiIiIiIiIiIg8ZPe0mwiIcf+Icf+HH/iHH/hx/4cf+Icf+HH/hx/4cf+HH/hx/4cf+Df1GLkK53GP9x/3GP9x/3GP9x/3GP9xj/cf9xj/cY/3GP9xj/cY/3E3JhW52eqIj/cYiI/3GIiI/3GIiI/3GIiI/3GIiIiP9xiIiIiI/3GIg9G4Kz5H2IiIiIiIiIiIiIiIiIiHH/iIiIiIiIcf+IiIiIcTB4ybCXNv9x/4cf9x/4cf9x/4cf9x/3H/cf+HH/cf9x/3H/hx/3H/cf9xOlaTtqls/3GP9x/3H/cY/3GP9x/3GP9x/3GP9xj/cf9xj/cYMG00v5LLcYiP9xiP9xiI/3GIiP9xiI/3GIiP9xiIj/cYOv/rtwAU/4iHH/iHH/iIcf+Icf+Icf+Icf+Icf+HH/iHH/iHH/hx/4cTmjyrdcNY/3GP9x/3GP9xj/cY/3GP9xj/cY/3GP9xj/cY/3GP9xP+aWsRlp/3GIiIiI/3GIiIiIiI/3GIiIiIiIiIiEvkfFG4iIiIiIiIiIhx/4iIiIiIiIiIiIiIcTuldrRaiYhx/4cf+Icf+HH/iHH/hx/4hx/4cf+HH/hx/4cf+HH/hx/4cf+HH/gxAhmwDub/cY/3GP9x/3GP9xj/cY/3GP9xj/cY/3GP9xj/cYj/cY/3GP9xiP9xiP9xj/cYj/cYj/cYj/cYgzJoO92XyIiI/3GIiIiP9xiIiIiI/3GIiIiIiIg0VyK8qN2IiIiIiIiIiIiIiIcf+IiIiIiIhx/4iIiIiHH/iIiIhx/4iIiHH/iIiHEyIHS934uIcf+HH/hx/4hx/4cf+HH/hx/4cf+HH/hx/4cf+HH/cf+HH/hx/4cf9x/4cf9x/4cf9x/4cf9x/4cf9x/4cf9x/3H/hx/3H/cf9x/3H/hx/3H/cT9NF7Gy6P9xj/cY/3GI/3GP9xj/cYj/cYj/cY/3GI/3GI/3GI/3GIj/cYj/cYj/cYiP9xiI/3GIj/cYiI/zzuUbURroj/cYiIiI/3GIiIiI/3GIiIiIiI/3E69Fa2C6mIiIcf+IiIcf+IiHH/iIhx/4iIcf+Ihx/4iHH/iIcf+Icf+Ihx/4hxOuGHtR54cf9x/3H/cf9x/4cf9x/3H/cf9x/3H/cY/3H/cf9x/3H/cf9x/3H/cY/3H/cf9x/3GP9x/3H/cY/3H/cY/3H/cf9xj/cY/3H/cYPxGRsO5ucY/3GP9xj/cY/3GI/3GP9xj/cYj/cY/3GI/3GIPPwUtAPr/3GIiIj/cYiIiI/3GIiIiI/3GIiIiIiIj/cYiIiIiIiIiIiIiIiIiIiIg3/Re5Auhx/4iHH/iHH/iHH/iHH/iHH/iHH/hx/4hx/4gxGUKw9r3/hx/4cf+HH/cf+HH/cf+HH/cf+HH/cf+HH/cf+HE32ba4Jklxj/cY/3H/cY/3GP9xj/cY/3GP9xj/cY/3GP9xiP9xj/cY/3GI/3GP9xiP9xiP9xiP9xiP9xiP9xiP9xiP9xiI/3GIj/cYiP9xiI/3GIiP9xiI/3GIiI/3GIiI/3GIPBvjtOQciIiIiIiIiIiIiIiIiIiIiIiIcf+IiIiIiIhx/4iIiIhx/4iIiIcf+IiIhx/4iIhx/4iIcf+IiHH/iIcTO29LxJC4cf+HH/hx/4cf+HH/hx/3H/hx/4cf9x/4cf9x/4cf9x/4cf9x/4cf9x/3H/hx/3H/cf9x/4cf9x/3H/cf9x/3H/hx/3H/cf9x/3H/cf9x/3H/cf9x/3H/cf9xj/cf9x/3H/cTd/tbiASnGI/3GP9xiP9xiP9xiP9xiP9xiP9xiP9xiINjTRussuiP9xiIiP9xiIiP9xiIiIj/cYiIiI/3GIiIiIiI/3GIiIiIiIiIiIiP9xiIiIiIiIiIiIiIiIiIcf+Ig5e3K3hI2IiIhx/4iIiHH/iIiHH/iIhx/4iIcf+IhL2vxSUIhx/4iHH/iHH/iHH/iHH/iHH/iHH/hx/4hx/4cf+Icf+HH/hx/4cf+HH/hx/4cf+HH/hx/4cf+HH/hx/zkRyLjuN/9xj/cY/3H/cY/3GP9xj/cY/3GP9xj/cY/3GI/3GP9xj/cYj/cY/3GI/3GP9xiP9xiP9xiDpEQ7W7vHGIiI/3GIiIj/cYiIiIj/cYiIiIgz/0S9ALuIiIiIiIiIcf+IiIiIhx/4iIiIcf+IiIhx/4iIiHExX4i+oHdx/3H/cf+HH/cf+HH/cf9x/4cf9x/3H/cf9x/4cf9x/3H/cf9x/3H/cf9x/3H/cf9x/3H/cf9x/3H/cf9x/3E1fPO7gwyP9xj/cY/3GP9xj/cY/3GP9xiP9xj/cY/3GI/3GP9xiEriTGHbiP9xiP9xiP9xiP9xiP9xiI/3GIj/cYiP9xiI/3GIiP9xiI/3GIiI/3GIiI/3GIiI/3GIiIiP9xiIiIgxWHa/p4lx/4iIiIcf+IiIhx/4iIhx/4iIcf+IiHH/iIhx/4iHH/iIcf+Ihx/4hx/4iHH/iHH/iHH/iHH/iHH/hx/4hx/4hx/4cf+Drr47YUHHH/hx/3H/cf+HH/cf9x/3H/hx/3H/cf9x/3H/cf+HH/cf9x/3H/cf9x/3H/cf9x/3H/cf9x/3E/myixZNeI/3GIj/cYiP9xiI/3GIj/cYiP9xiIj/cYiI/3GINO7ZvBEmiIcf+IiHH/iIhx/4iHH/iIhx/4hx/4iHH/iIcf+Icf+Icf+Icf+Icf+Icf+DcU6LrrF/9x/3H/cf9x/3GP9x/3H/cY/3H/cf9xj/cf9x/3GP9x/3GP9xj/cf9xj/cf9xj/cY/3GP9x/3GP9xj/cY/3GP9xj/cY/3GI/3GP9xj/cYg4B7e4+EiIiIiIiIiIiIiIiIj/cYiIiIiIhx/4iIiIiIiIiIiIMRCIsP93/4cf+HH/hx/4cf+HH/hx/4cf+HH/hx/4cf9x/4cf+HH/cf+HH/hx/3H/hx/3H/cf+HH/cf+HH/cf9x/4cf9x/3H/cf9x/zKcKL9j1/9xiP9xj/cYj/cYj/cY/3GI/3GI/3GI/3GIj/cYj/cYiP9xiI/3GIj/cYiP9xiIj/cYiI/3GIiP9xiIiP9xiIiI/3GIiIiI/3GIiDmn5LdYG4iIiIiHH/iIiIiIcf+IiIiHH/iIiIcf+IiIcf+IiIcf+IiHH/iIhx/4iHH/iIcf+Ihx/4hx/4iDwYKbTn1nH/cf9x/3H/cf9x/3H/cY/3H/cf9x/3H/cf9xj/cf9xL+Z4GhGYfohx/4cf+HH/iHH/hx/4cf+HH/hx/4cf+HH/cf+HH/hx/4PAp2tfWJ/3H/cf9xj/cf9xj/cf9xj/cf9xj/cf9xj/cf9xj/cY/3E4v1G4QK6P9xj/cY/3GI/3GP9xiP9xj/cYj/cYj/cY/3GI/3GIj/cYj/cYj/Nb0ovELXiIiIiIiIiIiIhx/4iIiIiIiHH/iIiIiHH/iIiIhx/4iIgwLRix4uf/cf+HH/cf+HH/hx/3H/cf+HH/cf+HH/cf9x/4cf9x/3H/cf9x/4cf9x/3H/cf9x/3H/cf9x/3H/cf9x/3H/cf9x/3H/cf9x/3H/cf9x/3H/cY/3H/cf9x/3Ez/EW9A7qI/3GI/3GP9xiP9xiP9xiP9xiI/3GI/3GIj/cYiP9xiI/3GIj/cYiI/3GIiP9xiIj/cYiIj/cYiIiP9xiIiIiP9xiIiIiI/3GIiIiIiIiI/3GIiIiIgwzgSwQfuHH/iIiIhx/4iIiHH/iIiHH/iIiHH/iIhx/4iHH/iIhx/4iHH/iIcf+Icf+Ihx/4hx/4hx/4hx/4hx/4hx/4hx/4cf+Icf+HH/hx/4hx/4cf+HH/PouGs3R5/3GP9x/3H/cf9x/3H/cY/3H/cf9x/3GP9x/3H/cY/3H/cf9xj/cf9xj/cf9xj/cY/3H/cY/3GP9xj/cf9xj/cY/3GP9xj/cYS0V8W6iP9xj/cY/3GI/3GP9xiP9xiP9xj/cYj/cYg0Y9W7nCpxiIiIiIiIiIiP9xiIiIiIiIiIiIiIiIiIiIiIcf+IiIiIiIiIiE2EbDe5iIiHH/iIiIiHH/iIiIcf+IiIcf88r9a0UClx/4cf+HH/cf+HH/hx/3H/hx/4cf9x/4cf9x/3H/hx/3H/g6xYu3OnSI/3GIj/cYj/cYiP9xiIj/cYiP9xiIj/cYiD1xybOONocf+IiIcf+IiHH/iIhx/4iIcf+Ihx/4iHH/iINp62u2FJ/4cf9x/3H/hx/3H/cf9x/4cf9x/3H/cf9x/3H/cf+HH/cf9x/3H/cf9x/3H/cf9x/3E//QixAveP9xiP9xiI/3GI/3GIj/cYiP9xiI/3GIiP9xiIg2mtu6ZSRx/4iHH/iIcf+Icf+Ihx/4hx/4hx/4hx/4hx/4hx/4gyUCS+r9tx/3H/hx/3H/cf+HH/cf9x/4cf9x/3H/cf+HH/cf9x/3H/cf9PuuwkUf9x/3H/cf9xj/cf9x/3H/cf9x/3H/cY/3H/cf9x/3GP9x/3H/cY/3H/cY/3H/cY/3H/cY/3H/cY/3GP9x/3GP9xj/cTJmGr6Z5YiIiIiIiIiIiIiIj/cYiIhx/4iIiIiIiIiIiIiIiIiHH/M0ZXvrmo/4hx/4cf+HH/iHH/hx/4cf+HH/hx/4cf+HH/hx/4cf9x/4cf+HH/cf+HH/hx/3H/hx/3H/hx/z0o2LTXJ/9xj/cY/3GI/3GP9xj/cYj/cY/3GI/3GI/3GI/3GI/3GI/3GI/3GI/3GIj/cYj/cYiP9xiIOwU3tfrIiIiIiIiIiIiIcf+IiIiIiIcf+IiIiIcf+IiIiHH/iIiHH/iIiHH/iIiHH/iIcf+IiHH/iDy957VCGP+HH/cf9x/3H/hx/3H/cf9x/3H/cf9x/4cf9x/3H/cf9x/3H/cf9x/3H/cf9xj/cf9x/3H/cf8wLdex4iiP9xiP9xiI/3GIj/cYiI/3GIj/cYiI/3GIiI/3GIiI/3GIiIj/cYiIiI/3GIiIiIiP9xiIiIiIiIiP9xiIiIiIiIiIiIgx6Ta/Fslx/4iHH/iIcf+Ihx/4iHH/iHH/iHH/iIcf+Icf+Icf+HH/iHH/hF41yxyocf+HH/hx/4cf+Icf+HH/hx/4cf+HH/cf+HH/hx/4cf+HH/cf+HH/cf+HH/hx/z0ylbPNanH/cY/3H/cY/3H/cf9xj/cf9xj/cY/3H/cY/3H/cY/3GP9xj/cY/3GP9x/3GP9xj/cYj/cYOPh3uAeIiIiIj/cYiIiIiIiIiP9xiIiIiIiIiIiIiIiIiIiIiIiIiIiIcf+IiIODeouchX/4hx/4cf+HH/hx/4cf+HH/cf+HH/hx/4cf9x/4cf+HH/cf+HH/cf+HH/cf+HH/cf9x/4cf9x/3H/hx/3H/cT0mN7LZyHGP9xj/cY/3GI/3GP9xj/cYj/cY/3GI/3GP9xiP9xiP9xiP9xiP9xiP9xiI/3GI/3E+NXiyyoeIiHH/iIiIiIiIhx/4iIiIiHH/iIiIhx/4iIiHH/iIiHH/iIhx/4iIcf+IiHH/iIcf+Ihx/4iHE8O5u0xGT/cf9x/3GP9x/3GP9x/3H/cY/3H/cY/3H/cY/3GP9x/3GP9xj/cY/3H/cY/3GDDC5rBNGYiIj/cYiIiP9xiIiIiP9xiIiIiIiP9xhII0yNy4iIiIiIiIiIj/cYiIiIiIiHH/iIiIiIiIiIiIiIg9gLazf0mIcf+Icf+HH/iHH/hx/4hx/4cf+HH/iHH/hx/4cf+HH/hx/4cf9x/4cf+HH/hx/3H/hx/4cf9xPU52s7GJ/3H/cY/3H/cY/3H/cY/3GP9x/3GP9xj/cf9xj/cY/3GP9xj/RlaMupeP9xj/cYj/cY/3GP9xiP9xiP9xj/cYj/cYj/cTgdq7niVP+IiIiHH/iIiIcf+IiIcf+IiIcf+IgxJ9mw6Cb/cf9x/3H/cf9x/3H/cf9x/3H/cf9x/3H/cf9x/3H/cf9xO1xGtaO5/3GP9xiP9xiP9xiP9xiP9xiP9xiP9xiP9xiI/zC6GrFV5YiIiIcf+IiIiHH/iIiHH/iIiHH/iIiHH/iIhx/4iHH/K+ofGmFeDoiIiIcf+IiIhx/4iIhx/4iIcf+IiHH/iIhx/4iHH/iIcf+Ihx/4hx/4iHH/iHH/iHH/iHE+CPGx9w6Icf+HH/hx/4cf+HH/cf+HH/hx/4cf9x/4cf+HH/cf+Cob0ip+Qt1x/3H/hx/3H/cf+HH/cf9x/3H/cf+HH/cf9x/3H/cf9x/3E9RPKzuw2P9x/3GP9x/3GP9x/3GP9xj/cf9xj/cY/3H/cY/3GP9xj/LROnGk7FjnH/hx/4cf+HH/cf+HH/cf+HH/cf+HH/cf+HH/cf9x/4cf9x/zN/Zr6Amf9xj/cf9xj/cY/3GP9xj/cY/3GP9xj/cYj/cY/3GP9xJt7NOsITLP9x/3H/cY/3H/cf9x/3GP9x/3H/cY/3H/cf9xj/cf9xj/PV0KtKL1iI/3GIiIiIiP9xiIiIiIiIiIiIiP9xiIiIiIiIg8qKm0V1Zx/4cf+Icf+HH/hx/4cf+HH/hx/4cf+HH/hx/4cf+HH/cf+HH/hx/3E9N4mzyHaP9xj/cYj/cY/3GP9xj/cYj/cY/3GI/3GI/3GP9xiP9xiP9xiP9xiI/3GI/3GDYxx7rOOIiIiIiIiIhx/4iIiIiIiIhx/4iIiIiDFl67+aFHH/cf9x/3H/cf9x/4cf9x/3H/cf9x/3H/cf9x/3H/cf9x/3E9uMWzRzr/cY/3GI/3GP9xiP9xj/cYj/cYj/cYj/cYj/cYj/cTBhYb+ennGIiP9xiIj/cYiI/3GIiI/3GIiIj/cYiIgyHem+4haIhx/4iHH/iIcf+Ihx/4hx/4hx/4iHH/iHH/hx/4hx/4hx/4cf+Icf+HH/g1fqO7gVyHH/cf+HH/cf9x/3H/hx/3H/cf9x/4cf9x/3H/cf9x/3H/cf9xPQ1Cs/K9j/cf9x/3GP9x/3GP9x/3H/cY/3H/cY/3GP9x/3GP9xj/cf9xj/cY/3GDK3eb5Iho/3GIiIiIiIiIiIiIiIiIiIiIiIiIiIiIiIiIiIgxTIi/s3eHH/hx/4cf+HH/hx/4cf+HH/hx/4cf+HH/hx/4cf9x/4cf9x/4cf+HH/cf+HH/cf+HH/cf9x/4cf9xO3AqtY/V/3GI/3GI/3GI/3GIj/cYj/cYiP9xiP9xiI/3GIiP9xNqmEulZ7iIiIiIiIiIiIiIiIiIiIiIiIiIiIiIiIiIhx/4PrWxskpOiHH/iIiIcf+IiIcf+IiHH/iIhx/4iIcf+IJV0kKsotvYcf+Icf+Icf+HH/hx/4hx/4cf+HH/hx/4hx/4cf+HH/hx/yMghhrt956IiIiIhx/4iIiIiIiIiIhx/4iILTXgOkyh/HH/cf9x/3H/cY/3H/cf9x/3GP9x/3H/cY/3H/cf9xj/cT0O+rPxBYiIiP9xiIiIiIiIiIiIiP9xiIiIiIiIgydim+idZx/4cf+Icf+HH/hx/4cf+Icf+HH/hx/4cf+HH/hx/4cf9x/4cf+HH/hx/3H/hx/3H/g7GBO25+z/cf9x/3H/cf9x/3H/cY/3H/cf9x/3H/cf9x/3GP9x/3H/cTe00rlLLY/3GP9xj/cf9xiP9xj/cY/3GP9xj/cY/3GI/3GP9xiP9xiP9xj/cYj/cYj/cYj/cYMcTSvjstcYiI/3GIiIj/cYiIiI/3GIiIiIj/cYiIiIiIiP9xiIiIiIiD2jgbNcfoiIiIiIiIiIiIcf+IiIiIiIiHH/iIiIiHH/iIiIhx/4iIiHH/iIiHH/iIhx/4iIcf+IiHFK0BxS/ocf+Ihx/4iHH/iHH/iIcf+Icf+Icf+Icf+Icf+Icf+HH/iHH/hx/4hx/4NkQEurv7cf+HH/cf9x/3H/hx/3H/cf9x/3H/hx/3H/cf9x/3H/cf9x/3H/cf9x/3H/cf9xNiFRut6u/3H/cY/3H/cf9xj/cf9xj/cf9xj/cf9xj/cf9xj/cY/3H/cY/3GP9xj/cY/3H/cY/3GI/3GP9xj/cY/3GP9xiP9xj/cYj/cY/3GI/3GIP0BBsL++cYiP9xiI/3GIj/cYiP9xiIj/cYiI/3GIiI/3GIiI/3GIiIj/cYiIiI/3GIN+JxuR2Oj/cYiIiIiIiIiIiIiIiIiIiIiIiIiIhx/4iIiIiIiIiHH/iIiIiIhx/4iIiIcf+IiIhx/4iIhx/4P54RsWHuiHH/iIcf+Ihx/4iHH/iHH/iIcf+Icf+Icf+Icf+HH/iHE3wuO4PRyHH/cf+HH/cf+HH/cf9x/4cf9x/3H/hx/3H/cf9x/3H/hx/3H/cf9x/3H/cf9x/3H/cf9x/3H/cf9x/3H/cf9x/3H/cf9xj/cf9x/3H/cf9xj/cf9x/3GP9x/3H/cY/3H/cY/3H/cY/3H/cY/3H/cY/3GP9x/3GP9xj/cY/3GP9xj/cY/zNWJL6p24j/cYiP9xiIj/cYiI/3GIiP9xiIiP9xiIiEH8/PAwiP9xiIiIiIiI/3GIiIiIiIiIiIiIiIiIiIiIiIiIiIiIiIiDibhLhke3H/iIhx/4iHH/iIcf+Ihx/4hx/4hx/4iHH/iHH/iHH/iHH/hx/4hx/4cf+Icf+HH/iHH/hx/4cf+HH/hx/4cf+HH/hx/4cf+HH/cf+HH/hx/4cf9x/4cf83cCa5j9lx/3GP9x/3GP9x/3GP9x/3GP9x/3GP9xj/cf9xj/cY/3GP9xj/cY/3GP9xj/cY/3GP9xj/cY/3GI/3GP9xiP9xj/cYj/cYj/cYj/cYj/cYgwLdWw4iqIiIiIiIiP9xiIiIiIiIiIiIiIiIiIiIiHH/iIiIiIiIiIiHH/iIiIiIiHH/iIiIhx/4iIiIcf+IiIcf+IiIcf+IiHH/iIcf+IiHH/iIcf+Ihx/4iHH/iHH/iHH/iD2KM7N1zIcf+HH/cf+HH/hx/4cf9x/4cf+HH/cf+HH/cf+HH/cf+HH/cf9x/4cf9x/3H/hx/3H/cf9x/4cf9x/3H/cf9x/3H/cf9x/3H/cf9x/3H/cf9x/3H/cf9x/3E47QG4Ev7/cf9x/3GP9x/3H/cY/3H/cY/3H/cY/3H/cY/3GP9x/3GDRkZrybmYj/cYiIj/cYiI/3GIiIj/cYiIiP9xiIiIiP9xiIiIiIj/cYiIgyBhS++etx/4iIiIiIhx/4iIiIcf+IiIiHH/iIiEs1bGyp/4iIcf+IiHH/iIcf+Ihx/4iHH/iIcf+Icf+Ihx/4hx/4hx/4hxPcWhsjpecf+HH/hx/4cf+HH/hx/4cf+HH/hx/3H/hx/4cf9x/4cf8xnuWwcRqP9x/3H/cY/3H/cY/3H/cY/3H/cY/3H/cY/3GP9x/3GP9xj/cY/3H/cY/3GP9xj/cY/3GI/3GP9xj/cY/3GI/3GP9xiP9xiP810cO8LjyI/3GIiI/3GIiIj/cYiIiI/3GIiIiI/3GIhAwSwE7YiIiI/3GIiIiIiIiIiIiIiIiIiIiIiIiIiIiIiIiIhx/4iIiIiIiIcf+IiIiIhx/4iIiIcf+IiIhx/4g3j1K5cK2Icf+Ihx/4hx/4hx/4hx/4hx/4hx/4hx/4cf86SvG2tQ6HH/hx/3H/hx/4cf9x/4cf+HH/cf+HH/cf+HH/cf+HH/cf9x/4cf9x/3H/hx/3H/cf9x/3H/hx/3H/cf9x/3H/cf9xQkVs66n/cf9x/3H/cf9x/3H/cf9xj/cf9x/3H/cf9xj/cf9x/3GP9x/3H/cY/3H/cY/3H/cY/3H/cY/3GP9x/3GP9xj/cY/3H/cY/3GP9xj/cY/3GP9xj/cYj/RINMx8txiP9xj/cYj/cY/3GI/3GI/3GI/3GI/3GI/3GIj/cYj/cYiP9xiI/3GIiP9xiI/3GIiP9xiIiP9xiIiP9xiIiI/3E7eeG1hh6IiP9xiIiIiIiIiIiIiIiIiIiIiIiIiIiIiIhx/4iISeecgYb/iIiIiIcf+IiIiHH/iIiIcf+IiIcf+IiIcf+IiHH/iIcf+IiHH/iIcf+Ihx/4hx/4iHH/iHH/MLUEsFr7hx/4cf9x/4cf+HH/cf+HH/cf+HH/cf+HH/cf9x/4cf9x/3H/hx/3H/cUhFbHupcf9x/3H/cf9x/3H/cf9x/3H/cf9x/3H/cf9x/3H/cf9x/3GP9x/3H/cf9x/3GP9x/3H/cY/3H/cf9xj/cf9xj/cf9xj/cf9xj/cf9xj/cY/3GP9x/3GP9xj/cY/3GP9xj/cY/zDvIbAg3nGP9xiP9xiP9xiP9xiP9xiP9xiP9xiP9xiI/3GIPB0itOLdj/cYiIiP9xiIiIj/cYiIiIiP9xiIiIiIiIj/cYiIiIiIiIiIiIiIiIOu1jtxKc/4iIiIcf+IiIcf+IiIcf+IiIcf+IiHH/iIcToOMrXxzXH/iHH/hx/4hx/4hx/4cf+Icf+HH/hx/4cf+HH/iHH/hx/4cf9x/4cf+HH/hx/4cf9x/4cf+HH/cf+HH/cT72sbEJTnH/cf9x/3H/cf9x/3H/hx/3H/cf9x/3H/cf9x/3H/cf9xj/TWRcSbr/cf9x/3GP9x/3H/cf9xj/cf9x/3GP9x/3GP9x/3H/cY/3GP9x/3GDeSYbhtnnGP9xj/cY/3GP9xiP9xj/cY/3GI/3GP9xiP9xiP9xg37qS5EVuIiP9xiIiIiP9xiIiIiIiP9xiIiIiIiIiIiINNjRvCcuiIiIiIiIiIcf+IiIiIiIhx/4iIiIhx/4gyF7G+6E6Ihx/4iHH/iIcf+Ihx/4iHH/iIcf+Icf+Icf+Icf+Icf+Icf+Icf+HH/iHH/hx/4hx/4cTZFG7q65I/3H/cY/3GP9xj/cY/3GP9xj/cY/3GI/3GP9xj/cYj/cTeUqLlrV4iIiIiIiIiIiIiIiIiIiIiHH/iIiIiIiIiIhx/4iIiDiuirhRdYcf9x/3H/hx/3H/hx/3H/cf9x/4cf9x/3H/cf9x/4cf9x/3H/cf9x/3H/cf9x/3H/cf9x/3H/cf9x/3H/IQfFGgCTrnH/iIcf+Ihx/4iHH/iIcf+Ihx/4hx/4iHH/iHH/g6Z+K2mB2HH/hx/4cf+HH/hx/3H/hx/3H/hx/4cf9x/4cf9x/zavpLpQW3H/cf9xj/cf9x/3GP9x/3H/cY/3H/cY/3H/cY/3H/cY/3FMdFw4unGP9xj/cY/3GP9x/3GI/3GP9xj/cY/3GP9xj/cYj/cY/3GI/3GI/3GP9xiP9xiP9xiP9xiP9xiI/3GIMkBIvr+3iIiIiIiIcf+IiIiIiIhx/4iIiIiHH/iIiIhx/4iIiHH/iIiHH/iDJ+5r6BGYcf9x/4cf9x/4cf+HH/cf+HH/cf+HH/cf9x/4cf9x/3H/hx/3H/cf9x/4cf9x/3H/cf9x/3H/cf9x/3H/cf9x/3H/cf9x/3H/cf9x/3H/cf9x/3H/cY/3H/cf9x/3H/MGUVsarqj/cY/3GI/3GI/3GI/3GI/3GI/3GI/3GI/3GIj/cYiP9xiI/3GIj/cYiI/3GIiP9xiIj/cTM2qL3JV4hx/4iIiHH/iIiHH/iIhx/4iIcf+IiHH/iIcf+Ihx/4iHH/iIcf88A5m1/Gb/cY/3H/cf9x/3H/cf9x/3H/cY/3H/cf9x/3GP9x/3H/cY/3H/cY/3H/cY/3H/cYPm4IspH3iIj/cYiIiP9xiIiIj/cYiIiIj/cYiIg1Xlq7oaWIcf+Ihx/4cf+Icf+Icf+Icf+HH/iHH/hx/4cf+Icf+HH/hx/4cf+HH/hx/4cf+HH/hx/3H/hxPpZ3sWmIcf9x/3GP9xj/cf9xj/cf9xj/cY/3GP9x/3GP9xj/cY/3GP9xj/cY/3GI/3GP9xj/cYj/cY/3GI/3GP84S/G5tA6P9xiI/3GIj/cYiI/3GIiP9xiIj/cYiIj/cYNsTTujssiIiIiIiIiIiIiIiIiIiIiIiHH/iIiIiIiIcf+IiIiIhx/4iIiDeuKblR1nH/hx/3H/cf+HH/cf+HH/cf9x/4cf9x/3H/cf+HH/cf9x/zw1qbTKVnGI/3GI/3GI/3GIj/cYiP9xiP9xiIj/cYiP9xiIj/cYiI/3GIiI/3GIg/TKaxs1mIiIiHH/iIiIiIcf+IiIiHH/iIiEAavA9Ucf+IiHH/iIhx/4iHH/iIcf+Ihx/4hx/4iHH/iHH/iHH/iHH/iHH/iHH/NSUmu9rZhx/3H/cf9x/3H/cf9x/3H/cf9x/3H/cf9x/3H/cf9x/3H/cf9x/3H/cY/3H/cf9x/3GP9x/3H/cY/3H/cf9xj/cf9xj/cf9xj/cf9xj/cY/3H/cY/3GP9x/3GP9xj/cY/3GP9xj/cY/3GP9xiP9xj/cY/3GI/3GP9xiP9xiDnSgrYtfXGIj/cYiI/3GIiP9xiIiP9xiIiP9xiIiIj/cYiIiI/3GIiIiIiI/3GIiIiIiIiIiI/3GIiIiIiIiIiIiDeAMbl/zoiIiIiIhx/4iIiIiIhx/4iIiIcf+IiIg/i/GxdA5x/4iHH/iIcf+Ihx/4hx/4hx/4iHH/iHH/iHH/hx/4hx/4hx/4cf+Icf+HH/hx/4cf+Icf+HH/hx/4cf+HH/hx/3H/hx/4cf+HH/cf9LV4xqh/9x/4cf9x/4cf9x/3H/hx/3H/cf+HH/cf9x/3H/cf+HH/cf9x/zsbhrXkeXGP9xj/cY/3GP9xiP9xj/cYj/cY/3GI/3GI/3GI/3GP9xiI/3GI/3GI/3GIj/cYiP9xiI/3GIj/cYiP9xiIj/cYiIj/cYiIj/cYiIiP9xiIiIj/cTebZblkmoiIiIhx/4iIiIiHH/iIiIhx/4iIiHH/iIiHH/iIhx/4iIcf+IiHH/iIcf+Ihx/4iHH/iIcf+Icf+Icf+Icf+Icf+Icf+Icf+Icf+HH/iDRU5LyrG3H/hx/3H/cf9x/3H/hx/3H/cf9x/3H/cf9x/3H/cf9x/3H/cf9x/3H/cf9x/3H/cY/3H/cf9x/3H/cY/3H/cf9x/3GP9x/3GP9x/3H/cY/3H/cY/3GP9x/3GP9x/3GP9xj/cY/3GP9xj/cf9xj/cT8JNbH2yoj/cYiI/3GIiI/3GIiI/3GIiIiP9xiIiIj/cYiIiIiIj/cYiIiIiIiIiIiIj/cYiIiIiIiIiIiIiIhx/4iIiIhHwjyT3IiIiIcf+IiIiIiHH/iIiIiHH/iIP38ysoDN/4iHH/iIcf+Ihx/4iHH/iHH/iHH/iHH/iHH/hO4Bwh/ohx/4cf+Icf+HH/hx/4hx/4cf+HH/hx/4cf+HH/hx/4cf+HH/hx/4cf9x/4cf+HFIWJx6dnH/hx/3H/hx/3H/cf+HH/cf9x/3H/hx/3H/cf9x/3H/hx/3H/cf9x/3H/cf9x/3H/cf9x/3H/cf9x/3H/cY/3H/cf9x/3H/cf9xj/cf9x/3GP81N6G7yF5xj/cf9xj/cY/3GP9x/3GP9xj/cY/3GP9xiP9xj/cY/3GP9xiP9xj/cYj/cYj/cY/3GI/3GI/3GI/3GIj/cYj/cYiP9xP9vxsCQOcYiIiP9xiIiI/3GIiIiP9xiIiIiIj/cT/eAbEh/oiIiIiIiIiIiIiIiIiIiIiIiIiIcf+IiIiIiIiIhx/4iIiIiHH/iIiIiHH/iIiIcf+IiIcf849dO4CiyHH/hx/4hx/4hx/4cf+HH/iHH/hx/4cf+HH/hx/4cf+HH/hx/4cf9x/4cf+HH/hx/3H/hx/3H/hx/3H/hx/3H/hx/3H/cf+E7RLCLtcf+HH/cf9x/3H/cf+HH/cf9x/3H/cf9x/3H/cf9x/3H/cf9x/3H/cf9x/3H/cf81UpO7rWxx/3GP9xj/cY/3GP9xj/cY/3GP9xj/cYj/cY/3GP9xiP9xiP9xj/cYj/cYj/cYj/cYj/cYj/cYiP9xiP9xiI/3GIj/cYiI/3GIj/cYiI/3GIiI/3GIiI/3GIiIj/cYiD/qA7EV/IiIiIiIiIiIiIiIiIiIhx/4iIiIiIMNAxsD/OiIiIcf+IiIhx/4iIhx/4iIcf+IiIcf+Ihx/4iIcf+Ihx/4hx/4iHH/iHH/iIcf+Icf+Icf+Icf+Icf+HE4NtO4ySz/hx/3H/hx/3H/cf+HH/cf+HH/cf9x/3H/hx/3H/cf9x/3H/hx/3H/cf9x/3H/cf9x/3H/cf9x/3H/cf9x/3H/cf9xj/cf9x/3H/cf9x/3GP9x/3H/cY/3H/cf9xj/cf9xj/cf9xj/cf9xj/cf9xj/cY/3H/cY/3GP9xj/cTgmFrjZ6YiP9xiIiP9xiIiP9xiIiIj/cYiIiI/3GIiIiIiI/3GIiIiIiIiIiIiI/3GIiIiIiIiDUbJLvk24iIhx/4iIhx/4iIcf+IiHH/iIcf+Ihx/4iENprNlliHH/iHH/iHH/iHH/iHH/iHH/hx/4hx/4cf+HH/iHH/hx/4cf+HH/hx/4cf+HH/hx/4cf+HH/hx/zfdPLkiw3GI/3GI/3GI/3GI/3GI/3GIj/cYj/cYiP9xiIOVqYt6VniIcf+IiIiIiHH/iIiIhx/4iIiHH/iIiIcf+IiHH/iIhx/4iIcf+IiDYQhLvve/+HH/hx/4cf+HH/hx/4cf9x/4cf+HH/cf+HH/hx/3H/hx/3H/hx/3H/cf+HH/cf9x/4cf9x/3H/cf+HH/cf9x/3H/cf9x/3H/hx/3H/cf9x/3H/cf9x/3GP9x/3H/cf9x/3H/cf9x/3GP9x/3H/cf9xg6xvS2OQuI/3GP9xiP9xiP9xiP9xiP9xiP9xiP9xiI/3GIj/cYiP9xiIP5jSsWctiIiI/3GIiIiIiIj/cYiIiIiIiIiIiDlfZLegm4iIcf+IiIhx/4iIhx/4iIcf+IiHH/iIhx/4iHH/iIcf+Ihx/4hx/4hx/4MN/osTAX/3H/cf9x/3H/cf9x/3GP9x/3H/cf9x/3GP9x/3H/cf9xj/cf9x/3GP9x/3GP9x/3GP9x/3E+wzmyPMaIiP9xiIiIiI/3GIiIiIiIiP9xiIiIiIiIiIiIiIiIiIiIiIiIiIiIiIiIiD7yUbINroiIhx/4iIiIcf+IiIhx/4iIhx/4iIcf+IiHH/iIhx/4iHH/iIcf8ykZS+bmtx/4cf9x/4cf+HH/hx/3H/hx/4cf9x/4cf9x/4cf9x/3H/TVzcOjJx/3H/cf9x/3H/cf+HH/cf9x/3H/cf9x/3H/cf9x/3H/cf9x/3E4lga4afmI/3GP9xiP9xj/cYj/cYj/cYj/cYj/cYj/cYiP9xOL0juELc/3GIiIiP9xiIiIiI/3GIiIiIiIiP9xiIMWWzv5pMiIiHH/iIiIiIcf+IiIiHH/iIiIcf+IiDE6BL/F+3H/hx/4hx/4cf+Icf+HH/hx/4hx/4cf+HH/hx/4cf85SfO3tgxx/3H/hx/3H/cf9x/3H/cf9x/3H/cf9x/3H/cf9x/3GP9x/3H/cf9x/3H/cY/3H/cf9xj/cf887Ze1EmiP9xiI/3GIiP9xiIj/cYiI/3GIiI/3GIiDr82rYDJYhx/4iHH/iHH/iIcf+Icf+Icf+Icf+Icf+Icf+HH/iHH/hx/4hx/4cf+HH/iHH/g4P6e4wFhx/3H/cf9xj/cf9x/3GP9x/3GP9x/3H/cY/3GP9x/3GP9x/3GP9xj/cY/3H/cY/3GP9xj/cY/3GP8/ZkmymbaIiIiIiIiIiIiIiIiIiIiIiIiIiIiIiIcf+IiIiIiIiIcf+IiIiIhx/4iIiIcf+Ig53PG3Iw6HH/iIhx/4hx/4iHH/iHH/iIcf+Icf+Icf+Icf+HH/g6XWa3opn/cf9x/3H/cf9x/3H/cf9x/3H/cf9x/3H/cf9x/3H/cf9x/3E6HDW248qP9xj/cY/3GI/3GP9xiP9xiP9xiP9xiP9xiP9xiP9xiI/3GDTcqbwjVoiIiIiIcf+IiIiHH/iIiIhx/4iIhx/4g6YCG2n96HH/iIcf+Ihx/4hx/4iHH/iHH/iHH/iHH/iHH/g8qYq1VnWP9x/3GP9x/3GP9x/3GP9x/3GP9xj/cf9xj/cY/3GP9x/3EzT8m8sDZxiIiIiIiIiIiIiIiIiIiIiIiIg4jam5clb/hx/4cf+HH/hx/4cf+HH/hx/4cf9x/4cf+HH/hx/3E0dQi8ivf/cY/3GP9x/3GP9xj/cY/3GP9xj/cY/3GP9xj/cYj/cY/3GP9xiP9xj/cYj/cYj/cYj/cYj/cYj/cYIYHUGvfivnH/cf+HH/cf+HH/cf+HH/cf9x/4cf9x/3H/hx/3H/cf9x/4cf9x/3H/cf9x/3H/cf9x/3H/cf9x/3H/cf9x/3H/cf9x/3H/cf9x/3H/cY/3H/cf9x/3GP9x/3H/NN2IvSJ3iP9xiIiP9xiIj/cYiIiP9xiIiI/3GIiIiIM3o3vYXIcf+IiIhx/4iIcf+IiIcf+Ihx/4iIcf+Ihx/4iHH/iIcf+Icf+Ihx/4hx/4hx/4hx/4hx/4cf+Icf+HExueO/Rhz/cf+HH/cf+HH/cf9x/4cf9x/3H/cf+HH/cf9x/3H/cf9x/3H/cf+HH/cf9x/3H/cf9xj/cf9x/3H/cf9x/3H/cf9x/3GP9x/3H/cf9xj/cf9x/3GP9x/3GP9x/3GP9x/3GP9x/3GP9xj/cf9xj/cY/3GP9x/3GP9xj/cY/3GP9xj/cYg4QpW4vWqIj/cYiIj/cYiIiI/3GIiIiIj/cYiIiIOZ7Lt2E0cf+HH/iHH/hx/4cf+HH/hx/4cf+HH/hx/4cf+HH/hx/4cf+HH/cf+HH/cf+HH/hx/3H/hx/3H/cf+HH/cf+HE5QIa3v3n/cY/3H/cY/3GP9xj/cY/3GP9xj/cY/3GP9xj/cY/3GI/3GP9xj/cYj/cYj/cY/3GI/3GI/3GDX8aLsDl4iIiIiIiIiIiIiIhx/4iIiIiIiHH/iIiIiIcf+IiIiHH/iIiIcf+IiIcf+IiHH/iIhx/4iIcf+Ihx/4iHH/iIcf+Dt4B7WH+HH/cf9x/4cf9x/3H/cf+HH/cf9x/3H/cf9x/3H/cf9x/3H/cf9x/3H/cf9x/3H/cf9x/3H/cY/3H/cf9x/3H/cY/3H/cf9xj/cf9xj/cf9x/3GP9xPGvitJQd/3GP9xiP9xj/cYj/cYj/cY/3GI/3GI/3GI/3GI/3GIj/cYj/cYiP9xiI/3GIj/cYiI/3GIiP9xiIj/cYiIj/cYiIiP9xiIiIj/cYg7kDK1b82IiIiIiIiIiIiIiIiIiIiIiIiIiIN7ihukde/4iIiIcf+IiIhx/4iIhx/4iIcf+IiHH/iIhx/4iHH/iIcf+Ihx/4hx/4iHH/iHH/iHH/iHH/iHH/iHH/hx/4hx/4cf+Icf+DUAdrv/iXH/cf9x/3H/cf9x/3H/cf9x/3H/cY/3H/cf9x/3H/cY/3H/cf9xj/cf9x/3GP9x/3GP9x/3GP9x/3GP9xj/cf9xj/cY/3GP8/yCmyN9aIiIiIiI/3GIiIiIiIiIiIiIiIiIiIiIiIiIiIiIiDQ9R73CuP+Icf+HH/iHH/iHH/hx/4cf+Icf+HH/hx/4cf+HH/hx/4cf+HH/hx/4cf+HH/cf+HH/hx/3H/hx/4cf9x/4cf9x/3H/hx/3H/hx/3H/cf9x/zho9rmXCf9xj/cY/3GP9xj/cY/3GP9xj/cYj/cY/3GI/3GP864TG3Hs6Ij/cYj/cYiP9xiI/3GIj/cYiP9xiI/3GIiP9xg7zyO1MNyIiP9xiIiIiIiIiIiIiIiIiIiIiIiIg+foqygXVx/4cf9x/4cf+HH/hx/4cf9x/4cf9x/4cf9x/4cf9x/4cTbwIbkP3ocf9x/3H/cf9x/3H/cf+HH/cf9x/3H/cf9x/3H/cf9x/3GP9x/3H/cf9x/3H/cf9xj/cf8x6OWwJxqI/3GI/3GI/3GI/3GI/3GIj/cYj/cYiP9xiI/3E895G0CG6IiP9xiIiI/3GIiIiI/3GIiIiIiP9xiIiIiIiIiIiD0H+LP4B3H/iHH/iHH/iHH/iHH/iHH/hx/4hx/4cf+HH/hBAiz/3XH/hx/4cf+HH/hx/4cf+HH/hx/4cf9x/4cf+HH/cf+HH/g9HhS04ev/cf9x/3H/cf9x/3H/cY/3H/cf9x/3GP9x/3H/cY/3H/cf9xj/cTwFYbT6no/3GP9xj/cY/3GP9xj/cY/3GP9xj/cY/3GI/3GP9xiP9xj/cYj/cYj/cY/3GI/3E9SwaztPmIiIiIiP9xiIiIiIiIiIiIiIiIiIhCAizv3YiIiIhx/4iIiIiIiIiHH/iIiIiIhx/4iIiIcf+IiDFHo7DIXP+Ihx/4hx/4cf+Icf+Icf+HH/iHH/hx/4hx/4cf+HH/hx/4cf+HH/hx/4cf+HH/hx/4cf+DoSMbbtznH/hx/3H/cf+HH/cf9x/4cf9x/3H/cf+HH/cf9x/3H/cf9x/3H/cf9x/3H/cf9x/3H/cf9x/3H/cf9x/3H/cf9xPmWUspprj/cY/3GP9xiP9xj/cY/3GI/3GI/3GP9xiP9xiP9xiP9xiP9xiI/3GI/3GIj/cYiP9xiI/3GIj/cYiI/3GIiP9xiIiP9xiIiP9xiIiIj/cYiIiI/3GIiIiIiDFhQ7+evIiIiIiIiIiIiIcf+IiIiIiHH/iIiIiHH/iIiIhx/4iIhx/4iIhHAzyfzIcf+IiHH/iIcf+Ihx/4iHH/iIcf+Icf+Ihx/4hx/zrdJrYi2XH/cf+HH/cf9x/3H/hx/3H/cf9x/3H/cf9x/3H/cf9x/3H/cf9x/3H/cf9x/3H/cf9x/3H/cY/3H/cf9x/3GP9x/3H/cf9xj/cf9xj/cf9xj/cf9xj/cf9xj/cf9xggEgIaD9/eiIcf+IiHH/iIcf+Ihx/4iHH/iIcf+Icf+Icf+Ihx/4hx/4hx/4cf+Icf+Icf+HH/iHH/hx/4cf+HH/hx/4hx/4cf+HH/hx/3H/hx/4cf89avazlQlx/3GP9x/3H/cY/3H/cY/3H/cY/3GP9x/3GP9xj/cf9xj/cY/3GP9xj/cY/3GP9xj/cY/3GI/3GP9xj/cYj/cY/z61t7NKSIiIiIiIiIiIiIiIiIiIiIiIiIiIiIiIiIcf+IiIiIiIiHH/iIiIiIcf+IiIiHH/iIiIcf+IiIcf+IiHH/iIhxPBBotO+X/3H/cf+HH/cf9x/4cf9x/3H/cf9x/3H/cf+HH/cf9x/3H/cf9x/3H/cf9x/3H/cf9xj/cf9x/3H/NPWDvQp8j/cY/3GP9xj/cY/3GP9xj/cY/3GP9xiP9xj/cSgybhqc2R7/cf9xj/cY/3GP9x/3GP9xj/cY/3GP9xj/cY/3E4EkO47byIj/cYj/cYiP9xiIj/cYiP9xiIj/cYiIj/cYiIj/cYiIj/Mn8Uv4DriIiIiIiIiIiIiIiIcf+IiIiIOh8DtuD8iIhx/4iHH/iIhx/4iHH/iHH/iIcf+Icf+Ihx/4hx/zIEqr77VXGP9x/3GP9x/3H/cY/3H/cY/3GP9x/3GP9x/3GP9xj/cY/3GP9x/3GP9xj/cY/3E0Tii8sdeIiI/3GIiIiIiIiIiIj/cYiIiIiIRwEcn+6IiIiIiIiIhx/4iIiIiIiIiIiHH/iIiIiIhx/4iIiIhx/4iDf79rkECXH/hx/4cf+HH/hx/4cf+HH/cf+HH/hx/3H/hx/3H/hx/3H/hx/3H/hx/3H/cf+HH/cf9x/3H/hx/3H/cf9x/3H/cf+HH/cf9x/zKLCr909YiP9xiI/3GIiP9xiI/3GIiP9xiIiP9xiIiD50q7OLVP+Icf+Ihx/4hx/4hx/4hx/4hx/4hx/4hx/4cf+Icf+HH/hx/4hx/4cf+HH/hx/4cf+HH/hx/4cf+HH/cf+HE22LW6J0r/cf9x/3GP9x/3H/cf9xj/cf9x/3GP9x/3GP9x/3GP9xOYARt3/uj/cY/3GP9xj/cY/3GP9xj/cY/3GI/3GP9xj/cYPz8osMDXcYiIiIiIiIiIiIiIiIiIiIiIiIiIhx/4iIiIiIg97RmzEuZx/3H/hx/4cf+HH/hx/3H/hx/4cf9x/4cf9x/4cf9x/4cf9x/3H/hx/3H/cf+HH/cf9x/3H/hx/3H/cTYwSbrPtoj/cYj/cYj/cYiP9xiP9xiI/3GIj/cYiP9xiIj/cYiP9xiIiP9xiIj/cT0M5rPzGYiIiIiHH/iIiIiHH/iIiIhx/4iIhx/4iIhx/4iIcf+IiHH/iIcf+IiHH/iIcf+Icf+Ihx/4g0JHi924f/cf9x/3H/cf9x/3H/cf9x/3H/cf9x/3GP9x/3H/cf9x/3GP9x/3H/cf9xj/cf9xj/cf9x/3GP9x/3GP9x/3GDb5tLoGS4j/cYj/cYiP9xiP9xiI/3GIiP9xiI/3GIiP9xiIj/cYiIj/cYiIiP9xiIiI/3GIiIiI/3GIiIiIiIj/cYiIiIiIiDWeB7xh+P+IiHH/iIcf+Ihx/4iHH/iHH/iHH/iIcf+Icf85Ocq4xjWP9x/3H/cY/3H/cY/3H/cY/3GP9x/3GP9xj/cf9xj/cY/3GP9xj/cY/3GP9xj/cY/3GP9xj/cYj/cY/3GI/3GP9xiP9xiP9xg47ge4EfiIiP9xiIiIiIiIiIiIiIiIiIiIiHH/iIiIiIiIiIiIcf+IiIiIiDgKybj1NnH/cf+HH/cf+HH/cf+HH/cf+HH/cf9x/3H/hx/3H/cf9x/zHzabAclo/3GI/3GI/3GI/3GI/3GIj/cYiP9xiI/3GIj/cYiP9xiIj/cYiIj/cYiIj/cYiDtCSLW9t4cf+IiIhx/4iIhx/4iIcf+IiHH/iIcf+IiHH/iIcf+Icf+Ihx/4hx/4hx/4iHH/hx/4hx/4hx/4hx/4cf+Icf+HH/hx/4hx/4cT3mh7MZeP9x/3H/cf9xj/cf9x/3GP9x/3H/cY/3H/cY/3H/cY/3H/cY/3GP9x/3GP9xj/cY/3GP9x/3GP9xj/cYj/cY/3GP9xj/cY/3GI/3GP8+zeWzMhqIj/cYiIiIiP9xiIiIiIiIiI/3GIiIiIiIiIiIiIiIiIiIiIiIiIiIcf+IiIiIiIiIhx/4iIiIiIcf+INEElvL7acf+Icf+HH/iHH/hx/4hx/4cf+HH/iHH/hx/4cf+HH/hx/4cf+HH/cf+HH/hx/4cf9x/4cf9x/4cf+HH/cf+HH/cf9x/4cf9x/3H/hx/3H/cf9x/4cf9x/z3XhLMoe3GP9x/3GP9x/3GP9xj/cf9xj/cY/3GP9xj/cY/3GP9xj/cY/3GP9xj/cY/3GI/3GP9xiP9xj/cYj/cYj/cYj/cYj/cYj/cYj/cYiP9xiP9xiI/3GIiP9xiI/3GIiP9xiIj/cYiIj/cYiIj/cYg55nS3GYtx/4iIiIiIiIiIiIiIcf+IiIiIiIcf+IiIiIS1ZsWpmHH/iIiHH/iIiHH/iIhx/4iIcf+IiHH/iIcf+Ihx/4hx/4iHH/iHE7f/S1gAv/hx/3H/hx/3H/hx/3H/hx/3H/cf+HH/cf9x/4cf9x/3H/cf9x/3H/hx/3H/cf9x/3H/cf9x/3H/cf9x/3H/cf9x/3GP9x/3H/cf9x/3H/cY/3H/cf9x/3GP9x/3H/cY/3H/cY/3H/cY/3H/cY/3GP9x/3GP9xj/cf87wjW2PcqIj/cYiP9xiIj/cYiI/3GIiP9xiIiP9xiIiI/3GIiIiP9xhPzdwTIoiIiIiI/3GIiIiIiIiIiIiIiIiIiIiIiIiDbQFLov64iHH/iIhx/4iIcf+Ihx/4iHH/iIcf+Icf+Ihx/4hx/4hxMxIhve3e/4cf+Icf+HH/hx/4hx/4cf+HH/hx/4cf+HH/hx/3H/hx/4cf+HH/cf+HH/cf884BS0H+txj/cf9x/3H/cf9x/3H/cY/3H/cf9x/3GP9x/3H/cY/3H/cf9xj/cf9xj/cf9xj/cY/3H/cY/3GP9x/3GP9xj/cY/3GP9xj/cY/3GP9xj/cYj/cY/3GP9xiP9xj/cYj/cYj/cY/3GI/3GI/3GIj/cYj/cYiP9xgwIzmw7MaIiIiIhx/4iIiIhx/4iIiIcf+IiIhx/4K0/hGmsB7v9xj/cY/3GI/3GP9xj/cYj/cY/3GI/3GI/3GI/3GP9xiI/3GI/3GI/3Ewb+iwoBeHH/iIiIiIiIiHH/iIiIiIcf+IiIiHH/iIiHH/g/9VmxCqZx/3H/cf+HH/cf9x/4cf9x/3H/cf9x/4cf9x/3H/cf9x/3H/cf9x/3H/cf9x/3H/cf9x/3H/cf9xj/cf9x/3H/cf9xj/cf9x/3H/cY/3Ewv+ewUBiIj/cYiI/3GIiP9xiIiP9xiIiP9xiIiIj/cYiIiIj/cYiIiIiIj/cTCbp7B0WIiHH/iIhx/4iHH/iIcf+Ihx/4hx/4iHH/iHH/iHH/iHH/iHH/hx/4hx/4cf+Icf+HH/hx/zrIebc3hv9xj/cf9xj/cf9xj/cY/3H/cY/3GP9xj/cf9xj/cY/3GP9xg7Dse18TiIj/cYiIiIiIiI/3GIiIiIiIiIiIiIiIMGINsK3ycf+HH/cf+HH/cf+HH/cf+HH/cf9x/4cf9x/3H/cf+HH/cf9x/3EsdiQaSJ2+cf+IiIiIiIhx/4iIiIhx/4iIiIcf+IiIcf+IiIcf+IiHH/iIhx/4iIcf+Ihx/4iHH/iIcf+Icf+Ihx/zKx7r5OEXGP9xj/cY/3GI/3GP9xiP9xj/cYj/cYj/cYMUZTv7msiIiP9xiIiP9xiIiI/3GIiIiI/3GIiIiIiI/3GIiIg6l0u2aLSHH/iHH/hx/4cf+Icf+HH/hx/4cf+HH/hx/4cf9x/4MwyXvfNocf9xj/cf9xj/cf9xj/cf9xj/cY/3GP9x/3GP9xj/cY/3GP9xLaMiOkXN3IiIhx/4iIcf+Ihx/4iIcf+Ihx/4hx/4iHH/iHH/iIcf+Icf+Icf+Icf+HH/NgHZuv4mcY/3H/cf9xj/cf9xj/cf9xj/cf9xj/cf9xj/cY/3H/cY/3GDTad7wliIiI/3GIiIiP9xiIiIiI/3GIiIiIiIiP9xiIiIiIiIiIiIiIiIiIiIiIiIiIiIiIMQt3v/SIcf+HH/iHH/hx/4hx/4cf+Icf+HH/hx/4cf+HH/hx/4cf+HH/hx/4SBy8jjRx/4cf9x/4cf9x/4cf9x/3H/hx/3H/hx/3H/cf9x/4cf9xOJUZuGrm/3GI/3GI/3GI/3GI/3GI/3GIj/cYj/cYiP9xiI/3E9OmezxZiIiIcf+IiIiIiIiIhx/4iIiIiHH/N617uVKEcf+HH/cf9x/3H/cf9x/4cf9x/3H/cf9x/3H/cf9x/3H/cf9x/3H/cf9xj/cf8+UZ+zrmCIiIiIiIiIiIiIiIiIiHH/iIiIiIiIcT+GC7B59HH/hx/3H/hx/3H/cf9x/4cf9x/3H/cf9x/4cf9x/3H/cf9x/zJnU76YrHGP9x/3GP9x/3GP9x/3GP9xj/cf9xj/cY/3GP9xj/cYPUZDs7m8j/cYiP9xiP9xiI/3GIj/cYiP9xiIj/cYiDyl3bRaInH/iHH/iHH/hx/4hx/4hx/4cf+Icf+HH/hx/4PaxptFOW/3H/cY/3GP9x/3GP9x/3GP9xj/cY/3GP9x/3GP9xj/cY/3GI/zDByLBON3GIiIiIiIiIiIiIiIiIiIiIiIiIiIiIiIiIiIiHH/Qius7UVx/4iIiIiHH/iIiIcf+IiIhx/4iIhx/4iIcf+IiHH/iIhxN6p0uFWLcf+HH/hx/4cf+HH/hx/4cf9x/4cf+HH/hx/3H/hx/0lTPHrMcf+HH/cf9x/4cf9x/4cf9x/3H/cf+HH/cf9x/3H/cf9x/3H/MoXbvnokcYiI/3GIiI/3GIiI/3GIiIj/cYiIiIj/cYiIiIiIj/cYiIiIiIiIiIiP9xiIMP14sBKHhx/4hx/4hx/4hx/4cf+Icf+Icf+HH/iHH/hx/4cf+HH/iHH/hx/4cf+HH/hx/3H/hx/4cT4/iLLAd/9x/3GP9xj/cf9xj/cY/3GP9xj/cY/3GP9xj/cY/3GP9xiP9xj/cYj/cY/3GI/3GP9xiP9xiP9xiP9xgw3YawMnmIiIiIiIiIiIiIiIiIiIiIiIiIiIiIiIcf+IiIiIiIiHH/iIiIiHH/iIiINPTZvQsm/3H/hx/3H/cf+HH/cf9x/3H/hx/3H/cf9x/3H/cf+HH/cTbDuro8RYj/cYiI/3GIiP9xiIj/cYiI/3GIiIj/cYiIiP9xiIiIj/MoC2v39JiIcf+IiIhx/4iIiHH/iIhx/4iIcf+IiHH/iEFCLPvdiIcf+Ihx/4hx/4iHH/iHH/iHH/iHH/iHH/iHH/hx/4OTkZuMbm/3H/cf9x/3GP9x/3H/cY/3H/cY/3H/cY/3H/cY/3H/cY/3GP88/2q1AJWP9xiIiIiIiIiIiIiIiIiIiIiIiDCaGrF15f+HH/hx/4cf+HH/hx/4cf9x/4cf+HH/hx/3H/hx/3Et4dYaMeKeiIiIiIhx/4iIiIhx/4iIiHH/iIiIcf+IiIcf+IiHEmdhYaqJ6ej/cYiP9xiIiP9xiIiP9xiIiP9xiIiIj/cYiIiINbSbu0tkcf+Icf+Icf+HH/iHH/hx/4hx/4cf+HH/hx/4hx/4cf+DyxmLVOZ4/3H/cY/3H/cY/3GP9x/3GP9xj/cf9xj/cY/3GP9xj/cY/3EuT6MaKwXOcf+Icf+Icf+HH/iHH/hx/4hx/4cf+HH/hx/4cf+HEnSQcam2+OiHH/iIiIiIiIiIiIiHH/iIiIiIiHH/iIiIiCEQZxoP+Y6I/3GIj/cYiI/3GIiP9xiIiP9xiIiP9xiILFsHGkpPjnH/cY/3H/cf9xj/cf9xj/cf9xj/cf9xj/cf9xj/cY/3H/cY/3GP9xj/cY/3GP9xj/cY/3GP9xj/cY/3GP9xiP9xj/cYj/cY/3GI/3GI/3GI/3GDeHFbl46oiI/3GIiIiIiIiP9xiIiIiIiIiIiIiEaLrKdFiIiIiIiIiIiIcf+IiIiIiIiHH/iIiIiIcf+IiIiHH/iIiIPiPFstw6hx/4cf+HH/hx/4cf+HH/hx/4cf+HH/hx/3H/hx/4cf9x/4cf9x/4cf9x/4cf9x/4cf9x/3H/hx/3H/cf9x/4cf9x/3H/cf9x/3H/hx/3H/cf9x/3H/cf9x/3H/cf9x/3H/M8r4vjUH/3GIj/cYiP9xiI/3GIiP9xiIj/cYiIj/cTsqNbXVyohx/4iIiIiIiIiIiIhx/4iIiIiIhx/4iIiIcf+IiIiHH/iIiHH/iIiHH/iIhx/4iIcf+Ihx/4iHH/iIcf+Ihx/4hx/4iHH/iHH/iHH/iHH/hx/4hx/4hx/4cTXHJLo423H/hx/3H/cf+HH/cf9x/3H/hx/3H/cf9x/3H/cf+HH/cf9x/3H/cf9x/3H/cf9x/3H/cY/3H/cf9x/3H/cf9x/3GP9x/3H/cf9xj/cf9xj/cf9x/3GP9x/zrLNrY0yXGI/3GIj/cYiI/3GIj/cYiI/3GIiI/3GIiI/3GIiIj/cYiIiI/3GIiIiIj/cYiIiIiIiIj/cYiIiIiIiIiIMvjnvwcY/4hx/4hx/4hx/4hx/4hx/4hx/4hx/4cf+Icf+HH/hx/4hx/4cf+HH/hx/4cf+HH/hx/4cf9x/4cTKYBr5n+f9x/3H/cf9xj/cf9x/3GP9x/3H/cY/3H/cY/3H/cY/3GP9x/3GP9xj/cf9xj/cY/3GP9xj/cY/3GP9xj/cY/3GP9xiP9xj/cY/3GI/3GI/zAJ9rEHCY/3GIiIiIiIiIiIiIiIiIiIiIiIiIiIiIiIiIiIiIhx/4iIiE/MvBM0iIhx/4iIiHH/iIiIcf+IiIcf+IiHH/iIgwmkSwdbtx/4cf+HH/iHH/hx/4cf9x/4cf+HH/hx/4cf9x/4cf+HH/cf+HH/cf+HH/cf+HH/cf+HH/cf9xPM+ytDBN/3H/cf9xj/cf9x/3H/cf9x/3GP9x/3H/cY/3H/cf9xj/cf9xj/PA8KtfD1iIiIiI/3GIiIiIiI/3GIiIiIiIiIiDFHFL+464iIcf+IiIhx/4iIiHH/iIiHH/iIhx/4iIcf+Ihx/4iHH/iIcf+Ihx/4iHH/iHH/iHH/iHExAVi//qf/cf9x/3GP9x/3H/cf9x/3H/cf9x/3GP9x/3H/cf9xj/cf9x/3GP9x/3GP9x/3H/cY/3H/cY/3GP9x/3E53ii3IdeIiP9xiIiIj/cYiIiIiP9xiIiIiIiIiP9xiIiIO5A5tW/GiHH/iHH/iHH/iHH/iHH/hx/4hx/4cf+HH/hx/4hx/4cf+HH/hx/4cf+HH/hx/3H/hx/4cf+HH/cf+DTQOb0vxo/3GP9xj/cY/3GP9xiP9xj/cY/3GI/3GP9xiP9xiD1TWbOspoiIiIiIiIiIiIcf+IiIiIiIiHH/iIiIiIcf+IiIiDv4uLYHR/+HH/cf+HH/cf+HH/cf+HH/cf9x/4cf9x/3H/hx/3H/cf9x/3H/IR6eOh8WHHH/hx/4cf+HH/hx/4cf+HH/hx/4cf+HH/cf+HH/hx/3EiroYa5ReeiIhx/4iIiIiIcf+IiIiIcf+IiIiHH/iIiHH/g7IKO131yHH/hx/4hx/4hx/4cf+Icf+HH/hx/4cf+HH/iHH/M0pDvrW8/4cf9x/3H/cf+HH/cf9x/3H/cf9x/3H/cf9x/4cf9x/3H/cf9xj/cf9x/3E0+jS8Bcv/cY/3GP9xj/cY/3GI/3GP9xj/cY/3GI/3GP9xiP9xiP9xj/cYj/cYj/cYj/cYiP9xg/hVmxeqaIiIhx/4iIiIiIcf+IiIiIcf+IiIhx/zPBhb4+ev+HH/hx/4hx/4cf+HH/hx/4cf+HH/cf+HH/hxPjpxscWOhx/3H/hx/3H/cf+HH/cf9x/3H/hx/3H/cf9x/3H/cf9x/y9ZsBoqZP6IiIiIiIiIiIiIiIcf+IiIiIiIiIiIiHH/iIiIiIiHH/iIiIgysim+TdZx/3H/hx/3H/hx/3H/hx/3H/cf+HH/cf9x/4cf9x/3H/cf+HH/cf9x/3H/cf9x/3H/cTLHtr44Sf9xj/cYj/cY/3GI/3GP9xiP9xiP9xiP9xiP9xiP9xiP9xiI/3GI/3GIj/cYiP9xiIj/cYiI/3GIiP9xiIiP9xiIiDjtB7gS+Icf+IiIiIhx/4iIiHH/iIiIcf+IiHH/iIg5Esu37TRx/3H/cY/3H/cf9x/3H/cf9xj/cf9x/3H/cY/3H/cf9xj/cf9xj/cf9xj/cf9xj/cf9xj/cYPjq3ssVIiP9xiIiI/3GIiIiP9xiIiIiI/3GIiIiIiIiIj/cYiIiIiIiIIkJ2GvvYnv9xj/cY/3GP9xj/cY/3GP9xiP9xj/cY/3GI/3GP9xiP9xiP9xj/cYj/cYgtL006TQsscf9x/3GP9x/3H/cY/3H/cY/3H/cY/3GP9x/3GP9xj/cY/3H/cY/3GP9xj/cY/3Eys/m+TAaP9xiIiIiIiIiIiIiIiHH/iIiIiIiIiIgyx0m+OLaHH/hx/4cf+HH/cf+HH/hx/4cf9x/4cf9x/4cf9x/4cf9x/4cf9x/3H/hx/zrqxrcVOf9xj/cY/3GP9xj/cY/3GP9xj/cY/3GP9xiP9xj/cYj/cY/3GI/3GI/3GP9xiP9xiP9xiI/3GI/3GIj/cYiP9xiI/3GIj/cYiI/z1pQrSWvf9xiIiIiIj/cYiIiIiIiIiI/3GIiIiIg6LmO20ZyIiHH/iIiIhx/4iIiHH/iIiHH/iIiHH/iIhx/4iIcf+Ihx/4iHH/g7M9K1zC2HH/hx/4cf+Icf+HH/hx/4cf+HH/hx/4cf9x/4cf+HH/hx/3H/hx/3E8WSOzptxx/4cf9x/3H/cY/3H/cf9x/3H/cf9x/3H/cf9xj/cf9x/3H/cY/3H/cf9xj/cf9xOS5Et9G7j/cYj/cY/3GI/3GI/3GI/3GI/3GIj/cYj/cYiP9xiI/3GIj/cYiI/3GIhKrsxlE/9xiIiI/3GIiIiP9xiIiIiI/3GIiIiIiIiP9xiIiIiIiIiD7hhLIee4hx/4iIiHH/iIiHH/iIhx/4iIcf+Ihx/4iIcTBoMr+XzYhx/4hx/4cf+Icf+HH/hx/4hx/4cf+HH/hx/4cf+HH/hx/4cf9x/4cf+HH/hxM3q2vYVJ/3GP9x/3H/cY/3H/cY/3GP9x/3GP9xj/cf9xj/cY/3GP9xj/cY/3GP9xj/cY/3GP9xj/cYj/cY/3GI/3GP9xiP9xiP9xiP9xiP9xg4u4i4RHeIiIiIiIiIiIiIiIcf+IiIiIiIcf+IiDCPerGAhf9x/4cf9x/4cf9x/3H/cf+HH/cf9x/3H/cf9x/4cf9x/3H/cf83DAy68/OI/3GIiI/3GIiIj/cYiIiIj/cYiIOEzluLMacf+IiIiHH/iIiIcf+IiIhx/4iIcf+IiHH/iIhx/4iHH/iIhxN1H3uK4Icf9x/3H/cf9x/4cf9x/3H/cf9x/3H/cf9x/3H/cf9x/3H/cf9x/3H/cf9x/3H/cY/3H/cf9x/3H/cSrPxRpjA66Icf+Ihx/4hx/4iHH/iHH/iHH/iHH/hx/4hx/4g+8EyyD7Nxj/cY/3GP9xj/cY/3GP9xj/cYj/cY/3GP9xiP9xj/Ng+Cu/B9iP9xiIj/cYiI/3GIiP9xiIiP9xiIiP9xNYGyu35NiIiIiIiP9xiIiIiIiIiIhx/4iIiIiIiIiIiIiIcf+IiIiIiIcf+IiIiIcf+IiIgx4Ae/H/iHH/hx/4cf+HH/hx/3H/hx/4cf9x/4cf9x/4cf9x/4cf9x/4cf9x/3H/hx/3H/cf+HH/cf9x/3H/cf+HH/cf9x/3H/cf9x/3H/cf9x/3H/cf9x/3H/cf9x/3H/cY/3H/cf9x/3Ew5WawKpn/cYj/cYj/cYiP9xiP9xiI/3GI/3GIj/cYiI/3GIj/cYiI/3GIiI/3E/2XexJoiIiIiHH/iIiIiHH/iIiIcf+IiIcf+IiIcf+IiHH/iIcf+IiHH/iIcf824ti7HSf/cf9x/3H/cf9x/3H/cf9x/3H/cf9x/3H/cf9x/3H/cY/3H/cf9x/3H/cY/3H/cf9x/3GP9x/3GP9x/3GP8xiiOwhdz/cYj/cY/3GI/3GP9xiP9xiP9xiP9xiP9xiP9xiDslIbXa3v9xiIj/cYiP9xiIiP9xiIj/cYiIiP9xiIiI/3GIiIiI/3GIiIiIiI/3GIiIiIiIiIiIiIj/cYiIiIiIiIiIiHH/iDsT97XsCIcf+Icf+HH/iHH/hx/4cf+Icf+HH/hx/4cf+HH/hxOrTotUsXcf9xj/cf9xj/cY/3H/cY/3GP9xj/cY/3GP9xj/cY/3GP9xj/cSABxBoA875x/4cf+HH/iHH/hx/4cf9x/4cf+HH/hx/4cf9x/4cf+HH/cTA9trDSSf9xj/cf9xj/cf9xj/cf9xj/cY/3GP9x/3GP9xj/cY/3GP9xj/cY/3GP9xiP9xj/cY/3GI/3GP9xiP9xiP9xiP9xiP9xiP9xiP9xiP9xiI/3GIj/cYiP9xiI/3GIiP9xiIj/cYiI/3GIiI/3GIiIj/cYiIiIj/cYM3KTvY1siIiIiIiIhx/4iIiIiIiIiHH/iIiIiIcf+IiIiHH/iIiIcf+IiIhx/4iIcf+IiHH/iIhx/4iHH/iIcf+Ihx/4hx/4iHH/iHH/iHH/iHH/iHH/iHH/hx/4hx/4cf+IOaUCt1r9hx/4cf9x/4cf+HH/cf+HH/cf+HH/cf9x/4cf9x/4cf9x/3H/cf+HH/cf9x/3H/cf+HH/cf9x/3H/cf9x/3H/cf9x/3H/cf9x/zwX+LXoB4iP9xiI/3GIj/cYiP9xiIj/cYiIj/cYiI/3GIiIj/cYiIiI/3GIiIiI/3GIiIiIiIj/cYiIiIiIiIiIiIiIiIiIiIiIiIiIiIiIiIP6KTsV1scf+IiIcf+Ihx/4iIcf+Ihx/4iHH/iIcf+Icf+Ihx/4hx/4hx/4hx/4cf+IcUgFTH+rcf+Icf+HH/hx/4hx/4cf+HH/hx/4cf+HH/hx/3H/hx/4cf+HH/cf+HH/hx/3H/hx/3H/hx/3H/cf+HH/cf+HH/cf9x/3H/hx/3H/cf9x/3H/cf+HExlSe/atiP9xiP9xj/cYj/cY/3GI/3GI/3GP9xiP9xiI/3GIP2UhsZre/3GIj/cYiI/3GIiP9xiIiP9xiIiP9xiDSrlrxUaYiIiIiHH/iIiIiHH/iIiIcf+IiIcf+IiIcf+Ig9LOSz0xtx/4cf+HH/hx/4cf+HH/hx/3H/hx/4cf+HH/cf+HH/cf+HE25QK5Gv1x/3H/cf9x/3H/cf9x/4cf9x/3H/cf9x/3GP9x/3H/cf9x/3H/cf9xOpjZtmcmj/cYiIj/cYiIj/cYiIiP9xiIiIj/cYiIiIiP9xiIiIiIiIiP9xiIg60te2LSiIcf+Ihx/4hx/4iHH/iHH/iHH/iHH/iHH/iHH/hx/4hx/4cf+Icf+HH/hxPDWptMpW/3GP9xj/cf9xj/cf9xj/cY/3GP9xj/cf9xj/cY/3GP9xiP9xj/cY/3GP9xiP9xj/cYM20UvZLriI/3GIiI/3GIiIj/cYiIiI/3GIiIiIj/On4auIHl/4iHH/iHH/iHH/iHH/iHH/hx/4hx/4hx/4cf+HE0WMm8pzaP9x/3GP9x/3GP9xj/cf9xj/cY/3H/cY/3GP9xj/cY/3GP9xj/cSprbRp5SS7/cf9x/3GP9x/3H/cY/3H/cf9xj/cf9xj/cf9xj/cY/3H/cYOH8auIDliIiIiIiI/3GIiIiIiIiIiIiIiIiCqWdRp2mK7/cY/3GP9xj/cY/3GP9xj/cYj/cY/3GP9xiP9xj/cYj/cY/3GIP3/qsYAVhx/4iIiIiIhx/4iIiIcf+IiIiHH/iIg2Vq67qVH/cf9xj/cf9x/3GP9x/3GP9xj/cf9xj/cY/3H/cY/3GP9xgxy/O/NAyI/3GIj/cYiP9xiI/3GIj/cYiI/3GIiP9xiIiP9xiIiI/3GIiIj/cYiIiIgpFUUafquucY/3H/cf9x/3GP9x/3H/cY/3H/cf9xj/cf9xj/cf9xj/cf9xj/cY/3H/cY/3GP9xj/MVKIsL13/3GIiIiIiP9xiIiIiIiIiIiI/3GIg5hHm3e4Zx/4hx/4hx/4cf+Icf+HH/hx/4hx/4cf+HH/hx/4cf+DeaMrllzXH/cf9x/4cf9x/4cf9x/3H/cf+HH/cf9x/3H/cf9x/3H/hx/zlQ5bivGv9xj/cY/3GP9xj/cY/3GI/3GP9xj/cYj/cYj/cY/3E0YqK8nV2Ij/cYiI/3GIiI/3GIiI/3GIiIj/cYiIiI/3GIiD0qA7PV/IiIiIiIiIiIiIcf+IiIiIiIiIcf+IiIiIiHH/iIiIhx/4iIiHH/NJhBvGe+iHH/iIcf+Ihx/4iHH/iIcf+Icf+Icf+Icf+IcTxSJbSt2v+HH/cf9x/4cf9x/3H/hx/3H/cf9x/3H/hx/3H/cf9x/3H/cf9x/3H/cf9x/3H/cf9x/3H/cf86zYG3Mn6P9x/3GP9x/3GP9x/3GP9x/3GP9x/3GP9xj/cY/3H/cTtyJbWN2v9xiI/3GIiP9xiIj/cYiI/3GIiI/3GIiIj/cYiIiI/3GIiIiI/zbmibsZdocf+Ihx/4iHH/iHH/iHH/iHH/iHH/iHH/iHH/g24Um6HrZx/3GP9x/3H/cY/3H/cf9xj/cf9xj/cf9xj/cf9xj/cY/3H/cY/3GP9xj/cY/3GP9xj/cY/3GP9xKbyUGoQ2vv+Icf+HH/hx/4cf+HH/hx/4cf+HH/hx/4cf+HH/hxMJfcv2gjcYj/cYj/cYiP9xiP9xiI/3GIj/cYiP9xiIgr34s6cgdM/3H/cf9xj/cf9xj/cY/3H/cY/3GP9x/3GP9xj/cYMngrvofUiIiIiIiIiIiIiIiIiIiIiIiIhx/4iIiIiIiHH/iDN+yb6BNv+HH/cf+HH/cf+HH/cf+HH/cf9x/4cf9x/3H/cf9x/4cf9x/3H/cf9x/3H/cf9x/3H/cf9x/3H/cTw1NbTKyo/3GP9xj/cY/3GI/3GP9xj/cYj/cY/3GI/3GI/3FKEexe4XGI/3GIj/cYiP9xiI/3GIj/cYiI/3GIiP9xiIPJmJtGZ2iIiHH/iIhx/4iIcf+IiHH/iIcf+Ihx/4iHH/iIcf+Icf+Icf+Ihx/4hx/4cf+Icf+Icf+DcKuLn1R3GP9x/3H/cf9xj/cf9x/3GP9x/3GP9x/3GP9x/3GP9x/3GP9x/3GP9xj/cY/3GP9x/3GP9xg68Ei1D7dxiIiIiIiP9xiIiIiIiIiIiIiIiIiDmJnbd2Yocf9x/4cf9x/4cf9x/3H/hx/3H/cf+HH/cf9x/3H/cf+HH/cf9xPQrDs/U8j/cf9xj/cf9xj/cf9xj/cY/3GP9x/3GP9xj/cY/3GP9xhKRUxrq/9xj/cYj/cY/3GP9xiP9xiP9xj/cYj/cYj/cYj/cYj/cYiP9xiP9xiI/3GIj/cTh4JriH2YiIiIiIiIiIiIiIiIiIiIiHH/gj4KI64fXccf9xj/cf9x/3GP9x/3GP9x/3GP9x/3GP9x/3GP9xj/cf9xj/cTMNarzylXGIiIiIiIiIiIiIiIiIiIiIiIiIgwQQmwzvaHH/iHH/hx/4cf+HH/hx/4cf+HH/hx/3H/hx/4cf+HH/cf+HH/cf+HH/cf+HH/cf+HH/cf9x/4cf9x/3H/hxPRRYsuuncY/3GI/3GP9xiP9xj/cYj/cYj/cYj/cYj/cYj/cYiP9xiP9xiI/3GIj/cYiI/3GIj/cYiI/3GIiI/3E0vZm9Qmb/iIiHH/iIhx/4iIcf+Ihx/4iHH/iIcf80kMm9bzb/cf9x/3H/cf9x/3H/cf9xj/cf9x/3H/cf9xj/cf9x/3GP9x/3GP9x/3H/cY/3H/cY/3E4R6e4uFiI/3GIiI/3GIiIj/cYiIiI/3GIiIiI/3GIiIiIiIiP9xiIiIiIiIiIiIgys+m+TBaHH/iHH/hx/4cf+HH/iHH/hx/4cf+HH/hx/3H/hx/zQlKb3a1v9xj/cY/3H/cY/3GP9xj/cY/3GP9xiP9xj/cY/3GP9xiP9xj/cYj/cYg2ogm6XfaIiIiIiIiIiIiIiIhx/4iIiIiIiIcf+IiIiIhx/zo4SbbHtocf+HH/cf+HH/cf+HH/cf9x/4cf9x/3H/hx/3H/cf9x/3H/hx/3H/cf9x/3E2fHm6g4aI/3GIj/cYj/cYiP9xiI/3GIiP9xiI/3GIiP9xiIiP9xiIiP9xiIiI/3E14me7HZiHH/iIiIcf+IiIhx/4iIcf+IiHH/iIhx/4iHH/iIcf+Ihx/4iHH/iHH/iIcf+Icf+Icf+Icf+HH/iHH/iHH/NYGGvH55/3H/cf9x/3H/cf9x/3H/cf9x/3GP9x/3H/cf9x/3H/cY/3H/cf9x/3GP9x/3H/cY/3H/cY/3H/cY/3H/cY/3H/cY/3GP9x/3GP9xPmM4sZzHcYiIiI/3GIiIiIiI/3GIiIiIiIiIiIiI/3GIiIiIiIiIiIiIhx/4iIiINyOWudxpcf+Icf+Icf+Icf+HH/iHH/iHH/hx/4cf+Icf+HH/hx/4cf+HH/hx/4cf+HH/hx/4cf+HH/cf+HH/hx/3H/hx/3E9XuezoRj/cY/3GP9xj/cY/3H/cY/3GP9xiP9xj/cY/3GP9xiP9xj/cYj/cY/3GI/3GI/3GI/3GI/3GI/3GIj/cTQShrzteYiIiIiIiIiIiIiIiIiIhx/4iIiIiIiIiIcf+IiIiIiHH/iIiIhx/zlhGLee53H/cf+HH/hx/3H/hx/4cf9x/4cf9x/4cf9x/3H/hx/3H/cf+HH/cf9x/3H/hx/3H/cf9x/3H/cf8/zaiyMlf/cYj/cYj/cYj/cYj/cYiP9xiI/3GI/3GIiP9xiI/3GIPwLosf0XiIcf+IiIiHH/iIiHH/iIiHH/iIiHH/iIhx/4iHH/iIcf+Ihx/4iHH/iIcf+Icf+DMsKr7T1f9x/3H/cf9xj/cf9x/3GP9x/3H/cY/3H/cY/3H/cY/3H/cY/zkPF7jw6IiI/3GIiI/3GIiI/3GIiIj/cYiIiIj/cYiIiIiIj/cYiIiIiIiIiIiIiI/3GIiDx4+bWHBv+HH/iHH/hx/4cf+HH/hx/4cf+HH/hx/4cf+HH/hx/3H/g00yi9LNf/cY/3H/cY/3GP9xj/cf9xj/cY/3GP9xj/cY/3GI/3GP9xj/cY/3GI/3GP9xiP9xiP9xiP9xiP9xPc4LszH0iIiIcf+IiIiHH/iIiIcf+IiIcf+IQFycCzaIiHH/iIcf+Ihx/4iHH/iHH/iIcf+IcTch1LneK/+HH/cf+HH/cf+HH/cf+HH/cf9x/4cf9x/3H/cf9x/4cf9x/3H/cf9x/3H/cf9x/4cf9x/3H/cf9x/3GP9x/3H/cf9x/3H/cf9x/3GP9x/3H/cf9xN+7XuREoj/cYiP9xiI/3GIiP9xiIiP9xiIiP9xiIiI/3GIiIiP9xiIiIiI/3GIQ3Dc2PKIiIiIiIiIiIiIiIiIiIiIg3ZkS5mbuIiIcf+IiHH/iIcf+Ihx/4iHH/iIcf+IhAYRwK7ocf+Icf+Icf+Icf+Icf+Icf+HH/iHH/hx/4hx/4cf+HH/hx/zVXIbuo3nH/hx/3H/hx/4cf9x/4cf9x/4cf9x/4cf9x/4cf9xPpp0sWWLcY/3H/cf9xj/cf9xj/cf9xj/cf9xj/cf9xj/cY/3H/cY/3GP9xj/cY/3GP9xj/cY/3GP9xj/cY/3GP88ami1lZeI/3GIiIiIiIiIiIiIiIiIiIiIiIiIiIcf+IiIiIiIiIcf+IiIiIiHH/LGEDGknvznGP9xj/cY/3GP9xj/cYj/cY/3GI/3GP9xiP9xiP9xiP9xiP9xiP9xiP9xiI/3GI/3GIIEL2GhzQnv9x/3H/cf9x/3H/cf9x/3H/cf9x/3H/cf9x/3H/cf9x/3GP9x/3H/cf9xj/cf9x/3GP9x/3GP9x/3GD3QuLIvR3GIiIj/cYiIiP9xiIiIiP9xiIiIiIiI/3GIiIiIiIiIM+5ZvRGmcf+Icf+Icf+Icf+HH/iHH/hx/4cf+Icf+HH/hx/4cf+HH/hx/4cf+HH/hx/z1OA7Ox/HH/cf9x/3H/cf+HH/cf9x/3H/cf9x/3H/cf9x/3H/cf9x/3GD3oMbMXzv9x/3H/cY/3H/cY/3H/cY/3H/cY/3H/cY/3GP9x/3GP9xj/cY/3GP9xj/cY/3GP9xj/cY/3GP9xj/cYj/cYM014vbKH/3GIiIiIiIiIiIiIiIiIiIcf+IiIiIiIiIiIhx/4iIiIiIcf+IOMXouDoXcf+HH/hx/3H/hx/3H/hx/3H/hx/3H/hx/3H/cf+HH/cf9x/3H/hx/3H/cf9x/3H/cf+HH/cf9x/3H/cTFMaL6zl3GI/3GI/3GI/3GIj/cYiP9xiP9xiIj/cYiP9xiIj/cYiI/3GIiI/3GIiIj/cYiIg0Lae80liIcf+IiIcf+IiIcf+IiHH/iIhx/4iIcf+Ihx/4iHH/iIcf+IcTiKGbd15nH/cf9x/3H/cf9x/3H/cf9x/3GP9x/3H/cf9xj/cf9x/3H/cY/3H/cY/3H/cf9xj/cf9xj/cY/3E9mDizZ8eIiIj/cYiIiI/3GIiIiIj/cYiIiIiIiI/3E+ZWqympVx/4hx/4hx/4cf+Icf+HH/hx/4hx/4cf+HH/hx/4cf+HH/hx/3H/hx/4cf+HH/cT4SebLthv9xj/cY/3GI/3GP9xj/cY/3GI/3GP9xiP9xj/cYj/cYj/cYj/cYj/cYOl1otqKXiIiIiIiHH/iIiIiIiIiIcf+IiIiIg679q2ECVx/4cf9x/3H/hx/3H/cf9x/3H/hx/3H/cf9x/3H/cf9x/3H/OF8KuaD1j/cYiP9xiIj/cYiP9xiIj/cYiIj/cYiIj/cYiIiI/3GIiIiP9xg+Eqiz7Vf/iIhx/4iHH/iIcf+Ihx/4iHH/iHH/iHH/iIcf+Icf+HH/g4ZVq5mqX/cY/3H/cY/3H/cf9xj/cY/3H/cY/3H/cY/3GP9xj/cf9xj/cY/3GP9xPuoJshX2iI/3GIiIiIiIiIiIiIiIiIiIKOAIGpH/foj/cY/3GI/3GI/3GI/3GI/3GIj/cYj/cYiP9xiILtTMGjKzPv9xj/cY/3GP9xj/cYj/cY/3GP9xj/cYj/cSnZLmqibRmIiIiIiIiIiIiIiIiIiIiIiIiIiIhx/4gqA1kqj8pt/4cf+Icf+HH/hx/4hx/4cf+HH/hx/4cf+HH/hx/3H/hx/4OSDTt98shx/3H/cf9x/3H/cf9x/3GP9x/3H/cf9x/3H/cf9x/3GP9x/yBZYBobaf6IiIhx/4iIiIiIiHH/iIiIiHH/iIiIhx/4g1xSq8OtX/cf9x/3H/hx/3H/cf9x/3H/cf+HH/cf9x/3H/cf9x/3H/cf9x/3H/cf9xj/M6d5vViGcYiI/3GIj/cYiIj/cYiIj/cYiIj/cYiIiI/yTW2hrikl7/cYj/cY/3GP9xiP9xiP9xj/cYj/cYj/cYj/cYj/cYgzeLi9h0eIiIiIiIcf+IiIiIiIhx/4iIiIiHH/iIiIcf+IiIhx/4iIhx/4iCuczhp2Mx7/iIiIiIhx/4iIiIcf+IiIhx/4iINySxudtOiIcf+Ihx/4iHH/iHH/iHH/iHH/iHH/iHH/iHEg5/YaAoCeiP9xiIiIiIiIiIiIiIiIiIiIiIg5Fcq36jWHH/hx/4cf9x/4cf+HH/cf+HH/cf+HH/cf+HH/cf+HH/cf9x/4cf8783i2DIf/cYj/cY/3GI/3GP9xiP9xiP9xj/cYj/cYiP9xiP9xiCGFSBr3q35x/3H/cf9x/3H/cf9x/3H/cf9xj/cf9x/3H/cf9xj/cf9x/3GP8zI6q+3FWIiIiP9xiIiIiIiP9xiIiIiIiIiIiIiIiIg7TRW2sur/iIhx/4iIhx/4iHH/iIhx/4iHH/iIcf+Icf+IM6MsvVzTcY/3H/cY/3H/cY/3GP9x/3GP9xj/cf9xj/cY/3GP9xj/cSijVxqFyo5x/4cf+HH/cf+HH/hx/3H/hx/3H/hx/3H/hx/3H/cf+DMzYr7Mnf9x/3H/cf9x/3H/cf9xj/cf9x/3H/cf9xj/cf9x/3H/cYN4hZuXemiIj/cYiIiP9xiIiIj/cYiIiIiP9xiD9KKrG11Ycf+Icf+Icf+Icf+Icf+HH/iHH/hx/4hx/4cf+Icf8nTCMaqz3OiIj/cYiIiIj/cYiIiIiIj/cYiIiIiIiIiIiIiIiIiD8ZmLHmZ3H/iHH/iHH/iHH/hx/4hx/4cf+Icf+HH/hx/4cf+HH/hx/4cf+HH/hx/4Ppw6smPFcY/3GP9xj/cY/3GP9xj/cYj/cY/3GI/3GP9xiP9xiP9xiP9xiP9xiP8wD1exAaiIiIiIiIiIiIiIiHH/iIiIiIiIiIhx/4iIiIiIcf+IiIiIcTMvV73QqP+HH/hx/4cf9x/4cf+HH/hx/3H/hx/3H/hx/3H/hx/3H/hx/3H/cf+HH/cf9x/4cf9x/3H/cf9x/4cf9x/3H/cf9x/3H/cf9x/3H/PFw3tKPIcYj/cY/3GI/3GI/3GI/3GIj/cYj/cYj/cYiP9xiI/3GIiP9xiI/3GIiP9xiIiP9xiIiP9xiIiI/3GIiIiP9xiIiIiI/3GIiIiIiIg//tWxASqIcf+IiIcf+IiIcf+IiHH/iIcf+IiHH/iIcf+Ihx/4hx/4hx/4iHH/iHH/iHH/iHH/hx/4hx/4cTmUGbdr5v9x/3H/cY/3H/cf9xj/cf9xj/cf9xj/cf9xj/cY/3H/cY/3GP9x/3GP9xj/cY/3GP9xj/cY/3GP9xiP9xg4aAe4l/iIiIiIj/cYiIiIiIiIiIj/cYiIiIg+ApGy/W6IiIiIiIiIiHH/iIiIiIhx/4iIiIcf+DjtxbkSOv+HH/iHH/hx/4cf+HH/hx/4cf+HH/hx/4cf+HH/cf+HH/hxQ+hs0Xn/cf+HH/cf9x/4cf9x/4cf9x/3H/hx/3H/cf9x/3H/hx/3H/cf9x/3H/cf8obPIaqTDe/4iIiIiIiIhx/4iIiIhx/4iIiIcf+IiIhx/4iIhx/4iIcf+IiHH/iIhx/4iHH/iIcf+Ihx/4hx/zPP1b4wKv+HH/cf9x/4cf9x/3H/hx/3H/cf9x/4cf9x/3H/cf9x/3H/cf9x/4cf9x/3H/cf9x/3GP9x/3H/cf9x/3H/cUV0PLi8/3H/cf9x/3GP9x/3H/cY/3H/cY/3H/cf9xj/cY/3H/cY/3H/cY/3GP9xj/cf9xOPzCuAM9j/cYj/cYj/cYiP9xiP9xiI/3GI/3GIj/cYiI/3GIj/cYiI/3GIiI/3GIiI/3GIiI/3GIiIiI/3FBd1z4ioj/cYiIiIiIiIj/cYiIiIiIiIiIiIiDYA5br/GoiIcf+Ihx/4iHH/iIcf+Icf+Icf+Ihx/4hx/4hx/4cf+Icf+Icf+HH/iHH/hx/4cf+Icf+HH/hx/4cf+HH/hx/4cf9x/4cf+HH/hx/3H/hx/4cf9x/4OrVltkqacf9xj/cf9x/3GP9x/3GP9x/3GP9x/3GP9x/3GP9xj/cY/3H/cY/3GP9xj/cY/3GP9xj/cY/3GP9xiP9xj/cY/3GI/3GP9xiP9xiP9xiP9xiP9xiP9xiP9xiDIg8r7fDYiP9xiIiI/3GIiIiIj/cYiIiIiIg5fFm3g6aIcf+Ihx/4hx/4hx/4hx/4hx/4cf+Icf+HH/iHH/hx/4cf+Icf+HH/hx/4cf+HH/hx/4cf9x/4cf+HH/hx/3H/hx/3H/hx/4cf9x/3H/hx/3H/hx/3EzKaq91lWP9xiP9xiP9xiI/3GI/3GIj/cYiP9xiIj/cYiP9xiIj/cYg8h6e0eFiIiIiIcf+IiIiIcf+IiIhx/4iIhx/4iIhx/4iIcf+IiHH/iIcf+Ihx/4iHH/iHH/iIcf+Icf+Icf+Icf+Icf+Icf+HH/iHH/hx/zFykb+Nbocf+HH/hx/4cf9x/4cf+HH/cf+HH/cf+HH/cf+HH/cTVpU7uWrP9x/3H/cf9x/3H/cf9xj/cf9x/3H/cY/3H/cf9xj/cf9xj/cf9xPFCJtK92iI/3GIiIiI/3GIiIiIiI/3GIiIiIiIiIiIiIiIiIiIiIiIiIg+Amey/ZiHH/iHH/iHH/hx/4hx/4hx/4cf+Icf+HH/hx/4cf+HH/iHH/hx/4cf9x/4cf+HH/hx/4cf9x/4cT03WLPIp/9x/3GP9xj/cY/3GP9xj/cY/3GP9xj/cY/3GI/3GP9xPWPos5wXiIiIiIiIiIiIiIiIiIiIiIiIcf+IiIiIiIiIcf+IiIiIhx/4iIiIcf+DuaeLZlh/+HH/cf+HH/cf+HH/cf+HH/cf9x/4cf9x/3H/hx/3H/cf9x/3H/hx/3H/cf9xPcDIsz83j/cYj/cYj/cYiP9xiP9xiI/3GIj/cYiP9xiI/3GCpcBxpqP45x/3H/cf9x/3H/cf9x/3H/cY/3H/cf9x/3GP9x/3H/cY/3EtLmsaPRlOcf+HH/cf+HH/cf+HH/cf9x/4cf9x/3H/cf+HH/cf8zMD++z8CIj/cYiIiIiIiI/3GIiIiIiIiIiIgyyEO+N7yIiIiHH/iIiIhx/4iIhx/4iIhx/4g7lZS2amv/hx/4hx/4cf+HH/hx/4cf+HH/hx/4cf+HH/cTq71LVEK3H/cY/3H/cf9x/3H/cf9x/3GP9x/3H/cf9xj/cf9x/3GP9x/3H/N3Cjuo9cj/cYj/cY/3GI/3GI/3GI/3GI/3GI/3GI/3GI/3GIj/cYiP9xiI/3GIj/cYiI/3GIiP9xiIj/cYiIj/cYiIiP9xiIiIiP9xiIiIiI/3GIT4Q8F7yIiIiIj/cYiIiIiIiIiIiIiIiIiIiIiIiHH/iIiIiIQz+s3AWIiIhx/4iIiIhx/4iIiHH/iIiHH/iIhx/4iIcf+IiHH/iIcf+Ihx/4iHH/iIcf+Icf+Icf+Icf+Icf+Icf+Icf+HH/iHH/hx/4hx/4cf+HH/hx/4hx/4cf+HH/hx/3H/hx/4cf+HH/cf+HH/hx/3H/hx/3H/hx/3H/hx/3H/hx/3H/cf+HH/cf9x/3H/hx/3H/cf9x/3H/cf9x/3H/cf+HH/cf9x/3GP9x/3H/cf9x/3H/cf9x/3H/cY/3H/cf9x/3GP9x/3H/cY/3H/cY/3H/cf9xj/cY/3H/cY/3H/cY/3GP9xj/cf9xj/cY/3GP9xj/cY/3GP9xiP9xj/cY/3GI/3GP9xiP9xiP9xj/cYj/cYj/cYiP9xiP9xiP9xiI/3GIj/cYiP9xiIj/cYiI/3GEGUPPa8iIiP9xiIiI/3GIiIiP9xiIiIiI/3GIiIiIiIiI/3GIiIiIiIiIiIiIiIiIiIiIiIiIiIiIcf+IiIiIiIiIcf+IiIMTmXv8Zocf+HH/iHH/cf+HH/hx/4cf+HH/hx/3H/hx/4cf9x/4cf9x/4cf9x/4cf9x/3H/hx/3H/cf+HH/cf9x/3H/hx/3H/cf9x/3H/cf9x/3H/cf9x/3H/cf9x/3H/cf9x/3H/cf9x/3GDO0hL1Le4/3GP9xiP9xj/cY/3GI/3GP9xiP9xiP9xiP9xiP9xiP9xiP9xiP9xiI/3GIj/cYiP9xiI/3GIiP9xNrjWukcpiIiIiIiIcf+IiIiIiIcf+IiIiIcf+IiIhx/4iIiHH/iIhx/4iIcf+IiHH/MTunsNRY/3H/hx/3H/cf+HH/cf9x/3H/hx/3H/cf9x/3H/cf9x/4cf9x/3H/cf9x/3H/cf9xj/cf9x/3H/cf9x/3H/cf9xj/cf9x/3H/cY/3H/cf9xj/cf9xj/cf9xj/cf9xj/cf9xj/cY/3H/cY/3GP9xj/cY/3GP9xj/cY/3GP9xj/cY/3GI/3E7DnO18YyIiP9xiI/3GIiI/3GIiP9xiIiI/3GIiIiP9xiIiIiP9xiIiIiIiI/3GIiIiIiIiIiIiIiIiIiIiIiIiIiIiIiIiIiIiIcf+IiIiIiIhx/4iIiIhx/4iIiIcf+IO0X1troK/4cf+HH/hx/4cf+HH/hx/4cf+HH/cf+HH/hx/3H/Pz+lssBa/3H/cY/3H/cf9xj/cf9xj/cf9x/3GP9x/3GP9xj/cf9xj/cY/3GP9x/3GP9xj/cY/3GP9xj/cY/3GP9xiP9xj/cY/3GI/3GI/3GP9xiP9xiP9xiP9xiP9xiP9xiI/zj64bkFHo/3GIiI/3GIiIj/cYiIiP9xiIiIiI/3GIiIiIiIj/cYiIiIiIiIiIiIiIiIiIiIiIiIiIiIiIiIiIiHH/iIiIiIiIcf+IiIiDB4pLCXW3H/iHH/iHH/iHH/hx/4hx/4hx/4cf+HH/iHH/hx/4cf+DmrMbdUznH/hx/3H/hx/3H/hx/4cf9x/3H/hx/3H/hx/3H/cf+HH/cf9x/3H/cf+HH/cf9x/3H/cf9x/3H/cf9x/3H/cf9x/3H/cf9x/3H/cf9x/3H/cY/3H/cf9x/3H/cY/3H/cf9xg4xfW4OgqI/3GI/3GIj/cYiP9xiI/3GIj/cYiP9xiIj/cYiI/3GIiI/3GIiIj/cYiIiP9xiIiIiI/3GIiIiIiIj/O3axtolOiIiIiIiIiIiIiIiIiIhx/4iIiIiIiHH/iIiIiIcf+IiIhx/4iIiHH/iIiHH/iIhx/4iIcf+Ihx/4iHH/iIcf+Ihx/4hx/4iHH/iHH/iHH/iHH/iHH/hx/4hx/4cf+Icf+HH/hx/4hx/4cf+HH/hxPQjBsvc+hx/3H/hx/3H/hx/3H/hx/3H/cf9x/4cf9x/3H/cf+HH/cf85fBS3g+txj/cf9xj/cf9xj/cY/3H/cY/3GP9xj/cf9xj/cY/3GP9xj/cY/3GI/3GP9xM8DivT8dj/cYiP9xiI/3GIiP9xiI/3GIiI/3GIiI/3GINQsEu/T7iIiIiIiIiIiIiIiIiIiHH/iIiIiIMatTsGSs/4iIcf+Ihx/4iHH/iHH/iIcf+Icf+Icf+Icf+Icf+IcTs6G7XF5P9xj/cf9xj/cf9xj/cY/3H/cY/3GP9xj/cY/3GP9xj/cYOEW9uLpCiIiIcf+IiIiHH/iIiIcf+IiIcf+IiHH/MZP3v2wIhx/3H/cf+HH/cf+HH/cf9x/3H/hx/3H/cf9x/4cf9x/y9jIRopze6IiIiIiIiIiIiIiIiIiIiIiIiHE7H3O04Ixx/4iHH/iIhx/4iHH/iIcf+Ihx/4hx/4hx/4g/jgKxcf2HH/hx/4cf+HH/hx/4cf+HH/hx/4cf+HH/cf+HH/hx/3H/MJm7sXZE/3GP9xiP9xiI/3GI/3GI/3GIj/cYiP9xiI/3GDo39bbICoiIiIiIiIiIiIiIiIiIiIcf8khoMq15fNhx/4iIiHH/iIiHH/iIiHH/iIhx/4iHH/iIg5yui4NRf/cf9x/3H/cf9x/4cf9x/3H/cf9x/3H/cf9xj/cf9x/3H/cf9x/3H/cY/3H/cf9x/3GP9xJcoCGrNf3oiIcf+IiIhx/4iIhx/4iIcf+IiHH/iDSaIbxl3oiHH/iHH/iHH/iHH/iHH/iHH/iHH/iHH/hx/4hx/4cf+HH/hx/4hx/4cf+HH/gyUi6+rdFxiP9xiI/3GI/3GIj/cYiP9xiI/3GIiP9xiIj/IB/XKi8CjYiIiIiIiIiIhx/4iIiIiIiIcf+IiIg7hGS1e5tx/4iHH/iHH/iHH/hx/4hx/4hx/4cf+HH/iHH/hxN12OuaJx/3GI/3GI/3GI/3GI/3GIj/cYiP9xiI/3GIj/cYiI/3GIiP9xiIiP9xiIiP9xiIiI/3GIiIiI/3GIiIiIiI/3GIiINr5jukGciIiIhx/4iIiIiIhx/4iIiIcf+IiIiHH/Njwvu8PQ/3H/cY/3H/cY/3H/cY/3GP9x/3GP9xj/cY/3H/cY/3GP9xj/cY/3GP9xj/cYj/cY/3GP9xg3WLi5p0eIiIiIiIiIiIiIiIiIiIiIiHH/iIiIiIiIg5JUm32raHH/hx/4cf9x/4cf+HH/cf+HH/hx/3H/hx/3H/cf+HH/cf+HH/cf9x/3H/hx/3H/cf9x/3H/hxPXoYs4XniP9xj/cYj/cYj/cYj/cYj/cYj/cYj/cYiP9xiP9xiI/3GIiP9xiI/3GDrzObYMxoiIiIcf+IiIcf+IiIcf+IiIcf+IiDMKi731dHH/cf9x/3GP9x/3H/cf9x/3GP9x/3H/cf9xj/cf9xj/cf9x/3E0z0i8MLeI/3GIiI/3GIiIj/cYiIiIj/cYiIiCPQVTry+qz/cf9x/3H/cf9x/3H/cY/3H/cf9x/3H/cf9xj/cf9x/3H/cY/z+jirJcdYiI/3GIiIiI/3GIiIiIiIj/cYiIiIiDr9tLcCS/+IiIhx/4iIiHH/iIiHH/iIhx/4iIcf+Ihx/4iHH/iIcf+Ihx/4hx/4iHH/iHH/iC0VRhpOq56IiIiIj/cYiIiIiIiIiIiIiP9xiIiIiIiIiIiIhx/4iIiIiIiIiIOJzIuWM3/4cf+HH/hx/4cf+HH/hx/4cf9x/4cf+HH/cf+HEwmQqwdvX/cY/3GP9xiP9xj/cYj/cY/3GI/3GI/3GI/3GI/3GINyD4ud8HiIiIiHH/iIiIiIiIcf+IiIiIhx/4iIiHH/iIiIcf+IiDqLuLZ0R3H/cf9x/4cf9x/3H/hx/3H/cf9x/4cf9x/3H/cf9x/3H/cf9x/3H/cf9x/3H/cf9x/zAH6bEJFo/3GIiP9xiIj/cYiI/3GIiI/3GIiIj/cYiIR9yMkjeIiP9xiIiIiIiIiP9xiIiIiIiIiIiIN2UXuZrocf+Icf+Ihx/4hx/4iHH/iHH/hx/4hx/4hx/4hx/4cf+Icf9EqWzVaf+HH/iHH/hx/4cf9x/4cf+HH/hx/4cf9x/4cf+HH/cf+HH/cf+DXeBLwh+/9x/3GP9x/3H/cf9x/3GP9x/3H/cY/3H/cf9xj/cf9xj/cf9xj/cf9xj/cY/3H/cY/3GP9xj/cY/3GP9xj/cY/3GP9xj/cTma97dlCIiIiIiIiIiI/3GIiIiIiIiIiIiIiIiIiIiIiIhx/4iIiIiIiIiIcf+IiIiIhx/4iDMkVr3bqYcf+Icf+HH/hx/4cf+HH/hx/4cf+HH/hx/3H/hx/4cf+HH/cf+HH/cf+HH/cf+HH/cf+HH/cf9x/4cf9x/3H/cf+HH/cf9x/3H/cf9x/zRDub28Ro/3GI/3GIj/cYiP9xiI/3GIj/cYiI/3GIiP9xiIj/MAtHsQW4iIiIiIcf+IiIiIcf+IiIhx/4iIhx/4iIhx/4iIcf+Ihx/4iIcf+Ihx/4iHH/iHH/iIcf+Icf+Icf+DyEVrV7qf9x/3H/cf9x/4cf9x/3H/cf9x/3H/cf9x/3H/cf9x/3H/cf9x/3H/cf9xMfD6vw8Fj/cYiIj/cYiIiI/3GIiIiI/3GIiIiIiIj/cYiIiIiIiIODgnuMfYhx/4iHH/iIcf+Icf+Ihx/4hx/4hx/4hx/4hx/4hFW3y6SIhx/4cf+HH/iHH/hx/4cf+HH/hx/4cf+HH/hxPoT0snsL/3H/cf9x/3H/cf9x/3H/cf9xj/cf9x/3H/cY/3H/cf9xj/cf9x/zy70bRELnGP9xj/cY/3GP9xj/cY/3GP9xj/cY/3GI/3GP9xiP9xj/cYj/MsfZvzgmiIiIiIiIiIiIcf+IiIiIiHH/iIiIiHH/iIiIPD5ptcGW/3H/cf+HH/cf9x/4cf9x/3H/hx/3H/cf9x/3H/cf9x/4cf9x/3E8hsm0eTaP9xiI/3GIj/cYiP9xiIj/cYiI/3GIiP9xiIiI/3GIiIj/PzgVssfqiIiIiIiIhx/4iIiIiIcf+IiIiIcf+IiIhx/4iIhx/4iIhx/4iIcf+Ihx/4iIcf+Ihx/4iHH/iHH/iIcf+Icf+Icf+IMfyosBNX/3H/cf9x/3H/cf9xj/cf9x/3H/cY/3H/cf9x/3GP9x/3GEIoXO16/3GP9x/3GP9x/3GP9xj/cY/3H/cY/3GP9xj/cY/3GP9xPIgptHfWiIiIiIiIiIiIiIiIiIiIiIiIiIiIiIP+0KsRL1cf+HH/hx/4cf9x/4cf+HH/cf+HH/cf+HH/cf+HH/cf+HH/cf9x/4cf9x/3H/cf8yWMe+pzhxj/cY/3GI/3GP9xiP9xj/cYj/cYj/cYj/cYj/cYj/cYj/cYiP9xiP9xMKE6sG7Fhx/4iIiIcf+IiIhx/4iIhx/4iIcf+IJn5CKrgb3Ycf+Ihx/4iHH/iIcf+Icf+Icf+Icf+Ihx/4cf82n7q7YEX/cY/3H/cY/3H/cY/3H/cY/3GP9x/3GP9xj/cY/3H/PdjJtCc2iIiIiIiP9xiIiIiIiIiIiIiIiIiHH/g/hEqye7X/cf+HH/hx/4cf+HH/cf+HH/hx/3H/hx/3H/hx/3E5fDe3g8iP9xj/cf9xj/cY/3GP9xj/cY/3GP9xj/cY/3GI/3GP9xMoSZvntmiIiIiIiIiIiIiIiIiIhx/4iIiIg2IXu73oT/hx/3H/hx/3H/cf+HH/cf9x/3H/cf+HH/cf9x/3H/cf9xM4+ovHBXcYj/cYj/cYj/cYiP9xiP9xiI/3GIj/cYiI/3GIj/cYhAIswO04iP9xiIiIj/cYiIiI/3GIiIiIiI/3GIiDwydbTNiocf+IiIhx/4iIiHH/iIhx/4iIcf+IiHH/iIcf+IPxSDset8cf+HH/hx/4cf+HH/hx/4cf+HH/hx/4cf9x/4cf87mAO1Z/xx/3H/cf9x/3H/cf9x/3H/cf9x/3H/cf9x/3H/cf9xg69vK2CQ3/cf9xj/cY/3GP9xj/cY/3GP9xj/cY/3GP9xj/cY/3GI/3GDQwtrzPSYiIiP9xiIiIiIiIiI/3GIiIiIiIOKehuFhecf+IiIiIiIiIiHH/iIiIiIcf+IiIiIcf+IiIcf+IiCLbJRryTa6P9xiP9xiI/3GIj/cYiP9xiIj/cYiI/3GIiP9xiIiP9xiIiI/3GIiIiP9xiIiIiDc8JbnD2nH/iIiIiIcf+IiIiIcf+IiIhx/4iIhx/4iIcf+IiHH/iIhx/4iHH/iIcf+Icf+Ihx/4hx/4iHH/iHH/iHH/hx/4hx/4hx/4cf+Icf+HH/hxMx43vOHIcf9x/3GP9x/3H/cf9x/3GP9x/3H/cY/3H/cf9xj/cf9xj/cf9xj/cf9xj/cY/3H/cY/3GDqyyLZNN/9xiIiIiIj/cYiIiIiIiIiIiIj/cYiIiIiIiIiIiIiIcf+IiIiIiIiIg4BYe4+niHH/hx/4hx/4cf+HH/hx/4cf+HH/hx/4cf+HH/hx/4cf9x/4cf+HH/cf+HH/hx/3H/hx/3H/hx/3H/cf+HH/cf9x/4cf8/HjOy4cz/cf9x/3GP9x/3H/cY/3H/cf9xj/cf9xj/cf9xj/cf9xj/cY/3H/cY/3GP9xj/cY/3H/cY/3GP9xiP9xj/cY/3GP9xiP9xj/cY/3GI/3GI/3GI/3GI/3GI/3GI/3GI/3GIj/cYiP9xiDEsdL/Ti4iIiIiI/3GIiIiIiIiIiIiIiIiIiIiIiIhx/4iIiIiIiIiIcf+IiIiIiHH/iIiIhx/4iIiHH/iIiHH/iIiHH/iIhx/4O4N1tXyKcf+HH/hx/4cf+HH/cf+HH/hx/3H/hx/3H/hx/3H/hx/3H/cf+HH/cf9x/3H/hx/3H/cf9x/3H/hx/3H/cf9x/3H/cf9x/3H/cf9x/3H/cf9x/3H/cf9xj/cf9x/3H/cT71NrEKyXGP9xiP9xiP9xiI/3GI/3GIj/cYiP9xiI/3GIj/cYiI/3GIiP9xiIiP9xiIiP9xiIiI/3GIiIiI/3GIiIiDsu17XRKIiHH/iIhx/4iHH/iIcf+Ihx/4hx/4iHH/iHH/iHH/iHH/iHH/iHH/iHH/hx/4hx/4cf+HH/g/k8axbDlx/3GP9x/3H/cf9x/3H/cf9xj/cf9x/3GP9x/3H/cY/3H/cf9xj/cf9xj/cf9xj/cY/3H/cY/3GP9xj/cf9xj/cY/3GP85K7e41EiIiP9xiIiIiIiP9xiIiIiIiIiIiIiIiIiIiIiIiIiIiIiIiIP+0nsRLYcf+Icf+Icf+Icf+HH/iHH/hx/4cf+Icf+HH/hx/4cf+HH/hx/4cf+HH/cf+HH/hx/3H/hx/4cf9x/4cf9xMZ+Iv2B3/3GP9xj/cY/3GP9xj/cYj/cY/3GI/3GP9xiP9xj/cYj/cYj/cYj/cYiP9xiP9xiI/3GIPIV5tHqGiIiIhx/4iIiIhx/4iIiHH/iIiHH/iIiHH/iIhx/4iIcf+Ihx/4iHH/PIqztXVM/4hx/4cf+HH/cf+HH/hx/4cf+HH/cf+HH/hx/3H/hx/3H/hx/3ExPjG+wc5x/3H/hx/3H/cf9x/3H/cf9x/3H/cf9x/3H/cf9x/3H/cf8zOeq+xhWP9xiIiP9xiIiI/3GIiIiP9xiIiIiIj/cYiIiIiIiIiP9xiIiIiIiIiIiINJQYvGvncf+Icf+Icf+Icf+Icf+HH/iHH/hx/4hx/4cf+HH/hx/4cf+HH/hx/4cf+HH/hx/zgtaLjSl3GP9xj/cf9xj/cY/3GP9x/3GP9xj/cY/3GP9xiP9xj/cY/3GP9xiP9xj/cYj/cY/3GI/3GIM2KovZ1XiIiIiIiIiIiIiIiHH/iIiIiIiIhx/4iIiIiHH/iIiIcf+IiIhx/4iIPLH3tU4I/4cf9x/4cf9x/4cf9x/3H/hx/3H/cf+HH/cf9x/3H/hx/3H/cf9x/3H/cf9x/3H/cf9x/3H/cf9x/zfct7ojSP9xiP9xiP9xiI/3GI/3GIj/cYiP9xiI/3GIj/cYiI/3GIiP9xiIiP9xiIiI/3GIiIj/M77HvkE4iIiIcf+IiIcf+IiHH/iIhx/4iHH/iIcf+Ihx/4iHH/iHH/iIcf+Icf+Icf+Icf+HH/iHH/iDY42LvHJ/9x/3H/cY/3H/cf9xj/cf9x/3GP9x/3GP9x/3GP9x/3GP9xj/cf9xgyJQq+2vWI/3GIiIiIiIiIiIiIiIiIiIiDy+C7RB9Icf+HH/hx/3H/hx/4cf9x/4cf+HH/cf+HH/cf+HE1p9a7WCn/cf9xj/cY/3H/cY/3GP9xj/cY/3GP9xj/cY/3GP9xj/cYM6drvViUcf+IiIiIiIiIiHH/iIiIiIcf+IiIiIcf+IiIhx/4iIhx/4iIcf+IMA63sAJIcf9x/4cf9x/4cf9x/3H/hx/3H/cf9x/4cf9x/3H/cf9x/3H/cf+HH/cf9x/3H/cf9x/3H/cf9x/3GP9x/3H/cf9x/3H/cY/3H/cf9x/3GP9x/3H/cY/3H/cY/3H/cY/3H/cY/3H/cYPc8zszDM/3GI/3GI/3GI/3GI/3GI/3GI/3GIj/cYj/cTujcbVcjoiI/3GIiI/3GIiI/3GIiIiI/3GIiIiIj/cYiIiIiIiIj/I4DwGvfw/v9x/3H/cf9x/3H/cf9x/3H/cf9x/3H/cf9x/3H/cf9x/3H/M+lfvhagiIiIiIiIiHH/iIiIiIiIiIiIiIhx/4Nz8JucD2cf+HH/hx/4cf9x/4cf+HH/cf+HH/hx/3H/hx/3H/cf+DKpeb5WhnGP9xiP9xj/cYj/cY/3GI/3GI/3GI/3GIj/cYj/cYiP9xiI/zvPF7Yw6IiIiIiIiIiIiIiIiHH/iIiIiIiHH/iIiIiHH/iIMGB4sa+H/4cf9x/4cf+HH/cf+HH/cf9x/4cf9x/4cf9x/3H/hx/3H/OZWBuGp+/3H/cf9x/3H/cf9x/3H/cf9xj/cf9x/3H/cf9xj/cf9x/3E21ba6KkmP9xiP9xiI/3GIj/cYiP9xiIj/cYiI/3GIiIS2MsWc2Ij/cYiIiP9xiIiIiP9xiIiIiIj/cYiIiIiIiIiIiI/3GDX0FLsL64iIcf+IiIiHH/iIiHH/iIhx/4iIhx/4iHH/iDPzcb0Mjohx/4hx/4hx/4cf+Icf+Icf+HH/iHH/hx/4cf+Icf8oJwMajY/OcYiIiI/3GIiIiIj/cYiIiIiIiIiP9xiIiIiIiIiIiIiIiIiIiIiIiIiIhx/4iIiIiIiIhx/4iIg9Rfezughx/4cf+HH/hx/4cf9x/4cf+HH/hx/3H/hx/3H/hx/yUs+BrdMH7/iIiHH/iIhx/4iIcf+Ihx/4iIcf+Icf+CpOtxp7FI6IiIiIj/cYiIiIiIiIiIiIiIiIiIg2mZO7Zmz/iIiIhx/4iIhx/4iIhx/4iIcf+DddpbqiWv+HH/hx/4cf9x/4cf+HH/cf+HH/cf+HH/cf+HH/cf+DUecrzhjf9x/3H/cf9x/3H/cf9x/3H/cY/3H/cf9x/3H/cY/3E9u5WyRGpxj/cYj/cYj/cYj/cYiP9xiP9xiI/3GIj/cYiDOMeb1zhoiIiIhx/4iIiIcf+IiIcf+IiIcf+IiDC297BZCIcf9x/4cf9x/3H/hx/3H/cf9x/4cf9x/3H/cf9x/3H/cf+HH/cf9x/3H/cf9x/3H/cf9x/3GP9x/3H/cf9x/3H/cf9xj/cf83Ppe6wWiP9xiI/3GIj/cYiP9xiIj/cYiIj/cYiI/3GIiIj/cYiIiI/3GIiIiIj/cYiIiIiIiP9xiIiIiIiIiIgx6uS/FRuIhx/4iIhx/4iIcf+IiHH/iIcf+Ihx/4hBUbz65IiHH/iHH/iHH/iHH/iHH/hx/4hx/4cf+Icf+HH/hx/4cf+EI1PPys/4cf+HH/cf+HH/hx/4cf+HH/cf+HH/cf+HH/hx/zYjU7vcrP9x/3H/cf9x/3GP9x/3H/cf9x/3H/cY/3H/cf9x/3GP9x/3H/cY/3H/cY/3H/cY/3H/cY/3GP9x/3GP9xj/cf9xj/cY/3GP9xN1Pluawa/3GIiI/3GIiI/3GIiIiP9xiIiIiP9xiIiIiIiP9xiIiIiIiIiIiIiIiIiIiIiIiIiIiIiIiIiIiIiIiHH/iIg+K+Sz1Bv/iHH/iHH/iIcf+Icf+HH/iHH/iHH/hx/4hx/4cf+HH/iHH/hx/4cf+HH/hx/4cf+HH/hx/3H/hx/4cf+HH/cf+HH/cf+HH/cf+HH/cf+HH/cf9x/4cf9x/3H/cf+HH/cf9x/3H/cf9x/4cf9x/3H/cf9x/3H/cf9x/zXiJ7sd2HGP9xiP9xiP9xiP9xiP9xiP9xiI/3GIj/cYj/cYiEY1PKysj/cYiI/3GIiP9xiIiP9xiIiI/3GIhOE8wuw4/3GIiIiIiIj/cYiIiIiIiIiIiIiD2NIbNy3oiIiIiIhx/4iIiIiIiIcf+IiIiIhx/4iIiHH/iIiIcf+IiIcf+IiHH/iIhx/4iHH/iIcf+IhxMStSvtStcf+HH/iHH/hx/4cf+HH/iHH/hx/4cf+HH/hx/3H/hx/zfBQ7k+vHH/cf9x/3H/hx/3H/cf9x/3H/cf9x/3H/cf9xj/cf9x/3H/cf9x/3H/MkCZv79miIiP9xiIj/cYiIiP9xiIiIj/cYiIiIM9/KvSA1iHH/iHH/iHH/iHH/hx/4hx/4hx/4cf+HH/iHH/hx/4cf+HH/hx/4cTORt71uSP9x/3GP9x/3GP9x/3GP9x/3GP9x/3GP9x/3GP9xj/cY/z3FarQ6lYiIiP9xiIiIiIiIiIiIiIiIiIiHH/iIiIiD0rxrPUOYcf+HH/iHH/iHH/hx/4hx/4cf+HH/hx/4hx/4cf+HH/hx/4cf9x/4cf+HH/hx/3H/hx/4cf9x/4cf9x/4cf9xNnyMuoNziP9xiI/3GIj/cYiP9xiIj/cYiI/3GINsVMujqzcf+Icf+Ihx/4hx/4hx/4hx/4cf+Icf+Icf+HH/iHE2KKa511lx/3H/cf9x/3H/cf9x/3H/cf9x/3GP9x/3H/cf9xj/cf9x/3GP9x/3H/cY/3H/cY/3H/cY/3GP9x/3GP9xj/cf9xj/cY/3GP9xj/cY/3GP9xj/cY/3GI/y4cQBo+O/5x/4iHH/iIcf+Ihx/4iHH/iHH/iHH/iHH/iHH/iHH/iHH/hx/4hx/4cf+HH/iHH/hxP79GsUC5/3GP9x/3H/cf9x/3H/cf9x/3GP9x/3H/cf9xj/cf9x/3GP9x/3H/cY/3H/cY/3GP9x/3GP9x/3GP9xj/cU0OjC8XcY/3GP9xj/cYj/cY/3GP9xiP9xj/cYj/cY/3GI/3FHB0yfi/9xiP9xiP9xiI/3GI/3GIj/cYiP9xiIj/cYiP9xiIiP9xiIj/cTm7qLdEV4hx/4iIiHH/iIhx/4iIhx/4iHH/iIhx/4iHH/iIcf+Icf+Ihx/4hO1uwikYcf+HH/iHH/hx/4hx/4cf+HH/hx/4hx/4cf+HH/hx/3H/hx/4cf+HH/cf+HH/hx/3H/hx/3H/hx/0+KbBdZcf9x/3H/hx/3H/cf9x/4cf9x/3H/cf9x/3H/cf9x/3H/cf9x/3H/Or70t0ELj/cY/3GP9xj/cY/3GP9xiP9xj/cYj/cY/3GI/3GP9xiP9xiP9xiP9xiP9xiI/3GI/3GIhNyFwzeoiP9xiIj/cYiI/3GIiI/3GIiI/3GIiIj/cYiDcyxbnNOocf+IiIiIiHH/iIiIiHH/iIiIcf+IiIcf+IiHH/iIhx/4iIcf+Ihx/4iHH/iIcf+Ihx/4hx/4hx/4hx/4hx/4hx/zvsJrYT2f9x/3H/cf+HH/cf9x/3H/cf9x/3H/cf9x/3H/cf9x/3H/cf9xj/cf9x/3H/cf9xj/cf9x/3H/cY/3H/cY/3H/cf9xj/cf9xj/cf9xj/cY/3H/cThn17eYKHGIiIj/cYiIiI/3GIiIiIiP9xiIiIiIiIiIj/cYiIiIiIiIiIiIiIiIiIiDR0Nb2Lyv+Ihx/4iHH/iIcf+Ihx/4hx/4hx/4hx/4hx/4hx/4hx/4cf+Icf+HH/iHH/hx/4cf+HH/hx/4cf+HH/hx/4cf+HH/hx/3H/hx/4cf9x/4cf9x/4cf9x/4cf9x/4cf9x/3H/hx/3H/cf9x/4cf9x/3H/cf9x/3H/hx/3H/cf9x/3H/cf9x/3H/cf9x/3GP8+jxOzcOyP9xj/cY/3H/cY/3GP9xj/cY/3GP9xj/cY/3GP9xiP9xj/cYj/cY/3GI/3GP9xiP9xiP9xiP9xiI/3GI/3GIj/cYj/MQ8YsAHniIiIiIiHH/iIiIiIiHH/iIiIiHH/iIiIcf+IiIhx/4iIcf+IiHH/MKv3sWQI/3H/cf+HH/cf+HH/cf9x/3H/hx/3H/cf9x/3H/cf9x/4cf9x/3H/cf9x/3H/cf9x/3GP9x/3H/cf9x/3H/cf9xj/cf9x/3H/cY/3H/cf9xMa1nv1KY/3GIj/cYiI/3GIiP9xiIj/cYiIiP9xiIiI/3GIiIiP9xiIiIiIj/cYiIiIiIiIiIiP9xiIiIiIiIiIiIiIiIiIP5i0sWdLcf+IiHH/iIcf+Ihx/4iHH/iHH/iIcf+Icf82Iyq73NX/cf9x/3H/cY/3H/cf9xj/cf9xj/cf9xj/cf9xj/cf9xj/cf81Hsa84Tn/cYiI/3GIiI/3GIiI/3GIiIiP9xiIiIRcG8s+SIiP9xiIiIiIiIiIiIiIiIiIiIiIiDl82beDJnH/hx/4cf+HH/hx/4cf+HH/hx/4cf9x/4cf+HH/cf+HH/cf+D3x2LQOJ/9xj/cY/3GP9xj/cYj/cY/3GP9xiP9xj/cYj/cYj/cYj/cYj/cYj/cYj/cYPNw5tCPGcf+IiIiIiIiHH/iIiIiHH/iIiIhx/4iIhx/4iIhx/4iIhx/4iD31mbMKZnH/hx/3H/cf9x/3H/cf9x/3H/cf9x/3H/cf9x/3H/cf9xj/cTC5Gb9G5nGIj/cYiI/3GIiP9xiIiP9xiIiI/3GIiIj/cYiIiIiP9xiIiIg6m4i2ZHdx/4iIcf+Icf+Ihx/4hx/4iHH/iHH/iHH/iHH/iHH/hx/4hx/4cf+Icf+HH/hx/4cf+HH/hx/4cf+HH/hx/4cf+HE+CCey99iP9x/3GP9x/3GP9x/3GP9x/3GP9xj/cf9xj/cY/3GP9x/3GP9xj/cY/3GI/3GP9xj/cY/3GI/3GP9xiP9xj/cYj/cYj/cYj/cYj/cYj/cYiP8+NtWzySqIiIiIiIiIiIiIiIiIiIiIiIiIiIiIiIiIiHH/iIiIiIiHH/iIiIiDgzOLjMx3H/cf+HH/hx/3H/hx/4cf9x/4cf9x/4cf9x/3H/hx/3H/cf+HH/cf9x/4cf9x/3H/cf9x/3H/cf9x/4cf9x/3H/cf9x/3H/cY/3H/cf9x/3H/cf9x/3H/cY/3E3CKS591uP9xj/cYj/cY/3GI/3GP9xiP9xiP9xiP9xiP9xiI/3GI/3GIj/cYiP9xiIj/cYiP9xiIj/cYiINYSEu3t7iIiIiIiIiIcf+IiIiIiIiIiIiIcf+IiIiIiIcf+IiIiIcf+IiIhx/4iIhx/4iIhx/4iIcf+IiHH/iIcf+Ihx/4iHH/iHH/iIcf+Icf+Icf+Icf+Icf+Icf+HH/iHH/hx/4cf+Icf+HH/hx/4OBJRue2u/4cf+HH/cf+HH/cf+HH/cf+HH/cf+HH/cf9x/4NuNhuhyecf9x/3H/cf9x/3H/cf9x/3H/cf9xj/cf9x/3H/cf9x/3GP9x/3H/cf9xj/cf9x/3GP9x/3GP9x/3GP883XW1IoqI/3GI/3GIj/cYiP9xiI/3GIiP9xiIj/cYiIj/cUOcfNY4iIj/cYiIiIj/cYiIiIiIj/cYiIiIiIiIiIiIj/cYOdBZty+mhx/4cf+Icf+HH/iHH/hx/4hx/4cf+HH/hx/4cf+HH/hx/4cf+HH/cf+HH/hx/3H/hx/4cf9x/4cf9x/4cf9x/3H/hx/3H/cf+HE1GPi75weI/3GP9xiP9xiP9xiP9xiP9xiP9xiP9xiI/3GEmTLHbNiP9xiI/3GIiP9xiI/3GIiP9xiIiP9xiIiI/3GIiIj/cYiIiDcBI7n+3IiIiIiIiIiIiIiIiIiHH/iIiIiIiIcf+IiIiIcf+IiIhx/4iIgwriGwYd6HH/iIcf+Ihx/4iHH/iIcf+Icf+Icf+INsO1ujxKhx/3H/cf+HH/cf9x/3H/hx/3H/cf9x/3H/cf+HH/cf9x/3H/cUKl3NWicf9x/3H/cf9x/3GP9x/3H/cf9xj/cf9x/3GP9x/3GP9x/3GP9x/3GP9x/3GP9xj/cf9xj/cY/3GP9xj/cY/3GP9xj/cYNrj4ukcHiIiIj/cYiIiIiIiIiIiIiIiIiIiHH/iIiIiIiIiIiD3vRLMQu4cf+Icf+Ihx/4hx/4iHH/iHH/iHH/hx/4hx/zGAQbCPvv+HH/hx/4cf+HH/hx/3H/hx/4cf+HH/cf+HH/hx/zgBgrj+fXH/cf9x/3H/cf9x/3H/cf9x/3H/cf9x/3H/cf9x/3H/cY/3H/cf80Rma9uZn/cYj/cYj/cYiP9xiP9xiI/3GI/3GIj/cYiE9J/BtgiI/3GIiI/3GIiIj/cYiIiIj/cYiIiIiI/3GIiIiIiIiIiIj/cYiIiIiIiIiIOxfztegMhx/4iIhx/4iIhx/4iIcf+IiHH/iIcf+Ihx/0aH7KeBhx/4hx/4hx/4hx/4cf+Icf+Icf+HH/hx/4hON0wsi3H/hx/4cf+HH/hx/4cf+HH/cf+HH/hx/3H/hx/4cf9x/4NlK4u61Hj/cY/3GP9xj/cY/3GP9xj/cYj/cY/3GI/3GI/3GP9xiP9xiP9xiP9xiI/3GI/3GIj/cYg3VMi5qzeIiIiIhx/4iIiIiHH/iIiIhx/4iIiHH/iIhx/4gze2i9hJeHH/cf+HH/cf9x/4cf9x/3H/cf+HH/cf9x/3H/cf9x/3H/cf+HH/cf9x/3H/cf9xj/cf9x/3H/cf9x/3H/cf9xj/cf9x/3H/cY/3H/cTDACL8/93GIj/cYiI/3GIiI/3GIiI/3GIiIj/cYiIiI/3GIiIiIiP9xiIiIiIiIiIj/cYiDH8N78DyIhx/4iHH/iIcf+Icf+Ihx/4hx/4hx/4hx/4hx/4cf+Icf+Icf+HH/hx/4hx/zu8qbZDVv9xj/cf9xj/cf9xj/cY/3GP9x/3GP9xj/cY/3GP9xj/cSXeVRqyGq5x/4cf+HH/hx/4cf+HH/hx/3H/hx/4cf+HH/cf+HH/hx/3EwGdW/5ipxj/cf9xj/cf9x/3GP9x/3GP9xj/cf9xj/cY/3H/cY/3GP9xj/cY/3GP9xj/cY/3GP9xiP9xj/cY/3GI/3GI/3GP9xiP9xiP9xiP9xiP9xiI/3GI/3GIMsA5vj/GiIcf+IiIiIhx/4iIiIhx/4iIiHH/iIiHH/iIhx/z2zGLNM53H/hx/3H/cf+HH/cf9x/4cf9x/3H/cf+HH/cf9x/3H/cf9x/3H/cf9x/3H/cf9x/3H/cf9x/3H/cf9x/3EysJi+T2eP9xiI/3GIj/cYiP9xiIj/cYiIj/cYiIj/cYiIiP9xiIiIj/cYiIiIiI/3GIiIiIS8x8UziIiIiIiIiIiIiIiIiIiIiIiIhx/4PbLDs008hx/4iIcf+Ihx/4iIcf+Icf+Ihx/4iHH/iHH/iHH/iHH/iHH/iHH/iHH/hx/4hx/4cf+Icf+HH/g+9UOyCrxx/4cf9x/3H/hx/3H/cf9x/3H/hx/3H/cf9x/3H/cf9xNoATun/sj/cf9xj/cf9xj/cf9xj/cf9xj/cY/3H/cY/3GP9xj/cY/3GP9xj/cY/3GP9xj/cY/3GI/3GP9xMjV0vsqLj/cYiIj/cYiIiP9xiIiIj/cYiIiIiI/3GIiIiIiIiIiP9xiIiIiIiIiIiIiIiIiIiIiIhx/4iIiIOZ43t2HIcf+Icf+Icf+HH/hx/4hx/4cf+HH/hx/4cf+HH/hx/4cf+HH/cf+HH/hx/3H/hx/4cf9x/4cf9x/3H/hx/3H/hx/3H/cf+HH/cf9x/3H/cf8zAUG+/r7/cf9x/3H/cf9x/3H/cf9x/3GP9x/3H/cf9xj/cf9x/3H/cY/3H/cY/3H/cY/3H/cT7YIrIn3Y/3GI/3GP9xj/cY/3GI/3GP9xiP9xiP9xj/cYj/cYiP9xiP9xiP9xiI/3GIj/cYiP9xiI/3GIiP9xiIj/cYiI/3GIiIg8GJe052iIiIhx/4iIiIcf+IiIcf+IiIcf+IiHH/iIcf+IiHH/iIcf+Icf+Ihx/4hxNTLGu805/4cf9x/3H/cf+HH/cf9x/3H/cf9x/3H/cf9x/3H/cf9x/3H/cf9x/3H/cf9x/3H/cf9x/3GP9x/3H/cf9xj/cf9x/3GP9x/zRzCL2M94iI/3GIiP9xiIiP9xiIiI/3GIiIiP9xiIiIiI/3GIiIiIiIiI/3GIiIiIiIOKC2uF9JiHH/iIhx/4hx/4iHH/iIcf+Icf+Icf+Icf+Icf+Icf+Icf+HH/iHH/hx/4cf+Icf+HH/hx/4cf+HH/hx/4cf+HE2XeK5oh1x/3H/cf9x/3H/cf+HH/cf9x/3H/cf9x/3H/cf9x/3H/cTWIgbt3fv9xj/cf9x/3GP9x/3GP9x/3GP9x/3GP9x/3GP9xj/cY/3H/cY/3GP9xj/cY/3GP9xj/cY/3GI/3GP9xj/cYj/cY/3GI/3GI/zlSgritfYj/cYiI/3GIiP9xiIiP9xiIiI/3GIiDV1AruK/YiIiIiIiIiIiIiIiIiIiIiIiIiIiIiHH/iIiIiIiIiHH/M3j2vYcJiHH/hx/4cf+HH/hx/4hx/4cf9x/4cf+HH/hx/4cf9x/4cf+HH/cf+HH/cf+HH/cf+HH/cf+HH/cf9x/4cf9x/3H/cf+HE/CzKx9M3/cf9x/3H/cY/3H/cf9x/3GP9x/3H/cY/3H/cf9xj/cf9xj/cf9xg6hQK2ev3/cY/3GP9xiP9xj/cY/3GI/3GI/3GP9xiP9xiP9xiP9xiP9xiI/3GI/3GIj/cYiDogGbbf5oiIiIcf+IiIiIcf+IiIhx/4iIhx/4iIhx/4NGj5vJcGcf9x/4cf9x/3H/cf9x/3H/cf9x/3H/cf9x/3H/cf9x/3GP9x/3H/cf9x/3E++tiyBSf/cYiP9xiIj/cYiIj/cYiIiP9xiIiI/3GIiIiI/3GIiIiIiDuUC7Vr9HH/iHH/hx/4hx/4cf+Icf+HH/hx/4cf+HH/hx/4cf+HH/hx/zlV2biqJv9xj/cf9xj/cY/3GI/3GP9xj/cY/3GI/3GP9xiP9xj/cYj/cYj/cYj/cYj/cYOJvYuGQniIiIiIiIiIiHH/iIiIiIiHH/iIiIhx/zCj97FsCP+HH/cf+HH/hx/3H/hx/4cf9x/4cf9x/4cf9x/3H/hx/3H/cf+HH/cf9x/3H/hx/3H/cf9x/3H/cf9x/3H/cf9x/3FHsKyE9XH/cf9x/3H/cY/3H/cf9x/3H/cY/3H/cf9xj/cf9xj/cf9xj/NcsEvDT7iP9xiP9xiP9xiP9xiP9xiP9xiI/3GI/3GIj/cYiI/3GIj/cYiI/3GIiI/3GIiI/3GIiIj/cYiIiI/3GD4pWbPWpv+Ihx/4iHH/iIcf+Ihx/4hx/4hx/4hx/4hx/4hx/4hx/4cf+Icf+HH/hx/4hx/4cf+HH/hx/zRLab20lv9xj/cY/3H/cY/3GP9xj/cY/3GP9xj/cY/3GP9xj/cY/3GI/3GP9xj/cYj/cYj/cTRheLyeh4iIiIiIiIiIiIiIiIiIiIhx/4iIiIiIiIcf+IiIiIcf887re0EUiHH/hx/4cf9x/4cf+HH/hx/3H/hx/3H/hx/3H/hx/3H/hx/3H/cf+HH/cf9x/3H/hx/zJ09L6LC3H/cY/3H/cY/3GP9x/3GP9xj/cY/3GP9xj/cY/3GP9xj/M1Vhvqqej/cYj/cYj/cYj/cYj/cYiP9xiP9xiI/3GIj/cYiDby57oNGIiIhx/4iIiIiIhx/4iIiIhx/4iIiHH/iIiIcf+IiHH/iIhx/4iIcf+DRvt7yQSHH/hx/3H/cf9x/4cf9x/3H/cf+HH/cf9x/3H/cf9x/3H/cf9x/3H/cf9x/3H/cf9x/3H/cf9x/3GP9x/3H/cf9x/3GP9x/3H/cY/3H/cY/3H/cY/3H/LDH0GlzgvoiHH/iHH/iHH/iHH/iHH/hx/4hx/4cf+Icf+HH/IpsNGvZPLohx/4iHH/iIhx/4iHH/iIcf+Icf+Ihx/4hx/4KTQ5Koy8bXH/cf9x/3H/cf9x/3H/cf9x/3H/cf9x/3H/cf9x/3H/cf9xj/cf9x/3H/cf9xj/Nw5puvGWj/cYiIj/cYiIiP9xiIiIj/cYiIiIiP9xiIgpNVcajKqO/3GP9xj/cf9xj/cY/3GP9xj/cY/3GP9xj/cY/3GI/3GP9xg0X0W8oLr/cYiIiP9xiIiIiP9xiIiIiIiIPQHRs/4uiIiIiIiIiIiIiIiIiIiIhx/4iIiIiDewiblPdnH/hx/4cf9x/4cf9x/4cf9x/4cf9x/4cf9x/3H/hx/3H/cf9x/4PoD1s38K/3GP9x/3GP9xj/cY/3GP9xj/cY/3GP9xiP9xj/cY/3GI/3GP9xiP9xiP9xiP9xiP9xiP9xiP9xiI/3GI/3GIj/cYiP9xiIj/cYiI/3GIiP9xiIiP9xiIiP9xiIiIj/cYiIOVy4t6NHiIhx/4iHH/iIhx/4hx/4iHH/iIcf+Icf+Icf+Icf+Icf+Icf+HH/iHH/hx/4hx/4cf+HH/hx/4g77TW2Esr/cf9x/3H/cf9x/3H/cf9x/3H/cf9x/3H/cf9x/3GP9x/3H/cUKXTNaLcf9xj/cf9xj/cf9xj/cf9xj/cf9xj/cY/3H/cY/3GP9xj/cY/3H/cY/3GP9xiP83zVm6MqaIiIiIiIiIiIiIiIiIiIiIiIiIiHE7zsi1MTf/hx/4cf+Icf+HH/cf+HH/hx/4cf+HH/cf+HH/hx/3H/hx/3H/hx/3H/hx/3H/hx/3H/cf+HH/cf9x/3EyhXi+eoeP9xj/cYj/cY/3GI/3GI/3GI/3GI/3GIj/cYj/cYgwEeiw/heIiIiIiIhx/4iIiIiHH/iIiIhxOrNbtUykcf9x/3H/cf9x/3H/cf9x/3H/cf9x/3H/cf9x/3H/cf9x/3H/cf9x/zvk17YbKI/3GIj/cYj/cYiI/3GIj/cYiI/3GIiP9xiIiP9xiIiI/3GIiIiP9xiIiIKpJSGnba3v+HH/cf9x/3H/cf9x/3H/cf9x/3H/cf9x/3H/cf9x/3H/cf889Jm1C2aIj/cYiP9xiIiP9xiIiP9xiIiI/3GIiIiP80Lxu90OSHH/iHH/iHH/iHH/iHH/iHH/hx/4hx/4cf+HH/iHElnaIatiXe/3GIiIj/cYiIiIj/cYiIiIiI/3GIiIiIg62Eq3J7X/iHH/hx/4hx/4cf+Icf+HH/hx/4hx/4cf+HH/hx/4cf+DoHhbb4enH/cf9x/3H/cY/3H/cf9x/3H/cY/3H/cf9x/3GP9x/3GP9x/3H/cT692bJCJoj/cYiIiIiP9xiIiIiIiIiP9xiIiIiITMr8Q1CIiIiIiIiIiIcf+IiIiIiIiIcf+IiDMyxL3NO4cf+Icf+Icf+Icf+HH/iHH/iHH/hx/4hx/4cf+HH/hx/4cf+HH/hx/4cf+HH/hx/4cf+HH/cf83Eki67bf/cY/3H/cY/3GP9xj/cY/3GP9xj/cY/3GP9xj/cY/3GI/3GP9xj/cYj/cYj/cY/3GI/3GI/z2KubR1RoiIiIiIiIhx/4iIiIiHH/iIiIhx/4iDRGKry51XH/hx/3H/cf9x/4cf9x/3H/cf9x/3H/cf+HH/cf9x/3H/cf9x/3E4hFi4e6eIj/cYj/cYiP9xiI/3GIj/cYiP9xiIj/cYiI/3GITOEcQe7/cYiIj/cYiIiI/3GIiIiI/3GIiIiIiINJh4vGeHiIhx/4hx/4iHH/iHH/iIcf+Icf+Icf+Icf+HH/iHH/iDFwyL+PN3GP9x/3H/cf9xj/cf9x/3GP9x/3GP9x/3GP9x/3GP9x/3GP9xj/cY/3H/cY/3GP9xj/cY/3GP9xj/cY/3GI/3GP8w/FqxE6WIiIiIiIiIiHH/iIiIiIiIiHH/OiOGttx5iHH/hx/4hx/4cf+HH/hx/4hx/4cf+HH/hx/3H/hx/4cf+HH/hx/3H/hx/3H/hx/4cf9x/3H/hx/3H/hx/3H/cf+HH/MHpXsJWocY/3GP9xiP9xj/cY/3GP9xiP9xj/cYj/cY/3GI/3GI/3GI/3GI/3GIj/cYj/cYiP9xiI/3GIj/cYiP9xiIj/cYiIj/cYg5jmO3cZyIiIiIiIiIiIiIiIiIiIiIiIiIiHH/iIiIiIiIiHH/iIiIiIcf+IiIiHH/iIiIcf+IiIcf+INHKnvI1Ycf9x/4cf9x/4cf9x/3H/hx/3H/cf+HH/cf9x/4cf9x/3H/cf9x/3H/cf9x/4cf9x/3H/cf9x/3H/cY/z8aOrHlxXGIiP9xiIj/cYiIj/cYiIj/cYiIiI/3GIiIiIj/cYiIMxV5veqGiIcf+Icf+Ihx/4hx/4hx/4hx/4cf+Icf+Icf+HH/hx/4hx/4cf+HH/g/JvGx2Q6HH/hx/3H/hx/3H/cf+HH/cf+HH/cf9x/3H/hx/3H/MbG0sF5L/3H/cY/3GP9x/3GP9x/3GP9xj/cY/3GP9xj/cY/3GP9xj/OcsZuDTmiIiIiIiIiIiIiIiIiIiIiIiIiIPN5atCGlcf9x/4cf+HH/hx/3H/hx/4cf9x/4cf9x/4cf9x/4cf8o4OgaofF+/4iIcf+IiHH/iIcf+Ihx/4iHH/iIcf+Icf+IcTlrlbaUanH/hx/3H/hx/3H/cf+HH/cf9x/3H/cf+HH/cf9x/3H/cf9x/3H/cf9x/3H/cf9x/3H/cf9x/3H/cf9x/3GP9x/3H/cf9x/3GP9x/3H/cY/3H/cY/3H/cY/3H/cY/3H/cY/3H/cY/3GDgtAbjS/v9xj/cYj/cY/3GP9xj/cYj/cY/3GI/3GI/3GI/3GI/3GI/3GIOi0BttL+iP9xiI/3GIiP9xiIj/cYiIj/cYiIiEPjLNHNiIj/cYiIiIj/cYiIiIiIiP9xiIiIiIMjBSvs+tiIiIiIhx/4iIiIiIiHH/iIiIiHH/iIiIhx/4iIiHH/iIhx/4iIcf+IhNSew7YYhx/4hx/4iHH/iHH/iHH/iHH/iHH/iHH/hx/4hx/4cf+Icf+HH/hx/4cf+HH/hx/4cf+HH/hx/4cf+HH/cf+HH/hxRtU8oqz/hx/3H/hx/3H/cf+HH/cf+HH/cf9x/3H/hx/3H/cf9x/3H/cf+HE07cK8Ej3/cY/3H/cf9xj/cf9xj/cf9xj/cf9xj/cf9xj/cY/3FNZcwpo3GP9xj/cY/3GP9xiP9xj/cY/3GI/3GP9xiP9xiP9xiP9xiP8+nFezY6iIiIiIiIiIiIiIiIiIiIiHH/iINVWGu6p5hx/4hx/4hx/4hx/4cf+Icf+HH/hx/4hx/4cf+HH/hx/4cT3h8rMeDf+HH/cf9x/3H/hx/3H/cf9x/3H/cf+HH/cf9x/3H/cf87uI22R3KIiIj/cYiIiIiIiP9xiIiIiIiIiIiDAXYbD4noiIiIiIiHH/iIiIiIiIcf+IiIiIhx/4hFyVyzaoiIhx/4iIhx/4iIcf+IiHH/iIcf+Ihx/4iDok5bbbGocf+HH/cf+HH/cf9x/4cf9x/3H/hx/3H/cf+HH/cf9x/3H/cf9x/4cf9x/3H/cf9x/3H/cf9x/3H/cf9x/3H/cY/3H/cf9x/3H/cf9xj/cf9x/3GP9x/3H/cY/3H/cY/3H/cY/3H/cYMJvTsHQsiP9xiP9xiP9xiP9xiP9xiI/3GI/3GIj/cYiP9xiIj/cYiI/3GIiP9xiIiP9xiIiI/3GIiIiP9xiIiIiI/3GIiIiIiIiI/3GIiIiIiIiIiIgy05O+LGyIiIiHH/iIiIcf+IiIcf+IiHH/iIhx/4iIcf+Ihx/4iHH/iHH/iIcf+Icf+Icf+Icf+Icf+Icf+Icf+HH/iHH/hx/4cf+Icf+HH/hx/4cf+HH/hx/4cf+HH/cf+HH/hx/4cf9x/4cf9xSq+MZQf/hx/3H/cf+HH/cf9x/4cf9x/3H/cf9x/3H/hx/3H/cf9x/0KhrPXl/3H/cf9xj/cf9x/3H/cf9x/3GP9x/3H/cY/3H/cf9xj/cf9xj/cf9xj/cf9xj/cf9xj/cY/3H/cY/3GP9xj/cY/3GP9xj/cY/3GP9xj/cYj/cY/3GP9xiP9xiP9xj/cYj/PYoWtHXpiIiIiP9xiIiIiIiIiIiIiIiIiIiIiIiIiIiIiIiIhx/4iIiIiIiIcf+IiIiIcf+IiIiHH/iIiIcf+IiHH/iIiHH/iIcUvjLEHNhx/4iHH/iIcf+Ihx/4hx/4hx/4hx/4hx/4hxOo+EtnB7/3H/hx/3H/cf+HH/cf9x/4cf9x/3H/cf+HH/cf9x/3H/cf9x/3H/cf9x/4cf9x/3GP9x/3H/cf9x/3H/cf9x/07jLDHN/3H/cf9x/3GP9x/3H/cY/3H/cY/3H/cY/3H/cY/3H/cY/zdmE7mZ7HGP9xiP9xiP9xiP9xiP9xiP9xiP9xiI/3GIj/cYiP9xiI/3GIj/cYiI/3GIiI/3GIiI/3GIiIj/cYiIiDU9mbvCZoiHH/iIcf+Icf+Ihx/4hx/4iHH/iHH/iHH/g8Hzq04MVx/3H/cY/3H/cY/3H/cY/3H/cY/3H/cY/3GP9x/3GP9xj/cS+dRxoWK46HH/hx/3H/hx/4cf+HH/cf+HH/cf+HH/cf+HH/cf88sVq1TqX/cY/3GI/3GI/3GI/3GI/3GI/3GIj/cYiP9xg6mzu2ZMSIhx/4iIcf+IiIcf+IiHH/iIcf+Ihx/yKSlBr21r7/cYiP9xiIj/cYiIj/cYiIj/cYiIiP9xiIiIg6WuS2pRuIiIiIiIhx/4iIiIiIcf+IiIiHH/iIiD2RMbNuzocf+IiHH/iIcf+Ihx/4iHH/iHH/iHH/iIcf+Icf+DluBbeR+ocf9x/3H/hx/3H/cf+HH/cf9x/3H/cf+HH/cf9x/3H/cf9x/3H/cT6qVLJVq/9xj/cf9xj/cY/3GP9xj/cY/3GP9xj/cY/3GI/3GP8vIAUaPf+u/4cf+HH/hx/4cf+HH/cf+HH/hx/3H/hx/4cf9x/4cf9x/4cSNo6yrpcU2P9xj/cYj/cYj/cY/3GI/3GIj/cYj/cTBCSrDNtYiIiIiHH/iIiIhx/4iIiHH/iIPX1Ds4K8iHH/iHH/iHH/iHH/hx/4hx/4cf+HH/iHH/hx/4cf+HH/hx/4cf+HEiNaUa7KWuiIiIiIiIiIhx/4iIiIiIiIiIiHH/iDDRwbE+Pv+IiIcf+IiIcf+IiHH/iIcf+IiHH/iIcf+Icf+Ihx/4hx/4hx/4hx/4hx/4hx/4hx/4cf+Icf+HH/iDLX8b4oDnH/cf+HH/hx/3H/hx/3H/hx/3H/hx/3H/hx/3H/cf+HH/cf80z8K9MD3/cf9xj/cf9x/3H/cf9xj/cf9x/3GP9x/3GP9x/3GP9x/3GP9x/3GP9xj/cf9xj/cY/3E5w/K2PA1xiP9xiP9xiI/3GI/3GI/3GIj/cYiP9xiI/3GIiP9xiIj/cYiI/zFxOrCexYhx/4iIcf+Ihx/4iIcf+Ihx/4hx/4iHH/iHH/iHH/iHH/LI0yKlcs3Ycf+Icf+HH/iHH/hx/4cf+Icf+HH/hx/4cf+HH/hx/4cf9x/4cf+HH/hx/3H/hx/3H/hx/zlMabizlv9xj/cY/3GP9xiP9xj/cYj/cY/3GI/3GI/3GI/3GI/3GI/3GIj/cYiP9xiI/3GIj/cYiP9xiIj/cYiI/yADYBoQ2f5x/4cf+HH/hx/4cf9x/4cf+HH/cf+HH/hx/3H/hx/3H/cf+HH/cf9x/4cf9x/3H/hx/3H/cf9x/3H/cf+HH/cf9x/3H/cf9x/3H/cf9x/3H/cf9x/3GP9x/3H/cf9xP8i4sTdHiP9xiIj/cYiI/3GIiP9xiIiP9xiIiI/zPi978dCP+IiIcf+IiIhx/4iIcf+IiHH/iIcf+IiHH/iIcf+Icf+Ihx/4hx/4hx/4QwIc396Icf+Icf+Icf+HH/iHH/hx/4cf+Icf+HH/g91mazKZlxj/cf9x/3H/cf9x/3H/cY/3H/cf9x/3GP9x/3H/cY/3H/cY/3H/cY/3H/cYPr70skELiP9xiI/3GIj/cYiP9xiI/3GIj/cYiI/3E5OGG3x56IiIiP9xiIiIiIj/cYiIiIiIiIiI/3GIiIiIiIiIiIiIg+6mWzFZr/iIhx/4iHH/iIcf+Ihx/4hx/4iHH/iHH/Rx58nhiHH/hx/4hx/4cf+Icf+HH/hx/4cf+Icf+HH/hx/4cf+HH/KJ/RGpYC7v9xiIiIj/cYiIiIiIj/cYiIiIiIgzegK9hf2Icf+IiIiIiIiIiIiHH/iIiIiIhx/4iIiIhx/4iIiHH/iIiHH/iIhx/0o8/Hww/4iHH/iIcf+Ihx/4hx/4hx/4hx/4hx/zlCMbe9znH/iHH/hx/4cf+HH/hx/4cf+HH/hx/4cf9x/4cf+HH/cf+HH/hx/3H/hx/3H/cf+HH/cf+HH/cf9x/4cf9x/3H/cf9x/4cf9x/3H/cf9x/3H/cf9x/3H/cf9x/3H/cf9xSCKsjdX/cf9x/3GP9x/3H/cf9xj/cf9xj/cf9xj/cf9xj/cf81csG8jT7/cY/3GP9xiP9xj/cY/3GI/3GP9xiP9xiP9xj/cYj/cYP/qzsQVMj/cYiIiP9xiIiIiI/3GIiIiIiI/3GDS4grxHfYiIiIiIiIiIhx/4iIiIiIiHH/iIiIiHH/iIiIcf+IiIhx/4iIcf+IiHH/iDeaArll/XH/iHH/iHH/iHH/hx/4hx/4cf+Icf+HH/iHExLcO+0jxx/3H/cf+HH/cf9x/3H/cf+HH/cf9x/3H/cf9x/3H/cf9x/3H/cf9x/3H/cf9x/3H/cTR6cbyFjv9x/3GP9x/3GP9x/3GP9x/3GP9xj/cf9xj/cY/3GP9xj/cY/3GP9xj/cY/3GP9xj/cYgzEWO97pyIj/cYiI/3GIiP9xiIj/cYiIj/cYiIiP9xiIPGU6tZrF/4iHH/iIcf+Ihx/4hx/4hx/4hx/4hx/4hx/4g+vBKyQ+1x/4cf+HH/cf+HH/hx/4cf9x/4cf9x/4cf9x/4cf9x/4cf9x/3H/hx/3H/cf9x/4cf9x/3H/cf9x/3H/hx/zDcp7EzWI/3GP9xiP9xiP9xiP9xiP9xiP9xiP9xiI/3GI/3GIj/MrwcsFPj/4iIcf+Ihx/4iHH/iIcf+Ihx/4hx/4iDgABbj/+nH/hx/4cf9x/3H/hx/3H/hx/3H/cf+HH/cf9x/3H/hx/3H/cf9x/3H/cf9x/3H/cf9x/3H/cf9x/3H/cf9x/3H/cf9x/3H/cY/3H/cUNCrNvV/3GP9x/3GP9x/3GP9x/3GP9x/3GP9xj/cf9xj/cYOzPitMwdcYj/cYj/cYj/cYj/cYiP9xiP9xiI/3GIj/cYiP9xiIj/cYiI/3GIO4WDtXp8iIiIiIiIiIiIiIiIiIiIiIiIiINamju1ZciHH/iIiHH/iIcf+IiHH/iIcf+Icf+Ihx/4hx/4iHH/iHH/iHH/hx/4hx/4hx/4cf+Icf+HH/hx/4hx/4cf+HH/hx/4cf+HH/hx/3H/hx/4cf+HH/cf+HH/cf+HH/cf+HH/cf+HH/cf9x/4cf9x/3H/hx/3H/cf9x/3H/hx/3H/cf9xTmrsGVFx/3H/cf9x/3GP9x/3H/cf9x/3GP9x/3H/cY/3H/cf9xj/cf9xj/cf9xj/cf9xj/cf9xj/cY/3GP9x/3GP9xj/cY/3GP9xj/cY/3GI/3GP9xj/cYj/cY/3GI/3GI/3GP9xiP9xiP9xM1PGvaw5iIiIiIiIiIiIiIiIiIiIiIiIiIiIiIhx/4iIiIiIhx/4iIiIhx/4iIiIcf+IiIcf+IRWbMuZOIcf+Ihx/4iHH/iIcf+Icf+Ihx/4hx/4hx/4hx/4hx/4hx/4cf+Icf+HH/hx/4hx/4cf+HH/hx/4cf+HH/hx/4cf+HH/cf+HH/hx/4cf9x/4cf9x/4cf9x/4cf9x/3H/hx/3H/cf+HH/cf9x/3H/hx/3H/cf9x/3H/cf9x/3H/cf9x/3H/cf9x/3H/cf9x/3H/cf9x/3GP9x/3H/cf9x/3GP9x/3H/cYMHlmsJaZ/3GI/3GIj/cYiP9xiI/3GIiP9xiIj/cYiI/3GIiIj/cYiIiP9xiIg2eAi6h/eIiHH/iIiHH/iIhx/4iHH/iIhx/4iHH/iHH/iIcf+Icf+Icf+Ihx/4cf+Icf+Icf+HH/iHH/hx/4hx/4cf+HFEFCy+vYcf+HH/hx/4cf+HH/hx/4cf9x/4cf+HH/cf+HH/cf+HH/cTHHA744/HH/cf9x/3H/cf9x/3H/cf9xj/cf9x/3H/cf9xj/cf9x/3GP9x/3GP9x/3H/cY/3GP9x/3GP9x/3GP9xj/cY/3H/MmNSvpytcYj/cYj/cY/3GI/3GIj/cYj/cYj/cYiP9xiI/3GIPLPitEwdiIiIiI/3GIiIiIiIj/cYiIiIiIiIiIiIiIiIiIiIiIiIiIiIiIiIiHH/iIiIiIiIhx/4iIiIhx/4iE0oTD17iIiHH/iIiHH/iIhx/4iIcf+Ihx/4iHH/iIcTzD4rQ8Hf+Icf+HH/hx/4cf+HH/hx/4cf+HH/hx/3H/hx/4cf9x/4cf+HH/cf+HH/MImYsIZncY/3GP9xiP9xj/cY/3GP9xiP9xj/cYj/cY/3GI/3GI/3GI/3GI/3GIj/cYj/cYiP9xiI/3GIj/cYMDhWsNepiIiIiIiIhx/4iIiIiIiIiIcf+IiIiIhx/4iIiIhx/4iIhx/4iIhx/4iIhx/4iIcf+IhxPVpmsqWZhx/4cf9x/4cf9x/4cf9x/4cf9x/3H/hx/3H/cf9x/4cf9x/3H/cf9x/3H/cf9x/4cf9x/3H/cf9x/3H/cY/3H/cf9x/3H/cf9x/3GP9x/3H/cf9xj/PxgDsuf8/3GP9xiP9xj/cY/3GP9xiP9xj/cY/3GI/3GI/3GI/3GI/3GI/3GI/3GI/3GIj/cYiP9xiI/3GIj/cYiI/3GIiP9xiIj/cYiIiP9xiIiI/3GIiIiI/3GIiIiIiI/3GIiIiIiIiIiIiIiIiDYxdLrOi4cf+IiIcf+IiHH/iIiHH/iIcf+IiHH/iIcf+Icf+Ihx/4hx/4iHH/iHH/iHH/hx/4hx/4hx/4cf+Icf+HH/hx/4cf+Icf+HH/hx/4cf+HH/cf+HH/Nis0utTLcf9x/3H/cf9x/3H/cf9x/3GP9x/3H/cf9x/3H/cY/3H/cf9xj/cf9x/3GP9x/3GP9x/3GP9x/3GP9x/3GP9xj/cf9xj/cY/3GP9xj/cY/3GP9xj/cY/3E6N9a2yCn/cYiIiIiP9xiIiIiIiIiP9xiIiIiIiIiIiIiIiD09ObPCxocf+Icf+HH/iHH/hx/4cf+HH/hx/4cf+HH/hx/4cf9x/4cf+HH/hx/3H/hx/3H/hx/3H/hxPvyzsgNM/3H/cf9x/3H/cY/3H/cf9x/3GP9x/3H/cY/3H/cY/3H/cY/3H/cUdcbJo5j/cf9xj/cY/3GP9xj/cY/3GP9xj/cY/3GP9xj/cYj/cY/3GI/3GP9xiP9xiP9xiP9xiP9xiP9xiI/3GI/3GIj/My/DvtA8iIiIiIiI/3GIiIiIiIiIiIiIiIiIS0pcW1qIiIiIiIiIiIiIhx/4iIiIiIiHH/iIiIiHH/iIiIhx/4iIhx/4iIhx/4iIcf+IiHH/iIcf+Ihx/zhad7iliIcf9x/3H/hx/3H/cf9x/3H/cf+HH/cf9x/3H/cf9x/3H/cf9x/3H/cf9x/3H/cY/3H/cf9x/3H/cf9xj/cf9x/3GP9x/3H/cY/3H/cY/zUEUrv7rXGP9xiP9xj/cY/3GP9xiP9xj/cYj/cYj/cYj/O5XRtmouiP9xiI/3GIiP9xiIj/cYiIj/cYiIj/cYiIiI/3GIiIiI/3GIiIiIiIj/cYiIiIiIiIiIiIg2X/W6oApx/4iHH/iIhx/4iHH/iIcf+Icf+Ihx/4hx/4hx/4hx/4hx/4hx/4cf+Icf+HH/iHH/hx/4cf+HH/hx/4cf+HH/hxMNp3vyWIcf9xj/cf9x/3GP9x/3GP9x/3GP9xj/cf9xj/cY/3H/cY/3GP9xj/cY/3GP9xj/cY/3GI/3GP9xj/cYj/cY/3GDn6d7cFiIiP9xiIiIiIiIiIiIiIiIiIiIiIiIhx/4iIiIiIiIiHH/iIiIiIcf+IiIiHH/iIiIcT7SN7EtyIcf+HH/hx/3H/hx/4cf9x/4cf9x/4cf9x/4cf9x/4cf9x/3H/cf+HH/cf9x/3H/hx/3H/cf9x/3H/cf9x/3H/cf9x/3H/cf9x/3H/cf9x/3H/cf9xNl52uqGJj/cYj/cYj/cYj/cYj/cYiP9xiI/3GI/3GIiP9xiI/3GIiP9xiIj/cYiIj/cYiIiP9xiIiD/F17E6KIiHH/iIiHH/iIhx/4iIcf+IiHH/iIcf+Ihx/4iHH/iHH/iHH/iIcf+Icf+DBWNrC5yYcf9x/3H/cf9x/3H/cf+HH/cf9x/3H/cf9x/3H/cf9x/3H/cY/3H/cf9x/3H/cf9xj/cf9x/3H/cY/3H/cf9xj/cf9xj/cf9xj/cf9xj/cY/3H/cY/3GP9xj/cY/3H/cY/3GP89rGa0U5mIj/cYiIiP9xiIiIiP9xiIiIiIiI/3GIiIiIiIiIiIiIiIiIiIiIiIiIiIiIiIiDu6VrVFqYhx/4hx/4hx/4cf+Icf+Icf+HH/iHH/hx/4cf+Icf+HH/hx/4cf+HH/hx/4cf9x/4cf+HH/hx/3H/hx/3H/hx/3H/hx/z41trPKSf9xj/cY/3H/cY/3GP9xj/cY/3GP9x/3GI/3GP9xj/cY/3GP9xiP9xj/cYj/cY/3GI/3GI/3GI/3GI/3GI/3GIj/cYj/cYiP9xiI/3GIiP9xiIj/cYiI/3GIiI/3GIiIMUwCv7P9iIj/cYiIiIiIiIiIiIiIiIiIiIiIiIiIiIiIcf+IiIiIiIiIcf+IiIiIcf+IiIiHH/iIiIcf+IiIcf+IiHH/iIhx/4iHH/iIcf+Ihx/4iHH/iHH/iIcf+Icf+Icf+Icf+HH/iHH/iHH/g3cDK5j82HH/cf+HH/hx/3H/hx/3H/hx/3H/hx/3H/hx/3H/cf+HH/cf9x/3H/hx/3H/cf9x/3H/cf9x/3H/hx/3H/cf9x/3GP9x/3H/cf9x/3H/cf9x/3H/cY/3FIJCyNvf9xj/cf9x/3GP9x/3GP9x/3GP9x/3GP9x/3GP9xj/cTjqgrgVff9xj/cYj/cYj/cYj/cYj/cYj/cYj/cYj/cYiP9xiI/3GIj/cYiI/3GIiP9xiIj/cYiIj/cYiIiP9xiIiIj/cYiIiIiP9xiIiIiDgsRbnTuv+IiIiHH/iIiIcf+IiIcf+IiHH/iIhx/4iIcf+Ihx/4iHH/iHH/iIcf+Icf+Icf+Icf+Icf+Icf+Icf+HH/iHH/hx/4cf+Icf+HH/hx/4cTTP1LwwK/9x/3H/cf9x/3H/cf9x/3H/cf9x/3H/cf9x/3H/cY/3H/cf9x/3GP9x/3H/cY/3H/cf9xj/cf9xj/cf9xj/cYNR+Hu+B4/3GIiI/3GIiIj/cYiIiI/3GIiIiIj/cYiIiIiIiIiP9xiIiIiIiIiIiIiIiIiIN3MxuYzOiIiIiIcf+IiIiIiHH/iIiIhx/4iIiDHbE78k7Ihx/4hx/4hx/4hx/4hx/4cf+Icf+HH/iHH/hx/4cf+Icf+HH/hx/4cf+HH/hx/3H/hx/4cf+HH/cf+HH/cf+HH/hxO9sTtSTs/3H/cf9x/3H/cf9x/3H/cf9x/3GP9x/3H/cf9x/3GP9x/3E623G2JI7/cf9xj/cY/3GP9xj/cf9xj/cY/3GP9xiP9xj/cY/3GP9xiP9xj/cYj/cY/3GI/3GI/3GI/3GI/3GIN6GnuV5YiIiIiIiIiIiHH/iIiIiIiIiIhx/4iIiIiIcf+IiIiHH/iIiIcf+IiIcf+IiHH/Mn+ivoBdiHH/iHH/hx/4hx/4hx/4cf+HH/iHH/hx/4cf+HH/hx/4cf+HH/hx/4cf+HH/hx/3H/hx/4cf9x/4cf9x/4cf9x/4cf9x/3H/hx/3H/cf9x/4cf9x/3H/cf9x/4cf9x/3H/cf9x/3H/cf9x/3H/cf9x/3H/cf8woCixb9eI/3GIj/cYiP9xiI/3GIj/cYiI/3GIiP9xiIj/cYiIj/cYiIiI/3GIiIiP9xiIiIiIiP9xSAfMj4OIiIiP9xiIiIiIiIiIiIcf+IiIiIiDPD0r48Lf+IiIcf+IiIcf+IiHH/iIcf+IiHH/iIcf+Icf+Ihx/4hx/4hx/4iHH/hx/4hx/4hx/4hx/4cf+HH/iHH/hx/4cf+HH/hx/4cf+HE1VfO7qgz/cf9x/3H/cf9x/3H/cf9x/3H/cf9x/3H/cf9x/3H/cf9x/3H/cY/3H/cf9x/3GP9x/3H/cY/3H/cf9xj/cf9xj/cf9xj/cY/3H/cY/3GP9x/3GP9xj/cY/3GP9xhIEhyO3v9xj/cYj/cY/3GP9xiP9xj/cYj/cYj/cY/0op3H1iiP9xiI/3GIj/cYiP9xiI/3GIiP9xiIj/cYg5nZK3Ym2IiIj/cYiIiIiIiIiIiIiIiIiIg5ozG4XM7/iIiIiIiIhx/4iIiIiHH/iIiINFwTvKPshx/4iHH/iHH/iHH/iHH/iHH/iHH/iHH/hx/4hx/4cf+HH/hx/4hx/4cf+HH/hx/4cf9x/4cf+HH/hx/3H/gvkJUaJvauiIiIiIiIiIiIcf+IiIiIiIhx/4iIiIhx/4iIiIcf+Ig31UG5Kr6HH/iIcf+Ihx/4iHH/iIcf+Icf+Icf+Ihx/4hx/4cf+Icf+Icf8+OKWyx1px/3H/cf9x/4cf9x/3H/cf9x/3H/cf9x/3H/cf9x/3H/cf9xj/cf9x/3H/cf9xj/cf9x/3H/cY/3H/cf9xj/cf9xj/cf9xj/cf9xj/cY/3H/cY/3GP9xg6rtW2USqIiP9xiIj/cYiIj/cYiIiP9xiIiIj/cYJ8uoKrNFff+IiIiHH/iIiHH/iIiHH/iIhx/4iIcf+De1yLpKN/9x/4cf9x/3H/cf9x/3H/cf9x/3H/hx/3H/cY/3H/cf9x/3H/cf9x/3H/cf9xj/POsKtRT1j/cYiIj/cYiIiI/3GIiIiP9xiIiINjt5usSGcf+Ihx/4iHH/iHH/iHH/iHH/iHH/iHH/iHH/hx/4hx/4cf+HH/iHH/hx/4cf+HH/g5JLi420f/cf9xj/cf9xj/cY/3H/cY/3GP9xj/cf9xj/cY/3GP9xj/cY/3GI/3GP9xj/OSM5uNzGiIiIiIiIiIiIiIiIiIiIiIiIiHH/iIiEaaXKZacf+IiIiIcf+IiIhx/4iIhx/4iIhx/4iDLAdr8/if+HH/cf+HH/hx/3H/hx/3H/hx/3H/hx/3H/hx/3H/cf+HH/cf9x/3H/hx/3H/cf9x/3E1Lom60XZxiP9xiI/3GI/3GIj/cYiP9xiIj/cYiP9xiIj/cYiIj/cYiIiP9xiIiI/3GIiIiIj/cYiIiIiIiP8w0qiyPVf/iIcf+Icf+Ihx/4hx/4hx/4hx/4hx/4cf+Icf+Icf+HH/hx/4hx/4cf+HH/hx/4cf+HH/hx/4cf+DpQ1LevK/9x/3H/cf9x/3H/cf9x/3GP9x/3H/cf9x/3GP9x/3H/cY/3H/cf9xj/cf9xj/cf9xj/cYPtE6si7FiIiIiIj/cYiIiIiIiIiIiIiCKxuhr05F6I/3GIj/cYiP9xiIj/cYiI/3GIiP9xiIg3iwO5dPz/cYiIiIiIiIiIiIiIiIiIiIiINnqDuoV8cf+IiHH/iIiHH/iIhx/4iHH/iIcf+Ihx/4iHH/g45Eq5G7X/cf9x/3GP9x/3H/cf9xj/cf9x/3GP9x/3H/cY/3H/cY/3H/cY/3GP9x/3GP9xj/IwP2Gu/Anocf+HH/hx/4cf+HH/cf+HH/hx/4cf9x/4cf+HH/cf+HH/NkEZur7mcY/3GP9xj/cYj/cY/3GP9xiP9xiP9xj/cYj/cYj/N8VKujq1iIiIiIcf+IiIiIhx/4iIiHH/iIiIcf+IiIcf+IiHH/iIhxMRhJv+e2/3H/cf9x/4cf9x/3H/cf9x/3H/cf9x/3H/cf9x/3H/cf9xj/cf9x/3H/cf9x/3GP9x/3H/cY/3H/cf9xj/cf9xj/cf9xj/cf9xj/cY/3H/cU6ITCd7j/cY/3H/cY/3GP9xiP9xj/cY/3GP9xiP9xj/cYj/cY/3GI/3GI/3GI/3E62oy2JXOIhx/4iIhx/4iIcf+IiHH/iIcf+Ihx/4iHH/iIcf+Icf+Ihx/4hx/4PqZSslmtcf+HH/hx/4cf+HH/hx/3H/hx/4cf+HH/cf+HH/cf+HH/cf+HH/cf+HH/cf9x/4cf9x/3H/cf+HH/cf9x/z/8cbIDjv9x/3H/cf9x/3H/cf9xj/cf9x/3H/cY/3H/cf9xj/cf9x/3GP9x/3GP9xj/cf9xj/cTMLcrz0jXGI/3GP9xiP9xiP9xj/cYj/cYj/cYiP9xiP9xiP9xiDQ6BLzF+4iIiIiP9xiIiIiIiIiIiIiIiP9xiIiINIWXvHpohx/4hx/4hx/4hx/4hx/4hx/4cf+Icf+HH/QHY8CZxx/4cf+HH/hx/4cf+HH/hx/4cf+HH/cf+HH/hx/3H/hxPFmEtKZ7/3GP9x/3H/cf9x/3GP9x/3H/cY/3H/cf9xj/cf9xj/cf9xj/cf9xj/cf9xj/Mv9PvwCwiHH/iIiIiHH/iIiIcf+IiIhx/4iIcf+IiHH/iIhx/4iHH/iIcf+Ihx/4iHH/iHH/iHH/iHH/iDYU07rrLIcf9x/4cf+HH/cf+HH/cf+HH/cf9x/4cf9x/3H/hx/3H/OGIhuZ3e/3H/cf9x/3H/cf9x/3H/cf9x/3H/cY/3H/cf9x/3H/cY/3H/cf9xj/cf89PrW0wUr/cYiP9xiP9xiP9xiI/3GIj/cYiP9xiIj/cYiI/3GIiEuYTFZ7iP9xiIiI/3GIiIiP9xiIiIiIj/cYiIiIiIiIiIiP9xiIiIiDZbcrqkjYcf+IiIiIiHH/iIiIhx/4iIiHH/iIiHH/iIiHH/iIhx/4gzPdi9wieHH/cf9x/3H/cf9x/4cf9x/3H/cf9x/3H/cf9x/3H/cf9x/3GP9x/3H/cf9x/3H/cY/3H/cf9x/3GP9x/3H/cY/3H/cY/3H/cTr9R7YCuIiP9xiIiP9xiIj/cYiIiP9xiIiIj/cYiIiIiP9xiIiIiCi6DSqUXy2Icf+HH/iHH/hx/4hx/4cf+HH/hx/4cf+HH/hx/4cf+HEh0jIq8tzdcf9x/4cf+HH/cf+HH/cf+HH/cf+HH/cf9x/4cf9x/3H/hx/3H/cf9x/3H/cf+HH/cf9x/3H/cf9x/3H/OaapuFlW/3GIj/cYiI/3GIj/cYiI/3GIiI/3GIiI/3GIiIj/cYiIiIj/cYiIiIiI/z9TCbKs9ocf+Ihx/4iHH/iHH/iHH/iHH/iHH/iHH/hxJMcTGsOOzoiP9xiIiP9xiIiI/3GIiIiP9xiIiIiI/3GDQtWr3Spf+Icf+Icf+Icf+HH/iHH/iHH/hx/4cf+Icf+HH/hx/4OSCLuN90/3GP9xj/cY/3GP9xiP9xj/cYj/cY/3GI/3GI/3GP9xiP9xiI/3GI/3GI/3GIj/cYiP9xg30Na5LymIiIiIiHH/iIiIiIiIiIhx/4iIiIiIcf+IiIiHH/iIiIcf+IiD/tyLESN3H/hx/3H/hx/3H/cf9x/4cf9x/3H/cf+HH/cf9x/3H/cf9x/3H/cf9x/3H/cToeyLbhN4iP9xiP9xiI/3GIj/cYiP9xiIj/cYiI/3GIiI/3GIiERc7MoxiIiP9xiIiIiIiI/3GIiIiIiIiIiIP4iGsXd5hx/4iHH/iIcf+Ihx/4iHH/iHH/iIcf+Icf+IMmH5vp4Gcf9x/3H/cY/3H/cf9xj/cf9xj/cf9xj/cf9xj/cY/3H/cY/3GP9xj/cf9xj/cY/3GP9xj/cY/3GI/3GP9xj/cYj/cY/3GI/3GI/3GP8yajq/lcWIiHH/iIiIiIiIcf+IiIiIcf+IiIhx/4iIiHH/iIgrXtcaahKOiP9xiIiIj/cYiIiI/3GIiIiIiP9xiIiIiIiIiIiIj/cYiIiIiIiIiIiIiIhx/4iIOdyVuCNq/4iHH/iHH/iIcf+Icf+Icf+Icf+Icf+HH/iHH/hx/4hx/4cf+HH/hx/4hx/4cf+HH/hx/3H/hx/4cf+HH/cf+HH/hx/3H/hx/3H/hx/3H/OjN5t8yG/3GI/3GP9xiP9xj/cYj/cYj/cYj/cYj/cYj/cYiP89lYm0anaIiIiIiIcf+IiIiIcf+IiIhx/4iIiHEwRPi/uwdx/4cf9x/3H/hx/3H/cf9x/4cf9x/3H/cf9x/3H/hx/3H/cf9x/3H/cf9x/3H/cf9x/3GP9x/3H/M8sFvjT6j/cY/3GP9xiP9xj/cYj/cYj/cYj/cYj/cYj/cYMIdBsIi+/3GIj/cYiI/3GIiP9xiIiP9xiIiI/3GIiIg5qfS3VguIiHH/iIiIiIiIhx/4iIiIhx/4iIiIcf874Wm2Hpb/hx/3H/hx/3H/cf+HH/cf9x/3H/hx/3H/cf9x/3H/cf9x/3H/cf9x/4cY/3H/cf9x/3H/cf9x/3Ezwde9Pij/cYiP9xiP9xiI/3GIj/cYiI/3GIiP9xiIj/cYiIj/cYiIj/NP2DvQJ8iIiIiIiIiIiIiIiIiIiIcf+IiIiDnAI7c/3HH/iIhx/4iHH/iIhx/4hx/4iHH/iIcf+Icf+Icf+Icf+Icf+HH/iHH/iHH/hx/4cf+Icf+HH/hx/4NL2nvUJY/3GP9x/3H/cY/3H/cf9xj/cf9xj/cf9xj/cY/3H/cY/3GP9x/3GP9xj/cY/3GP9xj/cY/3GP9xO92ntSJY/3GIiIiIiIiI/3GIiIiIiIiIiIiIiIiIiIiIiIiIiIcf+IiIiIiIiIcf+IiIiIhx/4iIiIcf+IiIhx/4iIg6E0W27LqHH/iHH/hx/4cf+HH/hx/4cf9x/4cf+HH/hx/3H/hx/3H/hx/3H/hx/3H/hx/3H/cf+HH/cf9x/4cf9x/3H/cf9x/zXfOLwgx/9xiP9xj/cYj/cYj/cYj/cYj/cYiP9xiP9xiI/3GIj/cYM/TnvQsYiIiIiIiIcf+IiIiIiHH/iIiIhx/4iIiHH/iIiHH/iIiHH/iIhx/4iHH/iIhx/4hx/4iHH/OYUxt3rOcf+Icf+Icf+HH/iHH/hx/4cf+Icf+HH/hx/4cf+Dk8c7fDjHH/cf9x/4cf9x/3H/cf9x/3H/cf9x/3H/cf9x/3H/cf9x/3H/cf9x/3H/cf9xj/cf9x/3H/cf9xj/cf9x/3GP9x/3GP9x/3GP9xM3yXvYNoiIj/cYiIj/cYiIj/cYiIiI/3GIiIiI/3GIiIiIiIj/cYiIiIiIiIiIiIiIiIMXuGv4R5iIcf+Ihx/4hx/4iHH/iHH/iHH/iHH/iHH/iHH/hx/4hx/4cf+HH/iHH/hx/4cf+HH/hx/4cf+HH/hx/4NcyXvDNoj/cf9xj/cf9xj/cf9xj/cY/3H/cY/3GP9xj/cY/3GP9xj/cY/3GP9xj/cY/3GI/3GP9xiP9xj/cYj/cYj/cYj/cYPe2WsxJpiIiIiIiIiIiIiIiIiIiIiIiIiIiIiIiIiIcf+IiIiIiIcf+IiIiIcf+IiIiHH/MUG1sM5K/4cf+HH/hx/4cf+HH/hx/4cf+HH/hx/4cf9x/4cf+HH/cf+HH/cf+HH/cf+HH/cf9x/4cf9x/3H/hx/3H/cf9x/3H/hx/3H/cf9x/3H/cf9x/3H/cf9x/zd8BrmD+XGI/3GP9xj/cYj/cYj/cY/3GI/3GI/3GI/3GI/3GIj/cYj/cYiP9xiI/3GIiP9xiI/3GIiI/3GIiP9xiIiI/3GIiIj/cYiIiDdPlbmwaoiHH/iIiIiIcf+IiIhx/4iIiHH/iIhx/4iIhx/4iHH/iIhx/4iHH/iIcf+Icf+Ihx/4hx/4hx/4hx/4hx/4hx/zNT2L6sJ/9x/3H/cf9xj/cf9x/3GP9x/3H/cY/3H/cY/3H/cY/3H/cY/3GP9x/3GP9xj/cYNtC2ui9Jj/cYiIj/cYiIiI/3GIiIiI/3GIiIiIiI/3GIiIiIiIiIiIiIiIiIiIiIiIiIiIiIOauHuFR4/4hx/4hx/4cf+Icf+HH/iHH/hx/4cf+HH/hx/4cf+HH/hx/4cf+HH/cf+HH/hx/3H/hx/4cf9x/4cf9x/3H/hx/zlTxrisOY/3GP9xj/cf9xj/cY/3GP9xj/cY/3GP9xiP9xj/cY/3GI/3GP9xiP9xiP9xiP9xiP9xiDbNGLoy54iIiIiIiIiIiIhx/4iIiIiIiIhx/4iIiIiHH/iIiIcf+IiIhx/4iIhx/4iIcf+IiHH/iIcf+IiHH/PYwHs3P4cf+HH/cf9x/4cf9x/3H/cf9x/4cf9x/3H/cf9x/3H/cf9x/3H/cf9x/3H/cf9x/3H/cf9x/3H/cf9xg6UDi2r8f/cYiP9xiI/3GIiP9xiI/3GIiI/3GIiI/3GIiIj/cYiIiI/3GIiIMBn4sPYHiHH/iIcf+Ihx/4iHH/iHH/iHH/iIcf+Icf+HH/iHH/iHH/hx/4hx/4cf+HH/iHE7PAi1w/f/cY/3H/cf9xj/cf9x/3GP9x/3GP9x/3GP9xj/cf9xj/cY/3H/cY/3GP9xj/cTqyyLZNN4iIiIiIiIiP9xiIiIiIiIiIiIiIiIiIiIiIiIg/jAixc/eHH/iHH/hx/4hx/4cf+HH/hx/4cf+HH/hx/4cf+HH/cf+HH/hx/4cf9x/4cf9x/4cf9x/4cf9x/3H/hx/3H/cf83JcW62jr/cf9xj/cY/3GP9x/3GP9xj/cY/3GP9xj/cY/3GP9xj/cYj/cY/3GP9xiP9xiP9xj/cYj/cYj/cYj/cYiP9xiP9xiI/3GIg/EKax71mIiIiIiIiIiIiIcf+IiIiIiIiIhx/4iIiIiHH/iIiIhx/4iIiHH/iIiHH/iIhx/4iIcf+Ihx/zYGWLr5p3H/cf9x/4cf9x/3H/cf9x/3H/cf9x/3H/cf9x/3H/cf9x/3H/cf9x/3H/cf9x/3H/cY/3H/cf9x/3GP9x/3H/cY/zeitrpdSYj/cYiP9xiI/3GIj/cYiI/3GIiP9xiIiP9xiIiI/3GIiIiP9xiIiIiI/3GIiIiIiIiIMcv2vzQJcf+IiHH/iIcf+Ihx/4iHH/iIcf+Icf+Ihx/4hx/4hx/4hx/4cf+Icf+Icf+HH/hx/4hx/4cf+HH/hx/4cf+HH/hx/4cf+HH/MJElsX7a/3H/cf9x/3H/cf9xj/cf9x/3H/cY/3H/cf9xj/cf9x/3GP9x/3GP9x/3GP9xj/cf9xj/cY/3H/cY/3GP9xj/cY/3GP9xj/cY/3GP9xiP9xj/cYj/cY/3GI/3GI/3GP9xP+rksRUbj/cYiIiIiI/3GIiIiIiIiIiP9xiIiIiIiIiIiIiIiIiIiIiIcf+IiIiIiIiIiHH/iIiIiIcf+IiIiIMNZEsDm7iHH/iHH/iHH/hx/4hx/4cf+Icf+HH/hx/4cf+HH/iHH/cf+HH/hx/4cf+HH/hx/3H/hx/4cf9x/4cf9x/4cf9x/4cf9x/3H/hx/3H/cf9x/4cf9x/3E3nHa5Y4n/cY/3GP9xj/cY/3GP9xj/cYj/cY/3GI/3GP9xiP9xiP9xiP9xiP9xiP9xiP9xiI/3GIj/cYiP9xiI/3GIiP9xiIj/cYiI/3GIiIPHjVtIcqiIiIiHH/iIiIiIiHH/iIiIiHH/iIiIcf+IiIcf+IiIcf+IiHH/iIhx/4iHH/iIcf+Ihx/4hx/4iHH/iHE2Zce6mjj/hx/3H/cf9x/3H/cf9x/3H/cf9xj/cf9x/3H/cf9x/3H/cY/3H/cf9xj/cf9x/3GP9x/3H/cY/3H/cY/3GP9x/3GP9xj/MTnUsNYr/3GIj/cYiP9xiI/3GIiP9xiIj/cYiI/3GIiI/3GIiIj/cYiIiIj/cYiIiIiI/3GIiIiIiIiIiIj/cYiIiIiIiIg/yeixNheIcf+Icf+HH/iHH/hx/4cf+HH/hx/4cf+HH/hx/4cf+HH/Nqz3u1MI/3H/cY/3GP9x/3GP9xj/cf9xj/cY/3GP9xj/cY/3GP9xj/cY/3GP9xiP9xj/cYj/cY/3GI/3GI/3GI/3GI/3GI/3GI/3E5USi3rteIiIiIiIiIiIiIcf+IiIiIiIcf+IiIiHH/iIiIhxMVS2vqtJhx/4cf+HH/hx/4cf9x/4cf+HH/cf+HH/hx/3H/hx/0jGPIOccf9x/4cf9x/3H/cf+HH/cf9x/3H/cf+HH/cf9x/3H/cf9x/3H/cf9x/3E6a2a2lJmP9xj/cYj/cY/3GI/3GI/3GI/3GI/3GIj/cYj/O+ERth7uiP9xiIj/cYiIj/cYiIj/cYiIiP9xiIiIj/cYgwsaiwXleIcf+IiHH/iIcf+Ihx/4iHH/iHH/iIcf+Icf+Icf+Icf+HH/iDStd71SiP9x/3H/cf9x/3GP9x/3H/cf9x/3H/cY/3H/cf9x/3GP9x/3H/cY/3H/cY/3H/cY/3H/cY/3H/cY/3GP9xj/cf9xj/cY/3GP9xj/cY/3GP9xOrZItkm3iI/3GIiIiIiIiIiIiIiIiIiIiIiIiIiIiIiIiIiIhx/4iIiIiDWfCrtg9XH/cf+HH/cf+HH/cf+HH/cf9x/4cf9x/3H/hx/3H/cf9xJpLjOrbRzIiIiIiIiIiIiIiIiIiHH/iIiIiILgn4Ok9gfI/3GIj/cYj/cYiP9xiI/3GIj/cYiP9xiIj/cYiIKVU0KoqsvYiP9xiIiIiIiIiIj/cYiIiIiDlrU7eUrIiIhx/4iIiIcf+IiIhx/4iIhx/4iINbQsu0vTcf9xj/cf9x/3H/cf9xj/cf9x/3H/cY/3H/cf9xj/cf9xNAWsvPpTiIiIiIiIiIiIiIiIiIiIiIiIiIMPvYsBQncf+HH/hx/4cf+HH/hx/3H/hx/4cf+HH/cf+HH/cf+HH/QOY8Apxx/4cf9x/3H/hx/3H/cf9x/4cf9x/3H/cf9x/3H/cf9Oe9w4Qv9xj/cf9x/3H/cf9x/3H/cY/3H/cf9x/3GP9x/3H/cY/3H/MGCEsa97iP9xiP9xiP9xiP9xiP9xiP9xiI/3GIj/cYgwzmqwQZWIiIhx/4iIhx/4iIhx/4iIcf+IiHH/iIcf+Ihx/z7VqrIqVXH/cf9x/3H/cY/3H/cf9x/3GP9x/3H/cY/3H/cY/3H/cf8u16UaMoWuhx/4hx/4hx/4hx/4cf+Icf+HH/iHH/hx/4cf+HH/hx/4cSD4phoBdZ6IiIiIiIiIiIiIiHH/iIiIiIiIcf+IiIiIcf+IiIiHH/iIiIK07FGmsTroj/cYiP9xiI/3GIiP9xiIj/cYiI/3GIiI/3GIiIhGq9ylQoiIiIj/cYiIiIiIiIiIiIj/cYiIiIJYuwGsdE/v9x/3H/cf9x/3H/cf9x/3GP9x/3H/cf9x/3H/cY/3H/cf9x/3E14om7HXb/cYiIj/cYiIiI/3GIiIiI/3GIiIiIiIj/cYiIOcB5tz+Ghx/4iHH/iHH/hx/4hx/4hx/4cf+Icf+HH/hx/4cf+HH/iHH/hxMKB4sG+H/3H/cY/3H/cY/3H/cY/3GP9x/3GP9xj/cY/3GP9xj/cY/3GP9xj/cY/3GP9xiP9xj/cYj/cY/3GI/zHHqLBIV4iIiIiIiIiIiIiIiHH/iIiIiIiIhx/4iIiIiHH/iIiIgw7tiwISdx/3H/hx/3H/hx/3H/hx/3H/cf+HH/cf9x/4cf9x/3H/cf9x/yRPfUr7CCv/cYiP9xiP9xiI/3GIj/cYiP9xiI/3GIiP9xgwMOix3xf/iIiIhx/4iIiHH/iIiHH/iIhx/4iIcf+Ig2MWq6zpWHGP9x/3H/cf9x/3H/cf9x/3H/cf9xj/cf9x/3H/cY/3H/cY/3H/cf9xj/cTQh6bzeFoiIiIj/cYiIiIiIj/cYiIiIiIiIiD2w6LNPF3H/iHH/iHH/iHH/iHH/hx/4hx/4cf+HH/iHH/hx/4cSgjNxqNzI6IiIiIiIiIiIiHH/iIiIiIiIcf+IiIgvbVc6OSqMj/cYj/cYj/cYj/cYiP9xiP9xiI/3GIj/P4cKsnj1iHH/iIiIcf+IiIcf+IiIcf+IiHH/iINtyquyNV/3H/cf9x/3H/cf9x/3H/cf9xj/cf9x/3H/cf9xj/cf8uxIwaM7c+cf+HH/cf9x/4cf9x/3H/cf+HH/cf9x/3H/cf9x/4cf9x/zhWh7mpeI/3GI/3GI/3GI/3GI/3GI/3GI/3GIj/cYj/cYiP88sNi1TyeIiIcf+IiIiIhx/4iIiIcf+IiIhx/z9vubGQRnH/hx/3H/cf9x/4cf9x/3H/cf9x/3H/cf9x/3H/cf9x/3H/cf9x/3H/cf9x/3H/cf9x/3H/cY/3H/cf8w5YaxKnn/cYj/cYiP9xiP9xiI/3GIj/cYiP9xiIg7R+y1uBNx/4hx/4iHH/iHH/iHH/iHH/iHH/hx/4hx/4hx/4cf+HH/iHH/hx/4cf+HH/hx/z7wWLMPp4/3H/cY/3H/cY/3H/cY/3GP9x/3GP9xj/cY/3GP9xj/cY/3GP9xj/cY/3GP9xNnVquoqViIiIiIiHH/iIiIiIiIiIhx/4iIiIiHH/iIiIiHH/iIiHH/iIiHH/iIiHH/iIhx/4iHH/iIcf+Ihx/4gyVxW/qOr/hx/4cf9x/4cf9x/4cf9x/4cf9x/4cf9x/3H/hx/3H/cf9x/3H/hx/3H/cf9x/3H/cf9x/3H/cf9x/3H/cf9x/3H/cf9x/3H/cf9x/3GP9x/3H/cf9xj/cf9x/3GP9x/3GP9x/3H/cY/3GD79xLICO/9xiI/3GI/3GIj/cYj/cYiI/3GIj/cYiI/3GIiP9xiIiP9xiIiDCU6LB7F3H/iIiHH/iIhx/4iIcf+Ihx/4iHH/iIcf+Ihx/4hx/4hx/4hx/4hx/4hx/4hx/4cf+Icf+HH/iHH/hx/4cf+HH/hx/4cf+HH/hx/4cf+HH/cf+HH/hx/zutRLZSu/9x/3H/cf9xj/cf9x/3H/cf9x/3GP9x/3H/cY/3H/cf9xj/cf9xj/cf9KtCx0vf9xj/cY/3H/cY/3GP9xj/cY/3GP9xj/cY/3GP9xj/cY/3GP9xiDmNNrdyyYiIj/cYiIiIiIiP9xiIiIiIiIiIiIiIiIiIiIiIiIiIiIiIiIgwaJWwp2px/4hx/4iHH/iHH/iHH/iHH/iHH/hx/4hx/4cf+Icf+HH/hx/4cf+Icf+HH/hx/4cf9x/4cf+HH/hx/3H/hx/4cf9x/4cf9x/4cf9x/4cf9x/4cf9x/3H/cf+HH/cf9x/3H/cf8wC7OwBUxx/3GP9x/3GP9x/3GP9x/3GP9xj/cf9xj/cY/3GP9xj/cf9xPxEBse7+j/cYj/cY/3GI/3GI/3GP9xiP9xiP9xiI/3GI/3GIj/cYj/cYiP9xT+KcAdZxiIj/cYiIj/cYiIiP9xiIiI/3GIiDAYFbD36ocf+IiIiIiIcf+IiIiIcf+IiIiHH/RT5svBmIiHH/iIhx/4iIcf+Ihx/4iHH/iIcf+Icf+Ihx/4NkymurNZcf9x/3H/hx/3H/cf9x/3H/cf9x/3H/hx/3H/cf9x/3GP9PUhwq3v9x/3H/cf9x/3H/cY/3H/cf9x/3GP9x/3H/cY/3H/cf9xj/cf9xj/cf9xj/cY/3H/cY/3GP9xj/cY/3GP9x/zhIFbm36o/3GIiP9xiIj/cYiIj/cYiIiP9xiIiDeGobl5XoiIiP9xiIiIiIiIiIiIiIiIiIiIiIiHH/iIiDXRc7sujIhx/4iIcf+Ihx/4iHH/iIcf+Ihx/4hx/4iHH/OnLzto0Mcf+HH/hx/3H/hx/4cf9x/4cf9x/4cf9x/3H/hx/3H/cf+HH/cf9xOcoztjXMcf9xj/cf9x/3GP9x/3H/cY/3H/cY/3H/cY/3H/cY/3GP9xj/cf9N3uwyEXGP9xj/cY/3GI/3GP9xj/cYj/cYj/cY/3GI/3GI/3GI/3GIj/cYj/cYiP9xiI/3GIj/cYiP9xiIj/cYiI/z2UZ7RrmIhx/4iIiIiHH/iIiIhx/4iIiHH/iIiHEsO04aTEseiIhx/4iIiIiIiHH/iIiIiHH/iIiIcf+IiIhx/4iDyUg7RrfIhx/4hx/4hx/4cf+HH/iHH/hx/4cf+HH/hx/4NdTYvCsn/3H/cY/3GP9x/3GP9xj/cf9xj/cY/3GP9xj/cY/3GP9xj/cY/3GI/3GP9xj/cYj/cY/3GI/3GI/3GI/3GI/06gjCX3cYj/cYiP9xiI/3GIiP9xiI/3GIiI/3GIiP9xg4nUO4YryIiIiIiIiIiIiIiIiIiIiIiIiIhx/4iIiIiIiIcf+IiIiINgBjuv+ciHH/iIcf+Icf+Ihx/4hx/4hx/4hx/4cf+Icf+DY3k7rIbIcf9x/4cf9x/4cf9x/3H/hx/3H/cf9x/4cf9x/3H/cf84c4K5jH2P9x/3H/cf9xj/cf9x/3GP9x/3GP9x/3GP9x/3GP9x/3GP9xj/MjQDvsv8cY/3GI/3GI/3GI/3GIj/cYj/cYiP9xiP9xiIj/cYiP9xiIj/cYiI/3GIiI/3GIiI/3GIiIiP9xiIiIiI/3GIiIiIiIiP9xiIiIiIiIiIiIiIiIg/DtGx8S6IiIiHH/iIiIiIcf+IiIiHH/iIiHH/iIiHH/iIhx/4iIcf+IiHH/iIcf+Icf+Ihx/4OdhpuCeW/3H/cf9xj/cf9x/3H/cf9x/3H/cY/3H/cf9xj/cf9x/3GP8weYaxlnmP9xiI/3GIj/cYiI/3GIj/cYiIj/cYiI/3GIiIj/cYiIiI/3GIiIiI/3GIiIiIiIiP9xg47+24EBKHH/hx/3H/hx/4cf9x/4cf9x/4cf9x/3H/hx/3H/cf9x/4cf9x/3H/cf9x/4cf8whwWwiPpx/3GP9xj/cY/3GP9xj/cY/3GP9xj/cY/3GP9xiP9xj/cYOj00tcLLcYiIj/cYiIj/cYiIiI/3GIiIiI/3GINvYTugnsiIiIiIiIiIiIcf+IiIiIiIhx/4iIiIhx/4iDB7+LGUB/9x/4cf9x/4cf9x/4cf9x/3H/hx/3H/cf+HH/cf9x/3H/cf9BNzz8jHH/cf9x/3H/cf9x/3H/cf9x/3H/cf9x/3H/cY/3H/cf876ge2Ffj/cYj/cYj/cYiP9xiI/3GIj/cYiP9xiIj/cYg3kCm5b9aIiIhx/4iIhx/4iIhx/4iIcf+IiHH/iIcf+IOsAMtj/zcf9x/3H/cY/3H/cY/3H/cf9xj/cf9xj/cY/3H/cY/3GDvcs7UjTI/3GI/3GI/3GIj/cYj/cYiP9xiI/3GIiP9xiIj/cYiI/3GIiI/3GIiI/3GIiIiP9xiIiIiI/3GIiIiIiIiP9xiIiIiIiCEwUDoN+vxx/3H/hx/3H/cf+HH/cf9x/4cf9x/3H/cf9x/3H/hx/3H/cf8+UdSzriuP9xj/cf9xj/cY/3GP9xj/cY/3GP9xiP9xj/cY/3GI/3GP9xiP9xiP9xiP9xiP9xiP9xiP9xiEhiHIneiP9xiI/3GIj/cYiI/3GIiP9xiIj/cYiIj/cYiIiP9xiDHEZb87moiIiIhx/4iIiIiIcf+IiIiHH/iIiIcf+Ig6JBG22+6Ihx/4iIcf+Icf+Ihx/4iHH/iHH/iHH/iHH/iHH/PODFtR86/3H/cf+HH/cf9x/3H/cf9x/3H/hx/3H/cf9x/3H/cf9x/3H/cY/3E7a0G1lL7/cf9x/3GP9x/3H/cY/3H/cY/3GP9x/3GP9xj/cf9xj/cY/ze087pLDI/3GIj/cYiP9xiI/3GIj/cYiI/3GIiP9xiIj/cYiIiP9xiIiI/3GIiIiI/3GIiIiIiIj/cYiIiIiIiIiIiIiIOEBxuL+OiIiIiIhx/4iIiIiIhx/4iIiIiHH/iDT5sbwGToiIcf+Ihx/4iHH/iIcf+Ihx/4hx/4hx/4hxPSzLs9M0/3H/cY/3H/cY/3GP9xj/cf9xj/cY/3GP9xj/cY/3GP9xj/cYj/cY/3FKYhxp3oj/cY/3GI/3GI/3GI/3GI/3GI/3GI/3GIj/O4Ljtn0ciP9xiIiIiIiP9xiIiIiIiIiIiIiIiIPH6WtIFphx/4iHH/iIcf+Icf+Icf+Ihx/4hx/4hx/4cf+Icf+Icf+HH/iHH/hx/zLndb8Yiv+HH/cf9x/3H/cf9x/3H/cf9x/3H/cf9xj/cf9x/3H/cf852Xa4JomP9xiP9xiP9xiP9xiI/3GI/3GIj/cYiP9xiIj/cYiI/3GIiP9xiIiP9xiIiI/3GIiDn2ubcJRocf+Ihx/4iHH/iHH/iIcf+Icf+Icf+Icf+Icf+Icf+IcTuLaLR0l3H/cf9x/3H/cY/3H/cf9x/3GP9x/3GP9x/3H/cY/3H/cY/3GP9x/3GP9xj/cf9xj/cY/3GP9xj/cY/3GD8PNLHwy4/3GIj/cYiI/3GIiP9xiIj/cYiIiP828QG7Dv6P9xiIiIiIiI/3GIiIiIiIiIiIiIiIiIiIiIiIiIiIiIiIiIiIcf+Dous7bRTIcf+IiHH/iIcf+Ihx/4hx/4hx/4iHH/g11iG7Kd6HH/iHH/hx/4cf+HH/iHH/hx/4cf9x/4cf+HH/hx/4cf9x/4cf+HH/cf+HH/cf+HH/cf+HH/cf9xM6zZvFMmcY/3GI/3GI/3GI/3GI/3GI/3GIj/cYj/cYiP9xiIMmdIvpi3iIiIiIhx/4iIiIiHH/iIiIhx/4iIiHH/iIiHH/iIhx/4iIcf88Qhm1veb/hx/3H/cf9x/3H/cf9x/3H/cf9x/3H/cf9x/3H/cf9x/3H/cf9x/3H/cY/3H/cf9x/3GP9x/3H/cY/3H/cY/3H/P/misQZdcY/3GP9xj/cYj/cY/3GI/3GI/3GP9xiP9xg/ofGxXg7/cYiI/3GIj/cYiIj/cYiIj/cYiIiP9xiIiIiP9xiIiIiIj/cYiIg3s5m5TGaIcf+Icf+Icf+Icf+Icf+HH/iHH/hx/4hx/4cf+HH/hx/4hx/4KTwlGow9roiIiIiIiIiIiIiIiIiIiIiIiIiIghkMUa9vOucY/3GI/3GP9xiP9xj/cYj/cYj/cYj/cYj/cYj/cYg++8myBDaIiIiIiHH/iIiIiHH/iIiIcf+IiIcf+Dtiibaddv+HH/cf9x/3H/hx/3H/cf9x/3H/cf9x/3H/cf9x/3H/cf9x/zXUirwrdYj/cYiIj/cYiIj/cYiIj/cYiIiIj/cYiIiIiP9xiIg6CTm29saIcf+Icf+Ihx/4hx/4hx/4hx/4cf+Icf+Icf8o71IqkQrdiHH/hx/4cf+HH/hx/4cf+HH/cf+HH/hx/4cf9x/4cf+HH/cf+HH/cf9x/4cf9x/4cf9x/3H/hx/3H/cf9x/3H/hx/3H/cf9x/3H/cf9x/3E3P5W4wGpxj/cY/3GP9xj/cYj/cY/3GP9xiP9xiP9xj/cYj/cYj/cYj/cYiP9xiP9xiI/3GIj/cYiP9xiIj/cYiP9xiIiP9xiIiP9xiIiI/3GIiIiP9xiIgzf6S9gFuIiIiHH/iIiIiIhx/4iIiIcf+IiIhxPp5RsWGuiIcf+Ihx/4iHH/iIcf+Icf+Icf+Ihx/4hx/4cf+Icf+Icf+HH/iHH/hx/4hx/zWlVbxaqv9x/3H/cf9x/3H/cf9x/3H/cf9x/3H/cf9x/3GP9x/3H/cf9x/3GP9x/3H/cY/3H/cTiA+Lh/B4iP9xiIiP9xiIiI/3GIiIiI/3GIiITr5sFBlxiIiIiIiIiIiIiIiIiIiIiIiIiIiIiIiIiIiIg2bva6kQmIcf+Icf+HH/hx/4hx/4cf+HH/hx/4cf+HH/hx/4cf+HH/hx/3H/hx/4cf9x/4cf+HH/cf+HH/cf9x/4cf9x/3H/hx/3H/cf+HH/cTSDRbt8unH/cY/3GP9x/3GP9xj/cY/3GP9xj/cY/3GP9xj/cY/3GI/3GP9xiP9xj/cYj/cYj/cYj/cYj/cYj/cYj/cYiP9xiP9xiI/3GIJzb5GpyQbnGP9x/3GP9x/3GP9x/3GP9xj/cf9xj/cY/3GP9xj/cf9xj/cY/3GI/3GP9xj/Oe4kuBHbiP9xiIj/cYiI/3GIiI/3GIiIiP9xiIiIOdeZtyhmiHH/iIcf+Icf+Ihx/4hx/4hx/4hx/4hx/4hx/4hx/4cf+Icf+HH/iHH/hx/4cf+HH/hx/4cf+HH/hx/4cf9x/4cf+HH/hx/3H/hx/3H/hx/3H/hx/3H/cf+HH/cf9x/4cf9x/3H/P5E1sm7K/3H/cY/3GP9x/3GP9xj/cY/3GP9xj/cY/3GP9xj/cY/zT5Mb0Gzo/3GI/3GI/3GI/3GI/3GIj/cYiP9xiP9xiIj/cYiP9xiIj/cYiI/3GIg8nCO0Y9yIiP9xiIiIiIiIiIiIiIiIiIiIcf+IiIiIiIiIiHH/iIiIQa3cBiL/iIiIcf+IiIcf+IiIcf+Ihx/4iIcf+Ihx/4iHE14tO6HSxx/4cf+HH/hx/4cf9x/4cf+HH/hx/3H/hx/3H/hx/3H/hx/3H/hx/3H/cf+HH/cf9x/4cf8yBHK++41x/3H/cf9x/3H/cY/3H/cf9x/3GP9x/3GP9x/3H/cY/3H/cY/3GP9x/3GP9xj/cf9xj/cY/3GP9xj/cY/3GP9xj/cY/3GP9xiP9xj/cYj/cY/3GI/3GI/3GI/3GI/3GI/3GIj/cYj/cYiP9xiI/3GIj/cYiIOSoit9XdiIiIiP9xiIiIiIiIiP9xiIiIiIiIiIiIiIiIiIiIiIiIiIiIiHH/iIiIiIMeihsCde/4iIhx/4iIhx/4iIcf+IiHH/iIcf+IiHE5FHK2641x/4cf+Icf+HH/hx/4hx/4cf+HH/hx/4cf+HH/cf+HH/KMoCGpNf3oiIiP9xiIiIiIiI/3GIiIiIiIiD7ERbI7uoiIcf+IiHH/iIhx/4iIcf+Ihx/4iHH/iIO1J/tq2Aj/cY/3GP9xj/cYj/cY/3GI/3GP9xiP9xiP9xI322Gtgknocf9x/3H/hx/3H/cf9x/3H/hx/3H/cf9x/3H/cf9x/3H/cSvQ1hpS8p6Icf+IiHH/iIcf+Ihx/4hx/4iHH/iHH/iHE6UGi2r5f/cY/3H/cf9x/3H/cf9x/3H/cf9xj/cf9x/3H/cY/3H/cf9D+Uzga4/3H/cY/3H/cY/3H/cY/3GP9x/3GP9xj/cY/3GP84Kre51UiIiIiP9xiIiIiIiP9xiIiIiIiIiIO+4qtRHViHH/hx/4hx/4cf+HH/hx/4cf+Icf+HH/cf+HH/hx/4cf+HH/cf+HH/hx/3H/N1a8uqlDj/cYiP9xiP9xiI/3GIiP9xiI/3GIiI/zvcQbYjvo/3GIiIiIj/cYiIiIiIiP9xiIiIiIiCPGQhrjm97/cf9x/3H/cY/3H/cf9x/3H/cY/3H/cf9x/3GP9x/3GP8jX2Ma6gnOiIcf+Ihx/4iIcf+Ihx/4hx/4iHH/iHH/iHH/iHH/iHH/iHH/iHH/hx/4hx/4cf+HH/iHH/hx/4cf+HH/hx/4cf+HH/cf+HH/hx/4cf9x/4cf8y0Ia/L3mP9x/3GP9x/3GP9x/3GP9xj/cf9xj/cY/3GP9xj/cY/3GP9xj/cY/3GP9xj/cYj/cY/3GP9xiP9xiP9xiP9xj/cYiP9xiP9xg0etW8hSqIiIiIiIiIiIiIiIiIiIiIiIiIiIiIiIcf+IiIiIiIiHH/go0a0akuUuiIiIiIiIiIiIiIiIiIiIiIiIKUOnGnvFjnGI/3GI/3GI/3GI/3GIj/cYiP9xiI/3GIPvVpsgqWhx/4iIiIcf+IiIcf+IiIcf+IiIcf+Ig40Kq4L1Vx/3H/cf9x/3H/cf9x/3H/cf9xj/cf9x/3H/cf9xj/cf9x/3GP9x/3H/cY/3E6hY22enKIiIiIiIiIiIiIcf+IiIiIiIiIhx/4iDsDFrX86Ycf+HH/iHH/hx/4hx/4cf+HH/hx/4cf+HH/hx/4cf+HH/hx/3H/hx/4cf+HH/cf+HH/cf+HH/cf+HH/cf9x/4cf9x/zKHWr94pYj/cYj/cYiP9xiP9xiI/3GIj/cYiP9xiI/3GCBxSyoZ602HH/iIiIhx/4iIhx/4iIcf+IiHH/iIhx/yaa1irGUp3/hx/3H/hx/4cf+HH/hx/3H/hx/3H/hx/4cf9x/3H/hx/3H/hx/3H/cf+HH/cf9x/3H/cf+HH/cf9x/3H/cf9x/3H/cf9x/3H/cf9x/3H/cf9x/3H/cf9xg2/3W6AIqI/3GP9xiP9xiP9xj/cYj/cYj/cYiP9xiP9xiI/3GIj/cYiP9xiI/3GIiP9xiIj/cYiIj/OcFnuD6YiIiIiHH/iIiIhx/4iIiHH/iIhx/4iIhx/4iIcf+Ihx/4iHH/iIcf+Ihx/4hx/4hx/4hx/4hx/4hx/4hx/4cf+Icf84w6q4PFVx/3GP9x/3GP9xj/cf9xj/cY/3GP9xj/cY/3GP9xPlWlsapacYiIiP9xiIiI/3GIiIiP9xiIiIiINyWBudp+iI/3GIiIiIiIiHH/iIiIiIiIiIJBY1Gs6crnGP9xj/cY/3GI/3GP9xiP9xj/cYj/cYj/cYj/cYOyC4td9HiIiIiIiIiIiIiIcf+IiIiIiIcf+IiIiHH/iIiIhx/4iIhx/4iIcf+IiHH/gwddixmif/hx/3H/cf9x/3H/hx/3H/cf9x/3H/cf9x/3H/cf9x/3H/cf9x/3E8/3q0AIWI/3GIiI/3GIiI/3GIiIiP9xiIiIiIPAY6tPnFiHH/iHH/iHH/iHH/iHH/iHH/hx/4hx/4cf+Icf+HH/hx/4KON2GpHInoiI/3Fx/4iIiIiIiIiIiIiIiIiIcf+IiIiIiHH/iILRxFGj47rnGI/3GI/3GI/3GI/3GIj/cYj/cYiP9xiI/3GIj/cYiI/3GIiP9xiIiP9xiIiDzlFrUa6f+IiIiIiIhx/4iIiIiHH/iIiIcf+IiIhx/4iIcf+IiHH/iIhx/4iIcf+D+siLFTd3H/cf9x/3H/cf9x/4cf9x/3H/cf9x/3H/cf9x/3GP9x/3H/cf9x/3H/cf9xj/cf9x/3GP9x/3H/cY/3H/cY/3H/cY/3H/cY/3H/PqJIs123iI/3GIiIiP9xiIiIiI/3GIiIiIiIiIj/cYiIiIiIiIiCr+RCpwG72HH/iIiIiIhx/4iIiIcf+IiIhx/4iDHVKrA61f9x/3H/hx/3H/cf9x/3H/cf9x/3H/cf9x/3H/cf9x/3H/cf9x/3EofQcaiC+Ocf+Icf+Ihx/4hx/4hx/4hx/4hx/4cf+Icf+HH/iD5mWLOZp/9x/3H/cY/3H/cf9xj/cf9x/3GP9x/3GP9x/3GP9xj/cf9xj/cY/3H/cY/3GP9xj/cY/3GP9xj/cY/3E7N+e1yBiIiI/3GIiIiIiIiIiIiIiIiIiIiIiIiIguoAgaNf9+j/cYj/cYj/cYj/cYj/cYiP9xiI/3GIj/cYiP83Fgu66fSIiHH/iIhx/4iHH/iIhx/4iHH/iIcf+Icf8/pxaxWOlx/3H/hx/3H/cf+HH/cf9x/4cf9x/3H/cf9x/3H/cf9xO+F6tR6FiP9xiI/3GIiP9xiI/3GIiI/3GIiI/3GCPEthrjtJ7/cf9xj/cf9x/3H/cY/3H/cY/3H/cf9xj/cf9xj/cT1vyrOQNYiIiIiIiIiIiIj/cYiIiIiIiIiHH/iIiIiIiCSq8BrFUP5x/3GP9x/3H/cY/3H/cf9xj/cf9xj/cf9xj/cf9xj/cY/3H/cY/3FPcfwY4I/3GP9xj/cY/3GI/3GP9xiP9xj/cYj/cYj/cYj/cYj/cYj/cYiP9xiP9xiI/3GIj/N3OzuoxM/3GIiIiIiIiIiP9xiIiIiIiIiIiIiIiIiIg98GGzD55x/4iIiIiIcf+IiIiHH/iIiIcf+IiIcf+IiHH/iIhx/4iHH/N3M4uozH/3H/cf+HH/cf9x/3H/cf9x/4cf9x/3H/cf9x/3H/cf9x/3H/OoF1t36K/3GP9xj/cY/3GI/3GP9xiP9xj/cYj/cYj/cYj/cYj/cYg0Q+q8vBWIiHH/iIiIhx/4iIhx/4iIhx/4iIcf+IiHH/iIcf+DviGbYd5v+HH/cf9x/3H/cf9x/3H/cf9x/3H/cf9x/3GP9x/3H/cf9x/3GP9x/3H/cf9xhFWky6W4/3H/cY/3H/cY/3H/cY/3GP9x/3GP9xj/cY/3GP9xj/LCRwKm24/Y/3H/cY/3GP9xj/cY/3GP9xj/cY/3GP9xj/cYg9zPezMwiIiIiIiIiIiIiIiP9xiIiIiIcf+IOQV6t/qFhx/4cf9x/4cf+HH/hx/4cf9x/4cf+HH/cf+HH/cf+HH/cTeWKbhp1nGP9xiP9xj/cYj/cY/3GI/3GI/3GI/3GI/3GI/3GI/3GDRBYby+noj/cYiI/3GIiI/3GIiI/3GIiIiP9xiIiIiP9xiIiIiIMUQZv7vmhx/4iHH/iHH/iHH/iHH/iHH/iHH/iHH/hx/4hx/4cf+Icf+HH/hx/4cf+HH/hx/4cf+HH/hx/4cf9x/zP9h70CeHH/cY/3H/cY/3GP9x/3GP9xj/cY/3H/cY/3GP9xj/cY/3GP9xiP9xj/cY/3GI/3GP9xg8Nym0yNaIiIiIhx/4iIiIiIiIiIiIiHH/iIiIiIhx/4iIPmrIs5U3/4cf+HH/cf+HH/cf+HH/cf+HH/cf+HH/cf9x/4cf9x/3H/cf9x/4cf9x/3H/cf9x/3H/O5AYtm/niP9xj/cYj/cYiP9xiP9xiP9xiI/3GIj/cYiP9xiI/3GIiP9xiIiP9xiIiD7EibI7docf+IiHH/iIhx/4iHH/iIcf+Ihx/4iHH/iHH/iIcf+DmndrdYiXH/cf9x/3H/hx/3H/cf9x/3H/cf9x/3H/cf9x/3H/cf9x/3H/cf9x/3H/cf9x/3GP9x/3H/cf9xj/cf9x/3GP9x/3H/cY/3H/cY/3H/cY/3GP9x/3GP9xj/cS3i4iox0d1xj/cY/3GP9xj/cYj/cY/3GI/3GI/3GP9xiP9xiP9xiI/3GI/3GIj/cYj/cTPolb0XaoiIiIiIiIiIiIiIiIiIiIiIiIiHE6uHK1R42IiHH/iIiHH/iIhx/4iIcf+Ihx/4iHH/N1h2uaeJcf9x/3H/hx/3H/hx/3H/cf+HH/cf9x/3H/cf+HH/cf9x/zAcobHzXv9xj/cf9x/3H/cf9xj/cf9x/3GP9x/3GP9x/3H/cY/3FJNSxsrXGP9x/3GP9xj/cY/3H/cY/3GP9xj/cY/3GP9xiP9xgw8jOwHcyP9xiI/3GIiP9xiI/3GIiI/3GIiI/3GIiI/3GD4ECbL79nH/iIiHH/iIcf+IiHH/iIcf+Ihx/4hx/4iHH/iHH/iHH/iHH/iHH/iHH/MJ61sXFK/3H/hx/3H/cf9x/3H/cf9x/3H/cf9x/3H/cf9x/3H/cf9x/3H/cf9xj/cf9x/3H/cY/3H/cf9x/3GP9x/3GP9x/3GP9x/3GDYHGbr45oj/cYiIiIj/cYiIiIiIiP9xiIiIiIiIiIiIMB9JsPC2iHH/iHH/hx/4hx/4cf+Icf+HH/hx/4cf+HH/hx/4cf+HH/hx/3H/hx/4cf9x/zYKKbr11nGP9xj/cYj/cY/3GP9xj/cY/3GI/3GP9xiP9xiP9xiP9xiP9xN2jHuZc4iIiIiIiIiIiIiIhx/4iIiIiIiIiHH/iIiIiIhx/4iIiIcf+IguCt4qP1Idcf9x/3GP9x/3H/cf9x/3H/cY/3H/cf9xj/cf9x/3GP80Eiu97dSIiIiIj/cYiIiIiIiIiIiIiD59GrOC5f+HH/iHH/hx/4cf+HH/hx/4cf+HH/hx/4cf+HEjsoFK9Nfr/4hx/4cf+HH/hx/4cf+HH/hx/4cf+HH/cf+HH/hEohzV3v+HH/hx/3H/hx/3H/cf+HH/cf9x/4cf9x/3H/hx/3H/cf8yRTe/usiP9xj/cY/3GP9xiP9xj/cYj/cYj/cY/3GI/3GI/3GIj/cYhHRSybrY/3GI/3GIiP9xiI/3GIiP9xiIj/cYiIj/cYOxUYterniIiIcf+IiIhx/4iIhx/4iIcf+IiHH/iIcf+Ihx/4iHH/iHFJarxpVHH/iHH/iHH/iHH/hx/4hx/4cf+HH/iHH/hx/4cf81dpS8iWv/cf9x/3H/cf9x/3H/cf9x/3H/cf9x/3H/cf9x/3H/cf9xgpXekaiiFu/4hx/4cf+HH/hx/4cf+HH/cf+HH/hx/4cf9x/4cf8wKYWx5nqP9x/3H/cY/3H/cf9xj/cf9xj/cf9xj/cf9xj/cY/3H/cY/3GP9xj/cY/3GP87d/G1iA5xiP9xiP9xiP9xiP9xiP9xiI/3GI/3GIj/cYiD+xk7FObIiP9xiIiIiIiIiIj/cYiIiIiIiIiIiIiIiIiIhx/4iIiIgz9Yi9Cndx/4cf+HH/hx/4cf+HH/hx/4cf+HH/cf+HH/hx/3H/hx/4cf9xNHN4vIyHj/cY/3GP9xj/cY/3GP9xj/cYj/cY/3GP9xiP9xiP9xiP9xiP9xiP9xiP9xiP9xSe9scQn/cYiP9xiI/3GIiP9xiIj/cYiIj/cYiIiP9xiIiIj/cYiIiIiP9xiIiIiIiIg/vPKxQw2IiIiIiIiIcf+IiIiIiHH/iIiIhx/4iIhx/4iIhx/4iIcf+Ig968ezFDiHH/cf+HH/cf9x/4cf9x/3H/cf+HH/cf9x/3H/cf9x/3H/cf9x/3H/cf9x/3H/cf9x/3H/cf9x/3H/cf9xj/cf9x/3H/cY/3H/cTxJmLS2Z4iP9xiIiP9xiIiP9xiIiIj/cYiIiI/3GIiIiIiI/3GIiIiIiIiIiIiIiIiIPiR4stuHiHH/hx/4hx/4hx/4cf+Icf+HH/hx/4hx/4cf+D9MqLKzV/9x/3GP9x/3GP9x/3GP9x/3GP9xj/cY/3H/cY/3GP9xj/MTy7sNNEiIi
[truncated: 3,675,740 more chars]
