# Supplementary material for: Automated imaging and identification of proteoforms directly from ovarian cancer tissue
Source: Nat Commun. 2023 Oct 14;14:6478. doi: 10.1038/s41467-023-42208-3 (PMC10576781; doi:10.1038/s41467-023-42208-3)
Supplement: Supplementary file 6 — Supplementary Data 2 [file 41467_2023_42208_MOESM6_ESM.zip › Supplementary Data 2/20 26062 ensemble.tdValidate]

<?xml version="1.0"?>
<pvsDataSet xmlns:xsi="http://www.w3.org/2001/XMLSchema-instance" xmlns:xsd="http://www.w3.org/2001/XMLSchema" version="1" xmlns="http://www.topdownproteomics.org/ms/pvml">
  <cvList count="2">
    <cv id="MS" fullName="Proteomics Standards Initiative Mass Spectrometry Ontology" version="1.18.1" URI="http://psidev.cvs.sourceforge.net/*checkout*/psidev/psi/psi-ms/mzML/controlledVocabulary/psi-ms.obo" xmlns="http://psi.hupo.org/ms/mzml" />
    <cv id="UO" fullName="Unit Ontology" version="1.20" URI="http://obo.cvs.sourceforge.net/*checkout*/obo/obo/ontology/phenotype/unit.obo" xmlns="http://psi.hupo.org/ms/mzml" />
  </cvList>
  <metadata>
    <contact>
      <guid>00000000-0000-0000-0000-000000000000</guid>
      <name />
      <organization />
      <address />
      <URL />
      <email />
    </contact>
    <sampleProcessing>
      <fixedModificationList />
    </sampleProcessing>
    <parameters>
      <userParam name="FragmentationMaxPpmTolerance" value="5" xmlns="http://psi.hupo.org/ms/mzml" />
      <userParam name="PrecursorMinimumCharge" value="1" xmlns="http://psi.hupo.org/ms/mzml" />
      <userParam name="FDRCounts" value="1000" xmlns="http://psi.hupo.org/ms/mzml" />
      <userParam name="DistributionGenerator" value="0" xmlns="http://psi.hupo.org/ms/mzml" />
      <userParam name="PrecursorSubPpmTolerance" value="3" xmlns="http://psi.hupo.org/ms/mzml" />
      <userParam name="UseTHRASHnoiseCalc" value="False" xmlns="http://psi.hupo.org/ms/mzml" />
      <userParam name="ShowPrecursorIsotopicFits" value="True" xmlns="http://psi.hupo.org/ms/mzml" />
      <userParam name="ShowInternalFragmentFlags" value="False" xmlns="http://psi.hupo.org/ms/mzml" />
      <userParam name="SharedIsotopeColor" value="Black" xmlns="http://psi.hupo.org/ms/mzml" />
      <userParam name="ShowFragmentationSpectraAnnotations" value="True" xmlns="http://psi.hupo.org/ms/mzml" />
      <userParam name="PlotNoisePeaks" value="False" xmlns="http://psi.hupo.org/ms/mzml" />
      <userParam name="PrecursorSignalToNoiseCutoff" value="1" xmlns="http://psi.hupo.org/ms/mzml" />
      <userParam name="UseShapeValidator" value="False" xmlns="http://psi.hupo.org/ms/mzml" />
      <userParam name="RecentFilePaths" value="" xmlns="http://psi.hupo.org/ms/mzml" />
      <userParam name="InstrumentModel" value="" xmlns="http://psi.hupo.org/ms/mzml" />
      <userParam name="InstrumentManufacturer" value="" xmlns="http://psi.hupo.org/ms/mzml" />
      <userParam name="TerminalFragmentGradient" value="False" xmlns="http://psi.hupo.org/ms/mzml" />
      <userParam name="PrecursorIntensityClusterTolerance" value="0.5" xmlns="http://psi.hupo.org/ms/mzml" />
      <userParam name="HighlightSelectedIon" value="True" xmlns="http://psi.hupo.org/ms/mzml" />
      <userParam name="FragmentationSubPpmTolerance" value="3" xmlns="http://psi.hupo.org/ms/mzml" />
      <userParam name="UserName" value="" xmlns="http://psi.hupo.org/ms/mzml" />
      <userParam name="MaximumCharge" value="60" xmlns="http://psi.hupo.org/ms/mzml" />
      <userParam name="ShowPrecursorColorPeaks" value="False" xmlns="http://psi.hupo.org/ms/mzml" />
      <userParam name="IsotopicallyResolvedPrecursor" value="True" xmlns="http://psi.hupo.org/ms/mzml" />
      <userParam name="Left" value="126" xmlns="http://psi.hupo.org/ms/mzml" />
      <userParam name="UseSimpleValidator" value="True" xmlns="http://psi.hupo.org/ms/mzml" />
      <userParam name="ShowFragmentationIsotopicFits" value="True" xmlns="http://psi.hupo.org/ms/mzml" />
      <userParam name="PrecursorMaximumCharge" value="1" xmlns="http://psi.hupo.org/ms/mzml" />
      <userParam name="Width" value="1678.6666666666665" xmlns="http://psi.hupo.org/ms/mzml" />
      <userParam name="ThrashNoiseWindow" value="1000" xmlns="http://psi.hupo.org/ms/mzml" />
      <userParam name="PrecursorMaxPpmTolerance" value="5" xmlns="http://psi.hupo.org/ms/mzml" />
      <userParam name="IncludeInternalFragments" value="False" xmlns="http://psi.hupo.org/ms/mzml" />
      <userParam name="MinimumCharge" value="1" xmlns="http://psi.hupo.org/ms/mzml" />
      <userParam name="FragmentMapColorScheme" value="Ion Type" xmlns="http://psi.hupo.org/ms/mzml" />
      <userParam name="MinimumFragmentSize" value="2" xmlns="http://psi.hupo.org/ms/mzml" />
      <userParam name="Email" value="" xmlns="http://psi.hupo.org/ms/mzml" />
      <userParam name="MinimumRequiredScore" value="0.6" xmlns="http://psi.hupo.org/ms/mzml" />
      <userParam name="Height" value="949.3333333333333" xmlns="http://psi.hupo.org/ms/mzml" />
      <userParam name="PrecursorMercury7Limit" value="0.0001" xmlns="http://psi.hupo.org/ms/mzml" />
      <userParam name="Organization" value="" xmlns="http://psi.hupo.org/ms/mzml" />
      <userParam name="PrecursorMinimumRequiredScore" value="0.1" xmlns="http://psi.hupo.org/ms/mzml" />
      <userParam name="ShowPrecursorSpectraAnnotations" value="True" xmlns="http://psi.hupo.org/ms/mzml" />
      <userParam name="MinimumInternalFragmentScore" value="0.7" xmlns="http://psi.hupo.org/ms/mzml" />
      <userParam name="Address" value="" xmlns="http://psi.hupo.org/ms/mzml" />
      <userParam name="Top" value="28" xmlns="http://psi.hupo.org/ms/mzml" />
      <userParam name="Mercury7Limit" value="0.0001" xmlns="http://psi.hupo.org/ms/mzml" />
      <userParam name="Url" value="" xmlns="http://psi.hupo.org/ms/mzml" />
      <userParam name="FragmentIntensityClusterTolerance" value="0.5" xmlns="http://psi.hupo.org/ms/mzml" />
      <userParam name="SignalToNoiseCutoff" value="1" xmlns="http://psi.hupo.org/ms/mzml" />
      <userParam name="AminoAcidsPerRow" value="25" xmlns="http://psi.hupo.org/ms/mzml" />
      <userParam name="Guid" value="00000000-0000-0000-0000-000000000000" xmlns="http://psi.hupo.org/ms/mzml" />
      <userParam name="ShowProteoformColorGraphicalFragmentMap" value="True" xmlns="http://psi.hupo.org/ms/mzml" />
      <userParam name="I2MSMode" value="False" xmlns="http://psi.hupo.org/ms/mzml" />
      <userParam name="ThrashNoiseRecalc" value="1000" xmlns="http://psi.hupo.org/ms/mzml" />
      <userParam name="UseAveragine" value="False" xmlns="http://psi.hupo.org/ms/mzml" />
      <userParam name="ShowFragmentationColorPeaks" value="False" xmlns="http://psi.hupo.org/ms/mzml" />
    </parameters>
  </metadata>
  <experimentList>
    <experiment id="1">
      <observationList>
        <observation>
          <sourceFile id="SF0" name="20220415_APOLLO#D1-7_4ums_testline_01_25targets_01.raw" location="X:\Projects\2021 Su - nanoDESI\PiMS2\APOLLO_Ovary\APOLLO_#D1-7\line_01">
            <cvParam cvRef="MS" accession="MS:1000563" name="Thermo RAW file" xmlns="http://psi.hupo.org/ms/mzml" />
            <cvParam cvRef="MS" accession="MS:1000568" value="none" name="MD5" xmlns="http://psi.hupo.org/ms/mzml" />
            <cvParam cvRef="MS" accession="MS:1000768" name="Thermo nativeID format" xmlns="http://psi.hupo.org/ms/mzml" />
          </sourceFile>
          <calibrationOffset value="-1.5" type="ppm" />
          <scanRangeText>1392-1464</scanRangeText>
          <spectrum id="scan=0" index="0" defaultArrayLength="0">
            <cvParam cvRef="MS" accession="MS:1000511" value="2" name="ms level" xmlns="http://psi.hupo.org/ms/mzml" />
            <cvParam cvRef="MS" accession="MS:1000128" name="profile spectrum" xmlns="http://psi.hupo.org/ms/mzml" />
            <scanList count="73" xmlns="http://psi.hupo.org/ms/mzml">
              <cvParam cvRef="MS" accession="MS:1000571" name="sum of spectra" />
              <scan>
                <cvParam cvRef="MS" accession="MS:1000016" value="24.73066" name="scan start time" />
              </scan>
              <scan>
                <cvParam cvRef="MS" accession="MS:1000016" value="24.74843" name="scan start time" />
              </scan>
              <scan>
                <cvParam cvRef="MS" accession="MS:1000016" value="24.7662" name="scan start time" />
              </scan>
              <scan>
                <cvParam cvRef="MS" accession="MS:1000016" value="24.783969" name="scan start time" />
              </scan>
              <scan>
                <cvParam cvRef="MS" accession="MS:1000016" value="24.801739" name="scan start time" />
              </scan>
              <scan>
                <cvParam cvRef="MS" accession="MS:1000016" value="24.819509" name="scan start time" />
              </scan>
              <scan>
                <cvParam cvRef="MS" accession="MS:1000016" value="24.837279" name="scan start time" />
              </scan>
              <scan>
                <cvParam cvRef="MS" accession="MS:1000016" value="24.855049" name="scan start time" />
              </scan>
              <scan>
                <cvParam cvRef="MS" accession="MS:1000016" value="24.872819" name="scan start time" />
              </scan>
              <scan>
                <cvParam cvRef="MS" accession="MS:1000016" value="24.890588" name="scan start time" />
              </scan>
              <scan>
                <cvParam cvRef="MS" accession="MS:1000016" value="24.908358" name="scan start time" />
              </scan>
              <scan>
                <cvParam cvRef="MS" accession="MS:1000016" value="24.926128" name="scan start time" />
              </scan>
              <scan>
                <cvParam cvRef="MS" accession="MS:1000016" value="24.943898" name="scan start time" />
              </scan>
              <scan>
                <cvParam cvRef="MS" accession="MS:1000016" value="24.961668" name="scan start time" />
              </scan>
              <scan>
                <cvParam cvRef="MS" accession="MS:1000016" value="24.979438" name="scan start time" />
              </scan>
              <scan>
                <cvParam cvRef="MS" accession="MS:1000016" value="24.997207" name="scan start time" />
              </scan>
              <scan>
                <cvParam cvRef="MS" accession="MS:1000016" value="25.014977" name="scan start time" />
              </scan>
              <scan>
                <cvParam cvRef="MS" accession="MS:1000016" value="25.032747" name="scan start time" />
              </scan>
              <scan>
                <cvParam cvRef="MS" accession="MS:1000016" value="25.050517" name="scan start time" />
              </scan>
              <scan>
                <cvParam cvRef="MS" accession="MS:1000016" value="25.068286" name="scan start time" />
              </scan>
              <scan>
                <cvParam cvRef="MS" accession="MS:1000016" value="25.086056" name="scan start time" />
              </scan>
              <scan>
                <cvParam cvRef="MS" accession="MS:1000016" value="25.103826" name="scan start time" />
              </scan>
              <scan>
                <cvParam cvRef="MS" accession="MS:1000016" value="25.121596" name="scan start time" />
              </scan>
              <scan>
                <cvParam cvRef="MS" accession="MS:1000016" value="25.139366" name="scan start time" />
              </scan>
              <scan>
                <cvParam cvRef="MS" accession="MS:1000016" value="25.157136" name="scan start time" />
              </scan>
              <scan>
                <cvParam cvRef="MS" accession="MS:1000016" value="25.174905" name="scan start time" />
              </scan>
              <scan>
                <cvParam cvRef="MS" accession="MS:1000016" value="25.192675" name="scan start time" />
              </scan>
              <scan>
                <cvParam cvRef="MS" accession="MS:1000016" value="25.210445" name="scan start time" />
              </scan>
              <scan>
                <cvParam cvRef="MS" accession="MS:1000016" value="25.228215" name="scan start time" />
              </scan>
              <scan>
                <cvParam cvRef="MS" accession="MS:1000016" value="25.245984" name="scan start time" />
              </scan>
              <scan>
                <cvParam cvRef="MS" accession="MS:1000016" value="25.263754" name="scan start time" />
              </scan>
              <scan>
                <cvParam cvRef="MS" accession="MS:1000016" value="25.281524" name="scan start time" />
              </scan>
              <scan>
                <cvParam cvRef="MS" accession="MS:1000016" value="25.299294" name="scan start time" />
              </scan>
              <scan>
                <cvParam cvRef="MS" accession="MS:1000016" value="25.317064" name="scan start time" />
              </scan>
              <scan>
                <cvParam cvRef="MS" accession="MS:1000016" value="25.334834" name="scan start time" />
              </scan>
              <scan>
                <cvParam cvRef="MS" accession="MS:1000016" value="25.352604" name="scan start time" />
              </scan>
              <scan>
                <cvParam cvRef="MS" accession="MS:1000016" value="25.370373" name="scan start time" />
              </scan>
              <scan>
                <cvParam cvRef="MS" accession="MS:1000016" value="25.388143" name="scan start time" />
              </scan>
              <scan>
                <cvParam cvRef="MS" accession="MS:1000016" value="25.405913" name="scan start time" />
              </scan>
              <scan>
                <cvParam cvRef="MS" accession="MS:1000016" value="25.423683" name="scan start time" />
              </scan>
              <scan>
                <cvParam cvRef="MS" accession="MS:1000016" value="25.441452" name="scan start time" />
              </scan>
              <scan>
                <cvParam cvRef="MS" accession="MS:1000016" value="25.459223" name="scan start time" />
              </scan>
              <scan>
                <cvParam cvRef="MS" accession="MS:1000016" value="25.476992" name="scan start time" />
              </scan>
              <scan>
                <cvParam cvRef="MS" accession="MS:1000016" value="25.494762" name="scan start time" />
              </scan>
              <scan>
                <cvParam cvRef="MS" accession="MS:1000016" value="25.512532" name="scan start time" />
              </scan>
              <scan>
                <cvParam cvRef="MS" accession="MS:1000016" value="25.530302" name="scan start time" />
              </scan>
              <scan>
                <cvParam cvRef="MS" accession="MS:1000016" value="25.548071" name="scan start time" />
              </scan>
              <scan>
                <cvParam cvRef="MS" accession="MS:1000016" value="25.565841" name="scan start time" />
              </scan>
              <scan>
                <cvParam cvRef="MS" accession="MS:1000016" value="25.583611" name="scan start time" />
              </scan>
              <scan>
                <cvParam cvRef="MS" accession="MS:1000016" value="25.601381" name="scan start time" />
              </scan>
              <scan>
                <cvParam cvRef="MS" accession="MS:1000016" value="25.619151" name="scan start time" />
              </scan>
              <scan>
                <cvParam cvRef="MS" accession="MS:1000016" value="25.636921" name="scan start time" />
              </scan>
              <scan>
                <cvParam cvRef="MS" accession="MS:1000016" value="25.65469" name="scan start time" />
              </scan>
              <scan>
                <cvParam cvRef="MS" accession="MS:1000016" value="25.67246" name="scan start time" />
              </scan>
              <scan>
                <cvParam cvRef="MS" accession="MS:1000016" value="25.69023" name="scan start time" />
              </scan>
              <scan>
                <cvParam cvRef="MS" accession="MS:1000016" value="25.708" name="scan start time" />
              </scan>
              <scan>
                <cvParam cvRef="MS" accession="MS:1000016" value="25.725769" name="scan start time" />
              </scan>
              <scan>
                <cvParam cvRef="MS" accession="MS:1000016" value="25.743539" name="scan start time" />
              </scan>
              <scan>
                <cvParam cvRef="MS" accession="MS:1000016" value="25.761309" name="scan start time" />
              </scan>
              <scan>
                <cvParam cvRef="MS" accession="MS:1000016" value="25.779079" name="scan start time" />
              </scan>
              <scan>
                <cvParam cvRef="MS" accession="MS:1000016" value="25.796849" name="scan start time" />
              </scan>
              <scan>
                <cvParam cvRef="MS" accession="MS:1000016" value="25.814619" name="scan start time" />
              </scan>
              <scan>
                <cvParam cvRef="MS" accession="MS:1000016" value="25.832388" name="scan start time" />
              </scan>
              <scan>
                <cvParam cvRef="MS" accession="MS:1000016" value="25.850158" name="scan start time" />
              </scan>
              <scan>
                <cvParam cvRef="MS" accession="MS:1000016" value="25.867928" name="scan start time" />
              </scan>
              <scan>
                <cvParam cvRef="MS" accession="MS:1000016" value="25.885698" name="scan start time" />
              </scan>
              <scan>
                <cvParam cvRef="MS" accession="MS:1000016" value="25.903468" name="scan start time" />
              </scan>
              <scan>
                <cvParam cvRef="MS" accession="MS:1000016" value="25.921238" name="scan start time" />
              </scan>
              <scan>
                <cvParam cvRef="MS" accession="MS:1000016" value="25.939007" name="scan start time" />
              </scan>
              <scan>
                <cvParam cvRef="MS" accession="MS:1000016" value="25.956777" name="scan start time" />
              </scan>
              <scan>
                <cvParam cvRef="MS" accession="MS:1000016" value="25.974547" name="scan start time" />
              </scan>
              <scan>
                <cvParam cvRef="MS" accession="MS:1000016" value="25.992317" name="scan start time" />
              </scan>
              <scan>
                <cvParam cvRef="MS" accession="MS:1000016" value="26.010086" name="scan start time" />
              </scan>
            </scanList>
            <precursorList count="73" xmlns="http://psi.hupo.org/ms/mzml">
              <precursor>
                <isolationWindow>
                  <cvParam cvRef="MS" accession="MS:1000827" value="931.8102416992188" name="isolation window target m/z" />
                  <cvParam cvRef="MS" accession="MS:1000828" value="0.4000000059604645" name="isolation window lower offset" />
                  <cvParam cvRef="MS" accession="MS:1000829" value="0.4000000059604645" name="isolation window upper offset" />
                </isolationWindow>
                <activation>
                  <cvParam cvRef="MS" accession="MS:1000422" name="high-energy collision-induced dissociation" />
                  <cvParam cvRef="MS" accession="MS:1000045" value="25" name="collision energy" />
                </activation>
              </precursor>
              <precursor>
                <activation>
                  <cvParam cvRef="MS" accession="MS:1000422" name="high-energy collision-induced dissociation" />
                  <cvParam cvRef="MS" accession="MS:1000045" value="25" name="collision energy" />
                </activation>
              </precursor>
              <precursor>
                <activation>
                  <cvParam cvRef="MS" accession="MS:1000422" name="high-energy collision-induced dissociation" />
                  <cvParam cvRef="MS" accession="MS:1000045" value="25" name="collision energy" />
                </activation>
              </precursor>
              <precursor>
                <activation>
                  <cvParam cvRef="MS" accession="MS:1000422" name="high-energy collision-induced dissociation" />
                  <cvParam cvRef="MS" accession="MS:1000045" value="25" name="collision energy" />
                </activation>
              </precursor>
              <precursor>
                <activation>
                  <cvParam cvRef="MS" accession="MS:1000422" name="high-energy collision-induced dissociation" />
                  <cvParam cvRef="MS" accession="MS:1000045" value="25" name="collision energy" />
                </activation>
              </precursor>
              <precursor>
                <activation>
                  <cvParam cvRef="MS" accession="MS:1000422" name="high-energy collision-induced dissociation" />
                  <cvParam cvRef="MS" accession="MS:1000045" value="25" name="collision energy" />
                </activation>
              </precursor>
              <precursor>
                <activation>
                  <cvParam cvRef="MS" accession="MS:1000422" name="high-energy collision-induced dissociation" />
                  <cvParam cvRef="MS" accession="MS:1000045" value="25" name="collision energy" />
                </activation>
              </precursor>
              <precursor>
                <activation>
                  <cvParam cvRef="MS" accession="MS:1000422" name="high-energy collision-induced dissociation" />
                  <cvParam cvRef="MS" accession="MS:1000045" value="25" name="collision energy" />
                </activation>
              </precursor>
              <precursor>
                <activation>
                  <cvParam cvRef="MS" accession="MS:1000422" name="high-energy collision-induced dissociation" />
                  <cvParam cvRef="MS" accession="MS:1000045" value="25" name="collision energy" />
                </activation>
              </precursor>
              <precursor>
                <activation>
                  <cvParam cvRef="MS" accession="MS:1000422" name="high-energy collision-induced dissociation" />
                  <cvParam cvRef="MS" accession="MS:1000045" value="25" name="collision energy" />
                </activation>
              </precursor>
              <precursor>
                <activation>
                  <cvParam cvRef="MS" accession="MS:1000422" name="high-energy collision-induced dissociation" />
                  <cvParam cvRef="MS" accession="MS:1000045" value="25" name="collision energy" />
                </activation>
              </precursor>
              <precursor>
                <activation>
                  <cvParam cvRef="MS" accession="MS:1000422" name="high-energy collision-induced dissociation" />
                  <cvParam cvRef="MS" accession="MS:1000045" value="25" name="collision energy" />
                </activation>
              </precursor>
              <precursor>
                <activation>
                  <cvParam cvRef="MS" accession="MS:1000422" name="high-energy collision-induced dissociation" />
                  <cvParam cvRef="MS" accession="MS:1000045" value="25" name="collision energy" />
                </activation>
              </precursor>
              <precursor>
                <activation>
                  <cvParam cvRef="MS" accession="MS:1000422" name="high-energy collision-induced dissociation" />
                  <cvParam cvRef="MS" accession="MS:1000045" value="25" name="collision energy" />
                </activation>
              </precursor>
              <precursor>
                <activation>
                  <cvParam cvRef="MS" accession="MS:1000422" name="high-energy collision-induced dissociation" />
                  <cvParam cvRef="MS" accession="MS:1000045" value="25" name="collision energy" />
                </activation>
              </precursor>
              <precursor>
                <activation>
                  <cvParam cvRef="MS" accession="MS:1000422" name="high-energy collision-induced dissociation" />
                  <cvParam cvRef="MS" accession="MS:1000045" value="25" name="collision energy" />
                </activation>
              </precursor>
              <precursor>
                <activation>
                  <cvParam cvRef="MS" accession="MS:1000422" name="high-energy collision-induced dissociation" />
                  <cvParam cvRef="MS" accession="MS:1000045" value="25" name="collision energy" />
                </activation>
              </precursor>
              <precursor>
                <activation>
                  <cvParam cvRef="MS" accession="MS:1000422" name="high-energy collision-induced dissociation" />
                  <cvParam cvRef="MS" accession="MS:1000045" value="25" name="collision energy" />
                </activation>
              </precursor>
              <precursor>
                <activation>
                  <cvParam cvRef="MS" accession="MS:1000422" name="high-energy collision-induced dissociation" />
                  <cvParam cvRef="MS" accession="MS:1000045" value="25" name="collision energy" />
                </activation>
              </precursor>
              <precursor>
                <activation>
                  <cvParam cvRef="MS" accession="MS:1000422" name="high-energy collision-induced dissociation" />
                  <cvParam cvRef="MS" accession="MS:1000045" value="25" name="collision energy" />
                </activation>
              </precursor>
              <precursor>
                <activation>
                  <cvParam cvRef="MS" accession="MS:1000422" name="high-energy collision-induced dissociation" />
                  <cvParam cvRef="MS" accession="MS:1000045" value="25" name="collision energy" />
                </activation>
              </precursor>
              <precursor>
                <activation>
                  <cvParam cvRef="MS" accession="MS:1000422" name="high-energy collision-induced dissociation" />
                  <cvParam cvRef="MS" accession="MS:1000045" value="25" name="collision energy" />
                </activation>
              </precursor>
              <precursor>
                <activation>
                  <cvParam cvRef="MS" accession="MS:1000422" name="high-energy collision-induced dissociation" />
                  <cvParam cvRef="MS" accession="MS:1000045" value="25" name="collision energy" />
                </activation>
              </precursor>
              <precursor>
                <activation>
                  <cvParam cvRef="MS" accession="MS:1000422" name="high-energy collision-induced dissociation" />
                  <cvParam cvRef="MS" accession="MS:1000045" value="25" name="collision energy" />
                </activation>
              </precursor>
              <precursor>
                <activation>
                  <cvParam cvRef="MS" accession="MS:1000422" name="high-energy collision-induced dissociation" />
                  <cvParam cvRef="MS" accession="MS:1000045" value="25" name="collision energy" />
                </activation>
              </precursor>
              <precursor>
                <activation>
                  <cvParam cvRef="MS" accession="MS:1000422" name="high-energy collision-induced dissociation" />
                  <cvParam cvRef="MS" accession="MS:1000045" value="25" name="collision energy" />
                </activation>
              </precursor>
              <precursor>
                <activation>
                  <cvParam cvRef="MS" accession="MS:1000422" name="high-energy collision-induced dissociation" />
                  <cvParam cvRef="MS" accession="MS:1000045" value="25" name="collision energy" />
                </activation>
              </precursor>
              <precursor>
                <activation>
                  <cvParam cvRef="MS" accession="MS:1000422" name="high-energy collision-induced dissociation" />
                  <cvParam cvRef="MS" accession="MS:1000045" value="25" name="collision energy" />
                </activation>
              </precursor>
              <precursor>
                <activation>
                  <cvParam cvRef="MS" accession="MS:1000422" name="high-energy collision-induced dissociation" />
                  <cvParam cvRef="MS" accession="MS:1000045" value="25" name="collision energy" />
                </activation>
              </precursor>
              <precursor>
                <activation>
                  <cvParam cvRef="MS" accession="MS:1000422" name="high-energy collision-induced dissociation" />
                  <cvParam cvRef="MS" accession="MS:1000045" value="25" name="collision energy" />
                </activation>
              </precursor>
              <precursor>
                <activation>
                  <cvParam cvRef="MS" accession="MS:1000422" name="high-energy collision-induced dissociation" />
                  <cvParam cvRef="MS" accession="MS:1000045" value="25" name="collision energy" />
                </activation>
              </precursor>
              <precursor>
                <activation>
                  <cvParam cvRef="MS" accession="MS:1000422" name="high-energy collision-induced dissociation" />
                  <cvParam cvRef="MS" accession="MS:1000045" value="25" name="collision energy" />
                </activation>
              </precursor>
              <precursor>
                <activation>
                  <cvParam cvRef="MS" accession="MS:1000422" name="high-energy collision-induced dissociation" />
                  <cvParam cvRef="MS" accession="MS:1000045" value="25" name="collision energy" />
                </activation>
              </precursor>
              <precursor>
                <activation>
                  <cvParam cvRef="MS" accession="MS:1000422" name="high-energy collision-induced dissociation" />
                  <cvParam cvRef="MS" accession="MS:1000045" value="25" name="collision energy" />
                </activation>
              </precursor>
              <precursor>
                <activation>
                  <cvParam cvRef="MS" accession="MS:1000422" name="high-energy collision-induced dissociation" />
                  <cvParam cvRef="MS" accession="MS:1000045" value="25" name="collision energy" />
                </activation>
              </precursor>
              <precursor>
                <activation>
                  <cvParam cvRef="MS" accession="MS:1000422" name="high-energy collision-induced dissociation" />
                  <cvParam cvRef="MS" accession="MS:1000045" value="25" name="collision energy" />
                </activation>
              </precursor>
              <precursor>
                <activation>
                  <cvParam cvRef="MS" accession="MS:1000422" name="high-energy collision-induced dissociation" />
                  <cvParam cvRef="MS" accession="MS:1000045" value="25" name="collision energy" />
                </activation>
              </precursor>
              <precursor>
                <activation>
                  <cvParam cvRef="MS" accession="MS:1000422" name="high-energy collision-induced dissociation" />
                  <cvParam cvRef="MS" accession="MS:1000045" value="25" name="collision energy" />
                </activation>
              </precursor>
              <precursor>
                <activation>
                  <cvParam cvRef="MS" accession="MS:1000422" name="high-energy collision-induced dissociation" />
                  <cvParam cvRef="MS" accession="MS:1000045" value="25" name="collision energy" />
                </activation>
              </precursor>
              <precursor>
                <activation>
                  <cvParam cvRef="MS" accession="MS:1000422" name="high-energy collision-induced dissociation" />
                  <cvParam cvRef="MS" accession="MS:1000045" value="25" name="collision energy" />
                </activation>
              </precursor>
              <precursor>
                <activation>
                  <cvParam cvRef="MS" accession="MS:1000422" name="high-energy collision-induced dissociation" />
                  <cvParam cvRef="MS" accession="MS:1000045" value="25" name="collision energy" />
                </activation>
              </precursor>
              <precursor>
                <activation>
                  <cvParam cvRef="MS" accession="MS:1000422" name="high-energy collision-induced dissociation" />
                  <cvParam cvRef="MS" accession="MS:1000045" value="25" name="collision energy" />
                </activation>
              </precursor>
              <precursor>
                <activation>
                  <cvParam cvRef="MS" accession="MS:1000422" name="high-energy collision-induced dissociation" />
                  <cvParam cvRef="MS" accession="MS:1000045" value="25" name="collision energy" />
                </activation>
              </precursor>
              <precursor>
                <activation>
                  <cvParam cvRef="MS" accession="MS:1000422" name="high-energy collision-induced dissociation" />
                  <cvParam cvRef="MS" accession="MS:1000045" value="25" name="collision energy" />
                </activation>
              </precursor>
              <precursor>
                <activation>
                  <cvParam cvRef="MS" accession="MS:1000422" name="high-energy collision-induced dissociation" />
                  <cvParam cvRef="MS" accession="MS:1000045" value="25" name="collision energy" />
                </activation>
              </precursor>
              <precursor>
                <activation>
                  <cvParam cvRef="MS" accession="MS:1000422" name="high-energy collision-induced dissociation" />
                  <cvParam cvRef="MS" accession="MS:1000045" value="25" name="collision energy" />
                </activation>
              </precursor>
              <precursor>
                <activation>
                  <cvParam cvRef="MS" accession="MS:1000422" name="high-energy collision-induced dissociation" />
                  <cvParam cvRef="MS" accession="MS:1000045" value="25" name="collision energy" />
                </activation>
              </precursor>
              <precursor>
                <activation>
                  <cvParam cvRef="MS" accession="MS:1000422" name="high-energy collision-induced dissociation" />
                  <cvParam cvRef="MS" accession="MS:1000045" value="25" name="collision energy" />
                </activation>
              </precursor>
              <precursor>
                <activation>
                  <cvParam cvRef="MS" accession="MS:1000422" name="high-energy collision-induced dissociation" />
                  <cvParam cvRef="MS" accession="MS:1000045" value="25" name="collision energy" />
                </activation>
              </precursor>
              <precursor>
                <activation>
                  <cvParam cvRef="MS" accession="MS:1000422" name="high-energy collision-induced dissociation" />
                  <cvParam cvRef="MS" accession="MS:1000045" value="25" name="collision energy" />
                </activation>
              </precursor>
              <precursor>
                <activation>
                  <cvParam cvRef="MS" accession="MS:1000422" name="high-energy collision-induced dissociation" />
                  <cvParam cvRef="MS" accession="MS:1000045" value="25" name="collision energy" />
                </activation>
              </precursor>
              <precursor>
                <activation>
                  <cvParam cvRef="MS" accession="MS:1000422" name="high-energy collision-induced dissociation" />
                  <cvParam cvRef="MS" accession="MS:1000045" value="25" name="collision energy" />
                </activation>
              </precursor>
              <precursor>
                <activation>
                  <cvParam cvRef="MS" accession="MS:1000422" name="high-energy collision-induced dissociation" />
                  <cvParam cvRef="MS" accession="MS:1000045" value="25" name="collision energy" />
                </activation>
              </precursor>
              <precursor>
                <activation>
                  <cvParam cvRef="MS" accession="MS:1000422" name="high-energy collision-induced dissociation" />
                  <cvParam cvRef="MS" accession="MS:1000045" value="25" name="collision energy" />
                </activation>
              </precursor>
              <precursor>
                <activation>
                  <cvParam cvRef="MS" accession="MS:1000422" name="high-energy collision-induced dissociation" />
                  <cvParam cvRef="MS" accession="MS:1000045" value="25" name="collision energy" />
                </activation>
              </precursor>
              <precursor>
                <activation>
                  <cvParam cvRef="MS" accession="MS:1000422" name="high-energy collision-induced dissociation" />
                  <cvParam cvRef="MS" accession="MS:1000045" value="25" name="collision energy" />
                </activation>
              </precursor>
              <precursor>
                <activation>
                  <cvParam cvRef="MS" accession="MS:1000422" name="high-energy collision-induced dissociation" />
                  <cvParam cvRef="MS" accession="MS:1000045" value="25" name="collision energy" />
                </activation>
              </precursor>
              <precursor>
                <activation>
                  <cvParam cvRef="MS" accession="MS:1000422" name="high-energy collision-induced dissociation" />
                  <cvParam cvRef="MS" accession="MS:1000045" value="25" name="collision energy" />
                </activation>
              </precursor>
              <precursor>
                <activation>
                  <cvParam cvRef="MS" accession="MS:1000422" name="high-energy collision-induced dissociation" />
                  <cvParam cvRef="MS" accession="MS:1000045" value="25" name="collision energy" />
                </activation>
              </precursor>
              <precursor>
                <activation>
                  <cvParam cvRef="MS" accession="MS:1000422" name="high-energy collision-induced dissociation" />
                  <cvParam cvRef="MS" accession="MS:1000045" value="25" name="collision energy" />
                </activation>
              </precursor>
              <precursor>
                <activation>
                  <cvParam cvRef="MS" accession="MS:1000422" name="high-energy collision-induced dissociation" />
                  <cvParam cvRef="MS" accession="MS:1000045" value="25" name="collision energy" />
                </activation>
              </precursor>
              <precursor>
                <activation>
                  <cvParam cvRef="MS" accession="MS:1000422" name="high-energy collision-induced dissociation" />
                  <cvParam cvRef="MS" accession="MS:1000045" value="25" name="collision energy" />
                </activation>
              </precursor>
              <precursor>
                <activation>
                  <cvParam cvRef="MS" accession="MS:1000422" name="high-energy collision-induced dissociation" />
                  <cvParam cvRef="MS" accession="MS:1000045" value="25" name="collision energy" />
                </activation>
              </precursor>
              <precursor>
                <activation>
                  <cvParam cvRef="MS" accession="MS:1000422" name="high-energy collision-induced dissociation" />
                  <cvParam cvRef="MS" accession="MS:1000045" value="25" name="collision energy" />
                </activation>
              </precursor>
              <precursor>
                <activation>
                  <cvParam cvRef="MS" accession="MS:1000422" name="high-energy collision-induced dissociation" />
                  <cvParam cvRef="MS" accession="MS:1000045" value="25" name="collision energy" />
                </activation>
              </precursor>
              <precursor>
                <activation>
                  <cvParam cvRef="MS" accession="MS:1000422" name="high-energy collision-induced dissociation" />
                  <cvParam cvRef="MS" accession="MS:1000045" value="25" name="collision energy" />
                </activation>
              </precursor>
              <precursor>
                <activation>
                  <cvParam cvRef="MS" accession="MS:1000422" name="high-energy collision-induced dissociation" />
                  <cvParam cvRef="MS" accession="MS:1000045" value="25" name="collision energy" />
                </activation>
              </precursor>
              <precursor>
                <activation>
                  <cvParam cvRef="MS" accession="MS:1000422" name="high-energy collision-induced dissociation" />
                  <cvParam cvRef="MS" accession="MS:1000045" value="25" name="collision energy" />
                </activation>
              </precursor>
              <precursor>
                <activation>
                  <cvParam cvRef="MS" accession="MS:1000422" name="high-energy collision-induced dissociation" />
                  <cvParam cvRef="MS" accession="MS:1000045" value="25" name="collision energy" />
                </activation>
              </precursor>
              <precursor>
                <activation>
                  <cvParam cvRef="MS" accession="MS:1000422" name="high-energy collision-induced dissociation" />
                  <cvParam cvRef="MS" accession="MS:1000045" value="25" name="collision energy" />
                </activation>
              </precursor>
              <precursor>
                <activation>
                  <cvParam cvRef="MS" accession="MS:1000422" name="high-energy collision-induced dissociation" />
                  <cvParam cvRef="MS" accession="MS:1000045" value="25" name="collision energy" />
                </activation>
              </precursor>
              <precursor>
                <activation>
                  <cvParam cvRef="MS" accession="MS:1000422" name="high-energy collision-induced dissociation" />
                  <cvParam cvRef="MS" accession="MS:1000045" value="25" name="collision energy" />
                </activation>
              </precursor>
              <precursor>
                <activation>
                  <cvParam cvRef="MS" accession="MS:1000422" name="high-energy collision-induced dissociation" />
                  <cvParam cvRef="MS" accession="MS:1000045" value="25" name="collision energy" />
                </activation>
              </precursor>
            </precursorList>
            <binaryDataArrayList count="5" xmlns="http://psi.hupo.org/ms/mzml">
              <binaryDataArray encodedLength="132892">
                <cvParam cvRef="MS" accession="MS:1000523" value="" name="64-bit float" />
                <cvParam cvRef="MS" accession="MS:1002312" value="" name="MS-Numpress linear prediction compression" />
                <cvParam cvRef="MS" accession="MS:1000514" value="" name="m/z array" unitAccession="MS:1000040" unitName="m/z" unitCvRef="MS" />
                <binary>QWRdmqAAAACO4P9/Zv//f4iIiC/UVIoVureIhx/4K1NFWkzLqocf9x/3EdTPUBkhQK/oiIiIhxMQHzsA8M/3GIiCDxJfqm7aD/cY/3GILgSpKhDFbYhx/3H/cf8Tvpohm7Fl3ocf+HH/hxInHuGpnhHoiIiCrCXfpJ2iD/cYj/cSYn8mrvgNlx/3GP9xgpjtx6WhI4iIcf+HH/KsqMKnRXPXH/iHH/gb3BZxkLPpjnH/cf9xj/cSRubKrNGTWHH/cf+CGk62qIsUmIiIcSarNVqXTKpx/4cf9x/yOo2Rp2cm5x/3H/cf9xgcJCrRlozVLocf+IhxIZV8ysuoM4j/cYiIJTG9Kt3kLf9xj/cYEQRCgZKcvX7/cf9xj/cYLV+nqj4FhYiIiC9OLpruHRb/cYj/cSTRzNoI4zJxj/cYiIgSLv/zmWMADIcf9x/3GP9xFCZmcpLamY2IiIhxH65ZMZvBps5x/3H/cYHflndJjHmIuIcf+HH/cR9OxwGaEjj+iHH/cf9xgbk3Gik32OXXGIiIiBRJWOGSh6ceiHH/cf9x/yk/kRr8Bu6IiHH/cSmdF9rrLoKIcf9x/3H/HdFItZ5wx0r/cYiIgdFdaxmpspTv9xiIgYcTfDnhDYPP9x/3GP8gbIiaLjd2/4cY/3E6iIG3d37/cYiIiHEcsfr1n8AVCohx/4cYEJy95JGVQhuIiHH/IMCuWqb1GoiIcf8hnpcqGBaNiIiHH/cf8ZDUkRknO27nGP9xiHEZtgBRmdn/rnH/cYiIGJfYdZPaJ4qIhx/3H/cR17/7KdtQBNhx/3H/cYIZG6WnnkWnGIhx/4H44UE5XS6+z/cf9xiIgdMTASkr/P7XGIiHEZcOIin3At3XGIiIHZ5nI5XSmNxxiIiBXdgUWblH66j/cYiBwA7yOScSDciIcf9xgrcl3Kbtoj/3GIhxGf+U0ZPgay5xj/cYgu+4IasEfehx/3GIH9n7U5m3BKyIhx/3EhizuqHUxF/3GIhxFrRuUZH7ka6Ihx/3EgTe+KUDEHiIcf9xK8LOWibTGnH/cYiC9Jiyp8Z03/cf9xiBz7cFGWpI+uiIhxiBhEvDKczEPNhx/3GIgvJMzaw8MyiHGI/3IS4I0BkK9y/nH/hxj/GLIuUpB+0a2HH/cf9xiHH/LWZ9mh6YJv9xiHH/cUEcTP47hx/3H/cYKlRDin67x/9xiIcf8TcMgBnwBH/nH/cYiCpa6cqQYWNxiIhxHEt7IZdFhN6Icf9xiCQJgXpTd+j/hxiIgiPfEafSDuhxiIhxImAMuq//NHGIiIGUBcM5FRs8xxiHH/cRYnVWKbCqqdcf9xiIH5LcwZhOIz6HH/cYiBkqSrGVtrVOcYiIhxGqdSYZkJrZ7/cYiIcR7ITnKVeLGNj/cXH/hxiByGnCeeHWPYiIhx/3EWo28Dnu2Q/IhxiIgayQPBkSf8Pv9xiIhxPDGkt85b/3GIhx/3EbKN4xm3ghzohx/3GBEMC7GW5PROhx/3GIcRkBpRGXj1rucYcf9xiBua5rKR1hlNcYhx/3GIcf9xiHH/cYhx/3GIhxj/cv+HGIhx/3ElYiPKIO3DiHGP9xcSW3U0rmisuHH/cYgkkDsat/xOhx/3GILk5mOvwZnIcYiIcYiIKyKM+qXnMHL/hxiBKGohGfCl3ucYhx/3EbpdfTn1woLHGP9y/4F4ye9Z+mYQpxiHGP8SOBdxmZjojnGIcf9xgWqDDDk2nPPP9xiHH/HysYAp3l5/2HGIhxHs/s8ZhBEw6IcYiCdz6toQ0VJxiHH/cYcf8/jaGzcl6IcYiHEtj0pKuQtbcXH/cYiBhSlJGXjmtuiHGIgZe+nhlZUWHnGIcf9xEGSaIZVMZd6HGIhxFyytMZmEUs6IhxiHEurrxaWBQ6hxiHGCyI/foQgCCHH/cXH/K6e9esmEKIhx/3GHEl4ROa1u7GiIcYghSakqfWVtiHH/cXETgbVBkj9KvnH/cYhxK7vUyitCs3Fx/3GIcSlFByrcr42Icf9xcf8QnH0imKSC3XGHGIiCTHfTr1iCxxiIcYJdV4evaoeHH/cYiBF2ZhGcKpnucf9xcf9xJm6fir4WB4hxiHEUPT0RnWPC7oiHGIKFHQStzi+3GP9y/3Eq7mtapBlKiHGIg9Yle4naiIcYhxiCB0JBrJvb6IcYhx/yMI24rkgkf/cYiHEvzDFKZTzrhxiIcRmq6VGbFhauiHH/cXEbOAnhmtj2Hocf9xcYKWiUWnx2unGIhx/0KP7AgBcf9xiILtRwaqW4+YhxiIcSMB+1oj8EqIhx/3L/cf8mXxyq4B41j/cv9xgkioJqW1fZiHH/cXH/JK3tSpghK3GIcYguTkJaLhva/3L/cYiHGIcYKes2WpRMmoiHGIIOVJKoOrbXGIhxgtvNLqXDLRhxiIcSa37zrmgQxxcf9xhxGzId4pJ/4h2HFx/3GIJbZ+upuYFHGIhxiHGCIrSjoAW1yIcYhxiCMhblpB+Rpx/3GHGC1Fp5qwtYaIhxiCBEXBoduj5xiIcf8ijq+qXhUFhx/3GHEoG6AaL0X+iIcYcf9xKqQTiiq+x4cYhxgsqlYqtlqd/3L/cYgWJpGxldpuTnFx/3GHH/LR8Q2tUe8ocYiHEh2oGKp1fncYhx/3FxLr9vGkUJDnGIhxgp/e860iEM/3L/cYcSL5pKrWZbVxhxiIcRkTRkGVrbm+hxiHGCkeQyrPG82HGIcYMuyFsiN6iHH/cXEkKKF64YXocYiHGIcYLehCSqN724cYhxiIcYLZjDym1zw4cYiHGCxhpirK5Z3/cYhxiHH/cv9xiC2V70opoQtxhxiILCGPSjD3C3GIcYguvFJ6WDrYcXH/cXH/JOBCKhP73XGIhxg6yIG3N35xiHGIcSkNO0oyPEtx/3L/cYgwoV24bqJxcf9xhxiCoeCyoAL02HH/cXGIKS+fOt8GDHH/cYhxI+6sKnMVPXGHH/cXH/cSR6MmpsXNmHGIcYLKMEOjfPvHH/cYcYiHGHH/cYcSP1pjrSpZxxiIcYLRMY6sbecXH/cYcYJnhSqq561Yhxhx/ylpUXq9auiHGIcf8ySpKxxW2HGIhxJ20Wmh8ulnL/cYhxIgOmKlHVnYcYhxiC289holMJ6IhxiDoBV7z+qP9xiHGIPzcSs8jthxhxiCCKqhoJVV5xiHGIKUl8Ki1oPYcYhxiCwAyxpQBE5x/3L/cYgrufBq92D5hxhxiIJCY4WhGsenH/cv+HFxJg+fOgIWDIiHGIcSACY0qC6cuHGIcYIXPIGunDfnH/cv9xgoFo3696cgiHGIhxL2bIKqqTfYhxiIcYKkpBOk1b7IhxhxiCyT+rpNwFSIcYiHEg+2l6lUlo/3FxiCslOzqfrEyIcYcf9xL3B9Svr4K3Fx/3GHEj6hEacl7ucYhxiIcYI+LUmmfStnGIcYiC98uRoZNG5xhx/3Fx/3Etxx26So4kcf9xcf9y/0LJjPNncf9y/3Fx/yFRDUrt7yuHGIcYhxKZ9cun0KNHGHH/cv8hJYZ6YreYcXGIhxQbqMBVeIcYhxJE/lSm4Bq4cYhxiIcXH/cYcYiHEwYUOyrrxxiHGHEh6n8aI1gOhx/3FxghDKEqQUXt/3FxiIJ/N4GpHIfocf9xcf9xgkDWlKkjlrhx/3FxgrpXA6J6j8cYhxiCYbDToBXyyIhxhxLZBHmuv7hoiHGHEe8akhlL5W3nGIcYcf9xcYKNhJGnN7bnGHGIgjU7gqbMR9cYcYiHFxP8P0tDwLiHGHGBEgNzGbkNjO/3GHGIKLueSodGG3GIhxgmHks64CtMcYcYiCuvsRoWBO6HGIhxLrhAOgZ7/Ihx/3L/cYcSET0Hoz0viHGIcYOnd+v4iBcYhxhxiChEn3pQxghxcf9xcf8n3PcakzCOhxiIcSRkD4o/vweHH/cXH/LfcdGlGOLnL/cXH/cYcYhxJfA3KjL8jXH/cYcYhxJeUgWsSt+ohxiHGHE7K7a51EmHGHH/cv8lrG8a9jkOcYiHGHGIKhBjKs/5zXGIcYhOz4wzB4cXH/cXH/IJqCGtdX3v9y/3GHGDDuBbMh+nFx/3Fx/3FxiIcYhxgmcm1aPNkqcYiHFxKVB/Sn34C4hxcf9xcS2rX1rYSgqIcYhxIqaTKkeWzYcYiHE3nUuwcrRxhxiIcSQOJxqwLY6IcYhxiCzlVSrCqq2IcYhxEmG1QZNvSr5xcYiHGC8unjp/FhxxcYiHGC0Y4GrxgfmIcYcf8htjpK55xbiIcXH/KhpOKkBrHf9xcYiHGC5nqEr7hXuHGIcYcf9y/3GHH/cv9xhxgiv5ga1QZ+cXH/cXGIhxiHGHGIgne1oaqUpehxcf9xcf9xIdpiqilZ1XGHGIcS7H+SrEgG2HGIcYJO/5KmMAbXGIcYgkj9iqTgJ1hxiIcSZMPEqePDtxiIcXEmo0MqB8vN/3L/cYcS/o8CpScP1xhxiIcYcSL/mhrhBl5xhxiHE/0FKzL62HH/cv9xgu0QYaE++eiIcYhxghmCQ6CX28iHGIcXH/IyazymWkw4cYiCn9khpBJt6IcYhxJKLE2v3TsohxiHE2e+K8hB1xiHH/citA8BoM8P7/cXGIhxcf9xhxMK+rt2BUcXH/cXH/JJGJKmjnbXFxiHGIcT9h+beeBnGHGIcf8s325KZQkbiHGHGCVDkRpsxu5xiHGHGCuUdWo6uKlxcYiHEmS2oavElehx/3L/cYcSh4ARo5f+6HGIcYIEXOSh+jG4cYcf9yOMS0uztLhx/3L/cTw9IbXC3nGHGIggPjIazRzecYcYhxiCWs2GrZMnmIhxhxg3p7S9WEuIcYhxiCoGdzqhqIz/cYcYhxJdDDmmjzxnGIcYhxhxJ5KqGpfVXnGHGHH/cXErFqoab5VeiHGIcYKoIaKhneXYhxhxgjxa0a9KUucv9xcf9xcYMX2qtpJVhxhxiDxOebuxhocYhxgtjcQquCO9iIcYcSBCWxot2k7/cYcYgqY80qO8MtcYhxiHGHH/JSH9StDwK4hxiHGDVJwb22PocYcf9yLSejGv2FznGIhxgnZgSq/5+1cYiHGHEqeOQaOXG+cYiHL/IrkhSodt6/9xcYiHE1IJyz72Nxhx/3L/cSFAvirN9B1xhxiHGINWbNtKkycXGIhxJ4KSGljW3ocYcYhxKmFhGhrp7nGIcYhxiHGHGIcYhxhxiHGCE6wBqtU/5xiHGIcS4mbyoPmQ2HH/cv9xhxiDt6lruFaf9xhxhxIaimOhh1nIcYcf9y/yWo2RrGcm6HFxiIcYcYhxLezhOiMx7HGIcYcf8yzpa0QWmIcXH/cYI/BAGoH7/ocYcYhxNJhivmedcf9xcYgvMl8aXdoOcYhxhx/3L/cXGIgufrpqXBRZhxcYiHGHEuH1k6YBpsiHFx/3L/cYcYgvPw06jg8shxiHGIcYcYI2YiGpqd3nH/cXGINdUxvCrOcv9xhxiHGIcTDlMbEqznGIcYcYhxhx/3IstHwaZbg+iHGIcTk3A7nI/HGHGIcYhxhxiCAwvRo+9C5xhxiHEtWSMqm23NcYhxhx/3I2VXW9qopxiHFx/3Ei6sQ681O8cYcYhxPRkDteb8cYcYhxgq1zIaI4zehxhxiCPMW0rGOkty/3GHGD9g37yfIIhxiHGDAGP7oKwHGHGIcS1SQhr6296IcYcYhxNs25sUJGiHGIcYcSfs5RpyMa6HGIcYcTnLA7o0/P9xcf9xcTbL5780GHH/cv9y/3EhGgU6AW+scXH/cXH/ciIGWlpjqlqHGIcYcTBi77qtEHGIcYcf9y/3L/cYL8J4GhTYfocXH/cXE/T4i2sHdxhxiHEpbLEaKjTucXH/cXGEmcnIY2cf9y/3GHGIcYcYhxiCTkkxqSts5xiHGHEoeRkaiW5ucYiHGHEqn2UaRwmuhxiIcXGCfISipFe11x/3GHGC/0Yhrgud7/cXGIg2Eiaw/dn/cYcYcTf+fbERgnFxiIcXH/cXGIhxcf9yOL5qvkGVcYcYiHEm130a04gucYhxiHE9T6O2sFyHGIcYcS547zqqcQxxiIcXEg7r4q0xQdhxcYiHE7oxO3XOxxhxhxgranoqC1hdcYhxiDMCs7EOTIhxiHExdBOym+yIhxcYRL2c1CaHGIcYcSwCPhqA7B7/cYcYcf8lAeEagPHuhx/3L/cXGIcf9yiINdomsDXZcYhxiHEx5Ai0K/dxhxhxiIcv9xiHFx/3IhQ3ca3MiOcYcYhxP/5vuwGQhxcf9y/zwHCLv49/9xcf9y/3EtbOd67TGIcYcYhxL0W9GkykLnGIcYhxT36cKBaHGIcYJjGqGs3lXohxhxiHGHGIcYhxhxiHGDVgTrWvsYcYhxgibZ8aOyYOiHGHGIJyV2Kj+onf9xhxiCQKATrBb+yHGIcYJ5cEKgiPvXGHGHH/cXEzqY+3ZnCHGHGIcYOyn0udYLhxhxiHFLL5xdBnL/cXGIcYhxhxiHGDqZ9LpmC3GIhxcf8mc6caqcWOcYhxhxId3vKtQhDXGHGIcSBPohrMBd5xiHGIcSFu3CrLEj2IcYcYSp+cdgZxiHGHH/cv9xKsrnKgVRjYcYhxiHEg9rcaApSOiHGHGINZuftnRghxiHGHGIcYhxcf9xPY53uHGIcXH/cv9xPZ9ytmCN/3Fx/3L/cTKeXrdxoXFxiHGCO/EhqlDt7/cXH/cv9xIlL2Wl7QmocYcYcYhxiHGHGC2JpBoYZb6IcXH/cTNRgr+ufXGHGIcYcYhxgpbwkaeg9ucXH/cv9xNFkttbbScYiHFx/3L/PeGCth59hxiHGHGDEBQbAPvnFx/3L/cSLM4DrVMfxxhxiHGIcXGIhxhxNyxLseO0iHGIcXE9EuG07R5xiHGHE/xQW0Ovpxcf9xcYhxhxiHGIcYcYPWwKupP1cYhxiHFx/ygdnCpQNj1xhxiHE5s4K5TH1xiHGIJTmZSq9ma3GHGHH/cio1PEpfrDty/3FxiD4cpbbjWnGHGHGIcYhxcf8lmA4qmH8dcYhxcYg37z2yIMJxiHFx/3Ezn0axcLly/3Fx/3FxiHGHGIcYhxcf9xcYImYrGvqdTnFxiHGIcXH/cTiJeb92hocYhxhxgy7QWyIvqHGHGIPpFWt26pcYhxiDoQtbvvSocYhxhxhx/3L/MPrDtBU8iHFxiDNU9rK7CXGHGIcYcf9yiIcYKKgIGoZ/fnGIcYcYhxhxiHGHGISvGsgOX/coiHFx/3FxPf8FtwD6iHGIcXH/cXGIcYIa0LKrcvTYcYcYgpE1M6gNrMcYcYhxhxNe04sSLHiHGIcXH/cXGIPqsjtlTc/3GHGHH/cv9y/3GHGIcXElOxgarU5+cYhxhxg2nd+1ciCIcXGIgxh+GxiB5xcYiHFxiIcXGIN6wjvFPccf9y/3Fx/3FxiHGHGIcSYizxr+0w6IcYcYIBqmOjFlnHGIcYgvk6taycVKhxhxiHGHGIcXH/TwOsP8WIcXGIcYhxhxhx/3L/cXGIcYhxhxhxiHE36BW8F+py/3GHGHE4aeG5lh5xhxhxgsX6waewU+hxiHGHGIcYcYhxg3K66z5FFxiHFx/3EzehWxlepxiHGIcYcYcYMGd0tKiLiHGHGINhrhveUe/3L/cXH/cTQbFbD06nGIcYcYhxMVsVsrTqcv9xcYg4MPi/zweIcYcYKkMVGkzOrnGIcYcTQugr7RfYcXH/cXH/PRdBtui+iHGIcYOAl0vPaLhxiHFx/0qTrIbFhxhxiHEw1we1OPiHGHGIcYcYIoV0GsiovocYhxiHFx/3L/cYOhp0uuWLhxhxiD47zLvEM3GIcXH/PHSLvYt0hxiHGHGIcTLl+LQqB3GIcYcYcYhxgvTeEa2yHuhxcYhxgi4iUawt2ucYhxhxiCAlJRr+ra6IcYcYP8hmtjeZiHL/cYcT30xbcLOnGIcYhxcThpZryWmXGIcYcS428zpOkMz/cXGIcYgrQ9UaXMKu/3GHGHGIcYhxcf8jPAka7T9ucYcYhxhxiHFx/3FxgjyuUqVVGtcXGIhy/3EjKDUavnyucYhxiHE/SUGytr5xhxhxgzZSWxqtqHGHGHGCoEAhogz95xiHGHE/rc67UjGIcXH/cv9xOdzTuyMs/3FxiHE4bUq/krVxiIcv87ere7hUiHFxiIcXH/cv9xcYgokM0qaPMthxhxiD8+07XBLIhxhxg8DKm781aHFx/3FxiHGIcXGIhxcYiHFxiHGIcYcYcYhxiHFxiIOcgXvTfocf9y/3GEA1rC2liHGHGIJ4CRKgn27YhxiHEnOsAaTVP+cYcYhxPAsJu/T2/3L/cXH/cv9xcYiHL/cYcYPEsluLTahxcYhxiEB1rCmlhxiHGD/FkrM6bXFxiHGIcYcT3Bx7k+OIhxiHEl5WMagqnOcYiHFxNF0XsbLohxiHGHGD43hLXIe3FxiHGHGIcSRNIBp8Lf6HGIcYcYcYhxKv9CKsEL3XGHGIcYcYhxhxhxPGHxtZ4OcYcYcYg722i8JJeIcYhxMF0zs7LMhxhxiHGDa37rVYEf9y/3FxiHGIcXGIhxNX1ospKX/3GHGHE08fG9Dg5xcYhxgzHHay84mHGHGHE/DEGy875xiHGHFLBqxvlYcYcYhxiHFxJ7ZzGlWYznFxiIcXE9aAu6l/RxiHGHGHGIcYcYhxhxiDeRNb1uynFxiHGIPh8ztuDMiIcXH/cv9xcYhxg0wvG+PQ5xiHGHGHH/cv9xJpgFKih/rXGHGIcYcYcYhxiHFxiIcjbshLwTe3L/cXH/cv9xcYK5TDKsezzXGHGIcXH/cXGIcYcYgyZ+OyqByHH/coiHFxiIcjN8GbOT5ohxhxhxiDAZJ7b22IhxcYiHFxiHGIcXH/cv9xcYiHFxiHGHEum8YaF0Oecf9xcYhxRsass5VxiIcXGCR8gxqpN87/cYcYcYPRApuu/WiHGHGHH/coiHFx/3L/cXGDhv/rKgAXGIcYcYcYhxhxiHGHGIcSn0vBqhtD6HGHGHH/cv8mRIYqTbedcf9y/3FxiHGIcXH/cv9xcYg4TMmwwzaIhxcf9y/3ExjkGxgb6IcXH/cv9xNKvjv1QccYcYhxcSYu8BpeEP6HGHGIcYIOqIKrNXfYhy/3GHGDxVQ7eqvHGIhy/3E4F8uw+DSHL/cYcYOMSUvDtrcf9xcYg8q4a5VHlxhxiHE+L0G00L6IcYcYhxPhDNu+8ycYcYcf9yiIcXE1eymxlNZxiHGHGD0X8bXoDocXH/cv9xcf9y/3FxiHGHGIcYMR3XtfIocYhxhxKMoBGjRf7nGIcXH/cXGCs0sRodtO5xiHGHGIcTMev7jxQIcYhxhxIY+LGhkHTnGIhy/zdQRb6vuohxhxhxiHGHGD+pfLpWg4cYcYg+8EW2D7pxcYiHFxM7ortFXUcYcYhxKj8KKi4PXYhxhxiHGHGDvT57ssGHGIhxcYNETnsssYhxiHGCG6nRo2Vi6HGHGIMiLduO0icYhxhxiHGHGCfXExpzjs7/cYcYcYcf9y/zltfrKigYhy/3GHGHGINfnxvQYOcXH/cXGHH/O2VFupq6hxcf9y/3Fx/3L/LpvBGvZD7ocYcYhxO8Lfvz0gcv9xhxcf9xcTT0878LDIcYhxhJ2KySdYcf9y/3L/cTia8bplDnGIcYcSpQ0Ror8u6HGIcXH/cv9xcf9y/3FxLoHUOknivHGIcYg0jUOwgryIcYcYIYt0GthIvocYhxcTH56bYWFohxcf9xcTbd37QyIHFxiIcXGIcYcYhxhxiDjr8boUDnFxiHGD49lrfCaYcv9xhxglkzEad8zuhxhxiElprIllcv9xcYg40lG6La6HGHGIcXFAeawJZXL/cYcYcYhxMQftuQkSiHGHGC23MRr0jO5x/3L/cXGIcYNSNRvdyuhxiHFxNpmasXZlcYhxiCH/zxpCAw5y/3GHGHGHGIcTP577gWEIcYhxcf83u0e/RLhxiHFxiIcXGILrglKrV9rYcYhxcT4rSbjUtnGIcXH/cTjb87skDHGHFx/3FxiHGDhw/7OfAIcv9xhxhxhxiHGIcTg+8brBDnGIcYcYcf9yiHGIcXH/cv9xcYhxhxiHGHGHExC024BbKHGHGIcTFXpLK4W3L/cXH/cv9xMOSotitXcYcYcYhxcf9xcYhxcf9xMxmisPZdhxiHGDUfS7PwtHGHGIcTJmqLSpV4cv9xhxhxOTWsv8pTcXGIcYNneosJhXcXH/cv9xcYhxhxLwOsGkDVPocYhxcf9xcSp8+Rp5MG6HGHGHE3f/uxkARxiHGHGHGIcTcAArv//XGIhxcYhxhxiHFxMCACsu/9iHGHGIcYcYcYhxhxhxiHGHGHE4QAK6v/2HH/cohxiHFx/3L/cXGIcYcTsNqr3yVf9xcYcf9yiIcXGIMHuis5RdhxiHFxiHGIcXGIcYhxcYhxiHFx/3L/cXGIcYcYcf9yiHGIcTaspL5TW4cYhxg5tAq/S/WIcYcYcYg2F1O96KxxhxhxiHFx/3FxNj1ds9KihxhxhxiHGCZKthqsVJ6HH/coiDiUBr5r+YiHL/cYJfnUOuJivHGIcYcYhxPn+ktYBbcXGHH/coLAYUGiCuvohxiHE9pAS2W/txhxhxiHFx/3L/cXGIcStXxhpbg57/cXGIcYcYhxcf9y/zCKb7yFkP9y/3FxiDDiArMt/YhxhxiHE3nqK7YV1xhxhxhxiHGHGHGIcYcYcYhxhxiHFxiHGIcXGIcYhxcYg6ZgS6mfuHGIcYJJoQGnde/nFx/3L/cXGIcYcYhxcYhF26zCRXGHGHGHE0b6K+kF1xiHGHGC/nixoyh05xcYhxhxiHFxNb9Vv0CqhxiHGDEEzLgMM3GIcXGDU4BL7H+3GHGIcXH/cv9xcYhxg/bWu5kpRxhxhxgnzNYalDKeiHGHGIcXH/NmIYsa3ncf9xcYcf9yg7H7i84Ef/cXGIcYcTmIUbl3rohxiHFKTKx7NXGIcXGIcYhxcYhxhxgzEy63/NFx/3L/cXEwgnu4jYSHGHH/cohxiDYlGLHq54hxcf9y/z1pfb2WgocXGIcYLGtmKupJnYhxcf9y/3L/cYcXH/cXGHH/cv9yO362uoFJ/3L/cXGCEiYCpP2f1y/3GHGHGHGIcYPzbIuMk3hxiHGHGHGHGIcYNYMWsIzpcYhxhxMHOys5xN/3FxiHGDEF3LgLI3GHGIcTN3ZbKYmv9y/3FxiHGHGD3pUbQWrnL/cXGIcYcUz8rFA1hxcf9y/3FxiHGHEzUyq0vNVxiHGHEyYj63rcFxcYhxhxNDpRvcWucYcYcYhxhxO8aNvjlycYcYcf9yiIcv9xhxcf9xcYhxcf9xPtLuvS0RhxiHGHGCcZpRp/Za5y/3L/cXGIPI3cvXIjcYcYcYcYhxhxhxMJWysnpNcYcYhxhxg7pbK4Wk2IcXGIOSfav9glhxcYhxgxeAKxl/1xhxhxiCg83xrtMg6HGHGIcSG33Ro2gi5x/3L/cXGDS/PrZQwYcYcYcYcSEqQBquW/6HGHGIcXH/cjVpAryW/XGHGHGIcYcYcYcYhxhxhxIdaMGhSXPnL/cXGIOW0WvJLpcYhxcf9yMKl3tWaIcYhxiHFxgxAsSzDjuHGIcXEwuuy5VROHH/cog+ZBS2m+uHGHGIMDxRstOucYhxhxhxMlt3s7SIcYcYcYNOQUvxvrcXH/cv9xcYhxcf9xcYcYhxhxg4Dsa98Tlxhxhxgni2QaeEm+cf9yiIcv9xhxcf9xcYcf8m91AaYYr+cYcYhxcT7ydbYNiohxcYg4M3W8zIpy/3FxiHFxTG6sWRWHGIcYcYP/53tgGIcv9xcYcf9yiIOx/+sPABcYhxhxcf8mkyUal82ucYhxcf9y/3L/cXEytK23W1JxiHFx/3IyDAK/8/1xhxhxhx/yJNYhrMKd6HGIcYcYcYhxJ/0TGmEuznGIcYcYcYcYhxgjPn06bxgshxhxiCrGbRq0mS7/cv9xcYhxhxhxiHFxLjfQKn2C/XGHGHGHGIcYcYcYhxcYiHL/cXGIcYcYhxcYMGkmtabZhxiHFx/zaeUbxhrnFxiHGD1kq7ybVIcf9yiHGDs6JrrF2XGIcYcTmNsrlyTXGHGHGD7OUbQxrocYcYhxhxhxiD/eUbMhrnGIcXGC4zcBrcyP5xcf9y/3FxiHGHGHGHGIcYcYcYMb1jslKccYcYhxPa4CtVH9cYhxhxgpFJQab7a+/3FxhxiHGHEsd9EaCYLuhxcYhxhxiHFxiHGIcv9xhxcf9y/3FxiHGHE9zmO2MZyHGHGIcYcTYvsr3QTYhxhxiHIpd+kqKoFtcYhxhxiHFx/3KIhxcYOk9usMCRcYhxcf9yKOLnKiPRjXH/cv9y/z8CC7n99HFxiHGHGCKVpBrXpb7/cv9y/3E4VGyxu5Nx/3KIgzRFq1y6VxhxiHGDY0+LHbB3GIcYcTOT5rJ8GXGIcYcYcS9+GBoZHn6HFxiHGIJvzpOhMxbHGIcYhyMOESsi7t/3L/cXGIcUagvMX0/3FxiHEm3l4a4xoecXH/cv9xcYhxcf9y/z2Il7l3aHGHGHGHGDszwrjMPYcYhxcYNAAttQDicYcYhxcYhxg64o6wLXFxcf9y/3Fxg5ape8lWhy/3L/cXGIP+ISsx3tcXGIcXH/cv9y/3FxiHGHGHE+cBu5j+RxcYhxcf9yMTMSsdztiHGHGHGIcSXs8RpyMO5xcf9yiIP+Ykthnb/3Fxhx/3KIcYhxcYhxhxhxhxOWJhuJ2ecYcYcYgmYAIaev/ehxcf9y/3I7W46/pHGIcYcYcYhxcf9y/3L/cSG+birmGR1xiHGHE68mG4DZ6IcYcYcYNBkksPbbiHL/cYcXH/cv9xcYcTDq1LMlK3GHFx/3L/cTRWwr6pPXL/cv9xcYhxhxhxgmRS0a7K0uhxhxiHFxiHGDl/NryAyXGIcXGIcYcTCDYbKMnohxhxhxg+2HO1J4xxhxhxiHGHGDkNG7/y5HGHGHGIcXH/cv9y/3FxiHFx/3L/cXGDUfhb/genFxiHGHGIcjlBRru+uYcXH/cv9xcYcYLwi5OnGEbHGHGIcXGIcYcTR3p7KYWIhxcYhxiHFxiHFx/3L/cXGHGIOJwJv2P2cYhxcYg8Ftu96SSHFx/3FxhxiHGHEyUpWzvWqIhy/3Fx/3KIcYhy/3Fx/3KIhy/3FxiHGHGHGHGIcYcXH/cv9xcYhxcf9y/3FxhxiHGHGDtJ2762JIcYhxcYhxcf9y/3L/cXGIcYcYcYcYhxcf9yiIcv9xcf9yiHGHGIcXH/cjzmRrkZuf9y/3Fxg+s/28TAKHGHFx/zx3er2IhYhxhxhxiHGHFx/3L/PVVhtqqe/3KIcYcYhxcYhxhxhxiHFxiHGHGHGIcXGIcYcYcTCQNLN/y3GIcXGIcYcYcTJmlbKpanGIcXGIcYcYcYcYhxhxcf9xM05zscGM/3L/cv9xcYgxF5W0+GqHFx/3L/cXE1ZOS/mxuHGHGIcYcTTYEr4n7YcXGIcSIQkSpAB+1xcf9yiIcv9xcYhxhxhxhxN4I0vX3L/3FxhxiHGHGDyfc7dgjHFx/3L/cXGIcXE/OZW1xmqHGHGHGHGIcXGIcTVm5L+ZG3H/cv9xcYOsZovDmXcXH/cv9y/3FxiHGHEvn0Qa5gu+cohxiHL/cXH/cohxLsi1GgR0rnL/cXGHH/cjd7lb2EaocXH/cv9y/zgCXbIOonGIcXGIcYcYOgdhuPiehxhxcf9y/3FxiHFxiHGHGIcXGDMnYb7YnnL/cXGHE3hTS8estxhxiHGHGHGHGCCWDyoJnw2IcXH/cohxiHFxO0N/sMyAiHFx/3L/cXGHGIcYcTPOlbFBanFx/3L/cSxXpir7hZ3/cXGIcXGDj3YboInohxcYhxhxcf9xcYcYhxOxDSt+8tcXGIcXGIcTsprL7WU4cYcYcYcSw4Nxo9fI5xcYhxcYhxiHL/cXGCnBAxpE785xhxiHFxiHGHGHGIcXGIcXE7tEu8S7RxcYhxhxM7+3slBIcv9xcYcYhxhxhxhxhxiHGHFx/3L/cXGHGIcYcXE4FXi+6oeHGIcXGIcYcYcTZWg7ypfHKIcYhy/yWQlhq39p6HFxhx/3KIcYcYcYhxcYhHlLy2tIcYhxcSk2dBpdmL6HGIcXGIcXGIcYhy/3FxiHEhwAgaBf9+iHGHGHGHGIcYcXH/cv9y/3FxiCEPMBqwHP5xiHGHGHGIcv9xhxcYhxiHL/cXGDqT0rlsLYcYcYhxcTKog7BnfHL/cXGIcYcT5kDLqb83FxiHGDAKYbIGnnGIcXGIcYM79tt1CScYhxhxQhW8/qSHL/cYcXGIcYPnmDtYZ8cYcXH/cXGHGIcXE7qYO4VnyHGIcXH/SiW8jaRxiHL/cShAXBq8+j5xhxcf9y/3E0T3izwIeIcXGIcTTPVrBAqXKIcYcYgyuoOyVXyHGHGIcv9xcf9yiDuWn7B5YHFx/3L/ciR6XBr5Wj6HGIcYOl3pvaIWcv9y/3FxiCoIcyrgiM1xcYhxhxhxhxhxiHFxiHGHGHGHGIcXGIcYcYcYcTF7YbGUnohxcf9yOntht4SecYhxcYhxhxhxhxiHFxggEcEaz+PucXH/coiHL/cXGDY8ObHTxocXH/cv9y/3L/cXGIcXEx22GwNJ5xiHFxhxiDhR17+uKIhxhxhxhxhxiHFxiHE0/YO/AnxxiHFxiHGHGHGIcXGIcYcXH/cv9xcYcThOg7qxfHL/cv9xcYcYg4hES8e7txiHL/cTk8YbjDnnL/cv9xcYcYhxhxhxgxSz65xMFxcYhxhxhxiHFxiHFx/3L/NwFJsQ+2hxiHL/cXH/cohxhxP2uIt5R3cYhy/3FxiHGHE6+Ga7B5mHFx/3L/cv9xcTPfg7AwfHH/cv9y/3FxiDzsHL4T44hxhxiHFxOZO1u2xKcYcYhxcYhxhxhxhxhxiHFxiHE9ck69jbFxiHFxiHGHGHGHE/LPm40waHFxiHGHFx/3L/cv9xcYhxcYgxgie1jdiHFxiHGE6mvDWUcXGHGIcT0nSbrYtocYcYcYcYhxcYhxcf9y/3L/cv9xcYhxcYN+GTvB5scYcYhxcYhxhxhxhxiHL/cYcXGDJ0LLeb04cYhy/3Fx/3KIcYcYcYcYg2cQ+1nvBxhxhxiCOlkhqmpt5y/3FxiHFxiHGHGHExRA+6y/CIcYcYcYcYPhDsu+8TcXH/cohxhxhxiHFxSie8fYRx/3KIcYhy/yDWzhpkkx6Icv9xcTQt0r/SLf9y/3L/cXGHGIcT45J7jG2IcYhxhxhxNYMFv3z6cYhxcf9yKkpwGhxY/ocXH/cohxN0bssskTcYhxcYTne8SIT/cohxiHL/cTGX7Ll4E4hxhxhxhxhxhxiHFxiHGHGHGHGEuXvGaEcXGIcXE6i5i8dGdxiHGHE7TbW6skqIcYcXE+X2G0oJ7/cXGHGIcTeLe7GEhHFxiHGHGIcXGHGIcYcXGIcYP0VZubqm/3L/cv9xcYhxcYhxcf9yNocivHjdhxiHFxiHGHFx/3E8JwW52PqIcYcYO3atv4lScYcYg572G5EJ5xhxcf9y/3L/cXGDTvJ7Ig2Ihy/3FxODA3vc/IcYcYhxcYg7KCK4192HGHGIRBi87nRxiHGHEyMai03ldxcf9yiHGHGHGIOnE3vI7IcYcYcYcYhxcf9yiHGCNftxrrBI6HGHGIcv9xcYhxcf9yiHGHGDn237IZIHFxiHGHErxeYq9KGdcYcYcYhxcYg+4eK1Hh1xhxhxhxMa3ntGIYcv9y/3FxhxiHFxiHGHFx/3L/cTwtdrrSiYhxhxhxSpi8dnRxiHFxg8MXG2zo5xiHGIcv9xcYcYhxcYhxhxhxhxhxiHI6suK4TR2HGHFx/3L/cXGHE+RFS2u6v/cohxiHL/cXGHGIcXH/coONuTuyRscYhxcYhxcT37k7YEbIcYcYcYhxcYhxMEH3ts4IcYhxcYhxhxg1g+K+fB1xiHFxg7k+K4bB2HGHGHE7fgW5gfpx/3KIcYcYcYhy/3FxiHFxgjvM8aJjMOcv9y/3FxiHFxiHFxg+VOK1qx2HGIcXGHGIcYIFn0Gvtgvocv9xcYgw4Cq4L9VxiHFxiHE6cnG4jY6HGHGHGHE3G9qx9CWHGHGIcXGIcYcYcYcYPPsitwTdiHFxiHFxP0C4t79HcYhxcYhxhxcf9y/3L/cXGHGIP4ppuXWWiHL/cXGIcXGIcYcYcYcYcTmHP7GIwHFxiHL/cSQykxqd1s5y/3L/cv9xcYcYhxcYhxhxhxhxhxhxhxiHFxMB4NufHyhxcYhxhxcf9yiHE3OCqw19Vxhxcf9y/3FxhxhxMHQVtJvqcf9y/3L/cjCfabZwlnGHGHGDpc972jCIhxhxcf83h+K9eB2HGHGIcXGIcYcTaRo75uXP9xcYcYMjlct9ajcYhxcYg1/fexEghy/3FxhxKyXiGi6h3nH/cohxg19EexG7hxiHFxiHGDpVR7yquHGIcXGII+uGGuJHnv9y/3L/cTe+IrtB3XFxiHGHGHFx/3L/cv88MtW6zSqIcYcXH/cohxhxiHL/cXGHGIcXGIcYcYcXH/cv9y/3FxhxhxgxxHGxS46HGHFx/3KIcYMKnis2YdcYcYhxcYhxhxcf9yMEwducPihxhxhxhxhxhxhxiHFxiHFxiHGHFx/3L/cv9y/zkVcbrqjocYhxcYhxhxcYg/vyK0QN2HGHGIcXGHGINn+4sZBHcYcYcYhxcYhxcYhxhxcf9yglFsAaf5P+hxhxhxOnVxuIqOiHFxiHFxOEAyur/NhxhxhxhxKS4yGj4c3nL/cXGHGIcXH/cogvJYEa7afuhxhxhxhxhxMVgItbf3cYhxhxcf9yiD7gMrQfzXL/cXGHGIcXGILiwYGj4+fnGHGHGCbrsxqCRM6HL/cXGIcXGIcXGIcYcXH/cv9y/3L/cv9xcYcTexibBedocYcYcYcYhy/3FxiHFxiHFxiHGHFx/3L/cogyHxWy8Opy/3FxiHE48TK6Ds1xhxhxg4ytW9NSpxhxiHGHFxiDmN4rtyHf9y/3L/cv9xcYcSgMWhqgSl5xiHGHE3h5a+eGlxhxhxiHFxiHFxiHGHGHFxILj7KtZwTXGHGHGCg90BpNIv5xhxhxhxhxMEMysszNcYhxcYgzUzKwvM2HGHFx/3L/cjELo7IFXIcYhxcTh6lr2FaYcYcYcYcYMul8tyaDcXH/cohxhxhxhxhxhxiHFxgzi5ayhGlxhxhxcf9yiHGIcv9y/3FxhxiHFxiEQMvO80hxcYhxhxSAy8nzRxhxhxhxhxhxiHFxQRy8DzSHFxiHGHFxiHGHGHGHGHGHGHGHGIcXGHGIcXGIcYcXGIcYcYcYcYcYcYcYcYcYhxcYcYhxcYhxhxcYhxhxhxhxhxhxhxJkvTGoxCzocYcYcYcYhy/3FxOKhxuVeOcXH/cohxcYhxhxhxhxPLhxtkeOhxhxhxPLYluEnacYhxcYOKgYvlfncYcYcYcYhxcYJ5IwGkfc/nL/cv9y/3FxhxhxiHFxhxiHFx/3KIcXH/cohCnLwHNIcYcYcYcYcYcTvFMrc6zXGIcXGIcXGIcXGIcYcYcXH/cv9y/3L/cv9xOxjYvOcncYhxhxPhYytOnNcXH/cv9yiDVsZL+Tm3GHGHGIcXGIcXGIcXGIcYcXGIcYcYcYcS5a4xoLUc5xiHGHGDma2L5lJ3GIcv9xcYhxcYhxcYhxcYhxhxcf9yiHGHGHGHGDndZLsim3GIcXGHGIcXGDFTG7e85HGHGHGHGIcv9xcYcYhy/3FxiHFxiHFxiHGHFx/3KIcYcYcYcYcYcYcYcYhy/3Eydqa0mVmIcXGIcYcYcXGIcTVRKLG+13GIcv9xcYcTIK5bIGGnFxiHGHE71Ge7K5iHGHGHGHFBXbwLJHGIcXGHGIcXGHGIPn0ltoLacohxhxcf9yQm286SRyiIcv9y/3I0kyixfNdy/3FxiHE4bFqwo6Vx/3L/coiHL/cv8yiDKxh81xhxiHE575m+EGZxcYhxhxcTCc5bRzGnGHGHGD/zs7QMTHFxhxiHL/cXGIcXGIcXGIcYcXGIcYcXH/cohxhxhxhxhxhxhxhxiDVCdL+9i3FxhxiHFxiDMF6LULF/9yiHGHGHGHGHGHGHGHGHGHGC3FLxqUrQ6HGHGHGIcv9xcYcYOskyuDbNcXGIcXGHGIcXGIcXH/cjvpMrYWzXKIcYcXH/cohxPWjevpchhxiHFxiHL/cXGIcXGChEERpMvu5xhxhxg81HS4K4txhxiHFxhxhxiHFxiHFxhxiHFxiHGHFxiHFx/3KIcYcXH/cohxMIV0tIqLhxhxhxg9GfK25g2HL/cXGHGIcv9xcYhxcYcYhxcYhxcf9yiHFxiHEwsm26XZKHGHGHGHFIbrypFP9y/3FxhxhxiHFxgzJTWx6spxcYhxcTVMqbLDVocYcYcXH/cjlrar6UlXGHGHGDFK8rLFDYcv9xcYcYcYhxcYcYhxcYhxcYhxOqO2u1xJcYcXGILu6SGgIW3ocYcYhy/3L/cXGHGHGIcv8/ubO1RkxxhxiHE+Ufi5rgeHFxiHFxhA3rwTFHFxiHGHFx/zWMMr5zzXGHGHFxOQg1u/fKhxhxhxhxiHL/cv9xcYcYcYOJqzvGVMhxiHFxhxg0uXSwVotxiHFxiHE06XSwJouHFxiHFx/3KIcYcXGIPip0t9WLiHGHGHGDGI9bWHCv9y/3L/cv9xcYcYcYcYcYcYhy/3E1ry62YNGHGIcXEw0zu4PMSHGHFxiHFxiHE/7PK0Ew2HGHFxiHGDabdL9ki4hxhxhxhxhxhxhxhxhxhxhxgsfGYaSTmecYhxcYcYNA2zv/JMcXGHGIcXGIcXGIcTTucb4RjocXH/cohxcYhxcYg3/nG7AY5xhxcYgwD3GzAY6IcYcXGDce8rvhDXKIcYcYcXH/cogq47UaYsSuhxhxhxhxhxOu4yuBHNcYcYcYhy/3L/cXGHGHGHGIcv9xcYcYP2v7upQEhxcYcYhxcYcTjrfbIkgohxcYhxcYcYhxcYhxcTqOtrtxSYcXGIcXGIcXGIcYcXGIcXGDef8rxgDYcYcXGIOk93vLCIcYcXGIcYcYcXGIcYcXH/cjvvdLkQi4hxhxhxcf8o0EEaY/vuiHGHGHGHGHGHFx/3L/cjjQBrwv+XGHGHGHGHFxQyDM3fNy/3KIcYcYcYcYcYcYcYTyDMPfOHGHGHGHGHE10smyPTZxhxhxg0gYSwjntxhxhxhxhxg70EK4L72HGHGHGHGHFPQMw78/9y/3L/cv9y/3IhCcIawHPehxhxhxhxiHL/PlMGt6z5cXGHGHFCcMz483GHGHGHGHGHGHGHGHGHGHE6csO5jTxxhxhxg5tMa9SzmHGHGHGHGHGDAhgbLufnGHGHGHGHGHGHGHGHGHGHGHGHGHGHE5Ogyw1fOHGHGHGHFx/3KIcYcYcYcYcYcXH/cohxhxhxhxcf9yiHGHGHGHFxiHGHGHFx/3KIcYcT1SQrWtvXGHFx/3KIcYcULQzPLzcYcXH/coRtDMsvNxcYhxcf9yiHFxiHE8Lgy90fOHFx/3KIPhzJuuM2hxcYhy/3FxiDbjA74c/Ihy/3FxiEEBzBDzcYhxcYcTUUA77r/IhxcYcTdGhL25e4cYhxcT1Vw7eqPP9xcYcYcYNfnGsRY5hxhxhxhxO+7JvBE2cYcYcYcYcXH/cj4tSLjSt3H/cohxhxhxcTcZH7P24HGHFxiHFxiHFxiHFxiHE+54S2GHtxiHFxiDTaBrI1+YhxcYcYgzWISxt3txcYcYcYhy/zTcxrIzOXGHGHGHGDtHw7m4PIcYcYcTbygbwNfocYcXH/QoHMCONxhxhxhxcYhxhxcf9yiHGHFxiHFxiHGHFxiHFxiHFxiHFxiHFxiHFxhxiHFxhxiD3JhLc2e3FxhxhxiHL/cTYKhL71e3GHGHGHGDdfxr+gOYcYcYcXEuhqAa15X+cYcXGIcXGIcXGIcXGIcXGHGDu277BZEHL/cXGHGHGHGHGDK1QrFavYcYcYcTfTgbosfnKIcYcTqdRbpiunFxiHFx/3Ivy6Aaw0X+cXGHGIcv9xMeLsuS0Thxhxhxg+JIG1237/cohxhxhxhxcYhxhxcYhxhxcYhxcYhxcYg/dkK0ib1xiHL/cXGIcv9DMsz803GHGIcv9xcUgyzJzTcYcYcYcYcYcYcYcSCmMhrWnN6HFxiHFxiHL/cXGIcXGHGIcv9xcYcYcYcYhyMzpYstWncohxhxg01IG/K36IcYcXGIcYcXGIcXGIcXGIcXGIMWzDtKM8/3FxhxhxiHL/cv9xcYcYcTsvhLjQe3KIcYcYNBkstvbTiHFxiDgal7/laIhxcYcYcYcYcYcYcYcYcYcYcXH/cohxhxcf9ygzMJSx32txiHL/cXGIcXGDY4Qr3HvYcYcYhy/3L/cXGHGHGDCVgbN6fv9yiHGHGHFx/3KIcXGIcYcXGIcXGIcv9xcYhxcYcYcYhy/3Fxhxg7/P+xEwCHGHFxiCA6AxrtX86HL/cohxhxhxhxhxcUcDzK/Dhxcf9yhMA8xvw4hxcYhxcT1fw7agPHGHGIcv9xOdgWvCfpcYcXH/cohxhxcYgzeUKwlr2HFxiHFxiHFxOrwDuEP8cXGHGHGHGHGHGHGHGHGHGDpgp7yfWHFxiHFxiHE12UK9Jr1xcYcYcYcYhy/3L/cv9yP19+u6CBcYhxcYcYhxcYcYhy/3Fxhxhxhxhxhxhxcf881oG3KX6HFx/3KDL86bUTFnFxhxhxM3hVspeq/3L/cohxhxhxcf9yiHFxiHFxiHFxiHFxhxhxiHL/cXGHGD8pVbXWqnKIcYcTmg5r1fGYcYhxcYcYhxcYcYcYcYcU+jzCXDcYcXH/cohxhxcYhxhxcYhy/3FxiHFxhxPh0pueLWhxhxhxcf9yg5l4G5aH6HFxiHFxiDengbxYfocYhy/3FxhxhxhN08xCw3KIcYcYcXGIcXGIcXGIcXGHGIcXGHGHGHGHFP48whw3GHGHGHFxiHGHFxiHFxiHFxiHL/cXGHGHGIcv9y/3L/cohxhxhxcYhxhxcYhxcYhxcYcYhy/3Fxhxhxhxhxhxhxcf9yiHGHFxiHFxiHFxiHL/cXGHGHGINAmUsQdrhxhxhxcYhxhxcYhxcYcYhxONEmvi7Z/3KIcYcTNm5rOpGYhxcYcYhxcYcYcYhy/3L/cv9yMnVMt5qzhxiHFxg1gRO+fuxxhxhxhxhxhxcf9yiHFxiHFxiHEzXUKwsr2Icv9y/3Fxcf9y/3KIcYcXH/cjeK+bCFBnGHGHGHGEqEzIezhxcf9yiDH/VbQQqnGIcXGHGHGHGHE4sni+TYdxhxcYhxcYMv1CsBK9cXGHGHGHGHGHGHFx/3KDezeL9Mh3L/cXGHGHGHGHGHGHGHFxiHGHFxiHFxhxiHFxhxg9Q8q7vDVxhxcYhxcYcYhy/3FxPMvmuTQZcXGIcYcXExbZ65omFxhxhxcf9yiHFxiHEwyou5RXSHFx/3KIcXGIcXGIcXGHGIcv9xcYcYcYcTDCt7ZNSHGHGIcXE7idO4dixxhxhxhxhxcYhxhxcYhy/3FxhxhMJcxdo3L/cv9y/3KIcYcYcXGIcXGIcv9xcYcYcYOXqBuoV+iHGHGHFxiHGHFxhxiHFxhxhxN5+LsXB0cXGIcXGHGHGIcv81QPaxzwlxcYhxcYhxcYcYhy/3Fxhxhxcf9yiHGHFxiHFxiHExwKS0T1v/cv9y/3KITXXMWKNx/3KIcXEltIIahbfehxcYhy/3FxhxhxhxgxZhOzqeyIcXGIcXGIcTrBpLo+W3GHGHGHE+X8q7oDX/cXGHGHFx/3KIcYcXGIcXGIM/YTsRnshxhxhxg+BxO1+OxxhxcYhy/3FxhxhxiHL/cohxhxhxcYhxRtXMsqNxcYcYcYhy/3L/cohxhxhxcYhxcYcYhxcYcYP43TtXIshxcYhxhxcYcYhxcYcYcYcYcYcYcYcXGIcXGIcXGDICUrEOrYcYcYcXH/cohxhxcYhy/3FxhxiHL/cv9y/3KINlgTvafscXGIcXGHGHE02mWwNZpxhxcYhxcYhxOflJvga2cYcXGIcXGIcv81sTaxXsmHGHFxiHFxiHFxiHL/cXE9Ija43cmHFxiHFxiHFxhxhxhxM/WksRpbhxhxcYcYhxcYcYcYcYcYcXGIcYcXGIcXE63GW6I5pxhxhxhxcYhxcYhxcYcYcYcYO71JvEK2cXGHGHGHGHGHE8iGy+d5P/cv9y/3KIcYcXGIcXGIcv9xcYcYcYcYcXH/cj89gbPCfohxcYcYcYhy/3KIcYcYcXGIcXGHGIcXGHGHGHFxRbbMxJOHFx/3KHGDd9gbuCfnGHGHGHGHFx/3KIcXGIcv9xcYcYcYcYcU3GzFOTiHGHFxNnRSvYut/3FxhxhxSNbMopOIcYcXGHGIcXGHGHGHGHGHE7zYG3Mn6HFxiHL/cXGHGHGHGHE4qaS8VluHFxhxhxhxhxhxhxg0/vayEQlxhxhxhxhxcf9yiHFxiHL/cXGHGHGHGHGHFxiHFxiHFxhxhxhxPgk9vPbChxhxhxcTp1UriKrXGIcXGHGHGHGHGHGHGHFxiHFxiHJIN8ycg4cYcYcYcXGIcXGIcXGHGCYHDBrgnz5xhxhxhxhxhxhxcYhxcYg1kgexffhxhxcYhxcYgwNeO02hxxhxhxcTQzB7Hc+Icv9y/3KD/9E7QC7IcXGHGIcv9y/3I1xHW/O4qHL/cXGHGHGHGHGHFxiHFxiHFxhxhxhNl8xWg4cYcXGIO44TuHHscv9xcXH/coPQxZu/Om/3L/cohxhxcYhxcYcYhyOGsOsqTxhxhxhxcYhxg2lnWweYr/cv9yiHGHFxiHFxhxhxhxhxhxhxhxcYM27qtqEViHFxiDq+n7JRYHGHGHGHGHFxiHFxiHL/cXGHGHGHFxiHGHFxhxiHL/cv9y/3KIcYcXGIcXGHGHGHGHGDga3rP1IXGHFxhxiHFxhxhxhxcYhxhxM7kHslb4cohxhxcUc4zKxzcYcYcYcYcYcT9wkbOPbocXGHGHGIcjTYUr4nrYcXGIcXGHGHGHGHGHGHFxiHFxhxiHL/cv9yiHE13CqzM9WHGHFxiHFxhxiHL/cv9yiHGHFxiHFxhxhxg1l4y1eHOHGHGHFxiHFxPJrjuGUc/3KIcYTYjMV3OHFxhxhxhxhxhxhxcYhxcYcYcYcYcYcTnZUrkmrXFxhxhxhxhxhxhxcTtFRrm6uXL/cohxg0GlK/5a1xhxhxhxhxhxOOIjux3ccYhy/3L/cv9yiHFxiHFxhxhxhxhxhxN5GRu25ucYhxcYcYcYcXGIcYcTDGRrZJuYhxhxcYhxcYcYcYcYcYcXGIcXGHGIcv9y/0/ozDFzcYcXGIcXGHE9p0a4WLmHFxhxhxhO+MxAc4cYcXGIcXGHGHGHGHGHGHFxiHFxhxhxhxhxhxcYhxcYhxcYcYcYcXE2prS+WUuHGHGHGHGHFxg/AIW2/3qHGHFxiHFxiHFxhxhxQznM/GOIcXGIcXGHGDLpRrMmuXL/cXGHGHGHGHFxg5buO6kRxy/3L/cohxhxcYcTpFI7i63HKIcYcXGD0MUrbzrYcYcYcXGIcXGIcXGEVpzNljhxhxcYO+GFuR56cohxhxcYhxcYcTrikbgdbocYcXGIcXGHGIcv9yiHGHFxiHFxhxhxhxhxcf9yhxiHFxhxhxhxcf9yiHFxhxhxhxhxhxcYhxcYhy/3Fxcf9yiHGHFxhxhxiHKIcYcXGIcXGHGHGHGHGHFxN4DzvH8Mhy/3KIcYcXGINlLbtL0khxhxhxhxcf87k5G4bG6HFxhxhxcf9yiHEynZy4cmOHGHGHGHFx/3KHGIcXGHGHE3kfO9bgyIcv9y/3L/cohE+czgY3GHGHGHGHGHGHFxiHFxg9Jtu82SRxhxcYhxhxcYcYcTE+UrHRrXGHFxhxiHFxhxhxcYNzY+tNnBhxhxhxg/flK0ga2HFxhxhxhxhxhxcYhxcYcYcYcYP65StFGtcYhy/3L/MoSRsYtuhxcYhxcYcYcYSkrMi1OHFxiHFxhxPzkjtMbchxcYhyRVrMulNy/3KIcXGIcXGHGHGHGHFxiHFxhxhxhxhxhxcYhy/3FxIEXDGuyjznGHGHGDGJhbSGenGHFx/3KIcXGIcXGHGHFx/3KIcXGHGIcv9yiHGHFxhxiHL/cv9yiHE8eiO3hdxxhxhxhxcYhxcYcYcYcYcYcXGIcXGHGHGHE3pVa+WqlxhxhxcYhxcYcYcYcYcT8WVrbpqXGHGHFxiHFxhxiHKD6GVrd5qXGHGHFx/3KIcv9xcYcYcXH/cohxcYcYcYcYcXGIcXGIcv9y/3KIcYcXGHGIcv9yiHGHFxhxiHL/cv9yiHFxiHFxhxhxhxcYhxcYcYhyiHGHFxiHFxg3CxuyBeSHGHFxiHFxhxhxhxhxhxcYcYhy/3L/cohxcYhxcYcYcYP1aRs6lucXGIcv9y/3KIcYcXGHGHGHGHGHFxiHFxhxhxhxcf9yhxiHFxhxhxcYhxcU1LzFtD/3Fxcf9yiHFxiHL/cv9y/3KIcXGHGIcv9yiHGHFxhxiHL/cohxhxcYcYg4ECux/9RxhxcYhxJVhCGpt73ohxcYcXH/cohxcYcYcYcYcYcXGIcXGHGHGEmbzJZDhxcYcYcYOlGVu65qhy/3L/cohxcYhxcYcYO8T3vDsIcf9yiHFxhxiHL/cohxcYhxcYcYcYcXGIcXGHGIcohxhxcUrLzHNDhy/3L/cohxcYcYhy/3I/xSu4OtRyhxiHL/ckHrzAJDhxcYhy/3L/cohxhxcYcYcYcYcYcXGIcXGHGHFx/3KIcXGHGHGHGHFxMQSVswxqcXGIcXGHGHE5RJW8u2qHGHGHGHEyYcy4rjOHGHGHGHFxhxgyIWaz7ply/3FxhxcYhxcYhxcYcYcXGIcTsN87nyDIcYcXGHGIPHiRt4duhxhy/3FxhxhxhxcT0RM7buzIcYcYcXGIcXGHGHGHFxiHFxhxhxhxhxcYcYg5u/e+RAhxhxcf9yiHFxhxhxhxhxcYhxcYcYcYcYcXGHGIcv9y/3KIcXGHGHGHGHGHFxhxiHI5p5W7WGpxhxhxhxcYhxQJzMJzOHGHFxiHFxhxhxhxhxcYhxcYcYcYcXGIcXGHGHGDbhN7AuyHGHFxiHFxM8Izvz3Mcohy/3Fxhxcf9yiHFxhxhxhxcf9yhxiHL/cohxhxcYcYcYcTJmYrGpnYcYcYcYcYcXGHGINDAEsd/7iHFxhxhxhxcYhy/3FxN8mRuzZuhxcYhyNWqVv5VqhxcYcXH/cohxcYcYcYcXGIcXGDDkN7YryHGHGHGHFxiHFxhxhxhxcYhy/3FxhxcT8akbLlbnFxhxhxhHHcy+I4cXGHGHGHFx/3KHGHGHGHGDuQ2LxvJ3FxhxhxhxhxcYhxcYNmqRvZVuiHFxiHL/cohxhxcYcYcYcYcXGIcXGHGHFx/3KHGIcTfPxL4wO4hy/3KIcYcXGHGHGHGHE9CGK2952HGHGHFxiHFxhxhxhxcYhy/3FxhxcYhxcYO9qRuCVu/3KIcXGHGHGHGHGDJelbOxanFxiHL/cXGHFxiHFxhxhxhxhxcYhxcYcYcXGIcXGHGHGHGHE4VjO7qcxxcf9yiHFxhxhxhxcYhxcYcYcYcXGIcXGHGHGHFxiHFxhxhxhxcYhxcYcYcXGIcXGIcv9yiHFxiHFxhxhxcYhxcYcYcYSc3MkyNxhxhxhxhxhxcYcYcT9HM7S4zIcXGHGHGEzdzGIjcYhy/3KEDtzBIjcv9xcYcYcXGIcXGHGHGHFxiHFxhxhxcTnHM7k4zHL/cohxhy/3FxhxhxcYhxcYcYcYcXGIcXGHGHGHFxhxiHL/cohxhy/3FxhxhxcTbsCLAj94cv9y/3L/cohxcYcYcYcXGIcXGHGHGHEzimKwhZ2HGHFx/zE11LTaK3GHFxiHL/cv9yiHFxhxhxhxhxcYhxcYcXGIcYcv9xcYcXGIcXGHGHGHGHFxiHFxhxcYhxcYg6JtS72StxhxhxhxcYhxcYcYcYcXGIcXGHGHE8uTO3RsxxhxhxcYhxcYcYcXE32kuxNbRxhxhxcYhxcYcXH/cohy/3FxhxcYhxcYcYcYcYcXGHGHGHGHFxiHFxhxhxcYhxcYcYcYcXGIcv9y/3KIcXGIcXGHFxiHFxhxhxhxhxcYcTwsYrbTnXFxiHFxhxhxcYhxcYNhszveTMcXGHGHGHGHFxhxhxhxhxcYcYhyiHGHFxhxhxhxhxcYcYcYOGoEvJX7cYcYcXGIcXGHGHGHFxhxhxhxhxhxcYcYcYcYcXGHE51Oi+KxeHFxiHFxhxhxcTqw/L9PA3FxiHFxhxhxcYhxcYcYcYcYcXGHGHGHFxiHFxg7OXa6xolyiHGHFxhxhxhxhxcYcYcYcYcXGHGIcohxhxMMqltUVahxcYcYcXGIcXGHGHGHFxiHL/cv9yiHFxhxhxhxhxcYcYcYcYcXGIcv9y/3KIcTxc1LmjK4hxcYcYcXGIcXGHGHFxiHFxhxhxhxcYhy/3L/cohxcYcYcYcYcXFDj8znA3GHFx/3KHGHE3vQS9QvuIcohxg4vmK7QZ1xhxcYhy/3L/cohxcYhPn8xGA4hxcYhy/3KIcXGIcTauM71RzHFxhxhxhxcYcYhy/3KIcXGHGHGHFxiHFxg5ftS8gSuHGHFxiHFxhxhxcYhxcYcYcYcXGIcv9yiHGHFxhxhxhxcYcYhyiHGHFxhxhxhxcYhxcYcYcXGIcv9y/3KIcXGIcv9yM++RvxBuiHL/cohxcYhy/3KIO/+RtwBucXFx/3KIcXGHGHFxRgDcv/JxhxhxhxcYcYcYcYcTUwcr7PjXH/cohxcYcYcYcXGHGIcohxhyMgJrtg6UcYhxcYcXGIcXGHGHGHFxiHL/cv9yiDCwcrNfjXGHFxhxiHKIcYcXGHGHFx/3KHGHFLQNxr8nFxiHFxhxcYMKKGtm15hxhxhxhxcYhPUNxK8v9yiHFxhxhxcYhxcYcYcXGIcXGHGHGHFxhxhxhxhxcYcYcYcTFWmre5ZXGHFxiHL/cv9yiHFxhxhxhxcYhxcYcXGIcXGHGHGHFxiHL/cohxNtFyvS6NhxcYhxcYcYcXGIcXGHGDsGV7v5qHFxiHKIcYcXGHGHGHFxhxiHKIcYcv9xcYcUPA3OPycXGHGHFxiDqFtbt6SnL/cXFxiHFxhxg6oaG5Xl6IcXGHFxiHFxhxhxhxcTLBobBOXocYcXGHGHGHFxiHFxhxhxPtGhtC5ehyiHFxiHFxhxcYhxcYcYcXGIcXGHFx/3KHGIcohxhxcYcYNRKhve1ecXGHGHGDVVFL+q63FxiHFxhxhxcYcYhyiHGHL/cXGHFxiHFxhxcf9yhxiHL/cohxcYcYcYcXGHGHGHGHFxhxhxhxhxcYcYcYcUBB3CzihxhxhxcYhy/3KIcXGHGHGHGHL/cXGHFxiHFxhxhxhxcYcYcYcXGIcXGHFxiHFxhxhxcYhxcYcYcXGIcXGDQKtbEGSnGHFxhxhxhxcYhxcYcXGIcXFOcdw44nGHFxhxhxhxcYhxcYcXGIcXGHGHGHFxhxhxhxcYg+G7W45EqHGHFxiHFxhxcYhxcYcYcYcXGHGHGHGHFxhxhxhxcYcYcYcYcXGHGHGHFxiHFxhxcYhxcYMUVyssqNhy/3L/cohxcYcYcXGIcXGHFx/3KHGHGHGHFxhxhxhxhxcT7ehrcheXGHGHL/cXGHGHFxhxhxhxhxcYcYcTCPhrWAeXFxiHL/cohxcYcTzpFLgW64cYcXGIcXGHFxiHFxhxhxcYcYhyiHGHL/cXFxiHFFEtze0ocYcXGIcv9yiHFxhxhxhxcYhy/3KIcXGHGHGHFxiHL/cohxcYcYcYcXGIcv9yiHFxhxhxhxcYcYcYcYcXGHGHGHE8hKG2e15xhxcYg3lKG8a15xiHFxhxcf9yhxhxhxhxcYcYcTtpQ7iWvHGHFxiHFxhxcYhxcYcYcXGCKgcBq2+P6IcXGHGHFxhxiHKIcXGHGHGHGHL/cXGHFxiHL/cv9yiHFxhxcf9yhxhxhxhxcYhyiHGHFxhxhxcYhy/3L/cohxcYcYcXGIcv9yiHFxg3CHK8942HFxhxhxOzD0us8LiHFxhxcT+tFLRS63GHFxhxhxhxcTNzxbKcOocYcXGIcXEwpaGyal5xhxhxhxhI0tyi0nGHFxiHFxhxhxcYcYcYcYcXGHGHFH4tyx0ocYcYcXGHGIcohxcYcYMttDsjS8hxhxcYPetDthS8cXGHGHGHFxhxhxhxcYcYcYcYPN1cviKjcYcYcXGIcv9yiHFxiHKIcXGIOWlyupaNcXGHGHFxiHL/coMEbFtck6hy/3FxcYhxcYcYcYcXGHGHFxiHFxhxhxcYcYcYcXGIcXGHFxiHL/cv9yiHL/cv9yiHFxhxhxcYhy/3KDMacrD1jYcYcXGHGHGHFxiHL/cohxcYcYcXGIcXGHFxiHFxhxcYhxcYcYcXGHGHGHGHFxhxhxcYhxcYcXGIcXGHGHFxhxhxhxcYhy/3KIcXGHGHGHFxhxhxhxcYcYcYcXGIcohxhxcYcTK1v7paQIcYcXGIcohxhxcYcXH/cocU6z3DTCcYcXGHGHFxiHFxhxcYhxcYcXGIcXGHFx/3KHGHGHFxiHL/cohxcYcYcU3T3FLChxhxcYhxcYcXGIcXGHFxiHFxhxhxcYcYcYcXGIcXFxiHFxhxhxhxcYcYcXGIcv9y/3IzOEi017f/cohy/04E3F+yiHFxhxhxcYcT5kJLWb23FxcYhxcYcYcYcXGHGHFxiHL/cogzoFOxb6yHFxhxhxhxcYcYcYcXGHGHGHFxiHKIcYcv9xcXGIcXGHGHFxhxhxhxhxcYcXH/cocYcYcYcXGHGHFxhxiHKIcXGHGHFxiHFxhxcYhy/3KIcXGIcohxcYcYcYcXGHGHGHFxhxgy0VOyPqyHGHFxhxhxhxcYcYcYcXGHGHGHFxhxhxhxcYcYcYcTqtcrlSjYcYcv9y/3KIcXGHFxiHFxhxhxcYcYMoJTso2shxhxcYhyiHGHL/cv9yiHFxhxcTMtyrXiNXGHGHGHFxiHKIcXGIcv9yiHL/cv9yiHL/cXFxiHFxhxcTN+cr+BjXFxiHFxhxcYhxcXH/cohy/3L/cocYg4yaG7Nl5xhxhxhxcYcYcYcv9xcYcXGIcv9yiHFxhxhxhy/3FxhxcYcYcYcYcXGHFx/3KHGHGHE7H3K34I1yiHFxhxcYhxcYcYcXGHGHGHFxhxhxhxcYcYcYcXGHGHGHFxhxhxcYhxcXH/cocYcYcYcXGHGHFxhxhxhxhy/3FxcYhxcYcYcXGHGHGHFxhxhxhxcYcYcTWaob1lXnGHFxiHFxcf9yhxhxhxhxcYcYcXGHGHGHFxiHL/cohy/3L/cohyNzCCu899hy/3KIPdqhtiVehxhxcYcYcXGIcj9G1ba5KohxcYcYcXE3gIK7f31xcYcYcXGIcXGHFxhxhxhxhxcYcYcXGDLAgrFPfXGHGHGHFxhxhxhxcYcYcYcXGHGHFxhxhxhxhy/3FxcYhxcYcXGIcXGHFxiHL/cohxcYcYcYcv9xcXGIMGjVtqcqhxhxcYcYcXGIcXFxiHFxhxhxcYhyiHGHL/cv9yiHL/cohxcYcYcYcv9xcXGIcXGHGHFxhxhxhxcYcYcXGIcXFxiHFxhxhxcYcYcYcXGHGHGHFxhxhxcYhxcXGIcXGHGHFxhxhxhxcYcYcXE7LKG3015xiHFxhxhxcYcYcYcXGHGHGHFxhxhxcT5mu7uZRIcYcXGHGHFxiHL/cohy/3L/cohy/3KIcXGHGHFxiHL/MMUFtkr6iHL/cohxcYcYcXGIcohxcTppU7mWrHGHGHGHFxhxcYhxcYcXGIcXGHFxPfzVuAMqhxcYhxcYcXGIcXFxiHFxhxhxcYcYcYcXGHGHGHFxhxcf9yhxhxhxcYcYcXGIcXFxiHFxhxhxcYcYcYcTo9objCXnFxhxhxhxcYcYcYcXGHGHFxiHL/cohxcYcXGIMNpTtDWscYcYcXGHGHGHFxhxhxQcbcBJJy/3KIcv9y/3KHGIcohxcYcYcXGHGHGHFxhxhxcYcYcYcXGIcohxcYcYcXGIcv9yiHL/cohxcTTdob4iXnGIcv9yiHL/cohxcYcYcXGIcohxcYcYcYcXGHFxiHFxhxcYhxcXGIcXGHGHFxhxhxcYhxcXGIcXFGF9zOgohxcYcXGHGHGHFxiHKIcXGHGHFxiHKIcXGHGHGHFxhxhxcYcYcYcXGHGHFxPKWCtlp9cXGHGHFxiHFxcYhxcYcXGIcv9yiHFxhxcYhxcXH/cocYcYcXGHGHGHFxNCwFsOP6cYcXGHGHFxiHKIcXGHGHGHFxhxhxcT5GgrW5fYhxcXGIP7u2t0RJcXGHGHGHFxhxhxcYhy/3KIcXFx/3KHGHGHFxiHKIcXGHGHFxiHKIcXGHGHGHFxhxcYhy/3KIcXGHGHFxhxhxcYhy/3KIcXGHFxhxhxhxO2+huJBeiHFxhxhxcYhyiHFxhxhxcYhyiHFxhxhxcYhyiHFxhxhxhxcYcXGIcv9yiHFxhxhxcYcYcXGHGELn3AKCcYcYcYcv9xcXGIcXEwf7a2kEmHGHFxiHL/cohy/3JK99xwgnGHGHFxhxhxcYcYcYcXGHGHGHL/cXFxNGjlsacahxhxcYcYcXGHGHGHFxhxhxcYhyiHFxhxhxhy/3L/cocYcYcYcv9y/3KHGHGHGHL/cohxcYcYcXGHGHGHFxhxhxcYQ0jc+3JxiHL/cohy/3KIcXGHFxiHFxhxcYcYcYcXGHGHFxhxhxhxcYcYcXGHGHFxiHL/cohxcXE+6uW3FRqHGHFxiHKIcXGHGHFxiHKIcXGHGHFxhxhxhxcYcXGIcXGHFxhxhxhxcYcYcXGHGHGHFxhxhxcYcYcXGIcohxcYcYcTNBsb++TnFxiHL/cohxcXH/OVGxuq5OcYcXGHGHGHL/cv9yiHL/cohxcXH/cocYcYcXGDGUFbR76nGIcv9yiHFxhxcYcYcYcXGHGHGHFxhI2Nyicocv9yiHFxhxcYcYcTWqgr5VfYcYcv9y/3KHGHGHFxiHKIcXGHFxiHFxcYhxcYcXGIcv9yiHL/cohxcYcXGIcv9yiHFxcf9yhxhxhxcYcYcXGHGHGHFxhxcYhxcXGIcXGHFxiHL/cohy/3KIcXGHFxiHL/cohy/3KIcXGHFxiHFxcYhxcYcXGHGHGHFxhxhxcYcYcXGIcv9yhxhxhxhy/3KIcXGHGHFxhxcf9yhxhxcYhyiHFxhxhxcYcYcYcXGHFxiHL/cohxcXH/cocYcYcXGHGHFxhxhxcYcYcYcXGHGHFxhxhxcYhyiHFxhxhxcYcYcXGHGHGHFxhxcYhxcXGIcXGHFxiHKIcXGHGHE8M7G2zE5xhxcYcXGHGHGHFxhxhxhy/3L/cocYcYcXGHGHFxhxhxhxcYcXGIcohxcYhyiHFxhxcYcYcYcXGHGHFxhxhxhxcYcXGIcv9yiHL/cohxcYcXGHGHGHFxhxhxcYcYcXGIcohxcYcYcXGHGHFxhxg7x2O5OJyHFxhxhxcYcYcXGHGHGHFxhxcYhyiHFxhxhxhy/3KIcXGHGHL/cXFxiHFxcYhxcYcXGHGHGHFxhxhxcYcYcXGHGHGHL/cv9yhxhxhxcYcYcXGHGHGHFxhxcYcYcYcXGHGHFxhxhxhy/3KIcXGHGHFxhxcYhxcYcXGHGHFxiHKIcXGHGHFxhxhxcYcYcXGIcohxcYcXGIcXFxiHFxcYhxcYcXGHGHGHFxhxcYhy/3KIcv9yiHFxhxcYPfljtwachxcYhxcXGIcXFx/zcVsbzqTnFxiHKIcXGHGHFxhxcYhxcYMN+CszB9cXGIcohxcYcYcXGHFxiHFxcYhxcYcXGHGHGHFxhxcYhyiHFxhxhxcYcYcYcv9yiHFxhxcYhy/3KHGHGHFxhxhxcYhyiHFxhxcYcYcYcXGHFxiHL/cohy/3KIcXFxiHFxhxcYcYPLCSt09tcYcv9xcXGIcXFxiHFxcf9yhxhxcYcYcYcXGHFxiHL/cohyiHFxiHKIcv9yiHFxhxcYcYcYcXGHFxiHL/cohyiHFxiHKIcv9yiHFxhxcYcYcYcUor3I1CcYhy/3KHGHGHFxhxhxcYcYcYcv9yiHFxhxcYhyiHFxhxhy/3FxcYhy/3KIcv9yiHL/cohxcYcXGHGD+msbNZTnKIcXGHGHFxhxcYhy/3KIcv9yRmvcyUL/cohy/3KIcXGHFxhxhxhy/3L/cocYcYcXGHFxiHL/cocYcYcXGHGHFxiHKIcv9yiHFxhxcYcYcYcv9y/3KHGHGHFxhxcYhy/3KHGHGHFxP45jtHGccYcXGHGHFxiHKIcXFxiHFxhxcYhyiHFxhxcYhyiHFxhxhxcYcXGIcv9yiHL/cocYcYcXGIcohy/3KIcXFxiHFxhxcYcYcYcv9yiHFxhxcYhyiD8/1rjAKYcYcYcXGHGHFxhxhy/3FxcYhxcXGIcXFxiHFxcYhxcXGIcXGHFxhxhxcYcYcYcv9yiDhAc7y/jHGHGHFxcf9yhxhxhy/3L/cocYcYcXGHFxiHKIcXGHGHFxhxcYhy/3KHGHGDGkkrJrbXFxhxhxcYcXE6tJK5S22IcXFxiHFxcYhxcXGIcXFxiHFxcT2C5rh9GXFxhxhxcYcYcXGHGHFxiHKIcXFxiHFxhxcYcYcXGHGHGHL/cohxcYcXGHGHFxNkl5scaGcXGHGHGHL/cohxPK5EuFG7cYcv9yiHFxhxcYcYcYcv9yiHFxhxcYcYcYcv9yiHFxhxcYcYcYcv9yiHFxhxcYcYcXGHGHGHFxcYhxcYcXGHGHFxhxhxhyQMzcFDKHFxhxcYcYcXGHGHFxhxhxcYcYcYcv9yiHL/cohxcXGIcXFxiHFxcYhxcXGIcv9yiHL/O30lu4LahxhxcYcYcXGHFxiHFxcYhyiHFxhxhxcYcXGHGHGHFxhxcYhyiHFxhxcYhyiDbsWrMjpYcXGHFxhxhxcYcYcXGHGHGHL/cohy/3KIcv9yiHKIcXGHGHFxhxhxcYcTunkrdYbXKHGHGHFxhxcYcYcYcXGHFxhxhxhy/3KIcXGHFxhxhxcYcYcXGHGHFxhxhxcYcYcXGHGHFxhxhy/3FxcYcYcYcXGHFxiHKIcXGHFxhxhxhy/3KIcXFxMvFqth6VcYhxcXGIcv9yhxhxhxcYcXGIcohxcYcXGHGHGHL/cohxcXGIcXFxiHFxcYhxcXGIcv9yhxhxhxcYcXGHGHGHFxhxcYcYcXGHGHGHL/cohy/3KIcohxcYcYcXGHFxiHL/cocYcXGIcohxcYcXGHGHFxhxgwMzW13MpxcYhy/3KHGHGHFxhxS+3ccSKHFxhxhxhy/3KIcv9yiEj93LAihxhxhxcYcXGIcohxcYcXGHGHFxiHKIcv9yhxhxhxcYcYcXGHFxiHKIcXGHFxhxhxcYcYcXGHGHFxhxhxcYcXGIcohxcYcXGHGHGHL/cohy/3KIcv9yhxhxhxcYcXGHGHGHFxcf9yhxhxcYcYcXGD5y9riNCXGHFxhxcYcYcXGHGE5e3EoScYcXGHGHFxhxcYcYcYcXFx/3IwljW0ecpxcYcXGIcXFxhxhxhxcXH/cocYcXGHGHFxhxhxcYcXGIcohxcYcXGHGHFxhxhxcYcYcXGHGHL/cv9yhxhxcYcYcXGHGHFxhxhxcYcYcv9y/3KHGHFxhxhxcYcYcXGHGHFxhxcYcYcYcv81iDWwh8pxcXGIcohxcYcXGHGHGHL/cohy/3KIcohxcYcXGIcohxcXGIcXFxiHL/cocYcYcXGHFxhxhxcYcYcXGHGHFxhxcYcYcYcv9yiHL/cohyiHFxhxhy/3KIcXGHFxhxhxcYcXGIcohxcYcXGHGHFxhxhxcYcYcXGHFxhxhxcYcYcXGHGHFxhxhy/3KIcXGHFxhxhxcYcXGIcv9yhxhxcYcYcXGHGHFxhxhxcYcXGDndkroibXGHFxhxhxcYcXGHGHFxiHKIcohxcYcYcXGHFxhxhxcYcYcXGHGHL/cv9yhxhxcYcYcXGHGHFxhxcYcYcXGHGHFxhxhxcYcXGIcohxcXGIcXFxiHKIcXGHFxhxhxcYcYcXGHGHL/cohxcYcXGHGHL/cXFxhxhxhy/3KIcv9yhxhxhxOh41u+HKcYcYcXGHFxiHKIcXFxiHFxcYhyiHFxhxcYcYcXGDb+VL8Bq4cYcXGHGHFxhxg9r7G2UE5xhxhxhyiHFxhxhxcYcXGHGHFxhxhxcYcXGIcoP581tWDKcocYcYcXFx/3KHFxiHFxcYcYcYcv9yiHL/cocYcYcXGHFxhxhxcYcXGIcohxcYcXGHGHL/cXFxhxhxcYcYcXGHGHFxhxcYcYcXGHGHFxhxhy/3KIcXFxiHFxcYcYcYcv9yiHL/cocYcYcXGHFxhxhy/3FxcYcYcYcv9yiHKIcXGHFxhxhxhyiHFxhxhy/3KIcXFxiHL/cocYcXGHGHFxhxhxcYcXGHGHFxhxhxcYcXGHGHFxhxhxcYcXGHGHGHL/cocYcYcXGHFxhxhxcYcXGHGHGHL/cohyiDhig7ydfHGHFxhxhxcYcXGHGHFxhxhxcYcXGHGHFxhxhxcYcXGHGHFxhxhxcYcXGHGHFxhxhxcYcXGIcohy/3KHGHGHFxcYhxcXGIcohxcYcXGHFxiHL/cocYcXGHGHFxhxcYcYcXGHGHFxhxcYcYcXGHGHFxhxcYcYcXGHGHFxhxcYcYcXGHGHL/cohxcYcv9xcXGHGHGHL/cocYcYcXGHFxhxhxcYcXGHGHFxhxhxcYcTFCwbLNPohyiHFxhxcYcYcXGHGHFxhxcYcYcXGHGHL/cohxcXGIcohxcYcXGHGHFxhxcYcYcXGHGHL/cohxcYcv9xcXGHGHFxhxhxcYcYcv9yiHL/cocYcXGIcocYcYcXGHFxhxhxcYcXGHGHFxhxhxcYcXGHGHFxhxhy/3KIcXFxiHKIcXGHFxhxcYhyiHFxcYhy/3KHGHFxhxhxcYcXGHGHFxhxcYhyg5hoO6eXxyiHFxhy/3FxcYcYcYcv9yhxhxhxcXGIcXFJseyU4YcYcv9yiHKIcXGHFxhxcYhyiHFxcYhy/3KHGHFxhxhxcYcXGHGHFxhxcYcYcXGHGHFxhxcYcYcXGHFxhxhxcYcYcXGHFxhxhxcYcXGHGHFxhxhxcXH/cocXGIcohxcYcXGHFxhxhxcYcYcXGHFxhxhxcYcXGIcohyiHFxhxcYcYcXGHFxhxhxcYcYcv9yiHL/cocYcXGHGHFxhxhy/3KIcohxcYcXGHGHFxcf9yhxhy/3FxcYcYcXGHFxiHKIcv9yhxhxcYcYcXGHGHL/cocYcYcXGHFxhxcYhyiHFxcYcYcYcXFxiHKIcXGHFxhxcYhyiHL/cocYcXGHGHFxhxcYcYcXGHGHFxcYhxcXGHGHFxhxhxcYcXGHGHFxhxcYcYcXGHFxiHKHGHGHFxhxcYcXGIcohxcXGHGHGHL/cocYcYcXFxiHKIcXGHFxhxcYcYcXGHGHFxhxcYcYcXFx/3KHFxiHKIcXGHL/cXFxhxhxcYcXGHGHFxhxhxcXGIcXFxhxhxcYcYcXGHFxhxhxcYcXGHGHL/cv9yhxhxcYcXGHGHFxhxcYcYcXGHGHL/cohyiHFxhxcYcXGIcohyiHFxhxcYcYcXFxiHFxcYhyiHL/NUbBvrk+cYcohxcYcXGHGHFxhxcYcYcXGHFxhxhxcYcYcv9yhxhxhxcXGIcohxcXGIcXEwBza2CcmHGHFxhxhy/3KIcohxcYcXGHFxhxhxcYcYcv9yiHKIcXGHFxhxcYcYcXGHGHFxcYhxcXGHGHFxhxcYhyiHKIcXGHL/cXFxhxhxcUeD7LfBiHKHGHGHFxcYhy/3KHGHFxhxcYcYcXGHFxiHKHGHGHL/cohyiHFxcYhyiHFxcYhyiHFxcYhyiHFxcYcYcYcv9yhxhxcYcYcXGHFxhxhy/3KIcXFxhxhxcYcYcXFxiHFxcYcYcXGHFxiHKHGHGHFxcYhyiHFxcYhyiHFxcYhyiHFxcYhyiHL/cocYcXGHGHFxcYhxcXGHGHFxhxhy/3KIcohxcXGIcohxcTVAk76/bHFxcYhyiHL/cocYcXGHGHFxcYhy/3KHGHFxhxcYcYcXGHFxhxhxcYcXGHGHFxhxcYcXGIcocYcYcXEziMG/dz5xcYcYcXGHFxhxhxcYcXGHFxiHKIcv9yhxhxcYcXGHGHFxhxhy/3KHGHGHKIcXGHFxhxhy/3KIcv9yhxhxcYcXGHGHFxhxcYcYcv9yiHL/cocYcXGHFxhxhxcYcXGHGHFxhxcYcYcXFxiHL/cocYcXGHFxhxhxcYcXGHGHL/cohy/3KHGHFxhxcYcYcXGHFxhxhy/3KIcv9yhxhxcYcXGHGHFxhxcYcYcv9yiHL/cocYcXGHFxhxhxcYcXGHFxiHKHGHGHFxcYhyiHFxcYcYcXGHGHFxcYhy/3KHGHL/cohxcXGHGHFxhxhy/3KHGHGHL/cocYcXGHGHL/cocYcYcv9yhxhxcYcYcXFxiHL/cocYcv9yiHFxcYcYcXGHGHL/cocYcXGHGHFxhxcYcXGHGHFxhxcYcXGIcohyiHFxcYhyiHFxcYcYcXGHGHL/cocYcXGHGHFxhxcYcXGHGHFxhxcYcXGIcocYcYcv9yhxhxcYcYcXFxiHL/cocXGIcohyiHFxhxcYcXGHFxiHKIcohxcXGIcohy/3KHGHFxhxcYcYcXGHFxhxcYcYcXGHFxhxhxcYcXGHFxhxhxcYcXGHFxiHKEal7MWhhy/3KHGHFxhxcYhyhxhxcYcYPmvBtZQ+hyiHFxcYhyhxhxhxcXGIcohyiHFxhxcYcXGHGHL/cohyiHFxcYhyiHKIcXGHL/cv9yhxcYcYcXGHGHKIS+XscaFxcYcXGHGHFxhxcYcYcv9yhxhxcYcYcXGHFxhxcYcYcv9yiHKIcXFxiHKIcohxcXGIcohy/3KHGHFxhxcYcXGIcocYcYcv9yhxhxcYcXGHGHFxhxcYcXGHGHFxhxcYcXGHGHFxhxcYcXGHGHFxhxcYcYcv9yiHKIcv9yhxhxcYcXGHGHL/cocYcYcv9yhxhxcYcXGHGHFxcYhy/3KHFxiHKIcohxcXGHGHFxhxhy/3KHGHFxhxcYcYcXGHFxhxcYcYcXGHFxhxcYcYcv9yiHL/cocXGIcohyiHFxcYcYcXGHGHL/cocYcXGHFxhxhxcYcXGHFxhxcYhyiHKIcv9yhxhxcYcXGHGHL/cohyiHL/cocYcXGHFxhxcYcYcXGHFxhxhy/3KHGHFxhxhxcXGHGHFxhxhy/3KHGHFxhxcYcYcXGHFxhxcYcXGIcocYcXGHGHFxcYhyiHL/cocYcv9yiHL/cocXGIcohyiHFxcYcYcXGHFxhxhy/3KHGHGHKIcXFxTRfsXoGIcohxcXGHGHFxhxcYcYcXGHL/cohxcXGHGHFxhxcYcXGHGHFxcYhyiHFxcYcYcXGHFxhxhy/3KHGHFxhxhyiHFxhxcYcXGDLEhLNLe4cXGHGHL/cocYcXGHFxhxhxcXGIcohy/3KHGHL/cohyiHFxcYcYcXGHFxhxhy/3KHGHFxhxcYcYcXGHL/cohxcXGHGHFxcYhxcXGHFxhxhxcYcXGHGHL/cocYcXGHFxhxhxcXGIcohyiHFxcYcT4XsrXoTXGHGHFxcYcYcXGHGHKIcXGHFxhxcYcXGHGHFxcYhyiHFxcYcYcXGHL/cXFxhxcYcYcXGHFxhxhy/3KHE9z8G1MD5xcYcXGHGHFxhxcYcXGHFxiHKHGHFxhxcYcYcXFxiHKIcohxcXGHGHFxhxcYcYcv9yhxhxcYcXGHFxhxg4YKO8n1xxcYcXGHGHFxhxcYcXGHGHL/cocYcXGHFxhxhxcXGIcohyiHL/cocYcXFxiHFxcYcXGHGHFxhxcYcUtI7HtxhxcXGIcocYcYcv9yhxhxcXGIcXFxhxcYcYcXGHFxhxcYcYcv9yhxhxcYcXGHGHFxcYcYcXGHFxhxhxcXGHGHFxhxcYcYcv9yhxhxcYcXGHFxhxhxcYcv9yiHL/cocXGHGHFxhxcYcXGHGHL/cocYcXGHFxhxhy/3KHGHFxhxcYcXGHGHFxhy/3KIcv9yhxcYcYcXGHFxhxcYcXGHGHFxhxcYcXGHFxhxhy/3KHGHFxhxcYcYcXFxhxhxcYcXGHGHL/cocYcXGHFxhxcYcXGHGHFxhxcYcXGHFxhxhxcXGIcohyiHL/cocYcv9yiHKIcohxcXGHGHFxhxcYcXGHFxhxhxcXGIcohyiHFxcYcYcXFxiHKIcohxcXGHGHFxhxcYcXGHFxhxhxcXGIcocYcYcohxcXGHGHFxhxcYcXGHGHFxcYcYcXGHFxhxcYcYcv9yhxhxcYcXGHFxhxhxcXGHGHFxhxcYcXGHGHFxcYcYcXGHFxhxhyiHFxcYhyhxhxcYcYcohxcXGIcocYcXGHGHKIcXFxiHKHGHFxhxcYcYcXFxhxhxcYcXGHFxhxcYcYcXFxiHKITKnsZWFyiHFxcYcYcXGHL/cohy/3KHFxhxhxcYcv9yiHKIcXFxhxhy/3KHGHFxhxcYcXGHGHFxcYhyhxhxcYcXGHGHFxcYcYcXGHFxhxcYcXGHGHL/cocYcXGHFxhxcYcXGHGHFxcYhyhxhxcYcYcv9yhxcYhyhxhxcYcXGHFxhxhxcXGHGHFxhxcYcXGHGHKIcXGHL/cocYcXGHGHKIcXFxhxhxcYcv9yiHKIcXFxhxhy/3KHGHFxhxcYcXGHGHKIcXGHL/cocYcXGHGHKIcXFxhxhxcYcv9yiHKIcXFxhxcYcYcXGHFxcYhyiHFxcYcXGHGHFxcYhyiHKIcohy/3KHFxhxhxcYcXGHFxhxcYcXGHGHL/cocYcXGHFxhxcYcXGHFxhxhxcXGIcocYcXGHFxhxhy/3KHGHL/cocYcXGHFxhxcYcYcohxcXGIcocYcXGHFxhxcYcYcv9yhxhxcXGIcocYcXGHGHKIcXFxhxhxcYcv9yiHKIcohxcXGHGHL/cocYcXGHFxhxcYcXGHFxhxhxcXGHGHFxhxcYcXGHFxhxcYcYcv9yhxhxcXGIcohyiHKIcXFxhxhy/3KHGHFxhy/3KIcv9yhxcYcXGHGHFxhy/3KHGHFxhxcYcYcohxcXGHGHFxcYhyhxhxcYcXGHGHKDexwrxOPXGHFxcYhyhxhxcYcXGHGHKIcXFxhxhxcXGIcocYcXGHFxhxcYcYcXFxhxhy/3KHGHFxhxcYcXGHFxhxcYcYcv9yhxhxcXGHGHFxhxcYcXGHGHKIcXFxhxhy/3KHGHFxhxcYcXGHFxhxcYcYcohxcXGHGHFxhxcYcXFxiHFxcYcXGHFxhxhxcXGHGHFxhxcXGIcohyiHKIcXFxhxcYcYcXGHL/cocYcXGHFxhxcYcXGHFxhxhxcXGHGHFxcYcYcXGHFxhxcYcXGHFxhxOMfRujgucXFxhxhxcXGHGHFxhxcYcXGHFxhxcYcYcohxcXGHGHFxcYcYcXGHFxhxcYcXGHFxhxcYcYcv9yhxcYcYcXGHFxcYhyhxhxcYcXGHGHKIcXFxhxcYcYcXFxiHKHGHFxhxcYcXGHFxhxcYcXGHGHKIcXFxhxhxcXGIcocYcXGHFxhxcYcXGHFxhxhyiHFxcYcYcXFxhxhxcYcXFxiHKIcohyiHKIcv9yhxcYcYcv9yhxhy/3KHGHFxhxcXGIcohyiHKIcv9yhxcYcYcohxcXGHGHFxcYhyhxhxcYcXGHFxhxcYcXGHFxhxcYcYcv9yhxcYcYcXFxiHKHGHFxhy/3KIcohyiHKIcohy/3KHFxhxhyiHFxcYcYcXGHL/cocYcXGHFxhxcXGIcohyiHFxcYcXGHFxhxhxcXGHGHL/cocYcXFxhxhxcYcXGHL/cohyiHKIcohyiHFxcYcXGHGHKIcXFxhxhxcXGHGHFxhy/3KHGHFxhxcYcXGHFxhxcYcXGHFxhxcYcXGHGHL/cocXGHGHFxcYcYcXFxhxhxcYcXFxiHKHGHFxhxcYcXGHFxhxcYcXGHFxhxhyiHFxcYcXGHGHFxcYcYcXFxhxhxcXGHGHFxhxcXGIcocYcXGHFxhxcYcXGHFxhxcYcXGHGHKIcv9yhxcYcYcoMwvRsAUuhxhxcXGHGHFxcYcYcXGHL/cocYcXGHFxhy/3KIcocYcXGHFxhxcYcXGHFxhxhyiHKIcXFxhxcYcYcohxcXGHGHL/cocYcohxcYcv9yhxhy/3KHGHFxhy/3KHGHFxhxcYcv9yiHKHGHFxhxcYcXGHFxhxcYcXGHFxhxcYcYcohyiHFxcYcXGHFxhxhxcXGHFxhxhxcXGHGHKIcXFxhxhxcXGHGHFxcYcYcXGHL/cocYcXFxiHKHGHFxcYhyhxhxcYcXFxiHKIcocYcXGHFxhxcYcXGHL/cohyiHKIcohyiHKIcohyiHL/cocXGHFxhxcYcXGHFxhxhyiHL/cocXGHFxhxhyiHFxcYcXGHGHKIcXFxhxcYcYcv9yhxcYcYcv9yhxcYcYcXFxhxcYcYcXFxhxhyQY7sCBFxcYcYcXFxhxhxcXGHGHL/coNS3RvtIuhxcXGHGHFxcYcYcXFxhxhxcXGHGHFxcYcYcXFxhxhxcXGHGHFxcYcYcXFxhxhxcXGHGHL/cocYcv9yhxhy/3KHGHL/cocYcv9yhxcYcYcXFxhxhxcXGHGHFxcYcYcv9yhxhyiHFxcYcYcXFxhxhy/3KHFxhxhxcXGHFxhxhxcXGHFxhxhxcXGHFxhxhy/3KHFxhxhyiHFxcYcXGHFxhxhyiHFxcYcXGHFxhxcYcYcohyiHFxcYcXGHFxhxcYcXGHFxhxcYcXGHFxhxcYcXFxiHKIcocYcXGHFxhxcYcXFxiHKHGHFxhxcXGHGHFxhxcXGHGHFxhy/3KHGHFxcYcYcXFxhxhxcXGHGHKIcXFxhxhy/3KHFxhxhyiHFxcYcXGHFxhxhyiHKIcohy/3KHFxhxcXGIcohyiHKHGHFxhxcYcXFxiHKHGHFxhy/3KHGHFxcYcYcXFxhxhxcXGHGHFxcYcYcohxcXGHFxhxhyiHFxcYcXGHFxhxcYcXGHFxhxcYcXGHFxcYhyhxhxcYcXFxiHKHGHFxcYcYcXFxhxhxcXGHGHKIcXFxhxcYcYcohxcXGHFxhxcYcXGHFxhxcYcXFxiHKHGHFxhxcXGHGHFxhy/3KHGHL/cocYcohxcXGHFxhxhyiHFxcYcXGHFxhxcYcXGHFxcYhyhxhxcYcXFxhxhxcYcv9yhxhyiHFxcYcYcohxcXGHFxhxcYcXGHFxhxcYcXGHFxhy/3KHGHFxhy/3KHGHFxcYcYcohxcXGHFxhxhyiHKIcXFxcYhyiHKIcocYcXGHL/cocYcXFxhxhxcXGHFxhxhy/3KHFxhxcYcXGHFxhxcYcXFxiHKHGHFxcYhyhxcYcYcXFxhxhyiHFxcYcXGHFxhxcYcXGHL/cocYcXGHFxcYcYcXFxhxhy/3KHFxhxcYcYcohyiHKHGHFxhxcYcv9yhxhxcXGHGHFxcYcXGHGHKIcohyiHKIcohyhxhxcYcv9yhxhxcXGHGHKIcXFxhxcYcXGHFxhxcYcXGHL/cocYcXFxhxhxcXGHGHKIcXFxhxcYcXGHFxhxcXGIcocYcXFxhxhxcXGHGHKIcv9yhxcYcXGHFxcYhyhxhxcXGHGHFxcYcYcXFxhxcYcXGHFxhxcYcXGHL/cocYcXFxhxhxcXGHFxhxhyiHKIcohyhxhxcYcv9yhxhxcXGHFxhxhyiHKIcohyiHKHGHFxhy/3KHFxhxhxcXGHFxhxcYcXGHFxhxcXGIcocYcv9yhxcYcYcohyiHKIcohyhxhxcYcv9yhxcYcYcXFxhxcYcXGHFxhxcXGIcocYcv9yhxcYcYcohxcXGHFxcYhyhxhxcYcv9yhxcYcYcohxcXGHFxhy/3KHGHFxhy/3KHGHKIcXFxhxcYcXGHFxcYhyhxhy/3KHFxhxhyiHFxcYcv9yiHKHGHFxcYcYcXFxhxcYcXGHFxhxcYcXFxiHKHGHKIcXFxhxcYcXGHFxhxcXGIcocYcv9yhxcYcXGHFxhxcYcXGHFxcYcYcXFxhxhyiHKIcohyhxhxcYcv9yhxcYcYcv9yhxcYcv9yiHKHGHFxcYcYcohy/3KHFxcYhyhxhxcYcohxcXGHFxhxcYcXGHFxhxcXGHGHFxcYcYcohyiHKHGHFxhxcXGHGHL/cocXGHFxhxcYcXFxhxhxcXGHGHKIcXFxhxcXGIcocYcXFxhxhyiHFxcYcv9yiHKHGHFxcYcYcohyiHKIcohyhxhG0vzS0IcXGHGHKIcohyhxhxcYcv9yhxcYcXGHFxhxcYcXGHL/cocYcohxcXGHFxhy/3KHGHFxcYcYcXFxhxcYcXGHL/cocYcXFxhxhyiHKIcohyhxhxcXGHGHKIcohyiHKHGHFxhy/3KHFxhxcYcXGHFxhxcXGHGHL/cocXGHFxhxcYcv9yhxhy/3KHFxhxcYcXGHFxcYcYcXFxhxcYcXGHFxhxcYcv9yhxcYcYcohyiHKHGHFxcYcYcohxcXGHL/cocYcXGHKIcXFxhxcYcXGHL/cocYcv9yhxcYcXGHFxhy/3KHGHL/cocXGHFxhxcXGHGHFxcYcYcohyiHKHGHFxcYcYcXFxhxcYcXFxiHKHGHKIcXFxhxcYcv9yhxhxcXGHFxhxcYcXGHFxhy/3KHFxhxhyhxhxcYcXFxhxhxcXGHFxhxcXGIcocYcohxcXGHFxcYhyhxhxcXGHFxhxcYcXGHL/cocYcohyiHKIcocYcXFxhxhyiHKIcocYcXFxhxhyiHKIcocYcXGHKIcXFxhxcYcv9yhxhxcXGHFxhxcYcXGHFxcYcYcohyiHKIcocYcXFxhxcYcXGHFxhxcXGHGHKIcohyiHKHGHL/cocXGHFxhxcYcv9yhxcYcYcohyhxhxQHT8KbBxhyiHKIcocYcXGHKIcXFxhxcXGHGHFxcYcYcohyiHKHGHFxcYcXGHFxhxcYcXFxhxhyiHKIcocYcXFxhxhy/3KHL/cocYcXFxhxhyiHKHGHFxcYcYcXFxhxcXGIcocYcohxcXGHL/cocYcXFxhxcYcXGHFxhy/3KHFxhxcYcXGHFxcYcYcXFxhxcYcv9yhxhy/3KHFxhxcXGHGHFxcYcXGHFxhxcYcv9yhxcYcXGHFxhxcXGHFxhxhyhxhxcYcv9yhxcYcXGHFxcYcYcXFxhxcYcXFxhxhxcXGHFxhxcYcTyP0rdwLXKIcohyhxhxcXGHFxhxcYcXGHFxcYcXGHFxhxcYcXFxhxhyiHKHGHFxcYcYcXFxhy/3KHGHFxcYcXGHFxhxcXGHGHL/cocXFxhxhxcXGHGHKHGHFxhy/3KHFxhxcYcXFxhxhxcXGHFxhy/3KHGHKIcohyhxhxcXGHGHKIcocYcXFxhxcYcXGHFxhyiHFxcYcXGHFxcYcYcohyiHKHGHFxcYTLX8ZKBxcYcXFxhxhyiHKIcocYcXFxhxcYcXGHL/cocXGHFxhxcYcXFxhxcYcXGHFxhy/3KHFxhxcYcXFxhxhy/3KHL/cocYcXFxhxcYcXGHFxcYcXGHFxhxcYcXFxhxcYcXGHFxcYcYcXFxhxcXGHGHFxcYcXGHFxhy/3KHFxhxcYcXFxhxhxcXGHFxcYcYcXFxhxcYcXGHL/cocXGHFxhxcXGHGHKIcohyhxhyiHFxcXGIcocXGHGHKIcocYcohxcXGHL/cocYcohyiHKHGHFxcYcXGHFxcYcYcXFxhxcXGIcocXGHFxhxcYcXFxhxcYcXGHFxcYcYcohyhxhxcXGHFxhxcYcXFxhxhyiHKHGHFxcYcXGHFxhy/3KHFxhxcYcXFxhxhyiHKHGHFxcYcYcocYcXGHKIcohyhxhxcXGHFxhxcYcv9yhxcYcXGHFxcYcXGHFxhxcYcohxcXGHL/cocYcohyiHKHGHKIcXL/cocYcXFxhxcYcXFxhxhxcXFxiHKHGHKIcohyhxhyiHFy/3KHGHFxcYcXGHFxcYcYcohyhxhxcXGHFxhxcYcXFxhxcYcXGHFxcYcXGHFxhxcXGHGHKIcocYcXFxhxcYcTHV4rI6HXKIcocYcXFxhxcYcXGHL/cocXGHFxcYcYcXFxhxcXGHGHFxcYcXFxhxhxcXGHFxcYhyhxcYcXGHL/cocXGHFxhxcXGHGHKHGHFxhyiHKIcocYcXFxhxcYcXFxhxcYcXGHFxcYcYQKf8JoByhxhxcXGHFxhy/3KHFxhxcYcXFxhxhyiHKHGHKIcohyhxhxcXGHFxcYcYcXFxhxcYcv9yhxcYcXGHL/cocXGHFxhy/3KHFxhxcXGHGHFxcYcv9yhxhyiHKHGHFxcYcXGHFxcYcYcohyhxhxcXGHFxhy/3KHFxhxcYcXFxhxcYcXGHFxcYcXGHFxcYcYcXFxcYhyhxcYcXGHFxhyiHKIcocYcXFxhxcXGHGHFxcYcXFxhxhyiHKHGHFxcYcXGHFxcYcYcocYcXGHKIcocYcXFxhxcYcXGHFxcYcXGHFxcYcXGHFxhxcXGHFxhxcYcXFxhxcYcXFxhxhyiHKHGHL/cocXFxhxhyiHKIcocXGHFxhxcXGHGHKIcocYcohyhxhxcXGHFxhxcXGHGHKHGHFxRqj8xXBxhxcYcXFxhxcYcv9yhxcYcXGHL/cocXGHFxcYcYcohyhxhyiHKHGHFxcYcXGHFxhyiHKIcocYcohyhxhxcXGHFxhy/3KHFxhxcXGHGHFy/3KHGHFxcYcXFxhxhyiHKHGHFxcYcXGHL/cocXGHFxcYcXGHFxhxcXGHFxhxcYcv9yhxcXGHGHFxcYcv9yhxcYcXGHFxcYcXGHFxhxcXGHFxcYcYcXFxhxcXGHGHKHGHFxcYcYcocYcXFxhxcXGHGHFxcYcv9yhxcYcXGHFxcYcXGHFxcYcYcocYcXFxhxcYcXFxhxhyhxhxcXGHFxhy/3KHFxhxcXGHGHKIcocYcohyhxhy/3KHL/cocYcohyhxhyiHKHGHFxcYcXGHFxcYcXGHFxcYcXGHFxhxcXGHFxhy/3KHFxhxcXGHFxhxcYcXFxhxcYcXFxhxcYcXGHKIcohyhxhyiHKHGHKIcocYcXFxhxcYcv9yhxcXGHGHFxcYcXFxhxcYcXGHFxcYcXGHFxcYcXGHFxcYcYcocYcXFxhxcYcXFxhxcYcXFxhxcYcXGHL/cocv9yhxhyiHKHGHKIcocYcXFxhxcXGHGHKHGHFxcYcXGHFxcYcXGHFxhyiHKIcocXGHFxhxcXGHFxhy/3KHFxhxcXGHFxhxcYcohxcv9yhxhyhxhxcXGHFxhxcXGHGHKHGHL/cnGIcocXGHFxhxcXGHFxhyiHFxcXGHGHFxcYcv9yhxcYcXGHKIcohyhxcYcXGHFxcYcXGHL/cocXGHL/cocXGHFxcYcXGHFxhyiHKIcocXGHFxhy/3KHFxcYcYcohyhxhyiHKHGHKIcocYcXFxhy/3KHFxhxcXGHGHKHGHFxcYcXGHKIcXL/cocYcohyhxcYcXGHFxcYcXGHFxcYcXGHFxcYcYcjDr47MkHHKHGHFxcYcXFxhxcYcXGHKIcohyhxcYcXGHKIcXL/cocXGHFxhxcXGHFxhyiHFy/3KHGHKHGHFxcYcXGHFxcYcXGHFxcYcXGHL/cocXGHL/cocXFxhxhxcXFxhxhxcXFxhxhxcXFxhxhxcXFxhxhxcXFxhxhxcXGHL/cocXGHL/cocXGHL/cocXGHL/cocXGHL/cocXGHL/cocXGHL/cocXGHL/cocXFxhxhxcXFxhxhyiHKHGHKIcocXGHFxhxcXGHFxhy/3KHFxcYcYcocYcXFxhxcYcohxcv9yhxcYcXGHL/cnGIcocXGHFxcYcYcocYcv9ycYcYcXFxhy/3KHFxhxcXGHFxhxcXGHFxhy/3KHFxcYcYcohyhxcYcXGHFxcYcXFxhxcYcXGHKIcohyhxcYcXFxhxcYcXFxhxcYcXFxhxcYcv9yhxcXGHGHKIcocXGHFxhyiHKHGHFxcYcv9yhxcYcXFxhxcYcXFxhxcYcohyiHKHFxhxcYcv9ycYhyhxcYcXFxhxcYcXFxhxcYcXFxhxcYcohyiHKHFxhxcXGHGHKHGHKIcocYcohyhxcYcXGHFxcYcXFxhxhyhxhyiHKHGHKIcocYcohyhxcYcXGHKIcocYcXFxhy/3KHFxhy/3KHFxcYcYcocYcXFxhxcXGHFxhxcXGHFxhy/3KHFxcYcYcocYcv9ycYcYcXFxcYcYcohyhxcYcXGHKIcocYcXFxcYcYcXFxcYcYcocYcXFxhy/3KHFxhy/3KHFxcYcYcocYcXFxhxcXGHFxhxcXGHFxhyiHKHGHFxcYcXFxhxcYcv9yhxcXGHFxhxcYcohyhxhyiHKHFxhxcYcohyhxhxcXFxhxhyiHKHFxhxcXGHFxhxcXGHFxhxcXGHFxcYcXGHFxcYcXGHFxcYcXFxhxcYcXGHKIcocXGHFxhy/3JxhxhxcXFxhxhyiHKHFxhxcXGHFxhxcXGHFxhyiHKHGHFxcYcohxcv9yhxcYcXFxhxcYcXFxhxcYcohyhxhxcXFxhxhyiHKHFxhxcXGHFxhy/3KHFxcYcXGHFxcYcXGHFxcYcv9yhxcYcXFxhxcXGHGHKHGHKIcocYcocYcXFxhy/3KHFxcYcYcocYcXFxcYcYcXL/cocXGHFxcYcXGHFxcYcXFxhxcYcXFxhxcYcXFxhy/3KHFxhyiHKIcocXGHFxcYcXFxhxhyhxhyiHKHFxhxcYcohyhxhyhxhxcXGHL/cocXFxhxhyhxhyiHKHFxhxcYcohyhxhyiHKHFxhxcXGHFxhyiHKHGHFxcXGHGHKHGHFxcXGHGHKIcocXGHL/cocXFxhxcYcXGHKHGHFxcYcXFxhxcYcv9yhy/3KHFxhyiHKIcocXGHL/cocv9yhxcYcXFxhxcXGHFxhxcXGHFxhxcXFxhxhxcv9yhxcYcXFxhxcYcXFxcYhyhxcXGHGHKHGHKHGHFxcYcXFxhxcYcv9ycYhyhxcXGHGHKHGHKIcocXGHFxcYcXGHFxcYcXFxhxcYcohyhxhyiHKHFxN8zyvDMNcXGHFxcYcv9yhxcXGHFxhxcXGHFxhxcXFxhxhxcv9yhxcYcXFxhxcXGHFxhxcXGHFxhyiHKHFxhxcYcohyhxcYcXFxhxcYcXFxhxcXGHFxhyiHKHGHKHGHFxcYcv9yhxcXGHFxhxcXGHFxcYcXGHFxcYcv9yhxcXGHGHKHGHKHGHFxcYcv9yhxcXGHFxhxcXGHFxcYcXGHKIcocYcohyhxcYcXFxhxcXGHFxhxcXGHFxcYcXGHKIcocYcohyhxcYcXFxhxcXGHFxhy/3JxhxhxcXFxhxcYcXFxhxcXGHFxhxcXGHFxcYcXGHKIcocXGHFxhyiHKHFxhxcXGHFxhxcXFxhxhyhxhxcXFxhxhyhxhyhxhxcXFxhxhyhxhyiHKHFxhxcXGHFxcYcXGHFxcYcXFxhxcYcohyhxcYcXGHKHGHFxcYcv9yhxcXGHFxhyiHKHGHKIcocXGHKIcocYcXL/cocXGHFxcYcXFxhxcYcohyhxcYcXGHKIcocXGHFxcYcXFxhxcYcv9ycYcYcocYcXFxcYcYcocYcocYcohyhxcYcXFxhxcYcohyhxcYcXFxhxcXGHFxhxcXGHL/cocv9yhxcYcohyhxhyhxhyiHKHFxhxcXGHFxcYcXGHL/cnGHGHKHGHKIcocXGHL/cocv9yhxcXGHFxhxcXGHL/cocXFxhxcYcohyhxhyhxhyiHKHFxhxcXGHFxcYcXFxhxcYcXFxhxcXGHFxcYcXGHFxcXGHGHKHGHKIcocXGHL/cnGHGHKIcocXFxhxhyhxcYcXFxhxcYcXFxcYcXGHFxcYcXGHKHGHFxcYcohyhxhyiHKHFxcYcYcocXGHFxcYcXGHKIcocXGHFxcYcXFxhxcYcohyhxcYcXFxhxcXGHFxhxcXFxhxcYcXFxhxcYcocYcXFxcYcYcocYcocYcohyhxcYcohyhxhyhxhyiHKHFxhyiHKHGHKHGHKHGHFxcXGHGHKHFxhxcXGHFxhyhxhxcXGHKIcocYcocYcXFxcYcXGHFxcXGHGHKHGHKIcocXFxhxhyhxcYcXFxhxcXGHFxhyiHKHFxhxcXGHFxcYcXFxhxcYcohyhxcYcXFxhxcXGHFxhyhxhxcXGHKIcocYcocYcocYcXFxcYcXGHFxcYcXFxhxcXGHFxcYcXGHKIcocXGHFxcYcXFxhxcXGHFxhxcXFxhxcYcXFxhxcXGHFxcYcXGHKIcocXGHFxcYcohyhxhxcv9yhxcXGHFxhxcXGHL/cocohyiHKHFxcYcXGHKIcocXGHFxcYcXFxhxcXGHFxcYcXGHFxcXGHGHKHFxhxcXGHFxcYcXGHKIcocXGHKIcocXGHFxcYcXFxhxcYcocYcXFxcYcXGHFxcYcXFxhy/3KHFxcYcXFxhxcYcohyhxcYcXFxhy/3Jxhxhxcv9yhxcXGHFxhyiHKHFxhy/3JxhxhyhxhyhxhyhxhxcXFxhxcYcohyhxcYcXFxhxcXGHFxcYcXFxhxcXGHFxhyiHKHFxhxcXGHKIcocYcocYcocYcocYcXFxcYcXGHKIcocXGHFxcYcv9ycYcYcocYcXL/cocXFxhxcYcohyhxcYcohyhxcYcXFxhxcXGHFxcYcXFxhxcXGHFxhyiHKHFxhyiHKHFxhxcXGHFxcYcohyhxhxcv9yhxcXGHFxcYcXGHFy/3KHFxhxcXFxhxhyhxcYcXFxhxcXGHFxcYcXFxhxcXGHFxhyhxhxcXFxhxcYcohyhxcYcXFxhyiHKHGHKHGHKHGHKHGHKHGHKHGHFy/3KHFxcYcXGHFxcXGHFxhxcXFxhxcYcXFxhxcXFxhxhyhxhyhxhyhxhyhxhyhxhyiHKHFxcYcXFxhxcYcXFxcYcXGHKIcocXGHFxcXGHGHKHFxhxcXGHL/cnGHGHKHGHKHGHKHGHKHGHKHGHKHGHFxcXGHFxcYcXGHKHGHFxcXGHFxhyiHKHFxhyiHKHFxhyiHKHFxhxcXGHKIcocXGHFxcYcXFxhyiHKHGHKHGHKHFxhxcXGHFxcYcXFxhxcXGHFxcYcXGHKHGHKHGHKHGHFxcXGHFxcYcXGHKHGHKIcocXFxhxcYcocYcXFxcYcXGHKHGHFxcXGHFxhyiHKHFxhyhxhxcXFxhxcYcXFxcYcXGHFxcXGHFxhxcXFxhxcYcXFxcYcXGHFxcXGHFxhxcXFxhxcYcXFxcYcXGHFxcXGHGHKHFxhyiHKHFxhyiHKHFxhyiHKHFxhyiHKHFxhyiHKHFxhyiHKHFxcYcXGHFxcXGHFxhyiHKHFxhyhxhxcXFxhxcYcocYcXFxcYcXGHKHGHFy/3KHFxcYcXGHKHGHKHGHFy/3KHFxcYcXFxhxcXGHFxcYcXFxhxcXGHFxcYcXFxhxcXGHFxcYcv9ycYcYcocXGHFxcYcXFxcYcYcocXGHFxcXGHFxhxcXFxhxcYcXFxcYcXGHKIcocXFxhxcYcohyhxcXGHFxcYcXFxhxcXGHFxcYcXFxhxcXGHFxcYcXFxhyiHKHGHKHFxhy/3JxhxcYcXFxcYcXGHFy/3KHFxcYcXGHKIcocXFxhxcXGHFxcYcXFxhxcXGHFxcYcohyhxhyhxcYcv9ycYcXGHFxcXGHFxhyiHKHFxcYcXFxhxcXGHFxhyhxcYcXFxhxcXGHFxcYcohyhxcYcv9ycYcXGHKIcocXFxhxcXGHFxhyhxhyhxhyhxcYcXFxhxcXFxhxhyhxcYcohyhxcXGHFxhyhxhyhxhyhxhyhxhyhxhyhxcYcXFxcYcXGHFxcXGHFxhyhxhxcv9yhxcXGHFxcYcv9ycYcYcocXGHL/cnGHFxhyiHKHFxcYcXFxhxcXGHFxcYcXFxhyiHKHFxhyiHKHFxhyhxhyhxhxcv9ycYcYcocYcocXGHFxcXGHFxhyiHKHFxcYcXFxhxcXGHFxcYcohyhxcYcXFxcYcXGHKHGHKHGHKHGHKHGHKHFxhxcXFxhxcYcohyhxcXGHFxcYcXFxhxcXFxhxhyhxcYcocYcXFxcYcXFxhxcXGHFxcXGHGHKHFxhyiHKHFxcYcXFxhxcXGHFxcYcohyhxcYcohyhxcXGHFxcYcXFxhxcXFxhxhyhxcXGHFxhyiHKHL/cnGHGHKHFxhxcXFxhxcYcocYcXL/cocohyhxhyhxcYcocYcXFxcYcXFxhxcXGHKIcocXGHFxcXGHFxcYcXFxhxcXGHFxcYcohyhxcXGHFxcYcXFxhxcXGHFxcXGHFxhxcXFxhxcXGHFxcYcXFxcYcYcocXFxhxcYcocYcocXGHFxcYcohyhxcXGHFxcYcXFxhxcXFxhxcYcXFxcYcXFxhxcXGHFxcXGHFxhxcXFxhxcXGHFxcYcXFxhyiHKHFxcYcXGHKHGHKHFxhxcXFxhxcYcocYcocYcocXGHFxcXGHFxhyhxhyhxhyhxcYcohyhxcXGHFxcYcXFxhyiHKHFxhyhxhyhxhyhxcYcXFxcYcXGHKHGHKHFxhxcXFxhxcYcXL/cocv9ycYcYcocXGHKHGHKHGHKHGHKHFxhyhxhxcv9yhyiHKHFxhxcXFxhxcXGHFxcYcXFxcYcXGHKIcocv9ycYcYcocXGHKHGHKHGHKHFxhxcXFxhxcYcocYcocXGHFxcXGHFxcYcXFxhxcXGHKIcocXFxhxcXGHFxcXGHFxhyiHKHL/cnGHGHKHFxcYcXGHKHFxhxcXGHKHGHFy/3KHKIcocXGHFy/3KHFxcYcv9ycYcXGHKIcocv9ycYcYcocXFxhxcYcocXGHFxcXGHFxhyhxhyhxcYcXFxcYcXFxhxcXGHFxcXGHFxhyhxhyhxcYcXFxcYcXFxhxcXGHFxcXGHFxhyhxhyhxcYcXFxcYcXFxhxcXGHFxcXGHFxcYcXFxhxcXFxhxcYcocYcocYcocXFxhxcYcocXGHFxcXGHFxhyhxcYcXFxhyhxhyhxhyhxcYcXFxcYcXFxhxcXGHKIcocXFxhy/3JxhxcYcohyhyiHKHFxhyhxhyhxhyhxcYcohyhy/3JxhxcYcXFxcYcXFxhyiHKHFxcYcXFxhxcXFxhxcYcocXGHFxcYcocYcocYcocXGHFy/3KHFxcXGHGHKHFxcYcXFxhyiHKHFxcYcXFxhyiHKHFxcYcXFxhyiHKHFxcYcXFxcYcXGHKHGHKHGHKHFxcYcXFxhxcXFxhxcYcocYcocXGHKIcocohyhxcYcocYcocYcocXFxhxcXGHFxcYcocYcXKIcocXGHFy/3KHL/cnGHFxhyhxhyhxcYcXFxcYcXFxhxcXFxhxcXGHFxcYcohyhxcXGHFxcXGHFxhyhxcYcXFxcYcXGHKHFxhxcv9yhxcXGHKIcocXFxhxcXGHKHGHFy/3JxhxhyhxcXGHFxcXGHFxhxcv9ycYcXGHFxcXGHFxcXGHFxhyhxhyhxcYcXFxcYcv9ycYcXGHKHGHKHFxhyhxhyhxhyhxcXGHFxcYcXFxcYcXFxhxcXFxhxcYcocXGHFxcXGHFxcYcXFxcYcXFxhxcXGHKHGHFyiHKHFxhyhxhyhxcYcocYcocYcocXFxhxcXGHKIcocXFxhyiHKHFxcYcohyhxcXGHFxcYcohyhxcXFxhxcYcXL/cnGHFxhxcv9yhyiHKHFxcYcXFxhyiHKHKIcocXGHKHGHKHFxhyhxhyhxcYcocYcocYcocXFxhxcXFxhxcYcocYcocXFxhxcXGHFxcXGHFxcYcXFxcYcXFxhxcXFxhxcXGHFxcXGHFxhyhxcYcocYcocYcocXFxhxcXGHKHGHKHGHKHFxcYcXFxhyiHKHFxcXGHFxhyhxhyhxcXGHFxcYcXFxcYcXFxhxcv9yhxcXGHKIcocXFxcYcXGHFyiHKHFxhyhxhyhxcYcocYcocXFxhxcXGHFxcXGHFxcYcXFxcYcXFxhyiHKHL/cnGHFxhyhxhyhxcXGHFxcYcohyhy/3JxhxcYcocXGHFxcXGHFxcXGHFxcYcXFxhyhxhyhxcYcXFxcYcohyhxcXGHKIcocXFxhyiHKHL/cnGHFxhyhxhyhxcXGHFxcYcocYcocYcocXFxhy/3JxhxcXGHFxcXGHFxcYcXL/cocXFxcYcXGHKHGHKHFxcYcXFxcYcXFxhxcXGHKHGHKHFxcYcXFxhxcXFxhxcXFxhxcYcocXGHKHGHKHFxhyhxhyhxcYcocXGHFxcXGHFxcXGHFxcYcXFxcYcXFxhxcXFxhxcXGHKHGHKHFxhxcv9ycYcXGHFyiHKHFxhyhxcYcXL/cocohyhxcXFxhxcYcocYcocXFxhxcXFxhxcXGHFxcXGHFxcYcocYcocYcocXFxhyiHKHL/cnGHFxcYcXFxhyhxhyhxcYcocXGHFy/3KHKIcocXFxhyiHKHKIcocXFxhxcXFxhxcXGHKIcocohyhxcXGHFxcXGHFxcXGHFxhyhxcYcocYcocXFxhxcXGHKHGHKHFxcYcXFxhxcv9ycYcXGHFy/3JxhxcYcocXGHKHGHKHFxcYcXFxhyhxhyhxcYcocXGHFy/3JxhxcYcocYcocXFxhxcXFxhxcXGHKIcnGHGHKHL/cnGHFxhyhxcYcocYcocXFxhxcXFxhxcXGHFxcXGHFxcXGHFxcYcohyhyiHKHFxcYcocYcocXGHFyiHKHFxcYcXFxhyhxcYcXFxcYcXFxcYcXFxhyhxhyhxcYcocXGHFxcXGHKIcocv9ycYcXFxhxcXFxhxcXFxhxcXGHFy/3KHKIcocXFxhyhxhyhxcYcocXGHFxcXGHKIcocohyhxcXGHKHGHKHFxhxcohyhxcXGHFxcXGHFxcXGHFxcYcXFxcYcXFxcYcXFxhyhxhyhxcYcocXGHFy/3JxhxcYcocXGHKHFxhxcv9ycYcXGHKHFxhyhxhyhxcXGHFxcXGHFxcXGHFxcYcXL/cnGHFxhyhxhyhxcXGHKHGHKHFxhyhxcYcXFxcXGHFxhyhxcYcocXGHFy/3JxhxcYcocXFxhxcXGHKHGHKHFxcYcXFxcYcXFxcYcXFxhxcXFxhyhxhyhxhyhy/3JxhxcXGHFxcXGHFxcXGHFxcXGHFxcYcXFxcYcXL/cocXFxcYcXFxhyhxhyhxcYcocXGHKHFxhyhxhyhxcXGHFxcXGHFxcXGHFxcYcocYcocXFxhxcXFxhxcXFxhxcXGHKHGHKHFxcYcXFxcYcXFxcYcXFxhyhxhyhxcXGHFxcXGHFxcXGHFxcYcocYcocXFxhxcXFxhyiHKHFxcXGHFxcYcocYcocXFxhxcXFxhxcXFxhxcXGHKHGHKHFxcYcocYcocXGHKHFxhyhxhyhxcXGHKHGHKHFxcYcXFxcYcXFxcYcXFxhyhxcYcXFxcYcocYcocXFxhxcXFxhxcXGHKHFxhxcv9ycYcXFxhxcXFxhyiHKHKIcocohyhxcXFxhxcXGHFy/3JxhxcYcocXFxhxcXFxhxcXFxhxcXGHKHFxhxcXFxcYcXFxhxcXFxhyiHKHKIcocohyhy/3JxhxcXFxhxcXGHFxcXFxhxcYcocXFxhxcXFxhxcXFxhxcXFxhxcXFxhxcXGHKHGHKHFxcXGHFxhyhxcXGHFy/3KHKHGHKHFxhyhxcYcocYcocohyhxcXGHKHFxhxcXFxcYcXFxhxcXFxhyhxhyhxcYcocXFxhxcXFxhxcXFxhxcXGHKHFxhyhxhyhxcXFxhxcXGHKHGHKHFxcYcocYcocXFxhxcXFxhyhxhyhxcYcocXFxhxcXFxhxcXFxhxcXFxhxcXFxhxcXGHKHFxhyhxcYcXKIcocXFxcYcXFxhyhxhyhxcXGHKHGHKHFxcYcocYcocXFxhyhxhyhxcXGHKIcnGHFxhyhxcXGHKIcnGHFxhyhxcXGHFxcXGHKIcnGHFxhyhxcYcocXFxhxcXFxhyiHKHKHGHKHFxhyhxcYcocXFxhxcXFxhxcXFxhyiHKHKHGHKHFxhyhxcYcocXFxhxcXFxhxcv9yhyhxhyhxcYcocXFxhxcXFxhyiHJxhxcYcocXFxhxcXFxhyhxhyhxcXGHKIcnGHFxcYcXFxcXGHFxcYcXFxcXGHFxcYcXL/cnGHFxcYcocXGHFyiHKHFxcXGHFxcYcocXGHKHFxhyhxcYcocXGHKHFxhyhxcYcocXGHKHFxcYcXFxcYcocYcocXFxhxcv9ycYcXFxhyhxhyhxcXFxhxcXGHKHFxhxcohyhyiHKHKIcocohycYcXGHKHFxcYcXFxcYcocYcocXFxhyhxcYcXL/cnGHFxcXGHFxcYcocXGHKHFxcYcXFxcYcXFxcYcocYcocXFxhyhxhyhxcXFxhxcXGHKHFxhyhxcYcocXFxhxcXFxhyiHJxhxcXGHFy/3JxhxcXGHKHFxhyhxcYcocXGHKHFxcYcXFxcYcocYcocXFxhyhxcYcocXGHKHFxhyhxcYcocXFxhxcXFxcYcXFxhxcohyhxcXFxhxcXFxhxcXFxhyhxhyhxcXGHKHGHKHFxcXGHFxcXGHFxcXGHFxcXGHKHGHKHFxcYcocXGHKHFxhyhxcYcocXFxhxcXFxcYcXFxhyhxhyhyiHKHKIcnGHFxhyhxcXFxhxcXGHKHFxhyhxcYcocXFxhxcXFxcYcXFxhyhxhyhyhxhyhxcYcocXFxhyhxcYcXKIcocohyhyhxhyhxcXGHKHGHKHKIcocohycYcXGHKHFxcXGHFxcYcocXGHKHFxcYcXL/cnGHFxcYcocXGHKHFxhyhxcXGHKHGHKHL/cnGHFy/3KHKHGHKHFxcYcocXGHKHFxhyhxcXGHFy/3JxhxcXFxhxcXFxhxcXFxhyhxcYcXKIcocohyhyhxhyhxcXFxhxcXGHKHFxcYcXFxcXGHFxcYcocXGHKHFxhyhxcXFxhxcXGHKHFxhyhxcXGHKHGHKHL/cnGHKIcnGHFxcYcXKIcocohyhyhxhyhxcXFxhxcXFxhxcXFxhyhxhyhy/3JxhyiHJxhxcXGHFyiHKHKIcococYcocXFxcYcXFxcYcohycYcXFxhyhxcYcocXFxhyhxhyhyiHKHKHGHKHFxcYcocXGHKHFxcYcocYcocohyhyhxhyhxcXFxhxcXFxhxcXFxcYcXFxhyhxcYcocXFxhyhxcYcocXGHKHFxcYcocXGHKHFxhyhxcXGHKHFxhyhxcXGHKHGHKHKIcnGHFxhyhxcXFxhxcv9yhyhxcYcXKIcnGHFxhyhxcXFxhxcXFxhyhxhyhxcXFxhxcXFxhyhxcYcocXGHKHFxcYcocYcnGHFxhyhxcXFxhxcXFxhxcv9ycYcXFxcYcXFxcYcocXGHKHFxhyhxcXGHKHFxhyhxcXGHKHFxhyhxcYcocXFxcYcXFxcYcocYcocXFxcYcocYcocXFxcYcXFxcYcocXGHKHFxhyhxcXFxhxcXFxhxcv9ycYcXFxcYcXL/cnGHFxcXGHFxcXGHKHFxhyhxcXGHFyiHKHKIcnGHFxcYcocXGHKHFxcXGHFxcXGHFyiHKHFxcXGHKHGHKHKIcococYcocohyhyhxhyhyiHKHKHGHKHKIcococYcocXFxcYcocYcocXFxcYcocYcocXFxcYcocYcocXFxcYcocYcocohyhyhxcYcXKHGHKHFxcYcocXGHKHFxcXGHFxcXGHKHGHKHKHGHKHFxcXGHFxcXGHKHFxhyhxcXGHKHFxhyhxcXGHKHFxhyhxcXGHKHFxcYcXFxcXGHFxcXFxhxcXGHKHFxcYcocXGHKHFxcYcocXGHKHFxcXGHFxcXGHKHGHKHKHGHKHFxcXGHKHGHKHKIcnGHFxcYcocXFxhxcohyhyhxhyhyiHJxhxcXGHKHFxhyhxcXFxhyhxhyhxcXFxhyhxcYcocXGHKHFxcXGHKHGHKHFy/3JxhxcXGHKHFxcYcocXGHKHFxcYcocXFxhxcohyhyhxhyhyiHJxhxcXGHKHFxcYcocXGHKHFxcXGHFxcXFxhxcXFxhxcXFxcYcXFxcXGHFxcYcocXFxcYcXFxcYcocXGHKHFxcYcocXFxhyhxcYcocXFxhyhxcXGHFyiHJxhxcXGHKHFxhyhyiHKHKHFxhyhxcXGHFyiHJxhxcXGHKHFxcYcocXGHKHFxcXGHKHGHKHKIcnGHFxcXGHFxcXFxhxcXFxcYcXFxcYcocYcococYcococYcocXFxcYcocYcococYcocXFxcYcocXGHKHFxcXGHFxcXGHKHFxhyhxcXFxhxcohyhxcv9ycYcXFxcYcocYcococXGHKHFxhyhxcXFxhyhxcYcocXFxhyhxcXGHKHFxhyhxcXFxhyhxhycYcXGHKHKHGHKHFxcXGHKHGHJxhxcXGHKHFxcYcXKHGHKHFxcXGHFyiHKHKHGHKHKHGHKHFxcXGHKHFxhyhxcXFxhxcv9ycYcXFxcXGHFxcXGHKHFxhyhxcXFxhxcv9ycYcocYcocXL/cnGHFxcXGHKHFxhyhxcXFxhxcXFxcYcXFxcXGHFxcXFxhxcXFxhyhxcYcocXFxcYcXFxcXGHKHGHKHKHGHKHFy/3JxhxcXFxhyhxcYcocXFxcYcXKIcococXGHKHFxcYcocXGHKHKHGHKHFxcXGHKHFxhyhxcXFxhyhxcYcocXFxhyhxcXFxhxcXFxcYcXFxcXGHFxcXGHKHFxcYcXKHGHKHFxcXGHKHFxhyhxcXFxhxcv9ycYcocXGHKHFxcYcocXFxhyhxcXGHKHFxcYcocXFxhyhxcYcococYcocXFxcYcocXFxhyhxcYcocXFxcYcocXGHKHFxcXGHKHFxhyhxcXFxhxcohyhyhxcYcocXFxcYcXFxcXGHKHGHJxhxcXGHKHFxcXGHFxcXFxhxcohyhyhxcYcocXFxhyhxcXGHKHFxcXGHFxcXFxhyhxhyhyhxcYcocXFxhyhxcXFxhxcXFxcYcXKIcococXGHKHFxcYcocXFxcYcocYcnGHFxcXGHFxcXFxhyhxcYcocXFxcYcocXGHKHFxcXGHKHFxcYcXKIcnGHFxcXGHKHFxcYcocXFxhxcocYcococYcococYcococXGHKHFxcYcocXFxcYcXKIcococXGHKHFxcXGHKHFxcYcXKHGHKHFxcXFxhxcXFxhyhxcXGHKHFxcXGHFxcXFxhyhxhycYcXFxcYcXKIcnGHFxcXGHKHFxcYcXKHGHKHKHGHKHKHFxhyhxcXGHKHFxcXGHKHFxcYcXKHGHKHFxcXFxhxcXFxcYcXFxcXGHKHFxhyhxcXFxhxcocYcocXFxcXGHFxcXFxhxcXFxcYcXKIcnGHFxcXGHFyiHJxhxcXFxcYcXFxcXGHFxcXFxhyhxcYcocXFxcYcocXFxhyhxcXGHKHFxcYcocXFxcYcocXGHKHKHGHKHKHGHKHKHFxhyhxcXFxhyhxcYcococYcococYcnGHFxcYcocohycYcXFxcXGHFxcXFxhxcohycYcXFxcYcocXFxhyhxcXGHKHFxcXGHKHFxhyhxcv9ycYcXKIcococXGHKHKIcnGHFxcXFxhyhxhycYcXFxcYcocXGHJxhxcXGHKHFxcXGHKHFxhyhyhxhycYcXFxhyhyiHJxhxcXFxcYcXKIcococXFxhyhxcYcnGHFxcYcocXFxcYcocXFxhyhxcXFxhxcocYcocXFxcXGHFyiHJxhxcXFxhyhxcXGHKHFxcYcocohycYcXFxcXGHKHFxhyhxcXFxcYcXFxcXGHFyiHJxhxcXFxcYcXFxcXGHKHFxcYcocXFxhyhxcXFxhyhxcYcococXGHKHFxcXGHKHFxcYcocXFxcYcocXFxhyhxcXFxhxcocYcococYcococXFxhxcocYcnGHFxcYcococYcococYcnGHFxcXGHKHFxcXGHFyiHJxhxcXFxcYcocXGHKHFy/3JxhyhxcYcocXFxcXGHKHGHJxhxcXFxcYcXFxcXGHKHFxcYcocXFxcYcXKHGHKHKHFxhyhxcXFxcYcXFxcXGHKHFxcYcocXFxhyhxcv9ycYcXKIcnGHFxcXGHKHFxcXGHKHFxcYcocXFxcYcocXFxhyhxcXFxhyhxcXGHKHFxcXGHKHFxcYcocXFxcXGHFxcXFxhyhxcYcococXGHKHFy/3JxhyhxcYcocXL/cnGHKHFxhyhyhxcYcocXFxcYcocXFxcYcocXFxhyhxcXFxhyhxcXFxhxcocYcococYcnGHFxcXFxhxcocYcocXKIcococXFxhyhxcXFxhyhxcXGHKHFxcXFxhxcXFxcYcocXFxhyhxcXFxcYcXFxcXGHKHFxcYcocXFxcYcocXFxcYcocXFxhyhxcXFxhyhxcXGHKHKHGHKHKHFxhyhyhxcYcocXFxcXGHKHFxhyhyhxcYcocXL/cnGHKHFxcYcocXFxcYcocXFxhyhxcXFxcYcocXGHKHKHFxhyhxcXFxcYcocXFxhyhxcXFxhyhxcXGHKHKHGHKHKHFxcYcocXFxcYcocXFxcYcXKHGHJxhxcXFxhyhxcXFxhyhxcXFxhyhxcXGHKHFxcXFxhyhxcYcococXGHKHKHGHJxhxcXFxcYcocXGHJxhxcXFxhyhxcXFxhyhxcXGHKHKHGHJxhxcXFxhyhxcXFxcYcXKIcnGHFyiHJxhxcXFxcYcocXFxhyhyiHJxhyhxcXGHKHFxcXGHKHFxcXGHKHFxcXGHKHFxcYcocXKIcococXFxhyhxcv9ycYcocXGHKHKHFxcYcocXFxcYcocXFxcYcXKHFxhyhyhxhycYcXFxcXGHKHFxcYcocXFxcXGHKHFxcYcocXFxcYcocXL/cnGHKHFxhyhyhxcYcnGHFxcXGHKHFxcXGHKHFxcXGHKHFxcXGHKHFxcYcococXGHKHKHFxhyhxcohycYcXFxcXGHKHFxcXGHKHFxcYcococXGHKHFy/3JxcYcXFxcXGHKHFxcXGHKHFxcYcococXGHKHFyiHJxhxcXFxcYcocXFxcYcocXFxcYcocXFxcYcocXFxcYcocXFxcYcocXFxcXGHFyiHJxhyhxcYcnGHFxcXGHKHFxcXFxhyhxcXGHKHFxcXFxhyhxcXFxhxcocXGHKHFyiHJxhxcXFxcXGHFxcXFxcYcXKIcnGHKHFxcYcocXFxcXGHFyhxhycYcXFxcXGHKHFxcXGHFyhxcYcococXFxhyhxcXFxhyhxcXFxcYcocXFxhyhxcv9ycXGHFxcXFxhyhxcXFxcYcXFxcXFxhyhxcXGHKHFxcXFxhyhxcXFxhyhxcXFxhyhxcXFxhyhxcXFxcYcocXFxhyhyhxcYcococXGHKHKHFxcYcocXFxcXGHKHFxcXGHKHFxcXGHKHFxcXFxhxcocYcnGHFxcXFxhyhxcXFxcYcXFy/3JxhyhxcXGHKHKHFxhyhyhxcYcnGHFxcXFxhxcocXGHKHKHFxhyhyhxcXGHKHFyiHJxhxcXFxcXGHFyhxhyhyhxcXFxhyhxcXFxhyhxcXFxhyhyhxhycYcXKIcnGHKHFxhycYcXFxcXGHKHFxcXFxhxcocYcnGHFxcXFxhyhxcXFxcYcocXFxhyhxcocYcococXFxhyhxcv9ycXGHFyiHJxhyhxcXGHKHKHFxhycYcXFxcXGHFyhxcYcococXFxhyhyhxhycYcXKHGHKHKHFxcXGHKHFxcXGHKHFxcXFxhyhxcXFxcYcXKHGHJxhxcohycYcocXFxhyhxcohycYcocXFxhyhyhxcYcococXFxhyhyhxcYcnGHFxcXFxhyhxcXFxhyhxcXFxcYcocXFxcXGHFyhxcYcococXGHJxhxcXFxcYcocXFxcXGHKHFxcXGHKHFxcXFxhyhxcXFxhyhxcohycYcXKIcnGHKHFxcXGHKHFxcXFxhyhxcXFxhyhxcv9ycXGHFxcv9ycYcocXFxcYcocXFxcXGHKHFxcXFxhyhxcXGHKHKHFxcYcococXFxhyhxcXFxcXGHFyhxhycYcXFxcXFxhyhxcXFxhyhxcXFxcYcocXFxcYcococYcnGHKHFxcYcococXFxhyhyhxcYcococXFxcYcocXFxcXGHKHFxcXGHKHKHFxhyhyhxcXFxhyhxcXFxcYcocXFxcXGHFyhxcYcnGHFxcXFxhyhxcXFxcXGHFxcXFxcYcocXFxcXGHFyhxcYcnGHFxcXFxhyhxcXFxcYcocXFxcXGHKHFxcXFxhxcocXFxhyhxcXFxcXGHFyhxcYcococXFxhyhyhxcXGHKHKHFxcYcocXKHGHKHKHFxcXFxhxcocXGHJxhxcXFxcYcocXL/cnFxhxcocXGHKHKHFxcYcococXFxhyhyhxcXGHKHKHFxhycYcXKIcnGHKHFxcXFxhyhxcXFxhyhyhxcYcnGHFxcXFxcYcocXFxcYcocXKIcnGHKHFxcXGHKHFyhxhyhyhxcXFxhyhyhxcYcnGHFxcXFxcYcXKHFxcYcocXFxcXFxhyhxcXFxhyhyhxcXGHKHFyiHJxhyhxcXFxcYcocXFxcXGHKHFxcXFxhyhxcXFxcYcocXFxcXGHKHFxcXFxhyhxcohycYcocXFxcYcocXFxcXFxhyhxcXFxhyhyhxcYcnGHFyiHJxcYcXFyiHJxhxcocXGHKHKHFxcXGHKHFxcXFxcYcocXFxcYcococXFxhyhyhxcXGHKHKHFxcXGHKHFxcXFxcYcocXFxcYcococXFxhyhyhxcXGHKHKHFxcXGHKHFyhxhyhyhxcXFxcYcocXFxcXFxhxcocXGHKHKHFxcXFxhxcocXFxhyhyhxcXFxhyhxcXFxcXGHKHFxcXFxhyhxcXFxcYcocXFxcXFxhyhxcXFxcYcocXFxcXGHKHFxcXFxcYcocXFxcYcococXFxcYcocXFxcXFxhyhxcXFxcYcocXFxcXFxhxcocXFxhyhyhxcXGHKHKHFxcXGHKHKHFxcYcococXFxcYcocXKIcnFxhxcXKIcnGHKHFxcXGHKHKHFxcYcnGHFxcXFxcYcocXFxcXGHKHFxcv9ycYcocXFxcXGHKHFyhxhyhyhxcXFxcXGHFyhxcYcnGHFyhxhycYcocXFxcYcococXFxhycYcXFxcXFxhyhxcXFxcXGHKHFxcXGHKHKHFxcXGHKHKHFxcYcococXFxcXGHKHFxcXFxhyhxcocYcnGHFyhxcYcnGHFyhxhycYcocXFxcYcococXFxcYcococXFxhyhyhxcXFxcYcocXFxcXGHKHKHFxcYcnGHFxcXFxcYcocXFxcXFxhyhxcXFxcYcococXFxhyhyhxcXFxhyhyhxcXFxhyhxcocXGHKHKHFxcXFxhyhxcXFxcXGHKHFxcXFxcYcocXFxcXGHKHKHFxcYcococXFxcXGHKHFxcXFxcYcocXFxcXFxhyhxcXFxcYcococXFxhycYcXFxcXFxhyhyhxcXGHKHKHFxcXGHKHKHFxcXGHKHKHFxcXGHKHKHFxcXGHKHKHFxcYcnGHFxcohycYcocXFxcXGHKHKHFxcYcococXFxcXGHKHKHFxcYcococXFxcXGHKHFyhxhycYcocXFxcYcnGHFxcXFxcYcococXFxhyhyhxcXFxcYcocXKHGHJxhyhxcXFxcYcocXKHGHJxhyhxcXFxcYcococXFxhycYcXFy/3JxcYcocXFxcXFxhyhxcXFxcXGHKHFxcXFxcYcocXFxcXFxhyhxcocYcnGHKHFxcXGHJxhxcXL/cnFxhyhxcXFxcYcococXFxcYcococXFxcXGHKHFxcXFxcYcococXFxhycYcXFy/3JxcYcocXFxcXFxhyhxcohycXGHFyhxcXGHJxhxcXKIcnGHKHFxcXFxcYcocXKHGHJxhyhxcXFxcYcococXFxcYcococXFxcYcnGHFxcXFxcXGHKHFxcXFxhycYcXFxcXFxhyhyhxcXGHJxhxcXKIcnFxhxcocXFxhyhyhxcXFxcXGHKHFxcXFxcXGHFyhxcXGHJxhxcocXGHJxhyhxcXFxcYcococXFxcYcococXFxcXGHKHFyhxcYcnGHKHFxcXFxhyhxcocXGHJxhxcocXFxhycYcXKHFxhycYcXKHFxcYcnGHFyhxcYcnGHKHFxcXFxhyhyhxcXFxcYcocXKHFxhycYcXKHFxcYcococXKIcnFxhxcocXFxcYcococXFxcYcnGHFyhxcYcnGHFyhxcXFxhyhyhxcXFxhycYcXKHFxhycYcocXFxcXGHKHKHFxcXFxhyhyhxcXFxhycYcXFyiHJxhyhyhxcXGHJxhxcocXFxhycYcXKHFxcYcococXFxcXFxhyhyhxcXFxhyhyhxcXFxcYcococXFxcXGHKHKHFxcXFxhyhyhxcXFxhycYcXKHFxhycYcocXFxcXFxhyhxcocXGHJxhyhxcXFxcYcococXFxcXFxhyhxcocYcnGHKHKHFxcYcnGHFyhxcXFxhyhyhxcXFxcYcococXFxcXGHKHKHFxcXFxcYcocXFxcXFxcYcocXKHFxhycYcXKHFxcXGHKHKHFxcXFxcYcocXKHFxhycYcocXFxcXFxhyhxcocXFxhyhyhxcXL/cnFxhyhxcXFxcXFxhyhxcXFxcXFxhyhxcocYcnFxhxcocXFxcYcococXKIcnFxhyhxcXFxcXFxhyhxcXFxcXFxhyhxcocYcnFxhxcocXFxcXGHKHKHFxcXGHJxhyhxcXFxcYcococXFxcXFxhyhyhxcXFxcYcococXFxcXFxhyhxcXKHGHJxhyhxcXFxcXFxhyhxcXKIcnGHKHKHFxcXFxhyhyhxcXFxcYcococXFxcXFxcYcocXFxcXFxcYcocXKHFxhycYcocXFxcXFxcYcocXKHFxhycYcocXFyiHJxhyhyhxcXFxhycYcXKHFxcYcnGHKHFxcXFxcYcococXFxcXFxhyhxcocXFxhycYcocXFxcXFxhyhyhxcXFxcYcococXFy/3JxcYcocXKHFxhycYcocXKHGHJxcYcXKHFxcXFxhyhyhxcXFxcXFxhyhxcXFxcXFxcYcXKHFxcXFxcYcocXKHFxcYcnGHKHFxcXFxcYcococXFxcXFxhyhyhxcXFxcXGHKHKHFxcXFxhycYcXKHFxcYcnGHKHFxcXFxcXGHKHFyhxcXGHJxhxcocXFxcXGHKHKHFxcXFxcXGHKHFyhxcYcnGHKHKHFxcXGHJxhyhxcXFxcXGHKHKHFxcXFxcXGHKHFxcocYcnGHKHKHFxcXFxhyhyhxcXFxcXFxhyhxcocXFxhycYcocXFxcXFxcYcococXFxcXGHJxhxcocXFxcYcnGHFyhxcXFxhycYcXKHFxcXFxhyhyhxcXL/cnFxhyhyhxcXFxcXGHKHKHFxcXFxcYcococXFxcXFxhyhyhxcocYcnFxhyhxcXFxcXFxhyhyhxcXFxcXFxhyhxcocXFxcYcococXKHFxhycYcococXFxcYcnGHKHFxcXFxcXFxhyhxcXFy/3JxcYcococXFxcXGHJxhxcocXFxcXGHKHKHFxcXFxcXGHKHKHFxcXFxcXGHKHKHFxcXFxhycYcXKHFxcXFxhycYcXKHFxcXGHJxhxcocXFxcXGHJxhxcocXFxcXGHKHKHFyhxcYcnGHKHKHFxcXFxhyhyhyhxcXFxcYcococXKHFxhycYcococXFxcXFxhyhyhxcXFxcXFxhyhyhxcXFxcXFxhyhyhxcXFxcXGHJxhxcocXFxcYcnGHKHFxcXFxcXFxhyhxcocXFxcYcnGHFyhxcXFxcXGHKHKHFyhxhycXGHKHFyhxcXFxhyhyhyhxcXFxcXGHKHKHFxcXFxcXGHJxhxcXKHFxhycYcococXFxcXFxhyhyhxcXKIcnFxhyhyhxcXFxcXGHKHKHKHFxcXGHJxhyhxcocXFxhycYcocXKHFxcXGHKHKHKHFxcXFxcYcococXKHFxcYcnGHKHFxcocYcnFxhyhxcocXFxhycYcococXFxcXFxhycYcXKHFxcXFxhycYcXKHFxcXFxcYcocococXFxcYcnGHKHFyhxcXFxhycYcXKHFxcXFxcXGHKHKHFxcXFxcXFxhyhxcocXFxcXGHKHKHKHFxcXFxcYcococXKHFxcYcnGHKHFyhxcXFxcYcococXKHFxcXGHJxhxcocXFxcXFxcYcococXKHFxcYcnGHKHFyhxcXGHJxhyhyhxcXFxcXFxcYcocXKHFxcXFxhycYcocXFxcXFxcXGHKHKHFyhxcYcnFxhyhxcXKHFxhycXGHKHFxcocXGHJxcYcocXFyhxcYcnGHKHKHFyhxhycXGHKHKHFxcv9ycXFxhyhyhxcXFxcXFxcYcococXFxcv9ycXGHKHKHFyhxcYcnFxhyhxcocXFxcXGHKHKHKHFxcXFxcXGHJxhxcocXFxcXGHJxhyhxcocXFxcYcnGHKHFyhxcXFxcYcnGHKHFxcXFxcXFxcYcococXFxcXFxcXGHKHKHFxcXFxcXFxhycYcXKHFxcXFxcYcocococXFxcXFxhycYcocXFyhxhycXGHKHKHFxcocYcnFxhyhxcocXFxcXFxhycYcXKHFxcXFxcXGHKHKHKHFxcXFxcYcnGHKHFxcXKIcnFxhyhyhxcocXFxhycYcococXFyhxhycXGHKHFyhxcXFxcXFxhyhyhxcocXFxhycXGHKHFyhxcXFxcXGHKHKHKHFxcXFxcXGHJxhxcocXFxcXFxcXGHKHKHFxcocYcnFxhyhyhxcocXFxhycYcnGHFyhxcXFxcYcnGHKHKHFxcXFxcXGHJxhyhxcXKHFxhycXGHKHFyhxcXFxcXFxhyhyhxcocXFxcXGHJxhyhxcocXFxcXFxhyhyhyhxcXFxcXFxcYcnGHFyhxcXFxcXFxhyhyhyhxcXFxcXFxcYcococXKHFxcXFxhycYcocXKHFxcXFxhycYcococXFxcXFxcXFxhyhyhxcXKHFxhycXGHKHFyhxcXFxcXFxcYcococXFyhxcXGHJxhyhyhxcocXFxcYcnGHKHKHFyhxcXGHJxcYcococXFxcXFxcXFxhyhyhxcocXFxcXGHJxhyhyhxcXFxcXFxcYcnGHKHFxcocXFxhycYcnGHFyhxcXFxcXFxhyhyhyhxcXFy/3JxcXGHKHKHFyhxcXFxcXGHKHKHKHFyhxcXGHJxcYcococXFxcohycXFxhyhyhxcXKHFxcYcnGHKHKHKHFxcXFxcXGHJxhyhxcXKHFxcXGHJxcYcocXKHFxcXFxcXGHKHKHKHFyhxcXFxhycYcococXKHFxcXFxhycYcococXKHFxcXGHJxhyhyhyhxcXFxcXFxhycYcocXKHFxcXFxcXGHJxhyhxcocXFxcXFxcYcocococXKHFxcXGHJxhycYcXKHFxcXFxcXFxhycYcXKHFyhxcXFxhycYcocococXFxcXFxcXGHKHKHKHFxcocXFxhycYcocococXFxcXFxcXGHJxhyhxcocXFxcXFxcYcnGHKHFyhxcXFxcXFxhycYcocXKHFxcXFxcXFxhycYcocXKHFxcXFxcXGHJxhyhxcocXFxcXFxcXGHKHKHKHFyhxcXFxhycXGHKHKHFyhxcXFxcXGHJxhyhyhxcXKHFxcXGHJxhyhyhyhxcXFxcXFxcYcnGHKHKHFxcXKIcnFxcYcocococXFyhxcYcnFxhycYcXKHFxcocXFxhycYcnGHFyhxcocXFxcYcnGHJxhxcocXKHFxcXGHJxcYcococXKHFxcXFxcYcnGHJxhxcocXFxcXFxcXFxhycYcocXKHFxcXFxcXGHJxhyhyhyhxcXFxcXFxcYcnGHKHKHFxcocXFxhycXGHJxhxcocXKHFxcXGHJxcYcocococXFxcXFxcXFxcYcocococXFyhxcXGHJxcYcnGHFyhxcocXFxcXGHJxhycYcXKHFyhxcXFxhycXGHKHKHKHFxcocXFxhycXGHKHKHKHFxcXKHGHJxcXGHKHKHKHFxcXKHFxhycXGHKHKHKHFyhxcXFxcXGHJxhyhyhyhxcXFxcXFxcXFxhycYcocXKHFxcXFxcXFxcYcnGHKHKHFxcocXFxcYcnFxhyhyhyhxcXKHFxcXGHJxcYcococXKHFxcXFxcXFxcYcnGHKHKHFxcocXFxcXGHJxcYcococXKHFxcXFxcXFxhycYcocococXFxcXFxcXFxcYcnGHKHKHFxcocXFxcXGHJxcYcococXKHFxcXFxcXFxcXGHKHKHKHKHFxcXFxcXFxcXGHKHKHKHKHFxcXKHGHJxcXGHJxhxcococXFxcXFxcXFxcYcnGHKHFyhxcXKHFxcXGHJxcYcocococXFyhxcXFxcXGHJxhyhyhyhxcocXFxcXFxcYcnGHKHKHKHFyhxcXFxcXFxhycYcocococXKHFxcXFxcXGHJxhycYcocXKHFxcXFxcXFxcXGHJxhyhxcocXKHFxcXFxcXGHJxhyhyhyhxcocXFxcXFxcXGHJxhyhyhyhxcXKHFxcXFxhycXGHJxhxcococXFxcXFxcXFxcYcnGHKHKHKHFxcocXFxcXGHJxcYcocococXKHFxcXFxcXFxcYcnGHKHKHFyhxcXKHFxcXGHJxcYcococococXFxcXKHGHJxcXGHKHJxhxcocXFyhxcXFxcXGHJxhycYcocXKHFxcocXFxcXGHJxcYcocococXKHFxcXFxcXFxcXFxhyhycYcXKHFyhxcXFxcXFxcYcnGHJxhyhxcocXFyhxcXFxcYcnFxhyhyhyhyhxcXFyhxcXFxhycXGHJxhyhxcocXKHFxcXFxcXFxhycYcnGHKHFyhxcocXFxcXFxcYcnFxhyhyhyhyhxcXFyhxcXFxhycXGHJxhyhyhxcocXFxcXFxcXFxcXGHJxhyhyhyhxcXKHFxcXFxcXFxhycXGHKHKHKHFyhxcXFxcXFxcXFxhycYcnGHKHFyhxcXKHFxcXFxcYcnFxhycYcocXKHFyhxcXFxcXFxcXFxhycYcocococXKHFxcXFy/3JxcXFxcYcnGHKHKHFyhxcocXFxcXFxcXGHJxhycYcococXKHFxcocXFxcXGHJxcYcnGHKHKHKHFxcocXFxcXFxcXFxhycYcnGHKHFyhxcocXFxcXFxcXFxcYcnFxhyhyhyhxcocXFxcXFxcXFxcXFxhycYcnGHKHFyhxcXKHFxcXFxcXFxhycXGHKHKHKHKHFxcocXFxcXFxcXFxhycYcnGHKHKHFyhxcXKHFxcXFxcXGHJxcYcnGHKHKHFyhxcXKHFxcXFxcXGHJxcYcnGHKHKHFyhxcocXFxcXFxcXFxcYcnFxhyhyhyhxcocXKHFxcXFxcXFxcXGHJxhycYcococXKHFxcocXFxcXFxcXGHJxcYcocnGHFyhyhxcXKHFxcXFxcXFxcYcnGHJxhyhyhyhxcocXFxcocXFxcYcnFxcYcnGHKHKHKHKHFxcocXFxcXFxcXFxcYcnFxhyhyhyhyhxcocXFyhxcXFxcXFxhycXGHJxhyhyhyhyhxcXKHFxcXFxcXFxcXFxhycYcnGHKHKHFyhxcocXFxcXFxcXFxcXFxcYcnGHKHKHKHKHFyhxcXKHFxcXFxcXFxhycXGHJxhyhyhyhxcocXKHFxcXFxcXFxcXFxhycXGHJxhyhyhxcocXKHFxcXFyhxcYcnFxcXGHJxhycYcococXKHFyhxcXFxcXKIcnFxcXFxhycYcnGHKHKHFyhxcocXFxcXFxcXFxcXFxcXGHJxhycYcococXKHKHFxcXKHFxcXFxcXFxhycXGHJxhyhycYcXKHKHFxcocXFxcXFxcXFxcXFxhycXGHKHJxhyhxcococXFyhxcXFxcXFxcXFxcYcnFxhycYcococococXKHFxcocXFxcXFxcXFxcYcnFxhycYcocnGHFyhyhxcXKHFxcXFxcohycXFxcXGHJxcYcocnGHKHFyhxcocXKHFxcXFxcXFxcXFxcXGHJxcYcocnGHKHKHFyhxcocXFxcocXFxcXFxcYcnFxcYcnFxhyhyhyhyhyhxcocXFxcocXFxcXFxcXFxhycXFxhycYcocnGHFyhyhxcocXFyhxcXFxcXFxcXFxcXFxhycXGHJxhyhyhyhyhxcocXKHFxcXFxcocXFxhycXFxcXGHJxhycYcococococXKHFyhxcXFyhxcXFxcXFxcYcnFxcYcnGHJxhyhyhyhyhxcocXKHFxcXFxcocXFxcYcnFxcXFxhycYcnGHKHKHKHKHFyhxcocXFyhxcXFxcXFxcXFxcXGHJxcXGHJxhyhycYcocXKHKHFyhxcXKHFxcXFxcXFxcXFxcXFxhycXFxhycYcocococococXKHFyhxcXKHFxcXFxcXFxcXFxcXGHJxcXGHJxhyhycYcococXKHKHFxcocXFxcocXFxcXFxcXFxcYcnFxcXGHJxhycYcocococococXKHFxcocXFxcocXFxcXFxcXFxcYcnFxcXGHJxhycYcococococococXKHFxcocXFxcXFxcocXFxhycXFxcXFxhycYcnFxhyhyhyhyhyhyhxcocXKHFxcocXFxcXFxcXFxcXFxcXFxcXGHJxcYcnGHJxhyhycYcocXKHKHFyhxcocXFxcocXFxcXFxcXFxcXFxcXGHJxcXGHJxcYcnGHKHKHKHKHKHKHFyhxcocXFyhxcXFxcocXFxcXFxcXFxhycXFxcYcnFxhycYcnGHKHKHKHKHKHFyhyhxcXKHFxcocXFxcXFxcXFxcXFxcXFxcXFxcYcnFxcYcnGHJxhyhycYcococXKHKHFyhxcocXFyhxcXFxcocXFxcXFxcXFxcXGHJxcXFxhycXGHJxhycYcnGHKHKHKHKHKHFyhxcocXKHFxcocXFxcXFyhxcXFxcXFxcXGHJxcXFxcYcnFxhycXGHJxhyhycYcococococXKHKHFyhxcXKHFxcocXFxcXFxcXKHFxcXFxcYcnFxcXFxcYcnFxcYcnGHJxhycYcocnGHKHKHKHFyhyhxcocXKHFxcocXFyhxcXFxcXFyhxcXFxcXFxcYcnFxcXFxcYcnFxcYcnFxhycYcnGHKHKHJxhyhyhxcocococXKHFyhxcXKHFxcocXFxcXFyhxcXFxcXFxcXFxcXFxcXGHJxcXFxcYcnFxhycXGHJxhycYcocnGHKHKHKHKHKHKHFyhyhxcocXKHFxcocXFyhxcXFxcXKHFxcXFxcXFxcXFxcXFxcXFxcXGHJxcXFxhycXFxhycXGHJxhycYcocnGHKHJxhyhyhyhxcocococXKHFyhxcocXKHFxcocXFxcocXFxcXFyhxcXFxcXFxcXFxcXFxcXFxcXGHJxcXFxcXGHJxcXGHJxcYcnFxhycYcnGHKHJxhyhycYcocococococXKHKHKHFyhxcocXKHFyhxcXKHFxcocXFxcocXFxcXFyhxcXFxcXFxcXFxcXFxcXFxcXFxcXFxcXFxhycXFxcXGHJxcXFxhycXGHJxcYcnGHJxhycYcnGHJxhyhyhycYcococococococococXKHKHFyhyhxcocXKHFyhxcXKHFxcocXFyhxcXFyhxcXFyhxcXFxcXFyhxcXFxcXFxcXFxcXFxcXFxcXFxcXFxcXFxcXFxcXFxhycXFxcXFxhycXFxcYcnFxcYcnFxhycXGHJxcYcnFxhycYcnGHJxhycYcocnGHJxhyhyhycYcococococnGHKHKHFyhyhyhyhyhxcocococXKHKHFyhxcococXKHFyhxcocXFyhxcocXFyhxcocXFyhxcXFyhxcXKHFxcXKHFxcXFyhxcXFxcocXFxcXFyhxcXFxcXFyhxcXFxcXFxcXFxcocXFxcXFxcXFxcXFxcXFxcXFxcXFxcXFxcXFxcXFxcXFxcXFxcXFxcXFxcXFxcXGHJxcXFxcXFxcXFxcYcnFxcXFxcXFxcYcnFxcXFxcXGHJxcXFxcYcnFxcXFxcYcnFxcXGHJxcXFxcYcnFxcXGHJxcXFxhycXFxhycXFxcYcnFxcYcnFxcYcnFxcYcnFxcXGHJxcXGHJxcXGHJxcYcnFxcYcnFxcYcnFxcYcnFxcYcnFxcYcnFxcYcnFxcYcnFxcYcnFxcYcnFxcYcnFxcYcnFxcYcnFxcYcnFxcXGHJxcXGHJxcXFxhycXFxcYcnFxcXGHJxcXFxcYcnFxcXFxhycXFxcXFxhycXFxcXFxhycXFxcXFxcXGHJxcXFxcXFxcXFxhycXFxcXFxcXFxcXFxcXFxcXFxcXFxhycXFxcXFxcXFxcXFyhxcXFxcXFxcXFxcXFxcXFxcXFxcocXFxcXFxcXFxcocXFxcXFxcocXFxcXFyhxcXFxcocXFxcocXFxcocXFyhxcXKHFxcocXFyhxcocXFyhxcocXKHFyhxcocXKHKHFyhyhxcococXKHKHKHKHKHKHFyhyhycYcococococnGHKHJxhyhycYcnGHKHJxhycXGHJxhycXGHJxhycXFxhycXGHJxcXFxhycXFxcXGHJxcXFxcXFxcXGHJxcXFxcXFxcXFxcXFxcXFxcXKHFxcXFxcXFxcXKHFxcXFyhxcXFyhxcXFyhxcXKHFyhxcXKHFyhxcococXKHFyhyhyhyhxcocococnGHKHKHKHJxhycYcocnGHJxcYcnGHJxcYcnFxhycXFxcYcnFxcXFxhycXFxcXFxcXFxcXFxcXFxcXFxcXFxcXKHFxcXFxcXKHFxcXKHFxcocXFyhxcocXKHFyhxcococXKHKHKHKHKHKHKHJxhyhycYcnGHJxhycYcnFxhycXFxhycXFxcYcnFxcXFxcXFxcXFxcXFxcXFxcXFxcXFxcocXFxcXKHFxcXKHFxcocXKHFyhxcococXKHKHKHKHKHKHJxhyhycYcnGHJxhycXGHJxcYcnFxcXGHJxcXFxcXFxcXFxcXFxcXFxcXFxcocXFxcXFyhxcXKHFxcocXKHFyhyhxcococococococnGHKHJxhycYcnFxhycXFxhycXFxcXGHJxcXFxcXFxcXFxcXFyhxcXFxcXKHFxcXKHFyhxcocXKHFyhyhyhyhyhyhyhycYcnGHJxhycXGHJxcXGHJxcXFxcXFxcXFxcXFxcXFxcXFxcXFyhxcXFyhxcXKHFyhxcocococXKHKHJxhyhycYcnGHJxhycXFxhycXFxcXFxcYcnFxcXFyhxcXFxcXFxcocXFxcocXKHFyhxcococococococnGHKHJxcYcnGHJxcXFxhycXFxcXFxcXFxcXFxcXFyhxcXFxcocXFyhxcocXKHKHKHKHKHKHJxhyhycXGHJxcYcnFxcXFxcYcnFxcXFxcocXFxcXFxcocXFyhxcocXKHFyhyhyhyhycYcocnGHJxcYcnFxcXGHJxcXFxcXFxcXFxcXFyhxcXFyhxcXKHFyhxcocococococnGHJxhycYcnFxcXGHJxcXFxcXFxcXFxcXFxcocXFxcocXKHFyhxcocococococnGHJxhycXFxhycXFxcXFxcXFxcXFxcXFxcXFyhxcXKHFyhxcococococococnGHJxcYcnFxcXGHJxcXFxcXFxcXFyhxcXFxcocXKHFyhxcocococnGHKHJxhycXFxhycXFxcXFxcXFxcXFxcXFxcocXFxcocXKHKHFyhyhycYcocnFxhycXGHJxcXFxcXFxcXFxcXFxcXKHFxcocXFyhyhxcocnGHKHJxhycYcnFxcYcnFxcXFxcXFxcXFyhxcXFyhxcocXKHFyhyhycYcocnFxhycXFxhycXFxcXFxcXFxcXKHFxcXKHFyhxcococococnGHJxhycXFxhycXFxcXFxcXFxcXFyhxcXFyhxcococXKHJxhyhycYcnFxcYcnFxcXFxcXFxcXFxcocXFxcocXKHKHFyhycYcocnGHJxcXGHJxcXFxcXFxcXFyhxcXFyhxcXKHKHKHKHKHJxhycYcnFxcXFxcYcnFyhxcXFxcXKHFxcococXKHKHJxhycYcnFxhycXFxcXFxcXFxcXFyhxcXKHFyhxcocococnGHJxcYcnFxcXFxcYc4cXFxcXFxcocXKHFyhyhyhyhycYcnFxhycXFxcXFxcXFxcXFxcocXFyhxcococococnGHJxcYcnFxcXFxcXFxcXFxcXKHFxcocXKHKHKHKHJxhycXFxhycXFxcXFxcXFxcocXFyhxcocXKHKHJxhycYcnFxcYcnFxcXFxcXKHFxcXKHFyhxcococnGHKHJxcXGHJxcXFxcXFxcXKHFxcXKHFyhyhyhyhycYcnFxcYcnFxcXFxcXFyhxcXFyhxcococococnGHJxcYcnFxcXFxcXFxcXKHFxcocXKHKHKHKHJxhycXFxhycXFxcXFxcocXFxcocXKHKHKHKHJxhycXFxcYcnFxcXFyhxcXFyhxcocXKHKHJxhycXGHJxcXFxcXFxcXFxcXKHFyhxcocococnGHJxcYcnFxcXFxcXFxcocXFxcococXJxhyhycYcnFxcXFxcXFxcXFxcXFyhxcocXKHKHJxhycXGHJxcXFxcXFxcXFxcocXFyhyhyhyhycYcnFxhycXFxcXFxcXKHFxcocXKHKHKHJxhycXGHJxcXFxcXFxcocXFxcococXJxhyhycXGHJxcXFxcXFxcXFyhxcXKHFyhyhycYcnFxhycXFxcXFxcXFxcocXKHFyhyhyhycXGHJxcXFxcXFxcXFxcXKHFyhxcococnGHJxcXGHJxcXFxcXKHFxcocXKHKHKHJxhycXGHJxcXFxcXFyhxcXKHFyhyhyhycXGHJxcXFxcXFxcXFxcocXFyhyhyhycYcnFxhycXFxcXFxcocXFyhxcocococnFxhycXFxcXFxcXFxcXKHFyhyhyhyhycYcnFxcXFxcXFxcXFyhxcocXKHJxhycYcnFxcXFxcXFxcXFyhxcocXKHKHJxcYcnFxcXFxcXFxcXFyhxcXKHKHJxhycYcnFxcXFxcXFxcXKHFxcocococnGHJxcXFxcXFxcXFxcXFyhxcococnGHJxcYcnFxcXFxcXKHFxcocXKHKHJxhycXFxcXFxcXFxcXFyhxcocXJxhyhycXFxhycXFxcocXFxcococXJxhycYcnFxcXFxcXFxcXFyhxcocococnGHJxcXFxcXFxcXFxcocXKHFycYcocnFxcXGHJyhxcXFxcocXKHKHJxhycXFxhycXKHFxcXFyhxcocnGHJxhycXFxcXFxcXFxcocXKHFyhycYcnFxcXFxcXFxcXFxcocXKHKHKHJxhycXFxcXFxcXFyhxcocXKHJxhycXFxhycXFyhxcXFyhxcococnFxhycXFxcXFxcXFyhxcocXKHJxhycXFxcXFxcXFxcXFyhxcococnGHJxcXFxcXFxcXFxcocXKHKHKHJxcXGHJxcXFyhxcXFyhyhyhycYcnFxcXFxcXFxcXKHFyhyhyhycXGHJxcXFxcXFyhxcocXKHJxhycXFxcXFxcXFxcXFyhxcocnGHJxcYcnFxcXFxcocXFyhyhyhycXGHJxcXFxcXKHFxcocococnGHJxcXFxcXFxcXFyhyhxcnGHJxhycXFxcXFxcXKHFyhyhyhycYcnFxcXFxcXFyhxcocococnGHJxcXFxcXFxcocXKHKHKHJxcYcnFxcXFxcocXFyhyhycYcnFxcYcnKHFxcXKHFyhyhycXGHJxcXFxcXKHFxcocococnFxhycXFxcXKHFxcocococnGHJxcXFxcXFxcocXKHKHKHJxcXFxcXFxcXFxcXKHKHKHJxhycXFxcXFxcXFyhxcocnGHJxhycXFxcXFyhxcXKHKHJxhycXFxcXFxcXFxcocXKHKHJxcYcnFxcXFyhxcXKHKHKHJxhycXFxcXFyhxcXKHKHKHJxcXFxcXFxcXFxcocXKHJxhycXGHJxcocXFxcocococnGHJxcXFxcXFyhxcXKHJxhycXGHJxcXFyhxcXKHKHKHJxcXGHJxcocXFxcococnGHJxcXFxcXFxcXFyhxcocnGHJxcXFxcXFxcXKHFyhyhycYcnFxcXFxcXKHFyhyhyhycXFxcXFxcXFxcocXKHJxhycXFxcXFxcXFxcocococnGHJxcXFxcXFyhxcococnGHJxcXFxcXFxcocXKHJxhycXGHJxcocXFxcococnGHJxcXFxcXFxcXKHFyhycYcnFxcXFxcXFxcocXKHJxhycXFxcXFxcXFyhxcocnGHJxcXFxcXFxcXKHFyhycYcnFxcXFxcXFxcocXKHJxhycXFxcXFxcXFyhyhyhycYcnFxcXFxcocXKHKHJxhycXFxcXFxcXKHKHKHJxhycXFxcXFxcocXKHJxhycXFxcXFxcXFxcocococnFxcXFxcXFxcXKHKHKHJxcYcnFxcocXFyhyhyhycXFxcXFxcXFyhxcocnGHJxcXFxcXFxcocXKHJxhycXFxcXFxcXKHFyhycYcnFxcXFxcXFyhxcocnGHJxcXFxcXFxcocXKHJxhycXFxcXFxcXKHFyhycYcnFxcXFxcXKHFyhyhycXGHJxcXKHFxcococnGHJxcXFxcXFyhxcocnGHJxcXFxcXFxcocococnGHJxcXFxcocXKHKHJxhycXFxcXFyhxcococnFxcYcnKHFxcXKHKHJxcYcnFxcocXFyhyhycYcnFxcXFxcocXKHKHJxcYcnFxcocXFyhyhycXFxhycocXFxcococnFxcYcnFyhxcXKHKHJxcYcnFxcXKHFyhyhycYcnFxcXFxcocXKHJxhycXFxcXFxcocXKHJxhycXFxcXFxcocXKHJxhycXFxcXFxcocococnGHJxcXFyhxcXKHJxhycXFxcXFxcXKHKHKHJxcXFxcXFxcXKHKHKHJxcXFxcXFxcocococnFxcXFxcXFxcocXJxhycXFxcXFxcXFyhyhycYcnFxcXFyhxcococnFxcYc4cXFxcococnGHJxcXFyhxcXKHJxhycXFxcXFxcocXKHJxhycXFxcXFyhxcocnGHJxcXFxcXKHFyhycYcnFxcXFxcocXKHKHJxcXFxcXFxcocXKHJxcXGHJyhxcXKHKHJxhycXFxcXKHFyhycYcnFxcXFxcXKHKHKHJxcXFxcXFxcocXKHJxcXFxcXFxcXFyhyhycXFxcXFxcXFyhyhyhycXFxcXFxcocXJxhycXFxcXFxcXFyhyhycXGHJxcocXFyhyhycXFxcXFxcXFyhyhycYcnFxcXKHFyhyhycYcnFxcocXFyhycYcnFxcXFxcXKHKHKHJxcXFxcXFyhxcnGHJxcXFxcXFxcocXJxhycXFxcXFxcocococnFxcXFxcXKHFyhycXFxhzhxcXFyhycYcnFxcXFxcXKHKHKHJxcXFxcXFyhyhyhycXFxcXFxcocococnFxcXFxcXFyhyhycXFxcXFxcXFyhyhycYcnFxcXKHFyhyhycXFxcXFxcocXKHJxcXFxcXFxcXKHKHJxhycXFxcocXKHJxhycXFxcXKHFyhycYcnFxcXFyhxcocnGHJxcXFxcocXJxhycXFxcXFxcXFyhycYcnFxcXFyhxcococnFxcXFxcXKHKHJxhycXFxcXKHFycYcnFxcXFxcXFyhyhycXFxcXFxcXFyhycYcnFxcXFxcocXJxhycXFxcXFxcocXJxhycXFxcXFyhyhyhycXFxcXFxcococnGHJxcXFyhxcocnGHJxcXFyhxcococnFxcXFxcXKHKHJxhycXFxcocXKHJxhycXFxcXKHKHKHJxcXFxcXFyhyhycYcnFxcocXKHKHJxcXFxcXFxcococnFxcXFxcXFyhyhycXFxcXFxcXKHKHJxcXFxcXFxcXKHJxcYcnFxcocXKHKHJxcXFxcXKHFycYcnFxcXFxcXKHKHJxcYc4cXFxcocnGHJxcXFyhxcocnGHJxcXFxcocococnFxcXFxcocococnFxcXFyhxcocnFxhycXKHFyhyhycXFxcXFxcococnFxcXFxcXFyhyhycXGHOHFxcococnFxcXFxcXKHFycYcnFxcXKHFyhyhycXFxcXFyhyhycYcnFxcocXKHKHJxcXFxcXKHFycYcnFxcXFxcococnFxcXFxcXFxcocnFxcYc4cXFyhyhycXFxcXFyhxcnGHJxcXFxcXKHKHJxcXFxcXFxcococnFxcXFxcXKHKHJxcXFxcXFxcococnFxcXFxcocXJxhycXFxcXKHFyhycXFxcXFxcocXJxhycXFxcocXKHJxcXFxcXFxcXKHJxcXFxcXFxcXKHJxhycXFyhxcXJxhycXFxcXFyhyhycYcnFyhxcXKHJxcXFxcXFxcococnFxcXFxcocXJxhycXFxcXKHFycYcnFxcXFyhxcnGHJxcXFxcocococnFxcXFyhyhyhycXFxcocXKHJxhycXFyhxcocnFxhycocXFyhycXFxcXFxcXKHKHJxcXFxcXKHKHJxcYc4cXFyhyhycXFxcXKHFyhycXFxcXFxcococnFxcXFxcXKHJxhycXFxcXKHKHJxcXFxcXFxcocnGHJxcXKHFyhycYcnFxcocXKHJxcXFxcXFxcocnGHJxcXKHFyhycYcnFxcocXKHJxcXFxcXFxcocnFxcXFxcXFxcocnFxcXFxcXFyhycYcnFxcocXKHJxcYc4cXFyhyhycXFxcXKHFycYcnFxcXKHFyhycXFxcXFxcococnFxcXFxcococnFxcXFxcXKHKHJxcXFxcXKHKHJxcXFxcXKHKHJxcXFxcXFxcocnFxcXFxcXKHFycXFxcXFxcXKHKHJxcXFxcococnGHJxcocXKHJxhycXKHFyhyhycXFxcXKHKHJxcXFxcXFyhyhycXFxcXFyhyhycXFxcXFyhyhycXFxcXFyhyhycXFxcXFxcocnGHJxcXKHFyhycXFxcXFxcocnGHJxcXFyhyhycXGHOHFxcocnFxcXFxcXKHKHJxcXFxcXKHKHJxcXFxcocXJxhycXFxcococnGHJxcocXKHJxcXFxcXFyhyhycXFxcXFyhycYcnFxcXKHKHJxcXFxcXFyhyhycXFxcXKHKHJxcXFxcXFyhycYcnFyhxcococnFxcXKHKHKHJxcXKHFyhycXFxcXFxcXJxhycXFxcXKHKHJxcXFxcXFyhycXFxcXFxcXKHJxcXFxcXFyhyhycXFxcXKHKHJxcXFxcXKHKHJxcXFxcXKHKHJxcXFxcococnFxcXFxcococnFxcXFxcococnFxcXKHFyhycXFxcXFyhyhycXFxcXKHKHJxcXFxcXFyhycXFxcXFxcococnFxcXKHFycYcnFxcXKHKHJxcXFxcXFyhycYcnKHFxcocnFxcXFxcococnFxcXFxcocnGHJxcXKHKHJxhycXKHFyhycXFxcXFyhycYcnFxcocXKHJxcXFxcocXJxcYcnKHFyhycXFxcXFxcococnFxcXKHKHJxcXFxcXFyhycXFxcXFxcocnFxhzhxcXKHJxcXFxcXKHKHJxcXFyhxcocnFxcXFyhyhycXFxcXFyhyhycXFxcocXJxcYcnKHFyhycXGHOHFyhyhycXFyhxcocnFxcXFyhxcnFxhzhxcXKHJxcXFxcXKHKHJxcXFxcococnFxcXKHFycYcnFxcXKHKHJxcXFxcococnFxcXFxcocnFxcXFxcXKHJxhycXKHFyhycXFxcXKHFycXFxcXFxcococnFxcocXKHJxcXFxcXKHJxcXFxcXFyhyhycXFyhxcocnFxcXFyhyhycXFxcXFyhycXFxcXFxcocnFxcXFxcXKHJxcXFxcXFyhycXFxcXFyhyhycXFxcXKHJxhycXKHFyhycXFxcXFyhycXFxcXFxcocnFxcXFxcXKHJxcXFxcXFyhycXFxcXFyhyhycXFyhxcocnFxcXFyhyhycXFxcXKHKHJxcXFyhxcnFxhzhxcXJxhycXFxcococnFxcXKHFycXGHJyhxcocnFxcXFyhyhycXFxcXKHKHJxcXFyhyhycXFxcXFyhycXFxcXFxcnGHJxcXFyhxcnFxcXFxcXKHJxcXFxcXKHKHJxcXKHFycYcnFxcocXJxcYc4cXFycYcnFxcocXJxcYc4cXFycYcnFxcocXJxhycXKHFyhycXFxcXKHKHJxcXFyhxcnFxcXFxcXKHJxcXFxcXKHJxcXFxcXFyhycXFxcXFyhycXFxcXFxcocnFxcXFyhxcnFxcXFxcocnGHJxcocXJxcYc4cXFycYcnFxcocXJxcXFxcXFyhycYcnKHFyhycXFxcXKHJxhycXKHFycYcnFxcococnFxcXFyhyhycXFxcococnFxcXKHFycXFxcXFxcnGHJxcXFyhyhycXFxcococnFxcXKHFycXFxcXFxcocnFxcXFyhyhycXFxcococnFxcXFyhycXFxcXFxcnGHJxcXKHFycXGHOHFyhycXFxcXFyhycXFxcXFxcnGHJxcXKHKHJxcXFxcocnGHJyhxcocnFxcXFxcocnFxcXFyhyhycXFxcococnFxcXKHKHJxcXFyhyhycXFxcXKHJxcXFxcXKHJxhycocXKHJxcXFyhxcnFxcXFxcococnFxcococnFxcXFyhycYcnKHFyhycXFxcXKHJxcXFxcXFycYcnFxcocXJxcXFxcXKHKHJxcocXKHJxcXFyhxcnFxcXFxcocnFxcXFxcocnGHOHFxcnGHJxcocXJxhycocXFycXFxcXFxcocnFxcXFyhyhycXFyhxcnFxcXFxcXJxhycXKHFyhycXFxcococnFxcXKHKHJxcXFyhycYcnKHFyhycXFxcXKHJxhzhxcXJxhycXKHFycYcnFyhxcnFxcXFxcXKHJxcXFyhxcnFxcXFxcocnFxcXFxcocnFxcXFyhycYc4cXFycYcnFxcococnFxcocXJxcXFxcXFycYcnFxcococnFxcXKHKHJxcXKHKHJxcXFxcocnFxcXFxcocnFxcXFyhycXFxcXFxcnGHJyhxcocnFxcXFxcnGHJxcocXJxhycXKHKHJxcXFxcocnFxcXFxcocnFxcXFyhycYcnKHFycXFxcXFxcocnFxcXFyhycXFxcXKHKHJxcXKHKHJxcXFyhycYcnKHFyhycXFxcococnFxcococnFxcXKHKHJxcXKHKHJxcXFyhyhycXFyhxcnFxcXFxcnGHJxcXKHKHJxcXFyhyhycXFyhyhycXFxcocnFxcXFxcocnFxcXFxcocnFxcXKHKHJxcXKHKHJxcXFyhycYcnKHFycYcnFyhyhycXFxcXKHJxcXFxcocnFxcXFxcnGHJxcXKHJxhycXKHKHJxcXFyhycYcnKHFycYcnKHFyhycXFxcocnFxcXFxcXJxcXFxcXFycYcnFyhyhycXFxcXKHJxcXFxcocnFxcXFyhycYc4cXKHJxcXFxcocnFxcXFyhycXFxcXFycYcnFyhxcnFxcXFxcocnFxcXFxcnFxcXFxcXKHJxcXFyhycXFxcXFyhycXFxcXKHJxcXFxcocnFxcXFxcnGHJxcocXJxcXFxcXKHJxcXFyhyhycXFyhyhycXFyhyhycXFxcocnFxcXFxcnGHJxcocXJxcXFxcXKHJxcXFxcnGHJxcXKHKHJxcXKHKHJxcXKHKHJxcXFyhycXFxcXKHJxcXFxcXKHJxcXFyhycXFxcXFycYcnFyhxcnFxcXFxcocnFxcXKHJxhycocXJxcXFxcXKHJxcXFyhyhycXKHFycXFxcXFyhycXFxcXKHJxcXFyhyhycXKHFycXFxcXFyhycXFxcXKHJxcXFyhycYc4cXKHJxcXFxcnGHJxcocXJxcXFxcXJxhycXKHFycXFxcXKHJxhzhxcocnFxcococnFxcXKHJxcXFxcocnFxcXFyhycXFxcXJxhycXFyhycYc4cXKHJxcXFyhycYc4cXKHJxcXKHFycXFxcXKHJxcXFxcocnFxcXKHKHJxcocXJxcXFxcXJxhycXKHKHJxcXKHKHJxcXKHKHJxcXKHJxcXFxcXKHJxcXFyhycXFxcXKHJxcXFxcocnFxcXKHKHJxcococnFxcXKHJxcXFxcocnFxcXFycYcnFyhxcnFxcXFyhycXFxcXKHJxcXFxcocnFxcXKHJxcXFxcocnFxcXFyhycXFxcocnGHOHFyhycXFyhycYcnKHFycXFxcXKHJxcXFxcXJxcXFxcXKHJxcXFyhycXFxcXKHJxcXFxcnGHJxcococnFxcXJxhycXFyhycXFxcXFycYcnKHFycXFxcXFyhycXFyhyhycXFyhycXFxcXFycYcnKHFycXFxcXFyhycXFxcocnFxcXKHJxhzhxcocnFxcocnFxcXFxcocnFxcococnFyhxcnFxcXFyhycXFxcXJxhycXKHKHJxcXKHJxcXFxcXJxcXFxcXKHJxcXFyhycXFxcXKHJxcXFyhycXFxcXKHJxcXFyhycXFxcXKHJxcXFyhycXFxcococnFyhyhycXFyhycXFxcXFycXFxcXFyhycXFxcocnFxcXKHJxcXFxcXJxcXFxcXKHJxcXKHJxcXFxcXJxhycocXJxcXFxcocnFxcXFyhycXFyhyhycXKHKHJxcXKHJxhzhxcnGHJyhxcnFxcXFyhycXFxcocnFxcXFycYcnFyhyhycXKHKHJxcXKHKHJxcococnFyhxcnFxcXFycYcnFyhyhycXFyhycXFxcXKHJxcXFyhycXFxcocnFxcXFyhycXFxcocnFxcXKHJxcXFxcocnFxcXKHJxcXFyhycXFxcocnFxcXFxcnFxcXFyhycXFxcXJxhycocXJxcXFxcocnFxcXKHJxcXFyhycXFxcXKHJxcXFycYcnFyhyhycXFyhycXFxcXJxhycXKHJxcXFxcXJxcXFxcXJxhycococnFxcococnKHFycXFxcXFycXFxcXFycYcnKHKHJxcXKHJxhzhxcnFxcXFyhycXFxcocnFxcXFycXFxcXFyhycXFyhycXFxcXFycXFxcXKHJxcXFyhycXFxcocnFxcXFycXFxcXFyhycXFyhycXFxcXKHJxcXFycYcnFyhycYc4cXJxhzhxcnGHJyhyhycXKHFycXFxcocnFxcXFyhycXFyhycXFxcXKHJxcXKHJxhzhxcnFxcXFyhycXFxcocnFxcococnFyhyhycXKHKHJxcococnFyhyhycXKHFycXFxcocnFxcXKHJxcXFyhycXFxcXJxcXFxcXKHJxcococnFxcocnFxcXKHJxcXFxcnFxcXFxcocnFyhyhycXKHFycXFxcocnFxcXKHJxcXFyhycXFxcocnFxcXKHJxcXFyhycXFxcocnFxcXKHJxcXKHKHJxcocnFxcXFyhycXFxcnGHJyhxcnFxcXFycYcnKHFycXFxcocnFxcXFycXFxcXFycYc4cXJxhzhxcnFxcXFxcnFxcXFyhycXFyhycXFxcXKHJxcXKHJxcXFxcnFxcXFxcnGHOHFycXFxcXFycXFxcXKHJxcXKHJxcXFxcocnFxcocnFxcXKHJxcXFyhycXFxcocnFxcocnFxcXFyhycXFyhycXFxcocnFxcXKHJxcXKHKHJyhxcnFxcXKHJxcXFxcnFxcXFxcnFxcXFyhycXFyhycXFxcXKHJxcococnFyhyhycocXJxcXFxcnFxcXFxcocnFyhycXFxcXFycXFxcXJxhycococnFyhyhycocXJxcXFxcnGHJyhyhycXKHKHJyhxcnFxcXFycYc4cXJxhzhxcnFxcXFyhycXFyhycXFxcocnFxcocnFxcXFyhycXKHKHJxcocnFxcXFyhycXKHKHJxcocnFxcXFyhycXFyhycXFxcocnFxcocnFxcXKHJxcXFyhycXFyhycXFxcXJxcXFxcXJxcXFxcnGHOHFycXFxcXFycXFxcXJxcXFxcXJxcXFxcocnFxcocnFxcXKHJxcXKHJxcXFyhycXFxcocnFxcocnFxcXKHJxcXKHJxcXFxcnFxcXFyhycXFyhycXFxcocnFxcocnFxcXFycXFxcXKHJxcXKHJxcXKHKHJyhyhycXKHKHJyhxcnFxcXKHJxcXKHJxcXFxcnFxcXFyhycXFyhycXFxcnGHJyhxcnFxcococnKHKHJxcococnKHKHJxcXJxhycocXJxcXFyhycXFyhycXFxcocnFxcocnFxcXFycXFxcXJxhzhxcnFxcXFyhycXKHJxhzhyhycXKHKHJyhyhycXKHKHJyhyhycXKHJxcXFxcnGHOHFycXFxcocnFxcXJxhycococnKHFycXFxcocnFxcocnFxcXKHJxcXKHJxcXKHJxcXFxcnFxcXFyhycXFyhycXFyhycXFxcnGHJyhyhycXKHJxcXFxcnFxcXFycXFxcXFycXFxcXJxcXFxcocnFyhyhycocXJxcXFycYcnKHKHJyhxcnFxcXKHJxcXKHJxcXKHJxcXFxcnFxcXFyhycocXJxcXFxcnFxcXFycXFxcXFycXFxcocnFxcXJxhzhxcnFxcXFycXFxcXKHJxcocnFxcXFycXFxcXKHJxcocnFxcXFycXFxcXKHJxcocnFxcXFycXFxcXJxcXFxcXJxcXFyhycXFyhycXFxcnFxcXFxcnFxcXFycXFxcXJxhzhxcnFxcXKHJxcXKHJxcXFycYc4cXJxcXFxcnFxcXFycXFxcXFycXFxcocnFyhyhycXKHJxcXFycYc4cXJxcXFxcnFxcXFycYc4cXJxcXFyhycXFyhycXFyhycXFxcnFxcXFxcnFxcXKHJxcXKHJxcXFycXFxcXKHJxcXJxhycococnKHKHJxcocnFxcXJxhycocnFxcXFycXFxcXJxcXFxcocnFyhycXFxcocnFxcocnFxcocnFxcocnFxcXJxhzhxcnFxcXKHJxcXKHJxcXKHJxcXKHJxcXFycXFxcXKHJxcXJxhycocnFxcXFycXFxcXJxcXFxcocnFyhycXFxcocnFyhycXFxcXJxcXFyhycXFyhycXFyhycXFxcnFxcXFyhycXKHJxcXFyhycXFycYcnKHJxcXFxcnFxcXFycXFxcXJxcXFxcocnKHFycXFyhycXFxcocnFyhycXFxcocnFxcnGHJyhycXFxcXJxcXFxcnFxcXFycXFxcXJxcXFxcnFxcXFycXFxcXKHJxcocnFxcocnFxcXKHJxcocnFxcXJxhzhxcnFxcXJxhycocnFxcXKHJxcocnFxcXFycXFxcocnFyhyhzhxcnFxcXFycXFxcocnFyhyhycocnFxcXFycXFxcocnFxcocnFxcnGHJyhycXFxcXJxcXFyhycXFyhycXKHKHOHFycXFxcXJxcXFyhycXKHJxcXFxcnFxcXKHJxcocnFxcXFycXFxcnFxcXFxcnFxcXJxcXFxcXJxcXKHJxcXFyhycocXJxcXKHJxcXFycXFxcXJxcXFxcnFxcXFycXFxcXJxcXFxcnFxcXKHJxcXKHJxcocnFxcXFycXFxcnFxcXFyhycXKHJxcXFycXFxcXJxhzhyhycococnKHJxcXFxcnFxcXKHJxcocnFxcXKHJxcocnFxcXJxcXFxcocnKHKHJyhycXFxcXJxcXFyhycXFycXFxcXKHJxcocnFxcXJxcXFxcnFxcXFycXFxcocnFyhycXFxcXJxcXKHJxcXFycXFxcXJxcXFxcnFxcXKHJxcXJxcXFxcocnFyhycXFyhycXFyhycXFyhycXKHJxcXFycYc4cocnFyhycXFycYcnKHJxcXFyhycXKHJxcXKHJxcXKHJxcXKHJxcocnFxcXJxhzhyhycococ4cXJxcXFyhycXKHJxcXKHJxcXKHJxcXKHJxcocnFxcXJxcXFxcnFxcXFycXFxcnGHOHFycXFyhycXFyhycXKHJxcXFyhycocXJxcXJxhycocnFxcXKHJxcocnFxcocnFyhycXFxcocnFyhycXFycYcnKHJxcXFycYc4cocnKHJxcXFxcnFxcocnFxcXJxcXFyhycXKHJxcXFycXFxcXJxcXFyhycXKHJxcXKHJxcXKHJxcocnFxcXJxcXFyhycXFycXFxcXKHJyhyhzhxcnFxcXJxcXFxcnFxcXFycXFxcnFxcXFycXFxcXJxcXFycXFxcXJxcXFxcnFxcXJxcXFxcnFxcXFycXFxcocnKHKHJyhycXFxcocnFyhycXKHJxcXFyhycXKHJxcocnFxcXKHJyhyhzhxcnFxcXJxcXFxcnFxcXKHJyhxcnFyhycXFxcXJxcXKHJxcXJxcXFxcocnKHKHJyhycXFxcnFxcXKHJxcocnFxcXJxcXFyhycXKHJxcXKHJxcocnFxcocnFxcocnKHFycXFycYc4cXJxcXKHJxcXJxcXFxcocnKHJxcXFyhycocnFxcXFycXFyhycXFycYc4cXJxcXJxhzhxcnFxcocnFyhycXFxcnFxcXKHJxcocnFxcocnFyhycXFyhycXKHJxcXFycXFxcnGHOHKHJyhycXFxcnFxcXKHJxcocnFxcocnFyhycXFyhycXKHJxcXKHJxcXJxcXFxcnFxcXKHJyhyhycocnFxcXJxcXFyhycococnKHJxcXFycXFxcocnFyhycXKHJxcXFycXFxcXJxcXKHJxcXJxcXFxcoc4cXJxcXFycXFxcocnKHKHJyhycXFxcnFxcXJxhzhycXFxcXJxcXKHJxcocnFxcocnFxcnFxcXFycXFxcnFxcXFycXFxcnFxcXKHJxcocnFxcnFxcXFycXFxcXJxcXKHJxcocnFxcXJxcXFycXFxcXJxcXKHJxcXKHJxcocnFyhycXFxcnFxcXJxcXFxcnFxcXJxcXFxcnFxcocnFxcnFxcXFycXFxcocnKHJxcXFyhycocnFxcXJxcXFyhycocnFxcXKHJyhycXFxcnFxcXKHJyhyhzhxcnFxcnFxcXFycXFxcXJxcXKHJxcocnFxcnFxcXFycXFxcXJxcXKHJyhxcnFyhycXFxcnFxcXJxcXFxcnFxcXJxcXFycYc4cnFxcXJxcXFxcnFxcocnFyhycXFyhycococ4cXJxcXJxhzhyhzhxcnFxcocnFyhycXKHJxcXFycXFyhycXFycXFxcXJxcXFycXFxcXJxcXKHJxcocnFxcnFxcXFycXFxcnFxcXKHJxcnGHOHKHJyhycXFyhycXKHJxcXJxcXFxcnFxcocnFxcnFxcXFycXFyhycXKHJxcXKHJxcnGHOHFycXKHJxcXFycXFyhycXFycXFxcXJxcXFycXFxcnFxcXKHJxcnGHOHFycXKHJxcXKHJxcocnFyhycXFycXFxcXJxcXFycXFxcocnKHJxcXFycXFxcnFxcXKHJyhycXFxcnFxcXJxcXFyhycXJxcXFxcnFxcXKHJyhycXFyhycXKHJxcocnFxcnFxcXFycXFxcnFxcXJxcXFyhycocnFxcXJxcXFycXFxcXJxcXJxcXFxcnFxcXJxcXFyhycocnFxcXJxcXKHJxcocnFxcnFxcXFycXFyhycXKHJxcXJxcXFyhycXJxcXFxcnFxcXJxcXFxcnFyhycXFxcnFxcocnFyhycXFycXFxcXJxcXJxhzhycXFxcoc4cXJxcXJxcXFxcnFxcocnFyhycXKHJxcXJxcXFxcnFxcocnFyhycXKHJxcocnFxcnFxcXFycXFyhycXKHJxcocnFyhycXFyhycocnFxcXJxcXKHJxcocnFyhycXFycXFxcXJxcXKHJxcnGHOHJxcXFyhycocnFxcnFxcXFycXFycXFxcXJxcXFycXFxcnFxcXKHJyhycXFycXFxcXJxcXKHJxcocnFyhycXKHJxcocnFxcnFxcXFycXFycXFxcXJxcXFycXFxcnFxcXJxcXFycXFxcnFxcXFycXFycXFxcXJxcXKHJyhycXFxcnFxcXJxcXFycXFxcoc4cXJxcocnFxcocnKHJxcXFycXFyhycocnFxcXJxcXFycXFxcnFxcXJxcXFyhycocnFxcnFxcXKHJyhycXFxcnFxcnFxcXFycXFxcnFxcocnFyhycXKHJxcocnFyhycXKHJxcXJxcXFyhzhxcnFxcnFxcXKHJyhycXFyhycocnFxcocnFycXFxcXJxcXFycXFyhycXJxhzhycXFxcnFxcXJxcXFycXFxcnFxcXJxcXFycXFxcnFxcXJxcXFyhzhyhycocnFyhycXFycXFxcnFxcXFycXKHJxcXJxcXFyhzhxcnFyhycXFycXFxcXJxcocnFxcnFxcXFycXKHJxcXJxcXFyhycocnFxcnFxcXKHJyhycXFycXFxcocnKHJxcocnFxcnFxcXKHJyhycXKHJxcXJxcXFycXFxcoc4cocnKHJxcocnFyhycXKHJxcocnFyhycXKHJxcnGHOHJxcXFycXFxcnFxcocnFycXFxcXJxcXKHJyhycXFxcnFyhycXFyhycocnFxcnFxcXKHJyhycXKHJxcXJxcXFycXFxcnFxcXJxcXFycXFyhycXJxcXFxcnFxcocnFycXFxcXJxcocnFxcnFxcXFycXKHJxcocnFxcnFxcXJxcXKHJxcocnKHJxcXFycXFycXFxcXJxcXJxcXFyhycocnFyhycXKHJxcocnFycYc4cnFxcXJxcXJxcXFxcnFyhycXFycXFxcnFxcXJxcXFycXFxcnFxcocnFycXFxcXJxcXJxcXFycXFxcoc4coc4cnFxcXJxcXKHJxcnFxcXKHJyhycXFycXFxcnFxcXJxcXKHJxcnFxcXFycXFycXFxcoc4cXJxcocnKHJxcXFycXFyhycocnFxcnFxcXJxcXFycXFxcnFxcXJxcXJxcXFxcnFyhycXFycXFxcnFxcocnFycXFxcXJxcXJxcXFycXFxcnFxcXJxcXKHJyhycXFycXFxcXJxcocnKHJxcXFycXFyhzhxcnFyhycXKHJxcocnKHJxcXKHJyhycXKHJxcocnFycXFxcXJxcXJxcXFycXFxcnFxcXJxcXKHJyhycXFycXFxcnFxcXJxcXJxcXFxcnFyhycXFycXFyhycXJxcXFxcnFyhycXKHJxcocnKHJxcXJxcXFyhzhycXFxcnFxcocnKHJxcocnFyhycXJxcXFxcnFyhycXKHJxcocnKHJxcXJxcXFycXFxcnFxcocnKHJxcXJxcXFycXFyhycocnFxcnFxcXJxcXFycXFycXFxcXJxcocnKHJxcXFycXKHJxcXJxcXKHJxcnFxcXKHOHKHOHJxcXFycXKHJxcXJxcXKHJyhycXFycXFxcnFxcXJxcXJxcXFyhzhycXFxcnFxcnFxcXJxcXFycXFxcnFyhycXFycXFyhycocnFxcnFxcXJxcXFycXFycXFxcnFxcXJxcXJxcXFxcnFyhycocnFxcoc4coc4cnFxcXJxcocnFyhycXJxcXFxcnFyhycXJxcXFxcnFyhycXKHJxcnFxcXJxcXFycXFxcnFxcnFxcXJxcXFycXFycXFxcnFxcXJxcXJxcXFycXFxcnFxcocnKHJxcocnKHJxcXJxcXFycXFxcnFyhycXFycXFyhzhxcnFyhycocnFxcoc4cnFxcXJxcXJxcXFycXFxcnFxcnFxcXJxcXKHJyhycXKHJxcnFxcXKHOHJxcXFycXFycXFxcnFxcnFxcXKHOHJxcXFycXKHJxcnFxcXFycXKHJxcocnKHJxcocnFycXFxcoc4cnFxcXJxcXJxcXKHJxcnFxcXJxcXFycXFycXFxcnFxcocnKHJxcocnKHJxcXJxcXKHJyhycXFycXFycXFxcXJyhycXFxcnFyhycXJxcXFxcnFycXFxcXJxcXJxcXKHJyhycXFycXFycXFxcoc4cnFxcoc4cnFxcXJxcXJxcXKHJxcnFxcXJxcXKHJyhycXJxcXFxcnFycYc4cnFxcnFxcocnKHJxcocnFycXFxcnFxcXJxcXJxcXKHJxcnFxcXJxcXKHOHFycocnFxcoc4cnFxcXJxcocnKHJxcXJxcXFycXFycXFxcnFxcnFxcXJxcXFycXKHJxcnFxcXFycXJxcXFxcnFyhycocnFxcnFxcoc4cXJyhycXFyhzhycXFyhzhycXFxcnFyhycXJxcXFycXFxcnFxcnFxcXJxcocnFyhycXJxcXFycXFycXFxcnFxcXJxcocnFycXFxcnFxcXJxcXJxcXKHJyhycXKHJyhycXKHJyhycXKHJxcnFxcXJxcXJxcXFycXFxcnFyhycXJxcXFycXFxcnFyhycXJxcXFycXFxcnFxcnFxcocnKHJxcnFxcXKHOHJxcXJxcXFycXFycXFyhycocnFycXFxcXJyhycXFycXFxcnFxcnFxcXJxcocnFyhycocnFycXFxcnFxcXJxcXJxcXKHJyhycXJxcXFycXFxcnFyhycXJxcXFycXFyhycocnKHJxcocnFycXFxcnFxcnFxcXJxcXJxcXFycXFycXFxcnFxcnFxcocnKHJxcnFxcXJxcXFycXKHJyhycXFycXFycXFxcnFxcnFxcXJxcXJxcXKHJyhycXJxcXFycXFxcnFyhycocnFyhycocnFyhycocnFycXFxcnFxcXJxcocnKHJxcXJxcXJxcXKHJyhycXJxcXFycXFxcnFyhycocnFyhycocnFycXFxcoc4cnFyhycXJxcXFycXFycXFyhycocnKHJxcXJxcXJxcXFycXFycXFyhycocnKHJxcXJxcXJxcXKHJyhycXJxcXFycXFycXFxcnFxcnFxcXJxcocnKHJxcXJxcocnFyhzhycXFxcnFyhycocnFycXFxcnFxcocnJxcXFyhzhycXFycXFycXFxcnFxcnFxcXJxcocnKHJxcocnKHJxcnFxcXJxcXJxcXFycXFycXFycXFxcnFxcnFxcXJxcocnKHJxcocnKHJxcnFxcXJxcXJxcXFycXKHJyhycXKHJyhycocnFyhycocnFycXFxcnFxcoc4cnFxcnFxcnFxcXJxcXJxcXKHOHJxcXJxcXFycXKHJyhycXKHOHJxcXFycXJxcXFycXFyhzhycXFycXFxcnFycXFxcnFxcXJxcocnKHJyhycXFycXFycXFycXFxcnFxcnFxcXJxcocnKHJxcnFxcXJxcXJxcXFycXKHJyhycXJxcXFycXFycXFyhzhycXFyhzhycXKHJyhycXJxcXFycXFycXFycXFxcnFxcnFxcoc4cnFxcnFxcnFxcXJxcXJxcXJxcXFycXKHJyhycXJxcXFycXFycXFyhzhycXFycXFxcnKHJxcXJxcXJxcXFycXKHJyhycXJxcXFycXFycXFyhzhycXFycXFycXFxcnFyhycocnFycXFxcnFyhycXJxcXKHJycXFxcXJyhycXKHJyhycocnFyhzhycXFycXFxcnFyhzhycXFxcnFycXFxcnFxcnFxcnFxcXJxcXJxcXJxcXKHOHJxcXJxcXJxcXFycXKHJyhycocnFyhycnFxcXKHOHJxcoc4cnFxcXJyhycXKHJyhycocnFycXFxcnFxcnFxcnFxcoc4cnFxcnFxcoc4cnFyhycocnKHJxcnFxcXJxcXJxcXJxcXFycXJxcXFycXFyhzhycXKHJyhycocnKHJxcocnKHJyhycocnFyhzhycXFycXFxcnKHJxcXJxcocnFycXFycXFxcnFxcnFxcnFxcnFxcXJxcocnKHJyhycXJxcXFycXFycXFycXFycXFxcnFyhycnGHOHJxcnFxcXJxcocnKHJyhycXJxcXFycXFycXFycXFycXFxcnFycXFxcnFxcoc4cnFycXFxcnFxcnFxcnFxcoc4cnFxcnFyhycocnFycXFxcnFyhzhycXFxcnKHJxcnFxcXJxcXJxcXJxcXJxcXFycXJxcXFycXFycXFyhzhycXJxcXFycXFycXFycXFyhzhycXFycXKHJyhycocnFycXFxcnFyhzhycXFycXFxcnFycXFxcnFyhycnFxcXFycocnFycXFxcnFyhycocnKHJxcnFxcoc4cnFxcnFxcnFxcnFxcnFxcXJxcnFxcXJxcXJxcXJxcXJxcXKHOHJxcXJxcocnKHJyhycocnFycXFxcnFyhycocnKHJyhycXJxcXKHJycXFxcnFxcnFxcnFxcnFxcoc4cnFyhzhycXFycXFycXFycXFxcnFycXFxcnFycXFxcnFxcnFxcnFxcXJyhycXJxcXFycXFycXKHJyhycocnFycXFyhzhycXFycXKHOHJxcXJxcXKHOHJxcnFxcocnJxcXFycXFycXKHJyhycXJxcXJxcXFycXJxcXFycXKHJyhycocnKHJyhycXJxcXKHOHJxcXJxcnFxcXJxcXJxcXJxcXJxcXFycocnFyhzhycXKHJycXFxcnFxcnFxcnFxcnFxcXJyhycXJxcXFycXKHOHJxcXJxcXJxcocnFycXFycXFycXFxcnKHJxcoc4cnFxcnFyhzhycXFycXFycXFycXFycXFxcnKHJxcnFxcXJxcnFxcXJxcXJxcoc4cnFxcnFxcnFxcnFxcoc4cnFycXFycXFxcnFycXFxcnFycXFxcnFxcnFyhycocnKHJyhycocnKHJxcnFxcnFxcXJyhycXJxcXFycXJxcXFycXFycXJxcXFycXFycXFycXFycXFycXFycXFycXFycXFycXFxcnKHJxcnFxcoc4cnFyhzhycXKHOHJxcXJxcoc4cnFxcnFxcnFyhycocnKHOHJxcXJxcXFycocnKHJyhycXJxcXJxcXKHOHJxcnFxcnFxcXJxcnFxcXJxcnFxcoc4cnFxcnFycXFxcnFycXFxcnFxcnFycXFxcnFxcnFyhycnFxcXJxcXJxcXJxcocnJxcXFycXFycXFycXFycXFycXFycXFycXFycXFycXFycXKHJxcnFxcnFxcnFxcnFxcnFxcnFxcnFxcnFxcnFxcnFxcnFxcnFxcnFxcXJyhycocnKHJyhycocnFycXFycXFycXFycXFycXFycXFycXFycXFycXFycXFycXFycXFycXFycXFycXFycXFycXFycXFycXFycXKHJyhycnFxcXJxcXJxcXJxcocnJxcXFycXFycXKHOHJxcXJxcoc4cnFxcnFycXFxcnFycXFxcnFycXFxcnKHJxcnFxcXJxcnFxcnFxcXJyhycXJxcXJxcXJxcXJxcXJxcXJxcXJxcXJxcXJxcXJxcXJxcocnJxcXFycXFycXJxcXFycXJxcXFycXJxcXFycXJxcXJxcXFycocnFycXFycXFycXFycXFycXFycXFycXFycXKHJycXFxcnFyhzhycXKHOHJxcnFxcXJyhycXJxcXJxcXJxcXJxcXJxcXJxcXJxcXJxcocnJxcXFycXJxcXFycXJxcXKHOHJxcnFxcnFxcnFxcnFxcnFxcnFyhycnFxcXJxcoc4cnFycXFxcnFycXFycXFycXFycXFycXFycXFycXKHJycXFxcnFycXFxcnKHJxcnFxcnFxcnFxcnFxcnFxcnFxcnFycXFxcnFycXFxcnFycXFycXFycXFycXFycXFycXFycXJxcXFycXJxcXFycocnFycXFycXFycXFycXFycXJxcXFycXJxcXFycXJxcXJxcXJxcXJxcXJxcXJxcoc4cnFycXFxcnFycXFycXFycXFycXFycXJxcXFycXKHOHJxcnFxcnFxcnFxcnFxcnFyhzhycXKHOHJxcnFxcnFxcnFxcnFyhycnFxcXJxcnFxcnFxcnFxcnFxcnFxcnFxcnFycXFyhzhycXJxcXJxcXJxcoc4cnFxcnKHJxcnFxcnFxcnFxcnFxcnFycXFxcnFycXFycXFycXFycXFycXKHOHJxcnFxcnFxcXJycXFxcnFxcnFycXFxcnFycXFycXFycXFycXJxcXFycXJxcXJxcXJxcXJxcXJxcXJxcnFxcoc4cnKHJyhzhycXFycXJxcXJxcXFycnFxcXJxcXJxcnFxcXJyhycXJxcocnJxcXFycXJxcXJxcXFzhycXFycXFycXJxcXJxcXJxcXJxcXJxcoc4cnFycXFycXFycXFycXKHOHJxcnFxcnFxcnFxcnFycXFxcnKHJxcnFyhycnFxcXJxcnFxcnFxcnFxcnFxcnFycXFycXFxcnJxcXFycXFycocnFycXFycXFycXKHOHJxcnFxcnFxcnFxcnFycXFxcnKHJxcnFyhzhycXKHOHJyhycoc4cnFyhzhycocnKHJycXFxcnKHJxcnFxcnFyhzhycXJxcXJxcXJxcXJxcnFxcoc4cnJxcXFycXKHOHJxcnFyhycnFxcXJxcnFxcnFxcnFycXFxcnFycXFycXFycXJxcXFycocnKHJycXFxcnFycXFycXFycXFycXJxcXJxcXJxcXJxcXJxcnFxcnFxcnFxcnFycXFycXFycXFycXFycXJxcXJxcXJxcXJxcnFxcXJyhycnFxcXJxcnFxcnFxcnFxcnFycXFxcnKHOHJxcXJxcnFxcnFxcnFycXFxcnKHJyhycnFxcXJyhycXJxcoc4cnFycXFycXFycXJxcXFycocnJxcXFycXJxcXJxcXJxcoc4cnFycXFycXJxcXFycocnKHJycXFxcnKHJyhzhycXJxcXFycnFxcXJxcnFxcnFxcnFxcnFycXFycXFycXFycocnFycXFycXJxcXFycocnJxcXFycXJxcXJxcXJxcnFxcoc3FxcXJxcoc4cnKHJycXFyhzhycnFxcXJxcnFxcnFxcnFyhzhycocnJxcXFycXJxcXJxcnFxcXJyhycoc4cnFycXFycXFycXJxcXJxcXJxcXJxcnFxcnFxcnFycXFycXFycXFycXJxcXJxcXJxcXJyhycocnJxcXFycocnKHOHJxcnFxcnFxcnFycXFycXFycXKHOHJyhycnFxcoc4c4cnFxcnKHJyhycnFxcXJyhzhycXFycocnJxcXFycXJxcXJxcXJyhycXJxcocnJxcXJxcXJxcnFxcXJyhzhycXJxcXJxcXJxcnFxcnFxcnFxcnKHJyhycnFxcnFxcnFxcnFycXFycXFycXJxcXJxcXJxcnFxcnFxcnFxcnFycXFycTlKkbu1bnFycnFxcXJxcnFxcnFxcnFycXFycXFycXJxcXJxcXJxcnFxcnFxcnFxcnKHJyhzhycXJxcXJxcnFxcnFxcnFxcnFycXFycXJxcXFycnFxcXJxcnFxcnFyhzhycocnJxcXJxcXJxcXJxcnFxcnFycXFxcnJxcXFycXJxcXJxcoc4cnKHOHJxcnFxcnFyhzhycoc4cnFycXFycXJxcXJxcXJxcnFxcXOHJxcXJyhycnFxcXJyhzhycXJxcXJxcXJxcnFxcnFyhzhycoc4cnFycXFycXJxcXJxcXJxcnFxcnFxcnFycXFycXFycXJxcXJxcnFxcnFxcnFxcnKHJycXFxcnKHJycXFxcnJxcXFycXJxcXJxcnFxcnFxcnFycXFycXFycXJxcXJxcoc4cnJxcXFycocnJxcXFycocnJxcXJxcXJxcoc4cnJxcXKHNxcXFycXJxcXJxcnFxcnFxcnFycXFycXFycXJxcocnJxcXJxcXJyhycXJxcnFxcnFxcnFycXFycXFycXJxcXJxcnFxcnFxcnFycXFycXKHOHJycXFxcnKHOHJxcnFxcnFycXFycXFycXJxcXJxcnFxcnFxcnFycXFycXJxcXJxcXJxcnFxcnFycXFycXFycXJxcXJxcXI//JG1A25ycXFxcnJxcXFycXJxcoc4cnKHOHJxcnFxcnKHJyhycnFxcnFxcnKHJyhzhycXJxcnFxcXJycXFxcnKHOHJxcnFxcnFycXFycXJxcXJxcXJxcnFxcnFycXFycXFycocnKHOHJyhycnFxcnFxcnKHJyhycnFxcnFycXFycXFycXJxcXJxcXJyhzhycXJxcXJxcnFxcnFycXFycXFycXJxcXJxcnFxcnFycXFycXFycXJxcXJxcnFxcnFycXFycXFycXJxcoc4cnKHOHJxcnFycXFycXFycXJxcXJxcnFxcnFxcnKHJycXFycXFycXJxcXJxcnFxcnFxcnFycXJxcXFycnFxcXJycXFxcnKHJycXFycXFycXJxcoc4cnKHOHJxcnFycXFycXFycXJxcoc4cnKHOHJyhycnFxcnFycXFycXFycXJxcXJxcnFxcnFycXFycXJxcXJxcXJyhycnFxcnFxcnFycXFycXJxcXJxcnFxcnFycXFycXFycocnJxcXJxcXJxcnFxcnFycXFycXJxcXJxcnFxcnFycXFycXFycXJxcnFxcnFxcnFycXFycXJxcoc4cnKHOHJyhycnFxcnFycXFycXKHOHOHJxcnFyhzhzhycXJxcXJxcnFyhzhycnFxcXJycXFxcnJxcXFycnFxcXJyhzhycocnJxcXJxcnFxcnFxcnKHOHJxcnFycXFycXFycXJxcoc4c4cnFycXFycocnJxcXJxcXJxcnFxcnKHJycXFycXFycXJxcXJxcnFyhzhycnFxcXOHJxcnFxcnFycXFycXJxcoc4cnJxcXJxcXJxcnFxcnFycXFycocnJxcXFzhycXJxcXJxcnFyhzhycnFxcnFxcnFycXJxcXJxcXJxcnFycXFycXFycXJxcnFxcnFxcnKHOHJxcnFycXFycXJxcXJxcXJycXFxcnJxcXFycnFxcXJycXFycXFycXJxcXJxcnFyhzhycnFxcnFxcnKHJycXFycXJxcXJxcXJycXFxcnKHOHJyhzhycnFxcnFxcnFycXFycocnJxcXJxcXJyhzhycXJxcnFxcnFycXFycXJxcXJyhycnFxcnFxcnFycXJxcXJxcXJyhzhycoc4cnKHOHJycXFycXFycXJxcnFxcnFxcnJxcXFycnFxcXJycXFycXFycXJxcoc3FxcXJyhycnFxcnFycXKHOHJycXFycXFycocnJxcXJxcnFxcnFycXFycocnJxcXJxcXJyhzhycoc4cnKHOHJycXFycXKHNxcXFycoc4cnJxcXJxcXJxcnFycXFycXJxcXJxcnFxcnFycXFycoc4cnFycXJxcoc4cnJxcXJxcXJyhzhycoc4cnJxcXJxcXJxcnFycXFycXJxcXJyhycnFxcnFycXFycXJxcXJxcnFxcnKHOHJyhzhycnFxcnFxcnFycXJxcXJxcnFxcnKHJycXFycXJxcXJxcnFxcnKHJycXFycXJxcXJxcnFycXFycXFycnFxcnFxcnFycXJxcXJxcXJycXFycXFycocnJxcXJxcnFycXFycXFycoc4cnJxcXJxcXJxcnFycXFycocnJxcXJxcnFxcnFycXFycocnJxcXJxcnFycXFycXFycoc4cnJxcXJxcXJycXFxcnJxcXJxcXJycXFxcnJxcXJxcoc3FxcXOHJxcnFycXFycXJxcXJxcnFycXFycXJxcXJyhycnFxcnFycXJxcXJxcXJycXFycXFycXJxcnFxcnKHJycXFycXJxcXJxcnFycXFycXJxcXJyhzhycoc4cnJxcXJxcnFxcnFycXJxcXJxcnFxcnKHJycXFycocnJxcXJxcnFxcnKHJycXFycXJxcnFxcnFxc4cnFycXJxcXJxcnFxcnFycXJxcXJyhycnFxcnFycXJxcXJxcnFxcnFycXJxcXJxcnFxcnKHOHJycXFycXFzhycXJxcXJycXFxcnJxcXJxcnFxcnFycXJxcXJxcnFycXFycXJxcXJxcnFycXFycoc4cnKHOHJycXFycXJxcoc3FxcXJycXFycXJxcXJxcnFycXFycXJxcXJycXFxc4cnFycXJxcXJyhzhycnFxcnFxcnJxcXJxcXJyhzhzhycXJxcnFycXFycXJxcXJxcnFycXKHNxcXFycnFxcnFxcnJxcXJxcnFxcnFycXFycnFxcnFxcnJxcXFzhycXJyhycnFxcnFycXFycnFxcXOHJxcnFycXJxcXJxcnFxcnFycXJxcoc3FxcXJycXFycXJxcXJyhzhycnFxcnFycXFycoc4cnJxcXJxcnFxcnFycXJxcnFxcnFycXFycoc4cnJxcXJxcnFxcnJxcXFzhycXJyhycnFxcnFycXJxcXJxcnFycT03obfIXnJxcnFxcnFycXJxcXJyhzhycnFxcnFycXFycXJxcnFycXFycXJxcXJycXFycXFycnFxcnE7H0O74LxxcnFxc4cnFycXJxcXJycXFxc4cnFycXJxcnFxcnFycXJxcXJyhzhycnFxcnFycXFycoc4cnJxcXJyhycnFxcnKHOHJycXFycXJxcXJycXFycXFycnFxcnFxcnJxcXJxcnFyhzcXFycXFycnFxcnFxc4cnFycXJxcnFxcnFycXFycnFxcnFycXFycoc4cnJxcXJxcnFycXFycnFxcXJycXFycXJxcnFxcnKHOHJycXFycXJxcnFxcnFycXJxcXJyhzhycnFxcnKHOHJycXFycXJxcXJycXFycXJxcXJxcnKHJycXFycocnJxcnFxcnFycXJxcXJxcnFycXFycnFxcnFxcnJxcXJxcnFyhzcXFycXJxcXJyhzhycnFxcnKHOHJycXFycXJxcnFyhzcXFycXFycnFxcnFycXFycnFxcnFxcnJxcXJxcnFycXFycXJxcnFycXFycXJxcnFycXFycXJxOez0vxMLhzhycnFyhzcXFycXFycnFxcnFycXFycoc4c4cnJxcXJxcnFycXFycnFxcnFxcnJxcXJxcnFycXFycoc4cnJxcXJyhzhzhycoc3FxcXOHJyhzcXFxc4cnKHNxcXFycnFxcnKHOHJycXFycoc4cnJxcXJxcnFycXJxcXJxcnFycXJxcXJxcnFycXJxcXJxcnFycXJxcXJyhzhycnFxcnJxcXFzhycnFxcnFycXJxcXJxcnKHOHJycXFycXJxcnFxcnJxcXJxcnFxcnJxcXJxcnFxcnJxcXJxcnFycXFycnFxcnFxcnJxcXJyhzhycnFxcnKHOHJycXJxcXJxcnFycXFycoc4c4cnJxcXJycXFxc4cnJxcXJxcnFycXFycnFxcnFycXFycnFxcnFycXJxcoc3FxcnFycXFycnFxcnFycXJxcXJycXFycXJxcXJycXFycXJxcnFyhzcXFycXJxcnFxcnFycoc4cnJxcXJyhzhycnFycXFycXJxcnFycXFycXJyhzhycnFxcnKHOHOHJycXFycXJxcnFycXFycnFxcnFycXFycnFxcnFycXJxcXJycXFycXJxcnFycXFycXJxcnFycXFycnFxcnFycXJxcXJycXFycXJxcXJycXFycoc4cnJxcnFxcnFycXJxcnFxcnJxcXJxcnFxc4cnFycoc4c4cnJxcXJxcnKHJycXJxcXJxcnKHJycXJxcXJxcnKHOHJycXFycnFxcnFycXFycnFxcnFycXJxcnFxcnJxcXJxcnFycXFycnFxcnFycXJxcnFxcnKHNxcXFzhycnFxcnKHOHOHJycXFycnFxcnFycXFycnFxcnKHOHOHJycXFycnFxcnFycXFzhycXJycXFycXFzhycnFxcnFycXJxcnFycXFycXJxcnFycXJxcnFxcnFycXJxcnFycXFycnFxcnFycXJxcXJycXFycXJxcnFycXJxcXJyhzcXFxc4cnJxcXJycXFycXJxcnFxcnJxcXJxcnFycXJxcXJycXFycXJxcnFycXJxcXJyhzcXFycXFycnFycXFycXJxcnFycXIxbqGzoV5ycXFycXJxcnFxc4cnKHNxcXJxcnFycXFycnFxcnFycXJxcnFycXFycnFxcnFycXJxcnFxcnJxcXJxcnFycXJxcnFxcnJxcXJxcnFycXJxcXJycXFycXJyhzhycnFycXFycXJyhzhzhycnFycXFycXJyhzhycnFycXFycnFxcnFycXJxcnFycXFycoc3FxcnFycXJxcXJycXFycoc3FxcnFxc4cnJxcXJxcnKHOHOHJycXJxcXJxcnJxcXJxcXOHJycXFycnFxcnFycXJxcnFxc4cnFycnFxcnFycXJxcXOHJycXFycXJxcnFycXJxcnFxcnJxcXJxcnFycXJxcnFycXFycnFxcnFycXJxcnFycXFycnFxcnKHNxcXJxcXOHJycXFycnFxcnFycXJxcnFycXJxcXJyhzcXFycXJxcnFycXFycnFxcnJxcXJxcnFycXJxcnFxcnJxcXJxcnKHOHOHJycXJxcXJycXFycXJyhzhzhycnFycXFycnFxcnFycXJxcnFycXJxcXJycXFycoc3FxcnFycXFzhycnFxcnJxcXJxcnFycXJxcnFycXJxcXJyhzcXFycXJxcnFycXJxcnFxcnJxcXJxcnKHOHOHOHJycXJxcXJycXFycXJyhzcXFxc4cnJxcnFxcnJxcXJxcnKHOHOHOHJycXJxcXJycXFycXJyhzhzhzhycnFycXFycnFxcnJxcXJxcnFycXJxcnFxc4cnJxcXJyhzcXFycXJxcnFycXJxcnFxcnJxcXJycXFycXJxcnFycXJxcnFycXFycnFxcnJxcXJyhzhzcXFycXFzhycnFycXFycnFxcnFycoc3FxcnFycXJxcXJycXJxcXJycXFycoc3FxcnFycXJxcnFycXFycnFycXFycnFxcnFycoc3FxcnFycXFzhycnFycXFycnFxcnJxcXJxcnFycoc4cnJxcnFycXJxcXJycXFycnFxcnFycoc3FxcnFycXFzhycnFycXFzhycnFxcnFycnFxcnFycXJxcnFycXJxcnFxc4cnJxcXJycXFycnFxcnFycXJyhzhzhzhzhycnFycXFycnFycXFycXJycXFycXJyhzcXFycXJxcXOHOHJycXJxcXJycXFycnFxcnJxcXJxcnFycoc4c4c4c4cnJxcnFycXFycnFycXFycnFxcnFycnFxcnFycXJxcnKHOHJycXJxcnFycXFzhycnFxcnJxcXJycXFycnFxcnE078a2IDmHOHOHOHOHOHJycXJxcnFxcnJxcXOHJycXFycXJycXFycXJycXFycXJxcnFycXJxcnFycXJxcnFycXFzhycnFxc4cnJxcXJycXFycnFxcnFycnFxcnFycXJyhzcXFycXJxcnFycXJxcnFxc4cnJxcnFycXFycnFycXFycnFxcnJxcXJycXFycXJycXFycXI6c9a/jClxcnFycXJxcnFycXJxcnFycXJxcnFycXJxcXOHJycXJxcXJycXJxcXJycXFycnFxcnJxcXJycXFycnFxcnFycnFxcnFycoc3FxcnFycXJxcnKHOHOHNxcXJxcnFycXJxcXOHOHJycXJxcnFycXJxcXJycXJxcnFxcnJxcnFxc4cnJxcXJycXJxcXJycXFycnFxcnJxcXJycXFycnFxcnJxcXJxcnJxcXJyhzcXFycnFxcnFycoc3FxcnFycnFxcnFycXJyhzcXFycXJxcnKHNxcXJxcnFycXJyhzhzcXFycTCMY7aDnHJxcnFycoc4c3FxcnFycXJxcnFycXJxcnFyOh37tPIEhzhzhzcXFycXJxcnFycXJxcnFycXJxcnFycXJxcnFycXJyhzhzhzcXFycXJxcnFycXJxcnFycoc4c3FxcnFycXJxcnFycoc3FxcnFycXJxNP1jsxKccXFycXJyhzcXFycXJyhzcXFycXJycXFycXJycXFycXJycXFycnFxcnFycnFxcnJxcXJycXFycnFxcnJxcXJycXJxcXJycXFzhycnFycXFycnFycXFzhycnFycXJxcXOHOHJycXJxcnFycXJxcnFycXJxcnFycXJyhzcXFycXJxcnKHNxcXJxcnJxcXJxcnJxcXJycXFycnFxcnJxcXJycXFycnFycXFycnFycXJxcXOHJycXJxcnFycXJxcnFycXJxcnFycXJyhzcXFycXJxcnJxcXJyhzcXFycnFxcnJxcXOHJycXFycjZosb6XTnJxcXOHJycXJxcnFycXJxcnFycXJyhzcXFycXJxcnJxcXJycXFycXJycXJxcXJycXE+0ua8LRlxcnFxc4c4c4c4c4c3FxcnFycXJyhzcXFycnFxcnJxcXJycXFycnFycXFycnFycXJxcnFycXJxcnFycXJyhzcTQpsbDmTnJycXFycnFxcnJxcXJycXJxcXOHJycXJxcnFycXJxcnKHNxcXJxcnJxcXJycXFycnFxcnJxcnFxc4cnJxcnFycXJxcnKHNxcXJxcnJxcXJxcnJxcnFxcnJxcnFxc4c4cnJxcnKHNxcXJxcnFycnFxcnJxcXJycXJxcXJycXJxcnFycXJxcnFycXJycXFycXJycXFycnFycXFycnFycXJxcnFycXJxcnFycnFxcnFycnFxcnJxcnFxc4cnJxcnFycXJxcnKHNxcXJyhzcXJxcXJycXJxcXJycXJxcnFycoc3FxcnFycnFxcnJxcnFxcnJxcnFycXJxcnFycoc3FxcnJxcXJycXFycnFycXJxcnFycXJxcnFycnFxcnJxcXJycXJxcXOHJycXJyhzcXFycXJycXFycnFxcnJxcnFycXJxcnFycXJyhzcXFycnFxc4cnJxcnFycXJxcnFycXJycXFycnFxcnJxcnFycXJxcnFycXJxcnJxcXJycXFycnFycXJxcXNxcXJxcnFycnFxcnJxcXOHJycXJxcnFycXJycXFycXJycXJxcXJycXJxcnFycoc3FxcnJxNadzsWiMcXOHOHJycoc3FxcnFycnFxcnJxcnFycXJxcnFycXJyhzcXFzhycnFycXJxcnFycXJxcnJxcXJycXFzhycnFycXJyhzcXFycnFxcnJxcnFycXJxcnFycXJycXFycnFxc4cnJxcnFycoc3FxcnJxcXJycXJxcnFycXJxcnJxcXJycXFzhycnFycXJyhzcXFycnFxcnJxcnFycXJxcnFycnFxcnJxcnFxc4NnC4tZ9HcnJxcXJycXJxcnFycXJxcnJxcXJycXFzhycnFycoc3FxcnJxcXJycXJxcnFycXJxcnJxcXJycXJxcnFycXJxcnFycnFxcnJxcnFycXJxcnFycnFxcnJxcnFxc4c3FxcnFycnFxcnJxcnFycXJxcnFycnFxcnJxcnFycXJxcnFycnFxcnJxcnFycXJxcnFycnFxcnJxcnFxc4c3FxcjDtsbUiTnFycXFycnFycoc3FxcnJxcXOHJycXJxcnJxcXJycXFzhycnFycnFxcnFycnFycXJxcnFycXJxcnJxcnFxc4MJxztnOMc3FxcnJxcnFxc4c3FxcnFycnFxcnJxcnFycXJycXFycnFxc4czibNb9kynFycnFxc4cnJxcnJxcXJxc4cnJxcnFycXJyhzcXJxcXJycXJyhzcXFycnFycXFzcXFycXJycXFyOe6xvBFOcXJxcnFycnFxcnI+/rG2AU5ycXJxcnJxcXOHJycXJxcnJxcXJycXJxcXOHNxcXJycXFycnFycXJxcnJxcXJycXJxcnFycXJycXFycnFycXJxcnFycnFxcnJxcnFycXJycXFycnFycXJxcnFycnFxcnJxcnFycXJxcnJxcnFxc4c4c3FxcnJxcXOHMzj3OygIxycnFxcnJxcnFycnFxcnJxcXOHOHNxcXJycXFzhzhzcXFycXJycXJxcnFycXJycXJxcXOHOHNxcXJycXJxcXNxcXJxcnJxcjkwwbzPPnFxcnFycnFxc4c4c3FxcnJxcXJycXJxcnJxcXJycXJxcnFycXJycXJxcXNxcXJxcnJxcXOHJycoc3FxcnJxcnFycXJycXFycnFycXJxcnJxcXJycXJxcnFycnFxcnJxcnFycoc3FycXFzhzcXFycXJycXJxcnFycnFxcnJxcnFycXJycXFycnFycXJxcnJxcnFxc4c3FxcnJxcXJycXJycXFycnFxc4c4c3FxcnJxcnFycXJycXFycnFycXJxcnJxcnFxc4c3FxcnJxcXOHNxcXJxc4cnJxcnFycnFxcnJxcnFycnE/Coq99XVycnFxcnJxcnFycjfBwb0+PnJxcnFycXJycXJxcXNxcXJxcnJxcnFycXJxcnJxcnFycXJxcnJxcXOD9uTLChs3FycXJycXFycnFycXJycXFycnFycXJycXFycnFycXJxcnJxcnFxc3FxcnFzhycnFycoc3FycXFzcXFycXJycXJxcnFycnFxcnJxcnKHNxcnFxc4c3FxcnJxcnFycXJxcnJxcnFycXJycXFycnFycoc3FycXFzhzcXFycnFycXJxcnJxcXJyMssHt0T4cnFycXJxcnJxcXOHNxcXJxc4cnJxcnJxcXJycXJxcnJxcXJycXJyhzcXJxcXNxcXJxcnJxcnFycXJycXJxcnFycXJycXJxcnFycXJycXJxcnFycnFxc4czkHg7z4fHOHJycXJycXFzhycnJxcXJycXJxcnFycnFxc4c3FxcnJxcnFycXJxc4cnJxcnJxcXJycXJxcnJxcXOHOHNxcXJycXJxcnI594O9CHxxcnJxcXJycXJxcnFycnFycXJxcnJxcXOHNxcXJycXFzcXFycXJycXJxcnJxcXJycXJycXFycnFycXJxcnJxcnFycXJycXJxcnFycXJycXJxcnJxcXJycXJxcnJxcXOHNxcXJycXJxcnFycnFxc4c3E1tMGwWz5xcnFycXJycXJxcnFycnFycXJxcnFycnFycXJycXFycnFycnFxcnJxcnFycnFycXFzcXFycnFycXJxcnJxcnFycXJycXJxcnFycXOHJycoc3FycXFzcXFycnFycXJxcnJxcnFycXJycXFzhzcXFycnFycXJycXFzhzcXFycnFycXJxcnJxcnFycXJycTjsLrgj0XFycnFxc4c3FxcnJxcnFycnFycXJxcnFycnFycXJycXJxcXNxcXI8lxe+aOhxcXJycoc3FycXFzcXFycnFycXJxcnJxcnFycnFxcnJyhzcXJxcXNxcXJycXJxcnFycnFycXJycXFzhzcXFycnFycXJxcnJxcnFycnFycXJxcnFycnFycXJycXJxM4bBsok+cnFxc4c3FxcnJxcnJxcXJycXJycXFycnFycnFxcnJyhzcXJxcnFycXJycXJxcnJxcXNxcXJxcnJxNObBsSk+cXJycXJycXFycnFycnFxc4c3FxcnJxcnFycnFxc4c3Fxc4cnJycXFzhzhzcXJxcnFycXIpmMEap3PucnFycXJxcnJxcnFycnFycXJxcnFzhzhzcXFzhzcXFycnFycXJycXFzhzcXFzhzhzcXJxcXNxcXJycXJxcnJxcnFycnFxcnJxcnI5x8G7OD5ycXJycXJxcnFycnFycXJycXFzhzcXFzhzcXFycnFyMwhVtAiqc3FxcnJxcXNxcXJycXJxcnJxcnFycnFxcnJycXFycnFycXJycXJxcnJxcnFycXJycXJxcnFycnFycXJycXJxcnJxcXJycjlbfLS0g3OHNxcXJycXJycXFycnJxcXJycXJycXFycnFycnFycXJxcnJxcjHb6Lo0F3FycnFycXJyOWMnsKzYcnFycXJycXJxcnFycnFycXJycXJxcnJxcTJvfL2gg3FycnFycXJycXJxcnJxcnFycXJycXJxO3KTvI1scXJycXFzhzcXFzhzcXFycnFycnFxc4c3FxcnJxcnJxcnFycXJycXJxcnJxcnFycXJycXJxcnJxcnFycnFycXJxcnJxcnFycnFycXJycXJxcnFycnFycXJycXJxcnJxcnFycXJycXJxcnJxcnFycnFycXJxc4cnJycXFzhzcXFycnFycnFycXJxcnJxcnFycnFycXJycXJxcnFzhycnJxcXOHNxcXOHNxcXJycXJycXFzcXFycnFycXJycXJxcnJxcXNxcXJycXJycXFycnJxcXJycnFxcnJxcnJxcnFycXJycXJycXFzhzcXFzhzcXFzhzcXFycnFycj02+L7JB3FycXJycXJxcnJxcnFycnFycXJxcnJxcnJxcnE1V/i2uAdzhycnJxcXJyND6MutFzcnFycnFxc3FxcnJxcnJxcXOHNxcnEwEmW4/ZpycXJycXJxcnJxcnFycnFxc3FxcnI3B5O/+GxycXJxc4c4c3FycXJxcnJxcnJxcXNxcXJycXJxcnJxcnFycnFycXJycXJxcnJxcnFycnFycXJycXJxOrNlv0yacXFycnKHNxcnFycnFycXJxc4c4c3FycXJycXFzcXFycnFycnFycXJxcnJxcnJxcnFyMkzBssM+c4c3FycXJycXFzcXFycnFycnFxc3FxcnJxcnJxcnFycXJycoc3FycXJycT5byr6kNXNxcnFycnFycXJycXFzcTNpk7SmbHFxcnJycXFycnJxcXJycnFxcnJycXFycnJxcXOHNxcnFycXJycXJycXFzcXFycnFycnFxc3FxcnJxcnJxcnFycnFycXJxc4c3Fxc4c3Fxc3FxcnJxcnFycnFycnFxc3FxcnJxcnJxcnEybcG0oj6HNxcXJycnFxcnJycXFzhzcXJxcnFycnFycnFycXJxc4c3FxcnJycXFycnJxcXJycnFycXJxcnJxcnJxcnFycXOHNxcXJycnFxc4c3FycXJxcnJxcnJxcnFycnFxc3Fxc4c3FycXJxcnJxcnJxcXNxcXJycnFxcnJycXFzhzcXJxcjl8k76DbIc3FycXJycXJxcnJxcnJxcXNxcXJycXJycXJxcnJxcnJxcXOHNxcnFycnFycXJycXJxcnJxcnFycnKHNxcnFycnFycXJycXJycXJxcnE/Cze79MhycnFxc3E7rZO7UmxycnFycXJycXJxcnJxNtxlsjOacnJxcnFycnFycXJycXJycXJxcnJxcnFycnFycjYvwb7QPnJxc4c3FycXJxcnJxcnJxcnFycnFycXJycXJycXJxcnJxcnFycnFycnFycXJycXJxcnJxcnJxcXNxcXOHNxcXNxcXJycXJycXJxcnJxcnJxcnFycnFycXJycXJycXFzcXFzhzcXJxcnFzhzcXFycnJxcnFycXOHNxcXOHNxcnFycnFycXJycXJxcnJycXFycnJxcXNxcXJycXJycXJycSQiIhr+3d5ycnFycnFycnEwUUe6vrhycXFycnJxcnFycnFycTBDvL/MQ3JxcnJxcXNxcXNxcXJycXJycXJxcnJxcnJxcnFycnFycXJycXJycXJycXFzcXFycnJxcXNxcXJycXJycXJycXJxcnJxcnFycnFycnFycXJycXJycXJxcnJxcnI6IqO83VxycXJycXFzcXFzcXFycnFyNjHRv84ucXOHNxcXJycnFycXJxc4c3FycXJxc4c3FycXJxc4c3FycXJxc4c3Fxc3FxcnJycXFzcXFycnFycnFycnFycXJycXJycXJxcnJxcnFzhzcXFzcXFycnFzhycnJxcnFycnFycnFycXJycXJycXJxcnJxPtkZvibmcXJycXJxcnJxcnJxcnFzhzcXFycnJxcnFycnFycXJycnFxc4c3FyMxlHt/a4cXJxcnJxcnJxcnFycnFycjKpR7hmuHFxc3FxcnIhPtUabhKucXJxcnJxcnJxcnJxcjFVo7W6XHJxcnJycXFzcXFycnJxcnFycnFycXI00tGxPS5xcnJycXJxcnJxcnJxcnJxcXNxcnFycXJycnFxc3FxcnJycXJxcnJxcnFzhzcXFzcXFzhzcXJxNDPRsdwucnFzhzcXJxcnJxcnFycnFycnFycnFycXJycoc3FycnFycXIzc9GynC5ycXJxcnJycTKhKblu1nOHNxcXJycnFycXJycXJycXJycXFzcXJxcnFzg4Wsy4tTNxcnFycnFycnFycnFycXJycXJycXJycXJxcnI689G7DC5xcnFzhzcTYYo7H3XHFycXJycnFxc3Fxc4c3FycXJycXJycXIyeKO0l1xycnFycnFycnEwlSm8etZxcnJxcnFycnFycnFycnFycXJycXJycXJycXJxc4c3EylK6+e1FycnJxcXJycnFycXJycnFxcnJycXJycXFzcXJxcnFzcXFycnJxcXNxcXNxcXJycnFycXJycXJycXJxcnJycXFzcXJxcnFzhzcXJxcnJxcnJxcnJxcnFycnFycnFycnFycnFycXJycXJycXJycXJxc4c3FycXJycXJxc4c3FycXJycXJycXJycXJxc4c3FycXJycXJxc4c3FycXJycXJycXJycXJxc4c3FycXJycXJycXJxcnJycXJxcnJxcnJxcnFycnJxcnFycnFycnFycnFycXJycXOHNxcXNxcXJycnFycXOHNxcXNxcXNxcXJycnFycXJycnFxc3FxcnJycXJycXFzcXJxcnJxcnJxcnFzhzcXJxcnJycXFzcXFycnJxcnFzhzcXJxcnJxcnJxcnFzhzcXJxc4c3Fxc3Fxc3FxcnJycXJxcnJycXFzcXJxcnFzcXFycnJxcnFycnFycnFycnFycnFycnFycXJycnFxc3EhhmIaOZnecnFycXJycXJycXJycXJycXI2pYWyanpycnFxc3FycXJycXJycXJxc3FxcnJycXJxcnJxcnJxcnJxcnJxcnJxcnFycnJxcnFycnFycnFycnFycnFycnFycXOHNxcnFycnJxcXNxcXNxcXNxcXOHNxcnI119G/KC5ycnFzhzcXFzcXJxcnFzcXFzhzcXJycTII0bMILnJycXFzcXJxcnJxcnJxcnJxcnJxcnFycnJxcjdgs7CvTHFycXJycXJycTshZ7/emHJycXJxc3FxcnJycXJxcnJxc4c3FycXJycXJycXJycXJycXJxc4c3FycnFycXJycnFxc3FycXJycXJycXJycXJycXJycT+Bs7h+THJxcnFycnJxcj3Y0bcnLnNxcnFycnJxcXNxcnFycnFycnFyK67ZGgcSbnFycXJycjd7hbGUenJxcnFycnFycnJxcXNxcXNxcnFycnFycnFycXNxcXNxcSS3VBomir5ycnFycXJycnFycXJycXJycnE0M7Oz3ExxcnJycXFzcXFzcXJxcnJxcig1Nhr9rJ5ycXNxcXOHNxcnI6gUmyjraHNxcnJxcnFzhzcXJycTYUs7H7THJxcnFycnI6eGewl5hxcnFycnFzhzcXJxcnJycXJxcnJxcnJyNpNJtXy2cnJxcXNxcnFycnFzhzcXJxcnJxcnJxc4c3FycXJycXJycXJycnFxc3FycTlFs766THJycXFzcXJxcnJxcnJycXFzcXJxcnJxcnJycXFzcXJxcnJycXFzcXJxcnJycXFzOutnsCSYcXJxcnJycXJxcnJycXJxcnIq1UYa06uecnJxcnFycnJxcnJxcnFzcXFycnJxcnJxcnJxOcazvjlMcXNxcXNxcXNxcnFycnFycnFyMheztfhMcnFxc3FycXJycSEwdBpe+L5ycnFycXOHNxcnJxcnFzcXEnmrAax1T+cnFycnFzhzcXFzcXJxcnJxc4cyx4khqJdt5xcnJxcnFzcXFycjvsSbEjtnFycnFycnJxcXNxcnFycnJxcnFycnJxcnFycnJxcnI8miuxddRxc3Fxc3FycXJycXJycnFycXJycnE9nNG4Yy5ycnFycnFycXNxcXM90ne9LYhxcnFycnFzhzcXJxc4c3FycnFycXNxcXNxcXNxcXNxcnFycnFzhzcXJxc4c3FycnFycnFycXNxcnFycnFycnFycnJxcnFycnJxcnJxcnFzcXFzcXJxcnJxcnJxc4c3FycnFycXJycnFycnFycnFycnJxcXNxcnFzhzcXJycXJycXJxc3FycXJycTyt0bpSLnFycXJycnFycnFycXNxcnFycnFycnFzhzcXJycXJxMbmVuFZqcXNxcnFycnFzhzcXJyNxh3sveIc3Fxc3FycTC0O75bxHJxcnJxcnJxcnJxc4c3FycXNxcXJycnFycjess7BjTHFycXJycnFycXOHNxcnJycXFzcXJxcnJycXJxc3Fxc3Fxc3FycXJycnFycXJycnFycnFycnJxcXNxcnJxcnFzhzcXOHNxcXNxcnFzcXFycnJxcnJxcnJycXJxcnJycXJycXJycXJyPCx3vtOIcXNxcXNxcXNxcXNxcnFzhzcXJycXJycXJycnFycXJycnFycnFycnFycnJxcnE0zrOzQUxycnFycnFzhzcXJycXJxc3Fxc3E0H7Oz8ExycXJycXJxc3FycXJycnFyN1+zsLBMcXOHNxcnFycnJxcnJxcnJxcnJxcnJycXJycXJycXJycXJycnFycnFycnFycnFycnJxcnFzcXFzcXJxcnJycXI7wEuyT7RycnJxcnFzcXFzcXFzcXJycXJxc3Fxc3FycXJycnFycnFycnFycnE/YOG3nx5xcnJxcnJycXJxcnJycXJycXJycXOHNxOTHDvs48cnFycnJxcnFzcXFzcXJxcnJycXJxc3Fxc3FycXJycnFycnFycnFzg/wcO5PjxxcnJxcnJycXJxc3Fxc3FycXJycnFycnFycnE0dIe3m3hxcnJxcnJxc3FxcnJycnFxc3FycnFycnFycnFycnJxcnJxcnJxc4c3FycnFycnFycnJxcnJxcnJxcnJycXJxc3E0zA+9Q/BycnFycXJycnFycnFycnJxcnJxcnJxcnJxc3Fxc3Fxc3FycXJyJDHwGv3g/nFycnFzhzcXJycXJycnE7WmmxtZZycnFycXNxcT2oh75XeHJxcnJxcnJycXJycXJycXJycjJS4bO9HnFycnFycnJxcnJxcnJycXJxc3Fxc3FycXNxcXNxcXNxcnFzcXFzNA1ptwOWcnJycXJxP6Lht10ecXJycnFycXNxcXNxcnFzcXFzcXFzcXJycXJyM8XDs0o8c3Fxc3Fxc3FycXNxcXNxcnFzcXFzcXFzcXJxc3Fxc3FycXNxcTkj4bzcHnNxcnJxcnJxcnJycXJycXJycXNxcXNxcXNxcnE5GqWw9VpycXNxcXNxcXNxcnJxcnJxcnJycXJycXJycnFycnExN8O32DxxcXNxcXNxcnFzcXFzcXJxc3Fxc3FycXJycnFzhzcXJycXJycXJycnFycnFycjSfH71w4HJxcnJycXJxc3FycXJycnFycnFzcXFzcXFzcXJxc3Fxc3FycXNxcXNxcnFzcXFzcXJxc3Fxcza4w7BXPHJycXJycnFycnFycnFzhzcXOHNxcnJxcnJxc4c3FzhzcXJycTOSl7h9aHFycnJxcnFzMz6ltdFacnFycnFzcXFzcXFzcXJycXJycXJycnFycnJxOd6lsDFacXOHNxc4c3FycnFycnJxcnFzcXJxc4c3JxcnFycjFqw7WlPHNxcnJxc4c3FycnJxcnFyc4c3FycXNxcnFycnJxcnJycXJxc3FycXNxcXNxMKt5vGSGcnFzcXFzcXJxc3FycXJyMcdNvkiycnJxc3FxczXF4b86HnNxcnFycnJxLlKaGtvWXnNxcnJxc3Fxc3Fxc3FycnFycnJxcnFzcXJycXJycXJycji4l7JXaHFzcXJxc3E9Mj+13cBxcXNxcnFycnJycXJxc3Fxc3FycnFycnJxcnJxcnI4huG9eR5ycnFycXNxcnFzcXFzcXJycXJycXNxcTttw7ySPHNxcXNxcnJxcnJycXJycXJycnFycnFzcXFzcXJxc3FycXJycnFycnJxMCprvuWUcnJxcnJxcjk+w77BPHJycXJycXJycnFycnFzcXFzcXJxc3Fxc3FycnFycnJxcnJxcnJycXOHNxcnJycXJxc3FycXNxcXNxcnJxcnIwl+G1eB5ycXJycnFzhzcXJycjZfw7GwPHFycXNxcnFycnJxcnJyNZ/DsnA8cXJycXJycnFycnFzcXFzcXJycXJycnFycnFycnJxcnJycXJycXNxcXNxcnFzcXJxc3Fxc3FycXNxcnFzcXFzcXJycXJycnFycnJxcnJxcnJycXJycnFycnJxcnFzcXJycXJycXNxcnFycnJxcnJycTMsXb3jonJxc4c3FyP1HTuK4scnFycnJxc4c3FycnJxcnJxcnJycXOHNxcnJycXJycXJycnJxcnEw+rW5FUpycnJxcnFzcXJxc3FycXNxcXNxcnJxc3Fxc3FycXJzhzKkMxGozM7nNxcnFzcXFzcXJycXM6wtO8PSxycXNxcXNxcnI8eeG5hh5ycXJycnFycnJxcnJycXJycXNxcXNxcnJxcnJycXJycnFycnFzcXFzcXJycXJycnFycnJxcnJycXJycXOHNycXJycXJyciUeBRoQL65ycnFzcXFzcXJxc3FycXNxcnFyc4c3FycnFzcXFzcSO8MRoWPO5xcnFzcXFzcXJycXNxcXNxcnJxcnJycXJycnFycjk6p7HVWHJycnFycnFycnJxc3Fxc3FycXNxcnFzcXJxc3E6UMW/rzpycXJycXJycnJxcnFzcXJycXJycnFycnJxcnJycXJycnFycnFzcXJxcnJycnFycnFycnJxc3Fxc3FycnFycnJxcnJycXJycnFycnJxcnJycXJycXNxcXNxcnJycXJycXJycnJxcnJxcnJycnFycXNxcnJxcnJycXNxcXNxcnFzcXJxc3FycXNxcnFzcXJxc3FycXNxcnFzcXJxcnOHNxcnJycXJycnFycnFzcXFzcXJycnFycnFzcXFzcXJycnFycnFzcXFzcXJycnFycnFycnJycTJM4bPDHnNxcXNxcnJxc3FycXJycnJxcnJxczMumbnhZnFycnFycnJycXJycXNxcnFyc4c3FycnJxcnJxczqs4bpTHnNxcXNxcnJycXJycnFycnJxcnJycXJycjxjt76cSHJycXJycnE11sW0OTpycXNxcnJxcnJycXNxcXNxcnJxc3Fxc3FycnFzcXJxcnJycnE2Iqm37VZxcnJxc3FycioYURqfeu5ycnFycXNxcnJxc3Fxc3FycnJxOI3hvXIec3Fxc3FzhzcXOHNxc3Fxc3FycXNxcnJxcnJycnFycnFzcXFzcXJycnFycnJxcnJycXJycnFzhzcnFycnFycnJycXJycXNxMzi3t9dIc3FycXNxcjYxf7zegHFycnJxcnJycXJycnFycnJxcnJycXNxcXNxcnJycXJycXNxcnFzcXJycXJycnFzcXFzcXJycnFycnFzcXJycXJycj9N07iyLHJxcnJxc3Ey+re5FUhxc3Fxc3FycnFycnJycXJycnFycnJxcnJyM+3TtCIscnFycnFzcXJxc3FycXNxcnJxcnJycnFycnFzcXJxc3E7zLewQ0hycXJycXNxcnFzcXJxc3FycnFzcXFzcXJyOG/hvZAecnJxc3FxO27Fv5E6cXJycnFycnI9H9O64CxycXJycXNxcjSv4bFgHnJycXJycnJxJDz+Gs4wHnJxc3FycXNxcnJxc3FycXNxcnFzcXJyOgC5swBWhzcnFycTNgx7ivOHJycnFycnJxczAw8bXfDnFycnJxc3Fxc3FycnFzcXJxc3E2gp26jWJycXNxcnJxcnJycnFycnJxcnJycnFycnFzcXJxc3FycnExkse6fThycnFzcXFzcXJycnFycnJxO8Dxuj8Oc3FycnJxcnJycnFycnFzcXJxc3FycnFzcXJxc3FycXNxcnJycXJycnFycnJycXJycXNxcnI8IfG53g5ycnFycnJxc3Fxc3FycnJxcnJycnFycnFzcXJxc3FycnJxcnJycXJycnJxcnJxc3FycnFzcXFzcXNxcXNxcnJycXJycnFycnJycXJycnFycnJyPdi5vydGcnJxcnJycXJycnFzcXJxc3FycnFyc4czvx8boODnFzcXJycnFyNFq5uLVGc3FycXNxcnJycT8dq7/iVHNxcnJxcnJyOULxvL0OcnJycXJycnFycnJxc3FycXNxcnJxcnOHNxc3Fxc3FycnJxc3FycXJzhzcnFycnFzcXJxc3FycnJxcjiy8b1NDnNxcnFzcXJycXNxcnFzPFvHvqQ4cnFzcXJycnFycnJxc3Fxc3JxcnFzcXJycnFzcXJxcnNxOxPxuuwOcnJycXJycnFzcXJxc3FycnJxNMnVtkYqcXFzcXNxcXNxcnJycnFycnFzcXJxc3FycnJxc3Fxc3FycnJycXJycnFycnJxc3FycnFycnJycXJycnJxcnJycSMIFSoyjq1ycXJzhzcnFycnFzcXJycXNxcnFzcXJycnEwFPG2+w5ycXJycnFzcXI/Qa+zzlBxc3FycXNxcnJycXJycnJxPfzVvAMqc4c3FzcXJxc3FycXNxITj8Ks9wPXJycXJycnJxcnJycnFycnJxcnJycnFzcXFzcXNxcXNxcnJycnFycnJxcnJycnFycnJycXJycnJxcnJycXNxcnFzcXJycXNxcnJxc3FyOVrjvqUccnFzcXJycnFzcXJxc3FyOZqvuXVQcXNxcnJycnFycnJxcnJycnFyc4c3FzcXFzcXOCZUbRqcuS5zcXJxc3E/vMm+QzZycXJycnJxN9XxvyoOcXNxcnJxcnOHNycXJycnFycyc4hxoed45ycnJxcnJycnFzcXFzcXJycnJxcnI0suW1XRpycXNxcnI+RvG4uQ5xcXNxcnJycXNxcnFzcXJycnFzcXJxc3FycnJxc3FycXNxcnJycXI7lvG7aQ5xc3FycXNxNN69vDFCc3FycXNxcnJxc3FycnJxcnOHNxc3FycXNxcnJycXJycnJxc3FycXNxcnJycXJycnJycXJycXNxcnJycXNxcnFzcXJycnJxcnJyPpvLsHQ0cnJycXJycnFzcXJycXNxcnJxc3FycnFzcXJycXM5D+O98BxzcXJycnE8Nc202jJzcXJycnJxcnJycSbFsRrkpO5ycnJycXNxcXNxc3FycXNxcnJycXNxcnFzcT738bgIDnFzcXJycXNxcnJxc3FyciAKmRqxZm5ycXNxcnJxc3FycnFzcXJycnFycnJycXNxcnJxNknltMYacXJycnJxc3Fxc3JxcnJxc3FycnJycXJycnJxcnJycnFycnJycXNxcnFzMYHzto4McnFycnJycXM1iuWzhRpycnJxc3FycnFzcXJycXNxcnJycXJzcXFzcXJycnJxcnJycnFzcXJxc3FzhzcnFycnJycXNxcnFzcXJycnJxcnJycnFyc4c3I5aNu1pyRycXNxcnJycXNxcnFzcXNxNwPduQ0ic3Fxc3FzcXFzcnFycnJxcnNxcXNxc3FycXNxcnJycXNxcnJycXJycnJycXJycnFzcXJyN/3lshIacXNxcnJycnFzcXJxc3FzcXFzcXNxcnFzcXJycnJxcnJycnFzcTbN27hCJHNxcnJycnFycnJycXJzhzcnFycnJycXNxcnFzcXJycnJxc3FycXNxc3FxcyIQ0RogA+5ycXJycnFzcXJycXNxcnJycXNxcnJycXJzhzcnFyci1razrcSUxycnJxc3FycnJxcnNxcXNxc3FycXNxJnilKht1rXFzcXJxc3FycnJycXNxcnI5peu2ahRxcnJxc3FycnJycXJycnJycXI5y/G9NA5xcnNxcXM4S+m0xBZzcXFzcnFycjnn874YDHJycnJxcnJycnFzcXIi7NEaIzLucnJycXJycnJxc3FycnFzcXJycnFzcSciwSrP0+1ycXNxcnJycXNxcnJycTYy97bdCHFycnJycXJycnJycXNxcjK88bNTDnJzhzcnFycnJycXNxcnJxNtzxsDMOcnJycXNxcj7J87o2DHFycnFzcXJycXNxczQN8bADDnNxcnJycnJxcnJycnFyc3FxJXjHKktzjXJxc3FzcXJxc3FzcXJxc3FzcXJxN33xv4IOc4c3JxcjeN8b9yDnFzcXJycnFzcXJycXNxc3FxM43vsJIQcnJycXJzcXJxc3FycnJycXNxcnJycXNxcnJxc3FyLvHtGiLhLnFycnJxc3FycnJxc3FycnJxc3Fycjo+8bzBDnFycnJxc3FycnJycXJzcXFzcnExmfe6dghzcXFzcnFycnJycXM9i/W7dApzcXJycnFzcXJycnFzcXJycjmF/7mKAHJycnFycz6X/bJ4AnJxcnNxcXNxc3FycnFzcXI57PWxIwpxcnJycXMr/uUqshGtcnJxc3FycnJxczmO875xDHFzcXJycnJycXJycjo7/7jUAHJycnJxc3FycnJxczKu9bZhCnNxcnJycnEyr/G0YA5ycXNxc3FycXNycXJycnFzcXNxcnFzcS2O8RqIEO5xcnNxcnFzcTbf97YwCHFycnJycnFycnJycnFzcXJycXNxc3FycS+UCCqov31zcXFzcnFzcTohBr/e+XJycnJycXJycnJycXNxcnJycXNxcnJycnFzcXJycnFzcXJycnJxcylHBBrMj75zcXJycnJxcjrQArsv/XNycXNxcnFzcnFycnJycnFyc3Fxc3JxOUYMtsnzcnJycXNxcnJycnFyc3FycnElKwIaD0/ecnJxc3FycnJxc3Fyc4c3JxczdEBrLL+XFyc3Fxc3JxORYIs/n3cXJycnJycXJzhzcnJxcnJycnJxczscDrXz8XJycXNxcnJycnFzcXJycnJxc3FycnJxczPxArIe/XJycnFzcXJycXNycXJycnJxc3FycnIx7Ay9I/NzcXNxcnJxc3FycnJycnFzcXIzUgKyvf1zcXJycnJycXNxcnJxc3JxcnJycnFzcXJycnJycXJzcXFzcnFzcXJycXNxc3FycnFzcnFyI7gSGhZ+3nNxcnJycnFzcXJycnJycXJzcXJxc3FzcXJycnFzcXJycnJxc3Fyc4cyL4EBoCfv5yc3FxczrcCLEz93Jxc3FycicxJBr97b5ycnJycXNxcnJycnJxcnNxcnFzcnFycnJycnFzcXJyOLUct1rjcnFzcXJycnJyMzsGttT5cXNycXJycnJycnFycnJycnJxcnNxcnFzcnFycnJycnEudDoa6bxecnNxcnJxc3FzcXJycT5JHLHG43NxcnJycj9EAra7/XJycnJycnFzcXJycnFzcXNxcnJxczN9BraS+XJxc3Fyc3Fxc3Jxc3FycnFzcnFycnJyP1kEuKb7cnOHNycXMpQ0waTcs+cnJycnFzcXJycnJycXNxcnJycnFzcXJycnJycXNxcnJycnJxc3FycnJycXNxcnJycnJxc3FycnJycXNxcnNxcXNycS2AMhqI/N5ycXNxc3FycnJycXNxcnOHNycnFyc3Fxc3Jxc3FycnJycnFzcXJycnImomIq19ndcnJycnJxIPd4KqOIfXJxc3FycnJycXNxcnJycnJycTs2ArvJ/XJxc3Jxc3FycnIxBiy+CtNycXNxcnJycnJxc3FycnJycnJxcnNxcnFzcnFzcXJycnFzcXNxcnJycnFzcXJycnJycnFyc3FycnFzcnFycnJycnJxc3FycnJycXNxN8sYtETnc3FzcXJycjcsGLTj53JycnFzcXJycnJycnE9JwK52P1ycnJxc3Fyc3FycXNycXNxcnJycXNxc3FycnJycXNxc3FycnJxc3FzPHcCuYj9cnFzcXNxcnJyM5cCs3j9cXNxcnJycXNxc3FycnJycXNxcnJycnJyNscCvzj9cnJycnJxc3FzcXJycXNycXJzcXJxc3JxIABUGnELvnJycXNxc3FycnJycXNxc3FycnJycTg4Ar7H/XNxcnFzcjR5KriW1XNxc3FycnJycnJxcnNxcnJycXNxc3FycnJycXNxcnNxcnFzcnFzMMM8v0zDcXJycnJycnFzcXJycnJycnFzcXJycnJycXNxcnNxcnFzcnFzcXJycnI74yiwLNdycnJycXNxcnNxcTUyFLPd63JzcXJycXNycXJzcXJycXNycS6PaBrYCX5xc3JxcnNxcjnSFL8t63Fyc3FycnFzcnFyc3FycnJxc3FzcXJycnJxc3JxcnJycnJyORROt/uxc3JxcnJycnJycnFzcXJycnJycjabPLl0w3Jxc3FzcXJycnFzcXNxcnJycnJycXNxcnJycnJyO8gosEfXcnFzcnFzcXJycnJycnFzcXJycjmJKLKG13NxcnJycnFzcXNxcidz/iqLwB1yc3FycnJycXNxc3FycnJycnFzcXNxcnJycjygJr1f2XJycnJyciEJdhpxeJ5ycnJycnJxc3FzcXJycnJxc3Eg0Dc6dvyMc3Fyc3FycXM+Yia7ndlycnJycnI+iwK3dP1ycnJycnJxc3FzcXJycnJycXNxc3FycnJycXNycXJzcXIj/bAqAyT9cXJycnJxc3FzcXJycnJycnFzcXNxcnJycnFzcXNxc3FyKWusGltFPnNxcnJycnJycXNxc3FycnJycnFzcXNxcnJycnJycXNxcnNxcnJycXNycXNxcnJycnJxc3JxcnNxcnJycXNycXI5mRS/ZutycnJxc3Fyc3FycnJyKILOGpnTHnFycnJxc3FzcXNxcnJycnFzcXNxcnNxcnI5ehS+hetzcXJycnJycnJxc3FzcT1AXLLPo3NxcnJycnJyO/oUvAXrc3FycnJycnFzcXNxcnJzhzcnJxc3FzcXJycnJycXNycXJzJaO6GnfEXnJxc3JxcnNxcnJycnJxc3FzJtcrKmWNTXFycnJycnJycXNxcz+MFLhz63JycnFzcXNxcnJyOZk4s3bHcXJzcXJycnJxc3Jxc3FycnJycnInf6gaSgV+cnFyc3FycnJycXNycXNxcnJycnJycnJxc3FyMnlcvpajcXNxc3FyciJPPkqgHBtzcnFyc3FyNh4mtPHZcnFzcXJzcXJyPFxutrORcXJycnJycXNycXNxLsyCGnQ33nNxcnJycnJycnFzcXNxcnJzcXJxc3Jxc3FzcXJycnJycnJycXM6/wK8AP1xcnJycnJxc3JxcnNxPmBIvp+3cnFzcXNxKXQlKuq9rXFzcnFycyaF2hppol5ycnJycnFzcXNxc3FycnJycnIlOv4avlAec3Fyc3FycnJxc3Jxc3Ewg0i8jLdxc3JycXNycTrwErwP7XJycnJycXNycXNxcnJzcScJgBrQd/5xcnJycnJycnFzcnFyc3FycnJycnJycnFzcS/WESpEnu1ycnJycnJycXNxc3FyPRhasfelcnFzcXNxciio/Bp3cD5ycnJycXNycXNxc3FycnNxcnFzcnJxc3FzcTMUJLX723JycXNycnFzcXNxcnIwHWy/8pNzcXNxcnJzcXJycnFzcnFzcXNxcnNxcnJycnFzcnFzcTFhjrG+cXJxc3Jxc3Fyc3FycjxyjradcXFyc3FycnJycnIwWDa5t8lzcXJyc3FycnJycXNycXNxc3FycnNxcnJycXNycXNxc3E5Yny3rYNycnFzcXMprKIaxjXecnFzcXNxc3FycnJycnJycnJxc3FzcSlQHRps/i5zcXJyc3EsQL0qLvQtc3FzcXJzcXJycjYXfLr4g3FzcXJycidszyqsMw1xc3FzcXNxcnJycnJycnJycXNxc3FzcT3sNr0TyXJycnFzcnFzI0X4Go2gfnJxc3Jxc3EmQbsqfuRNcnJycnJxc3Jxc3FzcXMsIe8qMPENc3JycnFzcnFzcXJzcXJycnJycnJycnFzcXNyJrSXKje2jXFycnNxcnI/S2q+tJVzcnFyc3E+y2qwRJVycnJxc3JxN1xqt7OVc3FycnJycnJxc3Jxc3Jxc3EzZ1i5qKdycnJycnJxc3JxPuskuhTbc3FycnNxcnInkLAa1/T+cXNxcnNxcnJycnJycnJycXM5wkaxTblxc3FycnIxvCS3U9txc3JycnFzcnFzcXJzcXJyc3FycnJycnFzcnJxcziWEr1p7XNxcnNxcjqmErxZ7XJycnJycXNycXNyLEloOs5pfHJycnJycnJycnJxc3Jxc3FzcXNxcnJzcXJycnJycnJxc3JycXNxc3FzcXJzcXJyIWLSGlvS3nJxc3FzcXNxcnJzcXJycnJycnJycXNycnFzcXNxc3Fyc3FycnJzcXJycnFzcnJycXNxc3FzcXMrhm8aWZkOc3Jxc3FzcXNxcnJzcXJycnJycnJycnJxc3Jxc3Jxc3FzcXJzcXJyPdhGvSe5cnJycnJycXNycXNxc3FzNsFotU6Xc3FycnJycnJycXNycnFzcTgxNLDey3Nxc3FycnNxO4t6s4SFcnJxc3JycXNxc3FzcXNxcnNxcnJzcXJycnJycnFzcnJycTUUaLj7l3FzcXJzcSPmSxqzm05ycXNycXNxc3FzcXNxcnJzcXJycjRYnLy3Y3Jxc3JycTr4nLYXY3JzcXJycy0gBRqe/65zcnJxc3FzcnE3mpy5dWNyc3FycnJycnJycnJycnFzcnJxc3JxLFxtGkw5LnJycnJycnJycXNycnJxc3Jxc3FzcTVKErLF7XFyc3Fyc3EgXeIabCHecnJycnJxJJMnGmjNjnNxcnNxcnJyczCqvrF1QXFzcnJycXNycnFzcXNxc3FzcXNxcnNxcnNxcnJyMeU0tyrLcnJycXNycnJycnFzcnFzcnFzcnFzcSqvBRrmD65ycnNxcnIs2Z8aZGYOcnFzcnFzcXNxcnNxc3E/gla7falyc3FycnJycnJycnJycnJycnFzcnJxc3JycXNxc3Jxc3FzcXJzcXNxcnNxcjvHNL04y3Jyc3FycnJycj/7ErcE7XJycXNycnIwpM6yezFycXNxc3FzcXNxc3FyKYkbOjtuTHFzcnJxc3JycXNxc3Jxc3FzcXNxN+VWsyqpc3Fyc3FycnNxcnJyc3FyOcwSvTPtcnJycnJycnJycnJycnFzcnJycXNycnFzcnE0DRKyA+1zcXNycXNxMGR4vauHcXNxcnNxcnNxcnNxcnJyc3FycnJycnNxcnJycnJycnJycnJxc3JycnJycXNycnJxc3JycXNycXNycTnzmrUcZXNxc3FzcSQwrRrO9S5yc3FycnJzcXJycnJzKFWLGlynTnJycnJycnJycnFzcnJycnFzcnJycXNycnE6PhK8we1zcnFzcnE2nDSzc8txc3Jxc3FzcXNxc3FzcXNxc3FzcXJzcSOo5lo7cZpycnJycnJyci5GExqMns5ycnJycnJycnJyMB8StfDtc3JycnJycjdONLHBy3JycnJxc3JycnFzcnJyKGrwGrpQ/nNycXNycnFzN940sTHLcnFzcnFzcnFzLUqbGh1WTnJxc3FzcnFzcXNyIPybGuI2TnFzcXNxc3Jxc3FzcXNyOM+8uEBDcnFzcXNxKiGJGi/nbnNxc3FzcXNycXNxc3FzcXNxc3Jxc3FzcXM8cYi/jndzcnFzcXNxc3Jxc3FzcispAiqfb91xc3FzcnFzcnEul0Uap4uuc3JycXNycXNycipLiRotR25ycnJxc3JycnFzcnJyKiVWKu+qnXJycnJxcyNnNCo8jL1ycnJzcXJycnJyc3FycnJzcXJycnNxcnJzcTlTRL+su3JzcXJzcXJzJWwjOuw9zHNxc3JxczAWZrn5mXNycXNycnFzLHVVGsmqrnJycnJycnFzcnJycj/tzLEiM3JycnJyc3FycnJzcXJyc3FycnNxcnNxcnNxc3FyNDVEtNq7c3FzcXNxc3FzKISYKiq2fXJycnJycXM8kdy0fiNzcXJycnJycnNxcnJzcXJyc3Fyc3FyczojIrvc3XJzcXNxc3FzcnExs9y/XCNzcnJxc3JycnFzcnJycnJycnI67YiyIndycnJzcXJycnM9J0S72LtxcnNxcnNxc3FzcXNxc3FzcnFzcXNyNWtmtaSZcXNycnJycnFzcnJycnJzcXI147q5LEVycnNxcnNxcnNxJyVDGg+rznJxc3JycSpDuRo9xG5ycnJyc3FyciVzIRr5ze5zcXNxc3FzcXNycXNyMge6vAlFcnJycnJycnJyOLQivkvdcnJzcXJycnNxcnNxc3Fyc3FzcnFzcXM52US/JrtycXNycnJycnJycnJycnJycnJyNZm6uXZFc3FzcXNxczEqur3lRXJycXNycnIqyiEapF3ucnNxcnJzcXJzcXJzcXNxc3Jxc3Jxc3Jxc3I9HLqx80VycnJycnJzcXJycyLtK0qGLUtzcXJzcXMmgS0qiu0tc3Fyc3Fyc3FzcXNxc3JxJj3JGn4jbnJyc3FycigXtioRlJ1ycnJycnIzG5i69GdxcnNxc3FzcXNycXNycnFzMtR2uDuJcnJycnNxcnJzcXJzcXNxc3FzcnFzcnJycXM/K+yx5BNycnJzcXNxIxjZGqCCbnJycnJycnJyc3FycnM3Hpi18WdycXNycXNycnJycnJycnJzcXJyc3Fyc3FzLUTlOp6xrHNycXNycnFzJdi3GlR0jnJzcXNxc3Jxc3JycXNycnJycnJzcXJyc3Fyc3FzcXNycXNycnFzcnIwax+ztOBxc3FzcXNxNKP8vWwDcnJycnJyczW4IrFX3XFzcXNxczxadr6liXJycnJycj6xVLtOq3Fyc3FzcXNxc3JxczAJIrYH3XJycnJycnNxcnJzcXNxc3Jxc3IxJ/y/6ANzcXJyc3Fyc3FzcnFzcnJxc3JycnJycnNxMTIvsu3QcnJxc3JycjGZIrV23XJzcXJzcXJzcXNycXNyN2NUsayrcnJzcXJyciEN4zpTMcxxc3Jxc3I8CiK69d1ycnJycnNxcnNxc3FzcXNyNk38usIDcnJyc3FzcXNxczVpqLemV3JycnJzcTB6IreV3XFzcXNycXNycnJycnJycnJzcTc1VLLaq3FzcnFzJKMBStnP63Nxc3FzcnI4Ag24DvJzcXNxc3FzcnFzcnJycnJycib0gxoSt85ycnJycnJycjckDbrr8nJxc3JycnJycnM69lS9CatzcXNxc3IopeQq56G9c3JycnNxN+rauCUlcXNycnJycnJycnJyc3FzcXNxc3JyLKSQKme2/XNycnJycnNxcnNxIfFhGkLp7nJycnNxc3E8XCK7o91ycXNycnJycnIzXtq7sSVzcnJycXNzcXJycnNxc3FzcXNycnJycnJycnJzL42IOqonfHNxcnJzcXNxc3JycXNycnJzcXJzcSKC/DrL0DxzcXNxc3IjD0wawRs+cnJycnI6K1S+1KtzcXNxc3JyO60iu1LdcnNxcnJzcXNxc3Jxczs3uLHYR3JzcXNxc3Jxc3JycnJzcXI18x27HOJzcnJzcXJzcXJzcnFzcjBcVLizq3JzcXJzcXNycTMZuLr2R3NxcnNxc3JxLX73GvkQjnJycXNycnNxcj71T7UasHJycnJyc3Ev0Qgaw+9+cnNxc3JycXNycnNxcnJzcXMqhdUa+KKucXNxc3JyPky4v7NHcXNxc3Jxcz0vIrnQ3XJzcXJzcXNycXNycnJyciKWwCoZk/1zcXNycXNycnNxcnJzcXNycXNyciPcoxpENc5ycnJycnNxcnNxc3JycnJycnJyPL9UvECrc3Jxc3Ixv0+yYLBxc3JycnJzcXJzcSI0Ujowytxxc3Jxc3Jycz9xyLyON3NycnJycnJyc3FzcXNycXM6wvq0TQVzcXNycnJycijK0CrFUv1xc3JycnJycnIgQopKsOdbc3Fyc3JyODEyvs7NcnNxcnNxOIb6t4kFcnNxc3FzcSxnEyqrjs1yc3FzcXNycnJycnJzcXNxc3JycnJycnMpdVoaOqpec3FzcnJyMKn6v2YFcnJycnJycieU9Ro4sK5xcnNycjoiMrzdzXNxcnNxczDfX7JAoHNxc3Jxc3Jyc3Fyc3FzcnJycnJycnJzcnFzcnJyOhVkv+qbcXNxc3JycnJycnNxc3FzOmVkvpqbcnJzcXNycXNycnJyc3FzcXNycXNyc3FycnNycXNycilzazo8yUxzcnJycnJzJkucGp1GPnJycnJyc3FyJBO0egbUuHFzc3FycnNycXNycnJycnNxLEqnKv1VjXFzcXNycjjclrMzaXJxc3JyObhkv0ebc3Jxc3JyM0YLvMn0cnJycnJzcXNxc3Jyciy3ehoWiF5zcXNycnIq1EgaFLt+c3FzcnIzzpa4QWlxc3Jxc3JzcXJzcXNycXMyT5a5wGlxc3JycnJycnNxc3Jxc3Jyc3FzcXNycXNyc3Fyc3FzcnJycnJzcXMqu6EatUXucXNycnJzcXJzcjyxTbVesnFzcnJyM+bYuikncnJycnJyOkfYssgndHFycnNxc3IjCDwqsow9cnNxc3Jxcy4wxIpUBLdycnJycnMnkyYaGM2ec3Jyc3Fyc3Jxc3Jyc3Fyc3Jxc3JyIE/jGn0BznNxc3JyciFAXCru+j1xc3JycjZMTbvDsnJzcXJzcnI7/dixEidzcnJycnJyc3FzcnJyKnRoGiq5fnJxc3Jyc3FyM9cytDjNcnJycnNxcyhPmhpdBl5zcXNycj8IMrf3zXJzcXNycnJycnNxc3Iv3+s65QFMc3FzcnJxdHFyc3FzcnJyLhDNSgMEK3NycnJyNKPouWwXcnJzcXIkKMEaL3PucnJycnNxO9Zdtjmic3FzcnJyc3FzcXNycnIgAy8aIt0OcnNxc3JyJaVKKnirXXNycnJycnNxKxSMKlHHPXFzcnJyciLizir00x1ycnNxc3JycnJzcXMhQD8aHvwOcnJycnJzcXNycnJyPH+mvoBZc3NxcnNxOyV0vtqLc3FzcnFzcnNxc3FzcnJycnNxc3JycnJycyL+VGonGrlxc3NxcnNxc3JycnNxM1sytLTNcnJzcXNxc3JycnNxJkcUGi2OvnJzcXJzcnJycibIFBolfr5ycnJycnNxc3JycnMvVlYaq5qecnJzcXNyciVQwyot881xc3JycnJyOrD4s18Hc3FzcnFzKLilOgh1rHJycnJzcXMza22+pJJycnJyc3FzcnJyc3FzL/UdGhKuLnFzc3Fyc3Jxc3NxcnNycXNzcXI1O6++1FBzcnJzcXNxc3Jycz0tMrjSzXNycnNxc3FzcnJzcXNycXNzcXJzcnI8KLa+10lzcnJycnNxc3JycjSYtrd3SXJycnNxc3JyIlaoGqyVfnJyc3FzcnJycnNxc3JycnNxc3FzciG5mirHZl1yc3Jxc3Jyc3FzcnJycnIozKgaRTV+c3FzcnJyc3FzcnJycnNxc3Jycjn5+LQWB3JzcXNycnJyc3FzcnJycnNycXNyc3FzcXNycnM4h7+6iEBzcnJyc3FzNpo7uHXEc3NxcnNxLiisOhGFPHJzcXNycjBfMrawzXNycnJyc3FzcnJyc3FzcnIq1vwqVZA9c3JycnJyc3Jxc3NxcnNycnJycnMiPn8aDxgOc3FzcXNycnNxc3JycihDgTrOx+xycnNxc3Jycj6ghLtfe3JycnNxc3ItecoqC2NdcnNycnJyMlGEt757cnJzcXNycnJzcXNycnJyc3FzcnJzcXNycnJycnNycnJycnNycnJycnNycnJycnNycXM7MoS+zXtycnJzcXNyK1yROp027HF0cXJzcnJycnI6ms+5dTB0cXJzcXNyc3E09Ma3GzlzcXNycnI8c4S9jHtycnJzcnIvgpYauNaecnJzcXNyKlwRanBO6XNycnJycnNyKJMSGufO3nFzcnJzcXNyM/xLvBO0cnNxc3JycnNxczJ1hLeae3Jxc3NxcnNycnIqa+Equ0HtcnJzcnJycnNycXNzcXNxc3IqORIazW7ecnJzcXNycnJyc3FzcnNxc3FzcnMoGSsaYH1OcnJycnNyLBbxKpCg7XJycnNxczGHhLeIe3NycnJyczSLxraEOXNycnJyc3JycnJyc3JycnIsjOgaGTF+cnJycnNycXNzcXNxc3JzcSh45Xr/cahxcnNycnJzcnFzczDUQrU7vXNyc3FzcnJycnNxc3JzcXNyPPRCugu9c3JxdHFyMz/GuNA5c3JycnJzP0qEubV7c3FzcnJzO7/Gv0A5cnNycnJyc3JycnJyczuVGbJ65nJycnNxc3Jyc3FzcnJzcXNycnJzcXNycnMv+YY6k2eccnNycnJyMPVCthq9dHFyc3JycjES1rr9KXJzcnJycnMnswkaVs9ucnJzcnF0PBzvt/MQcnJyc3FzcikEnRqBxi5ycnNxc3Ilq3QaN0i+cnNycnJyc3FzcnNxc3JycnJzJ3gSOtt+3HJzcnJycnNycnJyc3JycnJzcXNyOjdCvci9cnJyc3FzcnNxc3F0cXJzcnJyci57MhqZTN5xc3JycnM9h0K5eL1ycnNycnIyT4S3wHtzcXNycnJycyIVrRrwtS5ycnJyc3FzcnNxc3Jyc3FzcnI7OP+51wBycnNxc3JzcT541r6HKXFzcnNxc3JycnJzcnJyc3FzcnNxc3JycnJzcnJyc3FzcnNxc3JycnJzcnJyI6sZKqhObXFzcnJyc3FzcixshEqtN7tzcnJzcXNycnMm0GKqrPnVc3JycnJzcnIjCwAqEl/9cXNycnJzIUU3qka8hXNycnJycyjcJ2r4PYlzcnJzcXMl1rtKl5RLcXNycnNycXRxcnNycnNxc3JzcXNycnJzcXNzcXNyMQt7vwWEcXNycnNxLnVgWl2p+nJycnNycnJzcXNyc3FzcnNxc3JycnNxcz9sQriTvXJycnNycXRxc3JycjCcQrdzvXNxc3F0cXJzcnJzcXNycze8Qr9DvXJyc3JycnNxc3NxJik+SqJ8G3NycnJzcSKcEBooPv5zc3FzcnJyKeeQWqaG+nJycnNycnJyc3ItRpyK86Y3cnNycnNycXRxLktXOs5KjHNycnJycyTtQCrzK/1zcnJyc3JycnMuRl+aBaoGc3FzcnJzcj0flLvga3Nyc3FzcnNxc3JzcXMj3XIaNCjecnNycnJzML+UuFBrc3Jyc3JxdHFzcnJyITFOKhD7HXFzc3FzcnIlBGAqAsn9cXNxc3Nxc3I7Qpu1zWRycnNxc3JzJ/E4aifseXJyc3FzcybsyxqDM05zcnNxc3IlG6A68VX8cnJyc3JycnNycnNxc3JzM6T2t2sJc3JzcXNyLeUDOpSvzHJyc3Jyc3JycnJzcnJzcnJycjoG9rEKCXNyc3JycnJzcnJzcXNyc3JxdHFzMPhJvRe2c3FzcnNxcyiAQBrI+/5yc3Jyc3FzcnNycXRxc3JyciAaJSqRba1yc3Fzc3FzcjzCUrs9rXJyc3JycnJzcnJzcnIsb8A6jAP8cnJzcnJyc3F0cXNxdClOgCqtF/1zcnJycnNycnNxc3Nxc3Jyc3Im2TUqJWytc3JycnNyciAB4DpD8fxyc3Jyc3FzcnMob4U6/AesdHFzcnJyc3JyO9WrtTpUcnNxdHFzcnJyc3Itruc66BGMcnJzcnJycyqmohrGld5yc3Jyc3JycnNxc3Nxc3JzcnErB6cqEpWNc3FzcnJzcTtFUry6rXNyc3FzcnMsfFZavTqadHFyc3JzO7IOt13xcnJyc3JycnMtGrU6sWSsc3Jyc3Fzc3FzcjR8pLWTW3Nxc3Nxc3Jyc3JycnNycibsUBriOv5zcnNxc3Nxc3JzcXNyc3FzLim5Gg9kbnJycnNycjKdpLdyW3JzcnNxc3I/i1m/dKZycnNycnIqGLIa33Tec3Fzc3FzcnJzcnJzcXNyMOxZviOmcnJzcnJzK1NgGpvJ/nNxc3JzcXNyc3JycnNycirDX5pdygZzcnNxc3MgRIUqjretc3F0cXNycnJzcnNxIK3JGvcjbnFzcnNxcyXTmJpMxnZyc3F0cXNycnJzcnM9DAe+8/hycnNycnNxdHFzcnIvcjwaGtw+c3F0cXNyciGeHTr6HixzcnJyc3ImP6wqrwU9c3Fzc3FzIgPDOlPTzHJyc3Jyc3F0cXNycnJzcnNycnJzcnJycyUhaiqQ+V1ycnNxc3M2cS67ntFzc3FzcnMrMU06UPsscnJzcnJyIJjMKhpzPXJyc3Jyci0RgBqP5/5yc3JzcXMqB/o6Q5BccnJzcnNycnJzcnIooHRKCvi7cnJyc3Jyc3I6kXm0foZycnNycnMmCws6c19Mc3Nxc3JzcnIrSlwaXVo+c3JycnNyP/m0ugZLc3Jyc3JycnNycz8dUrfirXNxdHFzcnNycnJzcnJzcnJyLKCaKjj2XXJyc3F0cSYaRRowa650cXNycnMm/4Aa8Qf+cnJyc3Jyc3JycnNyc3JyKZn8KnlgPXNyc3JycnNycnNycnNycnJzcnNxc3Nxc3NxcyRQbyr9+Q1ycnNycnMvKapq43VZcXNzcXNyOT0Xs9LocnNxc3NxcyVqkBr6Vv5zc3JycnNycnNyJrh8GrZ4PnFzc3Fzc3FzJTxVGk46rnNycnNycjneebUxhnJzcnNycitQTWpBDClzcnNxc3M8QGK7v51xc3Nxc3JzcisGvFpFpDpyc3Jyc3Jyc3JycyUDnyri1g1ycnNycnMvcFEqavrtcnJzcnNyci0fKhoQHV5zcnJzcnI6l+u3eBRycnNycnNyM5aJu3l2cnJzcnNyImYCOk2f3HJycnNycnNycnNyc3Fzc3Fzc3F0cXNyKdBzWtf4ynNycnJzc3EoErAa39T+c3JzcnJyc3Nxc3JzcnJyOcJivz2dcnJzcXRxc3JzcnJzcXRxc3JzcnJyIyawuvik9HNycnJzcnIk9NpaprJacnNycnNycnNyc3FzcyooaTohiWxzcnJzcnJzcnJzcijxQjrj69xyc3Jyc3IijX0q+igtc3JycnMoDoUaESeudHFzcnJzcivs01rGMspzcXNzcnJyLJ5aGjgaXnJzcnJzcnJzLnUvSk2tC3JzcnJzcinkakpWuVtycnNycnMjfp0q6xYtc3Jyc3JyKb2VGhYmrnNycnNycnNyLcqD2nBnwnJzcnNycidfEDrdDvxzcXRxc3Nxc3MpR546j4Ycc3JzcnJzcnMpfsk6TBNscnNycnNyKVgYGjx+fnNycnNyc3Jyc3JzcS2jayo4yU1yc3JzcnIs8OAakfH+c3JzcnNxdHFzcnMiP1hKoRp7cnJyc3JzPMliuzadcnNxdHFzIfcuWgeNGnNycnNyciV/hzp8B4xycnNyc3JyOzXUv8orcnJzcnNycnNycykQs0riBctycnNyc3Jycy9Rpzrd5Yxxc3JzcnJzKgHSOsLy3HNyc3F0ciDFNkqYrJtzcnNycnNyMywcvuPjcnNycnNyK0FjGtzpznJzcnJzcnNycnNycnNycylkDzqtvwxxc3NycnJzc3JycnMYOc/BlZgwPnJzcnJzciBZWSrtam1ycnNzcXNzciucyypJM010cXNyc3Ihj6A6SwX8cnNyc3F0cRLhjgGeL3H+cnNycnNzcSQHvxoSlA5yc3Jyc3IqN2gaPol+c3JycnNzcnJzcjmEPLeLw3RxdHFzcnMyRq6x2VFyc3JzcnIl8DIqI/zdc3F0cXNyc3JzcnJzc3Fzc3Jyc3JyKXwM2lZPMnNyc3Jyc3IhS+oa7UFec3NycnJzJK2ZKqgmbXNxdHFzcnMsF8o6MpNccnJzc3FzcyVyn1ru1gpyc3Jyc3JyI3guquONFXNyc3Jyc3JzLkdHKt2LjXNyc3JycywloxrOpc5zcnJzcnNyLgxdWjVKKnNycnNycyHsXbrtOiRzc3Jyc3IoYWcqTOmNcnNyc3JzcnJzcjI52b3WJnNxdHFzczeGzryJMXJzcnNyc3I4Otm31SZycnNzcXQ8qtmyZSZyc3JzcnIkhvQqapC9cnNyc3JyczwM2bMEJnJyc3JzcnNycnNyLtr5ShdQa3JycnRxc3NxJhIFKlHvrXF0cXRxc3M2x3KwSI10cXNzcnJzFKVtIZuLkt5yc3JzcnMpFyAqwJ39cXRxc3NycnNzcXRxc3NyIvqhWkZV6nJzcnJzc3Jyc3JzcnNyc3Jyc3JzcnNyc3Iv/8MaoQPOcnJzcnNzcXQkrRoqqC5dcnNycnNzcidXpypthY1xc3NycnM5ium1hRZzc3Jyc3Mtjj5aXRwacnNycnNyc3MgN0Nqc5vJcnNycnNycyQW1Wploqlyc3Jyc3Mp0DQ69fy8cnNzcnJzJUvwagJQ+XJzc3F0cnIp4bBK1eT7cnJzcnJ0MOT5visGc3Jyc3JzcjddcrGyjXJzcnJzczq1+bVaBnF0cXNzcnNyLhpJOgJrbHNxdHF0cXNzcnNycnNzcTLX+b44BnJzcnNyciusXyqoOg1ycnNzcnJzObd8uFiDc3JzcnJzLgZLaiarSXF0cnJzcnMoEWdaNPmKc3NycnNzMc70uEELc3JzcnJ0LdL5WhjQanJyc3JzcyBwkbpUB+Ryc3JzcnJzJueLGqOHTnNzcnJzciR6k0pNVstzc3Jyc3JzLoQ/Wm28CnJzcnJzc3JyJmpEajBruXNyc3JzcnNyKV+kOg4FvHNzcnJzc3JyLa5aWisaWnNzcXRycnNyLHtbSk1KS3Nyc3NxdHJyc3JzcnMuTO1KQEErc3NycnNyczUPCroB9XJzcnNzcT/TgrksfXNyc3NycnMnED4awA0ecnNzcnJzc3Ivj7UquQStdHFzc3JzcnJ0cXNzcnNyc3JzcnNyc3Ilk10q2cotc3NxdHJyOw0fugPgcnJzc3JzcnJzcyA/pVqiFapzcnJzc3Jyczg7nLrUY3Jyc3Nyc3JzK0pYKi5afXJzc3JycyypYmq7adlzcnNyc3Ivq3Jqi0jZc3Jzc3Jyc3NycnNzchcvjgGc4XH+cnNzcnJzc3JycyeY9SpJcK1yc3Nyc3JzPmAVvJ/qcnNyc3Nycidr0UoOQutzcnNyc3NxGJcDcpDq/I1zcnNycnRyciL3xWqXg6lzcnJ0cnIlqBEqKH7tcnJzc3JzciU6lapnZqVyc3Nyc3JzKBL2GjDgnnRycnNzcjtDOrTMxXNzcnJ0cXRxdHJyc3NyIW2YatA2eXJzc3JydHF0cXRycnNzK0exWrCU6nNzcnNyc3JzcnNzciYHODqDnHxycnNzcnNycyCk2GrssnlzcnJzc3MkCzFqJlzpcnNyc3NyIUrFeqNjqHNyc3NycnM934K7IH1zcnJzc3Jzci//dBqxCL5zcnNyc3ImEfEaIPDucnJ0cXRycnMryGg6J3l8dHF0cnJzINfOGkWDHnNyc3Jzc3JyJqrXSopSi3JzcnNzcnMpSMA63nP8c3Jyc3NycykGrTqjpSxyc3NycnMSm7URmoVK7nJzc3Jzci2mGEoanntyc3Nyc3Jzc3JyNo1KuoK1c3NxdHJzcnNyIeTMWiizOnJzcnNzcnMpnKYqOTWdcnNyc3NyL7sUKrZOvXJzc3Jyc3NzcnJzc3NyHvDY0ZLgNy5yc3Nyc3Nyc3JzJ0HpGo3hbnNyc3Nyc3Iupj1aW5wqc3Jzc3JzcxScwhGVhD3uc3JzcnNzci++A1qpH8pyc3NzcnInwoBaCdf6c3JydHJyc3NyF66WAZdiaf5zcnNyc3NycxAYA0GbOfy+cnJzc3Nyc3I8Bq+6ClBycnRycnMvsreK/NSHc3Jzc3Jzcyi4eGpreHlzcnNzcnMlognas+9icnRxdHJzci0xUhq96t5zcnRxdHJyGXyIAZeUd/50cnNyc3NyIuUSKmSu3XNyc3Nyc3I0Pte60ShydHF0cnI7Lb+74kBzcnNyc3M/TzW7sMpzc3Jzc3JzLz0/Km8sDXNyc3Jzc3I9AKK7/110cXNzc3Jzc3JzcjgBLbsP0nNzcnJ0ci6QWVos+mpyc3Jzc3Jzc3I8wKK9P11ycnNzc3ImULwq3fQ9cnNzcnNzcjwHz7oJMHJzcnRxdHIjahDKRm7zdHJyc3NzcnNycyXJ0Uo4YutzcnNzcnNzcnMZt65hn7lRnnNzcnJ0ci1PP0qQHAtyc3Nyc3MiU4xaAdc6c3Nzc3JyKnhHWl57inJzcnNzcnRxI1dXWsCainJzcnRycnQSNbLBm5xNPnNzcnNzcnMQwCkyloHmzXNzc3Jzcz5s/7ejAHNzc3JzcnNzc3NycnRyc3Nyc3MR3iBhmpLfnnJzc3Jzc3MmyggahV9+cnNydHJydBV1NxKQvMjtcnNzc3Jzcxa8ySGedDbec3Jzc3NydHF0cnNzc3IQIYCBnWCPfnNyc3Nzc3IxcmW6nZpzc3Jzc3NyczpRsr6uTXNzc3Jzc3IhElAqYer9cnRyc3J0IvJV+tDqoHJzc3NzcnMqk0+a4NsGcnNzc3NyESxmEZEFme5yc3NzcnNzK62JamwnaXNydHJzcj202rVbJXJydHJzc3NyLzBoGv35fnRyc3NzcnMlQDY6j/yccnRyc3Nyc3RxdHJzJv2NqgwnJXRyc3NzcnNzc3I+kZ22fmJydHJzc3JzcyFmparkpaVydHJydHJzHq/vAZ5hEP5yc3Nyc3Qv19laGIJqdHJzcnRyc3MruWCa7Wn2c3JzdHF0c3Ip0l/KEOoDcnRyc3NyKzpQiuRq93Nzc3NydHIqOLrauoRSdHJzcnRyc3MiFey6W7E0c3J0cnNyEdI0wpsA2z1zcnRyc3NzJRaeeiemGHNzcnRyc3NzIoPPmoLTBnJzc3J0cnMoOgF6JG/ocnRyc3NzcnRyc3NzcnRyc3NyK3jSqiOC1XRyc3NzchXfXzKRgqDNcnNzc3J0EyEaQZYw9b5yc3Nzc3NydCnkyxqTs05zcnNzc3NzcnRyc3NzcnRycy2RxqpR85Vyc3Nzc3NyICZPapWrCXNydHJzc3NzINIeypDuE3Ryc3RycnQQN6phm0pVnnNzc3J0cnMkRH06IMgscnNzc3J0c3Iv/tVK9BKrc3Nzc3J0cin/mqrbBlVzcnRzcnRyJvWdOgWmLHJ0cnNzc3NydCZ6kxpKVs5yc3Ryc3NydHJ0cnMli2Qqakm9dHJzdHJzEKzxAZB0Dv5zc3NydHItTXQq7Si9dHNydHJzc3MbjUjRk2S3LnJ0cnNzcyOKGXoAbmhzcnRzcnRyGDJyUZwvja50cnNydHMUU9uxnX4kTnNydHNydCgub3oWKQh0cnNzc3J0cxFMixGa5HTuc3N0cnNydBOhKeKXYeYddHJzc3NzdBFe7lGQIxGuc3Nzc3Ryc3MkLGdKwkmLc3Nzc3NydHMuP1aKRRqXcnNzc3RyLskhGqRt7nNzcnRzcyzno4oqhcd0cnRyc3Ryc3Ryc3NzdHIab2gxkeGXznNzc3NydHMqJzPKapzDdHNzcnRzcytHljpPhpxydHJ0cnQszXIq5SjdcnNzdHJzcxZF4yOWDhzccnN0cnRyIayFKsg3rXRydHNydHMaDZpjnIZlnHNzdHJzc3Qt5Fvq4MpBc3NzdHJzdCWP4urWEdF0cnRzc3InSEpa4Ytac3Ryc3RydB2GZgGbipn+c3Nzc3Ryc3QnFnnKHKhjc3RydHJ0chmfUfGWcq4OdHJ0cnRzHLSgw5k/Xzxzc3Nzc3Qm5X0a86gucnRzcnRzFWfbYpwrJJ1zc3N0cnRydHMS+IvhmBl0HnRzc3NzcyiGkypKls1zc3RydHJ0JmLkarDhuXJzdHJ0IPBHShb7i3NzdHJ0cnQk97D68JTwc3RzcnR0JmTEmsPDtnNzc3RydCZd2po1MlZzc3RzcnRzcxQo1VefnyqodHNzc3N0MigJvef2dHJ0dHJzKjnZyipyY3RydHNzdC4riWp0V2lzdHNzc3RydCCCh1o+14pzc3RydHNzcyOaNCqpXL1zc3Rzc3Mp2CgadH1+dHJ0c3NzEkA1kZFx2m50c3NzdHISPgUxnBP6znRzc3N0cnRzNHgDtpf8c3N0cnRzKQJ/ekjoCHRzc3N0cxXpzCGQZzPec3Rzc3NzGRoac5+Z5YxydHN0cnQeuLqDnAtFfHN0c3NzdCy2Rbqwq6RzdHJ1cnRzc3MbuVmRn/embnVydHNzc3RzdCDuS3qaG0h0c3NzdHM9Nly32aNzc3RydHRzJp6aOuoWXHR0cnRzdHIolIIaOLfec3RydXJ0LdQE+uLPsHJ0dHJ0cy5ZCcr3f2NzdHNzdHMf51khlVmm3nNzdHNzdHMQge+Rk0AgbnNzc3RzdBcNjQOSRnL8dHNzdHNzEnAhcpEy7o11cnR0cnQQ/kKmkzi9WXR0c3N0c3N0cyQRKtrt/VJydHRzc3Rzc3R0JQxMKhNLPXNzdHN0cxTbK5OTGNRsdHRzc3Rzc3QZ8ZExl19uznN0c3Rzc3QYA5sYnrV053N0c3RzdHN0cxFzyKKWfzdddHN0c3RzdBeV2u6RqjURdHRzdHRzcxsXkJyVpn9jdXNzdXNzFNQGUZus+a5zdHRzdHRzdHQTmXbRmHiJLnRzdHN1cxc8txKdFkjtcnVzdHRzF1gtyZly4jZ0c3R0dHMcciEjkAHu3HN0dHRzdXMZlQAknf7/23R0dHRzdHQofMJavjPadHR0c3VzGHsUa5Ex+5RzdHR1cnUVrYuhnjR0XnRzdXN1cxiHpjOTHFnMdXN1c3R0dHQew9E0l+A+y3RzdXN1c3R1ExmuFJ6LUet0c3V0c3Uhyk4qp1sddHVzdHR0J99eSpgKG3RzdXRzdSk27uqtoRFzdXRzdXQdRL1Tn39CrHR0dHR0dBodo6GUxFxedXN0dHVzdHVzIQvkislRt3VzdXN1dHMX2uCBkuYffnN0dXN1dHN1dHN1EgjbspgbJE1zdXN1c3UTRm8ym0yQzXVzdXRzdShz7nrh0Rh1dHN1dHR1Gn71IZjSCt50dHR1c3UQPpljkLVmnHN0dXN1dAFq3ZQQr8MmvnR0dXR0dBDKSSOR6LbcdHR1c3V1</binary>
              </binaryDataArray>
              <binaryDataArray encodedLength="269600">
                <cvParam cvRef="MS" accession="MS:1000523" value="" name="64-bit float" />
                <cvParam cvRef="MS" accession="MS:1002314" value="" name="MS-Numpress short logged float compression" />
                <cvParam cvRef="MS" accession="MS:1000515" value="" name="intensity array" unitAccession="MS:1000131" unitName="number of counts" unitCvRef="MS" />
                <binary>QL5NAAAAAAAAAEAhCiv4LK0ouSCeDAAAAAD9F3gi8ybmJWAflA0AAAAAPBh9JbIoDyRDGW4KAAAAAJIT5DymXrNxXHdUb39V5ShSCAAAAAAdFmIlFymUJxQhxxQAAAAAVgwNHRwmBSkcJ44haBYAAAAAPhGvIOUkryWXIpocsRW5DAAAAAAXDj8fWCeJKGgjexuME8YIAAAAACcOnh5ZJDslIyHyEwAAAADZD6whrycbKHAjWBYAAAAAXQ4LIOInpCihIB8S9wIAAAAARg4hIG8nBymqIaYUYw59BgAAAADiDf8fGigVKVMh+hKkAgAAAAAjCYcbcyYpKtsmfx78FA0HAAAAAEkQcCOyKDIp3iVuGwAAAADlBVojoSquLCYoeRkAAAAAHwWGI+AqNCvEJtweQwgAAAAAnAVlIz0rCC3iKPMgUxg5DAAAAADCAGkZ7ydoKjUlzRtDCQAAAAD9ARAkRylZLYkuuCkeHHEJAAAAAD0Y+iWDKrEmjhnrCAAAAAB+F3kkbycII5oaFBXeDg0HAAAAAPMalCP5JVAjrhvKEAAAAAATEooiUSfqI/kaiwoAAAAAUxwpKzk5UDvaMJAh5xS8CqUFAAAAAH4TdCJ9J/QmPx/BFmASQQ0WBwAAAADnGS0pTyzgKm0lBR2YEQAAAAA+FFolYiulKjwkrBUAAAAA5wXdG94ilCXQI7EdqBS6BwAAAACrB9QgjyeKKEAloh5uE3cBAAAAAOoJMiajK6QsfygNHwUUfwIAAAAAIQWQH24pRysNJ5keARSTAwAAAACaBHwbtyqfMAcuFiTBEgAAAABVA0EetyZKKdQleRqrE+AKAAAAAN0XJSIsJrQmrCRAIPQUAAAAAHgYHibvK0AqLSAiEwAAAABTHFAosSuBKZsggQ0AAAAAbBF5IwMrmClmIWcOAAAAANQ4U2Q5eGx+p3klaLdOmyarAwAAAAB4ExgkgCeEJz8mXB+lCwAAAADPEbMlBy3cLOwlehUAAAAAcQ9TI+UsHC/fKLAZAAAAAEQaFjk2SthRvk+hQrMrgxdUCAAAAAB+DkghWii2Kn8okh9GCAAAAABBBlIiNCYkJtghAhlbCgAAAADdAxIfASUcJrEiqxweFQkLAAAAAK8FQCA/KKkq+SckIFgOAAAAAMIG0SX/Kn4twivcIuoCAAAAADMCgh9BIvYjkyGwGpgTUQoAAAAALx8cKqsspykTIOsOAAAAAIAb8ScaLLYpEiLEDAAAAAADILcomSkuJpYfewwAAAAAFyKVKqMtAy2sJtoUAAAAAKYPQh8jJRwlSSJOG7QOAAAAAAIZpibXKFcn1iFcEAAAAADPFPAk6ip4KmolahIAAAAANBc5J7os8iqyIF0PAAAAAJ4ZqCeCKrYo3SAkEQAAAAAZD7UfYSe/JxsjKxUAAAAA4hJ0I5cqciqhIkUSAAAAAKMVBCeXLEoqiyOAFAAAAAAnEfcjsCzKLE4p+RoAAAAAOBNwI2gqtCruJF8VAAAAAIIY8iYBKropeSdIJEMXAAAAAHEPniA7KbopSCKMFyQMAAAAALgQ5SCVKKMqayfqHT8LAAAAAO0TziUoLbIshyedGAAAAACiE3FcPpAwrVa597gbrOmOwlauGAAAAAArE3MnCitCLgYwPS3JHgAAAACYCh0hfC+vMVMr6B6bCgAAAAC9DOEiJS+HMBomJxRzCQAAAACrDnwi8iWCJj4jHBkAAAAAYxClJNUpayokKOccAAAAAFUOfCMqKS0pUiSGGqoMAAAAAKQTxCmbL58vZCvhIpcSAAAAANgOBSQ7KcYoOyP2GOcIAAAAAKcSgSevKxksZSc0GgAAAAADEt8nuS31LTsqwx4AAAAAqw/yJqox0jH1J+4TAAAAANETRymMLLEsbygPHloKAAAAAIYsjU6jWV1bzVGcOgsQAAAAAAESOydFKxwrHycsHjsOAAAAAI0EPh2/JSEmxCUoJykmVx5eDgAAAAA2BmcihyVxJZMklCEdEQAAAABXB3slMzARMbQt+yTQDgAAAABjB6AirS7PMp8tgR1VCQAAAAAyC+wp+i5AMW0w5yj2GFkBAAAAABUE4BhIKgIyUDAhIwAAAAAOBwkhTim/K5UpiiLKAgAAAACUCrsory1fLbcpwiI/AgAAAAARCqspsjNyOr05UTXdL7ov2TeDN/g39TrNSY9NBE1DR3ZDvjXbMwMznzFrPjZBtT8PRmxFJj13MI4poCD1BAsXdiiEKyEmTB9JDgAAAAC3BfkfqiftKhcpcCE+EAAAAAAXGsMp8S0vJ3wXWAkAAAAARh+oMRQ2KS7sE/4GAAAAAKwXVCrrMSgu7SFXLJAyeDNfLZAikhAAAAAA0iOpKjUsVClKIrIKAAAAADYjTSmLK4cpNyR5AgAAAADfI9kp4SvqKMke4wgAAAAA+CT6KqItnio8IdUOAAAAAFUerSUgKY4pJiaDHT0NAAAAAEUcDSqLLaQqACXsCgAAAAAQI6gwnzLNKUATFAcAAAAAsB50J5wsfCjrG+EHAAAAANEfQCymMPs04jJiMdYtECMYCQAAAABkIZwtQDX6NAYsjBnJBQAAAAA/AIInQjRMNostoRhpCQAAAABcFlApVy8iL0En5BEAAAAABRJxJs4tHCx5I6gPAAAAAMMi3C7NMQctJiD+BwAAAAA6HRQ07z1lPAsvVhUgBQAAAADZG84oES0MLIUlWwsAAAAATxhuJxIwkTDqJg4RAAAAAHUfxCqBLSEuLSzjIAUIAAAAAPUi6zMHOks2USjMCgAAAADEJEYxaDRZL0EilggAAAAAICCXLAowoSqQH4gMAAAAAFMcgy4iNms3DTJiIRwHAAAAAIwD7Sg2PStDiTwVJ6IIAAAAADkAvCvDPgtDKjtpJZUNAAAAAAMdNzJ2OCcxYhl8BgAAAAAfITMruyvMKTAnkAwAAAAAFRl1KOYv4S6SJaQOAAAAAJkZOCiUL5MsqhdzBgAAAAA8IjIsqS74LLEnjREAAAAA0iFyLHAtBilXIg4OAAAAAN8cPCnULKsoIR1cBwAAAACuC6czjEg1T4hJIzcrJw4QAAAAAC0Z/Sx3OpI+KjiEKxELAAAAAGscUjAPNdQuQiEJDQAAAACoGacu6DcdNlomoQkAAAAAgBI4J1EvwyyeH88GAAAAAK0V4DNSPhA7LysAEQAAAADBG5Uu3TdsNsspsw4AAAAA4yOdMyY5FjV3J7gPAAAAAJ0VXSy+Ovc/jTw+LUASAAAAAModkS7ZOQ5A80DVPPoztyXDDwAAAAAqI9wxRjqsOBwrCBIAAAAAQBe0N9JFT0bhOmMhSwoAAAAARxdgJhUu8S2qJfoOAAAAANMJwCVzNQI3qikVEZklfjLRM1ouUSbaDwAAAAA0H6oqpSyMKQ4iYw0AAAAA7iHWLtIxSy2gI7oNAAAAAOMdMishL5ErESIPDAAAAABhIhMt+y+fLpkpGxIAAAAAYgoSJt412DjMMbokZAwAAAAADB4NOdVIUE/wTZlF4zYeJNsLAAAAACwPeS+lP6FEg0GmNScfcwcAAAAAVBlLKDgu+ixKJW4PAAAAADEjszKSNWwvcyTuDQAAAACGGfgu2zZCNO0p7RAAAAAATRozJ3MrGSpdISENAAAAABgA2TBXTWBapFtLUcI3lhIAAAAAxxliKhAyaDKjKkESAAAAABoL9ibkNcU3Cy0NEQAAAAB5HAYy4DqsOt4yPSKjCgAAAACcGKokUSjbJlofPgoAAAAAyBx2MGM5+TnEMrMkGQ0AAAAAVBLxIsQpPihdIKsKAAAAALgY6jQeQa8+pS61EQAAAACKEZgm3zQmORMzoyWfDAAAAAABERAs5jZQM/YjzAsAAAAAoyJmMU40HjDTJBMNAAAAAE8VfyWCK+sppiSIDQAAAAAoFVYuYD/qSUJLqUIGNEYm6Q0AAAAACR1qLGU2Cz3ePq48IzmTM/kplBAAAAAAMiDzNiFBF0NJPdAsgw8AAAAAthlEJqsphif0IKcNAAAAABQqOEHFSNVDuC9NDwAAAAAAGTcrWTKHMcQsHhMAAAAA2R9oNwdA3TzGLqsSAAAAAAMd5SzvNew2Ti3qEQAAAADzFc4wbTpDNd8gKQgAAAAA6RDoJu00jTgpMZcexwcAAAAArQdxJ0k5GTwYMtEc9AUAAAAAmxPfJ3Q3Fz/mPRQz3B7jBwAAAABhGhNEzFKpV7pT2kBFGgAAAAA0GOAmPC5JL2wntg4AAAAAlAtBKs4/MUmgR7Q6FiEwBwAAAABLHFsv/TQKMSsnCQ8AAAAAzBynKTkv3y3HPxFdSm+Ld4p3gW+fXqdGvDQOK1IQAAAAACUbNSi1LN8szyZTEAAAAAD5EhAjjyr+KYYiog0AAAAAShw4KzcwRS14IQsLAAAAAP4dDzCwM2Asoht+BwAAAAABE6Yl1Cy2KfkfUwkAAAAAcBmuMAs6SjXwIA0IAAAAAK8NyCdFNqQ4Ti+TF+QCAAAAAM4dGy8rNGwuBh1wBwAAAACBG80vgDmjOUkwWx10BgAAAADOHFcwWDVvLoYfFggAAAAAQRkkKLstnCrHHUAIAAAAAPsJtSUvNm45jzE5IfEIAAAAAIsbrSzBNWQ2Qy00GhcGAAAAACwcuSsqM4szMy1oIzgLAAAAAIwEnyLmMrE15i0JHFgGAAAAABIIvCVqOF8+YDk1KFkNAAAAAMsYRSbtKs0otB6nCQAAAAA7FVQqgDMNMcIivAoAAAAAvB1VMN45BzxxNrUlTwsAAAAAZxUTJgEy1jb7M/4szCXnDgAAAAD9G3wvDTvLPXA2AigcDAAAAAALESAmljNWN+YvNBpJBAAAAAD4F7strjX3LvISAAAAACgXWC4lO1U9/DRJIboIAAAAAKYOJCb+MWsziCtMDwAAAAAnG8AvnDvCPxI+XzjBL7UlFwwAAAAAjBcKLU471kAEPO0p6gwAAAAAhhVCL61EH1E0U89JOTGODQAAAACwIBU5WkPHQZk2RCcYCwAAAAA5FYIu+jvCPrg2KyJ1BwAAAACiHNopCzbpPvM/ODhlJeUJAAAAANsMdCHLLBIskR+ZCAAAAADwItkyeDc2MXsbZAQAAAAA6RpEK48wry1IJE4MAAAAACAgvy1sPMxGkkn4RNk5NSoODN8QpiihNCM8TT9JPAA12SDUBwAAAADWIbYxWjZnMS4ihAgAAAAAHBaOKXwxOC0FHXIGAAAAAN0O8SqZN6o3SyxbDQAAAADHDrsq7TzWQw1AUjGrFwQDAAAAAGERUiY9MlczwylWDAAAAACeEjkp8zPxMecjbQkAAAAAvxxrLekyPzAtJ4cLAAAAADYe8SmBLrwsYyMZCgAAAABOEOg4CU3nVUdXFlK/RhE1FBtFBAAAAAC1EpYruDVXMpwjHwkAAAAABhqbLwc8BUBFPNMwNhuQBAAAAABZGgQv+TYpNCopVQsAAAAAahv7LdI3RzftKcALAAAAAGQSPCx0NQwxIiD3BgAAAAA5JkE1MzknM/Ef1AYAAAAACiDyMMA2sDBpGqIEAAAAAKog5DEjPLpCSkaFRT0+4C2iDAAAAADaIqQ13zrkM2offwYAAAAADCEZRnhasWFRXVBMZSitBgAAAADQG48mwSmgKHUjOQsAAAAAyyRvNYE6OzYXK4YMAAAAAMwkYDKINegv3B81BwAAAAAJGH0thTcCN4UsqSjSKT4vrTAEKoYMAAAAANgeTyt1L7YwwzBNLBYk9AoAAAAAUB4QNStC9EOMPEcsDSEhCgAAAABMFUIyTD6tPWYyih7cBQAAAAAIDIwn6DOLNMA16zfcNG4lUQkAAAAAABTdLwY9XjwrLaENAAAAAIgZXS4YOtE6yS/SF7EDAAAAAKsRQC2uOv86dC+2GB8EAAAAAOwc8TTzQ9JH0T5NJNkGAADxDQ0pikJDTQFM4T4mIj0GAAAAAJQWsSd5Lsgr4h87CAAAAADSHakzUEA5QewzEhLuAAAAAADVD+spmTdPOFssTQ0AAAAAAiJ+MDE1Dy2QECcBAAAAAF4frinHMOUyWisvGN8EAAAAAMwcPzfCSNBPlEuRO/ogFwYAAAAAERdeL6459DU5IUEHAAAAAGQYQCqGNIg2Cy56F7EDAAAAACsXSi1YOT46IC6VEagBAAAAAEgcZzPHOxI4zCnVCwAAAACxGc0lMSs0KcwdWQYAAAAAcxvDNSJBHkKQO8QwOiXaCQAAAADAIXcsYjC3MTUyDTL3MB4wFjG+M+g2FTjmOQc8IDucPXY5NS3BGfMEAAAAANYn8zN2Olg93T5rQvRGiEn/SjxNnE44TQBJlEFINZIiEgcAAAAAiBBFPj9RLVfrUtpD0SY7BwAAAABTIMEpIizPKpwoBAwAAAAAaALVJgQ1pDMPJsUJAAAAAAkdejBWOpE4XCcFCQAAAAASHGUvxTMuLEAZzQQAAAAAnhZIKFUx8C4XIZEHAAAAAKkciSuDMHMuhiYbCgAAAAB8J/oxeDeWOZE5qjdBM28sIQwAAAAAzhpEMKQ1ny1MExsCAAAAAPIwrkmHUWRMVTv1JE8IAAAAAO8YlSw3PrhIPEkLP38q2QkAAAAA0heVOIVJpE9hTK5ARS3jCwAAAAB0IvUw6C5+HIQEAAAAAEwggjJbNfoqLBIxAgAAAACEGNUpODKTMvcrIgwAAAAANB2sLYE0MzEDJD4IAAAAAA4Y4jUQSWNUW1nUWYtXplLCSTw7dyVpBwAAAADeBHgpzjdoNhoihQYAAAAACAsEM4VGx0zPRi8zqx3PBQAAAADRIlw1o0DsQeI4yiSSBwAAAAAlF1oq1jNLM24nHAsAAAAAgQt9MAJEOEmKQSMsPwoAAAAAGR/VMwU8qDi1KYAJAAAAANQN+jr+T+5VSE9aO8sXRQIAAAAAOw+6KiI1rzRUK/oKAAAAAJclRTabOeEw6hu1BAAAAADtFkkpKzE2LXUckQUAAAAAiAd7KJ401TPkJA0GAAAAADsgpymBL0Q00jXwMeMmNwoAAAAAfAmFNT1F2kWqOpglRAgAAAAAlRulMUo/b0RVQdc0zhg8AwAAAABMFRcrXjkVPcE0ohs1BAAAAAABFx8tMzaVPss9AzdEMFQhugYAAAAAKx2nNmBFw0g6QUcvbxgDBAAAAADwFWkuyzozPAQzzR8ABgAAAAD3HzQvxDNlLgYfDAcAAAAAUR5zQFlUm1tCVxxHqSvWCAAAAADnIGEyRDYnLAsMNAAAAAAAGyO2NLQ9rDp/JR0HAAAAANgcAzA3N1AxIB0zBQAAAAA+H/ks7C+ZK0oiKwgAAAAACRy4KWsvhDi0Pgw9NDlhLvMfZAYAAAAANRx7Lpg3JDdZLe8cdgUAAAAAnBnyLss3dzSdJNoHAAAAADQfpCpaLu8rNSTMBQAAAADyHk8uzzXlNVctIhyiBQAAAAD8GKYniC3BK3kiZggAAAAAICuNQ9dMxUr2PZQqeQgAAAAAhBnxNzZGoEetPLIjaQYAAAAAAyO2ORJHqUpKRNgz9xm0AwAAAAD2IEQuNjOsLgYfQgUAAAAAAxSMN/dIi03cRnE0Bw4AAAAACC9vS4FXc1cWTOg0GBVZAgAATRB0LZM75zuhLmEd9DNaRP1N+lFYUGxIcjfxEEMAAAAAALsanTQZP049MjDNG68EAAAAALUVKysLM5025T3eQRJAGDbNJdsHAAAAAFslVzc8Ok4vBg1EAAAAAADeEJks2ziPOX4xfSTDBwAAAAAjEjgp0TzmRz9Ixj/BPVNCt0I7Oe8mXAgAAAAAKh4mLHE5JD7ZOJ0qtggAAAAA0BaKOdNGCkhoP/gsLgkAAAAASiVUMoA5dzkMMWgiBwUAAAAAdyNTMu01ki/BIYcGAAAAAJoMoCi8MgYtKRb+AgAAAABtIHoyVTTILXonKAoAAAAAURp5KuYwDjEfLnQqpCaEH7sHAAAAAJ0kQC/nNW86Dj7JPlI/TT1KOUUueiLsBQAAAAD5Et8nzUbYWutk9mbUYSRV3UBDK24KAAAAAIoUqS/3NtwwyB+6BQAAAACyJXo5JT77PwdCA1OGXZ5ciU9mNGIMAAAAALwmVDc4P+xAXzugNuY2u0BlREdAxDNPHuIEAAAAAPES6ysZMxEsLhYyAwAAAAAoEAUvakIZSi1GvTQFDzMc0SWwLHcqTiDnBQAAAADDH9IyTzp2Nqgm1wgAAAAAPBvSQipWTVsNVFFAmyCLAwAAAABZED8o6Tc/O6IwTxFQAQAAAAD7FaAphTKcMJ8iowYAAAAAuwSWLOA5rjgXLj0ivQYAAAAA4yJMM4M2AS+FHKsEAAAAADkdjy34Nb0zsyUXCQAAAADIINA0g0DxQZc38h2zBAAAAACKGx0qIjMXMuQmkggAAAAAFBb0QGhWnF0QWdFIryzGCAAAAACOCKQvOEcXTxxL9zu5H38EAAAAABgmpznHQKM+lTROJY8HAAAAAMUjUy8SMQ4rlB3WBQAAAADNJMpBfE1WTNE/0ifHBwAAAAA7G7QuWDkrOhgvrhLcAQAAAABbHrZCylCuUtdH9yYXBgAAAAC2JdEzID2bPP4uaCw6SvhaLV8fWHZEhxtkAgAAAADiHKU0aDscNA8fcwUAAAAAEhnuJHQovCbvH5UFAAAAAEgPXyd1NNQ14ykhCgAAAACSFfcqtzYaP6tIIU/nThxC3hw+A/UWSitxNzU5ADA3GZQCAAAAABUmpTCAM10tsiMEBwAAAABtIzwx1TrlPvo52ye8BwAAAAAvGScuPjikO6E5+jAhIvMEAAAAALAVpyxyN7A1SShVCAAAAAA0JOA11jkwNIgmoQcAAAAA+h9jN2E8LjGtDm0AAAAAALMlyTK6NTQvUh8xBQAA1xo0Ms9Ba0jCR+VAJzFAKmckrQgAAAAABBnFMwBBikGONVAcvQIAAAAAOibxNH87nTmvLjIZxAMAAAAAWxymKjA0ajVzLVQdVQQAAAAAChcGJl8svypgIckHAAAAAL4c+zTXQPQ/nDHwEXsBAAAAAGIgQC+EN7A0cSg2CAAAAACXGAUuGzNYLVQifwYAAAAAcyDVMCk3pzVRKL0IAAAAAFQkcCzCLpAs+SWSBwAAAAAsHYwtGTgqOlsyHR8lBgAAAAB/JY872kE6QPI5vSrlCAAAAAATGzArEzNpMQ8jWwZtKP80eDhMN908ajwFLw8a9wMAAAAAQCbbPuJHH0UsOdkpPQkAAAAAFx82La03vj+KQvc/jzRBJqEIAAAAADYEryuEOIs2jCdwBwAAAADEJUs6JULyPUwslwgAAAAAGRriLHo0ljC/IfAFAAAAAB4UFjjKSu5QkUssOFcPAAAAAD8knDSSN2Qu3BnFAwAAAAAOHP4v8DvPPu44PCvhCAAAAAAdBAYroTkzOXsqpQgAAAAAvxuEMBQ8xEDfQAY9vDPAIrEGmyMaMPQ2oja2L1MlZyCwOO9Hykz5Rs4zRAwAAAAAOxxALnIz/Cw1GvACAAAAAOEN2ipiNpY2By5yHIoCAAAAAHQe+jHbNkYt6w8+AQAAAADREesqYjjQOMAqoggAAAAAdhW1NolIK07xSRI8/iQgBwAAAACMD3pEr1/baU1nT1iDOTAMAAAAAFUT2ilqOG49QzgjJw4EAAAAAA0sPUZFTv9IDTSnCwAAAADbHCAyQEc7UTRPlEA4IaMEAAAAANIinDdSQdtBxDk9KvEHAAAAABQivjLKN4gzHyjhBwAAAAARJx43NzqjNu8sNgkAAAAAqAWFKvM4uztDNVYhQQUAAAAAtCXuLgYxXCuhGmECAAAAAKYfeTdgR3hXXF8NYI1WO0QGKnYHAAAAAIkjGjxFSk5MDEV2NBEdNQQAAAAAvCMLPQRJmEggPYIgUQMAAAAAFA9ZK+o6wz84O3s0dzGnLNAithikPxNPzlJoSkwwPgkAAAAAqiCuN0NBxj5sL80LAAAAAMUTFCzGObg7UTALDq4AAAAAAKIbsy1+M2IskBdoAgAAAADWKD8+TEYAQzIz8xcuAQAAAABOIRUqSDZ5QKBAaDXWIDYG4CPONjQ+BjudLy0hWQUAAAAAACTHMXI3UjWjKWcEAAAAAMkQ8SfgMSYwDCPXA2YfizHeNawwXiMWBgAAAAC9E5sx2zg2MCsYHQMAAAAA0h4wN89HPU9ZTsRF+DX0JAEGAAAAAC8YmjbtScFRlE64P1kl3AYAAAAAnyTxL8ozFTHTJYIEAAAAAIEbxDdkR5ZLskVBNT0XrwIAAAAA2iJuM9c2Hi5sGBcDAAAAAEEewyyCMcIzDS6+GI0DAAAAAPATEzDkOm03vCflBgAAAAAoHg4vEzZIPKZDGEbeSC5CBzEMFl0BAADjHoEzwjxxO8Ex1SAWBQAAAACeGboruTuHRRdJmEWQOCQg5gMAAAAAXyKUM2c3Ti4uFoUBAAAAAMolsi9LNSI0WyuDBAAAAADdJIktEDFkMYwvuyvoCAAAAACYFD8qmzReL3QUKAIAAAAAlyFyM0JB40lcTtJP0k4GTBNIb0KBOYcsOQgAAAAAqTOEUehf+2EVWMU+aAgAAAAAgiqXSW9UTlGnQnsxQAkAAAAAtiiPMbg3kz3TQhlHjUqQTAtMJ0kaRoVEdEfoULdaG2H2Y2Fkgl19USs6hSYCBAAAAAD0JM4w+UDfTGtW2VhBWVhSlkH7JdcFAAAAABIMYireOWFBgEA1OK8lcQQAAAAASRtdKHIuby3mJlQGAAAAAO8YxCsbMbwuSSdvBAAAAABvJUQtKjDOM0U2bjPeLekuGzG9LksrIggAAAAAeB6HLZIxbC0dI9oFAAAAAFIhnC9ROoJAwkUYSL5MiU5GTqlLt0WHPIowYCS0BwAAAAB3KWI9CEMTPI8n7TOsTLpRh0V5InoXqDXbQ3hGaD9fL8oacQQAAAAAvyEXM303FjpUN/IyAzbUMs8o/AMAAAAA3inuLlQynjOgMW4xHDWXNiEz0jKwNcQx8yaMBgAAAAAyIvooACroKSYnvwUAAAAAdiHeOWFIqUyURhw2cR+eAwAAAABKIm0suzGbM88y5jbnPaY+XTg2L1AjpQUAAAAAuSDeNF86G0H5QnVCH0AxO3QvPzkuP+o8zDzEPnU7HzRFI8ECAAAAAEAZ4DayRSRIBT+DKc8FAAAAANselC5LNYM2SjAEHbQCAAAAAOobTyu6MQUuahv4AgAA3B6MM0lHsVD6TNI3oAsAAAAAgBcfLmQ9DEUGR8xFHkOIS2FRc1TrUjxSw0nGQ2Q6fiv9BAAAAAC6HoouuDOEL8AjHQMAAAAAuSMTKuMuky2fIZYDAAAAAP0IKir1OGU6tTNzKl4ggAPVIzcq+jBoMj8q/gQAAAAAjh4fMlc3wjTmKxEbvgEAAAAAliXgLlA0SjUqM5UyMzbePOhD5UfZSFFI4EiVSBVKcEuVS6tMgUg1PtQwiidzBAAAAAB1Czgy3T0jPGowMhubAQAAAABuIFgxzjb9Lz8ZqgEAAAAA3iMROkhCBT81MtwfiwIAAJQXYkELUVJThUrSNuoangEAAAAAqiiNRxFXjFqMUSU3nQUAAAAAUyWgP0RNgk+4Rx87aTaiLjcwXiwNJagDAAAAAAMUgTvITFxPYkMUJYkCAAAAAEYiSD6JR49DNTWwIxUDAAAAAJgZizBRUMZeCmFBWG1DriKuAgAAAAARJT42+DozNGUgQQIAAAAAdylAOoQ9jzV3I2UCAAAAAFYZYTFIO+E4Cyj3AgAAAAD6JfMzVTVoMXAsaSCrAgAAAACrCpEsDzzfPOoxMR70AQAAAADaElou4EKbR94/OSuVBAAAAABvGnU+2kyFTX9BYCRQAgAAAADYIuc+Fk7qWxRgUlrrSSkyMhc2AQAAAABUHDwuqTmDO48yvByZAgAAcyU0NRE9bTlBJ3gDAAAAAE0dXDRiOY0zsSOhAgAAAADlKR9AQEhcRck46AcAAAAA4iM3Lf42fjgGNksxYTKGLTwX2wEAAAAASBuIK6kxijALLEQmmCMrK0AxAy7NIosCAAAAADAaPS4UOMo2SCvfGu0BAAAAAKkcZzu6TWRVLVN9RZslRwQAAAAAiClUNZg4XjJWHa8BAAAAANsi6C99N1g5JjUeKwMEAAAAAEQqBEijVwJb31EhOvURgwAAAAAAaydCPcZAazhbJwYEAAAAAPQMYDQFSgVQ00jJNYIbBAEAAAAAqCKzQWNTzFcRTuIsrgIAANEU1S7GN2Ay1SInAgAAAABFH0AzTTo4OU4yByXCJZQ65DwRRjpO+lDVR80xjwt0AAAAAAA0BTkvmEOLSAdBri+vHakBAAAAACkaIEDUT0xRNUOrH5IBAAAAACEiuC0cMX4quBgRAgAAAAB9HB06fknvS99BASusAwAAAADqHxQ5kUElPaotywIAAAAA4Ry9K6s8M0YzRWg3USFzAgAAAACULCBC+UhwQSIsugMAAAAAfyVEMqU5ODeLKZoCAAAAAKAjfTSDOoY04B2aAQAAAAC6E98vlTs+Og4u7xobAgAAAAAOI1QrTC7+LS8qVwMAAAAAUhzQL/k1BTA6HQoDAAAAAKgf9i/DNnc3RDSeL7Ay/zifOmA4jDLVIqcB8Ce8PGtF+UJDNUopcC7wOItF40aGQfozRyyHK9cyCTdSNO09vEHIRXY+eyo8BQAAxR3MMVs4izQmJk4DAAAAACgTGijzMMguICFtAwAAAADIFc8zLkJlRUg+HCoBAwAAAAAgIXU63kOIPD4a1gAAAAAABRwoKhAw3Sw6H1wCAAAAABoj8zLqO3BKp1YiXINank9nO9kxXz3ASwxVvlfPVJ9LYjnWGxkBAAAAABckQDGbNGkyxS5IKVQaKgIAAAAALyhoNgw5UzJRIoICAAAAAHMXZjYoVUFkbmjyYplR1i93J9UCAAAAAEwfOzDPNdcyuSbdBAAAAAATFLsvEzhYMcEneQIAAAAAJiQnM7ZAukfURbI4Thv1AQAAAACkGtMsZzOaLmYpDjVsO9IyoB/fAQAAAABNJjI2c0MRSSdHvUJpQF88kjTWLAApuQMAAAAAxSDLNb88bTmGK/0CAAAAAEQ1ZkpSU9lRVESLKTcCAAAAAIAV0ywmOAU40SozD9kAAAAAAIAnhjZSPIE4dCg0AgAAAACEAvYzXlCvW6tZS0oyJs0CAAAAAGYYEC2SNTUzXCV+I89GZVcqW8tY4UzTPm409y3IIw0CAAAAAFMVkyezLqArpyIzBAAAAADvJpI9AEGqMwsXBgEAAAAArhzzKrIuzin4GjACAAAAAKUitC0kMBkqNh6BAgAAAAB3HdE1AT7tN70fvCIYLGAwXS4gJCMCAAAAANkC8Df5RKFDNTIlH5wBAAAAAFkaljs9TfVTSVI/SQRCoUAmPtRELE15UttUtFb6VdNPMUQRMywk0wIAAAAA+hscONdApD5sMoQU3QAAAAAA1RUbMPU9GUUBScxLSE36S3RHP0KHPUI0oR82AQAAAAD/Ij08r0TlPdUu8julURFcd1upTmguSgIAAAAAbiPZLBEydTSmORI9iznBMoMsECZDAgAAAAADIiwuhTrkQKQ/0DZ1JqkBAAAAAI0hHC5hMR0wKTMZMsQ2HjBkKWoDAAAAAO4qOkIySk1DeTaqTfZdl2NYXIBGvS0hR41W+VeRTEoyNgMAAAAANyz7MPM1TTEUHQQBoQKKOyFT91loUqs4DAYAAAAAhQRWKjo/E0hESNlAiTAVDYMAAAAAABszFEq2T7tLtkExO/45/DlqPPY54j+uS85R7k5DQV0usS36Nms6xzaXKoABAAAAAC0v/0l5VW5U8EVyHsMBAAAAAPociSrvL1YwBC38JWoEAAAAAEsmwiz9K38sMi6MKYMCAAAAABAcbTQdPWc6qC5qH2IDAAAAADkSWzAFPTI9AzJzGUUCAAAAAFIoGS1kOF1CklHEXTRj/F/mU3g7xAQAAAAANRnQLrc/vkTKO7YcCwIAAHUjvzMURTBRW1dgXAZeql2NWLFMEDoWJWACAAAAAAkO5SwwNxw6/jdzOks5RSe1AwAAAACtHIottzbYOI9A4Uj7S9xG3DrIOmkzUjWuLBksKC/8NdIzkS57KZMDAAAAADYVfDOvQzFO3E+tRPUy8w6GAAAAAADaCaMyNEWjSj5EoTHJFc8AAAAAAJ0YdDnLQwlBFjFaFM4AAAAAAHAfOzt4SglOyUUWMaETZAEAAAAAqRN8RNRaBGJ0XLBIfh7iAQAAAADqJX4/g0vDTDlDoSpZAgAAAAAwGxcxAkKgRUM93CPnAAAAAADHJAowmTKZKikVXwEAAAAA2A8+Jc8wbDC8JYQEAAAAAEEt8EXOThZLpDwrLYQmbQIAAAAASiGtNxs+MDbLINs0V0tEVmxWqEpKLTUEAAAAAHYo/DhqPZI4nS5YIi4CAAAAAFoikjsFQpA3Iy7LMxQ2+i5tH8UBTBm6MSw7BTkxOKE11S7GL4EwpSySHtUBAAAAAKYyGEjuS2RAESGXAgAAAAANCmlJ+V9Ya7BsU2M2SmMk1QAAAAAATSg3NiY3wC8DNUA25TDuH/8CAAAAANsT/yykON84KC9iHM8AAAAAANEj6ixmL6EunierAwAAAABcOM9F7E1PVs9d1WHHYBRav05/Pu0vXyn4AQAAAAB5HzM1fDqrMswfqgEAAAAA0iB+LuQ0ODXWLRsdfQIAAAAAHik/MYQ1Wy0KF+IAAAAAAGwhUSovL6cxSTd2PHs8VjfsL4cpXgMAAAAAKCDDQapNjEuMPTEmcgMAAAAAbhYVM+Y5vTNqJJUBAAAAAOcbMzMDO9o1gCSPAQAAAADoIGEyLDmmM0QeTRrjMMc+uEL4O64otwIAAAAAiiVpNt44WD2mSt1bn2HtXLxM0C4qAwAAAACfHR0xgUExTtRQ7E54TehEUTjkJ5QCAAAAADEzrFRoYQphpFTdOlcSmQAAAAAAzCVCO4tKRVCbTBJDMjojL6Ap0xXNAQAAAADUFRo/4ExTTc1DtituAgAAAAD2HuotWzJAOi09RzztMBIRqQAAAAAALCZvM+IzwiqqG4ABAAAAAF4OuD1QVuxeWloPSFojPQEAAAAAyhpKNfFA4j8mMTAGAAAAAHEg/ztESmFKKD6yIg8CAAAGNZNQRF5IYjFc0kmGJsMBAAAAAIYccibbKmwoSBt3AgAAAABCJiQtADTtLm8XCAEAAAAAsik9Myw0aCwcHDwBAAAAAHoq0jyDQgQ9xiwRE44AAAAAAPUm9y9BMgAuMSgmHtsxN0XrU49YE1MOPaQX5C9WRANJNT9cG+UAAAAAAHMjMiyWLsctLSSSAgAAAAAbGoYthjnjPDI2NyGQAgAAAAB7KoQ4aDlsLLgYwwAAAAAASxvNMGs5NzeeKNwCAAAAALIqnC02NYQ8lTpILZskHQEAAAAAHR0zSj9cX2DpWrFOOj84L8kZLwEAAAAAKRqXLzU5izbXKIsCAAAAAJoU1jBgSrZXV1s2VphIfTKrIVQBAAAAAD4aryoIMVMpkhABAQAAAAApJlcu/jTbNAko+wAAAAAAmB9jLNwxpCw+JFI1xUyPVfBS4EOxJ4ICAAAAAIURnilqNwU5ji8FG0YBAAAAABkYFS0ZNhQyFR9gAgoh7DqrQOo1URFlAAAAAABrH2YwCzmMNjUmXgEAAAAAAScdOKBB1kAyMukMVgAAAAAArCioMjgw/C8RPME/xz+4QTM82SsMAQAAAABNBRZFMFonYDBamEeOJvgaJjOEPqJDQUDjNwQugiKLAQAAAAApECM891JVXYJcBE8xLwoI5hUVN/E+5DRcDXkAAACHJq4r1jGVN909VUh7UlJXclSMSVU5ADKmPGlCK0E9P9YybyBSAAAAAADdAtYyCz/nPZMy7hexAAAAAADWCio4PU2WVDJQKz9hHv0AAAAAAOMRxSuPM2AtuysNNWE4oDBcLcEzLTqoSRJSqFJ2TnFChiRbAwAAAACFJDQ7ZkElO8MoFwEAAAAAgRibJjsuViidC60AAAAAAOQfozcoSeNOTUjAMzALWgAAAAAAoQpGLPA3wzMaG9IAAAAAACkNjzBBTyde5WXLaCRnIWAPUt83thI6AAAAAAB4JM45XkRbR2RFJED7NWogggAAAAAABh5cNN06IDQLHQ0BAAAAAIMZyyyKNR8xYx9rLHU1sTMLKVwOlwAAAAAAkiDwLLovwzAYNQE3ATjEPL8+bzvVNxU2bi+IIqMCAAAAAC8nBDApPDdB2z2iMm4f+QCuKrUwUDmYQypKSkxHTO1L2UouSSFITUfHRCtA7jndMDEjigAAAAAAaRVjKYk5pT+EO+krcgUUAAAAoCCFLxQ++EdbSyhLZ0kAQ803Xi1iKOkBAAAAAM0TxC8kPtNF4UobTvpNwE5tTNRG0z2WLOkhrQEAAAAA1xw8J90t6y3OJTIuuT7aQ2pALzWEMS8rEDZYOp87xz4XPvo7e0OcRVBHRENMP2xGAU1gV8VdYF+NZWBrtmzCbJZl+VezVfZUFFXAW5ZY+lReW8BcW1yzU6JCRCpTAgAAAAD8H5crWDHfKTUNZwAAAAAAIxJCPIJRKVgOU1FDsyyAGxoCAAAAAMgrUzeXS0xaEWLWYR1ZO0ydPlQ0wyiwAAAAAACOI202TD4aO+w0wD5FRJA8ZCcxAAAAAABFJFcygDiPNoguzRz8AAAAAADRHBpAO0pBRfQwFRkJAQAAAACBAs0tZEcxVYdXqk1sNmsYjgAAAAAAeRzsOT1C4j2MMd4cpgAAAAAArCU9ND07ZzUUIbYAAAAAAD8doiw4SudaWWHbXuBSODtlG9UAAAAWCmYogzbeNVsl7QIAAAAACCAnKn8vlTA/NFk9XUKSQBdC3kRxQwc+1zHlImwCAAAAAFsani5JOWo5BS03EsMAAAAAACsauTn9RNhEhjz+K+8UbAAAAAAABhb0MK9AI0U0PwkuOw9zACQ2LE1IV49ZU1ZxUOlXfmBqZgNm+V7fT/s23AEAAA8MyysvNSk3YDUaLjAi5gAAAEoO5y3rQD9H10MGOHEkcCgbM8g8Lj3JMUEXsgAAAAAAmyaYM700ait+GfYAAAAAAMgnODJvNg48Fz0dPfZA10JuPHQ2azvtOvw17zIzM6swDyr2AAAAAADlJX48A0dQRwU7Wha9AAAAAAARANgsuUj6T2JKZjioFAAAAACXKNU/LlkFacFvam9yaNVY5D3LH5EAAAAAAJockStXMHQs/B3mAAAAAAA6IFQs8y+RK7gi0wAAAAAAjRgFL2891kMbRic8pC6QDJAAvSH1MuY8BT1CMGgOTwAAAAAAsiGPOjU+DTEvGYIAAAAAAIoY/yzvNlg4iTUmM1Ayri/uJ74CAAAAANgd4TzAT9Nacl6AWRhJ5iRXAQAAAACUJZ88PUrjTudJfTnxGH8BAAAAAMkmXzIkNvcwdyE7AAAAAABEHTUsPjJBL0ck1QEAACAmnivFO5dN51eAWpRVXUj2MJoasQAAAAAARR9yNIU58DC8HHUAAAAAAKkc/CwHPJ9EY0jOTE1QyVCzTOA+Vh4AAAAAcR+ROHtEc0W8OWAYtAAAAAAA8xUQKiQ2zzbCLFgYJwEAAAAA0T1vX7tu23CcZqtNWDO4QLlNXFC7R90wzggjAAAAAACXJwgt4iyhKq0lYQEAAAAA+ijuOnA+ZjMlFH4AAAAAADMLTzUuSJ5NCUd0N0JH9lnSXzxZK0TTFgkBAAAAAFomXT6yRitE3DdAG3QAAADHHhQ550NiQbExsBdMAAAAAACNMR1H/0wGRiowTQIAAAAAUBkWMy5Ec0jUPhMjyAAAAAAAVBf+Mqo5gS8KEWEAAAAAAJ4qujg+Og00oTVER1JQCE5UQCMkzAIAAAAAhCT9MwA70zvHO+g4SC/oIlMBAAAAAKgg0CyAOJZAnED8NLMZQiDAJ+8yUjXlK68SAAAAAJAk9TWHO/00ByJPAAAAAADYEb0rTjocPQs1cCHpAAAAAABhG5c0qzt5NTwx9zWOOwU2WSYJAAAAAACXKWs09DamMWgjUQEAAAAAWQDrOHNMEFDlRnwsVAAAAFoolDPZNOdBTUgvRmE2cQICAAAAAAA1Js9GnlhuXdJV/D8BG7sAAAAAADIYCTe0Sf1PnkubPXIkRgEAAAAAQgz7K2s5NzqZL/4bvBl2M9RE11K6VHZLCjcnFQAAAAC8J8lIOFkxXgpZ80mxMcsWWAAAAAAAriNLOx5D+j3GKnUKAAAAAJIkdTFWNPwz0zEwKX4AAAAAAGMUGTSdQhFD8zT4F64AAAAAABw1s1BiWkdXpkhNKqsAAAAAANcRWytsOnc/EToPKIYBAAAAAKMgjjhNS+xReUxWOk8bYAEAAAAA2BbpKU034jpqOrg5rzUdK6UcvwEAAAAAEAZCL+9Eu01dUdpK3zuDMwszSDXJNVY0ajDjJ5UtRkzxWM5YekujKagAAAAAAJYe8y0zM30sAhiFAAAAAADvHZw1SEEYQ/U5HCNUAAAAAAAkDdkpHDWwOi45TjTGMuEmZwAAAAAAIyM4NC42IC9oIVoBAAAAAGIZBShYL0ctXSBuAgAAAACHF5YrZTWjMTckzgEAAAAAEw5ZKlc98kISPj0wHxqqAAAAAABbKWYvczH+La4kTgEAAAAA7hWRK5VAekmfTWZUhFU9T25IbjSvH6oAAAAAAI4q/UIRTsRQ90sPPGwT+QAAAAAAPB1MLFMxdisRHL0AAAAAAIsiGDR7PMM5jyvXE/cAAAAAAJ4B6DmATzJZa1ngTtAyTQxOAAAAAAD7Fu0q2DjcPcE3liTxAQAAAADOAGEqOjXBOzc2yx0AAAAA9ijsTnZgXGWoXfJEzCBWAQAAAABoJAYyNDc4PFY96jWlJxICAAAAAAkdxSzQMdk6uD3TQf9FrD4qK1ARWAAAAAAAsB5dOZFHOktKRO4uvQQCAAAAAACgF/RGBFpYX3pZUEecKssrjzOpLVocLgEAAAAApyKgLpIzEjMYLGcbIAAAAAAAngjPOGdN/VM5T94+fx9SAAAAAABVKMk0BzgsNN0plwzgKYU6CUA+OlslwwIAAAAA0Rl5NFFCOEPNNRIOkyvgVfFoY2/+apdaZjrIEAAAAAAeALcasTGpNwwvxRQAAAAAKwD4DH0ux0YPU9pSvUUoKgAA7RoyMsc7jDyeM3IXdwAAAAAA7SNCKcItpi1wJa4BAAAAAIgpji+6McYwAizUJ7ciLTLlNGYqhBgLAQAAAABaI6VHPlzRYm9dBEzFOmtFTU1+StA5RBgVAAAAAAB1HkQpPS55MXQvrCX2AQAAAAB4GCU1pT/lOS8gJwAAAAAAHgADJp9Dwk8HUARHEjY3HwAAAABiBTsrxjLZKc4QhgAAAAAATSMuNXI5iTDmF0IAAAAAAKsYTztJStVK4z0SIK8A5yNBN/o6UzGRGVUAAAAAAJARxicJMjMwMB/pAQAAAAC2Icc3hDx3MMgUFQAAAAAAfiYJLnExAD/MTQ5a/mCFYnheV1qoU7xJDDvSKzkkfAAAAAAAkxwbLyA3dDToJboCAAAAAF4APhV9OD5EcEFwM9wgAAAAANEAACMvO09CbUf5ShJNb0hfOxEpAAAAAGIetjCjOuk8VDS9FwQ3e1awZ6dtdWpHXmVHUCXAKDs1ajk4NtQrAR3gAAAAAAA8E+YspTfqVl1srnZqdZZmF0TqDAAAAADRMmhBYEXdPeYv4yzQK1QlrAAAAAAALACiJsY+N07lUAtI6DXUIAAAAAAEF4gyK0GXRsBJUUY2PbstIRYOAAAAAADxJScsdy64LegoawAAAAAApiS2Mjw7eTyONiQplAAAAAAAYBmSKn0wzCskG9sAAAAAADchnzsdSppN/0QxLeIEAQAAAAAABSZYMus2WDLpIrQBAAAAAPMl3yw8L+8rYiN5AAAAAAClC7outT//QnY5HiCdAAAAAADEF20r6TRZMXAnrAEAAAAAAQCICyE0EUVuSX1AoCIUAAAAAAAHGAsyHkTCR5pAjy4AImMAAAAAABEi0DyHSclJPD2+Hk4AAAAAACkAwCFpLNoyMzUhNdgwEyUAAAAAwCGmN+k+Njg8Ji0CAAAAAIET1jfTRVpGOTseJ18AxRg9LAQ/A0TmQaEwEBkAAAAAxQgkLYc5qTsOOJoqnhPnAAAAAAAHMgZIBk5lR/wvwA93AAAAAACxGf4uIzhzNZ4nrhdPKvszgjDJHrEBAAAAAK0YSCoHNy47MDWSKeEY3QAAAAAAJR3iNUo/FEFCPQoxLhgBAQAAAAA3AIolJTlDPkM5AjuDN+EtmigbFdcARBPeLKU9KUVqRO46SyplHGEAAAAAAPAYBC/KQ+BNhE+HSGY57w0AAAAAewB8GZk6KE88WOVVskjxLjohtQAAAAAAWgD9HIwyPjpmOrYxFyAAAAAAGhyMMjs5BTTDJEUrNjWqOaI4EDrHRGhQilgoXL5aTVR7Sg5B5znNNWQzpS4lJwAAAABlHkcv6z4CQ2k67yIeAAAAAADtHO0sFzTuM6At9CInAgAAAABtG+0tLTRRLgIpkDIlPWs+3TbzJSoBtgusLg42BC6YGwoBAAAAAHIevSufMhkwPRtnAAAAAAANAJcZhS4aPYdBZDtyK4QVAAAAAI8X+CnAOP5De0fwRhFJOEcwQrU+CEFmQ5I/gTIaGgAAAABlI18pKTD5NMwzbitfHWYBAAAAAG8VRS5xM4EslR9TAAMA3wKnOVJLGk/IRUYsIAAAAAAAGwCaH/svNT/CRBo+Xz6gQ0pI0j9+JXkAAAAAALokyCubLeo5fjwdPu05OSoxDhgAAAAAAM8aUDDZQtZNnk4uQmMfcQAAAAAATRpdMqY3mzyYNa876j8EO7svyyMKAQAAAACcALQeBjczQCE9lix/AAAAAABsADUd7DtBSW1P0U/WSzdE6D6IQ71SdFrMVb5HFzWCItEBAAAAAPEY2zBFNX1DblQ5W2pV7kQhI4cAAAAAAAsAShqcNg1CDkjwRnQ+cTjmLlMgkAEAAAAA7iObK3E6r0HLQCE3xg+9JNc0hTjiM50rAAAAAKIXJC1URAVRGFPuSx4/si9pIMsBAAAAAKQgTDS1N+8w2yW0LAVQs14lYC9VlDp5CwAAAABQKq08U0JoPLgtMx4tAAAAAADdAKMpRTSBOJQ25zAMK6kw0UYmUOJOuEMwMQAAAADaAD4plTFIO3BCEEhPS8RJokVCQxI+ajaIO5BHUVYOXhlewlQuOgAAAADsAL8pJy/nPTFMnVNqVDNSF0zsP/UxFCgAAAAAKwHENe9OLVqRXShgcGGFX/hZv1GwSdU5WS7sM/U1jC62PSlON1ibVdFDPh2GGhkxpz+rQXoz1gUFAAAAAABTAeorTjtBQi49tScHAVgiUTdAPgc6yzYFMCI5Xj5oQYs+gDNKIo4ArCO8QeJNc0seRsg9wTo6PlFCpUfNTP1PjFDWTmhMAEu6Sm1KiUn7RyVFr0BSQrJFRUXZPG8s4S9yM78qIwsyAAAAAACiJYs7kUK+PuIskgAAAAAAoB0lLD4zVC6eGVMAAAAAACknMCuYNwg/LEY4TTlO40aePakyUThMP35E4UG+Np8oAAAAAPMAGCnELAMxEzWhOOE8D0nnV2Ve/Vz1VxlTEE+cShhHp0PYSAVMsFKbV/BXa1LUTRxV1Vs1WbxQhEA3LLIcshqtM7xD40ZERAA5ijTDMk0kAAAAAFcAfCggL+8x+DHQOM85sjFkNAY39TMdKQAAAABoJpVLllueYRlf+1O2R8o+0zi3LnAcAAAAAN0AHShHPiRNu1ObUuZJMTh2GwAAAAAJACcoAzPyQ49JzkIMLHQRHgAAAAAATSh4RQJR/VN5T3VAtxpWAAAAAAD5H4g43EaHVAxcWlunUbw/xxgAAAAA8gDuKnsuODCeLXMjAAAAAAkp5DsCP083nyiGAAAAAADtAFEkXz6yTM1YmlwzU9ZGEUDzP+s6UicAAAAA5gEqLVs0CkJJTUJRQE0OQnsqqR3sAAAAAAACAM4Wxi6hP+9KClClTrtGjDcfIwEAAAAAAAgBCyjkN2w+zjpgK/EfVzGsNBo4wTwfNK0wuiJjAAAAAABsGMAnuTa8OwU2oST4AQAAAAClF0wvQjsiO3sxKR0AAAAAPRfkKJEvACyCHT8BAAAAAL8aKjbPQkBMGE69RpE0nRYAAB4AlRwKLus0ISyNBAAAAABiISot4S9MMiMzriwHHzoAAAAAAL0AeR8YQr9PxFGnRhgt/RYAAAAAHgCJHMI7AVDyWW9aoVKzRfIsZh3NAAAAAAAQAJYfvTBXOlBCIT0CNaojSCMKK0Q4DD3mP/RDUkAyOQI0REf8Uf5gDGc1ZG1X2C4AAAAAJQD+KL0yxTSRLJsfAAAAAA0r1j9tS75IKENaQKlACUl5U35YK1bUR0IXAAAAAGYAMBNiLp8/30nuTgRRulK7TVQ9uCnpCjYAAAAAAGwA0SpxSkpZ8lpoT3cxAAAAAMQjST7+SEVHgjlBHyYBAAAAABUAGhZHLQg1ZS2mDgAAAAAfAHQotTk5R+lIGEOFNbwdAAAAAOIA3SAkSflb9WE/XTlOkjUHGgAAAAD7AOMlojjZPYE4pS7gKAAAAAAeAW8yCEXVS5NKU0QFOrIiJwAAAAAAPgCYJiFGjU2VSg5BNjHrAAAAAABhAE0VMjF5Oow/iDyDMFcrySSHK6Y95DxnNz8tfySKAQAAAACxAOkdzT8/V2tfCVzsTJknAAAOASAd5S19N003WCsAAL8AFyEsNGE6KjZ4KQAAAAD2AMEgvS4JOIM5vzP8JAAAAADKHWc8T0+sUz5MqDlMFsUABCrbOsFHc076TvJIRD37L0AiAAAAAMEVYyrLMMAqKxRJGekqbzJ3MYYpOh2vAK0o9S4PLZsrriQAAAAAewA2LwVCsEaaSShNYlO/U3hPb0aVN+MlogAAAAAAnCZkLsQrTyleL6QvHCVvAAAAAABHADsiSzYnP20+tTOXGwAASAHFKvE8yFJBWz1ds1sZWdZRb0ZPN/0aAAAAAC8Zui7oOxU37B4oAAAAAABeAMsarSwhOX47vTIrHgAAfCbZNQVAwT6RMKYZxQAAAHA2B03nUodLdzL1AAAAAAAhIWFHVV4ZaeJrpWcxXB9HiykAAAAAKwBFGqAuSjKVKloZAABdH1Ix7DfOMv0fTAAAAAAAswANGqRDkFrqZttqPGI/UrFDdkMSSfVFukekTa9QclIYUdNOCUKWIA4AKiH1KoQxBDG4KQAAAAAFAO8Cyy5iQUVGNkBNMMcfAAAAAGcAoiX2NMY4djklNF816C5PIwAAAAA+AWQmUi/bMcMujSMAAAAAFQK3OR9XaGiscPhvjGZVU3YtAAAAAB0BTyH3MjE82jtjLQAAAABfAHYTjj3OVuZlMWxRbXZnoFxgSDgpAAAAAN8BwitNLjM0TzHsIAoAGRFlM34/6TzKLEITAAAAABABsR/DMSI63DgWLTEQAAAAAKYc4iinLNApOB5ZAAAAAABLAW4mEEDMRXNDmjmMLXgdAAAAAPcAyxjEQytVYFaoSOsnAAAAAA0AqAVqPEFSyFnxVldJfysAAAAAugKfKj81JT6KQ8lGC0ouUvJXBVpQVqBLwDS2JQAAAABwATEpbizgMbkwECEAAAAA4QBVJD09JEcfREk0AAAAAAAB/RcqPeRRmlp6WhROnCMAAAAAHyYVKnoxmjV7M/MtlixKL3MvxSxtK38oXB0+AAAAAAChADkmIj6MThRVElEoQDAZAACyAG0aETM7PwdAoTXyHgAA4wCFI4sxKDTLLBkbAAAAAAICziY/Ocg9kTbeIgAAAAAaAMke+Cu7QjtLZU4sRitABVNFYmtrF3B/cIJrlWECUQw6shVwAAAAAACdIwFGllbTW/dYDFaUWylh515fUVo26wAAAAAAZigGQqdJVkaJOQIqphYKAAAAAAD1AF0cBjEWO9I47iYAAAAApwDTGFA8clJJWzhaN1AGO5oKAAAAAI8A5yG/Mm5BZkdPQmcyfBsAAAAA0QCIIDYtNUDxR/lEhzaJCQAAAAAUAkEjGzG4N/wy+CUAAAAAKQGkIvZBQk3zTNRBjScoASssNz5JPeY040DYU75f1F7uUyVD4TyBNV4mAAAAAIIA+hybMKw70EVjRZ48/CryBQEAAAAAAC8BMjAnQkBHgEF/LAAAAAArHW80Yzk8LqYTBywONn8tsA44I4wy+zynPaI04yDbAAAAAABSAFcr1TzUR/VJVUQcMbQYrEYSgl6n27ifu9iwwJRaZ+RUx0t6OSodAAAAAPwAtiisQT9HykK+NnMt3SYaABACiStZPGw/1jKaDAAAAABnAN4X9zLoNykyoyg4JgI8n0pZTyZI5zAAAAAA0QJ9N+9WtmQ8Z9BemEvoK7IejwAAAAAAoQChGno37UgAUv5Tf05SQYwsDQ4AAAAAQwLbNktNMlPpUNBDqzW0MpElAAAAABElOCwFKWsvmTMuN908G0SqTpVcGGiPbWNrB2EMUFI6MBqPAAAAzx82MTU1yi4pIt8AAAAAACcmzirsMK07U0haUURVBlVNUcpJrz6KMjYo1AAAAAAAGiTELIE1uzVQNlE6mjieN0o6iUPeVz9t9HRTccthgUSTOMlEqk0hTtxG8CwAAAAALAF3MgFHZVMOVUNKmC0AAAAAZycqL8Q2czdlLhEZGgAAAAAAvgBjFlsvCEYLUOFNQj72GgAAfQIKNzlXi2WZah5ofmCVVAlLCjqFNkkvAy/9SxhaH2CRXzpanlHYR7ssAAAAALQAgRySQONME04yQ6wrrCngMVhAcUkmShw6+yACAcIW6DpoUUZcEmDZXGhUOkptOCcdAAAAALwBsCgaM6FDhUqQU9RRsEr0SPRH/UdFSh1RYFU5VqRTWE1yQXEtFw0jAAAAAAAgHDw4dEyoU69NSDdjEQAAAAAxAZYgTzcKQA89Ji4FKpguUjvuRkxJw0V+PEMvJyAAAAAA3gPUOKdJ+1T4W89cBln7TXw0shYAAAAASgBXC0UuyTriO+IuJQcAAA0CeSqrOwBF3UKlNOkbAAAAAOsBlSjLMmg0Vz6CRkpOc05hQukpAAAAALoq60R1UuRSlkaZGwAAAACJJYs2pj0qOsspwyPONtBFEktqRVIx3AAAAAAAoxj3L2tGDFfdXlVdBFGZOMgRAAAAADAAHgpbML4/60JJO1EpAAAAAN4AdRlKPgdWUWB2XgNQTTEAAAAAXAOxLps8Rj02MPsIAAAAALwAtBIsMeFFVUmRQ8g4lihEGGsAAAAAAIECaSw5QJZF/j7BKX4B3SMQSB5WwlpfWOxPZD7RFhQlWT+UTdBV/Vl6WjBY4lOvTCpBoC+3HwAAAACuATwpPDrMPvs3JyQAAAAAbwCJFB4zaUAOPJcmAAAAAJcBCCC0OAw/oznHKQAAAAAxAQ8obzsFR8tIpkPCOfYmAAAAAE4BDiXtLzM1EznIPAlAekFSQCY/t0DXQWk/EEOYRwNMP017S/FGxj8VMQEuvioAAAAAaADOJW4xbUiCWIhgF2ISXzRXrU4uQSU+kEFtQ/c6My/eFAAAAACZADQYPDG1QnlLmUq/QUsrsAbNLJs+40VRQT4rAAAAAD8A7BvaLxE2FDRtKQAAAABbIk8vEDOtLDMZAAAAAJABaid4Ox1FlEQgO+IzaTtTRsJCXjPwGQAAAAAUAAsiRD4kS2FJzjUAAAAAciMOOAtFlElYR1I/xzDhGmAAAAAAAKgCDShfOVdA1zsOKAAAAABtAcgq9zc1PHc2BCMAAAAAOBdGNqk+4jeyIcQA4ieLQexRaVjRUz5B3x0AAAAACQG4JJQuaTYiPQJD0ET4QF44eCwQIfMU5DClPn1AOTilJQAAAAB8AsMpvy0QNPc1gzV4QqJSKV0hY6ZlRGXXYrFbhE5mPyAr2RsvOpBD1D2hJQAAAACJACob8zxKSpVNe0ZtNAAAAADdAMAevjVXO2RByFMrZLpnCV5DRFATAAAAALgAYRSuLYc8pkJ5PDYiAAAAADIBgyNwRw1c6GFuWkBFnSRtAEEBuyFwMZ0+YEMsPtgvri42N80/eT/KNQYeAAAAALQCkStdQXdIbkOpNKceAAAAAE4BhiYQMxU0NC0UIQAAAAC1ApEs+jWdNsMtIxMAAgYp7zQyPsJJxE3IR3c3Vh/cN35MSkyNQ5g/FEPJR21I7kauQNo8TT1kM8wqGREAAAAAUAD2D4w0iD/xPJswKSzfMg8+4jyiMBMXAAAAAHsDtzvdU0tb5lVjQ6EucS8VPcRB2EJXQ+hEjTx4JqctoD0JPeotxA4AAAAAVQCNDPs2/VIFX6dfyFRLPacTAAAAAG0B/CgdMHo6CDqBML4ugTP1SnhVSFJVRYwrAAAAAPANMyvOPF9BtzwRMjky6DwORFs8uicAAAAASAGWJYc63D6yNT4cAAAAACABIRpILpc3YDNRHwAAAACkADQYnDAaOS008xuzICwvTDUhNYIoAAAAAOwAYBa7MgFDRkcjQQ8zaSMAAAAAtgCuEaIwqT2MPpQzvhpyArMqblIyY/ZlxVuWQd0DAAAAAAAAkAK9LQw+5D0ALuEYZCt9Omw+TTaBHQAAAAAPAHMdOEBcUchUukr1LQAAAACDDHIufkQxTdRLAUSdNWogAAAAAKwDIi3ON7s9sz35OfsxJyUAAAAA2gHjIyI78lREYBxeqU4yMAERxDGpRm9NsklLQhA4rjIZLZchAAAAANoi/zxRU5ZajlbYSdk3MAAAAAAAUgEoH2cyfD1fQC87oi5fHgAAAACjAAwUEjPtQatCnjUoHlksTTSkMpstPiQAAAAANQs5LS5EfEryRSU4xSjuKj47dU6CW6Vghl3dUi5HATbUJrkr3DUwMCkYAAAAAFkA8xSvKzo5wjrAL18VAAAAAFMARx55LaowiCunI1ImHTqKQhJCETqzLpw1yjp2RZ5GgT5cLAAAAABEAfgeLDwhSK5G7zjBNm1AA0eyS4NJJkCGKgAAAADuAKUmYjhUP8s5iCSDAIAQwi4EQUlI7ES2M/EDAAAAAGMDWi4RQVtG+UKQQPk7QjmGQKc81zbhLLwZAAAAAHAA6w1MMPI/vkAYNGAaAAAAABgAxh4aLqcyYC30HwAAAABaAO8N6DPBQJM/yS/+CAAAAADLAUYqfjbKOR81hixsMsY2y0VpS+lEgC5TDQAAAAAhAA4YbytcMaUskBsAAAAA3xY3MVpAj0MDOnAgEAAAAAAAigEwITg3Sz5ROfomAAAAAPEA5x6MMIQ1jDPILYolAAAAACUAKBdyKfM5j0ObRBI9aS4QHQAAAABnAsAiJzn0QVlBbTcnJQAAAAA2Az4rOzTfOJA1+SYAAAAABQLDKDg9q0TbPwQrAABrASkfSjIoUIRboFkrSmMmAAAAANwAvxjpMX0+1jx6JQAAkgOXMWVaNGxIcGhoZVTfNAIUAAAAAJIBCx95QZ9TiFrsV+FIaisAAE0ARgzkOEhGekQZNTEX9xk3L9Y5WjqkLlkKhSErPBNDEDzcJAAAAAB5BJUydFf0auRwdWzTYCFSdEn2O9sfAAAAAH0BeB1XSBlbGmEhYYFXtE5uTdRHE0wJS3hArDAJDgAAAADkAHEWvz2dUOtXRVXYR8gt3RZWAYoq/TOQPCFBZUDTO7s1qSwFHwAA2AKfKfpFC1PIVLpLGjd/GPscmCoFPepGX0QEMg8XAAAAAGUCICYKMvgxFjE5K0MbBTATPjdCuj6JN/kvKCcAAAAACwMKK/I0QzkFO/JAZUW6RYRBtjjiMacqAAAAALgEmTYsWdxsh3NZbrRbwzJrDAAAAABnAMsU/zS5RjdLs0RPPwtAXjjSM5EkAAAAAOoBbR8+LdwzCy0JFQAAAAAlAXgabUETULpOXkUuNkcYAAAAAAkBjBYdLhM8ZUL+Puop0R4AAAAAHR4AK5swOir7F/kAehnyM/lDokeqRYQ6wysWBwAAAACSAVEgLzmARPdJPlAbVGRQz0VpKwAAAAB5AGkkgD2oSQNLIExST51Rhk35PGQfAAAAAA4BQhNmMa44WjRjPARBTlEVWkRY90gfKwAAAABgA6sshjjFOlgzjiAAAAAACwCAFKY0B0L0QxA7izcnOo1JCUtTQtU4fDXvMR8xzSzUKFsqXzTHSplWuFtqWchXbVN2S6c/GED2Q1JBVjRKKQAAAACxAXoepjEhPFVAcz7+Mi4VNgG1G0AseDR0Nog9wjk3MwUyWzkORXpGkj7PNVM4NEdTT5hU1VH5TXVZuWiVbwBuml+tPwAAAABWAQoj4kaoVb9XSkz6KQAAAAASANMR7y78MxAt1B4AAAAA7gBpGSExK0ZoUWBW/VTLUV1NpUS1MAAAAABjAq4nJz25Rh5EJjPqFpQv5jeQMrsfAAAAACYBOhzNM2U6gTMMHgAAAACXAPIRfz79U6xaQ1QQPncHAAAAAEsBfBZ3MolFqFA1WaBdaVsWU4g9UhIAAAAAPQHzKIo3JzyANVgjAAAAAB8CzSv2RhlOP01vSaBBZjS8HQAAAACaA3kuDk2jWdVXn0ahGgAAAABiAa0hljWYT/Vej2Q7YIVPBCIAAAAApAC5DtAuczoHOR0sAAAAAIQAxRC8QHlaVmUqZO9W4DpOEQAAAACIAYIa2TEIPug+xDONGwAAwAJNKJ8tYDDHM1E2jjXdO+BAtEImOdc1WC91IQAAAACoAWAp6TcaQHhD3UMbRY1I50taTYtM2EtXTttRaFMoUrdNkEezRUhHRkWwPqs3NDT4MFwqzyEAAAAAqAH5KKgw1DEvMwg1jTH7JQAAAAADAtIeQDKPSJ5cjmWXYr9PtCL0A4QtmkAMQ7AzDQ8AAAAApwFDKRA+AENVRbNLjlQVYatnmWgMZBZaPFEBS/RHUEe4St9IQkRYObVCC0f9RY43bxMAALMBJClcL0IytTJbPJtD20jnSZdJDUfcQNg+aEGVQWs6KjwDPgw/Lj2KN2kvMiitAaMoXy0LNIo5n0GHR9pP3lVoVxhTGEioO+Y4PDgEN+s1WjapN0M3hDT/MTUxuDF3M841uTc0PPVCjEgBSXY4MCcAAAAATAEoHB80FUqWVclUn0UMKAAAAABpAAQS0j3pUSlZ6VU3Slc84zqnOBo02S4GK38oAAAAAMEBMCl3MPsyLjE3NkFCckfAQ1BEGEjfS4tIrjzkMnspmBsAAAAA0gHnIkAsMTLwLKYRAAAAAOMBSBxXMjA75DbrIwAAAACiAg4xy0GWSBZS41eFWoFdEl0DVrVHYCEAAAAAmQHvKWlD1Vtca8FxlG6fY1ZWcVU4VBJJuzVwMLc33zeLLtwZAAAAAGcBhiMAKmMrISuyKg0nIyWVLEEw5CvNHwAAAACmAeombysbLis9DkCeQdY+9TSNNF8vLCQAAAAA6QCCFmIvhzfVMIMZuAEOKP83qEL+SqZJWEXhRFVIIkq4RmQ95ix1Le4txC3jLEQqsSPaCPcxdD7lPAct2goAAAAAYQG2Igkq/SwVLE4mAAAAAGAB+hg3QEdSJFe5T8Q44QMAAAAAxQIGJx5F1lVeU4hGWDatM5QudygAAKkBlyYcLyE4XD73Qo5JhVPgXyFp623ObBtnTGAoWE1N9UFlOg816C1tIgAAAADfAaYevDt3SU5JnTphFwAAAAARBwMpQjKSPZdGT0qRSShGWT5JMkIoAAAbBogn1zuIUpteUWOHYjddfVOeRLcxrSYSKK04VUEpRDRAVzIFHFscDzXiPVs72C1EEwAAAABVA38hpjV0ObAs5grZEaotUjqXOqksoQMAAAAAzQH9FFM4M1KbXV5cbU7WMA4GUiK+QBFR3FISRigwKRWYJkE7vEQxRWQ9rTddM/Q/jUR8QYA/GUQWSMNIBkhiR0RGMEX0RBFDeT6AOqk6Q0nDXHliaGA9VFtA2DJNNlY2ujDHK0gvYjZNPR8/QDoINCEwvCyqIQAAAADcBiwpqDtVR+9M0Eg3PB04nkXQWxdmS2XFWNg9Bh4AAAAArgzHO2JbYWt1b/5n61IULeoUAAAAAGYBxhOxL2U8Hj5TNisiAAAAAOkIMzBwTfZaPFtITigzSREAAAAASg4TQT1Vh1jiS4osAACkBvkuflHKYAVj41g7PxMPAAAAAFcH6S0oS4pVW1a/Uf5HejyqKQAAAACqBvIn0zKCOKg4FDZHM98roRkAAAAAYwD0CY0rDDicOBwypycAAAAAlwG/EjorzzMaNCAsCBl2JF41+jm9MEwTAAAAACsGHyb1OAs9EDUyIAAAAACxAtwZkzjZTFZUmFASQS4kAAAAAMME/yQiLo4wbSmbFQAAAAC9BhYuhU2HXPtfUlqDTyxDLD/mR+pZJGjBbZ9rhGL0VJtHAz3pOaU+sz2lN+E4cT6oQTJBoDpCL2UhyAqhNNxG80jiPV0uKT1+TuNRw0jeMmEaMCMtNXk7aTmqPDRHq0/QTcE/6xkAAAAAUgYPJkUzYDqcTolfDGi3aHRenkQAAAAAPAIsGi9BfVP0WUxVLUXCLsYyAi1FHV0m1jzyUsZnNHIxcrJnflIjO5o2pjiGL/IfAAAAAKQAoA8xO5ZSKF3GXnxYaEnoMSwcAxp2MaU3dzDsIAAAAABzAagTLy4GQqZLtUrPPsAnTwwAAAAAOQuYOBFTYl4BXVRO7C0AAAAAvgU5JrdBQE4gTthBRCySLpA7Vj0YM1YYAAAAAOAEaiduM404hzMHJM8IGTRhQ/ZTG2WYdFN8a3vebnNTpyMAAAAAUwF2EaoodjABLuUkAAAAAEsBvhCpMElHEFWNWgJZRU/+NVkZAAC2CE8t4T8DTUpPm0ZQMmYRAAAAAOwC2RwNQvBXBmHQXgVTYEiNU8JhvGTQW2NMUTzlNp8w+zKuNIdAPUdpS3FN8kn7PYgy1S+LHwAAAABhBA4fBDW6QL1AjTJpCwAAAAAjA0Me7i7kMqcqYRUAAAAAxwCdD4A2mUfkRxE3TgnqB6UreTXDP0hDsz6LNkEzbTGwNM85bDpPQMZCakGwOhkpoS27OHA2iCUAAAAAMQK9HCNJSFlzWo5Noy7fBwAAAAAWBkInvy9YNf87jz3tOsg5pSumJPouAjDxKssZAAAAAAoGtyQnNs84sS9AHwAAAACvBeAjdTEJPFJBtEBeOxgy1SIAAAAAEgeIKOkyEDTBLGUgAAAAAE8HAi8qUF1gtWNCWwdF9RUAAO8D+x74ObNIo0qJQrUzOCQAAAAAqgtnONVOc1aIUb0/RSMAAAAAiQQEIlUwtzInKq8WAAAAAFoRUkepXvBqHHJCc1FvoGdWXYZOkTx4LpgoojmOU4RdNVusTC0yVB0AAAAALAfRJ/U5mD/6OM4jAAAAAOQFgCeFM+A2qzSyMNsrLx4AAAAA3AoeORVL/1PXVVVRMUWlLpEYAAAAAJwKyjWsR6NNiEcgNAAAAABsA5cc6DzhRq5HbkGLORg2SDk9P0hGWkr4S7JKf0SsOaguDyreKjwpuSEAAAAADwcsKZg5i0Y4S/1HOz5hMwUaAAAAAD0JvDHSURpf6V3UTt8wgw0AAAAAHgZBJycsHzVcSClTUlaRVlJlKnRpeaF2mGroVIk/7zFYKgAAAABPA7odMC3OOX9Ce0EZNhUZAAAAAKsHfiwqRHVRv1bxVUxPO0FRLYcnwi1yMOcuzjlMRahHKEPaNzAmsCoWO9E8kDABFAAAAADcA70eOyt8LRAquCAAAAAAOQNzHDUv3jUqOFc8/ERLSKVCkzq7LKMiAAAAAPQHyiyPRn1Yw2GJYF5U0TxgIwAAAABKCP0qmDfzOGQxUiL8Be4mTj4CSRhQcU9RSJ88jyxDAvAbrEVCWPRdG1mfSe4uJBAAAAAATwS9JEtFNVLZVPRNETyIDwAAAADbAhMY1DFVQQVD4jRiFY4FcCaFPClN/FQSUlpC7SEAAAAAFgR7I3NHm1jNXLFVdUNEKIYkNTWGQ6pHWkA2K3MDAAAAAMoDsxwvLvUyFCwHFwAAAADcAtobSjglRB1AiiwmDAAAAADwAzoewzIwRzNTlVjrUZE+pzCDNYM3gi7SGgAAAACEBX0h5jHxOH82vzYrMDM1WTFSIwAAAADHBB8h2jFJNI4veiUAAIAC1xY2L8o/1UPdPzhBOD68MQkcAAAAAOsJITa/W15rK248ZuNTnjgPGAAAAABNBIMfUS9qP3ZGoVQZX2VhO1m1RO4bAAAAADwFdiFJLxU3K0JpTQhRik50Pwk2GDxHQ3hEpj/DOHg1mSxsGwAAAACrBjQsElKuZ8htRmlsViglAAAAAMYLJDXSTJdU704FOUQCuhRyM8A68zIBHwAAAADUBewlq0LOTdRO6ER1JwAAAADQAewWTTvfTotS2UiNM3AcVwQxIDA7Wk5HUbhFYSJUHtgvPzcBL2wQAAAAAFwE9yBVPdpKAFArTA8/Giu3DgAAAACTA1saIC/0P19Gl0GFN0AxbDZHM3kfAAC/ARMVmi8zOKYzjCMAAAAAewjNLfVDI08XWHZa71TbRHssERkAAAAAyAF4GwFJKFngXJtTGjq9MIlGTVPpWHFYb1JTU6lb12EqXH5DshAAAAAAcQWOJE81/EQwUxZbm1n2TT0xuQIAAAAABwaMJN847z8aOrIjAAAAALMDBSD0LzY3HDdjMmcuUi2mKjMjAAAAAFAG5SZbOv5E+VCOWKRXqFIfSIw1AAAAAAkI2yyFR4tV51aPTTo9SDQhMVgnAAAAAAYHnir4N206HjLCIA8jyz/KS1dM8UC/IQAAAADyAQoVFCwyNJEughgAAAAA+gemKsE/lEwqUVtL4kVMQ99Kr0/7SN09CigAAAAAogeULPhDmUt1Q08nAAAAAD8GRifoPttFZD8/KQAAAAB5BFkfQTYySllVuViMVgpPZT8TK1sQAAAAABUGRSRPNXc4gjKkIwAAAAB8ATwYMUWfXRRnm2TEWttPOkkuPxwthgsAAAAABwpqM/FJGlP9UNZC1iUAAAAAfwdiK0JAtEQnO90hix6ZL8A38D2WQStB0kfwVOtcXl+0XiNjCWj0ZgJd20dmJ+EmmTn4RGJFS0G8PBYxWBmtHoEqrTTTOYU5/Ts4S6JUEFOlSPkvyweFHY88p1GIW2NeGlmRU9tOJExOQpojAAAAAPAAsBbYRjBbql8HV1NApRIAAAAAlQlYLQs2ZTaqNa82jjQGNNY1eDBnIAAAAACgA6UcGDWZPe46bC0qEgAAAAAlCeIu8kF7UZBaxlxlV9ZITi9cFbEX4S+OOm82dyMAAAAAzgVVIqIwgD39QDg49yIAAAAAjANFG341HkKTRDdAvjvZObM7uTBwFAAAAADqBjInNzJ8O8M/nDzxMb8fAAAAAPIGainhPN1Coj3KLiMcAAAAABQFLiB3MUQ2qi53GQAAAAB9A5EbxC80OCszxB0AAAAAswDqDBouNj+NRN09eiitAQAAAACmC6U1YErQU9dUJkuaMW0VAAAAALkF3SSWP45MEUzzO0IO/xnBMaA8BzppKAAAAABUBOcebjkTSfpQOFSfUVxHZzgaLmkpAAAAABgGaCTFN7tCyEU0Pywu6RgAAEwTZEj/YvNsNmtLXQ5FtzYnK5INAAAAAKwI4S58RltQWU7RQPwnAAAAAAcGgirjTmlje2ooZaFRkigAAAAAcQ+ZP1tSrVdRUcNEaUI4RotAlywAAAAAVQXdJPREo1fnXwNcmEnUHgAAAADzBUQoeUBQR9xAECwAAAAAkAV7I9w1mjzeNs4jAAAAAMMIJSrHNa41XC/1JgAAXAIbG0VCwFK6WE5WGU7LQp40gjHCLUU3HUrzVdhW7EwdOLgYAADkAX0Tyy+xQE9Hf0ZSP4IyeCHDHS4z50CyR95Jw0ijRI88Fi9uME0tMzMgPmVFZk3NTUpGIDfGMu03wT3sN3s5dDu2N2cyVyQAAAAA6wejKGE2O0EaSvlOv1buVoJOVDo9IQAAAACLA2QiBEGOS1VOtUmXPXYkAAAAAFIDoxwpMhg7jThYKqgPAAAAANoB8hlVRGNUQVcnT3Y35AlnDOwxdklGVNtTpUdfLAAA6AcfLP9AT0hWQvcv0BYAAAAAmwf7LoxSkmfxb55sqVzwQKI2TD+sO9QrRxEAAAAAdwhuKyA7LT1rMwMfAAAAAD8E6CFKMSU1SCyQFgAAAABfBHIfJjpvR45KqEM0L54KAAAAALIJ1DHVTI5g+GnYaX1fskm1HAAAAAAmDT478lPFXAJZQEdPIgAAAADLBg0sz00DXo1iC16hVYpLqEevQdEuwydwPK9LyVZCWwpZkVVVVSlUQkiiMZUMAC6UOpg9yT06Op84Hzl0P6dFiT+pKQAAAADQAvIZki4PNJwv4C6wMmk5wTfzLbQaAAAAAHsG4iTcMyE+bEPrQdc6CzE9JAAAAABpCKQpUDOmNfsvMiFNBr0lmTrIRV1I0kXRPQotdhkAAAAAJQSwGy860GRWdxh8EnWgZO9SRE2QTONDeDsRQXxOw1dKWxhY/k0GPxQzcycAAAAAKQVcICguijX9PPpCC0O1O8sroBQAAAAARwU7IuE6+EVXRC82RRsAAAAAqQeAKaw1/Dw4QkNJdE3aTYNPz1PGVcNYkk9WOi4cGAnxMPZOnVeVVQdK2zq+K7IvUCuCHgAAAAADCF4szz54THdX7FqPUn09axgAAIkBVRZ0QONbpmhWaR9fgUjzHQAAAAAUAnEU+S4sOcg3IS1lGwAAAACXBIMjTjOVNjQrLgwAAAAAWAA7Di075VXpZGxroWroZoBgxVV8Ra0tyB2dBCgfCDYOO9AzaSEAAAAAew2dN71FVkxkScI6JhwAAAAAOQnbK2M2xjYFLrQbAAAAAMMI5S3CRx1a71+DWnNJhTtmM+E3jDYKKQAAAABRBIIeRzDYPdFC8z8BO6w8AD8yPLU2cDPzOjQ+7DdEM68iAAAAAC0L+zMeSixT2lFpRQEsPREiARAPNShPNOMzMic+GosusT8rRGFHLkZ1S5lPRFGLSyxBwUMZTx9WQVIbQgIh6gkNLjRDp04rUeVIty6cCHgpjjzVQsVAY0HMSsRNv0oqOkoWAAAAAGAE2R/hOdxCH0AIMpYWAAAAAHgECh9hPNJVHmKEYwxbqUgkPy9NzlxiYeJaB0rmNGwoAAAAANAD9BqjLSc1TTPZJwAAAABaBu0nokGcUsxWKFI8RB0oAAAAAI8KCTGWRxxWOlrlUj89ARAAAAAANASoHdg4NUJzPZAsBRbdJhhBSVIYWNBReDvlFAAAAACqBj8lMzC3Nuo2fzVENmU14zChLMUmAAAAALwCEhtcPjhNTU5eSPE5MjBTK+gcAACfCRYtWToePMc1f0KXRYNBTjIqGQAAAAD1BUAoDktFXKRjQ2NYWQ1HrjEAAAAASgcaKeo4j0WMRSw+UyqCF2IeqjH1OBxAYjroNL809C7qJgAAAACrB/8rMTygPScuhwkYBUUgxzQuOO8tHhUAAKgH9ylEPH1KBlEJUIBGwDGuDQAA0QW/IhU67EuSVBhT0Eu9Q6Qykh4AAAAAowEQEkYuyTouNigfAAAAABwF+iE9MtI6GDmcJwAAAADRA4kbQS8ENFIssDDQP9tGyEKlOGoufEA5T+pYmF8SYxVh41cFSUNAYTtdMJcyXDZPMLlDn1cnYqFl0GTeXnZQ8zOLJwAA5ARQIWc8r03qVKVSXkaqLwAAAACJBGkdSTBzM/sqFxcAAAAAvQNpHZUrmTB4LAIfKQq6L4hFF1DtTvxCxTyvQQlRYVwuX/9U7z54DAAAAABACOMqAz3QRSVI7kN0OxI6OkchU3xU4kpuM/UKfCfnOVxBwzyzKz4PAADSBLcmu053YcBmoGFvUeMxYBgAAAAANAYPJoUyaTr3PbE+Nj00OOUupSIAAAAAnQEHFNI0UUq/VTlWr00cPWMeAAAAADMGwiMBOEI/RTqXJ90G1SaKPQdE6z6SLy4bAAAAACkHmioXR0RPQUr2OP8YHwVbIDw07j/hPSst6iTFQidODE3MP/IlVSQXPaJKlU3iSMtJIk9tVY5TVErWQ8s8+zRSMDAtQx4AAAAA4gr2LqY5fjuyNbIoAAAAACMLjDJXSq1SMk80QKouUDAEOSE8AUCyQ5BBrzeZK/AxXjhrRfpOalBdSdw/BDMPIwAAlwdEKktCCU3yTBNH8TwyMWkpQxYrElI0lj4yQ9E/EUCIQQVFiESbPjUzBCUAAAAAxwUdJxs3+Dt9OsM4/D/FRu9BcCwAABcK/zK7TBxZpVrAUD4+PDtCTzNYsVkMVE1FcStDMVxF3EpsSytVNFdeXJ9gVGBvXnBcGFwzWQZRXzwAAOAFDSQ3MCc0ES6OG0oISyteQSpMjU8YSAU2mCUAAAAA5gO+H7s18EJgRiBA/C6HEgEH5CXoNmA/KT5SMRkUAAAMCCkrVzS8NnExRCMAAAAAWgayJfI1CUO6Qs40ZRsAAAAAugc6Kg06/UAJQXZCLD2TPNE3kDSrLG0hVSuPPmJJFE1jS5VI7EoQS01AaTDCFQAAAAAvCW8vHEkgVN1TBUiMLAAAAABGB2QnmDWGNlwuDSApH1k3NUlhUBJLqzjmEgAAAADiA3ocOTptU5Nn+HNbdlxuCFpsMQAAAACQBLEf1TLdPWs9uDUlNRYvLTycSXpVQGHEaGJoemAHUStAfzZsL7AtSCIAAAAAFAK/FTkxCz8AQoU6xifmCgAAAADRCLktUUb2SpFByCxzEwAAAADVAIQRcTg4TPpZu2OjZTpjWlwpUXFBoy8AJAAAAAB4CKsqNDprRn1NO06pR+U5FiUAAAAANwiNLAdH61UuWtZTfkBZGmIp9j4XTQlREFDuSilDoTxwKh4MAAAAAEUCfRnoPCxJoUckOpklFCT3NGtIZFZAXhlfsVidS3448iIJImlDqVbkXvVcfk+8MB0qii8KRQVRL1JVSJEyohnhJkQ6wUBBPEwuGxwAAAAAOQpNMb1H6k+XTNo+MzZESS9Y4l0CYpJlamUaXfdHiSEAAAAA5AQjI4Q1ZkDhQ+tALTdIJAAAAAB1CrAwq0fFUnhSCEaNKs8DjgRgHXIu6zf3OAUwzhsAAAAA/wd4Jx00qzgMP8VLA1HdUwpLTjrcMQMu5STKBKYkoEUPWKVeS18TVmRN60opSJNGf0FHRIZXN2I5Yw5Yaj0AAAAAtQWrI6A7u0f+RCMxHQQAAAAALAV0IG83cz3oNw4nsQU2Ipo6KEwkVThUxklHO4E5YTcKRYdOg02HTJhFDDdfNQAtQRwAAAAA8wV5JuBB5FIZXA9ZFUpeNXo+lzk9MsYgAAAIFB5FqVwsZSNigVM/NogFdSJzTE9jFG7bbp9mjlfjR6QoAAAAAKEDXBwWMw03bjEpNagvRzDZNcs/6EVZSuJNokyYSgFHjjqgJTQJ1Ct/NSg3QSwcDQAAAACBCFQrfjb+NvQvkCNxB8kvBlNaZdJrP2ccVOQsAAAAANsHYSyVS6JYh1dpSK4r/SfUObdASzsvKr8UAAAAAPQQhUENU+1ckmEGYzZhRFyEWZpWcFHlS7BKbk8dYepqDmucZcVgT12tV+dFXyQAAAAAHgbsJ45DBFXQWdtTVkKsIwAAAABAAV4QWS/bPfI/+jVvHAAAAABvBtYmAS24MfUyRDOnMPsn5RsAACcH1iXiMwU2nypEEgAAAADSAZQT1S6YQWFKbkuAR0BAuTWRKtgiAAAAACQGwySGPyNM0ktCPagaAAAAAHkJxS4jPJ47LDN9JQAAAQlFKvw5D0WYR2lFizGVGQYeQkldYKJqF2mgWjQ6AAAAALMBmxNuMhZBVUByMYQZAAAAANYCEhdRMSxFiVLgVE9MtzjcFwAAtwLOHP1DHFOqVAhQa0dTUI5mvW5OavhYNzC4H/0znUT2S8dG2DVOJwAAAABHBg8kWDZVPMI2SiQAAAAAmwhlMedM+1jPVnpH6Tu0R6VSQ1FPQ6ojAAAAAIUIzyyMRuJV8FdpUzJNyEWaPT85+ywREwAAAAABB08lSTmLSpdg7WtkavtaYD8AAIQCvBa1K5NATFahZwFy+HNobWxfbkuTNwUMAAAAAB0HpyjTPRdEJT7GK+8NKgrONlhZ3GetZ2pYHTIAAAAAjASaH00teDzIQsNFuUKWLw8g4iINNIE2cCvzFqQFviVqNWw2iSnoL+ZXIGnRcG9scldnJsgFjibYRN1Uzlq4VSJDlB4AAAAAoQmXLeE9dEHaOHI0QztYO0svKRcAAAAARgp0K5ougS0eMVI3+jjANMEwFS1vIgAAAAANB30tN0srWbhaHVidX7doJmtcYvJMDSEAAAAAoQP1GMwyJUisUZhUZlFrTUdP5lPUVoBW7FGaTMVEVj/SPd83rRcAAAAAWgMCGxcqzTEiL1kl1BrZNuU/aUL7WF1vQHr+eDJsUVG/GwAAAABMBIgge0LaT2dS2kzkQa8/Yj21NLgkAABEBvklHi+5N907pTsjObE1ojAaKJ8cjBcKRA5bDWdGazVmT1VGNqULAAAAAGIF0SGxLXgyNyjFAgAAAABFAW0T2TklTs9U2k8PRYk7qzRdL1YyMi8qMzMtBCAAAAAAlQeoKAlBkk0sT6JDbivcOLxDEUNfOZYjAAAAAHsIiSuKOJE+VjujLEAMXAIuFbEvlzrWOforvwMAAAAAnAZHLX1VhGbEa+9meFziSx4+Ty+0MOIw5zCrM1U75jWzIgAAAABWB5QnfC7IMQg0AzW6Ne45qEIrTH9TIFizWuRayFrjVERRnFJOVc9Yn1sjWFRMFEVXOUYnAAAeB3QpFkgUV2RjmGjVZuxci0ohMFsLAAAAAAwFQCGlPR9K/UvsRZQ35yYAAAAAEASnHeQ3UU2iY7puz3CWauVc4EguN/00jUG3Qys64SMAAAAAAAjSMFJXgWgIbNZiwkuMNfk8uTwTMtgjAAAAAJUICCq6OaQ+gjloKAAAAAC9Dfw4RVBNWNtTHEOpHgAAAABsB6kncD35SshQr00QRJE8QTjgOAou+hhGAmgVjTGyPttDVkckSOtAATPWJgAAAACAAkAcMURKWCxh22PBXOlMzioAAAAAFQbdJQoyCjbUL7weAAAAAGQGmiW+NLA4jDVSLVQaAAAAAN8JmTRpWGNhqF3nTSElAAAAACYD3hwiP2VJX0R5Me4RNglhKoU5Vj//OXImMQUrI7o+FUnTUvJV+1DRQe4pDgZGJTZAR0sqTj1KNEBeNLYpAAAAAOkCYRnvPJRa3GinbCRq1WFPUKI9xjmNOE0ymR8AAAAAxwJRF9QvMz0JPyQ1Cx0AAAAAJQayITQxez+xTQhW61r/WzpdF17lXKxV0kqxQ6tFJk2aXa9mj2v1aKJh11QJREg1JzUdLWYcAAAAAEMG4CKRMlhBh0XmQUcxix2HAt8YnjtEUNVVBlGWRDw6SjsYQ7s9wCkAAAAAhAg3KidAc1G6W19aYE0uOn84sUZ7T5dSP1cSYMBj8l+1VYBDES8zJAAAAABZBdIeHy6WNMY5cj8IQu0+wTXqJQAAAAC+Awgc9SjILNElxA8AAAAAAAf1Jeg6I0blRnA8eSUAAAAA5wmfLPE3GkmZUNJTsVPBTXtJMkFtMU8nAAAAAMADQR6SONVG3EgzQbA6Xj5NRPhC3T9GQQ9JL1lVZGhpPGbKWShDmDizO4U6/TgoOn43zTelN3UvaBsAAAAAcgiEKmFAjUWDPwExThsAAAAADgGDDyMwfEGBSCVIDD/RJwAAAABrAn8XATOTOGwrWwlRFpg+Jl54bVpwSmdrUEcuRDl/RDlDdziNIwAAAACcBqYosTinPQhCdkMvPSAvwy7wK5wjAAAAAKYIGSt6PRVI2kuESrFAZC2PL+wwmjxrQmNBWzrFMvA7cERATRJO+0dzObgZmAVMJaQ9kUrtS7hBaCz5FAAAAACsCmouSD6xQlw7zSYAAAAADAmqKk88ik2OXDBinV8AWD5Ur1tGXq1TmUGMQqNLM07UR4RBQzhoPcA7NzdXO5A/e0ewRhk9ojb5T61be1tBUBVGXVEuXVJcwlP4TN5NF08+TyNJBkhkQps1+in9JAAASwaXJu01RD7bQLJGgklTRto4vixwLGcycziDMUkZAAAAAOoEzB5WK+wvMjjPQMw/oEPCTeNXcl30Xq5dGVzVXEtbtldNUolK4z6NLC0OAAAAAPQFfyR5OjNECERxPbwwAAAAAIMLLjWRURJfZmMNYI1WYkgkO3QrfiQAAAAAQQLkFOUu6EafVmldGlxIUjA+Zh4AAAAAaAfFKfk6LE8vWhhdXFgwUBNJ1ULBQbA7ODBRJ74r8zRgOIk3JDciO9o/MEKLQg1CZkEAQUlA2T03PapKgFh5XbxYcEoBNJQlAAAAADYIACwJRxhcKmgKbBhspGYtW+lGgByeDjo4dFJ5XatgjWgXcip1UG4HXXM+kiXwGAs26z73PUA6LTdxM5EuSyuQJwAAAACFDX034EzCV61XK0w2QERDxEW4POcjAAAAAO8HqCbGNqA7YDUTIAAAAADlAxAcMyofMgM+OUi6Tk5Xr19yZ/Vpq2WhXMRLoDjzL5gwCzVxQlJJck2hUK1PY0xeTplT01A7RHgqVRAAAAAALgRoIYlE4lCSVLBLnT5jN0433zq0QjRG/0OANiIlAAAAAAkCaxzpRvJT01HjQJUYAAAAAOIFeCM5LQE5KD+CPtpEQURgPWUxAB4AAAAAEQiXKaRCBFGQUgtGyCiDKHNCnFIQWFxRjzwEGnwCgR/8SatbtWBZWldGXB+mCg4uJDocOcMr0g4AAAAA/wq6LaY8C07mWhBe8li2TKkzbxUAANQOFz/lUMVU7kv5MQAAAACcDJUuSTV7O3g+MD1LNPkq7h9MNiFgLnDcc2tw6md+XodW20kvPHUvhzbwOMg8STR0HhQEZyLSSghjbm3Xa4ZdVD0AAAAAHAXFKHZN+F0tYeRaYFEtRoU0qCUAAAAAqgecKItAukvRTZtIpTsjIwAAAAArBfYdNzKbPt09jzAxGwAAAAD0Ak8ZsTf3SzlaVGW4akZsMGmZY5pjHWiuaqBiyU7LPYJBUkc9T51VDlkfVZNFfSiTEpgEjyBGQURRPljQWGlVsFc9XgVfPVy0VwpXdVjBU/VFZC1gDgAAAADpCScw/kiwTiRGoS7yBNYfuDq4P4U32yEAAAAAjwLWFpUv8kAuU45dW16oWRhMyEGXMQwpfy6vON02Miz5GgAAAAB+BGofmTMJQX1Gu0yrTw5OpEDvJjQRAAAAADgMADJYQ0xJAVmAYyFo8WbZXwZWLEnIOJ8vtyIAAAAALhQsRSJdq2pFcYBw92lGYAFR1EKXOcEtwB8AAAAAZwcUKUBG7lHyU8xLxzirHwAAAAAzCYUoJDNsNU0vFSEAAAAABgpCMShOAFkJV7xImC/yDgAAAABuBz0lEyx5MWkvYyQAAAAACwPaF7ww9TvvQG1C9UKdRNBESEDvN24vvyQAAAAAVQq3MMJJeFWoWCpcBGLjZ5BnPGPtWZhQOExAQ5k65TrIPjE6VDSjIQYKky1NPypRk1slX3tc/lN6R0FENUueUOJVmlKfSis9iTUxOL1BX0ioSLZC5Tv5NFwoAAAAAIQHXCWPMVY1Xy1BFwAACge7I9o0dzkNM4cqCT8jUgRWPExVMqoHzQSIIcY+JlA3VO1K2DI/G2InQzXcQtNNc1ExTY49li8ZLlouzjW8PW0/SkZlVOVd813RUvVADjfDOPY0bz1VTVJYLV6RYVBgC1mKSzs9VT2HPMw/vFe/aXpuxWZNUO8gAAAAACMHiifJRF1RwU9bSbhFI0nzRxJB0DbHJQAAAABfCTctekAtSO9L/kzKSOM+9yunCQAAAADFASwTLi86OrI4vykDCvwRPEGGVrhajlGrNAAAAAC6CR8qZzObQtNYtWMOZOhbB08xRAVIKVTNXeJhGGBwW85YrlaAUQhA5hwAAAAAYQJ9GqlCNVYXW99SdT5TNFs4qTLDHAAAAADoAugWLTEhQLJDpE3YV6xaOlNDSuRTAWFNZHZeR1Q9SQg/xDXGIQAAAADyBZMktUFLU0Be62EvX3dTOkCpNKcvEC8mKssfAAAAAPsITC5XPGM8GzBcFwAAOwf8I5Ex1EEeTDZTklNHTF83AAAAAAoSrT0AUwVYOk+rOIwXAAAAAPIJtC38QXlIuEOZNA0dAwO4G84/r06JU69Pm0NGNSQqkh38AeoUODnZVPFeSV0iUBMzAAAAAAgJYixiRXFS11L2RJMgAAAAAEcOijkbUxRc0VrtUbpJDEoxSyVG7zo+KQAAAABQAxEdej/3UVxZX1QmRK4rUwoAAAAAygLkFi0qCzE4K80XAAAAAB4K2S33QvZT2llZU3k9Jg8AAAAAIQnqLvVMkFpqWu1RZkt+QuVFhVnJZ01uh2tPX3JIiCesAo8cy0MmVVxSQD7RKAYIViZeOK9C90W+QWUzxBcAAAAAdgR3HQAqNTDULT0fAAAAAPwDCRrhLwQ4QzVMLY1AtlkKYhhfIFPBRCNMEVgxW5BV60qgQVA3GBoAAEgBGBEiNBVO9FkgXAlViEOpKTshHS+4Nvc7wEfKTl5PRksAO0o3wkTUSSJNL1EuVy9XrlGKRrg1ySMAAAAAhweyJAI1oEBKR1ZOfk/xVLFheWx1cl1zM3EPa4NeuFJCV19jyGaEYZtOvSwAAAAAgQUOJCVDaFWQWxFYKUucMscGAAAAAL8HHinrQmBMvEnJPAsxdjSOPmVFMkn6SENMWEdERHRFsj4kJgAAAAAbBqofcDDKPnhFE0NKN48gdgWhJS9CrE6PT6BFXTK+HAAAAACgBRUgnjETNUYprRMpBJseej2rVTJf8mAIW1dQ1VBCZTBxeHYKdiVwX2SDVFFSY1+5Y5dmy18AVE1NskKBKQAAAABlCc4p+C5ZM9cyyit9HysfEy+QNJ8vrB7vGZ8sXDEFLVUcAABaBtgjijxqT6hWGFRdRjksdifZQkZQhFItTFJBpTbXKNoolzHHPYdHPU1+TilPJ0eqPG42o0JcTvJbEWWlZ9ljplq3T3NNKVGvWd1jTGyVa65isVrwV25UOFfPYUxq2HCWc7hxuGbQXdRbQVi+T7M/uyMAAAAAsAOLGm429kb7T2ZNfULwOfMzOzBqMuY0tkDXTKlUWlYGV9ZYIVxuXj5axVMySh1GMEXyP+VE2kKWOuE8tTghOA8xRiOPAiIXQjbHR7VLpEK9K7IQAAAAAIMTdkRZYcRv7XObbgJjG1f6THI/7jZOQFlQaFS/Tio+VCs8GEgDARnNMvBQoFp5WnZSlEk/SW1TuFt0XqFaAFAzSbJcEGvDb/VpAlk7SatKy0aUOJ0pUiD0MB0zfCnBGeMKQTLXPlc82C5tHQAAAAC0Bywl+SzVL2oyMUBCUQZgNGXqYAZUiknnRD1FxUJrQiVI6U0ATjJOsVBaU6RMwD/3NNEsWSomMaZAqUgXTmZQbFAwT6ZL8UQWQHszsTsaSNRQyFEmSnQ30RQAAPkB3BNuMD1D3kpmRtwxAAAAAM0KdjDVQ4xK1kbwOG0XAAAAACIEryBbRCZSB1Y2Un9KvUrcTZxUPlyjYKNgJGF6ZBFkBl5yUuhCiy0wHAAARAV/HmQvij8YSetJh0heSDpEiTeCIgAAAAC+B2cjQjLwP+hDAEOMOkojAAAAAKsI3yhIPktJwEolRLQ2mybuNqNQ6Fj0VtBPQUNCP1s6ZCYAAAAA+wfwJV4rwTF9NEIxlSztO8BRS2Tfac5mBly9UhVYpmGQZ4djwVesQaw7eTnTMvAsPTV7NyY+4kHKPzY2xz0QQzhGZkcqRjBDOD3WPC9BYkPUP4o7Iiw0CgAAAADGAdES7C6UODQ27DKfNSZD70TqRhNSB2FJZy1julQZO40ZAAAAAC0CDhTLL+9AHkwhTsBDZiYAAAAAewU3JCdCU04AUP5HADQAADkHlCkiR4RY2F88XphTKUp/VpxooG9QbKxdNT+GEgQtYD77Ti1bQ2KOZLdhUFdaSixDk0dZVNVbNlYsRlYsXjCUSXNdtWf7aFpiCFTsRCg6tjRqKcQXAAAAAFYHIyjANxBJbFXFWg5YJ05+POQcAAAAANEHoCxbT5NiT2lLZAVSzCwAAAAAwgExF4s9t07QUQJJ3zjgNBQ+O0EqNxQXAAAAACsIyCUkN2s/rDx8LicugzuITBBX211SXjpY41BaTjVQ3VmgZH9qN2uxY0tSRTkAAAAAGgJyFeg1/0m2UcdPJ0YLN1oiAAAAAL4IDynZPvFNWmAAbxl1e3LyZzxXLUnGOM8pHxsAAAAAZAmlKSg5ojy/Oys4zDLqNHU5E0JGSpdOJlXsYZRs0m7SZ6VWYTcAAAAA8QIxIbRN22QPb/lsa12vO8EtVz4HQ/E9Ry9UFwAAAACvARQVwTgxS65Sv1MvTqlHhkMsPOQqrRMhAYwOGi/1TSxge2XdXrNJFRkAAGAJDy+pSDVVQFiEVe1LfkntV4dk5GgQZ4lkgmU0ZvlqKWwKaVhjPVq8T55O9lM/V+JU405QTHA/xCIAAAAAHQmHKYIuGjNaM6cxMyuTFwAAAAAzCL8mKTkyPS80wyBtKik+HENiOnIhAAAAAKIKdCzGPClC8j1LNwg0bzWAL3MhtRNEQ8tZ/mB4W5ZHUh83CeMtZz1iPvoyZh/FKeQxWDVwOllCYEJhP9kucwy/B58mgzWRNn0qoxQAAAAACgevJmU0Sz3hOwUzHSqiHwAAAAA+DGo05U4YXJBhYGLxYKVdulZ0S3g7xCgAAAAAQgfgIbYuJj5YW8pxMHxHfql6QnOvawRjt1YKSlc7tTpdOg1LoFKTToM92iI0L4lH+VjzYK1eTFLJPkwkAAAAANACYBu9PkFM+Uy3Qiw9rlUSY3dmnmNGWk5KZzyCJAAAAACWCI0l7TF/QsxOa1ntYP1jA1/pU5NDZSlfK1c29zg4L/0bAAAAALMJASs4PqJCeTnjIAAAAAAiCUIpmTAfNj43fTOkMSJMb2f0c+1yxGVZT3c9tDeCLeoxtUUZVltcQVk4TFY0oRsAAAAAFgsuM4FSqGBAY6FahEWEOlNNO1jAW4ZXPEuWN90WOASsHv9BN1xyZvVjc1SkPmZLGFrFWsJP8zQAAAAAmgZkJ3E+e0n4R/Q6bSMAAAAAugOoGsMunjZVQCtIoE15UL9JRzZ9CwAAAAAECUMp4D1HS8NN8UTyMbQZAAAAAEwJOSj+LqgvQC+ZLzMvkTM0Py9WqWM+ZppeMk00M1oUAAAAAKsH2SdAN81BFknMTVdQqFHLVPFWjlp6XVZd/VwuVTNITTP0EwAALgjYJ8U2qT+DQP475DeFP09K1k4KTNBFIkQjQ+xAn0EpS79PaEvLPu8mAAAAAB8HPSrQQ9RRmF93aexsUGlmXw9KjygdATkR9TSWS7pTXlAVQoYnAAAAAIwJtyoXPydKSEpIQV01cCk0HQlHFVU9VFNG1zgsOZxHWk9xTqhENjQFLmYvBD5KU11jfGtZbBRmEVgYQsYteyUAAAAAOwRNG4YrpzYhOAYu1BYAAHELZzJHTYBVDE5pNk4cAAAAABQGBCPiPKZRFGAHaKhnFl+DU2ZGJ0OTSbBHVUBLOX8swRoyGdUwhTaOOahBH0m6UjJcQmNpZsJhSVUrPlkUAA3jNs9UlGSWam9pp2HrUg5G2EW0S/FG8TQIEgAAAABRB+UtSFQrY8Jk7F1bXEVbvViMTRo6UBYAAAAABQmiKh5C8E/WW2Zl8WhlZOFUyTVvECkfVUHhUxhaP1WbRIQtPzBXNZw29TfgPt1PWF+vZPxf71KgRnI+Izc6L98WAAAAAIwGrCAzMeQ6zjXsLIotHDKLOag7ZzWuOVw62TLWMhE8JEcHUKJViFVZTVc6WBoAAAAAkg5RNppDUkrDSClAakCMUllgqmhcaaFgU0t3LQAAAAAEBjMjRT+mR/JCCjL8FVEs3D/mSRlTsFboUkdGJSxaAQAAAAAsCyQ0AlBfWuJXC0nYKUsAAAAAAOYLRzBHRhxKikSINcAbAAAAAIEB3huqSIFfB2iWZv5cCE8iR8NLyFBnVwBaH1auTnhUpFhKVoRNa0hqS/5IDTzXN95GTk6FSjI23B0AAAAAZQA1D+w4ykxyUmdK4DEdBwAAuwXELVFaOm1HcttrNVmLNa8HAABgBKoh+0J1VcxahlTfQRMuODRuStRXqV1GXXJYc1I3TpFCZCmvKLVOMGL0bNRwA2/Vaoli6lOlPpAqeBIAAAAA6gnvKCQyZDbDNIAuaCMAAAAAugIQGro7w0e3RHU5CTU/NTssghUAAAAA3BD2OqtNRFcwWZ1QnEnWS7NQyFbTW1VeNmAVYE9a9k8pOAAAAAC9B/EiWC85M40u5R8AAAAAvgSNHKUwATkqPF052zUlOR08/T1dRe9CNkhxT95SGlDzQ68zeC0CJioYAADKBRwf3DNmQgpO6FbHXAFgWGE1YSVf0lq5V/RYxmtxegyA7ny+bzFW5C/TB4onVD2VRLhBYD2BORU68ju6SP9PelPnVwpbLlh9UlpKbUY0QZU87zWbL0Awmi1YIQAAAAB5BpkgjTQnRW1ItkJcMl4YAAAyCOQnfj2/RFVJ2VGxUxBPET8TPt9LWVbYWqpaRVaeTUU+LiAAAAAAuABIFqQ/NVFmVP1KFD23RHhVwVtlWa1MbjlwLqEYAAAAALMI0CkhRHJQ7lQTUXhJiEDYLtcXAAAAADoMKDXtUU1dvV35VN9DFy5sHVQhkjNyPsRDq0OpPewyTzNANuM4fTl2QI5N1VOoU0BNRUHrPFBFnEhqRXFANzKeGiEGbCKCLyw1hDkUOQc5zzknPgpJhFJ1WjtfYWC/XbhXVUw+PmswTye4Ig5FzlYNXbVarVNLTk5O/1AXUfdLKUP9QJg9ojo4M4Ev3jQcN6Y+GDuqNB03mjtiOtQwHh8AAAUK0ygULpQxJi7cIQAAAAB1FzlI+1wNZDtfVEx+IwAAAAA9CJkmTTgwRLRIDUOkLAAAAAAWD2Y5UFPxXQRewVX4R5JIVU2ISUQ7PiAAAAAAiwW/H3043ERSRZJCsTg5M582m0F2VihjF2KcVPM4KS7vKOM5x0zaUE9I/Dd7PkBRUlxIXqRXpUrnOzIuqiUAAAAARwv3LZc68DiRJAAAAAAJC2swak0CW0Vcn1K3QlAtAABnCHIqukWDUCJVI1WIUT1SBVpnXbhVeVXAZP107nxmfD1zF2b+WnBTlkccMWcaAAAAAGoDnh4+RKpZK2R6ZQhgMlhRUxhKoTVwGAAAAAAIDJcrXC6QNjBElUwjURpR407uThZMAkCgK3UxLUqkUNhRUkzcSx9bDmuPcCRry1hdPIYtwUCrSfRFozXGIVc3oke0TFxFQS0AAAAApgtDLiI8j0dfUgxYEll3VptU/FQPUXlJpT/PNDI8K0a8RL039x41C20vVUQ0St1CJy7QGEo5fk/WWEFdp1kATbFEVTWIGwAAAAAZBk4goTr2VOtgNWSeYPtVZkSXPjdNqFHCUl1KnTWfCAAAAACZCOImpzduP/dA3EFePx041TJZLMkgkgsUL5o/gUWSPvUkAAAAAHAhgVYxa1hxSGuYWQdHD0nLTZFLHkAIJQAAaQpKL7RKQlaqVYlJsy9hAQAAAADhAwYdCDgrR2RKYUaPRshOjVINUQVGDDrDMuo5DkRoTW9VeVvWXdRcclhkUJVOElVoWytaKE8oOUY5J0MOTdBMF0ZXOLQQAAAECvstYUSpSLk9aB0AACUH+CRRMc01gy/KGwAAAADfBwk0zF+weBGEsIS6enVkOEGVFAAAAAARCNwoKEEASJRDNDbcIAAAAAA6DKEubkJ4TcBVZ1bVS6crAAAAAGARLjwuUD9WjVCFPU4VAAAAAG0EGx3SNK9ITlJHUxxOU1aDYi5rYG+EbpBpuF84TdUnAAAAAMYARA7DLio91EUwR1hEREm6TO5MZ0njVyFenF6vV1dNSUbFP1Q3WC6rORM5zDFWNl84aj5WOn01TTvHPog0JBgAAAAAdAcpJFc0QjrENp4qABgAADsCABVGNrBR4WIYa9Vo5FzvQsgMQgNjHeBBzFibZT5q2GjBYnpYRkuuPQ03njXPPw1QXViUV3FSNVNeWZdaiVpCWzBWaEjnOik9A0mpVa9XcVLkS2pMJ1IKVIJONUeDOitEpE46WpdgOmYDZ1BgF1FMOtkRAABGD6Y3Wk8mWt1b3VQcR583aC7tOpZHPUvtSH9Cs0N/RdY9sivICwAAAAB6A8EXKiwtP1hJp0lwRYY61zMTNPU6xkD4Ozk4GSjWDAAAAACQC2Ywd0ouWQtdM1X0QZA3V0U0Uc1SZ0ntMSQFAAAAAMMJLinINCc7wzwPOFkobwYAAFMFEB85NsQ/kT2HLrkSAAAAAPEL4y3lPxFNslGaVNNZr16JXHVVbVGiWXlfAWDwWRBQQ0b/RHxDU0L1PBI4Vi1FIAAAAADzBOYdQjh+RoJNs0spQFgqVhE9B9wnL0KoVbtg/mgAbf1sDmPNT4JAXT3fRDNQzk4sRKs1lCuMGwAAAAC3CMYqeztYQzRFqU5pWn9fJGM6ZfxiBFwUUOs+XkbNVjJedF0cVAJFFjY2M/AuLC9yKmgdAAAAAIoJeSr8P2tJN1DsUAtKBTsNKrAGAAAAAOME2Bu6MSo/KUH0Pt1GGUi0RYE4fyIAAAAARwxOLMcvtDHdQVZUQGAPajNyW3d9d6FvtF+aTYhCyikAAFUJmScVNIo28S+6HvcEQh5gMi5E3038T6dMokIdL409sEomUE5RLVDFTHdHYkVdRzZLKE8bSvo6/SMAAAAAwAipJvA22DhaK6sN1B4uLx816DBsM/5FfVGET/0+aBkAAPQHACZ7NKU7F01lWj1ozGsXZspfIlxzVoBIAyyrBmglwUJhTrBRu1GiVx9lZG0VbX5jdk+XN6A46j3ANR4aAAAAAP4IXyWJLh4v/C05Lukw6DhDNk4sLDWDTBNcKWItYn9ckFKQRCQoAAAAABADuyU7VU1usXnpeatwW15mTghUhFPQTohLi0gQRyVKfUp+TCJLF0IHMysfFApDKrs9XUXtSZRLP0/9Sx9B6SxSFwAAAABaBl0hqip+LgIu7CsrKw8qZCMAAAAAGwxLMSFJz1IkU+FKET3ANcw7cTtAMikbAAAAAAgFaR+PNDU7mDpvRcZa+2J/XrZLXCPnALAPCzJRQ2FHzj78IAAAAAD3D348CF1abStxBmrhVtUzSQqXMYFQJV8/aH1tK22eZ4hYYkO+LY0eAAAAAAwICihiOSpEOUewTzpXVFr+WLdTO0jMN2kyBTtuVNpiWGj9ZuxbMEtmQTdBz0Z2TV1SC1G6TcNSXljpWYdV3EgiLQAAAAC/CnMsGjmMRgNOG1CqUPJK5T3aJwAAAAAdBEgdPzuGSbJK1T4AJAAAAAB9CNYmSjqBSMlMqkitRbJD5j4hOdAqKBxiLd1Cu0xRThlLd0j4Su9JSkeVQ2o5dzPUNdE+wkGROXQkzRy+K+4tESs1KZodAACQDJUx6UfNTwNMWz61Lsgw9UyWZmRybXO6acBTxzCrG6keVkCNWkFosGq/YexP2DxJN041VzbZPqA/Kjq5LE8XqRKSPG5Rl1/xaNRp2WFaUDE5nCAAAAAAvQhkJbMu4zWsPKU/Xj1eRGxNFlchX0Bi5WPbXodLhiWCJ48zXj+ORytRilVxUGhE5TBrM4ZMPVv2XkFYpUcGQPNIyE0uS1lOZ1FKTEA3wQwAAGoKxyzkPJZF3FPzZj11JXrhdBJndFHMSS9OfU1sRUo3Bzk/RuFI+D8dLywcfSlsNrI4R0I4XMxqqW73ZbtMMTruUbxYV1LWPRIaAAAAAL4FiiEnPd5JxEoaRQI+6kFPTxhb3l6/W9hOhTSKPFlS5WD7ZH1ddUxhMQoTAAAAAHYI9Se1QDVLdknnOZ8c+wd7KD1G9lW3W91bd1p1VUdV9VuBZPxkklyhS1k0ThsxI/QxVUAFQ5BFFVCzWUxgSV45UTQ/vj2/QRJAzy4AAAAAxQVuJslIH1bUWQ5XG09NPj8j0CZMNp84Iy4eFQAAAACPBzEowkdBXZFlzmHZUB0uIAg2J9My8zTRLQEZAAAuGQRMBWSHbIBpgVtyQZk0fDhTOWArphb5LTNSJWXpbblvKmx0Y6xWtkviQTdD7Ud4RpNCpEeAS4RJAEB7LgEsjzj3P386hyYAAAAAXg+eOnxZs2widCVwuWDRTMRFwDxoNMc6uUabTjNSPFAaS6ZJ+kw2TihLKjdnOks+HDpDPINEwlGBV4BVnklMK3oOUCHKOxpQ4VzAX4xdyVcbRlAkAAAAAIYKHi6sSjRbpmIVYe1bAVYqS5VDFT7KPh1AXEKZRII7cSkAAAAAOwb3IXU30UFVQNozRR4AAAAAXwpxLZNDoUotR+JE3UhlUBFXb1aTUT9GPTAAAAAAlgpINMtWJGicbWRr22JAVwROsUMAO81Bi0AQNmEvoDEsRVZRU1MRUGJIoD+DQ1REGD0ENaYpuAiwJ0s1fjbcMBI4PEQSS5BFRjVPFwAAAACsENI5M0YXTVZOsUczONw8tlQDY81n4mKPUjsvWhpoCdkpDEPfValejFzBTX0saQ/ZO7JXN2V2aM1i91bmTNFNzVoXaAtw7G8KZlNSQTVtQO9RPVYnToM3pRRfMNdK6FdmWZRPsDgRGfIrCzhzQKFBZkmDYSVwHHWMcidoo1TGR1lSr1RZVP9JVEMdSOBJZ0a7PDQ4/kJMT+VYaVwCY01pWGmZXohH4R8AAAAA9wcDJUY2AT0WNtIdAAAAACgQxDl8UgxaaFTZQXwoAAA9B2QnpEMbVG5cYWCZaq5vL20raORitWDCWvxK4icAAAAAbwy9MQJKnFawV3hNTjZMFDch6ziOSH9Ps03tQjk620J6T+tPTUdPNn4gAAAAAKYCbB7tRlBXIlzfV6xK9jW1OMhGglEaTxxAeSUAAMwANRR1PsxUc1wcWZNOlEJeO4M5gC0nFA4PRjaGRalF5zcqGecDiB4OQHlQSVlhV5dM8T+0QII9SjfiLaYqgDQqP6ZL5WFxb9JzqHA3ZCBKOzPPPvFOfVQ5UZxGfD+0OhU4Ci9kKkcaAADmDRM0QESaRK42ihgAAAAAxQXZHyUz/T+TRbNFaEKBPo498zw0TKtZdGCyX/ZY11FTT55Mrkb0OSsjAAAAADgKyCmTNpg64zZ8Ky4bAAAAAOsIBCooQW5KzUfeNxoVAAAAAH4DvBqhN7hCzkFPO5M5xDyHO28w6RkAAAAA9wM3HoRAo1RFXt1du1JbOdsWAAAAAOUVEEXJXdlmRWN+UkUxqQkAAAAALgUVIhNEUVg0YIZflVQ8SbdFzEdLS7BOfksRS99D+zwnSN5MRE8dTuZN+05KTKBFVDnPIAAAAACnDEIs3jGtMCI1/kDARFA76CEAAGMN4jemWMlqt26KZi5Sci3RAAAAAAAGBwYgzi1eMs4spxoAAAAA1QXVIXE+7EwKTp5BwSQAAAAAixApPgtcaW8veDl252hKVGZOx1tVXq9YQEpmKQAAAADhDHoudTxGRt9PQmBQaglslmP8TJYjVgjXK+JLylkKYPtfLVnlT1ZKUUOaO+oxgSIAAAAAggh4K79H8E8qTudFuT/5P/FA2EHgPpozex8AAAAA1AcpI0s2oEt+VzdhvWU4aINn7160TqsyRBdwKXxA1UycT2BJ8zv2LcomU0JqUEdRaUYULl0ImwQOHaw2LURiSYVLaEcNULxif2paaPhdxVBvToRMy0RrPYIzKDGRPOVE003aVV5XQFWvVTxU5FeXWLpZ22I8a6hvoG32Zelgb127WVRTDVcCb8aG5JGHkO+AoFxGHgAAAAARDWot/i/4LzsudikGKJwtZzAsMlU31T2NRYhGukk0SK1Gy0NzQrtI/l+1g5Wav6OAoJGPjGwVUiU3QB4AAAAAnQpkLLc9cUEpPJMuKBn2GMYxHkFSRL497CzcDgAA2AvzLBA6PEDdQTFNW2X2g4iWbJxmlxSJ8HabaQNlBVprR3BC2FJXXUVfn1xkVgNKsDKCBtsjMT4FTFhM9j14Kws5wj2YNyE2GEQWTO1OYGFmgL2RmpfgkYN+KFrLNdcgAAC3CXkrM0RNTFVIFTlGKmcydEapU8ldVWE5YnJqcHVoexJ5gHCBZxBhmlclSdEy9RZVRqdeQWgjZspapEiZKwAAAAC9DO00+1SIbF56yYKxhgOEX3s0cmxs5GMLWUtEPjH3NcM75TxxN8Qt2CIAAAAA3gphKrc1fjqmPPg3NSdZCSYqI0FqTuRRpU7CTWpYOGFFYoVakU5gT2pZHl5IXOdOUDIrN49MWFqdXsdb9FRhTkNJAEDROIpADGEhdfl5J3NmYXtNHVQGWA9RqETUONk9V0RuQUg4SyYAAAAAWQ15LwQ9ET7rMEQTWQqAKghC0VP2XMVdzFhNWbhgYGSMYApX1EtlQ4M5Dy1oF0kLvijwLh80hD/eSnNNAU+8RpsxJQcAAJQCNRpLQf9bpGjPafJiylUiSwpCSTioJYUTGkAxU/tZ4VNPPKACAACKEbE4GUiSVudavlasRRMsAAAAAI0JbCeYLA4uuyvyIQAAAAAgC7wtiUGBSmFP5FChVHlTO01RPUQlAAAAAK0EQiEDRXlaf2RLZPhZ6kVQLV4KyhA0PENSflsPXY5YnlfiW1xl0W1Mc8dykWdhUaI4Qx0AAAAAewylLMkx+zFGLi40eDMQMiQxJyIlASESazKzOV8x6BsAAKUO7zfwTqRaVV22Urs6Ex4AAAAAdAh+K/pKRFvrXoZVlTpHGmo4NlD3W+9dUVZDQzseIQ2oLFUxgzUoPhFIRU9iT6lPkVCnUpNXNWdVdyGAQn6TcSRafD+LJ2cLPCy1Pk5IDEoBRoc/OzwYPyU8OzlkLToaAADpDc0zc0XwTLRK9UQCQz1JLkcDSWhgb36CjXqQy4j8dABYWVVaWAJSL0TANTsiRAQXHgg8IkaZRLk+RzXSMNgyrzvEQA89xzdVQGNHWUYrO0cuGjVzUX12/pMXpHqnq56kiGpjMTIAAAAAdwcAIes4AVWQYG9fiFAxLAoLJSqkMPkxpTTxKxAe4wQEIeFBS1XUbWCJ45gXnM2S23ebOSgH2CUSP49NL1RAUw9JijX2MzFBvUS5O4sjAAAAAMUMFjT1TuZafmJuaUlqLWrsd1WN9JhbmCeLmW8FR1BEN06wVAxQW0GEOrpIu1IuUdhEty4RFAAAAACvBW8hBT4nTihVNFMTSCZDP2JEezyFjoFabyNPdEZXW0Fkm2OBXZFWslI+UUVHxikAAAAAHgUBKMVN9ljgVQ9LqEddS5VbnWiYa7BjgU+vKj0RCjjNR/JNmlR2ZKVv53aYdnlvXF/lQPsNlwlVLfdJYVrWZMtrammmXVpQlVFQVDZQ0UGZGgAAAACmAtUYqDsDUQxZJVQvQCgfKDW7R2NM6U7tVSZboVkcTOYu2QkGKrg31j1ZOss2PDkVOIIyXR8AAAAA4gKCFz01+0ZoUatVwVJwSzBJz02hUFNU1ljIX21kfmWAajtys3VXcIFdUDTnCyoJ+SZbPcRQQ2D/ZWFhh1GcKAAAAAADC20ofDPKNn8y9yYAADEIoytaTAtbPV3nU9s9jhkAAEsNYzcaVQpjC2YqYe5XPkz4QgQy7h4AAAAA2gMmHcA8ckqtTKlFijcgJbcWZzRFQ81JWkmvTMRRPVYhYDJmUWZPXPNLBUh/VEhfvmTvYeBVBUffLV0ORjEkQftIhFKMVOtSuFH7UURi2nD0eJx4X27BXdFTnltWX/5dgVkLUP4+S0SQV/xloGYxZW1kTmd2a5VrcGQcVW88vAoyKSkyjTQtMv4pNxYgCDsqqkeIUCxNKkEXNEYyCzKXL3AutSweJ8glsDhAULNZpFlZVOVaDG48e5h8sXMqYX5BfykGPFRN7lTVU11LfkphWdZjP2TIWnZHCS1rBAAAAACfEmhEWmdSdWp3m219VgY0YSEgBgUffTSsRxlS7FNVT4tGHznCKKcOHx9nRGVcvGblZV5a8k76Woppj2x2Z/RYmEG6PBVQsVhZYcVoB25/bI5hrFBLR/pJ9E1QRUwmAAAAALMKyCp8PmxAIDSbGwAAAAC0CzAsdT5mTVtTy0+9Q5w3/jvvPac6OS4+GgAAAABoDWsy4EzdYWNq52aNVsI1WwgAAAAAcgpzKAE2ET7MRsxPs08JTWJBSScXJU9Btk3sVJBXGljAVv5M1kU2SG9C+zWYHBgl2jQBO1U4byogFgAAAACACfcunE+wX+Zl62BEUZE1WBkAAAAAYg/ZMo0/8kWVQh81bDHeOFs6xDrEM1kkAADtCgctUkQUT11VNlUUT+VCvDpVRBFWYl9uXJ1QzkYKSJ9JlUTGM9EhAAAPD7I4XFUnZDJl9Vl3QpQkAABFC6kqATh8OSo8pzu3Rc5QIVhwWn5VLEcdL70VAQY8IK43czp+KpgIAAAAAO0ChiGOSstcjmG1YBJowW9pcTxq3lbbMfAFURy+MD494kjITSBKBkN7PdxAkzvDM+AxgD/GQyVGm0iZS7dE+zTEPnVaumVnZIlbtFBJSWtEEzfgFQAAAACtA0MbaDpnSwhQP1JDWPRfeWafZzxiAVVIQj02jUbLU2VbvFsAU5BI5Ew8Wa9fFVwxThI+CTgXR8tRaVZwVFZL4zruKpk0BDAsPQ5T7GBMZo9lkGUCallqS2NsXL1c5mTUbGFsHWNBUg5EGUXHTAJNMUXZQO074DajOu83nCxnGgAAAACaC2EpZTT0Nh1HJ03SRYtEgENsREVDsTz+PZlDoVBfWDFax1mdWAhXGVKCTGJFNzU4EwAAAAAzDGsq5C6SM583Dz+oS6RY9GP8bdN0WXbvclxpFl/YXqRjx2a/aM5oTWUZXrBQUEDpO6E+Djn4KpoWAAAAAPwJ+CUULkc0RTi6OAo2KzWdODA6YzmbOn0/h0lAV6FlCXENdzl3WnGQZHhV00a3Pp08FDhfM5o5wTyLMxgt8iIDKx05ZklaWKFdqVj6SvMuAAAAAKMMXDSKUX1dgmSPZdBeak5WNZQYzwnaKKc7vEPQQ2VLLFNsUe1FTy46DwAAAADVDH0sgTgsSVxXAl98YAxgyGFXZD9kbV0NR0AvEUshYrpqVGdwWaNNgkt5Ris9miudEgAAAAAdBOMZ4TFvOnI2JCo6JlAteDKDN8U5MzvTPvtE0EfkTGdQC1ORTRVAYiv/JMRDUU8yTG07wxAOBkogJzwQVi9p3nFac7lswmFlV9tSjlQPVrhZ+luxXXpZjlDBRkFDOkBnPAE5VDSVQk1ZtGQVaI5mzGHnXM9a8VWSR89A7EBQRN9MyVayXgFfllicT9FJoEHYPK80KR8AAAAAFg8mMpxC4EaEQDc4YjEyHzIIYSlvSMVbmGXYaZJnzmDwXXBk6GspbsZq+GFEWohTyUqZQjVBOkZiS4hVKWF7ZDNd00m1JAAAAACwBu4fQjI7P/NARDbOHwIYLDpuUFJdhmI+YTlY0UZvLJgHAAAAAJwIpSOzNCs7ZDvnRlBNI1NWW0Jm5W20bzFpZliBSCZCBD9ISrZPcFD8UidZuGLeZt9gHVI/Phco8xkAAA4N1jiFW91odmmcX91KDEnDXuxrfG85a+ZgQVg1Wsta8lP0Qgcx3St2OdtEFUcePywqdAQ8H/Q+U00PURdSrlCpS+Y/szLBNm48Hze9IQAAAAD0Bo8hwTeCSMJPkE8XR8tAAz5zN4BAtk0VXptscHPFcolrMmGPVa9IQjFhDPMoVDT1OhZCh0gJUylfLGdzZy5fkFFNSpVE0U0xYI9qSWsmZdBZDU/7OskYOycPOpZHc0hdRiFJrU9ZTX5E5Dn8NcItXhkwAmAc+UInVHNa/1krV3VS1UgWSA5RdFIbSMIxfxAAAAAAQAXEHrI6iE5/WVhnYXBKddpyqmiNUqA01zweUoFbFF2uWChSSVGHVMRW+04SRckxKhxxBssp+0+CZ6Vzsnc/dqdvIWrUaHNoiGlHbTp0enfBcodpbmLkYKZZzUhxKMAX7j6hTlVaq17kX4BeqldNTNgxAAAAAIAB9hEEMbdBvUctQ9E7xDmCROhDyT5sO0c+tjvyOsU8JFJwYKRqz22SaYpdFE1KP3Y3X0iEWRtjQGmKdFR9hYGzfmRy4FsvPts5TT8bUKNW5VMySmdFtEn0UPNZDGDyYGxa2EwoNBQlAAAAANYJLynoOzo6oCpbEgAAkhG5Or1QV1mHX11jVGQyX/FUeEUqOX0vbTG/M8o4uD+jSANLl0WiNqsXAAAAAGwUFT/lU7laW1XCQs4fAAAAAPsGpiJ3PK1NCVRHTrA3YRL4Ok1Q110NYURZiUV6LlAtuDFxK54h6TLwSoJXR1t4WGJSE01sSIpDdFLCZx1ydXMkaSNVXzsVIgAAgAtYKqg2MTmCQTJPh1Y7VrRSMk9PXBFiCGPtZ7hmM19rTd83TC9GOQ019jbnM2M+ClPtYbtjtViSP/ghwTlUTVJgDmpfbQZr+GntZb1md2cGZhtkmFv1R1E/UENzSpVIMEvWUGVaZmLeZ8Fnal6vSt83Ikb9TAJICTlRJgAAAAAnAmUbq0UWXwlrfmxqaY5lIWZCaTxpV2bJZE5g7lbdRQIbAAAAAB8HjyF+NSZVkmQWalNql2XUXcNU8FSwUddOE0pMRZRJ8k4iS7w7jR5VB5QlmD9ORWBCwz9iRI1Kr1GtVwhYwlcRWPRZkVlKT/A7dTQELp0tZSfsGJkojkudWcJnIXKFdhh0JmxpWzA9vBYAAAAAlgLNGslBGFuxae5uo2yIYW5P0kFCQ4FFrD7ZK80UAAAAABkK9ifQOBM+HDaEKtcyxkMQTWlS3FP4UnxO8jvKCwAAAAD2BSgh9zowRKhB2DIKE2cMvCtwNbJALUMTQNc/njh8LxI8AEuVUJFRL01RRiBPUFieXPNXGEp2MgAAAABJDEgqLS0nM6I8jkQgSOhGykN2RftHNUbaPFFK1F3wbm51ynAEYZNItDIAAFcFACC6OmhF2UdwP1QvcDSFP5JArTc1KyhEEGC3bshyFmyLXtBYKWfudXN8UHy3d4hwi2lsXPRN3kEYQcNBDzs1Q8hVIV48XwRdpl3xXj1b0lAPQRU1+kLNTFROb01MQ4UpkAwAAAAAOwcLJIo8QkvdVVZazVVsQ5IFAAAAAPMQQTcaSfdT/1NdSsw4CynALEZCeFKqXIhehV8kYkRp62+8cZxrJ10YSWVBrDwVOuxBJkg/T8NU0llLVoFT21GJThJKe0MGNBUlohjtMdU5yTMsIQAAAADrBQwhnjsvRyhFzjycONE4RjC1OwpR7lo9WONJEzxxSQlTEU/DPDocAAAAAFgNZTJXR9lTXlbYVGlR4U2KRGgzFCJzP/JQNFUmTiw6OhvSNa1S5WNXaxZqxGUoYVRXD0daKI0MsTFfSOdX+l+MYkpdjk4kPIwlAAAAANIb/kfxVeBX8FXcXOhlV2dYXlpHTiIBMEU9tEIyP5lIS1aPYLRldWUyYB5WFEeYN+slAAAAAHYHhigzSEtY/2Gmbel4sX5tff50KWhwX01SwDvPLg8xHzX8M5wrXB8AAAAAcQToG+szAzdaLgcveEHyUC1aNFgcS/Y3jBsAAAAAsAfYJXs6J0KhP6Y61zkjO+A5ATr8ObkyxxwAAIET0D1yUKxXBlhoVFBOskL9P0NBoEdtUZpZ22TJa3ZrSmPkVYRBoCUAAAAA7AmTKP84tEdfUDFRvkqbQ1ZFc0JXPCpHJFFkWXFcxV5zWRVMEjWUCgAAfwsVLzZEPk0oSds0TAcAAAAA/QwTLwlAdkeZRyRC+z+ORV1Jr0wUTC9IPz2MK1ESAAAAAEQMIy0yQUFTt1yvX7RaJ0vKNEw1jTviNy0s4hoAALEFcBxZLKwykjHoKcMepC4iSAFTgFafUExM4VZcYoppDmx6a7xnPmLqVG86UzUcRhRUh1mMVd9JeEFuN/43Ij40Q5lQC2VYcF1yWGqFWSNG4UPITGBPHlEHSSkwAACfE4A8IU1bUOlJ1TuzLNo6RlIDXRlf71iqTClMB1RZVrZTtEyEQrY4oTV0O1VS7GMZa8Rn4VjSOyQfAAAJCpUrukG+SdZJ+EpuTOtL9ks+SVpIDEWIR1RIFkk2QuQ4UT92ReRGLT7nLvkkjCxTOOs3mSoFDQ8LqSoPO4Y9IDMMGYYDRRdjMqFMJ1iOV7dRp00cTG9E4TO2K3BAEVJDWIhVzk7DRWA+6DAQKoVChVU5XlpfKVpOTfY5SynXFwAAewhVJIM0ljpYOL4xPT8lTVlWrVmsWNhTcUc1O0wtAAAAAI4FmiEmPzlJ50WbPOswmDKyMpc8clGsWgtY30zHSzFZZWFnX+tTMULFM7EaFhBnOwpZXWTsY7ZZxE4BU4FbC1mmSwM4+i1ZMOQ240HgSgpTrlmyWW1QMz7tNbxCk1FqXUhhilrnT0xSo11CarpznHdLdF5stmKDW99XWlKATmJK6UEOMXkrbjEcTS1dxWF6XNFVu1F2T/VNHlLeVKFSbFAsUgRWWVRMTMlMIVD0TcRCpiqCCngOcDDnPZc8vS50H1Qz4EwuVehQEEEqJQwaS0glZRx0HHyWftR893XeZ99OwzZCO8M6ky9eQKVU8VudWApKMzMAOG5Kg1VBV8dU7FJXWTZgJF/WVFFIrkPsRpdJxk3CSVdEZzWPGQAAAAC1C8Qssj4NR1RGQDt+IbcGLCSdQvpX5l9jXxJU+0GHJocYAADqBBwbICxYOKVBuUjoTWBRvFK6UQBPSEsdRlM/2T2PSBRQYFWxVExS4lbmWEJTJEd7OMwkuDtjXLZqFG2XZgFXz0KpKvUPAADEAmYXRD2iXopwxXjYd6px5mn5aOlmxmLEZBdtNHP1cgZs+GCTVahI9z7KOmE8nUFoTFtQOU9ORos+FUSbSnlVOmQxbHlsWmYhV9M/8UMfV+1enVxVTm0400ZCX69ofWfjYWJdAVggT487OhsAAAAAYAy3KAYwoTdNQmJS016EZfVm3mbvZvRlq2GwW6FTyUhYP7I8ND0/P4A9vD1JSHpR4FSZVC9LuzntFwAAAABaCycrtz7WTPxSuVLSVhhgMmVDYiZWCjyOD/ItQjgXPB06LzUQOdM/j0WiQtY9r0OCX9Ru5HFSaiRXTTluDAAAAACmCQIlai6GNe87Bz9fQI1KelkrX4Ze+1W8RRk1ti1ZKlgqXzC+Q3RU/1urWJpLCjwmPq5Mj1d3XGBch1gSUNFGmkraS99RWlUeV5FZpFs2YD5j9FtaRgIaAAC1BJAgvEOoWntkyGVLXcBIBx6hBmcfYzWkRjVVR2Mva6lrG2NwUdY5XzpsRvlOLFpGX0FfU16IYEVin2WYaulzaHoxfIR5JnLBZYtUgExEUdNWUF3uXpNXoUErI/0qFEBIR65CUjVYNPxF2k3oUfRT4lMgVJVOT0hXRGE38x5JHvI12UMFVFFg4mlmbqVqk15bS8s4WSwVJR8zKEalSX5ARTBLNcdDzVJjWVhgZWPuYCFarlAbQnc9ljtXNzRBSEv0TZdDDSkBDbYdES8KNEc0zjZ0Ow9CzEhsT4pXgVyOXh9cVVEAStBNiVEVUXhQ0U8vTqNGXzwLQhFbfGV7ZCRYGEIBJ44htD1WTKdRd0tSRJZCDzqKIaAEZyEQSTFmjXQ3d55unli+L0UnZEDzS55Ldj8oJQAAAADLDWc1olJPYU9ln2BJVrVNbFRlWixY71C5OykWAAAAABYIhCM3PcRSYVwdYMtnK3C9cylwHWQOToww1ilJNQ9L/1Y8WNhS/EmNO3klAAAAAIMHsCNxNmNEb0hqQ/9BFEKNSXRU41pAWTVOMDWkOD1FiViFaMVx3XBQZkRSaTu8LgAp8hlBL1w1CDePQ0RJa0pLRh1EwEk2VT9euGIvYxxdj1NsSrlTuGNJbgR1encmetx3wG2TX41cj2Ugb/RvGWZkVIBByjsLNpkyzyzoGQAAAACdDRwxdEZuU2NapFrjU2FHoDbJJ/Yt7kEMTJFPaEkPOdktZCtNPp9QrFlRXS5cI1V7Si5DSTxnMxAppQufChso9DOSORlDDUhsS5xPT1IFT5lFFD9oRKNITEZzOy88jFRuaphxUGwkXcRRuVNFVdNNe0ZFSWpQU1KISXg1+RgAAAAAAQoUJ2E7K039VVZUh0k8P6E3/T1wQmNFfku7TWRGpzJ3DQAAxAPqHBU9+UupTulOkk96TydKnzlEGmULASrtPdlN01rkYK5e/1MXQQ4m2yxpMw5AxEbeU3BiYGm8aAVe90RlMRs1YkPlUpZbwV+iXJVVCFbjWpVbZlaMSXFFPEyKUdZPO0ZtUHVjmXDecg1rdlsBTL1GeUNbQ1RNnGNrcgN1z2zSWc85azrGToRXA1bGSwI6TDAFO29DpDx6IwAAAABcEZQ3/EgOTBRCfyqWFQAAAAD2F7pDqFUEW61ajFd4WmRbfl7dXkRbDE+vOWdA9VRSX5JgxFv8ViJbLVyCVVpBChHCBsUjlEHFU5ZbNVqhVzpao1goWQVesV1XVAlJJkmsT6NKpDi2MAtDl1w7aqFr+2BwTr03FDU+L6Yf+x7iTvJliW7ObaFlYFvXUwRR11JaUqVVSFoCWQ5R40dOQdE49C7gGQAAAAD4A5AZhzdqUMRc6V9mXuFbKlwqYlFof2sVa5dmhVmvSUFJQlCDUJBIQTu8LPEPAAAAAA4kj1QnZXBuxnLNcPtpuF8mUw9BUTO/Nd89KE6kV7FbVV2zZAJr6WvTZw5mUGq5bZ9oQVapMmMpB1JXZ1dusmmbXjxb2WBSZFVdyUyTOuJEbVM0XARkq219cqJxY21lYgNO4UgYVGNbaVzIWGpV6Fb8VnhTOU0bTpBXtWS6bGhtPWycbJZwk3EOa4hewVAHXFpuHHiaeul3A3ITbLdi0lFsMysqdEOaUnZcO12xUdk6hDAIPoFEZkTKQfZAlEA+OigrcRgAAAAALgH5F7k93EwATjpBVyp4QVNbdWimay1mP1oRS19N7lSBVH1K+D4YQvpVx18DYalc21e4SUM3Qw40B30f4y6vNF0uuiCDKDc3KT3yPYBIJVisXlJZg0u8SllOEUgpPQ4vszfxP4tPDmhqdhZ61HIYXicyXQgAAHEOcS2oN/JI8l6Kb4t3uXhmdW1w82u6Z+FgJVHDPxpLjVmOYURiBWGaZZhoCGcOYjNdUFSMS7pJJ0hJSCVB6zMYMslCL06VVutaK1bRTshGbEJzSVFVqFYrTJkyTxkAAAAAjAReGv8uxTp8NmgiJClKMXhCEU23UchWOV0lZoJqemgUYpNVUkC7Nek7Hz6FQMJFY0lwRi46bC6KM5lLX11KaFtqE2LfTq4sHACjFDBAkVdLZRhowWOxWlRN+0StSqpPv0/VS+1NlVVhVzdWD1iQXuBhYGHfWplNxj2TIAAAAABPBtAnvEtLXg9nk2mxZrRezE+NOD03TEdvTqxJ+UGNUaRlvm1mbR9oJWLPW3JOdTesNeNMrFzcYVJfQlzTWiZckF0gXLdbEFi3TuxSg2FeaA5nl2K6W1ddl2UPbRluU2fFXjdbRlkuUYU+xBgAAAAA2AfrIA8wxDl6Ocs0/jl2Osos8wsAAAAA3wqWKYo93UWlQ5w16Rq5JS4+KlilY35lM2KvWW1NRkGmPUVG2095U+FQ70giPjYyaCQAAAAAWAC9Esc3ZUakRmJAuFEuZGJtIW/la6xl01kLUBVQwVKEURdOs02QXGRpKG7la6xmOmWiZMhg01MsMjAOaRGtOe1SE193XwRUpUIvRmFXOW06fD2DuYCZdIhr7XJqdQZvCGkVaA5q+mXQWVtILzklK3chAAAAAGkGRiHqOJ1DHE2JVaZY2F7lZflmeV7ySB0eAAAAAB0PNC9yN887Ck2gYllzi3sie69wolmfMGEEAAB9AyYeej10RnxMdFHsWrZj72W6ZDlf2VoCWfBTIUtCQCAryAz1MJJOAWiTcxB0eGtfYP9Uk0xkSPROlV52Z4ZlVl54UytHZzApIWA/HFIaWFBYzVm8XdtdkFEaNSoJIyJ8SEZbAF9tVklFOjg3O5A9w0KDTx9dIF8JVhdF+DYcPQ1OJFexWvpcZ1+NYuhfOFQNPagEAAAAAAIEdhv1Nvg/mzpJMe87dU34XApgmVf2RixK91iQZLJr2G1UawVkqVauWwdkS2SzWg1IgzcCKykQ6xLSNUpPWFwBZx5uu2/cacBbAksIRu9MmkssP5U2I0PcTUNSGE/KSIlS3VwRYlJeRlRsTFZKkkybTX1KKUJONioxJS2oIQAAAADOC8MvAEpOUkpNETvzHf8oej8ZSdRJy0TURkZRG1s8Xt9YBEvVRrVMHFWzU+ZGgDfaOo5IV1BQTmZNNlTNXzpmv2XBYU5aRVYtVZNbEmNdYmhfGmyvdAl2pm7vXGZG9T4lU7tipmmla0NreGkTZitZ00BOFgAAAAD3BPQdrzrQTBhU2VQCSh00ERz7BUgdUy89PCJLDlw8ZylroGUMV1RIHkDLOyI9mDROMBcmAAAAABMTdTfURXtSu12yYx5moGeOZh5l0l2FTSQ34jkOV9VtAXi7dhFvhG3MdOpzT2eLTGolAAAAAB8ankCmTzlSZkzHQtU4KjnHPqJBU0FfR4Vabmq4cQxv22GPSo8o5hc1RFFfMGs7cjhzmW5SYehEQx+nMKJBMlCDVihX31UWUetMMk+tUDpOoUcBRy9UmmFFaBprn2gXZNZl22v5bEFoI12PTQI/hjnVN9YwaCYjJEwx0TjOOLEuBxeuC20lqjulVRBlzGscbc5ozl5pTmo9dDx5Qe8+SjZuLFEnhDE5S1pedWvFcU1w02cdWaVBNB0AAAAA/wt1LY5F9kv/RtE4eimTNG9IEE0rRmo0rxUAAAAA8QhyMPZUBmcWbYBpZVzNRo8+gTxEPS5CtEkAUaVSf0saOPkYAACED7AqGDQwPhJGBFBsW5JmOWwlbrprC2TYVcdKr0RfOfMkAAAAANksW1zpc7p8RXpTbStbfVSTWhpi7WfradxlmFhySq1JH1BXUklZiF0pXGVYtU5sRm5KblfCYoRo+WjjZsZmi2emYo9V2EMUNjMuhiIAAAAARSEJS9lc2l+XXCZd4V+dXqZW4kIRJToNvyaZMfQ4Wj9XQDU42SVxCrIrUkiwVjhZyk9HObYoUzmVTF9aHmOdZ4lp3mxacsNz1m4AaY1mpG+0dP1xV2rPWvFCOjcWOPc4mjncN9QyvSsmIAAAOQDOG3ZBm1KUV19T80rySLpTbViIUVM/5yIAAAAAngdzHg4xtT3cRjhQiFAoS5hA9jTiPIZNX1RcTsI5CxAAAAAADAoEJI881VKCXUJgsl46WP1PZ0VfOxU0fC3LL5IykThpLvcQAAAAAEsUizqIT1xV9044QCk+t0YpSdtBIDkJTq1iQ3DsdDtzN2p/XG1Tj0zCSgBNtE3eT0xQKlMtWoVcTFnxVERM+UgoVUNr23kQgvyF2YW/gsV9EnaacGNw+W66ab5eH023SGZLQ0puS0NLbkuYRoc91ywlDQAAxAYtIhg+vkwzT1pI8UQISyxR2k0tQtU58jnwM3oeAAAAAMEZez+HUSJeWmXkZhBjJVp5Sq4vpi2JSMdZLmaxaUhm311XUX9LflM6VmVPwUN7RT9SD1smYO9h+2FBY/Nke2YUZG9jImjSbJhshmhhZl5rTHKvc1twGWz/aKtl3F/sVtpLhkDaM8wiiQi8H/MzNERDS2JML0tqUZdY3lcCTuEzWxQAAAAA2QeFK1dRa2lDdm97enj5bnFiplo9VahPjEg1OMkcAAAAAKALuijaOw5EFUhoRpdLHlGfUWhJ7DYEGGUJgSd7QkJW0mT7aw9q013ERqQcAAAAAL4T7DdGTF5UolekWwRitGVbZCZfO1n4V9VUrknlN+EdExHgLoY78zlNMbAzUzM/Nbs1+DjSOOoyrzpbRoBOalVCUz9ISTk+HQAAQA3SKGc4g0eDUz1Z4159YSdfx1PfOckQcDjSU0lgcWKlYeJkUGpJbHFox10JVShSSVZvYI9nKmlNZQFduFKaRwI4XSmHMNlEuFJKWadVI0fIMDIdLDM3UG9YQVQmSK895DouOQ84/0vhXotv8XmXfbV7IHXbba9q7GewZTBkU2IPXalUok2FRtdCc0PDT0FdQmLZWWNJLkNQTvVQd1JCVBhXDWO4brlxnWyOX7hSrVFlSzo7KyohFgAAAACxDPIsRkP/UHtdjWZ0a/pouVqfPV8ZAAAvEqEzN025YxZyfXYbcYBi/EwIPq1ER0mFR2JGBUy6VuBg12l2byByXm/iZyxdYlUaUQhJnzWoIrExpkUYVNtYmFSrSeFCOEZnVJNl4283csJrpFw7SVRH0kwQT21LcE3OVzRfA19zYf1jsGY5aEdtknPZdzl5gHaqcXNmo1biTe1GGUPjO0M3MDmtO0tF4VHhWXNdklsQVdFLb0sAVOFaW17TXz5biVP3T1JUf197Z+lnY2DLT5c+wlIYZaNpUmF9TMUuAACWDGwoGDbCPP9BbkNLTDFVb1RHT+RG00LERn9O3VW4VgJRI1Q9Yktz2IDihmWD23ZkYalJszwwNrI6cEItSCJKx034T71QS1VOWBpSKTy8FAAAAADoDoEucT2qRlBVwF4GZcxnE2atXhZOXC+RFYw4ckXqQ9Q2/SFRKcJDoVUcXzVehFWhTPNAQzaqLrQigw+QL1hJnF/0bZh1VnjldOVs0mLoWZVUg1CXSB9BQjvkKpcOAABEGLA8GlDiW6Bbt0/iPDUeAADGC/AkkTAmMUIs2SIAAAAA8QesH+0zMUBXQp452iMAAGAI1S0OTqJZzl/MYv9jXWEtW61Y3l5eZzJof2C/TKgsORcAAAwUxTk7UAZXnVDTP9xAf1xzcFF5AXsSeBp0N24pZZdbplRkVZ1Qm0g+NMkV3CCiMNM5vUV3TVRQb07FQwg4HTnzRC9QEVZaVdxPcFD9V51deV5tXaxcu1ckTotNHloQY5Bl418jVYBHBTBrKQYuGjToPORACjxzNnY+mEKIQF9Oi2N3bSZtj2rAaRprg2t/aeVqw262b/dq0WFwWsRYdlmWUgpKV0qdVJpX0FPLStJIW1RgWrVagFErQU0+fUUIQU87bT/8S/lOa1DPWPJgsmJhYB1eOF40XRRYZFE9TiNQCVbrW4tgD2JkYV5dzV0NW+hQeD9fNrc17EbsUy9e5GNeaSNs/2tSaqRkoFjJQ2opAAAAADkK6yf0PdZDYEZPRptF9z4WQHFZZGyUc2Rwc2TMUlJANz0LQNdDDFKnYNlhHlhiSFdIRFMpWhhe0104XIFe71szU9RH2D1JOOgtLCMAAAAAewmRIlQymTLCKcAZmBWEP3laWWZrZU5W6DIAAAAAAwEmF284u0grT/ZUm13gZYlmi16jTYg7STtvQhxMOlcMX2tiqmA3WpdRtUemRDA9tjtYRVNYhWngdjl+Xn10c1Vgq0ayKiIcAAAAACwFeh9KOuRDx0aaTlBbGWROaE9p8GtzcORyUHHMbDhkWFtFVpVROEYkNTAuwyKxA3UZTDliT9lWPVOnSXM84zOKKyUcAAAdGmBE/l0bao1tbGgdXLhKGDvIPahHzEm+SJtK4lI5VwJWt1oQZuBuiW+nZd5OHCoAHO46MEwuUn1Vzl+sahpvs2tVXW5GXET9S1VIdTcPGWsbADF2N2wvoRnpAeMW5jiVTwhcGV3NUdw47xYAAAAAngy6LyZP3mTabplvzWwpZiteSli4UexGUzZ4FN8MXSgJNH869j/qQ45MgVMlUlNPflItV4NY31S7VZtZ0FW1R9gsAAAAAEgGECnuSMhU0liZVfNJkj6LM6ApXTUjUuxfeGDDVII+eDTFQetM1U2dQqMs+i+hRZpSbFMeTDlGsEzfVIBUU0lbN2QbAAAAAG8MLiW2L/k0vTNNNBg98jtEOWNEmExjUTJU6VaJWQNiB2npbLFxAXjdfLx9vXeCa2ZjNmpgcStwh2YlVupF6zudRXFMx03ZUYdZYV73XJhV01NGUIREKzuKPQ1DdUJJRq9YQmZdaIxgJFHLQUJBD04NVFJQqUT2OiY6ajylPG88OD0tPYM14D0hUANgv2j4azpotGKUYjtk2Vz3STQuCzf3UpVhC2ahZOBjkWPIW8tP9VAGWERZq1TcToFJwkJLObM4Ekt+Wj9f+lsRViFcpmSvZdhdiEybKwAAAAB9FXc5tUsPUWZW32CAaEFq12aUY21l5G4Td2V6bntjeg14+nmtfnqAK3/Jd+1lG1YFXc5o4WpUZ4tfaFchVFtIpzAAAAAAeQv7J+M8JEmyVVhhG2atZH1f5lo7WnFZMlH6PfwfAACKGMpCG1tbY6NgvVSbQAsxAzoEQ8FB4jpnNUk+vE5LXDZjymMOXY5QgUdpTPxdzGuecbRymW14YkhSCUo2TVBL/UNrQYhJ5k+BSgM7nDa9R1ZZ4WPIZ2BmK2GmWjVUEVJnU4Fc72AfYJ1dTVo/VuJNjUWzQfw+UESEU0pcaFszTi813w8AAGQIICqzSBZYjWA9YCZVkTu4HjoOIzKGT9xg2Gd0aK9jQV3DWJBbnGcCcst0tXDUaTZmH2cqZEVg0F6lXy5ZlU0WR+9H3FD0VV5VRVcqZB5yoXUScX1le10yYc9jX19HVLVD4jnpQwFQE1aDVy9VhlCLTlRJID3BM1AoKxkAAAAAXwqPJF81ZD7NSr5QkFctZM9vHHgJe292dmrnV/w99SM1LzZNp2C1avlv+3FqcuBugWWpWW5QjFTIVB9MQDlzIwAAAABoAXkWDjPrO404DjJnOWxJMU4PSM026SOENEBJc0/XUNdR0lslazZ0kHRkbD1evlaQVa5M/DuCPVBOdVukYz5opGtsa/djSlbMTaJKyUdOSNRLAE7TUcNUqVaiVDRMDz/EOSRINFVxVQFJZzPzODJVWWbObaFzfnZoeIJ3/XDXYBdHzzJfQAhe8HIWfRd+tHsyfWl/OnzUcUhmkGTqaFJoFmJcXnpkZXHLexWAS4AVfgl71HV/bl1mtl5+VidISiKKEHcqjC68MJQ24jjuOK1AoUh6TGFS/1pVZOJsqm7PZmBXbj7jHsQJDCJdMuE6WDgYJQwEehpvN7ZJQFFlTqxAfCceFNQ6DGAjcWl2gnGgZLtXp1BuSA07TC90P+xXI12tVCs+8iYlN1tGQFGaVwhYq1bbVqVYWmEvaNRmXV88XLlgzWWUZPhcFVEJRpBL4FiJX1FbXk0tPbxBylJYXAxdClivUs9ZnGi+bYtnTlYMOuUTAABhD9MosDO7RMhNtU6RSxNJkEtjTDVJgEgJTUNTuVTkTxNF+zMSGgAAAABkDDEm+jTqRj5V5WVDcXRzrmvdXkRbwFz8Vn5HSDPWHd5BkF9ybw11UnKVZyNVEkASQ6pXP2eYbN1mM1W+MgAAAAC1DqMsmj1vQ3xF5EjXVtlgTmZXaJlmsF+TUsE5AAAAAFELkywYSk1avl0qVHlAeTguQQ5NB1gMYihn6GM5XAlV9U8wUSRQwUrJQ/hIOlE+WshgCF/4U7Q9EBsAALQDbyBJQb5RjFudYnRnrWleaxluwHENc4Jtyl/RRCoZAAAEHj9Op2mOcgpwW2ZtW6xdK2YTayVpQV/MTxg7HS9SImcrnEXgTqtLHTszIoU3hFIFX4xfDVRGO04nrTGyNHosAClcODBBM0GFOdMmOyABRGJW6FoXWB5X612EZh5ojWC/TjY1oyG8QxdS01PbTWdGlkjDVeRcAF28VZ1IpTvhSQ9bQmRoY/tVfjzDLo40bUjLU4ZVZ1JiTvBK1kHCMeo/iV0PbSh0n3Pca7dd303XPsJHQVDsTRlEnkHkUQBku26lbmBkf1UnVNBZZlnAT7w8cDgVUtdjcWr0bF51jX3Zf2l7K3AtZoVnQmw6bi1s8mhjZWBhz1d/VXlfzWYAawxxqHeteJFyimfSXDNWsk7/SVRLtVDIUhVYkmCIaP1utnIRdE5y3GoFXjBTCUzFTfJT81qKY6BpoWxpbA5pJGVYXX1RBEVDRKdLzldTXqJe7ld8TWJHB0iYQxI55ylLPolXIWWrZ/heqEnUHvAQkz1ZYcl4zoYkjOyIoH05bnJkJ2MPZM1f0FbSUrdWbV4lZM5l2mUUZztosGhkZgRfzFmFWy9fRluFUF9ODVPKTnNKw0grT/FS+lLHS7FB5j94UGZeE2W6ZqlmQmsvbt9uhmrBXrZNhD2rQ+ViLnbageiIeor7hW97D2gOSZQj2iRORPpWClzZVV5HkjhZOE49RUAMRRFRmVgwXNpd6lqRTvwxWQ+VJWdFNVuzaHZtWmvUZH5h1G95el19EHbeZQ1av2TUcnl4SHWraXBWA0JmQTJQtFmWXp1d8Fg7UFFDYzJkNbpRuGdJdDp4wXOmZrtPyim5Cx0m6kd4Xndp4GrtaFtnC2j8ZxtrkXACczFz4nNrcgpvymQgVJxK3zyKNgUyUieWI1k56EfLRzBDn0o5WEJdqlduSYs4gzSSQXpZD25mdzZ1zWeyUz5LzlPyWGZWo1YyW4xbGE92NlA0m0H/TnNbaWcrbrRsdWoLctt7mH7RdgdhVzk0AQAAnxBnNctOLll+V8FL3DoTNWc+5TwhMjYdAAAAAOEcDUtEZxB09XahcDRiaVOcTwVN1k0xVClbsmPgdNaAS4Wogep0A14oOcsHiA/CKqk23T+lSX5buGo4ciBwAWetXwNgr2VIa7RwX3I1bg9hHEkNMkBCWFmwZBNm0mDXV3JPckPaPgxE4006VNpNSTlaFo0SszqNWK1pfHCxbsFmgFxHVrxZCWNzbrx1NHkZeYR5F3y0fMh1j2UtVZZbdWGJY8hfK1/tXxFcxk6pPR9L1GAhajFpJmCOUEBGDlwNcUJ5LnX9Y/xF6DVfOt5FVEwDTs5P81SlXlVqJnP+cwBtNl/YUlpUtlxDX3Jaq06EQ5FUrmwMeOd9UIMzhGB+qW7JTT8QAAAAALkQRyw3MkEyADMVPwNVe2a9a6duFnICc+FuVmdNX8NjxWvja6dkTlkfVHFSDExqREFK3VBaWPZirGphbGxqM2YvZR9m1WVhXXtNkjOKKt85rEj3TI5NXk2DTC9IR0e8UpZasmCpZEhnY2MmVYs+lC07IwAAAAAUDAUpA0JQWndnHGuAbIFyeXmPeZtyXm6FcjB463iSdg12HHfgeSN663aDcV5oPV5wVZxF/zwCUpJi7mh+ZyJh2FiEWaNhOWelZhthnVZYSKNC/jqFP6tRSGGsZk1lPV3ZT0w/PCAWG3g52kZURaQ1XxUVGB84P0MET6dZ/mCBYm5fxVirUEVNWFJtWXZcJVhXStA9OzZ/NshDEVIDWD9bO2H2aRlra2NmWYdbf2F8Y05hBF4QV6xGxCMAAAAAAwBQFNY35krUUVVSSkwaSZBOj1qSZ9Zs0WdbW+FXEGSsbqZuoGPqTSs46D4FTT5Yk1/JZuBpoWf3XqdNJELPTeFbnGfiastlQFfIOigBAACFEK42/09UV3RVUVWfX7JpEWwTartlmlyJSi8nFgRjI01IZl0rZ7Rl4FlHRrw0DSe+FAAA1graKy5GPlBdUIFYVHC3gY2IVIXAeq91SXgMe0l17GbcVtpTPFc/VdtTTlTMU/hTFVhJXzNknmETW7Vcs2RJartqC2ZgY8NmNW0DcuN0TXPBbr9lzVscVZtT61hmYbJnRGkWZ7tkhWbBaI5m71zdUsFNuFarZLRsD21bY7FTtzdaDgAAjyILTK5gDWo3aA5a40ErNBUvaShzGH8c8TbdQuJCBjiQJagkWD0kW0Br5W+Wa2JlLWK3YrRe0VvoYTdmImH0UaI8AAAAABgKGiTuN7hBDEL+Ow44IzHHNpFBMFgsablvwmwdZbhgmmXNblx4H3+5gk6D0YBYewVyeGQuVc1LK0fTUsxq+3orgZ193m1VV1JMxE8eVD9S/EzWTJxOlVEVVkdbv1baRZQfAAAAAH4TLTciTONVulkQV1JW7GOUbqNwp2ZeUQFGj1JEXedeH1yPYAhqsW0OaTlcDEhlNwg0tjVlNEs8okNxRDY7NzNWMRMtHiTKKiJEblHbWcpdLV6aWmZXHVk5XG1ZKE85O6g4SkqCVXVgv2e0aRdjkllVXaljeWRoYspgg2jbcflzlHC8brNw4HM6ck9oSFI9MQAAAAA3A0QaHjcZRV5K3lKvWkRbHlQUTVtJXkedSEdUSGA/ZoFjB1ZtSPNJoVQ9XWRkCWitaTNr6WkVZNtc5FVSWphqQnixfmd/Gnq5brBeHl6Vb0F9qYMAhemEx4Uvhcl/lHXKao9iEFrpTco/Pi9jIv4jOEMsVWRYglTdS1xBnzK5CnsqckTgVIFlMW7McE1wWGwLZ1tg9VR8Ra5DulNVYa1o6WuXbRZvbHABb4tpzF9XVAhRclQaVTNO3j8AMew5V0qoV41foGGNYHVgRmT5a3hxeHGJaeFZeExsTeNSPF+qZ0FqFGdpYYFcf101ZXNpX2diYmdjd2nhbtBxeHQLd9d4znamcNdpnWSBY9Bl+WqccCR10Hh/eEdy7GfkWCNKrzzROx06BDi9Pq1LvFiXYLdh6WBsXt1fE2hPbXpreGSXXA9WSE4vR+BFvj8TPZtGAlFxWkRo0XNoenJ6JXMEZa1WNlbKW/Nd51lDVxZSIEhAOdEgORpmQQFXnWDjYGRanE7LQrg5nTgNM+4oAyKLMaFACU61XIhr/XdBfah6723kWD9O9E4tTWNM9EzrR4tFfEw0VP5WiVE8Q44xZi0aLsc7Dk7FXptql3DbbmZiq0cqGwAA6wv1JLEwEjQ8ORE/JkpFWypkH2VwXrZVhFUeXKhc9FQjP4sVAAABEgcucDqWSxRfN2yNb1BptFm0TjNRXlRMVBhVu1ZyWupc4WKUails4GgpYyJb2VO5To5Kw0JDRxFL60ysT8NSClrrZRlxXXgJfAV6TXKOaQFoH28/dBx0gXA/ZglhgGoedcV6hHmhcUlk2VZqUfdcQmY7aNBhl1t9YGhosm02astcC0PPQbZboGo5bkJpMl6HU8xQM0nFRNpNxV1AadRtZ2nrXBJKd0TyQiU+VS/nNNtM8VbmVaVVmWN1coJ3B3VicTxzPXamcWJiFUVJFwAAJwk1IHcwnzkLOkUwqBrzFN87llS3Xn1cMk1UMAMq8jpNTtNYmVyqXutj52dBaTRqWmjVX0xVkF+/brF5J38uf/p5zHTWcOts0mPPVspNiFCEWyRppnAIblRfgEEaMLVB70/HWPRZz1GrQpI0ljeZQrJNmlcBX8dgQ127Wj1e8GJVYkRYz0dSSX5W4l1lX8deJWJ4aDlsLmysawBpYWQdZFptI3UQegt9AX9DfJt1UWs1Yg5cwlvHXiBhxmY7bpZ1rXkxeBhwb2PWXhBiXWTSXh1QhkGQOrlAr0j0ScZQZFfAV3ZRAE7uW4Jn1Wy7bxhvPWnLXE9C6BPvLU02x0YLV6VcI1mTSy48YFByZJVqf2X8Vco7WSg2Ttpm/HZEf5p/73buYp5AHzJuRTJL/ERsNFstITXKOydBQUJPOgYuzDyOWTNubnuxgdmBlXu/bV1ccmBJa6FvXW85a8xkklxRVDBNm0LmMgomBxi4DPMrHEI2SqRGlDa0HHokmj9ZVClehWLAZDFn/GgSZtpdf1lSW5hcAFgqSGclBQEAAAAA1A3pKxtBbFOOY/Ntf3Keddt3tnYkbsRdzE5ZTnpRc1BJTLBOpFjiXKFZEUsdLAAAAAAUDLQt0kdCViVfZGY0azRpTV1VRTUhdhFOMF9C8k8NW3VfLWDfXadWcUqlNXsxhz0nPJwwiCxaOodDmEHmOtBBCldBZfFrS23JajtmX1xiUT9QBkxcSSpQWVdIWMpVqU+tSdBMiVeyXehgA2SuacJud281aPVXOEEfNQ87EkFMRFRCED7eLuAZdipYO6VQlWcGdFt1y2uBVb4v1QQAAAAAbx2zST1jXWx1aSla2DybIcIydD7oQg1DkDwDNN0tNDOTVApuVXmAfYN7VXTzaVNcpFH+W+Bq33XieRl2T2mgURE2XUZqVlBa+FThS5tJiUgwTJtS611HZatltGGZYMxgH1+wWkVX9FSZVadZDmD/Zc5lOV7JTBc7njm+OH8qeRmbLqND4FH2YJVqf2xXZ3VabEwsS15PWk4SR6M8DzKrN1pBB0vjUb9YzV+HZD9olmwaclp0GnHSZ+BWej8CMr0ndjxJWfJoJm4zattf4FUqWdNgz210e2uDBoN+egVr2lW6PusmXiU/NEhGV0+lUlhQl0hVQ51L3FiBXitcdlEwSZ1XYWT6Z31kNFnbUCBOnUpgRLpCzTswNPw33D3hPis4AShpEC4NkScKMVszDTjRRBNU71lfVqBIeTOfQ4lihnJKd71xHmLMSkZBFE1JXMtkj2R7XsddR2qhdG96anljc2xsc2UEXRBOdjT3CXobQz7YU3RbHld7SIgxFBMAAIgS4D+xYeVxb3nrfZh9jnhwbuVbCjwpGug6dVJzX9dnI2x+a7ZoyGbKY2xcIFhrWN9ZC1TES11JkkoFRRg7TDpOQZJEWz1sLoooUS/HMLYv7i+EOdtFfVXoajR4InyOdxpsr2GMXeBaqE9uOiEy0jZVRg1SlVRMTLE1bBoAAMUINiJDPVJTb13RW+NNaDu3QZJPhlaEVNNJhzpvMgpFq1yjaEVrS2VVV8JFA0pLVoJZplRaRT09Z0RASchGYTz1LCA9a1HQWg5dTVgQTaI5RRiRG99EwlyTZ9loL2ViZrtsT3I3c8dw72wVZjFUrDIuCgAAMwpALEpNY2F7aCZkQ1glTopI3VG3XahqBW8LbrBrK2tRautjJluzVGNNWEHZJzIYfzJdTixcjV4oVw5FRDTRPOtEf1vics5/ZYVjht+Dx36ydERihEqfRfVQT1RbTQo+Lh4bGEY8mFGbXslnRHDLc5dy02wsa/tyl3viffJ16GOKUGlXDWQobBZvI2nXXcBXL2FybXZ0AXu6gCWAFHf/ZNBWvlE0U6pONkr1RE855Sh/LLQ6skI3Q6dASEIhSfBTIF3fXRRYoVOLUZFTsVeLV69VoEyrPmU9jkxvWjVg/V1+VS5GzDYbONlJmVssZsBrPXAqdIF23HDkY3xdEmF4YrhanUfNN8FN3GDGZ+NkilaIOCQrEkEDWEBjC2bhZFBhkF/YX2ZbLE0AOe8cSi8BUA5ml3EAeI95fnZAbj5hWUujKmQsNlAPYeRnTmQ1WKRG4C8AAAAAjRNuMaM+y0VfTJtTYVw5ZZdobWdoZbRkWmujcNptkWV0ZJ9ueXcGe2Z7QHiUcgxsamKAWPVNNjy4PCtNYlffYfts2HF6bgpkh1cdXHVjBGa3YUpXGUnBTPBglG4bdBBxB2UyVvZPtk/+S3RFcD7OSexb9mbdazxtb20EcRZ26nhKelV91oLXg9Z+V3exdMx3WHeGcutvLm8cbUhmEFpzSN4zJjPvP+RPWVkoWhtPYTnqDgAAAAD9CQMjmzfnRS1Jf0IHOCRCnFYvY5hjqlhFRas4FkVXSw1KVUhDShBM+kfGR/5LAFX9WeFTK0URQXtPYWMicHV0KnJ9a51j+l0yW4BWIVSCXHpqRXGrbm9iEVXZV9Bmj2xYaltjEF/MYNddOVdlURhU01MNV5pkTnDoclxuS2ThXatie26geJl/IYM0gbJ3zGWMRCULziR1TcVldnVbezV5z26qXoZObjvcKN431Fegan1ytHG3agRi7V0qX9Bfn17nXYpj7mgna1hpD2LbVLNDbSEAAIEOICvmR9tlW3c1ftN6t22OW9hZFWXxag9u1G0PbHhl+F7aYnZt/HIZcABkyVRCTr9WPGBwYqBbDEt/JAAAAADHANMe3kmTZEZyf3SFanRP5RjBKe5O9GMQbSNt7mnqZ8dmEmHJVwVS81HzTvpJUkvhUgpXAFIHRzBGcFJ+YdpuoXYMeA10z2y9ZXRjM2fkaS9mRF/JWmdYQU6eRX5K1VmzXxBcxU1dMTAlvjN1Ri5UXlsNW5pSrEsoW5prM3XtdSluVl7STZdLQVLuVxVSa0KwKQAAAACnIKZL62JRbQJyTnWSebR+4YHCgHp8/3eUeqGAHoPsfl52+mrNXJBO1UiJTflWF10EYsBou2vlaMtiLWFQZvtqJWnKYMtgi2sgcGZtm2c9YZFeXVgZU1FT6Vq/YD9j3mIDYk1fIVvpVXpRlFKzWJxdn1+6XMtTtke+Phg+Mj8hO8sy2yMAAAAAkAsqKL49ukdRRl04SxsAAAAAlRDwMTlGIlMAYa5os2wHbvFur20Han1mH2cSanxrbGk3YgdWuk9NW2BwP3wrfiR4Ym7ZZVRhoVqOS/ExHwsAAAAANh1yRFlZf2WibVhwVXDHbUtmm1mLSzZK1lRoW3tft2Yyc+CA/otMk2iWu5R3jlqEWHnFbtxi7FdYVjxnLHMXd/BxoGY5VTo/dCl2FgAAAACxCycsLEkzW59hM15TUN08Njt1QPI8X0AlU0FikmeLaGxrt3KJeW569XAVXpJMAUuiQ/srAACPEvk0VEiFTLpEkzVGNrpOy2N1bhVxeG0Wby92RHuue1l2Cm/MeMWJtZJhld+SOovBfftszGtlb0Rw2HDJa2tgtlDjQJU5KzfHNjs5/ESxU8JjYW9vc21vwWBxSddClkqvRXUueg+XK8M7pUn2VOZinW1fceVtKGOlVaBIGkRLSQBZEGZeaqdlklYVQ6s02is3SoRb5mHhXbpM8zb7MXMvfDMwM0Ew7inmMJw59EZTVs9ejF67WbBU5FN3VwFgcWZ7ZsRe1FL5S4ZSeVOwTRpGxEGKOe4qljTxT/FbIV2gVexJQTvJQGZWl2WNavxq5WwPda1+noZgizSLdYUYfft3J3ahcnduyGw7cfN6AIW/jEKPCIozfppxvGs3aU5htlJhTflVFFvmYFllG2ZmZGxhAl3/V7xRAkmXQGND+0mDSUlI0lQCXz1lF2TfW9JRTU4oTvlQPVINT0pMLUwXRnRAI0rRWn5hj2A2WbBMxEBrPW1DIU9gUERLc0YJTFtOokfWPXRJA2OAcx16RXp7ds1vj2yqdniBVYVzgqx4jGh0Vz1NMWCOZ5llEWFYYw1oimfaYIRbq2A9Zd5io1TVOCwvFUwNXtVpf3DTc0dzhnFScut0wnP/a5taAkcLROlLy1D8UnBb1Wa3ahRmBls9ULpL4UygVQxdDltXT7E+mECzR5VIV0u1WBplyGYFXVlG7iDuHMVBPFOBXVJkBWw0ddV5PXe2b5tmAlzVVSVHXiwAAAAAZhIRMLw8ekCAPUYyrBkAAAAAkRK8Mv1D/UpMUkxgMW3WclZwQ2akW1JcYl+JXaxhGW9DeDp2JWkVUv1EEkXsRxZOqlzDbbVznW4ZXtFB5iZVSPJrPX71g45+eW7MVoNBhj07QpFMLlcbWmVW2kxgWQ11P4WziiCGl3hxZJJX+1UOUZlLJk3GUC5eeWmGbVBr8mSSXT1UQEwXQWZAjVGIY75ty3BVbilosGTFaEdz7HmNeMVy1WqRZr9lfWBHWfBd7WeIb1h08XhsfZF/N38Nf6J9pnhfbMtV3C3RGzY3UVAoWtNWpEahLiozeE0aXABjPGNrYv9e91jDUVtO61JBWOdb6Fy/WEVOyUGlMG0ShwKVGKA1jEjDWH5gvWFpYoRmQGcUYEZU6U8sU3JOWEGLKwAAAAC5BnwsTFBhYjtuD3XfdVRwaGbYYINmPnEbe82CuYeVhQ97DG32YN1Xhk5iPlgdAAAAACkTGzNfQkJCETOaHMAp+0I6WqZm0Wi+ZM1calToTtNS9lkkXLZXxlU+XqVqO3FEc1ZvB2d6WyVNDkaJTGJWwl8XZ1llPGLVbI12a3h5cThii1BRT7haiF4WW5FVclCGSz9GTUljVERbmVcRRT0eAAAAAOok+ExeYMFrlnYUgUWHUYUSeBVe8T5mTdRchWMFZcFmzGuxbj1rmWRVX5Vh62YPa4RsoWytaOVpE3Stf7CG0IX8fMpvQ2eWXehVe1vhbGh2oHU3bmZmrGeTas1kcFL3P9BZ/G0ieO599n8Bfgl6/HzihY+LtomRgK5xE2LAXVRhwGh4bX5tYWraau5pAGSsX+ZeK2PYbXV8lYZ9iZKGTH8Dd41u411kQCYt4Td6RrxOU0wMQiw9nUqmWENegF8ZYQ1kVWXIYiVcl1btXKpod3FRdBRx8GeCWLZR718qbj50P3IzZ1xUrkKLQwFTtWO8b755DH+Lfvt2vWmlZaRu/nJmcFFl2FpRadx1RXhEcW5eDEGgPKNHgkvjS+hKj0ccR6daG28IeHJ1eGbBSrQwgzuqV/FqDnWodORsYGLgWPhW+FVTVTtXSVj4V6VZB12aZBdv7XXHdk90nXDAacxesUy8RkdbNmghb+NupGivXzNaN1vqWrdYtlvfZR9snWjwXKZY1mbJcid2a3DKZRdfsVsOWkVXpFTZVkxbd2HNb6F8PoP0gcJ4lG3XaohuBm9VcR94doCzhrSHioM+e7NsOVYiUOdgjGrcbKJtUXBlclJwsmi+X/BfoGW5ZPpk+G1VdCJyV2V/TU84Yzz8PGQ6nTr8Mfw8BlFJY6pujndsgXaHi4jGglt252HKWrFxa4I1iCeGb3xocDxmHmCbaM9yAXvffgR/0nsEcmph6FW1ToJKP0j5SBJI7UFwQ31Qg15ia0Vy9HRHc6Nt8Wn0aVhs2XBIdVJ283I3aUhaHlEEURFU+1K1VE9Ui1V0VOZPTEkHR4ZN4Vrbb+Z/WYVQgWt0GGCHSHdAs0fgSZlJaEvwU9Vg22VEYLRVClgLZOttBHDtZ45Qhy8DRxhZH2AiXxBbaVtGXkNZFkw+PNgt1SwUP7tZ+2nvcVp09HGvaplhvV/PZttyq3nmesV4fXfFeIt5G3jYc6tt22YjZfdpCW9fb4Zq3mUPZ8Rp/2nAZuhh4V1fXg1hbGjqcrV87X40eH1oBlxZXl9dTlfKTLBCPkiXUYleWmfZZw5jFWLuar5y/nPebthq+GdtY+RZWll/aE9yaXe2dtNwH2u+boBzqHT2b/tm3F9sYfNo4m2zb3VtI2fsXwxnPnGVdsl4wHZwbf1gUF+OaQpv/24naWldC1jUYcpt5HRadQZzXnKyc+9xCGrWWa1C6TcIMNoueDZ/O50/UENuR9ZMqFA6UJlK1z5JLfc0eEonVUFYH1NNTQBOt1RsX15mm2auX3pS00axQS459jWbL/Ul6ygBRFJOek1jRVpB6kq8WOhfzmTRbqV5knvZc79jaVDZSqJHiUSMSSdOpVBTTPxBwjCYNUdBW0IjOn8lQwIAAJoj5U5QZ9hzqHSDaXtOoCkETUVcrF+NWUdIczYRMs0wKy7MLpU4cELTQ45Fk0SWRoFDAEiMTypXDF0DX+tdL1iHUPlOUlQkYclq123LZfxWaFRcX75kDWOuYzFrDXM0caxkMVITTpFZP2LIYTNZdkUjIAAABA/oM3VPTVwDXkNWE0tUSgFVzWKqa7xtbWgTXRVSaE4nV2tdal+aWz1Uy0s8RjA8Zz3AVNNk9Gh6YeVRekJrPK05My3DEQAAAACdH5dH4VzJad9x/HU3dWNvG2aCYD1hlVuFT7M7TCmOOeFLHFspaEhyHHllfS58HXQgZ4pX31CtUZtWsF2vYKthL2ihdv6CmYlziCmADHQ9a4NoIWjKaOJkcFkhP9IUAAAJDuYsQ0UEVs9cQFy/ValOOlH8WQxeQGJPZAJfpE0GLA8S9zJYSfBbSmh4bmFvE2x+aSprWm7lbCFnsGBIXnZhJmQ7Y9haqE1aUXJeUmRQXzVNGChcHhNF8lZgXnBioWf+cBd3IHY0bv5iDljAVh1i1Go2a7Rm7WMaZ5ZpHWkOa0JyD3dedOBrJ14gSlo+TUZnUwRWDExMOl41CEZ8V+JgQ2LiXl1gNWhibj9ymnX3ei2CJIZhhWSAe3nyb/tglU1+MsRI3GShcUtzOnAhcqR4LH87g4SDWIGzfn19N4CffzR5jGvzVBNHD11eb3x4GnmkcntoBmBHW85X6FCDQwY6BjQQODpCP0/cWJlex14vWt9UklZYWK1UsVAkUrpSuk/RQ/Y6UEISSjFXH2WGb4p4jX/Rg9CB3HkdbRVeeFiOX8FlXmZlX3pR3D+ONC1Cp1+RcEx6jHzBd8VtK2GGY/1tNnNbcbBtum0fcGNxr3DCbgVwkHR2e599THcWaGJVJVJoYOFsQnekfLd9znh7bTdb/z5jDAAAAAAKECMpaTQWRKRUP15WY89lRWd9a6RznHkSgJuEL4PCeUFvWmwpaxtmzl6lXeNeQFyxUTNAnTz6SW5X+FmeUd88DSC9Ki5AGEtUThtLEER+RxBSSVi+V5pPSUbSPHozUTLTNnoyxj7sTCJdL2aCbAxwl3H2cY9uzGZfXehUFlnzYSRkul8GWWhW4FgLVzpOuzyvIpQsKEjyXtptjXRMdYZwXmjeYBliX2cQbyh0MnTQbAZe1EqfNuMjJiWENUY/BEvgWodlMWikX6VKBy+kIZIKgS02S+ZZtl0SWulPUD27KQwQAADeFPhCpWdHfgmJvIsfiF+BAXngbq1jH1jWSxJKxVXXYG1kFWN3YNpfV2CpYS9kFWjcZyhjYlxfW9pZt1GAQ2gv8CtiMHkxdC+iJMIF2ipjT3RiLmqaalJrTXIIe45/0H4NeHBusWiAZ+1rt3TreMJ1bWy9YDdYTFuVWu9WYVRgWhpla2tKa39jflnBW4BlEG1cdd55RXgDcRNme1uAVyJdFGTYZu1lvGMWYjJgTViGS01C/EVUVSZfo2FzXFheOHFjfomAu3q1b0pkb1UvQeIh8CZIRT9TuVUSVcVY/GCFaWNsY2r3ZPFg0mAwZAZkdF04VzFVElVfV+BVlVAORq87XDiKOmtEfUzaVMdhqHJsfUeAQHkdaThWU0DjQNhWZ2iXbyhugWRnURcyAAAAACQa3jtGS51Vx1qWWsFYc1o9YYRoPmtTa3BpkGbFZcpsFnuGhr+KxIdTgL929WoCW9xISUsmVXpSvUE+LSdFeFoDZs9qMG0nbjtxK3JOchFyhG6CYgdS1lWjXQ5oL3XXfal/xnxeeah6tIA3hM+BzXlMbQNfPU8fRUpNEFuXY9djCF9fXcBhembxaUlsZnCxdWl6VH+Aflp2q2apVZhWs1xPW/NUD1UsYJxnP2gTYtVf3mFfYjpb1EmpOIBFl1boXzNng22hcGpvMWkTZfhnjGxlbTZpRWGiWpha/FxMXddcB2XGb8F4g39NghKD6oKEghF/SXsqemV6KngpdJx1nHnpfDl/TYHVgX6AeII0hwWKJYhKgYp4n3LQckx44Xomdr1vZHSYfYWB035VefpzfW68aMNjk2IvZkJx9n0UhpuGHn8ac4tsnXA3eUeA6oU0i8yN1IocgoJ1MG1cdG5/+YiijoiPOYvPgoV6THegeO90LmigWwdgimOtZE1lnWVYaRtwJXj9eZpwc1+BWgtW4kliNcJDrFv/ZAxjTV25Y511+n8FgmR9aHW/bZ5nJ2VYX+dbsV8LZjVtDHKKdDV1GnTmcXRvKmp/YuZXQkd/MN4wAELNVlhjC2nsbtR2uX+GhpKHfIL3eGNunnCxesuANn30cGBgrlLBUhxV/UkmOKI7cUZpTLpL9UpYTNBLvkRRNj0lCTBtTQlcmWB1W4FM8zMFEukV8S2UNQUxNx+fEnQs3zH0NBM9SDlEMWFOkGr0eF18JnmqduJ0G3AFYWxJ2kWpSaZKxUS4P/k4PD+EU09kSG5rcA11Un/rhwWJbH9iahJNlzu5PhVWGGUeab5ix08bOsA5jUTiUARbAGS8Z89lwFxgSuo2eUGBUelXq1cLVJ5Q7UxFSs5LQEoyR0NLYFPNWlhhS2eRbAZv7G3/aTJq2mx2bhhsi2OzUFA0RA8AAAAAYgeMLX9O/FukX59dgV2rY4pn2Wm8Z4RgK1l2VzRdhWMFZA9i+GRDcyB9kH+zegpxrWZMX+ZUiUW8KQAAZBG7MRhFuUyRTlZPKU8bS949FB0AAIcN5CpCR5BedWiQZ9pc1laNXp5pnXWMgheNnpHBjoeEf3SJZYBglGHPYVdeTlRAROM2VUUpWDpnD2+4cBltW2fNY5hdiFKhRK83Jy+nLxg+6VeWbeJ83ISKg2x5ZmaJQpInQDflPdM+6z8uQR1FilZJYnZgd1wPZg52UYGRh5WH3H8Ibh5LFBOrCeUhzDL2O2FKeFpzYnNh/VdBQ5Q5U1b6aSR2J3q1dfFqP14hVsNV2liBXN1f414vW79XI1WmWN5ny3KYeDt4T3D8XZhID0t6UNxYi2Bwb8N+TIekh3eBc3aia4RkVFo2T0ZHh0buQCov/g+jHhFIe12BY9JdBlFlRdNLXU9OT3JT11giXophUGgxcqp2b3MZb0tvH2x4Y8lYgkyJPnJJUV3Nbbd4bX3ofV15y3DwYAhRpkMWNTc2r0kXV1RZClGDQ19BjEdgUWBZHV43YepkY2cxZJ1dgWPfc/iA6oNBfF9p4FVIUxpV/VKnVpxlLXO5dyRyHmOwSIQ9OVj4bG127nV0akFb8F7Aa+Jz+nbhdn51lHSHcd5sMGSdU0Q7iy4WOkhKUlBGUbBTJVdAWjhdUWITaqJzhXqjfv9+aHydeaJ7pnxod9VrL1wXTw5I71GJXLZftVsWTOYtsBdgQYRbaWVpZE9fLF45X+Je7l/JYplfjFSvUaRcFGOxYERWdkYMQNVD3E6bWVxgBF8lV+hUiVfYVZhNZlFdYbtqt2q6YKNOy0QnTMpRJVUEUblMW1JOVkJYRV3HZHNrPW9ccNNuGm3eaXJd40k/NWcq2Tz+UxxkvmzEbWhqb2rlb7lye3Bna6plnmBRWSxRDEs1Rd5DqFDLWqJfemHQZYZtO3JKcuts3WRlXOhWoFTpW2pjv2HhWtFPWkUsSI5LokjSPeooog8AAAAAigIsGZo2Yke9UghbBl5FWxpWLFBnSoZJFk2cTbNFPzz1PqJFkkdcPfgkAAAAAAAOEjk2WplpVW2sZg1ZZ1Z9ZHBwEXkbfYB+PX0BePxu4WEEUuVF60EeTqxUK1YGVo5exGeVa7lnMV5hX5RrinfOfUx82HEFY85dBGSras5sY2yPbY1vtG/Cai9kOF+4WwtWCFOdX6VsrG/cZmxSokLFQx9aFmy/b9dnIVtbVIhV4FKlTMZQsF7tZm1kyVbePQMcAACOEggv6D+1VI1nInb/fPl7JnVubWtqJW8edJx0AW5hYZZU1k8xUgBTcVS1VMNYkGCQZcNmrGKxXR5i9m9Ded98f3lTbnddblAdTQdK8DhBHgAAAABbCawo1UFtS9JSgVy6Zu9r0mmCXvVGmRcAAPQWszaLRJNFPD0hOnpEelFzWhpgcmMOYjBdMFcFU+hW4lgNValP+E0kTxlQEVW+XGRkE21ddY56j3l/cB1ipmYmekCG5IdIgUl2fWrIXNtHXzaGQoRUx1nMXPhdOl7wXqpeS1oWV1lYilaBTdVHBUmZVdddxl/qX6Ri4WVaZg1exVM8SRFAKEQvVwlrTXPUcntq01n9Qs8wGkFzZc14CX8ofBl1NGyYY7hZDU8zTfhXWFt0W6FbvFxLWPJOoVWnZXtxBHSfch51T3rLfPl64XU6dDh8i4MzhUZ+q23ZUpw5xS5ZMog59EEbTCVS81gzYDtjumEVXgVc3lsVWZxaEHIOix2XUpmnkvKDr28QXYVKkj9wQ7RIaU0zV4JhFWfBa3NuQm71a0tqd253c5R4qHmHdrZwbWo2axF0i3vyez90qWe8Yvtm4WleZ1Zeu0+PQMQ9zzs6L4QWsB7GPlZTgWFhawRvs274a5hv6332hl6IxIHxcihdlkkxPv46d0V6W2ZqhnOtdk53b3mCfBt+k3yld95vAmnSaF5rKWl7Yjteg1+1Yehid2fgbZN0FXcIde5vyWxSbMdp4l+GV7RZm17mX0Nd4V9aZ6VsJXKgeXh9gX+bfyR8Z3cMftGGBImBgYFwdWQNbYZ28nuHfxuCE4JafW1zHmp3ZqhuGn7TiT+NQ4h8e7ZqMl4dW2FiC2i0aU1jzU4mLPcHRiBcNuZDik1hUsFMZTqNGOQRmzC8SBNcyWTYZdReu1vVZHNoXWDgThZIrFSRYOFoO2uUaF1hR1YARUo0o0SMVl1gG2I9YQdoQ3NOeEZ1RmiGUKhCilP7ZllxQXNYcKFsGmsAajxorGhpblt5mICMgT5+H3rtdedvVWWeVrVQHVIfUbtESzCYLzhCClfDZ4RzL3qfeiV04mTIRC8Q/SW3MUM/x09JWjFc51OuPjMXJzKoUVBdLV+qWFtM40IoRk1PCWLGbNl2ooFgiUmLTYdvfXJv/WPTWdxWHFd8WkpYYE5sSBhLkVLRXxxyJ3yQe+duGFSIOgpJOlumZvZqJ23Fc6d6DnzcdgBuFmbDX7BdwWBVaGhplmSTYSdilGJhYoJmXW2lc7Zy6GntWoxI3TjEP4dEcFEZYjRruml/YA9ZOlz0aQZ53IOPhpV/5HA1Y5tfXV3KVwtWb16Wa9d1knd2cB9jil5sbn9+IIfwh62Dun1TeFBy7WWCU9lC3DPqMlJEQlT6WHpYJVpbX+dgwVyTVp5Se1HzUZJT91TpTVU2nwF5E+A4L1R1Zqdx1nd0e/V69nV4cVpwgG4wbUVsG205byVuHmqpaqVxR3vUfsR8PXbdaONTd0kqYdlyYnqSeDVvc2ITVyBOnz/TNgZRC2bebXBsf2cLY9NhbWBhX3pgoGutdyN/PICgfI50EWtXahZ0eX+RhgqGfHumZHpGRDfvPWxABUMmU19rAnu2gTSCG3/qeLpu5V7XTm5BKEeYXNVvjXdXdY5soGA1WJ1T/k8fVVFiWWnUZbVZgk87Tk5Oj03YS8dKE1ODYW5r7m8vcABtk2yTcCByr3OIdnN35XIBaHRddl5sYrtiu2EQWkRG9yQjKS9DGlwGbSR35Ho9eit5qXdbc6BqHGCZV5dK403FVwRg/1x5TA4zdEd3X/drOG4+ZqtUW0mDVWBeK2G8Yapd1FMQSHQ/wEFiRu1RbGJ/bVRxkm5XZrBZQ0uBRilMPlY3ZVdxS3PZayxZ4D8JN9Q5NUErS4dWX2DuYTddKVVFTdpKoUZQPwVAiExkTphHvD2yP8JRHl/NYUdZfkS9OddRg2PTbRdyMG9iZI5UZU/KV1Nomm5Wb1lpOmBBXllhQWCzWgRX6lgRYW9pWm94c+NzX25XZollUmvDcOpyd29Aap1o1WtSbodunGxpaR5nRWrjb8d2Snbka+1SSC+rMGk6TDy4QDBKSVSMWllb6lg8UhpHMTatO19OhllhXA5YhExPPlY3YzeEPlxLWlkJZOhpKGoWY5NeqmZdcoZ4NnZ4aqBSBCgAABwVBEAQYf11LIEwhf6CxXtUctRoElv5QMIS6CudTmphTWvJbRdqjGXhYLdXG0b3MGI1hlSWaDpxqXF1bkJpHGWmY9RnImzvbA5pyWS0Ys9gQWOyaWlxWnascpVoKF2lWjVii2eHZN9b31oJbDZ58X2TfqWBIYVYhriCbHmeby5sk29QdJR2WnQLb/BoVmHAWmVa3GH+ZZtk92KSZgxv63WTeP10dmqzWC1HX03AWS1cJVTQToda/mSNY1RY7UkeR5pPyFAbTnVUqF14Z4l0yH6xgkZ/LXUWaDZd4FSMZqV9PosBjpmHF4EzhdaM+Y/ajgmKSoAAcbdn3211chBvmGgvaQdyK3h0eGZzXmz5aDpmm2ByVUBJh1AOYc5oSWhbYvNbNF0SZPRkEWStYwZl1WPjXtpXOFXnVPlPRU+hWjlpknUJftiAzX+qfFZ3lG9EbO9xynYSdGhtkmzlcDhzlW+RapJrsG8KdKF1QnNWe3KOLZlRmsWSS4WBefV7+IZkkIyTi49Xh+57om0IYzdi+WLVYthjsGI7YZdfAlpbTjdGrj60PeRNHGKvbHZwL2/AbqxwTHBhacVfUlkEWuNa3FmaWkNddGGkZltsyHGpdxt7XnrddedyHHZoe8p8YH3ne2B62Hugfvx/2HtddbJzenWicMli7E5yUrlfBGL5W7ZTn0tfQ2FMJGWIdzx+SXvhcX1sIm7pcyJ31nH9ZH9aXl+JZQtnWmO/W8hS8UqZSJpKU06gVSxbXmGWZm1m4132Tg5KaWJwdR9+038gfKd1rHCWbHtgBUvDMOwgdjeCUOxZbliCT3JMvVb4Xgpjv2s0dTt7ZXvkc1RkLVKKRahNa1yIZh5pv2IsUulEFVOWaWV1QXoafeF9M3wne6t5KnfAdlt0DWytYOBed2gLb35wN3GEdjd+T4BJe8pxxGuLbnt2WYByhZWDn3mrZUxM4zh8KMI2yUWqS+dWDmW1bB1rCl1dPk0GAACrFR81V0QQTLZQ+FXiW89frl0GUmBHTFNuZuZwFXPTb5VxjHptf0V9LnZccYJ1an/4hfOFAH8EdelwHXO2cVxunGtpcfJ5230MfHN1xmvdYCpVWk7aWqNlpWh3YodbYVp8XFZay076QN9DeU9XVjVc+GU3cNt1IHWAbhpny2L2YdtkZWrEb5Rvi2YOUGBE11rEZB9l/FyOT8RQ9WSbcY50QG89Y45WO1XhVgFW2E1VQH9QR2clbrBnPVRuRXJXF2JpYEtS5DkaOitPpmKubRpyDW+/YmVOe0iIVoZktWkWaTtouWz2bSZlmFpXYlRg8Fc0SZY1VCMAAAAAFCMASg5ehmjwa2Zn6ly+UTo+tTCFPeFKpUwjQO8pDzoiUJZbRWmXdnZ9Mn4Af5KAt4G/fwB+6X6Kfot5bXS3dKp7pIUDi5eJyIJje993GXqee5V7sHhXcthst2rPZYZd5VW1UuFXbmEMa8N1OIJXiR6JyoFodDlpnWila39rzmJrTHsi6w1HMfpKqFXmV4ZXJ112ZIllqGWwZ05hBVSaWTlvLXuyfEVzD1/MQe8/RFemaUhwxG7dZ0lfxllXVlJZrmOZbbFw823kaFJkM2AsXWlXrE+cUpBnDXvzg/WEqIACeDVyDHEjbg9p52j3a+VtOWeHXTJX/WEBcTd4CHVmaj9hl2JCbsp31X17gNB/e3xWexx+yICLfGx0NXOmeLV3OWwDUnAiIwbiKrxUdW/dfCCCi4BXePJpFVc0Pxg9hFCsYtRyc3oYefdw42mxbZZ2qXoNd7tpn1HVNGAqgkD/YDJz83w3gziFKIRIgrF/gH4sgWaCRX+/dkxmZFIHQjw9JkcOVJBad2CIZgBrIGxjbW5sD20abmNtmmifZpht4XVSeLNv21vVRxFJVUcsREJF206GXFln3G1Yb6dpP1thTvdWUWFmactrZ2MpTQYiAAAAAFgc0kVzXjppamr2ZyxoCWvWaBpfYlifWqpf/GFkY6tomm04cPdsVGK0Ub5KkVFOV7FcyGFuZZNjbVdZRfRJDlhtZvt4JYQchmZ/yHHAYWVZQUxgN2smuBvoQy9iG3MQeNpxIl/uRDxP/GcAfHWKNZNElgyUO438gQF2Xmx3Z8NjVGIwZHxlR2szeS+Gfo2ljKCDGXg5eauBioXdgAB6VXlXffN6Jm9/WZY5EgEELC5dVnociMOK6oJTb1xXRGWYeySJ45CakfqK93w8a1BifmM0aZRnY2OfYRliXGNtYz9jOGSRZ39tNXOvdkN4ZndudYRxK2efUZ5AS0+AYqltxnAPbxVvGniAgTGGnoJmeAFvN2yqZPdSADBdDeAwektrV6FYLE9KOM0WrS0/RCdUtmBrZ+dmA1/kU3ZU6F5CZWxh61I/PKsn5CFYNMY9AkewTPpK9ETeQktCQklyTiZaC2jFdfV/nYVyhUV+BHCuYMFmgXSme1N5uW+wa4x1PX1lfyZ7SXIsZgBXqkpsTspVgFe5Vn5hJnFsewaA2372eHpxm2tVaNlpPnCEdqt4nnvNgEyEl4Iee5NwB2szb8p1AXj7d+N1EHLDavVfKFqNYV1o9GlAaWJnY2S3XyhYzlAgSR84ZC2DOMs9sDmEOwBXxm5jeot7Y3YGbd9i91MqNgAAYBPaK9cwrz5NUpZh5mlLbaFweXMLc41si2OUXoFg713PUnFHhFYFZ5BvRnTmd/l44HPuZfZQ/kKNSA9U61yYZ0VyP3YGci1ud3TKfnWD23/3cdZb6FYoZQxwK3VmdFtxcW5Lbj5uJnJcd893m3PXbxhup2v3bTpxAnM2cZ5qrmFTYzpx3X0Gh4uKMIjlgPp1MmbkWgZQxz7PM8crFiUKOZROvVcbWLZWNVtIaJx0snjgdQVxYW+GcE1tGWSmWhNZd1t9YV1kfmECWvBVPFmZWohXOVQLVlBg2GgbbkJwKm+XaSlfXE1jOM1AZVcIYSJqf3U+gIqGqYZwfhBydWncZjBfrFW1UZdZKGBbYgFmj2++eL98knp2c5ht4WrCasJpImijaUFsOGoUZTNmpWq1aQxj51r6VUBYI1uSXfpfQ2awa61s6GXFWdpb02hTcwZ2wnGxZaNbqWPuc5R83nsWciZg/E4rUxtlUHAycKllwVd8V2xesWXLbud4wH71fZ93EXHlcUJ27XQRa0JXHj9WP8RKdUrNN00nuzp3QVFE5kOzQhpK8VLuYM5rAHSceTx9PX5JfHh2NG2CaF1v9HmofQh8AHtve4t5AXf3eMJ8L32FdkhnU0/vNOYxpEugWMRbKVbsTwZT7FmlWopZOlv2aud9voiOi+mHiYTKg299Bm8IW2ddOGoFbiloLlnAR+pBx0LwUixsYn3yhBiGPYQwgwF/UXRHXmI6iR3oOypXqmrXd318G3jBbLJhjWd7c6F42XbWbjJmr2WUaQltGHKIeayAdoIjfWZzq21mbnl454P1iAiJCIbdgLB7NHhMcRVkzlNZTfphXnc5f+p5KGZpSCtHOFCzVMlVhlXgUhFWJ2HtaPFqKmxObtVz73wZgtaASXfoY4hDAAAAAOgVuC/6QT9bsWnObaVpDmJ/YAxtJXwPhY+HlYI+d59pPmLcZwN0O3uVe6V0sGdmXApkTnG0djlzlmfgXcRq7nf3e1l4oW6aZVlf81c3TxNKCl14ctx9UoKpgKJ8rnkFe2WApYUshM19U3U8b4hq4WOKXs5WHUowPnMqhhjqLQlAikhkScFE60FMSSRSSV55YxRiBVmSVh1joG6td7x8rnz1de1knVSBXKhoVmrGZkdlIGhCa0prl2ekZaFjoWDpWfhWuFsxZD5sh3VmfId8rXiadxB+I4ImfgJwp1SPMFMstEn2Y7Vyb3bIbopbDEYmREVTQWNtb1N80oObg019aHe6eSCEG4t2i1yDCXGuV4ROiVWAY0hwW3gmfFZ9cnkpb/5epl4Kb+95YXzXeBFxQ24/dhuA0oduizKK14Rvf/x533C8Y3dYdl/ucMKBpIhyhDB01FaRHQ0SBC1VNrM5XDoZRBJOw1AATu1Aaz0oUWpkmHBlc/Zwy23gav1kYFsaV4tdRGq2cAxt4GCnUCdNAWAAbRRzWnAVaGlcwk26PKQ1zj41SUNPIVC1U/hgwW4BdZNxkWWbVcVMYkq9SJRPJFo6YRdk9Wf4bsxyknFHaaRWuDeJMWg450tjVXBWaE4yPSUvd0IGWSVkzmrUb+9wa27eZn9WlTqlKuhQIGZIbntr/2GMX9FqaXKydMlyL3WHfsyJUo7IihF/KnFFaBVjYlWiQBMdAAAAAD8MpSMHMPY20jRRJ4sZbTIkUeRdhmL/Y29ql3UZfV19JXXeYzdR7lHxWa5iuWv4bt1o115zYqloK2iRalp4PYTwiZeJp4SafWh2tm8qZS9XNEJWPFVPm2J1bHpuDGlnW3pF7C8eJCgyUleTaq1w/W/6bQltJ3CCcERpPWDTauZ2tnrGdXNoT11wYvZmBmTFYOVlGG2cdHt5wnkIdC9n2lqMXqdp7G5acUxyD3YPe8h6K3S7aJpdyVJLTZFNHk7aTj5QzEtyQ0BLCFSvWaBWY1E8UMZTNGDrbsB6W39Bfvp4WXAHZUxaMl5EcHV7DX6senl0t27Na49iaFftWVBhv16QUYs3eS34ST9YSl27WLNNwkYNR8RSCV71YlZjvWeAblNxWWxsXmhMdUklV29nEXHqctBulWdhYyxhzGGgZ+xzkYBmh1OJWIyujpeLyH87aVRLszxfQ/pUGmjXdB969XlPd791dHdvejh6X3did8B7y39ff89773UQb4hmmGD7YxBoIWdZZFxgqFXCPp4WAAAAAPQHbSggR05ZJGRLaC1qW24IcKpqoVt6RWNCPFPUX9ZmKWfZYUZYUlOWXkZtuHSeeCp/DYCXdYBisVuLZFhkX1mXSYlIolIXVh1QbUtHS+VG1jhOGjISmzL4SYBbW2aJakdmkVuDUmNXpWZZctx1W3DUYQlUOmUBes2Flolwhil8t2peV7BbKWktbulo/V8iYBpt+HnOgzyKgIoahKt5NnFwbLhvb3dzf3yEMIN4fv15PHi6dj1wYWIQVGNWsmGYZK9jxWoDeKOD84rVj42Pa4m2fmd1DHE0cYttfmfkZ4NrvWy8apZu8HetfNZ6FXQubndwEHTwcs5vRGjtXVFW0V3xZdRp0Wq+ZvZcTUwMPKo5bUhWW5FnaW7/c6l4N3zTfIt58HATZZZamFlrY19zXH/GgQB+a3k1eAN2sG/maTFoH2vAbFxrX3CdecB/aX9+e1J5u3ZncDFpBW2RebeDQ4ZHgel2IGtNXkZQD0p2XHVwlH40hkuK+4pAh3F/gnY1b/Nr+WrHZOVayVjyY71oxWTwWJFJw0IbQRFISVF5VuNbFmGHY+hiUV37U9NNKEluQa83JjI0P09NElYMV8dNmEapWHVheF6mVtVQsErfP80ysiuVRrddN2Y5Z8dn3G8iedB8InhybRpliW37faiHRIqphsF+zXVWbr1mbmKsbKJ764P8g0B8SXGQanFrGm+kb8NsxGrXa71uF275a69rBm2AbO1omWN6YPxiD2UKZRBjB2HRYStmnWtcbMlokGbcY3Fg+17yXaZhGmUpa9hzD3t9fZ13cGyZaxl5NIfHj+uSWZPBkVGNB4Qgd2pvn3fQf2SBYnzucKJggVF0RIxBkVFwaH16kIWXix6Ny4oEhcN9qnfEcGVpD2S/ZuRpUm0AdUl/MIbMhQiAmXWQaNBb/kxSO486AD4ARhNSZV7xZr5smG9ebUJkMlMWQPQ5VEbUV+9jfWdmZzZnUmz6cJhxdXKdeDV9l3qDcrpv9Xbje8R3gGjvT6dIAF/vbOly8XIQbZVh51XjSz1Op2Blb5F1P3RDbEpkSmSbY25g9FpNVapUq1/maLtqAWl8aG5uhnZYdpNsu1b3MpkprTspQ6hBEj+8QPNOEWJrdGaA1YMVfzt0gWgpW09KXTIsN+dG4lZwYw9puWbcWg9GbzcvRXBhq3WUgaGFAoTnfs54VG2EVxk3KiR3PElPGld0XwNsDnn7gDGCgHwmcaliClR1U7Bd/2hNcfNyYXBaaH9b1VEPW4Vfi1wLVORZOnI7gpyG+H84bhZdpGMAc7J7lHyAdnRqZ2HTZlR2HH4pfehyEGM8VkVWtV7bZzFpdmPHWOhSsFmEZoZw4HbWdxN2bHJlb5pr+Gkgckx5dng9cFlkcVPVQs4sii65T6lhPGgYZYNYcEcaQKBHRFRAXNReEFktTcU9cygQKXRVFnUthhCM8Yh3fXNrPFuQUnxU22IwbrRu5WK3TC0w4S+KSmFaP2c1dH55tHRRZKlIqCIAAAAAjBLZLII8lkxdWSNn9nBCdYB1gHKGbS1q/WXOYTdiwGjFblh2L3tYe/d16mptXn9cWmPTbtJ5X4CggRh/DnoAdJxyB3MRdql2kHMZbvFkdFtuV4tfOmYzZZdZ1EHBJTUssETsWCZjiWYvZ2FoZ2lbZoZnwGwRblto/FsPT4xR6FupX7ZcjFvdYQxqxm2xZzVUDjkcQXVRploCWRpLyTRvO9BTkmUzb/FweW0YZiZfOWHRZjhopmM3YC9fLVxcU7VKL0vMWn5nXm7QbC5m/WUBbIVv0nK0dVt2pnJTbJZnhWZzaNdpZGqbadlp2GtybQxsKWSkUUwsAAAAAA0LCSsiRKNNf0/GURtVNl5nYM1cOFeDTnlQ82OLcWJ1XHILbg9xHHZhev16Dnadab1UHjVZGMQyTk4aV45YdFPNRMY9k1BbX91iQV7JVc1RLkxsOBY131G3ZNtykXmrd2RulWKWWRhaVFz9XYlizGh4aShjlFk2WUNlLHCIchlvcWjpY5hoHm0bbblp2mE5VwpTYVdQX49mn2rbb1J6D4PJhUaDmHvHc/1vfm+TbyVv43DidYZ8l4CtfZVyuV0ARyNRDmm4dRV4hHiTfSSFRon+i1eOfY4Bi+iCM3p6catlQFxPYSptWnMpdud7doMViTeJKoP9drZnCF84YVBpDXWsfAd/HX4HfQt+7H1ReV5wAGocbMR1Yn4ihO2EoIBGdlFnCF8CYMxh+GXxaSFvRXOhdPty4W40a0FoJGklbOtuIHKncjVu9WcyZmZqVWqcYWtPbT0/SoJinXPfeBF5SnuRfsl9XnXAYVc/0RoAAKMPIDH8SE1Xf2Pxa+xvUHCnbSVpLmZFZuZpLW5wcf5wTG88b7t2NnzyfGN5GHGQZ/JhU1oAUKBDAzpSQstMxl9Cd6qGCIzNisaFMn0Sb2JgjWEVck9+2YRaiX2MO403ied/nXNfYpNbJGfVcih9noPfgZJ5g3XoeuWBK4M1fQdwol3JScc0izJ3RHpcoG9Ier17gXbib8NspG3FaaZe4EXfMNo2cTkhLngTmAVvKNxKv1vLYQNlPmjfatVspWv7Y0VT6EBXPMlAwzzbQ4VX62XMauxtYXTTeziAV3+Iemh4uXh4dqdxx3HXdVt2BXBrZPlQBzpaO1RIjk+pTd9U9GL+ZtxihVhvTCpFuUIqRltUqWN+bhRx+mz4ZKljPmnTb0ZykG0DZFhgvGVxadpotmjbaypykHUqdY1vqGilaPJtD3VqePl3HXSYamFa20fjO7A5Qzo9RmFU7FmBVMxHDjfyMVwslULhYvx1r3/ygJR9znl9dS1u+FxNPAAAAABmEpI3nFGaXfRd1lLbQ7FO1WOKc/h7rn9wgDB8fXRGcrN0M3amdqR18nV0dTJx0mx+akBpPWTLXIRXfV/Zbfp1/nRhbatibGExaI9pfGNKVRNQaF64aYp0X4HzisGMNIbVeOZuX3cXg0KITIfpgEh14G3Ecch6QoNfiDmJ8YdQh7iFUoETeuF02XD9bsh0RYNxkJqURo7xfhlwGW62cjJxy2eaWNNTF2FAb2F3knePca9mPlzHYZZw+XthhJ2G5YJdeqZtOWK2YexqmXPbdtV0pXDgcgl8B4Jlgl196XY/cvVyQXojiFyQh48mhzl+43lueXV4DHc/dHtuOWqaanNsAHBgdGZ1fHJ9cV11F3neegl6RXeIcL9mv191YmpnHmrGaZBvMngyfZN53WosUplL8l/PbE5u7WjBZOtiMl/NWehPFU7+XAFqdnRxfCJ/xH7Iflp+gX0zgKCG94rMixGIAYEAdxVsWWFFW91g/GiwawJqNGlubtV0RXdNcXxmmGIYa4Z3nYFViKGKD4jwgNV2eXAecMJwuGy9ZKlYP0lTT1xn0HTyeXx6InuXf5mDQoTjga19JHpwerh8+n56f+15iG85ZUtg4mQlaFxoqGolca93V37ig02FUYK6eh1sd1WgQCM+g0e3TIZTsV8baiV0H3owepNz5mUcVidLVUhLQ5BSoWmOeJt7tnMeYAVHLk1pYdRp3WjmXzxVZVhRaH11CXy2ep9wGlxFRINPhF2rZftrJW9ucExu9mx0ctN68X2VefprS1VQPmwm7gyUMKVLPFZgVE1K2Eo/XtBxFH97hiiKRIrCheN6m2zNYdVc+2BLaC5rfm4KcLxtimrGaTFr4XOZexh74nNgacFfrmHLbel1IXgxeht72nixcklon1tgV8tecWx2dGh0BXDOZ5tjf2JTX4Zar14MbcN7AYMfgjl6Km9oa25z3X17hHSGb4dEiJKG5YDOeY12F35/hieKOId8fnlx4GQdXo9b52JCZpxjm1mySNFBs0hbVrxkDHK0e4GATINehySK/IcugKN3HHcge7N5jnKSatpiW1oNVg9fyWwRdHJy6mdmV65NZkkcQeU//lIncOKCZomWhW14RmY5WpxLgjc0NOBNsmCgbsN7e4NOhm6G24X8hOaBEXr1bdJisWWSdlOEMIo8h7N823BrbQ9w8m9pcKNzbXcoesp8kXtcefF8hIFOgMF26mMvUx9bJGpXcepyVG8ubgxzEnd8dF9uRG5odUx83n1Ifex+VoC7fch1imrpXvRTI1SHYA1o9GrYbddxAnTHcutuV2sAayRpumENVLtOMmG5caR8voJFhLGCSHzmb+Zd8UrmPGBOl2LVbPxsV2U6X4Zer14rXNBntnuWhoqFhHhLYLNVW2GmbB569oX9jIqNooc2fjJ3i3NucMdtj2tSbqp1aXzmfzx8hG99WONEPFF4Vu5b/WhVdH15JHhdcFhilFXSXxBt7nLlcJpsUmuNcAlyX20faSFw4n6NiaGMWIp/hVF//3bgaY1T/ytNJ0lCpE8mWPZeAWQCZDVcIk8pSR1HvVS9ZzJ3JYOsin+Ll4angYSBu4Ccek9qEEmoDPAQGSm/NUZF/1VvYlpqFHUggj2LrY3oiIl/FHwFgFKDxoTEhJ6DN4KOflt4R3XUchpwlGoKaDlt7XbreRt00mR5Tl1HtVOUZCVxv3mYgd6Iao69jhqHoXl7aSVYzERgSSZdK2tfbjhoj17YY+90aYTFjP+NrIjRe+xoeVo7WB1hz23ceHGDSItLjhqJu3pTaPxe0mMCbmd0Q3VEcfdpY2ZMbq90NnJ+Zyhf3mPXZopmvmrKbtBty2UFW95h2nXbgU2EQ398eIB3TXw3hMmNopFWjVmAGW/hZsVo6G58cUFwz2fUWilTq0/cXj9xX31eg3OF8oQDgT55+G1cXFVGJzOpJ0hC119gcep5bnsYeKdwVGJRS4hJf2avdZx4bXJxaxR0SIBQhqqHNYeWhqSETX8idAdh+EqmPz1BJEjFUthWFlZsUQ5SdFvjZbRq+GiMY6he4174ZnZ0vn9dhUGFTYELezh0Dm9mbsBta2sCZjNlhWwncj101XTBc8xu72anX7heSmVybfp0RHtrfx+B3YR6jE+SKJU4lJ+O2YNRewp7InxoddtlWF7ralV2LH7kgkOCbn1Udhlu92QeVGw96UAvTelZuGFMZ5tsh24mbUtntFz1T/xDJTBnFAAAAAC2EyQ8XF/xeHaGD4h1foRrWVizURdZHWKlaOlqD2msYV5XXk5OSRtI9UdbQcAt7Q//Cskt8kr/WkFk52rDbsBuzHAPe8SIoZKYlZKRS4baeIVwZG3ra7tltFw2VBhPL0pAQ/czWTBzQQROEFQqXRhrsnf6fmiArn0cd51raWHuYF5pB3MCc0hoEFpDXyRvingeetN14mx1YAtTkj5cIAAAdRXSL9w4J0c+WcBkN2t9bL9t13F6drB4Rnoefbl993dCattZDFoobst4CXtfeKB2tHwihuaOJ5a7l6+RAYLsY74uujBJUShlw2wgau9iZ1laWf5c8WJwamN0XX4IhAKG/4M1fFBtMVqcVHhfk287faaGkIyxjtKLLYFUau9LL0kxURBZdF5ZY4RmzWFuUUEuxiJ9QxFU+GWQcsh56H7eg1GI5okxiJqD+3oyb5xdtE7rW+Vm0W0pdV1+Q4XwhhODA35FfqiBUIFnfu19mIDrfoZ0pmFLWNBhVWtnbAFlwlmdW81kK2p7bSFt22dgX+tdSGl/eOWE7YvQi5uDQnMgWxlFf0RwS4ZPzU8TVSxfpG09eVF7kXPUYAM4Ih/8REFXxFxaY/Nsj3S4d3Z2pnDuaM5iBV8VYphoXm8JcvBx7nFQbzFqKWaVaChwBHRhcqtpNl3qXslt53okgOt9TXixdwl8yH4peYZn5lARXpR0sIN7iHCEgnznegB8dnlebQ5Xn1EdX71nmWduYy5pHHNZdRlvC2KPVaBgpm7Vd6p8IX3jfEeDJYrbiWCDGX1yfoqBXH+tdmBpvljmRAYrDwIAAKEQ7y3yRx9gh3N+gSGHb4UZfk90pGqhXy9cT2BJaD9wcXiTftqDHYdahih/ZXF+YUtZOlo8ZrpyHHnLei93GXK3bzRsNGXXW5hall7HZGhv3nlOgQ6ECYNmghaEIoY9hqyCq36wd+ts5Fy5SW9GdUmWSKREz0DOQ8JRZmVKcnF5BXrhdjp1E3ZEeCh5oHh9dlpzfXGPcnh1jnf4dmJ0nm5SY/Jb82xngwSPnZDThzB2rGsKd+6DfIq/i4KJDYQif2B/IoEWgV1/N33DfVN/EX1CfB5/nYPhhMiBbHw5dx9zRXB/cDN494OBiRaJ/oRtgCB+UHnxbkphlVX4WC5tknp4fP93GnOGb51tMW3ubCtqnmqYb253N3vufoaDqYRFf5t2w3gQhkiQ1ZGzi3l/oXOQae1eflMnVgllT3KAeJF2uGsjW6NX32AwYqFell8JaU11rHredkVsX2U7bfp1tXftcpJq1V3DTnpAwkYSWUVkh2PZWN9XimydfXOHFIlMhbuAwX4Cf1B+I3oAdE9uTXCEdmJ7anpxdPJudXDxcdtysnY0fi+FHoefgXZ6oXnRfyyIeIu/hvp5vWKRPoow7zqnSrtV/FduVUxYymIBbBZuPGjgWo9Kfk76XUVnj2iEY8tjPXDMe1eD84WBhH5/XncMb/5w4Xr1gd2EIIJNempyWXK6dqJ7QoGIhauFJIEme8V34HU/ctNraWD6Vzxb5WYmbgRuj2ZHV7pLe169bgJ4MHyOeldyM2dRYC1fv1/rZF9wkHlXffl8Y3cScSNyg3nzf0aEAYSHf/J1QGQRS0JL8WSQdsd7AniGcFJt5mzEaEJf7FXHV8leUmVTa8FyiXvZgdGFdYYNhJt++HWiZ2dPxDcfPpJVU29afQWAxnYqX8EzeR3vP3BUEWV7cUF5c3tQehN3TnPob2JwbHMidqp2wHU7cndyU3Rqdy54GHcffKWGfJD3ld6VOJHFiqOH+IdHh+SBAngUbvpt2HP9emeAhYBvelRwgm3Dc8d1VnBQY1JW1VTLY1txb3hDe4h6YXYabfpeMlSKUolRikykVJZonHNxdd9y23QtfseEUIX8fHlxxm+/eH+AcIWZihiO74xZg5J0hmjoZ3txlny4gwaF1n8Md2FwJW75cYh5D32vfrqAHYU8iK6FmnoSZrZA0xrfKI0ytUsFYMNm6GWVX3ZeNGkuc7ByzmffWIZVyVQRUAFHtTsfQ6xT+2UpeHiCPYW9gcR4UGzUYepZrFdUYTZo62T5VWJFYFMqZyF1vnsgfKN1s2e6UxtFSlSMZtJ2MIcOkvuR74hYfw55bnLubpp3q4R9iRqE4nRFWgY2kivwT2hv+4FXiACEC3YcYlZXtWPscoN9eYDafvN9IX4NfW15unOhbEJjHF+8ZUteJk+TRrNQtF2gZlpt5XKDdox1Om51Yh1WflSuWypiE2UwZ91p1W5Zc0536XcWdfdvvmbGVk5Ku1Q9X8NhHWC6YDNnF23tcI1zvnLUa8Nb4j1oEB0iEFTYchGBu4LPeF1kplaIYZBvtXfpeIJ0rG1caIFiSF21Yk9wbHqGfVt5pHAXZwtdNEwXOs08d1NnY3tsfHHWdE54x3o5ebF1CHfgesZ6tHb+bu1lOWGqYIxe/l/dYfxgRFgqVd9g02gqaONd7k/fUSNi6mrIauNl52ZRcep46ng4cQlof2ipbkdt12MaWyBXxFGVQ880yUd+YZBw5nY1eNx2rXjMfoCEyobDg6p6Xmuuapx8Coj2jOaOgY43i5yDO3edbBhrLGzjbf1tM2u3ZkFevlecWFtgWW7ofG6HE45Tj22K14RGg5KDGoCGd69uKW1YcGxvc2krX+FTiFzvbsR9GYfqi8GOxpHvk3iTaZCzjGqIDYOFe7Rx92fBWwZQNEtgWT9wpHzhfvB2uWJsShtTSGP7b7R6koW5is6I5X6KcIhm7V6rVp9RTGCheBqJFZA/juiEAnWnaSVs13KCeKV5Rnlwell87Xu6dp5vem5GbSRlkVg5TThV6mxwfb6EJIXhgR2EgIpYjJGKkYe6hoyFUoH8epF1C3XVd956/nq8dXRqFF/pZnF4CoiIkcyT2o6Eg017MYAIio6QRpBfiAh472KaV0pjhXC1djZ3hHjKfYuB0H/neoF6bHqtdnBzw3bqfeV/T3pAb29mbW0Cdox3Nnb7dJd1J3ZwezaF8oxSkIyOB4nOgXB5B3PKc45y5mxnYDVQtkevVidt+3m3fi5943encqxwu3Hgd/l8Zn1EdgdoEmSMcyF7nHqidxR0/3DUc2V6/XwBevFwsGyWcE5yw20KZY1hkWhcckZ8bYSqh1GEdHieYtdG9UA9THtNEkSKP7tYRG3BdJN1RHe2e997PXR9avplV2lkdRmD7IokjJ6ILoLJeBBsr10RWztguWXWbMR1inybf/SAxoMxh9GGDH6obFxXz06kUrdivXOSfwaEWIFhd11tUGwlbudvq3dbgMmDmoKFgMh+nHpJcJth4l40ZVBvKHoKgyyIRol5h8SGKIdViJmH3YKfe751ynPod596FHedbKti72RQaoRvj3dvguyM2ZCijEt/imy0Yq1ob3Zwg/yI5Yc1hdGFvoGheVZxZ2u7b+J7p4LcgYN5uGm5VhJgpHmoiYWRtJJJklCRXI6Whtt7HnFSbPNqKWjxYMFXVFJTWD5gFmd4bSFyK3Jdcjp1UXgzeM9z9G8Pb5tvOnU1fieDZIJzftZ4ZnP4bdpjuFVcT81XLmBrbfp4A4DUgTJ9NXbqcUZ4B4WRjkGSv4/hhexzp2GOYKRnrWoSa8NuTHZ1fQ99/nO7YZVEcCw0PUhST16+YzZiR1v+V0dj93DReMl5r3euc81vCWq9XtdRR02GSvlLbUvrS7ZOsVEfVMlWQliIWEJaI1tMVy1X8Fz/YmtjTV2bUBlABSIAAAAArQ+OKOY6OFGqZThzHnhkdIBq5GfEbVdrdl8EUmlRMGDncBR6wHt9d4xwSGljX0JWTle2YL1nIGeoXDxGkyIAAAAAOgNZH6dHumSedXeA0ooCkeSR141Ygnt1cnnegliJ2oqjh6OBiX7YfdV+VIGxhP+DTYHZgAODboPFfzF3e3E5dvV8zoKJhpuGzoJ3fSp3H3Beb5l41INTigqL6obbftN1bm+1cc15FH91f9R6e3MXahtb6k9vU61fCWvRcFJwNWqeXudPiVHZZk949IL5heeCq3y4dnN1WXeYecB4QXSicpt1EXfbc2dp4lywW6xlcnGCeYZ7tXcpbehcQUoqQllBJEX9SfxUdV0aYu5lCWvAcGd4Ln58gDZ9mXVochR6SYHegwSCN38BfiB8fHS8aVVcyE+pTIJQRllrY4NsFHD8a1pmSHIYg4qL6Ig1fBdlNEkDQxtMpFwNb/14R3lucR1nMWeSbm1zPXGKa51j5VgtTYBNclxzdMGHqJH/k+iPLIUzd01t8GppblJ464DlgJ51hmCkVR5mP3hvgjeFAoESeJ9v+G2GdHV+w4lxlPiZkZiaj71/6G08aW11g4iJltiarJV9ioWA630wfHF4J3hfeyR6FXPSayBrQG0XcDR2dX2rhEeK+Yweiw6EBnbxZD9e7GEUZSBmtWReXUxTkE4jXShs33JZcQFrJGuGclRzNW5sY1dXfVT5XLBrYnmmfxJ+GncpctR1xHoef4iFcovxjdGKMISCfSl+n4QSieOIgIOCeDtsIGeFZ49qQWiVYrdfq2TNbEJ56oMqinyLS4eSeytov1QzVNlkZ3PIeWl2tGrIX41f2G21f8iKgoyEhYt462ucZV9oI3G5eMh7AXmQcK5m5GLyaSB1RH0BgMR/53+1f4h/C3+cfkJ+f4GzhhOJT4hYglt5/W93Z1Bo7XS7eip39mwOZARnjG8fdc577oGogj18W24xXZpY42BMbvx7eYRBh+2FgYAXeHJx+XHRejeCuIEWegVtq2GHa1OAuZCjmg2fPZ4NlnaGYHNIb5F+B4q7jvOOk4nrfXlve2RBcB6AQ4toj4WM+4QRfox6l3oefoV+sHkPbShbkU2cTDhXumSfbpt11nzNgOJ/eXrKdx6Cw4xPjreGD3btY8RhL2apaVprHGn1abtwBXfTebt3nHCSaUpsnHHmd1h/XYSjhzCJZIkzh4x/l3GsZ31vR3bddTVwumkqaUJunXBJbBJmtGbMa0tzpn6VieGOXIwqhx2KyI/MkpqSq44DiGGDE4RShgKGpIDfdihsJWQgXhZUbU4MVC5WPVZ1VfRSvlkEahR0mXVtb6xloV75YRJy1IDeh5mHQ4F4dQFl2VU0S89MPFieaax3PoB9gQl6r2q4WWZRz1EZVz1fAGZ+aC1p424MdUN7AoQIjF+OBok5fHBtYmrRdfl/oIiQjXmMLoSPdLRjd13rZSV0NYB/huCIWYg4hK96Jm+XZ/tnBGcXXcdFVh1uFZY5l1BrW0dfCWTPbQp0eXE3Zj9hcm++faaB/X0Ad650snmggA6GKYWIgBp5s3ChZ2ZYjVpXY7JhjVibULdPxlZZWE9Zvl7GYMdgN19KW2JT1E19SY5JaUv/VUFrPH0Wh5aJEIdthV6FZoWrgtB6721JXRRR/U5tT/NYoWIqaTZvG3cWgQKI+ohlgjNzjl3NVpxfwmjdcPh3qXvseP9v3WSwX3piC2RzXxpY81oLZwVym3hKfQSArH+rf4J+9Xgmcr5ySX2+iNCOZo4vigeHsoa2h4aIkoipiAqJeoVVe/9yLnXpfBCDnYVFhCaByn9lf6l+LH9VgQSCWXsDaghRnE8nZXRzHnr6eiN3yHCHatNkNmKlaI52poKMiJCH64D2eCJ0mnW8fHuBSX9/d4hr9mdndPx8YX66d69p2WD/Zntu22+QbABnFWQlamZ4OYW8ijuJs4HhdktuR2tBbVNymnj7fZGBMYQahcmCnnm1ZUxPT0aVUmdePmcQbfNyDHdZeHF6UnwLeyR1ym93b91uXGheXlxhgHAgfGOCoYP/gDt9xHqUeYJ4+Hn2fGF+A3npamZdMl6RYUNghWI4axl0wHdBdhRwW2fMYUNlFGgLaJ1rV3LFePR7SnnVcThh5UcZNLkfAAAAAOIdD0GTVRNkYHErfh+HEYsJifyASXm1dxR6NX5ZgD2BN4ONhoyI1YXsfJpwMmhdaTdvbXOvdLVzdm9hauFnGmqobP5ysX81iRGLHoWweu50m3RZcZ1qpWd5a55033sagvWJCZMzmVeaepbBkOqLK4YZfgdzsGoBa2NrI2iZYyFjf2okcT12Z3efdcBx7msaZfFjMmwnebyC84jXicyBJXMjaB1qMXJWdrx24XQ/c9ZxdXHQbzdroGYCZTRiYGEsamx2/X7qfuZ3QnJkd7l+fICRgaWFe4yekcaS2o9giQ5/ZnJTavxrE3CScOdpRVujTqJUPF6eXBZRDkhqVYVo+nWOfZl/dnyKdrhzonU1eSh77nsqe+18a4AzgLd5A3EhduV/AITehEaGf4WvgJp3pm0rarhsGHNyd9R3sndFea972358gqiF24ffi7+NVYtkgz5072LTWEpdmGLbZEFjX2IsZklsKnSLfGiBZYGdfSh6XHftcfdtx3HhdT52j3NWcYh3sX5JgvCFMoj1hA15l2IoUGZaBGAqW7RKhiuXBikutFMWarZ2K3uIeZ10kHBGc499rYhnjZKKmn8wb/ZkAGvRcwx7O4BVhOGFSoQnfm9xxV5hStRKx1FuUJRHOjeWHwAAnw8dMXNMHGK2cRh593lrdPZqRGBCW6tfPHHCgVCKQYoyhAR+VHsvent6rXoMd69t3mF1XtJqInYNfqiDWocViN6CD3g5aLtWh0e4REVN5FNVX2doyHPoe7h9nHvLesN7mHqBd3R4vXuRerBuHFg+TVJd+2c5a2Bt33HYdL9zP20latlzKHy8fTZ6UnljgNiJno/HkBiN5oRReGlvdXZoh4eUEZnYk6+F/XCpY3JfO2ERbPJ42oQLjvST0pTxjmWCYnjiesuAR4Kwf/578nn3crJm+l7uZ3h2Hn5VfNV2XnY7eVp9+YMDhyqDsXu0dCxxIHA2cUFtiWgjb2B7KoWQjMaQ2JCyi6yAEHnSfQuC7YGJfKpyumbiXchl6XYDgi+GVonhjB+NkIbwdrNfCFUJZMZv93LIcDJv3m8LcsZzgnW+dGVw6GU8WuRlbHgrghiDmn1dd6V1snUedSJ2jnvuhnGQnpPbkF2KRob9hICBeX3bfKR/q4EZgpKB/X6GePhxR3QAfRWECoaugbB3uG0QcBl8yoVyh5OCgnzjfcSBR4LmfXd3l3XZdbdxxGcJY5pnNWvPauZpAmXeXohZHFEhSFFQ6WoXfgqKAo+2jgGKtoOPfmN8630xgWeAsnxXeh54j3K+aHdf5GbpdcN9j3pXa65OiTOwSCFpK36Dhg+E1HgsbAVq3G/0ejyHaZC7k4qQ3YdygUSFB43ylaWbk5pRkRR/gGjXaFt6uodBj3qQOIsEf5xqLFhKWulsv38Ki/yOeY44ieaBSn94ge6EyYl0ihaEEnzNe1h8aXa/awNtnndjfjZ8a3KrZplnvnTggJuJF45tjKeEgndYaOpn0W9acmtyHXgggdaHd4ocifaGU4hBji+U05TvjSCCtHr4eWx6z3YRcuV6yIubl6KchpvolMyLDoZJhxeLA4tThaZ6QXjuhE+PUZMektqL1oKefUh+uHuadRJ0NHagdM1pMVNWPRM7sUsEYmlySXtffIV46HT4dLN21ni2d1N0p3DObnpwR3NcczdvlW2Xcf52UngzeJR78IDlgt5/Dnz2gAyJkoyziTeBUnbdbTRrXm1tb1FtXmQrVfpNdGLNeJCGKI17jdmH730rcnloT2hccbZ8KILGfkpzgWXkXdRfxWgyd0eG/4+Dk9uQ14e9eRdt5Wu0cm90l2/AZo1dC1aJTllOMFPyWRRh+2qhdTZ9voChg2WHR4XZfzd5cnG+ZyZePFx0YNtm+m+ed0x843/dgPR9U3i1df58I4dGir6Gen7adARw9mtwbMdwDnPWdZN/G4x9kyaVmJOnkWuNGYcPgoaCbYeIii2KFYiNh+mHk4fYheSCvH86fE90QWZ0YDNxiIGPiDOHRX/rc7lnrFYDQahCIFMRXAxgr1ztWQddRV1tWs9i1m1+dDt2IXVfdJx0nnNrdoV9c4RNiAqICYVFggaCyYZniZqHMYJQemh3l3y9gTCGUYpRjQONyYcCgBF9QX3hfKJ9UX+wfdN14GltXw9eTmkSdrCBRYsSkjSWDJZwkKOIEoUJh2eKy413kUCRNYzqgGtwrGMhax92R3k9dUlv9W89cwFwLmf4WyNSDExsRchOMmN2dOJ+E4OmgAd3Smb6VD5XPmNjbqF6QoQXiLqGT4EIfIl+uYNAhCJ+EnJ2ZJBea2j8dOx7Hn1te6J6o3z/fp6C9oqIk1aWvZFahZxvNV0eYQJsB3L+cYZyjXVtdyR1kmz5XoxW61n3ZvVvknQ8eRl9wn4pe1RxwmJLWU1eiWmxb95wIXJRd7N+7oXQiSKL84mohkCAK3YqcIp1YH9RhtOIPYhlhE6AAX+BgiyJNpHAlh6VEYxkfu11UnGnaz1oX2lzaX5mlGvkd/yAo4MwgaR+HoHehCeGRIVhgu5+IHoBddJ9BY3tlQGWhY3ggOJ4x3deeL196YaHjVyOj4pBg7x6sXSqc7l36n2OgCWB6IL4g7iBLXzPeJh7zYPGiM6HRIFbeNJ0xnbgdwV3AHSlcbpuBW2VbNVqs2MgU8pQ+23agkaKSIreiviM6YnBfqxyc3ehf/KARXskdXx0fXpogvGIOowfibd8k2f3VoZcJGnUctF2ZXYMdRt4moSCkSeYs5iUk5GIXXkmZ09ir3TihQCOUo2PhPd0AmXVWK9UHVSKT4lTz2pzf+SINIgrf+ttcVxhXTVjeGsCcudw2WqHZU5lxmgsbJJsXmmxY5ZfgmbkclJ63XqoeKl2P3ZVd1x9v4Ooh/uH3ISrf/h68Xd1eTF/J4E/ft95c3y0ha6LyowKjCaJTIXwfqt1iHUCefh3X3RtdeZ5KXsBddtn2l7aYyZs0HXlgOyKM5AAjliFPXyleb14PnUCduV7NYGkhuWKY4mwgUZ1tWhTaoxyZ3h2eDxye3AeeduCb4dGiGuH8oV+ghZ/PnyneGtzrmwqZnpm9mYwYpFY2FjPXExf6GK9a+h0CnpXealxqGVnYtpvl4BJijuMVYelfJNwHW7rc217fX7MedVsQFceRztKtV7mcAF9hYLbggOAFXy+d+VzYHZvfE5/s3xSdqJyFHbgeB96i39FiLuMmog1eZ5aIi5QHQA+/k+WXi5rjnf3gWiHmIZGfhpzJ3SFeyB9SnY3aChf0GqsdXx8N4Czgs6GsYhshct+jXtbfneByoGff5x6u3CQZJBgkGG3YItg62FpY4ZjPGLkXgVgx2lOcYxzjW/waEpqbnXyf36CJH7SdlN2JH9RiKaMdopJgUd0wHBhewCDFYNDe3Zs3VyKYL1onXF/d+h39nFbZWFlqHlnhvqI3YJOdW1ogGlBbsVtbWp+audv2nNWdp13dXmmewp8qHkUeXN5jXkweY13u3AaZy9pnXN5ebh5lXrJftiDqYX9g3x/D3i0bUVgDFvdYpltZXG3bOdhD1y3ZcRu+nReetGA/IYniXeG6ICcfAV6Cno/fMV8oHoLdxF12XPacgpzf3RRdrJyqGzMZyZjg2LnZv1pOGqjaVBteXK9d9F7cnqfcrZgXk5XUYZdTGgGcWl0w3KKbThmk2H9ZBVr+20wcdF3lH2mfsl7snw3gruG+YcchiuB2npfdkt3Rnnid8txkGefYuplfmyWbj1q6WCFVoVabGqCciFy6mwNamVunHShd496XnxDe4t2bm+EaZFtuHaBfax/Nn2MecV5lHsDfDJ8VnxWegp22nGvcexyiXBaakJjKVwEUEo7fy5BSaNgOG25ccNwJW3IbVJ1k3yrf1195nUIbrZrfXCKd+F5U3bbcp52BX7jg+KExH8yeOR10XlefyyCf3+ZdgBueW8dcbFsxGr7eDqF5oYEgSJ7NXmiePhybG6pdDV+CoRuhTWEvICLe2R1cW20aKhmFGEqWetOoE2xXjFw8X51hx2KM4rQigqLMYqZh9uA8nRUZK1SJkaAVTBxgH8IhGOAMHbbaJ5gJWApZ+JsG20Wa2Vr8W5ac9V03nLQc5N7+YL6hPqCfn8vfjOBmYGCfdd4vnuyfxZ8d3AjXw9P5EdBVE1jJm6ud4yAi4YHhxeDPH/+fAl3K2rQViBUiGmYd7J/2IVPihyKS4T1eN1v73ACdjZ+BIbRiXaHi4NHhveL24+djweMV4b3fZlxN2gNaG1pXGtNa2VqnGy6cChz929UZ9JfhWPtbXx3hHkzdn1yxHL0dTZ8y4PVhxKHY4LaedBwEW1Qb712eH8Ngtd9E3O6aMRvbnxfgw+D1nsVdfxzmHPGdH12YnmGgYCLYpCPjReDJ3XmacRjfWxodvt48XMLbJNqAG/7bvpnNFv/VA9ae2ZveMaH8o8gj/uEdHXBcet80oMEg8F7VnNAcZJ2wX7BgYV9anGWYXVjV3XpgjyKL4yniWWDGHhjakBmomk/aRdorGgMbGRz/3m+fEF8CndscIhv3HFMdbx0DW5XZw9r5nTYfbuDToYIh/mEKYAbedxtmV0LUAhPWlCIShxBt0RPU1he72dbdMd8PnwQddd0KIJ5jKWM84JVdXtwmXUgep17gn0tgRSFloZahSyEL4NDglKDi4SjgM91OWvpbCh2iIARiUaNrop0gEBzsHGEd9x4H3r5fySGb4pWjJ2Lwoeyf/F5KINgjWePlIkSfXl0rHjyf9qFfokHiiCHvYGTfOJ9gYIohQSGs4Qlf152gHHMd52Bc4j7iGmA3WzmUrxM/FN3Vo9U5Es1Qfk+wUVJWKNxo4MyjaqRsJIXjpqEUHuzdsx0f3TBc/J3coGFiB+JQ4GZbWdS/FzjbUZ2FnzafjuByoP5gRh7PHYde9+Ca4YchL99mXeBdCJyxnIseR6AoIKLfdhuFFSRL3VJUmN2bsN1sX9OiZSNdot1g1x3km1pa/dt1nGlc4FtJmLZX65qhHUdeQB1TWxyZn5uE3vQgeaBf31tegl8kXynekJ5dHjze36EyosOj9aN9oiwgvR803bHcsJ0SHUHcAZtIXFxdsV6FnyTe255uHZHdeFx1mm5XuJQ2kJtSQVdLm5meu+BfIc5iYOGp4C9eWF0jHL2cF1rBWADWH1hLXDTdgJ3DHVxdNVzR3G9a2Bmf2jhcLV2wHmRfEZ/A4GJgyyE+4F/f1KBq4cOjhOQ8IqAfvZs2lkzVZFjG3ZshpCQwpIvjRaCeHn2eAt5OHfocsxqqGGmXVpnGne2gOeEPITwf0B6THO1a9xiel2vZyx6ZYZCi+eKdIYIf8R0TWu5cuCAz4dnhuR943ZOeHN6l3nGeHB9vIZ0j96R44wqgt92SXCtb0Ju4WVzZrJ0z3yRgAGBtH8zfLBy0GfCY71lYmYpYO9WO10Ta6NzxHWZctdtYGzkdIB+FYapi6KNqYihe5tmhVI3V0Bm42z3bXFtEHA6dbp3Z3cQcxdrymHZXZNieGoYdwaFVI7ykO+NGonAhJWB5X1Ieeh0gW2MYUtb1l/3adJz53zxhCOKLIwpjleR+pIGkDGIHYFcgVWE2ISVgkuBsIUwjRiRqY6mhWt3M2cjXt1f6l4BWPBegXNYgWGH1omXjNGPWpDFjP2H8oUKiLGKh4toj5+UyJZpld6Q3IxUjZmOMYzKhjCBBH3DfmCGk4zDjaGIwoJkipqXEZ4VnfKU8IgHg+CACnk6cVd3H4I6heOB8oFwhReGWId2iQWI+YG9eM50nnqUgnGGKojciE+LuY02i3OD/Ha8Zh5U8055Xv5wxH34gn+CmYDGgAuDf4eHi9eLJolXhCJ90HJZZcNaEWxqhbGWx569naeV1opCg3eBk4PEhYCHnoq7jiKQUY1xhZ56VHDAY0pikWfoaIBoJ2dOZ6pqR3Afdsl463jtd7N0cHN5dlp9pYMfhNV9pnJ/asRqBm6vb+Rv72tNY2dZwleFYLptf3iLflp/CXqbcPlqxm/kemSEK4eThqKFt4L3fAF2vXREeYN9fX/qgR6I/I8KlMWRUInnfJNxqG6Yctx19XONb09wnHYIe097RnnCd+F5ZX3WfvB9z3kecK9kqWCDYKhiNmPIW/9SX1Y8WRVUy1aEbD9+/YWIhC17dm6rZSVdhE6SO40oYkMrXpluQ3ovhDiNeZJikpmLFX9NcIthQ1UvXt5ttntfhuSK54oGieyGkIY1hyuJGpE3mX2cG5pKk5KML4psiVmJnIl5iVeFq35qfMF+xYByf0B56XfJf6WHLIv/igKKhoqFi4eKEYdufrtwQWMwY2NqcHD7cBBuAW0Ec6t6i3vwd/11XnqZfV97vHSYbpR23YYEkNyPyotriR2ID4Qgf7V88Xw1fqKBpoRkhOyDw4W7hz+G4H4ScERgnFpZVp1Sq1edaHx+jYypkIaLWn3ZbZRwQnqZfZB6LHXQcHNss2mvawZxcnVhda5u+WGhWsJmCnVLfAR+F4AchJWGv4M/exRx2G5idfR6Kn6Xfy2Aq4GKgzaFboW3hS6FpIEVeeBtBma6ZTxucXTYdSlz6XA8dPp4KnrNdkR0GHYiePp3oXqlf4mAFH3yeHV2FXSXbp1tq3XffeiA/X5QevV19XWWeSF853h7cOpk71ufX8NsLHrOgsCFMYL1fEd8VXs7cwtmEl/vYq9pHHHbd4F8roCPhaGIgYfIgY18Cn9jgnyCJH9FebVzPnLCcj5xHW2taP1lMmeqbpR4033kfWx9cn4lfs15AHHeaLlie2EMaGZu2nHjb5VphWWmaKZsRHCAc7tzNm59ZD1hmGX2Z/ZkiF+uXW1iNWd0bWl16Hm1eVJ1qGzLZTVlT2rsb+9u/Wj6bQ1/W4xAkf+NB4Queph4sn98h52JQ4VzfX53RXNMa79f/V7bZx5vt25Ha7BuAXfWeiF2c22nbR93vn1rgaSBKX0Rd3FxkWkvXidZxmDfZ7tqXm02dXd+zYSqiMyKEozGi0iJUIN2emtx3XPhgRaM7419iJV9qG8iXlFIlDaSOcpMwGZWf9SOK5STkB+H+oDug7KJEY53kA6OkoVKd8hqyXKsgOWH3Iqljf+PCpA5jBuGroLBhNSLqpPJl4yWd49yhCF9wnoHeb95Qn7ognSD2X0BctFrMHYohBOMx421jD2LYIqJiOSD+4C/hamMD48oipF+eHHAb+uAbZDOliGVT44eibWJPYoOiFWEk32Pcv5lIl/TY/lpuW1Ebj9tfG2wbQZxGHsUhB2GS4MCgaWDGIipigaMiItEis+Kg472ka+QJYoAglZ+pH3Be8F4+nRhdUV7AYHCgtmBq35ZfZuAqoPEgY14E22oaGtv1XZsenx6T3eudDh2THpFfjOBMYGTfmB/BYKgg/uBZn82fYx9uYAvgsV/bH4/gWWG/Ilxi8aNko/LjhmLuIa/g+x+pnZvay9ldWmHbS5v2nF2dgF8JYMgiy2PZY4DioiD9Huod+B+CYubkf6RQ409h/KBNn1gf2OJQpHUksOO3IneiJmHC4Oje9R34nyig1eFCYNpgGCC2Ihpj66RCo5ZhbN7b3tbgu2IMYwHjCKLcIthj42W3JlIl0yRmY1ejPmHAXsdaKdlgnq1jXWXfJh/k1SM04iOiI+H1YQ9f5t1GGqzZqpwC3vpf2SBvoRjjLSTR5ZllPSPBIqWiPSLF4tyiMyIUoy8jg2QrZDQj5qM94ZDf7N3/nGWakNl12NAZKdqZXYvfLF70nTCbMhqAm2eccp1L3clfA6DuYVSg4t7AnFYZw1hxV/haCN2bYODjSeSzpBkie17/Go5ZoRtOG9ObpRwOHoUhN2Jpop5hBZ4wG0Ea65tdHD0b4tuAXAmbhxvKXyNhRCGRn8kdItqBWwjdjB9L4LCh3GMZoyEh/9//naWceJwXXE6c2p0PHQmeEx/IIRxiteP9ZCgjAaCSnN+ZahdFWAwbY954X+JhDGJQokBhRmABIAuhFuJ2o1Ij7+NQY6nkpaWB5d5k7mObYtsh76Da4TVhgCIb4ZbgpJ+M3t7d/51vnv8gkaFYYFNd/VmJ1hOY+N0bX2jf+h+iH9/gMB92Hg9c8dtl3FxfnCJ3IysiMl/RHqXekN5r3VEdz185n4UfJ5yfma4YKlmLXSzfYCA/3xOc/loxmPXY5NomWqbaAFkVmL9avB0o3pvfVh+6X2Peqh3SHqfe0d4hnAiZ3NpHHXSgBeLoZLIlJaQOoYid45lql7AaoJ5RYEvgp18knLOZxxfUGBDbdp55YA9glCBOYFuge2DSYfShdd9LHI1aq9lQ2YGba93rn+rgkqAan0ygnCLxpH7lOGUN5FwizODLXnGbkloMGzEd7t/bIEffzF6B3T9bvlwGX50iiOPWorCeqJjGFe7X+ls1XS/dwB6Zn1SgeyCBIA2fZp+8YHFgtCA6n3He7R4vXWgc2pz4HXbd394ungneDd4GXu8fkd/bHz7eZB8HH5nfBx8bX6VgtiFzIfDiKmJNIrJii2N6JCJkrGPdYalehJ8OIpGlVmZMpbljK2BtXfsaoZYj0djR4BWG2RWbWJznXdQeDl2TXEgbS1s9mgUaLFtOnbXfBKCI4j3jtyScJDJhoZ6s3Y8e8Z9x3s6exGBAIMye990TnlaeIlwNWIwVGVaX2VZbzB6zYN5iKKG1n5oeJV/MouTkXWRZYyghuSBTHzlcjljr1AJUsZi6219cmxvC2mVZ25r+nEvfdaJ95JVlTOQKoWTfFV+W4Ovg9Z8N3K6agBpyG2ndwuHJ5W/nMydD5qalKKPw5BYmVKgdKGqnGmVkJCUjqmJgX/PdQBzhHWUeQ57kHSoZqthTmxidMN2q3QkbqRoT24sebWArYRTh0uKw4xii3WFqXxlc11t/mz2b/tyFnZheO96Inx0e2Z4lXAXZRtdF2bLeOeDuoURgXl6dXgbeQh1zmUlW7Js6ng1fKF5CXeed0R5qHuNf4SDjYJifM11gnXXe1yE9IpUjUuLLoYffk50pHENelSErYqFjmaQEZBMjl6NCY72jo6RlpZbmviYhJAjguV57X9EhSeEEHxgcF1sG3U+gBGIMIsAi9GH6oHdeQR3Qn5WhqKKI4s2jGuL/YSQezd3W3jkezmAzoLKgTZ7eHALZhVjO2o1dQB+OoUFizmOgY0uiv+Ft4FBgGWAeX7Ce/p3U293YaFYWWmBe26FyooOj6aTFZaYkkSIAXzSdUp1LHSUcMVva3OkdwR8aoBygGZ6Jm8hZ/FuDHufgpGH0YpUjDGMjo5OkuSTApH3h0h903pWfgyDJocBhgCB3H3rfcN9nX4LgQOBQntbbMpfY2pgd+d+XIDPfGZ22mwsXdtDXSgrMpFOllzAZjFvdnPhdJt0PnK2cNRxrHRrd5Z213DHaFNnunKYguCOXZPuj7eGNH3nd6JzJW72aRBps2xPchB2ZnaAcidq/2SGathz93ileH11/3CVa3JnmWYcavdr/GdTZctoSmxYa1RmkmBlYDNkqGcTbnB2RHxjgCKGl4ydj6yMQ4LAbJRIXy5WMNxOEGslesyBHoamif+N0ZJelvuVp5CehyR/X3tEeat4MnvWge6GgoakgmiAk4HsgvqChICgfFd5x3mheoZzUWdgadl6Don8kIWUh5GvhkpyYla9SwdR7VpIa955L4URj46W25h0lOyJHHynck5twWQ+aKdxLXpHfvV7qHNlaIJi6WXSbA1xzXE0b+5rNGp6aLxquHErdh515nRkeM96nHmzc3Vu3HCwcwZzz3Deb91zG3jQefJ7Z35Gf0J95Hj+eL6BOowdkBuM44ASdDJws3WLe1qAcYKrg72ErYIzf/96K3WicdBxUHJicP1uO3XMfCR+EHtedWdtFmMAWUNewXPkhqyRY5OhjS6DLnh+bnxl3WRIZ3lvXXsOiP6RZpZ0laKQF4s5i6aQpJQJlcqQT4fZfEV4XHh/etV9Z4F+hNKGLIqHjguSlZK7jqmHGYFAgFCEzIoLkr+XqZrYm7ua6packHWLqo7ylJCXAZUokCKN1Iv7iJmD3X2Oe2R9zH+AgXKAxnwTeWp7+H9JgB185HHeY75YSlmSZ7F5UYc6jv+NpIg9gxeFEItHj+CR8JI1kWiN5YdigmeCgIk5kdiTdZDniS2G+If9jJeR6pJojzKJQIR+g3SFvofqii+OhpENld6WX5UTkH6J94dxiK+GdoCPdf1qgmsydNh4n3fKc0hwVnGWd2N+toFAf/h4c3RTdJx0xXKebQxrL3JAfGeFTIquioCH4IDqeCZ0xHYxedp2fW8EZ6prBnoLhXaLSY1liSiBqneRcmt6k4bxjOyNcoxNi2KLXYruih6PGJQ0lsSUP5ENjDKEKnhnaRNgKmOPb2iAPo6qlaqWrZNTj3KMY4pphoGBwX6Pf+iCb4bbiHGIDIZPglF8unoSgUSGModUh0GIKYrGiX6GcYPOglyDQoI1f956h3bndP9373sjfqJ+54Cmh46M2IrXgfJz2GcpXzNPPC+wG65EI1+NbRh3EoIwjXCTtZLRjGOIc4noi4GL/Ycbgzx+eHdLdQl7TIDMgWGAxX9QgrSD6YDGeLB0uH6VilCTD5frlByOaYSWeh12l3dCehN7XHi6cZ1uxXh1ho2NdI1fhkZ5kGcWVQBQ81NXUypNVFNFZeNvgHGTa1lfXVOTVYtfGGvWdOJ4XHZZb01lKGMDck2DWpAalx2YxJRnj2OLyYklirqLc4znia+CiXk/dAl2UHsaf6p/NX81fqx+DIF7gqeC9oAsfSZ4EnQDcURuvGt2b2F4kH52fzx9Cn4MgvCEjYKnejZ1+neeeIlwwV4vTQtYV29Dfl+DWYD6eMd08HbPeb15D3kDelB7vHmCdpR2JXoTfxiGKo1lkV2Sn5EOjh6IPoK0fd17GH4/g5aK8o9fkPuKMYIvewt7dX7lgNGB24D/fZl5pHRbb4JqL2c7ZXhn1mpMalpo+m36d+5+AoMvhtOKCJBLkRuOfYeRf9d+XIbHjGKOgox6iPOCHX57ex55fXXPcth1+3ojf/yFTI7AlDOYKZiZlfyRkY6ni3mKkYyxj0KQ1YtshCB+KXlrd0Z58HsOfkh/roAGgGl8WHeOdSN1J3MycZd1Kn1CgsGBHH0teOp14nkdgGiBf3wJcwFvnHaWgLGIP44rkGaNVIb4fpODSI6Hk2aShotYgZV7yoBPiQeNkYoogrR3nG+Xa9FwA3xuggyFzIdvjEOOdIjifVR4bniheYB8U37/fY97vnhyea17a3oUdpVuuGiTZqlovWlJcfV7zIHUgWJ8XXSHbu9vDHnFf1GBrYFfhtCLToycidyJ1Y27j2aKBX9ocqduLnbrfnuBVHuhcaFrqWqAa2pwMn3qho6IXYUdhHGHm4ycj3mOyYf5e8Nyt3PTffOIu5D+kruOvIMidZ5myFrbXbBrnXSLdmt3FX7TiR2SkpP2jwuLHYf+gYl2SmQbWE9ZEmrieBp/d3/3exl3AHRIdBB5e4KoiHqI3oLUecZv4GaiXqBjWXBSeCR3224EZ2BrOHUwfDWAjYCJezJxHGA1RiQ69lMeb1J+UITohO2E74UEhWuGl4zIk7Gay57PnsubFZj5kyWP5YrOh8CF34GZfKN6JX6CgimGGIbEgZh3QmeKV2JZsGxBfOSEo4UvgU9/2oFQgjZ+N3npeed/bYT0g1aCD4LIgP587Hwxg+KGuohSjNmQcZJ8jfyDWXyYeTB6fHqCd1F0NXRDdVJ5T4BMhoKHKYMWfEx1WXE5cwB9f4g2j/eO6oeCfMBwKWgNZiZpqW/DdQp/QotKlHmYpZY8jweGsoS6iPqH44Dmc3JozGXdaeBzc38NicqNNYzFg910jGTJWMRXi2GHaHFpbGTLX8BjHG5SeZ2B3YOggkGAU4H3g5yCQH90fZyBGomvjPeJLIAbdZt0O351iEiPRJHJjvaJoIYRh7GLrpLxl/2Yo5UqjsqDnHeOdOd8doW1iYKJeoVhgYmCZYmHjm+PuI4YkTKTYY/Dh2aBvH8ShEKLLJLsllyXLJTAjxeO1pA0lLyUK5IPjP6DZ3sJdIxy13XafCGEeIbFgH10LmgVaKVzx3ymgdCDzIRchbWE94JQgl2C5IK7hUyNDZV7mGaWj49qiFKHN4tUj32QY47SjCiOipDMkTyQLYs/hdWCfYQwh8mGGoJNfGp8ooEohNGBVIEmh8GNyY8FjdGIYog+jOaO9o2oi3uJ/4TofRt5M3rkf4OFfIZzg12D0oj5jZ2SbpXGlAiO6IDJdzl86oQUizeNzoushod+F3fHds99cIX1iTeKcYf+gxSAjX0Be5926G9UZ6ZZLEYtOs9AM1GXbIyGoZXVmXKVJ4vYgcqD1It3kpyWw5VLj7iEMnpIeH98BH3qe5Z87H28fnl+xX2tfXN8gnnjeJF7WX25el93W3r8goOLH5KAlRGTzYoUg7qFvor/jfePhZEfk9GTNZIEjieIiYHteMBxbXPDeA98NXuLdh1xAm5gc0p9goZ0jfSPVo0oh0aAI3kPcfFrom2hdGt+OIamiXGIcoWxhaiISInDhh6FlIdOjKaQQpNNk7SOGYXle9Z7P4DUgrOCP4L0g4yHNYlOiTmK3IzSj2SQjIv1gEd1F3Cocz997YWyiJSETHxrdBlwkGsZaN1pvXLGfAKD7ISyg9eCwoTOh+eId4gbhoaA93u8fr6DuYMuf2Z6THyMgBiCVX+od+BtumrwcmqB9Y3UlOGVcpD0gh9xIWViYvVqEndIf7p/InyCfdODlIcNiEGMe5SYmFuWE48nhjp/XoDpiliWPJtml2+J1nGaYlFsKXnVg4qJpIj4f/dwN2pnb+Jy3HQ4eI995YC8gU5/cXwvfBSBtYlnkP+QS4lwegBriGizd4KHSpPxmGGX6ZB5iCp/knfOdfN9fIk1kvWVV5Wkj+uJ8Yxvkr+Uy5K9jiuK4Ihcis6Ls4m3hS5/vXVVbJZp7mxZcvB4BIF1hw2Kmokuh7OF/IXthdOGiotYkCGRHouzfN9nilRhSthSGGo3ftGKq43diBOEWYT7hRqI3YdrhKSCSINGhA2GCIl1jH2OD44CjwiUH5gdlxqQYIP0dA5x+3eOfjmBzH5qeAhzX3T0eoiDWIqejLeJcYTiggyG14gyh72CEINVidqNIo2tiFeEfoLYgw6Kx5H3lPWRA4ynjOuST5bAlBWOo4e6hlKH1odghp6FAIjvieGJM4dGhHSEaIZ3hq6D0YDMf8l/VX/wfZZ8uHlgdaN0Fnjpf92Jm49PkPiOzoyRiRWDh3iEcvJ3HofvlgWgWqHgm+CRkId3gcSBYIX9huWDh353e1F6vHRZZ8VOSD82VAhs/H1giFGL+YcngmZ/nYOqib6L5ojxglJ+jH9DhDSJ4Ix/kPSSb5Fti7CBe3iWdmt4mnjqdDpva3Igft6GV4c0gKdzf2s2cuN8/IEKgOl3+mwkbfF5P4WUilGLbIpiiv+IvIAndlxxAHFkc3pz0mzdX2pbH2uZeHt9hX1vgI6FH4c3gut3j2xMaGhv43oEgy2GnoSyfaRwHmYHa0ZzUHe+epV6p3UhbQtp73DweE18LHwWer53anV0dcd2xXT+b1Nvk3NbddNxvG6WdJZ9hoBte9xxqWwIbo5w+XLRdYZ3YHe/cqppMl9yWali0HS0gSOKr44ZjwSNrYt5i6WI/ICKd3B1OH77hyqO8Y+ZjMmFSH99fkiBLIKMgW6Avn0cebN3zH7SiQ2SU5SkjnSEQ33GfRaBtYG3gEl9V3UJazBjMmVqb6N6woBvgcV+7H1ZgLCDIoQkgkuBAIBre4h4j330giaD0301dot0IHqSgFeDFX9XdJ9vm3eIfuV/HX+BgAaCEoPlhaKK9ZAfltGWFJKgh8h5mW99bKZu8XBIbnRn/mckcpp6bXucdg11PXkWfIl6RXNBa0NpymkAbMdvgXZzfiiEl4dLh3qFsohFj7aUE5cplUGPdYS6c/NjBmdTdlmBpoSggN12h25absNttGeHX1pe2GV8bydzEHP0eHyEXozOjdGJ8YKafZR8N4AjinqROJJMiySDkH+je6R3HXJrcqB47Xw1fHp1fWq6Yq9qnXmfgBR+1XRYbjNyOHqjgeyG84g/h/6CkH+UfF57EIcslQ6bT5dpinJ5RHP5eSCFYZBBlsmUVYz3gL97pX25g/OJt45ck3qYE5yqmpOUPJG1k82U5Y+whcF7Mnm4e62BDInsi2yHcnkBZWBdS3Fpif6YeZ7QmoyP54TmhayKV4yii6qK/okXiM6BG3qKe/CIPpXJm8+bb5WailF/j3VAccd2gX4Pgb98jXM6bAxt2XSFfkaEbYhPjO+MXIothL19GX5PgnGGlYc0hPp9PHbAcnF1KnaFcxRvqGxHbjxvr232aydtOm9bbbZsnnNUe2h9S33PfZ1+E38efW14inPqc9h66IHlgy1/BXeSehmG2o24kGGSXJXXl3GW5pDTii2HnIVdg8CBPoKAhfyFO4ENeZJxRW9Ec8N4xH0ggWiB3H9ggVyEMYIpdxJkS1giYiZrDXFEdfZ4J32xgOGFq4y/kOORIZH6jBaFknvjePd/zYbeiUeK4IifhdmCPYOLhqONSZeyneidzpedjjqKXY1qkXSU85UelcOPT4W+fOR9toNzijORQ5OWjVN/+2tIXHBdg3FWg+2LWIrof8pzX3GpduB8tINEisOMnooShN57J3eRead8K3ycd4p08HrEhyWTu5sqoROjjaGinCCUU4fNe0l5u3oUej91ZGzRauBwG3TIcsZtY23CcvB2vXp1e512x3GQb65yTnfld2x5nX+ghd2JfIvWiMCEB4OUgwKEuIFZe3x0U3HTcAZxn3JLeLN+eYFEgW9/lH0Xf8eBPoLdgH2BpIEgfj54bHKQcYN1+Hj/ejh8JX0AflCBn4V0iJeJ+Y3jlqGdG55tlyuL5Hxzc5B4HIRqjVWSIZLLj8OOK478i9CF7nsvdAV3ToK9iw2PvIs3hRKA/3q/d4x4vnwVgzCGw4SdfpZ1qnAYcLFujW0+cZV3bnpBdoFsFGJiYmlu5nkqgWKEcoQ7hXqGOIZlhayGlooYjRWLjYT+fMh6CICthvuJIYjQgIV0ymbiWg9cyXBGgv+J3Ie+fXp0xHtUihqTapRQjxCIGIQbgiOCrIcsj4yQ14ozgeZ7IXwxeVVxUGmcadBxpHo6gCeBAn0odXBzfHvtgnWHLohwgad00W8pfQ+O/5dwmUeTlIVEc/lsqnthjJ6WxJmFl62RQYsyh5CF14V+h/aH3YOXe5BzLXIWdxB+t4TXh4eEZXtmczt35IE5i+qRFpZhmGOYCZWDjlmF/n+ohAqL34xMjbaOQIz/hWx8PHUidkJ4LnVMa6RbYFEQYQNzmIICkRiaTJ3YnH+ZLZJ1hal5w4B5jveUzJLUh3t94X3igLmEQIoAjwWPZogVegVnuloEYjBy1X24hK+GIIPaeSBvtGyIecKIJZKElJGPHYTSdxR0y3eSgAeL6pH1keCKhYK6f3eANYINgwOCkH4weFtvimeFafVz/H+UiIqKhYX9fJl13nJgd+B+mYX/iBqIIIOCfb16XHc1dUp6cYPViESIlIK4fAB9WH2TepJ6K343gAWBCIZ5jvSVl5mal2+P+4GFdPxs12ffYoZiRmuPd65/XIELfKhyhGwJbhh1anw5f1F9gHkYeoZ/F4SmhhKGzIGsevJuNGN6Z2N0hH5Sg5eD24C1fEd3jnUvfrGIV4zThwx7HmYCUP5R0F+FcNWD+ZNunWWevJaBiAx9/396hdmGQoSLgeqCgIXBhveELH5FdrJz+nVJetZ5SHESZttgkGPqZ71kTVk/SktPdV9iZiBjcFVsSkpWTmRFbLhvj3TVfpOJI5ARkpmPKomEgNB8xoLhiw+THZfQmMqYLZXwjj+KtIiXiPWGsIAofHh+y4GNgRl/nX1XgE+EWoPZfVp29nIfd0l7En6mgHqCzIFqfih7F3nsd9Z4031ugymEuYMphUWG0IX7hBmFKIj8i0uOW404ilCH5IcoiqaK9oYkfQBvVWmHdIh9bH9afY95SXRSb1VvKHU1e8l9w33fedlwgmgZbQd1ZnZBdoF7NoPwiKSMopFglpeWWpIAj3OOwo6wjMWGOX/Pet96MnyweiJzgGWcXsJpdnWwe3l9/oGzijySopWTlWGUVJL+jYqGa3wPc2tvN27YauJpvm3qbnZq/G59f7qLSpFvknKTzZXylXWQDIWnd+FuN3c2gxqJcYjagEdzc2IYVxJZbGB5ZWNsxHJ/cr5sZGLuWqdhoW3idsl5SXaybS9mh2d4buFyuHIrbaBnamJBZT5yW34Rh0CLN4oNhYh6TmvHZDpv63rsgVGGxYlkjLWNxYwDi+eIRoXAgNx9Sn5tgaaH0ov8ioSHToOOfvd6bH0UiV6WuZxQmZuMz3x5eUmBxosqlU6ZiJaUi8J6nXA2c893EHpsfTCB5oEMfwR/yoKthQKHXIjVh3CDxHqYdJB1zXoifuJ/k4F/gNR8SHypf2Z7c3DSZb9k3WlCbmJuPWo/aqVx5H6JiW+MvoeCfOlrsl7UXohk9G4xeIZ7qXsEf26GuotOiuuDE4CBghKF+IJDfgZ/HoTvhneEEn/IfZ2B0oZAiW+HioRchOuF/4gii2+LnY6Ukt+PX4akfHx9cYNsiEqNeZJPltCWBpahk3KONYcTfSNvi2Y3b9t7uoVzjN2Oz4vfg2N3dmppcSuFHZKBlsyT3I0GiROG9oP/g7KGQohOheJ/bX2vfiN/mH+xg6+IIInahMmBwIc7kSqWvpVSkTGLJ4SYeFFm41qJY3NxGnp7fNl2zmxxandsyW4idv2AXImdim6Hf4fFioOMyozOjvKQ9pBpjmuN9Y9akLuNtooJiMGGu4Pmduhik15wbtSAYYstjyGRapWBmAiX+JMXkxGTPJC2ikaF84QYiPKIOYi1jJKWrJz8mwuUGoqHipiRpJT4kCKI0n5Xd910RH5nizCT/JNTjwCKPYiziiOR85YEmeOTuohUg7+JUJVhoLimeaaQn2SVZpEglpCbOJ0Emy+WXZEikDqRhJEPkciTX5iqmBSSI4gXhieJ+4lWi8uP5ZOIlBuR6YvShwOI1o2xkySWz5Ohjd6HbIThgb5+r3gHcwd3x4HYic+Lk4qCiumMJY35hc13Fm7Ed0OHApFHk3WON4TJd9lse2tTcY54OoBNhTGGXYYSiI2H4X6LZ2FMtFpBZVxshnI5dLF3IoKOi2OPgIyNgzJ3jW3IZ01j42W5bEJyxnS8cvxvUHMIezmCHYe8hlmD6oA6gE6BKIQViDiIQYM0fgp/u4WmjYqUb5q/nfWanpFeggtzHG/vdr+D3Y7/lHaV2o+mhA92hWd4YTFr9HishWGNqI68iHx88nCQcqV6P4LBh3qLhYumhVh7MnokhcGOsZGTjsuJxIqEjlyOSYzHjb+SRpRxkuiPWY6Pi0qOB5kAobKgBJoKkT6IgYMmiJOS0JgrmvyYZZVwjq2EmHrnfgeMnpLrkVSLxoLDeNZw2X6HlDOhHKTVnbyPSn9IeIKFF5p4p4OrraaamomO944rl9ScF546mjmQM4DTa/VbJVzzaWB+HY59lSGVyo2XhG2BNYMPheeEOYMagzGGXokSiG6FkIg4jnaQ040lh9CCpoaYiuiKK4noiFKM85CRk5qRm4vOhcSEsIa0hNt/fIPtj/eY2pqcl7+U45P7kgSPV4lRhbSDSYAXfaJ+pYNJiuCPb5JMkJmLiYkpilqIFoEKeFxzcnPzddN5RH/9geB+EHScZs1pKnerg8aRvZ2OonygFJlcjqCEPX2idIZtkmfCXgBWE1eEYpBsH26Xb+Z6w4Nlh5eIuoizhWyAjX2lffJ/84BkfZp0TWcTXxFzQorMlWSXiY//f1d0iXWIgMSQl5y9oDSckY8igVR6RnqBfwWGA4qQiZaEL36EelB6hILrjXSUT5VnkkOOAYrPhuyG5Yogj/eNzYRacnNUpyqqPAtfm3Zgg/eFSIJ0fT97tXiRc8xxN3eYfNx7z3dTeBV+OYkpmQWlcaj6oJiMOXW0e+qJ15IZlXyQvoT3c8JkM1c6TbRZZmg5bnJx33V+e4yCu4oCkQWT0pDUjJqKro+LmzumKKr2pNCWUIZogR6E9YP1gaiAxX8uf1+BmYbNiJCEkXzjeB192YTLjOCTh5a5ke6G0n2HesJ8aImMnYyre69xqgCeeZB8iceFjoQghQiJqo8NlF+TwIvvfT5z5HgThbeMpo+gj5WOY46wjTeJyn+PdGJxs3WafyyOJplsnBOXQo19hgGECoWih/KHhobGgrh9Y3sggPyHC4wqi7CIVIgNiKyDQXuOcgtyG3j7e/Z5KXcae2aFBI1ejaOIKIYAiiCPj5Mhl/6XWZSqi3aCEoEdhKaGt4zAkk6RGoh9eHhr6WxjdRl8pX0nesNzTXEndx1+N3/kejt6bIQAjleRxo5oivWJ34uhjEKN5I28jgqRLJL/ju6Fm3eTaq1qN3VzfMN+ln6QfnR/24G7g22AFXyyf8KFAokIikeL7I02j6ONhopHid2M9pIGl4+XzJWzkbWJG4FtfXp9W3u7cwxojWYVch18xYLrhbaGwIgii9WLrIkbhV2BXIHggzeJi4+Sk+6TlJGyjiSMpoeuf7N6HoB8iYGO5Y4mj+qRKZM0jzuGtnz+eep+Q4dHj7+Szo6CgoVzZHgbiUyUrplPmGaQqoFgc9JzEXoggZWHc4yvkKmSjJKOk9qUApSWkciO4It6iL2ECYLPgDuDFYgai8iLdYuKjXaWGKARpYikjZ6LkjmCZnaocYBtL2f0YcNmIXdjh1+QMJDdi9mKQ43VjLCFIXmKbIJjjF4RWLpPwEchTSJdUG21dnx60HlMeEV9RYT3hvyGToZxhmCGp4UthvWJX4/WlMiYgpdGj5mB43idf6uJtI+zkJWN4IguhVqGwYo5je+MzoqriMqI1ItIjwqPO4wZivKIgYilhsOEiIRNhWCEJ4FCfzWAw4Qrih6NBI1QixCKQokBi/2Np5DakEWKjXyWbNlkJGQ7ZOJlwnF5f02GkoUSfuRycHQLgiaNm5SkmCCZfpeDlRWVOZWbkm+Oj425kQaXa5kmmD2WSpZMlt+TK5Bbjf2Lgow3jdOKMoSzff9+bYRlh76GGYkwlOee06JioD6ZQZETjeyMN42ajOqK1ocDhVuCxIGWhYyKAo5IjyeQEpJ+lLaX7phOlRCO/4oTkKWX7Z4TpmOrdKuFo1iQwXFVZX5wWnV0dlV7OIOGh3eECnwYds52onoggISFK4nKiBeF5IBAf0OAYoHihnGRI5yMpWWr1as3ppeaFY3UhdiHoIv8iyCJHIYYh+aKuY/vkpWS4o3ehVJ983QZbKlvAoBJjtWWV5jklOyQ/5GVl1WcvpxMmcKTYo82kJSTrJVfkyuL633bcNJsJ3viiyKTLpFUiPV+zH59hAGJgordiIqFyIIghACKAZJcmV2cJZvLlemNQIjJhq6FVYVjh/GN25d3oN6juqHEm8OTPYwPhQp+bX0kgeuAV3wke1aDb4rijOSNR49qkSySQo/PiSODi4ITitSQ3pKekBSOc441j76LmoNfgQ+I7Y55knmSu5NqmPSZA5asjseJ9Ir+jWGPwI1Aic6Dc31vdpFv23Hzf/2K+I/ej1SM8Yh8is6OrpAekCWOoYzbjG+N5YufhzmEaIfsi4qLOoeVgHB2QGwub5Z7eoSxhZd/MXakc/R5Z4K7h9OHJYKDeXt3TYAFiIeLrY6Xk3OWLJYAll+Wz5SDkI+JGYIZfPN29HOIdK92HHgadkd0Vne5fNyArIRxjG2UopfSk4eIAHkEb1xtaW9acuNykXLNdIN6mIBdh6aNWo+xitqCYX/igAuBvnzgdoxwkGqXavVz+H1KhNyGj4cnhi+B13k3dGB3v36Yg8aE0oPhghmEIYZghtaF74b3iXKKioRXfNt68ICEhw+L2YkBg1h4KHIgcupwo3CzdKZ7DoOchymJ0Io1jIeMV4oyhGh73HDWZo1q33PzeHZ7KXo1dZRu22cpZjlq/m4Eb7NqKWOHX49kvXD8fKWEIoimicGK4oyGjt+NSoxmjnWUN5lDme2TVIsBg+h8snf0cRtzxn2VhmqJfIgziQOPtJXbl4mV25EJjxCNo45olsSc2JzQl5uQcYpKhl+GFI2Kk5+WM5nenEOea5oPk02OU41riyCGLoIPgrSD2IYWig6NfI6Xj4OR3pCYi/eD63yEexd+5YCdhheP25V/loyQP4kxh6WMaZimonWmkaNHmpKNxX/ib4ppN3QPf4+F5oUtg+GDDIhzjTaSJpM2jwuG4nl8dJF5T4RIkVSaEJ0BmzSWOI+Oh+qGmo82l52YpJSAkNCPG5C8kUKauaXYq3Spa54UjtqCzYXPkM2alp8UnaCSmoKQeiWCYY1PlU6Y55RTiFZ3dG8bdYB9uINailuQK5N8kIaJ4oJngUeJkJPilzSV5IvGgSuE2IzjkOqR7JBbjZuG131uezeABoRmiA6MA45jjDeHYYFXfUt8dYBaifyRrZenmBSV3Y7XiOqFAoT/gOGBg4XghU2Bhnfnac9n0nMGf8+Hjo0UkHCO1YXMePN0VHs/gQqEMoR1gpJ/C4GXiIuPe5Bni3eGZIncjwCUapY8mJCYlJVNjieGhYW+ipqPPZEckYORDJIlkXiP1pDVlfWZgZo6l5qRLItihlSCdnxpeQqA6YhLjOKJ7oXTh+2Nq5HukfWPPovLg3B7nXjvf6OJy469jeGFInYCasdzNId0lpidVpxokwaEhXFtaZV344lOlDKVL418fcZw5XSWfSSGDpC/mBibC5j4lfKY7ptwmleV0ZC1jk+L/oNgfKB9LYfBkGCW4ZZslHSSjZFfjseICYZyiDSLYIqNiBOGlIBVfLp9JoF1g0GC13/IgkuKQY+Gj9SLSYdHiEeN0I56iz+G+oPBhHWFFYbdiOuQ1JoFnxKcupPGiJB9DXXkcMxwl29wajdnUG4ieVR+RH4IfL13cG4IYiJnYn5bkIOYKprqlxGTuYx/iimQmZUUlGiJw3m4clB3VHzXfmSAf4BXf5d72XF0Y7dazmHXb0d8M4SGiReMlYzPjImNsI2vismEhX5jefJ1WHRwcGxow2MKa352AoBKh5+KdopuhkmAAYCCgsyBGYGJg8CHWYvwjJWLxIPbeE12En4FiNWO5pGNj8+HxnwwdRd5nISpjtaUyJWFkL+IVYQ9hHOEOoTNggiAMX/dhMmMWZEQkXyMWYYzgyqDDoQNhbCEln/4erZ+noZri4aKmYOgeil2ynKSauxg9WIoc3+AFIQdgI94v3LudT6ArYgXjdOOPo/njf+LsYiUg/V+foBPhyWLI4o+iVuLg4wmifGDI4T7idqQG5WklHqRhozOhDd92HnzeymCSoW7gpx7DXYUd5Z3wXZId+R8dIdIkXOWUZXqjcKCMXtqe8t/OYTHhRKGvIh8iwyJI4I4f5aEFo6blF2VbZOlkSqT0pfumyCd85lmkeuEAnpOeXGCoow8kbiOdoSydHlpv2nRcmJ8qoLigxOBrYDKiIOTPplNmOWR5IingBt4mWvxYyxstHd3fB55NnIyb6dyd3gwfi6F04sDjlWKmoKAfhmCaIiki+WKGobLfDN1unuWh6WNwI4ej1SPtYpqgOVycGureeWPo54lpHmhgpmCk8OULJjUl/mRL4r4hWaFiYQ6hL2Fdovvk1+aBZ3rna6exZ2qmg6Wao+Xhbp+kIRaj+iVypZPlTCVGJaulbiTqpHBkUKRVY26ikqMlY6wjaaJsoVzgxt/SnsogACKPZIIlhSV8JHqjrqOQ5P+mNqa4pYwjR2BUXuFfQqFbo1wkjuTAZG/jVaLOYsCjTmPjJC6kJSPIJB2lWqaxJkXkhSGo35hgImBHn7xd7xzX3hhgmWHiohOivSLRYx5ijSHNIVFgoF5LGmJYJJu+H5MiweSVJNDkhyQmIy4iHSHcYxOkpOQGIY9dyh1EYJ8jZqUDpbvkP+GYX7igSGLlY+zjlqKFIRafxB/4oBAhaOM4JEplK6UzZSpk82N+IBDb/tjt25zg3WSnpcalfyOzImQh1uF44TAiMWP/5V5mVaa1JlumHuVN49+hQF96nuofXp+OH2Keqd+K4jakVeZVZ91oxakX6J9ofWieKNuoH6ZOZEwilqFZYPThHiGnoc0iSaJQ4bWgV59J3tgfCV/U4NtidyRvpmqnlue65fZj9aOLJRymfWYC5P7ic6Au339goqJRow5iSyDCIAjgdmBS4CTgM2D04t9ldyaLJuyl/iROIlsfQhyxmxGb55xc3NddWZ6J4KZiMSJd4MAe8V5bXs+e/525m+JcBJ/WY2DlcaXkpSdjCWDS4AjiJiPA5Alh7h1GWled6CIVI9wjVeFfnv8dkt3I3kAe996aHYKdD95UoN+jXuTcJRik86TjJbUlxqUy4pLfxt513x2gluDsH5Hd79yuHJYdot7ln7agFyCt4GhfYF2D3EacG5zJXnOfPx+coE+g4iGAIwPkcmUjZjqm36cCZj6jPJ99ntuhjiN+Y6HjpuOvo3CiyqJQIOMfAV92IfgkaiVgZYUmbKarJbEi76AvoNgj++VkJQ1jW+EpXwte1mKQJ3CqFirOabam7KR7I0Sjm2QzJNClRqUYZFOklWXH5uHm0OZKZfglIyOioO0eVp3MHmFgA2LlZJrlZeTWY/Wiz+Jc4ogkaKWU5cJlDKP0ofIe4Zrnl4DZoV00HgAdftwlHQ1ffGHtZKFmvObJpcCkGSLsoojixeLLoqKilCLbYqgicSJo4oEi/CKh4s3kYiZbZ0hnbCaypaWkgqOt4gCgmt7uXb7eUGELY8SlmuYjZfclWSW/plAnPGZpJMCigV/3XrifliEJIjUi66PS5HTjoSIK38mc71jw1MPTrRVKl8XZBZnDWqPcBl5zn56gNx9bH0egXWHDpBelwGd6Z46moaOUoCXeUZ8YIAkf8l7JH3PgVKGyIpPjsqNQ4gwhJGFsId2iyKRepfqmw+clZaNjdmFRoH5foSEMpBjlyuWuY6JhTt/YYCUh5mSapw3oOebK5AlhbaCwIJyh12QLpZalSKOlIT/fbt9RH/BgyKNKJRRltiTc4/mjyaUdpeymKiWR5Jwi16CUHoWeB97ZoANh1qN2JOKmL+YP5Wyj+yKkIp8jsiSZ5Obj4WKbotNkomYI53sn6ufDZyDlX6QupLKmNWcm5ykmXeVnJDAjMeLC44/kAaPjYgwgWR+936HgPaDv4m2juKO5IjWf953/3RvepaGnJFYlVSQWYHUaV5aFFmxWA5eWWWUalhxfH68jMeVqZjfl1yWHpRXjpqDvnfEdW2BiY65lrKYOJU9jwiLnorujOWPPpETkJGMg4l8hyWEE37BesV/V4g4jaaKM4jyjVKSfJKhkhCX753yovKkXqRroRGdgJnNl52ViJFoja6M5Y3ni1+D6X0hhJCJSoqUityLRYxfi2KJs4c3hmuEC4Prg+6FV4l7j6aUgZOUiqaBb39ggMmDUYSvflF4O3yFgw2IB4uKjzmWmplVl+OPbIgKhZ6BwX0qekl5gnvzfjCBBH66dQ1zmHhGf0eHkI//k9CT6455iFyHo4tkjRKJvn3EcuJ0Un/tin+R0ZAjiZt+/3/7ieWP7ZTmmiWf059Dm8eRaYh1hUmPlZyJotWgNJuMlsaUeZKgjz6QIJNyk+SO64YmfSh1fHIhdlJ7gX4CfT14bHkkhA2O2pIKkkWNmYawg6WE3oNHhPyIao8rlJ2VDpN5jbuInoqvj5mRqo31gmZ0mnM2gn6NsZE5kMGLO4Wsfol/ZoZ+jRCTGpWqkiaLcIGQgG2KaZPglrqVP5JNj7CQFZVDlzWYW52hpCina6LFlQCCIW7hbAJ8wYvnlOuWxJTvknWTYpNCkr+RN5P0lIKUIpIsj6SQxJoupuer2ar1pBKfGJ3nmxSYRpOdj2SMNYl/hm+GOo38lvSgaqkvrfiqG6K3k+CGoIm0lq+hxaY8pRGeuZRjj1mRpZeom4qYtIxgeH1n63Dgfq2GQYhVhA6AeYMOjriWJZnPliWUhpR5lIaPP4YMgNJ/in+zfXh+RYX1ipiKh4UBhaSObZjqm0qahJYjku6M6YdQhUiK8JMXmiiZe5JNjGyONJQLlf+P9ImahtqFxYXbh3mORJWMmCSXKpL0jGyIKIO8f/qAqoasjNWPyJBAkiKTrJDaifF+eHUwd/d+uYOXhE6ErIQJhLGByn+fhDKOvZQOlyGX6JgnnBCe1Z1amvGR8YYUhvmO8ZSDlTKS6Y9rj3qNVIuhjqyWnpwyndqXFI+KiH6F8IJ5f916GnnofuCIy5GblraWPZMQjfmFwINDisqUw59qp9OoxaIKlnOGQH1uf/CHnJKUmWSaf5QTicx/R4BrhOKH9IhTiP+IgYvSjVeNQ4nyg86B5oGBg0qF64Lle551jHcsgYqLAZDGjImDOn2dhE6O2JFkjf2DHn6RftB+KHy2e9OAk4XehCR+NXGzZQpwUYLMjtSSG44Jgix2X3eWf7mD0INAhXyJu4y1jEuK+Yg4iUCJ0Yhhh5aEP4GsfkN9u3kschtq92oteAGFP4nRhUZ/4HmPdsl1V3cMfg2HZ4wdiraAyHige7qA134hdLdkVGJCbdt2+XzCfwGCVoP4gF17AXfufMqJ8JP7l7eVDI9Hh/KCCoG0gDuEj4mnjNuMao1ykG2UkpfJl1mUWY00g0t5G3ZAeRN9qX0PeoZ4xX3AiP2QXZJwjiqJvoWXgryBiYbdjdeSY5OHj/KJw4MTfJB0Bm+tc4B+T4XDhlqII43nkDySeZKKkkiTE5WnlsKUtJBRj26QOJDojT2LqoqCjfKQC5EDjUyEvnjccjN4WoJbjDKTCZb9lYGUJ5MokfeM/Ynsii+N5ow6iFaDvIY+kbeYIpnMkSiCeG4SY49k527OfZmJxY/IkceRFpFdkWuTuJVUl3iWs5MOkqeQvIsahWeF3o3lkxuTf4yAgwx+94CriKiPaJNBlFeUzZR7lSeVQ5PKj4aLNIo0jGKPUpKekoqOUYY4f1uFjJEjl/iVW5A3isKHn4l/jaCRLpWSltWUb5LLk5KWu5X4jwGHUINkh2uMtZDXlFyZypyunMaX7o6VhIp9vHypfrmBfYP7gfV+Nnydeol76YBciQiQcZMvlI6SKI+ZjbmOo484jw6Pro1QioOHbIWBhLaGIovPjJOJd4W2iBqReJbkloyS2osji0qPQJBhjL2DCX3bgIGIs4zPjSiN3ItfjM6M9YmSiPqOFpfzmuCabZcVkruOKI+/kFKQ344skBaTGZJAiJV0bV3EXAJru3UUfGB+qXsbdvF0YXi2ffiE/opnjmWQI5JHk4SSf45BiaOG34dajy2XQZlUk9SDj3F3deqBSodLh+qEh4L6gkyHSYxfjnGO3o9rlGmZdZwjnP2Zh5r4m7uZcZKTiGSDToe/jzOXQZtUnCqbapj5kyOP242HjzGRCpKXkxKX15qDnKKaAJY2kXSPxo4BivmB2XhQdYyACpO5oEqm7KPEmfGIDXsae6mCIo6DmFycZpjvjKx+RHmqfkqIp5C1llOYK5WijseIZIkPkO6Wj5lhlsqMVH/jcy9tgm+WeguHsJAcl0yaCpi5jZR/JYAWjNmVtpkCmf6YPZuYnN2ZJZB0gqSC1o0tlB6Tbov5gI56XnzmhQ+SHpi9lPyJFoNdiLyMZItygyt1jGeQYV9nN3Sff3mIH47SkPqT05aSljCVFZO7jniH338ce+J7EIPvivaNwYs2hu6Dv4nxj4qRIo95i0uHR4F6e0R/yYpukwqWTZO+jMqCzHkJe0uE/46dlXWWWpG9iA+F4ojrixWMI435jmuOoYdMfKR30nzEg3WHqIuCkq6VHJJCioeFhou8lbWboZm6j/qDQYNai3WRKJb+lniQlIODe/V+FITZiqKR8ZOUknSQXY9wjDyFunwueBR4Wno+fO989IMzjSiTgZTkkh6TA5axlveTkJJElY2YgZh8lf6PcYr1iXWOgZMZlrWVhJRjkzqPdYndifOQjZh4nKWbbJeAlGOUJpN+j4uLnYd9g/GCbogqjmCPpoy6iuSLc416jMaJlYiZjEaUkZlpmZGVB5UYmZWaeJYmjtOIWI1JlOeVDJGvjEaSJpv5n52fJJr7keyMpI+wlgObA5kRkQGGv30Pe0V5ZXf/eNd+CYRPh1KJ04paitaIHosykZSW5JkQmq6XE5WokwqUkZeym5KbqJYKkFOL04dvhXeH4I4sl5Gb9ZvtmquawZqbm/2cZZsGlSaJvHzTfEyDlYc1im+NkJBwkH6KWoGOf1qJlZOEmCiZg5Yqke6JhIRVg0+DuIJDgQp9zXifecWA444unHGjLqQKoO2ZU5UJk4uR5ZKzlAqTto4Ti8uGSoG6gFmIoZBslDCTj4/tjfKM74rGiZSI/Ye/iO2JEoq5hwWIEZBWmcye45+8nBqWRow+gU58h4A2gmN+2H06hP+KrY8Bk/uTJZF9jMmMkJK9lkWWXZJ3jGiEHHuQdl91mHOccwR6rYL9hhWIsYqHkcaYJpvZl1ORWIsIhx+DhnxQc01seGcoYNRaYl4RZ6dw7nl2gvuLtZNRmOuYCZVdj5uK24nkjJuPjJCrjwWPIZAEkDaM0YTnfQF6XngFeEd8NYX7ijaLe4j7htiFTYCVdEBrM3S5g3aPMJVmlceSCJM0mVSfn58ImnaSxo2WjROOD42UiwuKn4hfiYyNTpOblXuSq41DjtiSy5b6l/SVjZPok/aVe5ZKkyaLXn/IeKV8YIE+gb98R3vef52EfIS9gQqDGokVjtWO9ooJhcuDWoqzlHqg9qn8rI+osKDQnJKc451In1SeH5qGkcSH0YWCiBqMz5N9nNWg55+VmjCU6JDGkMaRv5KQkS6Oxol/ikuQV5KKkU6WiZ+jpR6mCaN1ovykhKWwoqieAZ7foFehop2cmFmWW5eklrOReo/ZkW2SU48Sh/14/m6hd0qJ6pm7pVGrRqp/ouSVAYu9hsiGU4a9g91/EH2WfoiElooPjM+I44XThkOJU4rlh02BFnqceUSAyYuBmCei7KUOo/WZRYyNgI59EYBGhg2PXpg0nyWjO6OMnZ+TQowkisqIBYgtisOL2ol3g1Z+VYPxi7aR0ZMzkmyOpI7ElGqacpvKltyOsIhNh3CKu5E6mQWd/ZxCnJqbmJiXkSaHZH2weA5/JpHfoLqoZqgWov6aBZcwkkuLB4goiz6S/ZcFmpGXjZFIiOR6QGyXbbCBfpA9lRKU4ZDUjKWLvZHwmkKhG6HnmICIM30zha+OPpOilPmVfpaik/GMyYQOfil97IYclEGdIqATnrWZ35b7l4GakJsbmhuVU46njfiUUZ0YoWWdeZL1gnNz8mq+bBNxZnK9cKt0zX+5iuiQBJJmj+2KJYaBged92XyigMWHb43kjZGGb3s5ea+BqoxmlVaau53/niSdl5g+kUOLZIxalDObjJyBmWCUKJCnjgKQiJJHlJqUmZOXkSSQZZGxlk6e76IUobiaXJTMjqWIDIPuhmyRg5hTmveYiZecltmU8pL/kV6S+ZH5kA6Tnpaemd+bT5pFlVyQ95A5maOfa57+lWqKDIXrhx+M8I1sjDqIOIUgihmT9peDmAqXPpWRkpKOIox2jniSGZXTlBmQoIiyhTiLI5KZlUiVZJHMi0aHL4RJgZF9Z3vUfWODLorLjlSPKI7ljCSL2oj1hBh+J3e3dBt6uYAOgpl9nXUbc9p794M2hXR/a3KYYX5hCXL+gDKO9pnDokmmlaOCm5qRzYukihSMqo3DjUuLqoaag3WE2IYXiAWHlYXqhFGEC4bGjWaXi5wknB2YtZOXjoyFknkCfeCPe55IpdmkTJ9rmAOSt4qzhA2DuoUhiC2Jm4tSjbCMCowZjbSQwJd7nb2dMZosmOmakZ7XnjScQJqSmQeX7pH0izyGuYPEhhOLTIvJhHZ5P3FEdhGFfJIgmjOcgZqPlyGWYpYSlv6UoZNZjyWHpX+SgBCJPJHclu+YVJbIjf99xWVpT6tbf2/UfUWHoIp4iFeEZoclkYiWaZN/jBaK0oqViIOFL4m1jECJg4EQfKd96oHihSmIJIdphW2IcI5GlDCYiphIliuTLJAPjtmNHY8xkSaS2JBkjYmLJ5KpmzSfCZvJkLSEtXtyd9V4jXy8fWV+2oJeitWRXpd2mhWb0ph3k3mLWIAQdLxvYXgIg6+IQYmih8qH9osBk/yX5pfzkg6ND4t2i6iJUIWmgLeAj4ZDjV2Qz40+hPp2a3BdcKNto2OcZCF1CX8PgOh4ZGuuYalrU3u3g5CEtYIagl6BPYCTgY+GR488l62ZFZUziTZ64HHWccJzJHM+eYyII5bQm5Kat5RhiwyCYH3zexx7MH7gicOW6p2GoLqg0p4vmxmVu4xBhVuGDpXFpGCs1KqioLaQZ4e6ik2Op47Wj0eXrKFlqASp8qLqlwWORYo0i1+MS403kxOeK6cGqa6g+4wjdul3NIP6ibSNEZZOo8qsDa8Cq6mhoZcOleyXcZsfnfCdoaHTp0WrMaiingSTpI5glKiaF5wynGyldbJBuM21E635orCb4ZSHjB+H5Yu4lzmjX6n0pTOX74IdfGuCRIlhkJuZbaFIpcOjOZzejkiCFoLSiCSPqZSGl7aWuJSVlhKbkpuIlliNBoJKerp+4YyxmPactZhEkXuN6ovfi/GKxYrWi/iLvomVg818BH2eiOuU+Zv2nFmZopS/j8eI9IKWhYGLHY75jD2LZIsZjHiN4I/4jtiKjIphjlmSFJeQnB6giJ8Rm72SYYjWgwSLDpZZnLSbwZRmikKEzoYWjdWPgowXhpCCGYHrfNF5Wnzwg7CMUpH4kBCLJYK5f0eEqIbYhAeBuX/3gZeCy4TmjuaZCp84nKGR3YOEhcSULZ/BoiygCJkWj/+GX4UYhmWKJ5Dbk+qUvpPmkjiUEZVslBKWipoKnRSadpJhiMV8rHZmfzCNTZUjl9GV+pbTmmueIJ/Lm0iV1ZECl0OdPp9gm96UpZNBl1aYl5SbjfCKo5I1m4CeL5xcloCRLpHqkpaRjottgrZ90oK9iDyK8okMjDSOGIwViHOKzpCblIqWlZgzmqCYrZPUj7GRiJepnNmf+KAyn5ab1ZcFlBmT2JRFlEWRqYzahTiChoUkiaKIuIQWg/+K9pU4nNicTZvwmvCb15sAmdyUEZJClNGaFaDwoEOcGpMFiLB96XlSf06KOpSYmqmc/JlMlG+P1Iy7iYeErX7dfqWASn10doZznX0FjZmYaJ42ni+YYI28hIaD04KyfLpwD2rLcO16wYLShxOLD4ytiYuDfXx5eguBnoqDkuGXgZn0l4mVPJYDmmSbmZezj96JbYs0jt6Mk4ztjpKQQJCkjmiMy4iahJCBSoIwiDiQlZbhmSWZmpNoi2SH54vmkUiV0Jgdneye7Jq3kbaL3I7ClNmXfZYakuaLKoWrf/Z+9ISKi1aN1IqRh0KI1YsbjamJ+oMIgax/b380iHqUjZnDlmSQRI7BkaSTLJIukW2TPpfnmOaWHJSXlRKbxp/koHOdHpY7jX6G24P9h0eQV5ZlmdWax5oSmVyVcJHojtWKNoY7g+yAmn+tgj2HsIo/jNaL04eMf3t62n2Qg26H3olfinaJx4i5jAWWHJ1nnXyWBIzIhJaBon7qgJqKhJNdl1OWcZIzj2GOxJCPldCZ6JuxmyeYC5I+i3KGtYWihlWKjpA1lP2Uc5U5lf6T15IakZuPCYxhg8t8w3/wgjuEHIhKjGGN14xJjkWQto6fh26BjocfkgOXbZWWkUSP2I26iwyPUpd4nUegZ58/mVeQJYuFivGLk4w6jCeLUYiZhMCBdIMQiRqOy49DjXOJYYmljzeY4Z3cnlWcjpjglTaUtZCbi5CHaobEifiNvJFfk3yREI1Ohx+BTH2xf7OGDIuRis6GI4Zgi2aSR5folxWVj5HkjsSM+Y6KlRqbFJ8fov+htJtnjoZ/oHrBf06ISJDilCKS0Yi9gQSH5JB/lPyRJZEsk5OWiJtcoVan/6kBp7Of7Zj8lMmSBJI+knyThpMnkOCL+YlkjC2QmpHbkMWOOosLhrSGGo+XmFyf/qHzoJmc3JU5j9CKDIi/hQuHR4umijOHNon+kJ+WspdHlXCQ04x5jtaTf5gAmR+Vgo3rhBWCuodHkMqXp5t9mfaPfYHWdrVzw3ZdfwCJTpGal6+aw5pJmt+b9p5OocOhLZ8YmkCUHpA2kRaVxpdRmAWX+JZgmuOdk54inFWYE5U+kyWTQJPakmCQf40JjNyLo44KlAiYM5c8kIyEn33yg2qOnJT/lKqPNIeQf559nIG+hTeHIYsfle2eraOUokKdrZdDlpOXQ5ZYkMKIJ4bljvKb4qMYpbOgHZhKjpuIM4brg9+BCYbqk2OhRaniqVmjGJjajTqKk4zdkA6Uk5bKmGCaQJrwmBmXJJNnjJmD7HsueqZ9hILdh/GMWZG4k5OSao7mhxWCU3+ChJ+Q/JjmmJePuX6adZ+AR4sJjviMNo0EkXeVcpf5lvOUOZGhi3GFzn50fNeCYou1kvqXU5qlmauWbZIAjYqJqYu5kLuSWJMllX6U/ZAVjueNvI2EjJGMJI59jsaLNYa/f6N4jHI/c0V3L3srfhKC7YhZkIaVgpaQknGKoYDJeiZ+mohElbOeqqKfoUiczpM2ii6DToLchSKJ5Yu7kKqVtZjgmIOWk5L9i+mCk3qRebeChY0ek72Sf45KiEuB7Xs2fHKBioT3gdJ3NWiVZpF9tpFynTqiyaCImUKQaI5NlA+Zj5kvmLCWrZaImAaaTJsQnZSdCp3fnLmbt5iAlbeTV5LhjdCGlIAMgUiIXI7yjq2KZoUFiA+QfZQilWOUJZJ0jYSHZ4O7gdSCGYgDjn6QTY6uinWNhZTjl2mWO5JyjIiHiITfgYaCh4MHguaAMoK4iViTmJn0m0aZOZJ0jE+NXJGck8aTJZWmmZOdJJ1umC6SZozPi/mP55FIkmCRro3rh8+CjoRgjWyVkplamkKYM5TskUqSl5LFjziHmHqTcep1NILGiwiO2opfhgODk4MuiEKPoJXJl0eVK5BPjXGM7Iv9j9GXnJ6PoQugeZwCnDeffKA2nVuWcI2FhMR9t3cHckVxn3lNhHmK4YoBhoqBp4TyixWRI5J+kASNtYrvizWPdZBljc+Ee3kvd0l8WH9oge2DgYePjwqbRKMppsSk858rmFSMl3nLaE9xpIW1l1yh/6LZnkyVhYufiAiMVpT2mvGcAZ8DqCuy17XesSComJxkkheIc34FgkaRqaIrsXK4xrdYsPGj9Zd+koWO2otgkBOYrJ/tptesza/orfKmv531lISRY5YfnBGdWZvqnAaiLqWRorGb5ZRXjpWMpJNXmvab4JrBmhqbPpmYlsOVdpdrmCSWb5CJidiInI/nlU+WyZCmiZOFNYOXfzF9dIGMiJSOnpM0mNmZRJdnkUeMU4rJioGOMZXkm8GfDZ8rm3uXUZZRmFCbiJ6HoSKjbqIhn82aR5fwlk6XNZQBjdCCa3qKeTF99YEohyGMFo9SkDCUH5oGn8iizaW+ps2ispf2g3Jp/2t2iHqb0KMuo2idopl+m1edt5vRmZ2YG5blkSeMNYWBfoV7boGdiVuOro9xjuKMRI3EjrKQbZAbjLeFt4BvguONlJrJotel7KMOnmKWrJOcmZ2gUqJmnXOSNISRfDZ9MXy4eaF5MoH3i8uS0pKqjRKIqIXRhEaDe4Ivgm2AzXs7c89q7Wpsc9N+GodhiR6IiYccjEuUQ5wjomik4aKGneqVMJAJkEiT6pbbmLKamJwYnsOgnaJHoB+ZhI6ThAiDLonrj96Rmo3uhA1+f4OykTWcgqCvn92arJNojaWM8JGblleWHpWSmZOiDqkhqr6nOKUVpAejN6BknK+YhZYbl/KYfJr+mSiWqY2NglqDE5DhmdWdL563nbmd7Jy4miiYSJb/ld+V2JMDkGeNv44MkHCNRYeDhKSH8okYjNCP95MsmNGbw526oDql7Ke4phKiKJ0VmhGX25KUkT2VJZoRn5GlfqxCsGGu4qY8nw2e658poA+e7pyLoIOlgaf+qPSsULEktEu01rD1qzSnUaGymrKYx5tbn7SfyJx9mkObN576oXymLKk4p0+gIZfdkZOS0JUBmlSfHaSppHKhMqCLoZafpZf2iwyEfoSNhraFo4VXiOOMJpHakkiRKYyHgyt7s3sEhVWQRpkenymiXqGSnWeZ6ZTJjhKHQ4B/gvyLBpM1lJyOdY4VnPWl96cApLmcYpdKk9SKA37Gdrx59X1mg0GNlJZhmQmVDo26iGiL7I7IkPCTX5eQmgGfN6F9nTCTyYQlfHGB/YkNj+KQDZGCj5iLU4j0i+SURJwDoOygt570mVCTqIozgt6GApUDnryeWZazhkN6WH5fi46Y36A8ovOcipLFiH6HZI/qmaWgBqJYnneWqo05iyyQtJcJn4KjL6RxoA6aNZZelzeZ65jBlzaZtp2coK+flJrSk0aTLpigmdOUFI1GjfmUoJkqm4ydCaB2n52a9JJ+i9SHdonXjkiWOJ7lopWj2KF+neaW6ZC2j8aRtpE6kaSVsJ6lpjSqx6r4qaKo46aCowmegpm9mI6aIpxgm7aYyJNwjMGKipHMmDKdPZ2ymi+X5JI+jq6KzIkAkdqawp8Rn82X1IrhfeB5O4crmTCkPagapy6inJuglwSa45xfmuuRWoavghKOgpmtn5yi16Kpn86YYZJilLybFaC5nyCdmpnNkseJPoSyhxeUGJ6woJ2dnJhDlXKTvZJPk9WUHpa4lJmQfI0hkD6Wm5yYoHaitqUwqtOrw6nRp0Oo3almqqypPqiapemigKOApr6mL6JanCeaVJllmQyeHqVuqWWoNKILmpWU+ZXRnGKh7J9DmIqNoYn6kFSZup3oniCeGpuJlheUCJW4lzmbn52znCOXN4+/i+SQ95hNnkiebJiSj1yIpIE6gP2G2Y7ZlNuWPpRrj36LE4isgdd7b3xYgcyFuIm7kKWXgJnwleaORYbFgJGAAITOiM2Kz4mmhg6DM4T5iUGPY5GMkRGSNJRtlsWWyJSDkViSkJUKloCVT5VylcGWi5l4nZyhraR2pJ2fwpfwj9SLz44tlYWYcJaWkLmMH5GtmT+gvaJ7obScWJbLkaGPMJL7lrOZNJzLnwKkE6iUqdGnIqObnFWWyJIdlXiYOJp9nBWgm6KPoGOZKJHfjg2Wh6CmphamFKDUl5SQDYwOinyL446tj+uN7I3Sj3+Rq5OPlTiVJZIOjeyLUZTmnqekMKWloW6bk5UbkQuOo5FamE+bIJk4k+yLj4XJg0qM5JcrnbmbX5YiktySAJOPjSqDoHldfWuGV44yl4afzKOEo9yhK6BQnpmfSKMDplamiaT0oYOd15Y3kpOTBppRnzCgFJ0MlreLxYRQidSTp5xjodSiX6FanceXBJKKjDSGZH3Edd57T4mRlDec259an6qa65Jvi7WHiIhhjNKO443ji5KKL4rZirKJt4daiCiLOo5ukIeRH5IQk/+SL5J2kwKXYZoEnc6dS5ollMyQt49ikOeSdpaJmHOWTpA7jCeMXosejbeSsJZqlbuNvoGofSGEeIsck0+axZ5tnhuYtYyRg36GL4+PllWbcJz+l8KQlo5gku6VsZWKkaOLCIoRjYKRH5V5lneVVJMTkgiRNo3xhb2CrIfqjbeRlJHBjaOIVoWohQmJ4o4GlAKWzZTwkJ2Nf43ukRqZDp4gnhGah5W1lOyWq5ifl2eSYIlFggWD+ocojUWQh5EMkrmT9pbymb6aiJqwm9ebtJj2k9eQM5C0kMCT3ZrNoCChc5wklgSTRJUtm5ahOqSboNuXfY4Mi9KLpoqviMWIJozBkrOY95p8maqThIn8e3lzQHsyhziQ/JHCjHuF1YOQhhaICYppj/yVJ5t0nZqbUJaikXGQMZALkd6SvJO5k6iUHZminxGjT6Erm8qSrYqEhtSGKoiJiAuIHIe/hJWCVoGKgRqG/47Ml8GcDJ+Hn0OetJt7mPmUHZF0juyPQZZbnBifyZ1Mm+aabZsYm4uZoJZvlWSZpp6goH2d75QLiFd5K27dcmiFrpVDnrafvJwUmVeXSphjm/mg5KcErHCr3absoBudI5u2mGmX+5lYnhOgdZ46neqfjqK/oDWa35HYjGuK/YTuftp8B4AzhwWOOJI3lPOUeJVSlf+T8JH8jbqIFIfjikePtpAEj9CKaIYohSWKXY+okM6PcY0Gi+uKsI3jkFaRu5DEkfWRqo4AiLyCK4VzjgyZbKAYooedqpWukBWQUpFYlMmZ0Z4ToACeXprxmPWblp7inRqZs48ggThv8Gimc59/rYp6lZWdLKBinISUjY5jj2SUTZk3nB2b6ZStiiGEpYehjwmVFJUgkIuLbI/IlXCWaJBChxuEmogFj7mUj5jmm0aeTZ5gncudWp0tlxSL4nuLcmJ7vIjGkOCTDZXGlJaSxY/0jWGO65D0k5yWg5dZl8qVI5FqinWDC4FwgG183Hfidb59go6Pm2KhkaA5m1aWgJhVnyWk1aNsnvuXPJQzk4+Swo/mjXWTtZu6n7ydVJjGlraaKp0gmiOS7otHjq6Vu5q5moKYz5iOmjqYL5Cuh2yGRIrXjmyRGZALi+yHBYt4kISVS5qlnqih76GEnnmaFpoYnZmh6qIzn6mazJiol5CWEJhGm3mb4pXljf6LnpF2mCKdV59FnRmVrofBf3uDeof1imCRg5cGmnOZs5Yok/iPlIxbiZmJiI6sk9qUO5M9kkiTBZTGk3KS+o85jpCN4Y6TkLuPT4vEhouGf4fihvSGiIp7kOKTcZSglk+bMZ5SncWZnZX6kSOQt5HBlLeVo5QCle2X4JoamwaY3JX9mNid3qLRpmyncqSKnkKamJpCmuCVB44oiaaN95S6mgqeUp2wmNOT9JH6kcKSsZWnnIakKqkuqluni6GRm8SYE5nNl3+RhIogilGOkZObl9GZrZvXn4ykAqYQoguao5VjmpygvKAumhCRe4wnj8mRYZOImX2hsqV4pROi4p1PmxubHqDxqYmynbUDsmuoU58Kn1ah3KIBpIqkV6T0oxGjmKDpnnmffqDloEmhw6I0pMWj3qEIn+SbMZq3m0qe/5zhlQGLpIVRjp+ad6KppBKj/58Fncub5pt4nCqdkptdmHqXDZpbnT6dQ5khlHWQOY6SjfGQRZkbpBOsBK9WrnuspqoOpwKjoqQVqB6om6V2opqf9p3An/KhSZ9RmHyUh5YWmNWVGpBBjFiOrJRmmgWcDZpRlw2XipkInHGex6KZpRyjDpvQjp2G9YQShJeFyIaNh9SNTJqqpVGr7qoLpm+eiZMtguFwmnVYheKR65mBnVmbx5M4j8iW5J+Iouydn5ZUlJmVmpQ5ktiSVZbimbObK5uEmUCZuJydo66pKqwDqnejEJ36mlKaK5rUnZij2aV5o1ehLKTepzqnu6E3mgWZ5J1ZoBme7JfYjseKjY/1k22XqpzxoaOjjqBomUyTA5Qrl4OYPZcQlfeT/pK8kWiTJ5oDodCiO6D9naWhkafaqoqr96jxocCZ8pmwoFSmPqptrUavqa4hq3yn36dIqSapIKjkpR2knKXjqb+tl61XqF+gyZg/kR+KVI3fmQyicaQ+pH6kMqaJp3CoiKn3qSSpqKbMoh+h6qMWqW2tvK/nr3euA63uqxarWqt+rbivpq+jqlWgfZUDkRWTSJhSnqijnaeoqgGtlqzGqOqlO6ffqDKnNKFmmo+cvqQuqtyrCqoKp1OohavtqzupIKQgnxSg96b9qtyn6KLbo5mnoaptrNmtwK1wq9qmBaEUniGdfpzBnIqcV5vrm5afqqV4rNWwZLGQrrSpKqTPnseaOpgYlZaQoo2jkFGYjp6VoXCk4qZMplWiuJ1FnN6dhp/JoPyiTqWFpPGespi2lNiRM5HGkZ6VYZzDohqnpqjhp1ilQ6IinxyeHKDPobqhv6BjnwmdtpqgmnSe1qIho/+eD5vomiucMZz9mROW/ZPrlFqWWZm7nrCi96PJpGKk4KFvn0GcGpvDoVCpkasEqFufsZSWjfuPhJifnGGbDp3hq6O9t8fnyDbDurpOs/yr/qJJm3GX55iNo660G8I3x5zEcbxos26vSq0Zp7ec8JAEjnqbgKxatwm6rLT5qWShap7dnGidUKBLoiekQakOsGizW7DnpjGad5OUlYuZP52rnyWhcaW5q1Kw67B/rFWj5Js/n9emRKqoqDelyKMIqCGvb7PxsjmtNaOBmiWX5ZUzlTuUXJP3lqegGqkVrFqpoqNfoa+j5aRopFilOKcDppigipuWm/id7J9loQqlb6glqFCkUp7YlqKPd442k+CaE6OAqXGskaqgo2uZupK5lDmYH5v4nhmh2Z7ImPmSKZEEktGS/ZXgm1CgoqFSn+uY1pFujl+PT5KWlY6cRKSDqFKptqgcqh6tb693sNivA6/hrretu6pCqPyojayQryyvA6uyo2KaUZOLldOdt6RiqjOvcLHOr7apA6GEmgiayJuimyOcQp8FohKhT50VnVqhBaUDpgCl8aNSpZSpwK2xr1GuY6uKqs2rkazCq52oCaXYpuqsYrDdrriqPanrqbiod6ftpvOmCarUrD+sV6sIq+yo0KMxnUuZa5nHnmCuf8BVzIfPc8m4umSrv6llrlKxkLFmsZHC8eBk9vn/qf5H8gfZhrT0nY6YR5hAmRWiGcKe34/wA/aU8Ivf/MFrpWSjkKTcozujW60qymfiuu4N8GDm1s/Qqw2SwpTCmfyeH6c+turI89bv3Aba4c1Nu4SvEq38qpyrpKv3qFCtE7v/xUjJPMTLtlmlypu2mH6XjZmnmy2jXbihy9nUSdRjynO4uKd/oTqduJnjmsygjaocuXDF08nuxHG2JKIXmFCdQqIrobCcN5tSpvO2YsF6wy++s7O5qN6hkZ6ZnZ+ciJxKoHmph7QAu1S6PLPwqGWi+aHvouejL6R9ozmjraVYqqWt261yrOmqp6nTqS+qsaiCpC2feZ0wokSp360crjeqjKQTobKitqZBq1Gv9LAxsP6tkaqxpCqcuJvgpvavL7Tjs/avZavIp2qlu6WgqJiq8Km+qGSnxaWBpJ2kJKcYqVWn7qLEn+CgyKS1qfyuN7P+s66vGaYllxCNA5hUplCtm6zep7+lcKYFpp2kiKZgq8ataasOpk2hKaKjqlSzlreMtiqw0KXcneae+6MrqI2oHKZmooOeSZ1Cnpuf/6HZpnirSa2OrIapuaYnqX6vwbOEs0avS6kRpK2fqJwbnT6h3KZSrMKufK0vq4Cp+6itqEypa6wxrz+wU6+8rEasOK0GrE2npqA3nZ2eVaJcqKaunrG0sIqsIad1olagw6GFqC6wObN0s9K047Ytt7K1eLSBtM2zk7Hhrn+s4qtmrUuweLIwsvWvw6x/qGalUKeUrIivCa8CrRqs6KyTrFWqw6sCryeuFKlWoAucAaLhqvux07XettS1G7K3rYesuau4p02jmKQ0qSCsN60VrBGr4qworz2wdrA/sNSvfq6DreevSrPps+GwsKyrrEmwybJns2SzGLJHr8SsQqvIqrCptqbIptatHLauunq74bn0t263nbcct/+1FLUetbG1VbXHs12xOrDVsB2xTrKgtJu3G7pPuqu3kbNwseyx5LCcrVarLqsgrCGt0a17raitJLFItWC17K9Ppu+ggKSXp3mmN6Iqn9ShuKfjrdexELEYrHmoParureOvta//ri+tX6pqqu2tErJbsy6wb6vgqr6vB7W8ti21z7IVsaWyerZZt76zda3AqKipW60Rr7etlKslrMGugrAnsA6w57A7sDSuAaxmqqCrs6/7sSiwlawJq0Wsda4br3Ct+61/spm2m7eDtKCu16nRqCWqS6xLsX62mLj4tye3PrZksnerjqZ+qgWzaLcKtPioE53KndildqtDrVussas0rTCu/aucqeGqva6fssG1krfLtgO06rCZrYWqCKmqqhGutq9PrgGqEKTGnSubeJ3YoQGoRa4BsQOvU6uqqI6mfaMUoramrKwtrjSrc6jdqNisHLR9utm8L7ugt9qys601rdqxibZxuK65i7ynvg69i7avrgGv1rVsu0G9pLvMt0+yM6wTqHeoNqsxr+izFLi/u0a+/LwmtuysmKfcpjGp5q4MtOi0ELF2qrqnT6sDsGyzIbUSth621rPFsJ+wLLIYsTWsXqgNqimuYLCBr+Ssd62SslC3sLg2tVytfqWNo7ml8qdhqwexdrevu4K8hLvaubi3HbQ1rhWpSKpTr4i1M72KwnrCJL0Rts6xyrBXsli3IL1bwDHBBsExwCS9praqrtqpMKnzqGOmEaVVr/68k8PtwSC50a3Jqeis97DltLG4tb0/xLLJXMvvx62/S7iftsy277Wxs6CxC7R6u5bBwsIvv+W5RLf1t2m68LyevaW9+L6swcnC4cDDvW+6FrdptW22HreMtoK3+Ll3uxe7PbhHsyawUrB6sUi0aridu3q8SrpUtlmyJ7IouI6+4cFNw+7D18Lwv/y8rrv5uv64tLVesqyvdK2LrHyspKsoqTuoVauYr/KxQbJNssCyhbPps7Gz/LOZte62rLSFrgOqOazTsZy2tLhJua26P7yFvAq7abjUtS+0pbSNtnW3WbXSseyxXLULuEy5Z7p3u1i8Sb3yvUi//7+kvU2467LosuW1Sbaxs5Cv46rkpxioXal1qyiunbB+saCvsauCqU6uRLfpvSbA3r2kubC4nLrxuq24Era+tDm1xbVRtIiyzbMpuJS61LfDsMapfKhsqz+v5LLftMy0lLR7tRy2dLSJsVGwErH3sti16rmVvVK+LLvPtp+0rLR9tfG0J7Kirwuv06/MsFqyNba1ufa527estmy4L7pEuS62b7ETrpiwC7eiuwy8jrmttiO2oLeot6O1gbN1sx6227iLuZ+3i7Rks2G1c7ZrtHmzRbZuuUy7Orycu8u4G7Zyt1i8GcAhwKS+0r0RvRm8d7sUu367Mb6Twa3C5b/2udG027WpvFrCOcODwGu+bL5dvYq5p7TgsRy0/7mPvou/Mr28uVi5VL3vwbjEccVxxDTCCL9vu3W5+LrpvdC+p7wuuX23oLhsug28qrz6uzm8+7w3vUm+277TvYK8drsju/66E7tvvO29ur6fvyHAnr+nvca7kruzvJa9e72RvJC8nb+4wVbA/rx4ucm2nbXzti67+b1qvCG4ArT4sfWyj7WouKe6CbobtwOyh6wVqqip2Kgaq9myt7qhvuK937n2ttu4170iwePACL83vj6/u8EyxAnEVMGpvzHATsCov1S+mbzeuVG2ObLprXyuE7RBuAO5WbeltOuywLKtsz218bbYt/m247ZvuY+6brcosvGw3rL/s921kbkmvdS9PLvntwC3lbh3uNy0la8QrFusI66UsF6xla8MrUWr6ao8rBuvHbEIsEyt/6z+rkivZK5LsFO1lrosvmO/sr0rvJK+dsEkwR+9G7hAt4262L0zvYC3KrAUrpCxubSctISxV60kq+urBK2KrjOycraPuRa7x7vDvNq8LbusuW256LhFuGK5sLuYvbW9Urw3u2268reutOW0vrcGuQ6337IqsOCwNLOqtiG8ZsLsxY/FOsP5wKq+hrvwuJS5nr30webCgb+gvEu9B74fv8LBj8P3wu7AKMCbwSHCC8D0vKq6mrnLuOm287TXtdu48bqTvCi/XcKPxKzE5cKqwaHBCsAPvHC3F7d9uyi/uL9tvsG8lLvvvAXACsGMvi+8C716vk++/byAu+K7rL41wNC+HLwLupm5QboRu3m7fbyQvnK+J7pFtHeysrUJuSK72byqvfe7LrjxtPSz4LS5tRy2trb3uF27cbzBvYu+jL1gvBy9m74evju8QrsAuiC2gK+Kqpysy7GgteC3t7guufi75L8qwRu+nbjCt1e8M78sv+u9Nb2tvKK6O7gltsmzxrAerXurea6rtA+7L7+4wAfAc7xmucS6d70Xvoe+X8C+vy28UbjntUC17bYcus+7HLtmuYW43rgPuea4F7iYtR+xMa2pruyyRrV0tem0wrVqt9W3Ubgauc656rqIuwe7MrnGtfSx/K/bsve44ryMvJC3MLG4rpevk7IGuGi+5sOOxm3Fw8AFunG0ELR3t+G5QbzVv4bEG8kty8jKqMhoxbDCPL97uim3s7XxtZu3LrvtvlW/R7xvt0qzxrNnt4m7GL8Pv1y6prP4sMi0RLmJuj24WrWVtSS3ZLektp22IbgmuA+47Ls0wanEEsWCw07Bkr/YvzHCV8ShxEfCRb2CuB+2QLS0smqzOLdBve7CT8RxwHW6grYwtpm2SrastY22n7vKwT7FCMSMvs65+7mgu1q6irVmsOSuPbH8tdK7CsCFwlnE8sOXwKa8LrqEuaO5C7hTtl63z7fvtM6x7bIzuIy+2sItxWLGHcYXxUfF5sU0xvPGg8cZx1bFZsMmw1XFdshJynXJPsZfwqq+i7uWuv+65Ls+v93DWcarxvLFW8Owv3S9Ob3nvfW8r7pTui67b7rauPe5L72ovr+9NLy1uoe5CLhFt5q5Db7iwRLCrr28uGm3c7mqvVLC4sX/x3DJtMlTyfnJnsp/ya3G88Obw1/Ey8Lwv8O/3MJkxcLD976Nurq497u5wdvE6sPlvtS44renvB7CbcUpxuHE+sEfvjG7w7q3vSLBMMFIvv+8Sr/TwhfEY8LVwLW/Ob5tviPAN8DWvke/V8S2yzrP5MxjyN/FA8aFx67H+8RKwiTCEMTfxqvIUMivxmzGIcgxyWbIkMamxH/DJcO8xIvIo8yOzgvOcMwgy1zKgMnryBDIhMZ6xUbGhsinygfMbszezLLNM87EzUTMAMw1zinQ2s+EzY7LV8tNymzHdcUKxuTHoMrczB/NwMv8ycbJIst8zJrNfc5gzm3NS809zlPOK85/zx3RuNHG0efRnNADzsLMe8w7zMjMlM5N0VTT8tJ70MzNncy1zE3P4dMD1nvVI9Tl0pnRsdBt0v/Vhtir2RrbgNsA2M/SUdFw0j7SItEM0dvSYdSk1L/UPdSe0lLRldHW03zWY9et1azSc9ER097V39fG2OnYk9iy2F3Zedu+3vPh/+QX5gLlGuX25yfrR+wL66zpSeqk64LrAeqw6Nvnl+da57DlseM35DHmy+dq6qrsOusF6Unpauk46CHn5eZC5o/kHuWR6IDrlezF6k3mOeJk4GjfsOB35IrmuuVX42/fsNxA3uThy+Sn5Z/lZOU15OXiKeLL4SjjfeVi5rznWeuK7S7tx+yR7D7sheuV6zjtPO/Q8UHz7vJc8hzxHvAZ8TzyuvJ49C33fffg8/jvz/AU8/fyE/Pj9ev4MPmo9XXwAO347KXw/vW7+U/5BPbp8sjvg+zv7GPxi/S389rvsuvZ6Ajo8egc6uXqrOho4jPc4NmO2hndit/a36DdLdkx1ajTNtIm0kHUadUc1FLOMMgOyOTHvcX9xPLFtccJyJjGbcSdweTBgsL1vRO5Ure9tKi29r/txx/KgMfOw4HCNsK7v4e7sLh1uVi6dbfCs1mz67QItW2ynq+dr6qxi7NEtaG3LrjytDmwmK3hr6qyi7EurQ6o76Z6qF+pLKnxp5OmtKVspnios6q9q4CqVqf7pC+lraibrpKzOrYDt4m3ZLhouBG4wrdxttmyYK3KqBSk256CnTyg06P9o7yefpo/nWiiiaerqt2poqbypFamh6cXpmmjwqKRpAKlCqOKoj6mDqvwrH6qs6XHoh2iZqJIo72jIaNdoaKeppvRmgOfmaZ5q9Oqf6bOo2qlCahFqGuk5p5WnCqdG6ADo9ei+6HppJmpXazGrFSr4ag6puGjh6YVrhy0QLQTrial0569nnKjQafKplejW5+Dn/CjK6b1o/mdcZhCmcWdvaGHpJWmkqeWprCkZqOtohuiWqMJpn+p3az1reGtfq/gsKKtWaTRlwmRrpPomcGg46Wip6emE6WJpJ2lw6X7o5mhiJ/ynG2aHJ1upKepA6rFpleirp4EnGCacpx6oqmncqfaoP2azZoTnJGdkJxSl6KOTYm9i2mQvZQAmJGY8JZrlueYcZ04oZWi6KDGnHmakZ0+ofGgzpzAmXqd7qO1qC2rKaziqzOpn6S4oFSfRaBioT2gIp2DmsOYbZcSl1Ka26Fapv2jYZxdlOaQIJKulSCaEp/So7KnA6oEqdmjFZukklqUcZy1oeuhEJ8nneOdV6BNo0CljqSGoK2Y0I6pjeuVBJ4Goc2c5pP3jZqQjJk/ok2m66YCpnOieJzplkWVJpgmm0qc+Jvrmm2aWJp7mYSXOZS+kVmSMZU9mfyccKBfpM+mBqbPogugqJ7jnAuaMJg7mQmd36BuoI6cV5lQmeybgp7EnoedZJ2knuWh8aTQpDOiy591nwegA6GoopujYKPpoo+hFp78l3iS3JJ7lhOYZpaMkgORhZZUnxillKbEpAqhcJ0XmoyXgJglnGSg9aLJoPqZEpM7kUCVA5q3m3SahpfTlByUcJUTl3yYbpjUlsCVdpWUlPWTRJTglDaW9pfqmJCYOJfOlPmQZo51j7yQ45FIk2mTgZNIlWWaraDfpfKo9qlEqQypXqufrdOs0ai1pYGky6L5oLShTaWOqH2pMqiupf6i0KAonvab7pzloGqmSayFr8auEavTpSOgNZpHk36Ob5DMlAGZ8p1/osWjLKKmoOehJqUZpvCiZJxElaOSjpLnkQ2S+JSmmcidaKEapBOkoJ8FmUWVlJXwl4uaTJyZnOOc1Z5HoX2i8aGIoNSfNKDXob+kwqa1pfSh3p1inYyh26Wxp5SnPaesqLeqE67Xske1CbMarN+j/qOjq1aws68Kqm+hdp3uoE6kx6NHoPWdOqDhoiCijqDMn+mdx5fFjxaTPJ/wqBOtN6wOqRmnxKazpcujR6NypHOla6WspHakeKX8pmSmtKKGnhucxJnhl/aYp5xbop+nG6wAr5Wuyan7oOOZMplKmxmc4ZvfmjSWdYxSfR12SIbdmF6j96T/niGZpJ+Gq+uyx7M/r++o/qFtmEaS4Zc5ozqsKa9zrSquTrOnt5S6c7/wxH3GhsKmvGG7bb2tvPm4IrjyukW8brreuKG7RMBqwPy697YKupu+RL+DvYS9pr6YvAS2arAitHy6+brTttuzW7TIs3SvPaxZsNq1sbcXuOO5Iry4upW1O7TZt1G6Srn1tO2w+q+UrgurY6ncrACxOLForvOsIq/HsbGwPatxpJefNp+8ogyncakyqK6kIaS3qBGrJKctoUWgeqUdq9uszardpeafvpyWm1uaQZl+lyiUA5FJj2GOdZOhnMSkYKrYrfmu9Ky6qGGl5qYcq4Cv0bP4tV20rq8DqY+hkp6HolSnQKjLpOKhTaWUq8yu+a3jqmqm0aFgnXCZ5Zhim5ueU6KuppCpK6nEpBGcgJLGkDeX1Z3dojGnk6q8q1mqoaf9pcCmkacUpwOldaAcnI6ZCZaXkviRVpPHlFGWvZtJox6noqUPoHia1peZkwmLiobbiuGQJJRBleWWR5qhoLimEqmopZaevJt9nUWe5ZxVnq+kl6mmqnqpMKh+qVirgavbq8KsPa3jq+emEZ8vm02cM5zGmgOanJo0myecWp7XoCihw52omP+WB6DrrLa0qbVmsMOmrJvUkzyTsJUXld2TvZYKmsebr5yJncaes50KmMqNe4JLfpGBb4c+j3aWp5r8mViUOJGwl9efWKN4oVScVJiTlvCTN5AXjRGMRo2Jjj6PvY/3jwaRf5PUmHadmp0Bm8Wa0Z9FpnSquappqOioDq4PsvSxLq5yqJaiQ5yHlEuLKoQnhNaIIJAOl0yba50InqKdept8mZWam58fphGrL6+/sTuwRarNpO+ifKL9oguiup51nLae66I/pLqj4qZPq66r9aY9niOVepDFkvmWHJfmkmWQ/JK3lPSS4I+DkTmapaRHrHuv6a7mqzqof6QCoUufB54nndudFp+YoMqiyqVTqDipqal7qz6taqxRqYelUaMfpHOlDqUEpcqlU6fcqratyq0/q5OnPqfFrEeylLOesE6pi59XmWGYO5qHnRmh7aNhpfOkCKPhoBihVaSAp2KovqUroMycHp4ioVWjJKPnoWqhR6KypIunB6hPpSWgCZjAjtyHNIWWiKGNy5Abk0iXmJ6ZpVmoNqbKoVmeqptsmVKa45n4k+6OI5BHlV6Ys5iom9ugeaW4qEmq8KkXp+miVqKTpUumn6A9lPKD1HqrgAeLi5KglvGXxZazlFSUrZVfl7mXypbElaCUmZXml8WZN5x8nROcw5qCm5WbGZsDm2eaD5qonAekp6uYsEu0PbZ0tXKxXKpppQ2lcKYBpwGluqFBnn2bUZwWop+mMqaSoYmbnpeVlJORFJHBklyV+ZnLny2kbqY+p62nFKc1ogOYzI+OkS2VSpVTlMqTYJO4lsOd4aReqf2pMqmmqJumwqDjlwWS35Oylu6Va5SOloWaMZ6fonGmgaicqPmnp6jiqlWrD6gYom6dnZwbm0CXn5OqkH+Pd5NvmZqchZtGmV2ZBZp7l82Ol4Jwf7uLo5honrue954SojWny6r8qrGoOqXQoYmhjKMNpP2hBZ4XmlGYBJkHmliayZtDnHGbiJkFlK2NnYmjiO+Nn5WLm4mej6Byo8mmoKm/qnaq6qiQpCKdxJXrlHKaxp8LoqqhbaBanpKcEZxOm2SabpuDnO6a1JVqkNqPQpa3njukmKeequOq6qbln+aXZpTBmBCgeqX4p4mmwqGvoG+jAaadpiWkH5+mmzucIp3qnP6cBJ1JnTafdqF+on6iSaP9pRept6zTr4ywJq+fqyGl9ZwCl+6VV5gGnBGhqKWoppejJp90nLGbE5sammacpqFypQKltaGXoLuj+6YIpkuf9pZkljWd7KNgpvGjNp1ylLqTrJcBmuacmZ8MofmhH6Tkp4WryK1+rvqtLK03rd+s66kzpdaigaPQozOiRKBpoNefL5wXmAyWa5cZnLKgWKRxpjyn0aWany6WhZBHkQeU5JPSj4mMnI0yk1CceqR+qM+m+J6qle+ScpYYmyuezZ4cnOGWCJKAkIaSSZP1leidYaVMqiWuNLFiswy0aLJjr2CsXqrnqUapJKjlqNipyajNpUii+KK3pgaq66utqxeqgqjjp0CmEqJpnrqfhaZvrPOtyqvvp3+jmJ7TmV6V0pErj1GMV4kjiVWOYpPGkAeSIZlzndWgKaRKplilzaGWn6ahEqUxpSGiKaC3oQajAKGlnpWhEqdaqt+qo6m0qCOovaRmnUyYipmgnt6k8qmrrbuuFq3IqwysRaolpT+gLp7Rn32kjKg8qXemwKJ4nr+Y+5PGkq2SY5ADkOGVNJxBnwuek5kOlIaR25PImMicMp/xoKKhCaEzoFKfL53SmTCY+5qtnlOg657Lm9aZt5kwmf+W4ZYMmWObLZ16nYqb1JiSmjeiXqhgqCGiB5fuidF+jnZDb+Vp227OgUyTPJ2fn0qdoZqjm4ee9p9joAuh0qL+pJSnY6gWpY2edpgxmLSbA545n86iwqjdrS+vtKvTpdWhpKAan+CaQJTnjZGQzptjpjGsx6u1pRWd35VwlOuX4ZkxmA6WZ5Z7lyqY4JcflkmSko3Fju2XMKLxp6CpWakdqIWlsKEXnkqdc580ouqi4qGrokSnlKtGq0Sm8J4rmM+Ub5Vol4WXxZPhjbmK7Yrkiy6S55z4o4alz6LUnUOa15d3lCKQXo2jjRyOQY2wjl2Uzpq6njGf3J0RnZOgv6WFqNOnTaQQn22b9Jsmn0ykfqiDqZanCqM2m06ULpVTnPqh36Cqm3WZY5tznh6hgqL+pPinPai6pPGd05ZYkuGTGprXoJOlvqbqpOGgdZuPl/6WypjcmqCcMZ30nEKeEKETooCfc5szmbyawZ1CoOCiPqQspWmn5alNq4ar3KqvqfKnwqWGoz+i/KGUoYSg9Z6cnmGgGKF6oBehiKG2ng+Ye5MlllyaU5tRlySQUIkmi3mVaZ2En0Wdy5rQmkCcT528nH6c0J+6pCqpOasTqqqmqqPqpPOnz6m0qE+lBqH9nXacQ5ldk9eTdpq8n9OhvaKypnSsNrHOs5Kz569rqjKmiaPkoMuhF6lMsZC1obO8q4Gj8KKQqIethK9Dr+qtgKyEqrOnPae0qf2qPqgfoUmZlJOgki2Vtpwop5WuR7KyssewRq4nrhaxXbJCrh+kZJoBnjOoFa3wqc2f/JZFmIucQKCho7Glnqb+pfWlTagJq6uqz6V8nsCYYZask5COOo6Pk0uYM5xxoAGlHKiLqNGnf6fzph2klZ6amnCYkZfkmXmfuaTqpn2mT6Z4p3GpLKxCry6yX7TIta62HbYOtOawG60TqQikDaD9n6yjPqlWrhexoLD6rO2n9KOsnwGbIJo/nRqjSqj8qA+lMJ9mncWhBKkqrxSyBbJNsHKulasKpkeek5nTmgedx59+ozenu6nKqt+rRa4csXGyorB7q/6m86TconSgep0om2KaiJw0oiyp4a70r3KrdqSrnZyZBJlfmcScIKWbrbux37F3rzOrwabGoo2g2aRuqgasNKo2pfWe65xKoF2lqakXrJ6tS606ql2oHKsssFG0QbWhsoytGaj8pG6k/KLknkucop0Nn66g7KTBqTOtXK06qYKi3Jt1lnuTU5aHnUejBaQaoMubM5yhoNOk3aaPpj2kg6AjnmKfX6K7o9mhHp45nB6fiKOupSWlVqOCoumi2KPapYen3aaVpCWivKBnooSmNaqVq8Gq36gBp0ukr58ZmR+SA48jkc6U7ZfEmLCXI5dUnQyqSbOLttO1gLHYqn+kAp4+mb+YiZmKmduZ2JoFm16ZC5XijvOK5YkSiwKQrpiMnpWe+pk1lOSS7Zgko7qqBq7frU2qy6LXmZqTTI7SiE+J65LEnBej76Q4obuYMpB9jJmMx45vleqdQaSJp7+oBqtqremrkaW3nw+gTqPMpt+rw69ar2aqdqOrndOawZqNnBKfyaA/oFaeTJ1GnEObEZwEnD2ax5zbocOi15zckI+LC5bBnyGivJ5gmdOVcZTmku+QD5Dsj32QqJTomz+iYKUPpcOhbZ2qmXeXP5aglICTO5UxmbWd2aBAohKjR6NAouafHJ02nGyetaCEoZ6gH55EnZyhb6oxsXWzpLGWrzix4LRjtmGzFatLo+CibqW5po2ms6QgoMmYl5C4jKKPn5U6noSpiLHns3awD6iGoPKf36LGox2gJpt2ny2rArQOt9y0uq7bqDqpkqycrHunNZ4klwCZNZ4uo4eoXa1FsX2zTLNisOyqvKPtnSaf5KTEqBmoCaPXnUKcAJ8XoXmeXZzKnaad8Jh4ktuQqZeZoHSmyafNpe2ibKEmoO6cHZjGk5SS/pNnl/WauJw5m+aVA489jXGSNZmunx6llqe7pSqfb5TxiRCIZ48XmLudkp+EnnicS5pRmSiYRZVAldyaIaBmoWyfz5w9n3aj06WLpMif9Zu3nK6e4Z6mnTebIJitlsmWm5QhjmWEYoGdisGVE54po0uk6aIlpsGu2rMOsjqssqaXpCaltKQDpJSkf6Qeol6cSJMFiHN9b3gie1eCO4nbjU2SupcFmsOYL5dymMOeOaadqV6pcqbMoWKc2pbilB+YrJ2Vo3Gq1q/YsR2xzq5tq/2mTqIRnbSW0pFjkEOSsJbanOeh/qKnoIadh5yEndWeJJ75niyj1aWppIeg6Zz0nBmfC6D9nBuWc5CZkbuYs6BypX2l1qEynuycfJw9mzOZSZcUlimWe5nonmWjXKRaocebz5XfkmaSXJGLk+SXy5ivliWYqZt+msaTKotViKqKvYllhAyBJ4W6isKLtorxjM6OjZHwljedYaUxrRKxCbCtq7ylQqCxnJqc754WoHCfX54inmSfEaCln9adzpugm1acTpy1m/+d/58xneWWSZNrlSyYZ5ixme+eqKOapMihD5yjmT6e6KLmo+6h255ZnDyaJpiImLKbg6BspOakp6ComA6V4poVovClDKW7oaKfZJ0FnPicWKCxpoKsRa5hrM2oDqaGpLaiDJ/8mhWbHZ/Tohuks6OZowOkJKNYn+yZQJZLlbiT2Y+gjpKS9ZbBmM2Yx5k/njqjyqVJpnCkP6HynvGfW6PLpaGlAKMAn4+c75yFnFSa+JnRnl2kwKbFpcuhRJytlu6Peoi5hFmJypJHmnadnZyvmQuWbJL2jX6I84MEgUiAGYKEh66Nj5JTl+Kc4qClohGijJ+BnW+ewqHao76hz5yLmuKaFpp3l/ST9I+EjbWOQ5VIoPipZK6IrACnyaIVoUyhXKQupsmmaqioqtupP6JHlAuK+I31lNGXeJjxmaacZJ8Dn56a/ZXbk16S4451iBGDb4WdiwKRLpRZlSCUBpQZmRufQaK+pPenKaprqmCobaUvpImjC6EzndKYl5RikoGTI5aomkehwqYRqf+nFqWXpTOpX6pQp8KgVJmHkkeM3olQjXuSl5ValoWVHJUoleyU35SPlimZ5Zmql5eUspQGl7Ka/p37oDulXqfepWekM6TGokyeQ5XujiKV3p2momKj2qGgoc6hD57QmKaY2pz+nyehlqAOncSXo5Euj3GRoJI2kh+SlJZBnWCh1aAqnESUhIn4f6mF6JEzmYmevKK+pCmli6Tjof6cK5vtni+iOqJJokyjZqKrn9CcfZi2kbOKLIlNjguW056kpZ2pTauMq5aq16capdelJKq8rb+vD7Gzr9OptaHFmyieE6WpqSuqkKhLqSisGq7irPKn4aGknqGdHJuJlRCOOIw2kUWWaJcUlTSUupcSnu6i2qQupZGl7aaopXmfQ5hdlmeY+ZklmvCZlJ7BpU2pPqigowOe8ZkllVORUpczpCyvALQ1slGstabOpcKpWq0ErXiovKIuoWykMKenpJWeEJ/mpaOqL6y/rTaxgbMZsTOqm6Jym6qVUZd/nnekxqZfpvKkTaQypJuke6YAp8ajip3Il7mXGpvynAibJ5S7iNR95Hs5f2eHRpS4n/Cly6cqpwykUKAcn4WeO5yGmt6Z8Zculyec96IfpyGnNKIHnOicd6Q8qsaqO6Yin3OaYJkgmVCXLJSYkn+VpZvCn2+fP5uZlEOO7omph5KLgZUYnp6hFaGDoJygnJ74muqXs5iQnumlRaqYqlmn9qHjnUWeOaHcoouh1p9sovSnV6ssq+mn0aPMofqfOpx8l4KT5pNenEeoWrB/sb+rfKIcm7+aG5+BoMabR5EVhC9+aYoImeaf6J91neaczZ5doCKhF6KvocqfJKGHpsGrna6Ertaq1aOwmhGTnZXCnF+hcaNSp3Wsm6zwpBGXUIuUi/qSYZoOoDakYaZRpTChvZsumXibR6AzpFqlkKITnWmXYpYZnDWk0akCq3GohaQVo5akpqRFot6h76JJn2GWX5TbnBOlWKnQqa6nJqQ2n+aZq5jXnU+jMqRQoPuYtpLHkiKXAJs6nZGfzaGWoU2fiZ9dpG2pvaoiqMOlI6jorMKw7bIds5Cwqqs2qNOoh6oEqi6mJKA8m1qYVZcvlxyfS6pKsK2w3queo4ibupQ8kfqW0J9Updintqq8rMeqAqW4nuScxp6uoHui26UWqkKsf6s2qhCpc6c0pY+hUp2WmYaZOp/ypAqmEaN0oM2iHqgGrAmvHLF5sWKu36i0pHuhnZ3KmY6X45chlvWQQ5BulredF6ZfrZGwN6/Zqe+jBKJkoqCgCZrEj+qJWI9Gm6Glx6rKqhGm1J8snt6f1p7DmA2PB4rOkZydEKfOq/6qcKWPnBSVLZfjnfCjOKZDpcymOqoJqgOkXJrBkuiPL44CiouFs4mHlnijy6sBr9+tHKr+pKafHpxMm3Wd9p/Mn7Odi5znnCie0J7Pnz2iVqWXp32mbKKQnrubOZnRlQmRdJAfl6ScKJz2l5yTtJAmkomYRqDDpiWrwKt9pyihlp0QnbWbGpdGj2yGh4E3hXGLyJB1lNuVk5aJmlOg/qH3n6qewp9vofqhvqEmoVygY6BZoMWeS5rUk66PUI5+i++J447LlYGZIJsenRmfxJ++nq2chpqamo+c2J2OnYabaJsvnficCpoYmN2ZNZxQnc2dO56YnsWevZ0imzCYm5bGleSW/pqWn7mivaMHo/6hiaAVn9+dRpxXmTqWsJQrlD2UJJaQm9OhpqSZo+2hWqHfniCaIJjGnIGjOabWpOKjSaQLozeilKRzp/CoMKj3pOKfmZ2PnxWinKLBnkWXc5GkkwKbJ6EGpKuk6KPiouyivqK0oeKfGZtjkjyKPYgfjaOVGZ2AoRKkgKdtq5+tyKsJpR+di5zxof+k1aYLqaSq36s5rYauVK4Nq+ukOqAnoGmi8KQSp2WoLanwpz+j65zHmWObOZ8BooyitaKIpFSoiKv4qhelPZsBlMSY3KDQo9Kh/p6pnuudQJvGljaSQpFulLOaHZ8MngSYrJSamNKd+J5Km+aZP538n5mfvppakkKM8o0RlPyW+ZOcj4CPc5RVmhye2J2vmYKUhpPTmWCjfqnRqeCk55yBliyV2pZImA6cB6JYpmuppqyJr06wvq4Dq/OlvqDrm5ubcJ6InwmetpydoIummqippUmgQ54foyCooacMo5Sfq59Go8+n/akkqb6l46JEo0ulvKVppNqgyZ3BmxGZMJd6mA6aAJkRlJaKXILMgIODyYvslIaZOZgjkn+MDYpniS6Kdox7kGOU65O4jKt+W3P4fF2P9p0Fpjao5KWdn/mY9pU6lcWVW5V6kmKOe434khiZDZzqnCidLJ8PoeWfFJzamWuc2aKhqd2sequ+p8iir5wnmfec7aNhqKapkaikpRCiy6BQop2iyqB7ngWeVJ9hn8+cGJj3ksqP3YtMiSGNn5MpmDmaapuEmw6YII9QhFODTYvbkkWWN5SVjhiKs430lm+doqCDo8unz6pfqpKn9qUxqfitFbH8sPus5qV8n/mcfp1Hng+dBpqzliiT9pH8lyqhD6fwp1+jFJqFkWuPt5GVla2cxqOiphWlCKNUpICmo6QhnN2NkYLmhMOK1YzpjASRVpr5olenpKVTnjCXe5e1noKl0qhjqP2l96TYpbOn/amvrEau8quVpCCcz5ikmnOeD6LHpGKn6Kj2p+qjNZx5k1OOCI4YjwCOPYzxikmNQZJWlgOZJJwLoFqjyqVkpiylQ6QHpF+iX540mW2VpZNllBOWuJc3mRKZw5a8kyWT7JbAnLGhLqaYqJOoFKd1pGaiO6IrokGgF54snpCguKLLoV6dRZb9k+yYOZ9noiyhTp69m2Cat5oznMmd253+nAietp/Fn6idFptMm0GcRpq3k4uJioalkHecG6WmqcaoxKEylu+K/YbEiNCIpYXhgkOGvI0LlPiZOKB3pSWnHKW5oS6haKXRqu6sJ6vFprugm5pUlYSSQ5K0kniXJaHWqeetz6wspwGfOpnSlamRwZG5mC6feaGgoUmgt5womD+VjpUBl4iYAJydoPeiP6IeoP2eMqEzpbunL6cQpd2j/KIwoMeacJQEkJKNn4x1jmiTK5kln9qjyaQboeqbPJ63pFemZKHkmK+UBpmaoOml5qdaqCCnwaO7nnKdeqADorufQ5x7nSigf57/l/SR35Oimc6dmqARodudkpdOj02MA5H0ltWXIZTJj3WMsYtHj4OVUZq3meWS4orHjbGX950On4ad+Zskn3qks6f6ph6hApi5jkmGg3+ZfPJ+qoURjeeQaI7OhdN5MnpwjPGczKV/p9ak26Egovak+qXhoayZsZh7oJqlp6WhoYKcoZttneya7JTEkq6VpZlYnlWk4qi2qS+m5py5jyKJdpCMmoOgwKK4olmhcp2ilvSOKo41lHiYK5lvmaGbWZ2em/WW/JONl7ybtpqql66XaJo8nq+idaYTp0ukGZ/vmKWXgptznXGbjpiqmFicdZ4fndCa6plFmR2Yepkcne2gJaR8paekbqIKn7aaP5mSnZKk5qf2peKjZKXiqNSqDKmqpGufOJqkl9CVC5XpmImeraHnoY6ip6cArp2wWa57qIujJqRnpymokKWOonGi5KP3pO6nR60hseqyK7MBsZGs1aa0oTmfXKAro62lw6ZUpqOjyqACoLGgo6JQpbqn66dvpT6iKJ4jm/ebzJ8Cop6fx5yKnEudE50mnLGaAZgdlESSE5aMnTSj7KOdoHycLZnbl6mZOJtPmiyY75ZDmCicOKGspX6o5Khsp3qmOKULo/Ch8aCynqqcxJnNlY6SEJBujiWQFpecnCOd85uHnHKdn5xZmi+b8p3RnV6ZM5L7jH6MjY+qlF2YIZgbmHuZsJnil/aWUZa0lKeTcZcontmjkKjLqsaoPaMtnV2aKpuPnc2ggKNSojSbFJP8kt2coaYjqr+mCZ7AliiWx5lpnzCkA6f5psukRqIBoquk5qeTqCWlpJ0NlrGWs57dplWq5aaXnd+TuZH+lSObUp+WoT+jUKTlopifZp2ZnAiaq5KKhe94bH1MjtKY4ZqqmYaZVZoimsmXXJJ6ifd/1IFUj7uaAKDfoPCgHKHFoLqeLJvomJKb96ArpI+jd6D0nc6dw57Ln3+hu6PXpMii3J4Lnq6gG6FXnTmZPpislwqUQpLllaGbGqEspRinR6aIoiOdlZexkfSKn4IQes18PYmSkx6ZfZmalvGVEZx3oZaiKqFanUqYCJbUlryY9ZlzmcuXdZZ+lbyT/pFgkbGS8pSpk0eNxojfjqeYuJ5xn12cC5i1kw6OIImQibaP4ZU4mT+ZkZZgkviMnosdkWGaEaPYp5Kn+qNgn6KbPpjpk/GSKZiHn/yje6MinziZLJQ/k86a4KUdrYGvRq9srmWs9aeUoXubxZb3koKQDZNsmiqhd6T3o9uiKqKvoLefzp9OoS6m4avGrWip/581lWWNWI57ldebz5yaljCOrovmj3eVIZgVmdaZU5tlm76Y95Szkm+Q5o7PkUeVDZYjl46ZR56Nowioe6nbpaKeY5rBmrear5hPluuYxaDPpuyme6H6m9ia5JkulL+JH4Esg96LoZTgmxOhxqOgo62giJsGlzSUq5LRkZWSl5aunWGjoaVzpICgNJsSlxOU+5ELkQ6Trpe6mmGbJpw6nymigaEUnsCfL6afqH6l+5/Fm9uZwJkVmvKXf5NVj3iMtYvMjJiOVZFpleWZ2ptbm6mbbJ1inW+b1philv+WyZgQmrKaiZiTlnWa8KCupPujq6FcoVCiyKGqn2Wd/5wdnFWX0o7lhzSKLI7mjFuL942kk7aaBZ8+ntWZb5RLj2iKdod4hS6CDX6VgC+MSZUNmSmbIZx6mv2Wq5SalauXaJfHlLCSkI/vkLmX3ptUnNGZy5WyksOS/pgJonmnIKcloYaXoJHjlS+eLqQepqGkiJ8pliOHjHedd6KCfosuj9mQ7pNjmMqa7Zk9l52UF5W2liuWG5VJlEaSf49Ojv+PCZIpkhuUoJpoonSnNqgtpf2gSp96n02en5rKlQ6Rv4sFixGQVJZMmtObppwknKaafph3lq2WCZhUmTOcYJ6UnXuaBZfLlMCU2pdLnEWgpaKspC2m+aQToPSXXJDPjy+Yx6CypPujAaA+m3aYVZj/lyWWtpQJlLiTo5S7lxObE5y+m3ibOZyNnuug3KO/p1Wpl6capCug/51eoDum26mPp0afeZQ0jKKIe4kTjiWXSJ9kokShp50OmYKUPJMKl0qdt6JWpu+mv6KVmmCTbZJ4lfuYQZsJneGeDp8xntmeeKG5omqfSZgCkKmL3ZKrnS2ihaD0nTGczJp7mcSXHpY7k9KNe4qvjXOVQpvdnUyeqp5zoHWi/qGDnZGXCZeMmaqb+57lo6WodKprqASklp6ulnyM/YJ4f+qAqIfJkOKWY5h6leuRd5Q1mbib1p36nr6cQJmRl4iXg5awkqSPWpE+lY+aWaFepjWnSqMkni+dbaBOpCemmabopQyiepwtmqScg6AAoJ+ZJZNrkX6R5JKIl0We0aKioxCifZ/Fm0WXE5M2j/2KZ4YIhvaKf4/VkiOZJaFMpm6mlaHumCmRKpHklGiXCZoZneyfPqHToTal9au6sAewu6kin9CXnZtLpDmpWKhYo/Cd/JiHkvuLAYlyiXWMdpUmniKht5zSkr+Mg5GSmu+gTaL2oAykc6xPsauuqKXgm/qaBp+ToWChGJ5qnP2ifa0ctA20gq3HoZSUZo4Pk9+YDZsJm0udhqO0qDapZ6Z8oayak5Sfj0eP/ZQ4mgqcL5rfl5GY55g7lYiPE4t7i+mO0Y6KiF19Xnrag5mLq4z8iHOHwI+amLObbprsljiSSYxCg3Z6s30giPGQlZYwmcuYDZa7kU6Ne4qtjf+UTZrTmlGXN5MZkuqVopjolwOXzJg5nBWdiZegii2Dj4VZiIKLUY8dlRaaGJpfldCQnJBNkzOXipr0m0Gb65iLmE+a2JuhnlKhqqH2nl+Zw5HgixiMkJMbnOeffp76mpKai54+olihfJsYlLWQVJCij1+QK5UlnlqmWqpWqjinfKELnDOZfZb+kISLIosTkrec5KSHqPunIqXio4Clo6eYqO6oO6h4pWqhep1FmhGYZpQ+j2CPC5b4nvim1aqHqmCnHKTtoyKmqqePqW+spK4jsGCuqKdbni2X+ZaKnNKizaWrpD2jgqLeocugkJ3GmeeXGJfdmZ+gPqYsqAGnSqScoX+g1KJPplmoNadxoWqX9Y1ajQ+VR5yFnu6eBaDMoJKehpiJkYeOhJAdlracXqBDoP2gbKXrqd2q96eeo4ygrZ5dnfabU5kClT6USpslpMyprKpcp3ajrKLgo7CjZ6KBopCkrKZlpw2nR6gDqlaplaYxo++hcKMXpXmlWqLZm82TFY0wjUKWtZ9Ko1igJpuFmK+YPJvIoIWmRarhqp6n5aJxn+udGp7LnVCbBZUeipF9T3XPd++D8I8BltGWeZawl4WZ3plbmO6X9pkfnb6giaPkogudjZQOkHqYSaNQqd2qVagGo7aeaZ0+nmOfhZ8XoOOhv6HCnuCaZJnRmo+bRZoXlwiVd5axmgCf9aFUpEemIKhJqXuoYqYOozifO5vHlt2VSZeBlyWZxZyQnqmbM5X6jgSRCZiVmm+Y+ZZtnHqkuKjhpXKbS4+IimuQw5l5nqKcGJQai+6KC5G6mLKeTaAJnUqWhJDpkFWVVJkpm9eZU5fdmKufrabMqNKkCZ5EmryYJJUQkXaPSZBelqidgqKGpC+jlZ5ll0+RaZN8m5KhoKPBooqgsJ9oobKhS5+wnKOcaZ+yokejIZ9ZlUyL2YmdkhObMJ+BoaCjlqP8oZChcKIwo2KjdKISoN2bTZfelDeWj5nMnEafpqA0olWkCKb3pVOj9Z4bm/SbIaFtpQOm3KFKmAWM5oMlhHGL+pWrnE+dupo3mWGZhJgIltqS6pD4kzeckKQKqfinr6J9nIqZIZtwnnaeVZlPk66RKJPektONqIg8iDGJNYqbjAeRbZWSmG2ZWplamnCaWJjUmJKet6OupPehG56km5WZEJV8j3KKX4ioi4SUB50eoG2dYpfkkZSOLI1xjQGQ85JclZ+W85bamACcv57mnyWdu5SwiF+FsYsfkNqPdoyMiuGNJpObl2KZHJgRltaVaZfDl2CVKJb7m7ChV6N6oNiZkJA1inmNLZMplnyWVJWBkwWQqpFNl3+aTJuFmoiYL5kGnRigI6GWn6qb9ZRGjV6I+4knj9qR9pKRlf6Y/JlRlyeTapD7kcCWvZhylRaQio0+jJ2L3ovSineLQ5MWmm2aQJRoi5+IaoxgkOuRF5OnlFSXF5oumwKayZitmAmZ3Zh4laSSMpcYoJGn3qqTqBagRpN7iuONv5Sqmcycsp2bnDaaVZdVlQGWDpjymYuZiZfYlCyQQ4lmhBSHnYwXkB2RwpHYk/iU/ZMdkgCSBJSzlTKV+pcomxGZQpDmg1960nbedmh6w34DhqqMA469jDKLrI/bl2Ce5qGuoCyaeJBLiASKg5M7mjaayZLBh02HDpSZoLGnXKmKpqGgf5gRjlKD7H8ph1ORmZnanUegHaOXpdqknp7Mk2mMlot/iXCHPIq3jMmJ4X+ycslzz4AojC2Tw5VVlYCV55aOlx6W0ZKNjiqKq4bih+WNQ5KEkXuMcIYQhHWG7Ip9jQGNBIkFgnh7wHjqf3qN/pgPnlKbBZMMjZGMY43sihiFnYa4jl2UVJYjlkCU2JAgjCOKWYrFiXuKeI6Lk0CZzpwfnvWecaC8oa+h/qCcnzae0ZtZlpmNVYOEfkh9cn2lfrN+5X5BgeOFMIqgjJyMpolng5l9M4IminKOWI8kkCSSeJPYkbaP34+nj26NFInth7OO7pcFnTibeZGMgXx5ioRQkd6WOJbek6aVKprnnFebW5TniLt8C30HiPiSb5lAmVaT6I0GjwmT8JVGl7OWB5RFkH2LV4r+ks2c5aCQnwub5ZQSkMGR1pogo8OlWaJZmdmPgo4vlRic458MoJGd/pp5mr+bQJuylSmKXn//gT+IQotpj0eVt5knm0aZbZfxl/KYaJl4mdCa3Jy3nQqdd5sfmbyU2pAfkNqPv4+gkwGZqJ7Go0OmuqQxnyuXI5IOkteQt4t0hJp+DH/3jTmePKcxqU+mRqGRnX+dA5/5nzSfCp3VoDOqSLGPs8Gw3KiXoMCgdaZwqt6oz6E2mwGYdpQ9jgGG8IGVhC6Lx5GblPGSV5Ack2WYN5sPmkCYxZd0lhKUwJW1mUWclZvTlwCUvJStmbidEJxYk+aMP5OzmxWgyZ/NmmGT1I6SkKWWSp0NoGadgJanjTmIf4lNj8eVKZkhmOeTqI4xjBeO2JKymO2blJzjmUSVWZCKi3yJSYtRjr6Qp5J7lMSTLpVnn++omKpzo4yWsZIDm+Khk6OAoSae15ztm2WXxI1ng0iBC4NPho+LuI4ojleLF4zhkSyWu5RojmeHsoRTiSeRd5bElzOV146yhUSCDIqwkseWdJeglzSX95Q0kgeQFZCxkdqU8ZjamkuZi5X3kLOM4IhnhaqE7Yrekw+a95vAmUWUYpJlmQiiJaY9pUiiuaApoSyg2JsWlXKNzIlKimSKHosukJ+WPpq0mg+Z+JXplPiXaJtfmpeTq4qghi2LzpJZmLCaspsMntOhkKKHnrCXiZOwkmqRII6Di5mNy5GDlm6cXKLDpB6i5pwOnGOekZ1YmiCZ35aZkDSJ0Yhdjc+Pw47tjRyQsJKUk5CUk5ZgmCycT6GjpFulvqQtpIGjhKFxn62gZaSZppikFJ8Im9SZLZu1nlmiE6UWps2joJ52mYWX/peml7yVI5M8k7WVnZedl2qWHZgRnEGc8pX6i5WET4NehzqPW5YsmfqXk5ZTmNybp52snFKZvpbBmP2btZzHmcWTio7oj8iVVZtZnqye2J4KoAqfC5l5jt2GbYwnl3GeiqGLoWufd5val3OXFJ1/pJimwZ+xjft3EHu0iHKOIIsIgJ90wHqfhjmL9on2imuOVY4Riy+L7JDSl5abPpx2myGccZ7lnwyhdKKDowykA6Rso/uiPaL6oZeiYaRMpjClH6GenTKeyqHzpNujopydj5yF3IoDlLyYX5qGm9CbgJm/lZqSqZGMkySXEZwbojCmv6UTok+e/Z2Kn/Wh3qTupFOhqZwgmSSWkJFjjlmMNIvljlaWXJyoniqeNJwHm8CZDpWRjzaLWYhphgKGCIvTkZKWVpjamHOYc5WXj7SMMZPHm8yfkJ1mleON7JFCmzmfJJuEj6WAqnkkeSx6Nn4RhOWLn5QNmZuWwo4Ch9+HeI4/lCeW7pJMjOGGl4UShcKCZoZIkTqbDKASoP2c2ZcWkR+Lv4b8guKDPYnNjhiTo5Q9lJCWzZyJoWigj5idjFiEqYVzjKCUY5psnGycDpwAmzKa+JuFnUyba5Wij/+Oc5JqlN6SQ5A3kAGSN5RwloaXo5dOmf+bmp/8ofShBp8Rm66VkItjfZF2Bn6uiNqP/pMolpqVXpMulJObe6M5prajxJ6smuGYMZjflqOU35ERj8GOmJTamyaiLaZnpdWfapcMkKGNZpFVlxubMZ2LnsOgdqO5pU+mxqVJo0eeWpjnlESXRJ5ApZ2pcqqPqHKlEKI5ntObDZtzmbmW85HyiwaHw4MVgQF/Inxad9R12HyXhCuJr42fktSWbZeHl1iaa51knEOViYubiHyOo5Qnl/OV7pIAkEeMMohBhKWDDIoDky6Yf5dMkSeJDoUShbOGOox9lnigDad/qBClL51Ok1aQ4ZaFng6ilp9jltiK94QriSyQuJMIkxORyJBfj/qLI4pIjG6RoZRqkR6JcYUMizmTH5jRl42U0ZBYjpmNQI7jjiuRZZYlmnCdk6D6oYWhO59rmnOTho2dip6LHZHslzKeUKO/pmCmyKGom0uWqpFkjzqROZewmz+aLZUpkeGPPJKgmFue8Z4qnCCeUKNlpHGfL5Wxi3OLQo5vjK6HL4e/i1uOkopTgYx5vnzkhdWK5ohrg5R+BniMcu93GIJ2im+POpEDkUSQaJKglYWUG42ThayC0oTEiB2OAJWdmf+ZT5cFk5iQcZF4kv+SxJQnmrmhBaaDpO6dCJbQkHqOCZF0mXagGqFZm1iSgYxYjR+RC5RKlduU45R3lvuZDJzmme6X/ZlnnAGcppgHk32MnIgTid6LRo76jvKO6ZGUlfiWQ5W5k8+XfZ32nvGZg49DiOiI9o0tlcebKaFEowOiu57sm9KZ55dRlXmQoYk6hfCErIKXfqV7ln2ihQ2Ou5SgmqOe/58DncaWMpH7juWOrYxRikSNXJGjkeKNFYgHgpuFHpT+n2OknKFGmoySy43cjaiQM5IakzCWd5p3nFOZWZU+lXKWnZa8lcCT+5AijvmKSIfPhBmL6pXOm+qaSJXBjkmPKpenne+dAJivkLGQV5bulxGTkIvqh6+JF4wTjMiI04EofPN9cIbMjGyMvYhLh9iHvIgcil6OGpLBkjiREJDCjjiPN5Usnc6inaPanvOW6Y2qhbiGLpBQlsCUUI9PjMyLKokAhCZ/qoHuituVIZyPm5+VP41TiOCMVJT0l4+YLpcFk/eN1oxnj92SH5TSlUGaHZ31mzyWXY1NiFSKy47UkKaOSI5cj/mQ7ZSLlzeZV5o3mbOV35L1lcubiZ58nBiWxY5hi1yLW4rSic6NnZJlk6mOJImJhhyJ25C3lfCUh5H/jAOKk4rSipWKx42IlpOeuaHln6maXpP+i6aHJYlmjxOWxpq8nF2clprGlz+VrZOdk/CRuY4xj5WX/6DPpRSljKBBnJmcNKDTodafSpxOmumaKJ1nnnCdeJtkl+uPuYbFezNzgnGddlR9xYCugt2GqItPjmSP14/Gj8GO7o1NkFiT1JNNkpaT65i4nqyhiaAGnO2WUJQ5l9ubKp0imyGW9ZDhjqWPWJKelDWULJIHkHWQ/5G9kdCR+pMImOCceJ8Bn9Gb7Jb8kfCMj4bGfQF4EICoj9ebuaAZnkmXW5X6mq2gVKEGnEeUT5A0kHePHozjiTSJqYfkhu6GCYeqhC2C9oWojyqaX6H8ojee5pNnh61/o32hfbp/34ROi4mPbI9wih+CrHy1fuCBToYKkXidwKWLqNinxaVvo0yfgpgRk/uR8ZGWjnaH14ONiHGQPpXzlLuREo8ZkBOTaJGqiI6A7n6hfxKA9YHzhrmMdZOQmnOe8ZwclsmMoIj5imaPFpOKldKY3ZoJmviZ0psFnVCbSJWhiwqBenjYdhF9W4VFiX+LHI4SkFaRTJH/kDCRk5AUjuaKvorsjXOT65fDl/iUjpKxk4iXg5y+oHOjJaVGpj6mZqOYnHmUd4/TkXeVG5k/nrOi+qPooLiaEpTQkICSK5dXnAqgc6F+oGqdLpa9j8aSV5jImN+SFIrwgzCFwouWlWmhFaqbq4ekppUvhW2AsYYqkmWf66iwq6qnmJ/QmFeYfZu6nc6dlJ0DndqZ/JZQl7eaA6ISqguuGq0NqhqnZqQDomufiZtkm1effqLJouueuJZgkBSTqJccmgebGptcmsiWkZSkltOW6JJckx6acJ54nFaUl4gAfCR3sHu9gX+G7YsnlO6aFJzdl12S9o01iIOAQIF9ia6RGJcZmsqbNJz9nI+eyZ7Wm52Y/pdymWOZ7ZUjkgySx5LJkpaTbJVBmOGY85SBj/yPVZY4nDGes55rn1edQ5ljl3yYKplGlUaPaY1Qj6iQaZETlPyXDZqUllSMxn+Zeh6C/oxjlK2YCJoFl/eSM5LRly2fjaJzokKkOKhNqqWo0KEnmKWU3pknoamlBac9pTGgeZkMlMmVcp1Wo3OjFJ58lS2QYZBhkXuSWZVfmMuYCJewlVWW85VGkn6RE5cSnDubMZQqjBiL0o7Gk/6ZU57RnpmbB5YlkC6LIYcmgZl5VnT6dlZ+KIaWijGK4oYDhvqK+5DylKOX2ZnmmxGeOZ8Hn8Ge256ynY6bR5n1lumTOI/SiYaF5IUKhuqCO4Glh+WSH5pcmfOQr4dcjMSZZqOupTiglJUQjcyOxJXQmQeZA5Rwi0WA4XZ4eYSJdpgDoXCisZvfjKd4rnN1geKKp4zkihCKrYp+i2OLSYwtjuuPA5B5jcCKMIvPjwqVt5frliCTt469i0yJ1YP/fQ5/A4dHjn2QZo+1kEqXIp3XndSYCpF1jWOQ3pMCk7yPPY0Mi2WOjpONlbOW3JZelBiPvYmBiqeRR5gdmyKbhphBkU+HIYLig4uIVYwqjimQv5ANjq2K6I5XmUig2KHdn3+fXaJno+ifopdriwSDT4Y5jSSTMZYPlsKWMptFoXSlL6dgphaiPJoTk5uRcpRol+iXJ5f1lieXypZ4ldOXrZ66pCOlO5+zmLiX8ZYbk5CNXonsimmOu5HNlG+W2ZMdi7x+03e0ew6HV5MrnTeiI6IRnbOUQI6ujQWRCZTSlO6UWZUBlfaTlZNelBWVUJSZkwmWupjTmc+Y65fUmVqfxqORo/CeA5kjloqYoZxWnrybgJR3ihGCAH0WfPCEWJI9neaiGKJ1m+GRw4rBikKPNpG7jyyM34qSjJeSQJjvmeWW75CGjB+Jj4YWiceNtJCLkFCMZ4fngsGC4IprlVSbopsulwKR6oySjRmRwJOBkhOOkYlshTSCn4BbhHmKXI5MjsuIxYAne5SCdI8qlyGXso/yg1eAOojTkzGcp540m5ySmIbBfZ196IHehryJS4vYkGWYnp34nACVNYeafRyAU4VvhgmGH4cXiFiI1Igli/eN6ZO5mx6gIZ9SmSKTgJF9ktqOCYTzeBJ7V4L3hmSIWYbEg3SEsoqCkiOXYJiZl+SWTZjumlycdZlcksmI8oKVgQ6BeYEHgx2GLop+jvSRQpFYji+O4JGjlA+VlJSelD6TKpBJjN6JKYyjjryNqojbf552N3FVc7d6MoOLjWOXw53un66e0J3GnomeNps1lcuQYZHfkwKXRpx4oWCj6J+tlqyL44bPjPyWjZ2JnROXFI6nhliD3IVni3mObo0IjVOOKZAIldmajZ2tnc6bhJfGkXSM9IgkiJaMtZaun8SivZ+GmnmW8JMvkaiNDo7QkmuWS5iAmpOc8Zyqm9ma+ZsNnQGc95p4mbyXSJbKlJGSHo0qhdWCnYhhjxeR7YqWfjd4r3w/hA6J8IqDjFqN3YvQh+yD+IQAjI2SlpTXkmOQLJBvjy+NvImhiAaLKYzJiRWGt4HqgWGJSZBJkoyQ8YoohROG1Ig+iAOCGHkgeUaDRY/ill2Y8pOgiuWCkIbmjpOTiJVRl+mZRZtrmZqUcJBLkMKRa5O2kwOTdZR7mO+bJ5yol2iQb4qViJKJToo7iwiNRI3Ni2uInoQRgnF/tHsrd5Z2G3yEhTmOnZOIlu+XqZrVn6qj5KMxoKiaepaAk4qOMYjxh0iPZZj1ngShKJ83nHuXKI4+gnCFkpJlmuWck50EnlGdFZoRlUiSg5LikYePQI3DjuySG5bilgSWZJM7kOmNdo1RkF+UYpYVlcCQF41zj6WUuZfElXeNgoA1cv9psHPBhbaSnJfslf2RA5DNj4OM14cdiNSN3pX1m/Wddpv7lgmUWJM5lcCXIpjTloyUsZLnkH6L5oHpeMx2jX0Iie2T35oTnDqXc45dhUeAmH4DfamAWoc2jrKXn5/Ropigb5uIlnqRd4z9itmK24lTiZaJZ4zVkEaUUpV7kgWLEoH2eZV5KIEGj36avZ9QnaiTwYkpiXGOk5CQj0COlY5ykpmVfZO4jQONe5RLm2WeB6Fmo7Gio54TmhuX+JRrlkucRKE3oQucN5VklKOWc5T0jdmIsIqvkDWTLJBdi2GIE4dUh/eLqJQsm1ydVZw8mVeWO5WulueZxZytm8iUIIu4izuS3ZPSj9GG7HoXc3111nsLglCGjYfXh/yJe473kp2UbJSHkpWNrIfjhn6L5ZGImXyfVaG8np+ZopWskY+Le4V9hEyIdYx1jpWOZ45lkL+Ua5vpoGKhU50Olw2QlImUhgiJj42Rjy2NWYerhwiPzJOokqCOfo55ktuUs5R/k5CQ0ItziAaG44d/joST9JR0lDCU1JXsl/eYm5nQmEqVE5M9lnabB565m8aXXpcjmnycpJzXmRSTP47wkO6Vh5g0lnqR05HimCyeLZ1Wl4eRYY3hiDSBvHNTZ2lm1G1VeuSI2pTSmrOZrJKfigCIoooFjoWOd42Ri7+LBpA2lbuYSZo2nLifBKOdo5ehlJ7ImcCSposbiGyK647CkZKPloiAgWKCEor/j0aRb45NiLSEe4ZAiJmG24PjghOBfnvvcS9spXFEgLyO2pfwna+hVKODotSempkxk/2IFX7jeXF86n8thNOIPYp4iEOEg4Dfgd2DKoUNiAKLcIwzihWFhYFKg6eHUovyimeHAIMcf/Z9bH/YgQWDOIFefnJ82Xymfet/tYQfh2+HNYurkFWTzZFDjB6GJoGVfWB613v+g+aO6JVnlsGPi4P3d9N3v4E/ikWMgIg2gFZ6aH+bhxKKaYfDhYmJf42mj1CSApPlkO6OEZK8l+ubz5z2moiZ7JnSmQSXC5EOiyKN1ZNql/eXt5YHldyRkYs7gmB8DH0DfxB/rH6ygqGLWpPAlnGW8JUwljmVoZF+izaDcXuFe42En4wukYqSyJGFkaWSkJLGjouKXoqHjjWRuY26hHp7BXlHgKGMApc7mxuYQI9YhS+E8Ikrj2KQZY9WjGiHHISef2V3iHVhgG+IMInigwd9on8eiFWOU5Bfjd6HXYMDgrWEpIkBj8WUYpezlqqTPpFLk6eXg5nPl+uUzpLBksiTSZTclBCVFpVYlISSVJEvj1KJ1oCDfHGBDY4nmeqdu5yPlzmQgIkWhtWICJIWnT+lzqjWpr6fDpiuk9KPkooMh56I0ou/je2Ng4z2iPSDIYRwi7eRtpLVkEqRTpVDmYWYxJPLjlCNq5CQlSCYkpZ+kf+MII42kamP84ldhPaEQIsxk2uYTphRkwmPhpAylfOXZ5UyjaWDG34Uf82Enon6jISPuZAFlJyat6C/oNmYy4kHfTF8SYHKhuuJb4rwiBCFe3+3eAZ07nR9eWB81H2Vffp8q364gzaH+4abhY+MbZcvnUWcUZZPjwOLPYrUivSPf5V6ljeU/Y6kiKiBf3bzcN19C4t1kguVipFShq53pHOufJCGII+VlbuZF5vOmMKT8oz8hbCBVoDkf+J/6HyofEh/SYEegmuAkX6OhEyL7Ys+iMWEXIbZjbqTIJePmeSZl5hEmLeZUZk7lPWIYnpSd719EISKiIuMf5DNkISO0IpDhEp+fH3MfweBsX+Hgv2J4JCTlNWUwJK7kKiOx4ruhHF9vHf6eJ2ANIahhBN8821oY+dk1G17dVV5KHmedr5123sVh9CO15BojnSLY4yCjveMgobKfzl8hHvnfPB8PHqgdlN0KnQ2eE97K3qjeKp3k3lEf5GHCZD4lUqXVpWlksKRZpOfl+yaxJuxm6Ka2pgJl5KWQJn4nHCeBp33l9uPFYjUgZ2AoYasjtaTlpRjkUCKjYDRfHSApYPug/qC04N5iGqOKpHOj7CLu4clhVaFbYrOj6GUb5glm3SbAZohmpKcA6DrobWfmJk5kXiJJoZ6hoiFsYE2gXmEuYj1i7uNcJAzkzWUipPAkGaMNIW8e1h8s4WfjTWQLpCikJyTEZswopKkIaP4oJKfipxSlmeMEoGMenN66HrzeKR34nkBfv1/232ghF6U7Z6foUqdMZaMlH+Yw5zEnseeKZ6em0+YEJdKmN+c3KODqYeqrafqosSei55qnxKdfJowmpSbiJ3unU+an5JtiXqEI4TMgbR6IW9JZlZpGXCidyWD8I9DmeKaL5W8jIyKEY8Pk2iUx5JUjgyICInhlP2eG6PwoVKeeZuGmZGW6ZSglJ6XWpuOml6VWo1XhpCFfIoikLuSNpJej1mKr4onkuiY7Jqbl5iSqpA1kGyQ3pHblHKYYZopmjOYUZQrj9qMAY4aj0iNuYidhE+GJI+vmZOfHp5GloGONY4llJWa+p4PnxCZlotId9Zld2ZxaxRvs3cegxOLao0fijSD0nwZflyG3IwDj/WO7Y5Dj4yO0I2kj2SShZOcj5mFO3efbSlym3ppf+GF3I8dlm+Vzo5ah1mI3YxEjUGJS4WrijmTIpfVkyGKZ3+rfW+FxY0AktWTUJXVli6VGI9vh1qDHIS+htGJho3FkUiUvJXelqyU2oxGgVR1w3A+dvh+ZIL5fSB1cnB3c854/nzPgvKKzpAElM+Ws5itmKiW1ZL+j7uNPou9ikKOPpHzjuqFBHZvaUhuMX3eid6O340ViVeAZ3kSe46C5YjrjDiPWY/QixuFMoLfiT6VlZzinqudEJtQlxOT7JBmk5iYSZsHmNyPdIbSg7qEk4PYghuGdYoPjMWLfYr/hsqBKX/NgMKDO4XAg1aBAoJHiTGSxpYGl2GW2ZgYnqSfdZrTkIyLZ44PkYSO4oo2iuuItYV3ihuU85sMod+i159Olx6Mb4VohQSLWJMsmCiXS5MZkRqRx5BvkKmQgY2CgwB0fWJrV8Zr54JSj8+RSIs7fhJ3PHyyg4WItoejgm5+DH0zfi9+eXvredh9eYQ8h/mG74cfjKqQOJOykX6LOYP2fo2DYI3hlwifbaL8oa+eI5skmNqVKJQzkfGL6Ih2inCN7JNXmvKb4ZeYjiKDyX4WgQCFa4e6hsSEboWcikSQW5IYkMyOSpCfjz6IYHhHaQ9wHH7jh+KPkZZVmvqZopXvkNqNIYysiYqH+4ePi/qQuZV5l0SWP5X1lZWWB5XmkXaQdpE5kpKOUIQ9dsFulHI3eSaFPJKNmVqZq5L4h6eCKYd5jIKOB4xNhuWBQX/TeQpyrnWfgzmOIZHCjzKRdZdSnECb9ZJthXl07WHkVaRWf2QFc/t63X1/fzWBNoS3hcKFLoRFgKZ8W3sXezx7JHx0fdqBiIWBg2Z7gXYYfEGAZn+Sf0KFQoxDkSOTp5HKj+SPdpOYmAybt5rDmF+X8ZfjlxOW+ZOjkyqWA5l1lw2T45EYloyaO5q+lJyNnYlKhmqCfIM+ioCR15Q5lNaRq5NxlsCW9Jc3mceYBJgFmFiXWpVOkg6Ryo+JjT6MfIxtkHaU65SpkaiMc4guhHt8QnOVe1uMYpYYmKOReoW9gMOKTZXzmWWYgpEniI2E64b+h4iJK469lDGX15KciXKCOoeUkHWVwJXzk5iQn4tchvqAVHxoez99xoLviUOP7ZDOjSeHJ4Q1hsWJAIwojiuRTpJEj6uJc4mzj4WVhJaTkkmNw4pPjsuUjpmKmnmYOZTOj3iLeIe2hkSK/o5Mk0GWrpj7mK+Xt5Xckl2OTIuvjGSSHJf7l1WWWZRGk1uR1oyniKyI5Y0IklqU7JUBl5eWKJQAkBuMaYv6jfOSbpaulguTSItehGmJiZLBl9qYQJc4ldqU2pPDkz6XLpvcm7iYVZQIkPSPAJXemCSY3pKki/WHZYiEihqNqZDgkiuSypDKj0yLeYQvfTJ4EX04hTeLZo8vkqeXsZqPmJ6UppJPkj2Sr5JhlWSan5+KoZaeHJccjX2DR39xgzqIo4qliiiMZo+lkMmOdI50kmWT1I1vgs93VnZcfi2LIJY8nCyeLZwBlg2NF4MHfTV9939OguWE/4bnieiPwZbmmnqc4ZsfmVWYOJiNlu+SMY3oh36Il4w/kSuUnpMZkDyKoIN4hJGJEo/RkvWUTpgmnBadqpmkkX6Gl3npa5ttOXyMiNmN5IsihG59bYDhiUKQhJB9kKWQzo1NhgJ813Fhc3h/sogUjXKOE45gjMSJq4QFfaR5V30EgeaCPoNzgbJ/AYGXhDaHW4dwhsKJLJAUkyaRWI2oi6iLYIlLhqaKnJMgmqabz5e2kNSIdoKMfB12TmuhXMlbMGd7dGmCZI3rlP6ZUZy8mhiWao/ficSJM4y1jvKShplUngCerpbhhwR2QHCaem+H6480lASWI5XJkvaQFZCYkVWViZcRl9SWeZfml26YeZhjl+aXb5lCmc2Y2JpCoAimkqgipsmgIZtJlReQ5411kHiU9JO1jLuED4ViijOOno+1kEaSv5OClCmVX5V2leeUYpW/lpeXwZV6kAmJwIFff9V/vYE2h4qPppf3nMqfBKBZnXSXrY8nhtR5S3XTfyiLrZLZld+Us5GCjVqH+oB2ewR7RYGxiEuNB4/OjdyLIIorh6SB0X3egaWL5ZNQl/+UpY5yijGNSJHokNeLmog8i6CN/4yUjLaPv5MMlIKPNozOjlORd48lieF+p3fSfCqEhIUyhIqEoYbQh9SIO4iXhAZ+rXpIfAeAe4XBiZaKRYqUiW+Ilocyh+2E2ICZeiB2Y3rpgY6HEovni8eKM4rBimuOLpRZmXSbvJvOmuWXYJK+ikyCgXVIZEhjdm6idYl4KIEujiaWN5eSkZKHoYb3jfGTh5N9jUmJT4kyhqN9WndkfASG/oyLkaaSRY+biLeDhoWijU6UNJZvkqmJ+n4XdQBrMGnHcVB5h3v+d31zvnINdCx2RniKefV3YXNycOh1onwkfvp7DHnOeLZ8qH7Fe195k34Fh6iMdY0liiGFo4FFh5CQtJXXlMKPzYlghoiHu4q+i8uI14PCgvmDA4UwhryIBYzEjbSOzI2ci8yMr469jZWKT4iPij2P+Y/mizeJgo7DlgedoZ68ml2TVo95kuuUvpKQjq+NOpI8l+iao5zfm42ZgZfPlKGOqItMkO6Uy5SJjtyFroN2iDCObI8tjSWM3Y1ikQaUm5WulV+WJ5m9mi2avZYbkLWHB4Z3jZSTdJSCjyKEKHs6fsOE14YMhPSAYIOQiGWQ15d2nIOdsZnfkTONsI6OkFyQ+I2/i+6LeItriFaGnIvHlFuaqJoCmIyUd4/siP6C/4O3i32RyJOhlfSZDZ1wm+SUK4vcgnuDXYkfjMWKeIn8ioONMJJZl6yYP5UljlOFrn7yfhWIXpTynYGi7aOTpNyj7p9zmw2a5pwyn+KbBZJvhHF8UXwefz6Eronoi0SJOYZpiv6S0ZkqnEaZKZEvhfR8joKHi2qOVo59j3yPsYtqhAKDgovnkuySko1li4CQApV2lF2QjI0Yjc6KxoRff1iAKoZxiIiF5IGKgeeBhIF5gKh+gYKqiT6QRpNmk7GUbpnKnsagfJ57mTOT+4udgxJ6M3DkaGhkUGMMa8l3a4JWiOSInIY3g8x99HQeb/90XoDsiCiM0oogh0GHfo3PlGyYvZbVj4WH4YHOffN7TIDOhxaNP42Yh2N+UXeCduN1anXUd6mBw4qYjpSPcY2jh9KAMX+ih7iQjZQLlF+SQJPplpyZAZihk06RipH4j0mK/4NggFl8Q3i/eb+Bk4c2it+OMJNdlIaSUpBGlBGelaUmp96hLpbGiGCGZ4uVjveOS5AwkhOP5ofEgjCFvorxjvaRTpVImNKYXJWBjn6LkI0Vj7aR6pWFl6eT+Ypwhe+H3Ivci0yH/39uen5/VYwBltuZVZlelVaR75CVlHeafZ+aoGidEpcnj6SJzYf8g7l8xH3mhxiQ55QumGeb9Z2QnuuaWJGMgzt5TH60iQuRWpL6jfiGBINzgnuFrospkOeROZQEl/+WMpFOhZ52eGt+ZjplQml1b5tvwW0WdsiBDomQi9+KjYd1hqGJpY37jWyLX4p8jruUc5eplfeRA4/GiqOEIX/Ve05/fZASnnWjmaIVn6mb/Zc5kRKJKIVOhiKM7JUPnz2j96Gum56WZpdImrOb0JsLmlaW35OelI2V7ZWgl+KZrJnZlXiPBYpriCSKEI1EkLyUupcKmNyWc5W2lH+UlZWhltGVR5OMlOOc6aSUp3Kj8JhEiq56DnEOcqJ8b4fBjPWKVoOheJV0g36fiBCOD48wi8GBM3YbcUd1JnxugCeFKox6kHaQxIs6hkKCnoKYhDKGMYjRiseNDJJXmJ2f2aR8pYyiap5bmvSXVZYWlemTUZGOjdCKXYeZgI161XXQcmt1bnr6gGqITY18jSqJ24E/fZWBUYgKjUuNB4g2gbuBqYeyjGKPbpFVk9eTbpWamWCdPp13mHqQ8YrTjP6SaJfpll6RP4s2iCOGOIbliCGMf4zThtd8oXcSeCh+2obhjLmO8IwPiaeLUJPHmX+bj5Y9jfaIhI1xkkiTu5AbjquM3Ip6ilCPLphrnRedSJgXkVyL9YlajmSVFJnQlqmQQIazeUt0sXaxeX59IoN0ib+MuYzWjbmRsZUWl/CUa45FhAp/boMriuCOM5JSljGZ2JZokM2IHoeyigqPK5L+kWuO64kYicGMVJEekpiP444qlN6ajJwel9GM1IXBibOO8I5li06F44OZiG+NvI/bjEOEMHw3fNyDu4shj5qP1I6tjSOMV4mehKZ/Wn+DhwKPdZD0jUKN+o9vkTKQ5I1rjamOJo5Tie+AmHjzdpF7PIXyjPKLjoJje7B+AoXCiJyLyo6tkOmOoorqh+SH8YlUi0CLRo1uj1KSRpgtneeboJN9iNmFJIpUi5aKOJEpmU+b4JbSjA6B4Hkwc9RoeWLharR5O4h+kzOZnZhRkfWDl3R4bCF0FH4Ygjx/YnVOaUJmz3A/fjWG34nJit2MNpFCk1ORuY49j8SSDpVIkwePKotViUiIIoYigiaBqobRjE6NY4pYibiOGpUqmCaXmZKvjI6J9oifhieDNoP0hteK1Yx3jNyIAIT0gHZ/zYC5hJKIioobiUGCCHlnct5xkHqDhFuLZ43YiymIc4RfgdyAU4MAibGOCJIQlJqVOpVXkYSJC4K2gYeFW4aehcGFJ4bVhfqGr4zok1iXn5QnjE6AK3zcgSaJgo/XkqySu5FBkqWP9oZQenp2fX/whryGxX7LcVBlm2F5bmJ9B4a6hpWDGIcBjOuLm4hkhvCGJ4nuiWmKBIq0hfZ+FIEFjBGVUZrmnImeeZ4enRCZmpA+hzqEqodujLuNwYugiUCKU4zDjKqL1omxhnKB4HmecJxlpV/AaM9374L8hoCDy3pyb9tlJGYUeKGKZpXUmNqV/ZBIj3aP0I0si2WIZIb1hYSG6YgkilGGVX+9dvRs1mvndgiELo1hj9qJcX6OdH93t4Oji2qLJYV0gwKIB4zTjd6M9IgMg9SBUYlikLyRSou/ey1leU/MTAlgunFpfUyEoYWdf/d1VXYxgRKJcokyhBh/PIDBhuiLRosmhPB9JoB7hemE73nDazFyRIK1jP2QPI+aiSaEO4HtgLuCvoHzfzyA6YKThIuEIIRjhTSI6It5kRuWzZUukJOLw4akfxqCcYosj32NAYUUfQx9bX2meDlzFngTheGNiY9bitd+LHLqc26BZIsDj4KMzoZ3g1eFL41Al2edf5wWlAOFW3GUYTdidnQSg0qIoYR+d8dhlFUJWIxgNXG8f4SK6ZBpkruPS4p+hWyGc4vjjWKQuZTNmbCbUpiKkheRTZXwmC6ZdJhHl7aTko1Xhh9+BndVdU54Cnqzeex6/nsGel90dmstaPZu4HbUepB8QYAKhQuHN4fshayEOIc8iryLzo1jj7OO2oj/fqx42n3ShlGKgYWTe/Z3X4lkmzel/qaLoiqaepEojXqNyIuIgxN6Zn3EiKGQ55GsjOCBZXbAb3VrqWRUYndovHEhdq51zXHha4hs/3YvgVKGtIaaiFKPrJJLj9WKzosAkFyQGYm/fUB21nJtbPNgYFrCYldrAWvLZuFpmXTWfVqBeX9pfVuGR5PumU2ZSpNiigeBHXXDZEBTPk0KWTpyYobKkeeUUJBNhk59RH6Bg3WFZYTAgOV5VXdze9J/Ooa6jU2T8pQxlWOVYpR+kEiI330jdotyuG3JauZvMn9tj+aYBZo4k06IkYMzioOS1ZWslF2R+JDpk02Uco4Vg296AoGBjauW2ZnZmGuZhZvFmw2Z65ThkoSTJ5TwmUKfs554mPGQsI25jYWL24fbiDuPaZQylnaTQI1bjJ6OCo6ki1SK3ovSj9aVnpq4mwGZi5TLj4uKOoa0hW+KHJB1kpqSs5I4kUuN9Ia8g/+IeJCulRWXEpMFi62B0Xu7fHKEzJBbmiqeKJ4Gnbyf9qQNqhis3qmnpL2cXZGtg0R5Y3eteJt7hn44gZCEyIkkjjWPno/OkPGQBo7kiKqGqIoHjq2MKIoniRGIdYKJdE1jw2fefNqPVJpQneubFpjCkUKIW325d+J053D1bLVq+WrVbvJz1oByjeuSJ5LWjNCGhoEPe+1y3G8Ud/V+wII7gy+H+I6Bk3OSlI2AhzeFvoSbgch9AIFZi5iTrJZGlt6TpI83ijWHgog3jGqP65BFkZCShJMyk1GQX4v+hbyEsoUIhYGCdYLoibGRrJX/lF2QR4lOgNp0WGgtY+dqXHeVgqyJPY59j02OqotMiqaJ3YnYipaLmoppifOIw4kchzR+RXIibRB0DINJkPeWmpeuknqJhX49c7Nnc2BoaIl024CvifSO7JEnk3+TCpLDjU6KxotlkCmUcpUllLGQXozKh9yHt5BumRSesp4fnE+XV5DUiluLb5ETlneU/ou1g6qC9YRghpCGmIRBgdt8BXmVfuWHQo/bkVSPI4q5iheWJaDkpO6kuKFGnR+bRpmolHGODIxhkGGV/JcLl3aUHpMFkemMH4jdggJ+CHore06DVY1uk4GTkI5qiieN3JDCkYKRFJZ5nBuheaGUnHmUz42Xi4WM7YtshmN9/Xf8eE1/hoQMhdh9UnWkeEeCboXogDB9mIITi+qOWowCicmL5ZOrm82dn5iQjgyI04jJi6mMO4wgjV+QlJRMlsqU4ZBYjfqNqJBGkSuP3YlDgbB6wXnxer19G4ISia6Q2ZJakI+QMZeNnFyeYp0Sm++VFYuQfoB9cojjkRaVJZZRl/iZ4Zp4lgGM1XxZbmxw2X12h2SLSoruig+QoJPIkZmMq4pYjZ+NZYkPg+p7znUTc396lIerkpSYY5lAl6uTHI+Hi/2K/Y8kll+YoZRrjhmLz4sZiziGr394fX1/XIOzhx+LbI7ykEqRvoz+hKWC2YjbjsyOe4cNfg5583cMeF12K3UMe0eEZYoXiuyCnXfwb0NwJnIycst033ulgayCbn/vfKZ8DXsgd7hxRXH+cnpxwnJDeMWBM4sqkfqSrpCUi+GIgojui6CT35nrmfGRLIhTh6qLtouBgyF2s3MDeah54HI5aRBwlIAai4iO0IxuiciFnoBseBBsrGK1aSd3o4AIh32JiYdBgml7EngveBV8HYO+hsOFN4Jlfo6BMYj9i0SN445YkciTMpR+kRWNB4rXiw2Qa5NllYyVzZKHjMuC+3OWXFhVbHHthVORJpZnlE+MR4DFdZh55IlvmCegfqDGm/GVI5J4jqWHOHyrb9ZsVnhHh6+P85H6j6aNQ46Sj3aOTIxDjBGQx5Ndk4SOUohAhQmGkIlAjROQ0ZGokfmPr468j6SV5Zt1naOYtI4chBuBRYRkiOyL5ox3ityF9IAEeghyB27yc2N84IBqgA991XtIfYuByYYBjEKPbI1nig2MiY9lj5CJVoLdgRSFDYRNfhN5HnrDfD5+oYI+iRaNhIs/htWAhoCehWCIYoWEfjJ1mW9ecXVzbXO6cAZuBnHde9KF9Ytyje+Kl4hghwaGP4IYfaR+pInykjKVCZDDhV6CtojRjyOUHpSZkO+Muon5hkODV4KxhRyKX40Gj3KOF4jZfGh4iH8Qhz6J74URgAV/x3+Ee2pual5tXcRs63sgiK6Olo+TjAuFWH6cgOmHfI38jlKN6YhSg1aC7YoAlYWY45TTjLyLkpEpkyGQb4rvhcqEFoQrggyC34Fbf3CAKoQuhYKC1n3ifkiI0pAAlVSV6JI+jQmDdXbBcPd2roASioSQYpInj4iI6YO0hDWF3YEdesJzL3EjcAhu2W/0d2yD347pl3mdwJ3JmFCP5IG7cvpnR2YJdlOJ9pJjk7KNZIjtivSP55D5jJ2FTX+IgL2FGItAkOqSuZKYkGCMmYbNgUd/5H6Cf0WCOIm8jrOQbI5hiGGAfnyhgn6JXIsaj/2QD4zKf3tyynCmdjJ84oHTh+2L+43CiluCvXuvfEWCIYr7jjWP8YrQgNl5JYLujcCU35REj5mGioBqhM6NWJWLmuSdAZ44mmCUKZCzjT6JYoGmejF90IB+fyh7wXhcfK6Df4lqjeGQf5S9lmmVYpGPjGyJhYtIjzuRfpLukl2RZIzZgw6BJ4Uhib2L7IuliguMnZAclLKTn48Si/KHjYfYhVyCtIEXhmGKqYumizmLwYykkECVZplSm3SZCZOziw2JwYnzh2+E5IS/ht2FtoTig0iFAIi8ibCM+I36jPCNWpA1kiCOeoSeeoRwzWuDc8iCqY/tlaSU+4xchZOCOH+0dWlqy2rEdLx8MYBEgvCDOITxhR6IoIhwhmOEc4VjhieGBYkKjCyLpoQPfyCEvYyjj+SL8YXRgjSANXmWbpBhAGcweXmHUI/IkTCTi5T2kkSNHIUAg4WJV5BYkqWOsYkXi16QSpOCkHGHDXyWd5t7SoTTi1uPYpBgkHKO5Iqih72FEoewi1CQjZNSlISRz4yPh/KCmICRf66Cl4jJiu6INYYXhaqF3oYGh+qDzXzvcMpkrnEuhS6PzZASjV+HyoOcf4l6AHx6hMyLCo25iBWEK4Plglh/SHrycxRtOGlcauN1JYRrjUOPY4rXgix+FoJViW+NF466i/SIKYV/gK58cnoSeH93kni5eSB7XHwMgeOIqo7gkOyODIkUggx/jIDEgvqFrolYjWiOQYvshniFpoV4hkeHf4a8gqp8SHt3gHKD04GwgDKB7IEqg2SE3od1jmCVDpnAl9KR44sRjW+TcZexlveQqoWRc0BbiUglYGR4iITNhxKEA3xVbyRosms6cwl1XXYReet6Qnq4dyJ4gYA/ieGK/YQVfGV3ZnT6ceZxG3RmeyuEVIs2kFqSLZKoksyWy5qvmoqVL4ybg7x9aXfSdBl89INPiJCKK4zTi3uHKoRJhFiFAYfBi4eQUJFBkNWQ95L7k06SQ5Ehkm6Tc5JPjw6L/4YdgRh+HYVcjsqR5I5zi9ONF5SimiyffZ8FmwOVT5T4lmOWw5KzjR+H7H/xfrKFIYtijh2PLI5NjKyHu35vdBFtHGgZaphzRH0PgvmDdoXGhi2Fanz6a+JZIVGnYK9yK31CgqWBY31TekF6dngoct9pi25We8SEYolmiXqHl4fnh4eGeoIuemB25n+8i/SSLJbBl/eX5ZTCjXCDk4BchlOKh4q2hy2DjYLjgf57XHR1dLh8mIT/ifGMMY6hjKuGUn3OdbJyU3GBcph3535AhNSFcITYgVF/6nygeqd4D3eteZ2BtorTkO+SUpL8kM6P1ZCekleRcIu0gct5+3gee3t6U3Qxbfdy93+lhs+EA358esl7x3tVd4t1OHwBgmaB+Xq+cqduUnRkf8yHaYqmh1SBI3vsf9aJGJFtkx6R8YseiAmH9Ia7gzh7FXKVduCGypLelZaQxoMddI1seXJkebt6p3QsZU9NEE5qap1874P/ggV/0Hl2de91W325isyWIZ3/nLeXJJLrj22Pso5XjR2JjIG8ehl4DnptfC1+/oIqiyOQ/I1Qg4pvw1FNP2lQGm52hCiQfpIKjYOEun6pfGZ5E3Sdb21sL2xecFR1cncteOB3ZnftefN/34Ppgzd/YnVRaqpkkmjvb7N3gX5rg7eGcoi5jCiSUJXWleqXkJygn0SevJjwkdyO3o0EjPuHXILKfKR7tn7ofat1tWkRZkFtFHZyfQiDTIWSgU954HQxfsmIDYsQhPt2SnEafMKGUYoeiGmIEpHPmEeZ8ZI9iweEwICFgyiGSIehhxiE2npSb4FlaGL4ZRht93YygbCLnZI+lBaSi4wwhkODqoPTg/+CG4LzgGR/6Hs4dktxPXLOeyWG24wgj1iM7IbshdSIJornhv5/Qnv7fByCGoaBhVJ/yHMhaMditWsLehaFY4t+jMqHaYCfe8t3xHase3KBTYQNhT6D5YByfyp+Wnq5ddNyDXhQg8OK4owfjGGNB5H0kDWLY4HLeLB0VHh+g/uKtIu+ikiMHY+Bj5KKtIDydpBynnL9c4R0dnXOcmdrSmqPd0CE74vZjumNf4oEhCB5mHH4eUONqZtdo5OkVJ/blBSI2Xklcup56oXkjPKMq4fcftl4tXq0gpyN3pbanFqfN54PmvSTlIzAhCp+AnmKc3RrzWSfZwl0BX9HhcGHmYeRhsiHkoeshOqCNoKegD199HZQcoV354G/icCK8ISVfIB5Y38hhxmLcIkSiL+LJo8pjmWI54PehTuI6okAjaaPmJB8jfyFSIB0gQGCD4E3hRiNRpG/jdaDHXjJcSJu2W3peqqIVpCykYSN2ITDd9lw3nmKgxmH+4QCgk+EGo4CmsGgSaBVmF2KpYKlipOUK5mjmKeX+5camEuXt5WEk3SRCI8di9iHyoibi9yLI4ctfDVzi3SZfASGR461klaRh4s6iTuOjZGwjqyGBn6vet5+14Vqi4ON+4tZiZmIQYr4i4iNWo5mjHGHoITMhlKJuYj2h1iJ04mgiIeEEX9sedN3N4LZjZCTO5VLkyKPiIxoivaIDYsjjZmNSo0SikqC6XvpfNiBIIUhhcmDcoJHgJN+XXyhfwiJXo8Ij/aHfX1idlR20nd4ebZ8GoDag0mGwIeAiBqHIoWRhQSL05D4kriRao9fjTSLOIiahYaGqIf6hmeFgYSdg1+EYobQhhmFaIH+e4p64oGJiXiLDodxf1R/H4XkiViMYYt4ibCIQYd7hjGJA44SkNaMtIfbhdqFaIPPfpp6UXhgdbZv+WwgdPiAN4x2kqSTtJJ0kuSS1JJKjiyCyHOIb2tz23WtePB83YGBhkCJbor9iPiDanoycrFx9HcKf1GD9YNDf710p2UFWR5ac2TJdOKDQ4uLiS+A+3T8bvlziXm9erJ+aITah/uGKYYGjCCV3JhDlf6LiICNefB1cXaegrGLlYsfg2l3cnCSeL6FKow5jTyLWokajMaRSZXYkpGPDJA+ku6RLY98iyCIwoN7gUGEH4gviKaFwH+EdvNpflfkQrZCMlJtYN5sXXd/fgCDgYQ8g8CAyH5UgHqFmYkXjA+QzJWJmFaV8o2Bh+WDx4CUfTGA84kvkZCRy4p/frFzJG6qaeNlBmhXcOd61oRgipeIL388d3R8q4QbhYZ7YW/9dBmDP4vKi4iGeoATfHh5AniVfBiIuo53jciGL4GsfwCFxI1LlbWYgJdfkV2HtHx7ckxsDHDXeHGD64qAkKaUtpZilPCLCH36aThl0HKSgF2HIIc/gat4WHXhfg6KfJADkwCR8oyljMeOGo6Mh3x7KHOWcEZxtHifgh6KrIzWi9OKOIv4i7aM9JAnla6T+osbhD9/Un4ugXCIFJDMlTqZG5ugmduTiokhflN2BnAtYxBZgGiYedqBfIVCimGPuJDcjY2K/IgQhrV9uHXxej2DvIbkhIuANHslc/ty4X1Ph7mJSoQ6fKx5+XkPdpdxbXRneo6ARoT+hTuFnH/jdhV3WIVtk+2b+Z7jnUGcKZtul5mQ6IUxePZyVXvzhoyObpCDjXmGJoK7gAZ8OnmGgJ2I0osCiJF9NG4yXeFQUlNZXVdoyHWKglOJ0In3hR2By3zofauD/YexiW2KOYpgiZ2HoYfui1STq5nemwmYSY4uh3+M85SYlymTkYlNfzJ9+IaIkd2VJJQ0jiqJHopXj1eUuZaUkgaITYSmjJST8ZSJkSmPO5FflM+SRIifdnlvFXaVgMuJuJAglcaWhJQ+j2+L4I5Rlz+cxZnHkL+FC4EPhFuH14XXgF5/qoQAjDyTXZl1nOab/pcgkhOLAIeMh36J6IpYi+aJp4XxepxkK06FWZZzLoqSl0GdZ515mIGR2ImfhOqD5oRkhN5/Q3r9dOpwVGyZbjt2HH+dh46MYIsqhAJ5NG23Z41mDGuMeE6FCo4Yk3eUU5QZk+yPL4ktfUFuJWLAWkxj23LMgCKLrY8fj5WLOIf1gWN70HVjd6d8PIDHfzeC6IzCl1KdKp3Sl/eNRYbpieCQ6JHoiQZ7L3M9e9mE6Ig0iKKDToB6fvd8fH20fsB7o3IyZVhVIVPVZLl1E38ygIZ5fmocXohkKXPbgTGLAo1zicmCO3w4ebR263MMd7eBwYtFkLGNVYO6ccNgjWE6cB5/9onojiGPVouLgwt5CHQveeWB8od2iB+GIoiZi+WJE4OrfZF7jHpge6KC5ovUkeCT0ZC1igKFhIB2gAGDIIUkhfGCSH72dnVwD3OYepaAlYO7ggp9j3QnbIFrfnMSeoN693WHchh20HxEgpGGNIgdiGSFPIJ8g2mGR4ZwgGV2onHZdUiAwog7jO2KTobdgHd7oXnVeVB9L4SLiFqGR3yxallaOmIaeZKIJY47i7KGoIj5jF6Ni4kwgkh6B3EOZ/9xeYHBiXeLmojfg5h+oHmgeqqA2IWihm+FeYI7f+R+woNRigiNcozljFaQJpK6j8KKcIf6hi6GfYEafrqA6oWiikWQoJT5lqiUf4ueflJ2Knkvg1WLGo/UkIeTAJfLmGSXwpM8jcGCsnrodH9yGXYwfMGD/YpCkmyVZpHph9Z/8X+ygcSBkIPphfqDvH+7feaC2IcuijiLN4lsg6h7oXfCd4d3WnE3ZRRfOmWPcKN/9Ytjk7qViJLjimuE44bdjKaPMJKwlpubvZ7xnlyaWZPii2KHxoerhzuElHzncG5qXG1WdOV6uIFmiBeM3owGimaFeIOIg5qDQYTjiHyPvpKnkaeNMYjsgoJ6lHJncrh03HK5bK9sGnN5e2qDh4fviV6KhIVkfS96QnxTemNwoGQIbJp6CIHKgcl9bnkYfOqF+43Qj7WIG3joaIZp/3X5gH2HTolbiHKIuIzlkimVqZDRhht+IX6mhG+L0I8wkciOZYlDgwt+6Xqteqh80X11fnuBG4igjR2O+IfhfUtzWWo6ZkVw3n5viTmNvYo0hEqA14VMjmOS1JDkivWBXnlCd0F9DYU2iDiGgYBHfet/N4NihLSCgn8kfRd8oXkOdkZzyG1zaZ5uZ3m4hyGSV5XOk4+RpZETkiyPUYctfKVwvF4APSlDN2VceH2ESIzFkpGXapq8m56cSZv5lpyRwo3zi6yJR4nYiiGKoINbeQ93an1AgKd+3H7kf+Z+53m7ckVwhnHGcvdzVXakfYuGvo7rlS+Y75J5hBNufGT9buJ5on6mflB/E4LohYqER3xsdX187odxjYaKWYFAd7h1OX1YgxiFP4Lhe2V27nr4hM6KE4rogjR6O3gcfR+CxIC+d8JtAXODfuKCP34+cnNmpWwjezCEPIjeiaCKJ4pBhhJ8dm0xY2NpLnHVcENqAWJRXTRfxmJgaLlymHzdhV2N/4/Hj+WM7IsRjAOIrIJcfe94s3qPf4qDFIWZgyh/l3nAdFVzQ3OPc9typG4ZbvJ3wYIgh5ODO3ogcfJqMGe2XuVRBlANWUtgJWZVadpsh3Jfdp94N3h5eziDs4lKipaEvHs7czVtwmynbVJxPXkugoOKjo69jquOAJBlkOiM14o9jkKUSJkHnPua4pYukFqG6ngDZ1FS9FsQcDN8c4H/gdZ/+HuOdo9y+G7LbJpu4nITebmCf4sEkqaTtIzXfIZ0f3a9d8F5CHvGeSR0WHDzeJWGcpHPlpGXrpRZjvWD3HfVcGRt12phZslh813HZxd6Q4Yyi2KK3ojjidKNVZFIkTCMJIN2dWJjJ12db/mDgJHCl6WXZpLyhxh5nWicYERs4HsbhMeE3oHJfG94JnP3arlornNTgHSMmZUXmKCT1IwbjeeS25crmEqVipNbk7yWPppYmSiTX4k4gFd8OXy7eyB50XGEaqlr1HKPfPODZIafgcF1iGOuWrhsLoJgjy2UBZK3jI2KiYrUi9SNQo1Fi7mJV4m+iP+EYX2wdOZw+nSgfCaBHYEgg0iL+ZKsk3CNZ4drh4mLHowghu54I2VpUztfxHIBf5+DnYBXdU1lh2b2elGJW5Bmk3qULJSyklaSFJUBmYaafpkAlrePEYaeeldyxnB3d45+coEifl5zMWN3X2tkaWl5cUd8ZITihxWHpYdpilWNrowniJOF3IdGixuLn4SxeXV0gnhBfsmB6YOkgtl8YW96XkxmnHZVfsZ+MoG8iZKRr5UvlZmSCI/Ciu6D2XpPeLKDN4+QkoONZoS5gcGI14+FkhqQyomCgft5vXbOf8aJ642gjNiKKIvQivmFX4DWgUOFsoZUhjCHqokXiA6Bd3lldrZ3WXgyddduvWifaO1r+2tdaipuv3f1gV2IS4kjhrmATH8OgfGBC4UZjKKQG49fhlN3O270cal5noIdi3GVxZvbm82Wdo4fhMF2wW4XcHty73J2cZNvXG/jc2J6e3+Cg7qHIIwsjdmHUX0BdNR1GXyZfmJ7+3JPZxJmgXP1f1eHmolehfR6/XBDbcptcXDcdtp7SHypeVh2IXnUexR5+HCdardsm3CCdM53e3yqgQWDVIDsfFh+IIDcfC5xrFsVRl1B5l0Ue/2OfJiclyCMSXS+WKZXy2R4dhaHhpFIlbaTR488h2d9dHihe9l/3X5Aea1zu3ZPglaMCo/XiS+AWHoTgbaO/pjlnA2aIZDOgMp3UnoMfsWAyYIVgxODw4WWiCGJGIhFiHKLNY4ujUKMt48ulC6TNYs9gEN7iXygfXKBSIg0jVaO64sdiIeGf4ISfSN9w39Ufyh7z3QkcX50U3k8ejV24G4nb2h0qXX7co5r1mYvbNpyz3R6cxp26n2Kg2WDQ36Pdr10AXmPe8h9lYIBi9yPy4+MjhOPcZFWkcmMBoZTg4aGQYeEgAxzzGUMaPJ2C4AqgZl8BHUpbZpnhGfdaIJpM26Udv5+JYO5gpt8MnL0aCBwi36yhZCEuXrwZqdSzFvxc5mGgZC6kW2KPH2Rc2N2sns/fiaDM4vIkuqV05MAjWyE535eexJ46nSOdQZ8j4XdjduSz5MOkWuKC4H5eWF2D3bwdGp1Q3rZgDKFjYQEgTJ+93rTeQR+0IKNhICCl4JMhe+Km4+akruSvY7OhO527nAJeLiApIZFi6uOUpCijbqD9nBYYHdn0HVHfxSFzIi4i0+NZ4yTiXiH6IUph9mIB4gShluEGYV2itiP/ZGUkPKKn4LXeJltYGI8YN5qVHaseeRz52yhdJR/2YKmfUZznWm8Z7xw/3yfhJCFzYA2duxu8XLXecB+vYTejHOSGJKeibB3ImBTXJFnt296dTh7TYDRhH2KVZFclW+WU5a+lbeV6pQzkvGM5obHgR59aHkxdVVxIXJge1KDeYWvgbV6Y3WddUN9boXniPGGFH+3dmB4Vn69gJuBHIDbfFZ5s3cid7Z3k3vmf5SA1nshcllo/GUvcSaBiIs/jc+H5n+tfKB/+4E5g5WCQIEAgH2AIYJTfgR1Om2tcjp9koGJgGx/M4CGgSKCT4S+iFGN541SigSEz3+6gWSFG4gTiJ6F3oCIeqNznW2VcJt3lXxcf2R8GnQjcHJ2pnycf9CA4YF5g5aEQ4ULhRSH+IsHji2LYIb8hp2LNo8IkFeS+ZUpl+eT048Xj+WPfI37hhuB9XwbdwZyem0ybQpzyHkPflt/5H4wgD2CTIH9fbp+xIO8h/GGkYAHeRd3Qnfsd25683nNcyhq7WFQXStj+HBWfXGDV4EZe1l+RIrMkdSRnosahceITI9LkHaLXoWLhOuIlYvIiAZ/hm1nY8lupn3Sh2OKrYTHd/Rka1dEV6ZV5l7KcueCtozGkJOQlI0HiCWBAHzbdUBrm1rUVRFlrnCedvJ4n37Ah0CN0I2bi16IuoSmfMFwOWhibaNxLWznXpxdZ3KUg5iMCY/IjEuIXIQUgmiBAoBefpF9VoAChy+NEY1thXl7wXY0diFzSW2OaZlq2mwDc/N6JID6goyG04qyjNCJC4YHhgiHVoClcRNleWncdJh6NnpBdWhzK3bUeNp+OIeZjJGL8YMre3mAHYvIj6iN+IWufah7QYOtjDaQr40Ai6qLUJHnlb+VTJJHjbGJNoZzgFN3TWsQWw1SClt+bDd4g3xsfDl813/ugmSDGYX5hU6B5HRxZbVfvWXecPt5bH4/geqDBYfHiLuGJYNPgKKDI4kSjOGKaYYIg9CAJnqZbJVi7WV+cQF7t4COgT1/2ny2e9h9I4SxizCPgIuigYR9fIOwiN6K7oy4kNiSj5AQjEuGcYPShcyIt4jdhT+A23p2eCl5jnnidaxrPGS1YtVlFGyJdst/G4jhi3+JNX8ncoZqIGwEce52LIKSjXKTQpEdieZ+23VLc2p21nc9c0BkcU+uWBtvoX00hQOHA4IWenZ/b47zl96ZTJUUjI+A3nl1f6WFC4VLf9R4DnT9clN8VorWlZCauJYhi12CN4WvjAyQpI1Khzp+gnb3dRt58HkqeYh7cX55fKJz9V7tNAAAAAAOGHRSkXOThW6OaY+disODRYG3gXGDeIStgqB93Hb8c2p5Z381gCx83nhkdsdyomwjaTVuZXdrfcl+iHzqe7Z9RX9BgUSDD4DcemR7hYIMhyOFMXu/acpea2Tkbxl2CnbJd/F8o4FKgK54b3JHdl1/popPk+eUY45Jf/FuAm0jdZh6i340geKCjYRDh/OJg4qZhlGCAYfqkOeVzpOXilJ7tG+acox8QIGxfrR3G3Ikd4SEHI/Mk8mRnIkfgkSBy4QOiYGK2IfugYl8GHlBc6duv3jBhvOO4I5/h7t9FXqVfAR9uXfWcRF6wYpalpCad5jkkv+NNo0Oj2uPC42JihmJiYmHidiFZ39BeZtzlW/HbeJszGnTZ2toBmxtcQB0LHGpalllQGXeZ7Jm+2LEZhp36YQHi6eK+YR5exdvzV53UThZ+mcqdEN8oX/+gL+CJYNEgJR77XUIcf5wb3CTbl1qV2byao9wP3R9dlN3C3VOcedxRHxLhrKJ4oV2fQR1NHOadcx5zH5igpqDeoOhgWV+1H6zgfSBwnq7a9BdXGJGbZdy3m/Lb+tyu3fzeeR0DmUtTlFMG2X+cah1T3Yee0OCIoUogwOA1H/ngO2AAIBtg7OJjo3EjBmIaoG2ep12pHh+ex9+3n9Of058xnbHcjhxt3ARbsVqombvZLNjEGJuYBlm9W9Nd3F7hXzhen95hnbAcdRoNV7sYFhvuHkufFF7onmleZ99L4FggoWEoIb0ht+EG39der16ynxSf2iAOIGKgf5+H3bBZxRoNXmJhaSLmYt/hap6+Wm4VP5SvWHaamt2z4KQilGLooVRgcqEqYejhFCC8oMAhVCBk3qFdJhxu3SGfaqH1IsVig+GtoIxf2141mpIVZ9UuGw/fM5/sHpBdHZ1M34GhZaGvoSlgyiF3oQ3gUx803jXdpdzLW9BcHx3hX7og8SG4oUEgaN6HXZHeZl9G4HTg/GE2IMsfQtyUm6Ic65753/Yftd5UXZweT5/xYJThF6CSHpgb2xmIWTKZbxqH3Qbf6OEbYKcfAp7MX8+grB/fHvPfOqAUoM1gT55t25UbW10FXcQeDd8QX69ewR4MXb8d018338LhjiL8o50kCqNaIcqhE+Bz300enN3Cnbdc2tuzGyvc6R8037ceHhuGWwLdcl/cYZHiPyErHxmcdBpsGgDZdhbMV8ccxGCu4ZKgiB5C29jZntsbnYReZtzmmoXZzNto3QJeSh5SHjtePV7YYHhhVmJeo0Sj+KM64WLe59zZHPXdWFyBmS3U+VjY3Y7f7R/wHhfb2prH2/kdSF8XX1Fesl+AYi2j9+P5IZfdpxlel+vZMVr6nIKeKZ5MHWicT90j31fhNGEBH/xdjFwX2zOarF1CYJdiFeI74H1drpuX22zbnJuEXB/ds183XxxeaN1THSXd+t5/3jUdclymnFVcgl0n3G3axhh/lgqaUh8KIU3hp6Ez4FQfkuAvIN1gzqB/326d+Zz+Xgkg++J54kUiDOMcZNiljCTc4uEgy2B3oLqhF2ISowjkCySRpAciVN7XWoPZmpvCndyeOJzB3GhcMRxGHmvgiqJl4jlgd12w22Ha3puhXOleTF9k378f5+AQ3+ke015CXi9ccVlZmMHb5N3XXicciZtjGupb6hyQHa3drJxo2deYJRpGXgEgcOFXYWGgWN9E3cSbj9mq2JkZuRy9IMvkP2V5JSljleHOoN5f2x9k35SgqWD/37hcwJobmX9Z0hqzm6ydOV0eWodXlBbGmScbbpy53V+dM5xm3QCehp8enc5c0929Hr4fMh7Cnn0d853KHvXg5OLII+HjUmGgHyleRuChYq4iySHeYLqfwuAkoL2hHCF64HhevF6YYG7iPWKkIfxf1p3BHSFcpp0EXjlfdKEz4nlipOI+4RWgEV9YXmOd3J4pniXeoR8LHxje6N5w3qYfvp9qnW9ZV9S01A/YMFnSWabYP1gI2xtdkZ9doHkf2R87H9bie6OgIsGgGF23nOhcftxZ3nngu+Ii5G+nq2oy6rKo9aTrYKEfmmAnoD2foN8/nujil2gy6zCrmGnMJiOitiDhIB1g4yJnY3ckTybe6RZpiOej4nEbIFcmGPPauFw4XmogJKL/pfGnUuaIY35cU1Vg2GRdKl/n4UejMiRNJOoju+GBYJDfLh4p4Dqi46R847CgwZ0CnTLfwiLOpLxkrqNLITCegV133JMc4Ry6XBJdp6BdIhvhkx8J3SVdKZ1rG59W7E9ekvaZGRwf3QKdapzW3C5bY9sbHBcdWd3Hnthf7qCX4L+foN6P3MCalBkAmVcaKBt93Phd5R4PXaHcYZxK3jBf62ADHlUaglbGFgpYk9y1oHji9SQl5Bmi6qEZ4EWgQiA4oDZiMGTGJqfmWyTBoxIhxOG4IXXhtiGbIT3f6l+VoRpjXeT/pSukYOKUYOKfBR5JXdxddt1dnXAcLtmrmqjf5mOhpMOkS6KYIPYfTd282cEWJhl4HyniyyS+ZB6iiyCo3y8ek15JnmcgGqKxo9rjy2JoH6jeOR96YeqjAOJwHuXbItwPH99hyaHN34qbGxWhl+5dPCCWY1/kpaSF5DtjHCKx4XcfH5zBW8qb2txa3TGdtp5e4VakYSU2otidK9QKFMRZ55013upfT6GgZ1Yr862ArSnppyQ6IAGf/x/XoM4iAaN3JgRp8OvCLAIqDOZ0IpGght6BXFzaLlkK3R0ie6WFZv/li2NyIR3hGmHEIu4kDqU+pEAjPWFGYOLgC1+L3+Rgz6D+X1Ud+Z4JYFWixaTCpZJlIWO9YTUfEl55HYwdbJ0a3ptgryGt4rTjfCMK4VNd79t8m0AcE9ucmgjYwZqR3k/if6V05x8nGaWZo/giw6KNoZef/V7iX/PgKN7AXR0b1JvH3bLgu6NmpPSlPSQw4ZweU10d3bTdeduaGSWZtZtGXEtcJlvRnQVez2Ab4Oah56NmZF3kTSPboweiPiDK4EJgKF/IIDygJyAK3wWdB5vwXCWcFNtK2oLaLFmtGhcbhl10niFdnhxzHDEch12BX8FiMmKlIQedS5h718zbXB4jn7Zf098NnHJYBZVf1iJZMhw+nXFd6x3PXYxdhV1q3DxazJm+GD5ZxRy6Xd9eil91IKiiUSMWokegJpynWi1a3hzznphf7uAp389e5N4vX4WhWiH6YjsihOLFod6gAaAh4W8id2IWYMEfWV6pHj6c+Zri2YCaMNtaXb3e4R7wnGJW+1LylpFbfl/iozjkTKQeInChEaEVYN4f6R8tX6lhFqIQoVBfEJyHmwQaixrlmzgakRqHnC/fM2KwJRQmHiUyorAgBR583N6c/91uHp/fRp7aXWecpN3un3igxuG4YJ6e8VxHG2tcs97jIQDiW2I4IRbgCR8nXVib3BpL2QmZXZs6nf5g8OLzY1HilCFoITeg7J/WncAa5ZegV6Ya016MoWBicCH04SjhGeFzIKwfM57JIEAgod8YHXLc3dzrG+hajBruXMYeiZ7BXisd3J5anucfCV2lGxMZk1o6mgdZVtt9HxniJ+L9YhmiM6M+Y/BjdeFtHrhdEN85Yc1kOKSi45chOl32HC3b0hyh3Kka3tdk0/uTOFTFWMLdzWGPI9ekWiMy4Aec/Bm5V58YthsOXJgc8Z15n9tixGRpI89hpl483cmhdaPdpXvlQWSF4vVg+991nk0daNwP2t3YvVnf3mGhw2StZilmveXl5KAi/yDmn4cdmNrFGuTcsN3O3h+eXx+noOthKmClH1RfM5+sIM6h0aHP4WOgI51b2xeeK2HhY60jaiGdYBJgwSHyIYwgvB61XU2dHtvgGnAcfuBHo44k4uRTom7eYllwl5wZLtpwG7mch5zrXA2aulkeWRWauxue2t8YZVYY1gkYetqvXAocsdsT2FJVVRSw1WFWZVb6l/0akx5v4SlicWGIH7rdfx37X9/gyCCMX3ZdqNyDnSpd6R8ioP/iGWLR4pNhW170HF8cFV2D3m+dGRul2k5bIdw8G7nae9jhW36fxaMxI5aiEF69G6vcEV4jX+5hK2G+IPKfTR12W9EcBR2p3rlfVqAjINghMiAmXmRdd50HXYxdB5slV37UylYRGoAeruCXYYshlmB43WJZ+hiU2yodU96KX3+f8uAiYKqg2KCHYEdgYB/HXgMbeVmz2MpY9dlmmv6clV1pnL6bqtx5XhCgf2E+ISehRuIaInlh3SGSInZjUCOxYcoek9rz2zIeIqBUYOegI16AXPScMp2rn7XgbuA83ocdol2D32Jg76GRYNhenh1AXYncyRrAGV6bRt8DoPOgIB+HIKhiPmKJonIiE2PspeXmoyW7YuQfdhzxnAndGN3ondFedt75ntQdm1mYU1zO+VL7Vr+XQZdX26Peg1/j4BcgQGCCYFfgbeF04hmiX+HcobchnuIY4oKikeGrH/ZdVlrpmXNZMRgHlN6RcRS4mpqeH2Ac4QnhROCanvPcrl0gX7Mg1yDEYQTip+QfZFZjFqGw4NqgEJ9RIGjiVeR1ZIwj++LIIvEiLaD13vccgFyZHPfcYltMGK8WRleNGb8aa1qUm7AdqN9AIGegD9+oHrJdFhsuGKMWe9UplPOUZNH0TogP1xKtFSPYXRysX/KhLCDpYGQhAuHXoRBeoJq6F8JYSFpJXMAe9OAlIIOgQl/N4Cegx+HlYktiLOGaYm6ihqHS38zeTl5+3g8dOh0MX1Yg56CL3zEeGB/0oVEhxiGmIa/iDqKMIryiEOH8oNdfrp2pnCocXB2ZXp1fjaD5YRZga57t3nbfNaCKIg9jMqMIoh9fk52k3UHftCIwo4LjmmHO3znbvxlGGPEYjNrInMAd6d3C3k3fdyBg4UIhbR+zHQgcn55o3/BgfWBnH/4eON0B3ZIeiV5BnIzZ7Zg0WSsb2N48nuleG1v1mN1adR4aYBVgmN/DXj+blpjWVs4V5ZSTE6HU3tfHm6/eoSB9YLcfoR2aXHAdpl7M36XgjyJvo9mk5+SEY6Dh8+AjXhQb3BqAm9odNlwZ2S4WxxnzXaxgrSIconwhmR/8ngce05+W38dftl+E4WciYOKC4xgjpGOQ4naft95soCDh2yHGYTLg5WKc5B5j/GFnHSma0J4poWbiYuIBofQhfOFHYjbh7KCiHf7b5RzHn2lhMWIHYosiUWFF31udV5x4HE2cdNrMl9/Rqc/v1kNcrGEEY8akTeM64DockBt83W+fXF+T3wGfHV96XxUeit4nnfFd8Z0fHPqd9aAWofDiHuG3oSYhNiEsoF9e4t0Um3GaFBn6mdfbHBzBnczdQZwSmnQbth7VYWoiXGIM4PvexJ3gXJXbeRoI29Hee1/M4Ptgg+BQn7jfHx/HoQ4iGmI1IGOefZ5AoLXiI6Jq4Ung0CBln+6glWGnIW1fZBqLEx9INIiuEu+aF16oIOfidmOWpI+kiaMLILDfhKE6orujXSKhYC4czlzn4N1j56RCooZetRnf2Nkb/d5JIC8gUOALHz/dU9wC2jGWftMfFd6Z45s7mm5YZxeO2PWY7Rh2GfZd3iEUopph058LWxqYYJnRXb/f2KB63vdeE5+64ZrjG6MrofagOV8znkJcyRxZH0cjAqTGpEmhs5z2F7bWCBbP2LgbW94538DgguAxXsdeeh4r3u1fm6AHIB3ehVwNmCZUnpbhmrDckp113S6dEp323rxe9F6Wnl+edN70HsPdS5qOGC6W5hc1VmOVLpfU3CheEZ9Jn5Ye4t3UHUMc2ptK2KUVZldzmxGd0t8/32Rf9uAD4ExgEx+1nvIeLd2dXR0bWVh108qToRkHnp6hUuHWYJhfUB/BYTNh0yJK4hsgwSAnH/Sf9N8Snf9cGdsQWnPbo13hnxafsaA2YXPitqMB4yLigWKuomIhy+C63lcc1dz2HaldoVxa2c7Ydtg3Gg/cGB6i4JdiAuJP4R4gNSFZYsWjfKJCYEaezCBMYnbjCOM0ok+iXuIpIKKe9h373b7dJNvbWlkZLZcn1cRXGlicGbMZ45tD3ZWe9J9Dn66f/mCeYfciaOGMoAfd2hzenfLfWOBUX/fd0luumWaXWBa02E9c82Cn4u+jdyKM4bkgAZ9DXc5cARqHGTTYmZmSW0FcqVxt2yrbql8MIgbjumMeIX/fH14F3drdcd2pnmdfwiE/4SAhcKD233xcSVkoVzcYuNyhH43gyODloBgfbF8X3/5grqDYX51eo1/L4rwkFqSzZANjjKLC4kwhXh+K3QUaKVWm08jUVJSak5yUlxm5nmVgX2AA3xwegZ9BH92e2513nHEc4B1LXXkchtzwHbHdihwpmUeX0dh6GVHZ8NsAnjkggCJr4i/hG9+Hn1kfXJ+UH8CfLF0fWm/WVNZP3C/hayTnZp3nGebW5dAj/aE13oEdi12Sn2whaSIPIeGg2Z+03upgA6GNYfphBCCGIFugGx6unPfeIGDGYkiikCIVIaLh52ItIZQgNV523jxeUJ12WdiUeVXr3MCht2O7Y4dh2l5imy0ZzVqbG5vdcB/ZonPjFaJGn/ldFN1xX7lhuiIYYJddt1wxHVXeid6dHeXeU9+k36Let92jnUteCWBcYnfixqHvXu4b1Bs/WslbBZq8WM9Yzdofmyga2Rs2XSJfWSCeIN8gWd+tn7wgjSH8Yd2ghZ2NGI5XdBvIIBfiLSKTYd0ghN813FVZThT+UyQXVlpOG5vbrNqemg4bMRwM3LKcMVtmW/rd0GBRYUWheCCk3+7e0Z2onFsb9J2l4PKjOuPGo1gh5aEz4OTgv19bXcAdBF8M4VUib2IVoUZgl5/0oBsggiCQIFvgAKBsn+eext0SGsnYCpThk0xW0RraXa+eXJ0DWgMXJldfmcFayxvunVJe5x9i35ofw+DsoUZgy95EXNTdzN4XXMldul+loVph1CGFINpf+V8GHyEft6C6YSahAJ/ZnQYbQ9tFXN/dXp1I3UBd6R4zXv8f8iBqn1ndEls0m5xddF7BH98gK+Dloj+i6+LY4gkgbJ3t3Gubm92k4Glhz2GRn5qcwdz+H0chFSBFHl3eCCD54hkhvV+pHq+fy2GSIj6hS2AHXfFbMtrwHTve7mC8IZ8icqKhYmUhT2CxIA/hHaKUYwyicyFeIamiTuNB49EkMWPTolHe7FmRV+wZPRpenIPetp9BH3ze/F4knPSa55ptmmKagBoZmE8WQlfE2kYbn1uHXWsfqyDlYL5emVuvV+UWadaZ2GYZ+JthXNydAdwR21GcQ95aHyker13YXXAdO9yNmzGYZJRFU7EVkldNVzUW1FfFmGSYz5ppXR4gBaHqoZ9gseEQIwTkpGRBoqrfs51uHCdcGJ30n4kgj5+b3OAbdJyVXcQc+ZmFFi8VutfYmQfXBZKYzrGMsUt0FFmbJJ7GYPohBmCyIKjibaRO5VKkKeA1HA+d3CEfZAJmdKcEZoqkBOGb4GigN59a3d0bFBp2oSWm6ik5KF0lreGh4AXfWNz12EPTqVKF3BYiN+RBZEviN98EnjYdS10e3rbiKOTMZf/laKPyIYGfLRwUm7sct13GHtTe+R8yIFFiniN4Ii0ffRxWXGSeTt92HxSfdR9Snz2ecZ3aHqCfWl9SXrldxV3p3tpgYSAundHap9kkWSPZ1RrTWwebBho9GGObLd/Zo7GlgOZMpU2jZiECntmcbVsoG5wcpdzl3Orfi2JeYwii5+H2oGseb5yTXTNepF/mn8Gfv58G4A/h8SLiIszh61/snlIdxx8WoEpg51/mnUUaedkWWr+c9V8e4HsgeyB9YFbfsJysl7pWK5rYHdoe3p6CXYGbnJkQGQ1cO11Z3NgbOhwB3/PiPGKMoWDenNttWb8ZUdmimQkagRz6HT9csJwtXK+c7dy3HC2cExsQWMFW65ZC2FLbuF3Y3uke5N7u3vjd8lxKnEbdLpzbG28Y11jNG7MdvN6pXkzdvpv6musbk10xXh2e+x7AHwvedBzSW1pacppOG1SbqpsE2koaNVxiH2pgv5+r3FGXGtWkGHTZ3NnXGaVZ8dn6WtCeF6ApoM/gip8CHL4YxpbDFf/WAxg5Wb3aFRrJ3E9deV0OXKwbaxmBVpuRP1QqWwvflGHjYemgPF0iWgdXQ9WvVLZU1FbU2PpZyNmiF1ASb86l0gFYh5xr3XDc/RuFHCedkd7pIG/iPaNT41YihSG83+he7p6znn0dEhs8mXbZ1pvHnUSeqWCIIqdjIWK8odAiBaJNYRldWdh9lwNaxJ3+Xt7eq53yXebeoJ8Sn8kgcyCJIEUe5N0vnPfd2J+HoQ1h5yJS4mkg2p3SGcqUwpKo1XVYN1m5Wdaaa1ti3CBb/pro2jKYdtY7GFBdHx/KIP/gEiA94OghTKDQH1je7+AwYWPiqeO6ZC0j8GKqoM0fu14bnZed/F3lXqCewt6e3c7c3Fwl235aO9kaG+7fgGIyIglgcN0e27gdRF+YoCXgtWFaoR3fwCFhI+Nln+XN5C+frBkaV7mZh9x7XcbedNy5GPOSUo3KVIUaD90VXzYf3GBLoQmhfiCdnwbdVh5gIM0iOSGF4IcfGF4gHi5fIx/AIEPhBOHMoX6epZr329meY57anYcbIRgEGDjaspxwnbneP56nHc2aSRP30JdUl5ilG13cvRxqWyiZ4tpbHOXfXeHL5D5luGatJvRl5OOBYLReBZ3GHwfgSCB43r6bqlfHFj5VNZYj2fmdWh9Gn1RdYprnWeucOt4AHpGc5RnvlyRW+Nqi3gfgBCDR4TQg2eBF3v5bz5iZl34YmNrxHTOfuKFzYqzj4ST15QGkwWNLoKgdA1o62Gcaltz+XWBb91k/GOCab5qX2SoWWda7WECbOh0u3kffaZ+W32Se+p/dohUj6eQW4ygi8WOQY9TjDWKLYrliB2Co3a1bJ1rrm68bOFkXVpxUpRaj2lteOqAEoLSfEhxZl3FQXgaRDvMXCNvD3sDg7KHQojrhCt/K30TfU176nWmb0Jpe2X6XxhT0VHIZNtx4nPzalpmiHZLh3yNMYiyeuFojVS9S+9cIG2OdLR0tHAfcrV4z3u2d+VviGv0a19t3m1QcHd0ondHeQV8fnz3eO1wU2lmbJl3H4KYiU+M8YnMgrV8s3wKfi5/j4BpgXeB43+ZfPV3yHKcaKZdj1yeYONmAGn4ZchhS2HCXSFUS0qQR9tRM2ATbat4WYGBhC2B+XofeIh7V34wf0WAOIDWfKp2hXNCdUh8f4JZgsF/uX5re891BXPZcNdv4Hbig3SM2IwphE5133AddUt0oGp2VulIhlOqZYtww3Pfbhxmx15xUV9EC0mdWJdjS29Ud0R7hXhCbWJb+lViXEphzGYuaFJt+3X2epR51nM5bAxnAWrmbW9zkHgie3J6QXdCcwtwEW5vbMttv3TmfVuEEIRme+RouFCaOyop6Q6HLsZShG99gLCGgYNceb5vU3CGcldvE3CQc491mHVOcwBxBXRaeSx78nc3c9pxbXQgeml+d4A1geh9U3h/dQ161oH7hsGKco1xj9qOXYqcg0p8pnr9fm+Cb4H0fiWBxIPPgT+AWoOFh5mHRYa3h32LF41ejACN2Y46jkeHIXyVdCF5lIDgg9OCW3/Re/p8LYCjf6t4pW7cdEyF+48JkcKKgoIjg/WFUoMJezdxbm7/cIpxE22Xa2FzJXtLfdN8insCe755vnjAefly7l3zQbJfDXgtgQl+K3ArYC5tmn7+hXSDs3hka59mMG9adFN0i3IKc+NzF3GcZ1JgjmtBeqCDXIfthMR843EVZaFaiVarVfpjHngthsyKnYfxgUR+833FedRsfleFO64v+1dDcMp5bnqKcl5tmXSFe1B+yXxUd+NtU2EtVv1LZE5ka+p/rYnqirmEJHsddlt173GXbSNw/XVHeOx7WH/AfQV05F8BRT1EQ1teb5V6Tn9OgVaCPoPPgZB81nLyaG1i/F/YaMFy2na2d8V1TnSXcSZqCWLoYvJpWm61a59i7l9gY6dldGIvXf1YvlkYYfBqv28Wa9Jc6kivSmBXAV8/ZBtr43V8gBmIEovRiU+EaXn6akpbuU+sWiFtl3nff+h/vnsod+l4F39og9eDkn9oduBzQH0DiLuMmYkxfd1lUFEzWH9ee2K6ZjpoTmaRYh1hP2eBcoJ88oDbgW6BFYJKg2CC2ns1c2R0X3/yiB6LxYTgdwtwMG19a61vB3QPeYt8rX3we2B3+nRid5V6bHpqdKtoAlflRzQ9FTWHQrRaZWoGdaV7wX5RgBh/bXohch1lMGKcaXtxYXThbyNmKVkBUThSmVRIXFpjqmNeY3BjAmIaaD9t4GyMbshxBnQ6ctVwNHeugHWGOYavgT152HUeeLJ7dX6tf9R9/nhedFRv7G/McdxuFmNGVeBNnV23d8uInZBGkLmLBIhIihmM1YaVeLxlAFx2XwFkm2nJaMFcFEASLD1Ll167YglaEkMJLV4zhUx0Ysltg3ERdfd1d3GJZ75i5m8vfyWIkYkjhHh23GWzXjNfCl5DXopocXNvd/xzSnCpcC5tdmRZbwp9CoE9fDJ0PHLBctVtxWXzYoVp/G7kcnV1jXKIcdd2m3z3gJyB3oAfgGeDQYhsiJCCann5cj1zgXVDefmBsIi3iJCBbXVsbdhygnpAgoOG24U9gtx8oXRgboZrl2xOcw5+JoaLibCJzogGiM6E8IIMha2Ga4RFejVk2U6lWhduQXmpe7t3O3OUc3B4b3zgfs19TXrsdLdxRXLIci9t3mP9YEZk7GPAXhJfaWgLbQxsymhLY9Fet11nYwFtCHEbdfJ0IXIpcE5pmmdOb7p4+3u/fHp+iYD7goWGxYq1i/iEtnQ8WNU7KELAW19wvH3nhbaJgolrg/V2fmnPaZtu8m9BcOxxVHIlcKFuD3DiciR0j3ASZTxgC2+Xfg6EO4DneON3Pn3vgoaFQoPweRVvTHVHhMiLCYoOf3ttA2F1aPx294F7iaiMA4xSiWmGjIMrfUl0XG/7cZ500HQMb3xpG2h7apRtJXA7dAB6fn0Ke7lyMme3X+JmXXIfeEN4SnNOcFtwGXEwcXRwMW50buxzSn5XhheJwofHgNl0Um0eb/Nw4HDEbiRzpH+uiiaOVYlRfi92InKzcFp0JH1KgxiEmYEJgo+DfoOZe75oalZrVwtcSlnmU7pQdVlEZbtqGGyTatRq3G+MdCp1RXYudRR2NnQrbBlbwky2TCBUlVcTV35QmVJXXoBmO2mpZyJp+24/dDN3r3Vpd/p51XtQfaF8gHwbfI92Gm0iZDhgnV/ZY8JnZmePZ9FqqW/NdfN6rX0MfgV5Rm6dYwxfkVrbWCtdBGXwbMFx83I+cQtwKXCLev6JRJOHk2CMdoM2hVWLgo2KiYiA8naMcyRzuXHdcQ14kYBhhGGDK4FVfil7vXctdr50M3S/cq9uA2kyZXJismXOa75u4WqIYltcfGFXaPFsXnOvedt+aYADf7p5rXTscfxtc2jraUNwH3Yidt1ugmhDacloHGb5ZNJoiW8bdi93UXJ1bGpu6HF3c9xzB3RIdVt57X/Aged52WdsT11PAWcndRJ5A3ODaSpmNGS1XxRdMGRxbKxzD3XbcZxti2uJae9tT3OKd+J10HD9bM9rRGwcarNeRE8kVGldtWN5Zslm1mAkUO9Af16/bKBxsm+zbnZzy3qZfHh623RdaYlZAFmbZd1s0G6VcE92YnvXeQlyUWhBYsFmA21pbb1t63Q5gdaK9Y2ti/6E1H0xe9R8IH6ieNZq01bDS0FQi1t1ZAFohWhrZXNqEnZEgBiGs4RDe5ZtZWR1YTZhtmJaaYFsXGlzarpvrnb2dvBthWbrbl15/35/gKp7G3XgdQJ/IYhri6eHRX5Gc5JvenZzf2CFD4KdclBd1lrIYx5rjW3kZ9BaO0hmU6Vq2nY3eld2aXCQdG2CQIzcjvuME4xqixOIwoKafT16xHNAaKxgNWBBZzpsCW4YcnF7hoKZhG6B/3zpfayCoIaNhah+rXQtcHNvoHSPezCAv4GKgTl/DnmAdCh4poDehjeIyIWohC2GmoZpgh13HmXTXLxt7oIXj+KQmoj6dlhn5WK4Yz5hhlMmR09RkmQ+c+B5dn5mfnR2C3HheAF/an1hcuZeO1NgXRxs4HAZbHhfqk+1PI41v1OxceqEZ46Rkr+R4IsefzJrNlVCV5ZfxmEXYn9fNmGJa6B3SX4XgKp+E3/mgDiCQ380ebhyu3DXdJd7Rn/bfAN062i1ZFti3V8NXvhYPlhlXaZoB3Z9fz2CuX7AeFZ1IXougRuGJYdjhQSDfIGJgbd9snUMco9vv2dzYahdrVYSSjNcm3deh5aNU4uKgcp0pmy9bidxOW1dYv1XBV2faAlxBnmrgZ6EbYGweupzDG+SdYqBmIgTib6C8HTDYXxL/k0RZMVz+nz/fgV8gHQ9bHZm2FvQXVtt8n0Ni9yR9JA0iBN7QXnUgzKKxoqphyaEy4Fhfbp2xW2KaI1sdXacfed+8nqQce1l813QZhlux2zSZaJjtmmTcZd15Xp1giiIjIkLh9Z/PHRWZm9Y8lxnaZ5wKnGva9Rd61QIWpxiD2pnbWltCGicYnth9WSTbR1y4m+Kc/t7Z4FpgXd7J3IicZd5NoERgl94nGhNabFy1nvQgdSE/YKye81wx2l6cDt39XYabu5i92VtciN2h27/YPNUmVG5UbRX3GlWeBh9jHovdx90C2y5X8FbkWTNcu16FH+ifl56wXHZZQxd11oeYDhyWYUTknKXzpUKjQ5/AnAAZEBo6G98c3dyqnBKce1vN22nbu90kH6NhoKLrIy5h0J7CWcMaRp1unh9chBjQ1fYZZ90oHqdeEJxnGYjXedpwn9bjfSR3I3tgglyP12aTfNcw3EwfmCCr4APfeh4tXZUcz1vTGmcXpJN8DOWMKpRpW5KfwSF4IHld8htxGcnY9RZ/EgsOMNS5W8Nfbp+2nnCecOAZoSgf6V05nBZdal3pHS3bflllFuEToNAZUD8WGRux3vxgfKByX2Yef178n90g3KG8oVvf7lyCWKFVRRH+yk9L8pUQGiAcyt6t3+0f4x3imVfVNNUqF8BbbR3Pnw6eYBtQVdQP7I72FW7cy6DJ4VdfD5xqG32cORyJ3GBbYttGXfHfPl5OW67V+ErECamNW5VhXSSiGCR5pCahxR2jF1QVkddZWAoYCJho2ppdFt3+HPNcM1w0XI0cx9wcm4ichd97YOpgpx5O2daSMsyZVFeZO5roG5wcjd16Xz4hj6OXZD6jXOGonqkbfJmB2kwbk5xUXQdeLt7qH0HesZyPnIXeuR+jnw8cjZtxnW9fUaAxH1IebRzPHCJcENw/3CSd/p/qIRfhMd+RHoMdwp0k3SfeJV9bIHIgQB9SHH8Y8VYPVM/UEpjwHr5h5qMQ4zPiIWHsoejiDaPKJcQmXqSQIGRaUBneXTIfC5+hnsVeet3FnmQfFB/SX8rgKWEeIlPiAl/R3AabPVzSXkNe3N+a4KrhcOEhoO8hJSGI4SEe2d0v3aTfnqFIYccg7Z8y3kSeFl8LYT6ioGQV5P+kVKNaYbzf5R+b4QLiRSK3IuVjdeKwoJJdl5wfHUJfBF7w3ASX5lGezlBPDpWY2m/cIBujGVaY0ppgXB0dHt0YHIGbyZqoGeDZ9FqNHfwg92LC42TineK9Y5EkmWQoYkEfwJyamapYVVmpGkHbIFqsmcgZ95qd3KPeV59An4+gH2DmIRgg8eCWoPVg7aBOYDZgjSFoYI0eiVzsHgxfy5/q3r7dmp3/npsf6uFZonFh56DwX8bfO52emwYXj5T5UsXQTY+MEDnURNlrXJAecJ7bXsXext7qnuceq54Q3NraH9fC2OAcax6w3zmeRJ2WHUGdnRz+mzjYr1YMlCrTDhb8GuRdUd4CXZxcFdtMnHDeiCDboiniHKFi4Pvh5yQhZbIlyOSaofIgmiF/YaLhJV/Bn2Sft6BeYDqeD1t7mFIXM5a6VoUZI9yq33zhKyJWovaiNyCBoCUhDqJDYxQihGBSXF4XQ9iom8GdTpzg22ubAFy9nVLdP9spWfBbP5xg3ScdLhwXWriZOBkFml+bSd2sH8RhkyIGIdmiCyLcovKhnh8tnHObdBpjWONZU5uxXfQezt9+X7pf4SB4oIZg9J/83rZcVhjNVKgTlBVImRDcNN30HmjdIJrgGVRZepp8ms/aWVh2V1MZFxrIm7vcFhzenR4eQF/UoGngcN/i3wjeiR4tndbe1iAC4KLfxB8zXlZdhF1EHkLfhx/lHlycddngmZqbj91xHfXead9QYTCiSyJbIKRd9VtOWoXbOdtQ3JkeD5+dYJPgLh3vGuFadJvNnbsezp+NX3Jei965n34gjSDU35XdIhlgFgaXXZsSHQRcodk5kWvFww5yV9/c4Z9Mn+uekx3QnuVgXeE8YPogMF7rXOgaRFmx3FPgHaKlY1siS1/TXSRcLxzS3X9eDx93HyZdLBkR2FibYR4b35NgBiBVn6ad4NxeHHyddFyD2Z7XTdk3WzLdiZ+uH8feVFmB0XbIa9C21NfYZhqiG1tapRuu3pPhU+Id4FicfJgb2MKaWhmi16aU6dXx2ScbgV0/XLcbf50R4FNiDqIRoRcggiE5YpVkOWQb42xieOHYoU5fHBuBW24dG55/XcScjBqBWXqX5xjAGoCdU6AXYkmkC2VPZZLk36OgYtWi5+LMYoZhKx3MG0VcNt6G4UBivGIE4G2celd4E89WuhqlXRgdHVrl193VcdTfVwEacFxfHTYbytn5mMvaiBv7XA/b3Vs/mzccTp7C4TLhYqBCn9qgIOBcX/Pd55wLnONefJ5uHItaRtpLXNee8Z8/3dscAtsLGgwZnFmpWWgZ2Rs7HFudtJ4gXsAgY2HfIlnhNR3L2fhWupQk1MMXu1pCHlDgFB95nd6d8p7AnsgdD1u827KdEV4wXpYfX6BHYQ3gzF+WHVhZUBMQleDcFp+hoJjgU+A5IXmjMCPi4tRgM1z+m18caV4OnxEfH56pnxRgvyEEIPlfxx+kH+FfT93bHGMcxB0M2+kabNuqHjNfit/B3x8eep4m3d6cIFfEkwMRaFNDVeNXKFijmmxayFpvWWiadR0v4DHhRiBzXYSbHRnWGQYYNVZzVqPa2p7KYS+hS+CM36/fup+entkdaxzwX1/h3KLZ4pbhSF96HYmcz9vc2fGX89YCEzUMMkRFEAeXVlx+XtFfkh6K3dAezeBk4Eyeq1tq2DiarR9p4jYilSFvnxCeAp4fndadHJuOmjOZlxoZGkxZhRdh0+iUMNg1GZoXxZQblIWZN1sRm1zbNdvZ3FXb1VqSmN4YM1hrWv/eLWCKYbJhWuDYYEDfiF8tX1mfyJ8gXA8WMlABjtfP11MFmERb8B1nnhPe5J8xnllc9pxOXR/dZBzPmy0YaJdeWG3aLJuiW/jayFpBmp2b5x0KXb2d8d7ZH+bfit5nm5CZulodmxmaLZc1k1IQVU+JU+RXQhko2UTZA9dVVKdRmY+hDniMLlG5WoSf9iG/4VSgaB77XSJcc93K4bhjS+Ne4WgeflsV2WQYK9i/WbWZxFp9XGlfnuFWITdfD10Cm1SZeNh4GSub+V17HSFcHVtSmzxZ4NYljnZN4dZSnQhgbODt32kcntt0nZEgu2F0oBQdihsuGktb1B3An1ogtaGy4Q3eVttnWm0bAlw8nE7dFl7SYIthSOCcHdeZFZUNlicZAVwKng8fqiANn6geLh0qXQfdm157X0igTt+8nKRXsE8BBKNKApQS2V5boJtXWjDafxwTnRScKxnXmGuY05mJmMkXXVUeVNRX5d3QogLjnuL+YVPhaOHZIf6hYCHhomAh3uCSYAVf418iHnQdYBzuHcdfWKAoYBCfWJ3J298YMZNbUmfRjY+fjoKTjpd4V/ZVVJE70GrUXVkrXjqhJ6I74MAeth30X4SgnmBhH0XeLp1HHK5bItgMVLKWEBpMXKGcmRugXNBgeaIroi9gbR3kHN7b/5kyVKSQDhQI2l1dv57+nuBdv9w/m1pbcJsB2eDV69SL20qf1mHN4gIg5x6iW12XzpXF141ZvtpqmYQXvVbemlrcaBwAmyxZPJk0W+dejmAKoA5fth/SYDRem5x+mz3bGtoL2NdYqFo7mwta5xmdGN9ZPtqDXMZdRlukl04SzpGOUrZUOVSZFX5YVJrm2msXgleUW3Pd/t59nZHdT91+XBMZQtUJE98WsVgl15AVh1MVzugQmVi9XLWdzR1fnVafe2HeIwYjB6Jb4fkh+WH7oNPefhunmtJbLJnnl4tZChvbnVoeZl7moF/hryHxoP/fE93HHHkaiRpWmdDZxZpOW0cckFxyGw+aT1mrV4gWL9SflTCWDJeHmHmXZ1mSHl6hzuNzIveh5OK6Y9uklmP+4U9d8lo/2fhdMh+hYDzfGd03GjrZxVzC3yxfu15FW4CYJ9cr2IFbah0pHeheOd+wIS5gnl5dXHMcwZ3gHbPdrl8lIStiu+Njo0ciquCR3ncdIpzKHdCfmyEMYVghKuHV4tpiGJ+tXZzeAuAloKkfeV1XHNhcRF3H4CIiOaNI4+zjKqG2nzCb0Ro3nPZgZmKzYtThd13DWzYbap5XYEqgZp+431mf5l/fnxxff+AtIAXe4h1UHb0e0Z643BAa2pxUHjwfRB/+XejbnlxMXuHgcmEroZBiwqOyourhFd/o32leq94PXxQg8CH44bVgmqCz3/QeRtyw2h7Y/5oBngfhZSJhoeFhQKGqYhAiwCMy4nYgzB5cnEGdxJ9N3u+cI9njGCpXixeXVlfUZNEiS+yD6QVZkSWX2VqcmifWiZRxFycZ6Fo/GFsWlZV2FLqSF004BJ1KtlN22J3bmtxbG0DZ/VfGVuCYBRqYnHXcUxvMmwPZnhkDGrDcp1293FsZE9clmKDbMVyQXJYcbhxV27CbDp0s36OgkF+W3ITZVJj8WjQa/Frt2yKc9R79IBDguN+bXmsdNJxX29Vbghsc2o+ZdBaPErKS8FkpnmTg5OEF3x+cNNx6HidfVSAsYLWg4OCaX1+ck5kGlsRXVpl+2Y4Y3pcMU/BUlBjhG6CbsZkFFXVTWBR8VoxZkFy3XuPfQt4dmv1aBFzsXtfe2RzsWzTbRJwumqRYUpgBmdKbZ9vuWwfaIdltGZDbeNzpniQeWF2mm0IXzZVD1dVWFle+GT2Zoplu2bQbn51FXU5cc5xYHd1gKmEXYK3eWxunWqibSdzZ32mhlqLp4oIg6p1hW8oeCSEOIpNikmIz4m1jA+PgI61igSFvn08dihwLWkgZixqxnH+c+FwC2sLbApy5HbZe4OARYLUf1J84nlAeD93cXb5di17YH6nfpd713T2az9nm3BzfS+FS4YpgkV7xHPAbf9qM2sva1ZmQ1o2Uela12Yoa2RpUW5VeR5/uYCbgReF7IYNhhZ/NnLXZqpm5W7jc8hymmvSYgBWxmAkdOt+k39Cd49oVlODPIYdR0MBXS9mpmWMW3hH4iZQJKVCjV4accV6Dn6rfdB6QnIYYbJI/j1ITxpfEmudc/p183RTc8Bz5XKpcBVsomOsVA1Sc2QMdc17DXl6bfxeLVycY49qRmwwaiVrcGuOaEtiPF6fYF9nWmmxYzZaVklQPRlNcWb0dex5FHVkbZxpvGd6ZK9o1nSxfI574nAEXZxPHVqHZrF1qoMIizKJbn5VbENhf2TBay5wU3N4d4Z9/4SNio+LRInNhneCU3rpbrtpHWzraxBj3VVVVDZXxFPHTsJbvXGSfLN9u3xYfcN69XGnZ05cXFwZZilvtXE8bqxoj2hHZmlio2XXbCp4qYCLhXWHqoW3gGt5sXF3Z9JfM1mQVRVQU0wDWUpn5WqyY/ZSvUoWUKVbsGP9Zvxnf2rNapFqJWgMZmxpx24TcSVsYmB9WVdh8W56dBVx4mR5Xg9o2nPme8l8i3bCa1pbbFDKWqtnH28BcOBsM2ykbppwV29Wa4hm32V3bM5ygHdyfDmAHYNJg0iBVX89gYiBY3uBc9Zy2XYhdi9vkmSCYkZqCHDVb4ly5XhRgamFSoO4eOZiVUVaOl5T7mgWeJGAGYNugQV+CXqMc0lv5GqzZKVfCGUXcsJ6031FexF0z2fgUYJE/1z2bbZzjXOAb2tqYW0ceRWD0oeChaN7TmuFXBhj+28hdstz+2l3YUBbI1vkWTVVN1IeVtpkLXEyeGR5T3dyczlxmn2lil+P2opggHl373WLdIFw5XDkc614QHvGd6tsrF/6UWJB6kEeWUZwaoB8iHuIXIGtdLNnkWj4cxZ7k3tqeux5LXlyckdjWFZTYVBssHEPez2GTYyeiWR8gGJEPgUUAAAAAMcgBED2V1dov3GheKx7lHpodht3MXvzfvN9oXdCcxdxv23dZ71fBFybXetcAlTmS55iv3lpheyHU4P5ehd0J3ERcYhxAHEEbT5pbGi4aY5n0GRNaXZvOHHcb2pu/mvOaCNkQF76XeZjf20qeeJ+J3xrc6tozmfHbZ53JoCbhASD0XxUcxtrJGh5ZHBhfmO2Z1BwF3u4fwt9mXeVcqNs32UcZbdvlHqPfR96PXOUbNNmb2KGZ6Bzhn1rgEp9unUkcYdvDW7kZfdT1DlPUjBqdnT+collIlAHUwxiAGpKbfRwVXWCdXdti2N3Xl9aVFS+SUw/TzgDMEIUYiOnRShaP2VibRN1WX0ygUR/c3hucDBmAGG+Xs9emWBMYstliGticVJxKWynZKNltGwodfh37XRtbr9vXXc/evJzfWGMQh5BeFu8b3168n4JffJ0Omf0VhZP0GFDdXOB1IZvhlCBnXgocZxvw3EgdHNzI2sIWDxBUDtuT4dbe14zYcRjXmWNZsto4Wuma2dki1ZCT/5cr2YyZZ9XQj3yLghFEVdaXU1d0VosaIJ6A4Z7iQKHHYANd9BxSW7ubKhteG+IcdBxdmwGYGpKGUOwXux0+IDXg6p9um9Za19utnQCfqmHpYyFiu9/hXOvcApzbnapeyGEL4i0g1V6k3BBa45uMXPjcvptU2j7YjdenFlZWqleq2GAYBhe+lpuX8lp0W9Ub/5rH2rSZXVY80+ZWXlmTG1VbZdr7mlBZqJdm1aFWMNfbmYsbsN0DXqLee51+HA6btRuNXDnbABpoWe5aqFt221TbDJowlyuR488Y06zYctsO3HWbmxtL3GhdXV3CHS3amRkG2V5Zexe30+5TeFl23fUgR2FBYOvefloElfXWg1nbm6hb/Bq4mlzbjZ0g3URcUlk8EreJBIafz/HX5lxXHfydM5v72rCaw1wHnC2a6RmSGUkcoR+bYNQf6VzW2FASztHXFahZZRrw2zoc/5+noZ4h2mAC3J/XldFzUsDYdduKXWMcgdniFt1YSJwaHUFcDtgj0wMQTZFwkwyXIJsMHZeeW13OHb4dDt12HZIeBx2oW8yZe9WF0P/R5lV+l1cZdFuI3YId6FxgWWVWy5iw2fdbe50hnm2eMNuG1nMLz4FAAAlLkRLWlwBaC9uoWu8YblbO2KTagxsfWmbZ6tpS2nPalNw4Xm3gRSGsIVogK14gXJrcWZy6mxsYo1fwWp8cQFugGRPWi5XNVoBXT1du1fCS4M+fTGnLK5H01/BaiJtpmo2ad9ua3tigrmAg3mHcnJzEnjwd7dxP2MQSr42eEo7WuJcBFRdRxpR0WGzaRNnOmAuYZZppWwra/tntWvgd7t+zH5VevB11HfGfiWCWH2oc3lkJFj4YcdoVmMmTzMs4iNvO61X73BdfjeDkIGBgB6H1Y/DkmOOSIJycPRkfGNzZTNrVGsgZwxhG2LSZzVwfnZWeCt3eHMbckt3YHxKfiB6j27HZeRmvHTdgYKIYYY5ey5omVvJXJ1cF1SOPgcmf0IhZcd4kYCbfw173n6OiFeNxYlCf/54THcpc0ZwKW1DaYNlomQDagdyaHjYgeeIlImwhJx7bm52XZBFXz8TSWBOZ057TAdUAGCHZwNnVl+UT0czgjD7TGZdZGICZllvmHiefNV5pXNVcDdvkWf2V/U92x44P4NgTXRofJp7k3ZFcDNrjWjNaYFzCnqxevl5U3rJfFl9MHoYc1tpZGUyaENmil2kT0ZFQkUiRqdUB2lYeaeCV4UVgOJyiV2hR6Mw7w/RHexPIWvQfHKF8IX2gNF96X/Sg9mG1oXSgPN2vWZES4oepBKQSOVctmV4ZW1jp2MkZLxcC0gyHwAAAABDNJtNrWN0dMF9gX5kd7lm5VWvTp5WqF5HZzFsY2yrZzBieV9LYh1n+mphdbqA44X6gTVzMVZuMQg811EDYMJnhmjZX/5MxSqVB3MbGkWOWv9g42WOaiBxNHnMfOx543S4cGhrymKrUo81Rg/7MBBLi1rZZvtyR3sofh1+XHqHdr9yhHAwbmVrQ2hYZIRhtF46WF9SgVGpUJRc1W58etJ/Wn25dexynnTxdTt22HUueiSAAoNmfy12Lm3OZjFkWWPCXTRPLU4QWSdlJHHUef57DXi4bAFaelD3X/1tLnH2ayVinF+yY/BlFGIaWpVNME2UZe12vH9ngkSAT3qBbWlaOVh9abt02HZWb7pan0SQPkJRA2ZbdCt6S3acZTJPVDpqF7AONjaWTjFYy1YcS5JHz1cDbh986oGGf0V8xXz1fmd+WndTaJ9MgEGyWnFpSG5ua61iklhCUtNQJVEnSfg77ERSYN9utXPackVvT2kgZihmkGXxXxBiVW0Ad855XXaRbttm22RVY6VcflanVcJZPV7pXeNV8UdiLpINrR/6ORNTY15WYfdcOU7BMtAfAzz8VDVhMGM0Z2BwFHYMd2hzcmniWFVNf1TTYYNyIIENisiMSIoxhHt9B3emc/5zwXLZc2N5y38PgkB/i3gRbrRhBVcmVzRghGnsa7tl/1arRzhLzlFZU0ZRClLUXYlr4HGwbxtmilrZYiJwZXT7bsldVUxCS7dNA1X4XnVppW00aj9gtFiyWnFdSVsWV5tijnQSgjuGaIKjd2VucXFndLRx22yaZpZjRWaQZfJiz2Z0cWN8TIPCgjF8SXH/aYpwM3o5fZF3UWmMWBpSgFSgUTpNxU/sVq1YWFlzX6lsp3bYeaF1x22xaI9nXmf5Y2hfMl76WLJVXWJnb090O3J7axNkG2L/YqJmXGoDb2xx4G5IaANkpWr5cvJx2GcCYVhlj2ZmYrFjVW+1eNV68Xasa+5kVGhzbVBvDGuKZc5pdnLydAJyXG1UbEp1tXucfPh2xWtdYDNgb2UWZWdbJFhZY2Jq0mtqbMpqkWuabJVqU2iAZ69sc2xKaNJor2mnaJ5nmWtOdBKA+YWAg013oV4qQIJF2VEHVR9a9FwuYz1oeGkEaSpn4GJTZblsnXRCewN9T3lxcDNssXOceYx83XwPfHF68noZfFB7o3YMcepsVWz4aM1fx1R/WPNtknzZfyh4tmluYyluEXdrdH9kpUZfKXwjNzv6TAtTxk/JTZpPqEv2TN1YG2kycktxr2eLWbtR/lnZY1FnUmDsTak1CjluQ01Pr1bkWeVZcFdpVspVilzhaE5wBXHRZz5R8C1ACgAAqilSRNRPFFg6aB16EIYBiR2EA3oYcuFs0mXjYCxm6Wx2c4d3jXnmeoV/Q4OcgVh422XvSRg+4jiHOLZHLVgGYd5hA17LWBVWRVVpWsFj8Wd4ZKFkdmtycu9yIXCZch5+vYXYhT59DWuXVXVM6ku7TeJTh2GBbXNyDG/vZl9n2250c7ZvoWaAXgBjQG3VcGtwSW/GbZxrFWZoWoBJyTHiEM0fNTZfQ/5JsU2CUNpVllUAVH1Y0WBAZUlmjV57TMY8ClM6ZUBsLmg1WnZHnzSIOzhTtWTccXR7oYDWfyF50G6Ca6lvAHVVfYGFlIlAhxN/s3ogfWd+4HmBbMJZpFGQVDJjJHHLdaBwSWejbMV3+HmHcA5eyFGnWJ1m52xbatdhfF7WcBmF1I98kQyMEIJBepx6mnywdzRrC1oxXPxm8msaZ8le42cxdyd+KHtidEpycXN1ckBsN1+MT6o0VA8AAAAA0RpoRkpbOmQHYnNTtT6XQO5Z52/ceYV7OXe4bSdmTWGgZZhzIH2LfL9wn1ygVZJgwWzTcOZsamYqZElji2HnYy5tZ3nLfe98H34zgnWFtoSKgYp9kHbVbARipls9XGZfGlzsUb07lBVEIPFFSmDpbE5tsmJ5UqVUwV5bZSNl2lyMUPNJUFJ8YZBnPWhPaUFwXHqLgE2BFXuQbm1dxVDaV2Fl1W/AdeB50XyKffB4VWs3WFlOlk9lWHdcAFwQWcRcV2bIcgJ7x3n6cM9oxGC8Xs5b+lZXT8hHh0g4VlZo33aEffB99ncncxNvV2noXxhVw1rMa712tna6a7VSm0i9X2R2gYG1hcOEiYBVeY1ycXV/fjSC6IHRfX53YHLVcB138Xp6dzBtQWBbVlNUt1kjXyVfzldNUC5Uul/zadNt/27Ob99wa3Hsb7Ju/246cdR183h+dcRsO12EQmk/AFS3YWhqu2xAaM5hk1+KZbhtC3G3czl2DHZHcvprj2cMZbNgFVj0T3hLc0+EUnpUN1QaWf5ezmHFXqNUBFNcW2pjimByT6Y0JTfGQzFN70/QSrg6Ghu3AgAAAABHHJw0ZT5LRDtPkWF8cE98l4JFgjx7EW0UYcVhZ2VsZNhhRF0wVYFRPlVWYmFvD3jte/p4PnAUYatVAVbIWLpXZlmFWUpf2WlcciRyJGeKUhtSV2QhcYN1+XJNavhcbVItT9JMdVOdaJF3TXuMc9pme2X2bw51B3Xqb/Fmj1nNOPoMAAAAAHYg+z2kUK9bg18tWFZQK1BsT3BM6kdZUbRe12sod/B8l3xFeAFy62qRX6NQl0wfWQ5jaWSqXYJO6TkUPutUhWVLbotwyW4BbX9wCHMvct1xgXJccXd2roDZiBWKsYPTdsJvv3cMfyuAy3xrdNpqV2PhX6Bie2GIWsROf0dSSYZMiFAmVHZaW2DqY8pgsF1yYdRpkWyhbZht7GpwY/tTKT4TGAAAaUFQX/hw/3dwdcVshGGFX2lq1Xifg1OIPIiJhA9/h3YCdOV6H4LshIqEEoG9eg9zR2mGaLl3H4ZnjX6NQoUadiVlC1xjYelowW8PcFRoumF4aBdw3W/oaFxaj1KRUipciWkXc49zFW2IaAtppWWgWspDHS+JQ2ZWo14LXK1XY2MXde1+L37FcYVXN01XWyZqc3WffamAknwwcSBiPlqXWx1ddmOqbPFw8nB8cK5wtG8ea7tki2Mfa9xujXAAcZ1ziXc6eSd5tnwNgrSEpYF3eLNo1VfMRV85Li4sHKdCMVlwYbFeuE9zQApTQGEuaelqeWdsaEltjnGAcMVrn2Y5Zl5gElLTM2MNAAAAAMwlQklBXXNlB2jeauZznnv8fPt3zXNIcjRuzme5bUN45HwZfApyaF4ASHw5zDLjM59WPGwdefF9BnuBcINew0bXPi5EjlU6ZiJxbHaSd0Z2CXJKaWpfllZWSw9CjTrZQ2lcLGlRb2VwJXFLeLaBJ4TtfI9onkVdNFg89j5+OO9C2lYkZTdqDmaBWLtU9V+IaDtnHVtjRvpC6Uk/R8g3FC+vRA5YKF/KZAlvVXkgfxZ+bHisc/xxzG+mcdl3G3pud1BvaWHdUk1AdCxHLBI7AU0dY5tvV3M3cnlzIXWLdVF0GnOQc+V0NXQOb11pPmXaZ7Bxs3c7eZ53+XEbaW9jIGbBa9psQmagXr5p/XpAhEaEWH6JdzZz6XKHdch6RIBSgMp1JGALQS4/VV2EcOt32HU+aqdTxTSrIdI7bFJaX4BlPWpjb3xyOnSmdJ9zxnDHbr1zY3w5fyp7mHOkbIdlCmCrZFFuM3ShdjV1NG+zZEtWOUrURCtK11EUWitphna7ei93CHQmd1x99H3ddgdtuGKcYtVkg2XCY+djfmdQbAVw/HMvejqAVYBJeE1nW05yIsRHsnDqhbqPtI97h0V4H2wIaBppQ2rvakVtg25UaHdYEThJDnsURz81V11kAmsdbuxtWGzMafRkGV+EWfFSDFXxYsJt8HNjdYRvOmUoVxJERB30B6g6iFsqatBs5mbcWDRKGVjTcgGEz4wNjauEGnr4cu9r52McWwhbZmxSevd/83yXb2ZUHj9sQIVIiVbjX8pj9WMqYN1iSGnxbQ9w13GFc0x1SXPma3JctD/YKaU43EQzTn1RLUy8OhcpCA52LX1HhVSvXqZkB2ksa0Vo+l27S0A7YkGUTx1fQW2hcwt0nnIbc1lzhm9DY8FXXly+Z+dtkm3uba11f3/Rg2J+2nCsYSpczFreU7dPO0+XTuVOVmNLdg5+a3z0c6BmIV15VRlWAF6gY3dhkFm6WFVj1GkoZm5Y902BTNlKhkBfQWdPd1zTZ99tA2xNYa9HExwAAAAA6Rh/O/BWNWUua7JoWl6SSQ4wyA8AADojbz4MTG5Y1F93YPxbVU8HPuo/rEqcUfNX7ltfW+pVgk4DTw9VwVghVUBTvWJbbhJxiGlXVlpW5mqFeDR+f35Se6p3AnOgbQRoAVyMSLM8/00BXf9hxFzBTDVEU0+wXRNnp3BTedd9+3wVel984ILjibuMeYoLgqV4vXW3dgtx1mSJW+1ae1jeUb5V52EzaHVq92zDcKZw1GtrY5piymqkcXxxXG1nZMtbAl67baF5U33JeiJ09XAbdDp1LXOYacFZYFWbWsZg0WPwZptumXa6gI2HJoj/gg17VnESaGRi21qWTZtI9VBtUINCAiJsBAAAzB5OQH1Q9FjMWmRYmmB0aYht0WqAY41hsWq1b39uImntZ69vp3YDdz5udV51TrpSKlmJZGxsXW1EaYNntWllbJhnO2vFeRKGxYoQhvZ3NGPCTF06JDHXEwAAmCrdQ09XN2MTZ4pjkVs3VcxTcVLuTNpCEkMXTKVZtVz9Ur5DUECITIFdaWoTcDJuTmSGXVNfHmToY2dbmEpkU5tpJ3fseoF3VXDNZ7BkUWH8ZeJtMXDAa85ctkghTt9jO3BeclRsZ2PTYthsIXvWhSyLyYlbgMVv7Vb5RiVZW2yldBx0ZnKhb7xshmj9YLRkgnEWfP6B0oJ+ffFxQ2NXWmJXg0lcMUoQoi0VSShdbWknbtBurHBxcKJvVmsLYuZMqSinJJZJyF7Bavds228+dMx46XqyeyZ/74KYg42AIHybduFvPGP4UN83eSB9PFxVIV/XX1RbclfoU5xYK18gZsNsj3FldcR5BH1we5t1lG8PcCx7NoIYgHR2kWT3S505VCf5NJtZ43LBgZeGjIHAc9JnfGntcwt473TcbI9f6lDjSWZTW1rJWsxTxEXZHwAAAABZKaJFrVUtXzRhkGWRcG97736reC1st2PjZn1rHW5hccx1dHmSeG9zmWojXlNVMFmjZHVyj39DhyWIx4IFe1Bvs2EwXqtglWMzYFxVQEfYRIBDVjmcF/8YIUMLVkhafVY2TeVZdWj0bRFt42iiYyFd1lf0WI5bEFmYVYZTOU+cVsleZmOoZQ5ib10iWSBY71lKWAhVPFgqZ85zz3etdu9x/WzWZHlTKzP1LZVHTloVZ5RuRHJWcjVwOms9Zhhg7GJcamhxwnUTdZFv7GU2ZPxoym4dcwF6IoLlhfKDln8JfL51AXNCdsh6z3jGb6pj2meRdW99hH4WfLh4yneSdPdpKFZ+TalZM2nHcqZ2TXZ3cltqXF6VSDEvxA+6KrZJBl+xaLZnw1uNS286HTVVQMFQ91ilWfpVfU4BS11OZ1V8XdptAHsdgeCCDoDreuh0dGqNYbBeSl9UYoBmIWS3YghjEGfbbV5zwXcSen166XYGbsFfvUs0SiNP6EfaOeg9L0kiSso+vSlyDAAAAADdH4tBoVhEYo1fB075KV40oFgia5lxPHK8dRV3yXDAYoxTX1AUUshPyEOiMxFEV1mBYzZiMFVfRxNd93REf5N+S3XRbS9ktVwyYdluAHnXeul8A4VyiRuEFnLrTbAZjjH0VWBrkXVqdwJxE2ijZOZh9VypVq9L9kdVVopcyld0SSctFykVSF5b42RmZR9a3ERGJYsHqS99Sq5elmoLbNZhlUjJHKUnDjeFS4JZz2Rra6xsWWwSZtJds18ZYchZfUfiJcwd2zT1RDBLQk4DU6NfT24qdix3j28EY5xaY2VQcaZ1QW57YotYgk4pPhcnlRcMOntcznL2gFKJ+otui72HwIS+gLd9Unh1as5ZZ1G8UHhT31MwUsVSYFKQUwNaLWlGdAJ2QXHsZ/tbB13zZhNtNGv3XlhHfSRgL7dOXmLeb953CXxcejJ1AHJdc3xy7GyRY4JWdEr5SCFHNzzqLdhP9XBmgiKGpX3oaIpNgFVDZsdrWGe5XUxZ12ERZY5c/UhvMe4bLkf7YbBxJ3e/dFVuVGI9Wgpkl3BbckNr5mQ9aV5t72eyVgtEfz1pUtRhmWY3YoNVAUMfQkJc6m2Jd6x5Enb6auNdMEqJNFQ1Y0d1UxRfTmrNdHJ6gHsseaZ3fXLHbkluRGoOaJNrS2o5Y+lhaWfMbDN1vX+JhmyHhn/ub29d9FSoWmxm623JbpNqF2j5ZrBp33G1eTl9BH0QeoN60nzSehJw2lkIOnk73V6Zc1x/1IMTgjR8vHQlbO5n2mvJbllrg2ChSR8riDfZWi9qkm9Nb9Zvs3CUcYdw3mqCY0hcClMUR8JJRlJIV9FXElFeQf09RUozWZNdFFUsO5kuhFHxbmx6R3tFcyVnLmpmd0CAxYPdgut+c3apaZtR7zzZSkFW6FpQYb1t4XWXdWhru1hWTwhd92Y/aOJjzGFdaTlwAnDQbUdz/nvxfjJ8f3b5bwJoUF7DWO9ShUb6PnpIqlSJVglJ7yn/PbVU+mGdZHZdJVJWWF9n/26LbFNgbVlMY/5pG2ufae5q7GqXaIJkn2XbaeRsN2uxZlNjRF1kXf1jw2zcdAZ19G6ma/lwH3ZYc15mNlMdTQpfJ2mYaGRjtWBNX+df4WGwZKtp+WrNZctaOEfwLeQNAABJKNxIMFZgWh1YCllIZ89zFXe9dDxuYWTIWOFImS2NMIBQYGnaeTeB8oFggG17qWvjUGFCL0hBSJJTpmcNd0B+tn5lezB2HGz1ZpFtjXO1cy1tYmDvUnFJwznrLQBDl1CMWWZi820udr13QHAWX3lBxUIKXlFt/3Bxa6Vipl1HZKxqe2hQXUhIQSn9CcMibj2IW9Nx/3vcfCR4XnJJbnBtQm5Obv5n3FyGX01wH3nEdXRkcEZCGnohRTmaUKFfamhvbiJ1K3yngWmCZH3YczVr5G0LfIqFGIa4gFZ4Z27Rab9l62fAcUh5eXlbcotmiVmgUadHOzMDNIpYG2zWdV157nmeeVZ3fG78YFBUh1DvT+tXLGfmcCJzKXHLcWl1y3hdeOpyhGopZOlhOGCKWMNLT03BUdxU9Fl3XrNiVF8gUxZADkVgUE5UK1gIZ8h4mINUh2WFFYTmg72CuXy8awFQlUI4XPZx735lgzJ/8XFOXDdA+jQWP0RFY0WbTRNi93IUfT9+8HgmblBq4GwXbups9WpiaoRplGTbXv5dymNhZkRnZ238eNd/YYCMeKZrzGTzZJFjk2NvahNufmzdaYNuH3crfu+A+X8zesBtDmYVbtZ3YnxVeUZxRnFedtZ5oXkTdDFxLnEpb5JooWGkYApsXHqCgcuBdHsHcBNqoWw/cX5yF25saGJkc17vWHtUGFilZSlyvnaZcjlnW2IyYTZe+lZTU4xWNVl3WsteHmSDaMNowWRXXslXRk8pSj1E9EEbS11cSWZOZp9ZH0c3OTdL3WWjd1h/aX63d3puOGaZaVhr7WkKatNtqXNbdFtrMl/HZkd5QYHBfrJ0fGv5Z7xpqWwYdF16SnsHd7NvJmtUaPhgTFepUXdU3VRwTStFv0EyRgJIKFcgaoZ2xHhScoplK2EnYU1e0VKwQjw4HkATVyJmU3CNbxlkMVjXYVZyT3upebxvN2bUZdpmpGNCZltzcH6RhYaGg4I1egJvHmOgYqRwuHu2gE2AsnyrdtZtW2b0XTNZqVbcUV9GKzqgLoIzPE4LZx10fXWmbgdhzlpqZIRsb2+baZJam0vuVhpkTm4Sccls7l76Sz1EUUnKSStDVUU+TrJRO0luNNdKYmXJcB5vtV/CPKkSr0L9ZhV6DYN7gsR5WGo5XBtWakuyOfcWAAAAACQY8jv/UyBjDGkTZl5e0FWuUnpVMVUOUAZTdlhQYZZsJncifCd69XUIcKdn+WBVVfhN31u0ZXlmTGElXQNgfmm9c815BnkQcepkP2P2bb56yYHCgZJ8aXMpbvhzSXtCfD99BX99g6yCF3xWchlrt2c4YT5SLDl9EwAAAAA1M1dZhGk/cR51ZXYgd3B3vHMlan1ixV59YPVhiGCDXPtSQzqzErA1kGT0fdKJPI1lijGBi3XObfRvfG0pZ1hkwmsecR9ypHJ9c6B1qHUCc+xv+246c5VyyWubYzRe3VpvVe5GVTWjJHwLAAAAAOknzjaVOXw3mjdcPshJCFSQXK5mv3NNfZaBj4ITfwR5D3MJa+Zbj0bKIN0CBiRaPkdOH1nLW/9TMlA2Wupo227abLpmvV5pW8deemg5c2t4Cng5c+lwlXEIb/xo71m5SNE7yU+EWqNcQlgOUh5JqkjmTwhTcFUaX3RnE2a6WQdKeUhjRMlBzkoOUyVRlUl4SAxVtWDdZzhp7mNxV1w88hJzN+1aM3KBf/CDX4K+er5w6GnoZ/ps0G3EaDNi012uXt5bmE8DOowtwzUyQhBRjV6Rahl26ngdcjFoaWhbaqRx8nkcf8h9i3cWcz1xPW0waLVgkVm+UWw59BEAAAslJzoBSgFUtl3vZvRsvW8pcYt2WXvReppxS2SgUNVMPVMEUzNO+j7eM89R52XFbKNpPGFuXzhuQH3Fghh/43KOYcNazlpBXx5s93XDeV15w3XocvF0m3gAeW1yyWgjXmZXp1h7XnFjLmdcZsFeO1dISqxOPl5hZ5ZnrWOHXnlZlF8TZw1t3XSweS95C3PTaPBgZFcEW6ppR3EscUdsTmgZaWtqT2VKWBtFgDxRSh5acF81V7Q/dVBfciiEmYlxhQ18b3C4aqNjdl73Yctl6WQkYSFg8GE2YUFYHUjyQV5a2XACfo6Ga4odiJ9+7GsEZtRzqX7TgJJ7KHWLcixuqmDNRy5BLFgbaHVy0HOYcARvMXkfhCmIK4UJfQFyVmnjacprz21HbDplr1olUrdNFVFLWSFedVmCTsZHE0pwSZlD7jk8L0tCJV0Db+Z1jnUBdJx2Q3Yfc2dv9Gy3alVnpWh3aXRqXm5QcK9uP2fNWn5LcD+fLegOAAAAAPsKIjq5UfZfmGdAZPZWIEUWTdFZSWEVZtJnLWXzW4pODE/WV5JcsVt+TtNBI0nhWLJk6mmjZvRYMkBSF5AhuT79VhljrWPwW4lbpGGyY7tj8GSFbF90dXbbdVt0G3JjcspwBWa0S1YdAAAAAO4lJVHBbqF/QIf4hYx+w3aecLJokV5cX+JkqWfpYxlg4mHwZFNk01wEUThCiD82QI9E8k4lVnxYxFCZOmlDh2IYdEl8OHwWdARk3U23M0QRAAAAAPkeiTJaQaZOR1YpVqZK4DUeEwAAnjqRWx5r/m2YZP5KiibJLrJAzUuaUhlWBFa2ThI/NBp4H2Qy0Ti8RSVgLHKTfZ6Ab3tHbilim2HEagVvO2tnXttZBVxWXc1U5z87Gu4ZejBjRfJO6E6WRH4/JExlV9tWpkiyKLc1JVE3YbFnIGepY2RfIlf2TxVOeEo2SmlJplLyWA9fIGLsXz5dVVghWPZgjmbJZzdsgnV8fg6Da4WKhrmEZYCBfAZ4vXXxecl+Z4G4gOB70HYDdbFwimZRYnFuPXvRf/F9LncObbNlzmZLZURZVEefWSVyBn1ve4ZtwVKRI04LyToOWVtq0nE/c4RvfWcQZMxl62XnYoNj92VSaVFq4WlEZxhkMmoEddl7ZX0DfKx5QXtTf7CBwn2fc0Bttm+rdu55nnvIfY6CGYXfgvB7fHaYcHxs1GnzaH1qDXDlcyRweGS+W09lUW+/cG5tnG5NdKl5uXoreIR0knVNei2B7IUYiqKKfoYZfvpzim9RdBx4K3fIcyxsRmGVUmM5Gi7uPYpKElXRWulcsF8EZrFtjXLYcEtrhFqaTW5JjU6KVeNaNF1WWO9TOlJkVE1gMGtgcjp1VXR6cBFpXl4rTKVOJ14dZXNppGq7aiFyVXVOd5h6en7JfKNz8WVkUTQ13BB2KXo6tkGMQO89VjMINPk7FUm/TbdK9kHwO3dLqFrRYyNq43IBel58anjxbuVeNE5lTEJdnGUTa2hvIXDcbLpkaWClXbJdx15pXghl+2rGcIt22HYZbHNP2iRkDF41RVUrY+BjS1x0Vr1chGJLZtBmbGv9bzxtp2T8XTNfNWRnatNqUWafYkddEGK+ZbJlPV0PT5M+IzIHOJNFw1v1aS5vNmvaW7NOkVc4YxRjpVzzWL1X1lItS4xKtlCFWPZe1mKqZZtnDWwNcdFwNmpKXtxdWHCNfxOGEoPNdlpkkk2fO54sCw9PGEBELFkWYHtbAksnKSAHXRpgN6NBdz33Lo458VP4X5Zi318uX9ZiNmoxcIlyfm4/YvxJrUQhYIRyp3nKdPZj1UfPPrlHiUxXVEBU7FLsWSxcUFiTUppSf1iFYNFncWtRaVdePEpBSLRY82u6eNB+NX98eRpvH2lrbRR1y3bpbnlebVF4VHplgG1dbfdpO2qYb0Nyb21XYQdRUD+xJ+AKAAD0GIhBGVPLWalW6lisYldpmGn2Z+pkImIpXSNTDUWGRhBVwFuXX6BmVW4zdR18TH/zflB5fG0FWT86+BEDM2ZUTGOoaPhmh2AAXptkBGhDaelhWVS8Qog/Q1GhXgZiy1/RXNJbiGGAZzpvw3T6dddwlm2ocnJ7u36Meu1z4HB1ekiE/IfohNR6KGtqWttJnTvuNms5VkaxV6dmKHJwdX9vN2BjVstXh1gSSxgx7xv4Uh5nD20CZhJVwEuZVq5cq2FiYgxiO1mUTEY9Zy2bDwAAAAA6E5k9eVvedL1/0X8qfE97wXxfe8dxuF9VU7BREllwYzBsU3ARcvtwZ24CZ3RWNUaqSsNYfl2pVfg+aSY+MVhCK1LxVypXv1HDSRQ1yxAAAAM1IlGyYJFmvmXLX3tVjVVsZcVyKXW5bRxlbV7eX6RhJGLRZNRoTGylbxNyDXGdan9jZF4IYptlyWh6cGF7l4Gcgf56xnDEaSNoI2kFbcNu52p0ZT1cZUqfK8wJYCw2Q/ZXOmQWaKRjalP/OhxOiWEXar9qzmXqY1Zn2W1Lci1yS2sgYN9Sr1BTVCRTcVEYV15gEGlTbTRqTGvNbX5qiWfNbEVyv3IbbQtl42G5X3dhFWrVdLp4THJhZwdhkGkRc9t2JHWmboBk0ljUW4hp1W8fbU9oZGNoXlpfjmLJYRdbx1SMXltvpXdVd51uP2cRX7pXbU5XO14pNT17TopVZVZ9VPZUwV2EY31i6WWDbyB4v3nKchloX2QNaaZpQmFPUSxEpTy6PA05ly7YMq5ZPnJQf96DaoFLfpyA3IIqfbRsV1Y3VypeQWBTYZ5jzGqucXp6xH9VfHluUlPsJYgXXzRBQjFFFj7sRTRShFe/U/RJPDVcGsEvckNpTLRMxkKTK4ITwDH1Q31HND9kK0UNAAAAADsbXEJEXCpukHligCKABHvsdhZ3l3WVb59o1miXbBZtDGfnXZ1WdVAdTGtFFj0aMWgS+zHjUvNlQ21abT9pFmVnZVNngmfeadtt2HBXcLho22eedM6AmYJSesJp3VniVMBa8F72ZSBtF3ALbU1lMlh8TVdT4lwJXShX8lKfVEhQ60/dTh5dcWf9aopnV1e7PlUXdSslRV1ej24FdJFweWVYWYhV+VzbbI587oaLihuGj3rYZnVMSDMrOjhJD1EHVj1gSWmhbWxwdXHGcJRrSV1hTXBVUmPVapVvvnQ1eCd3fG6VXSlDZiLVBgAAAAAzJRhDklBUWjtjFWuhbwRyZnHSbNpkZ1nXWDVlGHABcj1qGWTxZQBthmu+XtdDoRgAAAAASiGoQEpPRVKMS2I+sD/uREZEHEr1WVhs0ncyeN1t91m5Rp1MqliwXRpcy1l3VtpPQ1PSWpNfZV92ZXpw6XtcgkaCyYBXg36FbIFldXBkiFJ1SI1LZVPRWUddCF93aKhzjHbrbq9dREVTNMA7eV3ebndzkW/TZGJXUEtvVU5lc277bRJlUFmtVJNfWG8jebp4W217WsBNS1FKYPFvrniTd4pqYE3WPdReDW8idcB1WXWzcjxoRldQSPg6mStqDnUQEDTrT3RfQma3aU9q8GYsXiBTnlGOVqVcpWDNZKBpV3EvfPiCGoTgf6J6Fng0e5CAGYQBg25/2Xxlfs6AQIB0eSBsIFGCNksTjCPJNGRANFBNYQdvqngBegd0vG/GdiV+yYFSfgt0nWrgZK5gw13zZCNrF2tPY5Jed2G2ZgJoj2dgaMBi2FQRRus/OTgeMZI6V04wX4VpAm+7cfpzoXTxc5J0wG9FYAFGX0DUX9ZwAnQNay9bT1H+UqJY+WHhb3J5WHrQc7xox1w9U+dU2GA+ayV1ZH2/f2p5Wm3bY2VpsXK1cyht+mCZVZhQKlWMW/xd9Vk/TytHO1byYKRiRV7NVbtRRlz5ZbdmZF43SdEjkARVMbhPbWE5aPlkMFZvOCQQjhypLi03Rz8ISyFSmlENRnxAhVARXpplTWZlXrJLHzknL+xTFmnTcOBvtWe3WbJEYzPVQslWu2FbaoJytXmce5t2Rm8zbXVtaGwSZ7tgYFvdWSxkSG6kcpVxLG/4cYx7IoPAg2B+P3UYbxJpB2TIXo9eM2EIX/5bRl1WXr5o7XKud0B0FmixUvM87UQ+Vgxg/V8gV0VGbTE+ESk231H8YJpnfmeWYT1ZBVUbV35ZtmDfZpZrc2tGZyJfAFwgXZRZ/lG4SetOU1VDU7pIQE0xZ7d4bn10dzVoSls8YDxpRWv8Y9ZTQUDHN7IwCyBqJqBDx1LIVXdQ1E4rWoZpcnQKend5/HLzantlKGTkYz9hwmLNaGdsm2dSWgxCdyaMPI9Tal2aYKBlXmqUcMZ0xXF+a7NmL2UiYjFhVWteeQd+WnZIaFBln214bzBpe1xCWCpb5mLfZxFqDmu1ZeZeh1uwWHBU0Ek5QrhP71jKWpNcMmWucM51V3U5cfpr2GqSawZzn3o5fFN0B13xR6diVHJTdi1x82aCaJtoGmD6VO9QM10AYxZaIT+fFGQwMEuQXD5in1zdV3piRW1Fb59lcUx+Me1UG2utdaF2ynALZ5Fet1j2WIpeJWiFb1xx4XCZb25sVWMDVrZI3lALXZxpcHISdTtwLWb4YOtfQF04VYBGNB8GKn1DA1EHXq9p9nDEcVJq6VvmS3NTyGImbWduWGjSYPVhWWR5aAltUnCocUtuM2UXVwZL1kX7OmcspQ/PJcNKEWA8aUtnj1uvUO9Z1GnWclVzT2vgXE5aa143XbZSYj06Fj4kHzpfSRpZJmREaatoJmF0WIJcYGi5cNFyWG6VZBdTqzpyN6ZIM1B6TA1EVj/HUFxjcmgOYOhP6EEyPeQ+8UKgSctMFUe6QCFTzGVsbDdo7Fp4T4JOpVLWUSNIqEMvUJFYJl6oXnlee2S7Zy1j+FlLWNJZ2FkhW1ZaTFdlW5llq2sbbshrqmM9WctKaUuMYApvpXE4ajNaVFCdTXZOrFzSaOtu9G+paOJU3lNQYvVvI3Zwd/xzznGrbRpps2GBXTRcQF8vYfFgmWH3YS9jH2P3Z9pttm7fZ7xYTUb8WR9wiXjydTpq/VfdRKo7Y0FfTKZNmUbpPVo+JjwQL5sQtjKQVTpnhG/Ccqt1oXb8c/NsFGWfYLVgkWZ/aydtM2lwZ15rUnEGc6l6KIWwicKFYne3V/UiAADQDCM0kFFdYhhnUGNSWRdSklMmXQ5p2XIJdvFvWWbSYT9nCnQBedZ0AGw6ZLhjZmT4W+FITi9+Fzw74lGXXa5lJ2XzWTJO3Vugbhx4gnjUb7hed04pUtRlw3HsdGhwhGc/XbVV51SaT6lJ10fUUvBeemOvXNBQvVAZXfRifl0eSbY3KE3TYM9uKHnUe9d2PWfcWuRhJGxlbQFm5lSBUD5eM2xgc+Zxy2egVzhBmDKpPCtB8D+YRj1L10grPNsvGxGQLMNMNl+hZ4FrImmVY9Jh8GWXarlvaXWadpJwCGAWSS5Xqmlpc+B0326PYWpHUydSCQAAAAAsLsVOel6KYu5b6UkfR7FdzWzTcB1tImYMaeRtRm7qaT5julxuV95IgSkyCBg2Yldra416pYMght6DoH4ceZdzyWoYXGFR0FORW1Bju2VRZZRpVmuGZZZZIUxKRuo8oyCKL5leJ3SpeSR0nGmEZlJqD2nVXaBb7mVndKl82XxrdSFssm69eCd7NnIUXG442B7MMyNPIWaAcgl0QmzPV2E1aA02G5k+D1T1XlVpDHTme/p/333HeJ51zXJabrJjKFaURixFj083Wm5jNWwKcc5vImqpZoxpSGzuaNlfA1LKRnw/KjVqQ4hdN2zkchV4Rn34gJ5+BnOyWCMsNAUAAHc5UFn4b6N8xn/deQRru1M3O5g0Pj/eRrxJjEywU/tapFv0VplHzjDADwAAAAA+MHVTqGEZYgpWmD/9QFdUjFwRW/hPCDTrDQAAhDESVcxqCHWpdCpqnVYEOuwzM0BgQxlC80uQWspihWBsW0NOqk8bVthbxF1JYmxpjW2pbTdyV3ahdDtuTGbIWJ5JdztRJMowTExhWRxay1avVJJaKGN0ZzRlh1ovVulZ0V+4YR5eT1p/VcVQIE7rSSdNt0yUTfFbJ2wadS52FXD4YZBLX0P6RsRJxlEJWxFgNmCfXnde7l6AXBBhBW+5dq94yXNfZcVLNC1iL1pOX2GgZ5VhLlKRUzxhPGe7ZbFZFlGbVntbTFjTU09QxVopYq9eSU4nPuhQGmK0bHNyInHxatZeY1IFTztZ9WCoYURgIlzXWj5YPldHVjBSWkzlTUBNyU7cUCxaa2PRaCNryWnHaexuFHXpddVyg21GZehYtViUZ9VwBW9SZkZaKVNMT0VN/kYeQHxJ6FYnWpVTjUMsK9ULowVjLpFJLVPsWB5dWl6aW1lWh02EVAVcS1sXWaNf52nhbplvnmqPYIRUeE0NTzNYMmMKbeVzCHbqclttYmZ9Zgdr6mvbZxNoH2irZupkSGM/ZLdogW+pcopyom6ScFdyP2yfXWROm0YYOb0pKw4AAAAAwS+iRK9TPVo+WT9URFRiXJdfxVzrUypCsSrHJXE2/T8CQytHok71XIFiWmXcZeVe4VGrOr8TAAAAANcgl0pFYfdqdWxmbNhr6GhPX7ha0V/fafNu9Wl9YClerWIpZl9ofWSRXNFg62N2YHxXQUyESrpNl1cHa3R8iIZ4hil84mk4W/daBV5daDRuEGw2YbZVv1N9WtJfh2Vjad1n7mDyX3VoXXSBekt5s2+0Xd1J2UZnT1xhyWzZbWNlBlhRWdVnhnHYcRRnxFPIOe0SsiPlOHNN8VmyYy1pxWk6YupS5zuaFAAAAADJJjNB0FGmXmZmaGrNcYJ7dH9feiFsdGZ0dIt+AX/+dhZrhV/uXbBoO3P8dwt4kXJ+bWJvRHesfKV7WXTkZ6FZMUjiKuw9tVHTVntdAmfJb8pxj2jDUfguaTerUq1dQ2GqZFVtlXQSdyx1+G9iZ6dhw1WiTAdCi0iKZ25/34n3iWGCrHikbLZflk8pSmdcAmtNbrdmxlXHVOxnuHGrbotc2S+fAgAAAAB9KIpGK1vyZGVsenBZcClwX3GAckd3JHmfdX1sgVokR/hA/D+GQoFNG1f+WoFTkz0cFgAAdiqHRyta8GJCY3xaEVFPSkFGJT/OMzATAADvJ/Q7e0ZIUjlgKGr0cIp0JHKWaT5SCy/XCgAAfCB7RTBczmWgZMdivmb2cCp4j3mvdkNrUF5CWiljJWr1aWxkMGWEbgtxemzTYqlbcVtNXKZZPVGbRdA7b0dmXgBu9ncMelh0DWsAYRlgdGMEZdhoFG6Bbz1q1WFqXV5fC18OVyhCbxl0GCEwkTv3PqFNfVzmZ71q/GQlVAFHxkzqZH9x43S/dLd1qnbPdN5qPF04TLgsTgkAAD4S6UC+WFlgB11CU0hJn0W9O0A/qVRybJx4ynuXdwhxiWzVb4N06HWHb/FheklmHQAAAAD+KSpG1VY8W1hXck9LTn5JLj/4K1ANACg9SYRWk1eGTeJFo1Wjant1HHbkbJZaXljEZqJvL29fZopShj1IR0NfW2wibzFtzWikbc53WID1gwiAEHPoXVlA1jHFNBs0AjDoK9sQAAAAAFkPCz9QWLhk6WRWWx5UMVSBUwJJajJgGDs3Q1ReY5ptk3ZgfA9+SnrocVtkAlceWxpjc2HvWFZRd1eCZfdsym/GcIZyvG9sZolXEkwwRG87BUkuXSlpVWpbYeNOLk4mXwprYG1oaItgsV1vYmFpU3GydvB0bGhZVvlTV2RGbpRuQmSnS0MdAAAAABkjjUWZWUxgeVt3UvZJf0fwRrhONWfteBh/qnyVc4Zst3CvdZt0N225YSVhGGVzYbtYNlsVZlltcWoSXac+VRM1E6ZHZmVFcXpzZW3UXo1Fnj2sSahOEUo8P8szdz/FU3lccFieU3dTGFbmVzRahGR0bnFvtWcsXhBcWGdLchx2nW8rZVdloWo3aT1dM0zWR9tNvVL8VzFngXBrczB0mXcceQZ493ZJdqJzqGyMXVxT8FqqaBhyD3NUaRpSRjzUOMNFAFfXYnVm+GQaYZddAlzXWflatmECaSlrR2nkaTloFF99Um9ImVEGXqBnMG11cvN0N3O6cJ9rxmOxX0Fh/GSQZhpfck33PiNPzF92Zwhmg1y+UC9XKl++X5pVE0AjPHxRD2OlaaBpTm7Ydup5MHVIbO5ty3mWhReK64Vtd7FaGSqHAjYP/jUsTqReVmmObxl17nhJeit5zHN2aYBb6UhMO1hBQEuxUFJUtlQLV5BeQ2XPY3dYu057T91ZY2MoZ7Bk5mHdYU5lymjKcIl6TX8PfMBydGOjR8gmsggZGsJKNWBCZlxh9lYtTolXO2G2ZJFf/lP5Rvo/PUFdSjlabGSXaW1ly1YNQeNDzlGNXgJiVWWBac9v9nAucBJ0QXe7cr1nZl5KWm9YQlbWTjNEjUPkRdVDzE1eW2Fo1G4Cbs1mSV1wX4Fq/XRMegV7fXoXd+Bva2bpY/Jl82dSZ2JfOEssJ0NAxFrJamhwpG3fY8ta1FovXGFWV0i5NwskoAmxKlY6H00aXp5oBWqsZQ9t43m6g0WGPYCFcVhZVT57FgAAzCn+S4tVwVWaVi9VQlY4XIxhWGeEaLFlZF9aV1lQREvOUEhhYm2qdeV0DW6PZWJhpVqLWTZY6laETtBBtzGqQvlVlFuFVT1JtDkbRGxNElGbVTFa3GI2bOlyTHeZd110WGviYDlgTWNsYOlcj11OYUNk3miLcFJ3qXi2chFix0gXKgoKAAAAANojiTbFPJo3NScCCxMd8D6lV6Rl2Wh8YUlNxC07CzUZvjWmTf5ZbFuJUfM6URNMKX1MGV2EYK1b31j9X5xqJnGece1rZWOGWoNXzFa5Vx9Z/lZtTbI6BBceAQAAAAD1N+1Ma1eAWJNRNEatTP1dcmaWawRxtXfeeix4l3DKY11VekTDT7Fc/mB3Z4ZyWnuhf1R6A2pRTmUpDAgAAAAAZB0qSjJk63D2crBpylDcIXkuJ00uXrtjG1/zT+M4iS53SFZZb2CXYPNcSVkiWRxcZljwT1BLXUqlUOhV3lfrUTBDaSPMNiNO/FRtTos5EyZdPHBL+1NAVghWkVexVCBI7UVDSrpRAmBrcDN5pnnlbz5ifWGWZrRolmKGWwJepW0MdhJ4kHYwdql4FHrRdxdvCF6tTO1LblyHa4hxk3BeaiBj3FysWFRWbl2wZUpp7GXeYLhYHmgXczx4nHcocxdss2EwTo5I2mM2eLmAun9Sd+BmTlNlSXJJjVJuVP5SLE/ySmU/TjN3OGlJMlWDWzVa81SyVlBnEXSPeSV55HPEabVe3FXCTWVJ/lQHab53q3vidHZmmFkoW75eT1wDTzY3axFPHiI91U3PVURZbVmOVvNQIUDxI5MHAAAYLqI9nkJ+PY00EVQFbh57anzCcilfFExGRQs+7zdOJbkJAAAAANwcIzQKQrFKWVtGaQhwVG0DYOhILi2eIsQyqTu4Ou825T8nRSdCkDh0LM8OaBUQNQdLB1WnU9VF5SS9BWoq2T89T9tYaFlLWhJnOHNQfYCC1X+adVdiCEvrRvJf9HbCgiaFh39bcntd2EgHMJANKiYvTmJfIWIhWIs+5RQAAK4l2Eq6XZtnPWe6WadGQEGBSU5N6E3dTE9LGknqQjA0+iwlP8tOJV6aald1zXpafEl7PXl8dJ1m5lUYVQVeUmUZZlRj+2JnaqV14H6fgux/63dWaoRYI082RQdL8FWCWqBeAWXnZ5ZmjWDYU9FJYU+2YFxva3ULdDJrQl/eTiUz/g1hKI9foXkchk2LnYush7p+P27lTqYn6jFKSgpYs1qFWD5Re0/VTDdCzDqIPChHQVfKY/lofWUTWoRKLDRmEAAAAAC8EAI4rUyKVEFQ3jwwKCo7TU80YAFr0W+5br9vLnLFcMZmgFLmJFwZo0ChVOZalVbER1A5/0WHWfliI2ORZNppzW1HaiZaHzxTM50/V1WhYypp0WgkYoRdg1sPV1pKGjshQGlEA0pgWlJiQF/JV39WIlnMV69Q/kCdOhA0zCScCgAAAADvPldcgmp2blxwcXYPfft+u3r9bStakkQEQLNDlECRNuk50z0HP1s6KUkwWxtn9GpIafljBF0IUtY/3xiIGBlEdF7HaRRqh156QRIVAAAAAMQqYD/WRONA6zIqEQAA0jXzXI5tQHDPaVpZs02FWBxj2WiWa45t9G4XbjttsGwQal1kaljrVf5Y81+LYYVdbmBeaT5u3mdgUpcw7U7NZcVwgXKWbutlOF0PVixTY1OxWdVirW2kdUt8zIAMgDJ2RmNhRKgWAAAAAEIcOjX2R8lXNmOGZABd5U0jPAoqTAwAAAAAVzTBVTZo3nC8cXtqZlovPQw8P0+1VplTbkvMTVth8mp+bnFvR3DqcWdyXm4vZQlSbS0nJCU+dUnGRjNDqj8sUiFmQnHgc2RsF10GTnJHKD2gJdcIcy3cQuJH1D/cK8w/3lf3X55dflRJRCZHvVpPZTdjeVSMMNUITR/OPdxPqlWpULNBADQ7Nq5ClEXJSX1O8FPzYA5skW7MakRkW11jYcFnGGtSaW1eJUSJQdxcEm4pdMpvn2QMXzRfCluaTD8vRhutOy9ShF7MZghrGWxCachiCGAOXbpUpUK2L4pA2FKGWUpg1mGFXpBVdkqASRVOPUomN34mHAwAAAAAnARsOHNTO2SpbWJyF3MFbU9gYU/xSxxde3MjgSyE+X2IbpNUbCQAAPMqzEdeW3toRm/dbeVmF1sqWaFgImPiYcFdzFiFWdBZbFOaR3g+MzsgPMFMYFlPYbNktGO5XL1L+CqFQCdf4mrtaOxb/FJ0YLxxmHn1eXt1929maqJpmWw5bpdstmFUWaRdAGJVXXJKhR/6AAAAAABJMWBNTFjWXMReXlwRWvxgY2zfcwp0CG06aLJramuZYFJPs0W8T6leVGqRb/V0andoeFN1UGx3W/g/9BUAAMQlLzwmRAA/aiy5DAAAOgXpRq5n7Xb7ekV0wGYNUh1LQUZqOwM6DjnBPYo+lFJ1XPZZwkthMY0NAACoCXEvDVRDbPl3F3wmerl012y8YvxYZlE5V0pZnlFyQQgsdAxaJBY54UMFUIBbDWVjaHtjqV0NXrxbslXESBcwKw0AAHUeJELvVxhdhFVCRYo0Ui3cEAAA1CiPUExjCmxqbH1md1nBT4dTNV4qZSJk6lvtUjdFBDctRkxYZ2D/XdFPoUnGUhRcxGD7XAdS0UigS9lSeFQGTaM+L0KEVzhoynMGe6l7VneMcYNq+WJvVnxDMCLtBCAitjMHShlacGMTZQpkTF8ZV2hJw0thXxVvnXS1cWpk/lafVUVg/2EqWPRCBCtHDNEklUTrUvVTsUm9Mf0lKzunSD1OjVHSUitUIE4XS/JXXGDpZQJm2WDrYDReEVTKRacuMS0zQnhUQF8oYndcF0+dPzoxxhAAAAAA9SvOOWFQYF2cYD9jIGYyZo5iL1+HXPhdyl6WWaFT91PNXnpnCGhjXRNGjyVkBwAAAADRJ5dPgl9XY+leE1j6VHRVPU5tPQwYAAAAAD8pP0YbTl5GojGzDgAAjR5tRoda62HYYHdi52t2caRz6HBUarJo72hbaEtiC1dQTZ9FtTHyHC8/uVRFX/tg21zoWxJiI2nLbPBoEl0HSxs1AhEAAAAApiFZQcFPr1E5RswlEwZAKP87+EoSVH9TjUfCLRgmbTMTRexNxE4aTCBVI2TUbz924XW0cepp312gR7MxOjtlTmNaJGM8aBJqN2qnZ6thQVk4Tq1HAlChUd1JjlfbYkVfHk9kPbk9cTu8LhYPBisUQTZU3ltoWDNISESYWHNijGKIWWFgr3P5ezB8eXOrZ/5k/2dvbLJrKmaVZSxs028mckduQmcmaJltBG4OaOtZMFDUV2Zk2W1AdkZ77Ho8c1Zin1aNW8BoQ20LbQxqa2eEW49EFioQSg5rC3scgIZ8oXDbYIhVPEakLIsLxCqGVSdssHLRbIdavTx4EgAAgS3kRhNYTF9nX7Fhn2CcWthOTTKXDAAAAAB1JDw2/kY3WJljGmW5XYhWJ1uSY3RmEGSUYtBn5Wt+Z1peCVyTYqNofmtOaG5hR1arR7EzSxEAAJ8nbESdU0lfvmeAbKNra2YXYu5gCWBtV8FFNyXCLVVEaEvcROs0MBGjHCE4vlCjX9RjeGAlXApdI2CNXRxYvFlrXZBe9FfmTINHQE/1V2da01guT91EHjzrLZwOAAAAAIYfiDIlQjlN2E1WSxJRZFPdUMpNpEidQf40oxIAAAAAQBs+L8k301CLZO9w73VccZhjkE6oM9kOAAC6Gj46skrhTehTUF2yZutpymW1XEFWKlYqWOZczV/HYfVgL1i3RyQvuA0AAHog+TH7QyBdN27DdVp0zWztXTRShFQwXKdeil1MVNRAThfUG8ZFI1uvY9BiH17SVwtYBl4rZRxmhWQNYIxcKV5/YqRkLGDfUQ44gBEAAAAAsiIhNMM5GT4pPiI31Tb4R1lXMWSMaCtkaVc1QZ8fwQTtGn47yk2EV3BYt0/aToFS1VYkX8FjFmJQVh5BcymkC8IMbTLzQ2lQgmIYcq96RnnybAhU3ik7BfwiFzr1QQg9OyqDCwAAAACcHQA63VIUYY5lP2CjU2NJ3kyLVU9aIlZ5T59EazVdOtBSlWUycH1zD29pZmlarlaMVz5dA11FW1dcE106WaBGoiTNG1NCkVg7YSdeTVFzR+9MKU0uQbsp8gquJ51DpVXkXn1gOGFIYLJdBFAXMfMhMTnJRSNFHjf4F0sCAAAAANMpg095YnNqsmu4ZYRil2RcZrxkoV8EXslgRWuxdo59RHsSbeJOuRxwPWJbw2nWah9ewTzLKWZNhmH2arttLGuSY8thmGOiaPxqImadVp8/fDL0UqVmAmyJZaZR6CqQOHNWUGTJbJZwpHAPbrBkMFXTQnpDTEsQSo4/xjCuNqJRnV6zYaZctVBZN70QAEEKYfBvHnQpceJrh2Y6ZNpkvGdSZ0llym8Vfr6D1oAOdndmP1VMS3JTGlv+Vl5TY1jDYJtiGV6wWQJi9m94cd5qH1yTQngxil2KdUF+CntObGRWl00yaQZ/34johxN8yme2VEtVBFYVUiNWVlr7UyRAhjhYRv9MaE4qWZVv3Hydgdt+3nhjbyphiUhhLzMOAAAAAKAi7jdJTe1apF52WdBQxUFBOhs0GifDCwAAAAC0Fg01S0hpTOJA1R2yAkgIaT3uU81d4WDvXQ1VoUosTnFWgV6SXpNbO1ROSiA9Tit6DAAAAAAuErcxEUWvUspgpmhoa+pnq2GbXuRb1lMIQ0EpDwoAAAAA1zc9XARx53qEeaRxxmJYUilNxktMSGZUC2V3b7118HZgdWxzGXGtavphPmAXYk9hnljhSaRED0tdS0FDtEHdTrlbOlx8WJtUE1PATBJG4kW/P1s3xzMhRB9MxUn4RmpLEFGhUctHGD9sQyZOC1ACRxJBtkbJSypHszwjKxoz6FaYaMZs6WR8VE1L/1NnW7Zd/VsvVvZJIy1YCgAAAACdNf5VJWOSY5Zb9VaoWapYqU8KOdIv+UbBV8piq2pOcHB33H1xgGV93XTwbXlu7nNVfzOJQYyBh1F5XGblYEphXFrTRignKyB5NDNC9kQNQgdANUF/TIJXoVzKXKhXa071XXxvOH2SgtB+8XDqWZBBTigWCgAAAACxGuI8A1GbYDlrvG1kZXtXF0yMS1pVx1wtYVZjb2DzWFJOx0IVPPQ5UT1wPw44ZzthYch1gH24e99xe2TuURBIVFg1aW9xaXSadut3QHVrbQ5mnmUfazZsZmmGY4tfv1wMWu9QqT8yM34gsQcAAAAAUxV0QBpZ12G6YnxeHVc+TfNI5lQsYnRrVmuEY7lTHkasNPYQJxTuMHw+Xk6OX6poyGmKZzVjeWNuaBdm31glSsNLRkvpQwQvijtxUehbxlrMT/E8ux+5BQAAAAD7LrJRgmHDYypaWD/jPbFOz1bRUxlPqVjFX8lbeE+fSuJTRFlpU3VAwxrsAQAAcS0URvpWr10JW0lQBDsAFAAAAACcJP02skUmTO1Ub2NUaGZhXkwHLk013EpiWjtkSm4idCpz4WnmVg9E600BW/peP1kxTRhAckpoWXVeblgoRR8bAAAAAG8bIEOVWdJhkmD/XrVbnFj6XABklWZpaTFoTWIDWSVHiBwAAAAAizCSRAxRalPBUq1Ss08YQ8s14TWzNkhG91MCWP5P7ziTLjdIql2zagBv52q0X3tQN1tkbNNzt3LSabpeSFe3TFlIJk0rX71r5G3KZNJNzynQISY1nT8ESCBBQ0VWTKNJQj/UL4cOAAAAAH0uUkUDVGRczWEeZFVhu1WFOjMV7SBuPt5JN1SJWTxkGG7xccFyOXLhcEtu+msuZ4Jj0mHyYoll0GbjZfNoqGwHbW5oWVsYRHcxZBAAAAAAWxQ1PD1U4l0PXA1PwjanEAAAAADhGkgxqziiN1cwGTXgSW5SK06uPjQ63zvQRvRJDkJMLpornEvVYodyL3mQdkNpUU3jHAAAAABpAQwxklLCaf5zBXSWbEVhS1SzS45NhU1RVXpjznHFd1F1ZGyvX5VQnkH5MN4PAAAAAAcMiEJsW2FkBWHmWItaIGVOcOx123NCaXNYF0sxRsxTPV7QYSddxU+1Su1MvlDyUxdfM3ISf/KBD3tjaR1LCy2rDMUzLlCrWs5YjFLAUHFQ4lKhWepimmZiYpNREyvgH2U891IoY7Zo72YCYIdU21BET0tMBEmRPHMizwarQPldyG1
[truncated: 48,677 more chars]
