# Supplementary material for: Automated imaging and identification of proteoforms directly from ovarian cancer tissue
Source: Nat Commun. 2023 Oct 14;14:6478. doi: 10.1038/s41467-023-42208-3 (PMC10576781; doi:10.1038/s41467-023-42208-3)
Supplement: Supplementary file 6 — Supplementary Data 2 [file 41467_2023_42208_MOESM6_ESM.zip › Supplementary Data 2/20 26062.tdValidate]

<?xml version="1.0"?>
<pvsDataSet xmlns:xsi="http://www.w3.org/2001/XMLSchema-instance" xmlns:xsd="http://www.w3.org/2001/XMLSchema" version="1" xmlns="http://www.topdownproteomics.org/ms/pvml">
  <cvList count="2">
    <cv id="MS" fullName="Proteomics Standards Initiative Mass Spectrometry Ontology" version="1.18.1" URI="http://psidev.cvs.sourceforge.net/*checkout*/psidev/psi/psi-ms/mzML/controlledVocabulary/psi-ms.obo" xmlns="http://psi.hupo.org/ms/mzml" />
    <cv id="UO" fullName="Unit Ontology" version="1.20" URI="http://obo.cvs.sourceforge.net/*checkout*/obo/obo/ontology/phenotype/unit.obo" xmlns="http://psi.hupo.org/ms/mzml" />
  </cvList>
  <metadata>
    <contact>
      <guid>00000000-0000-0000-0000-000000000000</guid>
      <name />
      <organization />
      <address />
      <URL />
      <email />
    </contact>
    <sampleProcessing>
      <fixedModificationList />
    </sampleProcessing>
    <parameters>
      <userParam name="PrecursorMinimumCharge" value="1" xmlns="http://psi.hupo.org/ms/mzml" />
      <userParam name="InstrumentModel" value="" xmlns="http://psi.hupo.org/ms/mzml" />
      <userParam name="Address" value="" xmlns="http://psi.hupo.org/ms/mzml" />
      <userParam name="PrecursorMaximumCharge" value="1" xmlns="http://psi.hupo.org/ms/mzml" />
      <userParam name="FragmentationSubPpmTolerance" value="3" xmlns="http://psi.hupo.org/ms/mzml" />
      <userParam name="IncludeInternalFragments" value="False" xmlns="http://psi.hupo.org/ms/mzml" />
      <userParam name="PlotNoisePeaks" value="False" xmlns="http://psi.hupo.org/ms/mzml" />
      <userParam name="SharedIsotopeColor" value="Black" xmlns="http://psi.hupo.org/ms/mzml" />
      <userParam name="MinimumCharge" value="1" xmlns="http://psi.hupo.org/ms/mzml" />
      <userParam name="UserName" value="" xmlns="http://psi.hupo.org/ms/mzml" />
      <userParam name="UseSimpleValidator" value="False" xmlns="http://psi.hupo.org/ms/mzml" />
      <userParam name="ShowProteoformColorGraphicalFragmentMap" value="True" xmlns="http://psi.hupo.org/ms/mzml" />
      <userParam name="I2MSMode" value="False" xmlns="http://psi.hupo.org/ms/mzml" />
      <userParam name="PrecursorMinimumRequiredScore" value="0.1" xmlns="http://psi.hupo.org/ms/mzml" />
      <userParam name="UseAveragine" value="False" xmlns="http://psi.hupo.org/ms/mzml" />
      <userParam name="ThrashNoiseWindow" value="1000" xmlns="http://psi.hupo.org/ms/mzml" />
      <userParam name="HighlightSelectedIon" value="True" xmlns="http://psi.hupo.org/ms/mzml" />
      <userParam name="PrecursorIntensityClusterTolerance" value="0.5" xmlns="http://psi.hupo.org/ms/mzml" />
      <userParam name="Height" value="949.3333333333333" xmlns="http://psi.hupo.org/ms/mzml" />
      <userParam name="TerminalFragmentGradient" value="False" xmlns="http://psi.hupo.org/ms/mzml" />
      <userParam name="RecentFilePaths" value="" xmlns="http://psi.hupo.org/ms/mzml" />
      <userParam name="ShowFragmentationColorPeaks" value="False" xmlns="http://psi.hupo.org/ms/mzml" />
      <userParam name="UseTHRASHnoiseCalc" value="False" xmlns="http://psi.hupo.org/ms/mzml" />
      <userParam name="PrecursorMercury7Limit" value="0.0001" xmlns="http://psi.hupo.org/ms/mzml" />
      <userParam name="FDRCounts" value="1000" xmlns="http://psi.hupo.org/ms/mzml" />
      <userParam name="IsotopicallyResolvedPrecursor" value="True" xmlns="http://psi.hupo.org/ms/mzml" />
      <userParam name="Top" value="28" xmlns="http://psi.hupo.org/ms/mzml" />
      <userParam name="UseShapeValidator" value="True" xmlns="http://psi.hupo.org/ms/mzml" />
      <userParam name="PrecursorMaxPpmTolerance" value="5" xmlns="http://psi.hupo.org/ms/mzml" />
      <userParam name="Mercury7Limit" value="0.0001" xmlns="http://psi.hupo.org/ms/mzml" />
      <userParam name="ShowPrecursorColorPeaks" value="False" xmlns="http://psi.hupo.org/ms/mzml" />
      <userParam name="MinimumRequiredScore" value="0.25" xmlns="http://psi.hupo.org/ms/mzml" />
      <userParam name="FragmentMapColorScheme" value="Ion Type" xmlns="http://psi.hupo.org/ms/mzml" />
      <userParam name="MaximumCharge" value="1" xmlns="http://psi.hupo.org/ms/mzml" />
      <userParam name="ShowInternalFragmentFlags" value="False" xmlns="http://psi.hupo.org/ms/mzml" />
      <userParam name="InstrumentManufacturer" value="" xmlns="http://psi.hupo.org/ms/mzml" />
      <userParam name="PrecursorSubPpmTolerance" value="3" xmlns="http://psi.hupo.org/ms/mzml" />
      <userParam name="ThrashNoiseRecalc" value="1000" xmlns="http://psi.hupo.org/ms/mzml" />
      <userParam name="Email" value="" xmlns="http://psi.hupo.org/ms/mzml" />
      <userParam name="ShowFragmentationIsotopicFits" value="True" xmlns="http://psi.hupo.org/ms/mzml" />
      <userParam name="FragmentationMaxPpmTolerance" value="5" xmlns="http://psi.hupo.org/ms/mzml" />
      <userParam name="ShowPrecursorIsotopicFits" value="True" xmlns="http://psi.hupo.org/ms/mzml" />
      <userParam name="SignalToNoiseCutoff" value="1" xmlns="http://psi.hupo.org/ms/mzml" />
      <userParam name="Left" value="126" xmlns="http://psi.hupo.org/ms/mzml" />
      <userParam name="Organization" value="" xmlns="http://psi.hupo.org/ms/mzml" />
      <userParam name="FragmentIntensityClusterTolerance" value="0.5" xmlns="http://psi.hupo.org/ms/mzml" />
      <userParam name="MinimumFragmentSize" value="2" xmlns="http://psi.hupo.org/ms/mzml" />
      <userParam name="AminoAcidsPerRow" value="25" xmlns="http://psi.hupo.org/ms/mzml" />
      <userParam name="ShowFragmentationSpectraAnnotations" value="True" xmlns="http://psi.hupo.org/ms/mzml" />
      <userParam name="DistributionGenerator" value="0" xmlns="http://psi.hupo.org/ms/mzml" />
      <userParam name="Width" value="1678.6666666666665" xmlns="http://psi.hupo.org/ms/mzml" />
      <userParam name="MinimumInternalFragmentScore" value="0.7" xmlns="http://psi.hupo.org/ms/mzml" />
      <userParam name="Guid" value="00000000-0000-0000-0000-000000000000" xmlns="http://psi.hupo.org/ms/mzml" />
      <userParam name="Url" value="" xmlns="http://psi.hupo.org/ms/mzml" />
      <userParam name="PrecursorSignalToNoiseCutoff" value="1" xmlns="http://psi.hupo.org/ms/mzml" />
      <userParam name="ShowPrecursorSpectraAnnotations" value="True" xmlns="http://psi.hupo.org/ms/mzml" />
    </parameters>
  </metadata>
  <experimentList>
    <experiment id="1">
      <observationList>
        <observation>
          <sourceFile id="SF0" name="20220415_APOLLO#D1-7_4ums_testline_01_25targets_01_ProfilePlus1_931.8102416992188.mzml" location="X:\Projects\2021 Su - nanoDESI\PiMS2\APOLLO_Ovary\APOLLO_#D1-7\line_01\i2ms files">
            <cvParam cvRef="MS" accession="MS:1000563" name="Thermo RAW file" xmlns="http://psi.hupo.org/ms/mzml" />
            <cvParam cvRef="MS" accession="MS:1000568" value="none" name="MD5" xmlns="http://psi.hupo.org/ms/mzml" />
            <cvParam cvRef="MS" accession="MS:1000768" name="Thermo nativeID format" xmlns="http://psi.hupo.org/ms/mzml" />
          </sourceFile>
          <calibrationOffset value="0" type="ppm" />
          <scanRangeText>1</scanRangeText>
          <spectrum id="scan=0" index="0" defaultArrayLength="0">
            <cvParam cvRef="MS" accession="MS:1000511" value="2" name="ms level" xmlns="http://psi.hupo.org/ms/mzml" />
            <cvParam cvRef="MS" accession="MS:1000128" name="profile spectrum" xmlns="http://psi.hupo.org/ms/mzml" />
            <scanList count="1" xmlns="http://psi.hupo.org/ms/mzml">
              <cvParam cvRef="MS" accession="MS:1000571" name="sum of spectra" />
              <scan>
                <cvParam cvRef="MS" accession="MS:1000016" value="1" name="scan start time" />
              </scan>
            </scanList>
            <precursorList count="1" xmlns="http://psi.hupo.org/ms/mzml">
              <precursor>
                <activation>
                  <cvParam cvRef="MS" accession="MS:1000422" name="high-energy collision-induced dissociation" />
                  <cvParam cvRef="MS" accession="MS:1000045" value="25" name="collision energy" />
                </activation>
              </precursor>
            </precursorList>
            <binaryDataArrayList count="5" xmlns="http://psi.hupo.org/ms/mzml">
              <binaryDataArray encodedLength="391452">
                <cvParam cvRef="MS" accession="MS:1000523" value="" name="64-bit float" />
                <cvParam cvRef="MS" accession="MS:1002312" value="" name="MS-Numpress linear prediction compression" />
                <cvParam cvRef="MS" accession="MS:1000514" value="" name="m/z array" unitAccession="MS:1000040" unitName="m/z" unitCvRef="MS" />
                <binary>QPFrAAAAAABM5d4K3+reCoEa1HMp9SuM2IEg/OEZ7wMe6I/yueBapWH6Vxgs9cI6QKPciBiscaGYU45ej/cULa/OJQj/cSZmhWqZl6lxiCE4KNr8fXL/cYJ7Y4KpScfYiCiaAmqGX9mIg8VgK0qf3/cYiCJkrNrptTKP9xgmbFFKqTrrj/cYLdRcOiK6PHGIhB2vzyUIiCO7tirURJ2Ig3rBK5U+2IiCH0CSrwv22IiDL+Jr0B2XGIK6jXOlVyjIiEuv7FUBiIgq/bo6YCRciP9xQGncCmKIiFOV3Wr/cYhMr+xFAY/3GELa/OJQ/3GITzX8HKD/cYgmj0IapwveiI/ygs/iqdMB2IiCHZsxryZM6I/3FPNfwcoIj/cTzXabQoloiIQdr88lCIgpnIw6djc8iP9xMIW4sIpHiIg+msWxZTpxiIMuaRvhluiI/yr/3xpwAg7/cYgy3b++IkCIg7foi1gXeIiIS6/sVQGIiCDxnxoB5g7/cYggf5xqCQY5iIiCGoWxr1ek7/cYTK/sRQGI/3FHnCyWPYiINaQau1vliI/yWW/irGkB2IiD4Y27LnJIiIOfzLtwM0/3GISRrsflGI/zY/mLvAZ4/3GELa/OJQ/3GIKvfnGmCBjoiIO1YCtan9iIiC6EsiontN2IiDwppbTWWoiIIo8yKucM3Y/3GD/rArEU/Y/3GCdKURqbWu6IiEka7H5R/3GIg6o5e2XGiIj/Vyva1IiIOvgltgfaiP9xhJGux+UYiP9xQtr84lCP9xhPNfwcoI/3GEyv7EUBiP9xhPNfwcoI/3GD4E7bH7EnGIiDwNE7Py7HGIiEka7H5R/3GIMjgjvcfccYiDfMS7gztHGIg/6wKwFP1xiIg65OG2Gx6IiIJf3/SqAgC3GIhPNfwMoHGIg8Jam02lb/cYiISRrsflH/cYiDxWArSp/f9xiINe0HuxL4iP9xNScEu9j7iI/zOBEr5+7Yj/cSlxRyp4642P9xhPmnwWWIiIOpvytmQNiIiE41/CygiIj/IsF0GvPovv9xiITK/sRQH/cYg7hi21edKIiIQdr88lCIiEHa/PJQiIgqTXUaayiuiP9xP57BsWE+iIgyeOq+hxWIiIRoTsp7H/cYiD+6qbBFVnGIiCpNdRprKK6IiIS6/sVQGIiDIHdb74ioiIg+6wKyFP2IiDs9PrXCwYiI/0BF/BygiI/3E/kiOxbdyI/3GDxWArSp/Yj/cUyv7EUBiI/3E+32GyIJ6IiI/yD2cxoRmM6Ij/cYSRrsflGIj/cTxqRbSVuoiP831XK6Ko3/cYiDQXErzo7YiIO7M0tUzLiIgnFacanqWOiIiCtBgRpb5+6IiCF8gRr4N+7/cYg4uLK4R02I/3GIhMr+xFAf9xiIQ/7c0BKIj/MPsCsRT9iI/zM4I77H3Ij/cYPA0TtPLsiP9xhPNfwcoI/3GIOcRTtzus/3GISRrsflGI/3GD2iv7JdQHGIiEka7H5R/3GIgo+kE6gFvsiIj/MnnCv4Y9iP9xhEByzPjYiIhONfwsoIiIMamYv1ZniI/3FMr+xFAYiP9xSRrsflGIiP8w+wKxFP2Ij/cTwdBbTi+oiIP76lsUFaiIiCKfJCrmDb2Ij/TJNcVsqIiE+afBZYiIj/TylcLWqIiIPdcUsyjriP9xhMRhxLnv9xiIISl1Ov1orIiP9xiEyv7EUBj/cYgvZIkaGbduiIggVFAaC7r+/3GIgnu8YalEOeiIj/Nl98u6CDiIhJGux+Uf9xiIN/lSuQatiP9xiDKpmL1WZ3GIiDxWArOp/XGIiEka7H5R/3GIghuE0a9HsuiIhJGux+Uf9xiIRFRsyrn/cYiDnAArc//Y/3GIMxMWvezpiIiEuv7FUBiIiI/3E+47SyHEuIiIS6/sVQGIiIS6/sVQGIiIQdr88lCIj/cTXhaLsel4iP9HhOynsYiIgmt8oapINeiP9xhFE8y+w4j/cYTzX8HKCP9xiIiI/3GELa/OJQ/3GIgxgRK/fu2IiIhGhOyXsXGIiEHOXPMa/3GIhMr+xFAf9xiITzX8DKBxiIgx7jS/EcuIiIMH0UsJLrj/cYiIgzqUO8VrxxiIiIOw0TtfLsiIiCg92BqMIn6IiIPq4JslH2/3GIgzD8K98D2IiIOSrSt9Utj/cYhTld1qj/cYg/kiOxbdz/cYiEnMrHM1iIj/Q9r84lCI/3GDc2HrnJ4YiIghCUwq/2s9iIiDE4I7/H3IiIg3rBK5U+2P9xiDRXL7yo0IiIg2O/G6xA7/cYiDRgAbyf/oiIg3UzO5rMyP9xiEka7H5RiP9xhJGux+UYiP9xiIPQg/s/fAiP9xiDTNI7wy3IiIhCjbzXJHGIiDPdar0ilYiIgxgRK/fu2Ij/cYMpVVvmqq/3GIhPNfwMoHGIiDnAArc//f9xiIPratsUlScYiIOXcTt4js/3GIiDkmgbfZfoiIhLr+xVAYiIgiGT4q7mwd/3GIiEoiPG3c/3GIhDoazV5YiIhIGuyOUYiIg3UzO5rMyIj/cTy/0rRALYiIhGN6yshYj/cYTtscIk6IiIMvIyvg3NiIiEAcnA82iIiEHa/PJQiI/3FD/tzQEoiIhVK9vUiIiEo+zGwTiI/zRYB7yn+HGIiEyv7DUBcYiIMLYRsFnu/3GIgwfRSwkuuIiP8w+wKxFP2Ij/cTEQ8b7vDnGIiINjvxusQO/3GIiEyv7DUBcYiIiP83O/G6xA6IiIhG6WyhaYiI/02TXDbKcYiIiEga7I5RiIiDy7gbREfoiP9xTilcLWqIiI/z89k7LCbIiIhPmnwWWIj/cYPAnBtPY+iIiDrk4bYbHoiP9xgyOCO+x9z/cYiEQHLM+NiP9xiDKdor5iXYiIhONfwsoIiI/3FAXTwLLI/3GIiIiEDOXAQaiIiIRAcsv41xiIhMr+w1AXGIiDmDs7d8TIiIj/S39saAmI/3GDKBEr5+7f9xiIRcWMs6eIj/cTqPUrZwrYiP9xg8ZvO0mQyIiIQdr88lCIj/cTxWArSp/YiP9xTzX8HKCI/3GIMu40vRHLcYiIOcACtz/9/3GIg5dxO3iOyP9xiEka7H5RiP9xhGhOynsYiI/3GIQXEs+O2IiINYDkun8bcYiINGABvJ/+iIj/Ontkt4SbiP9xiEfpbJFp/3GIhOKVwtaoj/cYg/6wKxFP3/cYiDTZGbwm5v9xiIOGtyuJSNiIj/Ta/sRQGIiP9xJWtiGrlJ3v9xiIMkTDvrs8iIj/ShrsflGIiIS6/sVQGIiI/3FWK9rUiP9xg1mHm7Z4aI/3GE23PDSMj/cYgzB3W9+IqI/3GEY3rKyFiIiD45QrLGvYiP9xhGhOynsYiI/zBV4rG6HYiIj/R4Tsp7GIiIgzuTW9Rsr/cYiIg2O/G6xA7/cYiIiP9xiIQo285ySP9xiIiI/3E5wAK3P/2IiP9xM3jqvYcViIj/MW0isKLdiIiP9xM9luvSaRj/cYg24RO6HuyIj/cUyv7EUBiI/3GDOpQ71WvIj/cYgzjC69c9GP9xiDXhaLsel4/3GIg5wAK3P/2P9xiDKRBL5u+4j/cYgzG7i95EeP9xiEY3rKyFiIiEV4TLh7iP9xiIhG6WyhaYiIiDS9MbxCzv9xiITK/sRQH/cYiEyv7EUB/3GIiDHuNL8Ry4iIj/O/DXtg8oiIiDGBEr9+7YiP9xN0vjuLQccYiIhD/tzQEo/3GIg7TrK1sU2P9xiEV4TLh7iIiDlq77eVEI/3GIiIj/cYiExSvErUiI/3EwKIaw53mIiP81pfG7Wg5xiIiD6qt7JVSIiP9xhD/tzQEoiIj/cYP6ZmsVmZj/cYiDCNBrCC+YiIiEAcnA82iIj/cUka7H5RiIj/cYiE81/AygcYiIg5dxO2iOxxiIiDFAx7+/OI/3GIgzpfG9Wg6Ij/cYPA0TtPLsiP9xg5dxO3iOyIj/cYSRrsflGIj/cYPA0TtPLsiP9xhC2vziUP9xiIPt9hsiCeiP9xiE4pXC1qiI/3GIiIiP9xMjgjvsfcj/cYiDRgAbyf/oiIj/Mkhqv7eViP9xiE81/Byg/3GIiDPdar0ilYiIhIGuyOUYiIgwthG/Se5xiIiI/zDKqbFFVoiP9xg4X9G4oC6P9xiD2G17N5KI/3GIhAadwKYoiI/3FMUrxK1IiIg4tGG4S56P9xiDgW5LjpG4j/cYPPwhtAPe/3GIiDNYsb2nToiI/3FPNfwcoIj/cYhPNfwcoP9xiIQ/7c0BKIj/cUKNvOckiIj/PhERs+7uiIiIMDQnsNvYiIj/cSQaJhrOXZ6Ij/cTi8BLhD+4/3GIg8VgK0qf3/cYiISRrsflH/cYiIP6IVsV3qj/cYiDTNI7wy3IiIj/S39saAmI/3GISFuMikeIj/cYSiI8bdyI/3GISRrsflGI/3GDjIpLg3W4iIiEga7I5RiIiI/3ExEPG+7w5xiIiI/0X+3LAScYiIg91xSzKOuIj/cYNGijvJdciP9xiEgOTI8biIiP9xTQV8P6j/cYiIRXhMuHuIiP9xOXtkt4Sbj/cYiINjvxusQOj/cYiEHa/PJQiIiIRoTsl7FxiIiEHa/PJQiIiP9E/tzQEoiIhGN6yshYiP9xg1FxK66O1xiIiEka7G5RcYiIhLRhxbnoiI/3FHN6yMhXGIiIUpXeaoiIg9JVSz2quP9xiIPA0TtPLs/3GIiIg9ERGy7u5xiIiIOpehtmheiIiIMfKHvw14iI/3GDVgAbqf/nGIiIQ/7c0BKP9xiIiEnMrHM1j/cYiFYr2tT/cYiIiD7rArIU/YiI/3GEyv7EUBiP9xiDcOlbnxaoiP9xiD4MO7LzxIiP9xg+32GyIJ6IiP8+ERGz7u6IiIhEE8zOw4iIj/JRomGs5dnoiI/3GDuzibRMdnGIiIiEBp3Api/3GIiIiDXRIbsu3oiI/3E5dxO3iOyIiP8yjQa/cvmI/3GIO/CCtQ99iIj/cYhJGux+UYj/cYg1R+e7uBiIiIg/UYOxrnyIiP9xiINNkZvCbm/3GIiDng5bcfGoiIj/P9PCsiw9iIj/cT1+M7OBzIiIj/Nj+Yu8Bnj/cYiEP+3NASiI/3GEyv7EUBiP9xgySBW+t+qIj/cYPWKisp1dcYiIhPmnwWWIj/cYg3pMS5Wzv/cYiIRjesrIWIiP9xPPwhtAPe/3GIiEka7H5R/3GIiDfI+bk3Bo/3GIhJGux+UY/3GIg2Z8u6mDSI/3GIT+e8EYSI/3GIiIiP9DjbznJIiI/3GDVgAbqf/nGIiEvgnFH2/3GIiIPu9TshCsiP9xiIQGncCmKIiP9xMyNdvdyij/cYiDxWArSp/f9xiIhFeEy4e4iI/3EnnzQahgy+cYiIhAadwKYoj/cYg9IQOz3vyIiIgkXj8ayhwOiIiP8wbXexooiIj/cYLL6VGkQWroj/cYg1cPK7jw2P9xiISLAchP6IiIhAadwKYo/3GIhCjbznJI/3GIg2rGe6U5iI/3GITzX8HKD/cYiIMe40vxHLiIiP9CHJz+Noj/cYhO2xwiToiIiE41/CygiIj/cYQF08CyyP9xiIhMBXxPqIiI/3FJDkxvG3GIiD6WdLJpi4iP9xiDnAArc//Yj/cYhJGux+UYj/cYiDJgq76fVI/3GIhGN6yshYiIhEByy/jXGIiITjX8LKCIiI/zNIFb636oiIj/cTKBEr5+7Y/3GIg+gjGyfc6IiI/3EvnYQaFie+iP9xiDo2c7bJjI/3GIgzySe9NtiIiIgxOCO/x9yIj/cYiIiEaE7JexcYiIhNw9wzwoiP9xiIM6XxvVoOiI/3GEyv7EUBiP9xiDqLAbZ0/oiI/3EiN+Ua3IGucYiIhPTTwbLIiIj/Ns0juzLcj/cYiEUTzK7DcYiIiI/3E2O/G6xA6IiIMuaRvhlu/3GIiIRoTsp7H/cYiIiP9xiIQ/7c0BKIj/cTAYlLD3a4j/cYiISRrsflH/cYiIQ/7c0BKI/3GISiI8bdyP9xiIQjCM7PeIiP9xiIiD45QrLGvYj/cYgzpfG9Wg6IiP9xiISj7MbBOIiIj/cUaE7KexiIiP851Jq4K2WIj/cTnYlrcnaY/3GIM7HnvE4YcYiIiDRkUrybrf9xiIiI/0/D3CPCj/cYiIO6vktFQbcYiIhDoazV5YiI/0siPG3ciIj/cUaE7KexiIiP9xNoyDunN8/3GIiIg2O/G5xA5xiIiI/0w+zFwTiP9xiIiI/3GEiozIVzj/cYiDf1AbkK/oiI/3FLPsxcE4/3GIgzySe9NtiIiIhD/tzAEnGIiIiP9xgwLNew4yj/cYiINScEutj7cYiIhFxYyzp/9xiIiDjYlrgnaYiIj/cYiDfcPbkjwoj/cYg/kiOxbdz/cYiIPFYCs6n9cYiIg/rrOxUUyI/3GIMG0isKLdiP9xiIOXcTt4jsj/cYiDesErlT7YiIj/cSc+sBqcFP6I/3GIMjgjvcfccYiIg1Szm7tMb/cYiIMMYDsEn8iI/3GEIwjOz3iIiP9LIjxt3IiIj/RaGsxeWP9xiIMMYDsEn8iIj/cYOGtyuJSNiIiI/3GDnURbcruoiP9xg20SG6Lt6I/3GIMurivhUdj/cYiDgCobj9Xoj/cYiDGBEr9+7YiIiEP+3NAS/3GIiD2iarNdlYiIiE41/CygiIj/cYPtPCsiw9iP9xiIN/UBuQr+iIj/cThndreYiXGIiISRrsblFxiIiIMMYDsEn8j/cYiEyv7EUB/3GIiE41/CygiIiI/zTmkbwZbnGIiITtscIk6Ij/cYhGN6yshYiIiEtGHFueiP9xiDbtsboSToiIiEtGHFueiP9xiDUjsrvcTYiP9xg/71OwEKxxiIiE3D3DPCiI/3GIiIj/cYhGhOynsYiP9xg2O/G6xA6IiP9xSRrsflGIiP9xPzlCsMa9cYiIgzsZK9Tm2IiIg+32GxIJ5xiIiINwbyufkNiIj/cTNcA72j/IiIiDmbSLdkt4/3GIg+COmy9xaIiP9xiEP+3NASiIj/cYPl3MsaIzcYiIiP83O/G6xA6IiISFuMekdxiIiIP/NRsQyuiIj/cUP+3NASiIiI/zVs9LyTC4j/cYg/6wKxFP3/cYiIMkByvr+NiIiEga7I5RiIiI/3GEaE7KexiIj/cTXJ0bs2Loj/cYg9xyKzON2IiP9xg/ReKxuh2Ij/cYhD/tzQEoiI/3GIiDZL47q0HIiI/3FC2vziUI/3GIiDOl8b1aDoj/cYgzqUO9VryP9xiITK/sRQH/cYiIM3SZvYtmiP9xiIg8DROz8uxxiIiIOMACuD/9iIiIgymVG+Zq6I/3GITK/sRQGP9xiIOMikuDdbiIj/cUaE7KexiIiP9xhAadwKYoiIiP9KGux+UYiIj/cYRoTsp7GIiP9xTsPcI8L/cYiIiP9ARfwcoIiP9xhAadwKYoiIiP9KGux+UYiIj/NhcSu+jtj/cYiIRoTsp7GP9xiIg/QZGxvm6IiP9xTzX8HKCI/3GIPd+2syBJ/3GIiDp+3baBIoiIj/N5gkumfbiIiISuCcYfaIiIgyQHK+v42I/3GIRcWMs6eIiP9xPtPCsiw9iP9xiDAQ8bD/DoiIj/cTlWrLepU4iIiINGRSu5utcYiIiDmDs7d8TIiP9xgylVW+aqr/cYiIg39QG5Cv6Ij/cYhGN6yshYiIj/cYg/6wKxFP3/cYiIRcWMs6eI/3GIhD/tzQEoiP9xg/96KxCF2IiIgzD8K98D2I/3GIQc5c8xqI/3GIRFRsyrmP9xiISRrsflGP9xiIMYESv37tiIiIIGRCGgq73o/3GIhNw9wzwoiIj/cYg0YAG8n/6IiIhNw9wzwoj/cYiITnacGJZxiIiISuCcYfaIiI/3E8VgK0qf2Ij/cYg8/CGzA95xiIiDGVVb9qqoiI/3GEka7H5RiI/3GDo6xLbFO/9xiIiDgqKLfV13GIiIhGhOyXsXGIiIN0NBuby+/3GIiIQBycDzaIiI/zvshLYTe4iI/3GISRrsflGI/3GDeQgblvfo/3GIgyRMO+uzyIiP9xgwEPGw/w6IiIj/NsnRuzYuiI/3GIiEka7H5R/3GIiIRoTsp7H/cYiINHzmu4MZcYiIiIQ/7cwBJxiIiISBrsjlGIiIg2O/G5xA5xiIiD7rArIU/YiIiDn0KbcL1oiP9xiEV4TLh7iIiI/0LOXPMaiIiP9xhIDkyPG4iIiE+afBZYj/cYiEecLJY9j/cYiIiI/0T+3NASiIiIhIGuyOUYiIiP9DjbznJIiI/3GIOosBtnT+iIiP9xTsPcE8JxiIiIO1YCtan9iIiI/0BF/BygiI/3GIiIOpehtmheiIiI/3GIiIiP9xiIQ6Gs1eWIiI/3GIiIiP9GE8y+w4iP9xiIiEP+3NASj/cYiIQ/7c0BKI/3GIiIiP81vTG8Qs6IiIhNdpw4loiIj/NzvxusQOiIiI/0Pa/OJQiP9xiIiI/3GIPAnBtPY+iIj/cUaE7KexiIiP9xiE3D3DPCiIiI/z+uCbJR9oiIiDlKtre1SYiIj/MhDxv+8O/3GIiDc2HrnJ4YiP9xiEka7H5RiP9xiIQ/7c0BKIj/cYQtr84lD/cYiIPTVGs8q5iIj/cYNdnDuyY8iIiP9OBXw/qI/3GIiEaE7Kexj/cYiIg17Qe7Evj/cYiIMSgxv9fOiI/3GE52nCiWj/cYiIMMYDsEn8iI/3GEQHLM+NiIiP9xOxG7te5E/3GIiIhDVGzauYiIiP9HeEyoe/9xiIiDxm87SZDI/3GIg+LaGx0l5xiIiDgm1rjZKYj/cYiD3Lc7M0jP9xiIiI/zyXobVoXoiIj/cUyv7EUBiI/3GIOLRhuEueiIiP9xPGbztJkMiIiP8yIOO/3xyIj/cYRoTsp7GIiP9xg/XXexooiP9xiIhEE8zOw4iIiIOMACuD/9iIiI/0/D3CPC/3GIiIiP9KGux+UYiIj/RhPMvsOIj/cYg39QG5Cv6IiIj/Oh4yt+HNiP9xiE52nCiW/3GIiIMd5CvyG9iP9xiIO5ehtWhe/3GIiINSOyu9xNj/cYiIQo281yRxiIiIj/cYiIiEuv7FUBiIiP9xTsPcI8L/cYiIg1L1G70K6Ij/cYg8VgK0qf2P9xiIgzD8K98D2IiP9xRoTsp7GIiI/3GIOgUbtvrkiP9xiD/rArEU/f9xiIiE3D3DPCiI/3GIN/UBuQr+iIiP9xS5NcVsqIiIg9OZeyxmhxiIiIOJ+ZuGBmiIiIg2uAi6R/eIiP9xiIg8or+0XUCIiP9xg20SG6Lt6P9xiINM0jvDLciIiIP9Y8sSnDiI/3GIRRPMvsOP9xiIg3e7m5hEaIj/cYhO2xwiToiIiP9JW4yKR4iIj/cYiIMLYRsFnuj/cYiINsxLujO0iIiIQ/7c0BL/cYiIMd5CvyG9iP9xiISRrsflGP9xiIiE3D3DPCiI/3GIP+sCsRT9/3GIiIOLiyuEdN/3GIiIQXEs+O2P9xiIMPLcsB0jiIj/cYiD0REbPu7oiP9xiIRjesrIWIiP9xhMr+xFAYj/cYiFOV3WqP9xiIhB2vzyUIiIj/cYSKjMhXOP9xiIhD/tzQEoj/cYiEyv7EUB/3GIiIS6/sVQGIiIj/OV/RuKAuiI/3GDV8kbuDboiI/3GDi0YbhLnoiIiP87JoG22X6I/3GIhFeEy4e4iIj/cU0FfD+o/3GIiIMYESv37tiIj/cYRKGsxeX/cYiIiP9xhIDkyPG4iIiP9xS5NcVsqIiIj/cYPpZ0smmLiIiIQdr88lCIiP9xN4evuXhQiP9xiIOMikuDdbiIj/cYRoTsp7GIiP9xgzqUO9VryI/3GIiIPv9FsgC6iIiP8ywrG/PU6Ij/cYiEo+zGwTiIiI/3E9htezeSiI/3GIiIMsl8vjaDiP9xiITzX8DKBxiIiIQXEs+O3/cYiIiDFAx7+/OI/3GIiIj/cYiIhEE8zOw4iIiP8/MfSyzguIiP9xiEBp3ApiiIiP9xP0XisbodiIj/cYQ/7c0BKIiI/zRsSryTtXGIiIiP9xiIiIMgvGvvQ5iI/3GIMkxmvbOZcYiIiDGVVb9qqoiP9xiDagyLpfN/9xiIiDFAx7+/OIj/cYiD05l7PGaIj/cYiDLmkb4ZboiI/3GDrckrYjbf9xiIiE3D3DPCiI/3GIiIhD/tzQEv9xiIiEHa/PJQiIj/cYNjvxusQOiIj/cYNMGEvD57iIiP9xNHiVvIdqiIiP9xMFGRv65ucYiIiIQ/7cwBJxiIiIj/cTQPwrzwPf9xiIiDHuNL8Ry4iI/3GDxWArSp/Yj/cYiIiDAQ8bD/Do/3GIiIg5l/a3aAmIiP9xiIiI/3FFE8y+w4iP9xiIiITtscIk6P9xiIhDoazV5YiIj/cS4oExotfs6I/3GIg8foi0gXf/cYiIOCbWuNkpiI/3GDVgAbqf/nGIiIhHqMyVc4iI/3GIiIVSvb1IiIiP9M4JxR9oiI/3GIiIhSld5qiIiI/3FEoazF5f9xiIiIR6jMlXOIiP9xiIiIj/SrAcdP6I/3GIhMBXxPqIiIj/cYiIhKPsxsE4iI/3GIiIiD164bOFHo/3GIiISFuMikf/cYiIg3Q0G4vL5xiIiIj/cU7D3BPCcYiIiISX9seAmIj/cYgygRK9fu1xiIiIP76lsUFaiIj/cYTK/sRQGI/3GIRoTsp7GIj/cYiEtGHFueiIiP9HhOynsYiIiErgnGH2iIiINTvxu8QOiIiIhSld5qiIiP9xhL4JxR9oj/cYiIiI/3E2O/G6xA6IiI/3GIiIj/cYiIhNdpw4loiIiDi0YbhLnv9xiIiIj/cYiIiP9Nk1w2ynGIiIj/cYhFeEy4e4iIiEbpbKFpiIj/cYiIiP9xhD4kzR2/9xiIiEbpbKFpiIiP9xhHN6yMhXGIiIg0YAG8n/6I/3GIiIQ/7c0BKP9xiIhAadwKYoiP9xiEUTzL7Dj/cYiIiP9xiIiI/3FJsBx0/oj/cYg3/aO5Alz/cYiIhKPsxsE4iI/3GE81/Bygj/cYiIiP9F/tywEnGIiISRrsblFxiIiI/3GIgykQS+bvuP9xiIiI/3GIhD/tzQEoiP9xiIRRPMvsP/cYiIhJGuxuUXGIiIg24RO5HuxxiIiIRoTsl7FxiIiIQ/7c0BL/cYiIiE3D3DPCiP9xiIhJGux+Uf9xiIiEecLIY9cYiIiDgCobf9XnGIiIhNdpw4loiI/3GDxWArSp/Yj/cYiIQ6Gs1eWIiI/3E5wAK3P/2IiP9xg8/CGzA95xiIiIN1/RuaAuiIj/cYiEaE7KexiP9xiIiEuv7FUBiIiIgzpfG8Wg5xiIiIj/Ontkt4SbiP9xiEaE7KexiI/3GD/O7LExE4/3GIiDtOsrSxTXGIiIiP9xPKNCtFy9/3GIiIj/cYiIhPmnwWWIiP9xhTld1qiP9xiIOuThthseiIiI/0YTzL7DiIj/cYiIiP9xiEmwHGT+cYiIiIPXrhs4Uej/cYiIiI/zYnBLvY+4iP9xiCV3Axq4j86IiP9xhAadwKYoiIiP9xiIg91xSzKOuIiP9xiIg1nHW7Y4qIiIhAadwKYo/3GIiEka7H5R/3GIiIj/NiOyu9xNiIiIj/cYiIiEeozJVziIj/cYiEP+3NASiI/3GIg66DO2F8yIj/cYg7AXS1/ouIiIiD1dzLOiM4/3GIiIOSrSt9UtiP9xiDNcA72j/IiI/3GDAQ8bD/DoiIiP9xNRcSu+jt/3GIiISRrsblFxiIiIO1YCtan9iIiP9xMhsOvuTxj/cYiIRoTsp7GP9xiIgwxgOwSfyIj/cYg/AEex/7iIj/cYhCjbznJIj/cYiE81/AygcYiIiP9xhOw9wTwnGIiIj/cYg9xyKzON2Ij/cYg1ydG7Ni6P9xiIhP57wRhI/3GIiIhVK9vUiIj/cUShrMXlj/cYiIiP9xg2mCS6Z9uIiP9xiDnAArc//Yj/cYiDi8BLdD+3GIiIj/cYiIiP9xiIiIOjIits3dj/cYiIg/VdSxqiuI/3GIiIQGncCmKI/3GIiIQ/7c0BKP9xiIiISBrsjlGIiIj/cYRRPMvsOI/3GIiIg8CcG09j7/cYiIhDoazV5YiP9xiEHOXPMaiP9xiIRXhMuHuIiI/3GExGHEue/3GIiIhEByy/jXGIiIhAadwKYo/3GIiIiEBp3Api/3GIiIg3YyW5nNqIiP9xiEaE7KexiI/3GIhIqMx1c3GIiIj/cYiD9JNLC2y3GIiIg4wAK4P/2IiIiEWE7LexiIiIg4xFO4O6yIj/cYhFeEy4e4iIiP9xQ/7c0BKIiIgyrZS+UmuIj/cYgzYFa9n6mIiP9xiD164bOFHoiIiP9xTsPcE8JxiIiIgyQHK+v42I/3GIiEaE7Kexj/cYiIg+PZOywmz/cYiIg7SmG1tZ6P9xiIgzUGS9r5v/cYiIg1P0O7wLyIiI/3GEEcnP42j/cYiIOp9EtmC7iP9xiIg9LaGz0l6IiIiP89/CG0A96P9xiIQ/7c0BKIj/cYiC1hEBo57v6IiI/3GIiISuCcYfaIiIiP9xiIiI/3GIiIj/TlK8KtRxiIiI/3GIiIj/cYSKjMhXOP9xiIhGhOynsY/3GIiIj/Omcht5jeiI/3GEUTzL7Dj/cYiIiI/3FEoazF5f9xiIiI/3GIiIiP9xTFK8StSIiI/3GIiIiP9xTFK8StSIiI/3GIgzpfG9Wg6Ij/cYiE3D3DPCiIiP9xiIiEuv7FUBiIiIhNw9wzwo/3GIiINdEhuy7eiIiIRXhMuHuI/3GIiEFxLPjtiP9xiIiIj/cYiIRoTsp7GP9xiIiEBp3ApiiP9xiIScysczWIj/cYiIiI/3GIhOdpwYlnGIiIhG6WyhaYiI/3GDtKYbW1noiIj/cYiEo+zGwTiIiI/3FGhOynsYiIj/cYhMUrxK1IiI/3GFYr2tSP9xiIg7SmG1tZ6I/3GIiITcPcM8KIj/cYhIDkyPG4iIj/cYhD/tzQEoiI/3GIiIiP9NUrxK1IiIiP83O/G6xA6IiIj/cYiIiI/3FP57wRhIiI/3GIiIiP9xiEaE7KexiI/3GIQ6Gs1eWIiIj/cYg27bG6Ek6IiIj/cYiIiP9xhD/tzQEoiIj/cTaYJLpn24iIj/cYiIiEGNvPckiIiI/0/D3CPCj/cYiIiP9xiIiIT5p8FliI/3GIiIj/cYiIiP9IN6ychY/3GIiIj/cYiIiP9LzKxjNf9xiIiFKV3mqIiIj/TlK8KtRxiIiIN/UBuQr+j/cYiIiP8wkjGxfc6P9xiIiDdf0bmgLoiIj/cYSz7MTBNxiIiIO2pFtZW6iIiI/z0dBbTi+oiIiP9D2vziUIj/cYiEP+3NASiI/3GIhKPsxsE4iIiP89VgK0qf2IiP9xiDXZw7smPIiI/3GIP+sCsRT9/3GIiIOMRTuDusiIj/cYg5Qmm3vZaIiI/3GFYr2tSP9xiIiEaE7Kex/3GIiIiP9IN6ychf9xiIiIN/UBuQr+j/cYiIR6jMlXOIiIj/MbYRsFnuiIiI/01SvErUiIiI/zOFY756nP9xiIiIOuThthseiI/3GIOF/Rt6AucYiIiD0tobPSXoiIj/cTqfRLZgu4iIiP9KGux+UYiIj/cYg4uLK4R02Ij/cYg20SG6Lt7/cYiIiEkiPH3ciIiI/zxOsrWxTYiI/3GIiD4tobHSXnGIiIj/Qmnc+WL/cYiIiP9xiIiEo+zGwTiIj/cYTzX8HKCP9xiISj7MbBOIiIj/cYiIg3X9G5oC6IiI/3GIhAadwKYoiI/3GIiIj/cYT+e8EYSIiP9xiIiI/3GIMMpUsEWriI/3GIg9fjOzgcyI/3GIiEAcnA82iIiINZx1u2OKiIj/cYMTQnv8vY/3GIiIiP9xiIg/QZGxvm6Ij/cYg6NnO2yYyI/3GIgyRMO+uzyIj/cYiD6CMbJ9zoiIj/cYiIiEV4TLh7iP9xiIhOKVwtao/3GIiIQGncCmKI/3GIiDTJ0bw2LoiIiI/3GIiIhJzKxzNf9xiIiIj/cYiE3D3DPCiIiP9xiD/rArEU/f9xiIiIP6pisVWdiIj/cYhHnCyWPYj/cYiITcPcM8KIiP9xiIiIj/cYiEHOXPMaj/cYiIg78IK1D32P9xiIhAadwKYoiP9xiE+afBZYiIiP9xg75OG1Gx7/cYiIhAadwKYoj/cYiIiP9xSz7MXBOP9xiIhMr+w1AXGIiIj/TOCcUfaIiP9xgxwrG/PU6P9xiITtscIk6IiP9xhD/tzQEoiIj/cTQPwrzwPY/3GIiEbpbKFpiIiI/0FdPAssiI/3GISRrsflGI/3GIhD/tzQEoiP9xiIRoTsp7GI/3GIiIS6/sVQGIiIj/cU7D3CPC/3GIiIj/TD7MXBOI/3GIhKPsxsE4iIiP9xiIiIQGncCmKP9xiIiEuv7FUBiIiI/3GEaE7KexiIj/cYiE3D3DPCiIiP9xhC2vziUP9xiIiIOMACuD/9iIiI/z4REbPu7oiIiI/3E4rBK3U+1xiIiI/zdbK7qk1I/3GIiIhAadwKYo/3GIiINXyRu4Nu/3GIiIhEE8zOw4iIj/cYQRyc/jb/cYiIiErgnGH2iIiI/3FJsBx0/o/3GIiIhLRhxbnoiP9xiEEcnO42cYiIiISBrsjlGIiIj/cUQHLM+NiIiP9xhNtzw0jIj/cYiEXFjLOniP9xiIViva1P9xiIiEY3rKyFiP9xiIiIj/cYiIiP9xiIQjCM7PeIj/cYiIhIsByE/oiIj/cYiIiP9xhH6WyRaY/3GIiIQGncCmKI/3GIiIiP9xiIiI/3GIQ+JMwdtxiIiI/3FEByzPjYiIiP9InCyWPYiIj/cYRAcsz42IiI/3GIiIj/cYiIU5Xdav9xiIiI/3FPNfwcoIj/cYiIPS2hs9JeiIiIj/T8PcI8L/cYiIg5dxO2iOxxiIiD3bZbMkmo/3GIiE/nvBGE/3GIiIOcACtj/9cYiIiIN6wSuVPtj/cYiIhNw9wzwoiP9xiEka7H5RiP9xiIhJzKxzNYj/cYiIiI/0w+zFwTj/cYiITjX8LKCIiIiP9xg/ohWxXeqIj/cYiEka7H5Rj/cYiIhNw9wzwoiP9xiIMpEEvm77j/cYiIP1XUsaoriI/3GINjvxusQOiI/3GIg8VgK0qf3/cYiIiEl/bHgJiIj/cYO0IUtL3rcYiIiIMIFnsI6Y/3GIiIg+kiOybdyIiI/3GIQ/7c0BKIiP9xiDAQ8bD/DoiIj/cTAQ8bD/DoiIiI/zZgAbuf/o/3GIiIQ6Gs1eWIj/cYiIiDoBybb+No/3GIiEHa/PJQiIiP9xPc/EszA7/3GIiIg3Itq53SWP9xiIiIj/cVOV3WqIj/cYg/+/OxBAyIj/cYhFE8y+w/9xiIiIQGncCmKP9xiIiIMuaRvhluj/cYiIOZtIt2S3iP9xiIg2Q5a5vGlxiIiIS0YcW56I/3GIiEXFjLOniP9xiITK/sRQH/cYiIhNw9wzwoiP9xiD0ppbPWWv9xiIiISuCcYfaIiIj/Vyva1IiP9xiIRoTsp7GI/3GIiEOhrNXliIiP9xPFYCtKn9iI/3GIiIhKPsxsE4iP9xiIiI/3GISz7MTBNxiIiI/3GExSvErUiIiP9xiIiI/3GIOWcht5je/3GIiIhG6WyhaYiI/3GIiIj/cYiDroM7YXzIiI/3GEs+zEwTcYiIiIPrZYskmniIiI/zrAArc//YiIj/cYPt9hsiCeiIj/cYgynaK+Yl2IiI/3GEShrLXlcYiIiDY78bnEDnGIiIj/cYiIiIS6/sVQGIiI/3GEBp3ApiiIiI/3GIiIRoTsp7H/cYiIiD05l7LGaHGIiIhLr+xVAYiIj/cYQ+JM0dv/cYiIiP9xiIiIhD/tzAEnGIiIiP9xS+CcUfaIj/cYiEHa/PJQiIiI/3GIiIiP9xiEKNvOckj/cYiIiI/3FLk1xWyoiIiP8+bkGzkb6Ij/cYiIN7wEuUP7iIiI/3GDagyLpfN4j/cYiIMjTRvcsucYiIiEiwHIT+iIj/cYiITAV8T6iIiP9xiIiEaE7Kex/3GIiIhAadwKYo/3GIiIiEBp3Api/3GIiIiP9xiIhJzKxzNYj/cYiIhTldxqcYiIiE7nvCGEiIiIj/cYiIiEIwjOz3/3GIiIj/TUYcS56I/3GIiIj/SOlskWmIj/cYiIhNw9wzwoiP9xiIPTmXs8ZoiP9xiIiIhHqMyVc4iP9xiIg/ReKxuh2P9xiIhKPsxsE4iIj/cYhC2vzSUHGIiIhONfwsoIiI/3GDjIpLg3W4iIiP82YAG7n/6P9xiIhAHJwPNoiIiP9xiIiI/3FJGux+UYiI/3GITzX8HKD/cYiIiDrk4bYbHoiP9xiDLuNL0Ry3GIiIiP9xTzX8HKCI/3GIiEl/bHgJiIiP9xiISiI8bdyP9xiIg/96KxCF2Ij/cYiDKh9b5eCoiP9xiISj7MbBOIiIj/cYiDAs17/TKHGIiIhLr+xVAYiIj/cYQ/7c0BKIiI/3GD+WdLBpi3GIiIj/MQRRsAyuiI/3GIg/kiOwbdxxiIiI/0mozIVziI/3GIg5hwW3ePqIj/cYiDdHkri4bXGIiIiEV4TLh7j/cYiIhLr+xVAYiIiI/zCyFbFd6oiIj/cYg4a3K4lI2IiI/3GIO5ehtWheiP9xiIhKIjxd3HGIiIiEbpbKFpiIj/cYiEQHLM+NiP9xiISFuMikeI/3GIhMUrxK1Ij/cYiIR5wslj2P9xiIhTldxqcYiIiELiTOHbiI/3GIhGhOynsYj/cYiITilcLWqP9xiIiEka7G5RcYiIiIMlgHvqf4/3GIiIS5NcVsqP9xiIiE7bHCJOiP9xiIhJzKxzNYiP9xiIhFeEy4e4iI/3GDeQgblvfo/3GIiFOV3GpxiIiITjX8LKCIiI/3GEBp3ApiiIiI/3E3Q0G5vL6IiP9xg5KtK31S2IiIj/cUiozIVziP9xiIg9euGzhR6IiP9xiIOq82tlDJiIiI/3E8akW0lbqIj/cYg51EW3K7qI/3GIiIj/cYhNw9wzwoiIiP9xQ+JM0duP9xiIiEy3PESMiIiI/3GISA5MjxuIiI/3GIR+lskWn/cYiIiP9I6WyRaYiP9xiIScysczWIiP9xiIiINqBzul+MiIiIj/cYiDAQ8bD/DoiI/3GIN/lSuQatiP9xiIiDZHkrq4bYiIiP9xiIiI/3GIQRyc7jZxiIiIg06Qu7FvRxiIiI/3E8CcG09j6IiIj/cUs+zFwTj/cYiIiEeozJVziIj/cYhAadwKYoiIj/cYTcPcM8KIiIiP9xiIiISuCcYfaIiI/3GIRcWMs6eIiP9xiDF1cb+Kjoj/cYiEgOTI8biIj/cYhLk1xWyoiI/3GIhGhOynsYj/cYiIiELiTOHbiI/3GIhC4kzh24iIiP9xiE/nvBGEiP9xiIiD5NhbKyeoiP9xiDNcA72j/IiI/3GIiIg0ydG8Ni6IiI/3E1K1W71Kr/cYiIhGN6yshYiP9xiFYr2tT/cYiIiE12nDiWiIiP9xiIiEP+3NASj/cYiIhJGuxuUXGIiIj/cYhFE8y+w4/3GIiIj/cYiIQo285yT/cYiIiP9xiIiIR1uMmkeIiIiP9DcSzY7XGIiIj/TgV8P6iP9xiIiIhIsByE/oiP9xiIhPmnwWWIiP9xiIiIj/cUUTzL7DiP9xiITzX8DKBxiIiIj/cYMLYRsFnuiI/3GIhCMIzs94iP9xiE7bHCJOiIiI/3GIg3rBK5U+2IiP9xhCMIzs94iIiP9xiE7bHCJOiIiP82fJG7g26IiIiP9xiIiE3D3DPCiI/3GIiE3D3DPCiIj/cYiIiEQTzM7DiIiP9xiEoiPG3cj/cYiIhG6WyhaYiIiP9xhKIjxt3Ij/cYiIQjCM7PeIj/cYiIiDy/0rNALXGIiIiP83O/G6xA6IiIj/P3rhsoUe/3GIiIg0YAG8n/6Ij/cYiEyv7EUB/3GIiIhKPsxsE4iP9xiIhAHJwPNoiIj/cYM0wRvbPuiI/3GIhHqMyVc4iIiI/zW9MbxCzoiIiP9xhCMIzs94iIiP9xiIiI/0NxLNjtcYiIiI/04FfD+oj/cYiIiP9xiIiI/3FBHJz+Noj/cYiIQo281yRxiIiIj/cYiIhGhOynsf9xiIiIScysczX/cYiIiI/3GIiIS0YcW56Ij/cYiEY3rKyFiIiP9xhCjbznJIiP9xiIhKIjxd3HGIiIiEl/bHgJiI/3GIiIgzExa97OmI/3GIiD++pbFBWoiIiP9xN+2xuRJO/3GIiIj/cT0lVLPaq4iIj/cYM6XxvVoOiIiP9xiDv007ULLIj/cYiIQ/7c0BKI/3GIiIj/NOaRvBlucYiIiDxuQbSRvoiIj/cU/nvBGEiIiP9xiDwNE7Ty7I/3GIiIj/cYiIgwthG/Se5xiIiIhFxYyjp3GIiIj/TD7MXBOI/3GIiIj/Sg5Mfxv/cYiIiDujQrVcvYj/cYiIhTldxqcYiIiDAsgrDjfYiIiP9xMkTDvrs8iIiI/3FEByzPjYiIiP9xiDQLcbz0jo/3GIiEHa/PJQiIiP9xiDwJwbT2PoiI/3GIg+gjGyfc6IiI/3GIg1JwS62PtxiIiIj/cYM6XxvVoOiIiP9xSRrsflGIiP9xiDPyMr0NzY/3GIiISRrsblFxiIiISBrsjlGIiIj/cTBtIrCi3YiIj/cTOl8b1aDoiIiP9xQ/7c0BKIiIj/cYO+ThtBsecYiIiI/3GEaE7KexiIj/cYiEka7H5Rj/cYiIiP9xiExSvErUiIj/cYOGtyuJSNiIiI/3FLk1xWyoiIiP9xg937azIEmP9xiIiINjvxucQOcYiIiDoBybb+No/3GIiIj/cYiIiD7fYbEgnnGIiIj/R4Tsp7GIiIj/cTLq4r4VHYiI/3GIiIRcWMs6f/cYiIiI/3GIiIj/cUaE7KexiIiP9xg+OUKyxr2IiIiP9xSRrsflGIiP9xiIT5p8FliIiP9xiDEsgr/TfYj/cYiIg8YqK0nV2Ij/cYiDNYsb2nToiIiP9xTilcLWqIiI/3GIhIsByE/oiIiI/0NxLNjtcYiIiP9xSbAcdP6I/3GIiE+afBZYiI/3GIiIhBcSz47Y/3GIiIMSgxv9fOj/cYiIhO2xwiToiP9xiIhJGux+Uf9xiIiI/0IcnP42iI/3GIg20SG5Lt5xiIiI/3GIQo285ySI/3GIiIj/M1xYvqOniIiP9xiD2uXrNRoY/3GIiITjX8LKCIiI/3EyNNG+yy6IiP9xiEuTXFbKiIj/cYMH0UsJLriIiI/3GITcPcM8KIiIj/cYiEiwHIT+iIiI/3FAqnz1WHGIiIiP9xiIiDQXErzo7YiP9xiIg65OG2Gx6IiI/3GIRRPMvsOP9xiIiINuETuR7scYiIiP8/euGyhR6P9xiIiI/zRAcr2/jYj/cYiIPHbltIkaiIj/cYiE81/AygcYiIiP82gOS7fxuIiIiP9xiIiI/3GDy/0rRALYiIj/cYiIiP9xRRPMvsOIj/cYiIhHnCyGPXGIiIiENUbNq5iIiP9xiIiISj7MbBOIj/cYiIiP9xiDesErlT7YiIj/cYOiaBttl+/3GIiIiP86wAK3P/2IiI/3GISKjMdXNxiIiIg9euGzhR6P9xiIiDd3aLmIl4iIj/cYMBiUsPdrj/cYiIhD/tzQEo/3GIiIhIDkyPG4/3GIiISX9seAmIiP9xiIS0YcW56IiIj/cYSKjMhXOP9xiIiI/0Jp3Pli/3GIiIj/TD7MXBOI/3GIiDNMEbyz7nGIiIj/VJXdaoiIj/cYOrfatkgliIiP9xiIg2bxm6kOaIiIj/cUyv7EUBiI/3GIhNw9wzwoiIj/cYg7l6G1aF6I/3GIiEV4TLh7iIj/cYiIiE9NPBssiIj/cYiEHOXPMaj/cYiIiP9xhFE8y+w4j/cYiITilcLWqP9xiIiI/3FAXTwLLIj/cYiIRXhMuHuIiP9xiIiIOdDzty8M/3GIiIhD/tzQEv9xiIiIj/RsWMs6eIiIj/cVYr2tSI/3GIiIiEdbjJpHiIiI/3E/STSxtsuI/3GIiIhNw9wzwoj/cYiIiE3D3DPCiP9xiIhOKVwtao/3GIiIS5NcVsqP9xiIiI/0X+3LAScYiIiP9xQWnc6WJxiIiI/3GEmwHHT+j/cYiINpTSumstiI/3GIiEP+3NASiP9xiIiIg9IQOz3vyP9xiIiDV8kbuDbo/3GIiIOY9St3CtiIiIj/QEX8HKCIj/cYiDAQ8bD/DoiI/3GIg+5waxGPlxiIiI/zesZ7pTmIiIiP9xSRrsflGIiP9xiIhCjbznJP9xiIiI/3GEs+zFwT/3GIiIj/cYhMUrxK1IiI/3GIiIhONfwsoIiI/3GIMIFnsI6YiIiP9xiDAQ8bD/DoiIj/cYhLPsxME3GIiIj/cYiIiI/3FHN6yMhXGIiIj/NitVu9Sqj/cYiIiE3D3DPCiP9xiIhD/tzQEoj/cYiIOXcTt4js/3GIiIhDVGzauYiIiP9xS5NcVsqIiIj/cU7D3BPCcYiIiI/3GEXFjLOniIj/cYhWK9rU/3GIiIiP9EMIzM93GIiIj/cYiIiP9xiIiIj/cUfpbJFpiP9xiIiEuv7FUBiIiI/3E5HjK34c2P9xiIiDi4srhHTf9xiIiIOYOzt3xMiI/3GIhPmnwWWIiI/3GIiINkeSurhtiIiI/3EwthGwWe6IiP9xiELa/NJQcYiIiP9KGux+UYiIj/cYhNw9wzwoiIiP9xg4BvK4+Q2P9xiIiIOuThthseiI/3GIhGhOynsYj/cYiIiDOl8b1aDv9xiIiIP/NRsQyuiIj/cYiIg8u4G0RH6Ij/cYiDI00b7LLo/3GIiIj/cYhP57wRhIiP9xiIiISuCcYfaIiIj/cYiIiP9xiIiI/3GE7D3BPCcYiIiP9xSKjMhXOI/3GIiEuTXFbKiP9xiIiITcPcM8KI/3GIiIj/TD7MXBOI/3GIiIj/cYQo285ySIj/cYiIiEo+zGwTiI/3GIiIj/cYhP57wRhIiP9xiIiI/3GDXJ0bs2Loj/cYiIiP9xSKjMhXOI/3GIiIj/cYiIPGbztJkMiP9xiIhKPsxsE4iIj/cYhOKVwtaoiP9xiIg1fJG7g26P9xiIiIj/cUP+3NASiIiI/3FFxYyzp4iIj/cYiIiP9xiIiIj/cYhP57wRhIj/cYiIScysczWIj/cYiIiP9GE8y+w4iI/3GIiIj/SajMhXOIj/cYiIiP9xhP57wRhIiI/3GIiIj/T8PcI8KP9xiIiI/0w+zFwTiP9xiIiI/3GEQHLM+NiIiP9xhKf2xoCf9xiIiI/3GIQ/7c0BKIiP9xiIN0NBuby+iP9xiIiDNYsb2nToiI/3GIiIj/cYiEiozHVzcYiIiP9xOXcTt4jsiIj/cYiE3D3DPCiIiP9xiDtCFLS963GIiIj/cTY/Q7rAvIj/cYiDacdbpjiv9xiIiI/zm8BLhD+4iP9xiIMplRvmauiIiI/3GEiozIVz/3GIiIiEo+zGwTiP9xiIiIj/cYMBDxsP8OiIiI/3E9ERGz7u6IiI/3GExSvErUiIiP9xiIiI/3GIRRPMvsOP9xiIiI/zKNBr9y+Yj/cYiEwFfE+oiIiI/02v7EUBiIj/cYhCjbznJI/3GIiEyv7DUBcYiIiI/zOBEr5+7Yj/cYiD5B5rK+GYj/cYiINO1cuxKjcYiIiP9FoazF5Y/3GIiIiP9xiITcPcM8KIiI/3GDLq4r4VHYj/cYiIRcWMs6eI/3GIiDY78brEDo/3GIiIj/cUmwHHT+j/cYiIiEl/bHgJiIj/cYiE3D3DPCiIiP9xiIiI/3GITnacKJb/cYiIhTldxqcYiIiP9xiIiI/3GIiIiP9HeEyoe/9xiIiIj/cYiIiP9LzKxTNXGIiIiE9NPBssiI/3GIhCMIzs94iI/3GIiEFxLPjtiP9xiIiISBrsjlGIiIiP9xTnacKJaI/3GIiDgCobj9Xv9xiIiEl/bHgJiIiP9xiD8ozbHXMoj/cYiIhEByzPjY/3GIiIj/R4Tsp7GIiIj/cYQGncCmKIiIj/cYiIiI/3GEnMrHM1iIiP9xiEY3rKyFiIiI/3GIiIj/cYiIiI/3FKIjxt3IiP9xiIhCMIzs94iP9xiIMd5CvyG9iI/3GIiEUTzK7DcYiIiP83O/G6xA6IiIj/cT564bKFHv9xiIiI/3GEP+3NASiIiP9xhIqMyFc4/3GIiIj/QPe8EYSIiIj/cYiIiP9xiIiIhAHJwPNoiP9xiIiI/3GE/bHAJOcYiIiP9xhEVGzKuYj/cYiIiP9xiIiIj/RsWMs6eIiIj/cYiIiP9Uld1qiIiP9xhOdpwolo/3GIiIQo281yRxiIiI/0TiTNHbiP9xiIgy5pG+GW6I/3GIiIj/cYiDY78brEDoj/cYiIhD/tzQEo/3GIiIT008GyyIiI/3GITbc8NIyP9xiIiI/3GIQo285ySI/3GIiEP+3NASiP9xiIiI/3GIiIiP9xQRyc/jaP9xiIiI/3GIiIiP9xRKGsxeX/cYiIiFKV3mqIiIj/cUc3rIyFcYiIiP9xOjIits3diIiIj/cTO5Nb1GyoiIiP9xhD4kzB23GIiIiP9xOPUBtwr+cYiIiP9xP4IxsH3OcYiIiIRcWMo6dxiIiI/3FCjbznJIiI/3GIiISSI8fdyIiIiP9xTEYcS57/cYiIiEaE7JexcYiIiP9xiINcnRuzYu/3GIiIj/cYiEiozHVzcYiIiP9xhAadwKYoiIiP9xiIRRPMvsP/cYiIiP9xiIiEKNvNckcYiIiP9xSRrsflGIiP9xiISKjMdXNxiIiI/3GDXNI7oy3HGIiIiP8zKDG9185xiIiI/3FP2xwSTv9xiIiI/0QwjMz3cYiIiP9xiISKjMdXNxiIiI/3FJGux+UYiI/3GIhPmnwWWIiIj/cYMuaRvhluiIiP9xhJGux+UYiP9xiIRAcsz42Ij/cYiISRrsflH/cYiIiP82iIe7d3iP9xiIiI/0/D3CPCj/cYiIhLr+xVAYiIiP9xhLPsxcE/9xiIiI/3FC2vziUI/3GIiIgwthG/Se5xiIiI/0IcnP42iP9xiIiIj/cYiIhNw9wzwoiP9xiIiI/3FGhOynsYiIj/cYg+nheyYej/cYiIiDAQ8bD/Do/3GIiIOI+nuHBYiIiP9xiIiEIwjOz3j/cYiIiDhnIbiY3oiI/3GIhIW4yKR4/3GIiIhNw9wzwoj/cYiIg6MiK2zd2I/3GIiIOAKht/1ecYiIiP9xOF/RuKAuiP9xiIiISj7MbBOIj/cYiIiP9Pw9wjwo/3GIiIS6/sVQGIiIj/cYSz7MXBP/cYiIiP81pfG7Wg5xiIiI/3E1JwS72PuIj/cYiEV4TLh7iIiP9xiEQHLM+NiIj/cYU5Xdaoj/cYiIg8bkG0kb6IiIj/cUQHLM+NiIiI/3FNBXw/qP9xiIiI/z0NE7Ty7IiI/3GIQ/7c0BKIiP9xiDesErlT7YiIj/cYiIiIRcWMo6dxiIiI/3GIhFeEy4e4iIj/cYhFeEy4e4iIiP9xiEQHLM+NiIj/cYhTld1qj/cYiIiP9F/tywEnGIiIj/T8PcI8KP9xiIiISSI8fdyIiIj/cYiDOl8b1aDoiP9xiITzX8DKBxiIiI/zRMEb2z7oiIj/cYMXVxv4qOiI/3GIiELiTOHbiIiP9xiIgxKDG/186I/3GIiIiP9xiIg/ReKxuh3/cYiIiIRXhMuHuP9xiIiD5NhbKyeoiP9xiIhNw9wzwoiI/3GIM0wRvbPuj/cYiIiEXFjLOn/3GIiIj/cYiEwFfE+oiIiP9xiE3D3DPCiIiI/3GDBxdbCeioiI/3GDgCobj9XoiP9xiIg2lNK6ay2IiP9xiIiI/3GD8Y27HnJI/3GIiIg0YAG8n/6I/3GIiIiP9DjbznJIiI/3GIiIiP9xiIS+CcUfb/cYiIiFUr29SIiI/3GDEsgr/TfYiP9xiIg5wAK3P/3/cYiIiP9xhBHJz+Nv9xiIiIUpXeaoiIiP9xiEXFjLOniI/3GIhO2xwiToiIj/cYiEvgnFH2/3GIiIiFKV3mqIiI/3GD6CMbJ9zoiIiI/z2jQrRcvY/3GIiIMkgVvbfqcYiIiP9xiIiI/3FP57wRhIiIj/cYOjIits3diIiP9xiDtCFLS963GIiIj/cUs+zFwTj/cYiIg1nHW7Y4qIiIj/cYiIRjesrIWIj/cYiFYr2tT/cYiIiD0tobPSXoiI/3GIR5wslj2Ij/cYiIPGKitJ1diIj/cYiEiozHVzcYiIiP89akW0lbqIiP9xiEBp3ApiiIiP9xiEaE7KexiI/3GIiEQHLM+NiP9xiIhO2xwiToiI/3GIhWK9nUcYiIiP9xRAcsz42IiIj/cUZ4TKh7/3GIiIj/P9cUsijrj/cYiIhAadwKYoj/cYiIhAadwKYoj/cYiIiE3D3DPCiP9xiIg+71OyEKyIj/cYiIPXrhs4UeiIj/cYiDGNBr5y+XGIiIj/cT8I6bD3FnGIiIhHnCyGPXGIiIj/cTaYJLpn24iIj/cYNjvxusQOiIj/cYg27bG6Ek6IiIj/cYO+ThtRse/3GIiIj/MFXisbodiIiI/3GIiEV4TLh7iIj/cYiIiP9xPnrhsoUe/3GIiIj/N9Ehui7eiI/3GIiEaE7Kexj/cYiIiI/3GIg65OG2Gx6IiIj/cTF5wr+GPY/3GIiIN/lSuQat/3GIiIj/cYiIhP57wRhP9xiIiI/3GIS+CcUfaP9xiIiIRBPMzsOIiI/3GIiIiP9xiIiI/3GIhFE8y+w/9xiIiI/3GIT+e8EYSIj/cYiEV4TLh7iIiP9xiEIwjOz3iIj/cYiIiP9F/tywEnGIiIj/RhPMvsOIiP9xiIMuaRvhluiI/3GIiISRrsblFxiIiIg3X9G5oC6Ij/cYiIRoTsp7GP9xiIiDcG8rn5DYiIj/cTEQ8b7vDnGIiIj/cYg1L1G70K6IiIj/cYRRPMvsOI/3GIiIj/cYhD/tzQEoiI/3GIRKGsteVxiIiI/3GEmwHHT+/3GIiIhO2xwiToj/cYiIg8u4G0RH6Ij/cYiDEoMb/XzoiI/3GIg+gjGyfc6IiI/3GIMuaRvhluiIj/cYg1M6S7zFuIiIj/cTV8kbuDboiIj/cYhLPsxME3GIiIj/cUka7H5RiIj/cYiEP+3NASiI/3GIiIg4Tl24saKP9xiIg5wAK3P/3/cYiIiDhnIbiY3oiI/3GINGABvJ/+iIiI/3GIiIhHqMyVc4iI/3GIiIiEQTzM7DiIj/cYiEUTzL7D/3GIiIj/cT2WybNpNoiIiP9xiISj7MbBOIiIj/cYSKjMhXP/cYiIiIRulsoWmIiP9xiIhKIjxd3HGIiIiDU78bvEDoiIiI/zIkNb7bynGIiIiExSvDrUcYiIiP9xiIiIhAadwKYv9xiIiIhLk1xGynGIiIiEgOTI8b/3GIiIhLk1xWyv9xiIiIRXhMuHuI/3GIiIiP9xiIhPTTwbLIiIiP9xQ+JM0dv/cYiIiI/3GEKNvOckiP9xiIiIj/cYiIiP9xiE3D3DPCiIiI/3GITtscIk6IiIj/cTLmkb4ZboiIiP9Uld1qiIj/cYiE3D3DPCiIiP9xiDF5wr+GPf9xiIiI/3E8DRO08uyIj/cYiIiP9xiISKjMdXNxiIiI/3GITcPcM8KIiIj/cYiDf9o7gCXHGIiIiP81vTG8Qs6IiIj/cTu71rVEKYiIiP9xQ/7c0BKIiIj/cYM5lRvWau/3GIiIj/cTBtIrCi3YiIj/cYiEIwjOz3iI/3GIiITtscIk6Ij/cYiIS0YcW56IiP9xiIR5wslj2I/3GIiEvgnEH2cYiIiI/0BF/BygiI/3GIiIj/cYiIiEQTzM7DiIiP9xiIiEaE7Kex/3GIiIj/S39saAmI/3GIiIiP9xhNw9wzwoiIiI/3GDyOerRxhYiI/3GIhDoazV5YiIiP9xiIiI/3GIiIQ6Gs1eWIiP9xiIiI/0g3rJyFj/cYiIiP9xiIiI/3GIhGN6yshYiIj/cYiEBp3ApiiIj/cYiIPGKitJ1diIj/cYiIhPTTwbLIiIj/cYT9scAk5xiIiI/3FOdpwoloj/cYiIhIsByE/oiIj/cYTnacKJaP9xiIiFOV3GpxiIiI/3FOdpwoloj/cYiIg4ZyG4mN6IiI/3GEaE7KexiIj/cYhAadwKYoiIj/cYiDS9MbxCzoiP9xiIgysee+ThiIiI/3GIhOKVwtaoj/cYiIhKPsxsE4iI/3GIiIhFeEy4e4j/cYiIhOKVwtav9xiIiIRpwspj2IiIiP9xiIhOKVwtao/3GIiIj/cYiIiP9IN6ychY/3GIiIhGnCymPYiIiI/3GEp/bGgJ/3GIiIj/cYiIiD164bOFHoj/cYiIiP9xiIiIQGncCmKP9xiIiIj/cYiIiP9FoazF5Y/3GIiIhHqMyVc4iI/3GIiIiP9xiIiE12nDiWiIiP9xiIiIj/cYSKjMhXP/cYiIiI/3GIRRPMvsP/cYiIiI/3GIiIhPTTwbLIiI/3GIiIj/cYRAcsz42IiI/3GEgOTI8biIiI/3GIiIj/cYiIiP9xiIiIj/cYiIiP9xiIiI/3GIiIiP9xiIiI/3GIhLRhxbnoiIiP9xiIiI/3GIiIj/cYiIiI/3GIiIj/cUHOXPMaiIj/cYiEQHLM+NiI/3GIiIj/cYhAXTwLLP9xiIiI/0oOTH8b/3GIiIj/cYhD4kzB23GIiIj/cYiIiP9xiIiIj/cYiIiP9xiIS+CcUfb/cYiIiI/3GIiIj/cYiIhO2xwiToiP9xiIRFRsyrn/cYiIiP9xhO2xwiToiIiI/3GIiIj/cYhNtzw0jI/3GIiIj/cYiEiozHVzcYiIiP87c8G1jD5xiIiIj/cYS5NcVsqIiI/3GISiI8bdyP9xiIiEwFfE+oiIj/cYiDunk7VYbIiP9xiIiI/3FCjbznJIiI/3GIiIhKPsxsE4iP9xiIiI/0mozIVziI/3GIiIj/cYiEFxLPjtiIj/cYiE4pXC1qiP9xiIiI/0TiTNHbiP9xiIhFeEy4e4iI/3GIiIj/cUBdPAssiP9xiIhIDkyPG4iP9xiIiI/3GIhMUrxK1IiP9xiIiI/3GIhP57wRhIj/cYiIiP9xiEKNvOckiP9xiIiI/3GIRAcsz42IiP9xiISA5MjxuIiP9xiIiI/3GIQo285ySI/3GIiIj/cUUTzL7DiI/3GIiIhMtzxEjIiIj/cYhEVGzKuY/3GIiIhDoazV5Yj/cYiIiI/3GIiIj/cU/bHAJOcYiIiI/3GIhFeEy4e4iIj/cYhBzlzzGoj/cYiIiFUr29SIiP9xiIQjCM7PeIiP9xiIiI/0FdPAssiI/3GIiEHOXPMa/3GIiIj/cYiIiP9xiIhPmnwWWIiI/3GIiIj/SajMhXOIj/cYiIQjCM7PeI/3GIiEecLJY9j/cYiIiP9xSKjMhXOI/3GIiIj/cUaE7KexiIiP9xiISj7MbBOIiIj/cYhPNfwcoP9xiIiI/0/D3CPCj/cYiIiP9xN5CBuW9+iP9xiIg8v9K0QC2I/3GIiIj/SJwslj2IiIj/cYT5p8FliIiIj/cYhJsBx0/v9xiIiIQGncCmKP9xiIiI/3FCMIzs94iIiP9xiIiIj/cYiIhHqMyVc4iIj/cYiIiP9xiIhNdpw4loiIiI/3GIiIj/cYiEfpbIFpcYiIiP9xhMRhxLnv9xiIiI/3GIiEUTzK7DcYiIiP9xPLM0tEzLiI/3GIiIj/cUka7H5RiIj/cYiEBp3ApiiIj/cYiEP+3NASiI/3GIiIRcWMs6eP9xiIiI/3GEKNvOckiI/3GIgy5pG+GW6Ij/cYiDrk4bYbHoiIiP9xNFixvKdO/3GIiIhO2xwiToj/cYiIU5XcanGIiIiP9xS+CcUfaIj/cYiITtscIk6IiP9xiIhPmnwWWIiP9xiIiEiwHIT+iIiP9xiIT008GyyIiIiP9Pw9wjwv9xiIiIO/whtQPeiI/3GIiIT008GyyIiI/3GISA5MjxuIiI/3GIQGncCmKIiI/3GIg1L1G70K6IiI/3FP2xwCTnGIiIiDuC27V9JIiIj/cYhKPsxsE4iIiI/3GEs+zEwTcYiIiI/zrAArc//YiIj/cYM0ByvL+NcYiIiI/3GDUXErro7XGIiIj/cUP+3NASiIiI/3GIg7Uga1rfn/cYiIiIUpXeaoiIj/cYhJsBxk/nGIiIiP9PKVwtaoiIiP9xhHnCyWPYiP9xiIiIj/QOscEk7/cYiIiP8/euGyhR6P9xiIiI/3GE/nvBGEiIj/cYiIiP9xiIiIj/cYiIiP9xR+lskWmI/3GIiIj/cYiIiI/3GIhDoazV5YiIj/cYiIiI/3GIiE/nvBGE/3GIiIiP82ydG7Ni6Ij/cYiIhMtzxEjIiIiP9xiIiE12nDiWiIiI/3GD0REbPu7oiI/3GIiIiP9xSn9saAmP9xiIiI/3FBcSz47YiIiI/3FL4JxR9oiP9xiIODbIuMk3iIiIj/cYPXKUs41rj/cYiIiDJYB76n+I/3GIiIgwnfewcgiIiIj/cYiIiP9xiIiIhDoazV5Yj/cYiIO6NCtVy9iIiP9xiEKNvOckj/cYiIiI/3EwMCuw39SP9xiIiDTBhLw+e4/3GIiIR6jMlXOIiI/3GEBp3ApiiIiI/3GIiITtscIk6Ij/cYiE+afBZYiIj/cYiIS0YcW56IiI/3GDXNI7oy3HGIiIj/cT3Lc7M0jIiP9xiIiI/zsmgbbZfoj/cYiIiDi0YbhLno/3GIiIj/cYiIiI/3EzTBG9s+6Ij/cYiIiEP+3NAS/3GIiIj/cTtKYbW1noiIiP9xg75OG1Gx7/cYiIiP9xiD6K07J1LI/3GIiIj/MeLqsC0ViIiP9xiIM0wRvbPuj/cYiIiP9FByzPjYiIiI/3FH6WyRaYj/cYiIiP9F/tywEnGIiIj/RhPMvsOIiP9xiIiI/3GIiIhSld5qiIiI/3GD7TwrIsPY/3GIiIg0YAG8n/6I/3GIiDnQ87cvDIiP9xiIiDF1cb6KjnGIiIj/O+yEthN7iIiP9xiIhNw9wzwoiI/3GIiEaE7Kexj/cYiIiEQHLM+N/3GIiIj/Qmnc+WL/cYiIiP9xiEmwHGT+cYiIiI/04FfD+oj/cYiIiEy3PESMiIiP9xiEUTzL7D/3GIiIiDv8IbUD3oj/cYiIiENUbNq5iIiP9xiIiIhHqMyVc4iP9xiIiIhGnCymPYiIiP9xhEVGzKuYj/cYiIiI/3GIiEiwHIT+iIiP9xiIiIT008GyyIiP9xiIiEP+3NASj/cYiIiISX9seAmIj/cYiEecLJY9j/cYiIiE/nvAGEcYiIiP9xTK/sRQGIj/cYiDJEw767PIiI/3GIg2Bki6+beIiP9xiIO1pTtaWsiIiI/3E5wAK3P/2IiP9xiIQ/7c0BKIj/cYiEXFjLOniP9xiIiIN0NBuLy+cYiIiP9xg/ohWxXeqIiP9xiIg3X9G5oC6IiIj/cYiIiP9F/tywEnGIiIj/TD7MXBOI/3GIiIj/cYiIiI/3GEhbjIpHiI/3GIiIj/TD7MXBOI/3GIiIQ/7c0BKP9xiIiI/3GEUTzL7DiP9xiIiI/3EyNNG+yy6IiP9xiIiI/3GITFK8StSIiP9xiIiIQdr88lCIj/cYiIQo285yT/cYiIiEdbjJpHiIiIj/VJXdaoiI/3GIiEo+zGwTiIiP9xiIiIR6jMlXOIiP9xiIhAadwKYoiP9xiIiEBp3ApiiP9xiIiDIDeb38hnGIiIj/cUka7H5RiIj/cYiD+ewbFhPoj/cYiIiP9xiIiIQY289ySIiIj/cYiIiP9xhBHJz+No/3GIiIPRERs+7u/3GIiIj/cYhMUrxK1IiI/3GIiEoiPG3c/3GIiIj/cU4pXC1qiIiP9xiIiI/3FP57wRhIiIj/cYiIiEFxLPjtj/cYiIhMBXxPqIiP9xiIiI/0YHLK+NcYiIiP9xiIhPTTwbLIiIiP9xiEyv7EUBj/cYiIiP9xiIiIj/cUvgnFH2iI/3GIg4YyW3nNpxiIiI/3GIiIj/cYNxqLuOV0cYiIiP9xiIiIRoTsl7FxiIiI/3FP57wRhIiIj/cYiEKNvOckj/cYiIiP9xiIiDrk4bYbHoiI/3GIiDWIMrt3zYiIiI/3E+5wayGPmI/3GIiDnAArc//f9xiIiI/0eE7KexiIiI/3E0vTG8Qs6IiIj/cYg62EG2J76I/3GIiIj/cYiIiP9xhEoazF5f9xiIiI/3FJDkxvG3GIiIj/cYSiI8bdyIj/cYiIiP9xiIiIQ6Gs1eWIj/cYiIiP9xScysczWIiIiP9xiIiI/3GIiITLc8RIyIiIj/cYhBcSz47YiIj/cYiIiEbpbKFpiIj/cYiISLAchP6IiIj/cYiIiP9xiIiI/3GIRcWMs6eIiP9xiIiFKV3mqIiIj/cYhCMIzs94iIj/cYiFYr2dRxiIiI/3GIiIiP9xSz7MXBP/cYiIiDvLyLU0N4iP9xiIg/VdSxqiuIj/cYiIiI/01GHEuej/cYiIiEy3PESMiIiP9xiIiI/3GIiEaE7Kexj/cYiIiISuCcYfaIiI/3GIiIj/SajMhXOIj/cYiIiP885OG1Gx6I/3GIiEaE7Kexj/cYiIhAHJwPNoiIj/cYiIiP9xiISKjMdXNxiIiI/3GIQGncCmKIiI/3GIiIj/cYiITnacGJZxiIiI/3GIiIj/cYg5c8G3jD6IiI/3GIiIj/cYiEKNvOckj/cYiIiP9xgzTBG9s+6Ij/cYiIOAKhuP1e/3GIiIj/NnDyu48NiIj/cYiDcOlbnxaoj/cYiIiP9GE8y+w4iI/3GIiIj/cYiIP0GRsb5uiI/3GIiD164bOFHoiI/3GIg65OG2Gx6IiIj/cYg/6wKxFP3/cYiIiIMTTRv8suiIiP9xiEP+3NASiIj/cYiIg9LaGz0l6IiIj/cYOjIits3diIiP9xg3Z3a5mImIiIiP9xiIQGncCmKIiP9xiDwJwbT2PoiP9xiIiIj/cYSz7MTBNxiIiIj/cTYvUbnQrnGIiIiP9xTsPcE8JxiIiIj/cTbVcrkqjXGIiIiP9xPi2hstJeiP9xiIiDNYsb2nToiI/3GIiDjEU7g7rIiIj/cYg+LaGy0l6P9xiIiI/1cr2tSIj/cYiIiI/3GEEcnP42/3GIiIhO2xwiToj/cYiIQ6Gs1eWIiP9xiDL61L4FK4iIj/cYgxKDG/186IiP9xiDC2EbBZ7oiP9xiIQuJM4duIiIj/cUxGHEue/3GIiIj/cYSKjMhXOP9xiIiIR1uMmkeIiIiP9xOF/RuKAuj/cYiIiI/0oOTG8bcYiIiIRulsoWmIiP9xiIiEV4TLh7iI/3GIiIj/cYhGN6yshYiIiP9xiEgOTI8biIiP9xiIhCjbzXJHGIiIiP9xhLk1xWyoiIj/cYiELiTOHbiIiI/3GEPiTMHbcYiIiI/3FH6WyRaYj/cYiIiP9xiIRAcsz42Ij/cYiIQo281yRxiIiIj/cYiIhCMIzs94/3GIiIj/cYhAadwKYoiIj/cYiEvgnFH2j/cYiIiP8wJIqx63WIiIj/cYiIg6l6G2aF6IiIj/cYhTld1qiP9xiIiDEoMb/Xzo/3GIiIiEy3PESMiIj/cYiIhG6WyhaYiIiP9xiEV4TLh7iIiI/3GEs+zEwTcYiIiI/3GE/nvBGEiI/3GIiIiP9xiIiIRBPMzsOIiI/3GIiISj7MbBOIiP9xiIiI/0UHLM+NiIiIj/cYiIhBjbz3JIiIiI/3GIhPTTwbLIiIiI/3FOKVwtaoiIj/cYhFE8y+w/9xiIiIj/cYiIO5ehtGhecYiIiP9xTilcLWqIiI/3GIhLk1xWyoiP9xiIiDAg47DvHIiIj/cYg0YAG8n/6IiIj/cYTsPcE8JxiIiI/3GIiIhJzKxzNY/3GIiIj/cYiIiI/z4REbPu7oiIiP9xiIhG6WyhaYiIiP9xiIiIj/SOlskWmIj/cYiIhVK9vUiIiP9xiEka7H5RiP9xiIiIj/MiyCv9N9iIiP9xiEtGHFueiIiI/3GIiIiP9xTilcLWqIiI/3GIhD/tzQEoiP9xiIiEka7G5RcYiIiP9xNWABu5/+/3GIiIj/R4Tsp7GIiIj/cU/bHBJO/3GIiIj/cYSKjMhXOP9xiIiIRoTsl7FxiIiI/3GIiIj/cYiIg4AqG4/V7/cYiIiP9xPorTsnUsiP9xiIiDPNeL0yh4/3GIiIhGhOyXsXGIiIiP9E/tzQEoiIiI/3GExGHDuecYiIiP9xTzX8HKCI/3GIiIg+gjGyfc6I/3GIiIgxSBW/t+qIiIj/cYg1fJG7g26Ij/cYiIQ/7c0BKI/3GIiIiP9xiIiI/0QwjMz3cYiIiP9xgx3kK/Ib2IiIj/cYiIiP9xg2TzW6sMqIiP9xiIg11XK7Ko2IiP9xiIRRPMvsP/cYiIiP9OBXw/qI/3GIiIiEy3PESMiIj/cYiIQo285yT/cYiIiP80rZS9UmuI/3GIiIUpXeaoiIiI/3FAadwKYoiIiI/3FEoazF5f9xiIiI/3GINGABvJ/+iIiIj/cTi0YbhLnoiIiI/3FP2xwCTnGIiIj/cYSKjMhXOP9xiIiI/0Jp3Pli/3GIiIj/cUaE7KexiIiP9xiINScEu9j7/3GIiIj/SajMhXOIj/cYiIiP9xiIhMUrxK1Ij/cYiIiP9xiIhJzKxzNYiP9xiIiI/3GIiIhHqMyVc4iI/3GIiIiP9xg6j1K2cK2I/3GIiIiP9xiIhEVGy6uXGIiIj/cUQHLM+NiIiI/3GIiINGABvJ/+iI/3GIiDgeMrjhzYiIiP9xiExSvErUiI/3GIiIiP9GE8y+w4iP9xiIiIj/cYQo285ySI/3GIiIhFxYyzp/9xiIiIUpXeaoiIj/cYiIiI/3GIiIj/cYiEuTXFbKiI/3GIiEgOTI8biI/3GIiEIwjOz3iP9xiIiEtGHFueiIj/cYiIiEV4TLh7iP9xiIiI/3GIiIQ6Gs1eWIiP9xiEyv7EUBj/cYiIiP9xiEKNvOckiP9xiIiDxuQbSRvoiIiP9xiDQLcbz0jo/3GIiIj/cYSbAcdP6P9xiIiIQ6Gs1eWI/3GIiIM2z0vZMLiIj/cYhEByzPjYiI/3GIiDwJwbT2Po/3GIiIg3X9G5oC6IiP9xiIS0YcW56IiIj/cYNYQ2u3vJiP9xiIiEwFfE+oiI/3GIiEP+3NASiP9xiIiI/0Jp3Pli/3GIiIj/SajMhXOIj/cYiIiEga7I5RiIiI/3GIM1wDvaP8iIj/cYiEUTzL7D/3GIiIj/cYiE3D3DPCiIiP9xiIiIhGN6yshY/3GIiIj/PVYCtKn9iIj/cYiDgG8rf5DXGIiIj/R4Tsp7GIiIj/cYQo285ySIj/cYiITcPcM8KIiP9xiIiI/3GIQGncCmKIiI/3GIRKGsteVxiIiI/3GEP+3NASiIiP9xiEka7H5RiP9xiIiE41/CygiIiP9xiExGHDuecYiIiP9xSn9saAmP9xiIiI/3GEecLJY9iIj/cYiFOV3Wr/cYiIiISuCcYfaIiI/3GISKjMhXP/cYiIiP9JW4yKR4iIj/cYg9ERGz7u6IiP9xiIPjH0sc4LcYiIiP9xhGhOynsYiI/3GIiIiP9JqMyFc4j/cYiIiDJMEb6z7oiIiP9xhFxYyzp4iI/3GIiIiDrk4bYbHoj/cYiIiI/3GIiIj/cYhFE8y+w4/3GIiIS6/sVQGIiIj/cYT+e8EYSIiP9xiIVivZ1HGIiIj/cYiIiEBp3Apij/cYiIiIScysczX/cYiIiP9xiIiIj/cUfpbJFpiP9xiIiI/3GIiIhDoazV5YiP9xiIg50PO3LwyI/3GIiIiP9xiIhJzKxzNYj/cYiIiE3D3DPCiP9xiIiIg/zpexMWiIiIj/cYO06ytbFNiP9xiIiIg50PO3Lwz/cYiIiP89/CG0A96I/3GIiIhMUrw61HGIiIiP9xiD8M5bHzGoiIj/cYiExSvErUiI/3GIiIMlBkvq+biIiI/3GISz7MTBNxiIiI/3GIiFYr2dRxiIiI/3GEP+3NASiIiP9xiIQ/7c0BKIj/cYiIhEE8zOw4iIiP9xiIiI/3FKf2xoCY/3GIiIiP9xiIiI/3FCMIzs94iIiP9xiIU5Xdao/3GIiIhGN6yshY/3GIiIiP9xiEwFfE+oiIiI/3FAXTwLLIj/cYiIiP9A97wRhIiIiP9xiEka7H5RiP9xiIiI/3GE/nvBGEiIj/cYiIhD/tzQEo/3GIiIj/QPe8EYSIiIj/cYiIiP8yecK/hj2I/3GIiIiP9xSz7MXBP/cYiIiI/3GIiEQTzM7DiIiIj/cYRRPMvsOP9xiIiIj/cYiEY3rKyFiIj/cYiIiI/zbJ0bs2LoiP9xiIhONfwsoIiIiI/3GIg/nsGxYT6P9xiIiISX9seAmIiP9xiIR5wslj2P9xiIiIj/cTDKVLBFq4iI/3GIiE+afBZYiI/3GIiE52nBiWcYiIiP9xiIiI/3GIiERUbLq5cYiIiI/3GIiIj/cYiIiP9xiIS0YcW56IiIj/cYQXEs+O2IiIj/cYhH6WyRaf9xiIiI/3FJsBx0/o/3GIiIiP9xiD+ewbFhPoj/cYiIiEga7I5RiIiIj/cYhKPsxsE4iIiI/3GIiFUr29SIiIj/cYQo285ySIj/cYiIiP9xiERUbMq5j/cYiIiI/3GIiIj/cYOosBtnT+iIiP9xiIiIj/cYiIiP9xiIiI/0t/bGgJiP9xiIiIhK4Jxh9oiIj/cYiIiP9xiIiIj/cYiIRcWMs6eP9xiIiI/3FCjbznJIiI/3GIhTld1q/3GIiIiP9xiIhCjbzXJHGIiIiP9xhIW4yKR4iP9xiIiI/3GIiIiP9xhGN6yshYiIiP9xiD9dd7GiiP9xiIiIhD/tzAEnGIiIiP9xiIiEGNvPckiIiIj/cYgxwrG+PU5xiIiI/3GIiIiP9xiEFxLPjtiIj/cYiIiI/3FGeEyYe3GIiIiEkiPH3ciIiP9xiIhKPsxsE4iIj/cYiIOpvytmQNiIiP9xiIMLYRsFnuiP9xiIiITXacOJaIiP9xiIiE3D3DPCiI/3GIiIiP9xiIiI/3FJDkxvG3GIiIj/cYSiI8bdyIj/cYiIScysczWI/3GIiIiP9xhIDkyPG4iIiP9xhWK9rUj/cYiIiE41/CygiIj/cYiEQHLM+NiI/3GIiISX9seAmIiP9xiIhO2xwiToiI/3GIiIj/cYiIiI/0IcnP42iP9xiIiI/3GExGHEue/3GIiIj/cYiIiP9xQF08CyyI/3GIiIOosBtnT+j/cYiIiI/3GIiIj/cYiIiEIwjOz3/3GIiIiP9xiIg3X9G5oC6IiIj/cYiDKh9b5eCoiP9xiIiDOl8b1aDo/3GIiIj/cYgzTBG9s+6I/3GIiIPLuBtER+iI/3GIiEtGHFueiIiP9xiIiI/3GIhNw9wzwoiIj/cYiIiP9M4JxR9oiIj/cYiIiP9xiIiI/3FAqnz1WHGIiIiP9A6xwSTv9xiIiI/3FBHJz+Noj/cYiIiP9xiIiI/3GExSvErUiIiP9xiIiI/3FFE8y+w4iP9xiIiI/3GIQo285ySI/3GIiIj/cYiIRRPMrsNxiIiI/3GIhGN6yshYiIj/cYiIiP9xiIiE/nvBGE/3GIiIj/cYiITFK8StSI/3GIiIj/cYiIiI/zjtsbkSTv9xiIiI/3EwBFGwDK6I/3GIiIj/TD7MXBOI/3GIiIR6jMlXOIiI/3GIiDlzwbeMPoiP9xiIiI/3GIiIRBPMzsOIiIj/cYiEBp3ApiiIj/cYiIiP9xiIiIj/cUxSvErUiIiP9xiIiIj/cYiITXacOJaIiIj/cYiIiI/3GIQjCM7PeIiP9xiIiI/3GIiIiP9xhMUrxK1IiI/3GIiIiP9xiISFuMikeP9xiIiI/3GIiIiP9xiEKNvOckj/cYiIiI/0NxLNjtcYiIiP9xg4tGG4S56IiIj/cYiIiI/3GIiIMgd1vviKiIiI/3GDqPUrZwrYiP9xiIiDUvUbvQroiP9xiIhLk1xWyoj/cYiIiP9xiIiIj/cYhJsBxk/nGIiIj/cYRcWMs6eIiI/3GIiIj/cYiIhK4Jxh9oiIiI/3GFOV3WqI/3GIiIj/SOlskWmIj/cYiIiI/3E4X9G4oC6P9xiIiIg50PO3Lwz/cYiIiP9xiIiIg+nsGyYT6IiIj/cYhLPsxME3GIiIj/cYiIiI/0/D3CPC/3GIiIiP9xiIiI/3GD4x9LLOC4/3GIiIiDinPrhYwYiP9xiIg3DpW58WqP9xiIiI/0lbjIpHiIiP9xiIiIj/cYiIiErgnGH2iIiP9xiIiIj/cYiIS0YcW56IiP9xiIhAHJwPNoiIiP9xiIiI/3GISiI8bdyI/3GIiIj/cYiISLAchP6IiIj/cYiIiP9xiIiIj/cYhL4JxR9o/3GIiIj/cYRRPMvsOI/3GIiIj/cYiIiI/3GIRjesrIWIiI/3GIMjgjvcfccYiIiI/3GIiDAQ8bD/DoiP9xiIiIOg1otvKXiI/3GIiEgOTI8biI/3GIhLk1xWyoiP9xiIQuJM4duIiIj/cYSA5MjxuIiIj/cYMeKVvx1qiIiP9xiEvgnFH2iP9xiIiI/3GIiIhAadwKYo/3GIiIhAadwKYo/3GIiIj/cTBRkb+ubnGIiIiP9xiIiI/3GIiIj/cURUbMq5iI/3GIiIg9itOzdSyIiI/3GIhB2vzyUIiIiP9xiIRXhMuHuIiI/3GISbAcdP7/cYiIiP9xiIiI/3GIg0C3G89I7/cYiIiIRYTst7GIiIiP9xiEV4TLh7iIiI/3GIiIhHqMyVc4iI/3GIiIj/cYiIiP9xRKGsxeWP9xiIiI/zs+FrXB6XGIiIiP9xiDXJ0bs2Lv9xiIiIj/cYiEKNvOck/3GIiIiP9xMurivhUdiI/3GIiIPusCshT9iIiI/3GIg6m/K2ZA2IiIj/cYiFYr2dRxiIiI/3GEP+3NASiIiP9xiISKjMdXNxiIiI/3GIiIRulsoWmIiIj/cYiIiP9xiIiI/3FGhOynsYiIj/cYhCMIzs94iIj/cYiIiP9xiIiI/3EwvrO/QUxxiIiIj/Qmnc6WJxiIiIj/cYiDHuNL8Ry4iIiP9xiIiI/0bFjLOniIiIj/cYhTld1qj/cYiIiE/nvAGEcYiIiP9xiIS+CcUfb/cYiIiI/3GIiIj/cYTnacKJaP9xiIiIj/cYiIiFUr29SIiP9xiIhOKVwtao/3GIiIiP9xTbc8NIyI/3GIiIiP835WS6GpuIj/cYiIiE3D3DPCiP9xiIiIQGncCmKP9xiIiI/3FIW4yKR4iIj/cYiIiP9xiIiEOhrNXliIj/cYiIg9xyKzON3/cYiIiP9xM/IyvQ3NiIj/cYiIQGncCmKIj/cYiIg5c8G3jD6P9xiIiIj/cYhJGux+UYj/cYiIhP57wBhHGIiIiP9xiISLAchP6IiIj/cYg/QZGxvm6IiIj/cYiD6CMbJ9zoiI/3GIiDy7gbREfoiIj/cYiISj7MbBOIiI/3GIiDV8kbuDbo/3GIiIhLRhxbnoiP9xiIiISX9seAmIj/cYiIhIsByE/oiIj/cYiE+afBZYiIj/cYiIiP9xiISFuMikeI/3GIiIhBjbz3JIiIiP9xiIiI/3GEKNvOckiI/3GIiEaE7Kexj/cYiIiP9xP+sCsRT9iP9xiIiI/3GIiEnMrHM1iI/3GIiIj/cU7D3CPC/3GIiIj/cYiIiI/3GIiIj/cUCqfPVYcYiIiP9xiIiFUr29SIiIj/cYiExSvErUiI/3GIiIj/cUZ4TKh7/3GIiIj/cYiIiP9xiIhNw9wzwoiI/3GIhCjbznJI/3GIiIj/cYgwbSKwot2Ij/cYiIhEE8zOw4iIiP9xiIiI/3FOdpwoloj/cYiIiI/3GIiITcPcM8KIj/cYiIiP9xiIiI/3FNBXw/qP9xiIiIj/TD7MXBOP9xiIiIj/cYhLRhxbnoiIiP9xiIQjCM7PeIiP9xiIg27bG6Ek6Ij/cYiIhMBXxPqIiI/3GIiEeozJVziIiI/3GIhO2xwiToiI/3GIiIOuThthseiIj/cYiIiI/0YTzL7DiI/3GIiIVSvb1IiIiP9xiISFuMikeP9xiIiIS0YcW56Ij/cYiIg3BvK5+Q2IiI/3GIgwEPGw/w6IiP9xiIiI/08pXC1qiIiI/3GIiIiEiwHIT+iI/3GIiIj/Sg5Mfxv/cYiIiP9xiIhLRhxbnoiIj/cYiIRulsoWmIiIj/cYiEFxLPjtiIj/cYiIiP8zNNG+yy6IiI/3GIiIj/cYMpEEvm77iI/3GIiIQo281yRxiIiI/3GINYDku38biI/3GIiIiP9xiEnMrHM1iIj/cYiIiI/3GEKNvOckiP9xiIiIj/cUc3rIyFcYiIiP9xiIiITtscIk6I/3GIiIQc5c4xpxiIiI/3GIiIiP9xQo285ySIj/cYiIiITue8IYSIiIj/cYiIiI/0D3vBGEiIiP9xiIiIj/TD7MXBOP9xiIiIhEE8zOw4iI/3GIhAXTz6LHGIiIj/cYR+lskWmP9xiIiIj/cYiIiP9CzlzzGoiIj/cYiIiP9xiIiEiwHIT+iIiP9xiEHOXPMaiP9xiIiI/3FD/tzQEoiIiP9xiEs+zEwTcYiIiP9xg/71OwEKxxiIiI/3GIRRPMvsOP9xiIiI/3GIiELiTOHbiIiP9xiIhC4kzh24iIj/cYhAadwKYoiIj/cYiIRjesrIWIiP9xiIiI/3GDhf0bigLo/3GIiIj/TVK8StSIiIiP9xiIiI/3GEiozIVzj/cYiIiP9xhCMIzs94iIj/cYiIiI/3GIiIj/cYhFE8y+w4/3GIiIj/cYiITFK8StSI/3GIiIj/cUfpbJFpiP9xiIiIVSvb1IiIj/cYiIiP9xhH6WyRaY/3GIiIj/cYhO2xwiToiIiP9xhLPsxcE/9xiIiI/3GIhBzlzzGo/3GIiIj/cYiIiIT5p8FliP9xiIiINdEhuy7eiIj/cYiIQ/7c0BKI/3GIiIhD/tzQEv9xiIiIj/cYhJGux+UYj/cYiIiP8yxgO/Ofz/cYiIiP9xO+ThtRsej/cYiIiP9xiIiEOhrNXliIj/cYiIiP9xiEEcnO42cYiIiI/3E1FxK76O3/cYiIiP9xiIiI/3ExwrG/PU6I/3GIiIj/cTeU0rhrLXGIiIiP9xRKGsxeX/cYiIiP9xiIiISj7MbBOIj/cYiIhNw9wzwoiP9xiIiD7fYbIgnv9xiIiIhJIjx93IiIj/cYiISj7MbBOIiI/3GIiIhP57wBhHGIiIj/cYiIiEBp3Apij/cYiIiFUr29SIiI/3GIhIW4yKR4/3GIiIiP9Uld1qiIj/cYiIOBKTuO1siI/3GIiIgxKDG/186P9xiIiI/zORBL5u+4iIj/cYiIiP9xiEUTzL7Dj/cYiIiP9xiDtulrWRaYiIiI/3GEgOTI8biIiI/3GIiIj/cYiIMurivhUd/3GIiIj/cYTtscIk6IiIiP9xTEYcS57/cYiIiP9xMXVxv4qOiIj/cYiITbc8JIxxiIiI/3GIiITtscIk6Ij/cYiIVSvb1IiIiI/3GITAV8T6iIiIj/cYiE4pXC1qiP9xiIiI/3GIiIiEgOTI8b/3GIiIiP9xiIiI/3GIiIj/cYiIg9itOzdSyIiIj/cYiDAEUb/7rnGIiIj/cYTQV8L6hxiIiI/3GIL7UbGhSuTv9xiIiIj/cYhJzKxzNYiI/3GIiIQ1Rs2rmIiIiP9xiD0VYrPqnf9xiIiIj/cUmwHHT+j/cYiIiP9xiIiIj/cYiIRcWMs6eP9xiIiIQXEs+O2P9xiIiI/3E+1xSyKOv/cYiIiP86tGG3S57/cYiIiP9xiDNMEb2z7o/3GIiIhNdpw4loiIj/cYiIiP9xiIiDdf0bmgLoiIj/cYiIOkIUtr3riIiP9xiISj7MbBOIiIj/cYg4X9G4oC7/cYiIiP9xQo285ySIiP9xiIhO2xwiToiI/3GIiERUbLq5cYiIiP9xiIiI/3FJGux+UYiI/3GIiIQ6Gs1eWIiP9xiIiEhbjHpHcYiIiI/3GELa/OJQ/3GIiIj/cYiIiP9JW4yKR4iIiP9xiIPoaCsnl9iP9xiIiI/zyXobVoXoiI/3GIiIiP9xiIiI/3GIiIOB4yuOHNiIiP9xiIhMr+w1AXGIiIj/cYhP57wRhIiP9xiIiEXFjLOn/3GIiIj/cYiIiI/3GIiITFK8StT/cYiIiI/3FOw9wTwnGIiIiP9xg4BvK4+Q3/cYiIiI/zrAArc//YiIj/cYiIiP9DjbznJIiIj/cYiIiP9MPsxcE4j/cYiIiP9xiIiIMBDxsP8Oj/cYiIiP9xhGeEyYe3GIiIj/cYSA5MjxuIiIj/cYhD/tzQEoiI/3GIiIQXEs+O2I/3GIiIj/cYO0phtbWeiIiP9xiIiEecLJY9/3GIiIj/cUka7H5RiIj/cYiIhEByzPjY/3GIiIj/cYiEHOXPMaj/cYiIiITSlcPWqIiIiP9xiIhKPsxsE4iIj/cYiEiwHIT+iIiI/3GIiIiP9xiIiI/0TiTNHbiP9xiIiI/z+uCbJR9oiIiP9xiIT5p8FliIiP9xiIiIj/cYiEUTzK7DcYiIiI/3GIiIj/cYiIiP9xhFxYyzp4iIj/cYiIiP9xiIiI/3FBHJz+Noj/cYiIiP9MPsxcE4j/cYiIiP9xiIiIRjesrIWI/3GIiIj/cYiIiP9xiIRjesrIWIiI/3GIhFE8y+w/9xiIiI/3GIiIj/cYiEOhrNXliIiI/3GIiIj/cYgzTBG9s+6I/3GIiIhG6WyhaYiI/3GIiIj/cYiIhGN6yshYiP9xiIiDAkNbDryoj/cYiIiEo+zGwTiI/3GIiIO/CCtQ99j/cYiIiP9LIjxt3IiIj/cYiIhB2vzyUIiI/3GIiIiP9xg75OG0Gx5xiIiIj/cTVPiruwdYj/cYiIiErgnGH2iIiI/3GIiIj/cYiEBp3ApiiIj/cYiE3D3DPCiIiP9xiIPB0FtOL6iI/3GIiIj/PyEDst78j/cYiIiP9xiIg/nsGxYT6P9xiIiI/3E4BvK4+Q2I/3GIiIj/SajMhXOIj/cYiIhHqMyVc4iIj/cYiIiP9xiIhFeEy4e4iI/3GIiD164bOFHoiI/3GIiEKNvOck/3GIiIj/cYTilcLWqIiP9xiIhPTTwbLIiIiP9xiIiIg+STSytsuIiP9xiINkvjurQciIj/cYiISj7MbBOIiI/3GIg/nsGxYT6I/3GIiINv2jugJciIiP9xiIhGN6yshYiI/3GIiIQjCM7PeP9xiIiIg+gjGyfc6P9xiIiI/3GISz7MTBNxiIiI/3GISz7MTBNxiIiI/3GEs+zFwT/3GIiIj/cYgzXAO9o/yIiP9xiIiEBp3ApiiP9xiIiIj/Mn0UvoLrcYiIiI/3FMUrxK1IiIj/cYiIiITue8IYSIiIj/cYiIiI/3GIQRyc7jZxiIiI/3GIiIiP9xiIiI/3GIiEXFjLOnj/cYiIiI/3FJzKxzNYiIiP9xiDbRIbou3o/3GIiIj/cYiIhLk1xWyo/3GIiIj/QEX8HKCIj/cYiIhJf2x4CYiIj/cYiIRcWMs6eP9xiIiI/3GIiIiP9xiIOXPBt4w+iI/3GIiIiP9xTnacKJaI/3GIiIQo281yRxiIiI/3GEQHLM+NiIiP9xiIiI/3GE4pXC1qiIj/cYiIiP9xiITbc8NIz/cYiIiP9xTK/sRQGIj/cYiISA5MjxuIj/cYiIiEGNvPckiIiI/3GIPoIxsn3OiIiI/3GIhPNfwMoHGIiIj/cYiDmDs7d8TIiIiI/3GIU5Xdao/3GIiIj/cULa/OJQj/cYiIiITue8IYSIiIj/cYiIPAnBtPY+iP9xiIiI/0eE7KexiIiI/3GINsT9ujsCiI/3GIiEeozJVziIiI/3GIhNw9wzwoiIj/cYiE3D3DPCiIiP9xiDI00b7LLoj/cYiIiEQTzM7DiIiP9xiIiIOBKTuO1sj/cYiIiP82ydG7Ni6IiP9xiIhJGux+Uf9xiIiI/3GEs+zFwT/3GIiIj/cTi4srhHTYiIj/cYiIiP9xNScEu9j7iI/3GIiIhGhOyXsXGIiIj/cYO+ThtRse/3GIiIj/cYiIiEo+zGwTiI/3GIiIhHqMyVc4iI/3GIiEP+3NASiP9xiIiIMH0UsJLrj/cYiIiP9xNj9DusC8iI/3GIiIhGnCymPYiIiI/3GIiEgOTI8biI/3GIiIOdhBtye+iIiIj/cYgqetEaWFLucYiIiP9xiIiIQY289ySIiIj/cYiEBp3ApiiIj/cYiIiP9xiIiIScysczWP9xiIiI/3GIiIiP9xiE52nCiW/3GIiIj/cYO+ThtRse/3GIiIj/cYTbc8NIyI/3GIiIj/SyI8bdyIiI/3GIiD164bOFHoiI/3GIiIOo9StXCtcYiIiP9xg4BvK4+Q2P9xiIiI/zrYlrcnaYj/cYiIiEga7I5RiIiIj/cYOthBtie+iP9xiIiIMLYRv0nucYiIiP9xiDY78brEDoiP9xiIiI/3FFE8y+w4iP9xiIiI/3GDvk4bUbHv9xiIiI/3GISKjMhXP/cYiIiP9xiIiIj/cYiEQHLM+NiP9xiIiIM1ixvadOiI/3GIiIhNw9wzwoj/cYiIiP839Va6CqmIiIj/cYgy5pG+GW6IiI/3GIiE/nvBGE/3GIiIiP9xMdb0vykLj/cYiIiP9xQWnc6WJxiIiI/3GIRcWMs6eIiP9xiIhTldxqcYiIiP9xiITAV8T6iIiIj/cYiIg/nsGwYT5xiIiIj/cYiIiEDOXAQaiIiI/3GIg9euGzhR6IiI/3GIiIj/cYiIiI/3GIg+32GyIJ6I/3GIiIPXrhs4UeiI/3GIiIj/ORbkuOkbiIiP9xiISbAcZP5xiIiI/3FIW4yKR4iI/3GIiINGABvJ/+iIj/cYiIQ6Gs1eWIiP9xiIiIj/cYRjesrIWIiIj/cYiIiEBp3Apij/cYiIiI/zeIMrp3zYiP9xiIiDAQ8bD/Doj/cYiIiD7rArIU/YiI/3GIiIRcWMs6eP9xiIiI/3GE0FfC+ocYiIiP9xiIiDJAcr6/jYiI/3GIiIiD1pbbOWkoiIiI/3GDHSo78tXIiP9xiIiDu71rVEKY/3GIiIj/cTKVVb5qqo/3GIiIj/cTeQgblvfoj/cYiIiIOdhBtye+iIiP9xiIQjCM7PeIiP9xiIiI/3GIiIj/TgV8P6iP9xiIiIhEByy/jXGIiIj/cYTilcLWqIiP9xiIiIj/cYiIiP9xiISFuMikeP9xiIiIj/ShrsflGIiI/3GIhNw9wzwoiIj/cYiDo2c7bJjP9xiIiIj/OO2xuRJO/3GIiIj/cYTsPcE8JxiIiI/3GIT+e8EYSIj/cYiIQ/7c0BKI/3GIiIj/cYiEY3rKyFiIiP9xiIhMr+w1AXGIiIj/cYhCjbznJIj/cYiIiDjAArg//YiIiP9xiIhKPsxsE4iIj/cYiIQo285yT/cYiIiP9xQWnc6WJxiIiI/3GIPLeFs0h6cYiIiP9xO+ThtRsej/cYiIiP9Otzw0jIiI/3GIiEgOTI8biI/3GIiIj/cYQXEs+O2IiIj/cYhLk1xWyoiI/3GIiIRXhMuHuIj/cYiIiEP+3NAS/3GIiIj/cUs+zFwTj/cYiIiP9FVGzKuYiI/3GIg1L1G70K6IiI/3GIiIj/cYiITnacGJZxiIiI/3GIR+lskWn/cYiIiP9xS5NcVsqIiIj/cYSFuMikeIiP9xiIiI/3GIiIj/cYhL4JxR9oj/cYiIhNw9wzwoiP9xiIiI/3E4X9G4oC6I/3GIiIj/cTbhE7oe7IiIj/cYiIM1ixvadOiIiP9xiIg0YAG8n/6IiP9xiIiI/3FEVGzKuYiP9xiIiIhJzKxzNf9xiIiI/3GDcGSLj5t3GIiIj/cYiDbRIbku3nGIiIiP9xg0vTG8Qs6IiP9xiIiELiTOHbiIj/cYiIiI/3GIiIj/cYiIiP9xiDkq0rfVLYiIj/cYiIhNw9wzwoiP9xiIiI/3GIiIhK4Jxh9oiIiP9xiIiI/3GITcPcM8KIiIj/cYiIiI/0lbjIpHiIiP9xiIiI/3GIiIiP9xiIiI/3GIOqOXtlxoiIj/cYiIM1ixvadOiIiP9xiIMYVjv3qciIj/cYiIiP9xiIiI/3GIRcWMs6eIiP9xiIiI/3GIMjTRvssuiP9xiIiI/3GIiIj/cYiIiDnYQbcnvoiIiP9xiISiI8bdyP9xiIiI/0jpbJFpiI/3GIiIhLRhxbnoiP9xiIiI/3GIiIiP9xiIT5p8FliIiP9xiIiI/3GIiIiP9xiIhJf2x4CYiIj/cYiIiP9xiIiIj/cYiIiP9xiIiIRXhMuHuI/3GIiIj/cYiIiI/3GIiIj/cYiIhEByzPjY/3GIiIj/cYiIiP9xiIiITFK8StT/cYiIiP9xQo285ySIiP9xiIOF/Rt6AucYiIiP9xiIOF/Rt6AucYiIiP9xiD7fYbIgnoiP9xiIiEoiPF3ccYiIiP9xiIQo285ySP9xiIiI/3GIiISj7MbBOIiP9xiIiI/05SvCrUcYiIiP9xiIiI/0D3vBGEiIiI/3GIiIhMUrxK1P9xiIiI/3GIiIj/cYRzesjIVxiIiI/3GIiIj/cYT+e8EYSIiP9xiIiI/3GIiIiE12nDiWiIj/cYiIiP9xQo285ySIiP9xiIiI/3GIiEY3rKyFiIj/cYiIiP9xiIhGN6yshYiI/3GIiIj/cYhCjbznJIj/cYiIiP9xRRPMvsOIj/cYiIiP9Cadz5Yv9xiIiI/3GIRcWMs6eIiP9xiIiI/3GIiIj/cYSFuMikeIiP9xiIhNdpw4loiIiP9xiIViva1P9xiIiI/3GINS9Ru9CuiIiI/3GIiIj/cYQXEs+O2IiIj/cYiITtscIk6IiP9xiIiI/3GIiIj/cYhO2xwiToiIiP9xiIiFUr29SIiIj/cYiIU5XcanGIiIj/cYSbAcdP6P9xiIiI/3FKIjxt3IiI/3GIiEy3PESMiIiIj/cYOGMluJza/3GIiIiDQbY7vknHGIiIj/cYhFE8y+w4/3GIiIj/cUs+zFwTj/cYiIiP87Vqy2qVP/cYiIiP9xNCMIvNz3iI/3GIiIMkByvr+NiIj/cYiIiE3D3DPCiP9xiIiIN0NBuLy+cYiIiP9xhNtzw0jIj/cYiIiP9xS5NcVsqIiIj/cYiDL2g74JfIiIiP9xiIiI/zzk4bUbHoj/cYiIiDAQ8bD/Do/3GIiIj/MhDxv+8O/3GIiIj/cYQ/7c0BKIiI/3GIiELiTOHbiIiP9xhJGux+UYiP9xiIhPTTwbLIiIiP9xiIhNw9wzwoiI/3GIiIgxNNG/yy6IiIj/cYiIiI/3GIiEIwjOz3iP9xiIiI/3GIiIiP9xT+e8EYSIiP9xiIiDMHdbz4inGIiIj/cTEsgr/TfYiI/3GIiEKNvOck/3GIiIj/cYiIiP9xiIiIj/RDCMzPdxiIiI/3GIiIhDVGzauYiIj/cYiEFxLPjtiIj/cYiIiP9GByyvjXGIiIj/cYiIiP9xhP57wRhIiI/3GIiEoiPG3c/3GIiIj/cYiIiEuTXFbK/3GIiIj/cYTFK8StSIiI/3GIiIj/cYT9scAk5xiIiI/3GIiIj/cYiIhLRhxbnoiI/3GIiEbpbKFpiIiI/3GIR5wslj2Ij/cYiISj7MbBOIiI/3GIhPmnwWWIiI/3GIiIiP9xiIiI/3GEuTXFbKiIiP9xiIiDx6N7SFyI/3GIiIj/cYRcWMs6eIiP9xiIiITXacOJaIiI/3GIiEBp3ApiiI/3GIiIj/cYiEnMrHM1iIj/cYiIiP9xiIiIj/cYiIiP9xTsPcI8L/cYiIiP9xiIiI/3GIiIgyTBG+s+6IiIj/cYiDHSo78tXI/3GIiIj/cT6SeLJth/9xiIiI/3GDxWArSp/Yj/cYiIiISj7MbBOI/3GIiIiP9xhIqMyFc/9xiIiIhMtzxEjIiI/3GIiITilcLWr/cYiIiI/zSZUb1mro/3GIiIiP9IN6ychf9xiIiI/3GIiINpCBum9+iIiI/3GIP57BsWE+iP9xiIiIj/cYiIiP9xO06ytbFNiI/3GIiIiP9xiIiI/0mozIVziI/3GIiIj/cYhMUrxK1IiI/3GIiIj/SajMhXOIj/cYiIiP8+z8SzMDuP9xiIiI/3FTld1qiIj/cYiIg1fJG7g27/cYiIiP9xiIiIj/cYSiI8bdyI/3GIiIiEiwHIT+iI/3GIiIj/cYiIiDQXErzo7YiP9xiIiI/0eE7KexiIiI/3GIhGN6yshYiIj/cYiIiP9xiIiI/3GIg/nsGxYT6I/3GIiIgzxdW9OiqIiI/3GIiDI00b7LLv9xiIiI/3FKzKxTNXGIiIj/cYiIiP8w+wKxFP2Ij/cYiIiE9NPBssiIj/cYiIP57BsWE+j/cYiIiP9xSQ5MbxtxiIiI/3GIhIqMx1c3GIiIj/cYiIiI/3GIiIg1fJG6g25xiIiI/3GITtscIk6IiIj/cYiD+us7FRTIiI/3GIiIRjesrIWIj/cYiIiP859QG4Cv7/cYiIiI/3GExSvErUiIj/cYiIiEBp3Apij/cYiIiI/0/D3CPC/3GIiIiP9xiD+us7FRTIiIj/cYiIM1wDvaP8iP9xiIiINjvxucQOcYiIiP9xhJGux+UYiP9xiIiIg+nsGyYT6IiIj/cYhGN6yshYiIiP9xiIiI/3GIhP57wRhIj/cYiIiP9ARfwcoIiP9xiIiIj/cUc3rIyFcYiIiP9xiIiIg3X9G5oC6Ij/cYiIiEQTzM7DiIiP9xiIiIj/cYhJsBxk/nGIiIj/cUiozIVziP9xiIiITXacOJaIiI/3GIiE12nDiWiIiI/3GIiISj7MbBOIiP9xiIiISj7MbBOIj/cYiIiEGNvPckiIiI/3GIg6m/K2ZA2IiIj/cYiIiI/3GIiIPBmztOZMiI/3GIiISRrsblFxiIiI/3GEUTzL7DiP9xiIiI/3GIhEVGzKuf9xiIiIj/NPaDvQl8j/cYiIiIQ/7cwBJxiIiIj/cYhEByzPjYiP9xiIiIMHVxsJqOiIiIj/cYiIhBzlzjGnGIiIj/cYiIiP9xiIiIj/cYiIiErgnGH2iIiP9xiIiIj/cYiIhJzKxzNY/3GIiIiP9xgxKDG/186IiI/3GIg4YyW3nNpxiIiI/3GINcnRuzYuj/cYiIiP9xiIPlUqsqrViP9xiIiIj/cYiEiwHIT+iIiI/3GIhH6WyBaXGIiIiP9xhJsBx0/v9xiIiI/3GEHOXPMaiI/3GIiIiP9xiIiFKV3mqIiIj/cYiIQc5c8xr/cYiIiI/3GIiIj/cYiIiP9xiIiIj/cUBdPAssj/cYiIiI/3FP2xwCTnGIiIj/cYhFeEy4e4iIiP9xiIiIj/MbYRsFnuiIiP9xiIT5p8FliIiP9xiIiIj/cYiIS+CcQfZxiIiI/3GIiIiP9xiIiI/3E64OW2HxqP9xiIiI/z8tobLSXoiI/3GIiIj/cYiDkq0rfVLYiI/3GIiIT008GyyIiI/3GIhLk1xWyoiP9xiIiIP/NRsQyuiIj/cYiIT5p8FliIj/cYiIiP86dxO3iOyIiI/3GIiIVSvb1IiIiP9xiFOV3WqP9xiIiIj/SyI8bdyIiP9xiIiIUpXeaoiIiP9xiIiI/0VUbMq5iIj/cYiISLAchP6IiIj/cYiIiP9xiIiIj/cYiIiP9Uld1qiIj/cYiIhCMIzs94j/cYiIiFKV3mqIiI/3GIhEByzPjYiP9xiIiI/3GIhOKVwtaoj/cYiIiIQ1Rs2rmIiI/3GIiIhAadwKYo/3GIiIj/cYiIiP9xiIiIRjesrIWI/3GIiIj/cYiIiI/3GIiIj/cYiIR5wslj2P9xiIiI/3GIiIj/cYiIS+CcUfb/cYiIiP9xiIiI/3GIiIU5XcanGIiIj/cYiEhbjIpHj/cYiIiI/3GIiEvgnEH2cYiIiP9xiIiIj/cYQ/7c0BKIiI/3GIiIj/cYiIiP9xhIDkyPG4iIiP9xiIiIj/cYiIiEXFjKOncYiIiP9xhIDkyPG4iIiP9xiIg8CcG09j6I/3GIiIj/cT4x9LLOC4iP9xiIiI/3GISz7MTBNxiIiI/3GD7fYbIgnoiI/3GIiIj/cYiIiI/3GIhB2vzyUIiIiP9xiEY3rKyFiIiI/3GIiEV4TLh7iIj/cYiIPjlCssa9iI/3GIiDI00b7LLv9xiIiI/3GINGABvJ/+iIiIj/cYiEAcnA82iIiI/3GIhBzlzzGo/3GIiIiP9CzlzzGoiIj/cYiITLc8RIyIiIiP9xiIiI/3GIiIhFxYyjp3GIiIiP9xQ/7c0BKIiIj/cYiD1uQbKRvnGIiIiP9xiIiI/3GIiIj/cYiIiI/3GIhFeEy4e4iIj/cYiIQuJM4duIiI/3GIiEY3rKyFiI/3GIiIiP9xiIiI/3GIiIj/cYiIiI/3GIiIj/cYiIiP9xiIiIj/cYiIiP9xiIiI/3GIiIiP9xiIiI/3GIiIhLk1xWyv9xiIiI/3GIiIiEuTXEbKcYiIiI/3GIiIj/cYR+lskWmP9xiIiI/3GIiIiP9xiIVivZ1HGIiIj/cYhBzlzzGoj/cYiIiI/3GIiIhKPsxsE4iP9xiIiI/3GIiIj/cYRFRsyrmI/3GIiIiP9xiIiI/3GEmwHHT+/3GIiIiP9xhLk1xWyoiIj/cYiIhPTTwbLIiIj/cYiFOV3Wr/cYiIiP9xhTld1qiI/3GIiIj/cYg20SG6Lt7/cYiIiI/3GEp/bGgJ/3GIiIj/cYiIiP9xiIiIj/cYiISiI8XdxxiIiIj/cYiIiP9xiIiI/3GIiIiP9xiIiE7bHCJOiP9xiIiIj/cYiIiP9xiISLAchP6IiIiP9xiE23PDSM/3GIiIiP9FByzPjYiIiP9xiIiIj/Qs5c8xqIiI/3GIiIj/cYiIiP9xiIiIj/cYTtscIk6IiIj/cYiIiI/3GISiI8bdyP9xiIiIj/cYQF08Cyz/cYiIiI/3GIiIj/cYiIiP9xiIiIj/cYiIiP9xhJsBx0/v9xiIiIj/cVYr2tSI/3GIiIj/cYiIiI/3GIiIj/cVYr2tSI/3GIiIhHnCyGPXGIiIj/cYiIiI/3GIiIj/cUvgnFH2iI/3GIiIiP9xiIiI/0DrHBJO/3GIiIiP9DcSzY7XGIiIj/cYiIiI/3GIiIj/cYiIiP9OBXw/qI/3GIiIiP9xiIiI/3GIiIj/cYiIiELiTOHbiI/3GIiIiP9xiIiI/3GIiIj/cYSn9saAn/cYiIiI/3GIiIj/cYiIiP9xiE+afBZYiIiI/3GIiIj/cYiIiP9xhKf2xoCf9xiIiIj/cYiIiP9xiIiI/3ExEPG+7w5xiIiI/3GIhMUrxK1IiP9xiIiINdEhuy7eiIiP9xiITnacGJZxiIiI/3GISn9sWAlxiIiIj/cYhP57wRhIj/cYiIiI/3GIiIg/phGxWe6IiIj/cYiIiI/3GIiIR5wshj1xiIiIj/cYhFeEy4e4iIiP9xiINcnRujYucYiIiI/3GIPi2hstJe/3GIiIj/cYiIiI/3GIiIj/O4OztnxMiP9xiIiI/3FCjbznJIiI/3GIiIj/T3acKJaIiP9xiIiEQTzM7DiIiI/3GIhPNfwMoHGIiIj/cYiIiP9xhKf2xoCf9xiIiIj/cYg1JwS72Pv/cYiIiI/3GIiEnMrHM1iP9xiIiIj/RhPMvsOIj/cYiIiEP+3NAS/3GIiIiP9xOF/RuKAuj/cYiIiI/3GIhLk1xWyoiP9xiIiFUr29SIiI/3GIiIiP9xiITFK8StSI/3GIiIiP9LzKxTNXGIiIj/cYhJGux+UYj/cYiIiI/3GEBp3ApiiIiI/3GIhOKVwtaoj/cYiIiP88TrK1sU2IiP9xiIiEQTzM7DiIiI/3GIOT4Wt8HpiIiP9xiIiD49k7LCbP9xiIiI/3GISKjMhXP/cYiIiP9xiIiIj/RDCMzPdxiIiI/3GIiIj/cYiIiI/3GIiIhSld5qiIiP9xiIiFUr29SIiIj/cYiIiP9xiIhIDkyPG4iP9xiIiIj/cYiIhO2xwiToj/cYiIiI/3GIiIj/cUBdPAssiP9xiIiI/01GHEuej/cYiIiI/3FHN6yMhXGIiIj/cYiIiI/3GIiIj/cUuTXFbKiIiI/3GIiIj/cYiIiI/3GIiIRBPMzsOIiIj/cYiIiELiTOHbiI/3GIiIhVK9vUiIj/cYiIiIRcWMo6dxiIiI/3GIiEiwHIT+iIiI/3GIiIhDVGzauYiIj/cYiIiP9xiIiIj/cYiIiP9xTilcLWqIiI/3GIiIj/cYiIiI/3FEoazF5f9xiIiI/3GEPiTNHb/3GIiIj/cYT5p8FliIiIiP9xiIiI/3GIiDtKYbW1noj/cYiIiP9xiIQGncCmKIiP9xiIiIg/LMmx0zaIiIj/cYgyNNG+yy6I/3GIiIj/TD7MXBOI/3GIiIj/cYgxecK+hj1xiIiIj/cYiIiP9xiIg9LaGz0l6IiIiP9xiIiI/3GIiIj/S8ysYzX/cYiIiP9xiIT+e8EYSI/3GIiIj/cYhMUrxK1IiI/3GIiIj/cYiIhOKVwtav9xiIiI/3GExGHEue/3GIiIj/cYhIDkyPG4iIj/cYiIiP9KsBx0/oiP9xiIiI/0jpbJFpiI/3GIiIg9ERGy7u5xiIiIj/cYPoIxsn3OiIiI/3GIiE3D3DPCiIj/cYiIiI/0lbjIpHiIiP9xiIRoTsp7GI/3GIiIj/cYiIiI/3FBHJz+No/3GIiIj/cUFp3OlicYiIiP9xhPmnwWWIiIiI/3GIgwwrGwTU6IiIj/cYg8AXSz/otxiIiI/3GIiIj/TlK8KtRxiIiI/3GIR+lskWn/cYiIiP9E4kzR24j/cYiIiP9E4kzR24j/cYiIhKPsxsE4iI/3GIiISiI8XdxxiIiI/3GDF1cb+KjoiP9xiIiI/0Jp3Pli/3GIiIj/cYQGncCmKIiIj/cYiDl3E7eI7I/3GIiIiDS9MbtCznGIiIj/cYSFuMikeIiP9xiIiI/3GIiEY3rKyFiIj/cYiINuETuh7sj/cYiIiP9xN0vjuLQccYiIiI/3GDhjJbic2v9xiIiIj/R4Tsp7GIiIj/cYiEBp3ApiiIj/cYiIgxNNG/yy6IiIiP9xiITAV8T6iIiI/3GIiDegc7lfjI/3GIiIj/cYiIhMUrxK1I/3GIiIj/cTbptboWSv9xiIiI/3GIiDGFY796nIiP9xiIiI/3GEiozIVzj/cYiIiP9xOF/RuKAuiP9xiIiI/0w+zFwTiP9xiIiI/3GIiExSvErUiP9xiIiI/3GIiEIwjOz3iP9xiIiIj/cYiIiP9xiIiE12nDiWiIiI/3GIiIj/cYiIiP9LzKxjNf9xiIiI/3GExSvErUiIiP9xiIiI/3GE/nvBGEiIj/cYiIhNw9wzwoiP9xiIiI/3GIiEo+zGwTiIiP9xiIhMUrxK1Ij/cYiIiP9xiIhMUrxK1Ij/cYiIiP9xg9xyKzON2IiP9xiIiEP+3NASj/cYiIiI/0/D3CPC/3GIiIiP9IN6ychf9xiIiI/3GEaE7KexiIj/cYiIhAadwKYoj/cYiIiI/3GEPiTMHbcYiIiI/3GIg6x8y2ODOIiIj/cYiIgx0qO+LVxxiIiI/3GDqDs7Z8TP9xiIiI/3GD125bKJGnGIiIiP9xiEaE7KexiI/3GIiIj/RsWMs6eIiIj/cYiDr8drYDiYiI/3GIiIhBcSz47f9xiIiIj/cYg7SmG1tZ6IiP9xiIiI/3GIiIj/cYhJsBx0/v9xiIiI/3GEfpbJFpj/cYiIiP9xiIiIj/cYiIiP9MPsxcE4j/cYiIiP9D2vziUIj/cYiIiP9Pw9wjwo/3GIiIj/cYN5TSuGstcYiIiP9xgzB3W9+IqI/3GIiIhHnCyGPXGIiIj/cYMBDxsP8OiIiI/3GIhH6WyBaXGIiIiP9xhJzKxzNYiIj/cYiIg8y3O0NIyIiIj/cYiIM1wDvaP8iP9xiIiIg0ydG8Ni6IiP9xiIiIPcciszjd/3GIiIj/cYgwthGwWe6I/3GIiIiP87JoG22X6I/3GIiIj/cYiIVSvb1IiIiI/3GIgymVG+Zq6IiIj/cYiEUTzK7DcYiIiI/3GIhAadwKYoiI/3GIiIhGN6yshY/3GIiIiP9xiIhFeEy4e4iI/3GIiIhJIjx93IiIiP9xiIhHqMyVc4iIiP9xiIhEE8zOw4iIiI/3GISA5MjxuIiI/3GIiIR5wshj1xiIiIj/cU4pXC1qiIiP9xiIiEka7G5RcYiIiP9xhAadwKYoiIiP9xiIT+e8EYSI/3GIiIj/Qhyc/jaI/3GIiIiDdf0bmgLoiP9xiIiIj/cYiIiP9Pw9wjwo/3GIiIj/cYhFxYyzp4iP9xiIiIOpvytmQNiI/3GIiIgw2kawNbmP9xiIiIj/cTroM7YXzIiIiP9xiIQo285ySP9xiIiI/3GIQ6Gs1eWIiIiP9xiIiI/3GIiIRcWMs6f/cYiIiI/3FFE8y+w4j/cYiIiI/3GISKjMdXNxiIiIj/cYiITLc8RIyIiIiP9xg9YqKynV1xiIiI/3GIMLYRsFnuiP9xiIiIhHW4yaR4iIiP9xiIiI/3GIiIiP9xRcWMs6eIiI/3GIiIj/cYiIhKPsxsE4iI/3GIiIT+e8EYT/cYiIiP9xiIhMUrxK1Ij/cYiIiP9xiIiIg6Ebu27kSI/3GIiIhC4kzh24iP9xiIiIhHqMyVc4iP9xiIiIhKPsxsE4j/cYiIiIRYTst7GIiIiP9xiIT+e8EYSP9xiIiIj/Pb/StEAtiIiI/3GIiIiP9xiIiDNgVr2fqY/3GIiIj/MFk0sbbLiI/3GIiIg5Vqy3qVOP9xiIiI/3GDSxkrxObYj/cYiIhMBXxPqIiP9xiIiIj/cTaIMrp3zYj/cYiIiP9xhFxYyzp4iIj/cYiIiP9xiIOuThthseiIiI/3GIMLpisFWd/3GIiIj/cYiIiP9xiIiIR6jMlXOIiP9xiIhPmnwWWIiI/3GIiIj/cYhD4kzB23GIiIj/cYiIiP9xiIhTld1q/3GIiIj/cYhMBXxPqIiIiP9xiIg0eJW8h2qI/3GIiIg55De3G8iP9xiIiI/3E12cO7JjyIiI/3GIhJzKxzNYiI/3GIiIMurivRUdcYiIiP9xiIMjTRvssuj/cYiIiP9xg8szS0TMuI/3GIiIj/cYS+CcUfaIj/cYiIhEE8zOw4iIiP9xiIg7q+S0VBtxiIiI/3GIhMUrxK1IiP9xiIiI/3GIiIiP9xiD1uQbORvv9xiIiIj/cYTFK8StSIiP9xiIiIj/cYiIhNw9wzwoiP9xiIiI/3GIQo285ySI/3GIiIj/cYNA/Cu/A9cYiIiI/3GIiIj/cYiIhAHJwPNoiIj/cYiIPSEDs978iIj/cYiIiDqLAbZ0/v9xiIiI/3GDI00b7LLoiP9xiIiE41/CygiIiP9xiIQo285ySP9xiIiI/0YTzL7DiIj/cYiIiEuv7FUBiIiP9xiIMSgxv9fOiIj/cYiIiP9xiIiIj/cYiIiP9xiIQGncCmKIiP9xiIiDI00b3LLnGIiIj/cYhH6WyRaf9xiIiI/3GISz7MTBNxiIiI/3GIiD49k7LCbI/3GIiIiP9xiIiI/3GIg4FuS46RuP9xiIiIj/cYMBDxsP8OiIiI/3GIiD7fYbIgno/3GIiIj/cUUTzL7DiI/3GIiIMYESv37tiIj/cYiIhAadwKYoj/cYiIiP9xNwZIufm3/3GIiIj/cYTK/sRQGI/3GIiIhBjbz3JIiIiP9xiIQc5c8xqP9xiIiI/3FD4kzR24/3GIiIj/cYiIg4uLK4R03/cYiIiP9xiIhJf2x4CYiIj/cYiIhLRhxbnoiI/3GIiIj/cYiIiI/3GIS5NcVsqIiP9xiIiI/3GIiIj/cYiIiI/3GITilcLWqIj/cYiIiE12nDiWiIj/cYiIiDOl8b1aDv9xiIiIj/cYiISA5MjxuIj/cYiIiP9xhJsBx0/v9xiIiIj/cYiIiDDW9LA5C4iP9xiIiIg4xFO4O6yIj/cYiIiP82fJG7g26IiIiP9xiEo+zGwTiIiIj/cYiIiP9FoazF5Y/3GIiIiP9xN0NBuby+iIj/cYiIg3X9G5oC6IiI/3GIiIQ/7c0BKP9xiIiIj/cUCqfPVYcYiIiP9xiIiI/3GIiIhFeEy4e4j/cYiIiI/zCSMbF9zv9xiIiI/3GIScysczWIiI/3GIiIj/cYiIiITXacOJaIiP9xiIiI/3GIhD/tzQEoiP9xiIiIj/cYNd0VuyLqj/cYiIiIOHcTuIjsiIiI/3GIiIhKPsxsE4iP9xiIiITcPcM8KI/3GIiIj/cT27gbNEfv9xiIiI/3GIiIiP9xiIOAKhuP1ej/cYiIiP9xiIhNw9wzwoiI/3GIiIhIsByE/oiI/3GIiE+afBZYiI/3GIiIiEbpbKFpiIj/cYiIS0YcW56IiP9xiIiIj/cYiIiP9xhBcSz47YiIiP9xiIiEtGHFueiI/3GIiIiP9xhEoay15XGIiIj/cYiEyv7EUB/3GIiIiP9xOT4Wt8HpiIiI/3GIPXrhs4UeiIiI/3GIViva1I/3GIiIj/Qap8Blj/cYiIiP9xiEBp3ApiiIiP9xiIMw/CvfA9iIiI/3GIiIj/cU/nvBGEiIiP9xiIiI/3E0WLG8p06P9xiIiI/3FOw9wjwv9xiIiI/3GIiIj/cYiEhbjIpHiP9xiIiI/z964bKFHo/3GIiIj/cTxqRbSVuoiP9xiIiI/3GIiIg65OG2Gx6Ij/cYiIiIQY289ySIiI/3GIiIPaa7s1lEiI/3GIiIiEeozJVziI/3GIiIiP9LzKxTNXGIiIj/cYiIiI/3GIgxLIK/032P9xiIiI/3GIiIj/cUvgnFH2iIj/cYiISiI8XdxxiIiIj/cYhMUrxK1IiP9xiIiIj/RsWMs6eIiIj/cYiIiP9Cadz5Yv9xiIiI/3GIQo285ySI/3GIiIj/cTKBEr5+7Y/3GIiIiP9GxYyzp4iIiP9xiIiI/3GIiIiP9xiIS+CcUfb/cYiIiP9xhIDkyPG4iIiP9xiIU5Xdao/3GIiIj/cYMLYRsFnuiI/3GIiIhFxYyzp/9xiIiI/3GFOV3WqI/3GIiIhAzlwEGoiIiI/3GIN0NBuby+iP9xiIiIgzWLG9p06I/3GIiIj/SajMhXOIj/cYiIgySBW9t+pxiIiI/3GIiIj/cYRzesjIVxiIiI/3GIiEoiPG3c/3GIiIj/cYhFeEy4e4iIiP9xiIiI/3GIiIQBycDzaIiI/3GIiIj/TUYcS56I/3GIiIj/cYiIQo285yT/cYiIiP9xiIiI/02TXDbKcYiIiP9xQo285ySIiP9xiIhNtzwkjHGIiIj/cYiDMPwr3wPYiIiP9xiIg5LiS30dv/cYiIiP9xiFYr2tT/cYiIiI/3GIiIj/cUUTzL7DiI/3GIiIg7VgK1qf2IiI/3GIiIQ/7c0BKP9xiIiI/3GE52nCiWiP9xiIiI/3GIiDGFY796nIiP9xiIiIOafot1gXiIiI/3GIgzpfG9Wg6Ij/cYiIiP9xiIiI/3FMUrxK1IiIiP9xiIQo285ySP9xiIiI/zRMEb2z7oiI/3GIiINGABvJ/+iIj/cYiIiEIwjOz3/3GIiIj/cYViva1Ij/cYiIiP9xRcWMs6eIiI/3GIiIiP9xiIiI/3GEhbjIpHiI/3GIiIg05bm8GkaIj/cYiIiE41/CygiIj/cYiIMzNPvMywcYiIiI/3GE4pXC1qiIj/cYiIhBcSz47Y/3GIiIiP9EMIzM93GIiIj/cYiDC2EbBZ7o/3GIiIiP9xhBzlzzGoiP9xiIiI/1SV3WqIiP9xiIiEiwHIT+iIiP9xiIiEiwHIT+iIiP9xiIiI/3GEZ4TJh7cYiIiP9xiIiIVSvb1IiIj/cYiIRFRsurlxiIiI/3GIhIW4yKR4/3GIiIiP9xiIVivZ1HGIiIj/cYT5p8FliIiIiP9xiIiI/3GIiIhJzKxzNY/3GIiIj/cUc3rIyFcYiIiI/3GIiIj/cYhTld1qj/cYiIiI/0LOXPMaiIiP9xiIiI/3GIS0YcW56IiIiP9xiISA5MjxuIiP9xiIiIOLRhuEuej/cYiIiP9xg12cO7JjyIiP9xiIiIj/cYiIiP9xiEXFjLOniI/3GIiIiP9xU5XdaoiP9xiIiIRulsoWmIiP9xiIiIj/cTBtIrCi3YiI/3GIiDroM7YXzIj/cYiIiIN2/DuZA8iIiI/3GIhLRhxbnoiIiP9xiDUvUbvQroiIiP9xiIiI/3GIT+e8EYSIj/cYiIiP9xiIiI/0g3rJyFj/cYiIiP9xiIiI/3GISFuMikeIj/cYiIiP9xiIiI/3GIPAnBtPY+iIj/cYiIiP9xiIiIj/MRRDsPu8iIiP9xiIiEeozJVziIiP9xiIiE3D3DPCiI/3GIiIj/NtnDuyY8iIiIj/cYhH6WyRaf9xiIiI/3GIPY4ls3HaiIiI/3GIgyuYq+RnWP9xiIiI/3GIQF08Cyz/cYiIiP9xiIQXEs+O2IiP9xiIiIOMACuD/9iIiI/3GIg2nHW5Y4pxiIiIj/cYiIhGN6yshYj/cYiIiI/zM00b7LLoiI/3GIiIiP82YAG7n/6P9xiIiI/3FLPsxcE4/3GIiIj/cYiIQ6Gs1eWIiI/3GIiIj/cYiIiP9xiIiITtscIk6I/3GIiIj/SJwslj2IiIj/cYiIiP9xiIiIj/cYT5p8FliIiIj/cYiIR5wslj2P9xiIiI/3GIiIj/cYiIiI/3GIiIj/cYiIiP9xhWK9rUiP9xiIiI/1SV3WqIiP9xiIiIj/cYiIiP9xiIhHqMyVc4iIiP9xiIiI/3GIiISLAchP6IiI/3GIiIj/cYiIiI/3GDqLAbZ0/oiIj/cYiIiP9xhMRhxLnv9xiIiI/3GIRXhMuHuIiIj/cYiIiP9xiIiIj/Q4285ySIiP9xiIiIj/cYiIiP9xSQ5MbxtxiIiI/3GIiIg3Q0G4vL5xiIiI/3GIiFOV3GpxiIiIj/cYhKIjxt3I/3GIiIiP9xiIiI/3GIiIj/cYiIiI/3GITtscIk6IiI/3GIiIQc5c4xpxiIiIj/cYQXEs+O2IiI/3GIiIiP9xTFK8StSIiI/3GIiIhLk1xWyv9xiIiIj/cYiIhMtzxEjIiIiP9xiIiI/3GIiERUbLq5cYiIiP9xiIiIj/cYiIiP9A6xwSTv9xiIiIj/cUgOTI8biIiIj/cYhJzKxzNYiI/3GIiIiEY3rKyFj/cYiIiP9xiIiIQ6Gs1eWIj/cYiIiP9xiIiIj/cYQjCM7PeIiI/3GIiIj/cYiIQBycDzaIiIj/cYiIPBmztOZMiIj/cYiIg4b8O4kDz/cYiIiP9xiIPBmztOZMiIiP9xiIOBo2t+XJcYiIiP9xiIiD/787EEDP9xiIiI/3GIiINvVWugqp/3GIiIiP9xhBzlzzGoiP9xiIiI/0jpbJFpiI/3GIiIRAcsz42P9xiIiI/3GExGHDuecYiIiI/3GIQuJM4duIiIiP9xiIiI/3GIiIj/cYiIiI/3GIiIj/Qhyc/jaI/3GIiIiP9xhPmnwWWIiIiP9xiIiI/3GIiIiP9xiIQ6Gs1eWIiI/3GIiIiP9xhLPsxME3GIiIiP9xgzpfG9Wg6IiI/3GIiIScysczWP9xiIiIj/cYg8u4G0RH6IiIj/cYiIiP9OUrwq1HGIiIj/cYhNw9wzwoiIiP9xiIiI/3GIiIiP9xQKp89VhxiIiI/3GIiIj/cYiIiI/3GIR+lskWn/cYiIiP9xiISj7MbBOIiIj/cYiIiP9xhJzKxzNYiIiP9xiIiI/zhb1bmkKoiP9xiIiIPBVitOqdiIiP9xiIiEP+3NASj/cYiIiI/3GIiIQjCM7PeP9xiIiI/3FGhOynsYiIj/cYiIg7cum1jRaIiP9xiIiI/3FCjbznJIiI/3GIiIj/cUxSvErUiIiI/3GIiIj/cTvk4bUbHo/3GIiIj/cYg8VgK0qf2P9xiIiIj/cUfpbJFpiP9xiIiI/z964bKFHo/3GIiIj/cYRnhMmHtxiIiI/3GIQF08Cyz/cYiIiP9xiD1+M7OBzIiP9xiIiIj/cTjM9bgzCoiI/3GIiIg80xi0LOeI/3GIiIiP87KtK11S1xiIiI/3GIiIiP9xiIhKPsxsE4iIj/cYiIg0ZFK8m63/cYiIiI/zQDJL3824iIiI/3GDgSk7jtbIiIiP9xiIiI/3GIiIM1wDvaP8j/cYiIiP9xRRPMvsOIj/cYiIiP9xiE23PDSMj/cYiIiP9xhNtzw0jIj/cYiIiP9xhD/tzQEoiIj/cYiIiINwbyufkNiI/3GIiIiEGNvPckiIiP9xiIgx0qO/LVz/cYiIiI/3GIQ6Gs1eWIiIj/cYiIiI/3GIhJzKxzNYiP9xiIiIj/cYiIhJzKxzNY/3GIiIiP9xiIiI/3GIhIW4yKR4/3GIiIiP9xiIiI/3GIQ6Gs1eWIiIiP9xiIiI/3GIiIj/cUIwjOz3iIiIj/cYiIRBPMzsOIiIiP9xiIiI/zTmkbwZbnGIiIj/cYiEo+zGwTiIiI/3GIiIVSvb1IiIiP9xiIiENUbNq5iIiI/3GIiDbRIbku3nGIiIj/cYiITilcLWqP9xiIiI/3GIViva1I/3GIiIj/cYiIhHqMyVc4iIj/cYiIiP9xiIiIj/cYR+lskWmP9xiIiI/3GITilcLWqIj/cYiIiEIwjOz3/3GIiIiP9xhFE8y+w4/3GIiIiP9xTEYcS57/cYiIiP9xiIhMBXxPqIiIj/cYiIg+rgmyUfb/cYiIiP9xiIScysczWIiP9xiIiI/01GHEuej/cYiIiI/3E0C3G89I6Ij/cYiIiP9FByzPjYiIiI/3GIhL4JxR9v9xiIiI/3GIiIg0dES8i7uIj/cYiIiP9xiIiI/3FHN6ychf9xiIiI/3GIiIj/cYhKf2xYCXGIiIiP9xiD6CMbJ9zoiIj/cYiIiEY3rKyFiP9xiIiI/3E6iwG2dP6IiIiP9xiISFuMikeP9xiIiI/3GIiIiP9xiIiI/3FCMIzs94iIiP9xiIiIj/cTmHBbd4+oiIiP9xiIiD45QrLGvYiP9xiIiIScysczWP9xiIiI/3GEBp3ApiiIiI/3GIiIj/cYhEVGzKuY/3GIiIiP9xMLYRsFnuiIj/cYiIiDZHkrq4bYiI/3GIiIiE7nvCGEiIiI/3GIhMUrxK1IiP9xiIiINCtVvNSqiP9xiIiIj/cUKNvOckiI/3GIiIiP9xN/lSuQatiIj/cYiIhHqMyVc4iIj/cYiIhNdpw4loiIiP9xiIiI/3GIiEUTzK7DcYiIiP9xiEEcnP42/3GIiIj/cYiIiP9xT+e8EYSIiI/3GIiIhIGuyOUYiIiP9xiIhIDkyPG4iP9xiIiIj/O3PBtYw+cYiIiP9xiIiIj/cT4tobLSXoj/cYiIiP9xiIiEbpbKFpiIiI/3GIiISj7MbBOIiP9xiIiI/zLaRr8luf9xiIiI/3GIiIj/cYiIiIRBPMzsOIiP9xiIiIRulsoWmIiI/3GIiIj/cYiIiP9xiIhO2xwiToiI/3GIiIhFeEy4e4j/cYiIiP9xiIiE7bHCJOiI/3GIiIj/Sg5Mfxv/cYiIiP9xiIiIj/cYiIiP9xiIiIRcWMo6dxiIiIj/cYg7WlO1payIiIj/cYiIMYVjv3qciI/3GIiIj/cYhJzKxzNYiIj/cYiIiP9xiIiIj/cYiEl/bHgJiIiI/3GIiIj/cYiIiI/3GIiIj/cU4pXC1qiIiP9xiIiI/3GIiIhCMIzs94/3GIiIj/cYiIiP9xiIiIj/cYiIiP9xTQV8P6j/cYiIiP9xiIiIj/cYiIiP9xiE4pXC1qiI/3GIiIj/cYiIiI/3GIiIj/cYhOdpwolv9xiIiIj/cYiIiP9xiIiI/3GIiIhLk1xWyv9xiIiIj/cYiIiP9xRKGsxeX/cYiIiI/3GIiIj/cYS+CcUfaI/3GIiIiP9xiIiI/3GIiIj/cYiIiEuTXFbK/3GIiIiP9xiIiI/3GIS+CcUfaP9xiIiIj/cYiIT+e8EYT/cYiIiI/3GIiIj/cUfpbJFpiP9xiIiI/3FWK9rUiI/3GIiIj/cURUbMq5iI/3GIiIj/PDIitM3dcYiIiI/3GIiIj/cYTFK8StSIiI/3GIiIj/cYiIhDVGzauYiIiP9xiIiIj/cYiIiP9xiIiI/3GIhGN6yshYiIj/cYiIhG6WyhaYiIj/cYiIiI/0w+zFwTj/cYiIiI/3GEShrLXlcYiIiP9xiIOWchtpjecYiIiP9xiIiI/3GIg4X9G3oC5xiIiI/3GIQjCM7PeIiI/3GIiIj/cYiIiP9xiIiIPAnBtPY+/3GIiIj/cYiIiI/3FKf2xoCY/3GIiIj/cYiIiP9xgyNNG+yy6Ij/cYiIiP9xhJsBx0/o/3GIiIj/cTl3E7eI7IiI/3GIiIj/cYiIiI/3GEEcnP42/3GIiIj/cYiIiI/3GIiE12nDiWiIiI/3GIiINuETuh7s/3GIiIiP9xRoTsp7GIiI/3GIiIT+e8AYRxiIiIj/cYhFE8y+w/9xiIiIj/cYiISj7MbBOIiI/3GIiIj/OyrStdUtcYiIiI/3GEmwHHT+/3GIiIj/cTxqRbSVuoiP9xiIiIOZOlt2xaiIiI/3GIiDKZUb5mroiIj/cYiIO/CCtQ99iP9xiIiIj/cTOtlL1Sa/9xiIiIj/MRiUsPdriP9xiIiIj/NQ/CvPA9j/cYiIiP9xR+lskWmI/3GIiIiP9xSKjMhXOP9xiIiIj/cYTFK8StSIiP9xiIiIg9PZOzwmyIiIiP9xiIhDoazV5YiI/3GIiIiP9xg39QG5Cv6IiIj/cYiIiP9CzlzzGoiIj/cYiIiI/3GIhEVGzKuf9xiIiI/3FTld1qiI/3GIiIiP9xiIiI/3GIhL4JxR9v9xiIiIj/cYiIiP9xiIiI/3GERUbMq5iP9xiIiIj/cYiIiP9xiIiI/3GIiIiP9HeEyoe/9xiIiIj/cYiIiP9xiIiI/3GIiEhbjIpHj/cYiIiP9xhMUrxK1IiIj/cYiIiP9xiEnMrHM1iIiP9xiIiDTJ0bw2LoiIiP9xiIg8v9K0QC2P9xiIiIj/cTuvNrVQyf9xiIiIj/cYhBHJzuNnGIiIj/cYiISiI8bdz/cYiIiP9xg6JoG22X7/cYiIiI/3GIhFE8yuw3GIiIiP9xiIiI/3FP57wRhIiIj/cYiIhMUrxK1P9xiIiIj/cYiIiDaQgbpvfoiI/3GIiE7bHCJOiIj/cYiIiP9xNGRSvJutiIiI/3GISbAcZP5xiIiI/3GEXFjLOniIiP9xiIiENUbNq5iIiI/3GIg2lNK6ay2IiI/3GIiIj/Q4285ySIiI/3GIiIgwwrGwTU6Ij/cYiIiIP3W4sYpHiIiI/3GIiDI00b7LLv9xiIiI/3GITcPcM8KIiIj/cYiIgzJ1m92KaIiP9xiIiIQY289ySIiIj/cYiIPdtlsySaj/cYiIiP9xgzpfG9Wg6IiI/3GIiISj7MbBOIiP9xiIiEXFjLOnj/cYiIiP9xiFYr2tT/cYiIiI/3GEgOTI8biIiI/3GIiIj/cYiD4tobHSXnGIiIiP9xiIiI/3E1YAG7n/7/cYiIiP9xiEEcnP42/3GIiIj/cYiEnMrHM1iIj/cYiIiEeozJVziIj/cYiIiP9xQRyc/jaP9xiIiIj/cYiIiP9xS+CcUfaIj/cYiIiFUr29SIiI/3GIiIQBycDzaIiI/3GIiIj/cYiIiP9FVGzKuYiI/3GIiIiP9xiIiI/3FOdpwoloj/cYiIiI/3GIiIj/cYg9bkGzkb6P9xiIiI/3GIiIhBcSz47Y/3GIiIj/cYhJzKxzNYiIj/cYiIiP9Pw9wjwo/3GIiIj/cTZrHbqU4oj/cYiIiIPeO0sxxLiIiIj/cYiIiD164bOFHoj/cYiIiP9xiEIwjOz3iIj/cYiIhHqMyVc4iIj/cYiINogyuXfNcYiIiP9xiIiI/3GIhEVGzKuf9xiIiIj/cYg6iwG2dP6IiP9xiIiI/3GISn9sWAlxiIiIj/cYiIiP9NUrxK1IiIiI/3GIiDTJ0bw2LoiIiI/3GIhP57wRhI/3GIiIiP9xg/nsGxYT6Ij/cYiIiDQXErzo7YiP9xiIiI/092nCiWiI/3GIiIiP9xiIg0ydG8Ni6IiIiP9xiIiI/3GIPu9TshCsiIiI/3GIhFE8yuw3GIiIiP9xiDrYQbYnvo/3GIiIiP9xg+hoKyeX2IiP9xiIiI/3GIPuO0shxLiI/3GIiIj/cT1+M7OBzIiIiP9xiIiIPIbXtHkoiIiP9xiIiI/0zgnFH2iIj/cYiIiELiTOHbiI/3GIiIS6/sVQGIiIiP9xiDf1AbkK/oiIj/cYiIiP9xiIiIj/cYSA5MjxuIiIj/cYiIiP9xiEtGHFueiIiIj/cYiIiP9xiIhIDkyPG4iP9xiIiISuCcYfaIiIj/cYiIhBzlzjGnGIiIj/cYiEtGHFueiIiI/3GIiIj/cUoiPG3ciIj/cYiIiP9xiIiI/3E20SG6Lt6Ij/cYiIiP9BqnwGWP9xiIiI/3GISbAcdP7/cYiIiP9xiIMMKxsE1OiIiIj/cYiDE4I7/H3IiIiP9xiIiI/0X+3LAScYiIiP9xiINuVkuhqb/3GIiIj/cYiITXacOJaIiIiP9xiIR6jMlXOIiIiP9xiIiI/3GIiIj/cUvgnFH2iIj/cYiIiP9xiIiI/3GIiEHOXPMa/3GIiIiP9xiIiI/3GIiIj/cUFp3OlicYiIiP9xiIQo285ySP9xiIiI/3ExecK/hj2I/3GIiIj/cTEg47/fHI/3GIiIiP9xNjvxusQOiIiP9xiIiEBp3ApiiP9xiIiI/3GDLmkb4ZboiIj/cYiIiI/3GIiIOBKTuO1siP9xiIiI/3GIiEtGHFueiIiP9xiIiENUbNq5iIiI/3GIiDnAArc//f9xiIiI/3GIiIg0dES8i7uIj/cYiIiP87Qmm1vZZxiIiIj/cYiIg/nsGwYT5xiIiIj/cYhP57wRhIj/cYiIiI/zrIpLY3W3GIiIiP9xiIS0YcW56IiI/3GIiIgx4pW/HWqP9xiIiI/3E6KtK11S1xiIiI/3GIiExSvErUiP9xiIiI/3GIiIj/cU/nvBGEiIiP9xiIiIOqvktlQbiIiI/3GIiDWcdbtjioiIiP9xiIiIgzXAO8o/xxiIiIj/cYhJzKxzNYiI/3GIiIiP9xiIiI/3GISA5MjxuIiI/3GIiIj/cYiIiI/3GIiIj/cYiIT008GyyIiIj/cYiIiP9xiIiIQBycDzaIiP9xiIiI/3GIiEhbjIpHj/cYiIiP9xiIiI/3GIhKIjxt3I/3GIiIj/cUZ4TKh7/3GIiIj/cYhMUrxK1IiI/3GIiIj/cTI00b7LLoiI/3GIiIgwdXGwmo6IiIj/cYiINS9Ru9CuiIj/cYiIg9MfSzzguIiIj/cYiISLAchP6IiIj/cYiINMnRvDYuiIiIj/cYiE9NPBssiIiIj/cYiIiP9xiIiI/3GIiIiP9xiIiEwFfE+oiI/3GIiIj/cYiITbc8JIxxiIiI/3GIiEecLJY9j/cYiIiP9xiIiIRBPMzsOIiI/3GIiIRAcsz42P9xiIiI/3GIiIQo281yRxiIiI/3GIiIiP9xiIiIVSvb1IiI/3GIiIg0vTG8Qs7/cYiIiP9xiCP9kxrQJs6I/3GIiIj/cYMARRsAyuj/cYiIiP9xiEPiTMHbcYiIiP9xiEmwHGT+cYiIiI/3GIiIj/SOlskWmIj/cYiIhIsByE/oiIj/cYiIiELiTOHbiI/3GIiIj/cYiE7bHCJOiIiP9xiIiIQuJM4duIj/cYiIiP8z3kK9Ib1xiIiIj/cYQo285ySI/3GIiIiP9xiIhAadwKYoiP9xiIiIMMKxsE1OiI/3GIiIiP9xhKf2xoCf9xiIiI/3GIiExSvErUiP9xiIiI/3GIiIhSld5qiIiI/3GIiIRulsoWmIiI/3GIiIhGhOyXsXGIiIj/cYhWK9rUj/cYiIiP9xiIhEVGy6uXGIiIj/cYiDNMEb2z7o/3GIiIj/cYhAXTwLLP9xiIiI/3GEFxLPjtiIiI/3GIiIg65OG2Gx6Ij/cYiIiP9xPoaCsnl9iIiP9xiIiIPlHYsq4niP9xiIiI/3GDhvw7iQPIiP9xiIiIQY289ySIiIj/cYiD9BkbG+boiIj/cYiIiP9DjbznJIiIj/cYiIhBjbz3JIiIiI/3GIiEaE7Kexj/cYiIiP9xiE/nvBGEiI/3GIiIj/cYiDGJtL92S4/3GIiIj/PV6ks6FbcYiIiP9xiIhBzlzzGv9xiIiIj/cYiDrYQbYnvv9xiIiIj/cYNtEhui7ej/cYiIiP9xiDf9o7kCXP9xiIiIj/cU7D3BPCcYiIiI/3GDMHdb34ioj/cYiIiP9xiFOV3WqI/3GIiIj/cYSz7MXBP/cYiIiP9xg27bG6Ek6IiIiP9xiIiI/3GIiIj/cYiIiI/3GE23PDSMj/cYiIiI/3GIiIj/cYSn9saAn/cYiIiP9xhJsBx0/o/3GIiIj/cYiIiP9xiIiIhCMIzs9/9xiIiI/3GIiIj/cYiIiI/3GIiIRAcsz43/cYiIiI/3GITbc8NIz/cYiIiI/3GITbc8NIz/cYiIiI/3GIiIj/cYg+WXuypoT/cYiIiI/3GIiIj/cYiEl/bHgJiIiI/3GIiIiP9xiIiI/3GIiIj/cYTilcLWqIiP9xiIiIj/cYiIiP9xiIiIQuJM4duIj/cYiIiP9A6xwSTo/3GIiIj/cYiEBdPPoscYiIiP9xiIhTldxqcYiIiI/3GIiIj/cYiIiP9xT9scEk7/cYiIiP9xhGN6yshYiIiI/3GIiIj/cYhIqMyFc/9xiIiI/3GIiEnMrHM1iI/3GIiIj/cTlzwbeMPoiIiI/3GIiIj/cYiIiP9A97wRhIiIiP9xiIP/vzsQQMiP9xiIiI/0siPG3ciIiP9xiIiIQGncCmKP9xiIiI/3GIOjIits3diIj/cYiIiI/z0JwbT2PoiIiP9xiIiIMw/CvfA9iI/3GIiIj/cTOl8b1aDoiIiP9xiIiEuTXFbKj/cYiIiI/3GIiISSI8fdyIiIiP9xiIiINMGEuz57cYiIiI/3GIiIj/cVOV3WqIj/cYiIiI/3FH6WyRaYj/cYiIiP9xhOdpwolo/3GIiIiP9xRRPMvsOI/3GIiIiP9xiIiDNYsb2nToiP9xiIiIj/cYiIQo281yRxiIiIj/cYiEka7H5Rj/cYiIiP9xhD/tzQEoiIj/cYiIiE+afBZYj/cYiIiI/3GIiIj/cYiIT5p8FliIj/cYiIiI/3E20SG6Lt6I/3GIiIj/cT9ZJrGm2YiIj/cYiIRRPMrsNxiIiI/3GIMpEEvm77iP9xiIiI/3GEvgnFH2iP9xiIiIj/cYNjvxusQOiIj/cYiIiP9xRAcsz42IiIj/cYiIScysczWI/3GIiIiP9xgy6uK+FR2I/3GIiIiP83R+e6uBj/cYiIiI/3GIRRPMvsP/cYiIiI/3GDOl8b1aDoiIj/cYiIiP9xiIiI/3GEZ4TJh7cYiIiP9xiIiIj/cYiIiP9xhBzlzzGoiP9xiIiI/3GDhvw7iQPIiI/3GIiIhO2xwiTo/3GIiIiP9xPorTsnUsiP9xiIiI/3GIiIiP9xiIiDf1AbkK/oj/cYiIiP9xhBzlzzGoiP9xiIiIj/TVK8StSIiIj/cYiIS0YcW56IiI/3GIiIhGN6yshYj/cYiIiP9xiIiI/3GEfpbJFpj/cYiIiI/3GIiIj/cYiIQc5c8xr/cYiIiP9xiIRAcsz42Ij/cYiIiP9LzKxjNf9xiIiI/3GIT+e8EYSIj/cYiIiP9xiIQBycDzaIiIiP9xiIiI/3GIiEhbjIpH/3GIiIiP9xiIiI/3GIiIj/cYT+e8EYSIiP9xiIiI/092nCiWiIj/cYiIiP9xiIiI/3GIO5ehtWheiP9xiIiI/3GIiIMMKxsE1OiIiP9xiIiI/3GIiIj/RaGsxeWI/3GIiIj/cYhJsBxk/nGIiIiP9xiIiI/0UHLM+NiIiIj/cYiIiP9xiIiEAcnA82iIiP9xiIiI/3GIiIhVK9vUiIiP9xiIhFeEy4e4iI/3GIiIj/cYiIiP9xiIU5Xdao/3GIiIj/cYRFRsyrmI/3GIiIj/cYiIg5c8G3jD6I/3GIiIj/cTi4srhHTYiIj/cYiIT+e8EYT/cYiIiI/3GIiIhEE8zOw4iIj/cYiFYr2dRxiIiI/3GIiEhbjIpHj/cYiIiP9xiIiI/3GIiEUTzK7DcYiIiP9xiIiIj/cYiIiP9xhH6WyRaY/3GIiIj/cYiIhMUrxK1I/3GIiIj/cYhFE8y+w4/3GIiIj/cYg2O/G6xA6Ij/cYiIiIOGchuJjeiI/3GIiIj/N4yDunN8j/cYiIiP88l6G1aF6IiI/3GIiIRAcsz43/cYiIiI/3GEPiTMHbcYiIiI/3GIR5wslj2I/3GIiIiP9xTnacKJaI/3GIiIj/cYhO2xwiToiIiP9xiIiI/3GIiIiP9xhL4JxR9oj/cYiIiP9xiIiIj/cYiIiP9xiIiI/3GIiIiDqb8rZkDYj/cYiIiI/3FLPsxcE/9xiIiIj/cUaE7KexiIiP9xiIhNw9wzwoiI/3GIiIgw0qOwPVyIiIj/cYiIhD/tzQEo/3GIiIj/cYg5dxO3iOyI/3GIiIiP9xNLGSvE5tiI/3GIiIgwIOOw7xyIj/cYiIiI/3GDhf0bigLv9xiIiIj/cYhFeEy4e4iIiP9xiIiIOMACuD/9iIiI/3GIiDe8BLlD+4iIiP9xiIiI/3GIiIiP9xiIiI/3GIhNtzw0jP9xiIiI/3GIiIj/cUrMrFM1cYiIiP9xiIgzqUO8VrxxiIiIj/cYiIhC4kzh24iI/3GIiIj/cYiIiP81WLG8p06I/3GIiIj/cYRRPMvsOI/3GIiIj/cYQo285ySIj/cYiIiP9xhJzKxzNYiIiP9xiIiITFK8OtRxiIiIj/cYNXyRu4NuiIj/cYiIg78IK1D32P9xiIiI/3GIiDNYsb2nToiIj/cYiIPLuBtER+iIj/cYiIhIW4yKR/9xiIiI/3GD6qt7JVSIiIiI/3GIiEQTzM7DiIiIj/cYiDnAArc//Y/3GIiIj/cYRKGsteVxiIiIj/cYiD9BkbG+boiI/3GIiIj/cYiIiI/3GIhBzlzzGo/3GIiIj/cYiIiP9xSsysUzVxiIiI/3GIiIj/cYiIiI/3FAqnz1WHGIiIj/cYiIiP9xhOdpwoloj/cYiIiP9xiIiI/3GIiIhK4Jxh9oiIiP9xiIiIOvTTtgssiIiI/3GIiIhHqMyVc4iI/3GIiIj/cYQGncCmKIiIj/cYiIhEByzPjY/3GIiIj/cYhHnCyWPYiP9xiIiI/3FFxYyzp4iIj/cYiIiIMMKxsE1OiI/3GIiIj/cYiIiI/zfVcroqjf9xiIiIj/cYiIiP9xg1ydG7Ni6I/3GIiIj/cYRRPMvsOI/3GIiIj/cU52nCiWiP9xiIiIj/cYiD+ewbFhPo/3GIiIiP9xiIhL4JxB9nGIiIj/cYiIiI/0/D3CPC/3GIiIiP9xhJsBx0/v9xiIiI/3GIiELiTOHbiIiP9xiIiEuTXFbKj/cYiIiI/3GIR5wslj2I/3GIiIiP9xT+e8EYSIiP9xiIiIhPmnwWWI/3GIiIj/cYg5IoW23XpxiIiIj/cYiIhAHJwPNoiI/3GIiIiP9xiIiI/zbJ0bs2LoiI/3GIiIg3AqG5/V6IiIj/cYiIiEo+zGwTiI/3GIiIiE3D3DPCj/cYiIiI/3E47C+3E9BxiIiI/3GIiIT+e8EYT/cYiIiP9xiIiI/3FEoazF5Y/3GIiIj/cYiIiP9xRRPMvsOIj/cYiIiP9xSiI8bdyIiP9xiIiIR5wshj1xiIiI/3GIiIj/cUPiTNHbj/cYiIiP9xiDnAArc//Yj/cYiIiI/3GE52nCiWj/cYiIiP9xiEP+3NASiIj/cYiIiEXFjLOn/3GIiIj/cYg5ZyG2mN5xiIiIj/cYg+32GyIJ6Ij/cYiIiP9MPsxcE4j/cYiIiP9xhLPsxcE/9xiIiI/3GIiEUTzK7DcYiIiP9xiIiD6SI7Jt3IiIj/cYiIhIsByE/oiIj/cYiIPjlCssa9iIj/cYiIiENUbNq5iIiP9xiIMplRvmauiIiI/3GIiEgOTI8biI/3GIiIhMtzxEjIiIj/cYiIiP9OUrwq1HGIiIj/cYiIiEnMrHM1j/cYiIiP9xiIiI/3GIiIiP9xiE4pXC1qiI/3GIiIj/cYiIiEAcnA82iIj/cYiIiP9xiIhNdpw4loiIiI/3GIiIj/cYiIiP9xiIiIj/cYiIiP9HeEyoe4/3GIiIj/cYO+ThtRse/3GIiIj/cYiDwNE7Ty7P9xiIiI/3GIgwfRSwkuuIiP9xiIiIj/O6fotlgXiIj/cYiIiI/1SV3WqIiP9xiIiITFK8StT/cYiIiP9xg8CcG09j6IiI/3GIiIj/cYiITFK8StSI/3GIiIj/cYQo285ySIj/cYiIiP9xiIiI/3GIiDgCobj9Xo/3GIiIj/cYiIiExSvErU/3GIiIj/cYiIiP9xhNBXwvqHGIiIiP9xiIiI/3GIiD+ewbFhPo/3GIiIj/cYiEOhrNXliIiI/3GIiIgxNNG/yy6IiIj/cYiIiDUvUbvQroj/cYiIiP9xS5NcVsqIiIj/cYiIiEXFjKOncYiIiI/3GIhPmnwWWIiI/3GIiITtscIk6Ij/cYiIiP9xiIiEoiPF3ccYiIiP9xiIiI/3GIiIiP9xiIiI/3GIiISFuMekdxiIiIj/cYiIg2kIG6b36IiI/3GIiIj/cYPcciszjdiIiP9xiIiI/3GIg8VgK0qf3/cYiIiP9xiIT+e8EYSI/3GIiIj/cYhOdpwolo/3GIiIj/cYiEiozHVzcYiIiP9xiIhD/tzQEoj/cYiIiP9xiDEoMb/XzoiIj/cYiIg3BvK5+Q2IiI/3GIiIhMUrxK1P9xiIiI/3GIiDh7ZLiEm4iIiP9xiIhP57wRhP9xiIiIj/cYMBDxsP8OiIiI/3GIiIRcWMs6f/cYiIiP9xiIiIj/cYQtr84lD/cYiIiP9xiEvgnFH2j/cYiIiI/3GIiIj/cYQo285ySIj/cYiIiP9xiIiI/3GIiIhJf2x4CYiI/3GIiIj/cYiIiP9xiIiE4pXC1q/3GIiIiP9xiIiI/3GIiIj/cYiIiIQBycDzaIj/cYiIiP9xiIiIj/cYRKGsteVxiIiI/3GIiITFK8StSP9xiIiI/3GIg4gwm4fPaIiP9xiIiIgx3kK/Ib3/cYiIiP9xiDAQ8bD/DoiIj/cYiIg2O/G6xA7/cYiIiI/3GDNMEb2z7oj/cYiIiP9xg63JK2I23/cYiIiI/3GIiIj/cYiIiP9xiIhHqMyVc4iIiP9xiIiIP/NRsQyuiIj/cYiIiEGNvPckiIiI/3GIiIiP9xiIiI/3GIiIj/cYhGN6yshYiIiP9xiIiEBp3ApiiP9xiIiI/3GITnacKJaP9xiIiI/3GIT+e8EYSIj/cYiIiP9xiIiIR6jMlXOIiP9xiIiISj7MbBOIj/cYiIiP9xO+ThtRsej/cYiIiP9xgxKDG/186IiIj/cYiE81/AygcYiIiP9xiIiIj/cYhJzKxzNYiI/3GIiIiP9xiIiI/3GEhbjIpHiI/3GIiIiP9OBXw/qI/3GIiIj/cYO+ThtRse/3GIiIj/cYiIhHnCyWPf9xiIiI/3GIiIj/TylcLWqIiIj/cYiIiI/0IcnP42iP9xiIiI/3GIiIRAcsz42P9xiIiI/3GIiIiP9xiIiI/3GIQtr80lBxiIiI/3GIiIhHnCyGPXGIiIj/cYiIS0YcW56IiI/3GIiIj/cYiIQXEs+O2Ij/cYiIiP9xiIU5Xdao/3GIiIj/cYiIiP9xg9duWyiRpxiIiIj/cYPvOmsgxZiIiI/3GIiEnMrHM1iI/3GIiIj/RsWMs6eIiIiP9xiIiI/3GIiIj/cYN0eSubhtj/cYiIiI/3GDnEU7c7rP9xiIiI/3GIiIiP9NUrxK1IiIiP9xiIhFE8yuw3GIiIj/cYiIiI/3FBHJz+No/3GIiIj/cYiIiEnMrHM1j/cYiIiP9xiIiIj/cYiIRcWMs6eP9xiIiI/3GIiIiP9xScysczWIiIj/cYiIiFKV3mqIiIj/cYiIhIDkyPG4j/cYiIiP9xiINcnRuzYu/3GIiIj/cYiIiI/3GDRYsbunTnGIiIj/cYiIiI/0WhrMXlj/cYiIiP9xiIiIj/SajMhXOI/3GIiIiP9xiE52nCiW/3GIiIj/cYiIiI/3GEY3rKyFiIiI/3GIiIiP9xiIiI/0g3rJyF/3GIiIiP9xiEaE7KexiI/3GIiIj/cYiE+afBZYiIj/cYiIiI/3EwGJSw92uP9xiIiIj/cYiEiwHIT+iIiI/3GIiIgx6uK/FR2IiIj/cYiIiI/3GIiIj/Qhyc/jaI/3GIiIiP9xiIiI/3GIiIQjCM7PeP9xiIiIj/cYiIiP9xhPmnwWWIiIiP9xiIiIj/cYiIiP9xQKp89VhxiIiI/3GIiIiP9xRKGsxeX/cYiIiP9xiIiIj/cYiIiEy3PESMiIiP9xiIiFUr29SIiI/3GIiIiP9xiEEcnO42cYiIiP9xiIiIj/cYT+e8EYSIj/cYiIiI/3GIiIhNdpw4loiI/3GIiIiP9xiIhEByzPjY/3GIiIiP9xiEFxLPjtiIj/cYiIiI/3GIiIhSld5qiIiP9xiIiIS5NcVsr/cYiIiI/3GIhLRhxbnoiIj/cYiIiIRpwspj2IiIj/cYiIiI/3GIiIj/RsWMs6eIiIj/cYiIiI/3GIiIj/cYS+CcUfaI/3GIiIiP9xiIiEY3rKyFiP9xiIiIj/cYTFK8StSIiP9xiIiIj/cYiIiP9xRcWMs6eIiI/3GIiIiP9xiIiI/3GIiITAV8T6iIj/cYiIiIQuJM4duI/3GIiIiP9xiIiI/3GIiIj/cYiIiI/3GIiIhJzKxzNf9xiIiIj/cYiIiP9xhAXTwLLI/3GIiIj/cYhJsBxk/nGIiIiP9xiIhJf2x4CYiIj/cYiIiP9xiIiIj/cYiISX9seAmIiI/3GIiIj/cYiIiI/3GDV8kbuDboiI/3GIiIj/cYiIiI/3GEY3rKyFiIiI/3GIiIQBycDzaIiI/3GIiIj/cYiIiI/3GEKNvOckiP9xiIiIj/cYhIW4yKR4j/cYiIiP9xiIiIj/cUCqfPVYcYiIiP9xiIiI/3GIiIiEIwjOz3/3GIiIj/cYiIiP9xiIiIj/cYiEvgnFH2/3GIiIj/cYiIiI/0IcnP42iP9xiIiI/3GIiIiP9xiIRcWMs6eI/3GIiIj/cYiIiI/3GIiIhG6WyhaYiI/3GIiIj/PVYCtKn9iIj/cYiIiIOLRhuEue/3GIiIiP9xg66DO2F8yIiI/3GIiIj/cYPi2hstJeiP9xiIiI/3GIiEIwjOz3iP9xiIiIj/cYiIiP9xiIiI/3GIhLk1xWyoiP9xiIiIj/cUmwHHT+j/cYiIiP9xiIiIj/SVuMikeIiI/3GIiIj/cYiIiI/3GEhbjIpHiI/3GIiIj/cYiIiI/0lbjIpHiIiP9xiIiI/3GIiIhJzKxzNY/3GIiIj/cYiIiI/3FD4kzR2/9xiIiIj/cYhTld1qj/cYiIiP9xiISFuMikeI/3GIiIj/cYiIiP9xg/nsGxYT6IiP9xiIiI/3FCjbznJIiI/3GIiIj/cYiIiI/0qwHHT+iP9xiIiI/3GIiIiP9xhEByzPjYiI/3GIiIiP8wSUKxxr3/cYiIiP9xiIiISBrsjlGIiIiP9xiDUvUbvQroiIiP9xiIhAadwKYoiP9xiIiI/3FCjbznJIiI/3GIiIj/cYiIiP9xR+lskWmI/3GIiIiP9xiIiI/3GExGHDuecYiIiI/3GIhBcSz47YiP9xiIiIj/cYiIiP9xiIiI/3GIiIiP9xiIiI/3GIiEV4TLh7iIj/cYiIiP9xiIiIj/cYiIiP9xiIiI/3GEc3rIyFcYiIiP9xiIiIRjesrIWI/3GIiIj/cUxSvErUiIiI/3GIiIj/cYiIiP9xRzesnIX/cYiIiP9xiIiI/3GIiIiP9xiIg2kIG6b36IiIj/cYiDNMEb2z7v9xiIiIj/cU/nvBGEiIj/cYiIiI/zljJbic2oj/cYiIiI/3EzpfG9Wg6IiIj/cYiIiDMPwr3wPYj/cYiIiI/3GDkq0rfVLYiIj/cYiIiI/3GIiIj/cYiEY3rKyFiIiP9xiIiINu2xuhJOj/cYiIiI/3GDUnBLvY+4/3GIiIiP9xiIiEIwjOz3j/cYiIiP9xiITcPcM8KIiI/3GIhBHJzuNnGIiIj/cYiD/rArAU/XGIiIj/cYg0sZK8Tm2P9xiIiIj/cYSA5MjxuIiIj/cYiIiE7nvCGEiIiIj/cYiIiE7bHCJOj/cYiIiI/3GDxWArSp/Yj/cYiIiP9xhGN6yshYiIiI/3GIiIP/NRsQyuiIiP9xiIiI/0t/bGgJiP9xiIiI/3FD4kzR24/3GIiIj/cYSiI8bdyIj/cYiIiP9xMLpisFWdiP9xiIiI/3GD7XFLEo63GIiIj/cYiIRXhMuHuIiP9xiIiIj/cUUTzL7DiP9xiIiIj/cYRKGsteVxiIiI/3GIiDAQ8bD/DoiP9xiIiIj/MjQnv8vYiP9xiIiI/3GIg2O/G6xA6I/3GIiIiP9xU5XdaoiP9xiIiI/3FCjbznJIiI/3GIiIg+PZOxwmxxiIiI/3GIiIiP9xiIiI/3GE23PDSMiP9xiIiI/3GIiIj/cYiIiEXFjLOn/3GIiIj/cYiIiP9xiIiIhFeEy4e4/3GIiIiP9xiIiI/3GIiIj/cYiIiI/3GIiIj/cYiIiP9xQ+JM0duP9xiIiI/3GIiEQHLM+NiP9xiIiI/3GIiIiEtGHFueiP9xiIiI/3GIiIiP9xTEYcS57/cYiIiP9xiIiIg/qmKxVZ2Ij/cYiIiI/1cr2tSIj/cYiIiP9xhKf2xoCf9xiIiIj/cYiIiP9xiIiDZfJ7qg2IiP9xiIiI/3GDZX2bqoJo/3GIiIiP9xg4uLK4R02Ij/cYiIiP9xgxhWO/epyIiIj/cYiIhCjbzXJHGIiIj/cYiIiP9xhBzlzzGoiP9xiIiIj/cYTbc8NIyP9xiIiIj/cUoiPG3ciI/3GIiIiP81vTG8Qs6IiIj/cYiDgG8rf5DXGIiIj/cYiDJAcr6/jYiIiP9xiIiIj/NuFoux6XiI/3GIiIiP9JqMyFc4j/cYiIiI/3GDeQgblvfo/3GIiIj/cTXJ0bs2LoiP9xiIiI/3GIO26WtZFpiIiIj/cYiIiP9CHJz+Noj/cYiIiI/3GIRjesrIWIiI/3GIiIgzpfG9Wg7/cYiIiI/3GIP1XUsaoriIiP9xiIiIMkwRvrPuiIiI/3GIiINdEhuy7eiIiP9xiIiEiwHIT+iIiP9xiIiISX9seAmIj/cYiIiI/3GEY3rKyFiIiI/3GIiIg+71OyEKyI/3GIiIj/Qmnc+WL/cYiIiP9xiIMBDxsP8OiIj/cYiIiI/063PDSMiI/3GIiIiP9xSbAcdP6P9xiIiI/3GIhEVGzKuf9xiIiIj/cYiIMLYRsFnu/3GIiIj/cYiE+afBZYiIiP9xiIiI/3GIiEY3rKyFiIj/cYiIiP9xiIiI/3GISFuMikeIj/cYiIiP9xQjCM7PeIiIj/cYiIg5KtK31S2I/3GIiIj/cYP57BsWE+iIj/cYiIiP9xiIiIMTTRv8suiIiI/3GIiIiP9xhPmnwWWIiIiP9xiIiDkq0rfVLYj/cYiIiP9xiIiI/3GIiIhJf2x4CYiI/3GIiIj/cTNMEb2z7oiP9xiIiIj/RP7c0BKIiIiP9xiINGijvJdc/3GIiIj/cYiDGJtL92S4/3GIiIj/cYiIiINSOyutxNcYiIiP9xiIQuJM4duIiIj/cYiIiP9xiIiIQY289ySIiIj/cYiIiIMwtxvfSOiIiP9xiIiI/3FOw9wjwv9xiIiI/3GIiIj/cYiIiI/3GIiEuTXFbKiP9xiIiI/3GIiIj/cYiIiI/0DrHBJO/3GIiIj/cUxGHEuej/cYiIiP9xiIiI/0g3rJyFj/cYiIiP9xiDlnIbaY3nGIiIiP9xiDgSk7jtbIiIj/cYiIiP9E4kzR24j/cYiIiP9xiDQbY7zknIiI/3GIiIj/cYPAnBtPY+iIiP9xiIiI/1cr2tSIj/cYiIiI/3FLPsxcE/9xiIiIj/cYiIiExSvDrUcYiIiI/3GIgzUGS9r5v/cYiIiP9xhEoazF5f9xiIiI/3GIhGhOynsYj/cYiIiP9xSFuMikeIiI/3GIiIj/cYiIiP9xiEV4TLh7iIiI/3GIiIiP9xQXEs+O2IiIj/cYiIP0Xisbodj/cYiIiP9xiEIwjOz3iIiP9xiIhOKVwtao/3GIiIj/cYhEVGzKuY/3GIiIj/cYiIiI/3FHnCyWPYiI/3GIiIiP9FByzPjYiIiP9xiIiINdEhuy7eiIiP9xiIiIUpXeaoiIiP9xiIiDHeQr8hvY/3GIiIiP9xgwthGwWe6Ij/cYiIiP86xFO3O6yIj/cYiIiP89DRO08uyIiP9xiIiISX9seAmIj/cYiIiI/3GIiIj/MiyCv9N9iIiP9xiIiIMZVVv2qqiI/3GIiIiP8zOCO+x9yI/3GIiIj/cYNcnRuzYuiP9xiIiI/3FP57wRhIiIj/cYiIiP9I6WyRaYiP9xiIiI/0bFjLOniIiIj/cYiIiP9xiIiI/3GIiIiP9xiIiEl/bHgJiIj/cYiIiP9xiIiIj/cYQ+JMwdtxiIiIj/cYiIiP9xiIiI/3FBadzpYnGIiIj/cYiINpTSumstiIj/cYiIiP9xiDLmkb4ZboiIj/cYiIhIsByE/oiI/3GIiIhJf2x4CYiI/3GIiIj/TD7MXBOI/3GIiIj/cYg4AqG4/V6I/3GIiIiP9xiIiI/zZ8kbuDboiIiP9xiIiEbpbKFpiIiI/3GIg0ZFK8m62I/3GIiIiDi0YbhLnv9xiIiIj/cYiIOrOJtkx2iIiP9xiIiI/3E75OG1Gx6P9xiIiI/3GIN6TEuVs7/3GIiIj/cYiEtGHFueiIiI/3GIg9ERGz7u6I/3GIiIiP9xiIiI/3GIiIj/cUs+zFwTj/cYiIiP9xiIQc5c8xqP9xiIiIj/cYO+ThtBsecYiIiI/3GIiIj/QPe8EYSIiIj/cYiIiP9BXTwLLIiP9xiIiI/3FKIjxt3IiI/3GIiIj/cYiIiP9xiIiIj/TgV8P6iP9xiIiI/3GEPiTNHb/3GIiIj/cYiIN1/RuaAuiIiI/3GIiIj/RDCMzPdxiIiIj/cYhEByzPjYiP9xiIiIP/NRsQyuiIj/cYiIiI/3GIiIj/RaGsxeWP9xiIiIj/cYNogyunfNj/cYiIiP9xiD/rArEU/f9xiIiIj/cYiDaIMrl3zXGIiIj/cYiIQ/7c0BKI/3GIiIiP9xhOdpwolo/3GIiIj/cYiIiI/3GIiIj/cYQRyc/jb/cYiIiI/3GIRRPMvsP/cYiIiI/3GISA5MjxuIiI/3GIiIg0YAG8n/6I/3GIiIj/cYiIiI/3GIiE/nvBGE/3GIiIiP9xiIiI/3GIiIj/Qs5c8xqIiI/3GIiIhGN6yshYj/cYiIiP9xiIiIj/cYRRPMvsOP9xiIiIj/cYSA5MjxuIiIj/cYiIg7t4W1SHqIj/cYiIiI/3EwBFGwDK6P9xiIiIj/cYg4EpO47WyIiI/3GIiIj/Qmnc+WL/cYiIiP9xiIg1kNa7bymIiP9xiIiI/zSdorxiXXGIiIiP9xiIiI/3GIiIj/cYiIQc5c8xr/cYiIiI/3GIhO2xwiToiI/3GIiIiP9A6xwSTv9xiIiI/3GIiIiP9BXTwLLIj/cYiIiI/3FKIjxt3IiP9xiIiIj/MnnCv4Y9iP9xiIiI/3GITcPcM8KIiIj/cYiIg1lCi7a9eP9xiIiI/3GIiExSvErUiP9xiIiI/3GIiIj/cU52nCiWiI/3GIiIj/cYiIiP9PdpwoloiI/3GIiIj/cYiIiP9LzKxjNf9xiIiI/3GIiIj/cUxSvErUiIiI/3GIiIRBPMzsOIiIj/cYiIP/eisQhdiI/3GIiIiP870PO1LwxxiIiI/3GIhNw9wzwoiIj/cYiIhDoazV5YiI/3GIiIj/cTbhE7oe7IiIj/cYiIiI/0YTzL7DiI/3GIiIiP9xgyNNG+yy6I/3GIiIiP9xiIiINu2xuhJOj/cYiIiI/3GIhKPsxsE4iIiP9xiIiI/zZw8ruPDYiI/3GIiIhMUrw61HGIiIiP9xiIiI/3GIS+CcUfaP9xiIiIj/cYiIhAHJwPNoiI/3GIiIiP9xiIiI/3GIhMBXxPqIiIj/cYiIiI/3GIhFE8yuw3GIiIiP9xiIiI/3GIhIW4yKR4/3GIiIiP9xiIiI/3GIiIMHnCsJY9iIiP9xiIiI/3FJGux+UYiI/3GIiIj/cYiEhbjIpHiP9xiIiI/3GIiIj/cTVgAbuf/v9xiIiIj/cYiIRFRsurlxiIiI/3GIiEY3rKyFiIj/cYiIiP9xiE3D3DPCiIiI/3GIiIg/nsGwYT5xiIiI/3GIiE7bHCJOiIj/cYiIiP9xQ+JM0duP9xiIiI/3GITcPcM8KIiIj/cYiIiP9xiEmwHHT+/3GIiIj/cYg2iDK6d83/cYiIiI/3GIRFRsyrmP9xiIiI/3FEByzPjYiIiP9xiIiI/0siPG3ciIiP9xiIiI/3GIiIj/cYiD0REbPu7oiP9xiIiI/3GE7bHCJOiIiIj/cYiIg4tGG4S56I/3GIiIj/cYNu2xuhJOiIiIj/cYiIRjesrIWIj/cYiIiI/3GEmwHHT+/3GIiIj/cYiIg7BcW1+jqP9xiIiIj/OfUBuAr+/3GIiIj/cYiIS+CcQfZxiIiIj/cYiIOpvytmQNiIiP9xiIiI/3GIiIj/cYiIiI/3FTld1qiI/3GIiIj/cYg+32GyIJ6Ij/cYiIiI/3GIhWK9nUcYiIiP9xiIiIj/cYiIhVK9vUiIiP9xiIiIj/cYR5wslj2Ij/cYiIiI/0qwHHT+iP9xiIiI/3GEfpbJFpj/cYiIiI/3GIiIj/cUxGHEue/3GIiIiP9xiIiI/3GIiIj/cYiIiI/3GIiIj/cYiIiP9xiIiIj/cYiFYr2dRxiIiI/3GIiIiP9xiIiI/3GIiIj/cYiIiI/3GIiISLAchP6IiP9xiIiIj/cYiIiP9xiIiI/3GIiIiP9xiE7bHCJOiIiP9xiIiIj/cYiIiP9xiIiI/3GIiIiP9xhO2xwiToiIiP9xiIiIj/cYiIiP9xiIiI/3GIiIiP9xhKIjxt3Ij/cYiIiI/3GIiIj/cYiIiP9xiIiIj/cYiEoiPG3c/3GIiIiP9xiIiI/3GFYr2tSP9xiIiIj/cYhTld1qj/cYiIiP9xiIiIj/cYiIiP9xiIiI/3GIiIiP9xiIiI/1SV3WqIiP9xiIiIj/cYiIiP9xiIiI/3GIiIiP9xiEgOTI8biIiP9xiIiI/3GIiIj/cYhMRhw7nnGIiIj/cYiEecLJY9iP9xiIiI/3GIiIj/cUKNvOckiIj/cYiIiP9xU5XdaoiI/3GIiISA5MjxuI/3GIiIj/cYiIiP9xgwthGwWe6IiP9xiIiIUpXeaoiIj/cYiIiI/3GIiEo+zGwTiIiP9xiIiIRoTsl7FxiIiI/3GIiIj/S8ysYzX/cYiIiP9xiIhIW4yKR/9xiIiIj/cYiIiP9xiEvgnFH2j/cYiIiI/3GIiIj/cYiE52nBiWcYiIiI/3GIiIj/cYiEAcnA82iIiIj/cYiIiP9xiISA5MjxuIiP9xiIiI/3GIiIiP9xiIiI/3GIiIj/cYiEecLJY9iP9xiIiI/3GExGHEue/3GIiIj/cYiIRRPMrsNxiIiI/3GIiEl/bHgJiIiP9xiIiIj/cYiIiP9xiIiI/3GIiIiP9PKVwtaoiIiP9xiIiI/3GIiIj/RsWMs6eIiIiP9xiIiI/3GIiIhP57wBhHGIiIj/cYiIhDoazV5YiI/3GIiIj/cYiIiP9FoazF5Yj/cYiIiP9xiIgwEPGw/w6Ij/cYiIiP9xT+e8EYSIiI/3GIiIj/cYiIiI/3GIPi2hstJe/3GIiIj/cYiIiI/3GIiIj/cUoiPG3ciIj/cYiIiP9xiIiI/3GIiIiP9xScysczWIiIj/cYiIiEAcnA82iIj/cYiIiP9xiIiIj/S8ysUzVxiIiI/3GIiIhHqMyVc4iI/3GIiIiDUjsrrcTXGIiIj/cYiIiP9xiDgCobj9XoiP9xiIiI/z1WArSp/YiI/3GIiIg/QZGxvm6P9xiIiIj/cYMjTRvssuiP9xiIiIj/cYSz7MTBNxiIiIj/cYiIQBycDzaIiI/3GIiIiP9xiIiITXacOJaIiP9xiIiIj/cYiIiExSvDrUcYiIiI/3GIiExSvErUj/cYiIiI/3GIRRPMvsP/cYiIiI/3GIiIj/cYiIiP9EMIzM93GIiIiP9xiIg8u4G0RH6IiP9xiIiI/3E8CcG09j6IiIj/cYiIiP9xiIPwSYsPtncYiIiI/3GISj7MbBOIiIiP9xiIiI/0vMrFM1cYiIiI/3GIiIj/cUnMrHM1iIiIj/cYiIiP86tGG3S57/cYiIiP9xiIP0GRsb5uiIj/cYiIiI/3GIiIj/cYiEhbjIpHj/cYiIiI/3FNtzw0jIj/cYiIiI/3GIQF08+ixxiIiIj/cYhFeEy4e4iIiP9xiIiEy3PESMiIiI/3GIiITFK8StT/cYiIiI/3GIMhsOveTxcYiIiP9xiIiI/3GIiIiP9xiIiD+ewbBhPnGIiIiP9xiIR5wslj2P9xiIiIj/cYg0C3G89I6P9xiIiI/3GIU5Xdao/3GIiIiP9xiIS5NcVsqIj/cYiIiP9xiIiIQ6Gs1eWIj/cYiIiP9xiIRAcsz42Ij/cYiIiP9xiE7bHCJOiIiI/3GIiIhDoazV5Yj/cYiIiI/3GIiIQ6Gs1eWIj/cYiIiI/3GIiIj/cYiEoiPG3cj/cYiIiP9xhBcSz47YiIiP9xiIiE9NPBssiIiP9xiIiI/3GIiIj/cYiIiI/3GIiIj/cUEcnP42j/cYiIiI/3GIiIj/cYiEQHLM+NiI/3GIiIj/cTEoMb/XzoiIiI/3GIiIj/TOCcUfaIiP9xiIiIj/cYiIiP9xiIiI/3GIT5p8FliIiIj/cYiIiP9xiIiI/3GIiE+afBZYiIj/cYiIiP9xiEP+3NASiIj/cYiIiP9xiIiIj/cYiIiP9xiIhTldxqcYiIiI/3GIiEFxLPjtiP9xiIiIj/cYSiI8bdyI/3GIiIiP9xQF08CyyP9xiIiIj/cYiEecLJY9j/cYiIiI/3GIiIj/cYOWcht5je/3GIiIiP9xiIiI/3GIiEAcnA82iIiI/3GIiIj/cUp/bGgJj/cYiIiP9xiIiDqLAbZ0/oj/cYiIiP9xiERUbMq5j/cYiIiP9xiIiIj/cYiIiP9xhMUrxK1IiIj/cYiIiP9xiIO06ytbFN/3GIiIiP9xiIiI/0LOXPMaiIiP9xiIiI/3GIiIiP9xiIiEGNvPckiIiIj/cYiIiP9xiIiI/3GIiIiP9FVGzKuYiI/3GIiIhGnCymPYiIiI/3GIiIj/cYiIiP9xiEQHLM+NiIj/cYiIiP9xTFK8StSIiIj/cYiIiP9xiIiIj/cYiFYr2dRxiIiI/3GIiITtscIk6Ij/cYiIiP9xiEShrLXlcYiIiP9xiIiI/3GEShrMXl/3GIiIj/cYiIiP9xhCjbznJIiP9xiIiI/3GIiIM8knvTbYiIj/cYiIiP9xPPwhtAPej/cYiIiP9xiIg5c8G3jD6Ij/cYiIiP9xRcWMs6eIiI/3GIiIiE3D3DPCj/cYiIiI/3GIiIj/cYiIiP9xiIiIj/cYiIhLRhxbnoiP9xiIiIj/cYiIiP9xiIiI/3GIiIiP9xhP57wRhIiP9xiIiIj/cUaE7KexiIiP9xiIiI/0g3rJyF/3GIiIiP9xiIMSyCv9N9j/cYiIiP9xiIg65OG2Gx6IiI/3GIiIj/Qhyc/jaIj/cYiIiP9xT+e8EYSIiI/3GIiIj/cYiD164bOFHoiIj/cYiIg27bG6Ek6Ij/cYiIiP9xTEYcS57/cYiIiI/3GEPiTMHbcYiIiI/3GIiIRulsoWmIiI/3GIiIj/cYhIW4yKR4iP9xiIiI/3GIiIj/cYiIOYcFt3j6iI/3GIiIj/cYiIiI/3E62EG2J76Ij/cYiIiI/3FP57wRhIiI/3GIiIiP9FoazF5Y/3GIiIj/cYiIiI/092nCiWiI/3GIiIj/cYiIiDJMEb6z7oiIiP9xiIhP57wRhI/3GIiIj/cYhNw9wzwoiIiP9xiIg4xFO4O6yIiIj/cYiIhAadwKYoj/cYiIiP9xiIiI/3GIhBzlzzGo/3GIiIiP9xiIiE7bHCJOiP9xiIiIj/cYiDSxkrxObf9xiIiI/3GIScysczWIiI/3GIiIg8CcGz9j5xiIiIj/cYiD0ppbLWWnGIiIiP9xiIg0cPK8jw2IiIiP9xiIiI/3GIiITtscIk6Ij/cYiIiDOl8b1aDv9xiIiI/3GIiERUbLq5cYiIiP9xiIiIj/cYQo285ySI/3GIiIiP9xiIiI/3GEvgnFH2iP9xiIiIj/cYhDoazV5YiIiP9xiIiIj/cYiIhIW4x6R3GIiIj/cYiIhCjbzXJHGIiIj/cYg1fJG7g26IiP9xiIiI/3EwumKwVZ2I/3GIiIj/cYQjCM7PeIiI/3GIiIiP9xiIiI/3GIiIj/cYiIiI/3GIiIj/cYiIMjTRvssu/3GIiIj/cYiIQc5c8xr/cYiIiP9xiIhMUrxK1Ij/cYiIiP9xiIhKPsxsE4iIj/cYiIiI/3GIiIj/cYiINcnRujYucYiIiP9xiIiI/3GIhEByzPjYiP9xiIiI/0NxLOjt/3GIiIj/cYiERUbMq5/3GIiIj/cYiIiI/3GIiIj/cUKNvOckiIj/cYiIiEQTzM7DiIiP9xiIiIQ6Gs1eWI/3GIiIiP9xiIiI/3GIiDgeMrjhzYiIiP9xiIiDHq4r8VHYiIiI/3GIiE/nvBGE/3GIiIiP9xiIiI/3FBHJz+No/3GIiIiP9xiIiI/0IcnP42iP9xiIiIj/cYSz7MTBNxiIiIj/cYiEecLJY9j/cYiIiI/3GIg5c8G3jD6Ij/cYiIiI/3GIiIj/cYRAcsz42IiI/3GIiIj/cYiEBdPPoscYiIiP9xiIiISX9seAmIj/cYiIiI/3GIiIj/cYiIiEAcnA82iIj/cYiIiP9xiIhAHJwPNoiIiP9xiIiI/3GIiIhJzKxzNY/3GIiIj/cYiIhJzKxzNYj/cYiIiP9xg25WS6GpuP9xiIiIj/cYOiaBttl+/3GIiIj/cYiEKNvOckj/cYiIiP9xiIiI/3GIiIiP9xiIiEkiPH3ciIiIj/cYiD9F4rG6HY/3GIiIiP9xhNw9wzwoiIiI/3GIiIOqOXtlxoj/cYiIiP9xiIT+e8EYSI/3GIiIj/cYiIiISX9seAmIj/cYiIiP9xhMUrxK1IiIj/cYiIiFUr29SIiP9xiIiIhIDkyPG/9xiIiIj/cYiIiP9xiIhAHJwPNoiIiP9xiIiI/3GIiIRjesrIWIj/cYiIiP9xT+e8EYSIiI/3GIiIj/cYiIRjesrIWIiP9xiIiI/3GIiE/nvBGEj/cYiIiP9xiEBp3ApiiIiP9xiIiIQ6Gs1eWIj/cYiIiP9xiDNMEb2z7o/3GIiIiP9xMBDxsP8OiIiIj/cYiINu2xuhJOiI/3GIiIiP9xiIiI/3GIiIhPmnwWWI/3GIiIiP9xiIiI/3GIiIj/cYSFuMikeIiP9xiIiI/3GEShrLXlcYiIiI/3GIiIj/cU4pXC1qiIiP9xiIiEQHLM+Nj/cYiIiP9xiISA5MjxuIiP9xiIiI/3GIiIiP9xiIiI/3GIiIhK4Jxh9oiIiP9xiIiI/3GIiIRBPMzsOIiIj/cYiIiEAcnA82iIj/cYiIiP9xQWnc6WJxiIiI/3GIiIj/cYiDC2EbBZ7oj/cYiIiP9xiIiIP0XisLodcYiIiP9xiIhO2xwiToiI/3GIiIhG6WyhaYiI/3GIiIj/SrAcdP6Ij/cYiIiP9KsBx0/oj/cYiIiI/3GIiIhMtzxEjIiIj/cYiIiEV4TLh7iP9xiIiI/3GE52nCiWj/cYiIiI/3GIiFOV3GpxiIiI/3GIiIg9ERGz7u7/cYiIiP9xiIiEV4TLh7iI/3GIiIj/cYQXEs+O2IiIj/cYiIiP9xSbAcdP6I/3GIiIj/cYiIiP9xiIiIj/cYiIgzsZK9Tm2IiIj/cYiIiExSvErU/3GIiIj/cYiIOGchuJjeiIiI/3GIiDkyd7fNiP9xiIiI/3GIhFE8y+w/9xiIiI/3GIiIR6jMlXOIiI/3GIiIj/cYhL4JxR9oj/cYiIiP9xiIiI/3GIiEUTzK7DcYiIiP9xiIhGN6yshYiI/3GIiIj/cTi4srhHTYiIj/cYiIiDjURbgruoiIiP9xiIiD0tobPSXoiIiP9xiIiI/01SvErUiIiIj/cYiDLmkb4ZboiP9xiIiI/3GDOpQ71WvIiP9xiIiI/3GEUTzL7DiP9xiIiI/3GIhH6WyBaXGIiIj/cYiIg7o0K1XL2IiP9xiIiI/3GEKNvOckiI/3GIiIj/cYOSrSt9UtiIiI/3GIiIj/Qhyc/jaIj/cYiIiP9xSz7MXBOP9xiIiI/3GIiIj/cYiIiExSvErU/3GIiIj/cYiIiExSvErU/3GIiIj/cYiIiI/3GIiIj/cYTQV8L6hxiIiI/3GIiIiP9xTbc8NIyI/3GIiIiEuTXEbKcYiIiI/3GIiE12nDiWiIiI/3GIiIiEnMrHM1/3GIiIj/cYiIiI/3GIhGN6yshYiI/3GIiIiP9CHJz+Noj/cYiIiP9xiIiIj/cUShrMXl/3GIiIj/cYiIhAHJwPNoiIj/cYiIiP9Cadz5Yv9xiIiI/3GIiIiP9xiEEcnO42cYiIiP9xiIiIj/cYQo285ySI/3GIiIiP9IN6ychf9xiIiI/3GIiIiP9xiIRcWMs6eI/3GIiIj/cYiIiI/3GIQc5c8xqI/3GIiIj/cYiIiP9xiIiIj/MygxvdfOcYiIiP9xiIhKIjxt3P9xiIiI/3GIiEnMrHM1iI/3GIiIj/cYiIiIQBycDzaIj/cYiIiP9xiDHCsb89Tv9xiIiI/3GIiIj/cYiIiI/3GIiIMp2ivmJdj/cYiIiP9xiIiIj/cYiIiP9xiIiI/3FTld1qiIj/cYiIiP9xhWK9rUj/cYiIiI/3GIiIQ1Rs2rmIiIj/cYiIiP9xiIiIj/cYiIiP9xiIPi2hsdJecYiIiI/3GIiIj/cUCqfPVYcYiIiP9xiIiIgy5pG+GW7/cYiIiP9xiIhAadwKYoiP9xiIiI/3GEs+zFwT/3GIiIj/cYiIhONfwsoIiIiP9xiIiINS9Ru9CuiP9xiIiI/3GISiI8bdyI/3GIiIj/cYhPNfwcoP9xiIiI/3GISFuMikeIj/cYiIiP9xhCjbznJIiP9xiIiI/3GIiIj/cYiIQdr88lCIiIj/cYiIiEDOXAQaiIiI/3GIiIj/cUvgnFH2iIj/cYiIiP9xiEtGHFueiIiIj/cYiIhDoazV5YiP9xiIiIj/cYiIiP9xRKGsxeX/cYiIiI/3GIiIj/cYiDDCsbBNToiIiI/3GIiIj/cYiISFuMikf/cYiIiI/3GIg6iwG2dP6Ij/cYiIiP9xhMr+xFAYj/cYiIiI/0UHLM+NiIiI/3GIiIg9jiWzcdqI/3GIiIiP9xT+e8EYSIiP9xiIiIhIsByE/oiP9xiIiI/3GIiIiP9xSA5MjxuIiIiP9xiIiI/3GIiIj/cYiIgwwrGwTU6IiI/3GIiIj/cYiIhCjbzXJHGIiIj/cYiIgyRMO+uzyI/3GIiIj/cYiIQ6Gs1eWIiI/3GIiIg8CcGz9j5xiIiIj/cYiEUTzK7DcYiIiI/3GIhJGux+UY/3GIiIj/cYhOdpwolv9xiIiIj/cYhTld1qj/cYiIiP9xiERUbMq5j/cYiIiI/3FP2xwCTnGIiIj/cYiEEcnO42cYiIiP9xiIiI/3GIiIiEOhrNXliP9xiIiI/3GIiIiP9xiIiDqLAbZ0/o/3GIiIj/cYiDEsgr/TfY/3GIiIiP9xOthBtie+iI/3GIiIiP9xiIiDy7gbREfoiP9xiIiI/0mozIVziI/3GIiIj/O5tItmS3/3GIiIj/cYiIhDoazV5YiI/3GIiIj/cUP+3NASiIiI/3GIiIj/TOCcUfaIiI/3GIiIj/cYiIiP8zKDG+187/cYiIiP9xiIiIUpXeaoiIiP9xiIiI/0YTzL7DiIj/cYiIiP9xiIiI/3GEIwjOz3iIiI/3GIiIj/cYiIiP9xTEYcS56P9xiIiI/3GIiE9NPBssiIiI/3GIiEFxLPjtiI/3GIiIj/cYhBcSz47YiIj/cYiIiP9xiIiITFK8StT/cYiIiP9xiIiI/3GEc3rIyFcYiIiP9xiIiI/3GFYr2tSI/3GIiIj/cYhFeEy4e4iIiP9xiIiI/3GIiIiP9xiIiI/063PDSMiIj/cYiIiP9xiIiI/3GIiIiP9xiIiI/3GIiISiI8XdxxiIiI/3GIiIj/Rgcsr41xiIiI/3GIiIj/cYiIiI/3GIiIj/cYiIiP9xiIiIj/cYiIiP9xiIiI/3GIiIiP9xiIiI/3GIiEgOTI8biI/3GIiIj/cYiIiITtscIk6P9xiIiI/3GE23PDSMiP9xiIiI/3GIiIS+CcQfZxiIiI/3GIiIj/cYiIiI/3GIiIj/cYiIhFxYyzp/9xiIiIj/cYg1L1G70K6IiIj/cYiIiP847bG5Ek7/cYiIiI/3GIiITXacOJaIiI/3GIiIiP9xiIiI/3GIiIj/cUuTXFbKiIiI/3GIiIiP9xiIiI/3GIiIhBcSz47Y/3GIiIj/cYiIiP9DcSzo7f9xiIiI/3GIiEAcnA82iIiI/3GIiIOCKFuN16iIj/cYiIiI/3GIiIj/cYiIiP9xg37bG4Ek5xiIiI/3GIiIj/cYiIRjesrIWIiP9xiIiI/3GIQRyc/jb/cYiIiP9xiIiI/0lbjIpHiIiI/3GIiIT008GyyIiI/3GIiIj/PJehtWheiIj/cYiIiI/3GIiIj/cYiEtGHFueiIiI/3GIiINkeSurhtiIiP9xiIiI/3GIPKNCs1y9cYiIiP9xiIQc5c8xqP9xiIiI/3GIiEo+zGwTiIiP9xiIiIj/cYiIiP9xiIiI/3GIhTld1qj/cYiIiP9xiIhVK9vUiIiIj/cYiIiP9xiIiI/3GIiINXyRu4Nuj/cYiIiP9xiIiI/3GIPoIxsn3OiIiI/3GIiIj/SrAcdP6Ij/cYiIiP9xiIiI/3GISbAcdP7/cYiIiP9xiIhNtzwkjHGIiIj/cYiIhO2xwiToiP9xiIiI/3GISiI8bdyI/3GIiIj/cYiIiP9xiIiIj/cYiIiP9xiDEoMb/XzoiIj/cYiIiEuTXFbK/3GIiIj/cYiIiP9CHJz+NoiP9xiIiI/3FBadzpYnGIiIj/cYiIiP9xiIhL4JxR9v9xiIiI/3GIiIj/cVYr2tSIj/cYiIiP9xiIiD/zUbEMroiIj/cYiIiP9xiIiIj/cYiIiP9xSFuMikeIiP9xiIiIj/cYiIiExSvDrUcYiIiI/3GIiIj/RsWMs6eIiIj/cYiIiI/3GISA5MjxuIiI/3GIiIj/TD7MXBOI/3GIiIj/cYiIiP9xiIiIj/cYiIR6jMlXOIiIj/cYiIiP9xScysczWIiIiP9xiIiI/3GEvgnFH2iP9xiIiIj/cYiIiP9xiIiI/3FEByzPjYiIiP9xiIiI/3GIiIiP9xiE/nvBGEiP9xiIiIj/TD7MXBOP9xiIiIj/cYiIiP9xiIiI/3GIg5JoG32X6IiIiP9xiIhBcSz47Yj/cYiIiI/3FBHJz+No/3GIiIj/cYiIiI/3GEY3rKyFiIiI/3GIiIiP9xiDbtsboSToiIj/cYiIiI/3GIMSgxv9fOiIj/cYiIiI/3GIT+e8EYSI/3GIiIiP9xiDyzNLRMy4/3GIiIj/cYPL/StEAtiIiP9xiIiDdDQbi8vnGIiIiP9xiIg6m/K2ZA2IiI/3GIiIj/cYiIiP9xOiaBttl+j/cYiIiI/3GEUTzL7Dj/cYiIiI/3GIiIj/cYiIiP9xiIg+32GyIJ6P9xiIiIj/cYiIiEwFfE+oiP9xiIiI/3GIiIiE0pXD1qiIiIj/cYiIiP9xiIiI/3GIO+ThtBsecYiIiP9xiIiIhJzKxzNf9xiIiI/3GIiIOdDzty8MiP9xiIiI/3GITFK8StSIiP9xiIiI/3GEKNvOckiI/3GIiIj/cUShrMXlj/cYiIiP9xiEaE7KexiI/3GIiIj/cUKNvOckiIj/cYiIiP82U927rCKIiP9xiIiI/3GD1uQbORvoj/cYiIiP9xRKGsxeWP9xiIiI/3GIiIj/cYiIiI/3GIiIhNdpw4loiI/3GIiIiP9xiEIwjOz3iIj/cYiIiP8xYYOwrnyIj/cYiIiP9xiIiIj/cYiIQuJM4duIiI/3GIiIj/cYiIiP9xiIiIj/cYiIhBcSz47Y/3GIiIiP9xiIiI/3GIiIj/cYiIiI/3GIhBcSz47YiP9xiIiIj/cYiIiP9xiIiI/3GIiIS5NcVsqP9xiIiIj/cYiIhIW4x6R3GIiIj/cYiIiI/3GIiIj/cYiIiP9xSiI8bdyIiP9xiIiI/3GIiIiP9xiIiI/0WhrMXlj/cYiIiI/3GIOF/Rt6AucYiIiI/3GIiDgeMrjhzYiIj/cYiIhTldxqcYiIiP9xiIiIPRERsu7ucYiIiI/3GIgwthGwWe6P9xiIiI/3GIRcWMs6eIiP9xiIiI/3GIiIj/cYiIiEbpbKFpiIiP9xiIiI/3GIiIj/cYiIiI/3GISn9sWAlxiIiI/3GIiIj/cYiIiI/3GE+afBZYiIiI/3GIiIQ1Rs2rmIiIj/cYiIiI/3GIiEOhrNXliIj/cYiIiI/3GIhOdpwYlnGIiIj/cYiIiI/3GIhDoazV5YiIj/cYiIiI/0siPG3ciIj/cYiIiE4pXB1qcYiIiI/3GIiEiwHIT+iIiP9xiIiELiTOHbiIj/cYiIiI/3FBcSz47YiIiP9xiIg8u4G0RH6IiI/3GIiIj/cYiIiP9xiIiIj/cYiIS5NcVsqI/3GIiIj/cYiIiP9xiIhPmnwWWIiI/3GIiIj/cTAEUbAMroj/cYiIiP9xiIiDpCFLa964iI/3GIiIj/cYhD/tzQEoiI/3GIiIiP82FxK76O2P9xiIiI/3GIg3/aO4AlxxiIiI/3GIiExSvErUiP9xiIiI/3GIR5wslj2Ij/cYiIiP9xiIhIDkyPG4iP9xiIiIj/cYiIiP9xiIiI/3GIiIiP9xiIiI/3GIiIj/cYiIiEQHLM+N/3GIiIj/cYiE7bHCJOiIiP9xiIiI/3GIiIiFKV3mqIiI/3GIiIj/cYiIiI/3GIiIj/cYiIQc5c8xr/cYiIiP9xiIiIj/cYiIiP9xhWK9rUj/cYiIiI/3GEmwHHT+/3GIiIj/cYiIiI/3GIiIj/cYiIiP9xRFRsyrmIj/cYiIiIUpXeaoiIj/cYiIiP9xiIiIj/cYiIiP9xiIhHnCyWPY/3GIiIj/cYiIiP9xhHN6yMhXGIiIj/cYiIiP9xiIiEtGHFueiIj/cYiIg3Hoe54XiI/3GIiIiP9xMuaRvhluiIiI/3GIiIj/O2aetplhiP9xiIiIj/N5gkumfbiIiI/3GIiIj/OawSuFPt/3GIiIj/cYhGhOynsYiP9xiIiIj/SDesnIX/cYiIiP9xiITFK8StSIj/cYiIiP9xiIiIj/QPe8EYSIiI/3GIiIRBPMzsOIiIj/cYiIiITFK8OtRxiIiI/3GIiIiDwVYrTqnYiI/3GIiIiP9xTFK8StSIiI/3GIiIhAadwKYo/3GIiIiP9xiIiI/3GIiIj/cTLq4r4VHYiI/3GIiIj/SajMhXOIj/cYiIiP9xiIiIQBycDzaIiP9xiIiI/3GIiIiP9xiITAV8T6iIiI/3GIiIj/cYiIiI/3GIhNw9wzwoiIj/cYiIiP9xO+ThtRsej/cYiIiP9xiIiI/3GIiIiEdbjJpHiIiI/3GIiIj/cYiIQXEs+O2Ij/cYiIiP9xiISbAcZP5xiIiI/3GIiIhEByzPjf9xiIiI/3GIiIg52EG3J76IiIj/cYiIiP9xiIhIW4yKR4/3GIiIj/cYiIiP9xiIiEnMrHM1iP9xiIiI/3GIiEOhrNXliIiP9xiIiI/3GIiIhJzKxzNY/3GIiIj/cYiIiINQ7qu/EViIj/cYiIiP9Pw9wjwo/3GIiIj/cYiIT+e8EYSP9xiIiI/3GIiIQXEs+O2I/3GIiIj/cYiIiI/3GIRRPMvsP/cYiIiI/3GIhTld1q/3GIiIj/cYiIiIQY289ySIiI/3GIiIhJzKxzNY/3GIiIj/cYiIiI/3GISFuMikeI/3GIiIj/cYiIiI/0g3rJyF/3GIiIj/cYhLPsxME3GIiIj/cYiIP0GRsb5uiIj/cYiIiP9xiIiI/3GIiIhJzKxzNY/3GIiIj/cYiIiI/0WhrMXlj/cYiIiP9xiIQGncCmKIiP9xiIiIg50PO3Lwz/cYiIiP9xiIT+e8EYSI/3GIiIj/cYiIiIQBycDzaIj/cYiIiP9xiIiIj/cYQjCM7PeIiI/3GIiIj/cYiIiI/3GIiEwFfE+oiIj/cYiIiP9xiIiIhNdpw4loiI/3GIiIj/cYiIiI/3GEfpbJFpj/cYiIiP9xiIiI/3GIiIiP9xSn9saAmP9xiIiI/3GIiIj/cYiIiEhbjHpHcYiIiP9xiIiI/3GIiIhDoazV5YiP9xiIiI/3GIiEXFjLOniP9xiIiI/3GIiIj/cYiIScysczWIj/cYiIiP9xiIiIj/cYS+CcUfaI/3GIiIj/cYiIiI/04FfD+oj/cYiIiP9xiIiI/3GIiIiP88l6G1aF6IiP9xiIiI/3GIiEo+zGwTiIiP9xiIiISFuMekdxiIiI/3GIiIj/QV08CyyIj/cYiIiP9xiEmwHHT+/3GIiIj/cYiIVSvb1IiIiI/3GIiITAV8T6iIj/cYiIiP9xiEKNvOckiP9xiIiI/3GIiEKNvOck/3GIiIj/cYiIhFeEy4e4iP9xiIiIj/Vyva1IiP9xiIiI/3GIiIiP9xhPmnwWWIiIiP9xiIiI/3GIiIhDoazV5YiP9xiIiI/3GIiIiP9xiFYr2tT/cYiIiP9xiIiEFxLPjtiP9xiIiI/3GIiIiP9xhKf2xoCf9xiIiI/3GIiIj/cYiIiI/3FAqnz1WHGIiIj/cYiIiP9xiIiIj/cYiIiFKV3mqIiI/3GIiIiEFxLPjt/3GIiIj/cYiIiI/3FP2xwCTnGIiIj/cYiISFuMikeP9xiIiI/3GITAV8T6iIiIj/cYiIiI/3GExGHDuecYiIiP9xiIiIj/cUnMrHM1iIiI/3GIiIQ/7c0BKP9xiIiIj/cYg0FxK86O2IiIj/cYiIiP9xiEuTXFbKiIj/cYiIiI/0YTzL7DiI/3GIiIiP9xiIiI/3GIiIj/cYR+lskWmP9xiIiIj/cYiIiP9xiIiI/05SvCrUcYiIiP9xiIiIQBycDzaIiP9xiIiI/3GIiIT+e8EYT/cYiIiP9xiIiEgOTI8biP9xiIiI/3GIiIhEE8zOw4iIj/cYiIiIQjCM7Pf/cYiIiP9xiIiI/3GIiEY3rKyFiIj/cYiIiP9xhEoazF5f9xiIiI/3GIiIj/cYiIiI/3GIiIj/cYiIhMtzxEjIiIiP9xiIiI/3GIiIiDlKtre1SYiIj/cYiIiEDOXAQaiIiIj/cYiIPuO0shxLj/cYiIiP9xiITnacGJZxiIiIj/cYiIiP9xiIiIRXhMuHuI/3GIiIj/cYiIiI/3GIiIScysczWP9xiIiIj/cYiIT+e8EYT/cYiIiI/3GIRRPMvsP/cYiIiI/3GIiIj/cUEcnP42j/cYiIiI/3GE/nvBGEiI/3GIiIiP9xiEQHLM+NiI/3GIiIiP9xR5wslj2IiP9xiIiIj/cYiE3D3DPCiIiP9xiIiI/3GIiEiwHIT+iIiI/3GIiIMXVxvoqOcYiIiP9xiIiI/3GIRjesrIWIiIj/cYiIiP9xiIPAnBtPY+iI/3GIiIj/cYiIiIR6jMlXOIj/cYiIiI/3FFxYyzp4iIj/cYiIiP9xiIhFxYyzp4j/cYiIiP9xiIiI/3GIiIMSyCvtN9cYiIiI/3GIOF/Rt6AucYiIiI/3GIiIj/cYiIiP9xiIiEV4TLh7iI/3GIiIiP9xPnrhsYUecYiIiI/3GIiEKNvNckcYiIiI/3GIiISX9seAmIiP9xiIiI/3GIiIiP9xM0Byvb+N/3GIiIiP9xN6BzuV+MiIj/cYiIiITtscIk6P9xiIiI/3GIiIg/wvixPQeIiP9xiIiIgxNNG/yy6IiI/3GIiIhMtzxEjIiIj/cYiIhHnCyWPf9xiIiI/3GIiIiP9NUrxK1IiIiP9xiIiIT+e8AYRxiIiI/3GIiIg1jIO7c3yI/3GIiIiP9xiEfpbJFp/3GIiIj/cYiIiP9xiIiIj/cYiIRBPMzsOIiIiP9xiIiINl8nuqDYj/cYiIiI/3GIiIR6jMlXOIiI/3GIiIj/cYiIiP9xiIhBcSz47YiP9xiIiI/3GIiIiP9xiIiI/3GIiIj/RVRsyrmIiP9xiIiIj/cYiIiP9xiIiI/3GIiIiP9xiIiEl/bHgJiIj/cYiIiP9xiIiIj/cUHOXPMaiIj/cYiIiP9xiIiI/3GIiIiP9FoazF5Y/3GIiIj/cYiIhKPsxsE4iI/3GIiIiP9xiIRcWMs6eI/3GIiIj/cYiIiI/3FP57wRhIiI/3GIiIiP9xOF/RuKAuj/cYiIiI/3GEUTzL7Dj/cYiIiI/3GITnacKJb/cYiIiP9xiIg+LaGx0l5xiIiI/3GIiIhBjbz3JIiIiP9xiIiI/3GIiIRjesrIWIj/cYiIiP9xiIiIj/Qhyc/jaI/3GIiIj/cYiIiI/3GEEcnP42/3GIiIj/cYiIiEnMrHM1j/cYiIiP9xiIiIj/cYiIiP9xiEp/bFgJcYiIiP9xiIiIj/cU52nCiWiP9xiIiI/3GIiIiP9xiIiI/3GIiIj/cYiIR5wslj2P9xiIiI/3GIiIiP9xiIiI/3GIiIj/cYiIiEtGHFueiI/3GIiIj/cYiIiI/3GIiIj/cYiIiP9xiIhO2xwiToiI/3GIiIj/cYiIiI/3GIiIj/cYiIiP9xiIiIj/cYhNtzw0jP9xiIiIj/cYiIiP9xiIiI/3GIiIiEacLKY9iIiI/3GIiIiP9xiIiI/3GIiIj/cYSA5MjxuIiIj/cYiIiI/3GIiIj/cYiIiP9xiIiE/nvBGE/3GIiIj/cYiIhHnCyWPf9xiIiI/3GIiIPt9hsiCe/3GIiIiP9xiIiFKV3mqIiIj/cYiIiI/3GIiEoiPF3ccYiIiI/3GIiIj/cYiIiP9xiIiISX9seAmIiP9xiIiI/3GIiIj/cYiIiI/3GIiEV4TLh7iIj/cYiIiP9xiIiI/3GIiIQGncCmKI/3GIiIiP9xRKGsxeX/cYiIiP9xiIT+e8EYSI/3GIiIj/cYiIiI/0vMrFM1cYiIiP9xiIiIj/Trc8NIyIj/cYiIiITtscIk6P9xiIiI/3GIiIiP9xQGncCmKIiIiP9xiIRRPMrsNxiIiIj/cYiDwJwbT2Poj/cYiIiI/3GIiIhJzKxzNf9xiIiIj/cYSKjMhXP/cYiIiI/3GIiIhJzKxzNf9xiIiIj/cYiIiP9xRFRsyrmIj/cYiIiP9xiIiIj/cYiIiP9FVGzKuYiI/3GIiIj/cYiIiEP+3NAS/3GIiIiP9xiISj7MbBOIiIj/cYiIiDMPwr3wPYj/cYiIiI/3GIiDDCsbBNToiIj/cYiIiI/zrAArc//YiIj/cYiIiE+afBZYj/cYiIiP9xiIgwwrGwTU6IiIj/cYiIhGN6yshYiP9xiIiI/3GIiIMXVxvoqOcYiIiP9xiIiIS5NcVsr/cYiIiI/3GDi8BLhD+/9xiIiIj/cYNpx1umOKj/cYiIiP9xiD+ewbFhPoiP9xiIiI/3GIiIiP9xiD0REbPu7oiP9xiIiI/3GDYvUbnQrnGIiIj/cYiDNMEb2z7o/3GIiIj/cYiEAcnA82iIiIj/cYiIiP9xiIiI/3GIhJf2x4CYiIiI/3GIiIj/cYiIg0zSO8MtyIj/cYiIiI/3GIM6XxvVoOiIj/cYiIiP9xN6BzuV+MiIiP9xiIiI/0g3rJyF/3GIiIiP9xiIRRPMrsNxiIiIj/cYiIOosBtnT+iP9xiIiI/3GIiIiP9FoazF5Y/3GIiIj/cYiIiIRYTst7GIiIiP9xiIiDnQ87cvDI/3GIiIiP9xiDNs9L2TC4iIiP9xiIiE/nvBGE/3GIiIj/cYiIiI/3GIiIj/cU4pXC1qiIiP9xiIiI/3GIiIiP9xiIgyNNG9yy5xiIiIj/cYiIiP9xhBHJz+Nv9xiIiIj/cYiIiP9xiIiI/3GIiIQc5c4xpxiIiIj/cYiIiEOhrNXliP9xiIiIj/cYiIiP9xhOdpwolo/3GIiIiP9xiIhCMIzs94j/cYiIiP9xiIiIj/cYiIiP9FoazF5Y/3GIiIiP9xiIiI/0lbjIpHiIiP9xiIiIj/cYiIhDVGzauYiIiP9xiIiI/3GIiIiP9xiIiEl/bHgJiIj/cYiIiP9xiIiIj/cYiIiP9xQjCM7PeIiIj/cYiIiI/3GIiEQHLM+Nj/cYiIiI/3GIiIj/cYiIiP9xiIiIj/cYRRPMvsOP9xiIiIj/cYiIT+e8EYT/cYiIiI/3GIiEAcnA82iIiP9xiIiIj/S8ysUzVxiIiI/3GIiIiP9xhOdpwolo/3GIiIj/cYiIiI/3GIhL4JxR9v9xiIiI/3GIiIiP9xiIg0sZK7Tm1xiIiI/3GIiIj/cYiIiI/3GIiIj/cU/nvBGEiIiP9xiIiEeozJVziIiP9xiIiIN6wSuVPtj/cYiIiP9xiIS5NcVsqIj/cYiIiI/3GIiIj/cYiIiP9xQnEs2O1xiIiI/3GIiIj/cYiIiI/3GIiIR5wshj1xiIiIj/cYiIiP9xiIiI/3GIiIiP9xiIiI/3GIiIRAcsz42P9xiIiI/3GIiIj/cYiIiITFK8OtRxiIiI/3GIiIiP9xiIiI/3FCjbznJIiI/3GIiIj/cYiIiP9xiIiEwFfE+oiIj/cYiIiP9xSz7MXBOP9xiIiI/3GITFK8StSIiP9xiIiI/01SvErUiIiIj/cYiDAg47DvHIiIiP9xiIiIP57BsGE+cYiIiP9xiIiIj/cYRRPMvsOP9xiIiIj/cYT+e8EYSIj/cYiIiI/3GIS5NcVsqIiP9xiIiI/3FMUrxK1IiIiP9xiIiI/3GIiIj/cYiIiI/3GIiExSvErUj/cYiIiI/3GIT5p8FliIiI/3GIiIj/cYiIRFRsurlxiIiIj/cYiIiP9xiIiI/3GIiIPLuBtER+iIj/cYiIiP9xQjCM7PeIiIj/cYiIiINZgku2fbiIiIj/cYiIiEiwHIT+iI/3GIiIiP9xiIiISuCcYfaIiI/3GIiIhP57wBhHGIiIj/cYiIiI/3GIiIj/cYS+CcUfaI/3GIiIiP9xiIhDoazV5YiI/3GIiIiP9xiIiITilcHWpxiIiI/3GIiIj/cYiIiI/3GIiIj/cYViva1I/3GIiIiP9xiIhIsByE/oiIj/cYiIiI/3GIS+CcUfaP9xiIiI/3GIiIiP9xiIiErgnGH2iIiI/3GIiIiP9xiIiEOhrNXliI/3GIiIiP9xiIiI/3GEXFjLOniIj/cYiIiI/3GIScysczWIiP9xiIiIj/cYiIiP9xhL4JxR9oj/cYiIiI/3GIiIhFxYyjp3GIiIj/cYiIiI/3GIiIj/cUiozIVziP9xiIiI/3GDbtsboSToiIiI/3GIiE/nvBGE/3GIiIiP9xiIiE12nDiWiIiP9xiIiIj/cYiIiP9xiEvgnFH2j/cYiIiI/3GIiIj/RaGsxeWP9xiIiIj/cYRRPMvsOP9xiIiIj/cYiIiErgnGH2iIiP9xiIiIj/cYiIiP9xiIiELiTOHbiIj/cYiIiP9xiIiIj/cYiIiP9xiIiE4pXC1q/3GIiIj/cYiIiI/3GIiIj/cYiIiP9xQF08CyyI/3GIiIj/cYiIiI/0bFjLOniIiI/3GIiIhSld5qiIiI/3GIiIj/TVK8StSIiIiP9xiIiI/3FGeEyoe/9xiIiI/3GIiIj/cYiIiI/3GIiIj/cYiIiP9xiIiIj/cYiIiDbtsboSTo/3GIiIiP9xiE52nCiW/3GIiIj/cYiIiI/3GIT5p8FliIiI/3GIiIj/cYiIiI/3GIiIj/cTXJ0bs2LoiP9xiIiI/3GIhNtzw0jP9xiIiI/3GIiFUr29SIiIiP9xiIiI/3GIiEuTXFbKiP9xiIiI/3GIiIiP9xiIiI/3GINtEhui7e/3GIiIiP9xiIiDy7gbREfoiP9xiIiI/3GIiIiP9xiIiI/3GIRRPMvsOP9xiIiI/3GIiE9NPBssiIiI/3GIiIj/cYTEYcS57/cYiIiP9xiIhNdpw4loiIiI/3GIiIj/cYiIQXEs+O2Ij/cYiIiP9xiFOV3WqP9xiIiIj/cYiIiP9xhGN6yshYiIiI/3GIiIj/Q3Es2O1xiIiIj/cYiIiP9xiIiI/3GITzX8HKD/cYiIiI/3GIiIj/Q4285ySIiI/3GIiIhSld5qiIiP9xiIiIhLRhxbnoj/cYiIiP9xiIiIj/cYiIiP9xiIiI/3GIiEwFfE+oiIiP9xiIiI/0DrHBJO/3GIiIiP9xiIiI/3GISbAcZP5xiIiIj/cYiIiExSvDrUcYiIiI/3GIiE4pXC1qj/cYiIiP9xiIiDE8dL/Di4j/cYiIiP9xgxwrG/PU7/cYiIiI/3GIiIj/RDCMzPdxiIiI/3GIiIg39QG5Cv6I/3GIiIj/cT4x9LLOC4j/cYiIiI/0jpbJFpiI/3GIiIj/cYiIiP9xiIiIj/cYiIiP9KsBx0/oj/cYiIiI/3GIiINGABvJ/+iI/3GIiIj/cYiIg78IK1D32P9xiIiIj/cYiITcPcM8KIiP9xiIiI/3GDgCobj9XoiP9xiIiIj/cYTK/sRQGI/3GIiIj/cYiDHilb8daoiI/3GIiIj/cYgx3kK/Ib2IiI/3GIiIj/PJehtWheiIj/cYiIiI/3GIiIj/cYiIiEeozJVziIj/cYiIiP9xiIiIj/cYiEY3rKyFiIj/cYiIiI/3GIhTld1q/3GIiIj/cYiIQ/7c0BKI/3GIiIiP9xiDBtIrCi3Yj/cYiIiP9xg8CcG09j6IiI/3GIiIj/cUhbjIpHiIiP9xiIiI/3GIiIR6jMlXOIiI/3GIiIj/cYQo285ySIj/cYiIiP9xg7p5O1WGyIiI/3GIiIiP8+YqKznV2P9xiIiI/3GIQ6Gs1eWIiIiP9xiIiI/3GIiISFuMekdxiIiIj/cYiIiP9xiIRcWMs6eI/3GIiIiP9xiIiI/3GIiIj/cU4pXC1qiIiP9xiIiIj/cYiIiP9xhOdpwolo/3GIiIiP9xiIiI/3GIiIj/cYhMBXxPqIiIiI/3GIiIj/cYiIQBycDzaIiIj/cYiIiP9xhL4JxR9oj/cYiIiI/3GIiIj/cYiIiP9xiIiIj/cYiELiTOHbiIiI/3GIiIj/cYiIiP9xhIW4yKR4iI/3GIiIj/cYiIhSld5qiIiIj/cYiIiP9xiIiISLAchP6IiP9xiIiI/3FP2xwCTnGIiIiP9xiIiI/3GIiE7bHCJOiIj/cYiIiP9xiIiI/3GIiIiP9xiIiI/3GIhDoazV5YiIiP9xiIiI/3FEoazF5f9xiIiIj/cYiIiP9Nk1w2ynGIiIj/cYiIhDoazV5YiI/3GIiIj/cYMLpisFWdj/cYiIiP9xiIiIMSgxv9fOj/cYiIiP9xiExSvErUiIj/cYiIiP9xNcnRuzYuiI/3GIiIj/cYQF08CyyP9xiIiI/3GIhEByzPjYiP9xiIiI/3GIhIW4yKR4/3GIiIiP9xiDrk4bYbHoiIiI/3GIiIR6jMlXOIiI/3GIiIj/cYScysczWIiIj/cYiIiP9xiEXFjLOniI/3GIiIiP9xiIiI/3GE23PDSMiP9xiIiI/3GIQXEs+O2IiI/3GIiIj/ROJM0duI/3GIiIj/cYiEUTzL7D/3GIiIj/cYiISLAchP6IiIj/cYiIhHqMyVc4iIj/cYiIiP9xhP57wRhIiI/3GIiIj/cYiE23PDSM/3GIiIj/cYg+OUKyxr2IiIj/cYiIiP9xiIhMBXxPqIiI/3GIiIiP9xiIiI/0g3rJyF/3GIiIiP9xiIiI/3GEvgnFH2iP9xiIiIj/cYiIiP9xiIiI/04FfD+oj/cYiIiI/3GIiIj/cYiIiEbpbKFpiIj/cYiIiI/3GIiIj/cYiIRXhMuHuIiP9xiIiI/3GIiIiP9xiIiI/3GIhOdpwYlnGIiIiP9xiIiI/3GIiIj/cYQ+JM0dv/cYiIiP9xiIiIj/cYiIiP9xiIhGN6yshYiI/3GIiIj/cYiEnMrHM1iIj/cYiIiP9xiIQBycDzaIiIiP9xiIiI/3GEXFjLOniIj/cYiIiI/3GIiIj/cYU5Xdaoj/cYiIiI/3GEBdPAss/3GIiIiP9xiIiI/3GIiEOhrNXliIiP9xiIiI/0siPG3ciIiP9xiIiI/3GIiIj/cYiIiI/3GIiIQjCM7PeP9xiIiI/3GIiIiP9xiIiI/3GIiIj/cYhKIjxt3Ij/cYiIiP9xiIiIj/cYiIiP9xiIiI/04FfD+oj/cYiIiI/3GIiIj/cYiIiP9EMIzM93GIiIiP9xiIiEnMrHM1j/cYiIiI/3GIiIj/cYhP57wRhIiP9xiIiI/3GITFK8StSIiP9xiIiI/3GIhL4JxR9v9xiIiIj/cYiIiP9xiITtscIk6IiI/3GIiIj/cYiIiP9xiIiIj/cYiIiP9xiIT5p8FliIiP9xiIiIj/cYiIiP9xiIiI/3FOKVwtaoiIj/cYiIiI/3GIiIj/cYiIhK4Jxh9oiIiI/3GIiIj/cYhCMIzs94iI/3GIiIiP9xiIiI/3GIiIj/cYiIiI/3GIhEByzPjYj/cYiIiI/3GIiIj/cYiITtscIk6IiP9xiIiI/0icLJY9iIiI/3GIiIj/cYiIiP9xiIiIj/cYiIhMtzxEjIiIiP9xiIiI/3GIiEXFjLOnj/cYiIiI/3GIiIj/cYhJsBxk/nGIiIiP9xiIiEQHLM+N/3GIiIiP9xiIiI/3GIhJzKxzNYiI/3GIiIj/cYiIiP9OBXw/qI/3GIiIiP9xiIiI/3GIiIj/cYPi2hstJeiP9xiIiI/3GIPAnBtPY+iIj/cYiIiP9xg8CcG09j6IiI/3GIiIj/cU0FfD+o/3GIiIj/cYiIiI/3GIiIj/cYiIiEnMrHM1j/cYiIiP9xiIO5ehtWhe/3GIiIiP9xiIiDmHBbd4+o/3GIiIiP9xiDZPNbqwyoiP9xiIiI/3GITFK8StSIiP9xiIiI/3GE/nvBGEiIj/cYiIiP9xiIiI/0GqfAZY/3GIiIiP9xiIiI/3FHN6yMhXGIiIiP9xiIiI/3GIiEnMrHM1iI/3GIiIj/cYiIiP9xiIiIj/SyI8bdyIiP9xiIiIj/cYiIiP9xiIiI/3GIiIiP9xhKIjxt3Ij/cYiIiI/3GIhHqMyVc4iIiI/3GIhGN6yshYiI/3GIiIiP9LzKxTNXGIiIj/cYiIiI/3E4FuS46RuIiP9xiIiI/3GEnMrHM1iIiI/3GIiIj/cYRzesjIVxiIiI/3GIiIj/cYiEnMrHM1iIj/cYiIiP9xiIhL4JxR9v9xiIiI/3GIiIj/cYiIiI/3E/nsGxYT6IiP9xiIiIj/cYNjvxusQOiIj/cYiIiP9xiEOhrNXliIiIj/cYiIiP9xiIiI/3GIiDRkUrybrYj/cYiIiP9xiIS0YcW56IiIj/cYiIiELiTOHbiI/3GIiIj/cYg+gjGyfc6IiIj/cYiIiP9CHJz+NoiP9xiIiI/3GE7D3BPCcYiIiP9xiIiI/0QwjMz3cYiIiI/3GIiIj/cYiIiP9xiIiIj/cUXFjLOniIiP9xiIiI/3FMUrxK1IiIiP9xiIiIS0YcW56Ij/cYiIiP9xiIiI/0IcnP42iI/3GIiIj/cYiIiP9xiIiIj/cYhPmnwWWIiIj/cYiIiP9EMIzM93GIiIiP9xiIiDv8IbUD3oiP9xiIiIj/cYiELiTOHbiIiI/3GIiIhAHJwPNoiP9xiIiIj/cYiIiP9xiIiExSvErUj/cYiIiP9xiIPt9hsiCeiP9xiIiI/3GIiIRjesrIWIj/cYiIiP9xhMUrxK1IiIj/cYiIiP9OUrwq1HGIiIj/cYiISj7MbBOIiI/3GIiIhAHJwPNoiI/3GIiIj/cYiIiE/nvAGEcYiIiP9xiIhFE8yuw3GIiIj/cYiITcPcM8KIiP9xiIiI/0vMrGM1/3GIiIj/cYiIhP57wRhP9xiIiI/3GIiIj/cYSbAcdP6P9xiIiI/3GINtEhui7e/3GIiIiP9xiIiI/3GIiIj/cYMSDjv98cj/cYiIiP9xiIPAnBtPY+iI/3GIiIj/SrAcdP6I/3GIiIiP9xiIiI/3GIhLRhxbnoiIiP9xiIiI/3GE7bHCJOiIiIj/cYiIiP9xiEY3rKyFiIiI/3GIiIj/Q4285ySIiI/3GIiIj/cYiIiP9xhMUrxK1IiIj/cYiIiP9Otzw0jIiI/3GIiIj/Vyva1IiI/3GIiIj/cYiIiP9xhJzKxzNYiIiP9xiIiI/3GITEYcO55xiIiI/3GIiIhEByzPjf9xiIiI/3GIiIj/cYiFYr2tT/cYiIiP9xiIiELiTOHbiIj/cYiIiP9xNL0xvELOiIiI/3GIiEY3rKyFiIj/cYiIiP9MPsxcE4j/cYiIiP9xiIScysczWIiP9xiIiI/3GIiIj/cUhbjIpHiIiP9xiIiI/3GIiIj/cYiEl/bHgJiIiIj/cYiIiP9xiIiI/05SvCrUcYiIiP9xiIiIRjesrIWI/3GIiIj/cYiIiEXFjKOncYiIiI/3GIiIj/cYiIScysczWIj/cYiIiP9xiIiI/0lbjIpHiIiI/3GIiIj/cYiIiFUr29SIiI/3GIiIj/Vyva1IiP9xiIiIj/cYiIiP9xiIiI/3GIiEl/bHgJiIiI/3GIiIj/cYiIiP9xiIiIj/cYiELiTOHbiIiI/3GIiIj/cYiIiP9xiIiIj/cYiEV4TLh7iIiP9xiIiI/3GIiIj/Vyva1IiI/3GIiIj/cYhBcSz47YiIj/cYiIiP9xiIiI/3GIiIiP9xiIiI/0TiTNHbiP9xiIiI/3GIiIj/cYiIiI/3GIiIj/cYiIhBcSz47Yj/cYiIiP9xiIiIRXhMuHuI/3GIiIj/cYU5XdaoiP9xiIiI/3GIiIj/QOscEk6P9xiIiI/3GIiE7bHCJOiIj/cYiIiP9xiIiI/3GIiIhSld5qiIiI/3GIiIj/cYiIiI/3GIiIj/cYiIiP9xT+e8EYSIiI/3GIiIj/cYiEY3rKyFiIiP9xiIiI/3FLk1xWyoiIiP9xiIiIj/cUIwjOz3iIiI/3GIiIj/cYiIhKIjxd3HGIiIj/cYiIg8CcG09j6P9xiIiI/3GIiD7TwrEsPXGIiIj/cYiIT008GyyIiIj/cYiIiP9xhTld1qiI/3GIiIj/cYPW5Bs5G+iP9xiIiI/3GIiIRAcsz42P9xiIiI/3GIiIg7/CG1A96Ij/cYiIiP9xiITbc8NIz/cYiIiP9xiIiI/3FBzlzzGoiI/3GIiIiP9xiIiI/3GIiIhPTTwbLIiI/3GIiIj/cYiIiI/3FLk1xWyoiIiP9xiIiI/01GHEuej/cYiIiI/3GIhIDkyPG4iI/3GIiIj/cYiIiP9xiIiIj/cUShrMXl/3GIiIj/cYiIiI/0bFjLOniIiI/3GIiIj/cYiIiI/3GIiIj/cYSFuMikeIj/cYiIiI/3GIhOdpwYlnGIiIj/cYiIiI/3GIg/ReKxuh2P9xiIiIj/cYRRPMvsOP9xiIiIj/cYSRrsflGIj/cYiIiP9xS+CcUfaIj/cYiIiI/3GIiIj/cYiIiP9xiITnacKJb/cYiIiP9xiIiI/3GIg7CRe19uiP9xiIiI/3GIPXrhs4UeiIiI/3GIiIhMUrxK1P9xiIiI/3GIiIj/RaGsxeWI/3GIiIj/cYSz7MXBP/cYiIiP9xiIRXhMuHuIiI/3GIiIj/cT+CMbF9zv9xiIiI/3GIiIj/cYiIiI/3GIiIj/cYiIhHnCyWPf9xiIiI/3GIiIj/cYTnacKJaI/3GIiIj/cYiIiP9xiIiIj/cYiIhMBXxPqIiP9xiIiI/3GIiIiP9xiIhOKVwtao/3GIiIj/cYiIhGN6yshYiP9xiIiI/3GIiIj/cYiIiI/3GIiIj/cYiIiP9xiIhBcSz47YiP9xiIiI/3FEoazF5Y/3GIiIj/cYiIM1ixvadOiIiP9xiIiI/063PDSMiIj/cYiIiP9xRnhMqHv/cYiIiP9xiIiI/0ONvOckiIiP9xiIiI/3GIScysczWIiI/3GIiIhP57wBhHGIiIj/cYiIhAHJwPNoiIj/cYiIiP9xiIiI/3FBadzpYnGIiIj/cYiIRcWMs6eI/3GIiIj/cYiIg5c8G3jD6I/3GIiIj/cYiIT+e8EYSP9xiIiI/3GIiIP/NRsQyuiIiP9xiIiIRoTsl7FxiIiI/3GIiIOosBtnT+iP9xiIiI/3GIiIg6+CW2B9qIj/cYiIiP9xiEShrLXlcYiIiP9xiIg/nsGxYT6P9xiIiI/3GIiIg/nsGwYT5xiIiI/3GIiIj/cYNA/CvPA9/3GIiIj/cYiIhAHJwPNoiIj/cYiIiP9xQc5c8xqIiP9xiIiI/3GIiIiP9xiIiI/3GIiIj/cYhL4JxR9oj/cYiIiP9xiIiI/0lbjIpHiIiI/3GIiIj/cYiIhGN6yshYiP9xiIiI/3GIiIj/cYiIS+CcUfb/cYiIiP9xiIiI/0d4TKh7j/cYiIiP9xiFOV3WqI/3GIiIj/cYiIiP9xiIhCMIzs94iP9xiIiI/3GIiIj/cU52nCiWiI/3GIiIj/cYiIiP9xiISiI8bdyP9xiIiI/3GIiIiP9xiIiI/3GIiIj/cYiIRcWMs6eI/3GIiIj/cYiIiP9xiITnacKJb/cYiIiP9xiIiI/3FL4JxR9oiI/3GIiIj/cYiIhMBXxPqIiP9xiIiIj/cYiIiP9xiIiI/3GIiIiP9xiIiI/3FGeEyoe/9xiIiI/3GIiIj/cYiEBdPPoscYiIiP9xiIiIj/cYiIiP9xiIiI/3GIhOKVwtaoj/cYiIiI/3GIiIj/cYiIiP9xiIiIhBcSz47f9xiIiI/3GIiIiP9xiIiI/3GIiIj/cYSA5MjxuIiIj/cYiIiI/3GIiIj/cYiIiEbpbKFpiIj/cYiIiI/3GIiIj/cYiIiP9EMIzM93GIiIiP9xiIiI/3GIiIj/cUfpbJFpiP9xiIiIj/cYiIiP9xiIiIR1uMmkeIiIiP9xiIiI/3GIiIj/cYiIiI/3GEV4TLh7iIiIj/cYiIiP9xiIiI/3GIhTld1qj/cYiIiP9xiIhKIjxt3P9xiIiI/3GIiIj/cYiEmwHGT+cYiIiP9xiIiITtscIk6I/3GIiIj/cYiIiP9xRKGsxeWP9xiIiI/3GIiIj/cYhOdpwolo/3GIiIj/cYiIiP9xiIiEvgnEH2cYiIiP9xiIiI/3GEShrMXl/3GIiIj/cYiIiP9xiEXFjLOniIj/cYiIiP9xiIiI/3GEPiTNHb/3GIiIj/cYiIiI/3GIiIj/cYiIiP9xhNtzw0jIj/cYiIiP9xiEmwHHT+/3GIiIj/cYiIiP9xiIiIg7/CG1A96I/3GIiIj/cYhO2xwiToiIiP9xiIiEl/bHgJiIj/cYiIiI/3FAqnz1WHGIiIj/cYiIiP9xiIiIj/cYiIiP9xiIiISLAchP6IiP9xiIiI/3GIS5NcVsqIiP9xiIiI/3FFxYyzp4iIiP9xiIiISA5MjxuP9xiIiI/3GIiIT008GyyIiI/3GIiIhMUrxK1P9xiIiI/3GIiIQXEs+O2I/3GIiIj/cYiIhGN6yshYiP9xiIiI/3GE4pXC1qiIj/cYiIiP9xiEQHLM+NiIj/cYiIiP9xg5HjK34c2P9xiIiI/3GIiIj/cYT9scAk5xiIiI/3GIiIj/cVYr2tSIj/cYiIiP9xiIiI/3GIRRPMvsOP9xiIiI/3GIiDuXobVoXv9xiIiI/3GIiIg8y3O0NIyIiI/3GIiIj/cYhJzKxzNYiIj/cYiIiP9xiIiIj/cYiIiP9xiIiI/3GIiEIwjOz3iI/3GIiIj/cYiIiP9xiIiIT008GyyIiP9xiIiIj/cYiIiP9xiIhBzlzzGv9xiIiI/3GIiIiP9xiIiI/3GIiIj/cYiIiI/0qwHHT+iP9xiIiI/3GIiIiP9xiIiI/3GIiIj/cYiIiEecLIY9cYiIiP9xiIiIj/cYiIiP9xiIiI/3GIhC4kzh24iIiP9xiIiIj/cYiIiP9xiIiI/3FD4kzR24/3GIiIj/cYiIiI/3GIiIj/cYiIiP9xiIiIj/cYiIiP9xiIiI/3GIiFYr2dRxiIiI/3GIiIhDoazV5YiP9xiIiI/3GIiIj/cYiIhMtzxEjIiIiP9xiIiISLAchP6IiP9xiIiI/3GIhAXTz6LHGIiIj/cYiIhVK9vUiIiI/3GIiIj/cUBdPAssiP9xiIiI/3GIg8v9K0QC2Ij/cYiIiP9xTilcLWqIiI/3GIiIiP9xiIiI/3GIiIhP57wBhHGIiIj/cYiIiP9M4JxR9oiIj/cYiIiP9xiEBp3ApiiIiP9xiIiI/3GIiIiP9xiIhBzlzzGv9xiIiI/3GIiIj/cYiIiI/3GIiIj/cYiEtGHFueiIiI/3GIiIj/cYiIiP9xiIiIj/cYiIiP9xRKGsxeX/cYiIiI/3GIiIg5c8G3jD7/cYiIiI/3GIiIMCDjsO8ciIj/cYiIiI/3GIiIj/cUIwjOz3iIiI/3GIiIg3X9G5oC6IiP9xiIiIj/cYiIiP9GxYyzp4iIiP9xiIiIj/cYiIiP9xRFRsyrmIj/cYiIiP9xiIiIj/cYiIhCMIzs94/3GIiIj/cYiEBp3ApiiIj/cYiIiI/3FJsBx0/o/3GIiIj/cYiE4pXC1qiP9xiIiIj/cTlzwbeMPoiIiP9xiIiITFK8StT/cYiIiP9xiIg7/CG1A96IiI/3GIiIj/cYM5lRvWau/3GIiIj/cYiE7bHCJOiIiP9xiIiI/3GIiIT008GyyIiI/3GIiIiExSvDrUcYiIiP9xiIiEeozJVziIiP9xiIiIj/cYiIhJzKxzNY/3GIiIiP9xiDMPwr3wPYiIiP9xiIiIgzD8K98D2I/3GIiIj/cYiIQ6Gs1eWIiI/3GIiIj/cYhJGux+UYj/cYiIiI/3GIhCMIzs94iP9xiIiI/3GIiIiP9xiIiI/3GIiIj/cYiIiI/0ONvOckiIj/cYiIiI/3GIS5NcVsqIiP9xiIiI/3GIU5Xdao/3GIiIiP9xiIhG6WyhaYiIiP9xiIiI/3GIhD/tzQEoiP9xiIiIj/cYiDroM7YXzIiP9xiIiI/3GEShrMXl/3GIiIj/cYiIP57BsWE+j/cYiIiP9xiIiE+afBZYiP9xiIiIj/cYiIiP9xiIO6NCtVy9iIiI/3GIiIj/cYRoTsp7GIiP9xiIiI/3GIiIiP9xTilcLWqIiI/3GIiIj/cYiIiP9xiIhDoazV5YiIj/cYiIiP9xViva1IiP9xiIiI/3GISA5MjxuIiI/3GIiIj/cYiIiI/3GIiIj/cYiIhKIjxd3HGIiIj/cYiIiP9xiIiIj/cYiIiP9xR+lskWmI/3GIiIj/cYhBHJz+Nv9xiIiI/3GIiIj/cYiEtGHFueiIiI/3GIiIj/cYTEYcS57/cYiIiP9xiIiI/3GIiIiELiTOHbiP9xiIiIj/cYiIiP9xiIiI/3GIiISA5MjxuI/3GIiIiP9xiIiI/3GIiIj/cYiISA5MjxuIj/cYiIiI/3GIiIj/cYiIiP9xhHN6yMhXGIiIj/cYiIiP9xiIiIj/TylcLWqIiIj/cYiIiP9xiIiI/3GIiIT5p8FliIj/cYiIiP9xiIiI/3GIiIhFxYyzp/9xiIiI/3GIiIj/cYiIiEIwjOz3j/cYiIiP9xiIiI/3GIiIiEgOTI8b/3GIiIiP9xiIiI/3GIiIj/cYiIQ6Gs1eWIiI/3GIiIj/cYiE52nCiW/3GIiIj/cYiIiP9xiIiIQM5cBBqIiIiP9xiIiI/3GIiIj/cYiITnacGJZxiIiI/3GIiIj/cYiIhMtzxEjIiIiP9xiIiIhPTTwbLIiP9xiIiIj/cYTnacKJaP9xiIiI/3GIiIRAcsz42P9xiIiI/3GIiE7bHCJOiIj/cYiIiP9xiITFK8StSIj/cYiIiP9xS+CcUfaIiP9xiIiI/3GIiIj/S39saAmI/3GIiIiP9xiIiI/3GIiIj/cYS5NcVsqIiI/3GIiIiP9xiIiI/3GIiIj/cYSiI8bdyIj/cYiIiP9xiIiIj/cYiIiP9xiIiI/3GEc3rIyFcYiIiP9xiIiIQM5cBBqIiIj/cYiIiIVSvb1IiI/3GIiIj/cYiITAV8T6iIiI/3GIiIj/cYiIiP9xiIiIhPmnwWWI/3GIiIj/cYiIiP9xiIiIhK4Jxh9oiIj/cYiIiP9xiIiIhGN6yshY/3GIiIj/cYiEY3rKyFiIiP9xiIiI/01GHEueiP9xiIiI/3GIiEo+zGwTiIiP9xiIiI/3GE4pXC1qiIj/cYiIiI/3GEecLJY9iI/3GIiIiP9xhEByzPjYiI/3GIiIiP9NRhxLno/3GIiIj/cYiIiIRjesrIWP9xiIiI/3GIiIiP9CHJz+Noj/cYiIiP9xiITFK8StSIj/cYiIiP9xiIiIj/RaGsxeWP9xiIiI/3GIiIiP9xQjCM7PeIiIj/cYiIiP9xiIiISBrsjlGIiIiP9xiIiE9NPBssiIiP9xiIiI/3GFOV3WqI/3GIiIiP9xiINS9Ru9CuiIiP9xiIiI/3GIiIj/cYiIiI/3GIg5hwW3ePqIj/cYiIiI/3GEUTzL7Dj/cYiIiI/3GIiIRBPMzsOIiIj/cYiIiP9xg0C3G89I6I/3GIiIj/cYiIhHqMyVc4iIj/cYiIiI/3GEBp3ApiiIiI/3GIiIQ1Rs2rmIiIj/cYiIiP9xiIiIj/cYN1MzuazMiIiI/3GIiIhEE8zOw4iIj/cYiIiP9GE8y+w4iI/3GIiIj/TlK8KtRxiIiI/3GIiIhHqMyVc4iI/3GIiIj/cYhAXTwLLP9xiIiI/3GIiIQjCM7PeI/3GIiIj/cYiDjIpLg3W4iI/3GIiIj/Nkc9urjCcYiIiP9xiIiE3D3DPCiI/3GIiIj/cYOosBtnT+iIiI/3GIiIhJf2x4CYiP9xiIiI/3GIiEhbjIpHj/cYiIiP9xiIiD9Rg7GufIiIj/cYiIiP9xiIhMUrxK1Ij/cYiIiP9xiIiIj/cYgyNNG+yy6P9xiIiIj/cYiIiEAcnA82iI/3GIiIiP9xiEoiPG3cj/cYiIiI/3GIiIQY289ySIiIiP9xiIiIR1uMmkeIiIj/cYiIiI/3GIiIj/cUs+zFwTj/cYiIiP9xiIiIS5NcVsr/cYiIiP9xiIiIj/cYiIiP9xiIiI/05SvCrUcYiIiP9xiIiI/3GIiIhIW4x6R3GIiIj/cYiIiP9xiEHOXPMaiP9xiIiIj/cYiIiP9xiIiI/3GISz7MTBNxiIiI/3GIiIhJzKxzNY/3GIiIj/cYiIiI/3FKf2xoCY/3GIiIj/cYiIiP9xiIiIj/cYiIRcWMs6eP9xiIiI/3GIiIiP9xiIiI/3GIiIj/cUBdPAssiP9xiIiI/3GIiEQHLM+NiP9xiIiI/3GITFK8StSIiP9xiIiI/3GEBdPAssj/cYiIiP9xiIiIj/cYiIiP8w/1OxEKz/cYiIiI/3GIiEhbjIpH/3GIiIj/cYiIiI/3GIiIj/T3acKJaIj/cYiIiI/3GIhJzKxzNYiP9xiIiIj/cYiDnckrcjbYiIiP9xiIiI/3GIT+e8EYSIj/cYiIiP9xS+CcUfaIiP9xiIiI/3GIg1L1G70K6IiI/3GIiIj/cYQRyc/jaP9xiIiI/3GIiIj/cYiIg5c8G3jD6I/3GIiIj/cYhMr+xFAY/3GIiIiP9xiIg4zPW4Mwr/cYiIiP9xiIMplRvmauiIiI/3GIiIiP9xRKGsxeX/cYiIiP9xiIQuJM4duIiIj/cYiIhMtzxEjIiIiP9xiIiDrYQbUnvnGIiIj/cYiIgzC3G99I6IiIiP9xiIiEXFjLOn/3GIiIj/cYiIVivZ1HGIiIj/cYiIiP9xiIiIhMBXxPqIj/cYiIiP9xiIiI/3GIhH6WyBaXGIiIiP9xiIiI/3GIiIj/cYiIiEDOXAQaiIiIj/cYiIiP9xiIiI/3GIiIiP9LIjxt3IiI/3GIiIiP9xU5XdaoiP9xiIiI/3GIiIiErgnGH2iIiP9xiIiI/3GIiIiP9FByzPjYiIiP9xiIiIj/MJIxsX3O/3GIiIj/cYiEBdPPoscYiIiP9xiIiE+afBZYiI/3GIiIj/cYiIiP9xiEV4TLh7iIiI/3GIiIiP9xiIiI/3GIiIj/cYiIiI/3FCMIzs94iIiP9xiIiI/0TiTNHbiP9xiIiI/3GISKjMhXP/cYiIiP9xiIhCjbznJP9xiIiI/3GIiEUTzK7DcYiIiP9xiIiExSvErUj/cYiIiP9xiIiEY3rKyFiI/3GIiIj/cYiIhJzKxzNYj/cYiIiP9xiIiIj/SVuMikeIiI/3GIiIj/cYiIiI/3FCMIzs94iIiP9xiIiI/3GIiIiP9xRKGsxeX/cYiIiP9xiIiIj/cYhMBXxPqIiIiP9xiIiI/3GIiIiP9xiITAV8T6iIiI/3GIiIj/cYiIiI/3FBHJz+No/3GIiIj/cYiIiIRulsoWmIiP9xiIiI/3GIiIj/cYiIiIQ/7cwBJxiIiIj/cYiIhLk1xWyo/3GIiIj/cYiIiP9xiIiIj/cYhH6WyRaf9xiIiI/3GIiEBp3ApiiI/3GIiIj/cYiIiErgnGH2iIiI/3GIiIj/cYiIiEl/bHgJiIj/cYiIiP9xiIiI/3GIiIiP9PdpwoloiP9xiIiI/3GIhKPsxsE4iIiP9xiIiIScysczWP9xiIiI/3GIhMUrxK1IiP9xiIiI/3GISKjMhXP/cYiIiP9xiIiIj/cTXdFbsi6oj/cYiIiI/0mozIVziP9xiIiIj/RP7c0BKIiIiP9xiIiIO0phtbWe/3GIiIj/cYiIhKIjxd3HGIiIj/cYiIiP9xiIT5p8FliIiI/3GIiIj/cYiIhJzKxzNYj/cYiIiP9xiITcPcM8KIiI/3GIiIhFxYyjp3GIiIiP9xiIhMr+w1AXGIiIj/cYiIiEY3rKyFiP9xiIiI/3GIiEIwjOz3iP9xiIiIj/cYiIiP9xhBHJz+Nv9xiIiIj/cYiIiENUbNq5iIiP9xiIiI/3GIiE9NPBssiIiI/3GIiIiP9xiIiI/3GIiIj/cYiIiI/3GEXFjLOniIj/cYiIiP9xiIiDWIMrt3zYiIiP9xiIiI/0icLJY9iIiI/3GIiIj/cYiIRjesrIWIiP9xiIiI/3GIiEKNvOck/3GIiIj/cYiEP+3NASiI/3GIiIiP86e2S3hJuI/3GIiIj/cYiIMw/CvfA9iIiP9xiIiI/3FLk1xWyoiIiP9xiIiIj/ROJM0duP9xiIiIj/cYiIO6NCtVy9iIj/cYiIiI/z/TwrIsPYiP9xiIiI/3GIRAcsz42IiP9xiIiI/3GIiIR6jMlXOIiI/3GIiIiP9E4kzR24/3GIiIiP9xiIiD5R2LKuJ4j/cYiIiI/3GEY3rKyFiIiI/3GIiIiP8z6uK+FR2IiP9xiIiIj/cYNXREuou7cYiIiP9xiIiIOpvytmQNiI/3GIiIj/cUxSvErUiIiI/3GIiIj/ShrsflGIiI/3GIiIiP9NUrxK1IiIiP9xiIiIj/QPe8EYSIiI/3GIiIiEnMrHM1/3GIiIj/cYiIiI/0ONvOckiIj/cYiIiI/0jpbJFpiI/3GIiIj/cYM0wRvbPuiP9xiIiIj/cYiIhK4Jxh9oiIiP9xiIiIj/cYiERUbMq5/3GIiIj/cYiIg+6wKyFP2IiI/3GIiIiExSvDrUcYiIiP9xiIiIj/cYiIiP9xiFYr2tT/cYiIiI/3GIiFOV3GpxiIiI/3GIiISj7MbBOIiP9xiIiIj/cUhbjIpHiIj/cYiIiP9xNcnRuzYuiI/3GIiIj/cYiEl/bHgJiIiIj/cYiIS0YcW56IiP9xiIiIj/cUP+3NASiIiI/3GIiIhMBXxPqIj/cYiIiP9xiIiIj/cU/nvBGEiIj/cYiIiI/zbJ0bs2LoiP9xiIiIj/cTVw8ruPDYj/cYiIiI/3GIiIj/cYiIiP9xiIiIj/cYM0wRvbPuiP9xiIiI/3GIiIiP9xiIiI/0siPG3ciIiP9xiIiI/3GIiIj/cYiIiI/3GEShrLXlcYiIiP9xiIiIj/cYhDoazV5YiIiP9xiIiIj/cYiIiP9xiIhEVGy6uXGIiIj/cYiIiI/3GIiEXFjLOnj/cYiIiP9xiIiIj/cYiIiP9xiIiI/3GIiIhO2xwiToj/cYiIiP9xiIiISSI8fdyIiIj/cYiIiI/3GE7bHCJOiIiI/3GIiIiP9XK9rUiI/3GIiIj/cYiIiI/3GIiIj/cYhOdpwolv9xiIiIj/cYiIiP9xiIiI/04FfD+oj/cYiIiI/3GIiIj/cYiIiP9xiIiEwFfE+oiIj/cYiIiP9xiIiI/3GIiIiE9NPBssiI/3GIiIiP9xiIiI/3GIiIj/cYiIiI/3GIhFeEy4e4iIj/cYiIiP9xiIiI/3GIiIiEGNvPckiIiP9xiIiIj/cYhOdpwolv9xiIiI/3GIiIiP9xiIiEIwjOz3j/cYiIiP9xiIiIj/cYiIhG6WyhaYiIj/cYiIiP9xiIiIj/cYiIiP9Lf2xoCYj/cYiIiP9xiIiIj/cYiE+afBZYiIj/cYiIiP9xiIiIj/cYiIhJf2x4CYiI/3GIiIj/cYiIiI/3FOdpwoloj/cYiIiP9xiIiIj/cYiIiP9OBXw/qI/3GIiIj/cYiIiI/3GIiIj/cYiIiELiTOHbiI/3GIiIj/cYiIiI/3GIiIj/cYhFeEy4e4iIiP9xiIiI/3GIiIiP9xiIiEtGHFueiI/3GIiIiP9xiIiI/3GIiIj/cYiIiI/3GIR5wslj2I/3GIiIiP9xiIiI/3GIiIj/cYiIiI/3GE0FfC+ocYiIiP9xiIiI/3GExSvErUiIiP9xiIiI/3GIiIiP9xiISiI8bdz/cYiIiI/3GIiFOV3GpxiIiI/3GIiIg8YqK0nV2Ij/cYiIiP9xiIiI/3GIiIiP9NUrxK1IiIiP9xiIiIhPmnwWWI/3GIiIj/cYiEOhrNXliIiI/3GIiIj/cYiIiExSvErU/3GIiIj/cYiIiP9xiIRjesrIWIiI/3GIiIj/cYiIiI/3FLk1xWyoiIiP9xiIiI/3GIiIQBycDzaIiI/3GIiIj/cYiIiP9xiIhIDkyPG4iP9xiIiIj/cYiIiP9xiIiI/0Jp3Pli/3GIiIj/cYiIRFRsurlxiIiIj/cYiIiP9xhWK9rUj/cYiIiI/3GEBdPAss/3GIiIiP9xiIiI/3GIiIj/cYiIiI/0oOTG8bcYiIiI/3GIiISj7MbBOIiP9xiIiI/3GISiI8bdyI/3GIiIj/cYiIiP9xhEByzPjYiIj/cYiIiP9xhOdpwoloj/cYiIiP9xiIhFeEy4e4iI/3GIiIj/cYRzesjIVxiIiI/3GIiIhIsByE/oiI/3GIiIj/cYiIRRPMrsNxiIiI/3GIiIj/cYiIiI/3FFE8y+w4j/cYiIiI/3GIS+CcUfaP9xiIiI/3GIiITAV8T6iIiP9xiIiI/3GIiIj/cUFp3OlicYiIiP9xiIiIj/cYTnacKJaP9xiIiI/3GIiIiP9xiIQ6Gs1eWIiI/3GIiIiP9xiIhAHJwPNoiIj/cYiIiI/3GIiIhNdpw4loiI/3GIiIiP9xiIiIS0YcW56I/3GIiIiP9xiEQHLM+NiI/3GIiIiP9xiIiI/3GExGHDuecYiIiI/3GIiIj/cYiIiP9xiIiIj/cYQF08Cyz/cYiIiI/3GIiIj/cYiIiP9xiIiIj/cYiIiP9xhTld1qiP9xiIiIj/cYhJsBxk/nGIiIj/cYiIiI/3GIhGN6yshYiI/3GIiIiP9xiIiI/3GIiIj/cYhHnCyWPYiP9xiIiI/3GIiIiP9xiIiI/3GIiIj/cYiIiI/3GIiIj/cYiIiP9xiIiIj/cYiIhBcSz47Y/3GIiIiP9xiITtscIk6IiP9xiIiIj/cYiIiP9CzlzzGoiIj/cYiIiP9xiIiIj/cYiISLAchP6IiI/3GIiIiP9xTEYcS57/cYiIiP9xiIiIj/cYhNtzw0jP9xiIiIj/cYiIiP9xiIiI/3GIiIiP9xiExSvErUiI/3GIiIiP9JW4yKR4iIj/cYiIiP9xiIiIj/cYhL4JxR9o/3GIiIj/cYiIiI/3FBzlzzGoiI/3GIiIj/cYiIiP9xiIiIj/cYhLk1xWyoiI/3GIiIj/cYiIiP9xiIiIj/cUuTXFbKiIiI/3GIiIj/cYiIiP9xiIiIj/cYiEfpbIFpcYiIiP9xiIiIT+e8AYRxiIiI/3GIiIj/cYiIiI/3GIiE4pXC1qj/cYiIiP9xiIiI/3GITK/sRQGP9xiIiIj/cYiEnMrHM1iI/3GIiIiP9xiE+afBZYiIiP9xiIiI/3GIiIiErgnGH2iIiP9xiIiI/3GIiIiP9xiIhAHJwPNoiIj/cYiIiIQGncCmL/cYiIiI/3GIg+hoKyeX2I/3GIiIj/cYiIiP9xiIhFE8yuw3GIiIj/cYiIiI/3GE4pXC1qiIj/cYiIiP9xiIiI/3GIiIiP9DjbznJIiI/3GIiIiP9E4kzR24/3GIiIiP9xiIiI/3GIiIj/cYiIiI/3GEuTXFbKiIiP9xiIiI/3GIiITFK8StSP9xiIiI/3GIiIj/cYiIiI/3GEuTXFbKiIiP9xiIiI/3GD/3orEIXYiIiP9xiIiIj/cYiIiP9GxYyzp4iIiP9xiIiIj/cYiIiP9xiEp/bFgJcYiIiP9xiIiIj/cYiIMpEEvW77cYiIiI/3GIiIj/PQnBtPY+iIiIj/cYiIiP9xiEOhrNXliIiIj/cYiIiP9xiIiIQBycDzaIiP9xiIiI/3GIScysczWIiI/3GIiIj/cYiIiE12nDiWiIiP9xiIiI/3GIiIj/cYMcKxvz1Oj/cYiIiP9xiIiI/3GFOV3WqIj/cYiIiP9xiIScysczWIiP9xiIiI/3GE23PDSMiP9xiIiI/3GIiDXRIbsu3oiIiI/3GIiIg4LiS40duIiIj/cYiIiP88l6G1aF6IiI/3GIiIj/cYiIiP9xiFYr2tSP9xiIiI/3GIiEFxLPjtiI/3GIiIj/cYiIiP9xTbc8NIyIj/cYiIiP9xiFYr2tSP9xiIiI/3GIiEiwHIT+iIiI/3GIiIhMtzxEjIiIj/cYiIiP88CRe19uiIiP9xiIiIj/cUnMrHM1iIiI/3GIiIiP9xiIiI/3GEIwjOz3iIiP9xiIiIj/cYiIiP9xiIiEiwHIT+iIiP9xiIiI/3FKIjxt3IiI/3GIiIj/cYiIRFRsurlxiIiI/3GIiIiEIwjOz3/3GIiIj/cYiIiP9xiIiIj/cYiIRcWMs6eP9xiIiI/3GIiFYr2dRxiIiI/3GIiIhJf2x4CYiP9xiIiIj/cVOV3WqIj/cYiIiP9xiIiIj/cYiEvgnFH2/3GIiIj/cYiIiI/3GEXFjLOniIj/cYiIiP9xiEIwjOz3iIiP9xiIiI/3FMRhxLnv9xiIiIj/cYiIRBPMzsOIiIiP9xiIiIOMACuD/9iIiI/3GIiIj/cYiIhL4JxB9nGIiIj/cYiIiP9xiIiEAcnA82iIiP9xiIiI/3GIiIiP9xRFRsyrmIj/cYiIiP9xiIiI/3GIiIiP9xiIiI/3GIiIhPTTwbLIiI/3GIiIj/cYiIiI/3GIiIj/cYhH6WyRaf9xiIiI/3GIiIiP9GxYyzp4iIiP9xiIiI/3GIiIiP9xiINu2xuhJOiIj/cYiIiI/0D3vBGEiIiP9xiIiIj/cYiIiP9xhEVGzKuYj/cYiIiP9xiIMLYRsFnuiP9xiIiI/3GIRcWMs6eIj/cYiIiI/3GIiIj/cYiE+afBZYiIj/cYiIiI/0zgnFH2iIj/cYiIiP9xiIiIj/cYiITAV8T6iIiP9xiIiI/3GIiIiP9xiIiI/3GEvgnFH2iP9xiIiIj/cYiIhJzKxzNY/3GIiIiP9xiIg8cpS0jWuIiIiP9xiIiEBp3ApiiP9xiIiI/3GIiIPSVUs9qr/3GIiIiP9xiEuTXFbKiIj/cYiIiP9xiE/nvBGEiI/3GIiIj/cYgwEPGw/w6IiI/3GIiIj/cT/rArEU/Yj/cYiIiI/3GIhH6WyBaXGIiIj/cYiIiP9xiIiIj/cYiIQBycDzaIiI/3GIiIiP9xNBMWvOzp/3GIiIj/cYiIiI/3GEY3rKyFiIiI/3GIiIiP9xiIiI/3GIiEl/bHgJiIiP9xiIiIj/cYiIiP9xiEfpbJFp/3GIiIj/cYiIiI/3GIiIj/cUhbjIpHiIj/cYiIiI/3GIiIQBycDzaIiP9xiIiIj/cYhP57wRhIj/cYiIiI/3GIiIhAzlwEGoiIiP9xiIiI/3GIiIiP9xhH6WyRaY/3GIiIj/cYiIiP9xiIiIj/cYiEwFfE+oiIiP9xiIiI/3E8CcG09j6IiIj/cYiIiP9xSKjMhXOI/3GIiIj/cYiDlnIbaY3nGIiIj/cYiIQc5c8xr/cYiIiP9xiIMd5CvyG9iIj/cYiIiP9xiIRcWMs6eIj/cYiIiP9xiINBcSvOjtiIiP9xiIiIj/cYT+e8EYSIj/cYiIiI/3GIiIj/cYiIiP9xiIhFeEy4e4iI/3GIiIiP9xiIiI/3FPNfwcoIj/cYiIiP9xiIQc5c8xqP9xiIiIj/cYhMBXxPqIiIiP9xiIiITXacOJaIiI/3GIiIj/cYiIiP9xRzesnIX/cYiIiP9xiIiIR6jMlXOIiP9xiIiI/3GD1iorKdXXGIiIiP9xiIgyNNG9yy5xiIiIj/cYiIhMUrxK1P9xiIiIj/cYiEhbjIpHj/cYiIiP9xiIiIj/cYiIiP9xiIiI/3GIM0ByvL+NcYiIiP9xiIiIj/cYQo285ySI/3GIiIiP9xiIhAHJwPNoiIj/cYiIiI/3GIhMUrxK1Ij/cYiIiI/3GIiIhCMIzs9/9xiIiI/3GIiIiP9xiIiE4pXC1q/3GIiIj/cYiIiP9xiIiIj/cYiIiP9BqnwGWP9xiIiI/3GIiIiP9xiIiELiTOHbiIj/cYiIiP9xiIiI/3GIiIiP9xiIiI/3GE52nCiWj/cYiIiI/3GIhJzKxzNYiP9xiIiIj/cYiIiP9NUrxK1IiIiI/3GIiIhDoazV5Yj/cYiIiI/3GIPAnBtPY+iI/3GIiIiP9xg3V4S5qHuIj/cYiIiI/3GD6CMbJ9zoiIiP9xiIiIj/cYRXhMuHuIiIiP9xiIiI/3FIW4yKR4iI/3GIiIiP9xhNw9wzwoiIiI/3GIiIj/cYhFxYyzp4iP9xiIiIj/cYiIiP9xiIiI/3GIiIiP9xiIhEVGy6uXGIiIj/cYiIiP9xRKGsxeWP9xiIiI/3GIiEY3rKyFiIj/cYiIiP9xiIiI/3E/6wKxFP2I/3GIiIiP9xiEUTzL7D/3GIiIiP9xiIiI/3GIiIj/cYiIiIT5p8FliP9xiIiI/3GIiIj/cYiIiEV4TLh7iP9xiIiIj/cYiIiP9xiIiI/3GERUbMq5iP9xiIiIj/cYiIiP9xiIiI/3GIg0H7S84Ev/cYiIiI/3GIiIj/cUnMrHM1iIiIj/cYiIiP9xg7l6G1aF6I/3GIiIiP9xiIiI/3GEY3rKyFiIiIj/cYiIhGN6yshYj/cYiIiI/3GIiISFuMekdxiIiI/3GIiIiP9xiIiI/3GEEcnP42/3GIiIiP9xiIiI/3GIiIj/cYiIiI/3FGeEyYe3GIiIiP9xiIiI/3GIiEl/bHgJiIiP9xiIiIj/cYiIiP9xiIiI/3GIiIhG6WyhaYiIj/cYiIiP9PdpwoloiP9xiIiIj/cYiIhBjbz3JIiIiI/3GIiIj/cYiIiP9xiIg5JoG32X6IiIj/cYiIiP9xU5XdaoiP9xiIiIj/cYiEFxLPjtiI/3GIiIiP9xiIiI/3GEXFjLOniIj/cYiIiI/3GIiIj/cYiIiP9xiEfpbJFp/3GIiIiP9xiIiI/3GIhGN6yshYiIj/cYiIiP9xiIiI/3GIg5c8G3jD6IiP9xiIiI/3GEp/bGgJ/3GIiIiP9xiIiI/3FHnCyWPYiIj/cYiIiP9xiDbRIbou3v9xiIiIj/cYiIiP9xiIiI/3GIiIiP9xiIiI/3GIiIj/cYiIiI/3GIiITtscIk6I/3GIiIiP9xiIiI/3GIiIj/cYiIiI/3GIiIj/cYhOdpwolv9xiIiIj/cYiIiP8/32GyIJ6IiIj/cYiIiP9xiIiIj/cYhJzKxzNYiI/3GIiIiP9xR+lskWmI/3GIiIj/cYiIiP9xiIiIj/cU0FfD+o/3GIiIj/cYiIQGncCmKIj/cYiIiP9xhKIjxt3IiP9xiIiI/3GIgwthGwWe6I/3GIiIj/cYiIiP9xiIiIj/cYiIPRERs+7uj/cYiIiP9xiIiIhFeEy4e4/3GIiIiP9xiIiDUjsrvcTf9xiIiI/3GIiDJEw767PIiP9xiIiI/3GIiIhSld5qiIiI/3GIiIhFeEy4e4j/cYiIiP9xiDv007ULLI/3GIiIiP9xiEBdPPoscYiIiI/3GIiIj/TVK8StSIiIiP9xiIiEQTzM7DiIiI/3GIiIj/SVuMikeIiI/3GIiIiELiTOHbiP9xiIiIj/cYiIiP9xiIiI/3GIiIiP9xiEnMrHM1iIj/cYiIiI/3GIiIj/cYhKf2xYCXGIiIj/cYiIhJGuxuUXGIiIiP9xiIiEIwjOz3j/cYiIiP9xiIiIj/cYiIiP9CHJz+Noj/cYiIiI/3GIRAcsz42Ij/cYiIiI/3GIQXEs+O2IiP9xiIiIj/cYiIiP9xiIiI/3GIiIiEacLKY9iIiI/3GIiIiP9xiIiI/3GISFuMikeI/3GIiIiP9xiIiI/3GIiIj/cYiIiI/3GIiISLAchP6IiP9xiIiIj/cYiIiP9xiIhMBXxPqIiI/3GIiIiP9xiIiI/3GITAV8T6iIiIj/cYiIiI/3GIiIj/cYS+CcUfaI/3GIiIiP9xiIiI/3GIiIj/cYQc5c8xqIj/cYiIiI/3GIiIj/cYQjCM7PeIiI/3GIiIiP9xiIiI/3GIiIj/cURUbMq5iI/3GIiIiP9xiIiI/3GIiIRcWMs6f/cYiIiI/3GIiIj/cUvgnFH2iI/3GIiIiP9xiIiI/3GIhPmnwWWIiI/3GIiIiP9xiIiI/3GIhAHJwPNoiIiI/3GIiIj/cYhOdpwolv9xiIiIj/cYiIiP9xiIS+CcUfb/cYiIiI/3GIiIj/cYSFuMikeIj/cYiIiI/3GIiIj/cYiISX9seAmIiI/3GIiIiP9xiIiI/3GIQ6Gs1eWIiIiP9xiIiI/3GEnMrHM1iIiI/3GIiIj/cYhHnCyWPYiP9xiIiI/3FBcSz47YiIiI/3GIiIj/cYiINdEhuy7eiIiIj/cYiIhHnCyGPXGIiIiP9xiIiI/3GIhTld1q/3GIiIiP9xiITbc8JIxxiIiIj/cYiIiP9xQKp89VhxiIiI/3GIiIiP9xiIiI/3GIiEgOTI8biI/3GIiIj/cYiIiI/3GIiIj/cYhIDkyPG4iIj/cYiIiP9xiIiIj/cYiIiP9xiIiI/0TiTNHbiP9xiIiI/3GIiIiP9xiIiI/0LOXPMaiIiP9xiIiI/3GIiIiP9xiIiI/3GIiIj/Sg5Mfxv/cYiIiP9xiIiIj/cYiIiP9xiIiI/3GIiEFxLPjtiI/3GIiIj/cYiIiI/3GIiIj/cYiIhK4Jxh9oiIiI/3GIiIj/cYiIiP9xiIR+lsgWlxiIiIj/cYiIiE+afBZYj/cYiIiP9xiIiIj/cYiIiP9xTQV8P6j/cYiIiP9xiIiIj/cYiIiP9OBXw/qI/3GIiIj/cYiIiI/3GIiIj/cU4pXC1qiIiP9xiIiI/3GIiIiP9xiIiI/3GIiIhMtzxEjIiIj/cYiIiP9xiIiIj/cYiIiEOhrNXliP9xiIiIj/cYiIiP9xiIhDoazV5YiIj/cYiIiP9xiIhIW4yKR/9xiIiIj/cYiIiP9xhEoay15XGIiIiP9xiIiI/3FKf2xoCY/3GIiIj/cYiISLAchP6IiIj/cYiIiP9xiIiDOpQ7xWvHGIiIj/cYiIiP9xiEvgnFH2iP9xiIiI/3GIiIj/cUZ4TKh7/3GIiIj/cYiIiI/3GIiIj/cYiIiP9xiISKjMdXNxiIiI/3GIiIiP9NUrxK1IiIiP9xiIiIhFeEy4e4/3GIiIiP9xiIVivZ1HGIiIj/cYiIiI/3GIhLRhxbnoiIj/cYiIiI/3GIRXhMuHuIiIj/cYiIiP9xiIiITXacOJaIiI/3GIiIj/cYiIiErgnGH2iIiI/3GIiIhEByy/jXGIiIiP9xiIiI/3GIiIj/cYiIiI/3GITbc8NIz/cYiIiI/3GIiIj/cYiIiP9xiIiIj/S39saAmI/3GIiIj/cYg3oHO5X4yIj/cYiIiP9xiIiI/3GINu2xuhJOiIiI/3GIiIj/SJwslj2IiIj/cYiIiEV4TLh7iP9xiIiI/3GIiIiP9xiIiI/3GIiIj/cYiIiI/3GIiIj/cYiIiP9xiIiIj/cYiIiP9xiIiI/3GIiISiI8XdxxiIiI/3GIiIiP9xiIiI/3GIiIj/cYiEmwHGT+cYiIiP9xiIiISLAchP6IiP9xiIiI/3GIiIj/cYhL4JxR9oj/cYiIiP9xiIhEByzPjYj/cYiIiP9xiIQF08+ixxiIiI/3GIiIj/cYhWK9rUj/cYiIiP9xiIQc5c8xqP9xiIiI/3GIiIiP9xiIiI/0YTzL7DiIj/cYiIiP9I6WyRaYiP9xiIiI/3GIiIg1fJG7g27/cYiIiP9xiIiI/3GIhDoazV5YiIiP9xiIiI/3FEoazF5Y/3GIiIj/cYiIiDZL47q0HIj/cYiIiP9xiIiINHREvIu7iP9xiIiIj/cYiIhJf2x4CYiI/3GIiIj/cYg8z8S0MDuIiIiP9xiIiI/3GD0ppbPWWoj/cYiIiP9xiIiIQjCM7Pf/cYiIiI/3GIiITcPcM8KIj/cYiIiP9xiIS5NcVsqIj/cYiIiP9xiIiIj/cYiEyv7EUB/3GIiIj/cYiIiP9xSiI8bdyIiP9xiIiI/3GIiIhIW4x6R3GIiIj/cYiIg5hwW3ePqI/3GIiIj/cYiIg24RO6Huz/cYiIiP9xiIiIMxdnveiY/3GIiIiP9xiIhMBXxPqIiI/3GIiIj/cYiIiITXacOJaIiP9xiIiI/3GEP+3NASiIiP9xiIiIj/cYiIiP9xiIiD+yB7FN+Ij/cYiIiI/3GEY3rKyFiIiI/3GIiIg3rBK5U+2I/3GIiIj/cYT5p8FliIiIj/cYiIiIOMACuD/9iIiI/3GIiIj/QPe8EYSIiIj/cYiIiP9xTFK8StSIiIj/cYiIiP9JqMyFc4iP9xiIiI/3GIiIhNdpw4loiIj/cYiIiP9xhEoay15XGIiIiP9xiIiI/3GIhMBXxPqIiIj/cYiIiI/3GIiIj/cYSn9saAn/cYiIiP9xiIiIj/cYiIiP9xQjCM7PeIiIj/cYiIiI/3GIiIj/cYiISFuMikf/cYiIiI/3GIiIj/cYiEvgnFH2/3GIiIiP9xiIiI/3GEIwjOz3iIiP9xiIiIj/cYiIiP9xiIhLk1xWyoj/cYiIiP9xiIiIj/cYiIiP9xiIiI/3FKf2xoCY/3GIiIiP9xiIiI/3GIiIhCMIzs9/9xiIiIj/cYiIiP9xiIRXhMuHuIiI/3GIiIj/cYiIiI/3GIiIj/cURUbMq5iI/3GIiIj/cYiIiI/3GIiIj/cUIwjOz3iIiI/3GIiIiP9xiIiI/3GERUbMq5iP9xiIiI/3GIiIiP9xiIiEXFjLOn/3GIiIj/cYiIiI/3GIiIj/cYiEXFjLOniP9xiIiIj/cYiIT5p8FliIj/cYiIiP9xiIiIj/cYiIhFeEy4e4iP9xiIiI/3GIiIj/cYiEOhrNXliIiI/3GIiIj/cYiIiI/3GIiIhJzKxzNf9xiIiIj/cYiIiP9xhP57wRhIiI/3GIiIj/cYSn9saAn/cYiIiP9xiIiIQ/7c0BL/cYiIiI/3GIiIj/cUecLJY9iIiP9xiIiI/3FMRhxLnv9xiIiIj/cYiIhNw9wzwoiP9xiIiI/3GIRjesrIWIiIj/cYiIiP9xiIiFUr29SIiIj/cYiIiP9xhMRhw7nnGIiIiP9xiIiIRpwspj2IiIiP9xiIiI/3GIiIj/cYiIiI/3GIiIj/cUkOTG8bcYiIiP9xiIiI/3GIiIiP9xiIiI/3GIiEwFfE+oiIj/cYiIiI/0g3rJyF/3GIiIj/cYiIiEIwjOz3j/cYiIiP9xiIiI/3GIiIiP9xNWABu5/+/3GIiIj/cYiIgymVG+Zq6IiP9xiIiI/3GIiIiP9xiIiI/3GEHOXPMaiI/3GIiIj/cYiIiI/3GIiEHOXPMa/3GIiIj/cYiIiFKV3mqIiIj/cYiIiP9xiEPiTMHbcYiIiP9xiIiI/3GIiIiP9xiIiI/3GITilcLWqIj/cYiIiP9xiIiIj/cYiIiP9xhEoay15XGIiIiP9xiIiI/3GEIwjOz3iIiP9xiIiIj/cYiIiP9xiIhMBXxPqIiI/3GIiIiP9xiIiI/3GEoiPG3ciI/3GIiIj/cYiIg0cPK8jw2IiIj/cYiIiP9JqMyFc4iP9xiIiI/3GIhBHJzuNnGIiIj/cYiIiP9xiIhJzKxzNYiP9xiIiI/3GIiIiP9xiIiI/3GIhC4kzh24iIiP9xiIiI/3GIiIiP9xiIiI/3GIiIj/cYiIiI/3GIiIj/cYiIiP9xiITAV8T6iIiIj/cYiIiP9xSKjMhXOI/3GIiIj/cYiIiP9xiIiIj/cYiIiP9xiIhLRhxbnoiIj/cYiIiP9xiIiI/3GIiIiP9xiIiI/3GITnacKJb/cYiIiI/3GIiIj/cYiIiEdbjJpHiIiIj/cYiIiP9xiIg9LaGz0l6IiIiP9xiIiIMwtxvfSOiIiP9xiIiI/3GE7D3BPCcYiIiP9xiIiIg3uLK5R02IiIj/cYiIiP9xiE7bHCJOiIiI/3GIiIhMUrxK1P9xiIiI/3GIiITXacOJaIiIj/cYiIiP9xiIiI/3GEXFjLOniIiP9xiIiI/3GERUbMq5iP9xiIiI/3GIiIiP9xiIiI/3GIiIhCMIzs9/9xiIiIj/cYiIiE12nDiWiIj/cYiIiI/3FLPsxcE/9xiIiIj/cYiIiP9xiIiI/3GIiIiP9xRAcsz42IiI/3GIiIiP9xiIiI/3GIhEVGzKuf9xiIiI/3GIiIiP9xhEoay15XGIiIj/cYiIiI/3GIiIj/cYiIgzteO9ShyIiP9xiIiI/3GIiIj/cYg3kIG5b37/cYiIiI/3GIhKIjxt3P9xiIiIj/cYiIiP9xiIiI/3GIiIiP9xiIiI/3GIiIj/cYiIiI/3GIiIj/cYiIiP9xiIiIj/cYiEl/bHgJiIiI/3GIiIj/cYiIiIQuJM4duI/3GIiIiP9xiIhIsByE/oiIj/cYiIiI/01SvErUiIiI/3GIiIiP9Mk1xWyoiIiI/3GIiIj/cYiIiP9xiIiIj/ROJM0duP9xiIiIj/cYiIiE4pXB1qcYiIiP9xiIiDlCabe9loj/cYiIiP9xiIiI/3FHN6ychf9xiIiI/3GIiIj/cYiIiI/0VUbMq5iIj/cYiIiP9xiIiI/0IcnP42iI/3GIiIj/cYiIhLk1xWyo/3GIiIj/cYiIiI/3GIiIj/cYiIiP9xhL4JxR9oiP9xiIiI/3GIiIhMUrxK1P9xiIiI/3GIiEKNvOck/3GIiIj/cYiIiP9xiIiIT5p8FliI/3GIiIj/cYiIiP9xiIiIj/cYiISX9seAmIiI/3GIiIj/cUShrMXlj/cYiIiP9xiIiI/3GEvgnFH2iI/3GIiIj/cYiIiFKV3mqIiIj/cYiIiP88RmW0uZpxiIiI/3GIiIiP9CHJz+Noj/cYiIiP9xiIiIhJzKxzNf9xiIiI/3GIiIiP9xiIhCMIzs94j/cYiIiP9xiIiIQY289ySIiIj/cYiIiI/3GEnMrHM1iIiP9xiIiIj/NFwDvaP8iIiIj/cYiIiP9EMIzM93GIiIj/cYiIiITcPcM8KP9xiIiIj/cYiIiP9xiEHOXPMaiP9xiIiI/3GIiIiP9xiIiI/3GIiIj/Sg5Mfxv/cYiIiP9xiIiIhJzKxzNf9xiIiI/3GIiIhJzKxzNY/3GIiIj/cYiIiI/3GIiIj/cYiIQ6Gs1eWIiI/3GIiIj/cYiE23PDSM/3GIiIj/cYiIiP9xiIiIj/cYiIiP9xiIiI/3GIiIhHnCyGPXGIiIj/cYiIiI/3GIiIj/cYiIiP9xiIiIRcWMs6f/cYiIiP9xiIiEecLJY9/3GIiIj/cYiIiP9InCyWPYiIiP9xiIiIRXhMuHuI/3GIiIj/cYiIiI/3GIiIj/cYRKGsteVxiIiIj/cYiIiP9xiIiI/3GIhFE8y+w/9xiIiI/3GIiIiE+afBZYj/cYiIiP9xiIiI/3GIiEOhrNXliIiP9xiIiI/3GITnacKJaP9xiIiI/3GIhP57wRhIj/cYiIiP9xiIRRPMvsP/cYiIiP9xiIiI/3GIiIiP9xiIiI/3GIiIj/cYiITbc8JIxxiIiI/3GIiIiP9xiIiI/3GIiIj/cYiEQHLM+NiI/3GIiIj/cYiE7bHCJOiIiP9xiIiI/3GIiIiErgnGH2iIiP9xiIiI/3GIiIiP9xiIiI/3FGeEyoe/9xiIiI/3GIiIj/cYiIiI/3GIiIj/cYhEByzPjYiI/3GIiIj/cYiIhIsByE/oiIj/cYiIiP9xiEV4TLh7iIiI/3GIiIj/cYiIiI/3GIiIj/cYiIiP9xiIiIj/cYViva1I/3GIiIj/cYiIiI/3GIiIj/cYiIiP9Uld1qiIiP9xiIiI/3GIiIj/cYiIiI/3GIiIj/cYiIiP9xiIiE9NPBssiIiP9xiIiIj/RaGsxeWP9xiIiI/3GIiIiP9xiIiI/3GIScysczWIiI/3GIiIj/cYiIiEkiPH3ciIiI/3GIiIj/cYiIiI/3GIiIj/cYiIScysczWIj/cYiIiP9xiIiI/0FdPAssiI/3GIiIj/cYhWK9rUj/cYiIiP9xiIiI/3GIiEIwjOz3iI/3GIiIj/cYiIiP9xiIiIj/cYiIiP9xiIiI/3GIiIiP9xiIiI/3GIiIj/cYiIiI/3GIiIj/cYiIiP9xiIiIj/cYiIiP9xiIiI/3GIiIiP9JW4yKR4iIj/cYiIiP9xiIiIj/cYiIiP9xiIiI/3GIiIiP9xiIiI/3GIiIj/cYiIiI/3GIiFUr29SIiIj/cYiIiI/3GIiIj/cYiIiP9xiISA5MjxuIiP9xiIiIj/cYiIiP9xiIiI/3FGeEyoe/9xiIiI/3GIiIiP9xiIiI/3GIiIj/cYiIiEiwHIT+iIj/cYiIiP9xiIiIj/cYiIiP9xiIiI/3GITbc8NIyP9xiIiI/3GIiIiP9xiIiI/3GIhIDkyPG4iI/3GIiIj/cYiIiI/0IcnP42iP9xiIiI/3GIiIiP9xiIiI/3GIRFRsyrmP9xiIiI/3GIiIiP9xiIiI/3GIiIj/QV08CyyIj/cYiIiP9xiIiIj/cYiIiP9xiIiI/0oOTH8b/3GIiIj/cYiIiI/3GIiIj/cYiIQXEs+O2Ij/cYiIiP9xiIiI/3GIiFYr2dRxiIiI/3GIiIj/cUuTXFbKiIiI/3GIiIiP9xiIiI/3GIRcWMs6eIj/cYiIiI/3GISiI8bdyP9xiIiIj/cYiIiP9xiIiI/3GIiIhIW4x6R3GIiIj/cYiIiP9xiIiIj/cYiIhBzlzjGnGIiIj/cYiIiP9xiIiIj/cYiIiP9xiIiITtscIk6I/3GIiIj/cYiIiP9xiIiIj/cYiEtGHFueiIiP9xiIiIj/cYiIiP9xiIiI/3GIiIiP9xiIiEtGHFueiI/3GIiIiP9xiIiI/3GIiIj/cYiIiI/3GIhPTTwbLIiIiI/3GIiIj/cYiIiP9xiIiIj/cYiIiP9xiIiEQHLM+Nj/cYiIiP9xiIiI/3GIiIiP9xiIiI/3GIhEByzPjYiP9xiIiI/3GISbAcZP5xiIiIj/cYiIiP9xiIiI/3GEQHLM+NiIiP9xiIiI/3GIiIiP9xiIiI/3GIhAXTz6LHGIiIj/cYiIiP9xiIiIj/cYiIiP9xiIQuJM4duIiIj/cYiIiP9KsBx0/oiP9xiIiI/3GE0FfC+ocYiIiP9xiIiIj/cYiIiP9xiIiDi0YbhLnoj/cYiIiP9xiIiIj/cYhTld1qj/cYiIiP9xiIQuJM4duIiIj/cYiIiI/3GIiIj/cYiITAV8T6iIiP9xiIiIj/cYiIiP9xiIiI/3GEZ4TJh7cYiIiP9xiIiIj/Qhyc/jaI/3GIiIj/cYiIiI/z//mrIAZf9xiIiIj/cYiIOcACtz/9/3GIiIj/cYiIg4a3K4lI2I/3GIiIj/cYiIg0YAG8n/6IiP9xiIiI/zfhE7oe7IiIiP9xiIiIQY289ySIiIj/cYiIiP81WLG8p06I/3GIiIj/cYiE+afBZYiIj/cYiIiI/3E1fJG7g26IiI/3GIiIj/cYiIiI/3GDyjQrNcvXGIiIj/cYiIiI/zEs17DjKIj/cYiIiI/3GIRjesrIWIiI/3GIiIiP9xMBRDsPu8iIj/cYiIiP9xhOKVwtaoiI/3GIiIiP9xiIhC4kzh24iIj/cYiIiP9xiEwFfE+oiIiI/3GIiIiP9xiFOV3WqP9xiIiI/3GIiIiP9xhEoay15XGIiIj/cYiIiI/zOVVb5qqoj/cYiIiP9xiIiIPLuBtER+iP9xiIiIj/cYgxwrG+PU5xiIiI/3GIiIiP9xRKGsxeX/cYiIiP9xiIiIj/Q4285ySIiP9xiIiIj/cUShrMXl/3GIiIj/cYiIO1pTtaWsiIiP9xiIiI/3GIiITAV8T6iIiP9xiIiI/3GIiIj/cYiIiDLmkb4Zbo/3GIiIj/cYiIiP9xiIiIj/cYiDGFY796nIiP9xiIiIj/cYQGncCmKIiIj/cYiIiP9xiIiI/3GIQXEs+O2IiI/3GIiIj/cYiIiI/3GIiE3D3DPCiIj/cYiIiP9xiIiI/1SV3WqIiI/3GIiIj/cUBdPAssiP9xiIiI/3GIhDoazV5YiIiP9xiIiI/zlf0bigLoiP9xiIiI/3GIMwMkvfzbiIj/cYiIiP9xg0WLG8p07/cYiIiP9xiIiI/zLGA785/P9xiIiI/3GIiIiP81sZK8Tm2IiP9xiIiI/3GDf1AbkK/oiIiP9xiIiIj/SJwslj2IiI/3GIiIiP9xiIhD/tzQEoj/cYiIiP9xiINSOyu9xNiP9xiIiIj/cYP+sCsRT9j/cYiIiP9xiIiDHilb8daoj/cYiIiP9xiIiIPvOmsgxZiP9xiIiI/3GIiIT+e8EYT/cYiIiP9xiIiI/3FOKVwtaoiIj/cYiIiI/3GIiIj/cYiIiP9xiFYr2tSP9xiIiI/3GIiIj/cYhEByzPjYiI/3GIiIj/cYSz7MXBP/cYiIiP9xiIiEvgnEH2cYiIiP9xiIiI/3GE7D3BPCcYiIiP9xiIiIhSld5qiIiP9xiIiI/3GIhBcSz47YiI/3GIiIj/cYhHnCyWPYiP9xiIiI/3GIiIhEByzPjf9xiIiI/3GIiIiP88iwG0dP5xiIiI/3GIiIj/cYMSgxv9fOiIiI/3GIiIj/cYg3CkS59buIiIj/cYiIiP9xhC2vziUP9xiIiI/3GIiITAV8T6iIiP9xiIiI/3GIiIj/cYiIiI/3GE+afBZYiIiI/3GIiIj/cYiIiI/3FKf2xoCY/3GIiIj/cYiIiP9xiIiIj/cYiIiP9xiIiI/3FCMIzs94iIiI/3GIiIj/cUhbjIpHiIj/cYiIiI/3GIiEbpbKFpiIiI/3GIiIj/cYiIiI/3GEhbjIpHiI/3GIiIj/cYiEmwHGT+cYiIiP9xiIiI/3GEPiTNHb/3GIiIj/cYiIiI/3GIiIj/cYiIiP9CzlzzGoiIj/cYiIiI/3GIM0wRvbPuj/cYiIiP9xiIg4ZyG4mN6IiIj/cYiIiExSvErU/3GIiIj/cYiIiP9xiIiIj/cYg1L1G70K6IiIj/cYiIiP9xiIiI/3GIiIiP9xiEnMrHM1iIj/cYiIiI/3GIiIj/cUXFjLOniIiP9xiIiIj/cYiIiEkiPH3ciIiI/3GIiIj/cYiIiP9xiIRcWMs6eIj/cYiIiP9xiIiI/3GIiIiP9xiIiI/3GITtscIk6IiIj/cYiIiP9xiIiI/3GIiIiP9xiIiI/0icLJY9iIiI/3GIiIj/cYiIiP9xiIiIj/cYiIiEAcnA82iI/3GIiIiP9xiIiI/3GEBdPAssj/cYiIiP9xiIiI/3GIiIiP9xiIiI/3GERUbMq5iP9xiIiI/3GIiIiP9xiIiExSvErU/3GIiIiP9xiIiE3D3DPCiI/3GIiIj/cYhAadwKYoiIj/cYiIiP9Lf2xoCYj/cYiIiI/3GIiIj/cYiIS+CcQfZxiIiIj/cYiIgyTBG+s+6IiIj/cYiIiIMplRvmauiP9xiIiIj/cYiIiP9BqnwGWP9xiIiI/3GIiIiP81vTG8Qs6IiIj/cYiIiI/3GIiIj/cYiIiP9xiIiIj/cYhEVGzKuY/3GIiIj/cYiIiP9xhCMIzs94iIiP9xiIiI/3GIiINu2xuhJOiI/3GIiIj/cYiIiP9xTQV8P6j/cYiIiI/3GIiEV4TLh7iIj/cYiIiP9xiIS0YcW56IiIj/cYiIiP9xhKIjxt3IiP9xiIiI/3GIiIj/cYiIiI/3GIiIj/cYiIiFKV3mqIiIj/cYiIiP9xiIiI/3GE52nCiWiP9xiIiI/3GIiIj/cYiEIwjOz3iIj/cYiIiP9xiIiI/3E2L1G60K7/cYiIiP9xiIiIhSld5qiIiP9xiIiI/3GE52nCiWiP9xiIiI/3GIiDpqmraVZYiIj/cYiIiP9xiIiIO1YCtan9iIiI/3GIiISLAchP6IiP9xiIiIj/cUFxLPjtiIiI/3GIiIiP9xiD+ewbFhPoj/cYiIiI/3GIiIj/cYiIiP9xiIiIj/cYiIiP9xiIiI/3GIiIOthBtSe+cYiIiP9xiIiIj/Qs5c8xqIiI/3GIiIj/VJXdaoiI/3GIiIiP9xiIiI/3GIiIj/cYg20SG6Lt6P9xiIiI/3GIiIR6jMlXOIiI/3GIiIj/cYPAnBtPY+iIiP9xiIiI/3GIiIiP9xiDNMEb2z7o/3GIiIj/cYiIg2lNK6ay2Ij/cYiIiP9xiIiFOV3GpxiIiI/3GIiIj/TZNcNspxiIiI/3GIiIiEDOXAQaiIiI/3GIiIj/cYiIiP9xiIiIj/cYMp2ivmJdiIiP9xiIiI/3GINcnRuzYuj/cYiIiP9xiIiEwFfE+oiIj/cYiIiP9xhBHJz+Nv9xiIiIj/cYiIiP9xiIiI/3GIiIiEbpbKFpiIj/cYiIiP9xiIiI/3GIiIiP9xiIiI/3GIiIj/cYiIiI/3GIiIj/cYiIiP9xiIiIj/cYiIiP9xT9scAk5xiIiIj/cYiIiP9xiIiI/3GIiIiP9xiIiI/0UHLM+NiIiIj/cYiIiP9xiIiI/3GIiIiP9xiIiI/3FL4JxR9oiP9xiIiIj/cYiIiP9xiIR5wslj2I/3GIiIj/cYiIiP9xiIiIj/cYiIS0YcW56IiP9xiIiIj/OVMzuKzM/3GIiIj/cYiIiP9xhD4kzR2/9xiIiI/3GIiIhDoazV5YiP9xiIiI/3GIiIiP9xPtcUsSjrcYiIiI/3GIiIPAnBtPY+/3GIiIiP9xiIhAadwKYoiP9xiIiI/3GIhIqMx1c3GIiIj/cYiIiP9xiITnacKJb/cYiIiP9xiIiDhvw7eQPHGIiIiP9xiIiE3D3DPCiI/3GIiIj/cYRKGsteVxiIiIj/cYiIiP9xiIhG6WyhaYiIiP9xiIiIj/cYiIiP9xiIiI/3GITnacKJaP9xiIiI/3GIiIj/cYiD7TwrIsPf9xiIiI/3GIiIg91xSzKOuI/3GIiIj/cYiIMjTRvssu/3GIiIj/cYiIOwF0tf6LiIiP9xiIiI/3GIPSmls9Zaj/cYiIiP9xiIgzUGS9r5v/cYiIiP9xiIiI/3GIRAcsz42IiP9xiIiI/3GIiIiP9xiIiI/3GIiDY78brEDo/3GIiIj/cYiIQBycDzaIiIj/cYiIiP873JK2I22I/3GIiIiP9xiIg1L1G70K6IiP9xiIiI/3FMUrxK1IiIiP9xiIiI/3GIiIj/cYiIiI/3GIiEHOXPMa/3GIiIj/cYiISj7MbBOIiI/3GIiIj/cUhbjIpHiIiP9xiIiI/3FLPsxcE4/3GIiIj/cYiIg6RmW2uZqP9xiIiIj/cYiIg6TrK2sU2IiIj/cYiIiI/3FEoazF5f9xiIiI/3GIiEaE7Kexj/cYiIiI/3GIiEIwjOz3iP9xiIiI/3GIiIiP9xiIiI/3GIiIj/cYiIiI/3GIiIj/cYiIiP9xiIiEbpbKFpiIiI/3GIiIj/cYiIiP9xiIiDWQ1rtvKYiP9xiIiIj/cYiE/nvBGEj/cYiIiI/3GIiDRgAbyf/oiI/3GIiIj/cYTsPcE8JxiIiI/3GIiIQ6Gs1eWIiP9xiIiI/3GIiIiP9xhCMIzs94iIj/cYiIiP9xiIiIj/cTXJ0bs2Loj/cYiIiI/3GIiIj/cTm0YbZLnnGIiIj/cYiIiP80yXy8NoNxiIiIj/cYiIiEQTzM7DiIiP9xiIiI/3GEEcnP42/3GIiIiP9xiIiE/nvAGEcYiIiI/3GIiIhPmnwWWI/3GIiIj/cYhNw9wzwoiIiP9xiIiIj/cYiIiP9xiIQF08+ixxiIiI/3GIiIj/cUhbjIpHiIiP9xiIiI/3GIg+9/eyCAiI/3GIiIj/cYiIiI/3GEEcnP42/3GIiIj/cYiIhFxYyzp4/3GIiIj/cYiIiP9xiIiIj/cUvgnFH2iI/3GIiIj/cYiIiI/3GE+afBZYiIiI/3GIiIj/cYiIiI/3GIiIhPmnwWWI/3GIiIj/cYiIhNdpw4loiIiP9xiIiI/3GIiIiP9xSn9saAmP9xiIiI/3GIiIj/cYiIiI/3E5c8G3jD6IiIj/cYiIiI/3GIPi2hstJe/3GIiIj/cYiIg/QZGxvm6Ij/cYiIiP9xiIg6m/K2ZA2IiI/3GIiIj/cYiIiI/3GEvgnFH2iP9xiIiI/3GIiIiEXFjKOncYiIiP9xiIiI/3GIiIScysczWI/3GIiIj/cYiIiEQTzM7DiIiP9xiIiIj/SOlskWmIj/cYiIiP9xiIiI/3GIiE52nBiWcYiIiP9xiIiI/0/D3CPCj/cYiIiP9xiIiEOhrNXliIj/cYiIiP9xiIiIj/SOlskWmIj/cYiIiP9xiIiI/3GIiIQ1Rs2rmIiIiP9xiIiI/3GIiIj/cYiIiITXacOJaIiP9xiIiI/3GIiIiEbpbKFpiIj/cYiIiP9xiIiI/3GIiIg1fJG7g27/cYiIiP9xiIiI/3GIiIiP9xTnacKJaI/3GIiIj/cYiIhCMIzs94j/cYiIiP9xiIg+9/eyCAiP9xiIiI/3GIiDbtsboSToiI/3GIiIj/cYg39QG5Cv6IiIj/cYiIiP9JqMyFc4iP9xiIiI/3GIiEXFjLOnj/cYiIiI/3GIiIj/cYScysczWIiIj/cYiIiP9xiDlzwbeMPoiIj/cYiIiP9xgzpfG9Wg6IiI/3GIiIj/cYg27bG6Ek6IiIj/cYiIiP9xhMUrxK1IiIj/cYiIiP9xiE+afBZYiIiI/3GIiIj/cYiIiE/nvAGEcYiIiP9xiIiI/3FNtzw0jIiP9xiIiI/3GIiFYr2dRxiIiI/3GIiIj/cUEcnP42iP9xiIiI/3GIiIgzxdW9OiqIiI/3GIiIiP9xiIiI/zKJtL92S4iIj/cYiIiP9xMRDxvu8OcYiIiP9xiIiINmN6upyFiP9xiIiI/3GIg+itOydSz/cYiIiP9xiIiI/3GIiDtOsrWxTf9xiIiI/3GIiINdEhuy7eiIiI/3GIiIj/cYiIiP82I7K73E2IiIiP9xiIiI/3GIiIj/cTtepLWhW4iIiP9xiIiIhMBXxPqIj/cYiIiP9xiIiI/3GINBcSvOjtiIiIj/cYiIiDtWArWp/YiIj/cYiIiP9xiIiIRcWMs6f/cYiIiP9xiIiI/3GIiIiP9xiIiI/1SV3WqIiP9xiIiIj/cYiIiP9xiIiI/3FP57wRhIiIj/cYiIiP9xhMRhxLnv9xiIiI/3GIiIj/SyI8bdyIiI/3GIiIj/cYiIiEy3PESMiIiP9xiIiIj/cYViva1I/3GIiIj/cYiIgy6uK9FR1xiIiI/3GIiIiDRw8ryPDYiI/3GIiIiP9xRRPMvsOI/3GIiIiP9xiD7fYbIgnoiP9xiIiI/3GIiIj/cYiIiI/08pXC1qiIiI/3GIiIj/cYiIiP9xiIiIj/cUEcnP42j/cYiIiP9xiIiE/nvBGE/3GIiIj/cYiIiIOdyStyNtiI/3GIiIj/cYhLRhxbnoiIiI/3GIiIj/cYNA/Cu/A9cYiIiI/3GIiIj/cYiIhJf2x4CYiI/3GIiIiP9xiEvgnFH2j/cYiIiP9xiIiIj/cYiIMMKxsE1OiIiP9xiIiIj/cTo6xLbFO4/3GIiIj/cYiIiP9xTzX8HKCI/3GIiIiP9xiIOXPBt4w+iI/3GIiIiP9xiEhbjIpHiP9xiIiI/3GIiIiEY3rKyFj/cYiIiP9xiIg8u4G0RH6IiI/3GIiIj/cYiExSvErUiI/3GIiIj/cYiIiP9xiIiIhAzlwEGoiIiP9xiIiI/3GIiIj/cYNAtxvPSOiP9xiIiIj/cYiIiP9xiIiI/0vMrGM1/3GIiIj/cYiIhPmnwWWIj/cYiIiI/3GIiIj/cYiEl/bHgJiIiI/3GIiIiP9xiIiI/3GIiEXFjLOnj/cYiIiI/3GIONznuCMYiIiP9xiIiI/3FJsBx0/o/3GIiIiP9xiIRAcsz42I/3GIiIiP9xiIiEo+zGwTiIj/cYiIiP9xiIQ6Gs1eWIiIj/cYiIiP9xiIiI/3GIiIiP9xiIhVK9vUiIiI/3GIiIiEFxLPjt/3GIiIj/cYiIiIM+1cvRKjiIiP9xiIiI/3FHN6yMhXGIiIiP9xiIiI/0X+3LAScYiIiP9xiIiI/0eE7KexiIiI/3GIiIiDRgAbyf/oj/cYiIiP9xiIS+CcUfb/cYiIiI/3GIiDOl8b1aDoj/cYiIiP9xiITFK8StSIj/cYiIiP9xiIiI/3GIiERUbLq5cYiIiI/3GIiIj/cYiIiP9xiIiIj/cYiEFxLPjtiI/3GIiIiP9xiIS0YcW56IiI/3GIiIiP9xQF08CyyP9xiIiIj/cYiINL0xvELOj/cYiIiI/3GIg/AEex/7iP9xiIiIj/cYiIiEbpbKFpiIj/cYiIiP9xiIiIj/cYSn9saAn/cYiIiP9xiIiIR6jMlXOIiP9xiIiI/3GIiIiP9FoazF5Y/3GIiIj/cYiEo+zGwTiIiI/3GIiIiP84tLa5S0mIiI/3GIiIiP9xiIhMUrxK1I/3GIiIiP9xiIiEgOTI8biP9xiIiI/3GIiIPTH0s84LiIiI/3GIiIj/cYhOKVwtaoiP9xiIiI/3GIiIS+CcQfZxiIiI/3GIiIj/cYiIiI/3FNBXw/qP9xiIiI/3GIiIj/cYiIhPmnwWWIiP9xiIiI/3GIiIj/cYiIiI/3GIhIDkyPG4iI/3GIiIj/cYiIRjesrIWIiP9xiIiI/3GIiIj/MQiisAhd/3GIiIiP9xiIiIR1uMmkeIiIj/cYiIiI/3GExGHDuecYiIiP9xiIiIgxULm/r0aIj/cYiIiP9xiIiIUpXeaoiIiP9xiIiI/0D3vBGEiIiI/3GIiIj/cUecLJY9iIiP9xiIiI/063PDSMiIj/cYiIiP9xiIiI/3GIiIiP9xiIiI/0vMrFM1cYiIiI/3GIiIS0YcW56Ij/cYiIiI/3GINL0xvELOiI/3GIiIiP9xiIiI/3GIiIj/cYiIiDwxSrTOtYiP9xiIiI/3GIiIj/cYiIiI/0WhrMXlj/cYiIiP9xiIiEFxLPjtiP9xiIiI/3GIiIOpOltWxacYiIiP9xiIiIj/PJehtWheiIj/cYiIiP9xiIiIj/cYiISFuMikf/cYiIiP9xiIiIj/OQpEuPW7/3GIiIj/cYiIiEeozJVziIj/cYiIiP9xiIiEbpbKFpiIiI/3GIiIj/cYPLM0tEzLiP9xiIiI/3GIhJzKxzNYiI/3GIiIj/cYiIiErgnGH2iIiI/3GIiIj/cYiIiI/3GIiEIwjOz3iP9xiIiI/3GIiIQ6Gs1eWIiP9xiIiI/3GIiIiP9xOAKhuP1eiIj/cYiIiP9xiIiIj/cYiIhK4Jxh9oiIiP9xiIiIj/PWbztJkMiIiI/3GIiIiP9LzKxTNXGIiIj/cYiIiI/3GIiDKZUb5mroiIj/cYiIiP9xQXEs+O2IiIiP9xiIiI/3GIiIj/cYiIiI/3GIiIj/cYiIiP9xiIiIj/cYiIiP9xiIiI/3GEPiTNHb/3GIiIj/cYiIiI/3GIiIj/cYhOKVwtaoiP9xiIiI/3GIiEo+zGwTiIiP9xiIiIj/TD7MXBOP9xiIiIj/cYiIiP9xiIhLk1xWyoj/cYiIiP9xiIiIj/cYiIiP9xiIiI/3GIiIhBcSz47Y/3GIiIj/cYiIiI/3GIhLRhxbnoiIj/cYiIiI/3GIiIj/cYiIiP9xiIiIj/cYiIiENUbNq5iIiP9xiIiI/3GIiIiP9xiIiD7fYbIgnv9xiIiI/3GIiIj/cYiIg/DOWx8xqIj/cYiIiP9xiIg6+CW2B9qIiI/3GIiIj/cYPB0FtOL6iIiP9xiIiI/3FCcSzY7XGIiIj/cYiIiP9xhBHJz+No/3GIiIj/cYiIhFxYyzp/9xiIiIj/cYiEka7H5Rj/cYiIiP9xiIiI/3GIQjCM7PeIiI/3GIiIj/cYMd5CvyG9iIiI/3GIiIj/cYMd5CvyG9iIiI/3GIiIj/cT4tobLSXoj/cYiIiI/3GIiD2K07N1LIiIiP9xiIiIj/cYiIPMd3sziIcYiIiP9xiIiI/3E8CcG09j6IiIj/cYiIiP9xiDaIMrp3zY/3GIiIj/cYiIhMUrxK1I/3GIiIj/cYiIiEnMrHM1j/cYiIiP9xiIiITXacOJaIiI/3GIiIj/cYiIiP9OUrwq1HGIiIj/cYiIiP9xPi2hstJeiI/3GIiIj/cYiEiwHIT+iIiIj/cYiIiP9xiIU5Xdav9xiIiIj/cYiIhMtzxEjIiIiP9xiIiI/3GEKNvOckiI/3GIiIj/cYiIiP9xOWcht5jeiP9xiIiI/3GIiIj/cYiIT5p8FliIiP9xiIiI/3GIiIj/cYiIiE/nvAGEcYiIiP9xiIiIj/cYiIiP9xQXEs+O2IiIiP9xiIiI/3FEoazF5f9xiIiIj/cYiIiP9xiIiI/3GIiIiDf1AbkK/o/3GIiIj/cYiIiP85X9G4oC6Ij/cYiIiP9xiIiIj/cYiIiP9xiIg9xyKzON2P9xiIiIj/cYiIiP9xiIiI/3GIiIiP9xiIiEtGHFueiI/3GIiIiP9xiIiI/3GIiIj/cYiIiI/3GIiIj/cYiIiP9xiIiIj/cYiIiP9xiIiI/3GIiIiP9xiIiI/3GIiIj/cYiIiI/3GIiIj/cYiIiP9xiIiIj/cYiEFxLPjtiI/3GIiIiP9xiIiI/3GIiIj/cYiIiI/3GIiIj/cYViva1I/3GIiIiP9xiIiI/3GIiIj/cYiIiI/3FEoazF5f9xiIiI/3GIiIiP9xiIiI/3GIiIj/MubmvxkZiIiP9xiIiIj/cYiE/nvBGEj/cYiIiI/3GIiIj/Omcht5jeiP9xiIiIj/cYR5wslj2Ij/cYiIiI/3GIiIj/cYiIScysczWIj/cYiIiP9xg+gjGyfc6IiIiP9xiIiI/3GIiIj/cYiIiI/3GIiIj/cYiIiP9xhJGux+UYiP9xiIiIj/cYiEQHLM+NiP9xiIiIj/cYiIg0wYS8Pnv/cYiIiI/3GIiIg9jiWzcdqI/3GIiIj/cYiIiP9xiIiIj/cYiIgymVG+Zq6IiP9xiIiI/3GIiIj/cYiIiI/3FOKVwtaoiIj/cYiIiP9xiIiI/zULcbz0joiI/3GIiIiP9xOYcFt3j6iIiI/3GIiIg06Qu8FvT/cYiIiP9xiIiIRBPMzsOIiI/3GIiIiP9xiIOSrSt9UtiI/3GIiIiP9xiINIA6vH/F/3GIiIj/cYiIiDhnIbiY3oiI/3GIiIj/cYiDbtsboSToiIj/cYiIiP9xiIiI/3E37bG5Ek7/cYiIiP9xiIiI/3GIiITAV8T6iIiP9xiIiI/3GIiIj/cYiIiEY3rKyFiP9xiIiI/3GIhBHJzuNnGIiIj/cYiIiP9xiIiDlzwbeMPoj/cYiIiP9xiIhDoazV5YiIj/cYiIiP9xiEnMrHM1iIiP9xiIiI/3GIS+CcUfaI/3GIiIj/cYiIiP9xiIRXhMuHuIiI/3GIiIiP9xiIiI/3GIiIgyZKe+m1iIiIj/cYiIiP9xQo285ySIiP9xiIiI/3GINUfnu7gYiIiI/3GIiIj/cYhGN6yshYiIiP9xiIiIRBPMzsOIiI/3GIiIj/cYiIhIW4yKR/9xiIiI/3GIiIj/cYTilcLWqIiP9xiIiIj/cYhMBXxPqIiIiP9xiIiI/1SV3WqIiI/3GIiIj/cYhNtzw0jI/3GIiIj/cYiIiP9xiIiIj/Nb0xvELOiIiI/3GIiIiP9xTFK8StSIiI/3GIiIiP9xiEvgnFH2j/cYiIiP9xiIiITtscIk6I/3GIiIj/cYiIiI/3FEByzPjYiIj/cYiIiI/3GIiIj/cYiIiP9xiD164bOFHoiIiP9xiIiIj/cYT+e8EYSIj/cYiIiI/3GIiIRcWMs6f/cYiIiP9xiIiIj/cYT+e8EYSIj/cYiIiI/3GIiIgxULm/r0aIj/cYiIiP9xiIiIj/cYiIiP9xiEvgnFH2j/cYiIiI/3GIiEKNvNckcYiIiI/3GIiIj/cYOAKhuP1eiI/3GIiIiP9xiIQjCM7PeIj/cYiIiP9xiIQXEs+O2IiP9xiIiI/3GEp/bGgJ/3GIiIiP9xiIiE/nvAGEcYiIiI/3GIiIgy+tS+BSv/cYiIiP9xiIiIg8CcGz9j5xiIiI/3GIiIiP809oO9CXyP9xiIiIj/cYiIiEnMrHM1/3GIiIiP9xiIhP57wRhP9xiIiIj/cYiIiP9xiDgCobj9Xoj/cYiIiI/3GIhOdpwYlnGIiIj/cYiIiI/0siPG3ciIj/cYiIiI/3GIiDi4srhHTf9xiIiI/3GIiIiP84R5K5uG2Ij/cYiIiP9xiINu2xuhJOiIiP9xiIiI/3GIgyNNG+yy6P9xiIiI/3GIiINGRSvJutj/cYiIiP9xiIiI/3E4uLK4R02IiI/3GIiIj/cYgxhWO/epyIiI/3GIiIj/cYM0wRvbPuiP9xiIiIj/cYiIgxNNG/yy6IiIiP9xiIiI/3E6MiK2zd2IiIj/cYiIiI/3E5wAK3P/2IiP9xiIiI/3GIiIj/RVRsyrmIiP9xiIiIj/cYiIiP8ydXG/io6IiI/3GIiIj/cYiIiI/3GIiEIwjOz3iP9xiIiI/3GIiIiP9xiD1uQbORvv9xiIiIj/cYiIiP9xMAiiv/ddcYiIiP9xiIiIj/cYO16ktaFbiIiP9xiIiI/3GDbtsboSToiIiI/3GIiIj/cYiIiP9xg8ZvO0mQyIiI/3GIiIj/cYiDUnBLvY+/9xiIiI/3GIiIiD0tobPSXoiI/3GIiIj/cYiIOvx2tgOJiI/3GIiIj/cYiIiP9xOAbyuPkNiP9xiIiI/3GIiIiP9OBXw/qI/3GIiIj/cYiIiP9xiEfpbJFp/3GIiIiP9xiIiINpTSumstj/cYiIiI/3GIiE12nDiWiIiI/3GIiIiP9xPj2TssJsiIiP9xiIiI/3GIiIj/Vyva1IiI/3GIiIj/cYhO2xwiToiIiP9xiIiI/3GIgwbSKwot2P9xiIiIj/cYiIP/NRsQyuiIiI/3GIiIj/cYiIiP9xiIiITAV8T6iIj/cYiIiP9xiIiI/3GDLmkb4ZboiIiP9xiIiI/3GIiIj/cYiIiI/0jpbJFpiI/3GIiIj/cYiIiP9xiIiIj/cUHOXPMaiIj/cYiIiP9xiIiI/3GIiIiP9xiIhCjbzXJHGIiIiP9xiIiI/zYjsrvcTYiIiP9xiIiIj/cYNGijvJdciP9xiIiI/3GIiIMXVxvoqOcYiIiP9xiIiIj/cYiIiP9xhEVGzKuYj/cYiIiP9xiIO/CCtQ99iI/3GIiIiP9xiIiI/0lbjIpHiIiP9xiIiIj/TUYcS56P9xiIiI/3GIiISLAchP6IiI/3GIiIj/cYiIiI/3GIiIj/cYiIiP9xiEQHLM+NiIj/cYiIiP9xiIiIj/cYiIiP9xhCjbznJIiP9xiIiI/3GITbc8NIyP9xiIiI/3GIiIhSld5qiIiI/3GIiIj/cYiIiP9xiIiIj/cUnMrHM1iIiI/3GIiIiP9xiIiI/3GIiIj/cYiIiI/3GIiIj/Sg5Mfxv/cYiIiP9xiIiI/3GIiIiP9xiIiISA5MjxuP9xiIiI/3GIiIQBycDzaIiI/3GIiIj/cYiIgwwrGwTU6IiI/3GIiIj/cYg0C3G89I6P9xiIiI/3GIiINwbyufkNiIiP9xiIiIj/cYiIQBycDzaIiI/3GIiIiP9CHJz+Noj/cYiIiP9xiIiIj/cYg5ZyG2mN5xiIiI/3GIiIg9fjOzgcz/cYiIiP9xiIiI/3GIiIiP9M4JxR9oiI/3GIiIj/cYiIRXhMuHuIiP9xiIiIj/cYiIiEOhrNXliP9xiIiIj/cYiIiP9xiIM1Bkva+b/3GIiIiP9xiIiI/zq0YbdLnv9xiIiI/3GIiIj/cYiDkeMrbhzXGIiIj/cYiIiP9xU5XdaoiI/3GIiIj/cUZ4TKh7/3GIiIj/cYiIiP80TBG9s+6IiI/3GIiIj/cYiIiENUbNq5iIiP9xiIiIj/cYiEY3rKyFiIj/cYiIiI/3GE52nCiWj/cYiIiP9xiIiD+ewbFhPv9xiIiI/3GIiIiP9xiE7bHCJOiIiP9xiIiIj/cYiIiP9xiIiI/3GIiIiP9xiIS5NcVsqIj/cYiIiP9xiIiI/3GIiIiP9xiIiI/3FKIjxt3IiI/3GIiIj/cYiIiP9PKVwtaoiIiP9xiIiIj/RVRsyrmIiP9xiIiI/3GIiIj/cYiIiI/3GIhO2xwiToiI/3GIiIiP9xiIiI/3GIRFRsyrmP9xiIiI/3GIiIiP9xiIiI/3GIQXEs+O2IiI/3GIiIj/cYiD0REbPu7oj/cYiIiI/3GIiEXFjLOnj/cYiIiP9xiIiIg6vyi2QNeIiI/3GIiIj/cYiDOpQ71WvI/3GIiIj/cYiIiP9xiIhIW4yKR4/3GIiIj/cYiIiP9xiIiIj/cYiIhC4kzh24iI/3GIiIj/cYiIiP886DO0F8xxiIiIj/cYiIiP9Nk1w2ynGIiIj/cYiIiEFxLPjtj/cYiIiP9xiIiEhbjHpHcYiIiI/3GIiIgymVG+Zq6Ij/cYiIiP9xiIhFE8yuw3GIiIj/cYiIiP9xiIiISFuMekdxiIiI/3GIiIj/cYg4q4+4VHCIiI/3GIiIiP9xg+omqyXZWP9xiIiI/3GIiIiP9xiIiDHq4r8VHYiIiI/3GIiIj/cTunk7VYbIiIiP9xiIiI/3GIMMpUsEWriI/3GIiIj/cYiIOpvytmQNiIiP9xiIiI/3GDpe+bahBoiP9xiIiI/3GIiEvgnFH2/3GIiIj/cYiIiP9xiIiIj/cYiDqvNrZQyYiIiP9xiIiI/3FLPsxcE4/3GIiIj/cYiIiP9xNFixvKdOj/cYiIiP9xiIiI/0icLJY9iIiI/3GIiIj/cYhOdpwolo/3GIiIj/cYiIiP9xNcnRuzYuiI/3GIiIj/cYiIhCMIzs94j/cYiIiP9xiIiI/0siPG3ciIiP9xiIiI/3GIhJsBxk/nGIiIj/cYiIiP9xiIiEAcnA82iIiP9xiIiI/3GIiIiP9xiIiI/3GIiIT008GyyIiI/3GIiIj/cYiIhOKVwtav9xiIiIj/cYiIiP9xiITcPcM8KIiI/3GIiIj/cYiEBdPPoscYiIiP9xiIiIMp2ivmJdj/cYiIiP9xiIiErgnGH2iIiIj/cYiIiP9xNXREu4u7/3GIiIj/cYiIQjCM7PeIj/cYiIiP9xiIhJzKxzNYiP9xiIiI/3GIiIj/cYiIiINTOku8xbj/cYiIiI/3GIhAadwKYoiI/3GIiIj/cYiDy/0rRALYiP9xiIiI/3GIiIj/cYiIiI/3GIiEnMrHM1iP9xiIiIj/cYiITFK8StSP9xiIiIj/cYiIiP9xiIiI/3GIiIiP9xiIiI/3GIiIj/cYiIiI/3GIiIj/cYiIiP9xiIiIj/cYiIiP9xiIiI/3GISiI8bdyI/3GIiIj/cYiIiI/3GIiIj/cYhH6WyRaf9xiIiI/3GIiIiP9xiIiEXFjLOn/3GIiIj/cYiIiI/3GIiIj/cYiIiEQHLM+N/3GIiIj/cYiIiP9xiIiDqLAbZ0/oj/cYiIiP9xiIhKIjxt3P9xiIiI/3GIiIg3Q0G4vL5xiIiI/3GIiIg6q+S2VBuIiIj/cYiIiP9xiDcC9rn9Cf9xiIiI/3GIiIiP9xiIiI/3GIiEnMrHM1iI/3GIiIj/cYiE3D3DPCiIiP9xiIiI/3GIhGhOynsYj/cYiIiI/3GIiIj/cYiEoiPG3cj/cYiIiP9xiIiIVSvb1IiIj/cYiIiP9xiIhFeEy4e4iI/3GIiIj/cYhJzKxzNYiIj/cYiIiP9xg+08KyLD2I/3GIiIj/cYiIMjTRvssu/3GIiIj/cYiIiP9GByyvjXGIiIj/cYiIiP9xg6iwG2dP6IiIj/cYiIiP9xiIiI/3GIRcWMs6eIiP9xiIiI/3GIgx3kK/Ib2IiP9xiIiI/3GIiIj/cUfpbJFpiP9xiIiIj/cYg27bG6Ek6IiI/3GIiIiP85X9G4oC6I/3GIiIiP9xiD/3orEIXYiIj/cYiIiP9xg6iwG2dP6IiIj/cYiIiP9xguzjIaExzecYiIiP9xiIiI/3GEEcnP42j/cYiIiP9xiIiI/3GIiIg8u4G0RH6Ij/cYiIiP9xiIiEecLJY9/3GIiIj/cYiIhONfwsoIiIj/cYiIiI/3GIiEXFjLOnj/cYiIiP9xiIiIgzfOa9gxmIiI/3GIiIj/cYhIDkyPG4iIj/cYiIiP9xiExGHDuecYiIiP9xiIiI/0vMrGM1/3GIiIj/cYiIiP9GxYyzp4iIiI/3GIiIj/cYiDur5LVUG/9xiIiIj/cYiIiP9xiIiE12nDiWiIiI/3GIiIj/cYiIiP9xSbAcdP6I/3GIiIj/cYiIOosBtnT+iP9xiIiIj/cYiIiP9xiIiI/3GIiIiP9xiIiI/0icLJY9iIiI/3GIiIj/cYhWK9rU/3GIiIiP9xiIiI/3GEoiPG3ciI/3GIiIj/cYiIiP9xiIiIj/cYiIiP9xiIiI/3GIiIiP9xiIiI/3FOw9wjwv9xiIiI/3GIiIj/S8ysYzX/cYiIiP9xiIiIRulsoWmIiP9xiIiIj/cYgzuTW9RsqIiP9xiIiI/3GISn9sWAlxiIiI/3GIiIiP9xiIiI/3GIg4AqG4/V6P9xiIiIj/cYiIiDaQgbpvfoiI/3GIiIj/cYiIhHqMyVc4iIj/cYiIiI/3GIiIhKPsxsE4iP9xiIiI/3GIhAHJwPNoiIiI/3GIiIj/Qmnc+WL/cYiIiP9xiIhPmnwWWIiP9xiIiIj/cYiIiP9CzlzzGoiIj/cYiIiP9xiIiIj/cYiIiP9xiEvgnFH2j/cYiIiI/3GIiIhAzlwEGoiIiP9xiIiI/3GIiIiP9xiIiI/3GIiIj/cYRnhMmHtxiIiI/3GIiIiP9xhIqMyFc/9xiIiIj/cYiIgwEPGw/w6I/3GIiIj/cYiIhMUrxK1I/3GIiIj/cYiIg8YqK0nV2Ij/cYiIiI/3GIg8CcG09j6I/3GIiIiP9xiIiE7bHCJOiP9xiIiIj/cYiIiP9xiD//RbEAuv9xiIiI/3GIiIhHqMyVc4iI/3GIiIiP9xQo285ySIj/cYiIiI/3GIgwwrGwTU6IiIj/cYiIiI/3GIg3UzO5rMyIiP9xiIiI/3GIg8u4G0RH6IiIj/cYiIiP9xMXVxv4qOiIj/cYiIiP9xiIiIj/cYiIiP9xiIiEY3rKyFiI/3GIiIj/cYiDi0YbhLnoiI/3GIiIj/cYMLpisFWdj/cYiIiP9xiIiIj/Qhyc/jaI/3GIiIj/cYiIiDdf0bmgLoiI/3GIiIiP9xiDC2EbBZ7oj/cYiIiP9xiIgzqUO9Vrz/cYiIiP9xiIiIOpehtmheiIiI/3GIiIj/cYiIiP9OUrwq1HGIiIj/cYiIiP9PdpwoloiI/3GIiIj/cYiIOl75tqEG/3GIiIj/cYiIiP8+FWKz6p2IiP9xiIiI/3GIhGN6yshYiIj/cYiIiP9xiIMSyCv9N9j/cYiIiI/3GIiIj/cYiIiP9xiIiDAUQ7D7vP9xiIiI/3GIiIhDoazV5YiP9xiIiI/3GIg5LiS30duP9xiIiI/3GIg11XK7Ko2IiI/3GIiIiP9xiIiI/3GIiIj/cYiIg+32GyIJ7/cYiIiI/3GIiIj/cYiIiP9xiIiIj/cUvgnFH2iI/3GIiIj/cYiIMmCrvp9U/3GIiIj/cYiIiIN2/DuZA8iIiI/3GIiIj/cYiIiDAQ8bD/Do/3GIiIiP9xiIiI/zAkirHrdYiIiP9xiIiI/zSdorxiXXGIiIj/cYiIiI/3E75OG1Gx7/cYiIiI/3GIiIj/cT27gbNEfv9xiIiI/3GIiIiP9xiIiITcPcM8KI/3GIiIj/cYiIiP9xiIiIMBDxsP8Oj/cYiIiI/3GIiIj/PfwhtAPej/cYiIiI/3GIiIQY289ySIiIiP9xiIiI/3GIiIj/cYiISFuMikeP9xiIiI/3GIiIj/cYg0WLG7p05xiIiI/3GIiIj/PJehtWheiIiP9xiIiI/3GIiIj/cYRnhMmHtxiIiI/3GIiIiP9xiIiI/3GITAV8T6iIiIj/cYiIiI/3GIiIj/cYiIiDKdor5iXf9xiIiIj/cYiIiE12nDiWiIj/cYiIiI/3GIRjesrIWIiI/3GIiIiP9xiIhIW4yKR/9xiIiI/3GIiIiP9xg2mCS6Z9uIiP9xiIiI/3GIiIg5NnO3yYyIiIj/cYiIiP9xSRrsflGIiP9xiIiIj/cYQRyc/jb/cYiIiP9xiIiIhMUrw61HGIiIj/cYiIiI/3FP57wRhIiI/3GIiIiP9xiEEcnO42cYiIiP9xiIiIj/cYiIT+e8EYT/cYiIiI/3GIiIPwzlsfMaiP9xiIiI/3GIiIiP9xiIgzWLG9p06IiP9xiIiIj/cYiD49k7LCbIj/cYiIiP9xiIiEo+zGwTiIj/cYiIiP9xiDNAcry/jXGIiIj/cYiIiI/3EwUZG/rm5xiIiI/3GIiIj/cYQo285ySIj/cYiIiP9xiIiDJAcr6/jYiI/3GIiIiP9xiIOYOzt3xMiIiI/3GIiIj/cT8AR7H/uIiIj/cYiIiP9xOvQptgvWj/cYiIiI/3GIiIj/cYSFuMikeIj/cYiIiI/3GD6K07J1LI/3GIiIj/cYiIiEIwjOz3j/cYiIiP9xiIiI/z8tobLSXoiI/3GIiIj/cYg75OG0Gx5xiIiI/3GIiIj/cYiIiI/01GHEuej/cYiIiP9xiIhWK9nUcYiIiP9xiIiI/3GEKNvOckiI/3GIiIj/cYiIN6wSuVPtiIj/cYiIiP9xiIhHnCyWPY/3GIiIj/cYiITtscIk6IiP9xiIiI/3GIhBcSz47YiI/3GIiIj/cYiIhMtzxEjIiIiP9xiIiI/3GINBtjvOSciIj/cYiIiP9xiIiIj/cYiIiP9xiIMplRvmauiIiI/3GIiIj/cUs+zFwTj/cYiIiP9xiIiIhEE8zOw4iI/3GIiIiP9xhKf2xoCf9xiIiI/3GIiIj/cYiIiI/3GIiIj/cYiIiP9xiIiINdEhuy7eiIiP9xiIiI/3GIiIiP9xhTld1qiP9xiIiI/3GIiDrYQbYnvv9xiIiI/3GIiIhLk1xWyv9xiIiIj/cYiIiP9xiIiI/3GIiIiP9EMIzM93GIiIj/cYiIiP9xO6eTtVhsiIiI/3GIiIiP9xiIiI/08pXC1qiIiI/3GIiIj/cYiIiE+afBZYiP9xiIiI/3GIiIj/cYiIiI/3GIiIj/cYhPmnwWWIiIj/cYiIiI/3GEUTzL7Dj/cYiIiI/3GIiIhFeEy4e4j/cYiIiP9xiIiI/3GIiIiEIwjOz3/3GIiIj/cYiIiP9xiIiIhDoazV5Yj/cYiIiP9xiIiIj/cYiIiEAcnA82iI/3GIiIiP9xiIhCjbzXJHGIiIiP9xiIiIPp7BsmE+iIiIj/cYiIiP9xiIiI/3GIScysczWIiI/3GIiIj/cYiINwbyufkNiIiI/3GIiIiP9xiDxiorSdXYiIiP9xiIiI/3GIMLYRsFnuiI/3GIiIj/cYiIiP8xiQqwhvWIj/cYiIiP9xiIiIhAHJwPNoiP9xiIiI/3GIgx3kK/Ib2IiP9xiIiI/3GIiIiP9xiIiE4pXC1q/3GIiIj/cYiIiP9xiIiIj/cYhBHJzuNnGIiIj/cYiIiI/3GDV8kbuDboiI/3GIiIj/cYhCjbznJIj/cYiIiP9xiIg54OW3HxqIiIj/cYiIiP9A6xwSTv9xiIiIj/cYiIiE7bHCJOj/cYiIiI/3GIiEaE7Kexj/cYiIiP9xiIiI/3GITAV8T6iIiIiP9xiIiI/zbJ0bs2LoiI/3GIiIj/cYiEiwHIT+iIiIj/cYiIiP9xiIiIT5p8FliP9xiIiIj/cYiIg/ReKwuh1xiIiIj/cYiIiP9xg/WSaxptmIiP9xiIiI/3GIgzteO9ShyIiIj/cYiIiP9MPsxcE4j/cYiIiP9xiINTtHu8S4/3GIiIj/cYiIiP9xNXyRu4NuiIiI/3GIiIj/cYiIiP9xSKjMhXOI/3GIiIj/cYiIiI/3FIqMyFc4/3GIiIiP9xiIiIQdr88lCIj/cYiIiP9xiIiIj/cYQo285ySI/3GIiIiP9xiIhEVGy6uXGIiIj/cYiIiP9xiIiIODbIuMk3iIj/cYiIiP9xiIhLk1xWyoj/cYiIiI/3GIiIhPTTwbLIiI/3GIiIj/cYTFK8StSIiI/3GIiIj/cYRAcsz42IiI/3GIiIj/cYiIiP9xhFE8y+w4j/cYiIiP9xiIiIj/cYiIiP9xiIiEuTXFbKj/cYiIiP9xiIg0FxK86O2IiI/3GIiIj/cYiIiP9BqnwGWP9xiIiIj/cYiIhB2vzyUIiI/3GIiIj/cYiIg/wvixPQeIiI/3GIiIiP9BXTwLLIj/cYiIiI/3GIiISRrsblFxiIiI/3GIiIj/cYiIiEnMrHM1j/cYiIiP9xiIiIj/cYS+CcUfaI/3GIiIj/cYiIS5NcVsqI/3GIiIiP9xiIg+PZOywmyP9xiIiI/3GIiIg9euGzhR6I/3GIiIj/cYiDi0YbhLnoiI/3GIiIiP9xiDuXobVoXo/3GIiIj/cYiIhJGuxuUXGIiIiP9xiIiI/3GIPW5Bs5G+j/cYiIiP9xiIiI/3GIiIhAzlwEGoiIiI/3GIiIj/Oi4kt9HbiIiP9xiIiI/3GIRKGsteVxiIiI/3GIiIj/cYiIiI/0d4TKh7/3GIiIiP9xiIhONfwsoIiIiP9xiIiI/3GDEg47/fHI/3GIiIj/cYiIiP87c8G2jD7/cYiIiP9xiIiI/z4JwbL2PnGIiIj/cYiIiP9xNLXjvEocj/cYiIiP9xiIiI/3FGhOynsYiIj/cYiIiI/ziU0rlrLf9xiIiI/3GIiIiP9xNWABu5/+/3GIiIj/cYiIiP9xhMRhxLnv9xiIiI/3GIiIj/cYiIiI/3GIiIj/cYiIQuJM4duIiI/3GIiIj/cYgxoUu/XrSI/3GIiIiP9xiIhNdpw4loiIiP9xiIiIj/cYTFK8StSIiP9xiIiIj/cYiDhnIbiY3oiIiP9xiIiIj/cYiIhIsByE/oiI/3GIiIiP9xiIM0wRvbPu/3GIiIj/cYiIgzsZK9Tm2IiIiP9xiIiI/3GIiIS5NcVsqP9xiIiI/3GIiIiP9xMcKxvz1Oj/cYiIiP9xiIiIj/RP7c0BKIiIiP9xiIiI/3GIiINGABvJ/+iI/3GIiIiP9xiIiI/3GIiIj/cYPorTsnUsiP9xiIiI/3GIg4e2S4hJuIiIiP9xiIiI/3GIiIj/cUc3rJyF/3GIiIj/cYiIiEY3rKyFiP9xiIiI/3GIiIg/81GxDK6IiP9xiIiI/3GIiIg6t9q2SCWP9xiIiI/3GIiINMnRvDYuiIiI/3GIiIj/cYhBcSz47YiIj/cYiIiP9xiFOV3WqI/3GIiIj/cYiIT008GyyIiIj/cYiIiP9xhBcSz47YiIiP9xiIiI/3FNtzw0jIiP9xiIiI/3GIiE23PCSMcYiIiP9xiIiIj/NRtjvOSciIiI/3GIiIiP9xiIMvrUvgUriI/3GIiIj/cYiIOYOzt3xMiIiI/3GIiIj/cYiIiP9xiIiIj/cYNA/Cu/A9cYiIiP9xiIiIj/cTgG8rj5DY/3GIiIiP9xiIiI/3GIOxW3tepIiIiIj/cYiIiP9xM0wRvbPuiI/3GIiIiP9xiITtscIk6IiP9xiIiIj/cYiIhDVGzauYiIiP9xiIiI/3GIiIiP9xiFYr2tT/cYiIiP9xiIiIS0YcW56Ij/cYiIiP9xiIiEAcnA82iIiP9xiIiI/3GIiIhLk1xWyv9xiIiIj/cYiIiP9xiIiI/3GIiIiP9xS5NcVsqIiIj/cYiIiP9xiIiI/3GIiIiP9I6WyRaYiP9xiIiI/3GIiE12nDiWiIiIj/cYiIiP89v9K0QC2IiIiP9xiIiI/3GIiDRgAbyf/oiI/3GIiIiP9xiEOhrNXliIiI/3GIiIiP9xiISA5MjxuIiP9xiIiI/3GIiDRgAbyf/oiI/3GIiIiP9xiIhJzKxzNYj/cYiIiI/3GIhCMIzs94iP9xiIiI/3GIiIiP9xSFuMikeIiP9xiIiI/3GIiIiP9xg79NO1CyyI/3GIiIj/cYiIiEIwjOz3j/cYiIiP9xiIiINdEhuy7eiIiP9xiIiI/3GIiEV4TLh7iIj/cYiIiP9xiIiIj/cYiIhNdpw4loiIj/cYiIiI/3GIS5NcVsqIiP9xiIiI/3GIiDrk4bYbHoiIj/cYiIiP9xiITK/sRQH/cYiIiI/3GIiEhbjIpH/3GIiIj/cYiIiI/3GD+ewbFhPoiP9xiIiIj/cYiIhAHJwPNoiI/3GIiIiP9xhCjbznJIj/cYiIiI/3GIiIj/cYiIiP9xiIhPTTwbLIiIiP9xiIiIj/cYiEAcnA82iIiI/3GIiIiP9xiIiE7bHCJOiP9xiIiIj/cYiIiP9F/tywEnGIiIj/cYiIiP9xMpEEvm77iIj/cYiIiP9xiIU5Xdao/3GIiIj/cYiIiP9CzlzzGoiIj/cYiIiI/3GEhbjIpHiI/3GIiIj/cYiIiI/0d4TKh7/3GIiIiP9xiIiI/3GIiIj/cYiIiI/3GIiITLc8RIyIiIj/cYiIiP9xiIiI/3GIiIhMBXxPqIiP9xiIiI/3GIiIj/cYiIiI/3GIhOKVwtaoj/cYiIiP9xiIiI/3GIiIiP9xiIiI/3GIiIj/cYiIiI/0DrHBJO/3GIiIj/cYiIiI/3GIhDoazV5YiIj/cYiIiI/3GDcOlbnxaoiP9xiIiIj/cYiIiExSvDrUcYiIiI/3GIiIj/cUvgnFH2iI/3GIiIiP9xiIiI/3GDAkNbDryoiIiP9xiIiI/3GIg0aKO8l1z/cYiIiI/3GIiIQ6Gs1eWIj/cYiIiI/3GIiIj/Q3Es2O1xiIiIj/cYiIiP9xiIiI/3GIiIiP9xiIiI/3GIhLRhxbnoiIiP9xiIiI/3GIiFUr29SIiIiP9xiIiI/3GIS0YcW56IiIiP9xiIiI/3GIiIj/cYiIiI/3GIiIj/cYiIiP9xiIiIj/cYiIiP9xiIiI/3GIiIiP9xiIiI/3GIiIj/cYiIiI/3GIiIj/cYiE23PDSM/3GIiIj/cYiIiP9xiIQjCM7PeIiP9xiIiI/3GIiITFK8StSP9xiIiI/3GIiIj/cYiIT5p8FliIiP9xiIiI/3GIiIj/cYhCMIzs94iIj/cYiIiP9xiIiI/3GIhPmnwWWIiIj/cYiIiP9xiIiI/3GIiIiP9xiIiI/3GIiIj/cYiIiI/3GIiIj/cYg20SG6Lt7/cYiIiI/3GIiIhG6WyhaYiI/3GIiIj/cYiIiI/3GIiIj/cYiIiP9xiITbc8NIz/cYiIiP9xiIiIj/cYiIiP9xiIhFxYyzp4/3GIiIiP9xiIiFUr29SIiI/3GIiIiP9xiIiI/3FWK9rUiP9xiIiIj/cYiIiP9xiIiI/3GIhLk1xWyoiP9xiIiIj/cYgzF2e96JiIiP9xiIiI/3GIiDuXobRoXnGIiIiP9xiIiI/3EwZdS/mitxiIiI/3GIiIiP9xMuaRvhluiIiI/3GIiIj/cYiIRjesrIWIiP9xiIiI/3GIiCbk0Rqhsu6IiIiP9xiIiI/3FOdpwoloj/cYiIiI/3GIiD7CTrI9sYiP9xiIiIj/cYiEhbjIpHj/cYiIiP9xiIiIj/cYiDuXobVoXv9xiIiI/3GIiIiP9xiIiI/3GIOAKhuP1eiP9xiIiIj/cYiIgyofW+XgqP9xiIiI/3GIiIiP9JqMyFc4j/cYiIiI/3GIiIgxkQS/bvuIiIj/cYiIiP82ydG7Ni6IiP9xiIiI/3GDbtsboSToiIiI/3GIiIj/cYiIhGN6yshYiP9xiIiI/3GIiIRcWMs6f/cYiIiI/3GIiIj/SOlskWmIj/cYiIiP9xiIiIj/cUxSvErUiIiP9xiIiIj/cYhFE8y+w/9xiIiIj/cYiIiP9xhFxYyzp4iI/3GIiIiP9xiIhDoazV5YiI/3GIiIiP9xiIN1/RuaAuiIiIj/cYiIiDpOsraxTYiIj/cYiIiI/3GIiIRjesrIWI/3GIiIiP9xiIhONfwsoIiIiP9xiIiI/3E1ydG7Ni6Ij/cYiIiP9xiITbc8NIz/cYiIiP9xiIiIj/cUc3rIyFcYiIiP9xiIiIj/cYiIiP9xiIiITLc8RIyIiI/3GIiIj/cYiIiI/3GIiIj/cYiIiP9xiIiIj/cYiIiP9xiIiI/3GIiIiP9xiIRAcsz42I/3GIiIiP9xiIhMUrxK1I/3GIiIiP9xiIiErgnGH2iIiI/3GIiIiP9xg4zPW4MwqIj/cYiIiP9xiIg0ZFK8m62I/3GIiIj/cYiIiIQjCM7Pf/cYiIiP9xiIiI/3GIQ/7c0BKIiP9xiIiIj/cYiIOSrSt9UtiP9xiIiIj/cYiIiP9xSFuMikeIiP9xiIiIj/cYiIiP9xiIiEIwjOz3j/cYiIiI/3GIiIj/cYiIiP9xiEV4TLh7iIiI/3GIiIiP9xQo285ySIj/cYiIiI/3GIiIj/cYiIhEE8zOw4iIiP9xiIiI/3GIiIiFUr29SIiP9xiIiI/3GIiIhSld5qiIiI/3GIiIj/cYiEY3rKyFiIiP9xiIiI/3GIiIiP9xiIiI/3GIiIj/cYiIiINpCBum9+iIj/cYiIiP9xiIhIW4yKR/9xiIiIj/cYiIiP9xiIiI/3GIiIiP87JoG22X6I/3GIiIj/cYiIT+e8EYSP9xiIiI/3GIiIR6jMlXOIiI/3GIiIj/cYgwPMmw0zaIj/cYiIiP9xiIiI/3GEEcnP42j/cYiIiP9xiIiI/3GIiIiP9xTilcLWqIiI/3GIiIj/cYiIiP9xiIPcciszjdiI/3GIiIj/cYiIiP9xhFxYyzp4iIj/cYiIiP9xiE/nvBGEiI/3GIiIj/cYiIiP9xiITAV8T6iIiIj/cYiIiP9xiIiI/3E3oHO5X4yIiI/3GIiIj/cYg0L6a80FmIiP9xiIiI/3GIhMUrxK1IiP9xiIiI/3GIiIhIW4x6R3GIiIj/cYiIiP9xiIhPmnwWWIiI/3GIiIj/cYiIg2lNK6ay2Ij/cYiIiP9xiIhNdpw4loiIiI/3GIiIj/cYg9euGzhR6IiIj/cYiIiP9xiIiIj/cYiIiP8zNNG+yy6IiI/3GIiIj/cYiIPj2TssJsj/cYiIiP9xiIiIj/cUXFjLOniIiP9xiIiI/3GIiIiP9xiIiELiTOHbiIj/cYiIiP9xiIiIOMACuD/9iIiI/3GIiIiP87c8G1jD5xiIiI/3GIiIiP9xiIiITLc8RIyIiI/3GIiIj/cYiIiP9xiIiIj/cYhMBXxPqIiIiP9xiIiI/3GIiIiP9xiIOG/DuJA8j/cYiIiP9xiIiIg932GzIJ6IiIiP9xiIiINdVyuyqNiP9xiIiI/3GIiIRcWMs6f/cYiIiI/3GIiIj/cYiIO6eTtVhsiP9xiIiI/3GIiIiP9xiD+ewbFhPoj/cYiIiI/3GIiIj/cYiIiP9xiIiIj/cYiIiP9xiIiI/3GIPjlCssa9iIiI/3GIiIj/cYiIiI/3GIiIj/cYiIU5XcanGIiIiP9xiIiIR1uMmkeIiIj/cYiIiI/3GIiIj/OQKhuP1eiIiP9xiIiIj/cYiIiP9xg79NO1CyyI/3GIiIiP9xiIiEY3rKyFiP9xiIiIj/cYiIiDbtsboSTo/3GIiIiP9xiIiDwVYrTqnYiIiP9xiIiI/3GEs+zFwT/3GIiIj/cYiIiP9xRKGsxeWP9xiIiI/3GIiIj/cYhMBXxPqIiIiI/3GIiIj/cYiDAQ8bD/DoiI/3GIiIj/cYiIiEl/bHgJiIj/cYiIiP9xiIiI/3GIiIiP9xiIhMBXxPqIiI/3GIiIj/cYiIg5wAK2P/1xiIiIj/cYiIiP9xiIiI/3GIiIiP9xgxKDG/186IiI/3GIiIiP9xiIiDpGZba5mo/3GIiIj/cYiIiISSI8fdyIiI/3GIiIiP9xg0teO7ShxxiIiI/3GIiIiP9xiIiIPp7BsmE+iIiIj/cYiIiP9xiIS+CcUfb/cYiIiI/3GIiIj/cYiIiP9GxYyzp4iIiI/3GIiIj/cYiIiP9xiIiIj/TOCcUfaIiP9xiIiI/3GIiIiP9xiIiI/3GIiIQ/7c0BKP9xiIiI/3GIiIiP9xiERUbMq5j/cYiIiP9xiIiI/3FIW4yKR4iIj/cYiIiP9xiIhEByzPjYj/cYiIiP9xiIiIOpehtmheiIiI/3GIiIj/cYPnrhsYUecYiIiP9xiIiI/3FP57wRhIiIj/cYiIiP9xiIOo9StnCtj/cYiIiP9xiIiIj/cYiIiP9xiIiIQY289ySIiIj/cYiIiP9xiIiEwFfE+oiIj/cYiIiP9xiIiISSI8fdyIiIj/cYiIiP9xiIiIj/cYiIQXEs+O2I/3GIiIiP9xiIiI/zhDQbm8voiIiP9xiIiI/3GE0FfC+ocYiIiP9xiIiIj/cYiIiP9xiIiI/zkCobj9XoiIiP9xiIiI/3GIiIj/cYiIiIMplRvmauiP9xiIiIj/cYiIiP9BXTwLLIiP9xiIiI/3GIiIj/cYiIiI/3GIRjesrIWIiI/3GIiIiP9xhHnCyWPYiP9xiIiIj/cYiIiP9xiIiI/3GIiIiP9xNd0VuyLqiP9xiIiIj/cYiISFuMikf/cYiIiP9xiIiIhHqMyVc4iP9xiIiIj/cYiIiEIwjOz3/3GIiIj/cYiIiI/3GIiEIwjOz3iP9xiIiI/3GIiIiP9xTnacKJaI/3GIiIj/cYiIiIMplRvmauiP9xiIiIj/cYiIiExSvDrUcYiIiI/3GIiIj/NL2GvUJ5iIj/cYiIiI/3GEEcnP42/3GIiIj/cYiIiI/3GIiIj/cU4pXC1qiIiP9xiIiI/3GIiIiP9xiIiI/3GE/nvBGEiIj/cYiIiP9xiD9BkbG+boiIj/cYiIiI/3GIiDb9o7oCXIiIiP9xiIiI/3GIiEhbjIpHj/cYiIiP9xiIiI/3GITnacKJaP9xiIiI/3GIiIj/cYiIhBzlzjGnGIiIiP9xiIiI/3GIiIj/cYiDRgAbyf/oiIiP9xiIiI/3GIQ+JMwdtxiIiI/3GIiIj/cYhMRhw7nnGIiIj/cYiIiP9xQjCM7PeIiIiP9xiIiI/3FEVGzKuYiP9xiIiI/3GIiIiP9xiIiI/3GIhFeEy4e4iIj/cYiIiP9xiDmLVrd0qYj/cYiIiI/3GIhMUrxK1Ij/cYiIiI/3GIiEAcnA82iIiP9xiIiIj/cYiIiP9xiDWMg7tzfIiIiP9xiIiI/3GIiIiP9xiIiI/3GIU5Xdao/3GIiIiP9xiIiI/3GIiIj/cYiIiI/3GIiISSI8fdyIiIiP9xiIiI/3GIU5Xdao/3GIiIiP9xiIiI/3GITAV8T6iIiIj/cYiIiI/3GIiIj/cYiIhDVGzauYiIiP9xiIiIj/cYiIiP9xhBcSz47YiIiP9xiIiI/3FTld1qiI/3GIiIiP9xiITnacGJZxiIiI/3GIiIiP9xiEvgnFH2j/cYiIiP9xiIiIj/cYiIiEGNvPckiIiI/3GIiIj/cYiIiDLmkb4Zbv9xiIiIj/cYiIiP9xhP57wRhIiI/3GIiIj/cYiIiP9xhMUrxK1IiIj/cYiIiP9xiIiIj/cTuXobVoXoiP9xiIiI/3GIiIiEtGHFueiP9xiIiI/3GIiIiErgnGH2iIiP9xiIiI/3GIiIiP9xiIiI/3GIiDDCsbBNToiIiP9xiIiI/3GIiIj/cYiIiI/3GITbc8NIz/cYiIiI/3GIiIRBPMzsOIiIj/cYiIiP9xgtxuQaM5G+iP9xiIiI/3GIiIj/cYiIT+e8EYSP9xiIiI/3GIiIiDpOsraxTYiIj/cYiIiP9xiIPctzszSM/3GIiIj/cYiIiI/3FNBXw/qP9xiIiI/3GIiIj/cYiIiI/3GIRcWMs6eIj/cYiIiP9xiIiIj/cYiIiExSvDrUcYiIiI/3GIiIP/eisQhdiP9xiIiI/3GIiITcPcM8KIj/cYiIiI/3GIO5ehtWhej/cYiIiP9xiIiEBp3ApiiP9xiIiIj/cYiIiP9xSQ5MbxtxiIiI/3GIiIj/cYiIiEAcnA82iIj/cYiIiP9xiCNbxRraQ66I/3GIiIj/cYiIiP8zNNG+yy6IiI/3GIiIj/cYhCjbznJIj/cYiIiP9xiIhOdpwYlnGIiIj/cYiIiP9xg/OUKwxr1xiIiI/3GIiIj/cYiIiEY3rKyFiP9xiIiI/3GIg2Q5a6vGn/cYiIiP9xiIiI/3GIiIg7Fbe16kiIj/cYiIiP9xiIRFRsyrn/cYiIiI/3GIiIMSgxv9fOj/cYiIiI/3GIiIj/cYiIiP9IN6ychY/3GIiIj/cYiIiP8+v9KyQC1xiIiI/3GIiIj/cYiIhTldxqcYiIiP9xiIiI/3GIiIiP9xiIiI/3GIiIhBcSz47Y/3GIiIj/cYiIiDHNzb8yMoiIiP9xiIiI/3GIU5Xdaoj/cYiIiP9xiIhKIjxt3P9xiIiI/3GIiIj/cYPXblsokacYiIiI/3GIiIhIGuyOUYiIiP9xiIiI/3GIQRyc/jb/cYiIiP9xiIiI/3E1ydG7Ni6Ij/cYiIiP9xiIiIj/cYiIiDw1m7PKZHGIiIiP9xiIiI/3GEuTXFbKiIiP9xiIiI/3GIiINMnRvDYuiIiI/3GIiIiP9xiIQuJM4duIiIj/cYiIiP9xiIiI/3GIiIhJIjx93IiIiP9xiIiIj/cYiIiP9xiDJEw767PIiI/3GIiIiP9xiIiEbpbKFpiIiP9xiIiI/3GIS5NcVsqIiP9xiIiIj/cYiIiP9xiIiI/3GIiE4pXC1qj/cYiIiI/3GIiIj/cVYr2tSI/3GIiIiP9xiIhCjbzXJHGIiIiP9xiIiI/3GIiISiI8XdxxiIiI/3GIiIj/cYiIiI/3GIiIj/cUBdPAssiP9xiIiI/3GIiIj/cYiIiI/3GIiIj/cYiIiP9xg3Q0G5vL6IiP9xiIiI/3GIiIiP9xT9scAk5xiIiI/3GIiIiP9xiFOV3WqP9xiIiI/3GIiIhJIjx93IiIiP9xiIiIj/cYiIiP9xiIiI/3GIiIiP85AqG4/V6IiI/3GIiIj/cYiEEcnO42cYiIiP9xiIiI/3GExSvErUiIiP9xiIiI/3GEaE7KexiIj/cYiIiI/3GIiD9Rg7GufIiIiP9xiIiI/3GDHeQr8hvYiIiP9xiIiI/3GIhDoazV5YiIiP9xiIiI/3GIiIj/cYNFixvKdO/3GIiIj/cYiIiD7rArIU/YiI/3GIiIiP9xiIPjlCssa9iIj/cYiIiI/3GDCZ+7B2BIiP9xiIiI/3GIiITXacOJaIiIj/cYiIiP9EMIzM93GIiIiP9xiIiI/3FWK9rUiP9xiIiIj/cYiIiP9xPt9hsiCeiIiP9xiIiI/3GIiIiP9xiIiI/3GIiIj/cYiIiI/3GISA5MjxuIiI/3GIiIj/cYiIgxgRK/fu2IiP9xiIiIj/cYgzWLG9p06IiIj/cYiIiI/3FH6WyRaYj/cYiIiP9xiIiI/3GIiIiP9xiIiI/3GITbc8NIyP9xiIiI/3GIiIj/cYiIiI/3GIiIS5NcVsqP9xiIiI/3GIiIj/cYiIiI/3GIiIj/cYiE23PDSM/3GIiIj/cYiIiP9xiIiIQjCM7PeP9xiIiI/3GIiIj/Trc8NIyIiP9xiIiI/3GIhJf2x4CYiIiI/3GIiIj/cYiIiP9xiIiIMVQLv6v0j/cYiIiP9xiIiIj/cYiITAV8T6iIiP9xiIiI/3GIiIiP9xhFxYyzp4iI/3GIiIj/cYiIiI/3GIhL4JxR9v9xiIiI/3GIiIiP9xiIiI/3GIiIj/cT2WybNpNoiIiP9xiIiI/3GIhL4JxR9v9xiIiIj/cYiIiP9xgxdXG/io6Ij/cYiIiP9xiIhJf2x4CYiIiP9xiIiI/3GIiIj/cYiIiIS5NcRspxiIiIj/cYiIiP9F/tywEnGIiIj/cYiIiP9xS+CcUfaIiP9xiIiI/3GIiIj/cUShrMXlj/cYiIiP9xiIiI/3GIiIg4wAK4P/2IiIiP9xiIiI/3GDVw8ruPDYj/cYiIiP9xiIiI/0ONvOckiIiP9xiIiI/3GIg4f7W4gEqIiP9xiIiIj/cYhCjbznJI/3GIiIiP9xiIiI/3E75OG1Gx6P9xiIiI/3GIiIj/NVixvKdOiP9xiIiI/3GIiIhK4Jxh9oiIiP9xiIiI/3GISn9sWAlxiIiI/3GIiIiP9xiE/nvBGEiP9xiIiIj/cYiIiD164bOFHoj/cYiIiP9xiIiIR6jMlXOIiP9xiIiI/3GIg0gDq8f8X/cYiIiI/3GIiIj/cT3PxLMwO/9xiIiI/3GIiIiDCNBrCC+YiP9xiIiI/3GIiE52nBiWcYiIiP9xiIiI/3GIg1fJG7g26Ij/cYiIiP9xiIhGhOynsY/3GIiIj/cYiIiD6qt7JVSIj/cYiIiP9xiIg1fJG7g26I/3GIiIj/cYiIiP9xSsysUzVxiIiI/3GIiIj/cYiEKNvOckj/cYiIiP9xiIiDdXhLmoe/9xiIiI/3GIiIgymVG+Zq6Ij/cYiIiI/3GIiIMCiGv9d5cYiIiP9xiIiIj/Ta/sRQGIiP9xiIiI/3GIiEvgnEH2cYiIiI/3GIiIj/cYTnacKJaP9xiIiIj/cYiIiEOhrNXliP9xiIiIj/cYiIQBycDzaIiI/3GIiIiP9xiIiI/3GIiDAkNbDryoiP9xiIiI/3GIg5c8G3jD6IiP9xiIiI/3GIg39QG5Cv6IiI/3GIiIj/cYiIT+e8EYSP9xiIiI/3GIiIj/cUmwHHT+iP9xiIiI/3GIiIj/PobXs3koiIj/cYiIiP9xiISj7MbBOIiIj/cYiIiI/3GIM6XxvVoOiIj/cYiIiP9xiIiIMJWqsHpVj/cYiIiP9xiIiIM2ijvZdciIiI/3GIiIj/cYiIiP9xSFuMikeIiI/3GIiIj/cYiIiP9xiIiIj/cTXdFbsi6oj/cYiIiI/3GIiIScysczWP9xiIiIj/cYiIiP9xiDNYsb2nToiIiI/3GIiIj/cYiIiP9xiEp/bFgJcYiIiI/3GIiIj/cYiIiE+afBZYj/cYiIiI/3GIiIj/cYiIiP9xg9u4GyRH5xiIiIj/cYiIiP9xiIiEl/bHgJiIj/cYiIiI/3GIiIhO57whhIiIiI/3GIiIj/cYTsPcE8JxiIiI/3GIiIj/cYiEfpbIFpcYiIiI/3GIiIj/cTrckrYjbY/3GIiIj/cYiIiI/3GIiIOlIGtq35iIiI/3GIiIiP9xS+CcUfaIj/cYiIiP9xiIiIj/cYiEY3rKyFiIj/cYiIiI/3GIiDb9o7oCXIiIiP9xiIiI/3GINXyRu4NuiIj/cYiIiP9xiIiI/3GIiIiEbpbKFpiIj/cYiIiP9xSRrsflGIiP9xiIiI/3GIg3+VK5Bq2I/3GIiIj/cYiIiI/3GIiIj/cYiIiP9xiIiIj/cYiIiDGBEr9+7YiP9xiIiI/3GIiIiP9E4kzR24/3GIiIiP9xiIiITue8IYSIiIiP9xiIiI/3GIhD/tzQEoiP9xiIiI/3GIhEVGzKuf9xiIiIj/cYiIiP9xiIiI/3GIiIiP9xiFOV3WqP9xiIiI/3GIiIiP9xiIiI/3GIiIhNdpw4loiIj/cYiIiP9xiIiI/3GIiIhJIjx93IiIiP9xiIiIj/cU81/BygiP9xiIiI/3GIiIhFxYyjp3GIiIiP9xiIiI/3GIiIj/cYRFRsyrmI/3GIiIiP9xiIiI/3GIiIT5p8FliI/3GIiIiP9xiIiI/3GIhGN6yshYiIj/cYiIiP9xiIT5p8FliIiP9xiIiIj/cYiIiP9xiIiI/3GEEcnP42j/cYiIiP9xiIiI/3FIW4yKR4iIj/cYiIiP9xiIiI/3GDLmkb4ZboiIiP9xiIiI/3GIiIj/cYhMBXxPqIiIiI/3GIiIj/cT6SeLJth/9xiIiI/3GIiIj/cYiIS+CcUfb/cYiIiP9xiIiI/3GIhJGux+UY/3GIiIiP9xiIiI/3EoajUaiVyuiIj/cYiIiI/3GIiIj/NETDvLs8cYiIiP9xiIiIj/cYg9xyKzON2Ij/cYiIiP9xiIiIScysczWP9xiIiI/3GIiITFK8StSP9xiIiI/3GIiIiP9xiIiI/3GISn9sWAlxiIiI/3GIiIiP9xiIiIOSaBt9l+iI/3GIiIj/cYiIiI/3GITtscIk6IiI/3GIiIiP9xiIiI/3GIiIj/cYiIiI/3GIg27bG6Ek6IiP9xiIiIj/cYP0XisbodiI/3GIiIiP9xiIiI/3GDCVqrB6VYiIiP9xiIiI/3GIiIN1/RuaAuiIiP9xiIiIj/cYiIiCvnoBpRhf7/cYiIiP9xiIiI/3GIiIiP9xiIiI/3GITtscIk6IiIj/cYiIiP9xiIiIR1uMmkeIiIiP9xiIiI/3GIiIj/cYiIiI/3GIiIj/cYg2ax26lOL/cYiIiI/3GIiIj/cUfpbJFpiP9xiIiI/3GIiIiP9xhJzKxzNYiIj/cYiIiI/3GIg1gOS7fxuI/3GIiIj/cYiIiI/3EwthGwWe6IiP9xiIiI/3GIiIiP9xiIiI/3GIiIj/cYiIiIMSgxv9fO/3GIiIj/cYiIiI/0zgnFH2iIj/cYiIiP9xiIg1M6S7zFuIiP9xiIiIj/cYiDA8ybDTNo/3GIiIj/cYiIiI/zFRkbC+bv9xiIiI/3GIiIj/cTEsgr/TfYiI/3GIiIiP9xiIiI/3E/nsGxYT6IiI/3GIiIj/cYiINpTSumstiIj/cYiIiP9xiIiI/zyb8rVkDYj/cYiIiP9xiIhL4JxR9v9xiIiI/3GIiIj/cYhOdpwolo/3GIiIj/cYiIiP9xiIhFE8yuw3GIiIj/cYiIiI/3E4AqG4/V6IiP9xiIiI/3GIhIqMx1c3GIiIj/cYiIiI/0jpbJFpiI/3GIiIj/cYiIhAadwKYoj/cYiIiP9xiIiIj/RaGsxeWP9xiIiI/3GIiIhLRhxbnoiP9xiIiI/3GIiIiP9xiIiI/3GIiIj/cYPRVis+qdiP9xiIiI/3GIiIiP88l6G1aF6IiP9xiIiI/3GIiIOqOXtlxoiP9xiIiI/3GIiIj/O3PBtow+/3GIiIj/cYiIiE/nvAGEcYiIiP9xiIiI/3GIiIiDB9FLCS6/9xiIiIj/cYiIiP9GE8y+w4iI/3GIiIj/cYiITbc8JIxxiIiI/3GIiIj/cYiIiI/3GIiIj/SDesnIX/cYiIiI/3GIiIj/cYSFuMikeIj/cYiIiI/3GIiIj/TZNcNspxiIiI/3GIiIj/cYiE+afBZYiIiP9xiIiI/3GIiDroM7YXzIj/cYiIiI/3GIiD0tobPSXoiIiP9xiIiIj/Nb0xvELOiIiI/3GIiIiP9xiIPkU4sbrHcYiIiP9xiIiIj/Qmnc6WJxiIiIj/cYiIiP9BqnwGWP9xiIiI/3GIiIiP9GxYyzp4iIiP9xiIiI/3GIiIiP9xiIiI/3GIiINGRSvJutj/cYiIiP9xiIiI/3GIiIiP9xOqOXtlxoiIiI/3GIiIj/cYiE52nCiW/3GIiIj/cYiIiP9xiDuXobVoXoj/cYiIiP9xiIiI/zcvUbrQro/3GIiIj/cYiIiEeozJVziIj/cYiIiI/3GIgy5pG+GW6Ij/cYiIiP9xiIiIj/cYScysczWIiI/3GIiIiP9xiDhrcriUjYiIj/cYiIiP9xiIiI/3E6+Hq1B4VxiIiI/3GIiIj/cYQjCM7PeIiIj/cYiIiP9xNLXjvEoc/3GIiIiP9xiIiIScysczX/cYiIiI/3GIiIj/cYiIhHqMyVc4iIj/cYiIiP9xiITAV8T6iIiIj/cYiIiP9xiEOhrNXliIiIj/cYiIiP9xiIiINGRSvJut/3GIiIj/cYiIiP9xg37bG4Ek5xiIiI/3GIiIj/cYiIiI/3GIOthBtie+j/cYiIiI/3GIiIj/cYiIiP9xiIiIM1ixvadOiI/3GIiIj/cYiIiD0REbPu7v9xiIiI/3GIiIgzsZK9Tm2IiI/3GIiIiP9xiD/787EEDIj/cYiIiI/3GIiIj/QPe8EYSIiIj/cYiIiP9xiIiI/3GIiD9BkbG+boiI/3GIiIj/cYiIiP9xiIQjCM7PeIiP9xiIiI/3GIiIj/cYiIMBDxsP8OiI/3GIiIiP9xiIg8HQW04vqP9xiIiIj/cYiIg6iwG2dP6P9xiIiI/3GIiIiP9xiIiI/3GIiIj/cYiDDGA7BJ/IiI/3GIiIiP9xiIiI/3GIiIj/cYiDv8IbUD3oiIiP9xiIiI/3GDbVcrkqjXGIiIj/cYiIiI/zIQ8b7vDnGIiIiP9xiIiITilcHWpxiIiI/3GIiIj/cYiIhIW4yKR/9xiIiI/3GIiIj/cYTFK8StSIiI/3GIiIj/cYiDb1VroKqYj/cYiIiI/3GIiIj/cYiEAcnA82iIiIj/cYiIiP9xhIW4yKR4iP9xiIiIj/cYiIgx5ua+GRlxiIiI/3GIiIj/cTDKVLBFq4iIj/cYiIiP9xgwEPGw/w6IiIj/cYiIiP9xiIhDoazV5YiIj/cYiIiP9xiIgzAyS9/NuI/3GIiIiP9xiIiINvEFug76j/cYiIiI/3GIiIQ/7c0BKP9xiIiI/3GIiIj/cYhO2xwiToiIiP9xiIiI/3GIiIiP9xiIT5p8FliIiP9xiIiI/3GIiIiP9xS+CcUfaIj/cYiIiP9xiIiDTJ0bw2LoiIiP9xiIiIj/cYMoESvn7t/3GIiIj/cYiIiEHa/PJQiI/3GIiIiP9xiIiDmPUrdwrYiIiI/3GIiIj/cYTFK8StSIiI/3GIiIj/cYiIiP9xg6JoG22X7/cYiIiI/3GIiIj/cYiIiP9xiIiIj/cYiEV4TLh7iIiP9xiIiI/3GIiIj/cYiIiI/3FKIjxt3IiP9xiIiIj/cYiIiP9xiIiI/3GIiIiP9xiIhIDkyPG4iP9xiIiI/3GIiIRcWMs6f/cYiIiI/3GIiIj/cYgzmVG8Zq5xiIiI/3GIiIj/cYNLGSvE5tiP9xiIiIj/cYiIiP9xiIiI/3GIRFRsyrmP9xiIiIj/cYiIiP9xiIiIQ1Rs2rmIiI/3GIiIiP9xhPNfwcoI/3GIiIj/cYiIiP9GByyvjXGIiIj/cYiIiP9xhFxYyzp4iIj/cYiIiP9xiIhG6WyhaYiIiP9xiIiIj/cU0FfD+o/3GIiIj/cYiIiDy/0rRALf9xiIiI/3GIiIj/cU52nCiWiI/3GIiIj/cYiINjvxusQOj/cYiIiP9xiIiIg3X9G5oC6Ij/cYiIiI/3GIiIj/MO7esSEhiIiI/3GIiIj/cYhFeEy4e4iIiP9xiIiI/3GDtOsrWxTYiP9xiIiI/3GIiEAcnA82iIiI/3GIiIj/cYJXtUGrhKvoj/cYiIiP9xiIiI/3GIiIiP9xiDAYlL/na3GIiIiP9xiIiI/3GIiINdEhuy7eiIiI/3GIiIj/cYiIiP9xiIiIj/cYiIiP9xiIiI/3GIg6NnO2yYyP9xiIiI/3GIiIg8CcG09j7/cYiIiP9xiIiIj/cYiIiDAQ8bD/Do/3GIiIj/cYiIhCMIzs94/3GIiIiP9xiIiIJw0DGp8vzoiIiP9xiIiIj/cU52nCiWiP9xiIiI/3GIiIiP8/LaGy0l6Ij/cYiIiP9xiIiIj/cYiIiP9xiIiELiTOHbiIj/cYiIiP9xiIiIj/cYiIiP9xiEHOXPMaiP9xiIiI/3GIiIiEAcnA82iI/3GIiIj/cYiIiI/3GIiEwFfE+oiIj/cYiIiP9xiIiEOhrNXliIj/cYiIiP9xiIiIj/cYiIiP9xiIhFeEy4e4iI/3GIiIj/cYiIiI/3ExdXG/io6IiP9xiIiI/3GIiIj/cYhEoay15XGIiIj/cYiIiP9xiIiIj/OrRhtkuecYiIiI/3GIiIj/cYiEBdPPoscYiIiP9xiIiI/3GIiIiP9xiIiI/3GIiIj/cUmwHHT+iP9xiIiI/3GIiIj/cYiIiIN/UBuQr+j/cYiIiP9xiIiI/3GIiIiP9xiIiI/3GIiIj/cYiIiEV4TLh7iP9xiIiIj/cYiIN6wSuVPtiI/3GIiIj/cYiIiDgyd7jNiIiIiI/3GIiIj/cYg/ReKxuh2Ij/cYiIiP9xiIiD2ChrN9ef9xiIiIj/cYiIiP9xiINXyRu4NuiP9xiIiIj/cYiIiP9xiCqKwxpnU86I/3GIiIj/cYiIiP9xiD9BkbG+boiIiP9xiIiI/3GIiIj/cYiIS+CcUfb/cYiIiP9xiIiI/3GIhBzlzzGo/3GIiIiP9xiIiI/3GIiIj/cYiIiI/0QwjMz3cYiIiP9xiIiI/3GIiIiP8wkjGxfc7/cYiIiP9xiIiIj/RhPMvsOIj/cYiIiI/3GIiIj/cYiEl/bHgJiIiI/3GIiIiP9xiIiITXacOJaIiP9xiIiIj/cYiIiP9xiIiI/3GIiIhLk1xWyv9xiIiIj/cYiIiP9xiIiI/3GIg8GbO05kyIiIj/cYiIiP9xiITnacGJZxiIiIj/cYiIiP9xiIiI/zzk4bUbHoj/cYiIiP9xiIiIj/cYiIiP9xiIiI/3E3S+O5tBz/cYiIiP9xiIiI/3GD41RrHKuXGIiIj/cYiIiI/3GIQ/7c0BKIiP9xiIiI/3GIiIP0GRsb5uiP9xiIiIj/cYiIiD0x9LPOC4iI/3GIiIiP9xiDrYQbYnvo/3GIiIiP9xiIiD0REbPu7v9xiIiI/3GIiIiP9xKEYAGouf/o/3GIiIiP9xiIiI/0WhrMXlj/cYiIiI/3GIiINC+mvNBZ/3GIiIiP9xiIiI/3GIiITAV8T6iIj/cYiIiI/3GIiIQ/7c0BKP9xiIiI/3GIiIgymVG+Zq6Ij/cYiIiP9xiIhCMIzs94iP9xiIiI/3GIiIj/cYiIiI/3GDKdor5iXYiIj/cYiIiP9xiDgCobj9XoiP9xiIiI/3GIiIj/cYiIiI/0GqfAZY/3GIiIj/cYiIiP9xiIiIj/RaGsxeWP9xiIiI/3GIiIiDYS6LrtF4iIiP9xiIiIj/cYR5wslj2Ij/cYiIiI/3GIiDaYJLpn24/3GIiIj/cYiIiDv8IbUD3oiP9xiIiI/3GIiDJAcr6/jYiIj/cYiIiP9xiIg4AqG4/V6P9xiIiI/3GIiIj/cYR5wslj2IiP9xiIiI/3GIhNtzw0jP9xiIiI/3GIiIiDQ/mLzAZ4j/cYiIiP9xiIiD3HIrM43f9xiIiIj/cYiIiP8xylSwRauIiI/3GIiIiP9xg7l6G1aF6I/3GIiIj/cYiIiI/3FP57wRhIiI/3GIiIiP9xiIiIPAnBs/Y+cYiIiI/3GIiIj/cYiIT+e8EYSP9xiIiI/3GIiIj/cUkOTG8bcYiIiP9xiIiIj/cYiIiP9xiIiI/3GIiINu2xuhJOiI/3GIiIj/cYiIiI/3E9bkGzkb6I/3GIiIiP9xiIiI/3GE4pXC1qiIj/cYiIiP9xiIhP57wRhI/3GIiIj/cYiIiI/3GIiIj/cYiIiP9xR5wslj2IiI/3GIiIj/cYiIiDdTM7mszIj/cYiIiP9xiIiI/3FEoazF5Y/3GIiIj/cYiIiP9xTnacKJaIj/cYiIiP9xiIiIMuaRvhlu/3GIiIiP9xiIiI/3GDgCobj9XoiP9xiIiIj/cYiIiP9xiIiI/3GEZ4TJh7cYiIiP9xiIiIj/cTb5p7oGWIj/cYiIiP9xiIiILcrgGjNR/oiIj/cYiIiP9xg/lnSwaYtxiIiI/3GIiIj/cYOLwEuEP7j/cYiIiP9xiIiIj/Qap8Blj/cYiIiP9xiIiI/3GEXFjLOniIiP9xiIiI/3GIiIj/S8ysYzX/cYiIiP9xiIiI/zgS6LntF4iIiP9xiIiI/3GIhFE8y+w/9xiIiI/3GIiIiP9Uld1qiIj/cYiIiP9xiIiDL2g74JfIiI/3GIiIiP9xiDY/Q7rAvP9xiIiI/3GIiIiP9xiIgw6jiwJceIiI/3GIiIiP9xg8CcG09j6IiP9xiIiIj/cYiIPu9TshCsiI/3GIiIiP9xiIg/QZGxvm6Ij/cYiIiP9xiIiDkq0rfVLYj/cYiIiP9xiIg65OG2Gx6IiI/3GIiIiP9xiIhOKVwtao/3GIiIj/cYiIiP9xiIiIj/Vyva1IiP9xiIiI/3GIiIiP9xiIiI/3GIiIj/cYiIiI/0yTXFbKiIiIj/cYiIiP9xQF08CyyI/3GIiIj/cYiIg5hwW3ePqI/3GIiIj/cYiIg1I7K73E3/cYiIiI/3GIiIj/cThTM7eszHGIiIj/cYiIiI/0ONvOckiIj/cYiIiI/3GIiIj/cYNqQauVvlcYiIiP9xiIiI/3GIKLMkGoTNvoiP9xiIiI/3GIiITXacOJaIiIj/cYiIiP9xiDLmkb4ZboiI/3GIiIiP9xiIQBycDzaIiIj/cYiIiI/3GIiIj/cYiIiP9xiIiIj/cYS+CcUfaI/3GIiIj/cYiIiI/3GIiEV4TLh7iIj/cYiIiP9xiIiI/0ONvOckiIiP9xiIiI/3GIiDrk4bYbHoiIj/cYiIiI/3GIhMUrxK1Ij/cYiIiI/3GIiIhB2vzyUIiP9xiIiI/3GIiIgxKDG/186P9xiIiI/3GIiIiP9xgxdXG/io6Ij/cYiIiP9xiIiI/3GIiIiP9GxYyzp4iIiP9xiIiI/3GITEYcO55xiIiI/3GIiIj/cYiIiI/3GIiIj/cYiEXFjLOniP9xiIiIj/cYiIiEQTzM7DiIiP9xiIiI/3GIhJzKxzNYiI/3GIiIj/cYiITK/sNQFxiIiI/3GIiIiP9xTilcLWqIiI/3GIiIj/cYiIhDVGzauYiIiP9xiIiIj/cYiIhBjbz3JIiIiI/3GIiIj/cYiIiP9xiIiIj/cYiIiE4pXB1qcYiIiP9xiIiI/3GIiIiP9xiIhGN6yshYiP9xiIiIj/cYiIiP9xSFuMikeIiP9xiIiIj/cYiIiP9xiEHOXPMaiP9xiIiI/3GIiIiP9xiIiEAcnA82iIj/cYiIiI/3GIiIj/cYiIiP9xiIiEuTXFbKj/cYiIiI/3GIiIhDoazV5Yj/cYiIiI/3GIiIj/cYiIiP9xiIiIhIDkyPG/9xiIiIj/cYiIiP9xiIiI/3GIiIiP9Lf2xoCYj/cYiIiP9xiIiI/3GINXyRu4NuiIj/cYiIiP9xiIiDvwgrUPfY/3GIiIj/cYiIiI/3GIiIhHW4yaR4iIiP9xiIiIj/cYiIiP9xiINP1OvAKxiI/3GIiIj/cYiEKNvOckj/cYiIiP9xiIiDbhE7oe7P9xiIiI/3GIiIiP9xMjTRvssuiI/3GIiIiP9xiIhJzKxzNYj/cYiIiI/3GIiIj/cYiIg5c8G3jD6I/3GIiIj/cYiIiEGNvPckiIiI/3GIiIj/cYMwd1vfiKiI/3GIiIj/cYiIg0YAG8n/6Ij/cYiIiI/3GIiIR5wshj1xiIiIj/cYiIiP9xTsPcI8L/cYiIiP9xiIiI/3GIhJf2x4CYiIiI/3GIiIj/cYiIiP9xiIiIj/cYiEBp3ApiiIj/cYiIiP9xiIVivZ1HGIiIiP9xiIiI/3GIiIN2MluZzaiIiP9xiIiI/3GISz7MTBNxiIiI/3GIiIiP9xQjCM7PeIiIj/cYiIiP9xiIiIj/cYiDRoo7yXXP9xiIiI/3GIiIj/cYiIiI/3GIiIj/cYiIiP9E4kzR24j/cYiIiP9xiIiIj/cYiIiP9xiIiI/3GIiIiP9xiIiI/3GIiEAcnA82iIiI/3GIiIj/cYiIiP9xiISiI8bdyP9xiIiI/3GIiIiP9xiIiI/3GIiINkeSurhtiIiP9xiIiIj/cYiIiP9xiIiI/3GIiIiP9xiIhPTTwbLIiIiP9xiIiI/3GIiIj/cYiEFxLPjtiIj/cYiIiP9xiIiIj/cYiIiP9xhPmnwWWIiIiP9xiIiIj/cYiIiP9JqMyFc4iP9xiIiI/3GIiIj/cYiIhPTTwbLIiIj/cYiIiI/3GIiIj/cYiIiP9xhP57wRhIiI/3GIiIj/cYiIQ6Gs1eWIiI/3GIiIj/cYiEKNvOckj/cYiIiP9xiIiIg9+0mzBLaIiP9xiIiI/3GIiDtSBrWt+f9xiIiI/3GIiIj/cYhL4JxR9oj/cYiIiP9xiIiI/3GIQjCM7PeIiI/3GIiIj/cYiIQ6Gs1eWIiI/3GIiIj/cYiD0REbPu7oj/cYiIiI/3GIiIhONfwsoIiI/3GIiIj/cYiIiI/3GIiIj/cTuzibVMdo/3GIiIj/cYiIiP9xg9or+yXUBxiIiIj/cYiIiP82FxK76O2P9xiIiI/3GIiIhKPsxsE4iP9xiIiIj/cYiIiP9xiIiI/3GIiIiFKV3mqIiI/3GIiIj/cYiIS0YcW56IiI/3GIiIj/cYiIiI/3GEmwHHT+/3GIiIj/cYiIiI/3GIiIj/NnDyu48NiIj/cYiIiP9xiIiI/3FIW4yKR4iIj/cYiIiP9xiIiI/3GIiIiP9xiIiI/zG2EbBZ7oiIj/cYiIiI/3GIiIj/QPe8EYSIiIj/cYiIiP9xiIOLwEt0P7cYiIiP9xiIiI/3E06Qu8FvSIiIj/cYiIiP9xgzYFa9n6mIiI/3GIiIiP9xiIiI/z0JwbT2PoiIiI/3GIiIj/cTqPUrZwrYiI/3GIiIj/cYiIOLRhuEueiI/3GIiIj/cYiIiI/3GIiIj/cYiIiP89o0K0XL2I/3GIiIj/cYiIiEQHLM+N/3GIiIj/cYiIiP9xNwZIufm3/3GIiIj/cYiIiP9LzKxjNf9xiIiI/3GIiIg9LaGz0l6IiI/3GIiIj/cYiIScysczWIj/cYiIiP9xiIiI/3GE+afBZYiIiIj/cYiIiP9xiIT5p8FliIiP9xiIiIj/cYhDoazV5YiIiP9xiIiIj/cYhOdpwolv9xiIiI/3GIiIiP82N/W7yAqIiIj/cYiIiP9xiIiEY3rKyFiI/3GIiIj/cYiIhCMIzs94j/cYiIiP9xiIiISuCcYfaIiIj/cYiIiP9xiEfpbJFp/3GIiIj/cYiIiI/0T+3NASiIiIj/cYiIiP9xSQ5MbxtxiIiI/3GIiIj/cYS+CcUfaIj/cYiIiP9xiIiI/3GIiIiP9xiIR5wslj2P9xiIiIj/cYiIiEQHLL+NcYiIiI/3GIiIj/cYiIiDnckrcjbYiP9xiIiIj/cYiDDKVLBFq4/3GIiIj/cYiIiI/3E9u4GzRH7/cYiIiP9xiIiI/3GIg/nsGxYT6I/3GIiIj/cYiIiI/3FOdpwoloj/cYiIiP9xiIiIj/cYiIiDcG8rn5DYiI/3GIiIj/cYiIiP84V4S5qHuIiIj/cYiIiP9xiIViva1P9xiIiI/3GIiIj/cYhJGux+UYj/cYiIiI/3GIiIj/cYiIiP9xiIiIj/cUyv7EUBiI/3GIiIj/cYiIiP9PKVwtaoiIiP9xiIiIj/cYMTQnv8vY/3GIiIj/cYiIiI/3GIiIj/cYiIiP9xiIiIj/cYiIiP9xiIiEhbjHpHcYiIiI/3GIiIj/cUUTzL7DiI/3GIiIj/cYiIiP9xiIiIj/cYg8v9K0QC2Ij/cYiIiI/3GIiIj/Ns0juzLcj/cYiIiP9xiIiIj/cYiIhC4kzh24iI/3GIiIj/cYiIiE4pXB1qcYiIiP9xiIiIj/cYhLk1xWyoiI/3GIiIj/cYiIiEXFjKOncYiIiI/3GIiIj/cYhDoazV5YiIiI/3GIiIj/cYiD+2WLFJp4j/cYiIiP9xiIiIQXEs+O2P9xiIiI/3GIiIj/cYiIhLRhxbnoiI/3GIiIj/cYiIQXEs+O2Ij/cYiIiP9xiIiIOCbWuNkpj/cYiIiI/3GIiIM1wDvaP8j/cYiIiP9xiIiI/3GDHilb8daoiIiP9xiIiI/3GIiINBcSvOjtiIj/cYiIiP9xiIiIQBycDzaIiP9xiIiI/3GIiIj/cYTFK8StSIiI/3GIiIj/cYiIhL4JxB9nGIiIj/cYiIiP9xg0J1m82Kb/cYiIiP9xiIiI/3GIiDmvi7dQdIiP9xiIiI/3GIiIiP9xiIhG6WyhaYiIiP9xiIiI/3GIiIiP8ydXG/io6IiI/3GIiIj/cYiIiP9xhKIjxt3IiP9xiIiI/3GIiIiP82FxK76O2P9xiIiI/3GIiIj/cUCqfPVYcYiIiI/3GIiIj/cUka7H5RiIj/cYiIiP9xiIiDti97WdCI/3GIiIiP9xiIiI/3GIOdDzty8MiIiP9xiIiI/3GIiEQHLM+NiP9xiIiI/3GIiIj/cU81/BygiP9xiIiIj/cYiIiP9xiIP/eisQhdiIj/cYiIiI/3GISRrsflGI/3GIiIj/cYiIiP9xOWcht5jeiP9xiIiI/3GIiIj/cYiIiI/01SvErUiIiI/3GIiIiP9xiIiI/04FfD+oj/cYiIiP9xiIiIj/cYiIiP9xP5IjsW3ciP9xiIiI/3GIiIiD/zUbEMroiP9xiIiIj/cYiIiP9xiIiI/3GIiIiP9xiIiINGABvJ/+iP9xiIiI/3GIiIg53JK3I22IiP9xiIiI/3GIhP57wRhIj/cYiIiP9xiIiISX9seAmIj/cYiIiI/3GIiIT+e8AYRxiIiIj/cYiIiP9PKVwtaoiIiP9xiIiI/3GIiIiP9xiIg27bG6Ek6Ij/cYiIiI/3GIhCMIzs94iP9xiIiI/3GIiIiP9xiIRFRsyrn/cYiIiP9xiIiI/3GE0FfC+ocYiIiI/3GIiIj/cYiIiP9xiIiIj/cYiIiDcCobn9XoiIiP9xiIiIj/cYgx3kK/Ib2IiP9xiIiIj/cYiE+afBZYiIj/cYiIiP9xiIiIj/cYiIiP9xiEhbjIpHiP9xiIiIj/cYiIiP9xiITAV8T6iIiI/3GIiIiP9xiIiI/3GIiIj/Qap8Blj/cYiIiI/3GIiIj/cThf0bigLoj/cYiIiP9xiIiINVfZu6gmiIiP9xiIiI/3GIg/nsGxYT6I/3GIiIj/cYiIiP9xTnacKJaIj/cYiIiP9xiIiI/3GIiIRAcsz42P9xiIiI/3GIiIiP9xiIiI/3GIiIj/cYiDHCsb49TnGIiIj/cYiIiP9xg3Q0G5vL6IiP9xiIiI/3GIiIS+CcQfZxiIiI/3GIiIj/cYhFxYyzp4iI/3GIiIj/cYiIiP9xiIiIj/cYiIiP9xiDUvUbvQroiIiP9xiIiI/3GIiIiP9GxYyzp4iIiP9xiIiI/3GIiIiEXFjKOncYiIiP9xiIiI/3GIiIiP9xhMr+xFAYj/cYiIiP9xiIiI/3E1ydG7Ni6Ij/cYiIiP9xiIiITLc8RIyIiI/3GIiIiP9xiIiI/3GIiIj/cTlrcraUjXGIiIj/cYiIiI/3GEXFjLOniIj/cYiIiP9xiIiIj/cUIwjOz3iIiI/3GIiIj/cYiExSvErUiI/3GIiIj/cYiIiI/3GITzX8HKD/cYiIiP9xiIiI/3GIiIg/CJSx92uIiP9xiIiIj/cYiIMYm0v3ZL/3GIiIj/cYiIiP9xiEShrLXlcYiIiP9xiIiI/3GIiIiENUbNq5iIiP9xiIiI/3GIiIj/cU52nCiWiI/3GIiIj/cYiIiP9xiIiIj/cTV8kbuDboiIj/cYiIiP9xiITAV8T6iIiIj/cYiIiP9xiIhTldxqcYiIiI/3GIiIj/cYiIPLuBtER+iIj/cYiIiI/3GIiIj/O3PBtYw+cYiIiI/3GIiIj/cYiIM8HZvD4mcYiIiI/3GIiIj/cYiIiE+afBZYj/cYiIiI/3GIiIj/cYNHiVvIdqiIiP9xiIiI/3GIiIhBcSz47Y/3GIiIj/cYiIiP9xiIiIj/cYiIiP9xiIiEHOXOMacYiIiP9xiIiIj/cYiIiP9xiIhCjbznJP9xiIiI/3GIiIj/cYQF08CyyP9xiIiI/3GIiIiP9xiIiI/3GIiIj/Nz9DusC8iIj/cYiIiP9xiIiI/3GIiEHOXPMa/3GIiIiP9xiIiI/0GqfAZY/3GIiIj/cYiIiI/3GIiIg0G2O75JxxiIiIj/cYiIiP9xhFxYyzp4iI/3GIiIiP9xiDqb8rZkDYiIiI/3GIiIj/cYRKGsteVxiIiIj/cYiIiEIwjOz3/3GIiIj/cYiIiI/3GIiIj/cYiIiP9Nk1w2ynGIiIj/cYiIiI/3GIiIj/SajMhXOIj/cYiIiP9xiIgx4pW/HWqIj/cYiIiP9xiIiEY3rKyFiI/3GIiIj/cYiIiDAg47DvHIiI/3GIiIj/cYiIiP9xiIhOKVwtao/3GIiIiP9xiIiI/3GIiIj/cUka7H5RiIj/cYiIiI/3GIg8CcG09j6I/3GIiIiP9xiIiI/3FEVGzKuYiP9xiIiI/3GIiIiP9xiIiI/3GEEcnP42/3GIiIiP9xiIiI/3GIiIj/cYiIiI/3GIhNtzwkjHGIiIiP9xiIiI/3GIiIj/cYiIiI/3GIiIj/cYiIiP9xiIiIj/cYSbAcdP7/cYiIiP9xiIiIj/cYg5c8G3jD6IiP9xiIiIj/cYiIR5wslj3/cYiIiI/3GIiIhSld5qiIiP9xiIiIj/cYiE3D3DPCiIiP9xiIiI/3GIiIg+32GxIJ5xiIiI/3GIiIiP9xhEoay15XGIiIj/cYiIiI/3GE0FfC+ocYiIiP9xiIiI/3GIOugzthfMiIiP9xiIiI/3GIiIT5p8FliI/3GIiIiP9xiIiI/zY7R7vEuIiI/3GIiIj/cYiIiP9xiIiIj/cYhOKVwtaoiP9xiIiI/3GIiIVSvb1IiIiP9xiIiI/3E+PZOywmyIiI/3GIiIj/cYiIiI/3GIiEAcnA82iIiP9xiIiIj/cYiIiP81H7S84EuIiP9xiIiI/3GIiIiP9xhH6WyRaY/3GIiIj/cYiIiP9xg75OG1Gx7/cYiIiP9xiIiIj/cYiEfpbIFpcYiIiP9xiIiI/3GIiIiP9xiIhC4kzh24iIj/cYiIiP9xiIiI/3GIiIiP9xiISj7MbBOIiIj/cYiIiP9xiE23PDSMj/cYiIiP9xiIiI/3GEXFjLOniIiP9xiIiI/3GIiIPkk0srbLiIiP9xiIiIj/cYiIiP9xRcWMs6eIiI/3GIiIiP9xiIg0YAG8n/6IiP9xiIiI/3GIiEtGHFueiIiP9xiIiI/3GIiIiP9BqnwGWP9xiIiI/3GIiIj/cYiIiI/3GIiEIwjOz3iP9xiIiI/3GIiIiEiwHIT+iI/3GIiIj/cYiIhTldxqcYiIiP9xiIiI/3GIiIiP9xiIiI/zRMEb2z7oiI/3GIiIiP9xiIiI/3GIiIj/cYiITnacGJZxiIiI/3GIiIj/cYiIQ6Gs1eWIiI/3GIiIj/cYiITbc8JIxxiIiI/3GIiIiP9xiIiI/3GIiIj/cYiEtGHFueiIiI/3GIiIj/cYiIiI/3GFYr2tSP9xiIiI/3GIiIiP9xiIiI/3GIiIj/cYiIiI/3GIiIj/cYiIiP9Cadz5Yv9xiIiI/3GIiIiP9xQXEs+O2IiIj/cYiIiI/3GIiIj/cYiIiP9xiIiIj/cYiISLAchP6IiI/3GIiIiP9xiIg39QG5Cv6Ij/cYiIiP9xiIiIhDoazV5Yj/cYiIiP9xiIiIj/cYSKjMhXP/cYiIiI/3GIiIj/cYiIiP9xiIiIj/cUfpbJFpiP9xiIiI/3GIiIj/SrAcdP6Ij/cYiIiP9xiIiI/3GIgyQHK+v42IiIj/cYiIiI/3E1fJG7g26IiI/3GIiIj/cYg+MfSyzguP9xiIiI/3GIiIj/cYgxhWO/epyIiI/3GIiIj/cYiDqLAbZ0/oiI/3GIiIj/cYiIiDLJfL42g/9xiIiIj/cYiIiDqjl7ZcaP9xiIiI/3GIiIiP9xiIg+BJiy+2eIiIj/cYiIiP9xiISKjMdXNxiIiI/3GIiIiP9OBXw/qI/3GIiIj/cYiIiD+us7FRTI/3GIiIiP9xiIiI/3GIiIj/cYiITilcLWqP9xiIiIj/cYiIiP9xiIiI/3GIiIiP9xg1fJG7g26IiP9xiIiI/3GIiIiP9xiDAEUb/7rnGIiIiP9xiIiI/3GIiIj/cYOD5ruMGUiIj/cYiIiP9xiIiExSvErUj/cYiIiP9xiIiI/3GIg+47SyHEuI/3GIiIiP9xiIiI/3GIiIj/cYSn9saAn/cYiIiI/3GIiIj/cYiIiP9xOiaBttl+j/cYiIiI/3GIiIj/cYiIiP9xRnhMqHv/cYiIiP9xiIiIj/cYiIiP9xhIW4yKR4iP9xiIiIj/cYiIiP9xiIQjCM7PeIj/cYiIiI/3GIiIj/SDesnIX/cYiIiI/3GIiIj/cTGJtL92S4iI/3GIiIj/cYiIiI/3GE0FfC+ocYiIiP9xiIiI/3GIiIS+CcQfZxiIiI/3GIiIj/cYiIiI/3GIMLpiv0WdcYiIiI/3GIiIj/cYiIiP8yXK2/o1KIj/cYiIiP9xiIg10SG7Lt6IiIiP9xiIiI/3GIiIMG0iv5LdcYiIiI/3GIiIj/cYiIO1pTtaWsiIiP9xiIiI/3GIiIQjCM7PeP9xiIiIj/cYiIiP9KsBx0/oj/cYiIiI/3GIiIj/cYiIiP9xiIiIj/Pz2TssJsiIiI/3GIiIj/cYT+e8EYSIiP9xiIiI/3GIMSDjvt8ccYiIiI/3GIiIj/cYRRPMvsOI/3GIiIj/cYiIiP9xiIiIj/cYiDmHBbd4+oiP9xiIiIj/cYiIiDRw8ryPDYiIj/cYiIiP9xiIiISX9seAmIj/cYiIiI/3GIiIj/cYiIiP9xiIiIg9euGzhR6P9xiIiIj/cYiIiP9xMqmYvlZnj/cYiIiP9xiIiIj/TylcLWqIiIj/cYiIiP9xiIiIQBycDzaIiP9xiIiI/3GIiIhHW4yaR4iIiI/3GIiIj/cYiIiP9xiEBdPAss/3GIiIj/cYiIiI/3GIiIj/cYiEOhrNXliIiI/3GIiIj/cYiE+afBZYiIj/cYiIiI/3GIiDgW5LjpG/9xiIiI/3GIiIiP9xRcWMs6eIiI/3GIiIj/cYiIiI/3FHN6yMhXGIiIj/cYiIiI/3GIg/rrOxUUyIiP9xiIiI/3GIiIiP9xiIhONfwsoIiIiP9xiIiI/3GIiEOhrNXliIiP9xiIiI/3GIg7XqS1oVuIj/cYiIiI/3GIiEIwjOz3iP9xiIiI/3GIiIhP57wBhHGIiIj/cYiIiI/3FFE8y+w4j/cYiIiI/3GIiExSvErUj/cYiIiI/3GIiIg1fJG6g25xiIiI/3GIiIiP9xg1JwS72PuP9xiIiIj/cYiIiP811ce8KjiIiIiP9xiIiI/3GIiIj/cYiIiI/3GIiIj/cYiIP57BsWE+j/cYiIiP9xiIiI/3GIg5hwW3ePqIiP9xiIiI/3GIiIg95wazGPmIiI/3GIiIj/cYiIiI/zGJCrCG9Yj/cYiIiI/3GIiIj/RhPMvsOIiP9xiIiI/3GIiIhMBXxPqIj/cYiIiI/3GIiIj/cYiIiP9KDkx/G/9xiIiI/3GIiIiP9xiIiI/3GIOXPBt4w+iIiP9xiIiI/3GIiIj/cYiIiEFxLPjtj/cYiIiP9xiIiIj/cUhbjIpHiIj/cYiIiP9xiIiIg0ZFK7m61xiIiI/3GIiIiP9xNAtxvPSOiI/3GIiIj/cYiIiEo+zGwTiI/3GIiIj/cYiIiIOpvytmQNiP9xiIiIj/cYiIiP87JoG22X6I/3GIiIj/cYiIiI/3FNBXw/qP9xiIiI/3GIiIj/cYiIiI/3GIiIj/cTHSo78tXIiI/3GIiIj/cYiITjX8LKCIiIiP9xiIiI/3GD564bGFHnGIiIj/cYiIiP9xiIiIj/cYiIiP9xiIiE4pXC1q/3GIiIj/cYiIiI/3GIiIj/cYg4AqG4/V6I/3GIiIiP9xiIiI/3GDC6YrBVnY/3GIiIj/cYiIiP9xiDwJwbT2PoiI/3GIiIj/cYiIiI/3GIg+LaGx0l5xiIiI/3GIiIiP9xiIM7XjvUociIiP9xiIiIj/cYiDlzwbeMPoiP9xiIiIj/cYiIMuaRvhluiP9xiIiI/3GIiIiP9xiIiI/3GIiE4pXC1qj/cYiIiP9xiIiIj/cYiIiP9xiIgymVG+Zq6IiI/3GIiIj/cYiIiI/3GIhGN6yshYiI/3GIiIiP9xiIiEnMrHM1j/cYiIiI/3GIiIgwxgOwSfyP9xiIiI/3GIiIj/cUZ4TKh7/3GIiIj/cYiIiI/3GIiIj/PruBs0R+j/cYiIiP9xiIiIj/cYiDxiorSdXYiIj/cYiIiP9xiIiIj/TVK8StSIiIj/cYiIiI/3GIiIRcWMs6f/cYiIiP9xiIiIj/cYiIM+UPvRrwiP9xiIiI/3GIiIj/cTgCobj9XoiIj/cYiIiP9xiIiI/0LOXPMaiIiP9xiIiIj/cYiIiP9xiIiI/3GIiIiP9xRnhMmHtxiIiIj/cYiIiP9xiIiI/3GIiEhbjIpHj/cYiIiP9xiIiI/ztzwbaMPv9xiIiI/3GIiIj/OcBXuD+oiI/3GIiIj/cYiIiI/zhrx7mUOIiIj/cYiIiI/3GIiIj/P44lsnHaj/cYiIiP9xiIiI/3GIiIQ1Rs2rmIiIiP9xiIiI/3GIiISX9seAmIiP9xiIiIj/cYiIiP9xiIiI/3GIiEHOXPMa/3GIiIiP9xiIiI/3GIhPmnwWWIiI/3GIiIiP9xiIiDy/0rRALf9xiIiIj/cYiIiP9xiIiI/3GITFK8StSIiP9xiIiI/3GIiIQ/7c0BKP9xiIiIj/cYiIiP9xiIQuJM4duIiIj/cYiIiP9xiEmwHHT+/3GIiIj/cYiIiP9xiIiIj/cYiE7bHCJOiIj/cYiIiI/3GIiDujQrVcvYiI/3GIiIiP9xiIiDAg47DvHIiI/3GIiIiP9xiIRjesrIWIiP9xiIiIj/cYiIiP83L1G60K6P9xiIiI/3GIiIj/cYNXyRu4NuiIiP9xiIiI/3GIiE/nvBGEj/cYiIiP9xiIiI/3ExfRS+gutxiIiI/3GIiIiP9xg3kIG5b36P9xiIiI/3GIiIj/cYiIiI/063PDSMiI/3GIiIiP9xiIg5dxO3iOz/cYiIiP9xiIiI/3GIiIiP9xiIiI/3GIiIj/cYiIiI/3GIiIj/cYiIiP9xhIW4yKR4iI/3GIiIj/cYiIg8y3O0NIyIiIj/cYiIiP9xiEfpbJFp/3GIiIiP9xiIiI/3GIiIj/cYiEEcnO42cYiIiP9xiIiI/3GIhJf2x4CYiIiI/3GIiIj/cYiIgzWLG9p06IiP9xiIiI/3GIg/+/OxBAyI/3GIiIj/cYiIiP9xiIhJGux+Uf9xiIiIj/cYiIiP9xiEPiTMHbcYiIiP9xiIiI/3GITcPcM8KIiIj/cYiIiI/3GIOeQ3txvIiIj/cYiIiI/3GIiIj/cYiIT+e8EYSP9xiIiI/3GIiIj/N9Ehui7eiIj/cYiIiP9xiIQBycDzaIiIiP9xiIiI/3FCMIzs94iIiP9xiIiIj/cYiIiP9xiIiI/3GIiIiP9LIjxt3IiI/3GIiIiP9xiIiI/3GIiIj/cYiIiIOY9St3CtiIiP9xiIiIj/cYiIiP9xhP57wRhIiI/3GIiIj/cYiIiDMPwr3wPYiP9xiIiI/3GIiIhDoazV5YiP9xiIiI/3GIiIgx7jS/EcuIj/cYiIiI/3GIg8IVi03qeI/3GIiIiP9xiIiI/3GITnacKJb/cYiIiI/3GIiIj/cYhMBXxPqIiIiP9xiIiIj/cYQF08Cyz/cYiIiI/3GIiIj/cYiIiP9xiIiIj/cYgwGJS/52txiIiIj/cYiIiP9xiIiI/3GIiIiP9xiIiI/3GIiDti97WdCIj/cYiIiP9xiIiIj/cTA8ybDTNoiI/3GIiIj/cYiIiI/3GIiIj/cYiIiP9xR+lskWmI/3GIiIiP9xiIiI/3GEnMrHM1iIiI/3GIiIj/cYiELiTOHbiIiI/3GIiIj/cYiIiI/3GEhbjIpHiI/3GIiIj/cYiIiI/3GIiIj/cYiIiP9xiIiIVSvb1IiIj/cYiIiP9xiIiIj/cYiIiP9xiIiI/3GIhEByzPjYiP9xiIiI/3GIiIg8FWK06p2IiI/3GIiIiP9xhAadwKYoiIiP9xiIiI/3GINdnDuyY8iI/3GIiIiP9xiIg/QZGxvm6Ij/cYiIiP9xiIiE3D3DPCiI/3GIiIiP9xiIgwxgOwSfyIj/cYiIiP9xiIiI/3GIiIiP9xiIiI/0zgnFH2iIj/cYiIiI/3GIiIg3Hoe54XiP9xiIiI/3GIiIiDNoo72XXIiIj/cYiIiP9xiIiI/04FfD+oj/cYiIiI/3GIiIj/cYiIiP9xg7p5O1WGyIiI/3GIiIiP9xiIiDzPxLQwO4iP9xiIiI/3GIiIiDTJ0bw2LoiI/3GIiIiP9xiIgy6uK9FR1xiIiIj/cYiIiP9xiIg5JoG32X6IiI/3GIiIiP9xiIiI/3FAqnz1WHGIiIj/cYiIiI/3GIhC4kzh24iIiP9xiIiI/3GIhGhOynsYj/cYiIiP9xiIiIj/cU52nCiWiP9xiIiI/3GIiIiP9xiIhMUrxK1I/3GIiIiP9xiIiIPHKUtI1riIiP9xiIiI/3GIiIj/cYiIiI/3GIiIj/MLZmsVmZiI/3GIiIj/cYiITbc8JIxxiIiI/3GIiIiP9xiIiDlzwbeMPo/3GIiIiP9xiIiI/3GIhMBXxPqIiIj/cYiIiI/3GIiEAcnA82iIiP9xiIiIj/cYiIiP9xiIhJf2x4CYiIj/cYiIiI/3GIg4AqG4/V6P9xiIiI/3GIiIiP9xiIiI/3FL4JxR9oiP9xiIiIj/cYiIiDqXobZoXoiIj/cYiIiI/3GIiIj/cYiIiEbpbKFpiIj/cYiIiI/3GIiIj/cYiIT5p8FliIj/cYiIiI/3GIiIj/cYiIiP9xRFRsyrmIj/cYiIiI/3GIiIj/cYiIiENUbNq5iIiP9xiIiIj/cYiIiP9xiIiI/3GIiIiP9xiEQHLM+NiI/3GIiIiP9xiIiI/3GIiIj/cYiIiI/3GIiIhEByy/jXGIiIiP9xiIiI/3GIiIj/cYiIiEIwjOz3j/cYiIiP9xiIiI/3GIiIiP9xiISFuMikeP9xiIiI/3GIiIiP9xiIiI/3GIiIj/cYiIiI/3GIiDaoFrpX6YiP9xiIiIj/cYiIiP9xRRPMvsOIj/cYiIiP9xiIiI/3GDuvNrVQyf9xiIiI/3GIiIiP9xiIiITue8IYSIiIiP9xiIiI/3GIgwthGwWe6P9xiIiIj/cYiIiP9xiIiI/3GITAV8T6iIiIiP9xiIiI/3GIRRPMvsOP9xiIiI/3GIiIj/cUHOXPMaiIj/cYiIiI/3GIiIhKPsxsE4iP9xiIiI/3GIiIj/S8ysYzX/cYiIiP9xiIiI/3GIgy5pG+GW6IiP9xiIiI/3GIiIj/cYhCMIzs94iIj/cYiIiP9xiIiD0tobPSXoiIiP9xiIiI/3GIiIj/TlK8KtRxiIiI/3GIiIj/cYiIg62EG1J75xiIiI/3GIiIiP9xiEiozHVzcYiIiI/3GIiIj/cYS5NcVsqIiI/3GIiIj/cYiIiI/3GIhEVGzKuf9xiIiI/3GIiIj/cYiIiI/3GIOoOztXxMcYiIiP9xiIiI/3GIiDyWH7Np4HGIiIiP9xiIiI/3GIhFxYyzp4j/cYiIiI/3GIiIhJzKxzNf9xiIiIj/cYiIiP9xiIiI/3GIiIiP9xhGN6yshYiIiP9xiIiIj/cYhEByzPjYiP9xiIiIj/cYiIiP9CHJz+Noj/cYiIiI/3GIiIj/cU/bHAJOcYiIiI/3GIiIj/cYhTld1qj/cYiIiI/3GIiIj/cYiIRAcsz42I/3GIiIj/cYiIiP9xiITnacKJb/cYiIiP9xiIiI/3GIhHnCyWPYj/cYiIiP9xiIiIj/cYiIRulsoWmIiIj/cYiIiP9xiIiEnMrHM1iP9xiIiI/3GIiIiP9CzlzzGoiIj/cYiIiP9xiIiI/3GIiIiP9xRcWMs6eIiI/3GIiIj/cYiIiI/3GIiIj/cUXFjLOniIiP9xiIiIj/cYiExSvErUiP9xiIiIj/cYiIiP9xiIiIPCmltNZaiIiP9xiIiI/3GIg/QZGxvm6IiI/3GIiIj/cYiDQLcbz0jv9xiIiI/3GIiIiP9xiIiI/3GIiIj/cTUjsrvcTYiIiP9xiIiI/3GIg1fJG7g26I/3GIiIiP9xiIiIRcWMo6dxiIiI/3GIiIiP9xhNBXwvqHGIiIj/cYiIiP9xiITzX8DKBxiIiIj/cYiIiP9xiIiI/3GIiIiP9xiIiI/3GIiIj/cYiIT5p8FliIiP9xiIiI/3GIiIj/cYiIiI/3GIiIj/cYiIR5wslj2P9xiIiI/3GIiIj/cYiIiI/3FP2xwCTnGIiIj/cYiIiI/3GIiIj/cYhJzKxzNYiIj/cYiIiP9xiIiDf5UrkGrf9xiIiI/3GIiIj/cYiINZQou2vXiP9xiIiI/3GIiIj/TZNcNspxiIiI/3GIiIiP9xiIiI/3GIiIj/cYiIiI/3GIiE4pXC1qj/cYiIiP9xiIiI/3GIiIiP9xiIiEHOXOMacYiIiP9xiIiI/3GIiIiP9xg4BvK4+Q3/cYiIiI/3GIiIj/cYhFE8y+w4/3GIiIj/cYiIiP9xiEp/bFgJcYiIiI/3GIiIj/cYiEFxLPjtiIj/cYiIiP9xiIiIS5NcVsr/cYiIiP9xiIiIj/cYR5wslj2Ij/cYiIiI/3GIiIj/Qs5c8xqIiI/3GIiIj/cYiIiIMp2ivmJd/3GIiIj/cYiIiP9xiIiE4pXC1q/3GIiIiP9xiIiI/3GE7D3BPCcYiIiP9xiIiI/3GIiIhDVGzauYiIiP9xiIiI/3GIiIj/cYiIiIQjCM7Pf/cYiIiP9xiIiI/3GIiIiP9xiIiI/3FBcSz47YiIiI/3GIiIj/cYiIiP9xiIiISuCcYfaIiIj/cYiIiP9xiIiIj/cYiIhCMIzs94/3GIiIj/cYiIiI/3GIiIM7GSvU5tiIiI/3GIiIj/cYiEl/bHgJiIiIj/cYiIiP9xiEvgnFH2j/cYiIiI/3GIiIhHW4yaR4iIiP9xiIiIj/cYiIiP9xhL4JxR9oj/cYiIiI/3GIiIhK4Jxh9oiIj/cYiIiI/3GIiIj/cVYr2tSI/3GIiIiP9xiIiI/3GIiIj/cYiIiI/0D3vBGEiIiP9xiIiIj/cYiIiP9xiIgw8tywHSOIj/cYiIiP9xiIiIQY289ySIiIj/cYiIiI/3GIMr3bvUIkcYiIiP9xiIiI/3GIiIiP9xiIhOKVwtao/3GIiIj/cYiIiP9xiIiIj/cYg8CcG09j6Ij/cYiIiI/3GIiIg/QZGxvm6P9xiIiI/3GIiIiP8zgRK+fu2I/3GIiIj/cYiIiP9xhBcSz47YiIiP9xiIiI/3GIiIiP9xiIiEIwjOz3j/cYiIiP9xiIiIhO57whhIiIiP9xiIiIj/cYiIiP9xhH6WyRaY/3GIiIj/cYiIiI/3GIiIj/cYiIiP9xiIiIj/cYiIiP9xiIiI/3GIiIiP82ydG7Ni6Ij/cYiIiI/3GIiEHa/PJQiIiP9xiIiI/3GIiIiP9xiIiI/3GIiIj/cYiD49k7LCbIj/cYiIiI/3GIiIPdPCsyw9iIiP9xiIiIj/cYiIiDjEU7g7rIiP9xiIiIj/cYiIiP9xiIiI/3GIiIiP9xhAXTwLLP9xiIiIj/cYiIiP9xiIiI/0g3rJyFj/cYiIiP9xiIiI/3GIiIiP9xiIQc5c8xqP9xiIiI/3GIiIj/cYiIiI/zjtsbkSTv9xiIiI/3GIiIiP9xiINWPPu5wwiP9xiIiI/3GIiIiP84kIG5b36Ij/cYiIiP9xiIiI/3FCjbznJIiI/3GIiIj/cYiIiI/0zgnFH2iIj/cYiIiP9xiIiIj/MWGDsK58iP9xiIiIj/cYiIiP9xiIiI/3GIhPmnwWWIiIj/cYiIiP9xiIiINZx1u2OKiIiP9xiIiI/3GIg5KtK31S2IiP9xiIiI/3GIiIg1fJG6g25xiIiIj/cYiIiP9xiE3D3DPCiIiI/3GIiIj/cYiISFuMikeP9xiIiI/3GIiIj/cYg7ft20gSJxiIiI/3GIiIiP9xiDlzwbeMPoiI/3GIiIiP9xiIiDaU0rprLYj/cYiIiI/3GIiIj/cTRYsbynTv9xiIiIj/cYiIiP9MPsxcE4j/cYiIiP9xiIiI/3GIiIiP9xiIiIQM5cBBqIiIj/cYiIiP9xiEfpbJFp/3GIiIiP9xiIiI/3GIiIR6jMlXOIiI/3GIiIj/cYiIiI/3GEnMrHM1iIiP9xiIiIj/cYiIg4EpO47WyI/3GIiIj/cYiIiP9xTnacKJaIj/cYiIiP9xiIiI/3E0C3G89I6Ij/cYiIiI/3GIiIRulsoWmIiI/3GIiIj/cYiIg1P0O7wLyIiIj/cYiIiP9xiIiIj/cYiIg9euGzhR6Ij/cYiIiP9xiIiI/zoeMrfhzYiP9xiIiI/3GIiIj/SDesnIWP9xiIiI/3GIiIj/cYiIhFeEy4e4iP9xiIiIj/cYiIiEGNvPckiIiI/3GIiIj/cYiIiP9xiIiIQ6Gs1eWIj/cYiIiP9xiIiIhNdpw4loiI/3GIiIj/cYiIiIPLuBtER+iP9xiIiI/3GIiIj/cYiIiI/3GIiIj/cYiIiEo+zGwTiI/3GIiIj/cYiIiI/3FKf2xoCY/3GIiIj/cYiIiP9xiE52nCiWj/cYiIiP9xiIiI/3GIiIiP9xiIMSgxv9fOiI/3GIiIiP9xiIiI/3GIiIj/cYiIiI/3FIW4yKR4iI/3GIiIj/cYiIiI/3E4tGG4S56IiIiP9xiIiI/3GIiIj/cYPeMKsxz1iP9xiIiI/3GIiIiP9xRAcsz42IiI/3GIiIiP9xiIiI/3GIiIj/cYiEgOTI8biIj/cYiIiI/3GIiIg0ydG8Ni6IiI/3GIiIj/cYiIiP9xiIiIj/cYiIiDO5Nb1Gyv9xiIiI/3GIiIj/cYiIiDzLc7Q0jIiIj/cYiIiI/3GIhCMIzs94iP9xiIiI/3GIiIiP9xiIiENUbNq5iIiI/3GIiIj/cYiIiIQBycDzaIj/cYiIiP9xiIiEFxLPjtiP9xiIiI/3GIiIhHqMyVc4iI/3GIiIiP9xiIhLRhxbnoiI/3GIiIiP9xiDbRIbou3v9xiIiI/3GIiIiP9DjbznJIiI/3GIiIiP9xiIg51EW3K7r/cYiIiP9xiIiI/3GIiIiP9xiIhKIjxd3HGIiIiP9xiIiI/3GIiIj/cYiIiIP6YRsVnuiIiI/3GIiIj/cYiIiI/3GIhTld1q/3GIiIj/cYiIiI/3GIiIj/cYiIiP9xiIiIg/81GxDK6Ij/cYiIiI/3GIiIhK4Jxh9oiIj/cYiIiI/3GIiEP+3NASiP9xiIiI/3GIiIj/cYiIiI/3GIiIj/cVOV3WqIj/cYiIiI/3GIiIj/M4VjvXqccYiIiI/3GIiIj/cYiIT5p8FliIj/cYiIiI/3GIiIj/cYiIMYESv37tiIiP9xiIiIj/cYiIiP8wkjGxfc7/cYiIiI/3GIiIj/cYgtwpMaM9bOiI/3GIiIiP9xiIgtzjIaMxzeiIj/cYiIiP9xiIiDpOsraxTYiIiI/3GIiIj/cYhLRhxbnoiIiI/3GIiIj/cYiIiP9xiIiIj/cYiFOV3Wr/cYiIiP9xiIiIj/cYiIiP9BXTwLLIiP9xiIiI/3GIiIj/cYiIiI/3GIiIj/cVYr2tSI/3GIiIiP9xiIiI/3GIiIj/cYiIiIS5NcRspxiIiIj/cYiIiP9xiIiI/0X+3LAScYiIiP9xiIiIj/cYiIR5wslj3/cYiIiI/3GIiIj/cYiIiP9xiIiIj/cYiEXFjLOniP9xiIiI/3GIiIgyyXy+NoOP9xiIiI/3GIiIj/cUmwHHT+iP9xiIiI/3GIiIj/RaGsxeWI/3GIiIj/cYiIiP81D8K88D2I/3GIiIj/cYiIiP9xRnhMqHv/cYiIiP9xiIiIj/cYiIhIW4x6R3GIiIj/cYiIiI/3GIiIj/cYiIiP9DcSzo7f9xiIiI/3GIiIj/cYiIiI/3GIiIhIDkyPG4/3GIiIj/cYiIiP9xiIiIj/cYiIiP9xiIiI/3FD4kzR24/3GIiIj/cYiIiI/3GIiIj/cTomgbbZfo/3GIiIj/cYiIiI/3GDRkUrybrYiI/3GIiIiP9xiIiE+afBZYiP9xiIiI/3GIiIiP9xiEUTzL7D/3GIiIiP9xiIiI/0zgnFH2iIj/cYiIiI/3GIiIj/cYiE+afBZYiIj/cYiIiI/3GIiIj/SVuMikeIiI/3GIiIiP9xiIiI/3GIiIj/Omcht5jeiI/3GIiIj/cYiIiP9xiIiIMBDxsP8Oj/cYiIiI/3GIiIj/cYO5ehtWheiP9xiIiIj/cYiIiP9xSn9saAmP9xiIiI/3GIiIiP9xhEoay15XGIiIj/cYiIiI/3GIS5NcVsqIiP9xiIiI/3GIiISuCcYfaIiIiP9xiIiI/3GIhFxYyzp4j/cYiIiI/3GIiIj/Sg5Mfxv/cYiIiP9xiIiI/3GIiIiP9xiIiI/3GIiIj/cYiIiI/3GIiIT008GyyIiI/3GIiIj/cYiIiP9xiIPRERs+7uiI/3GIiIj/cYiIiP9xR+lskWmI/3GIiIiP9xiIiIS5NcVsr/cYiIiP9xiIiI/3GIiIiP9xiIiI/0qwHHT+iP9xiIiIj/cYiIiP9DcSzY7XGIiIiP9xiIiI/3GIViva1P9xiIiIj/cYiIiP9xiIiI/3GIiIiP9xiIiI/1SV3WqIiP9xiIiIj/cYiIiP9xiIiI/3GIiIiP9xiIiI/3GIiIj/cYiIiI/3GIiIj/cYiIT008GyyIiIj/cYiIiP9xiIiIj/cYQGncCmKIiIj/cYiIiP9xiIiI/3GIiDgeMrjhzYiIiP9xiIiI/3GIiIOkIUtr3riIj/cYiIiI/3GIiDMDJL3824j/cYiIiP9xiIiI/3GIiIiP82zSO7MtyP9xiIiI/3GIiIj/cUvgnFH2iIj/cYiIiP9xiIiI/3GIiIiP9Lf2xoCYj/cYiIiP9xiIiI/3GIiIiP9xRFRsyrmIj/cYiIiP9xiIiI/zJYXL+no4iIj/cYiIiI/3GIiIg6HVq24qWIiI/3GIiIiP9xiITAV8T6iIiI/3GIiIj/cYiIiI/3GEBp3ApiiIiI/3GIiIj/cYiIiP9JW4yKR4iIiP9xiIiI/3GIiEka7H5R/3GIiIj/cYiIiI/0/D3CPC/3GIiIiP9xiIiI/z0JwbT2PoiIiI/3GIiIj/cYiIiP9xiIiIhMUrw61HGIiIj/cYiIiI/3GIR+lskWn/cYiIiP9xiIiI/3GIOHdouIiX/3GIiIj/cYiIiI/3GIiIj/cYiIiE9NPBssiIj/cYiIiP9xiIiIj/cYiIiP9xiIgyzc2+MjL/cYiIiP9xiIiI/3GIiIiFUr29SIiP9xiIiI/3GIiIiP9xiIiI/3GIiIj/cYiIiIQjCM7Pf/cYiIiP9xiIiI/3GIiIiP9xiIhG6WyhaYiIiP9xiIiI/3GIiEAcnA82iIiI/3GIiIj/cYiIiI/3GIiIj/cYiIiP9xiIhEVGy6uXGIiIiP9xiIiI/3GISA5MjxuIiI/3GIiIj/cYiIiI/3GIiIj/cYiIiP9xiIiIj/cYiIiP9xiIiI/3GIiIiP9xiIR5wslj2P9xiIiIj/cYiIiP9xiIiI/3GITAV8T6iIiIiP9xiIiI/3GIiIj/cYiIiISuCcYfaIiI/3GIiIj/cYiIiIS5NcRspxiIiIj/cYiIiP9xiIg3DpW58WqP9xiIiI/3GIiIj/NsnRuzYuiIj/cYiIiP9xiIhIsByE/oiIiP9xiIiI/3GIiIhP57wBhHGIiIj/cYiIiI/3GIiIj/cYiIiP9xiIR5wslj2I/3GIiIj/cYiIiI/3GIiIj/cYPRERs+7uiIj/cYiIiI/3GIiEtGHFueiIj/cYiIiI/3GIiIj/cYiEecLJY9iP9xiIiI/3GIiIhPmnwWWI/3GIiIiP9xiIiI/3FBHJz+No/3GIiIiP9xiIiI/zkCobj9XoiIj/cYiIiI/3GIiEnMrHM1iP9xiIiIj/cYiIiP82I7K73E2IiIj/cYiIiI/3GIScysczWIiP9xiIiIj/cYiDbtsboSToiI/3GIiIiP9xiIiINwpEufW7j/cYiIiP9xiIiIj/cT0VYrPqnYj/cYiIiI/3GIiIg+gjGyfc6P9xiIiIj/cYiIiP9xiIiI/3GIiIiP9xRKGsxeX/cYiIiP9xiIiIj/cYiIiP9xQjCM7PeIiIj/cYiIiI/3GIg7hi21edKIiI/3GIiIiP9xiIhP57wRhP9xiIiIj/cYiIiP9xiDpaqLalV4iI/3GIiIiP9xiIiD3rV7MUqIiP9xiIiI/3GIiIj/cYOGtyuJSNiIiI/3GIiIiP9xiISiI8bdz/cYiIiI/3GIiIj/cYiIiP8/itOydSyIiP9xiIiI/3GIiIj/MzTRvssuiIiP9xiIiI/3GIiIiP9BqnwGWP9xiIiI/3GIiIj/cYiIiD0tobPSXoiIj/cYiIiP9xiIiIj/cYiIgwthG/Se5xiIiI/3GIiIiP9xiIiI/zmsErhT7f9xiIiI/3GIiIiP9xiIT008GyyIiIiP9xiIiI/3GIiIj/cYiIiEo+zGwTiI/3GIiIiP9xiIiISA5MjxuP9xiIiI/3GIiIj/cUxGHEuej/cYiIiP9xiIiI/3GEEcnP42j/cYiIiP9xiIiI/3GE52nCiWiP9xiIiI/3GIiIj/cYhAXTwLLP9xiIiI/3GIiIiP9xiIiI/3GIiEoiPG3c/3GIiIj/cYiIiP9xiIiIj/cYiIiP9xiIiEV4TLh7iI/3GIiIj/cYiIiI/3GIiIRulsoWmIiI/3GIiIj/cYiIhP57wRhP9xiIiI/3GIiIiP9xScysczWIiIj/cYiIiI/3GIQo285ySP9xiIiIj/cYiIiP9xiIiDi0YbhLnoj/cYiIiP9xiIiIj/cYiIiP9xiIiI/3GIiIiP9xiIiI/3E/gjGwfc5xiIiIj/cYiIiP9xiIiI/3GIiIiP9xiIiI/0LOXPMaiIiP9xiIiI/3GIiIOdDzty8MiP9xiIiI/3GIiIiEHa/PJQiI/3GIiIj/cYiIiEFxLPjtj/cYiIiP9xiIiI/3FP2xwSTv9xiIiI/3GIiIj/cYiIiI/3GIiIj/cYiIiP9xhOKVwtaoiI/3GIiIiP9xiIhGhOynsY/3GIiIj/cYiIiP9xhKf2xoCf9xiIiIj/cYiIiP9xiIiI/3GIiDlq77eVEIiP9xiIiI/3GIiIiP9xiIiI/3GIiIj/cYhGN6yshYiIiP9xiIiI/3GIiISLAchP6IiI/3GIiIj/cYiIiI/3GIiIj/cYiIiP9xiIiITXacOJaIiI/3GIiIj/cYiIiE9NPBssiIj/cYiIiI/3GIiIPEE8tL7DiIiI/3GIiIj/cYiIiP9xiIhBzlzzGv9xiIiIj/cYiIiP9xiIiENUbNq5iIiI/3GIiIiP9xiIiEAcnA82iIj/cYiIiI/3GIiIj/cYiIiP9xiIiIj/cYiIRulsoWmIiIj/cYiIiP9xiIiIj/TgV8P6iP9xiIiI/3GIiIj/cYM0wRvbPuiI/3GIiIj/cYiIiP9xiIiEHOXOMacYiIiI/3GIiIj/cYiIiP9xiIiIj/cYhC4kzh24iIiI/3GIiIj/cYiDlzwbeMPoiI/3GIiIj/cYiIiEY3rKyFiP9xiIiI/3GIiIj/cYiEuTXFbKiI/3GIiIiP9xiIiI/3EzpfG9Wg6IiIj/cYiIiP9xiIg1N/W7yAqI/3GIiIj/cYiIiP9xiIiDkmgbfZfoiIj/cYiIiP9xiIiINu2xuhJOiP9xiIiI/3GIiIj/cU0FfD+o/3GIiIiP9xiIiI/3GE/nvBGEiIj/cYiIiP9xiIiDqfRLZgu4/3GIiIiP9xiIiI/3GIiIj/cYiIiI/3GIiIj/cYiIQc5c8xr/cYiIiP9xiIiIj/cYP5IjsW3cj/cYiIiP9xiIiI/0g3rJyFj/cYiIiP9xiIiI/z38IbQD3oj/cYiIiP9xiIiI/zkCobj9XoiIiP9xiIiI/3GIg+LaGx0l5xiIiIj/cYiIiP9xTsPcI8L/cYiIiP9xiIiI/3GEhbjIpHiIj/cYiIiP9xiIiI/3GIiEhbjIpHj/cYiIiP9xiIiI/3GIiITilcLWr/cYiIiI/3GIiIj/MVGRsL5u/3GIiIj/cYiIiI/zOFY716nHGIiIj/cYiIiI/3GIiIj/cYiIiP9xiIOF/Rt6AucYiIiP9xiIiIj/cYSiI8bdyI/3GIiIiP9xiIiI/3E5yKS2N1txiIiI/3GIiIj/cYg8VgK0qf2P9xiIiIj/cYiIiP9xiDdDQbm8voiP9xiIiI/3GIiIg/nsGwYT5xiIiI/3GIiIj/cYhLPsxME3GIiIj/cYiIiI/3FBHJz+No/3GIiIj/cYiIiIOJ+ZuGBmiIiI/3GIiIj/cYiDOl8b1aDoiP9xiIiI/3GIiIhD/tzQEv9xiIiIj/cYiIiP9xhIW4yKR4iP9xiIiIj/cYiIhDVGzauYiIiP9xiIiI/3GIiIiP9xiIiI/3GIiEhbjIpH/3GIiIiP9xiIiI/3GIiIj/cYiIiI/3GISbAcZP5xiIiI/3GIiIiP9xiIiI/3GIiIj/cYiIiI/3GIiIhC4kzh24iP9xiIiI/3GIiIj/cYiIiI/0IcnP42iP9xiIiI/3GIiIiP9xiIhG6WyhaYiIiP9xiIiI/3GIiIScysczWI/3GIiIj/cYiIiI/3GIhMr+xFAf9xiIiI/3GIiIj/cYiCklRBp9q76IiP9xiIiI/3GIgm2DEaonzuiP9xiIiIj/cYiIiP8+u4GzRH6P9xiIiI/3GIiIiP9xiIiI/3GIiIj/cUIwjOz3iIiIj/cYiIiP9xiIiI/3FLk1xWyoiIiP9xiIiIj/cYiIiP9JW4yKR4iIj/cYiIiI/3GIiIj/cYiIiP9xiEgOTI8biIiP9xiIiIj/cYiIiP9xiIiI/3FFxYyzp4iIiP9xiIiI/3GIiIRulsoWmIiI/3GIiIiP9xiIhLRhxbnoiI/3GIiIiP9xiIiDrk4bYbHoiI/3GIiIj/cYiIg1+ae7BliIiIj/cYiIiP9xiIMCDjsO8ciIiIj/cYiIiP9xiISFuMikeP9xiIiIj/cYiIiP9xiIiI/3GE+afBZYiIiIj/cYiIiP9xiIQc5c8xqP9xiIiI/3GIiIiP9JqMyFc4j/cYiIiI/3GIiIhMUrw61HGIiIiP9xiIiI/3GIiE12nDiWiIiIj/cYiIiP9xiIT5p8FliIiP9xiIiIj/cYiIiP9xiIiI/3GIiIiP9xiEQHLM+NiI/3GIiIiP9xiIiI/3GIiEeozJVziIiI/3GIiIj/cYiIiIRcWMo6dxiIiI/3GIiIj/cYhOdpwolo/3GIiIj/cYiIiP9xQnEs2O1xiIiI/3GIiIj/cYiIiI/3GIiIj/cYiIiP9xRAcsz42IiIj/cYiIiP9xiIiIj/cYiIiP9xiIiI/3GIiITLc8RIyIiIj/cYiIiI/3GIiIj/cYiIiP9xiIiFUr29SIiIj/cYiIiP9xiIiIj/cYiIiEuTXFbK/3GIiIj/cYiIiP9xiIiIj/cYiIiP9xiIiI/3GEFxLPjtiIiI/3GIiIj/cYiIiI/3GIiIj/cYiIiP9xhKIjxt3IiP9xiIiI/3GIiIiEdbjJpHiIiI/3GIiIj/cYiIiI/3GIiIj/cYiIiP9xTnacKJaIj/cYiIiP9xiIiI/3FMUrxK1IiIiP9xiIiI/3GIiIiP9xiIiI/3GIiIj/cYiIiI/3GIiIj/cYiIiEuTXFbK/3GIiIj/cYiIiI/3GIiIhKPsxsE4iP9xiIiI/3GIiIj/PruBs0R+j/cYiIiI/3GIiIj/cYiIiP9xiIhOKVwtao/3GIiIiP9xiIiI/3GIiIj/cYiEvgnFH2j/cYiIiP9xiIiI/3GEuTXFbKiIiP9xiIiIj/cYiIiP9xiIiI/3GIMSgxv9fOiIiP9xiIiI/3GIiITXacOJaIiIj/cYiIiP9xiIiIj/cYiIiP9xiIiIOGchuJjeiIj/cYiIiP9xiIiI/3GIiIiP9xiIiE9NPBssiIiP9xiIiI/3GIiIg922WyJJpxiIiIj/cYiIiP9xiIiD+ewbFhPv9xiIiI/3GIiIj/cYiIg8u4G0RH6IiP9xiIiI/3GIiIj/cYiIiINYyDu3N8j/cYiIiI/3GIiIhPmnwWWI/3GIiIj/cYiIiI/3GIPAnBtPY+iI/3GIiIiP9xiIQBycDzaIiIj/cYiIiI/3GE0FfC+ocYiIiP9xiIiI/3GIiIiP9xhIW4yKR4iP9xiIiI/3GIiIiP9xScysczWIiIj/cYiIiI/3GDf9o7kCXI/3GIiIj/cYiIiP9xg3kIG5b36P9xiIiIj/cYiIiP9xiE/nvBGEiI/3GIiIj/cYiIiP9xiDaU0rprLYiIiP9xiIiI/3GIiDLmkb4ZboiP9xiIiI/3GIiIj/NnyRu4NuiIiIj/cYiIiP9xiIT+e8EYSI/3GIiIj/cYiIiP9xiIhLRhxbnoiIj/cYiIiP9xiIhONfwsoIiIiI/3GIiIj/cYiIQ6Gs1eWIiI/3GIiIj/cYiIiE41/CygiIj/cYiIiI/3GIiIj/cYiIiP9xiIiIj/cYR+lskWmP9xiIiI/3GIiIj/cYiIiI/3GIiIj/cYiIiP9xO+ThtRsej/cYiIiP9xiIiIj/cYiIiP9xiIgwwrGwTU6IiIj/cYiIiP9xiIhMBXxPqIiI/3GIiIiP9xiIiIPSEDs978iP9xiIiI/3GIiIhK4Jxh9oiIiP9xiIiI/3GIg6m/K2ZA2IiIj/cYiIiP9xiIiIj/cYiIiP9xiIiI/3GIR+lskWn/cYiIiI/3GIiIj/cYhNw9wzwoiIiP9xiIiI/3GIiIiEOhrNXliP9xiIiI/3GIiIiP9xiIiI/3GEZ4TJh7cYiIiP9xiIiI/3GIiIM1ixvadOiIj/cYiIiP9xiIiIj/cYiIiP9xiIiI/3GIiIiP9xRnhMmHtxiIiIj/cYiIiP9xiIR+lsgWlxiIiI/3GIiIiP9xiIPGbztJkMiP9xiIiIj/cYiIiP9xiIScysczWIiP9xiIiI/3GIiIj/Qhyc/jaIj/cYiIiP9xiIiI/zD7ArEU/YiP9xiIiIj/cYiIiP9Lf2xoCYj/cYiIiP9xiIiIj/cYiIiP9xgwFEOw+7yIj/cYiIiI/3GIiIgxkQS/bvuIiIj/cYiIiP9xiEOhrNXliIiIj/cYiIiP9xiIg7l6G0aF5xiIiIj/cYiIiP9xiIPhwtsuPSiIiP9xiIiI/3GIiD0REbPu7o/3GIiIiP9xiIiI/3GIiIj/MFXisbodiIiI/3GIiIj/cYiDXZw7smPIiP9xiIiI/3GIiIj/cTdDQbm8voiIj/cYiIiP9xiIiEFxLPjtiP9xiIiI/3GIiIiP9xR5wslj2IiP9xiIiIj/cYiIiP9xiIiI/3GIiIiP9xiIiI/063PDSMiIj/cYiIiP9xiIiI/3GEp/bGgJ/3GIiIiP9xiIiI/3GIiIj/cYhMUrxK1IiI/3GIiIj/cYiIiEgOTI8bj/cYiIiI/3GIiIj/cYiIiP9xiIiEHOXOMacYiIiI/3GIiIj/cYiEwFfE+oiIiP9xiIiIj/cYiE52nBiWcYiIiP9xiIiIj/cYiIiP9xiIiI/zG6YrBVnYiP9xiIiI/3GIiIg8Pei0wheIiI/3GIiIiP9xiIiI/3GIiIj/cYiIiI/3GIiDRkUrybrY/3GIiIiP9xiIiI/3GIiIj/cYiIiI/3GIiIj/cUZ4TKh7/3GIiIj/cYiIiP9xiIP0GRsb5uiIiP9xiIiI/3GIiIj/cYiIiI/3GIiELiTOHbiIiP9xiIiI/3GIiIj/cYiIiI/3GIg7SmG1tZ6Ij/cYiIiP9xiIiI/3GIiIiP9xiIiI/3GIRcWMs6eIj/cYiIiI/3GIiIOcACtj/9cYiIiP9xiIiI/3GIgxA86+/DFxiIiI/3GIiIj/cYhJGux+UYj/cYiIiI/3GIiIj/cYiIiP9xiE81/Byg/3GIiIiP9xiIiI/3GIOF/RuKAu/3GIiIj/cYiIiP9xiIiEuTXFbKj/cYiIiI/3GIiIj/cYiIiP9xR+lskWmI/3GIiIiP9xiIiI/3GIiIhJf2x4CYiP9xiIiIj/cYiIiP9xhBHJz+Nv9xiIiIj/cYiIiP9xiIiEka7G5RcYiIiP9xiIiIj/cYO7OJtEx2cYiIiI/3GIiIj/cYMHXGsJo5j/cYiIiP9xiIiI/02v7EUBiIj/cYiIiI/3GIiIQY289ySIiIiP9xiIiI/3GIiITtscIk6Ij/cYiIiP9xiIiDmHBbd4+oj/cYiIiP9xiIiI/3GIiIiP9xiIiI/3GIiIj/cUXFjLOniIiI/3GIiIj/cYiIhMBXxPqIiP9xiIiIj/cYiIiP9xiDEg477fHHGIiIiP9xiIiI/3GEY3rKyFiIiIj/cYiIiP9xg39QG5Cv6IiIj/cYiIiI/3GIiDGVVb9qqoiIj/cYiIiP9xiIiIj/M6VHvlq4iIj/cYiIiI/3GIiIMyuqvdRVj/cYiIiP9xiIiI/3GIRRPMvsOP9xiIiI/3GIiIiP9xg5c8G3jD6IiI/3GIiIiP9xiIiI/zsmgbbZfoj/cYiIiP9xiIiIj/cTY/Q7rAvIj/cYiIiP9xiIiIj/RDCMzPdxiIiI/3GIiIj/cYiIiI/3GIiIj/TylcLWqIiIj/cYiIiP9xiIiIj/cYiIiP9xiIiEecLJY9/3GIiIj/cYiIiP9xiIiIj/cYiIiP9xhEVGzKuYj/cYiIiP9xiIiIj/cYiIiP9xiIQjCM7PeIj/cYiIiI/3GIiIj/cUuTXFbKiIiI/3GIiIj/cYiIiDIjXb7cooiP9xiIiIj/cYiIiP9xiIiI/3GIiIiP9xiIiExSvErU/3GIiIiP9xiIiI/3GDjM9bgzCoiP9xiIiIj/cYiIiP9A97wRhIiIiP9xiIiI/3GIiISFuMekdxiIiIj/cYiIiP9xhMUrxK1IiIj/cYiIiP9xiIiE+afBZYiP9xiIiIj/cYiIiDKpQ75WvIiIj/cYiIiI/3GIiIhMtzxEjIiIj/cYiIiP9xiIiEIwjOz3j/cYiIiI/3GIiIj/Pm5Bs5G+iIj/cYiIiP9xiIiI/3FOKVwtaoiIj/cYiIiI/3GIiIj/cYiIiEGNvPckiIiI/3GIiIj/cYiIRulsoWmIiIiP9xiIiI/3GIiIhJzKxzNY/3GIiIj/cYiIiP9xiE4pXC1qiI/3GIiIiP9xiIiI/3GIiDmDs7d8TIiIj/cYiIiI/3GIiIj/cYiIiP9xiIhOKVwtao/3GIiIiP9xiIiI/3GIiIj/cYiIiI/3GIMHXGv4o5cYiIiI/3GIiIj/cYiDkuJLfR24/3GIiIj/cYiIiI/3GIiIMuaRvhluj/cYiIiP9xiIiIj/cYiDdb1bikKnGIiIj/cYiIiP9xiIT5p8FliIiI/3GIiIj/cYiIhD/tzQEo/3GIiIj/cYiIiI/zfRIbou3oiP9xiIiI/3GIiIiP9xiIiEtGHFueiI/3GIiIiP9xiIiI/3GIiIj/cYiIiI/3GIiIj/cYiIiP9xiIRcWMs6eIj/cYiIiP9xiIiI/3FNtzw0jIiP9xiIiI/3GIiIiP9xiIiI/0zgnFH2iIj/cYiIiI/3GIiITAV8T6iIj/cYiIiP9xiIiIj/cYiIgwJDWw68qI/3GIiIj/cYiIiP9xiEIwjOz3iIiP9xiIiI/3GIiIj/cYiIVivZ1HGIiIj/cYiIiP9xiIg+gjGyfc6IiP9xiIiI/3GIiIhG6WyhaYiIj/cYiIiP9xiIiI/3GIiIiEwFfE+oiP9xiIiI/3GIiIj/cYiIiI/3GIhMBXxPqIiIj/cYiIiP9xiIiIj/cYiIhBjbz3JIiIiI/3GIiIj/cYiEOhrNXliIiI/3GIiIj/cYiIiE12nDiWiIiP9xiIiI/3GIiIj/cYOWcht5jej/cYiIiP9xiIiI/3GE+afBZYiIiIj/cYiIiP9xiIiIQY289ySIiIj/cYiIiP9xiIOSaBt9l+iIiIj/cYiIiP9xiIOAKhuP1ej/cYiIiI/3GIiIScysczWP9xiIiIj/cYiIiExSvDrUcYiIiI/3GIiIj/cYhFxYyzp4iP9xiIiIj/cYiIiP9xhP57wRhIiI/3GIiIj/cYiIiDJUtb6rSoiP9xiIiI/3GIiIiP9xSFuMikeIiP9xiIiI/3GIiIiP9xiIiI/3GIiIj/cYiIiI/3GDqLAbZ0/oiIj/cYiIiP9xiIiIR5wshj1xiIiI/3GIiIiP9xiIiI/z/jtLIcS4iIiP9xiIiI/3GIiITXacOJaIiIj/cYiIiP9xiIiIj/cYiIiP9CzlzzGoiIj/cYiIiP9xiIg5JoG32X6IiIj/cYiIiP9xiIiI/3GIiIhMBXxPqIiP9xiIiI/3GIiIj/cYiIR6jMlXOIiIj/cYiIiI/3GIhC4kzh24iIiP9xiIiI/3GIiIj/VJXdaoiIj/cYiIiP9xiIiI/0NxLOjt/3GIiIj/cYiIiP9xiIiIj/cYiIiP9xiIiI/3GIiIiP9xiIiI/3GIiIj/cYiIiI/3GIiIj/cYiIiP9xiIhMBXxPqIiIj/cYiIiP9xiIiI/zjtsbkSTo/3GIiIj/cYiIiP9xiIiIj/cTwJwbT2PoiIj/cYiIiI/3GIiEeozJVziIiI/3GIiIj/cYhLk1xWyoiI/3GIiIj/cYiIiI/3GIiIj/cYiIiP9xiIiIj/cYiIiP9xiIiI/3GIiEaE7Kexj/cYiIiI/3GIiIgyQHK+v42Ij/cYiIiP9xiIiI/3FBHJz+Noj/cYiIiP9xiIiI/3GEc3rIyFcYiIiP9xiIiI/3GIiIgwylS/NatxiIiI/3GIiIj/cYiIiI/3GIMplRvmauiIiIj/cYiIiP9xiIiDTNI7wy3IiP9xiIiIj/cYiIiP9xMXVxv4qOiIj/cYiIiP9xiIiIRXhMuHuI/3GIiIiP9xiIiI/3GIiIj/ROJM0duI/3GIiIj/cYiIiDgW5LfpG3GIiIj/cYiIiP9xiIiIj/cYiIiP9xiIiI/0siPG3ciIiP9xiIiI/3GIiIiP9xg9u4GyRH5xiIiI/3GIiIj/cYiIiDh3E7iI7IiIiI/3GIiIj/cYiITbc8JIxxiIiI/3GIiIj/cYiIiI/3GIiIj/cYiIiP9xiIiIj/cYiIiP9xiIiI/3GIiIiP9xiIiI/3GIiIj/Trc8NIyIiP9xiIiI/3GIiIiP9xiIiISuCcYfaIiI/3GIiIiP9xiIiI/0bFjLOniIiI/3GIiIiP9xiIRRPMrsNxiIiIj/cYiIiP9xiDxiorSdXYiIiP9xiIiIj/cYiIiP9xiISj7MbBOIiIj/cYiIiP9xiIiIgxmaa/Zln/cYiIiP9xiIiIj/cYhMUrxK1IiP9xiIiIj/cYiIiEgOTI8bj/cYiIiP9xiIiI/3GIiITXacOJaIiIj/cYiIiP9xiIiIj/cYiIiP9xhKf2xoCf9xiIiI/3GIiIiP9xiEwFfE+oiIiI/3GIiIj/cYiIND+YvMBniIiP9xiIiI/3GIiII6wCGtU/3oiI/3GIiIj/cYiIhIW4x6R3GIiIiP9xiIiI/3GISFuMikeI/3GIiIiP9xiIiI/0GqfAZY/3GIiIj/cYiIiI/3GDS147tKHHGIiIj/cYiIiI/3GDxaU7OlrHGIiIj/cYiIiI/3GIiIj/cYP0GRsb5uiIiI/3GIiIiP9xiIg17Qe7EviP9xiIiI/3GIiIiP9xS+CcUfaIj/cYiIiP9xiIiIM3zmvYMZiIiI/3GIiIj/cYiIiP9KDkx/G/9xiIiI/3GIiIiP9xiIiI/3FKf2xoCY/3GIiIj/cYiIiI/3GIiIj/cYiIiP9xiIiIj/cYiIhSld5qiIiI/3GIiIiP9xiIiI/3GIiIj/cYiIiI/3GIiIj/cYiEuTXFbKiI/3GIiIj/cYiIiI/3GIiEV4TLh7iIj/cYiIiP9xiIiI/3GIiIiP9xiIiI/3GIiIj/cUuTXFbKiIiI/3GIiIiP9xiIiI/3GIiIj/cU/bHBJO/3GIiIj/cYiIiP9xiIiIj/cYiEXFjLOniP9xiIiI/3GIiIiP9xiERUbMq5j/cYiIiP9xiIiI/3GIiIg9LaGz0l6IiI/3GIiIj/cYiIiITXacOJaIiP9xiIiI/3GIiIiP9xiIiI/3GIiIhIsByE/oiI/3GIiIj/cYiIiP9xiIiIj/cYiIiP9xRnhMqHv/cYiIiP9xiIiI/3GIiIiP9BqnwGWP9xiIiI/3GIiIj/cYiIiI/3GDqPUrZwrYj/cYiIiI/3GIiIhAHJwPNoiP9xiIiIj/cYiINZx1u2OKiIiI/3GIiIiP9xiEKNvOckj/cYiIiI/3GIiIj/OJCBuW9+iI/3GIiIj/cYiIhGN6yshYiP9xiIiI/3GIiIiP9PKVwtaoiIiP9xiIiI/3GIiIj/cS0A4Ro/8e7/cYiIiI/3GIiIj/cYiIiP9xiIiIj/Qap8Blj/cYiIiP9xiIiI/3GIgxIOO+3xxxiIiI/3GIiIj/cYiEEcnO42cYiIiP9xiIiI/3GIhJf2x4CYiIiI/3GIiIj/cYiIiP9xiIiIj/cYiIhHnCyGPXGIiIiP9xiIiI/3GIQRyc7jZxiIiIj/cYiIiP9xiEIwjOz3iIj/cYiIiI/3GIiIj/cU0FfD+o/3GIiIj/cYiIiI/3GIiIj/cYiIhBcSz47Yj/cYiIiP9xiIiI/3GIiIiP9xiIiI/3GIiIhGN6yshYj/cYiIiP9xiIiI/3GIhCMIzs94iI/3GIiIj/cYiIiP9xiISFuMikeI/3GIiIj/cYiIiP9xiIiEOhrNXliIj/cYiIiP9xiIiIj/cYiIiP9xiEoiPG3ciP9xiIiI/3GIiIj/cYiIiI/3GIiIj/cYiIiP9xiIiIj/cYiIiP9xiIiITtscIk6I/3GIiIj/cYiIiP9xS+CcUfaIiP9xiIiI/3GIiIhJIjx93IiIiP9xiIiI/3GIiIiP9xiIiI/3GIiIj/cYiIiI/3GIiIj/cYiIiP9xQKp89VhxiIiIj/cYiIiP9xiIiI/3GINYQ2u3vJj/cYiIiP9xiIiIj/cYhKPsxsE4iIiI/3GIiIj/cYiIiDe4srlHTYiIiI/3GIiIj/cYiIgyG7i+5EeIiIiP9xiIiI/3GIhAHJwPNoiIiI/3GIiIj/cYiDHuNL8Ry4iIiP9xiIiIj/cYiISX9seAmIiI/3GIiIj/cYiIiI/zIw1b/PKoiIj/cYiIiP9xiIhOKVwtao/3GIiIj/cYiIiI/3GIiIj/cYiIiP9xiIiIj/cYiIiP9xOcACtz/9iIj/cYiIiP9xiIiIj/cYiIiDtKYbW1nv9xiIiI/3GIiIj/cYiIiISuCcYfaIiI/3GIiIj/cYiIiI/0IcnP42iP9xiIiI/3GIiIiP9xPRERs+7uiIiP9xiIiI/3GIiIg0cPK8jw2IiI/3GIiIiP9xiIiDxm87SZDP9xiIiIj/cYiIiP9xhFE8y+w4j/cYiIiP9xiIiI/3GIiIQc5c4xpxiIiIj/cYiIiP9xiIg2kIG6b36IiIj/cYiIiI/3GIiIj/cYiIiP9xRAcsz42IiIj/cYiIiP9xiIiIj/cYiIiP9xRFRsyrmIj/cYiIiP9xiIiIj/cYiIiP9xiIiI/3GIiIS6/sVQGIiIiP9xiIiI/3GIiIj/cYiIiI/3GIiEbpbKFpiIiI/3GIiIj/cYiIiI/3GIiIhMBXxPqIj/cYiIiP9xiIiIj/cYiIiP9xiIiI/0jpbJFpiI/3GIiIiP9xiIiI/3GIiIj/cUoiPG3ciIj/cYiIiP9xiIiIj/Qhyc/jaI/3GIiIj/cYiIiI/3GIiIj/cTSxkrxObYiP9xiIiI/3GIiIiP9xiIiI/3FNtzw0jIiP9xiIiI/3GIiIj/cT/787EEDIiIj/cYiIiP9xiIiIPHbltIkaiI/3GIiIj/cYiIiP9xOosBtnT+iIiIj/cYiIiP9xiIiI/0qwHHT+iI/3GIiIj/cYiIiP9xiIiIj/cYhO2xwiToiIj/cYiIiI/3GIiIj/cYiIiP9xiIiIj/cYhIW4yKR4j/cYiIiP9xiIiIj/cYiIiP9xiIiI/3GIiIhPTTwbLIiI/3GIiIiP9xiIiI/3GIiIj/cYiIhO2xwiToiP9xiIiI/3GIiIiP9xiIiI/3GIiIj/cTj1AbcK/nGIiIiP9xiIiI/3GIiE/nvBGEj/cYiIiP9xiIiI/3GIN/2juQJc/3GIiIiP9xiIiI/3GERUbMq5iP9xiIiI/3GIiIiP9FVGzKuYiI/3GIiIj/cYiIiP9xiIiIj/cYiIiP9xiIiELiTOHbiIj/cYiIiP9xiIiIMuaRvhluj/cYiIiP9xiIiI/3GISbAcdP7/cYiIiP9xiIiI/3GIiIiP9xiIiI/3GIiINS9Ru9CuiI/3GIiIj/cYiIiIOpehtmheiIiP9xiIiI/3GIiDmDs7d8TIiIiP9xiIiI/3GIiIj/cYiIS5NcVsqI/3GIiIiP9xiIiI/3GIiEIwjOz3iP9xiIiIj/cYiIiP9xiDhvw7iQPIj/cYiIiI/3GIiIj/cYiIRulsoWmIiIj/cYiIiI/3GIiIMG0iv5LdcYiIiP9xiIiIj/cYhGN6yshYiIj/cYiIiI/3GIiDb9o7oCXIiIiP9xiIiI/3GIiIPk2FsrJ6iI/3GIiIj/cYiIhMUrxK1I/3GIiIj/cYiIiI/3GIiIj/cYiIiP9xiEiozIVz/3GIiIj/cYiIiI/3GIiE+afBZYiI/3GIiIj/cYiIiI/3GIiIj/cUEcnP42j/cYiIiI/3GIiIj/cYg7l6G1aF6P9xiIiIj/cYiIiP9xiDOtlLxSa3GIiIj/cYiIiP9xiIiDnAArY//XGIiIiP9xiIiI/3GIiIj/Rgcsr41xiIiI/3GIiIj/cYiIiI/3GIiIj/cYg7m/K0ZA1xiIiI/3GIiIj/cYiIiI/3GIP0GRsb5uiIiP9xiIiI/3GIiIiP9xiEka7H5RiP9xiIiI/3GIiIj/cYhBHJz+Nv9xiIiI/3GIiIj/cYiIhG6WyhaYiIiP9xiIiI/3GIiIj/NnyRu4NuiIiIj/cYiIiP9xiIiI/3GIg27bG6Ek6IiI/3GIiIj/cYiIiI/3GIiIj/cYiIiP9xiIiIj/cYiIiP9xiIiI/3GIiIRoTsp7H/cYiIiI/3GIiIj/cYiIhIDkyPG4j/cYiIiP9xiIiIj/cYiISFuMikf/cYiIiP9xiIiIj/cYiIg17Qe7Evj/cYiIiP9xiIiIj/cYiEKNvOck/3GIiIiP9xiIiI/3GIiDsVt7XqSIiIj/cYiIiP9xiIiDEoMb/Xzoj/cYiIiP9xiIiI/3GIiIiP9xiIiI/0lbjIpHiIiP9xiIiIj/cYiIiCTIlBrDdr6I/3GIiIj/cYiIiI/3FNBXw/qP9xiIiI/3GIiIj/cYiEvgnFH2j/cYiIiP9xiIiI/3GITilcLWqIj/cYiIiI/3GIiIj/cYiIiP9xiIiIj/cYgxdXG/io6I/3GIiIj/cYiIiP9xiEBdPAss/3GIiIj/cYiIiI/3GIiIj/cYhD4kzB23GIiIj/cYiIiP9xiIiIj/cYiIiP9xiIiI/3FLk1xWyoiIiP9xiIiIj/cYiIiP9xiIiI/3FNtzw0jIiP9xiIiI/3GIiIiP9xiIiI/3GIiITcPcM8KIj/cYiIiP9xiIiIj/cYiIiP9xiIhNtzwkjHGIiIj/cYiIiP9xiIiIj/cYiIiP9xiIhEByzPjYj/cYiIiP9xiIiI/3GIiIiP9xiIiI/3GIiDaQgbpvfoiIiP9xiIiIj/cYiIiP9xiIiI/3GIiIiP9Mk1xWyoiIiI/3GIiIj/cYiIiP9xiIg+5waxGPlxiIiI/3GIiIj/cYiIiDJMEb6z7oiIiP9xiIiI/3GIiIiP9xiEEcnO42cYiIiP9xiIiIj/cYiDC2EbBZ7o/3GIiIj/cYiIiI/3GIhWK9nUcYiIiP9xiIiIj/cYiEl/bHgJiIiI/3GIiIj/cYiIiI/ziQgblvfoiP9xiIiI/3GIiIj/cYiEhbjIpHiP9xiIiI/3GIiIj/cU7D3CPC/3GIiIj/cYiIiI/3GIO5ehtWhej/cYiIiP9xiIiIj/cYhIDkyPG4iIj/cYiIiP9xiIiI/3GDV8kbuDboiIj/cYiIiP9xiIiI/zrAArc//YiIj/cYiIiI/3GIiIPrqpskVWiIiP9xiIiI/3GIiD7rArIU/YiIiI/3GIiIj/cYiIiP9xiIg9ERGz7u6I/3GIiIj/cYiIiP9xiIiIj/cYiIiP9xiIiIN1/RuaAuiIj/cYiIiP9xiIiIj/cUuTXFbKiIiI/3GIiIj/cYiIiP8+KaWz1lqIiP9xiIiI/3GIiIhHnCyGPXGIiIj/cYiIiI/3GIhFxYyzp4j/cYiIiP9xiIiIj/cYiIiP9xiIiI/3GEfpbJFpj/cYiIiI/3GIiIj/cTvwgrUPfYiIiP9xiIiI/3GIiIiP9xiIiEnMrHM1j/cYiIiI/3GIiIj/cYTnacKJaP9xiIiIj/cYiIiP9xg+32GyIJ6IiP9xiIiI/3GIiIiP81WLG8p06P9xiIiI/3GIiIiP9xiIPlUqsqrViP9xiIiI/3GIiIj/cYiDwt9rTSCYiIiP9xiIiI/3GIiIj/cYNZQou2vXiIiP9xiIiI/3GIiIg4Xk+4obCIiP9xiIiI/3GIiIj/cYiIiI/3GIiIj/cYiIiP9xiIiIj/cYiIiP9xiIVivZ1HGIiIiP9xiIiI/3GIiIRulsoWmIiI/3GIiIiP9xiIiINk81ubDKcYiIiP9xiIiI/3GIiIMjTRvcsucYiIiP9xiIiIj/cYiEIwjOz3iI/3GIiIj/cYiIiI/3GEuTXFbKiIiP9xiIiI/3GIiIj/RsWMs6eIiIiP9xiIiI/3GIiIj/cYiIiI/3GIiIj/cYg1L1G70K6IiIj/cYiIiP9xiIiISX9seAmIiP9xiIiI/3GIiIj/cYiIiI/3GIiIj/cYViva1I/3GIiIiP9xiIiI/3GD3Lc7M0jIj/cYiIiP9xiIiI/3GDNMEb2z7oiP9xiIiI/3GIiIj/cYiDMzT73MsI/3GIiIj/cYiIiP9xiINL0xvELOiI/3GIiIj/cYiIiI/3GIOosBtnT+iIj/cYiIiP9xiIiIj/cYiIiP9xhLk1xWyoiIj/cYiIiP9xiIiIj/cYhFeEy4e4iIiP9xiIiI/3GIiDRkUrybrYj/cYiIiP9xiIiI/3GIiDNYsb2nToiIj/cYiIiP9xiIiIj/cYTQV8L6hxiIiI/3GIiIj/cYiIOJP6uGwFiIiI/3GIiIj/cYiIiD8c17HjKIiI/3GIiIiP9xiIiDV8kbuDbv9xiIiI/3GIiIiP9xNc0juzLc/3GIiIj/cYiIiP9xiIiDSQLLxv04/3GIiIj/cYiIiI/3E21XK5Ko1xiIiIj/cYiIiP9xiIiI/3FGeEyoe/9xiIiI/3GIiIiP9xiIiI/3FIW4yKR4iI/3GIiIiP9xiIiI/3EzVLW9q0qP9xiIiI/3GIiIj/cYg98/uzDASIiP9xiIiI/3GIiIj/cYiIiI/3E8akW0lbqIj/cYiIiP9xiIiI/3E+08KyLD2Ij/cYiIiP9xiIiDxJ3rS2IY/3GIiIj/cYiIiP9xhD4kzR2/9xiIiI/3GIiIiP9xiIiI/3GIN6BzuV+MiI/3GIiIj/cYiIiP9xTsPcI8L/cYiIiP9xiIiIj/cYhLk1xWyoiI/3GIiIj/cYiIiP82vTG6Qs5xiIiI/3GIiIj/cYiIgnWkMamlvOiIiP9xiIiIj/cYiIOYtWt3Sp/3GIiIj/cYiIiP9xiIiIj/cYiIiP9xR+lskWmI/3GIiIj/cYiIiI/3GIiIj/cYMXnCv4Y9/3GIiIiP9xiIiI/3GIhLk1xWyoiP9xiIiI/3GIiIiP9xiIiI/3GIiIj/cYiIiI/3GIiIj/cYiIiP9xiIiIj/cUoiPG3ciI/3GIiIiP9xiIiI/3GIiIhJf2x4CYiP9xiIiIj/cYiIiP9xiIiI/3GIiIiP9xiIiIPL/Ss0AtcYiIiI/3GIiIj/cYiIRoTsp7GP9xiIiI/3GIiIiP9xiEV4TLh7iIiI/3GIiIj/cYiIiEuv7FUBiIiP9xiIiIj/cYiIiP9xiEtGHFueiIiIj/cYiIiP9xiIiI/3GIiIiP9xiIiI/0FdPAssiI/3GIiIj/cYiIiP9xiDV8kbuDboiI/3GIiIj/cYiIiP9xQjCM7PeIiIiP9xiIiI/3GIiIj/cYiIiI/3FL4JxR9oiP9xiIiI/3GIiIiP9xQGncCmKIiIiP9xiIiI/3GIiIhIsByE/oiI/3GIiIj/cYiIiP8xvrOwUUz/cYiIiI/3GIiIj/cYgy5pG+GW6IiP9xiIiIj/cYiIiP9xiDI00b7LLoj/cYiIiP9xiIiI/3GIg0vTG8Qs6Ij/cYiIiP9xiIiIj/cYiINkvjurQciI/3GIiIiP9xiIiI/3GDxaU7OlrHGIiIiP9xiIiI/3GIQXEs+O2IiI/3GIiIj/cYiIiDBIarDHlYiI/3GIiIj/cYiIiP80mVG9Zq6I/3GIiIj/cYiIiI/3GIiIj/cYiIiP9xiIiIj/cTlnIbeY3o/3GIiIj/cYiIiI/3GIhCMIzs94iP9xiIiI/3GIiIiP805pG8GW5xiIiI/3GIiIj/cYiIiI/3GIiIg8u4G0RH6I/3GIiIj/cYiIiI/3GIiIj/cYiIiDV8kbqDbnGIiIiP9xiIiI/3GIiIgy+tS+BSv/cYiIiI/3GIiIj/cYQ/7c0BKIiI/3GIiIj/cYiIiEOhrNXliI/3GIiIj/cYiIiI/3GIg0nMq8YzWIiI/3GIiIj/cYiIiIO6eTtFhscYiIiI/3GIiIj/cYiIiP9xg4AqG4/V6IiP9xiIiI/3GIiIOTJ3ts2IcYiIiP9xiIiIj/cYiITAV8T6iIiP9xiIiI/3GIiIiP9xiIVivZ1HGIiIj/cYiIiI/3GIiIj/cYiIiP9xiIiIj/cYiIiD3HIrI43XGIiIj/cYiIiI/3GIg2S+O6tByIiP9xiIiIj/cYiIOl75taEGcYiIiI/3GIiIj/cYiIiEgOTI8bj/cYiIiP9xiIiIj/cYiIiP9xiIiI/3GE4pXC1qiIj/cYiIiI/3GIiIj/cYiIhIDkyPG4j/cYiIiP9xiIiIj/MG13saKIiI/3GIiIj/cYiIiP9xiDdDQbm8voiP9xiIiI/3GIiIiP9xhPmnwWWIiIiP9xiIiI/3GIiIhK4Jxh9oiIiP9xiIiI/3GIiE23PCSMcYiIiP9xiIiIj/cYiINGABvJ/+iIj/cYiIiP9xiIiIhBcSz47f9xiIiI/3GIiIiP9xiITcPcM8KIiI/3GIiIj/cYiIOXPBt4w+iI/3GIiIj/cYiIiP9DjbznJIiIj/cYiIiP9xiIiIR6jMlXOIiP9xiIiIj/cYiIiP9xhOw9wTwnGIiIj/cYiIiP9xiIhG6WyhaYiIiI/3GIiIj/cYiIiP9xiEXFjLOniIj/cYiIiP9xiIiI/3GERUbMq5iP9xiIiIj/cYiIiP9xiIiI/3FOdpwoloiP9xiIiI/3GIiIj/cYT5p8FliIiIiP9xiIiI/3GIiIj/cUvgnFH2iIj/cYiIiP9xiIiI/3GCkRARp+7+6IiIj/cYiIiP9xiIhMUrxK1Ij/cYiIiP9xiIiIj/cYg7/CG1A96IiIj/cYiIiI/3GIiE7bHCJOiI/3GIiIiP9xiIiI/0siPG3ciIiP9xiIiI/3GIiIj/cYiIiI/3GEPiTMHbcYiIiI/3GIiIj/cYiEecLJY9iP9xiIiI/3GIiIj/cYPtPCsiw9iP9xiIiI/3GIiIj/cYg5xFO3O6z/cYiIiP9xiIiI/3GIQRyc/jb/cYiIiP9xiIiI/3GDSxkrxObYj/cYiIiI/3GIiIj/O7sstkTTiIiP9xiIiI/3GIiINBtjvOScj/cYiIiP9xiIiI/3GIiIg6l6G2aF6IiIj/cYiIiP9xiIgmJnEanZjucYiIiP9xiIiI/3GIiIiP9xiIiI/3GIiIj/Rgcsr41xiIiI/3GIiIj/cYiIiI/3GIiIj/cYiIiP9xTEYcS56P9xiIiI/3GIiIj/cYiIiI/3GIiIj/cYiIiP9xiIiIj/TylcLWqIiIj/cYiIiP9xiIiI/3GDgCobj9XoiI/3GIiIj/cYiIiP9xg7l6G1aF6Ij/cYiIiP9xiIiI/0LOXPMaiIiP9xiIiIj/cYiIiP9xiIiI/3GIiIhIDkyPG4/3GIiIiP9xiIiI/3GIiIj/cYiIiI/3GIiIj/cVYr2tSI/3GIiIiP9xiIiI/3GIiIj/cYiDV8kbuDboiP9xiIiI/3GIiIj/OzZztsmMiIiP9xiIiI/3GIiIiD9V1LGqK4/3GIiIj/cYiIiP9xiIiIhK4Jxh9oiIj/cYiIiP9xiIiIj/cYiIiDkmgbfZfoiP9xiIiI/3GIiIiP9xiIiI/3GIiEgOTI8biI/3GIiIj/cYiIiI/3E8CcG09j6IiI/3GIiIiP9xiIiITXacOJaIiP9xiIiIj/cYiIiP9xTnacKJaI/3GIiIiP9xiIiI/3GIiELiTOHbiIiP9xiIiI/3GIiIiP9xMSgxv9fOiIiI/3GIiIiP9xiIiI/zfptboWSo/3GIiIj/cYiIiP9xiIQRyc7jZxiIiI/3GIiIj/cYiIMurivhUd/3GIiIj/cYiIiI/3GIiIj/cUQHLM+NiIiI/3GIiIj/cYiIiP9xiIiIj/cYiIiP9xiIiIRcWMo6dxiIiIj/cYiIiP9xiIiEIwjOz3j/cYiIiI/3GIiIj/cYiDC2EbBZ7o/3GIiIiP9xiIiI/3GIg24RO6HuyI/3GIiIj/cYiIiI/3GIS5NcVsqIiP9xiIiI/3GIiIg4f7W4gEqP9xiIiI/3GIiIiP9xiIiDwZs7TmTIiP9xiIiI/3GIiIiP9xiIiI/3GIiIj/cYiIiI/3GIiIj/cYiIiP9xiIiIj/cYiEKNvOck/3GIiIiP9xiIiI/3GIiIj/cYiIiI/3GIQ6Gs1eWIiIj/cYiIiI/3GIiDQrVbzUqoiI/3GIiIj/cYiIiIOLRhuEue/3GIiIiP9xiIiI/3GIiIj/cYiDsBdLX+i4iIiP9xiIiI/3GIiIiP87CWy29pOI/3GIiIj/cYiIiP9xiIiIj/cYiIiP9xiIiI/3GIiIiP9xiIiE12nDiWiIiP9xiIiIj/cYiIiP9xiIiI/3GIiIhMBXxPqIiP9xiIiI/3GIiIj/cYS5NcVsqIiI/3GIiIiP9xiIQXEs+O2Ij/cYiIiI/3GIiIj/TOCcUfaIiP9xiIiIj/cYiIiP9xg7SmG1tZ6IiI/3GIiIj/cYiIiI/3GIiIj/cYiIiP9xiIiIj/cYiIiP9xiIN/UBuQr+iIj/cYiIiI/3GIiIj/O9DztS8McYiIiI/3GIiIj/cYiIg7o0K1XL2IiP9xiIiI/3GIiIhP57wBhHGIiIj/cYiIiP9xiIiIj/cU23PDSMiP9xiIiIj/cYiIiP9xScysczWIiIiP9xiIiI/3GIg6Sra2tUmP9xiIiI/3GIiIj/cYNMGEvD57iIiP9xiIiI/3GIiINu2xuhJOiI/3GIiIj/cYiIiI/3GIiIPj2TssJs/3GIiIj/cYiIiP9xg78IK1D32IiI/3GIiIiP9xiIiI/zlvw7iQPIiIj/cYiIiI/3GIiIj/Jh4iGr4d3oiI/3GIiIj/cYiIiP9xMjTRvssuiIj/cYiIiP9xiIiIgw0qOwPVyIiIj/cYiIiP9xiIiEIwjOz3j/cYiIiI/3GIiIj/cYiIiP9xiIiIj/cYRXhMuHuIiIiP9xiIiI/3GIiEIwjOz3iP9xiIiIj/cYiIiP9xg/QZGxvm6IiIj/cYiIiI/3GIiIj/T3acKJaIj/cYiIiI/3GIiIj/cTRYsbynTv9xiIiIj/cYiIiP9xiIPi2hsdJecYiIiI/3GIiIj/cYiIg65OG2Gx6IiP9xiIiI/3GIiIiP9xN5CBuW9+iP9xiIiI/3GIiIj/cYiIiI/zfVcroqjf9xiIiIj/cYiIiP9xiDQbY7zknIiI/3GIiIj/cYiIiEeozJVziIj/cYiIiP9xiIiINBcSvOjtiI/3GIiIj/cYiIiP9xTEYcS56P9xiIiI/3GIiIj/cYiIiEbpbKFpiIiP9xiIiI/3GIiIj/cYiIiI/3FEVGzKuYiP9xiIiI/3GIiIj/cYiIiI/3GIOthBtie+j/cYiIiI/3GIiIj/cYiIiP9xiIiIj/cYiIiP88rza1UMmI/3GIiIj/cYiIiP9xiERUbMq5j/cYiIiI/3GIiIj/cYiIhNdpw4loiIiP9xiIiI/3GIiIj/cYiEwFfE+oiIiI/3GIiIj/cYiIg8YqK0nV2Ij/cYiIiI/3GIiIj/cYMurivhUdiI/3GIiIj/cYiIiP9xiIO/TTtQssj/cYiIiP9xiIiI/3GIiIiP9JW4yKR4iIj/cYiIiP9xiIiIj/cYiIiP9xiIiDSENrx7yYiIiP9xiIiI/3GIiIhSld5qiIiI/3GIiIj/cYiIiI/3E1I7K73E2IiI/3GIiIj/cYiIS+CcUfb/cYiIiP9xiIiI/3GEoiPG3ciI/3GIiIj/cYiIiI/3GIg1ydG6Ni5xiIiIj/cYiIiP9xiIiI/3EzaPi9lweP9xiIiI/3GIiIiP9xiIiI/3GIiIj/cYiIg8u4G0RH6IiP9xiIiI/3GIiIj/cYiIiI/3GIR+lskWn/cYiIiP9xiIiI/3GIiIiP9xiIiDqr5LZUG4iIiP9xiIiIj/cYiIiDZDQbq8voiIiI/3GIiIj/cYiIhNdpw4loiIiP9xiIiI/3GIiDV8kbuDbo/3GIiIiP9xiIiI/3GIiIQ6Gs1eWIiP9xiIiI/3GIiIg5Pha3wemP9xiIiI/3GIiIj/cYiDAQ8bD/DoiI/3GIiIiP9xiIiIQjCM7Pf/cYiIiP9xiIiIj/cYiEHOXPMaj/cYiIiP9xiIiI/3GIiIhK4Jxh9oiIiP9xiIiI/3GIiIiP9xiIiI/3GIiIj/cYiIiI/3GIiIj/cYiIRFRsurlxiIiI/3GIiIiP9xiIiI/3GIiIj/cYiINL0xvELOiP9xiIiI/3GIiIiP9xiIiI/3GIhL4JxR9v9xiIiIj/cYiIiP9xhFxYyzp4iI/3GIiIiP9xiIiI/3GIiIj/SOlskWmIj/cYiIiI/3GIiIj/cYiIiP9xiIiIP2kYsZbniP9xiIiI/3GIiIj/cTNMEb2z7oiI/3GIiIj/cYiIiP9xiIg+lnSyaYuIiP9xiIiI/3GIiIiEl/bHgJiI/3GIiIj/cYiIiP9xiIiIj/cYhIDkyPG4iIj/cYiIiP9xiIiI/3GIiIiP9xiIiI/3GIRjesrIWIiIj/cYiIiP9xiIiI/3GE/bHAJOcYiIiP9xiIiI/3GIiIU5XcanGIiIj/cYiIiP9xiIiIgybEq+k7X/cYiIiP9xiIiI/3GIiIiP9xiIiI/3FOw9wjwv9xiIiI/3GIiIj/cYiIg5JoG32X6IiI/3GIiIj/cYiIiP9xiITFK8StSIj/cYiIiP9xiIiIj/cYRFRsyrmI/3GIiIj/cYiIiP9xiIS+CcUfaP9xiIiI/3GIiIj/cYiIiI/0GqfAZY/3GIiIj/cYiIiP9xiIR+lsgWlxiIiIj/cYiIiP9xiIhMBXxPqIiI/3GIiIiP9xiIiI/3GIiIj/cYN0eSubhtj/cYiIiI/3GIiIj/cYiIiP9CzlzzGoiIj/cYiIiI/3GIiIj/cYiIiP9xiIiIj/cYiIiP9xiIiI/3GIiIiP9xiIiI/3GIiIj/cYiIiI/3GEecLJY9iI/3GIiIiP9xiIiI/3GIiIj/cYiIiI/3GIiIj/cYiIiEuTXFbK/3GIiIj/cYiIiI/3GE23PDSMj/cYiIiI/3GIiIj/cYiIO1pTtaWsiIiP9xiIiI/3GIiIj/cTy3hbRIeo/3GIiIj/cYiIiP9xg5dxO3iOyIj/cYiIiI/3GIiIj/cTHCsb89To/3GIiIiP9xiIiI/3GE0FfC+ocYiIiP9xiIiIj/cYiD4I6bL3FoiI/3GIiIiP9xiIiI/3E8gtu0fSSIj/cYiIiP9xiIiIj/NbGSvE5tiIj/cYiIiP9xiIiI/3GIiIiP9xiIiELiTOHbiIj/cYiIiP9xiIiI/3GIiIiP9xiITAV8T6iIiI/3GIiIj/cYiIiELiTOHbiI/3GIiIiP9xiIiI/3GIiIj/cYiIiI/3GIiIj/cYiIiP9xiIiIj/cYiIiP9xiIiI/3GIiIiP9xiIiI/3GFYr2tSP9xiIiIj/cYiIiP9xiIiIR1uMmkeIiIiP9xiIiI/3GIiIPLuBtER+iI/3GIiIiP9xiIiI/3GIiIhMBXxPqIj/cYiIiI/3GIiIj/cYiIiP9xiDS9MbxCzoiI/3GIiIj/cYiIg3sGW5T5qIj/cYiIiP9xiIiI/3GEZ4TJh7cYiIiP9xiIiIj/cYiIiP9M4JxR9oiI/3GIiIiP9xiIiIOdhBtye+iIiI/3GIiIj/cYiIhC4kzh24iI/3GIiIj/cYiIiEOhrNXliI/3GIiIj/cYiIiI/3GIR5wslj2I/3GIiIiP9xiIiI/3GIiIj/cYiIiI/3GIiIj/SOlskWmIj/cYiIiP9xiIiIj/cYiIiP9A6xwSTv9xiIiIj/cYiIiP9xiIiI/3GIiIiP9xhNBXwvqHGIiIj/cYiIiP9xiIiIj/cYiIiP9xg0C3G89I6I/3GIiIj/cYiIiI/3GEIwjOz3iIiP9xiIiI/3GIiIiDRw8ryPDYiI/3GIiIiP9xiIiI/zTmkbwZbnGIiIj/cYiIiI/3GIiIhJf2x4CYiP9xiIiI/3GIiIiP9GxYyzp4iIiP9xiIiI/3GIiIg9JVSz2qv/cYiIiP9xiIiI/3GIiIg+msWxZTpxiIiIj/cYiIiP9xiIiI/3GIiIiP9xiIiI/3GIQ+JMwdtxiIiI/3GIiIj/cYiIiIT5p8FliP9xiIiI/3GIiIj/cYiIgykQS9bvtxiIiI/3GIiIiP9xiIgwKIaw53n/cYiIiP9xiIiIj/cYiIiEOhrNXliP9xiIiIj/cYiIiP9xiIiI/3GIiIiP9xiIiI/3GIiIj/cYhD/tzQEoiI/3GIiIiP9xiIiI/02TXDbKcYiIiP9xiIiI/3GIiDS9MbxCzoj/cYiIiP9xiIiIj/cYQ/7c0BKIiI/3GIiIj/cYiIiP9xiIiIj/cYiIiP9xiIiI/3GIiIiE41/CygiIj/cYiIiP9xiIiI/3GIiIhMBXxPqIiP9xiIiI/3GIiIj/cUEcnP42iP9xiIiI/3GIiIj/cYiIOBKTuO1siI/3GIiIiP9xiIiIMHVxsJqOiIiI/3GIiIj/cYiITnacGJZxiIiI/3GIiIj/cYiDrHzLY4M4iIiP9xiIiIj/cYiIiP9xiIhNdpw4loiIiI/3GIiIj/cYiIiP9xiIhLk1xWyoj/cYiIiI/3GIiIj/TgV8P6iP9xiIiI/3GIiIiP9xiE/nvBGEiP9xiIiIj/cYiIiP9xiIiI/3GIPLeFs0h6cYiIiP9xiIiI/3GINMknuzbYcYiIiP9xiIiI/3GIiIiP9xiIiI/3GIiIQ1Rs2rmIiIj/cYiIiI/3GIiIj/cUShrMXl/3GIiIiP9xiIiI/3GIhBcSz47YiI/3GIiIj/cYiIiP9HhOynsYiIiP9xiIiIj/cYiIiP87m0i1ZLdxiIiIj/cYiIiP9xiIglHiIarh3ecYiIiP9xiIiI/3GISz7MTBNxiIiI/3GIiIiP9xOMSotztXcYiIiP9xiIiI/3GIiIguNLMaLLTOiP9xiIiI/3GIiIiP9xhIqMyFc/9xiIiIj/cYiIiP9xiIP0GRsb5uiIj/cYiIiI/3GIiIg1fJG6g25xiIiI/3GIiIiP9xiIgzteO9ShyIiP9xiIiIj/cYiIiP9xhLk1xWyoiIj/cYiIiP9xiIiIj/cYiEl/bHgJiIiI/3GIiIj/cYiIiI/3GIiIhFxYyjp3GIiIj/cYiIiI/3GIiIj/cYiIiP9xg0sZK8Tm2I/3GIiIiP9xiIiI/3E5m0i3ZLeIiIiP9xiIiI/3GIiIj/SJwslj2IiIj/cYiIiP9xiIiIj/cYiIiP9xiIiEIwjOz3j/cYiIiI/3GIiIj/cYhPmnwWWIiIj/cYiIiI/3GIiIg6l6G2aF6IiI/3GIiIiP9xiIiI/3GIhMBXxPqIiIj/cYiIiI/3GIiIj/cYTilcLWqIiP9xiIiI/3GIiIiP9xiIiI/0lbjIpHiIiP9xiIiIj/cYiIiErgnGH2iIiP9xiIiIj/cYiIiEwFfE+oiP9xiIiI/3GIiIiP9xiIiEkiPH3ciIiIj/cYiIiP9xiIiI/3GIiIiP9xiIg9euGzhR6IiP9xiIiI/3GIiIj/cUUTzL7DiI/3GIiIj/cYiIiI/3GIiIj/cYiIiP9xhP2xwCTnGIiIj/cYiIiP9xiIiD9V1LGqK4iP9xiIiI/3GIiIj/cYiIiI/3GEBp3ApiiIiI/3GIiIj/cYiIiP9xiIiIOGchuJjeiIj/cYiIiP9xiIiIj/cYMlC5vq9G/3GIiIj/cYiIiP9xiDDGA7BJ/IiIj/cYiIiI/3GIiIj/cYiIiP9xiIiIj/cYiIiP9xiIiI/3GIiIiP9xiIiI/3GIiIj/TOCcUfaIiI/3GIiIj/cYiIiP9xiIiIj/cYiIiP9xNLGSvE5tiI/3GIiIj/cYiIiI/0FdPAssiP9xiIiIj/cYiIiP9xhLPsxcE/9xiIiI/3GIiIj/cYiIiI/3GIiIMwtxvfSOiIiI/3GIiIj/cYiIhDVGzauYiIiI/3GIiIj/cYiIiP9xiIiISA5MjxuP9xiIiIj/cYiIiP9xiIiI/3GIiIiP9xiIiI/3E9FWKz6p2Ij/cYiIiP9xiIiI/3GIiIiP9xiIiI/3GIiIj/cYiIiI/3GEPiTMHbcYiIiI/3GIiIj/cYiIiP9xiIg5JoG32X6IiIj/cYiIiP9xiIiI/3GIiIiP9xg8hi2zedJxiIiI/3GIiIiP9xiIiI/3GIiIj/P/tJsgS2iIj/cYiIiP9xiIiI/3FC2vziUI/3GIiIiP9xiIiI/3GD9BkbG+boiIiP9xiIiIj/cYiIiP9xiIiI/0zgnFH2iIiP9xiIiI/3GIiIT008GyyIiI/3GIiIj/cYiIiI/3GIiIj/cYiIQuJM4duIiI/3GIiIj/cYiIiEnMrHM1j/cYiIiP9xiIiIj/cYT5p8FliIiIj/cYiIiP9xiIiIj/cYiIiP9xiIiI/3E5a3K2lI1xiIiI/3GIiIiP9xiIgw1vSwOQuIiI/3GIiIiP9xiIiINpCBum9+iIj/cYiIiP9xiIiIj/cYScysczWIiI/3GIiIiP9xiIhB2vzyUIiIj/cYiIiP9xiIiIj/cYiIiP9xMARRsAyuiP9xiIiI/3GIiIj/cYQc5c8xqIj/cYiIiI/3GIiIj/cT9dd7GiiIj/cYiIiP9xiIiIj/cYhFE8y+w/9xiIiIj/cYiIiP9xiDdHkrm4bf9xiIiI/3GIiIiP9xiIiI/3GIiIj/cYiIiI/3GIiIj/cYiIiP9xiIiIj/cYiIiP9xiIiI/3GIgi8fQa4OC+iIiI/3GIiIiP9xiIiI/zLqOL8Vx4j/cYiIiI/3GIiIj/cU0FfD+o/3GIiIj/cYiIiI/3GIiIgxkQS/bvuIiIj/cYiIiP9xiIiIMuaRvhlu/3GIiIiP9xiIiI/3GIiIg6m/K2ZA2Ij/cYiIiP9xiIiIj/cYM62UvFJrcYiIiI/3GIiIj/cYiIiP84kIG5b36Ij/cYiIiI/3GIiIj/cYiIiP9xiIViva1P9xiIiI/3GIiIj/cYiIiI/3GITbc8NIz/cYiIiI/3GIiIj/cYiIiP9HhOynsYiIiP9xiIiIj/cYiIiEdbjJpHiIiI/3GIiIiP9xiIiI/3GIiIj/cYiE/nvBGEiP9xiIiI/3GIiIiP9xiIiIQM5cBBqIiIj/cYiIiP9xiIiIj/cYiIiP9Lf2xoCYj/cYiIiP9xiIiIj/cYg43Oe4IxiIiI/3GIiIj/cYiIiP9xM1wDvaP8iIiI/3GIiIiP9xiIiDesErlT7Yj/cYiIiP9xiIiIj/cYiIQ6Gs1eWIiP9xiIiIj/cYiIiP9xNSOyu9xNiIiP9xiIiIj/cYiIiEIwjOz3/3GIiIj/cYiIiI/3GIiIj/cUxGHEue/3GIiIiP9xiIiI/3GIiIj/cYiIiI/3GIiIj/cYiIiP9xiIiIj/cYiIiP9xiIiI/3GIiIiP9xiIiI/0UHLM+NiIiIj/cYiIiP9xiIiI/3GIiIiP9xhNtzw0jI/3GIiIiP9xiIiI/3GIiIj/cYiIiI/3GIiIS0YcW56Ij/cYiIiI/3GIiIj/cUvgnFH2iI/3GIiIiP9xiIiI/3E37bG4Ek5xiIiIj/cYiIiP9xiIS5NcVsqIj/cYiIiP9xiIiIg9euGzhR6P9xiIiIj/cYiIiP877IS2E3uIiI/3GIiIj/cYiIMlxYvqOn/3GIiIj/cYiIiP9xiIiEnMrHM1iP9xiIiI/3GIiIiP9xiIQjCM7PeIj/cYiIiP9xiIiIj/cUp/bGgJj/cYiIiP9xiIiI/3GIiIiP9xg4uLK4R02Ij/cYiIiP9xiIiIj/cYR+lskWmP9xiIiI/3GIiIj/cYiIiD3TwrMsPYiIj/cYiIiP9xiIiIj/cUka7H5RiIj/cYiIiP9xiIiI/3GIhJzKxzNYiI/3GIiIj/cYiIiI/3GDi0YbhLnoiIiP9xiIiI/3GIiIj/cYiIiDXVcrsqjYj/cYiIiI/3GIiIj/cYhGhOynsYiP9xiIiI/3GIiIiP80QHK9v42P9xiIiIj/cYiIiP9xiIQXEs+O2IiP9xiIiI/3GIiIj/cYiIiI/3GIiIj/cYiIiP9xiIhBcSz47YiP9xiIiI/3GIiIiP9xiIiI/3GIiIj/cYiIiIQXEs+O3/cYiIiP9xiIiIj/cYiIiP9xiIiI/3GEnMrHM1iIiI/3GIiIj/cYiIiIRpwspj2IiIj/cYiIiI/3GIiIj/cYiIhPTTwbLIiIj/cYiIiP9xiIiIhMUrw61HGIiIj/cYiIiI/3GIiISFuMekdxiIiI/3GIiIiP9xiIiIMydZvdimiP9xiIiIj/cYiIiDGZpr9mWf9xiIiIj/cYiIiP9xiIgykQS+bvv/cYiIiP9xiIiI/3GIiE+afBZYiIj/cYiIiP9xiIiIPdPCsyw9iIiP9xiIiI/3GIiIj/cYhLPsxME3GIiIj/cYiIiI/3GIiIM2ijvZdciIiI/3GIiIj/cYiIhOKVwtav9xiIiIj/cYiIiP9xiIQo285ySP9xiIiI/3GIiIj/cYiD7vU7IQrIiIj/cYiIiP9xiIiIMHVxsJqOiIiIj/cYiIiP9xiIiISA5MjxuP9xiIiI/3GIiIiP9xhLPsxME3GIiIiP9xiIiI/3GIhDoazV5YiIiP9xiIiI/3GIiDznW7QYpIiI/3GIiIiP9xiIiI/0siPG3ciIiP9xiIiI/3GIiIg10SG7Lt6IiI/3GIiIj/cYiIiEbpbKFpiIj/cYiIiI/3GIiIj/cYhPmnwWWIiIj/cYiIiI/3GIiIj/cUEcnP42j/cYiIiI/3GIiIj/cYiIQuJM4duIiI/3GIiIj/cYiIiI/3GIiIj/cYiIT+e8EYSP9xiIiI/3GIiIj/cYgykQS+bvuI/3GIiIj/cYiIiI/3GIhFxYyzp4j/cYiIiP9xiIiIj/cYg8DRO08uyP9xiIiI/3GIiIj/cYiEQHLM+NiI/3GIiIj/cYiIiI/3GIiIj/cYiIiP9FVGzKuYiI/3GIiIiP9xiIiI/3GIiIj/cUShrMXlj/cYiIiP9xiIiI/3GIiIiP9xiDy7gbREfoiIiP9xiIiI/3GIiIiP9xiIiE4pXC1q/3GIiIj/cYiIiP9xiIiIj/cYg4vAS3Q/txiIiIj/cYiIiP9xiIO5ehtWhe/3GIiIiP9xiIiI/3GIiIj/cYiIiITLc8RIyIiP9xiIiIj/cYiIiP9xiIiI/3GIiDEoMb/XzoiP9xiIiI/3GIiIiP9xiIiI/3GIiIj/cYiIQBycDzaIiIj/cYiIiP9xiIiIPcciszjd/3GIiIj/cYiIiP9xiIgwKIaw53mP9xiIiI/3GIiIj/cYg9jiWzcdqIiIj/cYiIiI/3GIiINS9Ru9CuiI/3GIiIj/cYiIiP9xiIiIhCMIzs9/9xiIiI/3GIiIj/cYiIiI/3GIhOKVwtaoj/cYiIiP9xiIiI/3GIiIPHo3tIXIj/cYiIiP9xiIiIj/cYhIDkyPG4iIj/cYiIiP9xiIiI/3GIiIiP9xSn9saAmP9xiIiI/3GIiIj/cYiIiI/3GIhNtzwkjHGIiIiP9xiIiI/3GIiIOthBtSe+cYiIiP9xiIiI/3GIiIiP9xiIPGKitJ1diIiP9xiIiI/3GIiIiP9xiIiI/3GIiIj/cYiIiIRAcsv41xiIiI/3GIiIiP9xiIiI/0d4TKh7j/cYiIiP9xiIiI/3GIiIiP9xiIQo285yT/cYiIiI/3GIiIj/cYiIg6j1K1cK1xiIiI/3GIiIj/cYiIiI/3GIiIg9LaGz0l6IiP9xiIiIj/cYiIiDGRBL9u+4iIiP9xiIiI/3GIiIj/MP9TsRCsj/cYiIiP9xiIiI/3GE0FfC+ocYiIiI/3GIiIj/cYiDY78brEDoj/cYiIiP9xiIiIj/MnVxv4qOiIiP9xiIiI/3GIiIgyZKe+m1iIiIj/cYiIiP9xiIiD+iFbFd6v9xiIiI/3GIiIj/cYiD+mZrBZmXGIiIiP9xiIiI/3GIiIMwtxvfSOiIiI/3GIiIiP9xiIiI/3E9bkGzkb6Ij/cYiIiP9xiIiI/3GEEcnP42j/cYiIiP9xiIiI/3GIiEbpbKFpiIiIj/cYiIiP9xiIiDpe+bWhBnGIiIj/cYiIiP9xiIiIPdPCsyw9iIiP9xiIiI/3GIiIiD/WPLEpw4iP9xiIiIj/cYiIiP9xO0phtbWeiIiI/3GIiIj/cYiIiI/3GIiIj/cYiIiP9xiIiIj/cYiIiP9xiIhFeEy4e4iI/3GIiIj/cYiIiI/3GIiIj/cYiIiDujQrVcvYiP9xiIiI/3GIiIj/cYTilcLWqIiP9xiIiIj/cYiIiP89v9K0QC2IiIiP9xiIiI/3GIiIj/Ny9RutCuj/cYiIiP9xiIiIj/cYg4X9G3oC5xiIiIj/cYiIiP9xiIiI/3GIiIiP9xiIiEeozJVziIiP9xiIiI/3GIiIj/RDCMzPdxiIiIj/cYiIiP9xiIiI/3GDV8kbuDboiIj/cYiIiP9xiIiI/3GIiIiE+afBZYj/cYiIiP9xiIiI/3GIhLk1xWyoiP9xiIiIj/cYiIiP9xNWABu5/+/3GIiIj/cYiIiI/3GIhFxYyzp4j/cYiIiP9xiIiIj/cVOV3WqIj/cYiIiP9xiIiIj/cYiIiP9xiIiI/3GIiIiP9xiIiI/3GITilcLWqIj/cYiIiP9xiIiIj/T3acKJaIj/cYiIiP9xiIiIj/SyI8bdyIiP9xiIiIj/cYiIiP9xgy5pG+GW6IiI/3GIiIiP9xiIiI/3FEoazF5f9xiIiIj/cYiIiP9xiIiI/0VUbMq5iIj/cYiIiI/3GIiIj/cYiIiP9xS+CcUfaIiP9xiIiI/3GIiIj/SVuMikeIiIj/cYiIiP9xiIiI/3GIhH6WyBaXGIiIiP9xiIiI/3GIiIRulsoWmIiI/3GIiIiP9xiIiI/3GIiIj/cYhFxYyzp4iI/3GIiIj/cYiIiP9xiIiIj/cYiIiP9xiIiI/3GIiIiP9xiIiI/3GIiIj/cYiIiI/3GIiIhG6WyhaYiI/3GIiIj/cYiIiI/063PDSMiI/3GIiIiP9xiIiI/3GIiIj/cYiIiIScysczX/cYiIiP9xiIiIj/cYhFxYyzp4iP9xiIiI/3GIiIiP9xiIiDLdv74iQI/3GIiIj/cYiIiI/3GIiE12nDiWiIiI/3GIiIiP9xiIiI/zIQ8b/vDv9xiIiI/3GIiIj/cYiDunk7VYbIiP9xiIiIj/cYiIiP9xiEgOTI8biIiP9xiIiI/3GIiIiEeozJVziI/3GIiIiP9xiIiI/3FD4kzR24/3GIiIj/cYiIiP9xiIiIj/cYiIiP9xiEuTXFbKiIj/cYiIiP9xiIiIj/cYiIiP9xiIiI/3GDRwSLyPt/9xiIiI/3GIiIj/cYg0N0u8yLSP9xiIiIj/cYiIiP9xiDlzwbeMPoiIj/cYiIiP9xiIiI/3GINZQou2vXiIj/cYiIiP9xiIiIOdhBtye+iIiI/3GIiIj/cYiIiI/3EyNNG+yy6Ij/cYiIiI/3GIiIj/cYiDujQrVcvYiIiP9xiIiI/3GIiIScysczWI/3GIiIj/cYiIiP9xiEvgnFH2iP9xiIiI/3GIiIj/cYSKjMhXOP9xiIiI/3GIiIiP9xiIPk2FsrJ6iIj/cYiIiI/3GIiIj/SVuMikeIiI/3GIiIiP9xiIiI/3GDgCobj9XoiP9xiIiIj/cYiIiP9BXTwLLIiP9xiIiI/3GIiIj/cYiIiI/3GIiIR6jMlXOIiI/3GIiIj/cYiIiP9Nk1w2ynGIiIj/cYiIiI/3GIiIj/cYhFeEy4e4iIiP9xiIiI/3GIiIiP9xiIiI/3GIiIj/cYiIiI/3GIiIj/cYiIiP9xiIiIQuJM4duIj/cYiIiI/3GIiIhDoazV5Yj/cYiIiI/3GIiIj/cYMMpUsEWriI/3GIiIiP9xiIiI/3FCjbznJIiI/3GIiIj/cYiIiP9xOnPBtYw+cYiIiP9xiIiI/3GIiIhMtzxEjIiIj/cYiIiI/3GIiIj/SyI8bdyIiI/3GIiIj/cYiIiP9xiIiIj/cYiIiP9xgx4pW/HWqIiIj/cYiIiP9xiIgynaK+Yl2I/3GIiIiP9xiIiI/0TiTNHbiP9xiIiI/3GIiIj/cYiIgy5pG+GW6I/3GIiIj/cYiIiP9xiIhMBXxPqIiIj/cYiIiP9xiIiI/3GDj4z7gHMIiI/3GIiIj/cYiIiP9xg/96KxCF2IiIiP9xiIiI/3GIiIj/cYN/UBuQr+iIiIj/cYiIiP9xiIQuJM4duIiIj/cYiIiP9xiIiIgyxSu+OtSI/3GIiIiP9xiIiI/3GIiIj/cYhAXTwLLP9xiIiI/3GIiIiP9xiIiI/3GIiIj/cYS+CcUfaIj/cYiIiP9xiIiI/3GIiIhG6WyhaYiIj/cYiIiP9xiIiIMTx0v8OLj/cYiIiP9xiIiI/3GIN1vVuaQq/3GIiIiP9xiIiI/3GIiEXFjLOnj/cYiIiI/3GIiIj/cYg0kCy8b9OIiP9xiIiI/3GIiIj/cUShrMXlj/cYiIiP9xiIiI/3GIhL4JxR9o/3GIiIj/cYiIiP9xiIiIj/cTnAArc//YiI/3GIiIj/cYiIiP88l6G1aF6IiI/3GIiIj/cYiIiP9xg0aKO8l1yI/3GIiIiP9xiIiI/3GIiIj/cYiIiI/3GIiIj/cYiIiP9xiIiIj/cYiIiP9xiIiI/3GIiIhVK9vUiIiP9xiIiI/3GIiIiP9xiIiI/3GIRFRsyrmP9xiIiI/3GIiIiP9xiIiI/3GIiIj/cYiISA5MjxuIj/cYiIiI/3GIiIj/cYiIiP9xiIiINBcSvOjtiI/3GIiIj/cYiIiP9xiIhEVGy6uXGIiIiP9xiIiI/3GIiIj/cYiIiI/3GIiIj/cYiIg8hte0eSiIiIj/cYiIiP9xiIiE3D3DPCiI/3GIiIiP9xiIiI/0D3vBGEiIiI/3GIiIj/cYiIhIW4x6R3GIiIiP9xiIiI/3GIg6m/K2ZA2IiIj/cYiIiP9xiIiEuTXFbKj/cYiIiI/3GIiIj/cYiIiP9xiIiIj/cYiIiP9xiIiI/3GIiIiP9xiIiI/3GIiIj/cYiIiI/3GIiIj/cYiIiP9xiIiIj/cYiIiP8/LaGy0l6Ij/cYiIiI/3GIiIj/cYNpTSumstiIiIj/cYiIiP9xiIiI/3GIT5p8FliIiIj/cYiIiP9xiIiI/zVcA7uj/HGIiIj/cYiIiI/3GIiIj/OuiItxd3iIiP9xiIiI/3GIiIiP9xNScEu9j7iP9xiIiIj/cYiIiP9xiDtOsrWxTY/3GIiIiP9xiIiI/3GIiIOpehtmheiIiIj/cYiIiP9xiIiI/z7DJrI82XGIiIj/cYiIiP9xiIiENUbNq5iIiIj/cYiIiP9xiIiDgSk7jtbIj/cYiIiP9xiIiIj/cYhFE8y+w/9xiIiIj/cYiIiP9xiISFuMikeP9xiIiIj/cYiIiP9xiIiI/3GDYvUbnQrnGIiIj/cYiIiI/3GIgktFEaxLruiIiP9xiIiI/3GIiIiP9xiIiI/3GIiIj/cYiD1+M7OBzIiP9xiIiI/3GIiIj/cYiIiI/3GIiIj/cYMSgxv9fOiIiI/3GIiIj/cYiIiP9xiIiIj/cYiIiP9xiIiI/3GIiDrYQbYnvv9xiIiI/3GIiIiP9xiIiD8IlLH3a4iIj/cYiIiP9xiIiIRulsoWmIiP9xiIiIj/cYiIiP9EMIzM93GIiIj/cYiIiI/3GIiE/nvBGE/3GIiIiP9xiIiI/3GIgxVAu/q/SIiP9xiIiI/3GIiIj/cYgxmaa/ZlmIiI/3GIiIj/cYiIiDDm5rApGYiIiI/3GIiIj/cYiINYDku38bj/cYiIiI/3GIiIj/cYiIiP9xiIiIj/cYiIRjesrIWIj/cYiIiI/3GIiIj/cYg9euGzhR6IiIj/cYiIiP9xiIiEgOTI8biP9xiIiIj/cYiIiP9xiDP2g7wJfHGIiIj/cYiIiP9xiIiDqfRLZgu4j/cYiIiP9xiIiI/3GIiIiP9xiDomgbXZfnGIiIj/cYiIiP9xiIiIg947SzHEuIiIiP9xiIiI/3GIg3yPm5NwaI/3GIiIj/cYiIiP9xgxpZy/WmOP9xiIiI/3GIiIj/cYiIg/cbyxjkP/cYiIiP9xiIiIj/cYiIiP9xN/lSuQatiIiP9xiIiI/3GIiIj/cYiIiI/3GDGNBr9y+f9xiIiI/3GIiIiP9xiIiI/3GIiIPkHmsr4Z/3GIiIj/cYiIiI/3GIiIgxlVW/aqqIj/cYiIiP9xiIiIj/cTgKRLf1u3GIiIj/cYiIiP9xiIg/rrOxUUyIiP9xiIiI/3GIiIj/cTwVt7TqSI/3GIiIj/cYiIiP9xiIiDWIMrt3zYiIiP9xiIiI/3GIiIiP9xiIiI/3GIiIj/cYiIiI/3GIiINlOIuqx3/3GIiIj/cYiIiP9xiISFuMikeI/3GIiIj/cYiIiP9xiISA5MjxuIiP9xiIiIj/cYiIiP9xiIiI/3GIgy+tS+BSuIiP9xiIiI/3GIiIj/cYiIiEY3rKyFiP9xiIiI/3GIiIiP9xg4FuS46RuIj/cYiIiP9xiIiIj/cYiIQjCM7PeI/3GIiIj/cYiIiI/3GIiIgxTGa/s5mIj/cYiIiP9xiIiIj/cYg+PZOywmyIj/cYiIiP9xiIiI/3GIg6j1K2cK2P9xiIiI/3GIiIiP9xiIiINkeSurhtiIj/cYiIiP9xiIiIg6w3u2PISIiI/3GIiIj/cYiIiI/zxGZbS5mnGIiIj/cYiIiP9xiIOuThthseiIiI/3GIiIiP9xiIiI/3GIiIj/cUZ4TKh7/3GIiIj/cYiIiI/3GIiIhFxYyjp3GIiIj/cYiIiI/3GIiEIwjOz3iP9xiIiI/3GIiIiP9xMoESvn7tj/cYiIiP9xiIiI/3GIQRyc/jb/cYiIiP9xiIiI/3GIiIiEXFjKOncYiIiP9xiIiI/3GIiIQo281yRxiIiI/3GIiIiP9xiIiI/02TXDbKcYiIiP9xiIiI/3GIiIiP9xiEo+zGwTiIiIj/cYiIiP9xiIiEY3rKyFiI/3GIiIj/cYiIiP9xhEVGzKuYj/cYiIiI/3GIiIj/cT+6qbFFVoj/cYiIiP9xiIiIj/cTOpQ71WvIiP9xiIiI/3GIiIiP9Otzw0jIiP9xiIiIj/cYiIiP9xiIiDMPwr3wPYiI/3GIiIj/cYiIiP9xiIiIj/cURUbMq5iI/3GIiIj/cYiIiP9xiEXFjLOniIj/cYiIiP9xiIiI/3GE52nCiWiP9xiIiI/3GIiIj/cTUrVbvUqv9xiIiIj/cYiIiP9xiIiI/3GIiIiP9xiIiI/3GISbAcZP5xiIiIj/cYiIiP9xiIiI/3FIqMyFc4j/cYiIiP9xiIiIj/cYhOKVwtaoiP9xiIiI/3GIiIj/cYiIiI/3GIiIj/cYiIhG6WyhaYiIj/cYiIiI/3GIiIj/cYiIiP9xiIiIj/N7C6uk9FiIiI/3GIiIj/cYiIiP9xiIiIj/cUp/bGgJj/cYiIiP9xiIiI/3GIiIhJf2x4CYiI/3GIiIj/cYiIiP9xQjCM7PeIiIiP9xiIiI/3GIiIj/cYiIiI/3GIiIj/cYiIRFRsurlxiIiI/3GIiIiP9xiIiI/3GIiDdDQbm8vo/3GIiIj/cYiIiP9xiIhFxYyzp4j/cYiIiP9xiIiI/3GIiE3D3DPCiIj/cYiIiI/3GIiIj/cYiEiwHIT+iIiIj/cYiIiP9xiIiEOhrNXliIj/cYiIiP9xiIiI/3GINGRSvJutiIj/cYiIiP9xiIiIj/PsciszjdiIiI/3GIiIj/cYiIiDTNI7wy3IiP9xiIiI/3GIiIj/cYiIiI/3E6JoG22X6P9xiIiI/3GIiIj/cYiEwFfE+oiIiI/3GIiIj/cYiIiP9xiDgCobj9XoiP9xiIiI/3GIiIj/cYiEfpbIFpcYiIiI/3GIiIj/cYiIiP88l6G1aF6IiI/3GIiIj/cYiIiP9xiEoiPG3ciP9xiIiI/3GIiIiP9xiExSvErUiI/3GIiIiP9xiIiI/3GITAV8T6iIiIj/cYiIiI/3GIiIj/Ioh3Gvd4joj/cYiIiI/3GIiIj/cYiIhNdpw4loiIiP9xiIiI/3GIiIj/cYgwPMmw0zaIj/cYiIiP9xiIiI/3GDpSW7atpP9xiIiIj/cYiIiP9xiIiI/3GIiIiE7bHCJOj/cYiIiP9xiIiIj/cYg3R5K5uG3/cYiIiP9xiIiI/3GIiIO/CCtQ99j/cYiIiI/3GIiIj/cYiIiP9xiIhGN6yshYiI/3GIiIj/cYiIiI/zS9hr1CeYiI/3GIiIj/cYiIiISX9seAmIj/cYiIiP9xiIiI/zIQ8b/vDv9xiIiI/3GIiIiP9xiIR5wslj2P9xiIiIj/cYiIiP9xMARRsAyuiP9xiIiI/3GIiIj/cYiIRcWMs6eI/3GIiIj/cYiIiP9xiIiEwFfE+oiIj/cYiIiP9xiIiI/3GIPvf3sggIiI/3GIiIiP9xiIiI/3GIiDJYB76n+Ij/cYiIiI/3GIiIj/cTuXobVoXoiP9xiIiIj/cYiIiP872EG2J76IiI/3GIiIj/cYiIg/fVuxgqSI/3GIiIiP9xiIiI/3GDNQZL2vm4j/cYiIiI/3GIiIj/cYiIiP9xiIRXhMuHuIiI/3GIiIiP9xiIiI/3GIhMBXxPqIiIj/cYiIiI/3GIiIj/cYiIiEgOTI8bj/cYiIiP9xiIiIj/cYiIiDCJtLCGS4iIiP9xiIiI/3GIiIiP9xiIhG6WyhaYiIiP9xiIiI/3GIiIiP9xhMUrxK1IiI/3GIiIiP9xiIiI/zxGZbS5mnGIiIj/cYiIiI/3GIiIj/cYiIiP9xiIiIj/cYiIiE12nDiWiIj/cYiIiI/3GIiIj/cYiIiP9xiIiIj/cYg6iwG2dP6IiP9xiIiI/3GIiIiP9xRnhMmHtxiIiIj/cYiIiP9xiIiEbpbKFpiIiP9xiIiIj/cYiIiP9xiIiI/3E1fJG7g26IiIj/cYiIiP9xiIiITAV8T6iI/3GIiIiP9xiIiI/3GIPAnBtPY+iIj/cYiIiP9xiIiI/3GIiIiP9xiIiI/3GIiIj/cYiIiI/3GIiIj/cYiIiP9xiISX9seAmIiIiP9xiIiI/3GIiIPS2hs9JeiIiI/3GIiIj/cYiIiE12nDiWiIiP9xiIiI/3GIiIg1N/W6yApxiIiIj/cYiIiP9xiIg7XqS1oVuI/3GIiIj/cYiIiI/3E+hoKyeX2IiI/3GIiIj/cYiIiP8xthGwWe6IiIj/cYiIiP9xiIiDi0YbhLnoj/cYiIiP9xiIiIj/cYiIiP9xiEBdPAss/3GIiIj/cYiIiP9xiIiIj/cYiIiP9xiIPctzszSM/3GIiIj/cYiIiP9xiIiIhHW4yaR4iIiP9xiIiI/3GIiIiP9xgzQHK8v41xiIiIj/cYiIiP9xiIiI/3E52Ja3J2mI/3GIiIj/cYiIiP9xiEEcnP42/3GIiIj/cYiIiP9xiIiEhbjIpH/3GIiIj/cYiIiP9xiIiENUbNq5iIiIj/cYiIiP9xiIiI/3GIiISFuMikf/cYiIiP9xiIiI/3GIiIiP9xiIiDCNBrCC+YiI/3GIiIiP9xiIiI/3GIS5NcVsqIiP9xiIiI/3GIiIiP9xRFRsyrmIj/cYiIiP9xiIiI/3GIiIiP9xiIiI/3GIhOKVwtaoj/cYiIiP9xiIiIj/cYhH6WyRaf9xiIiI/3GIiIj/cYiIiI/3E30J65L2GI/3GIiIj/cYiIiP9xiIg7/CG1A96IiI/3GIiIj/cYiIiI/3GITAV8T6iIiIj/cYiIiP9xiIiIj/cYiIg/WSawptlxiIiIj/cYiIiP9xiIiINZDWu28piP9xiIiI/3GIiIiP9xiITbc8JIxxiIiIj/cYiIiP9xiIhFE8yuw3GIiIj/cYiIiP9xiIiDlGura5RXGIiIiP9xiIiI/3GIiIj/cYg0teO7ShxxiIiI/3GIiIj/cYiIhJf2x4CYiIj/cYiIiP9xiIiIMHVxsJqOiIiI/3GIiIiP9xiIR+lsgWlxiIiI/3GIiIj/cYiIMZmmv2ZZiI/3GIiIj/cYiIiI/3GIiIj/cYiIiP9xiEfpbJFp/3GIiIiP9xiIiI/3GIiIQBycDzaIiI/3GIiIj/cYiIiP9xgwfRSwkuuIiIj/cYiIiI/3GIiIj/cYiIiP9xiIiIj/cYiIiP9xiIRFRsyrn/cYiIiP9xiIiIj/cYiIMSgxv9fOiP9xiIiIj/cYiIiP9xiIiI/3GIiEXFjLOniP9xiIiI/3GIiIj/cYiIiIP0GRsb5uj/cYiIiP9xiIiI/3GIhIW4yKR4j/cYiIiP9xiIiI/3GIiIiP9xhL4JxR9oj/cYiIiP9xiIiIj/cYhBzlzzGoj/cYiIiP9xiIiI/3GINFixu6dOcYiIiP9xiIiI/3GIiIgp1wQaco++iIj/cYiIiP9xiIiI/3GIRFRsyrmP9xiIiIj/cYiIiP9xiIhJf2x4CYiIj/cYiIiI/3GIiIj/cYOdiWtydp/3GIiIiP9xiIiI/3GIiIRBPMzsOIiIj/cYiIiP9xiIiIj/cU0FfD+o/3GIiIj/cYiIiP9xiIiEwFfE+oiIj/cYiIiP9xiIiI/3GDP2g70JfP9xiIiI/3GIiIiP9xiIiIPCmltNZaiIiP9xiIiI/3GIiIj/cYiIiI/3GIiIj/cYiIiP81uTW7RspxiIiI/3GIiIiP9xiIiI/3GIiDaQgbpvfoiIiP9xiIiIj/cYiIiP9xiIiDJwnb6PYo/3GIiIiP9xiIiI/3GIiINEPrvLwUiI/3GIiIiP9xiIiI/3GIiIhOKVwdanGIiIj/cYiIiI/3GIiIj/cYQ+JM0dv/cYiIiP9xiIiI/3GIiIiP9xiIiI/3GIiIj/TylcLWqIiIj/cYiIiI/3GIiIj/cYR+lskWmP9xiIiI/3GIiIiP9xiIiI/3GIiIj/cTodr7biUI/3GIiIiP9xiIiI/3GIiISFuMekdxiIiIj/cYiIiP9xiIiEgOTI8biP9xiIiI/3GIiIiP9xiIiI/3GIiIj/cYiIiI/zStlL1Sa4/3GIiIiP9xiIiI/3GIhMBXxPqIiIj/cYiIiI/3GIiIj/cYP7IHsU34iIiI/3GIiIiP9xiIiI/zp7ZLeEm4j/cYiIiI/3GIiIj/cYSFuMikeIj/cYiIiI/3GIiIj/cYiINXyRu4Nuj/cYiIiI/3GIiIj/cYiIiP9xiIiEvgnEH2cYiIiP9xiIiI/3GIiEXFjLOniP9xiIiI/3GIiIj/cYiIiI/3GIRjesrIWIiI/3GIiIiP9xiIiDaU0rprLYj/cYiIiI/3GIiIj/cYiDEoMb/XzoiI/3GIiIj/cYiIiP9xiDomgbXZfnGIiIiP9xiIiI/3GIiIg+PZOxwmxxiIiI/3GIiIiP9xiIiD5JNLK2y4iIj/cYiIiP9xiIiIj/cYhOKVwtaoiP9xiIiI/3GIiIj/cYg+08KyLD2P9xiIiI/3GIiIj/cYiIMFAPsL/wiI/3GIiIiP9xiIiI/3FFxYyzp4iIj/cYiIiI/3GIiIj/cYiIiP9xiEV4TLh7iIiI/3GIiIiP9xiIiEHOXOMacYiIiP9xiIiI/3GIiIiP9xiIiI/3GIiIj/RaGsxeWI/3GIiIj/cYiIiP9xiIiIj/cYSA5MjxuIiIj/cYiIiP9xiIiI/3GIiISFuMikf/cYiIiP9xiIiI/3GIiEY3rKyFiIj/cYiIiP9xiIiIj/NoDku38biIiI/3GIiIj/cYiIiI/3GIiIj/cThvw7iQPIiI/3GIiIiP9xiIiI/1SV3WqIiP9xiIiIj/cYiIiP9xiIiI/3GIiIiP9xiIiI/0LOXPMaiIiP9xiIiI/3GIiIiP8/32GyIJ6IiIj/cYiIiP9xiIiI/3FHnCyWPYiIj/cYiIiP9xiIiIj/cYiIiP9xiIiI/3GIiIhPTTwbLIiI/3GIiIiP9xiIiI/3GIiIj/cYiIiI/3GDo6xLbFO/9xiIiI/3GIiIj/cYiIiIIXyBGvg37v9xiIiI/3GIiIiP9xiIiE+afBZYiP9xiIiI/3GIiIiP9xgxSGq/t5X/cYiIiP9xiIiIj/cYiIQjCM7PeI/3GIiIj/cYiIiI/3GIiIj/cYiIiP9xiIiIj/cYiIiP9xiITilcLWqI/3GIiIj/cYiIiI/3GIiIj/cU23PDSMiI/3GIiIj/cYiIiP9xiIiIj/cYiIiDpOsraxTYiIj/cYiIiI/3GIiIj/cYiIiP9xiIiIj/cYOGtyuJSNiIiI/3GIiIj/cYiIiP9xiIiIj/cYiIiP9DjbznJIiIj/cYiIiP9xiIiI/3E8Jam02laIj/cYiIiI/3GIiIj/cYiINYDku38bj/cYiIiI/3GIiIj/cYhPNfwcoP9xiIiI/3GIiIiP9xiIS+CcUfb/cYiIiP9xiIiIj/cYiINXyRu4Nuj/cYiIiP9xiIiIj/cYiIiP9xQc5c8xqIiP9xiIiI/3GIiIiP9xiIgzwdm8PiZxiIiI/3GIiIiP9xiIhCMIzs94j/cYiIiP9xiIiIj/cYiIiP9xg/nsGxYT6IiP9xiIiI/3GIiIj/RDCMzPdxiIiIj/cYiIiP9xiIg0YAG8n/6IiP9xiIiIj/cYiIiP9xiITAV8T6iIiI/3GIiIiP9xiIiI/3GIiDgm1rjZKYiP9xiIiI/3GIiIiP9xiDcOlbnxaoj/cYiIiI/3GIiIj/cYiEl/bHgJiIiI/3GIiIiP9xiIiI/3GIiIj/cYiDFMZr+zmYiIiI/3GIiIj/cYiIg1iDK7d82IiIj/cYiIiP9xiIiI/3GIiIiP9xiISFuMikeP9xiIiI/3GIiIiP9xiDXhaLsel/9xiIiIj/cYiIiP9xiIiI/3GIiIiP9xiIg62EG1J75xiIiIj/cYiIiP9xiIiEoiPF3ccYiIiP9xiIiI/3GIiIVSvb1IiIiP9xiIiI/3GIiIiP9xiIiI/3GIiIg3UzO5rMyP9xiIiIj/cYiIiP9xiIP/eisQhdiIj/cYiIiI/3GIiIj/cYNi9RudCucYiIiP9xiIiI/3GIiIiP8/LaGy0l6Ij/cYiIiP9xiIiIj/cYiIMSyCv9N9/3GIiIj/cYiIiP9xiIiIgyUGS+r5uIiI/3GIiIj/cYiIiI/z8MO7LzxIiIiP9xiIiI/3GIiIj/cYO5ehtWheiI/3GIiIj/cYiIiP9xiE52nCiWj/cYiIiP9xiIiI/3GIiFYr2dRxiIiI/3GIiIj/cYiIiI/3GIiIj/cYiIiP9xiIiIj/cYiIP/NRsQyuiIiI/3GIiIj/cYiIiP9xMUQZv7vmiIj/cYiIiI/3GIiIj/cTWYebtnhoiP9xiIiI/3GIiIj/cYiIiI/3FOKVwtaoiIj/cYiIiP9xiIiI/3GIiIhEE8zOw4iIj/cYiIiI/3GIiIj/cYiIiP9xiDSxkrxObY/3GIiIiP9xiIiI/3GIiDqn6LZYF/9xiIiI/3GIiIj/cYiIiI/3GIiIj/cYiIiP9xiIiIj/cYiIg55De3G8iP9xiIiIj/cYiIiP9xiIiI/3GIiIiP9xiIiI/zULcbz0joiI/3GIiIj/cYiIiI/3GEp/bGgJ/3GIiIj/cYiIiP9xiIiISSI8fdyIiIj/cYiIiI/3GIiIj/cYiIiP9xiIiIj/cYU5Xdaoj/cYiIiP9xiIiIj/cYMvKHvg14/3GIiIj/cYiIiP9xiIiIgzxdW9OiqIiI/3GIiIj/cYiIiP9xQ/7c0BKIiIj/cYiIiI/3GIhIsByE/oiIiP9xiIiIj/cYiIiP9xiIiI/3GIiIhDoazV5YiP9xiIiI/3GIiIiP9xiEmwHGT+cYiIiP9xiIiIj/cYiIiP9xiIiI/3GITnacKJaP9xiIiI/3GIiIj/cYiIiI/3GIhOKVwtaoj/cYiIiP9xiIiI/3GIiIRjesrIWIj/cYiIiP9xiIiIj/cTgCobj9XoiI/3GIiIj/cYiIiI/3GIiIj/cYiE+afBZYiIj/cYiIiI/3GIiIj/cYiDesErlT7YiI/3GIiIiP9xiIiI/3E0C3G89I6Ij/cYiIiP9xiIiIj/cYiIiP9xiITnacGJZxiIiIj/cYiIiP9xiIiI/3GIiIiP9xiEEcnO42cYiIiP9xiIiIj/cYiIiP9xhAXTwLLI/3GIiIj/cYiIiP9xiIiIj/cYiIiP9xhOKVwtaoiI/3GIiIj/cYiIiI/3GIiDBtIrCi3f9xiIiI/3GIiIiP9xiIiI/zIQ8b/vDv9xiIiI/3GIiIj/cYiIiIQ6Gs1eWI/3GIiIj/cYiIiI/3GIiIj/cU23PDSMiI/3GIiIj/cYiIiP9xiEhbjIpHiI/3GIiIj/cYiIiP9xiIiIj/cUZ4TJh7cYiIiI/3GIiIj/cYiIiP9xiIiIj/cYiIiP9xSQ5MbxtxiIiI/3GIiIj/cYiIiIQ/7cwBJxiIiIj/cYiIiP9xiIg6Xvm2oQb/cYiIiP9xiIiI/3GIiIT+e8EYT/cYiIiP9xiIiIj/cYiDLmkb4ZboiP9xiIiI/3GIiIiP9xhFeEy4e4iIiI/3GIiIj/cYiIiP9xiIiIj/cYiIg4tGG4S56I/3GIiIj/cYiIiP9xiDQLcbz0jo/3GIiIiP9xiIiI/3GIPDFKtM61iIiI/3GIiIiP9xiIiDtulrWRaYiP9xiIiIj/cYiIiP9xiIhFxYyzp4/3GIiIiP9xiIiI/3GIiIj/cYiIiI/3GIiIj/cYiIiP9xiIiIj/cYiIiP9xiIiI/3GIiIiP9xiIiI/3GIiIhIDkyPG4/3GIiIj/cYiIiI/3GIiEuTXFbKiP9xiIiI/3GIiIj/cYiIiI/3GIhJzKxzNYiP9xiIiIj/cYiIiP9xSbAcdP6P9xiIiIj/cYiIiP9xiIiI/3GIiIiP9xiIiI/3GIhLRhxbnoiIiP9xiIiI/3GIiIj/SVuMikeIiIj/cYiIiP9xiIiI/3GIiIiP9xiIiIO0phtbWe/3GIiIj/cYiIiP9xiIiELiTOHbiIj/cYiIiI/3GIiIj/cYiIiEFxLPjtj/cYiIiP9xiIiI/3GIiIiP9xiIhOKVwtao/3GIiIj/cYiIiP9xiIiIj/cYiIiP9xiIiFKV3mqIiIiP9xiIiI/3GIiIj/Q4285ySIiI/3GIiIj/cYiIiI/3GIiIj/cYiIiP9xiIiEhbjIpH/3GIiIj/cYiIiP9xiIhBzlzzGv9xiIiIj/cYiIiP9xiIiI/3GIiIiP8+z8SzMDuP9xiIiI/3GIiIj/cYiIiI/3GIR5wslj2I/3GIiIiP9xiIiI/3GIhAXTz6LHGIiIj/cYiIiP9xiIiIj/cYiIiP9xg8CcG09j6IiI/3GIiIj/cYiIiP9xiIiIj/cYhKIjxt3I/3GIiIiP9xiIiI/3GIiIj/cYiIg7bpa1kWmIiP9xiIiI/3GIiIiP9xiIOXPBt4w+iI/3GIiIiP9xiIiI/3GIiIPUmJs7Z2iI/3GIiIj/cYiIiI/3E8DRO08uyIj/cYiIiP9xiIiI/3E976izEFeIiIj/cYiIiP9xiIiITAV8T6iI/3GIiIiP9xiIiI/3GIhIDkyPG4iI/3GIiIj/cYiIiI/3GIPm2+spJB/3GIiIj/cYiIiI/3GIiIhMBXxPqIj/cYiIiP9xiIiIj/cYiDkmgbfZfoiIiP9xiIiI/3GIiIiP9xNGRSvJutiIiP9xiIiIj/cYiIiP9xiEV4TLh7iIiI/3GIiIj/cYiIiI/3GDkq0rfVLYiIj/cYiIiI/3GIiIj/cYiIN+jduRciiIiI/3GIiIj/cYiIiI/3E9xyKzON2IiI/3GIiIj/cYiIiI/3GEV4TLh7iIiIj/cYiIiP9xiIiI/3GIiIiP9xiIiI/3GIiIj/cUJxLNjtcYiIiP9xiIiI/3GIiIiP9xiIiI/3GIiIj/cYiIiCoQfhpu+B6P9xiIiI/3GIiIj/cYiIOSaBt9l+iIiI/3GIiIj/cYiIiP83V9m6qCaIiP9xiIiI/3GIiIj/cYPAF0tP6L/3GIiIj/cYiIiP9xiIiIg3AqG5/V6IiIj/cYiIiP9xiIiIhDVGzauYiIj/cYiIiP9xiIiI/3GDNMEb2z7oiP9xiIiI/3GIiIj/cYhCMIzs94iIj/cYiIiP9xiIiI/3GIg13RW7Iur/cYiIiP9xiIiIj/cYiIRXhMuHuIiP9xiIiI/3GIiIj/cYiIP/eisQhdiIj/cYiIiP9xiIiI/3GIg0/U68ArGIj/cYiIiP9xiIiIj/cYiEuTXFbKiI/3GIiIj/cYiIiP9xiIiIj/cYiIhIDkyPG4j/cYiIiP9xiIiI/3GISiI8bdyI/3GIiIj/cYiIiI/3GIiIj/cYiIiP9xiIiIj/cYiD0REbPu7oj/cYiIiP9xiIiIj/cYg3+VK5Bq2I/3GIiIiP9xiIiI/3GIiDNMEbyz7nGIiIiP9xiIiI/3GIiIhJzKxzNY/3GIiIj/cYiIiP9xiIiIj/cYiIiP9xiIiI/3GIiIiP9xiIiI/3GIiIj/cYiIg3rBK5U+2Ij/cYiIiP9xiIiI/3GIMd5CvyG9iIiP9xiIiI/3GIiIiP80mVG9Zq6P9xiIiIj/cYiIiP9xiIiI/3GIiIScysczWI/3GIiIj/cYiIiI/3FEVGzKuYiP9xiIiI/3GIiIj/cYiIiDZny7mYNHGIiIiP9xiIiI/3GIiIS0YcW56IiP9xiIiI/3GIiIj/cYiEFxLPjtiIj/cYiIiP9xiIiIj/cYQF08Cyz/cYiIiI/3GIiIj/cYiIiP9xiIiIRulsoWmIiI/3GIiIj/cYiIiP9xiIiIj/cYiIiP9xiIiI/3GIQXEs+O2IiI/3GIiIj/cYiIiI/3GIiIj/cYiIiD+ewbBhPnGIiIj/cYiIiP9xiIiDtOsrSxTXGIiIj/cYiIiP9xiIiIMgvGvvQ5iI/3GIiIiP9xiIiI/3E9ERGz7u6IiI/3GIiIiP9xiIiI/3GIiIj/cYiIiI/3GIiIj/cYg0aKO8l1yP9xiIiI/3GIiIiP9xiDagyLpfN/9xiIiI/3GIiIiP9xiD3HIrM43YiP9xiIiI/3GIiIiP88n0S0YLtxiIiI/3GIiIj/cYiIT+e8EYSP9xiIiI/3GIiIiP9xiIiI/3GIiDgCobj9Xv9xiIiIj/cYiIiP9xiIhCMIzs94j/cYiIiI/3GIiIj/cYhAadwKYoiIj/cYiIiP9xiIiIj/cYiIiP9xiIiI/3EzmVG9Zq6P9xiIiI/3GIiIiP9xiEKNvOckj/cYiIiI/3GIiIj/cYgzzXi9MoeIiP9xiIiI/3GIiIiEIwjOz3/3GIiIj/cYiIiP9xiIg0xdW7OipxiIiIj/cYiIiP9xiIiIOT4Wt8Hpj/cYiIiP9xiIiI/3GIiIiP9xiIiI/3GIiINMnRvDYuiIiI/3GIiIj/cYiIiI/3GIiIj/cYiIiP9xiIiIj/cYiIiP9xiIiI/3GIiIhC4kzh24iP9xiIiIj/cYiIiP9xiIiI/3GIiEecLJY9j/cYiIiP9xiIiIj/cYiIiP9xiIiI/3GIiIiP9xiDWQ1rtvKYiIiP9xiIiI/3GIiIhPmnwWWI/3GIiIiP9xiIiI/3GIMjTRvssuiP9xiIiI/3GIiIj/cYiDh/tbiASoiI/3GIiIiP9xiIiINXyRuoNucYiIiP9xiIiIj/cYiIiP87c8G1jD5xiIiIj/cYiIiP9xiIiI/zbJ0bs2LoiI/3GIiIj/cYiIiI/3GEHOXPMaiI/3GIiIj/cYiIiP9xiIiIPvf3sQgIcYiIiI/3GIiIj/cYiIiP9xOLiyuEdNiIiP9xiIiI/3GIiIj/cYiIT008GyyIiIj/cYiIiI/3GIiIj/cYiIiP9xiIiIT008GyyIiP9xiIiIj/cYiIiP9xiIiI/3GIiEQHLM+NiP9xiIiI/3GIiIiP9xiIiI/3GIiIj/cYiIiI/3GIiIR5wshj1xiIiIj/cYiIiP9xiIiI/3GIiIiP9xiIiITtscIk6P9xiIiIj/cYiIiP9xiIiI/3GIiIiP9xhKf2xoCf9xiIiI/3GIiIj/cYiIhDVGzauYiIiI/3GIiIj/cYiIiP9xhJzKxzNYiIiP9xiIiI/3GIiIiP9xg3kIG5b36P9xiIiI/3GIiIj/cYiIiIPGbzs5kMcYiIiP9xiIiIj/cYiIPRERs+7uj/cYiIiP9xiIiIj/cYhC4kzh24iIiI/3GIiIj/cYiIgwecKwlj2IiI/3GIiIj/cYiIiP9xiIiIj/cYiIiEuTXFbK/3GIiIj/cYiIiP9xiIiDqfRLZgu4j/cYiIiP9xiIiI/3GIiFOV3Wr/cYiIiP9xiIiI/3GIiIg/96KxCF2I/3GIiIj/cYiIiP9xiIg6cj+2jcCIj/cYiIiP9xiIiI/3GIiIiP9xiIiI/3GDRoo7yXXIj/cYiIiP9xiIiIj/cYiIiP9xSQ5MbxtxiIiI/3GIiIj/cYiIiI/3GIiIj/cYiIS0YcW56IiI/3GIiIj/cYiIiP9xiIiIj/cYiE52nBiWcYiIiP9xiIiIj/cYiIiP9GxYyzp4iIiP9xiIiIj/cYiIiD6iFbJd6oiIiI/3GIiIj/cYiIgwwrGwTU6IiI/3GIiIj/cYiIiP9xiERUbMq5j/cYiIiI/3GIiIj/cYiIiP9xgwEPGw/w6IiIj/cYiIiI/3GIiIj/cYOAKhuP1eiI/3GIiIiP9xiIiI/3GIiIj/RDCMzPdxiIiIj/cYiIiP9xiIiDNYsb2nToiI/3GIiIj/cYiIiP9xiIiEXFjLOnj/cYiIiP9xiIiI/3GIiDNMEb2z7v9xiIiI/3GIiIj/cYiIiI/3EzTBG9s+6Ij/cYiIiP9xiIiIj/cYiIg/nsGwYT5xiIiIj/cYiIiP9xiIg73wy1IPOIiI/3GIiIj/cYiIiP9xRcWMs6eIiIj/cYiIiP9xiIiI/3E0aKO8l1yIj/cYiIiI/3GIiIj/cYOdiWtydp/3GIiIiP9xiIiI/3GIiISX9seAmIiP9xiIiIj/cYiIiP9xiDxiorSdXYiIiP9xiIiIj/cYiIiP9xOG/DuJA8iIj/cYiIiI/3GIiIj/cYiIiP9xTEYcS56P9xiIiI/3GIiIj/cYiIiDx6N7SFyP9xiIiI/3GIiIiP9xiIiI/3GIiIj/cYiDV8kbuDboiP9xiIiI/3GIiIj/cYR+lskWmP9xiIiIj/cYiIiP9xiIiI/3GEIwjOz3iIiI/3GIiIj/cYiIiP9xiIiIKv81GmAMroiIiP9xiIiI/3GIiIiP9xiIhEVGy6uXGIiIj/cYiIiP9xiIiIj/cYiIiP9xiIiI/3GIiIiP9xiIiI/3GIiIj/cYiIiI/3GIiIT5p8FliI/3GIiIj/cYiIiI/3GIiIhJf2x4CYiP9xiIiI/3GIiIiP9xg50PO3LwyIiI/3GIiIiP9xiIiI/3GIhBzlzzGo/3GIiIj/cYiIiI/3GIiEOhrNXliIj/cYiIiI/3GIiIj/cTQPwrzwPf9xiIiIj/cYiIiP9xiIPJLNtG0yiI/3GIiIj/cYiIiP9xiIiIMuaRvhluj/cYiIiP9xiIiI/3GIiIiP9FoazF5Y/3GIiIj/cYiIiI/3GIiIg/CJSx92uIiP9xiIiI/3GIiIj/cYg7+CW0B9pxiIiI/3GIiIiP9xiIiI/3GIiIj/cYiD/3orEIXYiIj/cYiIiP9xiIiI/3GIiIPrqpskVWiIiI/3GIiIj/cYiIiP9xiIg8iim0ddaIiI/3GIiIj/cYiIhMUrxK1I/3GIiIj/cYiIiP9xgz0cu9LjSIiI/3GIiIiP9xiIiI/3EwylSwRauIiP9xiIiIj/cYiIiP9xPRERs+7uiIiP9xiIiIj/cYiIiP9xiIiI/3GIiIiP9xiIiI/3GIiIj/cSKPMirnDN2IiIiP9xiIiI/3GIiIj/cUvgnFH2iIj/cYiIiP9xiIiI/3GEgOTI8biIiI/3GIiIiP9xiIiI/3GIiIj/cYiIiI/3GIiIj/cTdDQbm8voiIj/cYiIiP9xiIiI/3GIiIiP9xiIiI/3GDNMEb2z7oj/cYiIiI/3GIiIj/cYiIiP9xiIiIj/cYiIiDakxLpbO4iI/3GIiIj/cYiIiI/3GIiIj/cYOGtyuJSNiIiI/3GIiIj/cYiIiI/3FAadwKYoiIiI/3GIiIj/cYiIiP9xiIiIMNpGsDW5j/cYiIiI/3GIiIj/cYiDTtXLwSo/9xiIiI/3GIiIiP9xiIiI/3GIiIj/Nr0xukLOcYiIiP9xiIiI/3GIiIiEtGHFueiP9xiIiI/3GIiIiP9xiIhBzlzzGv9xiIiI/3GIiIj/cYiIiI/3GIiIj/cYiIiP9xiIhBcSz47YiP9xiIiI/3GIiIiP9xiIiI/3GIg7bpa1kWmIiIj/cYiIiP9xiIiI/3GIiEIwjOz3iI/3GIiIj/cYiIiP9xiIiIj/cYiIiP9xiIiI/3GIgxdXG/io6P9xiIiIj/cYiIiP9xiINBtjvOSciI/3GIiIj/cYiIiP9xiIPoaCsnl9iP9xiIiIj/cYiIiP9xiEPiTMHbcYiIiP9xiIiI/3GIiIiP9BqnwGWP9xiIiI/3GIiIj/cYiIRRPMrsNxiIiI/3GIiIiP9xiIg4AqG4/V7/cYiIiP9xiIiIj/cYiIiP9xS5NcVsqIiIj/cYiIiP9xiIiIj/cYiIiP9xiIiI/3GIiIS0YcW56IiP9xiIiI/3GIiIiP9xiIg6k6W1bFpxiIiIj/cYiIiP9xiIiI/0VUbMq5iIj/cYiIiI/3GIiIj/cUiozIVziP9xiIiI/3GIiIj/cYiEEcnO42cYiIiP9xiIiI/3GIiIiP9xiIiI/3GIiIj/cYiIiI/3GIiIj/cYiIiP9xiDsJF7X26Ij/cYiIiP9xiIiI/3GIiEHOXPMa/3GIiIiP9xiIiI/3GIiIj/cYiIiI/3GIiD6CMbJ9zoiP9xiIiIj/cYiIiEdbjJpHiIiI/3GIiIiP9xiIKpZkGmaZvoiIiP9xiIiI/3GIiIj/cYiIiI/3GIiIj/cYiIiP9xiIiIj/cYiIiP9xiIiI/3GIiCxNIBo7Lf5xiIiIj/cYiIiP9xiIiDIPGL7w54/3GIiIiP9xiIiI/3GIiIg5s963TCGP9xiIiI/3GIiIj/cYiIiI/3GIiIg6l6G2aF6IiI/3GIiIiP9xiIiI/3GDV8kbuDboiI/3GIiIiP9xiIiI/3GIiIj/cU4pXC1qiIiP9xiIiIj/cYiIiP9xO+ThtRsej/cYiIiP9xiIiI/3GIiIiP9xiIRXhMuHuIiI/3GIiIj/cYiIiP9xiDSIh7x3eIiIiI/3GIiIj/cYiIiP9xM8UrvTrUj/cYiIiP9xiIiIj/cYiIiP9xiIiEHOXOMacYiIiP9xiIiIj/cYiIiP9xMuaRvhluiIiI/3GIiIiP9xiIiI/3GIS+CcUfaP9xiIiIj/cYiIiP9xiINGABvJ/+iIiP9xiIiIj/cYiIiP9xhIW4yKR4iP9xiIiIj/cYiIiP9xiIR+lsgWlxiIiI/3GIiIiP9xiIiI/3GIQF08Cyz/cYiIiP9xiIiI/3GIiIiP9xhCjbznJIj/cYiIiI/3GIiIj/cYiIM0wRvLPucYiIiI/3GIiIj/cYiEIwjOz3iI/3GIiIiP9xiIiI/3E68Ne2DyiIiP9xiIiI/3GIiIj/cYiINfFauw6liP9xiIiI/3GIiIj/cYiIiI/3GIiIg6FQ226vL/cYiIiP9xiIiIj/cYiIgk8B0awP4uiIiI/3GIiIj/cYiIiP9xOtyStiNtj/cYiIiI/3GIiIj/cYiIhLk1xWyo/3GIiIj/cYiIiI/3GIiIj/cYiIiP9xiIiIj/NJlRvWauj/cYiIiI/3GIiIj/cYiIiP9xiIhC4kzh24iIj/cYiIiI/3GIiIj/cYiIiEgOTI8bj/cYiIiP9xiIiIj/cYiISj7MbBOIiI/3GIiIj/cYiIiP9xg8o0K0XL3/cYiIiP9xiIiI/3GIiIOB4yuOHNiIiP9xiIiI/3GIiIiP9xiIiI/3GIiIhFeEy4e4j/cYiIiP9xiIiIj/cYiIiP9xiDi4srhHTYj/cYiIiI/3GIiIj/cYiIiErgnGH2iIiI/3GIiIj/cYiIiP9xiIgwecKwlj2IiIj/cYiIiP9xiIiIj/cUFxLPjtiIiI/3GIiIiP9xiIiI/0GqfAZY/3GIiIj/cYiIiI/3GIiIj/cYiE23PDSM/3GIiIj/cYiIiP9xiIiIj/cYiITilcLWqP9xiIiI/3GIiIj/cYiIiI/3GIiIj/cYiIiP9xiIhJf2x4CYiIiP9xiIiI/3GIiIj/cYiIiI/3GIgxhWO/epyIj/cYiIiI/3GIiIj/cYg5wAK3P/2I/3GIiIj/cYiIiI/3GIP5IjsW3c/3GIiIj/cYiIiP9xiIiEoiPF3ccYiIiP9xiIiIj/cYiIiP9xRzesjIVxiIiIj/cYiIiP9xiIiI/3GIiIiP9xiIiI/3FEoazF5f9xiIiIj/cYiIiP9xiIQ6Gs1eWIiIj/cYiIiP9xiIiI/0YHLK+NcYiIiP9xiIiI/3GIiIiP9xg7TrK1sU2I/3GIiIj/cYiIiI/3GIgxTGa/s5mIiIj/cYiIiP9xiIiIj/cYR+lskWmP9xiIiI/3GIiIj/cYiIiI/092nCiWiI/3GIiIj/cYiIiI/3GIiDKx575OGIiIj/cYiIiP9xiIiI/3GIiIiP9xiIhTldxqcYiIiP9xiIiIj/cYiIiDqLAbZ0/v9xiIiI/3GIiIiP9xiIiI/zsmgbbZfoj/cYiIiP9xiIiIj/cYiIiP9xhNtzw0jIj/cYiIiP9xiIiI/3GIiIiP9xiIiI/3GIiIj/cYiIhC4kzh24iI/3GIiIiP9xiIiI/3GD2G17N5KIj/cYiIiP9xiIiI/3GIhL4JxR9o/3GIiIj/cYiIiP9xiIiCEzlBr8xr6IiI/3GIiIj/cYiIiP9xiIiIQM5cBBqIiIiP9xiIiI/3GIiIj/RsWMs6eIiIiP9xiIiI/3GIiIgw5uawKRmIiIj/cYiIiI/3GIiIMkByvr+NiIj/cYiIiP9xiIiI/3GDqLAbZ0/oiIiP9xiIiI/3GIiIj/cTrckrYjbY/3GIiIiP9xiIiI/3GIiIj/cYiIiI/3GIiIj/cYiIiP9xiIiIj/cYiIiP9xiIiI/3GIiIPu9TshCsiI/3GIiIj/cYiIiI/3GIhMBXxPqIiIj/cYiIiP9xiIiIj/SDesnIX/cYiIiP9xiIiIj/cYiIiP9A6xwSTv9xiIiIj/cYiIiP9xiDuXobVoXo/3GIiIiP9xiIiI/3GIiEhbjIpH/3GIiIiP9xiIiI/3GIiIP6pisVWdiIiP9xiIiI/3GIiIiP9xK56xGlYU7oiIiP9xiIiI/3GIiIg0JwS82PuIiI/3GIiIj/cYiIiI/3GIiDC2EbBZ7v9xiIiI/3GIiIiP9xiIiISj7MbBOIj/cYiIiP9xiIiI/3GIiIiP9xiIiI/3GIiDq32rZIJYj/cYiIiI/3GIiIj/cYiEvgnFH2/3GIiIiP9xiIiI/3GIiIQc5c4xpxiIiI/3GIiIiP9xiIiIJFtwGrpI/nGIiIiP9xiIiI/3GIiIj/cYiIiDxylLSNa4iIj/cYiIiI/3GIiIg1fJG6g25xiIiI/3GIiIiP9xiIiDzPxLQwO4iP9xiIiI/3GIiIiP9xQKp89VhxiIiI/3GIiIj/cYiIiI/3GIiEXFjLOnj/cYiIiP9xiIiIj/cYiISA5MjxuIj/cYiIiP9xiIiI/3GIhBHJzuNnGIiIj/cYiIiP9xiIiIg7/CG1A96I/3GIiIj/cYiIiI/3GINL0xvELOiI/3GIiIiP9xiIiI/3GExGHDuecYiIiI/3GIiIj/cYiIiP9IN6ychY/3GIiIj/cYiIiP9xiIiIj/RsWMs6eIiIj/cYiIiP9xiIiIj/cYPX4zs4HMiIj/cYiIiP9xiIiIj/cYiII8SYGtO2foiI/3GIiIiP9xiIiI/3GIOcACtz/9iP9xiIiI/3GIiIiP9xiIiI/3GIiIj/cYiIN4/8uXADiIj/cYiIiP9xiIiI/3FFxYyzp4iIiP9xiIiI/3GIiIg/+/OwBAxxiIiI/3GIiIj/cYiIiEnMrHM1j/cYiIiP9xiIiIj/cYiEyv7EUB/3GIiIj/cYiIiP9xiIiIj/cYiE52nBiWcYiIiP9xiIiIj/cYiIiP9xiIOaPst1wTj/cYiIiP9xiIiIj/cYiDeQgbhvfnGIiIj/cYiIiP9xiIiIj/cTLq4r4VHYiP9xiIiIj/cYiIiP9xiIiI/3GIiIiEuTXEbKcYiIiI/3GIiIj/cYiIiP9xQc5c8xqIiP9xiIiIj/cYiIiP9xg2nHW6Y4qP9xiIiIj/cYiIiP9xiIiINGABvJ/+iP9xiIiIj/cYiIiP9xiIiI/3GD9BkbG+boiIiI/3GIiIj/cYiIiP9xg37bG4Ek5xiIiI/3GIiIj/cYiIiINsj5ujcGiIiI/3GIiIiP9xiIiI/3GIiIj/cUxSvErUiIiI/3GIiIj/cYiIiI/3FL4JxR9oiP9xiIiI/3GIiIiP9xiEY3rKyFiIiP9xiIiIj/cYiIiP9xiDAUQ7D7vIj/cYiIiI/3GIiIj/cYg3W9W5pCr/cYiIiP9xiIiIj/cYiIiEAcnA82iI/3GIiIiP9xiIiI/3GIPXrhs4UeiIiI/3GIiIj/cYiIiEAcnA82iIj/cYiIiP9xiIiIj/cTF1cb+KjoiI/3GIiIj/cYiIiP9xg0C3G89I6I/3GIiIiP9xiIiI/3GIiIhMUrxK1P9xiIiI/3GIiIj/cYiIiI/0TiTNHbj/cYiIiI/3GIiIj/cYiIg8CcG09j6P9xiIiI/3GIiIj/cYiIhJf2x4CYiIj/cYiIiP9xiIiI/3GDV8kbuDboiIj/cYiIiP9xiIiI/3GDIXvL7oQ4iP9xiIiI/3GIiIiP9xiIPA0TtPLs/3GIiIj/cYiIiP9xiIiIj/cYiIiDnYQbcnvoiIiP9xiIiI/3GIiIj/cYiIiI/3GIiIhAzlwEGoiIiP9xiIiI/3GIiIiP9PKVwtaoiIiP9xiIiI/3GIiIj/cYiIiI/3GIiIOSaBt9l+iIj/cYiIiP9xiIiIj/cYiEHOXPMaj/cYiIiP9xiIiI/3GIiIiDvwgrQPfXGIiIiP9xiIiI/3GIiIj/cYiIiCMuaRrdGW6IiIj/cYiIiP9xiIiI/3GIOYtWt3SpiP9xiIiIj/cYiIiP9xiIiI/zWl8btaDnGIiIj/cYiIiI/3GIiIj/cYiIiP9xNAtxvPSOiI/3GIiIiP9xiIiI/3GIiIj/cYiIiI/3GIiIj/cYiIiP9xiIiIj/cYNmsdupTij/cYiIiP9xiIiIj/cYiINJh5vGeGiIiIj/cYiIiP9xiIiI/3GIiIQuJM4duIiP9xiIiIj/cYiIiP9xiIOH+1uIBKiIj/cYiIiP9xiIiIj/cYiIiEl/bHgJiI/3GIiIj/cYiIiI/3GIQuJM4duIiIiP9xiIiI/3GIiIgzD8K98D2Ij/cYiIiP9xiIiI/3GIPLuBtER+iIiIj/cYiIiP9xiIiI/0oa7H5RiIiP9xiIiIj/cYiIiP9xgw3pewMWiIj/cYiIiI/3GIiIj/cYiDDW9LA5C4iIiI/3GIiIj/cYiIiP9xP+sCsRT9iP9xiIiIj/cYiIiP9xiIg39QG5Cv6Ij/cYiIiI/3GIiIj/cYiIhJf2x4CYiI/3GIiIiP9xiIiI/3GIiIhHW4yaR4iIiI/3GIiIj/cYiIiE+afBZYj/cYiIiI/3GIiIj/cYiIS0YcW56IiI/3GIiIj/cYiIiP9xiIiIj/cYiIiP9xiEgOTI8biIiP9xiIiI/3GIiIiP9xg2lNK6ay2IiIj/cYiIiI/3GIiIj/cYiIiP9xiIiIj/cYiIiP9xiIhLk1xWyoj/cYiIiP9xiIiIj/cYiIhEByzPjf9xiIiIj/cYiIiP9xiIiI/3GIiISX9seAmIiI/3GIiIj/cYiIiP9xg3lNK4ay1xiIiI/3GIiIj/cYiIiIOPzLuAM0iIiI/3GIiIj/cYiIiP9xTFK8StSIiIj/cYiIiP9xiIiIj/cYiIiP9xiIiI/3GIiIiP9xiIiI/3GIiIj/cYhBzlzzGoj/cYiIiI/3GIiIj/cYiIiP9GxYyzp4iIiI/3GIiIj/cYiIiP9xNuETuh7siIiP9xiIiIj/cYiIiP9xhOdpwolo/3GIiIiP9xiIiI/3GIiITXacOJaIiIj/cYiIiP9xiIiI/3GIiIiEbpbKFpiIj/cYiIiP9xiIiI/3GIiIiP9xiIiI/3GIhIsByE/oiIiI/3GIiIj/cYiIiP9xhP57wRhIiI/3GIiIj/cYiIiI/3GIiE+afBZYiI/3GIiIj/cYiIiI/3GIiIj/cYiIg4f7W4gEqI/3GIiIj/cYiIiI/3GIiDdf0bmgLoiIiP9xiIiI/3GIiIj/cYg75OG0Gx5xiIiI/3GIiIiP9xiIiEuTXFbKj/cYiIiP9xiIiI/3GIiIScysczWI/3GIiIj/cYiIiI/3GEnMrHM1iIiP9xiIiIj/cYiIiP9xNEc9vLjCiIiI/3GIiIj/cYiIiP9xiIiEuTXFbKj/cYiIiI/3GIiIj/cYiIiP9xKBWnGo6ljoj/cYiIiP9xiIiIj/cYiDsJF7X26P9xiIiI/3GIiIiP9xiIiITLc8RIyIiI/3GIiIj/cYiIiP9xiIiIj/cYPucGshj5j/cYiIiP9xiIiIj/cYiDyzNLRMy/9xiIiI/3GIiIj/cYiEyv7EUB/3GIiIiP9xiIiI/3GIiIj/PE6ytbFNiIiP9xiIiI/3GIiIj/cYiIiI/3EzmVG9Zq7/cYiIiI/3GIiIj/cYiIiP9xiIiIj/cYiIQjCM7PeI/3GIiIj/cYiIiI/3GIiEQHLM+Nj/cYiIiI/3GIiIj/cYiIiP9xiIiIj/cYiIiP9xiIiI/z5+M7OBzIiIiI/3GIiIj/cYiIiEeozJVziIj/cYiIiP9xiIiIj/cYPbuBskR+cYiIiP9xiIiI/3GIiIiEQHLL+NcYiIiP9xiIiIj/cYiIiP9xN28ZuZDmiP9xiIiI/3GIiIiP9xiIiI/3GIiIj/cYiIiI/3GIiIRcWMs6f/cYiIiP9xiIiIj/cYiIiP84kIG5b36Ij/cYiIiP9xiIiIj/cYiIiP9xiIiI/3GIgzWLG9p06IiIj/cYiIiP9xiIiIj/cYiIiP9xL9IwGhLc/oj/cYiIiP9xiIiIj/cYiIhO2xwiToj/cYiIiI/3GIiIj/cYhLk1xWyoiI/3GIiIj/cYiIiI/3GIiIj/cYg2O/G6xA6Ij/cYiIiP9xiIiIj/cYiIiP88QhS1veuI/3GIiIj/cYiIiP9xiIiDbhE7oe7P9xiIiIj/cYiIiP9xiIiIR1uMmkeIiIiP9xiIiI/3GIiIj/cYiIiI/3GIiIj/cUp/bGgJj/cYiIiP9xiIiIj/cYiDQbY7zknIj/cYiIiI/3GIiIj/cYiIiP9xiIg0eJW8h2qI/3GIiIj/cYiIiI/3GIhEVGzKuf9xiIiI/3GIiIj/cYiIiEOhrNXliI/3GIiIj/cYiIiI/3GIRFRsyrmP9xiIiI/3GIiIj/cYiIiI/3GIiIj/cYiIiP9xiIiIgyQHK+v42I/3GIiIiP9xiIiI/3GISFuMikeI/3GIiIiP9xiIiI/3GIMXVxv4qOiP9xiIiI/3GIiIiP9xiIiIP6pisVWdiIj/cYiIiP9xiIiI/3GIiIiP9HeEyoe/9xiIiIj/cYiIiP9xiIiI/3GIiIiP9xiIiI/3GIhIsByE/oiIiI/3GIiIj/cYiIiP9JqMyFc4iP9xiIiI/3GIiIiP9xiILPNBGkDL7v9xiIiI/3GIiIj/cYiIiI/0jpbJFpiI/3GIiIj/cYiIiP9xiIiIj/cYiIOkq2tbVJcYiIiI/3GIiIj/cYiIiP9xiDSxkrxObY/3GIiIiP9xiIiI/3GIiDUjsrvcTY/3GIiIiP9xiIiI/3GIiIj/cYiIiI/zeMg7pzfP9xiIiIj/cYiIiP9xiIiDmHBbd4+oj/cYiIiP9xiIiI/3GIMDh4sNeHiIiP9xiIiIj/cYiIiP9xiIiI/3GIiIiP9xiIiI/3GIiIj/cYiIiI/3GIiIj/cYiIiP9xiIiIj/cYiIiP9xNGz0vJML/3GIiIiP9xiIiI/3GIiIMvaDvgl8iIj/cYiIiP9xiIiIj/cYiIiP9xiISX9seAmIiIj/cYiIiI/3GIiIj/cYiISRrsflH/cYiIiP9xiIiIj/cYiIiP9xiIiI/3E8/CG0A96P9xiIiI/3GIiIj/cYiIg/96KxCF2Ij/cYiIiP9xiIiI/3GIiIiP9xiIiI/3GIiIj/cYiIiI/3GIiIj/cYiIiP9xiIiIj/cYiIiP9xiIiI/3GIiIiP9xiIiITAV8T6iI/3GIiIj/cYiIiI/3GIiIj/cYiIP6pisVWdiIiI/3GIiIj/cYiIiI/3GIOvDXtg8oj/cYiIiI/3GIiIj/cYiIMZmmv2ZZiI/3GIiIj/cYiIiP9xiIiDKdor5iXYj/cYiIiP9xiIiI/3GIiIhLk1xWyv9xiIiIj/cYiIiP9xiIiI/3E9z8SzMDv/cYiIiI/3GIiIj/cYiEhbjIpHj/cYiIiI/3GIiIj/cYiIiP9xiIiIj/cYiIiP9xiIiI/3GIiIiP9xR5wslj2IiP9xiIiIj/cYiIiP9xiIiINzYeucnhj/cYiIiI/3GIiIj/cYiIiDJAcr6/jYiP9xiIiI/3GIiIiP9xiIS+CcUfb/cYiIiP9xiIiIj/cYiIiP9xiIiI/3GIiIiP9xiIiISj7MbBOIj/cYiIiP9xiIiI/3GIiIiP9xRKGsxeX/cYiIiP9xiIiIj/cYiIiP9xiIhFeEy4e4iI/3GIiIj/cYiIiI/3GIiIOdhBtye+iIiIj/cYiIiP9xiIiI/3GIiIgpLZEafSbuiIiI/3GIiIiP9xiIiI/0oOTH8b/3GIiIj/cYiIiP9xiIiIj/PKvktVQbiIj/cYiIiP9xiIiIj/cYiIiP9xiIiI/0lbjIpHiIiI/3GIiIj/cYiIiP9xiIhLRhxbnoiIj/cYiIiP9xiIiIj/cYO0phtbWeiIiP9xiIiI/3GIiIj/cYRzesjIVxiIiI/3GIiIj/cYiIiIMYVjv3qc/3GIiIj/cYiIiI/3GIiDegc7lfjP9xiIiIj/cYiIiP9xiIiI/3GIiIiP9xiIiI/3GIiIj/cYTEYcS57/cYiIiP9xiIiI/3GIiIhPmnwWWIj/cYiIiP9xiIiI/3GIiEwFfE+oiIiP9xiIiI/3GIiIj/cYiDKtlL5Sa4iIiP9xiIiIj/cYiIiP9Cadz5Yv9xiIiI/3GIiIj/cYiIiD6WdLJpi4j/cYiIiP9xiIiIj/cYiDmbSLdkt4iP9xiIiIj/cYiIiP9xiE4pXC1qiI/3GIiIj/cYiIiI/3GINwpEufW7iIiP9xiIiI/3GIiIiP9xTQV8P6j/cYiIiP9xiIiI/3GIiIhAadwKYo/3GIiIiP9xiIiI/3GIiIj/cYiIiI/3GIViva1P9xiIiI/3GIiIiP9xiIiI/3GFYr2tSP9xiIiIj/cYiIiP9xiISX9seAmIiIj/cYiIiI/3GIiIj/cTRYsbynTv9xiIiIj/cYiIiP9xiIiDV8kbuDbv9xiIiIj/cYiIiP9xiIgy5pG+GW6I/3GIiIiP9xiIiI/3GIiIj/cYhMBXxPqIiIiI/3GIiIj/cYiIiP8xUZGwvm7/cYiIiI/3GIiIj/cYiIg1M6S7zFuIj/cYiIiP9xiIiIj/cYiERUbMq5/3GIiIj/cYiIiP9xiIiIj/Q4285ySIiP9xiIiIj/cYiIiP9xg8Kfqz1gVxiIiIj/cYiIiP9xiIiI/3ExLIK/032IiP9xiIiIj/cYiIiP9xiIiI/3GIiIiP9xiIiIS0YcW56I/3GIiIiP9xiIiI/3GIiIhOKVwdanGIiIj/cYiIiI/3GIiIj/cYiIiP9xiIiIj/cYiIiP9xiIiI/3GIiIiDnQ87cvDP9xiIiI/3GIiIiP9xiIiD8M5bHzGoj/cYiIiP9xiIiIj/cYiIiP9xO9NttSySiIiI/3GIiIj/cYiIiI/3E4X9G4oC6P9xiIiIj/cYiIiP9xiIiI/3GIiIiDXRIbsu3oiI/3GIiIj/cYiIiI/3GIiIj/cYiIiD+us7FRTI/3GIiIiP9xiIiI/3GIiITXacOJaIiIj/cYiIiP9xiIiI/3GIPGKitJ1diIiIj/cYiIiP9xiIiI/3GIiIiP9xiIiI/3GIiDAUQ7D7vP9xiIiIj/cYiIiP9xiIiDd/C7mA9P9xiIiI/3GIiIj/cYiIiE/nvAGEcYiIiP9xiIiIj/cYiIiEl/bHgJiI/3GIiIj/cYiIiI/3GIhCMIzs94iP9xiIiI/3GIiIiP9xiIiI/3GIiIj/cUJxLNjtcYiIiP9xiIiI/3GIiIiP9xiIiI/0GqfAZY/3GIiIj/cYiIiI/3GIiIj/cYiIS0YcW56IiI/3GIiIj/cYiIiP9xO0phtbWeiIiI/3GIiIiP9xiIiI/3GIiIj/cYiIiI/3GIiIj/cUQHLM+NiIiI/3GIiIj/cYiIiP9xiIiIj/cYiIiP9xSFuMikeIiP9xiIiIj/cYiIiP9xiIQBycDzaIiIiP9xiIiI/3GIiIj/Ny9RutCuj/cYiIiP9xiIiIj/cYiIiP9xiIiI/3GIiIiP9xiIiI/3GIiIj/cYiIiI/3GIiIj/cYiIiP9xiIiIj/cYiIiP9xTK/sRQGIj/cYiIiP9xiIiIj/cYiITXacOJaIiIj/cYiIiI/3GIiIj/TgV8P6iP9xiIiI/3GIiIiP9xiIiD5JNLK2y4iIj/cYiIiP9xiIiIj/cYiIiP9xiIiErgnGH2iIiIj/cYiIiP9xiIiI/3GIiEOhrNXliIiP9xiIiI/3GIiIiP9xhMRhw7nnGIiIj/cYiIiI/3GIiIOdyStyNtiIj/cYiIiP9xiIiIj/cYiIiP9EMIzM93GIiIj/cYiIiI/3GIiIj/NcGEvD57iIiIj/cYiIiP9xiIiI/3GIT5p8FliIiIj/cYiIiP9xiIiI/3GIiIiP822cO7JjyIiIj/cYiIiP9xiIiIj/cURUbMq5iI/3GIiIj/cYiIiP9xiIhEVGy6uXGIiIiP9xiIiI/3GIiIj/cYiIiI/3GIiIj/cYiIiP9xQc5c8xqIiP9xiIiIj/cYiIiP9xiIiI/0d4TKh7j/cYiIiP9xiIiIj/cYiIg4xFO4O6yIiP9xiIiIj/cYiIiP9xiEfpbJFp/3GIiIj/cYiIiI/3GIiITXacOJaIiI/3GIiIiP9xiIiI/3E+LaGy0l6I/3GIiIiP9xiIiI/3GIhEVGzKuf9xiIiI/3GIiIiP9xiIiI/0lbjIpHiIiP9xiIiIj/cYiIiP9xQKp89VhxiIiI/3GIiIiP9xiIiDqXobZoXoiIiP9xiIiIj/cYiIiP9Nk1w2ynGIiIj/cYiIiP9xiIiIj/cYOiaBttl+/3GIiIj/cYiIiP9xiIiEhbjIpH/3GIiIj/cYiIiP9xiIOWchtpjecYiIiP9xiIiI/3GIiIiP9xiIiI/3GIiIj/cYiIiI/3GIiIj/cYiIiP9xiIiIhPTTwbLIiP9xiIiIj/cYiIiP9xiIiI/3GIiIiP9xiIiI/3GIiIj/cYiIiI/3GIiIj/cYiIiP9xiIiIj/cUfpbJFpiP9xiIiI/3GIiIj/cYiIiI/3GIiE9NPBssiIiI/3GIiIj/cYiIiP9xg4uLK4R02IiP9xiIiI/3GIiIj/cYg866y0FFOIiP9xiIiI/3GIiIiP9xiIiI/0TiTNHbiP9xiIiI/3GIiIj/cYiIgwKIaw53n/cYiIiP9xiIiI/3GIiIiDAsgrDjfYiIiP9xiIiI/3GIiIj/PbvWs0QpcYiIiP9xiIiIj/cYiIiDfUmrkrZYiI/3GIiIj/cYiIiP9xiIRjesrIWIiI/3GIiIj/cYiIiI/3GIhBzlzzGo/3GIiIj/cYiIiP9xiIiDt2O7WJxI/3GIiIiP9xiIiI/3GIhOKVwtaoj/cYiIiP9xiIiIj/cYiIiP9xiEp/bFgJcYiIiP9xiIiIj/cYiIiP9xiEEcnO42cYiIiI/3GIiIj/cYiIiDAPbbABkoiIiP9xiIiIj/cYiIiEIwjOz3/3GIiIj/cYiIiI/3GIiIj/cYiIiP9xiIiIj/cYiIiP9xiIiI/3GIhPmnwWWIiIj/cYiIiP9xiIiI/3GIhPmnwWWIiIj/cYiIiP9xiIiI/3GIiIiP9xiIhIDkyPG4iP9xiIiI/3GIiIj/cYiIiI/3GIiIj/cYiIiP9xO/CCtQ99iIiI/3GIiIiP9xiIiI/3GIhIDkyPG4iI/3GIiIj/cYiIiI/3Ezsee9Thj/cYiIiI/3GIiIj/cYiIiP8+4wqzHPWIiP9xiIiI/3GIiIiP9xiIiIP6pisVWdiIj/cYiIiP9xiIiI/3GIhBHJzuNnGIiIj/cYiIiP9xiIiIj/P44lsnHa/3GIiIiP9xiIiI/3GIiISuCcYfaIiIiP9xiIiI/3GIiIj/cUc3rJyF/3GIiIj/cYiIiP9xiIiEQTzM7DiIiI/3GIiIiP9xiIiI/3E0ZFK8m62IiIj/cYiIiP9xiIiI/3GIiIiP9xiIiE4pXC1q/3GIiIj/cYiIiP9xiIiIj/cYP3G8sY5DiI/3GIiIiP9xiIiI/3GIiIj/cYiIOyn6tdYFiIiP9xiIiI/3GIiIiP9xiIiDHSo74tXHGIiIj/cYiIiP9xiIiIj/cYiIiP9xg+PZOywmyIiP9xiIiI/3GIiIiP9xiDo2c7bJjI/3GIiIiP9xiIiI/3GIiDZL47q0HIiI/3GIiIj/cYiIiP9xiIiIhO57whhIiIiP9xiIiIj/cYiIiP9xOosBtnT+iIiI/3GIiIiP9xiIiI/3GIiINL0xvELOj/cYiIiP9xiIiI/3GIiIg16bW7FkqI/3GIiIiP9xiIiI/3GIiEHOXPMa/3GIiIj/cYiIiI/3GIiIj/cYiIiP9xiISiI8bdyP9xiIiI/3GIiIiP9xiIiI/3GIiIj/NEwRvbPuiIiP9xiIiI/3GIiIj/cYiIiI/3GIiIj/cYiIiP9xiIiIj/cYiIiP9xiIiI/0siPG3ciIiP9xiIiI/3GIiIiP9xQRyc/jaP9xiIiI/3GIiIiP9xiIiI/3GIiIj/Q3Es6O3/cYiIiP9xiIiI/3GIiIiP9xiIiI/3FFE8y+w4iP9xiIiI/3GIiIj/cYiIhOKVwtav9xiIiIj/cYiIiP9xiIiI/0TiTNHbiP9xiIiI/3GIiIiP9xiIiI/3GIiIj/cYiIiI/3GIhLRhxbnoiIj/cYiIiI/3GIiIj/cYiIiP9xiIiIj/cYiIgynaK+Yl2P9xiIiI/3GIiIiP9xiIiIOZOlt2xaiIiI/3GIiIj/cYiIiP9xO3qMtYVziIj/cYiIiP9xiIiI/3GIiIiP9xiIiI/z8tobLSXoiP9xiIiIj/cYiIiP9xiIg4tGG4S56Ij/cYiIiP9xiIiIj/cYiIg/81GxDK6IiI/3GIiIj/cYiIiP9xiIiIj/cYiIS5NcVsqI/3GIiIj/cYiIiP9xiIiIj/cYiIiP9xiIiISX9seAmIj/cYiIiI/3GIiIj/cYiIiP9xiIiIj/cYiIiP9xiEs+zEwTcYiIiP9xiIiI/3GIiIiP9xiIiI/3GIiIj/cYSA5MjxuIiIj/cYiIiI/3GIiIj/cUecLJY9iIiP9xiIiI/3GIiIj/cYiIiI/3GIiIj/cYiIiP9xiIiIj/cYiIiP9xiIiI/3GIiIiP86tGG2S55xiIiIj/cYiIiP9xiIiI/0ONvOckiIiP9xiIiI/3GIiIiP9xOG/DuJA8iIj/cYiIiP9xiIiIj/cYiIiP9xiIiI/0VUbMq5iIj/cYiIiI/3GIiIj/cYiIiP9xiIiIj/cYiIiDt+iLWBd4iIj/cYiIiP9xiIiIj/cYiIiP9xiIiI/zlvw7iQPIiIiP9xiIiI/3GIiIj/cYiIMsUrvjrUiIiP9xiIiIj/cYiIiP9xQo285ySIiP9xiIiI/3GIiIj/cYiIiI/3GIiIj/cYiIiP9xiIiIj/cYiIiP9xiIiI/3GIiE7bHCJOiIj/cYiIiP9xiIiIj/cYiCtBgRpb5+6IiI/3GIiIiP9xiIiI/3GDAEUbAMro/3GIiIj/cYiIiP9xiIiIj/cUXFjLOniIiP9xiIiI/3GIiIiP9xiIiI/3GIiIj/cUPiTNHbj/cYiIiP9xiIiIj/cYiIiP9Cadz5Yv9xiIiI/3GIiIj/cYiIiI/zZgAbuf/o/3GIiIj/cYiIiP9xiIiDX9+LsCB4iP9xiIiIj/cYiIiP9xiINjvxusQOiP9xiIiI/3GIiIiP9xiIiFUr29SIiI/3GIiIiP9xiIiI/3GIiIj/cYhD/tzQEoiI/3GIiIiP9xiIiI/3GIiIg4dxO4iOyIiIj/cYiIiI/3GIiIj/cYiExSvErUiI/3GIiIj/cYiIiP9xiIiIj/MQRRsAyuiP9xiIiIj/cYiIiP9xiIiI/3GITtscIk6IiIj/cYiIiP9xiIiIj/cYiIiP9xiIiI/3E3kIG5b36I/3GIiIiP9xiIiI/3GIiIj/cYiIiI/3GEV4TLh7iIiIj/cYiIiP9xiIiI/3GIiIiP9xiDNMEb2z7o/3GIiIj/cYiIiI/3GIiIj/cYiIiP9xiIiIj/cYiIiENUbNq5iIiP9xiIiI/3GIiIiP9xiEoiPG3cj/cYiIiI/3GIiIj/cYiIiP9xiIiIj/cYN/UBuQr+iIiI/3GIiIj/cYiIiI/3GIiIj/cYiIiP9xiIiIj/cTC2EbBZ7oiI/3GIiIj/cYiIiI/3GIiDxWArOp/XGIiIj/cYiIiP9xiIiIj/cYPjlCssa9iIiI/3GIiIiP9xiIiI/3GIiIj/cYiIiI/3GIiIj/cYiIiP9xiIiIj/cYiIiP9xiEmwHGT+cYiIiI/3GIiIj/cYiIiP9NRhxLnoj/cYiIiP9xiIiI/3GIiIiP9xiIiEHOXOMacYiIiP9xiIiI/3GIiIiP9xiIiI/3GIiIj/cYT5p8FliIiIiP9xiIiI/3GIiIj/cYiEtGHFueiIiI/3GIiIj/cYiIiI/3GIiIj/cYiIhBcSz47Yj/cYiIiP9xiIiI/3GIiIiP9xiIiI/3GIiIj/cT5FOLK6x4iP9xiIiI/3GIiIj/cYgzZKe9m1iI/3GIiIj/cYiIiP9xiINk81urDKiP9xiIiIj/cYiIiP9xiIiIS5NcVsr/cYiIiP9xiIiIj/cYiIiP9xiIPX4zs4HMiP9xiIiIj/cYiIiP9xiIhNdpw4loiIiI/3GIiIj/cYiIiP9xiIiIQXEs+O2P9xiIiI/3GIiIiP9xiIiI/3GIhDoazV5YiIiP9xiIiI/3GIiIj/cYNL0xvELOiIiP9xiIiI/3GIiIiP9xgzQHK8v41xiIiIj/cYiIiP9xiIiI/zyXobVoXoiIj/cYiIiP9xiIiI/3GIiIiP9xiIiIRpwspj2IiIiP9xiIiI/3GIiIj/cU4pXC1qiIiP9xiIiIj/cYiIiP9xiISFuMikeP9xiIiIj/cYiIiP9xiIiEXFjLOn/3GIiIiP9xiIiI/3GIiIj/cYiIiE7bHCJOiP9xiIiI/3GIiIiP9xiIiI/3GIiIj/cYiIg62EG1J75xiIiI/3GIiIiP9xiIiENUbNq5iIiI/3GIiIj/cYiIiI/3GIiIj/cYhAXTwLLP9xiIiI/3GIiIj/cYiIiIQY289ySIiI/3GIiIiP9xiIiI/3GDWENrt7yYj/cYiIiP9xiIiI/3GIiIg8hte0eSiIiI/3GIiIiP9xiIiI/3ExIOO/3xyP9xiIiIj/cYiIiP9xiIg/DOWx8xqIj/cYiIiI/3GIiIj/cYiIg+pmayWZmIiI/3GIiIiP9xiIiI/3GIiISFuMekdxiIiIj/cYiIiP9xiIiI/3GIhPmnwWWIiIj/cYiIiP9xiIiI/3GIiIiP9xiIiI/3GIiIj/cYiIiI/3GIiIj/cYiIiP9EMIzM93GIiIiP9xiIiI/3GIiIj/cYiIiI/3GIiIj/RVRsyrmIiP9xiIiI/3GIiIiP9xiIiI/3GIiIMx+0veBLiIiI/3GIiIiP9xiIiI/3GIQ6Gs1eWIiIiP9xiIiI/3GIiIhKPsxsE4iP9xiIiI/3GIiIiP9xiIPcciszjdiP9xiIiI/3GIiIiP9xiIiI/3GIiIj/cYiIiI/3GIiIj/cYiIiP9xiIiIj/cYiIiP9xSn9saAmP9xiIiI/3GIiIiP9xiIiI/3GIiIj/cYOosBtnT+iIiI/3GIiIj/cYiIiP9xiIiIj/cYiIiP9xiIiI/3GIiIhDVGzauYiIiP9xiIiI/3GIiIj/cYhIW4yKR4iP9xiIiI/3GIiIj/cYiIOx1ateKl/3GIiIj/cYiIiP9xiIiIg3AqG5/V6IiIj/cYiIiP9xiIiIj/cYiITilcLWqP9xiIiI/3GIiIj/cYiIiI/3E0bPS8kwv/cYiIiP9xiIiIj/cYiIgzsZK9Tm2IiIj/cYiIiP9xiIiIj/cUfpbJFpiP9xiIiI/3GIiIj/cYhGN6yshYiIiP9xiIiI/3GIiIiDbxBboO+o/3GIiIj/cYiIiI/3GIiIj/PLOJtUx2iP9xiIiI/3GIiIj/cYiIiI/zyr5LVUG4iI/3GIiIj/cYiIiI/3GD27gbJEfnGIiIj/cYiIiP9xiIiIj/SOlskWmIj/cYiIiP9xiIiI/3GIT+e8EYSIj/cYiIiP9xiIiIj/cYhEByzPjYiP9xiIiIj/cYiIiP9xiIiI/0TiTNHbiP9xiIiI/3GIiIiP9xiIiIOZf2t2gJiI/3GIiIj/cYiIiI/3GIg68Ne2Dyj/cYiIiI/3GIiIj/cYiIgy8jK+Dc2IiIiP9xiIiI/3GIiIj/cYiIiI/3GIiIj/cYiIhG6WyhaYiIj/cYiIiI/3GIiIj/cYiDgihbjdeoiIiI/3GIiIj/cYiIiDXRIbsu3oiIj/cYiIiP9xiIiI/3GDB1xrCaOY/3GIiIj/cYiIiI/3GIiIg58Ne3DyiIiIj/cYiIiP9xiIiI/3GIiIiP9xiIiI/3GIiIg6l6G2aF6IiIj/cYiIiP9xiIiI/3GISbAcdP7/cYiIiP9xiIiI/3GIiIiP9xiIiI/3GIiIj/cYiIiI/3GIiIj/cYiIiP81C3G89I6IiP9xiIiIj/cYiIiP9xiIiI/3GIiIiP9xiIiI/3GIiIj/cYiIiI/3GIiIj/cYiINXyRu4Nuj/cYiIiI/3GIiIj/cYiIiP9xiIMdKjvy1cj/cYiIiI/3GIiIj/cYiIiP9xOHMXuIzoiIiP9xiIiI/3GIiIj/cYg7Yve1nQiIiP9xiIiIj/cYiIiP9xiDMTFr3s6YiIiI/3GIiIj/cYiIiDha/bilAoiIiP9xiIiIj/cYiIiP9xOl75tqEGiIj/cYiIiP9xiIiI/3GIiIiEIwjOz3/3GIiIj/cYiIiP9xiIiIhCMIzs9/9xiIiI/3GIiIj/cYiIiIMuaRvhlu/3GIiIj/cYiIiP9xiIiISA5MjxuP9xiIiIj/cYiIiP9xiIiEP+3NASj/cYiIiP9xiIiIj/cYiIhC4kzh24iI/3GIiIj/cYiIiP9xiIiIj/cYiIiDDCsbBNToiP9xiIiIj/cYiIiP9xiIg+zuyyMROIiIj/cYiIiI/3GIiIj/cYiIiP9xiIiIj/cYiIiP9xiIiI/3GIiIiP9xiIiI/3GIiIj/cYiIQc5c8xr/cYiIiI/3GIiIj/cYiIiP9xiIiIhBjbz3JIiIj/cYiIiI/3GIiIj/cTz8IbQD3v9xiIiIj/cYiIiP9xiIiI/3GIiIiP9xiIiI/3GIiIj/cYiIiI/3GIiIj/cYiIiP9xhPmnwWWIiIiI/3GIiIj/cYiIiP9xiIiITXacOJaIiI/3GIiIj/cYiIiI/3GDOl8b1aDoiIj/cYiIiP9xiIiI/3GEHOXPMaiI/3GIiIiP9xiIiI/3GIS5NcVsqIiP9xiIiI/3GIiIiP9xg2lNK6ay2IiIj/cYiIiI/3GIiIj/cYiIiP9xhD4kzR2/9xiIiI/3GIiIiP9xiIiIOrOJtkx2iI/3GIiIj/cYiIiP9xiDBEbrDLkf9xiIiI/3GIiIiP9xiIiI/3GIS+CcUfaP9xiIiIj/cYiIiP9xiIiI/3GDhvw7iQPIiI/3GIiIj/cYiIiP9xiIiIMwtxvfSOiIiI/3GIiIj/cYiIiP9xg/ReKxuh2IiP9xiIiI/3GIiIiP9xiEY3rKyFiIiP9xiIiIj/cYiIiP9xg/zuyxMROP9xiIiI/3GIiIiP9xiIiI/3GIiDZL47q0HIiI/3GIiIj/cYiIiP9xiIPLuBtER+iIiI/3GIiIj/cYiIiP9xiDR0RLyLu4iIiI/3GIiIj/cYiIiP9xiIhBcSz47YiP9xiIiI/3GIiIiP9xiIiEhbjHpHcYiIiP9xiIiIj/cYiIiP9xiEwFfE+oiIiI/3GIiIiP9xiIiI/3GIR5wslj2Ij/cYiIiP9xiIiI/3GIiIiP9xiIiI/0zgnFH2iIj/cYiIiI/3GIiIj/cYiIR5wslj2P9xiIiI/3GIiIj/cYiIiI/01SvErUiIiI/3GIiIiP9xiIiI/3GIiIj/cYiIiI/3GIiIj/cYiIiP9xiIiIj/cYiIiP9xiIiI/3GIiIiP9xiIiI/3GIiIj/cYiIiI/3GIiIj/cYiIiP9xiIiIj/cYiIiP9xiIiI/3GIiIiP9xiIhLk1xWyoj/cYiIiP9xiIiI/3GIiIPecGsxj5iIiI/3GIiIj/cYiIiI/3GIiIj/cYiISX9seAmIiI/3GIiIiP9xiIiI/3GIiDtepLWhW4j/cYiIiP9xiIiIj/cYiIhPTTwbLIiIj/cYiIiP9xiIiI/3GD9BkbG+boiIiI/3GIiIj/cYiIiP9xiIiIj/cYiIiP9xiIiI/3GIiIiP9xiIiI/3GIiIj/cYN6wSuVPtiIiIj/cYiIiP9xiIiI/3GDTJJ7w22P9xiIiI/3GIiIj/cYiIiI/zKd979iCIiIj/cYiIiP9xiIiI/3GIMjTRvssuiP9xiIiI/3GIiIiP9xiIiDfY67knFIj/cYiIiP9xiIiIj/cYiIgwxgOwSfyI/3GIiIj/cYiIiP9xiIiEXFjLOnj/cYiIiP9xiIiI/3GIiIiP9xiIiI/3GIiIj/cYiIhDVGzauYiIiI/3GIiIj/cYiIiP9xiIiIMYVjv3qcj/cYiIiP9xiIiIj/cYiIhBzlzjGnGIiIj/cYiIiP9xiIiIj/cS3Ckxoz1s6IiI/3GIiIj/cYiIiI/3GIhOdpwYlnGIiIj/cYiIiI/3GIiIj/cYg2Bki6+beIiIj/cYiIiP9xiIiI/3GIiIiP9xiIiI/3GIiIj/cYiIiI/3GIiIj/TylcLWqIiIj/cYiIiP9xiIiIj/cYiIPjlCssa9iI/3GIiIiP9xiIiI/3GIiIhMBXxPqIj/cYiIiI/3GIiIj/cYiIiP9xiEuTXFbKiIj/cYiIiI/3GIiIj/cYiIiP9xPoaCsnl9iIiP9xiIiIj/cYiIiP9xg3Ava5/QmP9xiIiI/3GIiIiP9xiIiDu71rVEKY/3GIiIj/cYiIiP9xiIiIhJf2x4CYiP9xiIiI/3GIiIj/cYiIiI/zEIorAIXf9xiIiI/3GIiIj/cYiIiI/3GEvgnFH2iP9xiIiI/3GIiIiP9xiIiIMqlDvla8iIiP9xiIiIj/cYiIiP9xiDUCTLv9s4iIiP9xiIiI/3GIiIiP9xiIiI/3GE+afBZYiIiI/3GIiIiP9xiIiI/3GINrC6uk9FiI/3GIiIj/cYiIiI/3GIiIO26WtZFpiI/3GIiIiP9xiIiI/3GIhMUrxK1IiP9xiIiI/3GIiIj/cYiIhFxYyzp4/3GIiIj/cYiIiP9xiIiIPecGsxj5iIiP9xiIiI/3GIiIiP9xiIiI/3GIg2mCS6Z9uI/3GIiIj/cYiIiI/3GIiFOV3GpxiIiI/3GIiIiP9xiIiI/3GIKAmxGo9k7oiIj/cYiIiP9xiIiIj/cYiIiEGNvPckiIiI/3GIiIj/cYiIiP9xiIiIj/cYiIiP9HeEyoe4/3GIiIj/cYiIiP9xiIiIj/cYiIiP9xiIiI/3GIiIiP84lNK5ay3/cYiIiP9xiIiIj/cYiIgxhWO/epyP9xiIiIj/cYiIiP9xiIiI/3GIiIiP9Otzw0jIiP9xiIiIj/cYiIiP9xiIiI/3GIiIiP9xiIN0NBuby+j/cYiIiI/3GIiIj/cYiIiP9xiEKNvOckiP9xiIiI/3GIiIiP9xiIiI/0bFjLOniIiI/3GIiIiP9xiIiI/3GIhH6WyBaXGIiIj/cYiIiI/3GIiIj/cYTzX8HKCP9xiIiI/3GIiIiP9xiIiI/0WhrMXlj/cYiIiI/3GIiIj/cYiIiDxuQbSRvoiIj/cYiIiP9xiIiIj/cYiIONiWuCdpiIiP9xiIiIj/cYiIiP9xiIhOKVwtao/3GIiIj/cYiIiI/3GIiIj/TylcLWqIiIj/cYiIiP9xiIiIj/cYiEQHLM+NiP9xiIiIj/cYiIiP9xiIiI/3GEhbjIpHiIj/cYiIiP9xiIiI/3GIiIiP8yecK/hj2I/3GIiIj/cYiIiI/3GIiIj/cYNJAsvG/TiIiP9xiIiI/3GIiIj/cYiEgOTI8biIj/cYiIiI/3GIiIj/cYiDNYsb2nToiIiP9xiIiI/3GIiIj/cYiDY78brEDoj/cYiIiI/3GIiIj/cYiIg5i1a2dKlxiIiI/3GIiIiP9xiIiI/3GIg9cpSzjWv/cYiIiP9xiIiI/3GIiIiP8p8HIagPje/3GIiIj/cYiIiP9xiIiIj/MTArsN/UiP9xiIiIj/cYiIiP9xiIhLk1xWyoj/cYiIiP9xiIiIj/cYiIiDxylLSNa4iIj/cYiIiP9xiIiI/3GIhMUrxK1IiP9xiIiI/3GIiIiP9xiDNYsb2nToiIiP9xiIiIj/cYiIiP9xiIiI/3GIiIhAHJwPNoiI/3GIiIj/cYiIiI/3GIiISFuMekdxiIiI/3GIiIiP9xiIiI/3GIiIj/ORbkuOkbiIiI/3GIiIj/cYiIiP9xhOdpwoloj/cYiIiP9xiIiI/3GIiIS0YcW56IiP9xiIiI/3GIiIiP9xiIiI/3GIiIj/TylcLWqIiIj/cYiIiI/3GIiIj/cYiIiP9xiIiIj/NnyRu4NuiIiI/3GIiIj/cYiIiI/3GDeQgblvfo/3GIiIj/cYiIiP9xiIiIP/eisQhdiP9xiIiI/3GIiIj/cYiIiEaE7JexcYiIiI/3GIiIj/cYiIiP9xiIhIDkyPG4iP9xiIiIj/cYiIiP9xiIiI/0oOTH8b/3GIiIj/cYiIiI/3GIiIj/TZNcNspxiIiI/3GIiIj/cYiIiI/3GE0FfC+ocYiIiP9xiIiI/3GIiIiP888IK1D32IiIiP9xiIiI/3GIiIj/cYg0pG+8W5CIiP9xiIiI/3GIiIiP9xiINS9Ru9CuiIiP9xiIiI/3GIiIj/cYiIiI/3GISA5MjxuIiI/3GIiIj/cYiIiP9xiFOV3WqI/3GIiIj/cYiIiP9xiIiIj/cYiIiP9xiIiI/3GIiEl/bHgJiIiI/3GIiIj/cYiIiP9xiIiIj/cYOWcht5je/3GIiIj/cYiIiI/3GIiIj/PPTTtQssiIj/cYiIiI/3GIiIj/cYiIiP9xiIiIj/cYiIiP9xiIQBycDzaIiIiP9xiIiI/3GIiIj/cYiIiI/3GIiIj/cYiDY/Q7nAvHGIiIiP9xiIiI/3GIiIj/cYiIiDThaLwel4iIj/cYiIiI/3GIiIj/M6VHvlq4iIiP9xiIiI/3GIiIj/cYiIg1fJG7g26P9xiIiI/3GIiIj/cYiIiITAV8T6iI/3GIiIj/cYiIiP9xiIiIj/cYSA5MjxuIiIj/cYiIiP9xiIiI/3GIiIiP9xiIRXhMuHuIiI/3GIiIj/cYiIiP9xiIiIj/cYiIO6NCtVy9iIj/cYiIiI/3GIiIj/cYiIiP9xiIiIj/cYiIhPTTwbLIiIj/cYiIiP9xiIiI/3GIiE52nBiWcYiIiP9xiIiI/3GIiIiP9xiIiI/3GIiIj/cTXZw7smPIiIiP9xiIiI/3GIiIj/PfCCsw99cYiIiP9xiIiIj/cYiIgyRMO+uzyP9xiIiI/3GIiIiP9xiIhDoazV5YiI/3GIiIiP9xiIiI/3GIR+lskWn/cYiIiP9xiIiIj/cYiIiDKAj75/cIiP9xiIiI/3GIiIj/cYiDbhE7oe7Ij/cYiIiI/3GIiIj/cYiIiP867Nm3EyaIj/cYiIiP9xiIiI/3GIiIiE0pXD1qiIiIj/cYiIiP9xiIiI/zrAArc//YiIj/cYiIiI/3GIiIj/cYiDxWArSp/f9xiIiI/3GIiIiP9xiIiIN4uruXRUiIj/cYiIiP9xiIiI/3GIiIM2SnvJtYcYiIiP9xiIiI/3GIiIiP88rza1UMmP9xiIiIj/cYiIiP9xiIiI/3GIiIiP9xiEwFfE+oiIiI/3GIiIj/cYiIiI/3GIiIj/cYRjesrIWIiIiP9xiIiI/3GIiIj/cYiIiI/3GIiIj/cYiIiP9xiIiIj/cYiIiP9xiIiI/3GIiIiP9xiIiI/3GIiIj/cYiIiI/3GIiIj/cTm0YbZLnnGIiIj/cYiIiP9xiIiIj/Sg5MbxtxiIiIj/cYiIiP9xiIiI/3GIiIiP9I6WyRaYiP9xiIiI/3GIiIj/cYiIiI/3GE52nCiWj/cYiIiP9xiIiIj/cYiINpTSumstiI/3GIiIiP9xiIiI/3GIiIj/cUfpbJFpiP9xiIiIj/cYiIiP9xiIiE12nDiWiIiI/3GIiIj/cYiIiP9xiDHCsb89Tv9xiIiI/3GIiIj/cYiIiI/zprcraUjXGIiIiP9xiIiI/3GIiIj/cUxGHEuej/cYiIiP9xiIiI/3GIiIiE12nDiWiIj/cYiIiP9xiIiIj/cYg2+ae6Blj/cYiIiP9xiIiIj/cYiIiP9xiIiI/3GIiDtOsrWxTf9xiIiI/3GIiIj/cYiIiIR1uMmkeIiIj/cYiIiP9xiIiIhHW4yaR4iIiP9xiIiI/3GIiIiP9xRFRsyrmIj/cYiIiP9xiIiI/3GIhDoazV5YiIiP9xiIiI/3GIiIiP9xiIiI/3GIS0YcW56IiIiP9xiIiI/3GIiIj/Q9r84lCI/3GIiIiP9xiIiI/3GIiEeozJVziIiI/3GIiIj/cYiIiI/3Ey5pG+GW6IiIj/cYiIiP9xiIiIj/cYgwRG6/u5FxiIiIj/cYiIiP9xiIiI/3GIiIiP9xNrhduUeicYiIiI/3GIiIj/cYiIiP9xiIiINHiVvIdq/3GIiIj/cYiIiI/3GIiIj/cYiIiP9xiIiIj/cYiIiP9xiIiI/3GIiIiP9xiIiI/3GIiIj/cYiIiI/3GIiIj/cYiIiP9xiIiIj/cYiIiP9xiIiI/3GIiIhAHJwPNoiI/3GIiIj/cYiIiI/3GIiELiTOHbiIiP9xiIiI/3GIiIj/cYiIiI/3GIiIj/cTtCFLW964/3GIiIj/cYiIiP9xiIg8ZvO0mQyI/3GIiIj/cYiIiI/3GIiC1AqRo79W6IiIj/cYiIiI/3GIiIj/cYiIiP9xiIiIj/cYiIiP9xiIQF08+ixxiIiI/3GIiIj/cYiIiI/3GIiIj/cYiIiP9xiIiISuCcYfaIiIj/cYiIiP9xiIiIj/cYiIiP9xiIiI/3GEmwHHT+j/cYiIiP9xiIiI/3GIiIiP9xiIiI/0VUbMq5iIj/cYiIiP9xiIiIj/cYiIiP9xiIiI/3GIiIiP9xiIiI/3GIiIj/cYiIiI/3GIiIj/cYiIiP9xiIiIj/cYhAXTz6LHGIiIiP9xiIiI/3GIiIj/cTQbY7zknIiIiP9xiIiI/3GIiIiP9xiIiI/3GIiIj/cYiITAV8T6iIiI/3GIiIj/cYiIiP9xiIiDtKYbW1no/3GIiIiP9xiIiI/3GIiIhJf2x4CYiP9xiIiIj/cYiIiP9xiITilcLWqI/3GIiIj/cYiIiI/3GIiIj/cYiELiTOHbiIiI/3GIiIj/cYiIiI/3GITnacKJb/cYiIiP9xiIiIj/cYiIiEwFfE+oiP9xiIiI/3GIiIiP9xiIiI/3GEuTXFbKiIiP9xiIiI/3GIiIiP9xiIiI/3GIiIj/cUecLJY9iIiP9xiIiI/3GIiIiP9xiIiI/3GIiIj/cYiIiI/3GIiIj/cYiIiP9xiIiIj/cYiIiP9xiIiI/3GIiIiP9xiIiI/3GIiIj/cYiIiI/3GIiIj/cYhEVGzKuY/3GIiIj/cYiIiI/3GIiIj/cYiIiP9xiIiIS0YcW56Ij/cYiIiP9xiIiIj/cYiIiP9xiIiI/3GIiISLAchP6IiI/3GIiIj/cYiIiI/3GIiIj/cYiIiP9xiIiIj/cYiIiP9xiIiI/3GIiIiP9xiIiI/3GIiIj/cYiIiI/3GIiIj/cYiIiP9xiIiIj/cYiIiP9xiIR+lsgWlxiIiI/3GIiIiP9xiIiI/3GIiD7fYbIgno/3GIiIj/cYiIiI/3GIiIg/rrOxUUyP9xiIiI/3GIiIiP9xiIiI/3GIg3Fjq46cVxiIiI/3GIiIiP9xiIiI/0oOTH8b/3GIiIj/cYiIiP9xiIiIj/cYiIiP9Lf2xoCYj/cYiIiP9xiIiIj/cYiIiP9xiIiI/3GIiIiP9xiIiI/3GIR5wslj2Ij/cYiIiP9xiIiI/3GIiIiP9xiIiI/3GIiIj/cYiIiI/3GIiIj/cYiIhPTTwbLIiIj/cYiIiP9xiIiIj/cYiIiP9xiIiI/3FGeEyoe/9xiIiI/3GIiIiP9xiIiI/3GIiIj/cYiIiI/3GIiIj/cYiIiP9xiIiIj/cYiIiP9xiIiI/3GIiIiP9xiIiI/3GIiIj/cYiIiI/3FNBXw/qP9xiIiI/3GIiIj/cYiIiI/3GIiIj/cYiIiP9xiIiIj/cYiIiP9xScysczWIiIiP9xiIiI/3GIiIj/cYiIiI/3E6g7O2fEyP9xiIiI/3GIiIj/cYiIg3X9G5oC6IiI/3GIiIiP9xiIiI/3GITbc8NIyP9xiIiI/3GIiIj/cYiIiI/3GIiIj/cYiIiP9xiIiIj/cYhHnCyWPYj/cYiIiI/3GIiIj/cYiIiP9xiIiIj/cYgoWkMaelvOcYiIiI/3GIiIj/cYiIiP9xS5NcVsqIiIj/cYiIiI/3GIiIj/TD7MXBOI/3GIiIj/cYiIiP9xiIiINv2jugJciIiP9xiIiI/3GIiIj/cYiDlOCLex94iIiI/3GIiIj/cYiIiP9xPPwhtAPej/cYiIiP9xiIiI/3GIiIiP9xiIiI/3FEoazF5f9xiIiIj/cYiIiP9xiIiI/zTmkbwZbnGIiIiP9xiIiI/3GIiIj/cYiEV4TLh7iIiP9xiIiIj/cYiIiP9xiEFxLPjtiIiP9xiIiI/3GIiIj/cYR5wslj2IiP9xiIiI/3GIiIiP9xiIhPmnwWWIiP9xiIiI/3GIiIiP9xiIiI/3GIiITLc8RIyIiIj/cYiIiP9xiIiIj/cYS5NcVsqIiI/3GIiIj/cYiIiP9xiIiIgwgWewjpj/cYiIiI/3GIiIj/cYiIiP9xhAXTwLLI/3GIiIj/cYiIiI/3GIiIj/cS+tdhoVKJ6IiI/3GIiIj/cYiIiP9xiIiIj/cYiINgqZuvVmj/cYiIiP9xiIiI/3GIiIiP9xhL4JxR9oj/cYiIiP9xiIiIj/cYiIiDRgAbyf/oj/cYiIiP9xiIiIj/cYiIiP9xiINi7OutExiIiP9xiIiI/3GIiIj/cYSiI8bdyIj/cYiIiP9xiIiIj/cYiIgwEPGw/w6I/3GIiIj/cYiIiP9xiIiIj/MnnCv4Y9iP9xiIiI/3GIiIiP9xiIiEnMrHM1j/cYiIiI/3GIiIj/cYiIiD+qYrFVnYiI/3GIiIj/cYiIiI/3GIhTld1q/3GIiIj/cYiIiI/3GIiIhVK9vUiIj/cYiIiI/3GIiIj/cYiIiP9xiIiIj/cYiIiP9xiIg2lNK6ay2IiP9xiIiI/3GIiIj/cYiIiI/3GIiIMYESv37tiIj/cYiIiP9xiIiIj/cYiIISOiGv3F3oj/cYiIiI/3GIiIj/cYiIOvgltgfaiIiP9xiIiI/3GIiIiP9xiD6uCbJR9oiP9xiIiI/3GIiIj/cYiIg7p5O1WGyP9xiIiIj/cYiIiP9xiIiDU/Q7vAvIiIiP9xiIiI/3GIiIj/cYiIiI/3GIiIj/cUecLJY9iIiP9xiIiI/3GIiIj/cYiEV4TLh7iIiP9xiIiIj/cYiIiP9xPZ5ss2GT/3GIiIj/cYiIiI/3GIiIj/cYPk2FsrJ6iIiIj/cYiIiP9xiIiI/zRQZL2vm4iIj/cYiIiP9xiIiI/3GIiIQuJM4duIiP9xiIiIj/cYiIiP9xiIiEHOXOMacYiIiP9xiIiIj/cYiIiP9xiDl3E7eI7Ij/cYiIiP9xiIiIj/cYiINXyRu4Nuj/cYiIiP9xiIiIj/cYiIiP9xT+e8EYSIiI/3GIiIj/cYiIiP9xiE23PDSMj/cYiIiP9xiIiIj/cYiIiEaE7JexcYiIiP9xiIiI/3GIiIiP9xiIiDcKRLn1u4j/cYiIiP9xiIiIj/cYiIMCQ1sOvKiI/3GIiIj/cYiIiP9xiIiIPB0FtOL6/3GIiIj/cYiIiI/3GIiIj/PzVGssq5j/cYiIiP9xiIiI/3GIiIhIDkyPG4/3GIiIiP9xiIiI/3GIiIhDVGzauYiIj/cYiIiI/3GIiIj/cYiIiEy3PESMiIiP9xiIiI/3GIiIiP9xiIiI/3GIiIj/cYhH6WyRaf9xiIiIj/cYiIiP9xiIiI/3GIiIiP9xiIiDC537BWIIiI/3GIiIiP9xiIiI/3GIguOAUaLH+uiP9xiIiI/3GIiIiP9xiIiEgOTI8biP9xiIiI/3GIiIj/cYiIiI/3GIiIj/Nz9DusC8iI/3GIiIiP9xiIiI/3GIiDF1cb+Kjv9xiIiI/3GIiIiP9xiIiI/3GIiIj/cT1+M7OBzIiIiP9xiIiI/3GIiIj/cYiEl/bHgJiIiIj/cYiIiP9xiIiI/3GIiIhMBXxPqIiP9xiIiI/3GIiIj/cYiIiIQBycDzaIj/cYiIiP9xiIiIj/cYiDQ/mLzAZ4iIj/cYiIiP9xiIiIj/cYg6yx62NOGIiP9xiIiI/3GIiIiP9xiIiI/3GIiISX9seAmIiP9xiIiIj/cYiIiP9xiINTOku8xbiIiP9xiIiI/3GIiIiP9xiIiI/3GIiIj/cYiIiDEoMb/Xzo/3GIiIj/cYiIiI/3GIiIj/cUyv7EUBiI/3GIiIj/cYiIiI/3GIiIj/cYiIiFUr29SIiI/3GIiIj/cYiIiP9xhC2vziUP9xiIiIj/cYiIiP9xiIiISA5MjxuP9xiIiI/3GIiIiP9xiIiIPL/Ss0AtcYiIiI/3GIiIj/cYiIiP9xiIiIj/cYiIiDi0YbhLno/3GIiIj/cYiIiP9xiIiIg7/CG1A96I/3GIiIj/cYiIiI/3GIg3Itq53SWIiP9xiIiI/3GIiIiP9xiIgzZKe8m1hxiIiI/3GIiIiP9xiIiI/3GIiIj/cYiIiIRAcsv41xiIiI/3GIiIiP9xiIiI/3GDgW5LjpG4iP9xiIiIj/cYiIiP9xiIiI/3GEgOTI8biIiI/3GIiIiP9xiIiI/3GIiDVffLugg4/3GIiIiP9xiIiI/3GIiIj/cYiIiDY78bnEDnGIiIiP9xiIiI/3GIiIj/cYg1gOS7fxuIiP9xiIiI/3GIiIj/cYiDZDlrq8af9xiIiI/3GIiIj/cYiIiI/3GINBtjvOSciI/3GIiIiP9xiIiI/3GIhNtzw0jP9xiIiI/3GIiIj/cYiIiE3D3DPCiP9xiIiIj/cYiIiP9xiIhL4JxB9nGIiIiP9xiIiI/3GIiIj/cTngO7YfxHGIiIj/cYiIiI/3GIiIj/cYiIiP9xMY0Gv3L5iP9xiIiI/3GIiIj/cYiIiEFxLPjtj/cYiIiP9xiIiIj/cYiIiP9xiIiI/3GIiIiDXZw7omPHGIiIj/cYiIiP9xiIiIg1Duq78RWIiP9xiIiI/3GIiIiP9xiIhFxYyzp4/3GIiIj/cYiIiI/3GIiIj/cUHOXPMaiIj/cYiIiP9xiIiIj/cYiIiP9xiIiI/3FNtzw0jIiP9xiIiI/3GIiIiP9xiIiIPl13sqKIiIj/cYiIiP9xiIiIj/cYiISX9seAmIiI/3GIiIj/cYiIiI/3GITnacKJb/cYiIiP9xiIiIj/cYiIiP9xiITilcLWqI/3GIiIj/cYiIiI/3GIiIj/cYTtscIk6IiIiP9xiIiI/3GIiIj/cYSFuMikeIiP9xiIiI/3GIiIj/cYiIiI/3GIiIj/cYiIhSld5qiIiIj/cYiIiP9xiIiI/3Ezwdm9PiaIiP9xiIiI/3GIiIj/cYiIiI/3GE0FfC+ocYiIiP9xiIiI/3GIiIiP9xhNtzw0jI/3GIiIiP9xiIiI/3GIiIj/cYiIiIRAcsv41xiIiI/3GIiIiP9xiIiI/02TXDbKcYiIiP9xiIiI/3GIiIiP9xiIiI/3GIiIj/cYiIiIT5p8FliP9xiIiI/3GIiIj/cYiIiI/3GIiIj/cYiIiP9xiIiIj/cYiIg2kIG6b36IiI/3GIiIj/cYiIiI/3GIiIj/cYiIiP9xiIiIj/cYiIiP9xiIiI/3GIiIiP9xMuaRvhluiIiI/3GIiIj/cYiIiI/3GIgxKDG/186Ij/cYiIiI/3GIiIj/cYiIRAcsz42I/3GIiIj/cYiIiP9xiIiIj/R4Tsp7GIiIj/cYiIiP9xiIiI/3GEfpbJFpj/cYiIiI/3GIiIj/cYiIiP9xiIiIj/cYiIT5p8FliIj/cYiIiP9xiIiIj/cYiISX9seAmIiI/3GIiIj/cYiIiI/3GDL61L4FK4iIj/cYiIiP9xiIiIj/cYg6RmW2uZqIiP9xiIiI/3GIiIiP9xiIOAKhuP1ej/cYiIiP9xiIiIj/cYiIiDbxBboO+o/3GIiIiP9xiIiI/3GIiIj/cYhKf2xYCXGIiIiP9xiIiI/3GIiIj/cTdHkrm4bYj/cYiIiI/3GIiIj/cYiIg6DWi28peIiP9xiIiI/3GIiIiP9xiIg5g7O3fEyIiI/3GIiIj/cYiIiI/3GIiIhBcSz47f9xiIiIj/cYiIiP9xiIiI/3GIiIiP9xiIiI/3GIiIj/cYiIiI/3GIiIj/cYiIiP9xiIiIj/cYRXhMuHuIiIiP9xiIiI/3GIiIj/cYiIiI/3GIiIhAzlwEGoiIiP9xiIiI/3GIiIiP9xhP57wRhIiP9xiIiIj/cYiIiP9xiIiI/3GIiD9BkbG+boiI/3GIiIj/cYiIiP9xiIg7TrK1sU3/cYiIiP9xiIiI/3GIiIiP9xiITAV8T6iIiI/3GIiIj/cYiIiI/3GIiExSvErUj/cYiIiI/3GIiIj/cYiIiP9xiIiIj/cYiEuTXFbKiI/3GIiIj/cYiIiP9xiIiDdf0bmgLoiIj/cYiIiI/3GIiIj/cYiDUvUbvQroiIj/cYiIiP9xiIiIj/cYhBHJzuNnGIiIj/cYiIiI/3GIiIj/cYQ/7c0BKIiI/3GIiIj/cYiIiI/3GIiD+iFbFd6v9xiIiIj/cYiIiP9xiIiI/08pXC1qiIiI/3GIiIiP9xiIiI/3GIiIj/N4gyunfNiIj/cYiIiP9xiIiI/3GIiIVSvb1IiIiP9xiIiI/3GIiIiP9xiIg2Cpm69WaP9xiIiI/3GIiIj/cYiIiI/3GDXZw7smPIiI/3GIiIj/cYiIiI/3GIg2lNK6ay2IiP9xiIiIj/cYiIiP9xiIiDEoMb/Xzoj/cYiIiP9xiIiI/3GIiIiP9xiIiI/3GIiIhAzlwEGoiIiP9xiIiIj/cYiIiP9xiIMCDjsO8ciIiIj/cYiIiP9xiIiI/3GDEsgr/TfYiP9xiIiIj/cYiIiP9xiIiDkuJLbR23GIiIj/cYiIiI/3GIiIj/T8PcI8KP9xiIiI/3GIiIj/cYiIiI/3GDC6YrBVnf9xiIiIj/cYiIiP9xiIiI/3GDKdor5iXYiIiP9xiIiI/3GIiIj/cYiIiI/3GIiIj/cYiIiP9xiIiIj/cYiIiP9xiIiI/3GIiD01RrPKuYiI/3GIiIiP9xiIiI/3GIiIgzbPS9kwuIj/cYiIiP9xiIiI/3GIiDk6xLfFO4iIiP9xiIiI/3GIiIj/cTJEw767PIiIiI/3GIiIj/cYiIiP9xQF08CyyI/3GIiIj/cYiIiI/3GIg/STSwtstxiIiI/3GIiIj/cYiIiI/3GEp/bGgJ/3GIiIj/cYiIiP9xiIiIj/cYhIDkyPG4iIj/cYiIiP9xiIiI/3GIiEgOTI8biI/3GIiIiP9xiIiI/3GIiIj/cYiERUbMq5/3GIiIiP9xiIiI/3GIiIj/TylcLWqIiIj/cYiIiI/3GIiIj/cYPWKisp1dcYiIiP9xiIiIj/cYiIiP9xiIiI/3GIiIP0GRsb5uiI/3GIiIj/cYiIiP9xiIg/rrOxUUyIiP9xiIiI/3GIiIj/cYiIRulsoWmIiIiP9xiIiI/3GIiIj/cYiEecLJY9iP9xiIiI/3GIiIiP9xiIiIRcWMo6dxiIiI/3GIiIiP9xiIiI/3GDqPUrZwrYiP9xiIiI/3GIiIj/cYiIhAadwKYoj/cYiIiI/3GIiIj/cYiIiP9xiIiIj/cYiIiP9xiIiI/0YHLK+NcYiIiP9xiIiI/3GIiIiP9HeEyoe/9xiIiIj/cYiIiP9xiIiI/3GIiIiP9xhAXTwLLP9xiIiIj/cYiIiP9xiIiI/3GIiIiP9xgwumKwVZ3/cYiIiI/3GIiIj/cYiIiP9xTQV8P6j/cYiIiI/3GIiIj/cYiIiP9A97wRhIiIiP9xiIiI/3GIiIiP9xiDpCFLa964iIiI/3GIiIj/cYiIiP9xiIQuJM4duIiIj/cYiIiI/3GIiIj/cYhO2xwiToiIiP9xiIiI/3GIiIj/cYRcWMs6eIiI/3GIiIj/cYiIiP9xiISA5MjxuIiP9xiIiIj/cYiIiP9xiIM4SLvXt0iIiI/3GIiIj/cYiIiP9xg8o0K0XL3/cYiIiP9xiIiI/3GIiIiP9xMG0isKLdiIj/cYiIiP9xiIiIj/cYiEgOTI8biIj/cYiIiP9xiIiI/3GIiDCZ+7B2BI/3GIiIj/cYiIiP9xiIiIg9RTizuseIiP9xiIiI/3GIiIiP9xiIR+lsgWlxiIiI/3GIiIj/cYiIiI/3GIiIj/cYiIN6wSuVPtiI/3GIiIiP9xiIiI/3GIiIg6/Ha2A4n/cYiIiI/3GIiIj/cYiIiP9xMHkYv4bncYiIiI/3GIiIj/cYiIiP9xiEV4TLh7iIiI/3GIiIiP9xiIiI/3GIiIj/cYiIgxdXG+io5xiIiIj/cYiIiP9xiIiI/3GIiIiP9xiIiI/08pXC1qiIiI/3GIiIj/cYiIiI/3GIiIj/cYiIiP9xiIiIj/cYiIiP9xg/OL+xx0CIiIj/cYiIiI/3GIiIj/cYhOKVwtaoiP9xiIiI/3GIiIiP9xiIiI/3GIiIj/cU0FfD+o/3GIiIiP9xiIiI/3GIiIj/cYiIiI/3GEecLJY9iI/3GIiIiP9xiIiI/3GIiIj/cYiIiI/3GIViva1P9xiIiI/3GIiIiP9xiIiI/3GIiIj/cYiIiI/3GIiIj/cYiIiP9xiIiIj/cYiIiP9xiIiI/3GIiIiP9xiE23PDSM/3GIiIiP9xiIiI/3GIiIj/cYiE4pXC1qiP9xiIiIj/cYiIiP9xiIiI/0WhrMXliP9xiIiI/3GIiIj/cYiIhHnCyWPf9xiIiI/3GIiIiP9xiIiI/3GIiIj/cYiIg11XK7Ko2Ij/cYiIiI/3GIiIj/cYiD6GgrJ5fYj/cYiIiP9xiIiIj/cYiIiDxylLSNa4iIj/cYiIiP9xiIiI/3GIiIVSvb1IiIiP9xiIiI/3GIiIiP9xiIiI/3GIiIj/SajMhXOIj/cYiIiP9xiIiIj/cYiIRAcsz42P9xiIiIj/cYiIiP9xiIiI/3GIiIiP9xTEYcS57/cYiIiP9xiIiIj/cYiIiP9xP5Z0sGmLcYiIiI/3GIiIj/cYiIiP9xTEYcS56P9xiIiI/3GIiIj/cYiIiI/3GIiIj/cYiIiP9xiIiIj/Oi4kt9HbiIiP9xiIiI/3GIiIj/cYiIg+UdiyrieIj/cYiIiP9xiIiIj/cYiIOthBtSe+cYiIiI/3GIiIj/cYiIiP9xiIiIj/cYiIiP9xiE4pXC1qiI/3GIiIj/cYiIiI/3GIg9cpSyjWtxiIiIj/cYiIiP9xiIiI/3GIiIiP9xL4lBGhdr7oj/cYiIiP9xiIiI/3GIiIiP9xiEo+zGwTiIiIj/cYiIiP9xiIiI/3GIiEecLJY9j/cYiIiP9xiIiIj/cYiIiE12nDiWiIj/cYiIiI/3GIiIj/cYiIiDDCsbBNToiI/3GIiIj/cYiIiP9xiIiIOHtkuISbiIj/cYiIiP9xiIiIj/cYgynaK+Yl2IiP9xiIiI/3GIiIiP9xNwL2uf0JiP9xiIiI/3GIiIj/cYiIiI/3GIJ1ZHGpqbjv9xiIiI/3GIiIj/cYiIiI/3GIg0YAG8n/6IiI/3GIiIj/cYiIiI/3GIiIj/cYiIiP9xiIiIj/cYiIiP9xiIiI/3GIiIiP9xiIiIPMtztDSMiIiP9xiIiI/3GIiIj/cYiIRXhMuHuIiP9xiIiIj/cYiIiP9xiIiI/3GIiIiP9xiIiI/3FGeEyoe/9xiIiI/3GIiIj/cYiIiI/0GqfAZY/3GIiIj/cYiIiP9xiIiIj/cUEcnP42j/cYiIiP9xiIiIj/cYiIiDaYJLln23GIiIj/cYiIiP9xiIiIj/cYiDhKDLi184iIiP9xiIiIj/cYiIiP9xRzesjIVxiIiIj/cYiIiP9xiIiI/3GIiIiP9xSbAcdP6P9xiIiI/3GIiIiP9xiIiI/3GIiDYWOrrpxYiIiP9xiIiIj/cYiIiP9xhL4JxR9oj/cYiIiI/3GIiIj/cYiIhG6WyhaYiIj/cYiIiI/3GIiIj/cYiIiP9xiIiEy3PESMiIiI/3GIiIiP9xiIiI/3GEp/bGgJ/3GIiIj/cYiIiI/3GIiIj/cYiIiP872EG2J76IiI/3GIiIj/cYiIiI/3GIiDU/Q7vAvIiIiP9xiIiIj/cYiIiP9xiIg2/aO6AlyIiIj/cYiIiI/3GIiIj/cYiIiP9xiIiIj/NFBkva+biIj/cYiIiP9xiIiIj/cYiIN/UBuQr+iI/3GIiIj/cYiIiI/3GIiIPetXsxSoiI/3GIiIj/cYiIiP9xiIiISSI8fdyIiIj/cYiIiI/3GIiIj/cYiIiP9xiD7fYbIgnoiP9xiIiIj/cYiIiP9xiIgsUXMaOujOcYiIiP9xiIiIj/cYiIiP9xiIhNtzwkjHGIiIj/cYiIiP9xiIiIj/cYiEo+zGwTiIiI/3GIiIj/cYiIiP9xiIiCOcEBrWPv6P9xiIiIj/cYiIiP9xiIiI/3GIiIiP9xgwxgOwSfyIiIj/cYiIiP9xiIiI/3GIhCMIzs94iI/3GIiIj/cYiIiP9xiIiITLc8RIyIiI/3GIiIiP9xiIiI/3GIg/BJiw+2dxiIiI/3GIiIiP9xiIiI/3FP2xwCTnGIiIiP9xiIiI/3GIiIj/cYiIiI/3GIRFRsyrmP9xiIiI/3GIiIj/cYiIiI/zF1xrCaOYj/cYiIiI/3GIiIj/cYiIg21O+6KxCIj/cYiIiP9xiIiI/3GIiIiD9V1LGqK4/3GIiIj/cYiIiP9xiIiIj/cYiIiP9xiIiI/3GIMLYRsFnuiI/3GIiIj/cYiIiP9xiIiDzjCrQc9YiIiP9xiIiIj/cYiIiP9xg0C3G89I6I/3GIiIj/cYiIiI/3GIiIj/cYiIiP9xiIiIj/cYiCHVYhryqd6IiIj/cYiIiP9xiIiIj/cYiD3HIrM43Yj/cYiIiP9xiIiIj/cYiIiP9xiIiI/3GIiIiP9xiIiI/3GIhL4JxR9v9xiIiIj/cYiIiP9xiIiI/3GIiIiP9xhOKVwtaoiI/3GIiIj/cYiIiP9xiIhP57wRhI/3GIiIj/cYiIiI/3GIiIj/cYiEuTXFbKiI/3GIiIj/cYiIiI/3GIiIj/cYiEiwHIT+iIiIj/cYiIiP9xiIiI/3GIgwBFG/+65xiIiI/3GIiIiP9xiIiI/3E6iwG2dP6IiIj/cYiIiI/3GIiIj/cYiIiP9xhH6WyRaY/3GIiIiP9xiIiI/3GIiIj/cYiIiI/3GIiIhB2vzyUIiP9xiIiI/3GIiIiP9xiIiIOIMJuHz2j/cYiIiP9xiIiI/3GIiIiP8/euGyhR7/cYiIiI/3GIiIj/cYiIiP875De2G8j/cYiIiP9xiIiI/3GIiIiP9xiDqLAbZ0/oiI/3GIiIj/cYiIiI/3GIPkHmsr4ZiI/3GIiIj/cYiIiP9xiIiIj/cTEsgr/TfYiI/3GIiIj/cYiIiP9xiIiIj/cYiIiP9xiIiI/3GIR5wslj2Ij/cYiIiP9xiIiIj/cYiIR5wslj3/cYiIiI/3GIiIj/cYiIiP9xiIiIj/cYiIiP9xiIiI/3GIiIiP9xiIiI/3GIhJf2x4CYiIiP9xiIiIj/cYiIiP9xiIiI/3GEka7H5RiI/3GIiIiP9xiIiI/3GIiDF1cb+Kjv9xiIiI/3GIiIiP9xiIiI/3FFxYyzp4iIj/cYiIiI/3GIiIj/cYggjMgaCDN+iIiP9xiIiI/3GIiIiP9xiIiI/3GITAV8T6iIiIj/cYiIiI/3GIiIj/cYiIiP8zKDG+187/cYiIiP9xiIiI/3GIiIiP8zNNG+yy6IiP9xiIiIj/cYiIiP9xiISA5MjxuIiP9xiIiI/3GIiIiP9xiIhMtzxEjIiIiI/3GIiIj/cYiIiP9xiIiIj/cYiIiP9xiIhBcSz47YiP9xiIiI/3GIiIj/cYiIiI/3GIiIhIGuyOUYiIiP9xiIiI/3GIiIiP9xiIiI/3GIiIj/cYhH6WyRaf9xiIiIj/cYiIiP9xiIiI/3GCvbABpST/7/cYiIiP9xiIiIj/cYiIiP9xiIiI/0siPG3ciIiP9xiIiI/3GIiIiP9xiIiI/3GIiIj/cYiIiI/3GIiIj/cYiIiP9xiIiIj/Nb0xvELOiIiI/3GIiIiP9xiIiI/3GIiIj/SyI8bdyIiI/3GIiIj/cYiIiI/3GIhEVGzKuf9xiIiI/3GIiIj/cYiIiI/3GIiIj/cYiIiP9xiIiIj/cUmwHHT+j/cYiIiP9xiIiIj/cYiIiP9xiIiI/3GIiIiP9xiELiTOHbiIiIj/cYiIiP9xiIiI/3GITAV8T6iIiIiP9xiIiI/3GIiIj/cTQLcbz0joiP9xiIiIj/cYiIiP9xiIiDSENrx7yYiIiP9xiIiI/3GIiIiP9xiIiI/3GIMTQnvsvYcYiIiI/3GIiIj/cYiIiP9xN/EFuQ76/3GIiIj/cYiIiP9xiIiIj/PWpFtJW6iIj/cYiIiP9xiIiI/3GIiINHiVvIdqj/cYiIiP9xiIiIj/cYiIiP9xiEoiPG3ciP9xiIiI/3GIiIj/cYiIiI/3GIRXhMuHuIiIj/cYiIiP9xiIiI/3GIiIiP9xiIiI/zVYsbynTo/3GIiIiP9xiIiI/3GIiIj/cUkOTG8bcYiIiP9xiIiIj/cYiIiP9xiEV4TLh7iIiI/3GIiIj/cYiIiI/3GEHOXPMaiI/3GIiIj/cYiIiP9xiIiIj/cYiE4pXC1qiP9xiIiI/3GIiIj/cYiIiI/3GIiIj/cYiIiP9xSQ5MbxtxiIiI/3GIiIiP9xiIiI/3GDU39bvICoiI/3GIiIiP9xiIiI/3GIiIgwjQawgvmIiP9xiIiI/3GIiIj/cYiIiDCJtLCGS4iIiI/3GIiIj/cYiIiP9xiIgwmfuwdgSP9xiIiI/3GIiIj/cYiIiI/3GIgwEPGw/w6IiP9xiIiI/3GIiIj/cYiIPjlCssa9iIj/cYiIiP9xiIiIj/cYiIg12cO7Jjz/cYiIiP9xiIiIj/cYiIiP9xhJGux+UYiP9xiIiI/3GIiIiP9xiIhGN6yshYiP9xiIiIj/cYiIiP9xiIg0jNi8cyeI/3GIiIj/cYiIiP9xiIiIMerivxUdiIiI/3GIiIiP9xiIiI/3GEaE7KexiIj/cYiIiP9xiIiIj/cYiIiP9xiIiIQ1Rs2rmIiI/3GIiIiP9xiIiI/3GIiIg9IQOz3vyI/3GIiIj/cYiIiI/3GIiIj/N5gkumfbiIiI/3GIiIj/cYiIiI/3GIgwwrGwTU6IiIj/cYiIiI/3GIiIj/cYhCMIzs94iI/3GIiIiP9xiIiI/3GIiCh6JxqIXY6Ij/cYiIiP9xiIiIj/cYiD9ZJrGm2Y/3GIiIiP9xiIiI/3GIiIj/PJehtWheiIiP9xiIiI/3GIiIj/cYiIhMtzxEjIiIiP9xiIiIj/cYiIiP9xiD4tobLSXv9xiIiIj/cYiIiP9xiIiI/3GIiIS5NcVsqP9xiIiIj/cYiIiP9xiIiI/zxGZbS5mnGIiIiP9xiIiI/3GIiIj/cYiIiI/3GEHOXPMaiI/3GIiIj/cYiIiP9xiIiIj/SOlskWmIj/cYiIiP9xiIiI/3GIiIiP9xiIiI/3GIS0YcW56IiIiP9xiIiI/3GIiIj/cYiD8kfLHbg4iIj/cYiIiP9xiIiI/3GIiIiP9Lf2xoCYj/cYiIiP9xiIiI/3GIiIiP8ywrG/PU6I/3GIiIj/cYiIiI/3GIiIj/Mom0v3ZLiIiP9xiIiI/3GIiIiP9xMLpisFWdj/cYiIiI/3GIiIj/cYiIiP9xNbyuu0NRiIiI/3GIiIj/cYiIiP9xhPmnwWWIiIiI/3GIiIj/cYiIiP9xiIiIj/cYiIiP9xiIiExSvErUj/cYiIiP9xiIiI/3GIiIiP9xiIiI/3GIiIRulsoWmIiI/3GIiIiP9xiIiI/3GIiIj/cYiIhFxYyzp4/3GIiIj/cYiIiP9xiIiIj/cYiIiP9xiIMydZvdimiIiI/3GIiIj/cYiIiP9xg56Ii3F3eIj/cYiIiI/3GIiIj/cYiIiP9xiIR+lsgWlxiIiIj/cYiIiP9xiIiI/3GIRcWMs6eIiP9xiIiI/3GIiIj/cYiIiIN/jPuQcwiIiI/3GIiIj/cYiIiI/3GIiIg0M/m7zAZxiIiIj/cYiIiP9xiIiI/3GIiIiP8zKDG9185xiIiI/3GIiIiP9xiIiI/3GIiIPMtztDSMiIiI/3GIiIj/cYiIiI/3GIiIj/cYiIiP9xiIiIj/cYiIiP9xiIiI/3FHN6ychf9xiIiI/3GIiIj/cYiIiI/3E06Qu8FvSIiI/3GIiIiP9xiIiI/3GISFuMikeI/3GIiIiP9xiIiI/3GIiEuTXFbKiP9xiIiI/3GIiIiP9xiIiI/3GIiIj/cYiIgymVG+Zq6IiP9xiIiIj/cYiIiP9xiIiI/3GDtKYbW1noiIj/cYiIiI/3GIiIj/cYiIhNdpw4loiIiP9xiIiI/3GIiIj/cYiIhMUrxK1I/3GIiIj/cYiIiI/3GIiIj/cYiCUeIhq+Hd7/cYiIiP9xiIiI/3GIiIiP9xTQV8P6j/cYiIiP9xiIiI/3GIiIiP9xOIMJuHz2iIiIj/cYiIiP9xiIiI/3GIiIiP9xiIiI/3GIhHnCyWPYj/cYiIiP9xiIiI/3GIiIiP9xiIiI/3FJDkxvG3GIiIj/cYiIiP9xiIiIj/cYiIiP9xiIiI/3GIiIiP9xiIiI/3GIiIj/MwfKvvg1iP9xiIiIj/cYiIiP9xiIiDt2O7WJxI/3GIiIj/cYiIiI/3GIiIOMikuDdbiP9xiIiI/3GIiIj/cYiIiI/3GIiIj/cYiIiP9xiIQc5c8xqP9xiIiIj/cYiIiP9xiIiI/0QwjMz3cYiIiI/3GIiIj/cYiIiP9xiIiIhIDkyPG/9xiIiIj/cYiIiP9xiIiI/3GIiIhLk1xWyv9xiIiIj/cYiIiP9xiIiI/3GIiIiP9xiIiI/3GIiIj/cYiIiI/3GIiIj/cYiIiP9xiIiIj/cYiIiP9xiDomgbXZfnGIiIj/cYiIiI/3GIiIj/cYg9htezeSiP9xiIiI/3GIiIj/cYiIiI/3Ek1IoawrdeiI/3GIiIj/cYiIiP9xiIiIRjesrIWI/3GIiIj/cYiIiI/3GIiIg8YqK0nV2I/3GIiIj/cYiIiI/3GIiIhFeEy4e4j/cYiIiP9xiIiI/3GIiIiP8pr9AahQL+iIiP9xiIiI/3GIiIiP9xiIiI/3GIiIj/cYiIiIS5NcRspxiIiIj/cYiIiP9xiIiI/3GIiIiP9xiIiI/3GIiIj/cYiIiI/3GIiIj/cYiIiP9xiITzX8DKBxiIiIj/cYiIiP9xiIiI/3GIiIiP9xiIgwecKwlj2IiI/3GIiIiP9xiIiI/3GIiIj/cYiE7bHCJOiIiP9xiIiI/3GIiIiP9xiIiI/3GIgjoGMa1fnOiI/3GIiIj/cYiIiI/3GIiIj/cT4x9LLOC4j/cYiIiI/3GIiIj/cYiIiP9xiIiIj/cYiIiP9xiIiI/3GIiIiP9xiIiI/3GIiIj/cYiIiI/3GIiIj/cYiIiP9xiIiIj/cYiIiP9xiIiI/3GIiEV4TLh7iIj/cYiIiI/3GIiIj/cYiDBtIrCi3Y/3GIiIiP9xiIiI/3GIiIj/cYiIiI/3GIiIj/cYhEByzPjYiI/3GIiIj/cYiIiP9xiIiIhNKVw9aoiIiI/3GIiIj/cYiIiP9xhH6WyRaY/3GIiIiP9xiIiI/3GIiIj/cUPiTNHbj/cYiIiP9xiIiIj/cYiIiP9xiIiIR5wshj1xiIiI/3GIiIj/cYiIiI/3GIiIj/SJwslj2IiIj/cYiIiP9xiIiI/3GIiIiP9xiIiEl/bHgJiIj/cYiIiP9xiIiIj/cYiIRBPMzsOIiIiP9xiIiI/3GIiIj/cYiIiD8M5bHzGoj/cYiIiP9xiIiI/3GIiIQBycDzaIiI/3GIiIj/cYiIiI/3GINTOku8xbiIiI/3GIiIj/cYiIiP9xiIiIj/cYiIiP9xhGeEyYe3GIiIj/cYiIiP9xiIiIj/cYiIiP9xiIg1L1G70K6IiP9xiIiI/3GIiIiP9xiIiI/3GIiIj/cYiIiI/3GIiIj/cYiD7fYbIgnoj/cYiIiP9xiIiIj/cYiIiP9xiE23PDSMj/cYiIiP9xiIiI/3GIiIiP9xiD7fYbIgnoiP9xiIiI/3GIiIj/cYiIhHnCyWPf9xiIiI/3GIiIiP9xiIiI/3GIiIj/cYiIMHnCsJY9iIiI/3GIiIj/cYiIiI/3GD1FjbK6cnGIiIj/cYiIiP9xiIiIj/cYSn9saAn/cYiIiP9xiIiI/3GIiIiP9xiIiI/zC2ZrFZmYiP9xiIiI/3GIiIiP9xiIhBzlzzGv9xiIiI/3GIiIj/cYiIiI/3GIiIj/cYiIiP9xiIiIj/cYiIiP9xiIiI/3GIgypUe+WriP9xiIiI/3GIiIiP9xiIiINpCBum9+iIj/cYiIiP9xiIiIj/cYiIiP9xhIDkyPG4iIiP9xiIiI/3GIiIiP9xiIiI/3GIiDnckrcjbYiIj/cYiIiI/3GIiIj/cYNWABup/+cYiIiP9xiIiIj/cYiIiP9xiIiI/zrAArc//YiIj/cYiIiI/3GIiIj/cYhGN6yshYiIiP9xiIiI/3GIiIj/cYiIiI/3GIiIj/cYiIiP9FVGzKuYiI/3GIiIiP9xiIiI/3GIiIRcWMs6f/cYiIiI/3GIiIj/cYiIiP9xiIiIj/cYhH6WyRaf9xiIiI/3GIiIj/cYiIiI/3E/YcqxnjWI/3GIiIj/cYiIiP9xiIiIj/cYhPmnwWWIiIj/cYiIiP9xiIiIj/cYiIiP9xiIiI/3GIiIiP9xiIiI/3GEBdPAssj/cYiIiP9xiIiI/3GIiIiP9xiDILxr70OYiIiI/3GIiIj/cYiIiP9xiDnYlrcnaf9xiIiI/3GIiIj/cYiIiINqTEuls7iIj/cYiIiP9xiIiI/3GIiDKtlL5Sa4iIj/cYiIiI/3GIiIj/cYiIOPR+uAuBiI/3GIiIj/cYiIiI/3GIhAHJwPNoiIiP9xiIiIj/cYiIiP9xiIiI/3GIQF08Cyz/cYiIiP9xiIiIj/cYiIiP8p/BEagD7uiI/3GIiIj/cYiIiP9xiIiIj/cYiIiP9xOthBtie+iIj/cYiIiP9xiIiI/3GIiD9Rg7GufIiIiP9xiIiIj/cYiIiP9xiEIwjOz3iIj/cYiIiI/3GIiIj/cYiIg03RW8IuqIiIj/cYiIiP9xiIiIj/cYiIN0NBuby+/3GIiIiP9xiIiI/3GIiIj/cYiDhOXbixooiI/3GIiIiP9xiIiI/3GINHiVvIdqiIj/cYiIiP9xiIiI/3GIiIiP8gE1saH8pO/3GIiIj/cYiIiI/3GIiIj/MKZ0sWmL/3GIiIiP9xiIiI/3GIiIj/P99hsiCeiIiI/3GIiIiP9xiIiI/3GD7XFLEo63GIiIj/cYiIiP9xiIiIj/cYhPmnwWWIiIj/cYiIiP9xiIiIj/cYiDLmkb4ZboiP9xiIiI/3GIiIiP9xiIiEP+3NASj/cYiIiP9xiIiI/3GIiIiP9xiIiISA5MjxuP9xiIiI/3GIiIj/cYiIiI/3GE52nCiWj/cYiIiP9xiIiIj/cYiIiP9xiIiI/1SV3WqIiI/3GIiIj/cYiIiP9xiIiE/nvBGE/3GIiIj/cYiIiI/3GIiIj/cUCqfPVYcYiIiP9xiIiIj/cYiIiP9xhIW4yKR4iP9xiIiIj/cYiIiP9xiIiEV4TLh7iI/3GIiIj/cYiIiI/3GIiIj/cTeQgblvfoj/cYiIiP9xiIiIj/cYiIiP9xMSQ1vtvKcYiIiP9xiIiI/3GIiIiP9xg9bkGzkb6P9xiIiIj/cYiIiP9xiIiI/3GIiIiEV4TLh7j/cYiIiI/3GIiIj/cYiIiP9xQc5c8xqIiP9xiIiIj/cYiIiP9xiIiI/3GIiIiP9xiIiI/3GIiIj/cTf9o7kCXIj/cYiIiI/3GIiIj/cYiIiDJAcr6/jYiP9xiIiI/3GIiIiP9xiITbc8JIxxiIiIj/cYiIiP9xiIiI/3GIiIiP9xiIiI/z7Lc7M0jIiI/3GIiIj/cYiIiP9xiIiIg/YXWxnoqIiIj/cYiIiP9xiIiIj/cYQF08Cyz/cYiIiI/3GIiIj/cYiIiP8w/1OxEKyP9xiIiI/3GIiIj/cYiIiI/3GIiDWcdbtjioiIiP9xiIiIj/cYiIiP9xg8/CGzA95xiIiIj/cYiIiP9xiIiI/3E3kIG5b36I/3GIiIiP9xiIiI/3GIiIj/Pr/SskAtcYiIiP9xiIiI/3GIiIiP9xiIiI/3GDoyIrbN3YiIj/cYiIiI/3GIiIj/cYiIiP9xiIiIj/cYiIiP9xiIiI/3GIiIiP9xiIiI/3GIiIj/cYiIiI/3GIiIj/cYiIiP9xiIiIhC4kzh24j/cYiIiI/3GIiIj/cYiIiDy7gbREfoj/cYiIiI/3GIiIj/cYiIiP9xiIiIj/cYiIP0GRsb5uiI/3GIiIj/cYiIiI/3GIiIj/cYiIiP873JK2I22I/3GIiIiP9xiIiI/3GIiIj/cTgaNrjlyYj/cYiIiP9xiIiIj/cYiIiP9xQo285ySIiP9xiIiI/3GIiIj/cYiIiINHDyvI8NiIj/cYiIiI/3GIiIj/cYiIM1BkvK+bcYiIiI/3GIiIj/cYiIiP9xiD4QjrLvcYiP9xiIiIj/cYiIiP9xiIiI/3GIiIiEY3rKyFj/cYiIiP9xiIiIj/cYiIiP9DcSzY7XGIiIiP9xiIiI/3GIiIj/cYiIiI/3GIiIj/cYiITtscIk6IiP9xiIiI/3GIiIj/cYiIiI/3GIMjTRvssuj/cYiIiI/3GIiIj/cYiIiP9PKVwtaoiIiP9xiIiIj/cYiIiP9xiDnEU7Y7rHGIiIiP9xiIiI/3GIiIj/cYiIT008GyyIiIj/cYiIiI/3GIiIj/cYiIiP9xiIiFUr29SIiIj/cYiIiP9xiIiIj/cYiIg4ZyG4mN6IiP9xiIiIj/cYiIiP9xiIiI/0LOXPMaiIiP9xiIiIj/cYiIiP9xiIiIN0NBuLy+cYiIiP9xiIiI/3GIiIiP9xiEoiPG3cj/cYiIiI/3GIiIj/cYiIiP9xhNBXwvqHGIiIiP9xiIiI/3GIiIj/cYNrC6uk9FiIj/cYiIiI/3GIiIj/cYiIiP9xiIiIj/cT4tobLSXoj/cYiIiP9xiIiIj/cYiIiP9xiIiI/0lbjIpHiIiI/3GIiIj/cYiIiP9xiIhEVGy6uXGIiIiP9xiIiI/3GIiIj/cYiIVivZ1HGIiIj/cYiIiP9xiIiIj/cYiIiP9xiIiI/3GIQ+JMwdtxiIiI/3GIiIiP9xiIiI/3GIiIj/cYiIiI/3GIiEFxLPjtiP9xiIiIj/cYiIiP9xiIiI/3GIiIiE7bHCJOj/cYiIiP9xiIiIj/cYiIiP9xg3Fjq56cWP9xiIiI/3GIiIiP9xiIiI/zAAVbEAuoiP9xiIiI/3GIiIiP9xiIhL4JxB9nGIiIj/cYiIiI/3GIiIj/cT6K07J1LIj/cYiIiI/3GIiIj/cYiIiP82fJG7g26IiIiP9xiIiI/3GIiIj/cYiIiI/3GIiIj/cYiIiEBp3Apij/cYiIiP9xiIiIj/cYiIiP9xiIiI/3GIiIiP9xhMRhw7nnGIiIj/cYiIiI/3GIiIj/cYiDmbSLdkt4iI/3GIiIj/cYiIiP9xiIiIQBycDzaIiP9xiIiI/3GIiIiP9xiIMHnCsJY9iIiI/3GIiIiP9xiIiI/3GDU39bvICoiI/3GIiIiP9xiIiI/3GIiIQuJM4duIiP9xiIiI/3GIiIiP9xiIiIOdyStyNtiI/3GIiIj/cYiIiI/3GIiD6mZrJZmYiIiP9xiIiI/3GIiIiP9xiIiI/3GIOR4ytuHNcYiIiI/3GIiIj/cYiIiP9xiIiIj/cYiIiP9xiIiI/3GIiIiP9xiIiI/3GIiIj/NJlRvWauiP9xiIiI/3GIiIiP9xiIiIK56xGlYU7v9xiIiI/3GIiIj/cYiIiI/3GIiIj/cYiIiP84zEu5M7SIj/cYiIiI/3GIiIj/cYiIiP9xLRxyGj443oiIiP9xiIiI/3GIiIj/cYiIgy6uK9FR1xiIiI/3GIiIiP9xiIiI/3GINHiVvIdqiIj/cYiIiP9xiIiI/3GIhEVGzKuf9xiIiIj/cYiIiP9xiIiI/zSZUb1mroj/cYiIiP9xiIiIj/cYiILEydGks2LoiIiI/3GIiIj/cYiIiP9xiEQHLM+NiIj/cYiIiP9xiIiIj/cYiIhEE8zOw4iIiP9xiIiI/3GIiIj/cYiINC+mvNBZiP9xiIiI/3GIiIiP9xiIiI/3ErQEQqW/u9iIiI/3GIiIj/cYiIiI/3GIU5Xdao/3GIiIj/cYiIiI/3GIiIgx4pW/HWr/cYiIiI/3GIiIj/cYiIiP85CkS49bv/cYiIiI/3GIiIj/cYiIiP9xiIiIj/cYiIiP9xiIiI/3GIg8u4G0RH6IiIj/cYiIiP9xiIiI/3GIiIiP9xiIiI/3GIiIj/cYiIg908KzLD2IiIj/cYiIiP9xiIiIj/cYiDILxr70OYiIiP9xiIiI/3GIiIj/cYQRyc/jaP9xiIiI/3GIiIj/cYiIiDaQgbpvfoiIj/cYiIiP9xiIiI/3GIiIhC4kzh24iP9xiIiIj/cYiIiP9xiIiIM1wDvaP8/3GIiIj/cYiIiI/3GIiIj/cUuTXFbKiIiI/3GIiIj/cYiIiI/3GIiDxiorSdXYiI/3GIiIj/cYiIiI/3GIiIR6jMlXOIiI/3GIiIj/cYiIiP9xiIhFxYyzp4j/cYiIiP9xiIiI/3GIiIiP9FoazF5Y/3GIiIj/cYiIiI/3GIiIj/cTz8IbQD3v9xiIiIj/cYiIiP9xiIiI/3GDgCobj9XoiI/3GIiIj/cYiIiP9xiIiDzLc7Q0jIiIiP9xiIiIj/cYiIiP9xiIiI/3GIiIiP9xiEEcnO42cYiIiP9xiIiIj/cYiIiP9xiIiI/3GIiIiP9xiE7bHCJOiIiP9xiIiIj/cYiIiP9xiIiIMzdLvci0iIiP9xiIiIj/cYiIiP9xiDVLObu0xoiP9xiIiIj/cYiIiP9xiIiI/3E45Iy4G3OIiI/3GIiIj/cYiIiP9xiIiIj/cYiEka7H5Rj/cYiIiP9xiIiI/3GIiIiP9xiIiI/3GIS5NcVsqIiP9xiIiI/3GIiIiP9xiIiI/3EimBQa5n6+iIiI/3GIiIiP9xiIiI/3GIg8ZvO0mQyIj/cYiIiP9xiIiI/3GIiIiP9xSA5MjxuIiIiP9xiIiI/3GIiIj/cYP3G8sY5DiIj/cYiIiP9xiIiIj/cYiIiP9xhGeEyYe3GIiIj/cYiIiP9xiIiIj/cYiIiP8woiOxbdyIj/cYiIiP9xiIiIj/cYiIhG6WyhaYiIj/cYiIiP9xiIiIj/cYgjCjQa31y+iIiI/3GIiIiP9xiIiI/3GIiIj/cYiIOdyStyNtiIiI/3GIiIj/cYiIiP9xg1dES6i7txiIiIj/cYiIiP9xiIiI/3GDub8rVkDf9xiIiI/3GIiIiP9xiIiI/3GITbc8NIyP9xiIiI/3GIiIj/cYiIiI/3GDv4JbQH2nGIiIiP9xiIiI/3GIiIj/cYOthBtie+iI/3GIiIj/cYiIiI/3GIiIj/cYiIPXrhs4UeiIj/cYiIiP9xiIiIj/cYiIiP88buu0kRRxiIiI/3GIiIiP9xiIiI/3FCMIzs94iIiP9xiIiIj/cYiIiP9xiIRXhMuHuIiI/3GIiIj/cYiIiI/3GIiIj/cYiIiP9xiIiIj/cYiIiP9xPutXshSo/3GIiIj/cYiIiP9xiIiIj/cYPRERs+7uiIj/cYiIiP9xiIiIj/cYiIhKPsxsE4iI/3GIiIj/cYiIiP9xiIiIg9euGzhR6P9xiIiIj/cYiIiP9xiIiI/3GIiE7bHCJOiIj/cYiIiP9xiIiIj/cYiIiP9xM7HnvU4Yj/cYiIiP9xiIiI/3GIiIiP9xiIiI/3GIiIj/cYiIiI/3GIiIj/cYiIiP9xiIiIj/cYiIiP9xN5CBuW9+iP9xiIiI/3GIiIiP9xiIiIO6NCtVy9iP9xiIiIj/cYiIiP9xiIiI/zf5p7oGWIiI/3GIiIj/cYiIiP9xiIiIj/cTo6xLbFO4/3GIiIj/cYiIiP9xiIiIj/cYg8Oey0xhOP9xiIiI/3GIiIj/cYiIiIPecGsxj5iIj/cYiIiP9xiIiIj/cYiIiDwJwbP2PnGIiIiP9xiIiI/3GIiIj/cYiIhHnCyWPf9xiIiI/3GIiIiP9xiIiI/3GIiIj/cYhBzlzzGoj/cYiIiI/3GIiIj/cYiIiP9xhD4kzR2/9xiIiI/3GIiIiP9xiIiI/3GIhOKVwtaoj/cYiIiP9xiIiIj/cYiIiP9xiDXptbsWSoiIiP9xiIiI/3GIiIiP9xiIN1/RuaAuiIiIj/cYiIiP9xiIiI/3GIg57Nm2EyZxiIiI/3GIiIj/cYiIiI/3FBHJz+No/3GIiIj/cYiIiI/3GIiIj/cToFG7b65IiI/3GIiIj/cYiIiP9xiITilcLWqI/3GIiIiP9xiIiI/3GIiEUTzK7DcYiIiP9xiIiI/3GIiIiP9xiIP2kYsZbniIj/cYiIiP9xiIiIj/cYiIiP9xiIiI/3GIiIPcciszjdj/cYiIiP9xiIiI/3GIiIiP9xNIzYvHMniIiP9xiIiIj/cYiIiP9xiIggzRMaBC7OiIiI/3GIiIj/cYiIiP9xiIMSgxv9fOiIj/cYiIiP9xiIiIj/cYiIiP9xTilcLWqIiI/3GIiIj/cYiIiI/3GIiDXVcrsqjYiI/3GIiIj/cYiIiP9xiIiIQ6Gs1eWIj/cYiIiP9xiIiIj/cYiIiP9xiIhVK9vUiIiIj/cYiIiP9xiIiI/3GIiIiP9xiIiI/3GIiIj/cYiIiI/3E6iwG2dP6IiIj/cYiIiP9xiIiIj/cYiIiP9xiIiI/3GIhEByzPjYiP9xiIiI/3GIiIiP9xiIiI/3GIiIj/cYiIiEl/bHgJiIj/cYiIiP9xiIiI/3GIiDvXvrUoQf9xiIiI/3GIiIj/cYiIiI/3GIiELiTOHbiIiP9xiIiI/3GIiIj/cYiIiI/3GDstTLXSs4iIj/cYiIiP9xiIiI/3GIiIiP9xiIiI/3GIiIj/cUoiPG3ciIj/cYiIiP9xiIiIj/cYiIiP8xvrOwUUz/cYiIiP9xiIiIj/cYiIiP9IN6ychf9xiIiIj/cYiIiP9xiIiI/zDGWLFJp4iIiP9xiIiI/3GIiIiP9xiIRcWMs6eI/3GIiIj/cYiIiI/3GIiIhC4kzh24iP9xiIiI/3GIiIj/cYiIiI/0bFjLOniIiI/3GIiIj/cYiIiI/3GIPLuBtER+iIiI/3GIiIj/cYiIiI/3GIiIj/cYiIiP9Otzw0jIiI/3GIiIj/cYiIiI/3GIiIT5p8FliI/3GIiIj/cYiIiI/3GIiIj/cYiIiP9xiIQjCM7PeIiP9xiIiI/3GIiIj/cYiIiI/3GIiIj/cYiIiP9xiEFxLPjtiIiP9xiIiI/3GIiIiP9xiIiI/yG10xoFos6Ij/cYiIiP9xiIiI/3GIiIiP9PdpwoloiP9xiIiI/3GIiIiP9xiIiI/zM4I77H3Ij/cYiIiP9xiIiIj/cYiIiP8/32GyIJ6IiIj/cYiIiP9xiIiIj/cYiEfpbIFpcYiIiP9xiIiI/3GIiIiP9xiEp/bFgJcYiIiP9xiIiI/3GIiIiP9xiIiIS5NcVsr/cYiIiP9xiIiI/3GIiIiP9xg827q0JEWI/3GIiIj/cYiIiP9xiIiIj/cYg20SG6Lt7/cYiIiP9xiIiIj/cYiIiP9xghX2wa+gk+iIiI/3GIiIj/cYiIiP9xiIhLk1xWyoj/cYiIiI/3GIiIj/cYiIiP9xhBzlzzGoiP9xiIiIj/cYiIiP9xiIiI/0jpbJFpiI/3GIiIiP9xiIiI/3GIiIj/cT6K07J1LIiP9xiIiI/3GIiIj/cYiIiIRulsoWmIiP9xiIiI/3GIiIj/cYiIiI/3GIiIj/cYiIiP9xiIiIj/cYSn9saAn/cYiIiP9xiIiI/3GIiIiP9xiIgxdXG/io7/cYiIiP9xiIiI/3GIiIiP9xiIiI/3GIiIj/cYiIg1fJG7g26P9xiIiI/3GIiIj/cYiIiI/3ExbJ+/k2CIiP9xiIiI/3GIiIj/cYiIiI/3GDLyh74NeP9xiIiI/3GIiIj/cYiIiI/3GIiIRAcsz43/cYiIiI/3GIiIj/cYiIiP9xiDTRdrwuiYiIiI/3GIiIj/cYiIiP9xiIiIj/cYiIhLk1xWyo/3GIiIj/cYiIiP9xiIiIj/Ocz1uDMKiIiP9xiIiI/3GIiIiP9xiIiI/3GIg/QZGxvm6IiP9xiIiIj/cYiIiP9xiIiIP/vzsAQMcYiIiP9xiIiI/3GIiIiP9xiEoiPG3cj/cYiIiI/3GIiIj/cYiIiP9xiIiIj/Ny9RutCu/3GIiIiP9xiIiI/3GIiIj/cYSA5MjxuIiIj/cYiIiI/3GIiIj/cYg8u4G0RH6IiIj/cYiIiI/3GIiIj/cYiIiP9xiIgjIsoa3dNeiIiP9xiIiI/3GIiIiP9xiIhEE8zOw4iIiI/3GIiIj/cYiIiP9xiIg812m0KJaI/3GIiIj/cYiIiI/3GIiIj/Nb0xvELOiIiIj/cYiIiP9xiIiI/3GIiIMSgxv9fOiP9xiIiI/3GIiIiP9xiIiI/3GIiIj/cYiITilcLWqP9xiIiIj/cYiIiP9xiIiI/3GIQc5c8xqI/3GIiIiP9xiIiI/3GIiIj/RsWMs6eIiIiP9xiIiI/3GIiIj/cYiIiI/3GIiIj/cYiIiP9xiIiIj/cYiIiP9xiIiI/3GIiISLAchP6IiI/3GIiIj/cYiIiI/3GIiIT+e8AYRxiIiIj/cYiIiP9xiIiI/3GIhBzlzzGo/3GIiIiP9xiIiI/3GIiIj/cYO06ytbFNiI/3GIiIj/cYiIiP9xiIiIj/cYiIiP9xiIiI/3FKf2xoCY/3GIiIiP9xiIiI/3GIiIj/cUCqfPVYcYiIiI/3GIiIj/cYiIiP9xiITtscIk6IiI/3GIiIj/cYiIiI/3GIiIj/cYiIiP9xiIiIj/cYiIiP9xiIiI/3GIiIiP9xiIiI/3GIiIj/cYiDOEi717dIiIiP9xiIiI/3GIiIiP9xiIiIQY289ySIiIj/cYiIiP9xiIiI/3GIg39QG5Cv6IiI/3GIiIj/cYiIiP9xiIiIhNKVw9aoiIiI/3GIiIj/cYiIiP9xiIiIj/cSt1/RpYoC6Ij/cYiIiP9xiIiIj/cYiIiDvwgrUPff9xiIiI/3GIiIj/cYiIiI/3GIiIj/cYiIiP9xQnEs2O1xiIiI/3GIiIj/cYiIiI/3GIiIj/cYiIiP9xiISiI8bdyP9xiIiI/3GIiIiP9xiIiI/3FCMIzs94iIiP9xiIiIj/cYiIiP9xiIR5wslj2I/3GIiIj/cYiIiP9xiIiIj/cYiIiP9xiIiI/3FNtzw0jIiP9xiIiI/3GIiIiP9xiIiI/0QwjMz3cYiIiP9xiIiIj/cYiIiP9xiIiI/3GIiIiP9xiIiIP6pisVWdiIj/cYiIiP9xiIiI/3GIiIiP9xiIiI/3E/gjGwfc5xiIiIj/cYiIiP9xiIiI/3GINjvxusQOiI/3GIiIiP9xiIiI/3GIiIj/cYhD4kzB23GIiIj/cYiIiI/3GIiIj/cYiIiP9xhIDkyPG4iIiP9xiIiIj/cYiIiP9xiIhHnCyWPY/3GIiIj/cYiIiP9xiIiIj/cYiIiP9xiIiI/3GIiIiP9xiIiI/3GIiIj/cYiIg11XK7Ko2Ij/cYiIiI/3GIiIj/cYiIiP9I6WyRaYiP9xiIiIj/cYiIiP9xiIiI/3E7HVq14qWIiP9xiIiI/3GIiIj/cYiIiI/3GDAEUbAMrv9xiIiIj/cYiIiP9xiIiI/3GIiIVSvb1IiIiP9xiIiI/3GIiIiP9xiIiISX9seAmIj/cYiIiP9xiIiIj/cYiIiP9xhNtzw0jIj/cYiIiP9xiIiI/3GIiIiP80TBG9s+6IiP9xiIiI/3GIiIiP9xiIiENUbNq5iIiI/3GIiIj/cYiIiI/3GIiIj/cYiIiP9xiIiIj/cYiIiEl/bHgJiI/3GIiIj/cYiIiI/3GIiIj/cT0REbPu7oiIj/cYiIiI/3GIiIj/cYiIiDH22L8JJ4/3GIiIj/cYiIiP9xiIiIj/PvdNswiyiI/3GIiIiP9xiIiI/3GIiIj/cULa/OJQj/cYiIiI/3GIiIj/cYiIiErgnGH2iIiI/3GIiIj/cYiIiP9xiIiIj/cYiIhVK9vUiIiP9xiIiIj/cYiIiP9xiDY78brEDoiP9xiIiI/3GIiIiP9xiIiI/zNIFb636oiIj/cYiIiP9xiIiI/3GIiIhBcSz47Y/3GIiIj/cYiIiI/3GIiIj/cYiIiP9xiIiIj/cYiIiP9xiIiEl/bHgJiIj/cYiIiI/3GIiIj/cYiIiDBEGbDL5oiIiP9xiIiIj/cYiIiP9xiD7fYbIgnoiP9xiIiI/3GIiIiP9xiIiI/3GIiIj/cTisErdT7XGIiIiP9xiIiI/3GIiIj/cYiIhIsByE/oiIj/cYiIiP9xiIiIj/cYiIiP9xiIhFeEy4e4iI/3GIiIj/cYiIiI/3GIiIhAzlwEGoiIiP9xiIiI/3GIiIiP9xiIiI/3GIiCxZwBpKY/6IiP9xiIiIj/cYiIiP9xiIiI/3GIiIiP9xiIiD/zUbEMroiIj/cYiIiP9xiIiI/3GIiIiP9xiIiI/0jpbJFpiI/3GIiIj/cYiIiI/3GIiIj/cYiIiP9xiIiIj/cYQjCM7PeIiI/3GIiIj/cYiIiI/3GIiIhDVGzauYiIj/cYiIiP9xiIiIj/cYiIiP9xiIiI/3GIiIiP9xiIiI/3GIiIj/cYiIiI/3GIiIj/cYiFOV3Wr/cYiIiI/3GIiIj/cYiIiP9xiIS5NcVsqIj/cYiIiI/3GIiIj/cYiIP0GRsb5uiI/3GIiIiP9xiIiI/3GIiIj/cYiIiI/3GIiIj/cYiEnMrHM1iIj/cYiIiP9xiIiI/3GIiIg/6n+xFYCIiP9xiIiIj/cYiIiP9xiIgyRMO+uzyI/3GIiIiP9xiIiI/3GIiIgycJ2+j2L/cYiIiI/3GIiIj/cYiIiP8xBFGwDK6Ij/cYiIiP9xiIiIj/cYiILtaBGiKX7oiP9xiIiIj/cYiIiP9xiIiIQY289ySIiIj/cYiIiP9xiIiIj/cYiIg0cPK8jw2IiIj/cYiIiP9xiIiI/3GIiIg/2o2xJXKI/3GIiIj/cYiIiP9xiIiIj/cYP0GRsb5uiIiI/3GIiIj/cYiIiI/3GIiDef7rlgEYiIiP9xiIiI/3GIiIj/cYiIRFRsurlxiIiIj/cYiIiP9xiIiI/3GIiIiP9xiIiI/3GISKjMhXP/cYiIiP9xiIiI/3GIiIiP9xiIiI/3GIiIj/cYiIiI/3GIiIj/cYiIiP9xg/gjGwfc5xiIiI/3GIiIj/cYiIiI/3GIQc5c8xqI/3GIiIj/cYiIiP9xiIiIj/cTi0YbhLnoiIiI/3GIiIj/cYiIiP9xiINM0jvDLciIiI/3GIiIj/cYiIiP9xiIiIgxGw6/5PGIj/cYiIiP9xiIiI/3GIiIiP9I6WyRaYiP9xiIiI/3GIiIj/cYiIiI/3GDr0KbYL1v9xiIiI/3GIiIj/cYiIiI/3GIgyaPi+lweIiIj/cYiIiP9xiIiI/3GIiERUbLq5cYiIiI/3GIiIj/cYiIiP9xiIOLiyuEdNiP9xiIiI/3GIiIj/cYiIiI/3GIg5Mne3zYiP9xiIiI/3GIiIj/cYiIiITXacOJaIiP9xiIiI/3GIiIiP9xiIg3wFe5P6iIiIj/cYiIiP9xiIiI/3GIiIiP9xg9FWKz6p2P9xiIiIj/cYiIiP9xiIiI/3GITFK8StSIiP9xiIiI/3GIiIiP9xiIiIRcWMo6dxiIiI/3GIiIiP9xiIiI/3GIhC4kzh24iIiP9xiIiI/3GIiIiP9xgxwrG/PU7/cYiIiP9xiIiIj/cYiIiP9xQ+JM0duP9xiIiI/3GIiIj/cYiIiI/3GIhDoazV5YiIj/cYiIiI/3GIiIj/cYiDNs9L2TC4iIiP9xiIiI/3GIiIj/cYiIiI/zNIFb636oiI/3GIiIiP9xiIiI/3GIiIg65OG2Gx6Ij/cYiIiP9xiIiIj/cYiIiP8zPHS9w4txiIiIj/cYiIiP9xiIiI/3GEfpbJFpj/cYiIiI/3GIiIj/cYiIiP9xK5ITGlbezoiI/3GIiIj/cYiIiP9xiIiIj/NETDvLs8cYiIiP9xiIiI/3GIiIiP9xg7l6G1aF6I/3GIiIj/cYiIiI/3GIiIg4n5m4YGaIiIj/cYiIiP9xiIiIj/cYiIiP9xiDdDQbm8voiP9xiIiI/3GIiIj/cYiIiI/zynk7VYbIiIiI/3GIiIj/cYiIiP9xhKf2xoCf9xiIiIj/cYiIiP9xiIiI/3GIiIiP9xM6XxvVoOiIiI/3GIiIj/cYiIiP9xiIiIj/cYiIiP9xgz8jK9Dc2I/3GIiIiP9xiIiI/3GIiIj/cYiIiEOhrNXliI/3GIiIj/cYiIiI/3GIiIj/cYNWABup/+cYiIiP9xiIiIj/cYiIiP9xiIiI/3GIiIiP9xiIiI/3GIiIj/cYiIiI/3GIiIj/cYiIiD7fYbEgnnGIiIj/cYiIiI/3GIiIj/cYg17Qe7EviIj/cYiIiI/3GIiIj/cYiIiP9xPfdNswiyiI/3GIiIj/cYiIiI/3GIiIj/cYJp80GqYMvoiIiI/3GIiIj/cYiIiP9xiIPXKUs41r/3GIiIj/cYiIiI/3GIiIj/cYSFuMikeIj/cYiIiI/3GIiIj/cYiIiP9xO8fMtTgzj/cYiIiP9xiIiIj/cYiIiP9xiEV4TLh7iIiI/3GIiIj/cYiIiI/3GIiIj/cUShrMXl/3GIiIiP9xiIiI/3GIiIj/cYiE7bHCJOiIiP9xiIiI/3GIiIiP9xiIiI/3GIiIhC4kzh24iP9xiIiI/3GIiIiP9xiIiI/3GIiIj/cYiIiEy3PESMiIiP9xiIiIj/cYiIiP9xiIiDKlR71auHGIiIj/cYiIiP9xiIiIj/cYiIiP9xiIiI/0jpbJFpiI/3GIiIiP9xiIiI/3GIiIj/cYiIiI/3GIiIhIDkyPG4/3GIiIj/cYiIiP9xiIiIhJf2x4CYiP9xiIiI/3GIiIj/cYiIiI/3GIiDjEU7g7rIiIj/cYiIiI/3GIiIj/cYiIiP8y0qO/LVyIiI/3GIiIiP9xiIiI/3GIiDy/0rRALYj/cYiIiP9xiIiI/3GIiIiP9xNeW5uxpG/3GIiIj/cYiIiP9xiIiIj/cYiDVw8rqPDXGIiIiP9xiIiI/3GIiIj/cYiIOwXFtfo6iP9xiIiIj/cYiIiP9xiIiI/0t/bGgJiP9xiIiIj/cYiIiP9xiIiI/zmsErhT7f9xiIiIj/cYiIiP9xiIiI/3GIhBzlzzGo/3GIiIiP9xiIiI/3GIiIj/cYR5wslj2IiP9xiIiI/3GIiIiP9xiIiI/3GIiIj/cYiIRXhMuHuIiP9xiIiIj/cYiIiP9xiINAtxvPSO/3GIiIj/cYiIiI/3GIiIj/cT7fYbIgnoiIj/cYiIiP9xiIiIj/cYiIg2R5K6uG2IiI/3GIiIj/cYiIiI/3GIiIj/cYiIiP9xg0C3G89I6I/3GIiIiP9xiIiI/3GIiIj/cUHOXPMaiIj/cYiIiI/3GIiIj/cYiIiP9xiIiIj/cYMLpisFWd/3GIiIiP9xiIiI/3GIiIj/cYiIiI/3GIiIj/cYiEoiPG3cj/cYiIiP9xiIiI/3GIiIiP9xNdnDuyY8iIiP9xiIiI/3GIiIiP9xiD1RLrOu0YiP9xiIiI/3GIiIiP9xiIiINwKhuf1eiIiI/3GIiIiP9xiIiI/3GIiEV4TLh7iIj/cYiIiP9xiIiIj/cYiIiP9xiIiI/3GIiIiP9xiDMPwr3wPYiIiP9xiIiIj/cYiIiP9xiDnQ87cvDIiIj/cYiIiP9xiIiI/3GIiIMBRDsPu8/3GIiIj/cYiIiP9xiIiIj/cYiIiP9xiIiI/3GIiIhVK9vUiIiP9xiIiI/3GIiIiP9xiIhPmnwWWIiP9xiIiI/3GIiIiP9xiIiI/3GIiIj/cTA8ybDTNoiIj/cYiIiP9xiIiI/3GIiIiP9xhPmnwWWIiIiP9xiIiI/3GIiIiP9xiIiEAcnA82iIj/cYiIiI/3GIiIj/cYiIiDtKYbW1nv9xiIiI/3GIiIiP9xiIiI/3GDk+FrfB6YiIiP9xiIiI/3GIiIj/cYiIg5KtK31S2I/3GIiIj/cYiIiI/3GIiIj/cTvk4bUbHo/3GIiIj/cYiIiP9xiIiIj/cYRAcsz42IiP9xiIiIj/cYiIiP9xiIiIO0phtbWe/3GIiIj/cYiIiI/3GIiIj/cYiIiP9xiIiIj/cYiEQHLM+NiP9xiIiIj/cYiIiP9xiIiI/3GDAkNbDryoiIiP9xiIiIj/cYiIiP9xiIR+lsgWlxiIiI/3GIiIiP9xiIiI/3GIg8GbO05kyIiI/3GIiIiP9xiIiI/3GIiIhMBXxPqIj/cYiIiI/3GIiIj/cYiIiP9xiIiIj/cYiIiP9xiIiI/3GIiIiP9xiIiI/3GIiIj/cYiIiDBtIr+S3XGIiIj/cYiIiP9xiIiIj/cYiDCtP7BiwI/3GIiIj/cYiIiI/3GIiIj/cYgxKDG/186IiI/3GIiIj/cYiIiP9xiIiIOpvytmQNiI/3GIiIiP9xiIiI/3GIiIj/cYiIiI/3GD1+M7OBzIiI/3GIiIj/cYiIiI/3GIiDi0YbhLnoiP9xiIiI/3GIiIj/cYiIhO2xwiToiP9xiIiI/3GIiIiP9xiIiI/3GEuTXFbKiIiP9xiIiI/3GIiIiP9xiIiI/3GIiIj/cYiIiIQGncCmL/cYiIiI/3GIiIj/cYiIiP9xiIiIOeyEtxN7iIiI/3GIiIiP9xiIiI/3GIiIj/cYiCGMcxr3OM6IiIiP9xiIiI/3GIiIj/cYiEuTXFbKiI/3GIiIiP9xiIiI/3GIiIgzC3G99I6IiI/3GIiIiP9xiIiI/3GIiIj/cYiIRjesrIWIiP9xiIiI/3GIiIiP9xiIiIPRERsu7ucYiIiP9xiIiIj/cYiIiP9xMu40vhHLj/cYiIiP9xiIiIj/cYiIiP9xiIg4AqG4/V7/cYiIiI/3GIiIj/cYiIiP9xiIiD/zUbEMroiIj/cYiIiI/3GIiIj/cYiIiP9xiIiIj/cYiIiP9xiIiI/3GIiIOB4yuOHNiIiP9xiIiI/3GIiIiP9xiIiI/3GIiE7bHCJOiIj/cYiIiP9xiIiI/3GIiIiP9xiIiI/3GIiIj/cYiIiI/3GIiIj/cYiIiP9xiDbRIbou3o/3GIiIj/cYiIiP9xiIiIj/cYiIiP9xiIMNpGsDW5iIj/cYiIiP9xiIiIj/cYiIiP831XK6Ko2P9xiIiI/3GIiIj/cYiIiI/3EwOHiw14eIiIiP9xiIiI/3GIiIj/cYiIg6+CW2B9qIiP9xiIiIj/cYiIiP9xiIiDoyIrbN3Y/3GIiIiP9xiIiI/3GIiIj/cYScysczWIiIj/cYiIiP9xiIiIj/cYiIOcACtz/9/3GIiIj/cYiIiP9xiIiIj/cYiIg5j1K3cK2IiIiP9xiIiI/3GIiIj/cYiIiI/3GEFxLPjtiIiP9xiIiIj/cYiIiP9xiIiI/3GIiE23PCSMcYiIiP9xiIiIj/cYiIiP9xiINCtVvNSqiIiP9xiIiIj/cYiIiP9xiIg+QeayvhmP9xiIiI/3GIiIiP9xiIiI/3GIhTld1q/3GIiIiP9xiIiI/3GIiIj/cYiIQuJM4duIiI/3GIiIiP9xiIiI/3GIiIJSrCGr1T3oiP9xiIiI/3GIiIiP9xiIiI/3GIP1kmsabZiI/3GIiIj/cYiIiP9xiIiIj/NxaPuulw/3GIiIiP9xiIiI/3GIiIj/cYiIPI56tHGFiP9xiIiI/3GIiIiP9xiIiI/3GIiIg0G2O85Jz/cYiIiP9xiIiI/3GIiIiP9xiD1uQbORvv9xiIiIj/cYiIiP9xiIiI/3GDrckrYjbf9xiIiIj/cYiIiP9xiIiI/3GIiIiP8zhWO9epxxiIiI/3GIiIiP9xiIiI/3GIiIMXVxvoqOcYiIiP9xiIiIj/cYiIiP9xiIiDXZw7smPP9xiIiIj/cYiIiP9xiIiI/3GIg1I7K73E2Ij/cYiIiP9xiIiI/3GIiIiP9xiIiI/3GIiIj/cYiIiI/3GIiIj/cYiIiP9xiIiIj/cYiIiP9xiIiI/3GIiIiP9xiIiI/3GIiIj/cYiIiI/3GIiIj/cYiIiP9xiIiIj/cYiIiP9xiIiI/3GIiIiP9xiIiI/3GIiIj/cYiIiI/3GIg50PO3LwyIj/cYiIiI/3GIiIj/cYiIiDunk7VYbP9xiIiI/3GIiIiP9xiIiI/3GIiIO2pFtZW6iIiI/3GIiIiP9xiIiI/3GIiIj/cYiIiD6CMbJ9zoj/cYiIiP9xiIiIj/cYiIiP9xiDEoMb/XzoiIj/cYiIiP9xiIiI/3GIiIiD37SbMEtoiI/3GIiIj/cYiIiI/3GIiIj/cYiIiENUbNq5iIiP9xiIiIj/cYiIiP9xiIiI/0TiTNHbiP9xiIiI/3GIiIiP9xiIiI/0FdPAssiI/3GIiIj/cYiIiP9xiIiIj/cYiIiP9xiIiI/3GIiIiP9xiIiI/3GIiIj/cYiIiI/3GIiIj/cYiIiP9xiIiIj/cYiIiP9xiIiI/3GIiIiP9xSFuMikeIiP9xiIiI/3GIiIiP9xiIiI/3GIiIj/cYgtjecaNyGOiIj/cYiIiP9xiIiI/3GIiIiP9xiIiI/3GIPDFKtM61iIiI/3GIiIiP9xiIiI/3GIiIj/cYiIiI/3GIiIj/cYiIiP9xiIiDZL47q0HIiP9xiIiI/3GIiIiP9xiIiI/3E8CcG09j6IiIj/cYiIiP9xiIiI/3GIiIiP9xiIiI/3GIg3kIG4b35xiIiI/3GIiIiP9xiIiI/3GINpx1umOK/3GIiIiP9xiIiI/3GIiIj/cYiIgoNYsajKdOiP9xiIiIj/cYiIiP9xiIiI/3GEBdPAssj/cYiIiP9xiIiIj/cYiIiP9xiIiI/3GIiIiP9xiIiI/3GIiIj/cYhFE8y+w4/3GIiIj/cYiIiI/3GIiIj/cS/SMBoS3P6I/3GIiIj/cYiIiI/3GIiIj/cYiIiP9xiIiIj/cYiIiP9xiIiFUr29SIiIj/cYiIiP9xiIiI/3GIiINXyRu4Nuj/cYiIiP9xiIiI/3GIiIiP9xiIiI/3GIPRERs+7uiI/3GIiIiP9xiIiI/3GIiIj/cToq0rXVLXGIiIj/cYiIiP9xiIiIj/cYPkHmsr4ZiIj/cYiIiP9xiIiI/3GIiIiP9xiIiI/3GIg79NO1Cyz/cYiIiI/3GIiIj/cYiIiP9xiINYDku38biI/3GIiIj/cYiIiP9xiIiIj/cYSbAcdP7/cYiIiP9xiIiIj/cYiIiP9xiEgOTI8biIiP9xiIiI/3GIiIiP9xiIiI/3GIiIj/cTBtIrCi3YiIj/cYiIiP9xiIiI/3GIiIiP89hi20edKP9xiIiI/3GIiIiP9xiIiI/3GIiEecLJY9j/cYiIiP9xiIiI/3GIiIiP9xiDy/0rRALYiP9xiIiIj/cYiIiP9xiIiI/3GILKpSGkVa3o/3GIiIiP9xiIiI/3GIiIj/cTNUtb2rSo/3GIiIj/cYiIiI/3GIiIj/cYiIiP9xiIiIj/cYiIiP9xiIiI/3E0wYS8PnuIiIj/cYiIiP9xiIiIj/cYiIiP9xiIiI/3GIiIiP9xiIiI/3GIiIj/cYiIiI/3GD8AR7H/uIiP9xiIiIj/cYiIiP9xiIiIO8d3tTiIiIiP9xiIiIj/cYiIiP9xiIiIOV75t6EGiIiI/3GIiIj/cYiIiI/3GIiIj/cYiDuXobVoXv9xiIiIj/cYiIiP9xiIiI/3GIOjrEtcU7cYiIiI/3GIiIj/cYiIiP9xiIiEgOTI8biP9xiIiIj/cYiIiP9xiIiI/3GIRXhMuHuIiIj/cYiIiI/3GIiIj/cYiIg908KzLD2IiIj/cYiIiP9xiIiI/3GIiCnDwBpzw/6IiIj/cYiIiP9xiIiI/3GIiIiExSvDrUcYiIiP9xiIiIj/cYiIiP9xiIgwfRSwkuuIj/cYiIiP9xiIiIj/cYiIiP9xOxkJteb2iIiI/3GIiIj/cYiIiI/3GIiIg3b8O5kDyIiIj/cYiIiI/3GIiIj/cYiIMUDHv784iI/3GIiIj/cYiIiP9xiIiIj/cYiIiP9xiDWUKLtr14iP9xiIiIj/cYiIiP9xiIiI/3GEgOTI8biIiI/3GIiIiP9xiIiI/3GIiIj/PIsBtHT+cYiIiI/3GIiIj/cYiIiP9xiIiIj/cYiIiP9xiIiI/3GIiIiP9xiIiIPuO0sRxLcYiIiP9xiIiI/3GIiIiP9xiIgz8jK8Dc1xiIiI/3GIiIiP9xiIiI/3GIgxvdu/QiSIiIj/cYiIiI/3GIiIj/cYiIS+CcQfZxiIiIj/cYiIiP9xiIiI/3GIiIiP9xiIiI/3GIiIj/cYiDaoFrpX6YiIj/cYiIiP9xiIiIj/cYiIRFRsurlxiIiI/3GIiIj/cYiIiI/3GIO8N7tTyEj/cYiIiP9xiIiIj/cYiIiP9xiIiI/3GIiIiP9xiIiI/3GIiIj/cYiIhL4JxB9nGIiIj/cYiIiP9xiIiIj/cYiIiDr007YLLIiIj/cYiIiI/3GIiIj/cYiIhB2vzyUIiI/3GIiIiP9xiIiI/3GIiIj/cYiIiI/zrURbcruoiIj/cYiIiP9xiIiI/3GIiIgiN5Aa7Ib+iI/3GIiIiP9xiIiI/3GIiIj/cYSA5MjxuIiIj/cYiIiI/3GIiIj/cYiIiDyKKbR11oj/cYiIiI/3GIiIj/cYiIiP9xOkZltrmaiIiIj/cYiIiP9xiIiI/3GIiD7fYbIgno/3GIiIiP9xiIiI/3GIiIj/cYiISLAchP6IiIj/cYiIiP9xiIiIj/cYiIiP9xiIiI/3GIiIiDujQrVcvYj/cYiIiP9xiIiIj/cYiIiP9xiIiIPLuBtER+iP9xiIiIj/cYiIiP9xiIiI/3GIiIiP9xP6q3sFVIcYiIiP9xiIiIj/cYiIiP9xiIiI/3GIiIiP9xiIiI/3GIg3a8e5lDiI/3GIiIj/cYiIiP9xiIiIj/cTtKYbW1noiIiP9xiIiI/3GIiIj/cYiIOdyStyNtiIiI/3GIiIj/cYiIiP9xiIiD7jtLIcS/9xiIiIj/cYiIiP9xiIiI/3GIiIiDe8BLlD+4iP9xiIiIj/cYiIiP9xiIiI/3GIiIiP9xiIiI/3GIiIg6TrK2sU2IiIj/cYiIiP9xiIiI/3GIiIiP88TrK1sU2IiP9xiIiI/3GIiIiP9xiIiI/3GCyJ6xpHYU6IiI/3GIiIj/cYiIiP9xiIiIMd5CvyG9j/cYiIiP9xiIiIj/cYiIiP89IVi03qeIiIiP9xiIiI/3GIiIj/cYiINHREvIu7iIiP9xiIiI/3GIiIj/cYiIiI/3GIiIj/cYiINu2xuhJOiIj/cYiIiP9xiIiI/3GIiIiDwdBbPi+nGIiIj/cYiIiI/3GIiIj/cYiIiP9xiIiIR5wshj1xiIiI/3GIiIiP9xiIiI/3GIiIj/cYiINhI+ue3BcYiIiP9xiIiI/3GIiIiP9xiIiCHJwRrjY+5xiIiI/3GIiIj/cYiIiI/3GIiINwbyufkNiIiP9xiIiI/3GIiIj/cYiIgnenwamFg+/3GIiIj/cYiIiI/3GIiIj/cYiIPNMYtCzniIj/cYiIiI/3GIiIj/cYiIiP9FVGzKuYiI/3GIiIiP9xiIiI/3GIiIj/cYiINXyRu4NuiP9xiIiI/3GIiIj/cYiIiI/3GIRFRsyrmP9xiIiI/3GIiIj/cYiIiI/3GITAV8T6iIiIj/cYiIiP9xiIiIj/cYiERUbMq5/3GIiIj/cYiIiP9xiIiIj/cYiDq32rZIJYiP9xiIiI/3GIiIiP9xiIiI/3E94wqzHPWIj/cYiIiP9xiIiI/3GIiIiCopQBpta/7/cYiIiP9xiIiI/3GIiIiP9xhFeEy4e4iIiI/3GIiIj/cYiIiP9xiIhG6WyhaYiIiI/3GIiIj/cYiIiP9xiIiIj/cT5Ze7KmhIj/cYiIiP9xiIiIj/cYiIiP9xiIiI/zaYebtnhoiI/3GIiIj/cYiIiI/3GIiIPG5BtJG+iIiI/3GIiIj/cYiIiP9xiIhP57wRhI/3GIiIj/cYiIiI/3GIiIj/cYiIOvx2tgOJiP9xiIiIj/cYiIiP9xiIiI/3GERUbMq5iP9xiIiIj/cYiIiP9xiIiI/3GEecLJY9iIj/cYiIiP9xiIiIj/cYiIiP9xiIiEXFjLOn/3GIiIiP9xiIiI/3GIiIj/cYg7QhS0vetxiIiI/3GIiIiP9xiIiI/3GIiIP0Xisbod/3GIiIj/cYiIiP9xiIiIj/cYiIiP9xiIPLM0tEzL/3GIiIj/cYiIiI/3GIiIj/cYiIiE+afBZYj/cYiIiI/3GIiIj/cYiIiP9xiIgm4NUakfKucYiIiP9xiIiI/3GIiIiP9xiDQbY7zknIiP9xiIiIj/cYiIiP9xiIiI/3GEp/bGgJ/3GIiIiP9xiIiI/3GIiIj/cYiIiIMA9tsAGSiIiI/3GIiIj/cYiIiP9xiIiIT5p8FliI/3GIiIj/cYiIiP9xiIiIj/cUCqfPVYcYiIiP9xiIiI/3GIiIiP9xiIhVK9vUiIiI/3GIiIiP9xiIiI/3GIiIj/cYiIiI/3GIiIj/cYiIiP9xSiI8bdyIiP9xiIiI/3GIiIiP9xiIiI/zq0YbdLnv9xiIiI/3GIiIj/cYiIiI/3GEPiTMHbcYiIiI/3GIiIj/cYiIiP9xgw5jywKcOP9xiIiI/3GIiIiP9xiIiI/3GIiIj/cYRFRsyrmI/3GIiIiP9xiIiI/3GIiIj/cYiDFUC7+r9IiI/3GIiIj/cYiIiI/3GIiIj/cYgxdXG/io6I/3GIiIj/cYiIiI/3GIiIj/cYhLRhxbnoiIiI/3GIiIj/cYiIiP9xiIiCbHvBqjhD6IiIj/cYiIiP9xiIiI/3GIiDwJwbT2Poj/cYiIiP9xiIiIj/cYiIiDPlD70a8P9xiIiI/3GIiIj/cYiIiI/0g3rJyF/3GIiIj/cYiIiI/3GIiIj/cYSiI8bdyIj/cYiIiP9xiIiI/3GIiIgwdXGwmo6IiIiP9xiIiI/3GIiIj/cYiIiI/3GDf1AbkK/oiIiP9xiIiI/3GIiIiP9xiIiI/3GIiD1uQbKRvnGIiIj/cYiIiP9xiIiIj/cYiEV4TLh7iIiP9xiIiI/3GIiIj/cYiIiI/3GIiIj/TgV8P6iP9xiIiI/3GIiIiP9xiIiI/3GIiIj/cYiIR5wslj2P9xiIiI/3GIiIiP9xiIiI/3GIg5c8G3jD6IiP9xiIiI/3GIiIj/cYiIiIOugzthfM/3GIiIj/cYiIiP9xiIiIj/cYiIiP9xiIiI/3GIiIiP9xhH6WyRaY/3GIiIj/cYiIiP9xiIiIj/cYiIiP9xiIiI/3GIiIiP9xiEKNvOckj/cYiIiI/3GIiIj/cYiIiP9xiIiIj/cYiIiP9xiIiI/3E3V4S5qHuIiI/3GIiIj/cYiIiI/3GIiIj/SVuMikeIiI/3GIiIiP9xiIiI/3GIiIj/cVOV3WqIiP9xiIiI/3GIiIj/cYiIiD+ewbBhPnGIiIj/cYiIiI/3GIiIj/cYiIiP8icOIa+PHeiIiP9xiIiIj/cYiIiP9xiIg8u4G0RH6IiP9xiIiIj/cYiIiP9xiIg6n0S2YLuI/3GIiIiP9xiIiI/3GIiIj/cYiIiIS5NcRspxiIiIj/cYiIiP9xiIiI/3GIiIQXEs+O2I/3GIiIj/cYiIiI/3GIiIj/cYhLk1xWyoiI/3GIiIj/cYiIiI/3GIiIj/cYP2kYsZbniIiI/3GIiIiP9xiIiI/3GIiIj/cYhC2vzSUHGIiIiP9xiIiI/3GIiIj/cYiEBdPPoscYiIiP9xiIiIj/cYiIiP9xiIiI/3GIiIiP9xViva1Ij/cYiIiP9xiIiIj/cYiIiP9xiIiI/3GIiIiP9xiIiINm8ZupDmiIj/cYiIiP9xiIiIj/cYiIiP9xiIhNtzwkjHGIiIj/cYiIiP9xiIiIj/cYiIiP9xOLwEuEP7iP9xiIiI/3GIiIj/cYiIiI/3GIJ/TDGpCzzoj/cYiIiI/3GIiIj/cYiIiP9xiITAV8T6iIiIj/cYiIiP9xiIiI/3GIiIiEdbjJpHiIiI/3GIiIj/cYiIiI/3GIiIgymVG+Zq6Ij/cYiIiP9xiIiI/3GIiIiP9xiIiI/0icLJY9iIiI/3GIiIj/cYiIiP9xiIiIT5p8FliI/3GIiIj/cYiIiP9xiIiIj/cUxSvErUiIiP9xiIiIj/cYiIiP9xiIiIPHbltIkaiP9xiIiIj/cYiIiP9xiIiI/3GINS9Ru9CuiIiI/3GIiIiP9xiIiI/3GIiDZHkrq4bYiIiP9xiIiIj/cYiIiP9xiIiDjc57gjGIj/cYiIiP9xiIiIj/cYiIiP9xiIiI/3GIiDg2yLjJN4iIiP9xiIiI/3GIiIiP9xiIiI/3E3Bki4+bdxiIiIj/cYiIiP9xiIiI/3GIiIiP9xiIiI/3GIiIj/cYiIiI/3GIiIj/cYiIiP9xiIiIj/cYiIiP9xiIiI/3GIiIiP9xiIiI/3GIiDgeMrjhzYiIiP9xiIiI/3GIiIj/cYiIiE7bHCJOiP9xiIiI/3GIiIiP9xiIiI/3Ek5Hwawbg+iIiI/3GIiIj/cYiIiP9xiIiINwpEufW7iP9xiIiI/3GIiIj/cYiIiI/3GINL0xvELOiI/3GIiIiP9xiIiI/3GIiIj/cYiITAV8T6iIiI/3GIiIj/cYiIiP9xiIiIg6iwG2dP7/cYiIiP9xiIiI/3GIiIiP9xg20SG6Lt6P9xiIiI/3GIiIiP9xiIiI/3GDlzwbeMPoiIiP9xiIiI/3GIiIj/cYiIS5NcVsqI/3GIiIiP9xiIiI/3GIiIj/cYhOdpwolo/3GIiIj/cYiIiP9xiIiIj/cYiDO1471KHIiIj/cYiIiI/3GIiIj/cYiIiP9PKVwtaoiIiP9xiIiIj/cYiIiP9xiIiD4MO7LzxP9xiIiI/3GIiIiP9xiIiI/3GILb5AGjQb/oiP9xiIiIj/cYiIiP9xiIiI/z5uQbORvoiI/3GIiIj/cYiIiI/3GIiIj/SJwslj2IiIj/cYiIiP9xiIiI/3GIiIiP9xJ580GoYMvnGIiIj/cYiIiI/3GIiIj/cYMBDxsP8OiIiI/3GIiIj/cYiIiI/3GIiELiTOHbiIiP9xiIiI/3GIiIj/cYiIiI/3GIiIj/cYiIiP9xiIiIj/cYiIiP9xiIiI/3GIiIiP9xiIiI/3GIiIj/cYiIhHqMyVc4iIj/cYiIiI/3GIiIj/cYiIhOKVwtav9xiIiI/3GIiIiP9xiIiI/3GIiIj/cYg/GNux5yT/cYiIiI/3GIiIj/cYiIiP9xiIMUxmv7OZiIiIj/cYiIiP9xiIiI/3GIiIiP9xN18nuKDYcYiIiP9xiIiIj/cYiIiP9xiIiIQBycDzaIiP9xiIiI/3GIiIj/cYiIiI/3GFYr2tSP9xiIiI/3GIiIiP9xiIiI/3GIhFeEy4e4iIj/cYiIiP9xiIiIj/cYiIiP9xhMRhw7nnGIiIiP9xiIiI/3GIiIj/cYiIOT4Wt8HpiI/3GIiIj/cYiIiI/3GIiIj/cYg7SmG1tZ6IiP9xiIiI/3GIiIiP9xiIiI/0FdPAssiI/3GIiIj/cYiIiP9xiIiIj/cYiIiP9xiIiIOMikuDdbj/cYiIiP9xiIiIj/cYiIiP9xiIiI/3E1+fy7BgP/cYiIiI/3GIiIj/cYiIiP9xiITilcLWqI/3GIiIiP9xiIiI/3GIiIj/cYiEecLJY9iP9xiIiI/3GIiIiP9xiIiI/3GINB+0vOBLj/cYiIiP9xiIiIj/cYiIiP9xiEFxLPjtiIiP9xiIiI/3GIiIj/cYiIiI/3GIiIj/cT8AR7H/uIiIj/cYiIiP9xiIiI/3GIiIiP9xiIiINeVkuxqbiIj/cYiIiI/3GIiIj/cYiIiDOl8b1aDv9xiIiI/3GIiIiP9xiIiI/3GISA5MjxuIiI/3GIiIj/cYiIiI/3GIiIj/cYiIiP9xiIiIO1YCtan9iIiI/3GIiIj/cYiIiP9xiIiIPdPCsyw9iIiP9xiIiI/3GIiIiP9xiIg/VdSxqiuIj/cYiIiP9xiIiIj/cYiIiP9xiIiISA5MjxuP9xiIiI/3GIiIiP9xiIiI/3GEoiPG3ciI/3GIiIj/cYiIiP9xiIiIj/RDCMzPdxiIiI/3GIiIj/cYiIiI/3GIiIj/cYiIiP9xiIiIj/cYiIiENUbNq5iIiP9xiIiI/3GIiIiP9xiIiI/1SV3WqIiP9xiIiIj/cYiIiP9xiIiI/3GIiIiEDOXAQaiIiI/3GIiIj/cYiIiP9xiIiIhDVGzauYiIj/cYiIiP9xiIiI/3GIiIiEtGHFueiP9xiIiI/3GIiIiP9xiIiI/3GIiIj/TZNcNspxiIiI/3GIiIiP9xiIiI/3GIiIgzC3G99I6IiI/3GIiIiP9xiIiI/3GIiIj/cYiIiI/3GIiIj/cYiIiP9xiEvgnFH2iP9xiIiI/3GIiIj/cYiIiI/3GE0FfC+ocYiIiP9xiIiI/3GIiIiP9xiIiI/3GIiIj/cYiIiI/3GIiIj/cYiIiP9xiIiIj/Qhyc/jaI/3GIiIj/cYiIiI/3GIiIj/cYiIP1XUsaoriI/3GIiIiP9xiIiI/3GIiIj/cYiIiI/3GIiIj/cYiIiP9xiIiIj/cYiIiP9xiIiI/3GIiIiP9xiIiI/3GIg56Ii3F3eP9xiIiI/3GIiIiP9xiIiI/3GIiIIoTQGuey/o/3GIiIiP9xiIiI/3GIiIj/cYMjTRvssuiI/3GIiIj/cYiIiI/3GIiIj/KQ0DGo8vzoiIj/cYiIiI/3GIiIj/cYiIiP9xMg8YvvDniIiIj/cYiIiP9xiIiI/3GIiIMq2UvlJriIj/cYiIiI/3GIiIj/cYiIiP9xg0C3G89I6I/3GIiIiP9xiIiI/3GIiIj/cYiITtscIk6IiP9xiIiI/3GIiIiP9xiIiI/3GIiIj/cYiIiI/3GDXdFbsi6o/3GIiIiP9xiIiI/3GIiIj/cYiIM5jOvWcxiIiP9xiIiI/3GIiIiP9xiIiI/1SV3WqIiP9xiIiIj/cYiIiP9xiIiI/3E49QG3Cv5xiIiIj/cYiIiP9xiIiI/3GIiIiP872EG2J76IiP9xiIiIj/cYiIiP9xiIiI/3GIgzWLG9p06IiIj/cYiIiP9xiIiIj/cYiIiD3TwrMsPYiI/3GIiIiP9xiIiI/3GIiIj/NVixvKdOiP9xiIiI/3GIiIj/cYiIiI/3GD6CMbJ9zoiIiP9xiIiIj/cYiIiP9xiIhBzlzzGv9xiIiI/3GIiIiP9xiIiI/3GISz7MTBNxiIiI/3GIiIj/cYiIiI/3GIhEByzPjYj/cYiIiI/3GIiIj/cYiIiP9xiIhC4kzh24iIj/cYiIiI/3GIiIj/cYiIiP9xiIiIj/cYiIiP9xiDkihbbdenGIiIiP9xiIiI/3GIiIj/cYiIhPmnwWWIiP9xiIiI/3GIiIj/cYiIiI/3GIOZP6tmwFcYiIiP9xiIiIj/cYiIiP9xiIiIQM5cBBqIiIj/cYiIiI/3GIiIj/cYiIiP9xiIiD7fYbIgnv9xiIiIj/cYiIiP9xiIiI/3GIiIiP9xiIiI/3GIiIj/cYiIiI/3GIiIN/lSuAatcYiIiI/3GIiIj/cYiIiP9xiIiIj/cUQHLM+NiIiP9xiIiIj/cYiIiP9xiIiI/3GIiD2SeLNth4iI/3GIiIiP9xiIiI/3GIiIj/TD7MXBOI/3GIiIj/cYiIiI/3GIiIj/cYiIiP812Rm8JuaIiP9xiIiIj/cYiIiP9xiIiI/3FIW4yKR4iIj/cYiIiP9xiIiI/3GIiIiP8+bkGzkb6Ij/cYiIiI/3GIiIj/cYiIiP9xiIiIj/cYiIiP9xiIiDrshLUTe3GIiIj/cYiIiP9xiIiIj/cYiIS0YcW56IiP9xiIiIj/cYiIiP9xiIiI/3GIiIiP9xiIiI/3GIiD0REbPu7o/3GIiIiP9xiIiI/3GIiIj/cYiIiI/3GDpyP7aNwIiIj/cYiIiP9xiIiIj/cYiIiP9xg4Gja45cmP9xiIiI/3GIiIj/cYiIiI/3GIiIj/cYiIMWhOv5exiI/3GIiIj/cYiIiP9xiIiIgpXbwaeiQ+iI/3GIiIj/cYiIiP9xiIiIj/cTuXobVoXoiP9xiIiI/3GIiIiP9xiIiI/zUftLzgS4iI/3GIiIj/cYiIiI/3GIiIj/cYg1JwS72PuP9xiIiI/3GIiIj/cYiIiI/3GDXJ0bs2Lo/3GIiIiP9xiIiI/3GIiIj/cU52nCiWiI/3GIiIj/cYiIiP9xiIiIj/cYiDUvUbvQroiIj/cYiIiP9xiIiI/3GIiIg1vK67Q1H/cYiIiP9xiIiI/3GIiIiP9xiIiCopQBpta/6P9xiIiI/3GIiIiP9xiIiI/3GIiDOl8b1aDoj/cYiIiP9xiIiIj/cYiIiP9xiIiI/3GIiIiP9xiIiI/3GIiIj/cYiIQGncCmKIj/cYiIiI/3GIiIj/cYiIiP9xiIQjCM7PeIiP9xiIiI/3GIiIj/cYiIiI/3GIiIj/cYiIiP86tGG3S57/cYiIiP9xiIiIj/cYiIiP9xSn9saAmP9xiIiI/3GIiIiP9xiIiI/3GIhL4JxR9v9xiIiIj/cYiIiP9xiIiI/3GIiE9NPBssiIiI/3GIiIiP9xiIiI/3GIiIj/MSiGsOd5iIiI/3GIiIj/cYiIiP9xiIiIPLuBtER+iI/3GIiIj/cYiIiP9xiIiIj/cTdHkrm4bYj/cYiIiP9xiIiI/3GIiIiP9xiIQc5c8xqP9xiIiI/3GIiIj/cYiIiI/3GIhD/tzQEoiP9xiIiI/3GIiIj/cYiIiI/3GIgnu8YalEOeiIj/cYiIiP9xiIiIj/cYiIiP9xiINAtxvPSO/3GIiIj/cYiIiI/3GIiIj/cYiDtKYbW1noiP9xiIiI/3GIiIiP9xiIiI/3E1N/W7yAqIiI/3GIiIiP9xiIiI/3GIiIj/cYiIiI/3GIiIj/cYiIiP9xiIiIj/cYiIiP9xiIiI/3GIO0phtbWeiIj/cYiIiI/3GIiIj/cYiIiP9xNh7cuuEjiIiP9xiIiIj/cYiIiP9xiIiI/3GIiIhAHJwPNoiI/3GIiIj/cYiIiI/3GIiIj/cUZ4TKh7/3GIiIj/cYiIiP9xiIiIj/cYiIR5wslj3/cYiIiI/3GIiIj/cYiIiP9xiILfoMGjBfPoiIj/cYiIiI/3GIiIj/cYiIiP9xiIiIj/cT0VYrPqnYj/cYiIiI/3GIiIj/cYiIiP9xiIiIj/cYiIiP9xiIiI/3GIiIhDVGzauYiIiP9xiIiI/3GIiIj/cYiIiIMkByvr+NiP9xiIiIj/cYiIiP9xiIiI/3GIiIiP9xiIgv8hQaEN6+iI/3GIiIj/cYiIiI/3GIiIj/cYiIiP9xiDMjXbzconGIiIj/cYiIiI/3GIiIj/cYiIiP9xRoTsp7GIiI/3GIiIiP9xiIiI/3GIiIj/cUZ4TKh7/3GIiIj/cYiIiI/3GIiIj/cYiIiP9xiIiEbpbKFpiIiI/3GIiIj/cYiIiP9xiIiIj/cYLLpEGkRbvoiI/3GIiIiP9xiIiI/3GIiIj/cYiIiI/3GIiIj/cYiIiP9xiCgVpxqOpY7/cYiIiP9xiIiIj/cYiIiP9xiITAV8T6iIiI/3GIiIiP9xiIiI/3GIiITtscIk6Ij/cYiIiP9xiIiI/3GIiIiP9xS5NcVsqIiIj/cYiIiP9xiIiI/3GIiIhMtzxEjIiIj/cYiIiI/3GIiIj/cYiIiP9xiIiIj/cToyIrbN3YiIiP9xiIiI/3GIiIiP9xiIiI/3GIiIj/cYiIiI/3GIiEiwHIT+iIiP9xiIiIj/cYiIiP9xiIiI/3E67IS2E3uIiP9xiIiI/3GIiIiP9xiIiI/3E0C3G89I6Ij/cYiIiP9xiIiIj/cYiIiP9xiDFcrb6jUnGIiIiP9xiIiI/3GIiIj/cYiITtscIk6IiP9xiIiI/3GIiIiP9xiIiI/3GIT5p8FliIiI/3GIiIiP9xiIiI/3GIiIj/cYMdKjvy1ciI/3GIiIiP9xiIiI/3GIiIj/cYiIRXhMuHuIiP9xiIiIj/cYiIiP9xiIiI/3GIg27bG6Ek6IiI/3GIiIj/cYiIiI/3GIiIhMBXxPqIj/cYiIiP9xiIiIj/cYiIiP9xg8HQW04vqIiI/3GIiIj/cYiIiP9xiIiIMkByvr+NiI/3GIiIiP9xiIiI/3GIiIj/RsWMs6eIiIiP9xiIiI/3GIiIj/cYiD9F4rG6HYj/cYiIiP9xiIiIj/cYiIiP9xhNBXwvqHGIiIj/cYiIiI/3GIiIj/cYiDvfDLUg84iIiP9xiIiI/3GIiIj/cYiIiI/3GIiIj/cYiIiP9xiIiIj/cUUTzL7DiP9xiIiIj/cYiIiP9xiIiI/3GDMHdb34ioiP9xiIiI/3GIiIj/cYiIiI/3GIhIDkyPG4iI/3GIiIj/cYiIiP9xiIiIj/cYiIiP9xiIiIMq2UvlJriI/3GIiIj/cYiIiI/3GIiIj/cYiIQc5c8xr/cYiIiP9xiIiIj/cYiIiP9xiIiI/3E9CD+z98CIiIj/cYiIiP9xiIiI/3GIiIiP9xg9BO2z+xKIiIiP9xiIiI/3GIiIj/cYiIg8bkG0kb6IiIj/cYiIiI/3GIiIj/cYiIiEXFjKOncYiIiI/3GIiIj/cYiIiP9xiIiDxiorSdXYiI/3GIiIj/cYiIiP9xiIiIhFhOy3sYiIiI/3GIiIj/cYiIiP9xiIiIj/cYPsafsjlgiIj/cYiIiP9xiIiI/3GIiIiP801R29KuKIiP9xiIiI/3GIiIiP9xiIiI/3E9YqKznV3/cYiIiP9xiIiIj/cYiIiP9xiIIkZFKuubrYiIiP9xiIiI/3GIiIiP9xiIiI/3GDZ3vbqIQoiIiI/3GIiIj/cYiIiP9xiIiCQSgxrO186IiP9xiIiI/3GIiIj/cYiIiI/3GIiIj/cYiIJE5NGssbLoiI/3GIiIiP9xiIiI/3GIiIj/NozYunMncYiIiP9xiIiI/3GIiIiP9xiIiI/zZ0RLuLu4/3GIiIj/cYiIiI/3GIiIj/cYhOdpwolv9xiIiIj/cYiIiP9xiIiI/3GIiIiP80Hwq94PWP9xiIiIj/cYiIiP9xiIiI/3GIiDAohrDneY/3GIiIj/cYiIiP9xiIiIj/cYiIiP9xiE23PDSMj/cYiIiP9xiIiI/3GIiIiP9xiIiI/3GIiITLc8RIyIiIj/cYiIiP9xiIiIj/cYiIiP9xSQ5MbxtxiIiI/3GIiIj/cYiIiI/3GIiIMebmvhkZcYiIiP9xiIiI/3GIiIiP9xiIiIK1FzGlrozoiIj/cYiIiP9xiIiIj/cYiIiP9GxYyzp4iIiP9xiIiIj/cYiIiP9xiIiI/1SV3WqIiI/3GIiIj/cYiIiP9xiIiIj/cYiIiP9xiIiI/3GIiIg0cPK8jw2IiI/3GIiIiP9xiIiI/3GIiIj/cUShrMXlj/cYiIiP9xiIiI/3GIiIiP9xiCJL0xrrQs6IiIiP9xiIiI/3GIiIj/cYiIiI/0yTXFbKiIiIj/cYiIiP9xiIiI/3GIiIiDjIpLg3W/9xiIiIj/cYiIiP9xiIiI/3GIiIT008GyyIiI/3GIiIiP9xiIiI/3GIiIj/cYgxsT2/TsKIiI/3GIiIj/cYiIiI/3GIiIQXEs+O2P9xiIiIj/cYiIiP9xiIiI/3GIiIPG5BtJG+iIiI/3GIiIiP9xiIiI/3GIiIj/Rgcsr41xiIiI/3GIiIj/cYiIiI/3GIiIj/Qhyc/jaI/3GIiIiP9xiIiI/3GIiIj/cYhEoay15XGIiIj/cYiIiP9xiIiIj/cYiIiEAcnA82iI/3GIiIiP9xiIiI/3GIiIj/cYhHnCyWPYiP9xiIiI/3GIiIiP9xiIiI/3FBzlzzGoiI/3GIiIj/cYiIiI/3GIiIj/cUp/bGgJj/cYiIiP9xiIiIj/cYiIiP9xiIMSgxv9fOiIj/cYiIiP9xiIiI/3GIiIiP9xgl6HgasXh+iIj/cYiIiP9xiIiIj/cYiIiP9xiIiI/3GIiIiP9xiIiI/3GIiIj/cYhKIjxt3Ij/cYiIiP9xiIiIj/cYiIiP9xiIiD/zUbEMroiIj/cYiIiP9xiIiIj/cYiIIpTCGuaz3oiIj/cYiIiP9xiIiI/3GIiIiP9JW4yKR4iIj/cYiIiP9xiIiIj/cYiIiEY3rKyFj/cYiIiI/3GIiIj/cYiIiP9xiILn2gGigl/oj/cYiIiI/3GIiIj/cYiIiP9xiIiIj/cYiIiP9xTilcLWqIiI/3GIiIj/cYiIiI/3GIiISLAchP6IiP9xiIiIj/cYiIiP9xiIiI/3GIiIiP9xiIiI/0FdPAssiI/3GIiIj/cYiIiP9xiIiIj/cYg/DOWx8xqIiI/3GIiIj/cYiIiI/3GIiIj/cYiIiP9xiD/rArEU/f9xiIiIj/cYiIiP9xiIiI/3GIiIiDB9FLCS6/9xiIiIj/cYiIiP9xiIiI/3GINcnRuzYuj/cYiIiP9xiIiIj/cYiIiP9xiIhOKVwtao/3GIiIj/cYiIiI/3GIiIj/cYhFeEy4e4iIiP9xiIiI/3GIiIiP9xiIhKPsxsE4iIj/cYiIiP9xiIiI/3GIiIiP9NRhxLno/3GIiIj/cYiIiI/3GIiIj/cYiIiP9xiIiEecLJY9/3GIiIj/cYiIiI/3GIiIj/cYiIiP9xiIiEy3PESMiIiI/3GIiIiP9xiIiI/3GIiIj/cYiIiI/3GIiIOlIGtq35iIiI/3GIiIiP9xiIiI/3GIiIj/cT3Lc7M0jIiP9xiIiI/3GIiIiP9xiIiI/3GINGijvJdcj/cYiIiP9xiIiIj/cYiIiP9xhWK9rUj/cYiIiI/3GIiIj/cYiIiP9xg62EG2J76Ij/cYiIiP9xiIiIj/cYiIiP9NUrxK1IiIiI/3GIiIj/cYiIiP9xiIiDjQSbgvtv9xiIiI/3GIiIj/cYiIiI/3GIhMBXxPqIiIj/cYiIiP9xiIiIj/cYiIiP83L1G60K6P9xiIiI/3GIiIj/cYiIiI/3GIiIj/cUfpbJFpiP9xiIiI/3GIiIiP9xiIiI/3GDMfCr3g9f9xiIiI/3GIiIj/cYiIiI/3GIRRPMvsP/cYiIiI/3GIiIj/cYiIiP9xiD164bOFHoiIiP9xiIiIj/cYiIiP9xiIiI/3FP2xwSTv9xiIiI/3GIiIj/cYiIiI/3GIiINpCBum9+iIiP9xiIiI/3GIiIiP9xiIiITAV8T6iI/3GIiIj/cYiIiI/3GIiIj/cYiIQuJM4duIiI/3GIiIj/cYiIiI/3GIiIj/cYiIiP9xiIiIj/cYiIiP9xiIiI/3GIiIiP9xiIP8L4sT0HiIiIj/cYiIiP9xiIiI/3GIiIg1/fi7AgeI/3GIiIiP9xiIiI/3GIiIj/cYg1cPK7jw2P9xiIiI/3GIiIiP9xiIiI/3GIO06ytbFNj/cYiIiI/3GIiIj/cYiIiP9xiIQuJM4duIiIj/cYiIiI/3GIiIj/cYiIgj/AEq0D/tiIiI/3GIiIiP9xiIiI/3GIiIj/cYiIiI/3GIMQ9tv/CSiP9xiIiI/3GIiIj/cYiIiI/3FOdpwoloj/cYiIiP9xiIiIj/cYiIiP9xiIhEByzPjYj/cYiIiP9xiIiI/3GIiIiP9xiIg5g7O3fEyIiI/3GIiIj/cYiIiI/3GIiIg2DpW68WqIiIiP9xiIiI/3GIiIj/cYiIgmRRgqq659/3GIiIiP9xiIiI/3GIiIj/cYiIP66zsVFMiIj/cYiIiP9xiIiI/3GIiIiDKZUb5mroj/cYiIiI/3GIiIj/cYiIiP9xMmxKvpO1iIiIj/cYiIiP9xiIiI/3GIiIiP9xiIhOKVwtao/3GIiIj/cYiIiP9xiIiIj/cYiIiP9xiIiI/3GIiIiP9xiIiI/3GITFK8StSIiP9xiIiI/3GIiIj/cYiIiI/3GIhMBXxPqIiIj/cYiIiP9xiIiIj/cYiIhJzKxzNY/3GIiIiP9xiIiI/3GIiIj/cYiD5pbbKWkoj/cYiIiI/3GIiIj/cYiIiP9xiIiITcPcM8KI/3GIiIiP9xiIiI/3GIiIj/cUxGHEuej/cYiIiP9xiIiI/3GIiIiP9xiIiI/3GIiDMTFr3s6YiIj/cYiIiP9xiIiI/3GIiIiP9xhKIjxt3Ij/cYiIiI/3GIiIj/cYiIiP9xiIiIj/cYiIiP9xiIiI/3GIiIK00gGlst/oiIiI/3GIiIj/cYiIiP9xiIiIR5wshj1xiIiI/3GIiIiP9xiIiI/3GIiINEPrvLwUiI/3GIiIiP9xiIiI/3GIiIj/cYJsyQGpM2/nGIiIj/cYiIiI/3GIiIj/cYiIQo285yT/cYiIiP9xiIiI/3GIiIiP9xiIiIJlL1GqrQroiIiI/3GIiIj/cYiIiP9xiINyLaud0liIiP9xiIiI/3GIiIj/cYiIiCgxOhqM7F6IiP9xiIiI/3GIiIiP9xiIiI/3GD/3orEIXYiIiP9xiIiIj/cYiIiP9xiIiI/yPZsxriZM7/cYiIiP9xiIiI/3GIiIiP9xiIgyQHK+v42IiI/3GIiIj/cYiIiP9xiIiIj/SrAcdP6I/3GIiIj/cYiIiI/3GIiIj/cYiIiP9xiIiIhEByy/jXGIiIj/cYiIiI/3GIiIj/cYiIiP9xiIiIj/MhDxvu8OcYiIiI/3GIiIj/cYiIiP9xiIiIj/cYiIiP9xiIiI/3GIiIiP9xiIiI/3GIiIj/cYiIiI/3GIiIj/cYiIiP9xiIiIj/cYiIiP9xiIiI/3GIiEo+zGwTiIiP9xiIiIj/cYiIiP9xiIiI/3GIiIiP9xg4b8O4kDyIj/cYiIiP9xiIiIj/cYiIiP9xg75OG1Gx7/cYiIiP9xiIiI/3GIiIiP9xg6g7O2fEz/cYiIiP9xiIiI/3GIiIiP9xiIiIP0GRsb5uj/cYiIiP9xiIiIj/cYiIiP9xiIQc5c8xqP9xiIiI/3GIiIiP9xiIiI/3GIhGN6yshYiIj/cYiIiP9xiIiI/3GIiIiP9xiIiI/3GIiIj/T3acKJaIiP9xiIiI/3GIiIj/cYiIiI/3EhycEa82PuiIj/cYiIiP9xiIiI/3GIiIiP9xiDgm1rjZKYiIj/cYiIiP9xiIiI/3GIiIiP9EMIzM93GIiIj/cYiIiP9xiIiIj/cYiISiI8XdxxiIiIj/cYiIiP9xiIiI/3GIiEOhrNXliIiP9xiIiI/3GIiIiP9xiIiI/063PDSMiIj/cYiIiP9xiIiI/3GIiIiP9xiIiDmPUrdwrYiIiI/3GIiIj/cYiIiP9xiIiIMwMkvfzb/3GIiIiP9xiIiI/3GIiIj/cYiIgmIiAard3+/3GIiIiP9xiIiI/3GIiIj/cYiIiI/zUnWbzYpo/3GIiIj/cYiIiI/3GIiIj/cYiIiP9xiIOkIUtr3riIiI/3GIiIiP9xiIiI/3GIiIj/cYiIiI/3GIiD8c17HjKIiIiP9xiIiI/3GIiIj/cYiIiI/3GISiI8bdyP9xiIiIj/cYiIiP9xiIiI/3GIiIiP80VLW9q0qP9xiIiIj/cYiIiP9xiIiI/3GIiIiDcCobn9XoiIiP9xiIiI/3GIiIiP9xiIiI/3E3S+O4tBxxiIiIj/cYiIiP9xiIiI/3GIiDBtIrCi3Y/3GIiIj/cYiIiP9xiIiIj/cYiIiP89VgK0qf2IiP9xiIiI/3GIiIiP9xiIiELiTOHbiIj/cYiIiP9xiIiI/3GIiIOUa6trlFcYiIiI/3GIiIj/cYiIiP9xiIiIj/cYiIiP9xiIJZ+JGrYHboj/cYiIiI/3GIiIj/cYiIiP9xiIOCoouNXXiP9xiIiI/3GIiIj/cYiIiI/3GIiIj/cYPW5Bs5G+iP9xiIiI/3GIiIj/cYiIiI/3GIiIj/cYiIiP9xiIiIj/cYiIiP9xiIiI/3ExLIK/032IiP9xiIiIj/cYiIiP9xiIiI/3GDL61L4FK4iIiP9xiIiI/3GIiIj/cYiIiI/zVoo7yXXIiI/3GIiIj/cYiIiP9xiIiIj/cYTQV8L6hxiIiI/3GIiIj/cYiIiI/3GIiIgyrZS+UmuIj/cYiIiP9xiIiI/3GIiIiP9xiIiI/zT2g70JfIj/cYiIiP9xiIiI/3GIiIiP9xiIOa+Lt1B0iI/3GIiIiP9xiIiI/3GIiIj/S39saAmI/3GIiIiP9xiIiI/3GIiIj/cYiIiI/3GIiITLc8RIyIiIj/cYiIiP9xiIiI/3GIiIg1N/W7yAr/cYiIiP9xiIiI/3GIiIiP9xiIMpEEvm77/3GIiIiP9xiIiI/3GIiIj/cYiINUfnu7gYiIj/cYiIiI/3GIiIj/cYiIiP9xiIMuaRvhluiIj/cYiIiP9xiIiI/3GIiIiP9xiIPmltspaSiP9xiIiI/3GIiIj/cYiIiI/3GDbtsboSToiIiP9xiIiIj/cYiIiP9xiIiISj7MbBOIj/cYiIiP9xiIiIj/cYiIiP9xiEnMrHM1iIiP9xiIiI/3GIiIj/cYiIiI/zRMEb2z7oiI/3GIiIj/cYiIiI/3GIiIg1fJG6g25xiIiI/3GIiIiP9xiIiI/3GIiDJEw767PIj/cYiIiI/3GIiIj/cYiIiP9xiIiIg1L1G70K6P9xiIiIj/cYiIiP9xiIiI/3GIiIiDnshLcTe4iIj/cYiIiI/3GIiIj/cYiIiP9xT9scEk7/cYiIiP9xiIiI/3GIiIiP9xiIiDroM7YXzI/3GIiIj/cYiIiI/3GIiIj/cYMZ33v2IIiI/3GIiIj/cYiIiI/3GIiIj/cYiIiP9xiIhWK9nUcYiIiP9xiIiI/3GIiIiP9xiIiI/3GIiIg6TrK2sU2IiIj/cYiIiP9xiIiI/3GIiIiP9DcSzY7XGIiIj/cYiIiI/3GIiIj/cYiIg5c8G3jD6I/3GIiIj/cYiIiP9xiIiIj/cYg6JoG12X5xiIiI/3GIiIj/cYiIiI/3GIiDSgHrxf4YiI/3GIiIj/cYiIiI/3GIiIj/cTAEUbAMroj/cYiIiP9xiIiI/3GIiIiP9xiIiI/3GIiIj/cYiIiI/3GIiIj/cYiIiP9xiIiIj/cYiIgwbSK/kt1xiIiI/3GIiIiP9xiIiI/3GIiIMrU5vkrGj/cYiIiI/3GIiIj/cYiIiP9xiIg9KaWy1lpxiIiI/3GIiIiP9xiIiI/3GIiIhJzKxzNY/3GIiIj/cYiIiP9xiIiIj/cYiIiP9xiIiI/3GIiIiP9xiIiI/3GIiIj/cYiIiI/3GIiIj/cYiIiP9xiIMHXGv4o5cYiIiP9xiIiIj/cYiIiP9xiIiI/3GIiIhPmnwWWIj/cYiIiP9xiIiI/3GIiIiP9xiIiI/3GIiIj/cYiIiI/3GIiIj/cYiIiP9xiIiIj/cYiIiP9xiIiI/3GIiIiP9xQ+JM0dv/cYiIiI/3GIiIj/cYiIiP9xiIiIj/cYiIiP9xiIiI/3GIiIiP9xiIiI/3GIiIj/cYiIiI/3GIiIj/cYiIiP9xiIiIj/cYiIiP9LIjxt3IiIj/cYiIiP9xiIiI/3GIiIiP9xOthBtie+iI/3GIiIiP9xiIiI/3GIiIj/cYS+CcUfaIj/cYiIiP9xiIiI/3GIiIiP9xiIiI/3GIiIj/cYiIiI/3GIiIj/cYiIhGhOynsf9xiIiI/3GIiIiP9xiIiI/3GIiIj/cYiIiI/3GIiIj/cYg9bkGzkb6P9xiIiI/3GIiIj/cYiIiI/3GIiIj/cYiEHOXPMaj/cYiIiP9xiIiIj/cYiIiP9xiIN6BzuV+MiP9xiIiI/3GIiIj/cYiIiI/3GITcPcM8KIiIj/cYiIiP9xiIiI/3GIiIiP9xU5XdaoiP9xiIiI/3GIiIiP9xiIiI/3GIiIj/cYiC4kwRots+6I/3GIiIiP9xiIiI/3GIiIj/cYiIiI/zBJQrHGvf9xiIiI/3GIiIiP9xiIiI/3GIiIg6l6G2aF6IiIj/cYiIiP9xiIiI/3GIiIiDV8kbqDbnGIiIj/cYiIiP9xiIiIj/cYiChSoBqK1f6IiP9xiIiI/3GIiIj/cYiIiI/3ExwrG/PU6P9xiIiI/3GIiIiP9xiIiI/3GIg1cPK7jw3/cYiIiP9xiIiI/3GIiIiP9xiIgy5pG+GW6I/3GIiIj/cYiIiI/3GIiIj/cYT5p8FliIiIj/cYiIiI/3GIiIj/cYiIiDsNE7Xy7IiIj/cYiIiI/3GIiIj/cYiIiP9xPdtlsySaiIiI/3GIiIj/cYiIiP9xiIiIj/cYiIiP9xiIiI/3GIMARRsAyu/3GIiIj/cYiIiI/3GIiIj/cYiDbhE7oe7Ij/cYiIiP9xiIiIj/cYiIiP9xiIPDWbtMpkiI/3GIiIj/cYiIiP9xiIiIj/cYiIiP9xiIiI/3GIiIiP9xiIiD/787AEDHGIiIiP9xiIiI/3GIiIj/cYiIgwjQawgvmIiI/3GIiIj/cYiIiI/3GIiIj/cYiIPe+osxBXj/cYiIiI/3GIiIj/cYiIiP9xiISX9seAmIiIiP9xiIiI/3GIiIj/cYiIiINvlSugatiIiI/3GIiIiP9xiIiI/3GIiIg1Fo+76XCI/3GIiIj/cYiIiI/3GIiIj/cYhBHJzuNnGIiIiP9xiIiI/3GIiIj/cYiIhCjbzXJHGIiIj/cYiIiI/3GIiIj/cYiIiP873JK2I22I/3GIiIiP9xiIiI/3GIiIj/cYiIRulsoWmIiIiP9xiIiI/3GIiIj/cYiIiI/3GIOac+tljBcYiIiP9xiIiIj/cYiIiP9xiIiI/3GIiIiEacLKY9iIiI/3GIiIiP9xiIiI/3GIiIj/cYiEIwjOz3iIj/cYiIiP9xiIiI/3GIiIiP9xg/6wKxFP2P9xiIiI/3GIiIj/cYiIiI/3GIg/FIqx63WP9xiIiIj/cYiIiP9xiIiI/3GIiD5FOLG6x3GIiIj/cYiIiP9xiIiIj/cYiIRcWMs6eP9xiIiI/3GIiIiP9xiIiI/3GIiIj/cYiIhMtzxEjIiIiP9xiIiIj/cYiIiP9xiIiI/0NxLOjt/3GIiIj/cYiIiP9xiIiIj/cYiIPG5BtJG+iIiIj/cYiIiP9xiIiI/3GIiDtepLWhW4j/cYiIiI/3GIiIj/cYiIiP9xiIhEVGy6uXGIiIiP9xiIiI/3GIiIj/cYiIiI/3GIO0phtbWeiIj/cYiIiP9xiIiI/3GIiIiP9xiIiI/3GIiIj/cYOjIits3diIiI/3GIiIj/cYiIiP9xiIiIj/cYiIiP9xU5XdaoiP9xiIiIj/cYiIiP9xiIiI/3GCV7VBq4Sr6I/3GIiIj/cYiIiI/3GIiIj/cYiIiDXRIbsu3oiIj/cYiIiP9xiIiI/3GIiIiP9xiIiI/3GIiIj/cYiIiI/3GIiIj/cYiIiP9xiIhFeEy4e4iI/3GIiIiP9xiIiI/3GIiIj/cYiIiI/3GIiIRXhMuHuIj/cYiIiP9xiIiI/3GIiIiP9xiIiDJ46r6HFYiIiP9xiIiIj/cYiIiP9xiIiIOY9St3CtiIiI/3GIiIj/cYiIiI/3GIiIj/cYiIiP9xiIg0nMq8YzWIiI/3GIiIj/cYiIiP9xiIiIj/cYiIOosBtnT+iP9xiIiI/3GIiIiP9xiIiI/3GIiITilcLWr/cYiIiP9xiIiIj/cYiIiP9xiIiI/3Ex/nu/AYSI/3GIiIj/cYiIiP9xiIiIj/cYOZtIt2S3iIiP9xiIiIj/cYiIiP9xiIiI/zh3vbmIQo/3GIiIj/cYiIiP9xiIiIj/cYiISiI8XdxxiIiIj/cYiIiP9xiIiI/3GIiIg27bG6Ek6I/3GIiIj/cYiIiI/3GIiIj/cYiIS0YcW56IiI/3GIiIj/cYiIiP9xiIiIj/J4f0GqeAvv9xiIiIj/cYiIiP9xiIiI/3GIiIiP8z9ti9CSdxiIiI/3GIiIiP9xiIiI/3GIiIj/cYiIiI/3GIiIj/cYiIiP9xiIiIj/cYiIiP9xiIiI/3GIiIiP9xiIiI/3GIiIj/cYiIiI/3GIiIj/cYiIiP9xhL4JxR9oiP9xiIiI/3GIiIj/cYiIiI/3GIiIj/cYiIiP9xiIiIj/cYiIg04Wi8HpeIiIj/cYiIiP9xiIiI/3GIiIiD9BkbG+bo/3GIiIj/cYiIiP9xiIiIj/cYg3Om+5xZCI/3GIiIiP9xiIiI/3GIiIj/cYiIg1M6S7zFuIj/cYiIiI/3GIiIj/cYiIiP9xRzesnIX/cYiIiP9xiIiI/3GIiIiP9xiIg8DROz8uxxiIiI/3GIiIj/cYiIiI/3GIiIg/fVuxgqSP9xiIiI/3GIiIiP9xiIiI/3GIiIg05bm8GkaI/3GIiIiP9xiIiI/3GIiIj/cYiIhCMIzs94j/cYiIiP9xiIiI/3GIiIiP9xiE4pXC1qiI/3GIiIj/cYiIiP9xiIiIj/cYO2qatJVlcYiIiI/3GIiIj/cYiIiP9xiIiISSI8fdyIiIj/cYiIiI/3GIiIj/cYiIiP9FVGzKuYiI/3GIiIiP9xiIiI/3GIiIj/cYiIiI/3GIiDpGZba5moj/cYiIiP9xiIiIj/cYiIiP9xiIiI/3GILKkVKjVurXGIiIj/cYiIiP9xiIiIj/cYiIiP9xiITbc8NIz/cYiIiP9xiIiI/3GIiIiP9xiIiI/3GIiIj/OQKhuP1eiIiI/3GIiIj/cYiIiP9xiIiIgyxSu+OtSI/3GIiIiP9xiIiI/3GIiIj/cYiIiDi0YbhLno/3GIiIiP9xiIiI/3GIiIj/cYiIiD7jtLEcS3GIiIiP9xiIiI/3GIiIj/cYiIiI/3EynaK+Yl2IiIj/cYiIiP9xiIiIj/cYiIiP9xiIg7SmG1tZ6I/3GIiIj/cYiIiI/3GIiIj/cYiIiP9xSiI8bdyIiP9xiIiI/3GIiIiP9xiIiI/3GIiIj/cYiIiI/3GIhKPsxsE4iIiP9xiIiI/3GIiIj/cYiIiIUpXeaoiIj/cYiIiP9xiIiIj/cYiIiP8wSUKxxr3/cYiIiI/3GIiIj/cYiIiP9xiIJSrCGr1T3oiIj/cYiIiI/3GIiIj/cYiIiP862Ja3J2mIj/cYiIiP9xiIiI/3GIiIiP9xMr3bvkIkj/cYiIiP9xiIiI/3GIiIiP9xiIPXrhs4UeiIiP9xiIiI/3GIiIj/cYiIiI/3GIiD49k7LCbI/3GIiIj/cYiIiP9xiIiIj/cYiIiP9InCyWPYiIiP9xiIiI/3GIiIj/cYiIiI/3GIg4tGG4S56IiP9xiIiI/3GIiIj/cYiIiI/3GIiIj/cYiIiP86a3K3lI3/cYiIiP9xiIiIj/cYiIiP9xiIiI/3FH6WyRaYj/cYiIiI/3GIiIj/cYiIiP9xiDy/0rRALYiI/3GIiIj/cYiIiI/3GIiIj/cYMkTDvrs8iIiP9xiIiIj/cYiIiP9xiIiI/3GIiDU7R7rEuHGIiIj/cYiIiI/3GIiIj/cYiIiP9A97wRhIiIiP9xiIiI/3GIiIiP9xiIiIMPoqsBXViIiI/3GIiIj/cYiIiI/3GIiIhBcSz47f9xiIiIj/cYiIiP9xiIiI/3GIiIKb4wKnQc/Yj/cYiIiP9xiIiIj/cYiIiP9xiIiI/3GIiIiP9xiIiEkiPH3ciIiIj/cYiIiP9xiIiI/3GIiIiEdbjJpHiIiI/3GIiIj/cYiIiI/3GIiIj/cYiD8AR7H/uIj/cYiIiP9xiIiI/3GIiIiP9xiIiI/3E/gjGwfc5xiIiIj/cYiIiP9xiIiI/3GIiIT+e8EYT/cYiIiP9xiIiIj/cYiIiP9xiIiDz/77QAEI/3GIiIj/cYiIiP9xiIiIj/cYiIiCGguBr19H6IiIj/cYiIiP9xiIiI/3GIiIiP9xiIiI/3GIiDSQLLxv04j/cYiIiP9xiIiI/3GIiIiP9xiIiI/3GIiIj/cYgwbSKwot2Ij/cYiIiP9xiIiI/3GIiIiP9xiIiI/zm4srhHTYiIj/cYiIiI/3GIiIj/cYiIiP9xiDNkp72bWIj/cYiIiP9xiIiI/3GIiIiP9xiIiI/3GIiIj/cYiIiI/3GIiIhC4kzh24iP9xiIiI/3GIiIj/cYiIiI/3GIgt1tYaMpKeiP9xiIiI/3GIiIiP9xiIiI/3GIiIj/cYOpOltmxaiI/3GIiIj/cYiIiI/3GIiIj/cYiIiP9xiIiIj/cYiIiP9xiIiI/3GIiIiP9xRzesjIVxiIiI/3GIiIiP9xiIiI/3GIiIj/cYg/VdSxqiuIiIj/cYiIiP9xiIiI/3GIiIiP9xiIiI/3GIiIj/cYiIiI/3GIiIj/cYiIiP9xiIiIj/cYiIiP9xiIiI/zcvUbrQro/3GIiIj/cYiIiI/3GIiIj/cYiDUvUbvQroiIj/cYiIiP9xiIiIj/cYiIiP9xiIiI/3GIiIiP9xiIiI/3GIiIS0YcW56IiP9xiIiI/3GIiIj/cYiIiI/3GIg45Iy4G3OP9xiIiI/3GIiIiP9xiIiI/3GIiE4pXC1qj/cYiIiP9xiIiIj/cYiIiP9xiIgxLIK/033/cYiIiP9xiIiIj/cYiIiP9xiIiI/z8QjrLvcYiIiP9xiIiIj/cYiIiP9xiIiINkeSurhtiIj/cYiIiI/3GIiIj/cYiIiP9xiE+afBZYiIiI/3GIiIj/cYiIiP9xiIiIg2DpW68WqIiIj/cYiIiI/3GIiIj/cYiIiP862Ja3J2mIj/cYiIiP9xiIiI/3GIiIiP9xiIg0fOa7gxlxiIiI/3GIiIj/cYiIiI/3GIiIj/cYiCbcghqSN95xiIiIj/cYiIiP9xiIiI/3GIiIg/DOWx8xqI/3GIiIj/cYiIiP9xiIiIj/cYiIg+gjGyfc6I/3GIiIiP9xiIiI/3GIiIj/cYiIiDk+FrfB6Y/3GIiIj/cYiIiI/3GIiIj/cYiIiP9xiIRAcsz42Ij/cYiIiP9xiIiIj/cYiIiP9xiIg7SmG1tZ6I/3GIiIj/cYiIiI/3GIiIj/cYiIiP9xiIiEiwHIT+iIiP9xiIiI/3GIiIiP9xiIiILBDTGk7yzoiIj/cYiIiP9xiIiI/3GIiIiP9xiEuTXFbKiIj/cYiIiP9xiIiI/3GIiIiP9xMAiiv/ddcYiIiP9xiIiI/3GIiIiP9xiIiD+iFbBd6nGIiIiP9xiIiI/3GIiIj/cYiIhCMIzs94j/cYiIiP9xiIiI/3GIiIiP9xiIiI/3GIiIj/cYiIiI/3GIiIj/cYiIiP9xiIiIO7M0tUzLiIiI/3GIiIj/cYiIiP9xiIiIj/cYiIiP9xiIiI/3FC2vziUI/3GIiIiP9xiIiI/3GIiIj/cYiIiCv3khpQht6Ij/cYiIiP9xiIiIj/cYiIiP9xiIiI/3FKzKxTNXGIiIj/cYiIiP9xiIiIj/cYiIgmci8aqN0OiP9xiIiIj/cYiIiP9xiIiI/3GIiIiP83L1G60K7/cYiIiI/3GIiIj/cYiIiP9xiIiIj/cTK9275CJI/3GIiIj/cYiIiP9xiIiIj/cYiIiP9xiIiI/3GIiIiP9xiIiI/3GIiITilcLWr/cYiIiP9xiIiIj/cYiIiP9xiIiI/3GIiIiP9xiIRcWMs6eI/3GIiIj/cYiIiI/3GIiIj/cYiIiEuv7FUBiIiP9xiIiIj/cYiIiP9xiIiI/3EqJUQaXau+cYiIiP9xiIiI/3GIiIiP9xiIiErgnGH2iIiI/3GIiIiP9xiIiI/3GIiIgy5pG+GW7/cYiIiI/3GIiIj/cYiIiP9xiIiIRAcsz43/cYiIiP9xiIiIj/cYiIiP9xiIiI/3GIiIg53JK3I22IiP9xiIiI/3GIiIj/cYiIiI/3GDOZUbxmrnGIiIiP9xiIiI/3GIiIj/cYiIg7/CG1A96IiP9xiIiI/3GIiIiP9xiIiI/3GIiIj/cYiIiI/3GDtKYbW1noiIj/cYiIiP9xiIiI/3GIiIiP9xPfueswRh/3GIiIj/cYiIiP9xiIiIj/cYiIiP9xhNtzw0jIj/cYiIiP9xiIiI/3GIiIiP9xiIOthBtie+/3GIiIiP9xiIiI/3GIiIj/cYiIiI/3GIiIj/cYiIiP9xOAKhuP1eiIiP9xiIiI/3GIiIj/cYiIiI/3GIiIj/cYiIiP9xiIiIj/cYiIiP9xiIiI/3GIiISFuMikf/cYiIiP9xiIiI/3GIiIiP9xiIiI/3GINSOyu9xNiI/3GIiIiP9xiIiI/3GIiIj/cYiIiI/3GIiIj/cYiIiP9xiIhPTTwbLIiIiP9xiIiIj/cYiIiP9xiIiI/0QwjMz3cYiIiI/3GIiIj/cYiIiP9xiIiIg+ypuyNWSIiIj/cYiIiI/3GIiIj/cYiIiDe0trhLSXGIiIj/cYiIiP9xiIiIj/cYiIiD1N2rKyJXGIiIj/cYiIiI/3GIiIj/cYiIiP9xTnacKJaIj/cYiIiP9xiIiI/3GIiIiP9xiIg54OW3HxqIiI/3GIiIj/cYiIiI/3GIiIj/cYiDWsvLtTQ/9xiIiI/3GIiIj/cYiIiI/3GIiIj/cYgoozIahcze/3GIiIj/cYiIiP9xiIiIj/cYiIhO2xwiToj/cYiIiI/3GIiIj/cYiIiP9xiISFuMikeI/3GIiIj/cYiIiP9xiIiIj/cYiIiP9xiIiI/3GIiIiP9xiIiI/3GIiIj/cYiIiI/3GIiIj/cYiIiP9xiIiIj/cYiIiP9xiIiI/3GIiIiP9xiIhBcSz47Yj/cYiIiI/3GIiIj/cYiIiP9xiIiIj/TOCcUfaIiP9xiIiI/3GIiIiP9xiIiI/3GEp/bGgJ/3GIiIj/cYiIiI/3GIiIj/cYiIg6o5e2XGiP9xiIiIj/cYiIiP9xiIiI/3GIiIiDmX9rdoCYiP9xiIiI/3GIiIj/cYiIiI/3GIiDmbSLdkt4j/cYiIiI/3GIiIj/cYiIiP9xiIiIj/cYg6Ha+14lBxiIiI/3GIiIj/cYiIiI/3GIiIS5NcVsqP9xiIiI/3GIiIj/cYiIiI/3GINYQ2u3vJ/3GIiIiP9xiIiI/3GIiIj/cYiIiIPp7BsmE+iIiI/3GIiIiP9xiIiI/3GIiIj/NWz0vJMLiP9xiIiI/3GIiIj/cYiIiI/3GIiIj/cYiIiP9xiIiIj/cYiIiP9xiIiI/3GIiIiP9xiIiI/3GIMBRDsPu8iP9xiIiIj/cYiIiP9xiIiI/3GIhEVGzKuf9xiIiIj/cYiIiP9xiIiI/3GIiIKoZyGmeY3oj/cYiIiP9xiIiI/3GIiIiP9xiIiI/3FBHJz+No/3GIiIiP9xiIiI/3GIiIj/cYiIR5wslj2P9xiIiI/3GIiIiP9xiIiI/3GIiIj/cYiIiI/3GIiIj/cYiIiP9xiIiIj/cYiIiP9xiIiI/3GIiIiP9xiIiI/3GIT5p8FliIiI/3GIiIiP9xiIiI/3GIiIj/cYMmCrvp9UiI/3GIiIj/cYiIiI/3GIiIj/cYiIOGtyuJSNiI/3GIiIj/cYiIiI/3GIiIj/cYiIJT4GGrwfnoiI/3GIiIj/cYiIiI/3GIiIj/cYTK/sRQGI/3GIiIj/cYiIiI/3GIiIj/cYiDiPp7hwWIiIiI/3GIiIj/cYiIiP9xiIiIj/cYiIiP9xiIiI/3FEByzPjYiIiP9xiIiI/3GIiIiP9xiIiIMYVjv3qc/3GIiIiP9xiIiI/3GIiIj/cYiIiDkmgbfZfoiI/3GIiIj/cYiIiP9xiIiIj/cYNkOWurxpj/cYiIiP9xiIiIj/cYiIiP9xiIiI/3GIg4Kii41deI/3GIiIj/cYiIiP9xiIiIj/cYiIiP9KDkx/G/9xiIiI/3GIiIj/cYiIiI/3GIiIj/OQbyuPkNiI/3GIiIj/cYiIiP9xiIiIj/cT9lHLCa43GIiIj/cYiIiI/3GIiIj/cYiIiP8hAxQaAN6+/3GIiIiP9xiIiI/3GIiIj/cYiIiI/zQrqr3UVYiIiI/3GIiIj/cYiIiP9xiIiIj/cYiIiP9xiIiI/3GIS5NcVsqIiP9xiIiIj/cYiIiP9xiIiI/3E+32GyIJ6IiI/3GIiIiP9xiIiI/3GIiIj/cYOCoouNXXiIj/cYiIiP9xiIiI/3GIiIiP9xg9y3OzNIyP9xiIiIj/cYiIiP9xiIiI/3GIiIiP8ulYwaNqc+iI/3GIiIiP9xiIiI/3GIiIj/cYg0C3G89I6P9xiIiIj/cYiIiP9xiIiI/3GIiD6CMbJ9zoiI/3GIiIj/cYiIiI/3GIiIj/cYg2S+O6tByIiIj/cYiIiP9xiIiI/3GIiIiP9xiIiI/3GIiIj/RVRsyrmIiP9xiIiIj/cYiIiP9xiIiI/3GIN5CBuW9+/3GIiIiP9xiIiI/3GIiIj/cYiIiDGFY796nI/3GIiIj/cYiIiI/3GIiIj/cYiIiP9xiIhGN6yshYiI/3GIiIj/cYiIiI/3GIiIj/cYiDy7gbREfoiIj/cYiIiI/3GIiIj/cYiIiP9xiIiIj/cYiEP+3NASiI/3GIiIj/cYiIiP9xiIiIj/cYhFxYyzp4iP9xiIiI/3GIiIiP9xiIiI/3GIhLRhxbnoiIiP9xiIiI/3GIiIj/cYiIiI/zB1HLGa4/9xiIiI/3GIiIiP9xiIiI/3GIiITLc8RIyIiIj/cYiIiP9xiIiIj/cYiIiP9xMpEEvm77iIj/cYiIiP9xiIiI/3GIiIiP9xg1pBq7W+WIiIiP9xiIiI/3GIiIj/cYiIiI/3FOdpwoloj/cYiIiP9xiIiIj/cYiIiP9xiIiCQSgxrO186Ij/cYiIiI/3GIiIj/cYiIiP9xO6vktVQbiIj/cYiIiP9xiIiI/3GIiIiP9xiIiEbpbKFpiIiP9xiIiI/3GIiIiP9xiIiI/3GIiDJEw767PIj/cYiIiI/3GIiIj/cYiIiP9xiIOWchtpjecYiIiP9xiIiI/3GIiIiP9xiIiI/3GIiIj/cYiIg0iIe8d3iIiP9xiIiI/3GIiIj/cYiIiI/3GIg7GQm15vaIj/cYiIiP9xiIiI/3GIiIiP9xiE52nCiW/3GIiIj/cYiIiI/3GIiIj/cYiIg+XXeyooiIiI/3GIiIiP9xiIiI/3GIiIj/cYiIKtOyGmLE3v9xiIiI/3GIiIiP9xiIiI/3GIiIj/cTgW5LjpG4iIj/cYiIiP9xiIiI/3GIiIiP9xg4AqG4/V6Ij/cYiIiP9xiIiIj/cYiIiP9xiIRFRsyrn/cYiIiP9xiIiIj/cYiIiP9xiIiIND+YvMBniP9xiIiIj/cYiIiP9xiIiI/3GIiDA0J7Db2IiIiP9xiIiI/3GIiIiP9xiIiI/3GDOZUb1mrv9xiIiI/3GIiIj/cYiIiI/3GIiIg/DOWx8xqP9xiIiI/3GIiIiP9xiIiI/3GIiIS6/sVQGIiIj/cYiIiI/3GIiIj/cYiIiP9xiIiIj/OAZIufm3/3GIiIj/cYiIiI/3GIiIj/cYiIiP9xgiWxsa6k5O/3GIiIiP9xiIiI/3GIiIj/cYiIiD/zUbEMroiI/3GIiIiP9xiIiI/3GIiIj/cYiIiI/3GIiEl/bHgJiIiP9xiIiI/3GIiIiP9xiIiI/3GEQHLM+NiIiP9xiIiI/3GIiIj/cYiIiI/3GIiIj/cYiIiP9xiIiIj/cYiDmfmbdgZo/3GIiIj/cYiIiP9xiIiIj/cYiE9NPBssiIiIj/cYiIiP9xiIiI/3GIiITLc8RIyIiIj/cYiIiI/3GIiIj/cYiIiP9xiEV4TLh7iIiI/3GIiIiP9xiIiI/3GIiIj/cYiIhLk1xWyo/3GIiIiP9xiIiI/3GIiIj/cYiIiI/3GIiIj/cYiIiP9xiIiIj/OO2xuRJO/3GIiIj/cYiIiI/3GIiIj/cYiIg2Kn261YKIiI/3GIiIiP9xiIiI/3GIiIj/cYNmsdupTiiP9xiIiI/3GIiIj/cYiIiI/3GIiE9NPBssiIiI/3GIiIj/cYiIiP9xiIiIj/cYiIiP9xiIiI/zsq0rbVLf9xiIiI/3GIiIj/cYiIiI/3GIiITilcLWr/cYiIiP9xiIiI/3GIiIiP9xiIhO2xwiToiP9xiIiIj/cYiIiP9xiIiI/3GIiIiE+afBZYj/cYiIiP9xiIiI/3GIiIiP9xiIiI/3GIiIj/cYiIiEtGHFueiI/3GIiIj/cYiIiI/3GIiIj/cYg+47SyHEuIj/cYiIiP9xiIiIj/cYiIiP9xiIiI/3GIiIiP9xiIiI/3GIiIj/cYiIiI/3GIiIj/TUYcS56P9xiIiIj/cYiIiP9xiIiI/3GIiDNMEb2z7v9xiIiI/3GIiIj/cYiIiI/3GIiIj/cYiIiP9xiIiIj/cYiIiP9xiIiI/3GIiIiP9xiIiI/3GIiIj/cYiIiI/3GIiIj/cYMjgjvsfc/3GIiIj/cYiIiI/3GIiIj/cYiIPCWps9pWcYiIiP9xiIiIj/cYiIiP9xiIiI/3GIiIgtLGQaPTm+iP9xiIiIj/cYiIiP9xiIiI/3GIg5ZyG2mN5xiIiI/3GIiIj/cYiIiI/3GIiIj/cTegc7lfjIiIj/cYiIiP9xiIiI/3GIiIiP9xiIiIJ/vTKpBCzY/3GIiIj/cYiIiI/3GIiIj/cYiIiP9xiIMjTRvssuj/cYiIiP9xiIiIj/cYiIiP9xiIiE12nDiWiIiI/3GIiIj/cYiIiP9xiIiIj/cYhD/tzQEoiI/3GIiIj/cYiIiP9xiIiIj/cYMCiGsOd5iI/3GIiIj/cYiIiI/3GIiIj/cYiIiC5euzoqFEyIiP9xiIiIj/cYiIiP9xiIiI/3GIiIiDdzF7mM6IiIiP9xiIiI/3GIiIiP9xiIiI/3GDNQZL2vm4j/cYiIiI/3GIiIj/cYiIiP9xiIiIj/cYiIiChyhBqI176IiIj/cYiIiP9xiIiIj/cYiIiP9xiIiI/3GIiIiP9xiIiI/3GIiIj/cYiIiI/3GIiIj/cYiIiP9xiIgogssah9NOj/cYiIiP9xiIiI/3GIiIiP9xiIiCGEJhrnvZ5xiIiI/3GIiIj/cYiIiI/3GIiIj/cYiIiP9xiIiIj/cYiIiP9xiIiI/3GIiIiP9xiITbc8JIxxiIiIj/cYiIiP9xiIiI/3GIiIiP9xiIiI/3GIiIj/cYMSgxv9fOiIiI/3GIiIj/cYiIiI/3GIiIj/cYiIhEByzPjY/3GIiIj/cYiIiP9xiIiIj/cYiIhIDkyPG4j/cYiIiP9xiIiI/3GIiIiP9xiINAtxvPSO/3GIiIj/cYiIiP9xiIiIj/cYiIiP9xiDrYQbYnvoj/cYiIiP9xiIiI/3GIiIiP9xiIgx0qO/LVz/cYiIiP9xiIiI/3GIiIiP9xiIiIRcWMo6dxiIiI/3GIiIiP9xiIiI/3GIiIj/PfCCsw99cYiIiP9xiIiIj/cYiIiP9xiIiI/z964bKFHo/3GIiIj/cYiIiI/3GIiIj/cYiIgwPMm/wzZxiIiIj/cYiIiP9xiIiI/3GIiIiP86tGG2S55xiIiIj/cYiIiP9xiIiI/3GIiIiP9xTFK8StSIiI/3GIiIiP9xiIiI/3GIiIj/cTV8kbuDboiIiP9xiIiI/3GIiIj/cYiIiI/3E62EG2J76Ij/cYiIiI/3GIiIj/cYiIiP9xiILzBiGgz53nGIiIiP9xiIiI/3GIiIj/cYiIiI/3GE23PDSMj/cYiIiI/3GIiIj/cYiIiP9xiIiIj/Trc8NIyIj/cYiIiI/3GIiIj/cYiIiP9xiIiIOUJpt72Wj/cYiIiP9xiIiIj/cYiIiP9xiIiI/3E/kiOxbdyI/3GIiIiP9xiIiI/3GIiIj/cYiIg5JoG32X6IiI/3GIiIj/cYiIiP9xiIiIj/cYiD+SI7Bt3HGIiIj/cYiIiP9xiIiIj/cYiIiP9xiIiI/3FJsBx0/oj/cYiIiP9xiIiI/3GIiIiP9xiIiI/3GIiIj/cYiIg0Q+u8vBSIiP9xiIiI/3GIiIj/cYiIiI/3GIiE+afBZYiI/3GIiIj/cYiIiI/3GIiIj/cYiDPVHb0q4v9xiIiIj/cYiIiP9xiIiI/3GIiIPG5BtJG+iIiI/3GIiIiP9xiIiI/3GIiIj/R3hMqHuP9xiIiI/3GIiIiP9xiIiI/3GIiIj/cYiIiI/3GIiIj/cYiEHa/PJQiIiI/3GIiIiP9xiIiI/3GIiIj/NbGSvE5tiIj/cYiIiI/3GIiIj/cYiIiP9xgzYFa9n6mIiI/3GIiIiP9xiIiI/3GIiIj/cYiCV3Axq4j86Ij/cYiIiP9xiIiI/3GIiIiP9xgwLNew4yj/cYiIiI/3GIiIj/cYiIiP9xiIiIj/cYiIgjCjQa31y+iI/3GIiIiP9xiIiI/3GIiIj/cYiITAV8T6iIiI/3GIiIj/cYiIiP9xiIiIj/cYR5wslj2Ij/cYiIiI/3GIiIj/cYiIiP9xiIiIj/cYiIiP9xiIiI/3GEoiPG3ciI/3GIiIj/cYiIiI/3GIiIj/cYiIiP9xiIiIj/cTmnPrdYwY/3GIiIj/cYiIiI/3GIiIj/cYiIgx4pW/HWqI/3GIiIj/cYiIiP9xiIiIj/cYiIiDXRIbsu3oiI/3GIiIiP9xiIiI/3GIiIj/cYgqmXgqZmh9iP9xiIiI/3GIiIiP9xiIiI/3GIiIg/XSKxot2IiIiP9xiIiI/3GIiIj/cYiIiI/3E9FWKz6p2I/3GIiIiP9xiIiI/3GIiIj/cYiIJiZxGp2Y7nGIiIj/cYiIiP9xiIiIj/cYiIiP8lm40axkcuiIiIj/cYiIiP9xiIiI/3GIiIiP9A6xwSTv9xiIiI/3GIiIiP9xiIiI/3GIiIg/6n+xFYCIiP9xiIiI/3GIiIiP9xiIiI/3GIiIj/cYiIiI/3GIiINSOyu9xN/3GIiIj/cYiIiI/3GIiIj/cYiIiP9xiDRYsbunTnGIiIj/cYiIiP9xiIiIj/cYiIiP9xiIiI/3GIiIiP9JW4yKR4iIj/cYiIiP9xiIiIj/cYiIiP9xg+32GyIJ6IiP9xiIiI/3GIiIiP9xiIiI/3GIhNtzw0jP9xiIiI/3GIiIj/cYiIiI/3GIiIj/PstzszSMiIj/cYiIiP9xiIiI/3GIiIiP9xiIQXEs+O2Ij/cYiIiI/3GIiIj/cYiIiP9xiIiIj/cYiIiP9xiIiI/3GIiIiP9xiIiI/3GIiIj/cYiIiI/3GDleT7ehsP9xiIiI/3GIiIiP9xiIiI/3GIiIJ8NrGpPJTv9xiIiI/3GIiIj/cYiIiI/3GIiIj/cYMCzXsOMoj/cYiIiP9xiIiI/3GIiIiP9xiIU5Xdav9xiIiI/3GIiIiP9xiIiI/3GIiIj/cYhGhOynsYiP9xiIiIj/cYiIiP9xiIiI/3GIiIiP9JW4yKR4iIj/cYiIiP9xiIiIj/cYiIiP9xiIiDG9279CJIiI/3GIiIiP9xiIiI/3GIiIj/cYiIiI/3GIiIj/cYiIiP9xiIiIj/RsWMs6eIiIj/cYiIiP9xiIiIj/cYiIiP9xiIiI/3GIiIiP9xiIiI/3GIiIj/cYiIiI/3GIiIj/cYhAXTwLLP9xiIiI/3GIiIj/cYiIiI/3GIiIj/cYiEV4TLh7iIiP9xiIiI/3GIiIiP9xiIiI/3GDla/belAoiP9xiIiI/3GIiIiP9xiIiI/3GIiIT008GyyIiI/3GIiIj/cYiIiI/3GIiIj/cYiD164bOFHoiIj/cYiIiP9xiIiIj/cYiIiP9xiIRXhMuHuIiI/3GIiIj/cYiIiI/3GIiIj/cYiIgmMdQqrOK9/3GIiIj/cYiIiI/3GIiIj/cYiIiP9xiIiIhBcSz47f9xiIiI/3GIiIiP9xiIiI/3GIiIj/cYiIgjoyIq1c3diIiIj/cYiIiP9xiIiI/3GIiIiP9xiD45QrLGvYiIj/cYiIiI/3GIiIj/cYiIiP9xKAW1Gn+krnGIiIiP9xiIiI/3GIiIj/cYiIiI/zJcrb+jUoj/cYiIiP9xiIiIj/cYiIiP9xiIiI/ySUwhrWs96I/3GIiIj/cYiIiI/3GIiIj/cYiIiFKV3mqIiIj/cYiIiP9xiIiI/3GIiIiP9xiIiI/3GIiIj/cYiIg4tGG4S56I/3GIiIiP9xiIiI/3GIiIj/cYiDEoMb/XzoiI/3GIiIj/cYiIiI/3GIiIj/cYiIiP9xOuyEthN7iIj/cYiIiP9xiIiIj/cYiIiP9xgwJDWw68qIiIj/cYiIiP9xiIiIj/cYiIiP9xgns3kalMhuj/cYiIiP9xiIiIj/cYiIiP9xiIiDgeMrjhzYiIj/cYiIiP9xiIiI/3GIiIiP9xg8lh+0aeCI/3GIiIj/cYiIiP9xiIiIj/cYiIIA4gKgAt/YiIj/cYiIiI/3GIiIj/cYiIiP9xiIiIj/cYiDVbK7uk1IiIj/cYiIiP9xiIiI/3GIiIiP9xiIiI/3GIiIj/cYiIiI/3GIiIj/cYiIiP9xiIiIj/cYiIiP9xiIiI/3FAqnz1WHGIiIiP9xiIiI/3GIiIj/cYiIiIMyMIvdz3iIiP9xiIiI/3GIiIj/cYiIiI/3GIiIj/cUhbjIpHiIj/cYiIiI/3GIiIj/cYiIiP9xiIiIhNw9wzwo/3GIiIiP9xiIiI/3GIiIj/cYiIiIISqyKv1U3YiP9xiIiI/3GIiIj/cYiIiI/3GD3XFLMo64iIiI/3GIiIj/cYiIiP9xiIiIj/cYiIiP81wYS8PnuIiIiP9xiIiI/3GIiIj/cYiIiIP/NRsQyuiI/3GIiIiP9xiIiI/3GIiIj/cYiIIXa1OviUrP9xiIiIj/cYiIiP9xiIiI/3GIiIhO2xwiToj/cYiIiP9xiIiIj/cYiIiP9xiIg3Om+5xZCP9xiIiI/3GIiIj/cYiIiI/3GIiIj/cYiDrYQbYnvo/3GIiIj/cYiIiP9xiIiIj/cYiIiDyaG7Rl5IiIj/cYiIiP9xiIiI/3GIiIiP9xiD6axbJlOoiP9xiIiI/3GIiIj/cYiIiI/3GIiIj/cYiIiP9xiIiIj/cYiIiP9xiIiI/3GIiIiDAQ8bD/Dv9xiIiIj/cYiIiP9xiIiI/3GIiIiP9BXTwLLIj/cYiIiI/3GIiIj/cYiIiP9xiIiDlzwbeMPoj/cYiIiP9xiIiIj/cYiIiP9xiIiI/yBMARocP+6IiIj/cYiIiP9xiIiIj/cYiIiP9xTbc8NIyIj/cYiIiP9xiIiI/3GIiIiP9xiIiI/3GIiIj/cYiIiI/3GIiIj/cYiIiP9xiIiIj/cYiIiP9xiIiI/3GIiIiP9xiIiI/3EwdcawmjmI/3GIiIj/cYiIiP9xiIiIj/cYiIiP9xSiI8bdyIiP9xiIiI/3GIiIj/cYiIiI/3GIiIMJWqsHpViP9xiIiI/3GIiIj/cYiIiI/3GIiIgrrqMaVRXOiP9xiIiIj/cYiIiP9xiIiI/3GIhKIjxt3I/3GIiIj/cYiIiI/3GIiIj/cYiE/nvBGEiP9xiIiI/3GIiIj/cYiIiI/3GCETsBr+xP6Ij/cYiIiP9xiIiI/3GIiIiP9xiIgjFFo63rpciIj/cYiIiI/3GIiIj/cYiIiP9xg21XK5Ko1xiIiI/3GIiIiP9xiIiI/3GIiIj/cT7fYbIgnoiIj/cYiIiI/3GIiIj/cYiIiP9xiIN5CBuG9+cYiIiI/3GIiIj/cYiIiP9xiIiIj/cTV0RLuLu/9xiIiI/3GIiIj/cYiIiI/3GIiIj/cYg8ZvO0mQyIiP9xiIiI/3GIiIj/cYiIiI/3GIiEecLJY9/3GIiIiP9xiIiI/3GIiIj/cYiIiIMUxmv7OZiI/3GIiIj/cYiIiP9xiIiIj/cYiITtscIk6Ij/cYiIiI/3GIiIj/cYiIiP9xiIgkzOUawzGuiP9xiIiI/3GIiIiP9xiIiI/3GIiIj/cYiIiI/z2OerRxhYiIiP9xiIiIj/cYiIiP9xiIiI/3GIiIiP9xiIg/+/OxBAz/cYiIiI/3GIiIj/cYiIiP9xiIiIOp9EtmC7j/cYiIiP9xiIiI/3GIiIiP9xiIiDJYB76n+I/3GIiIj/cYiIiI/3GIiIj/cYiIiP9xiIiIj/cYiDwNE7Ty7P9xiIiI/3GIiIj/cYiIiI/3GIiIj/MP9TsRCs/3GIiIiP9xiIiI/3GIiIj/cYiIiI/3GIiIj/cTdDQbm8voiIj/cYiIiP9xiIiI/3GIiIiP9xiERUbMq5j/cYiIiP9xiIiI/3GIiIiP9xiIiI/3GIiIJTJnGrzZjv9xiIiIj/cYiIiP9xiIiI/3GIiIg4HjK44c2IiP9xiIiI/3GIiIiP9xiIiI/3GCN+vSrYFC2I/3GIiIiP9xiIiI/3GIiIj/cYiIiI/3Eg5f4a8aAecYiIiP9xiIiI/3GIiIiP9xiIiI/3GIiIj/cYiIiI/3GIiIj/cYiIiP9xiIiIj/cYQ+JMwdtxiIiIj/cYiIiP9xiIiI/3GIiIiP9xKBAZKo7+bY/3GIiIiP9xiIiI/3GIiIj/cYiIiD45QrLGvYj/cYiIiP9xiIiIj/cYiIiP9xiIiIPj2TscJscYiIiP9xiIiIj/cYiIiP9xiIiI/zbdFbsi6oiI/3GIiIj/cYiIiI/3GIiIj/cYiEoiPG3cj/cYiIiP9xiIiI/3GIiIiP9xiIiI/3GIiIg6/Ha2A4n/cYiIiI/3GIiIj/cYiIiP9xiIiIhFeEy4e4/3GIiIiP9xiIiI/3GIiIj/cYiIiEkiPH3ciIiI/3GIiIiP9xiIiI/3GIiIj/cYiIiCECM2r/3MmP9xiIiI/3GIiIiP9xiIiI/3GIiIj/cYhMUrxK1IiI/3GIiIj/cYiIiI/3GIiIj/cYg4zPW4MwqI/3GIiIiP9xiIiI/3GIiIj/cYiIN6wSuVPtiIj/cYiIiP9xiIiI/3GIiIiP9xiIM/IyvQ3N/3GIiIj/cYiIiI/3GIiIj/cYiIiP9Uld1qiIiP9xiIiI/3GIiIj/cYiIiI/3GIOSrSt9UtiIj/cYiIiI/3GIiIj/cYiIiP9xiDqPUrZwrYj/cYiIiP9xiIiIj/cYiIiP9xiIgkApEaz9buiP9xiIiI/3GIiIj/cYiIiI/3GIiIj/cYiIiP9xiIiIj/cYiIiP9xiIiI/3GIiDZL47q0HIiI/3GIiIj/cYiIiI/3GIiIj/cYiDEHyr/4NYiIiP9xiIiIj/cYiIiP9xiIiI/3GCthuhpZ5F6Ij/cYiIiP9xiIiI/3GIiIiP9xiIgjAytKz81LcYiIiP9xiIiIj/cYiIiP9xiIiI/3GIiIiP9xiIS5NcVsqIj/cYiIiP9xiIiI/3GIiIiP9xiIhPTTwbLIiIiP9xiIiI/3GIiIj/cYiIiI/3GIKXFHKmjrjXGIiIj/cYiIiI/3GIiIj/cYiIiEuTXFbK/3GIiIj/cYiIiI/3GIiIj/cYiIiC65bBokaT6I/3GIiIj/cYiIiP9xiIiIj/cYiITK/sNQFxiIiI/3GIiIj/cYiIiI/3GIiIj/cYiIiP9xiEBdPAss/3GIiIj/cYiIiI/3GIiIj/cYiIiP8wrsGxYT6IiIj/cYiIiP9xiIiIj/cYiIiP9xiIKUEsGnvtPo/3GIiIj/cYiIiI/3GIiIj/cYiELiTOHbiIiI/3GIiIj/cYiIiI/3GIiIj/IYM+KgjMHf9xiIiI/3GIiIiP9xiIiI/3GIiIj/cYgm3IIaojfej/cYiIiP9xiIiI/3GIiIiP9xiIiCwkFxpNvo6IiIj/cYiIiP9xiIiI/3GIiIiP9xiDXVcrsqjYiIiP9xiIiI/3GIiIj/cYiIiI/3GIiDTtXLsSo3GIiIj/cYiIiP9xiIiIj/cYiIiP9xiIiI/3GIiIiP9xiIiI/3GIiIhAzlwEGoiIiP9xiIiIj/cYiIiP9xiIiI/3GEXFjLOniIiP9xiIiI/3GIiIj/cYiIiI/3GD8QObHvxoiIiP9xiIiI/3GIiIiP9xiIiI/3GIQ/7c0BKIiP9xiIiI/3GIiIiP9xiIiI/3GIhBcSz47YiI/3GIiIj/cYiIiP9xiIiIj/cYiIMAPOsA0xiIiP9xiIiIj/cYiIiP9xiIiI/3GIiIQ/7c0BKP9xiIiIj/cYiIiP9xiIiI/3GIiIiP9xiIiI/3GIiDg6GrjF5YiP9xiIiI/3GIiIiP9xiIiI/3GIiDXJ0bo2LnGIiIj/cYiIiP9xiIiIj/cYiIiEGNvPckiIiI/3GIiIj/cYiIiP9xiIiIgx3kK/Ib3/cYiIiP9xiIiIj/cYiIiP9xiIgzqUO8VrxxiIiIj/cYiIiP9xiIiI/3GIiIiE0pXD1qiIiIj/cYiIiP9xiIiI/3GIiIiP9xhD4kzB23GIiIiP9xiIiI/3GIiIj/cYiIiI/3GEmwHHT+/3GIiIj/cYiIiI/3GIiIj/cYiIiP9xPW5Bs5G+iI/3GIiIj/cYiIiI/3GIiIj/cYiIiCNBYTrb6eyIiI/3GIiIiP9xiIiI/3GIiIj/cYiIiCX0GRqwvm6IiI/3GIiIj/cYiIiI/3GIiIj/cYiDrshLYTe4/3GIiIj/cYiIiP9xiIiIj/cYiIiP9xiEp/bFgJcYiIiP9xiIiIj/cYiIiP9xiIiI/3GIiEtGHFueiIiP9xiIiI/3GIiIiP9xiIiI/3GIiIj/LBwdGl4+Loj/cYiIiP9xiIiIj/cYiIiP9xiIiEl/bHgJiIj/cYiIiI/3GIiIj/cYiIiP9xiIiDur5LRUG3GIiIj/cYiIiP9xiIiIj/cYiIiP9xP8JOsD2xcYiIiI/3GIiIj/cYiIiP9xiIiIj/cUHOXPMaiIj/cYiIiP9xiIiI/3GIiIiP9xiIiI/3GE+afBZYiIiI/3GIiIiP9xiIiI/3GIiIj/cYiIiI/3GIiIj/cYiIiP9xiIiIj/cYiIiP9xOdzntiMYcYiIiP9xiIiI/3GIiIiP9xiIiI/3GEecLJY9iIj/cYiIiP9xiIiI/3GIiIiP9xiIg42Ja4J2mIiI/3GIiIiP9xiIiI/3GIiIj/cYiIiINS9Ru9Cuj/cYiIiI/3GIiIj/cYiIiP9xiIiIj/cYiIgwylS/NatxiIiI/3GIiIiP9xiIiI/3GIiIj/Sg5Mfxv/cYiIiP9xiIiIj/cYiIiP9xiIiI/0FdPAssiI/3GIiIj/cYiIiI/3GIiIj/cYiIiE7bHCJOiP9xiIiI/3GIiIj/cYiIiI/3GIiIK00gGlst/oiIiP9xiIiI/3GIiIiP9xiIiI/3GIU5Xdao/3GIiIiP9xiIiI/3GIiIj/cYiIiEAcnA82iIj/cYiIiP9xiIiIj/cYiIiP9xiIiI/3GIiIiP9xiIiI/3GIiIj/cSV/pRq4Ba7/cYiIiI/3GIiIj/cYiIiP9xiIiIj/cYNT+YusBncYiIiP9xiIiI/3GIiIiP9xiIiI/3GIR5wslj2Ij/cYiIiP9xiIiI/3GIiIiP9xiIiDwxSrTOtYiP9xiIiI/3GIiIiP9xiIiI/3GIiD9xvLGOQ4/3GIiIj/cYiIiP9xiIiIj/cYiIiEacLKY9iIiIj/cYiIiP9xiIiI/3GIiIiP9xiIiI/3GEHOXPMaiI/3GIiIj/cYiIiI/3GIiIj/cYiIR5wslj2P9xiIiI/3GIiIj/cYiIiI/3GIiIj/cYiIiP9xgoajUaiVyuiIj/cYiIiP9xiIiI/3GIiIiP9xiIhVK9vUiIiI/3GIiIiP9xiIiI/3GIiIj/cYiIiINmN6upyFj/cYiIiP9xiIiIj/cYiIiP9xiIiI/3GIiIiP9xiIiI/3GIiIj/cYJR4iGr4d3oj/cYiIiP9xiIiIj/cYiIiP9xiIiDHilb8daoj/cYiIiP9xiIiI/3GIiIiP9xiIhJGux+Uf9xiIiI/3GIiIj/cYiIiI/3GIiIj/ROJM0duI/3GIiIj/cYiIiP9xiIiIj/cYiIiP89SmGztZ5xiIiI/3GIiIj/cYiIiI/3GIiIj/cTCRrr9uUXGIiIj/cYiIiI/3GIiIj/cYiIiP9xiIR5wslj2I/3GIiIj/cYiIiI/3GIiIj/cYiIiP84V4S5qHuIiIj/cYiIiP9xiIiIj/cYiIiP9xgzaPi9lwf/cYiIiP9xiIiI/3GIiIiP9xiIiI/3EwIDm/38ZxiIiI/3GIiIiP9xiIiI/3GIiIj/cYPRVis+qdiP9xiIiI/3GIiIiP9xiIiI/3GIiIg7zxq1MOX/cYiIiP9xiIiIj/cYiIiP9xiIiI/3EtwpMaM9bOiIiI/3GIiIj/cYiIiP9xiIiIj/cYTQV8L6hxiIiI/3GIiIj/cYiIiI/3GIiIj/cU/bHAJOcYiIiI/3GIiIj/cYiIiP9xiIiIj/cTBtIrCi3YiI/3GIiIj/cYiIiI/3GIiIj/cYiEuTXFbKiI/3GIiIj/cYiIiI/3GIiIj/cYiIhHnCyWPf9xiIiI/3GIiIj/cYiIiI/3GIiIj/cYiIiP9xiIiIj/cYiINYgyu3fNiIiI/3GIiIiP9xiIiI/3GIiIj/cYO/CCtQ99iIiP9xiIiIj/cYiIiP9xiIiI/3GIg4f7W4gEqIiP9xiIiIj/cYiIiP9xiIiI/3GIiIgvkZAaFub+iIj/cYiIiI/3GIiIj/cYiIiP9xiIiDnoiLYXd3GIiIiP9xiIiI/3GIiIj/cYiIiI/3GIiIj/cYiIiP9xiIMebmvxkZj/cYiIiI/3GIiIj/cYiIiP9xiIiIj/cYiIiP9xiIiI/3GIiIiP9xiIiI/3GIiIj/cYiDV8kbuDboiP9xiIiI/3GIiIj/cYiIiI/3GIiIj/cU/nvBGEiIiP9xiIiI/3GIiIj/cYiIiI/3GIiIRcWMs6f/cYiIiP9xiIiIj/cYiIiP9xiIiI/3GIiIiP9xiIiI/3GIhIqMx1c3GIiIj/cYiIiP9xiIiIj/cYiIiP9xiIiI/0NxLOjt/3GIiIj/cYiIiP9xiIiIj/cYiIiP9xiDbRIbou3v9xiIiIj/cYiIiP9xiIiI/3GIiIg8KaW01lqIiI/3GIiIiP9xiIiI/3GIiIj/cYLL6VGkQWroj/cYiIiI/3GIiIj/cYiIiP9xiIiIj/cYiIiP9xiIgx3kK/Ib2Ij/cYiIiP9xiIiI/3GIiIiP9xiIiDDCsbBNToiI/3GIiIiP9xiIiI/3GIiIj/cYg7l6G1aF6I/3GIiIj/cYiIiP9xiIiIj/cYiDqvNrZQyYiIiP9xiIiI/3GIiIj/cYiIiI/3GIQ6Gs1eWIiIj/cYiIiI/3GIiIj/cYiIiP9xiIiIj/OVMzuKzM/3GIiIj/cYiIiP9xiIiIj/cYiIiP9xiIiI/3GIiIiP9xiIiI/3GIiIj/cYiIiI/3GIiEecLJY9/3GIiIiP9xiIiI/3GIiIj/cYiIiIOH+1uIBK/3GIiIiP9xiIiI/3GIiIj/cYiIiITtscIk6P9xiIiI/3GIiIiP9xiIiI/3GIiIj/cYiIiI/3GIiDewZblPmoiP9xiIiI/3GIiIiP9xiIiI/3GIiIPG5BtJG+iIiI/3GIiIj/cYiIiI/3GIiIj/cYiDLdv74iQIiP9xiIiIj/cYiIiP9xiIiI/3GIiC7lNiohrJ2IiP9xiIiI/3GIiIiP9xiIiI/3GIiIj/cYiIiITtscIk6P9xiIiI/3GIiIiP9xiIiI/3GIiIg9BO2z+xKI/3GIiIj/cYiIiI/3GIiIj/cYiIiP9xiIiIhLr+xVAYiIj/cYiIiP9xiIiI/3GIiIiP9xiIiDsZCbXm9o/3GIiIj/cYiIiP9xiIiIj/cYiIg27bG6Ek6I/3GIiIiP9xiIiI/3GIiIj/cYiILMo2GkNcnoiIj/cYiIiP9xiIiI/3GIiIiP9xiINGRSvJutiP9xiIiIj/cYiIiP9xiIiI/3GIiIiP9xhLk1xWyoiIj/cYiIiP9xiIiI/3GIiIiP9xiIiI/3EmzJAaozb+/3GIiIj/cYiIiP9xiIiIj/cYiIiP9xiDrw17YPKIj/cYiIiP9xiIiI/3GIiIiP9xiIiITilcHWpxiIiI/3GIiIj/cYiIiI/3GIiIj/cYiIiP9xiD0lVLPaq4iI/3GIiIj/cYiIiP9xiIiIj/cYiD0hA7Pe/IiIj/cYiIiP9xiIiI/3GIiIiP9xiIRAcsz42I/3GIiIiP9xiIiI/3GIiIj/cYiIiIQ1Rs2rmIiI/3GIiIj/cYiIiP9xiIiIj/cYiIiC0cchouON5xiIiI/3GIiIiP9xiIiI/3GIiIj/cTqPUrZwrYiI/3GIiIj/cYiIiI/3GIiIj/cYiIQXEs+O2Ij/cYiIiP9xiIiI/3GIiIiP9xiIiDtKYbW1no/3GIiIj/cYiIiP9xiIiIj/cYiIiP81C3G89I6IiP9xiIiI/3GIiIiP9xiIiI/3GIiIj/cU4pXC1qiIiP9xiIiIj/cYiIiP9xiIiI/3GIiIiCaqlyqlVo2IiP9xiIiI/3GIiIj/cYiIiI/3GIiIj/OyrStdUtcYiIiI/3GIiIj/cYiIiP9xiIiIj/cYO/TTtQssiP9xiIiI/3GIiIiP9xiIiI/3GIiIhHnCyGPXGIiIj/cYiIiP9xiIiIj/cYiIiP8mcnQquNi9iIiI/3GIiIiP9xiIiI/3GIiIj/cYg0K1W81KqIiIiP9xiIiI/3GIiIj/cYiIiI/3GEecLJY9iI/3GIiIiP9xiIiI/3GIiIj/cYiIiI/3GIiIj/cYiIiP9xiIiIj/cYiIiP9xiEIwjOz3iIj/cYiIiI/3GIiIj/cYiIiP9xiIiDlzwbeMPoj/cYiIiP9xiIiIj/cYiIiP9xiIiI/3GIiIiP9xiIiI/3GIiIj/cYiIiI/3GIiDD2LrAZ0f9xiIiI/3GIiIiP9xiIiI/3GIiIj/cYiIiI/3GIiEy3PESMiIiIj/cYiIiP9xiIiI/3GIiIiP9xiEka7H5RiP9xiIiI/3GIiIj/cYiIiI/3GIiIgufB4aKD4eiIiIj/cYiIiP9xiIiI/3GIiIiP9xSn9saAmP9xiIiI/3GIiIj/cYiIiI/3GIiIgiN5Aa7Ib+iI/3GIiIj/cYiIiP9xiIiIj/cYiIhJzKxzNY/3GIiIiP9xiIiI/3GIiIj/cYiIiI/0oa7H5RiIiP9xiIiI/3GIiIj/cYiIiI/3GIg1fJG7g26I/3GIiIj/cYiIiI/3GIiIj/cYiIiP8vOAUaLH+uiIiI/3GIiIiP9xiIiI/3GIiIj/cYQc5c8xqIj/cYiIiI/3GIiIj/cYiIiP9xiIgqQdYaa+KeiI/3GIiIj/cYiIiP9xiIiIj/cYg0ZFK8m62Ij/cYiIiI/3GIiIj/cYiIiP9xiDw57LTGE4/3GIiIiP9xiIiI/3GIiIj/cYiIiI/0LOXPMaiIiP9xiIiI/3GIiIj/cYiIiI/3GIiIg6Ia223lKIiI/3GIiIiP9xiIiI/3GIiIj/cYiIJuDVGpHyrnGIiIj/cYiIiP9xiIiIj/cYiIiP9xiIiI/3GIiIiP9xiIiI/3GIiIj/cYiILIWaGkemXoiIj/cYiIiP9xiIiI/3GIiIiP9xiIiI/3GIiIj/cYiIiI/3GIiIj/cYiIiP9xhD4kzR2/9xiIiI/3GIiIiP9xiIiI/3GIiIj/cYiINAtxu/SOcYiIiI/3GIiIj/cYiIiP9xiIiIj/cYiIiDjIpLg3W4/3GIiIj/cYiIiP9xiIiIj/cYiIiP9xiEXFjLOniI/3GIiIiP9xiIiI/3GIiIj/cYiIiI/3GIiIj/cYiIiP9xiIiIj/cYiIiP9xiIiI/z5uQbORvoiI/3GIiIj/cYiIiI/3GIiIj/cYiIRFRsurlxiIiI/3GIiIiP9xiIiI/3GIiIj/cTJIFb636oiI/3GIiIj/cYiIiI/3GIiIj/cYhMUrxK1IiI/3GIiIj/cYiIiP9xiIiIj/cYiDdndrmYiYiI/3GIiIj/cYiIiI/3GIiIj/cYiIiP9xiIg16bW7FkqIiP9xiIiIj/cYiIiP9xiIiI/3GIiIiDyG17R5KIiI/3GIiIiP9xiIiI/3GIiIj/cYiIiCCooCr1df1xiIiI/3GIiIj/cYiIiI/3GIiIj/cYhFeEy4e4iIiP9xiIiI/3GIiIiP9xiIiI/3GIIwLmGt/Rno/3GIiIiP9xiIiI/3GIiIj/cYiIiISLAchP6Ij/cYiIiP9xiIiIj/cYiIiP9xiIiDKdor5iXY/3GIiIiP9xiIiI/3GIiIj/cYiIiI/3GIiIj/cYiIiP9xiIiIj/cYiIiP9xiD4MO7LzxIiP9xiIiI/3GIiIiP9xiIiI/3GIgrRdIaW6LeiI/3GIiIj/cYiIiI/3GIiIj/cYiIg91xSzKOuIj/cYiIiP9xiIiIj/cYiIiP9xiIiI/3GIiIiP9xiIhIsByE/oiIj/cYiIiI/3GIiIj/cYiIiP9xiCwYdhpOeJ6IiP9xiIiI/3GIiIiP9xiIiI/3GIiIhMtzxEjIiIj/cYiIiP9xiIiIj/cYiIiP9xiIiIKF0CKoov3Y/3GIiIj/cYiIiI/3GIiIj/cYiIiP9xiIiIj/cYiIiP9xiIiI/3GIiIiP9xiIRXhMuHuIiI/3GIiIj/cYiIiP9xiIiIj/cYiC0gxRo9866I/3GIiIj/cYiIiI/3GIiIj/cYiIiP9xLql6GiVoXoiIj/cYiIiI/3GIiIj/cYiIiP9xiIg1I7K73E2I/3GIiIj/cYiIiP9xiIiIj/cYiIiDTVx7sqOHGIiIiP9xiIiI/3GIiIj/cYiIiI/3E5ZyG3mN6P9xiIiI/3GIiIiP9xiIiI/3GIiIj/K1OfOmrGDIj/cYiIiI/3GIiIj/cYiIiP9xiIiIg6l6G2aF6IiI/3GIiIj/cYiIiI/3GIiIj/cYg9FWKz6p2P9xiIiI/3GIiIj/cYiIiI/3GIiIj/cUCqfPVYcYiIiP9xiIiIj/cYiIiP9xiIiI/3GIiIiP9xiIiI/3GIiIj/cYiIiI/3GIiIj/cYiIiP9xiIgsDIdaTzeKiIiP9xiIiI/3GIiIj/cYiIiI/3GIiIj/cYNSOyu9xNiIj/cYiIiI/3GIiIj/cYiIiP9xiIiEy3PESMiIiI/3GIiIiP9xiIiI/3GIiIj/cYiDKtlL5Sa4iIiP9xiIiIj/cYiIiP9xiIiI/3GIiIKuOkGmHFvoj/cYiIiP9xiIiI/3GIiIiP9xiIiI/3GDVgAbqf/nGIiIj/cYiIiI/3GIiIj/cYiIiP9xiIiC7R8ioi4N2Ij/cYiIiP9xiIiIj/cYiIiP9xiIg9bb6zkkGIiIiP9xiIiI/3GIiIj/cYiIiI/3GINDP5vMwGiI/3GIiIiP9xiIiI/3GIiIj/cYiIiI/3GIiIg7szS1TMuIiI/3GIiIj/cYiIiI/3GIiIj/cYiDQLcbz0jv9xiIiI/3GIiIiP9xiIiI/3GIiIj/cYJa4+KrUcHYiIj/cYiIiP9xiIiI/3GIiIiP9xiITFK8StSI/3GIiIiP9xiIiI/3GIiIj/cYiIg6QhS2veuIiP9xiIiIj/cYiIiP9xiIiI/3GIiITcPcM8KIj/cYiIiI/3GIiIj/cYiIiP9xiIiIj/cYiIiP9PdpwoloiP9xiIiIj/cYiIiP9xiIiI/3GIiIgzD8K98D2Ij/cYiIiP9xiIiIj/cYiIiP9xiIiI/3E3+VK5Bq2IiI/3GIiIj/cYiIiI/3GIiIj/cYiIiDOxkr1ObYiIj/cYiIiI/3GIiIj/cYiIiP9xiIiISLAchP6IiP9xiIiI/3GIiIiP9xiIiI/3GIiIj/N+VkuhqbiIj/cYiIiP9xiIiI/3GIiIiP9xiIiI/3GISbAcZP5xiIiIj/cYiIiP9xiIiI/3GIiIiP9xiIiI/zH6f7AVgIiP9xiIiI/3GIiIj/cYiIiI/3GIiIj/cUecLJY9iIiP9xiIiI/3GIiIj/cYiIiI/3GIiDTNI7wy3IiI/3GIiIj/cYiIiI/3GIiIj/cYiIhBzlzjGnGIiIj/cYiIiI/3GIiIj/cYiIiP9xiIhC4kzh24iIj/cYiIiI/3GIiIj/cYiIiP9xiIhMr+w1AXGIiIiP9xiIiI/3GIiIj/cYiIiI/3GERUbMq5iP9xiIiI/3GIiIj/cYiIiI/3GIiIj/cYQc5c8xqIj/cYiIiP9xiIiIj/cYiIiP9xiIiIKcPAGnPD/oiP9xiIiIj/cYiIiP9xiIiI/3GIiIgwtY6wWnGIiIiP9xiIiI/3GIiIj/cYiIiI/3GITtscIk6IiI/3GIiIiP9xiIiI/3GIiIj/cYiIiI/3GIiIj/cYiIiP9xiIiIj/cYiIiP9xiIiI/3GIiIiP8ohJJKl7bbiIiP9xiIiIj/cYiIiP9xiIiI/3GIgzTBG9s+6P9xiIiI/3GIiIj/cYiIiI/3GIiIj/cYLZWMGjanPoj/cYiIiP9xiIiI/3GIiIiP9xiIiI/zxCFLW964j/cYiIiP9xiIiI/3GIiIiP9xiIiI/3FOw9wjwv9xiIiI/3GIiIj/cYiIiI/3GIiIj/cYiIiP9xiIiIj/cYiIiP9xiIiI/3GIiIS5NcVsqP9xiIiIj/cYiIiP9xiIiI/3GIiIiDDGA7BJ/P9xiIiIj/cYiIiP9xiIiI/3GIiIiP9xiIiI/3GIiIj/cYiIiI/3GIiIj/cYiIiDi0YbhLno/3GIiIj/cYiIiI/3GIiIj/cYiIiP9xiIiIPqZmslmZiIiP9xiIiI/3GIiIj/cYiIiI/3GIiDmfmbdgZv9xiIiI/3GIiIj/cYiIiI/3GIiIj/QPe8EYSIiIj/cYiIiP9xiIiI/3GIiIiP9xhMRhw7nnGIiIj/cYiIiI/3GIiIj/cYiIiP9xg41Jq4K2WP9xiIiI/3GIiIiP9xiIiI/3GIiIj/cYiIg+OUKyxr2Ij/cYiIiP9xiIiIj/cYiIiP9xiIiI/3GIgxQMe/vziIiP9xiIiI/3GIiIiP9xiIiI/3GIiIO6NCtVy9iIj/cYiIiP9xiIiI/3GIiIiP9xiIiI/3GIiIj/Ne1cvBKjiIj/cYiIiI/3GIiIj/cYiIiP9xiIiIj/cYN8j5uTcGiI/3GIiIiP9xiIiI/3GIiIj/cYiIiI/0yTXFbKiIiIj/cYiIiP9xiIiI/3GIiIiP9xiIiIPL/Ss0AtcYiIiI/3GIiIj/cYiIiP9xiIiIj/cYg9SYmztnaIiIj/cYiIiP9xiIiI/3GIiIiP9xiD0REbPu7oiP9xiIiI/3GIiIiP9xiIiI/3GIiCNDMRrbzO6I/3GIiIj/cYiIiI/3GIiIj/cYiIiP8xBFGwDK6Ij/cYiIiP9xiIiIj/cYiIiP9xiIg/AEex/7iP9xiIiI/3GIiIj/cYiIiI/3GIiIj/cYiIiP9xiIiIj/cYiIiP9xiIiI/3GIiIiP9xiIiI/3GIiIj/cYiIiI/3GIiCtY2CpKcn1xiIiI/3GIiIiP9xiIiI/3GIiIj/cYiIiI/3GIiIhBcSz47f9xiIiIj/cYiIiP9xiIiI/3GIiIiP9xPMvItDQ3/3GIiIj/cYiIiI/3GIiIj/cYiIiP9xiIMpEEvm77j/cYiIiP9xiIiIj/cYiIiP9xiIiI/3E0aKO8l1yIj/cYiIiI/3GIiIj/cYiIiP9xiIiIghglY699qciI/3GIiIj/cYiIiP9xiIiIj/cYiIhAadwKYoj/cYiIiP9xiIiI/3GIiIiP9xiIiI/3GIhFeEy4e4iIj/cYiIiP9xiIiIj/cYiIiP9xiIiI/3GC58YyooOc2I/3GIiIj/cYiIiP9xiIiIj/cYiIiP9xiIiI/3GIiIiP9A6xwSTv9xiIiI/3GIiIiP9xiIiI/3GIiIj/cYiIiIJKbgOsWR/Ij/cYiIiP9xiIiI/3GIiIiP9xiIiI/3GIOjZztsmMiP9xiIiI/3GIiIj/cYiIiI/3GIiIj/cYiIiP9xiIiIj/cYiIiP9xiIiI/3FP57wRhIiIj/cYiIiP9xiIiIj/cYiIiP9xiIhIDkyPG4iP9xiIiI/3GIiIiP9xiIiI/3GIiIj/cYiIiI/3GIiIj/cYiIiP9JW4yKR4iIiP9xiIiI/3GIiIj/cYiIiI/3GIhH6WyBaXGIiIj/cYiIiP9xiIiIj/cYiIiP9EMIzM93GIiIj/cYiIiI/3GIiIj/cYiIiP9xiIT5p8FliIiI/3GIiIj/cYiIiP9xiIiIj/cYg/QZGxvm6IiI/3GIiIj/cYiIiI/3GIiIj/cYiD3z+7MMBIj/cYiIiI/3GIiIj/cYiIiP9xiIiIMqH1vl4Kj/cYiIiP9xiIiI/3GIiIiP9xiIiI/3GDBtIrCi3YiP9xiIiIj/cYiIiP9xiIiI/3GIiIJtv/GqJADoiIiP9xiIiI/3GIiIj/cYiIiI/3GIiIg/96KxCF2P9xiIiI/3GIiIiP9xiIiI/3GIiIj/cYN6wSuVPtiIiIj/cYiIiP9xiIiI/3GIiIiP9xiIiI/3EkFtQazpK+iIiI/3GIiIj/cYiIiP9xiIiIj/cYiIiP89SmGztZ5xiIiI/3GIiIj/cYiIiI/3GIiIj/cYiIiP9xiIiIj/cYiIiP9xiIiI/3GIiIiP9xiIgxdXG/io7/cYiIiP9xiIiI/3GIiIiP9xiIiI/3GIMsl8vjaDiIj/cYiIiI/3GIiIj/cYiIiP9xiIiD164bOFHoiP9xiIiIj/cYiIiP9xiIiI/3GIiIiP9xiIiIR6jMlXOIiP9xiIiI/3GIiIj/cYiIiI/3GIiIj/cYiIiP9xiDSIh7x3eIiIiI/3GIiIj/cYiIiP9xiIiIj/ORo2uOXJiP9xiIiIj/cYiIiP9xiIiI/3GIiIiP9xiIiI/3GIiIj/cYg50PO3LwyIiI/3GIiIj/cYiIiI/3GIiIj/cYiIg6w3u2PISIiIiP9xiIiI/3GIiIj/cYiIiI/3E0Exa87On/cYiIiP9xiIiIj/cYiIiP9xiIiI/3GIiIiP9xiIiI/3GIiIj/PqoNs1XyiIiIj/cYiIiP9xiIiI/3GIiIiP9xiIiI/3GIiIj/cYiIiI/3GIiIj/cYiIiP9xiIiISX9seAmIiP9xiIiI/3GIiIj/cYiIiI/3GIiDwlqbPaVnGIiIj/cYiIiP9xiIiIj/cYiIiP9xiIiI/3GIiIiP9xiIiI/3GIiIj/cYiIN/UBuQr+iIj/cYiIiP9xiIiI/3GIiIiP9xiIhTldxqcYiIiP9xiIiIj/cYiIiP9xiIiI/3GIRAcsz42IiP9xiIiI/3GIiIiP9xiIiI/3GIiEvgnEH2cYiIiI/3GIiIj/cYiIiP9xiIiIj/cT1uQbORvoj/cYiIiI/3GIiIj/cYiIiP9xiIiIj/cYiIiP9xiIiI/3GIiIiP9xiIiI/3GIiIj/cYiIiI/yJD2xr7wk6I/3GIiIj/cYiIiI/3GIiIj/cYiIiP9XK9rUiIj/cYiIiP9xiIiI/3GIiIiP9xiIiDMLcb30joiIiP9xiIiI/3GIiIiP9xiIiI/3GIiIMMpUvzWrcYiIiI/3GIiIj/cYiIiP9xiIiIj/cYiDGZpr9mWYiP9xiIiIj/cYiIiP9xiIiI/3GIiIiP9xiIiI/3GIO78otUDXj/cYiIiI/3GIiIj/cYiIiP9xiIiIj/ImoVOulerHGIiIiP9xiIiI/3GIiIj/cYiIiI/3GIhEVGzKuf9xiIiI/3GIiIj/cYiIiI/3GIiIj/cYiIMRsOv+TxiIiP9xiIiIj/cYiIiP9xiIiI/3GIiIg2O/G5xA5xiIiIj/cYiIiP9xiIiI/3GIiIiP9xg4X9G4oC7/cYiIiI/3GIiIj/cYiIiP9xiIiIj/cYiIiP9xiIiI/3GIiIiP9xiIiI/3GIiIj/cUuTXFbKiIiI/3GIiIiP9xiIiI/3GIiIj/cYiIhPmnwWWIiP9xiIiI/3GIiIj/cYiIiI/3GIiIj/cYiIiP9xiIiIj/cYiIiP9xiIiI/3GIgxNCe+y9hxiIiI/3GIiIj/cYiIiI/3GIiIj/cYhAXTwLLP9xiIiI/3GIiIj/cYiIiI/3GIiIj/cYiIiP9xiIiIj/cYiIiP9xiIiI/3GIiIiP9xiIiI/3GIiEbpbKFpiIiI/3GIiIiP9xiIiI/3GIiIj/cYiIiI/3GIiIj/cYiIiP9xiIiDnckrcjbYiIj/cYiIiP9xiIiI/3GIiIiP9xiIiIPyR8sduDj/cYiIiP9xiIiIj/cYiIiP9xiIiI/0t/bGgJiP9xiIiIj/cYiIiP9xiIiI/3GIiIiP9xiIiI/3GIiIj/cYiIiI/3GIiIg8mhu0ZeSIiI/3GIiIj/cYiIiP9xiIiIj/cYiCSHShrHi16I/3GIiIiP9xiIiI/3GIiIj/cYiIiI/3GIiIj/cYiIiP9xiIiIj/cYLQfxKj+A7Y/3GIiIiP9xiIiI/3GIiIj/cYiIiI/3GFOV3WqI/3GIiIj/cYiIiI/3GIiIj/cYiIiP9xQc5c8xqIiP9xiIiIj/cYiIiP9xiIiI/3GIiIiEacLKY9iIiI/3GIiIiP9xiIiI/3GIiIj/cYiIiDH22L8JJ4/3GIiIj/cYiIiI/3GIiIj/cYiIiP8yecK/hj2Ij/cYiIiP9xiIiI/3GIiIiP9xiIgheDAa+Hz+iIiP9xiIiI/3GIiIiP9xiIiI/3GIiINu2xuhJOiI/3GIiIj/cYiIiP9xiIiIj/cYiIiP9xiIiI/3GIiIiP9xiIiI/3GIiIj/cYiIiI/3GIiIj/cYiIN/UBuQr+iI/3GIiIiP9xiIiI/3GIiIj/cYiIiIMYVjv3qc/3GIiIj/cYiIiI/3GIiIj/cYiIiP9xiIiIj/cYiIiP9xP0k0sbbLiP9xiIiI/3GIiIiP9xiIiI/3GIiIj/cYK6ZWGlWanoiP9xiIiI/3GIiIj/cYiIiI/3GIiIj/cYMXVxv4qOiI/3GIiIj/cYiIiI/3GIiIj/cYiIiP9xQWnc6WJxiIiI/3GIiIiP9xiIiI/3GIiIj/cYiIggRy0aDI0uiP9xiIiIj/cYiIiP9xiIiI/3GIiIiP9xM0wRvbPuiI/3GIiIj/cYiIiI/3GIiIj/cYiIiCdKURqbWu6P9xiIiIj/cYiIiP9xiIiI/3GIiIiP9xiDvwgrUPfYiI/3GIiIj/cYiIiP9xiIiIj/cYiIiP9xgwiQqwhvWP9xiIiI/3GIiIj/cYiIiI/3GIiIj/cYiIiP9xiIiIj/cYiIiP9xiIiI/3GIiIiP9xiIg9RTizuseIiIj/cYiIiI/3GIiIj/cYiIiP9xiIgvTPIaGzDeiIj/cYiIiP9xiIiI/3GIiIiP9xiIiDMPwr3wPYiP9xiIiIj/cYiIiP9xiIiI/3GIiIiDKdor5iXf9xiIiI/3GIiIj/cYiIiI/3GIiIj/cYO/TTtQssiP9xiIiIj/cYiIiP9xiIiI/3GIiIiCBkQhoKu97/cYiIiI/3GIiIj/cYiIiP9xiIiIj/cYiIiCfuoDqRFfyIiP9xiIiI/3GIiIj/cYiIiI/3GIiINT9Du8C8iIiP9xiIiIj/cYiIiP9xiIiI/3GIiISX9seAmIiI/3GIiIj/cYiIiP9xiIiIj/cYiII3upGthFboiI/3GIiIiP9xiIiI/3GIiIj/cYiIiI/3GIiIj/cYiIiP9xiIiIj/cYiIiP9xiIgtiZYaN2aeiIj/cYiIiP9xiIiIj/cYiIiP9xiIiIL5LUShbSu4iI/3GIiIj/cYiIiI/3GIiIj/cYiIiP8+Lfaz0gmP9xiIiIj/cYiIiP9xiIiI/3GIiIiP9xiIiI/3GIiIj/cYiIiI/3GIiIj/cYiIiP9xiIiIj/cYiIiP9xiIiI/3GIiIiP9xiIiI/3GIiIj/cYiIiI/3GIiIj/cYiIiP9xiIiIj/cYiIiP9xiIiI/3GIiDS9MbxCzoj/cYiIiP9xiIiIj/cYiIiP9xiIiI/3E8o0K0XL2P9xiIiI/3GIiIj/cYiIiI/3GIiIj/NQ/CvPA9j/cYiIiI/3GIiIj/cYiIiP9xiIiIj/cSkFYBp/qf6P9xiIiI/3GIiIiP9xiIiI/3GIiIj/cYiDMHdb34io/3GIiIj/cYiIiP9xiIiIj/cYiIiP9xiEwFfE+oiIiI/3GIiIiP9xiIiI/3GIiIj/cYiEV4TLh7iIiP9xiIiIj/cYiIiP9xiIiI/3GIiIiEl/bHgJiI/3GIiIj/cYiIiP9xiIiIj/cYiIiP9xSFuMikeIiP9xiIiIj/cYiIiP9xiIiI/3GIiIiP81vTG8Qs6IiIj/cYiIiI/3GIiIj/cYiIiP9xiIiIOZOlt2xaiIiI/3GIiIiP9xiIiI/3GIiIj/cYiIiI/zvYQbYnvoiI/3GIiIiP9xiIiI/3GIiIj/cYiIiI/3GIiIj/cYiIiP9xiIiIj/cYiIiP9xiIiI/3GIiIiP9xgv5nMaEZjOj/cYiIiP9xiIiI/3GIiIiP9xiIiI/3GIiII0pBKttb7YiI/3GIiIj/cYiIiP9xiIiIj/cYiIiP9CHJz+Noj/cYiIiI/3GIiIj/cYiIiP9xiIiIj/cYiIiP8w3uyxMROIj/cYiIiP9xiIiIj/cYiIiP9xiIiI/3E4j/y3cANxiIiIj/cYiIiP9xiIiI/3GIiIiP9xiIiI/3GIiIj/cYiIiI/3GIiIj/cYiIiP9xNC+mvNBZiIiI/3GIiIj/cYiIiI/3GIiIj/cYiIiP9xiIiIj/cYiIiP9xiIiI/3GIgn9MMakLPOiP9xiIiI/3GIiIiP9xiIiI/3GIiIj/cYiIiI/3GIiIj/cYiIiP9xiIiIj/cYiIiP8wccqxnjWIj/cYiIiP9xiIiIj/cYiIiP9xiIiINx6HueF4j/cYiIiI/3GIiIj/cYiIiP9xiIiIj/cYU5Xdaoj/cYiIiP9xiIiIj/cYiIiP9xiIiI/3GIiIiP9xiIiI/3GIiIj/Nc14uzKHcYiIiP9xiIiIj/cYiIiP9xiIiI/3GIiIiP9xiIiI/3GIiIj/cYiIiI/3GIiIj/cYiDqPUrZwrY/3GIiIj/cYiIiP9xiIiIj/cYiIiP9xiEEcnO42cYiIiI/3GIiIj/cYiIiP9xiIiIj/cYiIJTUmKrytnYiIiP9xiIiIj/cYiIiP9xiIiI/3GIiIOB4yuOHNiIiP9xiIiI/3GIiIiP9xiIiI/3GIiIj/cYiIiITLc8RIyIiP9xiIiIj/cYiIiP9xiIiI/3GIiIPYrTs3UsiIiI/3GIiIj/cYiIiI/3GIiIj/cYiIMCiGsOd5/3GIiIiP9xiIiI/3GIiIj/cYiIiI/3GIiIj/cYiIiP9xiIiIhD/tzAEnGIiIiP9xiIiI/3GIiIj/cYiIiI/3GDy3hbNIenGIiIj/cYiIiI/3GIiIj/cYiIiP9xiIPoIxsn3OiIiP9xiIiI/3GIiIiP9xiIiI/3GIiIj/cYiIiI/3GIiIj/cYiIiEDOXAQaiIiI/3GIiIiP9xiIiI/3GIiIj/cYiIQXEs+O2Ij/cYiIiP9xiIiIj/cYiIiP9xiIiI/3ElWu0aulEuiIiI/3GIiIj/cYiIiP9xiIiIj/cYiIiP9xiEFxLPjtiIiP9xiIiI/3GIiIj/cYiIiI/3GIiIND+YvMBniI/3GIiIj/cYiIiI/3GIiIj/cYiIiC/EeioTuF2IiIiP9xiIiI/3GIiIj/cYiIiI/3GIiIj/cYPtcUsSjrcYiIiP9xiIiI/3GIiIiP9xiIiI/3GIiIRAcsz42P9xiIiI/3GIiIj/cYiIiI/3GIiIj/cYiIO9NttSySiP9xiIiI/3GIiIiP9xiIiI/3GIiIj/ONTvuSsQj/cYiIiP9xiIiI/3GIiIiP9xiIiI/3GCXwHRqw/i6I/3GIiIj/cYiIiP9xiIiIj/cYiIiP9xiIiI/3GIiIiP9NRhxLno/3GIiIj/cYiIiI/3GIiIj/cYiIiP9xhIDkyPG4iIiP9xiIiIj/cYiIiP9xiIiI/3GIgh7fYa8SCeiIj/cYiIiP9xiIiIj/cYiIiP9xiIiI/3GIiIiP9xiIhLk1xWyoj/cYiIiP9xiIiI/3GIiIiP9xiIiI/3GIgwEPGw/w6IiP9xiIiI/3GIiIiP9xiIiI/3GIiIj/cYiIiI/3GIiIj/cYiIiP9xiIiIj/cYiIiP9xiIiI/3GDqLAbZ0/oiIiP9xiIiI/3GIiIj/cYiIiI/3GIiIj/cTh7ubeERnGIiIj/cYiIiI/3GIiIj/cYiIiP9xiIO8vItTQ3iIiI/3GIiIj/cYiIiI/3GIiIj/cYiIhBzlzjGnGIiIj/cYiIiI/3GIiIj/cYiIiP9xiIg866y0FFOI/3GIiIj/cYiIiI/3GIiIj/cYiIiP9xiIiIj/cYiIiP9xiIiI/3GIiIiP9xg63JK2I23/cYiIiP9xiIiI/3GIiIiP9xiIiI/3GIItxyKuI43Yj/cYiIiP9xiIiI/3GIiIiP9xiIiI/3FMUrxK1IiIiP9xiIiI/3GIiIj/cYiIiI/3GIiEbpbKFpiIiI/3GIiIj/cYiIiI/3GIiIj/cYiIiP9xiIiIj/cYiIiP9xiIiI/3GIiIiP9xiIiI/3E+32GyIJ6IiI/3GIiIj/cYiIiI/3GIiIj/cYiIiP9xR+lskWmI/3GIiIiP9xiIiI/3GIiIj/cYiIiI/3GIiIj/cYiIiP9xiIiIj/cYiIiP9xQ+JM0duP9xiIiI/3GIiIj/cYiIiI/3GIiIj/cYS5NcVsqIiI/3GIiIj/cYiIiI/3GIiIj/cYiIiDB1cbCajoiIiP9xiIiIj/cYiIiP9xiIiI/3GIiIU5XcanGIiIj/cYiIiP9xiIiIj/cYiIiP9xiIg8ZvO0mQyI/3GIiIj/cYiIiP9xiIiIj/cYiIiP9xg+pruxWURxiIiI/3GIiIj/cYiIiI/3GIiIj/cYTbc8NIyI/3GIiIj/cYiIiP9xiIiIj/cYiIiD3/mrMAZYj/cYiIiP9xiIiI/3GIiIiP9xiIiI/3FFxYyzp4iIj/cYiIiI/3GIiIj/cYiIiP9xiIiIP/NRsQyuiIj/cYiIiI/3GIiIj/cYiIiP9xiIiITLc8RIyIiI/3GIiIiP9xiIiI/3GIiIj/cYiIiDrk4bYbHoiP9xiIiIj/cYiIiP9xiIiI/3GIiIiDLVHb4q4oiIj/cYiIiP9xiIiIj/cYiIiP9xiIiCSrfxrFSA6Ij/cYiIiI/3GIiIj/cYiIiP9xiIiIhAHJwPNoiP9xiIiI/3GIiIiP9xiIiI/3GIiIj/NJlRvWauiP9xiIiI/3GIiIiP9xiIiI/3GIiIj/cT6SeLJth/9xiIiI/3GIiIiP9xiIiI/3GIiIj/cYiIiI/3GIiCtF0hpbot6I/3GIiIj/cYiIiP9xiIiIj/cYiIiP9xhMRhw7nnGIiIiP9xiIiI/3GIiIj/cYiIiI/3GIiIOuThthseiIj/cYiIiP9xiIiI/3GIiIiP9xiIiI/ydSSxqq206Ij/cYiIiI/3GIiIj/cYiIiP9xiIiIT5p8FliI/3GIiIj/cYiIiP9xiIiIj/cYiIiP9xiIiI/3GIiIiP9xiIiI/3Et9gAqMJ/9/3GIiIj/cYiIiI/3GIiIj/cYiIiP9xiIg+32GyIJ6P9xiIiIj/cYiIiP9xiIiI/3GIiIiP9xiIJt9BKqIL7YiI/3GIiIiP9xiIiI/3GIiIj/cYiIiIOz0+tcLBiP9xiIiI/3GIiIiP9xiIiI/3GIiIj/cYiIhOKVwtav9xiIiIj/cYiIiP9xiIiI/3GIiIiP9xiIiI/3GIiIj/cYiIiI/3GIiIj/cYiIiP9xiIiIg/81GxDK6Ij/cYiIiI/3GIiIj/cYiIiP9xiIiIj/SJwslj2IiI/3GIiIiP9xiIiI/3GIiIj/cYiIiEHa/PJQiIj/cYiIiP9xiIiI/3GIiIiP9xiIiI/3GIiIj/cYiEecLJY9iP9xiIiI/3GIiIiP9xiIiI/3GIiIj/cYgulPkqJrBtj/cYiIiP9xiIiI/3GIiIiP9xiIiI/3GIiDZvGbqQ5oiIiP9xiIiIj/cYiIiP9xiIiI/3GIhPmnwWWIiIj/cYiIiP9xiIiI/3GIiIiP9xiIiIQXEs+O3/cYiIiI/3GIiIj/cYiIiP9xiIiIj/cYg7l6G1aF6P9xiIiI/3GIiIiP9xiIiI/3GIiIj/cYhKIjxt3Ij/cYiIiP9xiIiIj/cYiIiP9xiIiI/3GIQGncCmKIiI/3GIiIiP9xiIiI/3GIiIj/cYiIiI/3GIiIj/cYiIiP9xiIiIj/cYiIiP9xggD7IaABTej/cYiIiP9xiIiI/3GIiIiP9xiIiI/3GIiIj/cYiDQXErzo7YiIiP9xiIiI/3GIiIj/cYiIiI/3GIiIg8GbO05kyI/3GIiIj/cYiIiI/3GIiIj/cYiIiP9xNC+mvNBZiIiI/3GIiIj/cYiIiI/3GIiIj/cYiIPW5BspG+cYiIiP9xiIiI/3GIiIiP9xiIiI/3GIg6j1K2cK2P9xiIiI/3GIiIj/cYiIiI/3GIiIj/cYiIiP9xiIIplYSuZqe4iI/3GIiIj/cYiIiP9xiIiIj/cYiIiDujQrVcvYj/cYiIiI/3GIiIj/cYiIiP9xiIiIj/cTK5ir5GdYiP9xiIiIj/cYiIiP9xiIiI/3GIiIiDUvUbvQro/3GIiIiP9xiIiI/3GIiIj/cYiIiI/3EjMgIq3N/d/3GIiIiP9xiIiI/3GIiIj/cYiIiI/0oOTG8bcYiIiI/3GIiIj/cYiIiP9xiIiIj/cYgw2kawNbmIiI/3GIiIj/cYiIiP9xiIiIj/cYiIiEiwHIT+iI/3GIiIiP9xiIiI/3GIiIj/cYiIiI/3GIiIj/cYiIiP9xiIg3n+65YBGIiIj/cYiIiI/3GIiIj/cYiIiP9xiIiIj/cYiIiC76thogVJ6IiP9xiIiI/3GIiIiP9xiIiI/3GIiIj/RVRsyrmIiP9xiIiIj/cYiIiP9xiIiI/3GIiIhC4kzh24iP9xiIiIj/cYiIiP9xiIiI/3GIiIiP9xiIiI/3GIiIj/cYiIiI/3GIiIj/cYiIiDgBH7j+4IiIiP9xiIiIj/cYiIiP9xiIiI/3GIiE23PCSMcYiIiP9xiIiIj/cYiIiP9xiIiI/3GIiDc2HrnJ4YiI/3GIiIj/cYiIiP9xiIiIj/cYiIiP9xiIiI/3GIiIiP9xiIiI/3GIiIj/cYgi0NMq0vLNcYiIiI/3GIiIj/cYiIiP9xiIiIj/cYiDXVcrsqjYiIj/cYiIiP9xiIiI/3GIiIiP9xiIiI/zJ1cb+KjoiIj/cYiIiP9xiIiIj/cYiIiP9xiIiI/3GDodr7biUP9xiIiIj/cYiIiP9xiIiI/3GIiIiP9xiE52nCiW/3GIiIj/cYiIiI/3GIiIj/cYiIiP9xiIg9SYmztnaIiP9xiIiIj/cYiIiP9xiIiI/3GIiIiCATsBoPxP6IiIj/cYiIiP9xiIiI/3GIiIiP9xiIhMBXxPqIiI/3GIiIj/cYiIiI/3GIiIj/cYiIhVK9vUiIiI/3GIiIj/cYiIiP9xiIiIj/cYiIhPTTwbLIiIj/cYiIiP9xiIiI/3GIiIiP9xiIiIIzK8GtzUPoiIj/cYiIiP9xiIiIj/cYiIiP9xiIgptyAadI3+/3GIiIj/cYiIiI/3GIiIj/cYiIiP9xiDbhE7oe7IiP9xiIiIj/cYiIiP9xiIiI/3GIiIiP8yecK/hj2I/3GIiIj/cYiIiI/3GIiIj/cYiIiP9xiIiIj/cYiIiP9xiIiI/3GIiIiP9xiIiI/3GIiIj/cYiIiI/zbtB7sS+IiIiP9xiIiI/3GIiIiP9xiIiI/3GIiIj/JrRRGrS67o/3GIiIiP9xiIiI/3GIiIj/cYiIiI/3GCr/ihpgB17/cYiIiP9xiIiI/3GIiIiP9xiIiI/3GEQHLM+NiIiP9xiIiI/3GIiIj/cYiIiI/3GIiIR5wshj1xiIiIj/cYiIiP9xiIiI/3GIiIiP9xhKIjxt3Ij/cYiIiI/3GIiIj/cYiIiP9xiIiIj/cU0FfD+o/3GIiIj/cYiIiP9xiIiIj/cYiIiP9xiIiI/3GIiIiP9xiIiI/3GIiIg8nmy0YZOI/3GIiIiP9xiIiI/3GIiIj/cYiIiI/3GCKPMirnDN2IiI/3GIiIj/cYiIiI/3GIiIj/cYiIiDyOerRxhf9xiIiI/3GIiIj/cYiIiI/3GIiIj/cYgkGiYazl2ej/cYiIiP9xiIiIj/cYiIiP9xiIiI/3GIiIiP9xiIPAnBtPY+iP9xiIiIj/cYiIiP9xiIiI/3GIiIiP9xO2qatZVl/3GIiIiP9xiIiI/3GIiIj/cYiIiI/3GIPO/9tBACj/cYiIiP9xiIiI/3GIiIiP9xiIiI/3GIiIRAcsz42P9xiIiI/3GIiIj/cYiIiI/3GIiIj/cYiIhMBXxPqIiP9xiIiIj/cYiIiP9xiIiI/3GIiIiP9xg2rGe6U5iIiP9xiIiI/3GIiIj/cYiIiI/3GIiIj/cYiIgxQMe/vziI/3GIiIj/cYiIiP9xiIiIj/cYiIiP9xgnYucamdGOiIiI/3GIiIiP9xiIiI/3GIiIj/cYiIiI/3GIiDxuQbSRvoiIiI/3GIiIj/cYiIiP9xiIiIj/cYiIiP9xiIiI/3GIhBcSz47YiI/3GIiIj/cYiIiI/3GIiIj/cYiIiP9xg2Fo+56XBxiIiI/3GIiIiP9xiIiI/3GIiIj/cYiIiI/3GIiIj/cYhMr+xFAY/3GIiIj/cYiIiI/3GIiIj/cYiIiP9xiIOTJ3t82Ij/cYiIiI/3GIiIj/cYiIiP9xiIiIj/cYiILKYBGkWf7o/3GIiIiP9xiIiI/3GIiIj/cYiIiI/3GIKKFiOoXp3IiIj/cYiIiP9xiIiI/3GIiIiP9xiIiDnshLcTe4iIiI/3GIiIj/cYiIiP9xiIiIj/cYiEhbjIpHj/cYiIiP9xiIiIj/cYiIiP9xiIiI/3GDgqKLjV14iI/3GIiIj/cYiIiP9xiIiIj/cYiIiP9xKd5pKnIZbY/3GIiIiP9xiIiI/3GIiIj/cYiIiI/3El3NcasjKO/3GIiIj/cYiIiP9xiIiIj/cYiIiP9xiISFuMikeP9xiIiIj/cYiIiP9xiIiI/3GIiIiP9xhJGux+UYiP9xiIiI/3GIiIj/cYiIiI/3GIiIj/cYiIiP9xiIiIj/cYiIiP9xiIiI/3GIiIiP9xiIiI/3GCHdBRryL66Ij/cYiIiP9xiIiIj/cYiIiP9xiIiIQ1Rs2rmIiI/3GIiIiP9xiIiI/3GIiIj/cYiIg0K1W81KqIiP9xiIiI/3GIiIj/cYiIiI/3GIiIj/cYNxY6uenFj/cYiIiP9xiIiIj/cYiIiP9xiIiI/3GIOXPBt4w+iIiP9xiIiI/3GIiIiP9xiIiI/3GIiIj/cYRFRsyrmI/3GIiIiP9xiIiI/3GIiIj/cYiIiI/3GEFxLPjtiIiP9xiIiIj/cYiIiP9xiIiI/3GIiIiDpaqLalV/9xiIiI/3GIiIj/cYiIiI/3GIiIj/cYiDsZCbXm9oiP9xiIiI/3GIiIiP9xiIiI/3GIiIj/cYMSgxv9fOiIiI/3GIiIj/cYiIiI/3GIiIj/cYiIiP9xiIiIKMomKoNdnYiI/3GIiIj/cYiIiI/3GIiIj/cYiIiP8nmzgapkx+j/cYiIiP9xiIiIj/cYiIiP9xiIiI/3GIMgfKvfg1cYiIiI/3GIiIj/cYiIiP9xiIiIj/cYKB30Go4gvoiIiP9xiIiI/3GIiIj/cYiIiI/3GIiIj/cYiIPZ4Xs2HoiIiIj/cYiIiP9xiIiI/3GIiIiP9xiIg7o0K1XL2IiP9xiIiIj/cYiIiP9xiIiI/3GIiIiP9xglODo6vHxciIj/cYiIiP9xiIiIj/cYiIiP9xiIiI/3E8Jam02laIj/cYiIiI/3GIiIj/cYiIiP9xiIiIj/cYT5p8FliIiIj/cYiIiP9xiIiIj/cYiIiP9xiIiIT008GyyIiP9xiIiI/3GIiIiP9xiIiI/3GIiIj/cYNyLaud0liIiIj/cYiIiP9xiIiI/3GIiIiP9xiIiIPLuBtER+iP9xiIiI/3GIiIiP9xiIiI/3GIiIj/cYiEV4TLh7iIiP9xiIiIj/cYiIiP9xiIiI/3GIiIiDnQ87cvDP9xiIiI/3GIiIiP9xiIiI/3GIiIj/cYiIg1M6S7zFuIj/cYiIiI/3GIiIj/cYiIiP9xiIiIj/cYiIiP9xgzI1293KL/cYiIiP9xiIiI/3GIiIiP9xiIiI/3GIgtiZYaN2aeiIiP9xiIiI/3GIiIiP9xiIiI/3GIiC2ZiBo2Z36IiIiP9xiIiI/3GIiIj/cYiIiI/3GIiIj/cYiIiP9xiIiIj/cYiIiP9xiIiI/3GIgwBFG/+65xiIiI/3GIiIiP9xiIiI/3GIiIj/cYiIiDUCTLv9s4j/cYiIiI/3GIiIj/cYiIiP9xiIiIj/cYM/aDvAl8cYiIiI/3GIiIj/cYiIiP9xiIiIj/cYg/ypuxNWSI/3GIiIiP9xiIiI/3GIiIj/cYiIiI/3GIMTx0v8OLiIj/cYiIiI/3GIiIj/cYiIiP9xiIiIj/cYhH6WyRaf9xiIiI/3GIiIj/cYiIiI/3GIiIj/cYiIiP85Gja45cmIj/cYiIiP9xiIiIj/cYiIiP9xiIiI/3GIiIiP9xiIiI/3GIiIj/cYiIiI/3GIiIj/cYg1qGu7V5SIj/cYiIiI/3GIiIj/cYiIiP9xiIiIj/cYiIiP9xiIiI/3GIiIiP9xiIiI/3GE23PDSMiP9xiIiI/3GIiIj/cYiIiI/3GIiIj/cYhO2xwiToiIiP9xiIiI/3GIiIj/cYiIiI/3GIiIj/cYiIiP9xiIiIj/cYiIiP9xiIiI/3GIiIiP9xO2ZJtZm2iI/3GIiIj/cYiIiI/3GIiIj/cYiIiP9xiIgvdHsaGLhOiIiI/3GIiIiP9xiIiI/3GIiIj/cYiIg5LiS20dtxiIiIj/cYiIiP9xiIiI/3GIiIiP9xiIRXhMuHuIiI/3GIiIj/cYiIiP9xiIiIj/cYiIiC/JCRoTb26IiIj/cYiIiI/3GIiIj/cYiIiP9xiIiIj/MGHYsa4n/3GIiIj/cYiIiI/3GIiIj/cYiIiP9xiIiIj/cYTtscIk6IiIj/cYiIiI/3GIiIj/cYiIiP9xiIiE7bHCJOiI/3GIiIj/cYiIiI/3GIiIj/cYiIiP9xJtOiKqLF3YiIj/cYiIiI/3GIiIj/cYiIiP9xiIiINfmnuwZYiIiP9xiIiI/3GIiIiP9xiIiI/3GIiIj/cYiIiI/3GIiIj/cYiIiP9xiIiIhDVGzauYiIj/cYiIiP9xiIiI/3GIiIiP9xiIiI/3GIiIj/PstzszSMiIj/cYiIiP9xiIiIj/cYiIiP9xiIiI/0g3rJyFj/cYiIiP9xiIiI/3GIiIiP9xiIiI/3GILK0RKkUu7YiIiP9xiIiIj/cYiIiP9xiIiI/3GIOR4yt+HN/3GIiIj/cYiIiP9xiIiIj/cYiIiP9xg6v322QIL/cYiIiP9xiIiIj/cYiIiP9xiIiI/3GIiFOV3Wr/cYiIiP9xiIiI/3GIiIiP9xiIiI/3GIhBcSz47YiI/3GIiIj/cYiIiP9xiIiIj/cYiIiP9xiIgrgZ4aV+YeiIiP9xiIiI/3GIiIj/cYiIiI/3GIiIj/cYRRPMvsOI/3GIiIj/cYiIiP9xiIiIj/cYiIiP9xiDZL47q0HIiIiP9xiIiI/3GIiIj/cYiIiI/3GIiIj/cTstTLXSs4iIiP9xiIiI/3GIiIiP9xiIiI/3GIiIg8MUq0zrWI/3GIiIiP9xiIiI/3GIiIj/cYiIiI/3GCHA4Srz8e2IiI/3GIiIiP9xiIiI/3GIiIj/cYiIiINNXHuyo4cYiIiP9xiIiIj/cYiIiP9xiIiI/3GIiDQ/mLzAZ4iIj/cYiIiP9xiIiI/3GIiIiP9xiIiI/3GIO/whtQPeiIiIj/cYiIiP9xiIiI/3GIiIiP9xiIiI/3GIiIj/cYiIiI/3GIiIj/cYiIiP9xiIiEuTXFbKj/cYiIiI/3GIiIj/cYiIiP9xiIiIj/cYiIOLRhuEueiI/3GIiIj/cYiIiP9xiIiIj/cYiIiP9xPNdptCiWiIiI/3GIiIj/cYiIiP9xiIiIj/cYiIiP9xiIiI/3GIiIiP9xiIiI/3GIiIj/cYiIiI/3GIiIj/cYOLRhuEueiIiI/3GIiIj/cYiIiI/3GIiIj/cYiIiP9xiDK5ir5GdYj/cYiIiP9xiIiIj/cYiIiP9xiIiI/3GINYQ2u3vJj/cYiIiP9xiIiIj/cYiIiP9xiIiI/3GIiIiP9xiIiI/0icLJY9iIiI/3GIiIj/cYiIiP9xiIiIj/cYiIiP8kTVU62yqsiIj/cYiIiI/3GIiIj/cYiIiP9xiIiIj/cYiE81/AygcYiIiP9xiIiI/3GIiIiP9xiIiI/3GIiIj/cYiIiI/3GIiIj/cYiIiP9xiIiIRcWMs6f/cYiIiP9xiIiI/3GIiIiP9xiIiI/3GIiDCFuLCKR/9xiIiIj/cYiIiP9xiIiI/3GIiIiP9xiE23PDSM/3GIiIiP9xiIiI/3GIiIj/cYiIiI/3GIiDH6Kr8F1f9xiIiI/3GIiIj/cYiIiI/3GIiIj/cYiIiP8xIDmw78b/cYiIiI/3GIiIj/cYiIiP9xiIiIj/cYiDJ8PL6Dw4iIiP9xiIiI/3GIiIj/cYiIiI/3GIiIj/cYiIiP9xiIiCopQBpta/6I/3GIiIj/cYiIiP9xiIiIj/cYiIiP9xiFYr2tT/cYiIiI/3GIiIj/cYiIiP9xiIiIj/cYiIiP9JW4yKR4iIj/cYiIiI/3GIiIj/cYiIiP9xiIiIj/LG1ZGlkqboiIiI/3GIiIj/cYiIiP9xiIiIj/cYiIiD6yXLFNo3GIiIj/cYiIiP9xiIiIj/cYiIiP9xiIiI/3GD6yXLJNo4iI/3GIiIiP9xiIiI/3GIiIj/cYiIiI/3GIM6XxvVoOiIj/cYiIiP9xiIiI/3GIiIiP9xiIiI/3EwthGwWe6IiP9xiIiIj/cYiIiP9xiIiI/3GIiIiP8xylSwRauIiI/3GIiIj/cYiIiI/3GIiIj/cYiIiP9xiIiIj/cYiIiP9xiIiI/3GIiIiP9xg1nMq6YzVxiIiI/3GIiIj/cYiIiI/3GIiIj/cYiIiP9xiINpx1umOK/3GIiIj/cYiIiP9xiIiIj/cYiIiP9xiIg+VSqyqtWP9xiIiI/3GIiIiP9xiIiI/3GIiIj/cYiDeQgbhvfnGIiIiP9xiIiI/3GIiIj/cYiIiI/3GIiDB5wrCWPYiIj/cYiIiI/3GIiIj/cYiIiP9xiIiIgy+tS+BSv/cYiIiP9xiIiI/3GIiIiP9xiIiI/3GIiIj/cYiIgulTcaJqyO/3GIiIiP9xiIiI/3GIiIj/cYiIiI/3GIgv/rIaEBTeiIiIj/cYiIiP9xiIiI/3GIiIiP9xiIiCUIHyq/fg2Ij/cYiIiP9xiIiI/3GIiIiP9xiIiI/3GIiIj/cYiIiI/3GIiIj/cYgqDCsabz1OiIj/cYiIiI/3GIiIj/cYiIiP9xiIiIj/SyI8bdyIiP9xiIiIj/cYiIiP9xiIiI/3GIiIiP9xiIiI/3GIiIj/cYiIiI/3GIiIj/cYiIiP9xiIiIj/cYiIiP9xiIiCVSSxq6206IiIj/cYiIiP9xiIiI/3GIiIiP9xiIiIPusCshT9iIj/cYiIiP9xiIiIj/cYiIiP9xiIiI/3GD1uQbORvoj/cYiIiP9xiIiIj/cYiIiP9xiIiI/3GIMeo4vxXH/3GIiIj/cYiIiP9xiIiIj/cYiIiP9xiIiCVGqhq7lV7/cYiIiI/3GIiIj/cYiIiP9xiIiIj/cYiDgW5LjpG4/3GIiIj/cYiIiI/3GIiIj/cYiIiP9xiIiISA5MjxuP9xiIiIj/cYiIiP9xiIiI/3GIiIiP9xiILoHzGifgzoj/cYiIiP9xiIiI/3GIiIiP9xiIiI/3GIgihRVK566riI/3GIiIiP9xiIiI/3GIiIj/cYiIiI/3GIiIj/cYiIiP9xO2qatZVlj/cYiIiP9xiIiIj/cYiIiP9xiIiI/3GIiIiP9xiIiI/3GIiIj/cYiIiI/3GIiIj/cYiDF1cb+Kjo/3GIiIj/cYiIiI/3GIiIj/cYiIiP9xiIII/cKvcCPXGIiIj/cYiIiI/3GIiIj/cYiIiP9xiIiIj/cYiIiP9xiIiI/3E+32GyIJ6IiI/3GIiIiP9xiIiI/3GIiIj/cYiIiEwFfE+oiI/3GIiIj/cYiIiP9xiIiIj/cYiIiP9xg/aRixlueIiIj/cYiIiI/3GIiIj/cYiIiP9xiIiIKInbKodiTY/3GIiIiP9xiIiI/3GIiIj/cYiIiI/3GIiIj/cYiIiP9xiIg/QZGxvm6IiP9xiIiI/3GIiIj/cYiIiI/3GIiIj/NSMIvNz3iIj/cYiIiP9xiIiIj/cYiIiP9xiIiI/3FBHJz+Noj/cYiIiP9xiIiI/3GIiIiP9xiIiI/3GIiIj/cYiIiI/3GIiIj/cYiIiP9xiIiIj/cYiIiP9xiIiI/3GIiIiP9xiIiI/3GIiIj/cSM5EjrcbtyIiP9xiIiI/3GIiIj/cYiIiI/3GIiIj/cSjf+xqCAE6I/3GIiIj/cYiIiP9xiIiIj/cYiIiP9xiIg1jIO7c3yIiP9xiIiI/3GIiIiP9xiIiI/3GIiIj/cYiIiI/3GIiIj/cYiILM6HGkMXjoj/cYiIiP9xiIiI/3GIiIiP9xiIiI/3GIMmCrvp9UiP9xiIiI/3GIiIj/cYiIiI/3GIiIj/cYiIiP9xiIiIj/cYiIiP9xiIiI/3GIiDDGA7BJ/IiP9xiIiIj/cYiIiP9xiIiI/3GIiIiP9xK5ZkGlaZvv9xiIiIj/cYiIiP9xiIiI/3GIiIiP9xiIiI/3GIiIj/cYiIiI/3GIiIj/cYiIiP9xiIiIj/cYiIiDirj7hUcI/3GIiIj/cYiIiP9xiIiIj/cYiIiP9xiIIDKsKg3VPY/3GIiIiP9xiIiI/3GIiIj/cYiIiI/3GIiIj/cYiIiP8zlVW+aqqI/3GIiIiP9xiIiI/3GIiIj/cYiIiI/3GIRAcsz42Ij/cYiIiI/3GIiIj/cYiIiP9xiIiIj/cYhFxYyzp4iP9xiIiI/3GIiIiP9xiIiI/3GIiIj/cYiIiI/3GIiIj/cYiIiP9xiIiIQ1Rs2rmIiIj/cYiIiP9xiIiI/3GIiIiP9xiIiI/yGl4RoGoe7/cYiIiP9xiIiIj/cYiIiP9xiIiI/3GIiIiP9xiIiI/3GIiIj/cYiIiI/3GIiCmOFRp3Hq6IiI/3GIiIj/cYiIiI/3GIiIj/cYiIiP9xiIiIj/cYiIiP9xiIiI/3GIiIiP9xg7LUy10rOIiI/3GIiIj/cYiIiP9xiIiIj/cYiIiDdTM7mszI/3GIiIj/cYiIiI/3GIiIj/cYiIiP9xiIMlxYvqOnj/cYiIiP9xiIiIj/cYiIiP9xiIiI/3GEXFjLOniIiP9xiIiI/3GIiIj/cYiIiI/3GIiIgw2kawNbmP9xiIiI/3GIiIj/cYiIiI/3GIiIj/cYiE4pXC1qiP9xiIiI/3GIiIiP9xiIiI/3GIiIj/cYOLiyuEdNiIj/cYiIiP9xiIiI/3GIiIiP9xiIiI/3GEvgnFH2iP9xiIiIj/cYiIiP9xiIiI/3GIiIiP9xiC1lYRo5qe6Ij/cYiIiP9xiIiIj/cYiIiP9xiIiI/3GIgpLeYabSGecYiIiP9xiIiI/3GIiIiP9xiIiI/3GIiIj/cYiIiI/3GIiIj/cYiIiP9xiIiIj/cYiIiP9xJacuGrWNHoiP9xiIiI/3GIiIj/cYiIiI/3GIiIj/cYU5Xdaoj/cYiIiI/3GIiIj/cYiIiP9xiIiIj/cYiIiP9xiIiI/3GIiIiP9xiIiI/3GIiIj/cYiIiI/3GIiIj/cYgoYVUqieqtiIiP9xiIiI/3GIiIiP9xiIiI/3GIiIj/cYiDTRdrwuiYiIiP9xiIiI/3GIiIj/cYiIiI/3GIiIj/cYViva1I/3GIiIiP9xiIiI/3GIiIj/cYiIiI/3GIiDUjsrvcTY/3GIiIj/cYiIiI/3GIiIj/cYiIiP9xiIiEgOTI8biP9xiIiIj/cYiIiP9xiIiI/3GIiIiP9xiIiI/3GIiCsi4UpN0etxiIiIj/cYiIiP9xiIiI/3GIiIiP9xiIiI/y04rxpMdQ6P9xiIiIj/cYiIiP9xiIiI/3GIiIiP9xiIJSJ1Gq3YrnGIiIiP9xiIiI/3GIiIj/cYiIiI/3GIiIj/cYiIiP9xiIiIj/cYgqHB0abj4uiIiIj/cYiIiP9xiIiI/3GIiIiP9xiIiFKV3mqIiIj/cYiIiI/3GIiIj/cYiIiP9xiIiIhEByy/jXGIiIj/cYiIiI/3GIiIj/cYiIiP9xiIiIj/Sg5MbxtxiIiIj/cYiIiP9xiIiI/3GIiIiP9xiIiE+afBZYiP9xiIiI/3GIiIiP9xiIiI/3GIiIj/cYiEtGHFueiIiI/3GIiIj/cYiIiI/3GIiIj/cYiIiP9xiIhTld1q/3GIiIj/cYiIiP9xiIiIj/cYiIiP9xiIiI/3GIiIiP9xiIiI/3GIiIj/cYiIiI/3GIiIj/cYiIiP9xiIiIj/cYiCF2tTr4lKyP9xiIiI/3GIiIj/cYiIiI/3GIiIj/cYiIM0wRvLPucYiIiI/3GIiIj/cYiIiP9xiIiIj/cYiIiP9xiIiI/yWgYxq1+c5xiIiI/3GIiIiP9xiIiI/3GIiIj/cYiIiCZ+zRqoEy6IiI/3GIiIj/cYiIiP9xiIiIj/cYiIiP9xRKGsxeX/cYiIiI/3GIiIj/cYiIiP9xiIiIj/cYiIP8ZKsTm1iI/3GIiIj/cYiIiI/3GIiIj/cYiIiP9xiDMbuL3kR4j/cYiIiP9xiIiI/3GIiIiP9xiIiI/3GIiIj/cYiIiI/3GDnwLbcP0v9xiIiI/3GIiIiP9xiIiI/3GIiIj/cYiIN/lSuQatj/cYiIiP9xiIiIj/cYiIiP9xiIiI/3GIiCcJBxqfb46P9xiIiI/3GIiIiP9xiIiI/3GIiIj/cYiIIu2hGuEl7oiIj/cYiIiI/3GIiIj/cYiIiP9xiIiIj/cYOR4yt+HN/3GIiIj/cYiIiI/3GIiIj/cYiIiP9xiIiIg1TzW7sMqIiIiP9xiIiI/3GIiIj/cYiIiI/3GIiIj/cYiIiP859QG4Cv7/cYiIiI/3GIiIj/cYiIiP9xiIiIj/cYiIiP9xiIiDI00b3LLnGIiIj/cYiIiP9xiIiIj/cYiIiP9xiIiEtGHFueiIj/cYiIiP9xiIiI/3GIiIiP9xiIiI/3GDpOCLax9/9xiIiI/3GIiIiP9xiIiI/3GIiIj/cYiIg3yPm5Nwb/cYiIiP9xiIiIj/cYiIiP9xiIiI/3GIgi6Vda4WqKiIiI/3GIiIiP9xiIiI/3GIiIj/cYiIiI/y26RBpEW76IiIj/cYiIiI/3GIiIj/cYiIiP9xiIiIT008GyyIiP9xiIiIj/cYiIiP9xiIiI/3GIiIiP9xKA0DGo8vzoiI/3GIiIj/cYiIiI/3GIiIj/cYiIiP9xiILBPnKk7BjYiP9xiIiI/3GIiIiP9xiIiI/3GIiIj/cYiIiI/3GDUXErro7XGIiIj/cYiIiP9xiIiIj/cYiIiP9xiIiIOIMJuHz2j/cYiIiP9xiIiIj/cYiIiP9xiIiI/3GIiD84v7HHQIiI/3GIiIj/cYiIiP9xiIiIj/cYiIiP9xg9YqKynV1xiIiI/3GIiIiP9xiIiI/3GIiIj/cYiIiCFa3Sr6Ui2P9xiIiI/3GIiIiP9xiIiI/3GIiIj/cYiIhMtzxEjIiIiP9xiIiIj/cYiIiP9xiIiI/3GIiIiP9Otzw0jIiP9xiIiIj/cYiIiP9xiIiI/3GIiIiP9xiIM6lDvVa8/3GIiIj/cYiIiI/3GIiIj/cYiIiP9xiIiIj/R3hMqHv/cYiIiI/3GIiIj/cYiIiP9xiIiIj/cYiIiP9xiIiI/3GIiIiP9xiIiI/3GIiIj/cYg+86ayDFmIiIj/cYiIiP9xiIiIj/cYiIiP9xiIiI/3GIOxkJteb2iIj/cYiIiI/3GIiIj/cYiIiP9xiIiIj/cYiIiP9xOa+Lt1B0iIiIj/cYiIiP9xiIiI/3GIiIiP9xiIiIIVaMKvqXPYiP9xiIiI/3GIiIiP9xiIiI/3GIiIj/cYiIiI/3GCZtniqpJh2IiP9xiIiI/3GIiIj/cYiIiI/3GIiIj/cYgnRcIqm6PdiIiP9xiIiIj/cYiIiP9xiIiI/3GIiIiP9xPwjpsPcWcYiIiP9xiIiIj/cYiIiP9xiIiI/3GIiIiP84V4S5qHuIiI/3GIiIiP9xiIiI/3GIiIj/cYiIiI/yBjWioayl2Ij/cYiIiP9xiIiI/3GIiIiP9xiIiI/3GINvEFug76iIiI/3GIiIj/cYiIiP9xiIiIj/cYiIiP86dxO3iOyIiI/3GIiIj/cYiIiI/3GIiIj/cYiIiP9xOAKhuP1eiIiP9xiIiI/3GIiIj/cYiIiI/3GIiIj/cTz8IbQD3v9xiIiIj/cYiIiP9xiIiI/3GIiIiP9xiISLAchP6IiIj/cYiIiI/3GIiIj/cYiIiP9xiIiIj/NFwDvaP8iIiIj/cYiIiP9xiIiI/3GIiIiP9xiIiI/z+GgrJ5fYiIiP9xiIiI/3GIiIiP9xiIiI/3GIiIj/cTgG8rj5DYj/cYiIiP9xiIiIj/cYiIiP9xiIiI/3GIiC9EV1obuoqIiIj/cYiIiI/3GIiIj/cYiIiP9xiIiIj/cTj1AbcK/nGIiIj/cYiIiP9xiIiIj/cYiIiP9xiIiI/3EwthGwWe6IiI/3GIiIj/cYiIiP9xiIiIj/cYiIiP9xiDy/0rRALYiI/3GIiIj/cYiIiP9xiIiIj/cYiIiP9xiE23PDSMj/cYiIiP9xiIiI/3GIiIiP9xiIiI/3GIiIIJRtGva5LnGIiIiP9xiIiI/3GIiIj/cYiIiI/3GIiIhPmnwWWI/3GIiIj/cYiIiI/3GIiIj/cYiIiP9xiIJo9CGqcL3oj/cYiIiI/3GIiIj/cYiIiP9xiIiIj/cYiIhHnCyGPXGIiIiP9xiIiI/3GIiIj/cYiIiI/3GIiIj/Qs5c8xqIiI/3GIiIj/cYiIiI/3GIiIj/cYiIiP9xg9cpSzjWuI/3GIiIj/cYiIiI/3GIiIj/cYiIiP9xiIg3i6u5dFSIiIj/cYiIiI/3GIiIj/cYiIiP9xiIiIj/TylcLWqIiIj/cYiIiP9xiIiI/3GIiIiP9xiIiI/3EgsEUqBfutiP9xiIiI/3GIiIj/cYiIiI/3GIiIj/cYiIiP9xiIiIj/cYiIiP9xiIiI/3GIiIiP9xiIiI/3GIiIj/cYiIiI/3E+SYmxtnZxiIiIj/cYiIiP9xiIiI/3GIiIiP9xiIiI/3GIiIj/cYhEVGzKuY/3GIiIiP9xiIiI/3GIiIj/cYiIiI/3GIiIj/cYiIiP9xiIiIj/cYiIiP9xiIiI/3GITbc8NIyP9xiIiI/3GIiIiP9xiIiI/3GIiIj/cYiIiI/3GIiIj/cYiINTOku8xbiIj/cYiIiP9xiIiIj/cYiIiP9xiIiI/3GEIwjOz3iIiI/3GIiIj/cYiIiP9xiIiIj/cYiIiP9xT9scAk5xiIiIj/cYiIiP9xiIiI/3GIiIiP9xiIiEtGHFueiI/3GIiIiP9xiIiI/3GIiIj/cYiIiI/3GCtNdRpLKK5xiIiIj/cYiIiP9xiIiI/3GIiIiP9xiIiI/z+axbJlOoiIiP9xiIiI/3GIiIiP9xiIiI/3GIiIj/SVuMikeIiIj/cYiIiP9xiIiI/3GIiIiP9xiIiIRjesrIWP9xiIiIj/cYiIiP9xiIiI/3GIiIiP9xiDLuNL0Ry3GIiIj/cYiIiP9xiIiIj/cYiIiP9xiIiI/3GDtOsrWxTYiP9xiIiI/3GIiIj/cYiIiI/3GIiIj/cYiIiDjEU7g7rIiI/3GIiIj/cYiIiP9xiIiIj/cYiIiP9xiIg2U4i6rHeP9xiIiI/3GIiIiP9xiIiI/3GIiIj/cYiIiD9BkbG+boj/cYiIiP9xiIiI/3GIiIiP9xiIiI/3GIiIj/cYiIiD1FOLO6x4iIj/cYiIiP9xiIiIj/cYiIiP9xiIiI/3GIg17Qe7EviIj/cYiIiP9xiIiI/3GIiIiP9xiIiI/3GIiIj/cYiIiI/3GIiIj/cYiIiP9xiIiIj/cYiIiP9xiIiI/3GIiIiP9xiIiI/3GIiIj/cYiIiI/3GIiIj/cYiIiP9xiDnAArc//Yj/cYiIiI/3GIiIj/cYiIiP9xiIiIj/cYiIiP9xiIiI/3GIiIiP9xiIiI/3GIiIj/cYN7BluU+aiIiIj/cYiIiP9xiIiI/3GIiIiP9xiIiIQY289ySIiIj/cYiIiP9xiIiI/3GIiIiP9xiIiI/yN+AzroH8yI/3GIiIj/cYiIiI/3GIiIj/cYiIiP9xiIhGhOynsY/3GIiIiP9xiIiI/3GIiIj/cYiIiI/3GIiDF1cb+Kjv9xiIiI/3GIiIj/cYiIiI/3GIiIj/cYiIgwwrGwTU6IiI/3GIiIj/cYiIiP9xiIiIj/cYiIiP9xhD4kzR2/9xiIiI/3GIiIj/cYiIiI/3GIiIj/cYiIg1fJG7g27/cYiIiI/3GIiIj/cYiIiP9xiIiIj/cYiIINzHKgMzjYiIj/cYiIiI/3GIiIj/cYiIiP9xiIiIj/cYO8N7tTyEiP9xiIiI/3GIiIiP9xiIiI/3GIiIj/cYiCmHDEp3jzuP9xiIiIj/cYiIiP9xiIiI/3GIiIiP9xiIg80xi0LOeIiP9xiIiI/3GIiIiP9xiIiI/3GIiIj/cYiIiI/3GIhH6WyBaXGIiIj/cYiIiP9xiIiIj/cYiIiP9xiIiI/yAHZRoQma6IiIj/cYiIiP9xiIiIj/cYiIiP9xiIiI/3FFxYyzp4iIiP9xiIiI/3GIiIj/cYiIiI/3GIiIj/cTNAcr2/jY/3GIiIj/cYiIiP9xiIiIj/cYiIiP9xiIiEoiPF3ccYiIiP9xiIiI/3GIiIiP9xiIiI/3GIiIj/Ocz1uDMKiIiI/3GIiIj/cYiIiP9xiIiIj/cYiIiP9xg/VdSxqiuIiIj/cYiIiI/3GIiIj/cYiIiP9xiIiIj/cU81/BygiP9xiIiI/3GIiIj/cYiIiI/3GIiIj/cYiIMnCdvo9iiP9xiIiIj/cYiIiP9xiIiI/3GIiIiP9xiIiI/3GCSsAhq1P95xiIiIj/cYiIiP9xiIiI/3GIiIiP9xiIiI/3GIgz4b29HkKIiIj/cYiIiP9xiIiI/3GIiIiP9xiIiI/ztOCLax94j/cYiIiP9xiIiIj/cYiIiP9xiIiI/3GIiIghN+Ua/IGuj/cYiIiP9xiIiIj/cYiIiP9xiIiI/3GIiIhBcSz47Y/3GIiIj/cYiIiI/3GIiIj/cYiIiP9xiIiIVSvb1IiIj/cYiIiP9xiIiIj/cYiIiP9xiIiI/3GD4U37LrIIj/cYiIiP9xiIiI/3GIiIiP9xiIiI/3GIiIj/cYiIiI/3GIiIj/cYiIiP9xiIiIj/cYOezZtxMm/3GIiIj/cYiIiI/3GIiIj/cYiIiP9xiIiIMZVVv2qqiIj/cYiIiP9xiIiI/3GIiIiP9xiIiI/3GIgv9mUaEJmuiP9xiIiI/3GIiIj/cYiIiI/3GIiIj/cYg5HjK24c1xiIiIj/cYiIiP9xiIiI/3GIiIiP9xiIiI/y7KNhozXJ6P9xiIiI/3GIiIiP9xiIiI/3GIiIj/cYiIgy5pG+GW6I/3GIiIj/cYiIiP9xiIiIj/cYiIiP9xiIiDuWH7Vp4IiIiP9xiIiIj/cYiIiP9xiIiI/3GIiIiP9xiIiI/3GIiIj/cYO8fMtTgz/3GIiIj/cYiIiI/3GIiIj/cYiIiP9xiIiIj/cYiIiP9xiIiI/3GIiIiP9xiIiI/3GIiIj/cYPv+asQBlcYiIiP9xiIiIj/cYiIiP9xiIiI/3GIiIggg+gqCMF9iIj/cYiIiP9xiIiIj/cYiIiP9xiIiI/3GIg20SG6Lt7/cYiIiP9xiIiI/3GIiIiP9xiIiI/3GIiIhFeEy4e4j/cYiIiP9xiIiIj/cYiIiP9xiIiI/3GIiCjXWRqCim6Ij/cYiIiI/3GIiIj/cYiIiP9xiIiIj/cYiIiP9PKVwtaoiIiP9xiIiI/3GIiIiP9xiIiI/3GIiIj/cYiIiI/3GIiIj/cYiIiP9xiIiIj/cYiIiP9xg8o0KzXL1xiIiIj/cYiIiP9xiIiI/3GIiIiP9xiIiIIrNpKuTJbYiIj/cYiIiI/3GIiIj/cYiIiP9xiIiIj/cYiIiP9xiIiI/3GIiIiP9xiIiI/3GIiIj/cYiIiI/3GIiINL0xvELO/3GIiIiP9xiIiI/3GIiIj/cYiIiI/3GIiIj/cYiIiP9xiILbQjOjS9zIiP9xiIiI/3GIiIj/cYiIiI/3GIiIj/cYiIJz0uGpwtHoiIiP9xiIiI/3GIiIiP9xiIiI/3GIiIj/cYiINu2xuhJOiIj/cYiIiP9xiIiIj/cYiIiP9xiIiI/3GIiIiCxpshpJZN6IiP9xiIiIj/cYiIiP9xiIiI/3GIiIiP9xiITK/sRQH/cYiIiP9xiIiI/3GIiIiP9xiIiI/3GIiIj/cSfGfyqTmA3/cYiIiP9xiIiI/3GIiIiP9xiIiI/3GIiIj/cTV8kbuDboiIiP9xiIiI/3GIiIj/cYiIiI/3GIiIj/cYiC+tdhoVKJ6I/3GIiIj/cYiIiP9xiIiIj/cYiIiP9xiIguQ2gqK8l9iIj/cYiIiP9xiIiI/3GIiIiP9xiIiI/3GC6JlhoXZp5xiIiI/3GIiIj/cYiIiI/3GIiIj/cYiIiP9xiIiIj/cYiIiP9xiIiI/3GIg0jNi8cyeIj/cYiIiP9xiIiIj/cYiIiP9xiIiI/3GIiIiP9xiIiI/3GIiIj/cYiIiI/yco8jqtcNyIiIj/cYiIiP9xiIiI/3GIiIiP9xiIiI/3GIiISLAchP6IiI/3GIiIj/cYiIiP9xiIiIj/cYiIiP9xhAXTwLLI/3GIiIj/cYiIiP9xiIiIj/cYiIiP9xiIiCBfsSr6BO1xiIiIj/cYiIiP9xiIiI/3GIiIiP9xiIiI/3GIiINTOku8xbiI/3GIiIj/cYiIiI/3GIiIj/cYiIiP9xiIiENUbNq5iIiIj/cYiIiP9xiIiI/3GIiIiP9xiIiI/3GD77SbIEto/3GIiIiP9xiIiI/3GIiIj/cYiIiI/3GIiIj/cYiIiP9xiIiIj/cYiIiP9xiIiIVSvb1IiIj/cYiIiP9xiIiI/3GIiIiP9xiIiI/3GEFxLPjtiIiI/3GIiIj/cYiIiP9xiIiIj/cYiIiP9xiIiI/3GIiIiP9xiIiI/3GIiIj/cYiIiI/3GIiIj/cUaE7KexiIiP9xiIiI/3GIiIiP9xiIiI/3GIiIj/cYiIiI/3GCrrRxphS47/cYiIiP9xiIiI/3GIiIiP9xiIiI/3GIiIgwwrGwTU6IiP9xiIiI/3GIiIj/cYiIiI/3GIiIj/cYiIiP9xiIiIj/cYiIiP9xiIiI/3GIiCs3YjpcidyI/3GIiIiP9xiIiI/3GIiIj/cYiIiI/3GIg5g7O3fEyIiIj/cYiIiP9xiIiIj/cYiIiP9xiIiI/3GIIL0hGgUt7oiIj/cYiIiI/3GIiIj/cYiIiP9xiIiINGRSvJut/3GIiIj/cYiIiI/3GIiIj/cYiIiP9xiIg/81GxDK6IiIj/cYiIiI/3GIiIj/cYiIiP9xiIiIj/LwUiSi+t2/9xiIiIj/cYiIiP9xiIiI/3GIiIiP9xiIiIIYOTKvfGzYiIiP9xiIiI/3GIiIj/cYiIiI/3GIiIj/cYg0G2O85JyIiP9xiIiI/3GIiIj/cYiIiI/3GIiIj/cYgjhlI6x5rccYiIiP9xiIiI/3GIiIiP9xiIiI/3GIiIj/OeSMuBtziIiI/3GIiIj/cYiIiP9xiIiIj/cYiIiP9xhHnCyWPYiI/3GIiIj/cYiIiP9xiIiIj/cYiIiP9xiINYyDu3N8iIiP9xiIiI/3GIiIiP9xiIiI/3GIiIj/cTgG8rj5DYj/cYiIiP9xiIiIj/cYiIiP9xiIiI/3GIiIiP9xiIiI/3GIiIj/cYiIiI/3GIiIj/cYiIiP9xiIiIj/cYiELiTOHbiIiI/3GIiIj/cYiIiP9xiIiIj/cYiIiP9xiIIp2pSuYla4/3GIiIj/cYiIiP9xiIiIj/cYiIiP9xiIiI/3GIiIiP9xiIiI/3GIiIj/cYiIiIIP0+GgEsHv9xiIiIj/cYiIiP9xiIiI/3GIiIiP9xiIiI/0d4TKh7j/cYiIiP9xiIiI/3GIiIiP9xiIiI/3GIiIj/cYiIiI/3GIiIj/cTI00b7LLoiI/3GIiIj/cYiIiP9xiIiIj/cYiIiP9xiDaIMrp3zf9xiIiIj/cYiIiP9xiIiI/3GIiIiP9xiIiI/zG2EbBZ7oiIj/cYiIiI/3GIiIj/cYiIiP9xiIiIj/cYgzZKe9m1iP9xiIiI/3GIiIiP9xiIiI/3GIiIj/cYiIOLRhuEueiI/3GIiIiP9xiIiI/3GIiIj/cYiIiI/3GIgheXRK+Gi7iIiI/3GIiIj/cYiIiI/3GIiIj/cYiIiP9xhMr+xFAYj/cYiIiI/3GIiIj/cYiIiP9xiIiIj/cYiINwpEufW7iI/3GIiIj/cYiIiI/3GIiIj/cYiIiP9xiIiIK7kHKlRvjYiIiP9xiIiI/3GIiIj/cYiIiI/3GIiIj/cYg5r4u3UHSIiI/3GIiIj/cYiIiP9xiIiIj/cYiIiP9xiEV4TLh7iIiI/3GIiIj/cYiIiI/3GIiIj/cYiIiP9xghptBK9ZL7j/cYiIiP9xiIiI/3GIiIiP9xiIiI/3GIiIj/KVpDGopbzoiP9xiIiI/3GIiIiP9xiIiI/3GIiIj/cYiIiI/3GIiCfabSqSWS2IiIj/cYiIiP9xiIiI/3GIiIiP9xiIiI/3GIJD5bGswaToiI/3GIiIj/cYiIiP9xiIiIj/cYiIiP9xiIiI/3GIiIiP9xiIiI/3GIiIj/cYiIiI/3FIW4yKR4iI/3GIiIj/cYiIiI/3GIiIj/cYiIiP9xiIOy1MtdKziI/3GIiIiP9xiIiI/3GIiIj/cYiIiI/3GIiCrvQxphC86IiI/3GIiIj/cYiIiP9xiIiIj/cYiIiP9xiCezeRqUyG7/cYiIiP9xiIiIj/cYiIiP9xiIiI/3GIiIiP9xiIiI/3GIiIj/cYiIiI/3GIiIj/cYiIiP9xiIiINGABvJ/+iI/3GIiIj/cYiIiP9xiIiIj/cYiIiP9xiIhFeEy4e4iI/3GIiIj/cYiIiI/3GIiIj/cYiIiP9xiINcnRuzYu/3GIiIj/cYiIiI/3GIiIj/cYiIiP9xiIiIj/cYiIiP9xiIiI/3GIiIO/whtQPeiIj/cYiIiP9xiIiIj/cYiIiP9xiIiI/3GIiIiP9xiIiI/3GIiIj/cYiIiI/3GIiIj/cYiIiP9xiIiIj/cYiIPG5BtJG+iIiIj/cYiIiP9xiIiI/3GIiIiP9xiIiI/3EuRT9KK6wL/3GIiIj/cYiIiP9xiIiIj/cYiIiP9xiIiI/zsmgbbZfoj/cYiIiI/3GIiIj/cYiIiP9xiIiIj/cYiIhLk1xWyo/3GIiIj/cYiIiP9xiIiIj/cYiIiP9xiIiI/3GIiIiP9xiIiI/3GIiIj/cYiIiI/3GIiIhIsByE/oiP9xiIiIj/cYiIiP9xiIiI/3GIiIiP9xiIiI/3GIiIOte+tihBiIiIj/cYiIiP9xiIiI/3GIiIiP9xiIiI/3GIJzXQKpyi/YiP9xiIiI/3GIiIj/cYiIiI/3GIiIj/cYiIiP9xiIiIj/cYiIiP9xiIiI/3GIiIiP9xiIiIQdr88lCIj/cYiIiP9xiIiIj/cYiIiP9xiIiI/3GIiIiP9xiIiI/3GISiI8bdyI/3GIiIj/cYiIiP9xiIiIj/cYiIiP9xiIiI/zMoMb7Xzv9xiIiI/3GIiIj/cYiIiI/3GIiIj/cYiIiP9xOhUNturyiIiIj/cYiIiP9xiIiI/3GIiIiP9xiIiI/3GIMUDHv784iIiP9xiIiI/3GIiIj/cYiIiI/3GIiIj/cYN/lSuQatiIj/cYiIiP9xiIiI/3GIiIiP9xiIiI/3GIhO2xwiToiIj/cYiIiP9xiIiI/3GIiIiP9xiIiI/3GIiINdVyuyqNiI/3GIiIj/cYiIiI/3GIiIj/cYiIiP9xiIiIj/cYiIiP9xiIiIOqvktlQbiIiI/3GIiIj/cYiIiP9xiIiIj/cYiIiP9xiIgvrrpKFRRbj/cYiIiP9xiIiI/3GIiIiP9xiIiI/3GIiIhLr+xVAYiIj/cYiIiI/3GIiIj/cYiIiP9xiIiIj/cYiIiP9xiIiI/3GIiIiP9xiIiI/3GIiIj/cYiIPL/StEAtiP9xiIiI/3GIiIiP9xiIiI/3GIiIj/cYiIiI/3GIiIj/LE11Glsoroj/cYiIiP9xiIiI/3GIiIiP9xiIiI/3GIiIhSld5qiIiI/3GIiIj/cYiIiP9xiIiIj/cYiIiP9xiIiI/3GIiIiP9xiIiI/3GIiIj/cYiIiI/3GIiIj/cYiIiP9xImTzWtmwynGIiIj/cYiIiP9xiIiIj/cYiIiP9xiIiI/3GDsJF7X26IiP9xiIiI/3GIiIj/cYiIiI/3GIiIj/cYiIiCWvexq1CE6I/3GIiIj/cYiIiI/3GIiIj/cYiIiP9xiIiEOhrNXliIj/cYiIiP9xiIiIj/cYiIiP9xiIiI/3GIiIiP9xiIiI/3GIiIj/cYiIiI/3GIiIj/cYiIiP9xiIiIj/cYNUfnu7gYiIiIj/cYiIiP9xiIiI/3GIiIiP9xiIiI/3EieDAa6Hz+j/cYiIiP9xiIiIj/cYiIiP9xiIiI/3GIiIiCRFbSrLqS2IiP9xiIiIj/cYiIiP9xiIiI/3GIiIiP9xiIiE7bHCJOiP9xiIiIj/cYiIiP9xiIiI/3GIiIiP9xiIiI/zC6t7FVSP9xiIiIj/cYiIiP9xiIiI/3GIiIiP9xiIiIO98MtSDziP9xiIiIj/cYiIiP9xiIiI/3GIiIiP9xiIiI/3GIiCLYKGrifXn/cYiIiP9xiIiI/3GIiIiP9xiIiI/3GIiIj/cYg3fwu5gPSIj/cYiIiP9xiIiIj/cYiIiP9xiIiI/3GIg62EG2J76P9xiIiI/3GIiIiP9xiIiI/3GIiIj/cYiIIcDhKvPx7YiP9xiIiI/3GIiIiP9xiIiI/3GIiIj/cYiISj7MbBOIiI/3GIiIiP9xiIiI/3GIiIj/cYiIiI/3GIJS9YSr0Ke4iP9xiIiI/3GIiIiP9xiIiI/3GIiIj/cYiIg11XK7Ko2Ij/cYiIiI/3GIiIj/cYiIiP9xiIiIj/cYiIKQJTSn/ay/9xiIiI/3GIiIj/cYiIiI/3GIiIj/cYiIiP9xiIiIj/cYiIiP9xiIiI/3GIiIiP8sTXUaWyiuj/cYiIiI/3GIiIj/cYiIiP9xiIiIj/cYiIiP9xiIiI/3GIiDdDQbm8vo/3GIiIj/cYiIiI/3GIiIj/cYiIiP9xiIiIj/JntUGrhKvoiP9xiIiIj/cYiIiP9xiIiI/3GIiIiP9xiIiI/zOVVb5qqoj/cYiIiP9xiIiIj/cYiIiP9xiIiI/3GIiIiP9xg0ZFK8m62IiP9xiIiIj/cYiIiP9xiIiI/3GIiIiP9xiIiI/ztWrLWpU3GIiIiP9xiIiI/3GIiIj/cYiIiI/3GIiIj/cYiIiP9xiIiIj/cYiIiP9xiIiI/3GIiIiP9xiIiI/3GIiIT5p8FliI/3GIiIiP9xiIiI/3GIiIj/cYiIiI/3GIiIMplRvmauiIj/cYiIiP9xiIiI/3GIiIiP9xiIiI/3GIiIj/cYiIglwPEas/Duj/cYiIiP9xiIiI/3GIiIiP9xiIiI/3GIiIj/QEX8HKCIj/cYiIiI/3GIiIj/cYiIiP9xiIiIj/cYiIiP9xiIiI/3GIiIiP9xiIIjCHSuz3i/9xiIiIj/cYiIiP9xiIiI/3GIiIiP9xiIiI/zSdorxiXXGIiIj/cYiIiI/3GIiIj/cYiIiP9xiIiIj/IhOwGv7E/oiIj/cYiIiP9xiIiI/3GIiIiP9xiIiI/3GIiIj/cYiIiI/3GIiIj/cYiIiP9xiIiIhD/tzAEnGIiIiP9xiIiI/3GIiIj/cYiIiI/3GIiIj/cYiIiP9xiIiIj/cYiDR0RLyLu4iIj/cYiIiP9xiIiIj/cYiIiP9xiIiI/3GIg2U4i6rHeI/3GIiIiP9xiIiI/3GIiIj/cYiIiI/3GIiIj/cYiIiP9xiIiIj/cYiIiP9xiIiI/3GIiIiP9xiIiI/3Ekd1gayIp+iI/3GIiIj/cYiIiI/3GIiIj/cYiIiP9xiIhFeEy4e4iI/3GIiIiP9xiIiI/3GIiIj/cYiIiI/3GC9GJzobnYyIj/cYiIiI/3GIiIj/cYiIiP9xiIiIj/cYiIiP9xiIiI/3GIiIiP9xiIiI/3GIiIj/cYiIiI/3GIiIj/cTKVVb5qqo/3GIiIj/cYiIiI/3GIiIj/cYiIiP9xiIiIj/cYiIiP9xiIiI/3GIiIiP9xR5wslj2IiP9xiIiIj/cYiIiP9xiIiI/3GIiIiP9xiC5MSBorO36Ij/cYiIiP9xiIiI/3GIiIiP9xiIiI/3GIiIhDVGzauYiIj/cYiIiI/3GIiIj/cYiIiP9xiIiIj/cYiIiP9xiIiITLc8RIyIiI/3GIiIj/cYiIiI/3GIiIj/cYiIiP9xiIiIgpdoAaeJf+iIiP9xiIiIj/cYiIiP9xiIiI/3GIiIiP9xiIiIJV2sKrolPYiI/3GIiIiP9xiIiI/3GIiIj/cYiIiI/3GIhWK9nUcYiIiP9xiIiIj/cYiIiP9xiIiI/3GIiIiP80zXi9MoeIiIiP9xiIiI/3GIiIj/cYiIiI/3GIiIj/cYIgqJGu9XboiIj/cYiIiI/3GIiIj/cYiIiP9xiIiIj/cYhEByzPjYiP9xiIiIj/cYiIiP9xiIiI/3GIiIiP9xiIiI/3GIiIgkCaEqz2XtiP9xiIiIj/cYiIiP9xiIiI/3GIiIiP9xiIiI/0eE7KexiIiI/3GIiIj/cYiIiI/3GIiIj/cYiIiP9xiIg5CWy39pOIiIj/cYiIiP9xiIiI/3GIiIiP9xiIiI/3GIOAbyuPkN/3GIiIj/cYiIiP9xiIiIj/cYiIiP9xiIiIIiIQKu3e/f9xiIiIj/cYiIiP9xiIiI/3GIiIiP9xiIiI/3GCRvsxrJBM6IiI/3GIiIj/cYiIiP9xiIiIj/cYiIiP9xiIhFxYyzp4/3GIiIiP9xiIiI/3GIiIj/cYiIiI/3GIiIj/cYiIiP9xiIiIj/cYiIiP9xiIiI/3GIiIiP9xiIiI/3GIiIj/cYiIiI/3GCjDFhqDzp6IiIj/cYiIiP9xiIiI/3GIiIiP9xiIiI/3GIKm8gSmkN+4iI/3GIiIiP9xiIiI/3GIiIj/cYiIiI/3GIgw9i6wGdGP9xiIiI/3GIiIiP9xiIiI/3GIiIj/cYiIiI/3GIiIj/cYiIiP9xiIiIj/cYiIiP9xiIiI/3GIiIiP9xiIiI/3GIiIj/RaGsxeWI/3GIiIj/cYiIiP9xiIiIj/cYiIiP9xiIiIJ8z8SpMwO4iI/3GIiIj/cYiIiI/3GIiIj/cYiIiP9xiIiCTPpCrDBb2IiIj/cYiIiI/3GIiIj/cYiIiP9xiIiIj/cYiIiP9xiIiI/3GIiIiP9xiIiI/3GIPorTsnUs/3GIiIiP9xiIiI/3GIiIj/cYiIiI/3GIiIj/cYiIiP8i+eNq8GHJ/3GIiIj/cYiIiI/3GIiIj/cYiIiP9xiIiIj/cSilszqFpMyIiP9xiIiI/3GIiIiP9xiIiI/3GIiIj/cYiIiI/3GIiIj/cYiIiP9xiIiIg6Uga2rfmIiI/3GIiIj/cYiIiI/3GIiIj/cYiIiP9xiISRrsflGP9xiIiIj/cYiIiP9xiIiI/3GIiIiP9xiIiIMJFZsH6miI/3GIiIiP9xiIiI/3GIiIj/cYiIiI/3GIiIj/cYiIiP9xiIiIj/cYiIiP9xiIiI/3GIiIhFeEy4e4j/cYiIiI/3GIiIj/cYiIiP9xiIiIj/cYiIiE12nDiWiIj/cYiIiI/3GIiIj/cYiIiP9xiIiIj/cYiIgoCHQqf3i9cYiIiP9xiIiIj/cYiIiP9xiIiI/3GIiIiP9xiIiI/3GIiIj/cYiIiI/3GIiIj/cYiIiP9xhP2xwCTnGIiIj/cYiIiP9xiIiIj/cYiIiP9xiIiI/3GIKD+vOowFDIiP9xiIiI/3GIiIj/cYiIiI/3GIiIj/cYiIiP9xiIiIj/cYiIiP9xiIiI/3GIiIiP9xiIiDlKtre1SYiIiI/3GIiIj/cYiIiP9xiIiIj/cYiIiP9xg/96KxCF2IiIj/cYiIiI/3GIiIj/cYiIiP9xiIiIj/cYglB9FKv4LriI/3GIiIj/cYiIiI/3GIiIj/cYiIiP9xiIiE9NPBssiIiP9xiIiIj/cYiIiP9xiIiI/3GIiIiP9xiCKSSDrm23yP9xiIiIj/cYiIiP9xiIiI/3GIiIiP9xiIiI/3GIiIj/cYiIiDmvi7dQdI/3GIiIj/cYiIiI/3GIiIj/cYiIiP9xiIiIj/cYTbc8NIyP9xiIiIj/cYiIiP9xiIiI/3GIiIiP9xiIiI/3GIiIj/cYiIiI/3GIiD/zUbEMroiIiP9xiIiI/3GIiIj/cYiIiI/3GIiIj/cYiIiP9xiIiIj/cYiIiP9xiIiI/3GIiIiP9xiIiI/3GIiIj/cYiIiI/3GIiIj/cYiIiP9JqMyFc4iP9xiIiI/3GIiIiP9xiIiI/3GIiIj/cYiIiI/zIg47/fHIj/cYiIiP9xiIiIj/cYiIiP9xiIiI/3GIiIiP9xMXVxv4qOiIj/cYiIiP9xiIiI/3GIiIiP9xiIiI/3GIiIhDVGzauYiIj/cYiIiI/3GIiIj/cYiIiP9xiIiIj/cYiIgvkZAaFub+iIiP9xiIiI/3GIiIj/cYiIiI/3GIiIj/cYiDNYsb2nToiIiP9xiIiI/3GIiIj/cYiIiI/3GIiIj/cYiIiP8iU80a+sMuiIiP9xiIiIj/cYiIiP9xiIiI/3GIiIiP9xiII5BxGtb47v9xiIiI/3GIiIiP9xiIiI/3GIiIj/cYiIiI/3E03Wq8IpX/cYiIiP9xiIiIj/cYiIiP9xiIiI/3GIiIiCEWfxr+mA6Ij/cYiIiP9xiIiI/3GIiIiP9xiIiI/3GIiIj/cYiIiI/3GIiIj/cYiIiP9xiIiIj/cYiIiP9xiIiI/3GIiIiP9xiIiI/3GIiIj/cYiIiI/3GIiIj/cYiIiP9xiIiIj/cYiIiP9xiIiI/3GIiIiP9xiIiI/3GIiIj/cYiIgpBN0af7IuiIiP9xiIiI/3GIiIj/cYiIiI/3GIiIj/cYiIgqngcaVh+OcYiIiP9xiIiI/3GIiIiP9xiIiI/3GIiIj/cYiDRgAbyf/oiIiP9xiIiI/3GIiIj/cYiIiI/3GIiIj/cYiIiP9xiIiD164bOFHoiP9xiIiIj/cYiIiP9xiIiI/3GIiIiP9xiIiI/3GDaYJLpn24iI/3GIiIj/cYiIiI/3GIiIj/cYiIiP9xiIJRrQGr5S/oiP9xiIiI/3GIiIj/cYiIiI/3GIiIj/cYiIiCgEIyqPvc2P9xiIiI/3GIiIiP9xiIiI/3GIiIj/cYiIiI/zkG8rj5DYj/cYiIiI/3GIiIj/cYiIiP9xiIiIj/cYiIgqYboaaeReiIiI/3GIiIiP9xiIiI/3GIiIj/cYiIiI/3GIiEgOTI8biI/3GIiIj/cYiIiP9xiIiIj/cYiIiP9xiIiI/3EmHtNarhLKiI/3GIiIj/cYiIiP9xiIiIj/cYiIiP9xiIiISX9seAmIj/cYiIiI/3GIiIj/cYiIiP9xiIiIj/cYiIgyjC6+c9GIiIj/cYiIiI/3GIiIj/cYiIiP9xiIiIj/cYgwBFG/+65xiIiIj/cYiIiP9xiIiI/3GIiIiP9xiIiI/3GCz+qWowFWlxiIiIj/cYiIiP9xiIiI/3GIiIiP9xiIiI/3GIhNtzw0jP9xiIiI/3GIiIj/cYiIiI/3GIiIj/cYiIiP9xg9ERGz7u6IiI/3GIiIj/cYiIiP9xiIiIj/cYiIiP9xiIhEVGy6uXGIiIj/cYiIiI/3GIiIj/cYiIiP9xiIiIj/cYiIiP9xiIiI/3GIiIiP9xiIiI/3GIiIj/cYiIiI/3GIiC4P8GovAPmIj/cYiIiI/3GIiIj/cYiIiP9xiIiIj/cYiIgq3YE6YifsiIiI/3GIiIiP9xiIiI/3GIiIj/cYiIiI/3GIiIj/cYiIiP9xiIiIj/cYiIiP9xiINg7qufEVcYiIiI/3GIiIj/cYiIiP9xiIiIj/cYiIiP9xiD1JibO2doiIiP9xiIiI/3GIiIiP9xiIiI/3GIiIj/cYiIhD/tzQEo/3GIiIiP9xiIiI/3GIiIj/cYiIiI/3GIiIj/I19sGtoJPnGIiIiP9xiIiI/3GIiIj/cYiIiI/3GIiIj/cYhAXTwLLP9xiIiI/3GIiIj/cYiIiI/3GIiIj/cYiIiP9xiDJsSr6TtYiIj/cYiIiP9xiIiI/3GIiIiP9xiIiI/3GIiD6qt7JVSIiI/3GIiIj/cYiIiP9xiIiIj/cYiIiP9xiIiIPMtztDSMiIiP9xiIiI/3GIiIiP9xiIiI/3GIiIj/cYiIiI/3GIiIj/cYiIiP9xiIiIj/cYiIiP9xiIiI/0mozIVziI/3GIiIj/cYiIiI/3GIiIj/cYiIiP9xiIiIQXEs+O2P9xiIiI/3GIiIiP9xiIiI/3GIiIj/cYiIiINL0xu0LOcYiIiP9xiIiIj/cYiIiP9xiIiI/3GIiIiP9xiIiI/zkG8rj5DYiP9xiIiI/3GIiIj/cYiIiI/3GIiIj/cYiIiEkiPH3ciIiI/3GIiIj/cYiIiI/3GIiIj/cYiIiP9xiIJFAWSsr+m/9xiIiIj/cYiIiP9xiIiI/3GIiIiP9xiIiI/3Es12BaQon6iI/3GIiIj/cYiIiI/3GIiIj/cYiIiP9xiIg9bkGykb5xiIiI/3GIiIiP9xiIiI/3GIiIj/cYiIiIKT9aOnwKXP9xiIiI/3GIiIiP9xiIiI/3GIiIj/cYiIiI/3GIiIj/cYiIiP9xI4jTWtdyyoiI/3GIiIj/cYiIiP9xiIiIj/cYiIiP9xiIiI/3GIPAnBtPY+iIj/cYiIiP9xiIiIj/cYiIiP9xiIiI/3GIiIiP9xiDH+e74BhHGIiIj/cYiIiI/3GIiIj/cYiIiP9xiIiIj/cYgnq9QalUK+iP9xiIiIj/cYiIiP9xiIiI/3GIiIiP9xiIiI/zD7ArEU/YiP9xiIiI/3GIiIiP9xiIiI/3GIiIj/cYiIiI/3GIiIj/cYiIiP9xiIiIj/cYiIiP9xiIg0kCy8b9OI/3GIiIj/cYiIiP9xiIiIj/cYiIiP9xiIiI/3GIiIiDp6jLaFc4iIj/cYiIiP9xiIiIj/cYiIiP9xiIiI/3GIiIiP9xiIiI/3GIiIj/cYiIiI/3GIiDpCFLa964iIj/cYiIiP9xiIiI/3GIiIiP9xiIiI/3GIiIg1I7K63E1xiIiIj/cYiIiP9xiIiI/3GIiIiP9xiIiI/3GIhIW4yKR4/3GIiIiP9xiIiI/3GIiIj/cYiIiI/3GIiIj/cYiIiP9xiIiIj/cYiIiD6SI7Jt3IiI/3GIiIj/cYiIiI/3GIiIj/cYiIiP9xiIiIhG6WyhaYiI/3GIiIj/cYiIiP9xiIiIj/cYiIiP9xiIiIK3d/OliIDP9xiIiI/3GIiIiP9xiIiI/3GIiIj/cYiIiI/0UHLM+NiIiI/3GIiIiP9xiIiI/3GIiIj/cYiIiI/3GIg/aRixlueIiP9xiIiI/3GIiIiP9xiIiI/3GIiIj/cYiIiI/3E5j6e3cFiP9xiIiI/3GIiIiP9xiIiI/3GIiIj/cYiIiI/3GIiIj/cTEoMb/XzoiIiI/3GIiIj/cYiIiP9xiIiIj/cYiIiP9xiIiI/3GIiIiP9xNay8u1NDiP9xiIiIj/cYiIiP9xiIiI/3GIiIiP9xiIiI/3FD4kzR24/3GIiIj/cYiIiP9xiIiIj/cYiIiP9xiIiI/3GIIYs2KvdMnYiIj/cYiIiP9xiIiIj/cYiIiP9xiIiI/3GIiClhACp57/2IiIj/cYiIiP9xiIiI/3GIiIiP9xiIiI/3GIiE23PCSMcYiIiP9xiIiI/3GIiIiP9xiIiI/3GIiIj/cYiIOa+Lt1B0iI/3GIiIj/cYiIiI/3GIiIj/cYiIiP9xiIiIhGnCymPYiIiP9xiIiIj/cYiIiP9xiIiI/3GIiIiP9xiIOo9StnCt/3GIiIiP9xiIiI/3GIiIj/cYiIiI/3GIiIj/cYiIiP8y1vS/KQuIj/cYiIiP9xiIiI/3GIiIiP9xiIiI/3GIiIj/cYiIiI/3GCqxDypk7w2I/3GIiIiP9xiIiI/3GIiIj/cYiIiI/3GIiIhIDkyPG4/3GIiIj/cYiIiP9xiIiIj/cYiIiP9xiIiI/3E9JVSz2quIiIj/cYiIiP9xiIiI/3GIiIiP9xiIiI/3GIiDJUtb6rSoiIj/cYiIiP9xiIiIj/cYiIiP9xiIiI/3GIiILMo2GkNcnoiI/3GIiIj/cYiIiP9xiIiIj/cYiIiP9xiIiIKHhXOoh6jIiIiP9xiIiIj/cYiIiP9xiIiI/3GIiIiP9xiIRFRsyrn/cYiIiP9xiIiI/3GIiIiP9xiIiI/3GIiIj/cYiEBp3ApiiIj/cYiIiI/3GIiIj/cYiIiP9xiIiIj/cYiIiP9xiIghg5pq98ZZiIiP9xiIiIj/cYiIiP9xiIiI/3GIiIiP9xiIhG6WyhaYiIiP9xiIiI/3GIiIiP9xiIiI/3GIiIj/cYiIgjGiYa3l2eiIiIj/cYiIiP9xiIiI/3GIiIiP9xiIiI/3GIiC3QCzoi/0xxiIiI/3GIiIj/cYiIiI/3GIiIj/cYiIiP9xTEYcS56P9xiIiI/3GIiIj/cYiIiI/3GIiIj/cYiIg1b267kJGIj/cYiIiP9xiIiIj/cYiIiP9xiIiI/3GIiIiP8go2c6FsmMiI/3GIiIj/cYiIiP9xiIiIj/cYiIiP9xiIiIOUq2t7VJiIiI/3GIiIj/cYiIiI/3GIiIj/cYiIiP9xiIg02Rm7JuZxiIiIj/cYiIiP9xiIiI/3GIiIiP9xiIiI/3GILSrpOj1RbI/3GIiIj/cYiIiP9xiIiIj/cYiIiP9xiIiI/3GCUZkyq+Zs2I/3GIiIj/cYiIiI/3GIiIj/cYiIiP9xiIiIj/TUYcS56P9xiIiI/3GIiIiP9xiIiI/3GIiIj/cYiIiI/3GExGHDuecYiIiP9xiIiIj/cYiIiP9xiIiI/3GIiIiP9xiCy28hpEkN6IiIj/cYiIiP9xiIiIj/cYiIiP9xiIiI/3GIiDujQrVcvYiIj/cYiIiP9xiIiIj/cYiIiP9xiIiI/3GIiIiP9xiIiI/yF81hoJMp6IiI/3GIiIiP9xiIiI/3GIiIj/cYiIiI/3GIiCilszqFpMz/cYiIiP9xiIiIj/cYiIiP9xiIiI/3GIiIiP9xglLdYqvSKdj/cYiIiI/3GIiIj/cYiIiP9xiIiIj/cYiIiP9xI/H0GtDgvo/3GIiIj/cYiIiP9xiIiIj/cYiIiP9xiIiI/3GIiIiP9xiIiI/3GIiIj/cYiIiI/3GIiIj/cYS+CcUfaI/3GIiIiP9xiIiI/3GIiIj/cYiIiI/3GIiIj/Qs5c8xqIiI/3GIiIj/cYiIiI/3GIiIj/cYiIiP9xiIiCm5oTp0ZeyI/3GIiIj/cYiIiI/3GIiIj/cYiIiP9xiIiIj/cT3jCrMc9Yj/cYiIiI/3GIiIj/cYiIiP9xiIiIj/cYiIiP8mcnQquNi9iIiI/3GIiIiP9xiIiI/3GIiIj/cYiIiI/3GIiDPJJ7022IiI/3GIiIiP9xiIiI/3GIiIj/cYiIiI/3GIiIj/cYiIiP9xiIiIj/cYiIiP9xiIiI/3GIiIiDZzbLqMk4iI/3GIiIj/cYiIiP9xiIiIj/cYiIiP9xiIiI/zi8WblDpo/3GIiIj/cYiIiP9xiIiIj/cYiIiP9xiIiI/3GFYr2tSI/3GIiIj/cYiIiP9xiIiIj/cYiIiP9xiIiI/3GIiIJ/TDGpCzzv9xiIiI/3GIiIiP9xiIiI/3GIiIj/cYiIiI/3GIiIj/cYiIiP9xiIIgY4Gu+cfoiIiP9xiIiIj/cYiIiP9xiIiI/3GIiIiP9xiIiI/3GIiIj/cYiCbLDhqjTx6IiI/3GIiIj/cYiIiI/3GIiIj/cYiIiP9xiIiIj/cYiIiP9xiIiI/3GIiIiP9xiIiI/3GIPCWptNpWj/cYiIiP9xiIiIj/cYiIiP9xiIiI/3GIiIiP9xTQV8P6j/cYiIiP9xiIiI/3GIiIiP9xiIiI/3GIiIj/cYiIJvTKWqCzWoiIiI/3GIiIj/cYiIiP9xiIiIj/cYiIiP9xiIgtjixKNx07j/cYiIiI/3GIiIj/cYiIiP9xiIiIj/cYiIiP9xRAcsz42IiIj/cYiIiP9xiIiI/3GIiIiP9xiIiI/3GIiEo+zGwTiIiP9xiIiI/3GIiIiP9xiIiI/3GIiIj/cYiIiI/3GIiIj/cYiIiP8tVctaOqNKcYiIiP9xiIiIj/cYiIiP9xiIiI/3GIiIiP9xiIRFRsyrn/cYiIiP9xiIiI/3GIiIiP9xiIiI/3GIiIj/cYiEKNvOckj/cYiIiP9xiIiIj/cYiIiP9xiIiI/3GIiIiP9xiIiIRAcsv41xiIiIj/cYiIiP9xiIiI/3GIiIiP9xiIiI/3GIiIj/K7ruGmRRHoj/cYiIiI/3GIiIj/cYiIiP9xiIiIj/cYiIiP9xiIhHnCyWPY/3GIiIj/cYiIiP9xiIiIj/cYiIiP9xiIiI/3GCGrbyr1SQ2P9xiIiI/3GIiIj/cYiIiI/3GIiIj/cYiIiP9xiCxsxipJM52IiP9xiIiI/3GIiIiP9xiIiI/3GIiIj/cYiIiI/3GIiIj/cYiIiP9xiIiIj/cYiIiP9xiIiI/3GIiIiP9xiIiI/3GIiIj/cYiIiIRXhMuHuP9xiIiIj/cYiIiP9xiIiI/3GIiIiP9xiIiI/yJvoyr5Bc3/cYiIiP9xiIiI/3GIiIiP9xiIiI/3GIiIj/cYiIhO2xwiToiP9xiIiI/3GIiIiP9xiIiI/3GIiIj/cYiIiI/3ErRJxqW7Y5/3GIiIiP9xiIiI/3GIiIj/cYiIiI/3GIiIj/cYiIhMUrxK1I/3GIiIj/cYiIiP9xiIiIj/cYiIiP9xiIiI/3GIhHnCyWPYj/cYiIiP9xiIiIj/cYiIiP9xiIiI/3GIiIiP9xiC/GQVoTm+qI/3GIiIiP9xiIiI/3GIiIj/cYiIiI/3GIiIj/cYMSyCv9N9iI/3GIiIj/cYiIiI/3GIiIj/cYiIiP9xiIiIj/cStxo2pY5cmIj/cYiIiP9xiIiIj/cYiIiP9xiIiI/3GIiIiP8hi4sqCEdNiIiP9xiIiI/3GIiIiP9xiIiI/3GIiIj/cYiIiI/3E/gjGwfc5xiIiI/3GIiIiP9xiIiI/3GIiIj/cYiIiI/3GIiIP2kYsZbniP9xiIiI/3GIiIiP9xiIiI/3GIiIj/cYiIiI/3FJzKxzNYiIiP9xiIiIj/cYiIiP9xiIiI/3GIiIiP9xiIiCvezhpSEx6P9xiIiI/3GIiIj/cYiIiI/3GIiIj/cYiIiP9xiDlnIbeY3v9xiIiI/3GIiIj/cYiIiI/3GIiIj/cYiIiP9xiIhWK9nUcYiIiP9xiIiI/3GIiIiP9xiIiI/3GIiIj/cYiIJ/1VSpAqq4iIiP9xiIiIj/cYiIiP9xiIiI/3GIiIiP9xiIiCPTTSrSyy2Ij/cYiIiI/3GIiIj/cYiIiP9xiIiIj/cYiIiP9xiIiI/3GIiIiP9xiIiI/3GIiIj/cYiIiI/3GIgkW3daykiK/3GIiIj/cYiIiP9xiIiIj/cYiIiP9xiIiI/3GIiEP+3NASiP9xiIiIj/cYiIiP9xiIiI/3GIiIiP9xiIiI/3GIiIj/cYiILSQXGi2+jnGIiIj/cYiIiI/3GIiIj/cYiIiP9xiIiIj/cYiCbu9TqhEKyIiP9xiIiIj/cYiIiP9xiIiI/3GIiIiP9xiIiI/ynwchqA+N7/cYiIiP9xiIiIj/cYiIiP9xiIiI/3GIiIiP9xiIiI/3GIiIj/cU0FfD+o/3GIiIiP9xiIiI/3GIiIj/cYiIiI/3GIiIj/cYiIhIsByE/oiIj/cYiIiP9xiIiI/3GIiIiP9xiIiI/3GIiIg9jiWzcdqI/3GIiIj/cYiIiI/3GIiIj/cYiIiP9xiIiIj/cYIXyBGvg37oiIj/cYiIiI/3GIiIj/cYiIiP9xiIiIj/cYiIiP9xiIiI/3GIiIiP9xiIiI/3GIiIj/cYiIiI/3GC+Rl1oW5oqIiIj/cYiIiP9xiIiIj/cYiIiP9xiIiI/3GIiITFK8StSP9xiIiI/3GIiIiP9xiIiI/3GIiIj/cYiIiI/3GCfHvBqThD6P9xiIiI/3GIiIj/cYiIiI/3GIiIj/cYiIiP9xiIiIj/cYiIiP9xiIiI/3GIiIiP9xiIiI/3EpgPs6d/BMj/cYiIiI/3GIiIj/cYiIiP9xiIiIj/cYiIiP9xiDhf0bigLv9xiIiI/3GIiIj/cYiIiI/3GIiIj/cYiIiP9xiIiIj/cYiIiP9xiIiI/3GIiIiP9xiIiI/3GIiIj/cYgis74q1MQdcYiIiI/3GIiIj/cYiIiP9xiIiIj/cYiIiP9xiIhNtzwkjHGIiIj/cYiIiP9xiIiIj/cYiIiP9xiIiI/3GIiCQhOCrN7H2IiI/3GIiIj/cYiIiP9xiIiIj/cYiIiP9xiIiI/0oa7H5RiIiP9xiIiIj/cYiIiP9xiIiI/3GIiIiP9xiIiIIy0sKt0tPYj/cYiIiI/3GIiIj/cYiIiP9xiIiIj/cYiIiP9xiIiI/3GIiIiP8/LaGy0l6Ij/cYiIiP9xiIiIj/cYiIiP9xiIiI/3GIiIiP9xKS9oOn0JfIiI/3GIiIj/cYiIiP9xiIiIj/cYiIiP9xiIiI/3Eklv4qxpAdiIiI/3GIiIj/cYiIiI/3GIiIj/cYiIiP9xiIiIj/cYOGtyuJSNiIiI/3GIiIj/cYiIiP9xiIiIj/cYiIiP9xiIiI/3GIg2nHW6Y4r/cYiIiP9xiIiI/3GIiIiP9xiIiI/3GIiIj/cYiIR6jMlXOIiIj/cYiIiI/3GIiIj/cYiIiP9xiIiIj/cYiIgo+4yqcEc1cYiIiP9xiIiIj/cYiIiP9xiIiI/3GIiIiP9xiIg2lNK6ay2Ij/cYiIiI/3GIiIj/cYiIiP9xiIiIj/cYiIiP9xiIiI/3GIiIiP9xiIiI/3FAXTwLLIj/cYiIiP9xiIiI/3GIiIiP9xiIiI/3GIiIj/cYhKf2xYCXGIiIiP9xiIiI/3GIiIj/cYiIiI/3GIiIj/cYiII8SfWtO2Coj/cYiIiP9xiIiIj/cYiIiP9xiIiI/3GIiIiP9xhIW4yKR4iP9xiIiI/3GIiIiP9xiIiI/3GIiIj/cYiIiI/3EsFWCaTqn2iIiP9xiIiIj/cYiIiP9xiIiI/3GIiIiP9xiIiI/3GIiIj/cYiIiI/3GIiIj/cYiIiP9xiIiIj/cYiIiC6AYSon+e2IiIiP9xiIiI/3GIiIj/cYiIiI/3GIiIj/cYiIiP9xguRPoaG7BecYiIiP9xiIiIj/cYiIiP9xiIiI/3GIiIiP9xiIiI/3GIiCEcQkr+O9uIiI/3GIiIiP9xiIiI/3GIiIj/cYiIiI/3GIiIg/qmKxVZ2IiP9xiIiI/3GIiIj/cYiIiI/3GIiIj/cYiIiP9xOdzntiMYcYiIiP9xiIiIj/cYiIiP9xiIiI/3GIiIiP9xiIg0YAG8n/6IiP9xiIiI/3GIiIiP9xiIiI/3GIiIj/cYiIiI/063PDSMiI/3GIiIiP9xiIiI/3GIiIj/cYiIiI/3GIiIj/cSy4yTpEc2z/cYiIiI/3GIiIj/cYiIiP9xiIiIj/cYiIiP9xiIK66jGlUVzoiIiP9xiIiI/3GIiIj/cYiIiI/3GIiIj/cYiIiD8wHbHP4oiIiI/3GIiIj/cYiIiP9xiIiIj/cYiIiP9xiIiI/3GIiIiP9xiIiI/3GIiIj/cYiIiI/3GIiIj/cYiIg+71OyEKyIj/cYiIiP9xiIiI/3GIiIiP9xiIiI/3GIiIj/cYJIK7KsfUTYiIj/cYiIiP9xiIiIj/cYiIiP9xiIiI/3GIiIiELiTOHbiP9xiIiIj/cYiIiP9xiIiI/3GIiIiP9xiIiI/3GCLbNTriTKz/cYiIiP9xiIiIj/cYiIiP9xiIiI/3GIiIiP9xiIiCyj80pFwMuIj/cYiIiP9xiIiIj/cYiIiP9xiIiI/3GIiIiP9xI/N2OtDInIiP9xiIiI/3GIiIiP9xiIiI/3GIiIj/cYiIiI/3E/ypuxNWSIiP9xiIiIj/cYiIiP9xiIiI/3GIiIiP9xiIiI/3GIiIj/cYiIiCO55NrUYbKIj/cYiIiP9xiIiIj/cYiIiP9xiIiI/3GIiIiP9xiIgxgRK/fu2IiI/3GIiIj/cYiIiI/3GIiIj/cYiIiP9xiIiIj/cS6Hxjong5yIiI/3GIiIj/cYiIiP9xiIiIj/cYiIiP9xiIiI/3Eu9roaIJReiI/3GIiIj/cYiIiP9xiIiIj/cYiIiP9xiIiI/3GIiIiP9xiIiI/3GIgmUksamttOcYiIiI/3GIiIj/cYiIiP9xiIiIj/cYiIiP9xiIiI/3E6JoG22X6P9xiIiIj/cYiIiP9xiIiI/3GIiIiP9xiIiI/3GIiIg4gwm4fPaP9xiIiI/3GIiIiP9xiIiI/3GIiIj/cYiIiI/3GIhBcSz47YiP9xiIiIj/cYiIiP9xiIiI/3GIiIiP9xiIiI/3GIQc5c8xqI/3GIiIj/cYiIiI/3GIiIj/cYiIiP9xiIiIj/cYg7o0K1XL2IiIj/cYiIiI/3GIiIj/cYiIiP9xiIiIj/cYiIiDy7gbREfoj/cYiIiP9xiIiIj/cYiIiP9xiIiI/3GIiIiP9xiIiI/3GIiIj/cYiIiI/3GIiIj/cYiIiP9xiIiIj/cYiCwLQypPS82IiI/3GIiIj/cYiIiI/3GIiIj/cYiIiP9xiIiIj/cYiIiP9xiIiI/3GIiIiP9xiIiI/3GIiIj/cYiIiI/3GIiIj/cYgq+CxKYH07iIj/cYiIiI/3GIiIj/cYiIiP9xiIiIj/cYiIiP9xiIiI/3GIiIiP9xiIiI/3GC3jAVohz+pxiIiI/3GIiIiP9xiIiI/3GIiIj/cYiIiI/3GIiIj/OFvVuaQqiI/3GIiIj/cYiIiI/3GIiIj/cYiIiP9xiIiIj/cYNtEhui7ej/cYiIiP9xiIiIj/cYiIiP9xiIiI/3GIiIiP9xiIIzYOGtyfHoiIj/cYiIiI/3GIiIj/cYiIiP9xiIiIj/cYiIiP9xiIiI/3GIiIiP9xiIiI/3GIiIj/cYiIiI/3GIiIj/cYiIMJFZsH6miIiI/3GIiIj/cYiIiP9xiIiIj/cYiIiP9xiIiINIiHvHd4iP9xiIiIj/cYiIiP9xiIiI/3GIiIiP9xiIiI/3GIM1ixvadOiIiIj/cYiIiP9xiIiI/3GIiIiP9xiIiI/3GIiINBcSvOjtiI/3GIiIiP9xiIiI/3GIiIj/cYiIiI/3GIiIj/cYI3SQWti2+oj/cYiIiI/3GIiIj/cYiIiP9xiIiIj/cYiIiP9OBXw/qI/3GIiIj/cYiIiI/3GIiIj/cYiIiP9xiIiIj/cYLmOROinG7I/3GIiIj/cYiIiI/3GIiIj/cYiIiP9xiIiIj/cYiIQc5c8xr/cYiIiP9xiIiI/3GIiIiP9xiIiI/3GIiIj/cYiIiI/3GIiIj/cYiIiP9xiIiIj/cYiIiP9xiIiI/3E8/CG0A96P9xiIiI/3GIiIj/cYiIiI/3GIiIj/cYiIiP9xiIhG6WyhaYiIiI/3GIiIj/cYiIiP9xiIiIj/cYiIiP9xiIiIQY289ySIiIj/cYiIiP9xiIiIj/cYiIiP9xiIiI/3GIiIiP9xiIiI/3GIiIj/cYiIiI/3GIiIj/cYiIiP9xiIiIj/cYiIiP9xiIiI/3GIiIiP9xiIiI/3GIiIj/cYiIiI/3GIiIj/cYiIiP9xiIiIj/cYiIQXEs+O2I/3GIiIiP9xiIiI/3GIiIj/cYiIiI/3GIiIj/cYiIiP9xiIgp1wQaco++iIiI/3GIiIj/cYiIiP9xiIiIj/cYiIiP9xiIiEbpbKFpiIiP9xiIiIj/cYiIiP9xiIiI/3GIiIiP9xiIg47Nm4EyaIiI/3GIiIiP9xiIiI/3GIiIj/cYiIiI/3GIiIj/IutzivFIx/9xiIiI/3GIiIj/cYiIiI/3GIiIj/cYiIiP9xiIiCCnFXoGjqiIiI/3GIiIj/cYiIiI/3GIiIj/cYiIiP9xiIiIj/PA1otfKXj/cYiIiI/3GIiIj/cYiIiP9xiIiIj/cYiIiP9xiIgrECBqXv35iP9xiIiI/3GIiIiP9xiIiI/3GIiIj/cYiIiI/3GIiIj/cYghcOIa+PHeiP9xiIiI/3GIiIiP9xiIiI/3GIiIj/cYiIiI/3GIiIj/cYiIiP9xiIiIj/cYK3GsGljlPoiIj/cYiIiP9xiIiI/3GIiIiP9xiIiI/3GIiIj/cYPRERs+7uiIiP9xiIiI/3GIiIj/cYiIiI/3GIiIj/cYiIiP9xgjwJwa0/Y+/3GIiIj/cYiIiI/3GIiIj/cYiIiP9xiIiIj/cYiIiP9xiIiI/3GIiIiP9xiIiD5NhbKyeoj/cYiIiI/3GIiIj/cYiIiP9xiIiIj/cYiIiP9xiIQF08+ixxiIiI/3GIiIj/cYiIiI/3GIiIj/cYiIiP9xiIiC20Izo0vcyP9xiIiI/3GIiIj/cYiIiI/3GIiIj/cYiIiP9xiIiIj/cYiIiP9xiIiI/3GIiIiP9xiIiI/3GIiIj/cYhO2xwiToiIiP9xiIiI/3GIiIiP9xiIiI/3GIiIj/cYiIiIUpXeaoiIj/cYiIiP9xiIiIj/cYiIiP9xiIiI/3GIiIiP8wkjGxfc7/cYiIiP9xiIiIj/cYiIiP9xiIiI/3GIiIiP9xiIg8HQW04vqP9xiIiIj/cYiIiP9xiIiI/3GIiIiP9xiIiI/3GIiD7jtLIcS4/3GIiIj/cYiIiI/3GIiIj/cYiIiP9xiIiIj/cYiIgklC9Kxr0LiIiI/3GIiIj/cYiIiP9xiIiIj/cYiIiP9xiIiI/3FLk1xWyoiIiP9xiIiIj/cYiIiP9xiIiI/3GIiIiP9xiIiI/yBrrmoaRRmIiIj/cYiIiP9xiIiI/3GIiIiP9xiIiI/3GIiIj/cYgxdXG/io6I/3GIiIiP9xiIiI/3GIiIj/cYiIiI/3GIiIj/cYiILF0SGkou3oj/cYiIiP9xiIiI/3GIiIiP9xiIiI/3GIiIj/cYiIiI/3GIiIj/cYiIiP9xiIiIj/cYiIiP9xiCkmiEp9l3uIiI/3GIiIj/cYiIiP9xiIiIj/cYiIiP9xiIiI/3GD9BkbG+boiIiI/3GIiIj/cYiIiP9xiIiIj/cYiIiP9xiIiI/3GIiIiP9xiIiI/3GIiIj/cYiIiI/3GCUyZxq82Y6IiP9xiIiI/3GIiIiP9xiIiI/3GIiIj/cYiIiI/3GCYGRpqvm5aP9xiIiI/3GIiIiP9xiIiI/3GIiIj/cYiIiI/3GIiIgt3e1qIiEpcYiIiP9xiIiIj/cYiIiP9xiIiI/3GIiIiP9xiIiI/3GIiIj/cYiIiI/3GIiIj/cYJBynOs41jIiIj/cYiIiP9xiIiI/3GIiIiP9xiIiI/3GIiIj/cYMXVxv4qOiI/3GIiIiP9xiIiI/3GIiIj/cYiIiI/3GIiIj/cYgz4b29HkKIiIiP9xiIiI/3GIiIj/cYiIiI/3GIiIj/cYiIiP80wdm9PiaIiI/3GIiIj/cYiIiP9xiIiIj/cYiIiP9xiIiI/3GIiIiP9xiIiI/3GIiIj/cYiIiI/3GIiIj/cYiILE0gGjst/nGIiIj/cYiIiI/3GIiIj/cYiIiP9xiIiIj/cYiIiC6NmVoXJmpxiIiI/3GIiIj/cYiIiI/3GIiIj/cYiIiP9xiIiIglSqYau1WeiIiIj/cYiIiP9xiIiI/3GIiIiP9xiIiI/3GIiIj/cYiIiI/3GIiIj/cSQON1rPHIqIiIj/cYiIiP9xiIiI/3GIiIiP9xiIiI/3GIiIj/cYiIiI/3GIiIj/cYiIiP9xiIiIj/cYiIgunYtaJidKiP9xiIiIj/cYiIiP9xiIiI/3GIiIiP9xiIiI/3GIiCWnLhqljR5xiIiI/3GIiIj/cYiIiI/3GIiIj/cYiIiP9xiIiIj/cYiIiP9xiIiI/3GIiIiP9xiIiI/3GIiIj/PEIUtb3riP9xiIiI/3GIiIiP9xiIiI/3GIiIj/cYiIiI/3GIhEByzPjYj/cYiIiI/3GIiIj/cYiIiP9xiIiIj/cYiIiP9xiIgtvkAaNBv+j/cYiIiI/3GIiIj/cYiIiP9xiIiIj/cYiIiP9xiIhFeEy4e4iI/3GIiIj/cYiIiI/3GIiIj/cYiIiP9xiIiIj/cYghNWs67KlMcYiIiP9xiIiIj/cYiIiP9xiIiI/3GIiIiP9xiIiI/3GIiIj/cYiIiI/3GIiIj/cYiIiP9xiIiIj/cYiIiP9xgjoGMa1fnOiIiP9xiIiI/3GIiIiP9xiIiI/3GIiIj/cYiIiI/3GIiIj/cYiIiP9xiIiIj/cYiIiP9xiIiI/3GIiIiP9xJklpKqtpbYj/cYiIiP9xiIiIj/cYiIiP9xiIiI/3GIiIiP9xiIiI/3E25WS6GpuI/3GIiIiP9xiIiI/3GIiIj/cYiIiI/3GIiIj/cYiISX9seAmIiI/3GIiIiP9xiIiI/3GIiIj/cYiIiI/3GIiIj/Ic1oGgQpfv9xiIiI/3GIiIiP9xiIiI/3GIiIj/cYiIiI/3GIiIggvSEaBS3uj/cYiIiP9xiIiI/3GIiIiP9xiIiI/3GIiIj/cYiIiC2JnVo3Zir/cYiIiP9xiIiI/3GIiIiP9xiIiI/3GIiIj/cYiIiITcPcM8KP9xiIiIj/cYiIiP9xiIiI/3GIiIiP9xiIiI/3GIiDyiv7RdQIiI/3GIiIiP9xiIiI/3GIiIj/cYiIiI/3GIiIj/cYiIiP9xiIiIj/cYGOTpMpgbFs2Ij/cYiIiP9xiIiIj/cYiIiP9xiIiI/3GIiIiP9xiIQXEs+O2Ij/cYiIiI/3GIiIj/cYiIiP9xiIiIj/cYiIiP9xiINtEhuS7ecYiIiI/3GIiIj/cYiIiP9xiIiIj/cYiIiP9xiIiI/yTtoRrRJe6I/3GIiIj/cYiIiI/3GIiIj/cYiIiP9xiIiIj/cYiIiP9xiIiI/3GIiIiP9xiIiI/3GIiIj/cYiIiI/3GIiIj/cYiIiP9xiIiIj/cYiIiP9xiIiI/3GIiIiP9xOnI/to3AiIiI/3GIiIj/cYiIiI/3GIiIj/cYiIiP9xiIiIj/cYiIiP9xiIiI/3GIiIiP9xiIiI/3GIiIj/cYiIiChikhqJ1t6IiP9xiIiI/3GIiIiP9xiIiI/3GIiIj/cYiIiI/3GIiIj/cYiIiP9xiIiIj/cYiIiP9xiIhTldxqcYiIiI/3GIiIj/cYiIiP9xiIiIj/cYiIiP9xiIiI/3GChGABqLn/6P9xiIiI/3GIiIiP9xiIiI/3GIiIj/cYiIiI/3GIiIj/cYiIiP9Lf2xoCYj/cYiIiI/3GIiIj/cYiIiP9xiIiIj/cYiIiP9xiIiI/3GIR5wslj2Ij/cYiIiP9xiIiIj/cYiIiP9xiIiI/3GIiIiP9xiIgvcz4qGMwdiI/3GIiIj/cYiIiI/3GIiIj/cYiIiP9xiIiIj/cYiCb/eiqQCF1xiIiI/3GIiIiP9xiIiI/3GIiIj/cYiIiI/3GIiIj/LO9KWkELWnGIiIj/cYiIiI/3GIiIj/cYiIiP9xiIiIj/cYiIiP8rw8AaY8P+iP9xiIiI/3GIiIiP9xiIiI/3GIiIj/cYiIiI/3GIiEvgnEH2cYiIiP9xiIiIj/cYiIiP9xiIiI/3GIiIiP9xiIiI/3GIiIj/cYiIiCPUihrSt16IiIj/cYiIiP9xiIiI/3GIiIiP9xiIiI/3GIiIj/cYiIiI/3GIiIj/cYiIiP9xiIiIj/cYiIiP9xg4X9G4oC6P9xiIiI/3GIiIj/cYiIiI/3GIiIj/cYiIiP9xiIiIj/JkQgSru9+4/3GIiIj/cYiIiP9xiIiIj/cYiIiP9xiIiI/3GIiIiP9xiIiI/3GIiIg7DRO18uyIiI/3GIiIiP9xiIiI/3GIiIj/cYiIiI/3GIiIj/cYNC+mvNBZiIiP9xiIiI/3GIiIj/cYiIiI/3GIiIj/cYiIiP9xiDBhg7CufP9xiIiI/3GIiIiP9xiIiI/3GIiIj/cYiIiI/3GIiIj/L9mcaiJmOY/3GIiIj/cYiIiP9xiIiIj/cYiIiP9xiIiI/3GIiIhC4kzh24iP9xiIiIj/cYiIiP9xiIiI/3GIiIiP9xiIiI/3GIiE/nvBGEj/cYiIiP9xiIiI/3GIiIiP9xiIiI/3GIiIj/cYiIiIIIPoKgjBfYiP9xiIiI/3GIiIiP9xiIiI/3GIiIj/cYiIiI/3GIiIj/cYiIiP9xiIPpZ0smmLiIiP9xiIiI/3GIiIiP9xiIiI/3GIiIj/cYiIiI/3GINKRvvFuQiI/3GIiIiP9xiIiI/3GIiIj/cYiIiI/3GIiIj/cYiIRXhMuHuIiP9xiIiI/3GIiIiP9xiIiI/3GIiIj/cYiIiI/3GIgso/qKRcBXiP9xiIiIj/cYiIiP9xiIiI/3GIiIiP9xiIiI/3GIiISuCcYfaIiIiP9xiIiI/3GIiIj/cYiIiI/3GIiIj/cYiIiP9xiIiIj/cYiIiP9xiIiI/3GIiIiP9xiIiI/3GIiIj/cYiIiIM814vDKHcYiIiI/3GIiIj/cYiIiP9xiIiIj/cYiIiP9xiIiI/3GDaIMrp3zYj/cYiIiP9xiIiI/3GIiIiP9xiIiI/3GIiIj/cYiIiINHiVu4dqcYiIiP9xiIiIj/cYiIiP9xiIiI/3GIiIiP9xiIiI/3E+euGyhR7/cYiIiP9xiIiI/3GIiIiP9xiIiI/3GIiIj/cYiIiI/3E/HC2w49JxiIiI/3GIiIiP9xiIiI/3GIiIj/cYiIiI/3GIiIj/cYiIiP9xiIiIj/cYiCe9SDqUK3yIiIiP9xiIiI/3GIiIj/cYiIiI/3GIiIj/cYiIiP9xiIiIj/cYiIiP9xiIiI/3GIiIiP9xiIiI/3GIiIj/cYiIiI/3GIiIj/cYiIiP9xiIiIj/cYiIiP9xiIgpy2Mac0nO/3GIiIj/cYiIiI/3GIiIj/cYiIiP9xiIiIj/cYiIiP9xOiaBttl+j/cYiIiP9xiIiIj/cYiIiP9xiIiI/3GIiIiP9xiIiI/yrPtBpzBL6I/3GIiIiP9xiIiI/3GIiIj/cYiIiI/3GIiIj/cYiIgocAo6iP9ciP9xiIiI/3GIiIiP9xiIiI/3GIiIj/cYiIiI/3GIiIj/cYiIiP9xiIiIj/cYiIiP9xiIiI/3GIiIiFUr29SIiP9xiIiI/3GIiIiP9xiIiI/3GIiIj/cYiIiI/3GIiCI40trcctJxiIiIj/cYiIiP9xiIiI/3GIiIiP9xiIiI/3GIiIj/cYT9scAk5xiIiI/3GIiIj/cYiIiI/3GIiIj/cYiIiP9xiIiIj/cYJe+IKrEHfYiIiI/3GIiIj/cYiIiP9xiIiIj/cYiIiP9xiIiI/3GIiIiP9xiIiIP7pUsUWriIiI/3GIiIiP9xiIiI/3GIiIj/cYiIiI/3GIiIj/cYPNdptCiWiIiP9xiIiI/3GIiIj/cYiIiI/3GIiIj/cYiIiP9xiIgtSwm6O09kiP9xiIiI/3GIiIj/cYiIiI/3GIiIj/cYiIiP9xiIiIIydQWt2K+v9xiIiIj/cYiIiP9xiIiI/3GIiIiP9xiIiI/3GIiIj/cYNGRSvJutiIiP9xiIiI/3GIiIiP9xiIiI/3GIiIj/cYiIiI/3GIiD/e3rEhIf9xiIiIj/cYiIiP9xiIiI/3GIiIiP9xiIiI/3GIiIj/cYiIiI/3GIg16bW7FkqIiI/3GIiIj/cYiIiP9xiIiIj/cYiIiP9xiIiI/3GIiIiP9xiIiI/3GIiIj/cYiIiI/3GIiIj/cYiIiP9xiIiIKlINSmrfK4iP9xiIiIj/cYiIiP9xiIiI/3GIiIiP9xiIiI/3GIiIj/cYiIiI/3GIiIj/cYiIiP9xiIiIj/cYiIiCYZThqeax5xiIiI/3GIiIj/cYiIiI/3GIiIj/cYiIiP9xiIiIj/cYJPi9qrB0JXGIiIj/cYiIiI/3GIiIj/cYiIiP9xiIiIj/cYiIiP9xiIJnImaqjdmYj/cYiIiP9xiIiIj/cYiIiP9xiIiI/3GIiIiP9xiIiI/3GIiIj/cYiIiI/3GIiIj/cYiIiP9xiIiIRAcsz43/cYiIiP9xiIiIj/cYiIiP9xiIiI/3GIiIiP9xiIiI/3EpKx56fU4YiIj/cYiIiP9xiIiIj/cYiIiP9xiIiI/3GIiIiP9xiIiI/3GIJdVwmrKo9o/3GIiIj/cYiIiP9xiIiIj/cYiIiP9xiIiI/3GIiIiP8hZElaCrtqiIiP9xiIiI/3GIiIiP9xiIiI/3GIiIj/cYiIiI/3GIiIj/cYiIiP9xiIiIj/cYiIiP9xiIiI/3GIiIiP9xiIiI/3GIiIj/cYiIiI/3GIiIj/JsDxGrPw7oiIiP9xiIiIj/cYiIiP9xiIiI/3GIiIiP9xiIiI/3GIOuyEthN7iP9xiIiI/3GIiIj/cYiIiI/3GIiIj/cYiIiP9xiIiIj/cYiIiP9xiIiCKjfmrlyBmP9xiIiIj/cYiIiP9xiIiI/3GIiIiP9xiIiI/3GIiIj/JUuMmrtHNnGIiIj/cYiIiI/3GIiIj/cYiIiP9xiIiIj/cYiIiP9xgyRMO+uzyIiI/3GIiIiP9xiIiI/3GIiIj/cYiIiI/3GIiIj/cYiIL81aGhMqXoiIiP9xiIiI/3GIiIiP9xiIiI/3GIiIj/cYiIiI/3GIT5p8FliIiI/3GIiIj/cYiIiI/3GIiIj/cYiIiP9xiIiIj/cYiCJTKOrqzXGIiIj/cYiIiP9xiIiI/3GIiIiP9xiIiI/3GIiIj/cYiIiI/3GIiIj/cYJPnx6rBg4XGIiIiP9xiIiI/3GIiIj/cYiIiI/3GIiIj/cYiIiP9xiIiIj/cUFxLPjtiIiI/3GIiIiP9xiIiI/3GIiIj/cYiIiI/3GIiIj/cYiIiP9xiIiIj/cYiIiP9xiIiI/3GIiIiP9xiIiI/3GIiIj/cYiIiILaOuOjXFHIiI/3GIiIj/cYiIiI/3GIiIj/cYiIiP9xiIiIj/cYiIiC87fhocSB6IiIj/cYiIiI/3GIiIj/cYiIiP9xiIiIj/cYiIiP9xiIg7o0K1XL2IiI/3GIiIj/cYiIiP9xiIiIj/cYiIiP9xiIiI/3GIiIiCTCyDqz03xxiIiI/3GIiIiP9xiIiI/3GIiIj/cYiIiI/3GIiIj/cYLRQlGi69rnGIiIj/cYiIiI/3GIiIj/cYiIiP9xiIiIj/cYiIiP9xiIgnsu1qlNEpiI/3GIiIiP9xiIiI/3GIiIj/cYiIiI/3GIiIj/cYiIiP9xiIiIj/cYiIiP9xiIiI/3GIiIiP9xiIiI/3GIiIj/cYiIiI/3GIiIj/cYiIiP9xiC0I7to/cRKIiIj/cYiIiI/3GIiIj/cYiIiP9xiIiIj/cYiIiP9xiIICtDqg5LxY/3GIiIiP9xiIiI/3GIiIj/cYiIiI/3GIiIj/cYiIiP9xiIiIj/cYiIiP9xiIiI/3GIiIiP9xiIiIK2KgmlnV9oiIj/cYiIiP9xiIiIj/cYiIiP9xiIiI/3GIiIiP9xiIiC1YNWo6fKn/cYiIiP9xiIiIj/cYiIiP9xiIiI/3GIiIiP9xiIiI/3GIS+CcUfaP9xiIiIj/cYiIiP9xiIiI/3GIiIiP9xiIiI/3GIiIj/cSJjaKrpyXWIiP9xiIiI/3GIiIiP9xiIiI/3GIiIj/cYiIiI/3GIiIj/cYiIiP9xiIiIj/cYiIiP9xiIKMGbOnPmTHGIiIj/cYiIiP9xiIiIj/cYiIiP9xiIiI/3GIiIiP9xiIKmgQOml+/P9xiIiIj/cYiIiP9xiIiI/3GIiIiP9xiIiI/3GIiIj/cYgiRMpK67NbiP9xiIiI/3GIiIiP9xiIiI/3GIiIj/cYiIiI/3GIiIgzC3G99I6IiI/3GIiIj/cYiIiI/3GIiIj/cYiIiP9xiIiIj/cYiCVjxlqpw5pxiIiIj/cYiIiP9xiIiI/3GIiIiP9xiIiI/3GIiIj/cYiIiI/3GIiIj/cYiIiP9xiIiIj/cYiIiP9xiIiI/3GIiIiDUSPrvtwYiI/3GIiIj/cYiIiI/3GIiIj/cYiIiP9xiIiIj/cYiIiEwFfE+oiP9xiIiI/3GIiIiP9xiIiI/3GIiIj/cYiIiI/3GIiIj/cSGgDhr1/x6P9xiIiIj/cYiIiP9xiIiI/3GIiIiP9xiIiI/3GIiIj/cYQF08CyyP9xiIiI/3GIiIiP9xiIiI/3GIiIj/cYiIiI/3GIiIj/cYiIiP9xiIiIj/cSYKkFqvVvqI/3GIiIj/cYiIiI/3GIiIj/cYiIiP9xiIiIj/cYiIiP9xJg7hWq8R6v9xiIiI/3GIiIj/cYiIiI/3GIiIj/cYiIiP9xiIiIj/cYiIiP9xiIiI/3GIiIiP9xiIiI/3GIiIj/cYiIiI/3GIiD0IP7P3wI/3GIiIj/cYiIiI/3GIiIj/cYiIiP9xiIiIj/cYiIiP9xiIiI/3GIiIiP9xiIiI/3GIiIj/cYiIiI/3GILSDMWj3zOv9xiIiIj/cYiIiP9xiIiI/3GIiIiP9xiIiI/3GIiIj/cYg0FxK86O2IiIiP9xiIiI/3GIiIj/cYiIiI/3GIiIj/cYiIiP9xiIIaFCWuXr2nGIiIj/cYiIiP9xiIiIj/cYiIiP9xiIiI/3GIiIiP9xiIPRVisuqdcYiIiI/3GIiIj/cYiIiP9xiIiIj/cYiIiP9xiIiI/3GIgZLx9Bl9Dgvo/3GIiIiP9xiIiI/3GIiIj/cYiIiI/3GIiIj/cYiIiP9xhOw9wTwnGIiIj/cYiIiI/3GIiIj/cYiIiP9xiIiIj/cYiIiP9xiIgsCgY6T1+ciP9xiIiI/3GIiIj/cYiIiI/3GIiIj/cYiIiP9xiIiIj/cYiIiP9xiIiI/3GIiIiP9xiIiI/3GIiIj/cYiIiI/yeOBSqnH62Ij/cYiIiP9xiIiIj/cYiIiP9xiIiI/3GIiIiP9xiIiI/3GIiD0tobPSXoiIiI/3GIiIj/cYiIiP9xiIiIj/cYiIiP9xiIiI/3GIiIiCtM6WpLMWlxiIiIj/cYiIiP9xiIiI/3GIiIiP9xiIiI/3GIiIj/cYiIJojjSqdxy4iIiI/3GIiIj/cYiIiP9xiIiIj/cYiIiP9xiIiI/3GIiDtKYbW1noj/cYiIiI/3GIiIj/cYiIiP9xiIiIj/cYiIiP9xiIiI/3GDVgAbqf/nGIiIiP9xiIiI/3GIiIj/cYiIiI/3GIiIj/cYiIiP9xiIJRxQyr468/9xiIiI/3GIiIiP9xiIiI/3GIiIj/cYiIiI/3GIiIj/cYiBBmyAGfmTf+cYiIiP9xiIiI/3GIiIiP9xiIiI/3GIiIj/cYiIiI/3GIiELiTOHbiIiP9xiIiI/3GIiIj/cYiIiI/3GIiIj/cYiIiP9xiIiIgURcpSnLo1rYiI/3GIiIiP9xiIiI/3GIiIj/cYiIiI/3GIiIj/cYiIiP9xPq4JslH2iIiP9xiIiIj/cYiIiP9xiIiI/3GIiIiP9xiIiI/3GIiIj/KTnTaoxiyYiP9xiIiI/3GIiIiP9xiIiI/3GIiIj/cYiIiI/3GIiIj/cYKpl4KmZofYiP9xiIiI/3GIiIj/cYiIiI/3GIiIj/cYiIiP9xiIiIj/cYiIiP9xiIiITtscIk6I/3GIiIj/cYiIiP9xiIiIj/cYiIiP9xiIiI/3GIiIiP9xiEgOTI8biIiP9xiIiI/3GIiIj/cYiIiI/3GIiIj/cYiIiP9xiIiIj/cRWL+rGbdAVO/3GIiIj/cYiIiP9xiIiIj/cYiIiP9xiIiI/3GIiIiP9xiIgnUCY6mv2ciIiI/3GIiIj/cYiIiP9xiIiIj/cYiIiP9xiIiI/3GIiIiP8kFewq3qE9j/cYiIiI/3GIiIj/cYiIiP9xiIiIj/cYiIiP9xiIiI/3GIgiQb166+QoiIj/cYiIiP9xiIiI/3GIiIiP9xiIiI/3GIiIj/cYiIiI/3EulKn6JrVgiIiP9xiIiI/3GIiIj/cYiIiI/3GIiIj/cYiIiP9xiIiIj/KHpzaphYyYiP9xiIiI/3GIiIj/cYiIiI/3GIiIj/cYiIiP9xiIiIj/cRvOgzGVMXzOiI/3GIiIj/cYiIiI/3GIiIj/cYiIiP9xiIiIj/cYiIiP9xiIiD/zUbEMroiIj/cYiIiP9xiIiIj/cYiIiP9xiIiI/3GIiIiP9xiIiI/3GIFs8NcZow8o7/cYiIiI/3GIiIj/cYiIiP9xiIiIj/cYiIiP9xiIiI/3GIiIgrFCrqXr1RiI/3GIiIj/cYiIiI/3GIiIj/cYiIiP9xiIiIj/cYiIiP9xiIiI/3GIiIiP9xiIiI/3GIiIj/cYiIiI/3GIiIj/cYgie/4a6EAeiIj/cYiIiI/3GIiIj/cYiIiP9xiIiIj/cYiIiP9xiIiI/3GIHZ7EYZNhO56IiIj/cYiIiI/3GIiIj/cYiIiP9xiIiIj/cYiIiP9xiIiI/3GIiIg+9/exCAhxiIiIj/cYiIiP9xiIiI/3GIiIiP9xiIiI/3GIiIj/cYiIiIT008GyyIj/cYiIiI/3GIiIj/cYiIiP9xiIiIj/cYiIiP9xiIiI/3GIghmy9q9k0JiIj/cYiIiP9xiIiIj/cYiIiP9xiIiI/3GIiIiP9xiIiI/3GIiIj/cYiCDaTUoDWyuI/3GIiIj/cYiIiP9xiIiIj/cYiIiP9xiIiI/3GIiIiP9xiII8umutNFlIiP9xiIiI/3GIiIj/cYiIiI/3GIiIj/cYiIiP9xiIiIj/cYiDbtsboSToiI/3GIiIiP9xiIiI/3GIiIj/cYiIiI/3GIiIj/cYiIiP9xiIiIj/cYiIiP9xiIiI/3GIiIiP9xiEaE7KexiI/3GIiIj/cYiIiP9xiIiIj/cYiIiP9xiIiI/3GIiIiP9xiIJlG2uqrklIj/cYiIiP9xiIiI/3GIiIiP9xiIiI/3GIiIj/cYiIiI/3GIgZLUaxl9K5ToiP9xiIiIj/cYiIiP9xiIiI/3GIiIiP9xiIiI/3GIiIj/cYiB8CfcGQ/YI+cYiIiI/3GIiIj/cYiIiP9xiIiIj/cYiIiP9xiIiI/3GIiIiP9xiIiI/3GIiIj/cYiIiI/3GIiIj/cYiIiP9xiIiIj/cYiIgwgWewjpiI/3GIiIj/cYiIiP9xiIiIj/cYiIiP9xiIiI/3GIiIiP9xiIiEuTXFbKj/cYiIiP9xiIiI/3GIiIiP9xiIiI/3GIiIj/cYiIiI/3GIiIgtFRLaLq7ScYiIiP9xiIiIj/cYiIiP9xiIiI/3GIiIiP9xiIiI/3GIiIj/cYF/kAYZkG/56P9xiIiIj/cYiIiP9xiIiI/3GIiIiP9xiIiI/3GIiIj/cYiIiI/3GIiIj/cYge28YRkiQ57oiIiP9xiIiI/3GIiIj/cYiIiI/3GIiIj/cYiIiP9xiIiIj/cYiIT+e8EYT/cYiIiI/3GIiIj/cYiIiP9xiIiIj/cYiIiP9xiIiI/3GIiIiP9xgVkgaBm235foiIiI/3GIiIj/cYiIiP9xiIiIj/cYiIiP9xiIiI/3GIiIiP9xgxdXG/io6Ij/cYiIiP9xiIiI/3GIiIiP9xiIiI/3GIiIj/cYiIiI/3GIiIgR5Qshnxr03oiIiP9xiIiI/3GIiIj/cYiIiI/3GIiIj/cYiIiP9xiIiIj/cYg3+VK5Bq2I/3GIiIiP9xiIiI/3GIiIj/cYiIiI/3GIiIj/cYiIiP9xiIiIgunP+qJjAFiIiI/3GIiIiP9xiIiI/3GIiIj/cYiIiI/3GIiIj/cYiIiP9xiDC2EbBZ7oiP9xiIiI/3GIiIj/cYiIiI/3GIiIj/cYiIiP9xiIiIj/cYiIhSld5qiIiI/3GIiIiP9xiIiI/3GIiIj/cYiIiI/3GIiIj/cYiIiP9xiBrjAkKWHP29iIiP9xiIiI/3GIiIj/cYiIiI/3GIiIj/cYiIiP9xiIiIj/cYiIiP9xiIiI/3GIiIiP9xiIiI/3GIiIj/cYiIiI/3GIiIj/cYiIiP9xiBn+80GXAQy+iIiP9xiIiI/3GIiIiP9xiIiI/3GIiIj/cYiIiI/3GIiIj/cYiIHTMrwZPM1D6IiP9xiIiI/3GIiIiP9xiIiI/3GIiIj/cYiIiI/3GIiIj/cYiIglmCKatn3WiI/3GIiIj/cYiIiI/3GIiIj/cYiIiP9xiIiIj/cYiIiP9xiIiI/yEpyMoOY3P/cYiIiI/3GIiIj/cYiIiP9xiIiIj/cYiIiP9xiIiI/3GIiIiP9xhTld1qiP9xiIiI/3GIiIiP9xiIiI/3GIiIj/cYiIiI/3GIiIj/cYiIiP8dsgQTlE377IiI/3GIiIiP9xiIiI/3GIiIj/cYiIiI/3GIiIj/cYiIiP9xiIiIj/cYiIiP9xiIiI/3EpcoQaeNe+iIj/cYiIiI/3GIiIj/cYiIiP9xiIiIj/cYiIiP9xiIiI/3GIiIiP9xiIiI/3GIiIj/cYiIiI/3GIiIj/cYiIiCu4yTpUc2yIj/cYiIiP9xiIiI/3GIiIiP9xiIiI/3GIiIj/cYiIiI/3GIiIj/cYiIiP9xiIiIj/cYiIiP9xiIiI/3GIiIgjlHua1rhG/3GIiIiP9xiIiI/3GIiIj/cYiIiI/3GIiIj/cYiIiP9xiIiIj/cYhFeEy4e4iIiP9xiIiI/3GIiIj/cYiIiI/3GIiIj/cYiIiP9xiIiIj/cYiIgRKJ4in9dh3Y/3GIiIiP9xiIiI/3GIiIj/cYiIiI/3GIiIj/cYiIiP9xiIiIj/cYiIiP9xiIiI/3GIgkHetqziFJiI/3GIiIj/cYiIiI/3GIiIj/cYiIiP9xiIiIj/cYiIiP9xiIiI/3GEgOTI8biIiI/3GIiIiP9xiIiI/3GIiIj/cYiIiI/3GIiIj/cYiIiP9xiIiCUe01q+EsqIiIj/cYiIiP9xiIiIj/cYiIiP9xiIiI/3GIiIiP9xiIiI/3GIiIj/cYiIiI/3GIiIj/cYiIiP9xiIiIj/cYiIiP9xiIIjZTKuyazYiP9xiIiIj/cYiIiP9xiIiI/3GIiIiP9xiIiI/3GIiIj/cYiIiI/xTJIyGcNtzecYiIiP9xiIiI/3GIiIiP9xiIiI/3GIiIj/cYiIiI/3GIiIj/cYiIiP9xiIiIj/cYiIiP9xhMRhw7nnGIiIiP9xiIiI/3GIiIj/cYiIiI/3GIiIj/cYiIiP9xiIiIj/cYiILrgvKiR9DY/3GIiIj/cYiIiP9xiIiIj/cYiIiP9xiIiI/3GIiIiP9xiIiI/3GIiIj/cYiIiI/3GIiIj/cYg7/CG1A96IiIiP9xiIiI/3GIiIj/cYiIiI/3GIiIj/cYiIiP9xiIiIj/cYiIiP8uUmJKOtnbiIiI/3GIiIiP9xiIiI/3GIiIj/cYiIiI/3GIiIj/cYiIiP9xiIiIj/cYiIiP9xiIiI/3GIiIiP9xiIiI/3GIiIj/cYiIiI/3GIiIgpuu4adFEeiI/3GIiIj/cYiIiI/3GIiIj/cYiIiP9xiIiIj/cYiIiP9xiIiI/3GIiIiP9xiBO54mGdRh2ej/cYiIiP9xiIiIj/cYiIiP9xiIiI/3GIiIiP9xiIiI/3GIiIj/cYiCHE66rzsUWIiIiP9xiIiI/3GIiIj/cYiIiI/3GIiIj/cYiIiP9xiIiIj/cYiIiP9xiIiI/3GDnAArc//YiP9xiIiIj/cYiIiP9xiIiI/3GIiIiP9xiIiI/3GIiIj/cYiIiI/3EqVNwqarI9iI/3GIiIiP9xiIiI/3GIiIj/cYiIiI/3GIiIj/cYiIiP9xiIiIj/cU4pXC1qiIiP9xiIiI/3GIiIj/cYiIiI/3GIiIj/cYiIiP9xiIiIj/cYiIiP9xiIiI/3GIiIiP9xiIiI/3GIiIj/cYiIiI/3GIiB+QsFKRb0+tiI/3GIiIj/cYiIiI/3GIiIj/cYiIiP9xiIiIj/cYiIiP9xiIiI/3GIiIiP8cFCExlevezoiIiI/3GIiIj/cYiIiP9xiIiIj/cYiIiP9xiIiI/3GIiIiP9xiIiI/3GIgoz7QagwS+iIiIj/cYiIiP9xiIiI/3GIiIiP9xiIiI/3GIiIj/cYiIiI/3GIiIguUhSKGt63cYiIiP9xiIiI/3GIiIiP9xiIiI/3GIiIj/cYiIiI/3GIiIj/cYiIiP81C3G89I6IiP9xiIiIj/cYiIiP9xiIiI/3GIiIiP9xiIiI/3GIiIj/cYiIiI/3Eq02LqYsnRiIiI/3GIiIj/cYiIiI/3GIiIj/cYiIiP9xiIiIj/cYiIiP9xiIiI/z5uQbORvoiI/3GIiIj/cYiIiI/3GIiIj/cYiIiP9xiIiIj/cYiIiP9xiIiI/3GCIqsirtVN3/cYiIiI/3GIiIj/cYiIiP9xiIiIj/cYiIiP9xiIiI/3GIiIiP9xiIiDOl8b1aDo/3GIiIj/cYiIiP9xiIiIj/cYiIiP9xiIiI/3GIiIiP9xiIiI/3GIiIJijyOq1w3P9xiIiI/3GIiIiP9xiIiI/3GIiIj/cYiIiI/3GIiIj/cYiIiP9xiIMBDxsP8OiIj/cYiIiI/3GIiIj/cYiIiP9xiIiIj/cYiIiP9xiIiI/3GIiIiCpQiypq903/cYiIiP9xiIiI/3GIiIiP9xiIiI/3GIiIj/cYiIiI/3GIiIj/cYiIiP9xiIiIj/cYiIiP9xiIiI/3GIiIiP9xiIiI/3GIiIj/cSaQj4qm9weIiI/3GIiIiP9xiIiI/3GIiIj/cYiIiI/3GIiIj/cYiIiP9xiIiIj/cTC2EbBZ7oiI/3GIiIj/cYiIiI/3GIiIj/cYiIiP9xiIiIj/cYiIiP9xiIiI/3GBCFZmGQipmej/cYiIiP9xiIiIj/cYiIiP9xiIiI/3GIiIiP9xiIiI/3GIiIj/cYiIiI/3GIiIj/cYiIiP9xiIiIj/cYiIiP9xiIiI/3GIiIiP9xiIiI/3GBngmqGXH2VeiI/3GIiIj/cYiIiI/3GIiIj/cYiIiP9xiIiIj/cYiIiP9xiIiI/3GIiDuXobVoXv9xiIiI/3GIiIj/cYiIiI/3GIiIj/cYiIiP9xiIiIj/cYiIiP9xiIiI/3ERzr0inzFC3YiI/3GIiIiP9xiIiI/3GIiIj/cYiIiI/3GIiIj/cYiIiP9xiIiIj/cYOo9StnCtiP9xiIiIj/cYiIiP9xiIiI/3GIiIiP9xiIiI/3GIiIj/cYiIiI/3GIiDJsSr6TtYj/cYiIiP9xiIiIj/cYiIiP9xiIiI/3GIiIiP9xiIiI/3GIiIj/cYiIK16rSloVS/9xiIiI/3GIiIj/cYiIiI/3GIiIj/cYiIiP9xiIiIj/cYiIiP9xiIiI/3GIiIiP9xiIiI/3GCIezBruEz6IiI/3GIiIiP9xiIiI/3GIiIj/cYiIiI/3GIiIj/cYiIiP9xiIiIj/cRP4GWOdB+aciI/3GIiIj/cYiIiI/3GIiIj/cYiIiP9xiIiIj/cYiIiP9xiIiI/3GIiIiP9xiIiI/3GIiIj/cYiIiI/3GIiIJyACep3/2IiIj/cYiIiP9xiIiI/3GIiIiP9xiIiI/3GIiIj/cYiIiI/3GIiIj/cYiIiP9xiIiIj/cYiIiP8bmSaBlmbZfoj/cYiIiP9xiIiIj/cYiIiP9xiIiI/3GIiIiP9xiIiI/3GIiIj/cYiIiIP/NRsQyuiI/3GIiIiP9xiIiI/3GIiIj/cYiIiI/3GIiIj/cYiIiP9xiIiIj/cYiBrBJEqWPtu1/3GIiIiP9xiIiI/3GIiIj/cYiIiI/3GIiIj/cYiIiP9xiIiIj/cYiIiP9xgfOyFSkcTerY/3GIiIj/cYiIiI/3GIiIj/cYiIiP9xiIiIj/cYiIiP9xiIiI/3GIiIiP9xg6JoG22X7/cYiIiP9xiIiI/3GIiIiP9xiIiI/3GIiIj/cYiIiI/3GIiIj/cYiIiP9xgf6jj0kRXHC4iI/3GIiIj/cYiIiI/3GIiIj/cYiIiP9xiIiIj/cYiIiP9xiIiI/3GIiIiP9xiIiI/3GIiIj/cYiIiI/3GIiIj/cSA5s4oNZMeIiP9xiIiIj/cYiIiP9xiIiI/3GIiIiP9xiIiI/3GIiIj/cYiIiI/3GIiIj/cYiIEnBEIZ6Pu96I/3GIiIiP9xiIiI/3GIiIj/cYiIiI/3GIiIj/cYiIiP9xiIiIj/cYiIiP9xg9u4GyRH5xiIiI/3GIiIiP9xiIiI/3GIiIj/cYiIiI/3GIiIj/cYiIiP9xiIiIj/cYiIJ+Aw6pH88YiP9xiIiI/3GIiIiP9xiIiI/3GIiIj/cYiIiI/3GIiIj/cYiIiP9xiIiIj/cYQGncCmKIiIj/cYiIiP9xiIiI/3GIiIiP9xiIiI/3GIiIj/cYiIiI/3GIiIj/cYiIiBukPUGVW8K+iI/3GIiIj/cYiIiP9xiIiIj/cYiIiP9xiIiI/3GIiIiP9xiIiI/3GIiIj/cYiIiI/3GIHJWe45RqYRyIj/cYiIiI/3GIiIj/cYiIiP9xiIiIj/cYiIiP9xiIiI/3GIiIiP9xiIiI/3GIiIj/cYiIiIHSwh45PT3hyIiIiP9xiIiI/3GIiIj/cYiIiI/3GIiIj/cYiIiP9xiIiIj/cYiIiP9xiIiIAS7CpRD9E9WuiI/3GIiIiP9xiIiI/3GIiIj/cYiIiI/3GIiIj/cYiIiP9xiIiIj/cYiIiP9xiIiI/3FIqMyFc4j/cYiIiP9xiIiIj/cYiIiP9xiIiI/3GIiIiP9xiIiI/3GIiIj/cYiIiI/3GIiIj/cYgbwuQxlD0bznGIiIj/cYiIiP9xiIiIj/cYiIiP9xiIiI/3GIiIiP9xiIiI/3GIiIj/cYiIiI/3GIiDrk4bYbHoiIj/cYiIiP9xiIiI/3GIiIiP9xiIiI/3GIiIj/cYiIiI/3GIiIj/cYiIiP9xiIiIgvXm16GhkoiI/3GIiIiP9xiIiI/3GIiIj/cYiIiI/3GIiIj/cYiIiP9xiIiIj/cYiIiP9xiIiI/xKbTMefZLM4/3GIiIj/cYiIiI/3GIiIj/cYiIiP9xiIiIj/cYiIiP9xiIiI/3GIiIiP9xiIiI/3GIiIj/Fksc6pu04xWIiIiP9xiIiI/3GIiIj/cYiIiI/3GIiIj/cYiIiP9xiIiIj/cYiIiP9xiIiI/3GIiIiP89VgK0qf2IiP9xiIiI/3GIiIj/cYiIiI/3GIiIj/cYiIiP9xiIiIj/cYiIiP9xiIiI/3GIiIiP9xiIJpwl2qY9ooj/cYiIiP9xiIiI/3GIiIiP9xiIiI/3GIiIj/cYiIiI/3GIiIj/cYiIiP9xiIiIj/cYiIg0ydG8Ni6IiIj/cYiIiP9xiIiI/3GIiIiP9xiIiI/3GIiIj/cYiIiI/3GIiIj/cYiIiP9xiIiIj/cYEXCHn5+PeGD/cYiIiP9xiIiIj/cYiIiP9xiIiI/3GIiIiP9xiIiI/3GIiIj/cYiIiI/3GIiIj/cYiIiP9xg/nsGxYT6IiP9xiIiI/3GIiIiP9xiIiI/3GIiIj/cYiIiI/3GIiIj/cYiIiP9xiIiIj/cYiIiP9xiIiAcT0uMgnsLRzYj/cYiIiI/3GIiIj/cYiIiP9xiIiIj/cYiIiP9xiIiI/3GIiIiP9xiIiI/3GIiIj/cYiIiI/3GIiIj/cYiIiP9xiIiIj/cYiIiP9xiIiI/3GIiIiP9xiIiI/3GIiIj/cYiIiI/3GIiIj/cYB1Zu/3CamRAIiIiI/3GIiIiP9xiIiI/3GIiIj/cYiIiI/3GIiIj/cYiIiP9xiIiIj/cYiIiP9xiIiI/3GIiIiP9xiIiI/3GIiIj/cYiIi
[truncated: 1,083,817 more chars]
