# Supplementary material for: Automated imaging and identification of proteoforms directly from ovarian cancer tissue
Source: Nat Commun. 2023 Oct 14;14:6478. doi: 10.1038/s41467-023-42208-3 (PMC10576781; doi:10.1038/s41467-023-42208-3)
Supplement: Supplementary file 6 — Supplementary Data 2 [file 41467_2023_42208_MOESM6_ESM.zip › Supplementary Data 2/21 41661.tdValidate]

<?xml version="1.0"?>
<pvsDataSet xmlns:xsi="http://www.w3.org/2001/XMLSchema-instance" xmlns:xsd="http://www.w3.org/2001/XMLSchema" version="1" xmlns="http://www.topdownproteomics.org/ms/pvml">
  <cvList count="2">
    <cv id="MS" fullName="Proteomics Standards Initiative Mass Spectrometry Ontology" version="1.18.1" URI="http://psidev.cvs.sourceforge.net/*checkout*/psidev/psi/psi-ms/mzML/controlledVocabulary/psi-ms.obo" xmlns="http://psi.hupo.org/ms/mzml" />
    <cv id="UO" fullName="Unit Ontology" version="1.20" URI="http://obo.cvs.sourceforge.net/*checkout*/obo/obo/ontology/phenotype/unit.obo" xmlns="http://psi.hupo.org/ms/mzml" />
  </cvList>
  <metadata>
    <contact>
      <guid>00000000-0000-0000-0000-000000000000</guid>
      <name />
      <organization />
      <address />
      <URL />
      <email />
    </contact>
    <sampleProcessing>
      <fixedModificationList />
    </sampleProcessing>
    <parameters>
      <userParam name="UseTHRASHnoiseCalc" value="False" xmlns="http://psi.hupo.org/ms/mzml" />
      <userParam name="ShowInternalFragmentFlags" value="False" xmlns="http://psi.hupo.org/ms/mzml" />
      <userParam name="UseSimpleValidator" value="False" xmlns="http://psi.hupo.org/ms/mzml" />
      <userParam name="ThrashNoiseWindow" value="1000" xmlns="http://psi.hupo.org/ms/mzml" />
      <userParam name="PrecursorMinimumCharge" value="1" xmlns="http://psi.hupo.org/ms/mzml" />
      <userParam name="FragmentationSubPpmTolerance" value="3" xmlns="http://psi.hupo.org/ms/mzml" />
      <userParam name="ShowFragmentationColorPeaks" value="False" xmlns="http://psi.hupo.org/ms/mzml" />
      <userParam name="Url" value="" xmlns="http://psi.hupo.org/ms/mzml" />
      <userParam name="I2MSMode" value="False" xmlns="http://psi.hupo.org/ms/mzml" />
      <userParam name="PrecursorMinimumRequiredScore" value="0.1" xmlns="http://psi.hupo.org/ms/mzml" />
      <userParam name="Guid" value="00000000-0000-0000-0000-000000000000" xmlns="http://psi.hupo.org/ms/mzml" />
      <userParam name="SignalToNoiseCutoff" value="1" xmlns="http://psi.hupo.org/ms/mzml" />
      <userParam name="MinimumInternalFragmentScore" value="0.7" xmlns="http://psi.hupo.org/ms/mzml" />
      <userParam name="TerminalFragmentGradient" value="False" xmlns="http://psi.hupo.org/ms/mzml" />
      <userParam name="PrecursorSignalToNoiseCutoff" value="1" xmlns="http://psi.hupo.org/ms/mzml" />
      <userParam name="Left" value="126" xmlns="http://psi.hupo.org/ms/mzml" />
      <userParam name="ThrashNoiseRecalc" value="1000" xmlns="http://psi.hupo.org/ms/mzml" />
      <userParam name="UseAveragine" value="False" xmlns="http://psi.hupo.org/ms/mzml" />
      <userParam name="MinimumFragmentSize" value="2" xmlns="http://psi.hupo.org/ms/mzml" />
      <userParam name="Height" value="949.3333333333333" xmlns="http://psi.hupo.org/ms/mzml" />
      <userParam name="FragmentIntensityClusterTolerance" value="0.5" xmlns="http://psi.hupo.org/ms/mzml" />
      <userParam name="InstrumentModel" value="" xmlns="http://psi.hupo.org/ms/mzml" />
      <userParam name="ShowFragmentationSpectraAnnotations" value="True" xmlns="http://psi.hupo.org/ms/mzml" />
      <userParam name="MinimumCharge" value="1" xmlns="http://psi.hupo.org/ms/mzml" />
      <userParam name="UserName" value="" xmlns="http://psi.hupo.org/ms/mzml" />
      <userParam name="ShowPrecursorSpectraAnnotations" value="True" xmlns="http://psi.hupo.org/ms/mzml" />
      <userParam name="FragmentMapColorScheme" value="Ion Type" xmlns="http://psi.hupo.org/ms/mzml" />
      <userParam name="Mercury7Limit" value="0.0001" xmlns="http://psi.hupo.org/ms/mzml" />
      <userParam name="Organization" value="" xmlns="http://psi.hupo.org/ms/mzml" />
      <userParam name="Address" value="" xmlns="http://psi.hupo.org/ms/mzml" />
      <userParam name="PrecursorMercury7Limit" value="0.0001" xmlns="http://psi.hupo.org/ms/mzml" />
      <userParam name="ShowProteoformColorGraphicalFragmentMap" value="True" xmlns="http://psi.hupo.org/ms/mzml" />
      <userParam name="PrecursorSubPpmTolerance" value="3" xmlns="http://psi.hupo.org/ms/mzml" />
      <userParam name="PrecursorMaxPpmTolerance" value="5" xmlns="http://psi.hupo.org/ms/mzml" />
      <userParam name="RecentFilePaths" value="" xmlns="http://psi.hupo.org/ms/mzml" />
      <userParam name="PrecursorIntensityClusterTolerance" value="0.5" xmlns="http://psi.hupo.org/ms/mzml" />
      <userParam name="PrecursorMaximumCharge" value="1" xmlns="http://psi.hupo.org/ms/mzml" />
      <userParam name="HighlightSelectedIon" value="True" xmlns="http://psi.hupo.org/ms/mzml" />
      <userParam name="MaximumCharge" value="1" xmlns="http://psi.hupo.org/ms/mzml" />
      <userParam name="InstrumentManufacturer" value="" xmlns="http://psi.hupo.org/ms/mzml" />
      <userParam name="AminoAcidsPerRow" value="25" xmlns="http://psi.hupo.org/ms/mzml" />
      <userParam name="IsotopicallyResolvedPrecursor" value="True" xmlns="http://psi.hupo.org/ms/mzml" />
      <userParam name="MinimumRequiredScore" value="0.25" xmlns="http://psi.hupo.org/ms/mzml" />
      <userParam name="SharedIsotopeColor" value="Black" xmlns="http://psi.hupo.org/ms/mzml" />
      <userParam name="ShowPrecursorColorPeaks" value="False" xmlns="http://psi.hupo.org/ms/mzml" />
      <userParam name="PlotNoisePeaks" value="False" xmlns="http://psi.hupo.org/ms/mzml" />
      <userParam name="DistributionGenerator" value="0" xmlns="http://psi.hupo.org/ms/mzml" />
      <userParam name="Width" value="1678.6666666666665" xmlns="http://psi.hupo.org/ms/mzml" />
      <userParam name="ShowFragmentationIsotopicFits" value="True" xmlns="http://psi.hupo.org/ms/mzml" />
      <userParam name="IncludeInternalFragments" value="False" xmlns="http://psi.hupo.org/ms/mzml" />
      <userParam name="UseShapeValidator" value="True" xmlns="http://psi.hupo.org/ms/mzml" />
      <userParam name="FDRCounts" value="1000" xmlns="http://psi.hupo.org/ms/mzml" />
      <userParam name="FragmentationMaxPpmTolerance" value="5" xmlns="http://psi.hupo.org/ms/mzml" />
      <userParam name="ShowPrecursorIsotopicFits" value="True" xmlns="http://psi.hupo.org/ms/mzml" />
      <userParam name="Top" value="28" xmlns="http://psi.hupo.org/ms/mzml" />
      <userParam name="Email" value="" xmlns="http://psi.hupo.org/ms/mzml" />
    </parameters>
  </metadata>
  <experimentList>
    <experiment id="1">
      <observationList>
        <observation>
          <sourceFile id="SF0" name="20220415_APOLLO#D1-7_4ums_testline_01_25targets_01_ProfilePlus1_1017.137817382812.mzml" location="X:\Projects\2021 Su - nanoDESI\PiMS2\APOLLO_Ovary\APOLLO_#D1-7\line_01\i2ms files">
            <cvParam cvRef="MS" accession="MS:1000563" name="Thermo RAW file" xmlns="http://psi.hupo.org/ms/mzml" />
            <cvParam cvRef="MS" accession="MS:1000568" value="none" name="MD5" xmlns="http://psi.hupo.org/ms/mzml" />
            <cvParam cvRef="MS" accession="MS:1000768" name="Thermo nativeID format" xmlns="http://psi.hupo.org/ms/mzml" />
          </sourceFile>
          <calibrationOffset value="0" type="ppm" />
          <scanRangeText>1</scanRangeText>
          <spectrum id="scan=0" index="0" defaultArrayLength="0">
            <cvParam cvRef="MS" accession="MS:1000511" value="2" name="ms level" xmlns="http://psi.hupo.org/ms/mzml" />
            <cvParam cvRef="MS" accession="MS:1000128" name="profile spectrum" xmlns="http://psi.hupo.org/ms/mzml" />
            <scanList count="1" xmlns="http://psi.hupo.org/ms/mzml">
              <cvParam cvRef="MS" accession="MS:1000571" name="sum of spectra" />
              <scan>
                <cvParam cvRef="MS" accession="MS:1000016" value="1" name="scan start time" />
              </scan>
            </scanList>
            <precursorList count="1" xmlns="http://psi.hupo.org/ms/mzml">
              <precursor>
                <activation>
                  <cvParam cvRef="MS" accession="MS:1000422" name="high-energy collision-induced dissociation" />
                  <cvParam cvRef="MS" accession="MS:1000045" value="25" name="collision energy" />
                </activation>
              </precursor>
            </precursorList>
            <binaryDataArrayList count="5" xmlns="http://psi.hupo.org/ms/mzml">
              <binaryDataArray encodedLength="403180">
                <cvParam cvRef="MS" accession="MS:1000523" value="" name="64-bit float" />
                <cvParam cvRef="MS" accession="MS:1002312" value="" name="MS-Numpress linear prediction compression" />
                <cvParam cvRef="MS" accession="MS:1000514" value="" name="m/z array" unitAccession="MS:1000040" unitName="m/z" unitCvRef="MS" />
                <binary>QQbWOAAAAADRECQdbx8kHYFOlic5sWnYxx/z10aLSLl/9xH2iM4pGXcx3/cTx0aLOLl3H/L7pJmiRbZv9xHnRpIpKLlt2P9xLUbW2iuSknGP8jNBjq7L5xj/cRgKzWOX9TKccY/zt8ZbWDmnGP8QjMIDkYM9/I/3E+7qKxEV1x/3E83VW0Iqr/cf8X/9xhmQAjnnH/cRZ0O3GZi8SOcY/z3dVbQiqv9xgVtTd0m0rIi/9x/3E83VW0Iqr/cf9xEODEMZAvO87/cY/y/f8OoiAPGP9x/3Einmxa1hk6cf9x/zkbdbfkinH/cYK54kOlYdvP9xj/IXfr6gmBQY/3H/FEZhoZ25nl7/cY/zYTgrvsff9xj/cSwfGHo+Dnhx/3GClbaip6SV3/cf9xM7GSvE5tcf9xgmwWRao+m6/3GP9xJd49SrIcK/9x/3E4dHK3i41x/3H/IpL6WvbQWv9x/3H/PjdSssitcY/3ETpp1BnVlivv9xj/HpReAZNrof7/cf9x/3EvsmDaBNnycf9xj/J77HWpQTinH/cY/zKgRb9fuv9x/3GBKFZAGdepv+cf9xj/JfyHesA3iP9xj/cTd0crmLjf9xj/cSjvuLqBBHT/cf9xgg9LiqAbR1/3H/cYKsZuOmOZHP9x/3GP8+N1KyyK1x/3H/cSZZNSqabK1x/3GP871WK2Kp3/cf9xghkZPq9ubB/3H/cYMk87vrDEj/cf9xKEodKnteLXH/cY/3E1E4K67H1xj/cf9xJyELGo3vTnGP9x/zlrGLiU5/9xj/cS3nc1oxiMr/cY/3FM5HxBuP9x/3EzBHS8+4tx/3GP9AVmwLmXGP9x/ylbjlqKRxr/cY/3E4axi3lOdx/3GP8iEgca7t+Ocf9x/3GDwZLLPm03H/cY/0BWbAuZcY/3H/cTrVYrUqnXGP9x/z8xlLLOa/9xj/cSQB3YrP4if/cf9xgs0IyKMvc3cf9x/3E/mEKwZ71xj/cf9xO42ytXJN/3GP9xMQoyv/XN/3H/cf8ncwFaqM/q/3H/cY/zvMCLYz94/3H/cSKJfCrnaD3/cY/3H/ILvyOgVA3HGP9x/xcunAGZ0WP+cY/3H/cSFWejr6mFyP9x/3Eju+g6xEF8cf9xj/NwooufXXcf9xj/K+VOSmGrG/9x/3H/cUZ4/Khwj/cf9xgsaDkqOXxtcY/3H/O9Vitiqd/3GP9xOiYFttn6j/cf9x/ybOdTqjGKxx/3H/cT/TGbAs5nGP9x/zCoQrFnvf9x/3GP9x/0rbLGJNcf9x/3E/P0WwwLpx/3H/cYOdehtyhe/3H/cYM79DvEC8cf9xj/IbU1OgWsrI/3H/cf8v8vgaINB+j/cf9xgkmskqtlNtcf9xj/cSrdeTpiKGyP9x/3H/OXRyuIuN/3H/cf9xgi0HIa0vjecf9x/3GDKxkr5Obf9xj/cf8kGLoa3nRe/3GP9xPDdStMit/3H/cYICkSGg5u3v9x/3GP8uwTYqI+ydcf9xj/LGy3Klk0jY/3H/cTd0crmLjY/3H/cYIIxlSgg5q4/3H/cf8lfJM6yDbMj/cf9xMaBFvl+6cY/3H/PjdSssitcf9xj/LY6aikcWV/9x/3H/cSrSnRpi1i7/cf9x/3EwUKKwv13/cY/3H/MDb6sdkF/3GP9x/yLN1RrzIq7/cf9xgu8vgaENB+cf9xj/cSQyYhrM2d7/cf9xj/O2Mbtpzk/3GP9x/3H/cY/zt6JraF2Y/3H/cSmgIRp1/e6P9x/3E2YyW5nNpx/3GP9x/zl0creLjXGP9x/3Eg1jAaA5z+/3GP9xJSTzOr2wzP9x/3GP8pMcI6jOPc/3GP9x/3E3HbS44ktx/3GP9x/3H/cY/3H/O8CWtT9pcf9xj/cUqDjFfHcf9x/3GDXOUbsxrv9x/3GP8h8Aw6Af88/3GP9x/zA2+rHZBf9xj/cS9Vkjoaptz/cY/3H/O9Vitiqd/3GP9x/yoxwjps49xx/3H/cYL/aBWhCX6o/3H/cf8zCjK99c1x/3GP9xIPAMOvD/PHGP9x/3E70eO1Lhz/cf9x/3E2EUO57rxx/3GP9xPMZKszm1cf9xj/cTzEC7Q79P9xj/cf893VW0IqqP9x/3H/P3xbsoOkj/cf9xg/0dmwLiZxj/cf9xL9BEKgL7vXGP9x/3E8N1K0yK3/cY/3H/KOSuKoG1HXH/cY/3E9Lvey0Qhx/3H/cYP+oksBXbcf9x/3FADrwAJP9x/3GP8wVCGxu96P9x/3EglDpa9rxacY/3H/cTm5e7dGhP9x/3GP87Xj+1ocBx/3H/cTMCNb39yo/3H/cf8iVyRa+o26/3H/cf9xNPjauwclcY/3H/cTzdVbQiqv9x/3H/cSzAoEpD9fv/cY/3H/MTJ8sN2D/3GP9x/zvVYrYqnf9xj/cf8yoEW/X7r/cY/3H/OXRyt4uNcY/3H/cS3WAioyn93/cf9xj/cTRS17utKHGP9x/3E60yO2LNyP9x/3H/cYPC73tNEIj/cf9x/y51QJooq/Zx/3GP9xMrGSvk5tj/cf9x/3ExDHG+845x/3GP84/o64AXFx/3GP9x/0d6PKhc/3GP9x/zOz0b5MLo/3H/cf8/7qKyEV3/cY/3H/MKhCsWe9/3H/cY/3Exl+q/aBX/cf9xj/MNz9sDMCcY/3H/cT7Xl7EoaHH/cY/3H/cf87Ch629eH/cY/3H/MDb6sdkF/3GP9x/yO/ZzrkCYz/cf9xj/cf9xM79DvUC8/3H/cY/yLKATrzX+z/cf9xj/PhfssugTcf9xj/cT+YQrBnvXH/cf9xgqxm46Y5kc/3H/cY/yarO1qlTEpx/3GP9x/zl0creLjXGP9x/3Epr4sqdQdN/3H/cf9xOtVitiqd/3H/cf9xgs2oAqMlf9cY/3H/cf9xg6KES117tx/3GP9xP5hCsGe9cf9x/3GP80sZK8Tm1xj/cf81VBe7q+hxj/cf9xILbKGgWTXo/3H/cY/yMcORruPG7/cf9xj/cThrGLeU53H/cY/3EtpJUaJbaucf9x/3GDw3UrTIrf9x/3H/cSw2zBo8kz5xj/cf9xOtVitSqdcY/3H/cSjAujpz9Fxxj/cf9xPj9FssC6j/cf9x/3EnGu8ajlEOcY/3H/cf8kNVsq3KpN/3GP9x/3Eo4bUaceSucY/3H/cTw3UrTIrf9xj/cf9xN3RyuYuNj/cf9xgjiMIax3PecY/3H/JCCPKs33DXH/cf9xgoKz0ajUwu/3H/cY/3E+P0WywLr/cY/3H/cSdnvTqZhCyP9x/3GP9x/3E8N1K0yK3/cY/3H/cT4/RbLAuo/3H/cf9xMO1LsCK0j/cf9xj/MKhCsGe9cY/3H/cSmh2ipl4l1x/3H/cYN3RyuYuN/3H/cY/yIpEhrtbt5x/3H/cY/zdayrqlNY/3H/cf9xgkRqgqy5V9/3GP9x/3EzayK9lN2P9x/3GP9xMwI1vf3K/3H/cY/3ElB1Mqv4rN/3GP9x/yqX6kpmgVtxj/cf9xg6zAi1M/dxj/cf9xg+mEKyZ73/cY/3H/cTd0crmLjY/3H/cY/3H/cSidhBqGJ77/cY/3H/cT4/RbLAuo/3H/cf8xpMOwazz/cY/3H/cTGgRb5funGP9x/3GDbMErkz7XH/cf9xj/cf9xj/R3o8qFz/cf9x/3GDAMcbAEjv9xj/cf9xj/cT6YQrJnvY/3H/cY/zCoQrBnvXGP9x/3GP9xNWMlu5zaj/cf9xgys9G9TC5x/3GP9x/3E+1ViyKqf/cf9xj/KYZ5GoeYbo/3H/cY/zvVYrYqnf9x/3GP9xPphCsme9j/cf9xj/MKhCsGe9cY/3H/cY/3H/OcQVuDvqj/cf9xj/OXRyt4uNcf9xj/cSTtMRrBLO6P9x/3H/cT8/RbDAunH/cf9xj/P36asYFlcf9xj/cf84yJO5N2yP9x/3H/cYI55IKsYbfXH/cY/3H/NhOCu+x9j/cf9xg8ac60ljH/cY/3H/cTRrIruU3XH/cf9xj/cf8zCjK99c1x/3H/cY/z43UrLIrXH/cf9xg3dHK5i43/cf9xj/cS4HPyovjA3/cf9xj/cf9x/3E4LgK40f2P9x/3GP9x/3H/cY/zOz0b5MLv9xj/cf9xINCWSgP2m4/3H/cf9xj/cf86LgK20f1xj/cf9x/zt+pLWBW3H/cf9xg+P0WywLr/cf9xgtyU1aM2sq/3H/cf9xgm3hkaoh5uj/cf9x/3GP9x/yxBZhpb6Z7/cY/3H/cf8/2daxJilx/3GP9x/zYTgrvsfY/3H/cf9xMQoyv/XN/3GP9x/3H/JHP2GtjAnv9xj/cf9xLfZ3GiCYjnGP9x/3H/cYOswItjP3/3H/cf9xKE3hGnsh7nH/cY/3H/cSFPXzr7Cgz/cY/3H/cS8dkBoeJv7/cY/3H/cYOdVityqdj/cf9xg1Xkm6obZx/3GP9xMqp3vlWI/3GP9x/3GP9x/zDavrE1QY/3H/cY/3Ez+Nq9ByWP9x/3GP8qm0Uadkuu/3H/cY/3E7OZG1xm6P9x/3GP9x/3H/LWy3Kjk0jXH/cY/3H/O9Vitiqd/3GP9x/3E8N1K0yK3/cY/3H/cTGgRb5funGP9x/3EmdSwaqK0+j/cf9xj/cTw3UrTIrf9x/3GP9xOtVitSqdcf9xj/cf8yCjK/9c2P9x/3GP9xN3RyuYuN/3GP9x/3E/mEKwZ71x/3GP9x/3ExCjK/9c3/cf9xj/cTNUF72r6P9x/3GP9xOtVitSqdcf9xj/cf8/fFuyg6SP9x/3H/cYMaBFvl+6cf9x/3GP9xMQoyv/XN/3H/cf9xg8N1K0yK3/cf9x/3GDRQmLyvZ/9xj/cf9xMaBFvl+6cY/3H/cf9xOdehtyhej/cf9x/3GP9x/3GP9x/3H/O9ehtShecY/3H/cf9xXZ7TYf9xj/cf9xN3axuIlOcY/3H/cf9xSzvcXEL/cY/3H/cT6agbJlfv9xj/cf9x/3E4xBW4O+r/cY/3H/cTOf3b1gIo/3H/cf9xPDdStMitj/cf9x/3E835SzIGtx/3H/cY/3E4xBW4O+r/cf9x/3GC27oBokRf5x/3H/cY/zvVYrYqnf9x/3GP9x/3GP83XAq5o/Vx/3GP9x/3E5LMK30z3/cf9x/3GDVeSbqhtnH/cY/3H/OsQVtjvqcf9x/3GP8ovR46hC4ccY/3H/cf8zCjK99c1x/3GP9x/yIJrBr/ZT7/cf9xj/cf9xNQxnuvOYcY/3H/cf8lf2gayAl+/3GP9x/3GP871WK2Kp3/cf9xj/OXRyt4uNcf9xj/cf81ayK7lN1xj/cf9xj/Otehtyhej/cf9xj/TD0cTC5xj/cf9xg2drG6iU6P9x/3GP9entNh/3GP9x/3GP89N1K0yK2P9x/3GP8+Lvey0Qhxj/cf9xj/IT+XKg0Gjf9xj/cf9xMQoyv/XN/3H/cY/3FKPRxsLo/3H/cf9xj/cTw3UrTIrf9x/3GP9x/zl0creLjXGP9x/3GCulTypVqw2P9x/3H/cY/z43UrLIrXH/cf9xj/cS5c5RoqMa7/cf9xj/cf9xPDdStMit/3GP9x/3EmOc8qnGMNcY/3H/cTkswrfTPf9x/3H/cYMrPRvUwucf9xj/cf8wqEKxZ73/cf9xj/cT+YQrBnvXH/cf9xj/K7ANWlT/KnH/cf9xj/Mgoyv/XNj/cf9x/3El6C0qsX0tj/cf9x/3E4axi4lOf/cf9x/3GD2FtbN6Sv9xj/cf9xNc5RuzGuj/cf9x/3GP9x/zfMEroz7Y/3H/cf9xPeIxsh3OcY/3H/cf9xNmHlup4a/3GP9x/3Eq6agaYWV+/3H/cY/3EsS5gaS0Z+/3GP9x/3EyCPK99w1x/3GP9x/3E0FcG86j6P9x/3GETArMP1j/cf9xj/KqJgGnXZ/v9x/3GP9x/zFLxrDEOf9x/3H/cYOmHbtp4k/3GP9x/3Es+vUaMFCucY/3H/cf9xj/cf8x+OS/Bxtxj/cf9x/3E/P0WwwLpx/3H/cY/zyP8bVwDv9x/3GP9xNc5RuzGu/3H/cY/3EgXw0a+g8ucf9xj/cf9xP5hCsGe9cf9xj/cf9x/zGdqLByV/9x/3GP9xNc5RuzGu/3GP9x/3GP9x/3H/cThrGLiU5/9x/3H/cY/3H/cf8+N1KyyK1xj/cf9x/3E94PGzHw6P9x/3H/cY/3H/cf8zCjK99c1x/3GP9x/3H/cTRrIruU3XH/cY/3H/cTrVYrUqnXGP9x/3H/M1rUvqUrj/cf9x/3E4dHK3i41x/3H/cYMQoyvvXNcY/3H/cf9xj/cf9x/zyP8bVwDo/3H/cf9xj/cf9x/3GDw3UrTIrf9x/3H/cYKTAZGmz+bnGP9x/3H/MwoyvfXNcf9xj/cf9xNROCu+x9/3H/cf9xg6JgW22fr/cY/3H/cTKstr1TSXGP9x/3GP89N1K0yK2P9x/3GP85xBW4O+r/cY/3H/cY/3H/cTEKMr/1zf9x/3GP9x/zW9BLxC+/9x/3GP838h25DeJx/3H/cY/z3dVbQiqv9xj/cf9xMaBFvl+6cY/3H/cf9xKrRnKlS5jXGP9x/3H/MKhCsWe9/3GP9x/3H/cTEKMr/1zf9xj/cf9x/zMKMr31zXH/cY/3H/cf9xj/cTuP8bRwDnH/cY/3H/cf9xPeDxsx8Oj/cf9x/3GP9x/3H/cTw3UrTIrY/3H/cf9xj/cf80s9G8TC5x/3H/cY/3H/cf9xj/cTQVwbzqPo/3H/cf9xj/cf9x/3E1E4K77H3/cf9xj/cf9xO4/xtHAOcY/3H/cf9xPYf0s3gL/3H/cY/3E5LMK20z1x/3GP9x/zYTgrvsfY/3H/cY/z6977JCEHH/cf9xj/cTUKKLv11/9xj/cf9x/zrEFbY76nH/cY/3H/cf9xj/cf9xj/NmVku5qbj/cf9x/3GDEKMr71zXGP9x/3H/cYSYOMd8eP9x/3H/cYOoFBtn6+/3H/cf9xj/cS+zoxoExc5xj/cf9x/3GDbMErkz7XH/cY/3H/cTw3UrTIrf9xj/cf9xPL3vtEIQ/3GP9x/3E2YeW6nhr/cY/3H/cf9K2yxiTXGP9x/3H/MqKEvl17cY/3H/cf8/7qKyEV3/cY/3H/cTd2sbmJTv9x/3H/cY/3H/cf9xj/Mgoyv/XNj/cf9x/3ExCjK/9c3/cY/3H/cf871WK2Kp2P9x/3H/cY/3H/cY/3H/MVLhsL0e/3H/cf9xj/cf9xj/cT9C4bG9Ho/3H/cf9xMgjyvfcNcY/3H/cf9xOHRyt4uNcf9x/3GP89OZG0xm7/cf9x/3GD6YQrJnvY/3H/cf9xgwSYe/tnhxj/cf9x/3GP8yCjK/9c2P9x/3H/OXRyuIuN/3H/cf9xg5LMK20z1x/3H/cY/3H/cTnXobcoXo/3H/cf9xg1E4K67H1x/3GP9x/3H/cY/3H/NLPRvEwucf9x/3GP9x/3H/cY/3H/cY/3H/cf9xj/OcZUtzmrcY/3H/cf9xj/cf9xj/cTd2sbiJTnH/cY/3H/cf9xj/cf9xj/PuDxsx8Oj/cf9x/3GP8yCjK/9c2P9x/3H/cY/3H/M1rUvqUr/3GP9x/3E3dHK5i42P9x/3H/cT+YQrBnvXGP9x/3H/cY/3EwUuG/rR5x/3H/cY/3H/LklZGjtqbo/3H/cf9xj/cT+YQrBnvXH/cf9xj/cf9xNswSujPt/3H/cf9xj/cTbMErkz7XGP9x/3H/cY/3H/N8wSujPtj/cf9x/3GDNrIr2U3f9xj/cf9x/3GP9x/zfMEroz7Y/3H/cf9xg8N1K0yK3/cf9x/3GP9xMQoyv/XN/3H/cf9xj/LrugGjRF/v9x/3GP9x/3GP8yCjK/9c3/cY/3H/cT2H9LN4C/9x/3H/cY/yS+vRrUFC7/cf9x/3GCUk8zq9sMz/cf9x/3GDBHSLDIt/9xj/cf9xg/34qxIHWP9x/3H/cSwCERpP3u7/cf9xj/cf8/4PGxHw5x/3H/cY/3H/cY/z6H9LN4C/9x/3GP9x/3E4LgK40f2P9x/3H/cY/3H/cY/3E0FcG86j7/cY/3H/cf9xj/cf81+Nq8ByX/cf9xj/cS1JWRoram5xj/cf9xj/cTguArjR/f9x/3GP9x/3GP81ayK7lN1x/3GP9x/3GP86LgK20f1x/3H/cY/3H/cY/zfMEroz7f9x/3GP9x/3GP9xMrPRvUwucY/3H/cf9xj/cf9xMQoyv/XN/3H/cY/3H/cYMQoyvvXNcf9xj/cf9xg/QuGxvR7/cY/3H/cf9xj/cf9xOC4CuNH9j/cf9x/3GDrVYrUqnXH/cf9xj/cf81AjW7/cpx/3GP9x/z43UrLIrXH/cY/3H/cY/3E4LgK40f3/cf9xj/cf9xgwoEWwb7qP9x/3GP9xOMQVtzvqcY/3H/cYNswSuTPtcf9x/3GP9x/3GP9xNswSuTPtcf9xj/cf9xgzayK9lN3/cf9xj/cf9xj/cT9C4bG9Ho/3H/cf9xj/cf9xj/cTuP8bRwDnH/cf9xj/cf9xj/PuDxsx8Oj/cf9x/3GP9x/3GP9x/zfMEroz7f9xj/cf9xj/cf8zs9G+TC6P9x/3H/cY/3H/cY/3H/cf84drG5iU6P9x/3H/cY/3H/cY/zFS4b+tHnGP9x/3H/cTrVYrYqnf9x/3H/cYMFCiv69dcY/3H/cYPig6stfF/3H/cf9xj/P4W1sXpKcf9xj/cf9xj/cTguArjR/f9x/3GP9x/3GP9xMAxxsASOj/cf9x/3FLPRxMLnH/cY/3H/cY/3E2zBK5M+1x/3GP9x/3GP81ayK7lN1x/3GP9x/3GP9xP0Lhsb0ej/cf9x/3GP9x/3GP9x/zYVwbrqPnGP9x/3H/cY/3H/cY/3H/Oi4CttH9cf9xj/cf9xj/cTguArjR/f9x/3GP9x/3GP9xMrPRvUwucY/3H/cf9xj/cf9xj/NAI1vf3Kj/cf9xj/cT6YQrJnvY/3H/cY/3H/cf8935S0IGv/cf9x/3GP8tiK4aR3Ue/3GP9x/3H/cTh0creLjXH/cf9xj/PI/xtXAO/3H/cY/3H/MlCivq9dcf9x/3GP9x/3E3G3W55Ir/cY/3H/cf8716G1KF5xj/cf9x/yzJMypDbM1xj/cf9xj/cf9x/3GD9C4bG9Hv9xj/cf9xNc5RuzGuj/cf9xj/cf8wODqw18Vx/3GP9x/zvVYrYqnf9xj/cf9xOnxltYOacf9x/3GP9xPYf0sngLcY/3H/cf9xg+mEKyZ72P9x/3H/cYK54kOlYdvP9xj/cf9xgzAjW8/cpxj/cf9xj/StnscmH/cf9x/3GP9xNswSuTPtcY/3H/cf9xQA68ACT/cf9xj/cUnZ7GJhcf9xj/cf9x/3GP9x/z6H9LN4C4/3H/cf9xj/NhOCu+x9/3GP9x/3GP82FcG66j5x/3GP9x/z5rDrKU8XH/cf9xj/cf9xj/cf9x/y369RpAUK7/cY/3H/cYN3RyuYuN/3H/cY/3H/Oi4CttH9cf9xj/cf9xOMZUtzmrcf9xj/cf9xQxlM3mv/cY/3H/cYNswSuTPtcf9x/3GP9xJzJ8SpzYO/9x/3H/cTdYi7indHGP9x/3H/cTggUbjfrv9x/3H/cYPphCsme9j/cf9x/3GDD2pb8JWnH/cf9xj/cf871WK2Kp3/cY/3H/cY/3H/NQD1vP8K/3H/cY/3H/cY/3H/PciJszd2cf9xj/cf9xj/OcQVuDvq/3GP9x/3GP80AjW9/cqP9x/3GP9xL76PKhQXDY/3H/cf9xj/SSKcfdZx/3H/cY/zFS4bC9Hv9x/3H/cY/3H/cf9xg61WK1Kp1x/3H/cY/zVLvLy0Q/9x/3GP9x/z3dVbQiqo/3H/cY/3Ehskwa9Ns+j/cf9x/3GDGgRb5funH/cf9xj/cThSzbitMv9x/3GP9xM2sivZTdj/cf9x/3GCrwwxpQ885xj/cf9x/zvOR7YxuP9xj/cf9xgzayK9lN3/cf9xj/cf9xgyBrO9+Uxxj/cf9x/3FOnMwWM3H/cY/3H/cT9EIbG73v9x/3GP9x/3GP8u9ncaMJiO/3H/cY/3H/Oi4CttH9cf9xj/cf9xKpfGGmaDnv9x/3H/cY/zyP8bVwDv9x/3GP9x/zVS17ytKP9xj/cf9xj/MKhCsGe9cY/3H/cY/3EzayK9lN3/cY/3H/cYNWMlu5za/3GP9x/3GP9xI9zjGsIxznH/cY/3H/PcZKtDm1/3GP9x/3GD6YQrJnvf9xj/cf9xj/cTEKMr71zXGP9x/3GP8wqEKwZ71xj/cf9xj/MKhCsGe9cY/3H/cY/zl0creLjXH/cY/3H/cf9xOCBRuN+u/3H/cf9xhI2yxyTXGP9x/3GP9x/3H/N8wSujPtj/cf9xj/cTEKMr71zXGP9x/3GP9x/3H/cY/zouArbR/XH/cY/3H/cTjEFbg76v9x/3GP9x/3E7j/G0cA5x/3GP9x/3EwpMO/Wzxxj/cf9x/3FFwKyz9f9x/3H/cY/3FDGUzea/9xj/cf9x/zSRLb1u0o/3H/cY/3H/cf9xj/cf88zAi0M/dx/3GP9x/zyBQbR+vnH/cY/3H/cf9xg+fFuxg6Rx/3GP9x/3EyQ8m9vDZx/3GP9x/zouArbR/XH/cY/3H/cTd0crmLjY/3H/cY/3EwUKKwv13/cf9x/3GP9xPeDxsx8O/3H/cY/3H/cTBQorC/Xf9x/3GP9xSj0cbC6P9x/3GP9xPDdStMit/3H/cY/3H/IJ5SKhca3f9x/3H/cY/3EnIQsaje9Ocf9xj/cf9xO7F+tU6B/3GP9x/3H/NxOCuex9cf9x/3GP9xNfIduw3i/3GP9x/3H/O9Vitiqdj/cf9x/3GDl+pLaBW3H/cY/3H/cT+YQrBnvXH/cY/3H/JyWJGq2nbv9xj/cf9x/zouArbR/XGP9x/3GP9x/zJQor6vXXH/cf9xj/cTbMErkz7XGP9x/3H/PjdSssitcY/3H/cf9xNswSujPt/3H/cY/3H/OSBRuN+u/3GP9x/3H/TuR8Ibhx/3GP9x/3H/cTw3UrTIrY/3H/cf9xg3dHK5i43/cf9xj/cf88j/G1cA7/cY/3H/cf8mMCMavP3O/3GP9x/3GCn0Qhpgu95x/3GP9x/3E4LgK40f2P9x/3H/cY/yDCHioE3h1xj/cf9x/3ExoEW/X7r/cf9x/3GP85xBW4O+qP9x/3H/cY/yTc4xrSMc7/cY/3H/cf9xgw9qW/CVpx/3H/cY/zvVYrYqnf9x/3GP9xPcCMsz9zj/cf9x/3GDjEFbc76nGP9x/3H/cYMv6YvQFncY/3H/cf9xMFCisL9d/3GP9x/3E5u7q2REVx/3H/cY/3EmqdcqpWKN/3H/cY/3E4axi3lOdx/3GP9x/zQEdL37i/9xj/cf9x/3FLPRxMLnH/cY/3H/cTVlZLuam/9xj/cf9xPj9FssC6j/cf9x/3GP9xJO9wGsEI/v9x/3H/cY/0kinH3Wcf9x/3GP9x/3GEZ4/Khw/3H/cf9xj/QQ68ACT/cY/3H/cYP5TDsWs8j/cf9x/3GP9BDrwAJP9xj/cf9xP0Qhsbve/3H/cY/3H/M5fqvWgVcf9xj/cf8yUKK+r11x/3H/cY/3E4F/a46An/cf9xj/cf9xI9zjGtIxzv9x/3H/cY/zLrDL8U8/9x/3GP9x/3GP9x/3H/cSLHGBrjjn7/cY/3H/cY/zVrIruU3XH/cY/3H/cTBJh7DGeP9x/3GP9x/zCoQrFnvf9x/3GP9x/zCoQrFnvf9x/3GP9x/3E/mEKwZ71x/3GP9x/3H/cYKDSXGny2jnGP9x/3H/cUs9HEwucf9xj/cf9xNmMluZzacf9xj/cf9xg3BGq4+5Vx/3GP9x/z98W7KDpP9xj/cf9xgx6cy/FjP/cf9xj/cTrVYrUqnXH/cY/3H/cf8zrLa+U0mP9x/3H/cYM2sivZTd/3GP9x/3H/OXRyuIuN/3H/cf9xj/PjdSssitcf9x/3GP8iEgca7t+Ocf9x/3GP9x/zKCH7994P9x/3GP9x/zVrIruU3XGP9x/3GP9x/3H/cY/3H/cTjEFbg76v9x/3GP9xNswSuTPtcY/3H/cf9xg8N1K0yK3/cf9x/3GP9x/zOz0b5MLo/3H/cY/3H/cf9xhDGUzea/9x/3GP9x/3H/cY/zO1Eb1K7nGP9x/3H/cY/0nbLIJNj/cf9xj/cT6YQrJnvY/3H/cY/3EzayK9lN3/cY/3H/cY/zouArbR/XH/cf9xj/cTEKMr/1zf9x/3H/cY/zouArbR/XH/cY/3H/cf9xNGsiu5Tdcf9xj/cf9x/3GDbMErkz7XH/cY/3H/cf83YyW6nNr/cY/3H/cf9xOL85t0DGcf9xj/cf9x/3GP83EUO57rxxj/cf9x/3GP9x/zZno7uYXP9x/3GP9xSzvcXEL/cf9x/3GP8tAhEaT97u/3H/cY/3H/NWsivJTd/3H/cf9xj/cTDYf78ngHH/cf9xj/cf84YeW4nhpx/3GP9x/3E/mEKwZ71x/3GP9x/3H/cSPF2BrTon7/cf9x/3GP871WK2Kp3/cf9xj/cf9xN3RyuYuNj/cf9x/3GEJvrOkF/3GP9x/3H/cYMQoyvvXNcY/3H/cf9xgvTDg6Gzx8j/cf9xj/LisjKj1Nzf9x/3H/cY/zvVYrYqnf9x/3GP9x/3H/PjdSssitcY/3H/cf9xg4xBW3O+pxj/cf9x/3GDguArjR/f9x/3GP9x/3H/cY/yMHbRrfiS5x/3H/cY/3H/Phfss+gT/3H/cf9xj/OXRyt4uNcf9xj/cf9xgpEKMqfvXN/3H/cf9xj/KN4ZGpIebv9x/3H/cY/3E8iTS0dsv/cY/3H/cYK6pTGkVaznH/cY/3H/cSpCEDpb3vxxj/cf9xj/cf9x/3GP9x/3Eys9G+TC7/cf9xj/cf9x/3GP9x/3H/cYIY6AGvcX/o/3H/cf9xj/OmnYtpYncf9xj/cf8wqEKxZ73/cf9xj/cf8hf3Ia+AjecY/3H/cf9xPDdStMitj/cf9x/3GP8mmRAatm7+j/cf9x/3GDZvlrqQaY/3H/cY/3H/OAapuPlWcY/3H/cf9xg1Cii79df/cf9xj/cf83zBK6M+2P9x/3H/cY/yZdsyqqJM1xj/cf9xj/cTzdVbMiqnGP9x/3H/cYNFLXu60ocf9xj/cf9Lg4xnx/9x/3GP9x/3H/cYMbURv0ru/3GP9x/3H/SSKcfdZxj/cf9x/3E0+Nq7ByVxj/cf9x/3ExDHG+845x/3GP9x/3E1Cii79deP9x/3H/cY/0073DxCcf9x/3GP9x/3H/cY/0BWbAuZcY/3H/cf9xhKPRxsLo/3H/cf9xj/Xp7TYY/3H/cf9xj/StnscmH/cf9x/3GP871WK2Kp3/cf9xj/cf9CDrzvFHH/cf9xj/cf9xM/xZvAOmcf9x/3GP9x/3GP9xNrUHuUr4cf9xj/cf9xMpWrvWpUcf9xj/cf9xJudzGqGIzv9xj/cf9xgu8vgaENB+cf9x/3GP9xNBXBvOo+j/cf9x/3GF2e0mFx/3GP9x/3GDNrIr2U3f9x/3GP9x/3GDazx7pMOP9x/3H/cY/3H/cY/zVrIruU3XH/cY/3H/cYPDdSs8itcY/3H/cY/3ExCjK+9c1xj/cf9xj/cTbMErkz7XH/cY/3H/cYLQxDGj87zv9x/3GP9x/3EscZMqOObNcY/3H/cY/0UZTL5rcf9x/3GP9xMQoyv/XN/3H/cf9xj/RG+syQVxj/cf9x/3E4LgK40f2P9x/3GP9xOzmRtcZuj/cf9xj/cTX0XLoLo3H/cf9xj/cf8+wsuzPTSP9x/3H/cYJT7TGrwSzv9x/3GP9x/zDc/bEzAv9x/3H/cYPpqBsWV+cY/3H/cf9xg+mEKyZ72P9x/3H/cY/zCoQrFnvf9x/3H/cY/zCoQrFnvf9x/3H/cYSzvcXEL/cf9x/3GP9K2exyYf9x/3H/cY/3H/cYRyKcndb/cf9x/3GP9xOHIzt43McY/3H/cf9xj/cf9x/3E9Lvey0Qhxj/cf9x/3GDleP7ehwP9x/3GP9x/3E5Xj+3ocD/cY/3H/cY/zIKMr/1zf9xj/cf9xj/N8wSujPt/3H/cY/3H/cY/3H/cf8uVPIaKrDecf9x/3GP9x/3GP8+h/SzeAv/cf9xj/cf9xj/Mgoyv/XN/3GP9x/3GP9x/zyP8bVwDv9x/3GP9x/3GD6YQrJnvf9xj/cf9xj/cf880eO1Lhz/cY/3H/cY/0BWbAuZcf9xj/cf9xgxXBS+o+txj/cf9xj/cTS7xLxEO/9x/3H/cY/zcKKLn113H/cY/3H/cUzkfEG4/3H/cY/3H/cTRrIruU3XH/cf9xj/cf9xgxCjK+9c1x/3GP9x/3E/mEKwZ71x/3GP9x/3Ew7UuwIrSP9x/3H/cY/zoVt7fqSP9x/3GP9x/3E6XP+1owBxj/cf9x/3ExCjK/9c3/cY/3H/cf9xOS4CttH9cf9x/3GP9x/zSxkr1Obf9x/3H/cY/0d6PKhc/3H/cY/3H/cT3iMbIdznH/cY/3H/cT7uorERXXH/cY/3H/cY/zjK0rg1LXH/cY/3H/cYPeDxsh8OcY/3H/cf9xg61WK1Kp1x/3H/cY/zl0creLjXH/cY/3H/NWsivJTd/3H/cf9xj/O9ehtShecf9x/3GP9x/0h4/IhwcY/3H/cf9xRcCss/X/cf9x/3GP8+N1KyyK1x/3H/cY/3H/NWsivJTd/3H/cf9xj/S4OMZ8f/cf9xj/cf9x/z7iMbMdzv9x/3GP9x/0d6PKhc/3GP9x/3GP85IFG4367/cf9x/3GP9x/3GDbMErkz7XH/cf9xj/cf9xj/PI/xtXAO/3H/cf9xj/cf9xj/MVLhv60ecY/3H/cf9xj/cf9xgzayK9lN3/cf9xj/cf9xj/cTEKMr71zXGP9x/3GP9xP0Lhsb0ej/cf9x/3GP9x/3GP9x/zfMEroz7f9xj/cf9xj/cT/o5LEXG/9x/3GP9x/3EzAjW9/cr/cY/3H/cY/zhYi7indHGP9x/3GP80Tfu9sgSP9x/3GP9xObl7tkaEcY/3H/cf9xMueNvhhy/3H/cY/3H/cf9xj/cf8zXBS9o+tx/3GP9x/3FI2yyCTf9xj/cf9x/3E7j/G1cA7/cf9x/3GP9xNmMluZzacf9x/3GP9x/3H/cYJDJiGszZ3v9x/3H/cY/3E8IEe037j/cf9xj/cf85dHK3i41xj/cf9x/3E9h/SzeAv/cf9xj/cf9FGUy+a3H/cY/3H/cTQXAbzo/v9x/3H/cY/zVrIruU3XGP9x/3H/cT3g8bMfDv9xj/cf9xj/cf9x/3GDKz0b1MLnH/cY/3H/cYMQoyvvXNcf9xj/cf9xg4LgK40f3/cf9x/3GP85pu64WRH/cY/3H/cf9xXZ7TYf9x/3GP9x/3E8OZGzxm5xj/cf9x/3FDb6zJBXH/cf9xj/cTrVYrUqnXH/cY/3H/cTGgRb5funGP9x/3H/cTw5kbPGbnGP9x/3GP84HbS44ktxj/cf9x/3GDJa1L2lK3H/cf9xj/cf9xMenMvxYzj/cf9x/3GDbMErkz7XH/cY/3H/cSTvcBrBCP7/cf9xj/cf9xNswSuTPtcY/3H/cY/z03UrTIrY/3H/cY/3H/PYtztHSM/3GP9x/3H/cY/0+czBYzcY/3H/cY/3FNnMw2M4/3H/cf9xhI2eyCYY/3H/cY/3H/OxE5tu7G/3GP9x/3H/MfjksBcb/3H/cf9xj/cTW3RrtIuf9x/3GP9x/zH45L8HG3GP9x/3H/cYOHIzt43Mcf9xj/cf9x/3EjNuAa3JH+/3GP9x/3GDNrIr2U3f9x/3GP9x/3GP8xhp2/eWJx/3GP9x/3GDNrIr2U3f9x/3GP9x/zSqd7xViHGP9x/3GP9x/z2NsrNyTXH/cY/3H/cYNnaxuolOj/cf9xj/cf8wqEKxZ73/cf9xj/cf9xPDdStMit/3GP9x/3H/cTbMEroz7f9x/3GP9x/3H/cTguArjR/Y/3H/cY/3H/NWsiu5TdcY/3H/cY/3E61WK1Kp1x/3GP9x/3H/P+DxsR8Ocf9xj/cf9xg5fGW3g5r/cY/3H/cf9xPYf0s3gL/3H/cY/3H/cTfIk7k3bP9x/3H/cY/zpnmbeYZv9xj/cf9x/zMKMr31zXH/cY/3H/cTd0crmLjY/3H/cf9xj/cU2czDYzj/cf9xj/cf9x/zjK0rk1Lf9x/3H/cY/zlyM7iNzP9xj/cf9xj/P5qBsmV+/3GP9x/3GP89N1K0yK2P9x/3GP9x/3H/cY/3H/cYNnaxuolOj/cf9xj/cf83zBK6M+3/cY/3H/cY/zrC1bY9KnGP9x/3GP9x/zVrIruU3XGP9x/3GP9xPDdStMit/3H/cY/3H/ItYwGuKc/nH/cf9xj/cf81ayK8lN3/cf9x/3GDWgO7pfxHGP9x/3GP82E4K77H3/cY/3H/cf8+4jGzHc7/cf9xj/cf9xQxlM3muP9x/3GP9x/zIMcb7zjnGP9x/3GP9x/3E9h/SyeAtxj/cf9xj/cSn0Qhpgu95xj/cf9xj/cTa1B7lK+HH/cY/3H/cU5GbCuZj/cf9xj/cf9x/3GP9xNswSuTPtcY/3H/cf9xg2HbS64kv/cY/3H/cY/zl0creLjXH/cY/3H/cf8yhF6+e6Fx/3H/cY/3H/cYTkZsK5n/cY/3H/cf8+cimyjdZxj/cf9x/3GD6YQrJnvY/3H/cf9xj/MqBFv1+6/3H/cY/3H/cTZjJbmc2nH/cY/3H/cU9GbAuZcf9x/3GP9x/zouArbR/XGP9x/3H/cY/3E/RCGxu97/cf9x/3GP9x/0kinH3Wcf9xj/cf9xg0FcG86j7/cf9xj/cf9xP5hCsGe9cf9xj/cf9x/z4u97PRCP9xj/cf9x/3GP81FwG86P7/cY/3H/cf9xQA68ACT/cf9xj/cf83zBK6M+2P9x/3H/cY/3H/PzPTscwscY/3H/cf9xj/OP6OuAFxcf9xj/cf9x/3E0ayK7lN1x/3GP9x/3H/cYOo/xtnAOj/cf9xj/cf9x/3E7j/G0cA5xj/cf9xj/cf9x/3GEXArKP1cf9x/3GP9x/0rZ7HJh/3GP9x/3H/cY/z7g8bMfDo/3H/cY/3H/cf9O5HwhuHH/cY/3H/cf8xVCG/q95x/3GP9x/3H/cY/3H/cY/3H/cf8wqoGwZX5x/3GP9x/3H/cYOC4CuNH9/3H/cY/3H/cf9xgzayK9lN3/cY/3H/cf9xj/cf9xNBXBvOo+j/cf9xj/cf9xMQoyv/XN/3H/cY/3H/MNz9sTMC/3H/cf9xj/cf8wqEKxZ73/cf9xj/cf9xJqnXKqVijY/3H/cf9xg5fqS2gVtx/3GP9x/3GDVjJbuc2v9xj/cf9xj/LVTyGkqw3v9xj/cf9x/3GP85dHK3i41x/3GP9x/3GDt2p7SJWHGP9x/3H/cYOzmRtcZuj/cf9x/3GP9x/3GP9x/3H/cTGX6r9oFY/3H/cf9xj/Ju0xGrEs7v9x/3H/cY/3H/cf9xMQoyv/XN/3GP9x/3H/cY/zouArbR/XH/cY/3H/cf9xj/cf9xNswSujPt/3H/cf9xj/OSBRuN+u/3H/cY/3H/MDb6sdkF/3GP9x/3GP9xP+jksRcb/3H/cY/3H/cTd0crmLjY/3H/cY/3H/NhOCu+x9j/cf9x/3GDAMcbAEjv9xj/cf9x/zjK0rk1Lf9x/3GP9x/3ExoEW+X7pxj/cf9x/3GDomBbbZ+v9xj/cf9x/zO1Eb5K7v9x/3H/cY/zzTI7Qs3HH/cY/3H/cYNROCuux9cf9xj/cf9xNQxnuvOYcY/3H/cf9xg2zBK5M+1x/3GP9x/3H/cY/zGkw7BrPP9x/3GP9x/3FHIpyd1v9xj/cf9x/3GP86LgK20f1x/3GP9x/3H/cY/3H/cYOo/xtnAOj/cf9x/3GP8x+OS/Bxtx/3GP9x/3H/cY/3H/cY/3E0FcG86j7/cY/3H/cf9xj/cf9xPN1VtCKq/3H/cY/3H/cf8zCjK99c1x/3GP9x/3H/cY/3H/cf9xj/cf9PnMwmM/9x/3GP9x/3FBt1z0iv9x/3H/cY/3H/L2VAGimr/v9xj/cf9x/3E835SzIGtx/3H/cY/3H/M1rUvqUr/3GP9x/3H/cY/3H/cY/3H/O85HtjG4/3H/cY/3H/cf80s9G8TC5x/3H/cY/3H/cY/3H/cf9xgzayK9lN3/cY/3H/cf9xOtVitiqd/3H/cf9xj/Xp7TYY/3H/cf9xg61WK1Kp1x/3H/cY/3H/PuIxsx3O/3H/cY/3H/cf9xj/cT9C4bG9Ho/3H/cY/3H/cf9xhORmwrmf9xj/cf9x/3E6gUG2fr6P9x/3H/cY/3H/Oi4CttH9cY/3H/cf9xj/cf81ayK8lN3/cf9x/3GP9x/3E7j/G0cA5xj/cf9x/3GP9x/3GP9xO4/xtHAOcf9x/3GP9x/3GDguArjR/f9x/3H/cY/3E/mEKwZ71x/3H/cY/3H/PjdSssitcf9xj/cf9xj/cTw3UrTIrf9x/3GP9x/3E0FcG86j6P9x/3H/cY/zl0creLjXH/cY/3H/cY/z3dVbQiqv9xj/cf9x/3EhJ9Ia/YLe/3H/cf9xj/OXRyt4uNcf9xj/cf9xg51WK3Kp2P9x/3GP9x/z05kbTGbv9x/3GP9x/3H/cY/3H/cY/3H/cf9xgxoEW+X7px/3H/cY/3FKg4xXx3H/cf9xj/cf9O5HwhuHH/cf9xj/cTbMErkz7XGP9x/3H/cTh0creLjXH/cf9xj/cf8xpgO/Wfxx/3GP9x/3H/MKqBsGV+cf9xj/cf9xj/cf9x/3GP9x/3H/OMwSuDPtcf9x/3GP9x/3H/NWsivJTd/3H/cY/3H/cTnXobcoXv9xj/cf9xj/cf9x/3GP9x/3H/MKhCsWe9/3GP9x/3H/cTnXobcoXo/3H/cY/3H/cf9xj/cf9x/3GP84drG5iU7/cY/3H/cf9xg1E4K67H1x/3GP9x/3H/MPoksRXbj/cf9x/3GP80qDi9V8f/cY/3H/cY/zouArbR/XH/cf9xj/cf8/4PGxHw5x/3GP9x/3H/cY/3H/cY/3H/NhXBuuo+cY/3H/cf9xj/cf9xj/cf89OZG0xm7/cf9xj/cf9x/3GP9x/3GP9x/3EwDHGwBI6P9x/3GP9x/3H/cY/3H/cTQXAbzo/v9x/3H/cY/3FDGUzea/9xj/cf9x/3GDw3UrTIrf9x/3H/cY/3E2zBK5M+1xj/cf9x/3GP9x/zyBQbR+vnH/cY/3H/cf86LgK30f3/cf9x/3GP9xP4/nsXAY/3H/cf9xj/cTKstr1TSXGP9x/3H/cTi9+bhCBv9x/3GP9x/3FFwKyj9XGP9x/3H/cYO9HjtC4ccf9xj/cf9xSoOMV8dx/3GP9x/3H/cY/3ExtRG/Su6P9x/3H/cY/3H/MPxjsBOccf9xj/cf9xj/MZtpsHSWj/cf9x/3GP9x/3GDguArjR/f9x/3H/cY/3H/Nmeju5hc/3H/cY/3H/cTUTgrvsff9x/3H/cY/3H/Ml5Tv6Gs/3H/cY/3H/MKhCsWe9/3H/cY/3H/NWsivJTd/3H/cf9xj/NWsiu5TdcY/3H/cf9xj/cTbMErkz7XGP9x/3H/cTrVYrYqnf9x/3H/cY/3H/OXRyt4uNcY/3H/cY/3Ex8Oe/Dxj/cY/3H/cY/z6H9LN4C/9x/3GP9x/3E8N1K0yK3/cY/3H/cYO3antIlYcY/3H/cf9xg8N1K0yK3/cf9x/3GP9xMQoyv/XN/3H/cf9xj/cf9xNGsiu5Tdcf9x/3GP9x/3E94PGzHw7/cY/3H/cf9xj/cf9xg2zBK5M+1x/3H/cY/3H/cYM2sivZTd/3H/cY/3H/cYPeDxsh8OcY/3H/cf9xj/cf81ayK8lN3/cf9x/3GP9x/3GP81ayK7lN1x/3GP9x/3GP8+4PGzHw6P9x/3H/cY/3H/cT+YQrBnvXH/cY/3H/cYMwI1vP3KcY/3H/cY/3E94PGzHw7/cf9x/3GP9x/3GP8yCjK/9c3/cY/3H/cY/3H/Mgoyv/XNj/cf9xj/cf9x/3GP9x/3H/OMwSuDPtcf9x/3GP9x/3H/OMwSuDPtcf9x/3GP9x/3H/PTmRtMZu/3GP9x/3GP9x/3H/cY/3H/cf9xj/PuIxsx3O/3H/cf9xj/cf9FGUy+a3GP9x/3H/cY/zwmBbTZ+nGP9x/3H/cYNswSuTPtcf9xj/cf9x/3GP9x/zouArbR/XGP9x/3H/cYI2hdGtl6Lv9xj/cf9xj/Nkc+u7jB/3H/cY/3H/cYOMQVtzvqcf9xj/cf9xg1EUO77rz/cf9xj/cf9xj/cUs73FxC/3H/cf9xj/cf9JIpx91nH/cY/3H/cYNBcBu+j+cf9x/3GP9x/3GP9x/3Eys9G+TC7/cf9x/3GP9x/3GP9xRcCso/Vx/3GP9x/3H/MKhCsWe9/3GP9x/3H/cUNvrMkFcf9x/3GP9x/3GDNrIr2U3f9x/3GP9x/3GP86LgK20f1x/3H/cY/3H/cY/3H/cTbMErkz7XGP9x/3GP9x/3EyWtS9pStx/3GP9x/3GC2gFxo1/o6P9x/3H/cY/y2K7Ro3US5x/3GP9x/3GP9xO4/xtHAOcf9x/3GP9x/3E8N1K0yK3/cY/3H/cY/yccLxquPQ6P9x/3H/cY/3H/cf9xj/cf8/4PGxHw5x/3GP9x/3H/cYOdehtyhe/3H/cY/3H/cTbMErkz7XGP9x/3GP9xM2sivZTd/3GP9x/3GP9x/3H/cY/3H/cf9xPDmRs8ZucY/3H/cY/3H/cf9xj/cf9x/3GP81ayK7lN1xj/cf9x/3GDNtYbySnnH/cY/3H/cY/3H/cf9xj/cf9x/3GP9x/zfMEroz7Y/3H/cf9xj/cf8mzwsaow9OcY/3H/cY/3H/cf9xg/QuGxvR7/cY/3H/cY/3H/Oi4CttH9cf9xj/cf9xj/cf9x/3GP9xM2sivZTdj/cf9x/3GP81ayK7lN1xj/cf9x/3GP8zWtS+pSv/cf9xj/cf9xM087vLDEcf9xj/cf9xNQxnuvOYcY/3H/cY/3H/cTguArjR/f9xj/cf9xj/cTbMErkz7XH/cY/3H/cY/3H/cTEKMr/1zf9x/3GP9x/3H/cY/3H/cf9xj/NG1hvZKe/3GP9x/3GP9x/3H/cY/3H/cf9xj/OSBRuN+u/3H/cY/3H/cY/3FI2yyCTf9x/3H/cY/3E0FwG76P5xj/cf9x/3GP9xRno8mFxx/3GP9x/3H/cY/3E0pLm8W0b/cf9x/3GP82ZWS7mpuP9x/3H/cY/zdjJbqc2v9x/3H/cY/3Ex6wy+FPNxj/cf9x/3GDHpzL8WM/9x/3GP9x/3H/PMrItTU3j/cf9x/3GP82FcG66j5x/3GP9x/3GP9x/z+DdrJ8iY/3H/cf9xj/StnscmH/cf9xj/cf9xPpqBsmV+/3H/cY/3H/cf8+Lvez0Qj/cY/3H/cf9xg8xkqzObVx/3H/cY/3H/cYNUc+urjBcf9x/3GP9x/3GP8zCPK99w1xj/cf9x/3GP8ztRG9Su5xj/cf9x/3GE5GbCuZ/3GP9x/3H/cTggUbjfrv9x/3H/cY/3FI2yyCTf9x/3GP9x/3H/MKhCsWe9/3GP9x/3H/cY/3E7j/G0cA5x/3GP9x/3H/OmeZt5hmj/cf9xj/cf9xP5hCsGe9cf9xj/cf9x/3GDYdtLriS/9xj/cf9xj/cTbMErkz7XH/cY/3H/cY/3H/cUAOvAAk/3H/cf9xj/cf9xj/cTtvjLSQc3GP9x/3GP9xPphCsme9j/cf9xj/cf81ayK7lN1xj/cf9xj/cTNrIr2U3f9xj/cf9xg94PGyHw5xj/cf9x/3Ez5U68GrFx/3GP9x/3H/R3o8qFz/cY/3H/cY/3FI2yyCTf9x/3H/cY/3E8OZGzxm5x/3GP9x/3H/NKp3vVWI/3H/cf9xj/cTSdnrtiYXGP9x/3H/cY/0073DxCcf9x/3GP9x/zwmBbXZ+v9x/3H/cY/3H/cUcinJ3W/3GP9x/3H/cY/3H/cY/3H/cf9FGUzOa/9x/3H/cY/3E4cjO3jcxxj/cf9x/3GP9x/3H/NxFDuu68/3H/cY/3H/cY/3H/cf83zBK6M+2P9x/3GP9x/3E4LgK40f3/cY/3H/cY/3H/cf9xgys9G9TC5x/3GP9x/3GP9x/3E/6OSxFxv/cY/3H/cY/3H/cf83YyW6nNr/cY/3H/cf9xgk1iYawp2e/3GP9x/3H/cTguArjR/Y/3H/cY/3H/cTw5kbPGbnH/cY/3H/cf9xg7jbK1ck3/cf9xj/cf9xOlz/taMAcY/3H/cf9xj/MJ/nsXAYj/cf9x/3GP9xIrANGuT/Lv9x/3H/cY/3FORmwrmY/3H/cf9xj/cTskxbXbOv9x/3H/cY/3H/cYOC4CuNH9/3H/cf9xj/cf84BGq5+5WP9x/3GP9x/3H/cY/3H/cY/3H/Pi73s9EI/3H/cY/3H/cTFeU76hrHH/cY/3H/cf8lL8UavQOucf9x/3GP9x/z/g8bEfDnH/cY/3H/cf9xO4/xtXAO/3H/cf9xj/cf9x/3GP9xLKgUGjV+vnH/cf9xj/cf9xNlrKuqU1/3H/cY/3H/cT1pzrKWMXH/cY/3H/cY/3H/MzyuvcNRcY/3H/cY/3H/cT/R2bEuJv9xj/cf9x/3GP9x/3H/cTUVwbrqPnH/cY/3H/cf9xj/cf9xNBXBvOo+j/cf9xj/cf9x/3GP86fqS3gVv/cY/3H/cY/3H/cf9xj/OHaxuYlO/3H/cY/3H/cY/3H/cf9xPTUTssrscY/3H/cY/3H/cTEKMr/1zf9x/3GP9x/3H/cTuP8bRwDnGP9x/3GP9x/z43UrLIrXH/cY/3H/cf86LgK20f1xj/cf9xj/cf9x/3EyQ8m9vDZxj/cf9x/3GCjvZhqBCZ7/cf9xj/cf9xNFLXvK0o/3H/cf9xj/cf8z542+GHKP9x/3H/cY/znEFbg76o/3H/cf9xj/cTbMErkz7XGP9x/3H/cY/zvVYrYqnf9x/3GP9x/3EuteIaJKHej/cf9xj/cf8ym2m+ZJZx/3H/cY/3ExCjK/9c3/cf9x/3GP8+cOmzjxb/cf9xj/cf9xPpqBsmV+/3H/cY/3H/cTrVYrUqnXGP9x/3GP9x/zouArbR/XH/cY/3H/cY/3H/cf9xj/cf9x/3GDBJh7+2eHGP9x/3H/cYOMQVtzvqcY/3H/cf9xg2Wsq5pTVxj/cf9x/3EumfsaFmBOcY/3H/cf9xj/cTNrIr2U3Y/3H/cf9xj/cf8+Lvez0Qj/cf9xj/cf9xLpe8GiaEPv9xj/cf9x/3EkwMQ6s/O8cf9x/3GP9x/3H/cY/3E0u8S8RDv/cf9xj/cf9x/3GP9xN3axuIlOcY/3H/cf9xj/cf9x/3GP9xOC4CuNH9/3GP9x/3H/cYXZ7SYXGP9x/3H/cY/zfMEroz7f9xj/cf9x/3GP8935SzIGtx/3GP9x/3E7sX61ToH/cY/3H/cf8xUuGwvR7/cY/3H/cf9xj/cf9xMFLhv60ecf9xj/cf9x/3GP9x/3H/cYOX6ktoFbcY/3H/cf9xj/cf9x/3E1FcG66j5x/3GP9x/3H/cTgX9rjoCY/3H/cf9xj/NWsiu5TdcY/3H/cf9xg+mEKyZ72P9x/3H/cY/3H/cTEKMr/1zf9x/3GP9x/3E8N1K0yK3/cY/3H/cf9xg735S1IGv/cY/3H/cf9xj/cf9x/3GP8zs9G+TC6P9x/3H/cY/3H/cf9xMQoyv/XN/3GP9x/3H/cY/zYVwbrqPnGP9x/3H/cY/3H/cf9xNROCu+x9/3H/cY/3H/cT6agbJlfv9xj/cf9x/3GEo9HGwu/3GP9x/3GCyfuRo2BG5x/3GP9x/3H/cTbMEroz7f9x/3GP9x/3H/PuIxsx3O/3GP9x/3H/cYPphCsme9j/cf9x/3GP88b4y1kHOP9x/3H/cYNswSuTPtcf9xj/cf9x/zCoQrFnvf9xj/cf9x/3E0+Nq7ByVxj/cf9x/3GDof6bbgFv9x/3GP9x/3H/NAazvPlMcY/3H/cf9xj/cf9x/3GDKz0b1MLnGP9x/3H/cUcinJ3Wj/cf9x/3GP82Rz67uMH/cf9xj/cf81ayK8lN3/cf9x/3GP9xMVwUv6Pr/3H/cY/3H/cYNh20uuJL/3GP9x/3H/cYNsrSujUt/3GP9x/3H/cYN21XuZKo/3H/cf9xj/cTbMErkz7XGP9x/3H/cYMbURv0ru/3GP9x/3H/cYLTAPGjz/Dv9x/3GP9x/3E4LgK40f2P9x/3H/cY/yHWMBoDnP6P9x/3GP9x/3E2zBK5M+1xj/cf9xj/cf9xMlrUvaUrcf9xj/cf9xj/cf9x/3GP9x/3GP9x/3H/cUs9HEwucf9xj/cf9xMQxxvvOOcf9xj/cf9x/3E2zBK6M+3/cf9xj/cf9x/1+e0WFx/3H/cY/3H/cTUVwbrqPnH/cf9xj/cf9xMrPRvkwu/3H/cY/3H/cUG3XOSKcY/3H/cY/3H/M1rUvqUr/3H/cY/3H/cY/3H/cV2e02H/cf9x/3GP9x/ygcLxqOPQ5x/3GP9x/3H/MwoyvfXNcf9xj/cf9x/3GD+WA7Fp/P9x/3H/cY/3H/cTYRQ7nuvHH/cf9xj/cf8zrLa+U0mP9x/3H/cY/3H/cTzdVbQiqv9x/3H/cY/3H/cY/zouArbR/XH/cf9xj/cf9xj/cf9xPeDxsx8O/3H/cY/3H/cTBS4b+tHnH/cY/3H/cf8zXBS9o+txj/cf9x/3GP82UJi6r2dxj/cf9x/3GD/o5LEXG/9x/3GP9x/3EwpMO/Wzxx/3GP9x/3H/cTzdVbQiqv9x/3GP9x/3EyBrO++Uz/cY/3H/cf9xj/cTEKMr/1zf9x/3H/cY/3H/PI/xtXAO/3GP9x/3H/cY/3E4LgK40f3/cY/3H/cf9xj/cf88j/G1cA7/cY/3H/cf9xj/cf9xOC4CuNH9j/cf9x/3GP9x/3GD9C4bG9Hv9xj/cf9x/3GP9x/3GP9xMrPRvUwucY/3H/cf9xj/cf9xj/cf82u8S6RDtx/3H/cY/3H/M5fqvWgVcf9xj/cf9xJBZ7Gr6YTnH/cf9xj/cf9xQA68ACT/cf9x/3GP9x/0073DxCcf9xj/cf9x/3GP871WK2Kp3/cf9xj/cf9xPTUTssrscY/3H/cf9xg4cjO3jcxx/3GP9x/3GP80AjW9/cqP9x/3GP9x/y8HPyovjA2P9x/3GP9x/zcKKLn113GP9x/3H/cY/zouArbR/XH/cY/3H/cf9xMEvGv7Q5cf9xj/cf9x/3E2zlG5Ma5x/3H/cY/3H/cUMZTN5rj/cf9x/3GP9xOdehtyhe/3H/cY/3H/cTsdqrXiVf9x/3H/cY/3H/O9Vitiqd/3GP9x/3GDs5kbXGbo/3H/cf9xj/cTd0crmLjf9xj/cf9x/3GP9x/3GP9xPDmRs8Zucf9x/3GP9x/3H/cY/3H/cYP0Lhsb0e/3GP9x/3H/cYNswSuTPtcf9xj/cf9x/3GP9xMFLhv60ecf9x/3GP9x/3H/cY/3H/cY/3H/cf9xj/N85RuTGucf9xj/cf9x/3FBt1z0iv9x/3GP9x/3H/PuIxsx3O/3GP9x/3H/cY/3H/cY/3H/cf9xj/cf8ztRG+Su7/cf9x/3GP9x/3H/cY/3H/cY/3EwDHGwBI6P9x/3H/cY/3H/cf9xj/cf9xj/cf9xOdehtyhe/3GP9x/3H/cY/zYTgrvsff9xj/cf9xj/OLPHuEw4cf9x/3GP9x/3GDS7xLtEO3GP9x/3H/cY/3H/cYMv6YvQFncf9xj/cf9x/zwmBbXZ+v9x/3GP9x/3H/PIFBtH6+cY/3H/cf9xj/cf9xj/cf80sZK9Tm3/cf9x/3GP9xOC4CuNH9/3GP9x/3H/cTBQorC/Xf9xj/cf9x/3E1Dqa68Vlx/3H/cY/3H/cTRrIruU3XH/cf9xj/cf9x/3GP9x/3GD4xlLHOa3H/cf9xj/cf9x/3GP9x/3GP82m1+6ZKBx/3GP9x/3GP8zWtS+pSv/cf9x/3GP9x/yPQchri+N7/cY/3H/cf9xj/cSdxrRqY5S6P9x/3H/cY/3E1oDu7X8T/cf9xj/cf9x/z6H9LN4C4/3H/cY/3H/Nx/zuuAMj/cf9xj/cf9xRyKcndb/cY/3H/cf9xg0FwG76P5x/3GP9x/3H/cUMZTN5rj/cf9xj/cf8x9qWwGVr/cY/3H/cf9xj/cTt45rSHGXH/cf9xj/cf8w3j2wMcJx/3H/cY/3H/cf8w3P2xMwL/cf9xj/cf9xgxWtS/pSuP9x/3H/cY/3H/cYMrGSvk5t/3GP9x/3H/cY/3FNnMw2M4/3H/cY/3H/cf9xj/cf9x/3GP9xNPabvAlk/3H/cY/3H/cTBS4b+tHnH/cY/3H/cf9xj/cf9x/3GP9x/yU0oRrMte7/cY/3H/cf9xg3G3W45Ipxj/cf9x/3GP9x/3GP9xP0Lhsb0ej/cf9x/3GP9x/3GP9x/3E8OZGzxm5x/3GP9x/3H/O9Vitiqdj/cf9x/3GP9x/3GP9xP+jksRcb/3H/cY/3H/cY/z03UrTIrY/3H/cY/3H/cTi7urhERY/3H/cY/3H/cf9xj/cf9x/zIMcb/zjv9x/3GP9x/3GP9xPphCsme9j/cf9xj/cf871WK2Kp3/cY/3H/cf9xg0pLm7W0Zxj/cf9x/3GDIEdL77i4/3H/cf9xj/PRkstObT/3GP9x/3GP9Eb6zJBXH/cY/3H/cTguArjR/f9xj/cf9xj/cTqBQbZ+vv9x/3GP9x/3H/OhW3t+pI/3GP9x/3GP9x/zyP8bVwDv9x/3GP9x/3GP9x/3E9h/SyeAtxj/cf9xj/cf9xOC4CuNH9/3GP9x/3GP9x/yZk3hq5sh7/cf9xj/cf9xMFCisL9d/3H/cY/3H/cf82FwG66P5x/3H/cY/3H/S4OMZ8f/cf9xj/cf9x/3GP8ve8UqGEOtcY/3H/cf9xj/cf9xMQoyv/XN/3H/cY/3H/cf9xMgjyvfcNcY/3H/cf9xg8iTS0dsv/cf9xj/cf9x/z/g8bEfDnGP9x/3H/cY/3H/cTUTgrvsff9x/3H/cY/3H/N8wSujPtj/cf9x/3GP9xM2sivZTdj/cf9x/3GP9x/zMKMr31zXH/cf9xj/cf9xgys9G9TC5x/3GP9x/3H/cY/3H/cY/3H/PIFBtH6+cf9xj/cf9x/3GE5GbCuZ/3GP9x/3H/cY/3H/Oi4CttH9cY/3H/cf9xj/PTmRtMZu/3H/cf9xj/cf89Ioa03Xn/cf9xj/cf9x/3GP9x/yBxwRoZ4+7/cY/3H/cY/3E9NROyyuxx/3H/cY/3H/cYNyBRud+uj/cf9xj/cf83zBK6M+3/cY/3H/cY/3H/R3o8qFz/cf9xj/cf9xj/cf9xSNssgk3/cY/3H/cf9xPTUTssrscY/3H/cY/3H/LEOlGkvFrnH/cY/3H/cf9xNGsiu5Tdcf9xj/cf9x/zvVYrYqnY/3H/cf9xj/cf9xj/cf9x/zfOUboxrv9x/3H/cY/3H/cf9xj/cf9xg94PGyHw5xj/cf9x/3GP9x/3GP9x/3Eys9G+TC7/cf9x/3GP9x/3GP9x/3H/cYP0Lhsb0e/3GP9x/3GP9x/3E4LgK40f3/cY/3H/cY/3H/cTguArjR/f9xj/cf9xj/cf9x/3GDqP8bZwDo/3H/cY/3H/cf9xj/cTQVwbzqPv9xj/cf9xj/cf9x/3GDqP8bZwDo/3H/cY/3H/cTRLvLu0Q3GP9x/3H/cY/3H/cf9xj/Oi4CttH9cf9xj/cf9x/3EjNuAa3JH+/3GP9x/3GP9xNh20uuJLj/cf9x/3GP9xM6g4vFfHcY/3H/cY/3H/Nkc+u7jB/3GP9x/3H/cY/3H/JRQ8Gs68Po/3H/cY/3H/cTCihLBte/9xj/cf9x/3GP8n6/EakUDucf9x/3GP9x/3H/K0ckGluNvnGP9x/3H/cY/3E2HbS64kuP9x/3GP9x/3E7j/G0cA5x/3GP9x/3GP9x/3H/NWsivJTd/3H/cY/3H/cf9xj/JCEVGs3urnGP9x/3H/cY/zMI8r33DXGP9x/3GP9xMwI1vf3K/3H/cY/3H/cf9xj/cTKz0b1MLnGP9x/3GP9x/3ExCjK/9c3/cf9xj/cf9x/3E516G3KF6P9x/3H/cY/3H/cY/3H/cf9xhCb6zpBf9x/3GP9x/3GP9xQbdc5Ipx/3GP9x/3GP9x/3H/cYM21hvJKecf9xj/cf9x/3GP9x/3GP9x/3H/cYTZzMNjP/cY/3H/cY/yOUFirWvp1x/3H/cY/3H/cT0z07PMLI/3H/cf9xj/L7acKhSWPXH/cY/3H/cY/0ginJ3Wj/cf9xj/cf9x/3GDs5kbXGbo/3H/cf9xj/cf9xg97qKzEV2P9x/3H/cY/3E8OZGzxm5x/3H/cY/3H/cYPphCsme9/3GP9x/3GP9x/3H/cY/3E9h/SyeAtxj/cf9x/3GP9x/zrEFbY76nH/cf9xj/cf9xMrPRvkwu/3H/cY/3H/cf9xj/cf9x/3GP9x/3E/RCGxu97/cf9xj/cf9xj/cf9x/3GP9xQbdc5Ipxj/cf9x/3GP9xTkZsK5mP9x/3H/cY/3H/cY/3H/cf9xPeIxsh3OcY/3H/cf9xj/cf9x/3GP9x/3GP9x/3H/cY/3FM5HxBuP9x/3H/cY/3FGePyocP9xj/cf9x/3EzbWG9kp7/cf9xj/cf9x/zMKMr31zXH/cY/3H/cf9xj/cf8x9qWwGVqP9x/3H/cY/3E735S1IGv/cY/3H/cY/3H/cf8zCjK99c1x/3GP9x/3H/cY/3H/cTd2sbiJTnGP9x/3GP9x/3H/cYOo/xtnAOj/cf9xj/cf9x/3GP9x/zFS4bC9Hv9x/3GP9x/3H/cY/3E516G3KF7/cf9xj/cf9xj/cf9x/3GP9x/zOz0b5MLo/3H/cY/3H/cf9xj/cT3g8bMfDv9x/3GP9x/3H/cY/3H/P+DxsR8Ocf9xj/cf9x/3GP9x/3H/MVLhsL0e/3GP9x/3H/cYMrPRvUwucf9xj/cf9xj/cTd0crmLjf9xj/cf9x/3GP9AVmwLmXGP9x/3H/cY/yTHGBrDjn5x/3H/cY/3H/cTllWreapY/3H/cY/3H/cT3g8bMfDv9x/3GP9x/3GD+P57BwGHH/cY/3H/cY/3EwooSwbXv/cf9xj/cf9x/3GP9x/3GP9x/z8xlLLOa/9xj/cf9x/3EmjnYapxie/3H/cY/3H/cY/zOz0b5MLv9xj/cf9x/3GP9x/3GP9x/3H/NLPRvEwucf9x/3GP9x/3GP9x/3H/cYPeDxsh8OcY/3H/cY/3H/cTuP8bRwDnH/cY/3H/cY/3H/cf9xj/cT3g8bMfDv9x/3GP9x/3H/PjdSssitcY/3H/cf9xj/Mfjkvwcbcf9xj/cf9x/3E8N1K0yK2P9x/3H/cY/zOX6r1oFXH/cf9xj/cf9x/zKihL5de3GP9x/3GP9x/3H/X57RYXH/cf9xj/cf9xPip5sdWGcY/3H/cf9xj/O9ehtShecf9xj/cf9x/3GP9x/3H/cY/3Ex8ie+Ddhxj/cf9xj/cf9x/zRPO72wxP9xj/cf9x/3E9h/SzeAv/cf9xj/cf9x/3GP9xOC4CuNH9/3GP9x/3H/cY/3FNnMw2M4/3H/cY/3H/cTNrIr2U3Y/3H/cY/3H/cf9xRyKcndaP9x/3H/cY/3FNnMw2M4/3H/cY/3H/cf9xT0ZsC5lx/3GP9x/3H/cY/3H/TTvcPEJx/3GP9x/3H/cUXArLP1/3H/cf9xj/cf9xQm+s6QWP9x/3GP9x/3H/NWsivJTd/3H/cY/3H/cf8wqEKxZ73/cY/3H/cf9xg0Z6O8mFz/cY/3H/cY/3H/NWsiu5TdcY/3H/cY/3H/StssYk1x/3H/cY/3H/cYPOIxtB3O/3GP9x/3GP9xMQjyv/cNj/cf9x/3GP8+4jGzHc7/cf9x/3GP9xMQoyv/XN/3H/cf9xj/cTbMErkz7XGP9x/3H/cY/3H/cT0u97LRCHH/cY/3H/cY/zl0creLjXH/cY/3H/cf9xj/RsCss/X/cf9xj/cf9xj/NWsiu5Tdcf9xj/cf9xj/cf9JIpx91nH/cY/3H/cf9xNmMluZzacY/3H/cf9xg1EUO77rz/cY/3H/cf9xRyKcndaP9x/3H/cY/3H/OXRyt4uNcY/3H/cY/3H/cT7Xl7EoaHH/cf9xj/cf9xg4xBW3O+px/3GP9x/3GP85xBW4O+r/cY/3H/cY/3H/cf9xj/cf8+4jGzHc7/cf9xj/cf9x/1+e0WFx/3GP9x/3H/cYMQoyvvXNcY/3H/cf9xj/cTKz0b1MLnGP9x/3GP9x/3H/cTuP8bRwDnGP9x/3GP9x/3H/cY/3E/QuGxvR6P9x/3GP9x/3H/cY/3E94PGzHw7/cf9xj/cf9x/3GP9xP0Lhsb0ej/cf9xj/cf9x/3GP9xO4/xtHAOcf9xj/cf9x/3GP9x/zYVwbrqPnGP9x/3GP9x/3H/cY/3FDGUzea/9xj/cf9x/3E0FwG86P7/cf9xj/cf9x/3GD/o5LEXG/9x/3GP9x/3H/cTrVYrYqnf9x/3H/cY/3H/NhXBuuo+cY/3H/cY/3H/cT3g8bMfDv9x/3GP9x/3GP9x/3E3drG4iU5xj/cf9x/3GP9x/3GP9x/3H/cY/3H/cf9xj/cf9xPj9FssC6j/cf9xj/cf9xM2sivZTdj/cf9xj/cf8wn+excBiP9x/3GP9x/3H/cTYKKLn113H/cf9xj/cf9xMFLhv60ecf9xj/cf9x/3GP9xOC4CuNH9/3GP9x/3H/cY/zlrGLiU5/9x/3GP9x/3GP8wpgOxafyP9x/3H/cY/3E3drG4iU5xj/cf9x/3GP9x/3H/cYN3RyuYuN/3H/cY/3H/cTOoOL1Xx/9x/3GP9x/3ExXBS/o+v/cY/3H/cf9xj/cf9x/3GP9x/3GP9xP4/nsHAYcY/3H/cY/3H/cTKz0b5MLv9x/3H/cY/3H/cY/3H/cTguArjR/f9xj/cf9xj/cf9x/z3flLQga/9x/3H/cY/3H/cY/3E1Rz66uMFx/3GP9x/3H/cY/3H/ILyIGhU3fo/3H/cf9xj/cT3iMbIdznH/cf9xj/cf9x/zgdtLniS/9xj/cf9x/3GEzkfDG4cY/3H/cf9xj/PjdSssitcf9x/3GP9x/3H/cY/3H/cTnXobcoXo/3H/cf9xj/cf81ayK8lN3/cf9x/3GP9x/zwmBbXZ+v9x/3H/cY/3H/cT/o5LEXG4/3H/cf9xj/cf8z542+GHKP9x/3H/cY/3H/PCYFtdn6/3H/cf9xj/cf9x/3E4xBW4O+r/cY/3H/cf9xg7j/G0cA5x/3H/cY/3H/I8uWGtNGnnH/cf9xj/cf82DGe785iP9x/3H/cY/3H/P+DxsR8Ocf9xj/cf9x/3EzAjW9/cqP9x/3H/cY/3H/cTt2p7WJWP9xj/cf9x/3GP9xOC4CuNH9/3GP9x/3H/cY/3H/cSfeGRqCHm5x/3GP9x/3H/cYP0Lhsb0ej/cf9x/3GP9x/3H/cYO4/xtHAOcf9x/3GP9x/3H/OLPHuUw4/3H/cf9xj/cf9xLmVAGhmr/nGP9x/3H/cY/3E/QuGxvR6P9x/3GP9x/3E0m1+8ZKCP9x/3GP9x/3E4xBW4O+r/cf9xj/cf9x/07kfCG4cf9xj/cf9x/3GDQXAbvo/nH/cY/3H/cf9xg/lgOwafxxj/cf9xj/cf88gUG0fr5x/3GP9x/3H/cUXArLP1/3H/cf9xj/cf8/4PGxHw5x/3GP9x/3H/cY/3H/N8wSujPtj/cf9x/3GP9xPeDxsx8O/3H/cY/3H/cf9xj/cf9x/3Eys9G+TC7/cY/3H/cf9xj/cf9xMFLhv60ecf9xj/cf9x/3GP9x/3H/NhXBu+o+/3H/cY/3H/cf9xj/cf9xMrPRvkwu/3H/cY/3H/cf9xj/cf9x/zYVwbvqPv9x/3GP9x/3H/cY/3H/cf8xUuGwvR7/cY/3H/cf9xj/cf9x/3GP9xOdehtyhe/3GP9x/3H/cY/3H/cf84drG5iU6P9x/3GP9x/3H/cY/3H/cf8zCjK99c1x/3GP9x/3H/cY/z05kbTGbv9x/3GP9x/3H/cY/3H/cf9xMrPRvkwu/3GP9x/3H/cY/3H/cf9xPeDxsx8Oj/cf9x/3GP9xM2sivZTdj/cf9x/3GP9x/3H/cYNBXBvOo+/3GP9x/3H/cY/3H/NAR0vfuL/3H/cY/3H/cTLw570PGHH/cf9xj/cf9xSz0cTC5x/3GP9x/3H/cS8dkBoeJv6P9x/3H/cY/3ExCjK/9c3/cf9x/3GP9xPjGUsc5rcY/3H/cf9xj/Mfjkvwcbcf9xj/cf9x/3FGejyYXHGP9x/3GP9x/zIKMr/1zY/3H/cY/3H/cTXOUbsxro/3H/cf9xj/cf9x/3GP9x/3GDNtYbySnnH/cY/3H/cf9xhI2yxyTXGP9x/3GP9x/z05kbTGbv9x/3GP9x/3H/MwoyvfXNcf9xj/cf9x/3GP9xMQoyv/XN/3H/cf9xj/cf83EUO67rz/cf9xj/cf9x/zJeU7+hrP9xj/cf9x/3GP8+4PGzHw6P9x/3GP9x/3H/cY/3H/cf9xj/cf9xj/cf8wVCGxu96P9x/3GP9x/3H/cY/3H/cf9xg6gUG2fr7/cf9x/3GP9x/3GP9x/3H/cY/3H/NG1hvZKej/cf9x/3GP9x/3E3ytK4NS1x/3H/cY/3H/cf9xPpqBsmV+/3GP9x/3GP9x/3H/cY/3H/cf9xg2HbS64kuP9x/3H/cY/3H/RRlMvmtxj/cf9x/3GP8wqEKxZ73/cf9x/3GP9x/0+czCYz/3H/cY/3H/cf9xj/cf9xQbdc9Ir/cf9x/3GP9x/1+e0WFx/3H/cY/3H/cUs9HEwucf9xj/cf9x/3GP8ztRG9Su5xj/cf9x/3GP9x/3E7j/G0cA5xj/cf9x/3GP9x/3H/cY/3Ey5U6+GrGP9x/3H/cY/3H/MaYDv1n8cf9xj/cf9x/3GP9xOKbut1kRcf9xj/cf9xj/cT6YQrJnvY/3H/cY/3H/cf82u8S6RDtx/3GP9x/3GP9xSYOMd8eP9x/3GP9x/3H/N7UHukr4j/cf9x/3GP9xP0Lhsb0ej/cf9xj/cf9x/zCoQrFnvf9xj/cf9x/3GEcinJ3W/3H/cf9xj/cf9PnMwmM/9x/3GP9x/3H/cYPYf0sngLcf9xj/cf9x/3E8Ioaz3Xlx/3GP9x/3GP85vfm4Qgb/cf9xj/cf9xj/cf81+hq7BeVx/3H/cY/3H/cf9xNx20uOJLcY/3H/cf9xj/cf9x/3GP9x/z3GSrQ5tY/3H/cf9xj/cf89yImzN3Zxj/cf9x/3GDNrIr2U3f9xj/cf9x/3GP9x/3FPRmwLmXH/cf9xj/cf9xJO9wGsEI/v9x/3GP9x/3H/NlLXuq0ocf9x/3GP9x/3H/cTBS4b+tHnGP9x/3H/cY/3H/cf9xj/cf9xj/cTnXobcoXv9x/3GP9x/3H/cY/3E8OZGzxm5x/3GP9x/3H/cY/3H/cf9xj/cf9xj/cf9x/3E/RCGxu97/cY/3H/cf9xj/cf8xUuGwvR7/cf9xj/cf9x/3E7j/G0cA5xj/cf9xj/cf871WK2Kp3/cY/3H/cf9xPeDxsx8O/3GP9x/3GP9x/3E2zBK5M+1xj/cf9xj/cf9x/3GP9x/3H/cYPpqBsWV+cY/3H/cY/3H/cf9xj/cf9x/3GDAMcbAEjv9xj/cf9xj/cf8/4PGxHw5x/3H/cY/3H/cY/zIKMr/1zf9xj/cf9xj/cf83zBK6M+3/cY/3H/cY/3H/N8wSujPt/3GP9x/3GP9x/3H/cYNgapuvlW/3GP9x/3H/cY/zkZNrjmyf9x/3H/cY/3H/cTkVt7bqSHGP9x/3H/cY/zCoQrFnvf9x/3H/cY/3H/cf9xPeDxsx8Oj/cf9x/3GP9xNswSuTPtcY/3H/cf9xj/cTuP8bRwDnH/cY/3H/cf9xj/cf8/4PGxHw5x/3GP9x/3H/cY/3EzayK9lN2P9x/3H/cY/3H/cf88j/G1cA6P9x/3H/cY/3FGePyocP9xj/cf9x/3GP8osPIqhPDdcf9xj/cf9x/3GP9x/yd3axqoiU6P9x/3H/cY/3H/cf9xj/cTBS4b+tHnH/cf9xj/cf9x/3GP9xNBXBvOo+j/cf9x/3GP9xNROCuux9cY/3H/cf9xj/OHaxuYlO/3GP9x/3H/cY/16e02H/cY/3H/cY/3ExtRG/Su7/cY/3H/cY/3H/cf9xj/cf9x/3GDuP8bRwDnH/cf9xj/cf9xPeDxsx8O/3GP9x/3H/cY/3H/cf9xj/Mfjkvwcbcf9xj/cf9x/3GDbMErkz7XH/cY/3H/cf9xj/cf86LgK20f1xj/cf9x/3GP9xPG1Ns5Kycf9x/3GP9x/3H/cT+WA7Fp/I/3H/cf9xj/cTqBQbZ+vv9x/3GP9x/3H/cTYI6Lr3F/9x/3GP9x/3E/mEKwZ71x/3GP9x/3GP9x/3H/cY/3H/MvRmvguZcY/3H/cf9xj/cf8uDoIaPxfej/cf9xj/cf9xOSqDt9V8j/cf9x/3GP83XAq5o/Vxj/cf9x/3GP9entNhj/cf9x/3GP85IFG4367/cf9xj/cf9x/zyP8bVwDo/3H/cf9xj/cf9x/3GP9x/zh2sbmJTo/3H/cf9xj/cf9x/3GP9x/3GP8zs9G+TC7/cY/3H/cf9xj/O9ehtShecf9xj/cf9x/3GP9x/ypI3Sprci1x/3GP9x/3H/MqKEvl17cY/3H/cf9xj/cf9xj/cf9x/3GD6YQrJnvY/3H/cf9xj/M1rUvqUr/3H/cY/3H/cf8zCjK99c1x/3GP9x/3H/cYL8fpKgOBbXGP9x/3GP9x/3H/cT4xlLLOa/9x/3H/cY/3H/cYN3RyuYuN/3H/cY/3H/cf9xMQxxvvOOcf9xj/cf9x/3GDd2sbiJTnH/cY/3H/cf9xj/cf9x/3GP9x/zIMcb/zjv9x/3GP9x/3H/cY/3H/cf9xg516G3KF7/cf9xj/cf9x/3GP9x/3H/cUXArLP1/3H/cY/3H/cf89i3O0dIyP9x/3H/cY/3H/cf9xj/Oi4CttH9cf9xj/cf9x/3GD0VrbLqUnGP9x/3H/cY/zIKMr/1zY/3H/cf9xj/cf9xPeDxsx8O/3GP9x/3H/cYLH9EKkgLvf9x/3GP9x/3H/MVLhsL0e/3GP9x/3H/cY/3E/eNywhyNxj/cf9x/3GP9x/3GD+NqLFyV/9xj/cf9x/3GP9xMQoyv/XN/3H/cf9xj/cf9xgwDHGwBI7/cY/3H/cf9xj/cf9x/3GP9x/3E4xBW4O+r/cf9xj/cf9xg7JMW02zpx/3GP9x/3GP9xNswSuTPtcf9xj/cf9xj/cTNrIr2U3f9xj/cf9xj/cf86F/a26Alx/3H/cY/3H/cYM2sivZTd/3H/cY/3H/cY/3E94PGzHw7/cf9x/3GP9x/3GDBJh7+2eHH/cY/3H/cf9xj/cf8xUuGwvR7/cf9xj/cf9x/3EwpMOwazz/cf9x/3GP9xPYW1s3pK/3GP9x/3GP9x/3H/cY/3H/cf9xj/O9Vitiqd/3H/cY/3H/cYNWVkupqbcY/3H/cf9xj/cf9x/3GP9xPDmRs8Zucf9xj/cf9x/3GDw3UrTIrf9x/3H/cY/3H/cTuP8bRwDnGP9x/3H/cY/3E7jbK1ck3/cf9xj/cf9xj/PB2qteJV/3H/cY/3H/cY/3H/cf8935S0IGv/cf9x/3GP9x/3EzBHS8+4txj/cf9x/3GP8yoEW/X7r/cf9xj/cf9x/3GCxLmBpLRn7/cY/3H/cf9xgp1hwaYp4+cf9x/3GP9x/3H/O9Vitiqdj/cf9x/3GP9x/3GP9xKEuiGotF3v9x/3H/cY/3H/cf8wqEKxZ73/cY/3H/cf9xj/N8wSujPt/3GP9x/3H/cY/3H/cY/3E61WK1Kp1x/3GP9x/3H/cT6agbJlfv9xj/cf9x/3GP9x/3E6gUG2fr7/cY/3H/cY/3H/cf9xj/cf9x/z43UrLIrXGP9x/3H/cY/3H/cYN3axuIlOcf9x/3GP9x/3H/cY/3H/cYQbdc5Ipx/3GP9x/3H/cYQm+s6QX/cf9xj/cf9x/3GP9x/3GP880yO0LNxx/3GP9x/3H/cY/z7iMbIdznGP9x/3GP9xO3antYlY/3H/cf9xj/cf9xj/cf9x/z/g8bEfDnH/cY/3H/cY/3H/cf9xMFLhv60ecf9xj/cf9xj/OXRyt4uNcf9xj/cf9x/3GDYdtLriS/9xj/cf9xj/cf83zlG5Ma5xj/cf9x/3GP8zlau+alT/cf9xj/cf9x/3EonYQahie+j/cf9x/3GP9x/zxh27WeJP9x/3H/cY/3H/JMXYGtOifv9xj/cf9x/3GDjEFbc76nGP9x/3H/cY/yOrISrVTe1xj/cf9x/3GP9x/y0EUBo/uv5xj/cf9x/3GP9x/3H/cY/3H/cY/3H/MwjyvvcN/3H/cY/3H/cf9xJIaDGseXzv9x/3H/cY/3H/cUJvrOkFj/cf9x/3GP9xM2sivZTdj/cf9x/3GP9x/zCoQrFnvf9x/3GP9x/3GP9xPYW1s3pK/3GP9x/3GP9x/zwmBbTZ+nGP9x/3GP9x/3ExCjK/9c3/cf9xj/cf9x/3GD+P57BwGHGP9x/3H/cY/3H/cf9xj/cf8x+OS/Bxtxj/cf9x/3GP9xO4/xtHAOcf9xj/cf9x/3GP81Ute8rSj/cY/3H/cf9xj/KJNSGpbK3v9x/3H/cY/3H/cT2H9LN4C/9x/3H/cY/3H/cTskxbXbOv9x/3GP9x/3H/cYMPRmsBuZ/3H/cY/3H/cYOMQVtzvqcf9xj/cf9xj/cTazx7pMOP9x/3GP9x/3GP9BDrwAJP9xj/cf9x/3GDSbX7xkoP9xj/cf9x/3GP86LgK20f1x/3GP9x/3H/cY/3H/M7PRvkwuj/cf9xj/cf9x/3GP9x/3GP9x/3H/cY/3H/cf9xg/lMOxazyP9x/3GP9x/3H/NfjavAcl/3GP9x/3H/cYNqptulWSj/cf9xj/cf9x/zfMEroz7Y/3H/cY/3H/cf9xOyYFtNn6cf9xj/cf9x/3GP88j/G1cA7/cf9xj/cf9x/3GD9C4bG9Hv9xj/cf9xj/cf8yCjK/9c2P9x/3GP9x/3H/cT7OPbIxwv9x/3GP9x/3GP9xI4oCGsdf3nH/cf9xj/cf9xgzayK9lN3/cf9xj/cf9xj/cT6YQrJnvY/3H/cY/3H/cf9xPeDxsx8O/3GP9x/3GP9x/3H/cY/zvXobUoXnH/cf9xj/cf9xj/cf9x/3GP9x/zFUIb+r3nH/cf9xj/cf9xNGnivJYd/3H/cY/3H/cf8w3P2xMwL/cf9xj/cf9x/3E3G3W55Ir/cY/3H/cY/3H/cTJa1L2lK3H/cY/3H/cY/3ExtRG/Su7/cY/3H/cY/3H/S4OMZ8f/cf9xj/cf9x/3E4IFG4367/cf9x/3GP9x/3H/cY/3H/cY/3H/cTT42rsHJXH/cY/3H/cf9xg70eO0Lhxx/3GP9x/3H/cYM79DvEC8cY/3H/cf9xj/cf9xg2drG6iU6P9x/3GP9x/3EwUuG/rR5x/3H/cY/3H/cS0Ogho/F97/cf9xj/cf9x/3EwUuG/rR5x/3GP9x/3GP9x/zGdqLByV/9x/3H/cY/3H/cY/zVrIruU3XH/cY/3H/cY/3E7j/G0cA5x/3H/cY/3H/cTooRLbXu/9x/3GP9x/3H/cTZjJbmc2nGP9x/3H/cY/3H/Oi4CttH9cY/3H/cf9xj/cf9x/ynhtRqB5K6P9x/3GP9x/3H/cTbMEroz7f9x/3GP9x/3H/cSR/aBq4CX5xj/cf9x/3GP9x/zMKMr31zXH/cf9xj/cf9xIzggGsx9/nH/cY/3H/cf9xg09Fy8C6OP9x/3GP9x/3H/cTsmBbTZ+nH/cY/3H/cf9xgzpvi9WQf/cY/3H/cf9xj/N8wSujPt/3GP9x/3H/cY/3H/P+DxsR8Ocf9xj/cf9x/3E2H/O64Az/cY/3H/cf9xMgjyvfcNcY/3H/cf9xj/QQ68ACT/cY/3H/cf9xj/cf9xj/cf9x/3E4LgK40f2P9x/3GP9x/3H/Mgxxv/OO/3H/cY/3H/cf9xj/cf9xj/cf9xPDmRs8Zucf9xj/cf9x/3GP9x/3GP9x/3H/cTd2sbmJTv9x/3H/cY/3H/cYOo/xtnAOj/cf9x/3GP9x/3GP9x/3E516G3KF7/cY/3H/cf9xj/cTKxkr5ObY/3H/cY/3H/cf82FcG76j7/cf9x/3GP9x/3GP82DGe785j/cf9xj/cf9x/y/Uwiois93/cY/3H/cY/3H/cUJvrOkFj/cf9x/3GP9x/3H/S4OMZ8f/cY/3H/cY/3H/P+6ishFd/3H/cY/3H/cf9xNx20uOJLcY/3H/cf9xj/cf9x/zt+pLWBW3H/cY/3H/cf9xMFCisL9d/3GP9x/3H/cY/3E735S1IGuP9x/3H/cY/3H/NhOCu+x9j/cf9x/3GP9x/zwmBbXZ+v9x/3H/cY/3H/cTRrIruU3XH/cf9xj/cf9xNswSujPt/3H/cf9xj/cf9xOC4CuNH9j/cf9x/3GP9x/zSz0bxMLnH/cf9xj/cf9xQm+s6QWP9x/3H/cY/3H/LJWHGlanjv9x/3H/cY/3E82xa0JOmP9x/3H/cY/3H/P+DxsR8Ocf9xj/cf9x/3GDfIk7g3bHH/cY/3H/cY/3H/cTa1B7lK+HH/cY/3H/cY/3E4IFG3365x/3GP9x/3H/cY/3H/P+DxsR8Ocf9xj/cf9x/3GP9x/3H/cY/3H/cY/3H/cTFcFL+j6/9xj/cf9x/3GEG3XOSKcf9xj/cf9x/3GDrTI7Ys3P9x/3GP9x/3H/cYMEdIsMi3/3GP9x/3GP9x/zvAlrU/aXH/cf9xj/cf9xg4LgK40f3/cf9x/3GP9x/3GP9x/3H/cY/3H/cf9xPeIxsh3OcY/3H/cf9xj/cf9xgzbWG8kp5x/3H/cY/3H/cUZ6PJhccY/3H/cY/3H/cTnXobcoXv9xj/cf9x/3GDnXobcoXv9x/3H/cY/3H/cY/3H/cf9xRno8qFz/cf9x/3GP9x/3H/T5zMJjP/cf9xj/cf9xj/cUcinJ3W/3H/cY/3H/cf9xNRXBuuo+cf9xj/cf9x/zFUIb+r3nH/cf9xj/cf9xj/cf9xQxlM3muP9x/3H/cY/3H/cf9xj/QQ68ACT/cY/3H/cY/3H/cf9AVmwbmf9x/3GP9x/3H/cU6czBYzcf9xj/cf9xj/cUG3XOSKcY/3H/cf9xj/cf9x/3FOnMwWM3H/cY/3H/cY/3H/QFZsG5n/cf9x/3GP9x/3H/TTvcPEJx/3GP9x/3GP9x/zVrIruU3XGP9x/3GP9x/3E1E4K77H3/cf9x/3GP9xNswSuTPtcY/3H/cf9xj/LQRQGj+6/nH/cY/3H/cf9xOtVitiqd/3H/cf9xj/cf8/4PGxHw5x/3GP9x/3H/cSZA6iqr8V3/cY/3H/cf9xj/Mgoyv/XNj/cf9x/3GP9x/3FBt1z0iv9x/3H/cY/3H/PI/xtXAO/3GP9x/3H/cY/0bArLP1/3H/cY/3H/cY/3H/cf9xgys9G9TC5x/3GP9x/3GP9xOC4CuNH9/3H/cY/3H/cY/yLU8BrysP7/cf9x/3GP9x/3H/NWsivJTd/3H/cY/3H/cf9xO3jmtIcZcY/3H/cf9xj/cf9xgulX0aJqguj/cf9x/3GP9x/zJQor6vXXH/cf9xj/cf9xj/M7PRvkwu/3GP9x/3H/cY/3EsANEaT/Luj/cf9x/3GP9x/3E/6OSxFxuP9x/3H/cY/3H/IhDHGv7zjv9x/3GP9x/3GP88j/G1cA7/cf9x/3GP9x/3GP9xOC4CuNH9/3H/cY/3H/cY/zH45L8HG3H/cf9xj/cf9xj/cf9xO4/xtHAOcf9xj/cf9xj/cf9xMFLhv60ecf9x/3GP9x/3GP9xOC4CuNH9/3H/cY/3H/cY/3E4LgK40f3/cf9xj/cf9xj/cf9xLKgUGjV+vnH/cY/3H/cf9xRnj8qHCP9x/3H/cY/3H/cTw3UrTIrf9xj/cf9xj/cTsdqrTiVXH/cY/3H/cY/3EyWtS9pStx/3H/cY/3H/cY/ys8ihpsN16P9x/3H/cY/3H/cTXOUbsxro/3H/cY/3H/cf9xj/cf9x/3GP9x/3GD6agbFlfnGP9x/3H/cY/3H/cf9xj/cTbMErkz7XGP9x/3H/cY/3H/cTgZNrfmyXH/cY/3H/cY/3H/cf9xj/Ml5Tv6Gs/3H/cf9xj/cT7Xl7EoaHH/cf9xj/cf9xNBXBvOo+j/cf9xj/cf9xOtVitSqdcY/3H/cf9xj/MVLhv60ecY/3H/cY/3H/cV2e02H/cf9x/3GP9xKF/oKooBff9xj/cf9x/3GP81aeK8lh2P9x/3H/cY/3H/M7URvUrucY/3H/cY/3H/cUjbLIJN/3GP9x/3H/cY/zFS4b+tHnGP9x/3GP9x/3H/Nb0EvEL7/3H/cY/3H/cY/3H/cf8tAhEaT97uj/cf9xj/cf9x/zNcFL2j63H/cY/3H/cY/3E6Ydu2niSP9x/3H/cY/3H/NPxZvQOm/3H/cf9xj/cf9xPDdStMit/3GP9x/3GP9x/16e02GP9x/3GP9x/3H/M/Dnvg8Y/3H/cY/3H/cf82u8S6RDtx/3GP9x/3GP85xBW4O+r/cY/3H/cY/3H/cTguArjR/f9xj/cf9xj/cf82FcG66j5xj/cf9x/3GP9x/3GP9x/3E3drG4iU5xj/cf9x/3GP9x/3EzAjW9/cr/cY/3H/cY/3H/N8wSujPt/3GP9x/3GP9x/0uDjGfH/3H/cY/3H/cf9xg2zBK5M+1x/3GP9x/3H/cYMQoyvvXNcY/3H/cf9xj/cTsba7XklP9xj/cf9xj/cTuP8bRwDnH/cf9xj/cf9xj/cf88JgW02fpxj/cf9xj/cf9x/3GP9x/3EwUuG/rR5x/3GP9x/3H/cTEKMr/1zf9xj/cf9x/3GP86LgK20f1x/3GP9x/3H/cT+YQrBnvXGP9x/3H/cY/3H/cY/3H/cTNtYbySnnGP9x/3GP9x/3H/cTBS4b+tHnH/cY/3H/cY/3H/T5zMJjP/cf9x/3GP9x/3FJ2exiYXGP9x/3H/cY/3FBt1zkinGP9x/3H/cY/3H/QQ68ACSP9x/3GP9x/3H/cTKVq75qVP9x/3H/cY/3H/cTguArjR/Y/3H/cf9xj/cf9x/3GP9x/3ExDHG+845x/3GP9x/3H/cUzkfEG4/3GP9x/3H/cY/3H/cf9xj/cf9xj/cf9x/zCqgbBlfnH/cY/3H/cf9xXZ7TYf9xj/cf9x/3GP9xTOR8Qbj/cf9x/3GP9x/3GP9x/3H/cY/3H/cf9xj/Pyp5stWG/3H/cY/3H/cf9xj/cf9Ct1z0io/3H/cf9xj/cf9xj/cf9xRcCso/Vxj/cf9x/3GP9x/3E2zBK6M+3/cf9x/3GP9x/3GEZ4/Khw/3H/cf9xj/cf9xj/cf9x/zh2sbmJTo/3H/cf9xj/cf9xj/MKhCsGe9cY/3H/cY/3H/cTVno7qYXHH/cf9xj/cf9xRno8mFxxj/cf9x/3GP9x/3E/6iSwFdtxj/cf9x/3GP9x/3GP9x/3H/cY/3E0vQS7Qvtx/3H/cY/3H/cf88zAi0M/dxj/cf9x/3GP80WJW8p2px/3GP9x/3H/cY/3Ely4was0c+j/cf9x/3GP9xNmMluZzacf9x/3GP9x/3H/cY/zKgRb9fuv9x/3GP9x/3GP9x/3H/cTJa1L2lK3GP9x/3GP9x/3H/cY/3H/cf9xj/cTL+mL4BZ/9x/3H/cY/3H/cSKJfCrnaD3/cY/3H/cY/3H/cTjEFbg76v9x/3GP9x/3H/cY/3H/cY/3H/cf9xj/cT4RL7Lu0P9x/3H/cY/3H/cYNswSuTPtcf9x/3GP9x/3GP9x/3Eys9G+TC7/cf9x/3GP9x/3GP9xQbdc5Ipxj/cf9x/3GDcgUbnfro/3H/cY/3H/cTQVwbzqPo/3H/cf9xj/cf9xg94PGyHw5xj/cf9x/3GP9x/3GP9xMwI1vf3K/3H/cY/3H/cf9xPS73stEIcY/3H/cf9xj/cT2H9LJ4C3GP9x/3H/cY/3H/M7PRvkwuj/cf9xj/cf9xNmMluZzacf9xj/cf9x/3GP8nl9AaloL+cY/3H/cY/3H/cf9xKC18Go0oPv9x/3H/cY/3H/cTOxkrxObXH/cY/3H/cf9xg7JMW02zpx/3GP9x/3GP9xMQoyvvXNcY/3H/cY/3H/cf8/4PGxHw5x/3GP9x/3GP9x/yHBZBoE6b7/cf9x/3GP9x/3H/cTRrIruU3XH/cY/3H/cf9xj/cTIGs775TP9x/3GP9x/3H/cT+WA7Fp/I/3H/cf9xj/cf9xPeIxsh3Ocf9xj/cf9x/3GE5GbCuZ/3GP9x/3H/cY/0+czBYzcY/3H/cY/3H/cf9FGUzOa/9x/3H/cY/3H/cTHyJ78N2P9x/3H/cY/3H/cYP0Lhsb0e/3GP9x/3H/cY/z3dVbQiqv9xj/cf9xj/cf83Rf65ugFxj/cf9x/3GP9xSzvcXEL/cf9xj/cf9x/3GC0OghovF95x/3GP9x/3H/cY/zNa1L6lK/9x/3GP9x/3H/cYPDdStMit/3H/cf9xj/cf86fqS3gVuP9x/3GP9x/3H/cYMQoyvvXNcY/3H/cf9xj/cf81FwG86P6P9x/3H/cY/3H/cf9xj/P+6ishFd/3H/cY/3H/cf9xg1zlG7Ma7/cf9xj/cf9x/3GP9MPRxcLv9x/3H/cY/3H/cYMqy2vVNJcf9x/3GP9x/3H/PtsWsyTp/3H/cY/3H/cY/3H/cf8+4jGzHc7/cf9xj/cf9xj/cf9x/3GP9x/3GP9x/3H/cTbMEroz7f9x/3GP9x/3H/cY/3H/cf9xj/cf9xgzvQS9Qvv/cY/3H/cY/3FGejyYXHH/cf9xj/cf9xg84jG0Hc7/cY/3H/cY/3E7j/G0cA5x/3H/cY/3H/cY/3H/Mgoyv/XNj/cf9xj/cf9xNQxnuvOYcY/3H/cf9xj/cf9xNswSujPt/3H/cf9xj/cf9xg3Vky4qbNxj/cf9x/3GP9xOh/ptuAW/3GP9x/3H/cY/3E3xlS5OauP9x/3GP9x/3H/cYM21hvJKecf9xj/cf9x/3GP9x/3GP9x/3H/cY/3E1zlG7Ma7/cY/3H/cf9xj/cf9xNBXBvOo+j/cf9xj/cf9x/3GP9x/3GP9x/zp+pLeBW4/3H/cf9xj/cf9xj/cf9xTpzMFjNx/3H/cY/3H/cUXArKP1cY/3H/cY/3H/cUAOvAAk/3H/cf9xj/cU2czDYzj/cf9xj/cf9x/3E3drG5iU7/cf9x/3GP9x/3GDdrGLmU54/3H/cY/3H/cf80bWG9kp6P9x/3GP9x/3H/JTbgGryR/nH/cY/3H/cY/3H/cTuP8bRwDnH/cY/3H/cY/zouArbR/XH/cf9xj/cf9xj/OXRyt4uNcf9xj/cf9x/3GDCihLBte/9x/3H/cY/3H/cTKz0b5MLv9x/3GP9x/3H/TD0cXC7/cY/3H/cf9xj/JoIFGrffrv9x/3GP9x/3GP83zBK6M+3/cf9xj/cf9xj/cf9xPYf0sngLcY/3H/cY/3H/cf9xgxoEW+X7px/3H/cY/3H/cY/3E5fqS2gVtxj/cf9x/3GP9x/3E0ayK7lN1x/3H/cY/3H/cY/3E/6OSxFxv/cf9xj/cf9xg6JgW22fr/cf9xj/cf9xj/PI/xtXAO/3H/cf9xj/cf9xgzayK9lN3/cf9xj/cf9xj/cf9x/zgdtLniS/9x/3GP9x/3GP85xBW4O+r/cY/3H/cY/3H/cf82FcG76j7/cf9x/3GP9x/3E1Cii79deP9x/3GP9x/3H/JzyUGqw2vo/3H/cf9xj/cf81v0O7QLxx/3H/cY/3H/cYQm+s6QX/cf9xj/cf9x/3E+moGyZX7/cY/3H/cf9xgxQ8m/vDaP9x/3H/cY/3H/O3xltoOa/3H/cY/3H/cf9xj/cTrTI7Ys3P9xj/cf9x/3GDggUbffrnH/cf9xj/cf9x/zzR47UuHI/3H/cY/3H/cf9xMgazvvlM/3GP9x/3GP9xPItzs3SMcf9xj/cf9x/3GDhSzbitMv9x/3H/cY/3H/cYLtKDKhLXzXGP9x/3H/cY/zBUIbG73o/3H/cf9xj/cf8xVCG/q95x/3H/cY/3H/cY/0w9HEwucY/3H/cf9xj/PI/xtXAO/3H/cY/3H/cf9HejyoXI/3H/cf9xj/cf9x/3FJ2exyYf9x/3H/cY/3H/cf9xj/cf9xj/cf9x/3GDd2sbiJTnH/cf9xj/cf9xOSqDt9V8j/cf9xj/cf9x/3GD9EIbC73nGP9x/3H/cY/3H/cf9xj/Ju0xGrEs7v9x/3H/cY/3H/cTof6bbgFo/3H/cf9xj/cf9xPeDxsx8O/3GP9x/3H/cY/3E5wtW2PSpx/3H/cY/3H/cY/zZQmLqvZ3H/cY/3H/cf9xg/dp2xiWL/cY/3H/cf9xj/cTa1B7lK+HH/cY/3H/cY/3H/cf9xj/cf9x/zKZKr9m1f9xj/cf9xj/cf9x/3GP9x/3H/cTzflLMga3H/cY/3H/cf9xj/M/DnvQ8YcY/3H/cf9xj/cUAOvP8UcY/3H/cf9xj/cf8lhoMax5fO/3GP9x/3GP9x/3E/6OSxFxv/cY/3H/cY/3H/cf84YeW4nhpxj/cf9x/3GP9x/zyP8bVwDv9xj/cf9x/3GP9x/3E0ayK7lN1x/3H/cY/3H/cf9xNswSujPt/3H/cY/3H/cf87XP+2owCP9x/3GP9x/3H/cTKz0b5MLv9x/3GP9x/3GP9xI8XYGsOifnH/cf9xj/cf9xj/Pof0s3gL/3H/cY/3H/cY/3H/cf9xj/cTuP8bRwDnH/cY/3H/cf9xOL85t0DGcf9x/3GP9x/3H/LgDRGj/y7v9x/3GP9x/3H/cY/zKgRb9fuv9x/3GP9x/3H/M6y2vlNJj/cf9xj/cf9x/3EgHpxKDxY7/3H/cf9xj/cf9xNmMluZzacf9xj/cf9xj/cf9x/3GP9xNBXBvOo+/3GP9x/3GP9x/y6deho2KF7/cf9x/3GP9x/3H/cY/3H/cY/z+agbJlfo/3H/cf9xj/cTNrIr2U3Y/3H/cf9xj/cf9x/3GP9x/3GP8716G1KF5x/3H/cY/3H/cTQXAbzo/v9x/3H/cY/3H/cf8/Knmy1Yb/cY/3H/cY/3H/M+nMvRYzcY/3H/cf9xj/cf8xUuGwvR7/cf9xj/cf9x/3GDYdtLriS/9xj/cf9xj/cf9x/ymfwxqGA87/cY/3H/cf9xj/StnscmH/cf9xj/cf9x/3FLPRxMLnGP9x/3H/cY/3FLO9xcQv9x/3GP9x/3H/cY/3H/cf8zWtS+pSuP9x/3H/cY/3H/M7PRvkwuj/cf9xj/cf9x/3GP8x+OS/Bxtx/3GP9x/3H/cY/yQ24Brckf6P9x/3H/cY/3H/TD0cXC7/cf9xj/cf9x/3EytRG9Su5x/3GP9x/3H/cY/3H/cY/y+2nCoUlj1x/3GP9x/3H/cY/3E9NROyyuxx/3GP9x/3H/cY/3H/cY/3H/cf86cjO2jcxx/3H/cY/3H/cf9xNRXBuuo+cf9xj/cf9x/3GP9x/3H/N85RujGu/3H/cf9xj/cf9xj/cf9x/3GP9x/3H/cY/3E3drG4iU5xj/cf9x/3GP9xL6pJGhVbbv9xj/cf9x/3GP9xPeDxsx8O/3H/cY/3H/cf9xg+zj2xMcJxj/cf9x/3GP9xO4/xtHAOcf9xj/cf9x/3GP88j/G1cA7/cf9xj/cf9x/3GP9x/3H/cTBS4b+tHnGP9x/3H/cY/3H/Oi4CttH9cY/3H/cf9xj/cf9xPeDxsx8O/3GP9x/3H/cY/3E7j/G0cA5x/3GP9x/3H/cY/3E4LgK40f3/cY/3H/cf9xj/PI/xtXAO/3H/cY/3H/cf9xg8N1K0yK3/cf9x/3GP9x/3E/6iSwFdtxj/cf9x/3GP9x/zfMEroz7Y/3H/cf9xj/cf9xNGsiu5Tdcf9x/3GP9x/3GDi7urhERf9x/3GP9x/3GP9x/3H/cY/3H/cTnXobcoXv9xj/cf9xj/cf9x/3GP9x/ylxrRp45S5xj/cf9xj/cf9x/3GP9x/3GP9x/3H/cYMKKEsG17/3H/cf9xj/cf9xj/cf8xUuGwvR7/cf9x/3GP9x/3GP9x/3E7j/G0cA5x/3GP9x/3GP9x/0UZTL5rcf9xj/cf9xj/cf9xM2sivZTdj/cf9xj/cf9x/3E3drG5iU7/cf9x/3GP9x/3GP9x/3E4LgK40f3/cY/3H/cY/3H/P+DxsR8Ocf9x/3GP9x/3GP9x/3H/cY/3H/cf8zWtS+pSuP9x/3H/cY/3H/cf89i3O0dIyP9x/3GP9x/3H/cTguArjR/Y/3H/cY/3H/cf9xgzayK9lN3/cY/3H/cf9xj/M+eNvhhy/3GP9x/3H/cY/3ExoEW+X7px/3GP9x/3H/cYPphCsme9j/cf9x/3GP9x/zFUIb+r3nH/cf9xj/cf9xj/Otehtyhej/cf9xj/cf9x/3GP9x/3GP89jbKzck1x/3H/cY/3H/cf9xj/cf8716G1KF5xj/cf9x/3GP9x/3H/cYNBcBu+j+cf9xj/cf9x/3GP86cPO2jwxxj/cf9x/3GP9xOswItjP3/3H/cY/3H/cf9xgp9EIaYLvecY/3H/cf9xj/cT0z07PMLP9xj/cf9x/3GEJvrOkF/3H/cY/3H/cY/zyP8bVwDv9x/3H/cY/3H/cYJ5/DGpYDzo/3H/cf9xj/cf85xlS4Oav/cf9x/3GP9x/3GEzkfDG4cf9xj/cf9xj/PuIxsh3OcY/3H/cY/3H/cf9HejyoXP9xj/cf9xj/cT2H9LJ4C3H/cY/3H/cY/zCoQrBnvXGP9x/3GP9x/yBwPCoJ/D1xj/cf9x/3GP9x/zizx7hMOHGP9x/3H/cY/3H/KkuiGmtF3nH/cf9xj/cf9xg0u8S7RDtxj/cf9x/3GP9xPeDxsx8O/3H/cY/3H/cf9xhNnMw2M/9xj/cf9xj/cf9x/3E1Z6O6mFxx/3GP9x/3GP9x/zFS4bC9Hv9x/3H/cY/3H/cTw5kbPGbnGP9x/3H/cY/3E/6OSxFxv/cY/3H/cf9xj/cTNrIr2U3Y/3H/cf9xj/cf9x/zouArfR/f9x/3H/cY/3H/cf9xO4/xtXAO/3H/cf9xj/cf9x/zVrIryU3f9x/3GP9x/3H/cY/3H/NhXBu+o+/3H/cf9xj/cf9x/3GP9x/zSz0bxMLnH/cf9xj/cf9x/3GDguArjR/f9x/3GP9x/3H/cTjEFbg76v9xj/cf9x/3GP9x/3GP9x/3E94PGzHw7/cf9xj/cf9xj/cf9x/3E/0dmxLiaP9x/3H/cY/3H/cf9xN8iTuTds/3H/cY/3H/cY/3H/cf9fntFhcf9xj/cf9x/3GP9FGUy+a3H/cY/3H/cf9xj/cf9x/1+e0WFx/3GP9x/3H/cYPOIxtB3Oj/cf9x/3GP9x/3EzBHS8+4tx/3GP9x/3GP9x/3H/cS7Sgyoi182P9x/3H/cY/3H/cf8xUuGwvR7/cY/3H/cf9xj/cf9IePyIcHH/cY/3H/cY/zlyM7iNzP9xj/cf9x/3GP9x/3E4LgK40f2P9x/3H/cY/3H/MKhCsWe9/3H/cY/3H/cf9xNswSujPt/3H/cY/3H/cf9xj/On6kt4Fbj/cf9x/3GP9x/3FDGUzea4/3H/cf9xj/cf81FwG86P6P9x/3H/cY/3H/cf9xj/cf9xj/cf8sk0gaVst+j/cf9x/3GP9x/3H/Oi4Ct9H9/3H/cf9xj/cf9x/zKgRb9fuo/3H/cf9xj/cf9xO4/xtHAOcY/3H/cf9xj/cf82u8S6RDtx/3GP9x/3H/cY/3H/cY/3ExXBS/o+v/cf9xj/cf9x/3GP9xMQoyv/XN/3H/cf9xj/cf9x/3GP9x/3GP9xPpqBsmV+/3H/cf9xj/cf9x/3GP9x/3GDd2sbiJTnH/cf9xj/cf9x/3GP9x/3GP9x/zKihL5de3H/cY/3H/cf9xj/cf9xg516G3KF7/cf9x/3GP9x/3H/cY/3H/OHaxuYlOj/cf9x/3GP9x/3H/cY/3H/O9ehtShecY/3H/cf9xj/cf9x/zouArfR/f9x/3H/cY/3H/cf9xOS4CttH9cf9x/3GP9x/3H/cTBJh7DGeP9xj/cf9x/3GP9xNLvEvEQ7/3H/cY/3H/cf9xj/Pof0s3gL/3GP9x/3H/cY/3H/PB/ptOAWcY/3H/cf9xj/cf81ayK8lN3/cf9x/3GP9x/3GEMZTN5r/3H/cf9xj/cf9xj/cf9x/3GDcZNrnmyY/3H/cf9xj/cf9xMKTDv1s8cY/3H/cf9xj/cf9xNc5RuzGuj/cf9x/3GP9x/3GP9x/3H/cY/3Ez4c+9HjCP9x/3H/cY/3H/cTuP8bRwDnGP9x/3H/cY/3H/cTUVwbrqPnH/cf9xj/cf9x/3GCy8Wio0Ol1x/3H/cY/3H/cY/3H/LU3XGksijv9xj/cf9xj/cf9xPNsWtCTpj/cf9xj/cf9x/3GP8ygN+/fyCP9x/3H/cY/3H/cY/3H/O9ehtShecf9xj/cf9x/3GP9x/3E0ayK7lN1x/3H/cY/3H/cY/zyP8bVwDv9x/3H/cY/3H/cYJEjnKrtxjXH/cf9xj/cf9xNGsiu5Tdcf9x/3GP9x/3Etu6AaJEX+cY/3H/cf9xj/cf8/4PGxHw5x/3GP9x/3H/cY/3H/cY/3H/cf9xj/cTRp4ryWHf9x/3H/cY/3H/cf9xJ5CNKob3LXGP9x/3GP9x/3H/cTbMEroz7f9x/3GP9x/3H/cY/zVrIruU3XGP9x/3H/cY/3H/cf8gp7waBoQ+cY/3H/cf9xj/cf9xj/JdqkGrJVvnH/cY/3H/cf9xj/cf9x/3GDwu97TRCI/3H/cf9xj/cf9xP+oksBXbcY/3H/cY/3H/Oi4CttH9cf9xj/cf9xj/cTKTbL5sk/9x/3GP9x/3GP9x/3H/cY/3H/MKhCsWe9/3H/cY/3H/cf9xg9fpqzgWX/cf9xj/cf9x/3GDuP8bRwDnH/cf9xj/cf9x/0BWbBuZ/3H/cY/3H/cf9xj/PuIxsx3O/3H/cf9xj/cf9xg2ytK6NS3/cf9xj/cf9x/3E2tQe6Svj/cf9x/3GP9x/3GDvIibU3dv9x/3H/cY/3H/cY/3H/cf9xj/cf9x/zyP8bVwDo/3H/cf9xj/cf9x/3GP9x/3GP9x/0h4/Ihwcf9xj/cf9xj/cf9xTOR8Qbj/cf9xj/cf9x/3GE2czDYz/3GP9x/3GP9x/3H/TD0cXC7/cf9xj/cf9xj/cUZ4/Khw/3H/cY/3H/cY/3H/cf9xj/N8wSujPt/3GP9x/3H/cY/yK2yhrkk15x/3GP9x/3GP9x/3ExoEW+X7pxj/cf9x/3GP9x/3Exgh++feBx/3GP9x/3H/cY/3H/NqJ6u12F/3H/cY/3H/cf9xg5ZVq3mqX/cf9xj/cf9xj/cf9x/3GD7VWLEqp3GP9x/3H/cY/3ExtRG/Su6P9x/3H/cY/3H/OxN4teyHcY/3H/cf9xj/cf9x/3GP85xBW4O+qP9x/3H/cY/3H/cT6DdrJ8if9x/3GP9x/3H/cTGX6r9oFY/3H/cf9xj/cf84drG5iU6P9x/3H/cY/3H/cf9xj/Oi4CttH9cf9xj/cf9x/3GP9x/3GDQVwbzqPv9x/3GP9x/3H/cYI9zjGsIxznH/cY/3H/cf9xj/cf9x/3E3qm25VZL/cf9x/3GP9x/3H/Oi4Ct9H9/3H/cf9xj/cf9x/zjMErgz7XH/cf9xj/cf9x/z0dqrPiVXH/cf9xj/cf9x/3E3HbS44ktxj/cf9x/3GP9x/3E2zBK6M+3/cf9x/3GP9x/3H/cTggUbjfrv9x/3H/cY/3H/cYO78vtUDQj/cf9x/3GP9x/3FM5HxBuP9x/3GP9x/3GP9xRcCso/Vx/3GP9x/3H/cYN8iTuDdscf9xj/cf9xj/cf8yUKK+r11x/3H/cY/3H/cf9xgqReQaW6G+cf9x/3GP9x/3H/cY/3H/cY/3H/cTbMErkz7XGP9x/3GP9x/3H/cYNBXBvOo+/3H/cY/3H/cY/3H/P+DxsR8Ocf9x/3GP9x/3GP9x/zSqd7xViHGP9x/3H/cY/3H/cYPDdSs8itcY/3H/cY/3H/cTJa1L2lK3H/cY/3H/cY/3H/JTbgGryR/nH/cf9xj/cf9x/3E0pLm8W0b/cY/3H/cf9xj/cf9xj/cf9xPCKGs915cf9x/3GP9x/3GP83YyW5nNpxj/cf9xj/cf9x/3GP9x/3H/Q7dc1Ipx/3H/cY/3H/cf9xj/cf89OZG0xm7/cY/3H/cf9xj/cTl8ZbeDmo/3H/cf9xj/cf8wqoGwZX5x/3GP9x/3H/cY/3E70eO0Lhxxj/cf9x/3GP9x/zZno7uYXP9x/3H/cY/3H/cY/0kinH3Wcf9x/3GP9x/3H/cY/zcRQ7nuvHGP9x/3H/cY/3H/cUZ6PJhccY/3H/cY/3H/cUzkfEG4/3H/cY/3H/cf9xj/cf9x/3GP9x/3GF2e0mFx/3GP9x/3GP9x/3H/cY/3H/cf9xj/cUZ6PJhccf9xj/cf9x/3GP9x/zvXobUoXnGP9x/3H/cY/3H/cf9xj/cf9xgzayK9lN3/cf9xj/cf9xj/LEOlGkvFrnH/cf9xj/cf9x/3GP83zBK6M+3/cY/3H/cf9xj/cf81vQS8Qvv/cf9xj/cf9xj/cf9x/3GP88j/G1cA7/cf9xj/cf9x/3GF2e0mFx/3GP9x/3GP9x/z5w6bOPFv9xj/cf9x/3GP9x/3H/S4OMZ8f/cY/3H/cY/3H/cTWierpdhXH/cf9xj/cf9xj/NhOCu+x9/3GP9x/3H/cY/3E3dHK5i43/cY/3H/cf9xj/cf9xIH0zGgkszv9x/3H/cY/3H/cY/zouArbR/XH/cf9xj/cf9xj/Oi4CttH9cf9x/3GP9x/3GP9x/z/g8bEfDnH/cf9xj/cf9xj/cf9x/0bArLP1j/cf9x/3GP9x/3GP9x/3H/P+6ishFd/3GP9x/3H/cY/3H/cY/zFS4b+tHnGP9x/3H/cY/3H/QFZsG5n/cf9x/3GP9x/3EytRG9Su5x/3H/cY/3H/cY/3H/cTJa1L2lK3H/cY/3H/cY/3H/OHaxuYlO/3GP9x/3H/cY/3H/cY/3H/PTmRtMZu/3H/cY/3H/cf9xj/cf9xj/cf9xMFLhv60ecf9x/3GP9x/3GP8/moGyZX6P9x/3H/cY/3H/cUs73FxC/3H/cY/3H/cY/zFS4b+tHnGP9x/3H/cY/3E94PGzHw7/cf9xj/cf9x/3GDwu97TRCI/3H/cf9xj/cf8+4jGzHc7/cf9xj/cf9xj/cf9x/3GP8zs9G+TC7/cY/3H/cY/3H/cf82u8S6RDtx/3GP9x/3GP9x/3H/cY/3H/cf8vYnsqKdhNj/cf9xj/cf9x/3GP9x/yn4wBqAc/6P9x/3H/cY/3H/cY/3H/cf9xM79DvUC8/3GP9x/3H/cYP0Lhsb0e/3GP9x/3GP9x/zpw87aPDHGP9x/3GP9x/3H/MwoyvfXNcf9xj/cf9x/3GDskxbTbOnH/cY/3H/cY/3H/cTt2p7WJWP9x/3GP9x/3GP9x/z0ZLLTm04/3H/cf9xj/cf9xNRXBuuo+cf9x/3GP9x/3H/cY/3H/cY/3H/PTmRtMZu/3H/cY/3H/cf9xg3yJO4N2xx/3GP9x/3GP9xMbURv0ru/3GP9x/3GP9x/3H/N8wSujPtj/cf9xj/cf9x/3GP82FcG66j5x/3GP9x/3GP9x/3H/OQRqt/uVcf9x/3GP9x/3GP9x/0d6PKhc/3H/cY/3H/cY/3FI2yyCTf9x/3GP9x/3H/cY/3E4cPO4jwz/cY/3H/cY/3H/cUs9HEwucf9xj/cf9x/3GP85vfm4Qgb/cY/3H/cf9xj/cT3g8bMfDv9x/3GP9x/3H/cY/3FFwKyj9XH/cY/3H/cY/3H/cU5GbCuZj/cf9xj/cf9x/3FADrwAJP9x/3GP9x/3GP9x/0bArLP1/3GP9x/3H/cY/3H/cY/0d6PKhc/3H/cf9xj/cf9xj/cf9x/zYVwbvqPv9x/3H/cY/3H/cY/3H/cf9xj/OcQVuDvqj/cf9x/3GP9x/3EzbWG9kp7/cf9x/3GP9x/3GP9x/zvVYrYqnf9xj/cf9x/3GP9x/zUA9bz/Cv9xj/cf9x/3GP80Vla9qan/cf9xj/cf9xj/cf8wqEKxZ73/cf9xj/cf9x/3GP8zs9G+TC7/cY/3H/cY/3H/cf9xj/cTQVwbzqPv9xj/cf9xj/cf9x/3GDrVYrUqnXH/cf9xj/cf9x/3FEGUy+a3H/cf9xj/cf9xj/SCKcndaP9x/3GP9x/3H/cYOdehtyhe/3H/cf9xj/cf9xj/StnscmH/cf9x/3GP9x/3GP9x/3H/cY/3H/cf9xj/cf9xj/cf9x/3GP9x/3EytRG9Su5x/3H/cY/3H/cf9xj/NWsiu5TdcY/3H/cf9xj/cf9xj/cf9x/3GP9x/0w9HFwu/3H/cY/3H/cf9xj/Oi4CttH9cf9xj/cf9x/3GDp45raHGY/3H/cf9xj/cf9xMwI1vf3K/3GP9x/3H/cY/3H/cYOX6ktoFbcf9xj/cf9x/3GP9xPTPTs8ws/3GP9x/3H/cY/3E7j/G0cA5x/3GP9x/3H/cY/3H/NhXBu+o+/3H/cf9xj/cf9x/3GP9x/3GP9x/3H/cY/3H/cf9xhGePyocP9x/3GP9x/3H/cY/3H/cY/3H/cf9xNRXBuuo+cf9x/3GP9x/3GP9xMQoyvvXNcY/3H/cY/3H/cf9xj/cf9x/3GP9xNc5RuzGu/3GP9x/3GP9x/3H/cTBS4b+tHnH/cY/3H/cY/3H/cf9xj/cTNtYbySnnGP9x/3H/cY/3H/cYM1QXvavo/3H/cY/3H/cf8x9qWwGVqP9x/3H/cY/3H/cY/3H/cTcdtLjiS3H/cf9xj/cf9xj/cf9x/3GP9x/zCqgbBlfnH/cf9xj/cf9xj/cUMZTN5r/3H/cY/3H/cY/3H/cUG3XPSK/3H/cf9xj/cf9x/zvVYrYqnY/3H/cf9xj/cf9xg8N1KzyK1xj/cf9xj/cf9x/3GEZ4/Khw/3H/cY/3H/cf9xg0aeK7lh1x/3GP9x/3GP9x/3H/cTw3UrTIrY/3H/cf9xj/cf9x/z0dqrPiVXH/cf9xj/cf9xXZ7TYf9x/3GP9x/3H/cY/3H/M7PRvkwuj/cf9xj/cf9x/3GP9x/z8z07HMLHGP9x/3H/cY/3FKPRxsLo/3H/cY/3H/cf9xhNnMw2M/9xj/cf9xj/cf9xPDdStMit/3GP9x/3H/cY/3FJ2exiYXH/cY/3H/cf9xj/cf9x/3GP9x/3GP9x/3H/cY/3E4LgK40f3/cY/3H/cf9xj/cTnXobcoXv9x/3GP9x/3GP9x/zCoQrFnvf9x/3GP9x/3H/cY/0nbLIJNj/cf9xj/cf9x/3E0nZ68YmH/cf9xj/cf9x/3GP9x/3GP9x/3H/cYOCBRt9+ucf9x/3GP9x/3H/cTRS17ytKP9x/3GP9x/3H/cY/3H/cY/3H/cf9xORW3tupIcY/3H/cY/3H/cf9xj/cf9x/3GP9x/0+czCYz/3H/cY/3H/cf9xj/cf9xj/cf9x/3GP9x/3H/cY/3H/cTRrIruU3XH/cf9xj/cf9xj/On6kt4Fb/3GP9x/3H/cY/3H/cY/3H/cf9xMjpvvsWQ/3GP9x/3H/cY/zizx7hMOHH/cY/3H/cf9xj/cS5eJRoaHa5x/3H/cY/3H/cf9xj/cf9xj/cf9x/3GP9xNBcBu+j+cY/3H/cf9xj/cf84ytK4NS1xj/cf9xj/cf9x/zVtYbuSnnH/cf9xj/cf9x/3EyrLa+U0n/cf9xj/cf9x/3GP8yCjK/9c2P9x/3H/cY/3H/cTd2sbiJTnGP9x/3GP9x/3H/cT8/RbDAunH/cf9xj/cf9xj/cUXArKP1cf9xj/cf9x/3GEXArKP1cf9x/3GP9x/3GP8xUuG/rR5xj/cf9x/3GP9x/3GP9x/z8TbrLskf9x/3H/cY/3H/cY/3H/cf9xg/QuGxvR7/cY/3H/cY/3H/cf8uf0QqKAu9cY/3H/cY/3H/cf9K2exyYf9xj/cf9xj/cf9x/zGmA79Z/HH/cY/3H/cY/3H/cf9xgys9G9TC5x/3GP9x/3GP9xNswSuTPtcf9xj/cf9xj/cTFcFL+j6/9x/3GP9x/3H/cYP0Lhsb0e/3GP9x/3GP9x/3H/PI/xtXAO/3GP9x/3GP9x/3E8GSy05tP/cf9x/3GP9x/3H/cTKz0b5MLv9xj/cf9x/3GP9x/zfMEroz7Y/3H/cf9xj/cf9x/3GP9xNBXBvOo+j/cf9x/3GP9x/3E7j/G0cA5xj/cf9x/3GP9x/zyP8bVwDv9xj/cf9x/3GP9x/zVrIryU3f9x/3H/cY/3H/cf9xMQxxvvOOcf9xj/cf9xj/cf9x/3GP86Fbe36kj/cf9xj/cf9x/3GDguArjR/f9x/3GP9x/3H/cYPs49sTHCcf9xj/cf9xj/cf9x/zyP8bVwDv9xj/cf9xj/cf9x/3GDq1/LVKA3GP9x/3H/cY/3H/cYMQjyv/cN/3GP9x/3H/cY/3H/cY/3H/SHj8iHBx/3GP9x/3GP9x/zVrIruU3XGP9x/3GP9x/3H/cTMEdLz7i3GP9x/3H/cY/3H/NrvEukQ7cf9xj/cf9x/3GP8935SzIGtxj/cf9x/3GP9x/3H/cY/3H/cY/3H/cf9xj/cf9x/3GEnZ7GJhcf9x/3GP9x/3H/cY/3H/MwoyvfXNcf9x/3GP9x/3GP81aeK8lh3/cY/3H/cf9xj/cTO/Q71AvP9x/3GP9x/3H/cYSNnsgmGP9x/3H/cY/3H/cYQbdc5Ipx/3GP9x/3H/cY/zYVwbrqPnH/cY/3H/cY/3H/cTNrIr2U3Y/3H/cY/3H/cf9xj/cf9x/0BWbBuZ/3H/cY/3H/cf9xj/cUZ6PJhccf9xj/cf9xj/cf9x/3GP9x/3H/cYN3axuIlOcf9xj/cf9x/3GP88j/G1cA7/cf9xj/cf9x/3FLO9xcQv9xj/cf9x/3GP9xXZ7TYf9x/3H/cY/3H/cY/3H/cf9xj/cT+YQrBnvXH/cf9xj/cf9x/zyBQbR+vnGP9x/3H/cY/3H/cYP0Lhsb0e/3GP9x/3H/cY/0K3XPSK/3GP9x/3H/cY/3FJ2exiYXH/cY/3H/cf9xj/cf9xj/cf9x/3GP9x/3H/cY/3H/cY/3H/cf86LgK20f1xj/cf9xj/cf9x/3GDrTI7Ys3P9x/3GP9x/3H/cYNQxnuvOYcf9x/3GP9x/3GP9x/3H/cY/3H/cTBS4b+tHnH/cY/3H/cf9xj/cf9xj/cUcinJ3W/3H/cY/3H/cf9xj/RRlMvmtx/3GP9x/3H/cY/3H/cY/0BWbAuZcf9xj/cf9xj/cf9x/3GEG3XOSKcf9xj/cf9x/3GP9x/3GP9GwKyz9f9x/3GP9x/3H/cY/3H/cUjbLIJN/3GP9x/3H/cY/3FNnMw2M4/3H/cY/3H/cf9xhJg4x3x4/3H/cf9xj/cf9xhLO9xMQnGP9x/3H/cY/3H/cf9xj/cf9xj/cf9x/3GP9x/3GEmDjHfH/3GP9x/3GP9x/3E94PGzHw7/cf9xj/cf9xj/cf8/4PGxHw5x/3H/cY/3H/cY/3H/cf9xg0FcG86j7/cf9xj/cf9xj/cf88j/G1cA7/cf9xj/cf9xj/cf9x/3GP82FcG66j5x/3GP9x/3GP9xNfRcugujcf9x/3GP9x/3GP83zBK6M+3/cf9xj/cf9xj/cUZ6PJhccf9x/3GP9x/3GP9x/3H/cY/3H/cU6czBYzcf9xj/cf9x/3GP9x/3H/cYPOIxtB3Oj/cf9x/3GP9x/3GP9x/3H/cY/3H/cf9K2yxiTXGP9x/3H/cY/3H/TuR8Ibhx/3H/cY/3H/cY/3FNnMw2M4/3H/cf9xj/cf9x/3E516G3KF6P9x/3GP9x/3H/cY/3H/cf9xJBZ7Gr6YTnH/cY/3H/cf9xg6j/G2cA6P9x/3GP9x/3H/cUjbLIJN/3GP9x/3GP9x/3E/0dmxLib/cY/3H/cf9xj/cf9xOgoetfXhcf9xj/cf9xj/cTJa1L2lK3H/cf9xj/cf9xj/cf9x/3GP9x/3GP9xMUUJvrr2cY/3H/cY/3H/cf9xj/cf86Fbe36kj/cY/3H/cf9xj/cf9x/zh2sbmJTo/3H/cY/3H/cf9xj/cf9x/3GP9x/zkgUbjfrv9xj/cf9xj/cf9x/3GP9x/3H/cY/3FFwKyj9XGP9x/3H/cY/3H/cTIGs775TP9x/3GP9x/3GP9x/zJQor6vXXH/cf9xj/cf9xhM5HwxuHH/cY/3H/cY/3EyBrO++Uz/cf9x/3GP9x/3GDvR47QuHHH/cf9xj/cf9x/3E6zke1Mbhxj/cf9xj/cf9x/3E4xlS3Oatx/3GP9x/3H/cY/3H/cY/3H/cf9xj/Qrdc9Ir/cY/3H/cf9xj/cf9xQxlM3muP9x/3H/cY/3H/cTK1Eb1K7nH/cf9xj/cf9xj/Sdssgk2P9x/3H/cY/3H/cTrVYrUqnXGP9x/3GP9x/3H/cY/3H/R3o8qFz/cY/3H/cf9xj/cf9xj/cf9x/3GP9x/3H/cYPOIxtB3Oj/cf9x/3GP9x/3GP9x/3H/MVLhsL0e/3H/cY/3H/cY/3FLO9xcQv9x/3H/cY/3H/cf81bWG7kp5x/3H/cY/3H/cY/zYVwbrqPnH/cY/3H/cf9xj/cf9xMFLhv60ecf9xj/cf9x/3GP9x/zMI8r73Df9x/3GP9x/3H/cYNh20uuJLj/cf9x/3GP9x/3E2zBK6M+3/cf9x/3GP9x/3H/cYOiYFttn6/3GP9x/3H/cY/3E3bVe5kqj/cY/3H/cf9xj/cf9O5HwhuHH/cf9xj/cf9xj/cTQXAbvo/nH/cY/3H/cf9xj/cTuP8bRwDnH/cY/3H/cf9xj/cUnZ7GJhcf9xj/cf9x/3GP9x/3GP9x/3H/cY/3E2H/O64Az/cf9x/3GP9x/3Esn7kaRgRu/3H/cY/3H/cf9xj/cT/o5LEXG/9xj/cf9x/3GP9x/zOz0b5MLo/3H/cY/3H/cf9xj/cf9x/zvVYrYqnY/3H/cf9xj/cf9xg1zlG7Ma7/cf9xj/cf9x/3GP9x/3H/cYOzmRtcZuj/cf9xj/cf9x/3GP9x/3H/cYN3axuIlOcf9xj/cf9x/3GP9IePyIcHH/cY/3H/cf9xj/cf9Ct1z0io/3H/cf9xj/cf9x/z3IibQ3dv9x/3H/cY/3H/cf9xj/N85RuTGucf9xj/cf9xj/cf9x/3GP9x/3E+moGyZX7/cf9xj/cf9xj/cf87zke2Mbj/cf9xj/cf9x/3GP9x/3GP9xQbdc5Ipx/3GP9x/3GP9x/3H/cY/3H/cf9xj/cf9xj/cf9x/3GP9xO9HjtC4ccY/3H/cf9xj/cf9xPMQLtDv0j/cf9x/3GP9x/3GE2czDYz/3GP9x/3H/cY/3H/Nkc+u7jBj/cf9x/3GP9x/3H/cYN3axuIlOcf9xj/cf9x/3GP81ayK7lN1xj/cf9x/3GP9x/3E+MZSxzmtxj/cf9xj/cf9xNxt1ueSK/3H/cY/3H/cf9xgo+MAacHP+cf9xj/cf9xj/cf9xJQdTKr+KzY/3H/cY/3H/cf80sZK9Tm3/cf9xj/cf9x/3GP9x/3GP9x/3H/cY/3H/O9ehtShecf9xj/cf9xj/cf9x/3GP9xNBXBvOo+/3GP9x/3GP9x/3H/cY/3H/Pd+UsyBrcY/3H/cY/3H/cf8gaqYaGlWe/3GP9x/3GP9x/3H/cYNh/zueAMcf9xj/cf9xj/cSxLmBpLRn7/cY/3H/cf9xj/cf9xPDmRs8ZucY/3H/cf9xj/cf9x/3GP9xMenMvxYz/3GP9x/3GP9x/3E3dHK5i42P9x/3H/cY/3H/cf80s9G8TC5x/3GP9x/3H/cY/3H/cf9xNRXBuuo+cf9xj/cf9x/3GP9x/z43UrLIrXH/cY/3H/cf9xj/cTooRLXXu3GP9x/3GP9x/3H/cTUVwbrqPnH/cf9xj/cf9xj/cf9PnMwmM/9x/3H/cY/3H/cY/3FJ2exiYXH/cf9xj/cf9x/zoX9rboCXGP9x/3H/cY/3H/cTUVwbrqPnH/cf9xj/cf9x/3GDG1Eb9K7v9xj/cf9x/3GP8+2xayJOlxj/cf9x/3GP9x/3GP84drG5iU7/cf9xj/cf9x/3GP9xNLvEvEQ7/3H/cY/3H/cf9xj/J3drGqiJTv9xj/cf9x/3GP9xNA6mvPFZ/3H/cY/3H/cY/3H/MKqBsGV+cf9x/3GP9x/3H/cY/3H/cY/3H/cf9xNRXBuuo+cf9x/3GP9x/3GDw3UrPIrXGP9x/3GP9x/3H/cY/zRtYb2Snv9xj/cf9x/3GP9xMQoyv/XN/3H/cf9xj/cf9xK/w1GlA8rv9xj/cf9xj/cf8qSWMae2nO/3H/cY/3H/cf9xj/OXRyt4uNcf9xj/cf9x/3GP9x/3GP9xLPr1GjBQrnH/cf9xj/cf9xj/cf80bWG9kp6P9x/3H/cY/3H/cf82FcG76j7/cf9xj/cf9x/3GP83zBK6M+3/cY/3H/cf9xj/cf9xMFLhv60ecf9xj/cf9x/3GP9x/3E/6OSxFxuP9x/3H/cY/3H/cf9xj/cf8wODqw18Vxj/cf9x/3GP9x/3Eys9G+TC7/cf9xj/cf9x/3GCHSsRry1O7/cf9x/3GP9x/3GP83YyW5nNpxj/cf9xj/cf9x/3E8dGizi5dxj/cf9x/3GP9x/3E0ayK7lN1x/3H/cY/3H/cY/0h4/Ihwcf9x/3GP9x/3GP9xPphCsme9j/cf9xj/cf9x/3E3qm24VZJxj/cf9xj/cf9x/3GDO/Q7xAvHGP9x/3H/cY/3H/cf9xj/MgxxvvOOcY/3H/cY/3H/cf9xj/cf9x/3GP9x/3GEMZTN5r/3H/cY/3H/cf9xj/NQD1vP8K/3H/cY/3H/cf9xj/Xp7TYf9xj/cf9xj/cf9xOoFBtn6+/3GP9x/3H/cY/3H/cTuP8bRwDnGP9x/3H/cY/3H/cf9xj/cf9xj/cf88gUG0fr5x/3GP9x/3H/cY/3H/cf9xj/cf9xj/cf80bWG9kp6P9x/3H/cY/3H/cf9xj/NhXBuuo+cY/3H/cf9xj/cf81AjW7/cpx/3GP9x/3H/cYLgjEGi9zvo/3H/cf9xj/cf9x/3GD9C4bG9Ho/3H/cf9xj/cf9x/zZp4rqWHXH/cY/3H/cf9xj/cf8zCjK99c1x/3H/cY/3H/cf9xMEmHsMZ4/3GP9x/3H/cY/zIKMr/1zY/3H/cf9xj/cf9x/3GEMZTN5r/3H/cY/3H/cY/3H/cUXArKP1cY/3H/cf9xj/cf9x/zyP8bVwDo/3H/cf9xj/cf9HejyoXP9xj/cf9x/3GP9x/3EytRG9Su5x/3H/cY/3H/cf9xj/cUs9HEwucf9x/3GP9x/3GP9xMVwUv6Pr/3H/cf9xj/cf9xj/SHj8iHBx/3H/cY/3H/cY/3H/cf9xj/cf9x/3GDAMcbAEjv9xj/cf9xj/cf9x/3FdntNh/3H/cY/3H/cY/3FJ2exiYXH/cf9xj/cf9xj/cTKz0b1MLnGP9x/3H/cY/3H/Qrdc9IqP9x/3H/cY/3H/cYOo/xtnAOj/cf9x/3GP9x/3GP9x/3H/N8wSujPtj/cf9xj/cf9x/3GDgOnLjxY4/3H/cf9xj/cf9x/zMKMr31zXH/cY/3H/cf9xj/KkljGntpzv9x/3H/cY/3H/cYO9+UtSBr/3H/cY/3H/cf9xj/cT+YQrBnvXH/cf9xj/cf9xj/cTAMcbAEjo/3H/cf9xj/cf9xMQoyv/XN/3H/cY/3H/cf9xNPjauwclcY/3H/cf9xj/cf9xg3bVe5kqj/cf9x/3GP9x/3E7JgW02fpx/3H/cY/3H/cf9xj/cf9GwKyz9Y/3H/cf9xj/cf9MPRxcLv9x/3GP9x/3H/cY/zoswrfTPf9x/3GP9x/3GP9xTkZsK5mP9x/3H/cY/3H/cf8p3NkacjJucY/3H/cf9xj/cf9x/3GP9x/3GP9x/3H/cYN3axuIlOcf9x/3GP9x/3GP9x/3EzayK9lN2P9x/3GP9x/3H/cT9EIbG73v9xj/cf9x/3GP9x/16e02GP9x/3GP9x/3H/cY/z05kbTGbv9x/3H/cY/3H/cY/3H/cTooRLbXu/9x/3H/cY/3H/cf9xj/OXIzuI3M/3GP9x/3GP9x/zx45rWHGf9x/3H/cY/3H/cY/3E+MZSxzmtx/3GP9x/3H/cY/3E94PGzHw7/cf9xj/cf9x/3GP9xN3axuIlOcY/3H/cf9xj/cf9x/3GP9x/3E+zj2yMcL/cf9xj/cf9x/3GDS7xLxEO/9x/3H/cY/3H/cf9xj/cTQXAbvo/nGP9x/3H/cY/3Ezv0O9QLz/cf9x/3GP9x/3Esn7kaRgRu/3H/cY/3H/cY/3E7Haq04lVx/3GP9x/3GP9x/3H/cY/3H/NPxZvQOm/3H/cf9xj/cf9xj/cf9x/3GP9x/3E2zBK6M+3/cf9x/3GP9x/3GP9x/3H/cY/zGkw7BrPP9x/3H/cY/3H/cY/3H/cf8716G1KF5xj/cf9x/3GP9x/3GP9x/3E1zlG7Ma6P9x/3H/cY/3H/cf9xj/cf9xj/cf9x/3GP9MO9xcQo/3H/cY/3H/cf9xj/PuDxsx8Oj/cf9xj/cf9x/3GP9x/3H/cY/3H/cY/3H/cTEMcb7zjnH/cf9xj/cf9x/3GP8/4PGxHw5x/3H/cY/3H/cf9xj/MVLhsL0e/3H/cf9xj/cf9x/3GP9x/3GP84drG5iU7/cf9xj/cf9x/3GP9x/3GP9x/zCqgbBlfnH/cf9xj/cf9x/3GP9x/3GDqP8bZwDo/3H/cf9xj/cf9xj/cf8716G1KF5x/3GP9x/3H/cY/3H/cY/3H/cf9xj/cf9xgxtRG/Su7/cf9xj/cf9x/3GP9x/3GP9x/3H/cSaAxRqX865x/3H/cY/3H/cY/3H/cT01E7LK7HGP9x/3H/cY/3H/cf87tzy2SMP/cf9xj/cf9xj/cT9C4bG9Ho/3H/cf9xj/cf9xj/cf9x/3E2zlG5Ma5x/3H/cY/3H/cf9xj/cf9xj/cTNrIr2U3f9xj/cf9xj/cf9x/0rZ7HJh/3GP9x/3GP9x/3H/MqBFv1+6j/cf9x/3GP9x/3H/OXRyuIuN/3H/cf9xj/cf9xj/cT9C4bG9Ho/3H/cf9xj/cf9xj/cTYdtLriS4/3H/cf9xj/cf9xj/cTd2sbiJTnH/cY/3H/cf9xj/cf83zBK6M+2P9x/3H/cY/3H/cY/3Eql8YaVoOecf9xj/cf9xj/cUG3XOSKcf9xj/cf9xj/cf80WJW8p2px/3GP9x/3H/cTE+7b/BEv9x/3GP9x/3GP9x/zgdtLniS/9x/3H/cY/3H/cYMQoyvvXNcf9xj/cf9xj/cf9xPeDxsx8O/3H/cY/3H/cY/3E4LgK40f3/cf9xj/cf9xj/cf9x/3GP9x/y8wDxoc/w5xj/cf9xj/cf9x/z6H9LN4C4/3H/cY/3H/cf9xj/cf9x/3Ezv0O9QLz/cY/3H/cf9xj/Nkl9uraCcf9xj/cf9x/3GP9x/3GP9x/3H/TD0cXC7/cY/3H/cf9xj/cf9JIpx91nH/cY/3H/cf9xj/cf9xj/RRlMvmtx/3GP9x/3H/cY/3FFwKyj9XH/cY/3H/cf9xj/PIFBtH6+cf9x/3GP9x/3GP9x/3H/cY/3H/cf9xgxtRG/Su7/cY/3H/cf9xj/cf9xj/cf9x/3GP9x/3FCb6zpBY/3H/cY/3H/cf9xj/OHaxuYlO/3H/cY/3H/cY/3H/cf9xj/cf9x/3GP85xlS3Oatxj/cf9xj/cf9x/3GP9x/3H/cY/3H/cYMwD1vf8Kj/cf9x/3GP9x/3GP9x/3H/OHaxuYlOj/cf9x/3GP9x/3E/mEKwZ71x/3GP9x/3GP9x/3H/Pd+UtCBr/3H/cf9xj/cf9xg+mEKyZ73/cY/3H/cY/3H/cf86LMK30z2P9x/3GP9x/3H/cYMaBFvl+6cf9x/3GP9x/3H/cTau67lRFHGP9x/3H/cY/3H/cY/3H/OHaxuYlO/3GP9x/3H/cY/3H/cY/3H/MKqBsGV+cf9x/3GP9x/3H/cY/3H/cY/3H/NhXBuuo+cY/3H/cf9xj/cf9xg3drG4iU5x/3H/cY/3H/cf9xj/cf9xj/cf82FcG66j5xj/cf9x/3GP9x/3GP9xMAxxsASOj/cf9x/3GP9x/3H/cY/3H/cYP0QhsLvecf9xj/cf9xj/cf9x/3GP9x/3H/cY/3H/cTK1Eb1K7nH/cf9xj/cf9xhI2yxyTXGP9x/3H/cY/3H/cTguArjR/Y/3H/cf9xj/cf9xj/cf880eO1Lhz/cY/3H/cY/3H/cf8zCPK+9w3/cf9xj/cf9xj/cf86LgK20f1x/3GP9x/3GP9x/3H/cYRnj8qHD/cf9xj/cf9x/3GP9x/3H/cY/3H/cY/3E1ZWS7mpv/cf9x/3GP9x/3H/cY/3H/cY/3H/cTd2sbiJTnGP9x/3H/cY/3H/cYM2sivZTd/3H/cY/3H/cY/3H/cf86LgK20f1xj/cf9xj/cf9xN3axuIlOcY/3H/cf9xj/cf9xhORmwrmf9xj/cf9x/3GP9x/3ExtRG/Su6P9x/3GP9x/3H/cYOzmRtcZuj/cf9x/3GP9x/3E0ayK7lN1x/3H/cY/3H/cYOo/xtnAOj/cf9x/3GP9x/3E0ayK7lN1x/3H/cY/3H/cY/3H/cTVlZLuam/9x/3GP9x/3H/cY/3H/cY/3H/cf8/4PGxHw5x/3GP9x/3GP9x/3H/cY/3H/cY/3H/cf9xj/cTqBQbZ+vv9x/3GP9x/3H/cY/3H/cY/3H/cf9xj/cf9x/zdF/rq6Af9x/3H/cY/3H/cYPeDxsh8OcY/3H/cf9xj/cf9xj/cf9xPRWts+pS/3H/cY/3H/cf9xj/cf9xj/NFiVvKdqcf9x/3GP9x/3H/cYMlrUvaUrcf9x/3GP9x/3H/cY/3H/cY/3H/cTUMZ7rzmHGP9x/3H/cY/3H/cYLblhGjRp7v9x/3H/cY/3H/cY/3E6Yxu1nORxj/cf9x/3GP9x/zsoRLbXu4/3H/cf9xj/cf9xSzvcXEL/cY/3H/cf9xj/cf89yImzN3Zxj/cf9x/3GP9x/zzTI7Qs3HGP9x/3H/cY/3H/PIFBtH6+cf9xj/cf9xj/cf9xO9+UtSBrj/cf9x/3GP9x/3GEV6PLhcj/cf9x/3GP9x/3GP8+4jGyHc5xj/cf9xj/cf9x/3GP9x/3H/cY/3H/cY/3H/cf9xj/cf9x/3GP80bWG9kp7/cY/3H/cY/3H/cTOxkrxObXH/cf9xj/cf9x/3GP89OZG0xm7/cf9xj/cf9x/3GP9x/3H/cYNBXBvOo+/3GP9x/3H/cY/3H/cf9xj/cf9xj/cf9x/3EwpMO/Wzxxj/cf9xj/cf9x/3GP9x/3H/cY/3H/cY/3H/cf83Cii69df/cf9x/3GP9x/3GP8ztRG9Su5x/3GP9x/3H/cY/zH45L8HG3H/cY/3H/cf9xj/cTbMErkz7XGP9x/3H/cY/3H/cTcdtLjiS3H/cY/3H/cf9xj/cTbMErkz7XGP9x/3H/cY/3H/cY/3H/P+DxsR8Ocf9x/3GP9x/3GP9x/zPnjb4Ycv9xj/cf9xj/cf9xTOR8Qbj/cf9xj/cf9x/3GP9FGUy+a3H/cY/3H/cf9xj/cf9xj/cT6agbJlfv9x/3H/cY/3H/cf9xN7GIuU53/3H/cY/3H/cf9xj/cUs73FxC/3H/cY/3H/cf9xj/cTpjG7Wc5HGP9x/3H/cY/3H/cY/3FORmwrmY/3H/cf9xj/cf9x/3EyWtS+pSv/cf9x/3GP9x/3H/cYOC4CuNH9/3H/cY/3H/cf9xj/Pof0s3gL/3GP9x/3H/cY/3H/cTYRQ7nuvHH/cf9xj/cf9xj/cT9C4bG9Ho/3H/cf9xj/cf9xj/cT3g8bMfDv9x/3H/cY/3H/cY/3H/cf9xPteXsShocf9xj/cf9xj/cf82FcG66j5xj/cf9x/3GP9x/zzMCLQz93H/cY/3H/cY/3Euy2gqI0l9/3H/cf9xj/cf9x/3EzVla9qan/cf9x/3GP9x/3GDkswrbTPXH/cf9xj/cf9xj/MKhCsGe9cY/3H/cY/3H/cf9xg7OZG1xm6P9x/3H/cY/3H/cY/3H/cTguArjR/f9xj/cf9xj/cf9x/zgdtLniS/9x/3GP9x/3GP9x/3H/cY/3H/cf9xgthCAqJ739cf9xj/cf9xj/cf8xUuGwvR7/cf9x/3GP9x/3GDEKMr71zXH/cY/3H/cY/3H/cTQVwbzqPo/3H/cf9xj/cf9xj/cf9x/zouArbR/XGP9x/3GP9x/3H/cY/zOz0b5MLv9xj/cf9xj/cf9x/zCqgbBlfnH/cY/3H/cf9xj/cf9xj/cf9x/zouArbR/XGP9x/3GP9x/3H/cTl+pLeBW/9x/3GP9x/3GP9xO4/xtHAOcf9x/3GP9x/3GP9x/3H/cY/3H/cUZ6PJhccY/3H/cf9xj/cf9xg8N1KzyK1xj/cf9xj/cf9x/0rbLGJNcf9xj/cf9xj/cf9x/3GDKz0b1MLnH/cY/3H/cY/3H/cf9xj/cf9xj/cf9x/3GP81FwG86P7/cf9xj/cf9xj/cf9xMrPRvkwu/3H/cf9xj/cf9xj/cf9x/3GP9x/3GP9x/3H/cUnZ7GJhcY/3H/cf9xj/cf9xj/cf9x/3Eys9G+TC7/cf9xj/cf9xj/cf9x/3E3ytK4NS1x/3GP9x/3H/cY/3EkfSkayC1u/3H/cY/3H/cf9xj/cf9O5HwhuHH/cf9xj/cf9xj/NWsiu5Tdcf9xj/cf9xj/cf9xNswSuTPtcY/3H/cY/3H/cf81ayK8lN3/cf9xj/cf9x/3E7dqe1iVj/cY/3H/cY/3H/cf83zBK6M+2P9x/3GP9x/3H/cTS7xLxEO/9xj/cf9xj/cf9xSz0cTC5x/3GP9x/3H/cY/3E4cPO4jwz/cY/3H/cY/3H/cf9xj/cf9xj/cf9x/3E92dazJin/cf9xj/cf9xj/cf9xNrPHukw4/3GP9x/3GP9x/3H/cY/zVrIruU3XGP9x/3H/cY/3H/cTnXobcoXv9xj/cf9xj/cf9x/3E4LgK40f2P9x/3GP9x/3H/cY/3H/OcZUuDmr/3H/cf9xj/cf9xj/cf9x/3GP9x/yvr5xphQY7/cf9x/3GP9x/3H/cYOC4CuNH9/3H/cY/3H/cf9xj/MFQhsbvej/cf9x/3GP9x/3E/mEKwZ71x/3GP9x/3GP9xMpNsvmyT/3H/cY/3H/cY/3H/MVLhsL0e/3H/cf9xj/cf9xj/OHaxuYlO/3H/cY/3H/cf9xj/cf9xj/cf9xPDmRs8Zucf9xj/cf9x/3GP9x/3GP9x/3E0FcG86j6P9x/3H/cY/3H/cY/3H/cT6agbJlfv9x/3GP9x/3H/cY/3H/cYNswSuTPtcf9x/3GP9x/3GP9x/zYVwbrqPnGP9x/3H/cY/3H/cY/3H/P+DxsR8Ocf9x/3GP9x/3GP9x/3E1zlG7Ma7/cY/3H/cY/3H/cf9xj/cTBQorC/Xf9x/3GP9x/3H/cYPOIxtB3O/3GP9x/3GP9x/3H/cY/3H/cY/3H/cTwX7LToE4/3H/cY/3H/cf9xj/O9ehtShecf9x/3GP9x/3GP8yl+q/aBWP9x/3GP9x/3H/cTMEdLz7i3GP9x/3H/cY/3H/cTUVwbrqPnH/cf9xj/cf9x/3GP9x/3GP9x/zVrIruU3XGP9x/3GP9x/3H/cTBS4b+tHnH/cY/3H/cY/3H/Mfjkvwcbcf9xj/cf9xj/cf9xM2sivZTdj/cf9xj/cf9x/3GD7VWLEqp3GP9x/3GP9x/3H/cTXOUbsxro/3H/cY/3H/cf9xg2H/O54Axxj/cf9x/3GP9x/3H/cTW5hbpGenGP9x/3GP9x/3H/NWsivJTd/3H/cY/3H/cf9xj/cTYdtLriS4/3H/cY/3H/cf9xgzayK9lN3/cY/3H/cf9xj/cf8/Z4+xmHBx/3GP9x/3H/cY/3E3HbS44ktx/3H/cY/3H/cf9xj/cf88j/G1cA7/cY/3H/cf9xj/cf9xg3drG4iU5x/3H/cY/3H/cf9xj/cf9xj/cf9xO4/xtHAOcf9xj/cf9xj/cf84drG5iU7/cY/3H/cf9xj/cf86xBW2O+px/3H/cY/3H/cY/3E/j+ewcBhxj/cf9xj/cf9x/3Ey/pi+AWf/cY/3H/cf9xj/cTNtYbySnnGP9x/3H/cY/3H/cTcdtLjiS3H/cY/3H/cf9xj/cf9xj/cT1+mrOBZf9x/3GP9x/3GP9x/3H/cY/3H/cTnXobcoXv9xj/cf9xj/cf9x/3GDqP8bZwDo/3H/cY/3H/cf9xOoFBtn6+/3GP9x/3GP9x/3H/Oi4CttH9cY/3H/cY/3H/cf83zBK6M+2P9x/3GP9x/3H/cYMrPRvUwucf9xj/cf9xj/cf9x/3GP9xMrPRvUwucY/3H/cY/3H/cf9xg0FcG86j7/cf9xj/cf9xj/cf9x/3GD6agbFlfnGP9x/3H/cY/3H/cY/3H/cf9xj/cTd2sbiJTnH/cY/3H/cY/3H/cf9xj/PI/xtXAO/3H/cY/3H/cf9xj/cf9xN3axuIlOcY/3H/cY/3H/cf9xj/cf8zs9G+TC6P9x/3GP9x/3H/cY/3H/cTXOUbsxro/3H/cf9xj/cf9xg2zBK5M+1x/3H/cY/3H/cY/3H/cf9xj/cf9xj/cf83XAq5o/Vxj/cf9xj/cf9x/zSz0bxMLnH/cf9xj/cf9xj/MNz9sDMCcY/3H/cf9xj/cU5GbCuZj/cf9x/3GP9x/0h4/IhwcY/3H/cf9xj/cTuNsrVyTf9xj/cf9x/3GP9x/zouArbR/XGP9x/3H/cY/3H/MusMvxTz/3GP9x/3H/cY/3H/N/Ddug8i/3GP9x/3GP9x/3H/M671vlEK/3H/cf9xj/cf9x/3GDQVwbzqPv9xj/cf9x/3GP9xSj0cbC6P9x/3GP9x/3H/cY/0+czBYzcY/3H/cY/3H/cf9xj/cf9xNBXBvOo+j/cf9xj/cf9x/3GP9x/3H/cTbOUbkxrnH/cf9xj/cf9xj/S4OMV8dxj/cf9xj/cf9x/3FBt1z0iv9x/3GP9x/3H/cY/3H/S4OMZ8f/cf9xj/cf9xj/cf84drG5iU7/cY/3H/cf9xj/cf9xNGnivJYd/3H/cY/3H/cf9xj/cUjbLIJN/3H/cY/3H/cY/3H/cf9FGUy+a3GP9x/3GP9x/3H/cY/3H/cf9xj/cf9xj/PuIxsh3OcY/3H/cY/3H/cf9xj/cf9x/3GP9x/3ExCjK/9c3/cf9xj/cf9xj/cf9x/3E/RCGxu97/cY/3H/cf9xj/cf9x/3GP9x/3GP9x/3H/cUjbLIJNj/cf9x/3GP9x/0rbLGJNcf9xj/cf9x/3GP9x/3H/cY/3H/cY/3H/cf9xRBlMvmtx/3H/cY/3H/cf9xMwR0vPuLcY/3H/cY/3H/cf9xj/NRcBvOj+/3H/cY/3H/cY/3H/cf9xj/M7PRvkwu/3GP9x/3GP9x/3H/cY/0K3XPSK/3GP9x/3H/cY/3H/SSKcfdZx/3GP9x/3GP9x/yLU8BrysP7/cf9xj/cf9xj/cSWZEBqmbv5xj/cf9x/3GP9x/3GP9x/zVrIruU3XGP9x/3GP9x/3H/cTsmBbTZ+nH/cY/3H/cf9xj/cf8wqEKxZ73/cf9xj/cf9x/3GP9x/3GP9xMrPRvUwucY/3H/cf9xj/cf9xg0FcG86j7/cf9xj/cf9x/3GP8/g3ayfIn/cY/3H/cY/3H/cf9xhFwKyj9XH/cf9xj/cf9xj/cTbw3bkPInH/cY/3H/cf9xj/cT/o5LEXG/9xj/cf9x/3GP9x/z+FtbF6SnGP9x/3GP9x/3H/N8wSujPtj/cf9xj/cf9x/0uDjGfH/3GP9x/3H/cY/3H/QQ68ACSP9x/3GP9x/3H/cUzkfEG4/3GP9x/3H/cY/3H/cYORE5t+7Gj/cf9xj/cf9x/zxjG7Sc5HH/cf9xj/cf9xj/Mdh/vyeAcY/3H/cf9xj/cf9xj/cf9x/3GP9xP0Lhsb0ej/cf9xj/cf9x/3GP8+4PGzHw6P9x/3GP9x/3H/cY/3H/cY/zYVwbrqPnH/cY/3H/cf9xj/cf9xMrPRvkwu/3H/cY/3H/cf9xj/cf9xg0FcG86j7/cf9xj/cf9x/3GP9xNBXBvOo+/3GP9x/3GP9x/3H/cYN3axuIlOcf9x/3GP9x/3GP9x/3H/cY/3H/cTS9BLtC+3H/cY/3H/cf9xj/Ml5Tv6Gs/3H/cY/3H/cf9xj/cTomBbbZ+o/3H/cf9xj/cf9x/zoOnLfxY/9xj/cf9x/3GP9x/yImTSrtmy1xj/cf9xj/cf9x/3GP85IFG4367/cf9xj/cf9x/3GD4/RbLAuv9x/3GP9x/3GP9x/3H/MwoyvfXNcf9xj/cf9x/3GP9xJ0xcKps6Pf9x/3H/cY/3H/cYPYf0sngLcf9x/3GP9x/3GP9x/yIJrBr/ZT7/cf9x/3GP9x/3GP89OZG0xm7/cf9x/3GP9x/3H/cY/3EzayK9lN2P9x/3H/cY/3H/cTT2m7wJZP9xj/cf9x/3GP9x/3GP9x/3E8N1K0yK3/cY/3H/cf9xj/cf89OZG0xm7/cf9xj/cf9xj/cf9x/3GDFa1L+lK4/3H/cY/3H/cf9xj/cT2H9LJ4C3GP9x/3H/cY/3H/cTBS4b+tHnH/cY/3H/cf9xj/cf9xj/cf9x/3GDNtYbySnnH/cY/3H/cf9xj/cf9xj/cf9x/3GP9x/3H/cY/zfMEroz7f9xj/cf9x/3GP9x/3GP9K2exyYf9x/3H/cY/3H/cYNc5RuzGu/3H/cf9xj/cf9xj/cf9x/3GP9x/3GDnXobYoXnGP9x/3GP9x/3H/cTuP8bRwDnGP9x/3GP9x/3H/cY/3H/cY/3H/cf9xj/cUnZ7GJhcf9x/3GP9x/3GP9xMQoyvvXNcY/3H/cY/3H/cf9xj/PI/xtXAO/3H/cY/3H/cf9xj/cTomBbbZ+o/3H/cf9xj/cf9xj/cTzGSrM5tXH/cY/3H/cf9xj/cf9xj/Pd+UsyBrcf9xj/cf9x/3GP88Bp+1+WD/cf9xj/cf9x/3GP9xNgjoufcXcY/3H/cY/3H/cf8hFoUa/peucf9xj/cf9x/3GP9x/3GP9xNc5RuzGu/3H/cY/3H/cY/3H/cf9xj/cf9xj/cf9x/3E5Fbe26khxj/cf9xj/cf9x/3GEzkfDG4cY/3H/cf9xj/cf9NO9w8QnH/cY/3H/cf9xj/cf9x/3GP9xOoFBtn6+/3H/cY/3H/cY/3H/cTRp4ryWHf9x/3H/cY/3H/cY/3H/RG+syQVxj/cf9x/3GP9x/3GP9x/3EwUuG/rR5x/3H/cY/3H/cY/3H/cf9xj/cTqBQbZ+vv9x/3GP9x/3H/cY/3E7j/G0cA5x/3GP9x/3H/cY/3H/cY/3H/cf9xNc5RuzGuj/cf9xj/cf9x/3GDd2sbiJTnH/cf9xj/cf9xj/cf9x/3GP9x/3GP9x/3E8OZGzxm5x/3GP9x/3H/cY/3H/cY/3H/cf88gUG0fr5x/3GP9x/3GP9x/3H/cY/3H/cY/3H/cf9xj/cf9x/3GP9x/3GP9x/3H/cY/3H/cf9xj/cf9xj/cf9x/3GP9x/3GEo9HGwu/3GP9x/3H/cY/3H/cUZ6PJhccY/3H/cf9xj/cf9xj/cf9x/3GP9x/3GP9x/3FKg4xXx3H/cY/3H/cf9xj/cf9MPRxcLv9x/3GP9x/3H/cY/3H/cYQA68/xRx/3GP9x/3H/cY/3FI2yyCTf9x/3GP9x/3H/cY/3H/cY/3H/cTNtYbySnnGP9x/3GP9x/3H/cY/3H/cY/3H/Xp7TYY/3H/cf9xj/cf9xj/cf9x/3GP9xSNssgk3/cf9xj/cf9x/3GP9x/3GP9x/0rZ7HJh/3H/cY/3H/cf9xj/Xp7TYY/3H/cf9xj/cf9xj/cf9xTkZsK5mP9x/3GP9x/3H/cY/3H/cf9xj/cf9xj/cf9x/3GP9x/3GP9x/0w9HFwu/3H/cf9xj/cf9xj/cf9x/3GP9x/3H/cY/3H/cY/3H/cf9xj/cf9xj/RRlMvmtx/3H/cY/3H/cY/3H/cf9xj/cf9xSNssgk3/cY/3H/cf9xj/cf9xj/cf9N5HxBuI/3H/cY/3H/cf9xj/cf9AVmwbmf9x/3H/cY/3H/cY/3H/NAR0vfuL/3H/cY/3H/cf9xj/cf9xNBXBvOo+j/cf9xj/cf9x/3GP9x/3GP84drG5iU7/cf9xj/cf9x/3GP9x/zouArbR/XGP9x/3H/cY/3H/cY/z05kbPGbnGP9x/3GP9x/3H/cY/3H/cY/3H/cf8wqoGwZX5x/3GP9x/3H/cY/3H/cY/3H/MgxxvvOOcY/3H/cY/3H/cf9xj/cf9xj/cf9x/3GP9x/3H/cY/3FGePyocP9xj/cf9x/3GP9x/3GP9x/3H/cY/3H/cUs73FxC/3H/cY/3H/cY/3H/cf9xj/cf9xhFejy4XI/3H/cf9xj/cf9xj/SCKcndaP9x/3GP9x/3H/cY/3H/cY/3H/O9ehtShecf9xj/cf9x/3GP9x/3GP9xPpqBsWV+cY/3H/cY/3H/cf9xj/cf9xj/cf9xPDmRs8Zucf9xj/cf9x/3GP9x/3GP9x/3H/cUMZTN5rj/cf9xj/cf9x/3GEG3XOSKcf9xj/cf9x/3GP9x/3GP9x/zh2sbmJTv9xj/cf9x/3GP9x/3GP9x/zvXobUoXnH/cY/3H/cf9xj/cf9xj/cf9xOdehtyhe/3GP9x/3H/cY/3H/cTguArjR/Y/3H/cf9xj/cf9xj/cUJvrOkF/3GP9x/3H/cY/3H/cf9xj/cf9xj/cf9x/3GP9x/3GP9x/3H/cY/0d6PKhc/3H/cY/3H/cf9xj/cf9x/3GP9x/3GP9x/3H/cY/3H/cY/3H/cf9xhDGUzea/9x/3GP9x/3H/cY/zJeU7+hrP9x/3H/cY/3H/cY/3E3drG4iU5x/3GP9x/3H/cY/zBPRbDAunH/cY/3H/cY/3H/cTWierpdhXH/cf9xj/cf9xj/cf82u8S6RDtx/3H/cY/3H/cY/3E0FcG86j7/cY/3H/cf9xj/cf8716G1KF5x/3GP9x/3GP9x/3H/cY/3H/cYOC4CuNH9/3H/cf9xj/cf9xg6j/G2cA6P9x/3H/cY/3H/cY/3H/cf9xj/cf9NO9w8QnH/cf9xj/cf9xj/cf82uYW7Rnr/cf9xj/cf9xj/cf9x/3GP9x/3H/cYMAxxsASO/3GP9x/3GP9x/3H/MVLhsL0e/3H/cY/3H/cY/3H/cf9xj/cT3g8bMfDv9x/3GP9x/3H/cY/3E7j/G0cA5x/3GP9x/3H/cY/3H/cTi9+bhCBv9x/3H/cY/3H/cY/3H/cf9xj/cf9x/3E0FwG86P7/cf9xj/cf9x/3GP9x/3GP9x/z8xlLLOa/9xj/cf9x/3GP9x/3GP9x/3H/cSUL0SqvQu1x/3H/cY/3H/cf9xj/cf871WK2Kp3/cY/3H/cY/3H/cTuP8bRwDnH/cY/3H/cY/3H/MusMvxTz/3GP9x/3H/cY/3H/cYP0Lhsb0e/3GP9x/3H/cY/3H/cY/3H/cSWCBRqn365xj/cf9x/3GP9x/3GP9x/3FBt1z0iv9x/3H/cY/3H/cf9xhM5HwxuHGP9x/3H/cY/3H/cY/3E3drG4iU5x/3GP9x/3H/cY/3H/cUZ4/Khwj/cf9x/3GP9x/3GDhw87iPDP9x/3GP9x/3GP9x/3E+moGyZX7/cf9xj/cf9x/3GP9x/3GP9x/3H/cY/z05kbTGbv9x/3H/cY/3H/cY/3H/cf9xMrPRvkwu/3H/cY/3H/cY/3H/O9ehtShecf9xj/cf9x/3GP9xOMQVuDvq/3H/cf9xj/cf9xj/cTNrIr2U3f9xj/cf9xj/cf9x/3EwUuG/rR5x/3GP9x/3GP9x/3E0u8S8RDv/cf9xj/cf9xj/cf9x/zQEdL37i/9xj/cf9x/3GP9x/zFS4bC9Hv9x/3GP9x/3H/cY/3H/cY/3H/Oi4CttH9cf9xj/cf9xj/cf9x/3GEo9HGwu/3GP9x/3GP9x/3FOnMwWM3H/cf9xj/cf9xj/cf9x/3E516G3KF6P9x/3H/cY/3H/cY/zyP8bVwDv9x/3H/cY/3H/cY/3H/cT3iMbIdznH/cf9xj/cf9xj/cf86LgK20f1x/3GP9x/3GP9x/3H/cY/3E94PGzHw7/cf9xj/cf9x/3GP9xNmMluZzacf9x/3GP9x/3GP9xN21XuZKo/3H/cY/3H/cf9xj/MVCisL9dj/cf9xj/cf9x/3E1FcG66j5x/3H/cY/3H/cY/3H/cf9xOX6kt4Fb/3H/cY/3H/cY/3H/cf9xj/cTAMcbAEjo/3H/cf9xj/cf9xg/j+ewcBhx/3GP9x/3GP9x/3E94PGzHw7/cf9xj/cf9xj/cf9x/zfMEroz7Y/3H/cY/3H/cf9xNWVku5qb/3GP9x/3H/cY/3H/cTbMEroz7f9x/3H/cY/3H/cY/zOz0b5MLv9xj/cf9x/3GP9x/3GP9xNswSuTPtcf9xj/cf9xj/cf9x/zCqgbBlfnH/cY/3H/cf9xj/cf9xj/cf9x/zIMcb/zjv9x/3GP9x/3H/cY/3H/cY/3H/cTnXobcoXv9xj/cf9x/3GP9x/3GP9x/3H/cY/z+agbJlfo/3H/cf9xj/cf9xj/cf9x/3GP9x/zfOUbkxrnGP9x/3H/cY/3H/cY/3H/cf9xg7OZG1xm6P9x/3H/cY/3H/cY/3H/PI/xtXAO/3H/cY/3H/cY/3H/cf9xj/P5qBsmV+j/cf9x/3GP9x/3GP9x/3H/MVLhsL0e/3H/cY/3H/cY/3H/KqJgGnXZ/v9xj/cf9xj/cf9xNx20uOJLcf9x/3GP9x/3GP9x/zH2pbAZWv9xj/cf9x/3GP9x/zA2+rHZBf9xj/cf9xj/cf9x/0uDjGfH/3GP9x/3H/cY/3H/cY/3H/cT3g8bMfDv9x/3GP9x/3GP9x/3H/cY/zvXobUoXnH/cf9xj/cf9xg8Lve00Qj/cY/3H/cY/3H/cf9xj/cf9x/3GP9x/zt+pLWBW3H/cf9xj/cf9x/3GP9x/3GP9xMbURv0ru/3GP9x/3GP9x/3H/cYLvL4GhDQfnH/cY/3H/cf9xj/cf9x/3GDNtYbySnnH/cY/3H/cY/3H/cf9xj/cTMEdLz7i3H/cf9xj/cf9xj/cf9x/3GP9xN3axuIlOcf9xj/cf9xj/cf9x/3GP9x/3H/cYM21hvJKecf9xj/cf9xj/cf9x/3GP9x/zYVwbrqPnGP9x/3GP9x/3H/cYOo/xtnAOj/cf9xj/cf9x/3GP9x/3H/NLPRvEwucf9xj/cf9x/3GP9x/3H/PTmRtMZu/3GP9x/3GP9x/3H/cY/3E+moGyZX7/cf9x/3GP9x/3GP9x/3H/cY/3H/cf9xj/N85RuTGucf9xj/cf9xj/cf9x/3GP9x/3H/cY/3H/PuIxsx3O/3H/cY/3H/cY/3H/cf9xj/NG1hvZKe/3GP9x/3H/cY/3H/cY/3H/MwjyvvcN/3H/cf9xj/cf9xg0FcG86j7/cf9xj/cf9x/3E6KES217v/cf9xj/cf9xj/cTrVYrUqnXH/cY/3H/cf9xj/NhXBuuo+cf9xj/cf9xj/cf86LgK20f1x/3GP9x/3GP9x/3H/O9ehtShecY/3H/cf9xj/cf9xj/cf9x/3GDd2sbiJTnH/cf9xj/cf9xj/cf9x/3GP9xMAxxsASOj/cf9x/3GP9x/3GP9x/3H/cY/3H/OHaxuYlO/3GP9x/3GP9x/3H/Me+KsCB1/3GP9x/3GP9x/3H/MqBFv1+6j/cf9x/3GP9x/3EyWtS9pStxj/cf9x/3GP9x/zMI8r73Df9x/3GP9x/3H/cY/3FFwKyj9XH/cY/3H/cY/3H/cf9xRno8mFxxj/cf9xj/cf9x/3GEjZ7IJhj/cf9xj/cf9x/3GP9x/3H/cY/3H/cY/3H/cUZ4/Khw/3GP9x/3GP9x/3H/cY/zOz0b5MLv9xj/cf9xj/cf9x/3GP9xPOIxtB3Oj/cf9xj/cf9x/3GP9x/3GP9x/3H/cY/3H/NG1hvZKej/cf9x/3GP9x/3GP9x/3H/cY/3H/cf9xj/cf9xj/cf9xQA68ACT/cf9x/3GP9x/3GP9x/3H/Qrdc9IqP9x/3GP9x/3H/cY/0RvrMkFcf9xj/cf9xj/cf9x/3GEzkfDG4cY/3H/cf9xj/cf9x/3FI2yyCTY/3H/cf9xj/cf9xj/cf9x/3GP9xSoOMV8dx/3H/cY/3H/cf9xj/cf9xj/cf9x/3GP9x/3GP9x/3H/cYSYOMd8eP9x/3H/cY/3H/cf9xRno8qFz/cf9x/3GP9x/3GP9x/3H/cY/0EOvAAk/3GP9x/3H/cY/3H/cY/3H/cf9xj/cf9xj/cf9x/3Eys9G+TC7/cf9xj/cf9xj/cf9x/3GE2czDYz/3GP9x/3H/cY/3H/cY/3H/cf9xj/cf9xj/cf9x/0h4/IhwcY/3H/cf9xj/cf9xj/cf9x/3GP9x/3GP9x/3H/cYQA68/xRx/3GP9x/3H/cY/3H/cY/3H/cf9xj/cf9xj/cf9xMrPRvkwu/3H/cf9xj/cf9xj/cf9x/3GDKz0b1MLnH/cY/3H/cY/3H/cf9xj/M7PRvkwu/3GP9x/3GP9x/3H/cY/3E8OZGzxm5x/3H/cY/3H/cY/3H/cf9fntFhcf9x/3GP9x/3GP8wVCGxu97/cY/3H/cY/3H/cf9xNRXBuuo+cf9x/3GP9x/3GP9x/3H/cYOzmRtcZuj/cf9x/3GP9x/3GP9x/3H/cY/3H/cf8yDHG/847/cf9xj/cf9xj/cf9x/zYVwbvqPv9x/3H/cY/3H/cY/3H/cf9xj/NG1hvZKe/3GP9x/3H/cY/3H/cY/3H/cf9xg3drG4iU5x/3H/cY/3H/cY/3H/cf9xj/cf9x/3E94jGyHc5xj/cf9x/3GP9x/3GP9x/3H/cY/3H/cf9xj/cf9xhCb6zpBf9x/3GP9x/3H/cY/3H/cY/3H/cf9xj/cf9x/3GP81FwG86P7/cY/3H/cf9xj/cf9xj/cf9x/3GP9x/3H/cY/3E0FwG76P5xj/cf9x/3GP9x/3GP9x/3H/cY/3H/cf9xj/cf81FwG86P6P9x/3H/cY/3H/cY/3H/cf9xj/cf9x/zFUIb+r3nH/cY/3H/cf9xj/cf9xj/cf9x/3GP9x/3H/cY/3FCb6zpBf9xj/cf9xj/cf9x/3GP9x/3GP9x/3H/cY/3H/cf9xhI2eyCYY/3H/cY/3H/cf9xj/cf9xj/cf9x/3GP9x/3H/PIFBtH6+cY/3H/cf9xj/cf9xj/cf9x/3GP9x/3H/cTbOUbkxrnH/cf9xj/cf9xj/cf9x/3GP9x/3H/Mgxxv/OO/3H/cY/3H/cY/3H/cf9xj/O9ehtShecf9x/3GP9x/3GP9x/3H/cY/3H/cT6agbJlfv9x/3GP9x/3GP9x/3H/cY/3Eys9G9TC5xj/cf9xj/cf9x/3GP9x/3H/Mgxxv/OO/3H/cY/3H/cY/3H/cTBS4b+tHnH/cf9xj/cf9xj/cf9x/3GP84drG5iU7/cf9xj/cf9xj/cf9x/zh2sbmJTo/3H/cf9xj/cf9xj/cf9xOC4CuNH9/3GP9x/3GP9x/3E7j/G0cA5x/3GP9x/3GP9x/3E2YyW5nNpx/3GP9x/3H/cY/3H/OB20ueJL/3H/cY/3H/cf9xj/cf8x+OS/Bxtxj/cf9x/3GP9x/3FLO9xcQv9x/3GP9x/3GP9xXZ7SYXGP9x/3GP9x/3H/cY/3H/cf9xNswSujPt/3H/cY/3H/cf9xj/QQ68ACT/cY/3H/cY/3H/cf9AVmwbmf9x/3GP9x/3H/cY/yfQaBqi+X6P9x/3GP9x/3H/cY/3H/cf89Haqz4lVx/3H/cY/3H/cf9xNROCu+x9/3H/cY/3H/cY/3H/cf8zCjK99c1x/3GP9x/3H/cY/3H/O9ehtShecf9xj/cf9xj/cf9x/3GP9xNA6mvPFZ/3GP9x/3H/cY/3H/M7PRvkwuj/cf9xj/cf9x/3GP86LgK20f1x/3GP9x/3H/cY/3H/cf88j/G1cA6P9x/3H/cY/3H/cf9xPpqBsmV+/3GP9x/3GP9x/3H/cY/3H/cUMZTN5rj/cf9x/3GP9x/3FCb6zpBY/3H/cY/3H/cf9xj/Oi4CttH9cf9xj/cf9x/3GP9x/3H/cY/zfOUbkxrnH/cY/3H/cY/3H/cf9xgys9G9TC5x/3GP9x/3GP9x/3H/cY/3H/cf9xj/N85RuTGucf9xj/cf9xj/cf9x/3GP9x/3H/cY/zRtYb2Snv9xj/cf9xj/cf9x/3GP9x/3H/cY/zO1Eb1K7nGP9x/3H/cY/3H/cY/3H/cf9xj/cf9xM21hvZKe/3H/cf9xj/cf9xj/cf9x/3GP9x/3H/cYNc5RuzGu/3H/cY/3H/cY/3H/cf9xj/cf82FcG66j5xj/cf9xj/cf9x/3GP9x/3H/cY/3H/cY/3FLO9xcQv9x/3H/cY/3H/cY/3H/cf9xj/cf9x/3GP9x/zfOUbkxrnGP9x/3GP9x/3H/cYM2sivZTd/3GP9x/3H/cY/3H/cTS7xLxEO/9xj/cf9x/3GP9x/zYVwbrqPnGP9x/3GP9x/3H/cYO9HjtC4ccf9x/3GP9x/3GP9x/3E4LgK40f3/cY/3H/cY/3H/cTd0crmLjY/3H/cf9xj/cf9xMKKEsG17/3GP9x/3GP9x/3H/cTVQmLqvZ3H/cY/3H/cf9xj/PuDxsx8Oj/cf9xj/cf9x/3GP86Fbe36kj/cf9xj/cf9x/3GP9x/3EwUuG/rR5x/3GP9x/3H/cY/3H/cTskxbXbOv9x/3GP9x/3H/cY/3H/RG+syQVxj/cf9xj/cf9x/3ExmSq+ZtVxj/cf9x/3GP9x/3GDRp4ruWHXH/cY/3H/cf9xj/cf9xgzbWG8kp5x/3GP9x/3H/cY/3E7j/G0cA5x/3GP9x/3H/cY/3H/cf8716G1KF5xj/cf9xj/cf9x/3GP9x/3H/cY/3H/cY/3H/cf9xMrURvUrucf9xj/cf9x/3GP9x/3H/cY/3H/cY/z05kbTGbv9x/3H/cY/3H/cf89dqeziVhxj/cf9x/3GP9x/3H/cY/zsRObbuxv9x/3GP9x/3GP9xQxlM3mv/cY/3H/cf9xj/cf9xP0Qhsbve/3H/cY/3H/cf9xj/cf9xj/cf9x/3GP9xOCBRt9+ucf9xj/cf9x/3GP9x/3GP9x/z6H9LN4C/9xj/cf9xj/cf9x/3E7j/G0cA5xj/cf9xj/cf9x/3GF2e0mFx/3GP9x/3GP9x/zCqgbBlfnH/cf9xj/cf9x/3GP9xN3RyuYuN/3GP9x/3GP9x/3E4IFG3365xj/cf9x/3GP9x/3H/cY/3H/MwoyvfXNcf9x/3GP9x/3GP9x/zyP8bVwDv9x/3GP9x/3GP9x/3H/cY/3H/SSKcfdZx/3GP9x/3GP9x/3H/cY/3H/cf9xj/MqKEvl17cf9xj/cf9x/3GP9x/3H/cY/3H/cY/3ExtRG/Su7/cY/3H/cY/3H/cf9xj/cf9x/3GP9x/0UZTL5rcY/3H/cf9xj/cf9xj/TD0cTC5xj/cf9xj/cf9x/3GP9x/3FADrwAJP9x/3H/cY/3H/cY/3FKPRxsLo/3H/cY/3H/cf9xj/cf9x/3GP9x/3GP9xSdnsYmFx/3H/cY/3H/cY/3E+mEKyZ72P9x/3GP9x/3H/cY/yxVrCpapT3/cY/3H/cY/3H/cf8x+OS/Bxtxj/cf9xj/cf9x/3GP9x/3H/cT3g8bMfDo/3H/cf9xj/cf9x/3GP84drG5iU7/cY/3H/cf9xj/cf86xBW2O+px/3H/cY/3H/cf9xg4Dpy48WOP9x/3H/cY/3H/cYMrGSvk5t/3GP9x/3H/cY/3E4LgK40f3/cY/3H/cf9xj/cf9x/zSz0bxMLnH/cY/3H/cf9xj/cf86fqS3gVuP9x/3GP9x/3H/cY/3H/cf9xg3drG4iU5x/3GP9x/3H/cY/3H/cTG1Eb9K7o/3H/cY/3H/cf9xj/cf9xj/cf9x/3GP9x/3H/cY/3H/cY/zfOUbkxrnH/cY/3H/cf9xj/cf9x/3GP9x/3FADrwAJP9x/3GP9x/3H/cY/3H/cY/3H/cf9xj/OSBRuN+u/3H/cY/3H/cf9xj/cf9fntFhcf9x/3GP9x/3H/cY/3FLO9xcQv9x/3GP9x/3H/cY/3H/cY/3H/cf9xj/cf8yDHG/847/cf9x/3GP9x/3GP9x/3H/cY/3H/cf9xj/cTbMErkz7XGP9x/3H/cY/3H/cYQA68/xRx/3GP9x/3H/cY/3H/TuR8Ibhx/3H/cY/3H/cY/3H/PzGUss5r/3GP9x/3H/cY/3H/cY/3E6gUG2fr7/cf9xj/cf9x/3GP9xP0Lhsb0ej/cf9xj/cf9x/3GP8xUuG/rR5xj/cf9xj/cf9x/3GP9xNBXBvOo+/3GP9x/3GP9x/3H/cY/3H/cTQVwbzqPo/3H/cY/3H/cf9xj/cf9x/3GP9x/zRtYb2Sno/3H/cY/3H/cf9xj/cf9x/zh2sbmJTo/3H/cY/3H/cf9xj/cf9x/3E3drG5iU7/cf9xj/cf9x/3GP9x/3H/cY/z+agbJlfo/3H/cY/3H/cf9xj/cf9x/3GP8/moGyZX6P9x/3GP9x/3H/cY/3H/cTXOUbsxro/3H/cf9xj/cf9xj/cf9x/3GP9x/3EzbWG9kp7/cf9x/3GP9x/3GP9x/3H/cY/z7g8bMfDo/3H/cY/3H/cf9xj/cf9x/3GP9xOCBRt9+ucf9xj/cf9xj/cf9x/3GP9x/3H/cYMAxxsASO/3GP9x/3GP9x/3H/cY/3H/cTQVwbzqPo/3H/cY/3H/cf9xj/cf9x/3GD6agbFlfnGP9x/3GP9x/3H/cY/3H/cf9xj/cf9xg6eOa2hxn/cY/3H/cY/3H/cf9xJWTeGqmyHnGP9x/3H/cY/3H/cTrVYrUqnXGP9x/3H/cY/3H/cY/3H/PIFBtH6+cf9xj/cf9x/3GP9x/3H/cY/3H/cY/zvXobUoXnH/cf9xj/cf9x/3GDl+pLaBW3GP9x/3H/cY/3H/cf89dqeziVhxj/cf9x/3GP9x/3H/cY/3H/cYNyBRud+uj/cf9xj/cf9x/3GDMCNb39yv9x/3H/cY/3H/cf9xgyWJW+p2r/cf9xj/cf9x/3GP9x/3E7eOa0hxlx/3GP9x/3H/cY/3H/cTgA67j/FP9x/3GP9x/3GP9x/zYVwbrqPnGP9x/3H/cY/3H/cYM2sivZTd/3H/cY/3H/cY/3H/cf8ySYe+tnhx/3H/cY/3H/cY/3H/cf9xMO+KvxB1cY/3H/cY/3H/cf9xMQxxvvOOcf9xj/cf9x/3GP9x/3GP9x/3H/cY/3FDGUzea/9xj/cf9x/3GP9x/3GEZ4/Khw/3H/cf9xj/cf9xj/Qrdc9Ir/cf9xj/cf9xj/cf9x/3GP80bWG9kp7/cY/3H/cf9xj/cf9xj/cf8wVCGxu96P9x/3GP9x/3H/cYM2sivZTd/3GP9x/3H/cY/3H/P36asYFlcY/3H/cf9xj/cf9x/z/g8bEfDnGP9x/3H/cY/3H/cUG3XPSK/3H/cf9xj/cf9x/3FM5HxBuP9xj/cf9xj/cf9x/3GP9x/16e02GP9x/3GP9x/3H/cYP0QhsLvecY/3H/cf9xj/cf9x/zjMErgz7XH/cf9xj/cf9x/3GP9x/3GP9x/3H/cY/3E3xlS5OauP9x/3H/cY/3H/cY/3H/O9ehtShecf9xj/cf9x/3GP9x/3GEzkfDG4cf9xj/cf9xj/cf9xOnomtoXZ/3H/cY/3H/cf9xj/cf9xj/cf9x/3GP9x/3H/cYOHDzuI8M/3GP9x/3H/cY/3H/TTvcPEJx/3GP9x/3H/cY/3H/cY/03kfEG4/3GP9x/3GP9x/3FLO9xcQv9x/3GP9x/3GP9x/16e02GP9x/3H/cY/3H/cY/0h4/Ihwcf9x/3GP9x/3GP9xMrPRvUwucY/3H/cf9xj/cf9xPeIxsh3Ocf9xj/cf9x/3GP9x/0h4/IhwcY/3H/cf9xj/cf9xNROCu+x9/3H/cY/3H/cf9xj/cTd2sbiJTnH/cY/3H/cY/3H/cf9xj/cf9x/3GP9xJxrvGo5RDnH/cY/3H/cf9xj/cf9xPeDxsx8O/3GP9x/3H/cY/3H/cf8k3iMa0h3O/3H/cf9xj/cf9x/3GP8/4PGxHw5x/3H/cY/3H/cf9xg0FcG86j7/cY/3H/cf9xj/cf9x/3GP9xMrPRvkwu/3H/cf9xj/cf9x/3E94PGzHw6P9x/3H/cY/3H/cf9xj/cf9xj/cf85xlS4Oav/cf9x/3GP9x/3H/cY/3H/cY/3ExtRG/Su7/cY/3H/cY/3H/cf9xj/cf9x/3GP9xTkZsK5mP9x/3H/cY/3H/cY/3FDGUzea/9xj/cf9x/3GP9x/3H/cYN3axuIlOcf9xj/cf9x/3GP9x/3H/cY/z+agbJlfo/3H/cY/3H/cf9xj/cf9x/3GP82FcG66j5xj/cf9x/3GP9x/3H/cTnXobcoXo/3H/cY/3H/cf9xj/cf9x/3GP9x/3EwUuG/rR5x/3GP9x/3H/cY/3H/cY/3H/OSBRuN+u/3GP9x/3H/cY/3H/cf9xj/cf9xj/cf9xOoFBtn6+/3GP9x/3H/cY/3H/cf9xj/cf9xg516G3KF7/cf9x/3GP9x/3H/cY/3H/cY/3H/cf8ztRG+Su7/cf9xj/cf9x/3GP9x/3H/cY/3E8OZGzxm5x/3GP9x/3H/cY/3H/cf9xNGsiu5Tdcf9xj/cf9x/3GP9x/3GDNrIr2U3f9x/3GP9x/3GP9x/zOA371/IHH/cf9xj/cf9x/3GP9xXZ7TYf9x/3H/cY/3H/cf9xj/cf9xj/cf9x/3GP9x/3GP9x/3H/cY/0kinH3Wcf9x/3GP9x/3H/cY/3FBt1zkinGP9x/3GP9x/3H/cY/3H/cf9xj/cUcinJ3W/3H/cY/3H/cY/3H/cf9xj/cf9xj/cf9x/3GP9x/3FBt1z0iv9x/3H/cY/3H/cf9xj/cf9xj/cf9x/3GP9x/3GP9x/3H/cY/3H/cf9HejyoXI/3H/cf9xj/cf9x/3GP9x/3GP9x/16e02GP9x/3GP9x/3H/cY/3H/cf9xj/cf9xRyKcndb/cY/3H/cY/3H/cf9xj/cf9xj/cf9x/3GP9x/3H/cY/3H/NG1hvZKej/cf9xj/cf9x/3GP9x/3H/cY/3H/cY/3H/cf9xPTPTs8wsj/cf9xj/cf9x/3GP9x/3H/cYNBXBvOo+/3GP9x/3H/cY/3H/cf8xUuGwvR7/cY/3H/cf9xj/cf9x/3GDKz0b1MLnGP9x/3H/cY/3H/cf87tzy2SMP/cf9xj/cf9xj/cf8oivcal1COj/cf9xj/cf9x/3GP8o3hkakh5u/3H/cf9xj/cf9x/3GP9x/3E3drG5iU7/cf9x/3GP9x/3H/cYMrPRvUwucY/3H/cf9xj/cf9x/za7xLpEO3GP9x/3H/cY/3H/cTguArjR/Y/3H/cf9xj/cf9x/0h4/Jhw/3H/cf9xj/cf9x/3GP82u8S6RDtx/3H/cY/3H/cf9xj/cTkMXbfzov9x/3GP9x/3H/cY/3E4LgK40f3/cY/3H/cf9xj/cf9xj/cf8wqEKxZ73/cf9xj/cf9x/3GP8wVCGxu96P9x/3H/cY/3H/cf9xj/cf9xj/cTooRLXXu3GP9x/3H/cY/3H/cTcbdbnkiv9x/3GP9x/3GP9x/3H/cY/3H/cf9xPpqBsmV+/3GP9x/3GP9x/3H/cY/3E735S1IGv/cY/3H/cY/3H/cf9xNGsiu5Tdcf9xj/cf9x/3GP9x/zGf579gGHH/cf9xj/cf9x/3E1Z6O6mFxxj/cf9x/3GP9x/3EkC9Eqz0Ltj/cf9x/3GP9x/3GP83zlG5Ma5x/3GP9x/3H/cY/3H/cf9xj/cf9xPDmRs8ZucY/3H/cf9xj/cf9x/3GP9xNBXBvOo+j/cf9x/3GP9x/3H/cY/3H/cY/3H/cf8yDHG/847/cf9xj/cf9x/3GP9x/3GP9xMEmHv7Z4cY/3H/cf9xj/cf9xg+zj2xMcJx/3GP9x/3H/cY/3H/K5kGGlZvnnGP9x/3H/cY/3H/cTbw3bkPInGP9x/3GP9x/3H/cYM21hvJKecf9xj/cf9x/3GP9x/3GP9x/3H/cY/3H/cSQyYhrM2d7/cY/3H/cf9xj/cf8wqoGwZX5x/3GP9x/3H/cY/3H/cf9xj/cf9xj/cf9x/3GDqP8bZwDo/3H/cY/3H/cf9xPDmRs8ZucY/3H/cf9xj/cf9xg6gUG1fr5xj/cf9xj/cf9x/3GF2e0mFx/3GP9x/3GP9x/3H/cT6agbJlfv9xj/cf9x/3GP9x/3GP9x/3EwUuG/rR5x/3H/cY/3H/cY/3H/cTNtYb2Snv9x/3H/cY/3H/cf9xj/cf9xj/cf9xLADRGk/y7o/3H/cf9xj/cf9xj/cf9x/3GP9x/3H/cY/zp+pLeBW4/3H/cf9xj/cf9x/3GP8/4PGxHw5x/3H/cY/3H/cf9xj/cTMCNb39yv9x/3GP9x/3GP9x/3H/O9ehtShecY/3H/cf9xj/cf9xj/TeR8Qbj/cY/3H/cY/3H/cf9xg8i3OzdIxx/3H/cY/3H/cY/3H/cf80qne9VYj/cf9x/3GP9x/3GP9BDrwAJP9xj/cf9x/3GP9x/zD8Y7ATnHH/cY/3H/cY/3H/cUcinJ3W/3GP9x/3H/cY/3H/cY/3H/cf9xj/cf9x/3GP89OZG0xm7/cf9xj/cf9x/3GP9x/3H/cY/3H/cY/3H/cf9xhGePyocP9x/3GP9x/3H/cY/3H/cf9xj/cf9xj/cUXArKP1cf9xj/cf9x/3GP9xQxlM3mv/cY/3H/cf9xj/cf9xLFTyGkqw3v9x/3GP9x/3H/cY/3EwUuG/rR5x/3H/cY/3H/cf9xj/P5qBsmV+j/cf9xj/cf9x/3GP9x/3H/cY/z+agbJlfo/3H/cY/3H/cf9xj/cf9x/3E5LgK20f1x/3H/cY/3H/cf9xj/cf9xj/cTXOUbsxrv9xj/cf9x/3GP9x/3H/cY/3Eys9G+TC7/cf9x/3GP9x/3H/cY/3H/cYSNssck1xj/cf9x/3GP9x/3GP9J2yyCTY/3H/cY/3H/cf9xj/cf9x/3GP9x/3GDd2sbiJTnH/cf9xj/cf9x/3GP9xN3axuIlOcY/3H/cf9xj/cf9x/3GP8yCjK/9c2P9x/3H/cY/3H/cYMKKEsG17/3H/cf9xj/cf9x/3GP9x/3GDQVwbzqPv9x/3GP9x/3H/cY/3E0u8S8RDv/cf9xj/cf9x/3GP9x/3GD/o5LEXG/9x/3H/cY/3H/cY/3FGejyYXHH/cf9xj/cf9xj/cUG3XOSKcY/3H/cf9xj/cf9x/zvXobUoXnGP9x/3GP9x/3H/cY/3H/cf9xj/StnscmH/cf9xj/cf9x/3GP9x/3GP9x/3H/cY/3H/cf9xj/cf9xj/cTXOUbsxrv9xj/cf9x/3GP9x/3H/cY/3H/cY/3H/cUcinJ3W/3GP9x/3H/cY/3H/cY/3H/cf9xj/cf9x/3GP9x/3E8OZGzxm5xj/cf9x/3GP9x/3H/cY/3H/cYMbURv0ru/3H/cY/3H/cY/3H/cf9xj/cf9x/3GP9x/zYVwbvqPv9x/3H/cY/3H/cf9xj/cf9xj/cT6agbJlfv9x/3H/cY/3H/cf9xj/cf9xj/PTmRtMZu/3H/cf9xj/cf9x/3GP9x/3E94PGzHw7/cY/3H/cf9xj/cf9xj/cTAMcbAEjo/3H/cf9xj/cf9x/3E70yO0LNxx/3H/cY/3H/cf9xhJ2exiYXH/cf9xj/cf9x/3GP83Wsq6pTWP9x/3H/cY/3H/cY/3H/cf9xj/cf9xM21hvZKe/3H/cf9xj/cf9xj/cf9x/3GP9xKxiWKl52nY/3H/cf9xj/cf9xj/cSTOdTqzGKxx/3GP9x/3GP9x/3H/cSVinxq51g7/cY/3H/cY/3H/cf9xj/cf9xj/cf81ayK7lN1xj/cf9xj/cf9x/3GP9BDrwAJP9xj/cf9x/3GP9xMrPRvkwu/3H/cf9xj/cf9x/3GDjEFbc76nGP9x/3H/cY/3H/cYM2sivZTd/3H/cY/3H/cY/3H/cTUKKLv114/3H/cf9xj/cf9xhBt1zkinH/cf9xj/cf9xj/cf9JIpx91nH/cY/3H/cf9xj/cU5GbCuZj/cf9x/3GP9x/3GP9x/3ExCjK/9c3/cf9xj/cf9x/3GP9xNFCYvK9n/3GP9x/3GP9x/3H/cY/0w73FxCj/cf9xj/cf9x/3GEMZTN5r/3H/cY/3H/cf9xj/cf8716G1KF5x/3GP9x/3GP9x/3H/cY/3H/MaYDv1n8cf9xj/cf9x/3GP9x/3GP9x/3ExDHG+845x/3H/cY/3H/cf9xj/cf9xj/cf9x/3EzbWG9kp7/cf9xj/cf9x/3GP9x/3GP9x/3H/N85RujGu/3H/cf9xj/cf9x/3GP9x/3GP9x/3H/cYOCBRt9+ucf9x/3GP9x/3H/cY/3H/cY/3H/cT6agbJlfv9x/3GP9x/3H/cY/3H/cY/3H/cf9xj/PuIxsx3O/3H/cf9xj/cf9x/3GP9x/3GP9x/3H/cY/3H/cf9K2exyYY/3H/cf9xj/cf9x/3GP9x/3GP9x/3ExDHG+845x/3H/cY/3H/cf9xj/cf9xj/cf9xPDmRs8Zucf9xj/cf9x/3GP9x/3GP9x/3H/cY/3H/cf9xg0FwG76P5x/3GP9x/3H/cY/3H/cY/3H/cf9xj/cf9x/3GP9x/3GP9x/3H/cYQxlM3mv/cf9xj/cf9x/3GP9x/3GP9x/3H/cYOCBRt9+ucf9x/3GP9x/3H/cY/3H/cY/3H/cf9xj/cf9x/3GP9x/3GP9IePyIcHH/cf9xj/cf9xj/cf9x/3GP9x/3H/cY/3H/cY/0RvrMkFcf9xj/cf9x/3GP9x/3GP9x/3H/cY/16e02H/cY/3H/cY/3H/cf9CDrzvFHH/cf9xj/cf9xj/cf9AVmwLmXGP9x/3GP9x/3H/cY/0uDjGfH/3H/cf9xj/cf9xj/TD0cTC5xj/cf9x/3GP9x/3GP9x/3FHIpyd1v9xj/cf9x/3GP9x/3GE5GbCuZ/3H/cY/3H/cY/3H/cU9GbAuZcf9x/3GP9x/3H/cY/3H/cY/0w9HEwucY/3H/cf9xj/cf9xj/cf9AVmwbmf9x/3H/cY/3H/cf9xj/cf9xj/cT6agbJlfv9x/3H/cY/3H/cf9xj/cf9xj/cf9x/zfOUboxrv9x/3H/cY/3H/cf9xj/cf9xj/cf9xQbdc5Ipxj/cf9xj/cf9x/3GP9x/3GP9x/3H/cY/3H/cf9xj/cf9xj/cf9x/3GP9x/3H/cYSzvcXEL/cf9x/3GP9x/3H/cY/3H/cY/zh2sbmJTv9x/3GP9x/3H/cY/3H/cY/3H/cTXOUbsxro/3H/cf9xj/cf9x/3GP9x/3GP9x/zfOUbkxrnGP9x/3H/cY/3H/cf9xj/cf9xj/cf8wqoGwZX5x/3H/cY/3H/cf9xj/cf9xj/cf9x/3EytRG9Su5x/3GP9x/3H/cY/3H/cf9xj/cf9xj/cf9x/3GP8+4jGzHc7/cf9x/3GP9x/3H/cY/3H/cY/0UZTL5rcf9x/3GP9x/3GP9x/3FADrwAJP9x/3H/cY/3H/cY/3H/cf9xj/cTXOUbsxrv9xj/cf9x/3GP9x/3GP9x/3H/cY/3H/PTmRtMZu/3H/cY/3H/cY/3H/cTw3UrTIrf9xj/cf9x/3GP9x/3H/cY/3H/cY/3H/cf88gUG0fr5xj/cf9x/3GP9x/3H/cS7r3RohQi7/cf9x/3GP9x/3GP81ayK7lN1x/3GP9x/3GP9x/3H/cYMgR0vvuLj/cf9x/3GP9x/3GP81ayK7lN1x/3GP9x/3GP9x/3H/cYOC4CuNH9/3H/cY/3H/cf9xj/cTG1Eb9K7o/3H/cf9xj/cf9x/3GP9x/3GP9x/3H/PI/xtXAO/3GP9x/3GP9x/3H/cTbMEroz7f9x/3GP9x/3H/cY/3H/cTQXAbzo/v9x/3H/cY/3H/cf9xj/cf9MPRxcLv9x/3GP9x/3H/cY/0EOvAAkj/cf9x/3GP9x/3H/cY/3H/cY/3H/cf9xj/Lfw1GjA8rnH/cf9xj/cf9x/3GP9xOdehtyhe/3GP9x/3H/cY/3H/cf9xOdehtyhej/cf9xj/cf9x/3GP80qDi9V8f/cY/3H/cf9xj/cf9xMwR0vPuLcY/3H/cf9xj/cf9xSNssgk3/cY/3H/cf9xj/cf85IFG4367/cY/3H/cf9xj/cf9xNRXBuuo+cf9x/3GP9x/3H/cY/3H/cTd2sbmJTv9x/3H/cY/3H/cf9xj/cf9xj/cf9x/zkgUbjfro/3H/cf9xj/cf9x/3GP9x/3GP9x/z05kbTGbv9x/3GP9x/3H/cY/3H/cY/3H/cf9xM21hvZKe/3H/cY/3H/cf9xj/cf9xj/cf9x/3GDziMbQdzo/3H/cf9xj/cf9x/3GP9x/3GP9x/3H/cY/zIMcb7zjnGP9x/3H/cY/3H/cY/3H/cTEMcb7zjnH/cf9xj/cf9x/3GP9x/3GP8zs9G+TC7/cY/3H/cf9xj/cf9xj/MVLhv60ecY/3H/cf9xj/cf9xNRXBuuo+cf9x/3GP9x/3H/cY/3H/cY/3H/NJEtvW7S/3GP9x/3H/cY/3H/cY/3H/cf9xPDmRs8ZucY/3H/cf9xj/cf9xj/cf9x/3GP9x/3E/RCGxu97/cf9xj/cf9x/3GP9x/3GP9x/3H/cY/3E94jGyHc5x/3H/cY/3H/cf9xj/cf9xj/cf89OZG0xm7/cf9xj/cf9x/3GP9x/3GP9x/3E1zlG7Ma6P9x/3H/cY/3H/cf9xj/cf9xj/cf9xPDmRs8Zucf9xj/cf9x/3GP9x/3GP9x/3H/cY/zyBQbR+vnH/cf9xj/cf9x/3GP9x/3GP9x/3H/MKqBsGV+cf9xj/cf9x/3GP9x/3GP9x/3E516G3KF7/cY/3H/cf9xj/cf9xj/cf9x/3E+moGyZX7/cY/3H/cf9xj/cf9xj/cf9x/3GP8yDHG+845xj/cf9x/3GP9x/3GP9x/3H/cY/3H/cTqBQbZ+vv9xj/cf9x/3GP9x/3GP9x/zYVwbrqPnGP9x/3H/cY/3H/cY/3H/cf9xj/cf9x/zO1Eb5K7v9x/3GP9x/3H/cY/3H/cY/3H/cf9xM21hvZKe/3H/cY/3H/cf9xj/cf9xj/cf9x/3GP9x/3H/cY/3H/cYNBcBu+j+cf9x/3GP9x/3GP9x/3E/6OSxFxv/cY/3H/cY/3H/cf9xj/MgxxvvOOcY/3H/cf9xj/cf9xj/cf9x/3GP9x/3H/cY/3H/cYQm+s6QX/cf9xj/cf9x/3GP9xXZ7TYf9x/3H/cY/3H/cf9xj/cf9xOL35uEIG/3H/cY/3H/cf9xj/cTd2sbiJTnH/cY/3H/cY/3H/cf9xj/cf9x/3E516G3KF6P9x/3GP9x/3H/cY/3EwooSwbXv/cf9xj/cf9xj/cf9x/0kinH3WcY/3H/cf9xj/cf9xMrPRvkwu/3H/cY/3H/cf9xj/cT9C4bG9Ho/3H/cY/3H/cf9xj/cTNrIr2U3Y/3H/cf9xj/cf9xj/cf9xMFCisL9d/3H/cY/3H/cf9xj/cTdWTLmps/9x/3GP9x/3H/cY/3EqqndKVViLcf9x/3GP9x/3H/cY/3H/cYNWMlu5za/3GP9x/3GP9x/3H/cTEKMr/1zf9xj/cf9x/3GP9x/zD6JLEV2/9xj/cf9x/3GP9x/3GP9Lg4xXx3GP9x/3GP9x/3H/cYNfIduw3i/3H/cf9xj/cf9xj/cf8kigIa11/e/3H/cY/3H/cY/3H/cf88gUG0fr5xj/cf9x/3GP9x/3H/cYPDdStMit/3H/cf9xj/cf9xj/MgxxvvOOcY/3H/cf9xj/cf9x/3GP9xMQoyv/XN/3H/cf9xj/cf9xj/cTXOUbsxrv9xj/cf9x/3GP9x/3H/cY/3H/cTnXobcoXo/3H/cf9xj/cf9x/3GP9x/3GP9xPpqBsmV+/3H/cf9xj/cf9x/3GP9x/3GP9x/3E+Knmx1YZx/3GP9x/3GP9x/3H/cY/3H/cf9xj/cf9xj/cSDWMBoDnP7/cf9x/3GP9x/3GP9x/3H/O36ktYFbcf9x/3GP9x/3GP9x/3H/cY/3H/cf9xM21hvZKe/3H/cY/3H/cY/3H/cf9xj/cf9x/3GP9IePyIcHH/cY/3H/cf9xj/cf9xj/cf8yDHG/847/cf9x/3GP9x/3H/cY/3H/cY/3H/cf9xM21hvZKe/3H/cY/3H/cf9xj/cf9xj/cf9x/3E516G3KF6P9x/3H/cY/3H/cY/3H/cf8xUuGwvR7/cf9xj/cf9xj/cf9x/3GP9xPDmRs8Zucf9x/3GP9x/3GP9x/3H/cSmiYBp12f7/cf9xj/cf9x/3GP9x/zdlZLmam3H/cf9xj/cf9xj/cf9x/3GP85IFG4367/cf9xj/cf9x/3GP9x/3GP9x/3H/cY/zIMcb7zjnGP9x/3H/cY/3H/cY/3H/cTnXobcoXv9xj/cf9x/3GP9x/3GP9x/3H/cTNtYb2Snv9x/3GP9x/3H/cY/3H/cY/3H/cf9xj/cTAMcbAEjo/3H/cf9xj/cf9xj/cf9x/3GP9xPpqBsmV+/3H/cf9xj/cf9xj/cf9x/3GP9xP0Qhsbve/3H/cf9xj/cf9x/3GP9x/3GP9x/3H/cY/3H/TTvcPEJx/3GP9x/3H/cY/3H/cf9xj/cf9xj/cf9x/3GP9x/3EzbWG9kp7/cf9x/3GP9x/3GP9x/3H/cTbOUbkxrnH/cf9xj/cf9x/3GP9x/3GP9x/3H/cY/3H/PIFBtH6+cf9xj/cf9x/3GP9x/3GP9x/3H/cYOzmRtcZuj/cf9x/3GP9x/3GP9x/3H/cY/3H/cf9xj/cf9xhI2eyCYY/3H/cf9xj/cf9xj/cf9x/3E1FcG66j5x/3H/cY/3H/cY/3H/cf9xj/cf9x/zVtYbuSnnH/cf9xj/cf9xj/cf9x/3GP8zs9G+TC7/cY/3H/cY/3H/cf9xj/OAapuPlWcY/3H/cf9xj/cf9xN3axuIlOcY/3H/cY/3H/cf9xj/IsuWGvNGno/3H/cf9xj/cf9xj/cf80qDi9V8eP9x/3H/cY/3H/cf9xj/M/6YvgFnj/cf9x/3GP9x/3GP9xPhEvsu7Q/3H/cf9xj/cf9x/3GP9x/3GP9x/3H/cY/3H/cY/3H/cf9xNWejuphccf9xj/cf9x/3GP9x/3GP9x/3H/cY/3H/cY/3H/cf9xj/cf9xM21hvZKe/3H/cf9xj/cf9xj/cf8ztRG9Su5xj/cf9x/3GP9x/3GP9x/3H/cY/zkgUbjfrv9x/3GP9x/3H/cY/3H/cY/3H/cf9xj/cf9xj/cf9x/3GP9x/3FDGUzea4/3H/cf9xj/cf9x/3GP9x/3GP9BDrwAJP9xj/cf9x/3GP9x/3GP9x/3H/cY/3H/cf9xj/cf9xj/cf9x/3GP9x/3FFwKyj9XGP9x/3GP9x/3H/cY/3H/cf9xj/cf9xj/RG+syQVx/3GP9x/3H/cY/3H/cY/3H/cf9xj/cf9x/3GP9x/3GP9x/3H/cYN3axuIlOcf9x/3GP9x/3GP9x/zYVwbrqPnGP9x/3H/cY/3H/cY/zVLvLy0Q/9x/3GP9x/3H/cY/z3dVbQiqv9xj/cf9x/3GP9x/3Eys9G+TC7/cf9xj/cf9x/3GP9xPMZKszm1cY/3H/cf9xj/cf9x/3GP9x/3GP9x/3H/cY/3H/StnscmH/cY/3H/cf9xj/cf9x/3GP9x/3GP9x/3H/cY/3H/PuIxsx3O/3H/cY/3H/cf9xj/cf9xj/cf9x/3GP9x/z7iMbMdzv9x/3GP9x/3H/cY/3H/cY/3H/cf9xj/MgxxvvOOcY/3H/cf9xj/cf9xj/cf9x/3EwpMO/Wzxxj/cf9xj/cf9x/3GP9x/3H/cY/3H/cY/3H/cf9xj/cf9xhADrz/FHH/cY/3H/cf9xj/cf9x/3GP9x/3GP9x/3H/cY/z7iMbMdzv9x/3H/cY/3H/cf9xQbdc9Ir/cf9xj/cf9xj/cf83YyW6nNr/cf9xj/cf9x/3GP880yO0LNxx/3GP9x/3H/cY/3H/NE87vbDE/3H/cY/3H/cY/3H/cf88eOa1hxn/cY/3H/cf9xj/cf8+IEey37hx/3H/cY/3H/cY/3H/cf9xMQoyv/XN/3GP9x/3H/cY/3H/cf9xj/cf9xj/cf9x/3GP9xNV5JuqG2cY/3H/cY/3H/cf9xj/I4xBGuc77o/3H/cY/3H/cf9xj/cTZjJbmc2nH/cf9xj/cf9xj/cf8/4PGxHw5x/3H/cY/3H/cY/3H/MqKEvl17cf9xj/cf9x/3GP9x/y6deho2KF7/cf9xj/cf9x/3GP9xM2sivZTdj/cf9x/3GP9x/3H/cY/3H/cTEMcb7zjnH/cY/3H/cf9xj/cf9x/3EzbWG9kp7/cf9xj/cf9xj/cf9x/3GP9x/3H/cYM21hvJKecf9xj/cf9xj/cf9x/3GE5GbCuZ/3GP9x/3H/cY/3H/cUAOvAAk/3H/cY/3H/cf9xj/cf9x/3GP9x/3GP9x/3H/cY/3H/cY/0nbLIJNj/cf9x/3GP9x/3GP9x/3H/cY/3H/cU9GbAuZcf9x/3GP9x/3GP9x/3FBt1zkinGP9x/3GP9x/3H/cY/zYOprrxWXH/cY/3H/cf9xj/cf9x/3GD/qJLAV23H/cf9xj/cf9xj/cf9xPTUTssrscf9xj/cf9xj/cf9xMgazvvlM/3H/cY/3H/cY/3H/cf9O5HwhuHH/cY/3H/cf9xj/cf86cPO3jwz/cf9x/3GP9x/3H/cYNswSuTPtcf9xj/cf9x/3GP9x/3GP9x/3H/cY/3H/cTnXobcoXv9xj/cf9xj/cf9x/3GP9x/3E0FwG86P7/cf9x/3GP9x/3H/cY/3H/cY/3H/cf9xj/cf9x/3E6gUG2fr6P9x/3H/cY/3H/cY/3H/cf9xj/cTAMcbAEjo/3H/cf9xj/cf9xj/cf9x/3GP9xN3axuIlOcf9xj/cf9xj/cf9x/3GP9x/3E3drG4iU5xj/cf9xj/cf9x/3GP9x/3H/cUjbLIJNj/cf9x/3GP9x/3GP9N5HxBuP9xj/cf9xj/cf9x/3GP9x/zYVwbrqPnGP9x/3GP9x/3H/cY/3H/cUqDjFfHcf9xj/cf9xj/cf9x/3GP9x/3H/cY/3H/cY/3H/cf9xj/cf8716G1KF5x/3GP9x/3GP9x/3H/cYP+oksBXbcf9x/3GP9x/3H/cY/3H/cY/3H/cf9xj/cf82u8S6RDtx/3GP9x/3H/cY/3H/RRlMvmtxj/cf9x/3GP9x/3GE5GbCuZ/3H/cY/3H/cY/3H/cf9xQbdc9Ir/cf9xj/cf9x/3GP9x/3GP9x/3H/cY/3H/cf9xj/cf9xj/cUZ4/Khw/3H/cY/3H/cY/3H/cf9xj/cf9x/3GP9x/3GP83zlG5Ma5x/3GP9x/3H/cY/3H/cf9xj/cf9xg/eNywhyNx/3GP9x/3H/cY/3H/OSBRuN+u/3GP9x/3H/cY/3H/cYOrX8tUoDcf9xj/cf9xj/cf9x/3E2zlG5Ma5x/3H/cY/3H/cf9xj/cf9xj/cf9x/3GP9x/3E6zke1Mbhx/3GP9x/3GP9x/3H/cY/zp+pLeBW/9xj/cf9xj/cf9x/3GP83zlG5Ma5x/3GP9x/3H/cY/3H/cY/0h4/Ihwcf9x/3GP9x/3GP9x/3H/cY/3H/cf9xj/cf9xj/cf9x/3FLO9xcQv9xj/cf9xj/cf9x/3GDEKMr71zXGP9x/3H/cY/3H/cf9xj/J5WRGqam7o/3H/cY/3H/cf9xj/cTcbdbnkiv9x/3H/cY/3H/cY/3H/M/DnvQ8YcY/3H/cY/3H/cf9xj/cf9xNx20uOJLcf9xj/cf9x/3GP9x/3H/cTw5kbPGbnGP9x/3GP9x/3H/cY/3E3drG4iU5x/3GP9x/3GP9x/3H/cY/3H/cTQVwbzqPo/3H/cY/3H/cf9xj/cf9x/3GP9x/3E6gUG2fr7/cY/3H/cY/3H/cf9xj/cf9xMFLhv60ecf9xj/cf9x/3GP9x/3H/MKqBsGV+cf9xj/cf9xj/cf9x/3GP9x/3H/cY/zIMcb7zjnGP9x/3GP9x/3H/cY/3H/O9ehtShecf9xj/cf9xj/cf9x/3GP9x/3H/cYPpqBsWV+cY/3H/cY/3H/cf9xj/cTuP8bRwDnH/cY/3H/cf9xj/cf9x/3GDCihLBte/9x/3GP9x/3H/cY/3H/On6kt4Fbj/cf9xj/cf9x/3GP9xSNssgk3/cf9xj/cf9x/3GP9x/zGkw7BrPP9xj/cf9x/3GP9x/zvXobUoXnH/cY/3H/cY/3H/cf9xj/cf9x/zSz0bxMLnH/cY/3H/cf9xj/cf9xT0ZsC5lx/3H/cY/3H/cY/3H/cV2e02H/cf9x/3GP9x/3GP9x/3H/cY/3H/cf9xj/OcZUtzmrcY/3H/cY/3H/cf9xj/cf9x/3GP9x/zUXAbzo/o/3H/cf9xj/cf9xj/cf9x/3GP9x/3H/cTNtYb2Snv9x/3GP9x/3GP9x/3H/cY/3H/cf9xNs5RuTGucf9x/3GP9x/3GP9x/3H/cY/3H/cf9xj/cf9xj/cTziMbQdzo/3H/cY/3H/cf9xj/cf9x/3GP9x/3E6gUG2fr7/cY/3H/cY/3H/cf9xj/cf9x/3GP8yDHG+845xj/cf9xj/cf9x/3GP9x/3H/cY/3H/cTqBQbZ+vv9xj/cf9xj/cf9x/3GP9x/zh2sbmJTv9xj/cf9xj/cf9x/3GP9x/zouArbR/XGP9x/3H/cY/3H/cf9xg3drG4iU5x/3GP9x/3H/cY/3H/cT4xlLHOa3GP9x/3GP9x/3H/cYMPRmsBuZ/3H/cY/3H/cY/3H/cTXOUbsxrv9xj/cf9xj/cf9x/3GDf8T7gDsHH/cY/3H/cf9xj/cSuRCRpW726P9x/3H/cY/3H/cf9xj/KjJYGmzafnGP9x/3GP9x/3H/cY/zh2sbmJTv9x/3GP9x/3GP9x/3H/MVLhsL0e/3H/cY/3H/cY/3H/cf9xNRXBuuo+cf9x/3GP9x/3GP9x/3H/cY/yMlkxrdps5x/3GP9x/3H/cY/3H/cYP5YDsGn8cY/3H/cY/3H/cf9xj/cTRS17utKHGP9x/3H/cY/3H/cTQVwbzqPo/3H/cY/3H/cf9xj/cf9x/zh2sbmJTo/3H/cY/3H/cf9xg+mEKyZ72P9x/3H/cY/3H/cf9xOVCOt69x/3H/cf9xj/cf9x/3GP84drG5iU7/cY/3H/cf9xj/cf9xPS73stEIcf9xj/cf9x/3GP9x/3E4LgK40f2P9x/3H/cY/3H/cY/3H/cf9xj/cf89OZG0xm7/cf9xj/cf9xj/cf9x/z7iMbMdzv9xj/cf9x/3GP9x/zSxkr1Obf9x/3H/cY/3H/cY/3H/cT2H9LJ4C3GP9x/3GP9x/3H/cY/zwmBbTZ+nGP9x/3H/cY/3H/cY/0BWbAuZcf9xj/cf9xj/cf9x/3GP9x/3H/cY/3H/NhXBu+o+/3H/cf9xj/cf9x/3EwUuG/rR5xj/cf9x/3GP9x/3H/cYPpqBsWV+cY/3H/cY/3H/cf9xj/cf9x/3GP9x/zvXobUoXnGP9x/3H/cY/3H/cf9xj/cf9xNc5RuzGuj/cf9xj/cf9x/3GP9x/3H/cY/3H/cY/3H/cf9xj/cUZ4/Khw/3GP9x/3H/cY/3H/cf9xj/cf9xNc5RuzGuj/cf9xj/cf9x/3GP9x/3H/cTd2sbmJTv9x/3GP9x/3H/cY/3H/cf9xj/cf8yDHG/847/cf9xj/cf9x/3GP9x/3H/cY/3H/O9ehtShecY/3H/cf9xj/cf9x/3GP82FcG66j5xj/cf9x/3GP9x/3H/cY/3H/NG1hvZKej/cf9xj/cf9x/3GP9x/3H/cY/3H/cYPpqBsWV+cY/3H/cf9xj/cf9x/3GDKz0b1MLnGP9x/3H/cY/3H/cf9xj/cf9xj/N85RuTGucf9xj/cf9x/3GP9x/3E0ayK7lN1x/3H/cY/3H/cf9xj/cf89OZG0xm7/cY/3H/cf9xj/cf9xMFLhv60ecf9xj/cf9x/3GP9x/3E2zBK6M+3/cf9x/3GP9x/3H/cY/3H/cTw5kbPGbnGP9x/3H/cY/3H/cf9xj/OHaxuYlO/3GP9x/3H/cY/3H/cf9xRno8qFz/cf9x/3GP9x/3GP9xSYOMd8eP9x/3GP9x/3H/cY/3H/cf9xj/cf9xj/cf9x/3GP9x/3GP9x/3H/TuR8Ibhx/3GP9x/3H/cY/3H/cf9xj/cf9xj/cV2e0mFxj/cf9xj/cf9x/3GP9xRno8mFxx/3GP9x/3H/cY/3H/cf9xg0FcG86j7/cY/3H/cf9xj/cf9x/3GP9x/3GP9x/zkgUbjfrv9xj/cf9x/3GP9x/3H/cY/3H/cY/zRtYb2Snv9xj/cf9x/3GP9x/3H/cY/3H/cYM21hvJKecf9xj/cf9x/3GP9x/3H/cY/3H/Mgxxv/OO/3H/cY/3H/cf9xj/cf9x/3GP9x/3GDnXobcoXv9x/3H/cY/3H/cf9xj/cTAMcbAEjo/3H/cY/3H/cf9xj/cf86LgK20f1xj/cf9x/3GP9x/3H/cY/3H/cY/3H/cf9xj/cf9xg0u8S7RDtxj/cf9x/3GP9x/3GP8wVCGxu97/cY/3H/cf9xj/cf9xNhFDue68cf9xj/cf9x/3GP9x/3H/OLPHuUw4/3H/cf9xj/cf9x/3GP9xMYDfv38g/3H/cY/3H/cf9xj/cf9xRno8mFxxj/cf9x/3GP9x/3H/SSKcfdZxj/cf9xj/cf9x/3GP81APW8/wr/cf9xj/cf9x/3GP9x/zmoLrdX0XH/cY/3H/cY/3H/cTS7xLxEO/9x/3GP9x/3GP9x/3H/cY/3E0vQS7Qvtx/3H/cY/3H/cf9xgw9qW/CVpx/3GP9x/3H/cY/3ExXlO+oaxx/3H/cY/3H/cY/3H/cf9xj/cf9x/3FM5HxBuP9xj/cf9xj/cf9x/3FdntNh/3H/cY/3H/cY/3H/cf8wqoGwZX5x/3GP9x/3H/cY/3H/cYOKSvuFtQ/3H/cY/3H/cf9xj/cTKz0b1MLnGP9x/3GP9x/3H/cY/3H/cf9xj/P5qBsmV+j/cf9xj/cf9x/3GP9x/3H/cY/3EzbWG8kp5xj/cf9xj/cf9x/3GDNrIr2U3f9xj/cf9x/3GP9x/3FBt1z0iv9x/3H/cY/3H/cf9xj/cf9xMQoyv/XN/3H/cY/3H/cY/3H/cf9xg5fqS2gVtx/3GP9x/3GP9x/3H/cYPN1VsyKqcf9xj/cf9xj/cf9x/3GP8yooS+XXtx/3H/cY/3H/cY/3H/cTURQ7vuvI/3H/cY/3H/cf9xj/cf9xPTPTs8wsj/cf9x/3GP9x/3H/cY/3E0SX28toL/cY/3H/cf9xj/cf9xj/cf9x/3GP9x/3H/cY/zgdtLniS/9x/3H/cY/3H/cf9xj/MqBFv1+6/3H/cY/3H/cY/3H/cf85IFG4366P9x/3H/cY/3H/cf9xj/cTNrIr2U3Y/3H/cf9xj/cf9xj/cTd2sbiJTnH/cY/3H/cf9xj/cf9xj/cf9x/zoOnLfxY/9xj/cf9x/3GP9x/3H/cY/3H/cY/3E3BGq4+5Vxj/cf9x/3GP9x/3GP9x/zYVwbrqPnGP9x/3H/cY/3H/cY/3H/cf9xj/cf9xj/NhXBuuo+cf9xj/cf9x/3GP9x/3GCIhFRrt7q7/cf9xj/cf9x/3GP9x/zSz0bxMLnH/cf9xj/cf9x/3GP9x/3Eys9G+TC7/cf9xj/cf9x/3GP9x/3GP9x/3H/OSBRuN+uj/cf9x/3GP9x/3H/cY/3H/cYN3axuIlOcf9x/3GP9x/3H/cY/3H/cY/3E6gUG2fr7/cf9xj/cf9x/3GP9x/3H/cY/3H/cY/3H/cf9xj/M7URvUrucY/3H/cf9xj/cf9x/3GP9x/3GP9x/3H/cY/3H/M7URvkru/3H/cf9xj/cf9x/3GP9x/3GP9x/3H/cTggUbjfrv9x/3H/cY/3H/cf9xj/cTuP8bRwDnH/cY/3H/cf9xj/cf9xj/NhXBuuo+cf9xj/cf9x/3GP9x/zFS4bC9Hv9x/3GP9x/3H/cY/3H/cYMrPRvUwucf9xj/cf9x/3GP9x/3E2zBK6M+3/cf9x/3GP9x/3GP9xPMZKszm1cf9xj/cf9x/3GP9x/3GDKz0b1MLnH/cY/3H/cf9xj/cf80s9G8TC5x/3H/cY/3H/cf9xj/cf8716G1KF5xj/cf9x/3GP9x/3H/cY/3H/cY/3H/cf9xRnj8qHCP9x/3GP9x/3H/cY/3H/cf9xj/cf9xj/cf9x/3GEjZ7IJhj/cf9xj/cf9x/3GP9x/3H/cY/3H/cYOzmRtcZuj/cf9x/3GP9x/3H/cY/3H/cY/3H/cf9xj/cf9xj/QQ68ACT/cY/3H/cf9xj/cf9x/3GP9x/3GDcgUbnfro/3H/cY/3H/cf9xj/cf9x/3GP9x/3GP9x/zUXAbzo/v9xj/cf9xj/cf9x/3GP9x/3H/cY/3H/cY/3H/cUZ6PJhccY/3H/cf9xj/cf9x/3GP9x/3GP9x/3H/cY/3H/cf9xj/cf9xj/cf9O5HwhuHH/cf9xj/cf9x/3GF2e0mFxj/cf9x/3GP9x/3H/cY/3H/cY/zh2sbmJTv9x/3GP9x/3H/cY/3H/cY/3H/TuR8Ibhx/3H/cY/3H/cf9xhBt1zkinH/cY/3H/cf9xj/cf9xO3antYlY/3GP9x/3H/cY/3H/cSQWexq+mE5x/3H/cY/3H/cf9xj/cf9xj/MPoksRXb/3H/cY/3H/cf9xj/cf88j/G1cA7/cY/3H/cf9xj/cf9x/3E3drG5iU7/cf9xj/cf9x/3GP9x/3H/cY/3H/MKqBsGV+cf9xj/cf9x/3GP9x/zfMEroz7Y/3H/cf9xj/cf9x/3GP8/4PGxHw5x/3H/cY/3H/cf9xj/cTrVYrUqnXH/cY/3H/cY/3H/cf9xPjGUss5r/3H/cf9xj/cf9xj/cf8/4PGxHw5x/3H/cY/3H/cY/3H/MaYDv1n8cf9xj/cf9x/3GP9x/3ExoEW+X7pxj/cf9x/3GP9x/3GD9C4bG9Hv9xj/cf9x/3GP9x/3GDnXobcoXv9x/3H/cY/3H/cf9xj/cf9xj/OXIzuI3M/3H/cY/3H/cY/3H/cf87zke2Mbj/cY/3H/cf9xj/cf9xNRXBuuo+cf9x/3GP9x/3H/cY/3H/cTl+pLeBW/9x/3GP9x/3H/cY/3H/cY/3H/OHaxuYlO/3GP9x/3H/cY/3H/cT3g8bMfDv9xj/cf9x/3GP9x/3GP9xP0Lhsb0ej/cf9x/3GP9x/3GP9x/3H/cT6agbJlfv9xj/cf9x/3GP9x/zouArbR/XGP9x/3H/cY/3H/cYMrPRvUwucf9xj/cf9x/3GP9x/3GP9xOdehtyhe/3H/cY/3H/cf9xj/cf9xj/cf9x/3GP9xPeIxsh3Ocf9x/3GP9x/3H/cY/3H/cY/3H/cf9xj/cf9xj/cf9x/3GP9x/0rZ7HJh/3H/cY/3H/cY/3H/cf9xj/cf9xj/cf9x/3GP9x/3H/cY/3H/TuR8Ibhx/3H/cY/3H/cY/3H/cf9xPpqBsmV+/3GP9x/3H/cY/3H/cUXArLP1/3H/cf9xj/cf9x/3GP9x/3GP9x/3H/cY/3H/cf9xj/cf9xj/cf9x/3GP9x/3GP9x/3H/cY/3H/cf9xj/cf9xj/cf9x/3GP9x/3H/cY/3H/cY/3H/cf9xQbdc9Ir/cf9xj/cf9x/3GP9x/3GP9x/3H/cY/3H/cf9xj/cf9xj/cf9x/3GP9xQxlM3mv/cY/3H/cf9xj/cf9xj/cf9x/3GP9x/3H/cY/3H/cY/3H/QFZsG5n/cf9x/3GP9x/3H/cY/3H/cY/3E2ytK6NS3/cY/3H/cf9xj/cf9xg4wtW4PSr/cY/3H/cY/3H/cf9xj/QFZsC5lxj/cf9x/3GP9x/3H/cY/3H/cY/3FGePyocP9x/3GP9x/3GP9x/3H/cY/3H/cf9xj/cf9xj/cTQVwbzqPv9xj/cf9x/3GP9x/3GP8716G1KF5x/3H/cY/3H/cf9xj/cf9xg7OZG1xm6P9x/3H/cY/3H/cf9xj/cf9xNRXBuuo+cf9x/3GP9x/3H/cY/3H/cY/3E+moGyZX7/cf9x/3GP9x/3H/cY/3H/cY/3E6gUG2fr7/cf9xj/cf9x/3GP9x/3H/cY/3H/cY/zvXobUoXnH/cf9xj/cf9x/3GP9x/3GP9x/3H/cTNtYb2Snv9x/3GP9x/3H/cY/3H/cY/z05kbTGbv9x/3H/cY/3H/cf9xj/cf9xj/cf9x/3GP9x/3GP9x/3H/cU6czBYzcf9xj/cf9x/3GP9x/3GP9xNh20uuJLj/cf9x/3GP9x/3GP9xNQxnuvOYcf9xj/cf9x/3GP9x/3E0ayK7lN1x/3H/cY/3H/cY/3E94PGzHw7/cf9x/3GP9x/3GP9x/3E8OZGzxm5x/3GP9x/3H/cY/3H/cY/3H/cf9xNs5RuTGucf9x/3GP9x/3H/cY/3H/cY/zh2sbmJTv9x/3GP9x/3H/cY/3H/cY/3H/cf9xPpqBsmV+/3GP9x/3H/cY/3H/cYPpqBsWV+cY/3H/cf9xj/cf9x/3GP9x/3GP9xM21hvJKecY/3H/cf9xj/cf9x/3GP9x/3GP9x/3H/cY/3H/cTQXAbzo/v9x/3H/cY/3H/cf9xj/cf9xj/cf9x/3GDggUbffrnH/cf9xj/cf9x/3GP9x/3GP9x/3H/cY/3H/cY/zUXAbzo/v9x/3GP9x/3H/cY/3H/cY/3H/cf8+4jGzHc7/cY/3H/cf9xj/cf9x/3GP9x/3GP84drG5iU7/cf9xj/cf9x/3GP9x/3GP9x/3H/cY/zkgUbjfrv9x/3GP9x/3H/cY/3H/cY/zQCNb39yo/3H/cY/3H/cf9xj/cTnXobcoXv9x/3GP9x/3GP9x/3H/cTd2sbmJTv9x/3H/cY/3H/cY/3H/cf8mzwsasw9O/3H/cf9xj/cf9x/3E/lgOxafyP9x/3H/cY/3H/cY/3EzayK9lN3/cY/3H/cY/3H/cf9xgoaEMqeXvNcf9x/3GP9x/3GP9x/zCqgbBlfnH/cf9xj/cf9x/3GP9x/3GP9x/3H/cYKnSMOmi3PP9x/3H/cY/3H/cY/3Ey/Fm+A6aP9x/3H/cY/3H/cY/3H/cf9xj/cf9x/3GP8xUuGwvR7/cf9x/3GP9x/3H/cY/zBUIbG73o/3H/cf9xj/cf9xj/cf89i3O0dIz/cY/3H/cf9xj/cf9x/3GF2e0mFxj/cf9x/3GP9x/3GP9IePyIcHH/cf9xj/cf9x/3GP9xMQoyv/XN/3H/cf9xj/cf9xj/cf8yDHG/847/cf9x/3GP9x/3H/cY/3E1uYW6Rnpx/3GP9x/3H/cY/3H/Mgxxv/OO/3H/cf9xj/cf9xj/cf9xOdehtyhe/3GP9x/3H/cY/3H/cY/3H/cTEMcb7zjnH/cf9xj/cf9x/3GP9x/3GP9x/3E0FcG86j6P9x/3H/cY/3H/cY/3H/cf9xj/cf9xj/cf9x/zO1Eb5K7v9x/3H/cY/3H/cY/3H/cf9xj/cf9xg3IFG5366P9x/3H/cY/3H/cY/3H/cf9xgzbWG8kp5x/3GP9x/3H/cY/3H/cY/3H/cf9xj/cf9xj/O4FBtn6+j/cf9x/3GP9x/3GP9x/3H/cY/3H/cY/3H/MFQhsbvej/cf9x/3GP9x/3GP9x/3H/cY/3EwDHGwBI6P9x/3H/cY/3H/cY/3H/cf9xj/cf9xj/M7URvUrucf9xj/cf9x/3GP9x/3GP9x/3Eys9G+TC7/cf9x/3GP9x/3GP9x/3H/NLPRvEwucf9x/3GP9x/3GP9x/z/g8bEfDnH/cf9xj/cf9xj/cf9x/0uDjGfH/3GP9x/3H/cY/3H/cY/0nbLIJNj/cf9x/3GP9x/3GP9x/3E94PGzHw7/cf9xj/cf9xj/cf9x/3GDggUbffrnH/cf9xj/cf9x/3GP9x/3GP9x/zIMcb/zjv9x/3H/cY/3H/cf9xj/cf9xj/cf9x/3GP9x/3E1zlG7Ma6P9x/3H/cY/3H/cY/3H/cf8wqoGwZX5x/3GP9x/3H/cY/3H/cY/3H/cf9xj/cf9xPeIxsh3Ocf9xj/cf9x/3GP9x/3GP9x/3H/O9ehtShecY/3H/cf9xj/cf9xj/cf9x/3E516G3KF6P9x/3H/cY/3H/cY/3H/cf9xj/cf9xg6gUG1fr5xj/cf9x/3GP9x/3GP9x/3H/cYOoFBtn6+/3H/cf9xj/cf9x/3GP9x/3GP9x/3H/cY/0w73FxCj/cf9xj/cf9x/3GP9x/3H/cY/3H/cY/3H/cf9xg/RCGwu95xj/cf9x/3GP9x/3H/cY/3H/cY/3H/cf9xj/cf9xj/cf8wVCGxu96P9x/3H/cY/3H/cY/3H/cf9K2exyYf9xj/cf9xj/cf9x/3GP9x/3H/cY/3H/cY/3H/cf8716G1KF5xj/cf9x/3GP9x/3GP9x/3H/cY/03kfEG4j/cf9x/3GP9x/3GP9x/3FGejyYXHH/cY/3H/cY/3H/cf9xg0FcG86j7/cf9xj/cf9xj/cf9x/zUXAbzo/o/3H/cY/3H/cf9xj/cf9x/3GP9x/3GP9x/3H/cYRcCso/Vx/3H/cY/3H/cY/3H/cf9xj/cf9x/3GP9x/3GP9x/3H/cY/zkgUbjfrv9x/3GP9x/3H/cY/3H/cY/3H/cf9xM/xZvAOmcf9xj/cf9xj/cf9x/3GP9x/3H/cY/3H/cY/3H/PIFBtH6+cf9xj/cf9x/3GP9x/3H/cY/3H/cY/3H/NrvEukQ7cf9x/3GP9x/3GP9x/3H/StnscmH/cY/3H/cY/3H/cf9xXZ7TYf9x/3GP9x/3GP9x/3Eys9G+TC7/cf9x/3GP9x/3GP9xP0Lhsb0ej/cf9x/3GP9x/3GP9x/3H/cY/3E6zke1Mbhx/3H/cY/3H/cY/3H/cTcEarn7lf9x/3H/cY/3H/cY/3H/cf9xj/OHaxuYlO/3H/cY/3H/cY/3H/cTRJfby2gv9xj/cf9xj/cf9x/3GP84drG5iU7/cf9xj/cf9xj/cf9x/zcRQ7ruvP9x/3GP9x/3H/cY/3E09pu8CWT/cf9xj/cf9x/3GP9x/3GDbMErkz7XH/cf9xj/cf9xj/cf9x/zCqgbBlfnH/cY/3H/cf9xj/cf9xj/PCYFtNn6cf9xj/cf9xj/cf9x/3EzVla9qan/cf9x/3GP9x/3GP8yDHG+845xj/cf9x/3GP9x/3H/cSeTUhqGyt5xj/cf9x/3GP9x/3E7j/G0cA5xj/cf9x/3GP9x/3GP9x/zUXAbzo/v9xj/cf9x/3GP9x/3GP9x/3H/cY/3H/cT+YQrBnvXH/cY/3H/cY/3H/cf88gUG0fr5x/3GP9x/3GP9x/3H/cY/3H/cY/3H/cf9xj/cf9x/3GP9x/3GP9x/zKihL5de3H/cY/3H/cf9xj/cf9xPteXsShocf9xj/cf9x/3GP9x/3Eys9G+TC7/cf9xj/cf9x/3GP9x/3FKg4xXx3H/cY/3H/cY/3H/cf9xj/cf9xj/cf9x/3GP9x/3H/cYPYf0sngLcf9xj/cf9x/3GP9x/3E4F/a46An/cY/3H/cY/3H/cf9xj/cf9x/3EqmQYaVm+ecf9x/3GP9x/3H/cY/z/g8bEfDnH/cf9xj/cf9x/3GP9x/3GP9x/3H/cTCkw79bPHGP9x/3GP9x/3H/cY/3EzayK9lN2P9x/3H/cY/3H/cf9xj/cf80bWG9kp6P9x/3GP9x/3H/cY/3E2zBK5M+1xj/cf9x/3GP9x/3H/cY/3H/cTEMcb7zjnH/cY/3H/cf9xj/cf9x/zyP8bVwDo/3H/cf9xj/cf9x/3GP9x/zA4OrDXxXGP9x/3H/cY/3H/cf9xNhFDue68cf9xj/cf9x/3GP9x/3E8i3O0dIz/cf9x/3GP9x/3H/cY/3FNnMw2M4/3H/cY/3H/cf9xj/cf9K2exyYf9xj/cf9x/3GP9x/3H/R3o8qFyP9x/3H/cY/3H/cY/zOz0b5MLv9xj/cf9x/3GP9x/3EyBrO++Uz/cY/3H/cf9xj/cf9x/zWm+LxZB/9x/3GP9x/3GP9x/3H/cYNBXBvOo+/3H/cY/3H/cY/3H/cf9xgwooSwbXv/cf9x/3GP9x/3GP9x/zIMcb7zjnGP9x/3GP9x/3H/cY/z7g8bMfDo/3H/cY/3H/cf9xj/cf9xj/cf9x/3GP8yCjK/9c2P9x/3H/cY/3H/cf9xIlcAKuqP/f9x/3H/cY/3H/cY/3H/cT3g8bMfDv9x/3GP9x/3GP9x/3H/JyWJGq2nbv9xj/cf9xj/cf9x/3GP9x/3H/cYPeDxsx8O/3H/cf9xj/cf9x/3GP9xPCBHtN+4/3H/cY/3H/cf9xj/cf8h89AqAcL9j/cf9x/3GP9x/3GP9x/3H/LqSVGjW2rv9xj/cf9x/3GP9x/3E8OZGzxm5x/3GP9x/3GP9x/3H/cYOdehtyhe/3H/cf9xj/cf9xj/cf9x/3EwUuG/rR5x/3GP9x/3GP9x/3H/cY/3H/cY/3H/PuIxsx3O/3H/cf9xj/cf9xj/cf9x/3GP9x/zvXobUoXnH/cY/3H/cY/3H/cf9xhLO9xMQnGP9x/3GP9x/3H/cYXZ7SYXH/cY/3H/cY/3H/cf9xg7OZG1xm6P9x/3H/cY/3H/cY/3H/cf9xj/cf9xMQxxvvOOcf9x/3GP9x/3GP9x/3H/cY/0UZTL5rcf9xj/cf9x/3GP9x/3GP9x/3H/cY/3H/cf9xj/cf9xj/cf9x/3Eys9G+TC7/cf9xj/cf9xj/cf9x/3FOnMwWM3H/cY/3H/cY/3H/cf9xj/cf9x/3GP9x/3GP9x/3H/cY/3H/cYNnaxuolOj/cf9xj/cf9x/3GP9x/3GP9x/0073DxCcf9x/3GP9x/3H/cY/3H/cY/3H/cf9xj/cf9xj/cf86LgK20f1x/3GP9x/3GP9x/3H/cUnZ7GJhcY/3H/cf9xj/cf9xj/cf9x/3GP9x/3GEjZ7IJhj/cf9x/3GP9x/3H/cY/3H/cYK/r1GlBQro/3H/cf9xj/cf9xj/cTNrIr2U3f9xj/cf9xj/cf9x/3GP82FcG66j5x/3GP9x/3GP9x/3H/cY/z7g8bMfDo/3H/cY/3H/cf9xj/cTKz0b1MLnGP9x/3GP9x/3H/cY/zOz0b5MLv9xj/cf9xj/cf9x/3GP9x/zYVwbrqPnGP9x/3GP9x/3H/cY/z6H9LN4C/9xj/cf9x/3GP9x/3GP8ymSq+ZtVxj/cf9xj/cf9x/3GP9xOKbut1kRcf9xj/cf9xj/cf9x/3EoS6Iai0Xe/3GP9x/3H/cY/3H/JWhdGsl6Lv9x/3GP9x/3H/cY/3H/cTguArjR/Y/3H/cf9xj/cf9xj/OHaxuYlO/3H/cY/3H/cf9xj/cf83zlG5Ma5xj/cf9x/3GP9x/3GDlnmbaYZnH/cf9xj/cf9xj/cf8xS8a/tDlxj/cf9xj/cf9x/3GP8/moGyZX6P9x/3H/cY/3H/cY/3H/cf9xj/cTggUbffrnH/cY/3H/cf9xj/cf9xj/cf9x/z43UrLIrXGP9x/3H/cY/3H/cf9xgwDHGwBI7/cY/3H/cY/3H/cf9xj/cf8/M9OxzCxx/3GP9x/3GP9x/3H/cYOdehtyhe/3H/cf9xj/cf9xj/cf9x/zVrIryU3f9x/3GP9x/3H/cY/3FNnMw2M4/3H/cY/3H/cf9xhDGUzea/9x/3GP9x/3H/cY/3H/cTguArjR/Y/3H/cf9xj/cf9xj/cf8yDHG+845xj/cf9xj/cf9x/3GP9x/3GP9x/3H/cY/3H/cf9xj/cf9xj/cf9x/3GP9J2yyCTY/3H/cY/3H/cf9xj/cf9xj/cf9x/3GP9x/3H/cY/3H/cY/3H/S4OMZ8f/cf9xj/cf9x/3GP9x/3GP9x/3H/cY/3H/cf9xj/cf9xj/cf9BDrwAJI/3H/cf9xj/cf9xj/cTAMcbAEjv9xj/cf9xj/cf9x/3GP9x/3GP9x/3H/cTnXobcoXo/3H/cf9xj/cf9xj/cf9xN3axuIlOcY/3H/cf9xj/cf9xj/cTL+mL0BZ3GP9x/3H/cY/3H/cY/zmm7rhZEf9x/3GP9x/3H/cY/3H/cYM21hvJKecf9x/3GP9x/3GP9x/3H/N8wSujPtj/cf9xj/cf9x/3GP9x/3GDnXobYoXnGP9x/3GP9x/3H/cY/zgdtLjiS3GP9x/3GP9x/3H/cYN3axuIlOcf9x/3GP9x/3GP9x/3H/cY/3FLPRxMLnH/cf9xj/cf9x/3GP9xSdnsYmFx/3GP9x/3H/cY/3H/cTKz0b5MLv9x/3GP9x/3H/cY/3H/MVLhsL0e/3H/cY/3H/cf9xj/cf9xj/OXIzuI3M/3H/cY/3H/cY/3H/cf8j0HIa4vjej/cf9x/3GP9x/3H/cTw5kbPGbnGP9x/3GP9x/3H/cY/3H/N8wSujPtj/cf9x/3GP9x/3H/cY/3H/cTbMEroz7f9x/3H/cY/3H/cY/3H/SHj8iHBx/3GP9x/3GP9x/3H/cY/3H/cf9xj/cTG1Eb9K7o/3H/cf9xj/cf9xj/cf9PnMwmM/9x/3H/cY/3H/cf9xj/cTd2sbiJTnGP9x/3H/cY/3H/cf9xg516G3KF7/cf9xj/cf9x/3GP9x/0rbLGJNcf9xj/cf9x/3GP9x/3GP9x/3H/cY/z6JNLJ2y3H/cY/3H/cf9xj/cf9xj/cf9x/3E94PGzHw7/cY/3H/cY/3H/cf9xMKKEsG17j/cf9x/3GP9x/3GP86fqS3gVv/cY/3H/cf9xj/cf9xj/cSaMNxqnPI7/cY/3H/cY/3H/cf9xj/PCYFtNn6cY/3H/cf9xj/cf9xPeDxsx8O/3GP9x/3H/cY/3H/cTXOUbsxro/3H/cf9xj/cf9xj/cT6agbJlfv9x/3H/cY/3H/cf9xj/NRcBvOj+/3GP9x/3H/cY/3H/cYSNnsgmGP9x/3H/cY/3H/cf9xgxrvW/UQr/cf9xj/cf9xj/cf9x/zJJh762eHH/cf9xj/cf9xj/cf9xNBXBvOo+j/cf9x/3GP9x/3GP9x/3FCb6zpBY/3H/cf9xj/cf9x/3E5LMK30z3/cf9xj/cf9x/3GP9x/3GP9x/3H/cY/3H/cf9xj/cf9xj/cf9x/3GP9x/zvXobUoXnH/cY/3H/cY/3H/cf9xj/cTqBQbZ+vv9x/3GP9x/3H/cY/3H/cY/3H/cf84HbS54kv/cf9xj/cf9xj/cf9x/3EqrUwqVSs9cf9xj/cf9x/3GP9xOX6kt4Fb/3H/cf9xj/cf9x/3GP9x/3GP9x/zlyM7iNzP9xj/cf9xj/cf9x/3GP9x/3GP9x/3H/cY/3H/cf9xP0Qhsbve/3GP9x/3H/cY/3H/cY/3H/cf9xj/cf9x/3GP9x/3GP80v0O9QLz/cY/3H/cY/3H/cf9xj/cf8xUuGwvR7/cf9xj/cf9x/3GP9x/3GD6agbFlfnH/cY/3H/cY/3H/cf9xj/cf9xj/PTmRs8ZucY/3H/cY/3H/cf9xj/cf9xj/cf9AVmwLmXGP9x/3GP9x/3H/cYRXo8uFyP9x/3GP9x/3H/cY/3H/cY/3H/OSBRuN+u/3H/cY/3H/cY/3H/cf9xj/cf9xj/P5qBsmV+/3GP9x/3GP9x/3H/cY/3H/cY/3H/cTqBQbZ+vv9x/3GP9x/3GP9x/3H/cTuP8bRwDnGP9x/3GP9x/3H/cY/3H/cY/3H/cf9xMQxxvvOOcf9xj/cf9x/3GP9x/3GP84drG5iU7/cf9xj/cf9x/3GP9x/3GP9xPpqBsWV+cY/3H/cY/3H/cf9xj/cf9xj/cTs5kbXGbo/3H/cY/3H/cf9xj/cf9xOyYFtNn6cf9x/3GP9x/3GP9x/z05kbTGbv9x/3GP9x/3H/cY/3H/OWsYuJTn/3GP9x/3GP9x/3H/cY/zH45L8HG3H/cY/3H/cf9xj/cf9x/3E7sX61ToGP9x/3H/cY/3H/cf9xhHIpyd1v9x/3GP9x/3H/cY/3H/cf9xj/cf9xj/cf9x/3GP84drG5iU7/cf9xj/cf9xj/cf9x/3GEjZ7IJhj/cf9xj/cf9x/3GP9x/3H/cY/3H/cY/3H/cTNrIr2U3Y/3H/cY/3H/cf9xj/cf88gUG0fr5x/3GP9x/3H/cY/3H/cTW3RrtIuf9xj/cf9xj/cf9x/zVrIryU3f9x/3GP9x/3H/cY/3EsUrMaStTOj/cf9xj/cf9x/3GP9xMQoyv/XN/3H/cf9xj/cf9x/3GDSkubtbRnGP9x/3H/cY/3H/cYOxtrteSU/3H/cY/3H/cf9xj/cf9xhLO9xMQnGP9x/3H/cY/3H/cY/3H/cf9xj/cf9x/yeX0Bqmgv7/cf9xj/cf9xj/cf9x/3Eh0rEa8tTuj/cf9x/3GP9x/3GP9x/3E3drG4iU5xj/cf9x/3GP9x/3GP9xOX6ktoFbcY/3H/cf9xj/cf9xj/cf87XP+2owD/cY/3H/cf9xj/cf9xj/cTCihLBte/9x/3GP9x/3H/cY/3H/cY/3H/cf9xP0Qhsbve/3H/cY/3H/cY/3H/cf9xg61WK1Kp1x/3H/cY/3H/cY/3H/Mgoyv/XNj/cf9xj/cf9x/3GP85vfm4Qgb/cY/3H/cf9xj/cf9xj/cf9x/3GDFcFL6j63GP9x/3GP9x/3H/cY/3H/cY/3H/cf9xj/cf80bWG9kp6P9x/3H/cY/3H/cY/3H/cf9xj/cf9x/3GP9xQA68/xRxj/cf9xj/cf9x/3GP9x/3GP9x/3H/cY/3H/cf88gUG0fr5xj/cf9x/3GP9x/3GP9x/3H/cY/3E0FwG76P5x/3GP9x/3GP9x/3H/cY/3H/cY/3H/cf9xj/cf9xSdnsYmFx/3GP9x/3GP9x/3H/cY/3H/cY/3H/cf81FwG86P6P9x/3H/cY/3H/cY/3H/cf9xj/cf9xj/cf9x/3GP9x/3FGePyocP9xj/cf9xj/cf9x/3GP9x/3GP9x/3H/cY/3FJ2exiYXH/cf9xj/cf9xj/cf9x/3GP9x/3GP9x/3H/cY/3H/cT9EIbG73v9x/3GP9x/3H/cY/3H/cY/3H/cf9xj/cf9x/3FDb6zJBXH/cf9xj/cf9xj/cf9x/3GP9x/3GP9x/3H/cY/3H/cf9xj/cf9xMrPRvkwu/3H/cY/3H/cf9xj/cf81FwG86P6P9x/3H/cY/3H/cY/3H/cT3g8bMfDv9x/3GP9x/3GP9x/3H/cYPjGUsc5rcf9x/3GP9x/3GP9x/3H/Qrdc9IqP9x/3GP9x/3H/cY/3FKg4xXx3H/cf9xj/cf9xj/cf9x/3Eys9G+TC7/cf9xj/cf9xj/cf9xSz0cTC5x/3H/cY/3H/cY/3H/cf9xj/cf9x/3GDp6JrWF2XGP9x/3GP9x/3H/cY/3H/cf9xj/cT9EIbG73v9x/3H/cY/3H/cY/3H/MKhCsWe9/3H/cY/3H/cf9xj/cf9xMQxxvvOOcf9x/3GP9x/3GP9x/3H/NLPRvEwucf9x/3GP9x/3GP9x/3H/cY/0+czBYzcY/3H/cf9xj/cf9xj/cTBQorC/Xf9x/3H/cY/3H/cY/3H/cTPhz70eMI/3H/cY/3H/cf9xj/cf9xj/cf9x/3GP9x/3H/PTmRtMZu/3GP9x/3GP9x/3H/cYP5YDsGn8cY/3H/cY/3H/cf9xj/RG+syQVx/3GP9x/3GP9x/3H/cUcinJ3Wj/cf9x/3GP9x/3H/cY/3H/cY/3H/cf9xj/cf9xj/cf9x/3GP9xRno8mFxx/3GP9x/3H/cY/3H/cUs9HEwucf9xj/cf9x/3GP9x/3GP9x/3ExtRG/Su6P9x/3H/cY/3H/cY/3H/cf9xj/cf9xj/cf9x/3GP9x/3H/OnDzt48M/3H/cY/3H/cf9xj/cf9xj/cf9x/3GP9x/3H/cY/3FGePyocP9xj/cf9x/3GP9x/3GP9x/3H/cY/3ExtRG/Su7/cY/3H/cY/3H/cf9xj/cf9xj/cf9x/3GP9xN3axuIlOcf9xj/cf9xj/cf9x/3GP9x/3H/cY/zyBQbR+vnH/cf9xj/cf9xj/cf9x/3GP9x/3H/cY/3E3bVe5kqj/cY/3H/cf9xj/cf9x/zUXAbzo/o/3H/cY/3H/cf9xj/cTfGVLk5q4/3H/cf9xj/cf9xj/cf9x/3GP9x/3GP9x/3H/cY/z7iMbIdznGP9x/3GP9x/3H/cY/3H/cY/3H/cf80s9G8TC5x/3H/cY/3H/cY/3H/cf9xj/NRcBvOj+/3H/cY/3H/cY/3H/cf9xj/cf9xj/cf9x/3GP9x/3H/cY/3H/cYP0QhsLvecf9xj/cf9xj/cf9x/zdjJbqc2v9xj/cf9x/3GP9x/3H/cYMbURv0ru/3GP9x/3H/cY/3H/cY/3H/cf9xj/cf9x/3GP9x/zYVwbvqPv9x/3H/cY/3H/cf9xj/cf8ztRG+Su7/cf9x/3GP9x/3GP9x/3Eys9G+TC7/cf9x/3GP9x/3GP9x/3H/PTmRtMZu/3GP9x/3H/cY/3H/cY/3H/cf9xj/N85RuTGucf9xj/cf9x/3GP9x/3GP8/KDqy18WP9x/3GP9x/3H/cY/3H/cYOC4CuNH9/3H/cf9xj/cf9xj/Nx/zuuAM/3GP9x/3H/cY/3H/cTrVYrUqnXGP9x/3GP9x/3H/cY/3H/cY/3H/cTXOUbsxrv9xj/cf9xj/cf9x/3GP9x/3GP9x/3H/cTXOUbsxro/3H/cY/3H/cf9xj/cf9xj/cf9x/3E4IFG3365xj/cf9xj/cf9x/3GP9x/3GP9x/3H/cT6agbJlfv9xj/cf9x/3GP9x/3GP9x/3H/cYNBcBu+j+cf9x/3GP9x/3GP9x/3H/cY/3H/cY/3H/cf9xj/cf9x/3GP9xRyKcndb/cf9xj/cf9xj/cf9x/3GP9x/3GP9x/3H/cY/3H/PIFBtH6+cf9xj/cf9x/3GP9x/3GP9x/3H/cY/3H/T5zMJjP/cf9x/3GP9x/3GP9x/3H/cY/3H/cY/3H/cf9xj/cf9x/3GP9x/3GP9x/3H/cY/3H/cUZ6PJhccY/3H/cf9xj/cf9xj/cf9x/3GDXOUbsxrv9x/3GP9x/3H/cY/3H/cY/3H/cf9xhdntJhcf9xj/cf9xj/cf9x/3GP9x/3H/cUs9HEwucY/3H/cf9xj/cf9xj/cf9x/3GP9entNh/3GP9x/3GP9x/3H/cYSNssck1xj/cf9xj/cf9x/3GP9x/3GP9x/3H/cY/3H/cf9xhLO9xMQnGP9x/3GP9x/3H/cY/3H/cY/3H/cf9xj/P5qBsmV+j/cf9x/3GP9x/3GP9x/3H/cY/3H/cTqBQbZ+vv9xj/cf9x/3GP9x/3GP9x/3H/cY/3E1zlG7Ma7/cY/3H/cf9xj/cf9xj/cf9x/3GP9x/zYVwbrqPnGP9x/3GP9x/3H/cY/3E1zlG7Ma7/cY/3H/cf9xj/cf9xj/cf9xIgPuGu/BHv9xj/cf9x/3GP9x/3E+MZSxzmtxj/cf9xj/cf9x/3GP87ETm27sb/cf9xj/cf9x/3GP9x/0K3XPSKj/cf9xj/cf9x/3GP9x/zYVwbrqPnGP9x/3GP9x/3H/cY/3H/cf9xj/cf9xj/cf9xMqp3vlWIj/cf9x/3GP9x/3GP9x/zkgUbjfrv9xj/cf9x/3GP9x/3H/MwoyvfXNcf9xj/cf9x/3GP9x/zizx7hMOHGP9x/3H/cY/3H/cY/3E5Fbe26khx/3H/cY/3H/cY/3H/MVLhsL0e/3H/cf9xj/cf9xj/cf8w+iSxFdv/cY/3H/cf9xj/cf9x/3Eys9G+TC7/cY/3H/cf9xj/cf9x/3GP9x/3GP9x/zkgUbjfrv9xj/cf9x/3GP9x/3H/cY/3H/cTguArjR/Y/3H/cf9xj/cf9xj/cf9x/3GP9x/zkgUbjfrv9xj/cf9x/3GP9x/3GP8ztRG9Su5x/3GP9x/3GP9x/3H/cY/3H/cf9xj/cf9xj/cf9x/3GP9x/3H/cT/R2bEuJo/3H/cf9xj/cf9xj/cf9x/yg6VRqcWq7/cf9x/3GP9x/3H/cY/3H/cY/3H/cf9xj/cf9xRnj8qHCP9x/3H/cY/3H/cf9xj/cf9xj/cf9x/3GP9xSdnsYmFx/3GP9x/3H/cY/3H/cf83tQe6SviP9x/3H/cY/3H/cY/3H/cf9xg516G3KF7/cf9x/3GP9x/3GP9x/3H/cY/zuBQbZ+vo/3H/cY/3H/cf9xj/cf9xj/cf9x/3GP9xPDmRs8Zucf9x/3GP9x/3GP9x/3H/cY/3ExtRG/Su7/cY/3H/cY/3H/cf9xj/cf9xj/cf9x/3GP9xOoFBtn6+/3H/cY/3H/cf9xj/cf9xj/cf9x/3GD6agbFlfnGP9x/3H/cY/3H/cY/3H/cf9xj/cf9x/zFUIb+r3nH/cY/3H/cf9xj/cf9xj/cf9x/3E0FwG86P7/cf9x/3GP9x/3GP9x/3H/cY/3H/cY/3H/cf9xj/cf9x/3FGePyocI/3H/cY/3H/cf9xj/cf9xj/cf9x/3GP9xNswSuTPtcY/3H/cf9xj/cf9x/3GP8ztRG9Su5xj/cf9x/3GP9x/3GP9x/3H/cY/3E0FcG86j7/cY/3H/cY/3H/cf9xj/cf8/4PGxHw5x/3GP9x/3H/cY/3H/cf9xj/cf9xgwDHGwBI7/cY/3H/cf9xj/cf9xNL0Eu0L7cf9xj/cf9x/3GP9x/3GP9x/3H/cY/3E8OZGzxm5x/3H/cY/3H/cY/3H/cf9xMFLhv60ecf9xj/cf9xj/cf9x/3GP81u8S8RDuP9x/3GP9x/3H/cY/3H/PTmRtMZu/3H/cY/3H/cY/3H/cf9xj/cf9x/3GP9K2exyYf9x/3GP9x/3H/cY/3H/cY/3H/cf9xj/cf9x/3GP9x/3GP9x/3H/cY/3H/cf9xhFwKyj9XH/cY/3H/cf9xj/cf9xMQxxvvOOcf9x/3GP9x/3GP9x/0K3XPSK/3GP9x/3GP9x/3H/cY/0RvrMkFcf9xj/cf9xj/cf9x/3GDnXobcoXv9x/3H/cY/3H/cY/3H/cf9xj/cf9x/3GP9x/3GP8+h/SzeAv/cf9xj/cf9xj/cf9x/3GCEizir90x3/cY/3H/cf9xj/cf9x/zlrGLiU54/3H/cf9xj/cf9xj/cf9x/zQ6b7zFkHH/cY/3H/cf9xj/cf9x/zgf87jgDHH/cY/3H/cf9xj/cf9xg516G2KF5xj/cf9xj/cf9x/3GP86Dpy38WP/cf9x/3GP9x/3H/cY/3H/cY/3H/cTNPO7ywxHH/cY/3H/cY/3H/cf9xj/cf9x/3GP9x/zJQor6vXXH/cY/3H/cf9xj/cf9x/zvXobUoXnGP9x/3GP9x/3H/cY/zL0Zr4LmXH/cY/3H/cY/3H/cf8/MZSyzmuP9x/3H/cY/3H/cY/3H/PI/xtXAO/3H/cY/3H/cY/3H/cf9xg94PGyHw5xj/cf9xj/cf9x/3GP8lDREqzy7t/3H/cY/3H/cY/3H/cf9xMFLhv60ecf9xj/cf9xj/cf9x/3GDQVwbzqPv9x/3GP9x/3GP9x/3H/cY/3E8xkqzObVx/3GP9x/3GP9x/3H/cYPL3vtEIQ/3H/cf9xj/cf9xj/cf9x/3E1FcG66j5x/3H/cY/3H/cY/3H/cf9xj/cf8yDHG/847/cf9x/3GP9x/3GP9x/3H/NhXBu+o+/3H/cf9xj/cf9xj/cf9x/3GP9x/3H/cYOoFBtn6+/3H/cf9xj/cf9xj/cf9x/3GP9x/z05kbTGbv9x/3GP9x/3GP9x/3H/cY/3H/cf9xj/cf81FwG86P6P9x/3H/cY/3H/cY/3H/cf9xj/cf9x/3GP9x/3GF2e0mFx/3GP9x/3H/cY/3H/cY/3H/cf9xj/cf9xj/cf9x/3GP9x/3H/cY/zkgUbjfrv9x/3GP9x/3GP9x/3H/cY/3H/cf9xPeIxsh3OcY/3H/cf9xj/cf9xj/cf9x/3GP9x/3H/OSBRuN+uj/cf9x/3GP9x/3GP9x/3H/cY/3H/cf9xM21hvZKe/3H/cY/3H/cY/3H/cf9xj/cf9x/zyBQbR+vnGP9x/3H/cY/3H/cY/3H/cf9xj/cf9x/3E2zlG5Ma5x/3H/cY/3H/cY/3H/cf9xj/cf9x/3GP9x/3GP9x/3H/cY/3H/cf9fntFhcf9xj/cf9x/3GP9x/3GP9x/3H/cY/3H/cf9xj/cf9xj/cf9x/0073DxCcf9xj/cf9xj/cf9x/3GP9x/3H/cY/3H/cY/3H/cf9xj/cf81FwG86P6P9x/3H/cY/3H/cf9xj/cf9xj/cf9xSzvcXEL/cf9xj/cf9xj/cf9x/3GP9x/3FdntNh/3H/cY/3H/cf9xj/cf8+4jGzHc7/cf9xj/cf9x/3GP9x/3Elb7o6uQRcj/cf9x/3GP9x/3H/cY/3H/QFZsG5n/cf9x/3GP9x/3GP9x/3H/Qg687xRx/3H/cY/3H/cY/3H/cT6agbJlfv9x/3GP9x/3H/cY/3H/Qrdc9IqP9x/3H/cY/3H/cY/3H/cf9HejyoXI/3H/cf9xj/cf9x/3GP9x/3GP9Lg4xXx3GP9x/3GP9x/3H/cY/3H/cY/3H/cf9xj/cTRJfby2gv9xj/cf9x/3GP9x/3H/cTFFCb+69v9xj/cf9x/3GP9x/3GP9x/3H/cY/3H/cY/3H/cf9xg735S1IGv/cf9xj/cf9xj/cf9x/3GP9x/3H/cTEMcb7zjnH/cY/3H/cY/3H/cf9xj/cf9x/3GP9xOoFBtn6+/3H/cY/3H/cY/3H/cf9xj/cf8/4PGxHw5x/3GP9x/3H/cY/3H/cf9xj/OSBRuN+u/3H/cY/3H/cY/3H/cf8/4PGxHw5x/3GP9x/3GP9x/3H/cY/3E3drG4iU5x/3GP9x/3GP9x/3H/cY/zvXobUoXnH/cf9xj/cf9xj/cf9x/3GP9x/3H/cY/3H/cYOoFBtX6+cY/3H/cY/3H/cf9xj/cf9x/3GP8/moGyZX6P9x/3GP9x/3H/cY/3H/cf9xPDmRs8ZucY/3H/cY/3H/cf9xj/cf9x/3GD9EIbC73nGP9x/3H/cY/3H/cY/3H/cf9xj/cf9x/3GP9x/3E/RCGxu97/cf9xj/cf9xj/cf9x/3GP9x/3H/cY/z7iMbMdzv9x/3H/cY/3H/cY/3H/cf9xj/PuDxsx8Oj/cf9xj/cf9x/3GP9x/3H/cY/zD6JLEV2/9x/3GP9x/3GP9x/3H/cY/3H/cf9xM21hvZKe/3H/cY/3H/cY/3H/cf9xj/cf80bWG9kp6P9x/3H/cY/3H/cY/3H/cTNrIr2U3Y/3H/cY/3H/cf9xj/cf9x/zkgUbjfro/3H/cf9xj/cf9xj/cf9x/3GP9xNc5RuzGu/3GP9x/3H/cY/3H/cY/3H/cf9xj/cf9x/3E+moGyZX7/cY/3H/cY/3H/cf9xj/cf9xMQxxvvOOcf9x/3GP9x/3GP9x/3H/cY/3H/cf83zlG6Ma7/cf9x/3GP9x/3GP9x/3H/cY/3H/cf9xj/cf9xj/cf9x/3GP9x/3H/Q7dc1Ipx/3H/cY/3H/cY/3H/cf9xj/cf9x/3GP9x/3GP9BDrwAJP9xj/cf9x/3GP9x/3GP9x/3H/cY/3H/cf9xj/cf9xhGePyocP9x/3H/cY/3H/cY/3H/cf9xj/cf9x/3GP9x/3GEZ4/Khw/3H/cf9xj/cf9xj/cf9x/3GP9x/3E8OZGzxm5x/3GP9x/3GP9x/3H/cY/3H/cf9xNRXBuuo+cf9xj/cf9x/3GP9x/3H/cY/3E+moGyZX7/cf9xj/cf9x/3GP9x/3H/cY/3H/MVQhv6vecf9x/3GP9x/3GP9x/3H/cY/3H/cf9xg0FcG86j7/cY/3H/cf9xj/cf9x/3GP9x/3E1zlG7Ma6P9x/3GP9x/3H/cY/3H/TTvcPEJx/3H/cY/3H/cY/3H/cf9xj/cf9xj/cf9x/3GP9x/3H/cTw5kbPGbnGP9x/3GP9x/3H/cY/3ExXBS/o+v/cf9xj/cf9x/3GP9x/3E4F/a46An/cY/3H/cf9xj/cf9xhORmwrmf9xj/cf9x/3GP9x/3H/MVLhsL0e/3GP9x/3H/cY/3H/cf9xgzbWG8kp5x/3GP9x/3GP9x/3H/cY/3H/cf9xj/cf9xj/cf9xRnj8qHD/cY/3H/cY/3H/cf9xj/cf9x/3GP9xNVwKu6P1j/cf9xj/cf9x/3GP9x/zgGqbj5VnGP9x/3GP9x/3H/cY/3E4AOu4/xT/cf9x/3GP9x/3GP9xObl7tkaEcY/3H/cf9xj/cf9xj/cTw5kbPGbnH/cf9xj/cf9x/3GP9x/3GP9x/3H/cY/zE0u7/LRHH/cY/3H/cf9xj/cf9xj/cf9x/3GP86LMK30z3/cf9xj/cf9xj/cf9x/3GP9x/zgdtLniS/9x/3GP9x/3H/cY/3H/JFOBKtrH7Y/3H/cf9xj/cf9xj/cf8/15eyKGj/cf9x/3GP9x/3GP9x/3H/cY/3H/MVLhsL0e/3H/cY/3H/cf9xj/cf83zlG5Ma5xj/cf9x/3GP9x/3GP9x/3H/cY/3H/M7PRvkwuj/cf9xj/cf9x/3GP9xNLvEvEQ7/3H/cY/3H/cf9xj/cf9xORW3tupIcY/3H/cf9xj/cf9x/3E1UJi6r2dx/3GP9x/3H/cY/3H/cf9xj/cf8/fpqxgWVxj/cf9x/3GP9x/3GDqP8bZwDo/3H/cf9xj/cf9xj/cSwA0RpP8u7/cY/3H/cf9xj/cf9xj/M7PRvkwu/3GP9x/3H/cY/3H/cYOC4CuNH9/3H/cf9xj/cf9xj/cf9x/z05kbTGbv9xj/cf9x/3GP9x/3GP89OZG0xm7/cf9x/3GP9x/3H/cY/3H/cY/3H/On6kt4Fbj/cf9x/3GP9x/3GP9x/3E+MZSxzmtxj/cf9x/3GP9x/3GP9x/3H/NAR0vfuL/3GP9x/3H/cY/3H/cYNswSuTPtcf9x/3GP9x/3GP9x/3H/cY/3E0S7y7tENx/3GP9x/3H/cY/3H/cY/3H/cf9xNh/zuuAM/3GP9x/3H/cY/3H/cf9xj/cf9xj/cf9x/3GP9x/3H/cUqDjFfHcY/3H/cY/3H/cf9xj/cf9x/3GP9x/3GP9x/3FJ2exiYXH/cY/3H/cY/3H/cf9xj/cf8xUuGwvR7/cf9xj/cf9x/3GP9x/yLWMBrinP5x/3GP9x/3H/cY/3H/cf9xj/cf9xOoFBtn6+/3GP9x/3GP9x/3H/cY/3H/cf9xg1zlG7Ma7/cf9xj/cf9xj/cf9x/3GP9x/3H/cY/3H/cUjbLIJN/3GP9x/3H/cY/3H/cY/0bArLP1/3H/cY/3H/cf9xj/cf8+4jGzHc7/cf9xj/cf9xj/cf9x/3GP9x/3H/cY/3H/cYPIk0tHbL/3H/cY/3H/cf9xj/cf9x/3GP8716G1KF5x/3GP9x/3H/cY/3H/cf9xj/cf9xj/cTqBQbZ+vv9x/3GP9x/3H/cY/3H/cf8+NROzyuyP9x/3H/cY/3H/cf9xj/cf9xj/NRcBvOj+/3H/cY/3H/cY/3H/cf9xj/cf9x/3GP9x/3GP9x/3E2ytK6NS2P9x/3GP9x/3H/cY/3H/cTMEdLz7i3H/cY/3H/cY/3H/cf9xj/cf9x/z05kbTGbv9xj/cf9xj/cf9x/3GP9x/3H/cTNtYb2Snv9x/3GP9x/3GP9x/3H/cY/3H/cf9xj/cf9xj/cf9x/3GP9x/3FKg4xXx3H/cY/3H/cY/3H/cf9xj/cf9x/3E+moGyZX7/cY/3H/cY/3H/cf9xj/cf9x/3GP9x/zIMcb/zjv9x/3GP9x/3H/cY/3H/cf9xj/M7URvUrucY/3H/cf9xj/cf9xj/cf9x/3GP9x/3H/cY/3H/cY/3H/cf9xj/SSKcfdZx/3H/cY/3H/cY/3H/cf9xj/cf9x/3GP9x/3GP9x/3H/cY/3H/cf9xRno8qFz/cf9x/3GP9x/3GP9x/3H/cY/3H/cf9xj/cf9xj/cf9x/3GP9x/3H/cY/0uDjGfH/3H/cY/3H/cf9xj/cf9x/3GP9x/3GP9x/3H/cY/3H/cf9xj/cUcinJ3W/3GP9x/3H/cY/3H/cf9xj/cf9xj/cf9x/3GP9x/3H/cY/0UZTL5rcf9xj/cf9xj/cf9x/3GP9x/3H/cY/3H/cY/3H/cf9xj/cf9x/3GEcinJ3W/3H/cY/3H/cf9xj/cf9x/3GDAMcbAEjv9xj/cf9xj/cf9x/3GP9x/3H/cY/3H/cY/3H/cf9xMQxxvvOOcf9xj/cf9x/3GP9x/3GP9x/3H/cY/3H/cf9xj/PuIxsx3O/3H/cf9xj/cf9xj/cf9x/3E/mEKwZ71xj/cf9x/3GP9x/3H/cYMv6YvQFncY/3H/cf9xj/cf9xhKPRxsLv9xj/cf9x/3GP9x/3GP9x/3H/cYOX6ktoFbcf9xj/cf9xj/cf9x/3GP9xI4jCGtdz3v9x/3GP9x/3GP9x/3H/cYMwD1vf8Kj/cf9xj/cf9x/3GP9xRnj8qHD/cY/3H/cf9xj/cf9x/3GP8wkTewfshxj/cf9xj/cf9x/3GP9xLuvdGhFCLnH/cY/3H/cf9xj/cf85xlS4Oav/cf9xj/cf9x/3GP9x/3E9Lvey0Qhx/3GP9x/3H/cY/3H/cTUVwbrqPnH/cf9xj/cf9x/3GP9x/zYVwbvqPv9x/3H/cY/3H/cf9xj/cT6agbJlfv9x/3GP9x/3H/cY/3H/cf9xTpzMFjNx/3GP9x/3GP9x/3H/cY/3H/cY/3H/cf9xj/cf9x/3GP86fqS3gVuP9x/3H/cY/3H/cf9xj/M1rUvqUr/3H/cY/3H/cf9xj/cf9xOlz/tqMA/3H/cf9xj/cf9x/3GP9x/3GP9x/3H/cY/3FLO9xcQv9x/3GP9x/3H/cY/3H/cf9xj/cf9xj/cf9x/3EzbWG9kp7/cf9xj/cf9x/3GP9x/3GP9x/3H/cY/3H/cf9xR3j8iHBx/3H/cY/3H/cf9xj/cf9xj/cf9x/3EzbWG9kp7/cf9xj/cf9x/3GP9x/3GP9x/3H/cY/3H/cf9IePyYcP9x/3H/cY/3H/cf9xj/cf9xj/cf9x/3GP9x/3FLO9xcQv9xj/cf9x/3GP9x/3H/cY/3H/cY/3H/cf9xj/cf9x/3GP9xPeIxsh3Ocf9x/3GP9x/3GP9x/3H/cY/3H/cf9K2exyYY/3H/cf9xj/cf9x/3GP9x/3GP9x/3H/NLPRvEwucf9x/3GP9x/3GP9x/3H/cYNc5RuzGu/3H/cY/3H/cf9xj/cf9xj/cf9x/3E4IFG4367/cf9x/3GP9x/3H/cY/3H/cY/3H/cf9xg84jG0Hc6P9x/3H/cY/3H/cf9xj/cf9xj/cf9x/3GP9x/3H/RG+s2QX/cf9xj/cf9x/3GP9x/3H/cY/3H/cY/3H/cf9xj/cf9x/3GP9xNBcBu+j+cY/3H/cf9xj/cf9xj/cf9x/3GP83zlG5Ma5x/3GP9x/3H/cY/3H/cY/3H/cf9xj/cTd2sbiJTnH/cY/3H/cY/3H/cf9xj/cTl+pLaBW3GP9x/3GP9x/3H/cY/3E9cOmyjxZx/3GP9x/3H/cY/3H/cY/3H/cTlnmbaYZnGP9x/3GP9x/3H/cY/z/uorIRXf9x/3H/cY/3H/cY/3H/cTQVwbzqPo/3H/cf9xj/cf9xj/cf9x/3GP9xOdehtyhe/3H/cY/3H/cY/3H/cf9xLJzkOkYxvP9xj/cf9x/3GP9x/3GDbMErkz7XH/cf9xj/cf9xj/cf9x/3GP9x/zW9BLxC+/9x/3GP9x/3H/cY/3H/cYNyBRud+uj/cf9xj/cf9x/3GP9x/3H/cY/3H/MKqBsGV+cf9xj/cf9x/3GP9x/3H/cY/3H/cY/3H/cf9xP0Qhsbve/3GP9x/3H/cY/3H/cf9xj/cf9xg1zlG7Ma7/cf9xj/cf9x/3GP9x/3H/cY/3H/cY/3H/cf9xj/cUZ4/Khw/3GP9x/3H/cY/3H/cf9xj/cf8jy5Ya00aecf9xj/cf9x/3GP9x/zOz0b5MLo/3H/cY/3H/cf9xj/OsCWtz9pj/cf9xj/cf9x/3GP9x/3H/cY/3H/cYMbURv0ru/3H/cY/3H/cY/3H/cf9xj/cf9x/3GDNtYbySnnH/cY/3H/cY/3H/cf9xj/cf9x/3GP9x/zfOUbkxrnGP9x/3GP9x/3H/cY/3H/cf9xj/cf9xj/cTAMcbAEjo/3H/cf9xj/cf9x/3GP9x/3GP9xMbURv0ru/3GP9x/3GP9x/3H/cY/3H/cf9xj/cf9xj/cf9x/3GP9x/3FFwKyj9XGP9x/3GP9x/3H/cY/3H/cf9xj/cf9xj/cf9x/3GP9x/3H/T5zMJjP/cY/3H/cf9xj/cf9x/3GP9x/3GP9x/3H/cY/3H/cf9xj/cf9xj/Sdssgk2P9x/3GP9x/3H/cY/3H/cf9xj/cf9xj/cf9x/3GP9x/3H/cY/3FADrwAJP9x/3H/cY/3H/cf9xj/cf9xj/cf9x/3GP9xRnj8qHD/cY/3H/cf9xj/cf9x/3GP9x/3GP9x/3H/cY/3H/cf9xTpzMFjNxj/cf9x/3GP9x/3H/cY/3H/cY/3H/cf9xgwDHGwBI7/cY/3H/cf9xj/cf9xj/cf9x/3GP80bWG9kp7/cY/3H/cf9xj/cf9xj/cf9x/3GP9x/3E6gUG2fr7/cY/3H/cf9xj/cf9xj/cf9x/3GP80bWG9kp7/cY/3H/cf9xj/cf9xg516G3KF7/cf9x/3GP9x/3H/cY/3H/cY/3H/cf9xObu6tkRFcf9xj/cf9x/3GP9x/zH45L8HG3GP9x/3H/cY/3H/cf89yIm0N3b/cf9x/3GP9x/3H/cY/3H/cY/3H/cf9xj/cf9xMrURvUrucf9x/3GP9x/3H/cY/3H/cY/3H/cf9xj/cTd2sbiJTnH/cY/3H/cY/3H/cf9xj/cf9x/3GP9Lg4xnx/9x/3GP9x/3H/cY/3H/cf9xj/cf9xj/cf9x/3GP9x/3H/cY/3E60yO2LNz/cY/3H/cY/3H/cf9xj/cf9x/3GP9x/3GP9x/3H/cYPpqBsWV+cY/3H/cf9xj/cf9xj/cf9x/3E1ZWS7mpv/cY/3H/cf9xj/cf9xj/cf9x/3GP9x/3H/PuIxsx3O/3GP9x/3H/cY/3H/cY/3H/cf9xj/cT/qJLAV23H/cY/3H/cf9xj/cf9xj/M7PRvkwu/3GP9x/3H/cY/3H/cYOiYFttn6/3H/cY/3H/cY/3H/cf82FcG76j7/cf9x/3GP9x/3GP9x/3H/PTmRtMZu/3GP9x/3H/cY/3H/cY/3E4cjO3jcxx/3GP9x/3GP9x/3H/cYO9HjtC4ccf9xj/cf9x/3GP9x/3H/cSLHGBrjjn6P9x/3H/cY/3H/cY/3EzvQS9QvuP9x/3GP9x/3H/cY/3H/N6A7uV/Ecf9x/3GP9x/3GP9x/3H/StssYk1x/3GP9x/3GP9x/3H/MfjkvwcbcY/3H/cY/3H/cf9xgjKrE63VTsj/cf9x/3GP9x/3H/cY/zUXAbzo/v9xj/cf9x/3GP9x/3GP9xOdehtyhe/3H/cY/3H/cf9xj/cf9xLOGrGkHlTv9xj/cf9x/3GP9x/3GP9x/zCI3LGHI4/3H/cf9xj/cf9x/3GP8yooS+XXtx/3GP9x/3H/cY/3H/cf9xj/cf9xj/cTAMcbAEjo/3H/cf9xj/cf9x/3GP9xJM8LGsMPTv9xj/cf9xj/cf9x/3GP8716G1KF5x/3H/cY/3H/cY/3H/cf85dHK4i43/cf9x/3GP9x/3H/cY/3H/cTNtYb2Snv9x/3GP9x/3H/cY/3H/cf84drG5iU6P9x/3GP9x/3H/cY/3H/cf9xj/cf82FcG76j7/cf9x/3GP9x/3H/cY/3H/O9ehtShecY/3H/cf9xj/cf9x/3GP9x/3ElmRAatm7+/3H/cY/3H/cf9xj/cf9xg+moGxZX5xj/cf9x/3GP9x/3H/cYNswSuTPtcf9xj/cf9x/3GP9x/3GP9xMKTDv1s8cf9x/3GP9x/3GP9x/3H/cY/3H/cf9xj/cf8716G1KF5xj/cf9x/3GP9x/3H/cY/3H/cY/z7iMbIdznGP9x/3GP9x/3H/cY/3H/cf9xj/cf9xj/NhXBuuo+cf9xj/cf9x/3GP9x/3GP9x/zkgUbjfrv9xj/cf9x/3GP9x/3H/cY/3H/cY/3EzbWG8kp5xj/cf9x/3GP9x/3H/cY/3H/cY/3H/cf9xhLO9xMQnGP9x/3GP9x/3H/cY/3H/cf9xj/cf9xj/cf9x/3GP9PnMwWM3GP9x/3GP9x/3H/cY/3H/cf9xj/cf9xj/cf83zlG5Ma5xj/cf9x/3GP9x/3H/cY/3H/cY/3H/Mgxxv/OO/3H/cf9xj/cf9x/3GP9x/3GP82FcG66j5x/3GP9x/3H/cY/3H/cY/3H/cTEMcb7zjnH/cf9xj/cf9x/3GP9x/3GDEKMr71zXH/cY/3H/cY/3H/cf9xj/Pi73s9EI/3H/cf9xj/cf9x/3GP8zlau+alT/cf9xj/cf9xj/cf9x/3ExCjK/9c3/cY/3H/cf9xj/cf9x/3GDnXobcoXv9x/3GP9x/3H/cY/3H/cf871WK2Kp2P9x/3H/cY/3H/cY/3H/cUs9HEwucf9x/3GP9x/3GP9x/3H/cY/3E8i3OzdIxx/3GP9x/3GP9x/3H/cY/3EzBHS8+4tx/3H/cY/3H/cY/3H/cf9xj/PzGUss5r/3H/cY/3H/cY/3H/cf9xj/cf9x/3FLO9xcQo/3H/cf9xj/cf9x/3GP9x/3GP9x/3H/cY/3E/QuGxvR6P9x/3GP9x/3H/cY/3H/cTXOUbsxro/3H/cf9xj/cf9xj/cf9xO4/xtHAOcf9xj/cf9xj/cf9x/3GP9x/3H/N85RujGu/3H/cf9xj/cf9xj/cf9x/3GP9x/3H/cYTkZsK5n/cY/3H/cY/3H/cf9xj/cf9x/3GP9x/3GP9x/3H/cY/3H/cf9xj/cf9xSdnsYmFxj/cf9x/3GP9x/3GP9x/z/g8bEfDnH/cf9xj/cf9xj/cf9x/3GP9x/3E/RCGxu97/cf9xj/cf9x/3GP9x/3GP9x/3H/cY/3H/cf9xj/cf9Eb6zZBf9x/3H/cY/3H/cf9xj/cf9xj/cf9x/3GP9x/3H/cY/3H/StnscmH/cY/3H/cf9xj/cf9xj/cf9x/3GP8716G1KF5x/3H/cY/3H/cY/3H/cf9xj/cf9x/3E+wIyxP3Nx/3GP9x/3H/cY/3H/cY/3H/cf9xgg1jAa8pz+cY/3H/cY/3H/cf9xj/cT3g8bMfDv9x/3GP9x/3H/cY/3H/cTQVwbzqPo/3H/cY/3H/cf9xj/cf80bWG9kp6P9x/3H/cY/3H/cY/3E7j/G0cA5x/3H/cY/3H/cY/3H/cf87fGW2g5r/cf9xj/cf9x/3GP9x/3E6gUG2fr7/cY/3H/cY/3H/cf9xj/cf9x/3GP9x/3EqljE6Vpzscf9x/3GP9x/3H/cY/3H/cTVHPru4wf9x/3H/cY/3H/cf9xj/Ngxnu/OY/3GP9x/3H/cY/3H/cf9xj/PtnWsyYpj/cf9x/3GP9x/3GP9x/3E+moGyZX7/cf9xj/cf9x/3GP9x/3EzkS29btL/cf9x/3GP9x/3H/cY/3H/cYMAxxsASO/3GP9x/3H/cY/3H/cf8/2daxJilx/3GP9x/3H/cY/3H/cTII8r33DXH/cY/3H/cf9xj/cf9xj/cT2H9LJ4C3H/cY/3H/cY/3H/cf9xg+moGxZX5xj/cf9x/3GP9x/3GP9x/3H/cY/3H/cf9xj/cUs73FxC/3H/cY/3H/cf9xj/cf9xgzayK9lN3/cf9xj/cf9xj/cf9x/3GP9x/3H/cY/3H/cY/zZlZLuam4/3H/cf9xj/cf9x/3GP8i1PAa8rD+/3H/cY/3H/cf9xj/cf9xj/cf80QYq8vnVx/3H/cY/3H/cY/3H/cT3g8bMfDv9x/3GP9x/3GP9x/3H/cY/zS/Q71AvI/3H/cf9xj/cf9x/3GP9x/3GP9x/3H/cY/3H/cUjbLIJN/3GP9x/3H/cY/3H/cY/3H/cf9xj/cf9x/3GP9x/3GP9x/3H/cY/3H/cY/3FBt1zkinH/cY/3H/cY/3H/cf9xj/cf9x/3GP9x/3GP9x/3E1zlG7Ma6P9x/3H/cY/3H/cf9xj/PMwItDP3cf9x/3GP9x/3GP9x/3E8OZGzxm5x/3GP9x/3H/cY/3H/cTd2sbmJTv9x/3H/cY/3H/cf9xj/cf9HejyoXP9xj/cf9xj/cf9x/3ErQWYaW+me/3H/cf9xj/cf9x/3GP9x/zFS4bC9Hv9x/3GP9x/3H/cY/3H/cYKkFmGmvpno/3H/cY/3H/cf9xj/cf9x/3GP9x/3GP9x/za5hbtGev9x/3GP9x/3GP9x/3H/cYNBXBvOo+/3H/cY/3H/cY/3H/cf9xg+7GOyE5z/cf9x/3GP9x/3H/cY/3H/NhOCu+x9j/cf9xj/cf9x/3GP9x/3GP9x/3H/cY/3H/cf9xj/SHj8iHBx/3GP9x/3H/cY/3H/cY/3H/cf9xj/cf9x/0UZTM5r/3H/cf9xj/cf9x/3GP9xMFLhv60ecf9x/3GP9x/3H/cY/3H/cYOC4CuNH9/3H/cf9xj/cf9xj/cf9x/zvXobUoXnGP9x/3H/cY/3H/cY/3E3drG4iU5x/3GP9x/3H/cY/3H/cYQbdc5Ipx/3GP9x/3H/cY/3H/cf9xj/cf9xj/cf9x/3GP9x/3H/MVQhv6vecf9xj/cf9x/3GP9x/3GP9x/3H/cY/3H/cf9xj/cTyJNLR2y/9xj/cf9xj/cf9x/3GP9x/3H/cY/3H/LI5sGkcZPnGP9x/3H/cY/3H/cYRXo8uFyP9x/3H/cY/3H/cY/3H/cTQXAbvo/nGP9x/3GP9x/3H/cYK+UqGkGtXnGP9x/3H/cY/3H/cf9xj/PzPTscwscf9xj/cf9x/3GP9x/3GP9xKJ/DGnYDznH/cf9xj/cf9x/3GP9x/3ErQWYaS+mecY/3H/cY/3H/cf9xj/cT6DdrF8iXGP9x/3GP9x/3H/cY/3H/OLPHuEw4cY/3H/cf9xj/cf9x/3GD6agbFlfnGP9x/3GP9x/3H/cY/3E8N1K0yK3/cf9xj/cf9x/3GP9x/3GDcgUbnfro/3H/cY/3H/cf9xj/cf9x/3GP9x/3GDXOUbsxrv9x/3GP9x/3H/cY/3H/cTKz0b5MLv9x/3GP9x/3H/cY/3H/cf9xj/cf9xj/cf9x/3GP8yDHG+845xj/cf9x/3GP9x/3GP9xOcCWtz9p/3H/cf9xj/cf9xj/cf9x/3GP9xO4/xtHAOcf9xj/cf9x/3GP9x/3H/cSjhtRqB5K7/cf9xj/cf9x/3GP9x/3H/OSBRuN+uj/cf9x/3GP9x/3GP9x/3H/cYO9HjtC4ccf9xj/cf9x/3GP9x/3H/cY/3H/cY/yeX0BqWgv5xj/cf9x/3GP9x/3H/cYK+PqGlHBXo/3H/cf9xj/cf9xj/cf9x/zpQjrevcf9xj/cf9xj/cf9x/3GP84drG5iU7/cf9xj/cf9xj/cf9x/3GDqP8bZwDo/3H/cY/3H/cf9xj/cf9xK1hxGlp47v9x/3H/cY/3H/cY/3H/cf9xN3axuYlO/3H/cf9xj/cf9xj/cf9xMqy2vVNJcY/3H/cY/3H/cf9xj/cTggUbffrnH/cY/3H/cf9xj/cf9xj/cTUMZ7rzmHH/cY/3H/cf9xj/cf9xj/LDd2OlyInP9x/3H/cY/3H/cY/3H/cTl+pLeBW/9x/3H/cY/3H/cY/3H/cTjGVLc5q3H/cf9xj/cf9x/3GP9x/3GP9x/3H/MfjkvwcbcY/3H/cY/3H/cf9xj/cSTWJhrCnZ6P9x/3H/cY/3H/cf9xj/cf9xj/cf83zlG5Ma5xj/cf9x/3GP9x/3H/cY/zfMEroz7f9xj/cf9x/3GP9x/3GP9xP42osXJXj/cf9xj/cf9x/3GP9x/3H/J3mqGphlXnGP9x/3GP9x/3H/cY/3H/cTVlZLuam/9x/3GP9x/3GP9x/3H/cY/3H/cSyeJDo2Hbxx/3GP9x/3H/cY/3H/cf9xj/cf9xj/PzGUss5r/3H/cY/3H/cf9xj/cf86LgK20f1xj/cf9x/3GP9x/3GP9xOdehtyhe/3H/cY/3H/cf9xj/cf9xj/cUjbLIJN/3H/cY/3H/cf9xj/cf9x/3GP9x/3GP9xP0Lhsb0ej/cf9x/3GP9x/3GP9x/3H/cY/3H/PuIxsx3O/3H/cY/3H/cf9xj/cf9xj/cf9x/3GP9x/3H/cY/zpw87aPDHGP9x/3H/cY/3H/cY/3H/cf8xVCG/q95x/3GP9x/3H/cY/3H/cf9xj/cf8x+OS/Bxtxj/cf9x/3GP9x/3GP9x/3H/cYNBXBvOo+/3H/cY/3H/cY/3H/cf9xMQoyv/XN/3GP9x/3H/cY/3H/cf9xj/Xp7TYY/3H/cf9xj/cf9xj/cf80bWG9kp7/cY/3H/cY/3H/cf9xj/cf9xg1Xkm6obZx/3GP9x/3H/cY/3H/cf81v0O7QLxx/3GP9x/3GP9x/3H/cY/0BWbAuZcY/3H/cf9xj/cf9x/3GP84yJO5N2yP9x/3H/cY/3H/cf9xj/cf9xg84jG0Hc7/cY/3H/cY/3H/cf9xj/cf9x/3GP9x/3GDziMbQdzv9xj/cf9xj/cf9x/3GP9x/3H/cY/3H/cY/zYTgrvsff9xj/cf9x/3GP9x/3H/cY/3H/cTnAlrc/af9xj/cf9x/3GP9x/3GP9Lg4xXx3GP9x/3GP9x/3H/cY/3H/cY/3H/cf9xj/cf9x/3GP9x/3GP9x/3H/cYRXo8uFyP9x/3GP9x/3H/cY/3H/cY/3H/StnscmH/cf9xj/cf9x/3GP9x/3GP9x/3H/cY/3H/cY/3H/cf9xj/cf9x/3GP9xSdnsYmFx/3GP9x/3H/cY/3H/cY/3H/cU6czBYzcf9x/3GP9x/3H/cY/3H/cY/3H/cf9xj/cf9xj/cf9xSoOMV8dx/3GP9x/3H/cY/3H/cf9xj/cf9xj/cf9x/z05kbTGbv9xj/cf9x/3GP9x/3GP9x/zpw87aPDHGP9x/3GP9x/3H/cY/3H/QQ68ACSP9x/3GP9x/3H/cY/3H/cf9xj/cf9xj/cf9x/3GP9xNsrSujUt/3GP9x/3GP9x/3H/cY/0uDjGfH/3H/cf9xj/cf9xj/cf9xO42ytXJN/3GP9x/3H/cY/3H/cY/3H/cf9xj/cf8ztRG+Su7/cf9x/3GP9x/3H/cY/3H/cY/3H/cf9xj/cf9xj/cf9x/3GEjZ7IJhj/cf9x/3GP9x/3GP9x/3H/cY/3E8OZGzxm5x/3H/cY/3H/cY/3H/cf9xj/cf9xj/cf9x/3GP9x/0EOvAAkj/cf9x/3GP9x/3GP9x/3H/cY/3H/RRlMvmtxj/cf9x/3GP9x/3GP9x/zfMEroz7f9xj/cf9xj/cf9x/3GP9x/zsoRLbXu4/3H/cf9xj/cf9xj/cf88ysi1NTf/cf9xj/cf9xj/cf9x/3GDggUbffrnH/cf9xj/cf9x/3GP9x/3GP9x/3H/cY/3E0FcG86j7/cY/3H/cY/3H/cf9xj/PuIxsx3O/3H/cf9xj/cf9x/3GP9x/zYVwbvqPv9x/3H/cY/3H/cf9xj/cf85dHK3i41xj/cf9xj/cf9x/3GP9x/3E4LgK40f2P9x/3H/cY/3H/cY/3H/cf8ztRG+Su7/cf9x/3GP9x/3GP9x/3H/NW1hu5Kecf9x/3GP9x/3H/cY/3E4IFG3365x/3GP9x/3GP9x/3H/cY/3H/MlCivq9dcf9x/3GP9x/3GP9x/3EyBrO++Uz/cf9xj/cf9xj/cf9x/3E1E4K77H3/cf9xj/cf9x/3GP9x/3GP9x/3H/Qg687xRx/3H/cY/3H/cY/3H/cf9xj/OSBRuN+u/3H/cY/3H/cf9xj/cf9xgyBrO9+Uxxj/cf9x/3GP9x/3GP9x/zh2sbmJTv9xj/cf9x/3GP9x/3GDQVwbzqPv9x/3GP9x/3H/cY/3H/cUs73FxC/3GP9x/3H/cY/3H/cUqDjFfHcf9xj/cf9xj/cf9x/3FHIpyd1o/3H/cf9xj/cf9x/3GEzkfDG4cY/3H/cY/3H/cf9xj/S4OMZ8f/cf9x/3GP9x/3H/cY/zSxkrxObXGP9x/3GP9x/3H/cY/3H/cY/3E7j/G0cA5x/3H/cY/3H/cY/3H/N67rulEU/3H/cY/3H/cf9xj/cf8lf2gayAl+/3H/cY/3H/cY/3H/cf9xj/PTmRtMZu/3H/cf9xj/cf9xj/cf9x/3E4adi4lieP9x/3GP9x/3H/cY/3H/cTQVwbzqPo/3H/cY/3H/cf9xj/cf9xj/cf9x/3GP80bWG9kp7/cY/3H/cf9xj/cf9xj/PTmRs8ZucY/3H/cY/3H/cf9xj/cf9xj/cTggUbffrnH/cf9xj/cf9xj/cf9x/3GP9x/3GDQVwbzqPv9x/3GP9x/3H/cY/3H/cY/zH45L8HG3H/cf9xj/cf9xj/cf9x/zfOUbkxrnGP9x/3GP9x/3H/cY/3H/cSXtMRqhLO5x/3GP9x/3H/cY/3H/cY/z05kbTGbv9x/3H/cY/3H/cf9xj/cf9xj/cTJYlb6nav9x/3GP9x/3H/cY/3H/cYQA68/xRx/3GP9x/3H/cY/3H/cY/3H/cf9xj/cf9x/3GDEKMr71zXGP9x/3H/cY/3H/cY/3H/cUnZ7GJhcf9xj/cf9xj/cf9x/3GP9x/zizx7hMOHGP9x/3H/cY/3H/cf9xhADrz/FHGP9x/3H/cY/3H/cf9xj/cf9xj/cf9x/3GP9x/3H/cY/zvVYrYqnf9x/3GP9x/3GP9x/3H/cTEKMr/1zf9xj/cf9x/3GP9x/3GP9GwKyz9f9x/3GP9x/3H/cY/3H/cf9xj/cf9xj/cf9x/3GP9x/3E0FwG86P7/cf9x/3GP9x/3H/cY/3EmjnYalxiecY/3H/cY/3H/cf9xj/cf85axi4lOf/cY/3H/cY/3H/cf9xj/cTbMErkz7XGP9x/3H/cY/3H/cf9xj/NqA7u1/Ej/cf9xj/cf9x/3GP9x/3Eshm8aR5kOj/cf9xj/cf9x/3GP9x/3GP9x/3H/cY/3H/cf9xQbdc9Ir/cf9xj/cf9x/3GP9x/3GP9x/3H/cY/3H/cY/3H/cf9xj/cf9x/3GD9EIbC73nGP9x/3H/cY/3H/cY/3H/cf9xMwI1vf3Kj/cf9x/3GP9x/3H/cYLFEuKjrtHXGP9x/3H/cY/3H/cY/3H/cT2H9LJ4C3GP9x/3GP9x/3H/cY/3FADrz/FHGP9x/3GP9x/3H/cY/3H/cf9xj/cf9xj/cf9x/zVrIryU3f9x/3GP9x/3H/cY/3H/cYKzgMGkx/PnGP9x/3GP9x/3H/cY/3EqrJIaZTbej/cf9x/3GP9x/3GP9xMqp3vlWI/3GP9x/3H/cY/3H/cY/zvMCLYz94/3H/cY/3H/cf9xj/cf8u71waMQo+/3H/cY/3H/cY/3H/cf9xj/MqKEvl17cf9x/3GP9x/3GP9x/3H/cYMAxxsASO/3GP9x/3H/cY/3H/cY/3EwSYe/tnhxj/cf9x/3GP9x/3GP9x/zYVwbrqPnGP9x/3H/cY/3H/cY/3H/cf9xPpqBsmV+/3GP9x/3H/cY/3H/cY/3H/Nkc+u7jB/3GP9x/3H/cY/3H/cY/3E0FcG86j7/cY/3H/cf9xj/cf9xj/cTP42r0HJY/3H/cY/3H/cf9xj/cf880yO0LNxxj/cf9x/3GP9x/3GP9x/3H/M1rUvqUr/3GP9x/3GP9x/3H/cY/3H/cSVbdCq6SL3/cf9xj/cf9x/3GP9x/3GP9x/3H/cYJXmqGrhlXv9x/3GP9x/3H/cY/3H/cf9xj/cf9xOoFBtn6+/3GP9x/3GP9x/3H/cY/3H/MUmHsMZ4j/cf9xj/cf9x/3GP9x/3H/OB20ueJL/3GP9x/3H/cY/3H/cf9xgq0F4aYvoe/3GP9x/3H/cY/3H/cf81ayK8lN3/cf9xj/cf9x/3GP9x/0d6PKhc/3GP9x/3GP9x/3H/cY/zP+mL4BZ/9xj/cf9xj/cf9x/3GP9x/zOz0b5MLo/3H/cY/3H/cf9xj/cf9x/zCqgbBlfnH/cY/3H/cY/3H/cf9xj/cf9x/3GP9x/3E+moGyZX7/cY/3H/cf9xj/cf9x/3E7j/G1cA7/cf9x/3GP9x/3H/cY/3H/cYN3axuIlOcf9x/3GP9x/3H/cY/3H/PCYFtdn6/3H/cf9xj/cf9xj/cf8ztRG9Su5xj/cf9xj/cf9x/3GP9x/3H/NxOCuex9cf9x/3GP9x/3GP9x/3H/NRcBvOj+j/cf9xj/cf9x/3GP9x/3H/cY/3H/cY/3H/cf9xj/cf9xN3axuIlOcY/3H/cY/3H/cf9xj/cTnXobcoXv9x/3GP9x/3GP9x/3H/cT9EIbG73v9xj/cf9x/3GP9x/3H/cY/3H/cY/3H/cf9xj/MaTDsGs8/3H/cY/3H/cf9xj/cf9x/zFLxrDEOf9x/3GP9x/3H/cY/3H/cTCbabB0lv9xj/cf9x/3GP9x/3GP9x/3H/MVQhv6vecf9x/3GP9x/3GP9x/3H/cY/3H/cY/3H/cTw5kbPGbnH/cY/3H/cf9xj/cf9xj/cf8y9Ga+C5lxj/cf9x/3GP9x/3H/cYP+jksRcb/3H/cY/3H/cf9xj/cf85IFG4367/cY/3H/cY/3H/cf9xj/Jz7TGpwSznH/cf9xj/cf9xj/cf9x/3E3drG5iU7/cf9x/3GP9x/3GP9x/3H/cY/3EwDHGwBI6P9x/3H/cY/3H/cY/3H/cf9xOC4CuNH9j/cf9xj/cf9x/3GP9x/3E60yO2LNyP9x/3H/cY/3H/cY/3H/cTMEdLz7i3H/cY/3H/cf9xj/cf9xhLO9xMQnGP9x/3H/cY/3H/cY/0K3XPSK/3H/cY/3H/cY/3H/cf9xj/cUjbLIJN/3H/cY/3H/cf9xj/cf9xPeDxsx8O/3GP9x/3H/cY/3H/cY/zOz0b5MLv9xj/cf9x/3GP9x/3GP81aeK8lh3/cY/3H/cf9xj/cf9xj/cf8nlZEapqbuj/cf9xj/cf9x/3GP9x/3E9h/SzeAv/cf9x/3GP9x/3GP9x/3H/cYTOR8Mbhxj/cf9x/3GP9x/3H/cY/yjncxqBiM5x/3H/cY/3H/cY/3H/cSZX9SqqgK3/cf9xj/cf9xj/cf9x/3GP9xKe0nGmEtjnGP9x/3H/cY/3H/cY/3H/cUZ4/Khw/3GP9x/3H/cY/3H/cY/3H/cf9xj/cf9xj/cf9x/3GP9K2exyYf9x/3H/cY/3H/cY/3H/cf8wqoGwZX5x/3GP9x/3H/cY/3H/cY/z05kbTGbv9x/3H/cY/3H/cf9xj/cf9xj/cT9C4bG9Ho/3H/cf9xj/cf9xj/cf9xNwRqufuV/3H/cf9xj/cf9xj/cf9xQA68ACT/cf9x/3GP9x/3GP9x/3H/O9ehtShecY/3H/cf9xj/cf9xj/cf9x/3GP9x/3H/cY/3H/cY/3E84jG0Hc6P9x/3GP9x/3H/cY/3E8N1K0yK3/cf9xj/cf9x/3GP9x/3GP9x/3H/cY/3E1zlG7Ma7/cY/3H/cf9xj/cf9xg3drG4iU5x/3H/cY/3H/cf9xj/cf8oOlUajFqucY/3H/cY/3H/cf9xj/cT9EIbG73v9x/3H/cY/3H/cf9xj/cf9xj/cf9x/3GP9x/3H/cY/zdjJbqc2v9x/3H/cY/3H/cY/3H/cf9xj/cf9xj/cf9Eb6zJBXGP9x/3H/cY/3H/cf9xj/cf9xj/cTw5kbPGbnH/cf9xj/cf9x/3GP9x/3GP9x/3H/cY/3H/cY/3H/cf9xj/cf9x/0kinH3WcY/3H/cf9xj/cf9xj/cf9x/3GP9x/3GP9x/3H/OSBRuN+u/3GP9x/3GP9x/3H/cY/zIMcb7zjnGP9x/3H/cY/3H/cY/3H/Mgoyv/XNj/cf9xj/cf9x/3GP9x/3EurscaJROOj/cf9x/3GP9x/3H/cY/3H/cY/3H/cf9xj/T5zMFjNxj/cf9xj/cf9x/3GP9x/zJeU7+hrP9x/3GP9x/3GP9x/3H/cYOzmRtcZuj/cf9x/3GP9x/3GP9x/0bArLP1/3GP9x/3H/cY/3H/cf9xj/S4OMZ8f/cf9xj/cf9x/3GP9x/3FI2yyCTf9xj/cf9x/3GP9x/3H/cY/3H/cYPpqBsWV+cY/3H/cf9xj/cf9x/3GP9x/3GP9x/3H/cUs73FxC/3GP9x/3GP9x/3H/cY/3H/cf9xj/cf9xgwDHGwBI7/cY/3H/cf9xj/cf9x/3EoDQcqjy+Nj/cf9x/3GP9x/3H/cY/znEFbg76o/3H/cf9xj/cf9xj/cSeRExqW7s7/cf9x/3GP9x/3GP9x/3E/dp2xiWKP9x/3GP9x/3H/cY/3H/cY/3H/cf9xj/cTyJNLR2y/9xj/cf9x/3GP9x/3GP9x/z0gR7TfuI/3H/cY/3H/cf9xj/cf9xNQxnuvOYcY/3H/cY/3H/cf9xj/cf9xMEmHsMZ4/3H/cY/3H/cf9xj/cf9xgxgN++fyBx/3GP9x/3GP9x/3H/MJE3sX7I/3H/cY/3H/cf9xj/cf9xNc5RuzGuj/cf9xj/cf9x/3GP9x/3E8N1K0yK3/cY/3H/cf9xj/cf9xj/cf85IFG4367/cY/3H/cf9xj/cf9x/3GDGgRb5funH/cf9xj/cf9xj/cf9x/3GP9xPyS7sdtE/3GP9x/3H/cY/3H/cY/3H/cf9xj/M5fqvWgVcf9x/3GP9x/3H/cY/3H/cYPig6stfF/3H/cf9xj/cf9x/3GP9x/3E3drG5iU7/cf9x/3GP9x/3H/cY/3H/cTXOUbsxro/3H/cY/3H/cf9xj/cf9x/3EyCPK99w1xj/cf9x/3GP9x/3GP9xNLvEvEQ7/3H/cf9xj/cf9xj/cf9x/3EwUuG/rR5x/3GP9x/3GP9x/3H/cSqu0RplEu7/cf9xj/cf9x/3GP9x/3GD3g8bIfDnGP9x/3H/cY/3H/cY/3H/cTw5kbPGbnH/cY/3H/cf9xj/cf9xj/cT6agbJlfv9x/3H/cY/3H/cf9xj/cf9xj/cf8xUuGwvR7/cf9x/3GP9x/3GP9x/3H/cY/zUXAbzo/v9xj/cf9x/3GP9x/3H/cY/3H/cY/3H/cf89OZG0xm7/cY/3H/cf9xj/cf9xj/cTuP8bRwDnH/cf9xj/cf9xj/cf9x/3GDNtYbySnnH/cY/3H/cf9xj/cf9xj/cf9x/3GP85vfm4Qgb/cY/3H/cf9xj/cf9xg2Wsq5pTVx/3GP9x/3GP9x/3H/cY/z8qebLVhv9x/3GP9x/3H/cY/3H/cf9xOdehtyhej/cf9xj/cf9x/3GP9x/3EpomAaddn+/3H/cf9xj/cf9x/3GP82UJi6r2dxj/cf9x/3GP9x/3GP9x/3H/cY/3H/cf9xhI2eyCYY/3H/cY/3H/cf9xj/cf89Ioa03Xn/cf9xj/cf9x/3GP9x/3E61WK1Kp1xj/cf9x/3GP9x/3GP9x/3H/cY/zlyM7iNzP9xj/cf9x/3GP9x/3GP9x/0rbLGJNcf9x/3GP9x/3GP9x/3H/cY/3H/cY/z2NsrNyTXH/cf9xj/cf9x/3GP9x/3E7jbK1ck2P9x/3H/cY/3H/cf9xj/cf9xj/cf9x/zt+pLWBW3H/cf9xj/cf9xj/cf9x/zfMEroz7Y/3H/cY/3H/cf9xj/cf9xg8cOm0jxaP9x/3H/cY/3H/cY/3H/cf9xj/cf9xj/cf9x/3GP9x/3FOnMwWM3H/cf9xj/cf9xj/cf9x/3GP9x/3GP8xnai/Yldxj/cf9x/3GP9x/3GP9x/zl0creLjXGP9x/3H/cY/3H/cf9xj/cf9xj/Qrdc9Ir/cY/3H/cf9xj/cf9x/3GP9x/3GP9x/3H/cY/3H/cf82FcG76j7/cf9xj/cf9x/3GP9x/3H/cTVno7qYXHGP9x/3H/cY/3H/cf9xj/cf9xj/cf9x/3GP9x/3H/cY/3H/cYRcCso/Vx/3H/cY/3H/cf9xj/cf9xj/cf9x/3GP9x/3H/cYPeDxsx8O/3H/cf9xj/cf9x/3GP9x/z05kbTGbv9xj/cf9x/3GP9x/3H/cY/3EwUuG/rR5x/3H/cY/3H/cf9xj/cf9xj/cf9x/3GP83zlG5Ma5x/3GP9x/3H/cY/3H/cY/3H/cf9xg3drG4iU5x/3H/cY/3H/cY/3H/cf9xgwDHGwBI7/cY/3H/cf9xj/cf9xj/cU5GbCuZj/cf9x/3GP9x/3H/cYTkZsK5n/cY/3H/cf9xj/cf9xj/cT9C4bG9Ho/3H/cf9xj/cf9xj/cf9x/3GP8wkTewfshxj/cf9x/3GP9x/3GP9x/z4gR7LfuHH/cf9xj/cf9x/3GP9x/zPw574PGP9x/3H/cY/3H/cY/3H/RG+syQVxj/cf9x/3GP9x/3GP9x/3H/cY/3H/cf9xOoFBtn6+j/cf9x/3GP9x/3GP9x/3H/cY/3H/cf9xj/cf9xj/cf9xSoOMV8dx/3GP9x/3H/cY/3H/cY/3H/TD0cXC7/cf9x/3GP9x/3GP9x/3H/StnscmH/cY/3H/cY/3H/cf9xj/cTnXobcoXv9x/3GP9x/3GP9x/3H/cY/3H/cf85IFG4366P9x/3H/cY/3H/cY/3H/cf9xj/cf9x/3E61WK2Kp3/cf9x/3GP9x/3GP9x/3H/cY/z1rDrSU8Y/3H/cY/3H/cf9xj/cf8x74qwIHX/cY/3H/cf9xj/cf9x/3GEzkfDG4cY/3H/cf9xj/cf9xj/cTdtV7mSqP9x/3GP9x/3H/cY/3H/cTKz0b5MLv9x/3GP9x/3H/cY/3H/cUNvrMkFcf9x/3GP9x/3H/cY/3H/cTgZNrfmyXH/cY/3H/cY/3H/cf9xj/cf9xgyVla+qamP9x/3GP9x/3H/cY/3H/cf9xg8N1K0yK3/cf9x/3GP9x/3GP9x/3H/cY/3Eyk2y+bJP/cY/3H/cf9xj/cf9x/3GP9xQm+s6QWP9x/3H/cY/3H/cf9xj/cf85IFG4367/cY/3H/cY/3H/cf9xj/cf9x/3E2YeW6nhqP9x/3H/cY/3H/cf9xj/cf9xj/cf9x/3E1ZWS7mpv/cY/3H/cf9xj/cf9xj/cf82FcG66j5xj/cf9x/3GP9x/3GP9x/3ExDHG+845x/3H/cY/3H/cf9xj/cf9xj/cf9x/3GDCihLBte/9x/3H/cY/3H/cY/3H/cf9xj/cf9xg84jG0Hc7/cY/3H/cf9xj/cf9xj/cf9x/3GDAMcbAEjv9xj/cf9x/3GP9x/3GP9x/3H/cY/3H/cYMZfqvmgVcY/3H/cY/3H/cf9xj/cf82u8S6RDtx/3GP9x/3H/cY/3H/cf9xj/OHaxuYlO/3GP9x/3H/cY/3H/cf9xgi+8Mq0EPNcY/3H/cY/3H/cf9xj/cf9xN3axuIlOcY/3H/cY/3H/cf9xj/cf9x/z+H9LF4C3H/cf9xj/cf9x/3GP9x/3GD0suLLTR3GP9x/3H/cY/3H/cY/3H/PIFBtH6+cf9xj/cf9x/3GP9x/3H/cY/3H/cTK1Eb1K7nH/cf9xj/cf9xj/cf9x/3E0Ute8rSj/cf9xj/cf9x/3GP9x/3H/cY/3H/cY/3E4LgK40f3/cf9xj/cf9xj/cf9x/3GDNtYbySnnH/cY/3H/cf9xj/cf9xj/cTAMcbAEjo/3H/cf9xj/cf9x/3GP9x/0uDjGfH/3GP9x/3H/cY/3H/cf9xj/ME0GscL5/3GP9x/3H/cY/3H/cY/3H/cTNrIr2U3Y/3H/cY/3H/cf9xj/cf9xg+mEKyZ73/cY/3H/cY/3H/cf9xj/cf9xPjGUsc5rcY/3H/cY/3H/cf9xj/cf9xMpNsvmyT/3GP9x/3GP9x/3H/cY/zkgUbjfrv9x/3GP9x/3H/cY/3H/cY/3H/cT2H9LJ4C3GP9x/3GP9x/3H/cY/3H/cY/3H/cf9xhFwKyj9XH/cf9xj/cf9x/3GP9x/3GP9x/3EnIQsaje9OcY/3H/cf9xj/cf9x/3GP9xMrPRvkwu/3H/cf9xj/cf9x/3GP9x/3GDnXobcoXv9x/3H/cY/3H/cf9xj/cf9xj/cf9x/3E3drG5iU7/cf9x/3GP9x/3GP9x/3H/cYMQoyvvXNcY/3H/cf9xj/cf9xj/cf9x/3FLO9xcQv9xj/cf9x/3GP9x/3GP9x/3H/cY/3H/cY/3H/cT9EIbG73v9x/3H/cY/3H/cY/3H/cf86LgK20f1xj/cf9xj/cf9x/3GP9x/z05kbTGbv9x/3GP9x/3GP9x/3H/cTw5kbPGbnGP9x/3H/cY/3H/cY/3E82xa0JOmP9x/3H/cY/3H/cf9xj/cf9FGUy+a3GP9x/3H/cY/3H/cY/3H/cUjbLIJN/3GP9x/3H/cY/3H/cf9xj/cf80s9G8TC5x/3H/cY/3H/cf9xj/cf9xhFejy4XI/3H/cf9xj/cf9xj/cf9x/3GP9x/3ExDHG+845x/3H/cY/3H/cY/3H/cf9xj/N85RuTGucf9xj/cf9x/3GP9x/3GP9x/3H/cTBS4b+tHnH/cY/3H/cY/3H/cf9xj/cTNtYbySnnGP9x/3H/cY/3H/cY/3H/O85HtjG4/3H/cY/3H/cf9xj/cf9xj/cf9x/3GP8lmskqxlNt/3GP9x/3GP9x/3H/cY/3H/cTQVwbzqPo/3H/cY/3H/cf9xj/cf9xj/cTWgO7tfxP9x/3H/cY/3H/cf9xj/cf9xObl7t0aE/3H/cY/3H/cf9xj/cf9xMQoyv/XN/3H/cY/3H/cY/3H/cf9xj/M1rUvqUr/3H/cY/3H/cf9xj/cf9xhI2eyCYY/3H/cf9xj/cf9x/3GP9x/3GP9x/3H/cY/3H/OsQVtjvqcf9x/3GP9x/3GP9x/3H/cYMAxxsASO/3GP9x/3H/cY/3H/cY/3H/I9KxGtLU7nH/cY/3H/cf9xj/cf9x/zJJh762eHH/cY/3H/cf9xj/cf9x/zYVwbvqPv9x/3GP9x/3H/cY/3H/cf82Ute6rShx/3H/cY/3H/cf9xj/cf9xNlrKuqU1/3H/cY/3H/cY/3H/cf9xNLvEvEQ7/3GP9x/3GP9x/3H/cYXZ7SYXGP9x/3H/cY/3H/cf9xj/cUAOvP8UcY/3H/cY/3H/cf9xj/cTJa1L2lK3H/cY/3H/cf9xj/cf9xj/P5qBsmV+/3GP9x/3GP9x/3H/cY/3H/N8wSujPtj/cf9x/3GP9x/3GP9x/3FDGUzea/9xj/cf9xj/cf9x/3GP9x/3H/cY/3H/cY/3H/cf9xj/cTd2sbiJTnH/cY/3H/cY/3H/cf9xj/cf9xj/cf9xM1QXvavo/3GP9x/3GP9x/3H/cY/3E/QuGxvR6P9x/3GP9x/3H/cY/3H/cYOzmRtcZu/3GP9x/3GP9x/3H/cY/3Eys9G9TC5xj/cf9xj/cf9x/3GP9x/3GP9x/3H/cYOoFBtX6+cY/3H/cY/3H/cf9xj/cTvflLUga/9xj/cf9xj/cf9x/3GP9x/3E94PGzHw7/cY/3H/cf9xj/cf9xj/cTguArjR/f9x/3GP9x/3GP9x/3H/cYO3RotYuXj/cf9x/3GP9x/3GP9x/3E+15exKGhx/3H/cY/3H/cY/3H/cf9xOdehtyhej/cf9x/3GP9x/3GP9x/3H/cY/zW7xLxEO4/3H/cY/3H/cf9xj/cf9xMrPRvkwu/3H/cY/3H/cf9xj/cf9x/3GP9x/3GP9x/3H/cY/3H/O9ehtShecf9xj/cf9xj/cf9x/3GP8zs9G+TC7/cY/3H/cY/3H/cf9xj/cf8kA+4az8Eecf9xj/cf9xj/cf9x/3GD/o5LEXG/9x/3GP9x/3H/cY/3H/cSUS/Bqu0D5x/3H/cY/3H/cf9xj/cf9xOdehtyhej/cf9x/3GP9x/3H/cY/3H/cY/z+agbJlfo/3H/cf9xj/cf9x/3GP9x/3GP9x/3H/cYPCBHs9+4cY/3H/cf9xj/cf9xj/cf9x/zzTI7Us3P9x/3H/cY/3H/cf9xj/cf9xPItzs3SMcY/3H/cY/3H/cf9xj/cf8/MZSyzmv/cY/3H/cY/3H/cf9xj/cf9xj/cf9x/3GP9x/3H/cY/zBUIbG73o/3H/cf9xj/cf9xj/cf9xM/oavQXl/3H/cY/3H/cf9xj/cf9xj/MJE3sH7Icf9xj/cf9xj/cf9x/3GP9x/3E516G3KF7/cY/3H/cY/3H/cf9xj/cf8716G1KF5x/3GP9x/3GP9x/3H/cY/yqviyp1B03/cY/3H/cY/3H/cf9xj/cTqBQbZ+vv9x/3GP9x/3H/cY/3H/cY/zwGn7X5YP9x/3GP9x/3H/cY/3H/cf9xj/cTggUbffrnH/cY/3H/cY/3H/cf9xj/cf9x/z05kbTGbv9xj/cf9xj/cf9x/3GP9xMrPRvUwucY/3H/cY/3H/cf9xj/cTqBQbZ+vv9x/3GP9x/3H/cY/3H/cY/3H/cf9xj/cf9x/zUXAbzo/o/3H/cY/3H/cf9xj/cf9xj/cf9x/3GP9x/3FPRmwLmXH/cf9xj/cf9x/3GP9x/3FADrwAJP9x/3GP9x/3H/cY/3H/cYM21hvJKecf9xj/cf9x/3GP9x/3H/cYJYIFGqffrnH/cY/3H/cf9xj/cf9xj/cT3Z1rImKXGP9x/3H/cY/3H/cY/3H/cf9xORW3tupIcY/3H/cY/3H/cf9xj/cf9xj/cf9x/zNcFL2j63H/cY/3H/cY/3H/cf9xhADrz/FHH/cY/3H/cY/3H/cf9xj/cf9x/3GP9x/3GP9x/3H/cY/znEFbg76o/3H/cf9xj/cf9xj/cf85IFG4367/cf9xj/cf9xj/cf9x/3GDqP8bZwDo/3H/cY/3H/cf9xj/cf9xg/QuGxvR7/cY/3H/cf9xj/cf9xj/cf8zs9G+TC6P9x/3H/cY/3H/cY/3H/cSeRExqW7s7/cf9xj/cf9xj/cf9x/3GP9xOKSvuFtQ/3GP9x/3H/cY/3H/cYNnaxuolOj/cf9xj/cf9x/3GP9x/3GP9x/3FLPRxMLnH/cf9xj/cf9xj/cf9x/3E516G3KF6P9x/3H/cY/3H/cY/3H/cT/TGbAs5nH/cY/3H/cf9xj/cf9xj/cf8716G1KF5x/3GP9x/3H/cY/3H/cY/3H/cf9xOC4CuNH9j/cf9xj/cf9x/3GP9x/3E6KES217v/cf9x/3GP9x/3GP9x/3H/cTNWVr2pqf9x/3H/cY/3H/cf9xj/cf85dHK3i41xj/cf9xj/cf9x/3GP9x/3GP85IFG4367/cf9x/3GP9x/3GP9x/3H/cY/3H/cY/3H/cf9xghlBYq9r6d/3H/cf9xj/cf9xj/cf9x/3EkoyQqtc29cf9xj/cf9xj/cf9x/3GP9xO4/xtHAOcf9xj/cf9x/3GP9x/3GP8616G3KF6P9x/3GP9x/3H/cY/3H/cY/3E6gUG2fr7/cf9x/3GP9x/3GP9x/3H/cY/3H/cY/3H/cf9xj/cf85IFG4367/cY/3H/cf9xj/cf9xj/cf9x/3GP9x/3EwMny/zYNxj/cf9xj/cf9x/3GP9xOC4CuNH9/3GP9x/3H/cY/3H/cYPeDxsh8OcY/3H/cf9xj/cf9xj/cf9x/3Egukka9Ftucf9x/3GP9x/3H/cY/3E1zlG7Ma7/cY/3H/cY/3H/cf9xj/Jx5uGp4ZHnGP9x/3GP9x/3H/cY/3H/cf9xRyKcndaP9x/3H/cY/3H/cY/3H/cf9xj/cf9xj/NG1hvZKe/3H/cY/3H/cY/3H/cf9xj/cUG3XOSKcY/3H/cf9xj/cf9xj/cf9xOtVitSqdcY/3H/cf9xj/cf9x/3GP9x/3EzBHS8+4txj/cf9x/3GP9x/3H/cY/3H/cY/3H/cf8716G1KF5xj/cf9x/3GP9x/3GP9x/3H/cY/zlyM7iNzP9xj/cf9x/3GP9x/3GP9x/3H/MKhCsWe9/3GP9x/3H/cY/3H/cf9xj/cf9xj/cf9x/3GP9x/3GP9x/3FLO9xcQv9x/3GP9x/3H/cY/3H/cY/3H/cf9xj/cf9xg3G3W45Ipxj/cf9x/3GP9x/3H/cT+P57FwGP9xj/cf9x/3GP9x/3GP9xPs49sTHCcY/3H/cf9xj/cf9xj/cf8uDoIaPxfej/cf9x/3GP9x/3H/cY/3H/MVLhsL0e/3H/cY/3H/cf9xj/cf9xj/P9eXsShocY/3H/cf9xj/cf9xj/cf9x/y7vXBoxCj7/cY/3H/cf9xj/cf9xj/cf9x/3GP9x/3E5fqS3gVv/cf9xj/cf9x/3GP9x/3GP9x/3H/cY/3H/cf9xj/cf9xj/O9Vitiqd/3H/cY/3H/cf9xj/cf9x/3GP9xMFLhv60ecf9x/3GP9x/3H/cY/3H/cYIbJMGvTbPv9xj/cf9x/3GP9x/3GP9x/3H/cY/3H/cTggUbffrnGP9x/3H/cY/3H/cY/3H/cTuP8bRwDnH/cY/3H/cY/3H/cf9xj/cTnXobcoXv9x/3GP9x/3GP9x/3H/cY/3H/cf9xj/cf9xj/cf9x/3GP9x/3H/cY/3H/cYN3axuIlOcf9x/3GP9x/3H/cY/3H/cY/3H/cf9xj/cf9xMrURvUrucf9x/3GP9x/3H/cY/3H/cY/zYVwbrqPnH/cY/3H/cf9xj/cf9xj/cSZtezqZKExx/3GP9x/3H/cY/3H/cY/3H/TeR8QbiP9x/3GP9x/3H/cY/3H/cf9xj/cf9xj/cf9x/3GP9x/3GP9x/3H/cY/3H/PIFBtH6+cf9xj/cf9x/3GP9x/3GP9x/3H/TD0cXC7/cf9xj/cf9xj/cf9x/3GP9xSj0cbC6P9x/3GP9x/3H/cY/3H/cY/3H/cf9xOdehtyhej/cf9x/3GP9x/3GP9x/0UZTL5rcf9xj/cf9xj/cf9x/3GP9xSNssgk3/cf9xj/cf9x/3GP9x/3FLO9xcQv9xj/cf9x/3GP9x/3H/cY/zsTeLXsh3H/cY/3H/cf9xj/cf9xj/Otehtyhej/cf9xj/cf9x/3GP9x/3GCOIwhrHc95xj/cf9xj/cf9x/3GP9x/3Ew9GawG5mP9x/3GP9x/3H/cY/3H/Mgxxv/OO/3H/cf9xj/cf9xj/cf9x/3GD56HLKF4/9x/3GP9x/3GP9x/3H/cY/zh2sbmJTv9x/3GP9x/3GP9x/3H/cY/3H/cf9xj/cf85IFG4367/cY/3H/cY/3H/cf9xj/cf9x/3GP9x/3GP83zlG5Ma5x/3GP9x/3H/cY/3H/cf9xOihEtte7/3H/cY/3H/cY/3H/cf9xj/O2Mbtpzk/3GP9x/3H/cY/3H/cY/3H/cf8wqoGwZX5x/3GP9x/3H/cY/3H/cY/3H/cTuP8bRwDnH/cY/3H/cY/3H/cf9xj/cf9x/zgI6Lj3F3H/cf9xj/cf9xj/cf9x/3GP9x/3H/cYSNnsgmGP9x/3GP9x/3H/cY/3H/cY/3H/cf9xj/cf9x/3GP9x/3GP9x/3H/cTII8r33DXH/cY/3H/cY/3H/cf9xj/cf9xMrURvUrucf9x/3GP9x/3H/cY/3H/cYNBXBvOo+/3H/cY/3H/cf9xj/cf9xj/cf8liMIat3Pecf9xj/cf9x/3GP9x/3GP9x/zFS4bC9Hv9x/3H/cY/3H/cY/3H/cf9xj/cf8xVCG/q95x/3H/cY/3H/cf9xj/cf9xg/QuGxvR7/cY/3H/cf9xj/cf9xj/cf9x/zkgUbjfro/3H/cf9xj/cf9x/3GP9x/3GP9x/z8z07HMLHH/cY/3H/cY/3H/cf9xj/cf9x/zSz0bxMLnH/cY/3H/cf9xj/cf9x/3GP9x/3E60yO2LNyP9x/3GP9x/3H/cY/3H/cf8wqEKxZ73/cY/3H/cf9xj/cf9xj/cf83zlG5Ma5xj/cf9x/3GP9x/3H/cY/z0gR7TfuI/3H/cY/3H/cf9xj/cf9x/3E4xBW4O+r/cY/3H/cf9xj/cf9xj/cf9x/3GP9x/3H/cYNBcBu+j+cf9xj/cf9x/3GP9x/3GDaqbbpVko/3H/cf9xj/cf9xj/cf9xMVwUv6Pr/3GP9x/3H/cY/3H/cf9xj/cf9xj/cf9x/zltV7eSqHGP9x/3H/cY/3H/cY/3H/cf8w+iSxFduP9x/3H/cY/3H/cf9xj/cf9xOMZUtzmrcf9xj/cf9x/3GP9x/3H/cTBS4b+tHnGP9x/3H/cY/3H/cf9xj/MqKEvl17cf9xj/cf9x/3GP9x/3H/cTOxkrxObXH/cY/3H/cY/3H/cf9xj/cf8+ac6zljH/cf9xj/cf9xj/cf9x/3GP9xM79DvUC8/3H/cf9xj/cf9x/3GP9x/3GD9C4bG9Hv9xj/cf9x/3GP9x/3GP9xP0QhsLvecY/3H/cY/3H/cf9xj/cf9xMFLhv60ecf9xj/cf9x/3GP9x/3H/cTBS4b+tHnGP9x/3H/cY/3H/cf9xj/cTQOprzxWf9xj/cf9x/3GP9x/3GP9x/3H/OcZUuDmr/3H/cY/3H/cf9xj/cf9xj/O9ehtShecf9x/3GP9x/3H/cY/3H/cY/3H/cf88gUG0fr5xj/cf9x/3GP9x/3H/cY/3H/cY/3H/cTEMcb7zjnH/cf9xj/cf9x/3GP9x/3GP89OZG0xm7/cf9x/3GP9x/3H/cY/3H/cY/3H/cf9xg516G3KF7/cf9x/3GP9x/3GP9x/3H/cTgA67j/FP9xj/cf9x/3GP9x/3GP9x/y1TbSpKyS3/cf9x/3GP9x/3H/cY/3H/MkmHvrZ4cf9x/3GP9x/3H/cY/3E/Jvqw2QVx/3GP9x/3GP9x/3H/cYJIF/KsfoDf9x/3GP9x/3GP9x/3H/cY/3E7eOa0hxlx/3H/cY/3H/cf9xj/cf9xj/cTllWreapf9xj/cf9x/3GP9x/3GP9x/zRtYb2Sno/3H/cf9xj/cf9x/3GP9x/3GP87gUG2fr6P9x/3GP9x/3H/cY/3H/cf8/Fa2x6lJx/3GP9x/3H/cY/3H/cY/3H/KLDyKoTw3XGP9x/3H/cY/3H/cY/3H/cf8xUuGwvR7/cf9xj/cf9xj/cf9x/3GP8yR0i+uLdxj/cf9x/3GP9x/3GP9x/3H/cSOKAhrHX95xj/cf9xj/cf9x/3GP9x/3En3hkagh5ucf9xj/cf9x/3GP9x/3GP9xOMLVuD0qj/cf9x/3GP9x/3GP9x/3H/cYOoFBtn6+/3H/cf9xj/cf9x/3GP9x/3GP81APW8/wr/cf9xj/cf9x/3GP9x/3H/NW1hu5Kecf9x/3GP9x/3GP9x/3H/cYPj9FssC6/3H/cY/3H/cf9xj/cf89JMWz2zpx/3H/cY/3H/cf9xj/cf9xj/cf9x/3E1FcG66j5x/3H/cY/3H/cY/3H/cf9xj/N67rulEU/3H/cf9xj/cf9xj/cf9x/3GDguArjR/f9x/3GP9x/3H/cY/3H/cf83zlG6Ma7/cf9x/3GP9x/3GP9x/3H/cY/3H/cf9xOCBRuN+u/3H/cf9xj/cf9xj/cf9x/3GDs5kbXGbo/3H/cf9xj/cf9xj/cf9x/3GP9x/3H/cTQXAbzo/v9x/3GP9x/3H/cY/3H/cY/3H/cf9xj/cf9x/3GP9xRnj8qHD/cY/3H/cf9xj/cf9xj/cf9x/3GP9x/3E0FwG86P7/cf9x/3GP9x/3H/cY/3H/cY/3H/cf9xj/P5qBsmV+j/cf9x/3GP9x/3GP9x/3H/cTqBQbZ+vo/3H/cf9xj/cf9x/3GP9x/zvXobUoXnGP9x/3H/cY/3H/cf9xj/cf9xj/cf9x/3GD9EIbC73nGP9x/3H/cY/3H/cf9xj/cSHU8BrisP5x/3GP9x/3H/cY/3H/cf9xj/cf9xj/cf9x/3GP9x/3GP8qgvoad9Bej/cf9x/3GP9x/3GP9x/3H/cYLx2QGh4m/v9x/3H/cY/3H/cY/3H/cf8j0rEa0tTucY/3H/cf9xj/cf9x/3GP82FcG66j5xj/cf9x/3GP9x/3H/cY/3Em+7kqoERtj/cf9x/3GP9x/3H/cYNliLuqd0j/cf9x/3GP9x/3GP9x/3H/cY/3H/cf9xg1zlG7Ma7/cf9xj/cf9xj/cf9x/3GP9x/zPw574PGP9x/3H/cY/3H/cf9xj/cf8tbLcqOTSNcf9xj/cf9x/3GP9x/3H/cY/3E1DGe685hxj/cf9x/3GP9x/3H/cY/3H/cT+BN7B+yHH/cY/3H/cf9xj/cf9x/3GP84drG5iU7/cY/3H/cf9xj/cf9x/3GP9x/3EkFnsavphOcf9x/3GP9x/3H/cY/3H/cY/zJcFL+j64/3H/cY/3H/cf9xj/cf9x/3E/gTewfshx/3GP9x/3GP9x/3H/cY/3H/cTwihrPdeXH/cY/3H/cf9xj/cf9x/3GP89dqeziVhx/3H/cY/3H/cf9xj/cf8sYEYqSfudcf9x/3GP9x/3GP9x/3H/cYOSzCttM9cf9x/3GP9x/3GP9x/3H/cY/3H/cSflNBqBrL5xj/cf9x/3GP9x/3GP9x/3H/PTmRtMZu/3GP9x/3H/cY/3H/cY/3H/O9ehtShecf9xj/cf9x/3GP9x/3GP9x/3H/cY/3H/NfoauwXlcf9x/3GP9x/3GP9x/3H/cY/3E6gUG2fr7/cf9xj/cf9x/3GP9x/3GP9x/yp73xp4Qg6P9x/3GP9x/3H/cY/3H/cf9xOcLVtj0qcY/3H/cf9xj/cf9xj/cf89OZG0xm7/cf9xj/cf9x/3GP9x/3EwUuG/rR5x/3GP9x/3H/cY/3H/cY/3H/cS0MQxo/O86P9x/3GP9x/3H/cY/3H/cT6agbJlfv9x/3GP9x/3GP9x/3H/cYOzmRtcZuj/cf9x/3GP9x/3GP9x/3H/cY/3H/cf9xj/cf9xj/cf9x/3GP9x/3H/cY/3H/cY/3H/cf9xj/PY2ys3JNcf9xj/cf9x/3GP9x/3H/cTnXobcoXo/3H/cY/3H/cf9xj/cf9xPuxjshOc/3GP9x/3H/cY/3H/cY/3H/MusMvxTz/3GP9x/3H/cY/3H/cY/3E1ZWS7mpv/cf9x/3GP9x/3H/cY/3H/PIFBtH6+cf9xj/cf9xj/cf9x/3GP8w+iSxFdv/cf9xj/cf9x/3GP9x/3GDqP8bZwDo/3H/cf9xj/cf9xj/cf9x/3E+MZSyzmv/cf9x/3GP9x/3GP9x/3H/MKqBsGV+cf9xj/cf9x/3GP9x/3GP8kLPA63TD8/3GP9x/3GP9x/3H/cY/3H/cf9xgv/CsaED1O/3GP9x/3GP9x/3H/cY/3H/cUqDjFfHcf9xj/cf9xj/cf9x/3GP9x/3H/cY/3H/cY/3H/cf9xj/cf9x/3FBt1z0iv9x/3GP9x/3GP9x/3H/cY/3EoS6Iai0Xe/3H/cf9xj/cf9xj/cf9x/3GP9xOSqDt9V8/3GP9x/3H/cY/3H/cY/3H/cf8wk3awfIlx/3H/cY/3H/cY/3H/cTCbabB0lv9x/3GP9x/3GP9x/3H/cY/3E5E3i37If/cf9xj/cf9xj/cf9x/3GP9x/3EjFnsa3phOj/cf9xj/cf9x/3GP9x/3H/NP6YvAFncf9xj/cf9x/3GP9x/3GP9x/3H/JhL8Gr7QPv9x/3GP9x/3H/cY/3H/cf9xg0Ute7rShx/3GP9x/3H/cY/3H/cY/3E1EUO77ryP9x/3H/cY/3H/cf9xj/cUs9HEwucf9x/3GP9x/3H/cY/3H/cYOo/xtnAOj/cf9x/3GP9x/3GP9x/3H/OSBRuN+uj/cf9x/3GP9x/3H/cY/3H/MKqBsGV+cf9xj/cf9x/3GP9x/3H/cY/3H/cY/3H/QFZsG5n/cf9x/3GP9x/3H/cY/3H/cY/3H/cf9xj/cf9x/3GP9x/0uDjGfH/3GP9x/3H/cY/3H/cf9xj/cf9xj/cf9x/3GP9x/3H/cTVlZLuam/9xj/cf9xj/cf9x/3GP9x/3E8OZGzxm5x/3GP9x/3GP9x/3H/cY/3H/cf9xj/cf88gUG0fr5x/3GP9x/3GP9x/3H/cY/3H/cf9xj/NAR0vfuL/3H/cY/3H/cf9xj/cf9x/3E1UJi6r2dx/3GP9x/3H/cY/3H/cY/za5hbtGev9x/3H/cY/3H/cf9xj/cf9xj/cf8wqoGwZX5x/3H/cY/3H/cf9xj/cf9xj/PhfssugTcY/3H/cf9xj/cf9x/3GP9x/yS+vRrUFC7/cf9xj/cf9xj/cf9x/3GP9x/3H/cYPcLLsj00cf9xj/cf9x/3GP9x/3GDazx7pMOP9x/3H/cY/3H/cY/3H/cf8sAjVKX9yr/3H/cf9xj/cf9xj/cf9x/3GP9xOoFBtn6+/3H/cY/3H/cf9xj/cf9xj/cf9xIt4jGuIdzv9xj/cf9xj/cf9x/3GP9x/3H/cY/3H/cTbMEroz7f9x/3H/cY/3H/cY/3H/cf9xj/RsCss/X/cf9xj/cf9xj/cf9x/3GP9x/3H/cY/3H/cY/3H/cf9xgxXBS/o+v/cf9x/3GP9x/3H/cY/3H/cYPBfstOgT/3GP9x/3H/cY/3H/cf9xj/On6kt4Fbj/cf9x/3GP9x/3H/cY/3H/OSBRuN+u/3GP9x/3GP9x/3H/cY/3H/cTd2sbiJTnGP9x/3GP9x/3H/cY/3H/cf9xj/cf9xj/cf9x/3FJ2exiYXGP9x/3GP9x/3H/cY/3H/cS32dxogmI5xj/cf9xj/cf9x/3GP9x/zKihL5de3H/cY/3H/cY/3H/cf9xj/cf83zlG5Ma5xj/cf9x/3GP9x/3GP9x/3H/cY/3Ezv0O9QLz/cf9x/3GP9x/3H/cY/3H/cY/zZno7qYXHGP9x/3H/cY/3H/cY/zh2sbmJTv9x/3GP9x/3H/cY/3H/cY/3H/cf9xj/cf9x/3GDkVt7bqSHH/cf9xj/cf9x/3GP9x/3GP9x/3Ex8ie/Ddj/cf9x/3GP9x/3H/cY/3H/cT0X7LLoE3H/cY/3H/cf9xj/cf9x/3GDNtYbySnnH/cY/3H/cY/3H/cf9xj/cf9x/3GP9x/3GD9EIbC73nH/cY/3H/cY/3H/cf9xj/cf9x/3GP9x/3GP9x/3H/cTGgRb9fuv9x/3H/cY/3H/cY/3H/cf9GwKyz9Y/3H/cf9xj/cf9x/3GP9x/3GDBQor+vXXGP9x/3H/cY/3H/cY/3Ezv0O8QLxxj/cf9xj/cf9x/3GP9x/3H/MKqBsGV+cf9xj/cf9xj/cf9x/3GP9x/zpnmbeYZo/3H/cf9xj/cf9x/3GP9x/ze1B7pK+P9xj/cf9xj/cf9x/3GP9x/3H/Q7dc1Ipx/3H/cY/3H/cf9xj/cf9xg6gUG1fr5xj/cf9xj/cf9x/3GP9x/3H/cY/3H/cY/3H/PuIxsx3O/3H/cY/3H/cf9xj/cf9x/3GP9x/3GP9x/3H/cY/3H/cY/3H/cf9xj/cf9x/3GP9x/3GP8zs9G+TC7/cY/3H/cf9xj/cf9xj/cf9x/3GP9x/3H/cTK1Eb1K7nH/cY/3H/cf9xj/cf9xj/cf9x/3GP9x/3H/StnscmGP9x/3H/cY/3H/cf9xj/cf9xg/O8axxDn/cf9xj/cf9xj/cf9x/3GP9x/3H/J+gtKpF9LXGP9x/3H/cY/3H/cY/3H/NWsiu5TdcY/3H/cY/3H/cf9xj/cf82Z6O7mFz/cf9xj/cf9x/3GP9x/3H/cY/3H/cY/3H/cf9xj/cTggUbffrnH/cY/3H/cf9xj/cf9xj/cSgtfBp9KD5x/3GP9x/3H/cY/3H/cY/3H/cTggUbffrnGP9x/3H/cY/3H/cf9xj/cf9xgy5U6+GrH/cf9xj/cf9xj/cf9x/3GDQVwbzqPv9x/3GP9x/3GP9x/3H/cY/zRtYb2Snv9xj/cf9x/3GP9x/3GP9x/3FADrwAJP9x/3H/cY/3H/cf9xj/cf9xj/cf9x/3GP9MO9xcQo/3H/cY/3H/cf9xj/cf9xSNssgk3/cY/3H/cf9xj/cf9xj/cf9xN3axuIlOcY/3H/cf9xj/cf9xj/cf9xL7OjGhTFzv9x/3H/cY/3H/cf9xj/cf9xj/cf9x/3GP9x/3H/cY/3H/TTvcPEJx/3GP9x/3H/cY/3H/cY/3H/R3o8qFz/cf9xj/cf9xj/cf9x/3GP9x/zfOUbkxrnGP9x/3H/cY/3H/cY/3H/cf9xg6KES117tx/3GP9x/3H/cY/3H/cY/zj+jrgBcXH/cY/3H/cf9xj/cf9x/3GP9x/zoA67b/FHH/cf9xj/cf9xj/cf9x/z6JNLN2y/9x/3H/cY/3H/cf9xj/cf9xIr0oOuQtfP9xj/cf9x/3GP9x/3GP9x/3H/NhXBu+o+/3H/cf9xj/cf9xj/cf9x/3GP9x/3GP8wVCGxu97/cY/3H/cf9xj/cf9xj/cf8/4PGxHw5x/3H/cY/3H/cY/3H/cf9xj/cUnZ7GJhcf9xj/cf9x/3GP9x/3H/cTCkw7BrPP9x/3H/cY/3H/cf9xj/cf9xj/cf8/4PGxHw5x/3H/cY/3H/cY/3H/cf9xgwDHGwBI7/cY/3H/cf9xj/cf9xj/cf8/MZSyzmv/cY/3H/cf9xj/cf9xj/cTvflLUga/9xj/cf9x/3GP9x/3GP9x/3EgDSsa/y1Ocf9x/3GP9x/3H/cY/3H/cYJSfIGq2DfnGP9x/3H/cY/3H/cY/3H/cf9xj/cf9x/3GP9x/3GP9x/0bArLP1/3GP9x/3H/cY/3H/cY/3H/cf9xj/SHj8iHBx/3GP9x/3H/cY/3H/cf9xj/cS5jARopz+7/cY/3H/cf9xj/cf9x/3GP87KES217v/cY/3H/cY/3H/cf9xj/cf82DGe785j/cY/3H/cY/3H/cf9xj/cf8l7uoqwRFd/3H/cY/3H/cf9xj/cf9xj/OLPHuEw4cf9x/3GP9x/3GP9x/3H/cY/zvXobUoXnH/cf9xj/cf9xj/cf9x/3GP8wTQaxwvn/cY/3H/cf9xj/cf9x/3GP9x/3GCZ3axqYiU5x/3H/cY/3H/cf9xj/cf9xj/cf9x/3GP9x/3GP9x/3H/cY/zcRQ7nuvHGP9x/3H/cY/3H/cf9xj/cf9xj/Ob85t0DGcf9xj/cf9x/3GP9x/3GP9x/zwdqrXiVf9xj/cf9xj/cf9x/3GP9xNrUHuUr4cf9xj/cf9x/3GP9x/3GP9x/3E4LgK40f3/cY/3H/cY/3H/cf9xj/cf9x/z5pzrOWMf9xj/cf9xj/cf9x/3GP9x/3E7JgW02fpx/3H/cY/3H/cf9xj/cf9xg/QuGxvR7/cY/3H/cf9xj/cf9xj/cf9xM7GSvE5tcf9x/3GP9x/3H/cY/3H/cYNh20uuJL/3GP9x/3H/cY/3H/cY/3H/P+6ishFd/3H/cY/3H/cY/3H/cf9xj/cf9x/0kinH3WcY/3H/cf9xj/cf9xj/cf9xMQxxvvOOcf9x/3GP9x/3H/cY/3H/cY/3H/cf9xj/cf9xj/cf9x/3GP9x/3H/cY/0uDjGfH/3H/cf9xj/cf9xj/cf9x/3GP9x/3GP9x/3H/cY/0EOvAAk/3GP9x/3H/cY/3H/cY/3E0u8S8RDv/cf9x/3GP9x/3GP9x/3H/cY/3E/QuGxvR6P9x/3GP9x/3H/cY/3H/cY/3H/P9eXsiho/3H/cf9xj/cf9xj/cf9x/3E70eO1Lhz/cf9x/3GP9x/3GP9x/3H/cTwgR7TfuP9xj/cf9x/3GP9x/3GP9x/y9eJRoqHa7/cf9xj/cf9x/3GP9x/3H/cYNrUHuUr4cf9x/3GP9x/3GP9x/3H/cYMVwUv6Pr/3H/cf9xj/cf9x/3GP9x/3GP84drG5iU7/cf9xj/cf9x/3GP9x/3GP9x/3H/cY/3H/cf9xj/cf9IePyIcHGP9x/3H/cY/3H/cY/3H/cf89OZG0xm7/cY/3H/cf9xj/cf9xj/cf9xNRFDu+68j/cf9xj/cf9x/3GP9x/3GDt2p7SJWHGP9x/3H/cY/3H/cY/3H/cT01E7LK7HH/cY/3H/cY/3H/cf9xj/cf9xN3RyuYuNj/cf9x/3GP9x/3GP9x/3H/cYP0QhsLvecY/3H/cf9xj/cf9x/3GP9x/z43UrLIrXH/cY/3H/cY/3H/cf9xj/cf9JIpx91nH/cY/3H/cY/3H/cf9xj/cf9x/3GP9x/3GP9x/3H/cY/3H/OcZUuDmr/3H/cf9xj/cf9xj/cf9x/3GP8zs9G+TC7/cY/3H/cY/3H/cf9xj/cTrTI7Ys3P9xj/cf9x/3GP9x/3GP9x/yc8lBqsNr7/cY/3H/cf9xj/cf9xj/cf9x/3EzbWG9kp7/cf9xj/cf9x/3GP9x/3GP9x/3FI2yyCTf9x/3GP9x/3GP9x/3H/cYNBXBvOo+/3H/cY/3H/cY/3H/cf9xj/O9Vitiqd/3H/cY/3H/cf9xj/cf9xhLO9xMQnGP9x/3H/cY/3H/cY/3H/cf9xOMZUtzmrcf9xj/cf9x/3GP9x/3GP9x/3H/cY/3EzbWG8kp5xj/cf9x/3GP9x/3GP9x/zyP8bVwDv9x/3GP9x/3GP9x/3H/cY/3H/cf9xgys9G9TC5xj/cf9x/3GP9x/3H/cY/3H/cY/3H/cf9xj/cf9xj/cf9x/3E4cjO4jcz/cf9xj/cf9x/3GP9x/3H/cY/3H/cY/3H/cf9xj/cf9xj/cf9x/3GP83zlG5Ma5x/3GP9x/3H/cY/3H/cY/3H/cf9xj/cf8/MZSyzmv/cY/3H/cY/3H/cf9xj/cf8yooS+XXtx/3GP9x/3GP9x/3H/cY/3E7jbK1ck3/cf9xj/cf9xj/cf9x/3GP9x/3E9hbWzekqP9x/3GP9x/3H/cY/3H/cYNswSuTPtcf9x/3GP9x/3GP9x/3H/cY/yoS4ip+0d3/cf9xj/cf9x/3GP9x/3GP9x/3E0u8S8RDv/cf9xj/cf9xj/cf9x/3GP84drG5iU7/cf9xj/cf9xj/cf9x/3GP9xLYQgKie9/XGP9x/3GP9x/3H/cY/3H/cTkswrbTPXGP9x/3GP9x/3H/cY/3H/cUcinJ3W/3GP9x/3GP9x/3H/cY/3H/cT/R2bEuJv9xj/cf9x/3GP9x/3GP9x/3E+P0WywLqP9x/3H/cY/3H/cf9xj/cf83tQe6Svj/cY/3H/cY/3H/cf9xj/cf8wT0WwwLpxj/cf9x/3GP9x/3GP9x/3H/cTUVwbrqPnH/cf9xj/cf9xj/cf9x/3GCLieSrh2G3/cY/3H/cf9xj/cf9xj/cf80Vla9qan/cY/3H/cf9xj/cf9xj/cf9x/3GP8/moGyZX6P9x/3H/cY/3H/cY/3H/cf9xgn3NkagjJucY/3H/cY/3H/cf9xj/cf9xPteXsShocf9xj/cf9x/3GP9x/3GP9xKKBFSnX7q3GP9x/3H/cY/3H/cf9xj/cf9xj/NG1hvZKe/3GP9x/3H/cY/3H/cf9xj/NqJ6u12F/3H/cf9xj/cf9x/3GP9x/yOUFirWvp1xj/cf9x/3GP9x/3GP9x/3H/N85RujGu/3H/cf9xj/cf9x/3GP9x/3E7j/G0cA5xj/cf9x/3GP9x/3GP9x/3E0+Nq7ByVx/3GP9x/3H/cY/3H/cf9xj/cf9xj/cf9x/3GP9PnMwWM3GP9x/3GP9x/3H/cY/3H/cTQVwbzqPo/3H/cY/3H/cf9xj/cf9x/zFS4bC9Hv9xj/cf9x/3GP9x/3H/cY/3H/cY/3H/cf9xj/cf9xOs5HtTG4cf9xj/cf9xj/cf9x/3GP9x/3GP9x/3H/cY/3H/cf9xj/cf9xj/cf9x/3GP9x/3H/cUcinJ3Wj/cf9xj/cf9x/3GP9x/3H/cY/3H/cY/3H/cf9xj/cf9x/3E/ehywheNx/3GP9x/3H/cY/3H/cf9xP4/nsXAY/3GP9x/3H/cY/3H/cY/3H/cTgZNrfmyXH/cY/3H/cf9xj/cf9xj/cTUTgrrsfXGP9x/3H/cY/3H/cf9xj/cf8yDHG/847/cf9xj/cf9x/3GP9x/3H/cY/3E94jGyHc5x/3H/cY/3H/cY/3H/cf9xg6gUG1fr5xj/cf9xj/cf9x/3GP9x/3GP80sZK8Tm1xj/cf9x/3GP9x/3H/cY/3FHIpyd1v9x/3GP9x/3GP9x/3H/cY/3E+ehyyheP/cY/3H/cY/3H/cf9xj/cf83zlG5Ma5xj/cf9x/3GP9x/3GP9x/3H/cY/3H/cf9xPjPTscwscf9x/3GP9x/3H/cY/3H/cY/3H/cf9xj/cTqBQbZ+vv9x/3GP9x/3H/cY/3H/cY/16e02H/cY/3H/cf9xj/cf9xj/cf9x/3GP9x/3GP9x/3H/P9nWsSYpcf9x/3GP9x/3GP9x/3H/cY/3EgKIwq/Xc9cf9xj/cf9xj/cf9x/3GP8z542+GHL/cY/3H/cf9xj/cf9xj/cf9x/3E3bVe5kqiP9x/3H/cY/3H/cY/3H/cf9xj/cT6agbJlfv9x/3H/cY/3H/cY/3H/cf9xNRXBuuo+cf9x/3GP9x/3GP9x/3H/cY/3H/NhXBuuo+cY/3H/cY/3H/cf9xj/cf9xPRfssugTcf9x/3GP9x/3GP9x/3H/cY/3EpKf0abWAucY/3H/cf9xj/cf9xj/cf9x/zW9BLxC+/9x/3GP9x/3GP9x/3H/cY/3H/cTHrDL4U83GP9x/3GP9x/3H/cY/3H/cTooRLbXu/9x/3H/cY/3H/cY/3H/cf9xj/cf9x/3GP9xKvIDGlDfznH/cf9xj/cf9x/3GP9x/3GP9x/3H/cTggUbjfrv9x/3H/cY/3H/cf9xj/cf9xglgMUat/Ou/3H/cY/3H/cf9xj/cf9xj/cSe+oyqEFc1xj/cf9x/3GP9x/3H/cY/3H/cYMF5TsLGsj/cf9x/3GP9x/3H/cY/3H/cYObc8t0jD/3GP9x/3H/cY/3H/cY/3H/cSQyYhrM2d7/cf9xj/cf9xj/cf9x/3GP89i3O0dIz/cf9xj/cf9xj/cf9x/3GP9x/3H/cY/3H/cY/3H/cf9xj/Qrdc9Ir/cY/3H/cf9xj/cf9xj/cf9x/3GP9x/3H/cY/3H/cY/3H/RG+syQVxj/cf9x/3GP9x/3GP9x/3EtDoIaPxfe/3H/cf9xj/cf9x/3GP9x/z12p7OJWHH/cY/3H/cf9xj/cf9xj/cTP42r0HJY/3H/cY/3H/cf9xj/cf9x/3GP9xJH0pGsgtbv9x/3GP9x/3GP9x/3H/cYOX6ktoFbcf9xj/cf9xj/cf9x/3GP9x/3GP9x/3H/cY/3FJ2exiYXH/cf9xj/cf9xj/cf9x/3Eld49KqIcLcf9x/3GP9x/3GP9x/3H/cTYf87rgDP9x/3GP9x/3GP9x/3H/cY/3H/cYOHIzt43Mcf9x/3GP9x/3GP9x/3H/cYRXo8uFyP9x/3GP9x/3H/cY/3H/cY/0nbLIJNj/cf9x/3GP9x/3GP9x/3H/cTt45rSHGXGP9x/3H/cY/3H/cf9xj/PSBHtN+4j/cf9xj/cf9x/3GP9x/3H/cThyM7iNzP9x/3GP9x/3H/cY/3H/cY/3E+P0WywLr/cY/3H/cf9xj/cf9xj/cf9x/zkZNrjmyf9xj/cf9x/3GP9x/3H/cY/3E8OZGzxm5x/3GP9x/3H/cY/3H/cf9xj/cf9xj/cf9x/zdcCrqj9f9x/3GP9x/3H/cY/3H/cY/3EgtsoaBZNe/3GP9x/3GP9x/3H/cY/3H/NwooufXXcY/3H/cf9xj/cf9xj/cf9x/3E6gUG2fr6P9x/3H/cY/3H/cf9xj/cf9xj/cf9x/zkgUbjfro/3H/cf9xj/cf9x/3GP9x/3E9wsuzPTT/cf9xj/cf9x/3GP9x/3H/cY/zBUIbG73o/3H/cf9xj/cf9xj/cf9x/3E5Dpy28WNx/3GP9x/3GP9x/3H/cY/3H/SHj8iHBxj/cf9x/3GP9x/3H/cY/3H/cTzdVbQiqv9x/3GP9x/3H/cY/3H/cY/3E6gUG2fr7/cf9x/3GP9x/3GP9x/3H/cY/3H/cYMpEtvm7Sj/cf9xj/cf9x/3GP9x/3GP84Bqm4+VZx/3GP9x/3H/cY/3H/cY/3H/cf9xMrPRvkwu/3H/cY/3H/cY/3H/cf9xj/cf81vQS8Qvv/cf9xj/cf9x/3GP9x/3GP9x/yZ4FTq4fqz/cY/3H/cf9xj/cf9xj/cf9x/3EuMA8aHP8Ocf9x/3GP9x/3GP9x/3H/cY/3E+MZSxzmtx/3GP9x/3GP9x/3H/cY/3H/cTuP8bRwDnGP9x/3H/cY/3H/cf9xj/cf9xggrNo6BjJc/3H/cY/3H/cf9xj/cf9xj/cTAMcbAEjo/3H/cf9xj/cf9x/3GP9x/3GDs5kbXGbo/3H/cf9xj/cf9x/3GP9x/3EytRG9Su5x/3H/cY/3H/cY/3H/cf9xj/cf9x/3GP81FwG86P7/cY/3H/cf9xj/cf9xj/cf9xMliVvqdq/3GP9x/3H/cY/3H/cY/3H/cf9xMEvGv7Q5cf9xj/cf9x/3GP9x/3H/cY/3H/NVQXu6vocY/3H/cY/3H/cf9xj/cf9x/3GP880eO1Lhz/cY/3H/cf9xj/cf9xj/cf9x/3GP9x/3H/cYPItzs3SMcf9x/3GP9x/3GP9x/3H/cTggUbjfrv9x/3H/cY/3H/cf9xj/cf9xhNnMw2M/9xj/cf9x/3GP9x/3GP9x/16e02GP9x/3H/cY/3H/cY/3H/cf9xj/cf9xj/cf9x/3GP9K2exyYf9x/3H/cY/3H/cY/3H/cf9xRBlMvmtx/3H/cY/3H/cf9xj/cf9xg2H/O54Axx/3GP9x/3GP9x/3H/cY/3Eh/QMq8C/Nj/cf9x/3GP9x/3GP9x/3H/cS/kijoRt1z/cf9xj/cf9x/3GP9x/3GCnxfSpg6C1xj/cf9x/3GP9x/3GP9x/3E3xlS5OauP9x/3GP9x/3H/cY/3H/cYKVtqKnpJXf9x/3GP9x/3H/cY/3H/cf9xj/MoIfvn3gcY/3H/cY/3H/cf9xj/cf9xj/ME0GscL5/3H/cY/3H/cY/3H/cf9xj/cf80bWG9kp6P9x/3H/cY/3H/cY/3H/cf9xMQxxvvOOcf9xj/cf9x/3GP9x/3GP9xKQvHKm9DjXH/cf9xj/cf9x/3GP9x/3EwUuG/rR5x/3GP9x/3H/cY/3H/cY/3H/cf9xj/cf9xj/cf9x/3GP9x/3H/M/InvQ3Ycf9x/3GP9x/3GP9x/3H/cY/3H/cf8m2GUaonmucf9x/3GP9x/3GP9x/3H/cY/3H/cT+YQrBnvXH/cY/3H/cf9xj/cf9xj/cf9xNrUHuUr4cY/3H/cf9xj/cf9x/3GP9x/3GP9x/3H/NhXBu+o+/3H/cf9xj/cf9xj/cf9x/3GP8yDHG+845xj/cf9x/3GP9x/3GP9x/3H/cToRObbuxv9x/3H/cY/3H/cY/3H/cf9xgys9G9TC5x/3GP9x/3GP9x/3H/cY/3H/Mgxxv/OO/3H/cf9xj/cf9xj/cf9x/3GP9x/3H/cY/3H/cY/3H/cf9xMgazvvlM/3GP9x/3GP9x/3H/cY/3H/cf9MPRxcLv9xj/cf9x/3GP9x/3H/cY/3H/cTkswrfTPf9x/3H/cY/3H/cY/3H/cf9xj/O14/taHAcf9x/3GP9x/3GP9x/3H/cY/zIMcb7zjnGP9x/3H/cY/3H/cY/3H/cf9xPDmRs8ZucY/3H/cf9xj/cf9xj/cf8xUuGwvR7/cf9x/3GP9x/3GP9x/3H/cSUwIxqs/c5xj/cf9xj/cf9x/3GP9x/3GEs73ExCcY/3H/cf9xj/cf9x/3GP9x/zWm+LxZB/9x/3GP9x/3H/cY/3H/cf9xg7j/G0cA5x/3H/cY/3H/cf9xj/cf9xhLO9xMQnGP9x/3H/cY/3H/cY/3H/cf9xj/cf9xJ0FwGovo/nH/cf9xj/cf9x/3GP9x/3GDL+mL0BZ3H/cY/3H/cf9xj/cf9xj/cf9x/3GP9x/3GP8yDHG+845x/3GP9x/3GP9x/3H/cY/3H/cY/3H/cUqDjFfHcf9xj/cf9x/3GP9x/3H/cY/3E/lgOxafz/cf9xj/cf9xj/cf9x/3GP9x/3H/cY/3H/cY/3H/cf9xj/cf9x/3FLPRxMLnGP9x/3H/cY/3H/cY/3H/cf9xj/cf9x/3GP9x/3GP9x/3H/cY/3H/cT3g8bMfDv9xj/cf9x/3GP9x/3H/cY/3H/LZEJGkbvbv9x/3H/cY/3H/cY/3H/cf9xj/NG1hvZKe/3GP9x/3H/cY/3H/cY/3H/cf82FcG76j7/cf9x/3GP9x/3GP9x/3H/cY/3H/cY/3H/cf9IePyIcHGP9x/3H/cY/3H/cY/3H/cf9xj/cf9xj/cf9x/3GP83H/O64Az/cY/3H/cY/3H/cf9xj/cf9xj/cf9x/zYVwbvqPv9x/3H/cY/3H/cY/3H/cf9xj/cSBdzRoLIy7/cf9xj/cf9x/3GP9x/3GP82ZWS7mpv/cY/3H/cY/3H/cf9xj/cf8s0F4aQvoecY/3H/cY/3H/cf9xj/cf9xj/Pd+UsyBrcf9xj/cf9x/3GP9x/3GP9x/3En+gAakF/+j/cf9x/3GP9x/3GP9x/3H/cYPBkss+bTcf9xj/cf9x/3GP9x/3GP9x/3H/KNBoGoL5fnH/cY/3H/cf9xj/cf9xj/cf9xJkFwGqvo/o/3H/cY/3H/cf9xj/cf9xj/cf9PnMwmM/9x/3H/cY/3H/cf9xj/cf9xj/cf89OZG0xm7/cf9xj/cf9x/3GP9x/3GP9x/3E/Jvqw2QVxj/cf9x/3GP9x/3GP9x/3H/cTzflLMga3H/cf9xj/cf9xj/cf9x/3GP9xNxt1ueSK/3H/cf9xj/cf9xj/cf9x/3GDNtYbySnnH/cY/3H/cf9xj/cf9xj/cf9xJpQMKpa/PXH/cY/3H/cf9xj/cf9x/3E+15exKGhxj/cf9x/3GP9x/3H/cYOHDzuI8M/3GP9x/3H/cY/3H/cY/3H/cf9xhBt1zkinH/cY/3H/cf9xj/cf9x/3GP9x/3GP9x/3H/cY/3H/cY/3H/cf9xQ2+syQVx/3H/cY/3H/cf9xj/cf9xj/cf9x/3GDuNsrVyTf9x/3GP9x/3H/cY/3H/cf9xj/cT7uorERXXH/cY/3H/cf9xj/cf9x/3GDnXobcoXv9x/3GP9x/3H/cY/3H/cf9xj/cf8yUKK+r11x/3GP9x/3H/cY/3H/cYNGejvJhc/3GP9x/3H/cY/3H/cf9xj/cf9xj/cf9x/3GDs5kbXGbo/3H/cf9xj/cf9xj/cf9x/3GP9x/3GP9x/3H/cSdBcBqL6P5x/3GP9x/3H/cY/3H/cf9xj/PciJszd2cf9xj/cf9x/3GP9x/3GP9x/zA4OrDXxXH/cY/3H/cf9xj/cf9xj/cf9x/3GP9x/zYVwbrqPnGP9x/3GP9x/3H/cY/3H/cf9xj/cf9xj/cf9x/3GP9x/3H/cY/3H/cY/3E4LgK40f3/cf9xj/cf9xj/cf9x/3GP9x/3GP9x/3H/cY/3H/cf9xj/cf9GwKyz9f9xj/cf9xj/cf9x/3GP9x/3E7JgW02fpx/3H/cY/3H/cY/3H/cf9xj/cf9x/3GP9x/3GP9x/3H/cY/3H/cf9xj/cf9xj/cT9EIbC73nGP9x/3GP9x/3H/cY/3H/cf9xj/cf9xj/cf9x/3GP9x/3GP9xRcCso/Vx/3GP9x/3H/cY/3H/cf9xj/I79nOuQJjP9x/3H/cY/3H/cY/3H/cf9xPYk0snbLcf9x/3GP9x/3H/cY/3H/cY/3H/cf9xMVwUv6Prj/cf9x/3GP9x/3H/cY/3H/cY/3H/cf9xNRXBuuo+cf9x/3GP9x/3GP9x/3H/cY/zfMEroz7f9xj/cf9x/3GP9x/3H/cY/3H/TuR8Ibhx/3GP9x/3H/cY/3H/cf9xj/cf9xj/cf9x/3GP9x/3E0APW7/wpxj/cf9x/3GP9x/3GP9x/3H/cY/3H/cf9xj/cf9xj/cTvR47QuHHH/cY/3H/cY/3H/cf9xj/cf89xkq0ObX/cY/3H/cY/3H/cf9xj/cf9xJyELGo3vTnGP9x/3H/cY/3H/cY/3H/cf80sZK9Tm3/cf9xj/cf9x/3GP9x/3GP9x/3E8xkqzObVxj/cf9x/3GP9x/3GP9x/3H/cTw5kbPGbnGP9x/3H/cY/3H/cY/3H/cf9xj/cSjvZhqBCZ7/cY/3H/cf9xj/cf9xj/cf9x/3EqnbKKViTXcY/3H/cf9xj/cf9xj/cf9x/3E1DGe785j/cf9x/3GP9x/3GP9x/3H/cY/3H/cTd2sbiJTnGP9x/3GP9x/3H/cY/3H/cf9xM21hvZKe/3H/cY/3H/cY/3H/cf9xg7yIm1N3b/cf9x/3GP9x/3GP9x/3H/cT8/RbDAunH/cf9xj/cf9xj/cf9x/3GP9xSzvcXEL/cf9x/3GP9x/3GP9x/3H/cY/3E94PGzHw7/cf9xj/cf9x/3GP9x/3GP9xNLvEvEQ7/3H/cf9xj/cf9xj/cf9x/3GP9x/3H/PzPTscwscY/3H/cY/3H/cf9xj/cf9xhI2eyCYY/3H/cf9xj/cf9x/3GP9x/3Eo2poaclZecY/3H/cf9xj/cf9xj/cf9x/yRs2xrZMk7/cf9xj/cf9x/3GP9x/3H/cTasrLpTU4/3H/cf9xj/cf9xj/cf9x/3EwSYewxnj/cf9xj/cf9xj/cf9x/3GP9xNBXBvOo+/3GP9x/3GP9x/3H/cY/3H/cSPDmRrTxm7/cY/3H/cY/3H/cf9xj/cf9xj/cf9x/3GP9x/3H/cY/3E3drG4iU5xj/cf9x/3GP9x/3H/cY/3EutF0qFLotcY/3H/cY/3H/cf9xj/cf9xNBXBvOo+j/cf9xj/cf9x/3GP9x/3H/cTO/Q71AvP9xj/cf9xj/cf9x/3GP9x/3H/cY/3H/cYNc5RuzGu/3H/cY/3H/cf9xj/cf9x/3GP9x/3GP9x/0+czCYz/3H/cf9xj/cf9xj/cf9x/3GEcinJ3W/3H/cf9xj/cf9x/3GP9x/3GP8wVCGxu97/cY/3H/cY/3H/cf9xj/cf9x/zdlZLmam3H/cY/3H/cY/3H/cf9xj/cf9x/zfOUboxrv9x/3H/cY/3H/cY/3H/cf9xj/cTKz0b1MLnGP9x/3GP9x/3H/cY/3H/cf9xKpkGGlZvnnH/cf9xj/cf9x/3GP9x/3GP9x/0rZ7HJh/3H/cY/3H/cY/3H/cf9xj/cf9x/3GP9x/3GP9xJJW1Ssakq4/3H/cY/3H/cf9xj/cf9x/3GP9x/zy1/LRKA3H/cY/3H/cf9xj/cf9x/3GP9x/3EzsZK8Tm1x/3GP9x/3H/cY/3H/cY/3H/cf8zWtS+pSv/cY/3H/cY/3H/cf9xj/cf9xOKbut1kRcY/3H/cf9xj/cf9xj/cf9x/3E7JMW12zr/cY/3H/cf9xj/cf9x/3GCVEaSqruW1x/3GP9x/3GP9x/3H/cY/3H/PtnWsyYpj/cf9xj/cf9x/3GP9x/3GP82Dqa68Vlx/3H/cY/3H/cf9xj/cf9xj/cf9x/0O3XNSKcf9x/3GP9x/3H/cY/3H/cY/zsoRLbXu/9xj/cf9x/3GP9x/3H/cY/3H/cTazx7pMOI/3H/cf9xj/cf9xj/cf9x/3GP9x/3H/cYPoN2sXyJcY/3H/cf9xj/cf9x/3GP9x/3GP9x/3H/cSJOpSrrFa2P9x/3H/cY/3H/cY/3H/cf9xj/cf87KES217uP9x/3H/cY/3H/cY/3H/cf9xj/cf8kvr0a1BQu/3H/cY/3H/cf9xj/cf9xj/cf9xN3axuIlOcY/3H/cf9xj/cf9xj/cf9x/0uDjGfH/3GP9x/3H/cY/3H/cf9xj/cf9xj/cf9x/3GP9x/3GP9x/3H/cY/3EzbWG8kp5xj/cf9x/3GP9x/3GP9x/3H/cY/3H/StssYk1x/3GP9x/3H/cY/3H/cf9xj/cf9xj/cf84ytK4NS1xj/cf9xj/cf9x/3GP9x/3H/cYP0Lhsb0ej/cf9x/3GP9x/3H/cY/3H/cTOxkrxObXH/cY/3H/cf9xj/cf9x/3GP9x/3GP9x/3H/MVQhv6vecf9xj/cf9x/3GP9x/3H/cY/3H/cY/3H/cTEMcb7zjnH/cf9xj/cf9x/3GP9x/3GP9x/yqiYBp12f7/cY/3H/cY/3H/cf9xj/cf9xj/cf9x/3GDCihLBte/9x/3H/cY/3H/cY/3H/cf9xj/KmM/OmnMDHGP9x/3H/cY/3H/cf9xj/cf9xgl1OYaorGecf9xj/cf9xj/cf9x/3GP9x/3H/cYMAxxsASO/3GP9x/3GP9x/3H/cY/3H/cTuP8bRwDnGP9x/3H/cY/3H/cf9xj/cf8+iTSydstxj/cf9xj/cf9x/3GP9x/3H/cYMfInvg3Ycf9xj/cf9xj/cf9x/3GP9xPeDxsx8O/3H/cY/3H/cf9xj/cf9x/3GP9x/3GP9x/3H/cY/3E3bVe5kqj/cf9xj/cf9xj/cf9x/3GP9x/3H/cYPnxbsYOkcf9xj/cf9x/3GP9x/3GP9x/zgdtLniS/9x/3H/cY/3H/cY/3H/cf9xj/cf9xPXDpso8WcY/3H/cf9xj/cf9xj/cf9x/3E3drG5iU7/cf9x/3GP9x/3GP9x/3H/cYN3axuIlOcf9x/3GP9x/3GP9x/3H/cY/3E/eNywhyNxj/cf9x/3GP9x/3GP9x/3H/cTuP8bRwDnGP9x/3GP9x/3H/cY/3H/cf80BHS9+4v/cY/3H/cY/3H/cf9xj/cf9x/zCqgbBlfnH/cY/3H/cY/3H/cf9xj/cf82FcG66j5xj/cf9xj/cf9x/3GP9x/3H/P+DxsR8OcY/3H/cf9xj/cf9x/3GP8xUuGwvR7/cf9x/3GP9x/3H/cY/3H/cY/3H/cf9xj/cf9x/3GP9x/3GP9xNLvEvEQ7/3H/cf9xj/cf9xj/cf9x/3GP8nPtManBLOcf9xj/cf9x/3GP9x/3H/cY/3H/cY/3H/cf9xj/J7IyKqTc3f9x/3GP9x/3GP9x/3H/cY/3H/OMrSuTUt/3H/cf9xj/cf9x/3GP9x/3GP9x/zNcFL2j63H/cY/3H/cf9xj/cf9x/3GP9x/zh2sbmJTo/3H/cf9xj/cf9x/3GP9x/3GP9x/3H/cYO8iJtTd2/3H/cY/3H/cf9xj/cf9x/3GCFCNCr73L3/cf9x/3GP9x/3H/cY/3H/cYPig6stfF/3H/cf9xj/cf9x/3GP9x/3GD6agbFlfnGP9x/3H/cY/3H/cf9xj/cf8lFDwazrw+j/cf9xj/cf9x/3GP9x/3H/cY/3H/cY/z8xlLLOa/9x/3GP9x/3H/cY/3H/cY/3H/cf9xgrWHEaSnjucf9xj/cf9x/3GP9x/3GP9x/3E1onq6XYVx/3H/cY/3H/cY/3H/cf9xj/cTXOUbsxrv9xj/cf9x/3GP9x/3GP9x/3H/PIFBtH6+cY/3H/cf9xj/cf9x/3GP9x/zCqgbBlfnH/cY/3H/cf9xj/cf9x/3GP8716G1KF5x/3GP9x/3H/cY/3H/cf9xj/cUG3XOSKcY/3H/cf9xj/cf9xj/cf9x/3GP83zlG5Ma5x/3GP9x/3H/cY/3H/cY/3H/cUjbLIJN/3GP9x/3H/cY/3H/cf9xj/cf84HbS54kv/cf9xj/cf9x/3GP9x/3GP9x/zfMEroz7f9xj/cf9xj/cf9x/3GP9x/zH45L8HG3GP9x/3H/cY/3H/cf9xj/cf9xhADrz/FHH/cY/3H/cf9xj/cf9xj/cf9x/3GP9x/3H/cY/3H/cY/3H/cf8z8ie9Ddhx/3H/cY/3H/cf9xj/cf9xgiI1Qa3cq+cf9xj/cf9x/3GP9x/3H/cY/3EzVBe9q+j/cY/3H/cY/3H/cf9xj/cf9xMwR0vPuLcf9xj/cf9xj/cf9x/3GP9x/3EzBHS8+4tx/3GP9x/3GP9x/3H/cY/3H/cTnXobcoXv9xj/cf9xj/cf9x/3GP9x/3H/MTS7sNtE/3H/cf9xj/cf9x/3GP9x/3GDcbdbjkinGP9x/3H/cY/3H/cY/3H/cf9K2yxiTXH/cY/3H/cY/3H/cf9xj/cf9xMQxxvvOOcf9x/3GP9x/3GP9x/3H/cY/3H/cf9xj/cTqBQbZ+vv9x/3GP9x/3GP9x/3H/cY/3H/cf9xj/cTllWreapY/3H/cf9xj/cf9x/3GP9x/3E6gUG2fr7/cY/3H/cY/3H/cf9xj/cf9x/3E2H/O64Az/cY/3H/cf9xj/cf9xj/cf9x/3GP8+4jGzHc7/cf9x/3GP9x/3H/cY/3H/cY/3E1Rz66uMFx/3GP9x/3H/cY/3H/cY/3H/cTLlTr4asY/3H/cY/3H/cf9xj/cf9x/3GP9x/3GP9x/3H/cTBQorC/Xf9xj/cf9x/3GP9x/3GP9x/z41E7PK7P9xj/cf9x/3GP9x/3H/cY/3EwUuG/rR5x/3H/cY/3H/cf9xj/cf9xj/cf9x/3GP9x/3H/cY/3H/cS6uxxolE46P9x/3H/cY/3H/cY/3H/cf9xg4cPO4jwz/cY/3H/cf9xj/cf9x/3GP9x/zltV7eSqHGP9x/3H/cY/3H/cf9xj/cf9xj/Orl7t0aE/3GP9x/3H/cY/3H/cY/3H/cf84drG5iU6P9x/3H/cY/3H/cY/3H/cf9xg1EUO77rz/cY/3H/cf9xj/cf9xj/cf9x/3GP9x/3H/cYPpqBsWV+cY/3H/cY/3H/cf9xj/cf9x/3GCElkxr9ps7/cf9xj/cf9xj/cf9x/3GP9x/3E1zlG7Ma6P9x/3H/cY/3H/cY/3H/cf9xj/cf9xj/cTnXobcoXv9x/3GP9x/3H/cY/3H/cY/3H/cf9xj/cf9x/3GP9x/3GP9x/3Er7KtqUTVJ/3GP9x/3GP9x/3H/cY/3H/cf82FwG66P5x/3H/cY/3H/cf9xj/cf9xj/KOU0GpGsvv9x/3H/cY/3H/cY/3H/cf9xj/NmVku5qbj/cf9x/3GP9x/3GP9x/3H/cYKEjdKotyLf9x/3H/cY/3H/cf9xj/cf9xj/cf8+h/SzeAv/cY/3H/cY/3H/cf9xj/cf9x/3GCBk6BoKsX7/cf9xj/cf9x/3GP9x/3GP9xLaSVGiW2rnH/cf9xj/cf9x/3GP9x/3GP86Fbe36kj/cf9x/3GP9x/3GP9x/3H/cY/3H/cY/3E4IFG3365x/3H/cY/3H/cY/3H/cf9xg4xBW3O+pxj/cf9x/3GP9x/3GP9x/3H/T5zMJjP/cf9xj/cf9x/3GP9x/3GP9x/3E0vQS7Qvtx/3GP9x/3H/cY/3H/cf9xj/cSI3mirshl3/cf9xj/cf9x/3GP9x/3GP9xKevnGnFBjv9xj/cf9x/3GP9x/3GP9x/3H/cTgX9rjoCY/3H/cf9xj/cf9x/3GP9xNBXBvOo+j/cf9x/3GP9x/3H/cY/3E5E3i37If/cY/3H/cf9xj/cf9xj/cf8+4jGzHc7/cf9x/3GP9x/3GP9x/3H/cY/3H/cYLmHBGinj7o/3H/cY/3H/cf9xj/cf9x/3GP9MPRxcLv9x/3H/cY/3H/cY/3H/cf9xj/LlB0Gjr4vo/3H/cf9xj/cf9x/3GP9x/3GP85xlS3Oatxj/cf9x/3GP9x/3H/cY/3H/cYINYwGvKc/nGP9x/3H/cY/3H/cY/3H/cf9xLrlhGhRp7nH/cf9xj/cf9x/3GP9x/3GP9x/zvXobUoXnH/cY/3H/cf9xj/cf9xj/cf9x/zIMcb/zjv9x/3GP9x/3H/cY/3H/cY/3H/cS6uxxolE47/cY/3H/cY/3H/cf9xj/cf9xNBXBvOo+j/cf9xj/cf9x/3GP9x/3H/cY/z12p7OJWHH/cf9xj/cf9x/3GP9x/3GP9xPOIxtB3Oj/cf9xj/cf9x/3GP9x/3H/cYNrPHukw4/3H/cY/3H/cf9xj/cf9xj/MlwUv6Prj/cf9xj/cf9x/3GP9x/3H/T5zMJjP/cf9xj/cf9xj/cf9x/3GP9x/3GP9xRnj8qHD/cf9xj/cf9x/3GP9x/3GP9x/3H/cY/3H/cY/3E6KES117tx/3GP9x/3GP9x/3H/cY/3H/cT3iMbIdznH/cY/3H/cf9xj/cf9xj/cf9x/3GP9x/3GP9xSzvcXEL/cf9x/3GP9x/3H/cY/3H/cY/3H/cf9xj/cf9xj/cf9x/3GP9x/0h4/Ihwcf9xj/cf9xj/cf9x/3GP9x/3GP9x/0h4/Ihwcf9xj/cf9x/3GP9x/3GP9x/3H/cYLX0FKigvrXH/cY/3H/cf9xj/cf9x/3GP9x/zh2sbmJTo/3H/cf9xj/cf9x/3GP9x/3GP8/moGyZX6P9x/3H/cY/3H/cf9xj/cf9xj/cTqBQbZ+vv9x/3GP9x/3H/cY/3H/cf9xj/cf9xj/cf9K2exyYf9x/3GP9x/3GP9x/3H/cY/3H/cTnXobcoXv9xj/cf9xj/cf9x/3GP9x/3H/MqBFv1+6j/cf9x/3GP9x/3GP9x/3H/cY/3H/cf9xg0FcG86j7/cY/3H/cf9xj/cf9x/3GP9xPDmRs8Zucf9xj/cf9x/3GP9x/3H/cY/3E8iTS0dsv/cY/3H/cY/3H/cf9xj/cf9x/yv0QhpQu95x/3GP9x/3H/cY/3H/cY/3H/cSTPCxrDD06P9x/3H/cY/3H/cf9xj/cf8w5ViwKqdx/3GP9x/3H/cY/3H/cf9xj/JE6lKssVrXH/cY/3H/cf9xj/cf9x/3GP9x/3GP9x/zRtYb2Sno/3H/cf9xj/cf9x/3GP9x/3GDs5kbXGbo/3H/cf9xj/cf9x/3GP9x/3GDd2sbiJTnH/cf9xj/cf9x/3GP9x/3GP9x/0BWbAuZcY/3H/cY/3H/cf9xj/cf9xg7OZG1xm7/cY/3H/cY/3H/cf9xj/cf9xj/cf9x/3GP9x/3H/cY/3H/cY/3H/cf9xj/cf9x/3E5LMK30z3/cf9xj/cf9x/3GP9x/3GP9x/zJeU7+hrP9x/3GP9x/3H/cY/3H/cf9xj/cf9xj/cf9x/3GP9x/3GDNtYbySnnH/cf9xj/cf9xj/cf9x/3GP89IEe037iP9x/3H/cY/3H/cY/3H/cf9xj/O85HtjG4/3H/cf9xj/cf9xj/cf9x/3GP9xNBXBvOo+/3GP9x/3GP9x/3H/cY/3H/cY/z+agbJlfv9xj/cf9xj/cf9x/3GP9x/3GP9x/3H/cUXArLP1/3H/cf9xj/cf9x/3GP9x/3GP9x/3H/cY/3H/cY/3H/cT6agbJlfv9x/3GP9x/3H/cY/3H/cY/3H/MgxxvvOOcY/3H/cY/3H/cf9xj/cf9xgn3NkagjJucY/3H/cf9xj/cf9xj/cf9x/07kfCG4cf9xj/cf9x/3GP9x/3GP9x/3E+P0WywLqP9x/3H/cY/3H/cf9xj/cf9xj/cf9x/3GP9x/3H/cY/3H/cTfK0rg1LXH/cf9xj/cf9xj/cf9x/3GP9x/3H/cY/3H/cY/3H/cf9xg/QuGxvR7/cY/3H/cY/3H/cf9xj/cf9x/3Eml9AaloL+cf9xj/cf9xj/cf9x/3GP9x/zdlZLmam3H/cf9xj/cf9xj/cf9x/3GP85IFG4367/cf9xj/cf9x/3GP9x/3GP9x/3H/cY/3H/IGzlGgoxrnH/cY/3H/cf9xj/cf9xj/cf80bWG9kp7/cY/3H/cY/3H/cf9xj/cf9xj/cf9x/3E7eOa0hxlx/3GP9x/3GP9x/3H/cY/3H/cY/3H/MJ/nsXAYj/cf9xj/cf9x/3GP9x/3H/cYP0Lhsb0ej/cf9x/3GP9x/3H/cY/3H/cY/yp9HxpoLg5xj/cf9x/3GP9x/3H/cY/3H/cY/3H/cf85IFG4366P9x/3H/cY/3H/cf9xj/cf9xj/cf9x/3GP9x/3GDPjD7wc8HH/cY/3H/cf9xj/cf9x/3GP88j/G1cA7/cf9xj/cf9x/3GP9x/3GP9x/ykWYSqOme3/cf9xj/cf9xj/cf9x/3GP9xLblhGjRp7v9xj/cf9x/3GP9x/3GP9x/3H/cY/3H/cf9xj/cf880eO1LhyP9x/3H/cY/3H/cY/3H/cf9xOnxltYOacf9xj/cf9x/3GP9x/3GP9x/3H/cUG3XPSK/3H/cY/3H/cf9xj/cf9xj/cTw3UrTIrf9x/3GP9x/3H/cY/3H/cf9xj/cTvflLUga4/3H/cf9xj/cf9x/3GP9x/3GP9xN2+WuJBpcf9x/3GP9x/3GP9x/3H/cY/3H/Nkc+u7jB/3GP9x/3GP9x/3H/cY/3H/cY/3E2YeW6nhr/cf9x/3GP9x/3GP9x/3H/cY/3E5tzy3SMOP9x/3GP9x/3H/cY/3H/cf8xUuGwvR7/cY/3H/cf9xj/cf9x/3GP9x/z/g8bEfDnH/cY/3H/cf9xj/cf9xj/cf85xlS4Oav/cf9x/3GP9x/3H/cY/3H/cY/zRtYb2Snv9xj/cf9x/3GP9x/3H/cY/3H/cY/zvXobUoXnH/cf9xj/cf9x/3GP9x/3GP9xP+jksRcb/3H/cY/3H/cY/3H/cf9xj/cf9xNBXBvOo+j/cf9xj/cf9x/3GP9x/3H/cY/3H/K3mQKmhm/f9x/3GP9x/3GP9x/3H/cY/3FADrz/FHGP9x/3GP9x/3H/cY/3H/cf9xj/cf9xj/cTNtYbySnnGP9x/3H/cY/3H/cf9xj/cf9xj/cf8+iTSydstxj/cf9x/3GP9x/3H/cY/3H/cYSj0cbC7/cY/3H/cf9xj/cf9xj/cf9xOcLVtj0qcf9xj/cf9x/3GP9x/3H/cY/0w9HFwu/3H/cf9xj/cf9x/3GP9x/3GC9BXBoL6j5xj/cf9x/3GP9x/3GP9x/3H/cY/3H/cf81bWG7kp5x/3H/cY/3H/cY/3H/cf9xj/cf9xN2+WuJBpcf9xj/cf9xj/cf9x/3GP9x/zyP8bVwDv9xj/cf9x/3GP9x/3GP9x/3H/cY/yN0oDrYtfxxj/cf9xj/cf9x/3GP9x/3H/cY/z+agbJlfo/3H/cY/3H/cf9xj/cf9x/3GP8ztRG9Su5xj/cf9x/3GP9x/3GP9x/3H/cY/3H/cf9xgys9G9TC5xj/cf9x/3GP9x/3H/cY/3H/cTt45rSHGXH/cY/3H/cY/3H/cf9xj/cf9x/zCqgbBlfnH/cY/3H/cY/3H/cf9xj/cf9x/zh2sbmJTo/3H/cY/3H/cf9xj/cf9x/3GDVlZLqam3GP9x/3GP9x/3H/cY/3H/cTuxfrVOgf9xj/cf9x/3GP9x/3GP9x/3H/MIocsYXj/3H/cf9xj/cf9x/3GP9x/3GP9x/3EyWJW+p2r/cY/3H/cY/3H/cf9xj/cf9xO7F+tU6B/3GP9x/3H/cY/3H/cf9xj/cf9xj/cf9xKOyROoE27I/3H/cY/3H/cf9xj/cf9x/3EjIRUaze6ucf9xj/cf9x/3GP9x/3GP9x/3H/cTbMEroz7f9x/3GP9x/3H/cY/3H/cf9xgiGWQ63mm8cf9xj/cf9x/3GP9x/3GP9x/3FGejyYXHH/cY/3H/cY/3H/cf9xj/cf9xj/cf9x/3GP9x/3H/cY/3H/cY/3H/cf9xRcCss/X/cf9x/3GP9x/3GP9x/3H/cY/3H/cf9xj/cf9xj/cf9x/3GP82SX26toJx/3GP9x/3H/cY/3H/cf9xj/cf9xLaSVGiW2rnGP9x/3H/cY/3H/cf9xj/cf8xUuGwvR7/cf9xj/cf9x/3GP9x/3GP8yoEW/X7r/cf9xj/cf9x/3GP9x/3GP9x/yPQchri+N7/cf9xj/cf9xj/cf9x/3GP84HbS44ktxj/cf9xj/cf9x/3GP9x/3GP9x/3H/NQI1u/3KcY/3H/cf9xj/cf9x/3GP9x/3GP9x/3H/cTggUbjfrv9x/3H/cY/3H/cf9xj/cf9xj/cf9xKepSOnFa3P9x/3H/cY/3H/cY/3H/cf9xj/cTw5kbPGbnH/cf9xj/cf9xj/cf9x/3GP9x/0kinH3Wcf9xj/cf9xj/cf9x/3GP9x/3E5LMK20z1xj/cf9xj/cf9x/3GP9x/3H/cSuTSBpWy37/cf9xj/cf9xj/cf9x/3GP9x/3E9NROyyuxxj/cf9x/3GP9x/3GP9x/3H/cYNswSuTPtcf9xj/cf9x/3GP9x/3H/cY/3H/Nab4vFkH/3H/cf9xj/cf9xj/cf9x/3GP9x/3GDCihL9de3GP9x/3GP9x/3H/cY/3H/cY/3H/cf9xN8iTuTds/3H/cY/3H/cf9xj/cf9xj/cf8zs9G+TC6P9x/3H/cY/3H/cY/3H/cf9xgmlZEalqbucY/3H/cf9xj/cf9xj/cf9x/1+e0WFx/3H/cY/3H/cY/3H/cf9xj/cf9xPeDxsx8O/3GP9x/3H/cY/3H/cY/3H/cTP8WbwDpnH/cf9xj/cf9x/3GP9x/3GP9x/zyBQbR+vnH/cY/3H/cf9xj/cf9x/3GP9x/3GDO9BL1C+/9xj/cf9xj/cf9x/3GP9x/3H/cY/3E3/E+4A7Bxj/cf9x/3GP9x/3GP9x/3H/cY/zvXobUoXnH/cf9xj/cf9xj/cf9x/3GP9x/3H/cY/3H/cY/3H/cf9fntFhcf9xj/cf9x/3GP9x/3H/cY/3H/cY/3H/cf9xj/cf9x/3GP9x/3GP9x/3H/cY/3H/cY/3H/cf9xj/cf9x/3GP9x/3GP9x/3H/cY/3H/cf9xj/MqBFv1+6/3H/cY/3H/cY/3H/cf9xj/Pok0snbLcf9xj/cf9x/3GP9x/3GP9x/znGVLg5q/9x/3H/cY/3H/cf9xj/cf9xg3drG4iU5x/3H/cY/3H/cf9xj/cf9xj/cf9x/3GP9x/3GP9x/3H/cY/3H/cU6czBYzcf9x/3GP9x/3GP9x/3H/cY/3H/cY/3H/cS30OBowvH7/cY/3H/cY/3H/cf9xj/cf9xPIk0tHbLj/cf9x/3GP9x/3GP9x/3H/cTnXobcoXo/3H/cf9xj/cf9xj/cf9x/3GP9xNUX+u7oB/3GP9x/3GP9x/3H/cY/3H/cf81ayK8lN3/cf9xj/cf9x/3GP9x/3GP9xMAxxsASOj/cf9x/3GP9x/3H/cY/3H/cYOdehtyhe/3H/cf9xj/cf9x/3GP9x/3GP8jQPQq6/C9/3H/cf9xj/cf9xj/cf9x/3GP8hwWQa8+m+cY/3H/cf9xj/cf9x/3GP9x/3E92dazJin/cf9xj/cf9xj/cf9x/3GP9x/zIMcb/zjv9x/3H/cY/3H/cY/3H/cf9xj/M7PRvkwu/3GP9x/3GP9x/3H/cY/3H/cf8z8ie9Ddhx/3H/cY/3H/cY/3H/cf9xj/cf9x/3GP9x/3GP9x/3H/cY/3H/NhXBuuo+cY/3H/cY/3H/cf9xj/cf9xj/cf9x/3GP9xPeDxsx8O/3H/cY/3H/cf9xj/cf9x/3GP9xMaBFvl+6cf9xj/cf9xj/cf9x/3GP9x/3EutyIaJI3e/3H/cf9xj/cf9x/3GP9x/3GP8vmfsaFmBOcY/3H/cY/3H/cf9xj/cf9x/3GDi7urhERf9xj/cf9x/3GP9x/3GP9x/3H/cY/zsRObbuxv9x/3GP9x/3GP9x/3H/cY/3E7j/G0cA5x/3GP9x/3H/cY/3H/cf9xj/cTXOUbsxrv9xj/cf9xj/cf9x/3GP9x/3H/PiBHst+4cf9xj/cf9xj/cf9x/3GP9xOiYFttn6j/cf9x/3GP9x/3H/cY/3H/cTBS4b+tHnH/cY/3H/cf9xj/cf9xj/cf9x/3FJ2exiYXGP9x/3GP9x/3H/cY/3H/cf9xj/cf9xj/cf9x/0bArLP1j/cf9x/3GP9x/3GP9x/3H/cY/3H/cf9xgwXlOwsayP9x/3GP9x/3H/cY/3H/cf9xj/cf9xj/cf9x/3GP9x/3H/cSnNsSpzJO2P9x/3H/cY/3H/cY/3H/cf9xj/NRcBvOj+/3GP9x/3H/cY/3H/cf9xj/cf9xNh/zuuAM/3H/cY/3H/cY/3H/cf9xj/cf9x/3GP9x/3GP9x/zm9+bhCBo/3H/cf9xj/cf9x/3GP9x/3GDVcCruj9f9xj/cf9x/3GP9x/3H/cY/3H/PSTFs9s6cf9x/3GP9x/3GP9x/3H/cY/3H/cf9xj/cf8/M9OxzCxxj/cf9x/3GP9x/3GP9x/3H/cY/zO1Eb1K7nH/cY/3H/cY/3H/cf9xj/cf9xj/cf9xNx20uOJLcf9x/3GP9x/3GP9x/3H/cY/3H/OHaxuYlO/3GP9x/3GP9x/3H/cY/3H/cf9xj/P5qBsmV+j/cf9xj/cf9x/3GP9x/3H/cY/3E7eOa0hxlx/3H/cY/3H/cY/3H/cf9xj/cf9x/yg6VRqcWq7/cf9x/3GP9x/3GP9x/3H/cY/3H/N7UHukr4/3GP9x/3H/cY/3H/cY/3H/cf9xPIk0tHbLj/cf9xj/cf9x/3GP9x/3GP9x/3H/MqKEvl17cY/3H/cf9xj/cf9xj/cf9x/3GP9x/3H/cYM21hvJKecf9xj/cf9xj/cf9x/3GP9x/3H/cYRnj8qHD/cf9xj/cf9x/3GP9x/3GP9x/3H/cY/3H/cf9xj/cf88gUG0fr5x/3GP9x/3GP9x/3H/cY/3H/cf9xM21hvZKe/3H/cY/3H/cY/3H/cf9xj/cf9x/07kfCG4cf9xj/cf9x/3GP9x/3GP9x/3E5Dpy28WNx/3GP9x/3H/cY/3H/cf9xj/cf9xIF8NGvoPLnGP9x/3H/cY/3H/cf9xj/cf9xQbdc9Ir/cf9x/3GP9x/3GP9x/3H/cYOWeZtphmcf9xj/cf9x/3GP9x/3H/cY/3H/cYNWVkupqbcY/3H/cf9xj/cf9x/3GP9x/3GP9x/3H/cY/3H/cY/y5LmBorRn5x/3GP9x/3H/cY/3H/cY/3H/cf9xPWnOspYxcY/3H/cf9xj/cf9x/3GP9x/3GP9x/3H/cYM037vbIE/3H/cf9xj/cf9xj/cf9x/3GP8zWtS+pSv/cf9xj/cf9x/3GP9x/3H/cY/3H/Pd+UtCBr/3H/cf9xj/cf9x/3GP9x/3GP9x/0uDjGfH/3H/cY/3H/cf9xj/cf9xj/cf9x/3GP9x/3H/cY/3H/cY/3H/PMwItDP3cf9xj/cf9x/3GP9x/3GP9x/zdF/rm6AXGP9x/3H/cY/3H/cf9xj/cf9xj/JBclOs6NrHH/cY/3H/cf9xj/cf9xj/cf9x/3ExDHG+845x/3GP9x/3H/cY/3H/cY/3H/cf9xj/NhXBuuo+cf9xj/cf9xj/cf9x/3GP9x/3GCP3RSrAi61xj/cf9x/3GP9x/3GP9x/3H/cTMCNb39yo/3H/cf9xj/cf9x/3GP9x/3GP9xPDmRs8Zucf9x/3GP9x/3H/cY/3H/cY/3H/PIFBtH6+cf9xj/cf9x/3GP9x/3H/cY/3H/cY/3H/cf9xj/cf9xj/NmVku5qb/3GP9x/3GP9x/3H/cY/3H/cYRMCsw/WP9x/3GP9x/3H/cY/3H/cf9xj/cf9xj/cf8yooS+XXtx/3GP9x/3H/cY/3H/cY/3H/cTggUbffrnGP9x/3H/cY/3H/cf9xj/cf9xNkO/urxA/3H/cY/3H/cf9xj/cf9x/3GP9x/3GP9xMbURv0ru/3GP9x/3GP9x/3H/cY/3H/cf9xPDmRs8ZucY/3H/cY/3H/cf9xj/cf9x/3FLO9xcQo/3H/cf9xj/cf9x/3GP9x/3GP9x/3H/cY/3H/cf9xj/cf8wqoGwZX5x/3GP9x/3H/cY/3H/cf9xj/cf9xgyBHS++4uP9x/3H/cY/3H/cf9xj/cf9xj/cTqzvbZMQo/3H/cY/3H/cf9xj/cf9xj/cUZ6PJhccf9x/3GP9x/3GP9x/3H/cY/3H/cf9xj/cf9xj/cf9x/3GP9x/3GEZ4/Khw/3H/cf9xj/cf9x/3GP9x/3GP9x/3H/cY/3H/MVQhv6vecf9x/3GP9x/3H/cY/3H/cY/3H/cf9xj/cf9Lg4xnx/9x/3GP9x/3GP9x/3H/cY/3H/cf9xj/cf9xj/cf9x/3GP9x/3GP9x/3H/cY/3FKPRxsLo/3H/cY/3H/cf9xj/cf9x/3GP9x/3GP9x/3H/cY/3H/cY/3H/SSKcfdZx/3GP9x/3H/cY/3H/cf9xj/cf9xj/cf9x/3GP9x/3GP9x/3H/cY/3H/cf9xj/cf9xj/cf9x/3GP9x/3H/cY/3H/cY/3H/cf9xj/cf9xj/cf9x/3GP9x/3H/cY/3H/cYSj0cbC7/cY/3H/cf9xj/cf9xj/cf9x/3ExDHG+845x/3GP9x/3H/cY/3H/cY/3H/cf9Dt1zUinH/cf9xj/cf9x/3GP9x/3GP9xPip5sdWGcf9x/3GP9x/3GP9x/3H/cY/3H/cf9xj/cf9xj/RG+syQVx/3GP9x/3H/cY/3H/cY/3H/cf9xj/cf9x/3E0FwG86P7/cf9xj/cf9x/3GP9x/3GP9x/3H/cY/3H/PYtztHSM/3GP9x/3H/cY/3H/cY/3H/cf9xg0u8S7RDtxj/cf9xj/cf9x/3GP9x/3GP9x/3H/cY/3H/cf9xj/Qrdc9Ir/cY/3H/cf9xj/cf9xj/cf9x/3GP9x/3GP9x/3H/cY/3H/cf9xTpzMFjNx/3GP9x/3GP9x/3H/cY/3H/cY/3H/cf9xj/cf9x/0h4/IhwcY/3H/cY/3H/cf9xj/cf9xj/cf9x/3GD4oOrLXxf9x/3H/cY/3H/cY/3H/cf9xj/OSBRuN+u/3H/cY/3H/cf9xj/cf9xj/cf9xPeIxsh3Ocf9x/3GP9x/3GP9x/3H/cY/3E4cjO3jcxxj/cf9x/3GP9x/3GP9x/3H/cY/3H/MlCivq9dcf9x/3GP9x/3GP9x/3H/cY/3E1zlG7Ma7/cY/3H/cf9xj/cf9xj/cf9x/3GP9x/3GP9x/3H/NxOCuex9cf9x/3GP9x/3H/cY/3H/cY/3H/N85RuTGucY/3H/cf9xj/cf9x/3GP9x/3E0ayK7lN1x/3H/cY/3H/cY/3H/cf9xj/cf8/fFuyg6T/cY/3H/cY/3H/cf9xj/cf9xg94PGyHw5xj/cf9x/3GP9x/3GP9x/3H/cY/3H/cf8yDHG/847/cf9xj/cf9xj/cf9x/3GP9x/zkgUbjfrv9xj/cf9x/3GP9x/3GP9x/3H/cTwgR7TfuP9xj/cf9x/3GP9x/3GP9x/3H/K9teamJKGf9x/3GP9x/3GP9x/3H/cY/3H/cf80BHS9+4v/cY/3H/cY/3H/cf9xj/cf9x/3GDd2sbiJTnH/cY/3H/cf9xj/cf9x/3GP9x/3GP9xOCBRt9+ucf9xj/cf9x/3GP9x/3H/cY/3H/TD0cXC7/cf9xj/cf9x/3GP9x/3GP9x/3H/cY/3H/cY/3H/cf9xj/cf9x/3GP9x/3GP9x/3H/cY/3H/cf9xj/cf9xj/cf9x/3GP9x/3E8iTS0dsuP9x/3H/cY/3H/cY/3H/cf9xj/cf9xj/cT/qJLAV23H/cf9xj/cf9xj/cf9x/3GP9x/z05kbTGbv9x/3GP9x/3GP9x/3H/cY/3H/NVQXu6vocY/3H/cf9xj/cf9xj/cf9x/3GP9x/3GP9x/3H/cY/3E18h27DeL/cf9xj/cf9xj/cf9x/3GP9xJdTmGqKxnnGP9x/3GP9x/3H/cY/3H/cf9xP+oksRXb/3H/cf9xj/cf9xj/cf9x/3GP9x/3H/cYOzmRtcZuj/cf9xj/cf9x/3GP9x/3H/cY/zfOUbkxrnH/cY/3H/cY/3H/cf9xj/cf9x/3GP9xOh/ptuAW/3GP9x/3GP9x/3H/cY/3H/cf8q87wqcMQ9/3GP9x/3H/cY/3H/cf9xj/cf9xj/PCTFtds6/3GP9x/3GP9x/3H/cY/3H/cf9JIpx91nGP9x/3H/cY/3H/cY/3H/cf9xj/cf9xj/TDvcXEKP9x/3H/cY/3H/cf9xj/cf9xj/K5kGGlZvnnH/cf9xj/cf9xj/cf9x/3GP9x/znGVLg5q/9x/3H/cY/3H/cY/3H/cf9xg83VWzIqpx/3GP9x/3GP9x/3H/cY/3H/cf9xPx/fsOAgcY/3H/cY/3H/cf9xj/cf9x/3E/lgOxafyP9x/3H/cY/3H/cf9xj/cf9xj/cf9x/3E4VA23q/Jxj/cf9x/3GP9x/3GP9x/3H/O36ktYFbcf9x/3GP9x/3GP9x/3H/cY/3H/cY/3E3yJO4N2xxj/cf9x/3GP9x/3H/cY/3H/cY/3H/MKqBsGV+cf9x/3GP9x/3H/cY/3H/cY/3ExrvW/UQr/cY/3H/cf9xj/cf9x/3GP9x/0+czCYz/3H/cY/3H/cf9xj/cf9xj/cf9x/3GP9xP0Lhsb0ej/cf9xj/cf9x/3GP9x/3H/cY/ybU5hqysZ6P9x/3H/cY/3H/cf9xj/cf9xg6gUG1fr5xj/cf9xj/cf9x/3GP9x/3H/cY/3H/cY/zOz0b5MLv9xj/cf9x/3GP9x/3GP9x/3E4xlS3Oatx/3H/cY/3H/cf9xj/cf9xj/cS32dxogmI5x/3GP9x/3H/cY/3H/cY/3H/cf9xRyKcndaP9x/3H/cY/3H/cY/3H/cf9xg+moGxZX5xj/cf9x/3GP9x/3GP9x/3H/cY/3H/cf9xgzvQS9QvuP9x/3H/cY/3H/cY/3H/cf9xj/cf9x/3GP9x/3GCWAxRq3867/cf9xj/cf9x/3GP9x/3GP9x/3E+MZSxzmtxj/cf9x/3GP9x/3GP9x/3H/cY/3H/StssYk1x/3GP9x/3H/cY/3H/cY/3H/cf9xgzbWG8kp5x/3GP9x/3H/cY/3H/cY/3H/cf9xOs5HtTG4cY/3H/cf9xj/cf9xj/cf9x/3GP9xNBXBvOo+/3GP9x/3GP9x/3H/cY/3H/cf9xj/cf9xj/cf9x/3GP9x/3E8N1K0yK3/cY/3H/cf9xj/cf9xj/cf9x/3FI2yyCTY/3H/cf9xj/cf9x/3GP9x/3GP9x/3H/cY/3H/cf9xj/cf9xSzvcXEL/cY/3H/cf9xj/cf9xj/cf9x/3GP9x/3H/cY/3H/cY/3H/cf9xj/cf9xj/cf9x/07kfCG4cf9xj/cf9x/3GP9x/3H/cY/3H/cY/3H/cf9xj/cf9xj/cf9x/3GP9x/16e02GP9x/3GP9x/3H/cY/3H/cf9xj/cf9xj/cf9x/zUXAbzo/o/3H/cY/3H/cf9xj/cf9x/3GP9x/3GP9x/3H/cY/3H/OyhEtte7j/cf9x/3GP9x/3GP9x/3H/cYM21hvJKecf9xj/cf9x/3GP9x/3GP9x/3EoiLgad3R+cf9x/3GP9x/3GP9x/3H/cY/3ExXBS/o+v/cf9xj/cf9x/3GP9x/3GP9x/3H/cY/3H/cY/3H/M7PRvkwuj/cf9x/3GP9x/3GP9x/3H/cY/3H/cf9xj/cf9xj/cf9x/07kfCG4cf9xj/cf9x/3GP9x/3GP9x/3H/cY/3H/cf9xg/QuGxvR6P9x/3H/cY/3H/cf9xj/cf9xj/cf9x/3GP9x/3H/cY/3H/cY/3H/cf9xj/cf9xj/cf9x/3GDyJNLR2y/9x/3GP9x/3H/cY/3H/cY/3H/cf9xj/cTP6Gr0F5f9x/3H/cY/3H/cY/3H/cf9xj/cf9x/0rZ7HJh/3GP9x/3GP9x/3H/cY/3H/cY/3H/cf9xj/cf9x/3EgbalqCiVp/3GP9x/3H/cY/3H/cf9xj/cf8h7LUqAjStj/cf9x/3GP9x/3H/cY/3H/cYJqeYKqWGfY/3H/cY/3H/cf9xj/cf9xj/cf8lD1Aqvwr9cf9xj/cf9x/3GP9x/3GP9x/3H/cY/3H/cYPCBHs9+4cf9xj/cf9xj/cf9x/3GP9x/3GDQVwbzqPv9x/3GP9x/3H/cY/3H/cY/3H/cf82Z6O7mFz/cf9xj/cf9x/3GP9x/3GP9x/3E1onq6XYVx/3H/cY/3H/cY/3H/cf9xj/cf8vguAqJ9H9/3H/cf9xj/cf9xj/cf9x/3GP9xNA6mvPFZ/3GP9x/3H/cY/3H/cf9xj/cf9xO4/xtHAOcY/3H/cf9xj/cf9xj/cf9x/3GEAOvP8Ucf9xj/cf9xj/cf9x/3GP9x/3H/cY/3H/cY/3H/cf9xMrPRvkwu/3H/cY/3H/cY/3H/cf9xj/cf9xj/cf9x/3GP82ZWS7mpuP9x/3H/cY/3H/cY/3H/cf9xj/O4FBtn6+j/cf9xj/cf9x/3GP9x/3GP9x/3H/cY/3H/cf9xj/cf9xgxtRG/Su7/cf9xj/cf9xj/cf9x/3GP9x/3H/NQI1u/3KcY/3H/cf9xj/cf9xj/cf9x/3Ejw5ka08Zuj/cf9x/3GP9x/3GP9x/3H/cYM21hvJKecf9xj/cf9x/3GP9x/3GP9x/3H/NLPRvEwucf9x/3GP9x/3GP9x/3H/cY/3H/cYM21hvJKecf9x/3GP9x/3GP9x/3H/cYMAxxsASO/3GP9x/3H/cY/3H/cY/3H/cf9xj/cf89OZG0xm7/cf9xj/cf9xj/cf9x/3GP9xMVwUv6Pr/3H/cY/3H/cf9xj/cf9xj/MKYDsWn8j/cf9xj/cf9x/3GP9x/3H/cY/3E+moGyZX7/cf9xj/cf9x/3GP9x/3H/cY/3Epm0UaZkuucf9xj/cf9xj/cf9x/3GP9x/3H/cYOnjmtocZj/cf9x/3GP9x/3GP9x/3H/cY/3Ew9GawG5n/cY/3H/cf9xj/cf9xj/cf9x/3FJ2exiYXGP9x/3GP9x/3H/cY/3H/cf9xj/cTQVwbzqPo/3H/cf9xj/cf9x/3GP9x/3GP9x/zfOUbkxrnGP9x/3H/cY/3H/cf9xj/cf9xj/cf9x/3GP9x/zO1Eb5K7v9x/3H/cY/3H/cf9xj/cf9xj/cT0VrbLqUnGP9x/3GP9x/3H/cY/3H/cY/zuBQbZ+vo/3H/cf9xj/cf9xj/cf9x/3GP9x/zFUIb+r3nH/cf9xj/cf9x/3GP9x/3GP9x/3H/cTsGn7X5YP9x/3H/cY/3H/cf9xj/cf9xj/cTXOUbsxrv9xj/cf9x/3GP9x/3H/cY/3H/cY/3H/OHaxuYlO/3GP9x/3H/cY/3H/cY/3H/cf9xMgjyvfcNcY/3H/cf9xj/cf9x/3GP9x/3GP9xRnj8qHD/cf9xj/cf9xj/cf9x/3GP9x/3H/cYPcCMsz9z/3GP9x/3H/cY/3H/cY/3H/cf9xgxCjK+9c1xj/cf9x/3GP9x/3H/cY/3H/cYOKSvuFtQ/3H/cY/3H/cf9xj/cf9x/3GP9xNq7ruVEUcf9x/3GP9x/3GP9x/3H/cY/zcKKLn113H/cY/3H/cY/3H/cf9xj/cf9x/3GP8mzwsaow9Ocf9xj/cf9xj/cf9x/3GP9x/3H/P3xbsoOkj/cf9xj/cf9x/3GP9x/3H/cY/3H/cYL6pJGhVbbv9x/3GP9x/3H/cY/3H/cY/3H/cf8+h/SzeAuP9x/3GP9x/3H/cY/3H/cf9xj/cS1kuio5tF3/cY/3H/cf9xj/cf9x/3GP9x/3GDQVwbzqPv9x/3GP9x/3H/cY/3H/cY/3H/cThp2LiWJ4/3H/cf9xj/cf9x/3GP9x/3GP9xMVwUv6Pr/3H/cY/3H/cf9xj/cf9x/3GP9x/3GP9x/3H/cTS7xLxEO/9xj/cf9xj/cf9x/3GP9x/3H/cTK1Eb1K7nH/cY/3H/cf9xj/cf9xj/cf9xKA0HKo8vjf9x/3GP9x/3GP9x/3H/cY/3H/cf9xj/PNMjtCzccf9xj/cf9xj/cf9x/3GP9x/3E2ytK6NS2P9x/3GP9x/3H/cY/3H/cf9xj/cf9xj/IyNUGu3Kvv9xj/cf9x/3GP9x/3H/cY/3H/PTmRtMZu/3GP9x/3H/cY/3H/cf9xj/cf9xJpfQGpaC/nH/cY/3H/cf9xj/cf9x/3GP9xO3jmtIcZcf9x/3GP9x/3GP9x/3H/cY/3H/cTMEdLz7i3H/cY/3H/cY/3H/cf9xj/cf9x/zjMErgz7XH/cf9xj/cf9x/3GP9x/3GP9x/zltV7eSqHH/cY/3H/cf9xj/cf9xj/cf9x/zIMcb/zjv9x/3GP9x/3H/cY/3H/cY/3H/SHj8iHBx/3GP9x/3GP9x/3H/cY/3H/cf8w/GOwE5xxj/cf9xj/cf9x/3GP9x/3H/cY/3H/cY/3H/cf9xj/cf9x/3GP9x/3GP9xQxlM3mv/cY/3H/cf9xj/cf9x/3GP9x/3GP9x/3H/cY/3H/cf9xj/cf9xj/cf9x/3GP9x/3GP9x/3H/cY/3H/cf9xj/cf9xj/cf9xP0Qhsbve/3H/cY/3H/cf9xj/cf9x/3GP9x/0RvrMkFcY/3H/cY/3H/cf9xj/cf9xj/cf8716G1KF5x/3GP9x/3H/cY/3H/cY/3H/cf8/4PGxHw5x/3GP9x/3GP9x/3H/cY/3H/cf9xg1EUO77rz/cY/3H/cf9xj/cf9xj/cf9x/3GP9x/3GP9x/3H/cY/3H/cf8xVCG/q95x/3GP9x/3H/cY/3H/cY/3H/cf9xj/cf9x/3GP9x/0rZ7HJh/3GP9x/3H/cY/3H/cY/3H/cf9xg+P0WywLr/cf9xj/cf9x/3GP9x/3GP9x/3Ely4was0c+j/cf9x/3GP9x/3GP9x/3H/cY/zBPRbDAunH/cY/3H/cY/3H/cf9xj/cf9x/3E3HbS44ktxj/cf9x/3GP9x/3H/cY/3H/cY/3H/cf8935S0IGv/cf9x/3GP9x/3GP9x/3H/cY/3H/cf9xj/cf9xj/cf9x/3GDvflLUga/9x/3GP9x/3GP9x/3H/cY/3H/cYN8ZUuTmr/3H/cY/3H/cY/3H/cf9xj/cf9xg3xlS5Oav/cf9xj/cf9xj/cf9x/3GP9x/3GCtf8mpKANlxj/cf9x/3GP9x/3GP9x/3H/cY/3H/cf9xgiIRUa7e6u/3GP9x/3H/cY/3H/cY/3H/cTQOprzxWf9xj/cf9x/3GP9x/3GP9x/3H/cY/3H/cY/3H/cf9xj/cTziMbQdzo/3H/cY/3H/cf9xj/cf9xj/cf9xMpNsvmyT/3GP9x/3H/cY/3H/cY/3H/cf9xj/PI/xtXAO/3H/cY/3H/cf9xj/cf9xj/cf8wVCGxu96P9x/3H/cY/3H/cY/3H/cf9xj/MFQhsbvej/cf9x/3GP9x/3H/cY/3H/cY/3H/cf9xj/cTBQorC/Xf9x/3GP9x/3H/cY/3H/cf9xj/cf9xj/cf9x/3GP9x/3H/cY/3H/cY/zdh5bqeGo/3H/cY/3H/cf9xj/cf9x/3GP9x/3GC/8KxoQPU7/cY/3H/cf9xj/cf9x/3GP9x/zgGqbn5Vv9x/3H/cY/3H/cY/3H/cf9xj/cf8jHnga3hh+cf9xj/cf9xj/cf9x/3GP9x/3H/cY/3EzTzu8sMRx/3GP9x/3H/cY/3H/cf9xj/cf9xgys9G9TC5x/3GP9x/3H/cY/3H/cY/3H/cf9xP3jcsYcj/3H/cY/3H/cf9xj/cf9xj/cf8vmGY6Fnmccf9xj/cf9x/3GP9x/3H/cY/3H/cY/3H/cf9xg84jG0Hc6P9x/3H/cY/3H/cf9xj/cf9xj/M7URvUrucf9xj/cf9xj/cf9x/3GP9x/3H/cUZ4/Khwj/cf9xj/cf9x/3GP9x/3GP9x/3H/cY/3H/cf8+cOmzjxaP9x/3H/cY/3H/cY/3H/cT4xlLHOa3GP9x/3H/cY/3H/cY/3H/Kl/oKmoBfXH/cY/3H/cf9xj/cf9xj/cf88eOa1hxn/cf9xj/cf9x/3GP9x/3H/cY/zlWTLeps3H/cf9xj/cf9x/3GP9x/3GP9x/3H/cY/3H/cf9xg1zlG7Ma7/cf9xj/cf9xj/cf9x/3GP9x/3H/cY/3H/cYLrXiGiSh3v9x/3GP9x/3H/cY/3H/cY/3H/cf9xPz9FsMC6cf9x/3GP9x/3GP9x/3H/cY/3H/cf8ztRG+Su7/cf9xj/cf9x/3GP9x/3GP9x/3H/cUnZ7GJhcY/3H/cf9xj/cf9xj/cf9x/3GP9xPL8vs0DQcf9xj/cf9x/3GP9x/3H/cY/3H/OFiLuad0/3H/cY/3H/cY/3H/cf9xj/cf9xNrUHuUr4cY/3H/cf9xj/cf9xj/cf9x/3GP9x/3H/cY/3H/cY/3E/RCGwu95xj/cf9xj/cf9x/3GP9x/3H/cY/3H/cY/zBUIbG73v9xj/cf9xj/cf9x/3GP9x/3H/cTZayrqlNf9xj/cf9x/3GP9x/3GP9x/3H/MPoksRXbj/cf9x/3GP9x/3H/cY/3H/cY/3H/cf9xj/cf9x/3FADrwAJP9xj/cf9x/3GP9x/3H/cY/3H/cY/3H/cf9xhLO9xMQnGP9x/3GP9x/3H/cY/3H/cf9xg4cjO3jcxx/3GP9x/3H/cY/3H/cY/3H/cf9xRno8qFz/cf9x/3GP9x/3H/cY/3H/cY/3H/cV2e02H/cf9x/3GP9x/3GP9x/3H/cY/3H/cY/3H/TD0cXC7/cf9x/3GP9x/3GP9x/3H/cY/3H/cf9xj/cf9xj/cf9x/3GP9x/3GP9x/3H/cY/zgGqbj5VnH/cY/3H/cY/3H/cf9xj/cf9xj/cf9JIpx91nH/cY/3H/cf9xj/cf9x/3GP9x/zFS4bC9Hv9x/3GP9x/3H/cY/3H/cY/3H/cTQVwbzqPo/3H/cf9xj/cf9xj/cf9x/3GP9x/3GP9x/3EvYcEaCePucY/3H/cf9xj/cf9x/3GP9x/3E9F+yy6BNx/3GP9x/3H/cY/3H/cf9xj/N/Ddug8i/3H/cY/3H/cY/3H/cf9xj/cf9xj/JGzbGskyTnH/cY/3H/cY/3H/cf9xj/cf9x/3EytRG9Su5x/3GP9x/3H/cY/3H/cY/3H/cf9xj/cf9x/3GP9x/3E0vQS7Qvtx/3GP9x/3GP9x/3H/cY/3H/cf9xNGnivJYd/3GP9x/3H/cY/3H/cf9xj/cf9xObu6tkRFcf9x/3GP9x/3GP9x/3H/cY/3H/N85RuTGucY/3H/cf9xj/cf9xj/cf9x/3GCDU8BoDsP6P9x/3GP9x/3H/cY/3H/cf9xj/M7PRvkwuj/cf9x/3GP9x/3H/cY/3H/cY/zO1Eb1K7nH/cY/3H/cY/3H/cf9xj/cf9xI0onKttdjY/3H/cf9xj/cf9x/3GP9x/3GP9x/3H/cY/3H/cf9xj/cf9xj/cf9x/3GEZ6PJhccf9x/3GP9x/3H/cY/3H/cY/3H/TD0cXC7/cf9x/3GP9x/3GP9x/3H/cY/3H/cY/3H/cf9xj/cf9x/3GP9x/3GP9x/3H/cY/3H/cf9xj/cf9xj/cf9x/3GP9x/3GP81ayK7lN1x/3GP9x/3GP9x/3H/cY/3H/cf8xVCG/q95x/3GP9x/3H/cY/3H/cY/3H/cf9xj/cf9x/3GP9x/3GD9EIbC73nH/cY/3H/cY/3H/cf9xj/cf9xMQoyv/XN/3H/cY/3H/cf9xj/cf9xj/cf9xRyKcndb/cY/3H/cf9xj/cf9xj/cf9x/3GP9x/3H/cYNBXBvOo+/3GP9x/3H/cY/3H/cf9xj/cf9xg0FwG76P5x/3H/cY/3H/cY/3H/cf9xj/cf9x/3GP8/moGyZX6P9x/3GP9x/3H/cY/3H/cf9xj/OSBRuN+u/3H/cY/3H/cY/3H/cf9xj/cf9x/3GP9xNBcBu+j+cY/3H/cf9xj/cf9xj/cf9x/3GP9x/3H/cY/3H/cYMgazvflMcY/3H/cf9xj/cf9xj/cf9x/3GP9x/3H/cYP0QhsLvecY/3H/cf9xj/cf9xj/cf9x/3GP9x/3H/cTDYf78ngHGP9x/3H/cY/3H/cY/3H/cf9xgwDHGwBI7/cY/3H/cf9xj/cf9xj/cf9x/3E2H/O64Az/cf9xj/cf9xj/cf9x/3GP9x/3GP9x/3H/cY/3H/TTvcPEJx/3H/cY/3H/cY/3H/cf9xj/cf9xj/NL9DvUC8/3GP9x/3GP9x/3H/cY/3H/cTbMEroz7f9x/3H/cY/3H/cf9xj/cf9xg3xlS5Oav/cY/3H/cf9xj/cf9x/3GP9xIxXlOs6hrHGP9x/3GP9x/3H/cY/3H/cY/3H/PSBHtN+4j/cf9xj/cf9x/3GP9x/3GP9x/3Ex6wy+FPNxj/cf9x/3GP9x/3H/cY/3H/cY/3E84jG0Hc6P9x/3GP9x/3H/cY/3H/cf9xj/RRlMvmtx/3GP9x/3GP9x/3H/cY/3H/cf9xg6Ydu2niT/cY/3H/cf9xj/cf9xj/cf9x/3EiIs4q3dMdcf9xj/cf9x/3GP9x/3H/cY/3H/NwjouvcXj/cf9xj/cf9x/3GP9x/3H/cY/3E0aeK8lh3/cf9x/3GP9x/3H/cY/3H/cY/3H/cf9xj/cf9xj/cf9x/3GP9x/3H/cT3iMbIdznGP9x/3H/cY/3H/cY/3H/cf9xj/cf9xQA68ACT/cf9x/3GP9x/3GP9x/3H/cY/3H/R3o8qFz/cY/3H/cf9xj/cf9xj/cf9x/3GP9x/3H/cY/3H/cY/3H/cf9xj/cf9xj/cf9x/3GP9x/3H/cY/3H/cY/zBUIbG73v9xj/cf9xj/cf9x/3GP9x/3H/cYMAxxsASO/3GP9x/3GP9x/3H/cY/3H/cf9xL6vyOgVA3HH/cf9xj/cf9xj/cf9x/3GP9xO9HjtC4ccY/3H/cf9xj/cf9x/3GP9x/3GDNLvL20Q4/3H/cY/3H/cf9xj/cf9x/3GP9x/yxBZhpb6Z7/cY/3H/cY/3H/cf9xj/cf9x/3E1Rz67uMH/cf9xj/cf9x/3GP9x/3GP9x/3EtePBKOHD7j/cf9xj/cf9x/3GP9x/3H/cY/zSTbLxsk3H/cY/3H/cf9xj/cf9xj/cf9x/3Ewhp2/eWJx/3GP9x/3H/cY/3H/cf9xj/cf85xlS4Oav/cf9xj/cf9x/3GP9x/3H/cY/3H/cY/3H/cf9xgqrJIaZTbe/3GP9x/3H/cY/3H/cY/3H/cf9xLOGrGkHlTv9xj/cf9xj/cf9x/3GP9x/3H/StnscmGP9x/3H/cY/3H/cf9xj/cf9xj/PzGUss5r/3H/cY/3H/cf9xj/cf9xj/cf9xPeIxsh3Ocf9xj/cf9x/3GP9x/3H/cY/3H/cT6agbJlfv9xj/cf9x/3GP9x/3H/cY/3H/cYMAxxsASO/3GP9x/3H/cY/3H/cf9xj/cf9xPDmRs8ZucY/3H/cf9xj/cf9x/3GP9x/3GDasrLlTU3GP9x/3GP9x/3H/cY/3H/cf9xj/NFZWvamp/3H/cY/3H/cY/3H/cf9xj/cf9xj/cf8wTQaxwvn/cY/3H/cY/3H/cf9xj/cf9x/3GP9x/3GP9x/3H/cY/3E94jGyHc5x/3H/cY/3H/cf9xj/cf9xj/cf9x/3GP9x/3GP9x/3H/cTh0creLjXH/cf9xj/cf9x/3GP9x/3GP9x/3E7eOa0hxlx/3GP9x/3H/cY/3H/cf9xj/cf9xj/cf9x/3GP9x/3H/PTmRtMZu/3GP9x/3GP9x/3H/cY/3H/cf9xgrqBQaVX6+j/cf9x/3GP9x/3GP9x/3H/cY/3E5Z5m2mGZx/3GP9x/3GP9x/3H/cY/3H/cY/3H/cf9xj/cf9x/3GP9x/3GD6agbFlfnGP9x/3H/cY/3H/cf9xj/cf9xj/cf9x/3GP88gUG0fr5x/3H/cY/3H/cf9xj/cf9xj/cf9xPL3vtEIQ/3GP9x/3H/cY/3H/cY/3H/cf9xj/cf9x/3GP86adi2lidx/3GP9x/3GP9x/3H/cY/3H/cf9xg8IEez37hxj/cf9xj/cf9x/3GP9x/3H/cY/znGVLc5q3GP9x/3GP9x/3H/cY/3H/cf9xj/cf9xOoFBtn6+/3GP9x/3GP9x/3H/cY/3H/cf9xj/cTQVwbzqPo/3H/cf9xj/cf9x/3GP9x/3GP9xNc5RuzGu/3GP9x/3H/cY/3H/cf9xj/cf9xj/P9VYsiqnj/cf9x/3GP9x/3H/cY/3H/cY/zIMcb7zjnGP9x/3H/cY/3H/cf9xj/cf9xg7yIm1N3b/cf9x/3GP9x/3GP9x/3H/cY/3E0vQS7Qvtx/3H/cY/3H/cf9xj/cf9xj/cf9x/3GP9IePyIcHH/cY/3H/cf9xj/cf9x/3GP9x/3GP9x/3H/cY/zRtYb2Snv9xj/cf9x/3GP9x/3GP9x/3H/cT6agbJlfv9xj/cf9x/3GP9x/3GP9x/3H/cY/3H/cf8ztRG+Su7/cf9xj/cf9x/3GP9x/3GP9x/3E0FcG86j6P9x/3H/cY/3H/cY/3H/cf9xj/cf9x/3GP8ztRG9Su5xj/cf9x/3GP9x/3GP9x/3H/cY/3H/cf9xj/Kl/oKmoBfXH/cY/3H/cf9xj/cf9xj/cf9x/3GP9xRnj8qHD/cY/3H/cf9xj/cf9x/3GP9x/3GP9x/zfOUbkxrnGP9x/3H/cY/3H/cf9xj/cf9xg83VWzIqpx/3GP9x/3H/cY/3H/cf9xj/cf9xj/KE8hGpsN7v9xj/cf9xj/cf9x/3GP9x/3H/cTBS4b+tHnGP9x/3H/cY/3H/cf9xj/cf9xj/O9ehtShecf9x/3GP9x/3H/cY/3H/cY/3H/KKYDSoWfy3GP9x/3H/cY/3H/cf9xj/cf9xgxXBS+o+txj/cf9xj/cf9x/3GP9x/3H/cY/3E4cPO4jwyP9x/3H/cY/3H/cY/3H/cf9xj/cf9xOgoetfXhcf9xj/cf9xj/cf9x/3GP9x/3H/cYNAD1u/8Kcf9x/3GP9x/3GP9x/3H/cY/3H/M1rUvqUr/3GP9x/3H/cY/3H/cf9xj/cf9xgjNuAazJH+cY/3H/cf9xj/cf9x/3GP9x/3EyWtS9pStxj/cf9x/3GP9x/3GP9x/3H/MPoksRXbj/cf9x/3GP9x/3H/cY/3H/cY/3Ewm2mwdJb/cf9x/3GP9x/3GP9x/3H/cY/3H/Jc51OsMYrI/3H/cf9xj/cf9x/3GP9x/3GP84HbS44ktxj/cf9x/3GP9x/3GP9x/3H/cY/zxh27SeJHGP9x/3H/cY/3H/cY/3H/cf9xj/K0XkGmuhvv9x/3GP9x/3H/cY/3H/cf9xj/cf9xg+6iSyFduP9x/3GP9x/3H/cY/3H/cf9xj/cThp2LiWJ/9xj/cf9x/3GP9x/3GP9x/3H/cYN3axuIlOcf9x/3GP9x/3GP9x/3H/cY/3H/cYId/cKvICPf9x/3H/cY/3H/cY/3H/cf9xj/cf9x/3GP8k3iMawh3Ocf9xj/cf9x/3GP9x/3GP9x/3H/cY/3H/cf8rPskabBNu/3GP9x/3H/cY/3H/cY/3H/cf9xj/MgxxvvOOcY/3H/cf9xj/cf9xj/cf9x/3FLO9xcQv9xj/cf9x/3GP9x/3GP9x/3H/cY/3FI2yyCTf9x/3GP9x/3H/cY/3H/cY/3H/cf9xj/cf9x/3GP9x/z7iMbMdzv9x/3GP9x/3GP9x/3H/cY/3H/cf9xj/cf9xj/cf9x/3GP9x/3GP9x/3H/cY/3H/cf9xj/cf9xNL0Eu0L7cf9xj/cf9xj/cf9x/3GP9x/3H/cY/3H/cY/3H/PIFBtH6+cf9xj/cf9x/3GP9x/3H/cY/3H/cY/3H/cf9xj/cf9x/3GP9Lg4xnx/9x/3GP9x/3H/cY/3H/cf9xj/cf9xj/OSBRuN+u/3H/cY/3H/cf9xj/cf9x/3GP9xJbawKqSU/XH/cY/3H/cY/3H/cf9xj/cf9x/3GP8tkQkaNu9ucY/3H/cf9xj/cf9xj/cf9x/3GP82UJi6r2dx/3GP9x/3GP9x/3H/cY/3H/cY/zcKKLn113H/cY/3H/cf9xj/cf9x/3GP9x/zSz0bxMLnH/cf9xj/cf9x/3GP9x/3GP9x/3EsUJhKOvZ7cf9xj/cf9x/3GP9x/3H/cY/3H/cY/zW7xLxEO4/3H/cf9xj/cf9xj/cf9x/3GP9xOdehtyhe/3H/cY/3H/cY/3H/cf9xj/cf9x/3GP9xPSy4s9NH/3H/cY/3H/cY/3H/cf9xj/cf9x/y1YcRo6eO5x/3H/cY/3H/cf9xj/cf9xj/cf9x/zyBQbR+vnGP9x/3H/cY/3H/cf9xj/cf9xj/cf81APW8/wr/cY/3H/cf9xj/cf9x/3GP9x/3GDQVwbzqPv9x/3GP9x/3H/cY/3H/cY/3H/cf9xj/cf8ie/Ma6EDOcY/3H/cY/3H/cf9xj/cf9xj/OizCt9M9/3H/cY/3H/cf9xj/cf9xj/cf9x/3FdntNh/3H/cY/3H/cY/3H/cf9xj/cf9xObu6tkRFcf9x/3GP9x/3GP9x/3H/cY/3H/N7UHukr4/3GP9x/3H/cY/3H/cY/3H/cf9xg+6iSyFduP9x/3GP9x/3H/cY/3H/cY/3H/IIUIKhivfY/3H/cf9xj/cf9xj/cf9x/3GP9xPpqBsmV+/3H/cf9xj/cf9xj/cf9x/3GP9x/3E0FwG86P7/cf9x/3GP9x/3H/cY/3H/cY/3H/cf9xj/cf9x/3GCldqSpqJW1x/3GP9x/3H/cY/3H/cf9xj/cf9xOCBRt9+ucY/3H/cY/3H/cf9xj/cf9x/3GP9x/3GP9x/3H/cY/z7g8bMfDo/3H/cY/3H/cf9xj/cf9xj/cSXpshqxZN6P9x/3GP9x/3H/cY/3H/cY/3H/MgxxvvOOcY/3H/cY/3H/cf9xj/cf9xj/cf8vZUAaKav+/3H/cY/3H/cY/3H/cf9xj/cf9x/3GP9x/3EuEJkqHvZtcY/3H/cf9xj/cf9x/3GP9x/3GDNtYbySnnH/cY/3H/cf9xj/cf9x/3GP9x/3GP9x/3H/cY/3H/cf9xj/cf9PnMwmM/9x/3GP9x/3H/cY/3H/cY/3H/cf9xgwDHGwBI7/cY/3H/cf9xj/cf9xj/cf9x/3GDXOUbsxrv9x/3GP9x/3H/cY/3H/cY/3H/cf9xj/cf9x/3GP8zs9G+TC6P9x/3H/cY/3H/cf9xj/cf9xj/cf9x/3GP9x/zUXAbzo/o/3H/cf9xj/cf9x/3GP9x/3GP9x/3H/cY/3H/cY/zO1Eb1K7nH/cY/3H/cf9xj/cf9xj/cf9x/3GP9x/3GP9xLgoEGh9fvnGP9x/3H/cY/3H/cY/3H/cf9xj/Mfjkvwcbcf9xj/cf9x/3GP9x/3H/cY/3H/cY/3H/cf9xj/cf9xj/cf9x/3EuDEMaHzvOcf9xj/cf9x/3GP9x/3H/cY/3H/cY/3H/Kye+Gl2EHnGP9x/3GP9x/3H/cY/3H/cf9xhFwKyj9XH/cY/3H/cf9xj/cf9x/3GP9x/3GP8x2H+/J4Bxj/cf9xj/cf9x/3GP9x/3H/cY/3H/cY/3H/cf9xMqy2vlNJ/3H/cY/3H/cf9xj/cf9x/3GP9x/3GP9x/3H/cY/3H/cf9xj/cf9FGUy+a3GP9x/3GP9x/3H/cY/3H/cf9xj/cf9xj/cf9x/3GDs5kbXGbo/3H/cf9xj/cf9xj/cf9x/3GP9IePyIcHH/cY/3H/cf9xj/cf9x/3GP9x/3GP9x/3H/cU6czBYzcf9xj/cf9xj/cf9x/3GP9x/3H/cY/3H/cY/3H/cf9xj/cf8nOw8qnE8NcY/3H/cf9xj/cf9xj/cf9x/3GP9x/3H/cY/3H/cY/3H/cf9xMfRmvguZcf9x/3GP9x/3GP9x/3H/cY/3H/cf89OZG0xm7/cY/3H/cY/3H/cf9xj/cf9x/3GDNtYbySnnH/cY/3H/cY/3H/cf9xj/cf9x/3GEZ4/Khw/3H/cY/3H/cf9xj/cf9xj/cf9x/3GDd0crmLjf9x/3GP9x/3H/cY/3H/cY/3H/cf9xj/cf9xhKPRxsLv9xj/cf9x/3GP9x/3GP9x/3H/cY/3H/cf9xj/cf9xj/cf9x/3GP9x/3GP9x/3H/cY/3H/cf9xj/cf9xj/MVLhv60ecY/3H/cf9xj/cf9xj/cf9x/3GP9xOyTFtNs6cY/3H/cY/3H/cf9xj/cf9xj/cf9x/3GP9x/3H/cY/3H/cY/3H/cf81bWG7kp5x/3H/cY/3H/cf9xj/cf9xj/cf9x/zcTgrnsfXH/cf9xj/cf9x/3GP9x/3GP9x/3E0S7y7tENxj/cf9x/3GP9x/3H/cY/3H/cY/3E/RCGwu95xj/cf9xj/cf9x/3GP9x/3H/cY/3H/cY/3H/cT1pzrKWMXH/cY/3H/cf9xj/cf9xj/cf9x/zyBQbR+vnGP9x/3H/cY/3H/cf9xj/cf9xj/OSBRuN+u/3H/cY/3H/cf9xj/cf9x/3GP9x/3GP9x/3H/cY/3H/OyhEtte7j/cf9x/3GP9x/3GP9x/3H/cTHyJ78N2P9x/3GP9x/3H/cY/3H/cY/3H/Pd+UsyBrcY/3H/cf9xj/cf9xj/cf9x/3GP8+4PGzHw6P9x/3GP9x/3H/cY/3H/cf9xg/6iSwFdtx/3H/cY/3H/cY/3H/cf9xj/cTfGVLk5q4/3H/cf9xj/cf9xj/cf9x/3GP9xRyKcndb/cf9xj/cf9xj/cf9x/3GP9x/3H/JIoCGtdf3v9xj/cf9xj/cf9x/3GP9x/3GD9EIbC73nH/cY/3H/cf9xj/cf9xj/cf9x/3GP8njeA6lyH8cY/3H/cf9xj/cf9xj/cf9x/3GP9MPRxMLnGP9x/3GP9x/3H/cY/3H/cY/3H/cf9xj/cf9x/3GP9x/3GP9x/3H/cY/3E1zlG7Ma7/cY/3H/cf9xj/cf9xj/cf9x/3GP9x/3H/cY/3H/cY/3H/cf9xj/cS2C4Co30f2P9x/3H/cY/3H/cY/3H/cf9xj/OARqufuV/3GP9x/3GP9x/3H/cY/3H/cY/ycliRqtp27/cf9x/3GP9x/3H/cY/3H/cY/3H/cf8/Fa2x6lJx/3GP9x/3H/cY/3H/cf9xj/cf9xPYf0s3gL/3H/cf9xj/cf9xj/cf9x/3GP9x/3GDcZNrnmyf9xj/cf9xj/cf9x/3GP9x/3H/cY/3FJ2exiYXH/cY/3H/cf9xj/cf9xj/cf9x/3GP9x/3H/cY/0K3XPSK/3GP9x/3GP9x/3H/cY/3H/cf9xgysZK+Tm3/cY/3H/cY/3H/cf9xj/cf9x/3GP9xKAxxSn8463H/cY/3H/cf9xj/cf9xj/cf9x/z8suLHTR3H/cY/3H/cY/3H/cf9xj/cf9x/3GD0z07PMLP9x/3GP9x/3H/cY/3H/cY/3H/cf9xgkgX8qx+gN/3H/cY/3H/cY/3H/cf9xj/cf9x/yUzHCq8zj1xj/cf9x/3GP9x/3GP9x/3H/cY/3H/cf9xj/OnDzto8McY/3H/cf9xj/cf9xj/cf9x/3GP9x/3H/cYMT7tvsEScf9xj/cf9xj/cf9x/3GP9x/3GDdrGLmU54/3H/cY/3H/cf9xj/cf9x/3GP9x/3GP9xP9HZsS4m/3H/cY/3H/cf9xj/cf9x/3GP9x/3Eys9G+TC7/cf9xj/cf9x/3GP9x/3GP9x/3H/cUZ4/Khwj/cf9xj/cf9x/3GP9x/3H/cY/3H/cY/3H/cf9xj/cf9x/3GP8wVCGxu96P9x/3H/cY/3H/cY/3H/cf9xj/cf9x/3GP9x/3GP9BDrwAJP9xj/cf9x/3GP9x/3GP9x/3H/cY/3H/cf9xj/cf9JIpx91nGP9x/3H/cY/3H/cf9xj/cf9xj/cf9x/3EzbWG9kp7/cf9xj/cf9x/3GP9x/3GP9x/3H/cY/3H/cf9xj/cf9xj/cf9xT0ZsC5lx/3H/cY/3H/cf9xj/cf9xj/cf9x/3GP9x/3H/cY/3H/cY/0rZ7HJh/3H/cf9xj/cf9xj/cf9x/3GP9x/3H/cTggUbjfrv9x/3H/cY/3H/cY/3H/cf9xj/cf9x/3GP9x/3GP9x/3E5fqS3gVv/cf9x/3GP9x/3GP9x/3H/cY/3H/KIw3Gpc8jv9x/3H/cY/3H/cY/3H/cf9xj/cf9x/z7iMbMdzv9xj/cf9x/3GP9x/3GP9x/3H/cY/3H/cf81bWG7kp5x/3H/cY/3H/cY/3H/cf9xj/cf9x/z05kbTGbv9xj/cf9xj/cf9x/3GP9x/3H/cY/zyBQbR+vnH/cf9xj/cf9xj/cf9x/3GP9x/3H/cSEpEhrtbt5x/3H/cY/3H/cf9xj/cf9xj/cf9xKNfFOnKDrHGP9x/3H/cY/3H/cf9xj/cf9xj/NQD1vP8K/3H/cY/3H/cf9xj/cf9x/3GP9x/yTHGBrDjn5x/3GP9x/3GP9x/3H/cY/3H/cf9xj/JeyrKsE1TY/3H/cY/3H/cf9xj/cf9xj/cf9xP0Qhsbve/3H/cf9xj/cf9xj/cf9x/3GP9x/3GP9x/3H/cY/3H/cf9xj/cf9xgpomAaZdn+cf9x/3GP9x/3GP9x/3H/cY/3H/SSKcfdZx/3GP9x/3GP9x/3H/cY/3H/cf9xgkgOlKt/Frcf9xj/cf9xj/cf9x/3GP9x/3H/cY/3H/cY/3H/M1wUvaPrcf9xj/cf9x/3GP9x/3H/cY/3H/cY/zOstr5TSf9x/3GP9x/3GP9x/3H/cY/3H/cf9xj/cf9xj/cf84YeW4nhpx/3GP9x/3H/cY/3H/cf9xj/cf8pivcad1COcf9x/3GP9x/3GP9x/3H/cY/3H/P4W1sXpKcY/3H/cY/3H/cf9xj/cf9x/3GP9x/3Ex8ie/Ddj/cf9xj/cf9x/3GP9x/3H/cY/3H/O8CWtT9pcf9xj/cf9x/3GP9x/3GP9x/3H/NwoouvXX/3H/cf9xj/cf9x/3GP9x/3GP9x/3H/cY/3H/cY/zMI8r33DXGP9x/3H/cY/3H/cY/3H/cf9xj/cf9x/y4qnTotVixxj/cf9xj/cf9x/3GP9x/3H/cY/3E7sX61ToH/cf9xj/cf9xj/cf9x/3GP9x/3H/PTmRtMZu/3GP9x/3GP9x/3H/cY/3H/cf9xgxXBS/o+v/cf9x/3GP9x/3GP9x/3H/cY/3E4AOu4/xT/cf9x/3GP9x/3H/cY/3H/cY/3H/cTYGqbr5Vo/3H/cY/3H/cf9xj/cf9x/3GP9xOL35t0IGcY/3H/cY/3H/cf9xj/cf9x/3GP9x/3GP86LgK20f1x/3H/cY/3H/cY/3H/cf9xj/cf9xj/cf9x/3GP9x/3H/cY/3H/cY/3H/cf9xj/cf9x/3GP9x/zFS4bC9Hv9x/3GP9x/3H/cY/3H/cY/3H/cf9xMQxxvvOOcf9xj/cf9x/3GP9x/3GP9x/3H/cYOrX8tUoDcY/3H/cf9xj/cf9xj/cf9x/3GP9xJ03hGpsh7o/3H/cY/3H/cf9xj/cf9x/3GP9x/3EgZiga+Z1+cY/3H/cY/3H/cf9xj/cf9x/3GP9x/y4Ogho/F96P9x/3GP9x/3H/cY/3H/cf9xj/cf9xP+oksBXbcY/3H/cY/3H/cf9xj/cf9x/3GP9xPeIxsh3Ocf9x/3GP9x/3GP9x/3H/cY/3H/cf9xj/cTof6bbgFv9xj/cf9xj/cf9x/3GP9x/3H/cY/3H/cY/3H/cf9xj/cf9xj/cf9x/3GP9x/3H/cY/3H/cY/3H/cf9xj/JsciWrON2o/3H/cf9xj/cf9x/3GP9x/3GP9x/3E/RCGxu97/cf9xj/cf9x/3GP9x/3H/cY/3H/cY/3H/cUZ4/Khw/3GP9x/3GP9x/3H/cY/3H/cf9xgzbWG8kp5x/3GP9x/3GP9x/3H/cY/3H/cf9xj/cf9xj/P5qBsmV+j/cf9x/3GP9x/3H/cY/3H/cY/3H/cT9EIbG73v9x/3GP9x/3H/cY/3H/cf9xj/cf9xhdntJhcf9xj/cf9xj/cf9x/3GP9x/3H/cY/3H/cTNtYb2Snv9x/3GP9x/3H/cY/3H/cf9xj/cf80bWG9kp6P9x/3GP9x/3H/cY/3H/cf9xj/cf8+iTSydstxj/cf9xj/cf9x/3GP9x/3H/cY/3H/RRlMvmtxj/cf9x/3GP9x/3GP9x/3H/cY/3E94PGzHw7/cf9xj/cf9x/3GP9x/3GP9x/3H/cTnC1bY9KnH/cY/3H/cY/3H/cf9xj/cf9x/3GP8w3P2wMwJxj/cf9xj/cf9x/3GP9x/3GP9x/z05kbTGbv9x/3GP9x/3H/cY/3H/cY/3H/cf9xj/cf9x/3GP9x/3GEZ4/Khw/3H/cf9xj/cf9xj/cf9x/3GP9xOCBRt9+ucf9xj/cf9x/3GP9x/3GP9x/3H/OHaxuYlOj/cf9x/3GP9x/3GP9x/3H/cY/3H/cf9xOoFBtn6+j/cf9x/3GP9x/3GP9x/3H/cY/3E5tzy3SMOP9x/3H/cY/3H/cY/3H/cf9xj/P5qBsmV+j/cf9x/3GP9x/3GP9x/3H/cY/3H/M7URvkru/3H/cf9xj/cf9x/3GP9x/3GP9x/3H/cY/3E8iTS0dsv/cY/3H/cf9xj/cf9xj/cf9x/3GCO8fhrEOB5xj/cf9xj/cf9x/3GP9x/3GP9x/z/OPbIxwo/3H/cf9xj/cf9xj/cf9x/3GP9x/3H/cYKlqwGmpU/v9x/3GP9x/3GP9x/3H/cY/3H/cf9xj/cf9xj/cTQXAbvo/nH/cY/3H/cY/3H/cf9xj/cf9x/3GP9xLKbUGkWSvv9x/3GP9x/3H/cY/3H/cY/3H/cf9xNaA7u1/E/3GP9x/3H/cY/3H/cY/3H/cf9xj/JeyrKsE1TY/3H/cY/3H/cf9xj/cf9x/3GP9x/zvXobUoXnGP9x/3H/cY/3H/cf9xj/cf9xj/cf80bWG9kp6P9x/3H/cY/3H/cf9xj/cf9xj/cf8s2zo6Ukxcj/cf9xj/cf9x/3GP9x/3H/cY/3Ehjzoq5wxdcf9x/3GP9x/3GP9x/3H/cY/3H/cY/3H/cf9xg0FwG76P5x/3H/cY/3H/cY/3H/cf9xj/cf9xj/cf9x/zfMEroz7Y/3H/cY/3H/cf9xj/cf9x/3GP9x/3GP9x/3H/RsCss/WP9x/3H/cY/3H/cY/3H/cf9xj/cTQXAbvo/nH/cY/3H/cY/3H/cf9xj/cf9xg9hbWzekr/cf9xj/cf9x/3GP9x/3GP9x/3Ew7UuwIrT/cY/3H/cf9xj/cf9xj/cf9x/3GP9x/3GDziMbQdzv9xj/cf9x/3GP9x/3GP9x/3H/cY/3H/cY/3H/cf9xj/cf9xP0Qhsbve/3H/cY/3H/cf9xj/cf9xj/cf9x/3GP9x/3H/cY/0EOvAAk/3GP9x/3GP9x/3H/cY/3H/cY/3H/cf80s9G8TC5x/3H/cY/3H/cY/3H/cf9xj/cf9x/3GEXArKP1cf9x/3GP9x/3GP9x/3H/cY/3H/cY/3H/cf9xj/cUAOvP8UcY/3H/cf9xj/cf9xj/cf9x/3GP9x/3GP9x/3E7j/G0cA5x/3GP9x/3GP9x/3H/cY/3H/cf9xOS4CttH9cf9x/3GP9x/3H/cY/3H/cY/3H/cf9xNs5RuTGucf9x/3GP9x/3H/cY/3H/cY/3H/cf83zlG6Ma7/cf9x/3GP9x/3H/cY/3H/cY/3H/cf82Z6O7mFz/cf9xj/cf9xj/cf9x/3GP9x/3H/OciTtzdscf9x/3GP9x/3GP9x/3H/cY/3H/cY/3H/cf9xj/cf9x/3GP9x/3GP9x/3H/cUcinJ3Wj/cf9x/3GP9x/3GP9x/3H/cY/3H/cf9xj/cUXArKP1cf9xj/cf9xj/cf9x/3GP9x/3GP9x/3H/cY/3H/cf9xj/cf8+iTSydstxj/cf9xj/cf9x/3GP9x/3H/cY/znGVLc5q3GP9x/3GP9x/3H/cY/3H/cf9xg2ytK6NS3/cY/3H/cf9xj/cf9x/3GP9x/3GP9x/3H/cY/3H/cY/3H/cf9xj/cf9x/3GP9x/3GETArMP1j/cf9xj/cf9x/3GP9x/3GP9x/3H/cY/03kfEG4j/cf9x/3GP9x/3H/cY/3H/cY/3H/cf9xj/cf9xj/cf9xMbURv0ruj/cf9x/3GP9x/3GP9x/3H/cY/3H/cY/3H/cf9xj/cSnr5xpxQY7/cY/3H/cY/3H/cf9xj/cf9xj/cTbMErkz7XH/cY/3H/cY/3H/cf9xj/cf9x/3E2H/O64Az/cY/3H/cf9xj/cf9xj/cf9x/3GDcbdbjkinGP9x/3H/cY/3H/cY/3H/cf9xj/cf9xMPalvwlacY/3H/cY/3H/cf9xj/cf9xj/cf9xNqysulNT/3H/cY/3H/cY/3H/cf9xj/cf9xIUI0Kvvcvf9xj/cf9x/3GP9x/3GP9x/3H/cYMAxxsASO/3GP9x/3H/cY/3H/cY/3H/cf9xg5ZVq3mqX/cf9xj/cf9xj/cf9x/3GP9x/3H/OG+WuZBp/3GP9x/3GP9x/3H/cY/3H/cY/y4S2Co+0n2P9x/3H/cY/3H/cf9xj/cf9xj/cf9x/3GP9x/3GP9x/3H/Oi4CttH9cY/3H/cY/3H/cf9xj/cf9x/3GP84Bqm4+VZxj/cf9x/3GP9x/3GP9x/3H/cYMF5TsLGsj/cf9x/3GP9x/3H/cY/3H/cY/3H/PnDps48W/3GP9x/3H/cY/3H/cf9xj/cf9xj/cf9x/3GP9xP0Qhsbve/3H/cf9xj/cf9x/3GP9x/3GP9x/3FBt1z0iv9x/3H/cY/3H/cf9xj/cf9xj/cf9x/3GP9x/3H/cY/3H/cY/3H/cf9xj/OSBRuN+u/3H/cY/3H/cf9xj/cf9xj/cf9x/3GP9x/3GP9x/3H/cY/3H/KaVZKnWqbXGP9x/3H/cY/3H/cY/3H/cf9xj/cf9xN8iTuTds/3H/cf9xj/cf9xj/cf9x/3GP9x/3GDFa1L+lK4/3H/cf9xj/cf9xj/cf9x/3GP9xNmHlup4a/3H/cY/3H/cf9xj/cf9x/3GP9x/3E8OZGzxm5xj/cf9x/3GP9x/3H/cY/3H/cY/3H/cTUMZ7rzmHGP9x/3H/cY/3H/cY/3H/cf9xj/cf9xj/cf9x/3GP9x/3H/cY/3H/cYN3axuIlOcf9x/3GP9x/3H/cY/3H/cY/3H/cf9xj/cf9x/3GP9x/3GP9x/3H/cY/3H/cY/3H/cf9xj/cf9x/3GP9x/3GP9x/3H/Ixw5Gu48bo/3H/cf9xj/cf9x/3GP9x/3GP9x/3H/cTJa1L2lK3GP9x/3GP9x/3H/cY/3H/cY/3H/cf8yDHG/847/cf9xj/cf9x/3GP9x/3GP9x/3H/cY/3H/cf9xhGejyYXHH/cf9xj/cf9x/3GP9x/3GP9x/3H/cY/3H/cY/3H/cf9xj/cf9x/3GP9x/3GP9x/3H/cY/3H/cf9xj/cf9xj/cf8v9DgaELx+cY/3H/cf9xj/cf9x/3GP9x/3E5Fbe26khxj/cf9x/3GP9x/3GP9x/3H/cY/3H/OyqDtdV8cY/3H/cY/3H/cf9xj/cf9x/3GP9x/yg4Fhqcfp6P9x/3H/cY/3H/cY/3H/cf9xj/cf88gUG0fr5x/3GP9x/3H/cY/3H/cY/3H/cf9xj/LaVPKkWrDf9x/3H/cY/3H/cY/3H/cf9xj/cf8lapwauVY+cf9x/3GP9x/3H/cY/3H/cY/3H/cf9xg1zlG7Ma7/cf9xj/cf9x/3GP9x/3GP9x/3H/cY/3EwUKKwv13/cf9x/3GP9x/3GP9x/3H/cY/3H/cY/3E/RCGwu95xj/cf9x/3GP9x/3GP9x/3H/cY/3H/cY/3H/cf9xj/cf9xOCBRt9+ucY/3H/cf9xj/cf9xj/cf9x/3GP9x/3H/cY/3H/cY/3H/cf9xj/cf9xSz0cTC5x/3GP9x/3H/cY/3H/cY/3H/cf9xj/cTqBQbZ+vv9x/3GP9x/3H/cY/3H/cY/3H/cf9xj/cTguArjR/f9xj/cf9x/3GP9x/3H/cY/3H/cY/z05kbTGbv9x/3H/cY/3H/cf9xj/cf9xj/cSv8NRpQPK7/cf9xj/cf9x/3GP9x/3H/cY/3H/OB/zuOAMcf9x/3GP9x/3GP9x/3H/cY/3H/cf9xj/cf9xj/cf9x/3GP83tQe6Svj/cf9xj/cf9x/3GP9x/3GP9x/zQGs7z5THH/cf9xj/cf9xj/cf9x/3GP9x/3H/cYNLmFvEZ6j/cf9xj/cf9x/3GP9x/3H/cY/3En5TQagay+cf9xj/cf9xj/cf9x/3GP9x/3H/TTvcPEJx/3GP9x/3GP9x/3H/cY/3H/cY/3H/cf9xj/cf9x/3GDG1Eb9K7v9xj/cf9x/3GP9x/3GP9x/3H/cY/3H/cUMZTN5rj/cf9x/3GP9x/3H/cY/3H/cY/3H/cf9xj/cf9xj/cf9x/3GP80bWG9kp7/cY/3H/cf9xj/cf9xj/cf9x/3GP9AVmwLmXGP9x/3H/cY/3H/cf9xj/cf9xj/cS2klRoltq5x/3H/cY/3H/cf9xj/cf9xj/cf9x/3GP9x/3Ej3OMa0jHO/3H/cf9xj/cf9x/3GP9x/3GP9x/3FCb6zpBY/3H/cf9xj/cf9xj/cf9x/3GP9x/3H/cY/3H/L4FbOhfqTHH/cf9xj/cf9xj/cf9x/3GP9x/3H/IwUuGu+tHv9xj/cf9xj/cf9x/3GP9x/3H/cY/zyP8bVwDv9x/3GP9x/3H/cY/3H/cY/3H/cf9xj/cf9xj/NPoavQXl/3GP9x/3GP9x/3H/cY/3H/cY/0RvrMkFcf9xj/cf9x/3GP9x/3H/cY/3H/cY/3H/cf9xj/cf9xj/cf9x/3GDdtV7mSqP9x/3H/cY/3H/cY/3H/cf9xj/cf9x/3GP9x/3GP89GSy05tP/cY/3H/cf9xj/cf9xj/cf9x/3GP9xPip5sdWGcf9x/3GP9x/3GP9x/3H/cY/3H/cYOzmRtcZu/3GP9x/3GP9x/3H/cY/3H/cY/3H/cTguArjR/f9xj/cf9xj/cf9x/3GP9x/3H/cY/zJHSL64t3GP9x/3GP9x/3H/cY/3H/cf9xj/cf9xIBIHGg/fjv9xj/cf9xj/cf9x/3GP9x/3H/cS+VfRoGqC5xj/cf9xj/cf9x/3GP9x/3GP9x/3H/cYOtVitSqdcf9x/3GP9x/3H/cY/3H/cY/3H/cf9xj/cf9x/3GP9xMrPRvkwu/3H/cf9xj/cf9x/3GP9x/3GP9x/3H/PTmRtMZu/3GP9x/3H/cY/3H/cY/3H/cf9xj/cUnZ7GJhcf9xj/cf9x/3GP9x/3H/cY/3H/cY/3ElzcsaoyNOcf9xj/cf9xj/cf9x/3GP9x/3GDnXobYoXnGP9x/3GP9x/3H/cY/3H/cY/3E516G3KF7/cf9xj/cf9x/3GP9x/3GP9x/3EhCawa72U+cf9x/3GP9x/3GP9x/3H/cY/3ElzcsaoyNOcY/3H/cf9xj/cf9x/3GP9x/3GP9x/zNcFL2j63H/cY/3H/cf9xj/cf9x/3GP9x/3E5Fbe26khxj/cf9x/3GP9x/3GP9x/3H/cY/3EpoCEadf3uj/cf9x/3GP9x/3H/cY/3H/cY/3H/cf88j/G1cA7/cY/3H/cY/3H/cf9xj/cf9x/3GCsh8CpN4P1xj/cf9xj/cf9x/3GP9x/3H/cY/3H/cSUwIxqs/c5xj/cf9x/3GP9x/3GP9x/3H/cY/3H/cY/3H/cf9xOXDzto8Mcf9x/3GP9x/3GP9x/3H/cY/3H/cY/3H/cTooRLXXu3GP9x/3GP9x/3H/cY/3H/cY/3H/cf9xj/cf9x/3GP880yO0LNxx/3GP9x/3H/cY/3H/cY/3H/cf9xj/cf9xj/cf9x/3GP9x/3H/cY/3H/cY/0nbLIJNj/cf9x/3GP9x/3GP9x/3H/cY/3H/cY/3H/cf9xhCb6zpBf9x/3GP9x/3H/cY/3H/cY/3H/cf9xj/cf9xj/cTCkw79bPHH/cf9xj/cf9x/3GP9x/3GP9x/3H/cTQOprzxWY/3H/cY/3H/cf9xj/cf9x/3GP9x/3GP89OZG0xm7/cf9x/3GP9x/3H/cY/3H/cY/3H/cf9xO4/xtHAOcY/3H/cY/3H/cf9xj/cf9xj/cf9x/3GDqBQbV+vnGP9x/3GP9x/3H/cY/3H/cY/3H/cf9xj/cf9x/3GP9x/3GP9x/3H/cY/3H/cf9xj/cTbK0ro1LY/3H/cf9xj/cf9xj/cf9x/3GP9x/zjIk7k3bI/3H/cf9xj/cf9xj/cf9x/3GP9x/3GP9x/zYVwbrqPnGP9x/3H/cY/3H/cY/3H/cf9xj/cT+WA7Fp/P9x/3GP9x/3H/cY/3H/cf9xj/cf9xg/RCGwu95x/3GP9x/3GP9x/3H/cY/3H/cf9xg4IFG3365x/3H/cY/3H/cY/3H/cf9xj/cf9x/3GP9x/3GP9x/3H/cY/3H/cY/3H/cf9xj/cTQXAbvo/nH/cY/3H/cY/3H/cf9xj/cf9xj/cf9x/3GP9x/zGmA79Z/HH/cY/3H/cf9xj/cf9x/3GP9x/3GDIGs735THGP9x/3H/cY/3H/cY/3H/cf9xj/cf9x/zZS17qtKHH/cf9xj/cf9x/3GP9x/3GP9x/3H/cY/3H/cY/3H/cf8sQ6UaS8WucY/3H/cf9xj/cf9xj/cf9x/3GP8hLZAa/Sb+cf9x/3GP9x/3H/cY/3H/cY/3H/cf81v0O7QLxx/3GP9x/3H/cY/3H/cY/3H/cf9xKHGtGnjlLnH/cf9xj/cf9xj/cf9x/3GP9x/3GDw3UrPIrXGP9x/3GP9x/3H/cY/3H/cf9xj/cf9Eb6zJBXGP9x/3GP9x/3H/cY/3H/cY/3FJ2exiYXH/cf9xj/cf9x/3GP9x/3GP9x/3H/cY/3H/LEOlGkvFrnH/cY/3H/cY/3H/cf9xj/cf9xj/cf9xO42ytXJN/3GP9x/3H/cY/3H/cY/3H/cf9xj/NKp3vFWIcf9xj/cf9xj/cf9x/3GP9x/3H/cT4z07HMLHH/cf9xj/cf9x/3GP9x/3GP9x/3H/cTt45rSHGXGP9x/3H/cY/3H/cf9xj/cf9xj/cf9AVmwLmXGP9x/3GP9x/3H/cY/3H/cY/3H/cf9xj/cf9x/3E/6iSxFdv/cf9x/3GP9x/3GP9x/3H/cY/3H/cTQXAbvo/nGP9x/3GP9x/3H/cY/3H/cY/3H/cTw5kbPGbnH/cY/3H/cf9xj/cf9xj/cf9x/3GP9xPDmRs8Zucf9x/3GP9x/3GP9x/3H/cY/3H/cf9xj/cTQXAbvo/nGP9x/3H/cY/3H/cY/3H/cf9xj/cf9x/zFUIb+r3nH/cY/3H/cf9xj/cf9xj/cf9x/3EqljE6Vpzscf9x/3GP9x/3H/cY/3H/cY/3H/cf9xNs5RuTGucf9x/3GP9x/3H/cY/3H/cY/3H/cf9xj/NOVOvBqxcY/3H/cf9xj/cf9x/3GP9x/3GP9K2exyYf9x/3H/cY/3H/cY/3H/cf9xj/cSQyYhrM2d7/cf9xj/cf9x/3GP9x/3GP9x/3H/cY/3H/cT6agbJlfv9x/3GP9x/3GP9x/3H/cY/3H/cf8zCjK99c1x/3GP9x/3H/cY/3H/cY/3H/cf9xj/cf9x/3GCjvZhqBCZ7/cf9xj/cf9xj/cf9x/3GP9x/3GP9xMAxxsASO/3GP9x/3GP9x/3H/cY/3H/cY/3H/cTlQjravcXH/cY/3H/cY/3H/cf9xj/cf9x/zzTI7Us3P9x/3H/cY/3H/cY/3H/cf9xj/cf9x/3GP9x/3GP9xL970KhIQvf9x/3GP9x/3H/cY/3H/cY/3H/cf9xPRWts+pS/3GP9x/3H/cY/3H/cY/3H/cf9xOcCWtz9p/3GP9x/3H/cY/3H/cY/3H/cf9xj/cf9xj/cf9x/3E/RCGxu97/cf9xj/cf9xj/cf9x/3GP9x/3GP9xMAxxsASO/3GP9x/3GP9x/3H/cY/3H/cY/3H/cTNtYbySnnGP9x/3GP9x/3H/cY/3H/cY/3H/cf9CDrzvFHH/cf9xj/cf9x/3GP9x/3GP9x/3H/cYKCs9Go1MLv9x/3GP9x/3GP9x/3H/cY/3H/cf9IePyYcP9x/3H/cY/3H/cf9xj/cf9xj/cf9x/3GP9x/3H/cY/3FADrwAJP9x/3H/cY/3H/cf9xj/cf9xj/cf9x/3GP9x/3H/cTOxkrxObXH/cY/3H/cY/3H/cf9xj/cf9xj/cf9x/3FDGUzea4/3H/cY/3H/cf9xj/cf9x/3GP9x/3GEAOvP8Ucf9xj/cf9x/3GP9x/3GP9x/3H/cY/3H/cf9xj/cf9xOdehtyhej/cf9x/3GP9x/3H/cY/3H/cY/3H/cf9xj/cf9xj/Kz7JGlwTbnGP9x/3H/cY/3H/cY/3H/cf9xj/cTd2sbiJTnH/cY/3H/cY/3H/cf9xj/cf9x/3GP9xSNssgk3/cf9xj/cf9xj/cf9x/3GP9x/3H/cY/3H/cY/3H/cf9xj/cf9x/3GEZ4/Khw/3H/cY/3H/cf9xj/cf9xj/cf9xOCBRt9+ucY/3H/cf9xj/cf9x/3GP9x/3GP9x/3E516G3KF7/cY/3H/cf9xj/cf9xj/cf9x/3GP82FcG66j5x/3GP9x/3GP9x/3H/cY/3H/cf9xj/KX9eGogKHo/3H/cf9xj/cf9x/3GP9x/3GP9x/3H/OSBRuN+uj/cf9x/3GP9x/3H/cY/3H/cY/3H/cf9xj/cf9xj/cf9x/3GP9xN8iTuDdscY/3H/cf9xj/cf9xj/cf9x/3GP9x/3GP9x/3EgfTMa+CzOcY/3H/cY/3H/cf9xj/cf9x/3GD9EIbC73nGP9x/3H/cY/3H/cY/3H/cf9xgz+Nq9ByWP9x/3H/cY/3H/cf9xj/cf9xj/cf9x/3E3BGq5+5X/cf9xj/cf9xj/cf9x/3GP9x/3H/MVQhv6vecf9xj/cf9x/3GP9x/3GP9x/3H/cYP42osXJX/3GP9x/3GP9x/3H/cY/3H/cY/3H/P5qBsmV+j/cf9xj/cf9x/3GP9x/3GP9x/3H/cY/3H/IBjEGh9zvv9x/3H/cY/3H/cY/3H/cf9xj/cf9xg4xBW3O+px/3GP9x/3GP9x/3H/cY/3H/cf9xj/cf9FGUy+a3GP9x/3H/cY/3H/cY/3H/cf9xj/cTVlZLuam/9x/3H/cY/3H/cY/3H/cf9xj/cf9xj/cf9x/3E6gUG2fr7/cY/3H/cY/3H/cf9xj/cf9xj/cf9x/3GP9x/3H/cYMbURv0ru/3GP9x/3H/cY/3H/cY/3H/cf9xj/cf8ztRG9Su5xj/cf9xj/cf9x/3GP9x/3GP9x/3H/cUXArLP1/3H/cf9xj/cf9x/3GP9x/3GP9x/3H/cY/3H/cY/3EvTnc6GxiM/3H/cf9xj/cf9xj/cf9x/3GP9x/3GP9x/3H/cYSNnsgmGP9x/3H/cY/3H/cY/3H/cf9xj/cf9xj/cf9x/3GDnXobcoXv9x/3H/cY/3H/cY/3H/cf9xj/cf9x/3GP9x/3GP9x/3H/cY/3H/cf871WK2Kp2P9x/3H/cY/3H/cY/3H/cf9xj/cTRp4ryWHf9x/3H/cY/3H/cf9xj/cf9xj/cf9x/3GP9x/3H/cY/3H/cY/3H/cf9xSoOMV8dxj/cf9x/3GP9x/3GP9x/3H/cY/zI+7b/BEv9xj/cf9x/3GP9x/3GP9x/3H/cY/3H/N85RuTGucY/3H/cf9xj/cf9xj/cf9x/3GP9xL3UIKhivff9x/3H/cY/3H/cf9xj/cf9xj/cTXOUbsxrv9xj/cf9x/3GP9x/3H/cY/3H/cS2bOxo2TE7/cY/3H/cf9xj/cf9x/3GP9x/3EnOBYanH6e/3H/cf9xj/cf9xj/cf9x/3GP9x/3EuXiUaGh2ucf9xj/cf9x/3GP9x/3GP9x/3H/cYN3axuIlOcf9x/3GP9x/3GP9x/3H/cY/3H/cf8ygh+/feD/cY/3H/cf9xj/cf9x/3GP9x/3GP9xPDmRs8Zucf9x/3GP9x/3H/cY/3H/cY/3H/cf9xj/cf9x/3GP8op5gqlYZ9/3GP9x/3H/cY/3H/cf9xj/cf9xj/cUZ4/Khw/3H/cY/3H/cY/3H/cf9xj/cf9x/3GP9x/3GP9x/3H/cYLYFbOifqTHGP9x/3H/cY/3H/cf9xj/cf9xj/cf9xMKTDv1s8cf9xj/cf9xj/cf9x/3GP9x/3H/cY/3H/cY/3H/cf9xj/cf9xj/cf9x/3GP9x/0uDjGfH/3H/cY/3H/cf9xj/cf9xj/cf9xMQxxvvOOcf9x/3GP9x/3H/cY/3H/cY/3H/cf9xj/cf9xj/Ogxdt/Oij/cf9x/3GP9x/3GP9x/3H/cY/3H/cf8+IEey37hx/3GP9x/3GP9x/3H/cY/3H/cf9xj/cf9xj/cTMEdLz7i3H/cf9xj/cf9x/3GP9x/3GP9x/3H/I/o+OuBcHP9xj/cf9x/3GP9x/3H/cY/3H/cY/3E3xlS5OauP9x/3H/cY/3H/cf9xj/cf9xj/cf9x/3GP9x/3FM5HxBuP9x/3GP9x/3GP9x/3H/cY/3H/cf9xP0Qhsbve/3GP9x/3H/cY/3H/cY/3H/cf9xgyqne+VYj/cf9xj/cf9xj/cf9x/3GP9x/z12p7OJWHH/cY/3H/cf9xj/cf9x/3GP9xPyb6sNkFcf9xj/cf9xj/cf9x/3GP9x/3GP81ayK7lN1x/3GP9x/3GP9x/3H/cY/3H/cf9xggNil6DZ1o/3H/cf9xj/cf9xj/cf9x/3GP9x/3H/cY/3H/cTHrDL4U83GP9x/3GP9x/3H/cY/3H/cY/3H/P+DxsR8Ocf9x/3GP9x/3GP9x/3H/cY/3H/cf9xLq7HGiUTjo/3H/cY/3H/cf9xj/cf9xj/cf9x/znGVLg5q/9x/3GP9x/3H/cY/3H/cY/3H/cf9xj/cf9x/3GP8sx/MqU4DN/3GP9x/3H/cY/3H/cf9xj/cf9xj/cTIGs775TP9x/3H/cY/3H/cY/3H/cf9xj/cf9x/3E5fqS3gVv/cY/3H/cf9xj/cf9x/3GP9x/3GP9Lg4xXx3GP9x/3GP9x/3H/cY/3H/cY/3H/cf9xMfInvw3Y/3H/cY/3H/cf9xj/cf9xj/cf9x/3GDBQor+vXXGP9x/3H/cY/3H/cY/3H/cf9xj/cS5eJRoaHa5x/3H/cY/3H/cf9xj/cf9xj/cf9xPeDxsx8O/3H/cY/3H/cY/3H/cf9xj/cf9x/z8xlLLOa4/3H/cY/3H/cf9xj/cf9x/3GP9x/3EleaoauGVej/cf9x/3GP9x/3GP9x/3H/cY/3H/cUZ6PJhccY/3H/cf9xj/cf9xj/cf9x/3GP9x/3FdntNh/3H/cY/3H/cf9xj/cf9x/3GP9x/3E6zke1Mbhxj/cf9x/3GP9x/3H/cY/3H/cY/3H/cTORLbxu0nGP9x/3H/cY/3H/cY/3H/cf9xj/cSca7xqOUQ5x/3H/cY/3H/cY/3H/cf9xj/cf9x/ze1B7pK+I/3H/cf9xj/cf9xj/cf9x/3GP9xJ54+KpYcHf9x/3GP9x/3GP9x/3H/cY/3H/cf9xj/cf9xj/cf9x/3GP9x/3H/cYMAxxsASO/3GP9x/3GP9x/3H/cY/3H/cf9xj/cf9xXZ7TYf9x/3GP9x/3GP9x/3H/cY/3H/cf9xj/cf9xj/cf9x/3GP9x/0RvrMkFcY/3H/cY/3H/cf9xj/cf9x/3GP9x/3FCb6zpBY/3H/cY/3H/cf9xj/cf9xj/cf9x/3GD/KvrA1QXGP9x/3H/cY/3H/cf9xj/cf9xj/cf9x/3GD3uorMRXY/3H/cY/3H/cf9xj/cf9x/3GP9x/3GP9xMbURv0ru/3GP9x/3GP9x/3H/cY/3H/cf9xj/cf9xSdnsYmFxj/cf9x/3GP9x/3GP9x/3H/cY/3H/OHaxuYlO/3GP9x/3GP9x/3H/cY/3H/cf9xj/cf8v9DgaELx+cY/3H/cY/3H/cf9xj/cf9x/3GP9x/3GP9x/3H/cY/3H/cf9NO9w8QnGP9x/3H/cY/3H/cf9xj/cf9xj/cf9xOoFBtn6+/3GP9x/3H/cY/3H/cf9xj/cf9xj/cf9x/3EwpMO/Wzxxj/cf9xj/cf9x/3GP9x/3H/cY/3H/PIFBtH6+cf9xj/cf9xj/cf9x/3GP9x/3H/cY/3H/N85RuTGucY/3H/cY/3H/cf9xj/cf9x/3GP9x/3GP9x/3FGePyocP9xj/cf9xj/cf9x/3GP9x/3H/cY/3H/NAazvPlMcf9xj/cf9x/3GP9x/3GP9x/3H/cY/3H/OgDrtv8Ucf9x/3GP9x/3H/cY/3H/cY/3H/cf82u8S6RDtx/3GP9x/3GP9x/3H/cY/3H/cY/z05kbPGbnGP9x/3GP9x/3H/cY/3H/cY/3H/cTuP8bRwDnH/cY/3H/cY/3H/cf9xj/cf9x/z2Lc7R0jI/3H/cf9xj/cf9xj/cf9x/3GP9x/3GP8xSYewxnj/cY/3H/cf9xj/cf9xj/cf9x/3GP9xPDmRs8Zucf9x/3GP9x/3GP9x/3H/cY/3H/cf9xOWeZt5hm/3H/cY/3H/cf9xj/cf9xj/cf9x/3E/mEKwZ71xj/cf9x/3GP9x/3H/cY/3H/cY/z3dVbQiqv9xj/cf9x/3GP9x/3H/cY/3H/cYMJkqsHbVj/cf9x/3GP9x/3H/cY/3H/cY/3H/cf9xj/cf9xj/cf9x/3GP9x/zjIk7k3bI/3H/cf9xj/cf9xj/cf9x/3GP9x/3E3ytK4NS1x/3H/cY/3H/cf9xj/cf9xj/cf9x/3GDFDyb+8No/3H/cf9xj/cf9x/3GP9x/3GP9x/3ExmSq+ZtVx/3GP9x/3H/cY/3H/cY/3H/cf9xj/cf9x/3GP9x/3GP9x/3H/cY/3H/cY/3H/cf9xj/cf9x/3GP9x/3GP9x/3H/cY/0d6PKhc/3H/cY/3H/cf9xj/cf9xj/cf9x/3GP9x/3H/cY/3H/cY/3H/cf9xj/cf9x/3GP9x/3GP9x/3H/cY/3H/cY/3H/cf9xj/cf9x/3GP9x/3GP9x/3H/cY/3H/RsCss/X/cY/3H/cY/3H/cf9xj/cf9x/3GP9xP+oksBXbcf9xj/cf9xj/cf9x/3GP9x/3H/cY/3H/cY/3H/cTqBQbZ+vv9xj/cf9x/3GP9x/3H/cY/3H/cYSNnsgmGP9x/3H/cY/3H/cY/3H/cf9xj/cf9x/3GP9x/3Ezv0O9QLz/cf9xj/cf9xj/cf9x/3GP9x/3GP9xKwRQGl+6/v9x/3GP9x/3GP9x/3H/cY/3H/cf9xj/cf9xOoFBtn6+/3GP9x/3GP9x/3H/cY/3H/cf9xj/cf9xgsFBgqTr59/3GP9x/3H/cY/3H/cY/3H/cf81bWG7kp5x/3H/cY/3H/cf9xj/cf9xj/cT2FtbN6Sv9xj/cf9xj/cf9x/3GP9x/3H/cY/3H/cY/zZno7qYXHGP9x/3H/cY/3H/cY/3H/cf9xj/cf9x/0IOvO8Ucf9x/3GP9x/3GP9x/3H/cY/3H/cYPphCsme9/3GP9x/3GP9x/3H/cY/3H/cf9xj/cf9xj/cf9x/3GP9x/3FGePyocI/3H/cf9xj/cf9x/3GP9x/3GP9x/3H/cY/3H/cf85Aiu4/dT/cf9xj/cf9xj/cf9x/3GP9x/3GP9x/3H/cYNbUHu0r4j/cf9xj/cf9x/3GP9x/3GP9x/3H/cTK1Eb1K7nH/cf9xj/cf9xj/cf9x/3GP9x/3GDXOUbsxrv9x/3H/cY/3H/cY/3H/cf9xj/cf9xj/cf9xPpqBsmV+/3H/cY/3H/cf9xj/cf9xj/cf9x/zfOUbkxrnGP9x/3GP9x/3H/cY/3H/cY/3H/cf9xj/cTORLbxu0nH/cY/3H/cY/3H/cf9xj/cf9x/3GEs73ExCcY/3H/cY/3H/cf9xj/cf9xj/cf9x/3GP9x/3H/cY/3H/cY/3Ezn929YCL/cY/3H/cf9xj/cf9x/3GP9x/3GC1GhDorl7xx/3GP9x/3GP9x/3H/cY/3H/cf9xj/cSigRUqF+6v/cf9x/3GP9x/3H/cY/3H/cY/3EyWtS9pStx/3H/cY/3H/cY/3H/cf9xj/cf9x/3GP9x/3GCblNBqhrL6P9x/3GP9x/3H/cY/3H/cf9xj/cSZ3axqYiU5xj/cf9x/3GP9x/3H/cY/3H/cY/3H/cf9xj/cf9x/3E0FwG86P7/cf9xj/cf9x/3GP9x/3GP9x/3H/cY/3E/6iSwFdtx/3GP9x/3H/cY/3H/cY/3H/cf9xj/cf81FwG86P6P9x/3H/cY/3H/cf9xj/cf9xj/cf9x/zRYlbynanGP9x/3H/cY/3H/cY/3H/cf9xj/cf9xg+moGxZX5x/3GP9x/3GP9x/3H/cY/3H/cY/3H/cTnXobcoXv9xj/cf9x/3GP9x/3GP9x/3H/cY/3H/cS5HGhobjl5x/3H/cY/3H/cf9xj/cf9xj/cf9x/3GP9K2exyYf9x/3GP9x/3H/cY/3H/cf9xj/cf9xj/cf9xKyMwKk3M/XH/cf9xj/cf9xj/cf9x/3GP9x/3H/cYJLUrOsStTP9x/3GP9x/3H/cY/3H/cY/3H/cf9xj/cf9xg4cPO4jwz/cf9xj/cf9x/3GP9x/3GP9x/3H/cTQA9bz/Cv9x/3H/cY/3H/cf9xj/cf9xj/cSldqSpqJW1x/3GP9x/3H/cY/3H/cY/3H/cf9xj/J2BQKqn6/f9x/3GP9x/3H/cY/3H/cf9xj/cf9xg+moGxZX5xj/cf9x/3GP9x/3H/cY/3H/cY/3H/cTIGs775TP9x/3GP9x/3GP9x/3H/cY/3H/cf9xj/On6kt4Fbj/cf9x/3GP9x/3H/cY/3H/cY/3H/cS5c5RoqMa7/cf9xj/cf9xj/cf9x/3GP9x/3H/cY/3H/cY/0RvrMkFcf9xj/cf9x/3GP9x/3GP9x/3H/cY/3H/cf9xj/cf9xj/cTnXobcoXv9x/3GP9x/3H/cY/3H/cY/3H/cf9xg0Dqa88Vn/cf9xj/cf9x/3GP9x/3H/cY/3H/cY/3H/cf8kGLoa3nRej/cf9xj/cf9x/3GP9x/3H/cY/3H/cYNyBRud+uj/cf9xj/cf9x/3GP9x/3H/cY/3H/cY/3H/cf9xj/cf9xj/cTwgR7PfuHGP9x/3GP9x/3H/cY/3H/cY/3H/cf9xj/OSBRuN+u/3H/cY/3H/cf9xj/cf9xj/cf9x/3GP9x/0RvrMkFcY/3H/cf9xj/cf9xj/cf9x/3GP9x/y5Ssxo61M7/cf9xj/cf9x/3GP9x/3H/cY/3H/cY/zIwPb7PwnH/cY/3H/cf9xj/cf9xj/cf9x/3GP9x/3H/cY/3H/cY/3H/cf9xj/cf9xj/cf893VW0IqqP9x/3H/cY/3H/cf9xj/cf9xj/cf88gUG0fr5x/3GP9x/3H/cY/3H/cf9xj/cf9xgtKeMqPWHN/3H/cf9xj/cf9x/3GP9x/3GP9x/3H/NAR0vfuL/3GP9x/3H/cY/3H/cY/3H/cf9xj/cf8wihywheNxj/cf9xj/cf9x/3GP9x/3H/cY/zRtYb2Snv9xj/cf9xj/cf9x/3GP9x/3H/cY/y1QmEpK9nv/cf9x/3GP9x/3GP9x/3H/cY/3H/cf9xPTPTs8wsj/cf9xj/cf9x/3GP9x/3GP9x/3H/cYKlqwGmpU/v9x/3GP9x/3H/cY/3H/cY/3H/cf8p3NkacjJucf9xj/cf9xj/cf9x/3GP9x/3GP9xPIk0tHbL/3H/cY/3H/cY/3H/cf9xj/cf9xM79DvUC8/3H/cY/3H/cY/3H/cf9xj/cf9x/3GCY8lBqcNr5x/3GP9x/3H/cY/3H/cf9xj/cf9xj/cf8+4jGzHc7/cf9xj/cf9x/3GP9x/3H/cY/3H/cY/zfOUbkxrnH/cY/3H/cf9xj/cf9x/3GP9x/3GP9x/3H/StnscmH/cY/3H/cY/3H/cf9xj/cf9x/3GP9x/3GP89OZG0xm7/cf9x/3GP9x/3H/cY/3H/cY/3H/cf9xhFejy4XI/3H/cY/3H/cf9xj/cf9xj/cf9x/3GP9x/3ElzcsasyNO/3H/cf9xj/cf9x/3GP9x/3GP9x/3H/cY/3E0FwG76P5xj/cf9x/3GP9x/3H/cY/3H/cY/3H/cf9xOCBRuN+u/3H/cf9xj/cf9x/3GP9x/3GP9x/3Ei0HIa0vjecY/3H/cf9xj/cf9x/3GP9x/3GP9x/3H/OSBRuN+uj/cf9x/3GP9x/3H/cY/3H/cY/3ElWK86unUM/3H/cf9xj/cf9xj/cf9x/3GP9x/3H/cY/3E9h/SyeAtxj/cf9x/3GP9x/3GP9x/3H/cY/3E4axi3lOdx/3GP9x/3H/cY/3H/cY/3H/cf9xj/cf8lhoMax5fO/3GP9x/3GP9x/3H/cY/3H/cf9xg+KDqy18X/cf9xj/cf9x/3GP9x/3H/cY/3H/cY/3EjigIax1/ecf9x/3GP9x/3GP9x/3H/cY/3H/cf9xhGejyYXHH/cf9xj/cf9x/3GP9x/3GP9x/3H/QFZsG5n/cf9xj/cf9x/3GP9x/3GP9x/3H/cY/3EyWtS9pStx/3GP9x/3H/cY/3H/cf9xj/cf9xj/cf8+iTSydstxj/cf9x/3GP9x/3H/cY/3H/cY/3E0S7y7tENx/3GP9x/3H/cY/3H/cf9xj/cf9xj/cTdvlriQaXH/cf9xj/cf9xj/cf9x/3GP9x/3EuRxoaG45ecf9x/3GP9x/3GP9x/3H/cY/3H/cf9xg/yr6wNUFxj/cf9x/3GP9x/3GP9x/3H/cY/3H/cTThz7seMHH/cf9xj/cf9xj/cf9x/3GP9x/3GP9x/3H/cY/3H/cf9xj/cf9xj/cf9K2yxiTXH/cf9xj/cf9xj/cf9x/3GP9x/3FOnMwWM3H/cY/3H/cf9xj/cf9x/3GP9x/3GP9x/0+czCYz/3H/cf9xj/cf9xj/cf9x/3GP9x/3H/K5YxOmac7P9x/3GP9x/3H/cY/3H/cf9xj/cf9xj/cf9x/3GP85AOu4/xSP9x/3H/cY/3H/cY/3H/cf9xj/cf9xOoFBtn6+/3GP9x/3H/cY/3H/cY/3H/cf9xj/cSzhqxpB5U7/cf9xj/cf9x/3GP9x/3H/cY/3H/cY/3H/cUqDjFfHcf9xj/cf9x/3GP9x/3GP9x/3H/cY/zYVwbrqPnH/cY/3H/cY/3H/cf9xj/cf9x/3GP9x/3GP9x/3H/cYRyKcndb/cf9x/3GP9x/3GP9x/3H/cY/3H/cSAKVjr/Wpxx/3GP9x/3H/cY/3H/cf9xj/cf9xj/M7URvUrucf9xj/cf9xj/cf9x/3GP9x/3H/cY/3H/cY/3H/cf9xj/cUZ4/Khw/3GP9x/3H/cY/3H/cf9xj/cf9xj/cf9x/3GP9BDrwAJP9xj/cf9xj/cf9x/3GP9x/3H/cY/yLqdirhWJ1x/3GP9x/3GP9x/3H/cY/3H/cf9xj/cSjxkWpw5ulx/3GP9x/3H/cY/3H/cf9xj/cf9xj/cf89OZG0xm7/cf9xj/cf9x/3GP9x/3GP9x/3H/cYP+oksBXbcf9x/3GP9x/3H/cY/3H/cY/3H/cf8i1PAa8rD+/3GP9x/3H/cY/3H/cY/3H/cf9xj/cSidhBqGJ77/cf9xj/cf9xj/cf9x/3GP9x/3H/cY/zE0u7/LRHH/cY/3H/cY/3H/cf9xj/cf9x/3GP9x/3E1DGe785j/cf9x/3GP9x/3H/cY/3H/cY/3H/cf83zlG6Ma7/cf9x/3GP9x/3H/cY/3H/cY/3H/cf9xM21hvZKe/3H/cY/3H/cf9xj/cf9xj/cf9x/3GE2czDYz/3GP9x/3GP9x/3H/cY/3H/cf9xj/cf9xj/cf9x/3GDZYi7qndP9xj/cf9xj/cf9x/3GP9x/3GP9x/3H/cY/3E1uYW6Rnpx/3H/cY/3H/cY/3H/cf9xj/cf9x/3EutyIaJI3e/3H/cY/3H/cf9xj/cf9xj/cf9x/3GP9x/3H/cYOCBRt9+ucf9x/3GP9x/3GP9x/3H/cY/3H/cf9xj/cf9xj/cf9x/0uDjGfH/3GP9x/3H/cY/3H/cY/3H/cf9xj/cf9x/3GP9xP5hCsGe9cf9x/3GP9x/3GP9x/3H/cY/3H/cY/3E9wsuyPTRx/3GP9x/3GP9x/3H/cY/3H/cf9xhADrz/FHGP9x/3H/cY/3H/cf9xj/cf9xj/cf9xOdehtyhe/3GP9x/3H/cY/3H/cY/3H/cf9xj/cf85IFG4367/cY/3H/cf9xj/cf9xj/cf9x/3GP9x/3H/PI/xtXAOj/cf9x/3GP9x/3H/cY/3H/cY/3H/Nmeju5hc/3H/cf9xj/cf9xj/cf9x/3GP9x/3E1zlG7Ma6P9x/3H/cY/3H/cY/3H/cf9xj/cf9x/3E/RCGxu97/cY/3H/cf9xj/cf9xj/cf9x/3GP84drG5iU7/cf9xj/cf9xj/cf9x/3GP9x/3H/JS/FGr0DrnH/cY/3H/cf9xj/cf9x/3GP9x/3GP9xMbURv0ru/3GP9x/3GP9x/3H/cY/3H/cf9xj/cf8ygh+/feD/cf9xj/cf9x/3GP9x/3GP9x/3H/cY/3H/cf9xj/cf9xj/cf9x/3GP9x/3GEo9HGwu/3GP9x/3H/cY/3H/cY/3H/cf9xj/cf9xP0Qhsbve/3H/cY/3H/cf9xj/cf9xj/cf9x/3GP9x/3H/T5zMJjP/cY/3H/cf9xj/cf9x/3GP9x/3GP9x/zcf87rgDI/3H/cY/3H/cf9xj/cf9x/3GP9x/3GDguArjR/f9x/3H/cY/3H/cY/3H/cf9xj/cf9x/zkgUbjfro/3H/cf9xj/cf9xj/cf9x/3GP9x/3H/Mgxxv/OO/3H/cY/3H/cY/3H/cf9xj/cf9x/3GP88gUG0fr5x/3H/cY/3H/cY/3H/cf9xj/cf9x/3GDi7urhERf9xj/cf9x/3GP9x/3GP9x/3H/cY/zkgUbjfrv9x/3GP9x/3H/cY/3H/cY/3H/cf9xLZ16GiYoXnH/cY/3H/cY/3H/cf9xj/cf9x/3GP8xhp2/eWJxj/cf9x/3GP9x/3GP9x/3H/cY/3H/cY/zj+jrgBcXH/cf9xj/cf9xj/cf9x/3GP9x/3H/cT0suLPTR4/3H/cf9xj/cf9xj/cf9x/3GP9x/3H/cYNc5RuzGu/3H/cY/3H/cY/3H/cf9xj/cf9x/3GP9xL1WSOhqm3P9xj/cf9x/3GP9x/3GP9x/3H/cY/3H/OSBRuN+u/3GP9x/3H/cY/3H/cY/3H/cf9xj/cf9x/3GP9x/3GP9x/3H/TTvcPEJx/3GP9x/3GP9x/3H/cY/3H/cf9xj/cf87KoO21Xz/cf9x/3GP9x/3H/cY/3H/cY/3H/cf9xNx20uOJLcf9xj/cf9xj/cf9x/3GP9x/3H/cYOh/ptuAW/3H/cY/3H/cY/3H/cf9xj/cf9x/3GDXOUbsxrv9x/3GP9x/3GP9x/3H/cY/3H/cf9xPeIxsh3OcY/3H/cf9xj/cf9xj/cf9x/3GP9x/3H/SHj8mHD/cf9x/3GP9x/3H/cY/3H/cY/3H/cf9xj/cf9x/3GP9x/3GEcinJ3W/3H/cf9xj/cf9x/3GP9x/3GP9x/3H/cYSNssck1xj/cf9xj/cf9x/3GP9x/3GP9x/3H/cYTkZsK5n/cY/3H/cf9xj/cf9x/3GP9x/3GP9x/3H/cY/3H/cY/3H/cf9xj/cf9x/3GP9x/0rbLGJNcf9xj/cf9x/3GP9x/3GP9x/3H/cY/3H/cY/3H/cf9xj/cf9x/3GP9x/3GP9x/3H/cY/3H/cf9xj/cf9xj/cf9x/3GP9x/3GP9x/3H/cY/3H/cf9xj/cf9xj/cf9x/3GP9x/3H/cY/3EwooSwbXv/cY/3H/cf9xj/cf9x/3GP9x/3GP9xSzvcXEL/cf9x/3GP9x/3GP9x/3H/cY/3H/cf9xSoOMV8dxj/cf9xj/cf9x/3GP9x/3H/cY/3H/cY/3H/cf9xj/cf9x/3GP9x/0IOvO8Ucf9x/3GP9x/3H/cY/3H/cY/3H/cf9xj/cf9x/0h4/Jhw/3H/cf9xj/cf9x/3GP9x/3GP9x/3H/cY/3H/cf9xR3j8iHBx/3H/cY/3H/cf9xj/cf9xj/cf9x/3GP9x/3H/cY/3H/cY/3H/SSKcfdZx/3GP9x/3H/cY/3H/cY/3H/cf9xj/cf9x/3GP9x/3GP9xPuxjshOc/3H/cY/3H/cf9xj/cf9xj/cf9x/3GP9x/3H/cYN21XuZKo/3H/cY/3H/cf9xj/cf9x/3GP9x/3GP8/M9OxzCxx/3H/cY/3H/cY/3H/cf9xj/cf9x/3E70eO1Lhz/cf9xj/cf9x/3GP9x/3GP9x/3H/cY/zh2sbmJTv9x/3GP9x/3GP9x/3H/cY/3H/cf9xg1zlG7Ma7/cf9xj/cf9xj/cf9x/3GP9x/3H/cY/0kinH3Wcf9xj/cf9x/3GP9x/3H/cY/3H/cY/3H/cUzkfEG4/3H/cY/3H/cf9xj/cf9xj/cf9x/3GP9x/3H/cY/3H/cY/3H/cf9xj/cf9xPeIxsh3Ocf9xj/cf9x/3GP9x/3GP9x/3H/cY/3H/cf9xj/SHj8iHBx/3GP9x/3H/cY/3H/cY/3H/cf9xj/cf9x/0h4/Jhw/3H/cf9xj/cf9x/3GP9x/3GP9x/3H/cY/3H/cf9xj/cf9xhCb6zpBf9x/3GP9x/3H/cY/3H/cY/3H/cf9xj/cf9xQm+s6QWP9x/3GP9x/3H/cY/3H/cf9xj/cf9xj/cf9x/3GP9x/3H/PuIxsx3O/3GP9x/3H/cY/3H/cY/3H/cf9xj/cf9x/z05kbTGbv9xj/cf9xj/cf9x/3GP9x/3H/cY/3H/SHj8iHBxj/cf9x/3GP9x/3GP9x/3H/cY/3H/cf9xj/OmeZt5hm/3GP9x/3H/cY/3H/cY/3H/cf9xj/cTNtYbySnnGP9x/3H/cY/3H/cY/3H/cf9xj/cf9xOSqDt9V8j/cf9xj/cf9x/3GP9x/3H/cY/3H/cY/3H/cf9xj/cf9x/zdlZLmam3H/cY/3H/cY/3H/cf9xj/cf9x/3GP9x/zO1Eb5K7v9x/3H/cY/3H/cY/3H/cf9xj/cf9xPDmRs8Zucf9xj/cf9xj/cf9x/3GP9x/3H/cT3iMbIdznGP9x/3H/cY/3H/cY/3H/cf9xj/Mgoyv/XNj/cf9x/3GP9x/3H/cY/3H/cY/3H/cUnZ7GJhcf9xj/cf9xj/cf9x/3GP9x/3H/cYOCBRt9+ucf9x/3GP9x/3GP9x/3H/cY/3H/cf8vXiUaKh2u/3GP9x/3H/cY/3H/cY/3H/cf9xj/cf9x/3GP83zlG5Ma5x/3GP9x/3GP9x/3H/cY/3H/cf9xj/cf9xj/cf8/M9OxzCxx/3GP9x/3GP9x/3H/cY/3H/cf9xj/Pok0snbLcf9xj/cf9xj/cf9x/3GP9x/3H/cY/zO1Eb1K7nGP9x/3H/cY/3H/cY/3H/cf9xj/cf9x/3GP9x/3GP9x/3H/cY/3H/cY/3H/cf9xj/cf9x/3GP9x/3GP9x/3H/cY/3H/cf9xj/cf9xj/cf9xM21hvZKe/3H/cf9xj/cf9x/3GP9x/3GP9x/3EwpMO/Wzxx/3GP9x/3GP9x/3H/cY/3H/cf9xj/cf9xOoFBtn6+/3GP9x/3GP9x/3H/cY/3H/cf9xj/cf9xj/PY2ys3JNcf9x/3GP9x/3GP9x/3H/cY/3H/cf9xj/MFQhsbvej/cf9x/3GP9x/3GP9x/3H/cY/3H/cT/o5LEXG4/3H/cf9xj/cf9x/3GP9x/3GP9x/zfOUbkxrnGP9x/3H/cY/3H/cf9xj/cf9xj/cf9x/zM8rr7DUf9x/3GP9x/3H/cY/3H/cY/3H/cf9xg7OZG1xm6P9x/3H/cY/3H/cY/3H/cf9xj/cf9xNBcBu+j+cY/3H/cY/3H/cf9xj/cf9xj/cf9x/3GP9x/3H/cUAOvAAk/3H/cY/3H/cY/3H/cf9xj/cf9xj/cf9x/3GP9x/3H/cTK1Eb1K7nH/cY/3H/cf9xj/cf9xj/cf9x/3GP9xI2hdGtl6Lo/3H/cf9xj/cf9xj/cf9x/3GP9x/3GP9x/3H/cSt1EipIrt1xj/cf9x/3GP9x/3GP9x/3H/cY/3H/cf9xj/cTAwPbDfwo/3H/cf9xj/cf9x/3GP9x/3GP9x/3E5UI62r3Fxj/cf9x/3GP9x/3H/cY/3H/cY/3H/cf9xj/cf9x/3GP8ztRG9Su5xj/cf9x/3GP9x/3GP9x/3H/cY/3H/cUJvrOkFj/cf9xj/cf9x/3GP9x/3H/cY/3H/cY/3H/cf85IFG4366P9x/3H/cY/3H/cf9xj/cf9xj/cf9x/3GP9x/3H/cY/3H/O8CWtT9pcf9xj/cf9x/3GP9x/3GP9x/3H/cY/3FJ2exiYXH/cY/3H/cf9xj/cf9x/3GP9x/3GP9x/zfOUbkxrnGP9x/3H/cY/3H/cf9xj/cf9xj/cf9x/3GP9x/zUXAbzo/o/3H/cf9xj/cf9x/3GP9x/3GP9x/3H/cY/3H/PIFBtH6+cf9xj/cf9x/3GP9x/3GP9x/3H/cY/3H/cf9xj/TD0cXC7/cf9x/3GP9x/3GP9x/3H/cY/3H/cf9xj/cf9xj/cf9x/3GP9x/3H/cY/3H/cY/3H/cf9xj/cf9xj/cf9x/3ExDHG+845x/3GP9x/3H/cY/3H/cY/3H/cf9xj/cf9x/zFUIb+r3nH/cY/3H/cf9xj/cf9xj/cf9x/3GP9x/3H/cY/0EOvAAk/3GP9x/3GP9x/3H/cY/3H/cY/3H/cf9xg9fpqzgWX/cf9xj/cf9x/3GP9x/3H/cY/3H/cY/3H/cf9xj/cf9x/3GP9x/3GP9x/3H/cY/3H/cY/3H/cf9xj/cf9x/3GP9x/3GP9x/3H/cY/3H/cf9xj/cf9xj/cf9x/3GP9x/3GP9x/3H/cY/3H/cf9xj/cf9xj/cf9x/3GP9x/3H/cY/3H/cY/3H/cf9HejyoXI/3H/cf9xj/cf9x/3GP9x/3GP9x/3EzsZK8Tm1x/3H/cY/3H/cf9xj/cf9xj/cf9x/3FLPRxMLnGP9x/3H/cY/3H/cf9xj/cf9xj/cf9x/zVtYbuSnnH/cf9xj/cf9x/3GP9x/3GP9x/3H/cYPCBHs9+4cY/3H/cf9xj/cf9xj/cf9x/3GP9xMKKEsG17/3H/cY/3H/cY/3H/cf9xj/cf9x/3GDs5kbXGbo/3H/cY/3H/cf9xj/cf9x/3GP9xRyKcndb/cY/3H/cf9xj/cf9x/3GP9x/3GP9x/3H/cY/3H/cf9xj/cf9xj/cf9x/3GP9x/3E9M9OzzCyP9x/3H/cY/3H/cf9xj/cf9xj/cTdtV7mSqP9x/3GP9x/3H/cY/3H/cY/3H/cf9xj/StssYk1x/3H/cY/3H/cf9xj/cf9xj/cf9x/0K3XPSKj/cf9xj/cf9x/3GP9x/3GP9x/3H/cY/3H/cf9xj/cf9xj/cf9x/3GP9x/3H/cY/0h4/Ihwcf9xj/cf9x/3GP9x/3GP9x/3H/cY/3H/cf9K2exyYY/3H/cf9xj/cf9x/3GP9x/3GP9x/3H/M1rUvqUr/3GP9x/3GP9x/3H/cY/3H/cf9xj/cf9xOcCWtz9p/3GP9x/3H/cY/3H/cY/3H/cf9xj/cf9xNBcBvOj+/3H/cf9xj/cf9x/3GP9x/3GP9x/3H/cY/3H/cf9xj/cf9xj/cf9x/3GEJvrOkF/3H/cY/3H/cY/3H/cf9xj/cf9x/3GP8/moGyZX6P9x/3GP9x/3H/cY/3H/cf9xj/cf9xSzvcXEL/cY/3H/cf9xj/cf9xj/cf9x/3GP9x/3H/cY/3H/MVQhv6vecf9x/3GP9x/3GP9x/3H/cY/3H/cf9xj/cT6agbJlfv9x/3GP9x/3H/cY/3H/cf9xj/cf9K2exyYf9xj/cf9x/3GP9x/3GP9x/3H/cY/3H/cf9xj/TTvcPEJx/3H/cY/3H/cf9xj/cf9xj/cf9x/3GP9x/3H/cY/3H/OSBRuN+u/3GP9x/3GP9x/3H/cY/3H/cf9xj/cf9xj/cUnZ7GJhcf9x/3GP9x/3GP9x/3H/cY/3H/cf9xj/cf9xj/cf9x/3GP9x/3GP9x/3H/cY/3H/cf9xj/cf9xj/cf9x/3GP9x/3H/cY/3H/cY/3H/M7URvUrucY/3H/cY/3H/cf9xj/cf9x/3GP9x/3GD9EIbC73nH/cY/3H/cY/3H/cf9xj/cf9x/3GP9x/3GP9xNBcBu+j+cf9xj/cf9xj/cf9x/3GP9x/3H/cY/3H/cY/3H/cT6agbJlfv9x/3GP9x/3H/cY/3H/cY/3H/cf9xhHIpyd1v9x/3H/cY/3H/cY/3H/cf9xj/cf9x/3GP9x/3GP9x/3H/cY/3FORmwrmY/3H/cf9xj/cf9xj/cf9x/3GP9x/3H/M7URvkru/3H/cY/3H/cf9xj/cf9xj/cf9x/3GP9xOtVitSqdcf9xj/cf9x/3GP9x/3GP9x/3H/cY/0bArLP1/3H/cY/3H/cY/3H/cf9xj/cf9x/3GP9x/3GP9x/3E6gUG2fr7/cY/3H/cf9xj/cf9x/3GP9x/3GP9x/zO1Eb1K7nGP9x/3GP9x/3H/cY/3H/cf9xj/cf9xj/SHj8iHBx/3H/cY/3H/cY/3H/cf9xj/cf9x/3GP9x/3GP9xSdnsYmFx/3H/cY/3H/cY/3H/cf9xj/cf9x/3GP9x/3FADrwAJP9x/3GP9x/3H/cY/3H/cY/3H/cf9xj/cf9x/3GP9x/3GP9xQxlM3mv/cY/3H/cf9xj/cf9x/3GP9x/3GP9x/3H/cY/3H/cf9xj/cf9xj/cf9Lg4xnx/9x/3GP9x/3H/cY/3H/cY/3H/cf9xj/cf9x/3GP9x/3GEZ4/Khw/3H/cf9xj/cf9xj/cf9x/3GP9x/3H/cY/3H/cY/3H/cf9IePyIcHGP9x/3GP9x/3H/cY/3H/cf9xj/cf9xg3IFG5366P9x/3GP9x/3H/cY/3H/cf9xj/cf9xj/cf9x/3GP9x/3GP9x/3H/cYTOR8Mbhxj/cf9x/3GP9x/3H/cY/3H/cY/3H/cf9xj/cf9xj/cf9x/3GP9x/3H/cY/3H/cY/3H/cf9xj/cf9x/3GP9x/3GCR9KRq4LW5xj/cf9xj/cf9x/3GP9x/3GP9x/3H/cS+VfRoGqC5xj/cf9x/3GP9x/3GP9x/3H/cY/3H/K/vDalBDyXGP9x/3H/cY/3H/cf9xj/cf9xj/cU2czDYzj/cf9x/3GP9x/3GP9x/3H/cY/3H/cTO/Q71AvP9x/3GP9x/3H/cY/3H/cY/3H/cf9xj/Inm0Gvhkvv9xj/cf9xj/cf9x/3GP9x/3H/cY/3EwpMO/Wzxx/3GP9x/3H/cY/3H/cY/3H/cf9xj/cf9x/3GP9x/3GP9x/3EzqDi9V8f/cf9x/3GP9x/3GP9x/3H/cY/3H/cf9CDrzvFHH/cf9xj/cf9xj/cf9x/3GP9x/3GP9x/3H/cYMgazvflMcY/3H/cf9xj/cf9xj/cf9x/3GP9x/3GP9Ct1z0iv9x/3GP9x/3GP9x/3H/cY/3H/cf9xj/NmVku5qbj/cf9xj/cf9x/3GP9x/3H/cY/3H/cY/3H/cf9xNEu8vLRD/3H/cf9xj/cf9x/3GP9x/3GP9x/3FJ2exiYXH/cY/3H/cY/3H/cf9xj/cf9x/3GP9x/3GP9xPOIxtB3Oj/cf9xj/cf9x/3GP9x/3H/cY/3H/NLPRvEwucf9x/3GP9x/3H/cY/3H/cY/3H/cf9xTpzMFjNx/3GP9x/3GP9x/3H/cY/3H/cf9xj/cSsYlipedp2P9x/3GP9x/3H/cY/3H/cf9xj/cf8zrvW9UQpxj/cf9xj/cf9x/3GP9x/3H/cY/3H/cY/3H/cf9xj/cf9x/3GP9x/3GP9x/3H/cY/3H/cY/3H/cf9xj/cf9x/3GP9x/3GP9x/3H/cY/3FNnMw2M4/3H/cY/3H/cf9xj/cf9x/3GP9x/3GP9x/3H/cY/3H/cf9xj/cf9xg84jG0Hc7/cY/3H/cY/3H/cf9xj/cf9x/3GP9x/3GP9x/3H/cY/3H/SSKcfdZx/3GP9x/3GP9x/3H/cY/3H/cf9xj/cf9xg84jG0Hc7/cY/3H/cY/3H/cf9xj/cf9x/3GP9x/3GP9x/3H/SHj8iHBxj/cf9xj/cf9x/3GP9x/3H/cY/3H/cY/3H/cf9xj/cf9xj/TeR8Qbj/cY/3H/cY/3H/cf9xj/cf9x/3GP9x/3GP9x/3H/cY/0rbLGJNcf9x/3GP9x/3H/cY/3H/cY/3H/cf9xj/cf9x/3GP9x/3GP9x/3H/cY/3H/cY/3H/cf9xj/cf9x/3GP9x/3GP9x/3H/cY/3H/cf9xj/cf9xhdntJhcf9xj/cf9xj/cf9x/3GP9x/3H/cY/3H/cY/3H/cf9xj/cf9x/3GP9x/3GDO9BL1C+/9xj/cf9xj/cf9x/3GP9x/3H/cY/3H/cTNtYb2Snv9x/3GP9x/3H/cY/3H/cf9xj/cf9xj/PuDxsx8Oj/cf9x/3GP9x/3GP9x/3H/cY/3H/cTim7rdZEXGP9x/3GP9x/3H/cY/3H/cf9xj/cf9xg84jG0Hc7/cY/3H/cY/3H/cf9xj/cf9x/3GP9x/3GP9x/3H/cYSzvcTEJxj/cf9xj/cf9x/3GP9x/3H/cY/3H/cTYRQ7nuvHH/cY/3H/cf9xj/cf9x/3GP9x/3GP9x/3H/cY/3H/cf9xj/cf9xj/cf9xJA0RKr8u7XGP9x/3H/cY/3H/cY/3H/cf9xj/cf9xgnNUE6jKvscf9xj/cf9x/3GP9x/3H/cY/3H/cY/3H/L+vdGiFCLv9xj/cf9x/3GP9x/3H/cY/3H/cY/3H/cf9xj/cf9xj/cf84b5a5kGn/cf9xj/cf9x/3GP9x/3GP9x/3H/cY/3H/cYO4tztXSMj/cf9xj/cf9x/3GP9x/3H/cY/3H/cY/zIMcb7zjnGP9x/3H/cY/3H/cf9xj/cf9xj/cTXOUbsxrv9xj/cf9x/3GP9x/3H/cY/3H/cY/0h4/Ihwcf9x/3GP9x/3GP9x/3H/cY/3H/cf9xj/cf9xgzvQS9Qvv/cY/3H/cY/3H/cf9xj/cf9x/3GP9x/zIMcb/zjv9x/3GP9x/3H/cY/3H/cf9xj/cf9xj/OSBRuN+u/3H/cY/3H/cf9xj/cf9x/3GP9x/3GP9x/3H/cY/zYVwbrqPnH/cY/3H/cY/3H/cf9xj/cf9xj/cf9x/3GP9x/3H/cY/3H/cY/3H/cf9xj/cf8xUuGwvR7/cf9xj/cf9x/3GP9x/3H/cY/3H/cY/3H/cf9xj/cf9xj/cUG3XOSKcf9xj/cf9xj/cf9x/3GP9x/3H/cY/3H/cY/3H/cf9xj/cf9xj/cf9x/3GP9x/3H/cYNsrSujUt/3GP9x/3H/cY/3H/cf9xj/cf9xj/cf9x/zwmBbXZ+v9x/3GP9x/3H/cY/3H/cY/3H/cf9xj/StnscmH/cf9x/3GP9x/3GP9x/3H/cY/3H/cY/3H/T5zMJjP/cf9x/3GP9x/3H/cY/3H/cY/3H/cTCkw79bPHH/cY/3H/cY/3H/cf9xj/cf9x/3GP9x/3GP9x/3H/cUQZTL5rcf9x/3GP9x/3H/cY/3H/cY/3H/cf9xj/cf9x/3GP9x/3GP9xP0QhsLvecY/3H/cY/3H/cf9xj/cf9x/3GP9x/3GP9x/3E9M9OzzCz/cY/3H/cY/3H/cf9xj/cf9x/3GP9x/3GP9x/0h4/Ihwcf9xj/cf9xj/cf9x/3GP9x/3H/cY/3H/cY/3E0FcG86j7/cY/3H/cf9xj/cf9xj/cf9x/3GP8/M9OxzCxx/3GP9x/3H/cY/3H/cf9xj/cf9xj/cf9x/3GP9x/3FADrwAJP9x/3GP9x/3H/cY/3H/cf9xj/cf9xj/cf9x/3GP9x/3GP9Eb6zJBXH/cY/3H/cf9xj/cf9x/3GP9x/3GP9x/zGkw7BrPP9x/3GP9x/3GP9x/3H/cY/3H/cf9xNGnivJYd/3GP9x/3H/cY/3H/cY/3H/cf9xj/cSPDmRrTxm7/cf9xj/cf9xj/cf9x/3GP9x/3H/cYPCBHs9+4cY/3H/cY/3H/cf9xj/cf9x/3GP9x/z98W7KDpI/3H/cf9xj/cf9xj/cf9x/3GP9x/3H/PNHjtS4cj/cf9xj/cf9x/3GP9x/3GP9x/3H/cYMF5TsLGsj/cf9x/3GP9x/3H/cY/3H/cY/3H/cf8tiu0aR1Eu/3H/cf9xj/cf9x/3GP9x/3GP9x/3H/cY/3H/cY/3H/cf9xj/cf9x/3GP9xOSzCttM9cY/3H/cf9xj/cf9x/3GP9x/3GP9x/3E+moGyZX7/cf9xj/cf9x/3GP9x/3GP9x/3H/cY/3H/cY/3H/cf9xj/cf9x/3GP9x/3GP9x/3H/cY/3H/cf9xj/cf9xj/cUqDjFfHcf9x/3GP9x/3H/cY/3H/cY/3H/cf9xRcCss/X/cf9x/3GP9x/3GP9x/3H/cY/3H/cf9xj/cf9xj/NG1hvZKe/3GP9x/3H/cY/3H/cf9xj/cf9xj/cf9x/0h4/IhwcY/3H/cY/3H/cf9xj/cf9x/3GP9x/zRYlbynanGP9x/3H/cY/3H/cf9xj/cf9xj/cS6gFxoV/o5x/3GP9x/3H/cY/3H/cf9xj/cf9xj/cf8qMlgafNp+/3H/cf9xj/cf9x/3GP9x/3GP9x/3H/cY/3H/cf9xj/cTKz0b5MLv9x/3H/cY/3H/cf9xj/cf9xj/cf9x/0073DxCcf9xj/cf9xj/cf9x/3GP9x/3H/cY/3EsS5gaS0Z+j/cf9x/3GP9x/3H/cY/3H/cY/3H/cf9xj/cf9xXZ7TYf9x/3GP9x/3H/cY/3H/cY/3H/cf9xj/cf9x/3GP9x/3GP9x/zRtYb2Sno/3H/cf9xj/cf9x/3GP9x/3GP9x/3H/cTS9BLtC+3GP9x/3H/cY/3H/cf9xj/cf9xj/cTCkw79bPHH/cf9xj/cf9xj/cf9x/3GP9x/3H/cY/3H/cY/3H/cf9xNL0Eu0L7cY/3H/cf9xj/cf9x/3GP9x/3GP9x/3H/cYP0Lhsb0e/3GP9x/3GP9x/3H/cY/3H/cY/3Ex8Oe/Dxj/cY/3H/cY/3H/cf9xj/cf9x/3GP9x/3GDAMcbAEjv9xj/cf9x/3GP9x/3H/cY/3H/cY/3H/cUcinJ3W/3GP9x/3H/cY/3H/cY/3H/cf9xj/cf88Ydu1niT/cf9x/3GP9x/3H/cY/3H/cY/3H/cf9xMQxxvvOOcf9xj/cf9x/3GP9x/3GP9x/3H/cY/3H/cY/zcf87rgDP9xj/cf9x/3GP9x/3GP9x/3H/cY/3H/cTcbdbnkiv9xj/cf9x/3GP9x/3H/cY/3H/cY/3H/cf9xj/cf9x/3GP9x/3GP9x/3H/cY/zsoRLbXu/9xj/cf9x/3GP9x/3GP9x/3H/cY/3E4IFG3365x/3GP9x/3H/cY/3H/cY/3H/cf9xj/cf8+4jGzHc7/cf9xj/cf9x/3GP9x/3GP9x/3H/cY/3EwDHGwBI6P9x/3H/cY/3H/cY/3H/cf9xj/cf9xgxtRG/Su7/cf9xj/cf9x/3GP9x/3GP9x/3H/cY/3H/cY/3H/cf9xj/cf9x/3GEZ4/Khw/3H/cY/3H/cf9xj/cf9xj/cf9x/3GP8wTQaxwvn/cY/3H/cf9xj/cf9x/3GP9x/3GP9x/3H/cY/3H/cY/3H/cf9xj/cf9entNhj/cf9xj/cf9x/3GP9x/3H/cY/3H/cY/3H/cf9xj/cf9xj/cf9x/3GEMZTN5r/3H/cY/3H/cf9xj/cf9x/3GP9x/3GP9Eb6zJBXH/cY/3H/cf9xj/cf9xj/cf9x/3GP9x/3H/cY/3H/cY/3E516G3KF7/cf9xj/cf9x/3GP9x/3GP9x/3H/cY/zoX9rboCXH/cf9xj/cf9x/3GP9x/3GP9x/3H/OSBRuN+uj/cf9x/3GP9x/3H/cY/3H/cY/3H/Mgxxv/OO/3H/cf9xj/cf9x/3GP9x/3GP9x/zwf6bTgFnGP9x/3H/cY/3H/cf9xj/cf9xj/cUjbLIJN/3H/cY/3H/cf9xj/cf9x/3GP9x/3GP9x/3H/cY/3H/cf9xj/cf9xj/cf9x/3GP9xRyKcndb/cf9xj/cf9xj/cf9x/3GP9x/3H/cY/3H/cY/3H/cf9xj/cf9xj/cUcinJ3W/3H/cY/3H/cf9xj/cf9x/3GP9x/3GP9x/3E1zlG7Ma6P9x/3H/cY/3H/cf9xj/cf9xj/cf9x/3GP9x/3GP9x/3H/cY/3H/RsCss/X/cY/3H/cf9xj/cf9xj/cf9x/3GP9x/3FOnMwWM3H/cY/3H/cf9xj/cf9x/3GP9x/3GP9x/3H/cY/3H/cY/3H/cf9xhJg4x3x4/3H/cf9xj/cf9x/3GP9x/3GP9x/3H/cY/3H/cY/3H/cf9xhHIpyd1v9x/3H/cY/3H/cf9xj/cf9xj/cf9x/3GP9x/3GP9x/3H/StnscmH/cY/3H/cf9xj/cf9xj/cf9x/3GP9x/3GP9x/3H/RsCss/WP9x/3H/cY/3H/cf9xj/cf9xj/cf9x/3GP9x/3GP9x/3E+moGyZX7/cf9xj/cf9x/3GP9x/3GP9x/3H/cY/3FADrz/FHGP9x/3H/cY/3H/cY/3H/cf9xj/cTfIk7g3bHGP9x/3GP9x/3H/cY/3H/cf9xj/cTd2sbiJTnGP9x/3H/cY/3H/cf9xj/cf9xj/cf9x/zFS4bC9Hv9x/3GP9x/3GP9x/3H/cY/3H/cY/3EwXlOwsayP9x/3GP9x/3H/cY/3H/cf9xj/cf9xj/NRcBvOj+/3H/cY/3H/cY/3H/cf9xj/cf9x/3GP9x/3GP9x/3H/cY/3E0FwG76P5xj/cf9x/3GP9x/3H/cY/3H/cY/3H/cf9xj/cf9xj/cf9x/3FLO9xcQv9xj/cf9x/3GP9x/3GP9x/3H/cY/3E/RCGxu97/cf9x/3GP9x/3H/cY/3H/cY/3H/cf9IePyIcHGP9x/3GP9x/3H/cY/3H/cf9xj/cTKz0b5MLv9x/3H/cY/3H/cf9xj/cf9xj/cf9x/3GP9xNc5RuzGu/3GP9x/3H/cY/3H/cY/3H/cf9xj/cf9xj/cf9x/3GP9x/3H/cY/3H/cUjbLIJN/3GP9x/3H/cY/3H/cY/3H/cf9xj/cf9xj/cf9x/3GP9x/3H/cY/3H/cY/3H/cf9xj/cf9x/3GP9x/3GP9x/3H/cYPOIxtB3Oj/cf9x/3GP9x/3H/cY/3H/cY/3H/cf9xj/cf9xj/cf9x/0uDjGfH/3GP9x/3H/cY/3H/cf9xj/cf9xj/cf9x/3GP8+4jGzHc7/cf9x/3GP9x/3H/cY/3H/cY/3H/cf9xhCb6zpBf9x/3GP9x/3GP9x/3H/cY/3H/cf81bWG7kp5x/3H/cY/3H/cY/3H/cf9xj/cf9x/yRs2xrZMk7/cf9xj/cf9x/3GP9x/3GP9x/3H/cT2JNLJ2y3H/cf9xj/cf9x/3GP9x/3GP9x/3H/cTcdtLjiS3H/cY/3H/cY/3H/cf9xj/cf9xj/cThw87iPDP9xj/cf9x/3GP9x/3GP9x/3H/cY/3E94jGyHc5x/3H/cY/3H/cf9xj/cf9xj/cf9x/3GP9x/3GP9x/3H/cTnAlrc/af9xj/cf9x/3GP9x/3GP9x/3H/cY/zZlZLuam4/3H/cf9xj/cf9xj/cf9x/3GP9x/3GDIEdL77i/9xj/cf9xj/cf9x/3GP9x/3GP9x/3EsniQ6Nh28cf9x/3GP9x/3H/cY/3H/cY/3H/cf86cPO3jwz/cf9xj/cf9x/3GP9x/3H/cY/3H/cS6tMjolLNz/cf9x/3GP9x/3H/cY/3H/cY/3H/cf9xNs5RuTGucf9x/3GP9x/3H/cY/3H/cY/3H/cf9xj/cf9NO9w8QnH/cY/3H/cf9xj/cf9x/3GP9x/3GP9x/3H/cYPOIxtB3Oj/cf9x/3GP9x/3H/cY/3H/cY/3H/cf9xj/cf9xMrURvUrucf9x/3GP9x/3H/cY/3H/cY/3H/cf9xj/cf9xMpNsvmyTj/cf9x/3GP9x/3H/cY/3H/cY/3H/cf9xj/cf9xj/cf9x/3GDbMErkz7XH/cY/3H/cf9xj/cf9x/3GP9x/3GP81pvi7WQdx/3GP9x/3GP9x/3H/cY/3H/cY/3E7OZG1xm6P9x/3GP9x/3H/cY/3H/cY/3H/cf81v0O7QLxx/3GP9x/3H/cY/3H/cf9xj/cf9xj/cf9x/3GP9x/3GP9x/3FCb6zpBY/3H/cf9xj/cf9x/3GP9x/3GP9x/3H/cY/3H/cY/3H/TTvcPEJx/3H/cY/3H/cf9xj/cf9xj/cf9x/3GDG1Eb9K7v9xj/cf9x/3GP9x/3H/cY/3H/cY/3H/cf9xj/cf9xj/cf9FGUy+a3H/cY/3H/cY/3H/cf9xj/cf9x/3GP9x/3GP9x/3H/cY/3H/cY/3H/cf9xj/cf9x/3GP9xSz0cTC5x/3H/cY/3H/cf9xj/cf9xj/cf9x/3FBt1z0iv9x/3GP9x/3H/cY/3H/cY/3H/cf9xj/cf9x/3GP9x/3GP9x/3H/cY/zfOUbkxrnH/cY/3H/cf9xj/cf9xj/cf9x/3GP9x/z7iMbMdzv9x/3GP9x/3H/cY/3H/cY/3H/cf9xj/cf9xj/cf9xPIk0tHbL/3GP9x/3GP9x/3H/cY/3H/cY/3H/cf8xVCG/q95x/3H/cY/3H/cY/3H/cf9xj/cf9xj/cS3vXBohCj5x/3H/cY/3H/cf9xj/cf9xj/cf9x/3GP9x/3H/cY/3H/cY/3H/cf9xj/cf9xj/cf9x/0rZ7HJh/3GP9x/3H/cY/3H/cY/3H/cf9xj/cf9IePyIcHGP9x/3H/cY/3H/cf9xj/cf9xj/cf9x/ylwGDp4/nxx/3H/cY/3H/cY/3H/cf9xj/cf9xj/cUXArKP1cf9xj/cf9x/3GP9x/3H/cY/3H/cY/3H/NhXBuuo+cY/3H/cf9xj/cf9xj/cf9x/3GP9x/3GP9x/0h4/Ihwcf9xj/cf9x/3GP9x/3GP9x/3H/cY/3H/cY/3H/cf9xj/cf9x/z7iMbMdzv9xj/cf9x/3GP9x/3GP9x/3H/cY/3H/cf9xj/cf81S7y8tEP/cY/3H/cY/3H/cf9xj/cf9x/3GP9x/3GP9x/3H/cY/3H/cf9xj/cf9xj/cf9x/3GP9x/3GP9x/3H/cY/3H/cTG1Eb9K7o/3H/cY/3H/cf9xj/cf9xj/cf9x/3GEAOvP8Ucf9xj/cf9x/3GP9x/3GP9x/3H/cY/3ExtRG/Su6P9x/3H/cY/3H/cf9xj/cf9xj/cf9x/zdjJbqc2v9xj/cf9x/3GP9x/3GP9x/3H/cY/3H/LP50GlAYvv9x/3GP9x/3H/cY/3H/cY/3H/cf9xj/MUvGv7Q5cY/3H/cf9xj/cf9x/3GP9x/3GP9x/zoX9rboCXH/cY/3H/cf9xj/cf9x/3GP9x/3GP9x/3H/cY/3H/cY/3H/cTKqd75ViI/3H/cf9xj/cf9xj/cf9x/3GP9x/3H/cTA0u7/LRHH/cf9xj/cf9x/3GP9x/3GP9x/3H/cY/3H/cUXArKP1cY/3H/cY/3H/cf9xj/cf9x/3GP9x/3GP9x/3H/cY/3H/cY/3H/cf9xj/cf9GwKyz9f9xj/cf9x/3GP9x/3GP9x/3H/cY/3H/cY/3H/Nx/zuuAMj/cf9x/3GP9x/3GP9x/3H/cY/3H/cY/3H/cf9xj/cf9x/3GP9x/3GP9x/3H/cY/3H/cf9xj/cf9xj/cf9x/3GP9x/3GP9x/0bArLP1/3GP9x/3H/cY/3H/cf9xj/cf9xj/cf9x/3GDNUF72r6P9x/3GP9x/3H/cY/3H/cY/3H/cf9xgx6cy/FjP/cf9xj/cf9x/3GP9x/3GP9x/3H/cY/3E4IFG3365x/3GP9x/3H/cY/3H/cY/3H/cf9xj/cf9xj/cf9xMKTDv1s8cf9xj/cf9x/3GP9x/3GP9x/3H/cY/3E8OZGzxm5x/3H/cY/3H/cY/3H/cf9xj/cf9xj/cf8+4jGzHc7/cf9x/3GP9x/3GP9x/3H/cY/3H/cYIpCXKub2jf9x/3GP9x/3H/cY/3H/cf9xj/cf9xj/cf9xNsrSujUtj/cf9x/3GP9x/3GP9x/3H/cY/3H/cY/zIMcb7zjnH/cY/3H/cY/3H/cf9xj/cf9xj/cf9x/0073DxCcf9xj/cf9x/3GP9x/3GP9x/3H/cY/3H/cY/3H/cf9xj/cf9x/3GP9x/3GDURQ7vuvP9x/3GP9x/3GP9x/3H/cY/3H/cY/3H/cf9xj/cf9x/3GP9x/3GP9x/3H/cYQxlM3mv/cf9xj/cf9x/3GP9x/3GP9x/3H/cY/3H/cf9xj/cf9xj/cf9x/3GP9x/3H/cY/3EqtGcqVLmNcf9x/3GP9x/3GP9x/3H/cY/3H/cY/3E/eNywhyNx/3GP9x/3GP9x/3H/cY/3H/cY/3H/cf82pLm6W0Zx/3H/cY/3H/cY/3H/cf9xj/cf9xj/cf9x/3E/6iSwFdtxj/cf9xj/cf9x/3GP9x/3GP9x/3H/cY/3FI2yyCTf9x/3GP9x/3H/cY/3H/cf9xj/cf9xj/cf9x/3GP9x/3GP9x/3H/cUnZ7GJhcY/3H/cf9xj/cf9xj/cf9x/3GP9x/3GP9x/3H/cY/3H/cf9xj/cf9xj/cf9x/3GP9x/3H/cY/3H/cY/3H/cf9xj/cf9xj/cf9x/3GP9x/3H/cY/3H/cY/3H/cf9xj/cf9x/3GP9x/3GP9x/3H/cY/3H/cUs73FxC/3GP9x/3H/cY/3H/cf9xj/cf9xj/cf84drG5iU7/cY/3H/cf9xj/cf9xj/cf9x/3GP9x/3E/mEKwZ71x/3GP9x/3GP9x/3H/cY/3H/cf9xj/cTII8r33DXH/cf9xj/cf9x/3GP9x/3GP9x/3H/cY/3H/cY/3E6gUG2fr7/cf9x/3GP9x/3GP9x/3H/cY/3H/cY/3FNnMw2M4/3H/cf9xj/cf9x/3GP9x/3GP9x/3H/cY/3H/cY/3H/MIjcsYcj/3GP9x/3GP9x/3H/cY/3H/cY/3H/cf9xj/cf9x/3GP9xSoOMV8dx/3H/cY/3H/cY/3H/cf9xj/cf9xg84jG0Hc7/cY/3H/cf9xj/cf9xj/cf9x/3GP9xSzvcXEL/cf9xj/cf9x/3GP9x/3H/cY/3H/cY/3EzayK9lN3/cY/3H/cY/3H/cf9xj/cf9xj/cf9x/3GE2czDYz/3GP9x/3H/cY/3H/cY/3H/cf9xj/cf9xj/cTG1Eb9K7v9xj/cf9x/3GP9x/3GP9x/3H/cY/3H/cT0z07PMLI/3H/cf9xj/cf9x/3GP9x/3GP9x/3H/cY/3H/cYQm+s6QX/cf9xj/cf9x/3GP9x/3H/cY/3H/cY/3H/cf9xj/cf9xj/cf9x/3GP9x/0+czCYz/3H/cf9xj/cf9xj/cf9x/3GP9x/3GP9x/3H/cY/3FNnMw2M4/3H/cf9xj/cf9xj/cf9x/3GP9x/3GP9x/3H/cYPpqBsWV+cY/3H/cf9xj/cf9xj/cf9x/3GP9x/3H/NRcBvOj+j/cf9xj/cf9x/3GP9x/3GP9x/3H/cY/3E3sYi4Tndx/3GP9x/3GP9x/3H/cY/3H/cf9xOAIrt/3Ucf9xj/cf9xj/cf9x/3GP9x/3GP9x/3H/SHj8iHBxj/cf9x/3GP9x/3GP9x/3H/cY/3H/cTw5kbPGbnH/cY/3H/cY/3H/cf9xj/cf9xj/cf9x/0kinH3WcY/3H/cf9xj/cf9x/3GP9x/3GP9x/3H/cY/3H/cY/3H/cf9xgrangqWVh9j/cf9x/3GP9x/3H/cY/3H/cY/3H/cf9xj/cf9xj/cf9x/3GP9x/3H/cY/3H/cY/3H/cf9xj/cf9x/3GP871WK2Kp3/cf9xj/cf9xj/cf9x/3GP9x/3GP9x/3FGePyocP9xj/cf9x/3GP9x/3GP9x/3H/cY/3H/cYObc8t0jD/3GP9x/3H/cY/3H/cf9xj/cf9xj/cf9x/3GP9x/3GDeoLrlX0f9x/3H/cY/3H/cf9xj/cf9xj/cf9x/3GP9x/3H/PChEtNe7cf9x/3GP9x/3GP9x/3H/cY/3H/cf9xj/cTsGn7T5YHH/cY/3H/cY/3H/cf9xj/cf9x/3GP9x/3GP9x/3H/cY/3H/cY/3H/cUjbLIJN/3H/cY/3H/cY/3H/cf9xj/cf9x/3GP9x/3GP9x/3H/cY/3H/cY/3H/cf9xg2ytK6NS3/cf9xj/cf9xj/cf9x/3GP9x/3H/cY/3H/RG+s2QX/cf9x/3GP9x/3H/cY/3H/cY/3H/cf9xj/cf9x/3GP9x/3GP9x/3H/cY/3H/cSeTUhqGyt5x/3GP9x/3H/cY/3H/cY/3H/cf9xj/cf9xj/cf83H/O64AyP9x/3H/cY/3H/cY/3H/cf9xj/cf9xj/cf9x/3E4IFG3365xj/cf9xj/cf9x/3GP9x/3GP9x/3H/cY/3E/RCGwu95xj/cf9xj/cf9x/3GP9x/3GP9x/3H/cY/0rZ7HJh/3H/cf9xj/cf9xj/cf9x/3GP9x/3GP9x/zO1Eb1K7nGP9x/3H/cY/3H/cY/3H/cf9xj/cf9xj/OSBRuN+u/3H/cf9xj/cf9xj/cf9x/3GP9x/3GP9x/3H/NRcBvOj+j/cf9x/3GP9x/3GP9x/3H/cY/3H/cY/3H/cf9xj/cf9x/0O3XNSKcf9x/3GP9x/3H/cY/3H/cY/3H/cf9xj/cf9xj/cf9x/3GP9x/3H/cY/3H/cY/3H/TeR8QbiP9x/3GP9x/3H/cY/3H/cY/3H/cf9xj/NRcBvOj+/3H/cY/3H/cY/3H/cf9xj/cf9xj/cf9xL4i4Wgd0enH/cY/3H/cY/3H/cf9xj/cf9x/3GP85GTa45sn/cf9xj/cf9x/3GP9x/3H/cY/3H/cSv1BmpQr5n/cf9x/3GP9x/3GP9x/3H/cY/3H/cf9xj/cTPjD70c8P9x/3H/cY/3H/cf9xj/cf9xj/cf9x/3E2zlG5Ma5x/3H/cY/3H/cf9xj/cf9xj/cf9x/3GP9xN2+WuJBpcf9xj/cf9x/3GP9x/3H/cY/3H/cY/3H/ISf2Sv2Am3GP9x/3H/cY/3H/cf9xj/cf9xj/cf9x/3E1ZWS7mpv/cY/3H/cf9xj/cf9xj/cf9x/3GP9x/3EzbWG9kp7/cf9x/3GP9x/3GP9x/3H/cY/3H/cY/3H/PHjmtYcZ/3H/cf9xj/cf9xj/cf9x/3GP9x/3GP9xNBXBvOo+/3GP9x/3H/cY/3H/cY/3H/cf9xj/cf9x/3GP9xQA68/xRxj/cf9xj/cf9x/3GP9x/3GP9x/3H/cY/3H/cf9xKkXkGluhvnGP9x/3GP9x/3H/cY/3H/cY/3H/cf9xg6gUG1fr5xj/cf9xj/cf9x/3GP9x/3GP9x/3H/cT9EIbG73v9x/3GP9x/3GP9x/3H/cY/3H/cY/3H/cTl+pLeBW/9x/3H/cY/3H/cY/3H/cf9xj/cf9x/zJJh762eHH/cY/3H/cf9xj/cf9x/3GP9x/3GP9MO9xcQo/3H/cf9xj/cf9xj/cf9x/3GP9x/3E0FwG76P5xj/cf9xj/cf9x/3GP9x/3GP9x/3H/cY/zMGs775TI/3H/cf9xj/cf9xj/cf9x/3GP9x/3GP82FcG66j5x/3GP9x/3H/cY/3H/cY/3H/cf9xj/cf9x/0+czCYz/3H/cY/3H/cY/3H/cf9xj/cf9xj/cf9x/3GP9x/3H/cY/3H/cY/3H/cf9xj/cf9x/3GP9x/3GP9x/3H/cY/3H/cY/3H/cf9xj/cf9x/3GP9xRno8mFxx/3GP9x/3H/cY/3H/cY/3H/cf9xj/cf9xj/cf9x/3GP9x/3H/cY/3H/cY/3H/cf9xj/cf9x/3GP9x/3GP9x/3H/cY/3H/cY/3H/cf9xj/cf9x/3GP9x/3GP9x/3H/cY/3H/cf9xj/cf9xj/cf9x/3GP9x/3GP9x/3H/cY/3H/TTvcPEJx/3H/cY/3H/cY/3H/cf9xj/cf9xj/cf9x/3GP9x/3H/RsCss/WP9x/3H/cY/3H/cY/3H/cf9xj/cf9xj/cf9x/3GP9xTZzMNjOP9x/3H/cY/3H/cY/3H/cf9xj/cf9xj/cf9x/3GP9x/3FHIpyd1v9xj/cf9x/3GP9x/3GP9x/3H/cY/3H/cY/3H/cf9xj/cf9xTOR8Qbj/cf9xj/cf9x/3GP9x/3GP9x/3H/cY/3H/cY/3H/cf9xOoFBtn6+/3GP9x/3GP9x/3H/cY/3H/cY/3H/cf9xMrURvUrucf9x/3GP9x/3GP9x/3H/cY/3H/cY/3H/cf9xj/cf9x/0RvrNkF/3H/cf9xj/cf9xj/cf9x/3GP9x/3GP9x/zO1Eb1K7nGP9x/3H/cY/3H/cY/3H/cf9xj/cf9xj/cf9x/3FADrwAJP9x/3GP9x/3H/cY/3H/cY/3H/cf9xj/cf9xj/cf9x/3GP9x/3FKg4xXx3H/cY/3H/cf9xj/cf9xj/cf9x/3GP9x/3GP9xRcCso/Vx/3GP9x/3H/cY/3H/cf9xj/cf9xj/cf9x/3GP9x/3GP9x/3H/cT3iMbIdznH/cY/3H/cY/3H/cf9xj/cf9xj/cf9x/3GP9xSdnsYmFx/3H/cY/3H/cY/3H/cf9xj/cf9xj/cf9x/3GP9x/3H/cY/3H/R3o8qFz/cY/3H/cf9xj/cf9xj/cf9x/3GP9x/3GP9x/3H/RsCss/WP9x/3H/cY/3H/cf9xj/cf9xj/cf9x/3GP9x/3GP9x/3H/cY/3H/SSKcfdZx/3GP9x/3H/cY/3H/cY/3H/cf9xj/cf9xj/cf9x/3GP9x/3H/cY/3H/cY/3H/cf9xj/cf9x/3GP9x/3GP9x/3H/cY/3H/cY/3H/cf9xj/RG+syQVx/3GP9x/3H/cY/3H/cY/3H/cf9xj/cf9xj/cUmDjHfHj/cf9xj/cf9x/3GP9x/3H/cY/3H/cY/3H/cf9xj/cf9xj/cf9x/3GP9x/3H/cY/0K3XPSK/3GP9x/3H/cY/3H/cY/3H/cf9xj/cf9xj/cf9x/3GP9x/3H/cY/0kinH3Wcf9x/3GP9x/3GP9x/3H/cY/3H/cY/3H/cf9xj/cf9x/3GP9x/3GP9AVmwLmXH/cY/3H/cY/3H/cf9xj/cf9xj/cf9x/3GP9x/3H/cY/3H/cY/3H/cf9xj/cf9x/3GP9x/3GP9x/3H/cY/3H/cY/3H/cf9xj/cf9x/3GP9x/3GP9x/3H/cY/3H/cf9xj/cf9xj/cf9x/3GP9x/3GP9x/3H/N85RuTGucY/3H/cY/3H/cf9xj/cf9xj/cf9x/3GP9K2exyYf9x/3H/cY/3H/cY/3H/cf9xj/cf9xj/cf9x/3GP9x/3H/cY/0+czBYzcY/3H/cY/3H/cf9xj/cf9xj/cf9x/3GDG1Eb9K7v9x/3GP9x/3GP9x/3H/cY/3H/cY/3H/cTAMcbAEjo/3H/cY/3H/cf9xj/cf9xj/cf9x/3GP81FwG86P7/cf9xj/cf9xj/cf9x/3GP9x/3GP9x/3H/cY/3H/cf9xj/cf9xhADrz/FHH/cY/3H/cf9xj/cf9xj/cf9x/3GP9x/z4X7LPoE/9x/3H/cY/3H/cY/3H/cf9xj/cf9x/3E7jbK1ck2P9x/3GP9x/3H/cY/3H/cf9xj/cf9xj/cf9x/3ExCjK/9c3/cY/3H/cf9xj/cf9xj/cf9x/3GP9xNh/zueAMcY/3H/cY/3H/cf9xj/cf9xj/cf9x/yghCxqd707/cY/3H/cY/3H/cf9xj/cf9xj/cf9x/yjJTRqDay5x/3H/cY/3H/cf9xj/cf9xj/cf9x/3GP9x/3GP80sZK8Tm1xj/cf9x/3GP9x/3H/cY/3H/cY/3H/cf9xj/cf9x/3GP9x/3GP9x/3H/cY/3H/cYSj0cbC7/cY/3H/cf9xj/cf9xj/cf9x/3GP9x/3EqeZAqWGb9cf9xj/cf9x/3GP9x/3GP9x/3H/cY/3EouiUqdF2tcY/3H/cY/3H/cf9xj/cf9xj/cf9x/3GP9x/3H/cYMgR0vvuLj/cf9xj/cf9x/3GP9x/3H/cY/3H/StssYk1x/3GP9x/3H/cY/3H/cY/3H/cf9xj/cf9xOoFBtn6+/3GP9x/3H/cY/3H/cY/3H/cf9xj/cf9AVmwbmf9x/3H/cY/3H/cY/3H/cf9xj/cf9x/3GP9x/3GP9x/3H/cY/3H/cY/3H/cf9xj/cSueJDpWHbyP9x/3H/cY/3H/cY/3H/cf9xj/cf9xj/NAR0vPuLcY/3H/cY/3H/cf9xj/cf9xj/cf9x/3GP9x/3H/cUnZ7GJhcY/3H/cY/3H/cf9xj/cf9xj/cf9x/3GP9x/3FGejyYXHGP9x/3H/cY/3H/cf9xj/cf9xj/cf80WJW8p2px/3GP9x/3GP9x/3H/cY/3H/cf9xj/cTQXAbvo/nGP9x/3H/cY/3H/cY/3H/cf9xj/cf89i3O0dIz/cY/3H/cf9xj/cf9xj/cf9x/3GP9xMrPRvUwucY/3H/cY/3H/cf9xj/cf9xj/cf9x/3E4xlS3Oatx/3GP9x/3H/cY/3H/cY/3H/cf9xj/cf89OZG0xm7/cf9xj/cf9xj/cf9x/3GP9x/3H/cY/3H/PuIxsx3O/3H/cY/3H/cY/3H/cf9xj/cf9x/3GP9x/0h4/IhwcY/3H/cf9xj/cf9xj/cf9x/3GP9x/3H/cY/zUXAbzo/v9xj/cf9x/3GP9x/3GP9x/3H/cY/3H/cf8yDHG/847/cf9xj/cf9xj/cf9x/3GP9x/3H/cY/3FNnMw2M4/3H/cY/3H/cf9xj/cf9xj/cf9x/3GP8wVCGxu97/cY/3H/cY/3H/cf9xj/cf9xj/cf9x/3GP9xOHDzuI8M/3GP9x/3GP9x/3H/cY/3H/cY/3H/cf9xNc5RuzGuj/cf9xj/cf9x/3GP9x/3GP9x/3H/cY/3H/cf9xj/cf9xj/MaTDsGs8/3H/cf9xj/cf9xj/cf9x/3GP9x/3H/cY/3H/INOPWhPHCv9xj/cf9xj/cf9x/3GP9x/3H/cY/3H/cTzflLMga3H/cf9xj/cf9x/3GP9x/3GP9x/3H/cYQxlM3mv/cf9xj/cf9x/3GP9x/3GP9x/3H/cY/3EzbWG8kp5xj/cf9x/3GP9x/3GP9x/3H/cY/3H/cf8ztRG+Su7/cf9xj/cf9x/3GP9x/3GP9x/3H/cY/3H/cf9xj/cf9xhEwKzD9Y/3H/cY/3H/cf9xj/cf9xj/cf9x/3GP9x/3H/cY/3H/cY/3H/cf9xhdntJhcf9xj/cf9xj/cf9x/3GP9x/3GP9x/3H/cY/3H/cUs73FxC/3H/cY/3H/cY/3H/cf9xj/cf9xj/cf9x/3GP9x/3H/cY/3H/cY/0EOvAAk/3GP9x/3H/cY/3H/cY/3H/cf9xj/cf9x/3GP9x/3GP86LMK30z3/cf9xj/cf9x/3GP9x/3GP9x/3H/cY/3H/cY/3H/cf9xj/cf9x/3GP9x/3GP87gUG2fr6P9x/3GP9x/3H/cY/3H/cf9xj/cf9xj/PYtztHSM/3H/cY/3H/cf9xj/cf9xj/cf9x/3GP9x/yPQchri+N7/cY/3H/cf9xj/cf9xj/cf9x/3GP9x/3ExtRG/Su6P9x/3GP9x/3H/cY/3H/cY/3H/cf9xj/cf9x/3GP9x/zD8Y7ATnHH/cY/3H/cY/3H/cf9xj/cf9xj/cf9x/3GP9x/3H/cYPOIxtB3Oj/cf9x/3GP9x/3GP9x/3H/cY/3H/cf9xPeIxsh3OcY/3H/cf9xj/cf9xj/cf9x/3GP9x/3H/cYTZzMNjP/cY/3H/cY/3H/cf9xj/cf9xj/cf9x/3GP9x/3H/cY/3H/cUs73FxC/3GP9x/3H/cY/3H/cY/3H/cf9xj/cf9x/3GP9MO9xcQo/3H/cY/3H/cf9xj/cf9xj/cf9x/3GP9x/3H/cYMVwUv6Pr/3H/cf9xj/cf9xj/cf9x/3GP9x/3H/cY/0bArLP1/3H/cY/3H/cY/3H/cf9xj/cf9xj/cf9x/3GP9x/3H/cY/3H/cY/0UZTL5rcf9x/3GP9x/3GP9x/3H/cY/3H/cY/3H/cf9xj/cf9x/3GP8ztRG9Su5xj/cf9x/3GP9x/3GP9x/3H/cY/3H/cf9xj/cf9xj/cf9BDrwAJI/3H/cf9xj/cf9xj/cf9x/3GP9x/3H/cY/3H/cY/3FFwKyj9XH/cY/3H/cf9xj/cf9xj/cf9x/3GP9x/3H/cY/3H/cUJvrOkFj/cf9xj/cf9x/3GP9x/3GP9x/3H/cTnXobcoXo/3H/cf9xj/cf9xj/cf9x/3GP9x/3H/cY/3H/StnscmH/cY/3H/cf9xj/cf9xj/cf9x/3GP9x/3H/PzPTscwscY/3H/cY/3H/cf9xj/cf9xj/cf9x/3E6gUG2fr7/cY/3H/cY/3H/cf9xj/cf9xj/cf9x/3GP9x/3FOnMwWM3H/cf9xj/cf9xj/cf9x/3GP9x/3GP9x/3H/cY/3H/cf9xj/cf9xj/cf9x/3GP9x/3H/cY/3H/cY/3H/cf9xj/cf9xj/cf9x/3GP9x/3H/cY/3H/cY/3H/cf9xhBt1zkinH/cY/3H/cf9xj/cf9xj/cf9x/3GP9x/3H/cY/3FFwKyj9XH/cY/3H/cY/3H/cf9xj/cf9xj/cf9x/3GP9x/3H/cY/3H/cY/3H/cUcinJ3W/3GP9x/3H/cY/3H/cY/3H/cf9xj/cf9x/3GP9x/3GP9x/3H/cY/3H/cf9MPRxcLv9xj/cf9x/3GP9x/3GP9x/3H/cY/3H/cf9xj/cf9xj/cf9x/0UZTL5rcY/3H/cY/3H/cf9xj/cf9xj/cf9x/3GP9x/3H/cY/3E0Z6O8mFyP9x/3GP9x/3H/cY/3H/cY/3H/cf9xj/cf9x/3GP9x/3GP9x/3FLO9xcQv9x/3GP9x/3GP9x/3H/cY/3H/cf9xj/cf9xRnj8qHCP9x/3H/cY/3H/cY/3H/cf9xj/cf9x/3GCMWexremE7/cY/3H/cf9xj/cf9x/3GP9x/3GP9x/y4yTho82x7/cY/3H/cf9xj/cf9xj/cf9x/3GP9x/3H/ItNrKuLJTXGP9x/3GP9x/3H/cY/3H/cf9xj/cf9xM21hvZKe/3H/cY/3H/cf9xj/cf9x/3GP9x/3GP83ruu5URRxj/cf9xj/cf9x/3GP9x/3GP9x/3H/cYM5/dvWAi/3H/cY/3H/cf9xj/cf9xj/cf9x/3GP8zCPK99w1xj/cf9xj/cf9x/3GP9x/3GP9x/3H/cY/3H/QQ68ACSP9x/3H/cY/3H/cY/3H/cf9xj/cf9xg7OZG1xm7/cY/3H/cY/3H/cf9xj/cf9xj/cf9x/zgdtLniS/9x/3GP9x/3GP9x/3H/cY/3H/cf9xj/cf9xj/cf9x/3GDQXAbvo/nH/cY/3H/cf9xj/cf9x/3GP9x/3GP9x/3FFwKyj9XGP9x/3H/cY/3H/cY/3H/cf9xj/cf9x/3GDXOUbsxrv9x/3GP9x/3GP9x/3H/cY/3H/cf9xj/PIFBtH6+cf9x/3GP9x/3GP9x/3H/cY/3H/cf9xg0Dqa88Vn/cf9xj/cf9x/3GP9x/3GP9x/3H/cY/3H/cf9xj/cf9xj/cf9xOoFBtn6+/3GP9x/3H/cY/3H/cf9xj/cf9xj/cUZ6PJhccf9x/3GP9x/3GP9x/3H/cY/3H/cY/3H/cf9xj/cf9x/3GP9x/3GP9x/3H/cU6czBYzcf9xj/cf9xj/cf9x/3GP9x/3H/cY/3E/O8axxDmP9x/3H/cY/3H/cY/3H/cf9xj/cf9x/3GDggUbffrnH/cf9xj/cf9xj/cf9x/3GP9x/3H/cY/zyBQbR+vnH/cf9xj/cf9xj/cf9x/3GP9x/3H/cY/3H/cY/3H/cf9xhFwKyj9XH/cf9xj/cf9xj/cf9x/3GP9x/3H/cY/3H/cY/3H/cf9xj/cf9x/3GP9x/3GP9x/3H/cY/3H/cY/3H/cf9xj/cf9x/3GP9x/3GP9x/3H/cY/3H/cf9xj/cf9xj/cV2e0mFxj/cf9xj/cf9x/3GP9x/3H/cY/3H/cTyLc7N0jHGP9x/3GP9x/3H/cY/3H/cY/3H/cf9xM79DvUC8/3GP9x/3H/cY/3H/cf9xj/cf9xj/cf9xMgazvvlM/3H/cY/3H/cY/3H/cf9xj/cf9x/3GP838N26DyL/cf9xj/cf9xj/cf9x/3GP9x/3GP9x/3E4LgK40f3/cY/3H/cY/3H/cf9xj/cf9x/3GP9x/3GP9x/3H/cY/3H/cf9xj/cf9xj/cf9x/3GP9x/3GP9x/3H/cY/3H/cf9xj/cf9xj/cf9N5HxBuI/3H/cY/3H/cf9xj/cf9xj/cf9x/3GP9x/3H/cY/3H/cY/3FADrz/FHGP9x/3H/cY/3H/cY/3H/cf9xj/cf9x/3GP9xRnj8qHD/cY/3H/cf9xj/cf9xj/cf9x/3GP9x/3H/cY/3H/cY/0RvrMkFcf9xj/cf9x/3GP9x/3GP9x/3H/cY/3H/cf9xj/cf9xj/cf9x/3FHIpyd1o/3H/cf9xj/cf9xj/cf9x/3GP9x/3H/cY/3H/cY/3H/cUXArKP1cY/3H/cf9xj/cf9xj/cf9x/3GP9x/3H/cY/3H/cY/3FDGUzea/9x/3GP9x/3GP9x/3H/cY/3H/cY/3H/cf9xj/cf9x/3GP9x/3GP82SX26toJx/3H/cY/3H/cY/3H/cf9xj/cf9x/3GP8716G1KF5x/3GP9x/3H/cY/3H/cf9xj/cf9xj/cf9xOMQVuDvq/3H/cY/3H/cf9xj/cf9xj/cf9x/3GP9x/3H/cY/3H/cY/0h4/Ihwcf9x/3GP9x/3GP9x/3H/cY/3H/cf9xj/cTQXAbvo/nGP9x/3H/cY/3H/cY/3H/cf9xj/cf9x/3GP9x/3GP8+4jGyHc5xj/cf9xj/cf9x/3GP9x/3H/cY/3H/cY/3H/cf9xj/cf9x/3GP9x/3GP9x/3H/cY/3H/cY/3H/cf9xj/cf9x/3GP9x/zyBQbR+vnH/cY/3H/cY/3H/cf9xj/cf9x/3GP9x/1+e0WFx/3H/cY/3H/cf9xj/cf9xj/cf9x/3GP9x/3GP9x/3H/cY/3H/cf9xj/cf9xj/StnscmH/cf9x/3GP9x/3GP9x/3H/cY/3H/cf9xj/cf9xj/cf9x/3GP9x/3H/cY/3H/cUjbLIJN/3GP9x/3GP9x/3H/cY/3H/cf9xj/cf9xj/cUXArKP1cf9xj/cf9x/3GP9x/3GP9x/3H/cY/3H/cf9xj/cf8kNVsq3KpN/3H/cY/3H/cY/3H/cf9xj/cf9xj/cf8nJ8ganYN+cf9x/3GP9x/3GP9x/3H/cY/3H/cf9xj/cSmgIRp1/e6P9x/3H/cY/3H/cf9xj/cf9xj/cf8iCawa/2U+/3H/cY/3H/cf9xj/cf9x/3GP9x/3GP9x/3H/cY/z2Lc7R0jP9x/3GP9x/3GP9x/3H/cY/3H/cf9xj/cf9xj/cf9x/3GEs73ExCcY/3H/cY/3H/cf9xj/cf9x/3GP9x/3EqeZAqWGb9cf9xj/cf9xj/cf9x/3GP9x/3H/cY/3H/cY/yUWexq+mE5x/3GP9x/3H/cY/3H/cY/3H/cf9xj/cTt45rSHGXH/cf9xj/cf9x/3GP9x/3GP9x/3H/cY/3EyBrO++Uz/cf9xj/cf9x/3GP9x/3H/cY/3H/cY/3H/PSKGtN15/3H/cf9xj/cf9xj/cf9x/3GP9x/3H/cY/3E4IFG3365x/3GP9x/3GP9x/3H/cY/3H/cf9xj/cf9xMFLhv60ecf9xj/cf9x/3GP9x/3GP9x/3H/cY/zOX6r1oFXH/cf9xj/cf9x/3GP9x/3GP9x/3H/cYIGToGgqxfv9x/3GP9x/3H/cY/3H/cY/3H/cf9xj/cf9x/3GP9x/3GP9x/3H/cY/3H/cf9xO9MjtCzccf9x/3GP9x/3GP9x/3H/cY/3H/cf9xj/cf9xj/cf9x/3GP9xLq7HGiUTjv9xj/cf9x/3GP9x/3H/cY/3H/cY/yeX0BqWgv5xj/cf9x/3GP9x/3H/cY/3H/cY/3H/cUZ4/Khw/3GP9x/3GP9x/3H/cY/3H/cf9xj/cf9xgiTGYq6zmdj/cf9xj/cf9x/3GP9x/3H/cY/3H/cYMgR0vvuLj/cf9x/3GP9x/3H/cY/3H/cY/3H/cTCkw79bPHH/cY/3H/cY/3H/cf9xj/cf9x/3GP9xPDmRs8Zucf9xj/cf9x/3GP9x/3H/cY/3H/cY/3H/cf9xgkzwsaww9O/3H/cY/3H/cf9xj/cf9xj/cf9x/3GP9x/3GP9x/3H/cY/3H/cf9xj/cf9xj/cf9x/zKCH7994P9x/3GP9x/3GP9x/3H/cY/3H/cf9xj/cf9xOdehtyhej/cf9x/3GP9x/3H/cY/3H/cY/3H/cf9xNWejuphccf9xj/cf9xj/cf9x/3GP9x/3H/cY/3H/cY/zkgUbjfrv9x/3GP9x/3H/cY/3H/cf9xj/cf9xj/cf9xQA68ACT/cf9x/3GP9x/3GP9x/3H/cY/3H/cf9xj/cf9xj/cf9GwKyz9f9xj/cf9x/3GP9x/3GP9x/3H/cY/3H/cf9xj/cf9xj/cf9x/3GP8+4jGzHc7/cf9x/3GP9x/3H/cY/3H/cY/3H/cf9xj/cTfGVLk5q4/3H/cf9xj/cf9xj/cf9x/3GP9x/3H/cSuIwlpHc9px/3GP9x/3H/cY/3H/cY/3H/cf9xj/cf9x/zFUIb+r3nH/cY/3H/cf9xj/cf9xj/cf9x/3GP9x/3H/cS9YZxoaeY6P9x/3H/cY/3H/cY/3H/cf9xj/cf9xj/MaTDsGs8/3H/cf9xj/cf9x/3GP9x/3GP9x/3H/cY/3H/cY/3H/cf9xj/cf9x/3GP9x/3GP9x/3H/cY/3H/cf9xj/cf9xj/cf9x/3GP9x/3GP9x/3H/cY/3H/cf9xj/cf9xj/cf9x/3GP9x/zJQor6vXXH/cf9xj/cf9xj/cf9x/3GP9x/3GP9x/3H/cY/3H/cf9xj/cf9xgwUKK/r11xj/cf9x/3GP9x/3H/cY/3H/cY/3H/PuIxsx3O/3H/cY/3H/cf9xj/cf9x/3GP9x/3GP9x/3H/cY/3ExXBS/o+v/cf9xj/cf9x/3GP9x/3GP9x/3H/cY/yEIFzoAjoyP9x/3GP9x/3H/cY/3H/cf9xj/cf9xj/cUo9HGwuj/cf9xj/cf9x/3GP9x/3H/cY/3H/cY/3H/cf9xj/cf9x/3GP9x/3GP9x/3H/cY/3H/cY/3H/cf9xg/dp2xiWL/cY/3H/cf9xj/cf9x/3GP9x/3GP9x/3H/Je1VSrEqq3H/cY/3H/cY/3H/cf9xj/cf9x/3GP9x/3GP9x/3H/cY/3H/S4OMZ8f/cf9xj/cf9xj/cf9x/3GP9x/3H/cY/3H/cY/3H/cTG1Eb9K7o/3H/cY/3H/cf9xj/cf9x/3GP9x/3GP9x/3H/cY/zkgUbjfrv9x/3GP9x/3H/cY/3H/cY/3H/cf9xj/cU5GbCuZj/cf9x/3GP9x/3GP9x/3H/cY/3H/cf9xg2zBK5M+1x/3GP9x/3H/cY/3H/cY/3H/cf9xj/cf9x/3Et7R0aMS4uj/cf9xj/cf9x/3GP9x/3H/cY/3H/cY/3H/cTqBQbZ+vv9xj/cf9x/3GP9x/3H/cY/3H/cY/3H/cf9xj/T5zMFjNxj/cf9xj/cf9x/3GP9x/3H/cY/3H/cY/3E6gUG2fr7/cf9xj/cf9x/3GP9x/3H/cY/3H/cY/3H/cf9xj/cUAOvP8UcY/3H/cY/3H/cf9xj/cf9x/3GP9x/3GP9x/3H/cY/3H/QFZsG5n/cf9x/3GP9x/3GP9x/3H/cY/3H/cf9xj/cf9xj/cf9x/0+czCYz/3H/cY/3H/cY/3H/cf9xj/cf9x/3GP9x/3GP9x/3H/cY/3H/cTdvlriQaXGP9x/3H/cY/3H/cf9xj/cf9xj/cf9x/3FDb6zJBXH/cf9xj/cf9xj/cf9x/3GP9x/3H/cY/3H/cY/3H/cf9xj/cf9x/3GP9x/3GP8ztRG9Su5x/3GP9x/3GP9x/3H/cY/3H/cf9xj/P5qBsmV+j/cf9xj/cf9x/3GP9x/3H/cY/3H/cTcGqbj5VnH/cf9xj/cf9xj/cf9x/3GP9x/3H/cY/0RvrMkFcY/3H/cf9xj/cf9x/3GP9x/3GP9x/3H/cY/3H/PNMjtCzccY/3H/cf9xj/cf9xj/cf9x/3GP9x/3H/cY/3H/cY/3H/cf9xj/cf9x/3GEXArKP1cf9xj/cf9x/3GP9x/3H/cY/3H/cY/3H/cT6agbJlfv9x/3GP9x/3H/cY/3H/cY/3H/cf9xj/cf9x/3GE2czDYzj/cf9x/3GP9x/3H/cY/3H/cY/3H/cf9xj/cf9x/3GP9xSoOMV8dx/3GP9x/3H/cY/3H/cf9xj/cf9xj/cf9x/3GP9x/3H/cY/3H/cY/3FORmwrmY/3H/cf9xj/cf9x/3GP9x/3GP9x/3H/cY/3H/cf9xj/cf9xj/cf9x/3GP9x/3GP9x/3H/cY/3H/cf9xj/cf9xj/cf9x/3GP9x/3H/cY/3H/cY/3H/cf9xj/cf9xj/cf9x/3GP9x/3H/cY/3H/cY/3H/cf9xj/cf9x/3GP9x/3GP9x/3H/cYNGniu5YdcY/3H/cf9xj/cf9x/3GP9x/3GP9x/3H/cUnZ7GJhcY/3H/cY/3H/cf9xj/cf9x/3GP9x/3GP9x/zoswrfTPf9xj/cf9x/3GP9x/3GP9x/3H/cYP3adsYli/3GP9x/3H/cY/3H/cY/3H/cf9xj/I24bGukeTv9xj/cf9x/3GP9x/3GP9x/3H/cY/3H/cT9EIbG73v9x/3GP9x/3H/cY/3H/cY/3H/cf9xj/O85HtjG4/3H/cf9xj/cf9xj/cf9x/3GP9x/3H/cY/3H/cY/3H/cf9xj/cf9x/3GP9x/3GP9x/3H/cY/3H/cY/3H/cf9xj/cf9x/zVtYbuSnnH/cf9xj/cf9xj/cf9x/3GP9x/3H/cY/zUA9bz/Cv9x/3GP9x/3H/cY/3H/cY/3H/cf9xP5hCsGe9cY/3H/cf9xj/cf9xj/cf9x/3GP9x/3H/cY/3E94PGzHw7/cf9xj/cf9x/3GP9x/3GP9x/3H/cY/yUwR0q8+4tx/3H/cY/3H/cY/3H/cf9xj/cf9xj/cf8xpMOwazz/cf9xj/cf9x/3GP9x/3GP9x/3H/cYRno8mFxx/3H/cY/3H/cf9xj/cf9xj/cf9x/3GP9x/3H/cY/3H/LPDDGkDzznH/cY/3H/cf9xj/cf9xj/cf9x/3GDNrIr2U3f9xj/cf9x/3GP9x/3H/cY/3H/cY/3H/cf9xRcCss/X/cf9x/3GP9x/3GP9x/3H/cY/3H/cf9xg735S1IGv/cY/3H/cf9xj/cf9x/3GP9x/3GP9x/3H/PuIxsx3O/3GP9x/3H/cY/3H/cf9xj/cf9xj/cf9x/3EytRG9Su5x/3GP9x/3H/cY/3H/cf9xj/cf9xj/cf9x/3GP9x/3H/S4OMZ8f/cY/3H/cY/3H/cf9xj/cf9x/3GP9x/3GP9x/3H/cY/3E0vQS7Qvtx/3H/cY/3H/cf9xj/cf9xj/cf9x/3GP9xPip5sdWGcf9xj/cf9x/3GP9x/3H/cY/3H/cY/3H/cSk8rkpsNRtx/3GP9x/3H/cY/3H/cY/3H/cf9xj/cf8+xAuyO/Rxj/cf9x/3GP9x/3GP9x/3H/cY/3H/cY/3EpYoUqedet/3GP9x/3GP9x/3H/cY/3H/cf9xj/cSunjipVhx3/cf9xj/cf9x/3GP9x/3GP9x/3H/cY/zGkw7BrPP9x/3GP9x/3H/cY/3H/cf9xj/cf9xj/JrawKrSU/f9x/3GP9x/3H/cY/3H/cf9xj/cf9xj/cf9x/3EytRG9Su5x/3GP9x/3H/cY/3H/cf9xj/cf9xj/cf9x/zIMcb/zjv9x/3GP9x/3H/cY/3H/cY/3H/cf9xj/cf9x/3E94jGyHc5xj/cf9x/3GP9x/3GP9x/3H/cY/3H/cf8uaDkqKXxtcY/3H/cf9xj/cf9xj/cf9x/3GP9x/3H/cY/3E516G3KF7/cY/3H/cf9xj/cf9x/3GP9x/3GP9x/3H/cY/3H/cY/3H/cf9xj/cf9x/3GP9x/3GP9x/3H/cY/3H/cf9xj/cf9xj/cf9x/3GP9xPTUTssrscf9xj/cf9x/3GP9x/3GP9x/3H/cY/3H/cUs73FxC/3GP9x/3H/cY/3H/cf9xj/cf9xj/cf9x/zCqgbBlfnH/cY/3H/cf9xj/cf9xj/cf9x/3GP9x/3H/StnscmGP9x/3H/cY/3H/cf9xj/cf9xj/cf9x/3GP9x/3H/cY/3H/cY/3H/cf9xj/cf9xj/cT7TGbIs5o/3H/cY/3H/cf9xj/cf9x/3GP9x/3GP9xKPjAGnBz/nGP9x/3H/cY/3H/cY/3H/cf9xj/cf9x/3GDBeU7CxrI/3H/cf9xj/cf9xj/cf9x/3GP9x/3GP9x/zO1Eb1K7nGP9x/3H/cY/3H/cY/3H/cf9xj/cf9xj/cU2czDYzj/cf9x/3GP9x/3H/cY/3H/cY/3H/cf9HejyoXI/3H/cf9xj/cf9x/3GP9x/3GP9x/3H/cY/3H/cf9xj/cf9xj/cf9x/3GP9AVmwLmXGP9x/3H/cY/3H/cY/3H/cf9xj/cf9x/3GP9x/3GP9x/3H/cTIGs775TP9xj/cf9xj/cf9x/3GP9x/3H/cY/3H/cYNyBRud+uj/cf9xj/cf9x/3GP9x/3H/cY/3H/cY/3E4cPO4jwz/cY/3H/cY/3H/cf9xj/cf9x/3GP9x/zfMEroz7Y/3H/cf9xj/cf9xj/cf9x/3GP9x/3GP8vBz8qL4wN/3GP9x/3GP9x/3H/cY/3H/cY/3H/cf8qm0Uadkuu/3GP9x/3GP9x/3H/cY/3H/cY/3H/cf9xIOp2KgJYnY/3H/cY/3H/cf9xj/cf9xj/cf9x/3GDG1Eb9K7v9x/3GP9x/3GP9x/3H/cY/3H/cY/3H/cf88zAi0M/dxj/cf9x/3GP9x/3H/cY/3H/cY/3H/PzGUss5r/3GP9x/3H/cY/3H/cY/3H/cf9xj/cf9x/3E1m1+6ZKBx/3GP9x/3H/cY/3H/cY/3H/cf9xj/cf9x/3GP9x/3GEmDjHfHj/cf9x/3GP9x/3H/cY/3H/cY/3H/cf9xj/NZ2evGJh/3GP9x/3H/cY/3H/cY/3H/cf9xj/cf9x/3GEcinJ3W/3H/cf9xj/cf9xj/cf9x/3GP9x/3GP9x/zRtYb2Snv9xj/cf9xj/cf9x/3GP9x/3GP9x/3H/cY/zRtYb2Snv9xj/cf9x/3GP9x/3GP9x/3H/cY/3H/cf9xPtVYsiqn/3GP9x/3GP9x/3H/cY/3H/cf9xj/cf9xg4LgK40f3/cf9x/3GP9x/3GP9x/3H/cY/3H/cY/yBqphoaVZ7/cf9x/3GP9x/3H/cY/3H/cY/3H/cf9xj/TeR8QbiP9x/3H/cY/3H/cY/3H/cf9xj/cf9x/3GP9x/3GP9x/3H/cY/3H/N2VkuZqbcf9x/3GP9x/3GP9x/3H/cY/3H/cf9xj/cf9xj/cf9x/3GP8okRMalu7Oj/cf9xj/cf9x/3GP9x/3GP9x/3H/cY/3E2Bqm6+Vb/cY/3H/cY/3H/cf9xj/cf9xj/cf9x/3GP8vMA8aHP8Ocf9xj/cf9x/3GP9x/3GP9x/3H/cY/3H/OHaxuYlO/3GP9x/3GP9x/3H/cY/3H/cf9xj/cf9xO4/xtHAOcY/3H/cf9xj/cf9xj/cf9x/3GP9x/3GP9x/3H/cY/3E3xlS5OauP9x/3H/cY/3H/cY/3H/cf9xj/cf9x/3GP80bWG9kp7/cY/3H/cY/3H/cf9xj/cf9x/3GP9x/3GD6agbFlfnGP9x/3H/cY/3H/cf9xj/cf9xj/cf9x/3E1ZWS7mpv/cY/3H/cf9xj/cf9xj/cf9x/3GP9x/3FCb6zpBY/3H/cY/3H/cf9xj/cf9x/3GP9x/3GDCihLBte/9x/3H/cY/3H/cf9xj/cf9xj/cf9x/3GP84drG5iU7/cf9xj/cf9xj/cf9x/3GP9x/3H/cY/3H/cY/3H/cf9xj/cf9xj/cf9x/3GP9x/3H/cY/3H/cY/3H/cf9xO42ytXJNj/cf9x/3GP9x/3GP9x/3H/cY/3H/cYK1LXSkrSi3H/cY/3H/cY/3H/cf9xj/cf9x/3GP9x/zGkw7BrPP9xj/cf9x/3GP9x/3GP9x/3H/cY/3H/cf9xPDmRs8ZucY/3H/cY/3H/cf9xj/cf9x/3GP9x/3GP9x/3H/cY/3H/cY/3H/cf9xj/cf9x/ymlWSqFqm3/cf9x/3GP9x/3GP9x/3H/cY/3H/cf86xBW2O+px/3GP9x/3H/cY/3H/cY/3H/cf9xj/cf880eO1LhyP9x/3H/cY/3H/cf9xj/cf9xj/cf9x/3GD9EIbC73nGP9x/3H/cY/3H/cf9xj/cf9xj/cf9x/3E8cim0jdaP9x/3H/cY/3H/cY/3H/cf9xj/cf9x/3GP9x/3E/RCGxu97/cf9xj/cf9xj/cf9x/3GP9x/3H/cY/3H/cY/3H/cU5GbCuZj/cf9xj/cf9x/3GP9x/3GP9x/3H/cYPyb6sNkFcf9x/3GP9x/3H/cY/3H/cY/3H/cf9xj/cf8+ac6zljH/cf9xj/cf9xj/cf9x/3GP9x/3H/cY/3H/cUs9HEwucf9xj/cf9x/3GP9x/3GP9x/3H/cY/3H/cY/3H/cf9xj/cf9x/3GP9x/3EtKeMqPWHNj/cf9x/3GP9x/3H/cY/3H/cY/3H/cf9xgnwvk6g9BscY/3H/cY/3H/cf9xj/cf9x/3GP9x/3GP9x/3H/cY/3H/cf8/MZSyzmuP9x/3GP9x/3H/cY/3H/cf9xj/cf9xj/cTzbFrQk6Y/3H/cf9xj/cf9x/3GP9x/3GP9x/3H/cTKz0b5MLv9x/3GP9x/3GP9x/3H/cY/3H/cf9xj/cf9xhADrz/FHH/cY/3H/cf9xj/cf9xj/cf9x/3GP9x/3FJ2exiYXGP9x/3H/cY/3H/cf9xj/cf9xj/cf9x/3Esw3UqQ8it/3H/cY/3H/cf9xj/cf9xj/cf9x/3GP8zs9G+TC7/cY/3H/cY/3H/cf9xj/cf9x/3GP9x/z05kbTGbv9xj/cf9x/3GP9x/3H/cY/3H/cY/3H/PhWts+pSj/cf9xj/cf9x/3GP9x/3H/cY/3H/cY/z+agbJlfo/3H/cf9xj/cf9x/3GP9x/3GP9x/3H/cYI4jCGtdz3v9x/3H/cY/3H/cY/3H/cf9xj/cf9xj/cf9xMKTDv1s8cf9xj/cf9x/3GP9x/3GP9x/3H/cY/3H/cYNa7ru1EU/3GP9x/3GP9x/3H/cY/3H/cf9xj/cf87KES217uP9x/3GP9x/3H/cY/3H/cf9xj/cf9xj/LU3XGksijv9x/3GP9x/3GP9x/3H/cY/3H/cf9xgz4w+8HPBxj/cf9x/3GP9x/3H/cY/3H/cY/3H/cT0X7LLoE3H/cf9xj/cf9x/3GP9x/3GP9x/3H/cYJf84KrAMff9x/3GP9x/3H/cY/3H/cY/3H/cf9xj/cf84sYi5Tnf/cY/3H/cY/3H/cf9xj/cf9x/3GP9x/3GP871WK2Kp3/cf9xj/cf9x/3GP9x/3GP9x/3H/cYMwI1vf3K/3H/cf9xj/cf9x/3GP9x/3GP9x/3H/cTl+pLeBW/9x/3GP9x/3GP9x/3H/cY/3H/cf9xj/cf9xglmRAapm7+cf9xj/cf9x/3GP9x/3GP9x/3H/cY/3H/PjUTs8rs/3GP9x/3H/cY/3H/cY/3H/cf9xj/cf9x/3GP9x/3GP9x/3H/cUZ4/Khwj/cf9xj/cf9x/3GP9x/3H/cY/3H/cY/3H/cf9xj/cf8/MZSyzmv/cY/3H/cY/3H/cf9xj/cf9xj/cf9x/zwdqrXiVY/3H/cY/3H/cf9xj/cf9x/3GP9x/3GP9x/zYOprrxWXH/cY/3H/cY/3H/cf9xj/cf9x/3GP9x/3GP9x/zpp2LaWJ3H/cY/3H/cY/3H/cf9xj/cf9xj/cf9x/yXBWhrD6l6P9x/3H/cY/3H/cf9xj/cf9xj/cf9xNLvEvEQ7/3H/cY/3H/cY/3H/cf9xj/cf9xj/cf9x/3GP9x/3H/cTSm+LtZB3H/cY/3H/cf9xj/cf9xj/cf9x/3GEJvrOkF/3H/cY/3H/cY/3H/cf9xj/cf9x/3GP9x/3GP9x/3H/cY/3H/TD0cXC7/cf9xj/cf9x/3GP9x/3GP9x/3H/cY/3H/cf9xj/cUzkfEG4/3H/cY/3H/cf9xj/cf9x/3GP9x/3GP9x/3H/cY/3H/cf9xj/cf9xj/P5qBsmV+j/cf9x/3GP9x/3H/cY/3H/cY/3H/cTwgR7TfuP9x/3GP9x/3H/cY/3H/cY/3H/cf9xj/NmVku5qbj/cf9x/3GP9x/3GP9x/3H/cY/3H/cU9GbAuZcf9x/3GP9x/3GP9x/3H/cY/3H/cf9xj/N85RuTGucf9xj/cf9xj/cf9x/3GP9x/3H/cY/3H/cY/3H/cf9Eb6zZBf9x/3H/cY/3H/cY/3H/cf9xj/cf9x/3GCBk6BoKsX7/cf9xj/cf9x/3GP9x/3GP9x/3H/cY/z0ZLLTm0/9xj/cf9xj/cf9x/3GP9x/3H/cY/3H/MptpvmSWcf9xj/cf9x/3GP9x/3GP9x/3H/cY/3H/cf9xj/cf9xgzbWG8kp5x/3GP9x/3H/cY/3H/cf9xj/cf9xj/cf9x/3E/6iSxFdv/cf9x/3GP9x/3H/cY/3H/cY/3H/cf9xj/QFZsC5lxj/cf9x/3GP9x/3GP9x/3H/cY/3H/cU6czBYzcf9xj/cf9x/3GP9x/3H/cY/3H/cY/ymGeRqHmG6P9x/3H/cY/3H/cf9xj/cf9xj/cf9x/3E/gTewfshx/3GP9x/3H/cY/3H/cY/3H/cf9xj/cf8wqoGwZX5x/3H/cY/3H/cY/3H/cf9xj/cf9xj/cf9xLrXiGiSh3o/3H/cf9xj/cf9xj/cf9x/3GP9x/3H/OyqDttV8/3H/cf9xj/cf9xj/cf9x/3GP9x/3GP89i3O0dIz/cf9xj/cf9x/3GP9x/3H/cY/3H/cY/3Etu6AaJEX+cf9xj/cf9x/3GP9x/3GP9x/3H/cY/3H/cf9Eb6zZBf9x/3H/cY/3H/cY/3H/cf9xj/cf9xj/cf9x/3GP9x/3H/cY/3H/RRlMvmtxj/cf9x/3GP9x/3GP9x/3H/cY/3H/cY/3E4IFG3365x/3H/cY/3H/cY/3H/cf9xj/cf9xj/cf9x/zpw87ePDP9x/3H/cY/3H/cY/3H/cf9xj/cf9xj/cf9x/3GP9x/3H/cY/3Evb3IaGQje/3GP9x/3GP9x/3H/cY/3H/cf9xj/cf9xj/M0GKvr51j/cf9x/3GP9x/3GP9x/3H/cY/3H/cf9xj/cf9xj/cf9BDrwAJI/3H/cf9xj/cf9xj/cf9x/3GP9x/3H/cY/3H/cY/3H/cUAOvAAk/3H/cf9xj/cf9xj/cf9x/3GP9x/3H/cY/3H/cY/3H/NRcBvOj+/3GP9x/3GP9x/3H/cY/3H/cf9xj/cf9xM21hvZKe/3H/cY/3H/cf9xj/cf9x/3GP9x/3GP9x/3H/T5zMJjP/cf9xj/cf9xj/cf9x/3GP9x/3H/cY/3H/cY/3H/cf9xj/cf9xhEwKzD9Y/3H/cY/3H/cf9xj/cf9x/3GP9x/3GP84sYi5Tnf/cf9xj/cf9xj/cf9x/3GP9x/3H/cY/3H/cY/3EyBrO++Uz/cf9x/3GP9x/3GP9x/3H/cY/3H/cf9xMVwUv6Prj/cf9x/3GP9x/3GP9x/3H/cY/3H/cf87KoO21Xz/cf9x/3GP9x/3GP9x/3H/cY/3H/cY/ytDpRprxa6P9x/3GP9x/3H/cY/3H/cY/3H/cf9xj/JdhlGsJ5rv9xj/cf9x/3GP9x/3GP9x/3H/cY/3H/LwxDGi87zv9x/3H/cY/3H/cf9xj/cf9xj/cf9x/3E0S7y8tEP/cf9x/3GP9x/3H/cY/3H/cY/3H/cf9xj/cf9x/3GP9x/3E/6iSwFdtxj/cf9xj/cf9x/3GP9x/3H/cY/3H/cY/yPJVxrjao7/cf9x/3GP9x/3H/cY/3H/cY/3H/cf9xNs5RuTGucf9x/3GP9x/3H/cY/3H/cY/3H/cf9xj/S4OMZ8f/cf9x/3GP9x/3GP9x/3H/cY/3H/cf9xj/cf9xj/cf9x/3GP9x/3H/cTwgR7TfuP9xj/cf9xj/cf9x/3GP9x/3H/cY/3H/cY/3H/cUXArKP1cY/3H/cf9xj/cf9xj/cf9x/3GP9x/3H/cY/3H/cY/3H/cf9xhLO9xMQnGP9x/3GP9x/3H/cY/3H/cf9xj/cf9xj/cf9x/3GDVlZLqam3GP9x/3H/cY/3H/cY/3H/cf9xj/cf9xj/cf9x/0d6PKhc/3GP9x/3GP9x/3H/cY/3H/cf9xj/cf9xj/cf9x/3GP9x/3GP8kOCAazH3+cY/3H/cf9xj/cf9xj/cf9x/3GP9x/3ExtRG/Su6P9x/3GP9x/3H/cY/3H/cY/3H/cf9xj/QFZsC5lxj/cf9x/3GP9x/3H/cY/3H/cY/3H/cf9xj/cf9xj/cf9x/3GP9x/3H/cY/3H/cY/3H/cf9xj/cf9x/3GP9x/3GP9x/3H/cY/3H/cY/3H/cf9xj/cf9x/3GP9x/3GP9x/3H/cY/3H/cf9xj/cf9xj/cf9x/3GP9x/3GP9x/3H/cY/3FLO9xcQv9x/3H/cY/3H/cY/3H/cf9xj/cf9xj/cf9x/3GP9x/3H/cY/3H/cY/3H/cf9xj/cf9x/3GP9x/3GP9x/3H/cY/3H/cY/3H/cf9xj/cf9x/3GP9x/3GP9x/3H/cY/3H/cf9xj/cf9xj/cf9x/07kfCG4cf9xj/cf9x/3GP9x/3GP9x/3H/cY/3H/cf9xj/cf9xj/cf9x/3GP9x/3GP9x/zlyM7iNzP9xj/cf9xj/cf9x/3GP9x/3H/cY/3H/cYPIk0tHbL/3H/cY/3H/cf9xj/cf9x/3GP9x/3GP9x/3H/cYOSqDt9V8/3H/cY/3H/cY/3H/cf9xj/cf9x/3GP9x/3GP9x/3H/cY/3ExtRG/Su6P9x/3H/cY/3H/cf9xj/cf9xj/cf9x/3GDQXAbvo/nH/cY/3H/cf9xj/cf9x/3GP9x/3GP9x/3E94jGyHc5x/3GP9x/3H/cY/3H/cf9xj/cf9xj/cf9x/3GP9x/0h4/IhwcY/3H/cf9xj/cf9x/3GP9x/3GP9x/3H/cYRnj8qHD/cf9xj/cf9x/3GP9x/3H/cY/3H/cY/3H/cf9xj/cf9xj/R3o8qFz/cf9x/3GP9x/3GP9x/3H/cY/3H/cf9xj/cf9xj/cf9x/3GP9BDrwAJP9xj/cf9xj/cf9x/3GP9x/3H/cY/3H/cY/3H/cf9xj/cf9xj/cf9x/3GP9HejyoXP9x/3GP9x/3H/cY/3H/cf9xj/cf9xj/cf9x/3GP9xSzvcXEL/cf9xj/cf9x/3GP9x/3H/cY/3H/cY/3H/cf9xj/cUAOvP8UcY/3H/cY/3H/cf9xj/cf9x/3GP9x/3GP9x/3H/cY/0w73FxCj/cf9xj/cf9x/3GP9x/3H/cY/3H/cY/3H/N7dGuUi5cf9xj/cf9x/3GP9x/3GP9x/3H/cY/3H/cf9xj/cf9xj/cf9x/3GEJvrOkF/3H/cY/3H/cY/3H/cf9xj/cf9x/3GP9x/3GP9x/3H/cY/3H/cY/3FKPRxsLo/3H/cf9xj/cf9xj/cf9x/3GP9x/3H/cY/3H/cY/3H/cUZ4/Khw/3GP9x/3GP9x/3H/cY/3H/cf9xj/cf9xj/cf9x/3GP9x/3GP9x/3H/cY/3H/Qrdc9IqP9x/3H/cY/3H/cf9xj/cf9xj/cf9x/zgf87jgDHH/cY/3H/cf9xj/cf9x/3GP9x/3GP9x/3E+g3ayfIn/cf9x/3GP9x/3GP9x/3H/cY/3H/cf9xj/cf9xj/cf9x/3GP9PnMwWM3GP9x/3GP9x/3H/cY/3H/cf9xj/cf9xj/cf9x/3GP9x/0EOvAAkj/cf9xj/cf9x/3GP9x/3H/cY/3H/cY/3H/cf8yDHG/847/cf9xj/cf9x/3GP9x/3GP9x/3H/cY/3H/cY/3H/cf9xj/cf9x/3GP9x/3GP9x/3H/cY/3H/cf9xj/cf9xj/cf9x/3GP9x/3GEcinI3WcY/3H/cY/3H/cf9xj/cf9x/3GP9x/3GP9x/3H/cY/3H/cUs73FxC/3GP9x/3H/cY/3H/cf9xj/cf9xj/cf9x/3GP9x/3GP9x/3H/cY/3H/cf9xj/cf9xj/cf9x/3GP9x/3H/cY/3H/cY/3H/cf9xj/cf9xj/cf9x/3GP9x/3H/cY/3H/cY/3H/cf9xj/cf9x/3GP9x/3GP9x/3H/cY/3H/S4OMZ8f/cf9xj/cf9xj/cf9x/3GP9x/3H/cY/3H/cY/3H/cf9xj/cf9xRcCso/Vxj/cf9xj/cf9x/3GP9x/3H/cY/3H/cY/3H/cf9xj/cf9xj/cf9x/3GP9x/3H/cY/3H/cY/3H/cf9xj/cf9x/3GP9x/3GP9x/3H/cY/3H/cY/3H/cf9xj/cf9x/3GP9x/3GP9x/3H/cY/3H/cf9xj/cf9xj/cf9x/0rbLGJNcY/3H/cf9xj/cf9x/3GP9x/3GP9x/3H/cY/3H/cf9xj/cf9xj/cf9x/3GP9x/0UZTL5rcY/3H/cf9xj/cf9xj/cf9x/3GP9x/3H/cY/3H/cY/3H/cf9xj/TeR8QbiP9x/3H/cY/3H/cY/3H/cf9xj/cf9xN21XuZKo/3GP9x/3GP9x/3H/cY/3H/cf9xj/cf9xj/cTCkw79bPHH/cf9xj/cf9xj/cf9x/3GP9x/3H/cY/3H/cY/3H/cf9xj/cf9xj/cf9x/3GP8yMD2+z8Jx/3GP9x/3GP9x/3H/cY/3H/cf9xj/cf8+Lvez0Qj/cf9xj/cf9xj/cf9x/3GP9x/3H/cY/3H/cYNqysuVNTcY/3H/cY/3H/cf9xj/cf9x/3GP9x/3GP9x/3H/cY/3H/cY/3H/cf9xOihEtte7/3H/cY/3H/cf9xj/cf9xj/cf9x/3GP9xO42ytXJN/3H/cY/3H/cY/3H/cf9xj/cf9x/3GP9xNsrSujUtj/cf9x/3GP9x/3GP9x/3H/cY/3H/cf9xj/N85RuTGucf9xj/cf9xj/cf9x/3GP9x/3H/cY/3H/cYMVwUvqPrcY/3H/cY/3H/cf9xj/cf9x/3GP9x/3GP9x/3H/cY/3H/cf9xj/cf9xj/cf9xTOR8Qbj/cf9xj/cf9x/3GP9x/3GP9x/3H/cY/3H/cf9xj/cf9xj/cf88gUG0fr5x/3GP9x/3H/cY/3H/cf9xj/cf9xj/cf8w4xmxLOb/cf9xj/cf9x/3GP9x/3GP9x/3H/cY/3H/O9ehtShecf9xj/cf9xj/cf9x/3GP9x/3H/cY/3H/NQD1vP8K/3GP9x/3GP9x/3H/cY/3H/cf9xj/cf9xj/cf9x/3GP9x/3H/cY/3H/cY/3H/cf9xj/cf9xj/cU2czDYzj/cf9x/3GP9x/3H/cY/3H/cY/3H/cf9xJZkQGrZu/v9x/3GP9x/3GP9x/3H/cY/3H/cY/3H/cSAURhr+u55x/3GP9x/3H/cY/3H/cf9xj/cf9xj/cf9x/3GP9x/3Ej90Uq0Iut/3GP9x/3H/cY/3H/cY/3H/cf9xj/cf9x/3GE5GbCuZ/3GP9x/3H/cY/3H/cY/3H/cf9xj/cf9xMV5TvqGscf9xj/cf9xj/cf9x/3GP9x/3H/cY/3H/cY/3H/cf9xj/cf9xj/cf9x/3FDGUzea4/3H/cY/3H/cf9xj/cf9x/3GP9x/3GP9x/3H/cY/zvXobUoXnH/cf9xj/cf9xj/cf9x/3GP9x/3GP9x/3H/Og6ct/Fj/3H/cY/3H/cY/3H/cf9xj/cf9xj/cf9x/3GP9x/3H/cY/3H/cY/3H/cf9xj/cf9x/3GP9x/3GP9x/3H/cY/3H/cUnZ7GJhcY/3H/cf9xj/cf9x/3GP9x/3GP9x/3H/MVQhv6vecf9xj/cf9x/3GP9x/3H/cY/3H/cY/3H/cf8wkTexfsj/cf9xj/cf9x/3GP9x/3GP9x/3H/cY/3H/cY/3H/cTrTI7Ys3P9xj/cf9xj/cf9x/3GP9x/3H/cY/3H/cY/3H/cf9xj/cf9xj/O14/taHAcf9x/3GP9x/3H/cY/3H/cY/3H/cf9xj/cf82onq7XYX/cf9xj/cf9x/3GP9x/3GP9x/3H/cY/3H/cTlQjravcXGP9x/3H/cY/3H/cf9xj/cf9xj/cf9x/3GP8w/GOwE5xx/3H/cY/3H/cY/3H/cf9xj/cf9x/3GP9x/yyskhpVNt7/cf9xj/cf9x/3GP9x/3H/cY/3H/cY/3H/cTNUF72r6I/3H/cf9xj/cf9x/3GP9x/3GP9x/3H/cSG0ixr0t07/cf9xj/cf9xj/cf9x/3GP9x/3GP9x/3H/cY/3EsvFoqNDpdcf9xj/cf9x/3GP9x/3GP9x/3H/cY/3H/Pok0snbLcY/3H/cf9xj/cf9xj/cf9x/3GP9x/3H/PzGUss5rj/cf9xj/cf9x/3GP9x/3H/cY/3H/cY/3E+moGyZX7/cf9x/3GP9x/3H/cY/3H/cY/3H/cf9xL6mzOhVkzP9x/3GP9x/3H/cY/3H/cY/3H/cf9xj/cTAMcbAEjo/3H/cf9xj/cf9xj/cf9x/3GP9x/3H/cTwZLLTm0/9xj/cf9x/3GP9x/3H/cY/3H/cY/3H/NWsiu5TdcY/3H/cY/3H/cf9xj/cf9x/3GP9x/3E+7GOyE5yP9x/3H/cY/3H/cf9xj/cf9xj/cf9x/3EwUuG/rR5x/3GP9x/3GP9x/3H/cY/3H/cf9xj/cf9xj/cTD2pb8JWnH/cY/3H/cY/3H/cf9xj/cf9x/3GP9x/3GP9x/zIMcb/zjv9x/3H/cY/3H/cf9xj/cf9xj/cf9x/3GP880eO1Lhz/cY/3H/cf9xj/cf9x/3GP9x/3GP9x/3H/cTd2sbmJTv9x/3H/cY/3H/cY/3H/cf9xj/cf9x/3GP89OZG0xm7/cf9xj/cf9x/3GP9x/3H/cY/3H/cY/3H/cTKstr1TSXGP9x/3GP9x/3H/cY/3H/cf9xj/cf9xj/OHaxuYlO/3H/cY/3H/cf9xj/cf9xj/cf9x/3GP9x/3El1OYasrGe/3H/cY/3H/cf9xj/cf9xj/cf9x/3GP9x/3H/cYM1QXvavo/3H/cY/3H/cY/3H/cf9xj/cf9x/3GP9x/3GP9xJYDFGrfzrv9xj/cf9x/3GP9x/3GP9x/3H/cY/3H/cY/zUXAbzo/v9x/3GP9x/3H/cY/3H/cY/3H/cf9xj/cf9xj/cf9x/3GP9x/3FCb6zpBY/3H/cf9xj/cf9xj/cf9x/3GP9x/3GDf8T7gDsHH/cf9xj/cf9x/3GP9x/3GP9x/3H/cY/3H/OSBRuN+u/3GP9x/3H/cY/3H/cY/3H/cf9xj/cf9xj/cf9x/3GCElkxr9ps7/cf9xj/cf9x/3GP9x/3GP9x/3H/cY/z3IibM3dnH/cY/3H/cf9xj/cf9x/3GP9x/3GP9xOoFBtn6+/3H/cY/3H/cf9xj/cf9x/3GP9x/3GDQXAbvo/nH/cf9xj/cf9xj/cf9x/3GP9x/3H/cY/y4yTho82x7/cY/3H/cf9xj/cf9x/3GP9x/3GP9x/3H/cY/3H/cS52sUoolOv/cf9xj/cf9x/3GP9x/3GP9x/3H/cY/3Eyqne+VYj/cY/3H/cY/3H/cf9xj/cf9x/3GP9x/3E8Ioaz3Xlx/3GP9x/3H/cY/3H/cY/3H/cf9xj/cf9x/3GDNrIr2U3f9xj/cf9x/3GP9x/3GP9x/3H/cY/3H/cf8ie/Ma+EDO/3H/cY/3H/cf9xj/cf9xj/cf9x/3GP9xNPabvAlk/3H/cY/3H/cf9xj/cf9x/3GP9x/3GP9xQA68/xRxj/cf9x/3GP9x/3GP9x/3H/cY/3H/cf9xPpqBsmV+/3GP9x/3GP9x/3H/cY/3H/cf9xj/cf9xgp0Qg6cu98/3H/cY/3H/cf9xj/cf9xj/cf9x/3GP9x/ztc/7ajAP9xj/cf9xj/cf9x/3GP9x/3GP9x/3H/cY/3H/LaVPKkWrDf9x/3GP9x/3GP9x/3H/cY/3H/cf9xj/cTII8r33DXH/cf9xj/cf9x/3GP9x/3GP9x/3H/cY/3H/cY/3H/QFZsC5lxj/cf9xj/cf9x/3GP9x/3H/cY/3H/cY/3H/cf9xj/cf9xj/cT9EIbC73nGP9x/3H/cY/3H/cY/3H/cf9xj/cf9xj/TD0cTC5xj/cf9x/3GP9x/3GP9x/3H/cY/3H/cf9xj/cf9xj/cTvR47QuHHH/cY/3H/cY/3H/cf9xj/cf9x/3GP9x/3E94jGyHc5x/3GP9x/3GP9x/3H/cY/3H/cf9xj/cf9xj/cf9x/3GP9x/3GP9x/3H/cY/3H/cf9xj/cf9xj/cf9x/3GP9x/3H/cY/3H/cY/3H/cf9xj/cf9xj/cf9x/3GP9x/3H/cY/3H/cY/3H/cf9xg7Bp+0+WBx/3H/cY/3H/cf9xj/cf9xj/cf9x/3GP83zlG5Ma5x/3GP9x/3H/cY/3H/cY/3H/cf9xj/cf9xOdehtyhe/3GP9x/3GP9x/3H/cY/3H/cf9xj/cf8wqEKxZ73/cf9xj/cf9xj/cf9x/3GP9x/3GP9x/zHYf7A3gP9x/3H/cY/3H/cY/3H/cf9xj/cf9xj/cf9x/3GP9x/3H/cTRUF7ur6HH/cf9xj/cf9xj/cf9x/3GP9x/3H/cY/zSxkrxObXGP9x/3GP9x/3H/cY/3H/cf9xj/cf9xj/ImKpGvnVbv9x/3GP9x/3GP9x/3H/cY/3H/cf9xj/cf9xLAIRGk/e7v9x/3H/cY/3H/cf9xj/cf9xj/cf9x/3GP8+N1KyyK1x/3H/cY/3H/cY/3H/cf9xj/cf9x/3GP9entNhj/cf9x/3GP9x/3H/cY/3H/cY/3H/cf9xg+mEKyZ72P9x/3H/cY/3H/cY/3H/cf9xj/cf9x/3GP9x/3GP9x/3H/cY/3H/cf9xj/cf9xj/cf9x/3GP9x/3GP9x/3H/M1rUvqUr/3GP9x/3GP9x/3H/cY/3H/cf9xj/cf9xj/cTfGVLk5q4/3H/cf9xj/cf9x/3GP9x/3GP9x/3H/cY/3H/cf9xj/cf9xj/cf8mEvwavtA+/3H/cf9xj/cf9x/3GP9x/3GP9x/3H/cY/0UZTL5rcf9xj/cf9x/3GP9x/3GP9x/3H/cY/3H/cT9EIbG73v9x/3GP9x/3H/cY/3H/cY/3H/cf9xj/cf9x/3GP9x/3E6ZVq1mqVx/3H/cY/3H/cf9xj/cf9xj/cf9x/3GP9xN3axuIlOcf9xj/cf9xj/cf9x/3GP9x/3H/cY/3H/cSQthhq9J55x/3GP9x/3H/cY/3H/cY/3H/cf9xj/cf9x/3GCuRCRpW727/cY/3H/cf9xj/cf9xj/cf9x/3GP9x/zzTI7Qs3HGP9x/3H/cY/3H/cY/3H/cf9xj/cf9x/3GP9x/3GP9x/3H/cY/3H/cf9xgk73AasQj+cY/3H/cf9xj/cf9xj/cf9x/3GP9x/3GP9xKwRQGl+6/v9x/3GP9x/3GP9x/3H/cY/3H/cf9xj/cf9xj/PxNuseyRcY/3H/cf9xj/cf9xj/cf9x/3GP9x/3GP9x/3H/N85RuTGucY/3H/cY/3H/cf9xj/cf9xj/cf9x/3GP9xNGniu5YdcY/3H/cY/3H/cf9xj/cf9x/3GP9x/3GP9x/3H/J+vxGpFA7nH/cY/3H/cY/3H/cf9xj/cf9x/3GP9x/3GP9x/3H/cY/3EwMD2w38L/cY/3H/cY/3H/cf9xj/cf9xj/cf9x/3GP9x/3H/cY/yOOgBrnF/7/cf9x/3GP9x/3GP9x/3H/cY/3H/cf9xj/cf8+NROzyuz/cY/3H/cY/3H/cf9xj/cf9x/3GP9x/3GP89OZG0xm7/cf9x/3GP9x/3H/cY/3H/cY/3H/cf9xj/cT9C4bG9Ho/3H/cY/3H/cf9xj/cf9x/3GP9x/3GP9x/3H/cY/3H/cY/3H/cf9xj/cf9x/3EiyVca02qOcY/3H/cf9xj/cf9xj/cf9x/3GP9x/3GP8phnkah5huj/cf9x/3GP9x/3H/cY/3H/cY/3H/cf9xj/cV2e0mFxj/cf9xj/cf9x/3GP9x/3GP9x/3H/cY/3H/TTvcPEJx/3H/cY/3H/cY/3H/cf9xj/cf9xj/cf9xQm+s6QWP9x/3H/cY/3H/cf9xj/cf9xj/cf9x/3GP9xP+oksBXbcf9xj/cf9x/3GP9x/3GP9x/3H/cY/3H/cUZ6PJhccY/3H/cf9xj/cf9xj/cf9x/3GP9x/3H/MVLhsL0e/3GP9x/3H/cY/3H/cf9xj/cf9xj/cf9x/z2Lc7R0jI/3H/cf9xj/cf9xj/cf9x/3GP9x/3H/cTNWVr2pqf9x/3GP9x/3H/cY/3H/cf9xj/cf9xj/cf9x/3GP8w+iSxFdv/cf9xj/cf9x/3GP9x/3GP9x/3H/cY/3H/cf9xj/cf8uu6AaNEX+/3GP9x/3GP9x/3H/cY/3H/cY/3H/cf9xj/QQ68ACT/cY/3H/cf9xj/cf9xj/cf9x/3GP9x/3GP8vXiUaGh2ucY/3H/cf9xj/cf9xj/cf9x/3GP9x/3GP9xOxtrteSU/3GP9x/3H/cY/3H/cY/3H/cf9xj/cf9x/3GP9x/3GP9x/3H/cY/0bArLP1/3H/cY/3H/cY/3H/cf9xj/cf9x/3GP9x/3E8ve+0QhCP9x/3H/cY/3H/cf9xj/cf9xj/cf9x/3GP9x/3GP9x/3H/cY/3H/cf9xj/cf9xj/cf9x/3GP9x/3H/SHj8mHD/cf9x/3GP9x/3H/cY/3H/cY/3H/cf9xj/cf9x/3GP9x/3GP9Eb6zJBXH/cY/3H/cf9xj/cf9xj/cf9x/3GP9x/3H/cY/3H/cYOX6ktoFbcf9xj/cf9x/3GP9x/3GP9x/3H/cY/3H/cSPc4xrSMc7/cf9x/3GP9x/3H/cY/3H/cY/3H/cf9xj/MFQhsbvej/cf9x/3GP9x/3H/cY/3H/cY/3H/cf9xOoFBtn6+j/cf9x/3GP9x/3H/cY/3H/cY/3H/cf9xj/cf9x/3GP9x/3FM5HxBuP9xj/cf9x/3GP9x/3H/cY/3H/cY/3H/cf9xg2H/O54Axxj/cf9x/3GP9x/3H/cY/3H/cY/3H/cf84Wsq4pTVx/3GP9x/3H/cY/3H/cf9xj/cf9xj/cf9x/3GP8xS8a/tDlxj/cf9x/3GP9x/3H/cY/3H/cY/3H/cf9NO9w8QnH/cY/3H/cY/3H/cf9xj/cf9x/3GP9x/zUXAbzo/o/3H/cf9xj/cf9xj/cf9x/3GP9x/3H/cYI/dFKtCLrf9x/3H/cY/3H/cY/3H/cf9xj/cf9x/3GP9x/zUXAbzo/o/3H/cf9xj/cf9xj/cf9x/3GP9x/3H/cY/zPnjb4Ycv9xj/cf9x/3GP9x/3GP9x/3H/cY/3H/cTHyJ78N2P9x/3H/cY/3H/cY/3H/cf9xj/cf9x/3GP86adi2lidx/3GP9x/3GP9x/3H/cY/3H/cf9xj/cf9xj/cf9x/3GP9x/0rbLGJNcf9xj/cf9x/3GP9x/3GP9x/3H/cY/3H/cf9Lg4xnx/9xj/cf9x/3GP9x/3GP9x/3H/cY/3H/cY/3FORmwrmf9xj/cf9xj/cf9x/3GP9x/3H/cY/3H/cY/3H/cf9xj/cf9xj/cf9x/3GP9x/3H/cY/3H/cY/3H/cTJYlb6nav9xj/cf9x/3GP9x/3GP9x/3H/cY/3H/cY/zUXAbzo/v9x/3GP9x/3H/cY/3H/cY/3H/cf9xj/cf83zlG5Ma5xj/cf9x/3GP9x/3GP9x/3H/cY/3H/cY/y+C4CoX0f1x/3GP9x/3GP9x/3H/cY/3H/cY/3H/cf9xglQZRKq+a7cf9xj/cf9xj/cf9x/3GP9x/3H/cY/3H/cY/3H/L2VAGimr/v9x/3GP9x/3GP9x/3H/cY/3H/cY/3H/cf9xj/cTazx7pMOP9xj/cf9x/3GP9x/3H/cY/3H/cY/3H/cf9xg6gUG2fr7/cf9x/3GP9x/3H/cY/3H/cY/3H/cf9xj/cf87XP+2owD/cY/3H/cY/3H/cf9xj/cf9x/3GP9x/3GCntJxphLY5x/3GP9x/3H/cY/3H/cf9xj/cf9xj/cf9x/3GP9x/3FFwKyj9XGP9x/3GP9x/3H/cY/3H/cf9xj/cf9xj/cf9xPMZKszm1cY/3H/cf9xj/cf9xj/cf9x/3GP9x/3H/cY/z0ihrTdef9x/3H/cY/3H/cf9xj/cf9xj/cf9x/3GP9x/3FBt1z0iv9x/3H/cY/3H/cY/3H/cf9xj/cf9x/3GP9x/y1PFxo7Do5xj/cf9x/3GP9x/3GP9x/3H/cY/3H/cY/3ElPtMavBLO/3H/cY/3H/cf9xj/cf9xj/cf9x/3GP8+ac6zljH/cf9x/3GP9x/3GP9x/3H/cY/3H/cf9xj/cf9xj/cf9x/3GP9x/znGVLg5q/9x/3H/cY/3H/cY/3H/cf9xj/cf9x/3GP9x/3GP8hKIwqDnc9/3H/cY/3H/cf9xj/cf9xj/cf9x/3GP9x/3GCMYuhrOdF5x/3H/cY/3H/cf9xj/cf9xj/cf9x/3GP81FwG86P7/cY/3H/cf9xj/cf9x/3GP9x/3GP9x/3H/cYLKbUGjWSvnGP9x/3GP9x/3H/cY/3H/cf9xj/cf9xg+0xmyLOaP9x/3H/cY/3H/cf9xj/cf9xj/cf9x/3E1FcG66j5x/3H/cY/3H/cY/3H/cf9xj/cf9x/3GP9x/3GP9x/3H/cY/3H/cY/3H/cf9xj/cf9x/3GP9x/3GP9x/3H/cY/3H/cf9xj/cf9xNh/zuuAM/3H/cY/3H/cY/3H/cf9xj/cf9x/3GP9x/3GP9xP+oksBXbcf9xj/cf9x/3GP9x/3H/cY/3H/cY/3H/cTVno7qYXHH/cf9xj/cf9xj/cf9x/3GP9x/3H/cY/3H/cY/3H/cf80s9G8TC5x/3H/cY/3H/cY/3H/cf9xj/cf9xj/cf9x/zOVq75qVP9xj/cf9xj/cf9x/3GP9x/3H/cY/3H/cTl+pLeBW/9x/3GP9x/3H/cY/3H/cY/3H/cf9xj/cf9xj/Otehtyhej/cf9xj/cf9x/3GP9x/3GP9x/3H/cY/3H/cUG3XPSK/3H/cf9xj/cf9x/3GP9x/3GP9x/3H/cY/3H/N2VkuZqbcf9x/3GP9x/3GP9x/3H/cY/3H/cY/3H/cf9xKDSXGoy2jv9x/3GP9x/3H/cY/3H/cY/3H/cf9xj/cf9GwKyz9f9xj/cf9xj/cf9x/3GP9x/3H/cY/3H/cTNtYb2Snv9x/3GP9x/3H/cY/3H/cf9xj/cf9xj/cf8ir68a5QUOcY/3H/cf9xj/cf9x/3GP9x/3GP9x/3H/cYPTPTs8ws/3H/cY/3H/cf9xj/cf9x/3GP9x/3GP9x/3E2ruu5URRx/3GP9x/3H/cY/3H/cY/3H/cf9xj/cf9x/yuiYBpV2f5x/3H/cY/3H/cf9xj/cf9xj/cf9x/3GP8wkTewfshxj/cf9x/3GP9x/3GP9x/3H/cY/3H/cf85IFG4366P9x/3H/cY/3H/cY/3H/cf9xj/cf9x/3GDSdnrtiYXH/cY/3H/cY/3H/cf9xj/cf9x/3GP9x/3GP8hfTMaCSzO/3H/cY/3H/cY/3H/cf9xj/cf9x/3GP9x/zO1Eb5K7v9x/3H/cY/3H/cY/3H/cf9xj/cf9x/3GP9entNhj/cf9x/3GP9x/3GP9x/3H/cY/3H/cf9xj/cUZ4/Khw/3GP9x/3H/cY/3H/cY/3H/cf9xj/cf9x/3EzsZK8Tm1x/3GP9x/3GP9x/3H/cY/3H/cf9xj/cf8mXbMquiTN/3H/cY/3H/cf9xj/cf9x/3GP9x/3GP9x/3H/MaYDv1n8cY/3H/cf9xj/cf9x/3GP9x/3GP9xPpqBsmV+/3H/cf9xj/cf9x/3GP9x/3GP9x/3E94jGyHc5x/3GP9x/3H/cY/3H/cf9xj/cf9xj/cf9xRyKcndb/cY/3H/cf9xj/cf9xj/cf9x/3GP9x/3H/cT3bFrIk6XH/cY/3H/cf9xj/cf9xj/cf9x/3GP9xPTPTs8ws/3GP9x/3H/cY/3H/cf9xj/cf9xj/cf85qC63V9Fx/3GP9x/3GP9x/3H/cY/3H/cf9xj/cf8xpMOwazz/cY/3H/cf9xj/cf9xj/cf9x/3GP9x/3H/M1rUvqUrj/cf9x/3GP9x/3H/cY/3H/cY/3H/cf9xj/cf9x/3GD4f37LgII/3H/cY/3H/cf9xj/cf9x/3GP9x/3GP9xOmMbtZzkcY/3H/cf9xj/cf9xj/cf9x/3GP9x/3H/LgDRGj/y7v9x/3H/cY/3H/cY/3H/cf9xj/cf9xj/cf9x/0h4/IhwcY/3H/cf9xj/cf9xj/cf9x/3GP9x/3GP9xPWePs5hw/3H/cf9xj/cf9xj/cf9x/3GP9x/3GP9x/3E1E4K77H3/cf9x/3GP9x/3H/cY/3H/cY/3H/cf9xj/cf9xNBcBvOj+/3H/cf9xj/cf9x/3GP9x/3GP9x/3H/cY/3E/RCGxu97/cf9x/3GP9x/3H/cY/3H/cY/3H/cf9xj/cf88gUG0fr5x/3GP9x/3H/cY/3H/cY/3H/cf9xj/cf9x/znIk7c3bHH/cY/3H/cf9xj/cf9x/3GP9x/3GP9x/3H/cYM/javQclj/cf9x/3GP9x/3H/cY/3H/cY/3H/cf9xj/cf9xj/cf9xNWejuphccf9x/3GP9x/3H/cY/3H/cY/3H/cf9xj/cf9fntFhcf9x/3GP9x/3H/cY/3H/cY/3H/cf9xj/cf9x/3GP9x/3GP9x/3H/cY/3H/cY/3H/cf9xj/cUs73FxC/3H/cf9xj/cf9xj/cf9x/3GP9x/3GP9x/zS/Q71AvI/3H/cY/3H/cf9xj/cf9x/3GP9x/3GP9x/zYVwbrqPnGP9x/3H/cY/3H/cY/3H/cf9xj/cf9xj/OB20uOJLcY/3H/cf9xj/cf9xj/cf9x/3GP9x/3H/Ie70KvEQvXGP9x/3GP9x/3H/cY/3H/cf9xj/cf9xj/PzGUss5r/3H/cY/3H/cf9xj/cf9xj/cf9x/3GP9x/3GCWZEBqmbv5x/3GP9x/3H/cY/3H/cY/3H/cf9xj/cf9xPIk0tHbLj/cf9x/3GP9x/3GP9x/3H/cY/3H/cf9xj/NhXBuuo+cY/3H/cf9xj/cf9x/3GP9x/3GP9x/3H/cT6agbJlfv9xj/cf9x/3GP9x/3GP9x/3H/cY/3H/cf9Dt1zUinH/cf9xj/cf9xj/cf9x/3GP9x/3H/cY/3H/cY/3H/cf9xj/cf9x/3GP9x/3E3yJO5N2z/cf9xj/cf9x/3GP9x/3GP9x/3H/cY/3H/TD0cXC7/cf9xj/cf9x/3GP9x/3GP9x/3H/cY/zvXobUoXnH/cf9xj/cf9xj/cf9x/3GP9x/3H/cYJbawKqSU/XH/cf9xj/cf9xj/cf9x/3GP9x/3H/cY/3H/IpiUKuZ2vXH/cY/3H/cY/3H/cf9xj/cf9x/3GP9x/0073DxCcf9xj/cf9x/3GP9x/3GP9x/3H/cY/3EzbWG8kp5xj/cf9x/3GP9x/3GP9x/3H/cY/3H/cSj1+yqAoE3/cf9xj/cf9x/3GP9x/3GP9x/3H/cY/3H/cU9GbAuZcf9x/3GP9x/3GP9x/3H/cY/3H/cf9xj/cf9xgjw5ka08Zu/3H/cf9xj/cf9x/3GP9x/3GP9x/3H/cY/3EyQ8m9vDZx/3H/cY/3H/cf9xj/cf9xj/cf9x/3GP88gUG0fr5x/3H/cY/3H/cf9xj/cf9xj/cf9x/3GP81FwG86P7/cY/3H/cf9xj/cf9x/3GP9x/3GP9x/3H/OVQNuKvy/3GP9x/3H/cY/3H/cY/3H/cf9xj/cf9xOKbut1kRcY/3H/cY/3H/cf9xj/cf9x/3GP9x/3GDd0crmLjf9x/3GP9x/3H/cY/3H/cY/3H/cf9xj/cf9xNh/zuuAM/3H/cY/3H/cf9xj/cf9xj/cf9x/3GP9x/3H/cY/3H/cY/3H/cf9xj/cf9x/3GP9x/3GP9x/3H/cY/3H/cY/3H/cf9xj/cf9x/3FKg4xXx3GP9x/3H/cY/3H/cY/3H/cf9xj/cf9xj/cf9x/3GP9x/3H/SSKcfdZxj/cf9x/3GP9x/3GP9x/3H/cY/3H/cY/3H/cf9xj/cf9x/3GP9x/3GCLeIxriHc7/cf9x/3GP9x/3GP9x/3H/cY/3H/cf9xj/cUzkfEG4/3H/cY/3H/cf9xj/cf9x/3GP9x/3GP9x/3E/RCGxu97/cf9xj/cf9x/3GP9x/3H/cY/3H/cY/3EuYwEaKc/u/3H/cY/3H/cf9xj/cf9xj/cf9x/3GP9x/zzR47UuHI/3H/cf9xj/cf9x/3GP9x/3GP9x/3H/cYNVwKu6P1/3GP9x/3H/cY/3H/cY/3H/cf9xj/cf9xg70eO0Lhxx/3H/cY/3H/cf9xj/cf9xj/cf9x/3GP9x/zIwPb7PwnGP9x/3GP9x/3H/cY/3H/cY/3H/cf9xj/cTqBQbZ+vv9x/3GP9x/3H/cY/3H/cY/3H/cf9xj/cf9xPpqBsmV+/3H/cY/3H/cY/3H/cf9xj/cf9x/3GP9x/3FHIpyd1v9xj/cf9xj/cf9x/3GP9x/3GP9x/3H/cYMrGSvk5t/3GP9x/3H/cY/3H/cY/3H/cf9xj/cf9x/3GP8qnYQaZie+cf9xj/cf9x/3GP9x/3H/cY/3H/cY/3H/cf9xj/cf9x/3GP9x/yF7GEr4Tntx/3H/cY/3H/cf9xj/cf9xj/cf9x/3GP9xLqAXGhX+jnH/cY/3H/cf9xj/cf9xj/cf9x/3GP9x/yDigyoC181x/3GP9x/3H/cY/3H/cY/3H/cf9xj/cf9x/0RvrNkF/3H/cf9xj/cf9xj/cf9x/3GP9x/3GP9x/3H/PuIxsx3O/3H/cY/3H/cY/3H/cf9xj/cf9xj/cf9x/3GP9x/3H/StnscmH/cY/3H/cY/3H/cf9xj/cf9xj/cf9x/3GP9x/3FKg4xXx3H/cY/3H/cf9xj/cf9xj/cf9x/3GP9x/3GP9x/3E1zlG7Ma7/cY/3H/cY/3H/cf9xj/cf9xj/cf9x/3GP9xId/cKvICPf9xj/cf9x/3GP9x/3H/cY/3H/cY/3H/cf9xg18h27DeL/cf9x/3GP9x/3GP9x/3H/cY/3H/cf9xMFCisL9d/3GP9x/3GP9x/3H/cY/3H/cY/3H/cf9xj/cU2czDYzj/cf9x/3GP9x/3GP9x/3H/cY/3H/cY/3H/cf9xj/cf9x/3GP9x/3GP9x/0EOvAAkj/cf9x/3GP9x/3GP9x/3H/cY/3H/cf9xj/cf9xj/cf9x/3GP9x/3H/cY/3H/cY/3H/cf9xj/cf9xj/cf9x/3GP9x/3H/cUcinJ3Wj/cf9x/3GP9x/3GP9x/3H/cY/3H/cY/3H/cf9xj/cf9x/0kinH3WcY/3H/cf9xj/cf9xj/cf9x/3GP9x/3GP9xOoFBtn6+/3H/cf9xj/cf9xj/cf9x/3GP9x/3GP9x/yc+0xqcEs5x/3GP9x/3H/cY/3H/cY/3H/cf9xj/cf9xOCBRt9+ucY/3H/cf9xj/cf9xj/cf9x/3GP9x/3H/cYNc5RuzGu/3H/cY/3H/cY/3H/cf9xj/cf9x/3GP9xK8fzKkOAzXGP9x/3H/cY/3H/cf9xj/cf9xj/cf9x/3GP9x/3GP9x/zYMZ7vzmP9xj/cf9x/3GP9x/3GP9x/3H/cY/3H/cf9xTpzMFjNx/3GP9x/3GP9x/3H/cY/3H/cY/3H/cf9xj/cf83zlG5Ma5xj/cf9x/3GP9x/3GP9x/3H/cY/3H/cf9xj/RsCss/X/cf9xj/cf9xj/cf9x/3GP9x/3GP9x/3H/cYPpqBsWV+cY/3H/cf9xj/cf9xj/cf9x/3GP9x/3H/cTLnjb4Ycv9x/3GP9x/3H/cY/3H/cY/3H/cf9xj/cf9xNBcBvOj+/3H/cf9xj/cf9x/3GP9x/3GP9x/3H/cY/3H/MaTDsGs8/3GP9x/3H/cY/3H/cf9xj/cf9xj/cf9x/3E6gUG2fr6P9x/3H/cY/3H/cf9xj/cf9xj/cf9x/3GP9JIpx91nH/cf9xj/cf9xj/cf9x/3GP9x/3H/cY/3H/KIuhOodF7HH/cf9xj/cf9xj/cf9x/3GP9x/3H/cY/3E/mEKwZ71x/3H/cY/3H/cY/3H/cf9xj/cf9x/3GP9x/zPpzL0WM3GP9x/3GP9x/3H/cY/3H/cf9xj/cf9xj/cTof6bbgFv9xj/cf9x/3GP9x/3H/cY/3H/cY/3H/cf9xIqYdOuWeLP9xj/cf9x/3GP9x/3H/cY/3H/cY/3H/cf9xJNhlGsJ5rv9x/3GP9x/3H/cY/3H/cY/3H/cf9xj/cf9xj/OMrSuDUtcf9xj/cf9x/3GP9x/3GP9x/3H/cY/3H/cf9xj/cf9xj/TeR8QbiP9x/3H/cY/3H/cf9xj/cf9xj/cf9x/3GP9xLfQ4GjC8fv9xj/cf9x/3GP9x/3GP9x/3H/cY/3H/cf9xK3USKkiu3XGP9x/3GP9x/3H/cY/3H/cY/3H/cf9xj/cf9x/3GP9x/3GP9x/3H/cY/3H/cf9xSoOMV8dxj/cf9xj/cf9x/3GP9x/3H/cY/3H/cY/3E/lgOxafz/cf9x/3GP9x/3GP9x/3H/cY/3H/cY/3H/cf9xj/TDvcXEKP9x/3H/cY/3H/cY/3H/cf9xj/cf9xj/cSYD1Cqvwr2P9x/3H/cY/3H/cf9xj/cf9xj/cf9x/3FPRmwLmXH/cY/3H/cf9xj/cf9xj/cf9x/3GP9x/y2IrhpHdR6P9x/3H/cY/3H/cf9xj/cf9xj/cf9x/3GP9PnMwWM3GP9x/3GP9x/3H/cY/3H/cf9xj/cf9xj/cf9x/3GP9x/3H/cY/3H/cY/3H/cf9xj/cf9xMT7tv8ES/3H/cY/3H/cf9xj/cf9x/3GP9x/3GP87zke2Mbj/cf9x/3GP9x/3H/cY/3H/cY/3H/cf9xj/cUJvrOkF/3GP9x/3GP9x/3H/cY/3H/cf9xj/cf9xg+H9+y4CCP9x/3H/cY/3H/cf9xj/cf9xj/cf9x/3EvdQgqGK99/3H/cY/3H/cY/3H/cf9xj/cf9xj/cf9xNwRqufuV/3H/cf9xj/cf9xj/cf9x/3GP9x/3H/cTCbabB0lv9xj/cf9xj/cf9x/3GP9x/3GP9x/3H/cY/3ExrvW/UQr/cY/3H/cf9xj/cf9x/3GP9x/3GP9x/3H/cY/3H/cY/3H/cf9xMrPRvkwu/3H/cY/3H/cY/3H/cf9xj/cf9x/3GP9x/3GP9x/3FHIpyd1v9xj/cf9x/3GP9x/3GP9x/3H/cY/3H/cf9xg3bVe5kqj/cf9xj/cf9x/3GP9x/3H/cY/3H/cY/3H/cTd0crmLjY/3H/cf9xj/cf9x/3GP9x/3GP9x/3H/cY/3H/cY/3H/cf9xg5KoO31Xz/cf9xj/cf9x/3GP9x/3GP9x/3H/cY/3E83VWzIqpxj/cf9xj/cf9x/3GP9x/3H/cY/3H/cY/3FNnMw2M4/3H/cf9xj/cf9xj/cf9x/3GP9x/3H/cY/3H/cY/3H/cf9xQbdc9Ir/cf9xj/cf9x/3GP9x/3GP9x/3H/cY/zVrIruU3XGP9x/3H/cY/3H/cf9xj/cf9xj/cf9x/3EvlX0aBqgucY/3H/cY/3H/cf9xj/cf9x/3GP9x/3GP9xTkZsK5n/cY/3H/cY/3H/cf9xj/cf9xj/cf9x/3GEAOvP8Ucf9xj/cf9x/3GP9x/3GP9x/3H/cY/3H/cY/3H/cf9xj/cf9x/3GP9x/3GP9x/3H/cY/3H/cf9xj/cf8kxxgaw45+cf9xj/cf9xj/cf9x/3GP9x/3H/cY/3EgFEYa/ruecf9x/3GP9x/3GP9x/3H/cY/3H/cY/3EyBHS++4uP9x/3GP9x/3H/cY/3H/cY/3H/cf9xggKIwq/Xc9cf9x/3GP9x/3GP9x/3H/cY/3H/cf9xj/cf9xgulOc6JrGM/3H/cf9xj/cf9x/3GP9x/3GP9x/3H/cY/3EvqkkaFVtu/3GP9x/3H/cY/3H/cY/3H/cf9xj/cf9xj/cf9x/zrC1bc9Kv9x/3GP9x/3GP9x/3H/cY/3H/cf9xj/cf9xIXvzGuhAznH/cf9xj/cf9xj/cf9x/3GP9x/3H/cY/0h4/Ihwcf9xj/cf9x/3GP9x/3GP9x/3H/cY/3ExXBS/o+v/cf9xj/cf9x/3GP9x/3GP9x/3H/cY/3H/cSJVwCrqo/2P9x/3H/cY/3H/cY/3H/cf9xj/cf9x/3GP9x/3GP9x/3H/cYTOR8Mbhxj/cf9x/3GP9x/3GP9x/3H/cY/3H/cf9xJdYmGqKdnnH/cY/3H/cf9xj/cf9xj/cf9x/3GP9x/3H/cSDOjyrzFw1xj/cf9x/3GP9x/3H/cY/3H/cY/3H/cf9xOoFBtn6+j/cf9x/3GP9x/3H/cY/3H/cY/3H/cf9xj/cf9xj/cUnZ7GJhcf9x/3GP9x/3H/cY/3H/cY/3H/cf9xj/cf9xgwDHGwBI7/cf9xj/cf9xj/cf9x/3GP9x/3GP9x/3E+7GOyE5z/cY/3H/cf9xj/cf9x/3GP9x/3GP9x/3H/cY/3H/cY/3H/cf9xj/cf9x/3GP9x/3GP9x/3H/cY/3H/cf9xj/cf9FGUy+a3GP9x/3GP9x/3H/cY/3H/cf9xj/cf9xMrURvUrucf9x/3GP9x/3GP9x/3H/cY/3H/cf9xj/cf9xJZN2SrbIm/9xj/cf9x/3GP9x/3GP9x/3H/cY/3H/cf9xR3j8iHBx/3H/cY/3H/cf9xj/cf9xj/cf9x/3GP9x/z7iMbMdzv9x/3GP9x/3H/cY/3H/cY/3H/cf9xj/cf9x/3GP9x/3E9M9OzzCyP9x/3H/cY/3H/cY/3H/cf9xj/cf9x/3GP9x/3GP9x/3H/cY/3H/cYMgazvflMcY/3H/cf9xj/cf9x/3GP9x/3GP9x/3H/NRcBvOj+j/cf9xj/cf9x/3GP9x/3H/cY/3H/cYMVwUvqPrcY/3H/cY/3H/cf9xj/cf9x/3GP9x/3GCIRi2ru50n/cY/3H/cf9xj/cf9xj/cf9x/3GP9x/3GP9xPpqBsWV+cY/3H/cY/3H/cf9xj/cf9xj/cf9x/3GP9x/0UZTL5rcY/3H/cf9xj/cf9x/3GP9x/3GP9x/3H/cY/3E/RCGxu97/cf9x/3GP9x/3H/cY/3H/cY/3H/cf9xj/cf9xRyKcndb/cY/3H/cY/3H/cf9xj/cf9x/3GP9x/3GP9x/3H/cY/3H/cY/3H/cf9xj/cf9x/3GP9x/3GP9x/3H/cY/3H/cf9xj/cf9xj/cf9x/3GP9x/3GP9x/y2njio1hx1x/3H/cY/3H/cf9xj/cf9xj/cf9x/3GP9x/3Eql8YaZoOe/3H/cf9xj/cf9x/3GP9x/3GP9x/3H/cY/3H/cTrVYrUqnXGP9x/3H/cY/3H/cY/3H/cf9xj/cf9xj/cf8+2dazJimP9x/3H/cY/3H/cY/3H/cf9xj/cf9xj/cf9xK4cZOleObI/3H/cf9xj/cf9xj/cf9x/3GP9x/3H/cY/3EmsPIqpPDdj/cf9x/3GP9x/3H/cY/3H/cY/3H/cf9xg1E4K67H1x/3GP9x/3H/cY/3H/cY/3H/cf9xj/cf9xhLO9xMQnGP9x/3H/cY/3H/cf9xj/cf9xj/cf9x/3GP8w+iSxFdv/cf9xj/cf9x/3GP9x/3GP9x/3H/cY/3H/cY/3H/cf9xj/cf9x/3GP9x/3GP9x/3H/Nb0EvEL7/3GP9x/3H/cY/3H/cf9xj/cf9xj/cf9x/3EnGKAqnnX9j/cf9x/3GP9x/3H/cY/3H/cY/3H/cf9xgh/H064DgscY/3H/cf9xj/cf9xj/cf9x/3GP9x/3H/MaTDsGs8j/cf9x/3GP9x/3H/cY/3H/cY/3H/cf84ytK5NS3/cf9x/3GP9x/3GP9x/3H/cY/3H/cY/3H/cf8uKF46PXocj/cf9x/3GP9x/3H/cY/3H/cY/3H/cf9xj/cf9x/3FLO9xcQo/3H/cf9xj/cf9x/3GP9x/3GP9x/3H/cYMQjyv/cN/3GP9x/3GP9x/3H/cY/3H/cY/3H/cf9xj/cf82E4K77H2P9x/3H/cY/3H/cY/3H/cf9xj/cf9x/3GP9x/3GP9x/3H/cY/3H/cY/3H/cf9xj/cf9x/3GP9x/3GP9x/3H/cY/3H/cf9xj/cf81v0O7QLxx/3GP9x/3H/cY/3H/cf9xj/cf9xj/cf9x/3GP9x/3H/cTvR47UuHP9x/3GP9x/3H/cY/3H/cY/3H/cf9xj/cf9x/3GP9x/3GP9x/3H/cY/3H/cY/3H/cf9xj/cf9xMPRmsBuZj/cf9x/3GP9x/3GP9x/3H/cY/3H/cY/3H/MFQhsbvej/cf9x/3GP9x/3GP9x/3H/cY/3H/cY/3H/cf9xLgoEGi9fvv9x/3GP9x/3GP9x/3H/cY/3H/cf9xj/cf8la3SqyUi1/3H/cf9xj/cf9x/3GP9x/3GP9x/3H/cYMUPJv7w2j/cf9x/3GP9x/3H/cY/3H/cY/3H/cf9xPjGUss5r/3H/cf9xj/cf9xj/cf9x/3GP9x/3GP9x/zkgUbjfrv9x/3GP9x/3GP9x/3H/cY/3H/cY/3H/cf9xRnj8qHCP9x/3H/cY/3H/cY/3H/cf9xj/cf9xj/cf9x/3GP9xPIk0tHbL/3GP9x/3H/cY/3H/cY/3H/cf9xj/cf9x/0h4/IhwcY/3H/cY/3H/cf9xj/cf9xj/cf9x/3GP80k2y8bJNx/3H/cY/3H/cY/3H/cf9xj/cf9xj/cf9x/3Exgh++feBx/3GP9x/3H/cY/3H/cY/3H/cf9xj/cf8kIRUa3e6u/3H/cf9xj/cf9x/3GP9x/3GP9x/3H/cY/3FLO9xcQv9x/3GP9x/3H/cY/3H/cf9xj/cf9xj/cf80bWG9kp6P9x/3H/cY/3H/cf9xj/cf9xj/cf9x/3GP9Lg4xnx/9x/3H/cY/3H/cY/3H/cf9xj/cf9x/3GP9x/zkbdbfkinH/cY/3H/cf9xj/cf9xj/cf9x/3GP9x/3H/OyqDttV8/3H/cf9xj/cf9xj/cf9x/3GP9x/3GP9x/3H/Jq+VKrUGrf9xj/cf9x/3GP9x/3H/cY/3H/cY/3H/cf8/7qKyEV3/cY/3H/cY/3H/cf9xj/cf9x/3GP9x/3GP9xL+dfGgGKDnH/cY/3H/cf9xj/cf9xj/cf9x/3GP9x/3GP8hK1EaDkru/3H/cf9xj/cf9xj/cf9x/3GP9x/3H/cY/3H/cY/3H/cf9xj/cf9xj/cf9x/3GP9K2exyYf9x/3H/cY/3H/cY/3H/cf9xj/cf9xj/cf9x/3GE2czDYz/3GP9x/3H/cY/3H/cY/3H/cf9xj/cf9xj/TDvcXEKP9x/3H/cY/3H/cf9xj/cf9xj/cf9x/3GP9x/3GP9x/3H/cY/zuBQbZ+vo/3H/cY/3H/cf9xj/cf9xj/cf9x/3GP9xNmHlup4a/3H/cY/3H/cf9xj/cf9x/3GP9x/3GP9x/3H/cUs73FxC/3GP9x/3GP9x/3H/cY/3H/cf9xj/cf9xj/cf9x/3GP9x/3FBt1z0iv9x/3H/cY/3H/cY/3H/cf9xj/cf9x/3GP9x/3GP9xQbdc5Ipxj/cf9x/3GP9x/3H/cY/3H/cY/3H/cf9xj/cf9x/3GP9x/3GP81FwG86P7/cf9xj/cf9xj/cf9x/3GP9x/3H/cY/3H/cYIiCPKt33DXH/cY/3H/cf9xj/cf9xj/cf9x/3GP9x/3GP81+Nq7ByVxj/cf9xj/cf9x/3GP9x/3H/cY/3H/cY/3H/cf9xj/cf9x/3GP8+2dazJimP9x/3H/cY/3H/cY/3H/cf9xj/cf9x/3GP9x/3GEAOvP8Ucf9xj/cf9x/3GP9x/3GP9x/3H/cY/3H/cSayMiqU3N1xj/cf9xj/cf9x/3GP9x/3GP9x/3H/cY/3E/0xmwLOZx/3H/cY/3H/cf9xj/cf9xj/cf9x/3GP9xP+jksRcb/3GP9x/3H/cY/3H/cY/3H/cf9xj/cf9x/0073DxCcf9xj/cf9xj/cf9x/3GP9x/3GP9x/3H/KvaBGnCX7v9x/3GP9x/3H/cY/3H/cf9xj/cf9xj/cf9x/3EtmzsaNkxO/3GP9x/3H/cY/3H/cY/3H/cf9xj/cf9xj/PsQLsjv0cf9xj/cf9x/3GP9x/3H/cY/3H/cY/3H/cf9xj/cf9x/3GP9x/3GP9xMbURv0ru/3GP9x/3GP9x/3H/cY/3H/cf9xj/cf9xj/RG+syQVx/3GP9x/3H/cY/3H/cY/3H/cf9xj/cf9x/3GP9x/3GP9x/3H/cY/3H/IA9qGhAZXo/3H/cY/3H/cf9xj/cf9x/3GP9x/3GP9x/0UZTL5rcY/3H/cf9xj/cf9x/3GP9x/3GP9x/3H/cYNBXBvOo+/3H/cY/3H/cY/3H/cf9xj/cf9x/3GP9x/3FOnMwWM3H/cY/3H/cf9xj/cf9xj/cf9x/3GP9x/3H/KfoAGoBf/v9x/3GP9x/3H/cY/3H/cf9xj/cf9xj/cf9xLQ6CGj8X3v9x/3H/cY/3H/cf9xj/cf9xj/cf9x/3GP9xPoE3sn7Ij/cf9x/3GP9x/3GP9x/3H/cY/3H/cY/3H/cf9xgrkHM6RvjMcf9xj/cf9xj/cf9x/3GP9x/3H/cY/3H/SHj8iHBxj/cf9x/3GP9x/3GP9x/3H/cY/3H/cf9xj/OSBRuN+u/3H/cY/3H/cY/3H/cf9xj/cf9x/3GP9x/3GP9x/3H/cY/3E7Haq04lVxj/cf9x/3GP9x/3GP9x/3H/cY/3H/cf9xj/IUjxKvtw7XGP9x/3GP9x/3H/cY/3H/cf9xj/cf9xj/cf87KoO11Xxxj/cf9x/3GP9x/3GP9x/3H/cY/3H/cf9xj/cf9xj/cf9x/3GP9x/3GP9FGUy+a3H/cf9xj/cf9xj/cf9x/3GP9x/3H/cY/3H/cY/3H/cf9xj/cf9xj/PWsOtJTxj/cf9x/3GP9x/3H/cY/3H/cY/3H/cf9xj/cT3iMbIdznH/cf9xj/cf9x/3GP9x/3GP9x/3H/cY/3H/MKqBsGV+cf9x/3GP9x/3GP9x/3H/cY/3H/cf9xj/cf8zXBS9o+tx/3GP9x/3GP9x/3H/cY/3H/cf9xj/cf9xg1zlG7Ma7/cf9xj/cf9x/3GP9x/3H/cY/3H/cY/3H/cf9xj/cf9xj/P4N2snyJ/3GP9x/3H/cY/3H/cf9xj/cf9xj/cf9x/3EytRG9Su5x/3GP9x/3H/cY/3H/cf9xj/cf9xj/cf9x/zoVt7fqSP9xj/cf9xj/cf9x/3GP9x/3GP9x/3H/cY/3H/cTNWVrypqXGP9x/3H/cY/3H/cY/3H/cf9xj/cf9xj/cf9x/zTlTr0asf9x/3H/cY/3H/cY/3H/cf9xj/cf9x/3GP9x/3GP9x/3H/cY/3H/cY/3H/cf9xj/cf9x/3GP9x/z12p7OJWHH/cY/3H/cf9xj/cf9xj/cf9x/3GP9x/3H/PCYFtdn6/3H/cY/3H/cf9xj/cf9xj/cf9x/3GP9x/3GP9x/zhYi7mndP9x/3H/cY/3H/cY/3H/cf9xj/cf9x/3GP9xSdnsYmFx/3GP9x/3H/cY/3H/cY/3H/cf9xj/cf9x/3GP9x/3GP9x/zsqg7XVfHGP9x/3H/cY/3H/cY/3H/cf9xj/cf9x/3GP9xMAxxsASOj/cf9xj/cf9x/3GP9x/3H/cY/3H/cY/3H/cf9xj/cf9xj/cf9HejyoXP9x/3GP9x/3GP9x/3H/cY/3H/cf9xj/cf9xj/cf9x/3GP9x/3GP9x/3H/cY/3H/cf9xj/cf9xj/cf9x/3GP9x/3H/cY/3H/cY/3H/cf9xj/cf9xj/cTNtYbySnnH/cY/3H/cY/3H/cf9xj/cf9xj/cf9x/3GP9xQxlM3mv/cY/3H/cf9xj/cf9x/3GP9x/3GP9x/3H/cY/yAYxBoPc75xj/cf9xj/cf9x/3GP9x/3H/cY/3H/cY/3H/cTYRQ7nuvHH/cf9xj/cf9x/3GP9x/3GP9x/3H/cY/3H/cf9PnMwmM/9xj/cf9x/3GP9x/3H/cY/3H/cY/3H/cf9xhM5HwxuHGP9x/3H/cY/3H/cY/3H/cf9xj/cf9x/3GP9x/3GP9x/3H/cY/3H/cToRObXuxnGP9x/3GP9x/3H/cY/3H/cf9xj/cf9xj/cf8rl8YaZoOe/3GP9x/3H/cY/3H/cY/3H/cf9xj/cf9xj/NrdGu0i5j/cf9xj/cf9x/3GP9x/3H/cY/3H/cY/3H/cf89JMWz2zpx/3GP9x/3H/cY/3H/cf9xj/cf9xj/cf9x/3E0vQS7Qvtxj/cf9x/3GP9x/3H/cY/3H/cY/3H/cf9xg7G2u15JT/cf9xj/cf9xj/cf9x/3GP9x/3GP9x/3H/JUjnKstxjY/3H/cf9xj/cf9xj/cf9x/3GP9x/3H/cY/3E+1ViyKqf/cf9xj/cf9x/3GP9x/3GP9x/3H/cY/3E+MZSxzmtx/3GP9x/3GP9x/3H/cY/3H/cf9xj/cf9xj/cf9x/3GP9x/3H/cY/3H/cY/3H/cf9xj/cf9xj/cf9x/3GP9x/3H/cY/3H/cY/3FNnMw2M4/3H/cf9xj/cf9xj/cf9x/3GP9x/3H/cY/3EtpJUaJbaucf9xj/cf9x/3GP9x/3H/cY/3H/cY/3H/cf9xj/cf9x/3GP80bWG9kp7/cY/3H/cY/3H/cf9xj/cf9x/3GP9x/3GP9FGUy+a3H/cY/3H/cf9xj/cf9x/3GP9x/3GP9x/3H/cTRrIruU3XH/cY/3H/cf9xj/cf9x/3GP9x/3GP9x/3H/cY/3H/cY/z/sY7ITnI/3H/cY/3H/cf9xj/cf9x/3GP9x/3GP9x/z8xlLLOa/9xj/cf9x/3GP9x/3GP9x/3H/cY/3H/cY/z8z07HMLHH/cf9xj/cf9x/3GP9x/3GP9x/3H/cY/3H/OVZMt6mzcf9xj/cf9x/3GP9x/3H/cY/3H/cY/3H/cf9xj/NWnivJYdj/cf9x/3GP9x/3H/cY/3H/cY/3H/cf9xj/cf8z6cy9FjNxj/cf9x/3GP9x/3GP9x/3H/cY/3H/cf9xj/cf8kTGYq2zmd/3GP9x/3GP9x/3H/cY/3H/cf9xj/cf9xj/cf9x/3GP9x/3GP8hKIwqDnc9/3H/cY/3H/cf9xj/cf9xj/cf9x/3GP9x/3H/cTIGs775TP9xj/cf9xj/cf9x/3GP9x/3GP9x/3H/cY/3EyBrO++Uz/cf9x/3GP9x/3GP9x/3H/cY/3H/cY/3H/cf9xj/cf9x/3GP9x/3GP9x/3H/cY/3H/cf9xj/cf83zlG5Ma5xj/cf9xj/cf9x/3GP9x/3H/cY/3H/cY/3H/cUs73FxC/3H/cY/3H/cY/3H/cf9xj/cf9x/3GP9x/3GP9x/3H/cUnZ7GJhcY/3H/cY/3H/cf9xj/cf9x/3GP9x/3GP9x/yRqnBrZVj6P9x/3GP9x/3H/cY/3H/cf9xj/cf9xj/cf9IePyIcHH/cY/3H/cY/3H/cf9xj/cf9x/3GP9x/3GEjZ7IJhj/cf9x/3GP9x/3GP9x/3H/cY/3H/cf9xj/cTLlTr4asY/3H/cf9xj/cf9x/3GP9x/3GP9x/3H/cY/3H/NAR0vfuL/3H/cY/3H/cY/3H/cf9xj/cf9xj/cf9x/3GCN8kzrYNsyP9x/3GP9x/3H/cY/3H/cf9xj/cf9xj/cf8jiiZK112bcf9xj/cf9x/3GP9x/3GP9x/3H/cY/3H/cY/yn3OypwjE1x/3GP9x/3GP9x/3H/cY/3H/cf9xj/cf9xj/cf9x/3GP9x/3Ex8ie/Ddj/cf9x/3GP9x/3GP9x/3H/cY/3H/cY/3H/cf9xj/cf8yDHG/847/cf9x/3GP9x/3GP9x/3H/cY/3H/cf9xj/OxE5tu7G/3H/cY/3H/cY/3H/cf9xj/cf9xj/cf9x/3GP8+2dazJin/cY/3H/cY/3H/cf9xj/cf9xj/cf9x/3GP9x/zOVq75qVP9xj/cf9x/3GP9x/3H/cY/3H/cY/3H/cf9Eb6zZBf9x/3H/cY/3H/cY/3H/cf9xj/cf9x/3GP9x/3GP9x/3H/cY/yLLlhrzRp6P9x/3GP9x/3H/cY/3H/cf9xj/cf9xj/OXRyt4uNcf9xj/cf9x/3GP9x/3H/cY/3H/cY/3H/cf9xj/cf9xhGePyocP9x/3H/cY/3H/cf9xj/cf9xj/cf9x/3GP9x/3E0FwG86P7/cf9x/3GP9x/3H/cY/3H/cY/3H/cf9xj/cf9IePyIcHGP9x/3H/cY/3H/cf9xj/cf9xj/cf9x/3GP880yO0LNxx/3GP9x/3H/cY/3H/cY/3H/cf9xj/cf9x/3GP9x/3GP9x/3H/cY/3H/cY/3H/cf9xj/cf8s52kaUYlu/3H/cf9xj/cf9xj/cf9x/3GP9x/3H/cY/3H/cT6agbJlfv9xj/cf9x/3GP9x/3H/cY/3H/cY/3H/cf9xj/cS9vchoZCN7/cY/3H/cf9xj/cf9xj/cf9x/3GP9x/3GP9xP0QhsLvecY/3H/cf9xj/cf9xj/cf9x/3GP9x/3GP9x/0rZ7HJh/3H/cY/3H/cf9xj/cf9xj/cf9x/3GP9x/3GP9x/y5LmBorRn5xj/cf9x/3GP9x/3GP9x/3H/cY/3H/cf9xg9M9OzzCz/cf9xj/cf9x/3GP9x/3GP9x/3H/cY/3H/MFQhsbvej/cf9xj/cf9x/3GP9x/3GP9x/3H/cY/3H/cTKz0b5MLv9x/3GP9x/3H/cY/3H/cf9xj/cf9xj/cf9x/3GP9x/3H/StnscmGP9x/3H/cY/3H/cf9xj/cf9xj/cf9x/3GP9xRnj8qHD/cY/3H/cf9xj/cf9x/3GP9x/3GP9x/3H/cY/3H/cf9xj/cSIFLhrfrR5x/3GP9x/3H/cY/3H/cf9xj/cf9xj/cf9x/3EvrIgaFTd+/3H/cf9xj/cf9xj/cf9x/3GP9x/3GP9x/3H/cUZ4/Khwj/cf9x/3GP9x/3GP9x/3H/cY/3H/cY/3H/cf9xj/cf9x/3GP89i3O0dIz/cf9xj/cf9xj/cf9x/3GP9x/3GP9x/3H/cY/3H/cf9xSdnsYmFxj/cf9xj/cf9x/3GP9x/3GP9x/3H/cY/3H/MwjyvvcN/3H/cY/3H/cf9xj/cf9x/3GP9x/3GP9x/3H/cY/3H/LapTGjVaznH/cf9xj/cf9xj/cf9x/3GP9x/3H/cY/3E0vQS7Qvtx/3H/cY/3H/cY/3H/cf9xj/cf9x/3GP9xOSqDt9V8/3GP9x/3GP9x/3H/cY/3H/cY/3H/cf9xj/cf9x/3GP9x/3GDRJfby2gv9x/3H/cY/3H/cY/3H/cf9xj/cf9x/3GP8o4m8qkdkN/3GP9x/3H/cY/3H/cf9xj/cf9xj/cf9xMKTDv1s8cf9xj/cf9xj/cf9x/3GP9x/3H/cY/3H/K4L6GlfQXnH/cY/3H/cY/3H/cf9xj/cf9x/3GP9x/3GP9xPoN2sXyJcY/3H/cf9xj/cf9xj/cf9x/3GP9x/3H/cY/3ErAYsqX+dNj/cf9x/3GP9x/3H/cY/3H/cY/3H/cf9xj/cTlnmbaYZnGP9x/3H/cY/3H/cf9xj/cf9xj/cf9x/3GDKz0b1MLnH/cY/3H/cY/3H/cf9xj/cf9x/3GP9x/3GP9xPCBHtN+4/3H/cf9xj/cf9x/3GP9x/3GP9x/3H/cY/3E+g3axfIlxj/cf9xj/cf9x/3GP9x/3H/cY/3H/cY/3H/KmYEKmmfvXGP9x/3H/cY/3H/cY/3H/cf9xj/cf9xj/cTRQmLyvZ/9xj/cf9x/3GP9x/3GP9x/3H/cY/3H/cf9xg0FwG76P5x/3GP9x/3H/cY/3H/cY/3H/cf9xj/cf9x/3GP9x/3GP8lwMQ6s/O8cf9xj/cf9x/3GP9x/3H/cY/3H/cY/3H/cf9xguCMQaL3O+/3GP9x/3GP9x/3H/cY/3H/cf9xj/cf9xj/cf9Eb6zJBXGP9x/3H/cY/3H/cY/3H/cf9xj/cf9x/3GP9x/3GP9xPOIxtB3Oj/cf9xj/cf9x/3GP9x/3H/cY/3H/cY/3H/cf9xj/cf9xTOR8Qbj/cf9xj/cf9xj/cf9x/3GP9x/3H/cY/3H/cY/3H/cf9xj/cf9xj/cf9xQA68ACT/cf9x/3GP9x/3H/cY/3H/cY/3H/cf9xj/cf9xM+VOvBqxcf9x/3GP9x/3H/cY/3H/cY/3H/cf9xj/cf9x/3GP89yImzN3Zx/3GP9x/3H/cY/3H/cY/3H/cf9xj/cf9x/3GP9x/3GP9x/0EOvAAkj/cf9x/3GP9x/3GP9x/3H/cY/3H/cf9xj/cf9xj/cf9x/3GP9x/3GP8m8YcqsOeN/3H/cY/3H/cf9xj/cf9x/3GP9x/3GP9x/3H/cY/3H/cf9Lg4xnx/9xj/cf9xj/cf9x/3GP9x/3H/cY/3H/cY/3ExtRG/Su7/cY/3H/cY/3H/cf9xj/cf9x/3GP9x/3GP9x/zsqg7XVfHGP9x/3H/cY/3H/cY/3H/cf9xj/cf9x/3GDziMbQdzo/3H/cf9xj/cf9xj/cf9x/3GP9x/3H/cY/3Ey5U6+GrGP9x/3H/cY/3H/cf9xj/cf9xj/cf9x/3GEcinJ3W/3H/cf9xj/cf9xj/cf9x/3GP9x/3H/cY/z5pzrOWMf9x/3GP9x/3H/cY/3H/cf9xj/cf9xj/cf9x/3GP9x/3H/cY/yLLlhrzRp6P9x/3GP9x/3H/cY/3H/cY/3H/cf9xj/cSRf8iq6AN1xj/cf9x/3GP9x/3GP9x/3H/cY/3H/cY/3H/cf8+4jGzHc7/cf9xj/cf9xj/cf9x/3GP9x/3GP9x/3H/cY/yN1NhrorJ6P9x/3H/cY/3H/cf9xj/cf9xj/cf9x/3GP9xOwaftPlgcf9xj/cf9x/3GP9x/3GP9x/3H/cY/3H/cf9xN/6OuAFxcf9x/3GP9x/3GP9x/3H/cY/3H/cf9xj/cT1w6bKPFnH/cY/3H/cY/3H/cf9xj/cf9x/3GP9x/3GP8rYoUqWdetcf9xj/cf9xj/cf9x/3GP9x/3GP9x/3H/cY/3EiII8q3fcNcY/3H/cY/3H/cf9xj/cf9x/3GP9x/3GP9xORN4t+yH/3H/cY/3H/cf9xj/cf9xj/cf9x/3GP9x/3GP9PnMwWM3GP9x/3H/cY/3H/cf9xj/cf9xj/cf9x/3GP9xKkXkGluhvnH/cY/3H/cf9xj/cf9x/3GP9x/3GP9x/3H/JXyTOsg2zI/3H/cf9xj/cf9x/3GP9x/3GP9x/3H/cY/3H/cTYRQ7nuvHH/cf9xj/cf9xj/cf9x/3GP9x/3H/cY/3H/cY/0w73FxCj/cf9x/3GP9x/3GP9x/3H/cY/3H/cf9xj/cf8uu6AaNEX+/3GP9x/3GP9x/3H/cY/3H/cf9xj/cf9xj/OxE5tu7G/3H/cY/3H/cf9xj/cf9xj/cf9x/3GP9x/3EyCPK99w1x/3GP9x/3H/cY/3H/cY/3H/cf9xj/cf9xJqnXKqVijf9xj/cf9xj/cf9x/3GP9x/3H/cY/3H/cY/zOstr5TSf9x/3GP9x/3GP9x/3H/cY/3H/cf9xj/cf9xISWTGv2mzo/3H/cY/3H/cf9xj/cf9xj/cf9x/3GP9x/3H/TTvcPEJx/3GP9x/3GP9x/3H/cY/3H/cY/3H/cf9xj/cf9x/3GP9x/3GP9x/3H/cY/3H/O9Vitiqd/3GP9x/3H/cY/3H/cY/3H/cf9xj/cf9xj/N/Ddug8i/3H/cY/3H/cf9xj/cf9x/3GP9x/3GP9x/3H/PIFBtH6+cY/3H/cf9xj/cf9x/3GP9x/3GP9x/3H/cY/3H/cTOf3b1gIo/3H/cf9xj/cf9xj/cf9x/3GP9x/3GP9x/3H/NeHPvB4w/3H/cY/3H/cf9xj/cf9xj/cf9x/3GP9x/3H/OmeZt5hmj/cf9xj/cf9x/3GP9x/3GP9x/3H/cY/3H/cSrQXhpi+h6P9x/3GP9x/3H/cY/3H/cf9xj/cf9xj/cf9x/3GP85xBW4O+qP9x/3H/cY/3H/cf9xj/cf9xj/cf9x/3GP9x/3GDZh5bmeGnGP9x/3H/cY/3H/cY/3H/cf9xj/cf9x/3GP9x/3EsptQaRZK+/3GP9x/3H/cY/3H/cY/3H/cf9xj/cf9x/3GP9x/3GP9xQbdc5Ipxj/cf9x/3GP9x/3H/cY/3H/cY/3H/cf9xj/OSBRuN+u/3H/cY/3H/cf9xj/cf9xj/cf9x/3GP9x/3H/cY/3E2/o66AXH/cY/3H/cY/3H/cf9xj/cf9x/3GP9x/3GP9x/3E28N25DyJxj/cf9x/3GP9x/3H/cY/3H/cY/3H/cf9xj/T5zMFjNxj/cf9xj/cf9x/3GP9x/3H/cY/3H/cY/3H/cf8wT0WxwLr/cf9x/3GP9x/3GP9x/3H/cY/3H/cf9xj/cf80BHS9+4v/cY/3H/cf9xj/cf9x/3GP9x/3GP9x/3H/cYN3axuIlOcf9x/3GP9x/3GP9x/3H/cY/3H/cf9xj/cf9xOBf2uOgJ/3GP9x/3GP9x/3H/cY/3H/cf9xj/cf9xj/cf9xJpLMKqbTPf9x/3GP9x/3GP9x/3H/cY/3H/cY/3H/cf9xj/cf81Ute8rSiP9x/3H/cY/3H/cf9xj/cf9xj/cf9x/3GP8/15exKGhxj/cf9xj/cf9x/3GP9x/3H/cY/3H/cY/3E9M9OzzCz/cf9xj/cf9xj/cf9x/3GP9x/3H/cY/3H/cY/3H/cf9xj/cf9xj/cf9x/3GP9x/3H/cY/3H/cY/3H/cf9xj/cTy977RCEP9x/3GP9x/3GP9x/3H/cY/3H/cf9xj/cf9xj/cf9x/3GP8rrUwqVSs9cY/3H/cf9xj/cf9xj/cf9x/3GP9x/3GP9x/z0gR7TfuI/3H/cY/3H/cf9xj/cf9xj/cf9x/3GP9x/zHavr8lQXH/cf9xj/cf9x/3GP9x/3GP9x/3H/cY/3E6ETm17sZx/3GP9x/3GP9x/3H/cY/3H/cf9xj/cf81FwG86P6P9x/3H/cY/3H/cY/3H/cf9xj/cf9x/3GP9xTpzMFjNx/3H/cY/3H/cf9xj/cf9xj/cf9x/3GP9x/0073DxCcf9xj/cf9x/3GP9x/3H/cY/3H/cY/3H/cf9xgzbWG8kp5x/3GP9x/3H/cY/3H/cY/3H/cf9xj/cf9x/3GP9xTpzMFjNx/3H/cY/3H/cf9xj/cf9xj/cf9x/3GP9x/zoswrfTPf9xj/cf9xj/cf9x/3GP9x/3GP9x/3H/cY/3H/cf9xj/cf9xj/cUJvrOkF/3GP9x/3H/cY/3H/cY/3H/cf9xj/cf9x/3GP9x/3GP9x/3H/cY/3H/cf9xj/ME9FsMC6cf9xj/cf9xj/cf9x/3GP9x/3GP9x/3H/cY/yg6VRqMWq5x/3GP9x/3H/cY/3H/cY/3H/cf9xj/cf85xlS4Oav/cf9x/3GP9x/3GP9x/3H/cY/3H/cf9xj/JxjEWq5zuv9x/3GP9x/3H/cY/3H/cY/3H/cf9xj/cf9x/z/Cy7E9NHH/cf9xj/cf9xj/cf9x/3GP9x/3H/cY/3H/cYTkZsK5n/cf9xj/cf9xj/cf9x/3GP9x/3GP9x/3H/cY/3H/cf81FwG86P6P9x/3GP9x/3H/cY/3H/cY/3H/cf9xj/cf9xP3jcsYcj/3H/cf9xj/cf9xj/cf9x/3GP9x/3H/cY/3H/cY/3H/cf87E3i17Idxj/cf9x/3GP9x/3GP9x/3H/cY/3H/cY/3H/cf89jbKzck1xj/cf9x/3GP9x/3GP9x/3H/cY/3H/cf9xj/cSTBWhqz6l5xj/cf9x/3GP9x/3H/cY/3H/cY/3H/cf9xj/cSTtMRrBLO6P9x/3GP9x/3H/cY/3H/cY/3H/cf9xj/cf9xKIi4Gnd0fnH/cY/3H/cf9xj/cf9x/3GP9x/3GP9x/3H/cYKdYcGmKePnH/cf9xj/cf9x/3GP9x/3GP9x/3H/cY/3H/cUMZTN5rj/cf9x/3GP9x/3GP9x/3H/cY/3H/cf9xj/cf80bWG9kp6P9x/3GP9x/3H/cY/3H/cf9xj/cf9xj/cf9x/3GP9x/3GP9x/3H/cY/3H/cf9xj/cf8xVCG/q95x/3H/cY/3H/cY/3H/cf9xj/cf9x/3GP9x/3E8IEe037j/cY/3H/cf9xj/cf9x/3GP9x/3GP9x/3H/cY/3H/cf85IFG4366P9x/3H/cY/3H/cY/3H/cf9xj/cf9x/3GP9xJ5ETGpbuzv9x/3GP9x/3H/cY/3H/cY/3H/cf9xj/cf9xj/Ml5TvqGscY/3H/cY/3H/cf9xj/cf9x/3GP9x/3GP9x/3H/JTShGsy17v9xj/cf9x/3GP9x/3GP9x/3H/cY/3H/cf9xj/cTVno7qYXHH/cf9xj/cf9x/3GP9x/3GP9x/3H/cY/3H/cf9xj/cf9xhADrz/FHH/cY/3H/cf9xj/cf9xj/cf9x/3GP9x/3H/cYP+oksBXbcf9x/3GP9x/3GP9x/3H/cY/3H/cf9xj/cf9xj/IHHBGhnj7v9x/3GP9x/3H/cY/3H/cY/3H/cf9xj/cf9x/3GP9x/3GP9x/3H/cY/0bArLP1/3H/cY/3H/cY/3H/cf9xj/cf9x/3GP9x/3GP9x/3H/cY/3E4cPO4jwyP9x/3H/cY/3H/cf9xj/cf9xj/cf9x/3GP9x/3GDcZNrnmyf9xj/cf9xj/cf9x/3GP9x/3H/cY/3H/cY/3FFwKyj9XH/cY/3H/cf9xj/cf9xj/cf9x/3GP9x/3H/cYNh/zueAMcY/3H/cf9xj/cf9xj/cf9x/3GP9x/3H/cY/zvXobUoXnH/cY/3H/cf9xj/cf9x/3GP9x/3GP9x/3H/cSITymruw1n/cY/3H/cf9xj/cf9x/3GP9x/3GP9x/3H/cY/3H/cY/3H/cf9xQxlM3muP9x/3GP9x/3H/cY/3H/cf9xj/cf9xj/cf9x/3GP9x/3GP9x/3H/cYTOR8Mbhxj/cf9x/3GP9x/3H/cY/3H/cY/3H/cf9xj/cf8+4jGzHc7/cf9xj/cf9x/3GP9x/3GP9x/3H/cY/3H/cY/3H/IRRGGg+7nv9x/3GP9x/3H/cY/3H/cf9xj/cf9xj/cf9x/3EptqYqdJWd/3GP9x/3H/cY/3H/cY/3H/cf9xj/cf9x/3GP9xMKTDv1s8cf9xj/cf9x/3GP9x/3GP9x/3H/cY/3H/cf9xg/6iSwFdtx/3H/cY/3H/cY/3H/cf9xj/cf9x/3GP9x/3E70eO1Lhz/cf9x/3GP9x/3GP9x/3H/cY/3H/cf9xj/cf9xg3GTa55smP9x/3H/cY/3H/cf9xj/cf9xj/cf9x/3GP9xRno8mFxx/3GP9x/3H/cY/3H/cY/3H/cf9xj/cf88gUG0fr5x/3GP9x/3H/cY/3H/cY/3H/cf9xj/cf9x/3GP9x/3GP9x/3H/cY/3H/cf9xj/cf9xj/cf9x/3GP9x/3GP9x/3H/cY/3H/cf86LMK30z2P9x/3GP9x/3H/cY/3H/cf9xj/cf9xj/cf9x/3FGePyocI/3H/cY/3H/cf9xj/cf9x/3GP9x/3GP9x/3E5wJa3P2n/cf9xj/cf9xj/cf9x/3GP9x/3H/cY/3H/cY/3H/cf9xj/cf8n0qcaotWO/3H/cY/3H/cf9xj/cf9x/3GP9x/3GP9x/3H/NAazvPlMcf9xj/cf9xj/cf9x/3GP9x/3H/cY/3H/cY/zyP8bVwDv9x/3H/cY/3H/cY/3H/cf9xj/cf9xj/cf9x/y9eJRoqHa7/cf9xj/cf9xj/cf9x/3GP9x/3GP9x/3H/cYMPalvwlacf9x/3GP9x/3GP9x/3H/cY/3H/cf9xj/cf8pTFwqezo9cf9xj/cf9x/3GP9x/3H/cY/3H/cY/3H/cT3iMbIdznH/cY/3H/cf9xj/cf9x/3GP9x/3GP9x/3H/K6AhGmX97v9x/3GP9x/3H/cY/3H/cf9xj/cf9xj/cf8wqoGwZX5x/3H/cY/3H/cf9xj/cf9xj/cf9x/3GP9x/0uDjGfH/3H/cY/3H/cY/3H/cf9xj/cf9x/3GP9x/3Enk1Iahsrecf9xj/cf9xj/cf9x/3GP9x/3H/cY/3H/cY/3H/PCYFtNn6cY/3H/cY/3H/cf9xj/cf9x/3GP9x/3GP9x/3E3sYi4Tndxj/cf9xj/cf9x/3GP9x/3H/cY/3H/cY/3H/cf9xSdnsYmFxj/cf9xj/cf9x/3GP9x/3H/cY/3H/cY/3H/cf9xj/PNHjtS4c/3GP9x/3H/cY/3H/cf9xj/cf9xj/cf9x/3GP9x/3H/cY/3E1Z6O6mFxx/3H/cY/3H/cf9xj/cf9xj/cf9x/3GP9x/3E9M9OzzCyP9x/3H/cY/3H/cf9xj/cf9xj/cf9x/3GP9x/3H/cY/3H/cY/3H/cf9xRBlMvmtx/3H/cY/3H/cf9xj/cf9xj/cf9x/3GP9x/3H/cY/3H/cSp5kCpYZv1x/3GP9x/3GP9x/3H/cY/3H/cf9xj/cf9xj/cf9x/3GP9x/3GP9x/3H/cY/3H/O3xltoOa/3H/cf9xj/cf9xj/cf9x/3GP9x/3H/cY/3H/cY/3H/cf9xgkhoMat5fOcf9x/3GP9x/3GP9x/3H/cY/3H/cf9xj/cf9xSz0cTC5x/3GP9x/3H/cY/3H/cY/3H/cf9xj/cf9xj/cf9x/3GP9x/3H/cY/3H/cY/3H/cf9xj/cf9x/3GP9x/3GP9x/3H/cY/3H/cY/3H/cf9xg+moGxZX5xj/cf9x/3GP9x/3GP9x/3H/cY/3H/cf9xj/PSKGs915cY/3H/cY/3H/cf9xj/cf9xj/cf9x/3GP9x/3FHIpyd1v9xj/cf9x/3GP9x/3GP9x/3H/cY/3H/cY/3H/cSZBcBqr6P6P9x/3GP9x/3H/cY/3H/cf9xj/cf9xj/cf8rmQYaVm+ecf9xj/cf9xj/cf9x/3GP9x/3H/cY/3H/cY/yJbjhr6Rx7/cf9x/3GP9x/3GP9x/3H/cY/3H/cY/3H/cf9xJjg6Spx8W3H/cf9xj/cf9xj/cf9x/3GP9x/3H/cY/3H/cTZF/rm6AXH/cf9xj/cf9x/3GP9x/3GP9x/3H/cY/3H/cSt9KVpYLWqP9x/3GP9x/3H/cY/3H/cf9xj/cf9xj/cf9x/3GD4/RbLAuv9x/3GP9x/3H/cY/3H/cY/3H/cf9xj/cf9xj/Ks2xKnMk7Y/3H/cY/3H/cf9xj/cf9x/3GP9x/3GP9x/yAO1DoQIrz/cf9x/3GP9x/3H/cY/3H/cY/3H/cf9xj/cf9x/3GP80Vla9qan/cY/3H/cf9xj/cf9x/3GP9x/3GP9x/3H/IA1PSgA7C3H/cY/3H/cf9xj/cf9x/3GP9x/3GP9x/3H/cYTOR8Mbhxj/cf9x/3GP9x/3GP9x/3H/cY/3H/cf9xj/cf9xj/cf8y8ie/DdiP9x/3H/cY/3H/cf9xj/cf9xj/cf9x/3GP9x/y47D2o8Twn/cf9xj/cf9x/3GP9x/3H/cY/3H/cY/3H/cf9xj/cf9x/3GP9x/3GP9x/3H/cY/3H/cY/3H/cTfIk7k3bP9x/3H/cY/3H/cf9xj/cf9xj/cf9x/3GP9x/3GP9x/3Eiskwa1Ns+cf9x/3GP9x/3H/cY/3H/cY/3H/cf9xj/cf9x/zvXobUoXnGP9x/3GP9x/3H/cY/3H/cf9xj/cf9xj/cf9xISWTGv2mzo/3H/cf9xj/cf9xj/cf9x/3GP9x/3H/cY/3H/cY/3H/cf9xj/cf9x/3GP9x/3GP9x/3EyCPK99w1x/3GP9x/3H/cY/3H/cf9xj/cf9xj/cf9x/3GP9x/3H/cT9EIbG73v9xj/cf9x/3GP9x/3GP9x/3H/cY/3H/cf9xj/cf9K2exyYf9xj/cf9x/3GP9x/3GP9x/3H/cY/3H/cf9xj/cSviVTpR2qz/cf9xj/cf9x/3GP9x/3GP9x/3H/cY/3H/cY/zTjD70c8P9xj/cf9x/3GP9x/3H/cY/3H/cY/3H/cf9xRyKcndaP9x/3H/cY/3H/cY/3H/cf9xj/cf9x/3GP9xM5EtvG7ScY/3H/cf9xj/cf9x/3GP9x/3GP9x/3H/cY/3H/cY/3H/cf9xhADrz/FHH/cY/3H/cf9xj/cf9xj/cf9x/3GP9x/3GP9xPHRos4uXcf9x/3GP9x/3H/cY/3H/cY/3H/cf9xj/cf9x/3GP9xMwR0vPuLcf9xj/cf9x/3GP9x/3H/cY/3H/cY/3H/cf9xj/cT/o5LEXG/9xj/cf9x/3GP9x/3GP9x/3H/cY/3H/cf9xSzvcXEL/cY/3H/cY/3H/cf9xj/cf9xj/cf9x/3GP84Vky5qbOP9x/3H/cY/3H/cY/3H/cf9xj/cf9xj/cf9xN785uUDGj/cf9x/3GP9x/3H/cY/3H/cY/3H/cf9xj/cTKz0b1MLnGP9x/3GP9x/3H/cY/3H/cY/3H/cf9xj/cf8nW3Qqmki9cf9x/3GP9x/3H/cY/3H/cY/3H/cf9xj/cf9x/zYXAbro/nH/cf9xj/cf9x/3GP9x/3GP9x/3H/cY/3H/cf89OZG0xm7/cY/3H/cY/3H/cf9xj/cf9x/3GP9x/3GP9x/0EOvAAkj/cf9x/3GP9x/3GP9x/3H/cY/3H/cf9xj/cf9xj/cf9K2exyYf9x/3GP9x/3GP9x/3H/cY/3H/cf9xj/cf9xj/cTFFCb+69v9x/3H/cY/3H/cf9xj/cf9xj/cf9x/3GP9x/3H/cY/3E+KDqy18X/cY/3H/cf9xj/cf9x/3GP9x/3GP9x/3H/cY/3H/IvGRKvDm7f9x/3H/cY/3H/cY/3H/cf9xj/cf9x/3GP9x/zhYi7mndP9x/3GP9x/3H/cY/3H/cY/3H/cf9xj/cf9xj/cUZ4/Khw/3H/cY/3H/cf9xj/cf9xj/cf9x/3GP9x/3GP8zPK69w1Fx/3GP9x/3GP9x/3H/cY/3H/cf9xj/cf9xj/cTfIk7g3bHGP9x/3H/cY/3H/cY/3H/cf9xj/cf9x/3GCYTsHquxPj/cf9xj/cf9xj/cf9x/3GP9x/3H/cY/3H/cYSYOMd8eP9x/3H/cY/3H/cf9xj/cf9xj/cf9x/3GP9x/3E6KES217v/cf9x/3GP9x/3GP9x/3H/cY/3H/cf9xj/cf9xj/cf9x/3GP9xKBoeio5eF/9x/3H/cY/3H/cY/3H/cf9xj/cf9x/3GP9x/0RvrMkFcY/3H/cY/3H/cf9xj/cf9xj/cf9x/3GP9x/3E+MZSxzmtxj/cf9xj/cf9x/3GP9x/3H/cY/3H/cY/3H/R3o8qFz/cf9xj/cf9xj/cf9x/3GP9x/3GP9x/3H/cY/3EyrLa9U0lx/3GP9x/3GP9x/3H/cY/3H/cY/3H/cf9xj/cf9x/3E2Rf65ugFx/3H/cY/3H/cY/3H/cf9xj/cf9xj/cf9x/3GE2czDYz/3GP9x/3H/cY/3H/cY/3H/cf9xj/cf9xj/cf9x/3GP9x/3H/cY/3H/cY/3H/cf9xj/cf9x/3GP9x/3GP9xXZ7SYXGP9x/3GP9x/3H/cY/3H/cf9xj/cf9xj/cf9x/3GP9x/3H/cY/3H/cY/3H/cf9xj/cf9xhJg4x3x/9xj/cf9xj/cf9x/3GP9x/3H/cY/3H/cY/3H/PzPTscwscf9xj/cf9xj/cf9x/3GP9x/3H/cY/3H/cY/3E/RCGwu95xj/cf9xj/cf9x/3GP9x/3H/cY/3H/cY/3H/cf9xj/cf9xj/cf9x/3GP9x/zoswrfTPf9xj/cf9xj/cf9x/3GP9x/3H/cY/3H/cY/3ExXBS/o+v/cf9xj/cf9x/3GP9x/3H/cY/3H/cY/3H/cSiavyqGVA3/cY/3H/cY/3H/cf9xj/cf9xj/cf9x/3GP9xN21XuZKo/3H/cY/3H/cY/3H/cf9xj/cf9x/3GP9x/3GP9xLxwLKg4/TXH/cf9xj/cf9xj/cf9x/3GP9x/3GP9x/3H/cY/zUXAbzo/v9x/3GP9x/3GP9x/3H/cY/3H/cY/3H/cf9xj/cUJvrOkF/3GP9x/3H/cY/3H/cY/3H/cf9xj/cf9xj/cf9x/3GP9x/3H/cY/3H/cY/zm9+bhCBv9xj/cf9x/3GP9x/3H/cY/3H/cY/3H/cf9xQA68ACT/cf9xj/cf9xj/cf9x/3GP9x/3H/cY/3H/cY/3H/cf9xj/cf9x/3E/mEKwZ71xj/cf9x/3GP9x/3GP9x/3H/cY/3H/cY/3H/cf9xj/cf9x/3GP9x/3GP9x/3H/cY/3H/cf9xj/cS0cL1o+PQr/cY/3H/cf9xj/cf9xj/cf9x/3GP9x/3H/cY/3FI2yyCTf9x/3GP9x/3GP9x/3H/cY/3H/cf9xj/cf9xgnnj4qhhwdcY/3H/cY/3H/cf9xj/cf9xj/cf9x/3GP9x/3H/cYRyKcndb/cf9x/3GP9x/3GP9x/3H/cY/3H/cY/3H/cf9xKv8uKlANHXGP9x/3H/cY/3H/cf9xj/cf9xj/cf9x/3GP9x/zyBQbR+vnH/cY/3H/cf9xj/cf9xj/cf9x/3GP9x/3GP9x/0+czCYz/3H/cf9xj/cf9x/3GP9x/3GP9x/3H/cY/3H/cY/3H/cf9xj/cUqDjFfHcf9x/3GP9x/3H/cY/3H/cY/3H/cf9xj/cf9xj/cT+P57BwGHGP9x/3GP9x/3H/cY/3H/cf9xj/cf9xj/cf9x/3GP9x/3H/cY/3H/cY/3H/cf9xj/cf9xj/cf9x/3GP9x/3H/cY/3H/cY/3H/J8uMGpNHPnGP9x/3H/cY/3H/cY/3H/cf9xj/cf9xj/cf9x/ybjPXqxzCj/cf9x/3GP9x/3H/cY/3H/cY/3H/cf9xj/cf9x/3EwS8a/tDlx/3GP9x/3H/cY/3H/cY/3H/cf9xj/cf9x/3GP81+Nq8ByX/cf9x/3GP9x/3GP9x/3H/cY/3H/cY/3H/cf9xg84jG0Hc7/cY/3H/cY/3H/cf9xj/cf9xj/cf9x/3GP9x/3H/L5n7GiZgTv9xj/cf9x/3GP9x/3GP9x/3H/cY/3H/cf9xj/cf8xVCG/q95x/3H/cY/3H/cY/3H/cf9xj/cf9x/3GP9x/3GP8wVCGxu97/cY/3H/cY/3H/cf9xj/cf9x/3GP9x/3GP9AVmwLmXGP9x/3H/cY/3H/cf9xj/cf9xj/cf9x/3GP9xKtKdGlLWLnGP9x/3H/cY/3H/cf9xj/cf9xj/cf9x/3GP9xOoFBtn6+/3H/cY/3H/cf9xj/cf9xj/cf9x/3GP9x/3H/cSwtYipNKd2P9x/3H/cY/3H/cY/3H/cf9xj/cf9x/3GP9x/3FM5HxBuP9x/3GP9x/3GP9x/3H/cY/3H/cY/3H/cf9xg1zlG7Ma7/cf9xj/cf9x/3GP9x/3GP9x/3H/cY/3H/cf9xj/T5zMFjNxj/cf9xj/cf9x/3GP9x/3GP9x/3H/cY/3H/cf9Lg4xnx/9xj/cf9x/3GP9x/3GP9x/3H/cY/3H/cY/3H/cTleP7ehwP9xj/cf9x/3GP9x/3GP9x/3H/cY/3H/cY/3H/cThw87iPDI/3H/cf9xj/cf9xj/cf9x/3GP9x/3GP9x/3H/cY/zIMcb7zjnGP9x/3H/cY/3H/cY/3H/cf9xj/cf9x/3GP9x/yROpSrLFa1x/3GP9x/3GP9x/3H/cY/3H/cY/3H/cf9xj/cTYf87ngDHGP9x/3GP9x/3H/cY/3H/cY/3H/cf9xj/cf9Eb6zJBXGP9x/3H/cY/3H/cY/3H/cf9xj/cf9xj/cf9x/3GP9x/3H/cY/0UZTL5rcf9xj/cf9x/3GP9x/3GP9x/3H/cY/3H/cY/3FNnMw2M4/3H/cf9xj/cf9x/3GP9x/3GP9x/3H/cY/3H/cY/3H/cf9xPDmRs8ZucY/3H/cf9xj/cf9xj/cf9x/3GP9x/3H/cY/3FNnMw2M4/3H/cY/3H/cf9xj/cf9xj/cf9x/3GP9x/3H/OXRyuIuN/3H/cf9xj/cf9xj/cf9x/3GP9x/3H/cY/3H/cY/3E/6OSxFxv/cf9xj/cf9xj/cf9x/3GP9x/3GP9x/3H/cY/3H/QFZsG5n/cf9x/3GP9x/3H/cY/3H/cY/3H/cf9xj/cf9xglOw8qvE8N/3H/cf9xj/cf9xj/cf9x/3GP9x/3GP9x/3H/cYM21hvJKecf9xj/cf9x/3GP9x/3GP9x/3H/cY/3H/cf9xj/PY2ys3JNcf9xj/cf9x/3GP9x/3H/cY/3H/cY/3H/cf9xj/cf9xj/cf9x/3GP8zlau+alT/cf9xj/cf9x/3GP9x/3H/cY/3H/cY/3H/cf9xIscYGuOOfo/3H/cf9xj/cf9x/3GP9x/3GP9x/3H/cY/3H/cY/3EniLgal3R+j/cf9x/3GP9x/3GP9x/3H/cY/3H/cf9xj/cf9xj/cf9x/3GP80Vla9qan/cf9xj/cf9xj/cf9x/3GP9x/3H/cY/3H/cY/3H/cf9xj/cf9x/3GP9x/3GP9x/3H/cY/3H/cY/3H/cf9xj/cf9x/3GP9x/3GP9x/3H/cY/3H/cf9xgz+Nq9ByWP9x/3H/cY/3H/cY/3H/cf9xj/cf9xj/cf9x/yVI5yrLcY2P9x/3H/cY/3H/cY/3H/cf9xj/cf9x/3GP9x/3GCO6PxrUXA6P9x/3H/cY/3H/cY/3H/cf9xj/cf9x/3GP9x/3GP9x/3H/cY/3H/cf9xj/cf9xj/cf9x/3GP9x/3GP9x/3H/cY/3H/cf9xj/cf9xj/PuIxsh3OcY/3H/cY/3H/cf9xj/cf9x/3GP9x/3GP9x/3FADrwAJP9x/3H/cY/3H/cY/3H/cf9xj/cf9x/3GP9x/3EwUuG/rR5x/3GP9x/3H/cY/3H/cY/3H/cf9xj/cf9x/3GP9x/3GP9x/3H/cY/3En4CA6kf38/3GP9x/3GP9x/3H/cY/3H/cf9xj/cf9xj/cf9x/zgdtLniS/9x/3GP9x/3GP9x/3H/cY/3H/cf9xj/cf9xj/P5qBsmV+j/cf9x/3GP9x/3H/cY/3H/cY/3H/cf9xj/cf8lt2o6xIlc/3GP9x/3H/cY/3H/cY/3H/cf9xj/cf9xj/cf80BrO8+Uxx/3H/cY/3H/cf9xj/cf9xj/cf9x/3GP9x/3GP87gUG2fr6P9x/3H/cY/3H/cY/3H/cf9xj/cf9xj/cf9x/yD3XxoRig6P9x/3H/cY/3H/cY/3H/cf9xj/cf9x/3GP9x/3GP83Q7+6vED/cY/3H/cf9xj/cf9x/3GP9x/3GP9x/3H/cY/3H/cY/3H/cf9xj/cf8+4jGzHc7/cf9xj/cf9x/3GP9x/3GP9x/3H/cY/3H/cf9xj/cf9AVmwbmf9x/3H/cY/3H/cY/3H/cf9xj/cf9xj/cf9x/3GP8pLOY6fTGccf9xj/cf9x/3GP9x/3GP9x/3H/cY/3H/cY/3H/cf9xj/cf9Eb6zJBXGP9x/3H/cY/3H/cY/3H/cf9xj/cf9xj/cf9x/3GP81FwG86P7/cf9xj/cf9xj/cf9x/3GP9x/3GP9x/3H/cY/zOstr5TSf9x/3GP9x/3GP9x/3H/cY/3H/cY/3H/cf9xj/cU2czDYzj/cf9x/3GP9x/3GP9x/3H/cY/3H/cY/3H/cf81vQS8Qvv/cf9xj/cf9xj/cf9x/3GP9x/3GP9x/3H/cY/zp+pLeBW/9xj/cf9xj/cf9x/3GP9x/3H/cY/3H/cY/3H/cf9xj/cf9x/3GP9x/3GP9x/3H/cY/3H/cY/3H/cf9xNGsiu5Tdcf9xj/cf9x/3GP9x/3H/cY/3H/cY/3H/cf9xj/cSsYlipedp2P9x/3H/cY/3H/cY/3H/cf9xj/cf9x/3GP9x/3GP9x/y1N1xpLIo7/cY/3H/cY/3H/cf9xj/cf9x/3GP9x/3GP9x/3H/S4OMZ8f/cY/3H/cf9xj/cf9xj/cf9x/3GP9x/3H/cY/3E94jGyHc5x/3H/cY/3H/cY/3H/cf9xj/cf9x/3GP9x/3GDsba7XklP9x/3GP9x/3GP9x/3H/cY/3H/cf9xj/cf9xj/Kye+Gl2EHnH/cY/3H/cY/3H/cf9xj/cf9x/3GP9x/3GP9x/3H/cYNWVkupqbcY/3H/cf9xj/cf9xj/cf9x/3GP9x/3GP9x/3FADrwAJP9x/3H/cY/3H/cf9xj/cf9xj/cf9x/3GP9x/z/g8bEfDnH/cY/3H/cf9xj/cf9xj/cf9x/3GP9x/3H/cYMpNsvmyT/3H/cY/3H/cf9xj/cf9xj/cf9x/3GP9x/3E8OZGzxm5x/3GP9x/3GP9x/3H/cY/3H/cf9xj/cf9xgxlau/alSP9x/3H/cY/3H/cY/3H/cf9xj/cf9xj/cf9x/zYOprrxWXGP9x/3H/cY/3H/cY/3H/cf9xj/cf9xj/cf84/o64AXFx/3GP9x/3GP9x/3H/cY/3H/cf9xj/cf9xj/cf9x/3GP9x/3GETArMP1j/cf9xj/cf9x/3GP9x/3H/cY/3H/cY/3H/cf9xgo9oEagJfu/3GP9x/3H/cY/3H/cY/3H/cf9xj/cf9x/3GP8qSWMae2nO/3H/cf9xj/cf9xj/cf9x/3GP9x/3GP9x/3H/cYTOR8Mbhxj/cf9x/3GP9x/3H/cY/3H/cY/3H/cf9xj/cf9xj/cf9x/zO1Eb5K7v9x/3H/cY/3H/cY/3H/cf9xj/cf9xj/cf9x/3GCYcLxqePQ5xj/cf9x/3GP9x/3GP9x/3H/cY/3H/cf9xj/cf9xOQxdt/Oi/3GP9x/3H/cY/3H/cY/3H/cf9xj/cf9xj/cf9x/3GP9xSj0cbC6P9x/3GP9x/3H/cY/3H/cf9xj/cf9xj/cf9x/3GP9x/3FOnMwWM3H/cY/3H/cf9xj/cf9x/3GP9x/3GP9x/3H/cUs73FxC/3GP9x/3GP9x/3H/cY/3H/cf9xj/cf9xj/cf9x/3GP9x/3GP9x/0kinH3Wcf9xj/cf9x/3GP9x/3H/cY/3H/cY/3H/cf9xj/P9VYsiqnj/cf9xj/cf9x/3GP9x/3H/cY/3H/cY/3H/cf9xNswSujPt/3H/cY/3H/cf9xj/cf9x/3GP9x/3GP9x/3H/cY/3E/PQawwvlxj/cf9x/3GP9x/3GP9x/3H/cY/3H/cf9xj/cTG1Eb9K7o/3H/cf9xj/cf9xj/cf9x/3GP9x/3H/cY/3H/Mgxxv/OO/3H/cY/3H/cf9xj/cf9x/3GP9x/3GP9x/3H/IhmIav5nef9x/3H/cY/3H/cY/3H/cf9xj/cf9xj/cf9x/3GP9x/3H/cY/3H/cY/3Ez+hq9BeX/cf9x/3GP9x/3H/cY/3H/cY/3H/cf9xj/cf9xMKTDv1s8cY/3H/cf9xj/cf9x/3GP9x/3GP9x/3H/cY/3H/cf9xgot1BKdIr7cY/3H/cY/3H/cf9xj/cf9x/3GP9x/3GP9x/3EpOm9KfFkL/3GP9x/3H/cY/3H/cY/3H/cf9xj/cf9x/3GP9xQm+s6QX/cY/3H/cY/3H/cf9xj/cf9xj/cf9x/3GP9x/3H/cY/3E1EUO77ryP9x/3H/cY/3H/cY/3H/cf9xj/cf9xj/cf9x/3GP9x/3H/T5zMJjP/cf9xj/cf9xj/cf9x/3GP9x/3GP9x/3H/cY/3H/cf9xhCb6zpBf9x/3GP9x/3GP9x/3H/cY/3H/cY/3H/cf9xj/cf9xQA68ACT/cf9x/3GP9x/3GP9x/3H/cY/3H/cY/3H/cf9xhGePyocP9x/3H/cY/3H/cY/3H/cf9xj/cf9xj/cf9x/3GP8iZOga6bF+cf9xj/cf9x/3GP9x/3H/cY/3H/cY/3H/cf9xhI2eyCYY/3H/cY/3H/cf9xj/cf9x/3GP9x/3GP9x/3H/OSBRuN+uj/cf9x/3GP9x/3H/cY/3H/cY/3H/cf9xj/cf8+NROzyuz/cY/3H/cf9xj/cf9xj/cf9x/3GP9x/3H/cTyLc7R0jP9x/3H/cY/3H/cY/3H/cf9xj/cf9xj/cf9xNAD1u/8Kcf9xj/cf9xj/cf9x/3GP9x/3H/cY/3H/cY/3Es2EEqQnvtj/cf9x/3GP9x/3GP9x/3H/cY/3H/cY/3H/cf9xj/cTd2sbiJTnH/cY/3H/cY/3H/cf9xj/cf9x/3GP9x/3GP9x/3H/cSoFCipvr12P9x/3GP9x/3H/cY/3H/cf9xj/cf9xj/cf9x/3GP9x/3GP9AVmwLmXH/cY/3H/cY/3H/cf9xj/cf9x/3GP9x/3GP9x/3H/SHj8iHBxj/cf9xj/cf9x/3GP9x/3H/cY/3H/cY/3H/KeAgOnH9/HGP9x/3H/cY/3H/cY/3H/cf9xj/cf9x/3GP9x/zRtYb2Sno/3H/cY/3H/cf9xj/cf9x/3GP9x/3GP9x/3H/RsCss/WP9x/3H/cY/3H/cY/3H/cf9xj/cf9x/3GP9x/yTeIxrCHc5xj/cf9x/3GP9x/3GP9x/3H/cY/3H/cf9xj/cf9xj/cf8wVCGxu96P9x/3GP9x/3H/cY/3H/cf9xj/cf9xj/cf9x/3GP8tuYVKRGer/3GP9x/3H/cY/3H/cf9xj/cf9xj/cf9x/0h4/IhwcY/3H/cY/3H/cf9xj/cf9x/3GP9x/3GP9x/3H/cY/3H/cY/0bArLP1/3H/cY/3H/cf9xj/cf9x/3GP9x/3GP9x/3Epyuw6c1E8/3GP9x/3GP9x/3H/cY/3H/cf9xj/cf9xj/cf8zWtS+pSv/cf9xj/cf9xj/cf9x/3GP9x/3GP9x/3H/cY/3H/cf9xj/I8aCOuOX3P9x/3GP9x/3H/cY/3H/cY/3H/cf9xj/cf9x/3GP9x/zGkw7BrPP9xj/cf9x/3GP9x/3GP9x/3H/cY/3H/cf9xj/cf9xgwMny/zYNx/3H/cY/3H/cY/3H/cf9xj/cf9x/3GP9x/3GP9xJbawKqSU/XH/cY/3H/cf9xj/cf9x/3GP9x/3GP9x/3H/cYTOR8Mbhxj/cf9x/3GP9x/3GP9x/3H/cY/3H/cf9xj/cf9xj/cf9x/3E/RCGxu97/cY/3H/cf9xj/cf9x/3GP9x/3GP9x/3H/cY/3EoS6Iai0Xe/3H/cf9xj/cf9xj/cf9x/3GP9x/3GP9x/3H/cY/3ExXlO+oaxx/3H/cY/3H/cf9xj/cf9xj/cf9x/3GP9x/3GP8yDHG+845x/3GP9x/3GP9x/3H/cY/3H/cY/3H/cf9xj/cf9x/0IOvO8Ucf9x/3GP9x/3GP9x/3H/cY/3H/cY/3H/cf9xj/Lwc/Ki+MDY/3H/cf9xj/cf9xj/cf9x/3GP9x/3H/cY/3H/cY/3H/cf9xj/cf9x/3GP9x/3GP9x/3H/cYLqAXGhX+jnH/cf9xj/cf9x/3GP9x/3GP9x/3H/cY/3H/cf8jIs4q7dMd/3H/cY/3H/cf9xj/cf9xj/cf9x/3GP9x/3H/cY/3H/cY/3H/cS+LjToHRyxx/3GP9x/3H/cY/3H/cY/3H/cf9xj/cf9xj/cf9x/3Ei9JR64La4/3H/cf9xj/cf9x/3GP9x/3GP9x/3H/cY/3H/cSocFSpuPq2P9x/3GP9x/3H/cY/3H/cY/3H/cf9xj/cf9x/0BWbBuZ/3H/cY/3H/cf9xj/cf9xj/cf9x/3GP9x/3GP9x/zyBQbR+vnH/cf9xj/cf9xj/cf9x/3GP9x/3GP9x/3H/cY/zIMcb7zjnGP9x/3H/cY/3H/cY/3H/cf9xj/cf9x/3GP9x/3E0SX28toKP9x/3H/cY/3H/cY/3H/cf9xj/cf9x/3GP9xISE5Sv3sa/9x/3H/cY/3H/cf9xj/cf9xj/cf9x/3GP9x/3GDG1Eb9K7v9x/3GP9x/3H/cY/3H/cY/3H/cf9xj/cf9xj/cf9x/3GP9x/3H/cY/3H/cY/3H/cf9xj/cf9x/3GP9x/yop/Rp9YC6P9x/3GP9x/3H/cY/3H/cf9xj/cf9xj/cf9x/yt4CzpYf0xx/3GP9x/3GP9x/3H/cY/3H/cY/3H/cf9xj/cf9xTOR8Qbj/cf9xj/cf9x/3GP9x/3GP9x/3H/cY/3H/cY/3E84jG0Hc6P9x/3H/cY/3H/cY/3H/cf9xj/cf9xj/cf9x/3EqgLsaV/ROcY/3H/cY/3H/cf9xj/cf9x/3GP9x/3GP9x/3H/cYPDUTtMrsj/cf9xj/cf9x/3GP9x/3GP9x/3H/cY/3H/cf9xj/cf9xj/cf9x/3GP9x/3FGejyYXHGP9x/3H/cY/3H/cY/3H/cf9xj/cf9x/3GP9x/3GEV6PLhcj/cf9x/3GP9x/3GP9x/3H/cY/3H/cY/3H/cf9xj/cf9x/3GP9xIslXGtNqjnH/cf9xj/cf9xj/cf9x/3GP9x/3GP9x/3H/cSjamhpyVl5xj/cf9x/3GP9x/3GP9x/3H/cY/3H/cY/3H/cf9xj/cf9x/3GEmDjHfHj/cf9x/3GP9x/3GP9x/3H/cY/3H/cY/3H/cf9xj/cf9x/3GEMZTN5r/3H/cY/3H/cf9xj/cf9xj/cf9x/3GP9x/3GP9x/zIMcb7zjnGP9x/3GP9x/3H/cY/3H/cY/3H/cf9xj/cf9x/3GP83YyW6nNr/cf9x/3GP9x/3GP9x/3H/cY/3H/cf9xj/cf9xhLO9xMQnGP9x/3H/cY/3H/cY/3H/cf9xj/cf9x/3GP9x/3GP9x/3H/cYRyKcndb/cf9x/3GP9x/3GP9x/3H/cY/3H/cf9xj/cf9xPHRos4uXcY/3H/cf9xj/cf9xj/cf9x/3GP9x/3H/cY/3H/cY/3H/cf9xj/cf9IePyIcHGP9x/3H/cY/3H/cf9xj/cf9xj/cf9x/3GP9xQm+s6QX/cY/3H/cY/3H/cf9xj/cf9x/3GP9x/3GP9x/3H/cT8/RbDAunH/cf9xj/cf9x/3GP9x/3GP9x/3H/cY/3H/cY/3E5Z5m2mGZx/3GP9x/3H/cY/3H/cY/3H/cf9xj/cf9xj/cUMZTN5r/3H/cY/3H/cY/3H/cf9xj/cf9x/3GP9x/3GP85IFG4367/cf9xj/cf9x/3GP9x/3H/cY/3H/cY/3H/cf9xj/cf9xj/cf9x/3GP9x/3H/KUPteovBKP9x/3H/cY/3H/cf9xj/cf9xj/cf9x/3GP9x/3GP9x/0+czCYz/3H/cf9xj/cf9x/3GP9x/3GP9x/3H/cY/3H/cY/3E3xlS5Oav/cY/3H/cY/3H/cf9xj/cf9xj/cf9x/3GP9x/3H/StssYk1xj/cf9x/3GP9x/3H/cY/3H/cY/3H/cf9xj/cf9xj/cf9x/3GP9x/3H/cY/3H/cY/3H/cf9xj/cf8pLXwajSg+/3GP9x/3GP9x/3H/cY/3H/cY/3H/cf9xj/cf9x/3GP9x/3GP9x/3H/cY/3H/cf9xj/cf9xj/cf9x/3GP9x/3GP9xOCBRt9+ucf9x/3GP9x/3GP9x/3H/cY/3H/cY/3H/cf9xj/cUs73FxC/3H/cf9xj/cf9xj/cf9x/3GP9x/3GP9x/3H/cY/3H/cf9xhADrz/FHH/cY/3H/cY/3H/cf9xj/cf9xj/cf9x/3GP9x/3En20Q6gku8cf9xj/cf9xj/cf9x/3GP9x/3GP9x/3H/cY/3H/cTooRLbXu/9x/3H/cY/3H/cY/3H/cf9xj/cf9x/3GP9x/3GP9K2exyYf9x/3H/cY/3H/cY/3H/cf9xj/cf9x/3GP9x/3GDO/Q7xAvHH/cY/3H/cY/3H/cf9xj/cf9xj/cf9x/3GP9x/3H/cSOlYyrVqc3/cY/3H/cf9xj/cf9xj/cf9x/3GP9x/3H/cY/yZ1QFq4q/r/cY/3H/cf9xj/cf9xj/cf9x/3GP9x/3GP9x/3E8OZGzxm5x/3GP9x/3H/cY/3H/cY/3H/cf9xj/cf9x/3GP9xM037vbIE/3H/cY/3H/cY/3H/cf9xj/cf9xj/cf9x/3GP9x/3H/cY/3H/cUXArKP1cY/3H/cY/3H/cf9xj/cf9xj/cf9x/3GP9x/3H/cUG3XPSK/3H/cY/3H/cf9xj/cf9xj/cf9x/3GP9x/3GP9x/3H/cY/3H/cf9xj/cf9xj/cUMZTN5r/3H/cY/3H/cY/3H/cf9xj/cf9xj/cf9x/3GP9x/3H/SHj8iHBxj/cf9xj/cf9x/3GP9x/3GP9x/3H/cY/3H/cf9xg6KES117tx/3GP9x/3GP9x/3H/cY/3H/cf9xj/cf9xj/cf9xLwjEGg9zvnH/cf9xj/cf9xj/cf9x/3GP9x/3H/cY/3H/cY/3H/StssYk1x/3H/cY/3H/cY/3H/cf9xj/cf9xj/cf9x/3GP9xNh/zueAMcY/3H/cY/3H/cf9xj/cf9xj/cf9x/3GP9x/3H/cYTkZsK5n/cY/3H/cf9xj/cf9xj/cf9x/3GP9x/3GP9x/3H/cY/3H/cf9xj/PYtztHSM/3H/cY/3H/cY/3H/cf9xj/cf9xj/cf9x/3GP9x/3H/cY/3H/TTvcPEJx/3GP9x/3H/cY/3H/cY/3H/cf9xj/cf9x/3GP9x/3GP9x/0UZTL5rcf9xj/cf9xj/cf9x/3GP9x/3GP9x/3H/cY/3H/cf9xj/cf9xj/cf9x/3GDhyM7eNzHH/cY/3H/cf9xj/cf9xj/cf9x/3GP9x/3H/cY/3FHIpyd1v9x/3GP9x/3GP9x/3H/cY/3H/cY/3H/cf9xj/cf9x/3GP9x/zcRQ7ruvP9x/3H/cY/3H/cY/3H/cf9xj/cf9xj/cf9x/3GP9x/3H/cYNRFDu+68/3GP9x/3H/cY/3H/cY/3H/cf9xj/cf9xj/cf9x/y1WMhpKnN7/cf9x/3GP9x/3GP9x/3H/cY/3H/cY/3H/cf9xj/cST1Biqwr51x/3H/cY/3H/cY/3H/cf9xj/cf9xj/cf9x/3GP9x/3EmjeA6lyH8cf9x/3GP9x/3H/cY/3H/cY/3H/cf9xj/cf9xj/cf9x/zFLxrDEOf9x/3H/cY/3H/cY/3H/cf9xj/cf9xj/cf9x/3GP9xKD9zOowIzI/3H/cY/3H/cf9xj/cf9x/3GP9x/3GP9x/3H/cY/3E1XAq7o/WP9x/3H/cY/3H/cY/3H/cf9xj/cf9xj/cf9x/3Eg6nYqAlidj/cf9xj/cf9x/3GP9x/3GP9x/3H/cY/3H/cf9xgyBrO9+Uxxj/cf9xj/cf9x/3GP9x/3GP9x/3H/cY/3H/cf9xIwGvGt/lDv9x/3H/cY/3H/cf9xj/cf9xj/cf9x/3GP9x/3GP9x/y369RpAUK7/cf9xj/cf9xj/cf9x/3GP9x/3H/cY/3H/cY/3H/S4OMZ8f/cf9xj/cf9x/3GP9x/3GP9x/3H/cY/3H/cf9xj/cTlQjravcXH/cY/3H/cf9xj/cf9xj/cf9x/3GP9x/3GP9x/0d6PKhc/3H/cY/3H/cY/3H/cf9xj/cf9x/3GP9x/3GP9x/zCqgbBlfnH/cf9xj/cf9x/3GP9x/3GP9x/3H/cY/3H/cY/zh2sbmJTv9x/3GP9x/3H/cY/3H/cY/3H/cf9xj/cf9x/3GP9x/3GP9GwKyz9f9x/3GP9x/3H/cY/3H/cY/3H/cf9xj/cf9x/3GP9x/3GP9xISQOKu2/HXH/cY/3H/cY/3H/cf9xj/cf9xj/cf9x/3GP9x/3EzkS28btJxj/cf9xj/cf9x/3GP9x/3H/cY/3H/cY/3H/cf9xIMFkGvPpvnH/cY/3H/cf9xj/cf9xj/cf9x/3GP9x/3H/cY/3H/cUZ4/Khwj/cf9x/3GP9x/3GP9x/3H/cY/3H/cf9xj/cf9xj/cf9xPN1VtCKq/3H/cf9xj/cf9x/3GP9x/3GP9x/3H/cY/3H/cY/3H/cf9xj/cf9x/3GP9x/3GP9x/3FBt1zkinGP9x/3GP9x/3H/cY/3H/cY/3H/cf9xj/cf9x/3GP9x/3FGejyYXHGP9x/3H/cY/3H/cY/3H/cf9xj/cf9xj/cf9x/3GDXOUbsxrv9x/3GP9x/3H/cY/3H/cY/3H/cf9xj/cf9x/3GP9x/3GP9x/3H/cY/3H/cf9xj/cf9xj/cf9x/3GP9x/3GP9x/3H/cY/3H/cf9xj/cf9xg+7GOxE5xxj/cf9xj/cf9x/3GP9x/3GP9x/3H/cY/3H/cf89i3O0dIyP9x/3H/cY/3H/cY/3H/cf9xj/cf9xj/cf9x/3GP9x/3H/cY/0+czBYzcY/3H/cY/3H/cf9xj/cf9xj/cf9x/3GP9x/3H/cYRcCso/Vx/3H/cY/3H/cY/3H/cf9xj/cf9xj/cf9x/3GP9x/zkgUbjfrv9xj/cf9x/3GP9x/3GP9x/3H/cY/3H/cf9xj/cf9xj/cf9x/3GP9J2yyCTY/3H/cY/3H/cf9xj/cf9xj/cf9x/3GP9x/3H/cY/3H/cYSzvcTEJxj/cf9x/3GP9x/3GP9x/3H/cY/3H/cf9xj/cf9xj/cf8w/GOwE5xx/3GP9x/3H/cY/3H/cY/3H/cf9xj/cf9x/3GP9x/3GP87KoO11Xxx/3GP9x/3H/cY/3H/cY/3H/cf9xj/cf9x/3GP9x/3GP9x/3H/cY/3H/cUjbLIJN/3GP9x/3H/cY/3H/cY/3H/cf9xj/cf9x/3GP9x/3E3b5a4kGlxj/cf9x/3GP9x/3GP9x/3H/cY/3H/cf9xj/cf9xg/jaixclf/cY/3H/cf9xj/cf9xj/cf9x/3GP9x/3GP9x/3H/cYOKSvuFtQ/3H/cY/3H/cf9xj/cf9xj/cf9x/3GP9x/3H/cY/3H/cY/3H/cf9xj/cf9x/3GEcinJ3W/3H/cY/3H/cf9xj/cf9x/3GP9x/3GP9x/3H/cY/zYMZ7vzmP9x/3GP9x/3GP9x/3H/cY/3H/cf9xj/cf9xj/PG+MtZBz/3GP9x/3GP9x/3H/cY/3H/cf9xj/cf9xj/cf9xRcCso/Vxj/cf9x/3GP9x/3GP9x/3H/cY/3H/cf9xj/cf9xNBcBvOj+/3H/cf9xj/cf9xj/cf9x/3GP9x/3H/cY/3H/cUXArLP1/3H/cf9xj/cf9x/3GP9x/3GP9x/3H/cY/3H/cf8rPskabBNu/3GP9x/3H/cY/3H/cY/3H/cf9xj/cf9x/3GP9x/zmm7rhZEf9xj/cf9xj/cf9x/3GP9x/3GP9x/3H/cY/3H/cf9xgwXlOwsayP9x/3H/cY/3H/cY/3H/cf9xj/cf9xj/cf9x/3GP9IePyIcHH/cf9xj/cf9xj/cf9x/3GP9x/3GP9x/3H/cY/3EtWspKOlNb/3H/cY/3H/cf9xj/cf9xj/cf9x/3GP9x/3GP8s4lU6Udqsj/cf9x/3GP9x/3GP9x/3H/cY/3H/cf9xj/cf9xj/cSjBQCqD6/3/cf9x/3GP9x/3GP9x/3H/cY/3H/cf9xj/cf9xj/Qrdc9Ir/cf9xj/cf9xj/cf9x/3GP9x/3GP9x/3H/cY/3H/cT9EIbG73v9x/3GP9x/3H/cY/3H/cY/3H/cf9xj/cf9x/3GP9x/3GP9x/0+czCYz/3H/cf9xj/cf9xj/cf9x/3GP9x/3H/cY/3H/cY/3H/cUqDjFfHcf9xj/cf9x/3GP9x/3GP9x/3H/cY/3H/cf9xj/cf9xj/cf9N5HxBuI/3H/cY/3H/cf9xj/cf9xj/cf9x/3GP9x/3H/cY/3H/cY/3H/cf9xj/cf9entNhj/cf9xj/cf9x/3GP9x/3GP9x/3H/cY/3H/cf9xj/cf9xj/cf9xQbdc5Ipxj/cf9xj/cf9x/3GP9x/3GP9x/3H/cY/3H/cf9xj/cf9xj/cf9x/3GP9x/0uDjGfH/3H/cY/3H/cY/3H/cf9xj/cf9x/3GP9x/3GP9K2exyYf9x/3H/cY/3H/cY/3H/cf9xj/cf9x/3GP9x/3GP8uNI0aLLcucf9x/3GP9x/3GP9x/3H/cY/3H/cf9xj/cf9xj/cf9xM79DvUC8/3H/cY/3H/cf9xj/cf9xj/cf9x/3GP9x/3H/cY/3H/cY/3H/cf9xg1t0a7SLn/cf9x/3GP9x/3GP9x/3H/cY/3H/cf9xj/cf9xj/cT/qJLAV23H/cY/3H/cf9xj/cf9x/3GP9x/3GP9x/3H/cY/3H/cf9xj/cf9xj/cf9x/3GP9x/3GP9x/3H/cY/3H/O9ehtShecf9xj/cf9xj/cf9x/3GP9x/3H/cY/3H/cY/3H/cf9xj/cf9PnMwmM/9x/3GP9x/3H/cY/3H/cf9xj/cf9xj/cf9x/3GP9xO8rItDU3cf9xj/cf9x/3GP9x/3GP9x/3H/cY/3H/cf9xj/cT9EIbG73v9x/3H/cY/3H/cY/3H/cf9xj/cf9x/3GP9x/3GP9x/3H/PuIxsx3O/3GP9x/3H/cY/3H/cf9xj/cf9xj/cf9x/3GP9xOSzCttM9cf9xj/cf9xj/cf9x/3GP9x/3GP9x/3H/cY/3H/cf9xj/cf9xj/cf8wVCGxu96P9x/3GP9x/3H/cY/3H/cf9xj/cf9xj/cf9x/3GP80v0O9QLyP9x/3H/cY/3H/cY/3H/cf9xj/cf9x/3GP9x/3GP9xSYOMd8eP9x/3GP9x/3H/cY/3H/cY/3H/cf9xj/cf9x/3GP9xSzvcXEL/cf9xj/cf9x/3GP9x/3GP9x/3H/cY/3H/cf9xj/cf8qKz0abUwucY/3H/cY/3H/cf9xj/cf9xj/cf9x/3GP9x/3H/cY/3H/cUZ4/Khwj/cf9x/3GP9x/3GP9x/3H/cY/3H/cf9xj/cf9xj/cTQXAbvo/nH/cY/3H/cY/3H/cf9xj/cf9x/3GP9x/3GP9x/3H/OciTtzdscf9x/3GP9x/3GP9x/3H/cY/3H/cf9xj/cf9xj/cf9xNRFDu+68j/cf9xj/cf9x/3GP9x/3GP9x/3H/cY/3H/cf9xj/cf9xj/cf9x/3E0Dqa88VmP9x/3GP9x/3H/cY/3H/cf9xj/cf9xj/cf9x/3GCLvlErhBrv/cY/3H/cY/3H/cf9xj/cf9xj/cf9x/3GP9x/3FOnMwWM3H/cf9xj/cf9xj/cf9x/3GP9x/3GP9x/3H/cYN8iTuDdscf9xj/cf9x/3GP9x/3GP9x/3H/cY/3H/cY/3H/cf9xj/cf9FGUy+a3GP9x/3H/cY/3H/cf9xj/cf9xj/cf9x/3GP9x/3ElOw8qvE8Nj/cf9x/3GP9x/3GP9x/3H/cY/3H/cY/3H/cf9xj/cT6DdrF8iXGP9x/3H/cY/3H/cY/3H/cf9xj/cf9xj/cf9x/3GP9xPpqBsmV+/3H/cf9xj/cf9xj/cf9x/3GP9x/3H/cY/3H/cYOc5HtzG4j/cf9x/3GP9x/3H/cY/3H/cY/3H/cf9xj/cf8q7JE6cTbs/3H/cf9xj/cf9x/3GP9x/3GP9x/3H/cY/3H/cf9xhHIpyd1v9x/3GP9x/3H/cY/3H/cf9xj/cf9xj/cf9x/3GP9x/zT8Wb0Dpv9x/3GP9x/3H/cY/3H/cf9xj/cf9xj/cf9x/3GP9GwKyz9f9x/3GP9x/3GP9x/3H/cY/3H/cf9xj/cf9xj/cf9x/3GP9x/3H/cY/3H/cY/3H/cf9xj/cf9xj/cf9x/3GP9x/3H/cY/3H/cY/3H/cf9xj/cf9x/3GP9x/3GP9AVmwLmXGP9x/3H/cY/3H/cf9xj/cf9xj/cf9x/3GP9x/3Ek6EFqsXvpcY/3H/cf9xj/cf9xj/cf9x/3GP9x/3H/cY/3H/cUjbLIJN/3GP9x/3H/cY/3H/cY/3H/cf9xj/cf9xj/cf9x/3GP9x/3H/cY/3H/cY/3H/cf9xj/cf9x/3GP9x/3GP9x/3H/cY/3H/StnscmH/cY/3H/cf9xj/cf9x/3GP9x/3GP9x/3H/cY/3H/cY/3H/cf9xj/cf9x/3GP9x/3GP9x/3H/cY/3H/cf9xj/cf9xj/cf9x/3GP9x/3GP9x/3H/cY/3H/cf9xj/cf9xj/cf9x/3GP9x/3H/cY/3H/cY/3H/cf9xj/cf9xj/cf9x/3GCAJrBoAdT7/cY/3H/cY/3H/cf9xj/cf9x/3GP9x/3GP9x/3ExtRG/Su6P9x/3GP9x/3H/cY/3H/cf9xj/cf9xj/cf9x/3GDXOUbsxrv9x/3GP9x/3H/cY/3H/cY/3H/cf9xj/cf9xj/cf9AVmwLmXGP9x/3GP9x/3H/cY/3H/cf9xj/cf9xj/cf9x/3GP9x/zvVYrYqnf9xj/cf9xj/cf9x/3GP9x/3H/cY/3H/cY/3H/cf9xj/cf9x/3GP9x/3GP9x/3H/cY/3H/P4W1snpK/3H/cf9xj/cf9x/3GP9x/3GP9x/3H/cY/3H/cf9xNs5RuTGucf9x/3GP9x/3GP9x/3H/cY/3H/cf9xj/cf9xj/cf81v0O7QLxx/3H/cY/3H/cf9xj/cf9xj/cf9x/3GP9x/3H/cY/zHh2b8eJnH/cf9xj/cf9xj/cf9x/3GP9x/3H/cY/3H/cY/3H/Lh5uWj4ZGv9xj/cf9x/3GP9x/3H/cY/3H/cY/3H/cf9xj/cf9xMQxxvvOOcf9x/3GP9x/3GP9x/3H/cY/3H/cf9xj/cf9xKhXlem6hqP9xj/cf9x/3GP9x/3GP9x/3H/cY/3H/cf9xj/cf9xPz0GscL5/3H/cY/3H/cf9xj/cf9x/3GP9x/3GP9x/3H/cY/zixiLlOd/9x/3GP9x/3GP9x/3H/cY/3H/cY/3H/cf9xj/cf9x/3GP9x/3GP9x/3H/cY/3H/cf9xj/cf9xOcLVtj0qcf9xj/cf9xj/cf9x/3GP9x/3H/cY/3H/cY/3H/cf9xIm4bGukeTv9x/3GP9x/3H/cY/3H/cY/3H/cf9xj/cf9x/3GP9xPuxjshOc/3GP9x/3H/cY/3H/cf9xj/cf9xj/cf9x/3GP9x/zRtYb2Sno/3H/cf9xj/cf9xj/cf9x/3GP9x/3H/cY/3H/cY/0h4/Ihwcf9x/3GP9x/3GP9x/3H/cY/3H/cf9xj/cf9xj/cTYf87ngDHGP9x/3GP9x/3H/cY/3H/cf9xj/cf9xj/cf9x/3GDph27aeJP9xj/cf9x/3GP9x/3GP9x/3H/cY/3H/cf9xj/cf9xNGsiu5Tdcf9x/3GP9x/3GP9x/3H/cY/3H/cY/3H/cf9xj/cf9x/3GP9x/0073DxCcf9xj/cf9x/3GP9x/3GP9x/3H/cY/3H/cf9xj/cf9MPRxcLv9x/3GP9x/3H/cY/3H/cY/3H/cf9xj/cf9xj/cf82E4K77H2P9x/3H/cY/3H/cf9xj/cf9xj/cf9x/3GP9x/3H/RsCss/WP9x/3GP9x/3H/cY/3H/cf9xj/cf9xj/cf9x/3GP9x/3H/SSKcfdZxj/cf9xj/cf9x/3GP9x/3H/cY/3H/cY/3H/cf9xj/cf9x/zyBQbR+vnGP9x/3H/cY/3H/cY/3H/cf9xj/cf9x/3GP9x/3E4pu64WRH/cf9x/3GP9x/3H/cY/3H/cY/3H/cf9xj/cf9x/3FFwKyz9f9x/3GP9x/3H/cY/3H/cf9xj/cf9xj/cf9x/3GDMCNb39yv9x/3H/cY/3H/cf9xj/cf9xj/cf9x/3GP9x/3GP9x/z0gR7TfuI/3H/cY/3H/cf9xj/cf9xj/cf9x/3GP9x/3H/cTqBQbZ+vo/3H/cf9xj/cf9xj/cf9x/3GP9x/3H/cY/3H/cY/3H/cf9xj/OXRyt4uNcf9xj/cf9x/3GP9x/3GP9x/3H/cY/3H/cY/3H/cf8gvIgaFTd+j/cf9x/3GP9x/3GP9x/3H/cY/3H/cf9xj/cf9xj/cf9x/3E6KES217v/cf9xj/cf9x/3GP9x/3GP9x/3H/cY/3H/cf9xg8N1K0yK3/cf9x/3GP9x/3GP9x/3H/cY/3H/cY/3H/cf9xj/cf9x/3GP9x/3GP9x/3H/cY/3H/cf9xj/cf9xj/cf84HbS54kv/cf9x/3GP9x/3GP9x/3H/cY/3H/cY/3H/cf9xj/OMiTuTds/3GP9x/3H/cY/3H/cY/3H/cf9xj/cf9xj/cf9x/3GP8xhF6wi6H/cY/3H/cY/3H/cf9xj/cf9x/3GP9x/3GP9x/3H/cY/ycEjjqftxxxj/cf9xj/cf9x/3GP9x/3H/cY/3H/cY/3H/cf9xj/QQ68ACT/cY/3H/cY/3H/cf9xj/cf9x/3GP9x/3GP9x/3H/cY/3H/MfjkvwcbcY/3H/cf9xj/cf9x/3GP9x/3GP9x/3H/cY/3H/cUnZ7GJhcY/3H/cf9xj/cf9x/3GP9x/3GP9x/3H/cY/3H/IX0zGgkszo/3H/cf9xj/cf9xj/cf9x/3GP9x/3H/cY/3H/cY/3E5KoO31Xz/cY/3H/cf9xj/cf9xj/cf9x/3GP9x/3H/cY/3H/cY/y4+01osEspx/3GP9x/3GP9x/3H/cY/3H/cf9xj/cf9xj/cf9x/yEPahr/CV5x/3H/cY/3H/cY/3H/cf9xj/cf9x/3GP9x/3GP9x/zlrGLiU5/9xj/cf9x/3GP9x/3H/cY/3H/cY/3H/cf9xj/cf9xK+UqGlGtXv9x/3GP9x/3GP9x/3H/cY/3H/cf9xj/cf9xj/cf8tiK4aR3Ue/3GP9x/3GP9x/3H/cY/3H/cY/3H/cf9xj/cf8l4Doqsfxdcf9x/3GP9x/3H/cY/3H/cY/3H/cf9xj/cf9x/3GP9x/3GP8gNWUqDamtcf9xj/cf9x/3GP9x/3H/cY/3H/cY/3H/cf9xj/cT9EIbG73v9x/3H/cY/3H/cf9xj/cf9xj/cf9x/3GP9x/3H/cY/3H/cT9EIbG73v9x/3GP9x/3GP9x/3H/cY/3H/cf9xj/cf9xj/cf9x/3GP9x/3GEzkfDG4cf9xj/cf9xj/cf9x/3GP9x/3H/cY/3H/cY/3H/cf9xj/cf9xj/cf9x/3GP9x/3H/cY/3H/cY/3H/cf9xj/cf9x/3GP9x/3GDguArjR/f9x/3H/cY/3H/cY/3H/cf9xj/cf9xj/cf9x/3GP9x/3H/cY/3E+7qKxEV1x/3GP9x/3H/cY/3H/cf9xj/cf9xj/cf9x/3GP8/M9OxzCxx/3GP9x/3H/cY/3H/cf9xj/cf9xj/cf9x/3GCU/u5q8BEaP9x/3H/cY/3H/cY/3H/cf9xj/cf9xj/cf9x/3GP9x/3H/OVZMt6mzcf9xj/cf9xj/cf9x/3GP9x/3GP9x/3H/cY/3H/cf9xLyKQSg3W+3H/cY/3H/cf9xj/cf9x/3GP9x/3GP9x/3H/cY/3H/cT1w6bKPFnGP9x/3H/cY/3H/cY/3H/cf9xj/cf9x/3GP9x/3GP9x/3H/cY/3H/cY/3H/cf9xj/cf9x/3GP9x/3GP9x/3H/cY/zh2sbmJTv9x/3GP9x/3GP9x/3H/cY/3H/cf9xj/cf9xj/cf9x/3GP9x/3GP9x/3H/cY/3H/cf9xj/cf9xj/cf9x/3GP9x/3H/cYQbdc5Ipx/3GP9x/3GP9x/3H/cY/3H/cf9xj/cf9xj/cf9x/3GP9x/3H/cY/yX0cEqwuPtx/3GP9x/3H/cY/3H/cf9xj/cf9xj/cf9x/3GP9x/3GP9x/3H/cY/3H/cf9xj/cf9xj/cf9xOoFBtn6+/3GP9x/3H/cY/3H/cf9xj/cf9xj/cf9x/3GP9x/3H/cY/3EmyU0ao2su/3H/cf9xj/cf9x/3GP9x/3GP9x/3H/cY/3H/cf9xSoOMV8dxj/cf9xj/cf9x/3GP9x/3H/cY/3H/cY/3H/cf9xj/cf9x/3GP9x/3Eh1PAa4rD+cY/3H/cf9xj/cf9xj/cf9x/3GP9x/3H/cY/3E+moGyZX7/cf9xj/cf9x/3GP9x/3H/cY/3H/cY/3H/cf9xj/cTXOUbsxrv9xj/cf9x/3GP9x/3GP9x/3H/cY/3H/cf9xj/cf9JIpx91nGP9x/3H/cY/3H/cf9xj/cf9xj/cf9x/3GP9x/3H/cY/3H/cTVno7qYXHH/cY/3H/cf9xj/cf9xj/cf9x/3GP9x/3H/cY/3H/cY/3H/cf9xj/cf9xj/cf9x/3GP9x/3H/cY/3H/cY/3H/cf9xj/cf9x/3FPRmwLmXH/cY/3H/cY/3H/cf9xj/cf9x/3GP9x/3GP9x/3H/cY/3H/cf9xj/cf9xj/cTbK0ro1Lf9xj/cf9xj/cf9x/3GP9x/3H/cY/3H/cY/3H/cf9xj/cf9x/0rZ7HJhj/cf9x/3GP9x/3H/cY/3H/cY/3H/cf9xj/cf9x/3FPRmwLmXH/cY/3H/cY/3H/cf9xj/cf9x/3GP9x/3GP9x/3H/cY/3H/cf9xhJg4x3x4/3H/cY/3H/cf9xj/cf9x/3GP9x/3GP9x/3H/cY/3H/cf9xj/cf9xj/cf9x/3GP9x/3GP9x/3H/cY/3H/cf9xj/cf9xj/cf9x/3GP9x/3H/cY/0bArLP1/3GP9x/3H/cY/3H/cf9xj/cf9xj/cf9x/3GP9x/0EOvAAkj/cf9xj/cf9x/3GP9x/3H/cY/3H/cY/3H/cf9xj/TDvcXEKP9x/3GP9x/3H/cY/3H/cf9xj/cf9xj/cf9x/3GP9x/zJeU7+hrP9x/3GP9x/3GP9x/3H/cY/3H/cf9xj/cf9xj/cf9x/3GP9x/3H/cY/zIKMr/1zY/3H/cf9xj/cf9xj/cf9x/3GP9x/3GP9x/3H/P+DxsR8Ocf9xj/cf9xj/cf9x/3GP9x/3H/cY/3H/cY/3H/cf9xj/TDvcXEKP9x/3GP9x/3H/cY/3H/cf9xj/cf9xj/cf9x/3GP9xSzvcXEL/cf9xj/cf9x/3GP9x/3H/cY/3H/cY/3H/cf9xj/T5zMFjNxj/cf9xj/cf9x/3GP9x/3H/cY/3H/cY/3H/cf9xj/MPxjsBOccf9x/3GP9x/3GP9x/3H/cY/3H/cf9xj/cf9xj/cf9x/3GP9x/3H/cY/3H/cY/0UZTL5rcf9xj/cf9x/3GP9x/3H/cY/3H/cY/3H/cf9xj/cf9x/3GP9x/3GP9x/3H/cY/3H/cY/3H/cf9xj/cf9x/3GP9x/3GP9x/3H/cY/3H/cf9xSoOMV8dxj/cf9xj/cf9x/3GP9x/3H/cY/3H/cY/3H/cf9xj/cf9xTpzMFjNx/3GP9x/3H/cY/3H/cf9xj/cf9xj/cf9x/3GP9x/3H/cUZ6PKhc/3H/cf9xj/cf9xj/cf9x/3GP9x/3H/cY/3H/cY/3H/cf9xj/T5zMFjNxj/cf9xj/cf9x/3GP9x/3H/cY/3H/cY/3H/cf9xj/cf9xQm+s6QWP9x/3GP9x/3H/cY/3H/cf9xj/cf9xj/cf9x/3GP9x/3E0FwG86P7/cf9x/3GP9x/3H/cY/3H/cY/3H/cf9xj/cf9x/0RvrNkF/3H/cY/3H/cf9xj/cf9x/3GP9x/3GP9x/3H/cY/3H/MPxjsBOccf9xj/cf9xj/cf9x/3GP9x/3H/cY/3H/cY/3H/cf9xj/cf9x/3E0vQS7Qvtxj/cf9x/3GP9x/3GP9x/3H/cY/3H/cf9xj/cf9xhFwKyj9XH/cf9xj/cf9x/3GP9x/3GP9x/3H/cY/3H/cf9xhM5HwxuHGP9x/3GP9x/3H/cY/3H/cf9xj/cf9xj/cf9x/3GDw3UrTIrf9x/3H/cY/3H/cf9xj/cf9xj/cf9x/3GP9x/3GP9x/3H/cY/3H/cf9xj/cf9xj/cf9x/3GP8+4jGzHc7/cf9x/3GP9x/3H/cY/3H/cY/3H/cf9xj/cf9x/3GP9x/3GP9x/0w9HFwu/3H/cY/3H/cf9xj/cf9x/3GP9x/3GP9x/3H/cY/3H/cf9xj/cf9xj/cf9x/3GP9Lg4xnx/9x/3H/cY/3H/cY/3H/cf9xj/cf9x/3GP9x/3GP9x/0w9HFwu/3H/cY/3H/cf9xj/cf9x/3GP9x/3GP9x/3H/cY/3H/cf9xhM5HwxuHGP9x/3GP9x/3H/cY/3H/cf9xj/cf9xj/cf9x/3GP9x/3H/cYTkZsK5n/cY/3H/cY/3H/cf9xj/cf9x/3GP9x/3GP9x/3H/cYQm+s6QX/cf9xj/cf9xj/cf9x/3GP9x/3H/cY/3H/cY/3H/cf9xj/cf9x/3GP9x/3GP9x/3H/cY/3H/cY/3H/cf9xj/cf9x/3GP9x/zkgUbjfrv9xj/cf9xj/cf9x/3GP9x/3H/cY/3H/cY/3H/cf9xj/cf9x/3GP9x/3GP9x/3H/cY/3EyCPK99w1x/3H/cY/3H/cf9xj/cf9xj/cf9x/3GP9x/3H/cY/3H/TD0cXC7/cf9xj/cf9xj/cf9x/3GP9x/3H/cY/3H/cY/3H/cf9xhI2eyCYY/3H/cY/3H/cf9xj/cf9x/3GP9x/3GP9x/3H/cYQA68/xRx/3GP9x/3GP9x/3H/cY/3H/cf9xj/cf9xj/cf9x/3GP9HejyoXP9x/3GP9x/3H/cY/3H/cY/3H/cf9xj/cf9x/3GP9MO9xcQo/3H/cY/3H/cf9xj/cf9xj/cf9x/3GP9x/3H/cY/3H/TuR8Ibhx/3H/cY/3H/cY/3H/cf9xj/cf9xj/cf9x/3GP9x/3EvQVwaG+o+/3H/cY/3H/cY/3H/cf9xj/cf9x/3GP9x/3GP9x/3H/cY/3H/cY/3H/cf9xj/cf9x/3GP9K2yxiTXH/cf9xj/cf9x/3GP9x/3GP9x/3H/cY/3H/cY/3H/cf9xj/cf9x/3GP9N5HxBuI/3H/cf9xj/cf9xj/cf9x/3GP9x/3GP9x/3H/cY/z7iMbIdznGP9x/3GP9x/3H/cY/3H/cY/3H/cf9xj/cf9x/3GCfYf0qCeAtx/3H/cY/3H/cY/3H/cf9xj/cf9x/3GP9x/3GP9xOoFBtn6+/3H/cY/3H/cf9xj/cf9x/3GP9x/3GP9x/3H/cYIK+vGgYFDv9x/3GP9x/3H/cY/3H/cY/3H/cf9xj/cf9x/3GP9x/3GP9x/3H/cY/3H/cY/3H/cf9xj/PLO9tUxC/3H/cf9xj/cf9x/3GP9x/3GP9x/3H/cY/3H/cf9xj/N7dGuUi5cf9xj/cf9x/3GP9x/3H/cY/3H/cY/3H/cf9xhCb6zpBf9x/3GP9x/3GP9x/3H/cY/3H/cf9xj/cf9xj/cf9x/3GP9x/3H/cY/3EyBrO++Uz/cf9xj/cf9x/3GP9x/3GP9x/3H/cY/3H/cf9xgx8Oe/Dxj/cY/3H/cf9xj/cf9xj/cf9x/3GP9x/3GP9x/3H/cY/3H/cf9xj/cf9xj/cf9x/3GP9x/3H/cY/3H/cY/3H/cf9xj/cf9xJ5ETGpbuzv9xj/cf9x/3GP9x/3GP9x/3H/cY/3H/cf9xj/cf8yUKK+r11x/3GP9x/3H/cY/3H/cf9xj/cf9xj/cf9x/3GP9x/3GD+WA7Bp/HGP9x/3H/cY/3H/cY/3H/cf9xj/cf9x/3GP9x/3GEG3XOSKcf9xj/cf9x/3GP9x/3H/cY/3H/cY/3H/cf9xj/cf9x/3GP9x/3GP9x/3H/cY/3H/cY/3H/cf9xj/cf9x/3GP9x/3GP9x/3H/cY/3H/cf9xj/cf9xj/cf9x/3GP9x/3GP9x/3H/cY/3H/cf9xj/cf9xj/cf9x/3GP9x/3H/cY/3H/cYSj0cbC7/cY/3H/cY/3H/cf9xj/cf9x/3GP9x/3GP9x/3H/cY/3E0FwG76P5xj/cf9x/3GP9x/3H/cY/3H/cY/3H/cf9xj/cf9x/3GP9x/3GP9xRyKcndb/cf9xj/cf9x/3GP9x/3GP9x/3H/cY/3H/cf9xj/cUs73FxC/3H/cY/3H/cf9xj/cf9xj/cf9x/3GP9x/3H/cY/3H/cYTZzMNjP/cY/3H/cf9xj/cf9xj/cf9x/3GP9x/3H/cY/3H/cYNUX+u7oB/3H/cY/3H/cf9xj/cf9xj/cf9x/3GP9x/3H/cY/zsqg7XVfHGP9x/3H/cY/3H/cf9xj/cf9xj/cf9x/3GP9x/3H/cY/3H/cY/zO1Eb1K7nH/cY/3H/cY/3H/cf9xj/cf9x/3GP9x/3GP9x/3H/cY/3H/cY/3H/cf9xj/cf9x/3GP9x/3GP9x/3H/cY/3H/cf9xj/cf9xj/cf9x/3GP9x/3GP9x/3H/cY/3H/cf9xj/cf9xj/cf9x/3GP9x/3H/TTvcPEJxj/cf9x/3GP9x/3H/cY/3H/cY/3H/cf9xj/cf9x/3FADrwAJP9xj/cf9x/3GP9x/3H/cY/3H/cY/3H/cf9xj/cf9x/3GP9x/0uDjGfH/3GP9x/3H/cY/3H/cf9xj/cf9xj/cf9x/3GP9x/3H/cY/zO1Eb1K7nGP9x/3H/cY/3H/cY/3H/cf9xj/cf9x/3GP9x/3GP9x/3H/cY/3H/cY/3H/cf9xj/cf9x/3GP9x/3GP9x/3H/cY/3H/cf9xj/cf9xj/cf9x/3GP9xNGnivJYd/3H/cf9xj/cf9x/3GP9x/3GP9x/3H/cY/3H/cf9xg6gUG2fr7/cf9x/3GP9x/3GP9x/3H/cY/3H/cf9xj/cf9xj/MusMvxTz/3H/cY/3H/cf9xj/cf9xj/cf9x/3GP9x/3H/cY/z4VrbPqUo/3H/cf9xj/cf9xj/cf9x/3GP9x/3GP9x/3H/cYNh20uuJL/3GP9x/3GP9x/3H/cY/3H/cf9xj/cf9xj/cf9xNBcBu+j+cY/3H/cY/3H/cf9xj/cf9x/3GP9x/3GP9x/3E6gUG2fr7/cY/3H/cf9xj/cf9x/3GP9x/3GP9x/3H/cY/3EkfJM6uDbMcf9xj/cf9x/3GP9x/3GP9x/3H/cY/3H/cf9xj/cf9xLzoxKhxc7f9x/3GP9x/3H/cY/3H/cY/3H/cf9xj/cf9x/3GP9x/yhA6iqL8V1x/3H/cY/3H/cY/3H/cf9xj/cf9x/3GP9x/3GP9x/3H/cY/3H/cf9xj/cf9xj/cUAOvP8UcY/3H/cf9xj/cf9xj/cf9x/3GP9x/3H/cY/3H/cSg0lxqMto7/cf9xj/cf9x/3GP9x/3GP9x/3H/cY/3H/cf9xj/cTyJNLR2y/9xj/cf9xj/cf9x/3GP9x/3H/cY/3H/cY/3H/cf9xOwaftflg/3H/cf9xj/cf9x/3GP9x/3GP9x/3H/cY/3H/cY/3H/cUs73FxC/3H/cY/3H/cf9xj/cf9xj/cf9x/3GP9x/3GP9x/3H/cY/3H/cf9xj/cf9xj/cf9x/3GP9x/3H/cY/3H/cY/3H/cf9xj/cf9xj/cf9x/3GP9xTZzMNjOP9x/3H/cY/3H/cY/3H/cf9xj/cf9xj/cf9x/3GP9x/3H/MKhCsWe9/3GP9x/3H/cY/3H/cY/3H/cf9xj/cf9x/3GP9x/zcRQ7ruvP9x/3GP9x/3H/cY/3H/cf9xj/cf9xj/cf9x/3GP9x/3H/cY/3H/cY/3H/cf9xj/cf9xj/cf9x/3GP9x/yU24Bq8kf5x/3H/cY/3H/cY/3H/cf9xj/cf9x/3GP9x/3GP9x/3H/cY/3H/cY/3H/cf9xj/cf9x/3GDQVwbzqPv9xj/cf9x/3GP9x/3H/cY/3H/cY/3H/cf9xj/cf9xPDmRs8Zucf9xj/cf9xj/cf9x/3GP9x/3H/cY/3H/cY/3H/cf9xKlOBamrH6f9xj/cf9x/3GP9x/3GP9x/3H/cY/3H/cf9xj/cf9xNBcBvOj+/3H/cf9xj/cf9xj/cf9x/3GP9x/3H/cY/3H/cY/yG6SRr0W25x/3GP9x/3H/cY/3H/cY/3H/cf9xj/cf9x/3GP9x/3GEo9HGwu/3GP9x/3H/cY/3H/cY/3H/cf9xj/cf9xj/cf9x/3GCpyTTpo2yyP9x/3GP9x/3H/cY/3H/cY/3H/cf9xj/cf9x/3GP9x/zcRQ7ruvP9x/3H/cY/3H/cY/3H/cf9xj/cf9xj/cf9x/3GP9x/yLqdirhWJ1xj/cf9x/3GP9x/3GP9x/3H/cY/3H/cf9xj/cf9xj/cf8nPJQarDa+/3GP9x/3H/cY/3H/cY/3H/cf9xj/cf9x/3GP9x/zFUIb+r3nH/cf9xj/cf9xj/cf9x/3GP9x/3H/cY/3H/cY/3H/cThw87iPDI/3H/cY/3H/cf9xj/cf9x/3GP9x/3GP9x/3H/cUMZTN5rj/cf9xj/cf9x/3GP9x/3GP9x/3H/cY/3H/cf9xj/cf8rRyQaW42+cf9xj/cf9x/3GP9x/3GP9x/3H/cY/3H/cY/3H/cf8uDoIaPxfej/cf9xj/cf9x/3GP9x/3GP9x/3H/cY/3H/cf9xj/cf9xgxrvW/UQr/cf9x/3GP9x/3GP9x/3H/cY/3H/cY/3H/cf9xj/cf8uUS4qKu0dcf9x/3GP9x/3H/cY/3H/cY/3H/cf9xj/cf9xj/cT0z07PMLP9x/3GP9x/3H/cY/3H/cY/3H/cf9xj/cf9xj/cf9xMbURv0ruj/cf9x/3GP9x/3GP9x/3H/cY/3H/cY/3H/cf9xg9M9OzzCz/cf9x/3GP9x/3GP9x/3H/cY/3H/cY/3H/cf9xgvhw86F48Mj/cf9xj/cf9x/3GP9x/3H/cY/3H/cY/3H/cf9xSzvcXEL/cY/3H/cY/3H/cf9xj/cf9x/3GP9x/3GP9x/3H/cTd2sbmJTv9x/3H/cY/3H/cY/3H/cf9xj/cf9xj/cf9x/3GP87gUG2fr6P9x/3GP9x/3H/cY/3H/cY/3H/cf9xj/cf9x/3GP9Eb6zJBXH/cY/3H/cY/3H/cf9xj/cf9xj/cf9x/3GP9x/3H/KdkFOnJvrHGP9x/3GP9x/3H/cY/3H/cf9xj/cf9xj/cf9x/3GP8oIQsane9O/3H/cY/3H/cf9xj/cf9xj/cf9x/3GP9x/3H/cY/3H/K3vfGlhCDnH/cY/3H/cf9xj/cf9x/3GP9x/3GP9x/3H/cY/3E92dazJin/cf9x/3GP9x/3H/cY/3H/cY/3H/cf9xj/cf9x/3E7H+m04BZx/3H/cY/3H/cY/3H/cf9xj/cf9x/3GP9x/3GP9x/3H/cY/3H/cY/3H/cf9xj/cf9PnMwmM/9x/3H/cY/3H/cY/3H/cf9xj/cf9xj/cf9x/3GP9xMAxxsASOj/cf9x/3GP9x/3GP9x/3H/cY/3H/cf9xj/cf9xj/cf8uEUNKPuvL/3H/cY/3H/cf9xj/cf9xj/cf9x/3GP9x/3H/cYM/javQclj/cf9x/3GP9x/3GP9x/3H/cY/3H/cY/3H/cf8xVCG/q95x/3H/cY/3H/cY/3H/cf9xj/cf9xj/cf9x/3GDsihrXdef9xj/cf9x/3GP9x/3GP9x/3H/cY/3H/cY/3EmTQZKmy+bcY/3H/cY/3H/cf9xj/cf9xj/cf9x/3GP9x/3H/cY/0BWbAuZcY/3H/cf9xj/cf9xj/cf9x/3GP9x/3GP9x/3H/cY/3H/cf9xj/cTqBQbZ+vv9x/3GP9x/3GP9x/3H/cY/3H/cf9xj/cf9xj/cf9xOBf2uOgJ/3GP9x/3H/cY/3H/cf9xj/cf9xj/cf9x/3GP9x/3FdntNh/3H/cY/3H/cf9xj/cf9xj/cf9x/3GP9x/3H/cY/3E4xBW4O+r/cf9x/3GP9x/3GP9x/3H/cY/3H/cf9xj/cf9xj/cf9x/3GP9x/3GP9x/3H/cY/3H/cf9xj/cf9xj/cf9x/3GC1bUDo6SvyP9x/3H/cY/3H/cY/3H/cf9xj/cf9xj/cf9x/3GP9xJLo/GrRcDnH/cf9xj/cf9xj/cf9x/3GP9x/3H/cY/3H/cY/3H/cf8sJX8aTagOcf9xj/cf9x/3GP9x/3H/cY/3H/cY/3H/cf9xj/Sdssgk2P9x/3GP9x/3H/cY/3H/cY/3H/cf9xj/cf9x/3GCQmMzrNnMyP9x/3GP9x/3H/cY/3H/cf9xj/cf9xj/cf9x/3GP9x/3E2H/O64Az/cf9xj/cf9x/3GP9x/3GP9x/3H/cY/3H/cY/3H/cf9xJAyLOr83THH/cf9xj/cf9x/3GP9x/3GP9x/3H/cY/3H/cf9xj/cf8/2daxJilx/3H/cY/3H/cY/3H/cf9xj/cf9x/3GP9x/3GP81FwG86P7/cf9xj/cf9xj/cf9x/3GP9x/3H/cY/3H/cY/3FNnMw2M4/3H/cf9xj/cf9xj/cf9x/3GP9x/3H/cY/3H/cThp2LiWJ4/3H/cY/3H/cf9xj/cf9x/3GP9x/3GP9x/3H/cY/3H/cf9xM21hvZKe/3H/cY/3H/cY/3H/cf9xj/cf9x/3GP9x/3GP9x/zNDyb68Nv9x/3GP9x/3H/cY/3H/cf9xj/cf9xj/cf9x/3GP9x/3GP9x/zzR47UuHP9xj/cf9x/3GP9x/3GP9x/3H/cY/3H/cY/3H/cf9xgwgh+wjeD/cY/3H/cf9xj/cf9xj/cf9x/3GP9x/3GP9x/3H/cY/3H/cf9xj/LOdpGkGJbnGP9x/3GP9x/3H/cY/3H/cf9xj/cf9xj/cf9x/3FADrwAJP9x/3GP9x/3GP9x/3H/cY/3H/cf9xj/cf9xj/cf9x/3GP8+ac6zljH/cf9x/3GP9x/3GP9x/3H/cY/3H/cf9xj/cf9xj/cf9x/3E+g3ayfIn/cf9xj/cf9xj/cf9x/3GP9x/3H/cY/3H/cY/3H/cTqBQbZ+vv9xj/cf9x/3GP9x/3H/cY/3H/cY/3H/cf9xj/cf9xj/LXAOOjj/HHH/cf9xj/cf9xj/cf9x/3GP9x/3H/cY/3H/cY/3FKPRxsLo/3H/cf9xj/cf9xj/cf9x/3GP9x/3GP9x/3H/cYLoChKhf17XGP9x/3H/cY/3H/cf9xj/cf9xj/cf9x/3GP9x/zvOR7YxuP9x/3GP9x/3GP9x/3H/cY/3H/cf9xj/cf9xj/cf83EUO67rz/cf9x/3GP9x/3H/cY/3H/cY/3H/cf9xj/cf9x/3E6ETm27sb/cf9xj/cf9x/3GP9x/3H/cY/3H/cY/3H/cf9xj/cf9xSzvcXEL/cY/3H/cf9xj/cf9x/3GP9x/3GP9x/3H/cY/3H/cf9xj/cf8upJUaNbau/3GP9x/3H/cY/3H/cf9xj/cf9xj/cf9x/3GP9x/3GCWWSyqmm01x/3GP9x/3GP9x/3H/cY/3H/cf9xj/cf9xj/cf9x/3GP9xJykSWp1u2o/3H/cf9xj/cf9xj/cf9x/3GP9x/3H/cY/3H/cYQbdc5Ipx/3H/cY/3H/cY/3H/cf9xj/cf9xj/cf9x/3GP9x/3H/cY/3H/cY/3ErOksaTFtOcf9x/3GP9x/3H/cY/3H/cY/3H/cf9xj/cf9x/3GP9xMV5TvqGscf9xj/cf9x/3GP9x/3H/cY/3H/cY/3H/cf9xj/cf88H+m04BZxj/cf9x/3GP9x/3GP9x/3H/cY/3H/cf9xj/cf8qNJcabLaOcf9x/3GP9x/3H/cY/3H/cY/3H/cf9xj/cf9x/3GP9x/3GP8ghQgqGK99/3GP9x/3GP9x/3H/cY/3H/cf9xj/cf9xj/cf9x/3GP9IePyIcHH/cY/3H/cf9xj/cf9x/3GP9x/3GP9x/3H/cY/3H/cf9xj/cf9xj/cf9xPu6isRFdcf9xj/cf9xj/cf9x/3GP9x/3H/cY/3H/cY/3H/cf9xj/Mdh/sDeA/3H/cf9xj/cf9x/3GP9x/3GP9x/3H/cY/3H/cf8pc+waeME+cf9x/3GP9x/3GP9x/3H/cY/3H/cf9xj/cf9xj/cf9x/3GP9x/0rbLGJNcf9xj/cf9x/3GP9x/3GP9x/3H/cY/3H/cf9xj/cf9xj/cf9x/3GP9x/3H/cY/3FKg4xXx3H/cY/3H/cf9xj/cf9x/3GP9x/3GP9x/3H/cY/3H/cf9xj/TD0cXC7/cf9x/3GP9x/3GP9x/3H/cY/3H/cf9xj/cf9xj/cf9x/3GP9x/3H/cY/zzR47UuHP9xj/cf9x/3GP9x/3GP9x/3H/cY/3H/cf9xj/cUcinJ3W/3GP9x/3H/cY/3H/cf9xj/cf9xj/cf9x/3GP9xMVwUv6Pr/3H/cY/3H/cf9xj/cf9xj/cf9x/3GP9x/3H/cY/3H/cUNvrMkFcf9x/3GP9x/3H/cY/3H/cY/3H/cf9xj/cf9x/3GP9x/3GP9x/3H/cTyLc7R0jP9x/3H/cY/3H/cY/3H/cf9xj/cf9x/3GP9x/3GP9xMV5TvqGscf9x/3GP9x/3H/cY/3H/cY/3H/cf9xj/cf9x/3GDZh5bqeGv9x/3H/cY/3H/cY/3H/cf9xj/cf9x/3GP9x/3GP8/zj2yMcL/cY/3H/cf9xj/cf9xj/cf9x/3GP9x/3H/cY/3H/cY/3H/SSKcfdZx/3GP9x/3H/cY/3H/cY/3H/cf9xj/cf9x/3GP9x/3GP8+cimyjdZx/3H/cY/3H/cf9xj/cf9xj/cf9x/3GP9x/3H/cY/3EtQOpqO/FZ/3H/cY/3H/cY/3H/cf9xj/cf9x/3GP9x/3GP9x/yah5Cql4b1x/3H/cY/3H/cY/3H/cf9xj/cf9x/3GP9x/3GP9x/3H/NRcBvOj+j/cf9xj/cf9x/3GP9x/3H/cY/3H/cY/3H/cf9xj/cf9x/3GCrJMypjbM3/cf9xj/cf9x/3GP9x/3GP9x/3H/cY/3H/cf9xj/cf9AVmwbmf9x/3GP9x/3H/cY/3H/cf9xj/cf9xj/cf9x/3GP9xNKJ6vF2Fj/cf9xj/cf9x/3GP9x/3H/cY/3H/cY/3H/cf9xgwDHGwBI7/cY/3H/cf9xj/cf9xj/cf9x/3GP9x/3GP9x/3H/NxFDuu68/3H/cY/3H/cf9xj/cf9x/3GP9x/3GP9x/3H/cY/3H/cY/3H/cf9xj/cf9x/3GP9x/3GP9x/3H/cYOtMjtizc/3H/cY/3H/cf9xj/cf9xj/cf9x/3GP9x/3H/cY/3H/cYKaAhGnX97v9x/3GP9x/3H/cY/3H/cY/3H/cf9xj/cf9xj/cScYoCqedf3/cf9x/3GP9x/3GP9x/3H/cY/3H/cY/3H/cf9xj/cf9xJyELGo3vTnGP9x/3H/cY/3H/cY/3H/cf9xj/cf9x/3GP9x/3GP9x/zUXAbzo/v9xj/cf9xj/cf9x/3GP9x/3H/cY/3H/cY/3H/cf9xj/cf84sYi5Tnf/cY/3H/cY/3H/cf9xj/cf9xj/cf9x/3GP9x/3H/cSoeVCpuGr3/cf9xj/cf9x/3GP9x/3GP9x/3H/cY/3H/cf9xj/JHJhOsjZ7HH/cf9xj/cf9x/3GP9x/3GP9x/3H/cY/3H/cf9xg5wJa3P2n/cf9x/3GP9x/3H/cY/3H/cY/3H/cf9xj/cf9x/yk4Fhp8fp5x/3H/cY/3H/cf9xj/cf9xj/cf9x/3GP9x/3GP9x/zRWVr2pqf9xj/cf9x/3GP9x/3H/cY/3H/cY/3H/cf9xj/cf9xOyYFtNn6cf9x/3GP9x/3GP9x/3H/cY/3H/cf9xj/cf9xj/cf9xSNssgk3/cf9xj/cf9xj/cf9x/3GP9x/3GP9x/3H/cY/3H/cSdBcBqL6P5x/3H/cY/3H/cf9xj/cf9xj/cf9x/3GP9x/3H/cY/zWkubxbRo/3H/cf9xj/cf9xj/cf9x/3GP9x/3H/cY/3H/cY/3EqReQaW6G+cf9x/3GP9x/3GP9x/3H/cY/3H/cf9xj/cf9xj/cf9xNaA7u1/E/3H/cY/3H/cY/3H/cf9xj/cf9x/3GP9x/3GP9x/3H/cY/3H/cf9xj/cf9xj/cf9x/1+e0WFx/3GP9x/3H/cY/3H/cf9xj/cf9xj/cf9x/3GP9x/3H/cY/0uDjGfH/3H/cY/3H/cf9xj/cf9x/3GP9x/3GP9x/3H/cY/3H/cf9xj/cf9xj/cf9x/3GP9x/3GP82UJi6r2dx/3GP9x/3H/cY/3H/cY/3H/cf9xj/cf9x/3GP9x/3GP9x/3H/cY/zW9BLxC+/9x/3H/cY/3H/cf9xj/cf9xj/cf9x/3GP9x/3GP9xJnJXOqjajP9xj/cf9x/3GP9x/3GP9x/3H/cY/3H/cY/3H/cf9xgvBoUaD5eucY/3H/cf9xj/cf9xj/cf9x/3GP9x/3H/cY/3H/cY/3EurTI6FSzccf9xj/cf9x/3GP9x/3GP9x/3H/cY/3H/cf9xj/cf9xPuxjshOcj/cf9x/3GP9x/3H/cY/3H/cY/3H/cf9xj/cf9x/3GP8w+iSxFdv/cf9xj/cf9xj/cf9x/3GP9x/3H/cY/3H/cY/3H/cf8nJYkaradu/3GP9x/3GP9x/3H/cY/3H/cf9xj/cf9xj/cf9x/3GC32dxogmI5x/3H/cY/3H/cY/3H/cf9xj/cf9x/3GP9x/3GP9x/3H/cYTkZsK5n/cY/3H/cf9xj/cf9xj/cf9x/3GP9x/3H/cY/3H/M7URvkru/3H/cf9xj/cf9xj/cf9x/3GP9x/3H/cY/3H/cY/3EtmfsaNmBOj/cf9xj/cf9x/3GP9x/3H/cY/3H/cY/3H/cf9xKzgMGlx/Po/3H/cf9xj/cf9xj/cf9x/3GP9x/3H/cY/3H/cY/zKZKr9m1f9x/3H/cY/3H/cf9xj/cf9xj/cf9x/3GP9x/3H/cYLgjEGi9zvo/3H/cf9xj/cf9x/3GP9x/3GP9x/3H/cY/3H/cf9xj/cf9xj/cf9x/3FdntNh/3GP9x/3H/cY/3H/cf9xj/cf9xj/cf9x/3GP9x/y8KBBovX76P9x/3GP9x/3H/cY/3H/cY/3H/cf9xj/cf9x/3GP9x/3GP9x/3H/cY/3H/cf8+NROzyuyP9x/3H/cY/3H/cY/3H/cf9xj/cf9x/3GP9x/3GP9x/3H/P9nWsSYpcf9xj/cf9x/3GP9x/3H/cY/3H/cY/3H/cf9xj/cf9x/0UZTM5r/3H/cf9xj/cf9xj/cf9x/3GP9x/3H/cY/3H/cY/3H/cf9xj/cT3iMbIdznH/cf9xj/cf9x/3GP9x/3GP9x/3H/cY/3H/cf9xj/cUG3XOSKcY/3H/cY/3H/cf9xj/cf9x/3GP9x/3GP9x/3H/cYOtMjtizc/3H/cY/3H/cf9xj/cf9xj/cf9x/3GP9x/3H/cY/3H/cY/3H/cf9xg1XAq7o/X/cY/3H/cf9xj/cf9xj/cf9x/3GP9x/3H/cY/3H/J1k1Kqpsrf9x/3GP9x/3GP9x/3H/cY/3H/cf9xj/cf9xj/cf80BrO8+Uxx/3H/cY/3H/cY/3H/cf9xj/cf9x/3GP9x/3GP9x/3H/cY/3H/RsCss/X/cY/3H/cY/3H/cf9xj/cf9x/3GP9x/3GP9x/3H/cT3iMbIdznGP9x/3H/cY/3H/cf9xj/cf9xj/cf9x/3GP9x/3H/MYadsIli/3H/cY/3H/cf9xj/cf9xj/cf9x/3GP9x/3GP9x/3H/Ku9mGnEJnv9x/3H/cY/3H/cf9xj/cf9xj/cf9x/3GP9x/3H/cY/3EvaENqGXvJ/3H/cf9xj/cf9xj/cf9x/3GP9x/3GP9x/3H/cY/3H/cf9xhFwKyj9XH/cf9xj/cf9xj/cf9x/3GP9x/3GP9x/3H/cY/3H/cf9xOtVitiqd/3H/cf9xj/cf9xj/cf9x/3GP9x/3H/cY/3H/cY/zUXAbzo/v9x/3GP9x/3GP9x/3H/cY/3H/cf9xj/cf9xj/cf9x/3GP9x/3E4cjO4jcz/cf9x/3GP9x/3GP9x/3H/cY/3H/cf9xj/cf9xj/SHj8iHBx/3H/cY/3H/cY/3H/cf9xj/cf9x/3GP9x/3GP9x/3H/MUvGsMQ5/3H/cY/3H/cf9xj/cf9x/3GP9x/3GP9x/3H/cY/3H/cYIEayKvuU3XH/cY/3H/cY/3H/cf9xj/cf9x/3GP9x/3GP9x/3EzbWG9kp7/cf9x/3GP9x/3H/cY/3H/cY/3H/cf9xj/cf9xj/cf9x/3FFwKyz9f9x/3H/cY/3H/cf9xj/cf9xj/cf9x/3GP9x/3GDZ2sbqJTo/3H/cY/3H/cf9xj/cf9xj/cf9x/3GP9x/3H/cY/3H/cY/3H/cf9xj/cf9x/3GP9x/3GP9x/3H/cYK8w2elM8mI/3H/cf9xj/cf9x/3GP9x/3GP9x/3H/cY/3H/cY/ylI3SqLci2P9x/3H/cY/3H/cY/3H/cf9xj/cf9x/3GP9x/3GE2czDYz/3GP9x/3H/cY/3H/cY/3H/cf9xj/cf9x/3GP9x/3GP9x/3H/cYN8iTuDdscf9xj/cf9xj/cf9x/3GP9x/3H/cY/3H/cY/3H/cf8uG5l6PkZoj/cf9x/3GP9x/3GP9x/3H/cY/3H/cY/3H/cf9xhADrz/FHH/cY/3H/cf9xj/cf9xj/cf9x/3GP9x/3GP9x/3E2Bqm6+VaP9x/3H/cY/3H/cY/3H/cf9xj/cf9xj/cf9x/3GP9xPIk0tHbL/3GP9x/3H/cY/3H/cY/3H/cf9xj/cf9x/3GP9x/3GEjZ7IJhj/cf9x/3GP9x/3GP9x/3H/cY/3H/cf9xj/cf9xj/cf9xK1hxGkp47nGP9x/3GP9x/3H/cY/3H/cY/3H/cf9xj/cf9x/3GP9x/3GP9x/3H/cY/3H/cf9xj/cUMZTN5r/3GP9x/3GP9x/3H/cY/3H/cf9xj/cf9xj/cf9x/3GDZvlrqQaY/3H/cY/3H/cf9xj/cf9x/3GP9x/3GP9x/3H/cYM21hvJKecf9xj/cf9x/3GP9x/3GP9x/3H/cY/3H/cf9xj/cf8xVCG/q95x/3H/cY/3H/cY/3H/cf9xj/cf9x/3GP9x/3GP9xMAxxsASOj/cf9x/3GP9x/3H/cY/3H/cY/3H/cf9xj/cf9xj/IwPuGu/BHo/3H/cY/3H/cf9xj/cf9x/3GP9x/3GP9x/3H/cSxoOSpJfG2P9x/3H/cY/3H/cf9xj/cf9xj/cf9x/3GP9x/3H/cSEKhKr/V7X/cY/3H/cf9xj/cf9x/3GP9x/3GP9x/3H/cY/3H/PYtztHSM/3GP9x/3GP9x/3H/cY/3H/cf9xj/cf9xj/cf9x/3GP9x/3GP9xO7F+tU6B/3H/cf9xj/cf9xj/cf9x/3GP9x/3H/cY/3H/cY/3ExPK6/w1GP9x/3H/cY/3H/cf9xj/cf9xj/cf9x/3GP9x/3H/cYJIO+KrfEHXH/cY/3H/cf9xj/cf9xj/cf9x/3GP9x/3H/cY/3E94jGyHc5x/3H/cY/3H/cY/3H/cf9xj/cf9x/3GP9x/3GP9x/3H/cYLwFxOh/o7I/3H/cY/3H/cf9xj/cf9x/3GP9x/3GP9x/3H/cY/3H/M1rUvqUr/3GP9x/3H/cY/3H/cY/3H/cf9xj/cf9x/3GP9x/3GP9xNmHlup4a/3H/cf9xj/cf9xj/cf9x/3GP9x/3GP9x/3H/cY/3H/cf85axi4lOeP9x/3H/cY/3H/cY/3H/cf9xj/cf9x/3GP9x/3GP9x/3H/cY/3H/cY/3H/cf9xj/cf9x/3GP9x/3GP9x/3H/cYPeDxsh8OcY/3H/cY/3H/cf9xj/cf9x/3GP9x/3GP9x/3H/cY/3EyWtS9pStx/3GP9x/3H/cY/3H/cY/3H/cf9xj/cf9x/3GP9x/3EtuNsqNHJN/3H/cf9xj/cf9xj/cf9x/3GP9x/3H/cY/3H/cY/3H/M7URvUrucY/3H/cY/3H/cf9xj/cf9x/3GP9x/3GP9x/3H/cY/3H/cf9xj/cf9xj/cf9x/zVrIryU3f9x/3GP9x/3H/cY/3H/cY/3H/cf9xj/cf9x/3GP9x/3GP9x/3H/cY/3H/cf9CDrzvFHH/cY/3H/cf9xj/cf9x/3GP9x/3GP9x/3H/cY/3H/MkdIv7i3/3H/cf9xj/cf9xj/cf9x/3GP9x/3GP9x/3H/cY/3H/cf9xj/cf9xj/cf9xMQoyv/XN/3H/cY/3H/cf9xj/cf9x/3GP9x/3GP9x/3H/cY/3H/cY/3H/cf9xj/cf9x/3GP9x/3GP9x/3H/cY/0BWbAuZcY/3H/cf9xj/cf9xj/cf9x/3GP9x/3H/cY/3H/cY/zBUIbG73v9xj/cf9xj/cf9x/3GP9x/3H/cY/3H/cY/3H/cf9xj/cf9x/3GP9x/3GP9x/3H/cY/3H/cY/3H/cf9xj/cf9x/3GP9xLSnjKj1hzf9xj/cf9x/3GP9x/3H/cY/3H/cY/3H/cf9xj/cf84Wsq4pTVx/3H/cY/3H/cf9xj/cf9xj/cf9x/3GP9x/3GP9x/3H/cY/3H/cf9xgsFlcqPpqNcY/3H/cf9xj/cf9xj/cf9x/3GP9x/3H/cY/3H/cYOmMbtZzkcf9xj/cf9x/3GP9x/3GP9x/3H/cY/3H/cf9xj/cf9xO3jmtIcZcf9xj/cf9xj/cf9x/3GP9x/3H/cY/3H/cY/3H/cf8i0JZK4vabcY/3H/cY/3H/cf9xj/cf9x/3GP9x/3GP9x/3H/cY/3E7jbK1ck3/cY/3H/cf9xj/cf9x/3GP9x/3GP9x/3H/cY/3H/cf9xg5KoO31Xz/cY/3H/cf9xj/cf9x/3GP9x/3GP9x/3H/cY/3H/cf9xj/IAVmihC5l/9x/3GP9x/3GP9x/3H/cY/3H/cf9xj/cf9xj/cf9x/3E6zke1Mbhxj/cf9x/3GP9x/3GP9x/3H/cY/3H/cf9xj/cf9xj/cf9x/3GP9x/3GP9x/3H/cY/3H/cf9xj/cf9xj/Jbj/GsRwDo/3H/cY/3H/cf9xj/cf9xj/cf9x/3GP9x/3H/cY/3H/cSwWVypOmo3/cf9xj/cf9xj/cf9x/3GP9x/3H/cY/3H/cY/3ExtRG/Su7/cY/3H/cY/3H/cf9xj/cf9x/3GP9x/3GP9x/3H/KYi4God0fv9x/3GP9x/3GP9x/3H/cY/3H/cY/3H/cf9xj/cf9x/3GP880yO0LNxx/3GP9x/3H/cY/3H/cY/3H/cf9xj/cf9xj/cf9x/3EuEJkqHvZtcY/3H/cf9xj/cf9xj/cf9x/3GP9x/3H/cY/3H/cUs73FxC/3GP9x/3H/cY/3H/cY/3H/cf9xj/cf9x/3GP9x/3GP9xIiEVGu3urv9xj/cf9xj/cf9x/3GP9x/3H/cY/3H/cY/3H/cf9xj/cf8luj8axFwO/3H/cY/3H/cY/3H/cf9xj/cf9xj/cf9x/3GP9x/3H/cY/yClfRoWqC7/cf9xj/cf9x/3GP9x/3GP9x/3H/cY/3H/cf9xj/cTAMcbAEjo/3H/cY/3H/cf9xj/cf9x/3GP9x/3GP9x/3H/cY/3EurTI6FSzccf9xj/cf9xj/cf9x/3GP9x/3H/cY/3H/cY/3H/cf9xj/cf9xRnj8qHCP9x/3H/cY/3H/cf9xj/cf9xj/cf9x/3GP9x/3GP9x/3EkLYYavSeecf9x/3GP9x/3H/cY/3H/cY/3H/cf9xj/cf9x/3GP9xKumoGmFlfv9x/3H/cY/3H/cf9xj/cf9xj/cf9x/3GP9x/3GP87gUG2fr6P9x/3H/cY/3H/cY/3H/cf9xj/cf9xj/cf9x/3GP80bWG9kp7/cY/3H/cf9xj/cf9xj/cf9x/3GP9x/3H/cY/3H/cTnAlrc/af9xj/cf9x/3GP9x/3GP9x/3H/cY/3H/cf9xj/cf9xOoFBtn6+/3GP9x/3GP9x/3H/cY/3H/cf9xj/cf9xj/cf9x/3EvCMQaD3O+cf9xj/cf9xj/cf9x/3GP9x/3H/cY/3H/cY/3H/cf8oVbYqmqSd/3GP9x/3H/cY/3H/cY/3H/cf9xj/cf9x/3GP9x/3GDqBQbV+vnGP9x/3GP9x/3H/cY/3H/cf9xj/cf9xj/cf9x/3GCcPRiqfC52P9x/3H/cY/3H/cf9xj/cf9xj/cf9x/3GP9x/3EmOc8qrGMN/3H/cf9xj/cf9xj/cf9x/3GP9x/3H/cY/3H/cY/3H/PuIxsx3O/3H/cY/3H/cf9xj/cf9x/3GP9x/3GP9x/3H/cY/3EipN065bIsj/cf9xj/cf9x/3GP9x/3H/cY/3H/cY/3H/cf9xj/cf9MPRxcLv9x/3GP9x/3H/cY/3H/cY/3H/cf9xj/cf9x/3GP9xKlkrKlptTXGP9x/3GP9x/3H/cY/3H/cf9xj/cf9xj/cf9x/3GP8/M9OxzCxx/3GP9x/3H/cY/3H/cf9xj/cf9xj/cf9x/3GP9x/3EytRG9Su5x/3H/cY/3H/cf9xj/cf9xj/cf9x/3GP9x/3H/cY/yRnxzrZg4yP9x/3GP9x/3H/cY/3H/cf9xj/cf9xj/cf9x/3GP9xSoOMV8dx/3H/cY/3H/cY/3H/cf9xj/cf9x/3GP9x/3GP9x/3H/cY/3H/cY/3H/RG+syQVxj/cf9x/3GP9x/3H/cY/3H/cY/3H/cf9xj/cf9xg4Us23rTJxj/cf9xj/cf9x/3GP9x/3H/cY/3H/cY/3H/cf9xgkfSkayC1u/3H/cf9xj/cf9x/3GP9x/3GP9x/3H/cY/3H/cY/3H/PjUTs8rs/3H/cY/3H/cY/3H/cf9xj/cf9x/3GP9x/3GP9x/3H/M1wUvaPrcY/3H/cf9xj/cf9x/3GP9x/3GP9x/3H/cY/3H/cY/zlyM7iNzP9x/3GP9x/3GP9x/3H/cY/3H/cf9xj/cf9xj/cf9x/zl0criLjf9x/3H/cY/3H/cY/3H/cf9xj/cf9x/3GP9x/3GP9x/3H/cY/3H/cf9xj/cf9xj/cf9x/3GEjbLIJN/3H/cf9xj/cf9x/3GP9x/3GP9x/3H/cY/3H/cf9xj/cf8y9Ga/C5n/cf9x/3GP9x/3H/cY/3H/cY/3H/cf9xj/cf9x/3GP9x/3GP9x/3H/cY/3H/cY/3H/cf9xj/cf9x/3GP9x/3GP85IFG4367/cf9xj/cf9x/3GP9x/3H/cY/3H/cY/3H/cf9xj/cf8716G1KF5x/3GP9x/3GP9x/3H/cY/3H/cf9xj/cf9xj/cf9x/3GP9x/3GP9x/3H/cY/3H/cf9xj/cf9xj/cT+WA7Fp/P9x/3H/cY/3H/cY/3H/cf9xj/cf9xj/cf9x/3GP9xMV5TvqGscf9x/3GP9x/3H/cY/3H/cY/3H/cf9xj/cf9xj/cS8A60of8Uv/cf9xj/cf9x/3GP9x/3GP9x/3H/cY/3H/cf9xj/OGHluJ4acf9x/3GP9x/3H/cY/3H/cY/3H/cf9xj/cf9xj/cf87KoO11Xxxj/cf9x/3GP9x/3H/cY/3H/cY/3H/cf9xj/cf9xj/RsCss/X/cf9xj/cf9x/3GP9x/3H/cY/3H/cY/3H/cf9xj/cUG3XOSKcY/3H/cf9xj/cf9xj/cf9x/3GP9x/3H/cY/3H/cYIk6lKusVrf9x/3H/cY/3H/cf9xj/cf9xj/cf9x/3GP9x/3H/cY/0d6PKhc/3H/cY/3H/cY/3H/cf9xj/cf9x/3GP9x/3GP9x/3H/cY/3H/cf9xj/cf9xNBcBvOj+/3H/cf9xj/cf9xj/cf9x/3GP9x/3H/cY/3H/cY/3FNnMw2M4/3H/cf9xj/cf9xj/cf9x/3GP9x/3H/cY/3H/cY/3EqkrI6ZtTc/3GP9x/3GP9x/3H/cY/3H/cY/3H/cf9xj/cf9x/3GP9x/3GP9x/zVp4ryWHY/3H/cf9xj/cf9xj/cf9x/3GP9x/3GP9x/3H/cY/3H/NWnivJYdj/cf9xj/cf9x/3GP9x/3H/cY/3H/cY/3H/cf9xj/cf9xj/cf9x/3GP9x/3H/cY/3H/cY/3H/cf9xj/cf9x/3GP9x/3GP9x/3H/cY/3H/StnscmH/cY/3H/cf9xj/cf9x/3GP9x/3GP9x/3H/cY/3H/cY/3EoE5w6fsY8cf9xj/cf9x/3GP9x/3H/cY/3H/cY/3H/cf9xj/cf8hUVwa+uo+cf9xj/cf9x/3GP9x/3H/cY/3H/cY/3H/cf9xj/cf9xRcCso/Vxj/cf9xj/cf9x/3GP9x/3H/cY/3H/cY/3H/cf9xPWePs5hwj/cf9x/3GP9x/3H/cY/3H/cY/3H/cf9xj/cf9x/3GP9x/3GP9x/3H/cY/3H/cY/3H/cf9xj/cf9x/3GP9x/3GP9x/3H/cY/3H/cf9xj/cf9xPtVYsiqn/3GP9x/3H/cY/3H/cY/3H/cf9xj/cf9x/3GP9x/3GP9xL/lWOhBqnI/3H/cf9xj/cf9xj/cf9x/3GP9x/3GP9x/3H/cY/3H/ORk2uObJ/3H/cY/3H/cf9xj/cf9xj/cf9x/3GP9x/3GP9xSzvcXEL/cf9x/3GP9x/3H/cY/3H/cY/3H/cf9xj/cf9xgnxc4ag6Mecf9xj/cf9xj/cf9x/3GP9x/3H/cY/3H/cY/3H/cf9xj/MgxxvvOOcY/3H/cf9xj/cf9xj/cf9x/3GP9x/3H/cY/3H/cYPpqBsWV+cY/3H/cf9xj/cf9x/3GP9x/3GP9x/3H/cY/3H/cYPOIxtB3O/3GP9x/3H/cY/3H/cY/3H/cf9xj/cf9xj/cf9x/3EnVbYqiqSdcY/3H/cf9xj/cf9xj/cf9x/3GP9x/3H/cY/3H/cY/3E4u7q4REX/cY/3H/cY/3H/cf9xj/cf9x/3GP9x/3GP9x/3H/cUnZ7GJhcY/3H/cY/3H/cf9xj/cf9x/3GP9x/3GP9x/3H/cY/zt6JraF2Y/3H/cf9xj/cf9xj/cf9x/3GP9x/3H/cY/3H/cY/3H/cf9xMv6YvgFn/3GP9x/3H/cY/3H/cf9xj/cf9xj/cf9x/3GP9x/3H/J/84KqAMff9x/3H/cY/3H/cY/3H/cf9xj/cf9x/3GP9x/3GP9x/3H/cY/3H/cf9xj/cf9xgrLhw6TR48cY/3H/cY/3H/cf9xj/cf9x/3GP9x/3GP9x/3H/cY/3H/cf9xj/cf8sWrAaSlT+cY/3H/cY/3H/cf9xj/cf9xj/cf9x/3GP9x/3H/cY/3EutyIaFI3ecY/3H/cf9xj/cf9xj/cf9x/3GP9x/3H/cY/3H/cY/3H/LRZXKk6ajY/3H/cY/3H/cf9xj/cf9x/3GP9x/3GP9x/3H/cY/3H/cY/3H/cf9xgr88ZqUMOZ/3H/cY/3H/cY/3H/cf9xj/cf9x/3GP9x/3GP9x/3H/X57RYXH/cY/3H/cf9xj/cf9x/3GP9x/3GP9x/3H/cY/3H/cf9xj/cf9xj/cf8kSZFK22br/3GP9x/3GP9x/3H/cY/3H/cf9xj/cf9xj/cf9x/3GEzkfDG4cY/3H/cf9xj/cf9xj/cf9x/3GP9x/3H/cY/3H/cY/3H/cf9xj/cf9x/3GP9x/3GP9x/3H/cY/3H/cY/3H/cf9xj/cf9x/3GP9x/3GP9x/3FCb6zpBY/3H/cf9xj/cf9xj/cf9x/3GP9x/3H/cY/3H/cY/3H/cf9xj/cf9x/z7iMbMdzv9xj/cf9x/3GP9x/3GP9x/3H/cY/3H/cf9xj/cf9xLeBEqjH7tf9xj/cf9x/3GP9x/3H/cY/3H/cY/3H/cf9xj/cf9xI2qcGtlWPv9x/3GP9x/3H/cY/3H/cY/3H/cf9xj/cf9x/3GP9x/yFcODoLPHz/cY/3H/cf9xj/cf9xj/cf9x/3GP9x/3GP9x/3H/PGHbtZ4k/3H/cY/3H/cf9xj/cf9x/3GP9x/3GP9x/3H/cY/3H/cY/3H/cf9xj/cf9x/3GP9x/3GP9x/3H/cY/3H/cf9xj/cf9xj/cf9x/3GP9x/3GP9x/3H/cY/3H/cf9xj/cf9xg0FcG86j7/cf9xj/cf9x/3GP9x/3GP9x/3H/cY/3H/cf9xj/cf9xj/cf9x/3GP9x/3GP9x/3H/cY/3H/cf9xj/cf9xj/cf9x/3GP9x/3H/cY/3H/cY/3H/cf9xj/cf9xM21hvZKe/3H/cf9xj/cf9xj/cf9x/3GP9x/3GP9x/3H/cY/3H/cf9xj/cf9xj/cUcinJ3W/3H/cY/3H/cf9xj/cf9xj/cf9x/3GP9x/3H/cY/3H/cTK1Eb1K7nH/cf9xj/cf9xj/cf9x/3GP9x/3H/cY/3H/cY/3H/cf8q+MAaYHP+cf9x/3GP9x/3H/cY/3H/cY/3H/cf9xj/cf9xj/cf9x/3Ethm8aJ5kOcf9x/3GP9x/3GP9x/3H/cY/3H/cf9xj/cf9xj/cf9x/3GDziMbQdzo/3H/cf9xj/cf9x/3GP9x/3GP9x/3H/cY/3H/cY/3H/cTIGs775TP9x/3GP9x/3H/cY/3H/cY/3H/cf9xj/cf9xj/cf9x/3EqgLsaV/ROcY/3H/cY/3H/cf9xj/cf9x/3GP9x/3GP9x/3H/cYJGB0Wsn4uv9x/3H/cY/3H/cY/3H/cf9xj/cf9x/3GP9x/3GP9x/3H/cY/3H/cY/3H/Il6lqvoVpf9x/3H/cY/3H/cY/3H/cf9xj/cf9x/3GP9x/3GP9x/3H/cTLw570PGHH/cY/3H/cf9xj/cf9xj/cf9x/3GP9x/3H/cY/3H/cY/3FHIpyd1v9x/3GP9x/3H/cY/3H/cY/3H/cf9xj/cf9x/3GP9x/3GDS5hbxGeo/3H/cf9xj/cf9x/3GP9x/3GP9x/3H/cY/3H/cY/3H/IBX/Kh+gDf9x/3GP9x/3H/cY/3H/cf9xj/cf9xj/cf9x/3GP9xKAoySo9c2/9x/3GP9x/3GP9x/3H/cY/3H/cf9xj/cf9xj/cf9x/3Ej4Doq0fxd/3GP9x/3H/cY/3H/cf9xj/cf9xj/cf9x/3GP9x/3GEo9HGwu/3GP9x/3H/cY/3H/cY/3H/cf9xj/cf9x/3GP9x/y1PFxo7Do5xj/cf9xj/cf9x/3GP9x/3H/cY/3H/cY/3H/cf9xj/cf9x/3GP9x/3GP9x/3H/cY/3H/cY/3H/cf9xj/cf9x/3GP8qzCw6cz08/3H/cY/3H/cf9xj/cf9xj/cf9x/3GP9x/3GP9x/3H/M7URvkru/3H/cf9xj/cf9xj/cf9x/3GP9x/3GP9x/3H/cY/3EyBrO++Uz/cf9x/3GP9x/3GP9x/3H/cY/3H/cY/3H/cf9xj/cUs73FxC/3H/cf9xj/cf9xj/cf9x/3GP9x/3GP9x/3H/cY/yZk3hq5sh7/cf9x/3GP9x/3H/cY/3H/cY/3H/cf9xj/cf9x/3GP9x/3GP9x/3H/cS3psloxZNr/cf9xj/cf9x/3GP9x/3H/cY/3H/cY/3H/cf9xj/cf9x/1+e0WFx/3GP9x/3H/cY/3H/cY/3H/cf9xj/cf9x/3GP9x/3GDqBQbV+vnGP9x/3GP9x/3H/cY/3H/cf9xj/cf9xj/cf9x/3GP8oDrBKnxT7j/cf9xj/cf9x/3GP9x/3H/cY/3H/cY/3H/cf9xj/cSc1QTqMq+xxj/cf9xj/cf9x/3GP9x/3H/cY/3H/cY/3H/cf9xj/cf9xj/cf9x/3GP9x/yyLlzpHRoxxj/cf9x/3GP9x/3GP9x/3H/cY/3H/cf9xj/cf9xj/cf8xpgO/Wfxx/3H/cY/3H/cY/3H/cf9xj/cf9xj/cf9x/3GP9x/3H/MaYDv1n8cY/3H/cf9xj/cf9x/3GP9x/3GP9x/3H/cY/3H/cY/yUhQ4rN68f/cf9xj/cf9x/3GP9x/3GP9x/3H/cY/3H/cf9xj/cf9GwKyz9Y/3H/cf9xj/cf9x/3GP9x/3GP9x/3H/cY/3H/cf9xj/cf9xj/cf9x/yDF4hoUod7/cf9x/3GP9x/3GP9x/3H/cY/3H/cY/3H/cf9xj/cf9x/3EoUTgqiux9/3H/cf9xj/cf9x/3GP9x/3GP9x/3H/cY/3H/cY/3H/cf9xhFwKyj9XH/cf9xj/cf9x/3GP9x/3GP9x/3H/cY/3H/cY/3H/cf9xj/cf9x/3FADrwAJP9x/3GP9x/3GP9x/3H/cY/3H/cY/3H/cf9xj/cf9x/3GP9x/3GP9x/3H/cY/3H/cf9xj/cf9xj/cf9x/3GP9x/3GP9x/3E6zAi2M/f/cY/3H/cf9xj/cf9x/3GP9x/3GP9x/3H/cY/3H/I+b3KtGQjXGP9x/3GP9x/3H/cY/3H/cY/3H/cf9xj/cf9x/3GP9x/3GCGrISr1Te3/cf9xj/cf9x/3GP9x/3GP9x/3H/cY/3H/cf9xj/cf8t+vUaQFCu/3GP9x/3H/cY/3H/cY/3H/cf9xj/cf9xj/cf9x/3GP9Ct1z0iv9xj/cf9x/3GP9x/3H/cY/3H/cY/3H/cf9xj/cf9xj/cf9x/3GP9x/3H/cY/3H/cY/3H/cf9xj/cf9x/3GP9x/3GP9x/3H/cYL1fROgqC7HH/cf9xj/cf9x/3GP9x/3GP9x/3H/cY/3H/cY/3H/cf83zlG5Ma5xj/cf9xj/cf9x/3GP9x/3GP9x/3H/cY/3H/cf9xj/cf8rReQaa6G+/3GP9x/3H/cY/3H/cY/3H/cf9xj/cf9x/3GP9x/3GP89IEe037iP9x/3H/cY/3H/cf9xj/cf9xj/cf9x/3GP9x/3H/cYRcCso/Vx/3GP9x/3H/cY/3H/cf9xj/cf9xj/cf9x/3GP9x/3H/cY/3H/cUG3XPSK/3H/cY/3H/cf9xj/cf9x/3GP9x/3GP9x/3H/cY/3H/cUMZTN5rj/cf9x/3GP9x/3GP9x/3H/cY/3H/cf9xj/cf9xj/cf9x/3GP9x/3FGePyocI/3H/cf9xj/cf9x/3GP9x/3GP9x/3H/cY/3H/cf9xj/cf9xj/cf9x/3GP9x/zvVYrYqnf9xj/cf9xj/cf9x/3GP9x/3H/cY/3H/cY/3H/cf9xIzNuytzJE/9xj/cf9xj/cf9x/3GP9x/3H/cY/3H/cY/3H/cf9xggCBc6/36McY/3H/cY/3H/cf9xj/cf9x/3GP9x/3GP9x/3H/cY/3H/S4OMZ8f/cf9xj/cf9xj/cf9x/3GP9x/3H/cY/3H/cY/3H/cf9xRyKcndaP9x/3H/cY/3H/cY/3H/cf9xj/cf9x/3GP9x/3GP9xPCBHtN+4/3H/cf9xj/cf9x/3GP9x/3GP9x/3H/cY/3H/cf9xj/PSKGtN15/3H/cf9xj/cf9x/3GP9x/3GP9x/3H/cY/3H/cf9xj/cTNWVrypqXGP9x/3H/cY/3H/cf9xj/cf9xj/cf9x/3GP9x/3H/cSNqnBrZVj7/cY/3H/cf9xj/cf9xj/cf9x/3GP9x/3H/cY/3H/cY/3H/cf9xj/cf9x/3GP9x/3GDp6JrWF2XGP9x/3H/cY/3H/cf9xj/cf9xj/cf9x/3GP9x/3H/cY/3H/cY/3E3dHK5i43/cY/3H/cf9xj/cf9xj/cf9x/3GP9x/3H/cY/3H/cY/3E915ezKGiP9x/3H/cY/3H/cY/3H/cf9xj/cf9x/3GP9x/3GP9x/zJeU7+hrP9x/3GP9x/3H/cY/3H/cY/3H/cf9xj/cf9x/3GP9x/3GP9x/3H/cY/3H/cY/3H/cf9xj/cf9x/3GP9x/3GP9x/3E5Xj+3ocD/cY/3H/cY/3H/cf9xj/cf9x/3GP9x/3GP9x/3H/cY/3H/cf9xglbiVaqR2qcf9x/3GP9x/3GP9x/3H/cY/3H/cY/3H/cf9xj/cf9x/zFUIb+r3nH/cY/3H/cf9xj/cf9xj/cf9x/3GP9x/3H/cY/3H/cYIH0zGvgsznH/cf9xj/cf9xj/cf9x/3GP9x/3H/cY/3H/cY/3H/cSKmHTrlniz/cf9xj/cf9x/3GP9x/3H/cY/3H/cY/3H/cf9xj/cf9xj/cUAOvP8UcY/3H/cf9xj/cf9x/3GP9x/3GP9x/3H/cY/3H/cY/3H/cSM4IBrMff5x/3H/cY/3H/cY/3H/cf9xj/cf9x/3GP9x/3GP9x/3EtFBgqLr59cf9x/3GP9x/3GP9x/3H/cY/3H/cY/3H/cf9xj/cf9x/3E2Rf65ugFx/3H/cY/3H/cY/3H/cf9xj/cf9xj/cf9x/3GP9x/3E6gUG2fr7/cY/3H/cf9xj/cf9xj/cf9x/3GP9x/3H/cY/3H/cY/ybtMRqhLO5xj/cf9x/3GP9x/3GP9x/3H/cY/3H/cY/3H/cf9xj/cf88eOa1hxn/cf9xj/cf9x/3GP9x/3GP9x/3H/cY/3H/cf9xj/cf9xj/cf9x/3GP880yO0LNxx/3GP9x/3H/cY/3H/cY/3H/cf9xj/cf9x/3GP9x/3GP87KoO11Xxx/3GP9x/3H/cY/3H/cY/3H/cf9xj/cf9x/3GP9x/3GP9x/3H/cY/3H/cf9xj/NlCYuq9ncY/3H/cf9xj/cf9xj/cf9x/3GP9x/3H/cY/3H/cY/yKvrxrlBQ5x/3H/cY/3H/cY/3H/cf9xj/cf9xj/cf9x/3GP9x/3H/cYIK+vGgYFDv9x/3GP9x/3H/cY/3H/cY/3H/cf9xj/cf9xj/cf9x/3GCx+vjo4FBxx/3H/cY/3H/cY/3H/cf9xj/cf9x/3GP9x/3GP9x/3H/cSC6SRr0W25x/3H/cY/3H/cY/3H/cf9xj/cf9x/3GP9x/3GP9x/3H/cY/3H/cf9xLpn7GhZgTnGP9x/3H/cY/3H/cY/3H/cf9xj/cf9xj/cf9x/3GP9x/3H/cToqg7XVfHH/cf9xj/cf9xj/cf9x/3GP9x/3GP9x/3H/cY/3H/cf9xj/cf9xj/cf8xMnyw3YP/cY/3H/cY/3H/cf9xj/cf9x/3GP9x/3GP9x/3H/cYPItzs3SMcf9x/3GP9x/3GP9x/3H/cY/3H/cf9xj/cf9xj/cf9x/3E5wtW2PSpx/3GP9x/3GP9x/3H/cY/3H/cY/3H/cf9xj/cf9x/3GCn7w2pwQ8n/cf9xj/cf9x/3GP9x/3H/cY/3H/cY/3H/cf9xj/cf9xhDGUzea/9x/3H/cY/3H/cY/3H/cf9xj/cf9x/3GP9x/3GP9x/3H/cSBMrooMNRf/cf9xj/cf9x/3GP9x/3H/cY/3H/cY/3H/cf9xj/cf9x/3GP9x/3GP9x/3H/cY/3H/cY/3H/cf9xj/cf9x/3GP9xQbdc5Ipxj/cf9x/3GP9x/3GP9x/3H/cY/3H/cY/3H/cf9xj/LStHWj1LinH/cf9xj/cf9xj/cf9x/3GP9x/3H/cY/3H/cY/3H/cf9xK5BzOlb4zP9x/3GP9x/3GP9x/3H/cY/3H/cY/3H/cf9xj/cf9x/3FHIpyd1o/3H/cf9xj/cf9xj/cf9x/3GP9x/3GP9x/3H/cY/3EvWqYaClWecf9x/3GP9x/3GP9x/3H/cY/3H/cf9xj/cf9xj/cf9x/3GP9xKVtqKnpJXf9xj/cf9xj/cf9x/3GP9x/3H/cY/3H/cY/3H/cf9xj/cSfC+TqT0Gz/cf9xj/cf9x/3GP9x/3H/cY/3H/cY/3H/cf9xj/cf9BDrwAJI/3H/cY/3H/cf9xj/cf9x/3GP9x/3GP9x/3H/cY/3H/PIFBtH6+cf9xj/cf9x/3GP9x/3GP9x/3H/cY/3H/cf9xj/cf9xj/cf9x/3GP9x/3GP9x/3H/cY/3H/cf9xj/cf8q1YY6YqeccY/3H/cf9xj/cf9xj/cf9x/3GP9x/3GP9x/3H/cYISE5Su3sa3H/cY/3H/cY/3H/cf9xj/cf9x/3GP9x/3GP9x/3H/cY/3H/cf9xj/cf9xj/cUZ6PJhccf9xj/cf9x/3GP9x/3H/cY/3H/cY/3H/cf9xj/cf9x/zvOR7YxuP9xj/cf9xj/cf9x/3GP9x/3H/cY/3H/cY/3H/cf9xj/OcZUtzmrcY/3H/cf9xj/cf9xj/cf9x/3GP9x/3GP9x/3H/cY/zfMEroz7f9xj/cf9x/3GP9x/3H/cY/3H/cY/3H/cf9xj/cf9x/3GP9x/3GP9x/3H/cY/3H/cY/3H/cf9xj/cf9x/3GP9x/3GP9x/3H/cY/3H/cf9xj/cf9xg6j/G2cA6P9x/3H/cY/3H/cY/3H/cf9xj/cf9xj/cf9x/3GP9x/3H/M7URvkru/3H/cY/3H/cf9xj/cf9xj/cf9x/3GP9x/3H/cY/3H/cY/zlyM7iNzP9x/3GP9x/3GP9x/3H/cY/3H/cY/3H/cf9xj/cf9x/3GP9x/3GP9x/z2NsrNyTXH/cY/3H/cf9xj/cf9xj/cf9x/3GP9x/3GP9x/3H/cYKqySGmU23v9xj/cf9x/3GP9x/3GP9x/3H/cY/3H/cf9xj/cf9xNBcBvOj+/3H/cf9xj/cf9xj/cf9x/3GP9x/3H/cY/3H/cY/3E84jG0Hc6P9x/3GP9x/3H/cY/3H/cf9xj/cf9xj/cf9x/3GP8vRdoaK6Jej/cf9x/3GP9x/3H/cY/3H/cY/3H/cf9xj/cf9x/3GP9x/yEqyyr9U01xj/cf9x/3GP9x/3GP9x/3H/cY/3H/cf9xj/cf9xj/cSSYiirGd12P9x/3H/cY/3H/cY/3H/cf9xj/cf9x/3GP9x/3GP9xK0FmGkvpnnH/cY/3H/cf9xj/cf9x/3GP9x/3GP9x/3H/cY/3H/cYTZzMNjP/cY/3H/cf9xj/cf9x/3GP9x/3GP9x/3H/cY/3H/cY/yiw8iqE8N1x/3GP9x/3H/cY/3H/cf9xj/cf9xj/cf9x/3GP9x/3GP8wVCGxu97/cY/3H/cf9xj/cf9xj/cf9x/3GP9x/3GP9x/3H/cYKM/wKoMA/Y/3H/cf9xj/cf9xj/cf9x/3GP9x/3H/cY/3H/cY/3H/cSV1QFqoq/pxj/cf9xj/cf9x/3GP9x/3GP9x/3H/cY/3H/cf9xj/cTfGVLk5q4/3H/cY/3H/cf9xj/cf9x/3GP9x/3GP9x/3H/cY/3H/cUZ6PJhccY/3H/cf9xj/cf9xj/cf9x/3GP9x/3H/cY/3H/cY/yABuRoA9G5x/3GP9x/3H/cY/3H/cY/3H/cf9xj/cf9xj/cf9x/3GEjZ7IJhj/cf9x/3GP9x/3GP9x/3H/cY/3H/cY/3H/cf9xj/cf9xIbSLGvS3Tv9x/3GP9x/3H/cY/3H/cf9xj/cf9xj/cf9x/3GP9x/3H/cTrMCLYz94/3H/cf9xj/cf9xj/cf9x/3GP9x/3GP9x/3H/cY/zL0Zr4LmXH/cY/3H/cf9xj/cf9xj/cf9x/3GP9x/3GP9x/3H/cYNc5RuzGu/3H/cY/3H/cf9xj/cf9xj/cf9x/3GP9x/3H/cY/3H/Iup2KuFYnXGP9x/3GP9x/3H/cY/3H/cf9xj/cf9xj/cf9x/3GP9xNL0Eu0L7cf9x/3GP9x/3H/cY/3H/cY/3H/cf9xj/cf9x/3GP9x/zdDv7q8QI/3H/cY/3H/cf9xj/cf9x/3GP9x/3GP9x/3H/cY/3H/OcZUuDmr/3H/cf9xj/cf9xj/cf9x/3GP9x/3GP9x/3H/cY/3H/cSj+vHpwFDhxj/cf9x/3GP9x/3H/cY/3H/cY/3H/cf9xj/cf9x/3GP83H/O64AyP9x/3H/cY/3H/cY/3H/cf9xj/cf9x/3GP9x/3GP9x/3H/cY/3H/cY/3H/cf8tEWd6PumIcY/3H/cf9xj/cf9x/3GP9x/3GP9x/3H/cY/3H/cf9xj/cf9xj/cf9x/yghCxqd706P9x/3H/cY/3H/cf9xj/cf9xj/cf9x/3GP9x/3GP9x/yENfbr/KCRxj/cf9x/3GP9x/3GP9x/3H/cY/3H/cY/3H/cf9xj/cf8lhf0qt6AtcY/3H/cf9xj/cf9x/3GP9x/3GP9x/3H/cY/3H/cY/3H/cS+fw1oGA8pxj/cf9x/3GP9x/3GP9x/3H/cY/3H/cY/3H/cf9xj/cT0z07PMLP9x/3GP9x/3GP9x/3H/cY/3H/cY/3H/cf9xj/cf9x/3Eog6Q6h8W8j/cf9x/3GP9x/3GP9x/3H/cY/3H/cf9xj/cf9xj/cf9x/3GD89BrDC+XH/cY/3H/cf9xj/cf9xj/cf9x/3GP9x/3H/cY/3H/cY/3Ely4was0c+/3GP9x/3H/cY/3H/cY/3H/cf9xj/cf9xj/cf9x/3GP9xJvu5KqBEbf9xj/cf9xj/cf9x/3GP9x/3H/cY/3H/cY/3H/cf9xj/T5zMFjNxj/cf9xj/cf9x/3GP9x/3H/cY/3H/cY/3H/cf9xj/cf9x/3GP9x/3GP9x/3H/cSm2pip0lZ3/cY/3H/cf9xj/cf9xj/cf9x/3GP9x/3GP9x/3H/cY/zGkw7BrPP9x/3H/cY/3H/cY/3H/cf9xj/cf9xj/cf9x/3GP9x/yfr8RqRQO5x/3H/cY/3H/cY/3H/cf9xj/cf9xj/cf9x/3GP9x/3H/cYLROwuj7E9P9xj/cf9xj/cf9x/3GP9x/3H/cY/3H/cY/3H/cf9xj/KeAgOnH9/HH/cY/3H/cY/3H/cf9xj/cf9x/3GP9x/3GP9x/3H/cYPItzs3SMcf9x/3GP9x/3GP9x/3H/cY/3H/cf9xj/cf9xj/cf9x/3FHIpyd1o/3H/cf9xj/cf9xj/cf9x/3GP9x/3H/cY/3H/cY/3H/cf9xj/cf9x/3FBt1z0iv9x/3GP9x/3GP9x/3H/cY/3H/cf9xj/cf9xj/cf9x/3E19Fy6C6Nxj/cf9xj/cf9x/3GP9x/3H/cY/3H/cY/3H/cf9xj/cf84yJO5N2yP9x/3GP9x/3H/cY/3H/cf9xj/cf9xj/cf9x/3GP9xQm+s6QX/cY/3H/cY/3H/cf9xj/cf9x/3GP9x/3GP9x/3H/cY/3H/cf9xhLO9xcQv9x/3H/cY/3H/cf9xj/cf9xj/cf9x/3GP9x/3H/cY/3E2YeW6nhr/cf9xj/cf9xj/cf9x/3GP9x/3H/cY/3H/cY/3H/cf9xhADrz/FHH/cY/3H/cY/3H/cf9xj/cf9x/3GP9x/3GP9x/3H/cY/3H/cf9xgyBHS++4uP9x/3GP9x/3H/cY/3H/cf9xj/cf9xj/cf9x/3GP9x/z5w6bOPFv9xj/cf9x/3GP9x/3GP9x/3H/cY/3H/cY/3H/cf9xj/cf9x/3GP9x/3GP9x/3H/cY/3H/cf9xj/cf9xj/cf9xNhFDue68cf9x/3GP9x/3H/cY/3H/cY/3H/cf9xj/cf9x/3GP9x/3GP9N5HxBuI/3H/cf9xj/cf9x/3GP9x/3GP9x/3H/cY/3H/cf9xj/J+myGqFk3v9x/3GP9x/3H/cY/3H/cf9xj/cf9xj/cf9x/3GP9x/3E8xkqzObVxj/cf9xj/cf9x/3GP9x/3GP9x/3H/cY/3H/cf9xj/cf9xj/cf9x/3GP9xN8iTuDdscY/3H/cY/3H/cf9xj/cf9x/3GP9x/3GP9x/3H/cY/3H/cUMZTN5rj/cf9x/3GP9x/3GP9x/3H/cY/3H/cf9xj/cf9xj/cf9x/zkgUbjfro/3H/cf9xj/cf9x/3GP9x/3GP9x/3H/cY/3H/cf9xj/cUzkfEG4/3H/cY/3H/cf9xj/cf9x/3GP9x/3GP9x/3H/cY/3H/cf9xj/cf9xj/cf9x/3GP9x/3GP9x/3H/cY/3H/cf9xj/cf9xj/KAPUKo/CvXGP9x/3H/cY/3H/cf9xj/cf9xj/cf9x/3GP9x/3GP9x/3H/cY/3H/cf9xj/cf9xIXm0Gvhkvv9x/3GP9x/3H/cY/3H/cY/3H/cf9xj/cf9x/3GP9x/3GP9x/yINWYr/Kmf/cY/3H/cY/3H/cf9xj/cf9xj/cf9x/3GP9x/3H/cY/3H/cY/3H/cf9xj/cf8q1hwacp4+/3GP9x/3H/cY/3H/cY/3H/cf9xj/cf9xj/cf9x/3GP9x/3H/cY/3H/LgSOej+3GP9xj/cf9x/3GP9x/3GP9x/3H/cY/3H/cf9xj/cf9xj/cf9x/3GP9x/3H/cY/3H/Lu7GOiETnHGP9x/3H/cY/3H/cf9xj/cf9xj/cf9x/3GP9x/3H/cY/ywXAUpej+uP9x/3H/cY/3H/cY/3H/cf9xj/cf9xj/cf9x/3GP9x/yPkuCrhtH2P9x/3H/cY/3H/cY/3H/cf9xj/cf9xj/cf9x/3GP9x/3E3G3W55Ir/cf9xj/cf9xj/cf9x/3GP9x/3H/cY/3H/cY/3H/cf9xj/cf9xj/cf9x/yABuRoQ9G7/cf9x/3GP9x/3GP9x/3H/cY/3H/cf9xj/cf9xj/cf9x/3GP9x/yRyYTrI2exx/3GP9x/3H/cY/3H/cf9xj/cf9xj/cf9x/3GP9x/3GP9x/3H/cYSzvcTEJxj/cf9x/3GP9x/3GP9x/3H/cY/3H/cY/3H/cf9xj/cf9x/3GP9x/3GP9x/3H/cY/3H/cf9xRyKcndaP9x/3GP9x/3H/cY/3H/cf9xj/cf9xj/cf9x/3GP9x/0w9HFwu/3H/cY/3H/cf9xj/cf9xj/cf9x/3GP9x/3H/cY/3H/cYLFKzGkrUzv9xj/cf9x/3GP9x/3H/cY/3H/cY/3H/cf9xj/cf9xj/cUjbLIJN/3H/cf9xj/cf9xj/cf9x/3GP9x/3H/cY/3H/cY/3H/cTNtYb2Snv9x/3H/cY/3H/cf9xj/cf9xj/cf9x/3GP9x/3GP9x/3ErGJYqXnadj/cf9xj/cf9x/3GP9x/3GP9x/3H/cY/3H/cf9xj/cf8rl8YaZoOej/cf9x/3GP9x/3H/cY/3H/cY/3H/cf9xj/cf9xj/cf8qr4sqdQdNj/cf9x/3GP9x/3H/cY/3H/cY/3H/cf9xj/cf9xj/cf8m6mwqsVk9/3H/cY/3H/cf9xj/cf9xj/cf9x/3GP9x/3H/cY/3H/cSPtVUrRKqv/cY/3H/cf9xj/cf9xj/cf9x/3GP9x/3H/cY/3H/cY/3FJ2exiYXH/cf9xj/cf9xj/cf9x/3GP9x/3H/cY/3H/cY/3H/cf85G3W35Ipx/3GP9x/3H/cY/3H/cY/3H/cf9xj/cf9xj/cf9x/3GP9x/3H/cY/3H/cY/3H/cf9xj/cf9x/3GP9x/3GP9x/3H/cY/3H/cY/3H/cf9xj/cf9x/3GP9x/3GP9x/yCOyHoYE3j/cf9xj/cf9xj/cf9x/3GP9x/3H/cY/3H/cY/3H/cf9xg7sX60ToFxj/cf9xj/cf9x/3GP9x/3GP9x/3H/cY/3H/cf9xj/cT1w6bKPFnH/cY/3H/cY/3H/cf9xj/cf9x/3GP9x/3GP9x/3H/cY/3H/cf9xg7j/G0cA5x/3H/cY/3H/cf9xj/cf9xj/cf9x/3GP9x/3GP9x/3H/cYIlQ7Otq8THH/cY/3H/cf9xj/cf9x/3GP9x/3GP9x/3H/cY/3H/cf9xj/cf9xj/cf9x/3GP9x/3GP9x/3H/cY/3H/cf9xj/cf9xj/cf9xI++USsEGu3H/cf9xj/cf9xj/cf9x/3GP9x/3GP9x/3H/cY/3H/cf8gRtZaHJKa/3GP9x/3H/cY/3H/cY/3H/cf9xj/cf9x/3GP9x/3GP9xIGToGgqxfv9x/3GP9x/3GP9x/3H/cY/3H/cf9xj/cf9xj/cf9x/0UZTM5r/3H/cf9xj/cf9x/3GP9x/3GP9x/3H/cY/3H/cf9xj/KW2pqnklZXH/cf9xj/cf9xj/cf9x/3GP9x/3H/cY/3H/cY/3H/cf9xPsCMsT9zcf9xj/cf9x/3GP9x/3H/cY/3H/cY/3H/cf9xj/cf9xOyTFtds6/3H/cY/3H/cf9xj/cf9xj/cf9x/3GP9x/3H/cY/3H/cYMbURv0ru/3H/cY/3H/cY/3H/cf9xj/cf9x/3GP9x/3GP9x/3H/cYQbdc5Ipx/3GP9x/3H/cY/3H/cY/3H/cf9xj/cf9x/3GP9x/3GP8v/tD6EBLwcf9xj/cf9xj/cf9x/3GP9x/3H/cY/3H/cY/3H/cf9xgtytJKM1Lbj/cf9x/3GP9x/3H/cY/3H/cY/3H/cf9xj/cf9xj/cf9xQA68ACT/cf9x/3GP9x/3H/cY/3H/cY/3H/cf9xj/cf9xj/cf9xIQ7uav8RGY/3H/cf9xj/cf9x/3GP9x/3GP9x/3H/cY/3H/cf9xj/cf9xj/cf9x/3GP9x/3GP9x/3H/cY/3H/cf9xj/cf9xj/cSMV5TrOoaxxj/cf9x/3GP9x/3H/cY/3H/cY/3H/cf9xj/cf9xj/cf8+4jGzHc7/cf9x/3GP9x/3GP9x/3H/cY/3H/cY/3H/cf9xj/cf9x/y5U8hoqsN5x/3GP9x/3H/cY/3H/cf9xj/cf9xj/cf9x/3GP9x/3H/cY/3H/cY/3H/cf9xj/cf9xj/cf9xOcCWtz9p/3H/cY/3H/cf9xj/cf9xj/cf9x/3GP9x/3GP9x/3H/cY/3H/JIGTatfmyY/3H/cf9xj/cf9xj/cf9x/3GP9x/3H/cY/3H/cY/3H/cf8716G1KF5xj/cf9x/3GP9x/3GP9x/3H/cY/3H/cY/3H/cf9xj/cf9xPItzs3SMcY/3H/cf9xj/cf9xj/cf9x/3GP9x/3GP9x/3H/cY/3H/Nmeju5hc/3H/cf9xj/cf9xj/cf9x/3GP9x/3GP9x/3H/cY/3H/cf8mKQgavW9+/3GP9x/3H/cY/3H/cY/3H/cf9xj/cf9x/3GP9x/3GP9x/ybcEoqiPtdx/3GP9x/3H/cY/3H/cY/3H/cf9xj/cf9x/3GP9x/3GP9xMQjyv/cNj/cf9xj/cf9x/3GP9x/3H/cY/3H/cY/3H/cf9xj/cf9x/3GP9x/3Ep3Z1qciYp/3H/cY/3H/cY/3H/cf9xj/cf9x/3GP9x/3GP9x/3H/cSl0oHp4tfj/cf9x/3GP9x/3H/cY/3H/cY/3H/cf9xj/cf9xj/cf9xMqy2vVNJcY/3H/cf9xj/cf9xj/cf9x/3GP9x/3GP9x/3H/cY/3E9hbWzekr/cY/3H/cY/3H/cf9xj/cf9x/3GP9x/3GP9x/3H/cY/3H/N/Ddug8i/3GP9x/3GP9x/3H/cY/3H/cf9xj/cf9xj/cf9x/3GP9xI1uYWtpGeo/3H/cY/3H/cf9xj/cf9xj/cf9x/3GP9x/3H/cY/3H/cYPdnWsiYpcf9xj/cf9xj/cf9x/3GP9x/3H/cY/3H/cY/3H/cf9xj/cf9x/3GP9xI3sOSthPG/9xj/cf9x/3GP9x/3GP9x/3H/cY/3H/cf9xj/cf9xj/cf9x/ysQoypu9c3/cf9x/3GP9x/3H/cY/3H/cY/3H/cf9xj/cf9xj/cf9xQm+s6QWP9x/3H/cY/3H/cf9xj/cf9xj/cf9x/3GP9x/3GP9x/3H/cY/3H/cf9xj/cf9xj/cf9x/3GP9x/3H/cY/3H/cY/3H/cSRor7q5dQRx/3H/cY/3H/cf9xj/cf9xj/cf9x/3GP9x/3H/cY/3H/ILvyOgVA3HGP9x/3GP9x/3H/cY/3H/cY/3H/cf9xj/cf9x/3GP9x/3GP9x/3H/cY/3H/cTD0ZrAbmY/3H/cY/3H/cf9xj/cf9x/3GP9x/3GP9x/3H/cY/3H/cf8hmtMqB1LN/3GP9x/3GP9x/3H/cY/3H/cf9xj/cf9xj/cf9x/3GP9x/3GP9x/3EkSw+qu08Fcf9xj/cf9x/3GP9x/3GP9x/3H/cY/3H/cY/3H/cf9xj/NKp3vFWIcf9xj/cf9xj/cf9x/3GP9x/3H/cY/3H/cY/3H/cf9xj/cf9x/3GP9x/3GP9x/3H/cY/3H/cY/3H/cf9xg6gUG1fr5xj/cf9xj/cf9x/3GP9x/3GP9x/3H/cY/3H/cf9xj/cf9Eb6zJBXGP9x/3GP9x/3H/cY/3H/cY/3H/cf9xj/cf9x/3GP9x/3EtnXoaJihecf9xj/cf9x/3GP9x/3GP9x/3H/cY/3H/cf9xj/cf9xj/cf9xOHIzt43McY/3H/cY/3H/cf9xj/cf9xj/cf9x/3GP9x/3H/cY/3H/cY/3H/cS4dtEoeJLtx/3GP9x/3GP9x/3H/cY/3H/cY/3H/cf9xj/cf9x/3GP8yR0i+uLdxj/cf9xj/cf9x/3GP9x/3H/cY/3H/cY/3H/cf9xj/cf9xj/cf9x/3GP9x/3H/cY/3FLPRxMLnH/cf9xj/cf9x/3GP9x/3GP9x/3H/cY/3H/cY/3H/cf9xj/cf9x/3GP9x/3GP9x/3H/cYSj0cbC7/cY/3H/cY/3H/cf9xj/cf9xj/cf9x/3GP9x/3H/cY/3H/cY/3H/cUs9HEwucf9x/3GP9x/3GP9x/3H/cY/3H/cY/3H/cf9xj/cf9x/3GP9x/3GP9x/3H/cYTOR8Mbhxj/cf9x/3GP9x/3GP9x/3H/cY/3H/cf9xj/cf9xj/cf880yO0LNxx/3GP9x/3GP9x/3H/cY/3H/cY/3H/cf9xj/cf9x/3GP9xOoFBtn6+/3H/cY/3H/cY/3H/cf9xj/cf9x/3GP9x/3GP9x/3H/cY/zfyHbkN4nH/cf9xj/cf9xj/cf9x/3GP9x/3H/cY/3H/cY/3H/cf9xj/cTNtYbySnnGP9x/3H/cY/3H/cY/3H/cf9xj/cf9xj/cf9x/3GP9x/3H/cTVno7qYXHH/cY/3H/cY/3H/cf9xj/cf9xj/cf9x/3GP9x/3H/cY/3H/cY/3H/I7ANGuT/Lo/3H/cY/3H/cf9xj/cf9xj/cf9x/3GP9x/3H/cY/3H/cYJR5uGr4ZHv9xj/cf9x/3GP9x/3GP9x/3H/cY/3H/cf9xj/cf9xj/cf8gd716GYQo/3H/cY/3H/cf9xj/cf9x/3GP9x/3GP9x/3H/cY/3H/cf9xj/JIc9KteMLf9x/3GP9x/3GP9x/3H/cY/3H/cY/3H/cf9xj/cf9x/3GEG3XOSKcf9xj/cf9x/3GP9x/3GP9x/3H/cY/3H/cY/3H/cf9xj/cU5GbCuZj/cf9x/3GP9x/3H/cY/3H/cY/3H/cf9xj/cf9xj/cf9xMuVOvhqxj/cf9x/3GP9x/3GP9x/3H/cY/3H/cf9xj/cf9xj/cf9x/3GCGUFir2vp3/cf9xj/cf9x/3GP9x/3H/cY/3H/cY/3H/cf9xj/cf9xj/SCKcndaP9x/3GP9x/3H/cY/3H/cf9xj/cf9xj/cf9x/3GP9x/3GP9xN2+WuJBpcf9x/3GP9x/3H/cY/3H/cY/3H/cf9xj/cf9xj/cf9x/3GP9x/3H/cY/3H/cY/3H/cf9xj/cf9x/3GP9x/3GP9x/3H/cY/3H/cY/3FCb6zpBf9xj/cf9x/3GP9x/3H/cY/3H/cY/3H/cf9xj/cf9xj/cf9xKvIDGlDfznH/cf9xj/cf9xj/cf9x/3GP9x/3H/cY/3H/cY/3H/cf9xKv3uKmAhHY/3H/cf9xj/cf9x/3GP9x/3GP9x/3H/cY/3H/cf9xj/cf9JIpx91nGP9x/3H/cY/3H/cf9xj/cf9xj/cf9x/3GP9x/3H/cY/3E+Knmx1YZx/3GP9x/3H/cY/3H/cY/3H/cf9xj/cf9x/3GP9x/3GP8illUq9pqt/3H/cY/3H/cf9xj/cf9x/3GP9x/3GP9x/3H/cY/3H/cf9Lg4xnx/9xj/cf9xj/cf9x/3GP9x/3H/cY/3H/cY/3H/cf9xj/cf8l0KCKsvX3cf9xj/cf9x/3GP9x/3GP9x/3H/cY/3H/cf9xj/cf9xj/OmeZt5hm/3H/cY/3H/cY/3H/cf9xj/cf9x/3GP9x/3GP9x/3H/cY/ypWenpqmFhxj/cf9x/3GP9x/3GP9x/3H/cY/3H/cY/3H/cf9xj/cf9xPDmRs8Zucf9xj/cf9xj/cf9x/3GP9x/3H/cY/3H/cY/3H/cf9xj/cSchCxqN705x/3GP9x/3H/cY/3H/cY/3H/cf9xj/cf9x/3GP9x/3GP9x/3EmihxKl147cf9x/3GP9x/3GP9x/3H/cY/3H/cY/3H/cf9xj/cf9xQm+s6QWP9x/3H/cY/3H/cY/3H/cf9xj/cf9xj/cf9x/3GP9x/0+czCYz/3H/cf9xj/cf9xj/cf9x/3GP9x/3GP9x/3H/cY/3H/PcZKtDm1/3GP9x/3GP9x/3H/cY/3H/cf9xj/cf9xj/cf9x/3GP9x/3H/StnscmGP9x/3H/cY/3H/cf9xj/cf9xj/cf9x/3GP9x/3H/cY/3H/KUdISouLe/9xj/cf9x/3GP9x/3GP9x/3H/cY/3H/cf9xj/cf9xj/cUzkfEG4/3H/cf9xj/cf9x/3GP9x/3GP9x/3H/cY/3H/cf9xj/cf8r/y4qYA0d/3GP9x/3H/cY/3H/cf9xj/cf9xj/cf9x/3GP9x/3H/cYL7DeKgTyHXGP9x/3H/cY/3H/cY/3H/cf9xj/cf9x/3GP9x/3GP9x/3ElNN96vLII/3H/cY/3H/cf9xj/cf9xj/cf9x/3GP9x/3H/cY/3H/cYRyKcjdZxj/cf9xj/cf9x/3GP9x/3GP9x/3H/cY/3H/cf9xj/cf9xIm4bGukeTv9x/3GP9x/3H/cY/3H/cf9xj/cf9xj/cf9x/3GP9x/3H/cY/3H/cY/3H/cf9xguJbfKLaSD/3H/cY/3H/cf9xj/cf9x/3GP9x/3GP9x/3H/cY/3H/cf9xJuBEaqH7uf9x/3GP9x/3GP9x/3H/cY/3H/cf9xj/cf9xj/cf9x/3GP9xKG/EeokDuP9x/3H/cY/3H/cY/3H/cf9xj/cf9xj/cf9x/3GP9x/3H/cY/3H/cY/3H/cf9xj/cf9x/3GP9x/3GP9x/3H/cY/3H/cYQbdc5Ipx/3H/cY/3H/cY/3H/cf9xj/cf9x/3GP9x/3GP9x/3H/cYTOR8Mbhxj/cf9x/3GP9x/3GP9x/3H/cY/3H/cf9xj/cf9xj/cf9x/3GP9x/3GP9xK8Rx6kO44XH/cY/3H/cf9xj/cf9xj/cf9x/3GP9x/3H/cY/3H/cY/3H/cf9xj/cf9xj/MqBFv1+6/3H/cY/3H/cf9xj/cf9x/3GP9x/3GP9x/3H/cY/3H/cf9xhADrz/FHGP9x/3H/cY/3H/cf9xj/cf9xj/cf9x/3GP9x/3H/cY/ymPOmqHDFn/cY/3H/cf9xj/cf9x/3GP9x/3GP9x/3H/cY/3H/cf9xj/cUG3XOSKcY/3H/cY/3H/cf9xj/cf9x/3GP9x/3GP9x/3H/cY/3H/cf8jrWAq1Sn9cf9x/3GP9x/3H/cY/3H/cY/3H/cf9xj/cf9x/3GP9x/3GP8fuyEhkkTe3o/3H/cf9xj/cf9xj/cf9x/3GP9x/3H/cY/3H/cY/3H/cf8o3YM6gifMcY/3H/cf9xj/cf9x/3GP9x/3GP9x/3H/cY/3H/cf9xj/cf9xj/cf9x/3GP9x/3GP9x/3H/cSarFyqVTo1xj/cf9xj/cf9x/3GP9x/3H/cY/3H/cY/3H/cf9xj/cf9x/3GP9x/3GF2e0mFx/3GP9x/3GP9x/3H/cY/3H/cf9xj/cf9xj/cf9x/3GP9xMPRmsBuZ/3GP9x/3GP9x/3H/cY/3H/cf9xj/cf9xj/cf9x/3GP9x/z2Lc7R0jP9xj/cf9xj/cf9x/3GP9x/3H/cY/3H/cY/3H/cf9xj/cT6agbJlfv9x/3H/cY/3H/cY/3H/cf9xj/cf9x/3GP9x/3GP9x/3H/cY/3H/cY/3H/cf9xj/cf9x/3GP9x/3GP9xMAxxsASOj/cf9x/3GP9x/3H/cY/3H/cY/3H/cf9xj/cf9x/3GP9x/z1tTbSSsv9x/3GP9x/3H/cY/3H/cY/3H/cf9xj/cf9xj/cf9x/3GP8wVCGxu97/cY/3H/cY/3H/cf9xj/cf9xj/cf9x/3GP9x/3H/cY/3EkrgBKxR/7/3H/cY/3H/cY/3H/cf9xj/cf9x/3GP9x/3GP9x/3H/cY/3ExtRG/Su6P9x/3H/cY/3H/cf9xj/cf9xj/cf9x/3GP9x/3H/cY/3H/I3siiuhN14/3H/cf9xj/cf9x/3GP9x/3GP9x/3H/cY/3H/cY/3H/cSaw8iqk8N2P9x/3H/cY/3H/cf9xj/cf9xj/cf9x/3GP9x/3GP9x/3H/cY/3H/cf9xj/cf9xj/cf9x/3GP9x/3H/cY/3H/cY/3H/cf9xj/cf9xj/cf9x/3E6KoO11Xxx/3H/cY/3H/cf9xj/cf9xj/cf9x/3GP9x/3GP9x/3H/cYSzvcTEJxj/cf9x/3GP9x/3GP9x/3H/cY/3H/cY/3H/cf9xj/cf9x/3GEmDjHfHj/cf9x/3GP9x/3GP9x/3H/cY/3H/cY/3H/cf9xj/cf9x/0h4/IhwcY/3H/cY/3H/cf9xj/cf9xj/cf9x/3GP9x/3H/cY/3H/cTbMEroz7f9x/3H/cY/3H/cY/3H/cf9xj/cf9x/3GP9x/3GP9x/3H/cYNGejvJhc/3GP9x/3GP9x/3H/cY/3H/cf9xj/cf9xj/cf9x/3GP9x/zRtYb2Sno/3H/cf9xj/cf9xj/cf9x/3GP9x/3GP9x/3H/cY/3H/cf9xSzvcXEL/cY/3H/cY/3H/cf9xj/cf9xj/cf9x/3GP9x/3H/cY/3H/cY/3H/cf9xj/cf9x/3GP9x/3GP9x/3H/cY/3H/cY/3H/LwxDGh87znGP9x/3GP9x/3H/cY/3H/cf9xj/cf9xj/cf9x/3GP9x/3H/LC2GWl0nmo/3H/cf9xj/cf9x/3GP9x/3GP9x/3H/cY/3H/cf9xj/cf9xj/NRcBvOj+/3H/cY/3H/cY/3H/cf9xj/cf9x/3GP9x/3GP9x/3H/cY/3H/ILbuShWRG4/3H/cY/3H/cf9xj/cf9xj/cf9x/3GP9x/3H/cY/3H/cY/ziqbblVkv9x/3H/cY/3H/cY/3H/cf9xj/cf9x/3GP9x/3GP9x/3H/cY/3H/cY/3H/cf9xj/cf9x/3GP9x/3GP9x/yHySzrw20xxj/cf9xj/cf9x/3GP9x/3H/cY/3H/cY/3H/cf9xj/cf9xj/RG+syQVx/3GP9x/3H/cY/3H/cf9xj/cf9xj/cf9x/3GP9x/3GP9x/3H/IGzlGgoxrnH/cY/3H/cY/3H/cf9xj/cf9x/3GP9x/3GP9x/3H/cY/3E6gUG2fr7/cf9xj/cf9x/3GP9x/3GP9x/3H/cY/3H/cf9xj/cf9xj/L6AXGiX+jv9x/3GP9x/3H/cY/3H/cf9xj/cf9xj/cf9x/3GP9x/3H/cS8ikEoN1vtx/3GP9x/3H/cY/3H/cf9xj/cf9xj/cf9x/3GP9x/3GP9x/3H/cTK1Eb1K7nH/cf9xj/cf9xj/cf9x/3GP9x/3GP9x/3H/cY/3H/cf9xj/cf8mI25Kvckb/3GP9x/3GP9x/3H/cY/3H/cf9xj/cf9xj/cf9x/3GP9x/ydL6nqbQVhx/3GP9x/3H/cY/3H/cY/3H/cf9xj/cf9x/3GP9x/3GP9x/3E3BGq5+5X/cf9x/3GP9x/3GP9x/3H/cY/3H/cf9xj/cf9xj/cf9x/3GP9x/3GP9x/3H/cY/3H/cf9xj/cf9xj/cf9x/3GDziMbQdzo/3H/cf9xj/cf9x/3GP9x/3GP9x/3H/cY/3H/cf9xj/cf9xj/cf9x/3GP9x/3GP9x/3H/cSgxwjqM49z/cY/3H/cf9xj/cf9x/3GP9x/3GP9x/3H/cY/3H/cf9xj/QQ68ACSP9x/3H/cY/3H/cf9xj/cf9xj/cf9x/3GP9x/3H/cY/3H/L0RFOiu7rP9x/3GP9x/3H/cY/3H/cY/3H/cf9xj/cf9xj/cf9x/3GP9BDrwAJP9xj/cf9x/3GP9x/3GP9x/3H/cY/3H/cY/3H/cf9xj/cf9xMgjyvfcNcf9xj/cf9x/3GP9x/3H/cY/3H/cY/3H/cf9xj/cf9xj/cf9x/3GP9x/3H/cY/3H/cY/3H/cf9xj/cf9x/3GP9x/3GP9x/3H/cY/3H/cY/3H/cf9xj/PHantYlYj/cf9xj/cf9x/3GP9x/3H/cY/3H/cY/3H/cf9xj/cf9x/3GDFDyb+8No/3H/cf9xj/cf9xj/cf9x/3GP9x/3H/cY/3H/cY/3H/cf9xgxoEW+X7px/3H/cY/3H/cY/3H/cf9xj/cf9x/3GP9x/3GP9x/3H/cYLhwLKi4/TY/3H/cY/3H/cf9xj/cf9xj/cf9x/3GP9x/3H/cY/3H/cYRMCsw/WP9x/3GP9x/3H/cY/3H/cY/3H/cf9xj/cf9x/3GP9x/3GP9Eb6zJBXH/cY/3H/cf9xj/cf9xj/cf9x/3GP9x/3H/cY/3H/cY/3H/cf9xj/cf9x/0RvrNkF/3H/cY/3H/cf9xj/cf9x/3GP9x/3GP9x/3H/cY/3H/cf9xMO1LsCK0j/cf9xj/cf9x/3GP9x/3GP9x/3H/cY/3H/cf9xj/cf9xj/OMrSuDUtcf9xj/cf9x/3GP9x/3GP9x/3H/cY/3H/cY/3H/cf9xj/cT89BrDC+XGP9x/3H/cY/3H/cf9xj/cf9xj/cf9x/3GP9x/3GP9x/3EwpMO/Wzxx/3GP9x/3H/cY/3H/cY/3H/cf9xj/cf9xj/cf9x/3GP9x/3H/TuR8Ibhx/3GP9x/3H/cY/3H/cY/3H/cf9xj/cf9xj/cf9x/3GP9x/yQq1WrNUqlx/3GP9x/3H/cY/3H/cf9xj/cf9xj/cf9x/3GP9x/3H/cY/zkA67j/FI/3H/cY/3H/cf9xj/cf9x/3GP9x/3GP9x/3H/cY/3H/cf9xXZ7TYf9xj/cf9x/3GP9x/3GP9x/3H/cY/3H/cf9xj/cf9xj/cf9x/3GP9x/3H/cY/3H/cY/3H/cf9xj/cf9xj/cf9x/3GP9x/3H/cY/3H/cY/3H/cf9xgiLjA67Rz8/3GP9x/3H/cY/3H/cY/3H/cf9xj/cf9xj/cf9x/3GP9x/3FFwKyj9XGP9x/3H/cY/3H/cY/3H/cf9xj/cf9xj/cf9x/3GP9x/3E6gUG2fr7/cY/3H/cf9xj/cf9xj/cf9x/3GP9x/3H/cY/3H/cY/3H/LFfrKkqBTXGP9x/3GP9x/3H/cY/3H/cf9xj/cf9xj/cf9x/3GP9x/3H/cY/3H/cY/3H/cf9xj/cf9xj/cf9x/3GP9x/3H/cY/3H/cYSYOMd8f/cY/3H/cY/3H/cf9xj/cf9xj/cf9x/3GP9x/3H/cY/3H/cY/yktfBqNKD7/cf9xj/cf9x/3GP9x/3GP9x/3H/cY/3H/cY/3H/cf9xj/cSmZBhp2b57/cY/3H/cf9xj/cf9x/3GP9x/3GP9x/3H/cY/3H/cf9xj/cf8pTeEaiyHu/3H/cY/3H/cf9xj/cf9xj/cf9x/3GP9x/3H/cY/3H/cY/3EnTFwqmzo9/3H/cf9xj/cf9x/3GP9x/3GP9x/3H/cY/3H/cY/3H/cf9xj/cf9x/3GP9x/3GP9x/0h4/Ihwcf9xj/cf9xj/cf9x/3GP9x/3H/cY/3H/cY/3H/cf9xj/cf9K2yxiTXH/cY/3H/cf9xj/cf9xj/cf9x/3GP9x/3H/cY/3H/cY/3H/IxPKau7DWY/3H/cY/3H/cf9xj/cf9x/3GP9x/3GP9x/3H/cY/3H/cf9xj/cf8ngMUap/Ou/3H/cf9xj/cf9x/3GP9x/3GP9x/3H/cY/3H/cY/3H/cf9xgwXlOwsayP9x/3H/cY/3H/cf9xj/cf9xj/cf9x/3GP9x/3GP9x/3H/cV2e02H/cf9xj/cf9xj/cf9x/3GP9x/3H/cY/3H/cY/3H/cf9xj/cf9xhHIpyN1nGP9x/3GP9x/3H/cY/3H/cf9xj/cf9xj/cf9x/3GP9x/3GCzBNipD7J3/cf9xj/cf9x/3GP9x/3GP9x/3H/cY/3H/cY/3H/cf9xj/cUzkfEG4/3H/cf9xj/cf9x/3GP9x/3GP9x/3H/cY/3H/cY/3H/cf9xJgyVeq82qI/3H/cf9xj/cf9x/3GP9x/3GP9x/3H/cY/3H/cY/3H/cf9xg3IFG5366P9x/3GP9x/3H/cY/3H/cY/3H/cf9xj/cf9x/3GP9x/3GP9xMKTDv1s8cf9x/3GP9x/3GP9x/3H/cY/3H/cf9xj/cf9xj/cf9x/3GP9xSdnsYmFx/3GP9x/3H/cY/3H/cf9xj/cf9xj/cf9x/3GP9x/3H/cY/3Er3g8aQh8OcY/3H/cY/3H/cf9xj/cf9xj/cf9x/3GP9x/3H/cY/3H/cY/3FHIpyd1v9x/3GP9x/3H/cY/3H/cY/3H/cf9xj/cf9x/3GP9x/3GP9x/3H/cY/3H/cf9xj/cf9xj/cf9x/3GP9x/3GP9x/3H/cY/3H/cf9xj/KjJYGmzafnGP9x/3GP9x/3H/cY/3H/cf9xj/cf9xj/cf9x/3GP9x/3H/cS5X9WoagKlx/3H/cY/3H/cf9xj/cf9xj/cf9x/3GP9x/3GP9x/3H/cY/0h4/Ihwcf9x/3GP9x/3GP9x/3H/cY/3H/cY/3H/cf9xj/cf9x/3GP8t+WA6MGn8cf9xj/cf9x/3GP9x/3H/cY/3H/cY/3H/cf9xj/cf9xj/cf9xLaHAOiXj/HH/cY/3H/cY/3H/cf9xj/cf9x/3GP9x/3GP9x/3H/cY/3H/cY/3H/cf9xj/cf9x/3GP9xPeDxsx8O/3H/cY/3H/cf9xj/cf9xj/cf9x/3GP9x/3H/cY/3H/cY/3H/cf9xj/cf9xj/cf9x/3GP9x/3H/cY/3H/cY/3H/cf9xj/cf8r6BM6YX7M/3H/cf9xj/cf9xj/cf9x/3GP9x/3GP9x/3H/cY/3H/cf9xg0FwG76P5x/3GP9x/3H/cY/3H/cY/3H/cf9xj/cf9x/3GP9x/3GP9x/3E1ZWS7mpv/cf9xj/cf9x/3GP9x/3GP9x/3H/cY/3H/cf9xj/cf9xj/cf9xK4x/ukc4BHGP9x/3H/cY/3H/cf9xj/cf9xj/cf9x/3GP9x/3H/cYNWVkupqbcY/3H/cY/3H/cf9xj/cf9x/3GP9x/3GP9x/3H/cY/3EnyXuKk2hH/3GP9x/3GP9x/3H/cY/3H/cf9xj/cf9xj/cf9x/3GP9x/3ElggUat9+u/3H/cf9xj/cf9x/3GP9x/3GP9x/3H/cY/3H/cf9xj/cf9xg0u8S7RDtxj/cf9x/3GP9x/3GP9x/3H/cY/3H/cY/3H/cf9xj/cf9x/3EhlBYq9r6dj/cf9xj/cf9x/3GP9x/3GP9x/3H/cY/3H/cf9xj/cf9xj/cSeihEqV17v/cY/3H/cf9xj/cf9xj/cf9x/3GP9x/3GP9x/3H/cY/3H/cf9xj/cf9xj/cSLEQzrju8z/cf9xj/cf9x/3GP9x/3GP9x/3H/cY/3H/cY/3H/cf9xj/cTXOUbsxrv9xj/cf9x/3GP9x/3GP9x/3H/cY/3H/cf9xj/cf9xj/cf9xLVKzGirUznH/cf9xj/cf9x/3GP9x/3GP9x/3H/cY/3H/cY/3H/cf9xj/PNHjtS4c/3H/cY/3H/cY/3H/cf9xj/cf9xj/cf9x/3GP9x/3H/cY/3EhYGoa+fle/3GP9x/3GP9x/3H/cY/3H/cY/3H/cf9xj/cf9x/3GP9x/3GP9x/3H/cY/3H/cf9xj/cf9xj/cf9x/3GP9x/3GP9xLDSNGky3Lv9x/3GP9x/3H/cY/3H/cY/3H/cf9xj/cf9xj/cf9x/3GP9xLaJWGjXanv9x/3GP9x/3H/cY/3H/cY/3H/cf9xj/cf9x/3GP9x/3GP9x/3H/T5zMJjP/cf9xj/cf9xj/cf9x/3GP9x/3H/cY/3H/cY/3H/cf9xj/cf9xRyKcndb/cY/3H/cY/3H/cf9xj/cf9x/3GP9x/3GP9x/3H/cY/3H/cY/3EgRHMqDLjNj/cf9x/3GP9x/3GP9x/3H/cY/3H/cY/3H/cf9xj/cf9x/3GP9x/3GP9x/3H/cY/3H/cf9xj/cf9xj/cf9x/3GP9x/3GP9x/3H/cY/3H/cf9xj/cf9xj/cf9x/3GP9x/3H/cY/3H/cY/3H/cf9xj/cf9xj/cf9x/3GP9x/3H/cY/3H/cY/3FFwKyj9XH/cY/3H/cf9xj/cf9xj/cf9x/3GP9x/3H/cY/3H/cY/3H/IY9eWvcKGnH/cf9xj/cf9xj/cf9x/3GP9x/3GP9x/3H/cY/3H/cf9xj/cTURQ7vuvI/3H/cf9xj/cf9xj/cf9x/3GP9x/3GP9x/3H/cY/3H/cf9xj/cf9xj/cf9AVmwLmXGP9x/3GP9x/3H/cY/3H/cY/3H/cf9xj/cf9x/3GP9x/3GP8vUuGKKtHn/3GP9x/3H/cY/3H/cf9xj/cf9xj/cf9x/3GP9x/3H/cY/3H/cTCdqL9iV3H/cY/3H/cY/3H/cf9xj/cf9x/3GP9x/3GP9x/3H/cY/3H/cf9xSzvcXEKP9x/3H/cY/3H/cf9xj/cf9xj/cf9x/3GP9x/3H/cY/3H/cY/3H/L6ptSiVZK4/3H/cf9xj/cf9x/3GP9x/3GP9x/3H/cY/3H/cf9xj/cf9xj/ISLiag7R2f9xj/cf9x/3GP9x/3GP9x/3H/cY/3H/cY/3H/cf9xj/cf9x/3GP9x/3GP9x/3H/cY/3H/cf9xj/cf9xj/cf9x/3GP9x/3GP9x/ywMi3pfN0j/cf9x/3GP9x/3H/cY/3H/cY/3H/cf9xj/cf9xj/cf9x/3GP8swMR6Q/O4cY/3H/cf9xj/cf9xj/cf9x/3GP9x/3H/cY/3H/cY/3H/cf9xj/cf9xj/cf9x/3GP9x/3H/cY/3H/cY/3H/cf9xj/cf9x/3GP9x/3GP9x/yrvZhphCZ5xj/cf9x/3GP9x/3GP9x/3H/cY/3H/cf9xj/cf9xj/cf9x/3GP9x/3H/cY/3H/cY/3H/cf9xj/cf9xj/cf9x/3GP9x/3H/cYM70EvUL7j/cf9x/3GP9x/3GP9x/3H/cY/3H/cf9xj/cf9xj/cf9x/3GP9x/3H/cY/3H/cY/3H/cf9xj/cf9xj/cf9x/3GP9x/3H/cY/ymGy7qHk0SP9x/3H/cY/3H/cY/3H/cf9xj/cf9x/3GP9x/3GP9x/3H/cYL5/DWgYDynH/cY/3H/cf9xj/cf9x/3GP9x/3GP9x/3H/cY/3H/cY/3H/cSpS+3pa0Ehx/3H/cY/3H/cY/3H/cf9xj/cf9xj/cf9x/3GP9x/3H/cY/3H/cY/3H/cf9xj/cf9xPTUTssrscY/3H/cf9xj/cf9xj/cf9x/3GP9x/3H/cY/3H/cY/3H/cf9xNbdGu0i5j/cf9x/3GP9x/3GP9x/3H/cY/3H/cf9xj/cf9xj/cf9x/3ElEvwartA+cf9xj/cf9x/3GP9x/3GP9x/3H/cY/3H/cf9xj/cf9xj/cf9x/3GP9x/3H/cY/3H/cY/3H/cf9xj/cf9xj/cf9x/3GP9x/3H/cY/3H/cY/3H/cf9xj/cf9x/3GP9x/3GP9x/3H/cY/3H/cY/3H/cf9xj/cf9x/3GP9x/3GP9x/3H/cY/3H/cf9xj/cf8m8YcqsOeN/3GP9x/3GP9x/3H/cY/3H/cY/3H/cf9xj/cf9x/3GP9x/3GDvR47QuHHH/cf9xj/cf9xj/cf9x/3GP9x/3H/cY/3H/cY/3H/cf9xj/LsE2KiPsnXGP9x/3H/cY/3H/cf9xj/cf9xj/cf9x/3GP9x/3H/cY/3H/cY/3H/cf9xj/cf9xj/cf9x/3GP9x/3H/cY/3H/cY/3H/QFZsC5lxj/cf9xj/cf9x/3GP9x/3GP9x/3H/cY/3H/cf9xj/cf9xj/LrugGjRF/v9x/3GP9x/3H/cY/3H/cf9xj/cf9xj/cf9x/3GP9x/3GP9x/0h4/Ihwcf9xj/cf9x/3GP9x/3GP9x/3H/cY/3H/cY/3H/cf9xj/cf9xKUckGnuNvv9xj/cf9x/3GP9x/3H/cY/3H/cY/3H/cf9xj/cf9xj/cf9xIjqxuuxU5P9x/3H/cY/3H/cf9xj/cf9xj/cf9x/3GP9x/3GP9x/3H/cY/3FCb6zpBf9xj/cf9x/3GP9x/3GP9x/3H/cY/3H/cY/3H/cf9xj/cf9x/ylTdyp6yI1xj/cf9x/3GP9x/3GP9x/3H/cY/3H/cf9xj/cf9xj/cf9x/0073DxCcf9xj/cf9xj/cf9x/3GP9x/3H/cY/3H/cY/3H/cf9xj/cf8sMdxqXOI5j/cf9x/3GP9x/3GP9x/3H/cY/3H/cf9xj/cf9xj/cf9x/3GP9x/3GDQXAbvo/nH/cf9xj/cf9x/3GP9x/3GP9x/3H/cY/3H/cY/3H/cf9xj/cf9x/3GCUJkiqvZt1x/3GP9x/3H/cY/3H/cY/3H/cf9xj/cf9xj/cf9x/3GP9x/3H/cY/3H/cY/3H/cf9xj/cf9x/3GP9x/3GP9x/3H/cY/3H/cY/3H/cf9Ct1z0io/3H/cY/3H/cf9xj/cf9x/3GP9x/3GP9x/3H/cY/3H/cY/3H/cf83EUO67rz/cf9xj/cf9x/3GP9x/3H/cY/3H/cY/3H/cf9xj/cf9xj/cf9xLSheOi16HHGP9x/3H/cY/3H/cf9xj/cf9xj/cf9x/3GP9x/3H/cY/3H/cY/3Ek6dZKwWKb/3H/cY/3H/cf9xj/cf9xj/cf9x/3GP9x/3H/cY/3H/cY/3H/JONRutHK5P9xj/cf9xj/cf9x/3GP9x/3GP9x/3H/cY/3H/cf9xj/cf9xj/OVLNuK0yj/cf9xj/cf9x/3GP9x/3H/cY/3H/cY/3H/cf9xj/cf9xj/cf9xL/wrGhA9To/3H/cY/3H/cf9xj/cf9xj/cf9x/3GP9x/3H/cY/3H/cY/3Es7sY6QROc/3H/cY/3H/cf9xj/cf9xj/cf9x/3GP9x/3H/cY/3H/cY/3H/cf9xj/NwjouvcX/3GP9x/3H/cY/3H/cY/3H/cf9xj/cf9x/3GP9x/3GP9x/3E/eNyxhyP/cf9x/3GP9x/3H/cY/3H/cY/3H/cf9xj/cf9x/3GP9x/3GP9xMQjyv/cNj/cf9xj/cf9x/3GP9x/3H/cY/3H/cY/3H/cf9xj/cf9x/3GCk2BYpsn6dx/3GP9x/3H/cY/3H/cf9xj/cf9xj/cf9x/3GP9x/3GP9x/3EsYp9aSdYK/3GP9x/3GP9x/3H/cY/3H/cY/3H/cf9xj/cf9x/3GP9x/3GP9xLa/D2jUDwv9x/3GP9x/3H/cY/3H/cY/3H/cf9xj/cf9x/3GP9x/3GP9x/xDIXDGQR6POcf9xj/cf9x/3GP9x/3H/cY/3H/cY/3H/cf9xj/cf9xj/cf9x/3E4dHK3i41x/3H/cY/3H/cf9xj/cf9xj/cf9x/3GP9x/3H/cY/3H/cY/3H/cTT42rsHJXH/cY/3H/cf9xj/cf9xj/cf9x/3GP9x/3H/cY/3H/cY/3H/cf9K2exyYf9xj/cf9xj/cf9x/3GP9x/3H/cY/3H/cY/3H/cf9xj/cf9x/3GP9x/3GP9x/3H/cY/3H/cY/3H/cf82UJi7r2f/cf9x/3GP9x/3GP9x/3H/cY/3H/cf9xj/cf9xj/cf9x/3GP9x/y/r3RohQi7/cY/3H/cf9xj/cf9xj/cf9x/3GP9x/3GP9x/3H/cY/3H/cf9xg8i3OzdIxx/3H/cY/3H/cY/3H/cf9xj/cf9xj/cf9x/3GP9x/3H/cY/3H/cY/3H/cf9xj/cf9x/3GP9x/3GP9x/3H/cY/3H/cY/3H/LIGTqkfmxXH/cf9xj/cf9x/3GP9x/3GP9x/3H/cY/3H/cY/3H/cf9xj/cf8/hbWxekpxj/cf9xj/cf9x/3GP9x/3H/cY/3H/cY/3H/cf9xj/cf9xj/cf9x/3GP8sObU6TGSscf9x/3GP9x/3H/cY/3H/cY/3H/cf9xj/cf9x/3GP9x/3GP9x/xjO0RGZMS7u/3H/cY/3H/cY/3H/cf9xj/cf9x/3GP9x/3GP9x/3H/cY/3H/LuyHOjE3jP9xj/cf9x/3GP9x/3GP9x/3H/cY/3H/cf9xj/cf9xj/cf9x/3GCx21XpIkqj/cY/3H/cY/3H/cf9xj/cf9x/3GP9x/3GP9x/3H/cY/3H/cY/zaierpdhXGP9x/3H/cY/3H/cY/3H/cf9xj/cf9x/3GP9x/3GP9x/3H/cYJ5tpSpZJa/9x/3GP9x/3H/cY/3H/cf9xj/cf9xj/cf9x/3GP9x/3GP9x/0K3XPSK/3GP9x/3GP9x/3H/cY/3H/cf9xj/cf9xj/cf9x/3GP9x/3GP87KES217v/cf9xj/cf9xj/cf9x/3GP9x/3GP9x/3H/cY/3H/cf9xj/cf9xj/cf9x/3GP9x/3H/cYL/jAWhBz+v9x/3H/cY/3H/cf9xj/cf9xj/cf9x/3GP9x/3H/cY/3H/cY/3H/cf9xj/cf9xj/cf9x/3GP9x/3FI2yyCTf9xj/cf9x/3GP9x/3H/cY/3H/cY/3H/cf9xj/cf9xj/cf9x/3GEJvrOkF/3H/cY/3H/cf9xj/cf9xj/cf9x/3GP9x/3GP9x/3H/cY/3H/cT3iMbIdznH/cY/3H/cf9xj/cf9xj/cf9x/3GP9x/3H/cY/3H/cY/3H/cf9xj/cf9x/3GP9x/3GP9x/3H/Jl/yKqoA3XH/cf9xj/cf9xj/cf9x/3GP9x/3H/cY/3H/cY/3H/cf9xj/cf9xhM5HwxuHH/cY/3H/cY/3H/cf9xj/cf9x/3GP9x/3GP9x/3H/cY/3H/cTYf87rgDP9x/3GP9x/3H/cY/3H/cY/3H/cf9xj/cf9xj/cf9x/3GP9x/3H/NAazvPlMcf9xj/cf9xj/cf9x/3GP9x/3GP9x/3H/cY/3H/cf9xj/cf9xj/K5TxOmaw7P9xj/cf9x/3GP9x/3H/cY/3H/cY/3H/cf9xj/cf9x/3GP9x/zkgUbjfrv9xj/cf9xj/cf9x/3GP9x/3H/cY/3H/cY/3H/cf9xj/cf9xhNnMw2M/9xj/cf9x/3GP9x/3H/cY/3H/cY/3H/cf9xj/cf9xj/cf9x/0K3XPSKj/cf9xj/cf9x/3GP9x/3H/cY/3H/cY/3H/cf9xj/cf9xj/cf9GwKyz9f9xj/cf9x/3GP9x/3H/cY/3H/cY/3H/cf9xj/cf9xj/cf9x/3GP9x/3H/cSYhL0qd7Qtx/3H/cY/3H/cf9xj/cf9xj/cf9x/3GP9x/3H/cY/3H/cY/3E9M9OzzCz/cf9xj/cf9xj/cf9x/3GP9x/3H/cY/3H/cY/3H/cf9xj/cf9AVmwbmf9x/3H/cY/3H/cY/3H/cf9xj/cf9x/3GP9x/3GP9x/3H/cY/3EjK2tKzUlLcf9x/3GP9x/3H/cY/3H/cY/3H/cf9xj/cf9xj/cf9x/3GP9x/zsTeLXsh3H/cY/3H/cY/3H/cf9xj/cf9x/3GP9x/3GP9x/3H/cY/3H/cY/3H/Nmeju5hc/3H/cf9xj/cf9x/3GP9x/3GP9x/3H/cY/3H/cY/3H/cf9xj/cUZ6PJhccf9xj/cf9x/3GP9x/3H/cY/3H/cY/3H/cf9xj/cf9xj/cf9x/3GD3Z1rImKXH/cY/3H/cY/3H/cf9xj/cf9xj/cf9x/3GP9x/3H/cY/3H/cY/zfMEroz7f9x/3GP9x/3GP9x/3H/cY/3H/cf9xj/cf9xj/cf9x/3GP9x/3GP9x/3H/cY/3H/cf9xj/cf9xj/cf9x/3GP9x/3H/cY/3H/cY/3H/cf9xj/cf9xj/cf9x/3GP9x/3H/cY/3H/cY/3H/cf9xj/cf9x/3GP9x/3GP82Z6O6mFxxj/cf9x/3GP9x/3GP9x/3H/cY/3H/cf9xj/cf9xj/cf9x/3GP9x/3FLPRxMLnH/cY/3H/cf9xj/cf9xj/cf9x/3GP9x/3H/cY/3H/cY/3H/cf9xj/cf9IePyIcHGP9x/3H/cY/3H/cf9xj/cf9xj/cf9x/3GP9x/3GP9x/3H/cYXZ7SYXH/cY/3H/cY/3H/cf9xj/cf9x/3GP9x/3GP9x/3H/cY/3H/cSElkxr9ps6P9x/3GP9x/3H/cY/3H/cf9xj/cf9xj/cf9x/3GP9x/3H/cY/3H/cUAOvAAk/3H/cY/3H/cf9xj/cf9xj/cf9x/3GP9x/3H/cY/3H/cY/3H/cf9xgicCI66P3cj/cf9x/3GP9x/3GP9x/3H/cY/3H/cY/3H/cf9xj/cf9x/3GEXArKP1cf9x/3GP9x/3GP9x/3H/cY/3H/cY/3H/cf9xj/cf9x/3GP9xJtkpapJtaXH/cY/3H/cY/3H/cf9xj/cf9x/3GP9x/3GP9x/3H/cY/3H/cY/3H/cf9xj/cf9x/3GP9x/yYFOFq/rHr/cf9xj/cf9x/3GP9x/3H/cY/3H/cY/3H/cf9xj/cf9xj/cf9x/3GP9x/3H/cY/3H/Jkb6yquQU3GP9x/3H/cY/3H/cY/3H/cf9xj/cf9xj/cf9x/3GP9x/3H/cY/3H/cY/3H/cf9xj/cf9x/3GP9x/3GP9x/3H/cY/3H/cY/zL0Zr4LmXH/cY/3H/cf9xj/cf9x/3GP9x/3GP9x/3H/cY/3H/cY/3H/cf9xj/cf9x/3GCpxt1po5Ir/cf9xj/cf9x/3GP9x/3GP9x/3H/cY/3H/cf9xj/cf9xj/cf9x/zJeU7+hrP9xj/cf9x/3GP9x/3GP9x/3H/cY/3H/cf9xj/cf9xj/cf9x/3EsUS4qSu0d/3GP9x/3H/cY/3H/cY/3H/cf9xj/cf9x/3GP9x/3GP9x/3H/cUs73FxC/3GP9x/3GP9x/3H/cY/3H/cf9xj/cf9xj/cf9x/3GP9x/3GP8vyJNKI3bLj/cf9x/3GP9x/3GP9x/3H/cY/3H/cf9xj/cf9xj/cf9x/3EtEZXqLuahcY/3H/cf9xj/cf9x/3GP9x/3GP9x/3H/cY/3H/cf9xj/cf9xgyrLa9U0lx/3H/cY/3H/cY/3H/cf9xj/cf9x/3GP9x/3GP9x/3H/cY/3H/LZtfSkZKC/9x/3GP9x/3GP9x/3H/cY/3H/cf9xj/cf9xj/cf9x/3GP9x/3FDGUzea4/3H/cf9xj/cf9xj/cf9x/3GP9x/3H/cY/3H/cY/3H/cf9xhBt1zkinH/cY/3H/cf9xj/cf9xj/cf9x/3GP9x/3H/cY/3H/cY/3H/cS8cCyoOP01x/3GP9x/3GP9x/3H/cY/3H/cY/3H/cf9xj/cf9x/3GP9x/3GD7sY7ETnHGP9x/3GP9x/3H/cY/3H/cY/3H/cf9xj/cf9x/3GP9x/3GP9x/3H/cY/3H/cf9xj/cf9xj/cf9x/3GP9x/3GP9x/3H/cY/3H/cf9xj/cf9xj/cf9x/zQEdL37i/9xj/cf9x/3GP9x/3GP9x/3H/cY/3H/cf9xj/cf9xj/cf9x/yG6SRoFW27/cf9x/3GP9x/3GP9x/3H/cY/3H/cf9xj/cf9xj/cf9x/3GP9BDrwAJP9xj/cf9xj/cf9x/3GP9x/3H/cY/3H/cY/3H/cf9xj/cf9x/3GP9x/3GP9x/3H/cY/3H/cY/3H/cf9xj/cf9x/3GP9x/3GP9x/3H/cY/3H/cTBQorC/Xf9x/3GP9x/3GP9x/3H/cY/3H/cY/3H/cf9xj/cf9x/3GP9x/3E2YeW6nhr/cY/3H/cf9xj/cf9xj/cf9x/3GP9x/3GP9x/3H/cY/3H/cf9xj/cf9xj/cf9x/3GP9x/3H/cY/3H/cY/3H/cf9xj/cf9xj/cf9x/3GP9x/3H/cYN785uUDG/3H/cY/3H/cY/3H/cf9xj/cf9xj/cf9x/3GP9x/3H/cY/3H/cRoAbBGV/5Pucf9x/3GP9x/3H/cY/3H/cY/3H/cf9xj/cf9x/3GP9x/3GP9x/zhh5bieGnH/cY/3H/cf9xj/cf9x/3GP9x/3GP9x/3H/cY/3H/cf9xj/cf86LMK30z2P9x/3H/cY/3H/cY/3H/cf9xj/cf9x/3GP9x/3GP9x/3H/cY/3EjXr/a2hQCj/cf9x/3GP9x/3H/cY/3H/cY/3H/cf9xj/cf9x/3GP9x/3GP9x/3H/cYPSp5s9WGj/cf9xj/cf9x/3GP9x/3H/cY/3H/cY/3H/cf9xj/cf9xj/cf9x/yO0ixrUt05x/3H/cY/3H/cY/3H/cf9xj/cf9x/3GP9x/3GP9x/3H/cY/3H/cf9xj/cf9xj/cf9x/3GP9JIpx91nH/cf9xj/cf9xj/cf9x/3GP9x/3H/cY/3H/cY/3H/cf9xj/cf9xj/cf9x/3GP9xJgyVeq82qP9x/3GP9x/3H/cY/3H/cY/3H/cf9xj/cf9xj/cf9x/3GP9x/3H/L2fRuhmC5HH/cY/3H/cY/3H/cf9xj/cf9xj/cf9x/3GP9x/3H/cY/3H/cY/3EsqoGKRVfn/3GP9x/3GP9x/3H/cY/3H/cf9xj/cf9xj/cf9x/3GP9x/3H/cY/3H/cY/3H/cf9xj/cf9xj/cf9x/3GP9x/3H/cY/3H/cY/3H/cf9xj/cf9x/yHUFUryvqtxj/cf9xj/cf9x/3GP9x/3H/cY/3H/cY/3H/cf9xj/cf9x/3GCORf6rG6AVx/3H/cY/3H/cY/3H/cf9xj/cf9x/3GP9x/3GP9x/3H/cY/3H/cY/3H/cf9xj/cf9x/3GP9x/3GP9x/3H/cY/3H/cf9xj/cTXOUbsxrv9xj/cf9xj/cf9x/3GP9x/3H/cY/3H/cY/3H/cf9xj/cf9xj/cSJuGxrZHk5x/3GP9x/3GP9x/3H/cY/3H/cY/3H/cf9xj/cf9x/3GP9x/3GP8hzxUaBA6u/3GP9x/3GP9x/3H/cY/3H/cf9xj/cf9xj/cf9x/3GP9x/3H/cY/yxS10pa0ouP9x/3GP9x/3H/cY/3H/cf9xj/cf9xj/cf9x/3GP9x/3H/cY/3E9fpqzgWX/cY/3H/cf9xj/cf9xj/cf9x/3GP9x/3GP9x/3H/cY/3H/cf9xg5LMK20z1x/3GP9x/3H/cY/3H/cf9xj/cf9xj/cf9x/3GP9x/3GP9x/3H/cY/3H/cf9xj/cf9xj/cf9x/zl0criLjf9x/3H/cY/3H/cf9xj/cf9xj/cf9x/3GP9x/3GP9x/3H/cY/3H/cf9xj/cf8v/xQ6IA68j/cf9xj/cf9x/3GP9x/3GP9x/3H/cY/3H/cf9xj/cf9xj/cf85Aiu4/dT/cf9x/3GP9x/3H/cY/3H/cY/3H/cf9xj/cf9xj/cf9x/3GP9x/y9QdBoa+L5x/3H/cY/3H/cf9xj/cf9xj/cf9x/3GP9x/3GP9x/3H/cY/3H/cf9xj/cf9xj/cf9x/3GDVHPrq4wXH/cf9xj/cf9xj/cf9x/3GP9x/3GP9x/3H/cY/3H/cf9xj/cf82onq7XYX/cf9xj/cf9x/3GP9x/3GP9x/3H/cY/3H/cf9xj/cf9xj/cf9x/3GP9x/3GP9x/3H/cTggUbffrnGP9x/3GP9x/3H/cY/3H/cY/3H/cf9xj/cf9x/3GP9x/3GP9xP3jcsIcjcY/3H/cf9xj/cf9x/3GP9x/3GP9x/3H/cY/3H/cf9xj/cf9xj/cf9xSz0cTC5x/3GP9x/3H/cY/3H/cf9xj/cf9xj/cf9x/3GP9x/3H/cY/3H/PjdSssitcf9xj/cf9xj/cf9x/3GP9x/3GP9x/3H/cY/3H/cf9xj/cf9xj/cf9x/3GP9x/3H/cY/3H/cY/3H/cf9xj/cf9xj/cf9x/3GP9x/3H/cY/3H/cY/3H/cf9xj/cf9x/3GP9x/3GP9x/3H/cY/3H/J77HWqQTiv9x/3H/cY/3H/cY/3H/cf9xj/cf9x/3GP9x/3GP9x/3H/cY/3H/IgVCWu+r2nH/cY/3H/cf9xj/cf9xj/cf9x/3GP9x/3GP9x/3H/cY/3H/cf8rljE6Zpzs/3H/cf9xj/cf9xj/cf9x/3GP9x/3GP9x/3H/cY/3H/cf9xj/cf8p18U6goOs/3GP9x/3GP9x/3H/cY/3H/cf9xj/cf9xj/cf9x/3GP9x/3GP9xJM51OrMYrHH/cY/3H/cY/3H/cf9xj/cf9x/3GP9x/3GP9x/3H/cY/3H/cf9xJyELGp3vTv9x/3H/cY/3H/cY/3H/cf9xj/cf9x/3GP9x/3GP9x/3H/cY/3H/KwR0Sm+4u4/3H/cf9xj/cf9x/3GP9x/3GP9x/3H/cY/3H/cf9xj/cf9xj/cScBlSqf5q3/cf9x/3GP9x/3H/cY/3H/cY/3H/cf9xj/cf9x/3GP9x/3GP9x/yM/xZrcA6Zxj/cf9x/3GP9x/3H/cY/3H/cY/3H/cf9xj/cf9xj/cf9x/3GP8zBrO++UyP9x/3H/cY/3H/cY/3H/cf9xj/cf9xj/cf9x/3GP9x/3H/cY/3EmDtR6nxK4cf9xj/cf9x/3GP9x/3H/cY/3H/cY/3H/cf9xj/cf9xj/cf9x/3EgKIwqDnc9/3H/cf9xj/cf9xj/cf9x/3GP9x/3H/cY/3H/cY/3H/cf9xj/cf9xO8rItDU3cY/3H/cf9xj/cf9xj/cf9x/3GP9x/3H/cY/3H/cY/3H/cf9xj/cSKI5krXcZtx/3GP9x/3H/cY/3H/cY/3H/cf9xj/cf9xj/cf9x/3GP9x/3H/cSXEXWqzuin/cY/3H/cY/3H/cf9xj/cf9xj/cf9x/3GP9x/3H/cY/3H/cY/3E/6iSwFdtx/3GP9x/3H/cY/3H/cf9xj/cf9xj/cf9x/3GP9x/3H/cY/3H/cY/3H/cf9xj/cf9xj/cSgxwjp849xxj/cf9xj/cf9x/3GP9x/3H/cY/3H/cY/3H/cf9xj/cf9x/3EiulNa5FrKj/cf9xj/cf9x/3GP9x/3H/cY/3H/cY/3H/cf9xj/cf9x/3GEMZTN5r/3H/cY/3H/cY/3H/cf9xj/cf9x/3GP9x/3GP9x/3H/cY/3H/cf8vtpwqJJY9/3H/cY/3H/cf9xj/cf9x/3GP9x/3GP9x/3H/cY/3H/cY/3H/cf8Tknthnm2Env9xj/cf9x/3GP9x/3GP9x/3H/cY/3H/cY/3H/cf9xj/cf9x/3GP9x/3GP8raHGaWXjmcf9x/3GP9x/3H/cY/3H/cY/3H/cf9xj/cf9xj/cf9x/3GP9x/3H/cY/3H/cY/3EnvGQqlDm9/3GP9x/3GP9x/3H/cY/3H/cf9xj/cf9xj/cf9x/3GP9x/3GP9x/3H/cY/3H/cf9xj/cf9xj/cf9x/3GP9x/3H/cY/3H/cY/3H/cf9xj/cf9xj/cf9x/3GP9x/3H/cY/3H/cY/3H/RRlMvmtx/3GP9x/3GP9x/3H/cY/3H/cY/3H/cf9xj/cf9x/3GP9x/3GP9x/yt4CzpYf0xx/3H/cY/3H/cY/3H/cf9xj/cf9x/3GP9x/3GP9x/3H/cY/3H/cYPe6isxFdj/cf9x/3GP9x/3H/cY/3H/cY/3H/cf9xj/cf9x/3GP9x/3GP9x/zO1Eb1K7nGP9x/3GP9x/3H/cY/3H/cf9xj/cf9xj/cf9x/3GP9x/3GP9x/y0gmapN9mWP9x/3H/cY/3H/cY/3H/cf9xj/cf9xj/cf9x/3GP9x/3H/cY/3EdRilxkrnWjnGP9x/3H/cY/3H/cY/3H/cf9xj/cf9xj/cf9x/3GP9x/3H/cY/3EuUKKKKvXXj/cf9x/3GP9x/3GP9x/3H/cY/3H/cf9xj/cf9xj/cf9x/3GP9x/3GP9x/3H/cY/3H/cf9xj/cf9xJqhCSpV723GP9x/3GP9x/3H/cY/3H/cY/3H/cf9xj/cf9x/3GP9x/3GP9x/3H/cY/3H/cf9xIHytKvg1LXH/cY/3H/cf9xj/cf9xj/cf9x/3GP9x/3H/cY/3H/cY/3H/cf9xJFjDerpzyHGP9x/3H/cY/3H/cY/3H/cf9xj/cf9x/3GP9x/3GP9x/3H/cY/yQUUFrOuvpxj/cf9x/3GP9x/3GP9x/3H/cY/3H/cf9xj/cf9xj/cf9x/3E0vQS7Qvtxj/cf9x/3GP9x/3H/cY/3H/cY/3H/cf9xj/cf9xj/cf9x/3EsLNw6PTI8cY/3H/cf9xj/cf9xj/cf9x/3GP9x/3GP9x/3H/cY/3H/cf9xj/cf8lNKEazLXu/3H/cY/3H/cY/3H/cf9xj/cf9xj/cf9x/3GP9x/3H/cY/3H/cY/z/AjLE/c3H/cY/3H/cY/3H/cf9xj/cf9x/3GP9x/3GP9x/3H/cY/3H/cf9xg4adi4lif/cf9xj/cf9xj/cf9x/3GP9x/3H/cY/3H/cY/3H/cf9xj/cf9x/znIk7c3bHH/cY/3H/cf9xj/cf9x/3GP9x/3GP9x/3H/cY/3H/cf9xj/cf9xKKMaKoXOXf9x/3H/cY/3H/cY/3H/cf9xj/cf9xj/cf9x/3GP9x/3H/cY/3H/cTjEFbg76v9x/3GP9x/3GP9x/3H/cY/3H/cf9xj/cf9xj/cf9x/3GP9x/3GP819pu8CWSP9x/3H/cY/3H/cY/3H/cf9xj/cf9x/3GP9x/3GP9x/3H/cY/3EwDHGwBI6P9x/3H/cY/3H/cY/3H/cf9xj/cf9xj/cf9x/3GP9x/3H/cY/3H/cY/3H/cf9xj/cf9x/3GP9x/3GP9x/3H/cY/3H/Nptfu2Sg/3H/cf9xj/cf9x/3GP9x/3GP9x/3H/cY/3H/cY/3H/cf9xj/cf9O5HwhuHH/cf9xj/cf9x/3GP9x/3GP9x/3H/cY/3H/cY/3H/cf9xj/cf9x/3GP9x/3GP9x/3H/cY/3H/cf9xj/cf9xj/cf9xOCBRt9+ucY/3H/cf9xj/cf9x/3GP9x/3GP9x/3H/cY/3H/cY/3H/cf9xj/KCB1Oo34rHH/cY/3H/cf9xj/cf9x/3GP9x/3GP9x/3H/cY/3H/cf9xj/cf9xj/NhOCu+x9/3GP9x/3H/cY/3H/cY/3H/cf9xj/cf9x/3GP9x/3GP9x/3H/cYQxlM3mv/cf9xj/cf9x/3GP9x/3GP9x/3H/cY/3H/cf9xj/cf9xj/cf9x/y/w3UoQ8itx/3H/cY/3H/cY/3H/cf9xj/cf9x/3GP9x/3GP9x/3H/cY/3H/cf8i8Aw64P88cf9xj/cf9x/3GP9x/3GP9x/3H/cY/3H/cf9xj/cf9xj/cf9x/3GP9x/3H/cY/3H/cY/3H/cf8sFntaXphK/3GP9x/3H/cY/3H/cf9xj/cf9xj/cf9x/3GP9x/3H/cY/3H/cY/yNXACrqj/3/cf9xj/cf9x/3GP9x/3GP9x/3H/cY/3H/cf9xj/cf9xj/cf9x/3EgmtMq9lLNcY/3H/cf9xj/cf9xj/cf9x/3GP9x/3GP9x/3H/cY/3H/cf9xj/cTkqg7fVfP9xj/cf9xj/cf9x/3GP9x/3GP9x/3H/cY/3H/cf9xj/cf9xj/cf9x/3GP9x/3H/cY/3H/cY/3H/cf9xj/cf9xj/cf9x/3GP8XovoRml0F7v9xj/cf9x/3GP9x/3H/cY/3H/cY/3H/cf9xj/cf9xj/cf9x/3GP8qe98aeEIOj/cf9x/3GP9x/3H/cY/3H/cY/3H/cf9xj/cf9xj/cf9x/3GP9x/3H/cYISXluv2hpP9x/3GP9x/3H/cY/3H/cY/3H/cf9xj/cf9x/3GP9x/3GP9x/3H/cT+WA7Fp/I/3H/cf9xj/cf9x/3GP9x/3GP9x/3H/cY/3H/cf9xj/cf9xj/cf9xKWLXynnSg4/3H/cY/3H/cf9xj/cf9x/3GP9x/3GP9x/3H/cY/3H/cf9xj/cf9xj/cf9x/3GP9x/3GP8x74qwIHX/cf9x/3GP9x/3GP9x/3H/cY/3H/cf9xj/cf9xj/cf9x/3GP9x/3E2tQe5Svhxj/cf9x/3GP9x/3GP9x/3H/cY/3H/cf9xj/cf9xj/cf9x/3GP9x/3E7ysi0NTdxj/cf9x/3GP9x/3GP9x/3H/cY/3H/cf9xj/cf9xj/cf9x/3GP9x/3GDnAlrY/aXGP9x/3H/cY/3H/cf9xj/cf9xj/cf9x/3GP9x/3GP9x/3H/cY/3EqsigqZN19/3H/cY/3H/cf9xj/cf9x/3GP9x/3GP9x/3H/cY/3H/cY/3H/cf9xhFwKyj9XH/cf9xj/cf9x/3GP9x/3GP9x/3H/cY/3H/cY/3H/cf9xj/cf9x/zsqg7bVfP9x/3H/cY/3H/cY/3H/cf9xj/cf9xj/cf9x/3GP9x/3H/cY/3H/cY/3H/cf9xj/cf9x/3GP9x/3GP9x/3H/cY/3H/cY/3H/cf9xj/cf9x/x6HmUGTeGa+j/cf9x/3GP9x/3GP9x/3H/cY/3H/cf9xj/cf9xj/cf9x/3GP9xQA68/xRxj/cf9xj/cf9x/3GP9x/3H/cY/3H/cY/3H/cf9xj/cf9x/3GP9xIKH+GvXgHnH/cY/3H/cY/3H/cf9xj/cf9xj/cf9x/3GP9x/3H/cY/3H/cY/3FHIpyd1v9x/3GP9x/3H/cY/3H/cY/3H/cf9xj/cf9x/3GP9x/3GP9x/3H/cY/3H/cf9xj/cf9xj/cf9x/3GP9x/3GP9x/3H/cY/3H/cf9xj/cf9xj/cf9x/ybzGcqgzmNxj/cf9x/3GP9x/3H/cY/3H/cY/3H/cf9xj/cf9x/3GP9x/3GP9xMbURv0ru/3GP9x/3GP9x/3H/cY/3H/cf9xj/cf9xj/cf9x/3GP9x/3GP9x/3El+91asEIq/3H/cf9xj/cf9x/3GP9x/3GP9x/3H/cY/3H/cf9xj/cf9xj/cf9x/3GP8mCyTKr02zcf9xj/cf9x/3GP9x/3GP9x/3H/cY/3H/cf9xj/cf9xj/cf9x/3GP8+4jGzHc7/cf9x/3GP9x/3H/cY/3H/cY/3H/cf9xj/cf9x/3GP9x/3GP9x/3H/HR9qEZTgle7/cY/3H/cY/3H/cf9xj/cf9x/3GP9x/3GP9x/3H/cY/3H/cf9xj/cThyM7eNzHGP9x/3GP9x/3H/cY/3H/cf9xj/cf9xj/cf9x/3GP9x/3H/cY/3EpoCEadf3uj/cf9x/3GP9x/3GP9x/3H/cY/3H/cf9xj/cf9xj/cf9x/3GP9x/3Ei9JR60La4cY/3H/cf9xj/cf9xj/cf9x/3GP9x/3GP9x/3H/cY/3H/cf9xj/cf9xj/cf9x/3GP9x/3H/cY/3H/cY/3H/cf9xj/cf9xj/cf9x/3GP9x/3H/cY/3H/cY/3H/cf9xj/cf9x/3GP9x/3GP9x/3H/JAPuGs/BHnGP9x/3H/cY/3H/cY/3H/cf9xj/cf9x/3GP9x/3GP9x/3H/cY/3H/cS/kijoRt1z/cf9x/3GP9x/3GP9x/3H/cY/3H/cf9xj/cf9xj/cf9x/3GP9x/3EkYMb6yfOQ/3GP9x/3H/cY/3H/cY/3H/cf9xj/cf9xj/cf9x/3GP9x/3H/cY/3EmA9Qqr8K9j/cf9xj/cf9x/3GP9x/3H/cY/3H/cY/3H/cf9xj/cf9xj/cf9x/3EytRG9Su5x/3H/cY/3H/cY/3H/cf9xj/cf9xj/cf9x/3GP9x/3H/cY/3H/cY/3H/cf9xj/cf9x/3GP9x/3GP9x/3H/cY/3H/cY/3H/cf9xj/cf9x/3GP9x/3GP9x/3H/cY/3H/cTKstr5TSf9x/3H/cY/3H/cf9xj/cf9xj/cf9x/3GP9x/3H/cY/3H/cY/3H/cf8rQhA6a978j/cf9x/3GP9x/3GP9x/3H/cY/3H/cf9xj/cf9xj/cf9x/3GP9x/yMlkxrdps5xj/cf9x/3GP9x/3GP9x/3H/cY/3H/cY/3H/cf9xj/cf9x/3GP9x/3GP9x/3H/cSID7hrvwR6P9x/3H/cY/3H/cf9xj/cf9xj/cf9x/3GP9x/3GP9x/3H/cY/3H/cf9xj/cf9xj/cf9x/3GP9x/3H/cY/3H/cY/3H/cf9xj/cf9xj/cf9x/3GP9x/3H/cY/3H/cY/3H/cf9xj/cf9x/3GP9xIHgvKgl9DY/3H/cY/3H/cf9xj/cf9x/3GP9x/3GP9x/3H/cY/3H/cY/3H/cf8tp44qNYcdcf9xj/cf9x/3GP9x/3GP9x/3H/cY/3H/cY/3H/cf9xj/cf9x/3GCpDpRprxa7/cf9xj/cf9x/3GP9x/3H/cY/3H/cY/3H/cf9xj/cf9x/3GP9x/3GC2WJzo2nYyP9x/3H/cY/3H/cY/3H/cf9xj/cf9x/3GP9x/3GP9x/3H/cY/3H/cSbGeDqjmHz/cf9xj/cf9xj/cf9x/3GP9x/3H/cY/3H/cY/3H/cf9xj/cf9x/3Ew9qWwGVr/cf9xj/cf9x/3GP9x/3GP9x/3H/cY/3H/cf9xj/cf9xj/cf9x/3GEcinJ3W/3H/cf9xj/cf9xj/cf9x/3GP9x/3H/cY/3H/cY/3H/cf9xj/cf9x/xTRrDGcLlPOcf9xj/cf9xj/cf9x/3GP9x/3GP9x/3H/cY/3H/cf9xj/cf9xj/cf9x/3GP9x/3H/cY/3H/cY/3H/cf9xj/cf9xj/cf9x/3GP9x/3H/cY/3H/cY/3H/cf9xj/cf9x/3GP9x/3GP9x/3H/cY/3H/cY/3H/cf9xj/cf9x/3GP9x/3GP9x/3H/cY/3H/cf9xj/JvSuqrC1Ff9x/3GP9x/3H/cY/3H/cf9xj/cf9xj/cf9x/3GP9x/3H/cY/3H/cY/3H/cf9xj/cf9xj/cf9x/3GP9x/3H/cY/3H/cY/3H/cf9xj/cf9x/3EzbWG9kp7/cf9xj/cf9xj/cf9x/3GP9x/3H/cY/3H/cY/3H/cf9xj/cf9xj/cf9AVmwLmXGP9x/3GP9x/3H/cY/3H/cf9xj/cf9xj/cf9x/3GP9x/3GP9x/3H/cY/yY2H3qsnghxj/cf9x/3GP9x/3GP9x/3H/cY/3H/cf9xj/cf9xj/cf9x/3GP9x/zFJh7DGeI/3H/cY/3H/cf9xj/cf9x/3GP9x/3GP9x/3H/cY/3H/cY/3H/cf9Lg4xnx/9xj/cf9x/3GP9x/3H/cY/3H/cY/3H/cf9xj/cf9xj/cf9x/3GP9x/3H/cY/3H/cY/3H/cf9xj/cf9x/3GP9x/3GP9x/3H/J+Yw2qGc8v9xj/cf9xj/cf9x/3GP9x/3H/cY/3H/cY/3H/cf9xj/cf9x/3GDXOUbsxrv9x/3GP9x/3GP9x/3H/cY/3H/cf9xj/cf9xj/cf9x/3GP9x/3GP8hem4qCVkd/3GP9x/3H/cY/3H/cf9xj/cf9xj/cf9x/3GP9x/3GP9x/3H/cY/zD8Y7ATnHH/cf9xj/cf9x/3GP9x/3GP9x/3H/cY/3H/cY/3H/cf9xj/cf9x/3Eq0u+6YtEE/3H/cf9xj/cf9xj/cf9x/3GP9x/3GP9x/3H/cY/3H/cf9xj/cf9xj/PuIxsh3OcY/3H/cY/3H/cf9xj/cf9x/3GP9x/3GP9x/3H/cY/3H/cf9xj/cf8mNh96vJ4I/3H/cY/3H/cf9xj/cf9x/3GP9x/3GP9x/3H/cY/3H/cY/3H/cf9xMV5TvqGscY/3H/cf9xj/cf9x/3GP9x/3GP9x/3H/cY/3H/cY/3H/cf9xj/cf8lyhtqw15J/3H/cf9xj/cf9xj/cf9x/3GP9x/3H/cY/3H/cY/3H/cf9xj/cf9x/3GP8mrMBKtTP7/3H/cY/3H/cf9xj/cf9xj/cf9x/3GP9x/3GP9x/3H/cY/3H/cf9xgT13RxnSiLjv9x/3GP9x/3GP9x/3H/cY/3H/cf9xj/cf9xj/cf9x/3GP9x/3H/cY/3H/cY/3H/RRlMvmtxj/cf9x/3GP9x/3H/cY/3H/cY/3H/cf9xj/cf9x/3GP9x/3GP9x/ykpElp9btpxj/cf9xj/cf9x/3GP9x/3GP9x/3H/cY/3H/cf9xj/cf9xj/cf9x/zcTgrnsfXH/cf9xj/cf9x/3GP9x/3GP9x/3H/cY/3H/cY/3H/cf9xj/cf9x/3EerdZxkVIpjnGP9x/3GP9x/3H/cY/3H/cY/3H/cf9xj/cf9x/3GP9x/3GP9x/3H/cY/3H/cf9xj/cf9xj/cf9x/3GP9x/3GP9x/3H/cYJv9mmqAJlo/3H/cY/3H/cf9xj/cf9x/3GP9x/3GP9x/3H/cY/3H/cf9xj/cf9xQ2+syQVx/3H/cY/3H/cf9xj/cf9xj/cf9x/3GP9x/3H/cY/3H/cY/3H/cf9xj/KdzZGnIybnH/cf9xj/cf9x/3GP9x/3GP9x/3H/cY/3H/cf9xj/cf9xj/cf9x/3GP9x/3GP9x/3H/cY/zOu9b1RCnH/cY/3H/cf9xj/cf9x/3GP9x/3GP9x/3H/cY/3H/cY/3H/cf9xj/cf9x/3GP9x/3GP9x/3H/cY/3H/cf9xj/cf9xj/cf9x/3GP9x/3GP9x/3H/cY/3H/cf9xj/cf8oy7qKk0RXj/cf9x/3GP9x/3H/cY/3H/cY/3H/cf9xj/cf9x/3GP9x/3GP9x/3H/cSWERBqnu75x/3H/cY/3H/cf9xj/cf9xj/cf9x/3GP9x/3H/cY/3H/cY/3H/cf9xgqDIt6bzdI/3GP9x/3GP9x/3H/cY/3H/cf9xj/cf9xj/cf9x/3GP9x/3GP9x/3H/cY/3EzAjW9/cr/cf9xj/cf9x/3GP9x/3GP9x/3H/cY/3H/cf9xj/cf9xj/cf9x/3GP9x/ylraqqJSVX/cY/3H/cf9xj/cf9xj/cf9x/3GP9x/3H/cY/3H/cY/3H/cf9xj/cf9x/3GP9x/3GP9x/3H/cY/3H/cYK0l9SltoK/9x/3GP9x/3GP9x/3H/cY/3H/cf9xj/cf9xj/cf9x/3GP9x/3GP9xTkZsK5n/cY/3H/cY/3H/cf9xj/cf9x/3GP9x/3GP9x/3H/cY/3H/cY/3H/cf9xTpzMFjNx/3GP9x/3H/cY/3H/cY/3H/cf9xj/cf9xj/cf9x/3GP9x/3H/cY/3H/cSm2+Mp0kHP/cf9xj/cf9xj/cf9x/3GP9x/3H/cY/3H/cY/3H/cf9xj/cf9x/3GCKk3TrlsiyP9x/3H/cY/3H/cf9xj/cf9xj/cf9x/3GP9x/3GP9x/3H/cY/3H/cf9xJubtKqGRLf9x/3H/cY/3H/cf9xj/cf9xj/cf9x/3GP9x/3GP9x/3H/cY/3H/cf85yJO3N2xx/3H/cY/3H/cY/3H/cf9xj/cf9xj/cf9x/3GP9x/3H/cY/3H/cY/3EkfJM6uDbMcf9x/3GP9x/3GP9x/3H/cY/3H/cY/3H/cf9xj/cf9x/3GP9x/3GP9x/3H/cY/3H/IYSgugi19I/3H/cf9xj/cf9xj/cf9x/3GP9x/3GP9x/3H/cY/3H/cf9xj/cf9xj/cf9x/3GP9x/3H/cY/3H/cY/3H/cf9xj/cf9xPdsWsiTpcf9x/3GP9x/3GP9x/3H/cY/3H/cf9xj/cf9xj/cf9x/3GP9x/3GP9x/ytwInpo/dj/cY/3H/cf9xj/cf9xj/cf9x/3GP9x/3H/cY/3H/cY/3H/cf9xj/cf9xRyKcndb/cY/3H/cY/3H/cf9xj/cf9x/3GP9x/3GP9x/3H/cY/3H/cY/3H/cf9xKPJ56oDYYf9xj/cf9x/3GP9x/3H/cY/3H/cY/3H/cf9xj/cf9x/3GP9x/3GP9x/3Ev++faEEGC/3H/cf9xj/cf9xj/cf9x/3GP9x/3GP9x/3H/cY/3H/cf9xj/cf9xj/cTe/OblAxv9xj/cf9x/3GP9x/3GP9x/3H/cY/3H/cf9xj/cf9xj/cf9x/3GP9x/yhBcBqb6P7/cf9x/3GP9x/3H/cY/3H/cY/3H/cf9xj/cf9xj/cf9x/3GP9x/3H/cY/3H/cY/3H/cf9xj/cf9x/3GP9x/3GP9x/3H/cY/3H/cY/3H/cf9xj/IrG2OvTknI/3H/cf9xj/cf9x/3GP9x/3GP9x/3H/cY/3H/cY/3H/cf9xj/cf9x/3Ez5U68GrFx/3GP9x/3H/cY/3H/cf9xj/cf9xj/cf9x/3GP9x/3GP9x/3H/cY/3H/cf9xj/cf9xj/cRovapGV0JVucY/3H/cY/3H/cf9xj/cf9x/3GP9x/3GP9x/3H/cY/3H/cY/3H/cf89i3O0dIyP9x/3H/cY/3H/cf9xj/cf9xj/cf9x/3GP9x/3GP9x/3H/cY/3H/cR1XSAGTqLf+/3GP9x/3GP9x/3H/cY/3H/cf9xj/cf9xj/cf9x/3GP9x/3H/cY/3H/OizCt9M9j/cf9x/3GP9x/3GP9x/3H/cY/3H/cf9xj/cf9xj/cf9x/3GP9x/3H/cS9N4VobIer/cf9x/3GP9x/3H/cY/3H/cY/3H/cf9xj/cf9xj/cf9x/3GP9x/3H/cT4qebHVhnGP9x/3GP9x/3H/cY/3H/cY/3H/cf9xj/cf9x/3GP9x/3GP9x/3H/cSQEonrPtdj/cY/3H/cf9xj/cf9xj/cf9x/3GP9x/3H/cY/3H/cY/3H/cf9xj/cf9x/3GP9x/3GP9x/3H/cY/3H/cY/3H/cf9xj/cf9x/3GP9x/3GP9x/3H/cY/3H/cf9xj/cf9xgpHDlabjxqcf9xj/cf9x/3GP9x/3GP9x/3H/cY/3H/cf9xj/cf9xj/cf9x/3GP9xPS73stEIcf9x/3GP9x/3GP9x/3H/cY/3H/cf9xj/cf9xj/cf9x/3GP9x/3H/cY/3H/cY/3H/cf9xj/cf9xj/cf9x/3GP9x/3H/cY/3H/cS3P5iozAZ3/cf9xj/cf9x/3GP9x/3GP9x/3H/cY/3H/cf9xj/cf9xj/cf9x/3GP9x/3GP9x/3H/cY/3H/cf9xj/cf9xj/cf9x/3GP9x/yMizirt0x3/cf9x/3GP9x/3H/cY/3H/cY/3H/cf9xj/cf9x/3GP9x/3GP9x/3H/cY/yAuSioOG11x/3H/cY/3H/cY/3H/cf9xj/cf9x/3GP9x/3GP9x/3H/cY/3H/cf9xgxCPK/9w2P9x/3H/cY/3H/cY/3H/cf9xj/cf9x/3GP9x/3GP9x/3H/cY/3H/cf9xj/cf9xj/cf9x/3GP9x/3GP9x/3H/cY/3H/cf9xj/cf9xj/cf9x/3FOnMwWM3H/cY/3H/cY/3H/cf9xj/cf9x/3GP9x/3GP9x/3H/cY/3H/cf9xj/cf9xj/cf9x/3GP9x/3GP8gAQy6AP80cf9xj/cf9x/3GP9x/3H/cY/3H/cY/3H/cf9xj/cf9x/3GP9x/3GP9x/3H/cSzw8Yow8Odx/3GP9x/3H/cY/3H/cY/3H/cf9xj/cf9xj/cf9x/3GP9x/3H/cY/3H/cY/3H/cf9xj/cf9x/3GP9xK/uvKkBFDXH/cY/3H/cf9xj/cf9xj/cf9x/3GP9x/3GP9x/3H/cY/3H/cf9xj/cf8x74qwIHX/cY/3H/cf9xj/cf9xj/cf9x/3GP9x/3H/cY/3H/cY/3H/cf9xj/cf9xRnj8qHCP9x/3H/cY/3H/cf9xj/cf9xj/cf9x/3GP9x/3GP9x/3H/cY/3H/cf9xNmMluZzacY/3H/cf9xj/cf9xj/cf9x/3GP9x/3H/cY/3H/cY/3H/cf9xj/cf9xggaJWKCnan/3GP9x/3GP9x/3H/cY/3H/cf9xj/cf9xj/cf9x/3GP9x/3H/cY/3H/cYL9KxmhLU5v9xj/cf9xj/cf9x/3GP9x/3H/cY/3H/cY/3H/cf9xj/cf9x/3GP9x/znIk7c3bHH/cf9xj/cf9x/3GP9x/3GP9x/3H/cY/3H/cf9xj/cf9xj/cf9x/3GP8rOCBabH36/3H/cY/3H/cf9xj/cf9xj/cf9x/3GP9x/3H/cY/3H/cY/3H/cf9xj/RsCss/X/cf9xj/cf9xj/cf9x/3GP9x/3H/cY/3H/cY/3H/cf9xj/cf9xj/cf8nL99KrQIL/3GP9x/3H/cY/3H/cY/3H/cf9xj/cf9x/3GP9x/3GP9x/3H/cY/3H/cTfIk7k3bP9x/3GP9x/3H/cY/3H/cf9xj/cf9xj/cf9x/3GP9x/3GP9x/3H/cY/3H/JpjcyrZyM/9x/3H/cY/3H/cf9xj/cf9xj/cf9x/3GP9x/3H/cY/3H/cY/3H/cf9xgpmu2adlEmj/cf9xj/cf9x/3GP9x/3H/cY/3H/cY/3H/cf9xj/cf9xj/cf9x/3GP9MPRxMLnGP9x/3GP9x/3H/cY/3H/cf9xj/cf9xj/cf9x/3GP9x/3GP9x/3H/cTNUF72r6I/3H/cY/3H/cf9xj/cf9xj/cf9x/3GP9x/3H/cY/3H/cY/3H/cf9xgvITnKHexj/3H/cY/3H/cf9xj/cf9xj/cf9x/3GP9x/3H/cY/3H/cY/3H/cf9xj/cf8n4xlKoc5r/3GP9x/3GP9x/3H/cY/3H/cY/3H/cf9xj/cf9x/3GP9x/3GP9x/3H/cYRyKcndb/cf9x/3GP9x/3GP9x/3H/cY/3H/cf9xj/cf9xj/cf9x/3GP9x/3H/cYGI1NAZhysv7/cf9xj/cf9x/3GP9x/3GP9x/3H/cY/3H/cf9xj/cf9xj/cf9x/3GP8XgLzxmX9DDnH/cf9xj/cf9xj/cf9x/3GP9x/3H/cY/3H/cY/3H/cf9xj/cf9xj/cf9x/zvVYrYqnY/3H/cf9xj/cf9x/3GP9x/3GP9x/3H/cY/3H/cf9xj/cf9xj/cf9x/3GCyX0FpGgvqP9x/3GP9x/3H/cY/3H/cf9xj/cf9xj/cf9x/3GP9x/3GP9x/3H/cY/3H/Ln1Xyjgqg/9xj/cf9x/3GP9x/3GP9x/3H/cY/3H/cf9xj/cf9xj/cf9x/3GP9x/3E7j/G0cA5xj/cf9x/3GP9x/3GP9x/3H/cY/3H/cf9xj/cf9xj/cf9x/3GP9x/3H/K6p3SmVYi/9xj/cf9x/3GP9x/3GP9x/3H/cY/3H/cf9xj/cf9xj/cf9x/3GP9x/3EisySq5M21/3H/cf9xj/cf9xj/cf9x/3GP9x/3H/cY/3H/cY/3H/cf9xj/cf9xj/cf82Dqa68Vlx/3GP9x/3H/cY/3H/cY/3H/cf9xj/cf9xj/cf9x/3GP9x/3H/cY/3H/cTYI6Lr3F/9x/3H/cY/3H/cY/3H/cf9xj/cf9xj/cf9x/3GP9x/3H/cY/3H/cY/3E/lgOxafz/cf9x/3GP9x/3GP9x/3H/cY/3H/cY/3H/cf9xj/cf9x/3GP9x/3GP9xGWuYEZeUZ+7/cf9x/3GP9x/3GP9x/3H/cY/3H/cf9xj/cf9xj/cf9x/3GP9x/3H/cYJ/nMyoBjM3H/cY/3H/cf9xj/cf9xj/cf9x/3GP9x/3GP9x/3H/cY/3H/cf9xj/cf81vQS8Qvv/cf9xj/cf9xj/cf9x/3GP9x/3H/cY/3H/cY/3H/cf9xj/cf9x/3GP9x/3GP9x/3H/cY/3H/cY/3H/cf9xj/cf9x/3GP9x/3FPRmwLmXH/cf9xj/cf9xj/cf9x/3GP9x/3GP9x/3H/cY/3H/cf9xj/cf9xj/cf9x/yCnvBoGhD5x/3GP9x/3GP9x/3H/cY/3H/cY/3H/cf9xj/cf9x/3GP9x/3GP9x/3H/cTIGs775TP9xj/cf9xj/cf9x/3GP9x/3H/cY/3H/cY/3H/cf9xj/cf9x/3GP9x/3Em0qcaktWOcf9xj/cf9x/3GP9x/3GP9x/3H/cY/3H/cf9xj/cf9xj/cf9x/3GP9x/3FGePyocI/3H/cf9xj/cf9x/3GP9x/3GP9x/3H/cY/3H/cY/3H/cf9xj/cf9x/3EWMuIhmc0d3nH/cY/3H/cY/3H/cf9xj/cf9x/3GP9x/3GP9x/3H/cY/3H/cY/3H/cf9xK7DoKkTxfXGP9x/3H/cY/3H/cY/3H/cf9xj/cf9xj/cf9x/3GP9x/3H/cY/3H/cYSYOMd8f/cY/3H/cY/3H/cf9xj/cf9xj/cf9x/3GP9x/3H/cY/3H/cY/3H/cf9xgvKz1aHUwq/3GP9x/3GP9x/3H/cY/3H/cf9xj/cf9xj/cf9x/3GP9x/3GP9x/3H/cY/3H/cf9xj/cf88eia0hdlx/3H/cY/3H/cY/3H/cf9xj/cf9xj/cf9x/3GP9x/3H/cY/3H/cY/3H/cf9xj/cf9x/3GP9x/3GP9x/3H/cY/3H/cY/3H/cf9xj/cf9x/xJnpOGemFsecf9xj/cf9x/3GP9x/3GP9x/3H/cY/3H/cf9xj/cf9xj/cf9x/3GP9x/3GP9xTZzMNjOP9x/3H/cY/3H/cf9xj/cf9xj/cf9x/3GP9x/3GP9x/3H/cY/3H/cf9xj/cf8gY3dqCsiJcY/3H/cY/3H/cf9xj/cf9xj/cf9x/3GP9x/3H/cY/3H/cY/3H/cf9xj/OMrSuDUtcf9xj/cf9xj/cf9x/3GP9x/3GP9x/3H/cY/3H/cf9xj/cf9xj/cf9x/3EoaEMqiXvN/3H/cY/3H/cf9xj/cf9x/3GP9x/3GP9x/3H/cY/3H/cf9xj/cf9xj/cf8ZPfyhmMIDXv9x/3H/cY/3H/cY/3H/cf9xj/cf9x/3GP9x/3GP9x/3H/cY/3H/cY/3H/LR6Cmj4X1nH/cY/3H/cf9xj/cf9xj/cf9x/3GP9x/3GP9x/3H/cY/3H/cf9xj/cf9xN8iTuTds/3H/cY/3H/cf9xj/cf9xj/cf9x/3GP9x/3H/cY/3H/cY/3H/cf9xj/cf8tUOrqSvFR/3H/cY/3H/cf9xj/cf9x/3GP9x/3GP9x/3H/cY/3H/cf9xj/cf9xj/cf9MPRxcLv9x/3GP9x/3H/cY/3H/cf9xj/cf9xj/cf9x/3GP9x/3H/cY/3H/cY/3E8N1K0yK3/cf9xj/cf9x/3GP9x/3GP9x/3H/cY/3H/cf9xj/cf9xj/cf9x/3GP9x/y3WJlpCnZr/cf9xj/cf9xj/cf9x/3GP9x/3H/cY/3H/cY/3H/cf9xj/cf9x/3GP9x/3GP9x/3H/cY/3H/cY/yJChsr715P/cY/3H/cY/3H/cf9xj/cf9xj/cf9x/3GP9x/3H/cY/3H/cY/3H/cf9xgkhoMat5fOcf9x/3GP9x/3H/cY/3H/cY/3H/cf9xj/cf9xj/cf9x/3GP9x/3H/cY/3H/cY/3H/cf9xj/cf9x/3GP9x/3GP9x/3H/cY/3H/cY/3H/cf9xj/cf9x/3GCClq4r1pUdxj/cf9xj/cf9x/3GP9x/3H/cY/3H/cY/3H/cf9xj/cf9xj/cf9x/3GP9x/3H/cY/3H/cY/3H/cf9xgwXlOwsayP9x/3H/cY/3H/cY/3H/cf9xj/cf9x/3GP9x/3GP9x/3H/cY/3H/cf9xj/cf9xj/cf9x/3GP9x/3GP9x/3H/cY/3H/cf9xj/cf9xj/cf9x/3GP9x/3H/cY/3H/cY/3H/cf9xg61WK1Kp1x/3H/cY/3H/cY/3H/cf9xj/cf9x/3GP9x/3GP9x/3H/cY/3H/cf9xj/cSpX6ypqgU2P9x/3H/cY/3H/cY/3H/cf9xj/cf9x/3GP9x/3GP9x/3H/cY/3H/cY/3H/KpWrSnalS/9xj/cf9xj/cf9x/3GP9x/3GP9x/3H/cY/3H/cf9xj/cf9xj/cf9x/3GP9x/3H/cY/3H/cY/3H/cf8opgNKlZ/L/3H/cf9xj/cf9x/3GP9x/3GP9x/3H/cY/3H/cY/3H/cf9xj/cf9x/3GP8+4jGzHc7/cf9x/3GP9x/3GP9x/3H/cY/3H/cf9xj/cf9xj/cf9x/3GP9x/3H/cY/3Ej7M9awTMKcf9xj/cf9x/3GP9x/3H/cY/3H/cY/3H/cf9xj/cf9xj/cf9x/3GP9x/3E4cjO4jcz/cf9x/3GP9x/3H/cY/3H/cY/3H/cf9xj/cf9xj/cf9x/3GP9x/3H/cY/3H/cYH6EtAZFe0v7/cY/3H/cf9xj/cf9xj/cf9x/3GP9x/3H/cY/3H/cY/3H/cf9xj/cf9x/xlrvEGYlEO+/3GP9x/3GP9x/3H/cY/3H/cf9xj/cf9xj/cf9x/3GP9x/3GP9x/3H/cY/3E6eia2hdn/cf9x/3GP9x/3H/cY/3H/cY/3H/cf9xj/cf9xj/cf9x/3GP9x/3H/cY/y2eJDo2Hbxxj/cf9xj/cf9x/3GP9x/3GP9x/3H/cY/3H/cf9xj/cf9xj/cf9x/3GP8dUWeylK6YTf9x/3GP9x/3GP9x/3H/cY/3H/cf9xj/cf9xj/cf9x/3GP9x/3GP9x/3H/cR/i73GRHRCOj/cf9xj/cf9x/3GP9x/3GP9x/3H/cY/3H/cf9xj/cf9xj/cf9x/3GP9xHEGLYpO+dJ1xj/cf9xj/cf9x/3GP9x/3GP9x/3H/cY/3H/cf9xj/cf9xj/cf9x/3FDb6zJBXH/cf9xj/cf9xj/cf9x/3GP9x/3H/cY/3H/cY/3H/cf9xj/cf9x/3GP9x/3GP9x/3H/cY/3H/cY/3H/cf9xj/cf9x/3GP9x/3GP9xIHpuKvhZHXGP9x/3H/cY/3H/cY/3H/cf9xj/cf9x/3GP9x/3GP9x/3H/cY/3H/cf9xj/cf9xj/MPxjsBOccf9x/3GP9x/3H/cY/3H/cY/3H/cf9xj/cf9x/3GP9x/3GP9x/3H/cY/3H/Nmeju5hc/3H/cY/3H/cf9xj/cf9x/3GP9x/3GP9x/3H/cY/3H/cY/3H/cf9xj/cf9x/3GP9x/3GP9x/3H/cY/3H/cf9xj/cf9xj/cf9x/3GP9x/3GP9x/3H/cY/3H/cf9xj/cf9xj/cf9x/3GP9x/3H/cY/3H/cY/3H/cf9xj/cf9xj/cf9x/3GP9x/3H/JMvEitNDt/9x/3GP9x/3GP9x/3H/cY/3H/cf9xj/cf9xj/cf9x/3GP9x/3H/cY/3H/cY/3H/cf9xj/cf9xj/cSrklDphtryP9x/3H/cY/3H/cY/3H/cf9xj/cf9xj/cf9x/3GP9x/3H/cY/3H/cY/3H/cf9xj/cf9x/3GP9x/3GP9x/3H/cY/3H/cY/3H/cf9xj/cf9x/3GP9x/3GP9x/3H/cY/3H/cf9xj/cf9xj/cf9x/3GP9x/3GP9xSYOMd8eP9x/3GP9x/3H/cY/3H/cf9xj/cf9xj/cf9x/3GP9x/3GP9x/3H/cY/3H/cf89Haqz4lVx/3H/cY/3H/cf9xj/cf9xj/cf9x/3GP9x/3H/cY/3H/cY/3H/cf9xj/cf8uptQaJZK+cf9xj/cf9x/3GP9x/3H/cY/3H/cY/3H/cf9xj/cf9xj/cf9x/3GP9x/3H/OXRyuIuN/3H/cf9xj/cf9xj/cf9x/3GP9x/3H/cY/3H/cY/3H/cf9xj/cf9xj/cf9x/3FGePyocI/3H/cf9xj/cf9xj/cf9x/3GP9x/3GP9x/3H/cY/3H/cf9xj/cf9xj/cf86LgK20f1x/3GP9x/3GP9x/3H/cY/3H/cf9xj/cf9xj/cf9x/3GP9x/3GP9x/3H/cYFdSLUZordK5x/3GP9x/3H/cY/3H/cf9xj/cf9xj/cf9x/3GP9x/3H/cY/3H/cY/3H/cf9xj/cf9xj/cf9x/3GP9xO3antYlY/3H/cY/3H/cf9xj/cf9x/3GP9x/3GP9x/3H/cY/3H/cf9xj/cf9xj/cf9xIzYzutycxP9x/3GP9x/3H/cY/3H/cY/3H/cf9xj/cf9x/3GP9x/3GP9x/3H/cY/3H/cTEKMr/1zf9x/3GP9x/3H/cY/3H/cY/3H/cf9xj/cf9xj/cf9x/3GP9x/3H/cY/3H/cSWqgUq1V+uP9x/3H/cY/3H/cf9xj/cf9xj/cf9x/3GP9x/3GP9x/3H/cY/3H/cf9xj/cf9xj/cf9x/3GCI4crrseNT/cY/3H/cf9xj/cf9xj/cf9x/3GP9x/3H/cY/3H/cY/3H/cf9xj/cf9xj/cUG3XOSKcf9xj/cf9xj/cf9x/3GP9x/3H/cY/3H/cY/3H/cf9xj/cf9xj/cf9x/3GP8mRLvKu7RD/3H/cY/3H/cY/3H/cf9xj/cf9xj/cf9x/3GP9x/3H/cY/3H/cY/3H/cf9xj/cf9x/3E+7GOyE5yP9x/3GP9x/3H/cY/3H/cf9xj/cf9xj/cf9x/3GP9x/3H/cY/3H/cY/3H/cf9xj/cRb6GyKZBeTdcf9xj/cf9x/3GP9x/3GP9x/3H/cY/3H/cY/3H/cf9xj/cf9x/3GP9x/3GP9x/3H/cY/3H/cf9xj/cf9xj/cf9x/3GP9x/3GP9x/3H/cY/3H/cf9xj/cRJIoKGet19e/3GP9x/3H/cY/3H/cf9xj/cf9xj/cf9x/3GP9x/3GP9x/3H/cY/3H/cf9xgs3aeqMiWFcf9xj/cf9x/3GP9x/3GP9x/3H/cY/3H/cf9xj/cf9xj/cf9x/3GP9x/3GP8cXgLBlKH9PnGP9x/3H/cY/3H/cY/3H/cf9xj/cf9x/3GP9x/3GP9x/3H/cY/3H/cf9xj/cf9xj/cSGWp8rmlYNx/3H/cY/3H/cY/3H/cf9xj/cf9x/3GP9x/3GP9x/3H/cY/3H/cf9xj/cf9xj/cf9x/3GP9x/3GP9x/3H/cY/3H/cf9xj/cf9xj/cf9x/3GP9x/3H/IZwTKvY+zXGP9x/3H/cY/3H/cf9xj/cf9xj/cf9x/3GP9x/3H/cY/3H/cY/3H/cf9xj/cf9xj/cf9x/3GP9x/3H/cY/3H/cY/3H/cf9xj/cf9O5HwhuHH/cf9xj/cf9xj/cf9x/3GP9x/3H/cY/3H/cY/3H/cf9xj/cf9x/3GP9xHPTwkZMLD25x/3GP9x/3GP9x/3H/cY/3H/cf9xj/cf9xj/cf9x/3GP9x/3GP9x/3H/cY/yPNBIrjL7f/cY/3H/cf9xj/cf9xj/cf9x/3GP9x/3GP9x/3H/cY/3H/cf9xj/cf9xj/cf9x/3GP9x/3H/cY/3H/cY/3H/cf9xj/cf9xj/cf9x/3GP9x/3H/cY/3H/cY/3H/cf9xJCjE2s1zsv9xj/cf9x/3GP9x/3GP9x/3H/cY/3H/cf9xj/cf9xj/cf9x/3GP9x/3GP9x/3H/cTgZNrfmyXGP9x/3H/cY/3H/cf9xj/cf9xj/cf9x/3GP9x/3GP9x/3H/cY/3H/cf9xj/cf87uXu1RoRx/3H/cY/3H/cf9xj/cf9xj/cf9x/3GP9x/3GP9x/3H/cY/3H/cf9xj/cf9xj/cf9x/3GP9x/3H/cY/3H/cY/3H/cf9xj/cf893VW0IqqP9x/3GP9x/3H/cY/3H/cf9xj/cf9xj/cf9x/3GP9x/3H/cY/3H/cY/3EVIv2ym90CTY/3H/cf9xj/cf9xj/cf9x/3GP9x/3H/cY/3H/cY/3H/cf9xj/cf9x/3GP9x/3EwUKKwv13/cY/3H/cf9xj/cf9xj/cf9x/3GP9x/3H/cY/3H/cY/3H/cf9xj/cf9x/3GP9x/3GP9x/3H/cY/3H/cY/3H/cf9xj/cf9x/3GP9x/3GP9x/3H/cY/3Erx0bKQ4uTcf9xj/cf9x/3GP9x/3GP9x/3H/cY/3H/cf9xj/cf9xj/cf9x/3GP9x/3GP9xSYOMd8eP9x/3GP9x/3H/cY/3H/cf9xj/cf9xj/cf9x/3GP9x/3GP9x/3H/cY/3H/cf9xj/PjUTs8rs/3H/cY/3H/cf9xj/cf9xj/cf9x/3GP9x/3GP9x/3H/cY/3H/cf9xj/cf9xj/cf9xKRafin6WB/9x/3GP9x/3GP9x/3H/cY/3H/cf9xj/cf9xj/cf9x/3GP9x/3H/cY/3H/cYH4B00ZF/iy7/cf9xj/cf9x/3GP9x/3H/cY/3H/cY/3H/cf9xj/cf9x/3GP9x/3GP9x/3H/cYLSWJWi2nanH/cY/3H/cf9xj/cf9x/3GP9x/3GP9x/3H/cY/3H/cY/3H/cf9xj/cf9x/3GP8r7M+aYTMG/3GP9x/3H/cY/3H/cf9xj/cf9xj/cf9x/3GP9x/3GP9x/3H/cY/3H/cf9xj/IqzaOuUyXHGP9x/3H/cY/3H/cf9xj/cf9xj/cf9x/3GP9x/3H/cY/3H/cY/3H/cf9xj/cf8q5WKKYanXcf9xj/cf9x/3GP9x/3GP9x/3H/cY/3H/cf9xj/cf9xj/cf9x/3GP9x/3H/cYJkdsequJOP9x/3GP9x/3H/cY/3H/cf9xj/cf9xj/cf9x/3GP9x/3GP9x/3H/cY/3H/cf9xgX1U+hmCqwXnH/cf9xj/cf9x/3GP9x/3GP9x/3H/cY/3H/cY/3H/cf9xj/cf9x/3GP9x/3GBfDdgKZPIn9/3H/cY/3H/cf9xj/cf9xj/cf9x/3GP9x/3H/cY/3H/cY/3H/cf9xj/cf9xj/cf80BrO8+Uxx/3H/cY/3H/cf9xj/cf9xj/cf9x/3GP9x/3GP9x/3H/cY/3H/cf9xj/cf9xj/FIHlAZ1+Gv7/cf9xj/cf9xj/cf9x/3GP9x/3H/cY/3H/cY/3H/cf9xj/cf9xj/cf9x/3GP9xIHBqmvj5VnH/cY/3H/cf9xj/cf9x/3GP9x/3GP9x/3H/cY/3H/cY/3H/cf9xj/cf9x/3GP9x/3GP9x/xhPGPGZsOcO/3GP9x/3H/cY/3H/cY/3H/cf9xj/cf9x/3GP9x/3GP9x/3H/cY/3H/cY/3H/cf9AVmwbmf9x/3GP9x/3H/cY/3H/cf9xj/cf9xj/cf9x/3GP9x/3GP9x/3H/cY/3H/cf9xj/cSL6PjrQXBxx/3H/cY/3H/cY/3H/cf9xj/cf9x/3GP9x/3GP9x/3H/cY/3H/cY/3H/cf9xj/cUnZ7GJhcf9x/3GP9x/3GP9x/3H/cY/3H/cY/3H/cf9xj/cf9x/3GP9x/3GP9x/3H/cY/zabX7pkoHGP9x/3H/cY/3H/cf9xj/cf9xj/cf9x/3GP9x/3H/cY/3H/cY/3H/cf9xj/cf9fntFhcf9x/3GP9x/3H/cY/3H/cY/3H/cf9xj/cf9x/3GP9x/3GP9x/3H/cY/3H/cYGoHlQZV+Gr5x/3GP9x/3GP9x/3H/cY/3H/cf9xj/cf9xj/cf9x/3GP9x/3GP9x/3H/cY/3H/cf9xj/cf9xj/cf9x/3GP9x/3H/cY/3H/cY/3H/cf9xj/cf9xj/cSxfIdpKDeKP9x/3H/cY/3H/cf9xj/cf9xj/cf9x/3GP9x/3GP9x/3H/cY/3H/cf9xj/cf9xKUd2unuIlP9xj/cf9x/3GP9x/3H/cY/3H/cY/3H/cf9xj/cf9xj/cf9x/3GP9x/3H/cY/3H/Pd+UtCBr/3H/cf9xj/cf9x/3GP9x/3GP9x/3H/cY/3H/cf9xj/cf9xj/cf9x/3GP9x/3GBnKJsKWNdk9cf9xj/cf9xj/cf9x/3GP9x/3H/cY/3H/cY/3H/cf9xj/cf9x/3GP9x/3GP9x/3EhAwNa78/KcY/3H/cf9xj/cf9x/3GP9x/3GP9x/3H/cY/3H/cf9xj/cf9xj/cf9x/3GP9x/3GP80BHS8+4txj/cf9xj/cf9x/3GP9x/3GP9x/3H/cY/3H/cf9xj/cf9xj/cf9x/3GP9x/3H/cY/xzhZJGVHptu/3H/cf9xj/cf9x/3GP9x/3GP9x/3H/cY/3H/cY/3H/cf9xj/cf9x/3GP9x/3GP9x/3H/cY/xCm4NORaR8s/3H/cY/3H/cY/3H/cf9xj/cf9x/3GP9x/3GP9x/3H/cY/3H/cf9xj/cf9xj/cf8yooS+XXtx/3GP9x/3H/cY/3H/cY/3H/cf9xj/cf9xj/cf9x/3GP9x/3H/cY/3H/cY/3H/ILbuShWRG4/3H/cf9xj/cf9xj/cf9x/3GP9x/3H/cY/3H/cY/3H/cf9xj/cf9xj/cf9x/3EcA0sxlPy0zv9xj/cf9xj/cf9x/3GP9x/3GP9x/3H/cY/3H/cf9xj/cf9xj/cf9x/3GP9x/3H/FhVmQZvqmb7/cf9x/3GP9x/3H/cY/3H/cY/3H/cf9xj/cf9x/3GP9x/3GP9x/3H/cY/3H/cYPphCsme9/3GP9x/3GP9x/3H/cY/3H/cf9xj/cf9xj/cf9x/3GP9x/3H/cY/3H/cY/3H/cf8TDtVSnfEqrXGP9x/3H/cY/3H/cf9xj/cf9xj/cf9x/3GP9x/3GP9x/3H/cY/3H/cf9xj/cf9xj/cTd0crmLjf9xj/cf9x/3GP9x/3H/cY/3H/cY/3H/cf9xj/cf9xj/cf9x/3GP9x/3H/cY/3H/cY/3H/E3Tpsp2LFk1xj/cf9x/3GP9x/3H/cY/3H/cY/3H/cf9xj/cf9x/3GP9x/3GP9x/3H/cY/3H/cYM21hvJKecf9x/3GP9x/3GP9x/3H/cY/3H/cY/3H/cf9xj/cf9x/3GP9x/3GP9x/3H/cY/3H/QFZsG5n/cf9x/3GP9x/3GP9x/3H/cY/3H/cf9xj/cf9xj/cf9x/3GP9x/3H/cY/3H/cY/3H/LvOiOjDF3P9xj/cf9xj/cf9x/3GP9x/3GP9x/3H/cY/3H/cf9xj/cf9xj/cf9x/3GP9x/3H/cTKz0b5MLv9xj/cf9x/3GP9x/3H/cY/3H/cY/3H/cf9xj/cf9xj/cf9x/3GP9x/3H/cY/3H/cYFnao4ZqJVx7/cY/3H/cY/3H/cf9xj/cf9xj/cf9x/3GP9x/3H/cY/3H/cY/3H/cf9xj/cf9x/3EbhZKxlHptTnH/cY/3H/cf9xj/cf9x/3GP9x/3GP9x/3H/cY/3H/cf9xj/cf9xj/cf9x/3GP9x/yU3yJrMg3b/cf9x/3GP9x/3GP9x/3H/cY/3H/cY/3H/cf9xj/cf9x/3GP9x/3GP9x/3H/cY/3H/cf9xj/cf9xj/cf9x/3GP9x/3GP9x/3H/cY/3H/cf9xHbwt0ZND0i7/cY/3H/cf9xj/cf9xj/cf9x/3GP9x/3GP9x/3H/cY/3H/cf9xj/cf9xj/cf9x/3EuuAqaJH9Wj/cf9x/3GP9x/3GP9x/3H/cY/3H/cY/3H/cf9xj/cf9x/3GP9x/3GP9x/3H/cY/3EzbWG8kp5xj/cf9x/3GP9x/3GP9x/3H/cY/3H/cf9xj/cf9xj/cf9x/3GP9x/3GP9x/3H/cY/3EXWinkmKXWG3GP9x/3GP9x/3H/cY/3H/cY/3H/cf9xj/cf9x/3GP9x/3GP9x/3H/cY/3H/cf9xj/PTmRtMZu/3H/cY/3H/cf9xj/cf9x/3GP9x/3GP9x/3H/cY/3H/cY/3H/cf9xj/cf9x/3GP9x/3EkmskqxlNt/3H/cY/3H/cf9xj/cf9xj/cf9x/3GP9x/3H/cY/3H/cY/3H/cf9xj/cf9xj/cf9x/3GP9x/3H/cY/3H/cY/3H/cf9xj/cf9x/3GP9x/3GP9x/3H/cY/3H/cY/3ExCjK+9c1xj/cf9xj/cf9x/3GP9x/3H/cY/3H/cY/3H/cf9xj/cf9x/3GP9x/3GP9x/3H/cYGavIx5dUNzj/cf9xj/cf9x/3GP9x/3GP9x/3H/cY/3H/cf9xj/cf9xj/cf9x/3GP9x/3GP9x/3EVRmLDm7mdPI/3H/cY/3H/cf9xj/cf9x/3GP9x/3GP9x/3H/cY/3H/cY/3H/cf9xj/cf9x/3GP9x/3GBfOm6SZMWRbj/cf9xj/cf9x/3GP9x/3H/cY/3H/cY/3H/cf9xj/cf9xj/cf9x/3GP9x/3H/cY/3H/cY/3H/cf9xj/cf9x/3GP9x/3GP9x/3H/cY/3H/cY/3H/cf9xj/HEg6AZW3xf7/cY/3H/cf9xj/cf9xj/cf9x/3GP9x/3GP9x/3H/cY/3H/cf9xj/cf9xj/cf9x/3GP8b0Dzjli/DHI/3H/cf9xj/cf9x/3GP9x/3GP9x/3H/cY/3H/cY/3H/cf9xj/cf9x/3GP9x/3GP9x/3E60yO2LNz/cY/3H/cY/3H/cf9xj/cf9xj/cf9x/3GP9x/3H/cY/3H/cY/3H/cf9xj/cf9x/3GP9xFj6do5rBYlz/cY/3H/cY/3H/cf9xj/cf9xj/cf9x/3GP9x/3H/cY/3H/cY/3H/cf9xj/cf9x/3GP9x/3GP9x/3H/cY/3H/R3o8qFz/cY/3H/cf9xj/cf9xj/cf9x/3GP9x/3H/cY/3H/cY/3H/cf9xj/cf9xj/cf9x/3GP9BDrwAJP9xj/cf9x/3GP9x/3GP9x/3H/cY/3H/cY/3H/cf9xj/cf9x/3GP9x/3GP9x/3H/cY/z8xlLLOa/9x/3GP9x/3GP9x/3H/cY/3H/cf9xj/cf9xj/cf9x/3GP9x/3GP9x/3H/cY/3H/cf9xgTnHInnGON2HH/cf9xj/cf9xj/cf9x/3GP9x/3H/cY/3H/cY/3H/cf9xj/cf9xj/cf9x/3GP9x/3E94jGyHc5x/3GP9x/3H/cY/3H/cY/3H/cf9xj/cf9x/3GP9x/3GP9x/3H/cY/3H/cf9xj/cf9xGD8PU5jA8KyP9x/3H/cY/3H/cY/3H/cf9xj/cf9x/3GP9x/3GP9x/3H/cY/3H/cY/3H/cf9xj/cf9xJRPUqr7Ctf9x/3H/cY/3H/cf9xj/cf9xj/cf9x/3GP9x/3H/cY/3H/cY/3H/cf9xj/cf9xj/cf9x/ylx/7qI4AT/cf9x/3GP9x/3H/cY/3H/cY/3H/cf9xj/cf9xj/cf9x/3GP9x/3H/cY/3H/cY/3H/cf9xOMQVuDvq/3GP9x/3H/cY/3H/cf9xj/cf9xj/cf9x/3GP9x/3GP9x/3H/cY/3H/cf9xj/cf9xj/cf9xGXSXUpaLaK1x/3H/cY/3H/cY/3H/cf9xj/cf9xj/cf9x/3GP9x/3H/cY/3H/cY/3H/cf9xj/cf9x/3E0APW8/wr/cf9x/3GP9x/3GP9x/3H/cY/3H/cf9xj/cf9xj/cf9x/3GP9x/3H/cY/3H/cY/3H/cf9xLKbUGkWSvv9xj/cf9xj/cf9x/3GP9x/3H/cY/3H/cY/3H/cf9xj/cf9xj/cf9x/3GP9x/3H/cY/3FKg4xXx3H/cf9xj/cf9xj/cf9x/3GP9x/3GP9x/3H/cY/3H/cf9xj/cf9xj/cf9x/3GP9x/3H/cYNLvEvEQ7/3H/cf9xj/cf9x/3GP9x/3GP9x/3H/cY/3H/cY/3H/cf9xj/cf9x/3GP9x/3GP9x/3H/cS5MXGorOjmP9x/3H/cY/3H/cY/3H/cf9xj/cf9xj/cf9x/3GP9x/3H/cY/3H/cY/3H/cf9xj/cf9x/3GP9x/3GP9x/3H/cY/3H/cY/3H/cf9xj/cf9x/3Elyknas1ti/3H/cY/3H/cf9xj/cf9xj/cf9x/3GP9x/3GP9x/3H/cY/3H/cf9xj/cf9xj/cf9x/3GP9x/3H/cY/3H/cY/3H/cf9xj/cf9xj/cf9x/3GP9x/3H/cY/3H/cY/3H/cf8qcxuKaM5HcY/3H/cY/3H/cf9xj/cf9x/3GP9x/3GP9x/3H/cY/3H/cY/3H/cf9xj/cf9x/3GP9x/3GDd2sbiJTnH/cf9xj/cf9x/3GP9x/3GP9x/3H/cY/3H/cf9xj/cf9xj/cf9x/3GP9x/3GP9x/3H/cY/3Ea/r2SlgFCbf9xj/cf9xj/cf9x/3GP9x/3H/cY/3H/cY/3H/cf9xj/cf9x/3GP9x/3GP9x/3H/cY/3H/EGoQF5Cl7+hx/3H/cY/3H/cf9xj/cf9xj/cf9x/3GP9x/3GP9x/3H/cY/3H/cf9xj/cf9xj/cf9x/3GP9x/3H/cY/3H/cY/3H/cf9xj/cf9xj/cf9x/3GD3g8bIfDnGP9x/3GP9x/3H/cY/3H/cf9xj/cf9xj/cf9x/3GP9x/3H/cY/3H/cY/3H/cf9xj/cf9xgW9oMUmgl86/9xj/cf9xj/cf9x/3GP9x/3GP9x/3H/cY/3H/cf9xj/cf9xj/cf9x/3GP9x/3H/cY/3H/cRoEayKV+5TdcY/3H/cf9xj/cf9x/3GP9x/3GP9x/3H/cY/3H/cY/3H/cf9xj/cf9x/3GP9x/3GP9x/3H/cY/3H/cf9xj/cf9xj/cf9x/3GP9x/3GP9x/3H/cY/3E4wtW4PSqP9x/3GP9x/3H/cY/3H/cf9xj/cf9xj/cf9x/3GP9x/3GP9x/3H/cY/3H/cf9xj/cf9xj/FJTo0ZxrFy5xj/cf9x/3GP9x/3GP9x/3H/cY/3H/cf9xj/cf9xj/cf9x/3GP9x/3GP9x/3H/cY/3H/cf9xgrcA46WP8c/3H/cY/3H/cf9xj/cf9xj/cf9x/3GP9x/3H/cY/3H/cY/3H/cf9xj/cf9xj/cf9x/3GD9EIbC73nH/cY/3H/cY/3H/cf9xj/cf9xj/cf9x/3GP9x/3H/cY/3H/cY/3H/cf9xj/cf9x/3GP9xG2dv15WYkCj/cf9x/3GP9x/3GP9x/3H/cY/3H/cf9xj/cf9xj/cf9x/3GP9x/3H/cY/3H/cY/3H/cf9xg7OZG1xm6P9x/3H/cY/3H/cY/3H/cf9xj/cf9xj/cf9x/3GP9x/3H/cY/3H/cY/3H/cf9xj/cf9x/3Eeg23hknySHv9x/3H/cY/3H/cY/3H/cf9xj/cf9xj/cf9x/3GP9x/3H/cY/3H/cY/3H/cf9xj/cf9x/3GP9xGP/moZgAGV7/cf9xj/cf9x/3GP9x/3H/cY/3H/cY/3H/cf9xj/cf9x/3GP9x/3GP9x/3H/cY/3H/cY/3H/LM51elMYqI/3H/cY/3H/cf9xj/cf9x/3GP9x/3GP9x/3H/cY/3H/cY/3H/cf9xj/cf9x/3GP9x/3GP9x/3H/cY/3H/cf9xj/cf9xj/cf9x/3GP9x/3GP9x/3H/cY/3H/cf9xj/cf9xj/cf9x/3GP9x/3EYlvmhl2kGXnGP9x/3GP9x/3H/cY/3H/cf9xj/cf9xj/cf9x/3GP9x/3H/cY/3H/cY/3H/cf9xj/cf9xj/cSO9VqrUKpWP9x/3H/cY/3H/cf9xj/cf9xj/cf9x/3GP9x/3GP9x/3H/cY/3H/cf9xj/cf9xj/cf9x/3GP9x/3H/cY/3H/cY/3H/cf9xj/cf9xj/cf9x/3EuXiUaGh2ucf9xj/cf9xj/cf9x/3GP9x/3GP9x/3H/cY/3H/cf9xj/cf9xj/cf9x/3GP9x/3H/cY/3H/cY/3H/cf9xj/cSWv58qlAYNx/3H/cY/3H/cf9xj/cf9xj/cf9x/3GP9x/3H/cY/3H/cY/3H/cf9xj/cf9xj/cf9x/3GP9x/3H/Nb0EvEL7/3GP9x/3H/cY/3H/cY/3H/cf9xj/cf9x/3GP9x/3GP9x/3H/cY/3H/cf9xj/cf9xj/cf9x/3GP8nWh2qql4l/3GP9x/3GP9x/3H/cY/3H/cY/3H/cf9xj/cf9x/3GP9x/3GP9x/3H/cY/3H/cf9xj/cf9xj/cf8+h/SzeAv/cY/3H/cY/3H/cf9xj/cf9xj/cf9x/3GP9x/3H/cY/3H/cY/3H/cf9xj/cf9x/3GP9x/3GP9x/3EU0/VxnCwKjo/3H/cY/3H/cf9xj/cf9x/3GP9x/3GP9x/3H/cY/3H/cf9xj/cf9xj/cf9x/3GP9x/3GP9x/3H/cT4xlLLOa/9x/3H/cY/3H/cY/3H/cf9xj/cf9x/3GP9x/3GP9x/3H/cY/3H/cf9xj/cf9xj/cf9x/3GP9x/3GBghiyGX3nTecY/3H/cf9xj/cf9x/3GP9x/3GP9x/3H/cY/3H/cf9xj/cf9xj/cf9x/3GP9x/3GP9x/3H/cY/3H/cTMEdLz7i3H/cY/3H/cY/3H/cf9xj/cf9x/3GP9x/3GP9x/3H/cY/3H/cf9xj/cf9xj/cf9x/3GP9x/3GP9x/xuH0bGWeC5O/3GP9x/3H/cY/3H/cY/3H/cf9xj/cf9x/3GP9x/3GP9x/3H/cY/3H/cY/3H/cf9xj/cf9x/3GDvflLUga/9xj/cf9x/3GP9x/3H/cY/3H/cY/3H/cf9xj/cf9x/3GP9x/3GP9x/3H/cY/3H/cY/3H/cf9xgTbxjynZDnDf9xj/cf9x/3GP9x/3GP9x/3H/cY/3H/cY/3H/cf9xj/cf9x/3GP9x/3GP9x/3H/cY/3H/cf9xj/cf9xj/cf8soyRqVc25/3GP9x/3H/cY/3H/cf9xj/cf9xj/cf9x/3GP9x/3H/cY/3H/cY/3H/cf9xj/cf9xj/cf9x/3GP9x/3H/cY/3H/cY/3H/cf9xj/cf9x/3GP9x/3GP9x/3H/cY/3H/cY/3H/cf9xj/cf9x/3GP9x/3GP8nkYnqludhcY/3H/cY/3H/cf9xj/cf9x/3GP9x/3GP9x/3H/cY/3H/cY/3H/cf9xj/cf9x/3GP9x/3GP9xTkZsK5n/cY/3H/cY/3H/cf9xj/cf9xj/cf9x/3GP9x/3H/cY/3H/cY/3H/cf9xj/cf9x/3GP9x/3GP8ebc0Rk5Iy7v9xj/cf9x/3GP9x/3H/cY/3H/cY/3H/cf9xj/cf9x/3GP9x/3GP9x/3H/cY/3H/cY/3H/cf9xj/cf9x/3GP9x/3GP9x/3H/KRIHWo7fiv9x/3H/cY/3H/cf9xj/cf9xj/cf9x/3GP9x/3H/cY/3H/cY/3H/cf9xj/cf9xj/cf9x/3GP9x/3H/cSbYk4qSdsdx/3H/cY/3H/cf9xj/cf9xj/cf9x/3GP9x/3GP9x/3H/cY/3H/cf9xj/cf9xj/cf9x/3GP9x/3H/cY/3H/cY/3H/cf9xj/cf9xj/cf9xGd3vAZciEP7/cf9x/3GP9x/3H/cY/3H/cY/3H/cf9xj/cf9xj/cf9x/3GP9x/3H/cY/3H/cY/3H/cf9xj/cf9x/3GP9x/3GP9x/3H/cY/3H/cY/3H/cf9xj/cf9x/3GP9x/3GP9x/3H/cY/3H/cf9xgpKUDKbWvzcf9xj/cf9x/3GP9x/3GP9x/3H/cY/3H/cf9xj/cf9xj/cf9x/3GP9x/3GP9x/3H/cY/3H/cf9xg/6OSxFxv/cf9xj/cf9x/3GP9x/3GP9x/3H/cY/3H/cf9xj/cf9xj/cf9x/3GP9x/3GP9x/3H/cY/3H/cf8fHasikuJU3f9xj/cf9x/3GP9x/3H/cY/3H/cY/3H/cf9xj/cf9x/3GP9x/3GP9x/3H/cY/3H/cY/3H/cf9xj/ESLZQpDtJr3/cf9xj/cf9x/3GP9x/3GP9x/3H/cY/3H/cY/3H/cf9xj/cf9x/3GP9x/3GP9x/3H/cY/3H/cf9xj/MFQhsbvej/cf9x/3GP9x/3GP9x/3H/cY/3H/cf9xj/cf9xj/cf9x/3GP9x/3GP9x/3H/cY/3H/cf9xj/cf9xgY/92DlwAifHH/cf9xj/cf9xj/cf9x/3GP9x/3H/cY/3H/cY/3H/cf9xj/cf9xj/cf9x/3GP9x/3H/cY/3H/cY/3EwUKKwv13/cf9x/3GP9x/3H/cY/3H/cY/3H/cf9xj/cf9xj/cf9x/3GP9x/3H/cY/3H/cY/3H/cf9xj/cf9x/ymHIzp3jcxx/3GP9x/3GP9x/3H/cY/3H/cY/3H/cf9xj/cf9x/3GP9x/3GP9x/3H/cY/3H/cf9xj/cf9xj/NOMPvRzw/3GP9x/3H/cY/3H/cY/3H/cf9xj/cf9x/3GP9x/3GP9x/3H/cY/3H/cY/3H/cf9xj/cf9x/3GP9x/3GP9x/3H/cY/3H/cf9Eb6zZBf9x/3GP9x/3H/cY/3H/cf9xj/cf9xj/cf9x/3GP9x/3H/cY/3H/cY/3H/cf9xj/cf9xj/cf9x/3EggdvKCOJD/3H/cY/3H/cY/3H/cf9xj/cf9xj/cf9x/3GP9x/3H/cY/3H/cY/3H/cf9xj/cf9x/3GP9x/3GP8nhQhqp695j/cf9xj/cf9x/3GP9x/3H/cY/3H/cY/3H/cf9xj/cf9xj/cf9x/3GP9x/3H/cY/3H/cY/3H/cf8nY3eqqciF/3H/cY/3H/cY/3H/cf9xj/cf9x/3GP9x/3GP9x/3H/cY/3H/cY/3H/cf9xj/cf9x/3GP9x/3GP9xHHNTMZSMrM6P9x/3H/cY/3H/cY/3H/cf9xj/cf9x/3GP9x/3GP9x/3H/cY/3H/cY/3H/cf9xj/cf9x/3GP9x/3GBLdkFaeIm+pj/cf9x/3GP9x/3GP9x/3H/cY/3H/cf9xj/cf9xj/cf9x/3GP9x/3H/cY/3H/cY/3H/cf9xj/cf9xj/cf9x/3GP9x/3H/cY/3H/cY/3H/cf9xj/cf9x/3GP9x/3GP9x/3H/cY/3EpbhtaeR5K/3H/cY/3H/cf9xj/cf9x/3GP9x/3GP9x/3H/cY/3H/cf9xj/cf9xj/cf9x/3GP9x/3GP9x/3H/cY/3EuT3P6KwjA/3H/cf9xj/cf9xj/cf9x/3GP9x/3GP9x/3H/cY/3H/cf9xj/cf9xj/cf9x/3GP9x/3H/cY/3H/cY/3H/cf9xj/cf9xj/cf9x/3GP9x/3H/cYMPalvwlacf9xj/cf9x/3GP9x/3H/cY/3H/cY/3H/cf9xj/cf9xj/cf9x/3GP9x/3H/cY/3H/cY/3H/cf9xj/F8JX8pk9qA1x/3GP9x/3GP9x/3H/cY/3H/cY/3H/cf9xj/cf9x/3GP9x/3GP9x/3H/cY/3H/cf9xj/cf9xj/cf8kFeU63qGsj/cf9x/3GP9x/3GP9x/3H/cY/3H/cf9xj/cf9xj/cf9x/3GP9x/3H/cY/3H/cY/3H/cf9xj/cf9xj/cf8RLIsxkON0zo/3H/cY/3H/cf9xj/cf9xj/cf9x/3GP9x/3H/cY/3H/cY/3H/cf9xj/cf9x/3GP9x/3GP9x/3H/cYIjggGux9/v9xj/cf9xj/cf9x/3GP9x/3GP9x/3H/cY/3H/cf9xj/cf9xj/cf9x/3GP9x/3H/cY/3H/cY/3H/cf9xj/cf9xj/cf9x/3GP9x/3H/cY/3H/cY/3H/cf9xj/cf9x/3GP9x/3GP9x/3H/cY/3H/cY/3H/cf88tfy0SgNx/3GP9x/3H/cY/3H/cY/3H/cf9xj/cf9x/3GP9x/3GP9x/3H/cY/3H/cf9xj/cf9xj/cf9x/3GP9x/3FCb6zpBY/3H/cY/3H/cf9xj/cf9x/3GP9x/3GP9x/3H/cY/3H/cY/3H/cf9xj/cf9x/3GP9x/3GP9x/3H/cY/xWDU3GcfKyO/3H/cY/3H/cf9xj/cf9xj/cf9x/3GP9x/3H/cY/3H/cY/3H/cf9xj/cf9x/3GP9x/3GP9x/3H/cYI49EatcLuf9xj/cf9x/3GP9x/3GP9x/3H/cY/3H/cf9xj/cf9xj/cf9x/3GP9x/3GP9x/3H/cY/3H/cf9xj/cf9xj/cf9x/3GP8q7JE6YTbscY/3H/cf9xj/cf9x/3GP9x/3GP9x/3H/cY/3H/cf9xj/cf9xj/cf9x/3GP9x/3GP9x/3H/cY/3H/KOfFuoGDpHH/cY/3H/cf9xj/cf9x/3GP9x/3GP9x/3H/cY/3H/cf9xj/cf9xj/cf9x/3GP9x/3GP9x/3H/cY/3H/cf9xj/cf9xj/cf9x/3GP9x/3H/cY/3H/cY/3H/cf9xj/cf9xj/Mj7tv8ES/3GP9x/3H/cY/3H/cf9xj/cf9xj/cf9x/3GP9x/3H/cY/3H/cY/3H/cf9xj/cf9xj/cf9x/3GP9x/3EZp4A0l1h/y4/3H/cf9xj/cf9x/3GP9x/3GP9x/3H/cY/3H/cf9xj/cf9xj/cf9x/3GP9x/3GP9x/3H/cY/3H/cf9xj/cf9xj/cf9x/3GP9x/3H/cY/3H/cY/3H/cf9xj/cf9xj/cf9x/3GP9x/3H/cY/3H/cY/3H/cf9xXZ7TYf9x/3GP9x/3GP9x/3H/cY/3H/cY/3H/cf9xj/cf9x/3GP9x/3GP9x/3H/cY/3H/cf9xj/cf9xj/cf9x/3EeXIpRkqN1rv9xj/cf9x/3GP9x/3H/cY/3H/cY/3H/cf9xj/cf9xj/cf9x/3GP9x/3H/cY/3H/cY/3H/cf9xj/cf9x/3E1FcG66j5x/3GP9x/3H/cY/3H/cf9xj/cf9xj/cf9x/3GP9x/3GP9x/3H/cY/3H/cf9xj/cf9xj/cf9x/3GP9x/3Eg56FKAoXrj/cf9xj/cf9x/3GP9x/3GP9x/3H/cY/3H/cf9xj/cf9xj/cf9x/3GP9x/3H/cY/3H/cY/3H/cf9xj/cf9xj/cf9x/3GP9x/3H/cY/3H/cY/3H/cf9xj/cf9x/3GP9x/3GP9x/3H/cY/3H/cY/3H/cRmpNAGXVsv+/3H/cY/3H/cf9xj/cf9x/3GP9x/3GP9x/3H/cY/3H/cY/3H/cf9xj/cf9x/3GP9x/3GP9x/3H/cY/yIG1zr/koz/cf9x/3GP9x/3GP9x/3H/cY/3H/cf9xj/cf9xj/cf9x/3GP9x/3GP9x/3H/cY/3H/cf9xj/cf9xj/cf8gJmFqHpnp/3GP9x/3GP9x/3H/cY/3H/cY/3H/cf9xj/cf9x/3GP9x/3GP9x/3H/cY/3H/cf9xj/cf9xj/cf9x/3GP9x/3EWkrMSmm1M7f9x/3GP9x/3H/cY/3H/cf9xj/cf9xj/cf9x/3GP9x/3GP9x/3H/cY/3H/cf9xj/cf9xj/cf9x/3GP9x/zvXobUoXnH/cY/3H/cY/3H/cf9xj/cf9x/3GP9x/3GP9x/3H/cY/3H/cY/3H/cf9xj/cf9x/3GP9x/3GP9x/3H/cRyjpHGUXFuO/3GP9x/3H/cY/3H/cY/3H/cf9xj/cf9x/3GP9x/3GP9x/3H/cY/3H/cY/3H/c
[truncated: 828,316 more chars]
