# Supplementary material for: Automated imaging and identification of proteoforms directly from ovarian cancer tissue
Source: Nat Commun. 2023 Oct 14;14:6478. doi: 10.1038/s41467-023-42208-3 (PMC10576781; doi:10.1038/s41467-023-42208-3)
Supplement: Supplementary file 6 — Supplementary Data 2 [file 41467_2023_42208_MOESM6_ESM.zip › Supplementary Data 2/22 17880 ensemble.tdValidate]

<?xml version="1.0"?>
<pvsDataSet xmlns:xsi="http://www.w3.org/2001/XMLSchema-instance" xmlns:xsd="http://www.w3.org/2001/XMLSchema" version="1" xmlns="http://www.topdownproteomics.org/ms/pvml">
  <cvList count="2">
    <cv id="MS" fullName="Proteomics Standards Initiative Mass Spectrometry Ontology" version="1.18.1" URI="http://psidev.cvs.sourceforge.net/*checkout*/psidev/psi/psi-ms/mzML/controlledVocabulary/psi-ms.obo" xmlns="http://psi.hupo.org/ms/mzml" />
    <cv id="UO" fullName="Unit Ontology" version="1.20" URI="http://obo.cvs.sourceforge.net/*checkout*/obo/obo/ontology/phenotype/unit.obo" xmlns="http://psi.hupo.org/ms/mzml" />
  </cvList>
  <metadata>
    <contact>
      <guid>00000000-0000-0000-0000-000000000000</guid>
      <name />
      <organization />
      <address />
      <URL />
      <email />
    </contact>
    <sampleProcessing>
      <fixedModificationList />
    </sampleProcessing>
    <parameters>
      <userParam name="FragmentationMaxPpmTolerance" value="5" xmlns="http://psi.hupo.org/ms/mzml" />
      <userParam name="PrecursorMinimumCharge" value="1" xmlns="http://psi.hupo.org/ms/mzml" />
      <userParam name="FDRCounts" value="1000" xmlns="http://psi.hupo.org/ms/mzml" />
      <userParam name="DistributionGenerator" value="0" xmlns="http://psi.hupo.org/ms/mzml" />
      <userParam name="PrecursorSubPpmTolerance" value="3" xmlns="http://psi.hupo.org/ms/mzml" />
      <userParam name="UseTHRASHnoiseCalc" value="False" xmlns="http://psi.hupo.org/ms/mzml" />
      <userParam name="ShowPrecursorIsotopicFits" value="True" xmlns="http://psi.hupo.org/ms/mzml" />
      <userParam name="ShowInternalFragmentFlags" value="False" xmlns="http://psi.hupo.org/ms/mzml" />
      <userParam name="SharedIsotopeColor" value="Black" xmlns="http://psi.hupo.org/ms/mzml" />
      <userParam name="ShowFragmentationSpectraAnnotations" value="True" xmlns="http://psi.hupo.org/ms/mzml" />
      <userParam name="PlotNoisePeaks" value="False" xmlns="http://psi.hupo.org/ms/mzml" />
      <userParam name="PrecursorSignalToNoiseCutoff" value="1" xmlns="http://psi.hupo.org/ms/mzml" />
      <userParam name="UseShapeValidator" value="False" xmlns="http://psi.hupo.org/ms/mzml" />
      <userParam name="RecentFilePaths" value="" xmlns="http://psi.hupo.org/ms/mzml" />
      <userParam name="InstrumentModel" value="" xmlns="http://psi.hupo.org/ms/mzml" />
      <userParam name="InstrumentManufacturer" value="" xmlns="http://psi.hupo.org/ms/mzml" />
      <userParam name="TerminalFragmentGradient" value="False" xmlns="http://psi.hupo.org/ms/mzml" />
      <userParam name="PrecursorIntensityClusterTolerance" value="0.5" xmlns="http://psi.hupo.org/ms/mzml" />
      <userParam name="HighlightSelectedIon" value="True" xmlns="http://psi.hupo.org/ms/mzml" />
      <userParam name="FragmentationSubPpmTolerance" value="3" xmlns="http://psi.hupo.org/ms/mzml" />
      <userParam name="UserName" value="" xmlns="http://psi.hupo.org/ms/mzml" />
      <userParam name="MaximumCharge" value="60" xmlns="http://psi.hupo.org/ms/mzml" />
      <userParam name="ShowPrecursorColorPeaks" value="False" xmlns="http://psi.hupo.org/ms/mzml" />
      <userParam name="IsotopicallyResolvedPrecursor" value="True" xmlns="http://psi.hupo.org/ms/mzml" />
      <userParam name="Left" value="126" xmlns="http://psi.hupo.org/ms/mzml" />
      <userParam name="UseSimpleValidator" value="True" xmlns="http://psi.hupo.org/ms/mzml" />
      <userParam name="ShowFragmentationIsotopicFits" value="True" xmlns="http://psi.hupo.org/ms/mzml" />
      <userParam name="PrecursorMaximumCharge" value="1" xmlns="http://psi.hupo.org/ms/mzml" />
      <userParam name="Width" value="1678.6666666666665" xmlns="http://psi.hupo.org/ms/mzml" />
      <userParam name="ThrashNoiseWindow" value="1000" xmlns="http://psi.hupo.org/ms/mzml" />
      <userParam name="PrecursorMaxPpmTolerance" value="5" xmlns="http://psi.hupo.org/ms/mzml" />
      <userParam name="IncludeInternalFragments" value="False" xmlns="http://psi.hupo.org/ms/mzml" />
      <userParam name="MinimumCharge" value="1" xmlns="http://psi.hupo.org/ms/mzml" />
      <userParam name="FragmentMapColorScheme" value="Ion Type" xmlns="http://psi.hupo.org/ms/mzml" />
      <userParam name="MinimumFragmentSize" value="2" xmlns="http://psi.hupo.org/ms/mzml" />
      <userParam name="Email" value="" xmlns="http://psi.hupo.org/ms/mzml" />
      <userParam name="MinimumRequiredScore" value="0.6" xmlns="http://psi.hupo.org/ms/mzml" />
      <userParam name="Height" value="949.3333333333333" xmlns="http://psi.hupo.org/ms/mzml" />
      <userParam name="PrecursorMercury7Limit" value="0.0001" xmlns="http://psi.hupo.org/ms/mzml" />
      <userParam name="Organization" value="" xmlns="http://psi.hupo.org/ms/mzml" />
      <userParam name="PrecursorMinimumRequiredScore" value="0.1" xmlns="http://psi.hupo.org/ms/mzml" />
      <userParam name="ShowPrecursorSpectraAnnotations" value="True" xmlns="http://psi.hupo.org/ms/mzml" />
      <userParam name="MinimumInternalFragmentScore" value="0.7" xmlns="http://psi.hupo.org/ms/mzml" />
      <userParam name="Address" value="" xmlns="http://psi.hupo.org/ms/mzml" />
      <userParam name="Top" value="28" xmlns="http://psi.hupo.org/ms/mzml" />
      <userParam name="Mercury7Limit" value="0.0001" xmlns="http://psi.hupo.org/ms/mzml" />
      <userParam name="Url" value="" xmlns="http://psi.hupo.org/ms/mzml" />
      <userParam name="FragmentIntensityClusterTolerance" value="0.5" xmlns="http://psi.hupo.org/ms/mzml" />
      <userParam name="SignalToNoiseCutoff" value="1" xmlns="http://psi.hupo.org/ms/mzml" />
      <userParam name="AminoAcidsPerRow" value="25" xmlns="http://psi.hupo.org/ms/mzml" />
      <userParam name="Guid" value="00000000-0000-0000-0000-000000000000" xmlns="http://psi.hupo.org/ms/mzml" />
      <userParam name="ShowProteoformColorGraphicalFragmentMap" value="True" xmlns="http://psi.hupo.org/ms/mzml" />
      <userParam name="I2MSMode" value="False" xmlns="http://psi.hupo.org/ms/mzml" />
      <userParam name="ThrashNoiseRecalc" value="1000" xmlns="http://psi.hupo.org/ms/mzml" />
      <userParam name="UseAveragine" value="False" xmlns="http://psi.hupo.org/ms/mzml" />
      <userParam name="ShowFragmentationColorPeaks" value="False" xmlns="http://psi.hupo.org/ms/mzml" />
    </parameters>
  </metadata>
  <experimentList>
    <experiment id="1">
      <observationList>
        <observation>
          <sourceFile id="SF0" name="20220415_APOLLO#D1-7_4ums_testline_01_25targets_01.raw" location="X:\Projects\2021 Su - nanoDESI\PiMS2\APOLLO_Ovary\APOLLO_#D1-7\line_01">
            <cvParam cvRef="MS" accession="MS:1000563" name="Thermo RAW file" xmlns="http://psi.hupo.org/ms/mzml" />
            <cvParam cvRef="MS" accession="MS:1000568" value="none" name="MD5" xmlns="http://psi.hupo.org/ms/mzml" />
            <cvParam cvRef="MS" accession="MS:1000768" name="Thermo nativeID format" xmlns="http://psi.hupo.org/ms/mzml" />
          </sourceFile>
          <calibrationOffset value="0" type="ppm" />
          <scanRangeText>1538-1610</scanRangeText>
          <spectrum id="scan=0" index="0" defaultArrayLength="0">
            <cvParam cvRef="MS" accession="MS:1000511" value="2" name="ms level" xmlns="http://psi.hupo.org/ms/mzml" />
            <cvParam cvRef="MS" accession="MS:1000128" name="profile spectrum" xmlns="http://psi.hupo.org/ms/mzml" />
            <scanList count="73" xmlns="http://psi.hupo.org/ms/mzml">
              <cvParam cvRef="MS" accession="MS:1000571" name="sum of spectra" />
              <scan>
                <cvParam cvRef="MS" accession="MS:1000016" value="27.325053" name="scan start time" />
              </scan>
              <scan>
                <cvParam cvRef="MS" accession="MS:1000016" value="27.342823" name="scan start time" />
              </scan>
              <scan>
                <cvParam cvRef="MS" accession="MS:1000016" value="27.360592" name="scan start time" />
              </scan>
              <scan>
                <cvParam cvRef="MS" accession="MS:1000016" value="27.378362" name="scan start time" />
              </scan>
              <scan>
                <cvParam cvRef="MS" accession="MS:1000016" value="27.396132" name="scan start time" />
              </scan>
              <scan>
                <cvParam cvRef="MS" accession="MS:1000016" value="27.413902" name="scan start time" />
              </scan>
              <scan>
                <cvParam cvRef="MS" accession="MS:1000016" value="27.431672" name="scan start time" />
              </scan>
              <scan>
                <cvParam cvRef="MS" accession="MS:1000016" value="27.449441" name="scan start time" />
              </scan>
              <scan>
                <cvParam cvRef="MS" accession="MS:1000016" value="27.467211" name="scan start time" />
              </scan>
              <scan>
                <cvParam cvRef="MS" accession="MS:1000016" value="27.484981" name="scan start time" />
              </scan>
              <scan>
                <cvParam cvRef="MS" accession="MS:1000016" value="27.502751" name="scan start time" />
              </scan>
              <scan>
                <cvParam cvRef="MS" accession="MS:1000016" value="27.520521" name="scan start time" />
              </scan>
              <scan>
                <cvParam cvRef="MS" accession="MS:1000016" value="27.53829" name="scan start time" />
              </scan>
              <scan>
                <cvParam cvRef="MS" accession="MS:1000016" value="27.55606" name="scan start time" />
              </scan>
              <scan>
                <cvParam cvRef="MS" accession="MS:1000016" value="27.57383" name="scan start time" />
              </scan>
              <scan>
                <cvParam cvRef="MS" accession="MS:1000016" value="27.5916" name="scan start time" />
              </scan>
              <scan>
                <cvParam cvRef="MS" accession="MS:1000016" value="27.60937" name="scan start time" />
              </scan>
              <scan>
                <cvParam cvRef="MS" accession="MS:1000016" value="27.627139" name="scan start time" />
              </scan>
              <scan>
                <cvParam cvRef="MS" accession="MS:1000016" value="27.644909" name="scan start time" />
              </scan>
              <scan>
                <cvParam cvRef="MS" accession="MS:1000016" value="27.662679" name="scan start time" />
              </scan>
              <scan>
                <cvParam cvRef="MS" accession="MS:1000016" value="27.680449" name="scan start time" />
              </scan>
              <scan>
                <cvParam cvRef="MS" accession="MS:1000016" value="27.698219" name="scan start time" />
              </scan>
              <scan>
                <cvParam cvRef="MS" accession="MS:1000016" value="27.715989" name="scan start time" />
              </scan>
              <scan>
                <cvParam cvRef="MS" accession="MS:1000016" value="27.733758" name="scan start time" />
              </scan>
              <scan>
                <cvParam cvRef="MS" accession="MS:1000016" value="27.751528" name="scan start time" />
              </scan>
              <scan>
                <cvParam cvRef="MS" accession="MS:1000016" value="27.769298" name="scan start time" />
              </scan>
              <scan>
                <cvParam cvRef="MS" accession="MS:1000016" value="27.787068" name="scan start time" />
              </scan>
              <scan>
                <cvParam cvRef="MS" accession="MS:1000016" value="27.804838" name="scan start time" />
              </scan>
              <scan>
                <cvParam cvRef="MS" accession="MS:1000016" value="27.822608" name="scan start time" />
              </scan>
              <scan>
                <cvParam cvRef="MS" accession="MS:1000016" value="27.840377" name="scan start time" />
              </scan>
              <scan>
                <cvParam cvRef="MS" accession="MS:1000016" value="27.858147" name="scan start time" />
              </scan>
              <scan>
                <cvParam cvRef="MS" accession="MS:1000016" value="27.875917" name="scan start time" />
              </scan>
              <scan>
                <cvParam cvRef="MS" accession="MS:1000016" value="27.893687" name="scan start time" />
              </scan>
              <scan>
                <cvParam cvRef="MS" accession="MS:1000016" value="27.911456" name="scan start time" />
              </scan>
              <scan>
                <cvParam cvRef="MS" accession="MS:1000016" value="27.929226" name="scan start time" />
              </scan>
              <scan>
                <cvParam cvRef="MS" accession="MS:1000016" value="27.946996" name="scan start time" />
              </scan>
              <scan>
                <cvParam cvRef="MS" accession="MS:1000016" value="27.964766" name="scan start time" />
              </scan>
              <scan>
                <cvParam cvRef="MS" accession="MS:1000016" value="27.982536" name="scan start time" />
              </scan>
              <scan>
                <cvParam cvRef="MS" accession="MS:1000016" value="28.000306" name="scan start time" />
              </scan>
              <scan>
                <cvParam cvRef="MS" accession="MS:1000016" value="28.018075" name="scan start time" />
              </scan>
              <scan>
                <cvParam cvRef="MS" accession="MS:1000016" value="28.035845" name="scan start time" />
              </scan>
              <scan>
                <cvParam cvRef="MS" accession="MS:1000016" value="28.053615" name="scan start time" />
              </scan>
              <scan>
                <cvParam cvRef="MS" accession="MS:1000016" value="28.071385" name="scan start time" />
              </scan>
              <scan>
                <cvParam cvRef="MS" accession="MS:1000016" value="28.089155" name="scan start time" />
              </scan>
              <scan>
                <cvParam cvRef="MS" accession="MS:1000016" value="28.106925" name="scan start time" />
              </scan>
              <scan>
                <cvParam cvRef="MS" accession="MS:1000016" value="28.124694" name="scan start time" />
              </scan>
              <scan>
                <cvParam cvRef="MS" accession="MS:1000016" value="28.142464" name="scan start time" />
              </scan>
              <scan>
                <cvParam cvRef="MS" accession="MS:1000016" value="28.160234" name="scan start time" />
              </scan>
              <scan>
                <cvParam cvRef="MS" accession="MS:1000016" value="28.178004" name="scan start time" />
              </scan>
              <scan>
                <cvParam cvRef="MS" accession="MS:1000016" value="28.195773" name="scan start time" />
              </scan>
              <scan>
                <cvParam cvRef="MS" accession="MS:1000016" value="28.213543" name="scan start time" />
              </scan>
              <scan>
                <cvParam cvRef="MS" accession="MS:1000016" value="28.231313" name="scan start time" />
              </scan>
              <scan>
                <cvParam cvRef="MS" accession="MS:1000016" value="28.249083" name="scan start time" />
              </scan>
              <scan>
                <cvParam cvRef="MS" accession="MS:1000016" value="28.266853" name="scan start time" />
              </scan>
              <scan>
                <cvParam cvRef="MS" accession="MS:1000016" value="28.284623" name="scan start time" />
              </scan>
              <scan>
                <cvParam cvRef="MS" accession="MS:1000016" value="28.302393" name="scan start time" />
              </scan>
              <scan>
                <cvParam cvRef="MS" accession="MS:1000016" value="28.320162" name="scan start time" />
              </scan>
              <scan>
                <cvParam cvRef="MS" accession="MS:1000016" value="28.337932" name="scan start time" />
              </scan>
              <scan>
                <cvParam cvRef="MS" accession="MS:1000016" value="28.355702" name="scan start time" />
              </scan>
              <scan>
                <cvParam cvRef="MS" accession="MS:1000016" value="28.373472" name="scan start time" />
              </scan>
              <scan>
                <cvParam cvRef="MS" accession="MS:1000016" value="28.391241" name="scan start time" />
              </scan>
              <scan>
                <cvParam cvRef="MS" accession="MS:1000016" value="28.409011" name="scan start time" />
              </scan>
              <scan>
                <cvParam cvRef="MS" accession="MS:1000016" value="28.426781" name="scan start time" />
              </scan>
              <scan>
                <cvParam cvRef="MS" accession="MS:1000016" value="28.444551" name="scan start time" />
              </scan>
              <scan>
                <cvParam cvRef="MS" accession="MS:1000016" value="28.462321" name="scan start time" />
              </scan>
              <scan>
                <cvParam cvRef="MS" accession="MS:1000016" value="28.480091" name="scan start time" />
              </scan>
              <scan>
                <cvParam cvRef="MS" accession="MS:1000016" value="28.49786" name="scan start time" />
              </scan>
              <scan>
                <cvParam cvRef="MS" accession="MS:1000016" value="28.51563" name="scan start time" />
              </scan>
              <scan>
                <cvParam cvRef="MS" accession="MS:1000016" value="28.5334" name="scan start time" />
              </scan>
              <scan>
                <cvParam cvRef="MS" accession="MS:1000016" value="28.55117" name="scan start time" />
              </scan>
              <scan>
                <cvParam cvRef="MS" accession="MS:1000016" value="28.56894" name="scan start time" />
              </scan>
              <scan>
                <cvParam cvRef="MS" accession="MS:1000016" value="28.58671" name="scan start time" />
              </scan>
              <scan>
                <cvParam cvRef="MS" accession="MS:1000016" value="28.604479" name="scan start time" />
              </scan>
            </scanList>
            <precursorList count="73" xmlns="http://psi.hupo.org/ms/mzml">
              <precursor>
                <isolationWindow>
                  <cvParam cvRef="MS" accession="MS:1000827" value="895.0172119140625" name="isolation window target m/z" />
                  <cvParam cvRef="MS" accession="MS:1000828" value="0.4000000059604645" name="isolation window lower offset" />
                  <cvParam cvRef="MS" accession="MS:1000829" value="0.4000000059604645" name="isolation window upper offset" />
                </isolationWindow>
                <activation>
                  <cvParam cvRef="MS" accession="MS:1000422" name="high-energy collision-induced dissociation" />
                  <cvParam cvRef="MS" accession="MS:1000045" value="25" name="collision energy" />
                </activation>
              </precursor>
              <precursor>
                <activation>
                  <cvParam cvRef="MS" accession="MS:1000422" name="high-energy collision-induced dissociation" />
                  <cvParam cvRef="MS" accession="MS:1000045" value="25" name="collision energy" />
                </activation>
              </precursor>
              <precursor>
                <activation>
                  <cvParam cvRef="MS" accession="MS:1000422" name="high-energy collision-induced dissociation" />
                  <cvParam cvRef="MS" accession="MS:1000045" value="25" name="collision energy" />
                </activation>
              </precursor>
              <precursor>
                <activation>
                  <cvParam cvRef="MS" accession="MS:1000422" name="high-energy collision-induced dissociation" />
                  <cvParam cvRef="MS" accession="MS:1000045" value="25" name="collision energy" />
                </activation>
              </precursor>
              <precursor>
                <activation>
                  <cvParam cvRef="MS" accession="MS:1000422" name="high-energy collision-induced dissociation" />
                  <cvParam cvRef="MS" accession="MS:1000045" value="25" name="collision energy" />
                </activation>
              </precursor>
              <precursor>
                <activation>
                  <cvParam cvRef="MS" accession="MS:1000422" name="high-energy collision-induced dissociation" />
                  <cvParam cvRef="MS" accession="MS:1000045" value="25" name="collision energy" />
                </activation>
              </precursor>
              <precursor>
                <activation>
                  <cvParam cvRef="MS" accession="MS:1000422" name="high-energy collision-induced dissociation" />
                  <cvParam cvRef="MS" accession="MS:1000045" value="25" name="collision energy" />
                </activation>
              </precursor>
              <precursor>
                <activation>
                  <cvParam cvRef="MS" accession="MS:1000422" name="high-energy collision-induced dissociation" />
                  <cvParam cvRef="MS" accession="MS:1000045" value="25" name="collision energy" />
                </activation>
              </precursor>
              <precursor>
                <activation>
                  <cvParam cvRef="MS" accession="MS:1000422" name="high-energy collision-induced dissociation" />
                  <cvParam cvRef="MS" accession="MS:1000045" value="25" name="collision energy" />
                </activation>
              </precursor>
              <precursor>
                <activation>
                  <cvParam cvRef="MS" accession="MS:1000422" name="high-energy collision-induced dissociation" />
                  <cvParam cvRef="MS" accession="MS:1000045" value="25" name="collision energy" />
                </activation>
              </precursor>
              <precursor>
                <activation>
                  <cvParam cvRef="MS" accession="MS:1000422" name="high-energy collision-induced dissociation" />
                  <cvParam cvRef="MS" accession="MS:1000045" value="25" name="collision energy" />
                </activation>
              </precursor>
              <precursor>
                <activation>
                  <cvParam cvRef="MS" accession="MS:1000422" name="high-energy collision-induced dissociation" />
                  <cvParam cvRef="MS" accession="MS:1000045" value="25" name="collision energy" />
                </activation>
              </precursor>
              <precursor>
                <activation>
                  <cvParam cvRef="MS" accession="MS:1000422" name="high-energy collision-induced dissociation" />
                  <cvParam cvRef="MS" accession="MS:1000045" value="25" name="collision energy" />
                </activation>
              </precursor>
              <precursor>
                <activation>
                  <cvParam cvRef="MS" accession="MS:1000422" name="high-energy collision-induced dissociation" />
                  <cvParam cvRef="MS" accession="MS:1000045" value="25" name="collision energy" />
                </activation>
              </precursor>
              <precursor>
                <activation>
                  <cvParam cvRef="MS" accession="MS:1000422" name="high-energy collision-induced dissociation" />
                  <cvParam cvRef="MS" accession="MS:1000045" value="25" name="collision energy" />
                </activation>
              </precursor>
              <precursor>
                <activation>
                  <cvParam cvRef="MS" accession="MS:1000422" name="high-energy collision-induced dissociation" />
                  <cvParam cvRef="MS" accession="MS:1000045" value="25" name="collision energy" />
                </activation>
              </precursor>
              <precursor>
                <activation>
                  <cvParam cvRef="MS" accession="MS:1000422" name="high-energy collision-induced dissociation" />
                  <cvParam cvRef="MS" accession="MS:1000045" value="25" name="collision energy" />
                </activation>
              </precursor>
              <precursor>
                <activation>
                  <cvParam cvRef="MS" accession="MS:1000422" name="high-energy collision-induced dissociation" />
                  <cvParam cvRef="MS" accession="MS:1000045" value="25" name="collision energy" />
                </activation>
              </precursor>
              <precursor>
                <activation>
                  <cvParam cvRef="MS" accession="MS:1000422" name="high-energy collision-induced dissociation" />
                  <cvParam cvRef="MS" accession="MS:1000045" value="25" name="collision energy" />
                </activation>
              </precursor>
              <precursor>
                <activation>
                  <cvParam cvRef="MS" accession="MS:1000422" name="high-energy collision-induced dissociation" />
                  <cvParam cvRef="MS" accession="MS:1000045" value="25" name="collision energy" />
                </activation>
              </precursor>
              <precursor>
                <activation>
                  <cvParam cvRef="MS" accession="MS:1000422" name="high-energy collision-induced dissociation" />
                  <cvParam cvRef="MS" accession="MS:1000045" value="25" name="collision energy" />
                </activation>
              </precursor>
              <precursor>
                <activation>
                  <cvParam cvRef="MS" accession="MS:1000422" name="high-energy collision-induced dissociation" />
                  <cvParam cvRef="MS" accession="MS:1000045" value="25" name="collision energy" />
                </activation>
              </precursor>
              <precursor>
                <activation>
                  <cvParam cvRef="MS" accession="MS:1000422" name="high-energy collision-induced dissociation" />
                  <cvParam cvRef="MS" accession="MS:1000045" value="25" name="collision energy" />
                </activation>
              </precursor>
              <precursor>
                <activation>
                  <cvParam cvRef="MS" accession="MS:1000422" name="high-energy collision-induced dissociation" />
                  <cvParam cvRef="MS" accession="MS:1000045" value="25" name="collision energy" />
                </activation>
              </precursor>
              <precursor>
                <activation>
                  <cvParam cvRef="MS" accession="MS:1000422" name="high-energy collision-induced dissociation" />
                  <cvParam cvRef="MS" accession="MS:1000045" value="25" name="collision energy" />
                </activation>
              </precursor>
              <precursor>
                <activation>
                  <cvParam cvRef="MS" accession="MS:1000422" name="high-energy collision-induced dissociation" />
                  <cvParam cvRef="MS" accession="MS:1000045" value="25" name="collision energy" />
                </activation>
              </precursor>
              <precursor>
                <activation>
                  <cvParam cvRef="MS" accession="MS:1000422" name="high-energy collision-induced dissociation" />
                  <cvParam cvRef="MS" accession="MS:1000045" value="25" name="collision energy" />
                </activation>
              </precursor>
              <precursor>
                <activation>
                  <cvParam cvRef="MS" accession="MS:1000422" name="high-energy collision-induced dissociation" />
                  <cvParam cvRef="MS" accession="MS:1000045" value="25" name="collision energy" />
                </activation>
              </precursor>
              <precursor>
                <activation>
                  <cvParam cvRef="MS" accession="MS:1000422" name="high-energy collision-induced dissociation" />
                  <cvParam cvRef="MS" accession="MS:1000045" value="25" name="collision energy" />
                </activation>
              </precursor>
              <precursor>
                <activation>
                  <cvParam cvRef="MS" accession="MS:1000422" name="high-energy collision-induced dissociation" />
                  <cvParam cvRef="MS" accession="MS:1000045" value="25" name="collision energy" />
                </activation>
              </precursor>
              <precursor>
                <activation>
                  <cvParam cvRef="MS" accession="MS:1000422" name="high-energy collision-induced dissociation" />
                  <cvParam cvRef="MS" accession="MS:1000045" value="25" name="collision energy" />
                </activation>
              </precursor>
              <precursor>
                <activation>
                  <cvParam cvRef="MS" accession="MS:1000422" name="high-energy collision-induced dissociation" />
                  <cvParam cvRef="MS" accession="MS:1000045" value="25" name="collision energy" />
                </activation>
              </precursor>
              <precursor>
                <activation>
                  <cvParam cvRef="MS" accession="MS:1000422" name="high-energy collision-induced dissociation" />
                  <cvParam cvRef="MS" accession="MS:1000045" value="25" name="collision energy" />
                </activation>
              </precursor>
              <precursor>
                <activation>
                  <cvParam cvRef="MS" accession="MS:1000422" name="high-energy collision-induced dissociation" />
                  <cvParam cvRef="MS" accession="MS:1000045" value="25" name="collision energy" />
                </activation>
              </precursor>
              <precursor>
                <activation>
                  <cvParam cvRef="MS" accession="MS:1000422" name="high-energy collision-induced dissociation" />
                  <cvParam cvRef="MS" accession="MS:1000045" value="25" name="collision energy" />
                </activation>
              </precursor>
              <precursor>
                <activation>
                  <cvParam cvRef="MS" accession="MS:1000422" name="high-energy collision-induced dissociation" />
                  <cvParam cvRef="MS" accession="MS:1000045" value="25" name="collision energy" />
                </activation>
              </precursor>
              <precursor>
                <activation>
                  <cvParam cvRef="MS" accession="MS:1000422" name="high-energy collision-induced dissociation" />
                  <cvParam cvRef="MS" accession="MS:1000045" value="25" name="collision energy" />
                </activation>
              </precursor>
              <precursor>
                <activation>
                  <cvParam cvRef="MS" accession="MS:1000422" name="high-energy collision-induced dissociation" />
                  <cvParam cvRef="MS" accession="MS:1000045" value="25" name="collision energy" />
                </activation>
              </precursor>
              <precursor>
                <activation>
                  <cvParam cvRef="MS" accession="MS:1000422" name="high-energy collision-induced dissociation" />
                  <cvParam cvRef="MS" accession="MS:1000045" value="25" name="collision energy" />
                </activation>
              </precursor>
              <precursor>
                <activation>
                  <cvParam cvRef="MS" accession="MS:1000422" name="high-energy collision-induced dissociation" />
                  <cvParam cvRef="MS" accession="MS:1000045" value="25" name="collision energy" />
                </activation>
              </precursor>
              <precursor>
                <activation>
                  <cvParam cvRef="MS" accession="MS:1000422" name="high-energy collision-induced dissociation" />
                  <cvParam cvRef="MS" accession="MS:1000045" value="25" name="collision energy" />
                </activation>
              </precursor>
              <precursor>
                <activation>
                  <cvParam cvRef="MS" accession="MS:1000422" name="high-energy collision-induced dissociation" />
                  <cvParam cvRef="MS" accession="MS:1000045" value="25" name="collision energy" />
                </activation>
              </precursor>
              <precursor>
                <activation>
                  <cvParam cvRef="MS" accession="MS:1000422" name="high-energy collision-induced dissociation" />
                  <cvParam cvRef="MS" accession="MS:1000045" value="25" name="collision energy" />
                </activation>
              </precursor>
              <precursor>
                <activation>
                  <cvParam cvRef="MS" accession="MS:1000422" name="high-energy collision-induced dissociation" />
                  <cvParam cvRef="MS" accession="MS:1000045" value="25" name="collision energy" />
                </activation>
              </precursor>
              <precursor>
                <activation>
                  <cvParam cvRef="MS" accession="MS:1000422" name="high-energy collision-induced dissociation" />
                  <cvParam cvRef="MS" accession="MS:1000045" value="25" name="collision energy" />
                </activation>
              </precursor>
              <precursor>
                <activation>
                  <cvParam cvRef="MS" accession="MS:1000422" name="high-energy collision-induced dissociation" />
                  <cvParam cvRef="MS" accession="MS:1000045" value="25" name="collision energy" />
                </activation>
              </precursor>
              <precursor>
                <activation>
                  <cvParam cvRef="MS" accession="MS:1000422" name="high-energy collision-induced dissociation" />
                  <cvParam cvRef="MS" accession="MS:1000045" value="25" name="collision energy" />
                </activation>
              </precursor>
              <precursor>
                <activation>
                  <cvParam cvRef="MS" accession="MS:1000422" name="high-energy collision-induced dissociation" />
                  <cvParam cvRef="MS" accession="MS:1000045" value="25" name="collision energy" />
                </activation>
              </precursor>
              <precursor>
                <activation>
                  <cvParam cvRef="MS" accession="MS:1000422" name="high-energy collision-induced dissociation" />
                  <cvParam cvRef="MS" accession="MS:1000045" value="25" name="collision energy" />
                </activation>
              </precursor>
              <precursor>
                <activation>
                  <cvParam cvRef="MS" accession="MS:1000422" name="high-energy collision-induced dissociation" />
                  <cvParam cvRef="MS" accession="MS:1000045" value="25" name="collision energy" />
                </activation>
              </precursor>
              <precursor>
                <activation>
                  <cvParam cvRef="MS" accession="MS:1000422" name="high-energy collision-induced dissociation" />
                  <cvParam cvRef="MS" accession="MS:1000045" value="25" name="collision energy" />
                </activation>
              </precursor>
              <precursor>
                <activation>
                  <cvParam cvRef="MS" accession="MS:1000422" name="high-energy collision-induced dissociation" />
                  <cvParam cvRef="MS" accession="MS:1000045" value="25" name="collision energy" />
                </activation>
              </precursor>
              <precursor>
                <activation>
                  <cvParam cvRef="MS" accession="MS:1000422" name="high-energy collision-induced dissociation" />
                  <cvParam cvRef="MS" accession="MS:1000045" value="25" name="collision energy" />
                </activation>
              </precursor>
              <precursor>
                <activation>
                  <cvParam cvRef="MS" accession="MS:1000422" name="high-energy collision-induced dissociation" />
                  <cvParam cvRef="MS" accession="MS:1000045" value="25" name="collision energy" />
                </activation>
              </precursor>
              <precursor>
                <activation>
                  <cvParam cvRef="MS" accession="MS:1000422" name="high-energy collision-induced dissociation" />
                  <cvParam cvRef="MS" accession="MS:1000045" value="25" name="collision energy" />
                </activation>
              </precursor>
              <precursor>
                <activation>
                  <cvParam cvRef="MS" accession="MS:1000422" name="high-energy collision-induced dissociation" />
                  <cvParam cvRef="MS" accession="MS:1000045" value="25" name="collision energy" />
                </activation>
              </precursor>
              <precursor>
                <activation>
                  <cvParam cvRef="MS" accession="MS:1000422" name="high-energy collision-induced dissociation" />
                  <cvParam cvRef="MS" accession="MS:1000045" value="25" name="collision energy" />
                </activation>
              </precursor>
              <precursor>
                <activation>
                  <cvParam cvRef="MS" accession="MS:1000422" name="high-energy collision-induced dissociation" />
                  <cvParam cvRef="MS" accession="MS:1000045" value="25" name="collision energy" />
                </activation>
              </precursor>
              <precursor>
                <activation>
                  <cvParam cvRef="MS" accession="MS:1000422" name="high-energy collision-induced dissociation" />
                  <cvParam cvRef="MS" accession="MS:1000045" value="25" name="collision energy" />
                </activation>
              </precursor>
              <precursor>
                <activation>
                  <cvParam cvRef="MS" accession="MS:1000422" name="high-energy collision-induced dissociation" />
                  <cvParam cvRef="MS" accession="MS:1000045" value="25" name="collision energy" />
                </activation>
              </precursor>
              <precursor>
                <activation>
                  <cvParam cvRef="MS" accession="MS:1000422" name="high-energy collision-induced dissociation" />
                  <cvParam cvRef="MS" accession="MS:1000045" value="25" name="collision energy" />
                </activation>
              </precursor>
              <precursor>
                <activation>
                  <cvParam cvRef="MS" accession="MS:1000422" name="high-energy collision-induced dissociation" />
                  <cvParam cvRef="MS" accession="MS:1000045" value="25" name="collision energy" />
                </activation>
              </precursor>
              <precursor>
                <activation>
                  <cvParam cvRef="MS" accession="MS:1000422" name="high-energy collision-induced dissociation" />
                  <cvParam cvRef="MS" accession="MS:1000045" value="25" name="collision energy" />
                </activation>
              </precursor>
              <precursor>
                <activation>
                  <cvParam cvRef="MS" accession="MS:1000422" name="high-energy collision-induced dissociation" />
                  <cvParam cvRef="MS" accession="MS:1000045" value="25" name="collision energy" />
                </activation>
              </precursor>
              <precursor>
                <activation>
                  <cvParam cvRef="MS" accession="MS:1000422" name="high-energy collision-induced dissociation" />
                  <cvParam cvRef="MS" accession="MS:1000045" value="25" name="collision energy" />
                </activation>
              </precursor>
              <precursor>
                <activation>
                  <cvParam cvRef="MS" accession="MS:1000422" name="high-energy collision-induced dissociation" />
                  <cvParam cvRef="MS" accession="MS:1000045" value="25" name="collision energy" />
                </activation>
              </precursor>
              <precursor>
                <activation>
                  <cvParam cvRef="MS" accession="MS:1000422" name="high-energy collision-induced dissociation" />
                  <cvParam cvRef="MS" accession="MS:1000045" value="25" name="collision energy" />
                </activation>
              </precursor>
              <precursor>
                <activation>
                  <cvParam cvRef="MS" accession="MS:1000422" name="high-energy collision-induced dissociation" />
                  <cvParam cvRef="MS" accession="MS:1000045" value="25" name="collision energy" />
                </activation>
              </precursor>
              <precursor>
                <activation>
                  <cvParam cvRef="MS" accession="MS:1000422" name="high-energy collision-induced dissociation" />
                  <cvParam cvRef="MS" accession="MS:1000045" value="25" name="collision energy" />
                </activation>
              </precursor>
              <precursor>
                <activation>
                  <cvParam cvRef="MS" accession="MS:1000422" name="high-energy collision-induced dissociation" />
                  <cvParam cvRef="MS" accession="MS:1000045" value="25" name="collision energy" />
                </activation>
              </precursor>
              <precursor>
                <activation>
                  <cvParam cvRef="MS" accession="MS:1000422" name="high-energy collision-induced dissociation" />
                  <cvParam cvRef="MS" accession="MS:1000045" value="25" name="collision energy" />
                </activation>
              </precursor>
              <precursor>
                <activation>
                  <cvParam cvRef="MS" accession="MS:1000422" name="high-energy collision-induced dissociation" />
                  <cvParam cvRef="MS" accession="MS:1000045" value="25" name="collision energy" />
                </activation>
              </precursor>
              <precursor>
                <activation>
                  <cvParam cvRef="MS" accession="MS:1000422" name="high-energy collision-induced dissociation" />
                  <cvParam cvRef="MS" accession="MS:1000045" value="25" name="collision energy" />
                </activation>
              </precursor>
            </precursorList>
            <binaryDataArrayList count="5" xmlns="http://psi.hupo.org/ms/mzml">
              <binaryDataArray encodedLength="126892">
                <cvParam cvRef="MS" accession="MS:1000523" value="" name="64-bit float" />
                <cvParam cvRef="MS" accession="MS:1002312" value="" name="MS-Numpress linear prediction compression" />
                <cvParam cvRef="MS" accession="MS:1000514" value="" name="m/z array" unitAccession="MS:1000040" unitName="m/z" unitCvRef="MS" />
                <binary>QWRqFUAAAADJ4P9/mP//f/+HGP9xJrPdWsbCKo/3GIiBHfVTOZUarMcYiIcR5yQgWbX736iIcf+Icf9xT73sFCGIiIhxKnQQOom+/P+HGP9x/yoSrYrB5SeP9xiIiIPCcIt9j3cf+HH/cY/3EVhVfTnuuoLP+Icf9x/3EZU+Syn60bTYiIiIgd0uizk54XTP9x/3GP9xK2zYut0ydP9xiIiB5Y8pGfOA1uhx/3GP9xgndjtKapxLcf+HGP8+Zve2mQiIhx/4hx/yeMI6qbPcVx/3GP9xgoa05qPEsZcf9x/3H/cYE7eTRZNqbLr/cYiIgqC7I6oFTccf9xiP9xFHHgYZkfH55x/3H/cYiIgk3goq0x9dhx/4cf9xJAroetJheP+HH/cYj/cRaVSUGf6ra+iIiIiBR2JYKSmtp9iIcf+HGCBh3poO4hZx/3GP9xiIIQ2RyuQ244cf9x/3GBeunIGb8WN+hxj/cYggE0M6YNvM/4hx/3GP8j25S6h0a0cf+HH/cY/3ES4iAEls7f+3H/cf9xiBJ7rVGQJVKuhx/4cf9xgjFdu6w7JE/3GIiBiuwSKeMj7diIiHH/GEapUpe6Vq1x/4cY/3GCmb+SqHQG1xcf+Icf8QOaqhlodVXnH/cYiDE0x7LbOHH/cYiBEaXhGaZqHu/3GIiIHeqcgZ61Y36P9xiIcROu1vOTEykMcf9xiP9xI6/YStcCe4iIcf9xFzcE4pwK+x2Icf9x/3GB+LpTGZ9FrOiHH/cYJhs/uuNcBIhx/3H/cYiCjIZCqEeb1x/3H/cYgXy+5yk1URjXFx/4hx/3E9ghq3feWHGP9xiBEn75KbChBtj/cYhx/yyKW9p9WkL/cYhx/4cRpIijKWuHXNiIcf9xgS4lMxma2szoj/cv+HH/HdFTlpIhvGlxiIhxEzDeEZFQMe7/cYiIHkNzYZddjJ7/cf9xiC7NFipELp2Ihx/3EV9baHno1JeP9xiIiIcf8tXl46HBoccf9xj/cYEkgTg5hp7Hz/cf9xiBBQMXKa0N6NiIhx/y9OdjrMGJyIiHGIIwLayuXiU4hx/3GBcNlOOX1GsccYhx/3H/GQDaopJBNV1x/3GIhxGOdwYpBJj52IiIhxgZ11SknmqrW/9xiIcf8YSD5xlXjBjocYiIcRZXmAGcKWf+cYiHH/cSxZniq7Zh2Icf9xiBGDCEGSLfe+cf9xj/cv8ZsRmRkx/mbocf9xiIE6bckZwqI27/cYhx/xDzABOanf/siHGIgUXBojlUXl3HH/cYiIIiW9WuC0KocYiIhGWqy6VXH/cf9xgiz+8qZQENcYcf+HGC4OLpokLRZxiIiCUNU5p0Osb/cXH/hxGLHMQZH+M76HGIiHEuYoqKjddXcf9xhx/yz5Gyqxbk2Icf9xiCiE7Rp4sS5xiIcf8Wh1YxmRmpznGIhx/xzuf+KWkoAdcYiIcRghJMGRz9s+iHH/cYg+0KW2L1r/cYhx/yeBE4rb7sdxiHH/cShOO/qjLECHH/cYgfs/UBmcwK/ocYiIhxiIcf9xiC9vu0qbBEuIhxiIHv4mAZuB2f7/cv+HGIgXVZwElsxj+3GHH/cYiHEoifzazmAyiHH/cYiCC1EJrJrvZxiIhx/3GHH/cYiIcYiHH/cYhx/3Erb6F6HQXohx/3GIhxH53NopvDMl3/cYcf9xKYimGjh1nocf9xiB6coEGdBF++/3GIcf8gOfyaQnA2hx/3Fx/3EU/lCBmNGvfocf9xcf9x/x1XVjKS2anNcf9xiIHdztEZyzEu5xiHH/cYGSJk0pxfmy2IcYiHErvEHK2jvjhx/3GIcSKaDqq8XxVxhx/3GIFEQTYpYN7J1xhxj/cXH/EvHfEZuuIO6HH/cYcf9xiIcYgtQmg6Ldl8hxiIhxLCiZauCGaf9xhx/3GCU2tVqvlKqIcYiHEpRbKK/6TX/4cYhx/3EteU16fGsocYiHGIJlvWmt9Clohx/3GIKxyAaqFH+XH/cXH/cR2rKwSahtT7iIcf9xNKS8tGtD/3Fx/3H/K/Z3avOYiYcYiHEdYDfinSHYHYiIcYEalP8Zt3sA7/cYiHGIFYHkwpYAKz3/cYhxgVW0Djlda/HHGIcf9xILzwmhow9nFx/3GIKzvlmqFRpohx/3L/cf9yI0eKKl2HXf9xcf9xiHGIiBsSh9Gf7ngucf9xcf9xiHH/Pjt1tsSKcf9y/3H/IjfQ+nWS8IcYiHEcsVWxmz+qTnGIiHGCBwMoqt/NeHGHH/cYhxL+kcmpZuNnGHH/cYcRuXN6GVWchehxiIcYKUAVKsz+rXGIcYiCmYhLr8d7SIhxiIEMfNIZ3oMt6IcYiHEVjEmxl3S2TnH/cXH/cTN/prGQWXH/cXH/cYKRd/ipOYB3Fx/3GIcf8mSD0azHwuhxiHH/EwRUAZScq/7/cYcYiHEvaTyavmw2iHGIgksXO6S+jEcf9xiHGIhxgiYLDK4AXz/3GHH/cYcTbq4rwVHYhxiHElMswqXtM9iHGIgtfI3qwEchcXH/cYcf9xhxiILcF2StXom/9xcf9xcf9xJHTfGvmyDohxiIIZcbenuOSIcf9xcf9xcSfXLEpVjTuIcYiHEo6WMq0mnNiHGIhxgpTTmaATxmhxiIcRm1I0GSC9y+cYiHGCSJ1BqYYr6Ihxhx/ylruCr6RH1xcY/3L/IHjTiu1yx/9xcf9xcf9xiHEhRcxKzqM7iHGIcf9yJJHtSpnhK4hxiHEuBQtqA79JhxhxiILe+USsMGu4hxiIJMZUaoeauf9xhxiCGIIio5fd1xhx/3Fx/3EvlhEatp7ucYhx/3IkxdP6rKLAiIcYcf9xIbTz2rywwnH/cYcYKNcvKkSNDYcYiHGCZFuqrxtFX/cYhxguuwKqGk/Vhxhx/3Eme6ZqfEWZiIcYcSkOyTqRI2yHH/cXH/NbO4slxH/3GHGIJUJmehDpmHH/cYcf8sGclqMnNpcYiHGHEhaOAqK3H9cYiHGHEg7akqgyVtcYcf9xgk5fJKRKDbhxiHGCLaFBqzXr7/cYcYiHGIcSGVNxrHrI5y/3GIcSQrSTrvS2xx/3GIcYgm/4EaUQfucYiHGIKl+teh8FKIhxiHEk1MI6pLPchxiHH/Lik8mvJ8NnGIhxiHE+0ca2LjlxiHH/cSNq/zo8UAyHFx/3GHElhnLK7pjTiIcYhxI1rYWi5SeoiHGHE3ToywwXNxhx/3Fx/ztN+r2yBYcf9xhxiHH/cv9xiC81GBoNrn5xiIcYghxw1qCI8pcYiHGIKnEeei3uGP9xcf9xgtIei6FPF0hxiHGIMJg0tHfL/3Fx/3Fx/3GHH/JhPJmmTTZocXH/cYcYJ8HsOtXhPHGHH/cXEq9Bwacb4+/3L/cYcSdbDjrsTxyHGIhxIno1GrlcrocYiHGCS+Kor5HVeIcYiD/CZrY9mYcf9y/3GCscm2piRkn/cXGIgr6NRalHK6/3Fx/3Fx/3Es2YZK9Geb/3Fx/3FxKdn6WtVgWohxcf9xOdiPsDdwcXH/cXH/cYNt2ivCJdcYcf9xcYLpBjKnf5zXGIcYglAolKcudrcYcYiHGHGIhxiC0TJiq/zZ2IcYiHE/f225gJJxhxiIcYcf9xcf9y/3GIMnAYtJ/niHGIcYhxiHE/C0u49LRx/3GHGIhxhx/3FxiIcYhxiDaQsr1vTYiHGHGD8b5bXkGocf9y/3EzgxG/fO7/cYhxiHE1VXa/qolxiIcYcf9xcf9xcf8vDD0q0EwthxhxiCrLaFq2SXpxhx/3FxLHUTKpmuzYcYiHGILjGqmvH1VocYcYiCkzQXrA2+j/cv9xhxiCgZcjpweNyHGIcYJManKkWVjXGIcf9xcSzUPioEvB2IcYhxNVB1v6+KiIcYcYiCqfyCr3A31xhx/3L/cTpohrqXeXGIcYgtb6oaSgVehxiIcStQPppADRZx/3GHGIJBWtihS1J3GHGIcYiHGHEvlZZaWaaahxiHGIcTqdnL5iY4cf9y/3GIcYcYiHGIcYcf9xKu33OoMgjHGIcYgj0dka0+JucYhxiHGIcTpvsriQTYcYhxgisyIapc3e/3FxiIcSnInBqUdj7/cv9xhx/yO+wxqlE85xiHGIcYg3lLe/a0j/cv9xhxiHE0c821nDKIhxhxg/0zKzLM2HGIhxiHGHH/ImqyGrpU3oiHFx/3GDfTSL4st3L/cYcYiHGHElI3oqX8hdiIcXH/Mup6tSWFcXH/cYcYiHGD8mm7nZZIcYiHGHEtaTIqemzdcXH/cYcYhxiHEsJkI6L5vccYcf9xcYMA3uuQMRcYhxhx/yvfTRqDCy6HGIcYPZOmuGxZiHGIcS8zQhrMy95xiIcXExQlOxzaxx/3GHGClrzBqaQz6HGIhxK+DFOmPzrIcf9xcYOjFYu86ncYhxhxI9tHGrNLjnH/cv9xgwUHSzv4txhx/3L/LHX7OpqgTHGIhxhxiIcTzYMrYnzYcf9y/3Ev/CZaYz2a/3Fx/3Fx/3Fx/3Fx/3Evt/JaR4DaiHGIhxKrXRGhWi7nGIcYhxIfmwGpFk/nGIcYhxJnb12rCgonGIcYgsKAMaDn/OcYhxhxMSZotOmXhxcf9xhxg5fTK4gs1y/3Fx/3FxL506WnksWnGIcYcYIwuhSlJV63H/cv9xgk2KMag3XOcYcYhxgu+hMa4F7OhxhxiDdtL7Oi0IcYhxgyL2i04JeHGIcf9yO59oumCXhxhx/3FxiIcYhxNZCutH9RcYhx/3L/cv9xiHGINVDSva8tcXGIhxgq5qAqspX9iIcXH/IrjIGuVzfnGIcYgid1AamYr+hxiIcYcYhx/3L/cTfgsbsfTohxiHGIcYgskw8ah88OiHGHGIIdd+GiSIHocXH/cXH/cXEyK2y25JOIcYiHEkXw8aDA8O/3Fx/3FxOnJCuI29/3L/cYcf9y/3Eqno16OxcoiIcYcYhxMCpPueWwcYcYhxiDEDsbENTnH/cYcYKAafemSmCIcYhxiCrtQxoyK86HH/cXGDBWGba55nH/cXH/cXE70z6+LMGIcYhxgtf2U6SgmscYiHGHE9u1+9RKD/cv9xhxNu06sSLF/3L/cYcSPL4xqUQc5xiHGHH/ciioVxpmeo6HGIcYMUdCsci9cf9xcYiHGHGIcTu+hLhBe3H/cXH/cv81dWuzmpSHGHH/cXEiyMeaqXOGhxcf9xgifCVKmz2rhxiHGIcSVB/Jqx8DaHH/cv9xgkeYsa6WdOiHGIcYhxiD6Ke7p1hHGIhxhxJs+SSjYG24hxhxg7T7W5sEpx/3FxiIcYcYKZP/SonAC3H/cv9xcTSHBL54+3GHGIgwDHe2BIiHH/cv9xhxgpSz9qz0wJ/3Fx/3L/cSulxmpJo5mHGHGIhxJ9JlGnPZrohxiHGIL6iMKtZ3PXGIcYgqBDAaEMz+hxiHGHGIhxhxL2seGjpOHnFx/3Fx/3L/cYhxcf9xPoELuX70cYhxhx/zP9arUSlYcYhxgszDg6dTx8cf9xcYiHGHGCLzU0qDysuIcYhxhxKQHXGmDyjohxhx/ydRsUot5Otxcf9xcYg56bi9FkeHFx/3GCYzThrdyx5xcf9xhxMyRSv9uthxiIcXH/cXH/NibpsukWiIcYcT8qIbLV3ocYhxgpFzoaj4xeiHFx/3EhGX5akngacYhxcf9LZZx5pohxiHGCMwuRrt9G6Ihxcf9xcSDMvirVNB2HH/cXGIgz/ii0Edf/cYcYcf9xcYhx/3L/cXH/cXErRGcaTLmO/3FxiCD5dBrRaL5xhxiHE7qBS4V+uHGIcYNi3ivNIdcYcYhxiHGIcSfhUxpS6s5xiHGHGIhxhxiHGIcYcYMM4OuUHxhxhxiHGII/V7WmSoSnGIhxhxiHGIcYcf9y/3GHGIcYJTAdOh/+LIcXH/cYcYNHZ2sJmJcXGIhxJBfxOrCQ7IcXH/cXH/cXGILWEIKtrvff9xcYiHFx/3FxMnW0sZpLhxhx/3EypNi0aydx/3KIhxhx/3L/cYcYcT40wbPLPnH/cv9xcYKmHmKurhnXGIcYcT205bdLGocYhxiDtAJLm/24hxiHGCMz3opi0heIhxhxiCNrOBraTH6HGIcYhxNonlvnYacYhxiC0lUhoOqt7/cXGIhxJ+PVWuTCqnGIcYhxhxiHGDBfIbKw3oiHFx/y+bSBoXS35xhx/3FxiHGIcYhxhx/3IyFBq0++VxiHGIcYKLq6OtZUXIcYhxg8pyS3WNtxhx/3L/cYcYhxgvrJk6VzZshxcf9y/3E8ahq6leVxcYhxiIcv9xiHGHGIcYhxhxiHGDZgMbufznGHGIg2hOuzixSIcYcYPMkktzbbhxcf9xgn2NEaU3LuhxhxiCY7Axp9T86IcYcYLiEjKo7tzXGIcYg5YoywrXOHGIcYhxR4icp3aHGIcYJu3+GuIgHocYhxhxg0gmK+fZ1xiIcYcYRqictXZx/3L/cYcYJ728KlYkPXGIcYcTqBLb5+0nGIcYcYNizyvNMNcYcYhxKRFRGi/q7ocYcYhxiHGIcYcYLvn2esRgmIcYcf9yP54ntWHYcYhxhxggm386iUgMhxiHGIN2rHv5U4cf9xcYiHE55Z+xKmBxiHGHH/cv9xhxhx/3FxiHGIcYcf9yMZvKtnQ1iHGIcXE1r/W/UAqIcYcYPBM3uezIhxhx/3InpDYadryehx/3L/cTrQBrov+XGIcXH/cYNf7KsxE1hx/3L/cXE6S5a6tGmHGHGIMJyZt3Nmhxhx/3L/cTF9wbGSPocYhxhx/zwhA7je/P9y/3GHGCwCohoA5d5xiHGIcTcoD7Pn8IcYhxhx/zN7PbaUwnL/cYcYIS3WGu4inocYhxgvJ3Qa7Yi+cYcYhxg5j5a8cGmHGIcYhxhxiHGHGIhxcf9xcYiHE9IKa331ly/3GHGDRdk7+ibHH/cXGIhxcf9y/3GHE+uNq5RyWHGHGIhxcf9yK/wYGkE+focf9y/3Fx/3FxiHH/cv9y/3ElN5MqHobNcXH/cXGC2Vsjo4pNyHGIcYKslWGlRqnohxhxiHGCuSDRqH3y6HGIhxcf9xcYhxgyyL+4R0BxhxiHGDsOe73xhIcYhxhxJHatGumVLnFx/3FxgsYTBKy+z7cYcf9y/3GHEye464lHGIhxcf9xcYLvC+KgL0HYiHFx/3FxiHGDo7L7DU0IcYcYhxg89bm7CkaHGIcYg7beq9khVxiIcXH/Jz0aGq0uXnFx/3FxiDiZA7tm/IcYhxiClnFxpqjo5xcf9xcYgy0tGwPS5xiIcXEqbFsaejpOcYiHGDI5nrjWYXH/cv9xg8Qba5vklxiHGHH/cv9xcYgvIkIa3dvecYhxhxiIPzsDtMT8cYhxhxiIcShmfCpLmD1xiHGHGIcYcYiHFxg4eG2xl5KHGIcYcf9y/3Fx/3FxiHGILLsnGkVNjoiHFxiIcXH/cXGIIY/zKnkAzf9xcf9y/yhhvBq65D5xiHGIcYhxgm9TcaoayOiIcXH/LM2DGiQnzohxiHGHGIOMVXvTqocv9xhxiHFBjJwINocYhxhxN+yusyNR/3FxiHE73gO3IfxxiHFx/3E4KES717txiHFx/3Eu9gYaAZ+ecYcYhxhxiCirtCoHRL2HGIcYcYhxiHGHGE3MnEM2hxhxiHElEWIaf+nehxiHGD+5MbNGzocYiHFxiIP6bRtFkuiIcXH/NWpEv5W7cf9y/3FxiCCGiBoJl35xiHGIcYcYhxhxiHGIcYMD6js9FccYhxhxNifRu9gucYcYhxM899tkCChxiHGIPm1XuJKohxiHGHGIcYcf9yP+6jsxFccYhxhxIEEDKm3vzYcYcYg/UhO0reyHGHGIcYhxhxiHGHGIcYhxhxiCb09ypCsI1x/3L/cYcYhxhxK+2jKsIlzYiHL/cSFcZ0rNOYtx/3L/cYcYcf9y/3FxLou7GjhETnGIcXH/cXGIcYJCJkKk/ZvYiHFx/07tnEEmhxiHGHGIcYhxgpKaAaPmX+iIcYcYJVZRKgya7XFx/3L/cYcTZKXLLFo3GIcYgpTB0qTT4tcYhxhxiHEkrQoqdy9diHGHGHEnWQIq62/dcYcYhxgsZpwqG5Y9iHGHGHH/MAMNug3yhx/3L/cXH/cXGIcYMlX0sroLhxhxiHE4NJW8y2qHGHGIgvUfYaG+CeiHGHGCJa7zp9UQyHH/cv9xMmBZta+miHGIcXH/cXGCmr9hpmQJ6HGIcYLWSiGvm13nFxiHGD1W1ripKYcYcYgnbRoaqi5ecYcYhxhxO83uvjIRcXGIhxcf8iMloqrtpdhxhxiHGIcSuZSBpXa36HGIcYg5uLi9R0dxcYhxgn/yUacQ2ucYiHFxNNa9tDlCcv9xhxgstXEaBajuhxiHGIcXH/cXGIhxcYObkdv0bicv9xhxhxMixZtOOmhxhxiHFx/3Fx/3I27hO8EeyHGIcYcTNMfLXDg3GIcYcYLEt2GjxInocYhxhxiHGIcYcSAevBogJD5xhxiHE5YIy/n3NxhxiHGDjQyL4vN3GIcXH/cXGCvCQBoE2/6HGIcYcYhxiHFx/znB5r0+GYhxcf9xcYgm1YEaY6fucYiHFxiIcYcSAppBreZb5xhxiHGHGIcYhxcf9xcYhxiEhQrKr1iHGHGIcYNRHhvu4e/3GHGIcXH/cXH/cj/jRrUcuYcYhxhxiHGHGIcYcYhxhxiHGIcYcYhxcf9xcf9y/zhh4bueHohxhxiHGINnNkvoybhxhxiDFGh7XJeIhxcYiHFxiIcXE6MoK4zX2HH/cv9xcYhxiHGHGIcYcf9yiIcYcYOSZGvNm5hxiHGHE8vw++QPCHGIcYhxJKQyGoa83nGIcYg9P4y8wHOHFx/3FxN/MjuwzccYhxhxiHGIcSBAMypt/M1xcYhxgtOzIaDUze/3FxiHGD7WZLYpm4hxhxg5Mlu/zaSHGIcYcTdpH7Om4IcYhxcf9xcYSBGsnuVxiIcXGIhxcf9yThGsLuVxhxiHGIcT+0W7lLpIhxcf9y/3E2hVuxiqRy/3Fx/3L/cT1B2Lq+J/9xcYhxiHGHGIcYcYhxhxiHGHGIcYOZJBuW2+iHGHGHGDBJ+7jGBHGIcYcYOdw9sDPCcYhxiHE7NXm8yoaIcYhxcSFjFhrKzp5yiIcYcTWtpb9SWocYcYhxgopgFKGJ/rcv9xcf9y/3GHEhpRU6GK6shxiHGDorjrHkcf9xcf9xcYOpJrvm2Ucf9xcYg71eG3Kh5xiHGHGHH/cv9xcf9y/3FxPOG1tx5Kcv9xhxhxiHGHGIcYhxcf9xcYhxiHFx/3FxNXAVv4/qiHGIOetNsCSycXH/cv9xhxhxiHGHGIcYcYhxiHFx/3FxiHGHH/ci0TjBpfxz5xiIcTpmP7CpwHGHGIcTfm4boZHnL/cYcYcYhxiHFx/3FxiHEuZGIa6bnecYhxiHGCZX1hqbgp5xhxiHGDzDFbg86ocXH/cv9xhxhxiHGHGIcSqfvxq3BA6IcYhxPNkquybVhxcf9xcYhxiHGHGHH/cv9y/3GHGIcXH/cXGIcYONJ0uy2LcXGIcYhxI5UmKmitnYhxcf9xJOQaGuK+Xv9xcYhxReKswdWHGIcXH/cXGIhxcYhxiHGHGDXp77YmEIcYhxcf9xcYg/9UGzCr6HGHH/cv9xcYhxgyLyOx4NyHGIcYcYcYhxiD4WQbTpvnGIcYhxhxg5JkG52b6IcXH/cSrmBRpCn65xiHGINuXasiolcYhxhxgkSYcqXWeNcv9xhxg0eNq0lyWIcXH/cv9KU6yKxYcYhxg6P+i9wBeIcYcYgqMvYq/dCdcXGIcYcUKDrPfFiHGHGHGIcYcYhxiHFxiIcTXBM70+zHL/cXH/cv80JCy169NxiHGIcYNYunsYRYhxiHFxKdHTGkPizohxhxg+izq6dMX/cv9xhxhxg7w4u9PHSHGHGIIEAlOj79rIcf9y/3L/cSbmMxpynM6HGIcYcYg5AJK6/22HGIcXH/cv9xgxfAe1k/iIcYcYhxMzzhv8MehxiHFx/3FxOX2ZvYJmcYhxcYLlYCOiyf3HH/coiHFx/z7M4bQzHnL/cXH/cv8uiwAa10/+cXH/cv9xPWtmuJSZhxiHGDfVM7wqzIcYcYcYg6WtO6pSyIcYcYhxhxiHFx/3Fxg5JjO52cxxcYhxhxL16NGksXLocYcYgi4Igqg/d9cv9xcYhxPfGNvA5ycf9y/3FxP7MXtkzoiHFx/3L/O19mu6CZiIcv9xg+ZBe4m+iIcYcYhxLy7EOj8TvIcYcYcf9y/3FxiHGIcYcYcYhxhxPMKEtz17cYhxhxiHFx/3Fxg7DtO48SxxiHGHGIcYcYhxcf9xcTMv4b/QHohxiHEqMGwanfk+iHFx/3L/RyWsraVy/3Fx/3L/cTbZM70mzHH/cv9xcf9xcYcf9yNefetSghiIcv9xMWn6t6YFiHGHGHGIcYhxhxhxiHGHGEBVrBulcYhxcf9xcYhxg1ENW/7ypxcYiHL/cYcYcT+6QbJFvocXH/cv9xcf9y/3FxiHGD4c+rrjBXH/cXGIcYhxKcggGiR9/nH/cv9xcTl5PrGWwf9xcYhxg79J2+C2JxhxhxiDXZWrM2pYcf9yiIKPljGmFpzocf9yiIMCl2teaJcYcYcf9yiIcXGINH1MtZKzhxiHGDRraLOkl/9y/3FxiHGIcXH/cv9I1aySpXL/cXH/cv9xcYhxhx/3KIhxcYiHFxiHE7U+O4rByHGHGIcXH/cXGIcYgm5F8qk7oNcYcYhxhxiHGHGD5eM7WhzIcYhxcYOO2rsCJUhxhxhxiDUhNbDuyv9y/3FxgkbAA6uz/8cYhxhxiHEyp5+4aGBxhxhxiHGDNJ1bLGKocYhxhxOryEuUN7cYcYhxhxiHGHGHGIKt4IGnMffoiHL/cYcYcYg1Ca21B1KHGIcYcYcTz7GbsE5v9xcf9y/3EnC6VKYlWrcYhxiHEwLxm34OaIcYhxQ9as4pWHL/cYcYPLY1uEnKcYhxhxhxN1JDu628cYcYcYhxiHFxiIcv9xhxhxiHGHGIcYcYhxcf9xcYg1fCexk9iHGIcXH/cT3QD74v8IhxiHGHGHGIcYcYhxcf9xNZaGsHl5hxcf9y/3FxN1ySu6NthxiHFx/3L/cXH/cv9xcYgwTkGywb6HGHGIcYcYcYhxhxiHGHGHGIcYhxcYhxiHGHGHGIJZU2GqesnnGIcXH/cv9xcYgwvni3UYeIcYcYhxNOvjvxQccYhxhxiHGHGHGIcYcYhxhxiHFx/3L/cXH/cv9xcYhxKHI4GoncfocYcYhxg7RJS5u2tx/3L/cXGIcYLaD0GhbwvnGHGIcTLVQ7E6vIhxhxhxiHEwAtm3DiaHGIcXE9DTW28spxhxhxhxMPTltBsahxhxhxiHEwb0GxoL5xhxiHFx/3L/cXExPYaz0nlxhxiHE6/pK4AW1xcf9xcYMtZDsTm8iHL/cYcYcYhxhxiHErZdE6W6LscYcYhxhxhxiHEyx0OwSLxxcYhxhxMN81szDKcv9xcYhxgzEJay/2lxiHGHEk0uwa89E+hxiHFx/3L/cXE1AUW//rqIcXH/cXGIcYcTnw87oPDIcYcYg4Que/vRiIhxcf9y/3FxiHGHGIcYcYMhUtt/rScYcYhxhxiHGHGHE/YkW0nbpxcYhxhxhxM1Giv65dcYhxiHGHGHGIMzU5tNrGcYhxhxg6YvO5nQxxcf9xcYg+Y0W2nLpxcf9y/3FxiHEt1RMaA67OiHFxiINzPds9wicYhxhxgscHIaCfjecXGIcXH/OCtDvNS8iHGHGHEz+9u1FCSHGIcv9xNgQ7sgzEhxiHFx/3L/cU+4rCR1cYhxcf9y/3FxiHGIcXGIcUfIrKN1hxhxhx/yBxdBr56L6IcXH/cv9xcYhxg/mvGzZQ5xhxiHGDl8Q7qDvHGIcYcSxPcBr7CP5xiHGIcXH/cv9xcSsQJRov/a5xcYcf9ygluyEaZU3ucXH/cv9xcf9y/3I6REe6u7hxcYhxiDOJjreGcXL/cYcYM2JRv52uhxhxiHGHGIcYK/aAGhGX/ocYhxhxiHGDMBpLEPW3GIcYcYP8/ntzAYhxcf9xcYhxJ+p4GpJYfnGIcYcYcYhxhxhxiHGHGC6cgBrmN/7/cv9y/3GHFx/3FxiHGHGIPiWcu9pjcYcYhxcf9xcYhxOt89vyDChxcYiHFxiHGHGIcYcYND1FsdK6iIcXGIcYcYhxPQ3xtfIOcYiHL/cYJ5bhGleR7nFxiHGDpN8bmyDv9y/3GHGHGHH/cohLyaxzZYhxiHE/AVO0/qyHGHGHGD99mriCZXGHGHGHGIcYOab3vVkIhxcf9y/3FxiCd4kBpZdv6HGHH/cv9y/3Fx/z3lpLcaW3FxiHGD8uR7bRuHFxiHFx/3FxiHGHE5T5y/sGNxcYiHL/cYcYcYcUwarF5ViHFxiHGIcTd5T7OWsHFxiHGIOYFVu36qcv9xcYhxhxiHFx/zYjU73crHL/cXH/cv9y/3GHE0hFG+e66IcYcYPCn7vNYEcXH/cv9xcTeSVb1tqohy/3GHGDlM972zCHGIcYcTS4pL9HW3GHGHGIOJv7sXQEhxcf9xcYhxhxiD7O87YxDIcYcYhxhxhxiDCTV7Z8qHGIhxcYOZ/xuWAOhxcf9y/3FxiHGDZDX7TMoHL/cXGIcTH0VbMbqnGIcYg3NVO9yqyIcYcYOequsSVRcYcYhxhxhxiHFx/3L/cXGIcYhxcYg326i/JFdxcYhxhxhxiHGHGIcYcSQ+USouGu2HFx/3FxPJuitmRdhxcf9y/3FxiHGHGIcYcYcYgvJwAazY/+cXH/cv9xcYhxhxNgZRu/mucYcYhxcYiHL/cYcYcYcTC0CLZb9/9yiIcXGIcYcYhxhxhxiHE8q1m7VKaIcXGIcYhxcYhxO0S8vrtDhxiHGHGHE5g7q+fEVxhxiHGHGIcYcXH/cXGIcYcYhxcf9y/3FxiHGHGIcYKG4eGtoeHohxiHFGa6y5RXGHGIcYcT7vWbgQpnFxiHGHE7Z7q8mEVxiHFxiDx5U7eGrHGHGIcYcYcYcf9y/3IyLqKw4V2Icv9xhxg8ogK2Xf1xhxhx/3L/Mbpvu1WQiHGHGIcYcT2OorZxXYiHFxgjgSYayO2ecYiHL/cTruorkRXYhxhxiDFDArLM/Yhxcf9y/zcfb7TwkHGHGHGIcT90zruLMXGHH/coiHFxiHGD+PorRwXYcYcYhxhxPpLMum0zcv9xhxcf9xcYhxhxhxiHGHGHGC1YJBobfb6HGIcXE3MLK7z02HGHGIcXGIhy/3GD+wZbZPmocYhxhxgwSba2xkn/cXGHH/MxW0svpLhxiHFx/3L/cXGIcYcYcYOo9rvnCUhxcYhxg2erawlUn/cv9xcYg/fga3gfn/cYcXH/cXGIcYcTFBsrLOTf9xcYcf9yN1Gyu65NhxhxiHFx/3L/cXGIcYcS1XrxqLhQ6HGIcXGIcYhxcYhxhxOwp9vvWCcYhxhxhxiHGHGHGIPpV7u2qEiHFxg9Rnu7uYRxiHGHGIcTR0yLKbN3GHGHGIcYcYcYhxcf9y/3FxiHGHGIcXGCCxMBq17P6HFxiHGIcXH/MbzKuFM1iHFx/3L/cXGIcYcYcYhxhxhxiHFx/z4tBLbS+3GIcXH/cjc6tL3FS/9xcYhxiHFxOJBju2+ciHGHGIcXGIcYhxcYhxhxiDrQY7ovnIhxhxg387K8DE2HGIcXH/cv9xcTqkjb9bcocYcYcYPW4EtpH7cXGIcYhxJdOlGqPFrohy/3GHE/dwKziP2HGHGHGIcTFqUbClrnFxiHGHGHGIcYcYcYhxhxhxiHFxiDx/BLeA+3L/cXH/coNR8stPDTiHGHGIcYcYcYcYhxg8qlG2Va6HGHGHGDWQPLR/w4cYcYhxhxiHFx/3L/cv9xcf9yiIcXGIM6AUsW/rhxhxiHGHGHGIcXGIhy/zdkd7+biHGIcYcTk3xrzIOXH/cohxiHGHFx/zW2i7NZdHKIcYcYhxhxhxhx/3KIcYhxcYOKwqv1PVcYcYhxhxNGRjv5uchxiHFxiHGHGIcYOZvav2QlcYcYhxhxhxiHGHGHGIJASMGgHHPocYhxcf9xcYPJkCtmb9cYhxcYgju/AalUD+cYhxhxg+Ia+93lCHFx/3L/cXGIcXH/cv9xcYhxMJDqt38VcXGIcYNOOvtyxQcYhxcYhxMy8WsuDpiHGHGHGIKdxPGsM7DnGHGHGD/4srQHTYcYhxcf8q0WIaM+necXGIhy/3FGXqy6FXGIcv9xg0x2O/OJxxcf9y/3FxiHGHE5ibK6dk3/cv9xcYhxcf9xcYcYNcNMtEyzhxiHGHGHGHE3wNa+PymHGHGINQqyvvVNhxhxhxgzqGOwZ5xxhx/3KIcTerArtU/YcYcYhxcf9y/3L/cXGIcYcYhxcYhxiHL/cYcYcYcYhxhxhxhxiHGHGHGIcYcYcYcYMgwCsAT9cYcf9yiHGIcXGIcYcTnjD7Es8HGIcXGINY1RvXKucYhxhxiHFxiHGHEzl8SweDtxcf9yiHGIcXEmIxEaXs7ucYcYhxcTg4xLzHO4iHL/cSY0wRpts+5xhxiHFx/3L/cXGIcXGIhy/3GDIVh7T6eHGIcYcTIssrDjTXGHGHGHGIcYcYcYNEH6tM4FhxhxhxiHFxiHGIcXGIcYcYhxcT5tArSS/Yhxcf9y/3L/cXGIcYcYhxcYhxhxiHFxiHGHGIcXH/ST+srAX/cXGIcYcYhxMseHtEh4iHL/cYcTbdArwi/XH/cohxiDIrxLLkO3FxiHGIcv9xhxcf9xcYcf89HBS44+uIcYcYgyM2653JGHGIcXH/cv9xcYcf9yiIcv8lM3Aafcj+cYhxhxhxiHGHGHGHGIcYcS5zMxr4zM6HGHGHGDGrh7VkeIcYcYcYhxhxhxiDE9dbTSiocYcYcYM76yv0FNcXGIcXH/cv9y/3Fx/3KIhxcYhxN8w4vzPHcYhxhxhxMw3oswMXcYhxcYgwrsS0YTtxhxhxiHGHGHGHE3XVyysqOIcYcYQu+sAgX/cv9y/3E2Lya/0Nlx/3L/cv9xcYhxhxhxiHGDNfbrewkXFxiHGHE1AMK9/z1xhxiHFxg3gKmwj1ZxiHGD/QSLgvt/9y/3L/cXGIcXH/KIOSGljG3nFxiHGHGHGHGIcYcYcYhxcYhxiDRDWrTMpXGIcXGIcYhxN7OpsFxWcYhxcYhxiHL/cYNCPmsuwZhxhxiHFHULyq9HGIcXGIcYcYNVM2sLzJhxcf9y/3FxiHFx/3L/cXE74tS5HSuIcXH/cv9xcYhxcf9FcLzY9HGHH/cohxiHFxg0aLu1p0T/cv9y/3FxiHGD6ic7ZdjP9y/3L/cXGIcYcYcYcYhxhxhxiHFxiHGHGIcXGIcTQTc7/sjIcYcYhxcYhxhxiHFxgwpNS0aytx/3L/cv9xcYhxJjbjKi6RzYcYcYcYhxcYhxiHFxgovHcahTiOcYhxhxhxiHFx/z5S3bytInFxiHFx/3L/cv9xcYhxhxhxJGlcGvpqPnH/cXGHGIcYcYcYcYhxhxhxg/VMK0qz1x/3Fxhxg4fUi+greHL/cXH/cohxiHFxiHGHGHGIcXH/cv9y/3FxiHFxP2jUtZcr/3L/cv9xcYhxhxg7cmG3jZ5xiHGIcv9xcf9yiDuCYbd9nnGIcYcYcYhxcf9yiCYQ+BrP8H7/cXGIcXGIOyQSuNvtiHGHGHE/B3O0+IyHGHGIcXH/cv9y/3FxNbgkvkfbcYhxhxhxhxJrKOGuXXHnGIcv9xhxhxhxhxiHGHGHE3oae+Xlhxcf9yiIcXGIcXGINukkvhbbhxhxiHFxiHGE+hvCXkcXGIcYcYcYhxcYhxhxiHFxIPBzGtH4zocYcYcYhxcYhxhxNO7LtSE0/3Fxhx/3KIcYcYhxLHw2Gkk8nv9y/3FxggzIUa5Deucv9y/3Fxg/Kgm41faHGHGIcXH/cv9y/3FxiHGHGHGHGIcT89ubjCRnGHGIcYcYcYhxcYhxhxhxiHFx/3KIhy/3FxiHGHGHGIcXH/OCinv9dYhxhxiHGHGHGHGDOxerVehYcYcYhxhxhxhxiHFxiHGE5CvDvUcXGIcYcYcYhxcYhxhxhxg1GNuz9yRy/3GHFxg3+3O8BIyHGHGHGHGIcXH/cv9yPiLJuN02cYcYcYcYhxcf9y/3L/cXGIPncStIjtcv9xcYhxM7ZGslm5hxhxiHEzZnq1qYWHGHGIcT4lYbTanocYhxcf9y/3I28U2zHrKHGIcXGIcYcYhxcYhxcTPS5LE9G4hxhxiHFxiHE5Dqe98ViHGIcXGDSFYb56nohy/3GHFx/3L/SsK8g9RxiHGHGHGIcXGIcYIbzSGsUy3nGHGHGHGIcXGIcYcYcYhxcf9y/3L/Me4ruCHUcf9y/3FxiHFxN+gSuhftcXGHH/cohxhxg4C0a99LmHFxiHGHGIcv9xcf9yNmiVvpdqcf9y/3L/P872tzEJhxcYhxhxhxiHEulGYaF7mecXH/cv9xcTJmYb+ZnnGHGHGHGIcXH/cv9yMnZhv4mecYhxhxOrbkuUkbcohxiHFxiHGCk7bRq9SS5xhxhxiHE6wQe7Pvhxcf9y/3L/cTh0NLuLy3L/cXGIcXH/cv9y/3FxiHFxNvrrshUUcYhxhxgxy+u4RBSHGHGHE5bJW7k2pxiHFx/3KDJ5O7aWxHH/cohxgwjsKzgT2HGHGHGHGIcXH/cohxiHFxiHGDyIt7p3SHGHGHGIcYcYcYcYcYhxcf9yiIcv9xcTbCg709fIcYhxcYhxhxhxiHFxiHGHGHE9axK1lO2HGHGHGDnhKb4e1ocXH/cv87/pW7AWr/cv9xcYJf3QGnEi/ocXH/cXGHGIcXH/coiHL/cXGIcYcYcYcYhxcYhxhxhxhxiHGHFx/3L/cXGHH/cohxhxhxiHFxiHGHGHGIcXGIcYcXH/cXGHGIcYcYcYcYhxcYhxhxhxhxiHFxiHGHGIcXGIcXGIcYhy/3FxiHGHGHGHFENLzctHGIcYcYcYhxcYhxNHk0v4bLcXGIcYcYcYhxcYhxhxhxhxiHGDhc2bCzJocYhxcYhxhxKJFSGlfq3ohxcYhxSWS8ibRxhxiHFxiHGHGHGIcXE8wdK2Pi1xhxiHFxiHGHGHGIcv9xhxcf9y/3FxNAlhvfaecYcXH/cj00pbfLWocYcYhxcYhxhxhxNr0SvELtcYhxhxg/KWGz1p5xiHGHGDVy0r6NLYcYcYcYPILSt30tcYhxhxMH0eupLhhxhxhxiHFxiHGHGHGIcXGIcYcXH/cXGDHaVrQ1qXGHGIcYcT3vB7gQ+HGHGIcv9xcYhxhxhxhxiHFxiHGHGHGHGIcXE/9qW1CVpxiHGHFx/3Fxhxgz2WG/Jp6HGHGIcv9xcf9yiHGHGHGIcXH/cohxhxiHFxiHFxiHGIcv9xcYhxhxhxhxhxiHFx/3KIcYhy/zqxOb5OxohxhxhxgyO9641CFxcYcYcYhxhxhxhxhxiHFxiHGHGHGHGIcXGIcYcYcYhxcYhxcf9y/3L/cXGHGIcYcYcYcYcYhxMm9Ws6CpcYhxcf9y/3L/cXGHGIcYcYcYcSuV0xo3os6IcYcXH/cv9xcYcTpGOb25xohxhxhxhxiHFxiHGHGD9Lg7W0fIhxhxhxhxiHFxiHGDeLg710fIhxcf9yiHGISoW8h6RxiHGHGHGHGHGIcXE1sCK9T92HGIcXGIcXH/coiHL/cXGIcTtX9LmoC3GIcXGIcYcYhy/3FxIpD/GjjwDnGHGIcXGIcYcXH/cXGHGIcXGIcYcYcYcYhxcYhxhxhxhxiHFxiHE/q2GyVJ5y/3FxiHFxiDnUZr0rmYhxhxhxhxhxiHGHFxiHGITuW8QaRxiHGHFx/yclwRpuo+5xhxhxhxPwREtfu7/3FxhxiDQf7rfwEXGIcXGIcYcXEgNTMa3azOhxiHL/cXH/cjCCIrKN3YcYhxcYQDa8LZT/cv9y/3L/cXGIcXGIcTAvg7PgfHGIcYcXH/K3YRGime7ocYcYcYM96qtTFVhxcYhxhxhxiHFxiHE+Jte42SiHGHFx/3L/cXGHGIcXGIcYcYcYhy/3Fx/3KIcYcYcYhy/3Fx/3KDPjtbIsSohxcf9yNA1hvvKe/3FxiHFxiHGHGHGHGIcXGIcYcTGzIrFc3XGIcXGDotYbjSnnH/cXGHGIcXGD6nRLZYu4cYhxcYhxhxhxg574i+EHeIcv9xcYhxhxcf9y/3ElI7QarsS+hxiHFxiHGHGHGHGIcXEzZCK/m91x/3L/cXGD7oRLYXu4cYcYhy/3FxiHGHFx/3L/cXGHGIcXGIcYcYOEAFvL/6cXH/cv9y/3L/cXGHH/NJAFsX/6cYcYhxcYhxhxhxhxhxiHFxO/1htgKecYcYcYcYhFB7zfhIcYcYcTPHLLVI03Fxhx/3KIcYcYNUUivrrdiHFxiHGHGHGHGHGIcXGIcYcYcYcYcYhxcYg0XmG/oZ7/cv9xcYcYhxcYhxhxhxhxiHL/cTgUk7vrbHGHGHGIcXGIcYcYcTfFIrs63XGIcXGIcYcTChdrVuiYcYcYcYcYQ1e86oRxcYhxcf9yiIN23SvZItiHGHFx/3L/cv9y/3FxiHFxPiYitNndhxhxiHL/cYcXGIPzmYuMZnhxcf9y/3FxhxLsMxGuPM7ocYcYcYhxcYhxhxhxg5PtK6wS2HFxiHGHGHEzvLWxU0pxcf9y/3L/cv9xcYcYhxNATnsgwYcYhxhxcf9yiIcv9xcYhxL6xtGlY5LnGIcXGIcXGIcYcYcYcYhxcYhxcf9yiHGHGIcXGHGIcYcXH/cv9y/3Fxg7v2G3QJ5xiHGHFC57zxhHGHGIcXE1h5O+eGyHGHGIcXGHGIcYcYcXH/cXGHGHGIcXH/cohxhxNO97tCCEhy/3FxiHFxiHFJCLyPdHGHGHGHE8kDe5b8hxhxiHIyeJOwl2xxhxhxhxg6Wee8phhxhxhxiHFxiHGHFx/3L/cjHok7EnbHFx/3KIcYcYcYcYhxcYhxcTUadr/liXFxiHFx/3KIcYcYcYhxcYhxcYhxhxhxhxhxhxiHFx/3KIcYcYcYcYhy/3EzsHG/T46HGHGHGHGHGIcXGIcXE4I8W83DqHFxiHFxMW88t6DDcXH/cv9y/3L/cTjh4rseHYcXGIcYcYcYhxcYcYhxhxcf9IiLy3dP9y/3FxhxiHE5qSK5Vt1xhxhxiHL/cXGIcXGDapi7JmdHFx/3KIcYhxcYcTtBcbe+johxhxhxhxhxhxiHFxiHGHGHFx/zuy2r1NJXL/cv9xcYcYMCmotuZXcXGHGIK2ilGlp1rocYhxcYhxcf9yiHGHEywXG/Po5xcYcYhxNYdMtIizhxcf9y/3L/cv9y/3FxiHEw4+KyLB1y/3L/cv878XG4Do6Icv9xhxcTAdk7PybIhy/3FxiHFxiHGHE4KyK61N1xhxiHE1InG93Y5x/3KIcYcYPZjau2clcYcYhy/3FxiDEQFbT/6ocYcYcYN7TivEsdcf9yiHGHGHGIcv9xcYMpAVsn/qcYcYcYcYhxO9YNvynyiHFx/3KIcYcYQVm8G2SHGIcXGIcXH/cohxhxhxhxiHFxiHFxgw3Nq4MyVxiHGHFxiHGHGIcv9xcYhxcTGrxbNkOnGIcv9xcT3tfr0SgYcXH/cohxhxhxhxhxhxgwFoa1+XlxhxhxhxiHFxhJmbyWZIhxhxcf9y/3L/cv8zQ3GwzI6IcXH/cohxhxhxhxhxhxiHFxiHFxiHGHGEO5vPRkhxhxiHFxP2Nxs5yOiHGHGHGHGHGHE9x4a4OHmHGHFx/3FxhxhxiHFxiHFx/3KIcYcYOX0iuYLdcXGHGIcYcXGIcYcYcYcYgwlri3eUdxhxhxhJ6byRZIhxcYhxcYhxg0q1SwZKtxiHFxiHFxiHE8zfe6MghxiHFxiHGD0OIrbx3Yhy/3L/cXGHGIcXExioazhXlxcYcYcYhxcYhxcYPE4itrHdcYcYcYcYhxcYhxcYhxhxcf9y/3L/cXGHGHGIcXGIcYcXGIcYcYcYcYhxcYcYhxcf9yiHEyJXm16oZxiHGHFx/3KIcTAIFbQI6nGIcXGIMUnis8Yd/3L/cv9xcYcYg+0Qi5LveHGHGHGDHnR7UouHH/cv9yiIcv9xcYcYhxcYhxcYg25HG8G45xhxhxhxNk6Gv7F5hxhxcf9y/3L/cv9xcYcTUa4r3lHXFxiHGHGHGHGHGHGHGDhvVLyQq4cXGIcYcYcYcYhy/3FxiHFxiHFxiHGHGHE0JQiy6veHFxiHGHGHGHGDMQMrD/zYcYhxcYhxcYg6UGS7r5v/cv9xcYcYcYg2q0ewZLhxhxhxiHL/cXGIcXFOyrwzVHGIcYcYMVvisrQdcYcYhxcYN0ajvblciHGHGHGHGHGHGDYSlrD9aYhxhxhxhxhxhxhxiHFxiHFxiHFxNswVvjPqhxiHL/cXGIcXGIcXGIcYcYcYcYcYcYcYhxcYcYhxTgu8T0SIcYcYcYcYcYcYKrVCGjWr3nGIcXGHGIcYcXGIcYcYcYcYcYcYcYhxcYcYg6ZnG5mY6IcYcYcYcYcYcTp2cbeJjnL/cXGIcXGIcYcXH/cj2GcbR5jocv9y/3FxhxiHFxiHFxiHGHGHE+LC2809KIcYcXH/cohxhxiHL/cXGHGIcXGIcXGIcYcXH/cv9yiIcv9y/3FxhxiHFxiHFxPWIytZ3Nhxcf9y/3L/P6z6ulMFcYhxhxhxhxhxhxhxhxO7NXu0yoiHGHGHGHGHGHGHGHGIcXGIcXGIcXGIcYcYcXEwV3GyuI7/cXGHGHE4FmS86ZuIcXGIcYcYcYcYcYcYIMVSGtSq3ocv9y/3E89Ve6CqiHGHFxiHGHGHGHGHGIcv8wkzKzfM2HFxiHGHFxiHGHGHGHE2n+K9YB2HGIcXGHGIcXH/cohB+7wBRHKIcYcYcYcYhy/3FxhxiHFxiHFxiHGHFx/3KDwQ5bjvGnL/cXGHGIcXGIcYcXGIcYcYcXH/cv9y/3L/cXGHGIcv9xcYhxcYhxhxcYhxhxhxhxhxhxg0dDK/i82HGIcXGIcXGIcYcXH/cohxhxhxiHL/cXGHGIcv9MPLxsNIcXH/cohxhxcTXEMr07zYcYcYhy/3FxhxiHFxiHFxiHFxiDCXGLZ453FxhxhxiHFxhxg23aO9Ilxxcf9yiHGHGHGHGHFIbLyZNIcv9xcYP0xXt7Oohxhxcf82ymS/NZuIcv9xcYcYhxMqSMt2tzcYcYcYcTLwprMfWYcXGIcXE0T/22wAKIcv9xcYO7Gmu05ZiHFx/3KIcYcYcYcYcYcYcYhxcYcYhxcYhxcYhxcYhxhxhxcf9y/3L/cv9y/3FxhxhxiHL/cXGIcXGIO1MOsLzxhxiHFxhxLOhYGlJ6focYcYhxcT4SG7rt5IcXH/cohxhxiHL/cv9xcYcYhxcSfCMxpk3M5xhxiHL/cXGHGIcXGHGIcXGIcYcXGIcYcXH/cv9yiHGHGDHuZLMhm3GHGIcXFLLbxtJHGIcXGIcXH/cohxhxhxcf9y/3L/cv9y/zlvZLuQm3L/cXGIcXGINOwlsSPahxcf9yg6h4+xiHCHFxiHFxiHFxiHFx/3KIcYcYcXE/G+W25Br/cXGHGHGIcXGHE9Vme5qZiIcYcYcXGIcYcUp9vHgkcYcYcYcYcYhxcYcYcYhxcYhIjbynJIcXGIcXGINCUos+rXhxhxhxhxiHL/cXGHGIcv82dvK+iQ2IcXGIcXGIcYcXH/cohxhxhxhxhxhxhxhxP30buYLkhxcYhxhxcYhxcf9yiHGHGHGHFx/3L/cv9y/3L/cXGHGHGHGIcXGHGIcXGIcXGIcXGIR928siRxiHGHFx/3KIcYcYcYcTQf5bDwGnFxhxhxiHFxhxiHFxiHFxiHFx/3KIcXH/cohxhxhxhxcT3RK7su1Ihy/3FxiD8McbTzjohxcYhxcYhxhxQB68HxRxhxcYhxgyhHSyi4txhxhxhxhxhxhxhxiHFxhxiHFxhxiDmdZ71imHGHFxiHGHGHFx/3KIcYcYcYcYcYNCezv9hMcv9xcYcYg5K+i/1BeIcXGIcYcXGIcYcXGIcYcYcYcXH/MgsysQXNcYcYhy/zMbMrD0zXGHGHGIcXGHGIcXGHEyOzKw1M2HFxiHFxg+QHe3v4hyiHGHGHGHFx/3L/cv9y/3L/cv9xcYcYcYcYcYhxcTsk9bnbCnFxiHFxiHE2V3S+qItx/3KIcYcXGIcTfmbbMpkohy/3L/OH6psJFWhxcYcYLk5TGgwazocYcYcYcXH/cohxhxhxhxhxhxhxhxhxiHL/cXGHGHGIcv9xcYcYhxcYcYg5jDK6c81xiHFxiHE1oziybMeIcYcXH/cohxhxhxhxcf9y/3KILwfhGu+B7nGHGIcv9xcYhy/3Fxg+KTW21spxcYhxcYg5S7O7tExxiHGHFxiHGHGHFxiHGHGHGHGHFx/3L/cv9y/3KIhy/3L/cv9y/3FxhxhxhxhxiHL/cXGHGIcv9xcYcYhxcYhy/3FxiHFxiHFxiHFxPUm2uLZJhxcYhxhxcYhxhxcf9yiHGHGHFx/3KIcYcYcYcYcYcXH/cv9y/3L/cv9y/3L/QW+8GgRxhxhxhxhGb7y5BHL/cXGHGHGIcv9xcYcYhxMu5xsCGOhxcYcYhxcYcYhxcYhMf7xoBIcXGIcXGIcXGIcXH/cohxcYhxPkz1t7MKhxhxcf9yiHGHGHFxiHGHGHE5ufuwVgSHGHGHGHGHGHGHGHGHGHGHGHGIcv9xLWhzGip4zv9xcYcYhxM141srHKiHFxiHFxhxiHFxiHFxiHFxiHFxiHFxg2vvW/QQpxiHFx/3KIcXGIcYcXGDfPcbowjnKIcXH/OX90vICLhxhxcf9yiHGHFx/3KIcYcYcXGIcYcYcUv/vHAE/3KIcYcYcYQgDMAARx/3L/cohxP0DGtr85cYcYcYcTRQw7+vPHGHGHGHE/0Ma2LzlxhxhxhxhxhxhxhxhxiHL/cv9xcYcYcYcYcYOoBCuH+9cv9xcYcYcYcYhy/3FxhxhxhxiHL/cXGHGHGHGIcXGHGHGIcv9xcYcYcYhxcYcYcTyQgbVvfnFxhxiHL/cXGHGIcv9xcYcYhxcYcYcYhxcYcYg/REi4u7eHFxhxhxiHFxhxiHFxP9XJuCo2cYhxcYcYhOcMxI83GIcv9xcYcYhxcYcYhxcYcYhy/3FxhxiHFxhxiHFxhxiHL/cXGHGIcXGHGIIb/CGtUD3nGIcXGHGE2gzEXzcXGHGHGD7ZiromdYcv9xcYNPIDsB38/3FxhxhxhxiHL/R8DMs/NxhxhxiHL/cXGHEpwG0atPkucYcYcYcTYoxr/XOXGHGHGHEwpYS0anuHGHGHFx/zjiQrsdvXGHGHGHGHGHFx/3L/cohxhxhxhxcf9yiHGHGHFxiHGHGHFx/3KIQhHMD+NxiHGHFx/3I0loS/aXtxcYhxhxcYhxcf9yiHFxiHFxg/lAO0a/yHFxiHFxhxiHFxiHFxiHFxiHFxhxiHFxiHL/M/QDsBv8cXGIcv9xcYcYhxcYcYcYhy/3FxhxhxhxiHL/cXGHGHGHGHGHGHE+VQO0qvxy/3L/cv9y/3L/cohxQWHMCuNxhxhxhxhxcf9y/3KIcYcYcXH/cjP8xrITOYcXGIcYcXGIPlpFt6W6hxcYhxcTocBrrj+XFxiHFxhxiHFxhxiHFxhxiHFxhxNBtFsPS6cYcYhy/3Fxhxg91EK2K72HGHGHGHGHGHGHGHGHGHGHFx/3KIcYcYcUGxzBXjiHGHGHFxiHGHFxiHGHFxiHFxiHFxiHFxiHFxiHFxiHFxiHL/cXGIcv9xcTyibr5dkXGHGHGHGHGHGHE5LUW70rpxhxcf9yN+jZvxcmcohxcYhxhxcYhxNc1FsEK6iHFxhxiHFxhxiHFxhxMRgDsvf8hxhxhxg4OsO8xTyHGHGHGHFx/3L/ckQSzN7ThxhxhxhxcYhxhxhxcYhxhxcTsga73flIcXGHGIcXGHGIcXE3Bpe/+WiHGHGHGHGHGHE3CxmwBeaHGHFxiHGHFxiHGHFxiHFxiHFxiHE3oha/Xen/cXGHGIcv9xcYcYcYcTxOhLixe4cYcYcYcYNRzDv+M8hxhxhxcYhxhxcTqjFrpc6XFxiHFxhxiHFxhxiHL/OwoDufX8hxhxiHL/cv9y/3KIcYcYcYcYcXGIcYN+zDvRM8cYhxhxcYhxcYcYhxcYhxcYcYcYhxcYcYcYcYcYcYcYcYcYcYcYcYcYcXH/cohxhxcYhxcf9yMGuXtaRocXGIcv9xcYcYhy/3Fxhxhxhxhxhxhxhxhxcf9yiHGHGHFxiHGHFxiHFxiHFxiHFxiHL/cXGHGDSbA79k/HGHGHGHGIcohxNFBosr+XcYcXGIcTPrA7Ak/HGIcv9xcYhxcSirAxpmT87/cohxhxcf9yiHFxiHFxiHFxiHFxhxg3spS9TWuHL/cv9y/0YjzM3DcXH/cv9yiHGHGHFxiHGHFxiHFxiHFxiHFxiHIwdoGxmX5xiHL/cXGHGHGHGHGD43KbrI1ohxhxcYhxcYgw7da2IimHL/cv9xcYcYcYcYcYcXH/cohxhxhxPWY8vJnDhy/3FxhxhxiHL/cv865oG4GX5yiHGHGHGHFxiHGHFxMIhVtIeqhy/3FxhxiHFxhxhxhxhxhxhxhxhxcf9yiHGHFxiHE+qTy7VsOHL/cv9xcYcXH/cv9yiHGDPP6bVAFocXGIcv89gtO4fSz/cv9xcYcYcXH/cv9yiHGHFx/3KIcXGIcXGIcXGHGIcXE0fhawkely/3KIcYcYcYcXGIcYcTB/A7OQ/IcXGHGIcXGHGHGHGIcv9y/3KIPzent8hYcXGIcXGHGIcXGHGIcXGHGHGHGHGHGHGHFx/3JCBMz/s4cXGIcXGIcXGIcXGHGHGIcv9xcYcTFNe7fChHFxiHFxOziBt8d+hxiHFxhxhxhxhxhxhxhxhxcYhxhxcYhxcYhxcYhxRTTM3LOHGIcv9y/3EyvEKwU71yiHGHGHFxiHFxiHFxiHFxhJRMyLs3FxhxhxP1kNuqbycYcXGHGIcXGHGDjyJr0N2XFx/3L/cohxhxcYhxcYhxcYhxcYcYcYhy/3L/cv9y/3KIcYMGbTtKkshxcYcYhxcYhy/3EwuOa2VxmHGHFxiE2EzFezcYhxcYMoLduI0icXH/cohxhxcYhxcYhy/3FxhxiHL/cXGHGHGHFx/3KIcYcXGIcXGIcXGIcXGHGHGHGIcv9yiHGHGHGHFxiHFxiHFxRsTMs7NxhxhxiHL/cv9y/3L/cohxhxcf9yiHFxiHFxhxiHL/cXGHGHGHGHGHFxiHGHFxiHFxiHFxiHL/cXGHGHGHGHGHGHGHFxiHGHFxiHFxhxiHFxhxhxhxhxhxhxhxcf9yOC6UvNFriHFxhxhxiHL/cv9y/3L/cohxhxcYhxcYhLFcx+o4cXGHGHGHGHGHGHGHGHFx/3KIOyMKvdz1cYcYcYcYcXH/cohxcYhxcYhxcYcTO0ZbJbmv9yiHGHEkHyAajw3+hxcf9yiHGHFxiHFxiHL/cXGHGHGIcohxhxMSYKtun1cXGHGHGHGHGHGHGHGHFxiHFxiHFxiHFxhxhxhxhxhxhxhxcf9yiHFxiHFxiHL/cXGHGHGHGHGHGHFxiEKVzAejcYhy/3FxhxiHL/cv9y/3L/cohxT5XMNqOIcXGIcXGHGIcXGHGHGHFx/zDYt7c3SIcXGHGHE3US2zvtKHGIcXGHE/RUm4uraHFxiHFxiHFxhxhxhxhxhxhxhxcYhxcYhxcYhxcYcYcYcYcYcYcXH/ckblzLGjcYhxcYOXllvIaahxhxcf880VK4Lq2IcXGIcXGHGHGIcohxhxhxhxcYhxcYhxcYcYcYhy/3L/coOCJSut2tcXGIcXGHGIcXGHGHGHGHGHFxNzyBusN+cXGIcXGIcv9xcYcTpMgbizfocXH/coO723u0JIcYcYcYcYcYcXGIcYcXGHGIcXGHGHGHGHGHGHGHFxiHFxiHFxhxhxiHL/cog9ORO3xuyIcXGIcXGHGIcv9y/3L/cog2eRO9huxxcYhxcYcYcYcYcYcYcYcXH/cohxcYcYhxcYcYcYcYcXH/PdkTtybshxcYhxcYcYcYcYNQoTv/XsiHFxiHE+vWW2Qppy/3KIcYcYcXGIcv9xcYcYhy/3L/cohxhxhxcYhxcYcYhy/3FxODHjvM4ciHFxiHFxiHFxhxhxNiikvtdbcYhxcYhxcYhyPxWruepUcYhxcYcYNR32sfIJhxhy/3FxiHL/cv9xcXH/cohxhxcYgylFKye63/cXGHGHGHGHFxiHGHFxhxiHFxhxhxhxhxhxcYhxcTWgdb9finGHGHFxNOLjvx0chxcYhxcYcYcYcYcYcXGIcYcXGHGIcXGHGHGDE1UrLarYcYcXGIcv9xcYcYcYcYcYcXH/cohxcYcYhxcYcYcYcXH/Ml6BsbF+cYhxcYhy/3Fxhxhxcf9yiHGHFxhxiHFxhxhxhxg7tVK4Sq2HFxiHFxhxg4q6S8VFtxhxcYhxcYcYhxcYcYcXH/cohxhxcYhy/3Fxhxhxhxhxhxcf9yiHFxhxiHL/cv9yNK0TvlLscXGIcXGIcXGHGHGHGHFxiHGHFxiHL/cXGHGCa9UBplKv5xcf9yiHFxiHFxhxiHL/cv9yiHGHFxO8w2uTPJcXFx/3KIcYcXGIcXGHGIcv9y/3KIcYcXGIcXGIcv9xcYcYcXH/cohxcTjzu7AcRHFxiHFxiHL/cXGHGHFx/3KIcXGIcXGHGHE1Fpiy+WeIcXGHGHGHGHGHFxiHFxiHFxhxhxhxhxhxhxcYhxcYcYhy/3L/cv9yiHGHFxhxOqe7vlhEcXGHGIcv9y/3L/cohxhxcYhy/3Fxhxhxhxhxcf9yiHFxhxiHL/SRjMrnP/cohxhxcYhxcYcYcYcYcYMHhSs5ethxcYcYhy/3L/cohxhxcYhxcYRDjM3HNxcYcXH/cohxhxcYcYhxcYcYcXH/cohxcYhxMEJGts25iHGHFxiHL/cXGHGHGHGHFxiHFxiHFxhxhxhxhxhxcYhxcYg5wJG6P26HGHGHFxiHFxiHFxhxhxhxhxhxcYhxcYhxcYMvCRsB9ucYcXH/cog/eVK0hq1xiHKIcYcYcXGIcXGHGHGHGHGHGHFxiHFxhxhxiHKIcYcYcXGIcv9xcYcYcYcYcXGIcXGIcv9xcYcYcYcXGIcXGIcXGHGHGHGHFx/3KIcXGHGIcv9y/3KIcYcXGIcXGHGHGHGHGHFxiHFxiHFxhxhxhxcf9yiHFxiHL/cXGHGHFx/3KIM2pptKWWcohxcYhxcYcYcYcYcXGIcXGIcXGHGHGHE6tbS6SkuHFxhxhxhxhxcf9yiHL/cXGHGHGHGHFx/3KIcv9xcYcYcYcYPitStdStcYhxcYPztStMStcf9yiHFxhxiHL/cv9y/zWEI7973IcXGHGHGHGHGHFxiHFxhxhxhxhxhxhxcYhxcYcYhy/3KIcYcXGIcXGHGHGHGHGHFxiHFxiHL/OCUjvNrchxhxcYcYhy/3Fxcf8/+1K1BK2IcXGHGHGHGHGDqRhbxuev9y/3L/cohxhxcYcYhy/3L/cohxhxcYhy/3FxP7i0tUdLhxcYhy/3Fxhxcf9yiHFxiHFxhxhxhxhxcYg2v+O+QBxxhxhxcYhxcYhxcYcYcYcYcXGIcXGHGIcv9y/3KIcYcXGHGIR6nMxWP/cohxhxcYcYhxcYcXH/cohxcYhxcYcYcYcYcYcXGIcXGHGHFAycwUY3Fx/3KIcXGHGHGHGHGHFxiHFxhxT8nMI2NxhxhxhxcYhy/3Fxhxhxcf9yiHFxhxhxiHKIcYcXGIcXGHGHGDTTkb4sbnFxiHL/cXGHGHGHFxPN1StiKthxcYcYcYcXGIcXGIcXGHGHGHFxiHFxiHFxhxhxhxcYhxhy/3Fxhxhxhxcf9yiHL/SBrMrlNxhxhxcf9yiHL/P15StKGtcYcXGIcXGIcXGHGHGHFxiHFxiHL/cXGHFx/3KIcXGHGIcv9yiHGHFxiHFxhxhxhxhESszrU4cXGHGINCkjsObchxcYcYPYPztnwMcohxcYhy/3FxhKWsyKU4cYcXGHGIcv9yiHGHFxiHFxhxhxhxhxcYhxcTa5I71G3IcYcXGIcXGHGHGHGHGHFxiHJLesxoU4cYcXH/cohxcYcYcYcYcYcXGIcXGHGHGHGHGHFxhxiHFxhxhxcYhxcYhxcYcYcYPnojtoXciHL/cXFx/3KIcXE7/1K3AK1xhxhxcYhxcYhxcYcYcXGIcYcXGHGHGHGHGHFxiHFxhxhxhxhxcYhxcYcYcYcYcYcXGIcXGHGHGHGHFxg3AcS9/jtxhxhxcYhy/3FxhxhxcYhxcYhxcYcYcXH/cohxcYcYcYcYcYcXGIcXGHGHGDPN57RCGIcYcXGIcXGHGIcohxhxcYhxcYcYcYcYcXGIcXGHGHGHGHFxiHFxhxhxhxhxhxcYhxcYcYcYcXGIcXGIcv9y/3KIcYcXGHGIcv9yiHGHFxhxiHL/cv9yiHFxiHFxhxhxhxcYhxcYcYcYcYcYcXGIcXGHGHE84WK2Hp1xcYhy/3L/cohxhxcYcYcYcYcYcXGDgLVr30qXFxiHFxhxhxhxhxcYhxcYcYcYcYcXGIcXGHGHGHGHFxiHFxhxhxhxhxhxcYcYM0P3tMwIiHL/cohxhxcYcYhy/3KIcYcXGHGIcv9yiHGHFxPtJitC2dcYcYcXGIcXGHGHGHGHFxiHFxhxhxhxcYhxcYhy/3L/cohxhxcYcYcYcYcYcXGHGIcv9y/3KIcXGIcXGHGHE5l5G5aG5xiHFxhxhxcYhxcYhxcYcXH/cohxcYcYcYcYcYcXGIcXGHGHFx/3KIS+vMcUNxhxhxg/15GzKG5xcYcYcYcYcTTb87A0DIcYcXGIcXGHGHGHGHGHFxNLQvt1vQhxcYhxcYNVAzv6/MiHFxhxhxhxhxcYhxcYcYcYcXGIcXGDh0YrqLnXKIcXGIML0nt1LYhxiHKIcYcXGIcXGHGHFxiHFxiHFxhxhxcYhxcYcYcYcYcYcXE65GK5G53/cohxcYhxcYcYcYcXGIcXGHGHGHGHFxhBbMwaM4cYcYcXGIcXGDCKxLWFO4hxcYcYcYcXGIcXGHGHGHGHFxiHL/cXGHE0h5WxiGqHGHFxiHFxiHL/cohxhxcYcYhy/3KIcXGIcXGHGHFx/3KHGIcXGHFxiHGHL/cXGHGHFxiHFxiHL/cv9yiHFxiHL/cv9yQrzM9DNxiHFxhxhxcYhxcYhy/3L/cohxcYhy/zhplb2WanFxhxhxcYhxcYhy/z1jN7mcyHL/cohxcYS9zMcjOHFx/3KIcXGHGHGHGHFxiHFxhxhxhxcYhxPp3Et2I7iHFxhxhxhxMfmRsRZuhxcYcYcXGIcXGIcv9y/3KIcXGIcv9y/3I9JDO128xy/3FxcYhxhxcYcYcYcXGIcXGIcv9yiHGHFxhxhxhxhxcYhxcYcYcYcXGD3RBLcu+4cXGIcXGHGHGHFxiHFxhxhxhxhxcYcYhy/3KIcXGIcXGHGHFxiHFxhxhxhxhxcYhxcYcYcYcXGHGIcv9y/3KIcXGHGHGHGHGHL/cXGHGHGHFxiHFxhxhxcf9yiHL/cXGHFxiHFxiHL/cv9yiHFxhxhxhxhxhxcYcYcYcYcXGIcXGHGHGHFxiHFxhxhxOGHUvZ4r/3L/cohxcYcYcYcYcXGIcXGHGHGHFxhxiHL/cv9yiHFxhxhxhxhxcYhy/3L/cohxhy/3FxhxhxcYhxcYcYcYcYcXGHGHGHGHGHFxPOQEtxv7cYcXGHGHGHGHFxhD3czyI4cYcYcXGIcv9xcXH/cohxcYcYcYcYcXGHGHGHGHGHFxiHL/Tu3MUSOIcXGHGIcohxhxcYcYcYcYcXGIcv9xcXH/cj8CpbX9WnFxiHFxhxhxhxcYhxcYcYcYcXGHGIcv9yiHGHFxhxhxhxcYhxcYcYcYcXGIcXGHGHGHFxhxiHL/cohxhy/3FxhxhxcYhxcYcYcXH/cocYhy/3KIcUBOzCwThxhxhxcYhxcYcYcYcXExOTOy1syHFxiHFxhxhxhxhxcYcYcYcYcYcXGHGHGHGHFxhxiHL/cohxcYhy/3KIcTvckbcjbnGHGHGHFxhxiHKIcYcXGHGDtlpbqaWnGHFx/3KIcv9xcYcXGIcXGIcv9yiHFxiHFxhxcYhxcYhy/3KIcXGIcXGHE8GQS35vtxcYcXGIcXGHGHGHGD+qM7VVzIcYcXGIcv9xcXH/cohy/3FxhxcYhxcYcYcT59kbSCbnGHGHGHExXGKxs51xcYcYcXGIcXGHGHGHFxhxiHL/cohxcYhy/3KIcYcXGHGHGHFxiHFxhxhxcYhxcYcYcYcYcXGHGHGHGHFxhxiHKIcYcXGDrXdrwoiYcYcYcXGIcXGHGHFxiHFxhxhxcYhxcYcYcYcXGIcXGHGHFxiHFxhxhxhxcYhy/3FxcYhxcYhy/3KIcYcv9xcYcXH/cocYhy/3KIcXGIcv9yiHFxiHFxhxcYhxcYhy/3KIcXGIcv9yiHGHL/cXGHFx/3KE9PzCsDcv9yiHFxhxiHKIcXGIcXGHFxiHFxhxhxhxhxcYcYcYcYcXGHGHGHGHFxiHFxhxcTG81LNTK4cYcXGHGHGHGHFxiHL/cohxhxcYcYcYcXGIcv8pVtEaW5LuhxcYcYcYcXGIcXGHGHFxiHL/cXFx/3KIcv9xcYcXGIcXGHGHGHFxhxiHKIcYOw6lu/FaiHFxhxhxcYhxcYcYcXGIcXGHGHFx/3KHGHGHGHFxiHFxhxcYhxcYcYcYcYcXGHGHGHFxiHFxhxhxcYhxcYcYcXGIcXGHGHGHFxhxiHKIcXGIcXGHFxiHFxhxhxhxcYhxcYcYcXGHGIcv9yiHFxhxhxhxhxcYcYcYcYcXGHGHGHGHFxhxhxhxhxcYcYMEChss9ecXGHGHGHGHFxiHL/cohxcYhxcXH/cohxcYcYcXH/cocYcYcYcXGIcv9y/3KIcXGHGHGHFxhxhxhxhxcYhxcYcXGIcXGHGHGHFxiHL/cohxhxcYcYcXH/cocYcYcYcXGIcXFx/3KIcXGHGHGHFxhxhxhxhxcYhxcXH/cohxcYcYcXGIcXGHGHGHFxhxPgJDtf28cYcYcYcYcXGIcv9yiHFxiHL/cohxcYcYcYcThiQ7udvHGHGHFxhxhxhxcYhy/3FxcYhxcYcYcYcXGIcTEScrL9jYcXGHGHGHFxhxORW1u+pKcv9yiHFxiHFxcYhxcYhy/3KIcXGHGHGHGHFxhxhxhxcYhy/3L/cohxcYcYcYcXGHGHGHE4onK7XY2HGHGHFxhxhxhxhxcYcT7CcrU9jYhy/3L/cohxcYcYcYcXGHGDzxobYOXnFxhxhxhxhxcYcYcYcXGIcXE/eVe3hqiHFxiHFxcf9yg5luS8aRuIcv9y/3KIcXGHGHGHFxiHL/cv9yiHFxhxhxcYhxcYcXH/cocYhy/3KIcXGHGHGHFxhxhxhxhxOIKhun1ecYcXGIcXGHGHFxhxhxPpKhtG1ecYhy/3KIcXGIcv9yiHFxhxhxhxcYhy/zu5tbpGSnKIcXGHGHGHGHL/cXGHFxiHFxhxg6yOS7NxuHFxiHL/cohxhxcYcYcXGIcXGHFx/3KHGHGHGHFxiHFxcf9Ekdzm4nL/cXFxiHFxhxhxhxcYhy/3KIcXGIcv9yiEeh3LXicYcYcXGIcv9yiHFxhxhxhxhxcYcYcXGIcXGHGHFxiHFxhxcf9yhxhxhxhxcT/aTLols3GHGHGHFxhxhxg9zoa5MXmHL/cXFxiHFxhxhxhxcYhy/3KIcXGIcohxhxcYcYcXGIcXGHGHFxiHL/cohxhy/3FxcYhxcYcYcYcXGIcXFx/3KHGIcohxhxcYcYcXGIcXGHFx/3KHGHGHGHFxhxhxhxhy/3FxhxcYhxcYcYcXGIcv9yiHGHL/cXFxiHFxhxhxhxcYhy/3KIcXGHGHGHFxhxhxg/Mly7zaOHFxhxhxcf9yhxhxhxcYhxcYcXGIcXGHGHFxiHL/cohxhy/3L/cohxcYcYcYcXGHGHGHFxiHFxhxcYhxcYcXGIcXGHGHGHFxhxhxhxcYcYcYcYcXGHGHGHFxhxhxhxhxcYcYcXGIcXGHGHFxiHL/cohxcYcYcYcYcv9xcXH/cocYhyiHGHL/cXFxiHFxhxhxhxcYcYcYcXGIcv9yiHFxiHKIcXGDeFobx6XohxcYcYcYcXGHGHGHFxiHL/cohxcYcYcYcXGHGHGHGHL/cXGHFxiHL/cv9yiHFxhxhxcYcYhyiHFxhxhxhxcYhy/3KIcXGHGHGHFxhxhxhxcYhy/3KIcXGHGHGHFxhxhxhxcYhy/3KIcXGHGHGHFxhxhxhxcYhy/3KIcXGHGHGHFxhxhxhxcYcYcYcYcXGHGHFxiHFxhxcYhxcYcYcXGIcv9yiHFxhxhxhxcYcYcYcXGIcv9yiHFxhxhxhxcYcYcYcXGHGHGHGHL/cXGHFxiHL/cohxcYhy/3KIcXGHFx/3KHGDLWobA5XnFxhxhxhxcYcYcYcXGHGHGHGHFxhxhxcYhxcYcXGIcXGHFxiEaD3MfCcYcXGIcv9yiHFxhxhxhxcYcYcYcXGHGHGHFxiHFxcYhxcYcYcYcXGHGHGHFxhxhxhxcYcYcYcYcv9xcYcXGHGIcohxcYcYcYcXFMs9xUwnGHFxiHL/cohxcYcYcXGIcjOXob5oXnFxhxhxhxcYcYcYcXGIcohxhy/3FxcYhxcYcYcYcXGHGHFxg4Z/S8mAty/3L/cohxcYcXGIcXGHE556G5GF6HL/cohxcYcYcXGIcXGHFxiHL/cv9yiHL/cv9yiHFxhxcYhxcYcYcXGIcv9yiHFxhxhxcYhy/3KIcXGHGHGHFxhxhxhxcYcYcYcXGHGHGHFxiHL/cohxcYcYcXGHGHGHGHFxhxhxcYhy/3KENE3PuyhxhxhxcYcYcYcv9xcYcXGIcXGHFxiHFxhxhxcYcYcYcXGHGHGHFxiHL/cohxcYcYcXGHGHGHGHFxhxhxcYcYhyiHFxhxhxcYhxcXH/cocYhyiHFxhxhxhxcYcYcXGIcXGHFxiHFxhxcYhxcXH/cohy/3L/cohy/3L/cohxcYcXGIcXGHFxiHFxhxcYhxcYcYcXGHGHGHFxhxhxhxcYcYcYcXGIcv9yiHL/cXFxiHFxhxcf9yhxhxhxcYcYcYcXGIcohxhy/3L/cohxcYcXGIcXGHGHFxhxhxhxcYcYcYPngktofbcXGHGHGHFxiHKIcXGIcohxcYhyiHFxhxhxhxcYcYcYcXGHGHGHFxhxhxcYhxcYcXGIcv9yiHFxhxhxhxcYcYcXGIcv9yiHFxhxhxcYhy/3I8b3K2kI1xhxcYcYcYcYcv9xcXGIcXGHGHFxhxhxhxcYcYcYcXGHGHGHFxhxhxhy/3FxhxcYhy/3KIcXGHGHGHFxhxhxcYcYcYcT+qobNVXnFxiHFxhxhxcYcYcYcXGHGHGHFxhxhxhxcYcYcYcXGHGHFxiHL/cohxcYcYS3XceKKHKIcYcXGHFxiHFxhxcYhxcYcXGIcXGHFxiHFxcf9yhxhxhxhxcYcYcXGHGHGHFxiHKIcXGIcohxOj2mvMJZhxhxcYcYcXGIcohxhxcYcXGIcXGHGHFxhxhxcYhxcYcXGIcv9yiHFxhxhxcYhyiHGHL/cv9yiHFxcf9yiHL/cohxcYcYcXGIcXFxiHFxhxhxcYcYcYcXGHGHFxiHFxhxcYcYcYcYcv9xcXGIcXEz8YK/Dn1xcYcXGIcv9yiHFxhxhxcYcYcYcXGIcohxcYhyiHFxhxhxcYhy/3KIcXGHFx/3KHGHFxiHFxhxcYcYcYcYcXGHFxiHFxhxcYhxcYcXGIcv9yiHFxhxhxcYcYcYcXGHGHGHFxhxhxcYcYcYcXGIcv9yiHL/cohxcYcYcYcXGHFxiHFxhxhxcYcYcXGDGZU7J2rHFxhxhxcYO2O2u5xJhy/3Fxcf9yhxhxhxcYcYcYcXGHGHFxiHL/cohxcYcXGIcXGHFxiHL/cohxcYcYcXGHGHGHL/cXGHFxhxhxhxhy/3L/cohy/3KIcXGHGHFxiHKIcYcv9yiHFxhxhxhy/3FxcYhxcYcXGIcv9yiHFxhxhxcYcYcYcXGHGHFxiHL/cohxcYcXGIcv9yiHFxhxhxcYhyN72hu0JehxhxhxcYcYcXGHGHGHFxhxhxcYhy/3KIcXGHFxiHL/cohxcYcYcXGHGHGHFxhxhxcYhy/3KIPSoFuNX6cYcYcXGHFxiHFxhxcYhy/3KIcXGHFxiHFxhxcYcYcYcXGIcohxcYcYcYcXGHFxiHFxhxcYhDN9wNgohxcYcYcv9xcYcXGIcv9yiHL/cv9yhxiHKIcXGHFxiHFxhxcYhy/ziUNLxry3KIcv9yiHFxhxhxcYcYcXGIcv9yiHFxhxcYhy/3KIcXGHGHFxhxhxcYhy/3KIcXGHFxiHL/cohxcYcXGIcXFx/3KHGHGHFxhxhxhxcYcYcXGECX3CeChxcYcYcXGHGHGHFxhxhxcYhy/3KIcv9yiHFxhxhxcYcYcYcXGHGHFxhxhxhxcYcYcXGIcv9yhxiHKIcXGHGHFxhxhxcYhy/3KIcv9yiHFxhxhxcYhyiHFxhxhxcYcYcYcXGHGHFxiHKIcXGHGHGHL/cXFxiHL/cohxcYcYcXGHGHFxhxhxhxcYcYcYcXGHFxS/fcYIJxhxcYg5AGO7/5yHKIcXGHGHFxhxhxcYhy/3KIcXFx/3KHGHGHFxhxhxhxcYcXGIcXGHFxiHKIcYcv9yiHFxhxhxcYcYcXGIcv9yiHL/cohxcYcYcXGHGHFxiHL/cocYhyiHFxhxcYhxcTeQsbtvTnGHGHFxhxhxcYcYcYcXGHGHFxhxhxhxcYcYcXGHGHGHFxhxcYhxcYcXGIcohxcYhyiHFxhxcYhxcYcXGHGHGHFxhxhxcYcYcYcXGHGHFxhxhxhy/3FxcYhxcYcXGHGHGHFxhxhxcYhy/3KHGHGHGHL/cv9yhxhxhxcYcYcYcXGHFxiHFxhxcYcYcYcXGHGHFxhxhxhxcYcXGIcXGHFxhxhxhxcYcYcYcjgjY7vcnIcYcXGIcohxcYcYcXGHGHFxhxhxhxcYcYcXGHFC6NzxcnL/cXFxiHFxcYhxcYcYcv9xcXGIcXGHFxiHKIcXGHGHGHL/cv9yhxhxhxcYhyiHFxhxcYhxcYcXGHGHFxiHFxcYhxcXGIcXGHGHL/cXFxiHFxhxcYhyiHFxhxhxcYhyiHFxhxhxcYcYcXGIcohxcYcYcXGHGHFxiHL/cocYcYcXGIcohxcYcYcv9xcYNuuCvRR9cXGIcv9yiHL/cohxcXH/cocYcYcXGHGHFxiHKIcXGHGHFxhxhxcYcYcYcXGHGHFxhxhxcYcYcYcXGHFLedxoYnFxhxcYcYcYcv9xcXGIcXFxiHFxhxcYhy/3KHGIcohxcXH/cocYcYcXGHGHFxhxhxhxcYcXGIcv9yiHFxcf9yhxhxhxcYcYcXGHGHFxhxhxhxcYcYcXGHGHFxhxhxhxcYcXGIcv9yiHFxhxcYcYcYcXGHGHFxhxhxcYcYcYcXGHGHFxhxhxcYcYcXGIcohxcYcYcXGHGHGHL/cv9yhxhxhxcYcYcXGHGHGHFxhxcYhyiHFxiHKIcXFx/3KHGHGHFxhxhxcYcYcXGEEa3B9ShxcYcYcv9xcXGIcXGHFxhxhxhxcYcXGIcXFxiHFxhxcYcYcYcXGHGHEyZLGwq05xcYcYcXGIcohxcYcYcXGHGHFxhxhxcYhyiHFxhxhxcYcYcXGHGHFxhxhxMFljtLaciHFxcYhxcXH/cocYcXGIcohxcYcYcXGHGHFxhxhxhxcYcXGIcohxcYcYcXGHGHGHL/cv9yhxhxhxcYcXGIcXGHFxhxhxcYcYcYcXGHGHL/cXFxiHFxcf9yhxhxcYhyiHFxhxhxcYcXH/cocYcXGHGHFxiHKIcXGHGHFxhxhxcYcYcXGHGHGHL/cv9yhxhxhxcYcYcXGHGHFxhxhxhy/3KIcXGHGHFxhxcYhxcXGIcXGHFxhxhxcYhy/3KHGHGHFxhxhxcYcYcXGHGHFxiHKIcXGHFxiHFxcYhy/3KIcv9yiHFxcYhxcYcXGIcohxcYcYcXGHGHFxhxhxcYcYcXGIcohxcYcXGIcohxcYcYcXGEIr3A5CcYcYcXGDGsY7NjnIcXGHGHGHFxhxhxcYcXGIcXFxiHFxhxcYcYcXGIcohxcYcXGIcv9yhxhxhxcYcYcXGHGHGHL/cohxcYcXGHGHGHFxhxcYhy/3KIcohxcYcYcXGIcohxcXGIcXGHFxiHKIcXGHFxiHFxcYhyiHFxhxhxcYcYcYcv9yiHFxhxcYcYcYcv9y/3KHGHGHFxhxcYhxcXGIcv9yiHL/cohxcXGIcXGHFxhxhxhy/3KIcXGHGHL/cXFxhxhxhxcYcYcXGHGHFxhxhxcYcYcXGHGHFxiHKIcXGHFxhxhxhxcYcXGHGHGHFxhxcYhxcXGIcv9yhxhxhxcYcYcYcv9yiHL/cohxcYcXGHGHFxhC+9wBQocXGHFxhxg91yW4KNqHL/cocYcYcXGHGHFxhxcYhxcXGIcv9yiHFxcYhxcXGIcXGHFxhxhxcYcYcYcv9yiHFxhxcYcYcYcXGHFxhxhxhxcYcXGIcohxcYcYcv9xcXGIcohxcYcYcXGHEwXUS0srtxhxcYhxcXGIcXFxiHFxcYhxcYcXGHGHFxhxhxcYcYcXGHGHGHL/cohxcYcXGHGHFxiHKIcXGHFxhxhxcYhyiHFxhxcYcYcYcXGHFxhxhxhy/3L/cocYcYcv9xcXGHGHGHFxhxcYcYcYcXGHFxiHKIcXGHGHL/cv9yhxhxhxcYcXGIcohxcYcYcv9xcXGHGHGHFxhxcYhy/3KHGHGHFxhxcYhyiHFxhxhy/3FxcYcYcYcXGHFxiHKIcXGHFxiHL/cocYcYcXGHFxhxhxhxcYcXGHGHGHFxhxcYcYcYcv9y/3KHGHFxiHKIcXGHFxhxhxhy/3KIcXGHFxhxhxcYhyg9CrG29U6IcXGHFxhxhxcYcYcXGHGHFxhxhxcYcYcXGHGHFxhxMRnmtfYZhxcYcYcXGHFxiHFxcYcYcYO5eSuGhtcXGHFxhxhxhxcYcXGHGHGHFxhxcYcYcYcv9yiHFxhxcYcYcXGHGHGHL/cohy/3KIcv9yiHL/cohy/3KHGHGHFxhxhxcYcXGIckxt3FkicYcYcXGHFxhxhxhy/3KIcXGHFxhxhxcYhyiHL/cohy/3KIcv9yiHL/cocYcYcXGHGHFxhxcYhyiHFxhxcYhyiHFxhxcYcYcXGHGHGHL/cohy/3KIcv9yhxhxhxcYcYcXGHFxiHKIcXGHFxiHKIcXGHFxhxhxcYcYcXGHGHFxhxhxcYcYcXGHFxiHL/cocYcYcv9yiHFxhxcYcYcXGIcohy/3KIcv9yhxhxhxcYcYcXGHFxhxhxhxcXH/cocYcXGHGHFxhxhxcYcYcXGHGHFxhxcYhyiHFxhxcYcYcYcXFxiHFxhxcYcXGIcXFxiHL/cocYcYcXGHFxhxhxcYhyiHFxcYhxcXGIcv9yhxhxhxcYcXGIcohxcYcXGHGHFxhxhxcYcYcXGHGHFxhxcYcYcYcXGHFxhxhxcYcYcXGHGHFxhxhxcYcXGHGHGHFxhxcYcYcXGHGHFxhxhxcYcYcv9xcXGHGHGHL/cohxcYcXGHGHFxhxcYhy/3KHGHGHFxcf9yhxhxcYcYcXGHGHFxhxcYhy/3KHGHFxiHKIcv9yiHL/cohyiHFxhAvtw1Ev9yiHFxhxcYcYcXGHGHFxhxcYhy/3KHGHFxhxhxhy/3KIcohxcYcYcXGHFxhxhxhy/3KIcv9yiHKIcXGHGHL/cv9yhxhxcYcYcXGHGHFxhxcYhyiHFxhxcYcYcXGHGHFxhxhy/3L/cocYcXGHGHGHL/cocYcYcXGHFxiHKIcXGHFxhxhxcYcXGIcohxcYcXGHGHFxhxhxcYcYcXGHFxiHKIcXFxiHFxcYhy/3KHGHGHFxhxcYcYcXGHGHFxhxcYhyiHFxhxcYcYcXGHGHL/cXFxhxhxhy/3KIcXFxiHL/cocYcYcv9yiHFxhxcYcXGIcv9yhxhxhy/3KIcv9yiHKIcXGHGHL/cohxcXGIcXFxiHKIcXGHFxhxhxcYcYcXGHGHL/cv9yhxhxcYcYcXGHFxiHKIcXGHFxhxhxcYcYcv9xcXGHGHFxhxhxcYcYcXGHFxiHKIcv9yiHL/cocYcYcXGHFxhxhxcYcYcXGHFxhxhxcYcYcXGHGHFxhxhy/3KIcXFxiHFxcYhyiHFxhxcYcYcXGHFxiHL/cocYcXGHGHFxhxhy/3L/cocYcXGHGHFxhxcYhyiHFxcYhxcXGIcv9yhxhxcYcYcXGHGHFxhxcYcYcXGHGHFxhxhxcYcXGHGHFxhxhxcYcXGIcohxcXGIcv9yhxhxhy/3KIcXFxiHKIcXGHFxhxhxcYcYcXGHFxhxhxcYcYcXGHGHL/cohxcYcXGHFxiHKIcXGHFxhxcYhxcXGHGHFxhxhxcYcYcXGHFxhxhxcYcYcXGHFxhxhxcYcYcXGHGHFxcf9yhxhxcYcXGIcohxcXGIcXFxiHKIMQXntwsY/3KHGHFxhxhxcYcYcv9yiHFxhy/3FxcYcYcYcXFxiHL/cocYcYcv9yiHL/cocYcYcXFxiHFxcYhyiHFxhxcYcYcXGHFxhxhxhy/3KHGHGHFxhxcYcYcXGHFxhxhxhy/3KIcohxcYcXGHGHFxhxhy/3KIcXGHL/cXFxhxhxhy/3KIcohxcYcXGHGHFxhxhy/3KIcXFxiHFxcYcYcXGHGHFxhxhxcYcXGHGHL/cXFxhxhxcYcYcXGHGHL/cohxcXGIcohxcYcXGHFxiHKIcXGHFxhxhy/3KIcXGHFxhxcYhyiHFxcYhy/3KHGHFxhxhxcYcYcv9yiHFxcYhyiHFxhxcYcXGIcohxcYcXGHFxhxhxhy/3KIcohxcYcXGHGHFxhxcYcYcXGHGHFxhxcYcYcXGHGHL/cohxcXGIcv9yhxhxcYcYcXGHFxhxhxcYcXGIcohxcXGIcohxcYcXGHGHL/cv9yhxhxcYcXGIcohy/3KHGHGHFxcYhxcXGHGHGHL/cocYcYcXGHFxhxcYhyiHFxhxcYcXGHGHFxhxhxcYcXGIcohyiHFxhxcYcYcXGHFxhxhxcYcYcXGHFxhxhxcYcXGHGHFxhxhxcXH/cocYcv9y/3KHGHFxhxhy/3KIcXFxiHKIcXGHFxhxcYhyiHL/cocYcYcv9yiHL/cocYcXGHGHFxhxcYcYcXGHFxiHKIcohxcYcXGHGHFxhxhy/3KIcohxcYcXGHGHFxhxcYcYcXGHFxQ0Ls+9GIcohxcYcXGHGHFxhxcYcYcXGHGHFxhxcYcXGIcohxcXGIcohxcYcXGHFxhxhxcYcYcXGHFxhxhxcYcXGHGHFxhxhxcXGIcXFxhxhxhy/3KHGHGHL/cohyiHFxhxcYcXGHGHGHKIcXGHFxhxhxcYcXGIcocYcYcXGHFxhxcYhyiHL/cocYcXGHGHFxhxhy/3KIcohxcYcXGHFxhxhxhyiHFxhxcYcYcXGHFxhxhxcYcXGIcocYcYcXGHFxhxcYcYcXGHGHFxhxcYcYcXGHFxhxhxcYcXGHGHFxhxhy/3KIcohxcYcXGHFxiHKIcv9yhxhxcYcYcXGHFxhxhxcYcXGHGHFxhxcYcYcXGHGHL/cohyiHFxhxcYcXGHGHGHKIcXGHFxhxhy/3KIcXFxhxhxhy/3KHGHFxhxhxcYcXGHGHFxhxcYhyhxhxhy/3KIcohxcXGIcv9yhxhxcYcXGHGHFxhxhxcXGIcv9yhxhxcYcXGIcohyiHFxhOY+xJwXFxiHKIcv9yhxhxcYcYcv9yiHFxcYcYcXGHGHFxhxcYcXGIcohy/3KHGHFxhxhxcXH/cocXGHGHGHKIcXGHFxhxhy/3KIcXFxhxhxcYcYcXGHFxhxcYcYcXGHGHFxhxcYcXGHGHFxhxhxcXGIcXFxhxhxcYcYcv9yiHKIcXGHL/cXFxhxhxcYcXGHGHFxhxcYcYcXGHFxhxhxcYcXGHGHFxhxcYcYcXGHFxhxhxcXH/cocXGIcohyiHFxhxcYcXGIcohyiHFxhy/3FxcYcYcXGHFxhxhxcYcXGHGHFxhxcYcYcXGHFxhxhy/3KIcXFxhxhxcYcYcXFxiHL/cocYcXGHFxhxhxcYcXGHGHFxhxcYcYcXFxiHFxcYcYcXGHGHFxcYhxcXGHGHFxhxcYcYcXGHFxhxhxcYcXGHFxiHKIcohxcYcXGHFxhxhxcYcXGHGHFxhxcYcYcXGHFxhxcYhyhxhxhxcXGIcv9yhxhy/3L/cocXGIcohy/3KHGHFxhxcYhyhxhxhy/3KHGHGHKIcXGHFxhxhy/3KIcohxcXGIcv9yhxcYhyiHL/cocYcXGHGHL/cocYcYcv9yhxhxhyiHFxhxcYcXGHGHFxhxhy/3KHGHFxhxhxcYcXGHFxhxhxcYcXGHGHFxhxcYcYcXFxiHFxcYcYcXGHFxhxhxcXGIcXFxhxhxcYcYcv9yhxhxcYcYcXGHFxhxcYcYcXGHFxhxhxcYcXGHGHL/cohyiHFxcYhyiHL/cocYcXGHGHL/cocYcYcohxcYcXGHFxiHKHGHGHL/cocYcXGHGHL/cohyiHFxcYcYcXGHGHFxhy/3L/cocYcv9yiHFxcTq6wbhFPnGHFxhxhxcYcXGHFxiHKHGHGHL/cocYcXGHGHFxcYhyiHFxcYcYcXGHGHFxcYhyiHFxcYcYcXGHGHFxcYhyiHL/cocYcXGHFxhxhxcYcXGHGHL/cohyiHFxcYcYcXGHGHFxcYhyiHL/cocYcXGHFxhxhxcYcXGHGHL/cohyiHL/cocYcXGHGHL/cocYcXGHGHFxcYhyiHFxcYhyiHKIcXFxiHKIcv9yhxhxcYcXGHGHL/cohy/3KHGHL/cohxcXGHGHFxhxcYcYcv9yiHKIcXFxhxhxcYcYcXFxiHKIcohxcYcXGHFxhxcYhyiHKIcXFxhxhxcYcYcv9yhxhxcYcYcXFxiHKIcXFxhxhxcYcXGHGHFxcYhxcXGHGHL/cohyiHFxcYhyiHL/cocYcXFxiHFxcYcYcXGHFxhxhy/3KIcohy/3KHGHFxhxcYcYcXGHFxhxcYcYcv9yiHKIcXFxiHKIcohxcXGIcohyiHFxcYhyiHKIcXFxiHKIcv9yhxhxcYcXGHFxhxhxcYcXGHFxhxOLsYvkTncocYcYcohxcXGIcohxcXGHGHFxhxcYcXGHGHFxhxcYcXGIcocYcXGHGHL/cocYcXGHGHFxcYcYcXGHGHFxcYcYcXGHGHL/cocYcXGHFxhxhxcYcXGHFxhxhxcXGIcohxcXGHGHFxhxcYcYcXFxiHKIcv9yhxhxcYcXGHFxhxhxcYcXGHFxhxhxcYcv9xcXGHGHL/cohyiHL/cocYcXGHFxhxcYcYcXGHFxhxhy/3KHGHFxhxcYcT9uwbORPnFxhxcYcYcv9yhxhxhyiHFxhy/3KIcv9yhxcYhyiHKIcXFxhxhxcYcXGHGHL/cocYcXGHGHFxcYcYcXGHFxhxhxcYcXFx/3KHFxhxhxcYcXGHFxhxhxcXGIcohxcXGHGHFxhxcYcXGHGHFxhxcYcXGHGHL/cocYcXGHGHFxcYcYcXGHGHKIcXGHFxhxcYcXGHGHFxhxcYcXGHFxiHKHGHFxhxhxcXGHGHFxhxcYcYcXFxiHKIcv9yhxcYhyhxhxhyiHFxhy/3KIcohxcXGHGHFxhxcYcYcv9yhxhxcYcXGHGHFxcYhyiHKIcXFxhxhxcYcXGHGHL/cocYcXGHFxhxhy/3KHGHFxhxhyiHFxhxcXGIcXFxhxhy/3KIcohyiHFxcYhyhxhxhyiHFxhy/3KIcohxcXGHGHFxhxcYcXGHGHL/cocYcXGHGHL/cocYcXGHFxhxcYcYcXFxiHKIcv9yhxhy/3KHGHGHKIcXFxhxhxcYcXGHGHFxcYcYcXGHFxhxhy/3KHGHFxhxcYcXGHGHFxhxcYcXGHFxhxhxcYcv9yiHFxcYcYcv9yiHKIcohxcXGHGHFxhxcYcXGHGHFxhy/3KIcohxcXGHGHFxhxcYcXGHGHL/cocYcXGHFxhxhxcXGHGHFxhxPnHRtI4ucv9yhxhxcYcXGHFxhxhxcXGIcocYcYcv9yhxhy/3KIcohxcXGHGHL/cohyiHKIcXFxhxhxcYcXGHFxhxhy/3KHGHFxhxcYcXGHGHFxhxcXGIcv9yhxcYcYcXGHFxhxcYcXGHGHFxcYhyiHKIcXFxhxhxcYcXGHFxhxcYcYcXFxiHKIcohy/3KHGHL/cohyiHKIcXFxhxhxcYcXGHFxhxcYcYcXFxiHKIcohxcXGHGHFxcYhyiHKIcXFxhxhxcYcXGHFxhxcYcYcv9yhxhxcYcXGHGHL/cocYcXGHFxhxcYcXGHGHFxcYhyiHKIcXFxhxhy/3KHGHFxhxhyiHFxcYhyhxhxcYcXGHGHFxcYcYcXGHFxhxcYcYcv9yhxhxcYcXGHFxhxcYcYcXFxiHKIcohyiHFxcYcYcXGHFxhxcYcXGHGHFxcYcYcXGHFxhxhyiHFxcYhyhxhxcYcYcohxcXGHGHFxhxcYcXGHFxhxhxcXGIcocYcXGHGHL/cocYcv9yhxhxcYcYcohxcXGHGHFxhxcYcXGHFxhxcYcYcXGHFxcYhyiHFxcYcYcv9yhxhxcYcXGHFxhxhy/3KHGHFxcYhyiHL/cocXGHGHFxhy/3KIcohy/3KHFxhxhxcYcXFxiHKIcXFxhxhy/3KHGHFxg7k5S6bGtxhxhxcXGIcocYcXGHFxhxhxcXGHGHFxcYhyiHKIcv9yhxcYcYcXGHFxhxcYcXGHFxhxhy/3KHGHFxhxcYcXGHFxhxhyiHFxhxcXGIcohyiHFxcYcYcv9yhxhxcYcXGHFxhxcYcYcXFxhxhxcYcXGHFxhxcYcYcv9yhxhxcXGIcohyiHL/cocXGHGHFxhy/3KIcohyiHL/cocXGHGHFxhxcXGIcohy/3KHFxhxhxcXGHGHFxhxcYcXGHFxhxhy/3KHGHFxcYhyhxhxhyiHL/cocXGIcocYcXGHFxhxcYcXGHFxhxhxcXGHGHFxhxcYcXGHFxhxhyiHFxcYcYcXGHFxhxcYcXGHFxhxhy/3KHGHFxcYhyiHKIcohy/3KHFxhxhxcYcv9yiHKHGHGHKIcv9yhxcYcYcXGHFxcYhyiHKIcXFxhxcYcYcXFxhxOyLCuN09cYcXGHFxhxcYcYcXFxhxhxcXGIcocYcXGHGHKIcXFxhxcYcYcXGHFxcYhyiHKIcohxcXGHGHKIcXGHL/cohyhxhxcYcYcohxcXGHGHL/cocYcXFxiHKIcohyiHFxcYcXGHGHFxcYhyhxhxcYcXGHFxhxcYcYcohxcXGHGHFxhy/3KIcohyiHKIcohxcXGHGHFxcYcYcXGHFxcYhyiHKIcXFxhxcYcYcv9yhxhxcXGIcocYcXGHFxhxhyiHFxcYcXGHGHFxhy/3KHGHFxhxcYcXGHFxhxhy/3KHFxhxhxcXGIcocYcXGHFxhxcYcXGHFxhxhy/3KHGHL/cocYcXFxiHKHGHFxhxhyiHKIcXFxhxhy/3KHGHL/cocYcXGHFxhxcYcXGHFxhxcYcYcXFxhxhy/3KHGHFxcYhyiHKHGHFxhxhyiHL/cocXGEd87LgxcXGHGHFxcYhyhxhxcYcXGHFxhxcYcXGHGHL/cocXGHGHFxcYhyhxhxcYcXFxiHKIcohy/3KHFxhxcYcYcXFxhxhxcXGHGHFxhxcXGIcohyiHKIcohyiHFxcYcXGHGHFxcYcYcXFxiHKHGHFxhxcYcXGHFxhxcYcXGHFxhxhyiHFxcYcYcXFxhxhxcXGIcocYcXGHFxhxcYcXGHFxhxcYcYcohxcXGHFxhxhxcXGIcocYcXFxiHKHGHFxhxcYcXGHFxhxcYcXGHGHKIcXFxhxhy/3KHGHL/cocYcXFxhxhxcYcXGHFxhxcYcXGHFxhxcYcXGHFxhxhyiHFxcYcYcv9yhxhy/3KHGHFxcYhyhxhxcYcXGHFxhxcYcXGHFxhxcYcXGHFxhxhy/3KHFxhxhxcXGHGHFxcYcYcXFxiHKHGHFxhxcXGIcohyhxhxcYcXGHFxg9G9G25C6HL/cocXGHFxhxhxcXGHGHL/cocXGIcocYcv9yhxhxcYcv9yhxhxcYcXGHFxhxcXGIcohyiHL/cocXGHFxhxcYcXGHGHL/cocXGHGHL/cocYcohxcXGHGHFxhy/3KHGHFxcYhyhxhxcYcXFxiHKHGHFxhxcYcXGHFxhxcYcXGHFxhxcYcXGHGHKIcohxcXGHFxhxhy/3KHFxhxhy/3KHFxhxhxcXGHGHFxcYcYcXFxiHKHGHFxcYcYcXGHFxcYhyhxhxcYcXFxiHKIcocYcXGHFxhxcYcXGHFxhxcYcXGHFxhxcYcXGHFxhxcYcXGHGHKIcohxcXGHFxhxcYcYcv9yhxcYcYcohxcXGHFxhxhxcXGHGHKIcXFxhxhxcXGHGHL/cocXGHGHFxcYcYcXFxhxhxcXGHGHFxhy/3KHGHFxcYcYcXFxhxhxcYcXFxhxhxcYcv9yhxhxcXGIcocYcXFxiHKHGHFxcYhyhxhxcYcv9yhxhxcYcXFxiHKHGHFxhy/3KHGHFxhxcXGIcocYcXGHFxcYhyhxhxcYcXFxhxhxcYcXGHL/cocYcXGHFxcYhyhxhxcYcv9yhxhxcYcXFxhxhxcYcXFxiHKHGHFxcYcYcXGHFxcYcYcXGHL/cocYcXFxiHKHGHL/cocYcXFxhxhxcXGHGHFxcYcYcXFxhxhxcXGHGHFxcYcYcXFxhxhy/3KHFxhxhxcXGHGHKIcXFxhxcYcYcXFxhxcYcYcohy/3KHFxhxcYcXGHGHKIcohxcXGHFxhxcYcXGHFxhxcYcXGHFxhxcYcXFxiHKIcocYcXGHFxhxcXGIcocYcXGHL/cocYcXGHL/cocYcXFxhxhxcXGHGHFxcYcYcXFxhxcYcYcXFxhxcYcYcv9yhxcYcXGHGHKIcohyiHFxcYcXGHFxhxcXGIcohyhxhxcYcXGHFxcYhyhxhxcXGIcocYcXFxhxhxcXGHGHL/cocXGHE+v8K1QD1xcYcYcohxcXGHFxhxcYcXGHFxhxcYcXGHFxhxcYcXFxiHKHGHFxhy/3KHGHFxcYcYcXFxhxhxcXGHGHKIcXFxhxcYcYcohy/3KHFxhxcYcXGHFxcYhyiHKHGHFxhxcXGHGHFxhy/3KHGHL/cocXGHGHFxcYcXGHGHKIcv9yhxcYcXGHFxhxcXGIcocYcXGHFxhy/3KHGHFxcYcYcXFxhxhyiHFxcYcXGHGHKIcohyiHKIcohyhxhxcYcXFxiHKHGHL/cocYcv9yhxcYcYcv9yhxcYcXGHFxhxcYcXGHFxhxcYcXFxhxhxcYcv9yhxhxcXGHGHKIcXFxhxcYcXGHFxhxcYcXGHFxhxcYcXFxhxhxcYcv9yhxhyiHFxcYcYcohyiHFxcYcXGHL/cohyhxhxcYcXFxhxhxcXGHGHFxcYcXGHGHKIcohyiHKIcocYcXGHFxcYhyhxhy/3KHFxhxhy/3KHFxhxcYcXGHFxhxcYcv9yhxhxcYcv9yhxhyiHFxcYcXGHGHKIcohyhxhxcYcXGHL/cocYcXFxhxhyiHFxcYcXGHFxhxcYcXGHFxhxcXGHGHFxhyiHFxcYcYcohxcXGHFxhxcYcXFxiHKHGHFxcYcYcXFxhxhyiHFxcYcXGHFxhxcXGIcocYcXFxhxhxcXGHGHKIcXFxhxcYcXGHFxcYhyhxhxcXGHGHFxcYcXGHGHKIcohyiHKHGHFxhy/3KHGHL/cocXGHFxhxhyiHKHGHFxhxcXGIcocYcohxcXGHFxhxcYcXGHFxhxcYcXFxhxhxcXGHGEPh/PHgcXFxhxcYcXGHFxcYhyhxhxcXGHGHKIcXFxhxcYcXGHFxhy/3KHGHFxcYcYcXFxhxcYcXGHFxhxcYcXFxiHKHGHL/cocXGHFxhxhyhxhxcYcXGHFxcYcYcXFxhxcYcXGHGHKHGHFxhxcXGIcocXGHGHFxcYcXGHFxhxcXGIcocYcXFxhxhyiHFxcYcXGHFxcYhyhxhxcXGHGHL/cocXGHFxhxcYcXFxhxhxcYcohxcXGHFxhxcYcXGHFxhy/3KHGHL/cocXGHFxhxcYcXGHFxhy/3KHGHL/cocXGHFxhxcYcXGHFxcYcYcXFxhxhyiHKIcohyhxhxcYcv9yhxcYcYcohyiHKIcocYcXFxhxhyiHFxcYcXGHFxcYhyhxhxcXGHFxhxhyiHKHGHFxhxcXGHGHFxcYcXGHFxhxcYcXFxiHKHFxhxhxcXGHFxhxcXGIcocYcXFxhxcYcYcohyhxhxcYcXFxhxhyiHFxcYcXGHL/cocYcXFxhxhxcXGHFxhxcYcXFxhxhxcXGHGHKIcXFxcYhyhxhxcXGHGHFxcYcXGHFxhxcXGHGHFxcYcYcohxcXFxiHKHGHFxcYcYcv9yhxcYcXFxiHKHGHL/cocXGHFxhxcYcXGHL/cocYcohxcXGHFxcYhyhxhxcXGHFxhxhyiHKHGHFxhy/3KHFxhxcYcXGHFxhxcXGHGHFxcYcXGHFxhxcXGIcocXGHGHKIcXL/cohyhxhxcXGHFxhxcYcXGHFxhy/3KHGHKIcohyiHKHGHFxcYcYcohxcXFxiHKHGHFxcYcYcohyiHKHGHFxcYcYcv9yhxcYcXFxiHKHGHKIcXFxhxcXGIcocYcXFxhxcYcXGHFxhxcXGHGHFxcYcXGHFxhxcYcv9yhxcYcYcohyhxhxcYcohxcXGHFxhxcYcXFxhxhxcXGHFxhxcYcXFxhxhxcXGHFxhxcYcXGHFxcYcYcohyiHKIcocYcXFxhxcYcXGHFxhxcXGHGHFxcYcXGHFxcYhyhxhyiHKIcohyhxhxcXGHGHKIcocYcXGHFxcYcXGHFxhxcYcXFxhxhxcXGHFxhxcYcv9yhxhyiHKIcohyhxhxcXGHFxhxcYcXGHL/cocXGHGHKIcocYcXFxhxhyiHKIcocYcXFxhxhyiHKIcocYcXFxhxcYcXGHFxhy/3KHFxhxhyiHKHGHFxcYcYcohyhxhxcYcv9yhxcYcXGHFxcYcYcXFxhxcYcXGHFxcYcYcXFxhxcYcXFxhxhxcXGHFxhxcYcXFxhxhxcXGHFxhxcXGHGHFxcYcXGHFxhxcXGHGHL/cocXFxiHKHGHL/cocXGHFxcYcYcXFxhxcYcXGHFxhyiHFxcYcXGHFxcYcYcXFxhxcYcXGHFxcYcYcohyiHKHGHFxcYcXGHFxhxcXGHGHFxcYcXGHFxcYcYcXFxhxcYcXGHL/cocXGHGHKHGHFxhyiHFxcYcXFxiHKHFxhxhyhxhxcYcv9yhxcYcXGHFxcYcYcXFxhxcYcv9yhxhyiHFxcXGIcocYcohyiHKHGHFxcYcYcohyhxhxcXGHGHKIcocYcXFxhxcYcXGHFxhy/3KHFxhxcYcXFxhxhxcXGHFxhy/3KHGHKIcohyhxhxcXGHFxhxcYcXFxhxhyiHKIcocYcv9yhxcYcXFxhxhxcXGHFxhxcXGHGHFxcYcXGHL/cocYcohyiHKHGHFxcYcXGHFxhy/3KHFxhxcYcXGHFxcYcXGHFxhxcYcv9yhxcYcXGHL/cocXGHFxhxcYcXFxhxhyiHKHGHFxcYcXGHFxhxcXGHGHKIcocYcXFxhxhyiHKHGHFxcYcXGHFxhy/3KHFxhxcYcXGHL/cocXGHFxhxcXGHFxhxcYcXGHFxcYcXGHFxhxcXGHGHKIcohyhxhyiHKIcocYcXFxhxcYcXFxhxhxcXGHFxcYhyhxcYcXGHFxhy/3KHFxhxcYcv9yhxcYcXGHFxhy/3KHFxhxcXGHGHFxcYcXGHFxcYcYcohyhxhxcXGHFxhxcYcXFxhxhyiHKHGHFxcYcXGHFxcYcYcXFxhxcXGIcocXGHFxhxcXGHGHKIcohyhxcYcYcocYcXFxhxhyiHKHGHFxcYcXGHFxcYcYcohyhxhxcXGHGHKHGHFxcYcYcohyhxhy/3KHFxcYhyhxcYcXGHFxhxcXGHFxhxcYcv9yhxcYcXFxiHKHFxhxcYcXFxhxcYcXGHFxcYcYcohyhxhxcXGHFxhxcXGHGHFxcYcv9yhxhyiHKHGHFxcYcYcocYcXFxhxcYcXGHFxcYcXGHFxhxcXGHGHKHGHFxcYcYcohyhxhyiHFy/3KHGHFxcYcXGHL/cocXGHFxhxcXGHGHKIcocYcohxcv9yhxhxcXGHFxhy/3KHFxhxcYcXFxhxhyhxhxcYcohyiHKHGHL/cocv9yhxhxcXGHFxcYcYcXFxhxcXGHGHL/cocv9yhxhyiHKHGHFxcYcXGHFxhxcXGHFxhxcXGHGHKIcocYcXFxhxcYcv9yhxcYcXGHFxcYcXGHFxhxcXGHFxhxcYcXFxhxcYcXGHKIcXFxcYhyhxcYcXGHFxcYcYcohyhxhyiHKIcocYcohyhxhxcXGHFxhxcYcohyiHKHGHFxcYcXFxhxhxcXGHFxcYcYcohyiHKHFxhxcYcXFxhxhyhxhxcXGHGHKHGHFxcYcXGHFxcYcYcohyhxhyiHKIcocXGHGHKHGHFxcYcXGHL/cocXGHFxhy/3KHFxhxcXGHGHKIcocYcohyiHKHGHKIcocYcXFxhxcYcv9yhxcYcXGHL/cocXGHL/cocXGHFxhxcXGHFxhxcYcv9yhxcYcv9yhxcYcXGHL/cocXGHL/cocXGHFxhxcXGHFxhxcYcv9yhxcXGHGHFxcYcXFxhxhyiHKHGHFxcYcXFxhxhyiHKHGHFxcYcXFxhxhxcXFxiHKHFxhxcYcXFxhxcYcXFxhxhyhxhxcXGHFxhxcYcv9yhxcXGHGHL/cnGIcocXGHFxhy/3KHFxhxcXGHFxhxcYcXFxhxcYcXFxhxhyhxhxcXGHFxhxcXGHGHKHGHFxcYcXGHFxcYcXGHFxhyiHKIcocYcohyhxhxcXGHFxhyiHFxcXGHGHFxcYcXFxhxhyiHKHGHKIcocYcXFxhxcXGHGHFxcXGHGHFxcYcXFxhxhyhxhxcXGHFxhxcYcohyiHKHFxhxcYcXFxhxcYcXFxhxhyhxhxcXGHFxhxcXGHFxhxcXGHGHKHGHFxcYcXGHFxcYcXGHFxcYcYcocYcXFxhxcYcv9yhxcYcXFxhxcYcXGHKIcohyhxhyiHKHGHKIcocYcXFxhxcXGHGHKIcocYcohyhxhyiHKIcocXGHFxhy/3KHFxcYcYcXFxcYcYcXFxhxcXGHFxhxcYcXFxhxcYcv9yhxcYcv9yhxcYcXFxhxcYcXGHFxcYcXFxhxhyiHKHGHKIcocYcXFxhy/3KHFxhxcYcohxcv9yhxhyiHKHFxhxcYcXGHKIcocYcXFxhy/3KHFxhxcYcXFxhxcXGHGHFy/3KHGHKIcocYcXFxcYhyhxcYcXFxhxhyhxhxcXGHFxcYcYcohyhxhyhxhxcXGHFxhxcXGHFxhxcYcohyhxhxcXGHFxcYcXGHFxhy/3KHL/cocXGHFxhxcXGHFxhy/3KHFxcYcYcXFxcYcYcXFxcYcYcXFxcYcYcXFxhy/3KHFxhxcXGHGHKHGHL/cnGIcocXGHFxhyiHKIcocXGHFxhyiHKIcocXGHFxhxcXGHFxcYcYcohyhxhyhxhxcXGHFxhxcXGHFxhyiHFxcXGHGHKIcocYcohyhxcYcXGHFxcYcXGHFxcYcXGHFxcYcXGHL/cocXFxhxhxcXFxhxhyiHKHGHKHGHFxcYcXGHFxcYcXGHL/cocXFxhxhyiHKHGHKHGHFxcYcXGHL/cocXFxhxhyhxhxcXGHFxcYcYcocYcXFxhxcXGHGHKHGHFxcYcv9yhxcYcXFxhxcYcXGHKIcocYcohyhxhyiHKHGHKIcocYcohyhxcYcXGHFxcYcXGHKIcohyhxcYcXGHKIcocYcXFxhxcXGHFxhxcXGHFxhxcXGHFxhxcXGHFxhxcXGHFxcYcYcohyhxcYcXFxhxhyhxhxcXGHL/cocXGHL/cocXGHL/cocXFxhxhyiHKHFxhxcYcohyhxhxcXGHFxcYcXGHFxcYcXGHL/cocXFxhxhyiHKHFxhxcXGHGHKHGHKIcocYcohyhxhyhxhxcXGHFxcYcYcocYcXFxcYcYcXFxcYcYcXFxcYcYcocYcXFxhxcXGHFxhxcXGHFxhxcXGHFxhxcXGHFxcYcYcocYcv9ycYcYcXFxcYcYcohyhxcYcXGHKIcocYcXFxcYcYcXFxcYcYcocYcXFxhxcXGHFxhxcXGHFxhxcXGHFxcYcYcocYcv9ycYcYcXFxcYcYcocYcXFxhxcXGHFxhxcXGHFxhxcXGHFxcYcYcocYcohyhxhyiHKHFxhxcYcohyhxhyiHKHGHKHGHFxcYcXFxhxcYcXFxhxcYcXFxhxcXGHFxhxcXGHFxhxcXGHFxhyiHKHGHFxcXGHGHKIcocXGHFxhyiHKHGHKHGHFxcYcXFxhxcYcXFxhxcYcXFxhxcXGHFxhxcXGHFxhxcXGHFxcYcYcocYcocYcXFxhxcYcohyhxhyiHKHFxhxcYcohyhxhyiHKHFxhxcXGHFxhxcXGHFxhxcXGHFxcYcXGHFxcYcXFxhxhyhxhyiHKHFxhxcYcohyhxhxcv9yhxcYcXGHKIcocYcocYcXFxhxcXGHFxhxcXGHFxcYcXGHFxcYcXGHL/cnGIcocXGHKIcohyhxcYcXFxhxcYcohyhxhxcXFxhxhyiHKHFxhxcXGHFxcYcYcocYcohyhxcYcXGHKIcocYcocYcXFxhxcXGHFxcYcYcocYcXFxcYcYcocYcXFxcYcYcohyhxcYcXFxhxcYcohyhxhxcXFxhxhyhxhxcXFxhxhyhxhxcXFxhxhyiHKHFxhxcXGHFxhyiHKHGHKIcocXGHFxcYcXGHFxcYcXFxhxcYcXFxhxcXGHFxhxcXGHFxcYcXGHFxcYcXGHKIcocYcocYcXFxcYcYcohyhxcYcXFxhxcXGHGHKHGHKHGHFxcYcv9yhxcXGHFxhxcXGHFxhxcXFxhxhxcv9yhxcYcXFxhxcYcohyhxhyhxhxcXGHL/cocXFxhxcYcXFxhxcYcohyhxcYcXGHKIcocYcocYcXFxcYcYcocYcXFxcYcYcocYcohyhxcYcXFxhxcYcXFxhy/3KHFxcYcXGHFxcYcXGHKIcocYcocYcXFxcYcYcocYcXFxcYcXGHFxhyhxhxcXGHFxcYcXFxhxcYcXFxhxcYcohyhxcYcXGHKHGHFxcYcXFxhxcYcohyhxhyhxhxcXFxhxhyhxhyiHKHFxhxcXGHFxhyiHKHGHKHGHFxcXGHGHKHGHKIcocXGHFxcYcXFxhxcYcXFxhxcXGHFxhyiHKHGHKHGHFxcXGHGHKHGHFy/3KHFxhxcXGHFxhyiHKHFxhxcXGHFxhy/3JxhxhyhxhxcXFxhxhyhxhyhxhxcXGHKIcocYcXFxcYcXGHFxcYcXGHKIcocXGHFxcYcXGHKIcocXGHFxhyhxhxcXGHL/cocv9yhxcYcohyhxhyhxhxcXFxhxhyhxhyhxhxcXFxhxhyhxhyhxhxcXGHKIcocYcXL/cocXGHFxcYcXFxhxcYcohyhxcYcXGHKHGHFxcYcv9yhy/3KHFxcYcYcocXGHFxcYcXGHFxcXGHGHKHGHFxcXGHFxhxcXGHFxcYcXGHKIcocXGHFxcYcXGHKIcocXGHFxcYcXGHKIcocXGHFxcYcXFxhxcYcXFxhyiHKIcocXFxhxcYcXFxhxcXGHFxhyiHKHFxhxcXGHFxcYcXGHFxcYcohyiHKHFxcYcXGHFxcYcXFxhxcXGHFxhxcXFxhxhyhxhxcv9yhxcYcXFxhy/3KHFxcYcXGHKIcocYcocYcocYcXFxcYcYcocXGHFxhyhxhxcXGHKIcocYcocYcXFxcYcXGHFxcYcXFxhxcXGHFxhxcXFxhxhyhxhyiHKHFxcYcYcocXGHFxcYcXGHKIcocXGHFxcYcXFxhxcXGHFxhxcXFxhxhyhxhyiHKHFxcYcXGHFxcYcXFxhxcXGHFxhxcXFxhxhyhxcYcXGHKHGHFxcXGHGHKHFxhxcXGHFxhyiHKHFxhxcXGHL/cocXFxhxcXGHFxhxcXGHFxcYcv9yhxcXGHFxhyiHKHFxhxcXGHFxcYcXGHFy/3KHFxhxcXGHFxcYcXFxhxcYcohyhxcYcXFxhy/3KHL/cocXFxhxcYcXFxhyiHKHGHKHGHFxcXGHFxhy/3JxhxhyhxhyhxhyhxhxcXFxhxcYcXFxhxcXGHL/cocXFxhxcYcohyhxcYcXFxhxcXGHFxcYcXFxhxcYcXFxcYcYcocYcocYcocYcohyhxcXGHGHKHFxhxcXGHFxcYcXFxhxcYcohyhxcYcXFxhy/3KHL/cocv9yhxcXGHFxhxcXFxhxhyhxcYcXFxhxcXGHFxhyiHKHFxhyiHKHFxhxcXGHFxcYcXGHKHGHFxcXGHFxhxcXFxhxhyhxhyhxhyhxhyiHKHFxcYcYcocXGHFxcXGHGHKHGHKHGHFxcXGHFxhyhxhxcXGHKIcocYcocYcocYcocYcohyhxcXGHFxhxcXFxhxhyhxcYcXFxhxcXGHFxhyhxhxcv9yhxcYcohyhxcYcXFxhxcXGHL/cocv9yhxcXGHFxcYcXGHFxcXGHFxhxcXGHKIcocYcocYcocYcocYcocYcXFxcYcXGHKIcocXGHFxcXGHGHKHFxhxcXGHFxcYcXGHKHGHKIcocXFxhxcYcXFxcYcYcocXGHFxcYcv9ycYcYcocYcocYcXL/cocXFxhxcYcohyhxcYcohyhxcYcXFxcYcYcocXGHFxcYcXFxhxcXGHFxhyhxhyiHKHFxcYcXGHKIcocXGHKIcocXGHFxcYcohyhxhyhxcYcXFxhxcXGHFxhyhxhyhxhyiHKHFxcYcXGHKIcocXGHKIcocXGHKIcocXGHFxcYcohyhxhyhxcYcXFxhxcXGHFxcYcXFxhxcXGHFxhyhxhyiHKHFxcYcXGHKHGHFxcXGHFxhyiHKHFxhyiHKHFxhy/3JxhxcYcXFxhyiHKHGHKHFxhxcXGHL/cnGHGHKHGHKHGHKHGHKHFxhxcXGHFxhyhxhyhxhyhxhyhxhxcv9yhxcXGHFxcYcXGHKHGHKIcocXFxhxcYcocYcXFxcYcXGHKHGHFxcXGHFxhyiHKHFxcYcXGHFy/3KHFxhyiHKHFxcYcXGHFxcXGHFxhxcXFxhxcYcXFxcYcXGHKIcocXGHKIcocXGHKIcocXGHKIcocXGHKIcocXGHKHGHFxcXGHFxhxcXFxhxcYcohyhxcYcohyhxcXGHFxhxcv9yhxcYcocYcXFxcYcXGHKHGHFy/3KHFxcYcXGHKHGHFy/3KHFxcYcXFxhxcYcocYcocYcohyhy/3KHL/cocv9yhy/3KHL/cocohyhxhyhxhyhxcYcXFxhxcXGHKIcocXGHFxcYcv9ycYcXGHFxcXGHGHKHFxcYcXGHFxcXGHFxhyiHKHFxcYcXGHKHGHKIcocv9yhxcXGHFxcYcXFxhxcXGHFxcYcohyhxhyhxcYcXFxhyiHKHFxhyiHKHFxhyiHKHFxcYcXGHKIcocXFxhxcXGHFxcYcXFxhxcXGHFxcYcXFxhy/3JxhxhyhxcYcohyhxcYcohyhxcYcocYcXL/cocXFxhxcXGHFxcYcXFxhxcXGHFxcXGHGHKHFxhxcXFxhxcYcXFxcYcXGHKHGHFy/3KHFxcYcXFxhxcXGHL/cnGHGHKHFxhxcXFxhxcYcXFxcYcXGHKIcocXFxhxcXGHFxcYcXFxhyiHKHGHKHFxhyiHKHFxhyhxhxcv9yhxcXGHFxcYcXFxhxcXGHKIcocXGHFxcXGHFxhyiHKHFxcYcXFxhxcXGHFxcYcXFxhyiHKHFxhyiHKHFxcYcXGHKHGHKHGHKHGHKHFxhxcXGHKIcocXGHKHGHFy/3KHFxcYcXFxhy/3JxhxhyhxcYcohyhxcXGHFxhyhxhyhxhyhxcYcXFxhyiHKHFxhyhxhxcXFxhxcXGHFxcYcohyhxcYcXFxcYcXGHKIcocXFxhxcXGHKIcocXGHFxcXGHFxhxcv9yhxcXGHFxcYcXFxcYcYcocXGHKHGHFxcXGHFxcYcXFxhxcXFxhxcYcXFxcYcXGHKHGHKHGHKHGHKHFxhxcXFxhxcYcohyhy/3KHL/cnGHGHKHFxhyiHKHFxcYcXFxhxcXGHFxcXGHFxhxcXFxhxcYcocYcocXGHFxcYcv9ycYcXGHKHGHKHGHKHGHKHFxhxcXFxhxcYcocYcocYcocXGHFxcXGHFxhxcv9yhxcXGHFxcXGHGHKHFxhyhxhyiHKHKIcocYcocXGHKHGHFy/3KHFxcYcohyhxcYcXL/cocXFxhxcXGHFxcYcohyhxcXGHFxhyhxhyhxcYcXFxcYcXGHKHGHKHGHKHGHKHFxhyhxhxcv9yhy/3JxhxhyhxcYcocYcocYcocYcocXGHFy/3KHFxcYcXFxhxcXGHKIcocXFxhxcXGHFxcYcXFxcYcXGHKIcocv9ycYcYcocXGHKHGHFy/3KHKIcocXGHFxcXGHFxcYcXFxhxcXFxhxcYcocYcXKIcocYcocXFxhxcYcocYcocXGHFxcXGHFxhyhxhyhxcYcXFxcYcXGHKHGHKHFxhxcXFxhxcYcocYcocYcocXGHKHGHKHGHKHGHKHFxhyhxhyhxhyhxcYcXFxcYcXGHKHFxhxcXGHKIcocXFxhxcXGHKIcocXFxhxcYcocXGHFxcXGHFxhyhxhyhxcYcXFxcYcXFxhxcXGHFxcXGHFxhyhxhyhxhyhxcYcocYcocYcocXGHFxcXGHFxcYcXFxhyiHKHFxcYcXFxhxcXFxhxcYcocYcocYcocXGHKHGHKHGHKHFxhyiHKHFxcYcohyhxcYcocYcocYcocXGHKHGHKHGHKHFxhyiHKHL/cocohyhxcXGHFxhyhxcYcXFxcYcXFxhxcXGHKIcocXFxhxcXGHKIcocXFxhxcXGHFxcXGHFxhyhxhyhxcYcohyhy/3JxhxhyhxcXGHFxcYcXFxhyhxhxcv9ycYcYcocXFxhxcXGHFxcYcocYcXL/cnGHGHKHFxcYcXFxhxcXGHKHGHFyiHKHFxhxcXFxhxcXGHFxcXGHFxhyhxcYcXFxhyhxhyhxhyhxcYcocYcocYcocXFxhxcYcocXGHFxcXGHFxcYcXFxcYcXGHKHGHKHFxhyiHKHKIcocXGHKIcnGHGHKHFxhyhxhyhxcYcohyhxcXFxhxhyhxcXGHFxcXGHFxhxcv9ycYcYcocXFxhxcXGHFxcXGHFxcYcXFxhyiHKHFxcYcohyhxcXGHFxcYcXFxcYcXFxhxcXGHKHGHKHGHKHFxhyhxhyhxhyhxcXGHFxcYcXFxcYcXFxhxcXGHKIcocv9ycYcXGHFxcXGHL/cnGHFxhyhxcYcXFxcYcXGHKHFxhyiHKHL/cnGHFxhyhxhyhxcYcXFxcYcXFxcYcXGHKHGHKHFxhyiHJxhxhyhxcXGHFxcYcohyhxcXGHKIcocXFxhxcXFxhxcYcocYcocXGHKHFxhxcXGHKHGHKHFxhxcv9yhxcXFxhxcYcocYcocXGHKHGHKHFxhyiHKHKIcocXFxhxcXGHKIcocXFxhyiHKHFxcYcohyhxcXGHFxcXGHFxhyhxcYcXL/cocXFxcYcXGHKHGHKHFxhyhxhyhxcYcocYcocXGHKIcnGHGHKHFxcYcXFxcYcXGHKHGHKHFxcYcXFxhyiHKHL/cnGHFxhyhxhyhxcYcocYcocXGHKHGHKHFxhyhxhyhxcYcocYcocXGHKIcnGHGHKHFxcYcohyhxcXGHFxcXGHFxhyhxcYcocYcocXGHFxcXGHKIcocXFxhxcXFxhxcYcocXGHKHGHKHFxhxcXFxhyiHKHFxcYcXFxcYcXFxhxcXFxhxcXGHFxcXGHFxcYcXFxcYcXFxhxcXFxhxcXGHKIcocXFxcYcXGHKHGHKHFxcYcXFxhyiHKHKIcocXFxhxcXFxhxcYcocXGHKHGHKHFxhyhxhyhxcYcocYcocXFxhxcXGHKIcocohyhxcXGHFxcXGHFxhyhxcYcocYcocXFxhxcXGHFxcXGHFxcXGHFxhyhxcYcXL/cocohyhxcXGHKHGHFyiHKHFxhyhxcYcXL/cocohyhxcXGHKIcocXFxhyhxhyhxhyhxcXGHFxcXGHFxcYcXFxcYcXFxhxcv9yhy/3JxhxcXGHFxcXGHFxcYcXFxcYcXFxhyhxhyhxcYcXFxcYcohyhy/3JxhxcYcocXGHKHGHKHFxhyhxhyhxcXGHFxcYcocYcocXGHKHGHKHFxcYcXFxhyhxhyhxcYcocXGHFxcXGHFxcXGHFxcYcXFxcYcXFxcYcXGHKHFxhyhxhyhxcXGHFxcYcocYcocXGHKHFxhxcXFxhxcXFxhxcXGHKIcocohyhxcXGHFxcXGHFxcYcocYcocXGHKHGHKHFxcYcXFxcYcXFxhxcXFxhxcXFxhxcXGHFxcXGHFxcYcocYcocXGHKHFxhxcXFxhyiHKHFxcXGHFxhyhxcYcocYcocXFxhxcXFxhxcXGHKIcocohyhxcXFxhxcYcocXGHKHGHKHFxcYcXFxhyhxcYcXFxcYcXFxcYcXFxhyhxhyhxcYcocYcocXFxhxcXFxhxcXGHKHGHKHFxhyhxcYcXL/cnGHFxhyhxhyhxcXGHKHGHKHFxhxcohyhxcXGHFxcXGHFxcYcXL/cnGHFxhyhxhyhxcXGHKHGHKHGHKHL/cnGHFxhyhxcXGHFxcYcocYcocXGHKHFxhyhxhyhxcXGHFxcXGHFxcYcocYcocXFxhxcXFxhxcXGHFy/3KHKHGHKHGHKHFxcYcocYcocXGHKHFxhxcXFxcYcXGHKHFxhyhxhyhxcXGHKIcocohyhxcXFxhxcXGHFxcXGHFxcXGHFxcYcocYcocXGHKHFxhyhxhyhxcXGHKIcocohyhxcXFxhxcXGHFxcXGHFxcXGHFxcXGHFxcYcXFxcYcXFxcYcXFxcYcXFxhyiHJxhxcYcocXGHFyiHKHFxcYcXL/cocohyhyiHKHFxcYcocYcocXGHKHFxhyhxcYcXL/cnGHFxhyhxcXGHFxcYcocXGHFxcXFxhxcYcocXGHKHFxhyhxhyhxcXGHKHGHKHFxhyhxcYcocYcocXFxhyhxhyhxcYcocXGHKHFxhxcv9ycYcXFxhxcXFxhxcXFxhxcXFxhxcXGHKHGHKHFxcYcXFxcYcXFxcYcXFxcYcXFxhyhxhyhxcXGHFxcXGHFxcXGHFxcYcocXGHFy/3JxhxcYcocXFxhxcXFxhxcXFxhxcXGHKHGHKHFxcYcXL/cococYcocXGHKHGHKHFxcXGHFxcYcXL/cnGHFxhyhxcYcocXGHKHFxhyhxhyhxcXFxhxcXGHFxcXGHKIcnGHFxhyhxcYcocYcocXFxcYcXFxhyhxhyhxcXGHFxcXGHFxcXGHKIcocXFxcYcXFxcYcXFxhyhxhyhxcXGHFy/3JxhxcYcocXGHKHFxcYcXFxhyhxcYcocYcocXFxcYcXFxhxcv9ycYcXFxhxcXFxhyiHKHKHGHKHFxhyhxhyhyiHKHFxcXGHFxcYcocYcocXFxcYcXGHKHFxcYcocYcocXGHKHFxcYcXFxcYcXFxcYcXFxcYcXFxcYcXFxhyhxcYcocYcocXFxcYcXFxhyhxhyhxcXGHKHGHKHFxcYcXFxcYcocYcocXFxhxcXFxhxcv9yhyiHJxhxcYcocXGHKHFxhyhxcYcocXGHKHFxhxcohyhy/3JxhxcXFxhxcXGHKHFxhyhxhyhxcXFxhxcXGHKHGHKHL/cnGHFxcYcocYcocXFxcYcXFxhyhxhyhxcXGHKHGHKHFxcXGHFxcYcXL/cnGHFxcYcocYcocXFxhyhxhyhxcXFxhxcXGHFy/3JxhxcXGHKHGHKHFxcXGHFxcYcocYcocXFxcYcXFxhyhxhyhxcXFxhxcXGHKHFxhyhxhyhy/3JxhxcXFxhxcXFxhxcXGHKHFxhyhxcYcocXGHKHFxcYcXFxcYcXFxcYcohyhyhxhyhxcXGHFxcXGHKHGHKHFxcYcXL/cnGHFxcYcocYcocXFxcYcXFxhyhxhyhyiHKHFxcXGHFxcXGHFxcXGHFxcXGHKIcnGHFxhyhxcXGHFxcXFxhxcXGHFxcXFxhxcXGHKHGHKHFxcXGHFxcXGHFxcXGHFxcXGHFxcXGHFy/3JxhxcYcocXFxhyhxhyhxcXGHKHFxhyhxhyhyiHKHKIcocohycYcXGHKHFxcYcXL/cnGHFxcYcocYcocXFxcYcXFxcYcXFxcYcXFxcYcohycYcXGHKHFxcXGHFxcYcocYcocohyhyiHKHKIcnGHFxhyhxcXGHKHGHKHFxcXGHFxcXGHFxcXGHFxcXGHKIcnGHFxcYcXFxcXGHFxcYcocXGHKHFxhyhxcXGHFxcXFxhxcXGHFyiHKHFxcXGHFxcXGHFxcXGHKHGHKHFxcYcocXGHKHGHKHKIcnGHFxhyhxcXGHKHGHKHFxcXGHFxcXGHFxcXGHKIcnGHFxcYcocYcocv9ycYcohyhyhxhyhxcXGHKHFxhxcohyhyiHJxhxcYcocXFxhyhxcYcocXGHKHFxhyhxcXGHFyiHKHFxcXGHFxcXGHFxcXGHKHGHKHFxcXGHFxcYcocXFxhxcXFxhyhxcYcXKIcocohyhyhxhyhxcXGHKHFxhyhxcYcocXFxhxcXFxcYcXFxhyhxcYcocXFxhxcv9ycYcXFxhyhxcYcocXFxhyhxhyhxcXFxhxcXFxhxcv9ycYcXFxhyhxcYcocXGHKHFxcYcXKIcocXFxcYcohycYcXFxhxcohyhyiHJxhxcYcocXFxcYcXFxcYcXFxcYcocYcocXFxcYcXFxcYcocYcocXFxcYcXFxcYcXFxcYcocXGHFyiHKHKHGHKHFxcYcocXGHKHFxhyhxcXGHKHFxhyhxcYcocXFxhyhxcYcocXGHKHFxcYcocXGHKHFxhyhxcXGHKHGHKHKIcnGHFxcYcXKIcocohycYcXFxhxcohyhyiHJxhxcXGHFyiHKHKHGHKHFxcYcocXGHKHFxcYcXKIcocXFxcYcocYcocXFxcYcXFxcYcXL/cnGHFxcXGHFxcXGHKHFxhxcohycYcXGHKHFxcXGHFxcXGHKHFxhxcohyhyhxhyhxcXFxhxcXFxhxcv9ycYcXFxcYcXFxcXGHFxcYcocXGHKHFxcYcocXGHKHFxcYcocYcococYcocXFxhyhxcYcocXFxhyhxcYcocXGHKHFxcXGHFxcXGHKHGHKHFxcXGHKHGHKHFxcXGHFy/3JxhxcXGHKHFxcYcXFxcXGHFxcXGHKHGHKHFxcXGHKHGHKHFxcXGHFxcXFxhxcXGHKHFxcYcXKIcocohycYcXFxhyhxcYcocXFxcYcXFxcYcXL/cnGHFxcXGHFy/3JxhxcXFxhxcv9ycYcXFxcYcXL/cnGHFxcXGHFxcXFxhxcXGHKHFxcYcocXGHKHFxcYcocXGHKHFxcYcXKIcnGHFxhyhyiHKHKHGHKHFxcXGHKHGHKHFxcXGHKHGHKHKIcnGHFxcYcocXGHKHFxcYcocXFxhxcXFxcYcXFxcYcocXGHKHFxcYcXKIcococYcocXFxcYcocYcocXFxcYcocYcocohycYcXFxhyhxcXGHFyiHKHKHGHKHFxcXGHKHGHKHFy/3KHKHFxhyhxcYcocXFxcYcXL/cnGHFxcXGHFy/3JxhxcXFxhyhxcYcocXGHKHFxcXGHKHGHKHKIcnGHFxcYcocXFxhxcohyhyhxhyhyiHJxhxcXGHKHFxcYcocXGHKHFxcYcocXGHKHFxcXGHKIcnGHFxcXGHKHGHKHKHGHKHFxcXGHKHGHKHKIcnGHFxcXGHFxcXFxhxcXFxhxcohyhyhxhyhxcv9ycYcXFxhyhxcXGHKHFxhyhxcXGHKHFxcYcocXGHKHFxcXGHFxcXGHKHFxcYcXFxcXGHFy/3JxhxcXFxhyhxhyhyhxhyhyiHJxhxcXGHKHFxcYcocXFxhxcohyhyhxhyhyhxhyhxcXFxhyhxhyhyhxhyhxcXFxhyhxcYcocXFxhyhxcYcocv9ycYcocXGHKHFxhyhyiHJxhxcXGHKHFxcXGHFxcXGHKHFxhyhxcXFxhxcXFxcYcXFxcYcocXGHKHFxcXGHFxcXFxhxcXFxhyhxcYcocXFxcYcXFxcXGHFxcXGHKHFxhyhxcXFxhyhxhyhyiHJxhxcXFxhyhxcYcocXFxhyhxcXGHKHFxhyhyiHJxhxcXGHKHFxcYcocXFxhyhxcYcocXFxcYcocXGHKHFxcYcocXFxhyhxcYcocXFxcYcocXGHKHFxcYcocXFxhyhxcYcocXFxcXGHFxcYcocXFxcYcXFxcXGHFxcXFxhxcXFxhyhxcYcocXFxcYcocYcococXGHKHFxcYcXKHGHKHFxcXGHKHFxhyhxcXFxhyhxhyhyhxcYcocXFxhxcocYcocXFxcXGHFxcXGHFyiHKHKHFxhyhxcXFxhxcXFxcYcXFxcXGHFxcXGHKHFxcYcXKHGHKHFxcXGHKHFxhyhxcXFxhxcXFxcYcXKIcococYcococYcocohycYcXFxcXGHFxcXGHKHFxhyhxcXFxhyhxcYcocXFxcYcocXGHKHFxcYcocXFxcYcXL/cnGHKHGHKHKHGHKHKHGHKHKHGHKHKHGHKHKIcnGHFxcXFxhxcXFxhyhxcXGHFyhxhyhxcXFxcYcXFxcYcocXGHKHFxcXGHKHFxcYcXKIcnGHFxcXGHKHFxhyhxcXFxhyhxcYcocXFxcYcocXFxhxcohycYcXFxcYcocXGHKHFxcXGHKHFxhyhyiHJxhxcXFxhyhxcYcocXFxcXGHFxcXGHKHFxcYcXKHGHKHFy/3JxhxcXFxcYcXFxcYcocXFxhyhxcXGHKHFxcXGHFxcXFxhxcXFxcYcocYcococXGHKHFxcXGHFyiHJxhxcXFxhxcohycYcXFxcYcocXFxhxcocYcocXL/cnGHFy/3Jxhxcv9ycYcocYcococXGHKHFxcXGHFyiHJxhxcXFxhyhxcYcocohycYcXFxcXGHFxcXFxhxcv9ycYcocXGHKHFxcXGHFyiHJxhxcXFxhyhxcXGHKHFxhycYcXFxhyhxcXGHKHFxcXGHKHFxhyhxcXFxcYcXFxcYcocXFxhyhxcXFxhxcXFxcYcocXGHKHFxcXFxhxcXFxhyhxcXGHKHFxcXGHFyiHJxhxcXFxhyhxcYcococYcococYcnGHFxcYcocXFxcXGHFxcXGHKHFxcYcocXFxcYcXFxcXGHKHFxcYcXKHGHKHKHGHKHKHFxhyhxcXFxhyhxcXGHKHFxcYcocXFxhyhxcXFxhyhxcXGHFyhxhycYcXFxhyhxcXFxhyhxcXGHFyhxhycYcXFxhyhxcXFxhyhxcXGHKHFxcYcocXFxcYcocXGHKHFy/3JxhyhxhyhyhxcXGHFyhxhyhyhxhyhyhxcYcocXFxcXGHFxcXFxhxcXFxcYcocXFxhxcocYcococXGHKHFxcXGHKHFxcYcocXFxcYcXKHGHKHFxcXFxhxcv9ycYcocXFxhxcocYcococXGHKHFxcXFxhxcXFxcYcXFxcXGHKHFxcYcocXFxhyhxcXFxhyhxcXGHKHFxcYcocXFxcYcocXFxhyhxcXFxhyhxcXGHKHFxcYcocXFxcYcocXFxhyhxcXFxhyhxcYcococXGHKHFxcXGHKHFxcYcocXFxcYcocXFxhyhxcXGHKHFxcXFxhxcXFxcYcocXGHKHKHGHKHKHFxhyhyhxhyhyhxcYcocXFxcXGHFxcXFxhyhxcXGHKHFxcYcocXFxcXGHFxcXFxhyhxcYcococYcnGHFxcXGHKHFxcYcocXFxcYcocXFxhyhxcXFxcYcXFxcXGHFyhxhyhxcv9ycYcocXGHKHKHGHJxhxcXFxhyhxcXGHKHFxcXFxhxcXFxcYcocXFxhyhxcXGHKHKHGHKHKHFxhyhxcXFxcYcXKIcnGHFxcXFxhyhxcYcococYcnGHFxcXGHKHFxcXGHFyhxhyhyhxcYcococYcnGHFxcXGHKHFxcYcocXFxcXGHFyiHJxhxcXFxcYcXKHGHKHFyiHJxhxcXFxhyhxcXFxhyhxcXGHKHFxcXFxhxcv9ycYcocXFxhyhxcXFxcYcXFxcXGHKHFxcYcocXFxcYcocXFxhyhxcv9ycYcocXGHKHFy/3JxhyhxcXGHKHFxcXGHKHFxcYcocXL/cnGHKHFxhyhyhxhycYcXFxcYcocXFxcXGHFxcXFxhyhxcXGHKHFxcXFxhxcXFxcYcocXFxcYcXKHGHKHKHFxhyhyhxcYcocXL/cnGHKHFxcYcocXFxcYcocXFxhyhxcv9ycYcocXGHJxhxcXFxhxcocXGHKHFxcXFxhyhxcXGHKHFxcXGHKHFxcYcococYcnGHFxcXGHKHFxcXFxhxcXFxcXGHFxcXFxhyhxcXGHKHFxcXFxhxcocYcococXGHKHKHGHJxhxcXFxcYcocXFxhyhxcXFxhyhxcXFxcYcXFxcXGHKHFxcXGHKHFxcYcocXFxcXGHKHFxhycYcXFxcYcocXFxcYcocXFxcYcocXFxhyhyhxhycYcXFxcXGHFyhxhycYcXFxcYcocXFxcXGHFxcXFxcYcXFxcXFxhxcXFxcYcocXFxcYcocXFxhyhyhxhycYcXFxcXGHKHFxcYcocXFxcXGHFyhxhyhyhxcXGHKHFxcXGHKHFxcXFxhxcohycYcocXGHKHKHFxhyhyhxcYcococXGHKHKHFxhyhyhxcYcococXGHKHFyiHJxhxcohycYcXFxcXFxhxcXFxcYcocXFxcYcocXFxcYcocXFxcYcocXFxcYcocXFxcYcocXFxcYcocXFxcYcocXFxcXGHFxcXFxcYcXKHGHKHKHFxcYcocXFxcYcocXL/cnGHKHFxcYcocXFxcXGHKHFxcYcococYcnGHFxcXFxhyhxcXFxhyhxcXFxhyhxcXFxhyhxcXFxhyhxcXFxcYcXKHGHJxhxcXFxcYcXKHGHJxhxcXFxcYcocXFxcYcocXFxcYcocXFxcXGHFyiHJxhyhxcXGHKHFy/3JxhyhxcXFxhyhxcXFxhyhxcXFxhyhxcXFxcYcocXFxhyhxcXFxcYcocXFxcYcocXFxcYcocXFxcXGHKHFxcYcocXFxcXGHKHFxcXGHKHFxcXFxhxcohycYcocXFxcYcXKHFxhyhyhxcYcococXFxhyhxcXFxcYcocXFxcYcocXFxcYcocXFxcXGHKHFxcYcococXGHKHKHFxcYcocXFxcXGHKHFxcYcococXFxhyhxcXFxcYcXKHFxhyhyhxcYcococXFxhyhxcXFxcYcocXFxcYcocXFxcXGHKHFxcYcococXGHJxhxcXFxhyhyhxcYcocXKHGHKHKHFxcYcococYcnGHKHFxhycYcXFxcXGHKHFxcXGHKHFxcXFxhyhxcXGHKHKHFxcYcocXFxcXGHKHFxcXGHKHFxcXFxhyhxcXFxhyhxcXFxcYcocXFxhyhyhxcXGHKHFxcXFxhyhxcXFxhyhyhxhycYcXFxcXFxhxcocXGHKHFyiHJxhyhxcXGHKHFyiHJxhyhxcXGHKHFyiHJxhyhxcXGHKHFyiHJxhyhxcXGHKHFyiHJxhyhxcXGHKHKHFxhycYcXFxcXGHKHFxcXGHKHFyiHJxhxcocYcococXFxcYcocXFxcXGHKHFxcXGHKHFxcXFxhyhxcXFxcYcocXFxhyhyhxcXGHKHKHFxhyhyhxcXGHKHKHFxcYcocXFxcXFxhxcocYcnGHFxcXFxcYcocXFxhyhyhxcXGHKHKHFxhyhyhxcXFxhyhxcXFxcYcXKHFxcYcocXFxcXGHKHFxcXFxhyhxcXFxhyhxcohycYcocXFxhyhxcocYcococXFxcYcocXL/cnFxhxcXL/cnGHKHFxcXFxhxcocXGHKHKHFxcYcococXFxhyhyhxcYcnGHFxcXFxhyhxcv9ycXGHFyiHJxcYcXFxcXFxhyhxcXFxhyhxcXFxcXGHFyhxhycYcXKHGHJxhxcXFxcXGHKHFxcXGHKHFyiHJxhyhxcXGHKHKHFxcXGHKHFxcXGHKHKHFxcYcocXKIcnGHKHFxcXGHKHFyiHJxhyhxcXGHJxhxcXFxcYcocXFxcXGHKHFxcXFxhyhxcXFxcYcXKHFxcYcococXGHJxhxcXFxcXGHKHFxcXGHKHFxcXFxcYcocXFxcYcocXFxcXFxhxcocXGHKHKHFxcXGHKHFxcXFxcYcXKHFxhyhyhxcXFxhyhxcXFxcXGHFyhxcYcococXFxcYcocXFxcXGHKHKHGHJxhyhxcXFxhyhxcXFxcXGHKHFxcYcnGHFxcXFxcYcocXFxcYcocXKIcnGHKHFxcXFxhyhxcXFxhyhyhxcXGHKHKHFxcYcococXFxhyhyhxcXFxhyhxcXFxcXGHFyhxcYcnGHFxcXFxcYcocXFxcYcococXFxhyhyhxcXGHKHKHFxcYcnGHFxcXFxhyhyhxcYcococXFxcXGHKHFxcXFxhyhxcXFxcYcocXFxcXFxhyhxcXFxhyhxcocYcnGHFxcXFxcXGHFyhxhycYcocXFxcYcocXKHGHJxhxcXL/cnFxhxcocXGHKHKHFxcXGHKHKHFxcYcococXFxhyhyhxcXFxhyhyhxcYcnGHFyhxhycYcocXFxhycYcXFxcXFxhyhxcXFxcYcocXKIcnGHKHFxcXFxhyhxcXFxcYcocXFxcXFxhyhxcXFxcYcocXFxcXGHKHKHFxhycYcXKHGHJxhxcocXGHJxhxcocYcnGHFyhxcYcococXFxcXGHKHFxcXFxhyhyhxcYcnGHFyhxhycYcocXFxcYcococXFxhyhyhxcXFxcYcXKHFxcXGHKHFxcXFxcYcocXFxcXGHKHFyiHJxhyhxcXFxcXGHFyhxcXGHKHFyhxcYcococXFxcXGHKHFxcXFxcYcXKHFxcYcococXFxcYcococXFxcYcocXFxcXFxhyhxcXFxcXGHKHFxcXGHJxhxcXFxcXGHKHFxcXFxhyhxcocYcnGHFyhxcYcnGHFxcv9ycXGHKHFxcXGHKHKHFxcXGHKHKHFxcXGHKHFxcXFxcXGHFyhxcYcnGHFyhxhycYcocXFxcXGHKHKHFxhycYcXKHFxhycYcXKHFxhyhyhxcXFxcYcococXGHJxhxcocXFxhyhxcocXGHJxhxcXKIcnGHKHFxcXFxhyhxcXFxcXGHKHKHFxhycYcXKHFxhyhyhxcohycYcocXFxcXGHKHKHFxcYcococXFxcXGHKHFyhxhycYcXKHFxhycYcocXFxcYcococXFxcYcococXFxcYcocXKHFxhycYcXFyiHJxhyhxcXFxcXGHFyhxcXFxhyhxcocXGHKHKHFxcXFxcYcXKHFxcXGHKHFyhxcYcococXFxcXFxhxcocXFxcYcocXKHFxhycYcXFy/3JxcYcocXFxcXFxhyhxcXFxcYcococXFxcYcococXFxcYcnGHFxcXFxcYcocXFxcXFxhyhyhxcXGHKHKHFxcXFxhyhyhxcXGHJxhxcXKIcnGHKHFxcXFxcYcocXFxcXFxhyhyhxcYcnGHKHFxcXFxhyhxcocXGHKHKHFyiHJxhyhxcohycXGHFyhxcXGHKHKHFxcXFxcYcocXFxcXGHKHKHFxcXFxhyhxcXFxcXFxhxcocXFxcYcococXFxcYcococXFxcXGHKHFyhxhycYcocXFxcXFxhyhyhxcYcnGHKHFxcXFxhyhyhxcXFxcYcocXFxcXFxcYcocXFxcXGHKHKHFxcXFxhyhxcocXGHKHKHFyiHJxcYcXKHFxcYcnGHFyhxcYcnGHKHFxcXFxhyhxcocXGHJxhxcocXFxhycYcXKHGHJxcYcXKHFxcYcnGHFxcohycYcococXFxhycYcXFyhxhycYcXKHFxcXGHKHKHFxcXGHKHKHFxcXFxcYcocXFxcXFxcYcocXFxcXFxhyhxcXL/cnFxhyhxcXFxcXFxhxcocXFxcYcococXFxcXGHKHKHFxcXFxhyhxcocXGHJxhyhxcXFxcYcococXFxcXGHKHFyhxcYcnGHKHFxcXFxhycYcXFxcXFxcYcocXFxcXFxhyhyhxcXFxhycYcXFxcXFxcYcococXFxhycYcXKHFxcYcnGHFyhxcXGHKHKHFyiHJxcYcocXFxcXFxhyhxcocXGHJxhxcocXFxcYcococXFxcXGHJxhxcXFxcXFxhyhxcXFxcXFxhyhxcXFxcXFxhyhxcXFxcXFxhyhxcXFxcXGHKHKHFxcXFxhyhyhxcXFxhycYcXKHFxcYcnGHFyhxcYcnGHKHFyhxhycYcocXKHGHJxhyhxcocYcnGHKHFyhxhycYcococXFxhycYcocXFxcXGHJxhxcXFxcXFxhyhyhxcXFxhycYcXKHFxhycYcocXFxcXFxcYcocXFxcXFxcYcocXKHFxhycYcXKHFxcXGHJxhxcocXGHJxhyhxcXL/cnFxhyhxcocYcnFxhxcocXFxcYcnGHFxcocYcnGHKHFyhxhycYcococXFxcYcococXFxcXFxcYcocXFxcXFxcYcocXKHFxhycYcocXFxcXFxhycYcXFxcXFxcYcocXKHFxcYcocococXFxhycYcXKHFxcXGHJxhxcocXFxhycYcXKHFxcXGHJxhxcocXFxhycYcXKHFxcXGHJxhxcocXFxhycYcocXFxcXFxhyhyhxcXFxcYcococXFxcXFxcYcocXFxcXFxcYcococXFxcXGHKHKHFxcXFxcYcococXFxcXGHJxhxcocXGHJxhyhyhxcXFxhyhyhyhxcXGHJxhyhxcXFxcXFxhyhxcocXGHJxhyhxcocXGHJxhyhxcocYcnFxhxcocXFxcXGHJxhxcXKHGHJxhyhyhxcXFxhyhyhyhxcXFxhyhyhyhxcXGHJxhyhxcXKIcnGHKHKHFxcXFxcYcocXKHFxcYcnGHKHFxcXFxcXGHKHFyhxcYcnGHKHKHFxcXFxhyhyhxcXFxcXFxhyhxcocXFxhycYcocXFxcXFxhycYcXFyhxhycYcococXFxcXGHKHKHFyhxhycXGHKHFxcXFxcXGHKHKHFxcXFxhycYcXKHFxcXGHJxhxcocXFxcXGHKHKHFxcXFxcYcnGHFyhxcXGHJxhyhxcXFxcXFxhyhyhxcXFxcXGHKHKHFxcXFxcXGHKHFyhxcXGHJxhyhxcXFxcXFxhycYcXFxcXFxcXGHKHFyhxcXGHJxhyhxcXKIcnFxhyhxcXKHGHJxhyhyhxcXFxcXGHKHFyhxcXFxcYcococXFxcXFxcYcococXFxcXFxhyhyhxcocYcnFxhxcocXFxcXFxcYcocXKHFxcYcnGHKHFyhxcYcnGHKHKHFxcXFxcYcococXFxcXFxhycYcXKHFxcXGHJxhyhxcXFxcXFxhyhyhxcXFxcXFxhyhxcocXFxcYcnGHKHFxcXFxcXGHKHKHFxcv9ycXGHKHKHFxcXFxcXGHKHKHFxcXFxcYcococXKHGHJxcYcocXKHFxcXGHJxhxcocXFxcXGHJxhxcocXFxcXGHJxhxcocXFxcXGHJxhxcocXFxcXGHKHKHFyhxcXGHJxhyhxcXKHGHJxhyhyhxcXFxcXFxhyhyhxcXFxcXGHJxhxcocXFxcXGHJxhxcocXFxcXGHJxhxcocXFxcXGHJxhxcocXFxcXFxhyhyhxcXKIcnFxhyhyhxcXFxcXGHKHKHFyhxcXGHJxhyhxcocXFxhycYcocXKHFxcXGHJxhxcocXFxcXFxcYcococXFxcXFxhycYcocXFxcXFxcYcococXKHFxcYcnGHKHFxcocYcnFxhyhxcocXFxcYcnGHKHFyhxcXGHJxhyhxcocXFxcYcnGHKHFxcocYcnFxhyhxcocXFxcYcnGHKHFyhxcXGHJxhyhyhxcXFxcXGHJxhxcocXFxcXFxhyhyhyhxcXFxcYcocococXFxcXFxcYcococXFxcXFxcYcnGHFyhxcXFxcXGHKHKHFyhxcXGHJxhyhyhxcXFxcXGHJxhxcocXFxcXFxcYcococXFxcXFxcXGHKHKHFxcXFxcXGHJxhxcocXFxcXFxhyhyhyhxcXFxcYcnGHKHFyhxcXFxhycYcocXFyhxcYcnGHKHKHFxcohycXGHKHKHFxcXFxcXFxhyhyhxcXKIcnFxhycYcXFyhxcXGHJxhyhyhxcXFxcXFxhyhyhxcocXFxcYcnGHKHFxcocXGHJxcYcocXKHFxcXGHJxhyhyhxcXFxcXFxhycYcXKHFxcXFxcYcnGHFyhxcXFxcXFxhyhyhyhxcXFxcYcnGHKHFyhxcXFxcYcnGHKHFxcocYcnFxhyhyhxcocXFxhycYcococXFxcXFxcXGHKHKHFxcocYcnFxhyhyhxcXKIcnFxcYcocXKHFxcXFxcYcnGHFyhxcXFxcXFxcYcococXFxcXFxcXFxhyhxcocXFxcXFxcYcococXKHFxcXFxhyhyhyhxcXFxcXFxcYcococXKHFxcXGHJxhyhyhxcXFxcXFxcYcococXFyhxcYcnFxhyhxcocXFxcXFxhycYcXKHFxcXFxcXFxhycYcXKHFxcXFxcYcnGHKHFyhxcXFxhycYcococXKHFxcYcnGHKHKHFyhxcXFxhycYcococXFxcXFxcXGHKHKHFyhxcXFxcYcnGHKHFyhxcXFxcXGHJxhxcocXFyhxhycXGHKHKHFxcXL/cnFxcYcococXKHFxcXFxhycYcocXKHFxcXFxhycYcococXFxcXFxcXFxhyhyhxcXKHFxhycXGHKHKHFxcocYcnFxhycYcXKHFxcXFxcXGHKHKHKHFxcohycXFxhyhyhxcXKHFxcYcnGHKHKHFyhxcXFxhycYcococXKHFxcXGHJxhyhyhxcXKHFxhycXGHKHKHFxcocXGHJxcYcococXFyhxcYcnFxhyhyhxcocXFxcYcnGHKHKHKHFxcXFxcYcnGHKHKHFxcocYcnFxhycYcXKHFxcXFxcXFxhyhyhyhxcXFxcXFxcXGHKHKHFyhxcXFxcYcnGHKHKHFyhxcXFxhycXGHKHFyhxcXFxcXFxhycYcocXKHFxcXFxcXGHKHKHKHFyhxcXFxhycYcococXKHFxcXFxhycYcococXKHFxcXGHJxcYcococXFxcXFxcXFxcYcococXKHFxcXFxcYcnGHKHFyhxcXFxcXFxcYcnGHFyhxcocXFxhycXGHKHKHFyhxcXFxcXGHJxhyhyhxcXFxcXFxcXGHJxhyhxcocXFxcXFxhycYcococXFyhxcXGHJxcYcococXFyhxcXGHJxcYcococXKHFxcXFxcYcnGHKHKHFxcocXFxhycXGHKHKHFxcocXFxcYcnFxhyhxcocXFxcXFxcXFxhycYcXKHFyhxcXFxhycYcnGHFyhxcXKHFxhycXGHKHKHFyhxcXFxcXFxhycYcococXFyhxcXGHJxcYcococXKHFxcXFxcYcnGHKHKHFyhxcXFxcXFxhycYcocXKHFxcXFxcXFxcYcocococXFyhxcXGHJxcYcococXKHFxcXFxcXGHJxhyhyhxcXKHFxcXGHJxcYcococXFyhxcXFxhycXGHKHKHFyhxcXFxcXFxhycYcococXKHFxcXFxcYcnGHJxhxcocXFxcXFxcXFxhycYcocXKHFxcXFxcXFxcYcnGHKHFyhxcXFxcXFxcYcnGHKHKHFxcocXFxcYcnFxhyhyhxcocXFxcXFxcXGHJxhyhxcocXFxcohycXFxhyhyhyhxcocXFxcXFxhycYcocococXFxcocYcnFxhycYcocXKHFxcXFxcXFxcYcnGHKHFyhxcXFy/3JxcXFxhyhyhyhxcocXFxcXFxcYcnGHKHKHFyhxcXFxcXFxcYcnGHKHFyhxcocXFxcXGHJxhycYcocXKHFxcXFxcXFxhycYcocococXFxcXFxcXFxcYcnGHKHFyhxcXFxcXFxcXFxhycYcocXKHFxcXKIcnFxcYcnGHKHKHFxcocXFxcYcnFxhycYcXKHKHFxcXFxcXFxcYcnGHKHFyhxcocXFxcXFxhycYcnGHFyhxcocXFxcXFxcYcnGHJxhxcocXKHFxcXFxcYcnGHJxhyhxcocXFxcXFxcXFxhycYcococXKHFxcXFxcXFxcXGHKHKHKHKHFxcXFxcXFxcXFxhyhyhyhyhxcXFxcohycXFxhycYcocXKHFxcocXFxcYcnFxhyhyhyhxcocXFxcXFxcXGHJxhycYcXKHFyhxcXFxcXFxhycXGHKHKHFyhxcXFxcXFxcXFxhycYcococXKHFxcXFxcXFxcXGHJxhyhyhxcocXFxcXFxcXFxhycYcocococXKHFxcXFxcXGHJxcYcococXKHFxcocXFxcYcnFxhycYcocXKHFxcocXFxcYcnFxhycYcococXFyhxcXFxcXFxhycXGHKHKHFyhxcocXFxcXFxhycXGHKHKHKHFyhxcXFxcXFxcXFxhycYcococXKHFxcXKHFxhycXFxhyhyhyhyhxcXKHFxcXFxhycXGHJxhyhyhxcocXFxcXFxcXFxhycXGHKHKHFyhxcXKHFxcXFxhycXGHJxhyhxcocXKHFxcXFxcXGHJxcYcococococXFxcocXFxcYcnFxhycYcocXKHFyhxcXFxcXFxcXGHJxcYcococXKHFxcocXFxcXFxhycXGHKHKHKHFyhxcXFyhxcYcnFxcYcnGHKHKHFyhxcXKHFxcXFxhycXGHJxhyhyhxcocXFxcXFxcXFxcXFxhycYcococXKHFxcocXFxcXFxhycXGHJxhyhxcocXKHFxcXFxcXFxcXFxhycYcococXKHFyhxcXFxcXFxcYcnFxhyhycYcXKHFyhxcXFxcXFxcXGHJxcYcococococXFyhxcXFxcXFxhycXGHKHJxhxcocXKHFxcXFxcXFxcXFxcYcnGHKHKHFyhxcocXFxcXFxcXFxcYcnGHJxhyhxcocXKHFxcXFxcXFxcXFxhycYcococococXFyhxcXFxcXFxcYcnFxhyhyhyhyhxcocXFxcXFxcXFxcXFxhycYcnGHKHFyhxcocXFxcXFxcXFxcYcnFxhyhyhyhyhxcocXFxcXFxcXFxcXFxhycYcococococXFyhxcXFxcXFxcXFxhycYcnGHKHKHFyhxcXKHFxcXFxcXFxhycXGHJxhyhyhxcocXKHFxcXFxcXFxcXFxhycYcnGHKHKHFyhxcXKHFxcXFxcXFxhycXGHJxhyhyhyhxcocXFxcocXFxcXGHJxcXGHJxhyhyhyhxcocXFxcocXFxcXFxhycXGHJxhycYcocXKHFyhxcXFxcXFxcXFxcXFxhycYcnGHKHKHFyhxcocXFxcXFxcXFxcXFxhycYcnGHKHKHFyhxcocXFxcXFxcXFxcXFxcYcnGHJxhyhyhxcocXKHFxcXFxcXFxcXFxcXGHJxhycYcococXKHFyhxcXFyhxcXFxhycXFxhycYcnGHKHKHFyhxcocXFxcXFxcXFxcXFxcXGHJxhycYcococXKHFyhxcXFxcXFxcXFxcXFxcYcnGHJxhyhyhyhxcocXFyhxcXFxcXFxcXFxhycXGHJxhyhyhyhyhxcocXFxcocXFxcXFxcYcnFxcYcnGHKHKHKHKHFyhxcXKHFxcXFxcXFxcXFxhycXGHJxhyhyhyhxcocXKHFxcXFyhxcXFxhycXFxhycXGHKHKHKHKHKHFyhxcXFyhxcXFxcXFxcYcnFxcYcnGHKHKHKHKHFyhxcocXFxcXFxcv9ycXFxcXFxhycYcnGHKHKHKHKHFyhxcXKHFxcXFxcXFxcXFxcYcnFxhycYcococococXKHFyhxcXFxcXFxcXFxcXFxcXGHJxcYcnGHKHKHKHKHFyhxcXKHFxcXFxcXFxcXFxcXGHJxcYcnGHKHJxhxcococXKHFxcocXFxcXFxcXFxcXFxcYcnFxhycYcocococococXKHFxcocXFxcXFxcXFxcXFxcYcnFxcYcocnGHKHKHKHFyhxcocXFyhxcXFxcXFxcXFxcXFxhycXGHJxhyhycYcocXKHKHFxcocXFyhxcXFxcXFxcXFxcYcnFxcYcnGHJxhyhyhyhxcococXFyhxcXFxcocXFxcXFxhycXFxcYcnFxhyhycYcocococXKHFyhxcXKHFxcXFxcXFxcXFxcXFxcXGHJxcYcnGHKHKHKHKHKHFyhxcocXFyhxcXFxcXFxcXFxcXFxcXGHJxcYcnGHJxhyhyhyhyhyhxcocXFyhxcXFyhxcXFxcXFxcXGHJxcXFxhycYcnGHJxhyhyhyhyhxcocXKHFxcXKHFxcXFxcXFxcXFxcXFxcYcnFxcYcnGHJxhyhyhyhyhyhxcocXKHFxcocXFxcXFxcXFxcXFxcXFxcXGHJxcXGHJxhycYcocococococXKHFyhxcocXFxcXKHFxcXFxcXFxcXFxhycXFxhycXGHJxhycYcococococXKHKHFyhxcXKHFxcXFxcocXFxcXFxcXGHJxcXFxhycXGHJxhycYcnGHKHKHKHFyhyhxcocXFyhxcXKHFxcXFxcXFxcXFxcXFxcXFxhycXFxhycYcnGHJxhyhyhyhyhyhyhxcocXKHFxcocXFxcocXFxcXFxcXFxcXFxcXFxhycXFxhycXGHJxhycYcococnGHFyhyhyhxcocXKHFxcocXFxcocXFxcXFxcXFxcXFxcXFxcXGHJxcXGHJxcYcnGHJxhyhycYcocococXKHKHFyhxcocXFyhxcXFyhxcXFxcXFxcXFxcXFxcXFxcXFxhycXFxhycXGHJxhycYcocnGHKHKHKHKHFyhyhxcocXKHFxcocXFxcocXFxcXFxcocXFxcXFxhycXFxcXFxcYcnFxcYcnFxhycYcnGHKHKHJxhyhyhyhxcococXKHFyhxcocXFyhxcXFyhxcXFxcXFyhxcXFxcXFxcYcnFxcXFxcXGHJxcXGHJxhycXGHJxhyhycYcococnGHFyhyhyhyhxcocXKHFyhxcXKHFxcocXFxcXKHFxcXFxcXFxcXFxcXFxcXFxcXFxcXGHJxcXFxhycXFxhycYcnFxhyhycYcnGHKHKHKHKHKHKHKHKHFyhyhxcocXKHFyhxcXKHFxcXKHFxcXFyhxcXFxcXFxcXFxcXFxcXFxcXFxcXFxcXGHJxcXFxcYcnFxhycXGHJxcYcnGHJxhycYcocnGHKHKHKHKHKHKHKHKHKHFyhxcococXKHFxcocXKHFxcocXFxcocXFxcXKHFxcXFxcXFxcocXFxcXFxcXFxcXFxcYcnFxcXFxcXFxhycXFxcYcnFxcYcnFxhycXGHJxcYcnGHJxhyhycYcnGHKHKHJxhyhyhyhyhyhyhxcocococXKHKHFyhxcocXKHFyhxcocXFyhxcXKHFxcocXFxcocXFxcXKHFxcXFxcXKHFxcXFxcXFxcXFxcXFxcXFxcXFxcXFxcXFxcXFxcXFxcYcnFxcXFxcYcnFxcXFxhycXFxhycXFxhycXGHJxcYcnFxhycYcnFxhycYcnGHJxhyhycYcnGHKHJxhyhycYcocococnGHKHKHKHKHKHKHKHKHFyhyhyhyhyhxcococXKHKHFyhyhxcocXKHKHFyhxcocXKHFyhxcXKHFyhxcocXFyhxcXKHFxcocXFyhxcXKHFxcocXFxcocXFxcocXFxcocXFxcocXFxcXKHFxcXFyhxcXFxcXKHFxcXFxcXKHFxcXFxcXFyhxcXFxcXFxcXKHFxcXFxcXFxcXKHFxcXFxcXFxcXFxcXFyhxcXFxcXFxcXFxcXFxcXFxcXKHFxcXFxcXFxcXFxcXFxcXFxcXFxcXFxcXKHFxcXFxcXFxcXFxcXFxcXFxcXFxcXFxcXFxcXFxcXFyhxcXFxcXFxcXFxcXFxcXFxcXFxcXFxcXFxcXKHFxcXFxcXFxcXFxcXFxcXFxcocXFxcXFxcXFxcXFxcXKHFxcXFxcXFxcXFyhxcXFxcXFxcXKHFxcXFxcXKHFxcXFxcXKHFxcXFxcocXFxcXFyhxcXFxcocXFxcocXFxcocXFxcocXFxcocXFyhxcXKHFxcocXFyhxcXKHFxcocXKHFyhxcXKHFyhxcocXKHFyhyhxcocXKHKHFyhyhxcococXKHKHKHKHKHFyhyhyhyhyhyhyhyhycYcocococnGHKHJxhyhycYcnGHKHJxhycYcnGHJxcYcnGHJxcYcnFxhycXGHJxcXGHJxcXGHJxcXFxcYcnFxcXFxcXGHJxcXFxcXFxcXFxcXFxcXFxcXFxcXFxcXFxcXFxcXFyhxcXFxcXFxcocXFxcXKHFxcXKHFxcXKHFxcocXKHFyhxcXKHFyhyhxcocXKHKHKHFyhyhyhyhyhyhyhyhycYcocnGHKHJxhycYcnGHJxhycXGHJxcYcnFxcYcnFxcXGHJxcXFxcXFxcYcnFxcXFxcXFxcXFxcXFxcXKHFxcXFxcXFyhxcXFxcocXFxcocXFyhxcocXFyhyhxcocXKHKHFyhyhyhyhyhyhyhycYcocnGHJxhycYcnGHJxcYcnFxhycXFxcYcnFxcXFxcXGHJxcXFxcXFxcXFxcXKHFxcXFxcXFyhxcXFxcocXFyhxcXKHFyhxcocXKHKHKHFyhyhyhyhyhycYcocnGHJxhycYcnFxhycXGHJxcXFxcYcnFxcXFxcXFxcXFxcXFxcXFxcXFxcXKHFxcXFyhxcXKHFxcocXKHFyhyhxcococococococnGHKHJxhycYcnFxhycXGHJxcXFxhycXFxcXFxcXFxcXFxcXFxcXFxcXKHFxcXKHFxcXKHFyhxcocXKHKHFyhyhyhyhycYcocnGHJxhycYcnFxcYcnFxcXGHJxcXFxcXFxcXFxcXFxcXFyhxcXFxcocXFyhxcXKHFyhyhxcocococococnGHJxhycYcnGHJxcXGHJxcXFxcXGHJxcXFxcXFxcocXFxcXFxcocXFyhxcXKHFyhyhxcococococnGHKHJxhycXGHJxcYcnFxcXFxhycXFxcXFxcXFxcocXFxcXFyhxcXKHFyhxcocXKHKHKHKHKHJxhyhycXGHJxhycXFxcYcnFxcXFxcXFxcXFxcXFyhxcXFxcocXKHFxcococXKHKHKHKHJxhycYcnGHJxcYcnFxcXFxhycXFxcXFxcocXFxcXFxcocXFyhxcocXKHKHKHKHKHKHJxhycYcnFxhycXFxcYcnFxcXFxcXFxcXKHFxcXFyhxcXKHFyhxcocococococnGHJxhycXGHJxcXFxhycXFxcXFxcXFyhxcXFxcocXFyhxcocXKHKHKHKHKHJxhycYcnFxcYcnFxcXFxcXFxcXFxcXFxcXKHFxcXKHFyhxcocococococnGHJxhycXGHJxcXFxcXFxcXFxcXFxcXFxcocXFyhxcXKHKHFyhycYcocnGHJxhycXGHJxcXFxcXFxcXFxcXFxcXKHFxcXKHFyhyhxcococnGHKHJxhycXFxhycXFxcXFxcXFxcXFxcXFyhxcXKHFyhxcocococnGHKHJxcYcnFxcYcnFxcXFxcXFxcXFyhxcXFyhxcocXKHKHKHKHJxhycYcnFxcYcnFxcXFxcXFxcXFxcocXFxcocXKHKHFyhyhycYcnGHJxcYcnFxcXFxcXFxcXFxcXFxcocXFyhxcococXKHJxhyhycXGHJxcXFxhycXFxcXFyhxcXFxcocXFyhyhxcocnGHKHJxhycXGHJxcXFxcXFxcXFxcXFyhxcXKHFyhxcococnGHKHJxcYcnFxcXGHJxcXFyhxcXFxcXKHFyhxcococococnGHJxcYcnFxcXFxcXFxcXFxcXFyhxcXKHFyhyhyhyhycYcnFxhycXFxcXFxcXFxcXFxcXKHFxcocXKHKHKHJxhycYcnFxhycXFxcXFxcXFxcocXFxcocXKHKHKHKHJxhycYcnFxcXFxcXFxcXFxcXFxcocXFyhxcococnGHKHJxcYcnFxcXFxcXFxcXFxcXKHFxcocXKHKHKHJxhycYcnFxcXFxcXFxcXFxcXFxcocXFyhyhyhyhyhycYcnFxcXGHJxcXFyhxcXFxcocXFyhyhyhyhycYcnFxhycXFxcXFxcXFxcXKHFxcocXKHKHKHJxhycYcnFxcXFxcXFxcXFxcXFyhxcocXKHKHKHJxhycXGHJxcXFxcXFxcXFyhxcXKHFyhyhyhycYcnGHJxcXFxcXFxcXFxcXFyhxcocXKHKHKHJxhycXGHJxcXFxcXFxcXKHFxcocXKHKHKHKHJxcYcnFxcXFxcXFxcXFxcXKHFyhxcococnGHJxcYcnFxcXFxcXFxcXFyhxcXKHKHFycYcocnFxhycXFxcXFxcXFxcocXFyhxcococnGHJxhycXFxcXFxcXFxcXFxcocXFyhyhyhycYcnFxhycXFxcXFxcXFxcocXKHFyhyhyhycYcnFxcXFxcXFxcXFxcXFyhxcocXKHJxhycYcnFxcXFxcXFxcXFxcXKHFyhxcocnGHJxhycXFxcXFxcXFxcXFxcocXKHFyhycYcnGHJxcXFxcXFxcXFxcXKHFyhxcococnGHJxcXFxhycXFyhxcXFxcococXKHJxhycYcnFxcXFxcXFxcXKHFxcocXKHJxhycYcnFxcXFxcXFxcXFxcXKHFyhyhyhycYcnFxcXFxcXFxcXFxcXKHFyhyhyhycYcnFxhycXFxcXKHFxcXKHFyhyhycYcnGHJxcXFxcXFxcXKHFxcococococnFxhycXFxcXFxcXFyhxcXKHKHKHJxhycXGHJxcXFxcocXFxcocXKHKHJxhycXFxhycXFyhxcXFxcococXJxhyhycXFxcYcnKHFxcXFyhxcocococnGHJxcXFxcXFxcXFxcocXKHKHKHKHJxcXGHJxcXFyhxcXFyhyhxcnGHJxhycXFxcXFxcXFxcXKHFyhyhyhycYcnFxcXFxcXFxcXKHFxcococnGHJxhycXFxcXFxcXKHFxcocococnGHJxcXFxcXFxcXFxcXKHFyhyhycYcnFxcXGHJyhxcXFxcococococnFxhycXFxcXFxcXKHFyhyhyhyhycXFxcYcnFyhxcXFyhxcocnGHJxhycXFxcXFxcXFyhxcocXKHJxhycXFxcYc4cXFxcXKHFyhyhycYcnFxcYcnKHFxcXFyhxcocnGHJxhycXFxcXFxcXKHFxcococnGHJxcYcnFxcXFyhxcXKHFyhycYcnFxcYcnFxcocXFxcococococnFxcXFxcXFxcXFxcocXKHKHJxhycXFxcXFxcXFxcocXKHKHJxhycXFxcYc4cXFxcXKHKHKHJxhycXFxcXFxcXFxcocXKHKHKHJxcXGHJxcXKHFxcocXKHKHJxhycXFxcXFxcXFyhxcococnGHJxcXGHJxcocXFxcocococnGHJxcXFxcXFxcXKHFyhyhycYcnFxcXFxcXFxcXKHFyhyhycYcnFxcXFxcXFxcXKHFyhycYcnGHJxcXFxcXKHFxcocococnFxhycXFxcXKHFxcocXJxhycYcnFxcXFxcXFyhxcocococnFxcXFxcXFxcXFxcocococnGHJxcXFxcXFxcocXKHKHKHJxcXFxcXFxcXFxcocXKHKHJxcXGHJxcXFyhxcXKHKHKHJxcYcnFxcXKHFxcocXKHJxhycXFxcXFxcXFxcococococnFxcXFxcXFxcXKHFyhyhycXGHJxcXFxcocXFyhyhyhycXFxcXFxcXFxcXKHFyhycYcnFxcXFxcXFxcXKHFyhycYcnFxcXFxcXFxcXKHFyhycYcnFxcXFxcXFxcXKHKHKHKHJxcXFxcXFxcXKHFyhyhycXGHJxcXFxcocXFyhyhycYcnFxcXFxcXFyhxcococnGHJxcXFxcXFyhxcococnGHJxcXFxcXFxcXKHKHKHJxhycXFxcXFxcocXKHKHJxhycXFxcXFxcocXKHFycYcnFxcXFxcXFxcXKHKHKHJxcYcnFxcXKHFxcococnGHJxcXFxcXFxcocXKHKHJxcXGHJxcocXFyhxcocnFxhycXFxcXFyhxcococnGHJxcXFxcXFyhxcococnFxhycXFxcXKHFyhyhyhycXFxcXFxcXFyhxcocnGHJxcXFxcXFxcXKHKHKHJxcYcnFxcXKHFyhxcnGHJxcYcnFyhxcXKHFyhycXGHJxcXFxcocXKHKHKHJxcXFxcXFxcXKHKHKHJxhycXFxcXKHFxcococnFxcYcnKHFxcXKHKHKHJxcXFxcXFxcXKHFyhycYcnFxcXFxcXKHFyhyhycXGHJxcXKHFxcococnGHJxcXFxcXFyhxcocnGHJxcXFxcXFxcocXKHJxhycXFxcXFxcocXKHKHJxcXGHOHFxcXKHFycYcnFxhycocXFxcococnGHJxcXFxcXFyhxcocnGHJxcXFxcXFyhxcocnGHJxcXFxcXFxcocXKHJxhycXFxcXFyhxcococnFxhycXFyhxcXKHKHJxcYcnFxcocXFyhyhycYcnFxcXFyhxcococnGHJxcXFxcXKHFyhycYcnFxcXFxcXKHFyhycYcnFxcXFxcXFyhyhycYcnFxcXFxcXKHFyhycYcnFxcXFxcocXKHKHJxcXFxcXFxcXFyhyhycYcnFxcXFyhxcococnFxhycXFyhxcXKHJxhycXFxcXFxcXKHKHKHJxcXFxcXFxcocXKHJxcYcnFxcXKHFyhyhycYcnFxcXKHFxcocnGHJxcXFxcXFyhxcocnGHJxcXFxcocXKHKHJxhycXFxcocXFyhycYcnFxcXFxcXKHKHKHJxcXFxcXFxcXKHKHJxhycXFxcXKHFyhyhycXFxhzhxcXKHFycYcnFxcXFxcXKHFyhycYcnFxcXFyhxcococnFxcXFxcXFxcococnGHJxcXFxcocXKHJxhycXFxcXFxcocococnFxcXFxcXFyhyhyhycXFxcXFxcocXJxhycXGHJyhxcXKHKHJxhycXFxcocXKHKHJxcYcnFyhxcXKHJxhycXFxcXFyhxcocnGHJxcXFxcXKHKHKHJxcXFxcXFxcocXJxhycXFxcXFxcocXKHJxcXFxcXFxcXKHFycYcnFxcXFxcXKHKHJxhycXFxcXFyhyhyhycXFxcXFxcXKHKHJxcYcnFyhxcXKHKHJxcXFxcXFxcocococnFxcXFxcocXKHJxhycXFxcXKHFyhycYcnFxcXFyhxcocnGHJxcXFxcocXKHJxhycXFxcXKHFyhycYcnFxcXFyhxcocnFxhycXFyhxcococnFxcXFxcXFyhxcnGHJxcXFxcXKHFycYcnFxcXFxcXFyhyhycXFxcXFxcXFyhyhycXFxcXFxcXKHFycYcnFxcXFxcocococnFxcXFxcXKHFycYcnFxcXFxcocXKHJxcXGHOHFxcococnFxhzhxcXFyhycYcnFxcXFxcocococnFxcXFxcocXKHJxcXFxcXFxcXKHKHJxcXFxcXFxcococnGHJxcXKHFyhyhycXFxcXFxcocXJxhycXFxcXFyhxcocnFxcXFxcXFyhyhycYcnFxcXKHFycYcnFxcXFxcXFyhyhycXFxcXFxcXKHKHJxcXFxcXFxcococnFxcXFxcXFyhyhycXGHJyhxcXKHJxhycXFxcocXKHKHJxcXFxcXFyhyhycXFxcXFxcXKHKHJxhycXKHFxcocnGHJxcXFyhxcocnGHJxcXFyhxcocnGHJxcXFyhxcocnGHJxcXKHFyhyhycXFxcXFxcococnGHJxcXKHFyhycYcnFxcXKHFyhycYcnFxcocXFycYcnFxcXFxcXKHKHJxcYc4cXFyhyhycXFxcXFxcXKHJxhycXFxcXKHFycYcnFxcXFxcococnGHJxcXKHFyhyhycXFxcXKHFyhycYcnFyhxcXKHJxhycXFxcocXKHJxcXFxcXFxcococnFxcXFxcXFyhycYcnFxcXFyhyhycYcnFxcocXKHKHJxcXFxcocXKHJxcXFxcXFxcococnFxcXFxcXKHKHJxcXFxcXFyhyhycXFxcXFxcXKHJxhycXFxcXKHKHJxhycXKHFxcocnFxcXFxcXFxcocnFxcXFxcXFxcocnFxhycocXFyhycYcnFxcXKHFycYcnFxcXFxcococnFxcXFxcXFyhycYcnFxcocXKHKHJxcXFxcXKHKHJxcXFxcXFyhxcnFxhycocXFyhycYcnFxcocXKHJxhycXFxcococnGHJxcXKHFyhycXGHJyhxcococnFxcXFxcocXJxcYcnFyhxcococnFxcXFyhxcnGHJxcXFxcococnGHJxcocXKDsqUbnVrnFxcXFxcococnFxcXFxcXKHKHJxcXFxcXKHKHJxcYc4cXFyhycYcnFxcocXKHJxcXFxcXFxcocnGHJxcXKHFyhycXGHJyhxcococnFxcXFyhxcnGHJxcXFxcococnFxcXFxcXFyhycXFxcXFxcXKHJxhycXFyhxcocnGHJxcocXKHKHJxcXFxcococnFxhzhxcXKHJxhycXKHFyhyhycXFxcXKHFycYcnFxcXKHFycYcnFxcXKHFyhycXFxcXFxcocnGHJxcXFyhxcnGHJxcXFyhxcnGHJxcXFxcococnFxcXFxcXKHKHJxcXFxcocXJxhycXFyhxcocnGHJxcocXKHJxhycXFyhxcnGHJxcXFxcococnFxcXFxcXKHJxhycXFyhxcocnFxcXFxcXKHJxhycXFyhxcocnFxcXFxcXKHKHJxcXFxcococnFxcXFxcXKHKHJxcXFxcocXJxcYcnKHFxcnGHJxcXFxcococnFxcXFxcXKHJxhycXFyhxcnGHJxcXFxcococnFxcXFxcococnFxcXFyhxcnGHJxcXKHFyhycXFxcXFxcocnGHJxcXKHFycYcnFxcXKHFycYcnFxcXKHFycXGHJxcocXJxhycXFxcXKHKHJxcXFxcXKHKHJxcXFxcXKHJxhycXFyhxcnGHJxcXFyhxcnGHJxcXFyhyhycXFxcXFxcocnFxcXFxcXFyhycXFxcXFxcocnFxhycocXKHJxcXFxcXFxcnGHJxcXFxcococnFxcXFyhxcnFxhzhxcXKHJxhycocXFyhycXFxcXFyhyhycXFxcXFyhycYcnFyhxcocnGHJyhxcXJxhycXFxcocXJxhycXFyhxcnGHJxcXFyhyhycXFxcXFxcocnFxcXFxcXKHKHJxcXKHFyhycXFxcXFxcocnFxcXFxcXKHJxhycXKHFyhycXFxcXFyhyhycXFxcXKHKHJxcXFxcXKHJxhycXKHFyhycXFxcXFyhyhycXFxcXKHKHJxcXFxcXKHJxcXFxcXFyhyhycXFxcococnFxcXFxcXKHJxcXFxcXKHKHJxcXFxcococnFxcXFyhxcnFxcXFxcXKHJxcXFxcXFxcnGHJxcXFyhyhycXFxcXFyhycYcnFyhxcocnFxcXFxcocnGHJxcocXKHJxcXFxcXKHKHJxcXFyhyhycXFxcXFyhyhycXFxcococnFxcXFxcococnFxcocXKHJxcXFxcocXJxcXFxcXFyhycYcnKHFyhycYcnFyhxcnFxhycocXKHJxcXFxcXFyhycXFxcXFyhycYcnFyhxcocnFxcXFxcocnFxcXFxcXKHJxcXFxcXFyhycXFxcXFyhyhycXFxcococnFxcXFyhxcnFxcXFxcXJxhycXFxcXI+L1G10K6HJxcocXKHJxcXFxcococnFxcXFyhyhycXFxcococnFxcXFxcocnFxcXFxcXKHJxcXFxcXKHJxcXFxcXFyhycXFxcXFxcocnFxcXFxcocnFxcXFxcXKHJxcXFxcXKHKHJxcXKHFyhycXFxcocXJxcXFxcXFyhycYcnKHFyhycXFxcXFyhycYcnKHFyhycXFxcXFyhycYcnKHFyhycXFxcXFyhyhycXFyhyhycXFxcXFyhycYcnKHFyhycXFxcXFyhycXFxcXFxcnGHJxcXFyhyhycXFxcococnFxcXFyhyhycXFxcococnFxcXFyhycXGHOHFyhycXFxcXFyhyhycXKHFyhycXFxcXFyhycXFxcXFyhycXFxcXFxcnGHJxcXFyhycYcnFyhxcocnFxcXKHKHJxcXFxcXJxhycXFxcococnFxcXKHKHJxcXFxcocnFxcXFxcXKHJxcXFxcococnFxcXKHKHJxcXFxcocnFxcXFxcococnFxcocXJxcXFxcXFyhycXFxcXFyhycXFxcXFyhycXFxcXFyhycXFxcXFxcnGHJxcXKHKHJxcXFxcXJxhycXFyhxcnFxhzhxcocnFxcXFxcocnFxcXFyhyhycXFxcococnFxcXKHKHJxcXFyhyhycXFxcococnFxcXFyhycXFxcXFyhycXFxcXFyhycXFxcXFyhycXFxcXFyhycXFxcXFxcnFxhzhxcXJxcYc4cXKHJxcXFxcXKHJxcXFxcXKHJxcXFxcXJxhycXFxcocnGHJyhxcocnFxcXFyhycYcnKHFyhycXFxcocXJxcXFxcXKHJxcXFxcXKHJxcXFxcXJxhycXFxcocnGHJyhxcocnFxcXFyhycXFxcXFyhycXFxcXFyhycXFxcXFyhycXFxcXKHJxhycocXKHJxcXFyhyhycXFxcococnFxcocXJxcXFxcXKHKHJxcocXJxhycXKHFycXFxcXFxcocnFxcXKHKHJxcXFxcnGHJxcXFyhycYcnKHFyhycXFxcococnFxcocXJxcXFxcXFycYcnFyhxcnGHJyhxcocnFxcXFyhycXFxcXFyhycXFxcXKHJxhycocXJxhycXKHKHJxcXFxcocnFxcXFxcocnFxcXFxcnGHJxcocXJxhycXKHKHJxcXFxcocnFxcXFxcnGHJxcXKHKHJxcXFyhyhycXKHFyhycXFxcocnGHJyhxcnGHJxcocXJxcXFxcXFycYcnFyhxcnFxcXFxcocnFxcXFxcocnFxcXFyhycXFxcXKHJxhycocXJxcXFxcXFyhycXFxcococnFxcococnFxcXKHJxhzhxcXJxcYc4cXKHJxcXFyhyhycXFyhyhycXFxcocnFxcXFxcXJxcXFxcXFycYcnFyhxcnFxcXFxcocnFxcXFyhycYc4cXKHJxcXFxcocnFxcXFyhycXFxcXFyhycXFxcococnFxcococnFxcXKHJxcXFxcXKHJxcXFxcocnFxcXFyhycXFxcXFycYcnFyhxcnFxcXFxcXJxcXFxcXFycYcnFyhyhycXFxcococnFyhxcnFxcXFxcXJxhycocXKHJxcXKHFycXFxcXFyhycXFxcocnGHJyhxcnGHJyhxcocnFxcococnFxcXKHJxcXFxcXKHJxcXFyhyhycXKHFycXFxcXFxcnFxcXFxcXJxcXFxcXFycYcnKHFyhycXFxcocnFxcXFxcnGHJxcococnFxcXFycYcnFyhxcnFxcXFxcocnFxcXFycYcnFxcococnFyhxcnFxcXFxcXJxcXFxcXKHJxcXFxcocnFxcXFyhycXFxcXKHJxcXFxcocnFxcXFyhycXFxcococnFxcococnFxcocnGHJyhxcnFxcXFxcocnFxcXFyhycXFxcococnFyhxcnFxcXFxcocnFxcXKHJxcXFxcXKHJxcXKHFycXFxcXKHJxcXFxcXJxhycocXJxhycocXJxhycocXJxcXFxcXKHJxcXFyhyhycXKHKHJxcXFyhycXFxcXFycYcnKHFycYcnKHFycXFxcXFyhycXFxcococnFyhyhycXFxcocnFxcXFyhycXFxcXJxhycXFyhycXFxcXFycYcnFyhyhycXFyhyhycXFyhycXFxcXFyhycXFxcocnFxcXFyhycXFxcXKHJxcXFyhycXFxcXFycYcnKHFycYcnKHFycXFxcXFycYcnFyhyhycXFyhyhycXKHFyML7CtFE9cocnFxcXFxcnFxcXFxcocnFxcXKHJxcXFxcocnFxcXFyhycXFxcocnFxcXFyhycXFxcXKHJxcXFyhycXFxcXKHJxcXFxcnGHJxcococnFxcococnFyhyhycXFxcocnFxcXFycYcnFyhxcnFxcXFyhycXFxcocnFxcXFxcnFxcXFxcocnFxcXKHJxcXFxcocnFxcXKHJxcXFxcocnFxcXFycYcnKHFycYcnKHFycXFxcXKHJxcXFxcocnFxcocXJxcXFyhyhycXKHKHJxcXKHJxcXFxcXJxhycocXJxcXFxcXJxcXFxcXFycXFxcXKHJxcXFxcocnFxcXKHJxcXFxcnGHJxcococnFyhxcnFxcXFyhycXFxcXJxhycocXJxcXFxcXKHJxcXKHJxcXFxcXJxhycocXJxcXFxcocnFxcXFycYcnKHFycXFxcXFycYcnKHFycXFxcXKHJxcXFxcnGHJyhxcnFxcXFxcnFxcXFxcocnFxcXKHJxcXFyhycXFxcXJxhycXKHKHJxcococnFxcococnFyhyhycXKHKHJxcXKHKHJyhxcnGHOHFyhycXFyhycXFxcXFycXFxcXFycYcnKHKHJxcXFyhycXFxcocnFxcXKHJxcXFxcocnFxcXKHJxcXFyhycXFxcXJxhycocXJxcXFxcocnFxcXFycXFxcXFyhycXFyhyhycXKHKHJxcococnFxcocnFxcXFyhycXFyhyhycXKHKHJxcocXJxcXFyhycYc4cXJxcXFxcocnFxcXKHJxcXFyhycXFxcXKHJxcXKHJxcXFxcXJxcXFxcocnFxcXKHJxcXFxcnFxcXFxcocnFxcocnFxcXFxcnFxcXFyhycXFxcocnFxcXKHJxcXFyhycXFxcXKHJxcXKHJxcXFxcocnFxcocnGHOHFycXFxcXFycXFxcXKHJxcXFxcnFxcXFxcnGHOHFyhycXFyhycXFxcXJxhzhxcocnFxcXJxhycocXJxcXFxcocnFxcococnKHFycXFxcXKHJxcXFyhycXFxcocnFxcococnFyhyhycXKHKHJxcococnFyhyhycXKHKHJxcococnFyhyhycXKHKHJxcococnFyhyhycXKHKHJyhxcnGHOHFycXFxcXFycXFxcXFycXFxcXKHJxcXFyhycXFyhyhycocXJxcXFxcocnFxcocnFxcXFyhycXFyhycXFxcXKHJxcXKHJxcXFyhycXFxcXJxcXFxcXJxhzhxcnFxcXFxcnFxcXFxcnFxcXFyhycXFyhycXFxcXKHJxcXKHJxcXFxcnFxcXFxcnGHOHFycYc4cXJxcXFxcocnFxcXJxhycocXJxcXFyhycXFxcXJxhzhxcnFxcXFxcnFxcXFyhycXFyhycXFxcXKHJxcXKHJxcXFyhycXFxcnGHJxcocnFxcXFyhycXFyhycXFxcocnFxcXKHJxcXKHKHJyhyhycXFyhycXFxcocnFxcXKHJxcXKHJxcXFxcocnFxcocnFxcXKHJxcXKHJxcXFxcocnFxcocnFxcXKHJxcXKHJxcXFxcocnFxcocnFxcXKHJxcXKHJxcXFxcocnFyhyhycXKHJxcXFxcXJxcXFyhycXFxcocnFxcXJxhycocXJxcXFyhycXFxcnGHJxcocnFxcXKHJxcXFyhycXFygxrWGzYp5xcXJxhzhxcnFxcXFyhycXFyhycXFxcnGHJxcocnFxcXFycXFxcXKHJxcXFycXFxcXFycYc4cXJxcXFxcnGHJyhycYc4cXJxcXFxcnFxcXFxcnFxcXFyhycXKHKHJxcocnFxcXFyhycXFycYcnFyhycXFxcXJxcXFxcXJxcXFxcnFxcXFxcnFxcXFyhycXFyhycXFyhyhycococnFyhyhycocXJxcXFyhycXFyhycXFxcXJxcXFxcocnFxcocnFxcXKHJxcXKHJxcXFyhycXFyhycXFxcocnFxcXJxcXFxcXJxcXFxcocnFxcocnFxcocnFxcXFycXFxcXKHJxcXKHJxcXKHJxcXFxcnFxcXFyhycXFyhycXFyhycXFxcXJxcXFxcocnFxcocnFxcocnFxcXFycXFxcXJxhycocnFxcXFyhycXKHKHJyhyhycXKHJxcXFxcocnFyhycXFxcXJxcXFxcocnFyhyhycXKHJxcXFyhycXFyhycXFxcocnFyhxcnFxcocnFxcXFycXFxcXJxhzhxcnFxcXFycXFxcXFycXFxcocnFxcocnFxcXKHJxcXKHJxcXFyhycXKHKHJyhxcnFxcXJxhycococnKHFycXFxcocnFxcocnFxcXJxhycocnFxcXFyhycXKHJxcXFxcnFxcXFycYc4cXJxcXFxcnFxcXFycYc4cXJxcXFxcnFxcXFycYc4cXJxcXFxcnFxcXFycYc4cXJxcXFyhycXFxcnFxcXFyhycXFyhycXFyhycXFxcnFxcXFxcnFxcXFycXFxcXKHJxcocnFxcXFycXFxcXJxcXFxcXJxcXFyhycXFyhycXFyhycXFxcocnFyhyhycococnFyhycXFxcocnFyhyhycococnFyhycXFxcocnFyhyhycococnFyhycXFxcocnFyhyhzhxcocnKHKHJxcocnFxcXFycXFxcocnFxcocnFxcXJxcXFxcXJxcXFyhycXFyhycXFyhycXFyhycXFxcocnFxcnGHJyhycXFxcXKHJyhxcnFxcXJxcXFxcXJxcXFyhycXFyhycXFyhycXFxcnFxcXFxcnFxcXJxhycocnFxcXFycXFxcXKHJyhxcnFxcocnFxcXKHJxcococ4cXJxcXFxcnFxcXFycXFxcXKHJxcocnFxcXKHJxcocnFxcXKHJxcXKHJxcXKHJxcXKHJxcXKHJxcXFycXFxcXKHJxcocnFxcXKHJxcXJxhycocnFxcXFycXFxcXJxcXFxcnFxcXFycXFxcXKHJxcocnFxcXJxcXFxcocnFyhycXFxcocnFxcnFxcXFxcnFxcXKHJxcXKHJxcococnKHKHJyhycXFxcXJxhzhyhycococnKHFycXFyhycXFyhycXFxcnFxcXFyhycXKHJxcXKHJxcXFycYc4cXJxcXKHJxcXFyhycXKHJxcXFycXE+aVS4lqtxcocnFxcXJxhzhxcnFxcXJxcXFxcocnFyhycXFxcnFxcXFyhycXKHJxcXFycXFxcXKHJyhxcnFxcocnFxcXJxcXFxcnFxcXFyhycococnKHKHJyhyhycococnKHKHJyhycXFxcXJxcXFyhycXFycYcnKHJxcXFyhycXKHJxcXFyhycXKHJxcXFycXFxcXKHJyhxcnFxcocnFxcocnFxcocnFyhyhzhxcnFxcXKHJxcocnFxcXKHJxcocnFxcXJxcXFxcocnKHKHJyhycXFxcXJxcXFxcnFxcXJxhzhxcnFxcXJxcXFxcocnKHKHJyhyhycocnFxcXFycXFxcocnFyhycXFxcnFxcXFyhycococnKHKHOHFycXFxcocnFyhycXFxcnFxcXFyhycocnFxcXFycXFxcocnFxcnFxcXFyhycococnFycYcnKHJxcXFxcnFxcXJxcXFxcocnKHKHJyhycXFxcXJxcXFyhycocXJxcXKHJxcXKHJxcXJxcXFxcXJxcXKHJxcXFycXFxcXJxcXFyhycXKHJxcXFycXFxcXJxcXFxcnFxcXKHJxcocnFxcocnFxcocnFxcnGHOHFycXFyhycXFyhycXFyhycXKHJxcXFycXFxcXJxcXFxcnFxcXJxcXFxcocnKHJxcXFxcnFxcXKHJyhyhycococnKHJxcXFyhycococnKHJxcXFxcnFxcocnFxcXJxcXFyhycXKHJxcXFycXFxcXJxcXFyhycXKHJxcXKHJxcXJxhzhxcnFxcocnFxcocnFyhycXFxcnFxcXFycXFxcocnKHFycXFycYcnKHJxcXFycXFxcXJxcXFxcnFxcocnFxcXJxcXFyhycXKHJxcXKHJxcXJxhzhxcnFxcocnFyhycXFxcocnKHJxcXFxcnFxcocnFxcocnFxcnFxcXFyhycocnFxcXKHJxcocnFyhycXFxcocnKHKHJyhycXFxcnFxcXFycXFxcnGHOHKHJyhycXFxcnGHOHJxcXFxcnFxcocnFxcocnFyhycXFyhycXFycYc4cocnKHJxcXFyhycococnKHJxcXFycXFxcocnFyhycXFxcnFxcXJxcXFxcnFxcXFycXFxcnFxcXFycXFxcnFxcXFycXFxcocnKHKHJyhycXFxcnFxcXFycXFxcnFxcXFycXFxcnFxcXFycXFxcXJxcXKHJxcXJxcXFxcocnKHJxcXFycXFxcXJxcXFycXFxcXJxcXFyhycocnFxcXFycXFyhycXKHJxcXFycXFxcocnFyhycXKHJxcXFycXFxcocnFyhycXFycXFxcXKHJyhycXFxcnFxcXFycXFyhycXFyhycococnKHJxcXFycXFxcXJxcXKHJxcXKHJyhyhycocnFxcXJxcXFyhycococnKHJxcXKHJxcXJxcXFxcnFxcXJxcXFxcnFxcXKHJyhycXFxcnFxcXFycXFxcnFxcXKHJxcocnFyhycXE46HG8F45xcXJxhzhycXFxcocnKHJxcXFycXFxcXJxcXKHJxcXJxcXFxcnFxcXKHJyhycXFxcocnKHJxcXFycXFxcocnKHKHOHFycXFycYc4cocnKHJxcXFycXFxcnFxcXFycXFxcnFxcXFycXFyhycXFycXFxcXJxcXFycXFxcXJxcXKHJxcXJxcXFxcnFxcXJxcXFyhycXKHJxcocnFxcocnFyhycXKHJxcXFycXFxcnFxcXFycXFyhycXKHJxcXKHJxcocnFxcnFxcXFycXFxcnFxcXKHJxcocnFyhycXFycXFxcXJxcXFyhycocnFxcXJxcXFyhycocnFxcXJxcXFyhycocnFxcXJxcXFyhycocnFxcXJxcXFyhycXJxcXFxcnFxcXFycXFycXFxcXJxcXFxcnFxcnFxcXFycXFxcocnKHJxcXFycXFxcnFxcXKHJxcocnKHFycXKHJxcXKHJxcocnFxcnFxcXFycXFyhycXKHJxcXJxcXFxcnFxcXJxcXFyhycXJxcXFxcnFxcXKHJyhycXFyhycXKHJxcXJxcXFxcnFxcocnFyhycXFycXFxcXJxcXKHJxcXJxcT8rcbTUjnJyhycXFxcnFxcXFycXKHJxcXFycXFxcnFxcXJxcXFxcnFxcocnFyhycXKHJxcXJxcXFxcnFxcXJxcXFycXFxcXJxcXKHJyg/F/K26A1xcnFyhycXFyhycXKHJxcocnFyhycXFyhycocnFxcXJxcXFycXFxcXJxcXJxhzhycXFxcnFxcXKHJyhycXFyhycXKHJxcocnFyhycXFyhycocnFxcXJxcXFycXFxcnFxcXFycXFyhycocnFxcXJxcXFxcnFyhycXFyhycXJxcXFxcnFxcXKHJyhycXFycXFxcXJxcXKHJxcocnFyhycXFycXFxcXJxcXKHJyhycXFxcnFxcXKHJyhycXFycXFxcXJxcXKHJxcocnFyhycXFycXFxcocnKHJxcXKHJxcocnFyhycXKHJxcocnFxcnFxcXFycXFyhycocnFxcXJxcXFycXFxcocnKHI96fK4Fg1xcXFycXFyhycXJxhzhycXFxcoc4cXJxcocnFxcnFxcXFycXFycYc4Mz1xsdKOcXJxcXFycXFxcnFxcXJxcXFyhycocnFxcnFxcXFycXFyhycXJxcXFxcnFxcXJxcXFycXFxcnFxcXKHJyhycXFycXFxcXJxcXJxcXFxcnFxcocnFycYc4cnFxcXJxcXFycXFxcoc4cXJxcocnFxcnFxcXKHJyhycXFyhycocnFxcocnFycXFxcXJxcXFycXFyhycXKHJxcocnFyhycXKHJxcocnFyhycXFycXFxcoc4cXJxcocnFxcoc4cXJxcXJxcXFxcnFxcnFxcXFycXFycYc4cnFxcocnFycXFxcXJxcXKHJxcocnKHJxcXFycXFxcnFxcocnFyhycocnFxcXJxcXFycXFxcnFxcXJxcXKHJxcocnFyhycXKHJxcocnKHKHOHJxcXFycXFxcnFxcXJxcXFycXFxcnFxcXJxcXKHJxcocnFyhycocnFxcXJxcXFycXFxcnFxcocj8NdLjyi4cnFxcXJxcXKHJyhycXFxcnFxcocnKHJxcTEr+LnkB3KHJyhycXFyhycocnFxcnFxcXKHJyhycXFycXFxcnFxcXJxcXFyhzhyhzhyhzhycXFxcnFxcXJxcXFycXFyhycocnFxcXJxcXJxcXFxcnFxcnFxcXKHJyhycXFycXFxcnFxcXJxcXFycXFxcnFxcXJxcXFycXFyhycXJxcXFxcnFxcnFxcXFycXFycXFxcnFxcXKHOHFycXKHJyhyhzhycXFxcnFxcocnKHJxcXKHJyhycXFycXFxcnFxcXJxcXFycXFxcnFxcocnFycXFxcXJxcXJxcXFyhycocnFyhycXKHJxcocnFycYc4cnFxcocnKHJxcXJxcXFycXFxcnFxcXJxcXFycXFyhycXJxcXFyhycocnFxcnFxcXJxcXFycXFyhycocnFxcocnKHJxcXJxcXFycXFxcnFxcXJxcXJxcXFxcnFxcnFxcXJxcXFycXFxcnFxcXJxcXKHJyhycXFycXFxcnFxcXJxcXFycXFyhycocnFxcnFxcXJxcXFycXFxcnFxcocnFycXFxcoc4cocnJxhzhycXFxcnFxcnFxcXKHOHKHOHJxcXFycXFyhycocnFxcnFxcXJxcXKHJxcnFxcXFycXKHJxcXJxcXKHJxcnFxcXFycXKHJxcXJxcXFycXFyhycocnFxcnFxcXJxcXFycXFyhycocnFxcnFxcXJxcXFycXFyhzhxcnFyhycXKHJxcocnKHJxcXJxcXFycXFxcnFxcXJxcXJxcXFycXFxcnFxcXJxcXJxcXFyhycocnKHJxcXFycXFycXFxcnFxcXJxcXKHJyhycXFycXFxcnFxcocnKHJxcXJxcXFycXFxcnFxcnFxcXJxcXFycXFxcnFxcnFxcXKHOHJxcXFycXFycXFxcoc4cnFxcXJxcXJxcXFycXFxcnFxcXJxcocnFxcnFxcocnFycXFxcoc4cnFxcXJxcXKHOHFycocnFxcXJxcXJxcXFycXFxcnFxcnFxcXKHOHJxcXFycXFycXFxcnFxcXJxcXKHOHFycXJxhzhycXFycXFxcnFxcXJxcXJxcXFycXFxcnFxcXJxcocnFyOEqEvrV7cXFyhycocnKHJxcXKHJyhycocnFxcXJxcocnFyhycocnFxcnFxcXJxcXKHJyhycXKHJyhycXFyhzhycXFxcnFxcnFxcXJxcXFycXKHJxcXJxcXKHJyhycXKHJxcnFxcXFycXKHJxcnFxcXKHJycYc4cnFxcnFxcXJxcXFycXFycXFxcnFxcnFxcXFycXJxcXFxcnFxcnFxcXJxcXJxcXFycXFxcnFxcnFxcXJxcXFycXFycXFxcnFxcXJxcocnFyhycXJxcXFycXFxcnFxcnFxcXJxcXFycXFycXFxcnFxcXJxcocnFyhycocnFxcnFxcocnKHJxcocnFycXFxcnFxcXJxcXJxcXFycXFxcnFxcnFxcocnFycXFxcnFxcXJxcocnFxcnFxcnFxcXJxcXFycXFycXFxcnFxcnFxcXKHOHJxcXJxcXFycXFyhycocnKHJxcXJxcXFycXFyhycocnKHJxcXJxcXFycXFycXFxcnFxcocnKHJxcnFxcTR1gbGafocnFxcXJxcocnFycXFxcnFxcXJxcXJxcXFycXFyhzhyhzhycXFycXFxcnFyhycXKHJxcnFxcXJxcXKHJyhycocnFxcnFxcXJxcXJxcXFycXFyhycocnKHJxcXJxcXKHJyhycXKHJyhycXKHJyhycXKHJxcnFxcXJxcXFycXKHJxcnFxcXKHOHJxcXJxcXFycXFycXFxcnFxcoc4cnFxcXJxcocnFycXFxcnFxcXJxcocnFycXFxcoc4cnFxcnFxcXJxcXJxcXFycXFycXFxcnFxcnFxcXJxcXJxcXFycXFycXFxcnFxcoc4cnFxcXJxcocnKHJxcXJxcXJxcXFycXFyhycnGHOHJxcocnFycXFxcnFxcoc4cnFxcXJxcocnFycXFxcnFxcnFxcXJxcXKHJycXFxcXJxcocnKHJxcocnKHJxcocnKHJxcocnKHJxcocnKHJxcnFxcXKHOHJxcXJxcXFycXKHJxcnFxcXJxcXKHJyhycocnFyhycXJxcXFycXFycXFxcnFxcnFxcocnKHJxcnFxcXJxcXFycXKHJyhycXFycXFycXFxcnFxcnFxcXJxcXJxcXKHJyhycocnFxcnFxcnFxcXJxcXJxcXFycXFycXFxcnFyhycXJxcXFycXFyhzhycXFyhzhycXFycXFxcnFyhycXJxcXFycXFycXFxcnFxcnFxcoc4coc4cnFyhycocnFyhycocnFycXFxcnFxcoc4cnFxcnFxcXJxcXJxcXKHOHJxcXFycXJxcXFycXFxcnFxcnFxcnFxcXJxcXJxcXKHJyhycocnFyhycocnFycXFxcnFxcXJxcocnKHJxcnFxcXJxcXFycXJxcXFyhzhycXFycXFycXFxcnFxcnFxcXJxcocnKHJxcocnKHJyhycXFycXFycXFxcnFyhycocnFxcnFyhycXJxcXFycXFyhzhycXFycXFyhzhycXFycXFxcnFyhycocnFyhzhyhzhycXKHJyhycocnFxcnFyhycXKHOHJxcXFycocnFxcnFxOKmBvVZ+hycXFycXFyhzhycXFycXFxcnFyhycocnFycXFxcnFxcnFxcXJxcocnFycXFyhycocnKHJxcnFxcXJxcXFycXJxcXFycXFyhzhycXFycXFyhzhycXFycXFyhzhycXFycXFyhzhycXFycXFyhzhycXFycXFycXFxcnFxcnFxcnFxcXJxcocnFycXFyhycnFxcXFycXJxcXFycXFycXFyhycnFxcXKHOHJxcocnKHJyhycXKHJyhycocnFycXFxcnFxcoc4cnFxcnFyhycTvKgbk1fnFycXFycXFycXFxcnFxcnFxcnFxcoc4cnFxcnFxcXJxcoc4cnFxcXI6BhO7+exxcnFxcnFxcXJxcnFxcXJxcXFycXJxcXFycXFycXFxcnFycXFxcnFxcXJxcnFxcXJxcXJxcXKHOHJxcXJxcXJxcXFycXKHJyhycocnFyhycnFxcXFycocnFyhycocnKHJxcnFxcXJxcXJxcXJxcXFycXKHOHFycocnFycXFxcnFxcnFxcXJxcnFxcXJxcXJxcXKHOHJxcXJxcXJxcXKHOHJxcXJxcXJxcXKHOHJxcXJxcXJxcXJxcXFycXFycXFycXFycXFxcnFyhycocnKHJxcoc4cnFxcnFxcoc4cnFyhycocnKHJxcnFxcXJxcocnKHJxcnFxcXJxcnFxcXJxcXFycXJxcXFycXKHJyhycXJxcXFycXI5jIG7c36HJyhycXJxcXFycXFycXFycXFycXFxcnFyhycocnKHJxcnFxcXJxcoc4coc4cnFycXE6qRO8VuyHJyhycocnFycXFxcnFxcnFxcnFxcnFxcXJxcnFxcXJxcXJxcXFycXJxcXFycXKHJyhycocnFycXFxcnFxcnFyhycXJxcXJxcXFycXFycXKHJyhycXJxcXFycXJxcXFycXFycXFxcnKHJxcocnJxcXFycXFxcnKHJxcnFxcXJxcXJxcXJxcXJxcXKHOHJxcXJxcocnKHJxcnFxcnFxcXJxcXJxMzmks9ZbcnKHJxcnFxcXJxcocnKHJyhycocnFycXFxcnFycXFxcnFxcnFxcoc4cnFycXFxcnFyhycocnKHJxcnFxcnFxcXJxcocnKHOHKHOHJyhyNmwTv5PscXJxcocnKHJyhycocnFycXFyhzhycXFycXKHJyhycoOG6BvZF+cXFyhzhycXFycXKHJycXFxcXJyhycXJxcXKHJycXFxcnFxcnFyhycXJxcXJxcXKHOHJxcXJxcnFxcXJxcXJxcXJxcXFycocnFyhzhycXFycXKHJyhycocnKHJxcnFxcoc4cnFxcnFyhzhycXFycXFycXFxcnKHJxcnFxcXJxcnFxcXJxcXJxcXJxcXJxcXJxcXJxcXFycXJxcXFycXJxcXFycXFycXFycXFycXFycXFycXFxcnFycXFyhycnFxcXJxcocnI3jOq1gxWHJxcnFxcnFxcXJxcnFxcXJxcocnJxcXFycXFycXFycXFycXFycXFxcnKHJxcnFxcXJxcnFxcXJxcXJxcocnJxcXFycXFycXFxcnKHJyhycXJxcXFycocnFyhzhycXFycXKHOHJxcXJxcXJxcXJxcXJxcXJxcXJxcXFycocnFycXFxcnFycXFxcnFycXFxcnFyhycjZQkb2vbnJxcXJxcXJxcXJxMtAjsz/ccnFxcnFxcnFxcXJyhycXJxcXKHOHJxcoc4cnFyhzg3MSO/ztxxcoc4cnFxcnFxcnFyhycocnKHJyhycocnKHJyhycocnFycXFycXFycXFxcnKHJxcnFxcXJxcnFxcoc4cnFyhzhycXKHOHJxcXJxcnFxcXJxcocnJxcXFycXFycXKHJycXFxcnFxcnFxcnFyhycocnKHJycXFxcnFxcnFxcnFxcnFxcnFxcnFxcnFxcnFxcnFxcXJyhycocnKHJyhycXJxcXJxcXJxcXJxcXKHOHJyhycocnFycXFycXFycXFyhzhycocnFycXFycXFycXFycXFxcnKHJyhycXJxcXJxcXJxcXJxcXJxcXKHOHJyhycocnKHJyhycocnFycXFycXFycXKHJyhycocnKHJyhycnFxcXJxcXJxcXJxcXJxcocnJxcXFycXFycXKHJycXFxcnFyhzhycXFycXJxcXFycXJxcXFycXJxcXFycXJxcXJxcXFycXJxcXJxcXKHOHJyhycXJxcXJxcXJxcXJxcXJxcXJxcXJxcjaykb5NbocnJxcXFycXFycXJxcXFycXKHODC1I7Va3HOHJxcnFxcXJxcnFxcnFxcnFxcXJyhycocnKHJyhycocnJxcXFycXFycXKHOHJxcXJxcnFxcXJxcnFxcnFxcXJyhycXJxcXJxcXJxcXJxcXJxcXJxcXJxcoc4cnFxcnFycXFxcnFycXFyhzhycocnFycXFycXFycXFycXFycXKHJycXFxcnFyhzhycXJxcXFycocnFycXFycXFycXFycXFycXFycXKHOHJxcXJxcnFxcoc4cnFycXFycXFycXFycXFycXFycXKHOHJxcXJyhycXJxcXFycocnFycXFycXKHJyhzhycXFycXJxcXFycXJxcXJxcXJxcXJxcXJxcXJxcXJxcocnIwqCO1Z9xyhycXJxcXJxcXJxcXJxcXJxcXJxcnFxcXJxcnFxcXJyhycocnFycXKHJycXFxcnFyhzhycXJxcXJxcXFycoc4cnE0tJGwW25xcnFycXFxcnKHJxJo6EGugXvnJxcnFxcXJxcnFxcnFxcnFxcnFycXFxcnFyhzhycXJxcXJxcXJxcXJxcoc4cnFycXFxcnKHJxcnFxcnFyhycnFxcXJxcnFxcnFxcnFxcjOaI7J13HFycXJxcXFycXJxcXJxcXJxcXJxcXJxcnFxcXJxcnFxcnFxcnFxcnFxcnFycXFxcnFycXFycXFycXFycXKHOHJxcoc4cnKHJyhycoc4cnFxcnKHJxcnFxcnFxcnEy1ZGyOm5ycXFxcnKHJxcnFxcnFyhzhycXKHOHJxcnFxcnFxcnFycXFxcnFycXFycXFycXFycXFycXJxcXJxcXFycocnJxcXFycXKHOHJxcnFxcnFyhycnFxcXJxcnFxcnFxcnFxcjLv57ggGIcnFycXFycXKHOHJxcnFxcnFxcnFxcnFxcnFycXFycXFxcnJxcXFycXKHOHJxcnFxcnFxcnFycXFxcnFycXFycXFycXJxcXFycXJxcXJxcXJxcXJxcnFxcoc4cnKHOHJxcXJxcnFxcnFxcnFxcnFycXFxcnKHJyhycoc4cnFycXFycTROI7HB3HJxcXJxcnFxcnFxcnFxcnFycXFyhzhycoc4cnFxcnKHJxcnFxcnFycXFxcnFycXFycXFycXJxcXFycXJxcXJxcoc4cnFycTWmxLJpO3FxcnFycXFycXFycXE5TyO9sNxxcnFxcnFxcnFxcnFycXFycXFycXFycXKHOHJxcnFxcnFyhzhycXJxcXJxcXJxcnFxcoc4c4cnFxcnFycXFycXFycXFycXJxcXJxcXJxcXJxcoc4cnKHJyMFAztb/McXJxcXJxcXJxcXJxcnFxcnFxcnFxcnKHJxcnFxcnFyhzN7Azvk/McXFycXFycXJxcXJxcXJxcXJxcnFxcnFxcnE1iJG/d25yhzhycocnJxcXFycocnKHJycXFxcnFycXFycXKHOHJxcnFxcnFyhzhycXJxcXJxcnFxcXJyhycoc4cnFycXFycXFycXFycocnFycXKHOHJxcnFxcnFxcnFycXFycXFycXKHOHJxcnFyhzhycXJxcXJxcXJxcnFxcnFxcnFxcnFyNUmRv7ZucXFycXJxcXFycoc4cnFyhzhycnFxcXJxcnFxcnFxcnE5eZG7hm5ycXFycXFycXJxcXJxcXJxcnFxcnFxcnFxcnFycXFycXFycXJxcXJxcXJxcXJxcnFxcnFxcnFycXFycXFycXFycXJxcXJxcoc4cnFycXKHJycXFycXFycXFycXJxcXJxcXJxcnFxcnFxcnFycXFxcnKHOHJxcnFxcnFxcnFyOyqRudVucXFycXFycocnKHIzzsS0QTtxcnFxcnFycXFycXFycXJxcXJxcXJxcoc4cnKHOHJxcnFxcnFxcnKHJxcnFycXFxcnKHJycXFxcnFycXKHOHJxcnFxcnFycXFycXFycXFycocnKHJycXFycXFycXFycXJxcXJxcnFxcXJyhycnFxcnFxcnFxcnFycXFycXFycXJxcXJxcXJxcnFxcnFyhzhycXJxcoc4cnKHJycXFxcnKHJycXFyhzcXFxcnFycXFycXFycXJxcXJxcoc4cifD5Brkwb5xcXJxcnFxcXOHJxcXJxcnFyhycnFxcnFxcnFycXFycXFycXJxcXJxcXJxcnFxcnFyhzhycoc4cnFycXFycXKHOHJycXFxcnKHJycXFxcnKHJycXFycXFycXFycXJxcXI249SxLCtxcXJxcnFxcjNg7LuvE4c4cnKHOHJxcnFyhycnFxcnFyhzhycocnJxcXJxcXJxcnFxcnFxcnFycXFycXFycocnKHOHJxcnFyhzhycXJxcnFxcnFxcnFyhzhycnFxcnFxcnFxcnFycXKHOHJxcnFyhzhycoc4cnFycXFycXJxcXJxcnFxcXOHJxcXJyhycnFxcnFxcnFxcnKHJycXFycXFycXFycXJxcoc4cnKHJycXFycXFycXJxcXJxcXJxcnFxcnFycXFycXKHOHJycXFxcnKHJycXFycXFycXKHOHOHJxcnFxcnFycXFycXFycXJxcoc4cnFycXJxcXJxcXJxcnFxcnFxcnFycXKHOHJyhzhycXJxcoc4cnKHOHJxcnFycXFxcnJxcXFycoc4cnFycXFycocnKHJycXFycTG7M7RUzHJyhzhycocnJxcXJxcXJxcnFxcnFycXFycXKHOHJycXFycXFycXFycocnJxcXJxcXJxcnFxcnFycXFycXFycXJxcXJxcnFxcnFycXFycXFycocnJxcXFycnFxcXJyhycnFxcnFxcnFycXFycXJxcXJxcnFxcnFxcnFycXFycXJxcXJxcnFxcnFxcnKHJycXFycXFyMb6Rs1FucXJxcXJyhzhycXJxcXJyhycoc4cnKHJycXFycXJxcXJxcXJxcnFxcnFycXFycXJxcXJxcnFxcnFxcnFycXKHOHJycXFxcnJxcXFycocnJxcXJxcoc4cnJxcXJxcXJxcnFxcnFycXFycT9PkbWwbnJxcXJyhycnFxcnFxcnFycXFycXJxcXJxcnFxcnFycXFycXJxcXJxcXJxcnFycXFycXFycT2fkbdgbnJxcnFxcnFycXFycXJxcXJxcnFxcnFxcnKHOHJxcnFyhzhzhycXJxcXJxcnFyhzhycnFxcXJycXFxcnJxcXFycoc4cnFycXJxcXJxcnFxcnFxcnFycXIwYOS2rxtycXJxcnFxcnFxcnFycXFycocnJxcXJxcSMTQBrvy/5ycXFycoNsBDsU+8hycoc4cnKHOHJyhzhycoc4cjdUDbe78nFycXJxcXJxcnFxcnFycXFycXJxcXJxcnFxcnFycXFycXKHNxcXFycnFxcXJycXFxcnJxcXFycnFxcXJycXFxcnJxcXFycnFxcnFxcnFycXFycXJxcXJxcnFxcnKHJycXFycXFyPWPkupwbcocnJxcXJxcXJyhycnFxcnFxcnKHOHJxcnFycXFycXJxcXJxcnFxcnFycXFycXJxcXJxcnFxOnGhu45ecXFycocnJxcXJxcXJxcnFycXFycXFycoc4cnKHJycXE8U0O6rLxxcnFycXKHOHJycXFycXFycXJxcnFxcnFxNGeGtah5cXJxcnFxcnFycXFycXJxcoc4cnJxcXJxcXJyhzhycXJxcnFxcnFycXFycXJxcoc4cnJxcXJxcXJyhzhycXJxcnFxcnFycXFycoNzB7t9+EhycnFxcnFyNWKhv51ecXJxcXJxcnFycTTphrQmeXJxcnFxcnFycXFycXJxcXJyhycnFxcnFycXE/moa6ZXlxcnFxcnFycXFycoc4cnFycXJxcXJxcnFycXFxc4cnFycXJxcXJxcnFxcnFycXFycoc4cnFycXJxcXJxcnFxcnKHJycXFycXJxcXJxcnFxcnFycXFycocnJxcXJxcnFxcnKHJycXFycXFycoc4cnJxcXFzhycXJxcnFxcnFycXFycXJxcXJyhycnFxcnFycXKHOHJycXFycXJxcXJxcnFxMtrktjUbcXFycXJxcXJxcnFxcnKHJycXFycXJxcoc4c4cnFycXJxcXJxcnFycXFycXFycnFxcXJycXFycXFycnFxcXJyOv+GvgB5coc4cnKHOHJycXFycXJxcXJxcnFxcnKHJycXFycXJxcoc4c4cnKHOHJycXFycXFycoc4P6hDt1e8cnFxcnKHOHJycXFycXFycoc4cnJxcXJxcXJycXFxcnJxcXJxcnFxcnFyPgc4vPjHcXFycXJxcoczUe5LLxG3FxcXOHJxcnFycXFycocnJxcTipQ75WvHFycocnJxcXJxcnFyhzcXFxcnJxcXJxcXJxcnFycXKHOHOHJxcnFycXJxcXJxcXJycXFycXFycoc4cnJxcXJxcnFxcnFycXFycoc4cnJxcXJxcXJycXFycXFycXJxcnFxcnKHOHJyhzhycnFxcnFycXFyMqs4uGTHcocnJxcXJxcnFxcnKHOHJyhzhzhycoc4cnJxcXJxcnFxcnFycXJxcXJyhycnFxcnFycXJxcXJxcnFxcnFycXJxcXJxcnFycXFycXIzFOm5+xaHJxcnFycXFycocnJxcXJyhycnFxcnFycXJxcXJxcnFxcnKHODel6bVqFnFycXJxcnFxcnFycXJxcXJxcnFxcnJxcXJxcXJxcnFycXJxcXJxcnFxcnFyPoahtnlecXJyhzhycnFxcnFxcnJxcXJxOrqWv0VpcXFycnFxcnFxcnJxcXJxcXJycXFxc4cnFycji9Q71CvHFycXJxcnFxcnFycXFycoc4cjv9Q7sCvHFycXJxcXJxcnFxcnJxcXFzhycXJxcnFycXFycXJxcoc3FxPW5DuZG8coc4c4cnFycocnJxcXJxcnFycXFycXJxcnFxcnFycXJxcXJyhycnFyhzcXFxcnJxcXJxcnFxcnFycXJxcnFxcnFycXFycoc4cnJxcXJyhycnFxcnEz/pa2EWlyhzhycnFxcnFxc4cj/2m74JZHFycXFycnFxcnFxcnJxcTv3obkIXnOHJxcnFycXFycnFxcXOHJxcnKHJycXFycocnJxcnFxcnFxc4cnFycXJxcnFxcnFycXJxcXJxcnFycXKHNxcXJxcXJyhzhycnFyhzg34FOwL6xxcXJxcnFxcnJxcXJxcXJycXFycXJxcXJyhzhycjOSprV9WXJxcoc3FxcXOHJxcnKHJycXKHOHOHJycXFycXJxcnFxcnFycXJxcXJycXFycXFycnFxcjrsSLAjt3FycXJxcXJxcnFycXFycoc4c4cnKHOHOHJyIreVGjaGrnJxcXJxcnFxcnJxcXJxcnFyhzcXFycXJxcXJxcnFycXJxcXJyhzhycnFxcnFycXJxcXJyhzPXn5vYYGc4cnJxcXJxcnFycXFycoc4cnJxcoc3FxcXJycXFycjzJobg2XnFycXFycXJxcnFxcnFycXJxcnFxcnKHJycXJxcXJxcnFycXJxcXJxcnE/CqG19V5ycXJyhycj0aobblXnNxcXJxcXJycXFycXJxcXJycXFycXJxNYRTsYuscXJxcnFxcnJxcXJxcnFxcnKHOHOHJycXFycXJxcnFycXFycXJxcnFxcnKHOHOHJycXFycXJxcnFxcnJxcXJxcnFxciO1UhoGqt5xcnFycXFycXJxcnFxcnJxcXJxcnFxcnJxcXJxcnFxcnJxcXJxcnFycXFycXJxcnFycXFycnFxcnFxc4N0EFsM76c4cnJxcXJxcnFycXJxcXJxcnKHJycXFycnFxcnFxcnJxcXJxcnFycXJxcXJxcnFycXJxcXJyhzhzhycnE5e6G7hF5ycXJxcXJycXFycXJxcnFxcnFycocnJxcnFxcnFycXJxcnFxcnFycocnJxcnFxcnFycXJxcjRjBbOs+nFycXJxcoc3FxcjProbEkXnFycnFxcnFycXJxcXJycXFycXJxcnFxcnFycoc4cnJxcXJyhzhycnFycXFycThYU76nrHJxcXJyhzhzhycnFxcnKHMyjVi3gqdycoc4cnJxcnFxcnFycXJxcnFxcnFycocnJxcnFxcnKHOHOHJycXFycnFxcnFxcnJxcXJycXFycXFycnFxcnKHOHOHJycXFyNMyhsUNehycnFycXFyP5MfsXzgcXJxcnFycXFycnFxcnFycXJxcXJycXFycXJxcnFycXFycXJxcnFycXJxcXJyhzcXFxc4JRTAGt+z/nFycnFxcnFycXJxcXJycXFycXJxcnFycXFycXJyhzhzhycnFxcnFyOXgFvof6cnFxcnKHOHOHJycXJxcXJxcnFycXJxcnFxcnFycXJxcnFycXFycnFxcnFycXJxcXJycXFycXJxcnFycXJxcXJxcnFycXJxcnFxcnJxcXJxcnFycXFyNwxTv/OscXJxcnFycXJxcXJxcnKHOHJycXJxcXJxcnFycXJxcnFyhzO3xTuoOscnFycXJxcT+HaLx4l3FycXJxcXJyhzcXFycXJxcXJycXFycnFxcnFycXFycnFxcnJxcXJxcnFxcnJxcXJycXFycXJxcnFxcnJxcXJxcnFycXJxcnFxcnJxcXJxcnFycXJxNN6hsTFecXFycXJxcnEwimi6hZdycoc3FxcXOHJycXFycocz8OU7bxrHFzhycnFxcnFycXJxcnFycXJxMl5TtLGscoc4c4c4cnJxcXJyhzcXEwyS+wVtBycoc4c4cnJxcXJycXFycXJxcnFycXJxcXJycXFycXJxcnFycXFyIgzQGvBC/nOHJycXFycoc3FxcnFxc4cnJxMh+2t/BJcXJxcnFycXFycnFxcnFyPo+2unBJcnJxcnFxcnE23325MIJycXFycnFxcnFycXJxcnFycXFycnFxcnFycoc4c4cnJxcXJycXFycoc4c4c4cnJxcnFxNsKNuk1yhycnFycXFycXJyhzcXFxc4cnJxcnE6Esa/7TlxcnFycXJxcXJycXJxcXIxRY2+ynJxcnFxcnJxcXJxOEIVv73qc4cnJxcnFxcjWCFbKN6nJxcnFycXJxcnFxcnJxcXJxcnKHOHOHOHI1JXi16odycnFxcnFycXJxcnFxcnJxK5C3Gtf0jnFycXFycjMlxrXqOXJxcnFycXJxcnFxcnJxcXJxcnJxcXJxcnFxc4cnJxcXOHJxcnJxcXJxcnFycXJxcXJycXJxcXJxcnJxcXJxcnFycXJxcnFxcnJxcXJycXFycXJxcnFycXI4o2O+XJxxcXJycXFyOcNjvTyccXJxcnFycXJxcnFxc4cnJxMwKxsQ5OcnJxcXJxcjQkY7LrnHFxc4cnJxcXJycXFycTmGFb956nFycXFzhyPnRjuIuccXJycXFycoc3FxcnFycXJxcnFxOScVv9jqcXJycXFycnFxcnFycXJxcnFycXJxO5cVvWjqcXFycoc3FxcnFycXJxcnFycXJxcnFycXFycnFxcnJxcXJxcnFycXJyhycnFycXJxcnFxcnJxcXJycXFycXJyhzg+tOuwWxRycXJxcXJycXFycnFxcnFycoc3FxcnFycXFzhycnFycXFycjxmY7mZnHJxcnJxcXJxcnFycXJxcnFycXJxcnFxcnJxcnFxcnKHNxcXJyhzcXE26525JGJxc4cnJxcnFxcnJxcXJycXFycXJyhzOVKIsb13cXJxcXOHJyNA/GtQE5cXJxcXJxcju+nbRRYnFycXJxcnFycTeziLRcd3FxcnJxcnFxcnKHNxcXJyhzcXFycXJxcnFycXJxcnFycXJxcnFxcnJxcnFxcnJxcXJycXFycnFxcnFycXJycXFycXJxcnFycXIxFoi5+XdycXJxcXMhkcIaGOPecnFycnFxcnFycXJyKtd0GrOIvocnJxcnFycXFycnFycT33iL4Id3FxcnJxcXJxcnJxcXJxcnFycoc3FxcnFycXJxcnFycXJxcnFxc4cnJxcnFycT5PFbqw6nFxcnJxcXJycXFycnFxcnJxcXJxcnKHNxcXJxcnKHNxcXJxcnFycXJxcnFycXJxcnFycXJxcnFxc4cnJxcnFycXE2hbG/ek5ycXFzhycnFxLRgRGl9+7nJycXFycnFxcnFycnFxcnFycnFxcnFycXJyhzcXFycXJxcnE0bYi2ondzhzcXFycXJxcnFxc4c4c4cnJxcnFycXJxcnFycXFzhycnFycXJxcXJycXJxcnFxcnJxcnFxcnJxcnFxcnJxcnFxcnJxcXOHJycXFycnFxcnJxcnFxcnJxcXJycXFycnFxcnJxcXJycXFycnFxcj9K1rq1KXFycXJycXFycnFxcnJxcXJycXFycXJycXFycnFxcnJxcXJyhzcTZb1rO0KXJxcXJycXFycXJycXFycnFxcnJxcXJyP/1jtwKchzcXFycnFxcnJxcXJycXFycnFxcnJxcXJycXJxcXJyNhSYtPtncnFycXFycnFxcnJxcnFxcnJxcnFxcnJxcnFxcnJxcnFycXFycnFycXJxcXOHJycXJxcnFycXJxcXOHOCarlBoHRr5xcnKHOHNxcXJxcjPHsbFITnJxcnKHNxcXJxcnKHNxcXJyhzcXFycnFxcnFycnFxcnJxcXJycXFzhycnFxcnJxcnFxcnJxcnFycXFycnFycXJxcnFycXJxcXOHOHNxcXJxcnFycXJxcnEzoHOzb4xycXJxcnJxcXJycXFycXJycXFycnFxc4cnJxcXJycXJxcXOHJycXJxcnFycXIvdLAqCrT9cnJxcXJxcnJxcXJycXFycnFycXFycnFycXFzhycnFycXJxcnFycXJxcnFycXJyMgmxsgdOcXJxcnJxcXJyhzcXFzhycnFxcnJxcj97JbiE2nJxcnFycXJxcnFycXJxcnKHNxcXJxcnJxcXJycXFycnFxcnJxcnE7mFqxd6VycXJxcnFycSMsZhpPOZ5ycXFycnE1qbG/Vk5zhycnFycXJxcnFycXJxcnEk2DpKB3xbcnJxcXODEkc7XrjHOHJycXJxcnFycSHY6RqUcW5ycXFycnFycXIxkt2+fSJxcnJxcXJxcnJxcXJycXIzerGylU6HJycXJxJi7pGk8RbnFycnFycXJxcXOHM9qrG2VU5zcXFycXJycXEwkGq8f5VycnFycXJxMGvmuaQZcnJxcXJxcnJxcXOHJycXJxcXOHOHOHNxcXJxcnJxcXJycXFycnFycXFzhzKD5tGk4ZLnFzhycnFycXJxcnJxcXJxcnJxcXJycXJxcXOHJycXJyhzcXFycXJycXFycnFxc4cnJxcnFycXJxcnJxcXJxcjPyNbQdynJycXJxcnFycXJxP7uxtUROc3FxcnJxcnFxcnJxcnFycXJxcnI3j+aygBlxcXJycXJxcnFycXI8+7G4BE5ycnFxcnFzhycnFycXFzhzhzcTKA9rePCXFycnFycXFzhycnKHNxcXJxcnJxcXJycXJxcnFxc4c3FxcnFycnFxcnJxN9hzsDeMhzhzhzcTr6arIVlXFycnFycXJxcnEyD6i5AVdxcnJxcnFycXJxcjsWNb3pynFxcnJxcnFxc4c4c3FxcnFycnFxcnJxcnFycTzJc7o2jHJxcnJxcXJycXFzhycnFycoc3FxcjFuaruhlXJxcnFycXJxcnJxcXOHJycXJxcnFycXJycXFycnFxcnJxN+evuihQcnFxc4cnJxcnKDDqc7cljHJxcXJycT6OLLCB03JxcXJycXJxcXOHNxcXJxcnJxcXJycXJxcnFycXIpGp0aQGYucnFxc4cjHtsbQiTnFycXJycXFycnFxc4cnJyhzcXFycXJycXJxcXOHOHNxcXJycXFycnFycXJxcnFycXJycXFycjs+sbnBTnJxcnFycXJycXJxcXJycXJxcnKHNxcXJycXJxciToKhpjfV5xcnFycnFxcnJxcnFycTe3erZYhXFycXJxcnFycXJycXFzhycnFycXIxnXO1coxycXFycnFycXJxcnJxcXJycXIrd+kq2oFtcXFzhzcXFycXJycXJxcnFycXJxcnJxcXJycXJxcnFycTHdNbcyynJxcnFycXJxcnJxcXM/X7G1oE5xcnFycnFxcnJxcnFxc4c3FxcnJxNY+xsIBOcXJxcnFycnFxcnJxcnEwr7G1YE5xcnJxcXJycXJxcnFycnFxcnJxcXOHOHNxcXJycXFzhycnKHNxcXJycXJxcnFycXJxcnJxcnFxc4c3FxcnFycnFycXJxcnFycnFxcnJxcnFycXJxcj8Bir7+dYc3FxcnJxcnFycXJxcnFycnFyPvBFuQ+6cnFycnFycXFzhzcXFycXOHJycXJxcnJxcXJycXFzhzcXFycXJycXJxcnFycXJycXFycnFycXJyhzcTmwwbtPPnJycoc3FxcnJxcXOHNxcXJxcnJxcnFycXJxcnJxcXJycXJxcjrUyLE7N3FycXJxcnJxcXJycXJyhzcXFycnFycXJxcnJxcXJycXJxcnFycnFxc4cnJxcnIoIdYa/uKecXJxcnFycXJycXJxcnFycTXyg7EdfHOHJycnFxcnFzhycnFycnFxcnI/kcG1bj5ycXJxcnJxcTx4yL+HN3JycXJxcnFycTOTg7R8fHFxc3FxcnFycnFycXJxcnJxcTKpyLlmN3JycXFzhzgoitYaCVKecXJycoc3FxcnJxcnFycXItP5gazQZ+cXJxcnJxcXOHOHNxcXJycXJxcnFycnFxcnJxcnFyciI+FRo+Hq5ycXJxcnJxcnFxc3FxcnFzhycnFycnFxcnJxOnWDvIp8cnFzhycjiVg75qfHJxcXOHOHNxcXJycXJxcnFycnFxcnJxcnFycnFxc4c4c3FxcnJxcnFycXJycXFycjFGg7XJfHFycnFycXJxcj+ZRblmunFycnFxcnJxcnFycXJycXJxcnFycXJycXJxcnFycXJycXJxcnFycXJycXJxcnFycnFycXFzcXFycXOHJycXJycXFycnFycXJycXFzhzhzcXFycnFycXJxcnJxcnFxc3FxcnJxcnFycXJxcnJxcnFycXJycXJxcnFycXJycXJxcnFycXOHJycXJycXFycjY4g7DXfHJxcXJycT+l77JqEHJycXJxcnFycnFxcnJyhzcXFyOlTBu6s+cnFxcnJxcjLYg7Q3fHJxcnFycXI+Zti9mSdycXFycnFycXJycXFzhzhzcXJxcXOHNxcT6yF7xN6HJxcXJycXJycXFycnFycXJyPPyasBNlcXJycXJxcnJxcjzZg7omfHFycnFycXJxcnJxcnFycXI6L0W+0LpyhzcXFzhzcXFycXOHOHNxcXJycXIoDzUa0ByucnJycXFycnFycXJycXJxcnE9pRe9WuhxcnFycnFycXJxcnJxcnFycXJycXFzhzcXFycnFycXJycXFycnFycnFxc4LlaaGtuWXnJycXJxcnFycnE1y4OyRHxxcXJycXI40VWwPqpxcnFycnFxcnJyguw7EqRcTtcXJycXFzcXFycnFxc4c3Fxc4c4c3FxcnJxcnJxcXI/E1W47KpzcXJxcnFycnFycTHjPr8swXJxcnFycXIzlsGxeT5zcXFycnExpsG0aT5xcnJxcnFycXJycXJxcnFycnFycXJycXFycnFycnFyNIRVs4uqcnJxcnFycnFycT27F7xE6HJycnFxcnJxcnIwLBe54+hycXFycnFycnFxc4c3FxcnJxcnFycnFxNZJ8un2DcnFxcnJxcnJxcXJycoc3FyJoIAGrjf/nFycnFycXJycXJxcnJxcXJycoc3FycXJxcnJxcXOHNxcXOHNxcXJycXJxcnFzhycnJxcXJycXJycXFycnFycnFxc3FxcnFycnFycnFxcnJyhzcXJxcnFycXJycXJycXFycnFyNCCTsu9scnFycXJycXJycXFycnKHNxcnFycXJycTu4Vb1HqnJxcnFycXJycXJycXFycnFycnFxc4c3FxcnJxcnJxcXJycXJycXJxcnFyOojBu3c+cXJxcnJxcnFycnFycXI/6VW5FqpyhzcXJxcnFycnFycXJycXJxcnFycnFycXJycXFzhzcTHowbMnPnNxcXJycXJycXFycnFycnFycXJxcnJxcnFycXOHJycnFxc4cyekoxrWtc5ycXJxcnFycnFycXJycXJxcnFycnFycocytkEBpqvv5xc4c3FxcnJxcnJxcTaf6LZwF3FycnFxc4c3Fxc4c3FxcnJxcnFycnFycXJycXJxcnJxcXOHNxcXOHNxcTx9Vb2CqnFxc4c3Fxc4c3FxcnJxcnJxcXIy+7q7FEVycXJxcnFyJx+jGu8FznFycXJycXJxP55VuWGqcnJxcnFycXJycXJxcnJxcnFycnFycXJycXFzghWOEaPHHucXOHOHNxcnFycXJycXJxcnJxL8+VKmUGrXFycnFycXJyNquMuGRzcXJycXJxcnJxcXNxcXJycXJycXJxcjfwZbEfmnFycnFycXJycXJxcnFzhzcXFycnFycXJycT8rwbbUPnFycnJxcXJycnFxcnJxcnJxcif1IBqxrf5xcXJycXJxcnJxcnFycnFycXJycXFzcXFyKHlwOmto/HJycXJxcnFzM8vBsUQ+cXJycXJycXJxcnJxcXNxcXJycXJycXFzhzcXJxcnE195OyGGxxcnJxcnJxcXOHM3NGWx25pxcXOHNxcXOHNxcXJyMznKutY1cXJxcnJxcnFycnFycXJxc4MriTtVdscnFycnFycXJxc4c3FxcnJxcnJxcnFycXOHOHNxcnFyLlEwGkvs/nFycXJycXFzcXFycjF5k7WWbHJxcnJxcTKZk7V2bHJxcnJxcnFycj3cwbcjPnJycXJxcnFzhzcXFyKwMLGhHfTnFxc4c3FxPHQ3vovIcnFycnFycnFxc4c3FycXJxc4cyBqORqbXG5xcnJxcnJxcnFycnFycXM3fcG9gj5ycXFzhzcXJxcnFycnFycnFyMdhltjeac3FxcnJxcnJxcnFyPdY3vCnIcnJycXFzcXFycnFycnFxc3FxcnJxci/kdxqSuI5xc4c3FycXJxc4c3FxcnJxcnIvBBsawM5OcXOHNxcXJycXJycXJxc4cnItLKUanjWucnJxcnFycnFycXJycXJycXFzcXFycnJxcSxUJCqMvb1ycXJxc4cnJycXJxO1Z+trmBcXFzcXFycnFycnFycXI5mKy1d1NycnFycnFyMyw3tuPIcnJxcnFyOvh+theBcnFycnFycnFxc3FxcnJycXEpVlkaHJpuc4cnJycXJxcnFzhzcXFzcXFycnFycnFxc3EkiocaSVeOcnJxcXJycnFycXJycXJxcnJxcnFycnFycnFycXJycXJycXFzcXFycnJxcXOHNxMt9ltjCacXNxcnFyIYCXGnn2jnFzcXFzhzcXFzcXFycnFycjBR6r2+FXFycXJyOkDRur8uc4c3FxcnJxcnJxcnJxcnFycnFyPqLqvl0Vc3Fxc3FxcnJxcnJxcnFycnFycXOHNxcXOHNxcjUU6rj7FXFycXJycnFxcnJycXJxcnFzhzcXJxcnFycnJxcXOHNxcnFyKN8NGlQPLnFzcXFzcXFycnFycnFycTtzdb6MinFycXJycXJycXJxcnJxcnJxcXNxcXNxcTgEdbEMinFycXJycXJycXJxcyY9UBq9Kv5ycXJxcnJxcnJxcnFycnFycXJycnFxcnJycXJxcnJxcnFycnJxcXJycnFycXJycXJxcnJxcnJxcnFzhzcXFycnJxcnFycXNxcS9OSxrcG05xc3Fxc4c3FycXJycXI7VKO8q1xxcXJycnFycXJycXJxc4MjDMvd8zcnJxcnJxcnFycnFycnFycXJycXJycXJxcnJxcnJxcnJxcXNxcXNxcXJycXJycXJycXJxcnJxcjplo7yaXHJycXJycXJxcnJxO5WjvGpccnFxc3Fxc3FxcnJycXFzO+LRuR0ucnJxcXMy9aO0GlxxcnJxcnJxcnJxcnE3JqOw6VxycXJxcnIyFsy8+TNycnFycnFycXJycSSdYBr3Kf5xcXJycnFxc3Fxc4c3FycXJycXJycXJxcnJxcnJxcnJxcXNxcnFycXOHNxcnFycnFyMVIpur3WcnJxcnFycj/+R7sBuHFycXJycnFxcnJycXJxcnJxOcejvjhccnFycXJyOMvMtkQzcnJxcnJxcjho+rWnBXJxcnFyciO5QhoGa95ycnFycnFycXJycXJyPT7MstEzcXFzcXFycnFycnFycnEkSHAa7Hj+cnFzhzcXJxcnJxcnFycnJxcXNxcXNxcXJycnFxc3Fxc3FxcnJycXJxcnJxcnJxcnFycnFycnFycnFycnFycXJycXJycXI55663KFFycnFycXJycnFxc3Fxc4czZKo7HFXIc3Fxc3FxcnJycXJxcnJxcnJxcnFycnJxcnFycnFycnFycXI91dyxOiNzcXJycXFzcXJxciiSNTqp3KxzcXJxc4c3Fxc3FxcnIw1dG1Oi5xcnJxcnJxMeXRtCoucnJxcnFycnFyNddXtTiocnFycXJycSOGgBr4l/5ycnFzhzP+QLvhv0cXJxcnJxcnJxcnI4+9y2FCNycnFycnEsAJsaEQdOcXFycnJxcnE3htG+eS5ycnFycnFycXOHNxcnFycnFyOapXsWWocnFycXJycXJycXJycXJycXItKzQanky+cXFzhzcXJycXFzcXJxcnJxcnJxcnJxcnFycnJxcnFycnFycnFycnFycXOHNxcnFycnJxcXMj4dQqFOK9cXJycXJxKuFEGsLrvnFzcXFycnJxcnJxcnE9L6O60FxycnFxc3Ewrle6YahycXJxcnJyI3x9Gqo4LnJycXJxcjRPvrzAQXNxcXJycnFycXM5ALO9/0xxcnJycXFzN0iFsMd6c4c3FycnFycXJycnFycXJycTvwZ78PmHJycXJycXJycXJxcnJycXJxMdrsvzUTcXFzcXE0e+y7lBNzhzcXJxc4I8KzOgfUzHFycXJycXJycXI3JRu26uRycnFycnFycXOHNxcnFzhzcXJxcnJycXFzcXJxcjgZ0b3mLnJxcnJxcnFzM1Kzs71McnFycnFycXJycnFycXJycXOHNxcnFycnFycj7eOb0hxnJycXJycXI+yBu/N+RycnFycXJycnFycXJycnFxIwOHOjPXjHFycnJxcnI92dG3Ji5zhzcXJycTarG7dk5HJycnFycXJycXOHNxcnFycnFycnJxcXNxcnFycnFycnFycnFycnFycnFycnFycnFycj2Us7lrTHJycXJycXJycXJycXJxc3FxcnJycXJycXJycXJxciEJXirSeh2HNxcnJxcnFycnJxcnFzhzN6beuWkhcnFzhzcXI4u2eyVJhycXJxcnJycXJxc3FxcnJyLSVGGq6rnnJxcnJxcnE6ZrO9mUxycnFycXNxcXI2et67lSFxc3FxcnJycXJycXJyMeaztSlMcnJxcnJxcnJxcnJxcnJxcnJxcnJxcnJyI9y6KmU0XXJxc4c3EvBgoawK9ecnFycnFycXNxcXNxcXNxcXNxcXNxcXNxcXNxcnFycnFycnJxcXNxcnFycnJxcnFycnJxcnFzcXE15JW0K2pycXJycXJycXJycXJycXI8g+60jBFzcXJxcnJycXJxc4c3FycnFycXNxcXNxcXNxcXNxcXNxcXNxcnFycnFycnJxcnFycnJxcnFzcXFycnJxcnJxcnJxcnJxcnJxcnJycT380bgDLnJxc4c3E6Xiu0sdRxcnJxcnJxcnJxcnJycSarYyrXSc1ycnFycnEz4lm5LaZycXOHNxcnJxcnFzKLSEGtW3vnJycXFzcXJycXJxc3FxcnJycTv/DbQQ8nJycnFycXOHNxcnJxcnIslmYax5mecXFycnJxcnJxcnJxcnJxc4O5D+t38BcXJycXJycXJycXJycXM7VTuxusRzcXFzcXFzNqL+um0BcnJxcnFzcXFzcT22O7FZxHFycXNxcXJycnFzhzPiYdsenicXJycXJycXJycXJycnFycXJycnFycXNxcXMpeoMqqlfNcXJycXNxcXJycjwqO7HlxHJycXJxcnJycXJycXJycXJycnFycTY/0bDQLnFycnFycnFycnFycnJxcnFzIErQGi1S/nJxcnFycnJxcnJycXFzcS1bshp7RN5zhzcXJxc3FxJnyUGho2vnFycnFycnFycnFzhzcXJyLP0aOsMuXHFycXJycnFycXNxcXNxcnFycnFzcXFycnIzcMO0nzxxcnFycnIp9CwaQr0+cXFzcXJxc4c3FycnFycnJxcnFycnI3oaWxblpycXJycnE/McO4zjxycXJycXJycnFycnFyOHHDv448cnFycXJycnFyI3jCGhpz3nJycXNxcXJycnFycnFycnJxcnFzcXFzcXJxcnJycXJxc3FycXJycXOHMxmQ+/dvBycnJxcnJyLGloOpxpfHNxcnFzcXFyOGlLtqa0cnFycnFycnJxcnFzcXFzcXFzcXJycXJycXJycXJycnFycnFycnFzhzNU0tucLSc3FycnFycjoAH7cA8HJxcnFycnJxcnJycXI+umm9RZZzcXJxc3Fxc3FycXJycnFycnFyO0A9tM/Cc4c3FycjPUw7M7PHJycnFycXNxcnFycnJxcnEtxkwaBZs+c3Fxc3FycXJycnFycnJxcnFycnJxczyzPbJcwnJycnFycTWrh7ZkeHJxcnJxcnJxc4c3FycnIzKaW15lpycnFxc3FyJXCoOiz1fHFycXNxcXNxNGPhsqwecXFzcXFzcTVRebe+hnJycXJycXJycnFycXMugQIqSe/dcXJxc3FxcyzEAiplv91xcnJycXJxc3Fxc3FycnFycXNxcnFzcXFzK9FOGjTrHnJxc3Fxc3FycXJyOYjDvXc8c3FycnFycjvSL7Y90HJxcnJxcibOehplGF5xcnJxcnJycSUCxyoy441xcnJxc4c3FzhzcXJycXJycXJyciFB8ho94N5ycnFycnFzhzcXJyci3BXhol6h5xcXNxcnJxcnJxc3FxcytI20rPcktycnJxcnJxcnJycXJycnEuK3ZqI1iZcnJycXJyO8A/tk/AcXNxcXNxcjI24bPZHnJycXJycXJycnFycnE+RuG4uR5xc4c3FycnFycnJxcnJxPZZrsnmUcXFzcXJxNYbhsYkecnFycXJycnJxciW/6jo4AVxzcXJycXJyK/AZOsP+bHJxcnJycXJycXJycnFycix8jBoaNz5ycnFycnE2LGu545RxcXNxcnIhvMsqpzNNcXNxcXNxP56Xu2Foc3Fxc3FyMbaJu1l2cnFzcXFzcTavw7FgPHJxcnJycXJyMnddvZiicnJycXJycSZikTq81uxxc3Fxc3FycnFycnJxcnJycXJycXIsNo4aPpcecnJycXJyIVUTGjyuznJycnFycnJxcnJycXJycXI7/F21E6JxcnJycnFyO2q1vpVKcXJycnFyIS1JOnE7bHFycXNxcnFyOfZ7tRmEcnFzcXJxcytW+yr8kE1zcXFzcXJycjvoe7InhHOHNxcnJycXJycXNxcXNxcnJxcnJycS1e2BrbEn5ycnJxcnJxcy00vBoOtD5ycXJycXNxcXNxcnFzcXJxc3FyNLZtu1mSc3Fxc3FycTUDmbgNZnFycnJycTGU07Z7LHJycXOHMmJSoqML1dcnJycXJycnFyJ0/2Gi0AnnFycXNxcnFzKMPDOqbDzHFzcXJxcnJycjf1078KLHNxcXNxcnJxcnJycXNxcXNxcnFzMvKLux10cnJycXJycSqWXzo6mgxzcXFzcXJycjUX07H4LHJycnJxcnJxcnJycXNxcXNxcnJxcnJycXJycjRDxbTMOnJycnFycnJxcnJxc3FycTXr4bAkHnNxcnJycXIo6/gaI0B+cnJxc3Fxc3FycnFycnJycXJxcy0AsCpBBf1xcnJycXJycnFyciM8MxouPM5xc3FycXNxciCdMxpYLM5ycXJycnFycnJxc4czhp076WLHNxcnFzcXJxc3FycnFycnJxcnJycXOHNycXJxc3FycnFycin+JRrhHa5xc3Fxc3Fyci6keCqnuH1xc3FycnI/TeG2sh5ycXJycXNxcnFzcXJxc3FycnFycnJxNXjFtZc6hzcnFycnExneG1ch5xc3Fxc3FyKKpJSvlba3Fxc3FycjvZxb0mOnNxcXNxcjUaxbT1OnJxc3Fxc3FyLf6yKmIU3XJxc3FycXNxKQTQKoHC/XJzhzcXJycnErYIoqDPddcXJycnFzcSmUYRqnue5ycnJxcnJycTFKqbzFVnJxcnJxcnMjozcaV8yOcnFycnFyNB/hsvAecXJycnFycnJxcnJyKUdFGuyLrnFycnJxcidLpUrfRatxcXNxcnJxc3FycSF8RRp6O65xcnJycXIw/qm9EVZxcnJycXJyciLe0ioVEt1ycXJycnI/APG2/w5ycXJycnFycjIRnb7+YnFzcXJycXJycnJxcnI+Ice83jhzcXFzcXI3sp24XWJzcnFycnJxciS1VRo2qq5ycXNxcnJxcnJycnE0UeOzvhxzhzcnFycjky1bDdKnFycnJxc3FycXNxO2PHsKw4cXNxcXNxc3Fxc3FyOuWrtCpUcnFzcXJycnFycnJxcjnGq7ZJVHFycXNxcnJxc3FycXNxcnJxcnJycnFycnJxc3Fxc3FycnJxcnI/YfG2ng5ycnFzcXJxc3FycnFzcXI9+p2zFWJycXJycnJxcje2x7NZOHNxcnJxc3Fxc3JxcnFzcSHPASoWD+1ycXNxcnFzcXJycXNxcnFzcXJycXNxcXNycXIxH52/8GJycnFycnFzKf6EOqMXvHJxc3FycXIuOXMajWjOcXNxcXNxc3Fxc3FycnJxcnJycXNxcnFzcS9I9iqNcJ1ycnJxc3E25eOxKhxycnJxcnJxcyW6BSoHX61ycXJycnFzNLatu1lScnJycXJycnIo+1kaMkpucXJxc3FycnFyc4cyXnByokj41ycXNxcXNxP3a7sJlEcXJycnJxciRKTRqtWy5yc4c3FzcXFzJ2SRGsq27nJycXNxcnFzP0jjuLcccXJycnJxKjaRGq2W7nJxc3FycXNxcnJycXJzhzcXIpjlsaSRpOcnFycnJxc3FycXNxPznjucYccXJycXJycnJycXJycXNxcnJxc3FycXNxIpuRGihG7nFzcXOHMnSP4qfnAdcnJycXJycnJxcnJycnFycnJxc3FycS96QSo6W+1zcXJycnE26uOyJRxxcnJycnFycnJycXJycjOV8bJ6DnJxc3FycnJxcnIh3Mo6hjNccnJycnFycnIoRCsqPr1NcnFzcXFzcnFycnFzcXJycT0vybDgNnJycnFycnJxc3FyM5y9vXNCcnFzcXJycnFycnJycXNxcnFzcXJyMrPlt1wacXNxcnJxc3FycnFzcXJycXNxcnFzcXOHM2xvG/OQ5ycnJxcnJycXNxcnFzcXJycnJxcnJycXNxcnFzcXJycjoO473xHHJxcnOHNycXJyP+HNsS4ycnJycXJycnFyc3Fxc3FyICghOhGN7HFzcXJxc3FzcSiroxrmRc5xc3Fxc3FzJvk/KpNsDYc3JxcnI4f8u2kDRzcXFzcXNxcXMouJkaJnZuc3FycnJxc3FycXNxcnJycnFycnJycXJycnFzcXJycnFyNRnltfYacXJxc3FyOTrZtNUmcXNxcnJxc3FycnFzI/WzGiKkznJycXNxcnFzcXNxcSArrlqzVRpycnJxc3E5a+WwpBpycnJxcnJycj0u2b/RJnJycnFzcXJycXNxcnJxc3FycnJxc3FycXNxc3Fxc3JxcnIn5YUq86etcXNxc3Fxc3FzcXJxc3FycnJxc3FycnFzcXJycnFyc3Fxc3FycnJycXNxcXNycTwG3bUKInFycnJycnFycnJxc3FycnJxc3FycXNxNejntycYcXJxc3FzhzcnFzcXFzcnFycnJxLsuJKsVHbXJycnJxcnJyN3rduZUicnJycXJzcXFzcXNxNuXptyoWcXNxcnJycXJzhzcnFycnJycXNxcnJxc3FycnFzcXJycnJxcnJycj1B9by+CnFzcXJycnFyc3Fxc3FzcXJxcz4637PVIHNxcnJycnE4IvWy7Qpxc3FycXNxMmnpu6YWcnJxc3Fycjp167SaFHJycnJxc3FycT7h7bMuEnJycnFzcXJycXNxcnJxc3FycnJycXNxcnFzcXNxMuP1tywKcnJycXJycia/U1q5CspxcnFzcXJycnJxciKl1xqHoo5xc3FycnJycXJycnJycXJycnJxIhXDKjGzzXJxc3FycjRz97ecCHJycXJycjL88bMTDnNxcnFzcXMrO8MqjkPNc3JxcnJycXNxcnIqjNkaKTJucXJycnFycyoXuTrhlGxycnFyc4c3JxcnMu4cc6hOOMcnFzcXJycnJycXJycnJxc3FyOzb5sdkGc3JxcnJycnFzPVH/tL4Ac3FycnJycnFycnJycXNxcnJycXNxMVb7vrkEcXNxc3FycXNxc3FycSYp7xrPYQ5ycXJzcXFzcnFycnJycXJzcXJxc3FycnJycnFyKFXhOq2h7HJxc3FycjNs97ejCHNycXJzhzcnFzcXJxc3JxcnJyJaf3GleAjnFyc3Fxc3E3i/+8hABycXNxcnIzH/O08AxycnJycXI23vW0MQpxcnJycnFzcXI83ve/IQhycnJxcnM2n/OxcAxxcnJycnJxI/71GlIQrnNxcnFzcXNxcnJxc3FycnJycnFycnJycnFycnJycnFzcXIh1AQqRb+9cnJxcnNxcSwLDioyXx1ycXNxcnJycie2BBr1n75xc3FzcXIg/gQqQx+9c3JxcnNxcXNxc3FyMxUKuvr1cnJxc3FyP0MGurz5cnJycnFzcXJycnFzcTI2CrvZ9XJycnJxczMIDLsI83JycnFzcXJycnFzcXMr9TRKdKy7cnFyc3FycXNxc3EiEFJa4wvacnFzcXJycnFzcXJycnJycXJzcXEmpBIa9r7ecnJycnFzLxE4KpD8fXJycnJxcjpqCLGl93NxcnJxc3FzKUd0WoCYunFzcnFycjqFHreK4XFzcXNxcnJxLtwSGnM+3nJycnFzcXJyKEqAWmBn+nJycnFzcXIknRAa9y7+cnFycnJycnIsciIaid3ecnJxc3FycnJycnFzcXJycnInFUIqwLvdcnFzcnFyOX0euJLhcnJycXNxcnJycXM9qAS6V/tycnJxcnJyPg8esgHhc3JxcnJycnJxc3FycnJycnEgeIo6rHdccnOHNycXNxcnJycnFzcXJycnJxc3Fyc3FxNh8GtfD5cXFzcnFzcXJycnJxc3FycnJycXNxc3FycnFzcXNxcnJycXM5RRiyyudycXNxcnJyKAN6KjLYXXJxc3FycivpDVrmbypzcnFycnOHNycXMwXhq9seVxcnOHNyKvNGGuHLnnJycXNxcnNxLB3ASkIz+3FzcXJyciw2WhoOml5ycnJxc3FyLE+KKv0HXXJycnJycnFyc3FycnFzcinhsjqk5NxxcnFzcnElsUIaBuvecnJxc3FzPc4EujH7cnFzcXNxP2YWu5npcXJzcXJxcz4FPrMLwXFzcXJyciVFQhoNq95xcnNxcnJxcymuMBqWHP5zcXJycXNycXJzcXJycXNxKYQpSvu9a3JycnFyc3FycnJxc3JxcjE5FrnW6XFzcXJycnJycXNxcnJyN7oqtlXVcnJycnJxcnM+nD6yc8FycnJycXNxc3FycnJycXNxcnMgKOQ6QYG8cXNycXNxcj6mPLFpw3JycnJycXNxcnNxcjMFKLkL13FycXNycTu+KrNR1XJxc3FycnJycnFzcXNxcnJycnEuI9wqANI9cnFzcnFycjPJArJG/XNycXNxcnIoIlVKweqrcnJycnFzcXJzcXJxc3Jxc3FycnJyL8SgKjW1/XJycXNxcnNxcnJxc3EiBFAaIcr+cXJzcXJxc3Jxc3FycnI8/xa9AOlzcXJycnJxLPYUamaeuXFycnJycnFzcXNxcjHsKLsj13FycnJycnJyMVsCtLT9cnNxcnFzLuawKkOU/XJxc3JxcnJyLLcROleO7HJzcXJycnFzcnFyc3FycnInv4mazQdmcXJycnFzciHmyUp2k2tycXNycXJzImHOGuvjHnFzcXJycnJycnFzcXNxIoqqGrlVXnJxc3FzcXJycnJyciLPmBqFBn5zcXJycnJyICSWGp+2nnFyc3FycnJycnFzcXNxcnJycnJycjIZJrf22XNxcXNyciJeYBocGf5ycXNxcnM3UW65vpFzcXJycnJxc3Jxc3FycifB4Cq14f1yc3FycnI9+Di+B8dzcXJycnJycnFzLLyoGvU1fnFycnJycjiYSrV3tXJycnJycXNxc3FyKVzeGowyHnJxc3FzcXJycnJycXNycSUDuBph1H5ycnJycnJxKCPcGo/CPnFycnJycjluFL6R63NxcnNxcnI+3Sa8ItlxcnNxcnJycnFzci1lOSrbrG1ycXNxcnNxMu4muCHZcXNxc3FyOt44sjHHcnJxc3Fycj4/OL7Ax3Jxc3FycyJPghotB95ycnJycnJycnFzcXMpAhMqse7NcnJxc3FzL3KSGmnW3nFzcXJycjTAJLRP23FzcnFyc3FycnIsx9iabIJ2cnJycnJxcy+x6Tqn4Wxyc3FycnI5yX64RoFycnJycnJycnFzcXNxcnNxcnJycnFzcnFzKgJpKgLpbXFzcnJxciFKjSruVy1ycXNycXI8alqypaVxc3Jxc3FzJ3QuOmy9HHJycnJycnFzcnE4kY66fnFycnFzcXNxMy1au+KlcnFzcnFzcXNxcnJycnJycnJycXNxc3Fyc3EiT1JKABrbcnJxc3Jxc3Fyc3FycnJycnJycXNxc3FzcXJzcXJycnFzMSo2uOXJc3Fyc3FycjzUfLQ7g3FzcXJzcTXharkulXJxc3FzcXJyc3FyLtrROkVS7HNxcnJzcXJycXNyLqRTKme6zXNxc3Fyc3FyNH2OvZJxc3FzcXJyLUDNKi7zLXJxc3FzcXMtxJJKV7bbcXJzcXJyJeUGauevmXJyc3FycXMk/z8a0gwOcXNycnFzcnFzcXJzcXIqJLJKkcTbcXJyc3FyM9USszrtcnFzcnJxP2OMsaxzcnJycnJyJeZzKgSYzXJycnJxc3FzcXNxc3FycnIsEno68ehccXNxc3FzcXIoZMkqTLNtcXJycnIvPz0aHgwucXJycnJyciOmVjo5mpxzcnFyc3Fyc3FycnJycnJyKGZNGnubLnJyc4c3IxdxK1mO1xc3Jxc3EvW+Qam0G+cnFzcnJxc3JxOF8ksLDbc3FycnNxcnIoRCA6nr38cnJxc3JyLKhvGld5DnJycnJycinJ0hrEYt5yc3FycnNxciIJyGpGc3lycnJycnI0E2i4/Jdxc3FzcXJzcXJyc3FycnJycnJycXNycnEqQxcaDc6OcnJyc3Fyci1nSxobi05xcnNxcnNxIrrAGiZT/nFzcnJxcyC3HCrXjj1ycnFzcnEjqhcad16OcnJycnJyI1u4Om5EfHJycnJycnIswsg61tN8cnJycXNycnImfYTaVTeycnJycXNycXM9Y6yyrFNzcXNxcnMxAla4DqlycnJycnJyPSmKseZ1cXNycnFzcnFzciVijRqr1y5ycnJyc3FycnJyMssSs0Ttc3JycnJxOwestglTcXNxc3FzPtc0uSjLc3Fyc3FyJY1EyoM7s3FycnNxcnIj/RJ6xy7Yc3FycnJyL89ZGtQKbnJycnJycnE16jS0Jctxc3JycXNycXNycXNxLAR3iofIh3JycXNycXNycXNycXNxc3Jxc3FzNEeauchlcnNxc3Fyc3Fyc3Fyc3Fyc3FycnNxcnJyc3FycnJycnNxcnJycnJycnJycnJycnJycnJycibS4jrV0dxzcnJxc3JxK3bVap6SqXJzcXJzcSWn3xrngg5xcnJzcXJycnNxcnJycnNxcnIuGdFKQnLrcnJycnJyciIyizqg50xycnJycnIkL8BawhP6cnJycnJyLsUjGoStznJycnJyciWoZxpXeY5ycnJycnIvwmhKl9l7cnNxcnJycnJyc3FycnJyc3FycnJyc3FycnJzcTdhIr+e3XNxcnJzcXJyc3FycyMRdxpw+I5xc3Fyc3EvPyMajQ3OcXNxc3FzcXNxc3FzcXMsHAFaQ0/qcnJxc3JyK2czOpyMzHJycnJyc3FycnNxcnJzcXI03Kq7M1VxcnNxc3FyKo7Kav0TWXJycnJzcSRWDyrdnw1xc3FzcXNxc3FzcnFzci6HMippjN1ycnJycnIqDREaoD7uc3FycnNxcnJzcXJzcXJzcXNxcyhKECqtXv1ycnFzcnIj++SqykG1cnNxcnNxODzcudMjcnFzcnFzcnIrmy8qaU0NcXJzcXNxcykwb0phCgtxcnNxc3FzKS10Kt8ovXJyc3FycnJyKgtSKrFa3XJxc3JycnJxc3JycnJycnNxcnJyIVRPKg67DXJycnJyciNZxEovY7tycnJycnNxI6seGtdOHnNycnJxc3I+KOyz5xNxcnJyc3FzOzuYsNRnc3Jxc3Jxcyl7Cyo7T01zcXNycXMwJyK26N1ycnJycnJycnJycnJyczJHIrPI3XNxc3FzcSW3fjq4iBxxc3JycXMnh6WKv4WncnJyc3FyMDgit9fdcXNxc3Jxc3IteRg6y258cXNycnJzcS8H6RrgkW5ycXNycnI2uCKwV91ycnNxcnIvZkEaapvucXNycnJycnJycnI34VSyLqtxcnNxc3FzLt98OvUIPHJycnJyciLJHBrVbj5ycnJycnI9fHa9g4lzcXNxc3Eoum0qh1ktcnFzcnJyP8Qvs0vQcnNxc3FzIBPOOvLTHHJzcXJyczk6Ir3F3XFzcnFzciizJjr3zZxycnNxcnNxECvcAZPlI/5ycnJycnMolLUaCLSucnJycnNxL70KGuUvXnJzcXJzcXIrJEkqEMttcnFzcnInQhoabd5ecnFzcnNxcnJyc3FzcXMq9BoaIr5ec3FzcXNycnIus0waFss+cnJycnJycnNxcnMnRmEa3Jnuc3FycnNxc3FzKKZZKiiabXNycnNxcnJzLXtMGhpLPnNxc3FzcXNycnJycnJyILiTGnZ2znJycnJyc3FzLbLnSqjRi3NycnJyPN0iuiLdcnNxc3FzcnFzcnJycnJycyHUjhr0tx5zcXNxc3JyMz4is9HdcnJycnNxczJ36ryYFXJyc3FycnNxc3Jxcz+mHbFp4nNxc3FzcnIk8WxKhek7c3FzcnJxcy59RyrKK41xc3FzcnEiWKMabHXOcXNycnJyci3UTWr4uylycnJzcXIj/J4a4jYec3JycXNyL29sGgsJPnJzcXJzcnFzMFCWur9pc3Fyc3FzKpPQKpjC/XJycnJzcXJzcnElc4EaCsfuc3FzcnIgDftatTBKc3FzcnJycnJycnJzcXNxc3JycnIqLp1qJCYpc3FzcnFzciDUNkpnvJtzcnJzcXIgOb6KxXQXc3Fyc3Jxcz7ZyL4mN3Nxc3Jxc3IlV8MaLIPOcnJzcXJzcXNxcyi5XFpKajpxc3JzcXJzL5zDGoczznFzcnJxc3M04z28LMJycnJycnNxOUqWssVpcnNxcnNxc3FzcnJyc3EgCNQ6Y4K8c3JycnNxIn6IyhUnc3JzcnFzcnI6pDK8W81zcXNycTZ5ZLOWm3JzcXNycnF0KKvTGuZCznJyc3FzcnJyciPIN3orfIhzcnJzcXJzJqF5OlnobHFzcnJxdCkD+Erz0HtzcnJzcXJzcXNyIdd3elqIiHJycnJzcTymMrtZzXJycnJzcT+2MrdJzXNyc3Fyc3ErhCYa+L2ecnJyc3FzcSd5MSrqbO1xc3Jyc3FyczvzG7Qc5HFyc3JycnJyciq6sRrFVO5xc3JxczPuZLYhm3FzcnJycnI5hzK+eM1xc3JycnJzcXNycizz3Boywj5zcnJycnIoD7haFRR6c3Fyc3JyF63MAZ1TM/5zcnJyci++xSqWE61zcnFzc3Fyc3FzcnJyOlldt7aicnNxc3FzcnJzcXInWjdKL1yLcnJycnNxJMGiqs3l1XJyc3FzcnJycnJzcRJLEiGY1e3ec3FzcXNycnJyc3FzcnJycibRCJoM73ZycnNxc3Eu0SQao+2+cnNycXNyMImvs5ZQc3FzcnJyc3EgtiNKWZ3LcnJzcXNychN61yGcpijec3FzcnJzcTeWfbt5gnFzcnJzcXMi2gxaqF86cnNxc3JycnIgA+dKlNGLc3FzcnJzcXNycnJycnNyMW8ytqDNcXJzcnJyciqRM1qr7Mpyc3Jxc3NxJQrPmpljBnJycnNxc3JycnJzcnFzcnNxc3JyK23KKiwjXXJzcnJycj5zCb+M9nJzcXNyci1KsHoyZPhzcnJyc3FzKlGeakH2GXJzcXNycnJzcXNycnJzcXNycnJzcXNycnJzcSn5Gxpibk5ycnJzcnJycnJzKgGaShT2W3NycnJycnMgt/5a+oAacnNxc3Jyc3FzLzkSGm1u3nNycnJychz3o2GeWVyec3FzcnNxKUpkGvxZvnNycnJyc3EtyoOabFfGcnJzcXNycnJzcXNycnNxcyPNmFppJnpyc3JycnJzKsxvamo5CXFyc3JycnNxIYWPav6nCXNxc3JycyOudBpXGL5xc3JzcXNycixYVEquertzcXNycnITIJgRn+B37nNzcXNxc3Il3O9quTEJc3JycnJzciT4QjoUe9xxdHFyc3JycnIitQA6GK/8c3FzcnJyc3Ilk6RKG8W7c3FzcnNxc3JycnNycnIk4KQqRPW9cnNxc3JycnNxc3JzcXNyIcEM2nH/MnNycnJzcnJycnNycnJzcXNycy3Jy1oJY0pxc3JycnM7E+aw/BlycnJzcXMrjlIauBrec3FzcnJyJwUOOpO/HHNycnNycnIhKzV6RVyoc3Nxc3FzLgO0GrDUvnFzcnNxc3Jyc3FzcnNxc3Jyc3Ermjc6+VyMc3JycnNyLTucmuVWNnNycnJzci640doRguJzcXNycnI9+N21FyJzcXNyc3FzcnM27Oa0IxlzcnJyc3JycnMim7k6qkRscnNxc3JyI3XrKsuhTXNxc3JycyGLDhoKTx5yc3JycnJzLi+1aoMUqXNycnNxczZRm7m+ZHNyc3FzcnImihr6F25QcnJyc3JycnNyHD9ApJRFv1tyc3Fzc3FzcibAlZr89qZzc3FzcnM91w60OPFzcnNxc3JzcSFhepqj+FZzcXNzcXNycnNycnNxc3MuLSfKeT2Dc3F0cXNycnJzM0Iev83hcnJzcnNxc3Nxc3Jyc3JyKh+CaqQX2XNyc3FzcnMheTiKcXx3c3JzcXNycykZaDoieXxyc3JycnMgW4aaZFeWc3JzcnJyKPlwGtFo/nJzcXNzcnEzhcu+ijRzcXNyc3FzICjwKkCA/XNzcXNyc3EixEwa9bs+cnJzcnJzcnJyc3JzcXNyJK7wKhgQ/XNxc3Jyc3Jyc3F0cSZ5tSpLZK1ycnNycnMgofka1+Buc3JycnNycyWYdWoteKlyc3Fzc3EtFVwaQLo+cnJzcnJzciZmzzrdkwxxdHFzcnIhzROqPi7FcnJzcnNxNp1SsXKtc3JzcnJycyacdMrSSLN0cXNycnM7exewlOhzcnJzcXRxc3Jyc3IUAArBkMEGPnFzc3FzcnNyMvGJvB52cnNxc3NyJR7hOgIh7HJzcnJzcnIXwvshk24E3nJyc3Jzci1pnBpLZj5ycnJzcnIkQhMaTd7OcnJzcnJzGVitAZO4Uv5ycnNyc3JyK478ikAgN3Jyc3Jyc3Jyc3JzcXNzcnJyKK0WWisumnFzc3Fzc3Fzc3F0cR7u2QGbEib+cnNzcXNyMSeZvuhmcXNzcXRxLnH7ah/gSXJzcXRxcysqtdq6ZKJyc3Jyc3JyI/vi+gBR0HNycnJzc3EnKp46sWYcc3NycnJzKI6qSmwVW3Jyc3JzcigNwdqsM+JzcnNxdHFzJxiKmmiHVnFzc3JycnNyKHntKqthLXNxdHFzcnNyKKOb+jXWQHNzcnJzchUAD3GYcQGOcnNyc3JycyDQvUoY9Ctyc3Jyc3I8op63bWFzcnJzcnM0c56+nGFzc3Jyc3JyLD0yepM82HNzcXNzcieaFEobXrtycnNyc3JyG0N+cZI+gY5zcnNycnNyJQx5untIZHJyc3JzcixxHTpc7ixzcXRxc3NyJn9qWo4JWnJzcnNxdCFIXRoOei5yc3JzcnITucZRlac5rnFzcnNycz+Dcrh8jXJzcnNycnMnV7Caw5T2c3JzcnJzKZHKel7jWHJzcnJzc3Ej4O86JvEMcnJzcnNyJSPfmufSBnJydHFzcjVDzr/MMXJyc3NycnMWVXwBl7uD/nRxc3NycnNyKjvdmnZSJnJzc3JycykG0zryosxyc3JzcnIyMPS43wtzcnNycnNyNtDpuT8Wc3Jyc3JycyqTuBo4xH5zcnNyc3IQXBlhmhXmnnJzcnNyc3Ii8vjqr9BxcnJzc3JycylVNSodrK1ycnNyc3JzKLpvSrlZC3NycnNzciTLA0o4T8tzcnNyc3IjAZVKdParcnNyc3JzcipHrJpllTZzcnJzc3JyI3iZWr52anNycnRxc3JzHf9xQZdBjr5ycnNzcnJzcnNzcXRycnNyPgn+tgcBc3Jyc3JzczrqfLYlg3NzcnNycnMijVSKcDq3cnJydHFzFG/NUpryMq10cXNzcnIV7dgDlSUn/HNycnNzcnNyKp8ymt8M1nJzcnNyc3Ivv/lqCwBpcnNzcnJzchOm8uGTSw0ec3Nyc3Jzcis9wmrSM9lyc3JzcnNzcnIQ5dphkJslnnJyc3Nycx+0hbGb/HpOcnJ0cXNzcyhOFtopLpJzcnNzcnJ0LNgXyg9+g3F0cnJzchRRXpGQULFuc3Jyc3NzFGfrIZzJFN50cXRxdHJydHF0JIsvmgJdBnJzc3JydCuMV1odOopyc3Nyc3JzJPF/mgvoBnRycnNzcnM77dy3IiNyc3Nyc3JzLcVeKmaqHXNzcnNzchntxqGVwzlecXRxdHJzHrBLMZOAxM5zcnNzcnNyL2Y8ejGsOHNzcnJ0cSkQRCoRDL10cXNzc3JyFvyZM55GZsxyc3NycnRyJYwlem89qHNyc3Nyc3Iv99pqJ4JZc3Jzc3Jzc3JzJhFF+m77oHJ0cXRycy9+2vooIlB0cnJzc3MWx4OBlsl8fnJydHJyc3MY8AShlLAMXnRyc3JzcyAER/r/y4Byc3J0cnJ0IWRaGuu6XnNyc3Nyc3NzcnJ0ciYfhnp2F5hzc3JzcnNzL0KvGm3VDnNyc3Nyc3NyG4BKUpzRxa1yc3Jzc3NyLuUp2k+tYnJyc3NzcnNzGBTcU5VfI6xzcnNzcnQpYpqqhOZVc3NzcnNzciCAGIoBD3dyc3NzcnNzGNpuwZMHkT5yc3J0cnIQLu5BmjMRvnNzc3Jzc3ImITAqAPz9dHJzcnNzJMnIestjeHNydHJzcnNzLvitKmN1LXNyc3NydHId+IhxmIh3jnJzcnRycnRyJRm4SqN0e3Ryc3NycytXb7rmmQRyc3Nyc3NzFTOYAZ7dZ/5yc3NzcnNzci0edloUKJpzc3J0cnJ0HVUsEZrL0+5yc3NzcnMhPNtKIkJLc3Nyc3NyJpMiil/N13J0cnNydCD7gzqkR8xyc3NydHIgDtlqJyJpcnNzc3J0ciyaN2o9XIlzcnNzc3Nyc3MlBV/qT7oBdHJzc3NycxV/Q5GcIrxudHJzc3J0IBct2n2dInNzcnNzc3J0F1UdkZRc4m5zc3NzcnNzLAD0WhUBunJzc3NzcnMRcROSmDH8bXJ0cnNzcnRyEakOw5xK8TxzcnRyc3NzL1VAWp+r+nJ0cnRyc3IfWL4xn+hBznJ0cnN0cnJ0HIkkcZj3245zcnRyc3Nzc3MQ5JUBkzxq/nJzc3NzcnRycy+v9ir3AJ1zc3J0cnRyJ9gQShd++3J0cnRyc3NzHR3fkZWUIG5ydHJzc3NzGYp41p2MhylzcnRyc3NzGWlg8pepnw1zc3NzcnQcHoVhm1N6nnRydHJ0cnN0NfWIuRp3c3NydHNydBXkfgKSTYH9c3Nzc3J0If+3ehkEiHNydHNydByFZLmQlKtGc3NydHNzI6NrKgnJTXNzc3Ryc3Mhr+waOAE+dHJ0cnRyHCitNJdMUstzc3N0cnMUThi3ldnnSHRzc3NzcxWlOQSdnsb7c3N0c3J0F3zNoZNVMl5ydHNzc3RyH0ARtZW1/kpzc3N0cnQQcmxBlf6TvnJ0c3NzdHIUajDhnZfPHnRydHN0ciwvDhq/Dx5ydHN0cnN0c3NzdCRFLDogvTxydHJ0c3RydHNzHewHIZFU+N5zc3RydHMgMv26+eAkc3N0c3NzHuDKkZvARW5zc3NzdHNzc3QdMk/Bk7+wPnRydHJ0dHIt83oqc8hdc3N0cnRzcx6yLVGbvtKucnRzc3RzchA4E/GZ6ewOcnRzc3N0GDgospC61010c3N0c3NzEsETFJmS/Ot0cnR0cnRzc3QVSfN3kr4MiHN0c3NzdHMdYlAyn++vzXVydHRydCy8Qir2O91zdHRydHMgxbfKwbSDdHNzdHNzdHNzEsqOk5QpcWxzdHN0c3MczzdjkOPInHR0cnR0c3MfseeZl5goZnN0c3RzdHMRDW+1mDmQSnRzdHRydRswU0ORU7y8dXJ0dHN0cxCMOzecW8TIc3R0c3RzEe6g8ZFDXw50c3RzdHRzLgmB2s134nVzc3RzdTkk2bjrJnRzc3R0c3QSDi3PnTPiMHVydXN0c3UbM5iEksF3e3N0dHRzdHRzdHQSgtVxnh8qjnVzdHRzdC17blovSRp0c3R0c3R0E3tVgplXqn1zc3VzdHQhO9a66VKUdXRzc3VzdHQYQMMnmpdM2HRzdHN1cxxGunyUh1WDdXN0dHRzdXMX90+YkqHAZ3N1dHRzdBtpUQKY2K79dHR0dHN1F11FkZN0um51c3R0dHQZZkUEmR66+3VzdXN1cxTtM32fIdyCc3VzdXR0c3UsW8LKaFPTdXN1c3V0GIY9JZBfwtp0dHR0dHVzdRqQMDKU4d/NdHR0dHR0dSYNvlrGNBp1c3VzdXQkH4qKCRdXdHR1c3VzH0fXqp+0OFV0dXRzdXVzGex8Z5iLg5hzdXVzdXQq1TQ6pqy8dHR0dXN1G0BwU5CDn6x1dHR0dXMZAfAEnYMf+3VzdnN0dRmgf8GfYZA+dHR1dHR1A=</binary>
              </binaryDataArray>
              <binaryDataArray encodedLength="260076">
                <cvParam cvRef="MS" accession="MS:1000523" value="" name="64-bit float" />
                <cvParam cvRef="MS" accession="MS:1002314" value="" name="MS-Numpress short logged float compression" />
                <cvParam cvRef="MS" accession="MS:1000515" value="" name="intensity array" unitAccession="MS:1000131" unitName="number of counts" unitCvRef="MS" />
                <binary>QLxYAAAAAAAAAGQYBSBKIjYgsxlgDgAAAADgFtEe6yAyIEAeDRYaCAAAAAC+CuMYOB/KINMdYRMAAAAAqArkKhdGSFWkWcBUQ0fXL+UUnwQAAAAAnQ+3IZUofSndJEkbWg0AAAAAOgmZGUEgZCKzHo8VrwkAAAAAkgCWGnMe/R7dHawahRU3DxkHAAAAAGAHYSIPJ/coCSYPHWoXWxDvBgAAAABvBLAg9CesK9crliZOGW0BAAAAAJ4bySDqILMefhqrFDkNGAMAAAAArRA/HA4gGCL0IFkbaw4AAAAA2AsfG/0ivCNEH00WVwcAAAAAsBwOK6ku9CpAH64UHw3IAgAAAAAEEXMd5B7LHQ4coxEAAAAA5A67HAYhzB//GfwTHBCeC0cGAAAAAIMR3h4gISEgZx0LF4cLAAAAALAGcxc3IscizhvmElEMuwMAAAAAbQcZHjIi9CJoHyAXewcAAAAALgV2GtkhTCJjHZgUvAUAAAAAnQW7G1YgRSLsIW4e9xeAEzIOqwcAAAAALwb/HQEisCJXH8oV1wkAAAAAjAW5GpckNifoImIZrBQGD/UHAAAAAAMGQRu7JRspNibWHR4TrQEAAAAAUwJBGZkfJSF8HiwZRhA6AwAAAABvAS4Uwh2/IGggFx0fF40PMAUAAAAA5wFuGxUhNCPcH3MV+wgAAAAAnx1mJKIneyUSG+0QywIAAAAAbBg+IpwkZSGcGMQRQQvKAgAAAAAnI2BKa1u3XNtP+jueIUMRKgYAAAAACBTFHEgfJh9bHB0W6QwAAAAA9hKWHTYiHyM1IXAd9xU8CgAAAADxFEsebSHKIAMbowsAAAAAXg7UJ9YwNCy5GhcOWQMAAAAAHg+FHXkgyR8cGuoRsQu2AwAAAAALEvogdyOtIj0d1BQlDAAAAAAKEXAfXyH9IGAdiRIAAAAAlBKnISQlpCTKIg4WAAAAAGALZx8HK9orzyRAGVoIAAAAAEYP5h8TJ9MojiUzHcYOAAAAAA4OpR5sJVsmHSOyGtoJAAAAAFAOQh8GIyYi2RyIFEwKAAAAAFwFhhvLJLwm5SHkF2IR7ggAAAAATgUwHDAhsyNLIwkeAAAAADAEfBlvI1UnaivOKCsnFiJVGhAOAAAAAFID4RfkHjMh0R8bGtsNAAAAAO0DARraIk0n/CTeG78UNgsAAAAAzAKRF/Ee8h8CH/QcYQkAAAAANQMqHCohEiOqH8gVVQsAAAAApwNoHHAjZCTmH9AWnBCoCAAAAADKBj4fzSYfKcomjx8YEQAAAAAxAtAboSD/ISwfUBdzEGEHAAAAAHsXth+PI00j7hx9EAAAAACrE2AfrCOPIkAd5w4AAAAAWhlfIh8kQyGMGu0OAAAAAKsXECB4I1cimRusDwAAAABEEPUerCXsJxooZScFJX0ekRVECwAAAAA9DIIa5yGnIsEcFhPRBgAAAADpGqomEiq6KngnCBoAAAAAxBAQH7Ek2ySLINYQAAAAAPQVKCViKXUo8yN8Gw4OAAAAACUPOR2nIwskjh6tEgAAAAAWEvUeSSL7IIAa4hG/CAAAAADBFm8jkyZNJsIgpxZsBwAAAABCDuw5olgpZlJm+lklQBYdAAAAAB4CnBPSJeEnWiBgFcgJAAAAAIsImxgfII8hSxypEL8BAAAAAC0I2xgjIaghdh4KGKULAAAAAMoGsBYZIS8j3BzmEVsHAAAAAIESRCXLKLkn9yLoGO4AAAAAABkKLR1aKLophiXMHGcBAAAAANYOgyC6Ig8jXCFXGAAAAADtEUskTSheKLsl3RsAAAAAcwXQHCohuSLTIecdPQ8AAAAAZglZIucshy5cKOMatgcAAAAAgAbFG+0oLi0TKckbAAAAAIgE7xnxIBkjECDrFlECAAAAAIQG0R+uJFAk0SG4HAAAAAC0DvcqLjdZNm8qmBUAAAAA7gWNHZ4hiCIxIZocJQ4AAAAA7Qq2JaMotShtJCAZAAAAAJwHoh9aLtk1ETXsKj4VAAAAAMYNxyugNoo1wSl7FAAAAAByCBAgqSj1KhYpIyEAAAAA+wv+KE43szmTMU0eAAAAAB0RjStkMJk0uS+yHfcGAAAAAKYOYyiEL1Mu8CcpHQAAAACFDmsnDCsfLDUpoR4AAAAAHQiUH2Ir5SxsJrEZAAAAAOoMLS/PQVJLrkl1PAQlAAAAANwC5xO9IOQlbCNVGHkLAAAAABIFDRnoKLEssiXPFCEAAAAAAEcEChm2I/4nlSYbIOgT2wUAAAAAdAbIHhclXCnJKqMofSJKF7wJAAAAACgERxiaJgMwcDHMKYcZVwsAAAAAuweoIOEx0z33QJlApjhSMgApYSDzKYY02zqJPHA/EUKdQppGekTzOmI8JT/oQGNBkkBCNHkaxAsAAAAAxQJpE2Ih9yT7Ir0fqxsbDQAAAACLAAsSmytoNcEyTSMAAAAAeRg9IwwmyiInG6YMAAAAAM8ZbSM9JQok1x8hDQAAAADIFuYfdiQIJW8gnRQyCAAAAAASAAoa3CoyMicxaShpFnAFAAAAAAUV5CJ8KHcmgB2eCAAAAACrARAm/SuuLFknPhtXBgAAAAAPAoEh/yrCLfspdyCxBwAAAACzBMYkFzFEN543ZTHNIwAAAAAQH7sj0ySTJKkhqBmDCgAAAADWAFwZtSk4Mp8ycyp/FwIFAAAAAJIAyB99KLgrHyjOHB4HAACmFRMgZCOhIQYdPQsAAAAAQwAXEgQrfDHULUsikwgAAAAA1QVjKNE1cjldNDInzAcAAAAAPgC9CDgtBzxYPbcz9B4AAAAAdQGZIH4wlzbmM70pYhorCgAAAAB/AgQihilJMGMvdyXgDwAAAACMAtwiIS7fMbgqShp4BQAAAAAdFzwnWS7iLdAiYQ0AAAAAoRDfHPshcCBxGDoJAAAAAOYW9iU5LxoxXCgnEgAAAABHGAQkKyfpImQYpQkAAAAAKxtFKM0vIzBoJoIQAAAAADsN9TGIQO9CjjyzLXsPLQEAAAAAlhkbJkQrUicuGLIHAAAAAPwdkCqxLFgmoRdXBAAAAACgGboq3DAkLZQgKQYAAAAAhBcuJ9o9aUqVTY9InTuuJVAHAAAAAMEcIyrCNEw5czQ/Ia4fQS0qMkAwgSp/BgAAAADoFGEjVjXoRbFOU03yRJ81LB6GBAAAAAAfDREljizlJ8AZ5wcAAAAAQR80Lh8yWitHFWcCAAAAACEMZiizM802lzPcJAAGAAAAAJgi1kv6X91oP2afVhA76RmSAQAAAAC8HZIrTjMbNDsuSCEuBAAAAADwEcspTjT0M1MqJhgPBwAAAAA6E3EqtTdOOi4yjh30CAAAAAA5Gr4umTxlQS88diqWDwAAAAAPIxQwZzYmNZwqrRBAAwAAAACZFUEiaCZmIkUXhwMAAAAAKB5ELfk08DUdLxkepggAAAAAVCViMSE5KjtoN6MwfSmKDwAAAAAyFCoqcDCnKwodKQkAAAAA7A1VLU89g0JNPqEuNg59AgAAAACJAzgeLyw/LWYkQw4AAAAA7xRrIksotDAdNCAwYSa5Igsj9h5lDAAAAACWFN8mjTYMP6U+bjUSJdwLAAAAAJATWyQkKm0mHx3/CQAAAABkG+ElTijfJgchMQ0AAAAA3R+AKp0yuECYTQBVgFdKVVZNoj/hL7Am+g4AAAAARhlESINet2XdYHdPszAbDAAAAABcEI4nRDSKNDgnqwwAAAAA1Bs2M78+HULePwo57SdkCgAAAADDA5of3Dj0Q8JCizQWFgAAAAAuFI81f0rcUxFS/0JOI7YFAAAAABAbJSxpMpQu+R70CAAAAAArF/IrwjRrMuQkswsAAAAA9RHFJVcxhTTZLTYajAUAAAAAmRaoJSErwSnaIUcNAAAAAD0ZoCjmR3JtX4VnkE2QSYUHbM88KggAAAAA+yArUXFrMHbhdLtmZkt5HQAAAACUHLwr7jGRL9olxQsAAAAAax4eLZQ3rDuXNhglogoAAAAArRs2MNk2TjJvIMYHAAAAAGUaOyh+Lf4sYSi7DwAAAAAbHtcyM0H4Sk5MNUJPLDUNAAAAAPwc8SduKywqpCKcCwAAAAAPIHY5g0WVR8tA6y9BHFMHAAAAAGQmoTTfN0oxbiI4CQAAAACIH9wvfzdTOHYy1ybqDAAAAADCD0gnajGML3Uj7QoAAAAAlSKHOIRAVj5oMTgSAAAAAJQXVCr5NAA1kSasCgAAAADYDMckCi9cLB4ecAgAAAAAJxN7Hokj2yOZHtQKAAAAAP8U7yc/MnIydianDAAAAABMGKsvtED9RWhA3i/aDgAAAADNAqogYzGdNN4sVRwMBwAAAABqCOklIzJYMpQnFA0AAAAAxhxILJ8wbivEHmgJAAAAAD8baDcoQ5pCnz19PyBDJUKQODYjpAkAAAAA6CJrMko3+jFKIooJAAAAAJUZFTIFP3BELUTXPGUoVgoAAAAAGh2NLcA1vjbyLicb9AUAAAAArhdEKQ8v8ilAG78HAAAAAGAWKSG0JEIkJiBXCgAAAABpCQYqHD4URiVD8DOnFcABAAAAANAQBR8YJSQkNxwlCQAAAAATGCckbSpALToqgxu+BgAAAAB8EAoopzcjPeY3oCZUCwAAAAA8HPMwwDnSNhcmqQsAAAAAfiBRPLZGu0QaOJQhggcAAAAAXhuLMA4/M0QcPsooJgoAAAAA+x1UL9M4zDgULIYOAAAAAAIUaTaARBlFVjqhJSMJAAAAAAohfjo/RJVBezKIFsQCAAAAAP8KcB7OKTIsViXGDAAAAABnE0cnrDbPOTQwPhdZAwAAAADdF58j1yeBJfQipyV/LlAyBS2iG8EFAAAAAKYPICfVNUE8WDtLMnYdeAYAAAAANRrTLV8zyiz7GjQGAAAAAP4VqSwnNR0ymiefDAAAAABwGpQpWzCWLcUdJAcAAAAAURhBKNs1jTyIOcAovQsAAAAAEBF3IOcnASgqIYgKAAAAAHcetC5ZOb470DT1JGAKAAAAADwKEB+0KuopSxrBBQAAAAARHqc+70zUTj5H5DifJ40KAAAAAMEcDjOYOY0znCF0BwAAAACSIbE4P0D9OwQtkQ4AAAAA3RNsKp40sTgwOgc3JiswDAAAAABbFy8qrTZUOYAwZBciAwAAAACgGtElAipYKfUimwsAAAAAkx20Ks8yeToOP1VAsECxQHM/M0GrQlM/zDTaHqsGAAAAAMEdkCk5MUEz7CryD5oAAAAAAEAWeyhPNBU3NC+rG9ESAyZzNmlHQVFoVRpU7EwPPikvACb/CgAAAACtG/8t+zr9PWc2xDWlPalD50F3NzElEQoAAAAAYR6NNANEL0r2Rc0zJQ8AAAAAiR6ZJ80qAi5hM4w72UI6Rh9FYkBnOfUw6yhXDgAAAAAXBDkpWDyMQCw48yPTCAAAAAAkEVEdkiFHINwa+gcAAAAAsBlwOgZO0FSuT6c8ExogAgAAAABJFj8wrj++Q4g9ZC6wHKEWGSp5NSA2CS4ZH1cIAAAAAHkawSvyMdwtBh/oCAAAAAChGDUjHCYjJX4gRgkAAAAAIxEaIpEuRDRCMl8olRk1BgAAAADnDQYnhTcPPJY1iiN1CQAAAABOIEU5pUcnS0dECTREIAIHAAAAAJQamSy7NGIzXiYsCwAAAABdMbFI3lKxU2lL7TaDEAAAAABvFTkmsSz6KaMexQcAAAAAkBjZMw1CB0gkRWQ6dCeAHQIJAAAAAOAlez21RdVCXjVAG0UEAAAAAG0XdiDrIm0ioh2GCQAAAACZG3crXDHPLucioAkAAAAAChpkPN1JakrsP50rOAsAAAAA5R3oLYY5v0KJSbBMKksARaE7fzEkKPkJAAAAACcW7DDfQT1JUEemO04mYQkAAAAArBH/JqQ0aztQP6xA0D3sNrQqJg0iHJQua0CkRzpDgDhbPHJA1D9NM9UPAQAAAAAA5g/lKdk28TdgK6oLAAAAACoiFTXTRMRNW08qTPtFADsILHMNAAAAAEYg1DZ5PXk3viU+CgAAAABgEHojTi63L5UoCRp6BQAAAACEBO4kkzgbP0E6UyonDAAAAABKNx1f5YFclRqcppdRhhhisCYAAAAANxF+H5EkWiQbJG4k4SIwHusIAAAAAE8gGjZhP5k+oTRIII0HAAAAABUg0ClKMvc6ST+dPn072zfLMiwqZhxIBwAAAACKGbotCTyPQTI+GDFmFBgCAAAAAG4e9i3SMuxPJm8KgT2Gq3+sattCng4AAAAA5yGCL2o0cDK3KHwJAAAAABghATbQRYxPJlN8UblKcz4mL1kiPggAAAAALSTBS+lePGfTZLNV5DdNCwAAAAAQG+wwOj78QOw47SSgGk8mOS0YK08fvwcAAAAAZhasHg4h8iF0ISMdJQcAAAAAFxueOglFmEH7L2gO1wAAAAAAhRMlLAA0ty5BHiYGAAAAAHwTLCADJVwj7BuPBwAAAAB2FTopay/7LKMk6AgAAAAApg5yKKQwCy29IHQGAAAAAIsacTPWPHA5/ydbBgAAAAAmHlAo+Sw9KgMf+AUAAAAAlB/PM2s6+TM6HZUDAAAAAKUpHy/vL6QtXCVSBgAAAAC2H8I3wj82Oo4lAQYAAAAATyLuLNgxgTIyMf0uCS3sLWEuYCpLCgAAAAAZJsUspy52LkUqQgoAAAAAQCKbMP41PjEBJQcxmzeLMAgtQzbOOvY3miyvCgAAAAAaHr04aEG9PTIwEh3wBAAAAABYJbg6ekRMRDo7jir9BgAAAAAgGAYtxzhdO7gz6R61BQAAAAD2GtI0ajxYNN0SUgEAAAAA5hNuMY85ZjI9FiUCAAAAAO4X6jNZQiFHwEKRNdAgbgQAAAAAdBlyMLQ7ITwbMWUYKwMAAAAARCH+M4k8PDzvM74lnQUAAAAAVidQQBFGdkDeMuEKAAAAAE4h7zPaOlM4mS3UIo0IAAAAAMkkqTU0OaQxeiKIBgAAAAAuI2Ev2zKgLIsbbQQAAAAAhBlZKOAzMjjgM+knPQgAAAAAwwr2KAI5qzxGNYMjNgcAADYTiyltMeAteiEEBgAAAAC5IaIyPzhZMvseswUAAAAA7B0ILPIwci9MKaggoggAAAAA4xMJLO445jsQNV0ioAQAAAAALSS9OwBFaEK9MugJAAAAAN8h5DJbN+8tSxFkAQAAAABkDXslnC3eKLgYJQQAAAAAvRRnKmY3HjpKMzojSwUAAAAAKhh/K6s0OjQAKRIfESkpLtooIRbJAwAAAADZIEI6XUbAR9o+FCrSCAAAAADfJrc1j0DeQok/xzm7LjwUxgEAAAAAiCHpLRQ3BDkqL5EQMQEAAAAATBejKAAuICrUG8sEAAAAANUiBTtIRKVCLT9JN9ww9yuuJRYIAAAAAPMb3zDPRW5TTleZUNw9Dx4ZBAAAAADbER49+U1cUY9JIDVcEOIAAAAAAFoYlCTJKB0n5CDtBwAAAADFHyE05Tw+PCszYiHTBQAAAADJEZoqEzG9LOwiOQUAAAAAtRTmJ1U0lTc/MGIaJQQAAAAAegVpJwo3cTrYM5sltwkAAAAAaRWaLm05rDiiLAwTQgIAAAAAwxHAK9s3ATfJJ4EIAAAAAEIZtiF6JFIkACEbCAAAAACoHfE/xlIPWJNRkTwpD2IAAAAAAKQPvylONLMyryXxCQAAAAC4GPoqbjQCNI4ohicYQl1QglPuS6c5DSPsBAAAAACTHNE1r0KxREU8CCklCAAAAADuH1Qz+T7dPyM17R+SBQAAAAAUG3MjmiW8JLUgAQkAAAAAkR6JLlw2fjgZNQ0u8CT+BgAAAADBHpkr6jM3NcIs6xIdAgAAAADdI6srOy0JL5AwozHnMlcxOSrDHcQEAAAAAJ8ePDlwQ8ZBIDbuIz0GAAAAAKoY/ypQL6QoORtoBAAAAAC4JY02+j1rPP4xei+9MMQ0DjOCKGEJAAAAABwfTCqiLWAqXh9pBQAAAAAjIdMz1jpcN1Eo8wgAAAAAmBsQLD87qEW5SQ9GmTmKI5gGAAAAAGocPDSjQBVD5zuuKaUIAAAAAPwK8DoATjFSskpkOEQd+gIAAAAA+xjTNetC4Ub0QkM2SB5PBAAAAADnAnMmkjO5MuYlfAkAAAAAgyKoLUA+ZEviUwdY+FaUUKFGajxYNP4rQgYAAAAAfxadO0pM208rR1wsJwcAAE0jdzjEPo85ci25HlUDAAAAAEAXhC4eOBs4Zy8xHhsFAAAAAD8YmyezK3YmHRj8BAAAAAAUFukeViRXJeciCis2JgwmfyQCHzcGAAAAALAUiTNnR3lM50UTNcYfVQMAAAAA6BwHNRw/uDyiLH4GAAAAAE0Oaie7NVk7yzd4KIEIAAAAAMYYkS1sNRAxaR3KBQAAAAD0Is43kz37NZ8c0QMAAAAARSVkNAQ6mjo8Ox8/okGcPcwupw2+AAAAAADPGR8xfTfjLw4cUAQAAAAACxwpKqAu6iq3ISsGAAAAALASmSgBMesrMBf2AgAAAAB/HXct7jA1KdETwgIAAAAAigEZJik4VT0aNhwd1QMAAAAAVSqEOQBCmkHiOpguHSJnCAAAAACZHj4rsC/xMMMwsywtIQoFAAAAACUdbCsTMVgvyynwJUYIAAAAAIIidDE1PtpGkEpWScJDkzqdLc4dJAUAAAAAtSOONJ43KSxaCAAAAABxIUkxWDRRLpod9gQAAAAAwxV2IJkk9yNyHyAGAAAAAIQSuCeKLvIntBC7Bs4rVD0OQYQ4wiR+BAAAAAA5IYkw2zYHM3gsdCjFNQpANEVrRitDjjzSM08kKgdlHnEs1i+6Kjgh3QUAAAAA0yHvMl043Tv6OPg0gjCZJAMGAAAAAIQKgTY2SpxPW0uWQrM5wzpvQpZIx0SpNPEf8iyYOuFArj+GQAJBGUOmQBc8ozItKJ8FAAAAAO0geUmxW11ggVn6RfIfsAIAAAAAAxghP2JMpksFPHEKAAAAAO8kwi8PNHUuth2BJqszIDRNK0IgbwUAAAAA3wLwJcI58kKkRJtB6TybNn4sYh9eBQAAAAASG0QtXzGwKewYbQQAAAAAWiU1NcM5szdmMPAiiCirO+VHrktvSJZCLToHMDAq+iDIBQAAAAD2ILkwZTjJOCEw2Bq+AwAAAADkGPwpuDE1MGAkzgYAAAAARxkQNIFDjUVgO6cexgIAAAAAGxvgMrM8vDuKLzwXiwIAAAAApx2zMMZCdk0JUK1JhzfdDwAAAADaDooqgzwvQ5w+0i1mEqUBAAAAAGwU+SYHL4AtPyGYBwAAAABkEfcqiToWPmQ3iykNBQAAAAAGIO4mgiqVKh4rPi80MyI1RTQFMJ4qOibqBwAAAAC3H28xNzYSL6YXqQIAAAAAVSBYMCw4bTtRO9s3djK/L0cxgTOaNB00XjFzNrI59zLwLSIgjgUAAAAAzx7RKdA0MTlnNmYuVSTDBQAAAACuHAAy8DQSLbUe9gIAAAAAkRGSL/g+GkiYTcxS+1WAV2tVNE2pO2Ig/AMAAAAAFSo1OvVCiUNkOlskqwcAAAAAEyXgNxE+ijeRIAYGjiKNKr8xmTVDMnsv3DHMMsMwwTLNQ7xRzVfGVlRPEUAWJ0gnnTDvLVge2gUAAAAAORClI3EtHi1ZIEgFAAAAACMSmSJJK5oorxMQAgAAAAALJjA1yzt4ORssDwUAAAAAnCXgNgQ4BC6fHkwEAAAAAEYVKShWLiorLR7rBAAAAAAKIS40/Tf+LYkSLgEAAAAA9CbFN6JBm0VORGA80ynLBgAAAABSDqgv3jiDNJwiZAMAAAAA6RtnOeNGQUndQaUvfA7gAAAAAADUDGUrcFKEYFlgrFJSMnIGAAAAAFMUTj7iUU9YcFPjQeQg0QIAAAAAKyJ7LvIz9y8rIN0CAAAAAGgGIzP4QwpGWz2WKiAFAAAAAI4ipjbMPJk3VieNBAAAAADjG/4rjjUnOoo6PzXDLS8quyY5B+4fwS2TMCUr5B5/BgAAAAA4J3Y7W0FjOzcobAYAAAAA+iYDOR0+gTo0LtAQWgEAAAAATgabKfw4DTsGMnkcBgQAAAAA7iY/RZBQRU/AQqssXBKyAQAAAABLHyYsKEMQS75GA0xBY1J0/330gRqBYnuhb1hc+UnWSflCay7IK5g1WCsdCQgrfzZ9Mm0osgQAAAAABQ8uI2AxjjWPL8whJwcAAAAA1Bt/LsM2EjXBKioFAAAAAMweGSzJMY4tOh82BAAAAACeJCAyXDT6KxMZwwIAAAAARyVoS+pckl/MVGs7ihMRAQAAAAC/JdU6ekIZPxYwPBQTAgAAAADABCIi3C53Ltsi4wMAAAAAUxYpOElMjlJtTcA8OiCRAwAAAABxIOEx7jmBO5E36i3MIPoCAAAAAOAYESpgNZ433y9sHYgDAAAAACMdWUB6U6RaSlRYOngIAAAAAOwcOCv/Nqs8mjrsLqQY7QEAAAAAABpdK1Y0UzRGKL8HAAAAAKAogzh0O3cz4R7WAwAAAABQGc48lUqETFVE/S7kBAAAAACAKH00nEGZSThOglRAWohb+FjoVjdXb1aFUlFLWECWMQ8ksgMAAAog/zsPTuJSz0u6OT4l7QQAAAAABBchMZ04UDVNKWEEAAAAAAEYBC4TOoc6NS53CUsAvwzCKdJAnUrqSAg7Ohj8AQAAAAAuGcwytT7nQDZB/0QOR/NEUTeNHm0EAAAAAIgEBCFzLmAvSSdQLNMzzDcnLxwTNAETFGws4T4qSExHZTofGqQBAAAAAHQfwTJjOLUwkhM5AQAAAADdIFguezE/K+Md8AMAAAAAagctKmc7UEQ7RlBD9TrkLasHAAAAAAMoyjnvQ6JFbz+pLpgFAQDLIXI3Wj+DOwArsQYAAAAADyYIPYxFV0NZNsQZggIAAAAAEh8NSnNbD19RVlY+NggAAAAAwSd/LdEvWC2UJ5QDAAAAAAApSDJ+NRc6Dz1xO8Y24SVVBQAAAABqDvAxaUcAUnFTr0zvPaUoTAYAAAAAwBSoIS4nVya8IJggpTqGRPNBSTN4E/0AAAAAAFshdTXAPylB7Dp3LZ8ZwwEAAAAA3y54RzVQl01VQLYj3gIAAAAAzBjRLyRAskXIP2gsDwcAAAAAJyB3LWAxzy5HKcoiLQYAAAAAzwNKKDY6Ej79NBkaeAIAAAAAniaUNV89ljvELkcS6QAAAAAA8yTnL3UyuSzSIFUFAAAAALop2zsGP7Y2ciWNAwAAAAB4EK4uiTfOMhEkCwMAAAAA3CQ6NQ0/6j6ONbA0S0wnXQJhLlmFRH4fAQMAAAAAPiYBOHlHzE5vTUZDPC7ZH4ECAAAAAPcQtiq+Nfo0kDTdKloqxCSdFxIEAAAAAM8bBDvaS6tQEUrQNMYLxi3gOv84xDDWLuI3qTf1LCcUQQEAAAAA4yBvNp0/ej/zNuom5xQAAgAAAAA3H6UryzBoLRAqRStgMLIqVxYSAwAAAAC9ET4xWz7QPdov2ROWAQAAxRH7KzU3dDeVLtMlFgUAAAAAehugK3YvWSnFGV8DAAAAAJIeID4tSYtJLUmxSElKZEMiMxYXPgEAAAAAGBYzLv43xTR1I80CAAAAAMUmMUlPZzl4sn6vfCpy9F4ZO1UHAAAAALEOoSxRO9k8jzaOJ+ASYgIAAAAAdSHBKrEtGC0PKvUk3gUAAAAAoyFKLKouFyseI5kEAAAAAAsXiy+7N8U1Cy4PIX8CAAAAAHkfsC7GNF0zDiroGCcDAAAAAFUj1yseNS87xD6sQIE+CjdHKswDAAAAAJ0dQizfMTYtyRwoAgAAAABWCHAuTkSvTWpN6kLQKV0IAAAAAE4sh0ktVlVWjEq7LkQEAAAAAOoiNzRlOYIzkh90AwAAAAATH71JUWNlaxJnEFhSQvEuBx3GAQAAAAC+FCYq1TG6K5sYRQIAAAAABCGZSbhb3GALW+1JbiHuAQAAAAD1IA0zLzeNMIItdzjPPkE9azGTEvwerjKBQElJ6Uv2SSFF3jwlM3cr9wMAAAAAJyvmPcFCnTzrKiUEAAAAAL4jzy6NM4gxFygRAwAAAAD1JpA+hEQMPx8xbSFMAgAAAACNHUAyjziuMyok4QUAAAAAhR2YIwEmcCXSIG8EAAAAAJId7SwiNDUxdiJaBAAAAAB7J3g9JkOzPGwqYgcAAAAAixPNKfU7sUWKR5tCrjhtNrZMRGGmathr82QoVIU3OiPkAgAAAAAnHTgt8Tl8P5I92TLeHhMCAAAAABMaESkKMo8wPDEnR1RUv1UeS7cwxx0TAwAAAADJGNArajKqLm4hnwMAAAAA4BSiL4lAjERtO/0l8gLfDSkzCENfRUw7xyMqBAAAAADuJ6I8H0ipThVSf1KpTyFKTULVNW0bygEAAAAAEiHmMTA51zXSJBQFAAAAAHUUXTIwPfs8CjdINMQv2zRCOtdBPD9LMT8bmAIAAAAAhCBDK9wxNjNeLSEjfQQAAAAABwvVKPA4rT8lPu4ziR/SAwAAAADVGh8isCYXJ2sf5wEAAAAA2RysJWIpoCq1KpcpkyUTHJADAAAAAEgHACvzNac1Hi4dI9oEAAAAAHIfAjYnP8I99jL5G4QCAAAAAGEOnSkUN9c60DZxKzkZKwIAAAAAXhWkKLgtRih8GOoCAAAAAPoaWDEaNZEuCCc6AwAAAADUItE0hTsXO+00/Co8BgAAAAALJ/42A0AjQXg5ZCnVAgAAAACuIT0xxDXRLv4YwQIAAAAApCGvNZw6FzNxHU4DAAAAAOwc/iuzQMlOslUiVVFMOzvpKsYmjwYAAAAAwCT+LGgvfCslHD0DAAAAAJgkdTdWOwk21SesBAAAAABSIn45/j8uOW0gbAMAAAAA7hV5JtkygDe1NJ0p2BPsAQAAAABMGZQyQD5SQL85lSn7EtEBAAAAAKocczHWQ/xNMVEhTuJEOTVjHawCAAAAAI4YKz93UE1UO0wONc4HAAAAALYQDTQUO8wwRQ+dAAAAAAAuG20raTTJM7gnNAYAAAAAmBkbLB8yyiwWGkkCAAAAAPURqC13O5o/MDr+MWs5/zpaOVcoLwYAANER8SzqNHQvbBurAgAAAABvBTwyg0JpQ9Q3kh1eAQAAAACzEAMroDoAP109H0BVTspam116VqZDlx71AgAAAAC9F1k7CU4uVJ1OuzoEDwAAAAARI6lBzU1mTL49tR0VAwAAAADSIjQtWDLmMOEq5SSxBQAA9w6mJ6w4LTv6L70UOAIAAAAAoQ7BLdk46jaHK3YDAAAAANcvs0inV/9ZMlHjPAAIAAAAAD4iTjTpRNtS2FjKVFtFbinoAwAAAABtJSQzIDf6PX1DQUFnPeY8NTlFO2E78zdlLv0iUgIAAAAANxdHORhLZlERUN1K1TuiJ7kCAAAAAH4TtkurbZZ81H8seRVsCV8VUlFAkSaPAwAAAAAgEY8v7kFKSb1H9USjQFI4czfXOI5FFEvETclNKkzISbxJXEeNQEI2HS1+JZgCAAAAAP0a0jlMSilR21IqTcc9fiAWAwAAAADxHekr0TMnNghAbEhgTEtFlDYHMw0tshyOAgAAAABSHp8rQUHoUZtaqlwSWIVNF0MaP8s2nye1K4U/DUnFSG8+kyUPBMcq/kTtVGFZXlJgPGAlzkdgWstfpVlnRv8fFSTnP8lQX1bdUPo9HBZXAQAAAAByGfUrN0EnU8hc2FwnUZI07BajAQAAAACcGsUoMTHoMD8n1AQAAAAAUB2hLLkzrjADI+gDAAA5F4sxCkA0REY91CXfAQAAAAA1FCYs5zs4R89Flj6vNEIzNjBDKJ4lxTBfNm81kTQANDUvMyjWKGgu9TEXMM85n0BRRRRAgzNJJW4FAAAAALoXih9MIt4huyCAHcEDAAAAAI0K3i+tRL5LkEYiNPQY7wAAAAAADg7LI8ot1SwHH1UDAAAAAJIhLyxOLvYsiyqyBQAAAABfGh8sjTccP4VCU0JuP+46qzVMLUYeZQMAAAAAwxbdKMIyKTM2KF0IAAAAAHArVkAYRrZA5C9IEO4AAAAAAM4k4jVJODsvVx4DAwAAAAA1B5gyYUG1QQo1dhaHAQAAAAB9GV4s+To0QvFES0LqOUoy0B+dAAAAAAA9Fqgiyyv3LWctaC9NN2lAckIHPVQvsxyWAgAAAABWJlk3Xj5FQ1FC1D3iK5Ad5gIAAAAAMDJPVeNkC2mHYapLrydbAwAAAAAqHco/PVF7VgZQKjvqHCMDAAAAAHUb3y7kNgo1IyjrAVQzClTZYytm0FxGRkMsNgIAAAAAUR0XNyE/ojl4JdQDAAAWKZcyTTjTO183RirpAgAAAADuD5hGcGNAcBpxrGUdSRkKAAAAAJgb6i5vOno7hTGbGtICAAAAAG8of0DtSHJFdDWnGvAAAAAAADUhpT0YSLhEKjMgENoAAAAAANsftikjNKs2AC9DGHICAAAAAL0WDT5BTJlNn0PFNBEosAUAAAAABBp7KF82VkMuTGdOR0eIOP0eIwEAAAAA2yY8McozNDDmKM0AAAAAABQYJCypOsk+WjYuHPEAAAAAAJIiyC/9NJoy1yndBAAAAACSHSEsGjr1Pwo/TD+rQ5RELz9+NrUxci9kLrMwTjJgLZ8fuwMAAAAA+heXIJAn1jMLOZo0HCmUEMgAAAAAALojrS3IM18zWTqNQotFgjuyMNQe8wAAAAAA0ylKTSVeEmL/WdJD5BztAAAAAABPIGEvajYwMegcAAAAAE4Ohyi5MGouZyFiBAAAAACkHLwm5ytTLUMsLip4KTQu/DR3OBU4CDaFNXo3nDm5OQM3zTLAMDgxkC8HM1M48zkHPr07gDMSJpUDAAAAAGEo/DdQN2EnMgQAAAAA0CCjLDgvBitdIlMEAAAAAEAjzCdHK/sttS7gLhE0V0IrSMVE+jq2Naw24jW5M+Ywhy0TKaYjqQQAAAAAaQ+vPQVRXVaST6Q7vCiyAQAAAAAWE4EtDDjsNk4qNRFPAAAAAAANI1wn8ilNLMIsOCrYJ6EnmyUbBQAAAACKJEon+yg9KpInVSEiBAAAAADTD74vzTshOfYkOQEAAAAAIjACQmpG6D/7LF0FAAAAACQkdDP/RndRMlEaSSM6NzC5LywveTNHOJw6nDwnPlI8UzjIN044ojSZLqouojIoMtYp7hwtAwAAAACHDyU1T0c3TtdK2z1CKEoCAAAAANwpoEFbTeJNJEO8KQAAAADtCKsmtDFgL34fgQMAAAAAFh54L2ZIoVnbZbVn8l/5SfgPBQAAAAQlr0akWH9gCV7HUnI+3TqSQOJBETz3KwAAAAAEHPst2DFFK+sz0VOvYr1k/1oHQ30XAAAAAOwhYStZLkMpiC5UNwsyhCGmJyIu7Sq3H44AAAAAAPkCMiUfOpk/SjkiKwAAAADRHvEwJjZxMF8jGQEAAAAA0AAuEqMzM0dJT7FPuEzKRXk2uyAAAAAANQI6IIMukTbyNEMlAAAAAFsosTaTN8At4BiOAAAAAAA5AGEbcjCXPa1Ayjj8IgAAAACIJz06lDzGM8Mf2AAAAAAACB56MeM4vjYmKp8ROwAAAAAAJwHJF8c0IjwHNWIfAAAAAHYATBdEMrY5iTWQKs8eAAAAABUAvgrIK+w6Pz1wNDMhAAAAAN4UYjW+Q15G8j1BKGMOdyHHKv4z3TewPqU/3TUuIAAAAAD4AB8hyysQOs459ycAAAAApwC4DxYzm0M8SH0+RhYAAAAAVgFEGks7JUpTTSJG7TEJBAAAAADBG3U00zqYM1EiBQEAAAAAmB0mJn8pjyf7Hw0CAAAAABYD5yoWT1FhIWgDZSBXHjvUFQAAAABnAyImJzDZM2gwxCUAAAAAIAFgFikxk0bcT21Pq0SIKAAAAAC0HMAqeTMjOA84DzLYKYkiJgMAAAAA9An8Kmk0ci+zGxgXUUBYS2lIFTkXFgAAAADpAMAkAT0gSMBIFz9VKSAKAAAAAAgAZBjqNX9DUkfGQk01thsCAAAAAAAuAd4n4i39L98snSIAAAAAvwJJJTAztDsePMI1RSyEH74CAAAAAHYDDTRJSDhR906NQYkkAAAAALkAph7fL+4zDCveCwAAAADSAZwaRTM2O8w2qSIAAAAAOxryNg9IaE4oS4s9TSOYAgAAAAAmANIimD5ZTDhU9lvmYRpiOlo/UYdN60lMQ1I+JUO0PbIuQiUAAAAA3gDoIfU8GUpdTIBCFiMAAAAAEAGTIe0vSjSYLtscAAAAAFgAWBdQLEk8HUB7N9EeAAAAAP4baizcNPMyuSRzAgAAAABLAEwOxjCLPI06sCrPCgAAAACLFvA2P0NJQhc1Qht0AAAAAAADAE0ClSxNRYFPEk23O/MIAAAAAJoCaiEfNo9LyFXtVstT61IEVA5VzFV7U6tPwU/kT5BM3kTIM8sPASSLLyU+R0JXQZA6qyIAAAAA2wxrKIUzXDQIK0YTEQFZEhklhzDKMuUppg61AAAAAACsJc4pJS7RL20utijXHysAAADMAPQknDuCVbtiGGX1WxdEFw4AAAAAcQFjKVEzODNNKpwPAAAAAIcFxS+dOhs5UjPuLckqAAAAADYAgBvQNclDF0aMQJozxScAAAAABAGRKJszAjegMf8etQHCNABHc0usRHEyrxcAAAAAywOJKpgy9DTYMFsjAAAAAC0E5SgKNfA0BC+oKAAAAADhAD8aKDIGOjE5ySsAAO8AzhJzNuJEd0Z7QVo26xsAAAAACAD3BopDGGNccENyBGsiW+lC6TNpCR0AAAAAAPMmIDMFOjc6hDkKO8M+/0POPjItIAlEAAAAAADwAJwdXEAFTsZP/EeQM4IjAABBBig0Qk7RWRpaJ0+lN7EaAAAAAE8e8CxKNq07mT78PjM7bjEnIR8AAAAAABgBAx+bMFQ3QzI6HwAAAACIAfUur0lnUWFLzzUAEgAAAABULKBC5UtqScQ5SxU+AAAAAADwANgbhi5dOJs6GjViJQAAAAAFAp0dvTJGO/c7LTU6JAAAAABYFUknsjtWToJS+UlXQ1dC10zhUEFOZ0NYLj4AAAAAAKEAJxcqKx4wIynxFQAAAAA7AKINDC/eR69REk/jP9gxrDcISlJSXlAvRGwthQ0AAAAAywDOGJEylTwOOVElHyPuKHcrUC8VNktElkPWPQ45Wi+kLsctsyzkKAAAPQRWKGg6QUdeT31QqEczHAAAAACsA9MmEzSWQ6ZJUUZNRcxJC0sUTM9JyElER7I/Hiv7CgAAAABfBN0p8j7lRN8/JzJyHQAAqQB0KMct3TIbMMUgAAAAAB8AqghMMhBAND8NMPsGAAAAAKYTSThuTs5Xm1VcRjsjZgAAAAAAagMeI5osPDH5L8koAAAAABcDuCOMO7hI+EzfSCw9Pyu8EgAAAADzAuoiBkQ4UZ1VZU4TPUgqoxoAAAAABwCSCwIuJTrTOfwv6SAAAAAAjwGDIS4rjzLkM0AsqhwAACsOSzBdOkg5pjk7Ors2+zMlJQAAAACnAJIkcCxwPnBOKVeSWcNWvU5wQYAxxicAAAAAGRyMKRg4GENnRj9CXTVKK+0mAAAAAAsbWDcpRJ1F1TsaJEgAAAAAAA0AxgRnMalAmUHKNwEkAAAAAOYj7jleRKFEKzqUIQAAAABRAbIh6TpqQZc7QCpqBgAAAAAhAIwvvVNTZUlq3GPYUAUtAAAAAHwCIyAKQWtSZ1isUrE9pRBSBOAogDH8OrhAOEXNSaNMQUxARvU3ZiIAAEsB6CGoL2k67kGIQ3Q+gzGBGwAA1QNHLRxNC1gQV0dPIkdXPPQsER4AAAAAbgDgEHkwVj8bQ1s9gS7lGAAAAAAGAIgLqyl2NgE3VS54HwMFcSqnMBI6k0GhRpdINUcaRYhAyTi8Mu8sUSUAAAAAgR8KMOk52Ts0NXIlMRLQAAAAAABbAKMm4jorQ5tDqT1wMrgj8BIgIa8psCsWL+Qx4y6VKAMfbQAAAAAA5xGRLPw3VzjWLwQj+wVIKOMxID0wRNtEaUHqQqVJfkxRSwFHO0OgMqgHAAAAAI4BYRZvLW0/XkLIOsor0BsAAAAAIQEWGgsuTUUcUVpSAkiDJrMBAAAAAOEAGiUnMIU4mTs2Ni4o3CdjNaY2UCtmDAAAAABDAxQlnjkQSOlKPEFPK6ISAAAAAOsD3SdWLVc5v0SiS75Ou08jThxIEz14MK0nAAAAAEcAHg0eLeo1QDFZHJoBQyjFNXc9fz/kO8o0Wi+CLyky0jPyMXssjDbvO8pFCUXANpkNAAAAALcAYSCFL5A5/DxVOawtIRgAAAAAfA6aLh478DrXMBMyMTI6Nfovgh8AAAAATwP/JGo4NT6UOb4pAAAAABEGIy9iPFxAjUDXQopDUD6NL/4aAAAAAOgAQxqcNy49UjSaHAAAAAATAawaWStZNhI2nSwYHQAAAACJH+Yp9iurJSEiuS3XNCMwMyEAAAAAJgHLKMEvmzV1Pa9EXUqCStlHVUFNNeodAAAAAF8B0COaNjY9BjfmHwAAAAB4AGoX0i0IMqAo5BIAAAAATgB6G3YnNisMLjkzBy0HK/0g+QG3CR0j6jBoMfAiVwQYAAAAAACwAGEqmTmcOD8pAAAAABMA0QxnLDI1iDAQHwAAAABYKfpAQknwRaY2axSnAAAAAADeAi0g+jxYS69PyEvIPMMfAAAAAK0ENyjINJI6hzZOJAAAAABXBdIrUD3oQnE9rS5MKq436TpoMBERAAAAAHUDkCEnL4U8NUWMSYRGNTsDM28vLC0DKQAAAAByALYmhTsDQl08AicAAAAAAAR/JvU46T7hPzE7+jdgPbg7cDQtLpQq2yoCMbM0xDDANB0zVzH6JFkCAAAAAF4BsBz7PFRH+EOONKIcvwDtNppQkF1UXWZRUzamGwAAAABwBOMmVzVcP7ZF6EXrP1416CYAAAAA4QWRMc9F2UwWSeI42xIPHtQrCy/WJpAPkQAAAAAA4QINHrYuxzo4PWI0TB4AAAAASQBuG2YrizMZNbcvLSIAAAAAUgIqJWwveDnrQChDvze5La0gkAEAAAAAIATZJPEwrjXVMkws0R8AAAAAgQASEJIr+DYKN4otOR0AAAAAdh7UPUFKt0lDPMUdjAAAAAAANRvKOO48WzlCLh4eQQEAAAAA9QDGGuU0SkGiQlU5tSIAAAAAfQAtHdYvwz2DRc5Hl0TrOsco2wYAAAAALAglIgYwLzCFMGIwxjbrMpQeVBFdQflZjmReZoxgI1T5Rik/vzO3JwAAAAC/BWgomTfLOe8xlCLfAQAAAAClBOco+TizPpM98zaHJsUjlzzTQ9NA5zRzGgAAAAB9AxUjYjfVPiY+2jXZIgAAAABAAHcc6C0MMF0nyBwAAAAADAQQJSgvcDVvM30rrSPsMfVFYk+CTXs/PSIAAAAAdgKbHdQ2b0PuQ5k4DCEAAAAAbgDgGEIqJC64M306kj83Q1BDtDttIwAAAACBAbgdhi2ZMHIvhStKHgAAAAAvAAITYimJMaEtPhoAAAAAWQWRKzpD1UtNSI84fR7wAjUipCh5I3cTBwEAAAAAMR5bLbouziXWHoopBjqnQfRAgjf+IgAAAAB8ANEPFi1/Nms24y6xHgAAAADnALYlQDqBS5BaymFlX95STjIAAAAARADBCZougTt5OvIoKgIXGY8vaDigN9wtHhcAAAAA5R/pJ6Ip4SQGGhIBAAAAAO4AVyqMR+hQI004Ow8SSiU6M5A17DjBPEVAm0ZxR5tCUDsDLskZAAAAAKkDTSOIPQ9GAEI1MMEIlwBQFe8ooC6aLOohAAAAAN4H9zVTS2NSVkzHNawojjFpNtM+WkLLPRAnJw60EyUpES+pKmAaAAAAAJcAXyIiKror9ilFHeIRCixSO3dAWT1HMh8aAAAAAEcDDTm7Ur1cRltETlEy1Q0AAAAAjQEUJqQudTErLdYfAAAAAMsCDClCNVk2BC5bHAAAZgHDGx4810gLScU9FyQAAAAAOBfNLM0yKi5pIGsAAAAAAF4BHSOWKQQwMjFEKfoTAAAAAIYCmSgeQXlNf05VS3FHVkPsN+ApGhMAAAAAUhr1Kb4y0jaTNhkyQy+/JnoTxQAAAAAA5wHKIuI/0UqYSNc5gRLTHoEuQjZ+M0giAAAAADgC7SMHKz0t+isJIwAAAACmBUErMzHDNiE7fzsTN780+DafNXAxOy/ILKUiAAAAAOUEViqvOc1BKUDuMlwwTzhLPLk8vjmwM/gs8CUAAAAAKgahLBw5czr3MtkyTTQ1OFcx6yIAAAAAnQBHFfkzW0EEQ6U5IyMAAAAAnAQIKbhEDlAAUHZGXzI3COwA4hTgKy0w3ygPGgAAAAD9AAMs6TtxP1s4TiDBAVgnXzfhN/UqPBEAAAAARABxE7Qn2DJmL9oYAAAAADECxxmlMRI53jZPK7oWAAAAAA8ENCeBSKZYVlzDUxc80QoAAAAAUinpN685tDG/IR4BAAAAADUCOibKMJ43RDmvMZMZAAAAAJwA1B0hPMxJI0u5P6UhOimnOUY+5zmhLNUVAAAAANQY8irGMAwrbR4fARwCaiSHKrc0hTiRMHwfAAAAAN8DHicFRxhRGk6NPuAhAAAAAMABmiDXRcxWIFowUfQ7Iy+dMQQ0hi1/IAAAAACtAsckdjeeRNlIAkGuKAAAAAAAG20pLi/oKuoX0AAAAAAAzAISJ/MupDDGLJohAAAAAFUCGhpeLwE6vj+YRmJJfkgVRCU2jRmRB147x1RAW6NXK0mqOMAesCODNxtADT5/O8A0QTRLLaAYAAAAAPgBcymSRvpTEFY9TUs1cBAAAIsAxBJgNeZEQkfqQvk5/zaNM30mAAAAAPQEaSmJNWk6czazJgAAAAAbA+Yn8jCHNhU6VjupON0xqCn4IoQBOxzNLjUymCttIv8jyTBPMkUnOgk/AAAAAACFAWYb0CxVMucxIkJ4UfFVkU3qP+0pzg8AAAAAPQGIHnMzAlXsYu1nN2aqXcJLBigAAAAAtAGwFp43+kaESv1BcCcAAAAA8yB0MJ0zPC0AH88AAAAAAA4B9hdoMtRDDkdYQlE2+yEaGKEorTVYN7QtfhYAAAAAhAeHMzdSJWP/aDRkiVjnUNBTt1M3S6c22RjZAAAAAACxEeMrsznIP2c/DDdbJyIaswAAAAAA2By9MlxAQlHsU/5YVFr/WZtWD0o0T2JJcFOpYINkAWjJZ6Rjw1rCWDZXo1S6Tx1Gji5vNdM5vzivMUUuciWbFHoFuCdqLxI2ETkTOK4zUCoAAAAASABUD7ApBDDlK4ocAAAAAFMBxBP5NrlML1V9UZ5ADx8AAAAAAQHlMb48D0FAPfQstRAAAAAABx1SL8Y0+y4PIkgZ/wAAAAAAOwRRJjtD8E1PTdVCYSzFH7wvSVeJaEZvAG0SYQlJ+SAAAAAA3huMIBMlCDNgOvI4RzRQIwAAAABZAl8hOjKfO/c92DhrLf8gAAAAAB0Z2iZfLaUu/z8yThlTGVDIQaYhAAAAADQbrja3SI1N10UJJgAAAACXAF4SRjNrPyc+EC9DCQAAAADBAEQSUSw/PONA5DncIwAAAABCBE8z6ElQUp1PJ0EDIAAAAAAJAFoD3igdPSpDTz1zKkgHAAAAAPUCAhxTLWA2gzksOFQykzwOSNZOVEw9QFApywwAAAAABxD/It4rTC0dN1E/CkIgN2UbAAAAADYB0SC3Muo12y1TGwAAAABAAQUitUBqVa1haGckZ3RfVU7nPUE9cj1ON6MrNioyIQAAAAByBWgqdjYROg4xtxcAAAAAawH+J1A8UEZfSGRFWT+5NrQqXR35D8AqnzCvLAYjAAAAADsC5CArMss9jUOrQBYzchsAAAAARwFFIXAxtTRFLSseAAAAABYFqScrN5o6ND/DRklGFzsMNcY1szZlL0Iaiib3NqU98TozMCEjAAAAACIA1QcFL9NAjEWHPuQoAAAAAP0FojHUSLRQcEttOH0CAAAAAC0AiyNXLjwvMydEFQAAIwOsJ+82JjeJK9gRAAAAAKUBHSE1ObtA1jx2L+YYAAAAAIUcIyNwJNUisB+uJeA5AUS+Qi80DhAJBrgsRzpBQKw8kS4hEAAAAAC8AX4bxCpnNbdEjFEjXd1jlGaLZlNnymwxcvByzG2BYA5JXCwAAAAAywFIGnorBDzKRj5IjD+NKvALvjMpS/VbAGK2XlpTv0HnJQAAAACyHQYijSSOISEWAAAAAOwCViVlOAlJQVXaV7lQIDwUGAAAAABeEJEmrUBoTehKozYqCtsAnBJ9OApNmVTtUGJAgxzAGYA88E5EVZhRZkIaIF4fSC+CM6I02S2ZLoMpWhyxAAAAAAABBfElWTjHRxZJpkCTODsrMDSzMp0kAAAAAAsAtANFKm46hj8APdY1Fy37IgAAAAAmEsIi8SdFIy4XHia4P79NV1AcR+0wcytGPE9IDkkaQOcrAAAAAOADoyhqL0Y2MDduK6IMAAAAAOAkKDo0QJJBsEORSfBKO0MSLQMBAAAAAGsHCDxQVDFqpXQrdCBo3E3JOzBT7mp6dqR4EnIiY8xM9T03MXotFDb/ODE1bCYAAAAADwH0H/MyAzSsKLEMAAAAABcBqBXGLHg9SkJlP9I+pzspNzUpLBwAAAAADgHNF3MvvDsBPCov3xIAAAAAcAizNItM+lZVVVpHby0bFgAAAABzG/owNjirM4wmgxrOAAAAAACHAR8leDowSCxIrzyiJTwUawAAAAAAYwMyIeNAEFCRVORQ4EQzLFAkKkAQSv5HWzvXJ9wbSyLAMbtQUF8NY3JdiE/yOqEwAC6OMMwlJAsNAAAAAABSAVMYlS+uP4ZEEz5uKAAAAAB8AUAkcy/+MIozGTrROw47kDz1PS9HzFsoarJuu2xkYXJMIywAAAAALQLcHkkq+zJuNWMvcBwAAAAAagIeIK4xgkYRVCRYqU/+Od4OAAAAAOYFQyipMg43xzAlIiM/iUvcTdNG0Tx+MxwrGC2xL7EujSzUKAAAAACTARgs4D+DRodBrTWqJjIrpC0RKSoa8wE9JkgzS0EyTqFXGVfATqY9AAAAAN0DiiBGL8IxqS6EIgAAAACDAVol7zapPCQ5gypjIeAvHzrsPHw3aSu3HAAAAADMB5kyt1DeW2Rf+lvYVN1MCUa5O3xfpXF5eEd2N2rSTgAAAADeBLImlD6ySh1M00C7IAAAAADbGCQmdzJZOAw1wyZgEmUAAAAAAGIE7SfIS2BjRm1YbE5fUz0JAtcb2TLvQg5IIkBNJgAAAAB+Aa8YCDRePnQ/ODt1NXs2wjbULk0kfgJTICssOjpjPjc4LSlLFwAAAADSEHUktSqeJUcU4Q4zLW837DGyGwAAAAC5Ae4YFTCYOVU5BS5IFQAAAADMAXoVZy3/OA461zI4JAAAAAAUAlUp7j08RnlDTDOvCw0sBD9xRH089SPIKGEyCTv9PEg6LDaILLcXAAAAAKwAeSaMN/o5OTBTGQAAAACvA+sjr0gqV8dXMUwxNw8nAAAAAP4AIxXyKZo8HkV9RAY8qS6JIQAAAABoAMYKHS2SN741yCcAAAAAbAVYKgNIJlUZVphLLzEAAAAAKgCOCNEykkThSAhBuCyEFQAAAAD0Do0rRjUGNpgxLCKaAAAAAACoBoUqXzYhP+FGwUz7TKdGAjxdM7YtXSMAAAAACgHpGSAu6TqgRFZOSUxnQ/83Wi8fNNtDPUiwQVQtAAAAABYOGjj3SpZOVUXPOM0qpS7oLckmExkAAAAAjAB1DJkq/TlTOiEqAAAAAKUCyCp9QCxJ90Z4OKQTAAAAAG0AEww5K2A+ZUZGRC44jCIAAAAA7heGOz5J30lSP7soMBB7AnUegD5YU99Zp1T/Q90nvRlhJEgotiTJGaQd6DNNNzUuWxzrK6hFcVFUV4haQ1tMWAZU3E1lRgM5xCABAIoD3DNGTA9ZkVpdU55DpDhbMKkwWjl5O+g7UzyJOWo1pzOzOe5KSVgOXi1cHFOvQysxkyUAAAAArATOJQU7OD79MY0KTAPuI4QxfDbrM1E0TDs5RclFRzngHAAAAABpBH8uGUcvUXJPa0HZJAAAAACRArokFDHKQolOklKFTnJDLjKoI9A7YUR0QQc2FyUAAAAAngx0IvIn/yO2JZEqry2vKAIjfB+NAAAAAACTBQQwjEZ6T31MqDxOGgAAAAD3AvYiOC5aNDExtCIAAAAAbQEhFh0r5DDtK2EnTy0qQiFOEUxJQ7k1qikhKIYyAjsEQz5Nz1B7T9xHKjfeHwAAAABuABQYSin2LtIoDxUAAAAAdQMiJyUxcDGzLjUqoR2DJ44uhjoaQjdCHztjMVYpAAAAAPwCliKnMaEzMTBpJgAARQF/F2cpKzjRPj881TCOIJcAtxD8J9ozBj2+RIpGej+XMCAanwAAAAAAugPeKJ8xWjUNOB48/DyyOCwxAjJQKoozAjcbMo4nAAAAAJIDuiW3Lbw4Fkw3W2lj4mX/YwBeHFPnQ8Q2UjG8LUE46z8DSNlFWDfYFkQAAAAAAB4iGyeFKyYtvTbVRNBK2UzSRIgy+hoAAAAAqwBkDcgrlz2XQ7E87CQAAAAAZACZFS0sPTjAO7k4Zy+aHgAAAAAQAa0ZkTapRlxLv0iKPjMrfw8AAAAAWQT/LPNBXE6pUKdIbDHfFgAAAACvA0wn2juYRFVBJjEcEAAAAAD7Hkk2SkU4SiVEqC9eAMoBhBpILklBTEzNVNpYQ1iCT687jS8bLQ8YAAAAAOkmgEBmTRBQOE7PRTg4HyioBV4S0iVuP6RN308MRzc8fEK9Rr5GDj8hL4oaAAAAAKUBUBvJQhZQD09PPzoXAAAAAAQABRf/I+solyS/FgEAAAAAAL4A2BQ3Lt0zYCpKFQAAAAATAYQZmDgnR81Iqj4AJgAAAAAdALIJZzn8TvNXi1acSVMrCQw1OzJPBFbJUWxCiiqoAL4ODTTgSZ1TRlKkRKYmAAAAACwUdjlTTsNWY1S/RvYpYAAAAAAAVAQtK6ZFOFAjUDBE9SAAAAAAJgRWJ+E4WTzCMRoY6AWzMt5M+VedWHpOWzYtBAAAAABjA14kuC0zMeUvkycAAAAAjAOZI/gyAjd8LfoSAAAAAMAAUBJNOnFJGU23SF1AWDjtLCMZAAABBZosTkHDSYFJakKDM9IRAAAAACUBiBqxK1sw6y4jKJcVAAAAAJwJhzfGSO5NMEl6PuMt4SEAAAAA5Qc0Lhw+Cj6hLAAAAACDBU4mvjXAOXI1wS++OqJF5UjzQXQvzh0AAAAAWQA5ISQ3bESGR6A/4SprDQAA3xgtO1dJjkpzPtscGhmlJXcrkS7HPG1CXUSYSWVJX0azOC4cAAAAAOYCDSBpMwRFeVBaVZtTAUuJO0ApQCIAAAAAIwClBkkqGDGKKVwTAAAAAAYDtCKHLyo0fTCEIgAAAAA/AvEbOS2aMAgvQSxCHgAAAABDAwwdezCQN1Iz8yHuLNE2rjZJLtcWAAAAAFUCciM5LT8v6icrGgAA7QFQHWoxxjdUMVomUCwWMCYrOCAAAAAAYQKIIB0scDAQLnUpay/uN+w5hTRfMbY1ETNdJAAAAAATAUUZUDSXPv5Cs1KcXGJgk1/TXVhZslDoOgAAAAAtAPIHWy/nPYo+ijGhE0ougjmkNuklAAAAAH0CXya/LIQu1TD+OlBCy0PXPnw1tzb6N+429zF+NbxHF09qUi9MN0QORSxKkknTQQE7KCPsAJIQBSosNPgyWybfH1Q0tTreNLAl0xZOAAAAAACsBGciZzOkQYlJvE8tUSFNmUCPJgAAAADNBeEl2yxoMZYufCQAAAAAIgCEDc49Z1ihZZRlq1poRDInnSOeIAAAAAA0BjIqNkC/SspMV0zUTQdWpF9xYnVezVp3V1ZUv0sjPJIlRQAAAAAAfgd2K+s2kjwoOIQpHAWhJOo3x0FGQUMzRRAAAAAAdgKpJ4VBFUimRNk+5j1FQQc9RDKiJT0DcBsMLtI6FEJ6Qtk7AywpDAAAAAClA0MknjF8QDtJcE2oSUhHo0dlTWZT+VZEVo9QP0deQbA8+DkbQGo5NzutOYsoAAAAANAhITh/P9g77S2/FE8AAAAAAO4EiCjzLEA5qkM/R19FFUPuOl42+EN3THtZo2PHZpBikFiERgkuYxMAAAAA5gGaIJpTtmfLbV9oFlZkL+cB9Rg7Mes5gzaJJwAAAAAGACsVmiYjLBsmdRMVASQQpDGLQC5BgjCHEgAAAAC0A64fqze5Q9xGlUCMLigL9R6qM8886jrhLhAdAAAAACMAGRQ/Jo0teibRD0sYHjJ+PCI8KzRuJvErpDM1LeYQAAAAAOgCeBpaMX82NUKVRkVAqSkZBAAAAACWAeAV3CuhNq832y6fFwAAAAAxABoY7i0FP2hHO0uCR9lBIDr6NSMwuy66LdEnzBIAAAAA8QTVIvUyZ0PSSWRLa007Rz0zGBYAAAAAqQI9GbkvKEA1SWNIvUClLm0JVwGnGws4U0dWTZpNfEppRVBAUzwSM+0iAAAAAOsFPyfXOZtF2kblOHwMAABkARQayS8gN5A0YCogHAAAAACjAaseKzlLQqZAFjZ6Ibcl9TXkPk08ZCoAAAAA5wcrMQJQAF7HYH1YnUXINfgx0jaKPTJH2U9NUkBRhU7gSitJZ0QkPPkvjB8AAAAAywC+DhA3QFvybf90n3JVZpRTBE6HVENVt0qKMikHAAAAAH4CFyXGRE5ZBmL0YQ1Zokf9NJk4oT9JSdVHUToRGgAAAABzHC84P0EoQVs4lQ8AAAAAQQI2HR095kh4SY4/Th8AAAAA6ANNKIpFdVW0W79ZME+SOK0GAAA4Gkgw/Tr2PGs80UYDUbxW/1xrX/FcsFckUeJJCz+dKL4AAAAAAD0B4xXLPylTumCDZqdkjF85VtpJ6EWbQDM2SjOxN1o2Dy9nEgAAAAAmALUbciRtL1AwOyQmGRwFGCzOQshKPUe0OFwgAAAAACMBpBAMOvFOGFjKWFpUb0eaMI4bAAAAAOABgx5LMFk76UQHQl08pzetLnAvdzRWOlo1JCMAAAAACQPSH8ctzDJ8LmMgPRRdRKhYU2ALXhFSZDwAAN4CgCYPOjtCyD4ZLiQMAAAAAOcELiKkMXM7kEDORRRX3GlLdU15RHb0a2Ra3U4iTYFIJ0hPQiE1YSlBFgAAAAB/AMoOljXiRiVMLkQwKAAAAAByBxQqUy2EMsM9sEtKUbZTIFEOSQhEwT2aPnw91zH/IwAAAAAcAz4fXTSbPCM1xxbLC582WlPoYV9lhF4RUjRIMEg3SsdHKT5CMlwYAAAAAKUFdyn8R9NTQVJSQhcXAAAAAPsCZR4mMA46ojlCLuMTAAAAAJIFGTdXTZdVQVEjPhoVAAAAAHQDryPTODhE9EtWUPxO4kTLMGoZAAAAADEA9gedL35Jo08fSMgyNiACBagkajrfQspANjn3M4k26jPVKr4YAAAAAMAH5yo7NeY28y3hKGgwKzfiMzwoHRIPAAAAAABHAdASzi2aPng/KTQhHgAAAADoAO4QmjYPRphPA00sSUhIDEdPN4YgAAAAAIYBEhVRO+xNsVkwXfJYr1SuVAJYNF0vXCZUU0TpK0cPAAAAAPcDiyWqRCFWy1sgVmdDOyAeASsV9icBNxNNYlsOX1JXHz6UDQAAuASvKTc3mz6BQP48nDP+IgAAAACjACgPPS0SOSo4ySwaLX029DNIIgAAAACzBiIxOU18WctZj04gQe5IoVUnWGVOtDQAAAAAaQZOJz04Mzt9NCMmAAAAAFgAYRR/LixD/0rpRxU6wiAAAAAA1QKjJF8zSDW3LbYfAAAAAEUCjyEoLVs0KjmTOU01hy8zMk1AIkJXPQMnAAAAACMHkCvuPIZDCkBuMw0hAAAAAOkDfSMjOnxEVkZFPw8pAAAAAKYBpRrjKp41jDd0KgAAAABBBHInMTsAQJM3miIAAAAABQDlAqsnjjTnMzoqEio8QvVNuEywPm4eAAAAAMwGpDKWUiNgKWEXVlo97BYAAAAAVAB6E50ngi46McAybS3qHQAAAAD9BLgoTDjKQLpDZkIgP187BTNwIAAAAACpAKQOfTKuQAFCSTdTHAAAAAAeABASfCeGMxUzMSgdFgAAAAAjAHYMfyujNEsuSxkAAAAABAAwHUg2MUDCPrQyyx0HAAAAAAC4AeQW1DQBQDg+ejB4GAAAAADhBYUlzS+yONhB8lU6ZTFrLGn3XsdPQjroNdc/qkK9OrglThodKiEy1jRBN7EtTiTxFQAAAAA9AJAOuyTHLFUtbCk5IUIA2hZLN+lIC06NR1U14BAAAAAAZgI1Hpo8m0adR4ZHbUrwUX5TBEsmN3sOAAAAANICER7NOd9MX1FTTM4/gkQ/TXNSnlI+TOk+ciwAAAAAHwHXEBAzfkU5SpRDiTHqEQAAAAA+A20mAkI6TWVNxUNsMAAAAAAlB6Uo1DXEN8QwjSEAAAAAKQAnFdcqNDQXMSAfAAAAAIYBsxZvPz1URFuiVUNCXjWCOKk5OjxSTqReK2u3cmZ2Cnj3ePB3cXVtcaxs5WeXYllczVjLWThcJVw0XCdcFVtSU9tFmz2aPeREVUe1Q1c8FzexMf4qeC25M5MzDi0FKlwvkzPuMiwykDUBOTo5TjhcOvE/NELZQl1D5kCiOdcxtioaLS83hz7hQLhHbUlwSfNKEE4jVNBekWTdZCRfq1YzTyBMsUhQUEBgAW1Wdjt8uX7Kfsx8v3fzbgpink2FOC1J3FHIVEJTPkrFVRVcKlmBTZY3ezbgP39DGkCvQHdBvFBLVA5NIDuLFiMykzosObQpABrELjAyczWcLXsdAAD/AA4U/D+PUlBY1FJRQAkg6wQjKP04XEeEVIhdil/kX9ddeFREQfAmAAAAAOIBwx29Pi1R5VnbWj1UsERLKvoW2QPPIY0qujBeKAAAAACRB1optzd2RbpHlz9EMpw4VUKaQC886zZOO0JADz/6N9YrXxwAAHcF0CIKL180uDHjLlwlAAAAAIABABX+N0lF0kUgP3c61T46Qg06riEAAAAA4gEYI7I2YT0UOf8q2RYAAAAAuALmHE42OUFORwRGP0PMPwU/8UOUTIhT2lMoUJtJJUFzMfIZAAAAAMYBghraK8g2yTkmMWIquD/sT+lUgk/fQKcsCR4/IAkykEKRTMRIbDv1JOwYJBTgL344QjK5GgAAAAD3BYox4j7gQcs7IC4AAAAAkwGYFKAqPDOrLlgbAAAAAKQBsBScKkY0wDUWL7IgAAAAAAsBPBN5OydNuFCTRTokAAAAAG8ARyCHMjE70ztkNZclAAAAAHMEMCpeQ+VMY0pEPNkiAAAAAOUCEyQ7OUQ7vS7kGAAAAAA3Br8u3EMHTqFMRUEtKAAAAACDAp4aAjK8PLc9NjWDOCRE4EriRac1Jx4AAAAA+AAmEH0uUTxqP+k53yx9GwAAAAAPAAAL/yOWO19EqUTVOhMmAAAAAB4HISmOOY9FQ0iWQLQ3lTRqLQchAADsAAIjZyzgM1c2FzR6L6YpDCQzIMYAsBu+JrQvojFxK/kd1B+wJowtPzIiMlssACMAAAAA2gRWJ+w16DldMRMYNAEvGgY0FD3EOhgvuh0AAAAAeAdkKRos2i3RLlcr1iEAAAAAhgBoFhk0cUPzRu4/ny/nMWtGqlULWWBRsT7GHy4AUBmMLQU2REG9S1hTKVWyT+1AJyaxDgAAAAA1A94g0irALfsrxyh3KQYunDA/L0IrySahIWotiDK7LZoj0Sd0K44uYjLCPR4/FzVIKmwpCTSKOPM0AjY6N2szUCmREAAAAABcCLM060WZSfFEhT5LNJQjAAAAAGwDpx4RMFQxCzARNxM9y0NWSUdKgEzMV7xeRVsPTBNAmkoZVD5SaEVyLXATYjTqTF9aCFv0TVUzAACUAD8NmzHDOm85dTALHQAAYADZD0sodzUiNvA0VjLNNkg6xT09OXUvpRwAAKQCnRcELzc1/TFwL0cx3DDVLwBH1mSXcZpzim0TZM9fzFuFUSxDDi4KGQAAAADxBKoo6TznUQBcFlwHUY02AAAAAB0FTCM9PrhOAFTdT0xPtllIZcVlG1t0RBEWAAAAAAQA+RsRXgJybneQcfBdATOsNpI+PjsRLMoTAAAAAJcDVxsDL/4780hrTp9KoUDZNvM66jwQNRxBM1tAaghsY2EISCISAAAAAL0EDSY1N9ZGXEy1RfAvQQO5DBA8wVcGZH9l1V0STV43jyQAAAAAzwPgIpk2bT7zQflDCEkAS8tIqDrzHwAAAABaACAXVy6GQ9NJvkhJPgAlUgjoLepGzFT0V5JRHEFMKgAAAAADCKQx00GTTmNZZF62WzhTW0UGJJkBvRVQNOFH81GuU3FMT0U5P7s97zBsCAAAAAB+A8ElJD5XRlBCTjJ3Fc0QRSUOK7Qzgz/bREdCzja5JQAAAABPBIIfVTTnQBRGkkOuOS0wpi3IOHQ6WjHlHYwobzXENUAuSC5kMqxANEcsRQk9yTHaJUwAWw03KXk91kUZRghD+T8PPg07wTNOQjRVUl4aXzlZIk5ARPIzBSAEPk5TC1lUUrA/byIAAAAAJwDAB6gyoF3mcRp5EHXBZE9Cbw0AAAAAfAS/JQVBVkoGRrAyIwcAABEBLx9SNaY+FD+mNU8dAAAAAIMGxyvzNt8yhx0AAAAATgiKLH04dT7uPto5Ji3sEQAAAAAPAiUi5zmxQWg8vyeOAgAAAABOCRwwgkcMUrBQsUJ+JAAAAADcAGUZnyb8MbI7ET4YPeA93zZbKLITAAAAAHQFhCg/NHo67jqkNV80SC4MJwQXAAAAAGgAwRHAJDE0Mjl2MfUUAAAAAMQA/hCsOvhTUVznWddO5UESQMlFb0opR+Q9IjR8LfsnAAAAABMCoRm4PrtVQl+rXR9QvDEAAAAACQMVHHsxCkLDSmFIiDYAAAAAewIrGSotTzhEObMyvTv1TllZTFcwSQ0zlyTkLGQvcCsEIwAAAACbAzkfEzTAP7pA2zRZHQAAbQxKO9tZKWasZ8tfIlHSPbQfAAAAACICdB9LQxlY/WAPYChZq0+5To9RbFTgWdFgzWL1Xt5QiDjqDgAAigCTE78tKzxSQudA8DfcJ1kVAAAAACsDIB7AL603pDMiIQAAAABMA9ceRS+dOEA/ek+JWGhb5VW+RlImdhoZMhU/mUZiT1pdYWfmaeNjoFa2Q7k0PCtJHgAAAABTAw4ivirWLAUpGxsAAAAAeAMlI6cuBDJzK1oXLSFuKl8rkSSoFwAAAAD5Aicmwk2EYHVmzGHAUNsgZwZrLwNEPUjfPrwjAAAAACYCVBbWNaxKIFMDWPFaQ1+tYJlb/lBsTw9QVkotQb4wAAAAAIIDOyT7LbE29k0QW+FccVVpS6VLB1eGZBhwZnWjcl1mQU7LK8QcAAAAABEBahEXLIg36DcFLfARAAAAAO4CDyHtNB88KzkiKxYSyQTrNARJB1gxYq9irlgqRu8jAAAAADYB8yEVK1MrKiOxEAAAdgV1KkZIK1nsXPlUI0GMIgAAAACnBckoGiw+LB4v2zVfQPtLK1eBXTld7lBSPCgeAAAAAKUIHyyOOjpJMFC0UdNMBkHVPCNBWT76O1gvcBgAAIUBqBLbMbdBB0VDPNQkAAAAAE4HgScANog+n0kLU51UlEqCLwAAAAB1AGQRYCU9LW4r8R4AAAAA8AGFGMI7m0uTUGZLyEWnRiJL7UnwPzUpAAAAABABER9+SmtdFGcZa8hmamAtWwNW804VOUItUTimQnhGMUnkR91G+zwoLgAAEAFjE7o9bE2mUT9KZDJ9MXxJhlIPUPdC1SsoEQAAAADED5s/hVnvaaxwQG/wZ0Jf5lPQRwo20hvnBSMkczbYPaBKgVU3V35UE1HbTGtKZzuIFQAAAACOA/QqPEefVYxXS02tNwQidgVSKLpA00s9TqdHzDbSEAAAAADwBUcqFz/nTEVT+1MnTa9CGDeQKAAAAADGDzdBx17jbZh0SXPLaYRW1zoAAAAAhwW2KdZHlVNwU/RLC0PzPjg+8jK9FAAAAADCAtMc+C9mO5A9tzNxEgAAAAApAwsf2DruT8hZXlwQWVZRdj1OBQAAAAD7CO4zvENXRKk6cC0UJAAA0AFvJBgojygKJyIjAAAAADACuhdZM1hACklmVa5bKFhRRIYIAAAAAFUH7DFlUoJiHmZUXmhJdx0AAD0B3xQlN7lGw0ynTJdFDTRbGAAAAADrAS0W5C7kPJ4++jy2M4U0hDEzJwAAAACABGwlrko8WFtZY1ChPuwovS8nUjNi32fjZHZW2DRNFgAAAAC+Amgk1i44M/gyHi6wIkMKvS+nMgQy1DB+M/E1ETUhNKk00TIEKwAAAACFApkZFTEnN0w7l1CRXJVellePSHc2SyhGK2RRoWFUZCZaLT4ICAwFEyhQMz02szaiObs8yTZMNepAX0zXTK5BhiYAAAAAJwXfIXk3lzzEN9c08jkdPj5D9UFGOC4uzzRwP/9DKT93LiwTAAAAAMgESCjnLPkuuytdIwAAAAD1FTFIF1gcWZtMni2CDQAAAAA6AiAXaTGaRaFQkVX2VV1TE040QyIvkSKJAPkXWjUoTthl/3Pceqx5y3FiZhtaSVeKUBNQkVPPV8NhnWisaGdobmTuWD5GnSAAAAAAGQNSHPgvuD9UShRRMVM+UKFI4jzmLT8kAAAAAHwExyLrKlUwjjHhLA4iAAAAABQCTxfQMXI4ujJXIgAAAACVBdgkAkF5UdJVj08CPfsbAAAAAE0FGSX8NFZBhUSfPxE7/icAAJIB+yMTQBtKiFDTVm5ZPlcTTC4xAAAAAKYBMiOLLNUx+CxbIGMnukqWYPFphWn+YGlRE0ZKTZxS2lQhUQdI9zXlGgAAAABDA6IlbkhcU9BV1FI0SuI74jeSMbclAACjAmEhLkiwV/ZZh1AfOt0TAAAAAHYE7yXwQUhMsEj/NgUmAAAAANUAzhAROHBQiVwtXzVZ9EkuL4EXAAAhAXUZSSybM7Qt3RYxAAIMNCYbO9ZCjD3dKbYIAAAAAHMFYyn1NL02yi6qLbU0rT+3SARM7kitSf1KGk8LUE1LGztZHAAAAAAxAVYaPy0ENww3Dy9LIwAAAAAfB2Eu/j6zP5YzGSz4NLIzwSf7DwAAAADvBtAmcTiLQhVMgVLLUG1LhEjGP+1Ad0jORDFAAy/0AQAAxgWCKMNAPkpSSJQ3AAAAAN4E8ymQNKQ9pkM7RshESD7hMjMkAAAAAJUIeykMMR0vXDQDOw05WzNRLycm1wC7FQQmNyutJXUWAAAAABQD9BgNMWQ7UjlFKpAWQE21YYZoOGOaTy0mAAAAAOQDjyXLOUFG2kngRhlFXD7fNzg3skBfQGhEDkt+SR1BQicAAAAARAenMgpMAFaFU15CyQsAAAAAHgawKNY7j0MYS7pO9ksDP3MoAAAAACYCUideQB5Is0I2MAAAAAB7AYYVOzOPS75X5FjFTXUzgDzoSAdPL03cSwRJQD/TK6kfAAAAADcEkCIDOnpCUj8WMTkaAAAAAGMALw70MbZE0ErrRhg5yR59HFdAzFDwVkJPTz48OA8wvRwAAAAAEwJKJcgyTzWIK5EQAAAAACMDZSFrPFVImUm6QYgw7xMAAAAAuQSJJpFGwlKAVKNPmUTjOXUs5h/wN+NCckC8MmcbAAAAABcByxlwJIcq0ynfIAAAAAA5ACQKfjbAUpNje2e2YGhO6isAAAAAzgSlJvY5l0PgQbM0DyyiNSY7AzSHGgAAAACDBH0lWzoXR3tK/EJZLAAAAAC0AHASIC7WN8A3VDXwM04uNh+aCr030UYHTMxHAT3xLMoWAAAAADUEYB+WPCBJf0nsRCE91TbbLpMVAAAAAI8EByN5Oz1EoEkGTsVP6VF1Tao+JSgjHgAAAACqBZwnuTOBNmszUzLQOvo8y0e9SiBDSC5aG2kCuRtWMpQ9I0X+QgA3vy9UPg9IcUk7SXNHyUeWRBU2wREAAAAAsAFLFo8txDWRNOYt0iWsAXkbHz+YTuJV112faLZulW0eY4hJVA5iMIs3CSwAAAAA0QXBJvEyYjXVMqItqCMAAAAAFQL9Gsk5rEy5UoxO3kHmLmgbAAAAAIsG2imJOXxNUVbIUzJFrSkAAAAAnAltM+1TL2W/a+5njFnCQ9A3UDNeLTwaAAAAAP0MPznwR8JSS115ZAdp2W13b/xpJ185SXYkAAAAAAYJRiz5PBtJX1F/V2Bb9FykXt9fFGCPX0RdhVohVFZHUy4EFAAAAAD0ANoWFig5M6A5jEVGSARSfFobWipQtTg7AwAAAADiAboURDC/RuBNh0nHOdgcAAAAAJsIwi28R8pSD1sFXzhaAVDtRzRIjUduOr4ZAAAAAEQCuialO2NBSkFJRb5ZMWzDdIhz82eFT9keAADDCj4vNjs0Ru1M6E9/Vb1VsFHiSlVFPT2QLqsWAAAAAHgDhSEfRlBZSGFjYKJV5z/qG1IAyRanR4tcj2PiXsVNWTZeMOMuZiSNDgAAAACiCGMy/kfKS2pBUyQAAAAAqABcEOEqzTRvNX9GNFz+aGFtnWYtU44pAAAAAEAJmiwGOIVALT4ILLsfezFuN585mTapKgAAAAD/CeAsgzbAOBk+90PGSpJIxzUAAAAA3wKVGXovFjdZNuIs+BYqAmMgOzMBPSo9izFDEwAAAACCAvofzUhDYcttj28cZqNOviqvD0wR8yi4LxUphhMAAAAAPwqiNVNJeU9ISXI8oy/vNQI9vT5/O+s4sDwvSTpQlU4ySnZLKk19TN1FCj1/NWwuWiO8JXQ2SUASS71X2l45XQVU2j2FE4cCXicZQ/xObVBaSSI6nC9mMeUrHxoWBoMlqEAoTItLgT9BJwAAyQTVIr80jTv2ONU9EU52WkdbF1FzOgQTAAAAAJYICTCbQCpE4UHJPgVNn1vwX35YS0J/CwAAAAB6A+UbTiygNDg17y5MIgAAAADrAT0VNzB/PZ9Sy2DIZRliiVXDPIgfAAAAAFAEJiJDRJVR1VPiStkxAAAAAPsAgBW4J3wy+jbQNrVF8EuHUL1U7VmDWtJR3Dx6HQAAAACAAq4bLDJpPRA9Ki92EgAAAAAjBDMqtFUbY2RiOla1OgAAAAAUBpwmti+BMakv+jcQQ9RLDEj5NxsbSwSMJRszVjVwKAAAAAB3CaA0K05fWYBZTE/OOJAKAAAAAFoD1h9WQfVPF1L3SPgykw0AAAAA5QCzDzgyNkNlR0w8YhUyJQItKTHLMd4upSvvQsxZtmFIXlxPqTAAAGoFoyhIPjdDjDwILBoX1iRBQ6tP9k6hP1sZAAAAAHkBrRZ+QB9ZN2MNYYhRTjJaO0hLcU7qRWUvAAAAAMcHBijvNyxCzUdTWZ1mM2t3aL1cgEO/FAAAAABoBWElmTeYP9VGd0dkTDxP90pxPd8mAAAAAGMCwiOzMT88XD3JNF0pSyHtJFVIOl3HZi5mb1o1PgAAAAA4ARkaiTTwQKM/yDCrFAAAAADfCigv2zdyO+4+FDyfMkgpAAAAAFcBNRpYKWkwADTGPU1ITVBkUNVLfETqOewk8RQAAAAAOQwdPFdOz1BiR7E5kD6yRrxKdkwcVlZdx12sVftK4EO9Prs8hjmSMwIqwjsES09NO0R5LaoAAAAAAPoDkyCYQWtezWl4aO9aVkKgMAY+o0eTThhTEVW8VnZXr1i6V0VV11UxWrpftl2hUa1BOU99ZNJtXWwNYnFfG2m8cP5t2l9vSUg7hzy/M/EeAAAAAAoIgi0hTeBYwlhnTpY/bTtcQbRLt0+pTkZHRSkAAAAAuwJPIGNJKWItboVu42KqRpkmjT3+QvlEi0PJPg05ZjjSOAg74kFxSg1ODUngPcQ4pzQ9LtgoEwuhL/o7hk9bXldiNFs7RWQNAAAAAHIX9kjbVvlVVEniL4MDlATRIRY0TDutNRUdAAAAAPYIBThaU3xiwWlgattlOl+IU25CoUeaURpVH0+CPkkhAAAAACUBfRUFJ2k3w0V8Ta5UWVxLYIZgH1vuTqg9TDJGJgAAAABpDUc8QlUlXUlXtUFAIwAAAAAlB9kn5j6mRRhAdCkAAAIDhxs1N/0/YjohIgAAgggfKZM1Tjz8O7I4RTfjNtw1ZEIZT69YyVYNSEArdwN+AEMNMDKqPc49VT/bOI4vmS6lLGku+TOWPjJMqFe4X9RjiWMxX+pWm0qLPDMvACdPLNA1wDDGGgAAAADiBA0lWkKXUzhXn1CUQFklAAAAAA0C6yAQL2Y0IzFLM2A4zTx0POo6vDVnKgYKfyysN543JS+KHAAAAAB6BBsgdC8qQRxLg0kTO8wgli3oTnhckGBMXStS7zx9GgAAAABkCgQurjRwN203XEs3X5FqPm/nbWxmqVcJP440cjk7QJY8cS4PEwAAAABxAIoMNDE/P85BDjrwIgAAAADuBTwi0zF7OoQ8TT9ORDpG4EAAOCQp1jDARcVQJlBFRiM2KCQAAAAAywYiKfszZzQ+KrwQAAAAAKgJBDPsS1FUEFCBP0AlwgrONOdPNFv4XQpZPEvUTLldGWI0XKZIFB0AAAAALgVBJAo1GT3MO8AxsCAAAAAAFwc/KgM8lEPvRM5BqzlhKAUAAAAAADsBIhxnQsVRWFTFSRo37je3O2E27ia1LiBG800ESC4wAAAAALMC/hjzMB1FZE0/Slk/eTiVSOdSV1RvTJg7ESe9DPc8f1V6XjtbEkvRMysqMSurMsQ9lz13NlwxCCVKLPM9xESaQS40LRwAAAAAVwAJE4lDv17EZwtkr1M/Pu0xYjSRL84iDC0WQ2dT8ll0V+lLvTY+HRMEKR75MBw3lzT9MA8t4CWOKboxAi6MHfkGCiqBPRRGlUiKTPZHwz5YNrk/ckRYRRJK8lgWZQFp0GUrWntFhSD4HixESli/YARga1nFUUJPeVJYS8o/2S2dIgAAAADGA5YhEzvLT4NZh1ZBTLI+cT0HQOFEY1SwWd5Y9E+sQxNBDj8zOQZBcEp7UJ1TMFYnVpdPG0FQLxszUkQURxpDfz18QMY//TY1IQAAAADRBC8jgkQcU+BbQGIKZntnl1+iShUTAAAAAEoIAyq6PYtD3kasQ4k++0C3RxpMt04dSxdA4EZwTqRLDEBEII0BbBNjModCgEjlRWE6ZiIAAAAA+gfaLYI+YEvnU8hQS0d8RgNNAk2oQwQxHBQAAAAASwd1Lr1Dt0mfQSsuVjIUPtdCikWTSz1Oe0m1PVUrAAAAAOMFdinjL3QwqCi5GgAAAAD+AT0aez/0SddFFjQAAAAAhQZIKAVIRFlaXwheTlXSRqo3LCN0EgAAAAAkB6ApPkdAUJlNFEFYKgAAAADzArgZ5zIPP78+yjP6IQAAAABoCTkysUZ7SwRDeCtiBQAAAABQAGcLazfISRJQ2EtqQXg0hj2zPyw7vDDqIkMbtDm4SsRPIErAOUgiKymDRWlWRlzQXAxal1mdWAJW4E+GQhcb5i33Nok1ti7vL8I2uDMqJ/QDAx6UMX83STHaGgAAVAIqGcU7NVGAW61bNFB5NIMfai0bNhw2QygCCwg1i0HzQ3A/EysAANMI/ChJNaNDF0WYNfgMAAAAANYJJy+0TW9he2muZktX4i4AAAAAjAUjKP045ULVQ709uzH2IAAAAAD1Ac0VajAwN+sv5hnrDbg5nE5RWnxcUVQhRMNAlz88O/o0QC2cIaAwIUB2Qyk7yCMAAAAATQM1Ht0xSjhDOFM6LTxaO+4wIhz0H1EjOCRNI40qljDZPzpFGUB5MqpAd1S5Xh1fSlUgQtYy/UCAR1dE0kJHUixgBmTwW4BKHj/vRvNL4kifPasqqg8AAAAAzQNPIOc57EOaQnU1fhkAAAAANgWzIaIwhDX3Lp8eigWsJ4g2bzv8Nzc3My/MMaovaStfLZUyfTljNlozsTJGNiA2rT4rO6EspxMAAAAA7geiLT9I5lmIYeldrE+IPxgx4xkAAAAAYgJwFxctNTNcLjAgAAAAAFoW1Ue/X7dqxGyjZ+9eRlQ6T2dIH0BeRxdNy09ST8pDEyf3AHgLHixnQBZIR0R/M0sRAAAAACwEJB8hPFVPgVxHYypmTmOdX3pdy1VlRsErAAAAABENYzMgS7xVJFacXC5h5FwEV9dYY1VTRhsYAAAAANYVpjvaR3VKCkXBQeBFVFGqWRRaqFLuQKwRJgihLQJEwVUuYeFkdl/bT0U3rhIAAAAAmwZiJN4m4S9PPxBJl0gSQM8mAAAAAOcJ8itAPYhD20q6VjNdaF79VUdC+CXrMkI+LkV/ThpTXlLxS/A+9SIAAAAAdgFPE6Q2AEqATtlKhj6iJhsL0y9hSjNaVGHNYFJY+kWPJQAAAABrCuYo7zWnQlhSl1uSXJdTUz3GJfgw4DI6K+MaAAAAAL4CIR0vQm1YaWMXZBNaGESWL/A3tUTzRSw8GDdNRLtQnFMhS74wAAAAAPUOeS+VO2tCXD7DOPhEhVGoWZRbamADZopoMGbwXhJTz0g+RJc41im8EAAAAAAqBgQk6C+bMY0q4RtiBYkgNyy1Osc/P0EYRKdKVE/hTPY+mSUAAAAAhg/8LvE3n0WHThBSPFPsT5hKZ0a2RV5K51E3Wj9ZgE30MqsOAAAAAH4HkiJOK2kyeTrYPwlAmjr4L4wiAAAAANwAnQ+mMLVEbU7IUEFOgVDHUSFSRFK5T/xLrUdDQ3A9jDnqPz5CM0iaT+1PO0q4OJQxSEMXSVRCdS8ZHQAAAADcCeUntDIKNN0taSzyKYkcAAAAAFYF5RwlMuRBr0ItOlgxMzqaOjUvjDGgKQQcAAAAADUV1T8oV4RfJFzVTNouNwMAAAAArALaFfMnPTdARIxGkEH2PIs9azg3L7caAAAAALkM6TZyWFFp8m4AajpYHTF8IOxCqVjZYXZf9lC3MgAAAAAHAAoRIz1MWAJjrF8JT5IvNA0AAAAAQQnUKPE+Ez9IN1cyXjL+Mo8vbS4JPalH8kSwN5IhAAAAAKwHhSWnPalKlk/tSoc54BAAAAAAMRCsOXdPZ1mSWTpS1E2/WKBkwmgqZx5hZlqsVd1OdjyvHQAAhwjPKjY/nVOiZbdrW2YsVmAyAAAAAPQLiC35QtZK/0bLNnIbAAAAAHcPMzCJP4hOZVZKVktOBT5SLWoqyDW8P5M8QzS8MUouSiUAAAAAThD5M3tGi1F1U7ZKVjWVEwAAAACnB3gltC1UMmw12TaYPQBHcEiIRDUzFAp/G9I1MUEmQ8pFgUwOVohg/WLMYAZatUwuOBkmRihsMzM8KkSPTwpYwViZUB0/oSEAAAAAyAlrJnAuhi4TMLcymy5zKRUeAAAAAJAMCC0yQSFP2FpmXyJdBFe6T0tF+TY/KAAAAAA+CYIm1SmKLRwt8CUAAAAA5gKXFUcsETDAKH8dAAAAANgClBfjMDxG0lK9WPlSP0c0PtQ880lsVJdXHFOeR1s4ADH9NsI+eEehTuJSWlFUTd5G6jpJGAAAAACfBV4i4D78SidLz0CzLDEUAAAAAMoDsxtaKMYsejCYM+U2EDU0M/85AEKpRV5KcUuMR8I78BsAAAAA6AvCMv5QUFzPWvhM1DDNCwAAAAChBmoquUA+Qs1DVEtWUqNYml3+YQBkg2UAZdhklWRQZGth2FsmV8VZ+1g4UnRDOykAAAAAow1mMIBH6lcOZlJvG3I7bX5ffUcNLCcj6TB4NO4wbCQAAAAAwQi8MFpUW2FpY8lbB0mMIwAAAABPDdsvuEAQSypS71S4VJlTi0x+O3ImzzFzTKZZBF8EW2lNUj0mQLhEhTudLb0tETOvNms2oTYHQblKuU1KS1lGM0EWPNY44jYvM48vdC5nLW4oAAAAAP4F5R5ZNntFsFOAXqhk12WQYrhbE1WoT71I7T6iLQAAAABhCL0oszwxQPdD0EWHQmI/Uz37PtFEeU6LVfVWi1NzTsBIxD8MNM0qVDB8RpVbCGUiZplgM1U7S4ZMy0qIQ0U6DjBFGgAAAAD4CPop0USfUMlQGUXsLVMQvzkPU9xepl26U7RDuzezOHlClUopT+JLiD+tMnYsJBqgBBMdAzg6R9ZF/jsWLhkldw+TLmszKTU+M3ouCCz3M9JDH0+PUZBM9UJwPQc/EUTnQOk3KjojOUov4hQAAAAApAuWM2tR9163YCxXQj7JCQAAAADWA/YbQzS6QPhC2kLGSW5QQ1EDSl46UC3/IAkIciXYMnc1sCuJEgAAAACQAVsUszjEUnRhv2TIW8tFyji/QLk+uEUEWiNlF2QIV+s5AAAAAPgJ5yeBNE89iUSlStBOblBJUDxQ/VCMUphW2FZyVARPNEunRxpIiUOVOW4wYiYOFwAAAACtAkkZuzgARc1HgkD1KdAhyj1rUSBaA1ewRXsjKy59TWxfkWTXYpRa9Eo9JgAAAAAVDrEtojm+PzdFy1SMXZpdnVjsTQFL40tASqNJPUv+S65LEEsZTSFPfVKrVnxZ11p/VY9NPUQ7N4cfAAAAAOEAYRV0OVJLtlExTIw2mgUAAAAAihaKQAFW2l2GWqVLBi4AADsCnhVXNj1Nk1mBXcVYjFEbSNQ92TmYOl9DvkreTNtNQEsPRkhMP1KWUVJDBiAAAAAAowmVLek9wUOLRIZF/Eg1TDNLQE1NVUhc0lnQUFJAoy7ZKd0fAAAAAD8LDip0M6o4pDXqJQAAAADAAa0T6DGjPB457iprG+oL7i1hRuVQZk5yPscejCWNRuJXU13CV8BJ6j+CQ0ZGnz/aMtE0wTQuNCIv3SQAAAAAjgPmGNc5RldwZeZpGWRYUkctWxYAAAAASAcRI1A570UYSN8/dS0CFAAAAAAHBhYe5DMtPVU7eyyUBQAAAABQCvIqST9gQ0E8qivBEgAAAABbC1ktqkDbULlaIV6WXPBY7lHkRiA2/Cc0OHdIU1VzV39TY0fuM2okzyt8RodYAV6iWfdPRELAPGY/4UUeS9NHgTl4HgAAAADXBjUkwCxjLWIp9jASNfQ8WEMXRcRBCjpxO6ZPdFuyW7pQ9TZfBcoDWxq6NZpJaFSSWZZX1lAXRK40Ail5HAAA5gwxLeo4XEXlTpxTaFy0Z/J5yoJMgUB0IFtcN/UpO0GVSlVLx0f0RbBBNDiVOZM57TZxMlstjyUAAAAAjgU4JO5EPWRVc5x2cW6gV449dzuzSMVVFVoqVlhTPVDoTBZMM1UIYYNo5GiTYv9Xz0kVPipFG06dVJ1URV/6bERyim1ZW5w4AAAAAMQKXSkKPIpCyEDqOMMw0SvrRaVYUV2vVi1LOz/oN2AqbAcAAAAAnwbiIqM7YEoeU79TSUoMM94VAAAAADcNDC3KO60+GTkHL60qpD+xWEpm2mnpYz9Vg0TcP189TzIIIucx1Eb7UolYiFSXSPw6xkToUiph2ms2cXBw6ml8XkRP3EFwOdswViO/BWwf5TZBQqJFPEVXSUxKn0UyOh8ltxExOYpJ0U8YT3JGNjFJAQAAAABVBiEhxjQnQJNCEzwPMwodAAAAALIBtRSwMwI+rjzvLuIIAAAAAOkIKSXDOEY8RjPrHQAAAAC9BmggRzRtQ6NLqE5fTzFS2VWwVqFQxD5UFAAAAABsG69KGWHTaOZowWXVYcZbjVjuVPNKlDj2IQAAAABPBaskw0G0Tx1SC0dcJwAAAAD9Ci8q0zicPz08OS91HQAAAAAIBxojCDosSK1NbkqxPlgpAAAAACYFix6YKoUxZy9sHgAAAACbBHwaaysYM7Az7TIzO+NGfEnPRANAsz71RItB8z1bRH5Qy1ImSoY24xgAABYHWyVzQIZPM1PdSnwychIaPR1XU2NqZWlfMldGURNQskRhIQAAAAC6BuUnuEiCVwxdXltOUms/fyEAAAAAQgoBJlsuyDHXKskT+wNzHLYtPzW0NJczcjAkMSYqJB1OL71M7FwPYXRZl0StHgAAAADNBLQcDic1MVs4Kjp3Rq9S9lViT7g8nCvMMG8tjC4gMA40nTe6OIE4/Df2NYsx4yzPJrEMyTCcR6RV4F31X3hetlWNQsQkAAAAAJYN1SyaOtJB4UWmTnRUnVPXTO5HW063VnFYKFNPQboktCj3M50zuCkBFwAABQcJJWMz8UYmU0hXQVPqRQEsQQSzBRolPEZOW8Vp9nD2cOdp0VjYPSE5SkdCTFtJ2T2FJgAAAABCA1sXfS80NvYvCB/9La5DxlPyXjVjOF3HSz0rAAAAALQK3ylBMX4yty3EOiFKDE5NSglE/D9uPf84ITTULzspDRwAAJ4GgSQQMtozRyyKGgAAAABrANkPozO+RiVMD0swTbNPUk3OQlkqAAAAAGsCLRcDOBtMhk+5Q78lAAAAAEMAyhLSOtZPb1epUx1EQCcAACsJISwZR1pUu1bHTeg1vgUAAAAABw/gMGJBakYzQNUudhkAAAAAiwbKJ/hEkVRZWnVYmlKpSmNC6zjfLa8hAAAAABoA4RK3NIo+4z/COP4suSkfIr4H3SAiMsc3ZTu0NW024DTNK0kcRAaUJKo6u0RySIZHG0rlUGZS5k9uRxk4wR0AAAAADQhmI9c1Nz7+OjAtjiZnNKBAkEZbSJNDmjf2JpUYkCOSPQxNsVL+T7hBnywbGxYe7zLSPE487DGVIhMvs04NXoFhjlpuR7gfAABhB5ElPkUGWTFcw1ODQeIvdDRnKYkRjR+BNJU7qzzLONUyviwoGQAAAAClAx0YCC+iNXYwUiPICx4qhj5vTJdO+EN9JwAAAACjBeAf6SovL4IlvQEAAAAA0ALDFn0v7zWzLd4VagW1KIFNP139YGRao0hYKAAAAADVAwkZBibrLOo3tUSxVORhJGWpX6FQdTJnBXYbBC3wNEMyOyQAAAAAHAj/I1I3E0BIPukxkBsAAAAAYQZdIjwvSjz5PWE2B0CfW5Vp/WzyZOVOexUAAAAADQCiEjY+41npZpVuFHcDfI17g3NmYUNGVzRBLnAgAABjCAomPTsVQBA6HyxnGgAAAABDDOgqOTWcOp057TFZJpAnvUc6W/xj3mKCVlY6ZQwAAAAAgQy6KcgtpjicP/E/SjtYPO1FTENNMJAZAAAAAN4N8jL/SgVYYl3SWb5NHTc1FH4Dmx+GQ7VUB1oWVhlImzEdGQAAAADHCbMmGDWdQKRE8z6NLPcSAAAAAIcHUimGOrg/5zpJL3UzcUXUT69TclaWWG1at1m7Uk1F0y0AAAAATQyMKp80rj80RadEXD93M7cbAAAAAI4C0hTSJz0u/ifmFN0axEcNXBBj915hTdQiAAAAAAQFDh8RMgpDMEpfRnI1CydRSDlbP2czb7ZxjW2dYYhNCjpxJQAAAAAIDsorOjoqTtxURU+ZRHo6BTXYNhc/8EAdOzI7mUllV4ZcXFh5SRUsAAAAAHsFICBXOuND0UC8MGgVAAAAAJIIWSNRLSczuS9mIUcgtSnbLHkpqy2nPk1C10JjQH02Fis/JYtClFPLWjZbhlT6SaA7B0UvSvNUwF3KYudk8GLBXYVTXES9NrMxxCcAAAAAowPRH6lCPVR4W6NZBFFRSTRNCVOOVWpMEEDLPVs3PCAAAEsOHS3OOh5EOkZfPUomkCDqMw46mzTbIkQEAAAAAN0GdyhZRXxVnl5ZYL5bk09lPqsagRY3OUVIkEkqPPwjKjMDPCc5ri0tGgAACgXSHQg7plIxXmBfmVasQ90uJjyPQV8/ITkNNgg2xDeHORs8AD82QIZCfkRuQVM1HCHKNvJRzl9NY4tduk1kMskqcDHYMjwwNSqzIGQikS6kOcg/JEJiQnk/fzgPLzMkAAAAACwGmyRUQ49VSF2EXJ1XdVAdTflFGzgQLD0cAAAAAEsIzyUqNoA7fDerJ84IAAAAAHoFryaeSiBa0V7mXL5V50yyQgouJAoAAAAADxEvLp0wJjsLR41Ob1MhVrlU71CcUVlWeFmtVzNRTj+GIgAAnwNbGHQytEEKR2NNularXF1Y7EYUIAAAAADMAy8cDTJgOmQ7IjPMGgAAAABFC58mcjOYOmdH0VvSa3JzIXOlaxVcCkkERJhDIkMdQNI/XkxYVVZXQFLQR8486jYLNN4zhjZlOdk5gTzYSqVT0FJtRIYpAAAAAFoQRDAiOqI/gUE3QBc6+C9qJ2A1q0/GX7pkGF8rTV4oAAAAAGwInCZcPyFNY1AfTatOF1XDWe1UeUW8JwAAAADfCaUoOzfPPstIkU5JTItA1i9DMFsyzTasQghQ81YfVYtJxD38Qo5KxkpTRddCF0XYQggzIgwAAAAA8A/xMy5I3FAoUZFIFzd6Ib4vc0dnUhdTzkn9Mm4AAAAAAKsOlTNeSGpOuk5OV4xiaGeVY4NYPkuwRmBLF0pzRTs7iiUAAAAAHwSQGaYmQTG8MxYtOhwAAAAApwXqH8Ay3DKfK2EwlDwtPHIwMCs+O0lIckeHQoxDpEzCUQJVQlljXh5ixWIBX0FVb0RiNXQ3YDXPKvQZAAAAAGMLryqUOM9GwlLMWpZZZE27LAAAAAB4AJUOci3AN3w18CaUCgAAAACWC48uV0KBSt1IxjwrIwAAAAArAOkOnzDXQD9K/kxUSkVHdUMPR49PtllyXf1bNVg1U5FTu1BQSoRJDFI7W0peg1ukVQNUJlq3XYhXJkdHNt89zlNeXsJfOFlOS3Q5Ci9JHgAAAABPBEMbCS5oNhYzIyMAAK8S1js8UgtY/FD/OpgnhDNFNUYslxgAAAAAsQxZKzo5w0meVmBf0mKsYMJc4WGjZxxnQV0+RtojAAAAAL8OJyuLL2cwxS/uLkMjAAAAAD4HwCCHMIA1CzrTPtA+CTfKN6A8DTd5NfJEmFJ2We1ah1kjWHNau1hWVM5OhEfuO/sxAS4lL1EpkBodL/E8/UNLQR0zyhkAAAAAJQ26MMc/ZEHfNRgbRx+3NmlFX0l2QFEi8gOtGtIvMjt0N9siAABLDnMt9D0pTttW0VaRTI8yAAAAAF0FEB1NMq839SyqDQAAAAC5CYAovkHwTodQqUV1LO0UAACxAP4PpDVSRRRKJUTJMb0Vyi/gQXJEJjoPIl0BMREQMIlDoEtwS0VHIj1yN6Y/mkMjShdQcVPrT91HmTYnDgAAAACmCRApSz8bT/hUl1CGQXInGQoAAAAAdQfBIss5kEEdP2E7hTXHMXk5bUq9VrhdIV7CWtFctWEtZXtj+FqjTAY0jQ8AAAAADAe7II4tXC+CKUMcAAAAAKgDbxhGKSkuJSrXMWQ+OUOlPQkxmSp+JlcZAAAAALQUaz0iURhcE14gV/FFsynDIKEtPjmDQ+FHllBxVvpYi1DPPikuTigiNFM8D0FORq5Msk/xUGNT0FMmUEZFRDfUNfUy4iwTLn84qUWiSpxINz/jLJIMAAAAAAUCrh2JRRlXJlzIV81MjUSGSclORUv6Qu8w8BYAAAAAxBWePYpPiFaYUlBAERgAAAAA8AqFLOxEzkr1QugpAAAAABsJ7CJwMOcxMTj+PqU7dixXGQAAAADMB6slpzP4NU0wJSj3H2gQkziRTpRYRFodVApDWyoIMl9BnUMfOn8vQjhgPwE6nymwI9ovdzk/PgRAREIaRBdJvUz+TvBPA1b+XcNiRGEhWHJImjttNfYjRQ6GMIhHDVfKXC5ahldSW2lgVV7yUAo6b0ahXBhlB2UXYYVdvGUebrp1WHj+cpRjyUn0N/k0XC7FHQAAAAC8EOkyIkQFTGxME0nzRtdEEkoBWhxklmjEZM9WPzgAAK8D/BlFNJNJBFOPUrlMgkdSSJ1RbVqgYv5lNmDsUShD9S5XDgAAvgkzJUk6+Eq2TE1DNzr0Lrou5DLIP5xIDUmAQL0sAACwArMZmD5+WFtl9GhZZmZhz1rBV2lS2EgdNLgQAACYD08scy68L+8xqzReOU05NDN1K4clwCwdLZMsBiLhGbUxtz6FR1lMilGVWDJe0GABX4xVWEahPOhLt1nFW9pR8ToPGQAAyQDzCy0px0BtUedVpFVrTbQ4CxOPARcRsS70Q9tNgEtLOikQAAAAABYFQBzkJmsyh0MeVY1fUmKLYF5YIlW3U/dTmWNob+d0PnROa5tYGzwOBQAAAACzA6wggkHYS61Kp0GeMKoRAAAAACwFDyX4Rg9WYFziWStPqTt5HIAFhSIGOlZK1VQnWFRWY1F9R2Ez8TECL5YwEyasDwAAAABeBiEnzkfyVWFaVlW7RG4k/AevIbgqLjP4Oqc/t0BzQWxD4kKBPHgxcCkFMWVBQkV2POcjAAAAABwDLBkDN2VGckk1QD4nAAAAABwPYjNRQg1J7Uc5RMdGNUoMRbYxRAwAAD8GAic3RDZWAlxzWcRO8z9WPcI6wTo0QGhHbUkLP/Ip1TjZRQNEijReFQAAAACwBzMldzzjSk1NEkpfRblHLFJpX/xhdloFTr1aomgmcAlxRGiKU5kwIQPDCqUkwC9FMuMzCTSILKoa3gJSFUcoeSymKhE0SD3oQJU7/TAfM39DKFJyV+RSvUC8GgAAsQTmICZBTk/XUDpHZjsWQPBFJ0GdM7cjFyy1PLU/MUUPVTJeyFs2TjND8EiNTSxHVz4RTqhayFpgTg4yAAAAAPIDPSVRSlha/F3iVYZALC3rOp5Na1iiWWtRJD+CHQAAAADeCG8ipis5LuYpWx0AAAAABgTPHyhEqVo9aOpriGdTYBxfAmgtbbFpz1xzRKInIQXfHhEyDDkJNmQrbRwAAAAADwh9KSNGpVOKVk9OrjYAAAAA+QUhIMYvRD7qSfRG3jNMFAAAAAAsDVUx8kVgSuhFUzx6PBs+AznTNMs3Sj7RPN5BUESXRvVIgEW9PkVDCVD2V7lWq1RtVaZXc1bkTE1BHzuKNK0gAAC4CgEss0R/UNBQ7kT5KdUPAAAAAHwFRhu0LmQ/+0stUJJMyECaLOUbAAAAACIOtC3cNlk38i8jHwAAAADJCzssJTgYODIs0xMAAAAASgJYIVtHdFb1W21YZUpoMJMbAAB7Elw73FKoWk5WMkQoHgAAAADbC28tG0SNTzVTVFg6YJZlImRkV0k8mhEAAAAAmwMfGqg1wEI1SZdOT1ZfWDZV/kydP1IlAAAAAG4GEB/HMxRDT0U4QDw8B0QFT4lUh1iaXlRm8Gu6aZxdBEPJLEE7hTcuMNUqESEAAAAAXwJCE4MloSycJgAVAAAAABgAVA2/LoQ6nzfkJAAAAACVBpIiADF8MqYldwkAAAAAAQvKJyUyxjO7LTcrqy6YNEw1n0KvVG9f2Wjha8pnEWBfVn5JyTTiFSQTETDyQb5UFmBTZABhflTENzIFTyBjNt1BhkfJR+1LBU3ZR+BJuFWvYR9lUV+TUGxK8FpqZwFsZmogYj1QVTvoM/wvVDNZMKkkqRAAAAAAIQlZKABC6VAdVg9St0PLKWcHPgQ+HNw1fDkvNm1IEVnZX3Je3FNLPBMVAAAAAGQPrDLuSBFXql5qWw1JuDQLUGpe2WI8X6VUjkPSL/w+4V24b2p3KXVgaApQ7T1dQIBJ8kpRRTg6RypOEwAA5gYRIes5oUgjT19UWWF2bJJvkWrDXDxAAAAAAM8C2BcqM208pTrVLhYYKQjkJBY56j65OX8r1RkAAAAA2AxzLN0+NkQkP1cvqRQAAAAAhw5LLbc6gD8WOdMmsyhcQI1Q5FgUXQZdJVzhX7BiCV+GUok8Ox0nIeRE/1f6XUpc4laHUwtTJVYMWVBemF43WXJUPlesWOhTHkmGQqRKcFLvW6NiVWRsX3RSATsAAAAA7wW/JHNEqksjRmg6DjwKTBtfTGyDcXRuEWMlUJI2MRMAAAAAwweRKT5G4lJYU19NCFM2YIFm9GKtVAQ4AAAAAFkFZiOfQ7pRelExRlcy6B0AAAAAAQFEIEJIrVh3WxRStTgAAAAAVBluRcpYmmA0Xy9TXD4mOe07DUEGQglFFlD0VsNV8UrZLgAAAAB7BcMdqDBZOyA6GSxtDgAAAAA8Bmke+i3dMpQ6/0JHRAFJXk3ISjRIgjqkMlk0DjcYOBA5Hz7jQ7FE+j2pKFIpADmSSxZY41rpUyxDiCUAAAAAww8lNj1Kp087SXw3AAAAAA4K2itNRstP+E1/Q2I63zWsO/I91DdDKEEgIzZDT9teO2VXYpdU70HSOoI4lDN9OIBH6FJtV0dSpkNKKsMkYT3hRmxB4iYAAAAAHAHuEb8yS0QbSm1LJ04rTrhJq0Q5PdpCPE2YVfpXaVfjW35k5WmeaNlhRlb6P5wfbEhlVUpUZEWvIQAAAABFCeshkDC8OEdAuEvbVChZtlQoRNclAAAAABgJSSXaKoErZiaUHCMkFyziMW0xxTZhSJdXd2ALYcVZckuILwAAiRpLRFFZxWDbXStRSDkfHgAA/gqOMfFTf2dibohqTFshPv8OAAAAAEcVbT5gU5deXmo+c3B0AmudU+YgAAAAAC4JoytkS4JdO2cXaj9mTVsBT8VYZmeqbQZp61deN3ksYDLeNY02OjGKJjgsiTVdMtgmFRYAAA8DjBXJMX9JcFayWHlQtj0CLXE/XFq2aDNso2X0V1tKqUk4TMBRZlVCVLxMKDyEIgAAAADaCI0iCjMROHcz+yIAAAAAFQ2tLFs5YTg4MOg6AkMgQXkzQBkAADoHDSIkL+I5DT0mQNhAj0RmQ2JApENDQ9U9HjK/GwAAsw/UM6dKxlFmTD45QxEAAAAA+Q5UN1ZUc2Sja1NpqVujRagygTK1O+1EWkQrOikwhDBLMRUn+BHTCa4jojMCPo9EqkMgOJkdAAAAAC4NnjJDR4RN803MWa5oi3M0dBBqxFDIFQAAAAB8BQ0f6zCWOIw7Az5oQf9CuUHBQ7JI0lPFYKplZ2FaU446pxYAAAAAwQiRJn899k3gUiFPXEWvP+U5szw6SUdXtFxnWjVNqDTjGgAAAABoDPsoxDnaSB9WHl/dZXtnkGIPWjVcwmX5Za5bTkKVEekK0yiYOTM8cDC1EgAAAAA8BEEeNTkhRNBC9TRCHQAAAABdCNUjvzQ+P5FFi1UGZHtpYGmfZftfzlXwPzsTAAAAAAYNIC2OQABGzj/RLCkNAAAqDNcsczwjQbQ8TTjvMpQyLTgTSJZXbmLTZ3Bov2b6YgBfRl5rXndbc1SQRsQ2t0BhTVZNLUEFJbsaYEISU6tWKlDkPhAgAAAAAEID3hVsK240SzU+OYNHZllyYcpd1017LAIQZjcHUdldH2L4YWZhAmA5WxVOpEAJPT8/QksxU8hXsFwnXitc91OIQJohAAAAACUEiR78P59TYlwqWmdOajuqLEQgAAAAAIkJwymVO3NCl0fJTk5SFVMeUOxLCUoZSSZPgV1NZ8xoCGJWVBlBtzK0IAAAAAAmENI30k9oWXxc8lccT7RGUD2rLp8zgTYwNNE6rUEsUt1al1xrWNdNyT09LQYgAAAAABIRRy4fNpg9BT0eM2olByaqPe5LnlNuU4VQnlCGVJNW3lfVWTlV20lRSJxO81JbTdw9GCMAAE8CkxJVKH4xoi8NIQAAAADIA9sXbjGXS4lXqFo0VglLMzucLGkldSXvLyIxESdwEQAArAecJao2DEIVSYVMRkw+Sl5HU0GrNQIX3AbNHysrnS8NKT0UAADHGbtF5VsTZBlj81qjT6FDbDQBFQAAAABfCHIq5UUmWWxikGFCVv09+R0AAHwLjixSRO9TfFswXHdZN10uZJZqlmr3YRlSdUL+L5cRAAC0D9s0x01NV0hVykhsMoYUAAAAADwMOi2LSKFbS2AJWVZEaSIAAAAA2wr0J7o8TUuCWPRfGF/ZWSBRJkUBPaxA504hW7pfyluLTnE/IkeJV8ZiMWiBZ9ZeNUo7N4c+LkEmRURIIkc3Q00+CjdOLEUyC0wfUYJIazN4BQAAJQfcH5It/jQzN80xACTwENQ8K1uia85zKHa4cWtliVSMSU9POVdlWhVTxkbQPPgyeiAGCo0qf0FTT55XQVkXUd05wyDZM9I9Nj08MwEsIkZWXBpnXWj1YV9XyEoeSV9OQFUeXJZhPGfyZzxlUV4aU/BGhjZeNH9XvmnLb61qyVnfTCBRClQuWElaqltWXVJX5UkPJwAAuwJZFkAwCzeUMhgnGCq6OCJGEFCMWexbcVohW0lleXLbeAV4lnHEZ2xg7mD5YgZhb1trWAFcmV68WWhMxz6qRElTmV5wZMFmW2dtaHxpnWZsYLBbxVjGVr1RH0lvQYpA+DvuNskt4CIAAAAA6gZRKfNJ5lzyY/BfeU+sLAAAEw0aNFpRRWAJZ1tqonOWfqqEHoIxdPFVTSgAAIkEAB1kO+9PQVrwWslRyD1EIQAAAAAaCLIk6DgzQFM8VCsdArIKMi1GSGpUoVRjSesw+SBwPghVBGKOZZ5holp0Ve5UtVP/UA1NrkX/PqlHyE7jTalGMkRuSntQw1RKVL1SqVDpS5JCJzonLPkUAAAAAFYMqyuZOGA3qSfyBgAAAAAQCe8iPjCjN2o5Pj/qRfhG3TwkJtYmsELrU4daoFbzRr4nAAAAAAMP3i/cQlxOs1XuVv1QG0U7NmI6b0AGP8c7WjwqPb9D4E1iU+tWvF8zaCVrv2jZYQpe2mE3Z91qnmkBZLBaelV5TkdE3EfVU+dak1xiVqxIxScAAKENDi6GRABSoFm1WSlRmkAnNBBIA1T7VdxQO0QEMAMTlSCGNglGmlIWWiVa91R8UH9QqVA5R8ksKw8AAAAAzAkMI5kzqT9+R3ZLAkwGUS5YxVtcWb1SsEofOZweAAAAAIsHKy9ZVXtnO3HPcmVqElXbP6xCOj6oKxwNAAAAAJIWmkFDV9dcmVvoUzVG4j58UP5kenKcd4F1CWx5XXBMAzl3KfYqqDT2OYM7kT7vOJc1ZTzBP1I70jt4P7E9xDJNHwAAAAB+B9YkMj+zScpMC0mjQkM99jjCNfE67DwqP+lEOkzuTaRJOD4BIhcGKiKTPx5RNlk9VqhICjcIO1VPR1hKVrRIYCsAAAAAMgbIH404hUjKUgRZr1flUcpHuT+6P3dRHmMeagxoel2HSW0wrBgDIgM9aUsCXlZtXHXrdul0wG65ZV1daFjtVLlT51YsXWBkn2ccZadcEk10Mykw6jrlPWA0yBsAAAAAThQjPGBTEV3SWYlJWDNROAo9HTylQNZJ9k4pTlNOn1f+X49ia1zPTek3xC2mPI1UVWQxarhlR1QCLXkUKy0ZRLdQBlL6Sns+uCcAAAAAVwsXLSBFVE1ZSig95iQAAAAAUwhGJ/xEYFnKYghl2F41Tl09wUrBWEJcW1yRVlVRjUomRWw8JyrOBlkecixYMn4ueB8AAAAA0QwaMHFG20+CVFlWv1zQZRpt/m9BbcBl/lhBR1Y0YBrOHW8r6zRXO5JDP1IyWRtd+lvlVPlKREX9TW9jKHTje916aXDHXG1OgVTcW9RdzlrQV/ldD2aUZ3Ffkkf1BQAAAAB7DZ8zZE45W9ZdbVd0SmZGGlAXWqFdBVoET1Y8RSQAAAAAYwSIGUcwpjvIQW9F+0gKS4JL70mCTuVcPGXEZKpZ1D94IPkt6EP9UwFZeVW3S75FaEXSQxNCdz/hSpVUFlmsU1RCFRkAAMgHeiNJNpQ5DDPOI+YWvi3WMTs1RzkgNTE0NzbbRF9LfUvxS4hQGVZ/XgRiQl1ZUCs7FRsAAAAANA85MaFJuFjPYf5l7WXDY+FfVlhnSMY0AAAAACwMhywaPHk/0TYDHgAARg03MQpLq1YdWhhXjkwjN3EUVi1wQe9SXFfmT406PQtvGL0+Tk8JU81XGF1zXkhYnUj1LV4QLwlSK6FEW1X6X15kJ2ARVA1G6UV3TkJSFE8qRP858T6+SS9QflBtSoszujDFVSRj42XhXsRMzCsAAAAAQAv9Km4+fUIaPP4sqxYAAAAAcwgqInQvQTKTLOEfAAAAAIEIyiAYMIM/O0b0Tj5eBmlHaTJeDEaoIgAAAACoCFMiHjo6TmNYE1p6VRVMGkkVSihF1UDYRPdQq1daVtJK1C74OgJUEV3kWYtNXUXcSK1J2E+AWFxs4noqf4R5XGhHR44JAAAAAKAH0yE0PL5PBVnoWAlPdEFHSHpVvVZZTH8wAABsAvocH0b/XgtrB24LaOhWljMAAAAAiBhmRQ1fdWsDbgJoCFo1TKlI/UvaUAJYB2H7aM9tIGuuXqZDhyBANCM1EDBwLkAmqysoKF8ZXBRQQJxeM2/3eZiA9oErffBw11taQVVGElboWvZWdEqCOtI5qkHiSKVL3U0EV7tcI1mlS+gtYC55Nz5AkUC3NxErLyIAAAAA7AqlJMUr1y2FKW8gAADEAuUUJix5NPMwEyEAAAAAFQjOJ+A+u0eTRoE88iYAAK4LViawL+862kloXBBlemfrYXhU4UXcOiszISdNHgAALgIrE3csDTWDKacGAAD5DqMvBz5iRQtJwkowVNFiMmrNa1hormZ5ZnhjzFvuTFM49TuYSDJTn1zIYElfLl7CXQdeFFphUbxFV0oQVgxaxlTPRPw55UTJTnpNgT17JFQ4CFADWzxbmVBNOJITAAAAAB0LYiy3QoBL3EoAR0FBMEHiQupHv0r4TOFMTFGpVmFcbGEnYf9Z3EuePF5Bp0VSSnJRp1lPWjVYvk1SOtgrxDXLTTRVDF8waP1umXDUbsdnfGAnXNRcp1wXWUNTnVN0UKNLDko7RsVDDD/COHQsKh4AAAAATQyBK3NByVMFW6BZ7lQWUnpQElBZVS1erGJPYIlTQDzqJeQ0oEFcR0pI+D3MM/o4hTyuQPpJ8k5gVxJfvmPJYlVc3lcoWphZ7FWWUpdVN1+FaDhsVGnHXr1RAEnCRG4+tDSzK+QiAADcBUIihj2nSOpOA1GBTYJMLU+XUilSHksgRVBJFFYmWzRZfk4fP+9FfVkraFlw03I/cP1pa2JCV/VGKzqsP1RIE0xPS31FsUIXRfZBgT5oQOdLwleBWmxVxEiROrw5hkVwUsVYu1eUTHU4wyrjI5wrZjrSSTVZIWMKZsNhjFTfQ6E4WTikN2c+g0dWTrtTGV25ZrxvAHZGe+d+F34dd+Fq512aWi5e8V00XMtZXlPgRxNAdDdAL8sviDPiOTU40zJsIQAAAACHDCwptzPhPcZFFEuGTLlJiEFVNTFEMlT5WpZdO19kXg1b6lBNQGo14TBDLiApsDBdLpchIw0AAAAASBZFQMVavGfXaexgvUlvFwAA3AMHG1A1OkNWRmk9NyeEIcQ6dVD1WUJcB1pWU3FHWTbdOfRNLl7JaL1qtmScWS5MdkS0TWxX8GAOb3h4U3qzcdBc4jIdK7RETFJoVYZOmj4MN509ukFMSW1V3V6RX5RVWkLKIAAAAAAmFfI96lZlZVFo3mBvUCQ8qBRzFdA/MFxlai5vxG1xaJFgQFVaR9A5ezTSPARLV1W1YdBp6GySZ+1X+0gPV3tifmPYW+1KHS1CBwAAAABNBKMYBSiiNE8+8EllVmJc0VmzUNVMcVGDWQpYoU/fR7xKwErhQ48xLhbOK9xNYlsvYZFg9ltZUQRMWlSDXPJe0109W+BZKVfGUupLhzwuNZI4Jj7oTixaT11yVxVJ8DpwMwgxTD2XRphQvFu6YQdhaFf3Ql4gtigSPM1D3j4VL+0fHSpuTyBjpGkCZHpR00IlUpRlX3G5cidoIk7WDQAAAACKBmceFStYPrxFHkKFNQE4D0sDU+hVElZAUI1JLUYvP800mDC3LnQ6l0DHRLJEDkSTQ0Q8SzWGM+Ux0yYAAD8XAzpSQ2hGoUi7TSJaIGEaYu1bAUyIKzELLjjeXc9vNHUpcC5gRkAAAAAACQsQJgo13zYuLrIdAAAAAHQIAyc3P7FU7mJraa1oIF6DRNYkAAAAACwCZCLxSqBdp2fMaF5gmkw+NpMhAADqFKM5pEhBT49VQ1geVYdKky8AAAAAigpnKN48akl7TCFH0TcRHwAAAAAPElszgENbSGk/AyVrJQ02uEbNUINSh0rvOxg2Wz/5O9owaDjaRTdIfEBJNtMvLjhoOyI4YC+mIh8TAAAAAHoS3jiUUrZZiFX7SNw1AAAAAIwAFxZRP11RZFi4WHVciV3nWFlLLzDmK5Y7uFEKZABuEHALa5BeqkhvKV4qzzrLSDxKnT9lKLYRgAubJrYvFzEZLmUx1z9NT5JShEqJNesXpyp5Q49RClhLVhdM8DiaIgAAAAAIDrE0TklSVYpfDWSCY4ldLFHVQkQzww8AAFcPHTVzTZpWjVTSRi0smi3XSD9dmGXYZURkMWadZQFeCkkgJQAAAAAbCQcmMTNYQnhIRkTAOGY5Dke/TZtHMTEAAAAAQgmNIz4yMDnMP3RGek6CWEtgQGl4b7RwHWxmYrZVRE+EVT5mNXBFcuhqdlgWN10NAABNAW4VODS7QFdAKjLtEQAAAADZAT0WPjm7UUBfOGUPYmJYWUe1KEcniTXWObE21D+YVdNlPWyoaN1cqkuBP7A4FzQbJewdpj2gVvFjNWjbZvtcIU5KOeMp0C3iNCM08ilJHQwnEjB8QFdTnl5fYBNdsVgVWW9g72vYczx1+21MYQlVe09kUZBTIFR/VWFYWVrbVr1PHk3VSS1EFjO6CAAAZwd3K/ROI2GnaYRpGWG+Udo+lTkYRRtR+FEcRxwsAAAAABwD1B9PQ7FVDl0/Xb9Y8FSDWophX2MXYalaMFLtTldOFka1MggRgzYpTY9YWFqRVVlOw0aQPFMv0R4AAAAA3wP3Glk0MDiXMNkhMxCHMr9IBFeuXe5YzUjJKxMLAAAAAOUHOSZ+QWJMVUvGP/cspBwAAAAAygcaIYg1dUZkU6FXvFjwWhRZnVK3RztBxkhYS9NLZlNeWFlaMleZTwpQhlIpVnxZD1svWGNLTjtuNcw3BTSHJAAAAAA8A1oW6y+BS3lnm3gpf0V7PWtwSQAAAAB+DdIttD+rR91G90KfUNZmQXIadnRxmmMXTMRB4EbMSWdJZUO2Ohoy1zK3NR5CSlLpXQtiQV/PVFlCNCkAAAAAFg/aMFpGilDoUy1VqlSqUyZNqjz4HpIylEsaWydeflbhSwxOqFKLUvBRCFbTV71TDkoHOmUkDSA8OBJJpFN+W0VfbF0mVLdFQUR0XN1owWtHZZ1W/1EcXzVn/WY1YRdZnlMnUQNMM0JQMDEPAAAAAOoKGSnMPP5FKUohR9w9KDIgMrYxIzrzPRxElEj9SAFC8TPbNCEwBCH4DQYtnT2fR7hIaEXLR5dRFFdxVrFUnE4LR+Y5rB0AAEECtRsBPWBHbEQhNWMZLwYHJQRAhUmjSs9F70emS9JMiEoZSeBQgFqfXzNfC1tuWe9ZC1brSso82zIiJBAKDStPP3FISEYXPC4zNDV4Mo0klhnJMT9AokZ0RWY80ywkKuA4ekUTToFLgkOYPlo7T0CoQRU/nTjpN9pG+FYhYaBj315rU99C2TM2HwAAAABlBh4kykWBXadmWmdGavp0OXtLeVdtjFfjQxhNhVl1XtBcPFmuVrlamVymVj5LpkA4OQo3S0RvUGFVs1DaRf0+rD5hOWgvnimaMF4tbB4AAK4TrjRCQNo9TC3HE3U1z1eqalpyWnC8ZQZUl0hqWsl09oNMiceE7nQKVngyrDBLQplOwlVbWSZZ4lAoQIsQAAAAAC8HaiDINtdAaUAYM/0WAAClBXkepzX9PnxJrkxjTB9GhzW2CpArYkt1YQpsAHDnbwFucWwAZw5bd031RBhCBkDuOEw3ID1SRuBKw0Y7PIE3CD60TLFVk1OVRxMyIBZRB0QfrS1WNu83tzjzRqtZgGZubYdxh3PscXdp0FeGSfdXoWjicPdxwWlqXUpZf12aYqVncmhBZM5Y/lUsXmpjFWDRWFRO5kgWR35EaD2iNNszRUH1TFpOPkc4OFQgAAAAABsGJyWdR4FdCGejZXNa0ktaQ0NIsEmvRg47KSYAAAAAnQtnKAIzdzi5Ngowmyq+IRAKByixNKI3tTDVHv8Knyx9SctaWGNLZXlhlVhOSTooAAAAAJAMoi28ROhRXVNxSjs9ZTjnSHpRW1PGTC5AGErgUn9Vu01DMgAAAAChB3sifDkKQQw8QjXYQZNM70sARhVBX0UuU9peqmMhYbNWsUfSN5I0VzU3MVoyvjv8RFtPVFnTXlld1VY2TcRCBy0AAAAAgwtZLalFpVEyWNhaflhkU39PFUTOJrUkFjYfP15AkETbTw9ckGZ7bH9tx2qHZSheUVWoSHI5FzLCNRMvYxwAAAAAzQmyJCE2vUI0R5xOb15mbjh3pnYWbZ5bqEVTPoAyqC5nLuQqRiEAAAAAFg5cKs8vjTybQfY8ADsDR11Oo0pQOrwbAABLCVMhfSygM/8/pFAiWbZYQVBPQdU73EuJYcpwzXZrcvNgqkKETINVIlWKT1RLtUd3RaRBaz1fPZ1IalMkXS5jTGfaZc1hEWCaXrxWokYJJwAAAADTAzseVT6VT+ZV21GQQjMv2EIjVn9c3FekSypF9kvNTkVGVS4AAAAA4gT1GoIyXj45QMA+vzcDNxw5ojg4NUQ3mj+ES3tUAFWvTCZE+0aTUOxQmUWUK+QFliRmRLZRIVLwStc5/zTbOQE+ED6rODIumxwAAAAAKxRYNvpEQEfrPfAqKD2PU1Zbylu4WURXp1I4RS0vtxgAAAAAUAW9IlBEdlczYIZkkGjca11uj2yaaZdpimw3biRv2nAJcXtsP19hRnkqYxwAAAAALw5xOABYKWfibjtxYG/VadReElIAUIVQaFKvTv5NtVlUYHJfBFtoVmpPGknFV9NnA29FbTpnF2QfZXJjCFgCRmY/uEBWRPRA3jYYKwUzdUG0Sm9Rn1RIVQVNgDnyOUpR4mVsciZ1LW0xWls0AAAAADYShzWvRFxOEFZPXZ5d+1N6PAgYyQ2NKTEwVDKbKuQbAAAAAPgQCDJzPy9A1DRHIF0ko0J2VeZdn1vrVs1WBFkEW5Zb91dPUWZHx0PTPPIwvB0AAOIQGTcOT+VYKleHSP0lAAAAANkPDS2lOME7MzpXNCkkAAAAAIIDBRYmK/83nj5wRUJKnk0fT1hFDjiqNHEzUjbJObE1ZS8gNq5ChktjUHVRdkqpQXo6fiuhHVIMwykHO+BIpU8+UrVSZ1XBWSBaN1GXQaUtHS91O1VA6DyaMAsfuCStPPRNjlM3TqA+DCrJKu04M0OTSBBIrj5/LMQ8tljGZcRpzGUeW6tJeDkbOqM9vjfMKe8bBCFJJN4pCyx5K1kuiDLAMXQqThwAAOQOvC1iOEc3pyioAgAAAACADtgvIUnFV1ldYFskUk8/uCO3MbBMy1qgXWxVJEm9VPhkI2xaao1fvU/ISUNM7VCTU4FNMT8vKOAOAABrEvM+Al3UahVttWaIV3RFwjzbUDhdK18GV69HaTa5IiosPDBbJqYLAABnEJ0tkzhTPUk4ETrBUwZk0mpQaFBftlNnTRRN/1KmVqtYeFZ6V29bYFlqUs1ScFQPSFkv6SVaQBBT2VgnV01Ry02cS/BFD0D1Pd47rjeJNW0yVClJFwAAew9UKyswIDvVTKJZSWKGZBpiiF9mXyNfzl2OVRNMdUmoRRhBJTp8Ld8WAAAAABsKsiz/S6teK2fWacJps2nFaPtmkV92U1BGcENARKxHZk2aT3JKujliFTIewjaiPuUyWgEAAAAAPA6xLbFC7k2yU2JUrU62Qc8gAAAAAHwTBT0CWQ9m52w3cIFu/GldZUZhIVvfVKhUYFjrWH5TPULOFbwJ5SktPplH30WkPGI5RUH8SPVOVVPtV5pbVl21Wr1T3ml5ejmA03tubbVWCkTMNFYr10EzXBpnX2dVXZ5FMxEAAAAAtQPyIflHZ1zVYt9fFVUdRpVH3lLhXcZm5Gv2bVxrXmjsZlRmeGWaYcNbgE6HPWg3Wj2VQTRHCUk2Ri1JS1ayXntdxFE6OxkiAAAAAA8XJEPFW45pyG3xbstsImY4Xt1hqGsmb11q1lz3RV0snixlJLYfUTRRSSdO+ElzPN04CTuMR5JUYmBdawBxyXACaqpexlmUXlZnLGyubeRrG2mWZcBhiV5cYlVmsmaPYXpWMkjNQbdBukDeP6M7OSuoIAAAAABwBLobbThlTUJZ417CZqxqmWo5ZPpW70tNVMNcoV5BWNdL7z5cQNVEWEwwVTdbglxFXTdffV8IXbxZWVqGW+ZaYFYwS9M870J6TyRc1WfzaE9eEEn1MP8xFzcAQck/7zU2MFc24zofOVo/mTgxNCs+L0lzUE5S1EhxNfYqoDG1OaY5LjM7LMEk4yzENf45F0MDSitJoEsgU6ZVq1D1Ptkm0B2WQlZYsmNvZpphyFYTUDxRU1d6X2FkcmJgWMBO+FfAaSFxtHGvcp1tyGFfU/tJtEwdV5NiPmbbY3NeDV4fYqlgEVlRSJcvKzNnOC5IE01QTpBJyzlfHMEPLC2YM5k6hkaoVV1jiW0NciVxdmr4XnFRG0StN/dC/Ut8Uv9MUjqPJdUIlSFVMFw2TTauNDsxlSzWLn4wLDonQIxCk0ElPYs0nipJMGVC1FXkY8dujnPFb5JoAmR3ZYRkBGaLa5hvc28caF5W1TQAAAAAzgivIos04T3QQDRKW1z0achw928laQtdWVENS5pC9jXDKmcRcgmfJ5I/NUivRJU1SQsAAMAIsiNCNzk5pC+0GwAARxdJQAJYDGD+Y1xjW2AHXmxWD0ogPwc+jT7DPzJBVUuSVs5c7lksTfU5NCR5AbQXRDoFTQFWN1USSLInAAAAAOwTcTdbSvlOi0g9OWYq4i2AQgtN9EYXOqdRiV5kY5pkM2TSX1dXcUVPLt4YAAAAAL8PlTPRSehRGVCBR6FHpk6JU39XilgXVqZVa1jIWyda/FAFR0hF0EgzUMNWoFqrXR9a9ElINi0niB/aOjZbwmfCZx9cEkW6Kx87eEa8TFlOZU/+TbhN3EtnUhlcQ2atb5R1L3VCbhNhSFEZPyovnhcAAAAA0xGyM01GfUxXS/tNQlwGZzBr1WtXaY5jxGDEZMFvcneyepN4ZXJ4agdlDWT5ZoFq1mg0X0hJRhwAAAAAZB9mSH1clmQYYbtOVh9wBjsfUi8rOPtGvVbgX5NheVyST8VA5kRlTttTdlLxTrVQolc5WXJVcU0aRH8+0zvINrcsNxoAAAAA7w//KvUxjjYNPM9LHWJFciZ5+Xapa51YOkpwSXJHUUS9S7NRXFEUTBRLvUeGSMJRdVt+YY5hTl4EXJNcaVyNVDQ8jBEAAAAAKRJHOJVLcFIyUrlOnk0cTk5Irja/I0kUAAAAAIMO4TIgTPtb4mbKZ3BgY1HwOwcsHSRTOD1I6kq6QigwwhT5HCkzujoYOmMwjhkAAPwP8zL1TJlb3WEXYFxWmkfbQUJFtEf+SixM40i7P2wuAADNBwIiQjYmQNhBd0IXQzVH1EqHRxpLk01ISzNDETgYJm4GUyEwNxFCyERWP7QuaA8AAAAAUxpZPRtJSE8xS4VEsD4CN+Y1/Sp+GFcz+lQiY0NkrVkwQooZAAAAAKgGyB6oMdk35TQWPL5SkmdvcWly02xGZnZk62BEV1VMYUoPTSZGIDUMEgAAAADgBU4gbjxLS4xO3UrSREU7cDMlILUZ/TmBShVP80mgQzpKcleHWkBSXzzWEwAAAADyDfkrPjnsOcUuiCKPLe00qDWzLlEcAAAAAP0SVjr5UhpcX2CHYGdblFCTPogqxSu0PcBOuV9yamJuimzHZHlfXGHgX45WQ0J0IwAA1xUXQtxeH2ytbgVrPGWRX+lY+k4gRag8EjeYPAdCDEKWS5hROlOBTeBCiTkKPaw8mDdqMBkiAABNBvsf8jqeSV9PZE5sSkRKm04mVSNcH1s5UUFCKzFAIgAAAADkBWYc0ym4O4FJKkv5QEItvR+wJkBFFlYsX/xc/U42NsUWAAAAABUHACH0NzVDxk/tWM9cEVl3VJpVmFuLXN1cMmIPZ7tnoGT6W7pOukahSFpJxz90IHYSEjD/OMM6SzMBJwAAAADUBgsfOyz7NAFCJkx2VPdX+FSlShw+MTvzPdxBTEPfPr4zvCZBK3o45kAFQX0+SzkLMEAkAAAAAJMOGTAJSAhahWQBasBo0mC4UKE2cB/GCAYhLzIzQj5M20+3R7s8yzuKRFxQW1vYYaxkfmMdXdNSP0ySWW1tWHlue4lzr2C8RBw2rDDoLUsu7C+5KiEeAAAAABQJYiX1OhVB3EJHRS9FtUX7R4VBxjYjHQAAAABcBa8o8U10YlNsJmxIZCtXC0brM2UkAABLAKoLaygdMpQtuhoAAAAAqAzxKHM61kwvWOBdPWF7Y1hjAl9NVyBQOE+1TzFMckH7MJIdAAAAAG4UmDmLSGZOEE9xTq1K40THOr4vJjEmQUZQTVWbUdVJzU2EVQ9YblhuYO5m4GgKYyJVl0FBKgAAgQ30LvREWFjlYOtdj0yNJAAAAABrC0AsrjzhR39LUUnzTAZaymSLZz5geUt5IQAAAAB/EFM4j1R7ZANrIGdoXnJfe2VrZ3tmul5BTQg+n0RdQ0c6zTPsNBlHlk66S3pBTzfiQFNRSlpwXxpiqGGxXHNUjkPnMG8ZAAAAAKYNPiirNVRPfGEdaQRri25gekqGXosGh81352BaV4hfcV/uW29WnEy5OokgZy5BPuVBTkXmRstCxTPqCvUjvCyYL7gz2ECIS8tSR1paW/dWoVH5UfRdXmhdbHlsrWjAYYhXUUimR0dVbV0DWkRKFCp/DFMoJjalR/NQWk8fQkwzWTw0RtBOw1nyXrRdmFlbV7FbZF4ZXwFeXV21XoxfyV/4YZBg9Fe4Qq4dKyQ1MZY2uzMYK2Qqey1mMP8onCAxMKI6zzuENmYmYBEULVY1hz8iSYRQr1XsV5dWUVH8RuM3QibcC7AoZDo/RD1GgkAbMb8QrR79SVxe8WQ3ZCxf4FTFT0xNQkleQTIxjAL8IXNLimQvcH5w9mS+SI0M0gpUJ9A6Qz4ELwAAAAA1BhAl9ESHVq5gsGNeYYpXgULbI5UxBTxSSQ1V9l4CZPtj2WB0WohSx0TzLY41fUmrUfpVWlfoWzxhMGNxXd5OFkB3OHxE41auXPFayl/WZSZnqWCMWBRaDV7OZKVrkm+0bRdmXloGSjM/IkmDV0Jbe1nTVvtWL1xZY3Ro/GcNYTZSTjfBIKw7UU48aGN4on70fBp2h25CaXFlOl5kV4RaqFyfVzlMK0F/SDFZfl4VWPdI6jysPGhBtUbKWOxrkXlBfqF6Rm+dXq1PFUlzR6NK0lShWxdaTlOUVIFjwm5Mc7lu52GKT2c+mDCCKI8/H1XLW0dYr09wSMFHqEZ5R4dR/1/5Zs5kJl18TlVLU1i5YGJjVGLZX+dhiGeTZy1o12wGcERvoWmRZYBnyGggad1mb2XdZepmxGlQa/BqtGcrZF9kFGj5bT5yjnGGathh2VdXULJOKU8fTapK4EmeSJlMvUgwQ/pEm0mdTJNLfUGRMRpD61rMZRVkdli6R9dFN1OcYi5t+HE+cYhteGticKFz3G9MZJ1Slk+/UgROuz71IQAAAACWAg0kEEwQYsluM3NKcXls8Wq6bYxt/WR/VLBAFjlyOis5Dj4YR7BUzl5EY/Jhj10tWhRX4FKWUVJOH06ST3tTEVSSVKlVtlWxYH5nsGjIZnRg+lj3VHZODlXeWrhanVEJPHkhAAAAAFMNzSrIQTNVUGXUcih573iPcKhg2FGUS4RFLEH+OgI2sjVMQZhOklDZR4o2xDqhUNFgo2lNa6ZmVmHIY8VuwHXOc7Nqp2JVaKNtkm7tbMhnzVxWSAI7nUnuVjtgP2PHYFxXkkdoP1hHpU4bTltN4U0mUO9PPkkFPkYyrSzPNZ5Ha08jVctUclG0TqdKbErbUgRZplgFV/NVQFMMUDNMWEyWTSBKjVA+YNBq820Va9FhO1KERK5O/1ueYEFeNljOTWFEHznpM/suJjVzRFhNGEz9P80kGAGoEww0vUaYUQNXXlSKSyU9HyDBIupIQVeMWthYAFzcZQ1vlXLtcM5szWi7Zvlmz2SLXJdMGkVETYlT3lNrS61E3EU/SDhNcVKJT+RCyzoDRPhUm2iAc6V0om7QZNZYrkkZO80vOzXEPAFCnkY1TrZN4El7SmtGUEI/RwtOnFFOUppRXkzuPi4zQTsORbtF/0HpPKY1fS6uLUsz9TgsQPxJmVH1VGFUAFMTT1hNQ1BDULBOnkloSJlEOkH8RjlaLmezbKtqqGAvUy5OF03cUKVXmVlqVilY611/YEZdOVX2SJ9HAknOSqFSS10aYwdlzGJGWrNMN0wpWIxg6V7yUtk8FxIAAAAAnw95LwA+JUBpNUUbAAAAAGMA6h9oROZQp1IRTD5E709qXnRmMmiCZdVdm1IJSFxRtlvtXrpaf04NPpMvwg5yB8MioTfoR3pQu1LoUflR/FXRVxZV/0rWPjwtPgQAAAAAFgn5JixByFK5WhBblFMkSGRFckpaSvND4D5mQSZHHUqETJ1RcVhrXGlagFEUR+NGIk3yVORSgkpNRcBP7VJuUYdSF2HWbQhyj214YW1SiU4BUp5Q40aiNaMRAAAAABUOOi5vRrxbAGehaYNlAV4xW+Nh9madZxxjnVRTSBhtsH/whByA/3DEVMkeAAA0Af4WZDrPUC5bhVoeTfQuKCZyNNc4RjrPNUMztzg2PJsynClORipefGabYjlRiysAAAAAlwHRGZA7jkxVUiBO0D6lIAAAXAEdGBc5jUuoVkhbB1rRUf9DUzMJKCUXAAAAALQJyyIiLyk35DtSPOw3yDBhKkEtzER5WCZmwW1YbVNlLFuKWLFgImbSZRNd40tNRGdSUV3cZWBvRHZYd8tv01yYNBIUAAAAAO8Yk0DvV1JjpmY8ZTden0/oMQAAAAAkD/8snEaeX99tsXHda8Nem1bmWOVZZV3mX7NdU1dSSFErDQ8AAAAA6gQiHKcxujTiMhAvdC2PPK1U+V0MXfVTiklrStBe0m3Gcy1wCGRfUoBEp0FTR3tLA0obQTcwgyBpDqIrBz0ySrtgPm73cmJvY2O8UUtIV0s+TS9JzTi/KkMW/yYSPM9NNVpRX0ldXmHJbLJzeHIsbB5j1WF7YaNfRWG9Y+JgPFkeVnBZu1q+Uj08sgynIZcuxTksP7tAFzxrQjlSo1aOVGNdKWbjZnthaFtPWgZcHloTWkheFWLIYcReGlk1UgpN+UyEVTtgVWg9bBRsfGUJWWBM7Uq+UERS50+tTkZTSF/6ZVJmQ2WHZXdj51xOUttNelDJTcFLwUdFQNM84zcDLOYfGi7yQZVLo0usP7IgAAAAAHIHEip9Su9WU1hyVNpKCz1mMoUx7DSYOdk6ZUJjV9dnxW6paohaLT0wOkhMNlSHUypQhE+NUWlW+VwcaNl2X4P/iNKFF3ihX95H40FaORIhxiW/O4xIW1KnV6hggG2qb2RtcXNudYRzJW3WYAlNTzD6I8g0mkEzTGNTxFTRTqk+LzTLS9lZKl1IWcJR5U0uVCRmtXehgjSD8HhYYLkuCQvuC94lIS8dPklIjE9oUVlP4E++U3JWJVXDSQ0zUhAAAJ4L9TZSWBdmXmh1YPtOcT4eRFhKalFcWL1e42R5ayVwIXIibxpoGF5CV0pWhVMNT19IEz6mK/8XXQ1YLhhCfEmGRfQ3WCEAAEYGvSaPR9JYw141WUxHjyn6KGA0CkEPSXhRxV1dZs5nemJDWBNLYTyLN1RDCVKbXjxkt2DKVE1HlkeYQ/AvIwJ4BpYqi1CXZSlrlGQ7WdRg3msucqhwnma4UIgl5wEAAF8HmyK5Oq5G2kn8RhNEdEsVVExYalfYVkRb7V5qW1lRCzp4GQAAAACKDbMx9EXHT01Tu03MSPxKcEv8QQQs8gpELEBF5E7kTPlDYDl+ONo+J0L/TIJUQFRVTfBEV0EgQ+tHE1UqYOlmTGlnaS9jhFVaRrRKqVcVXzFjdmizcRJ4nnYXcBxte246cLltl2M1T1YuHAohIGU4XUjXTRFIKT5VQbdIlEqqRoBNdV55al1wwHH/b0ls12fLZIhjR2DqWl1TvErfPXYkAAAAAMEHbyE5Mio0xCgQEQAAAAC/EE8t5zbjSZhb+Gccbmtut2zJbfZuYWY+UMUrijkzTxVglWzRccFuH2MzURo96S7vK80swjbVMjc5B0Q0SMVCrD1xTBJhf2kaZ91WGDOGRNJhuXFMd050EWpqXGRS0lC9U0pTLlAdRNs2tkIxVG1evmAVW5ZNRDJbAwAAAABUAXkevUSEVWheImJXYpxhYGWtaiBx9XQRdPBrMVs7Ql42rzVJPbFBmD0oMkst+DS2O9g/VT+cQxFNlEyMQCInAAAAAFkQDTNFQx9Li06PVo5b/FuEV7dbN2cacJ93jnvTeyZ40299YORD8CwjRv1GwzpdK8VBklIhVexMzT3UPvFDr0h6Vn1gEmFNWPJJEkp8XXFqx2zhY7xQTUNhSfZP1lIwVxpaBFq2WCRZgVuoXsBiYGTjYLtZTlBASapVM2BIYgddsE6xNE8dAAAAAMwVVj+mXIVu1XWAc9ZnrFpuXbFijWO1YWZbGU6LNHIOAAAAAIoAJRfhOMhIVk1pR602uBwAAAAA7wmSJTw580GiRtNDEjyoK8oPAAAAABAHaiC5NuBBKkbTSJhQTFbcVoJWcVSNUv5R31B5UUBTl1DbRdA3Jx4AAAAAeAQsIRhCoFS9XJ5bnlSHT9xTblYIUfNAOx4AAAAA5gLWGdo5+EkNTgVHHjO7F/cq3DlJQYRD3EaVR95CXzo+LKk0qkmMUXpTgFeNW2hc71jrUsNG0DUhJtYSRCdSP+VX5V/gXXlXHFKXTrpIgklOTfFT7lWOUwNUWl4eZ8tqH2oaZfRc8lRpTEtH/UOLOwctmSo/LSw0EzDHILMNVC3NQxlQp1f3YM9pI2wtZJ9PgCYAAAAA5w9dNjNRmF32XOVP2TnhMydBVEtwUqFSOE2sQbMwAACpDqYqqDAYNgc9vktfXFNn6mltZA1bNVQNUaxLnEqPXeBwWnkQeOVrg1EKJkkzcFVEYntjUF3UVNhRn05fRb5C/lYIZtBtd2x2YpJS30jbTM9S6FM7VTRUMVDwTRhKwU5KWeVdJlrRUBpEJjuqQNJJCk1wS+BKmkbdSK9fHXPCfK599ncBb/JpQmudbWZt421+bZxoml9KTxY6ISxcK4g+dlW1YqxlK2GYW3NelWXVaWxp2mjYZ1dmHGarZLlePFT4SPJA2T8uSclUQlpGW1hbklvGWodTAEM2JAAA+QSKGccrmD1mS55Rmk+qSN9JRlKVU91IASwAAAAAIgraKT5FElWvW/JbylQGSV5GNlBaWuthmWbtZvRkoV0CUjRIB0r+TbZLokSbNS8yQz8YWs5pOW/hbMRm2mBnWplWiV9rXiplPXSYfLR/nn5ZeNRsmF3hTm9MX1SgWPdUI0poQddAxz/nN4A7gkt0UsVMjzh4CAAAIRqqPEJJrEeKOe0cAACrBMAjR0lJXu5jKV4bUX9Q7Vp3W85OFjWfImcryDDFMyI4v0DbRtJJ7E69VCtWcVH9TYNPB1I/Tbc7Nxz0Hasrky4uKz8jAAAbDT0uoENbUTFhzWlIbXRs82MpVn9IUixWFxkfq0XUW4lmS2pJZmtaBUSHH5EMLSvIO2NDDkmVVAdbo1kkUHxDf0zPVxdbFlR/QBYwHjskTeJYqmA1ZRBwAHzufUx2cmXvTU80GkN+UzVY7VFAQOsy4TgTQ4hIuk0uWXNhXWTvYe5bdFPzR74/3Dg2M/4ujShbHAAAAABdB/ghQTokRpJJJUXnNn4kAAAAALcHeB+xMJRD30dKSIhI8Ur5SjBNnU5mUpFaTmRDbD9vY2yBYqVRgUALOk01DS9gJyUiVzanReNLYkyATe5R6VV4W1BjIGleaiZmgFzeUVVQE1D7S8xDEUzRXZZquG44a+BiUlmqUV5J0kqpVoxhxmTRYM5WK0e/RBtSMl75ZaZnYmRpWm1N1VVBY3VqOms8ZUJc8VQtUX5WcV7cYFBZeUZQMXw5CEkDUDpUi1/Tbj14qXqUdz9xYGy9aPtgyVbrT8pGSTvXMyshyBgpQopWOF/xXV9RJTaTF9Q51FbKZq9rPWjWXwFTbEeEPcsxzD37Uv5cgl/RXh5fCWDgXplb/lcWVIBMUENsP3hGaFA+VQFdoWJiYzJdKFM3UfpUklLURxA7JjzSQJ9CyEgNUixVMlYGUYxIMj0rOko4njYJNUovsTEgLykxbTD/KEYYAAAAAFgTojc5SXROxEgJOj02DUKGSstN3VGkVQVVmkuTNXMcAAAAACcUpTl2Tm1Vx1B3Pzwf4icKQPVLS08DSqI9zjByGAAAAACdDbkm6jSQQoJF0ElYUndY9lbjTcRD0D1NOKUsYCP1G7s5+kfFTgFXgmOVbE5vamuMY8NZ4E9FUHlXiV0bXixZyk53QBY6GUHMSYFRmlk4Xy1dA1JYRMY+AkjoTNNME04BS3pE+jZjEwAAAAAjGGA/s1ZwZDZsFW88bxR1Hn+chviG13+/cfVc207KViJZGFswXS1eI12EXftaolFtO2QkViQkPm5Vul3hWSRKgTjvQppTkFzQW61R20SpQDpEtk4NWsZkS2iAY9FY0kluO4dKAlp6YRRefFOzUKpbiGjQcAt0uXNCbgFko1p0VPxPFUlMOBcUAAAAAIEKEim4QzVVilw5Xd9ZjFOJSyZMfF28a5Nx+3BfatZf8lw8XS9fimLPZ1Bu7nBAbLdlnWMWYplhXWPJaudzL3hfdblpVFmNW5ZgrWCZXtxd2F2qWClT5llEXW1d81IQPccWAAAAAK0NOzCYSZdXlVxRWCNMezjMEVwKBCmMQa5NSVNSXKBlSWriZ+1gk1WIR0xDfUZUTQJM2z/EJuQicjefUu1paHhSf/R/TnyPdtlw2mcnXlJY01bTVyFXFFP+TO5MWFORWTFda2EmYyJhyl9eXgtZa0egJ6ghb0J4UlVXkVenX6BsgXTqdIZuo1/tS8NCuEcKV7hkJ2k2ZnZe6VfSU1JTDFAeRzpCHj5oPZU4/DE4LS0vCTDTOjY+2zpdNEQ5ckkmVkxijmZlY7NXI0MaGQAAAAAVE241oEe8UutWIFOnUgNkF3EYd0F4X3XSclBwfW1VajpnM2bEYidd/FhmW+tkO2s+a7xlzVwmVBJRj1RJXHtksWhRbAhtP2TTU5lVV1yJW/hSzU2zT0xO7kmcRdRRV14ZZzJoT2FvWNBavGT9bPNxrnHXbE1hXFDfQpE9lDpAIwAAbg6EKv81nzrwPCtDAVyebOhwi2pWW4lMXE2XTepHukTQRTBHGkwhVlVgemTjYdFaA1y/ZE9q/2wjbuxslWWUVWtCtTsCNgE7MEYjTvVWo121YGRbeEXVH9015To9QBRFlUNbPnU3GzKaMdE8m0dTSodAvCOuIE5HX1hOXClVJ0L1IAAA8BIsOUFOQln3YEBiil1LVN1EdTi9OZg8ETXcJYwm/DPSPWVDsEVcRGM5tTbGRBtK8UcsP04tSguoMFlQV2DyZFJfG0/+M1QxdlUjaptyoXE3aINW5T9mORZG6U7QU55QJUm/QE81uCMAAAAA7x0jQQhNTFG8Sr0zAAAAAMkNfSc2L3QxmzMDO5BECEpVSyFNEE67SgdG6z7RMh8lAAAXBAwa2DHlOGQ6aDjrNl0+YEw+XZ9opW1haulflFaQV8JXn1RUSZ05ryHeFzM/wFSzXlpdPFMJROE4pS/cGQAAAACGEB0ruS5QL7c+Dlu7bqN5jXyJeDRwRmc6WXJGdjxMR+JMrkpfQD49Q0IPSNRJDEswRgA+2jb8N303LjMzKNQSAAAAAEgTgC+jOZ9Dz0l1SplDJjpoIjweCkO5Uj5Xq1UTVvRgbGnDaOxf8k4YPOhKi2CMbGdwFW3TYglTE0dERnNJKVD2U11Rckr8O/obAAAAAMsHWh8pKYAtfjGDPSRSbF79Yatd1lGNPOkcgQYXHnsxB0SZVQZd72G0Z6Fs8W3wbANp9GMTXI5RNlUjY69p1mj9YJZUTlqkav9y1nX1dhp1oHDraFhez1e8VLVMMUO5LgAASwYCHA4uiT1iP049SzvTP/NCukdpT/5VQV1ZYN1fK1srXKRiHWr5altiAFEmSik/fymYJew1bECeQKo7oDOTOCdPsGJWbj9yG2+dZolaOUpzNbEnJzCQRQpLi0ePQ3FJcUziRsxASUssW9pfV2GpYeFjpmjDbbFuQ2uyYl9ag12IYpVeQVh6W7FkHGo5a55lyVmpTShHF0KBP5dQPGG4Z0hlF1yfVO1Xv2BraKBuwnBOa4RcskwkTX5ZHGE4Y+tgNV9dYS1kfWXtYSVYEEghLdkegzwHTtRUr1IhR2ExfRrLEXQ3G1SkZiNw8XAsbTZrXmpQZ9Rhtl41X2tmvWsLbutrImO9Vp5I1kSoUppiQ2pgajhjz1mJVGlMDkB4M54tXjr5QuJD6EvmWO9gCGCmWmRWdFq2XBJdDGEgZgFlul/dUR04ox0AAAAArgwYJjktmzgbP8FB20JhSFBRIFrWXw1knGU6ZNleg1fsTCdEMThmOXQ85kCaS8pXIV9tX5Ba71ZNXM1fMFoXTLFAbTY7LH8UAAAAANAAlyI9Usxu7noOfKpyxFvLLBIJAADLCEkisTuIUahbDFzJVVRXiGArY0phgWcta+NjsFMISRpHJj4mPxZGT0djSnxaYmoYdA94VXV8bw9oE14/VKNSalXXV2tZyVZeVXRekGuCcxN2TnMBbwdtWW5YbAJkuVW6SM1DX0QARYxG70VYQyk99z2fPlVFWVKUXI5g4GD5WU9LoTJGHOEyr0yIXEhgjlnNR4A27DElM88zTzjXSRJZOGGYYg5cYU6CRjFKGkt2T5tUsVXNVqRhy2zfcTJv12RaVbFSUVL2UEhR5U22TF1T31wOYsNenFFYNWY2IkksTHo/7SubQW5IhUo0VnFmj3RleENx22B+SQFADkWVSchHU05DVv5atliYT5Q/ai7rJPIkrinDL2M7Wz8UP0lBTkpkUGNT/FT4WK5awFOQULNgpG/ndCBxSGX+XMtj8mz3bidsnWVCXU9TBEBtHwAAAAC6DtorUTy4ScVRRFK2TFBCzy6+EAAAAQaaH3k+elW5YJFhvlnjSVM4FSx+GzYH3SxVU39p4nOYdkN073DSbOdn02NnXLRQOkCbN8JEfVNGV9lUl053S+tQlVgeXHRYtlEIVHlZW1cJUlpQO1FWUydWiFP9UjdWLliiVitUAlnEYU1kXmFHXlxct15HX9ZddlQGQ3kiAAAAADsDJytIV6tvi3nkd0Zt/lx+UDpGNU3hW7JlzGXIXERORkSKR/dK1FHeYElrRW5MaZdczklGNgEp7hcAAFELDS3CSNNYLWFuYl1drk13LPUTOyMkM+4/FEiKUodbSmG+ZXtrM23ZZ71ZWUGnKDUnZ0PdUiheJGVQZ6hqf23tb0hy03IPbytoO2QoZJVi+V/pXLlcuGDWZgxyZHqEfj599HhrdN5wEWsAYQZTpk+OWD5guGOcZ0Jq1GzibjJudWqeZHdcglXnU7BWtFp9WbBUN04UT2lZVWaRbk9veWgCWsFHZzlnNj8+r0w7YABvB3UfdWxyUnCPb11uqW1GcTVxPWmIWklOhk/ZU29WKVYXUnRKPECfNyM800ZOU/taGGC5Xg9T/ULHS8pa0GJzZWBi01v1U9JLrkcUQ1Y67yq3H6sqeEZgYpd0In1LfD5y3l5RSCBIBlHaX81qC29VbitmIFcNRW4wwAQ+HPQ25UWkS75Gsz05UnhpU3PhcU1pqWjpao1lhls3UH5Fcjn4IyotKzkzPqxAqEhNUkZcqGcwbiFvt23eaPheGVH1PYBGdlccYchiqWTUbclzG3IKZw1RF0BtPg07UDKEJZUkAyd+Mig8/z8QQgdBZUIZP0Qz2xUAAAAAJhGILHk0UUbcWhFo+myeak9gx0qrIgAAAADZD8Qs5jumTCRZB10nX1RjpGIUXthX4Vi/WMZSnUvATH5UmFqFWy9cmlwCV4ZFPDJ9SURoMXs0gvd+THIAY/Zds15MXiBg+F0nV0hKRDvCLvIaAAAAAL4NCSntOeBHpUwVS6Y/OyEAAAAAChYqP1RZKWMcY/BbrVO5V81jNWbjYTRm3mcgYDxUv11mZr5o8mVwZV5nkV8tTFI68knsVqhbf1e7Sqg0UhjLI5RFXlMhVi5Ta1EsVH5VYU+pRsBALDnxLgw0rVhScuB+9YAieQVn00wwOFIs8B4AAAAAyhisO5lIJ01OTwxNBEevSedT51qXVlZFMTHVSOFaAWWLbPNwZXPkc3Bw7mkLYrhf22C/YZxce1H9R9NMMVsOY8dhSV2PXklkLGYAYrtYCEw5QxdKj1gbYuFm0GWbXkRUbUxBSmRLdk6DWG1lJnDWdKByzGtyZFFjVWPfXGpQPk+fTltKk1F4WYFaZVHGPm4XOxuONepDB0nRR9pNEWEBbnpz13VweJ11uGzSY6Vip2JIZUJpbWlsZwloq2npaPJif1iLSlw7EjupTDVR0U9FWUJraXZyecFyUGJCSLAvnyFQC7sVtjeDRZJFLjnCHZUh10qzYcRr7WvrYZJOnT7lQa1A3DkWMlsuCS7KKTct2j1iT1dYCFkzWLxYpVfvWVpuFn99goR7SWrSVxpXXVQdSFYq3Ai0JmY9KEjZUBZgq20QdfR0dW7rYr1Y8VOsTWNGTT3XMws8jD5wPOBBgEiRTadPX1EPWA9tRXmset5xq19QTaJJ6E9ATbc86xVtI9M420WNRzFLIU9/UwpQik8NXNhljWVrXFlRUlHlV+9UOkV2IgAAugghIoc1rT6IPMc04TQtOB450Te1M6UsjSOcLeFKXVvaY8lj01orTJ9LnVgIYoxkmWJcYXRilV8FVcxCIkAQVJNYeVAhU+5Y308WPuBEpFr1Zn9r32oaaLVhxlqLaYt2pXgkc/FqkGX6YSJgfGRobT91kXi0d2lvel/pX6RjymCnXaVbcWL0awRt4GRrU3c6PD4KUaZWdFIWRQYrAAAAADILfydhNkU5KTJZIQAARQXzH8I630qEUpJVbVm4Y9hrEG6laBZdbkzmOqAbAABiClckGDf3SuRe8WmFbFZnIlueSp4+yzAeM8xb324ndy13W2/lYN9MajzMLRIdZSvGNGM35jK0KIIYAAAAAFQVZjm6TTVS8Eu8ObkYAAAAAPcCIhXtLoxA2EgDSrxKDE47VydeomGuX3xXbkSpNjor4SMAAAAAxBOsOL9MElMTTug8pBsXBYIbGTbaTTZdcWGIW81KQzTNN4tAQD6iMBclOTJzPY1DSEGkOIgrGxYAAOACph2JPs9NqFDSRSQu2zqxUu1bcVunV71UYU6bQLUsdyreO5Y/kkCPRcxEvTlXLyEfHSkiOPZDNUSdOYg/v1cPY8FkQl+rVsZNY0mzTvpcpW3qeIB7dnXAaLBcjVhbWFhRTkNPQLdNk1ILVfhXUlx+XRZaP1J0TuhS+FaPWYVYVlDKPyIqXA8AABQEdCHlP0VKp0pDTFpPE1RmUcVEETGmHzIuAkLZT7FVTFqqXO5ailRhUEBaS2BTW6dJdzO/QW9W3V/SYZdcl1gAYKVruW6Mab1cR1K5VRRWdE5zQ6tMs1kaYM9hUWLeZBNm7WNlW+ZQxkp6UVNc02UwbDhvdm+2boxtj2p/ZdFkk22ldgB463AcYjxQiDyXMkg/uEVUQTYzQioEO0lPG1XUVJNUIVH5TaZeq3HJewd9onYOanhfM16iX29fnlwlWnlWqk7GRzpFDjs0KVchESyJPaVGz0lpSVNFIT0iON1AXEkBUvlcy2Z0awdoFl4wTnJJBE2UT7dPRk/mVBtiiGnLablkRl0AXUFrl3iWf6V+m3O8Wo5BYUAdQgE+gDl8OF84tDkxRZlPp1h/XQZcVFIvPfUy9UXvXcBsFXRKdABtf1xFQLI2MklkUwhSoUiXPz48XTsbT4xfD2ccZXlbc1WcYihshGpyXpJJhDvtQ2FJuUkWTjJNRT60IQwIriPBPLZJkkwIR7g5TCYcF+cUwzUjQgpC9jzZM7AoOi5zNmg21DJDNXU900GbPUcz5ym7GwAAAAB1DU0mxzBzMw03CEAvRfZCkDAAAAAAewylLgNIMFGaTjVB/jNAPDRH9EuzT1xYf2DMX91WCEh3NDI5/lrMakxuQ2c8V/FJ4GIZeMOBYYGXdrdfYj1iRBBanmi6bQZtaWh0Y1JeqlSSROE23UbjWwxosWnHYkJT3TvAGuseu0AvTXRNuEIEKgAAeAgDKDREO1HlUuJJljX3HGUdvC6BPwFS9WK4bltykm30YT9Swj2kKQcOuS0QPw5Jbk4IT9dJ9j8lM2EgAAAAABIQ6TSNS/FVC1lgVttN7zxhHpkkg0NXVsdgg2N8XjBSGT+7HgAARgrfImcnsSskLnIonhoAAAAAhgrBJS0xhDENKpcn/jReQD9BFzssPNtH8FIhVUhViFKFTW5APDUROG9GHUtPSxNJTz8cKa8Dxg6gK5I2OjjxKkcIEQu3I7syxjeaM/wjAACZCN4hDTYDPb84kyu6GwAA8Q6EKMQ0ED2yRK1MBEqsQDIyDDfbREZPAk1FPEEc4R6nLc0xAzQrOGU1ViuyJqY0bDUpKBYR/QtiKCU8KEp8TglIbD1YOl5Bo0qwU6BZCleSSbwrbxu8Lio7ZkgHS8JQUlZsWG9aD2POca55nHnocJ1esUXbSWNdBGk0ay9kuVXLTKVRNlS8UTRQM09FTutGK0DpR51Y5GEXZixk0FtXTsY/pDbVOIZKd1pQYP9dr1D+N5IsAzyMRa5It0KuOgRCbk76WM1gz2QSaEluVnA/cOdsu2M6WRtUJlJoU8VR50z2SRFMqUlfQfEtnxkAAAAAuyWNT0lkemshaPlZTD0AAF8LhiYoOlVEAEiSRKNB/VAAXXZeMlfmS2ZBnjgnKtYvv0dTVHJZ61uAW95bpVyVWbpQG0TbSeVa/mqQcqVwE2XSTTgovgezGIUrdC8RLFksbDsuTEhXI1tsVsJHHjd5NHc03zTWMbosmCrdKkQo3h8AAAAAMQ1mLrpINVi7X8xl5GySceZy73JVciRwxGmsXc9QeEjcPHg3hD1zRqhO8FVMXJpdD1lVVH5Wk1rHWMFNjzk0J3M94k7AVn9Z31lCXnhpLHN6d3V0nGivVqBUFWZlcnN19m7HYDpSF1SrWsFdQ1svVlxRvlMmVk9Uf07cR6NGuEhCTjlQPE34QWwyCiukNzY9ZTZeIt0SPDPEQipGwj7jN8BGiVGjUYRGfSwEEgAAAAAkDMEtFUpUXOpmTGmfZHxZxEq5Oj0q5y8cRtpN8VPgWmNdnVwhXyFiE12VTJstRyx/O3NAwz0JNcQv2TMrQTtMFVOxVA5Sc0t0RE44ZBoAAAAArw3aKBk6I0tpWY9gzF+kWmlXA1zSYNJkPmnOa4tsWWzrarxkcFe2O2AcAAAAAHsTQjOqPTEycUJjVxxaCFFjTNxU81rRXKBfyGAWXj9UnEPOMTkmZzSdRJtWKWUSbINqQF9XS3g0wgcAAKgGUR40Liowwy82POBMdFTvV3pcSl8FXkxV3EPfRmZOc1EMTqRDgzM5IAAAAACiCd4ibjiKSZJSQFVcU2hMR0JDNZAtRikNJOMbzx6MJrMzVkQ9VmhhZ2MGW1hFzhwAAA4YBzqNS+1ZuWMEZ8JiJFngR9Q1dC7cJKEVAAAAABYH8SJkPjhNf1EuSzo8KToKRSdOlkrjSaBae2aAaChif1OyP8NDolGxWmVgYWPQZQhmmWQ2Y4Fh22C5XB5UCFQ3ZoRzFXfbcDJjv17aZphraGjnYbdeRFwXU9NDJzS5KeM4ZFfuaMlzhXh5eElz+WX0TGc8HE5cWuxdblmJTCJEg0G0Pc48TkLcSVJN4E7QSbdRVW39f6WGI4TkfOh0Qm5cbKlsKG/7bXRm+lySW/Zf2GZ/axJq/mO0XWVfiGV3ZPZcMlPlUtNb02jecuB0FXBDZwFbWUs+P5I7tDGOFQAAAACRAd0TUTNDRb5L6UcdPMA4xEQzTHNGejZeOfpEHUmQQ/k41TFkImoVVTkkRhpH3D66L+8jBjgNU2lg2mN3XQ9NtzU4Pt1UwV5/XERNCzKSL3pBnFH/U/pKvTlbOH9IO1IbVyxVI0wdRPlAbDywNRcyuEAQWThn+mv8adxl/2T+ZUZgU1J6PnkqAAAAAB0V9DSGRgtKLEeUR8dPtleTWgBay1pUXl5dhFfnSeU9RzwJQnxLeVFkUFlIw0DkTtJc5WErYfFe117YYpJipmDPX4pd1VFXNa4SAAAAAO8HFiJdN0g9vjjwL4A6sVHBXspf2VexTzxZTWo2c9h173SCcgRwg25PbQNqoGbJahxsf2tJdCd7eHufeMJ1hHNfcUZuxWmGX4xM2S4YK5tV3G19eUJ6anC5W+lNNVqvYI1dp1hWWy1fAVpURvIpWz2OTq1UCFSlU7dT11BhRJ8snR8OPk5MkU8wT6lgnHaRgVyBsXU5W5gpAAA3Dt8xHEx8WptfwVvQTdozbgvQFD456VAqWxtcFFeWUvpc4XBYe7B7anLkXVI/CCT7A+Mu31HgYlBsUGyYY+dVGVivZu1pIW2Qcnxyk2iFWYtQYU/GU11eJmqncYtyWmwNXk9G0jIVQ+pQDFWmUOJFhEKJT1Bdi2SzZMtfk1naWzhhcl7bWJ9S+khWPEIugS9CN0pBX050W4NlK2xIbgNuSW6ibw1vyWmdYAdZblbcWDdc2FnbVxBbP1sGVg1I3i4HLShDzk6JVylch11mWmZVrFOtVN1PKj+vGuIjrkGwUNZTq04mSpRQE1zMYu5iy2BuWrRWc1jCXXZjlWrTdDt+oYPQgjJ8DXDIYghix2THZ5dnUWIfXmVi7m8SeLN41XGnZaRZtk+8S2hOpFKqT15I4URXTLVbKWpjcqpz0G4hZXdavFC1Qwc15C6fO5xVsGOhaYJqM2ihYmpZq0ymPtM33zOqMnYrAixiO4JLd09rSrNBozcFMLw14EM3StlFADumPnJMpVGuSrQ3biUjKygvpDBLMKwv1i7DLfAt0i3AKq8mXiRSHAAAvwKRHG06aEpNU9tSi0naRo5cWm28cyxweGVvW8RdLGK6Ya1ZUkZZIgAAAAD7FOg1zknMUvtRtkXRKQAADgddHvw1hUb1ULVUQFEDT41ggHTffnd/anbZZ4Zbgk/3PI0jxyNvOTJIfE6WS7NFJk1BWF1gk19LVzBLwUJDOjowUCquLDpKJGvefMeDoYEzd7BkLlSpVx1gIGUsZONeJFf3TJBIn1ZEZ1pyaHb/eId9CYF8f7t3BGlwVVBNRlsYZSdn4GFDU5ZCqDq4P8VG4kY5R15JuUjUQ/9BsE//XGVg61xUV1lWBmEDbjtyqm/UcCd3z3tAeI1tEWSjXb9S/ECdMtUqMCAAABsCBih0UVpsTX36g9KBmXcBZ6VaWVvNWvlTLUjFP+BEv0rITndSWlnqXhdjHGhWapprInHmdst6SXg7clVtaWw5aTdgJ12Favp0Znb7b7Ji3lABQqorniDeQtdjtXqqhcqG6X0maVVQkzxKGisOZi78SPtdwmgFapRjrVhLTa1BhTTIMh9bqXdBhCKGxn6wblNYLEO/PhZHVE9aW41mtmxHayxigVEAPRgvqSdKNd1PH2Zcc/B2S3LCZSJT3UKALHMRAAAAAFMV1DE8QmNLCEzlSBpOBVpJarJ4fIC7gcJ9AngQdW90IHH8appnGGt4bd5uZWz5YuhRwzriMHI2kUP0TcpYqGBCY4liOWVObJxxrHKEcEZsNmPmUc41+SaaKj0qQiOvFoIuwlBwW6BcRlehT61JvTxlIQAAAABYDTowvkt6WfBbXVPuQglI11xUaYts4Wtca4BnOGMBYC1gnGFsY45iU11EVFFOE1JfV6hd9WBoYc9eOlh6UbhS9VlBYhxoOmn8YpVVB0WuNGUq3yPtK8dEClisZtZs8GruYvVar1mfWgxbA1hVUYpKdUafRGRHp1CLV29aFldsU6NWqmITa3pt0mvvZvJf6lj9Vl1VVFawXY5khmR7XrdOozDTBrwQlyoVNMMyni5eOoY+djjHN9M9SkMIRVtD4jqHK/QqAjeeRdVbtWwEdZh2NnOJabRcQFqbYAFjhV73UD87SDZeOdw5sDd2NWo2KD20SflURF0hYEJh3GbgaElm2V9SWVtVwlZaWiBdSmCnYnxm2GnEaDBhFldCWyJlIG7Fd5mA+oWShrSAaXQNZaFYRFDQTkhRS1QFV+ZY31aFV9tb918WZEhk+WDGWgtSrU2CUMxQzEvdRFhCF0KxQYlEw07yWqhkamnXaHJkZ1/TXjRj52qqdB17hXs4dolskGHDXJ5j3m00do16uXsOe115bHUGbllhDlUCVqVeP2eeb8txNnEYcotxl2+tcIFznnLEbw9sTGl7YelSMUl8ReJHKUuWSbVB1zhBObFCq1HtXMpi52EpWh9M0UrAW8xoDm1qaoZm5GkTcHJyim9vZ3la2EjAMkcqnzjnT0JhCmhlZ2hiXl3jXPRfoWG9XxlZOE+zRPk+dUhWVZNid2dzaQZwp3aPd4dvLWAyU/xWZWDeZcFotWwwcTdzRG8lZ45isV1yXnBq7HJVdq1zGmzPYkBWH0p/RolLZ1htacJ1EXyQfVF8aXngdIRyWHJ0bxhlglqhYgN4T4jejiuNIYLrbFVXvlqiX39ncm1nbYdnpGC+YmppgWrEZ0NmomRsZZJrSXN4ek6AJ4NFg2qBwXs/cGZgAVD3U15jum3TcyV0ynHNb1ttx2U2WH5Tol2/ZFBm02JHWZNLkT70MM4o3ixEOn43PD4YW4htWXjefVh+WXrwcF5h0UxLOU5EWVd8Y1VqPG1ibXNojl6jU29Q4VOgVXlRW03HTIlHoERoTsBaflycUqpAjTIcLscsITPNPitJHktOS0JTwVsAXPxSy0UzR9ZLA0ppQ8dE7FY5YgBonGjwY/1djlq+VapQN03GUSNaDGGeaMtvjXAeat1cR0mMQ65Oc1bJWmxZnlkSYKdmbmeGYORPujzmMmVC4k7qUxFSZ0nrOlsvVjZERSJS4lXkUztQHkzCPG0bCxTgKgE0iT6bRxNNKU5UVx1onG1/aehdBE9cSh5WkmNHb9B30nqCdhZrJ15BXYhju2TyYiFmS3FhfN+B7oHBfTx1kmrVZr5o3GZuYBpXkFDhSG85NB8AAAAARhNfLEs3hkHRSPZO7lRuWRdcwl10Yp9kZmNFYJVeQWB2YdBhDl9SVm9C3y3hSXZgpGo5a55jAFV7UnVfhWi3bUBxZ3FMcI5wiHBTcYtxEGyAX01RLEiLPKs0US0JIAAA6hqcPbVRIlvBWiJQuUFSRE1I8kZ7R1tR2V4JafJqCmZ+W3dNtj5KN5U7ej6GO7Mw4RvWJ2pQ6mfOcRpyO2rJWrtInzj9KJU4EVKxYsxsu3D2b/VsB2o2Za9fWF1qXutfg2BiXepVH0rCOfA6Jk1oXU1qO2+5a/RcBT6NKEhGeVNKV+tU3VJhUvROU1XTXxFp0248cWNxMXBnawVi9FXqUPFTLFrtWYdQhEeCR5FE50CTQA9VzmfFcVx1WXRmb55mtl6xaft5MYF+gG543G2eZ4phbFoTXmloJW65a3pjtmKaaylxu2/zavNuPHjVe5t3Y27TZ6ZpXmwRbXBqr2pacVR3xnkaekV4HXIOZ6dVQk5EV/pe7141WAJSZlaoX9Vjd2JpXzhgpmamaSZpcGZEZpxp2mvra/drrGneZRNjd10kVT1YD2Web4h3KHw9fMt2e2o2VJY2iyBpDDcqGD7eRndC3DICFXgFWBzKMZY6pT4HQD1CSUjFTKhQAliYXBJeUGKRapFvb25dZUVXK0q9QBJCyUmKWZVjqWbpYq5ZI090TRpQ/FDPUO5QrFDCSgNBjT9jTUFYs1uSWClRW0QsNYw3qEdfUjZhaW8ceOl4nXTNcTVxHG4CZyZeOF9KZkJoXWX/XyFbOVTkS+NRKVzCXdJYsldNYK5ne2rMaFFkm16JWFRTFEkwNYkbICFtMIs6cEULUOlYwF2IXYRXZVUsYP9pxGwTaLxe9FOzUMhQoUzRP/oyjzTENSg39jfxQKtTSWUocFx0knOxcCRtKWpBZudbb0UbKJEpuj11TMNWsVuuXOhYyU6EPHQi0BSdB4ojWT4hTY5Sw1FvVGpj2HPHfKx+VnyQeBd0RW30ZrdgdVpBVq9XalzQW7dRQT21GAAAFRbHOYNTgWI/aOpm/18HV2NUpleaWglXcEoZPfNEGFf2YSxkkmOQZatqrGzPZi5XIjm0KWtMTWL6b+x1lXQ1bqpoxmtXcdJyEm6rYdZO5EpOXLloyG5Cc3508XFMbsBnXl2IVU9ga3Gyefp3RW27W09JgEDnRphVZWJsao5rXWNLVG1Dv0Z7VoZj62hhZ1JfCFUHT0RLhEklU/tcsWOBZPxgVmH2Y6xlwWW5YJVgNW1Bex2C84Bsep5yzGmkYFFVmlKHVoRXJFQ0UmJVmFmJXJ9l2G0Vc/N1QHeadiFz9GqFXblVt1o7Z+5yQXjWdWlqK1dFTptZx2H7ZQxlSmFbYExi0mR4ZoloR2nUZvphS13AXQVkWWfJZV1jG2Zkbp91x3VGb/1i2lPCTEFXAme/cGpytmuzXnFOVUaYTihX41lCXH1i/259fJSEj4QdfGJpJlJEQhRMu12OaTpsI2a0VbM0fA8AAAAAQAYkK9dPE2sefgqGSIVcfGRsu1eyQfUoAAAAAOoDAiLaPIZExkRrRCNIzU43T6xFmDhGRL1cuGfcbC9ywHQxdVp1InSobl1kDlcpSdpVSWqOcxx0LWyXX1Ba5mCaZwBmxV2SU1JN8lBaUZJKOUCEP/NBsDt+KFkYvxw8NSA/BzyWLBQogjgTQfdG0UsdUTtVcVgyWtBbdl7/Yb1jPV+8US9FFFDTWjNdaFzuXLRewF7cWd5R+VKXWkphCGjVbNNsi2jxYiVdnVVkR6ErIwobH7k6eEHfSopWB18nYhNddk0cRX9ZHGm+bRFtJGn5Y6NgB2B7YKthEmQtZdNjoV2WVMlLHkZ1P5E6JENmTbFNg0LGKNMMAAAAAOcbdj8aUg1YK1ZEUUVNFkyXRvA0kg7yDX4qD0FRTwJVpVEuS3ZSpGK8awlrj2b9Zodv9XY0d6ZxtGkVaGVu+3IVc+ZtX2WlXmlah1MySSY+azuyRpdRmVfPX2Fm/mbzYl1csVyuXrBcr1TUTC9OJVNIVyFc317NWzFXilq8Y6Jr2m+pcYhzbXNacIlqmGNAYUhj32byasZu2m+KcGd2xHsfeQ5wLGaxY69mj2hOaNxokmjOaSRqXWVTYrddd1LRSeZUuGN9akBrzmrHagpsJHDFdrZ/PodTiZaEDHnfaURfYVeoUJBPTVnKYYxiI1/CWpVZk1k8WrBVDEyuSMFNx01jR1FLvVa0WL9TXlbZYxdvkHGXcAF2zH/UhDCCeHdmZZdRi0ZpP3lIelWtXPJfKmPOaQdxgXOEcqZxr2/1beVzlH40haaFc4DIdhRsOWnqcR17pX9zfol47G9+ZxFiDGD9YGNn0m79c6h4Vnulebpx3F87PiwtJDg8RktTX138ZMBoO2m0ZblfJli5S/dAtDr+O4NJOFFiVJpSj0rkP4c5xkoCXcli7GB+WyxcLGMLa/Nz+HvJgSeByHeeas1qg2/ybfViQk3xLH8myUvvXrhl1WWgYI1dr2BGX6FayFVeUU5QylVEWb5bZF7FYKxlImqyavpkyVkWVF1bYGOGadZxsXmIfSN9GXtteq96dnn8dQJyZXBnbxlq1F6FT6lD0DxeOO0910UkS5pOaVmrZV9s0mpLZiJqtnCOdFx1GnN0a2dZhDDNH2M9D1M5Y1NvMnT4cNNoZmNmYiZjDmQVZS5kmF6VUotLBFChXX5rU3R+eGV6VHzZfBt7zXaccupzgnMkcrNsyGHpWxNgjmcNaoppfmuuceh0YHUsdrx5VH6DgGV/Vn1gex54dHE0Y9JX2mL7bANyyXMOc+9xnHHLcHBuOWueat1ohGVjY2djL2KZYJ9dYFV1SXw9ozruQOlBx0FETDNSpFGoTGVGHEwQVwtcRVwiWYVP/EW4Qug/wkr/Wchck1/eaZlt3mvdZVJhuFv3Uh5J/DwzKdMnUDZiPTA8yDdbQb5T+GB9ZZlhoFSSPdQZAAAAAHMfMUU2XAJpKG02a+1ma2YXaSxqwmiNYpJY6EuROMEboSMnOldKWlZaZcR0/n2Bfth1Y2X5VnRddGifbqlu0mvAaVRqhW78dPF7EIHAgCJ6lWyOW5JXe1rqX2xmemruahxjoFC9NRE5YlbjZ6Futm0oagZoTmf+Yl5XMUUeKQAAAABJEmw26k18V1hVyUghOLI8UEi7UY1XPloYWBxU8lBCTA5MWlbJYERmUmZGZU1jL14NWERXm142ZY1nf2yOcqRzNW20XYhEUjafOgVCGk3xVUhanliDTiRBjzgHMust1TLgShhjPnEBd510HmwcYhtX2U+8TXdPb037RVI0gRMdHBJAz1RnYRNqf3A9dHJ1q3PJcMtsvWx3cFZy5G4aZvxZF0/5R0ZFJk+rXNNk1GVpZV9rUnV9fPx+J3uab1dd00ZpKmgSqBxLLio7UUhvXpFsQXFcbg5nymIbYHtZmFF2TtdQxFTlVM5OSlK0XslkmWPrXFBXfFVFVUZVHlTKVDxgjGmVa2xrvm2KbxJts2buXtheq2Yga41qqGoGctp6e38mfTBzsGF6TRxKUVADV/FZ41jJVndWhVTGS2g1BjTXRoBGCjxTOBBBckYsRl1Q8WfxdeR4uHIkZptSCkf2VHlgjmPHYCpXmkc+OEcsSzKkOoJBlkU6Ue9dkWPdYclaqlYzYMtt/nWxdN9stGVDZaJp4mxlbF1riWvsa8ppK2LjUSI6gSbYMZFS62PzaZhnU14FVQFT1lYEXiJlbGUZXvBPLTyiQlRTzVcTUfY/eSMAAEgGfSW6RUJXrl1DX6hh72WDbnF1MHjmdRlusWFPVSNF7zSPR/Vdmmimal5nfWLnYgVo6WuobVxv+GzgZkpf91GtP70qAABiILxFGVkqXrNahFkgYLto7msoandkiGBzXuheZl2BWmVYNFnBX9FmqGokac1hdVsqYf1lGmUXX9lPyjSEKiY4OkH/RkNMZlJ5W6lfZVwMTQ41ZzGCQH5MW05ZSjRP515AapFsSGdIWwpOpkLRPZFE/k4+WMBcIl15XotgcmLYYgtlS2oIbSZtRmnCXhhPKUgIRVtFO0+mXPBmO2tKahBrG2xbcTR5730vfAR1im/ucYF0y2/SYdBQJU6gVsZYsFQnS3Y9TysHGC4i+z73VOZddl2rXq1mMm4kcV9rLFwERKEmaBphMg1ETE58TuVEHDEFD8QQyDdKVf5l22xra09lhGK5ZRdm3V45UZxM7lXsXc1h1GF+YHNfIl/aX6dgyGKOZahp3W+nciJ0JHb2eE566nfQcRBu0G5sbdhramdrXnxa5GNzcPh2QnWRawRZJEgUUoRf62WFaJdnW2G9VghbIGtrdHhy8WboVipPtU5YTp5JTkhgU9xep2LBXq5TGU4AXvltMXZpeJh3ZHdTeZt6snWka0pkp19EXW9Vrj4zMmVOp15mZ1lrvmynbXVst2TcVB1GhkOORFRHxVKaXUZneWy/ayhnCmK7YdNlk2v2cjd6331ge9ByL2lnaM5tB2xIZMFZYk59RvhRiWBcY8VbCEumQnxKrleaYWpl0GSyZPlkn2XGYdhe0GA5ZvFrTW8qbjdoxFrNROAvPSEAAEYXHDkaTY5ToVRUV8ZbR1zDV5RSQlc+YRtq8HCJdEdxhGMiTHNJclZDXTddM1omWPhTg0ooWvp1OYRciLeDuXcobGNrjHArc99xVW9YbnBwCXPib0Vm1VrgVLxQyVEEYGFq0XFnd6F2jWz2U6wYswCrF2k1aELIQgA52zVdR5lWC2H0aABs3Ge9XGxOjkMXSzFZgGAmYwdho1ymWYVbDl7wYfFm/2gBaB5jRltFToRIvUoGVMRcaV9LX8tgdmFyXQRSMkHhPOVGkFGXWeVfk2AJWsFQt1AEXNZla2+Kd0t8mX2af9iB6IH6fKZyWmkQa29xEXfcerR7gXo6dsdsNGFXVuVKKj98O6BDMUz3T6BavGQzadtnW2A5VOxPZlqBZlxu5XOXeIl8NH7Me6F0xmpJX6dXB1ZqUBdJfEcDRZk/OUVwUENaWmA3Yr9gC10RY8Vv53d5ecxzwmXjT7NAwDQIKEcmGCzPNq1GDltkZ11q7WNcVIFR013oZPpkOWL5ZURs02/vbbhpF2csZAxbSUvNNocaFRKaLMg/ak18UQJOGUqESA5PBmP1cJl1kXTNb85sk2/Nc3x3/HY+ccNnDV1QXfdnAXAAc/9x2G4scr95ZX4+fQ12SWsUaVZunW3IaHteVFC6WJxr23Necs5m6U3CIQAAAACPGYA/mlcRZLRprGk6ZxlpBm2jbPRlklv5UPVI6ULjQptP4FnDXI9XzEnKRAlcdGwUcW5qOFcCQxdKOlfrYElk1WJqYMBgHWVXZRBd+07fSSxNsEvLQcQu/if+P15LfVBcUlVPJkuBTIxUz2JfbOVuoW3LbtpyYHTvbbFeb1BpUttZJ1sRXJ1ixmULYQpW50h8QmZCQ01rV0tflGhWbyVypXFqcvV3eHw/eWVtOFxnT55Lo0xhVq5gpmbhatJuo28RbzVwBnNadXV2G3MkaipdSFDOSD5FN0hKU3Fc0ly9WTpf3mtLdAB052xbZaRkOHF0gA2HsIXJfuV3hnUAdalv32PuUSxAXz8TTKpValkfWKVW8VeUXmFisVwQWG1b81xUXNddpGFVZmht7HG7cO5oEl+AXO9ghWBBXSthXWr5bd5rQGRxVwVGHjIFOCVRP2CeaqZvgG/1aFFZAj8xI5gJjyUqOg5Ce0SRQbdBwUZGTTJPFk1JTzRVS1gXVBZPaFQmXW5iAWJtX8ld7FqxVU5Pg0gkSAtL3lF4WbVfimCfWwlYO166ZWFoqWVpW2tIrTJDK+A1Xk/gYUBtb3AqbX9kwFjNTchNdFXGXvdw5oH+ioWL4oQJe4NzgW/5bKhm0FpMR0Y0T0VrUgBVxU0VQUlIBWBzcfZ5lXoHcypj/Ur8KI02f1afZjpwhnYTeud5kXPCY5hE5RMTL7BDcUkGREw0Lip8ROxcgmmHbD5px2I0Zody+3lGe8d0sWYMWdFY8mDiY5Jjd2fHbTNyLHS5dJBzkXCxa8FkD19JWRBa92Uvb75v6WZdVUFMplvRaz12R3kEdctqAl8WUyRNWVMPXshkqWh9bDpzLXz7gD5+EnQ2aGBhNl7rVElG/UIhVWlhYGUEYvlaY1fQVWxdpWn7b8tvbWyabK9yOnZjef59nIGAgoKA3Hx9eBpw5192RIZKylWMXPZhm2NAYfdhhWdjbYtuJmmjZuhyl3mld+Jw5HR4fTiBAH63ebZ3XW9fXmRTA2MHZ7FkrGKMYUJbYVDuP4ojHB+mQbRSe1uWXihc3lKgQwA/H0u/U7dVcVJWVIBb+GCGYIhfrGRzaSRocGItYrptNXcWeMlwf2IIUORAeTxOQY9AKDlmNVRH6lqXZHNj41naTfBIqUSaNNgogDxETvVZ3l25WiFXFFj8Wg9cSlypXfBe2111Wb9UEFO7UIFYymxGeA197XzQecB0sm2BY+RVn1FKX59uOnbrdWpuDmP8XXtcJVXyQ7UsZjDmQMVWf2U/awBtqG4KbhRp/WEoXFtavltDYPRo3W79bYtrh20db6BrJmcaaC1pBWcZY5Zdw0+4Ms4IAAAAAPcXUTZaR9JOl0yASN5RsF0ZZXNqg26/cBRzMnSzdix4eHgodiFubF8NSztBc0pQWnpkRmdxZBJdQVZrVhlcN2aOcDp1QnQlb3tn5135VXZVKFZYWuFcLFkIUFhD+TxzRBBSm19WaD9tGW+fb1lvH2/obcZqfGbvZWlp3207cTNzoXFZauhZHEGrQFND90OhTUVezmyEdal4THYGbvlhfVWyR+U54DONRpBWzl7SYWVhLmp/dt17tHsDea903GoAZG9utHjZeql142jHVI1E3FIRYSpm42IjX79jMmYGY+Nc21jlVFJRxlMEW9hhCmcZbDRswWJnU51TLFscWm1Rm0k7S7BS8FToW2dlomsJbQNp8mEaXIJXdVv4YKddP1UXW7BnWmxCaORce1N3XidnQGn3YtRVCEdPSTBaO2XSZb9bGkT5GAAAWRbEOKVOzVmZYe5qcXAucMRpmFowSgRQtV8LalZuR27PaBhdlE6oRNRDK0zOUmZUcFI3Uv5UjldlW+Zk2m2ocJps/2J9WFlTy1CFT85H8jkhP9dZq2pkcrJyi2vbX3dT1kknT6VaqmHKXyNSgzPoEeQqIDpgSmFTxlEnQt4bAAAAAHITcDgIUvFfA2Z1Y0xX60FgNlc9Okc0U6VdqmZ8bpxxJW+OZYxbTlrlWo9YG1X+V4tfXmqTdpF+4YHhgO57g3JIXvEwAAAAAPcBUybtRxZWsVnJXVFpSnQUeo95YHShbARm92WCZVFg5VXfTDtU9GLZasloi115Srg7L04ZZjRx0nJ0b8Rqemc5ZhlmZGZRZshnrGr+bf1wJHE9bbxjxVXyS6NPM1OyVW9X0FbNUxBPYUEBPx1QQF6JaAVuPW/3bc9ofGCdVQZXVGGAarVwfXOicShqAl2UU+lcIGVpYw9ac1HFVDBcWV6NWINKkT3sP69Hy1fDZZ9sCG3CZx9hCF+YXqZa/VInUv9fMGoHbYxpIGVQZrRndGXzYrtfj1paUTRP0FTfXwtp4G7Eb8FpgV7xUktJtVjLbQ9zdW3AXtVQnVlDZtJraGm6YCpPPT5iPHo8NDtNQJ5LC1lkY6xoqWZcXaRRKFEzXr1pGHCFcUdt4GHgTFAr+RMcHSRD4VqMaSlzlniOenV4pnFWaFZfiltgYW5l12gWb1N4b36Xfhl5NXQEdK5z1W8baCxZMkCLIY4p8kZEW+9otm0TaCNbMFUYVSZW3FgGWpZVU0uNO/QzsysrFaEJtB+hNR1LX1q6YHBe1FP3Sn5Q8VZJVxJQQUhTSdVKzVBwVkVaMF4FX/5YfVOYVmNcdWLoZH5oTnDqcyNwxWKrSnkzkB+gGC5E5WI0c7d44XWZbTJmzWHkW3tV2lnnYKNf+VRkQjw1tzhzRtZcmG7ydoV4tXI7Z8VbWl1FakN0l3UEbXlaxUGlOGg4gjlAQixKWks/V4RofnF0daF0GHGRbRVrxWrxaxxtxGwmadFiVFwtWLxWp1V9UOZNx1MXWppdBmJMa+1z/3ddd2d16XQcdVJyP2t0Y2xiAGUeaDJqfmk5bM11jXs7ed5vmWakY4Bjul6oVKBN91GpWo5i8GgTbTlu4m4McWJz1XYFe8d7n3VMaf1ldHBmdcBx9mo+aJlpUmqYasJsX2/FbVhoV19zVMpNN0+qVbRZ61evU7dRyE44SAs8EjmnS3hbrWUpZwJgzFXSW0tuiH9LipmNkooRgvVzPGP8XvxqtHYTezF3IGwTZD1rUHTQdDNr/VOvLyYVAABwEM4ymE2nX8NrC3Iac4Rvxmf5YfljzGUWYZ9W+E50SeNK/0n/O7kgWjJ1QoRGBUviTTlM2UmmSIlGIUIRTAxfzmYKaC9nu2v7clJ3tXUJcFBnGF3vV3BcsmHuX+9YHFmnXnVdqlLfPeEg3QkoIv40hEFBUllisGmpZ9xblEgnPDE55UgBXvhss3QHd1x283HWaelejFEuRIVCqUVWSJpKM03cUsdNQDvkQnRWxlj8UA1B2CoAAHkI5x/gNq1HnFAZVPVXCV4kZ0Buc2/ManBirV4hX31jGmlpbBlqaGKYWtZbKmCfYX9gHl18VplNAk26XGNpoW3daqxkQF9gWyFY/lcLXCRcEFShRqVGHVCkWqxnh3CudLpySmztYiZaLlJ3R9ozRCMfRKlR1FZ4Ve5KRDJ8B0ATpCrOO65NeFjbXj1lHGnzaGBisVLbPSQ1JjgXOH825j1PUTliw2oVamBeBUaYIQAAAACYHUNDUFhSY69pLG0sb1NygHVFdxx34HKAaaVbA0umRLNFrkZiRbg/azU5NhFLMljWWHNPO0A+N+81Xi9zMs1CUE8/V+Venmd5bAJp4l7lU2BQp09YShpHmUfDT/RaN2FNYAtXjUYCQoZPT166Z5Rt4XMzd750uGz0YqldmFZLTaxGyERAR2tJDVQdY2hpTGdHYlFhPWKMY4Vh4F66YENjdmLWX6BaMFOET1hP+VdFYXNocWrAZmphgWKVbMt2dn2zf1V8R3OQZ9Jd/1IpRPNGf1eqY8JrR20QaYlnk2/CdaZ1C28EY9hV+kiPS09UQlbHUtZPOFUDYD5p622YbK1khVV4QvU+dUg/T65TClGbTdtNB10fcHt58nrydrRw1WpeZ4ZjJV8vYCFjw2LsW55IIDq6URxlDXAoc7ly13O2cuxvmnBodlB+04J2gQ174neofZCCK4J1fJhyzWuCaiZrymq2akttnm1zZ9Fdq1TgVoBk2G/7dhN4uHJcZdFWK0m/P1hMrl13YzFemk+iPlNCbFaCZ31wCHILa/pbxkhjO1k1VzCnMr8vQCwYLFEuZC+mL/A2mDmBO7U88j40SqtZzGInYwRdTFpEYINno2yJct14Lnzhe+h3iXDbar9qcWwDbyxwVW0RZgdch1M0Ti1MhlDmWd5k62vXa0ZglkMADlwasUGhWyxpoG7DcOxwHW6oZttX0kUOT/dmJ3J8dZR0P3OOcqRyaHP9b69oT10fUS5EjT4zQz9Qo1miWU1cVma3bj5wYmjCWWtNNEYfQi1MmF+bbyp3lHdqdBtxSW7YaJ9itWOkakZu5G0Ja6Nq3WyFbjlwt3G4cQdutGVJW5tZyVuSV9tXxmVrb5pw+2ccUrcpbx7kOzBJskorSORQgWE+bVhycHJ8bhNp1WSFXv1Uhkd9OvE+q0tcUW9S5VeqXjJhVlxGUqJGJToqKKsr0Uo+WmtgwWTPaQlwkXMbcTFpL19VWDhfVGt8dSV51HSkZ+NT8km1TUxKKzx/Jm8r2kexV2Bg72TvZXJhR1iNUllPfk2XTgdTaFW0VO9UkltJZWNrHWoZYupZelheWwRfd2TmaFdpsWTJYfBlQ2kEawlslmtNZ5VdbU0aSudcM2xAc6ZxI2fVVIVLp1i9Yatf3VdiTLlBPzytPAs/rkZkTWxU6FpPYK9oOHGadA51TnhqgjuN9ZPolU6SdolBgCh+M3+OeUFzB3SpeFx6VnR9ZedPrUNkQ2M5+TRSOIRP6WPzclV8C33pdKhqV26meHOCb4hSh+x9nmwKXHVYkFTFTv5GIT2JM1QjAAAAAPIZokTSXyhsFHBUbYJmqWSOaH1ltFrVSPoyRR0gCvUo40IMV0Bm/m7VcUpvBWsOafFqGWzXZTJWnziJBwAAAACHEjUnuCuqMWc5Dkb4VZJin2iHaHJh2lj1WFNh/GuKc+92XnZOctFtdWoQaopvX3aveBV4gXf2dmZ2UHQ7cD9ubG22abdiPlvIVL1Ok0yPVKBivWyBcBZzSXqygZKCKnxbbjFebVMER8BAyUd3Wotp0WyVZutfL2cjcpZ4rXiXc4NsLmVjXwdgbF+0WhhTFk7sUx1fb2SJYCVU9kPNPdJIsFPoWuRaZVMSS/JLHlJ7Uo9LlzgWKVMm0BsAAAAA9xf/QDxfynCmd0N1O2q6WXROHk1+SzBEZ0bmUMxbB2kldV18n34EflF57G5ZW6s3wgePH3c2/0mqWzZmDms+a+Jls10LV39YfmS0arNojGRJY1ZjPl9IU0NK7UfVRIE+FTx8ThxjF2sgbFJrcGwmcUh45Xs/evRyZmXoVe1RLVmVYdhnnWgyZthkhmTCZNVhHl80ZaVrTGwQZ9Zjr2K0Xu1VuEokPbg4Vzs4QfpM8FU1WsdZYVcCWt9kU2+ecilsqVt/Sh1JukptTPZJAksGUdhRolQQXwZoOWvSaHpjcl+BZXlu2HUneYN2ZG8uZeBaVFFpTNhV2WdOdGh46XThcQZ6lYIUhaaDRIEPgN98LXWJZ7VUpkGCR4NhkHT3fCN8bXLqYBlUnljqXrpjiWd6arVqBWrnbC5wvG8FawBkVmHWY3llFGVHZVplS2dKb0d423yJerlwcGFpVfNVRlvlXHJW8kYnMRMNAAB/AuAhmky5ZUxuNGsiXfxEYTN2QCpQn1nGY7huuXa4eJR0D2/scEB213X1bYZpTHKyefZ7UXmJc4dt+mZfXx5btl2cY79oH2w8brFtS2mpZCFiIWbVbqp4vnxPeUptV2C9YXZn+Gqya4Zr/Gy0bSpoxlseSw47HT3yUktm8HKReWV7tHhTdZp1SnjgfKV92nqeeY15qXeeca1tuGzebW9wW3VqdTVuaGPwYQ9sCXCGcdRuSWZfXCpVxFmgZExw/He8e658ZnqFc6plfFD8PrdChEXsS65YsWTwawNuHWyZaK9lY2NvXvdYdFnPYGtqonEMeKd8HX2ddxZqWlnWXuJq9W00ahFle2RXaR1sDmt5Z9Ji5WDiY/BsyneffZR/1Hv8b65diFMvUNVQQk7LTpRYZGKzZrtjnFnuT8xRcFb9UmpS6GE5cQd2u24fXkhRWVWeW0NaHlWqWE1mb24RbYlhB0k9HgUSCjlxUgtcLlzoUi8+8yNOL9tBL0whUnJdRmxndo572Xszd0BuJ2H0VexTcFGVVTFaLVa2SctBQE++Xj9ofG4AcTNwMm4JbtNwdHHBbQ5pqmSoWw9PXz/rMRsnqCtoPIpM7Vf9W29ab04PNTIiAAAAAOsY9TKnO4c8hUDzSR9Phk6yRdw0qztKVRxi2WcVaENlimCKWbxN4DtNNXlFIVbdY+RpGmnbZJ5jaWhJa+tozWF/Xyhp6HPaeLJ2Vm//ZuBhRWPVZw1xsngJeRBwu1tJRdhPjFq5XGFXGU+STxtZiGIPZwtoTmkyathnwmJRXaxYnlcRUbtALi9KOMBHoFpDa2R2xXo5eJltiV1QUBRJ2E7MVy9c92HqbGh1qnh1dPBl50ubLtcuYDZ+OMEzCjjQU4poFHHgb7RmL1uLUrpPXVc8X5pjeGWGZ2xsFW/WbR5rVWhPZU1ftFONRyFGrFLFWwlfsmHHYdNeK1wXXuRi3WhQbJVrcmcVYYVZeVUXV2RbbVygXhFgY2DzX2BjhGxycS9yvHLedN91p3QSdN5vmmN1UyVWKmU3boFxqXJ4dKR373qEfqyBsYRghw2HS4BTdc5uDW6SamxgFVFzThFcl2OQYnNbU1OPVXZgg2cpbN5sHWrYZDFdKGK8b3B3oXaZbLpcQVcKWmtZ4VI/UFlbNWZibahuwGkOYs5gB2WJaaxp+mX5YLhdxly3XJdd6l/VZdpt1nQQd7xxnGLdR9kgJTk9UhpfzWNqYdRYYU+xTgNWFF77YyNnTGcMYw1a31DATK1RSlkDYLpoTXCPc0pyFmx0XAhTOWPXbrZwSmd9USEvQhlqMnZBkUdrTFpV4V9Rap902nvUfap7JXiyc59sGGNjaYV1QHp7dYBmh1CPVOBs0nvwghWDAn+RecdyOmVSTJs0V0AsToRSJlIbTuBKzVSLZvxudm2wYFdOaU0rUyxT1E+iT8VZHWcmbwRy1XD0bAVm5luEWbJk2m6hcj1viWRjVHhL403xT21PW04aVLdg9Gm0ax1li1idU7dfmGkjazRqPW8Ic7x0OXRccuFxd3QxerJ/woSPh/uGWIPOfgp7gnhmeNR3x3QNcINrrGZOYkxdel5zae9qq2O8V8BPiFnAZqZtn2ztZSBkb2pqcAVyTW99a45peWpAbt102HgUdjZuMWfUZmZr/2/LctZzF3MUcXBrb12lUS1g2XKre/56dnIXZadgOGpScdJ0XnWLc3JvGWjrXcZUbUwWOEgRAAAAAEIAzCDlQsxSXVhVVQVK1jJCAb8nalE9afh0VnjBdUtuPmgBatBrZ2vjbkF4w39ngjF9eHEPZTla0kmoPw9IEk8IU9pg7nLCfRCBTXw0b0lgHl5qYf1nCG1CbBplj1jeSZI++kQzW4VtiHd4eeh1z29yadZh7lpsWDpaAlogXC5balifX2dr0XIJcf9oKmOWZV9sem3wYcNNjEqwS9tRW19lZ+pn02BpVY9Pu1PuWABbGVi0XIZnFm4QbTVkElt0X51olWwyakFgFVLOWqBuOnfbdmxvB2c0Y79hHmXYb7l8TYbEit+ICIBicZBh2FY7UABXhGZ/cmZ0yG2JZMNdTVv8WjheI2Qca41wj3L4cF1rqWbfZ4JpI2kKZ5hjsF8hW1tYT14kbE51z3jMd2lxmGaPWLpTp1oMYlhjbVy8VZNTHVJYT79FHjcjKX4dV0D9UulYpFYSUd5V2GKmaYBq8WpvbPVnQFlXSVdUR2NhbL1vL3FhcNhpU1n7Qdk8r1UJa0h1NHcCcVdoXWUoZaBj4WHrYAdjemi8bKNvUW+QaslhmFPpOmMXAADrIUZBAVBFV2Fb5V99ZHFrCW2FaqtnzmO4ZTZoI2oba8RlF147W55e8GNYY4hhtWzce/+Gi47xkF6NqoTTekZ1/XN1dW54EHqRd/9wdWgsZ/FqMWoGY8lZiFUoVKZhwnWVgUeFg4Hud9xrd2GZXO5hU2r7bvVu4WiCW9pOBWKSdjV/LX2ZcGhaVExRU35aw168YKNhGmRSZndl+F+9WblWfVolYtpopW7Nb8Fsy2b0XMROpTclF3YPNi8kSt5iNnYdgnuF84AedBde+khBRKlGwEneTahQsFuTcHqAWYcIhfZ5+mcMWQ9ejmpwc+53R3b8bIpZaD5OMNI26T0ISAdatmZsarlkkFWQQeM+lUxkXVxn4WndZuxctEtpO5BDGVyLbBt1BXg4d9Ny8mv8YmFd22HXbFV4q3+GgkCDBoP3ghqEkIRLgeF57nD1aQxqeW+3biBnhWBlZpNta224Z9tjkGdTbllvtWnzWghDzR8AAL4ESh7HQvBaoGfdbCRpg1vmSLtA0zphMLQsIDT+SD5g2mvQb/BxAnNBcRVps1UiMQAAAAChGLE7OlFCWpxYQFFjVmdpQXWDd/xxdGlTY2BgT1cmUfJgWm5fcWNqc11LXyRtGHVYdeltQ1tzOpYwZUaWWiRqznKrdbl2IXi8eSl5EnRVbfhq12auXZhdQGsvd2d/C4L6fVl1D2uoYV5Z6lP8V4tiLWmJaGtfBUyRLRY1O0xLWO9f9WAoWjBQNkwBTX5U2V7WX/BYkUqdQvpBZkEdP35GK0toSjVQ1mAlbXxwuGjdVYNCIz5TPbZF8E+qV/pXMlL9Qz85/z1SRg1Iz0cwTgxZ5F1MXp1f9WbMb3R3rHrxeEhzRmm7VnI9UDJbOclEdVJoYEZnAGexYZJXckmdN4A/WFsAbaZ0aHO1abdZlFD4VE5YHFgiV5Na02LbayZyH3S4cKZlllSKTZxXJV6vY3lp4237b0Vy3Xa9evx6EXejdC550X4Kf8J3pGcRUIkxXhsAAIoIeCM4O+pKP1iFYltnkWYjYZBgLmQ8ZG1gkV/7YtdoJmxLajhl+135VetQfE9sWYFmLnB0di14CXjQdgl0ynBtbVhmql8bW/dTEUYtOfdKt13HZOhi5lsXWylor3PgebJ5ZXSNbfVmE2HnX2Jk62qgcRByom2TZTNZ1UbWNdRAdE9yVZpS908YWNxo4HPiePJ3JHJ8a0pojWcLaDZrHG+cd2aAcoWvhBB9T3Efa7Vw0HenejR4HHKIa5Bs2HAtcd1t0GV3WdpHlDWYPwdKt0dPQ1VOSl1FYz9fpFdVWptlX28Icl1sgmXkZHtiU144V8lMBUH3Ov1C4lRNZPNtYHSrd+t6vn3Beupxbm7vcttyuGqbWHo/SjwiTYJe121HfL+FLojVg2p6325KYqdZZVweXyteilfaSc47G0fwWMdkHmkPaV1obmeKZoNi+FlkVU5cM2EUZSxqBm2Na/BmTmQHaJ9u03ClbQVm4V+LXWJbglkpXZNjPmmeaB1lb2MqZatmJ2ZIYtFgZGh3bupwDHBjapVjqVtvUjpOoVWIZVp0sXyjfuZ7kXbOcM5pamHjV19NI0oqTbhUIFTXUiBaxmFDZLhiql0IWylgU2LEX7ZX5EvFQytCUkg5Xf1vNXlqeUJx0F81Rag2OjsjQxdWp2VnbWZxRnQdc2BtRmZYa5N5qYFVg0yBMnzWdwV1xW+GZiNhfG6AfYqFHIYDf+Zu91L1LWAKgSHCR31cWmRjY91YBkQeOABJZFbCX7NlI2y1cPdvUmpYY7Zed1/HZF5pgmmFYE9RHlhrZ9lspGubZ0Blgmeqa7NsrGlBYlZXTEanP61MRVkoZN5sfHCmbFFkRlxjWhdY01NgVadeDGjRbnBxcXBTcS5zXHALZ55cr1oGX3RhkWEYYWhfKV2qWUNTqEvAS9dUxl9tcpeCQooyiSN/Nmu7TmdGU1pjaIZwTXR4cCdmBFvvWqpi9WEfWiJejWg7bARrRGjVaHpq4WesYAhdyGFwaS5sk2lVYeJSQTuMKPtDDV6laa5pRV5LSM9DoFPRXHRfcFwHWt9dUWFCZBhi2GJtbBdwSGrDXlxRjEuPTbFUGF62ZQxp/WUkXRNPN0EJSsdecW8sdyp2k20cX6FR1lZmY6Fpp2j0YOlTZ0d7Qjs/1ztbNEY71VHuYGBm0mOWWEFBNS1YOjtJeFFTUMFIzlPBZrFu03FveUGBzH4bcqdeh1E6TvtOIlh4YhVsnHKAdKJxuWjhVrc+3C8zHwAAAABDG8Q8jk1aUh5MfDqrJCAs5kR1WyJsbXaHfWOAuX6beoB0IWnXXBNb2mHzaQdrxmLxVzpXZV6UYAlaB1MtXdhqKnPvdWV0/20oZj1fhl6nZRRuk3QHemt/oITehJR+V3AFXVtVFWDMb7h4qXzWeyd6VHqQeCl1X28UaipuI3jJfIt5Tm+gYadXoVRCVc1Q2UYXPQQ6PT9dRmBJrU3uU1tayFw1W+lbwl0YWllPxjw4ONFH5lGCTyRAgzL0P6tKpFQ0WbZW7E4HR5dDvULqTaVdRGbpa5FzFXrseup1Sm3rZx1mNmFFWmJcH2fUbdpt0maNW+9VBFISTORIyU2RUdxU1lZpWrVg0GeUbXNy+Ha7eOh1zXDYaMli+GVraVRqR2yZbQlp3Fu0UVxaSGBAYM1cFlY1SuA5hzS+QxlMmE9zWiBtsXtXg8CEbIAZeRtzAG1wYudYRVbrVoRaxmnGeqWCkYHfecFvtm2ZdP14Fnk3dTpu62VFYr5fRFtjVQJTI1c8WbdVCFY8X2ZqxnN8ff+C6oKsfQp2bG4LZy1cyEyRQKk9bzbaKs0vhkPWSoxMXFncavVz1nhUenp5UXm9eQx6b3oeeSl0GGycZZVmDmjTZlVfSlQHS6Q/LzlLRcxW/2JRZ/hjAl1CVTtV5Vf5WBRbrWLfaZFtGWxtacJscHHFcChoalibPo8PAAAAADwPkC3iQO1F3j/mLeIYCzYwU/pj624Ndhx7QX6WfoF8H3p/eDF1hW1RX5JIZDOZMPY4zT79RfBO51WoW5tix2eHaOlkXV16VZNO/0M7NOk6F09lYuxs+25naTxg5VvMXIlfBGEgZBFnlGq3bpZ0gXkgeTxxLmINS+o97FZfarhyM3WEdIdxamzdZqVj62FpYZNjTmQyaHJu3XEdcituqGhlZQxh2lf8SZg54jvHT+xXf1zkaKN1dXr6eo98r4Ctgnx9jG0sU09QamfedN52IG0BVac170ErVahbM1c+VCtc2llBUSFFdTxERKlbb23hdBxyL2QkSGcfvTP4Srhd22fOZxFfEVczWoBe/1zXVr1PkEunT0taZGYHbhdvj2reYstZmlqHaIdyOnTJcKZpymJvYbJpPm89ay5fz1TrUblPZU43VvthAmoCbtFuNWv/ZAJdtlT2V1ph4GjMbRNuiGjoWNM6LCNoPDpOoVrTYxNns2UIYJdbBGUfdyiG442Njn6KLoVyf0h23mhZVSg6hjWMTe1W+VfIWLldnl7/VnVGKDn+PvJEmkSNPZ86HD7PSrRS9FSFVjZg6mx7cnNydG60akZrZ23ebmJtkGvRZg5eNVcUUVFIuldfbbV7xoMnhAZ9xG5FXwtcamJEY3ZduFI3Q8w/c0WvT1Zc4F96W0BTu05PTgdS2llOZNpsyW83bNBl+l6LWAJVwlNiUqZO5lGiYldz93uRex5xD1ybQEQ6VUlQVeRc7GQcbpFyJnKKb3ZwFXa0fuyEyIWUgMx2m2tiYg1ixGo9dSR6FHcXbF9bZUcwO5ZDj1bQY5tlVl24UpFXOWBKYHhY50+MVLNcNlz/UeNM8FUoXFNbEmNdca15KXpmc2hpSWN2aS90BHpresB0UW17bsh08XULcgRzUXrufdV7+nTNbQxrGWhIX/xMCDdZM0o6zUnoVYFcyVzzVftMblX/Z39y/3ERalFe+1VjUFVRElg1Z+500nkjeNN0PnXzdxZ6vHmedmx1pXSGcmNvL26PbShrvmVPXZFZmWCKZuNnZmU0Ye9Z9Ek+JZgViS78PNNGPE3IVWdeAWL/XD1PsUuXYElx0nfZdGxpOF0PYGRoS2zPaiBntmUnZIRg3l1tXLxY9FLLS+xIrEztVnJhkmoob1ttOGaUYMVjGG1cdeF2ynD7YgFRCks6T8hUE11iYw9p+mupaGVcAUbjKuwLqiySSjxgFXBWeVh7oXVYZ4NYIVtRX5dexVQlS4dTdF2SY8tmUGiEavtwfHk5fst7bnLFY7RXu1OQUPFIEUKUT/RgZm4meMN8bXpcbp1VrTx9R0BTZVYpVQBafmSCbFlxxXHBbchmSGKMYeRksWhebedzEXzCgaGCpn4geEtxomg1Y1lmX271dO50oG53Yy1XAlUhY6BvMHbWeAN7/n39gpiHt4dtgrV3FW4ua6Vm710oVppSY09lVq5g22hXbaNuXGxTZ2Nm6WpgcKNyQ3GPb6NvxnRQfIB9pndhak9Z+1eYYhJqS2ssZSVZTExKS7JURl0fYDdbcU3bPPo9llAPYVhrPHGlb0dl01XjU3FjjW35cEdwYmyiZLFVWDWbRAVjfm+icQNrRl+JXBFhmGSlYkZcwl6tahJyunIhbVZglFQfY993fINNhJR5NWB9NVBBiluha81zWXcLeQl5OnTkZxBUrT9uM7MvUzITMNMl6CmASLNdfmUrZRJju2XAadpoz16nS5lF8liHZXZtzHGec0Jyc2vUXTdJYzLbLWs3qkYEVgxeqmFrX7JWN0jKOaFDkVAbWdZcgV7UX71kiWhrbV1xc3P4cgdsOFvPOFUXzi9QO2lI+FXyX71ij1/bWFJSGEzxVB5ktm1pcrZ1tnhBeRV16mutXelMqUTPUCRenGPtXwVUk0vlU8pepmFhW+BSYlrDZCdpU2fdZCxlimNCYL9drlzyXWZkmWvRbpVq2mB5WchRLkOsKs4BAAAAABQcdECYV+Nj9GbeY9tgHGFdZAJpYG74dDp6mHtJeMJu1l19TlxRbVeiWlxasFRLTHtH4EUcTEVUllyWaDR0eHsZe0lxU12bQmc+ZkxdUa9XPmZ4cB5zoW8japxp0GwGctx1uXYXdx91E29DY6JZaFseYrlidmHoYXBhTGFTaDdydndidlRw0WlQZY5lBWkeblRwTm5vaDJfe1nVYLJl8mjbb890ZHNxa7hf1F1kbuKAlIxekW+O24KxbzVfwmGNbARygm8kZlNUvzhPJAU6xFqhbB1zeXHxaJNdrGCTcN12t3g1fDZ+t3s/dOxmcVsyU5dNYE5wW1Vr4nUgeoJ3bG2HXq1VHFmaX1RjtmrDdJZ9BYKHhGCICYx0iiiCNXfdcPttbWlmXRdOSFbCaJt0mHpfe353mXD5Z+JiImyEdkZ7aXv+d3lyB2wsaoVrTW2ycH90UHc7d5lzSm/fbm5wj3FYda14mHlMdcxq21zEVi1d9WDeXiBXcU18T25VFV0Haip0pHZ/c09uzW7qd8SBOYYZg1F4nGn3Z5FyxXtofXp2n2i6YQZpVm1wbfRyVH2zg4mEgYGue2J0mmmGYPFeK2L0aIdvpXHlcTRwkGm2W89LYE9vX0VrR25JaQBeWFEvSIZGqU5QY3Z01XpTdt1lN0wxRg5WTGXCbBNvbW5na9Rn82KtYLJei1tOWqljA3BVdxx3dnG/aYNf5FmtZPduyXTBd6V6c3sAdg5nQ1EQPJExYzllSCBUnV1xaM5xfXXvcg1tt2yCdhaAYIKyfCVvXF7gT51RFF7cZoVoLWIGXwlqi3KgcvFrUmrBdoqDGYzkjq2K8X3Eauxdi1wxXtpj2Wiqa99rzWw2coF4+HyCe4Bz62YNYElmCnEpdftymmu/YvtfYl8OYLZh+WCHXIBMgT/7WRZor2z2bPxvw3U+eKF3bXMbbD1mFGMbX3Je1WYFb61xQ27cZh9ma24Xc9tw6GbhWtVaTGIpaXpof2HkXDZiwWc1ZUBbI0xmQDk2+x4AAAAA8R73QjNYPmNfZtxgVFI+R6RV+GUgbTNs2WRwW65XzlggWSRYgVTyUtxWOV2oYnJnl2uBb6tyxHa9fdWDC4dHh8eEv4Dke/p1Qm8laz1nvGEOWERQJlJJVcVbvmW+bpF1ingod0pwh2hQaPVqIWt1Zr9gcWI0aTJvpnLscm5wS2nCXClT4FTwYDFwEXkwfUOAc4BSfA5yYmALTaxI50r8Ut5dXWP7YN1bF1iFV/5XxFPnTM9Kk0tCSPtC7zu2OHJHR1cUauN5lIHXgPN2YGT4SRYyUCHENCc+YE5aXixnnGmjZYNbNEnlNFI9YEmkSixG3kNaRfdHmUepQw5DYkNaRYlAVjNDNfZSSmvsdqp3fG4kW5pHxVCNXRJiLGEPYdRpPHI6dEtwLWrTZE5hrGWycxeBqIijigCHRn2pbr9hq1pgWv5aUVsbWe1WtFonXk9drVvrXQxijWmddPN+hoV/humC6Hy8dBlsCGPGXFVks2qbaWZk2mE4X/5TfkeyTTNY915qaed1NHkpdupvtWnyYSRYeVBSUd1UZ1zLaK519HyLfBl4LHOEbe1jClOqQHlDsVVnYnZqV2w2Zm9af09pTVpSlFReVkRfw2cQbdhssWl6a8BxkXYidrJvL2eGY29p7HCZc8JwomfZWwhU+1M+Vs9VLVNNVddYXlo9XDBhdWMSYG9WwE1dUeBZyViDTyFDykYEVstj8G+Adr943ni3dUtuf2QzXWNfnmT2Y9hdyFLRRHE4IExVaJ53Un3HexB20W+uakRooG8Ae9+CXocoiKOEXHznbstbCk4aWrRl2mrMaMReik+STUVbrmd+cLdy+GsuW9BF0kIOVyxnV2+jcZZxp29Ta9RjoVb3Ro042xo9DO4kkj8CVBteD18jVrw+PBMAAEcQSTXlUoljyWhzZKJW9T/QLzU1HD2GO2JFGF+scfd7fX6qfO18J30Beg1303a2dqlytmlwYHZfml9DWdNRmE7eSq9EU0LcSyFfwm42eGR9x30neSFvvGGJUINEVE0iViNaCV+LarxzhnQUajJW90YuSERVuWSIczx8tX46e7RzdW90cw55gngGdJNxOXM3dQ9zUG7MbHpxg3WpdVJxHml3YcZjWm0FcZNuXmj+ZAJjalw6VetOIE0VThNQRlU2WytjS2egZH1aC0vfRl1XM2U9aphoOWWmZFhi3l0AXc5mtHVof6mBznyecBhmnGnPbKdogV6pVzpcZ2AiYApbClpEY5lpf21Tb6xtN2nWZEpgi1ePSv46pTPINPVGemLedQuDGInNiAGEtHu+cKZnWGJSYLxeu1niUdBUCGPPbdt2anvaeHx0aXFxcqd1HHc0dw11dHIDb6Zn8l1kUK5EnEzdWXRhP2M7YAVdV1mJTyg6shEZBSomEkBTS6ZRMVSvWbBfbGARYlRpKXC0cMlp212cUg5Q61SlWvFf5mABX55c11uCYItou20hbSJp1maRZ/BoumgeZ/1jkGDcXiJkCm8/d5F6LnsveE9zrHW7fEh+jHvreT96bnhRcedm7l7jWm1WMlPTUJxXdWP7apluSWuNYvZb2Vo3Z/V3N4BbgE56UXLBbv9sJGqOZVFojXKRfAyE44c4hwmBQnZya9ho726ndRZ29nPidDt4G3fxcmBxP2/Gan5d/k6/SydPclQFXKhm8XBad0933nGIbgV3h4GdhTeEBoLygJ+APH2Xc5FmC2AcXmxeSV90X8Nh0mZRbAxxPnSJc1xwi21EbLJq/Gk5aZxmNGObXQVUzE9kX1tuJHiTf6GCp4Buen901XOIdZ1063F+bsVugnBDb8hnWl6tXF1mdW/EciB0HHUzdZB0cXglg/KMgJHAkJmLFoNpeatyG25zaW1l9WNYY1JevVMISzVLCVFKW1JmZGvTb2V1jnlTevx3T3MbcFtw1mvzY7Rbg1XTVHddXWLRYy9kkWMxXJ9c9mtfdVp29nQqd9988oEOhH2D63/Kd4Zs+Gc+ZbZhYl2/W4VcpFzgWUNhBG/veOB8N3sJc4dqdGgcZ8FnHnDZeiKB1YBQevVwSGzfbnl1s3ZocJJiKU+PO6A3r1DYZI1wJnRodFF6CIJZhUSAqHHxYUpdM15OWbxNeUB/TcdhqWscb6dvf3BvcrpxGG2UZ5tjVV6bVvtO107RWUFpXHXzend7RHgGco5pdV6VWOxjb3Fpd8d1cW6ZZEpaLFk0ZQlx+nZoc5ls2mz7cEBzLHDBaRlmyW0ie8GGxo3Ojm+L8IRie+Jxx27fbHJmuFpVTKlJ31blW45btVkbU15Ne0fTR+ZRN2HGcFZ5jno3dkhwZWo1aThmSVz7T6xaB25afIKCooGie/Jzz20zanlmQ2C7Wr9eT2fZcIt5C4AShNKEJIKLfZJ553Z2cp5pSWCLYRFqtW9YcQZxUW74asxnWGJ+X+9hKGm2bshyx3NUcIVoiFxCV79hgG9CdzN5NnaXbRFeJ0SaMr82szlpOPMxtT1MXBBwTHiwdjJt0WHnW4deEGPxY+ZdclNfTBxLgkePSEpQeFU2Vd5SPlnwYpplJWdpbj93z3wvfeR2z2vmYvNninN5eTN4C3GwaLVmimxPcghzQm3xZX9gbmDKZKpt+XlJgZyB93ykdtVxL24RZ0JhYWSlaY9pbGq0coN6eH3veX9xAmedX9NYc1bHYexu7nXDeK95GXcAcZ9ks05+Qc1P317XaZZtVGx5Z7piTWC8WuxRxVEoXKlkNWbfX4dWvFR/XOdg3FxvUIg1eBoKPxBb8m5KecF7k3svfUN+VHwcdzZuXGc6aedwv3lfgMeD4oMPgXt8I3eUcoVy9XUQek173Xd6ccFqyWHcVrFO3EuhTiJZTWHLYYtbzk37OVwUxh6pPoZOhVZBXYNeAVjjSDUuwh6AQQdVOF9AZRxo0mbNYh9e9ljrVdZczGyEdsd2P3Lzbt1tdGzdZ0Rh61zcWYBb5WIsalpx0nlTge6Gu4vujTKLZYNTe/h5VnlOcp5giESINtpHJlnDYXxgH1f9QkoiJDhpTURejmiJa5xq0Gs2ccZ2dnedcCVjTFvuXBheGl0lWgJUtUwoSEJOCVpGX/BhS2RoatpvqHK6dSJ6lIDQhT+F6H2mc1Zt7mdpXOVJnTQcMMJHyl9Ibtx0mXM8bOFlVWrucIF0pHF7ZfRNdziESXhjanINd1xxzGH2T11MSE8wSqRD/UlPX+1tj3TtdXB09HGlb3Bt2mupbFFusXCQcqlyiXR3d4137nBXY3lTxEj/QwM+MkGIUCNbOWE4ZxpqIWceXdxJ9jGoNfVGwFKMVmNTp0vOTFNaTWSJaORqoG1yb79u+GzJa61mIVoCRJI2WFWibIZ2kneWcsZqF2n4aThlbVn4VGFgjGn9ba1sqmoLbINvS3NAdsh4sXvqe8R1imvNaixyZHhNe2R4b3BCY4hO1D2gQrRR7mIAbKZtVWkpYI1XQlqXZDVuK26SYwRR4EsYVwFeNWO1ZnRocGzDcwF6pnwlfE57iHnndDdsh2EpZCBxXXoffD53onB4bFlqNW9pequDFoUTfwNyol0ZSlRJZlnoaHhwZHMbdNF0qHXycX9rOGiybLNvoWzAY4ZbqlwNZP9n/WNjW6JUAlyHbQB5gHqmcjJp1m61fAyFLIXQfc5wXmMVWy1bjl+5ZAxo9GcHZmJmh2YgZbBiq16pVsJMxUbxQ/Y04SnhSotiyHG5d+V21HKQcBdy2XNFc6xw+m3mahRpaW02d9J/cIP+f0p2eGvCZbBmGGlUa4NtuWyDaEBky2PpZdZnVmaWYYNcC187aeZymXaqc9Br0F83Tb4sgyyFUXdkymu6aQRlP2D/WeFM4UTZT05cXmOIZeFnPGq/be5xGHK+bCJmzGQLa35xvHMccoRvHW/wcQZ3bnw7gMx/S3rWcFprvGuVacVda0NdHvkmcC42MPovJDENOAFDtku4UNBXumKiakBvsnUWfnmEJ4VMf6lzGm/Nd/97p33le6N2OXCialVlWGGhVxBMsVZQZn9sQWzqaflpGm8Rdip6yHgKcSZkiV1xYx1lfFteTrZOKlUCWixfRmRKZ7FnhWnZbVVvAmohWbhOV2UPcIt3cXvLeTN02256b0hw5m6qa8ppAGt/bYlv72/Pavdc/Ub3RCRaiWmqcGdxZXG4c7pz13HxcolzkXByZpVOAiQnMSVUr2hlc0J1lXGVbAlrcHADeg+CQYfIie+IuoTOfG9xdmgsbOd0I3Yrb3Bg0E7wSeJGWT5HPtlHKEzmSIxFWEaYSfRLyE0BTUFJGklHSfpN31D+WUxo1nIedxh4bnYEdApyvHJPd19603rCemJ55XOGbJ1nI2bAZN5iE2YldG+CqYhohzaAnnZHbgNramo9aHZjoF2FV1JYWF1Qal946H/0gTSAeXw0dwJuqV6IUbRTTF53ZNZlvmMRZMNsBnayeGlyWmfaZCJt9nF/cT1tKmahXFpPYEkrVgBd4lknULRJ0kg4RrVJXVkQZxBsVGr5ZVtlkWoNcnx5/nvvdvtnR1JuSJRSbF3eYfVe6lOWR7NDFEDHQaFRbWdheJGAvYBweJ9o2lxSYONnYmwObLtq9WitZmFlgmMeaNpxkHeKd9tzKG6CaZxo22YDaiF2VYDXgy2BYXlWcAJrC2sCcnp4ZXridgNyXHA0ajpdeV+NZ+Jq921WcFRwL21zZxth22UedUuAXoWvhIOCToQ9iDqKyohwg+546WzLacdsu2yqaGtkSGKZY/JqbXEfchtrM12vUdFWyFnDWdViFnLhext8dXFvXglU2l3zZdRmcGYbZlxkiF6KVPJaWG55e5CCIoLQeTNqyVJfLgAAAABSEYEw2kPRSzFQBFmKYlVk62TsaKtvhXi6fbB+mHtadgZ1IXgleCN0YmzVYvVaaF3EZwNyhXerd99zn2woZiVmIGhHaQRpZ2W2Y9lmvGvCbZppDmSBYfdedFmvUBZRSWJ4cHd1j3Isa99oXnB4dd9zWWxdYvZgY2cWa4dqRmcPYzxcslICTxFP21SVYqNvdXWsdWl0THJqbxpvXXEcd9596X6qebZz6XFFcWFu52fzXtlXvlD7RpFBLkvGXB9nB2lJZN1aJVvxZ2Nz/HlufCN7AXj1dPRyhXD+aoBnWWs2cadzI3JWbt1q1moabhByem8cZhpdr1vIXY1dL1+faV9yO3TGcDlrb2nXarFmol34VhxabWoaeGx/rX7Ec0FfNlfXZQdwEnFYbSBusnSfeex5fHYJcilugWqEaSJoDGRlYQhir17sV/RTKVEQTOJN8FKJU25QKk1US4tLa0tLSUhNylFKVgpZKVtTZDR2+oNyiRyHjoCLenl38nLJalBjKl1OVd9NSUokTwVZzmWfcXF2cnQlb8Zop2SHYZBetFh7SwcxyhZELKg9OUeYSy1RSWCpcJp9mYTPhSyC83yxeFV3Ind6eQN+4ICAgBJ9Z3YfcE1xTHizfIN6u3CsX6dZ6matb6Fxf2/MaqdlB2RbZ7RpEGn/ZtJmhWm2bapxfnNHc/VvH2wMaZRlGmQNZYZmIGO6XURdiWejdDl9WH7zeKNsDVlyRwBO6VgzYAJom3ALeq+DcYmCiWyEcIGyhTiIO4O8d8dvEnTVdlV4tXobfbp/EYEvgeiATIAMfsF6pHg6eNF7Y4QUiR2HA4HDfgmBOoM/gih8U28jWWo8By2QLB5KMGKnbVxzFnaWeMl9loFbgXV8gHbOdXx4snbDb4Rm8mSOZ/ZhFFMGQQpIvVlUZXxn7WF7VGdFXECgQ+ZT3mkBebd+mnsyct1npmXbaBppT2RaXJNZ7GALaY9sEmzCagtms2CQX/ll+Wpca3doUWpcckB4cXhrcCZjzV6VZZtpO2gtZ/5p6Wwcb/5xx3XneT57E3gDdgt4pHaLbeNdslxPa7Z5aoTqidSJJoUafXFzQGyFa9FxLnYsdJ5u624OdKR26XMpbrFuLHY9fFx/q39UeyhxmV1QPWsoMEh8YfFuXXJCbBdf31vWaq13oH9LhBaEe36Ic7ZiB00iMrMH4zLTUT5iFWzfbhlqXFwmR9Iy+TpnV7prIXdXfLh7/nb9cKttHW6Ob9xvNG9ycNJz2XW9dZd21HiRfLiBPIO8fEpugF0wV3JeV2QWZhRko2VwcDV6yH5gfeZ1VmohYENcLFqCWARbE176XrNeVFzrWkdf22asajVrY2o4aSpoWWkkbORtpnD2efmGdJCJk2SP5ISSeQZ3Inpreyd4yW1hW+1MN1KSWFJd4lyBWElXWluxXjJk0W8ge02AaX0+c7trWHHmeEN7O3nYdD1v7Gj+ZUNrCHP0eriDPIohjCaIuH/SeKN4PHhRcgBnElljUFRLjUGXNr80ZzFII7MOwTDQU0NtSnrtfWZ7enMYa1BnZWMJY45oA26zbr9pM2KwX85ju2g8bLFu5HEGdjB3IHbaczpvcWjvY8Rl7WWYXedP+lIbZpFxhnUvdmN3mHfedfR2AHqyeMBvvmBQWRVgBmcOa7NtaW4Qb79w6HHacaVw927yap9gfU23M/QSyzXxXnF1loBfgvd793EHbmtz+HYod5l2tHQMcZ5ot1h/Qks7aUe7Uo1Wj1g1Wj9aVFbVTc0+FEAPWR5r63LQccNnvl6TZF1v7nZmepl5kXisfIyCFIVHg1h9g3SbZjxaalrBYy5prmpnau1oXmqhb5pykW6pYLNMF0ySVeNXX1IzRfg5SzuvOXg5jjtnQIlDG0qhW69sQXU8dAFqnFr1T79SB15ZaJ9uzXAQcYhzO3clfNGB3YWhhHJ8pG1aYQlgm2apbClxcnJodDt5X3xrewN4Jnbzdwl573gReJF2sXcjeYp5uXbjb/drSHILevV+T4G2gOV+6HsHdWRpnF+CV1pUp1ZuX4RmvWbUYhZe6FjVWDZm5HJtem172HQgbcZpPGZ8ZHZmXWtrbJRpyGdFZy5oZmrsZjNdfFS2XqxvTXjSeFFzCmyTauluxHAccKNsAmoqZ3Bhm1jRWO9qa3vGhs+LVorUgmp3yG2QZzJhY2EQZrVuz3aOenl6+neOcQFpKmN2ZvZxlXqifgZ9+3fBcRNpU1trVK5g12X4Z6Rp8mtXb2F0gHnee0Z6/XW7dFh30nrxfah+xHwRd2du1nJsgr2J04ebfA1oblTLVwZipmXbYzxed1nVXqRoCmxIZzVaSUwXTcFVpFyQXVJXTku2PYgug0AKW3dtAXlgfQR+Tn5pfb18u3/ugTt+zHSza+5nMWTnX89h0GNxYmZiH2V/abVsRmn6Xj5RT043WL1mZ3ILd2Z1v243aOplvWRJYxdi4GH4YwBnP2zXcDZyqm5aZ0hj7GIyZZpni2LxVmRKbUUeRbo9fCjWAAAAag8gJnwza0EsUmVcqmAZYYFcelPAS39SiWi+eeCA6YDsfM16rnwUfPNyA2E7UFFYJ2w+edmANYPPgIl6vW8NXw1VwFWNVa5Urlyhae5v5HCLcrF4tHxEfOJ5NH0KhF2It4h1hV1/GnVbards33fdfQR993bIbO9doEm4LwAAGw/+OatVqGCyYVtaF0oWLoglFkGPUgNkN3MKfQeDPoWwhPB/BXV5Y6VNvktAXINnJWsAa+dp6GccYwtfml+cYOtixmFrW9tMCTm6PB9On1jGY9dvZHsLhd+ILYUfeoZpRlVYOdEQ8SNxPY1MGFruYcdi/l9zXDpWHVM8XMBrxHc5fC95FXG8aEpjoVwnVaNa+2i2dU2BvIjdimyIMoPee7dzhG5ub4Zy3XSNdRZ5a4Awh1aKl4snjFaM9oqJiAmHT4VCgZN8aXcacLhn4GADYDpivWCaXdNcmWPlbL5wt29NbrJwMnX5eAh5RHSxbn9xxnmTf+d/AnwpdFlrNWVrY9FkuGp9cut2p3W1cGtqFmitagRreGqHZ7xhMlWnSBpIhFGqW3Vkr2jOaEtmu2JHXxVhjmkacNtvgmnJZx5x5XmLfaF+OnssdZVxq2+3by5w7mqgYpBcjFuJY55uU3a4dg5vYF2WQt46rUHkQxpAXUcJWlRncGq6YxZY8FTzXO5hVmCOXmJoEXrphfKJMoehfrRwimOjYopwyn48hmuFSn/zeZl6Zn1re1x4d3rXgMiH+4tYiziIsIVAg1J/9Hgnbj1ft02HRixWD2c1ccx0wXVFdEFuc2TsXutjF2mjZl5dcFQZULNNQ0dpQ1BOCVhmXZpkEmhvZrxhPV0+XlRfn1zYXWRh3WbzZvRhh1qdVp9ZE2W4biFuWGMVUaxIW1ZLXx5lYmr7bphxjXB2b7xv7G+Ib2ZuPm8Tc+x5Fn0Ff3GDcoZEht6C1HytdAFojVQ3SdRYOGqqcRZwcGjZXkxXMlhCXzpolG+jbqFm6Gpsd5t8VnpycV1jsVF+QrBKFV1McMt5HXoacXxcPT37NyVJXFksZBZpP225cDFyjm7+Y29TXUbAVulsF3bvdbFwXWgBXWVbS3GyhEePMZAGiLx2TWHfXIZqpXswhumI6oPLdpJkAVlYYj9xOnkxe0x4ZnSncQ5wLm69aO5i+GAmX0lcblo4WDtU/VJKVLtbYmI7ZqdprWnoZOBdklggWmRi8Go/cix2XHS5bFtgO1RxTtZLVUZfQcpHoFMBXudj2mbYaSNt/G+IcO1v6m5dbcpplmY8ZxdoG2sWdUx98H9ie1ZwGmWKY11q/mx7bABsv21wbnlu7G22aw9moWFiZedstHCnbx9r8GUaYXRck1PXS7NPI1JhS7M3DSbfPVNYuGg1cM9vA2pIYCtZF1jnUP9DGzwaRdFGHT9mM508oVGrXJNd3FocX8RntW3WcAp1bnrWe5F4VHjqfnyEroVLgbd3U2laVCFHwU+bWABbMVzfXQ9hU2UXbX1zDHbGdZR0WXSndXF1EHGlZj1Twzx2SgFbs2S+aGNmKWNVZ0RrPGjyX5tWe1ZHYIBqwHBhclBvomdcXYFX/VkUY/1rtW4vaOFVmD1OTEpfS2bvZjtn7WtbdEh6ZHv7eMJyyWhrYC5dFl9WYgldnE+3OwIr+za1Tgdd0mCeWCFBhB3TMW1GRE0JUrNccGqucwt2qXFaY2FJKTspUENjzHR0gVmG7YT+ffZz/G39a7pnz2YbaRhq+mabXhNWD1V+VlVbmmKebjl6DIKTgxd8E2qpWqxcCmDnXAVRvEDRPN9FM1GfVwtghWnubTFs8WPoVGVEYUq5V7xZvlTEV2Bj9mkIbXBxnnNFdKZ0cXdefM6AbISxhseIXYpUiaSC0HUdZV9U+k6FUKNNlUn0SMxQx1xpa3t3WHy6d8VoalWpTqpKDEWqTBJbdGiGcLt0IHc7eSl6v3eYdAZ0AnN/cAJrEF74QP8TmyslT+5gomg2aAdicV0vY8JuwHl7gWuFr4WXgot9IH2Mg0qHp4WlfoNyRmbHYulmuGdpYXlWOFC/WfxnNnBBcsdxfXWIgGKI4olxh9uDb4Cveghu5WCwW8JakFmmXvpqc3i2f96CLYZciX6KzoVTfEh5woGuhmGCnHPWWUVH7VelZUhsp2tMaFlpZ294czF073GHbVpoeWcpcWp9jIKCgR17lW6TY4ZlGGjaYnNZxU8lR0RFKUEpOg07Vz/RRw9TE11pY+9lLGnzcfN5w3x7dxxqQ2B6ZNhonmgYa45v027JZOJRuT8PRC5Q9FeYVepVmV92ZzltCnE6dOF2snbtck1usW3zcXp1FXW0cw12FXpMeb5yPGeoYSluKnrifd1543OucOlv42z3anRuE3ZnffOAdX9GdzhqS2OEZ5ZvMHRCdL9xB3FccyR1UXaReil/U4Eaf5h372xNZRxonWzPbYhr4GeRZpdny2YiZJJkFGfpbMVyLXZSdcpy+XDcbnxtn3O9fKmAEX37eBZ+C4OkglV+A3e0cddzWXiwe1F7cXgudrl0O3OUcpN3VoGCiI2I9IHBdxhyJ3Wzdl1yN24tbVlsTmwlbONpcmUWYZdfFGCsXlNfWGX6awVvym15aWNmH2xtdll7nnglbvhey1bbWMVeY2XJaqVs12oHavhtqnNyeSp84Xjqc4h1+np0fsV80Xj7c+Ft8GMEWYNSOlUlXiBoIG0haidfuknvMddBO1oubTZ1SHRebUhkw1raSwYxLQ8AAAUQBSxzQHJPUVrZYqpoDWofZmdZnD3BDxA75V90caF2jnF/Y6FPg0gbVHVfZ2daawNxWHgqfHp7IHktecZ613rLfj2Hc4swie2AkHONZPpUsEtAV2ljlGtOcC1x/HDQcS5xyGzqZHNaEVNZUuZSc1McWBJftmNia+NyKniHeI13qHgPerl3d3MVdox/i4hqjNKIJn1yathcVWIKbetxtnO+c61xbXA1cZB2OYEqityPO5JQkCCKw4DacSFl82h4cZ52lnqwe6F66XbScANpI2lfcqJ3WXflcVZpEGSOXXlYJV60aqN24ntBemNy9GxreDmHyo4gj3OIRHz1cjV2Y3pnd/RsF2CWX5xkyWJBXFFcymGTa1t1nXnVeJFzYGsjZPtlf3L8ffmCkIByeKFvkWzvasZm4GBYWbFZsGYGc996iIISi8uQ9JCWiwOD93m3cuVuj3HkdFx41Xlqd05yBW4rbh9w+24ZbAtrqW7xcht0VnSqd+N6unyJgLOFYYfRhJ5/unz4fQCA7YFtgDJ5i2+caZli0FWFS8RQ9FluYkhrE3NReCV7GHsxeHp16nDhaKZg9GFdaXVuLm8tazJnO2frZuVsA3g/fQl60WsJXWRr8XxFh5yKbYhEgwl/in10e3F5l3rPfXSA934leX1upWUAYzhgZFudVZhQ8lBWVNxTIVX5VqhToEtCQPlAtVO9ZQxyaXiueSd4qHjAfGN/y3zodfRxd3HTbpNndV9BXwFm2mqZa3RocGRnYM9bVFNpSL9M1lnUYthkqWe5by13pHqIdwBtzmXab5R5OH+Ugk2CrXdXZQdYl2AoeW6JCZJUlAOQ34bMfvp53XQ/cOxrvmJBWEhUs1CoTgZazm2dfDSEy4WQg9F/Ins6dj1yAG+8aSRhV1h0UQVI5zx4O4xJ9lLJV+hciGJxZVhkDmXIbdJ1rnjkdJ9vl3BldaZ2m3NJbO9rGHUke+d8RXoKdVhvP26hdTOBzYlvi22EC3SoXPVSqVmQW3FZX1kVX+xn0m19cq98V4SMhg6GzoPagOh8CHfxcIhsqmW/XjtgpmR+ZdpgPlrhV6hdBGqncM1v9mnWZFNknWhUbmJy7HPOdG10oXIecGVtl2v2ax9sSGnhYGNSej0PIt8XPEPvXH5nvWiGY9leamRTbc9xkG66Y85YNF5Ba7h2533tgeODUoa9iWiLAYzDi+SKeIiAgnV1MmJqUDVHokYyQmA7mkmiWppkz2q4b/VwDm1saE5qs3SQfXCAMX5afKp/r4PBgzB/Q3eCb4FqZGyfbQNub23wcAZ4PXzje3d3iHFSbZNswGqYapZstm3QbSZsVm7ldOR5kXs2en11jG1dYn5RoVIWZrJ0gnude4B7cH+2gsuB9n6ifat+OoBBgAR/5npPc7BlmVD4NBNCj1+Scdp5PXuFem58qn6jfEx0EmECPe8JThSLPQRXsmCfYGZYD01xUPZb3GEmYaFbLk+KO5AtqjmkVb1nqHDfcU1tLmmvbLNwq3QSebt9EYBRgLeBboPSgst9WHMeaOtm4m7ycC1uRmuCatlswnKXevqC+YcEh1WBPXj4bIdkJ2lwc4h4e3dicf9mH2AwYk9mIWXZXENNtDaxJSo1gkWUUSdafF+nYxNpyW06blxpsGLnYjlmwmZ6Zexlr2erbUp153jRd3J183O/cedvzXBudht8IH+Tflp45myoXR5SlVE0XpthuVykU6JQuVEHV8ZaxFvRXKVgzGevdpmG5ZD5lBCSW4cTdeph1llaWVNZ1VnCXGNjInCQeyB/VXr3bLtWyzd6FwAASwLzJvBMImQTcoR5YHo9dntuf2hCalBswmhSYUph92fFbV9wPXGscdBu+WTKV/1RvFMsVbhTx1VRYXdsMHJCcZdrN2ZlZOlmqmzrb8xtYGVdV71OdFSPXmBmgGrjZ9tbT1CeV65iYmvCczd6GHuMc+5i2EvHVLNvmX9Rh2SJFodJhCaDT39ceCB1hXcvenh3hm0vXdtN2kWaQYlI2VUiZIltcXBebTNnPWEmXvZiK2qAbN9oTWRSYi5iBmF1ZvdyQXryfKR8J3qHeEZ4a3W6ckNyr3TVelqBHIaqiO6ImIagg/CAO3xrdoFvQWq1aoFsmXEleKN8IH5af7CCfIZOhouBQn03fjZ+pHfOanRe3V7pas13CIAggomA8nzreDJ4inopfN931W6UactnhmNSYkFsmXg4f7eA+X19eKJvSWRKXyRkJmsgbPVpmmdHZitmhmWKZGtlpWkYb4tvdmmAXmBW4FahWZJceWCrYtBgDlqzUe9Tjl44YxVgIFYhUSFPm0Z6PSJBC1MVY69qam2QbsNqB2YMZ5Nus3guf1l9G3P4YTNN7D1uSR9eh2p2bP9kOVnkXNFrdHQSdb1tRGKOYVNp621gbrFrvWf6aWtuQW4YZxRfPF+wYm5nzWh8aM5m/2HXV/dSS1v7YjdjGF/fWbRU1UvOOUct7EaxW79jNma+YMhQfUv0VgxVaFY9ZNRw6nJWam1WPDtMP+Za8G8ufIyBFoNOgdx5rW4rZ2FnLWlhZYtdvFhCXgVomG9ydfl7PYF3ged7fHHKaYRuP3U9d5N1F28IaehuoXpigkeDSn1sc+ZwrXdsf7GF7ohgiISE937meSh6DH2TfAh5ZHtSggCFKoJzft9+zIJyh5iJ24gchn6E1YRJhnSGsYKJfWF4FG/UYo5e9GEDYgtdZlnlXS9oJ3B4cxx093VteO94dnVWbiNnK2fxablrW20lbslqnmUpY21nKHFSeA5563EzZuZfWmM3aFZqiWdFZJdd9lLJTFhNrl/8c/N91n+UfKt5dXwqgLh+q3pMd192BHcoeLZ6rX6pf8p9/34ag/GDOn//dRhu+G6ZdEV6I36ZgRCHm4o2ibJ/yHBLam1sZnHqdYB47HjFd6NzxW9/bsNtbWwqZztfIFXBRHkzzzMkOmhOd13oY29j0lv7UCBPklP/XChsQ3gPfvt9yXe+bI1iLGArY0ljpV6CWsdaOVzeXRteaV2+X5Jl0Gl0Zrlb/05LTi5W4lv0W4ZU7Uo3UCRlZm/Nb9VpSmFiUio7OhZmH1dF+VwLbG10EnVFbtVj0mXZc/l8RX97fSZ42HClaidlHWA9YZRnX2oDaNFkqWJYYbxl7W9Ze4aDiIeFhqN/A3ZScBJuo2hvZOlpCnTbel17UXZTbiNntFehSjdhF3WNfneA7H0deIh03XeSfMuB5YeOi6OKvoM0eadu1WbmZ+Jy834mhduBMnVlZh5hsWEiZ9pp4WWaYYVilWLjXSZWJlH4VARadV0rXkVbdFbzVJJZNl6GXX5cemI8bex3yn4YgiOBQny/cu5j9lXfVJdaP10jY4RxtX3FgmiAYncvcMB1Cn4Hgq9/n3fjasBgWGAhYm9kvmXZZBpf2lPkSBlMF1lSYYNfVVbAU6difm02cYxuJWbqW45We1gfYjBsR3OddYtzDG7bauBwVXgHe9Z32nACbdJtu2yRa5Bte3BddvWAk4jCiyqM2ImAh5iIwoaDf1Zyi2FSVmZTPlcKYeRqO3VofLB+0X4IgOSCsIWHhkmHSIoQjjGO+4dde51sDmZbZ/BoP2n9ab1rmmtfZ/xkwWI1YS5gYGA5Zq5uQG8jab9ij2WtbZ1z+XVqd553gXbpeoCBQIWXg69+23lydWxx2m9acrx1y3O3bnlqFmTaXTBfGmhpbwpvpGfXX3Jh5WuJdap5pncjcWVsrG2Sb6tzG3pSf2GAOHz6cf5n5WcqbUxx8m+CZ39ho275flmF94HtdO1g7lfLZmx1y3qfeJNy7G1TazNoJWW1ZOJsgXzbiF6PqJCFjDeEp3pTc0puAGadXfhk6m0LcQhxyW4BZ4pU2DZnDQAABiAwR59e32iVaJRhPV41ZZFtX2xtZ8Rs7XKZc+VsRWE9Ws5dQ2RaZpJmsWgCbVZvsG+ecwd814NxhWx+iW2YW4pgCWXTZO5p0nGQdgh1RWwkXsxb3GQjbx17C4OBhliHSIg2iq2KBoowiLiExn9OfSSAu4P5g/CAqHwReLR1cHYVd9l1WHEjZ+hZB050TshXEmJkb9x3xnd4b2BjQ2CLaKxuJnKddY54LnnmdqBxSGaMVXQ+fjVZS4dn/Hf0fZd8hXWlazNjXGLzaV5zvnQ0bbBbz0hxTZxcdWpAdLp4k3cXc8ltNGgBY65fUmAgXzRes2XmcsF8doCqfPdxm2eZbL14xn+BgQx/K3pndw56cX8Rg/iCFoATfxKATH4CeDJts17aW/5nWHDFcFdog1ZbPsIo7T2CZat6FYKMf4p1QWoxaZlyVH6Jhe+FMX6EbW9iy2zWcz508HBkcVF353pLdyZvYGsabYRr2WaqYbVgiGLBYvRi2GbFaltsCG2SbWdv6XRPfZKC/oKsgD59AHqpez+CHIiyirCLl423kEGR84uOgNVwvFstQCcs9Ty9UQpgXmhqah9mcFvgV6BkKW94c4909nJ2bTZkC1pGTLA9g0cYVblafF62Yalku2U2Zzpsnm8HbEJhT1jOXwVwPnvQfnN9qnhqcOpl414sXBpYRFHQQVQ9/1xqdUqBpoK3em5vW2xYbqZthmprZyxkFl0PWPhb22j/duR+cX8UeeVtaGNaYy9pvm2scQF3DH1ugamBAXwnb1dihGLCZJ9dSktAQVVVQmT5bzJ5uX26fS95VmxfVK8+EFShZ19yjXaLd5t7RYLuhRGFzn/jegqAJYpAkTGStosEfAxfrkmwYcdriWtpYDlJXD1/W8t0uIC4ggZ9BXO0anFqWHK2eCp8dX2FfM55gXXScSlxNnNYeeqBoodEh0OAVHOiX4hKMUJSTJhdQmqocCJxB2sNYW1du1uEXRReU1z1Vv1S2lyFbQB4VHqJd7ly0WtTYShU5EwlUblTVFgkYl9vfXeGeIh1Hm/ZZ1Blg2T6XkxTnD93NQhIIlN7VhFcN2y+fV+HJolQg8R2DGYxVT1Gc0WRWKVr2HXleJN333Qqc011WHcQd150k2/VZuNf02L/auBxJHczejp59HNbbBtob2nnaS9ngF/QUNs/EUVtR4hEsknlWt9ob27ab81w32/nbvtv73PUeeN7EnhRbo5fmliAX2BoO2zqZiNXA0PCOKU8slqmcqR+YoA5eHhn5F6KaK9xOXhxe8x6H3a2bP1jnmSqZ+hlKWLBY3hpaW5Gb29rw2FDU9lItlg0ak9wiG7KaIZooW/ncvFw6mmMYe1bklf6VqVb7F2DWCdSMVrqZTxsjWzNaHVmXWnNaMRi91mMTZpBEUx1V/teU2SFZ+xqCG8ycnlxhm0Tag5rnG6Xb9dw93NNdDdxMG2tbIdvEm8jbXNtWHIleLV7HH70f/Z+63gNbHBiqWZeZ7xiNV25X19lR2GtVDNWKmsae+KDFYb/gW95H2/wY+RdyWCaZFtpc2z0a3doXWjla6Fua22MZ7pmBHB4fFaFUYiXhBB7cG0QXXpTm1JJUd9TXlnXYO1oGG/Ac/tyLGpiYfhsnX6Qh6OJ34YqgAB4wHIOckpxsWwDYMNNSUHaQnNOQFftXXNjnmiYa7VojGVNbMx2d3+8hRWI+obBgPR0EmdiZJxtYXb9evR74ncecIhq22vucep6ToQoimSM/YpqiIWItIqsitWEXHlfan9eYl3pYnhh81OSScNg+XQdgBKE24Ffey9zmG0yb8RyFnO3cyV36HhDd5V0bnMrdlZ7932UfPZ7Z4CNhOqDzIEagfZ7CnLUaNRkO2ikbkd2WHyVfu17nnSQbep0FIMei2iMlIkyhb6CRYBRfn+A04LggN97t3fXd+B5p3nSeEN6QYB5h9CMKo3nhXF3o2vEbm11+nh2ekF6f3fZcrduFGxrarxr0nMpf/6FPYYGgKV0bmmRZThoX2mgZ6liy2Hhb86BD442lUWXCZVkkFaJ3YJkf118WXjFccls52xBcAFzYXDobIpwlnkffyd//HpicmFpH2x8cgF2G3OiaeVf4V47YmVlB22bd4l+MoC8f6N/Wn+VfbJ403BsaVBpenGJekV+FX1peod0Dm3La+RxPHgbe4h/b4d7jeuNVIkng3Z/Hn2SeuJ2fW2na/58/Yo+kvKR3Ynle2NwhnHcdYN3S3PRaBtga14qXpRiG2vrcLZywXO+dyx8hX0QexZ6ln6thSyIS4KZdoVsd2amZwJrCm7db4hugWpzZTlhH2BmZK5mD2W9XdVV7FgrXrNptHjTgmeFd4D3dKxmM2GGZNlnumkSalRq0mogbF1sTG5fdB54FHjSde1yyG0pZetaFlgfWdpYWlvEYsNttXRZdmd0+G+4aZtli2QXZT1mm2n+cPZ2OHYobttjKVxIVsJcdGycd0l8+Hpbddps5mY/ZoFj2V/8XTta/lGTTnhZdWhIcOBv12nFZbZm/WghaqVqXWtiaOZdW1VUYPluYnUadc9z0XYne+V51W9xXbROT1eLYxFqTWv4aIpoWWosbNRsz2y2b5NxI28Ga59se3QBe1B/vX8DfDp0F2kmXyNZ1UpFPhBWnWM2ZRljBF7SWHhXnlbdWz5evVmrTxpKgk4KVuBZk13LYpNnmGzLcjV43XurfAh4eWyeZS9rOmqMZG9myGwjbitsd2cLYFdZ31kKX61laGzfcdF0KHRNcBZrwGPHYyVwn3rMgPOCUYHxe09z+mlHZ7xph2o3Z2thbFocVHBcZGrtbw5vInFwfJCHpowpiz+F431JeOhzWW5VZXhWEkuKVvJlOHAGdu12KHNQagth0WB7ZB9mV23CebGB7oENfFt2Q3WGc9JtO2OVVnRWbGYOcwp2cXAHaHJs03uOhmSJdoYcgnaCcYXvgx96AGb4Re09jFdhYz9nSGfXZS5j6FzNUIJJG1r+bfR8XIaIiT6HS4Dddmptj2r0bbV0FX0IhIKH3ofThX2CjoACg4iIn4oshop/9X7tgceBb31jeXJ29m94ZABfuWnOczx4lXg3diB0kXYMfWCBNoO8gNF6CnYrddN2oXjDeYJ8OYEzhrmIM4hFheOBTYA/gSSCG4B2etFz1217aiJrwmz2a4lpHmzNcox4vno8fHl+lXsWcfZd90p8Xady230Qga58BXOIbJFylHx+gj+DRYDee154FXW6cJpum22jastlcGEgXQhZQ1tPYgZqS282cA1u3GtrZmBikWhUcC9z5W6JZLhhA24AfTyHoIoDiOiDjoG2gduD8IWGhrCEk3/5d91xVG57aT5ieVwxW8hfO2OpY+1iYmIRX5Ba7mB8a75wFG9TafRhlVyYWn9fbGnSb0Fy7HB1alBfVU5pM34STiUTSZVdZWibbnZ0R3oCfh59WHRlZHJaEWPtaldrGGp+aiBwJntMhOKLdpCvkCCOaItviBuDzXh6bkZuHHVTeip/nYPRhPaDaISQh1KKn4uUin6HLoQzf/h3WHBaaRtea04RTrtbEmmAcEpxv2uEZJFhsV4wVF9OylnTZw5ymXnIfSd9HnaBZn1PzD6GPeUw7x5YOPJZ+m4hfCiEl4YshF1+eneQcztvoGrta0xyMXfBeeR5F3mWeMJ1dHAoaxpo5GMmWW1Mg01YWAVlQ29wc3JwHWUvVBFWGmN3aLNn92OpYHVi32g5cLN1iHb2cZ5oh1uITBJGKk/uY5R3ooK5hVmCYXxdeMB4B3kDdmdybG15Y3FQgTvPR01gj22ScBlr2mALZmJ0u3kxczhspXdqgNh9+nWIb5BtA2y8aMthzVdvVy1jWG10ciNxb2xxayJxdHb1d+B283Z0dyh2pnO3cfBz6Hcwe3R8UnteeSl3HnQidWZ2NnSSchhxRnAddZV/+IiLjIuK/YSifeZ4qnhzea14TnUab9RmrV/sYLlkEmihaCtmsmCdV3FKBkeAUvVgPGyDcsdyWWvfXEhS517ZcqCC8osGj56LT4JEdR1rkmrTbn1xnHIydB9524B5h4iJS4akf6d563cBdsJw8mpnZ2RlQmKiXjxfh2TnbGx03ng9ehh4ZHIEawBmLGZBa6xynnyYhemJsIgXg0J+QX2ie0R012aYXJ1iVG5DdzF7NnuseZJ5X3yvg1uKpozZjOaKJoXLeoRrfVaOStFQwl0EarFxaXaEfmyJQZDDjxqHF3csZx1pTHb5flmAeXnbbJhmD26ceGeADIS5gvJ7PXBZYsRUvEpxUHxbZ2IhZcVjO2bQcaB8ZIAmfKRxtGU4YnRrM3bwe3N8GnhIcHFnwGtuefyAe4KVfxd8jHdibv1iYl5uYSBknGiVcKh513/eftJ1OWViVApPh1dAXWJfXWRSb156fH+3frt6vni3ebh5+3VycPVszmkEZWFgK2K0bBp5IoEJg49/NHjRcK5u13EOc4dvbW20cuZ7hoJbhGiD1YKpg0aD4H+Sdxho4VlBXqJmzGy0chN49Xtxffl7tXbVbbpmPmgEbjxxNHJzcqJz5XPbcQNt9mTKZdRs7HD9dKR43Hl6d0BxgG1BckN2HHSobkBqSmVeZr50lIHVhoeGPIOYgEV/eXyMeBR2BXc8fMuBx4P1gEJ6s3E9baBys3vvgbKC1Xw6dOB2WoOfjAmP+IuBhv+AlXo+cbNqu3I6fM1/oH1Ndbxpkl8oWntdbl+TWrlSqFIxWwZi0mRZY2xi4mcGcOx0WnQgcAts0GizY1JiyWuMeVCE04g3hkh7+GyfaHtsqW9hbetnl2bHaLFmTF9pVlNVFl9PaSVw1HYqfCh+zX0ufiKAU4BDe3xvSmHXXdpimGMWX/9brGGuafNu4nJudZt604LjiD+KOIb1fpl32m/EaKhn4mpabVBs32OaVPxSSmKkbx91fXNIa3pc10l2R/haW2kxbrVtb2r3awh12XsXfGV2yG2daFxrM3HkdFF0dm8BavRq5m8CciBvMGiqZr5r7G2kaYNh7ltdVlxQVVTdZQV23X00fmF6RndNd4x2FHJXax1kglpAUWtRQVWIUqdEQzAvM6VQxGRRbaJtkHOmgvGMz44vipaEGINrglt+fnbIbGZmYmA0WXBaHmJFauJuonGgc3R1cXoigf6CPH70d712FXgMd8hz4G+VbYFp0mKOY85q7W+Kcg117XaadZFwEW6Id5WES4t9iRiAy3VVdTB44nXycMFvhHLrdep4i3uDe515BHjtdlt4xn4oiJOO145PituCWnrtc6VwiHNBd1x2vnEgb65x+nlBhcCLzolwfwFtzWLKbil4/X5PiVCT/Jf6lW2NKoM2f/V8HHdJcXV0DH6aiKiToZvBnceY1o2AgDR4gHfmeCd6b3q3fg2L1ZbimqqV0oXua1JRazmCK70XrCs4XQWBcZQSmxOXTYm2eNZwRmyMYU9KripUTCV1voy9l0GYDI57dx9a3VnFZsJsT276bz18K4sTk1KTZ4xdf0hwH28gfrmJBY2ZiC1/tniLeRt6FHizdCBvVGdLZPxqG3RZent8hnwmfKJ743cjbStfxlw/aLZ1eH71f016vnTzdQJ5gnjncM9j/WAoaOJsiG+2b8RxZnq2gWaDgYB+elt2HXXjcclsq2c+Y+djO2xGdn17P3pwc6tqT2PDX7Bg22VMavFqZW2+eTWGno13kASP0ojWfeVvT1/wT45NcFuOZ7ZvkXj+fquA+n3zeKJ2jHlefW5+e3wneAJxd2oyaFxmymEdX3Zfc16ZZp1zEnuTfcR8oXiXcC1nWmJkYXBhkWFfX6lcX1ojYd1xP30FgC96R3CzaUxmXmWmZXFlB2IcWxZUV1XAXj1mFWmUaBFol2cKYytez16/YepnC3CtdXV4K3jPdQRzDnAVbqVrwWmZbYZ0pXewdcBwlWsPar9qVGxxdBx+tYHgfUx04m33c7SAb4miiiyG9342eHRzbnE/cGJsKG5eeiKGEIwNi0SDunYJaLNbT1Z6VEJWBVhIVHhTyV/Lbs93X3pNd2x5qoKLhn6CRXgTa0JdSVPCWyxtHXmvfpF+Xnj/bOxewVGsVcJoBHhSgFyB6nvXc3VwK3T6eoCBHoeSjKCQn5JZkU2LMYDAcnFqimuPcz1+poi5joiNMofMggyDDYS/greBpIp5l4OdCZoojAp2r2pKcKN1bX2Vh+uM8IquhciDAYakh7SGFYlFkUWYjpmGlImL8oN6flV6RXykg/6K6I2PiQ59m2oJXw5kGWlwbmZ2jXwTfhJ7XHckd3F59Htff/OB1YAqfRp5SHaqd+55onc8d3B9eoALf0x/vYTWipWMCYn5gl1+DXuCdUBs9mISYxdpymxtbTZqwWpadk2ByoX2gv54B3Aec2h5CXoLcv1hU1E9T7JW0WSZceB3DHiAdWByOXRLfPSBH4NLfu9yCWdgYjFlpXDgfo2I8YoJh1iAJX7jgXaGgIgPiOWHCIlqiSCFFXq/bdBy738LiAOKYIXWet1sMWJaXQpVi01xUxdfomrfc/Z3gndqdp57R4Umi4yKIoRGd/NidVBrVHRi3Gi/aIdl7mf/brx2UH5fgfmBA4RGhUiCtXjaZRVIECVoEQAA8CqsQR9W82cKcF5yKXJicttz4HMOdLh0bXGTaoxkm2OAZ8tszW7ia3BvaHime5B6AXekbsViz1x3X+Rm5Wvaa4Rnm2BTW21Y11j2WxZenV+jYUJkJmZoZUFfgFv7ZH1t2W+ydCB+24P7gnJ7KnD8Z6xkSWUGaMRu4XfXfneA03qybt1mkW4aeQ1/gH8kfM94PXUucKxtB3DHcLFrAGDBVPlYQmR3bV10HniZeax3enQVeTuFYI3xjGKDU2/rVGhCbD+lTBBbkmV7be9yr3aqee956nYvdHV2gn8wi+CR8ZA6ifh9nXzohXWLi4qhhMN9h3mddcRuK2a1XoRc6GLqdqKMYpkSnZWbXZjBkjuKjH7sbjhf4GEYbkt3w34ehpWMHo+rjNmHVITqhweSuJe1lIiIiHVoabpoemomaO9g91a4UdJUr1jtVwNPmzqsPFhemXOLfVd+O3fXaz1jsF/PXRldkmJEcPZ+sol4j9CQPI5UicuBeHi9dl59boFzfiR4yXd0fU2Co4Q0gqV4GmxIZDdiK2FIXBlb+12AX/9ejGDQZrVru2kxX4pRP1GLWDJaG1iRVzpZkl49aClv/nPVd4p5VXfqcG9n2l3pVo5OF0+2V55ec2KkYU1dbFnZWc1ewGVva4tszWizZP1pgnJzdPNvWWvgb2R2knnjeNl2AXcQd/hzSm+MbElsFm11a0hkd2S4cxCBtIj0jG6OdY2YiE1++3ECc0aAEonzirOGJnwHbnxkZWdDcJRzt22aYhZi02uZcn10lXIjb/NsSW7vcuZzA27zZFJmdHIbehF61nEcY0xT6US6M8gXkiiJSHRasmPfZypoUmftZe5j/WY7bLtyJ3xhhVeKxoh2gABz82Q9Z05wH3Jhb3Ru7m8NbxxsK2gSZzBqYW3Ab5p0lXrXft1+vHp6doN37nuIfWl8nngpcnlrv2a6ZQ9ojGtabkRwx3HXca9vU2z7Zx9kYWRxay9zbniPfKB9jntgeVd4X3UIcUNxEXj6e5t6kHr4gjiMgpDKkC+Pg4s6hMp+EH+Uf1B//n+/gHB/h3uUdV9xlXRVfUeDjIKFfxKGh5Iqmc2W14s5e2ptI2wdcVV39ID5itKQW48ahahyyGd5c5OCRZMWosyqLqx8pSWVYXwXcKtzeHLbb7d0tXoZeyd2z2xOYs5bwV5PdVKTn6gFs42zWaoUlhZ5z2oxah1kuVq0ViJZ0V2WYaRja2ftbR122ozPp+64iL91vFivcZdWfex6/4BFhU+G6IKMfe93fm9yZOtbzVcBa1CP46q7uaK9LrfTpEyFvmbpZJFwY3jWd61vtmJUW6Vm/HNvecB5H39ukvOjZazdqz+htYtqd+B6xoH+geF7lW9JXpRMmEm8VCpfo2abaBNyRYmYmsihip+lkpV5hl5sWwlfEWBWW6BXYF9BagBv+WwkaOdptXPKgFmNuJVImJ6UQIsxfrNttlusUPBOt1I6WZNl2XUjgfKEbYOGfjt6wXikeOF3zXO2Z+peuXBAgz6Nz5Azj56J+YM9gRZ/kXzPeYN3aHfcfa6GLovuiv2HJIOOfL510nUCgW6Ls4/TjRqIsIERfj+Am4M3gqB7X3WseqyECorgifeFvYAPemhyoGqFZKFgOV9oXkJcjGEicqmBRIkJidaDYX+yf1SB+H+BfHt7G39CgxmDD3zwbrxnTWySbn9sfmsrb5RwRGrFWs9YimUwadhm2WiucKp1tHPzanNjMGd4a7FnmVvOTddKFky0TXdWx2O5boR0Y3UVcgRtMWuSbshz+Xnbf/iCq4C7eC9vE2roZt9h9mFUa/9yyHI5bWRuT3XJdX9uHmQJZBRt1HCDbBpp6m+sdmx37nL0ax5m5GUAaK1pzG7kczt13XJ3bIhjz18Fagl5Y4OciYSMX4u9g8ZyaWnIbLVjm1WFT8VSl1vUZeJtpXALaxphlV8ZZCppCG8Acrxw13H4d1l83XzBemp4oXUocWps9XFOgTaLSosLgaFqVk/YTGhUzFo6XhVjUGu/ceh0KXa5dTp11XM1b3RoIGKTXS9bY1/kZJFlRmI4XOlZUmEVaURssmvPabJm/GCtYsNsxHVSfL6Aj4J9gJl63nFDalpk4FtQWydhxmWeaQtsuGsmaxVu0XOdeDZ6OHaibfRk12AzYIVdC1PBPwIuNzSGSI9V8V4tZLJjAl/HV6BShVSYWm1fRWAtW/BSvlN0XgNolmkWYu5UXVdcZFprh2v9Y/VWaU1nUItY/V6PZKho2GmTZyNmh2oMbuZudnRFfuyGu4pzif6GdoRvgMN7AXnJeH13k3gMgL+HqYmQg3t0Alx3SaFK11lWag1ymHOacaZuQ2/ecv50xnT7dP92YHsRfih9g3yMgXuH9Id4hN6BXIEcgYt/bHuvdqh0+3b0ekh9t3uhc+Rie02qR4JX12f0ca10i3Y2fgqITY7JjXiGmXu2cfRqGmeaaFFuiHewgoeLYJBGkQ6P5oo9hAZ8gXZTc25yNng4g+CLlY0Vh394WGgvZXNql3BjecyB14fljAGRbJIikNSJVIGMe8V3sm/tYflSZ1SbZjV2O3/IgtaEOoiwimeJgoJhd8FwOHRieip94nogc5RnhmAgZWJqVWy4cjZ/qojSjI2LDoWreoZwfWodaYFns2NBZYhrdm+gcGdwiG91bZBrnGk6Zo1kY2nvcJZ18nRVbUNhwluHYjpsJ3K6cv5t4mY+Y0pkamg5bs1yVHSycWZqcWC1Whtdr2oVejOD4oUZg79+4X7WgGt/q3pldkp6YIN+iIOHuIGIeCZwR270bBpqsm3seMWBhoP8geWCCISugOB4bm/1ZrtdaFphZSRxS3QMbfFgwF6cZiJtNnTvfKyCBIOnf5Z8GHv+eoR4FHMxaklkemgbasBl/lv/TG1AIzxURWlbYGy4djF66Xe0dMJ46YBnhZOGD4VDgc58l3fzb7dpPnDqfIWEAoaIgmh7fnJYaPxZZFCxUpxSM05XSQhSm2Ewb155h3/+gPV8mnS0bWNvS3QgdJttyGCNVrFZJ1uXUzZPJF26adxvW3KTc2F1DXQqb4Ru2nKQdvd2inWwdaR4kHreeF50wnBLbWljVU70OeY54UIyVh1lTm1Nbt9qP2j+Zaxg/1cIVQ9fRmsfc7R5zYB9gyKAcH8nh5WONpDlih2BOH/YhnGLO4v4hzqCIHq7cwt1Xnjzdqh1JntmgO5+hnhKc3d04nnLf/WCh4FVfU5+A4fLjheRCY68hv1+anmqdWV2lnZGboteBWRbdd1/b4jsjNCL44R1e7t2tHh0e1l8dnrEeoCBwolTjmuNWIZ+e/V2fnyShCyKRIuqiLSDCn3/dett4WRnZdltNnMOcohpkFwDXDxj02iob3x6GYcIjkaNQoeaf8F2hWn+X3Bj5mv/cgR5pny2e8p23G/IauJr0HOjf4WJ947aj+iMDocJgFt6t3gfe199Yn3AfHB9DoHFhciHxocNiHCJr4tdi0eHlX9TeJR6wYGYhTSFa4Gde1p2uXFrbexmGGFFaAp2soCjhhqJ6IjkhJN+s3r0fF2DfonoixCIVn82d4Z0CXabeAN7wXvPfdqDdYl7iiuFxnsneuh/loKKf/x1E2q4Zcxux3qegFJ/XXbCZMVh8nT9fjN/IXmRcyd4gYBohVKF9oE8fcB1iW7xayduNXGicJdsQ2fVZsttB3Jmb65sam7KbK5jzFklYL9rCHJPcqFvA3F0fDCKMpJVk4KOMYaTfy590ns/fjyGQI73kYiOdIQrfMl713uLepB7DIAihAmD5345fHV8HHw5eDhyfW/0cJ9wBGvTXl5MXTxoQOZNXVjlX4Nu7YFkj/eUJJP0ipR+inIHbsxzmX1ZhD+Hl4c0hcF+/nN4bFhtmHDxc0F5eYCdg4yAtHlhdOp0+nbddtpzu250aoBpEm8SeFV8/3vWenB6qXgYd2p6KH2weoN2JnYOeNR2vm5PZTlh62HJZ71umXHqcfhxA3Cca2RkMl7QX31mA2p9aIlkK2ULaaRqPmbDWrdTYmB8b3h32Hl4er9703v2dRJvYXyOjSuV4JPxi/p/7XMra6RnzmgwadllUFxRWBdqLXuOhOqGhIXTh1aQ2pZHl3aTtY01hlN8zXGJaXVmDGxOdZt8K37jd7NrY2KAZoCAb5uSqiSusKftl62DbHe0cqtus24ZdGV6Cn4ffFN19m9Xb3JwxX1KkvGfJaVoou6Y8I0ph8aAgXZQacZmi3J9fYiChIFrfG129XEyeP+OC6WGsXuzg6qol8iGxYTOhFeEQ4XqhWKGkoW2gh1+ZHvIfB2AzIiclpihF6Vhn2ePTXZ9Y3tlyGlZa1lpsGU5ZcxpHm1+bDpufnV/fuyKrpeBnjGdr5Lcf+twpXJTdqpzz2wcaNdqZG+XcO9s9WXaXg9kiXgai4qVepeokeuE5nI2ZVJuOHyYgmSBdnrpds1/8YrKj12OI4s6i+OPd5O/kZuLv4PJfeF9poFjg16A6XfBa6Fl/mlhbv9uS21Ubc1vaHB4cFRxH3AlZ3VRfjakPvFYcW3teW1/R36ZdxxyT3Tud7l5sHgwdhd2gHd1eMV7OIPUiE2K7owrkPiPH4qDfXdux2afa8h56IX2jPCNP4gPf3B1J3JSde92rnZfejuHq5TxmR6WTorge7B5Mn9Bf757MXqigL6PCZ0Bo+mgyZbChcN1pnPyc0tuTWq3dZiMfZ3qpPyjOZsEjA1/+3smfDR+ooPajx6htK0Bskque6LSjwGCWITIhpSDB39Ais6ha7IDufe1bKhcj59xA2ZhZqdk3mPZdjuRvqL2qYSnWZt/h5l31HGcbSltW3b2hlaXj6LzpgWjdZVrfmhmL1h4UC1YkGl/eUiGio2RjqyI/30hejR+NX/9e/h4r3uygtaHooghhhGBHnvndSZvOGTZXsFnWXEFeNZ8FoCzf+F5knHBbl1vO21TagJqWmp/bzd6+4Ioh5OIYYgHhTR+onVRc0x5435lgEl9Gnb/bTRo5WI/X3ZhO2PYX4Ne0mSqaiBqMmLgVu5XzGaDdn2A/YPigmKAgn8Lfmd5O3RWcllybm4dYtlQwEd2V5lsn3ike6h6+nkcfbaAmX4/d0Rri13nV+pXI1pYaqJ9HYo+jz2NmIXJfBt6zH4HhEOFJoJhe3Byt2t7apNunXUyept4YXGibFZvXXEebh1nRGlgda19t4BEgJZ7s3TXcth324AbitePXZBLjK6FvX70d+N0SnfKee16rHkueC5523qWeIJw1Gk3bsh1nHpPfGl6dnXkbLRfO1jeXERh6WHBYSlgRFtOUtBIm0h9UORcrmbraiJqfmMRVqBHvkbaWo9qCHCqcFpzEXrYf26DQILIeiVzgnb4g4WP6pNXkdaIcYDMgPqD24UrhhWDjHyvdDFu62phamtsM3Grd6h97396fc95ZHhjeXJ9WIFrggyBf3yaddpv8myXb7V1yXf+cjBq02X0aahsjmlzXnVRy1nya1B4uH1Qf+V/JX6edoxmAE30NKxFwVtIafxw9XVgeg188Hl+dbJwS21EaCdhAF/OYttouW3pbJNn1GTEbq97LYLOgoh/N3sbfVeCI4SHgSZ68m4pZjlkemhsbTlvJHMoeel85nyceKhzG3QSeQZ9AX6CfDF5GHcke26C84dCivOJLYj8hLqAzn0kffB6m3RWcet2Yn1YgGeAeX9xfYR3OWxNXyNXOFQIVgFa3V3iXj9cBWLadkaH5o1IjSuKrofAgol7kHvOgvmJB5AeleKXp5Uzjt6DNHqMeVx/4oGEf1d5enHraxJoTmMHaS1yOXYHey+Bh4RCgvV6CG+NYetahFiDW79hKmrqcHV1l3j2eZJ3hm8kZfNcsGNldnmEUYz2jceJiIIdfLZ5WXu/ecBxxWika+F0+HmDeVB2fnj/f4+G4oqpjI+MN4tVh7R/MHbncedynnXoeHt5M3ZjedKFE4/ukN+LrYIlfEV8v35fgW6B2H11eqV9nITMhqWDzXzecjdvBHkQhGmIVoSGdxVmSWEZaJ9qB2X1YApsXHche695E3i5d055HXuneTd4yXkWfZWBHYWJhq2GwIVRgLVz+GclZ5FrxXAvdrl6THvgeNh0HG5uajdsYnEpeTh9knxVeBJ0PneogNWHJ4n1g3l4IWxladRvY3h8ex95xnYxeTR+zYDAfr94/nCkajpqJm2Qbj1tAW2vdCN9XIEvgs1/vXpMdMhwOHSReKF3ZHEia09ot2QbXtVesmmvdtiAYYVGhZKCl4CMgZKDQYQ+g55/GXavZlZgwWf9cRt5KXwkfcN8LX1NflR/e4FEg/+E6YbGhxWGYID7d9txw3QCfZCDDIi8ii+LjomhhTp/r3fgbgxkRlwzXbtl2mxxbpNr/2jlcWGCpYyKjsuI1X0jdQh2X3t0fR97cXjfgneTepw9nAaUG4jcfup5NHa1cG5zn4HukvWg0KbgosqUEH8KcWV0f3qEfdh9RoQ9lRKksqmKpVKYVYfffwN+5XvCe5t/3Y5Vo06xerVUryueOYJDZlhkwG6udk2AspUlqu20mrU9rAWayYbIfnp+64D4gqiIlZkTq2O02bOoqciY2YzEi62MCotQiF6NSp8KsOK417jfrh2bm4HubSxpRGzecRZ/ApT4oxirEKqNoYGUb4sbiROMOpMemLWZuZrdnCSeU5vrknGGxnoKdqt3WnkXezN+VYMLi7qQ8Y+JhwB9un3agFd+FHqkeJ59X4ahjW6Qeo2khKp51W4yYiBi4G89ehh8mXcLc9JyK3OpcQ9xkXXBfNeA937ReSh51XwOftt5jnW5eLGALohvjFSLDIWYfOB163IacUtxZ3XPesl9g33HfO16S3Ypc/B2935ghneJ7IggiE2IDYY9gNF8HX7DhFmOmJOlkSyKPIDFdtRvr2ixZrttA3YGeeN2+nSzdjt5pnvpfGt5k3D9ZKFXQFDyU8Jcl2WIa01zP38jifKMAYqxgP5zwmq2aTluanMXd313U3SYcCZvtnAKckZyJXQqdnZ3BHhjegqASIS8hFWBVH96gnGFaoaGhT2CcXxyc0Bry2dxZltrsnWAf76FIofkgwR9bXMUabNih2PJZc5kUGGTXOVfhWphcTRzOnIMbiprynCod996tHmKcxNqeGIbYG9eo1zOXclfGGg1ceRz1XLicvtzFnO4bk1qxmmpb/N4FX+SfyR9znrvdhhwLGgDZg9sQ3HVcrNzuXdMfAB9CngUb21vEHzchVmK8Yw2jSCJnIHreNlxrGyEZdJfnmBEY1lkimR7aiJztXY/c7lnVVL8N/gm4yR5NkhEf0hQST9KYU4+WmJoHHIYeI19WIFwgl+Ba34Gell1P2/hZYtgB2QvasJvL3Izc2V0+3SQc9JtX2LUUwBKNkVDSc5amW7KfsGIaIthhjV6fmrMZMFprWtEamBoemhZaeBnemNbXzJlX3C6dnd3JHRXb3ds+mtda89s8HTmf6KHy4pcitOHnIMYewpuKmWXac1yxHiLeoJ3n20mWgtFyUovXbBwO3/fhi6HUYFaeI9v22WaXSJiP2zbb1JqiF6kVSNWAlt4XQdc/lTXRok1cEHNXSNuCnK3a95e6lXoWQNkdGrZbUNxXnMocpxv0G6kcEFx/GxOatRrAWrEaR9uQ3IwdDl09HI2cZRvE2uNZBxnfHM3fiyDj4FceshvFWeGZoxniWeHan91woZMlGWZbpXVh1pzh2cxbW54tH62fad3zW8paBZjz2LjYodi6GoOevaF3Yl7hoJ99nTue/GIZ5CskduM/oKkd09v/mtdZwBjJmhudC+DXJDSl6yYeZRujWWFu3xUcwdquF4KWxRgM2PhZlZuaXhFflV/oYQ5jhqVpZURj1GFJH/2fb1/voQZjNaQHpABin6AFncdcWlyZ3odgqmF24V4hLh+SXUVcHtvh26iafBjMWiYcmt+QYhNjmCQXI6UiWiFw4WhiVaKi4SbfmSAQINogjOB64FUgNp+foDFgA1+OXnSdQJ2cnjteeV3P3R9cRVvaXC3d9p+VYODhbiEqoDieXh1yHqCglWEoX/oeZB41HqvfaR+33xJemh5zHqFfd6AgIKHgat/7X6Ef8CAN4Btftt94323fZh9Gn9jgpGD+n5ldBFs7HPdgF2I0InKhBV4zG6+dNd4BXYTcs11s38viYKO045mjEWJCoWPfZtzqnEOeWp+LH9WfgZ/sX8afhx8BX16f9OCR4ezip6K34ZNhOGGk4tQjtyNRIrYgTN1lGt6ZlVfnVxFaL12un6Vfgx2GmrbaRh1noAThxuHjoEuem5zJnAAdIp7PoC2f758MHqzejl78HdDc+5tYWl4a7NwhXJccctwuHT/erB+r36jexN3k3Gfaz9rf3TNewp9n4L/jZOVnJbkkGWFN3noc9RyZXLqcqhy83DFbAZnAl8STOw1GUqeXyVscnIWc8xxNXLqcltyW3VHesV6wXecdBx113t5hriOTJHajUCFsXvqeXF+AIEjgMt7uHdLdWZvBmVzYctwCIK0jCuRW5HojvGKxIbsgXJ+uILuiMCKOYg7gvt8Dn7Dgt6FqoVBgbd6hnQpb7lr6WtCcQd6GYBNgdN+qnv3eM12bXgVfG183Hjgei6Goo59kJmO54l6geZzHGWFZOpp822CcYZzvHGebp9tFm8FcZ5vBGrlZ0RtR3LYdGZ20HUscRFo9VgpQ48vpD7YVrxi12R8YU5c3FxoZPtpGm3+cEV1ZHj/eV18YYEGhRWDYIEzhFSF9oCtd9FvInNJeSJ6O3iveRR/goE3fBJu0FdORD1FcFWXbZh/yIg3ir+FAH/ve9d+iYNwhvCGz4ZHhJp9k3K2YbJRn0zdTopR7Vg6ZW5x83jZeSF45Xt2g2GJWo07j9SOuou8hYyAzXytd/V3L3xFfX56F3Uzc5B273r/fQd/mn43ffJ58nT3crZ0lHZveF57l38YhPaGYYb0gqeAKX+TfQ1+S4Eyg7J+YnR1bkZ26oDAh2qKqYuqjNuLb4lVhrqDcoPfgwaEXoXahnaFlIKZgM+A0oGRg0+HkogqhmeCOoB6gGiAHn/ifUB9XX4ggH+BeIKrgvGDfIZ9hx+GBIThgEh7yXIfZ1RgZWgGdW591n9Bfrp+9IB0gWp/oXldbwVkx1+gY29n9WX4XjVUM1BuWelnSnNoe3uAYoCOerFwk2cuZsdtYHaZeil6MHX8cH5w3XEVdQN2x3Qsdk17fn/GgQmCH391dyFpVFrhXKRmXW1/cRh3BX7GgQeAF3mvcJFtvXKxeI97AH7Wgs2KYJJ/lq+W95J0jHiFIH9xe3Z6aXnadcdvj23KcbV1uHWHcwBwRGmWXohRK0TvL5wmZ0dWYUBwtnexeGh1HnQKdv15+H58gpeDEIEaegZztHf9g9mMHZD/jduGUX8tgcmI94yliw2HM4KMfbl5g3kLfqqEros9kriV9JMCkPaMcYhJg4B/toB+gyuE3YKBf4V7V3jwdnl4Knmxd/h0PHNFdGt31XwHgwmHyIMlfVd62nnXenJ6KXm8eJx5PHtkfRt+5HsjdpZthGjEbCN2pX5lggSB03vwdBBwe257bN5qqHB6fFeGFIpJh6uCT4NohQqE34A6f5R/D4KrhtiKV4rKhEJ/hHwbeKVvMWVrXAlcg2Q8bOxvfnBzbShrmG59eO+Cg4hziA6DHXs4eBt9J4MxhS2B9neAbwFuVW+zbwhsAGXGYRpoYHFheWN84Hj4ccFqzGfnaNJmx2B7W55VXUt2PYs7jUkdVnVeYWWra2txdHWGeNd7mX6gf2V9vnixctBqq2DYU7xHpEWPTdNVRmaZdt6AhoVihf+DuYNUgpN+cno0enB883wEeyl2jG8/Zzxg6mHnaUBxsnQCdlp4g3u7fJ16u3TQbAprIXJpewuBO4FxfjZ/v4MjhZ+AgnVnaKZj42TLZYNpX224cPR5sYKrhX2CeXoxc+dwr3DDbIRlg2I6ZNtn1G0ReMuCn4ghiLuB13WuaaNlimYpaBJqnW/zd/d+IIO/gxiBJX44fh6Av3+se3V1o3HgdFp4oXbjcGBpIGX6aJxxQXvkgbCD5IBwethyrG0KbXltb26BcmB3/3nKec14m3jreQx7KHvXeeF1bW+PaZRswnWvfsaFTIkZiQGF7X+9fWl+0YBNgjeBR34Fe1B58XfSc9tqP2eLbgxzA3MictlzWnbGepCBioZjh5aCInlgcjxxxWugXZhOHlBpW1JjPGbuaLVuJ3Rqdyt7RoHehkWIxIQ4fh1663pufM97A3zofTZ/3H83g2+IA4vZh2t+q3HbatJxTXyIgaaCAYNogxWDjIE6f21/OoNiheiCf38DgnSIWowpjAmIzX8hd+ZxdnA+dKd3PHgidwV3eXv8gbiGOojqiI2IV4PmeVZzYnYXfNF+M35PekR1DnOHdU58RYMciFOL5o0QkJGQr471ifiDtn7yeMRxMW73df5/h4QJheOD+IIWgud9EHbvcXl2i3uvet5yd2aYXNZa72c+e92ImI5UjP2CQ3Yabx5wgG+Hb7J0H3nSeDRy1miVYZ1hvGaqbu54/n9FgRJ9H3WObj9reGkJai5qbWnCad5qQWy8bAJqe2eba711tn1iflV2YWKdS3BWOWQaZwtiOFrwVq5aT2G1Z7ZuRXhbgX2Gu4b/gsV+hHvceLt8oYTghxeEu3wteaN66HoYecl14XYRfV2ABICOej9uFl+EXQFw6ILxjYCQ9Ipyfs9zPnahfSeCvYGAfj14pnEmcIZyTHXEeOSAEIhEiZmEr3wDdvVzFniyf3eF54WvgQp/BIPwht+GhodpiTyH7H4oc8hwi3lpgqyJLo7qjk2MX4bkfkx7an8DhuaImYYbfwJz+mNHWbhWvlYjWY1e+2bJbLprz2e8b76DSpOAm7CdVJqrkSKGbXz7dzN7+3+GguCENocmiQ6KLokGhj2A83fUbw9u7XEudWB0Wm8naodpl2y+dLiAoodAhhCAUXm3c99yAHQrc3Vx+W/abyV1mH/wiDuO9Y5NiyGEHnwqe9mCmIknih6DNXXHZ3xolW8DdFJ0/XEgbrlqvGz9cqV07mwCXw1emW1gelx/4nuxcip0SH8ehdeGXIiuiyCP9o4HjEGJnYiciz2Oo4wHhnR6RmuVYU9fDl9/Z7h0ln4/hCGHyoaugmR8YnfVdkp7H4BVgjqDUIR4hY2EsYFGgk+GY4mxh/SA+XrOfeeFfor3iXuG54JZg6eHb4pFjJaQN5UKl2OVvJC8inOEMX/kfeN9V3mxcO1rlW7MdDN/aon3jc+L94WKg92FiYfshCR9cXPwbvFtbXB0dYV293cfgV2M3pI8k1uNU4Pze9R5Lnd4czlz4nmvhAOLS4tWiGeEzICAewt2SnaveVR6G3fMcztxtWyqaelxn4D+inyOVox4h42Dj4EBgPZ91XuheFNzBXEJdGR113IMb5puz28vbtppeGaoY01gDFv3UG1PilyvaENuT3C2c4Z3FnsmgHCFm4eLhNl91njOeId68HlpeWB8C387fsd7NHyygAuGUohohKR5TWxLZBViWGGzYnBv5n7LhoWG+3+ldyB1uHpigYSDjX82dWhln1qpYK1qP3ITd9J4yHdJdy97MIEbhoCJKYvQiouI/YMWfOVypG6Ad0yDDYvyjYGL+oXvgWyDRYUshFSD/oMohCOCM30OdXpuAm2zb5d1Y3v3f+eDyIbYicCMAo2aihKGR4BqeelxXGyragJtMnaNgrKL749pkHaQapHXkd2Qoo5DjNCJNoQSef5suWQAYoVso3k6gp6GUodShEh/7XwAfNx4w3QOcZFrima6ZZ1qDXLud+d6kH6+gqWEFYSBg3eJ9ZB0k8OQ2ItsiU+JcoiohbGAv3q5eHB6bXu0exd/HoQ4hz6IX4dQhUyDQ4DpfBJ8lX2ffpZ8kHsifaV+AX4Zefd2c3uKf02AUYExhuaK3o2ij7GOkYligLB243C9ba1u1XPUfMOF7IrxjvWScpSzkuuPGI4kjCyHK34rdgF33335g9OGZYcGhkSDOoF5gXiBN4Ehg9CF5YhmjNqNuYtmhvCAhX9LgKaAZn8ZfQ56+3UCckRxFXZpe0x9Vn2lgGuIzo4TkSCQ5Y2linCECniHbqR3UoF2g8V+x3bPcQtyA3Q5d9x8xoCWf35+z4EphISCvH5zfZeA0YSJhqCEHoGFf9+CJ4czhzWBcXU0bYhyH3xtg7SGwYS+fix8rYIeiUOJ+IL2dYBo5W5TfHWE6IdqhoOBEn/GhBiNGJF4kWOQdo6jjAmK4YepicqNX5BMj12Lq4mGi36Mt4vBiUaH9oLCevZ0cXuAh2WQD5P2js6FVX3wekB/JoRghJeAqXptdsR5hIOHitKK6YS+ehh2MX0FhtaKeYlKg797J3U9bgNk2FlSXKNoQ3QFeyd+2YPjjMKTbZZ7leSRfI20h5N+63WmcqZ2BoAriSqOlo0KiIeAHXwJfQGBGoY6i+iN1427jHGMA46mjvmKfoMWfVJ8eX11fEV4AnSkcpdy93CzchZ5xICPhamENX4Zcn9nfmQ9Ys9mi3HsdstzI2xGZ/JpEHTRgkKOmJNkk4WOQ4hNhZ+DR4BnfDh4vnbedqd0ZXTQduJ0gmqjVSI/CUhUWzZncWq+aCBonm7Fe9OI4ZE9lo2WA5ZSlS+Sz4ybhymDR37tect5rIHgisqOM42/iBeE5oPziJqLkYgRgMF4LXmDfBR//H7yfD95ynNdbiFuDXVlfKl+dXwdeyWBXIhoiRWD9XgEdxh8rX6Lf8eAsoL8g2aE24Mbg5WDvYShiG2PVJVVmo2eM6EHomugwZzPl/6S/I6KiQiCs3qqd1p5uHvDgBSKXJJ/lsuXe5nmnJSefpoHjy58qWqOaahuz3Lgb+FnHmbfa+dxFHqLhYyPOpWklRyRuogWf2J5rXj9ep19Mn3HeRt85IElg7CA3XzReiN9e38qfHdzomtbbbd254GPifeKGIaYfNd5/IT3jgaTOJM9kPWJWYNKgcCBcX9ceih4rnmceSB1I29Taotm2mU+Z1ln+mR2Y6tpFHJLdVF18HegfvOH3Y/qkYONdIO9d4BxInJ7dDp0HHW/egaCiYjdjBCPXo90jUGJUoKneW90LXVjeUJ+roAggOV9vnxHgNiE7YX+hTOIFYuLjPCLPYtuizOK3IYAgz9/XnxRfseGuo9mk7KQGIjQeqxxtXTbeDl5YncOdqx40nzof/yBJYR7hc6BpXu7fEiEN4khiICCznv0dkd1GnRrcRFxbXYqeop5snUudH57tYEEgQx64HLcdO58HIGYfSdzR254eB2BJYIBfE10xXSQekl+an+Tfz5+6nrZeXCAxYnYjgaNVYZwf1l7J3kheEV423fZdShya3Ltf7mOKJedmSGWEo3+ggh/9oCwhFmHn4johxeEfn8we/91mnMnc21yonTreDh7xnuXfYSBDodkjIyO8Ip3gSh1VXAMdq1++Ye1jdqOEI4wj4yR6pHIj6+PVpNplIGPJYWRdllq/Wn6bnx2Wn4JhNqIPotiiIiAZ3maeLV9zIrZl2CeHp0nlLuGlX/4g4CIV4ekgc17GXtygWiJiozoiKSAjn+Wj9aeIqV5o9+aE42NgKV6Gnqnext66nRVcNp0p4A/iqaNfYx2j7marKLBoRWato72hk+GRIVZhFKHgY05krCSkY5riCmDgoJrh+SMrJAPkAaNEIsmiAWLG5aQn0OixZ1plHOLCYdFhPGAMoP7iSuOiJA+k7mTb48zh5mAL38ke550hXchgKmFtYbahqWIwoi0hBR9G3epeEp9KH/mgbyGHYqRihmIDYb2h5iNKpJSkkSOf4f5f8x6uX6siEqO1o2PiQ2DYXobbgJhd1jmVCpTQlAJUSpb4GfqbsNvcG9HdFx7Rn8kf6l7hHYNdKB3UH2cgemDdIXuhQWEOYDMfMN7LH/Qg9KEuYJSgc2FCo60lFCXp5YnlEePR4dCfmh4Z3UJc/luF2rXbZx3ln6AgOt9WHnddoZ5Z3yqe653rXO0dFF1wXSDd6N7cIHxidCRRJZ/lZuOnoM0e7R673zTfHh4zHNgdpR8I395fFh5Onk2eW12nnBLbHZu1HbHgtGMK5HRjtuE0XNia250IX1Tg3qI3Iu2i8yHGoX/iCKP/pGdkPaLgYbOgzmCkIDCgWeCc30scrFme3LHhMyOnJGOkLaOdIxHiqmIZYg5icyGHIMKg7uEEoURg52BSoF8fsh+84SciPiHbIVTg0GEHofNiVWNb5IQlQeSeojBe4F07HSqd2d4R3svgtaIjYxdi7aEu3ucdDVvx2qebGZ1In0Kfn91YmJhUKZZdWY4cyaBYIrFjKaIhH+DdtJzaXUSdpx20XhQem946HFqaI5kcWjDahlra2subz53u3s3ePZuCWfZY2ZkKWaKa411Zn98h22MzY6OkBSRIo8qjHmJGYU/faBxsGboZGJscXe0gC6JL5K0mJuaQZc9j56FdH+Nf5eCIYMSf8d1nGjHYFZn8XAHd3J4YHcbd554+3e/cWRqN2t3dM5+AIZTiTWJI4apgOh40HHbcJ9z23g9fwaCLX+Zdkps2m8XeTN8Q33afuCBFYTJgux/VHnHbaFkymWXceV+f4fSigOJWINPf9+Az4UCipCJBoVugV6CDIcIjWmQ5I5fh2R9p3ZidO53Q34Bg26Dy4DRfYV5b3XqdWd6Ln9Dg8+FHIaehaWDgYHhgPB/vH2weFRw5WsDbSpptWMdcyyFPY0FjZaFp3nqcxN7pIQQireJr4S+f0GBMYebiY2FZHvEbzZucXGhcqJ04XjtfvKDHYZEhB5+0XGiXyBfWHCBfpeHQ4tSiXKFN4TIgut/u33LfU2BCYasiVmLmIyskKCVo5cWlpiSVY/5jXOQe5OQk6yQoYs1hsqB/oHXhK2ErYIGgoGCOYK3gJJ8JHm+e+B83HqQeWJ79IAZiBaNno2eidGDPoIKhAKFloTMhNOIp4+SlIeUoI6Mgx55S3jPfsWFV4tcjquMQ4aAgIGEf4z8jsCJ7H4DfumIJ5GRlGiTvo0HhU58z3Rlbu5tL3SHetx8XnuRelx98oFdhmyLCo8ikEKRH5TIloOUoItrf8V4S3v0fSp8LHdVck5xvnQ+eQZ7cXi2c9Ryw3bzerh86nkZeL57JYH9gg99NHGVaalozWxHdsp/B4YuisOPIpcqnMSb45bHkKKM7IplismL1o5+kL6PJo9Qj+GMfobUe6BwHG0Mb6x2RoFViDiMHI4ajp2N4IzgipSIPYdhiJKKFYvbiIyEM392eTh2dnZMdjZzmmzAZrdt/3ZLeal3lHloftaAa4GZh8mRb5fdlgKSpouYh3aGd4ZWh9aGn4TpgcJ/Pn8sgf2Fe40Kk/mSfIwigziAnIRDh5OER34meo594oKEgiZ5AG16bpB4qIHpiCaPhpOWlbqWWJeclxyXxpOOjq2JuIXvg6CGJovajW2MmYUNfmZ+EoM6hNp/bnl7eIN7Q31mfad8/3vte6t80X7xgFWCYIQahiqFWoG2fCp7/HwtgHiGdo/xlE2TI4pifVd4cnxtgnKHZosDj/mQz5H1kfKOSYx6j9+UnJbRkl6MAohwhmuEtIHsgDuDlIbDiN6Jj4xrkCaSwZC0jPeHLYMGfzqAsIWYiBmHSIThgV+Ann+QgI6GtYwFj22NWIiEgeN76Xgxd6t1BnXsdYp4F3yPgOGH+I2Kjb+G0351fmGFsovsjU+LjIXvf5F9Zn11ecZynHFhequEaYjug1x4zG5tdFx+l4JVgSR/B3+GfkZ80HnHeh1+0H/WfxmAAIJ4hPiHrYwfkDKR2I7MheF3NHb9gE2JOo19jGaHE4HQflx+sHkpcj1tFW6Wcxp7NYGphiuLLo6Uj7iOfotGhnGBbIDvg9OIWom6g6t7mHi7e5mAKoT8hMGDGYFTfC51nG0gbjx4YoILiACI34QkhOWH8Iseji2O44tnifqHdYZwhPSC34DBex121HNjddh3Onc2c+Bt0286eNmAdYgjjBiKX4IyeEN4x4AyhxuLRowejImMEY4xkMWQQI5siLB/pXaNdSh/f4pakqOUOZF3i8yJXIzfi3iHIogLkCqYQ5z5mnqVZY9xjFCLDox3kOyVwZj8ljaQe4RWdw5544WMjkqR0o5rifmEc4NghTaIc4s1knWaJ58un+ObzZiUmIaZ1ZkBmSmX4JQMlOKTJpLbjvqLl4ybjlSPvJDZkmuU9ZNOkNmKfocjiMiIu4cQi6eRRZUhlaKSu4wdhEyAp4aIkNiWUJlLmdKVqI3bg+F9+34LhPiGR4YShLOGJ4wsjyCQOZEPlHqVwJOLkcCRG5NKlOqUV5NEj2KKZoWvgGx/rINWiXyNr4+0kHCRkI/5ia6Czn0Ke2d3HXhKftKD+oj9jcyPqYw8hlOCdYSCiuOQHJSlkRSJy3zScyh1NHv0fzGDa4XThSyFP4V9hmOGwYWnhs+KnJFiloeWAZL6ix6L4o2JjVyIrH/oeTt5kHqofYWBm4TGheWFWoWEgo59cXpQfy6Ja5A8knWQm46HjdyMLI3+jfiQ+5VOmXGanJm0lZaQWY3VjIWNXIumhbd+hXvRfmiCfYMrhCaEJ4R1iG2PRJIuj8eHEIF/gwKIfIZzgnWCdIU/h1CIcYo0jPiKmoYBgWR9631VgdSF/oyAleybIJ7zmjGUW42CieiHXYTHfuF7336TgyOJfpCqlpSY6JQrjDKD9n5LgDCGWIxNjw+POo2sjPuNCZFBlW2XNJVaj32IwYFUfVSAxYd7jtWSGpRLkP+HboGOf5WAHIPbhouI14VhgyGCYoEWhW+Kb43SjOKIy4SahROK7o/+lJyWdpQij4SK8oyIkZGRvY/kkKqTh5T/klSR2ZIllrGWPZTgj+uKvokYii6FqHtacXZrVW8KdAd0LXO6ciR2PIGkihSNk4grgGB7QX4wg6mGXIrljg6ThJXPllGXgZfZmF+Z2pb1kZmM84hxh7CJn4v3hwaBy3zifeCGNJKfmGWZM5XEjeiG2Yhck4qcLJ9Cm8CT8o4ak4Oc+KVqqwGq7aDYkRyIF5ADnD+iVKEBmSSLw4GMhy+SGpjulnWOTYJ0f1+IbZK5mfWdcp2Ol1yOZobIic2X2aJkpmyjKJvpj36Fj4BOgWCF1Yudki2WfJRsjr+M55G7lFKSSYyUhySGeISygfJ/Zn+efyiAqIMLizqRZ5NGkV6KsoHue9d7hIKyiIeKEYk8h56GHIR5fGNwSml7cqWCvo7qkhaRTosKhLyEJYxUkm+VwZS1kruSzZVrmQKbuZrimhWdzp8enyia45OdjuqOBJfVnpuhcJ9YmhSXyJjCmsyYppWzk1KP1IVaf+iM858Lq8ysFqjtn1WW8o/hka+XlJmklaqPuIwIkbSdCKossNeuIKYmmkWV4ZreoxKqr6o3pcecm5kanbyhNaa/poWgCpjik8yTtZh9nhOgk55CnEaZ7pXFk5+Tq5NDkDCHnXsLdtuAR5P3n1SldKT+nr6Xa5FYjYOMNY1rjQiN7Yw/jU2NvouuhwODiYFqggOCbH+6e6F6joHVjXKWRpjAkwGN1orWi2aJlIJsf/KDaoc0hmGB4Xq0dSZzuXdUgE2FJodSifOLHo12jQ6PiJDsjraNa5KGmNyb5JvAmAqTrY4mj7iRUJPaksWRT5HxkQ6UwZUXloyWqJThjaaEXn8zggOI+4oViIl9oG/9bsF27HhwdpN1I3c+e0mB94XiiV+NHo5hjOiKIYrWifiKD46Yj1uN3Ypri3+NMY/Hj1iPPY5jjSGQ+pX/mgKeW54cm9OT34yLi2mNWo6wjAiNO5J8mLaappXki+6EmoQ8h4qMKpPomtGhgqSForqcY5X8kdeTWJaSl4OXEphNmbqXE5FTh/OAJoEZhqOMAZE9keiMyYYAhAKG+ImRjgaVe5uqnmCd15izk9CPII2mjcCR4JQwlP+PLYy6jFiQ2JLTkjuTApUnlneUs5BrjtePgpKUkhWP+IpXjPWRH5YgmKiZyppknBKfMKJdplip96h0pIibjJDAidKIJIfjg6iDE4fMiyyRW5Q3lPeS/5MwlkyVf5FBjgyPHJNQlbeS44r4fTl0mnrniWmVHJrymXuXf5QmkXyNTou5iwCPWJOklv6X75U0kDKKJocph1WJGYv+ihuJb4a3hB2FC4aJh/iN25d8nv6eCZpVkWOKc4kujO+RIpaClgaVu5IekdOQMpAhjN+GJIrskI6Us5VulTeVApSFkKGPh5C1jyiOBI+4kjeVL5ZRl2WYyJh/l5KVO5Q4lomc9qFppKSj/J9QnB+bJprkmM6ZjZsnnPeam5jWlYKStpH8k0+WDphVmf+ZWJoBm+ab35tpmFCSBI87jpmLvoUyfwR/aIVujCaSSZWylmuX7JYClVeQfIgYgi2ERYt/j3iOfYrXhpuHfIzzjwKScJb8mkucFpqPlQSRbIySiHeLSpJel2+Z3Jntl6WTk480jtqRlZiknOSbX5fjkP2OH5Ufniul2KekpcWf9ZmYl/qWIpTkjkKM1o5YkPGM+YYDgah/qYdblH2ecqJXoOyaO5ctlyuYLJkYm+mchpp5khyI7H9DeiV5hX0dhWSLrIzojLiQDJUxldWPC4iwgdN+WoBMh36PBJQclGCRApBXkpWVIJabkXCKYouQlWqfQqTEo/eez5dXk9qV0pt/oD6iRKDKmdaQdI37kvyY3pssnOaa0pn+mQyctp4aoKKgjKBToFWgCqCen0ef/Z6+nrCeNJ7CmUOU5pHFjt2LmI0lkoOUtpMMkeSPr5Ial4CYNpWwkEGPh5D9j/iNto6OkTqSzpFelOCXq5gNlR6Q4I9Lk1yWAZbeko6QV5DVkuCWopuxn36hyqEWoECbaZQqjpOLLY0JjtuJeIFJgC2LU5RRl8OUG45Si6GQGJVglHqPL4qRiMWLVZGLmPudIp40mXWQt4eThE6JoZKZmUWbDpjsklSPg45Ej3GQeJBtjxiPLJAkkymWyJeVl9WVxZSCluiZPp0SoDuhB6A8nxii+6W/pgyjsp2UmfOZWp1CnwGgnZ8XnR+ZHpYtldSSwowUiLeLBpI1lgaY6ZYVliWaup2Gm9CVpJJxlb+YW5dPkA2Fi3zSfSiHRpGCmPKdBKL6ooefb5qbm76hNaYLpx+kM6D6nnCgM6INojOfopqbl5iYhJy5n/WfIp68muaaf6D0pA2mpaPPnmiaWJdflcGTKpBHi4SJSI1JlJSak5+Yoxmnsqkaqcakip2HldaRC5aSnNagH6QIp1+oT6YeomWgvKIspuymo6OXnQaa8pxQoc2ifqFTnyqeNqBjpFandqeSpHGibKP6pJGkCqERmwaWqJMhlDqV/JItjjiLgY7kk66VopXTme2gxaUGp/2k1KBRnPyZqpxdoBahOaC1obqmQ6t2rACqZqZ5qISuerAYrGek3KUOsN61IrR3q3Gfi5rsnY6fn5u8mAyhEKvirtOrj6UWo7Olg6iOqF+n3aipqzWrBqfhodycF5hSlJ+T7ph3oi2q7qyaq56nNqT0o4Sj/6AwnKKXG5gwnBaeaZvelUWQmIzHiu+J6IqqjeOQApTklUWVRpIaj7yORpFolOmZXKEdpqGmJ6SAoU2i7aU+p8OiUZoRmE6e6KIPpGSk0aT4pJak0qTTpXupLbDZsyyxmaoIqCOsoq8JrnmnzqIjqIavJLItsCmseK3xs6q3PbausViwVLOptJuyCq/CrneyFLTXsOeppKU/qUWtRquvpW6mtqyer4Kuuqr0pn+nhao9qy6oaKIrnuyecqCQnxicSZh+mIybdJ2gnbGdyJ2ZnAydUp8XoBOfNp3Xm0ec3p2ooSamw6ZPo22fjZ0Dn/ujAqgjqT2pC6hLpOigQJ9+nuCdMZ3gmwubaZ6JogqmQKlNqpmpJKizpWai5p4en7mkHKkUqGCin5z0mnWdBqIppjeoLKlwqQ6oZKR0n/+dZKAYowGloqPPnQyWs5JMlmSa7Zurmwic6J35nkadm5sinUeexJuClkiWNp13owCmMaUNoh+cs5MdkAqXbZ40oXagtZ+FotGnSKwarVGpv6BMlwGVHZZUljqWbZTUkf6RppOjlCOVipfAng6l4qWNouGgCqRLp1unFKjFrQKztrIhrYCl46DiolymT6cTpyGoxaqgqxSp/KTQol2msauTrMmoraKwnVeboJi7lPOWvZ3WoXaiHKHnnuGbU5h7l1+ZGpphma6XUpewmDaat5wDn8qfBaACoaugQJ/koBml46i/qZSnqKQ0o6mi7qCsnuCdEJ2znGGg36WpqGqnHqXDoxCkF6f3qXKrkqofpYObRJO3k/ib7qOxptCjap3rl0CXp5sloginr6j0pkWii5sClyqZpp1JoYmk9KZ0pseiWJ5ynGqdSp/hoGGg56FbpoqpUao0qBql66J2okKmMauDrZ2rU6XgnQ6awZzgovmmr6fop0ynDqTbobak4qhUqQGk+ZtWmsadTaESpCejbJ5FmgWatJ0toROiJ6XYqsmtIqzxptii7aOhpgynkqUMo5GgPKHYo4qkaqNZoxSmQKtSr7mvIa40rNeomqJdnTKeZaNpqH+qQqx/riSwt7CesLCwAbECsCWsuaZeowWmoKoRrLarGqvxqJyjwZsJmBWarpt4mzmbbJyCn8yjIadBqEyny6W4pBikvKXwpwqnCKL+muiWqJwLqGevt7DxrOqpIqt2rfCvJrJusuuv2KxGq2qpB6Zho5qkVqdsp3ykSqFHpBirU686r4SrWKcfp1qsw7PquXy7Q7gktFCx6a1oqXqptq1Xr1yt96nwqaqv1LYNunC3zLGerVGs/K4LuJ3AXMIbvfmztKv5q8O2W8ElxvnEEb9Ut0exx7H6ubzA179ottWqf62VusrFksshy0bEX7lvspaxerMdts+3PLnmudO68LxzvTS72LgTtlyzbLYdvVfBOMG9vXa6Crl9uN26j78wwp3B3b3itt+wELAtsSa3RsBIxeDERb8at7WypbLVtK65Vr6rv5a7hLTdscaz3bWZt+K5pbvZuke4y7ZKttW1DbVKtzm9IsJHxJnED8Rdwbm7J7g1vNDCasYqxrLCw7zVtwm6JsNVyw/Og8qlwEKzQ65euF/E8cm0x3vACbq1umDIjNcR38XdL9R5xLW8eMoY3I/m8edn4BrRjcLoyXTdV+v57+Dq89rYwSHEM9zR69/xfe7k4A/JjsED1pDme+4U7fXh+M5pxTvQzt0o5sPm396nzu29WcA0zErU+NVzz/XAqrO3tofALsdGyYDGJsAJu8y6lr2PwejDQsPBwWLCJcT9xPLFXMctx3rFCcZ+yk/Ou80cy1rKncvNy9XLVs+e0wTWktTRzmTIlMY9yZXM/9Aj1THWhdQv0bvN88tmy/rM989Y0ZDQqs2jy37OnNKO1OXUGtUl1Z7TdtFV0KzPhs7mzbnNWs7Q0BHSGtDZy8/G1cQTyRHPwtTW1yXWINCLyLfHBtdI5+ju5u345LfV8s8j4bjx5PnO+cvx4eJB1JLdUvI7/rL/8fYf5QfXI97S7rj7//9a+wvvM+Kn4RfrZPTS9ybzieb61j7PKtbC5PTteu3g4qHRbMwW1VfeneSs5Djdz9B1yezJns2l0E3Qgsw3xTfARsF4wwXFGcVSwWy4KK9sremv0bPEtwe6MrqOuJC0hq5pqE2ji6F5oLabl5iYnkumOKmzqGqnKabUpEaj/aPbp2asr670rfSqEqhYpiGkXaJxnyqazJMRjrKLSIv+jTGRapATjfGM/ZFzmTygp6K/n+aYj5AGiIOFF5L+nceh954ZmQ2VHZVklhWVZpGhjo+MVYq5iCGJgIleiCqKEYygi5GLeIyAjt2PW40biKaBhXxufkSEoYoYkOSSe5QEl6aYzpfFlFyQcY7Tj86OQIqLhY6GlIy2kAuRaY+WjXOMw423kCOR0Yyohf2DgIiUiwKN0IxQi6iI5IQ9gvqA5YDBgl2F/4XPgxKBpX8bg7uKIZHfktSO2YhEg8R+xXspdMZrNW/FeP6AuYYSiYKIfoUPgVCAxIODhyWL+Y3JjbCJOYakiOSNeo8Fi2uENYLHg/CE6YKIgXKG/41Yk8uVM5aylTeUdZDAi52IJYlajJyPK5FfkjaVU5kHnEGc6JqYmReZUpjileuQ9I11jYyNW45ijUuMGI3wjd6NeYzHikGN+5IJlpiS44iTfuV4c3QXcRRvlm8yehCHHo/MktyRUIxYha2CsoSqh3iI2IeuiSOOF5LpkeaO5JDbmRWhC6EXmMmFy2+Eat5xJHiifUeEV41YlRyYjZUwjzWHhoKHgqeDC4Mmf3Z8VIAOhQKHN4fMhTuFT4lFktCaz56jnU+Y+5F6jeKLSI/5lXibaJz5lhWL7n3ne8eEho3NkfeQDIuYg1yAe4BGhe6MfpJ3lEWT+o5kiHeE3oYwjTCTOZUnkQ2JOoK1g1yLuJCBkmGRo44Ei8eG+4Jkgg+HU47Gk2GUSpC4iUSFZofyjnSUCZRxkFONWIl2h5WJSoooiI+DwoASg8SE3oETfY1934GEgsh9YnSmb6d23oDKigyS2ZM8kNSJ7oHod4lv2W67cax1Xnv9gGWEiIOXf719WH4pfTZ6ynfKc1Zxmng/gfKFi4dzhmSDE4FggiyFBoW7ghB+4nUrds9/O4V1g9x7p3j/gnWNmZLMkYWLKoOCfRd6ZXdZedx9QoCuf6GCj4l0jvKO5Yl6gGV48ndNexJ+t3/LgFCC/IDdfGN7Ln9fhSOJE4mghz2HDomHjBORg5Swk6qPF4ySii6KhYr6i8GM9oo1hHp8XH7Mh1ePfpBUi1mDDoK6iP+RVpsvofmgZprrj4mJfomxh7iBLXu2e2CD6omiiliF4H5wgZGKgpDLkPSKtH5ZdHR5S4Tti0aPhY8JjveLuIk+hvOAzn2qgnqMgJS1mFaZFZhxl3uX6pcymFqWBpFPh21+uoBMh/OLIY4TjpWM24iTgTZ31nB9dC97fn9HgheFE4V0g0GFZ4g3ipmL8I2MkD+SCZKMj6KPI5S+lpuVGpMlkcuPj46YjlmRhpVtlmGRi4fmf55+x30Oe5R3z3PDdMJ5u3zXgDuH2Yw8j1uONIzwipeKmolqh2OFdYNfgOF9u35XgEaAl4FQhuuLHo/6jbKJdIS5gUeEB4nFi/uL8YvajDeN2oujiAmIh4rGiV+H+YtUlXmbuZu8lSeMv4OVgKaDSYb2ieWP5pP+lfKVJJKGiEp6VnKsciVz5XJgcuZ1z376hf+Gm4Gjdwp2RX6WggqCdIaalRiiKaYBovyXx4xkhKJ9p3cWdCB38oGnjJeSApPcjZqGQoMpg02DyoKag7mFGYaihw2MUY/0j4ePlY9cj8WMBoclg1+DyYFPfLp3dXnBfR2AT4KVh7uMaY3IinmKlIwtjCmICYbhhhyGW4Lwesdz0W+CcZN9C4uqkjWUPJAZhxl7EHCZa9JuR3PgdKd0H3KJbgBw/HgNgo+Gy4Zug0V+UX7IgkqFaIYqhq6FMYTcgdSDDIvSkv2X4plamf6Y05n+mZuY15WCkp6NMIYxgV6CDYQzgYJ4dm0mckuCsYxej4qLsIQqgLJ+cXxUeSt4Vn5thu6KoYu2iEuEYIBtfu18N3sVe3F793mjdmpzSXKPdaB8rYPZh5eIgYeQhPt+yXn6duhya21ubH910n/0hA6GboeFiyuRhpTSk62Qv4tuhdGDxYmgj3qQGYtigm2BO4ktj+yQH46vhUZ5hHXBftyIBpColHeWxJSSj1aIh4CvddtncmryePOCe4a5hLGBKILSh6WPpZVHmU+aHpgWk5uNkotOjFaMrosUjW+PAY+NizCLyI+zkvSRI5H6kKqNw4YOf3N7f3wYfzaAJoBugM9/ln8mheGQGJvlnzCeKZfRjwiOpI8DjgOGUXvOdY56DYPCiO2MQZDikiKUhZFJihiFCYXlgy6FXYkpjPiLeIfLgLl87Xugegp2yG/Nbvlz9XrygauIw4xVjSSLeId3gy99bnOycth9DohxjG2KO4S1fE926HfsfleCtoBufut/MYB6e5V4zn0uhimM8Y6pjxqQNo+cirqCpXrqd3V5B3ihdTR9eYT9g/58+nIEby51yH7dg1OBzoCyh5WM3ItZiUKK8IzSi22EtH1CgUmJKo+8keqQto0kiqOHRYWEgm19XnTcbM5vYXlvgXeFb4OCe0F1Xni6fkyEm4hUiuqI2YQEggGFGYpEjX6N3IsJi2qKLYh+hJ+IqY19icN8HnQgeOB+vIPNg5p+JnmoeJJ4D3U8b3V1xYHGh2mIRIVqgb5/XH/mfmaBNIgxjUKNpYjtfxd1eG8qeIKKhpeLm6iYHJGAiU2DZ3mHct92PHsYfE1+dIKzgTiASIVpinuKJodhhkmFz4GsgzqOvpfQmouW04n4dmVpt2s6d/iB6okxkCiVl5h+mSeXWZKhjRWMjowbjBqJ1oQ/he+K6497kfGONIkohB6Bg4CehEKL/5Afls+a4pyYmguUoIsvh0CGDISWg9KGBIttjjGOZYoaiaeGeX6Md2R51385huGKjY/3khmSaIwdgnN4n3uWhgePo5HGjTiHCoT0gnJ/HnkydKJzznRvcwZxtm/Rbglx4ndRfsuBPoWIjXiWL5prl1iPkYYlhu+KHo36io2Dm3VAYHVINkt3YpRzxn7VhlCMBo7OikyCT3cddSh7mIGkh1OLfIpwhXSBN4UNjS2Ra5Coj1GRB5IPj/yH2X8Qetx7UIjwlJuaSphhj+mH0IxFki+RaY6rj5STqJYCmKmXuJTVj9mLTIpujIWQ1JHcjl6IToEYfvt9x4LJifaNqo9bkJ2Qr47oi62Llo8XlA+WVpaIlnaXzZfGlAaNgoLYeOlwl2zzcYV8cYZrjsiUCZiolwuVGJO4krOVz5tSn7edzJfGkZ+PJpAYkxqXz5i0l8KTn413ibOMfJTMm5Wfrp71moWWHZJPjUWH/oNUhzqLCYv/hpuCf4Jyh3GNvpNpmAGZ75VSkLGK+YeriOeKpotBiOaFxYo8j4qOdIl5grB+LoIYizeUXpmjmtab453ynt+eE53ZmSeXdZSbj1GJ5YS7hDiGSYZ2hPyBMIJxh3KO2JMRla6R3It5h/iF9odnjrKTqpOgjWaEPH+afv17cXRgayptsHtmh/eMko48jhSP/ZJWmLKbkppelMmLn4cBiQuKaIoxjw2X9Zvtm0GXG44PgRB4N3npe3Z+2ITni52Pvo8YjdGJIocMhreG1Ye1ifqKvon8hc+CGIN0huWK7IyNiy6Lgo78kpqVp5Q+kHGLAY1skEiPeYgVfGd1vXuUgFd+c3q1fM+Bd4NggIN8CHy1gAaIn46skoCStI3YhUl9pnavcwtzzXO1dTp+l4q3kdaQXogufXx2gnPDb/xpQGhHb7V5LYGZhOGHAozNjdCOYJL5ld2Vr5A9h+l+AIFeibiPUpE8j0SN5Y2FjziPKoxniJSG74ffjA6T9JbSljiSVoqIgYh7iYENjSmUv5Qpj7mGrYIJhceGIYZ2hRmHMIvlj/aS9ZDSh8B5U3HDdxmB0YX+iGSKBIpEjKWPqJC6kGuTCJgwmgyXyY02gF92inYyeuN7xnsZfaqDVoxgk+eXfZmkmDiVOZBnj7qTiJexlhiRUYtjivaOL5ZpnUuikKPZoDibGpYrlV6WgZZwlb2TdJKJkMKNP5DplkKa25akiiF64ndngTaHFIZbfk1zhnUOghSI/YawgOd3sXoWicuUpJlgmYiYn5sVobOkkaQboVacmpb0j0mIHH2Adfh/6ZDHm+Oed5vMlTOUz5UxlgeUf4+fiSiJ25GtmaOaJZSci2GLWo+6kN6OjopJh3qMNZY6nD6c9ZftkV6Jj3+8gbeLdZDaj/WNjY6IkVWUbJSskbiOH43sinaIl4jOiu6MyY13jayKYoMaezl58n0AhouMb48rkLKPE47rjBSMA4p7hfuAG4LwhYeHgoU6gvqAG3+2eOJxGnJ7duN7vX+cgZeB1n88gm+Ip42fkceU+5YKl5mTl49gjZiJyoLwesB4u3xngQaFzobthQOCQ3uEcWxoUmNnYfVmPm/mdu59zIXHjNqSrJj1my2c35rLmA+V+I9IimuF2ICBfMd8noC2gvZ/+nkwdi141nxSgH6A33/Wg8GLS5OpmdCeI6FJoH6e8punl2aTrZESkzKVr5bvmN2bUZ0wnQWcHJqqlyaVVpQWlSOVppIDjliON5hEoL+gVJvrlKeUCpd2lnWTxo+UjOyNhJTNm36hVaQmo0+eopftjoCIFI3tlgye+6BKoqCk7qVto86b9I6XgWx3/2s1YydsC3m3frKA0oRhiQuKWIeChf2GnomZivmJ/onAigWNQ5O3mjueFptAkUCKpZBHmQKcr5cXj9SKXY36js6M2Yh6hp6GqIibiw6NPYwmiQKEYYNsiLWL04t1iauEHH7Fdmh0xHlogFiEUIdhi6SNqIrygRB2ZnX+fyqI5ozpjaqKToQKfjZ/0oiLkZKWA5qHnMmcBJvtmPeWU5S1j8uLfozzjSiMlYmIiTqMjZDIkzKUr5BWiRGCkoJNiOqOspcUnkGenZftijaANn6UfPt6/37shFSPuJ6pqtCvE656pv2bnJJ3immEjIc3kHWZ+KFWp+SnqaEAlM+EtYFuiq2UOpyfoKujWafEqUuolaJWmkuR74iFhOeGcI23lDmcV6EyoYScYJjVmIOa1peljmaAY3j1fQeIKpKQlrOSAYbfflCK6JP9leqR14kBhh+QX5uRn7ibV5AVhOaDjYlhjc+PbI+BjgOS+JhOnXOci5jVlDiSJZGxkOmQMZSzl7iXNZRJkKSPCZGckm6TZJGuiv+ALn6Fgp+DLH/+dHVnG2Rgbw58KYWUi4uQI5QElRiTg49wjLqMuo1jjV+LO4e/gGh4onUhf/WJmo28ih6FhYJthJGFlILJfdZ+1YahjI+Me4ekf056FHsbgBWFrYbohBiD3IMehlCJuoj3gdl3BXGldep8VYHlhPKKgpEllISRNYrxgb1+en5CeRFzQXkth/CQTpPHjiKF53mzcwB21H3rhzqQ4pSblPiPR4kZgn5/CIHNgqmHqI2BkbWUo5byl6GY05bOkb2KE4Piept9V4qxkz2XlZRcjEqGFIo0kS2XBJtSnCebipYWjQODLIEmhDaJf48ClBWWopZhlpaVVpOAjVmDgnh+dBt4ln6fhViMvJEwlJOR44mkgm6EVYvvj5iQRo8CjiONfox9igyICYl0jPKOCI98jPSI5YTxfjF5Q3cYejZ8R32cfjZ+Jn0bfBV89X4LhFCLG5JnlQiX/pizmiKb+ZkPmd+Y1pePk2qLloPtgd+ER4fchsCERIbAiaGK64fxhNKGkYp+jNmLaomTh1KHg4kijPiMTo3Mjf+NQIz6iYONd5LVklWNg4R1gMSAPoDvfhZ+2n9fhHiITYrTjGqRBJVClT2TBJSql9eYbZVTjsuNgpX+nbqj9qP9nc+Qmn4LeFB9XoQSjDCTLZtCoW+i2J2XlI6PNJREmDaWOY/bifWNMpozpzOv+q86qWKcxI8Tis+Ni5YInKieraGHpK2keqETnVmappjclGWQ3o6vjziStJUHmCCYfpa7li+ZHJq9mC6WY5OPkAiRl5ahmw6bU5SqjDWKDYg1gfx6uX4+iZWRtpQxlOaTW5MhkZmNkYo4i7GPyJGcjyOMBIv2jeuPkY4Zi4WGb4RDg/OCuIUMiNeJPYqUh3yFrIcTilGLjo1skMqTuZZrlwyV9Y/FicCGX4eKhw6HkodNi1SQ6JLskRmPP46KkESUX5damQCba5tSmgqY3ZbFl8KYg5g1liaR4YqshvuFUYfPhnGDun7aeQh4Enn9eu99kIBVgoKCXICCfql+mIC9hfiLcZAPku2QIo7Ui8uJvYVufyB5GXOsbY9xVICDi26NqoZygMOHf5PamdCZ55Vtk2ORKYq9fQxw4mdpaatw93k7g1qLc48PjlKIwoA3e4F7Ln/ogcCDHYR4gxyF0IkyjU+Mk4hmha6DhoE5gVSGtYzTj0uRIpVfmu+c0ZtbmFqTI40DhNl46nWveJt4pnakfMOFE4rPimWJb4eGhjSLdJRCnCOfQpzulQSQLIrlgQJ5ZXS/dEl39n6Mjd2ah6Aen1WafZTNjfWHUIWMhcuI1IzfkL6WV5vPm26YTpNrj9OMWYtUjPKOhpHtk+uWiJr0nD2c5JfQkmeQqI/XkEeT45R4kw6QVZJVm5GhCaEumwWV/5L3ktqQeor/gAJ43HEKcPt3X4Lsh2SJMYrSijuKRYnCi8yRkpX6lA6TwJGnkBmPno7vkE+TFJNZj9CHiX93fGN+3IGChR+G7YIQguqHi45AkaWPqIr8hASBqX8MgJd+A3gpa5JgtmTgcel+8YV8h7eGuoVphnOJpYsqjASPs5UwnO2dYpkZkWqNkZDQkmqRWo6ejO+NDZIIljeXLZRTj5KQsJbhmX6XxY/Mg/p0DmZgXbNdS2Kdaph2OIQ6jZaPp4ymh9qE8YR0hkWHRYceibOMb48/j3SL6IUYhZWKW5Auk9OTPpO8j2yHz3v/d4V+tISfiDuL2YvKiA5/gW6EaQ923IGph0KH/4QLiGONtJDZkfaPHYs/ht+FE4u/kOKSXZAPi2uGKoUPhvWFEIbIh+CIkohbjUaYSqHwo5SfYZV0iUGC4IAggCF7rnRkdpZ/fYhCjlySfpaOmkyco5lfkT+HgoU1jNKTq5jlmT6WfY2QgqN9u4LdiAGMbYzIij+JSoo/j26Vs5gEmKiVPZSXlIiVSZSajw+JE4e0ivyON5LKlXuZS5pml5WRMoyfiQSJ5Iniix6OGZBIkPKPCZP6mMqd1Z6cmzmWsJBLisCANXVKcIJx3XV7fHuHMZJpljGTO4qKg16HjpDMmLecM5y4mSqWMY/AicyLm4v5hcWBBoQfiBiKlYwpkrOX45ndmZGas5vKnDWdT5rmk8yO8I6BkpyUopCShFpzV2pgcGR6cYFyhKSCSoCCgzaImYnrhsuEX4jMjuKR7pCNjsaMVY1Wj6+PvI3+igOIl4gBjZiQSZG+jm2JvYJjfeh6LHhFd319roepjlKPW4vRhzKHwoiwi2SOR44LidZ+hniifl6Ky5LzlF2STI8ojImGdYTah5CLRY0hj+yUTZkImdWXgJc1lR+P9YXjgYOIMY/dkVCQ1Yq7g915hmtjYo5v1YEwjfiRL5FQi06DEoSXix6RW5Ebi9t/82+kY3VtKnqdf2KBPoQ2iqyS+pnvnMyZho/LfzVxx297eZaCD4jkiyOPO5B8jjSKkoKDeh12ZHb/d892pXYKe62AsYS6hzaIyINJe4R1bnipgX2JH44+kE+PGY0+jrOQho8Qidl9hHPBdJF7E4Chg7+ESIQwh2eN4JLylP6RJI0nio6Gi4KWgPd/n37xfN5+toLphK+DiYC3fu5+UoHagzaFKIbNhS6EboKnhB6LyZGZlhyZ0prana+gTqFwoL6es5v1mO6X4pVCkkmPQ46FjjKOR4xViAqCMHtWeW6BAY1plL6Vx5B6h+N8dHWDeZqFi4/UlQyaMJzxm4SZO5T3iweD5nvweo595n4/gDiB1oIDhlqKeIwEiYV+JHAecpKBgY5rmA2fP6IKolWe35e3j2uFan0ugriLWpBHj7KKQ4dCh52HFIp1kG6VN5ZdkwCQV5Auk6uUJJRzk96TGpT3kLmJc4BBedx5aYNtjrqU/JWWk/iQspDqkFSPtIxAixyNoJAZkgqRjY7qjJ+Mb4u4ieCIjIdWhWSEZoUgiL2NZJJ2kv2NXIdzgkqA/38nf917qXkjfFF/bIJRhdmGu4XwgX+AdoY5jxiUTpJUis6Bk38SgpGFEYiIjLyR8ZK0joKHj4ZyjdeSMpVSlqyWDJdAlvWQpocggvaHgI8MkLiJJYDzekd/DYi1kKeXepuHmv6U8436i7+P5ZDUjeOJiIVAf0V3P3M8eNV+AoOrhYyFnoFzezV4tnv1gIaE8ofdigGMIou3iGWHrIZPg7N9h3p/fRGBWYHAgXyEvYk9kAmWBZpDmyaYO5Arh3iG0ozHj6CO8YuTiG6Dy359fvSB9YYcjU6QgYwzh9yI942Kj22M4og7iEeMdJOPmZ+coJwYmxaZ+ZQfjliKNY+XlzufjqMto7WdG5JugvB6PYFijLKTEJXdlLeXVJwbn3ie6po4lpiSHJA4jVmJZolNkMqY+pzCmV+P0INcgleH5oc5gop6qnnsg5mPLpbCl0aWcJLkjEmHb4qjlbmdZ6HToqajl6SMpPuglJf2iOp5enKleYGIsJTqmzSfBaD6naKYHpXjlmmXKJNHjJ+LPpR0nI6f+Z0ymueWkZJyicx8HngJgaCM95OHlsiURpAaig2FuoewkTGayZwhmYaRc4upisCM247IkI+S2ZRulhGVS5BNidaHho8tmBmcs5pklDqLvoVwhqaJlo1XkIWPrIp8hnWMRJadnKye6JstlAmJ9nxOdrt5OIGHiIaPXJe7nB+es5s0lkuPMIa+fw2CAIeJinCLMIu0kBiYPprolViPBpK1m2OhVaAImxeWm5XblzKYz5VFlfmaf6Fvo1mgW5o7lXqTLJQGl1ma/5oMmYeXEZafk+GS6JMulPaRFY13iAuGkYYEix+QUZEzjOiENoFkgtSF6IiFjjyTNJKwjL+Ei30nfSeC7YbVh8mEV4HegVuHJY/VlayYiZZekWaNeouNhwx+ZHF+bq50wHzQhcSMyY/vjnuM/ImNhniCs36xf0GF1IkgjHuMr4vriVGIholmjLGOC48xjNeJ7ouqj7eQ34sGgl15WXYFeAZ7a34TgRyBLX8vfbB7xnt7fSt/vH9BgOiDHYyIk6+X2ZcmlayR7Ix3hzqE8oUSipeMzo0Xjz6QEpHvjwqLPYYehVKEUIUkiJyJ+ogmhuqCAYMehl2HOIXzhJ+JQ5G4l2Obg52xnnqeQJxrlzmRJY8SmPai8qiTqRaljJ6FmbuY3J/lp1mqq6egoQCajZJdjsqPJJKtkNiJzoNqhf2HKojdiOOJVIhyh9KJG4u5i+ON+JBCk1ORVYvshbaEnYj8j5CYLZ9boQ+eM5bcizyCG39JgreE7oKify5+QX/XgtOGYIegg3V/sX6kgmiJV47FjlCL1Im/jdSQIZCYjMaKBo0ZkDGTZpbvl1mW1JGSi/WG2IeEizSNVIuehxKG14f/ijOMfYoMiUOM6ZLAl1mXR5KlikqHSoptjoGR0pMDldiTbJLFkjSTwZJykXSOoovKiJ2Gh4UUhPWFGopdjD6MkYohiE2FcILgg+iJzI1Ci6mEHX+gfZqB8orqkp6UaZDxibqGRIgnlASipqi5ppCceo1qhJWHq5DZl1CaMpfGjVyCv3xgf6OHfI6XkFiNWoR4d9Fz/IGEjymVaZORjveNsJCOkaeS0pWomICZC5gflGiPJI1ekN+VbJh1luyPGokeiv+NVo1LiGOFJIduiCmJQosjjkeRRZOGk8SSd5HFjxKO1Y3ej8aRQ5HUjWeIWIQ1hSuHlIeqhzaHmobehw6OHZVzl1qSZYeVfIx5S3xOfOl6KH4hg2+GkodYhz2FJ4AVe4x56XdRdrR2bXVjc/dvF2yTb2R3y3w1f7p+d3wKegF2LnFvckR5Sn6QfrZ8Pn8Zg9aC1n+VfVB96n1ofSR9OIJ0iYqN7YvahWSBmoJWiJWQK5clmUGVPopAd+Vn7W0deuyCZob3hWSEuoOAhXmKTo+FjxqLYoZ7hRCIs4z2j1qQ95AMlS2agZzumciTB4+GjmSOwovYhuWAlIA6h0iMCoyvh9GCYYMdiZKOl5FAkv+Q0YyJg/F1yW1kcS55yYNwjnyUu5SujzOHV3tPcBBztH55iu+U85pHmiCS6IEiboRhkWJmdaaF/Iu8iW6BPXkofRaJlJNqmReaPZYtkMqLPYshjpqR85KBkv6TTZNJjZuFlH+ZfGZ+T4IChqKIMImwh9ODD4FkgyiGtIQ8gfF9AH5Dg82I5o3WlAWbOZ14mrST+IsfibmNxpEvkTKMMIaFgtiAWIIbhvuHeYWLf5N7/YA7i1aSkpM8jhCDE3iOdY17GYX5i5+NmIxbjJqNL44YjwOSqJTTlK+SVI3rgxKApYnCk8CYEJldlTKRn4+ukKGRtI7OiXeGFIQwgcd9z34HhS+LVo46jsmMQYt6ijaKNInjiT+OWJGDjyeKs4bRiGSON5MVlXCVg5VblGCQO4krgVV/nINsiZyObZEOkY+No4Xnfdl+Q4Y1jouT05Ywm96e/Z08mjiT94yUipSEJ33Je7yAzY7VnuWn7KhxogSVzISuewd9KIAqgWSJbZomqPutrKveonCYTJHliliDi37fgymYr6xXuDG67LF0nTR/KnWafSSCQoLuhZ+WAqUOq3+pi6F7l/+RQJDPi8iDyn/pi4GbQqQQpROerJGWhw6FtIQThQeHZoz5lOWbEp7PmTKQfIjNhqmFX4TshOmIpZHCm7ii36Mjnn6TlIjCgsiAE3+8g+yMD5T/l/mXVZOminmFHIgAiwiLA4g5hPWCHIhskDGWTJlFmreYK5TrjrmH0n7OfCWCj4fAigSOfpCWj7mKfYMXf2mAYYEZfzx+yX/Bf0V7DHNGan1xiYVWk02XHZHMftVeBjarJfAzlkLHVINo1Hjag1aKr44Ej6eJCYJGfhl/rIB+gaqCwIhslEad0J/HnEeWP5AFjP2GtYBce0h56ngtd8B4oIE8jAaRtY7chst+FHybfFt9vHzrfDWBxYjFjqSRp5HpjfyHnIKKfbF46HjIgcuMAZOkkgqNkoXAgVmCLIbyixGPmY2/iLOCw37nfDd8rHtTe/V9e4GTgVmABYHdgu6DtYJEgFOAjoWIjcuSOJR2kjGOdoq4hiqBwn6ngBWDGIQzhOyExoVuhkWICYnYhmiCtH9GgL+Ch4bWh+uGKoeWiRqPO5UmmvycEZ2YmsaVfpBOjdqK+InriUSJgYcdhfCEoYbBibiOkZLfkpyQKI4xjgaQW5LqlL2WspU9kDSHe309eH59TYffjf+PmZDelImaGpzMl/SOs4VDgl6CVYL/gSCB938DgKyByYKegCR6EnPBbwBv9nHfezWHUY3LjtyPPpPHlkCXHZRVkI+OdYuYhfR/fIHpiUmRY5TNkoOO4ooNiZ2IeogUifyKooyXi42JNIjsiVuNGY2hiQyH2YeNizWPOJAbja6Ie4kikc+Yc5wvnCyZx5TKj5KKhIjPipOMAIwMiwONRJGdk9SSR4/tibeEh4Dkf1GLsZtSp5KrKKi1nTaQ9osdlOieaKasp3uhq5Tkh9qF0Y7ZmdyhDqROnjuRkoYVjYKcX6jWrIKpk57Gj+uKr5Nwnw2oCqqspCSY+YeDggCOzZvXo0mkOZ+ImmSajZqCl9uQ6Yfcfjh5On28hyWTqZyToQChq5tik7uLoYgCitaKaoglhe2CwX/8eMF2Hn5NhUKIBobHf2576H0Sg5uGI4jCi9SR3JV/ljmSpIm9gguBVYZqjoiRfI4Vin2L4o9ikMaLVYS1fax6VX7oh1qSOJk3nBWcRZiAkS+LMogbiPaJkIp/ht6FepGcm0eeTp0emMuMbX4cdWSBpZJynLGefZsLl1aUKZQ5l7mb0J7+ntqbj5eCmBqkKrKbuS24oa0EnKyON5ZWqIq0MLjNs+unapu3mxioobUZvOK5Wa+snryVmp+6rQi4ELsatTOlDo/Ei2mZT6QCqRunR59Ykt+LKZKWm1qkoqgUprudqZSbkDmQcY9UjNyF3n0EepN9rYRjjL6RHJIIjuyFMn6lhU2UIJ3RnimbYZNwjESJBIZFgdp8+H2Kg3WIwovjjE2MiYq4iW2JnYg1i+mQ4pRblOqPEYp+iHqPOJZvlzmTAI5Qj/yUlZmKm7yai5dxkyGQVY1ijOCPXZZfm1+cBJlXkvWNu47Bjx+OjImnhWOKL5VFn9SlRKfAoy2d35fzmZygHaVNpn6mJaaiouCcN5yJobqkJaLRmoOSYpj2qX61fLfcrzGf9YpoiCibPKqQsL2wua8ysSOzUrJdrhqph6JGnLGZZ5v/oOqrErfQu1C4/Ksjl/yIEJIZnI2ekpsNo1O0Or+QwLK42aczlLiKRYnCjf+TEp3SqQC0QbhjtfGq5Z08mKGVkY+Xi+iREqN1s967PruEsWyfYYqffdx49HrKhfSTnKCoqYarOaW0m76WJJSHjsmHGofAkGaefahArOaoIZ7QjvCFP4tLkvaTs5JplIeYT5nWlQ2T8pOak9iNEoilibuO+ZMrmiSdDZr+k6GQ+ZB8kr2SuY4UhIx1fG9vd8yCgYuhj8aO04mVgzyAooO1itCPZJFgj56KBIfHiNmLAIxUiUmGOYEWenF12nYAehx5FnexeG96OHhQc4tx1ncFgL+FIIkDjISNhIw2iLKBfHwbe5SAO4z5lm6c/pv1lR+MyoUKjAOYoJ8toGKaVZLqkaqZm6DfonCgdJhZiy2CVoYKjluSbZGeijaEFoYhjtSVMpjhlamSYZBekGiZxqZXrvStVKZqmUeQEJq9q+C2LrkNs/ilgpo/of6xAL5Iwda646nGleOaGq9OvWHCRL7msOmcWZXUohGxjbjet9qufp6TmEimaLPcufW3hKxjmZaL1JAknmyn26j4oJ6PDYGHiH+VNZ7QoRKgzZhAj1iLU479kbeRBIzZgYt4lXVFdpJ5cH25fmJ9uHw7fzyDwogMjgGQiI3Dh1eBtH7fg4KMI5FojvWFpn1EfxmG2Ih+hoSAAHo0eRCD5I78lHmU8o56iKyEbYVaivKOCpDDjdKKDYxzk4GdPKRIpfug7JghkXeP7JUOnSmf9Zr8kPqEGoQslXujXKgypIKX+IaThmicX65vtlu1oKsWnBuU+6FAtHG+9L6TtTaiiZUmrLLCMM5Kzz3GMrKjmEegurerxa/JfMR9tsyj2KBNsbq+oMP4v9y0o6ftomGp67KZtwC0KKjNmtqZo6L1qoGui6t5oEKNKX5Oh9iVnp4voI2ZbI4Fj3WaZKF+oeKbjpHJhwOI4Y5VlcOZ5ptbm7mX8JEijhqPdJIxlA2U5pNukj2P8IlOgs15fm7QZ+Vv5HxzhnWK/orBiY2GJYLBgIyGqYxTjqON/4vUiEmEkoLDhm6L/ItEifuEDn16coxzrn1OgzKBCniCbihvUnhqgbyGG4jKhueFXIavh6KMJZSHmWeaEJeMkXGMtYo0jISOiI3OiQeE8X4IgCqH0Y8zlGiS34sMg6h7dHvhhgGU/ZpHmziVgYu8hMiGU5F5miSdo5lrkXiJJoldkkacwJ/lmj2OF39XfIiIdJimozyn96OHm2WTN5NVnTWqRLHmr8OlB5RYhNmKTp/mrRmymquIm9mLOodwiZWVoZ80oHSYS4/jjh6TtphRn7qj3qH/mQqSl477jZOQxpWPmLWUs4i4cuNcYG3afs6GjYnuiPCGBIVuhaOMa5UMma2Woo+8h72EiYXhhcqHtYgghkCChYHvhvSOiZW1maSa9ZcrkwuNSoamhMmGeYeghauCYoOsiO6Nx48wjTqGm4JkjtCbPKLwoSac35KMiHR9mXCBbk19L4rQj02Oq4Z3fnZ+hIQcir2M6YwZjX2N440NkN6VIJ3Wn6eaLI6bgviHBplVp+etcqwEpKiXDZKqmTWnZbLctp2zMqgbl8eNCpw3rsy3MLgMsN+h/5cZoFmw97pIvVK3Aantl62UfaHisLO5qLlGsZOh9ZDukf+h1a7Zs32xf6kgnsSVhZtXqGqwBbHXqhqfGZOFkRqXBZ5/pN+l/J+VlGaM6JDDm5akK6dBok6Vg4VwiS6duKuvsRiwuqfsm96VcJo+pHSrg6wsp1yeKJqzn9KnvKuFqZygyZCAh2KS8KAhqtCroqU1lh+ADnwnjImXspl/lRSQ+ouXiW6K6I2hkLWQBI/YjEGJUoTbgRKJcJQcnYahxKCfmg+QL4oPjjuRQ5C3jDWIYYMcggqETIUThJB9GnXRdOV8XIMpg2J7wmvRWjFf9m/VesZ+ZYC8ga6BfICxgaOEeoaVhSGB3X4GhHaLUI8Rjk6JFIWjhN+I2I0yjuiIhYACf52FRYpFiiuGgX6Rer6BE43HltudrKCvnlmYTY7ohmqQp54GpR6j1ZqXj7OMv5fLpGGryqmloLiU4ZUCpPivqbUxtD2qSZcoieCVg6Thqo+oeZ12ixCDxI4anVWmzagxo8GTCITaig2bQaXyphSjbZuMktCQJJe0nTygyp6lmc6S4pAclauZsZoPlmSN8ogfjjqVIJmal1KRjoiqhaaK8I2LjX+MhIndhJqCjYMOhpiIwoz0kSCTd44Oh8uEzYfjicmJsod+g9F8xHffeRV/X4Q6iveO2I/ti12EsnyGejSEpI8WlMSQkIUZd6BxDXlThY6OLZMllMiTEJNjkW6OvIvuidaGJoUfiNOLGJDsk8uUypJKjZmDonpFeF15C3+eh1CO5ZBRj3KKeIPmexJ2NHUXfIWGqo59k+qVZpYrlKaNH4PSfGGAWoRRg0h9SXifeXt9RX4Mfdp9IILjhxKNmI7djYKOf494ju2JKICTdJJzA3+Zi0KUU5YHkKqADnUKg3KRoZfUls2PBYWFeotz6XGudVR7NYGOiF2PoZJgkYiNhYhOg3OAPYH/gsmCCIIohO2IOowhipSAunD8afFz8oARjFWTs5XKkkOLY4NDhuyRqpsqn8uaFI5HexNwE3qCi/aXP50anLOWA5ACj4mXo6CPpHiiEJ1Nl+6Pp4ywlbSfwqLXnXWRnIReh1aX06Q6q5Spz574jfyDloeKkQuZG5rZlfGQ/I8ukumUu5b3lUiQEYQNcvtoxXXHg0uLo41gilqEuYGuhLKKx5AOlpeXZJO7iMl3NnLBfs+JJpBMknuQeI2tilaIEYYwglV+F34tgoKHEYy7jb6LRIj3h0uNQ5N/l8yZ1ZlylgaQf4nJhseIUI3Qkr+VVJOxi2OAKHlueiiAeIpjluqdsJ43m+eWfpMnkkmSZJOplFKUfZRrlYKVrpSYkjGQSY1fii2K7Yygj9qOsou1iWuJvYt/l9mmirCKsqusZ55xi/OEX5WgppGu66ysoTWNTIE4j4qh+6yBr0mpiJsqjt+OZpxfqbivq62lo1KTeoCth12d9KnirKSmKZfuhTqIdZcwpAaqxaeqnPKKCHzUfIOMgpiunAKcpJmLlyuWTZgEnbKez5qekrqKrIfVhwGL/o57j0GJxnpecH9ybna6en1/coK8gb98dHr4gtWNvJRBlkmSeordgvR8oXXrcrF5KoPZiCaKAok+h+KEv37HcQ1lmGlnd36B8YVdhQOCan93gMGEw4iYiXeGQH8fdgdyJHiBgB+FJ4bPhZqFgIYTiVGL4Ipth4KEsYJRf8d9WX1zefFyJG3ddNyBrIh3iTyGj4LrgZOE7IfKiDeFHHzob+VofGtTd02EH4wFjnKKCIS3f7J7inOOafNm1Hbhh62QUZHBijGAI3rfd790QXTVd9l9D4NwhhiKaY0zjlqMqIergEJ+AYWujNSOFYqagU1+sIT3iVaIGYLxfNF8136+frV7IXbIbwxrgmx9cwJ6OX33ez910WkrYcJoX3Dxbl9mJl3XWOhXZltiYgFt+nczgKWD84DDenF5mIGlilKNm4mzgiF9m3uPflCD4ITahW2IXYijg8x6YHKBc+F403tzfPp4fHB+ZaJe7GGFasxxfnSMceBo815oZBJzR3zsfYR6N3epeKZ6gnuQfWiAPIECfhJ19GrfaQ9uQ28Obupsym0LcuV4In8rgtt/z3ftbQhneGMHY4tkHmhYbJxs4WhwZo9qBHVWfjeCDYJRf1V75nhLeKB7tX8IfeNuaW05fEmF2IgUiEuCf3mid3t7hnwVfIV+PIJChIWC+nwteOd57H5BgbN+q3oReaZ5tXxzgPyBGYA8fXJ+y4KLh3eK34iUglx5PHPQd3qAlYcUkcmacJ8tnayTGYXffRGE2IiahyODNIBKfxd7SHWsdwqBnYlsjeWLfoVMew9vumPcYXdpo261bPVkBFvCWmxoQ3MMeLB6SXpQdbtrmV5nWbZpj3wniFSLFIjjgGl5XXcyeo57rncbb4pn3Wx6eVeCpYTHgqOAYX+lfo5+ZIBagyuGaohziJyFk4OAg66E94QggQF60nTndu999IKQg5mAvHt/eDl2QnN3cAhvkm/3cNhzY3Zqdf12U3/BhtuKRothh+eDLITMhGGDsn7ldalp218aZ09x43eXehl77nr5eOB1zHZYfGyDsoi7inqKBIxskH2TdJJbjeSFLIDvfq5/j363e6x473MUc9J3dn71g/WEzH/RdjhwwHD/cxZ2OnfgecN5R3PXZx1jq2usdpV8qX1JfgmEF4e4hYaEjoRxh/aKQY35jLWJjYNceHpn710aaJNy+nXIcuxp22Qnbhh5MX9Dgm2Fcomti6eLP4tti02LqIoqirWJVInyhwKEdX9gfcl+PIE0hA2HVIapgBh5c3NlbgZpR2UQaPVthXI4dD1z+XI6dQd7rIFBh6aLBY5cjQuJDYTCgGd+/n01gQyIIo3ai2uDA3aeclV+Y4fAiwWOFY/hjQOJsIO1hDCIu4n2iWuIVoMQe+xza3QEewaAAYJehCeJKo+Lk/SU25KijRmH24Laf8d94oKfiVONeo24iER/13OYbkZ764nqkSyT2o7niHKE0X91fvF/b4AzgcmCBIE7eXhqaFfEXHNu6XjHf6qCyIMJhgOJv4udjTeMIYYVfwx6M3IZZphj9mvCcbJyAXCbbClwWnm4f1uDMYl/kAaVxpTJkB6NUItriMuEeoPlg7GGGYrxis6GMnxKcrNx5nTsd8Z5bXnjeUl/7YXXiO+H6oMDguOFd4ociyiGLHwtc3hw5HDncZR6hYSpiS+Mqo1DjiGM14fKh4eN05PNl/GYmZdukySNPIppi9WKZIXKfmJ+EoMcibmLtIe1gGV/+4S/iZmLSovAh/CB63ynfVeHSJB6ku+MvYC3dGp4BIKChy+I6YdtiUWLuI2rjy6PIotognd2em9mb2lxJXV2e9aGYY+hkj+RSYz1hfWBQIKFhRmNNZXnmOiVVo7oibWKooqdh9KBdn+kgT+E+oOOftR6koFgiYCLjIiRgbh4b3DmbIN5P4e0jt2QLo9MisuD/IAThmqNBpAHjwmN+YnthDp/mXz5fgWCL4LCf6t6rnVrbZFiuFj/URdXg2FjaERswm9RdUZ+w4bmiBuDzXuHeSl8UIBhhCmGcYQYf+R3XXT7eVeFBI1njRuH1H3EeKB9SIWkiRKJaoSwfpF/WIiVj4+PW4YJdOJak1gybR18QoNNhD6Am3m8d8d6V33dfSSBNIWYhMV813FidOZ+HYUyhTJ/AXgRdEZvEXAXeuWAJ38mc49k8GBjaSx3l4ITiaGJ1YIFepV7doHVgwWCQX9rgDSFW4ksiwGLaop9iLGFhoe+ijyKJ4bWgQiEwofGhlOAPXpTdxNxS2dMY6JiO2BEZExuR3s6h4eO9I+rjFOGK4Hufsd7eXtZfwqD7oIRfRd1RnKJeXiG3JFul6+V8Yuvf9133XWmdWZy0W4VbnBw/HTRd113dnTabeFjo2LBcUeDVpCjlkyWb5FzjLiMfY71jI2GqntDdqp9oYQhhcyA0Hrhd7l5I4DRhzCMHIvVhieDn4AJezBxY2o0cNN7T4R0hwCFB35welx9AICJgkCFQIewiO2Kl4vaiBqEEYC2e2d0TGrUYaljHWwzdEB5PXs2ey19coIuiL6Kp4jPgC50cmGVSyJGvE+cVrVbq2HJaPpsw2xqa1psQ3KIei2BaIV3h/CHeIe2hdmDyIH4fnR9qH8KhouJkYcjgQN66Hl2gdSGkoUAfWVtR2HFZ2RvV25iZE5a82Rvcad2WHo0fyGECYZGgiR833xthk6O05Cqj7mM5IjRg25+AXsrfSiFk4u6juGRTJOdkK+JaoZriaKMrYyajOWQ1pVZlsKSJY47iyuKr4eMg1SAI371fKJ8d3xafpGAsYRMifSKzok2h/iEhIdKi8WKWIZng7CEFYUSgzGAUH0Fejd5bXzogL6Em4VDgcl4YnJndYN6TX0Cfxx/CnzGdolxWXHKdvh9KYVrh6qChnaaZCRXfFZwXshlU2grZ/xneGuGcMJzhnRIcvRvmm90caV1m3fQc4Rt53CIe6WDwYf1iM+JFokWhBx6MG2Jax53DIGAhV6EQX40dsN0P3lBe553kXBxbxF18HxqhB2ISocCgSN0cmhwachw6nWrd5N3GHcLeXV9eX6JgUiH/oqtijCG03/MfdGAq4PNgz2BVHvrcwRtiWk5Z8VomXA4eEl7i3mxdS90I3cseAZ1xG9BayNq12pnbX5yAHd+eGt6pX7Gf6x4gWiaWWhZD2JUcNh6C4BHhSSMXZHZkAuIb3jiZxRbHVOJVUNlyHZEghKI14qoi6yJvIX6hOSJOI6MjhKLxoYshhGJj4w5jB+G0oDxgSuEOYdpjeCTJ5gmmUWX/5JJjMuG4oQvhBuDPYF6gAmDIYQEf0h0LWs9bvB1hXvHgXGHuon5iD6I0oiAiIWFKoCaehJ22nGtbJho82oXb/5w13Gzdix+nYHJgPl8UntvgA+HOIlThbZ8MnWtdQd7jH0QeZJt510XXEVpvXBtcq5yKXQSd294A3hxebF563d1dix3EnX9cUZ1K30ShO+IAY51k0SVC5F2huB5Gnbse4qDf4dDiMSGuYTng1KCoH9AfdV9xYDEg5eGGYndiXKI6YPyfbZ4kHSUdLl1GnR5cCd0iYAsiTuLEoegf6F5rHXrbAFi4WDjakN2aH3hgraKTJOFl+CU74rRe0px7HCZdqt+tYQZhjuCuHxOepR6nny9gACDp4CEewR5hXyfgKmBRX9QetJ1CHgsgPaF3Yc6hieB13dPbWllvl/9Xmpfp2GBZYdpym93eTqBs4TKgz5/z3q3fS2DaIWfhP2Bq347e7V3EXX3dNx3WH2bgyOGNYOwe0lyCW2FdN59AYEXgKl/AYLig1eEa4XMhlSGvYI+fABziGyVcK5333hFcuhlZF4RYm5o22vaatBmy2xndwCAjIWYhg6CVnu9e6uBcIQVgh98Hnhre1uC4YdtidKGvX+WcF5XA1NJZqh1xn7KgVuBZn2ddQprHl2DUB1V9GHCa5NyAnmEgWKJNI0xi8iDC3pEcZxtKm+bcbxwQm/IdkGBFoY4hSKCcIJoiOKOLpGKkC2QnpDZkAWPlYnBgRt7DHneejl9XH06fMt8N38Cg5uJIZDQkHWKX4DGef943HxFgmuGeInRimOIQoW9hXiJWI1qjQaJR4IqfOd7030Mgy6HgoUDged6NXT1b45vu3L6fKyGkomhhk2Bf33ee2V43nPOdPt6CICZgAl8yHM4b1FxunWJed973HrweDp5GnuUeZtzk23rbO5qM2O+XiFqGHxdicaOoI0lhxV+XHalc/F2L3uJfHp4yG9saSJptWnkbEZyJnY1dyJ7BoEuhpmIRIf4gJ14KXWldgd3gHX1dTZ6vX/VhreOWZNyku+KjIDvftx/V4EQh6CKNYmehYCFIYiwhjd/QHlqen97hHbubmFrT29eeGKBxoZaiHSFgH7ddqp5zoXaj8aUkpWJkxyPloe5eidyr3u5hg+KoIQjdVtlqG1AfD2G3IkyiUWJU4sdj2eT6ZRtkMODA3LkZkJoDW80c0py+WuGZGJj8mXjZRhjDGKoZ/txzXovfzh+unidcFRmcF1jY5pvXHh6exZ4Mm9ZbZt6F4qMlHyY2pXyjZeE0H4pfMh4WnMwcd91SHvsfNN603lqf8uEJYbqhEuCJH/neqZ1n28IbdBuYHIqdVR3qXefdrRzb23QZUxj2mNOYz5f0lVeS6Y9FSL8ArgfyTuEWHRsGnfRelt4UXHFbCBzE33Vg1mFGIECehx5Yn6hglaCkIBmgmyEzoG/enZxIWwoa09vanbiesp6NHkGeJd4qXkifUKDrIZ+hf+BLIEigriBcIGXgZZ/Xn1geup4DX1CgC+Ay4F8hhmMP5KLltWXkZMJi2OEyINehX6ELoBsfgqBXIMSg1WAWn/Tgu6HeYmrhal/t3xgfYt9EH2yfE59KX7sfBF4SHG3b+ZwP2/IbVBy1HmQgCGD+n6SdLxuj3Ite8iAUIO4gth+C3iBdp15GXqod1B3HXu2f1KBgH/ffSOAi4Ifgu9/zX2GfqSD/YbdhSCABXcTa/ddtF6ebGJ3c3x/e1t3WXQUdDFzp28Pa4VrWXaPgiyJrIjMgrV9W3+Egy+Fq4NFg3aHsokRhQh9kHqZf9GF6YfLhciDH4VrhzqGTIJKgmiI2ozmjaCL8IUTfrFzjmekZFhqlm9tdMB6G4GWhNmEv4J4fzF8m3xlgUSDVH6QdChqs2GsYM9i/meLbnl1lXmLeul6XnlGc2FxgYI0kUSWDZKmhHN0+nOFelV7EHZ9bDJhY162ZxBxLnYvdwF5in7uh0ORJZZxlW+QM4nNg1yCgoKggriC9ID7entz6XA0ckV1cXggfG+CCYlSi7OG3niOXOw15zP3RcpVZmGAbX53z3xof8WBz4Osgtl+EX3ffw+GX4dxgRt6dHEFaI1eU1kbX+1mRmpwaWRpXXKVfQaF5ojHi92MMonEf4x0Z3XFgOuH34YufkhzH286bxhuKG0pb6R3wX8ggiV/N3guclJ0wnqAftt9D3qcdgZ0Z3CAacpj+GKlZDFmx2c3atNvBnfre2x8e3zGgI2IVI8AkmKPIYmigYt8onxug7uOLZe1mCeTDoojg+Z+EXi8bgVsx3bpgqOK54wkimuEGYCEfpR9Un84hZaKf4wgi9WGeX6MdAF3qoAkiGWLQIp5hSyA830wfB95Y3mHfN5+Hn9ve9hwL1/YVYpahGTPc/KBa4rbjdeLe4aPg/iE04UBhQCBhHj1cyR6q4GphKeEeYL2ew1uRVgqUFFeJ26WetqBl4TCg6N92HLXawJvG3NBdAN3t31Yg/mDZ3/Het9+0YWfh0qDgnrbeKF7rXxjgweMnZBmj5KJ6IVvh/eF+nyGb0dhp1gVVV9VTlkIYj1sKXaFfi6DcIRRhW+Jh47Yj6aMBIdZgZp8J3i3dXd0xnGScJ1zZXVLcwBwIXPqe+GBNoPcf+B4E3OccNZvpXCCcXVwP3FdeGaBYYbUhNV8c3X8eOx/fYJag0WEa4PrgEJ/5H3CfI55dHTJc+53enubetZ04m5Kbm5syGeZYqtdXl9fYu1hnGKrZeVmi2oWcWV0TXPJbhluQHB6bqxt1nlAiISQ+pGxjsmLCIygix+IS4BJdZVsL3KbfruHNIuDin+IloW/gM92MmdQW8ddOmQtaZxtJHCkc+h4oH4EhAWIa4sIj+qR8JEHjSiD/XeSc1x1QHckepuANIitjcqOOYvBg6l8vnxPg1eKsY+tk7uVV5VukfiIxn8Vfc5+9n8zg/+ITo7DkCOQAo8Ej+aNookVhbSDxYewjION8IjCgVV8kHshfVd94X0ngBWBA4CkfB54AXZ6dgx323dXeol+KoUBix6NqomDf/ZwA2T1ZLhrIXFidO92nHhHdfdsAmUPaL9tJ28Gcb90+XV6c3pxkXZRflmBiX/+eqx1k3PYdk9693xbgHWDj4Q4hcOE7YQDhvSFLITxgzCEnoATd/NoiVj6UYNfR2xOctZyBm/HaG5mo2h9b/N1LnfpcvdqFmg9aWBwIHtihNmIpYc7gU13mW08aIJrgHPdeNF5tYBWiJSJLIX4fRF18mjZWlFWUF+BaPRs2XcqfkB9LXwGfIx7y3k+d6hzpGy1acBvHXWSdeVw2HDKeDJ/H4F+gZKCcoPIgzuDCYQBh2KI+oajhF2DZ4V2hzmJMoqBiuGHQ4A1dW9wr3Upen95tHNibChlRWAwXvZgkW3eeTGAQoMuhkKGyoMxggt/d3g0c/B3UIFohXGA23BYWp5QTl6fcIZ+wYWFh82FIoHZesxzPmkxWzJjNHSIfaV+nXiNbvFswnKJd2l3/XE+a4Fmn2V7aaZxLHjVeq56injxeIx90YGzggeBDX+kfWN7oHfncmNtDGjCZo9utnYZeqF5ZneEdZ90b3IkcIdyUHdleqR7nXqxdq5xr2t/ZzppiWxnbaVtdnCRc3F3M3npdGNq7lzYVrRZhWI4bVxzpHayd4t2c3AKZ3FhnWmEcnp0jG7TZINlW29udVJ2v3PIb2NpNl29TR1NL1/Nb0t64X9WgoCErIXDgzV+1XbIcyV2RXsUf1l/wH3Gek50oWhJXFdZHmN/bsN6vIMGhx6Fhnwabx9rK3C1dKd1EHVac3NvF2naYkVgUmI2aTt0KH2DgEZ/mn98gYF/RXiZbylwJnqog/eIFopVif+IVomPiZ2HSIOpg+CHZYmLhat/1nwOf/eCxIRphVKGO4d2h/WFgYN3gsyDSIcjiHmFLYE8fTl5RnLlbuJ3cYN1hxmDcHenbZhxAHsLgJJ/1H2Jeq50A3EUdud/xoZzi8GNzo69jwSQS447isOD6H6ffqR/N3/kfed7KXdicGtvv3UVeY138XO2caFvDHA6d/SAroaAhniBYHtNe65/24J+g7eAFHu1dr9yeG2taedtJHyph96MfI1Ri1SKbIvriRGEDH20d+R0R3DyaqJsIHUhezF6aHMfahpoc23fcqd1vHWWc+NvW24bdMV8jYCzfbJ233KGdVd65X1kfhp6wHTpcZlz5Hf3fNuCUIabh+OHg4d6hSh/AHSNaiZoxmcUbHh1gXqoe0J+NYJXhIGEc4KGf4qAVoQYhomCo3sJdSVy23R+ecp7k3sMfLh8dXxofId+Dn92fV96ZnR3bWZu43XXemd9y39ThHuGu4JQeWluN26fdsZ65Ha4bPRos3DWeXp/Q4ApfQl4DnQWbgtmY2TZbOFy6nJUbIFkUmBNbFZ9WYgRjWaMCIhKglV9K3tge8J8F316e0Z5HHdhdzJ6aXzTe9F5Lnnpe5eA4IJMgQ5+K3wNgOqF2IdzhJ18BHWodJN3gXrwfkGEF4bJgkN7d3igfmWB7n/1fJV5vXU0cGNwIX1FiDeMr4nNgMRy32OkWdZeRGebbO5toWv4aSxptmiAbfxz33jVfEaAnYHKfg94xXAjbzR1Sno3erR2cnQAePx9ioJ7g36B/oDQgKl9cXVraPJka3OYgjqLB47BjeKLp4d6gkqC3IcpjHKKCYNNeb5zEncGe7B9k4Bcgr+C0IKrgi6F14cIhkV+4HLjaRJt53ZAf3mDioRGhZKFcYTLfwF7CH3ggS6ENINbgUiAiIEtf/F3w3SkeEt7xnhLc3JyK3dfewd8pHxggOODyIash+2EyH0+c7FqRmmBa4lq+mP6WQRJJ1Ukak5zT3Trb6hswXPpe7h/tn/KfFp4knZwdTtxdWwQa75vT3IScWVxqnMEc0NvcXBNdVx5vHpGej15v3gGeEpz/HC2eCyBkoSxgYl4Z28Zcu558X0VfrR7M3clc2hwFnKwd2t8An64e254GnmffiiEdYa4hmuGsoLxegt1vXY+fG1/fn5ffQuAXoRuhlCFcoVyh8SHvIWwgex6WXRodrV4hnSMaGZgzmz0fHqE8oJte9p5CIHchtaHGIXjfzV51XXCecV/04AqfPh0/27GcMN0YnWwdtR45Xvffsx/VH5oe4R3EXM1bBRkjmLQawl2WHz2gBmF7IdTh8yAHXVkZ3xbIlC2RC9HOFWSZs51DIGrhlOHcoPBejNvzl8fToA+zkg2W2tnfW50c2B3+3lQeoF5jHjEdJBt42WBYiNkBWTKYxFsvXeUgMyEkoYshZGCdYQMiXuMIo1EipmFxIBYe5F0sXHOcp10aXbqdZ5yb3ABcfBwp2y/ZDlioGbkbYV3XYI2jAWRmI7ChLx1dGkKZ4lmJGG2XuVlb2+3dAdzaXJ6eYx/EIAxfDl5KnqrfJt9cnpicpxnqWSUcK1934SchBF+sXbNdzWAYIn4j5KSx5Cii/6F7oE6fyh8XHune896aHksez2B44gNjRSP95HdlPaVQ5IpihOF2IMogwCDDIOxgQx/s33pfOJ5xnOxaExl/nkxjumW1pRhiYB74nkPfNJ6kXa6c2xzw3FWa+ti0F2CWz1Y1mqrg5eQSpODjfV/RnD0YxxYD1MbVHVZ9Whsdjp90H5MfA13XHkshc6P6JPVj4KDd3SlcTt50H4nf9p5u2/FZXNnkXHue5CDGIdzh9GIAIshi5iHi4MUghl/lnkAeX99X38ueyx0r3CFePKB4YVlhAGAGHxDgrCKiY1ji2WGH4C0eFxvL2gtafVvnXeve2R/2oXNiQ6IK4HpfneAyoARgTuCboGPfpB7DXlRekx+RoG/gyeFeISKgRx9uneadERyhnNMdgZ4AXdkdPx0pHsqgk6CDnqjZ81IFURGWFpngHRBgTaJmYqJhTR56GQnS3E9iEtlXjpr1XK6dXV0mG4nZRtXDkGhLow1a1HgZblwtHPQc6x0kndUfcyB44EWfW9y5mfjaIFz1H35g6mG54YthTCBh34yf8l/Yn46fYR9u30xe1F0NmmuZd9r9HI9dmd1P3GEaq1pY3NIfZGBY4DofaGBpYjKjNmMgYlxgyN+X4DthXiJjIsFi0SICIUegap+Y3+dgvWCcX5Md5F3fnpHesJ7joDThPmGrIZlg7t923f5c6p0mngygIKFGYVBgG53MHCccN10uXusgeqBcHs2b1Rkz2Zcb6B0E3hSfMmAjoB1etZw2meGZytsFG6taYNsp31QjAGSCpHkjN2Gq4BHe1t3RnaVd815hnuifYR/OX/le4J50IEyj8KafZ+2m/qRdI5KksuSPI05hZqB7YSjiJ2K2ooZiQ6JN44zmwyqcrJqsdGlbY6xclZuCHcOgjeLTY38iFOCx34qglmIZJBUoIWwwrlLunSyEKQjlgiOp4Wye0lzE2znaGBupXhGg8uJkI3Jms2vj77uw6i/4LBhlk140XRwhIaPK5N7kBWJvIAFeqJzZm8/fg6hX7hcw7zDU7nqoYx9jGTcYpFlnmnLbql3dYJLiPSHiIGgelaMCKaPtEq457LipHSTNY1ujU2Lhocfg7+CuYQSg/96fm2/Z6B3epEko8OqEamBna2HrnWkfaSHN4mYgcZ0v3R/f9yFAIWRfBd1iIMzlvGf6KDBm9GUp48siRp+8HAIahNsVXjFhHCK34ehfa5yWXPKhK2RdpU6ke2Glnx/d054sntJftN+ZoDMgmCEqIRBhJCDi4Jngm2CB4BCe1t3dXbVeGF82n4ufwF+jnqYdk10R3SVdNV3DHzzfhSCHIX9hmKG3oFSeMBqbFqZVjtq8nqJg6eGHIc9hXN/+Xd7cZ1tiWouaxxzgnZ8bodcXFrva+V2w3rqfMOCEIj6iTSMx48AkfaNs4gyg7B+SX1Lf5+AcX4rfKh9goE5hAmDfH0Yevt1/20Casx0AICehj2JL4g3hTaAkHgMcLZoPmgPdDCBvYf5hnV/8naMefZ/lYOjhRGGLYU3g/x9MnoId6dwLm5beCCCTYUDhXiBc3qYdkp4tnwcghaEx4BmeA5xh3GyediGaJEilqSU7I36h5qJPY4PkBiMj4O0fd2ARocMiiOIJITif8F4Q28sZLxf6WeFcz1944bijgKTopHCi5GEToBDgXqFWou6jnSMrIICeNd3J3+LhzqN4o27h1p8z3YCfAWITZArkUyLnoKlf2qDI4n8jFCMbYTedH9j0F9/Zl1sxHBCcWdsd2NYXSFfXGXHaWVw/XothACKgY2+jQ+J8X/OdXtuBm2JdGl7Y37Zfl18d3fpcgxtlWSxWetSXGKPcQd61XwMe8x4cHmneqx8AoDEgEJ+NXrMdNRywXfafx2Gf4nciviH/4IJgHKAvIHef/9/QITIifOMBotAhCx+un2QgFqBfH60eeF05XKOdTd5bXxyfqx/6YHfhJqJPo0pi/d/o2iDWkVqwHTvd7924HNddfp4FXxtgGaEMYQtfzB6ZnpigqKOsZZ/l56R0Iixg9CEgIkbjbSM34WXdulm024Wg9ePBpPMjPx8n2aMaGZ9EYuLj0KLD4GBeXJ8PYM1iTiLjoYaelVv4XlaiJGNaYnhfiV9/YEuhLmCVn9ce312Vm/RZO5ZvljjbJd7uYDufgB31GxGcc56ZYD8gmiD1oHkf1t/3YDXgSF+EXXtbSJsLW2fcoR5in0xfjl8YXrmfCWDrodXhv19xXKkcWZ7jYKYhKGB2XlUbehbjT38M19Qtl+EZKBhyFmEWP9gGWmPbVhvOHBecdpvUWwraW1vcHsFhoKMv46JjpqLAoUSfNFxDWZPWb1as2cmc7V37HgPegd8FH4FfhF6mXUtc5Z0Bnr5f7yE0oUDggp8MHe+djh5YXqzeXd4XnZQdYp6+YD4gluAHHwqepx3s3DHZ9NlZWw1cot0u3JxbIRoyXBIghqN349/jHqEpH1xedZ6x4Kch6+GsYFdf/aCT4cfiiWKnoZegEF2mGblU9dBP0KrT2ZsRIUQkz6XRJMoiSF/IHqPc+BqVmlhbiVz/HiRfiWBl36ZeQl50X1ZgZSCSIB6eg92iXncgV2HA4dPgDR0ZmdGZdZtvHUkeMhyrGZRYdBr3XTjeF95L3h1dz11Gm8uaWpnGmfsZMpiXmQ4aP9s93H/dul5NXr4edJ6IHy7fw2EVIXKgg9+/nlHe5B/WYMshcKDQn+aeSd1S3GgbL1pRmzKctF24XskhDuK8Yo5iNiEsITVhNmBOX2cdglwQ2/+cxx0sGzxbGF0yHpgfKN3sXALalRomGe2ZmppAW6Rcxx1c3LGb0tw83CgdA9+NYr2kIuPJIvlh9uDXn7IeYp6WH7rgQ2EtITOgsiB2oGRheGL449VjmaH3HyHdT55uoFKh02JiIqHi5KKQobpfZ10aXM8efN+4YGGg4CC3nsLb8xfgFv2YNlrR3WUeHN51Hvvf8mB13/0esB6yn77geeAiHskdu9yP3Zke4d7QnmOdbpu6mKyZSlwpXUxdqt1CXsmgFWCqoIKgrR9Nna+b7FwlXMscLFmgWPFbfV6OYWNiz+Mg4evgNV9tH2QfGJ6LHvzgEiG3IgmhlN/nHkdgGmJMIw7hwp/9nt1e0R5UHZqdd90FXncfzWG5YlBih+KaorziAiEEHyZdZ19RYySlfuW9Y97gZRxuG79ePKCSIfRh0uHHohlib+IpIZuhjuG7YLffs5//IS4ihmPE5RhmD2YBZMYihaAcnczdpV6A38hhWaNsZO5lbyTc49NiVyBGXwUebV5K3wNgAqC4H9+ejx0EXNOe0SDRIbPhJ+COoMqhG+CvoJzh9+Kzom2heOB034we7N8K4StiWSJdIMme7R1YHVydcJ5Mn5vf3d+Qn2zfNB573XZdlp7IH9Wg2WIKos3iJeBNn6pfSx7/HnggIWJuIwTi0+IeIc9h2aHJolIiwCLqYf3gvGAZ4KPhUaIjolSiIeFAIJfgHF/CoCThY2JZIfYf/J2tHODeVWCbIrNjpGN7IYIfmV4VHohfjl7cnIfbVN0qIEbjW2T/JNJj06HCYDle6N56n4AiNWMbYtRg+KASYiHjCyKyIILeJdvU3TmhByXf6KepZKgV5KXeyVoD2DMXd9lOnGzemWCRoc1hweDGn3hgzqYcKbKqoCmr5s2jEF5/GDcUnJaiWBCYoNiNGWzbmh6hILSizueSK6mtZCzGKckkN53sW9ybhxuv23KbA5yFntZgvaFLoVjhmiaj64Muam5J7A8mgN5o2zVeyKIp41NjDuG+X9af+2DV4vYkXKcd6vUtU63Sa9XnuGMCoYphC6DGoJggyqHHYqgiVuD+nVHcP+JMqQ8siy14K0DnIqBD3aOgpGN6pE5kJKJ+n+NeLt8YYOKgj6CqpAKoIqmdqNsl0uFA3VFatFkWWgpcyh8zoBZgEd5tG62adVtYH3JiniP84vdgjd84X2Sfi93AmxEaWxuoHJ4cNdoUWHvXhln/G7UbjVnkV8OZZ1z9H6IhsKLEI4ZjRSLNYs7jiCS8JILj4yGBH6UeZ57a3xWdqdnHl3UXANn9HGgeg+ApYQPhxiHAYQffDV0SWp4YIRmV3PTeaR5F3aYdux/fYo3kKKP9IiXgaSBYYbyiZSKaIfwfwR3023tc1yEK433jHaFqn2de2OBcInXjzWQTIg3edlrSXR9g4GLKYvUgfFuFFtmaBaAH40akXiNyYO7eD50ynkhgtWHvYzukImSm4/sibyDK35leAVySXPNeZR9S3wMd8Zvq2YqXhddQV9FX4pm/3QXfkV/p3ikbclvc3nuf3GC24BTfOV4+3QIbB5cckXIP+5Yc21IejF+yH29euR2M3RVdEp113Ttczt1EHskf/19YnjWcM1plmmWcNp3THnWcM1hIFeOWoxkZ23+dA96U33yfjh9CHkedxJ4KXo9exl6GHizd1l5jXqaeRR7y36Uf5d+4X7Of859b3g5cOZnKmMoZNFstHXXeil9+3yGemh4dHYReJR6JHoaeZh6SXxTfreCtodaiEyECX7ifl2FMom2h1KAUHX7astlGGlpcQp5T31Gfb96B3ifeJd9bYQoiSiKuIaGftRxmGupdSCAgYJfe+9r1lpXWlJjGGxycsB1bnaYd1981IH1hMOD2nwQc19qyWj+bvl0DXd8dB5v1G6md61/iYJjgah9MHuseul7e33EfIp5TXifepJ+yIBSgriFW4mZjTOQ4YwegsVyi2SQYmtsKnWuelB8bnq4dXVxqG9KcMVyfHM7b+1m/V2dVh1UoFvLZO9reHAIcTpymHapfg+HVIvyiSGDxXeBbfBlVV6EV31aEWYbbzVyHG6sZxtqI3RJfVeCeoXZh7mJxYoxi7mIfoSRfxl54W/oYwxg3mbratRtJ28Tb2J0TXoDe7F2nW20ZI1meGrSccp++oujk6uT1Iu+gfB/FYJugYJ7E3B6ZbtkZWtpcApv72nQZXJiO2GxYxxvEHiWecF0Xm2ybhR5+IPbizKOJIvngsZ4SXaaeJZ6wHv9evx5OnkmdjNxTmcGWQFUs1lLXOpXQVvqbZR9q4Qkg3t7vHPndF16xX9Jg5+Dd391du1rGGeXZ8xmtWlabT1thWqvauhwqHike5533nFedJV7In+ZfvCAIYWWhreEBH+RebV3Znggeu17wXqBde9xCHZCfFN+P3orcbdo92n2cL93AHv+eKFy7WxiZmxfNV7xaLx2dH90gtSAFHwmdyR0n3DvagNmwGORYsFhrGPxavVvb3J7dWJ2HnM2bPBkZlsWWc9bN13RWhVY0GEWcc93mnY7cqNvd3IBer6Cz4hKiV+E4n0YexN5yXZLd4R9goQEiWWJJIZVgH96sHV2dd97OH4IeflrM2PjZ61uy3Nyd/t6dXsTdzRzcHRueBd9JH8ffaJ7t4MUje6O5IdheU9oImmMew2KjpEZkrOMKoPcd814coNKiRCIeYBhdXppLGTMaGpx53WzdHpzuHWzdjd1u3fRfiyDgYaAjEaSx5OnkCiMlor5h3t/8nGxZhpm43MNgUiGB4T7ei5ztXKweDuA14PtgUp6Pm/PY9ldcV+6Y+ZiGGFcZeNsUXX5fMSAE4Npg6WDxYU5hx+GuIEEeLJvNHLGe0SFeImzilCLf4uJivuI6YUsgQd/7H1egPyGkpC4lxCZwZLRgrdvHHtHjlCZk5wkmAuNP4BAgaiQeJvUnb6YoYzRe+d0roFejU6QWIrsfYN5fYYmlqGgSqQaoPKTLoQfgaOJmZCskruQroskhL9+RX96g6yFO4FKeGZ3+30jguKBgX8zfGx5bXZsckRzjXY1dsVxWXDRdPx5GH5lgtyESoODgEd/bX8KfTJ6cH6AhRuICoSufjuCL4qyjiqP/oyxiWOGyIJLfqh36m5VciGEVZCZlDOUp5BGial+43AYaOhuZ3zZg8aFuoTGgi2DL4fnjQaSf5EJjomJ3YgGjLeOl5G8kVmL/n8Sd497QIYajHuKVYJ2ebl7E4k9lOWXt5Lmg8FuuXJUi6WbPaG9ncmTnIgmiEqSS501o4mhYJcLhu17rYuPm5iinqFCmkOQmItnk96eOqRbocOXF4wYhgmGioX0gBB3SGj8Xeho2oG1koaY6pOqhEdt010wYWVo2XFBeex6Rnc6ctBvvm8Dcll14Xkwe3N55njYefd9DIG0f8d743UMcLZtAG0ranRg8lADU91mlXJLdHRw6m4/bQ5p42U+bBp2GXr0eKB23nUhd9d3aHbrddd21XjVfDWBE4PYgFh773jhePZ1xnBhbw5yUHAoaHRc6leqYSVvX3j1epV25GvjXg1X12BVbLN1O31ggA5/NXt6eDV3fHOQan1jSGkMbeNoOWRZZ+BuZnLBdYd58HpXdzhzkHTwdk52snLEbDNhFFMkYpF0IXsjd6Nqr2GnaZhxwnSrdIh3nH3PgP1++ni/dR52Cne9dvtySXIwefuAH4YOit6MGYychZd41GrhaIZxoHizeY13RHT3cT5wZ26SbBFu9nOEem99kXpCdCR0l31eiDaPVZEoj+6JkYImeyt1NHIHdNl694DAhA+ICYmChGd7Xnd/ebN9CIJWgaF5wWyxYzVkUHAzey1/zHwnd/pwuW6rc6t32HX7bPRpdHTWfEN/IH2Ed7Fyl3Sceal+gYLTgmOBan/4fOp503gBeaF2FG8kZPBci2D5cYiAmYbdg5h56mylZaRmg2uqc15+fof/jXOQm40ahS1243AffYuGsIgsg4h6Anjdfs6GYIrJiKN/f3P4cZd+oYrBkFuRLI2jim6NGpBrj7qKs4IheZB0fnfRelt934BzgRR+qHYycEFzgXqbf3KAgn15eQx23HMDdLN4C4CJhsyIXYVlfUJ1i3XXfJuDvoUrguN3xWqIYGFl9nCpd2h2w3ACbeNu9nDMb8Zt4mwQbMFqz23ldSV7dnoMdAVq02HRWnhPmTZ+KB5CvVfoY8dofWghaeJyGX9qhaqDo3o1cPRrrWtHb+ZzpHY7dBNtMmd9Z+dpv3P3gvWNmpBNikp86m5Acj97W3/zfv9+8n8Cf2p9KX2CfVR7tXjnfgqKbI8YjgqHD4Dveg13FHV1dHJzEHDxabZlu2WwZ31o3mjfcQt9woNfg8B9l3greKl5oXnveQl5f3Rbcvt0a3gHeql6739LifaQEZTnkl+ON4k0hO+Akn8vfoZ9vn/BgIB8vHXKd5GCv4tAkJGRR4/1iIuBv3zZecV3BXdVeMd53XiSdtBxBGtTZDpgBGZ+bzB1hHhPd/t3rXv3fJl4wHEGb6VwrHeif6mDzoN4goyAbn6ffkCBNoE2fWR5+HYhcqVnyF99YcloenCGdH54632VgfiCqIVRhTN/DniQdct2THsXgI2Fu4nZiRCFCnodbDpmDmOhWr5J8kK1YMd2G4Ojh12GrILjfhZ6rHfbe75/1H6/d69uOm5Rdp9+NYN0hFCCnXyQdalzf3Wvdr90kHAobIlpBWtnbUxul2xdZxFgx1l0VJFNKkPkOQlLuV4vanxtpWpLaw92OYD7grt9pnCuXopdFWoNdMh5+H2EfTV372faSWcdcjwzZnh7a4UAh7OBjXikcOhq82o1bSp2/oFRicOJtIPGechv8Wshc1N5yHe7bSRigm6pfuKGsofbgoh+tXoodTVw9W3vbCNuD3D+bX1nR1vHTEBS92JxdQuD4Ig6h9KBRX0Qe8h3mm/WZj1svHjFf3V9i3IYYolah1wtW+NdY2fhbPhuiXNQeTp8s3p5dvBz9m7uaGRvyXlPfdJ4u3BZcHl6S4A/fth0VmpVaLFqBnB6dCp4bHhSdVJy1XDYcqh1DHbgckJsL2TQWbFHajZoS2di/G/Ddwd7CHpldbJzIHgRfMN6pHFAYlhhO2o2bs1trWs/ZwdeCVY2XXhp8HABdOZxVXBOdMB6iH3Qegt3cXUuddR0k3LXbr5pDWA/YYFx84A6iJKGL4DIfyGBzHzrc6xthmpVa2txSHmdfxKB5Xt0cRZmCGeqcQd7fH5rfcZ5xnjwfM5+X3yrfq+CmIELekh0dHcCfJJ7T3e1cbFtT26TclB4qH4PhZyJVIxii5GFx3vFeeqBMopYjfeKRoWvgjeEWoYehgiCMnwJe4iBqIXtgzd+FH71gliFOIOmfFlzb2wubPBvonPlcrdwh3EQc+pzq3R6eQeAm4PtgNR2J2aZVshcamusdMl2dXEHa5hrbXB4dDx2OHeTed585n7xf/1/OX8wfqOAH4S7hDqCWHvZb+hiQF8bZNNpR22nbrxsfW5MdQd68Xqjeud5UXbEbSJirV0gZW1yIn65hKmD+Xk3Z1JllXOufWaBR4KrgY19ZXJhW59YY250e89/B34JfX2AKoSZhKCBS4DZhFOJaYl6hI973XQHddV0gm/aZKNjb24Sd216Z3iIc0hvyW28a1xmhF1nWQVhaGs3c815DX6RfgR7VHcGesV/l4HNfVN2Um/tay9qnGvgcZV5FoAthjiKUIqPhbZ8SG+hYH9grWyZcjtxDmmsXP1cK2iZbu1uQGmQZM9x7IAniMyH+X8ac2ZonWayagZvuG61aL9h9GANYytrh3Q/eHp0N2jdU2hHv0qtT01SEVIATkJFt0MeUaZfRGZQZYdjQGecbmx0JHfEeEJ4AHbPcO1qimrmc/J6b3zYd01tKl7XU1hbl2W4agprYGsicDJ2bnYdbghgnVB9THZa9mjycY9zGHRIeb6BPoZMhOZ7827VY0BeTmiWc7J3/3Qab+JwbHb5eZF9an4weLNpv2WhcR590IPoiMKMJI07ilyG9YTrhJyBQn4IgmWJsZDilGSUSpD3iheHSIOye6Zx62tpb7p7wYgnj9aNEoTvceBis2L6YfparFA/aFeIa5munvuZWIrebmJdS2rwdIp4qHmSf9SLJJQnlAGLEnmrZqZkQ2cFablrU3e6hWeOeY6OhZd0WWUAXQhmO3SLfgGEt4YLh9OFUIHXeNBunmLDYxNw/HXadAZ3dn/ShW2G+IAHeMVw020VbFFuhnaTfqKBUH+JeE1wempqa5Jtlmwmb1ZyFXGlbytwnnYJexl5lHEZbQpvE3N5cj5s7mhNcjd9woJdg1eBC39/fUJ6M3VPdo2B+YtYjxGKMX5Gcw9v129FcVF0uHa9djx203cXfKl/2n5Bd8Vovl42XwhlTmgpaIZkmV7EVThTIFxHZS1q2GiyYYlaUllUYOJv+XrDfdF3u2mNWT9SYFEvWORhs2yNdBF2MHF0aAhl/myycrRynHF2cm1znXKLbilkr1goYgtyw3wBg9qEdIG7eaVx4GvvartsCG4Kbohqz2WSZ55wF3lufuB/bn1FdtttSXO5fXOEMIc/he5+k3c6ejSE8oqxibiDJILwhqyIBoO5dURqwGqOb+hvgmvOZiloQXDSd9V8JoBRgZl9R3UEbi9vfXOadQF2j3cSdzZ29XjMe7V4gW5aZLljWWpCbo9t8m04dGJ6WHx8eNdxInAReESAL4K4fYd4AHjDfK6BDoU/hLx+n3b2bDxfXFKHTpNHUz3aNwBNSWKObMBt5GrdZhJkAWAXWrtfSW7eeDx883eBaY9P+C82OOxQQV6sYRdiNGp6dqV9XH+ofRN6RHLzaHhi0WHKaNNu23MnfTiIC4x3hQx5AHGZdJJ4t3nmeU969nq4fVmDYYfEhtV/SnVtav1mBG2VeNyAMYG1fBJ7w3s2esR3u3Y4dDNyD3n9geaG64WvgK1+1oIJhlOFUX/deWp9VISrhYB9c2gdQqYQKi1hRdFRkFpwYrBpp3BDdtd5fnoMd2luD1/sUehT52b/ed+DjoWwgPh7m3/NhXuHvYHsdDZw4ngOfjh72W8pWThIplBPWuVcF1jCVV5k93M8ewZ8N3gVbRhXsz1DRixedGoHbPtig0+NQs1KhloQabVwjnBhaX1hrmCZZzNwXXZ2d69yLmhlYtRqPXMec/RqzF2JWVNlmnGzeCJ41nAEZg9giGVZcQV7K392fDl203GkdYyA4YiNiuGFZICgfsZ/9n8ae9xxZHcigCKCR3yGcO9pUGznbCpq3GJdWABLOkFZRfBQAFo7ZBVxd3oGgHaDLIWYhPyBF35Oej5523fKcyJvQ2/Wc9Z57H5/gaCCyII2g4uCNH3QcctpdXLpfj2FyoRLfVdv+l+CXEtfSF86YwNranABbwttcm1kb8JuPGgqXF5JXiz5O/lWYGZma7VlaV/NaFRz43XDctRsTWi5a1xwnXAwbqdqd2p4cCR2vnivdvhw92i1XIxPaVfLaIFy6nNecDJr3mPaXLlZd1fDUY1QBFrqYWZiXF8AXIFfuWrpc3F4p3d3bwRoUWzGdSN5bHZuc7F2Y3rved11tnHCdCJ7vH6ne1tyQ21Ob1dxdXhLgdOGA4iLhqyFzIZCiAWH3IEvfBd7f36WgB5+8HWtbaRtuXWZfiqF84cmh2CBHHl1ck9s3mqicOB2XHzcf2OBpn+DeQhtd2NrZ+9tP3CEbthrlXHeexmBl32GcFRf21yUYmZj0l+qZ7eAx5PfnIGdwZafim98bHMucCF0f316i9KXxZ38m9GRMYCKc7l013gUexh5ToG4kzugXaO9nYKR4YSkfMl5tHj7cxx6vZFEoUimnaL5lzOMAIUPflh5cHijdx2By47Sl5+ZNZUijtKJx4WVfkl4eHURfJ6Gj471jnqG4XlOdr95SHrXd/hxo3W4g9SPRJMJjo+A4HCUdu2ENI3tj2mPs4xjiKaCWn2eekp6zn1LgQmD7oKLfq95gXtjgcGF3IZihwuInYYkhnKHxobhg/59qXVCcYRyRXOVebCEvowXjoqHFXdIYI5bmGfXcuJ56XwNfcp67HX4cP9w6XRzej5+woDRgWOCaIOLhB6GZoYthfuCc4C7fFV3AXfseoJ9Y3zvdWVtoGpwbGFudG3fabxp/XMtffB9MnU5YcxPS1y5aiF11Xque7F6InzufxqDvoGJeTR063n2gQWFioG6eKFw/nHhef+AnYPkgrGBy4Mxh3uIUIa4gvJ/O30fepB3+nRyc1d3f33Gf096G24WaZR2koIGh6WEL32Hd714d3vke6t5lXlrfHd77Ha3cvtvtGpjY3pbMlzXZkNwNXPBbxFmgVhASGBBWkZAWKBn/W3JaotgDGDobGJ3x3mwdnt0cneoeOF1tW6HaUFnf2bNZlllOmT/aMdv7nPEc1xuCmdPaZJy7Hlqe750JWQkRn0o1D6RVFNjj2kfaZ9kcV8mWiJUCl7qa/J1snqwee10A3IDcUtvE22kaqxkSGEPYQtkwmkDcGJyEG/vZiVfzl4IYe9e5lanTp1F4T/LTdFo4HlXgqKFg4MoeyhrYlf+U3tal1wRW9tZM1y5X39qmXOJeUqByYkujyqOPYXEdrZosGy2d65+Gn/veOFtE2iUa/VvZW5KaB5pI3LDdzJ4wHPzaoZhbVZiTr9SIFsaYKtg9VwoVxRZ4F3zXUleqWBYY2lijVsFTrdUu2ARZddi81rJUmhWk1/iYwZicGTDaE5qq2YsXBlQxVkWam5z43cpeHR30nVrc8huFWgxZPdl5mgVaiBqcGfIYo1dPly/YcFjr2HYXoViJ2kObA5q7mXkZ4Jz930TgSx8Nm1oVqFY6WVQbqJwnnFadDt24XRhcLZtUGusaW5nhmfmbP1vB3EbcWNx03JQdRJ3lXkweTRzRmhJYMNiG2/TelSBv4GFe6ZvpGITXSNfc2OYZo5i/mrKdQZ4U3XWddx92ocNjBaJLYA4cuxigmSkcoN9o4DMe2Bx6GKiVLJHVkQIRo5B60xUWo9hIGiCb5lzUnDLZhJdk1yOXxtfnFxkXEZerGIGaS1w+XjdfpWBAYLsgJ57ynAeXuRQlFuWaTpwNnDqaDNZ2UqrTolfmm1Sdt94OHUPbvxuhXZGer12t2yZZjVvq3aVdaRst2FvZ450/3znfV94snEMbs1qimYdY1VhcGGRYjBrI3Yie814cW2fYW1qh3UweFB1+m9DauttX3vChJuHXISzfJp0Nm2DY7hWy1AhU0damGgYcRh1uHWpclRqAl9BVPxacWjYboVsZGF9WOFmf3ZNfYB7pnFWY/NcV2NCbL9zXHwSh+yMt4qNf5lsKmIzZxdtS3BocpJyRHSWeTZ+C35bd+1qZWVlbZZzh3RicuZugWrfZ8NnSGogatZtT3flgFuENX9jcflktmPKafVugXCzb+1qtmFoUz5Gc0g9VmlhWGxud9t9BH5+eDZvAWovbiV0CXiWeJty6WacWzxe52SdZzJpQWylb2xvfmsCZuZjXGRtZI5mpmimZRBi0mKAbnh4aXqueI55oHerdDJ07nUHd550GnG3bDtkYWHCZzRrg2w5bUBtqGiJXw9Vd1PeXJZoum+Tcit0e3bbd8t3FHq5f3+ECoNseYZoWVkgUx5P9kOPPU9HZk4bWD5k8Wkpa7Jsz27Vc0t9aIVuiAGFQHtHdMN0/HPGdHJ4VHuQfHZ+j4Hgg1SD1oMGjiSZSZ2tmcqNoXi7YJ9YelxRZa1u9nNFdg134HfZdqZ1q33Ej0CcxZ5YlyuHH3ZhbcZn6lwhSU4yyS9FPeVc+G+seG2C1pG0nb2h1ZywjrR7UnIybvNns2IEZIhtDnadec54GnjWepmHSpQpm5eapZGFg0x8unxTfIV4g3HYaYFt4XHGb9Bmkly3ZpV6HoW5hiGBk3ZoaxRoBmrWbiJ0X3jFen5613dOcnhuoGyCdb6AOIXXgnp6bHIRcq11dnfNdBxscF5rULJUrGigeUiEhojgh4WEg3/NeYRwcWXyYrFtYXvmhMmGEoCLca5fglUgUb9RjWNKeSmGgopAh19/lXQEZuFQWELaXF5yNn6pgteA3XrtczlwxGuDZ+9oH2u8ac1ftE/1TVJbvGSuZatg4l+0Z7Nv629nbWNtSW5mbZhrE2pVZp9fjF9TZxNrv2jPYJxVY0haSCxb22kfb7lscGSsYFVhLGN1YohelFdCTslHbkaxQBY4GT/5V+JoGHEIc55vrmrPZ/1meGdPb/99I4szkseRL4kGepZoJV51YDplvWnncHd3Fntkey96VnbwbVNhPlF2TjJW4GDea4p193s8fD54n3Xhc/d0t3bheOV6wn6AgqqDDIMFglyBSX9DeqVvmGKyZBNyy3zbgjqD732hcURapEZRTw1avGd/dPx80H+GfSB3VHFSb6Fs8mM3VcRV6WZVcfZywGwMZAZl22XfYrddilisVupfOmwddet4gXgtdyh2+XSLc7twzm8WcgR2Q3kWfJl9rX/7fq14nmzrWMZS6GHHbshxrGyGX0ZbsWMxanpspG4JcGZrX2N/WIxU0lqcZQFudnF7cVFwMmoDZHZuLHvagbKBG333eBp2xHJZcNRwMHO3cjhr1VomWfZlVG4ucZlzknXvd5B5knjSddhuLV+bSrs9CTy2RLZJqEwbU/FboWP5ZrRpW28odOB5D3sfdTJqcV6iWWldNGZBbUdwl20kaWhz/IH2iJCHGX60bfFjXGfobX1ypXJIbZ9lFmRwa9FxVXIHbORg8lZwTx5HB0UVSINGsjp3NgZB4Fm6aoB0SHsWf3Z/EYGThEaGfoJxdRpdlTv0JBExxTuROzA+m0XQUjRcHWDpXKNSJksoSrRNslLxVL5YeGEGauhuXmwrZ7FePWEKbux4H327epl1RXCDaZJmOmzldcR5n3avbZZkCmp7cxx4TXg6c85qAWimbTxyuXbDfBh/AXqYbb1calviYb5mhmrScH92THgTdnhxVmkfYxhil2TfaPlrfnIyexKDlIeDiJmHvoRwfOFrdFtdWsRbcFSdR+5Wjm5QfQWEsYSMf+VxTl96WRNeAF7NWSxfRW2he/qEz4ixh7WAeHWBcvF1Mnitd/12uHcke22Ac4MYgUh3+GNzRcc0kE7BYPdrIXNmeA1/q4ItgKV4iXBIaEVlHmzvded6q3qTeQJ9v4AHgRN9vHR1aVFjEGF3XR5ftWo/dZx+UYaViOODtXWaYeJd/WAiXmlaF2IYbYl21IDyiCCLuoUtd35l62KQaa5tU26ybRlxc3UIdVRtQ2HzWsJi+mvUcJRzyXcDfMx+dX+tfZJ7u3VLaFZW5E97WU9jNGwCev6FYIpsh4Z/s3r9evF6PHXsZJ5HSUA/UNJaHF5DWuFVaVVjXFtmfGu6aitlll1UW4Ne4mhuclt2oXPKadJVUD60Nmo6yENOUuhpdn5eiuuOfY2kh5t/2Hv9fBp/c3x0cPRaAl96cxV//IIxggV/f3jXbApehVY0Vz1btmRybwh3iXpne/B7Ln3NfkJ+5H/ogVCCQoEpfv95s3O+aqNioGO6aNBuXHG/bU5mH2oGec2Dr4cxhQN+gnbobj1oxmkGcmB6QoLLiWyNbYtigoZ1rHFMeHV6Q3TvZvNcNmSJcMp4aXv5d4Zyxm4UbPJnB2KZXFBZ9FoVZSxz43rye6B4jnKUbXBormFsXbBaiFhjW59bU1t9YhJqV2oOY4lTSzk3FQAAAABMG5VCaGDtcRt7Z34yfEh0E2fQXbZhTGkXbkF0wHkJe+p2Lm2kXHNInTsMU4dkSmyBbiRro2Q2YoJm83Awe9CBxIOngTt+lXuDdGRkSUglNSU1pELQTxdanl7HZrlwIng1eCFwpGP+YjFun3PHeNJ8zH1OfjB/sH95f9Z+Cn3dei99oYMqiW2IO3+AcVBoOGN7XcVSCFeKavp3i39Fg0OEiIKxfjt6D3geeQZ9R4HjhCqGe4LXePVqOGh7c2p73H1Eekt0a3ItdF50lG5eYQJLYCQAAAAAFDEBR/xZ5WsaeK5/HYRShe6Ce3uybQVe7liUXMpaYFAwQjg4qFAlayt4wXmdcDVjdGPJaRltDGqTXzpTdFBbU/5Ve1mAYQtpWGnDYLxRRUypVJdZIFQsQ0E1vC6VJ1UwvUJaUMFWvFiiWuZeQWS3a0RxInPjbkZnVWJxYSpnJ3EKe8uCl4XJgaR4TWzLYmZfblp+UTpNblRsXwNlxWS+YGdeRWt3fACFpIMjeD9iJ0iFU3Nm8m4McO5sAmqkZfFe6VVDRf0vCTVSPfg5ejHuNpJFYU2ZT+dSp1SeWGtswH5ZiOKNgJAcj0WJ44DbfsKB+4Bdfj5+LoCXfu93S3DLa99rtnCQdtZ9MIZQimmH1n5yexJ/UYB2eiltDmYzdRaH15G5lCGPM4G7cQ1pwmPbYO5ipHk3kGOb2J0Qms6S9IohgMxunV/eagt9BIkTjsiLQ4SceK1y9HOgdiV6I3vtebZ7G4CYgrqAV3yIeMl0BHMMc6hwTm6tc5J50nlBdMtqb2YmbHly0HEGa5pni27Td518Xn1Uen90DG6vaaNoFGmIcFR6CoAsfgF1mW6Tb/JwmG6oav9pl243cAZq111STZhVUmaHbtBvvGpgZhZpRW2NbvhrGGZKZUhsJHKBcFRqJWduaWJp72YUZ4hmqWCMV/NQ3U5NToxPz1nDaDFz5HazdXFzY3Rld2h3j3ISbApr2nFleDl6J3nmdwl3EnaSdBJyYXHYc2d4i3t6fHh6SHSDbUtpG2aaYyBiVWBuYrNiHF19WC9m8HEudbFwxmWZXBpbwFczTuROlFnTZIdrmW/Db5Zs22fCZlxrfm4Cb5RrRGInW3ZfGGpfdJB483S5ay5hYltFV8pPkkcfTORVS1+kZB5ielXOSHxUKmCfYcRa+lbnW2lc+lEjOTgU1ypUP6hJj1C4U05TL1hEZWNy53psfSV5unEfbv5syWXUVE9Gglpqb3V5+HlRcU9gPFQmW0FniWw0asFn+2zacyR2h3Jxa31oxmf6YdtV4EasSLxc+2ubeJCD6IhBh6N/Dnq7e4F7jnU5bVRop2UfYitio2nuccd1r3YpeuV/04HRe3lqjksKOQlJiFadYt9sJHMHdfl2gHrpflp/4noRdUlzJnLAb0Bu9G7DcERzlHHAawFnPWsNcyl5BXt+eul79320fEp4t3V0dll14W4uaL9nC2s0b+FwQW5WaFVgj1xJZu5x6Hodf4t+G3sweFZ2rXMYbFpdOktLPxRF9mJqdB565XgSdEhwemxKacVqc3A4eCt8NHoSczNsDmvdbBFxdnG0a5ti1lioUmtVIlbYVLJfh2xFdix83X0vfDR3iXICdQh7tnsjdoB0rX2FhXWFfX24c7pwXHEeb5Nowl5MUttKgVWLZcBv5HGQbixu1nS4e7aA8IKlgf1+En7Gf2CBRYG6fFt5e3rdfDB803hJeNp9ooTDh+mFwH6AdhJxo2x6Z0pk/GapcNB3sXpbeZRytWMlSygyIEIkX39xWHrAelBz9mPnVK5UQlo4WRhVdFgBZEFyCnt5fUZ9jH4QgeSAxHkFa9xfomAhY3JkRWX/Y+hkCG8WevqAdIO2g6eCA4AQefpvImsUa/5pmWjLaOpswG93bhNr+mV6ZiNwSnuZghqE0IBdeUpt4l4nTp5M6FeqYBRluWljcNN0x3HcYxVXWmNmd2CDcoZcgnh953p3etp3XW8nYX1XrlkQXLNYP1BZTxRa0mTvZ5NlVGJ5ZeBr0HNqe4B/q31cdnht+GqDbc9rJmmNa8xyZXpcfeR8a3pzdnlw+mc4YTpksGqzbZ9tdmxtbSRucmm/YEtbEmQrbLhtHmrTab11aIC1g1d/WXUEbVBrcm3gbWxoIlouSPFMQFpxZ2J0c30RgHN6BWzeVbRLqGGxd3uEeojuhD2A0IAbgcB9lHgheRZ8bXv+clVq8GR/YOlcvViPVIFbEWlUc9B1rW9cYYFPfj6gOcw/tFH+ab+A242TkQeMY3vUXaNFyViUaN1w+HYAgy+P/5QllG2MqYFdf7uEqYakgi6AkovsmK2drJiviWF0w2UVXglUuk7HYSZ8fIvgj/GJpHmSZIxV303JQZU7kGeGiMOYJJyklASCwmnyW/JV51sOb/SD3pSknnyfmpZ0guVjaEdcPzg7e0cybg2HMpKzkiGKCXt1bcVoPWrsbbNvHHCPcs1xP2sVYntguGbSZlde1FHVU0Rl/XPHetl8PH7hgGuBa3w2cG1aBkAFRC9ZpWnVczl4l3YrcHlpBGVTZb5npnB+elh/h3u4cPBryXDFdOZxemaVUVtJVVMJWb5WQ1VXWXFh/2ShYFdRRDe8JDowuj/3SBRZf2lcdEl6Qn06fbB7H3ojd6V1THXFcYRqAWN1ZvV08H4khMiFx4RXgVx9i3pIeBpyQGRNUOpTwmKgakdvh3RmeKh583Zmd7x+r4XaiAqJOIeAhKqDXobFh3yEC3u8bgZklV8mXWNb4121YMhfyVcnUlpafWYUbRhtLWs5bK9wFndeeiV5T3LIZShUo0ygYWRxq3qSfVp93n0RfVR3iWmVSrcvtETqUxlbwWPBavhv3nFlccpwCXI9c+hyHHKtcKVs5GmmbTR3Dn58gTSBSX4Veh56AXj2bzZhPlOSTqtI4T3AP0RJdk/dZMF2VH9vfzt4ZGqcXAJRrjpKMx9H5131a2lw7G3RaWRu0nJDcxBvVmfSX+pX305RQrE5KzjgTNdf7Wv9cQpyJm2NZ8lhwlgnSeUxVBMAAHcfh0gwWmJhymcbcPp0X3OfbTprmXGCeMR87H3+enp0wm33a1VumHMbdXx0YHUuevN7AHsvfPx+s35weipxCWATU8hVnFtxYphuenslhKeGg4NjfGd0KG4yabhqrHYWgb6EYoHgd91q0V3CV5ZjdnAYdrhzw2iWWVhR6lbOWxxbIVTqTtxSU1ibWZdTp0CFNWA8YTqRMRUry0O8XDdpFG2kbLxsrmx/bWZwynLDcctrD2WcZb1qHnFPdot5fHjicP5jqWQdcXN3y3VnbjBlwV1bWCRRr0o3QlIvNyohQjdXGWnPclV1h3MhcdBv8XA9caVuqGp2ZNpTfzPiCwAAAAAuLdZQymlQdp557HeddMxxm2r1XAZUVVhLZlV2dX/1gJWBQ4PUgx+CjH4IfA14PW/yYeBY/1yvZ7lto26ubqBz9Xt0g8uFR4KHfwR+L3rocLtgm0i5VOdtT3qVfO54l3DEYm9N5TNXFbQGtT+wXaluEXW+c6ZvrmlfXyVUJ0r9Sr9ZfGUya4RqdGSbYOpoPXHJc3xuhWDXVsZn5XO7eGh47XbkeDt5GHXuc6p2SHdZcLxkR2rpeB+E6IgjifOJwY26kD6Ox4NGdMtkl1wRXtJcLFskYbJphG9lb5htEWwCaKFktG12e4qEcIVYfQluv2ZOajJu7HBfcQdukWT7VWFNxFIlYC5rcG8ObJ1g2legYkByh3sof0R943VPbsBpKWpkceJ6V4Odh76ErHphcjFxe3aIfAd/5nzndDNnCVlyU6xaGGOCZCldzlAGTcJTUF/6dVaF+4yljjaLVYXtfjd9c3mlcQlnV2KOYDRlSG5bdkt7pnwwecBtq1pIROsxUTNfRe5U7Fu4Wxhg3mBaX7RedFx/XYJhjGQyYqNdSltCWxpiumoObXhmQlpiWdFmzm/NcAlvBXT9goCPFJQHkYWHwXomc1FyuXGPb3NtrGpKZa5gj2Webxx2gXgBdbdra13FVxlfnmm1cGB02HQidX1z3W9Pb41wUm28Y15U7U87WL5bkFWcRvY5DULjVMxf1GAEZZtuZnjdfLB66HLuZxde9lUzVYldNGM1ZfJomm1fcF1whG04boVwkW+ZbIRzNn05giuCl35tem54uXikehR8XXnEcW5oYF9+WfxXxlmTXpFikWPtY9Nm4WdKZfxktGdCaaxlJlrwTmJTIFrRWa9UDFjoZxN02HjZdSpq2VRhSc5bCWyidAl6nH7cgUaAiXbbZ6hp0na4fpl+wXpLdwd0NnFobhhtymyFavhmHF6JVRhYu10CZKZuzXjJftF+WXrycytt+GNeWodgf2yHcbNx73Abbn1lElRfPRMctBLTJvMxZzM/Mws1IUogYG5sU3OwdzB8OoDBf9d473CCdJp+hYQpgsp3oGr5YiZfplu5YBpoB2vFZwdpo20+bWloWmUyZhZrynAJePB8ynzIeS16aX28fiB+fXz7e7N+UIPZhZmFS4GceFFtXGRDY4xpY3SFfI1+ZH51fXN7rXYubIxf0FgxWRJf7GZ0b/tzHXOscbpyvG9bZlFajVhjZol3bYFRhOWBVHy0eCd86H8gf9J8v3sOe9Z39XIsbzFsCWdhYN9bRl6UX99Z8FRfYDlvpHVZdDRsCV4lUdlNL1WcZD9ubnGabotlZFxSW0lgUmdUcQh8FoOJhBCAdXrSekl9g3nza9ZcqFmwYShltGasb3B4YXpxcw1lTltnZ6FyRXRSbHVcGVXNXaFq7HEzcwtwwmoDaIFoHWlVa5pzXXwXgIJ9F3ZrbfZpuWvdb4R4Xn6jfRx4PnVpc/BsKmBzVNJZaWKcZvlrQHAOcqByf3Hva6BdXj8kGwU2lk1yX05q9WxybOhnTGBKW/VfKGqGcZ50RXQwcAFlUFHRMNMl9zv5Ul9d2V9XXuBZdlhBXltoNm2LabxcBFDRTktUyl+ganFx4XSnd8R2qnE1ZLlUX0aRPQ1AKkkATwxMokcuUl5gIGYdZDNgqGNhawVv0m1XabxigFuLVJJP9lG8XGZo7G2CbottmWt+Z61g8FWEVZVkuXHIePF4XHHdYURSSkV8RCVLFVV3XFZbn1GTSTFN+lKWVhhatmFJZNVf4lmCW5Niz2widKp1RHK/bPhrtm5SbI5iP1nsWcNf8WQqaHloFGYpYIBUWUuqT1hY/WHDaZdvlnDzbM1nF2iqbi9zQ3FQa+dp1GwFbJBk/12kXOdbXFppYiVvNnfzd05wVGfoZL5mJGRYWTtEek2GYp1wA3hWeBtyc2tYafZu+HWsecF5XHetcQxrlmT7XfhVGU7TRz5Qw14/aSNtX27fbABqHWaIYrZjumlebLFnfFxhVAZgzmpPa0Fl02W+cDd4u3fgb5ZjxldgUxpOVE9QWG5oFHACcWNxQHCIZrBQFSgAAEEdyzFZQvNP1lc2WmNWn0svPgkypTgWS7NjJnfWgVKEvH7gcTNjxF8jZHRsi3Wze2R9wHsfebt4EHiWc/VoPV02WEZfgWqccY1yAmoJWxNKO0h2T7hS/FgkYCll/WlbcbJ5IH4te5BuAVQUOnNPwV9zaC5t9m08a/lmKF9dVX9RflygasZz43Z8c6lpIV+gYTJpz2pHZcFZgVtxZJFrZm89bwlwh3Mcd414b3cSdcpz7nHWbGZqVHC5dAJxU2NVSXgfAAC8PapZs2XCZ8VnjmW1ZJdhWFjuUpxf2mx0dUp5DnggcqhoGWJyXull1HWBgE6Dy34Ad8Jy+HZIf+GCLIDleExvnmWZYNJgh2R6apJvEXJ+ctJxsnIqc+twg2xvaNBlEmAwWuBZV16wZ7hywH2giG+OuIxQguNuyUxJKv5DoV3XazJwG2tFXX9LukB7OwI8eFR/Z15ywXY8eaZ6+Xglcx9oVlytWrVdE12sVZhI/0ftU4NZPlRDQ3wgfhrtMo5EPE06T/5MO0rcTJ9TBFcNVLFSbWLXcO15s3yMfIF7rnhicphrnmMhXkNetmH7Z1Zuv3UYfHt/AH5hdu5rLGRhZRRpIGnWZl1lq2Zsa/5uOG9hbtR0A37/g4yDhX0ReLl5ZX8IhGSFJYPpfgV43W5uZdZeF12NX/VkEWktZfxg0G33fJOEaIPdeWBrlGKydTyGr4twh9R6dm5zbp9zzXNFbphmDmWOa/9un3Iyd/F6N3tLdx5xNXRseRN4KnCWbAZugG6xbU1vkXB4cdRy6nKMcxJxh2z0cGV4OHtyd0tvumgyZ4Nnq2d5ZvllC2MGZHZuA3fLeI50uWsxYQNYQ0+ETudUhldHUxdMMT/FNP84D0ZBT+NT41h6XeNfC1+QXCBaaFF5TU1j4nTSe5p6rXTibglr82UVYBph6WfcbH1sSWfeYPdYSFFJUwhaX2CUZw5udXCTbd9okWgfb/11y3kTevh0G2pzX2Zf4meEa7Zm9FwEW5hoD3MYdsl1WXTdcUJrHGGRVsZQNkuxQDM1nTfIUA1ibWqxa4xm61v3Vv9adWCsYWld81ilXbxoInIYeBV7UHtWd2ZtkV1QUL5Z4WdQbXVqq2SXZMxoxmuWbZ1yD3kFfTd8iXmmevZ9hH6dfBl77XvVetZ0smgkXgJfa2Wta/9wDnXcdPVt6V86SR4j8CwcV/psEHYQdoJw6mcGXKBSyk+OWS1tenrKgPp/o3arZWxXFFtQZuZtgHDpcSZ2x3vAfgN+g3lgdDtxtG+VbRxrvWfoYvleKWLzZy1tdXPSfA+DwIHwd+9nwWHEaxJ0bnULcLFihVYDVCNXMlxqYdVnbW5vcddwpGxOaTlpHmqLZjVg/GKPaTtr4WWLWGs7dCJQQgtZ7mcqcQZ2fHbOdBByy21DZopVXTJSBxgd60X1XUNp2WzxabBiT1nGSKcocRriMgFCeExDVcVd9WK0ZcRvT3sbgWJ+LHGSVZwvpw4AAGkfZEDMVs1iAmVZXxNTEkcyR+BN91h1Y8ZoS2dfXqBV2k+vTktJ3TpmIUc4X1SpYjtnNWZuYYRbqlTtSvxNDWbnds18YHg+atRdoFxaYxNnTWdCZ7ZsB3Q1eB53r24NXedTn2B9bNVz/naBdRdwFGekXZxcCWf2ceh4Wns6fON7y3emcmt5/YJdhXGAu3jEdCB1GHbydABwAmfUWjZSnE07Qi4iMTpDZ55/T4k1ie2CY3c1a9lj1mRYZ8poiWasXdJOGUEbRl5VrWQCcMN0FnFrZn5jaG13c8xzp3MxdZx1dHKJanVlg2YoZnFjZWFeXCNd7mQ+bk50K3eedR1wYWZyWbVSYVpUZddquWp6Z3Fg51NGWBxkyGjUaJNoVmdUbOZx1nKFbjNo+WOOYOlY7FFsVN1aOmREbg12O30fgFd+IXsMefd21HWBdyZ4jnP1Z7hp4HNDdtZvcGX2aG12Nn8Ngrl/b3gfby9p0myhcxN5W318ftV7OnaDcB5rC2XzZRNuRHF+aqBUYTx/SYhZjGT9aaxrlWknZMRbQFjdXs9uOHxsgj+B9HyOeEJ2HXp4gZGFjoP6egZv/mgzavRuGHM4c4FwjWyXZ15oM3K4fT+ChX20b8hee18oaaZvqnK8cEhr12ZjZTRkiGWMbDp5j4IAhySHx4MXfLhu21/dY/51XIKnhdaBfnoVcxxzaX2ah+CKdYeggJJ3ImwUXSlMDUZ4SSNSIVpgXs1fHGKVZilrbm7/dSp/a4XoheWAu3c4bopqlWhEaoVpwmiIcGZ4L3kmdPdoFlhJTDpDhTUzKdMmEkA1Vn5j5GzEc115i32Rg8KIxogNgYpv1FHyIwAAojDxScVayGKbbi94kn1EfVl4g3NDcl5y9m3iYLtRwVPSXhlsY3gJfh98K3MqYwlO+EzRV2pdyWEiY5hlfW7WdRd5HXeBcDdm+l07Wshbb2KLaAZpsWYkZ85x6XsEgAF9GnOFZRFaK1rHYIpkOGW8Y3BiT2AbYZ5r0nUHeBJwjVwzS/JRS1xMY2Vk3F+3Umo7SBkAAIM1alh0a1B2UnpteXp5d3wLfrN7/ncgdBFu4GaxYTRimGTcYe9hpGuFdmx9loAogft/h32Yehx4p3ZodQ5zDm91aANf8lYgUXZae2auar1poGw8eXaHAJHBk12PjIVNev12EnkFectzJ2oIYH9X705lRUw+Hj9XR/VU9lpRVthH5UeBYVlw1nRhcIRhH0XXM0xIklXvWG9f6WcMcPtz43NBcYBsVGRZW7tTkUzmSytQCFnaYy5qaGpiZLNZoVYnXZpg6FyYUlFBETWhRHRXIGAgYbpfH2BQXypZDFNMWUhhrGI4W8VHSihsCQAAAABLJd1DZWDicw9+tX8aevVuEW7deIJ+/XuverB7mHiBbvFjbWaFdMN9OX+Qe0x3wHXjebR+l4ATfk13+m+oapBlYmNoZGJoEW1YbldyzHhZgBeExIBidIFeO1qya5x5eX5her1x0HKQfN+AeX4tdN9ixVCQQyBSuV5ZYRRdH1BJSKBR01ZLUoxFoEQ/WoBudnn0erNzG2ilYqJmEmqWaUtpl2zAcrR3qnZBbulj1VvFWCpeSWO5aSlu22+HdQl9ToCyffZ0Um0KbZdwTHLKb6FrL2d/Z9V0L34+gBZ70W1mV94t9Ea5XmVmw2INWAdU1F7oZeplaWPia4p6sIKagqh7SG+oYnNfF2UGaqNnAFx/SplBsDkoHQAAwyUjR41eSmpMbCVp3mP8Xf5XwFg4ZfhyK3lJd2duc2ShY3dlWGBIVRxXnmUpcUd3IneFcDhm32HaaElvDG7iYFtJZygcCAAAPg5kLPs8ZkvtXq5q9m0EaItYDE9HUehV1lZ3WXBhhmjuaKph91kEUuRHsU+4Y8tw0Xd4dltuY2QMX+Vfimmsdtx/q4SAhGx/2HjndQl3T3eWcuFm+VwjXb1hOWXAZDFjlGaFb/l3dXqgdCNo61rmUjZNdE3ZWOdibmV4XvFO0zxaOJk77j60O8w+kVJeY7RqhWtMZlBjSGV7ZV1goVcGUJZRrlRaYIZy+H7tgjd/Cnb6a15iFFVdQVYuuTJUQtVQNFi4WkNY/k9fTB9an2SGZhJinGEYahdwOG/Nbthwz3Xbfa6Cb38ddEFfgUJjLFpMwGbucoZ0kW0BaF1tRXXgd9B0FG8katNr4W3Ra3lnRWCzWCdZm13fYa5koGKBYZtnuG+PdfV3OXeAdxp5V3gsc/xp011NVahQjkkoUr9kSnIveOt0WWwwaf5vf3NTbW9e6Gm8eTmAX362fAB/tH9re+5wT2YjaB1qYmJrUO5FylGVX3tk3mH6ZNBuRXafeOF0ZGtvXkxNiUO8Ug5mOXRDfBl9k3eeahtb/1e/aLt1H3r/dq5sSl5bVA9YrGH4ZxRrX2xqb8xxj3Qbd7h2mXNQbTdoKGzddg2A/IOJgIJzjVj3LQsHdjYeUNBfgmk0bqNxUHOHcmdwlHFdcbtrCl+bTKZLOmUzeFN/YH5NfWx9xXsaffB/1X1BdAZnv1p9T9c89hnCErsqqkHdU5NdC2LoYs1jfWPQZMRoG2r6bmd2lnoVeE1sUll4UeRcBmsWc8F0m3LZbU5t3nOxe86C7YbshfN/o3Yqba5lm2IyYldjM17SUw9ZWGa3bNhsS2c2YWxiBGbpZi9k0169XRBj9ma8Zbpf8VhKUXJGskT3UMFgPGitZudfWFhRX0lq02w2ZStZjFIZWWBm6XbWgLWB6Xn0aQhjFG+Sf0yMRZP0kyKPD4f1gcGF6opXjVmLPYLHcb5mnmOwYfNiwWX4a6xv025JbD5tknKSdhF1CG31X85QukStTixrkXvngbl/oXVYZ7Vbul7cbNB3wHu4eSFzKHDIcZZxLmuyXkVQUke5Rx5NdFOTYPFsgHQ8eFV4x3NrcN9yNHtggomC9HwAeGN4WXjQdNxuZG+ncQNwmWnvZupqtWxGa21oIGa9Z5hnomKZVx1KGEhuUKZXLFhqUK5CwjNjGNIgykhhX3NqeXHvdP10HXJvap1hGWCgbBp4Jn2LeiF1VHR4dgB0CWr2WIRTal2XY4llSWTtYktoIG6ocUFyr2/MbiBzMHlFfN56D3accd1ycHg6e153vm1PZexnj3GPeJF9lYF4g+CATHkIaz9VeUHtQftO5l4rZjpmv2SfZodp4mdnYMtU91flaRd4Z37DfX93JW4mZmZksGf0aSNs/WoBZdBZU019UedayF7+YoFucHbbdBxpCVYoTPRN8FFnUpVO+U4XWcNiz2RSXktVplHxVPxXi1UaUK5IHUMOPOo2+TmiRWBYuWHjYYpbM1GLRNIlwi38TkFjSGvEaBVc1EdRQmRHjUn3Vjho7XKSdAdt3lqxPUMwlEeIVi1aTVtuXtJgj1/EVjdK+UYAWINmyWx0azdlx15dXZ9c51pTV0lWhmKzby51pnLQZ6dT+zgMIRELJS84TolbJF65XDJfdGevbZRw/XDwbatnS2FuYpZjA2E+XQtfDWm8bR9x9nVBez1/RX8Jeqlzgm6XaoBleV6fVP5MSEmbUcReyGrGcWlz53B9cih0K3SGcnBxH3B2bExlgVwtWCxeWGTlaAJsVHMceRF5DHI8Z6phTmgecpJ3TXV7belmSmt1bwFtXmV7XApX4FxFah1zQHXMb2ljLVLHUmZfvGabZcNawEQoISEwZ1InapB5/4E+hGKAxHWSY1lRQlCSVPZYyVkAVklTNlTiVGRRdk7oVuVlYW6PdQx23m1bYNZY+VbHW2Jj+2kgbnlv+HJiehKAq4DleLJmpEjYLig09zd2OCtGeFsoaLZqmmNZV1lK0FJCYiNrPW+PcM5vZ3EOcyV4Ln9Gg5WC/n+ofRp8tXcBb65rS3JJdT5w2mYmYohmi23Wcmd2CXiFeMB4kHiSdNNr22DjWT1V1ksGRjNWLmYNbVRs5mVjYUNjZGVgZxxnnWHYVLw/lDfvSPJb4WZFa5psRXLrfKSDnYUJgup5+G2TYeBfwWDyW9JLlCdUAEkX0jrZT6Zaol/QXsNYQE2xPDQ0ejoxPp0/Jkk0VVBgB2nCbgFwWm8zccFyk3DRa3lkO2C9ZVVn6mLzYUJrc2/NamlhAle0VLZa2mGoaGpqr2cXYtJcZFz5XLZgll+eVxdF6SyPPhhVoWVdbFBtBW3bcEl6V4Lphs2F4IDvfAKAwITmgzp9lXMtaIVZ01BnVBxcPV+CXxBkWmkyZ+FeulQ/W09mgGpTao9oqWeKZlViqlmIUw9UfVx0ZWZqumjlX1RPx0WaTJVQg0qrOEg0tUhzVqNZdFKSTJhXd2aEbL9oGVvzQwYfAABVBtIupUPwVM9em2KQZnJtenJtcgN0snmXgPeCf33ScYZjJVlpU+lOx0Y7QHI1Nj7XUL1dm2JMX+ZSTEVyR8FP31EFTKo/JzBXP4NbVG1ZdsJ233FLa/VxMnUzcNVpYGidbPRvtW+fbn9q8GKIV1VEAkj0YE5wKnQcbYJYdTNTJwQ2lj99RSJGXFEgYcVokGjfZAZkL2ZTYq5dvmU6cdd1hHAsYGxGeybVH7w5VU6hWe1bjFd8VFRTElZOaAp9NYlXi2eEInfJcgh5TX1nfSF7RHYDbhZgfk9dS4dXa2QVbSNwfm0DaYFplm6LcO9q2GGDZc1uanMLdBJvk2tTcGt2hHqQd+tueWfSZDBmNGXlW1BNCFD/WGtfvWIvYtZixGfna1twYHQCdVtz9nGYcw52lXSdau9di1ttZR9sCnBgdLZ3a3ZGcWlvUHQ+eK14yHVrchZuzGdFXo1UYEzUQhw8NEHIS8Fcj2ywdMxzSWeZUyxVVGYOcER11HYkdKhvOWt9arNqNWa/W4hNhD7HL1oyckhJYmFyDnyNgBCAIX0Ge0h4KXNNb4NuJnJWdyV84n0AfAx0pmNOUSJNAl2zaNZruGoVZTJZJlsIZcFoCWnvaNZmPGGWWMhZJGaubfBu63HxdUl4U3hwdnBxB2ztcIB5/nzNeZtx02uBbDltdWlPYnhUSUo3QwpHHFLFVgBcN2NhZ4BjaVUeO6cVAAAAADUVWTanUSFjRm1oboZqyGb5Zn9nAGiHaFtpY2fVZVNh8FpRVOtJez9EQhVQYljyWANUXVNfWDlaBFbfVjhi7m2DcldvDW1TbaFyanb9dABvyGlrZtFhel7BYGtmXmrvaZdk/mQ0ay5yYnUbcnZoNmGVYp1kVmLeWNBHvEB9U1Vii2rHbC1vsnS/eJZ2LmulVew1jhAAABwaDDGdSIRWX2DOZvppPmp1aStppGzEcOxwl2voYN5XBVbBXJBhBmGcW9lWD1ZYVdlZO2iwcht5Yn08gB+BCXw+cvdm0l/vXSBZ+k1eQTA4BjD5K5tCE1rZaRVyknRqczJxr3BPcv51SnhAdnBwdGoFYwlYckl2MFcPAADAHZs52EieTbpKlz/FMNAbkC1DPYw+KzRoLDNHl1o0ZHJpdGp0Z3lhmlU8Qi0qug4uFyVAqln3adlurmwrahJvU3cTfFl9YHzVeVZzD2YhVIRW12Qqb6h09nS4cHlmqlWsPQM2q0SaUGRb2mMUaF9nAmGdVHtC9jFnL/g3LjkBQadLIFS9VaBWT1iaYNtqH2+acLJy8XQfc1NpS1R5K2cpl0ZCVbhbbFyZW0Vcr1z3WdlSPkVtRnNW0F8hYi1ew1YCTtxNAFi1aMdzcHmqeRx2cXJlbsVnuF+AVpBN6kfUQ4xIOlR/WP1Rp0hnVOtfNGHGWtFRl0q4UrFeXGbeZuhloWn5b0pxnW1pZONZeFaiVcVSLFO4Wg9jgmb4ZLtiYmI8Y0hkq2O3YdFbC1KURcEv8D3KWRNrzXA2a2pe51RUWN9eQ2TxZAtjEV4PVFBPNErNQWU5jT54TeJVKlMmQy86nUeXViRdmF57W3RVKkpQPLcq8yJ3RnhllXR4ekV4RmxMVEM+SU8YZMNvPHKsatRbQUXoN/k1DDpsQttPlFgSXFFciVceT45MnFFoWPFYVFK0S3BJG0QWNBkmV0PUT9tPP0s5RyNELUg+S9BHM0M4SOVRplVeWgFjXGkdZ4dav0fYRRZQ6FGvSHEzkTHsRPFVllwoV31DgiOuBgAAAABhG1w8UU9GV5pW+lCQSu9Fcj7ILRwiNEIDWediImLJWYJXcV1mZMNlqmGQWqtTu1CxU3JWs1TXTptJsVK3XzhqxG7lbqNrg2URWxlPaUq6S7VQhVaVWWJaV1a6TphQyVkVYdJfmFp3Y5hv4HSCcYBooWPOaXJy4XWcctVoS2BnWhpZL1YYTglGVESLTDhdX25dd913uXLCah9jmV7aWKFPYT0gGwAAAACTN7pSOl6CXvtTKEZZVYNqtHP9dwN753w+eiVzo2wxcAJ2Hnibd3R3gHpYfIt6rnZjc+lv2GkUXEpN9UHIOV85xUazVkJgj2KYXWRd3WxifQSFEYM+d/xjEFu2Znt25n5tf313/2MRSepCuUwNVxNiSGsRcLpuc2z3bKxtEG0xa5BmPWI5ZsBpmmn1Ys5RrzreRrVVL1ogW5Jca2U+aTJouWxkdgh7F3vvedV4I3Z5biNoZGSLZNVgAVfhUplWr1jrUW1D70IUW1FvRnozff93/WmDVplL/06gUZBPVFNNYLlrnnFgcqNwzW0YbLhsCW6qbntsuWgUY2lfh2MXaOZrPW/dbbJq0mY9ZEpmlGsbcNJ1h3tXfRF5PWwpVOkwYz6vWsVqv3JGcwRu6GXlXB1YGF2/Y4lnC2ZJXo9YsVwTagp27n5ggiSCGH8ieRZy+2iGbXd5H4HggCh4wGfhXUpkrG4XdUV2ZHRccq1vE2raY/NgkGYmcDZ3XnuPfMF6AHpKe4Z603XvZyFNmi1MP5tcVW3jc2ByL2eDWHJoEXqxf5B5y2UkUe1a02LrYFlY91SFXOdkB2YYYHFTvUhnPVE4eE4xYJhkEmCkVlhQTVgPZDJpv2bNWZw8AiMeQf5U/16QYyJj0GOEY9linGFgYKRdOV1fXQhdAl3oYS1rBW95aSFaNVKxVBZbumF/aO1vCHV1dtFzy2yHYWxQWTKiDMYyoVTEZdhtjW0haF9e+lFrP7cnAw0AAD8fcEZqWp9qXnWIec98HX0heetwSGVEWkBbp10YYApit2O3YwhgJmKnZsRm6WRHaLZtiXKucRhsp2ZrZxpooGKdWJhOVEuWR69EsVXbaZd0nXS/a8leGlcVVpFZrGLnbRJ0x3PkcL1tvm1ibKxjWFMIRQFOxFuOX+hX+0UIOGVBQU4tVPNa+2Qybn5yunAFa9dmS2TQYHpe+WGjZVhh51gFWtFkc2mWZGdWRkOWN5ZJeVtjZfxm2l4cTOk8nlJuZHRqXGWoVIM+xD6WVGhlQ3Bkc79ucmHMSe0hKzBYSzpXylcpTzxHr0uOTm9HZT91TB9fdm2LdoJ60Hq/dMNoe18jXUhZL1RKVcJWkFMJU0Vj9nR+f+KA73kmbyZmI2LBYVVigmTQZtRejm4lgkeJ34S1dZheoFAPVhxfZ2WVZG1aEEG0OdFgUnZTfoB76G3BXYlfVGc0bOxsi2jAYWJbIFgZXnps73e3e1t2a2W3SjZDAFBqWRhg6GZSb/R0vnTbbtBlT19WXBpgbm24d/x5bHQUaeNcf1eYXnZpVG78aiFeUUeRLhxF6V6gbhh3/nrze1J6fnWacGJsC2bWXtBYcVTUVWxbnmLVY0pbWFTNYy10R35QglaAJngUaQNO7CEAAH8iwzW/RWBURF7baGhwgHHvaplbAEEtGgAAuiTsQHBcXG68dqF3S3OgaX9ZgUa3P9NDBEV/S1ZTqVKsQQwu8zgvQhVD2kQ7RjlExDZxFwAAAACSFxpEhVvfZAhmgWDgV4NaD2RMbgN1CnTEboJy2ngXeSVwomDSVIJSTEoeQNBNWlq8XL5WB1AtTiJT0lI5SeQ+KETpTRZVQVn5Xt5j1mJBW29TjlDzTgpK9jx7OzJMa1rVY2pqAXBKchhuMGH4SRYr2AsAAEER9zHeUy9pmXJbc1xzlHbUd2Ry62ZzXNBbJV8XYlhkjmMXYIZeuVjvV41j324lcotr61ndQxhAXVQvXmhcBU+pRzJTYVvGWsJbL2j9dBB683VOaI5XXlOjVhBZa1W0STY54DGdPp5UQWEmaCtqe2fUZNBhUF8LW81VQVfUYEJqwW0RZ4FcMljWXW5iQWQfZWlkZ2DZWsFY/Fk1WzVZlls2ZQZtjm6waIZZOkAMJTcMAAAAADsmpk5LaCV1+Hnpebh2tG+AZPxesGBGXTNbGmPta7JveWqaW85NpVP7XFBhb10KXW9veH77hcKGUIO+fdl3FHS/dZ14HHn5dK9rUmaNappr2Gf4XbNTdleuZDxsJWq4XXBFyx0AAAAAwxx+N21FEUkkRIZPt2O1cYt2Z3F4YPlFXD97SNxUYWG9aBZoeGJCYypyh32Hf1V4zmt2XmNRk0DgNAg8sEjuUZVUVk5sWM1ucHssfqZ4InEHb21wQXGPbiBnf2RnaklvZm47aHxiw2TiZSBgllVdT3BW7F02Xn5VukMmLwA7N0k9TI5P2lnBZ79yy3bNdQFzTnHKbPBic1snYQJrenLudNRzjW/zafJglVfDU0pRwlB+TopKd1OKXu1l62r5a9BsT3PCePB55njieHF4jnbOdIh2B3mleNV2lHXMc55wQWtYaKxqznWdgRCJ34n/hIB9d3bAdWl2KnQ+dDt3enkLd5JypHFIdD91sXHsaJNaTVCsWthrNXYSd2tuYFp2N3ENAACcIX874EbERk47uhoVJVBHUl/3cG16tHv2dY9shmRaY0hkZ143T8lBmkYEVCBsmnwbhFyEf3z7botniG2/c692S3lAeod3LHEzayhplHABeQmADIOSgCB5hG/UYXtP0lB8X2RqOW45ar1ddUeWM6VBQU7uVKhix3BTeNh4HXHuZrBkpGm5bc5tzm3CaspmiGnWb2B00HJWaYdXrzvrKlg7PkmvTgxNykS/Nw49xlH1YTxpSWnTZv5nK276cg5y8GuJYiRbgmAHbOR0PXjIdMVpDV0eUOpAnzSjPJRNl2Xbcg509WjVUakwHTKxQ15RPVkwXiBehVqlU7JRYlSXVYxNnEnjUBlapVzQWV5QkUGOPplPn1/GZ2xoUWK/Va1DbSO9JyhUoWlkc/F3e3pKe7x513TEartarkXgS2lhS3OSe2h6anAoYoVVv0f5MwMzuEPrTVFNnUUjUl5lQW64bH9g9EREGRMb9TTkRfdLQkj5PUo4UzlNRNJPoFJwXHdsInQAc2hrqmchabhwxHiHfHd7yXYQbitivVzyZDht2XFHccVt8W4ecE5tO2j/aSpuw3A1bZRhXVQUUGRcP2kobmxuTWrrZ+1qp20Ca8Bh3lBBNPcPmBuaOQRQMFrMXK1aaFUjV6BXjlZYYapxJny8f8R8xXOHZk1b8laMWDFWH1A1UB1XWVxcWZ9QrVolaxtydm4gYz9Up0sLT6JTv1WqU39WX18nawNyh3TTcr5rFF+0Wjte7mc7bbBtUGsHZjVe+VFdS1FTslnuVmZQTFBzU8VVgVxiZlNrt2oBaRhotmpQaoxlAGHbWn5Y5FksW+JcSF49XUta6lAyTvJgEnB5dhp0o2lfVqBGfk4nZu1zm3dackRnlFllT5ZHdj51MAwUAAAAANMJbT3HWnhoEGwAaF9mdWvsbpttOGgMZHNhEmBNWd1Ts1l6YZJioFggRNgg2RwBTYJrw3jHemh1FW0+ZudfpleRToJAajBkOF9MfV4AaLloSmJ0UrsyAyI/PKRJbErjQHAt/g8AAG8SuilHPNtMvVaQV8xRoEkHROxD6ETKStJTMlfhU6FRuWQbdtx8dXq1b9Ba5UsYQVQsxg7tRyhjjW33bT9owGQsZSxgklWdR6gxghG5NodU6GYIcbdyNW7YZ8dg91bQU3tWzFj9VBZJkTaZQwFVLFyNX+diW2SQYXtaf072UEFb0mDdYFJbQlgtV8lYTFs/WEZROFBQVo1iGm0sc21133l+fr2ANXwAckFrD22vbGNoImJsYtdpw26/bzluUWqhYuhUxk9eYa9uY3BbaixdDFFGSv1AtUvGWa9gBF1XSpwjAAA2MPRL+FZ9VapHBzg2SwVc0WPvaQxtR2yrZftUtTyAVKtsFXlTfPV2j2ovWi5JljrzNAJEaVUtYDZpK2+cb3xqMGO3YgpoVW7Kb3Fry2NeXLVVe0v9NmIc/AawFK89lViMZxJvcHP3dMR0kHA2Z1dZs1RGWYJd+F61ZApr6G27ahxiYFogVI5S2Vm3YNtknWhEb790DnbrckBpzlrqVstgH2U1YQFZ4lwoavBzAXmYeHJ1vXNEcdtpv2JoacR414Rnim+JeYEfcWlWkD34KD88iVgnav9xFHLYcPNyAnfyd6l0k3Dlb7hvomucZrpmpmUbXZ1V7lrSYbJhVVtKV45lIXSEegp5aHCAaKVrv29KbUtnWGdla9NtXW7Nbhdvp2xEZb9Zo1laYp5r03L0eJ97nnqXeCB2jnTwcrdsJ1+MSK5BW0nUS5RIuj+iLlIRAADiD24uS028Z414roD7gFB7FXE4aEZiFWB0aNhvLXWVeCp6ynZXbCtfGlZ4UZRP6UawMrcSAAAAAPovOk5/Xfpgy1hpQV4ZAAAAAOkOSzVCV+hoVnJMeGZ7Fnyaesp3EXebePd2znOPcnBy5G90aCxkcGVAZ21kCWEUbHB4bYD5g16D7oGrf1J9Dn5ufmZ9qXv3eOV0N2xrY2xZfldUY2dwQXfOeQF533aacUVmvlGmNeA7rFWKZMVsEXSTeq98u3bxaLdbjFd/T2k9fT4NTWtXQF5NY1dnoGj0ZnNjNmQ/bcp1/XYqcilogGf6bh1wYGlnYaZjPm37cZNwGGsxYFlUhF4lbnF0Z3I9a5BnWm4VdPtywGw3ZuBl02pqbB1oBGbZampwxnFkb3BqImarX0xVtk5aSilENzZ1Lu813j/BRK9F8EBNPiRTjWhXcSJwLmcQXMxS00cNNqAmgj8ZVNxnl3gegAh+h3Rwa1hnM2AVWiBX7VBISH5JF1sFaqdvw2tgXftGYD3DSvBRV1VqVkZbz11UWbBNYj00M8IqNCapNUU9JjtNSA9ePG/GdxB54XKYaAVlNGc2Z6RgG1ZSVU1d7mVhZ7RfDFJdQ2FAxUg2Vq9eUmF0WzNJ+TV2Owk/xEG5SJpOI09ARwxB0k+MYL9pr26OcjR1xHTSb4VpZWXeZbZljWN+ZV5rd25DbQxlZVWtSMdI+lShYQtskHFNc0Fy4G7laxFr3Gg0YhZRWUO/WzpxgHuufkd7FXPPZfZgMmhcb69v8WhNW5xLj0QKRVJMSFGcT0ZLvkf5SB9G8T5EP3pOf1cMVzdKs0RQT3Ngx20/dTJ2FXE1afZjTGF2YFVeO13wYWpjcWLvX6pZCVJXTBpQvVi4Xt9g7l/KXGti0Wxtcrxx9Gl1XS1ToU5OS0ZFozTEEgAAAADTKuxOU2IDaSJmPVzoSm8+wkNuVMlaT1xxWdFb62EIZihjrFqJVUpV8Fe2WOtX0FeiXoBnrWqWZOtSbjFLLUxO6mGIa/pvqnf5f5qFoobggb13aGvSXlJWJlHEWA1o8XIpdldx7mf+X3tomXQ/ehN5JnWBcZdvGWeaWbpH+UkyTZBN3k+xWkllk2lWZQNgOV8VY5Ni4lxEUttRnF5haClub3CFbq1o7GUTZiNkk1xdTyJInE2AW0JmF2ruZb9ds1ofXldcZFJ7RmVDAkqCTx9RD1A/TH5QrVjlWptV/k1bSPtDjzmbJS4LQyimPZZZpnCme9d9G3uPdrNvmGgrYe5hoGnJb4FvL2i0Xz9SzUyjW5Zs/XTjc+tn+ldRXBxnZ2w8aw9mc1zYTsE/tT5hU0ZiqmUoXqNMnEhQXGpt+nTKclNoqluJVipZo2WAbcFtuWxza5Fq32vJam1kzlmaWDNegWCcYm9lCWE0V4ZCAhvIF4o4NFOvZElx+3jlfNN7RXXGZoFJKjgHRFdLyktATnVWHVqWUz5H8ka+VaRfhWXFaFhnYmBgVKBFEEzAWtlgzl/8WbFXUmDEbA1zg3QNcmht32ezXX5S21UnYtxrKHBwb3lqj2GxUZM4CiVGODZN7VnzXhRkUmhNbC5tu2zOaTVlbVqHTwU/OjonRCNHc0sJV71igmVrXbpNNESNU5Nd9F1YXHRfwGjYbKRs/Wrub4t1f3YLc1Nt2GiaZ7Rst3MOerd6iHSpbIdnmWeKZV5i0mB0ZrBocGItUeZBRU73WtleWGU7a7RqOmc7YwFh5V2yVKVJ91XlY+do8WWRYApmDm6zc0VxgWVnVN1TWVagWhRaUVo7Xc1eIl9xZUJw1nXEdGFy72/LbcVvVnEicPNlrFxvYKxjuV+LV4lXNGF3bZt24XcrcQpkTU84PBo++0LvSXZKB0pnVYti0mmba7dpq2TDXDNR1UT8M4U0cU14X3Nlx170T9JUdmPiaEpjJ1FDNDc5MEznVNZSykPlHOgoxEcaVQdcuF7lY2dq02t8Zo1Yb0+hVEBbwF5WW4tZ1GAdaw1x1W95ZyFa+UylRitFakD/NbsiZSjpL/ItdyMgJd41oj89Ppkv+xA7PG9cGW64dU92uXAkaPZfZVozWqdcolzeU2RCvjQ7QQJVnGAEYk9Z4UEtJdEKXigZOfRHu1YUYfNk7WBRU7Y+HCO6L0dAA04nU1BT21L3T1FX72KJai9zanlBeKBuXVzwSCU2LRMAAAAA7wxVL8RTXmcybsptX2c4XtVfQ2pBc6d0sGwwXX9T3lsvY0JjOGDnXKNgV2lscDN0MXbNdfhybGxxYkNf9WNHY3dYikD/L1IzgDm2QQ5InUnDQOslJh9pPgxRpVm8XJxaOlwGYBNfTla/TK5NAlebYIxs+neEf6B/BHlob1BvLWp9X/FTzVGmWyFjbWKwV0JEozK7IX0KAAAAABwTYDblRHVLgFKSWh1dXVidVp5gbWhabTZw4XHjcK1sDGUeYiBmn2oRbFVpJ2VvYkJfuFWBTsJNUlcKWgtYh1SdVEBaFWEbYrpbcEmgJjsaKECWUbpaqly3XQdfAmNhZHJi8l/xYQdiFl5bW2FbSWR5bSVvj2r4Y7Ze71rsUl1HuUlhWdpmLmxrZyNbO01lUlFki3OwezJ9oHhpcjVvrnF1dph69HoudtJtB2oObcZtwGb8Vc9FtUKRR0FFYznXJ8sNAABmLEdIglIUT408JRguHkQ8YVHyXK9gQF1RVj5Np0SURahZm2rvcuhyPGulX4tTDE4lVMdgQmehZ+5oo2myZ41hIFsqXbRlCGnxZ4hlHGQ6X5lSTznYE6Uxbk52XBBfslfcRlsvlT9CVk5hd2HvVoI+xS8HPKdHp1H1YnhuyHHqay5bZj0yFF4MVDIkTXtZJVq/ThU5pDYtPUk7uzfkMSU4wEKtTqpcX2q6c9J1XnHmZJ5V1kqrS9FRYVitWxZaLlE2TyxWhVUIVapYjFrrVQNLBEMtUYlXWlbCU5xW3Vs1YVpk7GSvYVBfm2aibvlwy2/wbZBuJXOvdYtzaXHebm9nQFuKTVNJ1EP8NDNF+10oac5pkWAWVJNInlNfX0FlSGR9W9RP90RLST9HDzapEwAAayHJSY1b+2IlYBVRPzGdJH1PA2cTcoB0cXDQaFpiz1jfREsdIxkpPaBRyVvyZs1vWXLlbaVjQVXFQaQvwzWNPTk7XC4fF9kDAAAAAPowXkXLUX5eU2mYbmVtf2Z/X4pgFGGXXY1VREkBO8EsRDIzTdBceGNCY8VeQ1xlZzV09Htwe1hy1GBoSvUvzA76GrVGYF4kZ/xmiGE4XTZarVIFRJ8p9wkAAAAALDaxU9xjzmhbZYVYYk3kUpVa/2DWYwZh8VkhTkNDakTtSP9RKmJjaoJoK11+UppdE3LMezx7SHH9X3ZK5DN2HnEuQEV7UWdTdk8UUXtXWGDoaLduPnD2aqJbxkRJIrQDAAAAAPsZ1UCqWkJsSHOKcbBo7WHIXR9YK1CeUAlZFmVka2RremK7UUBLzloyZpZp3mRFV9BH2lPFZkpxZnOgbrtlgV08XGdfuWYObj1y0XAjaT1ZUUqKTdJWJlnWUyhJ5UopUf5WLF69YzZleGRPZIhjo2CxV/tH2z4mPVRDDkrzS2lMD1OIVtNhU2uZb6Vse2+cdQx6X3qod150anD/Z2NcQlbzXM1jDGPZXA1c919MZSVqi2zDaCtejUaFKk03vkbZUFBUHlkZYQVpoGuqZhpZAEtjQWc7TD0HSAJRb1jaX/9j52C0UpdONFZVYQhorGpNaJ9gVVYYXutrf3KOcNhjSE7URq1MLUrrPLkpOw0PJcM1GzrbPuFIaFcPYUtiRFvhUpFUamC5a3hvFWszXVpD3yJoMMJBEE/sWGxn7HPoeO50bGgZXnJdhl5MZFBpTGnUYahNniqQLhFRnWTVbnRw92qpX7NXZliaV/FOr0iVSENSDVrHXfdhh2bpaF5nkl/9UDdRrFoIYStfuFfuTQNFzzujOKlGRFZUX1VgfFwsW/Ng3ma5ZYZdkFWzXi1stXNRdr90nXDRaodlBF/sXd9gMF5jTowqcwUAAAAAVylnQBpIyUp/UTRbDmNmaINxzXs6guGCt3qgZ39NFizkPMtLJ1bmWrhaVFVkVOBXS1xAXyFgx2IyZHxl4WnubmxvN2nlXSpUlVX7WxFjRGi/aJJjm1cLR/Y3WTpzPLFELk52Ug1UnU91THpP/lOlVL5PRku3WDJnZ21UagFe2kqUSAdb32Ypa8Rromp8ZrNgmlSbSHFPNGABaMZlQluyTu9NCFFcS6FFxlFFXQFj7l9xU2pAaiomDQAAAADcLts/REtSWAdhpGBcVNJQ703pRyg8azUXO8Q7szWuRmdaqmI2ZF5fUlZBVqRcql9hWxJLuDCcDgAAAAA/CvI/p2HXc5t8v3wgdQBmZ1g9SLFGCEqeT1hWhGPFat9syG+LdD53CXQzaj5dylOvQjMdAAAAAFJH6WXYdK96unjFcFdlUlrzSsBFm1hPZNVlX157Te9BuD2QP4A7qCwVDwAAmyOqPUtRlVvfYpFloWMuXNJK0y9bKpg+SVShYuBpdGkSYSVOHy8lMglJdlV/WTJYoVMyVDtV5E5YO3Qw700XXk1lx2WXYY9mmnDHdZN2U3dJeMJ0mWo3VwU5aBEnK4I3+keOTzZVXFfGVo1YK2JzY9VYl0vPSpFPlUoDOLkUAAD0EpAzU0kbWFdcyVXVRvY4ukaPUxBbw1xIX0FkN2lDbg12MH1Rgbl+SXRcZJFWuEE4LCZASl1Na4BuDGkhXfFOV0UkUMJcV2Q7Y61dTFpdWOlOijmTNepQcF58X+hUEDpxHGwqJENdWfJoDG/NcP9vqm5lbLllGl4TYB1q+2yRaGtchUyeQI40nhQAAC8ylkwAVvBV9U78Qmg2LDRsPUVXv2ScZ8Jkr2GbYfJdnlmGXbZoXG3Na8xlSmAeX/5auFNWS4BSd1q6WnVS5krQSlpOSUk/OgQ/50zVVZZcVGI+ZR9kKFoZSfA6JDylOt4wNRzsIawzO0YtVChYyVTATYJUc2SWbARsXmIlTDIwQze2WxZxUnpgecxuSFx8YiJs/G7Pb6dx3HF9bkxp72YDYlpaI1HTTDFJwzzQOmlOz2IibEVuoXEEd3F4/3MlZuRSsDFyDAAAdhc+OTVPKlqNXLpXrFdSX6lmZGqdZ9Jg4l8xXmJYyU0YNyMTlDKkQ8VHx0cnWCNkWWplamVmrGR2aDRr4WkMZ+tmkWaFa8hx6XRZcrBw5HUseCtxd2HLTTI/7UEAQ/JDUUm2U0Re0mfQaNxeQEvKVH9nXXEvePd70XuIdkpsF19fVr1Qbk6YU45coV82YT9qFnRnd0tziWt4ZQtkbGJXZrZwd3jIeL9uwF5fU4BWXFkuU9FAWSK5BgAAAADjKvFH1VrhYpNhGFiAT0tQ7lXXUylHMTa1KrI2pUS/SSxIBEr0T05WVFjnVDFXumI7a+xsr2VRW05Ujk77R2FBYkB/OEg5mzynQ7RIx0laQtsvNzQTS29aMmYXaVJlQV8ZWE1TB1+cbth3v3qkeCtxH2U/W2FV+U6wTaVW9mIzaMpor2TcZGppYm2QbipxDnR4cu1osFr7UqFYD15oXBVY01QlYUhvInb7cqdl30bMOytNVFYAXBtdulnkVdVWNVmEWDhR2UZfPqtDVlNrXkZlw2Z9Y6FeiVwsXMRVJUhFMYQVnQIAAMctATuuTVxeTGUBYndYVlUzUOpNwEgqQ6ZB1UlcWkBkhGicaF5ov2ljbGNtCWo4ZIhfPl9WXDpS9kABPgRRwVdBXgluX3o/f9x7FXWPcGVu12eVXuFVak8FTX5MBlTxWuZbO1OJR9pJvFvPZi5oHWblbNp2MnkScltlaltCalFzxnWDc2NvamzeZ8xdPlAXREdCS1k7a/t0JndKcsVopGUDaDdr72rHZDJcLlpiXnNgV12SW0ZUIUwCVk5oNHAIbtliJE6YNgY8YEelUUJbNGU3aXRl/VYjPuoWMx8yOrxP71lMYFFl/Wrhb1Zyn3Q3cnRqg11dTpVEXE2TW/Ni7mbgaEhpnWb9XxxSDDxqK+UqdzdyP1Q/IDd3OZU/dks5UrBYwF4cZLZhWVx6VsxXuFztYapqQXA0b6lryWsObiJtdGajWSBV5l5SaDlsyGyMbSJu9mnCX29ZPmHKbKRxZm6NZGtfk2Zdbc9veG2hZT9eElbKTJhSa1ziYsxlOmXMZ+FrFW92bcllj1QRRRhTe2GHZkViXlbYSfhLI1koY1RtcnVGeHRzMmQlR70b9wDhNWlRWl/AZiNojWcfaK5lCWBWYsdmMWTRWWxGuDPGOIxCS0NoOcslPwsAAEolQjkmRPJE7TrbJjYL8BPvNWFI+lCuUAJHHC+3KLwy2D4MQUxXumx4dlZ0+WavVZxW2lstWTBRe0/WUvBVilGdRMAyQT0dTtBUqlBMSi5M3VQkXcldklWOSRJE1EyxW0Rh/FtgTfdM5lIKUgtQ51GNWVZfulwbTn893z/hRkRHQ1RQYrNk3l5zUnRLDVWTYMFos23+bgJtymbTVlM8yRn8LnlAoERxPJguMzcwQxZJGU8SWl1jtmpKbCJoSGGGVBxEl0ffV1FoZnI8dV1wRWRZVThOfE20T+5QfEsBRCRLblUHVtdOgEO4T7hiMW6zcAppzlJeN2UUAAAAAH4dKzo4SsdPtlAHTnNMfk5TU7NWrFXXT3NDnEDqPV1GpErQS4NVTmGKZ8BqxGxfbZhol2eHa7FuDGz2Ya9TCksLSTFHNESaOQEqDDGnRMNf0W9kdRlxAmQOV8NSC1ZMV+RRs0faNfQf/TFDRAdMA0pdPhQqLw0AAF1C8mFAbyxyKW3JYsRXtE+1TjZL3T9JN5s9WEwoYNN0goI+hwqEEHuHbb9hZlsiXCFjtGayY+tdmVc3TFhJ4lQOYTVn/2zDcmd383cddGxtF2ZWYO5Yx1jDX4dkrWUtZCNjgmX0ZyZlLVsVTQ1DKD8sRLlHLk38WxVq9G/hbJZhLVNsSrBNT1iWX7Bg9l0qWMVWI1dkWYRY3lA6P54zvk0OYBVmmmTAXUtXkla3VKZMfEeqRgtLw01+TPZI0kXNQVg6LilxNUVNCF8saYBq4GIhU0kzCCp0TOZbR11wU2tJ3k/VXvBn1muJatNo7WbTXopRG0CWLMAOAAAhLYxMSF4WYxFjsGY3batrOWC6UFNL4FZLaHxyGXZNc59ub2x3a6FmXFvBR3o34jINL8E0UDQdJR8LAAAHL9dHNV86ah9rhWN3YYtolnFrd0d543bOcL9jdE+VRz1ZsWd5cL5zUHI9ceFvHWruXXZGtBuDGY9QY2j7cBxyHnEEbmJkV1GjR3BUsmS0bV5yEnIObCVgk1FKTDFilXFqdiV2onS4c8Vvi2Q/W7tgL2XMYutaClTyTINJslEkW7RaC022O1I/YUaOT6BXTmR4bixyhG94aSJgWFnQWGhfCWXjZfljpVnrT3NKeUiOSAVFCEWSRdBGzUB3Pm9R7mNpbnhwdmrCX0BUNE6dSm9BaylMCgAAHQrENapRlGXkb+pwnWtsY/de+F9kZU5xc3w/gn6AKndwZ2JZHlR9WElewGN7aNtsQW/5cCBwZWzDZntgp1x4VX1LlzqnH0o/8FTtZUVtk2uGZCNbwFdmXWVfr1pRUWlHH0kXU4hVGlXNWTlfkF4OVENDHTNzEy4u3FERaWRzSnIoZVRH/ye7Le08HkurVgVipWjPaQNrf2t0aJpeUkomIAAAAACQO1lWi2GqYnhc7FKXTMZMV11taElrLGWWYKlnCnPVdtJy+2uWY+1a8FGRT/5PkFkWX6ZcWlMYQTAthEMYWRZmJ2kCY75Tyz8EGgAAAABYMg5TgWIVZhhg71MXVrxepmVTZ/hl5GNXaEJtDHKBcG9om12sWsRerWJ/YjteRliuVmVZDVzvXtFhB2f+avBs7Gp7Y9ZUYkurS7NSIFJ5SHA4yjJlMtgpPyH9M1JB20NFSqhQDlOGUE5FXTTLIAA+aljnaVB4loM0iHSF43q3athfwFy+Vk9KnjY0OAE/hEU/TnVVTVcYVFBQSE9OV+Vi1WhGa/VpR2QJXYtYS18GaaxwznLjcSNw5W8/bKBioFOISV1TH1tFWllR1z9NK0EPoizdSGZb1WJnYxxjfWMnYChgiGbocbt1o3H5aOxg7F3yYz5pf2nwZARdoFLZTJBL/ETuPItPkGNGb+xy7G6SY1ZUeUs3REU64SQeCQAAAAD7BD42U0wJVgFXdVDgRfNDhkscUaRRhU+BU65Z8V9jYVZd1E/SOVIxoEnGV11ael0jZ91wdnQ+bn1cIE59UVVWW1IGRkxDaFMdXdJcUlKwOlId4y6ePTo+WTANEgAARz/DWjdmo2ceY0Ve4lqVV99PMENZMOVIjV0SZ5ZpOGKFW1tb2VgSSswvFyj6SDVdW2VQZHRdAVkxXkViF2CzUy0+OEnQYYxvxHL1bTdpK2ldbd5qHmPSXb5a5F7IZP9qFHA0cxhzr3DNa/hcEEt3N6lO5mLIa4FuQG6Eay1oAmDdU75IiUJDPlRCgUkNUiRXaVZcW+dh3GqNcp926HezdRpw1mZ2VrdN8UjPVKNkYGj3Zi5mCmnFZi5cJFH/R6pUzGBZYphbellZWlha+1OjSbNGN1OfXLdfqlsaUMNAeUMmS3VcxWr8dDt+fYM9g+t8Z3AvX6ZQPkFrI+0uxEDVRVQ+0CaWHlBKBF7dZ0htRW6AaUhi1VYnUihYi137WMhIr0PEUsdh3Ws+czd2f3RmbChjv12kXJRenVwiU4Y+QUKlV0lh415CTgE1N0I6W5Fn12piZrdbt09RQyg6ZixvELctBFGwYudnTGWtXQBWFEsZQhVAVk34Y+lxXnXobqBdhkzPWIZkkmgSaKZryXQHeFpxHWG9RO5FDVUpXCxiI2OxZkJv9Hl8gR2EOIH6fOB4KnVHb3VmoWiOdAJ77nekavJUiE8hW0ZhXGFxZhRw9XTkcbBmVl+ha/RyPnMWbzNow2QFbKdyLnH0ZANNg01oWeBcG1YfQxMn0kSsW/BlSm3GdfB7A3wjdDxi7Vd/ZtBvn3Isccxtg2vJZeFenlyvXOBcxVrjV2RaBl5TYqhjL2FwXsxaDFPPQbY/5FZwacpwP3Qxd7h0oG7oY/dbflooWbFTGFFOUqVWz1sJXAVTO0F8I9Mq8ULNUl1b+142WvNYoF5/aMpwNHbAeOh0PmsyXZBQ4E9kV+hb8VkzVHtKBkS0SCpXdl7KXZxZE1slZD1p9mkMZYBZakjfQCNOsVt2YhFsonFueKx9535sfPp4E3J7ZgBYjEfTSJZRylkIXkNjgWQ1ZLFwGYBsiF2IoX9LbmdlqWgwak1kbVXOSO5LAVrtYaJiOWBNXx5ij2X1YzJfPltWVXtMHDgZEwAAeh8NU7Bw4307fxB1t2AzShVCRz5YNsg6EkzEW6Bh6lv5ToxLmFOaUlNDYS+rWFJuaXbNc8xmm03aQmtE/VDJYTJqxWlYY2tgHmGwYtVdzFr7W0tfnlsuTbA2aTUbSvldR2fVazFyNncbeKJxBWCrOoYMJSiSRo9UMVySYQRlVmiZaJFivFnXTrlACTMDOHpOTlugXUNXm0gYODgzozs2P1851yg+LVFRM2YUbzZvtWVoV1JJyEFnS69S8VJPSXZEjkzpWbVih2VGYhtYHlBlVG9d92G/XOROpEWNOzU+k0NpSNxOZFV9WNhVqlDIR6xMeWPRcGFz2mvIWQZA0jiOQrhEBEY6Q/tBdDmGIDEGAAC2GuY4lUyxVU1UBUdWLu4V4iU8PNFMdleKXGZhVWl+dY199X5CeqN3OXYicq1nKlzMWb5hZ2c7ZBRbllQ4UxpVCFAiQR0rCA2tGpAx50ihT3RIYjQAEgAADi+KTJVYgFn8T6o7sDIMOOM23zhgQ3RTGVjlVX1en2ggbGFmZFUoQS9REV+qZE9j41qlTMQ/dzwKP603Uh4lBQAAAABKFdskn0dwY6hwGnIMaPNPSCRAAQAAaDclTnxUm1KITcxOnFekXL9e2FsGVLNIvDXZNDZV4mgDcfpuamI2U+NRJVb4XTVi7WA1WaFO20qOTaxUolukX4BexVTxPxg5CEihUZxS61StXhJle2jAZddbaEeJL8FFYFNtVKRJPy55H74/W1V5aoR5+oFkg3+AuXnocB9qPGjJZF5aakMKI3wGIzh5XWFwpXhbeZVxn2YWYVNhklugWmVe62M4Z7Vkz1vbSp01zEYQWi9i5GFvXHRYFl9rZmpqTmwjbmZwyW6IZftT/kqlTqFRqE5fSG1M51uKaDlw5nFdbLpe2E6cSEJKq1AyUARJ0kBKQfNKD1k0YpdplG9idXx4YXYpbX5e/E+dVLFedGFHXb1U50sDOyUxaUESVMljTmwBbXtnF1gARyRCMEdkRzNDFUdVTu9SRFQ/UTlJ6kStQUQ7gS4NLyZCc03bTXBDRyw+DDkkSjJjOp9Ok1xxYu5f0lefUh9eIGR2YYVXIU/TSt5Pe1qqX6xcFFLiUwxlCHErc/xsOF2VUr5bTmb7bDVvlWzHZlFgDVsEVG1HZi4aDQAAAACxK0I7Sz5BN8M1T1a8axp3IXzMeid1Z2upWvhVWl9PZFZekUlhHuIcZzbdQm1QJVjXWXxVkU/kU3VeNGXnaLJtkXE6cI9nV2MTaKtsRmj8Vdgs+gMAAAAAJhaMMEFCN0kFRagz5xLFF/cs0UHISPRHeUOfQihC5kFeNXYUfCoeP2ZRoltkXORT6EKOKUULXxt9N39BoD0CLEoNYRH+K6I540QbTqpWqFs6XLFWg0zKRIBDlkvQT5tNe0vQUQBZDF6uXUJXQ01OOWgxNEpHWgtl2GhPZnhgIFMTR11KEU/gTBpIP04JW5Zj0GVVX8tWS1keZdZqf2cfWsRCM0cwYJRrfWqBXuhJKU5lVi9VFEsVWsFtoHbZdNZspmV6ZkNmAWMQaSh3r31keqFvYWP6XtJYlVKJVAJbZl0iWb9PJUClR5tULluaXQ1bIVx3YyxoA2VSXmtcSmiKbjBrRFzKPwAWJzfLTX5WDFbRSn81eDJET/tjG23obeVscWt1bGNtZ2+sbKFjK1H+MTwmfzZRQ+RQBlwZYUFi62fXcN91rXRDbQplDWWgZNpgrlcPQustUBAAAPsvLE5FY/RsHm4pZ9pY20AmHXcDAABJIrxIPGYBdId5IHpOdZ9tB2cGYFRVp1UJX4Nk5GH1VI80+AsAAKwXnDZwSi9VU1nSVkRMEjpENYFBCU9nUxpO2EFtN9oq+ESGUk1SjUUJKUUqDD4iR7tICUdeQV8wzQ4AAGoCliYGSiRa1V1kVytNEFLMXM1eSVaLP1kXAABwIjFDtljOYSJg81MIP+AehT4mXh5x0HhDd1ZtK1/xWxVhXmGTWqpTfFgcYTBnJWYKXBNOskMvRedO91jVXh1hn1tgTHIxdSJVRzFl1HImdTVuaWKQWXdPkkElKRoKAAAAAOwbADCvQB5Rt1orYnhsMXgqgYCDcn2Abr5gWWDnaXRwenDXarpfj00DPepPwF6xZUBojWvlbqFtY2LUSdQ6rzu4Q6BHr0WjP+c52DhyOFBAtljGaGxwznCkcOVzfHXWcV1q/F5fUPE8MiGmBgAAAACtKjxLElvyXhRYqEVRPM9PhlyDYd5lB2fcYvJdiWBwaaFsNGq6ZVtgcV2rWzJcRGKiZ6lupHQ0dxN0v2mmY9psBHSAdANuFF+hTXZOdlZyWsNZgVaIT4xMS04DVnJbe1mjUZ1cjW3Edlp4UHTma2xjeVQ1TRhVyF9vZG5hTVY8TgFHI0nAUlhe32NIYBpbemDZbi52snRJbURj4Fs/YM1ocW/Eb/lodGABXoFf/V/6WQJaH1s9WHtTv02uSg5INkpJS0tJL0XbR7dLSlAaWP5cn1wjWNBYVl7OZnBrNGwQbNlsz253buhqP2m+aL9nfmMFWTJJWTVZI9ZBAF8ebz5zm23cXmZJwUgaWyBoNXGrdbx1BnIHblRubnFsbz9st22McJ5r11vKRNImIAkAAA0SKTRsS/JXW1xGWaVPOUUmQI9B0kjLTexR3FHPUC5PV0sdQjA0NBMAAAAAYyT5PTVPBlcAWuVXhVHoRp5GT1yYbjt5e3wXeWhy92geXdlUlE7PVE9bGF45XyBeyFxyXiBnCXBadfB3zHfDdRNvGWGbWIpjNW0ObyVlD0k+GgAAAAAIQPBaNWbCZrZh1lyHVwJTGkukSaFMDE7KTgxM6UXlOVwxuhviLctAS0iYRmw8cyoOIoo4b0owURJN2z3jLPQ0YkCYTXlZoV/qYTVgDlpFUtJEzSOXBAAAAADfH9dWNGx3dX55sXn0dfdsc1w9Qc8XAACgG9g2k1TMZ8Nx63KQbG1g+08+R/lAIjr2O+1MGVd4WyhbCl9fYglgblc7Q0UlugcAAAAAWCJUR3hmvXitf0t8um3gUqw811FcaLV484BegS57u3Gza19k9FjFS3tHukeKRJg5pTWvLtE4p0n1W7FmXWtqbIxqYmlGaj9oHWWEZEFlb2ZKZ65lnWJaYOVi9GUIZrBowWSTXs1TiUTgMts8xEEJO3MnICujUA1k1m4tcq1vYGj6XHFQHjidGxQs7EIXVyBgImB7VtBB0hmcCCs2xUuAWtJk9mzTctB2X3Ziceto4VYsOa0RAAAAANUrwkWWUNBQHkloP303LzNSJ2YNAAAAAGtBgGLdcy573nnHcNFg7UkLNEpT+WOJZzlkVmIPZJtmfGnWZ0xlRGJMYkNhR1ygVNBRSlrAXYlfN2bVb0Z2+HXQa2FVmSwmBu8VMyvHOOc8izUcHAoqjzx0SBNRQliyWg9Xd1TvVV1Y2lSHRkwu6jcbWdttOnjyeHhvpln/OSdHhFzbZDJix1Q5Rgk9O0UCUgJglmmVbb5qBmKxWCpZT1tzXtZhOGbXZ0xi/leKUE1LRkBAQO9ZRWtKclBwv2xLaeBej07nRv9NJ1DzSA02AhMAAAAAyyPERlxUZWB3Z81q4GmQYkNSDkvRWz1p03JxdT5wN2aTWU9SBVGLTItErj0xM3snXg4AAAAAzibGMvo53jzNSMhQZ1v1X6pis2U3ZgNgpVDPQEZGG1YKXGBa2FLISeBNploWX6hcklBxOEsTQjJtT0tdaF+QV7ZRTlYqYJBmGWn1ZhVeUFK+VJxdfWGjYLxij2aVaPNlE2OOW0VWnVNuTgFHEjSVLtdMCmL8ashwGnWddvh2XnOSbShngGIMWYdOdTq1EwAAAADkFX07RFGIWa9Xe1BCS9NQ0l4kaU1rOGfGXw5ZSUojL5IMlhWSLL9NF2L9Z7ti/VUYUHhep2qFcvp1PHkmfEt7+nVhbOpeJlSbUkNZ/F7KY9Fp0m71bRVjIk4/Tm1mMXebfRh6FGyQUm4mEgMAAAAAqSoYQX5Ny1LCUKNIuj0sMRcrqiBoCgAAAACcEh48M1jMa290lHMBaWNbtVcVXKdnaHSSfeSAinuubntiOFrRUudF0EJOQQVOalRSXP1lU20vcahvmGcSWN5DdCluCgAAAABlEakyqk1JYvFrum7/axliPU81MohDWWE3br9u8WQFV+RYX2MJaW9oOGSxYkdoGG++c61z8mvsWfs4wiFsQRJQZlDgQsEesALyI0dCGlAoUuJJnjx4R3BUKVv/XepeyWNFamVtI2xjbKFudXL5c5xua181Sfos7zG6SDtdpWvCckpya215ZuVje2B8WVhWVVk0W9hXlVkeY7dpZmn1YJ1N3THEPJNRjl0OYsNfqFvlWllcX16jWNdK1TedJ8Uu9kP8V/diq2ItVzJIqEsqYHVrT2ueYG5cnWyNd3d613YdbbJeg0p8NuhLrmJxbfVv22xBZKdd4VrqWYNPWEkfVQBfrF9EXSZhemnTbelqM19VUSRRLFwfZBtpvmtobdpt82ywbIdnbVpiQJgYRTMtTYlcLGW+bmt4IH+egP18EXUpbXNp8WWtZLJkOmFQXh1XJ0jxOxI59zrAPuE78S+QGwoYKzNpSl1TD1jrWrNcLl5SXIZSlDwRFU8Y/j7eUfZXU1JeP9YWyioRSI5dzmrOcoJ28HVQcPRh3VMAVhddK14tWfNZkliYVcVTRlbNWfpbJVlbVjtUvGDqbJJxLmuwVnc6SzKuNnBCSEi8RBQ8KTOJN5A8bEGeP98ucC9TUVRno3AIcaZqPmKtXqlhpWcYbG1rdmVkWgpRSErKSshJ9j/GLAsdPTSkTJJb7mLoZghqbm97cQpug2S8ULQ5T0PST4ZYHmNeahRrZ2U6Wt1HcjfpFD0rak65YI1m6mPaW5VXEVu1X8RhjGHJXKFT9kB9QC1U2mFHZcRhDlwnXfFisGjpbbJtA2YgWUtQSE67Wx5n0HEJdbFwS2TVV7RaLF5KW/JOdjfGJ2FACE11UZ1O2VMbWexeHF+9Vx5K7DXuLgxReWOBbaBwMXDLbDNpeWf1Y8lcyFOBSEI8OD7UR2tTVFvCXM5XREiRL+VDpFT5V/tUo1dwWeFX6VDMSh1HoErbTNJIZEKvRH1DxT8uQXc9az+kSANS6VGPSi80cRCaIKw8pEqHUb1YYmECZupkQlteSSI+bE0AYMtpL2xHZrZakkw/L+wKAAAAAAgYfyytNqs2ZSyJHwAKAAD7JMBHCl95cO147HsFek91qGy5WUw8aRVuAAAAAADANHxIaFDuTnZDmzAoM+tPzmH9Z9hlIlzOUN1IHzmJFEsWcjyYS0NUvFrDYSVnaGXNWqJIjh8AAHol0UeHWp5hKV9dUmQ1Dw8AAOIjFEnSX3JqLW8bcXdzF3UScwdwNmsnZL9g92EzY9xkFmBBWEFMrDWfERM4clIxX6FhslmtScwyeyzfPgBMWFXUW0xf1GOEZt1iZWGtY/JhBF3AUzRIkUeaRq87JyBwBQAAAABGEq5BolmqZqtuinFqdft4UHzzeX9xq14+RkQcHC1RTItdb2fyaTZlRlwVUGJC2DqGL28y6UuaWmlcU1l6V0RTF0iQOWAelyj4QBhNo00/ThtXG2J2ZF5m12UsZoxj7lyDTukwaAwAAAAATy2iQOdH81OPYkVswWs/YlZLCh8AAAAAzAnlOn1S3V1lZVRooWj0ZyZkhGVKbNtuaWvkYXdXK1OfWH9c8FlGURNLqVUYZDNxiXnVe2R4s26rX5lWC1oDYIdfVlUaRypFXkQwQbE+fT1lNwkjnAibHm5IR12UZv1n8mA7UnA48iibPgZMwk1/VDhc32BjYHpe/2HOY7ZhjmK1aBFsSm5sb79xy28xamNmUWeaaANkZldWPU0eJTItRMNMDFSTYOxptm1ca6peYVo0Zv5rBWqQYWRZJVSvUAFRSEy+Q0A9ojOeJIMLLBqsPqxR4llPWd9PgjqiNvQ+L0QXSf1SHVvgXzNldWmUbJlpvmHAWnJPhDkUEwAAAABgPjViqHECdK5qPVbuPUI6XVFlX2VkBGekaf9qJmsGayNpeGYNZDxj62IRXTxLjjdPRHZWTFx3VRVA3BgAACkXZTC2O+Y5fzqjUahitGntZbJWZ0RWR4ZRr09XP6w491F9YkBu7HMQdPZvQWoWaLxsa3Dna4NdckIkN59D8kpPV21ghGC+WypNKy/eCgAAAAArNVhUd2A8XzxYZV1Tb9x2anMmZpNMlR8AAAAAeCVVQ9dVE10EWWlMsz8dRuFMuk1KSUw7dDDqSmViTm8McsdqBVjjO6AS7iclQmJdFWxObyZoB1XUL/sHAAAjKMVKelojXttWB0NKPwhMMFmPXY9Y30jWKbcIAAAAAG0CKTYCSL9Ksz8rKElEalhSYC5f/1X3RiRMNlrHYGVdOUuJK9FGX1g1XZpaBFChPVAsgg8AAAklSUWbUxZWTk4XOg8UAAAAAJ4bhDvDSEZI4TlSFpAs7UN0S7VFmi6CMU9A1E5LVxxaS1kVWy9f42L8X4NSlEBsTf1UWVBnSlJV+2HcZzhlPFp8TLFOx1U0W1NeB1/lW2ZSlkbSRz5P+k8PShhK/1J5WElYW1E8QtItZg+2FX4psDU6OFhC6VZvZW1q3WVoW+VKvDwKF5InxUKXT/xPwkNKKL8+kFQsYHdjLV6tS8YuFAwAAAAAKTHsTH1a5mBfYyNiQVsoVfJZlGKIZOdbk0YLLhsOAAAAAEcPoj7KVBphb2KKXLNV41DNUPtUvF3MY/BgPlPkOa4SIy8OSGVUfV9/aLZsSGpDX9FGDRsAAC0UyjDgSD1XWFuBVPdMpVRCZntui21DZHZSzTacEQ82VEddWkVlU2UoWmtIGTuGN307kFBuafB1N3eobhJg/Vx1Z09tm2uXYgNWx1TRYDBrkm4oa1dlg2IPWmRLZS/zKzI+008UV5hYCVT1SHI0azq3SN5NS1CMTARH+UbFP8szkTs8RyJKgE6tXE5jq2I3V18+ZxQAAAAARwGJQSZYxl5UWqBQ6Uf3RSVDZzq/K1EOAADcMqlL8Fb8VXRGISRNBZwmEDmKQgFCZTbyIK4HAAAAACsTDjv9UvZkSG/ScTVvKGpTYrxXDEYYLyE7N06RWBlm1W4WcJVp6lk/PlkT3EgjYkprx2iAWt89WShOOApDREL5Oioswy2ML7UsDzxcUQFe3WAkWF1MylLqYZ5sBm+CaGpXY0OJMeEYAz5hWMBltWawXSFOuEI2P55EpEEeMgsx20T2U1pZG1UOR7cuTQ0AAHAscT9KSLZIUT/kJugIAABGFPAwuj64P5g5CDAEP91JEkpKQbVEHFWRXwBfaFllT8tQbGBAbaxyx29EZe5TaUXoQxw+7izMDgAAAACcNoxKUFMzVFpOzUCpKn8ppEmxWoNhd2J6X8FdZFguVa5XwFxOXbNWLUvoOQ805zpyOgUu2jTdRX1NGkqeRSlMmk1sUQlW8lo5XONZR1I2RLg4XR4uKhs/7EfTR3o+AjWUTI9gBWscbdxoRGCxUs49GSpNLU48iEM2QLoy2US+UPlWclM8QzMaGzOVR2RNwUfMNrsTAAAAAJMa7TXHP1RIi0yvR/Y9sTeyNmc3BDJoJYILAAAAANwjxzyGVeJnTW+TbaBjY1PGTfVaPWSsZc1lkWBSVl5QMlWQXB5dEloxWsRe1WLoY8Vk5WJzWS9JKkMmUJleTGIZXY9QNTOrCwAAtDPfRlVQeFvnZO5qsGwcal1ixFZKW2Fgr2ILZOpkL2U9YEJbKl31Z+5uVHC7awJiIlQtTGRVhmE7ZW9f10yeNasRAAAAAD8/I1wSaqJvc29Ga1hjylxuVO5Qw1ZuXCJe11a+TMFRgVxHX3xVLzZTDQAAAABDLL09ClHIYaRrVW7caqRfe0k3HAAALw8ANcZHvksJTl1KHkZLRhRDqze9Ml0/kVU+YgJlFl8DUPRKUlQdWPpRWT4hFgAAAACCGR1NNGATZpplTmOIYWxhLF2XVCtP0kiNQOk7rTCJIUoKAAD2GDswdkPZTUhO0EOKK1wLAAAAAE8LkjHFTCBi025ccmxuNGIBUUk/dUnrV75d+VkYTshMSVqMaW5y/nPpbYhgg1GdRPg83zkDL0k7fEo7Vupbd10eZKRrem2KaDxdBlEPVd9ZzFooXoJjbmP3XwZbi1fkUpVN5VDAWcVaClLrPe8ZpwEAAAAAjiO7OkBORFcjXOtZk1I9SSRHElkXZEtkCltrS6BCFDwlLWcOAACKCtI3tFKzXXVfA10UXyxmx2b2X+dX7FSrTtZB/CjGCQAAvCBoOF9AP0gJVZBeBF/fUww58ygYSn9cD2IDXvFQNT4oO8g//UjMWzNrU3HgbaZj11awThRHpDSMIEdPMWRIbAhrGGchZDVe3k25My0jODIGOuw24SrXDQAAAAB5PMJeFnATdUJvVWAmUOVJBUReR6JOkFQaUlBLuUHtONYrAi2BRExOn0z2QY4wlA8AAEkW9D1BVZZgSGIaW/ZKSDIDEAAAAABoI9E8YUcJRnE4mSpcOlFImEq8QC0vTi9ENu8y2ijaPghPW1GgSE49BDhpQ2RKJFWRYMZpTG8GbOpcH0snRAhGdEm/UetcElxSUaY+CCwbL8lOFl6+YgNdQUoHJ28GAAAAAIgsB0EbSDtSOF12Y7tq1G5ub5psqGMBWKFWul4WaAN07YIkjPOMFISJb/RMcCxVDC0hhkBNUqNcnmU5bvp3SXydebBtb1NGKpUjKkqqYxtucG+vaJVcA0o6RMxJ4EwDRlE23kWKXEdprWs+Zt9c+15xYptjXGPTYPxZ01UFWBdevV9rYoZlVGhsaG9itV2aY1JswW96a9FgE0z1J/AFAAAAAO8EzicTOyJBZEDMPOBCsEl+SUpAdis9CwAAAAAtJ+4/AFAvW2tiz2XQZO1d4FdJWfxZG1ZiSbgu8gsAAAAABynkPJFCK0gXSoJHylYtaCJ1j3pzeABwomUjVZlF6zYbLWBHs1rAYkRiwVpRTHo+AEJYThRXs1t4YRZnrGjzY4dVHE0eUO1QQkztOtAUAABSKQY9TkItP55ATkNRQp86VThKPVNCZD6JPv5DAkhjSPNQwl8CbblvlWmJXoNTaVGgWHFXUVTET1tPAkukQko0xia2L+I1VzFqMRI6a0iYUf5UHlIkSQE8ujwjTbdWB1kwV8ZWKFgkWutZTVeYSis4Mz+zVPZf52BgWLxJ0UhJVPxVoUuKMlwNAAAAAMQplUFuS09QrVqkZpdra2lHYMVS0EwqT7NORlSzUOxC7EONUeZYlVY1Sp816BT1L6VHeVB4Tdc9sRpaLbdVWmqycfttml4KQN8TvCJ7NcFEilItV4lR00XOLMs2x0rhUUtNcD3KL4Q/a0cwQ9QzByetMvg8+zw7MLwgOyghM1xDZFZAZRNqVWXgVP8v1gcAAAAAvBJ9RjBZklvAUqlJmj7LNOQlHwtwFQovmDk3NxgqMjlpUKtcl16/WGlQCksZRiU8UCi+C6gjAE63Zr9xBnHJY6hCfyuEPrZMTE82RhkuICLTN2hDz0JuQ1tKBFSbVF5KOC+OC50hHjuLSstOqEt2QOcwcyo0JKkMAACtDdUk2DRgPLU5ASmPKlM9V0eDSLdPuFj6XNBbJ1U2UOBQoFCBSg068yU5CwAAAAA2Kw9Jc1QSVFlJ6DMfEAAAAxsKL0ZDyExyTi5IUjxRGQAAAAAPOlhYXGbBaIhg/0zRL84MAAAAAN0fm0FEUQFVOU9TQa0v6g0AAMAqG0XiUKlW/FX3TkpCZTxlUvlnPXKVcd5l0kydMS02H1XSabdxY28DZIJSrz/QRy9PJU89R0VDglwncbx5VHeAaetQDS2hCVcnpTnoSK1OhkpBPrE48U6ZW6NcjVLeO/AUNAAAAAAAJCFGOUROdVi+WA5OVjJNL55Lsl20aTxvGW5AZ9Ri/WbcaBJmil3jTsRDckpuUghYdFqQXzpkImJ5VTpPyVU3WQRUHkQ7KvYJqCDFK/EwsDguQcZH5VLoV5VYAFaFTbNAMzEzPGlJlFH/T4pItkMVQL45mS98Kh0/gEsQTUZEjC6BDQAAYwmeModEJFd8Yy1peGYAWnE/zx1bMHs/FEPQO6Mr4SbbPchOx1fuWm5aQVXGR+ovkw0AAAAA3BZnMHU8AD2JMYYRJywiQslNN1YJVohT4VEqUIZGlSvZCboqdjcdQMNGnkgBSSxKmkpoRKE2RyIYCQYtIkAGU4JjvWqwa3JqO2eKYPFZY12ZY59mcWM2XDJatWInbv1zNnN+a+paMT/lMRY/aEycUpZQFkfTTRFhIm0gb6Zm41NPPPMwuBIAAAAAnB5hOPVE1UeAQCs0/TaIQNdDWj6SLRsjCTR1Q3xJE0aHOeYleyqCQiZXRGdTbjhr1V+1SxQ62C5NQfRQxVbpVQVSbVSzU/NPcUROMRItIzTUMZoh/ggAAGEfEjj7P3lGREZKQPY2yiRtCQAADCWvQKxNmVB7VjFecmMgZFVepVU3TUdGsTygN4ksGjEMSdFWzF4KZjppVGX5V+FKS0fVRdw8xSEHMANYPWiibUppkFmVPrsURhS6N0pFnEZZPws/EE3QWVtba1F3OnkTAAAAAAg4blD8WYxXxEYdKlExe00iXBBgLlr6SwA0uhM8NwZQ/1uYYYZjV2CLXX5dbWLBYxJdd0vrM1c3Qz9BPns4CTWqMzouHjH0QFFLjkuYSsNJgFG1WqdfQGDmXZxbtl6qYmtlk2ctaLdj6FQUNzsZXyZhNI9Fi04tTWtNG00pU21dKWInYYtYuEeKLr4NAAAtFM816EYkWdpjEmb+YURUqUMIJgoHAAAAAKcR1SfINzpJ+lVaXv1iA2P0XYdTUVBZUPVOvD8OQl5I20o/QYMgzi8GT+9cK145VZNFLEqFV9ZfnF7PUoo5TTpRUMdbRmZYbYRurmt8ZdthBWSXag1unm4WaepZJD0iFFMAAABYQTJZgWhecKxxSXEBdlV6l3eNbKtbdUqCSXdNsU2vR8E3dRMAAAAAdzB4S7NYP140YFxeeFhMTWY4XRMAANIzYFfOabRxvm9cZcBVolE1VxlbnmC8Y4Fju1u6RjYlMCI4N25KjFocZFxlV17rUHhGsTaAMHwlGAwAAAAAMh4dOYFRGl5FYUJj3mE2X/NeX2QEaitqI2KwVdlSIlG3TChMAlPtWKFb4FpgVuFNMUs+U4Rd9mRva/xwVXHHa0xhTlAbMIQKQTpFWt1rqG85ZhRiT2EZXJxPvkaTRdhEWTxlMw9EC1YdX2xeA1MqPUMnlRNPJO82jEByTfxYeV63XD5SfkHYGgAAAAAIJ8NFwFcVXURXW0VbHEgAAAAyH043nk7sXB9nCm08bHtkF1XKP2kpPS7zSgdcNmDoWsxPvU3BVAVZb1iUTChB20KyV95mY21oaoNgo0wqJTErAkPwU8Jd72KRZGBiFl2SVLBKFjgmHMQEAAAAAOYmlDogQNE4KiA9GE80qkQ6SjdGyzXwEQAAyiKDPM1FWkLDNKIrdSufOCU+6EDvQ1BJpE79TJZGyj2ISn5gjmttak5dszrfDcI3hk8DWEFVm0aUJLEikzjXQNs8w0E4Va1iCWc4ZINefV/PYF5aKEzWPi4+wUSYUK1UK1AURUs83TkrL40jiDPyRApNP0vbP10sPyqYSBZflGg8Zx9cE03YRcNMS0tPPdgmNUc/VstYYVGUPKEUAAAAANkpTVG/Y85opmJ9Ujs0qQ4AAD8yXEmKUiFTREymQIdJh1i+XpVdOlK2RE5DEECVMNgQAAAAAFAmXzkRP3A6HSyqDQAAAABBL69RxmPvam1p0F/rWxxoknBUcmRwyGzjac9jmFUWOmswJTzYQvI+JjD5DQAAAACKBcQk/DhtS7FQPUlLRKlPbFqHYIZddFLsRnBAYzweSl5Si1O2TE5AQS/oKNRLyFxXYrRi02AWWlBPlTtOI/AnckcIXLJj/mE6WiBUrU/URaItNDgSSXhOCkqfQMJAoEs3U6FeXmuXc7p2EXMGavxmdG2HdPN1hW32WOhAsUhDXBZoiWrEZSRiYmTkasdshWd1XXNUZE/GTDlDHTH4L2hBZ03IVK5W1VtZZNprH24havFg6VO8P+0gxAUAAIEjMELVUiNY6FLMQY8fSgMAAAAALSiXPk5EHkQvTvpWlVveWtxWnFL4SdkuLQsAAGc1L1BmYRZpumhFYb9LFyaWBQAAAADpNqpRq11/YjBjLWEfWUNNqU6xWoVeNFdvQtRC3loGaRBscWSPXNhf0GISXUtKEDC2E8tFAVoRXsdWmES3GgAAAADBM/tTSmM5Z4tgM1CJTM5a1mArW+5Gpx8kILdB5U2wTAlBcDKzPg5Sn1sVXw9dMl5bXh5WyEbGQapM8FFTTDA8HCRqCAAAAACYESYrrzcyO4U4dTJZPO5PKluGXIVUSD5OFEwn/TigRMFJSEpfSMFLh1LtULhLYj1DJ0YKAAAAALcha0gGXw5pb2nmYW9dsV6HX4xbsFrQWulU6Ue6QGE74UzuVz9Y0U23Oq8/jVjIZ2RuWXGnc+h2p3sGf8J6I3ARa7NvfHLdb65lIFmTUEZGoz6ZQT1PAWADZ0pkslYNNk0NAACwHRY2K0K3RUdB2jEiIeQy1z9HQyxLo1uqa6lxo24gZQNe8l/WXxtap0+/Q1o74kG/R+FAKihPCQAAAAAQKQlBiE8pVV1RkUDJIAoFAAAAAEAiNz12UCZiOWxubQxnKVgcPx8UAAAAAFMmfjFdNMk8NEjeT3lU1FHjStBJ71L6WAFWlEngM/YQAADBILwzyzqjN6ovIjJxOxk7Xi5EDwAAAAC/J9JI1VheYflolnV1fcZ9anViZFVTw08+UGBPP00TRns7hzqKRQ9TO104YntiplwTWIBaqF+eYV9d+1QEUz9XP1o8VxhOYzyWKSMNdSo+RVdQaFatWJ9YY1cnW6hk1GuyaydikU9aQzZHb1kMY0llvWEZWGVLrDuPLOc6IlLHYJ5lsmGWVntBnBgAAAAA4A0eRjxrdHvufqB4RGkVVKlZLl2NWLdU0Vs3ZbRrBG7ZbJVndlxdRgIZAAAAAFsYGUJ4WEJkIWg8ZB5ZekTYJSYHAAAAAHAkN0NJWWRj5GMdW01RH1WnYntrQm0MZkFYekejHrgAAAAdPpRY+2etbLhoUVyWTNQ4WDOQQCRIcEc8U55klnDMc6RvBGf3XaZbiGPDa11uVGk0V7ApogEZHbcpYi/TNOM3XDWJROFR/FdcU3NH3T6hP9g9qjKMG0AFAAAAAAoJZTTxTs1bz12tVQNDmzHXPS1Ou1o4XHRVaFPFXFhmfGzVbypwzW4ka5RffEr8IM8VIy5aOoE6oDGKJt8MAACjGOAyA0LNRb093ydAK3U/CUlpR486EiHPBgAA0TOMU/xiPGdLYWVQMjfxQbhReVcjVlRS8FOuV/JXw07UOUQUOwAAAAAAQBIuQ1xWelyYVwtHBitLCtIbJy8sQppMrk3+RZw03hD6Dkw2eU12WFpfZmDzXJlbZVwwXuFcbFPUPSY22EiwU2ZUfErTR+xa3WrJcxB1F3AeZ+9cR1GxSpZKbUumTKpYhF5cW9xXlVP9UO1MLkUvMo0QAAAAAGQtxkP/TAJMX0TrN6pAu1bHaAVzQXSObAZbez5LFAAAAABzL0hQAV3qXshZGkxpTglQ1UcFPCEvQA9XNh9THGCHZt1itVnuVSldF2iKbbNqeV5uSicwyw0AAAAAKRWSLShFAlORV+hU/EmjK1UJAAAAAGQ1Yj9jVfhZQlJSUaxWF1ckTVQ2FhHzMLlNMV/nZHVehkm/LecKAAAAANkj/zzwSL5KFkNdNTEkuAoAAEA+Yl4zbSxwRGpoXU1TdVYaYo5nU2TBVuo6yhHDHLouEzYdMHguqTXNOSU8ekXmUGJXC1vWXaBcwlazTH4yPCzHQGNIrULuLssNviYdPQNG9kT4PIw0MSCLKWkzozSbL5wl3gtaCqkuaUTgS/9GxzN8ELgbNTUHRKNMzU6ATgBQ/lSLVb1OtztoEwAAhB1IMSJLIVzYYXtcw09tQQU+LEUsRGI/4TU3EzQqTUO4USBdcmrQchNzSG6waopp+2dwZVRozWuHa49nF2SkYX9fe12mYGFlamisY8FXp0IWMoMPAAAAALEe00GzVTNijGnOa3ZmuVnUPPsReCanPWJLy1FVUhdM/TzYIkQHAAAyJnRFelcPZYBuT3Lcbs5h2kvuKDw06EfBT0xNW0AbJgQkBD5kUQNeOWRwYvhZMEGOFsMdQjI/REpMMVB4TUdDSCj5LKlHp1IYWStgsGSxY+dag0ckKgwvgUtYWildzFQ0P5oyHUEmSKBOjljhYQdk7VveQ44evgMAAAAAOi3rR8lVF1jKUtRJrkLwPMkqAC84TfdZ7VoBVvBV3FaUUiRIzjnVQT1Q1FpOXT9XZkjPN7kcuQQkNpxK0FbnXCthG2J0YJhYKkhrJfQEAAAAANMR4iiZPH5DMU3hWBxfFls5Uo9QJ1DXSzBTx2TtcEl2CXVFblhlflr4ThlItkZERrhQCGL/bMFt4mO2TXYhDQMEL+8+zD/mPlBHC1FZXPdftFtcUes78RMAAAAADwDQMRpIW09nTRxHDEX8Rpw/iyfgCJMgWEXnXGFmSmSXVtM2fw4AAAAAqyIIVOVtdHiHd9Vr+FP3NLsNAAAAAJsvJUzgWulj+mTXXTxVQVPZXulsWnUAdqlukV0GREAZAAAAAAo1AULkR8lFsTizEgAANxz7OEtJP1O9WABciV79WxJTfkShM7sRAAAAAAggVjW9Pu46NyisCgAAAAB1HKwxOEPyUgZXZU7MM4YsFEVUVvFc4l1lYBtj/GGYWPhCEj5nR15RgFI+TBlCRT/0Po81IR7XBQAAAADpKkhMSF5HZl1lqF3gUoxLkUaiOewZegLHJfBHe1XXVcxLODv5Lfc1BDkZNLopIg0AAGgpk058YcJsCXKhcVhrFGJqStI3n0c5Ug9S/kS6LMU4xVGLZoZwGHHqbLFs2W3Yb6lsr2CNSYwtNjV8P80/KDgZKjQVvUfrYFBsIm4LafJkimVaacVqFmY6WblHgzrsNekxDyrWDgAAAABYDh8kVjLVNZotuiLkK8kwWSpKGjcGAAAAAJIVUjWmQVM/qChVCf0hKD6VVEFeqlsrTA8vOwsAAAAAhDT0UC9hfWmjaBRjEWNga+9ybHXscCJn/1HCLhcKAAAAAJQst0hLZlN3VnwDdg9jWkU+RR5WzF9FYNlZx1DJQSIj/R7gL7Q3lTPYHnsGAAAAAMMYoksAaLBybHGsZE1TRlRNWhhaIFg+T5lHSknaVwJnE22va1tjR13+YSJpimqPZh5cHVBUQ0c3SyqXKVwnHh7bCAAAgj+dXHdpx2qoYHdKf0A+Q3FOg1QSUwBOOEEFJSUH0ihVTSxgema9YfFQpS/9CQAAAAA6Eqc/dVVGYqNlC2CTW+NcGF+mXG1Zy1VRUmVHlTOVHq88g1e+ZGBmalwDQO5D71nzY0Jm1mDdT9IxkQwAAAAAxCP4OUhHTUu+RGUw/g0AAPkaaTFoP41Erj9mLzcUWQIAAPMS6ytOPiRFXEXGQ49GH0hVRM80tiJ7MJA/sEPJPfEtMA4AAAAAvTJ/TvlkQXDIcXdrK15wT8o6kRIAAOAgYjhTQ79DBDoHJaIIAAAAAD8i7jybUBRb91sAVAVEwyvCC3wtLkfOVaVYH1D6PFwl2AjDPYZWG17EWbhJUULcWR5qIm63ZhZSGSIAAAAAFx0pOs1IOUv/Qdoq0DO4UYpgEmMSWhNEXB+cA3ccNzqzR+1II0X3QEZH5EoRRbwz1RAAAAAAVjabVL5gjGBLVsNGbD1VOjMxPBEAANs/EVvmax5yz29BZd1Ncz1VQalKxlN6WqpbgFTzREsoeggAAAAAxSXOPF9ImU6RVada7V9yY8tla2faZ65lMmOIYa5aI0YrI+0/OlrKZLdiLVUuQYc9V0Q9Q0ZAkTsJQ15DajrmKH0LAAAAAAkRYTewR3tLEkbEObEnJzfSTd9Y2llqUVlHeEOKQmxFW02oV4VfIGHCYyFmDmXnWaBBdBuBAgAA2C1nPQ1Eb0tvTz5KikTvTjlcUV8nV8pCvyE3BQAAAAC+CVAyQ0ZnSzNEfy9CDQAAAAC1Gm08ZUyHUedMCUK9SjFfYWogbMFlmFfUTEhOoFGCUvdS41N4UttMazw2Lb8OAAAAAEss70tfYN5qnWqgX59M3jvpO0lAzlY9cUp+q39UdmBgqjx0O+5DQ0tQUoJZhFnBS1Y1IEm1X7lpxmr4Y31UsDewD0YPoil3NQs0ajdPR9VYFWjccItzrm9EZgNWd0jRUnRhP2h9Z3lgLVZfUpdU7FQVTbpK01aWXoBeXlegTRZDzzYbL0cxwy48JQ4MAAAAADgd5DRqRCBJ4UmARZdG/E7gXcxmgGmxZFNZdUutUBhZVFW4Q/UZAABlN4lXymeebkBv+WpVYF5Zg1lkXDBaJlPJSsZP9F71Y+VdaEtXJ6Qm3jkwP9Q/0kQ+ScVJTUFIORtFyUvjRMIpWAgAAOEv0zwjQy1BhjLJDgAAAACcJGpIuFdGWu1Riz59IRAvhD8SRYg/rC22CwAAjAcwRi5pPHgCfOZ2BWn/U8ctvhUDRhBUGF/caaZvyXIMcYto9Vr9QvMr1ijpSgRgQmi5aFBps21jcl5ygmr3WrhUCV7OY/5jFmCmWwJbNVvRWj9VglnUYTNk3F4GUeU5fREAAAAAEy2RQPNNlVvcX/lb5VMUTWdPGlBdSP44ukMLTXtPSUauKREIQhKzKF9FiFkSZEdnUmMwWGNKvEXyQXBGGVOtXVZgVWHoYPxeul68WYhMHi4MNGpKp1PYV8JV+05ORL4vziAHL/s45DfbJ3QLAAAAAM8ZGT4kRYBIn1JcXI1eHVyMUAQzBw0AAAAAoSZtSVlaVmBsW7ZLOkqxUc5X6FhtVHRFxynXCAAAAAAiLiJC9U+BWXhZu0xyM1wNAACQLUc9R0zoUEpWmVeLUzBOkEB6J9QlcznsQtJFGkuXUh9ZQl6JXWtTCj8yFAAAAAAQMCdHQlsHafpw9XCJahJhP1r/XG5eqleHTUZHRUPSOrcsjA0AAAAAJzKgU8plRm0BbjtqbmRiXuVUsUzZO5obO0gJYpNtrm3HYYdIc0TUTEROXEk2RSxBLTyDMoIQAAAAALsKAi/kROJOrVZCX/hlkGtwbcFpiGBnUopA0ziUSolVF1sxXl5ddFZNUUJVcVm0WG5P0T4qPJ88RjbyH10GAAAAABkU2SYrLkIpqhezFwRAd1n2ZW9n3V2sRnYcDAEAAAAARxzbMxFEZUoLRwI7zidpCgAAAADJJAw5M0FGQT0/aElPVt5ipWhoZqxbGEpFSD5WsFz1V3VGyCSAFq0qoTVOP6dCCEDLNfMzKkMxT3FRpkiAMZEkuDEyOT83VUDESsVWqV33W5dO6DU1JkhAzVT+XDNeIVn2TqRBOTBADgAAAADFFG5ARVcvX+FaVUk8IQkDAAAxImYy6znvOu48oEZWUKJYGFl2U5VRVE/zQ2grESU+QwlTkFVdS4k9nziqOQ81fzjuQphNKlScUQlIBz7LKnkKAAAAAL0ww0VGTHVE1SeVBwAA3SrgSd1bYWYgbJ1szmbeXildhl2NYIFggFqyTYBN60xlR1lKe1fcYQ9iiVeBP7spFkBiTq5XK2FYZ9hkEWMWXvdZkFU0TZxGgEvkVCpdc1/RWQRNZjWMEAAAFxT/Nz1Qql0gYe1cjlQ7QwoyA0BFVe5hjGfMZi1f6VGUQTlAAkuXVFpTv0XXLIY0ZkNnTApRrU7+RtxNJlg/XURXa0QqGQAAAACbIUcxwURhUHNRckioOi4z1SwbIws8JF4ja09rVWenYfBZOVeqYLJpwmwXZwJYeERIQS1NH1P2TTQ7CRKlHQUkNyWGJgciIgsAAAAAzx9YQZlOUE/vRRc0jBAAAAAA8yWfOqpCiEGAPic8UDhGN+NBzk5SWJ1XIEwyOQk1LETJSj5IGjvsIkcHAADRHHNBM1tGZrFkvVddQcEnWQsAAAAAExMAQkxXo2LeZK5gAFn0UMdLs0hQSYtPq1H5S5k6DDM0R9hW11zXWWZRk047UEZOXEJhJx8oAT+CShJMxEcFRaFFAEMyQClF/k43UvFJMS45Lc89JUfeRw0+0iZSLYo2GTgTMdQiyQkAAAAAUAX9IJo2cT/tPcMybh6RBQAAAACCMchINk70RkEw8AsAAAAAwRXwQM1e6WumbslncVWpNkMOAAAAAO8myDd3QlRIbkd8P7wyuiAPJkE9/UeiRm86DjqMQbNBMTljJaUIAAAAAJwqKkOYTkFTtFL9S+k7iyUHCQAAAACnD7o450NxRupCITdLEwAAAADtIgY7xEX4RoI/9S9JDQAAayirODdAqkrhUGFa9WULbAhr1F+uSN0qcjasS5ZVKFpbWnpVi0pQO4UuoyYxDQAANyWvO1NMB1XRU3FG7CbQBgAAAADGK4tJ8lgdXgZghmFWYeNk4mrdbilsF1/JQFkTeyncP/tH0kTFNQQRAAAAAGUBRTchTI5RzkqjM0IOAADdIVszIDwSPW41+SJYCAAAAAAsK8BW72tVc+Zuo12FOkoNAAAAAA0n6FCHYqBo6GLaVtZQtlTrVodTREYaO2laV3MffTF7lm1BUCAeQTXIUBZdVV+yWYlPP0Y8PKo8MUsuWQtdPVmJURFLw0J0Ogg+30UZSIRAxDdiQs9QG1itXcxj1md/ZX1dcVRtUatLbjU9DwAAAAAEEjo1rEn8UJpMGTvJGc4um0LfSAxD8i/OKnQz/UbdTkFSHVTjVRZUFkvQLNEJAAAAACo3uU6LWJVaj1wfYCVjqF6sUc9EkEP4Q0E7eh/NBAAAAAAmKTk5dkzqXHNnEWiCXk9KIywICgAAAAC6DeAykU/7XlFkgmD5UXM5xhAAAAAAtw/0Mi9GvUwzSIM3phWsJGk6BURWQ4Q93zQjPzlK0U2kUZhYAluxV9lQ/UdRRgFAODNlFdsBAAAAAAMvw03vX7porGcAXYNPKkpHT/xRHVRZUPtQSUosPFYTAAAAAP47VVJfV01QMD7sEwAAAAA9NH5PlFxtYv1f6VrEWDdY+FBiQYEybRTlKJ89Z0kJThVUfl3XZdtoj2VkYVZln2Y8YChUs0B7J4kJQxcDPsRPO1XtT946BhIAAAAAGCP5NTk9XkOIRJ5JaVGEU1VToFRnW2hh9F+MVi5PV1TQW2xb3VHxPwk24UJKVWxfxV6VU707ZxMAAAAAfRxqPmRT1VqQWE1J5S6hLpI39TUGKdgV+RL+N7tOLViiVmlKJjP4H8UIAAAAAJcspkVLToFK1zruIr4HAAAAAIUi6zvJTRlZC1z8V6hNj0pTSTxQB1rHYLVgvldJREgnRggAAAAAJzH5TAhX/VS/Rw4sMgkAAAAA3SDHT2FisWZ8X/JMJT48QHtMLFGATmBD/yjQCAAAAAC2IFc0ED1+PGQzVCRMCgAAAABpFOwuTDtaOyg2Kz7CRH9CwzOiGxY6M1H5W95aDlPFSfQ/eDeCKAULAAAAALcOljLJSLBTPlS1S7BAuUbfVmFgumJLYBpdQlyuZKprQm4iaDhYrTqqEAAAAAC1K+o/P0RrOl0wO0VRSbk+pSLlBQAAAAC9HzI5okWVR+0/4TSFSENaiWBwXcRSCkLePAE+WDhyPNpOYF71Ywph7lYmTkFMT0i8SYFSMlr1WfJOoTgiIGAvAUTxTSdNzEEoPCtKKFp4YJZcQU2cK/YHAADsIo46FksVVWFdamBBW/JO9jY/EAAAAACKDYouu0Z0U6NZ9VdEUMFEOjXGHusud0XNULVUCVODTJtACxgAAAAAcSdsSyJbcl56V09G3SelGOQ3QkaOT3pUr1AcR4oyPQ0AAAAAQjPXSuJXSWXTb5R1xHQKb5pnrWN8XvxQikFOLccMgiLgPyJOTVEZS9E6xRm+OU5PdGFRaRlqKGUHVz9EFzgWEgAA2SeCPJZNDFTiUdtFoDEwDQAAAABdBQY+uFGSV3NVEU4KRxJMiFZwXI5ZzFFyT1hWTV3GYPBln253dFVysmXmSWYZAAAAALQwX0tLWW9d21cTRg0o/AcAAAAAVSlHRGFO703NQv4mkgcAAAAAyB/hMqhGak6XUD9OdUeGOwcTAAAAACAXMEB+WBFjUGKmWWBXQV88YjBc80tvIHwAQxy3NWhChklWUXxXwFqRWr1dQGDmXwtiRmREYpBXIEA+LRFDe05NTg5HTUKKPSQ6AC+QNGNJi1H+TjxBTB5kAwAArAt6MrZI3lGsVqhYflOBT9dV42f4cYVzGWyrW95WUl46YRFefFaCTthKJlRqX1NkIWA7Ts4vIwsAAAAA5SFeO/FFM0QJNq8RAAAAAKofljo5SDBHMTQWD3Ya2TZKRAtDhC9JDQAAAADaHOE49EjeTOtFAjTqEl0w200UXhRimVqXRNkXAAAAAKYUGzTMRV9KI0drQaBFwUm0SNlAczr2PD9bN27adSF3iHLIbWJs72hWYXdb2FUTTZxHE0bkS0dNGUoUQfkudQ3TEKNB3FgCXx1bwk/sRM5H9lafX+NemVRyN0oNAAAAAAwiiju7SVNO00wgSLtA1DVnNVQ9vkrrVQhfrmN6YGNR2TVHLlg1wDSQKtIuuz+5T3dXAFX9RVkkPkOQWOZeV1ptSv8uNzaAPHg4nzWpPVdGrkREN488Jz6CQ9VMBFXvVn9Zr11MXnlTdE3+UtBdnWQ3YqJZKE5MT9lS3VRwU0JPrD+6HP0CAAAAAFYuGUcVWPdhtGZ+Y8FWwTmUDwAAAAA6EMUtQzl+O+o4YDKPEXsx+EpOXQpkTWE5VTI41iPjPCFQWFnhWBpQgkGCOCNG5lM0VsFdWWaFah5oXWBYVtxQoU1ORU8zFA4AAAAAIBmGOHdJXk72SIo4MCUvCgAA0R5ZSARZ017qXsJbqVWrUH9L+EqGQ084bSk3DQ49hF75bsFzeG7HW5M8kCwWOXs8yjMtHkQGAAAAAO4ptUAMRRhFlENsP2Q1iR7SBQAAAADdJxNGl1dYX5RiImejbCRqUV3lTOVL01AlVCxW51YgT008WRkBDQQ5P027UlhVnlx1ZT5mV1wfRWIsODgTSmlUUVVYTGs9FjZEO6U41iYaCQAAYRmzTgNmgW7kaxlgoUvEMsE+E1yjaqpvimurXzxMODf6OE5Jvk8GTEs9myFkBQAAAACaEiMwEkE7Sy5NxUTJMfAOAAAAAD0cCUXnWZ9fm1izQqse9Tz5UM9Wd1TGUURVc1o4W+dVrUv2QykzTA+aC3I07U55WSpY80ntKtgIAAAAABsquUDTSoxKWkDVLcQMAAAAAGEjXToyRm9HUEZsQbs8szsfQg9HvkZDOh8ZIAIAAAAA+Rd7L0w+4kJPPJ0dwiiiQkNLMEzzTndWmFrvWSpV11ClSX88ajJTEQAA6xWBPs9ReGN2cfx4vHiQbhVZsTb9DAAAAAB9MYFVaGREZn9ctkaxJCsGLh84NBVB/EPBPBUuvB6jKsU7SFB5WX5Y8U4vOFEQAAAAAHclgjSWP9JM+FMcWPdfo2U+ZJlXQDh0IhtCwFJKV0xRcD4jGwQqykgnVDVZMlg3UKlDRTGADgAA7Da1TXJdRWPSX1VTaTvuEgAAAACsJuhBlE4PUKRLT0rDUohYRFbrS/Y3bg8AAAAAKimqOXFBBkG+NVASAACXBlJFE1w9ZE9lTGMrYTFfRl5yXhVfDmLPYiFnS24JdMJzkmuqWuZAYTEYRmZYnGbyanxnlmOPYNterF6rWUNRv0AhNh1KTVmSXIFYilLjTj1BtUiAXPZmiGUnV/ZDXUWkTJdKukE0OtE2rjDrIF4I4yGYOl1SXF9zYRtaTlOyTitHTDc8EQAABDTmT4NfrmQbYlpXrUdKOmkyFjNdQ/BNwU/5R5c2IRIAAAAA4jbcVWtiumNcW/RK/iriK6JDhEzqSWBHMEz4Tq5XfWE1ZH9eZFAESe1V+WJYaV1owFtBPnoRAACPJoVLHV2hYXxatEcCGgAA/yrSNG9ATFK3Xi9kPWFJUgEveggAAAAABzB7P+VIZ1HIUn5N30RFP6M+rz8KQvZP7lq8XmBe3loJXPxqf3Kub4ZkpE4BLTgY8DZvRXVGvzpEHKEDAAAAAHMcZzqFSAxKWT/wJ5wmKlL6bJ555XoXcd9ZrSinAgAAAADcF+gx7UB2ScpM91HOUwFR7kR7M1IwLDzBQf09lkAJRAc/TzrtON4/iT5DM9YPAAAAAGsbvCygQcZSLVjVUhhEbyKxBPIqsU8aYHljjl7gTzVASzqKNFEtvQ0AAEMlBkQRVPpepWTtZAlfcFDEQx1I8FdYX/9eMlq/TLs/eTJiEAAAAAA0I5U/l0+JVttUakn0KLMHAAAAAN401k1hVq9TiUTpGQAAAADMDsU6O0d0Sg5I+kcoQx5Dlk0YVyNYq1P7SI0+JTC/H/UHAAAAAB0oTjrqQDQ9RS9QDgAAAAAFMRRSDmEuZI9g01wlW79aU0/uMWILAAAAAP0WqDDoPvxD7kb4Qrg62CboCQAAAABZIOVWXGrXbgNnfVAvMQA2OkiZWBBhwl+mUwE6QhEAAAAAzSrkPE5AhDehIHcGAAAAAN81/lXQZN1pdWXtVh8/FDi8OJ4xkh67BgAAAABPIuM19zrUPx9EfEYGRec5dhEAAAAAkx08NSxBRUJdOCokYAgAAAAArxbmPtBQHFY9Ua1BySo8JQU6t0gGU4pXiVbdUE5RpVapWnBYRE5NSQNakGZeaLRkEmI/YQZd6FCsORIR8xWbKpQz+TDlNghPNl06XfVTtk4zT2NQXU0pQ5Az9w8AAAAAHSFTRkRYGWKYYv5cX1JvQxsstySGL189m0i5S8BHTE76U0ZStUKoF/QoPUY3VbxYJ1UCTRdAZDFIE1QSbTcxUV1ZalirTnlJwVAuXpNmQWYzXshONTGLCwAAAACBNZlMdlw7ZGBkCF/+X4tktWbKYXRXUkwqQ6Y8eT0WPcc3BCYJCQAAAABZFbIsYEvtXCFknWLcWPVK9j7/MZEPAAAAAFsgYy9jNFQw7CNECgAA/StbQCNKeUz+RwhLVlMtX7lgpFezRtQqCAkAAAAAMRX1NklDi0tqVlBc6l4qYIZZV0jeMXwOAAAAADgfETehSbdcLWiqa05rNmYPXmVNlC7cKII5kEj8VtRb2VcwTIY1zA0AAAAAszYkV1JjpmGeUrwveC7VTaNgPWbYX6VLxxsAAAAA4iBrRo5bMGIIXh9Qvks3WhhltWR/WKI8nxHYJ5ZJiVs4Yuxdm0vWJpgFAAAAAF4t2ELrSfhEUTCYDAAAAAARLQNIl1UNWIBPnjqSEwAAAACYIc9FjlTPVQNSqUnCQzM+HC4cDQAAAAA9MGJPMmKvaO1lcV7rU7ZJ5zj9GKcCAAAAAHobACxDP3xLy08bTlFLHUjvQyQ3bxEAAF4cAkCKWNphMWGuXhddd2KnYZ9Wpkn/Q2pLAkuoPikXAAAAAHAUnCbaNHI7I0bITX9PWEixOOMpcDZQQ7xSvl31YExbFFFRRrNE10KtNXoRAAAAAJMiWDrBP8Q2MincK+w+LFKLWb9YXk59P4pDSE3AT2tKPUjQS49NHEXoOzs9EUTZSZNIOT7qNH87IEchSaRB+DIqGdwDAAAAAKMi+TwZUe5Yd114YAleZlQ+Q9QnwQgAAAAAoCUaP5RKbkjiNSUOAAAAAM8rWjpiRApFHjkvEb8dGEDPVnthWWF+VhFAsUZUWiBkFWMoVspEujyEP0g/8jdVIPgznD9AP340FiHbBwAAAADVIKQ1r0GvQZ0yew8AAAAA0hjIPKZNR1BwTK1K+FDHUHBICUpCUtpfS2mva/RqgWXOXv5cxFUcRS4oJQkAAIUkLzKoO2lBJEEyOX8okwq8Jr458UJKQ/E63yqiCwAAtxleQspTv1ZbTTI2qQ0AAAAAcUA/V7ZjmWZUX2hMLCIUAwAAAAD4D+Y4MkpYTWZDbCMsBQAAAACwH3VHBmLXc5l+2YGHfN1vZWP4VD1Oej9tIWsFoh3qNgY/XjpyKuIKAAAAAFki6jbzPBE1YxEAAAAAAhO0K1I42zjFL+UjPgoAAAAAZQoJJO4w1DdQS3BaRV6IXkBn0G+vb1plbFKAOZMjKDRASj9TAFCWPoEUAAAAAIIjmz4bTc1Q2ElxNjgWtSjyNS8/WEILSypVW1tnWkVOCjSaDQAAAACPGY45FEfrR9I9WSpHIQNE8VeaXqJa2ktgNL4OphQSOPdMZVONTzpMyUb4TchUX1dVV0BSmUeBQDxAz0M5Px8v5wwAAAAAoiHgP2ZR5VeGVItNrlCPWqpefFngR9MnMAcAAAAAGCv4Pw9OklMaVh9cGWQ4bux0THZtcQ9lsFPpTyRXv1fTThQ9GTEPIUQIAAAAAIgUBimKL1YsASJACQAA8xGJPSVP0VSuT+g9cxUAAAAAdh83KhswJTBCKJUMAACZOdhWKmhzcMVxqm1IZ8xk3GRiZmRnqGM4V05FDjEQNYo3xjHHJFIKAAAAAH0jZztnTLVShlJVTOg/NytsCgAAvS7vT5heGma9Z5diUl1eWlRZbFzvWkJTVU3CRfwv/wsAAAAA5y4BSbtWOlspWAlOJj1dI2osFjh1PAY59i/vDgAAAAD8GHo1+kaDTNFGbEEpTQBbzF5RWb9J3jE4IeIIAAAAAF8rDj5EQiE7+TkCQ0ZGtj3iJncIAACzGL4vDEL5SntK4EAyLsMMAAAAAK8mkELBU7hWNksELK036lI2XyhiwV7UVjZLMz+/OVU/0lEwXexjFGXFXzBVTUJ9FgAAgxS8KJU0fTb9LKM1LE0SV4RUJkZ6Mxc5zEOKRo1B0S5PFMcCQSvINyI5sTM9Jy0KAAAAAIEn6D7MT0la21oGVdtLKTYODwAAAAD0ONtOH1dQVcJIby6hCgAAxicqQlFLeEeiNWgQAACTMglQ/mXsb9Zv+WYLUwcyYwsAAIIEsjljUJJcFmeFa21pWWAZULE/mS8fDQAAAADaGfwxcD4kP+0yxxLNNxpHDEZbNyIPFR1qSU9ZElz5U+hCqRY1GdA+6k2RUJ1RBVDPTfxIfUfJTWZS8Er7MvsMAACPFOszzUTDSbZEZTUTEAAA+CbfNqc9RztTLEYMAAAAABkSFzUtU0dfLWFUZI1mmmAeUlA4/SCTMVk6UTUQJH8IAAAAABMv00FtUy5h82ZMZaxdbFJjTpROSFGoVrpTUU8KUZVVVU+0OoMWwwEAAAAARiVNOgtI+0u2Rf401hsDBQAAAABwFhEvfVGPZINrSmfHVVMqVQMAAAAAnRsYNtNMzloTYDBeplYZSFMvXw3KNP5VSmVEaMFfFUlQIL8CAAAAACgktjjoRotLhkZVNWceZgYAAAAAxjdCVnNj8maaYZhWMVA7TXRD6SrWJ+gzLjZELacVBgMAAAAAOTB8Tlpe9WKbYLpXwUv7RX5Bjzb8G6wcUjCbOFs22SqCHEMm1DDnM846P0eJUltVp1EAUllWcFbLTbxAgCgmCQAAAAB2D6IxckjXUr1RSkXmKr4KAAAUIlU/CVNmYZBmB
[truncated: 32,960 more chars]
