# Supplementary material for: Automated imaging and identification of proteoforms directly from ovarian cancer tissue
Source: Nat Commun. 2023 Oct 14;14:6478. doi: 10.1038/s41467-023-42208-3 (PMC10576781; doi:10.1038/s41467-023-42208-3)
Supplement: Supplementary file 6 — Supplementary Data 2 [file 41467_2023_42208_MOESM6_ESM.zip › Supplementary Data 2/22 17880.tdValidate]

<?xml version="1.0"?>
<pvsDataSet xmlns:xsi="http://www.w3.org/2001/XMLSchema-instance" xmlns:xsd="http://www.w3.org/2001/XMLSchema" version="1" xmlns="http://www.topdownproteomics.org/ms/pvml">
  <cvList count="2">
    <cv id="MS" fullName="Proteomics Standards Initiative Mass Spectrometry Ontology" version="1.18.1" URI="http://psidev.cvs.sourceforge.net/*checkout*/psidev/psi/psi-ms/mzML/controlledVocabulary/psi-ms.obo" xmlns="http://psi.hupo.org/ms/mzml" />
    <cv id="UO" fullName="Unit Ontology" version="1.20" URI="http://obo.cvs.sourceforge.net/*checkout*/obo/obo/ontology/phenotype/unit.obo" xmlns="http://psi.hupo.org/ms/mzml" />
  </cvList>
  <metadata>
    <contact>
      <guid>00000000-0000-0000-0000-000000000000</guid>
      <name />
      <organization />
      <address />
      <URL />
      <email />
    </contact>
    <sampleProcessing>
      <fixedModificationList />
    </sampleProcessing>
    <parameters>
      <userParam name="Guid" value="00000000-0000-0000-0000-000000000000" xmlns="http://psi.hupo.org/ms/mzml" />
      <userParam name="Height" value="1056" xmlns="http://psi.hupo.org/ms/mzml" />
      <userParam name="PrecursorMaxPpmTolerance" value="5" xmlns="http://psi.hupo.org/ms/mzml" />
      <userParam name="ThrashNoiseRecalc" value="1000" xmlns="http://psi.hupo.org/ms/mzml" />
      <userParam name="Top" value="-8" xmlns="http://psi.hupo.org/ms/mzml" />
      <userParam name="UserName" value="" xmlns="http://psi.hupo.org/ms/mzml" />
      <userParam name="MinimumFragmentSize" value="2" xmlns="http://psi.hupo.org/ms/mzml" />
      <userParam name="AminoAcidsPerRow" value="25" xmlns="http://psi.hupo.org/ms/mzml" />
      <userParam name="ShowFragmentationIsotopicFits" value="True" xmlns="http://psi.hupo.org/ms/mzml" />
      <userParam name="Mercury7Limit" value="0.0001" xmlns="http://psi.hupo.org/ms/mzml" />
      <userParam name="FragmentationSubPpmTolerance" value="3" xmlns="http://psi.hupo.org/ms/mzml" />
      <userParam name="Width" value="1936" xmlns="http://psi.hupo.org/ms/mzml" />
      <userParam name="MinimumRequiredScore" value="0.25" xmlns="http://psi.hupo.org/ms/mzml" />
      <userParam name="Organization" value="" xmlns="http://psi.hupo.org/ms/mzml" />
      <userParam name="Address" value="" xmlns="http://psi.hupo.org/ms/mzml" />
      <userParam name="ShowProteoformColorGraphicalFragmentMap" value="True" xmlns="http://psi.hupo.org/ms/mzml" />
      <userParam name="PrecursorMinimumRequiredScore" value="0.3" xmlns="http://psi.hupo.org/ms/mzml" />
      <userParam name="PrecursorMinimumCharge" value="1" xmlns="http://psi.hupo.org/ms/mzml" />
      <userParam name="FragmentIntensityClusterTolerance" value="0.5" xmlns="http://psi.hupo.org/ms/mzml" />
      <userParam name="UseAveragine" value="False" xmlns="http://psi.hupo.org/ms/mzml" />
      <userParam name="Url" value="" xmlns="http://psi.hupo.org/ms/mzml" />
      <userParam name="IsotopicallyResolvedPrecursor" value="True" xmlns="http://psi.hupo.org/ms/mzml" />
      <userParam name="PrecursorIntensityClusterTolerance" value="0.5" xmlns="http://psi.hupo.org/ms/mzml" />
      <userParam name="SignalToNoiseCutoff" value="1" xmlns="http://psi.hupo.org/ms/mzml" />
      <userParam name="PrecursorSignalToNoiseCutoff" value="1" xmlns="http://psi.hupo.org/ms/mzml" />
      <userParam name="UseShapeValidator" value="True" xmlns="http://psi.hupo.org/ms/mzml" />
      <userParam name="MaximumCharge" value="1" xmlns="http://psi.hupo.org/ms/mzml" />
      <userParam name="Left" value="2243" xmlns="http://psi.hupo.org/ms/mzml" />
      <userParam name="MinimumInternalFragmentScore" value="0.7" xmlns="http://psi.hupo.org/ms/mzml" />
      <userParam name="ShowFragmentationColorPeaks" value="False" xmlns="http://psi.hupo.org/ms/mzml" />
      <userParam name="SharedIsotopeColor" value="Black" xmlns="http://psi.hupo.org/ms/mzml" />
      <userParam name="UseTHRASHnoiseCalc" value="False" xmlns="http://psi.hupo.org/ms/mzml" />
      <userParam name="DistributionGenerator" value="0" xmlns="http://psi.hupo.org/ms/mzml" />
      <userParam name="FragmentMapColorScheme" value="Ion Type" xmlns="http://psi.hupo.org/ms/mzml" />
      <userParam name="FDRCounts" value="1000" xmlns="http://psi.hupo.org/ms/mzml" />
      <userParam name="ShowFragmentationSpectraAnnotations" value="True" xmlns="http://psi.hupo.org/ms/mzml" />
      <userParam name="PrecursorMaximumCharge" value="1" xmlns="http://psi.hupo.org/ms/mzml" />
      <userParam name="I2MSMode" value="False" xmlns="http://psi.hupo.org/ms/mzml" />
      <userParam name="UseSimpleValidator" value="False" xmlns="http://psi.hupo.org/ms/mzml" />
      <userParam name="ShowPrecursorIsotopicFits" value="True" xmlns="http://psi.hupo.org/ms/mzml" />
      <userParam name="ShowInternalFragmentFlags" value="False" xmlns="http://psi.hupo.org/ms/mzml" />
      <userParam name="RecentFilePaths" value="X:\Projects\2021 Su - nanoDESI\PiMS2\APOLLO_Ovary\APOLLO_#D1-6\line_07\IMT check\Spectrum_Search.tdValidate" xmlns="http://psi.hupo.org/ms/mzml" />
      <userParam name="Email" value="" xmlns="http://psi.hupo.org/ms/mzml" />
      <userParam name="PrecursorSubPpmTolerance" value="3" xmlns="http://psi.hupo.org/ms/mzml" />
      <userParam name="IncludeInternalFragments" value="False" xmlns="http://psi.hupo.org/ms/mzml" />
      <userParam name="PlotNoisePeaks" value="False" xmlns="http://psi.hupo.org/ms/mzml" />
      <userParam name="PrecursorMercury7Limit" value="0.0001" xmlns="http://psi.hupo.org/ms/mzml" />
      <userParam name="FragmentationMaxPpmTolerance" value="5" xmlns="http://psi.hupo.org/ms/mzml" />
      <userParam name="InstrumentModel" value="" xmlns="http://psi.hupo.org/ms/mzml" />
      <userParam name="HighlightSelectedIon" value="False" xmlns="http://psi.hupo.org/ms/mzml" />
      <userParam name="MinimumCharge" value="1" xmlns="http://psi.hupo.org/ms/mzml" />
      <userParam name="TerminalFragmentGradient" value="False" xmlns="http://psi.hupo.org/ms/mzml" />
      <userParam name="ThrashNoiseWindow" value="1000" xmlns="http://psi.hupo.org/ms/mzml" />
      <userParam name="ShowPrecursorSpectraAnnotations" value="True" xmlns="http://psi.hupo.org/ms/mzml" />
      <userParam name="InstrumentManufacturer" value="" xmlns="http://psi.hupo.org/ms/mzml" />
      <userParam name="ShowPrecursorColorPeaks" value="True" xmlns="http://psi.hupo.org/ms/mzml" />
    </parameters>
  </metadata>
  <experimentList>
    <experiment id="1">
      <observationList>
        <observation>
          <sourceFile id="SF0" name="20220415_APOLLO#D1-7_4ums_testline_01_25targets_01_ProfilePlus1_895.0172119140625.mzml" location="X:\Projects\2021 Su - nanoDESI\PiMS2\APOLLO_Ovary\APOLLO_#D1-7\line_01\i2ms files">
            <cvParam cvRef="MS" accession="MS:1000563" name="Thermo RAW file" xmlns="http://psi.hupo.org/ms/mzml" />
            <cvParam cvRef="MS" accession="MS:1000568" value="none" name="MD5" xmlns="http://psi.hupo.org/ms/mzml" />
            <cvParam cvRef="MS" accession="MS:1000768" name="Thermo nativeID format" xmlns="http://psi.hupo.org/ms/mzml" />
          </sourceFile>
          <calibrationOffset value="0" type="ppm" />
          <scanRangeText>1</scanRangeText>
          <spectrum id="scan=0" index="0" defaultArrayLength="0">
            <cvParam cvRef="MS" accession="MS:1000511" value="2" name="ms level" xmlns="http://psi.hupo.org/ms/mzml" />
            <cvParam cvRef="MS" accession="MS:1000128" name="profile spectrum" xmlns="http://psi.hupo.org/ms/mzml" />
            <scanList count="1" xmlns="http://psi.hupo.org/ms/mzml">
              <cvParam cvRef="MS" accession="MS:1000571" name="sum of spectra" />
              <scan>
                <cvParam cvRef="MS" accession="MS:1000016" value="1" name="scan start time" />
              </scan>
            </scanList>
            <precursorList count="1" xmlns="http://psi.hupo.org/ms/mzml">
              <precursor>
                <activation>
                  <cvParam cvRef="MS" accession="MS:1000422" name="high-energy collision-induced dissociation" />
                  <cvParam cvRef="MS" accession="MS:1000045" value="25" name="collision energy" />
                </activation>
              </precursor>
            </precursorList>
            <binaryDataArrayList count="5" xmlns="http://psi.hupo.org/ms/mzml">
              <binaryDataArray encodedLength="254536">
                <cvParam cvRef="MS" accession="MS:1000523" value="" name="64-bit float" />
                <cvParam cvRef="MS" accession="MS:1002312" value="" name="MS-Numpress linear prediction compression" />
                <cvParam cvRef="MS" accession="MS:1000514" value="" name="m/z array" unitAccession="MS:1000040" unitName="m/z" unitCvRef="MS" />
                <binary>QN1YAAAAAADKX4wEI2KMBILDs4qkxMdYgvAg9KH98LiCiSuDqG1HyP8rndi6ZiJ0iIOF1BuKK+iIP6vYsVQniII+fn2tGBgoiCf3ZDqAibxxiCvumRpRFm7/cYgsDhcaTx6OiIgwQWuwzpSP9xJnt7GphITnGIhLR2xLiXGIKonGGmdjnoiIgj64sa0UdOiIiEFa3PpSiIhDqWzVaYiIMVvbv6QkiIMr9BvkC+/3GIO/1PtQKw/3GDSPuLxwR4iIJMbdGsOSLoiDf4F7kH6Ij/TKzcVTKIj/cUtHbFuJiP9xO+2etRJhiP8qBjYqf5ydiIg+RgayufmIiEpHbGuJiIgxquG/VR6I/zX5NrwGyYiC4dgRoeJ+5xiIS6zcRTJxiIPBzBtOM+iIiIhKnCxmPYiISOcsgY2IiCh6+RqIUG6IiIOqwztlPMiIQ6ls1WmIg17jS7EcuIiD1RpbOuWoiDwMEbTz7oiEOpbNVpiIPGGRtJ5uiIhM+2xASYiIP5CEsW97iIhB9GzwuYiIPJf6tGgFiIglVs0aupMuiIg1pDu7W8SP9xglAQ4av+8eiIhC9GzQuXGIiEOpbNVpiIhKrNxlMoiIMQBiv/+diIg+y3WyNIqIj/cYS0dsW4mP9xg8jDS0c8uIiEFa3PpSiIggErYaD9SeiI/zrNFrcy6YiINd7luyEaiP83GVG65q7/cYg7ArO1/UyIiIg70QS1LvuIiDGaMb9lzoiISkdsa4mIiDn3lbcIaoiIiIiD1GQbO5voiIUrTeS4iDf4ebkHhoiIhB9GzwuYiIQfRs8LmIiIhStN5LiIhL1lxSmoiIQfRs8LmIiIhB9GzwuYiIQfRs8LmIiIiDG/Qb9AvoiIOkKxtr1O/3GINAqEu/V7cYiEJa3OpS/3GISZJsdtmI/3GEtHbFuJj/cYPkFXsr6oiIiIgjYAAa2f/+iIgxiuK/dR2IiDEFEb/67oiIiD7LdbI0ioiIQfRs8LmIiIS9ZcUpqIiIiIiIQfRs8LmIiIhB9GzwuYiIhB9GzwuYiIhIkmyG2YiITPtsQEmIiIPaYDs1n8j/cYPfYUsgnrcYiEOpbNVpiIgwsDWwX8qP9xhCxLzjtIiIg8HMG04z6IiDoCUbb9roiD0x4bPOHoiIOlh+tqeBiIg756m1GFaIiISqzcZTKIiEOpbNVpiIiE8wbBz5iIiEOpbNVpiIg/G6Kx5F2IiELpzOFjiIg+i7KydE2IiD2mZbNZmoiIMt8FviD6iIiDloareXlYiIgwQMKwzz2IiDuHhbV4eoiIhANcwNo4iIQVrc+lKIiDg4k7jHbIiIP2BysZ+NiIhDqWzVaYiIQUos+12IiEqs3GUyiIiEH0bPC5iIhDD9zfAoiIP2uzsZRMiIhKR2xriYiIgz7tG9ES6IiDhdQbiivoiIgxgEq/f7WIiISqzcZTKIiIiDqC1rZ9KYiIg/QBGxv+6IiDxM07SzLIiIOB4nuOHYiIiDMPM73wzIiINfNBuwy+/3GIg5WFe3p6iIiDW+hLtBe4iIgyOtG+xS6IiDpi17adKIiIQVrc+lKIiD+g0rFfLYiIg5t9K3SC2IiEFa3PpSiIiDxy6rONFXGIiDZZdrqmiYiIgz73q9EIWIiIQfRs8LmIiIQfRs8LmIiIMABisACtiIiISkdsa4mIiIP/WSsQptiP9xhC9GzguYj/cYPWGRsp5ucYiEL0bOC5/3GIQEBsDPmIj/cU37bDBJ/3GIhUadyWiIiD2GBLN5+4iIhKR2xriYiINj5husGeiIiDOkFL1b64iP9xPdaysylN/3GIOwJRtf2u/3GIg6bba2kkmIiEbtXKEqiIiIgwS8iwxDeIiDittLhSS4iIiEH0bPC5iIiDdT47msHIiIgxhZa/emmIiIRshMo3uP9xiEtsfFk4iIiIiITzBsHPmIiEpHbGuJiIiDSKbLx1k4iP9xMGDBsK8+iIg2+LS6B0uIiETjnMHGiIiD6LsrJ0TYiIiIM2RRvZuuiIiEiSbIbZiIiEiSbIbZiIiDPJwb02PoiIg4OJO4x2yIiIMIU0sIrLiIiDG/Qb9AvoiIgxqkS/VbuIiIQVrc+lKIiIQ6ls1WmIiINJkSvGbtiI/0WpbMVpiP9xSZJsdtmIiP81RFK8u62IiIPiZCstm9iIiEDv/AIAiIiEqs3GUyiIhLsUxU64iIQO/8AgCIiIOHjzuIcMiIiDO0xL1LO4iIj/O1Jitq2diIiEpHbGuJiIiEpHbGuJiIhM+2xASYiIg2c+K6jB2IiITWZMKZtxiIhDqWzVaYiIgwC6OwBVyIiEOpbNVpiIiDloCLeX94iIiEpHbGuJiIj/QaXcBqKIiIOLLBuE0+iIiDu3+bVIBoiIhB9GzwuYiIiDKa9b5lCoiP9xTotcJ0qIiIhPMGwc+YiIhDD9zfAoiIhEOVzMaoiIiIgxhZa/emmIiIQfRs8LmIiINfhSuwetiIiE8wbBz5iIiEOpbNVpiIiDHfor8gXYiIgxv0G/QL6IiIQ6ls1WmIiD9rs7GUTIiIQfRs8LmIiIMk8xvrDOiIiE8wbBz5iIiDsCs7X9TIiIj/cUrcjGI3iIiISkdsa4mIiITEE8S+yIiINQkDu/b8iIiDxxQrSOvYiIg5Pk23wbKIiIRkPcq8KIiITqB8JfiIiIPDHhtM4eiIiDhYkrinbYiP9xhC9GzguYj/cYhJkmx22Yj/cYNxMhuezeiIiEOpbNVpiIiEZzjKjHiIiISkdsa4mIiP89N3S0yIuIiIQfRs8LmIiISOcsgY2IiIN244uZHHiIiEOpbNVpiI/3E1BPG7+w6IiIQ6ls1WmIiIhIkmyG2YiIiP9xOahot1eXiIhM+2xASYj/cYOS2Rt9JuiIiE8wbBz5iIiEiN/IcgiIiEUuvL0UiIiISPfcgIKIiIOk23trJIiIiIiIiIQfRs8LmIiIS9ZcUpqIiITqB8JfiIiIiIT5XcFqKIiIgzuRG9Ru6IiIg4xyG4ON6IiIQ6ls1WmIiIPaYDs1n8iIiDd487mHDIiIhB9GzwuYiISJJshtmIiIMtRhviueiIgyGtK+5S2IiINYnDu3Y8/3GIhH7VyRKoiP9xhLR2xbiY/3GIiEmSbHbZ/3GIiISffcYIJxiIg/1TGxKs6IiIhHKIydd4iIiDMvMr3QzYiIiE+V3BaiiIiDPJwb02PoiIhG7VyhKoiIhKR2xriYiIiIiEbtXKEqiIiEz7bEBJiIiEbtXKEqiIiE8bTB5LiP9xiEz7bEBJiIiEftXJEqj/cYiEL0bOC5/3GIhbB9X4iIiEbITKN7iP9xiIiIiIiIiEbITKN7j/cYhAZXwKqIiIhEebzIZIiIhNi1w3SoiIiEOpbNVpiIiDf9xbkCOoiIhdu9NEiIiIMCDDsO88iIiE8wbBz5iIiDOP87xwDHGIiExR7ErhiIiIRTlcvGr/cYiIOmfBtpg+iIiISJJshtmIiIg4ssG4TT6IiIiE8wbBz5iIiEqs3GUyiIiEftXJEq/3GIiEJa3NpScYiIg4Q5W4vGqIiIPjGmss5ZiI/3E5ghK3fe2IiIUrTeS4iIhJh8x3g4iIiIiIiE8wbBz5iIiECKjAhXiIiEJvPOkMiIiFYe2uGP9xiIQ6ls1WmIiIM7kRvUbuiIiITzBsHPmIiIRTlcvGqI/3GD6wIbJP3oiIhIkmyG2YiIiDG/Qb9AvoiIiDEVwb/qPoiIhPMGwc+YiIiEpHbGuJiIiEiSbIbZiIiISJJshtmIiIOmITtp3siIiP8yRXG/uo6IiISkdsa4mIiIQfRs8LmIiINB9GvOC5iIiISpwsZj2IiIiEH0bPC5iIiIN+2yuRJNiIiDftsrkSTf9xiINZnWu2YpiIiEj33ICCiIiEOpbNVpiIiIg2DrG68U6IiIiEpHbGuJiIiISPfcgIKIiIOXJht42eiIiD7VMbIqzoiIiIiIiIQN9MAwuIiIhH7VyBKnGIiIVh7a4YiIhFyEyze4iIiFYe2uGIiITGZMSZuIiIhDD9zfAoiIiE8wbBz5iIiIhI99yAgoiIg6VxG2qO6IiIOvxEtgO7iIiEpHbGuJiIiIQVrc+lKIiIgy7xi+EOeIiIhB9GzwuYiIiEiSbIbZiIiDGak79lbIiIhIkmyG2YiIhB9GzwuYiIiEpHbGuJiIiIhJDTx/LIiIhVHtvhiIiIhEOVzMaoiIiIiIRu1coSqIiIiIhG7VyhKoiIiE8wbBz5iIiIhB9GzwuYiIiEpHbGuJiIiEj33ICCiIiINBSivOtdiIiIiIhG7VyhKoiIiITzBsHPmIiIiE8wbBz5iIiIiE2LXDdKiIiIiIhPG0weS4j/cYiIiIiIhEOVzMaoiIiIiIiEHfTOILcYiIiIiIhKIlxt2v9xiIiIiIiIRu1coSqIiIiIRu1coSqIiIiIT5XcFqKIiIhPMGwc+YiIiIiIRu1coSqIiIg4nQS4YvuIiIg5LZG30m6IiIN6gGuVf5iIiISJJshtmIiIhEOVzMaoiIiIiEiSbIbZiIiIhPMGwc+YiIiIhG7VyhKoiIiIiEZD3KvCiIiISJJshtmIiIiEvWXFKaiIiEiSbIbZiIiIiE+V3BaiiIiIOBgyuOfNiIiIiIWwfV+IiIiEXITLN7iIiIhUadyWiIiEXITLN7iIiIhNi1w3SoiIiIiITYtcN0qIiIiIhNi1w3SoiIiIhG7VyhKoiIiIiIS9ZcUpqIiIiIiITYtcN0qIiIiIiIiIiExmTEmbiIiIiIiIiIiIhOcMwo84iIiDjyhLgNe4iIiDL0wr4LPYiIiD2rsbNUToiIg/UMGxrz6IiIg1ORW7xuqIiIg3HsS54TuIiIiDhdQbiivoiIiEvWXFKaiIiDGV5L9qG4iI/0TZHNJuiIiEKEXOe6iIiIiIhNi1w3SoiIiIiEbtXKEqiIiISJJshtmIiIhPMGwc+YiIiIhPMGwc+YiIiITzBsHPmIiIiEFKLPtdiIiEFKLPtdiIiINGSzvJtMiP9xg+8OOyDxyIiIOswytjPNiIiE+FLBetiIiIiEbtXKEqiIiDitUrhSrYiIhIkmyG2YiIiEYzLKzNiIiISOcsgY2IiIiIiE2LXDdKiIiIgyJTe+2siIiIQfRs8LmIiIT4UsF62IiISOcsgY2IiIiEAQvA/0iIiITzBsHPmIiIg1k+G7bB6IiISkdsa4mIiIP4BxsX+OiIiIPhaRsulu/3GIhApdwGooj/cYhLsUxU64iIiIS7FMVOuIiP9xhAQGwM+YiI/3GDvRobUuXoiIhDqWzVaYiIg3DhS58euIiIhB9GzwuYiIiDTO0rwxLYiIiEbtXKEqiIiITzBsHPmIiIiEiSbIbZiIiISJJshtmIiIiIS9ZcUpqIiIiEz7bEBJiIiIiIWgfW+IiIhAujwFXIiIhJt3x0iIiIg5MgG3zf6IiIiIhG7VyhKoiIiDYeYrrhnYiIiIiIRu1coSqIiIiIhNi1w3SoiIiIhPMGwc+YiIiITzBsHPmIiIiEbtXKEqiIiIiITYtcN0qIiIiITzBsHPmIiIg0viK8Qd2IiIT5XcFqKIiIiIgw+vKwFQ2IiIhKR2xriYiIiD/6QbEFvoiIhCxLzTtHGIiEjSzILTiIiIiI/3GIhB30zyC4iIhStN5L/3GIiEQk/M2wiIiIiEQUTL67cYiITvU8IKyIiIiIiISpwsZj2IiIRI4cxx6IiIiIN4hCuXe9iIiIhDqWzVaYiI/3E3U4G5rH6IiIP8XisTodiIiEUuvL0UiIiDL0wr4LPYiIiE8wbBz5iIiIhO9TwgrIiIg7bNK1ky2IiITzBsHPmIiIhPMGwc+YiIiDG/Qb9AvoiIiEH0bPC5iIiIhB9GzwuYiIhBWtz6UoiIg4ssG4TT6IiIhB9GzwuYiIgzzxm9MOaIiIhG7VyhKoiIg1WXa7pomIiIhPYBwZ/oiIiDG/o79AXIiIiDfNUbkyroiIiEiSbIbZiIiIQUos+12IiIWwfV+IiI/05mTDmbiIiIiEbtXKEqiIiION1kuCKbj/cYiIg67DG2E86IiIhKR2xriYiI/3FJkmx22YiI/3E7QhS1veuI/3GIiITotcJ0qI/3GIgzpBS9W+uIiIhD6czRY4iI/3EwC0GwBb6IiIQfRs8LmIiINFmxvKZOiIiIO/EDtA78cYiIg9MeGzzh6IiIiEqs3GUyiIiITYtcN0qIiIiIRu1coSqIiIiIT5XcFqKIiIhDD9zfAoiIiDAAYrAArYiIiISkdsa4mIiIiDXOl7sxaIiIiDPEdb07ioiIiIiEpHbGuJiIiIQfRs8LmIiIUrTeS4iI/3E+yxOyNOyIiITlusKkWI/3GITCwcTT6IiIhO9TwgrI/3GIPoYEsnn7iIiE3g3DHyiIiIiD7Q5LIvG4iIiINKnCvFY9iIj/cYM6SxvVtOiIiIR8Ick96IiISQ08fyyIiIiEiSbIbZiIiITmAcKf6IiIiIhHWDyafIiIiIhNi1w3SoiIiIhVHtvhiIiIN+2yuRJNiIiIg0VAO7q/xxiIiEzWXEKaiIj/cYhA+pwBVoiP9xiEM/jNwHiIiIQVrc+lKIiIiFy71ESIiIg4wnK4PY2IiIgzlGO9a5yIiIg1KQK71v2IiIiEOpbNVpiIiITYtcN0qIiIN+JxuR2OiIiISqzcZTKIiIiEH0bPC5iIiDxxQrSOvYiIiDn84bcDHoiIiDZTgbqsfoiIiIP0ARsb/uiIiIQMrsBFGIiIhG7VyhKoiIiE/qnBFWiIiIP0ARsb/uiIiIP5CEsW97iIiIPVGls65aiIiITzBsHPmIiIiE/FjBOniIiI/0+LXCdKiIiEC6PAVcj/cYiITjacLJaIj/cYMEsEsMT7iIj/cTI60b7FLoiIiEpHbGuJiIiIP8A0sT/LiP9xiEus3FUy/3GIiDWpJbtW2oiI/3E1rnG7UY6IiIhIkmyG2YiIiEZD3KvCiIiIhKR2xriYiIiDSZdLxmi4iIiDNv9L2QC4iIiIMb9Bv0C+iIiIM9lyvSaNiI/3GIMs9UvjCriIiIhDqWzVaYiIiDEVwb/qPoiIiEXITLN7iIiIhH7VyBKnGIiIMGDBsK8+/3GIiINLlzvEaMiIiISqzcZTKIiIhHKIydd4iIiITYtcN0qIiIiDiYVbhnqoiI/3EzlAG9a/6IiIiIiEiSbIbZiIiIP/pBsQW+iIiIOTIBt83+iIiIPfCBsw9+iIiITzBsHPmIiIiIiIRkPcq8KIiIhNi1w3SoiIiDy2UbRJroiIiDcTg7nsfIiIiIMMWUsEpriIiIiDVOErux7YiIiEftXJEq/3GIiINA8zvPDMiIiIg4XUG4or6IiIiEH0bPC5iIiIiISJJshtmIiIj/TKzcVTKIj/cYg1JFO726yIiIhBWtz6UoiIj/PBICte39iI/3GDR/CLyA94iIiDYpZLrWm4j/cYhUadyWiIiIMJWCsHp9iIiISsH8Y+CIiIg/pYGxWn6IiIMSVyv9qNiIiEiSbIbZiIiIOgJRtv2uiIiIhAujwFXIiIiEDfTAMLiIiIRTlcrGpxiIiEWjPLXMiIiIRI4cxx6IiIiDcOsbjxTnGIiIQEBsDPn/cYiIiIhStN5LiIiITdAsMv2IiIiEAlHA6uiIiITRGMPueIiIhMZkxJm4iIiISpwsZj2IiIiITYtcN0qIiIg+RqOyuVyIiIiELEvOO0j/cYiISkdsa4mIiIhEJPzNsIiIiE8wbBz5iIiINDQEvMv7iIiIMSVyv9qNiIiINPNBvAy+iIiIPPHHtA44iIiIT5XcFqKIiIg0qSW8VtqIiIhGQ9yrwoiIiISkdsa4mIiIg/+kGxBb6IiIiE2LXDdKiIiIhIkmyG2YiIiDBgJLCv24iIiD6LsrJ0TYiIiDmyhrdNeYiIiDGFlr96aYiIiIiE2LXDdKiIiIhOW6wqRYiIiDEFEb/67oiIj/T4tcJ0qIiIiI/zW5EbxG7oj/cYiENUrNq1iIiIhFjhy3Ho/3GIiIQJUsB63/cYiIQ/4s0B2IiIiE8wbBz5iIiITzBsHPmIiIhB9GzwuYiIiE6LXCdK/3GIiIg3qEG5V77/cYiIhBWtz6UoiIiIQ9kc0m6Ij/cYPgEysv7NiIiIS9ZcUpqIiIiIiEA1zA2jiIiIiDoCUbb9roiIiEfCHJPeiIiIhHWDyafIiIiIiD7gM7IfzIiP9xiDQ0obzLXoiIiDG/Qb9AvoiIiIPoBxsn+OiIiIiISqzcZTKIiIiDiiEbhd7oiIiEiSbIbZiIiIhI99yAgoiIiIOgJRtv2uiIiIhEnszGE4iIiITYtcN0qIiIhIkmyG2YiIiIQfRs8LmIiIiDIVJL7q24iIj/XrvTRIiIiIQLo8BVyIiIiI/3GEh9TIgriIiIOF1BuKK+iIiIgypLG+W06IiIhB9GzwuYiIiDcTIbns3oiIiIiEpHbGuJiIj/cTVJAbu2/oiIiIg2qEG6V76IiIg3I9G53C6P9xiITvU8IKyIiIiIhNi1w3SoiIiIiIiIhStN5LiP9xiITRGMPueIiIgwquGwZR6IiIiD3wgbMPfoiIiISJJshtmIiIiEwsHE0+j/cYiEUJrL9liIiIiIiIiEbY/JJwcYiIhBJRz9roiIiITYtcN0qIiIiIj/MQtBsAW+iIiIQw/c3wKIj/cYiEmSbHbZj/cYiIiEbITKN7iIiIhDqWzVaYiIj/Sg08fyyIiIhPMGwc+YiIiIVGncloiIiEVebLoZiIj/cYQEBsDPmIiP9xPBcTtOjsiIiIQCUcDq6IiIhG7VyhKoiIiIiITYtcN0qIiIiD2GobN5XoiI/3GDgz5LjMG4iIiISOcsgY2IiIiD+lgbFafoiIiIRu1coSqIiIiEiSbIbZiIiIhN0Cwy/YiIiISOcsgY2IiIiE+FLBetiIiIhN0Cwy/YiIiIQ/4s0B2IiIhITZyLJoiIiIThtMLkuIiIiEbtXKEqiIiIg2DrG68U6IiIiEU5XKxqcYiIg5LZG30m6IiIiEqcLGY9iIiIhN4Nwx8oiIiIRu1coSqIiIhPG0weS/9xiIiIOli5tqdGiIiP8xC0GwBb6IiIgxNSO/ytyIiI/z7bYbMknoiIiITYtcN0qIiIiEdYPJp8iIiIhJ3IxyN4iIiIMgVzvvqMiIiI/0Uk/M2wiIiIRBRMzruIiIj/cYiITNZcQpqIiI/3GIhDD9zfAoiIiINuihuhdeiIiITKasRZWIiP9xhMLBxNPoiIiIQw/c3wKIiP9xhStN5LiIiIROOcwcaIiIiEbtXKEqiIiIhIkmyG2YiIiITCwcTT6P9xiIhOi1wnSoiP9xiD57ArKE/YiIiEjnLIGNiIiISI38hyCIiI/3GIiIiIhFjhynHnGIiIhI99yAgoiIiISnccaI6IiP9xgwtYGwWn6IiP9xhFOVy8aoiIiIOE3yuLINiIiINTmyu8ZNiIiIhBioznV3GIiIMuQSvhvtiIiIMgoivvXdiIiITeDcMfKIiIhIwhyD3oiIiIPmtRspSu/3GIiIOV1BtqK+cYiIiD5GQbK5vo/3GIiEOEXNe6iIiIRV5suhmP9xiIR0Pcm8KIj/cYMt+iviBdiP9xiFYe2uGIiIiIiE2LXDdKiIiIhMQTxL7IiIiI/0hD3JvCiIiIhKR2xriYiI/3GD1BkrO+bYiIiDwcwbTjPoiIiIQw/c3wKIiIiEj33ICCiIiI/0CwfAX4cYiIhD6czRY4iIj/cTldQbeivoiI/3GIiEBAbAz5j/cYiINhmzuuZMiIiIhKR2xriYiIiD6wIbJP3oj/cYiEmSbHbZj/cYiIO9GhtS5eiIiIhB9GzwuYiIiIT4UsF62IiIiE7FjCOniIiIVGncloiIiIO9EEtS77iIiIiIQfRs8LmIiIiITYtcN0qIiIiITYtcN0qIiIiEMP3N8CiIiIj/QZUsB62IiIj/SJiclnaIiIiE+FLBetiIiIhEjhzHHoiIiIQ6ls1WmIiIj/SO1ckSqIiIgyTzG+sM6IiIiE8wbBz5iIiIODNHuMy4iIiIhG7VyhKoiIiIMPrysBUNiIiP9xhK3IxiN4iIiIRaM8tcyIiP9xiIiIiD7wgbEPfnGIiIhM1lxCmoiP9xhLR2xbiY/3GIiDIVwb3qPnGIiIhBNcz8o4iIiDuMNLVzy4iIiIQxRM3ruIiIiEtsfFk4iIiIhPldwWooiIiIhB9GzwuYiIiDTO0rwxLYiIiIhI99yAgoiIiIhNi1w3SoiIiINeihuxdeiIiIhKnCxmPYiIiE3QLDL9iIiIg13uW7IRqIiIiErxrGDliIiIg9EeKz7h2IiIiITPtsQEmIiIiI/zVkUbybroj/cYiEOEXNe6iIiIj/cYhDP4zcB4iIiIQUos+12IiIg2yKK6N12IiIg8cUK0jr2IiP9xiIiIiITzBsHPmIiIiEbITKN7iIiI/3GIMgURvvruj/cYiEvxrEDlcYiIg3qKO5V1yIiIiE8bTB5Lj/cYiIiIiIiIhPG0weS/9xiIiEGvnPUGiIiIg/QBGxv+6IiIhAQGz7+XGIiIiE7g3CHy/3GIiIiIhFOVysanGIiIiIQ6ls1WmIiIiISJJshtmIiIg9mwGzZP6IiIiE+FLBetiIiIQfRs8LmIiIiDWu07tRLIiIiITzBsHPmIiIiE8wbBz5iIiIhIkmyG2YiIiIO9EEtS77iIiIiE2LXDdKiIiIg8R4e0uHiIiIiIRu1coSqIiIiEUJrL9liIiP9xSZJsdtmIiP9xiIiIiIiE2LXDdKiIiIhFOVysanGIiIhAyuwEUYiIiIO9EEtS77iIiINPNBvAy+iIiIg6YhO2neyIiP9xgxykO/NbyIiIiEAlHA6uiIiIhStN5LiIiIhIkmyG2YiIiFhS2K2IiIhGyEyje4iIiIj/cYiIQvRs0LlxiIiEoiXG3aiIiI/zHakbA1boiIiIRwN8n8iIiIhEJPzNsIj/cYiEtHbEuJcYiIiEftXJEq/3GIiIR5iclnaP9xiIhZUtetiIiIiIhL1lxSmoiIiISJJshtmIiIiIP6WBsVp+iIiIhG7VyhKoiIiISMIcc95xiIiIPkZBsrm+j/cYiIiEE1zPyjiIiI/3GIiIhGyEyje4iIiIiP9xiIhCSizbXXGIiIhPYBwZ/oiIiIj/RjlcvGqIiIiEFvPPkMiIiIhKR2xriYiIiISPfcgIKIiIiIN3iRuYduiIiIgxejK/hc2IiIiIRDlczGqIiIiDUZUbvmroiI/3GE6LXCdKiIiI/0ArTB5LiIiIQj+M7AeIiIiDYeYrrhnYiIiIRTlcvGr/cYiIg9gVWzfqqIiIiE+V3BaiiIiIhPldwWooiIiIhFCay/ZYiI/3GIiIhKR2xriYiIiITeDcMfKIiIiEdD3IvCcYiIiEczLJzN/3GIiIQ1Ss2rWIiIiIhNEYw+54iIj/cUSpbMVpj/cYiIhH7VyRKo/3GIiEdD3JvCiP9xiIhPcMwY84iIiE2LXDdKiIiIhEFEzOu/9xiIiF2700SIiIiEvWXFKaiIiIiEdYPJp8iIiI/3GIiIiIiISOcsgY2IiIiDhYkrinbY/3GIg7IhW13eqIiIiEdo7JlxiIiIT5XcFqKIiIiDp8IbaD3oiIiIOG3xuJIOiIiIhB9GzwuYiIiIhIkmyG2YiIiIiIQLo8BVyIiP9xiFK03kuIiIiIiEbITJN7cYiIiDfNUbkyroiIiIMHUhsJreiIiIhD/izQHYiP9xiIiIiEiSbIbZiIiIhPYBwZ/oiIj/cYR+1ckSqIiI/3GIiEU5XLxqiIj/cYg180G7DL6IiIj/cYhH7VyRKoiI/3GIiEftXJEqiP9xiIiEzWXEKaiIj/cYiIiIiIhPG0weS4iP9xiIiIR+1ckSr/cYiIg3I9G53C6IiIiDLkdL4bi4iIiIhJHex+IYiIiIQN9MAwuIiIiExBPEvsiIiIg106S7LFuIiIiIOAiBuPd+iIiIhB9GzwuYiIiIhEOVzMaoiIiIgzlAG9a/7/cYiIhMpqxFlYiIiIROOcwcaIiIiISkdsa4mIiIiEPpzMFjcYiIiITotcJ0r/cYiIiIiIOuwxthPOj/cYiIiIiIhGLrytFIiI/3GIiIiIiISkdsa4mIiIiEz7bEBJiIiIhMZkxJm4iIiIPDwjtMPciIiIiIiIiIMDB0sN+LiIiIhL1lxSmoiIiIhIkmyG2YiIiISJJshtmIiIiDyB8rR+DYiIiIVGnblnGIiIgxmpO/ZWyIiIiEbtXKEqiIiIiEDK7ARRiIiIiIiITzBsHPmIiIiExmTEmbiIiIMo+RvnBuiIiIhBSiz7XYiIiIM1QDvav8iIiIiIiIiIiIj/SFg8mnyIiIiIT4UsF62IiIiEjnLIGNiIiIiIiIS9ZcUpqIiIiIhMQTxL7IiIiIhPldwWooiIiIWwfV+P9xiIiIiITDzMTDP/cYiIiEPpzNFjiIj/cYOdfRtyguiIiIiEj33ICCiIiIiEbtXKEqiIiIiIiEKEXOe6iIiIhIfUyIK4/3GIiDxcIrSj3YiIj/cYNfNBuwy+iIiIj/RVSsyrWI/3GIg5ghK3fe2IiIiIRDlczGqIiIiIUrTeS4iIiINdNCuyy9j/cYiIM2RRvZuuiIiIg33QK5Iv2IiIiIiEvWXFKaiIiIhL1lxSmoiIiEbtXKEqiIiIiIiIQBC8D/SIiIiE/qnBFWiIiIj/MKAisW/diIiIhB9GzwuYiIiIS9ZcUpqIiIiIiIhEOVzMaoiIiIiIQm886QyP9xiIiDldQbaivnGIiIiEftXIEqcYiIiEj33ICCiIiIhZUtetiIiISJJshtmIiIiDIKIr713YiIiIhNi1w3SoiIiISJJshtmIiIiIPuAzsh/MiIiIhBWtz6UoiIiIg3zbO5MkyIiIiEH0bPC5iIiIhPhSwXrYiIiIRpicpnaIiIiIRu1coSqIiIiIiISSJcfdqIiIiExR7ErhiIiIg3ODG5x86IiIg3zVG5Mq6IiIiDL5cb4GjoiIiIVGncloiI/3GF2700SIiIiEfCHJPeiIiIiIiIhI5yyBjYiIiEcDfJ/IiIiIiEWjPLXMiP9xiDoyAbbN/oiIiIiEfCHJPeiIiIgwpj6wacGIiIj/O0Kxtr1OiIiIhPldwWooiIiIQN9MAwuIiIiErcjGI3/3GIiIg6AlG2/a6IiIiD1h87OeDIiIiI/3FStN5LiIiIhEOVzMaoiIiITEE8S+yIiIhGmJymdoiIiISOcsgY2IiIiIhNEYw+54j/cYiIOX2it4Jd/3GIiIhZUtetiIiIiEC6PAVciIj/cYSNLMgtOIiIiIRu1coSqIiIiIMPrysBUNiP9xiIhIKIyNd4iIiIiP9xiIhDhFzXuoiIiP9G45yxxoiIiIUbTfS4iIiIhI5yyBjYiIiIRpicpnaIiIiIhNi1w3SoiIiISpwsZj2IiIiEC6PAVciIiIiIj/cYhJDTx/LIiIiIiIiIiIiP9D9GzguYiI/3GEbITKN7iIiIiIhZUtetj/cYiISnccaI6IiIiEl3HHiOiIiIiEH0bPC5iIiIhNi1w3SoiIiIRu1coSqIiIiEd9TJgriIiIiEjCHIPeiI/3GIhO9TwgrIiIiIhBioz3V4/3GIiEXjnLHGiIj/cYhA+pwBVoiP9xiITNZcQpqIiIj/S3ccaI6IiIiEFa3PpSiIiIhD/izQHYiIiP9OQTw77I/3GIiIhAQGz7+XGIiIiDgo4rjXHYiIiISvGsYOWIiIiIRshMo3uIj/cYhJt3x0iIiIiIiEOpbNVpiIiIhL1lxSmoiIiIiIiEMP3N8CiIiIgzZFG9m66Ij/cYiEftXJEqiI/3GISWK8edSIiIiEH0bPC5iIiIiEuxTFTriI/3GIT8WME6eIiIiIS7FMROtxiIiIP+XhsRoeiIiIhGQ9yrwoiIiITzBsHPmIiIiIj/cUuxTFTriIiIiEBlfAqoiIiIhJ3IxyN4iIiIiEiSbIbZiIiIRyiMnXeIiIiIQLo8BVyIiIhVHtvhiIiIiDHfor8gXYiIiIhPldwWooiIiE2LXDdKiIiIiIg/FvOx6QyP9xiIhJt3x0iIiIiIg79rG1CU6IiIiIiIiIiEkiXH3aiIiIiEpHbGuJiIiIiEbtXKEqiIiIhAujwFXIiP9xiDV+wbuBPoiIiIMjrRvsUuiIiIiIiP9xgzTzG9sM6IiIiEqxTGTriIiIiFK03kuIiIiIhKsUxk64iIiIg+4DOyH8yIiIiD/6QbEFvoiIiIhB9GzwuYiIiISWK8edT/cYiIiF2700SIiIiEpHbGuJiIiIj/cYhGyEyje4iIiIR8Ick96IiIiISH1MiCuIj/cYg1SWO7tpyIiIiIiDU5srvGTYiIiIhHA3yfyIiI/3GIhM+2xASYiIiIg180G6DL5xiIiIiD6wIbJP3oiIiIQfRs8LmIiIiIRu1coSqIiIiIg74VK0Hq1xiIiIiEwsHE0+j/cYiIR5iclnaI/3GIiIgySoK+tX2IiIiIiE02nDyWiIiIiE4r/C1AiIiIhHvayUJYiIiIiIiP9xiExBPEvsiIiIg17jS7EcuP9xiIiFYe2uGIiIiISkdsa4mIiIj/PhzBs+M+j/cYiIiIiIRu1coSqIiIiIiIhJIlx92oiIiIiIiIiDg4k7jHbIiIiIgx/wS/APuIiIiEDv/AIAiIiIiIiIiIhPldwWooiIiIROOcwcaIiIiIiI/3GFK03kuIiIiIS7FMVOuIiI/3FDP4zcB4iIiIiIQoRc57qIiIiIhBSiz7XYiIiIMl/hvqAeiIiIiDdjlLmca4iI/3GEdD3JvCiIiP9xhDhFzXuoiIiIiEQ5XMxqiIiIiIg822G0JJ6IiIiIOR1Dt+K8iIiIiDCF0bCKLoiIiIhKR2xriYiIiIMCBhsO+e/3GIiIiIhB30zyC4iP9xiIS5wsRj1xiIiIiEwsHE0+j/cYiIhFozy1zIiIiIg3QzO5vMyIiIiIRXOMuMeIiIiISI38hyCP9xiIhHMyyczYj/cYiIiIiIiISkdsa4mIiIiFsH1fiI/3GIhHvayUJYiIiIhPYBwZ/oj/cYiE71PCCsiIiIhMPMw8M3GIiIiIhNi1w3SoiIiIiEyBnEfm/3GIiISnccaI6IiIj/cYiEnnLHGNj/cYiIPpsBsmT+iI/3GIiIiIT3DMGPOIiIj/cUkNPH8siIiIhM1lwymnGIiIhJHex+IYiIiIhC2RziboiIiISJJshtmIiIiDeY8rlnDYiIiIhB9GzwuYiIiP9Pi1wnSoiIiIRu1coSqIiIiIPUZBs7m+iIiIhIkmyG2YiIiIPLZRtEmuiIj/cYRA/czwL/cYiIiDVpxLuWO4iIiIQLo8BVyIiIiDktkbbSbnGIiIiEFKLPtdiIiIhEebzIZIiIiIT5XcFqKIiIiI/zoIgbf3foiIj/cT0hMbPezoiIiIRDlczGqIiIiISiJcXdpxiIiIQ4Rc17qIiP9xiIhZUtetiIiIiE3g3DHyiIiIiE+V3BaiiIiIiEbtXKEqiIiIiDZu1bqRKoiIiIgwKwWw5PqIiIj/cUU5XLxqiIiIiE8wbBz5iIiIg+1TGyKs6IiIiD6rFLJU64iIiIhL1lxSmoiIiIiE2LXDdKiIiIiISmx8aTiIiIiIS7FMVOuIiIiIPtCCsi99iP9xiIg3qEG5V76I/3GIiIT2AcGf6IiIiIPmtRspSuj/cYiIhB9GzwuYiIiIR+1cgSpxiIiIgxBRG/+u6IiIiIPouysnRNiIiIg5KEW317qIj/cYg2PmG6wZ6IiIiIiIiEvWXFKaiIiIiIiP9Kkmx22YiIj/cYSiJcbdqIiIiIiEvWXFKaiIiIiINW4Ru5HuiI/3GIiIiDxMcbSzjoj/cYiIhKnCxmPYiIiIhPYBwZ/oiIj/cUSpbMVpj/cYiIhOi1wnSoj/cYiIOZ1mt2KZiIiIhO9TwgrIiIiIiFNp3ZaIiIiDXDkbs8boiIiIhOcMwo84iIiIiEcDfJ/IiIiIiFy71ESIiIiEdYPJp8iIiIiIRu1coSqIiIiIiDBFcbDKjoiIiIhEOVzMaoiIiISWK8edSIiIiISJJshtmIiIj/cTaOcrlxjXGIiIhB9GzwuYiIiIg2k0S6bLuIiIiIhNi1w3SoiIiIiEbtXKEqiIiIiIiEbtXKEqiIiIiITYtcN0qIiIiISJJshtmIiIiIOTIBt83+iIiIiEbtXKEqiIiIiEHfTPILiP9xiIWVLXrYiIiIhIfUx4K3GIiIiIiIiIiDLUYb4rnoiP9xiIiIhGc4yox4iIiIhIkmyG2YiIiP9xT8WME6eIiIiIRDlczGqIiIiIOYISt33tiIiP9xhAELwP9IiIiIiIhCbzzpDIiIj/cYiIiIiIiIhJDTx/LIiIiP9BQGwM+YiIiP9xiIiIiE8bTB5LiIiI/3E+a1GylK6IiIiIg9RkGzub6IiIiE9gHBn+iIiIhC2RziboiIiIhbB9T4cYiIiEiSbIbZiIiIiIiEFa3PpSiIiIiIiDwscrTTjYiIiIhOG0wuS4iIiIg5l3G3aI6IiIiIPMFTsz6scYiIiEWjPLXMiIiIhPYBwZ/oj/cYiD6WF7Jp6IiIiIiEdYPJp8iIiIiIWgfW+IiIiIiIiELpzOFjiIiIiDvRobUuXoiIiIj/M++1vhBKiIiIiEvWXFKaiIiIiEWOHLce/3GIiIhO0Cwi/Y/3GIiIiIiE+V3BaiiIiIiIMr+jvkBciIiIj/cUwsHE0+iIiIiDpXEbao7oiIj/cYTXb8OJCIiIiIS7FMVOuI/3GIiIMLWBsFp+/3GIiIiEj33ICCiIiIiIRkPcq8KIiIiIWVLXrYiIiIiI/3GIiISkdsa4mIiIiIQ4Rc17qP9xiIiE1mTDmbiIiIiIhDznzTGIiIiIg7saK1Tl2IiIiDnHIbc43oiIiIiDKUAb5r/oiIiIiFK03kuIj/cYhA+pwBVoiP9xiIRHm8yGSIiIiIiIhEOVzMaoiIiIiEbtXKEqiIiIhPMGwc+YiIiIg080G8DL6IiIiIgzP+K9wB2IiIiP9EP4zcB4iIiIhZUtet/3GIiINDShvMteiIiIiDKksb5bToiIiIhG7VyhKoiIiIhD/izQHYiIiIhNNpw8loiIiIg6VxG2qO6IiIiINrjxukcOiIiIiP9xg+8IGyD36IiIj/cUoiXG3aiIiIiDB1IbCa3o/3GIiIiDH/ob8AXoiIj/cYiIODgxuMfOiIiIiI/3FH7VyRKoiIiP9xiIhB30zyC4iIiIj/Q2886QyIiIiIhJt3x0iIiIiIj/cYiIg03iG8Id6IiIiEkd7H4hiP9xiIiIRBRMzruIiIiIiI/3GIiIiEuxTFTriIiIiDIKIr713YiIiIg+AZSy/muIiIiP9xTRGMPueIiIiEFKLPtdiIiIiIT+qcEVaIiIiISOcsgY2IiIiIRI4cxx6IiIiEjnLIGNiIiIiDwMEbTz7oiIj/cYPTwjssPccYiIiIgzTzG9sM6I/3GIiEOEXNe6iIiI/3GIiDVZFLum64iIiIhIKIyNd4j/cYiIQ+nM0WOIiIj/cYiIMFARsL/uj/cYiIiIgxhTS/esuIiP9xiINfOjuwxciIiIiIiIg79rG1CU6IiIiISJJshtmIiIiITKasRZWIiIiEj33ICCiIiIhPMGwc+YiIiIg3SOG5tx6IiIiIO3whtYPeiIj/cYiIOdIjty3c/3GIiIiEh9TIgriIiI/3GIiISiJcbdqIiIj/cYiIRTlcvGqIiP9xiIiIiIiIiISQ08fyyIiI/3GIQEBsDPmIj/cYiIgxZdK/mi2IiIiP8/dlOyiayIiIiI/0qSbHbZiIiP9xg4WJK4p22IiIiIMGAksK/biP9xiIhO0Cwi/YiP9xiITCwcTT6IiIj/cUCVLAetiIiP9xiEczLJzNiIj/cYgwgCOwj9yIj/cYiIMFu0sLRLj/cYiIhAQGwM+f9xiIiITNZcQpqIj/cYiDTeIbwh3oiIiIg4ssG4TT6IiIiIRu1coSqIiIiIWVLXrY/3GIiIiIiEWjPLXMiIiIiE8wbBz5iIiIiEiSbIbZiIiIiIPIHytH4NiIj/cYiEftXJEqiI/3GIiIiEOEXNe6iI/3GIiIiIQ4Rc17qI/3GIiIiIhB30zyC4iP9xiIiITDzMTDOIj/cYiIiISH1MiCuIiIj/cYiIiIiEwsHE0+/3GIiIg/oNKxXy2IiIiI/3GIiIiIiFsH1fiIiIiISrFMZOuIiIiIhJDTx/LIiIiIj/cYSZJsdtmIj/cYiEzWXEKaiIiI/3GIiIWVLXrYiIiIhEFEzOu4/3GIiIhMpqxFlYiIiIiEhNnIsmiIiIhLLBxdPoiIiIiIiESezMYTiIiIiE+V3BaiiIiIiIiIQBC8D/SIj/cYiEOEXNe6iIiIj/cYhUadyWiIiIiIiExBPEvsiIiI/3GEjCHIPeiIiIiIP8XisTodiIiIiISrFMZOuIiIiIiIiIiIQ3m82GSIiIiITzBsHPmIiIiIiIQoRc57qIiIiIiIRu1coSqIiIiIhNi1w3SoiIiIhM+2xASYiIiIQoRc57qIiIiIg33QK5Iv2IiIiIj/cYiITNZcQpqIiI/3GIMxrSveUtiIiIiExBPEvsiP9xiIg3/WO5ApyIiIiISJJshtmIiIiEdo7JlxiIiIiP81lGO8a5yI/3GIiEPZHNJuiIiI/3GIiIiIiEElHP2uiP9xiIhD/izQHYiIiIiEp3HGiOj/cYiIhIwhyD3oiIiIj/cYiIiIiIhKdxxojv9xiIiISCiMjXeIiIiP9xiIOjIBts3+iIiIiDwMEbTz7oj/cYiITCwcTT6IiI/3GE1BPCvscYiIiITzBsHPmIiIiITqB8JfiIiIiIWVLXrYiI/3GITEE8S+yIiIiIhKIlxt2oj/cYiIhKR2xriYiIiIiIg6Z8G2mD6IiIiE+V3BaiiIiIiE5brCpFiIiIj/cYiISZJsdtn/cYiIiIMVDVv68qiIiP9xiIiEU5XLxqiI/3GIiEftXJEqiP9xiIiIiEzWXEKaj/cYiIiE6LXCdKj/cYiIiE7QLCL9j/cYiIhO0Cwi/Yj/cYiIiIhBJRz9roiI/3GIiECVLAetj/cYiIiEftXJEq/3GIiIg67DG2E86IiI/3GIg7NxK1yO2IiIiIhbB9X4j/cYiIiE6LXCdKj/cYiIiEftXJEq/3GIiIiIiIiDvRobUuXoiIj/cTVJAbu2/oiIiIhPMGwc+YiIiI/3GD7A0bI/LoiIiIhdu9NEiIiIj/cYiIiIiEYzLKzNiIiIiIiISXcceI6IiIiIhDhFzXuo/3GIiIiEzWXEKaiP9xiIhAQGwM+Y/3GIiIRzMsnM2P9xiIiIiIiISCiMjXeP9xiIiIgxUDi/r8eIiIiIhK3IxiN/9xiIiIhOi1wnSv9xiIiITotcJ0qP9xiIiDgD0rj8LYiIiIj/TdZcQpqIiIiIS9ZcUpqIiIiIhPMGwc+YiIiIiDO5Eb1G7oiIj/cUtHbFuJiP9xiIiEoiXG3aiIiI/3GIiIiEoiXG3aiIj/cYhMQTxL7IiIiIhdu9NEiIiIiP9D9GzguYiI/3GITEE8S+yIiIiIUrTeS4iIiIiIj/cYiDBrZbCkmoj/cYiIT8WME6eIiIiIg98IGzD36IiIiIg4faK4gl2IiIiP9xg3DrG58U6IiI/3GEWjPLXMiIiIiIhEnszGE4iIiIiIP9UxsSrOiIj/cYiIiIiIiEQ5XMxqiIiIiIRBRMzruIiIj/cUC6PAVciIiIiIhBJRz9rv9xiIiIhPG0weS4iIiI/3GITotcJ0qIiI/3GIiIiIiE1mTDmbiIiI/3GIiIiIhM1lxCmv9xiIiIiITeDcMfKIiIiIiIhB30zyC/9xiIiIiIiEOEXMe6cYiIiIiFK03kuIiIiIhHWDyafP9xiIiIhBJRz9roiIj/cYiIhJ5yxhjXGIiIiITDzMTDOP9xiIiIiEE1zPyjiIj/cYiECVLAetiP9xiIhH7VyRKoj/cYiIhMPMxMM4iI/3GIhAujwFXIiIiIiE2LXDdKiIiIiIPauxs1ROiIiIiEHfTOILcYiIiIg7h4W1eHqIiIiIg3WJK5p22IiIiIiDwcwbTjPoiIiIhA30wDC4iIiIhDqWzVaYiIiIiEqxTGTriIiIiIiIiINg6xuvFOiIiIiE2LXDdKiIiIiIg/+kGxBb6IiIiIhB9GzwuYiIiI/0X+LMAdiP9xiIiEBAbAz5/3GIiIhH7VyRKv9xiIiIiFYe2uGIiIiEWjPLXMj/cYiIiIiITYtcN0qIiIiIhG7VyhKoiIiIiDaoQbpXvoiIiIiDEQE7/v7P9xiIiIiIiIhChFznuoiIiIiIiIiISpwsZj2IiIiIiP9xiIiIiIiIiF2700SI/3GIiIRzMsnM2P9xiIiIiIhKdxxojo/3GIiIiEczLIzNcYiIiIiIhPYBwZ/oiP9xiIQ/4s0B2IiIiIiIiIiIiIhJDTxvLHGIiIiIhbB9X4iIiIiI/3GIiIiIiIQ9kcwm5xiIiIiIiFYe2uGIiP9xiD6wIbJP3oiIiIiEZD3KvCiIiIiIQoRc57qIiIiIhPxYwTp4iIj/cYhH7VyRKoiI/3GIg+8IGyD36IiP9xiIiE7g3CHyiP9xiITNZcQpqIiIj/cYRTlcvGqIiIiP83BFS6+6v/cYiIiIiIQUos+12IiIiIhJIlx92oiIiIiFYe2uGIiI/3GIhO9TwgrIiIiIiELZHOJuiIiIiE+FLBetiIiIiIhIwhyD3oj/cYiElivHnUiIiIiIiISSJcfdqIiIiITPtsQEmIiIiIiIOZdxt2iOiIiIiIhbB9T4cYiIiIhAZXwKqIiIiIRchMs3uIiIiIiD0M1bPzKoiIiIiIS9ZcUpqIiIiIiIiIhLsUxU64iP9xiIiIiIiISH1MiCuP9xiIiIiIiIiEDfTAMLiIiIiIiIhChFznuoiIiIiIhN4Nwx8oiIiIiEs8zFwziIiIiIhWHtrhiIj/cYiIiED6nPBWcYiIiIhPMGwc+YiIiIiFYe2uGIiI/3GEBAbAz5iIj/cYiEOEXNe6iIiIj/cYiIQ4Rc17qIiIj/cYiIiIT4UsF62IiIiIiFRp3JaIiIiP9xhGyEyje4iIiIiIiDSucbxRjoiIiIiIiEQ5XMxqiIiIiIj/PpZSs2mtiIiIiEe9rJQliIiIiFoH1viIiIiIhKnCxmPYiIiIiIiFNp3ZaIiIiIg+a1GylK6IiIiIhAELwP9Ij/cYiIhPG0weS4iIiIiE3QLDL9iIiIiESOHMceiIiIiIMpQBvmv+iIiIiIiE5wzCjziIiIiIRDlczGqIiIiIiE2LXDdKiIiIiIiEkiXH3aiIiIiIiEHfTOILcYiIiIiIiIiIiITGZMSZuIiIiIiIiIQN9MAwuIiIiIiIiIiIR31MmCuIiIiIiIiE4bTC5LiIiIiIiIiIiIRM58sxhxiIiIhD/izQHYiIiIiIhA30wDC4iIiIiIiEP+LNAdiIiIiIhAJRwOroiIiIiIiIU2ndloiIiIhStN5LiIiIiIiE71PCCs/3GIiIiEjSzILTiIiI/3GDP5cb0GjoiIiIiP9OEYw+54iIiIiIN1NGuay5iIiIiIiIg0SQG8tv6IiIiIiD1GQbO5voiIiIiEjSzHLTcYiIiIiIhGc4yox4iI/3GINRlRu+auiIiIiISPfcgIKIiIiIiEaYnKZ2iIiIiIRDlczGqIiIiIg5l3G3aI6IiIiIiIhEnszGE4iIiIiIRDlczGqIiIiIiIiEDfTAMLiIiIiIiIhJIlx92oiIiIiIiEvWXFKaiIiIiIiEvWXFKaiIiIiIiIiEDfTAMLiIiIiIiIhChFznuoiIiIiIiISSJcfdqIiIiIiITYtcN0qIiIiIhEOVzMaoiIiIiD2rsbNUToiIiIiIS9ZcUpqIiIiIiIiIiEXITLN7iIiIiIiIiEDfTAMLiIiIiIiEQ5XMxqiIiIiIhA30wDC4iIiIiIiIiIhEjhzHHoiIiIiE5gHCn+iIiIiIiIiIiEKEXOe6iIiIiIRu1coSqIiIiIiDS+IrxB3YiIiIiDEFEb/67oiIiIiEN5vNhkiIiIiElivHnUiIiIiIiI/3GIiEmSbHbZ/3GIiIhLF7xehIiIiIiEkiXH3aiIiIiEbtXKEqiIiIiIiIiIQoRc57qIiIiIhChFznuoiIiIiIiESezMYTiIiIiIQfRs8LmIiIiISzzMXDOIiIiIhNi1w3SoiIiIiEiSbIbZiIiIhIkmyG2YiIiIhFs+y0wYj/cYiISWK8edSIiIiIiIiIR1g8mnyP9xiIiIiIiEQ5XMxqiIiIiIiIQ6ls1WmIiIiIR31MmCuIiIiIiEQ5XMxqiIiIiIiIhChFznuoiIiIiIiEQ5XMxqiIiIiIhNi1w3SoiIiIiISSJcfdqIiIiIhEjhzHHoiIiIhI5yyBjYiIiIiEZD3KvCiIiIiIiIQ1Ss2rWIiIiIRDlczGqIiIiIhTad2WiIiIiIhPMGwc+YiIiIiIiIiIj/TmZMOZuIiIiIiIiIiI/3GIiIiIiIQUos+12IiIiIiIiITmAcKf6IiIiISH1MiCuP9xiIiIiEP+LNAdiIiIiIiIhVHtvhiIiIiIQUos+12IiIiIiIiIiIj/TLFMVOuIiIiIiIiIiIiExmTEmbiIiIiIhL1lxSmoiIiIiIiIiIiI/0UUTM67iIiIiIiIiIiExmTEmbiIiIiIiIiIiIThtMLkuIiIiIiEvWXFKaiIiIiIiIiISSJcfdqIiIiIiIiIhA30wDC4iIiIiIiIN1iSuadtiIiIiDlyYbeNnoiIiP9xiER5vMhkiIiIiIO+YBtRn+iIiIiIRDlczGqIiIiIiEqcLGY9iIiIiEP+LNAdiIiIj/R7PspMH/cYiIiDQ0obzLXoiIiIiDaoQbpXvoiIiIiI/1wH1fiIiIiIiEP+LNAdiIiIiELZHOJuiIiIiExBPEvsiIiIiIj/cYhCSizrXY/3GIiIXbvTRIiIiIiEAlHA6uiIiIiIiIiIj/cYiIhKdxxojoiIiP9xhFjhy3HoiIiI/3FO0Cwi/YiIiI/3FL8axQ5Yj/cYiIg2k+G6bB6IiIiIiP9xiIiIhIkmyG2YiIiIhNi1w3SoiIiIg2w/O6PAyIiIiP9xQYqM91eIiIiIg3zbO5MkyIiIiIiINW4Ru5HuiIiIiESOHMceiIiIiIOtGhti5eiIiIiEsXvF6EiIiIiP9I7VyRKoiIiI/0l9TIgriIiIiIhPMGwc+YiIiIiEbtXKEqiIiIiIQUos+12IiIj/cYSMIcg96IiIiIiE2LXDdKiIiIiD5LUrK0rYiIiIiIiIiIiD12U7OJrIiIiIiFNp3ZaIiIiISvGsYOWIiIiIhNi1w3SoiIiIiIhPMGwc+YiIiIiIRJ7MxhOIiIiIg3EyG57N6I/3GIiIiIiIS9ZcUpqIiIiIg8THG0s47/cYiIiITKasRZWIiIiIhPxYwTp/9xiIiIhH7VyBKnGIiIiDcTIbns3oiIiIiIRkPcq8KIiIiIg7kUG1br6IiIiIiIiISzzMXDOIiIiISJJshtmIiIiIMm+SvpBtiIiIiIhN4Nwx8oiIiIiE8wbBz5iIiIiIiDzWsrQpTYj/cYiIiIiIg8YZG0nm6IiIiIiEvWXFKaiIiIiIiIg8llK0aa2IiIiINEkBvLb+iIiIiIQUos+12IiIiIiIhAujwFXIiI/3GIhDVKzatYiIiIiEDK7ARRiIiIiIN+2yuRJNiP9xiIiIR+1ckSr/cYiIiINDShvMteiIiIiDIKIr713YiIiIiIiIS9ZcUpqIiIiIhG7VyhKoiIiIiIj/cUPpzNFjiIiIiINT5hu8GeiIiIiIhNZkw5m4/3GIiIhKnCxmPYiIiIhI5yyBjYiIiIiE8wbBz5iIiIiIQN9MAwuIiIiIiEjCHIPeiP9xiIiE9gHBn+iIiIiI/0fITKN7iIiIiIiIWVLXrY/3GIiIhHMyyczf9xiIiIiIiIiIiIiIiP9xhNQTwr7HGIiIiIiIiIiIiIiIR1g8inxxiIiIiIiIiIiIhPMGwc+YiIiIiIj/Q2886QyIiIiIiIiIiIiI/05mTDmbiIiIiIiIiIhD/izQHYiI/3GIiIiIiDO5Eb1G7oiIiIiEiSbIbZiIiIiISPfcgIKIiIiIhMy7xDRIiIiIiEVebLoZiIiIiISXcceI6IiIiIiIhA30wDC4iIiIiIiIROOcwcaIiIiIhLLBxdPoiIiIiEaYnKZ2iIiIiISOcsgY2IiIiIiIj/cUOEXNe6iIiIiIhJIlx92oiIiIiIiIQa+c9QaIiI/3GIRTlcvGqIiIj/cYNUlju7aciIiIiIO4eFtXh6iIiIiDfyIrkN3YiIiIiISJJshtmIiIiIhK8axg5YiIiI/zzhUrUerYiIiIiIQUos+12IiIiIiIRDlczGqIiIiIiIiP9EhFzXuoiIiIiIQoRc57qIiIiIhL1lxSmoiIiIiEDv/AIAiIiIiIQoRc57qIiIiIiErcjGI3j/cYiIiDP5cb0GjoiI/3GIiIiIiEz7bEBJiIiIiIS9ZcUpqIiIiIiEDfTAMLiIiIiISJJshtmIiIiINBSivOtdiIiIiIQVrc+lKIiIiIhI5yyBjYiIiIiEl3HHiOiIiIiIhStN5LiI/3GIiIQ/4s0B2IiIiITcu8M0SIiIj/cYTDzMTDOIiIiI/zr3M7cIzIiIiIiIRu1coSqIiIiIiEC6PAVciIiIj/cV2700SIiIiIiDt8IbWD3o/3GIiIiEjSzILTiIiI/3GIiIiFK03kuIiIiIhGMyyszYiIiIiIj/cYTNZcQpqIiIiI/3GIiIiIRshMo3uIiIiP9xiIiIiIiE1mTDmbiIiP9xiEzWXEKaiIiIj/cYhH7VyRKoiI/3GIhJ5yxxjY/3GIiISnccaI6IiIj/cYiIiIiIiIiE71PCCsiIiIiP9xTotcJ0qIiIiP9xiIiIiIiIiIiEdYPJp8iIiP9xiFlS162IiIiIiE1mTDmbj/cYiIiEH0bPC5iIiIiIiIiIiIiFNp3ZaIiIiIhBJRz9ro/3GIiIiISQ08fyyIiIiIU2ndloiIiIiIiIiIhNZkwpm3GIiIiIiIiITvU8IKyIiIiEPOfNMYiIiIiIiITYtcN0qIiIiIhG7VyhKoiIiIiIhOG0wuS4iIiIiIiELpzOFjiIiIiIiIPYahs3leiI/3GIiITWZMOZuIiIiIhBGnz+WIiIiIiIS7FMVOuIiIiI/3GIiIhIfUyIK4iIiI/3GIiIiIiEJvPOkMiIiIiI/3GIiIiIiIhCbzzpDIiIiI/3GIiIiITWZMOZuIiIiI/3GEftXJEqiIiP9xiIiE8bTB5LiIiIiIRDlczGqIiIiIiEMP3N8CiI/3GIiIhDhFzXuoiI/3GIhLbHxZOIiIiIiIiITeDcMfKIiIiIgyTzG+sM6IiIiIiIiI/3GEdD3JvCiIiP9xiDIqIb7V3oiIiIiE9gHAn+cYiIiIhBSiz7XYiIiIiIRu1coSqIiIiIRu1coSqIiIiIiIiExBPEvsiIiIj/cVRp3JaIiIiIiIiISSJcfdqIiIiIiIQN9MAwuIiIiIhN4Nwx8oiIiIiE8bTB5Lj/cYiIiIiIiIiEkiXH3aiIiIiIiIiEP+LNAdiIiIiIj/cU6LXCdKiIiIj/cYiD/l4bEaHoiIiIiE8wbBz5iIiIiI/3GIiIiIiEC6PAVciIiIiIg2qEG6V76IiIiIj/TdZcQpqIiIiIiP9xhPG0weS4iIiIiIiE2LXDdKiIiIiIj/cUElHP2uiIiIiIiIQtkc4m6IiIiIiIhMQTxL7Ij/cYiIiIiIiIiIiIiIj/cYiIhWHtrhiIiIiIj/cYiIhUadyWiIiIiIiEFKLPtdiIiI/3GIiIiIiIiIiIiIhPldwWooiIiIiDO5Eb1G7oiP9xiIg89rG0CU6IiI/3GIhB30zyC4iIiIiP9IA3yfyIiIiIiIiDIqIb7V3oiIiI/3GIiIhI0syC04iIiI/3GIQ4Rc17qIiIiI/z9GQbK5voiIiIj/cYT3DMGPOIiIiIiIhL1lxSmoiIiIiIWVLWrXGIiIiIT3DMGPOIiIj/cYhH7VyRKoiI/3GIiIiEOEXNe6iI/3GIiIiEHfTPILiIiP9xiIiIiIiITEE8S+yIiIiIiIiP9xiIiISiJcbdqIiI/3GIiIiIiIhD/izQHYiIiIiIiIj/cYiE1mTDmbiIiIiIiIj/cYQd9M8guIiIiIiI/3GEp3HGiOiIiIiIQUos+12IiIj/cYhD6czRY4iIiIj/SpJsdtmIiI/3GISMIcg96IiIiIhBSiz7XYiIiI/3GE7QLCL9iIiI/3FKdxxojoiIiIiESOHMceiIiIiIiI/0IlHP2uiIiIiEhNnIsmiIiIiIiP9xVh7a4YiIiIiIhGMyyszYiIiIiISSJcfdqIiIiIiEjnLIGNiIiIiIiP9xhB30zyC4iIiIiIj/RjlcvGqIiIiIj/Rp7MthOIiIiIhC2RziboiIiIiIiP9xiEPZHNJuiIiIiP9E2RzSboiIiIiIRI4cxx6IiIiIiITzBsHPmIiIiP9xTotcJ0qIiIiP9xiE8bTB5LiIiIiITEE8S+yIiI/3GEGKjPdXiIiIiIiP9xhAZXwKqIiIiIiIiIiITGZMSZuIiIiIiE6gfCX4iIiIiIQunM4WOIiIiITYtcN0qIiIiIhGyEyTe3GIiIiIiIiIiIR31MmCuIiIiIiIiIhG7VyhKoiIiIiEWjPLXMiIiI/3GIiIiIiIiIiIiITEE8S+yIiI/3GIiIiIiIiIiIiIVR7b4YiIiIiIQSUc7a5xiIiIiIhStN5LiIiIiI/3GIiIiIiIiFYe2uGI/3GIiIhIwhyD3oiIiI/3GEKvnOUGiP9xiIiECVLAet/3GIiIiIiIhbB9X4iIiI/3FN+2wwSf9xiIiIhBSiz7XYiIiIiIP+XhsRoeiP9xiIiE7QLCL9iP9xiIiEqcLGY9iIiIiIhHA3yfyIiIiIiIj/NhSiu+tdiIiIiITdAsMv2IiIiIj/cYhOi1wnSoiIj/cYiIQBC8D/SIiIiIiIiIiI/3GDWu07tRLIiIiIg6MgG2zf6Ij/cYiITgbsL5GIiIiIiIiEWjPLXMiIiIj/cYhFOVy8aoiIiP9xiIiIiIiIiITvU8IKyIiIiI/3GIiIiIhEFEzOu4iIiIj/cYiIiIiIiIhNi1w3SoiIiIiIiIiIiEP+LNAdiI/3GIiIiIiIiIhL1lxSmoiIiIiIiIiIRchMs3uIiIiIiE9wzBjzj/cYiIiIiIiIiIhEFEzOu/9xiIiIiIiIhChFznuoiIiIiITYtcN0qIiIiIiIiIiIiE2LXDdKiIiIiIiP9xhFozy1zIiIiIiIUrTeS4iIiIiEdYPIp8cYiIiIQhp87liIiIiIiEkNPG8scYiIiIiEZD3KvCiIiIiIiEtsfFk4iIiI/3GEgojI13iIiIiISSJcfdqIiIiIiEJvPOkMiP9xiIhStN5LiIiIiIgwMBKw3+2Ij/cYiIQ4Rc17qIiIj/cYiIiIQ4Rc17qIj/cYiIM08xvbDOiIiI/3GEWOHLceiIiIj/cYiIiIhWHtrhiIiIj/cYiIiFYe2uGIiIiIj/cYiIiIiISQ08fyyIiIiIiP9xiIiIiIiIS7FMVOuIiIj/cYiIiIiIiEC6PAVciIiIiI/3GIiIiIiIiIiIhJDTx/LIj/cYiIiIVGncloiIiIiEDfTAMLiIiIiIiIiEFKLPtdiIiI/3GIiIiIiIiIiIiIQLo8BVyP9xiIiIiIhB30zyC4j/cYiIhbB9X4iIiIiIiIj/SucscY2IiI/3GIiIiIiIiISQ08fyyIiIj/cYiIiEw8zEwziI/3GIiIiEoiXG3aiIj/cYiEC6PAVciIiIiIRM58wxiIj/cYiIiIiIiIhAJRwOroiIiIiIiDaoQbpXvoiIiIiIVGncloiP9xiIhKR2xriYiIiIiIODgxuMfOiI/3GIiIhWHtrhiIiIiIOkIUtr3riIj/cYiE6LXCdKiIj/cYiIiEm3fHSIiIiIiIhI99yAgoiIiIiIRDlczGqIiIiIiP9xiIhMQTxL7IiIiIiIiIiIiIiP9xN4hCuXe9iIiIiIiIiIiIiIN5jyuWcN/3GIiIhKIlxt2oiIj/cYhCWtzqUo/3GIiISiJcbdqIiIj/cYRTlcvGqIiIiP9BQGwM+YiIiP9xiD/VMbEqzoiIiIhPMGwc+YiIiIiEdo7Jlxj/cYiIiEftXJEq/3GIiIiD8borHkXYiIiIiIiIiIiIiExmTEmbiIiIiIiIiIiIiP9xR1g8mnyIiIiIiEHfTPILj/cYiIiEVebLoZiIiIiIhEFEzOu4j/cYiIiEOEXNe6iIj/cYiIiIiITWZMOZuIiIj/cYiIiIhKIlxt2oiP9xiIiIiIhIfUyIK4iP9xiIiIiIiISH1MiCuP9xiIiIiEOEXNe6iP9xiIiIiIhB30zyC4j/cYiIiEBAbPv5cYiIiIiISofMZ4OP9xiIiIiIRu1coSqIiIiIhKh8xng4/3GIiIiIiIiIiIiIShe8boSIiIiIhM1lxCmv9xiIiIiE6LXBdKcYiIiIhOi1wXSnGIiIiIiDGak79lbIiIiIiIOF1BuKK+iIiIiIOShFt9e6iP9xiIiFlS162IiIiIiEC6PAVciI/3GIiIS2x8WTiIiIiIg7nIK0Y31xiIiIiD/L17E0KIiIiP9xiISnccaI6IiIiI/3FONpwsloiIiI/3GEftXJEqiIiP9xiE71PCCsiIiIiIXbvTRIiIj/cYiECl3AaiiP9xiIiEftXJEqj/cYiIiEj33ICCiIiIiIMd+ivyBdiIiIiIOF1BuKK+iIiIiDlyYbeNnoiIj/cYiDnSI7ct3I/3GIiIiIQfRs8LmIiIiIhKh8xXg3GIiIiIhAELwP9IiIiIiEAlHA6uiIiIiIhHfUyYK4iIiIiIhChFznuoiIiIiIiIiDgIgbj3foiIiIiIiIRu1coSqIiIiIj/T4tcJ0qIiIiI/z32sbQJToiIiIiI/3GIiIhH7VyRKv9xiIiIiEkNPH8siIiIiIiI/3GIiIiIQ4Rc17qI/3GIiIiITotcF0pxiIiIiIhDhFzXuv9xiIiIiIiIVGncloiIj/cYiEnnLHGNj/cYiIiIiIhKIlxt2v9xiIiIiIhB30zyC4j/cYiIiIiISH1MiCuIj/cYiIiIiIiEOpbNVpiIiIiIiIhHfUyYK4iIiIiEKEXOe6iIiIiIhA30wDC4iIiIiISiJcbdqP9xiIiIiIiIiEh9THgrcYiIiIiIiIQd9M4gtxiIiIiIiIiEVebLoZiIiIiIj/Rf4swB2I/3GIiIiIhdu9NEiIiIj/cYiIiIiIiEElHP2u/3GIiIiEp3HGiOiIj/cYiIhDhFzXuoiIj/cYiIiITotcJ0r/cYiIiIiIQTXM/KOI/3GIiIhCbzzpDIiIiIiIiI/zvsMbYTzoiIiIiIR9LMktOIiIiIiIiIiI/3GE1BPCvscYiIiIiIiIiIiIiEFvPPkMiIiIiIiIiIiIiIiP9HozylzP9xiIiIiIiIiIiE1mTCmbcYiIiIiIhB30zyC4/3GIiIiIiIiIiIiIiI/3GEdYPJp8iIiIiIiIWwfV+IiI/3GIiEqcLGY9iIiIiIiIiIiIiIiP9xiExBPEvsiIiIiIiIiFK03kuIiI/3GIiIQUos+12IiIiIiIiIRDlczGqIiIiIiITxtMDktxiIiIiIQ4Rc17qP9xiIiIQ9kc0m6IiP9xiECVLAetiI/3GIiIMAtBsAW+/3GIiIiIiIiE1mTDmbiI/3GIiIiEwsHE0+iP9xiIiIQ/4s0B2IiIiIiIiIiIiI/3GE71PCCsiIiIiIXbvTRIiIiP9xS0dsW4mI/3GIiITxtMHkuIiIiIj/cYiIiIhOi1wXSnGIiIiIiE3QLDL9iIiIiIiEbtXKEqiIiIiIiIiIiIj/cYiIiIiIhPMGwc+YiIiIiITdAsMv2IiIiIhC2RziboiIiIiE6gfCX4iIiIiEx2/EiQiIiIiIhBNcz8o4/3GIiIiEU5XLxqj/cYiIiIhOi1wXSnGIiIiIiEp3HGiOj/cYiIhBNcz8o4iIiI/3GIhPG0weS4iIiIiIj/cYQEBsDPmIiP9xiIMs/xvjAO/3GIiIiIiIhKIlxd2nGIiIiIiIiISSJcfdqIiIiIiIiITxtMDktxiIiIiIiIhEFEzOu4iI/3GIiIiIiIiIiE1mTDmb/3GIiIiIiIiEHfTOILcYiIiIiIiISSJcfdqIiIiIiIiIiIRBRMzrv/cYiIiIiIiIiEkiXH3aiIiIiIiIiIiEC6PAVciP9xiIiIiIiIiIiIVR7b4YiIiIiIiISMIcc95xiIiIiIiIiEAlHA6uiIiIiIRY4cpx5xiIiIiIiITYtcN0qIiIiIiEmHzHeDiIiIiIiIhIfUyIK/9xiIiIiIiIRJ7MxhOIiIiIiIiIMk8xvrDOiIiIiIhA30wDC4iIiIiEPZHNJuj/cYiIiE9gHBn+iIiIiP9xRqM8lcxxiIiIhPldwWooiIiIiExBPEvsiIiIiIiEKEXOe6iIiIiIiIiIiP9xS7FMVOuIiIiIiIiIiIhBbzz5DIiIiIiIiIiITGZMSZuIiIiIiIiIiIhFyEyze4iIiIiIiIQN9MAwuIiIiIiIiIiITWZMKZtxiIiIiIiIiIRshMo3v/cYiIiIiIiIhJIlx92oiIiIiIiIhPG0wOS3GIiIiIiIiIiEbITJN7cYiIiIiIiIiIiEYzLKzNiIiIiIU2ndloiIiIiIiIiEDfTAMLiIiIiIiIiIiIiIQLo89FxxiIiIiIiIiIiIRS68vRSIiIiIiIS9ZcUpqIiIiIiIS9ZcUpqIiIiIiISiJcXdpxiIiIiIiIhL1lxSmoiIiIiIiIiIiIiP9xRP4swB2P9xiIiIiIiIhIfUyIK/9xiIiIiIiIiIiIiIiP9xhNQTwr7HGIiIiISkdsa4mIiIiIiIiIiIiP9xiIiEUJrL9liIiIiIiIiIhMZkxJm4iIiIiIhEOVzMaoiIiIiIiIQoRc57qIiIiIhL1lxSmoiIiIiEvWXFKaiIiIiIiIiEvWXFKaiIiIiIhJIlx92oiIiIiIiIiEDfTAMLiIiIiIiIiIiIS7FMROtxiIiIiIiIiIiEl3HHiOiIiIiISMIcg97/cYiIiIiIiIiIiExmTEmbiIiIiIiIiEh9THgrcYiIiIiIiIhJIlx92oiIiIiIiIiIhFyEyze4iIiIiIiIiE1mTDmb/3GIiIiIiIiIQoRc57qIiIiIiIiEfCHJPeiIiIiEjnLIGNiIiIiIiIiEl3HHiOiIiIiIiESOHMceiIiIiIQd9M4gtxiIiIiIiIiIiISSJcfdqIiIiIiD87BLHE+4iIiIiIiIiDlNVbeyqoiIiIiISJJshtmIiIiIj/Qt9M8guIiIiIiIiP9xiIPzuhscReiIiIiIiP9xOw30tfILiP9xiIiEkd7H4hiIiIiIM7kRvUbuiIiIiI/3GIQ4Rc17qIiIiI/3GIhCWtzqUv9xiIiIhFOVy8ao/3GIiIRbPstMGIiIiIg7kUG1br6IiIiIgyKiG+1d6IiIiI/0Y5XLxqiIiIiI/3GEE1zPyjiIiIiIiE2LXDdKiIiIiIN1iSuadtiIiIiIg/+kGxBb6IiIiIiE2LXDdKiIiIiIiExmTEmbiIiIiIiIiIiITGZMSZuIiIiIiEDfTAMLiIiIiIiIiIhFyEyze4iIiIiIiIiEvWXFKaiIiIiIiIiIiIj/SFg8mnyIiIiIiIiIiIiIiEMUTN67iIiIiIiIiIQN9MAwuIiIiIiIiIhMZkxJm4iIiIiIiIiIWwfV+I/3GIiIiIiIiIiFYe2eFxiIiIiIiIiIiISSJcfdqIiIiIiIhEFEzOu/9xiIiIiIiIiIiEAQvA/0iIj/cYiIOV1Bt6K+/3GIiIiIiDFFcb+6joj/cYiIiEVebLoZiIiIiIVh7a4Y/3GIiIiExR7ErhiIiIiIRu1coSqIiIiIiIhFyEyze4iIiIiIiIiIhC6czhY4iIiIiISR3sfiGIiP9xiIRshMo3uIiIiIiIj/cYiIRBRMzruIiIiIg79rG1CU6IiIiIiIiIj/cYiIiIiEJvPOkMiIiIiIj/cYiIg+FpGy6W6IiIiIiF2700SP9xiIiIiIRaM8tcyIiIiIhOxYwjp4iIiIiE+FLBetiIiIiIiIQUos+12IiIiIiE7FjCOniIiIiIhB9GzwuYiIiIiIiIj/cYiIiIR1g8mnyIiIiIhStN5LiP9xiIiEkNPH8siIiIiIiIiI/3GIiEU5XLxqiIj/cYiIiIiIiE1mTDmbiIj/cYiIiIiIiEoiXF3acYiIiIiISiJcbdqP9xiIiIiExBPEvsiIiIiIiIiIiP9xiIiIRaM8tcyIiIiIiIiIiIj/cYiIiIiEqcLGY9iIiIiIiIiIThtMLkuIiIiIiIiIiIiP9xiIiIiEFKLPtdiIiIiIiIiFlS162Ij/cYiIhLsUxU64iIiIiISSJcfdqIiIiIiIiIhMZkxJm4iIiIiIiIQN9MAwuIiIiIiIiIiIRchMs3uIiIiIiIiIiIiI/3FJDTx/LIiIiIiIiIRDlczGqIiIiIiIiIiI/3FEFEzOu4iIiIiIiIiIj/Qt9M8guIiIiIhNi1w3SoiIiIiEvWXFKaiIiIiELpzOFjiIiIiIiIiEDfTAMLiIiIiIiEvWXFKaiIiIiIiIiIiFG030uIiIiIiEYzLKzNiIiIiIiIiIhOYBwp/oiIiIiIRI4cxx6IiIiIiIiIiIiIhDFEzeu4iIiIiIiIiIhOYBwp/oiIiIiIT2AcCf5xiIiIiIiIiIiIiIRchMs3uIiIiIiIiIiIiP9xhHWDyafIiIiIiIiIiIiIhFyEyze4iIiIiIiIiIThtMLkuIiIiIiIiIiIQxRM3ruIiIiIiIiIiIiI/3GIiIiISpwsZj2IiIiIiIiIiIhA30wDC4iIiIiIiIiP9xhJDTx/LIiIiIiIiIiIiEXITLN7iIiIiIhOBuwvkYiIiIj/cUR5vMhkiIiIiIhNi1w3SoiIiIiIiIRchMs3uIiIiIhEznzDGIiIj/cYiEL0bOC5/3GIiIiEoiXG3aiIj/cYiIhDhFzXuoiIj/cYiIiIiIOkKxtr1Oj/cYiIiISI38hyCIiIj/cYSZJsdtmIj/cYiIhH7VyRKo/3GIiIiEMP3N8CiIiIiIiIiEvWXFKaiIiIiIiIiE5wzCjziIiIiIhL1lxSmoiIiIiIS9ZcUpqIiIiIiIiIiIiISSJcfdqIiIiIiEkiXH3aiIiIiIiIiIj/cYiEkNPH8siIiIiIhHfUyYK4iIiIiIiIiIiIiI/0UUTM67iIiIiIiIiIiI/0ArTB5LiIiIiIiIiI/3GISQ08fyyIiIiIiIiIiISA08jyyIiIiIiIiIiIiIQoRc57qIiIiIiIhA30wDC4iIiIiITYtcN0qIiIiIiEvWXFKaiIiIiIiEQ5XMxqiIiIiIhD/izQHYiIiIiP9xUrTeS4iIiIiIiIiIiI/3FCbzzpDIiIiIiIiIiIhFyEyze4iIiIiIiIiIiI/3GEQUTM67iIiIiIiIhHfUyYK4iIiIiIiIiExmTEmbiIiIiIiIiIiIiEXITLN7iIiIiIiIiEjnLIGNiIiIiIj/VWncloiIiIiIiIiIQCUcDq6IiIiIiIiITmAcKf6IiIiIiIiIhHwhyT3oiIiIiIiIhHwhyT3oiIiIiIiIiISywcXT6IiIiIiIR8Ick96IiIiIiIiIiEXITLN7iIiIiIiIiIiIj/cYQm886QyIiIiIiIiIiIj/cYiISQ08fyyIiIiIiIiIhOG0wuS4iIiIiIiIiIhKsUxk64iIiIiIiIhL1lxSmoiIiIiIiIiIj/cU8bTB5LiIiIiIiIiP9N1lxCmoiIiIiDMf473gHIiIiIiIPouysnRNiIiIiIhLPMxcM4iIiIiDiywbhNPoiIiIj/cTkYMrfnzYiI/3GIiEqcLGY9iIiIiIhWHtrhiIiP9xiIS7FMVOuIiIiIiDh9oriCXYiIiIiIj/cUjSzILTiIiIiIiIj/cYiIhM1lxCmoiI/3GIiIiDjicbgdjoiIiP9xQkos612Ij/cYiIhLbHxZOIiIiIiIhZUtatcYiIiIiDbTpLosW4iIiP9xhCGnzuWIiIiIiIS9ZcUpqIiIiIiIQoRc57qIiIiIiIiIRchMs3uIiIiIiIQhp87liIiIiI/3E9obazXkmIiIiIhLLBxdPoiIiIiE3QLDL9iIiIiIT4UsF62IiIiIiEl3HHiOiIiIiIhPhSwXrYiIiIiIiISJJshtmIiIiIj/cYiDN/Q72AvIiIiI/3GEElHP2uiIiIiIhKnCxmPYiIj/cYiF2700SIiIiIhLPMxcM4iIiIiIhEOVzMaoiIiIiISSJcfdqIiIiIiIiE5gHCn+iIiIiIhMQTxL7IiIiIiIRDlczGqIiIiIiIhaB9b4iIiIiIiE9wzBjz/3GIiIiIiIiE8bTB5Lj/cYiIiIiIiITWZMOZuIj/cYiIiEpHbGuJiIiIiIiEvWXFKaiIiIiIhKIlxd2nGIiIiIiEQ5XMxqiIiIiIhMPMw8M3GIiIiIg0NKG8y16IiIiI/0xsfFk4iIiIiIiIiISQ08fyyP9xiIiIiIiIiIiIhJh8x3g4iIiIiIO8FTtT6siIiIiIhHfUyYK4iIiIiISPfcgIKIiIiIiDBQc7C/jIiIiI/0ejPKXM/3GIiIiIiFlS162IiIiIhMQTxL7IiP9xiIiIiIiFYe2uGIiP9xiIS5wsRj1xiIiIiIhUadyWiIiIj/cYiIiIQUos+12IiIiIiIRJ7MxhOIiIiIiE3g3DHyiIiIiIiFsH1fiIj/cYiIiF2700SIiIiIhOYBwp/oiIiIiIiIiIj/cYiISMIcg96IiIiIj/cYhEFEzOu4iIiIiIiIiP9xiIhAujwFXIiIiIiIiIiIj/cYhPG0weS4iIiIiIhL1lxSmoiIiIiIhDqWzVaYiI/3GIiEftXJEqiP9xiIiIiEOEXNe6iP9xiIiIiIiITxtMHkuI/3GIiIiIiDTzQbwMvoiIiIiITYtcN0qIiIiIiEQ5XMxqiIiIiIhMUexK4YiIiIiISSJcfdqIiIiIiIiITGZMSZuIiIiIiEiSbIbZiIiIiIiDQ0obzLXv9xiIiIiIRTlcrGpxiIiIiIRjMsrM2IiIiIiEYzLKzNiIiIiIhIkmyG2YiIiIiDG/Qb9AvoiIiIiEzLvENEiIiIiIg/O6GxxF6I/3GIiIhB7/zxAIiIiP9xiIQKXcBqKI/3GIiIiEbITKN7iIiIiP9xRl5smhlxiIiIiIhD2RzSbv9xiIiIgxFcG/6j6IiIiIhMUexK4YiIiIiINGlivJadiIiIiIhNi1w3SoiIiIiIiI/3GIiINxMhuezeiIiIiIPiZCstm9iIiIiP9E2RzSboiIiIiIhOYBwp/oiIiIiIiIiI/3GIiECVLAetj/cYiIiFRp3JaIiIiIiI/3GIWwfV+IiIiIiE5gHCn+iIiIiIUrTeS4iIiIiI/3GIiITWZMOZuIiIiIiI/3GIVh7a4YiIiIiITdAsMv2IiIiIiIj/cYiIhFOVy8aoiP9xiIiFlS162IiIiIiIT4UsF62IiIiIiI/3GIiIiIUrTeS4iIiIiITYtcN0qIiIiIiEl3HHiOiIiIiIiIj/cYiIiIiFlS162IiIiIiEl3HHiOiIiIiIhZUtetj/cYiIiISxe8XoSIiIiIiI/3GIiIhStN5LiIiIiIhN0Cwy/YiIiIiIiP9xiIiEWOHLceiI/3GIiIiFK03kuIiIiIiIS9ZcUpqIiIiIiIR8Ick96IiIiIhBSiz7XYiIiIiIg8tlG0Sa6Ij/cYiIiEJvPOkMiIiIiIiE7FjCOniIiIiIiIiIiE7FjCOniIiIiIT+qcEVaIiIiIiIROOcwcaIiIiIiIQoRc57qIiIiIiEiSbIbZiIiIiIQN9MAwuIiIiIiIiELpzOFjiIiIiIVGnclv9xiIiIhAujwFXIiIiIiIOAiBuPd+iIiIiESezMYTiIiIiEjnLIGNiIiIiIj/cUoiXG3aiIiIiIiP9xhB30zyC4iIiIiIj/cYiIiIhEFEzOu4iIiIiP9xiIiIiIiIRjMsrM2IiIiIiIiIiIiP9xiIiIhCbzzpDIiIiIiIiP9xiIiIhO9TwgrIiIiIiIiIiI/3GIiIiITzBsHPmIiIiIiIiIiEYzLKzNiIiIiIhStN5L/3GIiIiIiIiINuihuhdej/cYiIiIhAZXwKqIiIiIiIR72slCWI/3GIiIiIiIiIiIiIiI/05BPDvsj/cYiIiIUrTeS4iIiIiIhRtN9LiIiIiIiEElHP2u/3GIiIiEdYPJp8iIiIiIiIQoRc57qIiIiIiEtsfFk4/3GIiIhBioz3V4iIiP9xiEwsHE0+iIiIj/cYiEE1zPyjiIiIiI/3E47RW4EuqIiIiIiEWjPLXMiIj/cYiFRp3JaIiIiIiIhHWDyafI/3GIiIWwfV+IiIiIiIhL1lxSmoiIiIiIiEdYPJp8/3GIiIiISbd8dIiIiIiIhITZyLJoiIiIiP9xUrTeS4iIiIiIiIiIiI/3GEczLJzNiIiP9xiIT2AcGf6IiIiIiEXITLN7iIiIiIiIiIhDznzTGIiIiIiIhKnCxmPYiIiIiIiIhA30wDC4iIiIiEjnLIGNiIiIiIiP9xiIUrTeS4iIiIiIQ/4s0B2IiIiIj/cYiE7g3CHyiIj/cYiIiIiIOaJzt12MiIiIiIj/cYiIiDaDMbp8zoiIiIiP9xiFlS162IiIiIhFCay/ZYiIiIiI/3GEoiXG3aiIiIiIhG7VyhKoiIiIj/cYRY4ctx6IiIiP9P0Cwi/YiIiIj/cYhdu9NEiIiIiIiIhLLBxdPoiIiIiIhHwhyT3oiIiIiE4bTC5LiIiIiIiIiIiIiIThtMLkuIiIiIiIiIiIhKF7xuhIiIiIiIiIhA30wDC4iIiIiIiIhFLry9FIiIiIiIWwfV+IiIiIj/cUPpzNFjiIiIiIj/QjXM/KOIiIiIiEZD3KvCiIiIiIhPhSwXrYiIiIj/cUjCHIPeiIiIiIiIj/cYhAlSwHrYiP9xiIiISMIcg96IiIiP9xiEczLJzNiIj/cYiIiIiIiIiIiIiIj/RNkc0m6IiIiIiI/3GIiISnccaI6IiIj/cYXbvTRIiIiIiIhLLBxdPoiIiIiIiIiP9xQJUsB62IiI/3GIhbB9X4iIiIiIiIQm882QxxiIiIiIUrTeS4iIiIiEd9TJgriIiIiIiIhO9TwgrIiP9xiIiIiEAQvA/0iIiIiIiIMKrhsGUeiIiIiIiIiI/3GIiIhAujwFXIiIiIiIWwfV+P9xiIiIiIiIhJIlx92oiIiIiIg33QK5Iv2IiIiIiIRDlczGqIiIiIiP9PNpwsloiIiIj/cYiIiIiIiIiEdYPJp8iIiIj/cYiIiIiIiIiIiIiIT4UsF62IiIiI/3GF2700SIiIiIiIiIhI5yyBjYiIiP9xiIiIiIiIiIiIiITvU8IKyI/3GIiIiIiIiEQUTM67iIj/cYiIiIiIiIiIiIiIhKsUxk64iIiIiIiIhPMGwc+YiIiIiIiI/3GE71PCCsiIiIiIiIiIR31MmCuIiIiIiITPtsQEmIiIiIiIhA30wDC4iIiIiIiIiP9DSizrXYiI/3GIiIiIiIPUZBs7m+iIiIiIhD/izQHYiIiIiIQ6ls1WmIiIiP9xiIiIiIiIhHWDyafIiIiIiP9EhFzXuoiIiIiIj/cYhB30zyC4iIiIiI/0TZHNJuiIiIiIiELZHOJuiIiIiIiEvWXFKaiIiIiIiEQ5XMxqiIiIiIg6jNG2cy6IiIiIiIiIQIqMCFeIiIiIiEuBnFfmiIiIiIiEvWXFKaiIiIiIiEvWXFKaiIiIiIhEOVzMaoiIiIiISJJshtmIiIiIiEkiXH3aiIiIiIg+qxSyVOuIiIiIiIWFLYrYiIiIiIiIiIiIiDoN9LbyC4iIj/cYiEWOHLceiIiP9xiIR1g8mnyIiIiIhJIlx92oiIiIiIRkPcq8KIiIiIhG7VyhKoiIiIiIiIhAujwFXIiI/3GIiIiIiIiIhOW6wqRYiIiIj/cYhMPMxMM4iIiI/3GE6LXCdKiIiI/3GIhIwhyD3oiIiIiI/3GIiIQSUc/a6IiIiP9xiEElHP2uiIiIiIg6EgK27f2IiP9xiIhH7VyRKoj/cYiIhDP4zcB4iIj/cYiEvxrEDlcYiIiIiEbITKN7iIiI/3GIhC9Gzguf9xiIiIiEOEXNe6iP9xiIiIP4BxsX+OiIiIiP9xRTlcvGqIiIiI/3GIiDkIgbf3fv9xiIiIiEPpzNFjiP9xiIiIiEOEXNe6iP9xiIiIhCxLzjtIiIiIiIUbTfS4iIiIiIP5AisW/diIj/cYiIWVLXrYiIiIiIiISpwsZj2IiIiP9xiIUrTeS4iIiIiISpwsZj2IiIiIiP9xiIiIhIfUyIK4iIiP9xiIiIiIiEuxTFTriIiIj/cYhUadyWiIiIiIiEFKLPtdiIiIiI/3GIiIiIiIiDt8IbWD3oiIj/cYiDUZUbvmroiIiIiITeDcMfKIiIiIhNi1w3SoiIiIiINilkutabiP9xiIiIOudHthi4iIiIiIiDCVgrB6fYiIiIj/cYP1sDsaT8iIiIiIPtUxsirOiIiIiIgwQMKwzz2IiIiI/3FLR2xbiYj/cYiIiEU5XLxqiP9xiIiIg7jNG1cy6IiIiIiFoH1viIiIiIiEpHbGuJiIiIiIiEvWXFKaiIiIiIhMQTxL7IiIiI/3GIO3whtYPeiIiIiIg7J2G12J6P9xiIiIiExBPEvsiIiIiIg1GVG75q6IiIiI/3GEJKLOtdiP9xiIiIiIiIiEQ5XMxqiIiIiIiIhIkmyG2YiIiIiIiP9xQm886QyIiIiIiIQVrc+lKIiIiIiDPeIb0h3oiIiIiISofMZ4P/cYiIiIhB9GzwuYiIiIiIiIiEbtXKEqiIiIiIhJIlx92oiIiIiIiIhHwhyT3oiIiIiIg7saK1Tl2IiIiIiIRu1coSqIiIiIiEBlfAqoiP9xiIiIg44tO4HSyIiIiIiITWZMOZuIiP9xiIiIiIiEHfTPILj/cYiIiIhZUtetiIiIiIhGmJymdoiIiIhEOVzMaoiIiIiEymrEWViIiP9xiIiIiD/VMbEqzoiIiP9xiEL0bOC5j/cYiIiITzBsHPmIiIiIiIQMrsBFGIiIiIiESOHMceiIiIiIj/cYiIiIiIiE5brCpFiIiIiIiESOHMceiIiIiIj/RIRc17qIiIiIiEkiXH3aiIiIiIhOBuwvkYiI/3GIiE9wzBjziIiIiITYtcN0qIiIiIiP9xiIiIhGyEyje4iIiIj/cYiIiIiIiITlusKkWIiIiIiP9xQd9M8guIiIiIiIOewxtxPOiIiIiIhCbzzpDP9xiIiIiIiIiIiIiIiP9xiITvU8IKyIiIiIiIiIiIhFyEyze4iIiIiIiITYtcN0qIiIiIiD9QwbGvPoiIiIiDnn5LcYG4iIiIiIg5xyG3ON6I/3GIiIiDXuNLsRy4/3GIiIiEOEXNe6iI/3GIiIhO9TwgrIiIiIiIhdu9JEcYiIiIiISpwsZj2IiIiIiIiIhHWDyafI/3GIiIiIiIiIiIiIhD/izQHYiIj/cYiIiIiIiIiIiEXITLN7iIiIiIiEz7bEBJiIiIiIhA30wDC4iIiIiIhLgZxX5oiIiIiIiIiIj/cUwsHE0+iIiIiI/3GIXbvTRIiIiIiIU2ndloiIiIiIiDh9oriCXYiIiIiIRu1coSqIiIiIhHfUyYK4iIiIiIiIiFsH1fiP9xiIiIhFOVy8ao/3GIiIiIiE8wbBz5iIiIiIhbB9X4iIiP9xiIQkos613/cYiIiIiIUrTeS4iIiIiP9xOh1DtuK8iIiIiIiDedobliXoiIiIiE8wbBz5iIiIiIgxv0G/QL6IiIiI/3GIhEFEzOu4iIiIiIiIj/cU3LvDNEiIiIiIiFlS162I/3GIiIiIhZUtetiIiIiIiEA1zA2jiIiIiIhVHtvhiIiIiIiIiIiIiI/3GIiIiIiIiIiIiIhJ3IxyN4iIiIiIhFXmy6GYiIj/cYiEU5XLxqiIiP9xiIiIiExBPEvsiIiIiIiEBlfAqoiIj/cYiIg9hqGzeV6IiIiIiI/zmtUrhSrYiIiIiIhN4Nwx8oiIiIiIiP9xTCwcTT6IiIiIj/cUlNnHsmiIj/cYiIhAZXwKqIiIiIiIO9GhtS5ej/cYiIiEQk/M2wiIiIiIiDoSArbt/YiI/3GIiIg1rtO7USyIiIiIiF2700SP9xiIiIhLsUxU64iIiIiIj/cYQSUc/a6IiIiIiI/3GISU2ceyaI/3GIiIiETOfMMYiIiIiIj/QjXM/KOIiIiIiIhChFznuoiIiIiIiINPNBvAy+iIiIiIj/cYiIiIiIR1g8mnyIiIiIiIj/cYiIiITvU8IKyIiIiIiIRbPstMGIiIj/cYg/O6GxxF6IiIiIiDG/Qb9AvoiIiI/3GIg/1TGxKs6IiIiIiINyPRuNwucYiIiIiIMVUiv6rdiP9xiIiIS2x8WTiIiIiIiIj/TSwcTT6IiIiIiP9LIlxt2oiIiIiIiP9xiIhLsUxU64iIiIiIiIj/cYRTlcvGqIiIiP9xiISiJcbdqIiIiI/3GIiDk4k7fHbP9xiIiIiIg2/QG6Av6IiIiIiIQtkc4m6IiIiIiIStyMUjdxiIiIiIRwN8n8iIiIiIiIP1DBsa8+iIiIiI/zx3crWIjYiP9xiIiIiIhZUtetiIiIiIj/TqasNZWP9xiIiIhStN5LiIiIiIhEOVzMaoiIiIiIhO9TwgrI/3GIiIiEe9rJQliIiIiIiITdAsMv2IiIiIiIj/cYiIiIiIiE2LXDdKiIiIiIhN0Cwy/YiIiIiINv0BugL+iIiIiIiE71PCCsiIiI/3GIiIiIiIiIRBRMzruIj/cYiIiEh9TIgriIiIj/cYQKXcBqKIiP9xiIiIiD87obHEXoiIiP9xiIWwfV+IiIiIiIiIiEXITLN7iIiIiIiIhEOVzMaoiIiIiIiIj/cYiIhLsUxU64iIiIiIiI/3GIhStN5LiIiIiIiIiEKEXOe6iIiIiIiIiP9xiIhStN5LiIiIiIiIiI/3GE9gHBn+iIiIiIiIj/Ro4ctx6IiIiIj/cYiIiIhZUtetiIiIiIiI/3GIQSUc/a6IiIiIiP9xTCwcTT6IiIiIj/cUPZHNJuiIiIiIhChFznuoiIiIiIhAJRwOroiIiIiIg0SQG8tv6IiIiIiIhOW6wqRYj/cYiIiIRwN8n8iIiIiIiIhA30wDC4iIiIiIhVHtvhiIiIiIhKIlxt2o/3GIiIiE8wbBz5iIiIiIiE9gHBn+iI/3GIiE1mTDmbiIiIiIhIkmyG2YiIiIj/cU37bDBJ/3GIiIiDO5Eb1G7oiIiIiIRQmsv2WIiIiIiDCaMbB1zoiIiIiEj33ICCiIiIiIhPMGwc+YiIiIj/cYiEus3EUycYiIiIiIiEvWXFKaiIiIiIiIhChFznuoiIiIiIhG7VyhKoiIiIiIhUadyWj/cYiIiIM2RRvZuuiIiIiIhChFznuoiIiIiISiJcXdpxiIiIiIhUadyWiIiIj/cYQSUc/a6IiIiIiI/3GIiIiIiIhBJRz9rv9xiIiIiIiIiIiEkNPH8siI/3GIiIhPYBwZ/oiIiIj/cYRTlcvGqIiIiP9xiISiJcbdqIiIiI/3GEOEXNe6iIiIiISJJshtmIiIj/cYhCSizrXY/3GIiIiIhKh8xng4j/cYiIiIg1w5G7PG6IiIiIiEqcLGY9iIiIiIj/TSwcTT6IiIiIiP9LdxxojoiIiIiIhC2RziboiIiIiEwRjE7niIiIiIiEJvPOkMiIiIj/cYhH7VyRKoiI/3GIiIiIiIhOoHwl+IiIiIiIj/RXm8yGSIiIiIiIiIg/C/Gx9A6IiIiIiEs8zFwziIiIiIiEd9TJgriIiIiIiIiI/3GIhIfUyIK4iIiIiIQUos+12IiI/3GIRzMsnM2IiP9xiIhOW6wqRYiIiIiITFHsSuGIiIiIiI/3GDV+wbuBPoiIiIiE02nDyWiIiIiIiIhI0syC0/9xiIiIiISNLMgtOIiP9xiIiIhFnsy2E4/3GIiIiEzWXEKaiP9xiIiIiE9wzBjziIiI/3GIiIiIM08xvbDOiP9xiIiIiIiEOEXMe6cYiIiIiIiIiIiITnDMKPOIiIiIiISzzMXDOIiIiIiIRBRMzruIj/cYiIhJkmxm2XGIiIiIiEbtXKEqiIiIiIhOW6wqRYiIiIiIj/QHAcGf6IiIiIiEQUTL67cYiIiIiIiIiIiIiEC6PAVc/3GIiIiIhCbzzpDIiIiIiI/3FAQGwM+YiIj/cYiIRY4ctx6IiP9xiIiIhBNcz8o4iIj/cYiIhI0syC04iIiIj/cYgzTzG9sM6IiIiI/3GDEAYr//nYiIiIiIj/T+DcIfKIiIiI/3E0ZFG8m66P9xiIiIg70aG1Ll6IiIiIiEd9TJgriIiIiIiIiIj/NvNBuwy+iIiIiI/3GEQUTM67iIiIiIg5gnS3fYuIiIiIiIiIhPMGwc+YiIiIiISSJcfdqIiIiIiExR7ErhiIiI/3GINP6CvAF9iIiIiIiDvmAbUZ/oiIiIiIhN0Cwy/YiIiIiIiITmAcKf6IiIiIiEBlfAqoiIj/cYiISnccaI6IiIiP9xiIRzMsnM2Ij/cYiIhBNcz8o4iIiI/3GEkNPH8siIiIiIiIhPhSwXrYiIiIiIiI/3GIiIiIiIiIiIhMZkxJm4iIiIiIiIhUadyWiI/3GIiEczLJzNiP9xiIiIiIhI99yAgoiIiIiIhNZkw5m4/3GIiIiIiIiIhA30wDC4iIiIiEUJrL9liIiIiIgwIGGw756I/3GIiIiIhPldwWooiIiIiIhJDTx/LIiIiI/3GISH1MiCuIiIiIiI/3FH7VyRKoiIiP9xiIg3+Be5B+iIiIiIiEkiXH3aiIiIiIiF2700SIj/cYiIiIhBSiz7XYiIiIiIVGncloiI/3GIiIhLwfxT4IiIiIiErB/GPgiIiIiIiIiF2700SI/3GIiIiIhIfUyIK4iI/3GIiIiIiIhB30zyC/9xiIiIiISiJcbdqI/3GIiIiIhDhFzXuo/3GIiIiIiIiE2LXDdKiIiIiIhLsUxU64iI/3GIiIiIiIiEbITKN7iP9xiIiIhKR2xriYiIiIiIhNZkw5m4j/cYiIiIiISpwsZj2IiIiIiIhStN5Lj/cYiIiIhO0CwS/XGIiIiIiFYe2uGIiI/3GIiIiIhKdxxojoj/cYiIiIiIiIiIiIiIj/cYiIiIiIiIhdu9NEiP9xiIiIhZUtetiIiIiIiESOHMceiIiIiIQoRc57qIiIiIiE2LXDdKiIiIiIiEmHzHeDiIiIiIhBWtz6UoiIiIiD7VMbIqzoiIiIiISzzMXDOIiIiIiEbtXKEqiIiIiIiEDfTAMLiIiIiIiIS9ZcUpqIiIiIiEA1zA2jiIiIiIiIiIRJ7MxhOIiIiIiIg7THG1s46IiIiIiIMo+RvnBuiP9xiIiIg6l3G2aI6IiP9xiIiEftXJEqj/cYiIiITPtsQEmIiIiIiISQ08fyyIiP9xiIiIiITdAsMv2IiIiIiIiIhGyEyje/9xiIiIiIXbvTRIiIiI/3GIiIiIiIiIiEdYPJp8iIiI/3GIiIiIiIiIiEdYPJp8iIiI/3GIiIiIiIiEmHzHeDiIiIiIhIfUyIK4iP9xiIiIg4aEO4l7yIiIj/cYiE3LvDNEiIiIiIhEOVzMaoiIiIiIg2GRa65umIiIiIiP9xPzuhscReiIiIiIiIiP9xiIiIhO9TwgrIiIiIiIhB9GzwuYiIiIiI/0aezLYTiIiIiI/3GDidobhiXoiIiIiIhNi1w3SoiIiIiI/03WXEKaiIiIiIgxBRG/+u6IiI/3GIiIWwfV+IiIiIiIhFyEyze4iIiIiIiDXTQrssvYiIiIj/cYPSExs97OiIiIiIiIQN9MAwuIiIiIiIiIhPMGwc+YiIiIiP9xiIPkZBsrm+iIj/cYiIiD428rLJDYiIiIiIg6IrK23U2IiIiIiP9eu9NEiIiIiIiD6wIbJP3oiIiP9xiIiECl3Aai/3GIiIiIg4XUG4or6IiIiIiIiDldo7eiXIiI/3GIiIiEczLIzNcYiIiIiIiIiIiIhCbzzZDHGIiIiIiIiIhPMGwc+YiIiIiIiIRI4cxx6IiIiIiIj/Rf4swB2I/3GIiIiIiEYzLKzNiIiIiIiDg4MbjHzv9xiIiIiITNZcQpr/cYiIiIiE8wbBz5iIiIiIiEZD3KvCiIiIiIiIiIhMZkxJm4iIiIiIiIiIiIhOG0wuS4iIiIiIiIQN9MAwuIiIiIiIRchMs3uIiIiIiIhPMGwc+YiIiIiIiFsH1fiP9xiIiIgyKiG+1d6IiIiIiIN52huWJeiIiIiIiIiISJJshtmIiIiP9xiDKv8r5QDYiIiIiIQoRc57qIiIiIiEh9THgrcYiIiIhLsUxU64iIiIiI/0CwfAX4cYiIiIiEuxTFTriIiIiI/3GIiIiE1mTDmbiIiIiI/3GElNnHsmiI/3GIiIiIQGV8CqiIiIiIiIQUos+12IiIiP9xg/1TGxKs6IiIiIiITiv8LUCIiIiIiIQ/4s0B2IiIiIiP89N3S0yIuIiIiIiP9xR+1ckSqIiIj/cYiITIGcR+aIiI/3GIiIiIiIiIiIiIhOG0wuS4iIiIiIiIiD8rU7HUrIiIiIiE2LXDdKiIiIiIg6IrK23U2IiP9xiIiE9gHBn+iIiIiI/3FFOVy8aoiIiIj/cYg1P6e7wFiIiIj/cYiISI38hyCIiIiIj/cUw8zEwziIiIiI/3EzTzG9sM6IiIiIiEaYnKZ2iIiIiP9xSofMZ4OIiIiIiEPOfNMYiIiIiIiIROOcwcaIiIiIiELpzOFjiIiIiIiEQUTM67iI/3GIiIiIiIiIiEI/jOwHiIiIiIiF2700SP9xiIiIiIhB30zyC4j/cYiIiIiIiIRshMo3uI/3GIiIiEoiXG3aiIj/cYiIiIiIiEh9TIgrj/cYiIiIiITWZMOZuIiIj/cYiIiIiIiE71PCCsiIiIiIiP9xiIiIiIiIhCbzzpDIiIiP9xiIiIiIhNZkw5m4iIiP9xiIiIiIiIVh7a4YiP9xiIiFlS162IiIiIiIWwfU+HGIiIiIiEPZHNJu/3GIiIiIiIiEl3HHiOiIiIiIiITxtMHkuI/3GIiIiIiIhPG0weS4j/cYiIiIiIhDhFzHunGIiIiIiEuxTFTriIiIiP9xiIiEjCHIPeiIiIiP9xiIRY4ctx6IiI/3GIiEp3HGiOiIiIj/cYhLnCxWPf9xiIiIiEwsHE0+j/cYiIiIMQURv/ruiIiIiIiIiIiIiITwC8H/SIiIiIiIiIiIiEd9TJgriIiIiIiIiIQfRs8LmIiIiIj/cUvB/FPgiIiIiIiD7VMbIqzoiIiIiIiIiIVh7Z4XGIiIiIhGc4yox4iIiP9xiIiIhD2RzSboiP9xiIiIRY4ctx6I/3GIiIiEOEXNe6iI/3GIiIhDhFzXuoiI/3GIiEoiXG3aiIiIj/cYiIg2ThK6se2IiIiIiP9xg922GzJJ6IiIiIiIP0ARsb/uiIiIiIiEs8zFwziIiIiIiP9E6czRY4iIiIiIj/cT7w47IPHIiIiIiIiIiITWZMOZv/cYiIiIhJt3x0iIiIiIiIhKsUxk64iIiIiIRDlczGqIiIiIiIiIiIiE6gfCX4iP9xiIiIiEWOHLce/3GIiIiIhFjhynHnGIiIiIiEH0bPC5iIiIiIhAJRwOroiIiIiIhCP4zsB4iIiIiIiIiIiIiIhRtN9LiIiIiIiIiIiIiI/3GIhJ5yxxjY/3GIiIiIRkPcq8KIiIiIiIMDASsN/tiIiIiIg+i7KydE3/cYiIiIiISJJshtmIiIiIiITWZMOZuP9xiIiIiIiIiIiIiITnDMKPOIiIiIiIiEvWXFKaiIiIiIiIhMQTxL7IiIj/cYiIiEHfTPILiIiI/3GIiIiIiIiIiIiE5brCpFiIj/cYiIg/kCKxb92IiIiIj/cYiE7QLCL9iIj/cYiIQd9M8guIiIiI/3E5LZG30m6IiIiIiIiE2LXDdKiIiIiIiIiIRchMs3uIiIiIiIiIiIj/cYgxRXG/uo6IiIiIiE7FjCOniIiIiIiIQN9MAwuIiIiIiIiIiE4bTC5LiIiIiIiEH0bPC5iIiIiIiFhS2K2IiIiIiIiFRp3JaIiP9xiIiEHfTPILiIiIj/cYUrTeS4iIiIiIhJDTx/LIiI/3GIiIhD/izQHYiIiIiIhPYBwZ/v9xiIiIiIhUadyWiIiIj/cYiE7QLCL9iIj/cYiIiEftXJEq/3GIiIiIiIiISywcXT6IiIiIiIhUadyWiP9xiIiIiIiIiIhJIlx92oiIiIiIiIiIhTad2WiIiIiIiELZHOJuiIiIiIiDaO1LpxK4iI/3GIiITWZMOZuIiIiIiITEE8S+yI/3GIiIiEP+LNAdiIiIiIiIiIRwN8n8iIj/cYiIiEbITKN7iIiIiI/3FKIlxt2oiIiIiIj/cYhDhFzXuoiIiIj/cYiIQkos211xiIiIiIiIODiTuMdsiIiIiIiEkiXH3aiIiIiIhIfUx4K3GIiIiIiIiIhCGnzuWIiI/3GIiIiIiIiIhPYBwJ/nGIiIiIiIRjMsrM2IiIiIiIiIhHwhyT3oiIiIiISXcceI6IiIiIiIhAELwP9IiIiIiP9xhPG0weS4iIiIiIhN4Nwx8oiIiIiIg1PmG7wZ6IiIiIiE4bTC5LiIiIiIg1bhG7ke6IiIiIiIhEOVzMaoiIiIiIiP9xQkos612Ij/cYiIiFlS162IiIiIiIiI/3FLF7xehIiIiIiIhHfUyYK4iIiIiIVGncloiIiP9xiITtAsIv2IiP9xiIiIiIiIiIiIiIiP9xiISU2ceyaP9xiIiIiIOseDtjh8iP9xiIiIR+1ckSr/cYiIiIiE9wzBjziIiP9xiIiEHfTPILiIiIj/cYhKIlxt2oiIiIiP9xiIiIiIiIiIiEd9TJgriIiIiIiIiIhCbzzpDI/3GIiIiIiISxe8XoSIiIiP9xiFlS162IiIiIiIiIiIj/QCtMHkuIiIiIiIiIj/cYiIQd9M8guIiIiI/3GIhDhFzXuoiIiI/3GISiJcbdqIiIiIj/cYTuDcIfKIiIj/cYiIhB30zyC4iIiI/3GEElHP2uiIiIiIhBxLzztIiIiIiIg/pYGxWn6IiIiIiIQn/s6AGIj/cYiIiE7g3CHyj/cYiIiIiIRDlczGqIiIiIiIhKR2xriYiIiIiIiIiP9xTWZMOZuIiIiIiIiIU2ndloiIiIiIiFlS162IiIj/cYhOi1wnSoiIj/cYiEucLEY9cYiIiIiIVGncloiIiI/3GEU5XLxqiIiIj/cT2WUrNprYiIiIiIiDfNs7kyTIiIiIiIiDAgYbDvnoiIj/cYiEh9TIgriIiIiIhNi1w3SoiIiIiP9xTotcJ0qIiIiP9xiEOEXNe6iIiIiP9xgwpTOwasyIiIiIiIRkPcq8KIiIiIiISkdsa4mIiIiIiP9HyEyje4iIiIiIiEVzjLjHiIiIiIiIiIiIiI/0UUTM67iIiIiIiIiIiI/3GIhAujwFXIiIiIiIiIhG7VyhKoiIiIiIhO9TwgrI/3GIiIiIiIiIiIiIiIQ/4s0B2Ij/cYiIiIiIiIiIiIiIVR7b4YiIiIiIiDKUAb5r/oiIiIiIiE2LXDdKiIiIiIiE5gHCn+iIiIiIiIiEAlHA6uiIiIiIiIRjMsrM2IiIiIiIWwfV+P9xiIiIiITzBsHPmIiIiIiIS9ZcUpqIiIiIiISH1MiCv/cYiIiIiIiIiEuxTFTriI/3GIiIiIPLZRtEmuiIiIiIiIiDEFEb/67oiIiIj/cYhJYrx51IiIiIiIQoRc57qIiIiIiITYtcN0qIiIiIiIiEDfTAMLiIiIiIiISvGsYOWIiIiIhNi1w3SoiIiIiE4bTC5LiIiIiIiE7FjCOniIiIiIiIS9ZcUpqIiIiIiIiIiISzzMXDOIiIiIiIgzdAK9i/2IiIiP9xhKIlxt2oiIiIiI/0oNPH8siIiIiIhFozy1zIiIiIiIT4UsF62IiIiIj/QfqcAVaIiIj/cYg8THG0s46IiIiP9xg7NxK1yO2IiIiIiIhJh8x3g4iIiIiIhNdvw4kP9xiIiIiDW+IrtB3f9xiIiIiIhM1lwymnGIiIiIiISofMZ4P/cYiIiIiIg33QK5Iv2IiIiIiIQN9MAwuIiIiIiIiIMk8xvrDOiIiIiIhFyEyze4iIiIiIg0RFK8u62I/3GIiIgwdSGwmt6IiIiIiIiIRchMs3uIiIiIiIiEQ5XMxqiIiIiIiIiIQN9MAwuIiIiIiIOgJRtv2uiIiIj/cYhM1lxCmoiIiI/3GISZJsdtmI/3GIiIiEuxTFTriIiIiIiP9xiIiECl3Aai/3GIiIiIMFBzsL+MiIiIiIiITEE8S+yIj/cYiIiEHfTPILiIiI/3GIiDg4MbjHzoiIiIiP9xNuihuhdeiIiIiIhI99yAgoiIiIiIhCP4zsB4iIiIiIhOG0wuS4iIiIiITqB8JfiIiIiP9xiIRaM8tcyIiIiIiIiIiIiIhKrNxlMoiI/3GIiISiJcbdqIiIj/cYiIiIiIT3DMGPOIiP9xiIiIhDhFzXuoiP9xiIiIiIiDa48bpHDoiIiIiIiE3g3DHyiIiIiIiIiITYtcN0qIiIiIiI/0jtXJEqiIiIj/cYiEBAbAz5iP9xiIiIg554K3GH2IiIiIiIiP9xiIiIhKIlxt2oiI/3GIiIiIiIiIiIiIiI/zxXEbWo7oiP9xiIiIg/kCKxb92IiIiP9xiIiEFKLPtdiIiIiIiIR1g8mnyIiIiIiP9xiIiIiINj7DusE8iIiIiIhKh8xng/9xiIiIiEuxTFTriIiIiIj/cYiIiIiE5brCpFiIiIiIiIiP9xiIiIiE6LXBdKcYiIiIiEOEXNe6j/cYiIiITotcJ0r/cYiIiIhKnCxmPYiIiIiIiEvWXFKaiIiIiIiIg1GVG75q6IiIj/cYiIiIiIiIiIhFCay/ZYiIiI/3GIiEoiXG3aiIiIj/cYiIiIiIhZUtetiIiIiI/3GEnnLHGNiI/3GIiIiEiSbIbZiIiIiIiEElHP2u/3GIiIiIhJt3x0iIiIiIiIj/RjlcvGqIiIiIj/cYiIhEebzIZIiIiIiIiEpHbGuJiIj/cYiIhDhFzXuoiIj/cYiIiIiIiIiIiIiE/qnBFWiIiIiI/3GIhIfUyIK4iIiIiI/3GIiIiEPZHNJuiI/3GIiIhHQ9ybwv9xiIiIiDpXEbao7oiIiIiIiD3bYbMknv9xiIiIiEMP3N8CiIiIiIiIhcu9REiIiIiIiDg4MbjHzoj/cYiIiIRBRMzruIiIiIiP9xiIiIiISH1MiCuIiP9xiIiIiIiIhbB9X4iIiP9xiIiEGvnPUGiIiIiIiEOEXMe6cYiIiIiIiIiIiISWK8edSP9xiIiIiFlS162IiIiIiITmAcKf6IiIiIiIhOoHwl+IiIj/cYiD2GobN5XoiIiIiIhB9GzwuYiIiI/3GIiIiIiIhPG0weS4j/cYiIiIQa+c9QaIiIiIiIhZUtetiIiI/3GIiEoiXG3aiIiIj/cYiIiEoiXG3aiIiP9xiIiEh9TIgriIiIiP9xS/GsUOWI/3GIiIiIgyOtG+xS6IiIiIiP9xhGyEyje4iIiIiIiIhJIlx92oiIiIiIiI/3GEoiXG3aiIiIiIj/cYiIhCbzzpDIiIiIiIiExBPEvsiIj/cYiIiIiIiIiIiISOcsgY2IiIiIiP9xiD57ArKE/YiIiIiIiIhFozy1zIiIiIj/cYiITRGMPueIiIiIiIRI4cxx6IiIiIiIUbTfS4iIiIiIiEkiXH3aiIiIiIiIXbvTRIiP9xiIiIiIhD2RzSbv9xiIiIiIWwfV+IiIiIiP9xSecscY2IiP9xiIiIiFsH1fiIiIiIiP9xiIhMLBxNPoiIj/cYiINynGudY5iP9xiIiIiE6LXBdKcYiIiIiIhEebzIZIiIiP9xiIhKrNxlMoiIiIiIiIg4naG3Yl5xiIiIiIRTlcrGpxiIiIiIiIiITzBsHPmIiIiIiIQxRM3ruIiIiIiISzzMXDOIiIiIiIiIiIiFlS162P9xiIiIiEoiXG3aiI/3GIiIhKR2xriYiIiIiIiFK03kuIiI/3GIiITvU8IKyIiIiIiIiFK03kuP9xiIiIiIRTlcrGpxiIiIiIiEdYPJp8iIiIiIiP9xiIiIiIiIiIiEvWXFKaiIiIiIQ/4s0B2IiIiIiI/3GIiIhD6czRY4iI/3GIiIiIiIiIhNNpw8loiIiIiIiIU2ndloiIiIiIhEOVzMaoiIiIiIiIO/EDtQ78iIj/cYiIhH7VyRKo/3GIiIiIg0lMW8azqIiIiI/3GIiIOswytjPNiIiIiIRkPcq8KIiIiIiDrsMbUTznGIiIiIiEWjPLXMiIiIiIiIR8Ick96IiIiIiIhC2RziboiIiIiIiIiIhA30wDC4iIiIiIiELZHOJuiIiIiIiIhFyEyze4iIiIiIhChFznuoiIiIiIiIiIiI/3EwtYGwWn6IiI/3GIiIiIhIfUyIK4iI/3GIiIg4A9K4/C2IiIiP9xiIhIKIyNd4iIiIiP9xRzMsnM2IiIj/cYiIQLo8BVyIiIiIiFRp3JaP9xiIiIiIT4UsF62IiIiIiIRI4cxx6IiIiIiIhGmJymdoiIiIiISYfMd4OIiIiIiIhN4Nwx8oiIiIiIg+sCGyT96IiI/3GIiIiIiIiDeY8rlnDYiIiIiP9xhCbzzpDIiIiIiIhL1lxSmoiIiIiIiIiIhEnszGE4iIiIiIj/cU4G7C+RiIiIiIiIhHaOyZcYiIiIiP9xiE9gHBn+iIiIiIiDuRQbVuvoiIiIiIiEVebLoZj/cYiIiIiEQUTM67iIiIiP9xQlrc6lKIj/cYiIiEzWXEKaiI/3GIiIiEuxTFTriIiIiIiP9xiIiITxtMHkuIiIiI/3GIiIiIiIiE71PCCsiIiIiIj/cYiIhKdxxojoiIiP9xiEwsHE0+iIiIj/cYiIiIiE8bTB5LiIiP9xiIiIiITWZMOZuIiIiP9xiIhKIlxt2oiIiI/3GIiISkdsa4mIiIiIiIiIS7FMVOuIj/cYiIiIiIiIiE71PCCsiIiIiP9xiIiIiIiIiIhNZkw5m/9xiIiIiIiITxtMHkuI/3GIiIiIiEJvPOkMiIiIiI/3GIiIiIQ9kc0m6I/3GIiIiIUrTeS4iIiIiIj/cYiIiIhDhFzXuoj/cYiIiITNZcQpqI/3GIiIg4ssG4TT6IiIiIiIhB30zyC/9xiIiIiIiEHfTPILj/cYiIiIiEh9TIgriIj/cYiIiIiIiE8bTB5LiP9xiIiIiEPpzNFjiP9xiIiIiIg+m2OyZJyIiIiIiIPEw2tLPJiIiIiIiITzBsHPmIiIiIiIhL1lxSmoiIiIiIiEfCHJPeiIiIiIiIQN9MAwuIiIiIiIMoqnvnVYiIiIiIiITYtcN0qIiIiIiIhLF7xehP9xiIiIiIhDqWzVaYiIiIiIg3eJG5h26IiP9xiIiEUJrL9liIiIiIiIiIiIj/cYiIhH7VyRKo/3GIiIiDvRobUuXoiIiIiIj/cYiIiIQd9M8guIiI/3GIiITWZMOZuIiIiIiI/3GIiIiE1mTDmbiIiIiI/3GIPkFXsr6oiIiIiIiIiIiEFKLPtdiIiIiI/3FStN5LiIiIiIiIhGQ9yrwoiIiIiIiIOCjiuNcdiIiIj/cYiE3LvDNEiIiIiIiIPBzBtOM+iI/3GIiIg59zO3CMyIiIiIiITYtcN0qIiIiIiIj/cYiIiIWVLXrYiIiIiISOcsgY2IiIiIj/cYiEdYPJp8iIiIiIiIXbvTRP9xiIiIiIiIiIiIiIiP9xiIiIOBgyuOfNiIiIiIiIiIiIhFyEyze4iIiIiIiIiIhChFznuoiIiIiIiIQVrc+lKIiIiI/3GDt3crWIjY/3GIiIiIiIiIiIiIhA30wDC4iIiIiIiIhKnCxmPYiIiP9xiIiIiIiIiIiDgIgbj3foiIiIiIiEqxTGTriIiIiIiIOF1BuKK+iIiIiIiITzBsHPmIiIiIj/cYiD5rUbKUroiIiIiIhI99yAgoiIiIiIhOG0wuS4iIiIiIhAJRwOroiIiIiIiIRtj8onCI/3GIiIiIiINv0BugL+iIiIiIiIiIgxRdO/uiyIiIiIj/cYhHaOyZcYiIiIiIQunM4WOIiIiIiElivHnUiIiIiI/3FBJRz9roiIiIiIiP9xiISecscY2P9xiIiIhHWDyafIiIiIiIiExBPEvsiIiP9xiIiEOEXNe6iIiP9xiIiEU5XLxqiI/3GIiIiIQ4Rc17qI/3GIiIiIhFOVysanGIiIiIiISnccaI7/cYiIiIiIiIiIiIiIj/cYiIQkos211xiIiIiIiIiIiIiIiP9xiIiIiIiIiIiELpzOFjiIiIiIiIR31MmCuIiIiIiIhFXmy6GYiIiIiI/3GIR+1ckSqIiP9xiIiIiIiIP5AisW/diP9xiIiIiExBPEvsiIiIiIiIiIiP9P0Cwi/YiIiIj/cYiIiIiIiIiIiIiIj/cYQm886QyIiIiIiIiIiIWFLYrYiIiIiIiIVGncloiI/3GIiIhD/izQHYiIiIiIiIiIiIj/cYiIiIiIiIiIiIiINW4Ru5HuiP9xiIiIiIiIiIiIiIiP9P0Cwi/YiIiIj/cYiFsH1fiIiIiIiIQN9MAwuIiIiIiIS7FMVOuI/3GIiIiIhNi1w3SoiIiIiIiIiIiEXITLN7iIiIiIiIN81RuTKuiIiIiI/3GDDFMrBKzYiI/3GIiIgxhTS/esuIiIj/cYiIgzX+G9oB6IiI/3GIiIiDji07gdLIiIiIiIiDmCErd97YiIiI/3GISiJcbdqIiIiIj/cYiE6LXCdKiIj/cYiIiEHfTPILiIiI/3GIiIQTXM/KOIiIiP9xiIRM58wxiIiIiIiIiISSJcfdqIiIiIiIhEOVzMaoiIiIiIj/cYTNZcQpqIiIiI/3GINxMhuezeiIiIiIiIiIiIiP9xiIhFjhy3HoiI/3GIiIiIiEOEXNe6/3GIiIiIiIhC6czhY4iIiIiIiIhIKIx9d3GIiIiIiIQ9kcwm5xiIiIiIhMgZw35nGIiIiIiIQz+MzAdxiIiIiIiIQm886QyIiIiP9xiIiIiIiIiEuxTFTriIj/cYiIiIiIiIiIiIiIj/Q0os612IiP9xiIiIMAtBv/S+cYiIiIiIhOoHwl+IiIiIiIiP8zBRG++u6IiP9xiIiIhLsUxU64iIiIiIj/cYiIiIiIiISbd8dIiIiIiP9xiEkNPH8siIiIiIiITYtcN0qIiIiIiIg5csO3jTyIiIiIiIhZUtetj/cYiIiIiDU5srvGTYiIiIiIhMpqxFlYiIiP9xiIM08xvbDOiIiIj/cYiIiIRaM8tcyIiIiIiIiIiI/3GIiIiIQfRs8LmIiIiIiIiEkiXH3aiIiIiIiIiIRCT8vbBxiIiIiIiIN4hCuXe9iIiIiIj/cYiIiIiIiIhPG0weS/9xiIiIiITxtMHkuIiI/3GIiIiIiEkNPH8siIiIiIj/cYiIiIiIhJDTx/LIiIiIiP9xiIiIiIiIiIR31MmCuIiIiIiIiIiISQ08fyyIj/cYiIiIiIiIiIhLLBxdPoiIiIiIiIhDVKzatYiIiP9xiIQz+M3AeIiIiP9xiIiIiIhEFEzOu4iIiI/3GIiISMIcg96IiIiI/3GIhD2RzSboiIiI/3GIiEdYPJp8iIiIiIiEC6PAVciIiP9xiIQYqM91eIiIiIj/cYhMPMxMM4iIiI/3GIiISH1MiCuIiIiI/3GISofMZ4OIiIiIj/cYTaasJZVxiIiIiIhE45zBxoiIiIiIiIiIiIhJIlx92oiIiIiIiIQoRc57qIiIiIiIhMy7xDRIiIiIiIiIRshMo3v/cYiIiIiD3wgbMPfoiIiIiIiDtHJbW42oiIiIiIiIiIiIP1DBsa8+iIiIiIj/TGx8WTiIiIiIiIPwvxsfQOiIiIiIiIiEMUTN67iIiIiIiIiIMJoxsHXOiIiIiIiIhZUtetiI/3GIiIiEqHzGeDiIj/cYiIiIQ/4s0B2IiIiIiIhJYrx51IiI/3GIiIhH7VyRKv9xiIiIiIhLsUxU64iIiIj/cYiIhLF7xehIiIiIiIiIR31MmCuIiIiIiIiELpzOFjiIiIiIiIhEjhzHHoiIiIiIj/Ro4ctx6IiIiIj/cYiEvB/FPgiIiIiIiEfSzJLTiIiIiIiIg4ohG4Xe6IiIiIiIj/cUOEXNe6iIiIiIj/cYiIQkos211xiIiIiIhOBuwvkYiIiIiIiIMp+kvmBbiIiIiIiI/3GIhM1lxCmoiIiP9xiISNLMgtOIiIiIiP9xiIiIhBioz3V4iIj/cYiITtAsIv2Ij/cYiIiIiIS2x8WTiIiIiI/3GEw8zEwziIiIiP9xPOYBtBn+iIiIiI/3E+FpGy6W6IiIiIiIiIiIiEQ5XMxqiIiIiIiIMHUhsJre/3GIiIiIiIiDGaMb5lznGIiIiIiIg9llKzaa2IiP9xiIiIhFCay/ZYiIiIiIiINqhBule+iIiIiIiIQX/s+AGIiIiIiIiETjnMHGiIiIiIiEVebLoZiIiIiP9xiEPZHNJuiIiIiP9xiEwsHE0+iIiIj/cYhH7VyRKoiI/3GIiIhGyEyje4iIiIiP9xT8WME6eIiIiIiIhMpqxFlYiI/3GIiIiIQTXM/KOIiP9xiIiIQ4Rc17qIiP9xiIiISbd8dIiIiIiIiIg+AZSy/muI/3GIiIiISH1MiCuIiI/3GIiISiJcbdqIiIj/cYiIiIiIiIQLo8BVyIiIiI/3GIiIiIiIhGyEyje4iP9xiIiIiDzBU7Q+rI/3GIiIiIiE8bTB5LiIj/cYiIiEh9TIgriIiIj/cYiIiIiIiIiEQUTM67iP9xiIiIiIiEssHF0+iIiIiIiIhB9GzwuYiIiIiIiIRchMs3uIiIiIiIiIiEXITLN7iIiIiIiIiIiIg4XUG4or6IiIiP9xiIVh7a4YiIiIiIiP9xiIiIiIiIhUadyWiIj/cYiIiEjCHIPeiIiIj/cYiE9wzBjziIiIiIiP81NKG8y16IiIiIiIiIiIj/cYQm886QyIiIiIiIiIiIj/cYiITvU8IKyIiIiIiIiIiIiP9xiIhJ5yxxjf9xiIiIiIiIiIiIiIiP9xiIiIQ4Rc17qIiP9xiIiIhKh8xng4iI/3GIiIiIiIhOoHwl+IiIiIiIj/cUCVLAetiIiP9xiIiIhNZkw5m4iIiIiP9xiIiIiIiEbITKN7iIj/cYiIiIhEFEzOu4iIiIiP9xiIiIiISH1MiCuIiP9xiIiIiITxtMHkuIiI/3GIiIiIiIiEbITKN7iP9xiIiIiIiEbITKN7iIj/cYiIiIiIiIhJDTx/LIiIiP9xiIiIiIiIhGLrytFIj/cYiIiIhIfUyIK4iIj/cYiIhAQGwM+f9xiIiIiIhJDTx/LIiIiIiI/3GIiIiIiIiIhHWDyafIiIiI/3GIiIiIhIfUyIK4iI/3GIiIiDVZsbumTo/3GIiIiIgzpLG9W06P9xiIiIiIXbvTRIiIiI/3GIiDVPWLuwp4iI/3GIiIiDgTg7jsfIiIiP9xiIiEHfTPILiIiIj/cYiIiIhKIlxt2oiP9xiIiIiIhB9GzwuYiIiIiIiIhLPMxcM4iIiIiIhChFznuoiIiIiIhJh8x3g4iIiIiIiIiIQoRc57qIiIiIiIiI/3GIS7FMVOuIiIiIiIiFUe2+GIiIiIiIiIhOYBwp/oiIiIiIiIiIiIiP9xRBRMzruIiIiIiIiIiIU2ndloiIiIiIiEqcLGY9iIiIiIiP9xQJUsB62IiI/3GIiIhH7VyRKv9xiIiIiIiIiEQ5XMxqiIiIiIiIiIhL1lxSmoiIiIiIiIhBSiz7XYiIj/cYiIiIiIg7XCK1o92IiIiIiIhC6czhY4iIiIiIiELZHOJuiIiIiIiIiF2700SI/3GIiIiIiIhC2RziboiIiIiIiIT2AcGf6P9xiIiIiIiIiIWwfV+IiP9xiIiIiIiEjCHIPeiP9xiIiIiIiEqHzGeD/3GIiIiIiEbtXKEqiIiIiIiEE1zOyjcYiIiIiISQ08fyyIiIiIiP9xiIiIiIhBNcz8o4j/cYiIiIiE2LXDdKiIiIiIiIQtkc4m6IiIiIiIiIMJoxsHXOiIiIiIiIiIRI4cxx6IiIiIiIiEqcLGY9iIiIiI/3GIiIiIQ4Rc17qI/3GIiIiIiIiIhLsUxU64iP9xiIiIhHMyyMzXGIiIiIiIiIiIiIg0aWK8lp2IiIiIiIj/cYSQ08fyyIiIiIiIQGV8CqiIiIj/cYiIiIiIiIiIiFy71ESIiIiIiIiIiIiIiI/3FDhFzXuoiIiIiI/3E1SQG7tv6IiIiI/3GIQlrc6lKP9xiIiIiIiE8bTB5LiI/3GIiIiIiIiIiIiITEE8S+yIiI/3GIiIiIiEoiXG3aj/cYiIiIiIiIiIiIiIj/TPGsUOWIj/cYiIiIiIhI0syC04j/cYiIiIiIT3DMGPOIiP9xiIiIiIiIiIhNy7wzRP9xiIiIiIiIiEvWXFKaiIiIiIiITWZMOZuP9xiIiIiIiITWZMOZuIiP9xiIiIhFOVy8ao/3GIiIiIiIiIQa+c9QaIiIiIiIiI/3GIiIiIiFK03kuIiIiIj/cU71PCCsiIiIiIiIhB30ziC3GIiIiIiIiIRshMo3uP9xiIiIiEU5XLxq/3GIiIiIiE8bTB5LiIj/cYiIiDXeg7shfIj/cYiIiIOuwxthPOiIj/cYiIiDi9A7hC/IiIiI/3GIiEkd7H4hiIiIiIiIiE71PCCsiP9xiIiIiIiIiIiIiIQN9MAwuIiIiIiIPpAism/diIiIiIiEHfTOILcYiIiIiIiITyv8HUCP9xiIiIhDhFzXuoiP9xiIiIiDFFcb+6joiI/3GIiIiEqcLGY9iIiIiIiESOHMceiIiIiIiIMiqDvtV8iIiIiIiDf9Y7kCnIiIiI/3GIQEBsDPmIj/cYiIiIiEOEXNe6j/cYiIiIiIiIiIiIiIj/cYS7FMVOuIiIiIiIiIiI/3GIQLo8BVyIiIiIiIiIiIiP9xiIiE7g3CHyiP9xiIiIiDi4trhHSYiIj/cYiIiEOEXNe6iIj/cYiIiIPUGSs75tiIiIiI/3GIiIQSUc/a6IiIiP9xiIiIiEp3HGiOiI/3GIiIiIhGyEyje4iIiP9xiIiIhGyEyje4iIiIj/cYiIiIiIiIiEssHF0+iIiIiIiIhFc4y4x4iIiIiIiIQoRc57qIiIiIiIiIiIiIiDjHIbg43oiIiIiIiDSucbxRjoiIiIiIiIhDqWzVaYiIiIiP9xhH7VyRKoiIj/cYiISxe8XoSIiIiIiIiI/3GIiEPpzNFjiIiI/3GIg8tlG0Sa6IiIiIiIiIiIiIgxKiG/1d6IiIiIiISiJcXdpxiIiIiIiDusM7VTzIiIiI/3GIiIiEJvPOkMiIiIiIiI/3GIiIiIiIg2gzG6fM6Ij/cYiIiIiIiDRZsbymToiIiIiIiEkiXH3aiIiIiIiIiD4WkbLpboiIiIj/cYM7RivUudiIiIiI/3GIRtj8onCIiIiIiIhOxYwjp4iIiIiIiIOXLDt408iIiIiIiIhJh8x3g4iIiIiIiDTeIbsh3nGIiIiIiIRBRMzruIiIj/cYiIiIiIiIiIiIg8DBG08+6IiI/3GIiIQ4Rc17qIiI/3GIiIhM1lxCmoiP9xiIiEpHbGuJiIiIiIiIiEd9TJgriIiIiIiISOcsgY2IiIiIiIiEAlHA6uiIiIiIiIhMZkxJm4iIiIiIiIiIiIhHwhyT3oiIiIiIiIiISOcsgY2IiIiI/3GFlS162IiIiIiIiIiIhOG0wuS4iIiIiIiIhHfUyYK4iIiIiIiIiEUuvL0UiIiIiIiIhUadyWj/cYiIiIhD/izQHYiIiIiIiIRchMs3uIiIiIiIhIKIyNd/9xiIiIiIiITPtsQEmIiIiIiIiP9xQm886QyIiIiIiIiIiIiP9xiIiIiISpwsZj2IiIiIiIiIiIj/cYiEftXJEqiI/3GIiIhMQTxL7IiIiIiIiER5vMhkj/cYiIiIiDgIgbj3foiIiIiIiEfCHJPeiIiIiIiEpHbGuJiIiIiIiFy71ESIiIiIiIiDs3ErXI7YiIj/cYiIMZoxv2XOiIiIiP9xiED6nAFWiI/3GIiIiIiIiIiIiIhBSiz7XYiIiI/3GIN+gEuRf7iIj/cYiIiE1mTDmbiIiIiIj/cUmSbHbZiIj/cYiIiINdNCuyy9iIiIiIiIiEkiXH3aiIiIiIiIhHwhyT3oiIiIiIhCP4zsB4iIiIiIiIQtkc4m6IiIiIiIhL1lxSmoiIiIiIg5onO3XYyIj/cYiIiDY+YbrBnoiIiIiP9xiIQYqM91eIiIiIj/cYQSUc/a6IiIiIiI/3GEU5XLxqiIiIj/cYiIg6Z8G2mD6IiIiIiIiEDfTAMLiIiIiIiISiJcXdpxiIiIiIiIiIiIiITGZMSZuIiIiIiIhPMGwc+YiIiIiIiIiDlyw7eNPIiIiIiIiI/3GIiIiIiIiIiIiIiI/3GIiIiEz7bEBJiIiIiIiIiIiEwRjE7niIiIiIiDQfRrzguYiIiIiIiINW5zu5GMiIiIiIiIiEvWXFKaiIiIiIiIhL1lxSmoiIiIiIiIhCbzzZDHGIiIiIiIhK3IxSN3GIiIiIiIMxrSvOUtcYiIiIiIiIhLgZxX5oiIiIiIiIT5XcFqKIiIiIiIgwquGwZR6IiIiIiIiIgy7xi+EOeIiIiIiIiP9HyEyje4iIiIiIiIiDn3lbcIaoiIiIiIiEd9TJgriIiIiIiIhFozy1zIiIj/cYiIiEh9TIgriIiIj/cYiIiIiIiIiIiIiE+FLBetiIiIiI/3GIhZUtetiIiIiIiIg1CQO79vyIiIiIiIiIiIiIj/cYiIiEQUTM67iIiIiIiP9xQm886QyIiIiIiIiIiIiP9xiIiIiIiIiEAlHA6uiIiIiIiIiIiIiIiP9xiIMZoxv2XOiIiIiI/3GEbITKN7iIiIiIiE2LXDdKiIiIiIiI/0l9TIgriIiIiIiIiEKEXOe6iIiIiIiI/0ArTB5LiIiIiIiIiI/3GIiIPAfEtPg7iIiIiIiISSJcfdqIiIiIiIiIiIiEqxTGTriIiIiIiIiIiIThtMLkuIiIiIiIiIiIiI/0AGPACscYiIiIiIiEbITKN7iI/3GIiIiIiIiIiIiIiI/0l9TIgriIiIiIiIhPhSwXrYiIiIj/cYVGncloiIiIiIiIhLLBxdPoiIiIiIiEl3HHiOiIiIiIiIQN9MAwuIiIiIiIg7J2G02J5xiIiIiIiIg/1TGxKs6P9xiIiIiIiIQYqM91f/cYiIiIiIhHvayUJYiIiIiIj/Sh3sfiGIiIiIiIiETOfMMYiP9xiIiIiDjyIrgN3YiIj/cYiIiDUZUbvmroiIiIiIiIiEJvPNkMcYiIiIiIiIiIiIiIj/cT87obHEXoiIiIiIiEKEXOe6iIiIiIiEKEXOe6iIiIiIiIiI/3GIiIiIiIhLLBxdPoiIiIiIiIiIiIiI/3GIiIiIiIS4GcV+aIiIiIiIiEkNPH8siIiIj/cYiIWwfV+IiIiIiIiE5brCpFiP9xiIiIiISI38hyCIiP9xiIiINa5xu1GOiP9xiIiIiIhKIlxt2o/3GIiIiIiIiIiIQN9MAwuIiIiIiIiIiEDfTAMLiIiIiIiIR1g8mnyIiI/3GIiIiIiIiIiIiIiExmTEmbiIiIiIiIiEfSzJLTiIiIiIiIhA30wDC4iIiIiIiIiIiIiP9FFEzOu4iIiIiIiIiE71PCCsiI/3GIiIiIiIiIiIiIiI/3GEJKLOtdiP9xiIiIiIRV5suhmIiIiIiIhHWDyafIj/cYiIiIiIiIhIfUx4K3GIiIiIiIQTXM/KOP9xiIiIiIiIiEQUTM67iI/3GIiIiIPlGlsa5acYiIiIiIiESOHMceiIiIiIiIiE1mTDmb/3GIiIiIQTXM/KOIiP9xiIiIg6VxG2qO6IiIiIiIiE8wbBz5iIiIiIiIRchMs3uIiIiIiIiIR31MmCuIiIiIiIiIR31MmCuIiIiIiIiIiIiITGZMSZuIiIiIiIiIiIQunM4WOIiIiIiIiDnsMbcTzoiIiIiIiDBFcbDKjoiIiIiIiIiI/3GIhM1lxCmoiIiP9xiIhMpqxFlYiIiIiIiIPesSsxTtj/cYiIiIiE8bTB5LiIiP9xiIhKrNxlMoiIiIiIiEQUTM67iIiP9xiIiIiIiIiIiIhOW6wqRYiI/3GIiIhDqWzVaYiIiIiIiIg5xyG3ON6Ij/cYiIiEiSbIbZiIiIiIiISWK8edSIiIiI/3GIiDVZsbumToiI/3GIiIhOi1wnSo/3GIiIiIhPhSwXrYiIiIiIiEQ5XMxqiIiIiIiIhLLBxdPoiIiIiIiIiIj/SX1MiCuIiIiIiIiEmHzHeDiIiIiIiIU2ndloiIiIiIiIhC2RziboiIiIiIiITYtcN0qIiIiIiIhFozy1zIiI/3GIiIiISJJshtmIiIiIiIiEP+LNAdiIiIiIiEAlHA6uiIiIiIiIiP9xQvRs4LmIj/cYiIiIXbvTRIiIiIiP9xiISH1MiCuIiIiIiP9xiEbITKN7iIiIiIiIhEOVzMaoiIiIiI/3GIiIiEJvPOkMiIiIiIiEFvPPkMiIiIiIiIiIiIiIj/cYiIiIhO9TwgrIiIiIiIiIiP9xiIiIiIhPhSwXrYiIiIiIiIiIiIj/cYiIiIiIiIiIiIiIQtkc4m6IiIiIiIiP9xiIhO9TwgrIiIiIiIiIiIiI/3GIiIiIiIiIiIiIiIQCUcDq6IiIiIiIiI/3GIiIiIiIiIiIiIiI/0IlHP2uiIiIiIiIj/cU0RjD7niIiIiIiIiISXcceI6IiIiIiIRDlczGqIiIiIiIPna1solKiP9xiIiIiIRkPcq8KIiIiIiIiEsXvF6EiIj/cYiIiIPBzBtOM+iIiIiIiIhHWDyafIiI/3GIiIiIiIiIiIiISpwsZj2IiIiP9xiIiIiIiIiIiIiIiP9IMyyczYiIiI/3GIiIiIiIhNZkw5m4iI/3GIiIhKIlxt2oiIj/cYiIiIiIiIiIiIiIj/cYiIiIiIiIiIiFlS162I/3GIiIiIhKnCxmPYiIiIiIiIhHfUyYK4iIiIiIiIR8Ick96IiIiIiIiIQN9MAwuIiIiIiIhNZkw5m4j/cYiIiIiIiD6LsrJ0TYiIiIiIj/cYiE7g3CHyiIj/cYiIiIiIiIS7FMVOuIiI/3GIiIg7fCG1g96IiIiIiIj/cYiEp3HGiOiIiIiP9xiIXbvTRIiIiIiIiEssHF0+iIiIiIiI/3GIRshMo3uIiIiIiIiP9xiIQd9M8guIiIiIj/cYiEJvPOkMiIiIiIiIg38iK5Dd2IiIiIiIiEaYnKZ2iIiIiIiIQoRc57qIiIiIiIiP9xiEXjnLHGiIiI/3GIiIQEBsDPn/cYiIiIiIiEP+LNAdiIiIiIiIiP9DWtzqUoiI/3GIiIiIiIhBJRz9rv9xiIiIiISOcsgY2IiIiIiIiFYe2eFxiIiIiIiEuBnFfmiIiIiIiIiEvWXFKaiIiIiIiIiISywcXT6IiIiIiIg8xgK0Of2IiIj/cYiDWOcrtxjYiIiIiIiITxtMDktxiIiIiIiIiISSJcfdqIiIiIiIiIThtMLkuIiIiIiIiIiIiEMUTN67iIiIiIiIhEOVzMaoiIiIiIiIhLsUxU64/3GIiIiIiIiIiEKEXOe6iIiIiIiIhI99yAgoiIiIiIiP86xyG3ON6IiIiIiIiE9wzAjzcYiIiIiIiISH1MiCv/cYiIiIiIiDvBU7U+rIiIiIiIiIRDlczGqIiIiIiIiIiIhMZkxJm4iIiIiIiIhA30wDC4iIiIiIiIhJIlx92oiIiIiIiITYtcN0qIiIiIiIiI/3GE71PCCsiIiIiIiIiIiIhFyEyze4iIiIiIiIiIiIj/RRRMzruIiIiIiIiEbtXKEqiIiIiIiIj/QaXcBqKIiIj/cYiIg519G3KC6IiIiIiIiIj/cYhB30zyC4iIiIiI/0dzjKjHiIiIiIiIiIhOG0wuS4iIiIiIiIiELZHOJuiIiIiIiIhEjhzHHoiIiIiI/3GIiIiIiIiIiIiIhaB9b4iIiIiIiIhPhSwXrYiIiIiIiIR8Ick96IiIiIiIiIiIj/XrvTRIiIiIiIiIiIj/cYiIiIiIiIiIiIQ/4s0B2IiIiP9xiIiIiIWwfV+IiIiIiP9xiEwsHE0+iIiIj/cYiIiIiIiIhPcMwY8/9xiIiIiIiIQd9M8gv/cYiIiIiIiIiIiEJvPOkMj/cYiIiIiIiIhEjhzHHoiIiIiIiIiIiI/3GIiIiExBPEvsiIiIiIiIiIiI/3GIiIiIiIiIiIiIiISrFMZOuIiIiIiIiITdAsMv2IiIiIiIiIRDlczGqIiIiIiI/3FOi1wnSoiIiI/3GIg2PmG6wZ6IiIiIiIj/SyJcbdqIiIiIiIj/cYiIgwUBGwv+7/cYiIiIiIiIiIThtMLkuIiIiIiIhNZkw5m4iI/3GIiIiIiIiIiIiIiI/3GIhO0Cwi/YiI/3GIiIiIiIhGyEyje4iP9xiIiIiIiIiIiIiIiP9xiIQ9kc0m6IiIiP9xiIiIiIhEFEzOu4iIiI/3GIiIiIiIiIiIQ/4s0B2IiIiIj/cYiIiIiIiIiIiIiEYzLKzNiIiIiIj/cYiIiIiIiIhA30wDC4iIiIiIiIiITWZMOZv/cYiIiIiIRHm8yGSIiIiP9xiIg3DhS58euIiIiIiIiIQ/4s0B2IiIiP9xiIhFOVy8aoiI/3GIiIiIiIiEsXvF6EiIiP9xiIiIhNZkw5m4iIiIiP9xiIiIiIiIiIiIiIT4UsF62IiIiIj/cYiIiIR+1cgSpxiIiIiIiIRi68rRSIj/cYiIiIiIiIiEDfTAMLiIiIiIiIiIQGV8CqiIiI/3GIiIiEQk/M2wiIiIiIj/cUdYPJp8iIiIiIiIhM+2xASYiIiIiIj/cYiIiIiIiIiEdYPJp8iIiIj/cYg6gnS2fYuIiIiIj/cYiIiIQ4Rc17qIj/cYiIiIiIRaM8tcyIiIiIiIiI/3GIiIiIiIiIS9ZcUpqIiIiIiIiE+FLBetiIiIiIiIiP9xQd9M8guIiIiIiIj/cYiIhI0syC04iIiIj/cYiIiIT2AcGf6IiIiP9xiIiEtsfFk4iIiIiIiIj/OrLBt00+iIiP9xiIiIhEebzIZIiIiIiI/3GIhAZXwKqIiIiIiIgwteOwWhyIiI/3GIiIiIiITxtMHkuIj/cYiIiIiIRshMo3uIiI/3GIiIiIiIiEh9TIgr/3GIiIiIiISCiMjXeI/3GIiIiIiEp3HGiOj/cYiIiIiD/VMbEqzoiIj/cYiIiE71PCCsiIiIiIiIiIiP9xiIiD4WkbLpboiIiIiIiIM+kjvRbciIiIiP9xiIhPG0weS4iIiIiI/3GIQ+nM0WOIiIiI/3GIg9hqGzeV6IiIiIiIiP86OJO3x2yIiI/3GIiIiINp6FumF6iIiIj/cYiIiIiDnHIbc43oiIiIiIj/QZUsB62IiIj/cYiIiIWVLXrYiIiIiIiIO5FBtW6+iIiIiIiP9xOW1Ut5KriIiIiIiIhGyEyTe3GIiIiIiIiIiIiIiI/3GIiISqzcZTKIiIiIiIiELpzOFjiIiIiIiIiEQUTM67j/cYiIiIiIiIiEkiXH3aiIiIiIiIiDmSwrdtPYiI/3GIiIiIhEFEzOu4iIiIj/cYhbB9X4iIiIiIiIhE45zBxoiIiIiIiI/zWpwrxWPYiIiIiIiIhDFEzeu4iIiIiIiIQm886QyIiIj/cYiIiINb4iu0Hdj/cYiIiIg3I9G53C6IiIiIiIg14/K7HA2Ij/cYiIiIiIiIiIiIiIj/cUm3fHSIiIiIiIiIhNZkw5m/9xiIiIiIiIS7FMVOuIiIj/cYiIiIWVLXrYiIiIiIiIQUos+12IiI/3GIiIiIiIhIKIyNd4/3GIiIiIiIiIhPG0wOS3GIiIiIiIiIiIg/YHKxn42IiIiIiIj/QiUc/a6IiIiIiIiDHvU78QrIiIj/cYiIiIQLo8BVyIiIiIiIiI/3GIiIiIiIiE1mTDmbiI/3GIiIiIiIiIiIT4UsF62IiIiIiIiFhS2K2IiIiIiIiIiIhLLBxdPoiIiIiIiIQCUcDq6IiIiIiIhANcwNo4iIiIiIiDO5Eb1G7oiIiIiP9xg7jNG1cy6IiIiIiIhCf+zoAY/3GIiIiIhKnCxmPYiIiIiIiIiIiP9xiIiE9gHBn+iIiIiI/3GIiIiIiIiIiIiIiI/3GIiIiIhbB9X4iIiIiI/3GIhGyEyje4iIiIiIiELZHOJuiIiIiIiI/0gzLJzNiIiIj/cYiIWwfV+IiIiIiIiIj/cYiIhFjhy3HoiP9xiIiIiFK03kuIiIiIiI/3FPG0weS4iIiIiIiIj/cYiEWOHLceiIiP9xiIiIiIQSUc/a6Ij/cYiIiIiIhL1lxSmoiIiIiIiIVGncloiI/3GIiIiEPZHNJuiI/3GIiIiIRV5suhmIiIiIiIhMy7xDRIiIiIiIiIiIg+0IKyL32IiI/3GIiIiEbITKN7iIiIiP9xiIhIfUyIK4iIiIiP9xiIOV1Bt6K+j/cYiIiIiIiIiIiIiIj/cYiEczLJzNiI/3GIiIiIhIkmyG2YiIiIiIiD1W8bOpDoiIiIiIiIiIj/cYiEYuvK0UiIiIiIiISA08jyyIiIiIiIhChFznuoiIiIiIiIhEebzIZIj/cYiIiIiIiIiIiIhJIlx92oiIiIiIiIhEOVzMaoiIiIiIiEFKLPtdiIiP9xiIiISQ08fyyIiIiIiIiI/3GIiEUJrL9liIiIiIiIiIQ/4s0B2IiIiI/3GIiIO3whtYPeiIiIiIiIj/cYiIhNZkw5m4iIiIiIj/cYXbvTRIiIiIiIiIiP9xiIiIQd9M8guIiIj/cYiIhMLBxNPoiI/3GIiIg/kCKxb92IiIiI/3GIiIQm886QyIiIiIiIiI/3GIiEuxTFTriIiIiIiIiP9xiIiIiIRaM8tcyIiIiIiIhI99yAgoiIiIiP9xiEC6PAVciIiIiIiIiIiIhChFznuoiIiIiIiP9xQLo8BVyIiIiIiIiIiIiIj/cULEvOO0iIiIiIiIhPMGwc+YiIiIiIiDFKgr+1fYiIiIiIiIhFXmy6GYiIiIiP9xiE3LvDNEiIiIiIiIiEd9TJgriIiIiIiIiI/3GIS7FMVOuIiIiIiIiINLnVvEYqiIiIiIiI/3GEqHzGeDiIiIiIj/cYiIiIiIiIiIT4UsF62IiIiIiIiIRDlczGqIiIiIiP9xhPG0weS4iIiIiIiI/3GIiEHfTPILiIiIiP9xiIhB30zyC4iIiIj/cYiEh9TIgriIiIiIj/cYhCxLzjtIiIiIiIiIiEdYPJp8j/cYiIiIiIMtRhviueiIiIiI/3GIiIiDcOsbjxTnGIiIiIiIhAujwFXIiIiIiP9xiIg+EeKy7h2Ij/cYiIiIiIiIiE1mTDmbj/cYiIiIiIiIiIiEUuvL0UiIiIiIiIiE71PCCsiIiIiP9xiIiEmSbGbZcYiIiIiIiIiIiITGZMSZuIiIiIiIiEvWXFKaiIiIiIiIiIPuXhshoeiIiIiIiIhPxYwDp3GIiIiIiIhZUtetiIiIiP9xiDAb8bD0DoiP9xiIiIiIiE2LXDdKiIiIiIiIiD47obLEXoiIiIiIiIiIiIiIj/Q2886QyIiIiIiIiEiSbIbZiIiIiIiIQW88+QyIiIiIiIiIiIiIiP9xiIR1g8mnyIiIiIiIiEd9TJgriIiIiIiIiIiISPfcgIKIiIiIj/cYTCwcTT6IiIiI/3GIiEwsHE0+iIiP9xiIiE7QLCL9iP9xiIiIiIWVLXrYiIiIiIj/cT0Mc7PzjIiIiIiIiIiI/05R7Drhj/cYiIiIiIiIiIhOG0wuS4iIiIiIiIRBRMzruIj/cYiIiIiIiIiIhHfUyYK4iIiIiIiITvU8IKyIiIiI/3GIhO9TwgrIiIiIiIiEWjPLXMiIiIiI/3GIhIwhyD3oiIiIiI/3GEHfTPILiIiIiIiP9xiEbITKN7iIiIiIiIj/cYiE7QLCL9iIj/cYiIiE9gHBn+iIiIiP9xiIiIiEHfTPILiIj/cYiIiIhB30zyC4iI/3GIiIiE8bTB5LiIiIj/cYiIiEQUTM67iIiIiIiP9xiIiIiEdYPJp8iIiIiIiIiP9xiIiIRY4ctx6I/3GIiIiIhDD9zfAoiIiIiIiIUrTeS/9xiIiIiIiISpwsZj2IiIiIiIiFoH1viIiIiIiIiDktkbfSboiIiP9xiIiFRp3JaIiIiIiIj/SucscY2IiI/3GIiIR+1ckSqP9xiIiIiIgzGtK95S3/cYiIiIiIiE8bTB5LiP9xiIiIiIhPhSwXrYiIiIiIiDn84bcDHoiIiIiIiIiIiIiP9xiIiIiIiEC6PAVciIiIiIj/cYiIhGyEyje4iIiIiI/3GIiIiE+FLBetiIiIiIiIiIiIiIiP9xiIiIhB30zyC4iIj/cYiIiIiE1mTDmbiIiIj/cYiIgyWjO+pcyIiIiIiIiIMpQBvmv+iIiIiIiI/3GDD1RLAau4iI/3GIiIhB30zyC4iIiP9xiIiEsXvF6EiIiIiIiIj/cUoiXG3aiIiIiIiP9xiIg2XsK6oT2IiIiIiI/3GIOYISt33tiIiIiIiIQBC8D/SIiP9xiIiIg/pYGxWn6IiIiIiIiIQ/4s0B2IiIiIiIj/cYNw6xufFOiIiP9xiIiIRTlcvGqI/3GIiIiIiIiIiIiISrFMZOuIiIiIiIiE1mTDmbiI/3GIiIiEoiXG3aiIj/cYiIiIiIiE1mTDmbiIj/cYiIiIhHWDyafIiIiIiIiIj/cYiIiIiEGvnPUGiIiIiIiIiIiIj/cYhE/iywHXGIiIiIiIiIiIiIiI/3GIhMLBxNPoiIiP9xiIiIiIiIiIiIiIiP9xiIiIiIiFsH1fiIiIiP9xiIiIiIiFYe2uGIiP9xiIiIiIiIiIiIiIiP9xiIiIiIiIiEjCHHPecYiIiIiIiISywcXT6IiIiIiIiIiE5gHCn+iIiIiIiIiIiIiI/3GIiIiIiEzWXDKacYiIiIiIiEdYPJp8iIiIiIj/cYiIiIiIiIiEuxTFTriI/3GIiIiIiIiIiIiIiI/3GIhDhFzXuoiIiI/3GIiISiJcbdqIiIj/cYiIiIiIRBRMzruIiIiP9xiIiIiIhJDTx/LIiIiIiI/3GIiIiIiIQ/4s0B2IiIiIiIiIj/cYiIiIiIiIQLo8BVyIiIiI/3GIiIiIiEdYPJp8iIiIiIiI/3GITWZMOZuIiIiIiIiI/3GIiIRshMo3uIiIiIiP9xhJkmx22YiP9xiIiIiEHv/PEAiIj/cYiIiEjSzILTiIiIj/cYiIhDhFzXuoiIj/cYiIiDgIgbj3foiIiIiIiIg+0IKyL32IiIiIj/cYgz+XG9Bo6IiIiI/3GIiITRGMPueIiIiIiI/3GIiIiIhCbzzpDIiIiIiI/3GIiIiIhNZkw5m4iIiI/3GIiIiIhLsUxU64iIiIiP9xiIiIiIhEFEzOu4iIiI/3GIiIiISH1MiCuIiI/3GIiIiIiIiIhEFEzOu4j/cYiIiIiIhUadyWiIiI/3GIiIhAZXwKqIiIiIiIiIiP9xiIiIiIiIiIO+YBtRn+iIiIiIiIiIhOG0wuS4iIiIiIiIiINzOCucx9iP9xiIiIiE+FLBetiIiIiIiIgxv0G/QL6IiIiIiIiITeDcMfKIiIiIj/cYiEOEXNe6iIiIj/cYiIiITotcJ0r/cYiIiIiIiIiIhBSiz7XYiIiIiIj/cYiIiIiIiIiE8wbBz5iIiIiIiIiEDfTAMLiIiIiIiIiISA08jyyIiIiIiIiIiIVGnblnGIiIiIiIhI5yyBjYiIiIiIiITGZMSZuIiIiIiIiEKEXOe6iIiIiIiIhO9TwgrIiIiIj/cYiIRQmsv2WIiIiIiIiIhHfUyYK4iIiIiIiIhOYBwp/oiIiIiIiIiIiIiI/0CwfAX4cYiIiIiIiIiIiIiIj/cUp3HGiOiIiIiIiP9xiIiIiIiIiIiIhLLBxdPoiIiIiIiEvWXFKaiIiIiIiIhANcwNo4iIiIiIiIQN9MAwuIiIiIiIiEIafN5YcYiIiIiIOuwxthPOj/cYiIiIiIiETjnMHGiIiIiIiIiD62eLJJh4iIiI/3GIO1cRtaju/3GIiIiIiIhGLrytFIiP9xiIiIiE8wbBz5iIiIiIiISE2ciyaIiIiIiIiIiP9xiIiIhKIlxt2oiI/3GIiIiIiIiIiIiIhGMyyszYiIiIiI/3GIiIiIiIiITxtMHkv/cYiIiIiIiEbtXKEqiIiIiIiIhLsUxU64/3GIiIiIiIiIiEbtXKEqiIiIiIiIiEdo7Jlx/3GIiIiIiIiIiIQtkc4m6IiIiIiIiIRdj8snCIiIiIiIiITiv8LUCIiIiIiIiE8bTB5Lj/cYiIiIiITeDcMfKIiIiIiIgyKiG+1d6IiIj/cYiIiIRBRMzruIiIiIiP9xiIiIiEC6PAVciIiIiIiIhOK/wtQIiIiIiIiIQN9MAwuIiIiIiIiExmTEmbiIiIiIiIiIg0NKG8y17/cYiIiIiIiDLkEr4b7YiIiI/3GIhKh8xng4iIiIj/cYQKXcBqKIiP9xiIiIhO4Nwh8v9xiIiIiIiIRBRMzruIiI/3GIiIiDOksb1bToiP9xiIiIiIM2RRvZuuiIiIiIiIiIgwykOwRbyIiIiIiIiIj/M2qBvpV+iIj/cYiIiIiIiIRI4cxx6IiIiIiIiIiIiI/3FLnCxWPYj/cYiIiIiIiIiIiIiIj/cYiIiIiIhLsUxU64iIiI/3GIiIVh7a4YiIiIiI/3GIhI0syC04iIiIiI/3GIg2w/O6PAyIiIiIiIj/cYTftsIElxiIiIiIiIhG2PyicIj/cYiIiIiIiIhJIlx92oiIiIiIiIiIiIhHWDyafI/3GIiIiIiIhC6czhY4iIiIiIiITqB8JfiIiIiIiP9xhHQ9ybwoiIj/cYiIiINxkWuObpcYiIiIiIiIiIiITEE8S+yIiIj/cYiIQkos211xiIiIiIiIiDlCsbe9ToiIiIiIiIg6vIG2Q36IiIiIiIj/cYiIiIiIiIiEdYPJp8iIiIj/cYiIiIiIhJDTx/LIiIiIiP9xiIQEBsDPmI/3GIiIiIhNZkw5m4iIiI/3GIiIQn/s6AGIiIiIiIiISE2ciyaIiIj/cYiIiIiIiIiIiIiIj/cYTCwcTT6IiIiI/3GIiIiIiIiIiIiIiI/3GEwsHE0+iIiIiP9xiIiIiIiEP+LNAdiIiIiIiIiI/3GIiIWVLXrYiIiIiIiIhBSiz7XYiIiP9xiIiIiISiJcbdqI/3GIiIiIiEC6PAVciIiIiIiP9xiDW+IrtB3YiIiP9xiIiIiIiIiEDfTAMLiIiIiIiIiEQUTM67iI/3GIiIiIhIfUyIK4iI/3GIiIiIWVLXrYiIiIiIiEdYPIp8cYiIiIiIiE2LXDdKiIiIiIiIiIiIhIDTyPLIiIiIiIiIiIiIiIj/cYiIiITvU8IKyIiIiIiIiIiP9FFEzOu4iIiIiIiIiIiEFvPPkMiIiIiIiIiIiIPUZBs7m+iIiIiIiI/3FJDTx/LIiIiIiIiIiIiIj/cYRP4swB3/cYiIiIiIiIiIhLLBxdPoiIiIiIiIhFc4y4x4iIiIiIiIiIhA30wDC4iIiIiIiIRaM8tcyIiI/3GIiIiIiIiIiIiIiI/3E2o5K6XG2IiIiIiIiIPfCBsw9+iIiIiIj/cYiEE1zPyjiIiIiI/3GIiIiEh9TIgriIiI/3GIiIiIiEUJrL9liIiIiIiIiP9xiIiIiIiIiIhJDTx/LIiI/3GIiIiIhI5yyBjYiIiIiIiIUrTeS4iP9xiIiIiITNZcQpr/cYiIiIiIQd9M8guI/3GIiIiIRBRMzruIiIiIj/cYiIhJ5yxhjXGIiIiIiEcDfJ/IiIiIiIiI/3GEcDfJ/IiIiIiIiIiE6gfCX4iIiIj/cYiIiEgojI13iIiIj/cYiIiIiIiIiDBl0rCqLYiIiIiIiIhC2RziboiIiIiIiIhHfUyYK4iIiIiIiIhCxLzjtIiP9xiIiIiIiIiIRBRMzruI/3GIiIiIiIiIiIiEQ5XMxqiIiIiIiIiP9xR1g8mnyIiIiIiIiIiIhPhSwXrYiIiIiIj/cYiIiIiIiIiIiIiISA08jyyIiIiIiIiIiIiIiI/3E2+FK6B62IiIiIiIiIj/TLFMVOuIiIiIiIiIRI4cxx6IiIiIiIgzZFG9m66IiIj/cYiIiIRTlcvGqP9xiIiIiIiFK03kuIiIiI/3GIhMQTxL7IiIiIiIiISXcceI6IiIiIiIiIg2qEG6V76IiIiIiIiDc4MbnHzoiIiIiIiIiErxrGDliIiI/3GIiDGaMb9lzoiIiIj/cYiIiIiEH0bPC5iIiIiIiIiIiIj/cUucLFY9iP9xiIiIiIiIhB30ziC3GIiIiIiIiIiIiIiI/3GIiIiIiIiIiIiIiI/3GIiIiIiIiIiIiIiI/3FCSizrXYiP9xiIiIiIiIiIiIiIiP9xhLnCxWPY/3GIiIiIiIiEl3HHiOiIiIiIiIT2AcGf6I/3GIiIiIiIiIiIiIR1g8mnyI/3GIiIiIiFlS162IiIiIiP9xiIiIhD/izQHYiIiIiIiIiIhAujwFXP9xiIiIiIiEj33ICCiIiIiIiIiIiI/3GEQUTM67iIiIiIiIiEpHbGuJiIiI/3GIiIhD/izQHYiIiIiIiIiIiIj/cYiIiIiIQ/4s0B2IiIiIiIiIQN9MAwuIiIiIiIiIg49zO4CMyIiIiIiIiIiE5gHCn+iIiIiIiIiEA1zA2jiIiIiIiIhPG0weS4/3GIiIiIiISkdsa4mIiIiIiIiIR31MmCuIiIiIiIiIg/UMGxrz6IiIiIj/cYiD9bA7Gk/IiIiIiIj/cUWOHLceiIiIiP9xiISMIcg96IiIiIiP9xS/GsUOWI/3GIiIiIiIiIiIiIiI/0fITKN7iIiIiIiIiIj/Sg08fyyIiIiIiIiIiIiIhDVKzatYiP9xiIiIiE8bTB5LiIiI/3GIiIMNqRsDVuiIiIiIiIiIj/cYiIhZUtetiIiIiIiIiEd9TJgriIiIiIiIiIhFyEyze4iIiIiIiIhBSiz7XYiIiIj/cYiIiFsH1fiIiIiIiIj/TmZMOZuIiIiIiIiIQm882QxxiIiIiIiIhEOVzMaoiIiIiIiIg9ITGy3s5xiIiIiIiIiIiIiIhDFEzeu4iIiIiIiIQoRc57qIiIiIiIiIS7FMVOv/cYiIiIiIiIiIhFyEyze4iIiIiIiIiIiIhLLBxdPoiIiIiIiIj/cYiIiIiIiIiIQLo8BVyIiI/3GIiIiIiIQm886QyIiIiI/3GIiIiIiIiIiIhKnCxmPYiIiIiP9xiIiIiIiIOLLBuE0+iIiIiIiITvU8IKyIiI/3GIiIiIiIiIiIiIQ/4s0B2IiIj/cYiIiIiIiIiIiIiIj/cYiIiEPZHNJuiIj/cYiIiIiIhG7VyhKoiIiIiIiE3LvDNEj/cYiIiIiIhWHtrhiIj/cYiIiIiIhBJRz9ro/3GIiIiIiISiJcbdr/cYiIiIiIiE3QLDL9iIiIiIiIiEl3HHiOiIiIiIiIiEqcLGY9iIiIiI/3GIiISH1MiCuIiIiI/3GIiEzWXEKaiIiP9xiIiIhH7VyBKnGIiIiIiIiEbITKN7iP9xiIiIiIiIQd9M8gv/cYiIiIiIiIiIiEQ5XMxqiIiIiIiIiE71PCCsj/cYiIiIiIRshMo3uIiI/3GIiIiIiIiIiIRjMsrM2IiIiIiIiI/3GIiEh9TIgriIiIiI/3GIiIiIiIiEkiXH3aiIiIiIiIiIhNZkw5m/9xiIiIiIiIiISSJcfdqIiIiIiIiISOcsgY2IiIiIiIiP9AcBwZ/oiIiIiIiELZHOJuiIiIiIiIiEXITLN7iIiIiIiIiEIafO5Y/3GIiIiIiIhIfUyIK4/3GIiIiIiIS9ZcUpqIiIiIiIiIiIg+0IKyL32IiI/3GIiIiIiIiIiIiIiI/3GET+LMAd/3GIiIiIiIiIiIiIiEjnLIGNiIiIj/cYiIiIiIiIiIiIiISpwsZj2IiI/3GIiIiIiIiIiIiIiI/3E/1TGxKs6IiIiIiIhLLBxdPoiIiIiIiI/1wH1fiIiIiIiIhGQ9yrwoiIiIiIiIiE71PCCs/3GIiIiIiIhL1lxSmoiIiIiIiIQDXMDaOIiIiIiIiIOWITt53siIiIiIiIiIiIiIj/cYiIhO9TwgrIiIiIiIiIhPMGwc+YiIiIiIj/RRRMzruIiIiIiIiITeDcMfKIiIiIiIgx5BK/G+2IiIiIiIiIhHfUyYK4iIiIiIiIhMUexK4YiIiIiI/3GINoMxunzOiIiIiIiIj/cYiEQUTM67iIiIiIiIiP9xiIhCbzzpDIiIiIiIiIiEqxTGTriIiIiIiIiIiIiP9N1lxCmoiIiIiI/3GEp3HGiOiIiIiIj/cYQm886QyIiIiIiIiIRjMsrM2IiIiIiIj/cU1mTDmbiIiIiIiIiEDfTAMLiIiIiIiIiIhVHtvhiIiIiIiIiEqxTGTriIiIiIiIiEP+LNAdiIiIiIiI/3GIiIiIiIiIQUos+12IiIiIiIiI/0FAbAz5iIiI/3GIiIiE71PCCsiIiIiIiIiD0xRLPOu4iIiIiIj/cYhIfUyIK4iIiIiIj/cYRshMo3uIiIiIiIiI/3GIhGc4yox4iIiIiIiP9HLrytFIiIiIiIiIiEd9TJgriIiIiIiIiEd9TJgriIiIiIiIiIR9LMktOIiIiIiIiIiEMUTN67iIiIiIiIiIiIiP9xiIiIiIhMLBw9PnGIiIiIiIiIiIiIiI/0NKLOtdiIj/cYiIiIiIiIiIiIiIQxRM3ruIiIiIiIiEDfTAMLiIiIiIiIiIhUaduWcYiIiIiIiISXcceI6IiIiIiIiIiIiIRdj8snCIiIiIiIiIg0eRO8huyIiIiIiIiFy71ESIiIiIiIiIRchMs3uIiIiIiIiEOpbNVpiIiIiIiIj/cYiIiIiEqcLGY9iIiIiIiIiIiI/0FAbAz5iIiI/3GIiIiIiIiIiIiIiI/3FGozyVzHGIiIiIiIiIiIiIiIT4UsF62IiIiP9xiIiIiIiIiIhLF7xehIj/cYiIiIiISvGsYOWIiIiIiIiIiIO1witaPdiIiIiIiP9CJRz9roiIiIiIiI/3FNEYw+54iIiIiIiIiI/3GIiIWVLXrYiIiIiIiIhLgZxX5oiIiIiIiP9E2RzSboiIiIiIj/cVsH1fiIiIiIiIiIiIj/cU8bTB5LiIiIiIiIiE4bTC5LiIiIiIiIiIj/cYiIhJDTx/LIiIiIiIiIiP9xiISH1MiCuIiIiIiP9xiINk4SurHtiIiIiIiI/0KKjPdXiIiIiIiIj/TvtsMEmP9xiIiIiIgzZFG9m66IiIiIiIiIg8xgK0Of2Ij/cYiIiIg100K7LL2IiIiIiIiIM94hvSHeiIiIiIiIiINqhBule+iIiIiIiIiP9xSH1MiCuIiIiIiIiP9xhLsUxU64iIiIiIiIiIj/cYhPG0weS4iIiIiIiP9xiEbITKN7iIiIiIiIj/cYiIiIS7FMVOuIiIiIiI/3GIiIiIRaM8tcyIiIiIiIiIiP9xiIgzlAG9a/6IiIj/cYiIiER5vMhkiIiIiIiP9xPeZjsxmc/3GIiIiIiIhFozy1zIiIiIiIiP9xSH1MiCuIiIiIiIiP9xhFjhy3HoiIiI/3GIiITtAsIv2I/3GIiIiIMUVxv7qOiIj/cYiIiIiIiIS7FMVOuIiI/3GIiIiIhNy7wzRIiIiI/3GIiIhIkmyG2YiIiIiIiIQd9M4gtxiIiIiIiIiIiIiIiP9xiIiIQSUc/a6IiIj/cYiIhM1lxCmoiI/3GIiIiIQd9M8guIiP9xiIiIg6x4O2OHyIiP9xiIiIiIQGV8CqiIiIiIiIj/cYRBRMzruIiIiIiIiE71PCCsiI/3GIiIiIiIRbPstMGIiIiIiIiEFvPPkMiIiIiIiIiIiIiI/3GIiIiE3LvDNEiIiIiI/3GIiIQBC8D/SIiIiIiIiIUbTfS4iIiIiIiIhIfUx4K3GIiIiIiIiIQ/4s0B2IiIiIiIj/cYiIOydhtdieiIiIiIiIiFy71ESIiIiIiIhITZyLJoiIiIiIiP9xhZUtetiIiIiIiIQa+c9QaIiIiIiIj/cYiE8bTB5LiIiIiIiP9xiIiEw8zEwziIj/cYiIiIg4ODG4x86IiI/3GIiIiIiEuxTFTriIiIiP9xiIiIiIiIiIgwmjGwdc6IiIiIiIiIPrvEskQ7iIiIj/cYiIiDClM7BqzIiIiIiIiIhOBuwvkY/3GIiIiIhPhSwXrYiIiIiIiEQ5XMxqiIiIiIiIO9GhtS5eiP9xiIiIiIiIiIiIiIiP9xiIiITvU8IKyIiIiIiIiIiI/03WXEKaiIiIiIj/cYiIiIiIiE+FLBetiIiIiIiIiIiI/3GEh9TIgriIiIiIiI/3GIhNZkw5m4iIiIiIiI/3GIiEuxTFTriIiIiIiIiP9xhPcMwY84iIiIiIiI/3GIhGLrytFIiIiIiIiP9xiEQUTM67iIiIiIiIiI/3GIiDDakbA1boiIiIiIiIiIj/cYiIiExBPEvsiIiIiIiIiIiIj/cYiIiIiEdYPJp8iIiIiIiIj/QiUc/a6IiIiIiIiP9xRY4ctx6IiIiI/3GIiIiIiIiIiIiISywcXT6IiIiIiIiI/3GIiIiIiIiIiIiIR8Ick96IiIiIiIiIiIj/cYiIiIiEJvPOkMiIiIiIj/cYiIiIiIhLsUxU64iIiI/3GIiIiITtAsEv1xiIiIiIiIiIiIiIiP9xiIiEoiXG3aiIiI/3GIiIiIhMLBxNPv9xiIiIiIiIhCGnzuWIiIiP9xiIiIiEHfTPILiIj/cYiIiITqB8JfiIiIiIiIiIRjMsrM2IiIiIiP9xiIiIiIiIiIiIiEDfTAMLiIiIiIiIiIQN9MAwuIiIiIiIiIhNi1w3SoiIiIiI/3GIiEBlfAqoiIiIiIiIiIQ6ls1WmIiI/3GIiIhAlSz2rXGIiIiIiIiIiIiFNp3ZaIiIiIiIhP6pwRVoiIiIiIiIiIiP9xiDJ6Mr6FzY/3GIiIiIiIg03iG8Id6IiI/3GIiIiISH1MiCuIiI/3GIiIiISiJcbdqIj/cYiIiIiIiIQLo8BVyIiIiI/3GIiIiIhO9TwgrIiIiIiIiIj/cYiIiIiIiIiINVTHu6s4iIiIiP9xiISH1MiCuIiIiIiP9xhFOVy8aoiIiI/3GIiIMc/xvzAOiIiIiIiIiIR31MmCuIiIiIiIiIiIiIiI/3GIiIiISOcsgY2IiIiIiIiIiIiEFvPPkMiIiIiIiIiIiIiIiP9xiIiDcTIbns3oiIiIiIiIiDrc4rYjHYiIiP9xiIhHQ9ybwoj/cYiIiIiEp3HGiOiP9xiIiIiIiIiIiIiIRwN8n8iP9xiIiIiITxtMHkuIiI/3GIiIiE6LXCdK/3GIiIiIiEHfTPILiP9xiIiIiIMe9TvxCsiIiIiIiIQoRc57qIiIiIiIhdu9NE/3GIiIiIiIiIiIQsS847SI/3GIiIiIiIgyn0K+YL2IiIiP9xiIiIQz+M3AeIiP9xiIiIiIiIS7FMVOuIiIj/cYiIiIiEkNPH8siIiIiIiP9xiIiIiIiIiE1mTDmbiP9xiIiIiISiJcbdqI/3GIiIiIiIiIhFozy1zIiIiIiP9xiEBAbAz5iI/3GIiIiIiIiIiIiEdYPJp8iI/3GIiIiEuxTFTriIiIiIiP9xiEE1zPyjiIiIiIj/cYiEh9TIgriIiIiIj/cYSCiMjXeIiIiIiIj/cYS0dsW4mP9xiIiIiIiIiIiIiIiEH0bPC5iIiP9xiIiIiFsH1fiIiIiIiP9xiIRY4ctx6IiI/3GIiIiIiIiIiIiIiI/0nCHIPeiIiIiIiIiP9xiIiIiIiIiEQUTM67iI/3GIiIiIiIiISQ08fyyIiIj/cYiIiIiIiEdYPJp8iIiIiIj/cYiIiIiIiIiIiExBPEvsiIiIj/cYiIiIiISH1MiCuIj/cYiIiIiIiIiIiIiIQ/4s0B2IiP9xiIiIiIiIiIiE+FLBetiIiIiIiIj/cYiIiIiIiIiEC6PAVciIiI/3GIiIiIiIiIiE3QLDL9iIiIiIiIiIj/cYiIiIiIiIS7FMVOuIiI/3GIiIiIiE71PCCsiIiIiIiIj/cYiIiIiEh9TIgriIj/cYiIiIiEC6PAVciIiIiIiI/3GIiIiISpwsZj2IiIiIiIiIiIiP9xTotcJ0qIiIiP9xiIiD4R4rLuHYj/cYiIiIiIQm886QyIiIiIj/cYiIiIiEzWXEKa/3GIiIiIiIhPG0weS4j/cYiIiIiIiIiIiIiIhFozy1zI/3GIiIiIiISiJcbdr/cYiIiIiIiIiIiIQxRM3ruIiIiIiIiIiIiIiI/3GEdYPJp8iIiIiIiIiIiIiIThtMLkuIiIiIiIiIiP9xiIiIiE71PCCsiIiIiIiIiI/3GIg89rG0CU6IiIj/cYiIiEzWXEKaiI/3GIiIiIhNZkw5m4iIiI/3GIiIg+mwGyZP6P9xiIiIiIiIiIO3whtYPeiI/3GIiIiIQSUc/a6IiP9xiIiIiEqcLGY9iIiIiIiIhZUtetiI/3GIiIiIiIiEElHO2ucYiIiIiIiIiIhOG0wuS4iIiIiIiIiIiIiI/3FFjhy3HoiIiIj/cYiITPtsQEmIiIiIiIiIiEFKLPtdiIiIiIj/cYhNy7wzRIiIiIiIiIj/cYMFARsL/uiIj/cYiIiIiIiIiIiIiISpwsZj2IiI/3GIiIiE8bTB5LiIiIj/cYiIiIiIiIiIiIhTad2WiIiIiIiIiIiIiIj/cYiIiIiIRjMsrM2IiIiIiIiIiIiIj/cYiIiIhM1lxCmo/3GIiIiIiEYzLKzNiIiIiIiIiIiIiI/3GIiIhBr5z1BoiIiIiIiIiIiIiI/3GIiIiITxtMHkuIiIj/cYiISiJcbdqIiIiP9xiIiIiIiIiIiIiIiP9xTotcJ0qIiIiP9xiISH1MiCuIiIiIiP9xhCGnzuWIiIiIiIiIiIiP9xiIhEFEzOu4iIiIiIiI/3GIQd9M8guIiIiIiP9xiIiIiIiEP+LNAdiIiIiIiIiI/3GIiITWZMOZuIiIiIiI/3GIQSUc/a6IiIiIiP9xiIiIiIiIiIiIiIiP9xiIhEFEzOu4iIiIiIiI/3GIiIiFK03kuIiIiIiIj/cYiIiIiIiIiIiIiIj/cYiIiISnccaI6IiP9xiIiIiIiIiE6gfCX4iIiIiI/3GIiIiIiITEE8S+yIiIiIiIiIQ/4s0B2Ij/cYiIiIiIg2XsK6oT2IiP9xiIiIiIiIiIhLsUxU64j/cYiIiIiIiIiIQfRs8LmIiIiIiIj/RQ/czwKI/3GIiIiIiIiIiIiIiI/0l9TIgriIiIiIiIiDwscrTTjYj/cYiIiIiDF6Mr+FzYiIiIiIiIiITGZMSZuIiIiIiIiIR438lyCIiIiIiIiIhHwhyT3oiIiIiIiIhLsUxU64iP9xiIiIiIiIiIiDy2UbRJroiIiIj/cYiISofMZ4OIiIiP9xiIhGyEyje4iIiIiIj/cYiIiIhPxYwTp4iIiP9xiIiISJJshtmIiIiIiIiIiIiIiI/3GIiIhO0Cwi/Y/3GIiIiIiErcjGI3j/cYiIiIiIg2+FK6B62IiP9xiIiIiIiIiIiEd9TJgriIiIiIiIiDc4MbnHzoiIiIiIiIRDlczGqIiIiIiIiITYtcN0qIiIiIiIiI/3GIiIgzj/O9cAyIiP9xiIiIiEjSzILTiIiP9xiIiIRTlcvGqI/3GIiIiIiEQUTM67iIiIj/cYiIiEh9TIgriIiIj/cYiIOlJitq2diIiIj/cYiIhNZkw5m4iIiIiIj/cYgwYCSwr9uIiIiIiIiIOgJRtv2uiIiIiI/3GEftXJEqiIiP9xiIiIQm886QyIiIiIiIiDGKRb91uoiIiIiIiIhCbzzpDIiP9xiIiIiIRV5suhmIiIiIiIiIMJoxsHXOiIiIiIiIiIS9ZcUpqIiIiIiI/3GIiIiIiE1mTDmbiIiI/3GIiIhNZkw5m4iIiIiI/3GIiIiIhAujwFXIiIiIiIiP9xTxtMHkuIiIiIiIiI/3GIiIiIiISOcsgY2IiIiIiIiIiIj/cYiIiIiIiIiIiE3QLDL9iIiIiIiIiP9xiIiIiIQLo8BVyIiIiIiIj/cYhAujwFXIiIiIiIiIiE2LXDdKiIiIiIiIj/cYiIiITEE8S+yIiIiIiIiIiIj/cYiIiEkNPH8siIiIiIiIiE4bTC5LiIiIiIiIiE6gfCX4iP9xiIiIiIg4bfG4kg6IiIiIiIiEqcLGY9iIiIiIj/cYiEWjPLXMiIiIiIiIiIg7XCK1o92IiIiIiIiIgyTzG+sM6IiIiIiIiP9xRshMo3uIiIiIiIiIhKbHxpOIiIiIiIiIiIiIhHfUyYK4iIiIiIiIhHWDyafP9xiIiIiIgy1GG+K56IiIiIj/cYiITCwcTT6IiI/3GIiIhFozy1zIiIiIiIiIiIiP9xiIiIhBioz3V4iIj/cYiIiIhGMyyszYiIiIiIiIiExBPEvsiIiIiIj/cYiIiIiIiIiIiIiIj/cYiIiIiIVh7a4YiIj/cYiIiIQSUc/a6IiI/3GIiIiIiIiIiIiIiIQxRM3ruIiIiIiIiIiIiP9xiIiINXkTu4bsiP9xiIiIiIhPhSwXrYiIiIiIiISXcceI6IiIiIiIiEkNPH8siIj/cYiIiIiIOiKytt1NiIiIiIiIiIhDFEzeu4iIiIiIiIiEd9TJgriIiIiIiIiEkiXH3aiIiIiIiIiIiD7ANLI/y4iIiIiIiIiEs8zFwziIiIiIiIiP9xiEQUTM67iIiIiIiIiIThtMLkuIiIiIiIiIhBGnz+WIiIiIiIiIiIP3vGsYQ5iIiIiIiIj/cUeYnJZ2iIiI/3GIiIMd+ivyBdiIiIiIiIiIiIiIhBxLzztIiIiIiIiIiIiIiI/3FJDTx/LIiIiIiIiIiIhL1lxSmoiIiIiIiIj/TkE8O+yP9xiIiIiIiIiEDfTAMLiIiIiIiIiEuxTFTriIj/cYiIiIiIiIiIQUos+12IiIiIiIj/cYhLR2xbif9xiIiIiIiIhAujwFXIiIiIj/cYiIiIQVrc+lKIiIiIiIiIiIiFoH1viIiIiIiIiIhHwhyT3oiIiIiIiIiIiIiI/3GIiIiIiIhGMyyszYiIiIiIiIiIUrTdS3GIiIiIiIiIhC2RziboiIiIiIiIiDxhkbSeboiIiI/3GIiIiIiIiIiIiIhChFznuoiIiIiIiIj/RjlcvGqIiIiIj/cYiIRshMo3uIiIiIiI/3GIiIiIiIhIfUyIK4/3GIiIiIiIXbvTRIiIj/cYiIiIiIMbqSv0VtiP9xiIiIiIhNi1w3SoiIiIiIiIiIg7EmS17Zv/cYiIiIiIiEJvPOkMiIiIj/cYiIiIiIQm886QyIiIiIj/cYiIQ4Rc17qIiIj/cYiIiIiIiIhO9TwgrIiIiIiP9xiIiIiIiIiEWjPLXMiIiIiIj/cYiITCwcTT6IiI/3GIiIhdu9NEiIiIiIj/cYiIiIhWHtrhiIiIj/cYiIVGncloiIiIiIiIQN9MAwuIiIiIiIiI/zi48blHDoiIiI/3GIiIiITvU8IKyIiIiIiIiIj/cYiIiIiIhGyEyje4iI/3GIiIiISpwsZj2IiIiIiIiIWwfV+P9xiIiIiIiIiDnsMbcTzoiIiIiIiIiIiIiEPOfNMYiIiIiIiIiIiIiEd9TJgriIiIiIiISJJshtmIiIiIj/cYiITcu8M0SIiIiIiIj/cYiIhM1lxCmoiI/3GIiIiIhPcMwY84iIj/cYiIiIiIg03iG8Id6IiIj/cYiIiIiIiIhOBuwvkYiIiIiP9xiIiE4G7C+RiIiIiIiIiIiI/3GIiIiIhAujwFXIiIiIiIiP9xiEQUTM67iIiIiIiIiI/3GIiIiEjSzILTiIiI/3GIiIiIiIiEkNPH8siIiIj/cYiIiEiSbIbZiIiIiIiIiIiIiIiP9xiIiITtAsIv2P9xiIiIiIiIRBRMzruIiI/3GIiIiIiITWZMOZuIiI/3GIiIiIiIiIhI5yyBjYiIiIiIiIj/cYiITWZMOZuIiIiIiIj/cYiIiIhCbzzpDIiIiIiIj/cYiIiIiIRaM8tcyIiIiIiIiI/0WpbMVpiP9xiIiIiIiIhCbzzpDIiIiP9xiIiIiIiIR1g8mnyIiIiIiP9xiIiIiIhK3IxiN4/3GIiIiIiIiIiIQoRc57qIiIiIiIiIhI99yAgoiIiIiP9xiIiITvU8IKyIiIiIiIiIhcu9REiIiIiIiIiIiIiP9xiIiIiIiIiIiIiIiP9xiEh9TIgriIiIiIiP9xiIUrTeS4iIiIiIiIiEAlHA6uiIiIiIiIiI/3GIiIiE71PCCsiIiIiIiIiIj/cYiIQ1Ss2rWIiIiIiIiIiIiIiP9xiIiIiE71PCCsiIiIiIiIiI/3GIhKh8xng4iIiIj/cYiISnccaI6IiIiP9xiIiF2700SIiIiIiI/3GIiIQSUc/a6IiIiP9xiIiIiIiIiIiIiIiP9xiIT3DMGPOIiIiIiI/3GEBAbAz5iIj/cYiIiIiEHv/PEAiI/3GIiIiIhI0syC04iI/3GIiIiIhMpqxFlYiIiIiIiIiE2LXDdKiIiIiIj/cYiDY+YbrBnoiIiIiIiP9xhCbzzpDIiIiIiIiIiIQxRM3ruIiIiIiIiIiITGZMSZuIiIiIiIiIgw/6GwEF6IiIiIiIiIiIiIg/+kGxBb6IiIiP9xiIiIhDhFzXuoiP9xiIiIiIhCxLzjtIiIiIiP9xiIiIiIhFozy1zIiIiIiIiIj/cYiIiIiIiITWZMOZuIj/cYiIiIiINW4Ru5HuiIiIiIiIiP9K99xwgoiIj/cYiIiDU5srvGTYiIiIiIiIiEqxTGTriIiIiIiIiIhGyEyTe3GIiIiIiIiIhBWtz6UoiIiIiIiI/3FDhFzXuoiIiIiI/3GIWwfV+IiIiIiIiIiEncjHI3iIiIiIiIhAJRwOroiIiIiIiIiP9xiIiIiIiIiIiIiE3QLDL9iIiIiIiI/3GE8bTB5LiIiIiIiIj/cYiIRshMo3uIiIiIiI/3GDCF0bCKLoiIiIiIiIiIP6WBsVp+iIiIiIiP9xiIiIiIiIgwdSGwmt6IiIiI/3GIiIiIiIOlcRtqjuiIiIiIiIiIRchMs3uIiIiIiIiIhStN1LcYiIiIiIiIiIiEKEXOe6iIiIiIiIiIWVLWrXGIiIiIiIhLgZxX5oiIiIiIiIiDElcr/ajYiIiIiIiP9xiIhMQTxL7IiIiIiIiIiEQ5XMxqiIiIiIiIiIj/cYTWZMOZuIiIiIiIiISqzcZTKIiI/3GIiIiIg0dGS8i5uIiIiI/3GIiITotcJ0qI/3GIiIiIiIP4DTsX8siIiIiIiIiD5rs7KUTIiIiIiIiIiIiIg4PUK4wr2IiIiIiIiIiIiExmTEmbiIiIiIiIiIiIiIj/cUJvPOkMiIiIiIiIiIiFoH1viIiIiIiIiIiEssHF0+iIiIiIiIhCbzzpDP9xiIiIiIiIiIiEC6PAVciIj/cYiIiIiIiIiIiEBlfAqoiI/3GIiIiISpwsZj2IiIiIiIiITPtsQEmIiIiP9xiIiINRlRu+auiIiIiIiIiITGZMSZuIiIiIiIiISxe8XoSI/3GIiIiIiITcu8M0SIiI/3GIiIiIiEuxTFTriIiIiP9xiIiIiIhdu9NEiIiI/3GIiIiEPZHNJuiI/3GIiIiIiIWwfV+IiIiI/3GIiIhPxYwTp4iIiIj/cYiIiIiIiIiIiIhAJRwOroiIiIiIiIQxRM3ruIiIiIiIiIRaM8tcyIiIiIiP9xhStN5LiIiIiIiIOZdxt2iOiIiIiIiIiISzzMXDOIiIiIiIiIj/TLFMVOuIiIiIiIiIhChFznuoiIiIiIiIiEgNPI8siIiIiIiIiIiIiIQW88+QyIiIiIiIiIiIiIiEMUTN67iIiIiIiIiIMGXSsKotiIiIiIiIiIiIj/cYiIiEWjPLXMiIiIiIiIiIiI/3GIiIiIg3eJG5h26IiIiIiIiP9xQ4Rc17qIiIiIiP9xiIiIhFozy1zIiIiIiIiIiIj/cYiIiIS7FMVOuIiIiIiI/3GISiJcbdqIiIiIj/cYiINfNBuwy+iIj/cYiIiIiIS7FMVOuIiIiI/3GIiIg4Hie44diIiIiP9xiIiE12/DiQiIiIiIiP9xiEqHzGeDiIiIiI/3GIg67DG2E86IiIiI/3GIhdu9NEiIiIiIiIj/cYiIQ9kc0m6IiIj/cYiIiIiIiIiIiEWjPLXMiIiI/3GIiIiIiIiIiIiIiI/zgudbnRioiIiIiIiIOdKFty16iIiIj/cYiIiEqcLGY9iIiIiIiIiIiIiI/3GIhAlSwHrYj/cYiIiIiIiIiIiIiEqxTGTriIiIiIiIiIiIhO9TwgrIiP9xiIiIiIiIiIiIiIT4UsF62IiIiIj/cYiD4xRLLOu4iI/3GIiIiIiEkNPH8siIiIiIj/cYg2gzG6fM6IiIiIiIiDVUKrur1YiIiIiIiIiDvmAbUZ/oiIiIiIiI/3GIiIiIiIiIiIiIiI/z4hMbPezoiIiIiIiIhKsUxk64iIiIiIiIWVLXrYiIiI/3GIiINzOCucx9iIiIiIiIiIPst1sjSKiP9xiIiIiIiEE1zPyjj/cYiIiIiIiE4G7C+RiIiIiIiP9xiIiIiIiIiIT3DMCPNxiIiIiIiIiIR31MmCuIiIiIiIiIiIg1ThK7se2IiIiIiIiIhOG0wuS4iIiIiIiIhWHtrhj/cYiIiIiIiIiIhCGnzuWIj/cYiIiIiIiD7LdbI0ioiIiIiIj/cYiIiIiExBPEvsiIiIiIiIiIj/cYiIiIiIiEKEXOe6iIiIiIiIiEqcLGY9iIiIiIiIj/cYiIiDoyAbbN/oiIj/cYiIiIiFYe2uGIiIj/cYiIiITNZcQpqI/3GIiIiIiIhJDTx/LIiIiIj/cYiIiIiIhB9GzwuYiIiIiIiITvU8IKyIiP9xiIiIiIRshMo3uIiIj/cYiIiIiIiITyv8HUCP9xiIiIiIiISPfcgIKIiIiIiIiIiEkiXH3aiIiIiIiIiP9xiIiEWOHLceiI/3GIiIiIiIiIiIiIiITGZMSZuIiIiIiIiIiIj/cUCVLAetiIiP9xiIiIiIiIiIiIiIiEMUTN67iIiIiIiIiIiIj/cYTxtMHkuIiIiIiIiP9xiIhJDTx/LIiIiIiIiIgyCiK+9d2IiIiIiIiI/3GEjSzILTiIiIiIiI/3GIiIiIiIiIiIiIiEaYnKZ2iIiIiI/3GIiDnHIbc43oiIiIiIiIiE4r/C1AiIiIiIiIiIiP9xiIiIiIhO9TwgrIiIiIiIiI/3GIiFYe2uGIiIiIiI/3GIiIiIUrTeS4iIiIiIj/cYiIiIiIQTXM/KOI/3GIiIiIiIhLLBxdPoiIiIiIiIiIRbPstMGIiIiP9xiIiIRshMo3uIiIiIj/cYiIRBRMzruIiIiIiIiP9xSnccaI6IiIiIiI/3FBJRz9roiIiIiIiP9xiIiE9gHBn+iIiIiI/3GIiF2700SIiIiIiIj/cYiIWwfV+IiIiIiIiIj/cYhIfUyIK4iIiIiIj/cYiIhD/izQHYiIiIiIiISJJshtmIiIiIiIiI/3GIiIiE1mTDmbiIiIiI/3GIiITDzMTDOIiP9xiIiIiIiIiIiIiEP+LNAdiIiI/3GIiIiIiIiIiIiIiI/0UUTM67iIiIiIiIiIhFozy1zIiP9xiIiIiIhI0syC04iP9xiIiIiIhPG0weS4iI/3GIiIiIQfRs8LmIiIiIiIiIRBRMzrv/cYiIiIiIiDwMEbTz7oiIiIiIiI/3FB30zyC4iIiIiIiP9xiIiE3LvDNEiIiIiIiP9xiE1mTDmbiIiIiIiIiP9xhLsUxU64iIiIiIiIhMZkxJm4iIiIiIiIiIQoRc57qIiIiIiIiIiI/3FbB9X4iIiIiIiIiIiI/3GIiIiIiIiIiIiIiI/3GEjCHIPeiIiIiIiI/3GIiFlS162IiIiIiIiIiP9xhN+2wgSXGIiIiIiIg4ODG4x86P9xiIiIiIiEuxTFTriIiIj/cYiIT3DMGPOIiIiIiP9xiISNLMgtOIiIiIiP9xiEnnLHGNiP9xiIiIiIiF2700SIiI/3GIiIiEwsHE0+iP9xiIiIiIhDhFzXuv9xiIiIiIiIiEqcLGY9iIiIiIiIj/cYSH1MiCuIiIiIiIj/cYiIiIiIiIiIhPhSwXrYiIiIiIiI/3GIiIiIiIiIiIg3SOG5tx6IiIiIiIiIiIS9ZcUpqIiIiIiIiI/3GIiIiIiITEE8S+yIiIiIiIiISSJcfdqIiIiIiIiP9xiIiIiIiIiIPZZSs2mtj/cYiIiIiIhKIlxt2v9xiIiIiIiIiEP+LNAdiIiIiIiI/3GIiIhPcMwY84iIiIj/cYiIiIiIiIhO9TwgrIiIiIiP9xiIiIiIiIiIhI5yyBjYiIiIiIiI/3FKIlxt2oiIiIiIj/cYiIiIiIiIQGV8CqiIiIiI/3GIiIhKnCxmPYiIiIiIiIhChFznuoiIiIiIiIiIiDBVIrC63YiIiIiIiIiE2LXDdKiIiIiI/3GIiEPZHNJuiIiI/3GIiIiFYe2uGIiIiI/3GIiE9gHBn+iIiIiIj/cYiEU5XLxqiIiP9xiIiIiEC6PAVciIiIiIiIj/cYiIiIiIiIiEjnLIGNiIiIiIiIiP9xiIiIiIiIQSUc/a7/cYiIiIiIiIiIiIhVHtvhiIiIiIiIiIhLLBxdPoiIiIiIiIiP9xiITxtMHkuIiIiIiI/3FGyEyje4iIiIiIiIiESOHMceiIiIiIj/cYiIiIiIiIQGV8CqiIiIiI/3GIiIg1viK7Qd2I/3GIiIiIiISH1MiCuI/3GIiIiIiISxe8XoSIiIiP9xiIiIhPMGwc+YiIiIiIiIhFozy1zIiIiIiI/3GIiIiIiIiIiISywcXT6IiIiIiIiIiI/3GIiIT2AcGf6IiIiIj/cYiEjCHIPeiIiIiIj/cYiIhStN5LiIiIiIiIhEjhzHHoiIiIiIj/cYhKIlxt2oiIiIiP9xiIhEebzIZIiIiIiIiI/3GEbITKN7iIiIiIiIiP9xiEjSzILTiIiIiIiP9xhCbzzpDIiIiIiIiIiIiP9LIlxt2oiIiIiIiP9xiIiIPOYBtBn+iI/3GIiIiITjacHJZxiIiIiIiIiIiIg7J8O12DyIiIiIiIiIj/cYRi68rRSIiIiIiIiI/3GEbITKN7iIiIiIiIiP9xSH1MiCuIiIiIiIiP9xiIhEFEzOu4iIiIiIiI/3GIiIiIiIhMQTxL7IiIiIiIiI/3GIiIhEFEzOu4iIiIiIj/cYiIiIiIhD2RzCbnGIiIiIiIiIhNEYw+54/3GIiIiIiITEE8S+yIiIiIiIiI/3GIiIiIiIiEkiXH3aiIiIiIiIiIiIQLo8BVyIj/cYiIiIiIiIiIiIhL1lxSmoiIiIiIiIhD/izQHYiP9xiIiIiIiIiIiIiIiEd9TJgriIiIiIiIiI/3GIhLsUxU64iIiIiIiIRjMsrM2IiIiIiP9xiIWwfV+IiIiIiIiIiP9xiE7QLCL9iIiP9xiIiIiIR1g8mnyIiIiIiIiP9xiITWZMOZuIiIiIiIiP9xiIhBNcz8o4iIiIj/cYiIiEH0bPC5iIiIiIiIiIRshMk3txiIiIiIiIiEJvPOkMiIiP9xiIiIiIiIiIiIiIhN0Cwy/YiIiIiI/3GIiIiIiIiIiE4bTC5LiIiIiIiIiIiIiEKEXOe6iIiIiIiIiEjnLIGNiIiIj/cYiIiISkdsa4mIiIiIiIiIiIg4ohG4Xe6IiIiI/3GIiIOV1BtqK+cYiIiIiIiIOVJit62diIiIiIiIiIiIR31MmCuIiIiIiIiIiE+FLBetiIiIiIiP9xiDL/BL4A+4/3GIiIiIiDEFEb/67oiIiIiIiIiIiP9xg1SQG7tv6IiIiP9xiIiD5Go7K5XIiIiIiIiIiIiP9xiIiIg/5eGxGh6IiIiP9xiIiIPYahs3leiIiIiIj/cYiIiIiDjicbgdjoiI/3GIiIiIiDnX0bcoLoiIiIiI/3GIiEBAbAz5j/cYiIiIiIiIiIiIiIj/cUgojI13iIiIiIiIj/cYiIiIiIiEP+LNAdiIiIiIiIiP9OZkw5m4iIiIiIiIiIj/cYiIiIiIiIiIiIiEfCHJPeiIiIiIiIiIhYUtitiIiIiIiIiISOcsgY2IiIiIiIiI/3FKIlxt2oiIiIiIj/cYiIiIiIiIiDyB8rR+DYiIiIiI/3GIiIiIiIhKnCxmPYiIiIiIiIiP9xiIiEQUTM67iIiIiIiI/3GIiEQUTM67iIiIiIiIj/cYiIS7FMVOuIiIiIiIiI/3GIiIiIiIiIiIiEP+LNAdiIiIj/cYiIiE1mTDmbiIiIiIj/cYiIhGyEyje4iIiIiI/3GIiEJa3NpScYiIiIiIiEJvPOkMiIiIj/cYiIiIiIiIiEuxTFTriI/3GIiIiIiIiIiIhEjhzHHoiIiIiIiIiP9xiIiIhO9TwgrIiIiIiIiIiFNp3ZaIiIiIiIiIhJDTx/LIj/cYiIiIiITNZcMppxiIiIiIiIiE1mTDmbiP9xiIiIiIiEh9TIgriP9xiIiIiIiIhAujwFXIiIiIj/cYiIiIiE8bTB5LiIiP9xiIiIiIiIiISQ08fyyIiI/3GIiIiIiIiIiIhChFznuoiIiIiIiIRchMs3uIiIiIiIiIiIiIj/cU4G7C+RiIiIiIiIiIR438lyCIiIiIiIiIiIhFXmy6GYiIiP9xiIiIQGV8CqiIiIiIiIiIhO9TwgrP9xiIiIiIiIiEjCHHPecYiIiIiIiIiIRshMk3txiIiIiIiIiEqcLGY9iIiIiIiIj/cYiIiIQd9M8guIiI/3GIiIiIM2RRvZuuiIiIiIiIiEkiXH3aiIiIiIiIiIhA7/wCAIiIiIiIiIiP8xdSGwmt6IiIiIiIiIhNZkw5m/9xiIiIiIiIiIiIiIiP9xVh7a4YiIiIiIiIiP9xiIT2AcGf6IiIiIiI/3GIhUadyWiIiIiIiIiP82SQG7tv6IiIiIj/cYiIiFK03kuIiIiIiIiP9xiEp3HGiOiIiIiI/3GIiIUrTeS4iIiIiIiIj/cYQ9kc0m6IiIiIj/cYiIiIS7FMVOuIiIiIiI/3GIiIiIiIQm886QyIiIiI/3GIiIiIiEuxTFTriIiIiP9xiIiIiIiIiEqcLGY9iIiIiIiIj/cYiIiIiIiEC6PAVciIiIiI/3GIiIiIiIiITEE8S+yIiIiIiI/3GIiIiIiDIqIb7V3oiIiIiP9xiIiIiIiINxMhuezeiIiIiIj/cYiIiIhPG0weS4iIiP9xiIiIiIiIiELEvOO0iIiP9xiIiIiIiEJvPOkMiIiIiP9xiIiIiIiIS7FMVOuIiIj/cYiIiIiEC6PAVciIiIiIiI/3GIiIiIiEkNPH8siIiIiIj/cYiIiIRBRMzruIiIiIiP9xiIiIRshMo3uIiIiIj/cYiIiIiIRBRMzruIiIiP9xiIiIiITvU8IKyIiIiIiIiI/3GIhKIlxt2oiIiIj/cYiIiIiIiIQUos+12IiIiIiIiIj/cYiIiIiEJvPOkMiIiIiIj/cYiIiIiEC6PAVciIiIiIiI/3GIiIiISQ08fyyIiIiIiIj/cYiIhDhFzXuoiIj/cYiIiIiIPhFFsu66iIiIiIiIj/cYiIiIiIiIiIhJIlx92oiIiIiIiIiDnC1Lc9K4/3GIiIiIiIPUGSs75tiIiP9xiIiIiEGKjPdXiIj/cYiIiIg3zVG5Mq6IiIiIiIiI/3GIiIiIiISH1MiCuI/3GIiIiIiIS7FMVOuIiIiP9xiIiIiIiE71PCCsiIiIiIiI/3GIiIiIiIhAujwFXIiIiIiP9xiIiIiIiIiIiIhO9TwgrIiI/3GIiIiIiIiIiIiIiI/3FMLBxNPoiIiIiP9xiIiIhBWtz6UoiIiIiIiIiIg7fCG0g95xiIiIiIiIiIiIiIiEWjPLXMj/cYiIiIiIiIiIiIQsS847T/cYiIiIiIiIg7kUG1br6IiIiIiIiIhOG0wuS4iIiIiIiIhEOVzMaoiIiIiIiITPtsQEmIiIj/cYiIiIiIhFozy1zIiIiIiIiI/3GIiIiIiEP+LNAdiIiIiIiIiIj/cYiIiIQLo8BVyIiIiIiIiI/3GIiIiEFKLPtdiIiIiIiIiIiIiI/3GIiIiIiIQ/4s0B2IiIiIiIiIj/cYiIiIQsS847SIiIiIiIj/cYRTlcvGqIiIiP9xiIhJYrx51IiIiIiIiIiI/3GIiIiIiIiIiEbITJN7cYiIiIiIiIiIiIiIj/cYiIhHMyyczY/3GIiIiIiIiIiIiIiI/3GIiIiEE1zPyjiIiP9xiIiIiFsH1fiIiIiIiP9xiIiEElHP2uiIiIj/cYiIiIiIiEQUTM67iIiP9xiIiIg0RFK8u62IiIiIiP9xiIiIiIhGMyyszYiIiIiIiIiIiIiP9xiIiIVh7a4YiIiIiP9xiIiIiIiIiIiIiIiP9xiIiIiIiIiIiIiIiP9xiIhNZkw5m4iIiIiIiP9xiE3LvDNEiIiIiIiIiP9xiIiITxtMHkuIiIiI/3GIiIiEQUTM67iIiIiIj/cYiIiIiIiIhAujwFXIiIiI/3GIiIiIiIiEdYPJp8iIiIiI/3GIiIiIiIiIQLo8BVyIiIiP9xiIiIiIiIiIiITvU8IKyIiI/3GIiIiIiIiIiISOcsgY2IiIiIiIj/cYiIiIiIhEFEzOu4iIiP9xiIiIiIiIiIiIiIhE45zBxoiIiIiIj/cYQ9kc0m6IiIiIj/cYiEUJrL9liIiIiIiIiIhOG0wuS4iIiIiIiIiIhBSiz7XYiIiIiP9xiIQd9M8guIiIiIj/cYiIiISH1MiCuIiIj/cYiIiE1mTDmbiIiIiIj/cYiIiEJvPOkMiIiIiIiIj/cYiIiIiIiIiIiEdYPJp8iIj/cYiIiIiIhCbzzpDIiIiIj/cYiIiIiIiIhJDTx/LIiIiP9xiIiIiIiIiITvU8IKyIiIiI/3GIiIiIiIhO9TwgrIiIiIiIj/cYiIiIiIhLsUxU64iIiI/3GIiIiIhLsUxU64iIiIiP9xiIiIiIiEJvPOkMiIiIiP9xiIiEh9TIgriIiIiP9xiIiIiIiIiIiIWwfV+P9xiIiIiIiIhbB9X4iIiP9xiIiIiIiEkNPH8siIiIiI/3GIiIRY4ctx6Ij/cYiIiIiIiIiEd9TJgriIiIiIiIiITEE8S+yIiIiIiP9xiIQSUc/a6IiIiIj/cYiIhO0Cwi/Yj/cYiIiIiIiIUrTeS4iIiP9xiIiIiFYe2uGIiIiP9xiIiIiIiIiIhDVKzatYiIiIiI/3GIhJDTx/LIiIiIiIiIiE71PCCsiP9xiIiIiIiIiIiIiIiP9xiIhGyEyje4iIiIiIj/cYiITuDcIfKIj/cYiIiIiIiISH1MiCv/cYiIiIiIiIiIiEJ/7OgBj/cYiIiIiIiITWZMOZuIj/cYiIiIiIhG7VyhKoiIiIiIiIOS3zt9IMiIiIiIiIiIgz2XK9Jo2IiIiP9xiIiIiE8bTB5LiIiI/3GIiIiIiIiIiIiIhDVKzatYiIj/cYiIiIiIg1GVG75q6IiIiIiIiP84eJG5h26IiIiIiIiIiIiIiI/3GIiE71PCCsiIiIiIiIiIiIj/cYiIiIg7d9S1iCuIiIiIiP9xiDbooboXXoiIiIiIiI/3GIiEsXvF6EiIiIiIiIiP9xiIiIiIiIiITEE8S+yIiIiIiP9xiIiIiIhDhFzXuv9xiIiIiIiE9wzBjziI/3GIiIiIiETjnMHGiIiIiIiIiE71PCCsiIiIiI/3GIiIiIiIhGyEyje4iP9xiIiIiIiIiIiIQUos+12IiIiIiP9xiIiIiIiIhCbzzpDIiIiP9xiIiIiIiIiIhJDTx/LIiI/3GIiIiIiIiIhO9TwgrIiIiIj/cYiIiIiIiIiIiIiIj/cYiIiIiIiIiIiIiIj/cYiIiIiIiIiIiExBPEvsiIiIj/cYiIiIiIiIiEdYPJp8iIiIj/cYiIiIiIiIiISpwsZj2IiIiIiI/3GIiIiIiIiIhD/izQHYiIiIiIj/cYiIiIiIiIiEuxTFTriI/3GIiIiIiIiIiIRaM8tcyIiIiP9xiIiEHfTPILiIiIj/cYiIiIiIiIiIVGnclo/3GIiIiIiIiIhZUtetiIiP9xiIiIiIQd9M8guIj/cYiIiIiIiIiIiITEE8S+yIiIj/cYiIiIiEHfTPILiI/3GIiIiIiIRshMo3uIiP9xiIiIiIiIhNZkw5m4iP9xiIiIiIiIiIiE71PCCsiIiI/3GIiIiIiIiIiIiIhD/izQHYiIj/cYiIiIiIRshMo3uIiI/3GIiIiIiIiIiIiEdYPJp8iI/3GIiIiIiIiIiEdYPJp8iIiI/3GIiIiIiIiIiITEE8S+yIiIiI/3GIiIiIiIiEJvPOkMiIiI/3GIiIiIiIiIiIhAujwFXIiP9xiIiIiIiIiIiExBPEvsiIiIiP9xiIiIiIiIiIiIiIiP9xiIiEElHP2uiIiIj/cYiIiIiIiIiIPrAhsk/eiIiIj/cYiIiE8bTB5LiIiIiP9xiIg8gfK0fg2IiIiIiIiDlN8reyDYiIj/cYiIiIiIROOcwcaIiIiIiIiIiIiIiI/3GIiIiIS8H8U+CIiIiIiP9xiIiIiIiE8r/B1AiI/3GIiIiIiIiEsXvF6EiIiP9xiIiIiIiIiIiIiITdAsMv2IiIiIiI/3GIhMLBxNPoiIiP9xiIiIiIiIiIiIiIiP9xiIiIiIiIiIiIhZUtetj/cYiIiIiIiITdAsMv2IiIiIiIiIiIiP9xiIiIiIiIiIiIiIiEqxTGTriIiIiIiIiITmAcKf6IiIiIiIiIiIiIj/cYiIiIiIiIiIiIiIhChFznuoiIiIiIiP9xhB30zyC4iIiIiIj/cYiErcjGI3iIiIiP9xiIiIWwfV+IiIiIiIiP9xiEp3HGiOiIiIiI/3GIiIhbB9X4iIiIiIiI/3FCbzzpDIiIiIiIiIiIiI/3GIiIRzMsnM2P9xiIiIiIiIiIiIiIQLo8BVz/cYiIiIiIiIRHm8yGSIiP9xiIiIiIiIiIQN9MAwuIiIiIiIiIiIQ/4s0B2IiIiI/3GIiIiIiIiIiIiIiI/0GVLAetiIiI/3GIiIiIiIiIiIiEP+LNAdiIiIj/cYiIiIiIiIiIiIiIj/cYiIiIiIiIiIiIiIj/cYiIiIiIiIiEFKLPtdiIiIiIiIj/cYiIiIiIiIiIiIiIj/cYiIiIiISMIcg96Ij/cYiIiIiIiIiIiIiIj/cYiIiIiIiIiIiISbd8dIiP9xiIiIiIiIiIiIhL1lxSmoiIiIiIiIiP9xWVLXrYiIiIiIiIiIQoRc57qIiIiIiIiIiP9xiIiIiIiIiIiIiIiP9xiIiIhD/izQHYiIiIiIiIiIiI/3FE/izAHY/3GIiIiIiIiIiIiIiI/0ejPKXM/3GIiIiIiIiIiIiIiI/3GIiIiF2700SIiIiIj/cYiIiIiIiIiIiIiIj/cYiIiIiEElHP2uiI/3GIiIiIiIiIhZUtetiIiP9xiIiIiIQd9M8guIj/cYiIiIiIiIiIiIiIj/cYiIiIiIiIhD/izQHYiIiIiIiP9xiIiIiIiIiIiIhJDTx/LI/3GIiIiIiIiITEE8S+yIiIiIiI/3GIiIiIiIiIhAujwFXIiIiP9xiIiIiIiIiIiIiEjnLIGNiIiIiI/3GIiIiIiIiIiIiIRjMsrM2IiIiIiI/3GIiIiIiIiIiIiEWjPLXMiIiP9xiIiIiIiIiIRaM8tcyIiIiIj/cYiIiIiIiIiIiITEE8S+yIiIj/cYiIiIiIiIT2AcGf6P9xiIiIiIiISOcsgY2IiIiIiIiIiISSJcfdqIiIiIiIiEqxTGTriIiIiIiIiIiIiP9DbzzpDIiIiIiIiIiEKEXOe6iIiIiIiIiIhFyEyze4iIiIiIiIiIiP9xiIiIWwfV+IiIiIiIiP9xiIhWHtrhiIiIiIiP9xhFozy1zIiIiIiIiIiIiIg2qEG6V76IiIiIiI/3GEbITKN7iIiIiIiIiP9LIlxt2oiIiIiIiP9xg2gzG6fM6IiIiIiIiI/3GIiIiIhCbzzpDIiIiIiI/3GIiIiE1mTDmbiIiIiI/3GIiIiEqcLGY9iIiIiIiIiIiIiP9xiEkNPH8siIiIiIiIiIiI/3FCbzzpDIiIiIiIiIiIiI/3GIiIQLo8BVyIiIiIiIiIiP9xiIiIiISpwsZj2IiIiIiIiIiIj/cUuxTFTriIiIiIiIiINsiiujddiIiIiIiP9xiDnSI7ct3Ij/cYiIiIiIiDrXNLUoy3GIiIiIiIiIhHKIydd4iIiIiIiIiIRBRMzruP9xiIiIiIiIiIQa+c9QaIiIiIiIiP9xS7FMVOuIiIiIiIiIiDpXEbao7oiIiP9xiIiISJJshtmIiIiIiIiIgxv0G/QL6IiIiIiIiP9xhHWDyafIiIiIiIiIiIXLvURIiIiIiIiIhDVKzatYiIiIiIiP9xhBJRz9roiIiIiIj/cYiIiIiIiIiIiIiIj/cYhZUtetiIiIiIiIiIiI/3GIiIT2AcGf6IiIiIj/cYiIUrTeS4iIiIiIiIhVHtvhiIiIiIiIiIiI/3GIP9UxsSrOiIiIiIiI/3GIPDwjtMPciIiIiIiIiINoMxunzO/3GIiIiIiIiIMEVxsMqOiIiIiIiIiIhOG0wuS4iIiIiIiIiIO/axtQlOiIiIiIiIhOG0wuS4iIiIiIiIiIiIiP9xiIiIhBJRz9roiIj/cYiIiIhDhFzXuoj/cYiIiIiIhAujwFXIiIiIiI/3GIiIiIiIiIiIiExBPEvsiIiI/3GIiIiIgyKiG+1d6IiIiIiP9xhPYBwZ/oiIiIiIiI/3GDyxorROXYiIiIj/cYiIiDB1IbCa3oiIiIiIiIgxj5G/cG6IiIiIiIiIhOG0wuS4iIiIiIiIiIiIiIj/cU71PCCsiIiIiIiIiIiIhHWDyafIiP9xiIiIiIiIiIiIiIiP9xiEQUTM67iIiIiIiIiIQN9MAwuIiIiIiIiI/3GIiIhPG0weS4iIiIj/cYiIiIhKIlxt2oiP9xiIiIiITWZMOZuIiIiP9xiIhOi1wnSoiP9xiIiIiIiER5vMhkiIiI/3GIiIg/1TGxKs6IiIiI/3GIiIMFARsL/u/3GIiIiIiIiIiEd9TJgriIiIiIiIiIiIPJGjtG5ciIiI/3GIiIhI99yAgoiIiIiIiIhN0Cwy/YiIiIiIiIiEMP3N8CiIiI/3GIiIiF2700SIiIiIj/cYiIiEM/jNwHiIj/cYiIiIgxaoG/lX6IiIiIiIiIiEKEXOe6iIiIiIiIiIj/cYiIiIiIiIg7J2G12J6IiP9xiIiIiIPExxtLOO/3GIiIiIiIiIiIiIiI/3GEQUTM67iIiIiIiIiIj/cYQBC8D/SIiIiIiIiIiIiDR5E7yG7IiIiIiIj/cYiDni07cdLI/3GIiIiIiIiDmSwrdtPYiIiI/3GIiIiIiIiIOBgyuOfNiIiIiIiIiI/05mTDmbiIiIiIiIiIhC6czhY4iIiIiIiI/3GINj5husGeiIiIiIiIj/OQPSuPwtiIiIiIiIiP9xg9bDWyk8pxiIiIiIiIiIiIhFyEyze4iIiIiIiIiE4bTC5LiIiIiIiIiIhJdxx4joiIiIiIiIiEfCHJPeiIiIiIiIiIiIj/cVlS162IiIiIiIiIiDWehbtheoiIiIiIiIiIWVLXrYj/cYiIiIiIhE45zBxoiIiIiIiIiINFmxvKZOiIiIiIiIiIg6hyO2eNyIiP9xiIiIiIiIhGMyyszYiIiIiIiIiIRI4cxx6IiIiIiIj/cYiIiDVJAbu2/oj/cYiIiIiIiIiIhD/izQHYiIiIiP9xiITNZcQpqIiIj/cYiIiEiSbIbZiIiIiIiIiIiIQfRs8LmIiIiIiP9xiIg8ofG0Xg6IiI/3GIiIiIiD/F4rE6HYiIiIiIiIiIMlozvqXM/3GIiIiIiIg1bhG7ke6IiIiIiIj/cYhNZkw5m4iIiIiIiIj/cYTCwcTT6IiIiI/3GIiIhdu9NEiIiIiIj/cYiITcu8M0SIiIiIiIj/cYiEsXvF6EiIiIiIiIiI/3GIiIiEkNPH8siIiIiIiIj/cYiIiE8bTB5LiIiIiP9xiIiIgzX+G9oB6Ij/cYiIiIiITeDcMfKIiIiIiIiIRi68rRT/cYiIiIiIiITqB8JfiIiIiIiP9xiIQm886QyIiIiIiIiIiP9xiEkNPH8siIiIiIiIiIiI/3GIiIhPYBwZ/oiIiIj/cYiIiIiIiIiIiIiIj/cYiIhIfUyIK4iIiIj/cYiIiEkNPH8siIiIiIiIiP9xiIiIMuQSvhvtiIiIiIiIj/cYiIiIiIiIiIiEhNnIsmiIiIiIiP9xiIQsS847SIiIiIiIiIiP9xTtAsIv2IiIiP9xiIiIiE/qnBFWiIiIiIiIiIhStN5LiP9xiIiIiIiIiDvmAbUZ/oiIiIiIiIiDU+YbvBnoiIiIiIiIiIiIiExmTEmbiIiIiIiIiIiIMCBhv9+ecYiIiIiIiIiIhANcwNo4iIiIiIiIiIiIj/cYg7rDO1U8yIiIiIiIiIiP9xNxMhuezeiIiIiIiIiIiEC6PAVciI/3GIiIiIiIiEe9rJQliIiIiI/3GIiIMQBiv/+diIiIj/cYiIiIiIiD2bAbNk/oiIiIiIiIg1w5G7PG6IiIiP9xiIiISvGsYOWIiIiIiIiIhNdvwokHGIiIiIiIiIhUadyWiP9xiIiIiIiIiIiIiDFqgb+VfoiIiIj/cYiIiIiIiIiIiIiIj/cYhGc4yox4iIiIiIiI/3GIiIiIiIiIiIiIiI/3FGc4yox4iIiIiIiIiP9MsUxU64iIiIiIiIiIiI/0oNPH8siIiIiIiIiIiIiIQj+M7AeIiIiIiIj/cYQ4Rc17qIiIiIj/cYiIM5QBvWv+iIiI/3GIiIiITIGcR+aP9xiIiIiIiIg4nQS4YvuIiIiIiIiIiEXITLN7iIiIiIiIiIiP9xiIhHWDyafIiIiIiIiIiIQW88+QyIiIiIiIiIiISqzcZTKIiIiIiP9xiIhO0Cwi/YiP9xiIiIiIiIiIiIiIiP9xiDQKhLv1e3GIiIiIiIiITgbsL5GIiIiIj/cYiIhFOVy8aoiP9xiIiIiIiIS7FMVOuIiIj/cYiIiITEE8S+yIiIiIiIiIiIj/cYiITWZMOZuIiIiIiIj/cYSiJcbdqIiIiIiP9xiIOQiBt/d+j/cYiIiIiIiIiIiIiIQLo89FxxiIiIiIiIiIiITGZMSZuIiIiIiIiIhPG0wOS3GIiIiIiIiIhMUexK4YiIiIiI/3GIiEYuvK0UiIiIiIiP9xiIMr9BvkC+/3GIiIiIiIiIQLo8BVyIiIiP9xiIiIiIiIiIiIiIiP9xhNy7wzRIiIiIiIiIiP8xC0GwBb6IiIj/cYiIiIiIR1g8mnyIiIiIiIj/cYiIiIiIiIiIiIiIj/cYiFYe2uGIiIiIiIj/cYiIiIiIiIiIiIiIj/cYiIiIiEElHP2uiI/3GIiIiIiIiEkiXH3aiIiIiIiIiIiIiEqxTGTriIiIiIiIiIP/pBsQW+iIiIiIiIiI/3ExquG/VR6IiIiIiIj/cYhKIlxt2oiIiIiP9xiIhKIlxt2oiIiI/3GIiIiDgT5bjsGoiIiIiIiIiElivHnUiIj/cYiIiIiIiIiIiIiDnsMbcTzoiIiIiIiIg+i7KydE2P9xiIiIiIiIg/5USxGruIiIiIiIiIiE2LXDdKiIiIiIj/cYiIhKdxxojoiIiP9xiIiIiEPZHNJuiP9xiIiIiIiEqHzGeD/3GIiIiIiIiIiIhB9GzwuYiIiIiI/3GIiDucgrVjfYiIiIiIiIhPqjwVXIiIiIiIiIiIiIiIj/cYiIiIiE+FLBetiIiIiIiIiIiIhFs+y0wYiP9xiIiIiIiIhAujwFXIiIiIj/cYiIiIiIiIiE71PCCsiIiIiP9xiIiIiIiIiIiIiIiP9xhEFEzOu4iIiIiIiIiIRchMs3uIiIiIiIiIiI/3GIiIOCM0uNzLiIiIiP9xiIiIiIiIhL1lxSmoiIiIiIiIiIRchMs3uIiIiIiIiIiIiIiP9xiIVGncloiIiIiIiIj/cYiIiEjCHIPeiIiIj/cYiIhAZXwKqIiIiIiIiIiEXITLN7iIiIiIiIiIS9ZcUpqIiIiIiIiI/3FAujwFXIiIiIiIiIiIiIiP9xSH1MiCuIiIiIiIiP9xhM1lxCmoiIiIj/cYiIiIOJ2huGJeiIiI/3GIiIiIhStN5LiIiIiIj/cYiD5GQbK5voiI/3GIiIiIiE02nDyWiIiIiIiIiIiEXITLN7iIiIiIiIiIhChFznuoiIiIiIiIiIhAJRwOroiIiIiIiIiP9xiIiIiIiIiIiIhJdxx4joiIiIiIiIiIj/cYiIiIiIiIiIiIiIQtkc4m6IiIiIiIiP9xiIiIiIhO9TwgrIiIiIiIiI/3GIiIiIiIiIiIiIiEssHF0+iIiIiIiI/3GIRHm8yGSIiIiIiIiIj/cYiIhJDTx/LIiIiIiIiIiP9xiE7QLCL9iIiP9xiIiIiIiIiIiIiIiP9xReOcscaIiIiI/3GIiISZJsZtlxiIiIiIiIiIiE6gfCX4iIiI/3GIiIhMLBxNPoiP9xiIiIiIiIgyKiG+1d6IiIj/cYiIiIiIQd9M8guI/3GIiIiIiIiIiIiIiI/3GIiIhAujwFXIiIiIiIiIiP9xiIiE1mTDmbiIiIiIiP9xiIiIiEFKLPtdiIiIiIiIiIiIiP9xhGyEyje4iIiIiIiIj/cYiIhJDTx/LIiIiIiIiIiP9xiEuxTFTriIiIiIiIiIj/cYiIhFozy1zIiIiIiIiIiIiI/3GIiIhGyEyje4iIiIiP9xiIiDZewrqhPYiIiIiI/3GIhLwfxT4IiIiIiIiIiP9LIlxt2oiIiIiIiP9xiIhCbzzpDIiIiIiIiIiP9xiIiIiIiIiEqcLGY9iIiIiIiIj/cYiEdYPJp8iIiIiIiIiIiIj/cYiEkNPH8siIiIiIiIiIiP9xiIiEkNPH8siIiIiIiIiI/3GIiIiIiIiIiIiIiEfCHJPeiIiIiIiIiIj/cYiIiIhAujwFXIiIiIiIiI/3GIiIiIiIiIiIiIiEYzLKzNiIiIiI/3GIiIiIiIhFozy1zIiIiIiIiP9xiIiIiIiIiIiIiIiP9xiIhIwhyD3oiIiIiP9xiIiIiIiIiIiIhLLBxdPoiIiIiIiIiP9xiIhIfUyIK4iIiIiP9xiIiE8bTB5LiIiIiI/3GIiIiIiIiIiIRjMsrM2IiIiIiIiI/3GIiIiIiIhIfUyIK4/3GIiIiIiIiIiEKEXOe6iIiIiIiIiIiDWeI7th3IiP9xiIiIiIiIRu1coSqIiIiIiIiIiIhLPMxcM4iIiIiIiP9xiITEE8S+yIiIiIiIiIiIiIiP9xiIiIiEBlfAqoiIiIiIiIj/cV2700SIiIiIiIiIhI99yAgoiIiI/3GIiIiDwMEbTz7oiIiIiIiIiIiP9C30zyC4iIiIiIiI/3GIQd9M8guIiIiIiP9xiDXDkbs8boiIiIiIiIiDTu0bwRLo/3GIiIiIiIiIg2CQO69vz/cYiIiIiIiIiIQm886QyIj/cYiIiIiIPbazs0lMiIiI/3GIiIhJt3x0iIiIiIiIiIj/Qbo8BVyIiIiIiIiIiIiIiP9xSQ08fyyIiIiIiIiIiIiI/3GIiIiIiISOcsgY2IiIiIiIiIhJIlx92oiIiIiIiIiEP+LNAdiIj/cYiIiIiIhLsUxU64iIiI/3GIiIhFjhy3Hoj/cYiIiIiIhEjhzHHoiIiIiIiIiIWwfV+I/3GIiIiIiIiIVGncloiP9xiIiIiIiIiIiIiIiP9xiIiIiIiIiIiIiEd9TJgriIiIiIiIiIiI/3GIhIwhyD3oiIiIiI/3GIhD2RzSboiIiI/3GIiIiISOcsgY2IiIiIiIiIiIiIj/cYiIObLBt00+/3GIiIiIiIiIQm886QyIiI/3GIiIiIiIiIiIiEDfTAMLiIiIiIiIiIiE71PCCsj/cYiIiIiIiIiIiIiIj/cYiITtAsIv2Ij/cYiIiIiIiIiEDfTAMLiIiIiIiIiIiIiIj/cYiISH1MiCuIiIiIj/cYiIiIiIiIiIiIhOcMwo84iIiIiIiIiIiDJ/Q76AvIiIiIiIiI/3GIiIiIiIiIiEYzLKzNiIiIiIiIiI/3GIiE8bTB5LiIiIiIj/cYiIS7FMVOuIiIiIiIiI/3GIiIiIiIhKnCxmPYiIiIiIiIiP9xiIiIiEQUTM67iIiIiI/3GIiIiIiIiEJvPOkMiIiI/3GIiIiIiEuxTFTriIiIiP9xiIiIiIQm886QyIiIiIiP9xiIiIiIiE71PCCsiIiIiIiI/3GIiIiIiEPpzNFj/3GIiIiIiIiIiIg5l3G3aI6IiIiIiIiIgxFcG/6j6IiIiI/3GIiIiIiIiEJvPOkMiIiI/3GIiIiIiIiIiITvU8IKyIiIj/cYiIiIhMQTxL7IiIiIiIiIiIj/cYiIiIiIiIiIQ1Ss2rWIiIiIiP9xiIiIiISH1MiCuIiP9xiIiIiIiIiIiIiISywcXT6IiIiIiIiP9xiIiISQ08fyyIiIiIiIiI/3GIiIiIiIiIiIiIiI/3GIiIiIiIiIiIiIiI/3GIiIiIiIiIiIiIiI/3GIiEuxTFTriIiIiIiIiP9xhBJRz9roiIiIiIj/cYhGyEyje4iIiIiIiI/0aOHLceiIiIiI/3GIiEElHP2uiIiIiP9xiIiIiIhStN5LiIiIiI/3GIiIiIiIiIiIiIiI/3FLnCxWPYj/cYiIiIiIiIhGMyyszYiIiIiIiIiIj/cYiIiIiIiIiEWjPLXMiIiIiI/3GIiIiIiIiIiIO3yDtYN8iIiIiIiIiIRaM8tcyIj/cYiIiIiIPZsBs2T+iIiIiIiIiIRHm8yGSP9xiIiIiIiIiE8bTB5L/3GIiIiIiIiIiIhKnCxmPYiIiIiP9xiIiIiEbITKN7iIiIj/cYiIiITjacLJb/cYiIiIiIiISXcceI6IiIiIiIiIiEC6PAVciIiP9xiIiIiIiIiIg0ZLO8m0yP9xiIiIiIiIiIiIiIiP9xhZUtetiIiIiIiIiIiDEqIb/V3oiIiIiIiIiISSJcfdqIiIiIiIiIiFUe2+GIiIiIiIiIiFy71ESIiIiIiIiIiIQCUcDq6IiIiIiIiIiIiI/3GIiIiIiIiIhZUtetiIiP9xiIiIiIiIiIiIiIhO9TwgrI/3GIiIiIiIiIXbvTRIj/cYiIiIiIiIhJdxx4joiIiIiIiIiIiEs8zFwziIiIiIiIiI/3GIiIiIiEyBnDfmcYiIiIiIiIiIiIiIj/cYiIiIiIiIiIiIhI5yyBjYiIiIiP9xiIiEOEXNe6iIiP9xiIiIiIhD/izQHYiIiIiIiIiI/0Q/jNwHiIiIiIiP9xiIhNZkw5m4iIiIiIiP9xiITIGcR+aIiIj/cYiIiIiE9wzBjziIiP9xiIiIiITWZMOZuIiIiP9xiIiIiIS7FMVOuIiIiIj/cYiIiISxe8XoSIiIiIiI/3GIiIiIiIiIiIiIiI/3GEWOHLceiIiIj/cYiIiIiIiIiIiIiIj/cYiIiIiFK03kuIiIiIiP9xiIiIiIVh7a4YiIiP9xiIiIiIhB30zyC4j/cYiIiIiIiIhFozy1zIiIiIiI/3GIhGLrytFIiIiIiIiP9xiIiEElHP2uiIiIj/cYiIiIiEAQvA/0iIiIiIiI/3GIiIiITWZMOZuIiIiI/3GIiIiIhD/izQHYiIiIiIiIiIj/cYiIiIS7FMVOuIiIiIiI/3GIiIiIVGncloiIiIiP9xiIiIiIiIiIiIiIiP9xiIiIiIhKnCxmPYiIiIiIiIiIj/cYiIiIhAujwFXIiIiIiIiI/3GIiIiIiEjCHIPeiI/3GIiIiIiIiIiIiIiI/3GIiIiIiIiIiIiIiI/3GEwsHE0+iIiIiP9xiIiIiIiIiEFKLPtdiIiIiIiIiP9xiIiIiIiIiEdYPJp8iIiIiP9xiIiITWZMOZuIiIiIiP9xiIiIiE8bTB5LiIiI/3GIiIiIhJDTx/LIiIiIiIj/cYiIRHm8yGSIiIiIiIiP9xiE8bTB5LiIiIiIiI/3GIiIiIhHWDyafIiIiIiIiI/3GIiIiIiIiIiIiIiEYzLKzNiIiIiI/3GIiIiIQm886QyIiIiIiI/3GIiIiIiISQ08fyyIiIiIj/cYiIiEh9TIgriIiIj/cYiIiIiIiIiITEE8S+yIiIiIj/cYiIiIiIiIiIiIiIj/cYWwfV+IiIiIiIiIiIj/cYiIiIiIiIiIiIiIj/cUPZHNJuiIiIiIj/cYiIiIiIiIiIiIhN0Cwy/YiIiIiIiP9xiIiIiIiIiEP+LNAdiIiIiIiI/3GIiIiIiIiIiEFKLPtdiIiIiIiI/3GIiIiIhCbzzpDIiIiIiI/3GIiIiIiEPZHNJu/3GIiIiIiIiISMIcc95xiIiIiIiIiIiIiIiP9xiIiIiIiIiIiIiIiP9xiIhFOVy8aoiI/3GIiIiIiIhLsUxU64iIiP9xiIiIiIiIR72slCWIiIiIiP9xiIiIhIwhyD3oiIiP9xiIiIiIiIhStN5LiIiI/3GIiIiIiIiIiExBPEvsiIiIiI/3GIiIiIiISQ08fyyIiIiIj/cYiIiIiIiEC6PAVciIiIiI/3GIiIiIiIiIhFozy1zIiIiIiP9xiIiIiIiIiIQLo8BVyIiIj/cYiIiIiIiEuxTFTriIiI/3GIiIiIiIMo+RvnBuiIiIiP9xiIiIQd9M8guIiIj/cYiIiIiIiIiIiEWjPLXMiIiI/3GIiIiIiIiIiIiE+FLBetiIiIiIiP9xiIiIiIiIiFK03kuIiI/3GIiIiIhWHtrhiIiI/3GIiIiIiIiIiEWjPLXMiIiIiP9xiIiIiIRBRMzruIiIiI/3GIiIiIiIiIiE3QLDL9iIiIiIiIiIj/cYiIiIiIiIiIiIiIj/cU7QLCL9iIiIj/cYiIiIiIiIiIiIhI5yyBjYiIiIiP9xiIiIiIiE71PCCsiIiIiIiI/3GIiIiIiIQ/4s0B2IiIiIiIiIj/cYiIiIiIhAujwFXIiIiIiI/3GIiIiIiIiIiIiIiEjnLIGNiIiIj/cYiIiIiIiIiIiIiIj/cUPZHNJuiIiIiIj/cYiIiIiIiIiIiIiIj/cYQ9kc0m6IiIiIj/cYiIiIiIRshMo3uIiI/3GIiIiIiIiIhEOVzMaoiIiIiIiIiIiP9VadyWiIiIiIiIiIiI/3GIiIiIhD/izQHYiIiIiIiIiIj/cYiIiIiIiIQ/4s0B2IiIiIiIiP9xiIiIiIiIhI5yyBjYiIiIiIiIiI/3GIiIiIiIiIiIhN0Cwy/YiIiIiIiIj/cYiIiIiIiIiIT4UsF62IiIiIiIiI/3GIiIiIiIiIiIiIhGMyyszYiIiIiI/3GIiIiIiIhLLBxdPoiIiIiIiIiIiIiI/3GIiIiIiIiIhO9TwgrIiIiIj/cYiIiIiIiIiIiIhD/izQHYiIiP9xiIiIiIiIiEC6PAVciIiIj/cYiIiIiIiIhAujwFXIiIiI/3GIiIiIiIiEdYPJp8iIiIiI/3GIiIiIiIiIiE+FLBetiIiIiIiIiP9xiIiIiIiIiIQUos+12IiIiIiIiP9xiIiIiIRaM8tcyIiIiIiIiIj/cYiIiIQm886QyIiIiIiIj/cYhDhFzXuoiIiIj/cYiIiEHfTPILiIiI/3GIiIiIMxrSveUtiP9xiIiIiIiELEvOO0iIiIiP9xiIiIhB30zyC4iIj/cYiIiIiEJvPOkMiIiIiIj/cYiIR+1ckSqI/3GIiIiIiIhLF7xehIiIiP9xiIiEftXJEqj/cYiIiIiIiEFa3PpSiIiIiIiIiIj/cYiIiIhO9TwgrIiIiIiIiIiP9xRrPslMFxiIiIiIiIiIg9ATKz/s2IiIiIiIiIhPldwWooiIiIj/cYiIiIiIhdu9NEiIiP9xiIiIgzpLG9W06Ij/cYiIiIiIiEh9TIgrj/cYiIiIiIiIiIiIS7FMROtxiIiIiIiIiIhGMyyszYiIiIiIiIiP9xiIiIiIiIiIhN0Cwy/YiIiIiIiIiI/3GIiIiIiISQ08fyyIiIiIj/cYiIiIiIRaM8tcyIiIiIiIiI/3GIiIiIhB30zyC4iP9xiIiIiIiEQUTM67iIiI/3GIiIiIiIiEQUTM67iIj/cYiIiIiIiIiIiIiIj/cYiIiIhPYBwZ/oiIiP9xiIiIiIiIiIiIiIiP9xiITCwcTT6IiIj/cYiIiIiIiIiIiIiIj/cYiIiIRshMo3uIiIiI/3GIiIg9UUOzrryIiIiIiP9xiIhFOVy8aoiI/3GIiIiIiIhO9TwgrIiIiIiIj/cYiIiIiIiIiIiEP+LNAdiIiIiP9xiIiIiIiIiIiIiIiP9BlSwHrYiIiP9xiIiIiIiIiIiEjnLIGNiIiIiIiI/3GIiIiIiIiEdYPJp8iIiIiI/3GIiIiIiIiIiIiIiI/3GEWOHLceiIiIj/cYiIiIiIiIQLo8BVyIiIiI/3GIiIiIiIiIiIhHWDyafIiI/3GIiIiIiIiIiIiIiISpwsZj2IiP9xiIiIiIiIiE1mTDmbiP9xiIiIiIiIiIiIiE3QLDL9iIiIiIiI/3GIiIiIiIiIiIhEFEy+u3GIiIiIiIiIiIRchMs3uIiIiIiIiIiISSJcfdqIiIiIiIiIiIiP9xQ9kc0m6IiIiIiP9xiIiE8bTB5LiIiIiI/3GIiIiIiIiIiIS7FMVOuP9xiIiIiIiIgxRdO/uiyIiIiIiIiIj/cYRzMsnM2IiI/3GIiIiIiIONIjuC3ciIiIiIiIiIiEz7bEBJiI/3GIiIiIiIiEYzLKzNiIiIiIiIiIiI/3GIiIiIiIhBJRz9rv9xiIiIiIiIiIiIiIiP9xiIiIiIiIT3DMGPOI/3GIiIiIiIhKIlxd2nGIiIiIiIiIOswytjPNiIiIiIiIj/TmZMOZuIiIiIiIiIiI/3GIiIiDzWsrQpTYiIiIiIiIiIiP9xiIiIiIiIiIiIiIiP9xiIiIiIiIhJdxx4joiIiIiIiIiESOHMceiIiIiIiIiIiI/3GIiIiIiIiEFKLPtdiIiIiIiIiI/3FCbzzpDIiIiIiIiIiIiI/3GIiIiIiIhEjhzHHoiIiIiIiIiE4r/C1AiIiIiIiIiIiIT4UsF62IiIiIiI/3GIiIhEFEzOu4iIiIiIj/cYiIhPG0weS4iIiIiP9xiIiIiDOUAb1r/oj/cYiIiIiIiIg7saK1Tl2IiIiIiIiIiIiISJJshtmIiIj/cYiIiEQUTM67iIiIiIiP9xiEOEXNe6iIiIiP9xiIiF2700SIiIiIiI/3GIiIiEjnLIGNiIiIiIiIiIiIiIj/cYiIiIiIiIiIiIiIj/SyJcbdqIiIiIiIj/cYiIPGzStJMtiIiP9xiIiIiIiIiIgw5fWwKgqIiI/3GIiIiIg2CQO69vyIiIj/cYiIiIiIiDZjMrqczYiIiIiIiIiIiEC6PPRccYiIiIiIiIiIQN9MAwuIiIiIiIiIiIiISpwsZj2IiI/3GIiIiIhMPMxMM/9xiIiIiIiIiIiIhHWDyafIiP9xiIiIiIiIiIiIiEYzLKzNiIiIiIiP9xiIiIiIiIiDnX0bcoLoiIiP9xiIiIiIhNNpw8loiIiIiIiIiIQsS847SI/3GIiIiIiIiE2LXDdKiIiIiIiIiIiE5brCpFiP9xiIiIiIiIRHm8yGSIiI/3GIiIiIiIiISOcsgY2IiIiIiIiIj/cYiIiIiIiISywcXT6IiIiIiIiIiIiIj/cYiIiIiIiIiIRBRMzruP9xiIiIiIiIiIiIhKnCxmPYiIiIj/cYiIiIiIiIiIS7FMVOuI/3GIiIiIiIiIiIhAujwFXIiP9xiIiIiIiIiITEE8S+yIiIiIiP9xiIiIiIiIiITvU8IKyIiIiI/3GIiIiIiIiIhUadyWiP9xiIiIiIhUadyWiIiIj/cYiIiIiIiIiIiESOHMceiIiIiIiIiI/3GIiIiIiE6gfCX4iIiIiIiIj/cYiEzWXEKaiIiI/3GIiIiIhMLBxNPv9xiIiIiIiIiIRu1coSqIiIiIiIiIiExBPEvsiP9xiIiIiIiIiIg3ODG5x86IiIiIiIiIiIRaM8tcyIiIj/cYiIiIiIiIiEQUTM67iP9xiIiIiIiIiIiIiISXcceI6IiIiIiIiIj/cYiIiIiIiIiIhH0syS04iIiIiIiIiIRjMsrM2IiIiIiIiP9xiIiIiIiIiIiEZD3KvCiIiIiIiIiP9xg7NxK1yO2IiIiIiIiIiEYzLKzNiIiIiI/3GIiITWZMOZuIiIiIiI/3GIiIiIiIiIiIQ/4s0B2IiIiIj/cYiIiIiINv0BugL+iIiIiIiIiIRHm8yGT/cYiIiIiIiIiD9AEbG/7oiIiIiIiIiDUpArvW/Y/3GIiIiIiIiIQoRc57qIiIiIiIiIg+sCGyT96IiIj/cYiIiIiIROOcwcaIiIiIiIiIiIhA30wDC4iIiIiIiIiIg3zVG5Mq6P9xiIiIiIiIg2DrG68U6IiIiIiIiIiExmTEmbiIiIiIiIiIiIiP9xiEh9TIgriIiIiIiP9xiIiIiIhITZyLJoiIiIiIiIiIiI/3GIiIg1FAW76/qIiIiIiIiIiEP+LNAdiIiP9xiIiIiEJvPOkMiIiIiIiP9xiIiIiIiIiIRI4cxx6IiIiIiIiIiIj/cYiISQ08fyyIiIiIiIiIiP9xiIiITvU8IKyIiIiIiIiIiI/3GIiIQm886QyIiIiIiIiI/3FLsUxU64iIiIiIiIiEQ5XMxqiIiIiIiIj/cYWwfV+IiIiIiIiIiIj/cYiIiIg1bhG7ke6IiIiIiIiIOZLCtm09cYiIiIiIiIiIiEkNPH8siP9xiIiIiIiIQtkc4m6IiIiIiIiIiD1BkrO+bf9xiIiIiIiIiINcORuzxuiIiIiI/3GIiIiIiDZOdLqxi4iIiIiIiIiIMkqCvrV9j/cYiIiIiIiDLUYb4rnoiIiI/3GIiIiIiDg4MbjHzoiP9xiIiIiIiIgyTzG+sM6IiIiIiIiIiIiFoH1viIiIiIiIiIiIg5/OG3Ax6IiIiIiIiIhCbzzZDHGIiIiIiIiIg3SOG5tx6IiIiIiIiIiIRaM8tcyIiIiP9xiIiIhMQTxL7IiIiIiIiIiIiP9xiIiIiE+FLBetiIiIiIiIiIiIiIj/TJwsVj2Ij/cYiIiIiIiIiIiIiIj/cYiIiIiIiIiIiIiIj/cYiIiIiIiIiIiIiIj/cYiIiIhFozy1zIiIiIiIiIiI/1pS162IiIiIiIiIiISXcceI6IiIiIiIiIiI/3GIiIiIiIiIiIiIiFUe2+GIiIiIiIiIhDFEzeu4iIiIiIiIiIiIiI/3GFK03kuIiIiIiIiIiIj/cYiIiIiIiIiIiIiIj/cUT+LMAdj/cYiIiIiIiIiIiIiIhKnCxmPYiI/3GIiIiIiIiIiISSJcfdqIiIiIiIiIiEz7bEBJiIiP9xiIiIiD9AEbG/7oiIiIiIiIiIiIiI/3GIiIiISOcsgY2IiIiIiIiIiIiIj/cYiExBPEvsiIiIiIiIiIiIiIj/cYiIiIiIiIhC2RziboiIiIiIiIiIiIiP9xNpPhumweiIiIiIiIiINATxvPsOiIiIiIj/cYiIiIiIiIiIiIiIj/SyJcbdqIiIiIiIj/cYRY4ctx6IiIiP9xiIiIg6Z8G2mD6IiIiIiIiIgyX+G+oB6IiIiIiIiIiI/3GIiIiIiEJvPOkMiIiIiI/3GIiIiISH1MiCuIiI/3GIiIiIiIOOJxuB2OiP9xiIiIiIiIg5MgG3zf6IiIiIiIiIg70QS1LvuIiIiIiIiIiIhHWDyafP9xiIiIiIiIiIhAujwFXIiIj/cYiIiIiDH/ob8AXoiP9xiIiIiIiIiEYuvK0Uj/cYiIiIiIiIPAwRtPPuiIiIiIiI/3GIiIiIiIiIiIiDG/Qb9AvoiIiIiP9xiIiIiDd4kbmHboiIiIiIiIj/cUbITKN7iIiIiIiIiI/3GIiIiIiIiIiIiIiI/3GIhAujwFXIiIiIiIiIiIiP9xiE42nCyWiIiP9xiIiIiIiIiD0hMbPezoj/cYiIiIiIiIOZ1mt2KZiIiIj/cYiIiIiErxrGDliIiIiIiIiIiE+FLBetiIiIiP9xiIiIiIiIiIiIiIiP9xiIiIiISqzcZTKIiIiIiIiIhDFEzeu4iIiIiIiIiIiIiI/0LfTPILiIiIiIiIj/XrvTRIiIiIiIiIiIO1witaPdiIiIiIiI/3GIhJDTx/LIiIiIiIiIiIhOxYwjp4iIiIiIiIiEd9TJgriIiIiIiIiIhGmJymdoiIiIj/cYiIhKh8xng4iIiP9xiIiIiIiEQUTM67iIiI/3GIiIiIiDPpI70W3IiIiIiIiIiIO0xxtbOOiIiIiIiP9xiIiEGKjPdXiIiIj/cYiIiIMbqSv0VtiIiP9xiIiIiIhKdxxojo/3GIiIiIiIiIiIiIiI/3GIiIhLsUxU64iIiIiIiP9xiIiIiIiIiIT2AcCf5xiIiIiIiIiIQsS847SIiP9xiIiIiIiIiIiIiIiP9xQGV8CqiIiIiIiIiIiIhOYBwp/oiIiIiIiIiIiI/zxnwbWYPoiP9xiIiIiIiIiF2700SI/3GIiIiIiIOM2zuDJMiP9xiIiIiIiINPNBvAy+iIiIiIiIiINSkCu9b9iIiIj/cYiIiIhPG0weS4iIiP9xiIiIiIhJDTx/LIiIiIiI/3GIiIiIiIRshMo3uIiP9xiIiIiIiDb9AboC/oiIiIiIiIiIiExmTEmbiIiIiIiIiIiIQN9MAwuIiIiIiIiIiP9xgwG/Gw9A6IiP9xiIiIiIiIVh7a4YiP9xiIiIiIiIT2AcGf6I/3GIiIiIiIiIiIhA30wDC4iIiIiIiIiIhKF7xuhIiIiIiIiIiIWVLXrYiP9xiIiIiIiIiIM/nTvQYsiIiIiIiP9xiIiIiIiISiJcXdpxiIiIiIiIiDhYkrenbXGIiIiIiIiIiIg3iEK5d72IiP9xiIiIiIiIhJDTx/LIiIiI/3GIiIiIiIiIiIiIiI/3FA+pwBVoiIj/cYiIiIiIiIhCbzzpDIiIj/cYiIiIiEiN/IcgiIj/cYiIiIiIiDhdQbiivoiIiIiIiIiITnDMKPOIiIiIiIiIiE4bTC5LiIiIiIiIiIiP9FFEzOu4iIiIiIiIiIiP9xiIiEuxTFTriIiIiIiIj/cYSQ08fyyIiIiIiIiIiDXDkbs8boiI/3GIiIiIiIg0aWK8lp2IiIiIiIiINPNBvAy+iIiIiIiIiIiP9NLBxNPoiIiIiI/3GIiIiIWVLXrYiIiIiIiP9xiIVGncloiIiIiIiIj/cYiETOfMMYiIiIiIiIiP9xhJDTx/LIiIiIiIiIiIg6fCG2g96IiIiIiIiIiIRHm8uGRxiIiIiIiIiIhJIlx92oiIiIiIiIiIhKsUxk64iIiIiIiIiIiIiISzzMXDOIiIiIiIj/cYiIhStN5LiIiIiIiIiP9xhLbHxZOIiIiIiIiIiIj/cUuxTFTriIiIiIiIiIiEhivInUiIiIiIiIiIiIS9ZcUpqIiIiIiIiIiP9xRi68rRSIiIiIiIiIj/SFg8mnyIiIiIiIiIiIhCxLzjtI/3GIiIiIiIiIiIiIiI/3GEuxTFTriIiIiIiIiIiP9xiIhCbzzpDIiIiIiIiIiP9xTWZMOZuIiIiIiIiIiP81iWG8dp6IiIiIiIiIiINg6xuvFOiIiIiI/3GIiEuxTFTriIiIiIiIiP9xiIMHDUsJ8riIiIiIiIiIiIRQmsv2WP9xiIiIiIiIhBWtz6UoiIiIiIiIiFy71ESIiIiIiIiIiIj/R3OMqMeIiIiIiIiIiP9xiIiIiIiIiIg0SQG8tv6IiIiIiIiIiDd4kbmHbv9xiIiIiIiIiIRV5suhmIiIiIj/cYiIhMgZxH5oiI/3GIiIiIiIiIiIiIiI/3GIiITWZMOZuIiIiIiI/3GIiIiIiIiIiIiIiEFvPPkMiIiIiIiIiIiE71PCCsiIiP9xiIiIiIiIiIiIiIiP9xiIR1g8mnyIiIiIiIiIiIg6hyO2eNyIiI/3GIiIiIiEC6PAVciIiIiIiP9xiIRBRMzruIiIiIiIiI/3GEzWXEKaiIiIiP9xiIiIiIiIiE5brCpFiIiIiI/3GIiIiIiIhN0Cwy/YiIiIiIiIiIiIj/cUPZHNJuiIiIiIj/cYiIiFsH1fiIiIiIiIj/cYSQ08fyyIiIiIiIiIiEvWXFKaiIiIiIiIiP9xiEbITKN7iIiIiIiIj/cYQGV8CqiIiIiIiIiIiIiI/3GFK03kuIiIiIiIiIiIhJIlx92oiIiIiIiI/3GIiEQUTM67iIiIiIiIj/cYiIiIiIiE2LXDdKiIiIiIiIiIgxv0G/QL6IiIiIj/cYiIiE7g3CHyj/cYiIiIiIiIiDZjMrqczYiIiIiIiIiI/zzRobUuXoiIiIiIiIiIiITwC8H/SIiIiIiIiIiIhLsUxU6/9xiIiIiIiIiIWVLXrYiIj/cYiIiIiIiF2700SIiP9xiIiIiIhEFEzOu4iIiI/3GIiIiIiIiIiEfCHJPeiIiIiIiIiIiIiIj/cYiIiIhFCay/ZYiIiIiIiIiI/3GINRSiu+tdiIiI/3GIiIiDdjlLmca4iIiIiIiIiP9xiFsH1fiIiIiIiIiIiP9xhNZkw5m4iIiIiIiIiP9xTWZMOZuIiIiIiIiIiP9Lh8xng4iIiIiIiP9xiEVebLoZiIiIiIiIiIiIhLLBxdPoiIiIiIiIj/cYTNZcQpqIiIiI/3GIiIiIg1acS7ljuIiIiIiIiIj/cT57ArKE/YiIiIiIiIiIiIiIj/cYiIiIiIiIiIiIiFoH1viIiIiIiIiIiIRI4cxx6IiIiIiIiIj/cYQd9M8guIiIiIiI/3GIiIiIiIiIiIiIiI/3GIiE6gfCX4iIiIiIiIiIiIj/N17CuqE9iIiIiIiIiIj/cYiIhGyEyje4iIiIiI/3GIiE71PCCsiIiIiIiIiIiIj/cYiIiIiITEE8S+yIiIiIiIiIj/cYiDQ0obzLXoiIiIiIiIj/cYSnccaI6IiIiIiP9xiIiEsXvF6EiIiIiIiIj/cYhJHex+IYiIiIiIiIiIiP81qcK8Vj2IiIiIiIiIiIj/cYiIiIiIiIWVLXrYiIiI/3GIiIiIiIiIiIiIiI/3GIiIVGncloiIiIiIiP9xiIiIiIiIiIiIiE3QLDL9iIiIiIiI/3GIQd9M8guIiIiIiP9xiIiIiIiIiIiIiIiP9xiIg8fIO0g3yIiI/3GIiIiIiIg7J2G12J6IiIj/cYiIiIiEOpbNVpiIiIiIiIiIiExBPEvsiP9xiIiIiIiIiIiIiIiP9LIlxt2oiIiIiIiP9xiIhAujwFXIiIiIiIiIiIj/cYiIiIiIhEebzIZIiIiP9xiIiIiISQ08fyyIiIiIiI/3GIiITvU8IKyIiIiIiIiIiIQW88+QyIiIiIiIiIiIRJ7MxhOIiIiIiIiIj/cYNuihuhdeiIiIiIiIiP9xiIQLo8BVyIiIiIiIiIiISPfcgIKIiIiP9xiIiIiD9QwbGvPoiIiIiIiIiIg1+FK7B62IiIiIiIiIiIiEQ5XMxqiIiIiIiIj/cYiDXzQbsMvoiIj/cYiIiIiIMiohvtXeiIiIiI/3GIiIiF2700SIiIiIj/cYiIMxrSveUtiIiI/3GIiIiEP+LNAdiIiIiIiIiIiIj/cYhHWDyafIiIiIiIiIiIiIj/cYiIiIRY4ctx6P9xiIiIiIiIiIiIiIiP9xiIiIiIiIiIQUos+12IiIiIiIiP9xiIWVLXrYiIiIiIiIiIhFozy1zI/3GIiIiIiIiIiDFqgb+VfoiIiIiIiP9xhLwfxT4IiIiIiIiIiIj/cYiIiIiIiIhKnCxmPYiIiIiIiI/3GITWZMOZuIiIiIiIiI/3GIRshMo3uIiIiIiIiP9xiIiD7A0bI/LoiIiIiIiIiIhBxLzztIiIiIiIiIiITnDMKPOIiIiIiIiIiIQoRc57qIiIiIiIiIiI/3FB30zyC4iIiIiIiP9xiIiIiIhMQTxL7IiIiIiIiIiP9xiIiIhHWDyafIiIiIiIiIiP9xiIiIiIiIiIiIiIiP9xiIiIiIiIiIiIR1g8mnyIiP9xiIiIiIiIiIiIiIiP9xiEnnLHGNiP9xiIiIiIiIiIiIhChFznuoiIiIiIiIiI/3GIiE1mTDmbiIiIiIiI/3GIiIiITDzMTDOP9xiIiIiIiIiIiIiIiP9xiIiIiIRu1coSqIiIiIiIiIiIRpicpnaIiIiIiIiP9xiIiIiIiIiIiIiIiP9xiIQSUc/a6IiIiIj/cYiIiIiIiIiIiIiIj/cYiIhKdxxojoiIiP9xiIiIiIiIiIiIiIiP9xiIiE9gHBn+iIiIiI/3GIiIiIiIiIiIiIiI/3GIiIQJUsB63/cYiIiIiIiIiIiIiIj/cYiIiEp3HGiOiIiP9xiIiIiIiIhCxLzjtIiIiP9xiIiIiIhKIlxt2o/3GIiIiIiIiIhPcMwI83GIiIiIiIiIiIiIhMpqxFlYiI/3GIiIiIiEMP3N8CiIiIiIiIiIj/cYRY4ctx6IiIiP9xiIiIg7jNG1cy6IiIiIiI/3GIiIVh7a4YiIiIiI/3GIiIiIiIiIiIiIiIQxRM3ruIiIiIiIiIiEXITLN7iIiIiIiIiIiIiP9xRqM8lcxxiIiIiIiIiIiIiIiP9xiIiIiIiIiIiIiIiP9xiIiIiIiIiIiIWwfV+P9xiIiIiIiIiFsH1fiIiP9xiIiIiIiIiIR31MmCuIiIiIiIiIiIiIiI/3GITNZcQpqIiIiP9xiIiIiEjCHIPeiIiP9xiIiIiIhZUtetiIiIiIj/cYiIhM1lxCmoiI/3GIiIiIiIiIiIiIiI/3GIiIhMpqxFlYiIiIiIiIiIiI/3GINHQCu4v9cYiIiIiIiIiIiIiIj/cTg4MbjHzoiIiIiIiI/3GIhHQ9ybwoiP9xiIiIiIiIiEkNPH8siIiI/3GIiIiIhB9GzwuYiIiIiIiIiIhEjhzHHoiIiIiIiP9xiIiIiIiIiIiIhMQTxL7IiIiP9xiIiIiIiIiIiIiIhHWDyafP9xiIiIiIiIiIiIiIiP9xiEC6PAVciIiIiIiIiIiIj/cYiIiIg7fCG1g96IiIiIiP9xiIiIiIiEsXvF6EiIiIj/cYiIiIiErcjGI3iP9xiIiIiIiIiIiIWVLXrYj/cYiIiIiIiISMIcg97/cYiIiIiIiIiIiIiDuxorVOXYiIiIiIiI/3GE71PCCsiIiIiIiIiIiIiIj/cUuxTFTriIiIiIiIiIiEMUTN67iIiIiIiIiIiIiP9xiIhAujwFXIiIiIiIiIiIj/cYiIiITEE8S+yIiIiIiIiIiE6gfCX4iP9xiIiIiIiIhPG0weS4/3GIiIiIiIiEuxTFTriIiP9xiIiIiITvU8IKyIiIiIiIiI/3GIiIiIhAujwFXIiIiIiIiP9xiIiIiIiIiITlusKkWIiIiI/3GIiIiIhGMyyszYiIiIiIiIiIiIiI/3GIiIiIiIiIiIhC2RziboiIiIiIiIiIR1g8mnz/cYiIiIiIiIiIiIT4UsF62IiIiIiI/3GIhAQGwM+Yj/cYiIiIiIiIiIiIiEYzLKzNiIiIiIj/cYiIiIiIiIiIiIiEWjPLXMiI/3GIiIiIiIhChFznuoiIiIiIiIiIiIiISOcsgY2IiIiP9xiIiIhDhFzXuoiP9xiIiIiIiIiIiIiExmTEmbiIiIiIiIiIiIiI/3GIiIiIiIiIhAELwP9IiIiP9xiIiIiISxe8XoSIiIiIj/cYiIiIiIiIiIhCxLzjtIj/cYiIiIiIiIiIiITvU8IKyIiP9xiIiIiIiIiIiIiIiP9HCayvZf9xiIiIiIiIiIiIiIg3vQO5QvyIiIiIiIiIiP88vIG1Q36Ij/cYiIiIiIiDqCdLV9i3GIiIiIiIiIiIhJt3x0iIj/cYiIiIiIiIiIiE4bTC5LiIiIiIiIiIiIhFozy1zIiP9xiIiIiIiIiIiIiIiP9xTUE8O+z/cYiIiIiIiIiEiSbIbZiIiIiIiIiP9xiEU5XLxqiIiI/3GIiIiIiDgIgbj3foiIiIiIiIiIg0SQG8tv6IiIiIiIj/cYhJ99xwgoj/cYiIiIiIiDwMEbTz7oiIiIiIiI/3GIhLF7xehIiIiIiIiIiP9xiIiFlS162IiIiIiIiIj/cYiIiIiIiIiIQUos+12IiIiIiIj/cYiIiIiIiIiIiIhOcMwo84iIiIiIiIiIiI/3E96xKzFO2IiIiIiIiIiFoH1viIiIiIiIiIiIiI/3GIiIhHMyyczf9xiIiIiIiIiIiIiIiP9xiIiIiIiIiIOUKxt71OiIiIiIiIiIiIiI/3GIiIiIQd9M8guIiP9xiIiIiIiEUJrL9liIiIiIiIj/cYSQ08fyyIiIiIiIiIiIiP9xiIhLsUxU64iIiIiIiIj/cYiIiIRBRMzruIiIiIiP9xiIiIiIiIhB30ziC3GIiIiIiIiIiIQLo8BVyIiP9xiIiIiIiIiDaDMbp8zo/3GIiIiIiIiIg0mRK8Zu2I/3GIiIiIiIiDVuEbuR7oiIiIiIj/cYiIiIiIhKIlxt2v9xiIiIiIiIiDYOsbrxToiIiIiIiIiIj/cYiIiErxrGDliIiIiIiIiIiIiI/3GIiIMzo0vcXLiIiP9xiIiIiIhO9TwgrIiIiIiIiI/3GITNZcQpqIiIiP9xiIiIiEJvPOkMiIiIiIiP9xiITotcJ0qIiP9xiIiIiIiINZ4ju2HciIiIiIiI/3GIg1fsG7gT6IiIiIiIiIiIiIj/cYTUE8K+xxiIiIiIiIiIR31MmCuIiIiIiIiIiEDfTAMLiIiIiIiIiIiIiI/3GEuxTFTriIiIiIiIiIiP9xRTlcvGqIiIiI/3GIiIiFYe2uGIiIiI/3GIiIiIiIiIiIiIQ6ls1WmIiIj/cYiIiIiISH1MiCuIj/cYiIiIiIhO9TwgrIiIiIiIiP9xiIiIiIhLsUxU64iIiIj/cYiIiIiIiDH/ob8AXv9xiIiIiIiIiISkdsa4mIiIiIiIj/cYiEWjPLXMiIiIiIiIiIiIiI/3GIiIhFozy1zIiIiIiIiIiIiP9xiIiIhEFEzOu4iIiIiI/3GIiIiITCwcTT6P9xiIiIiIiIiIiIiIiP9xiIiIiIiIiIiIiIiP9cB9X4iIiIiIiIiIiFy71ESIiIiIiIiIiIiI/3GIhFozy1zIiIiIiIiIiIiIiP9xSH1MiCuIiIiIiIiP9xiIiIhPG0weS4iIiI/3GIiIiDvRobUuXoiIiIiIj/cYiIiIiIRshMo3uIiI/3GIiIiIiIhGyEyje4iP9xiIiIiIiIQd9M8gv/cYiIiIiIiIiIiIg+oNKyXy2IiIiIiIiIiIRchMs3uIiIiIiIiIiDJPMb6wzoiIiIiIiIiP9xiIiIhEFEzOu4iIiIiI/3GIiIS8H8U+CIiIiIiIiP9xiIhB30zyC4iIiIj/cYiIiIiEU5XKxqcYiIiIiIiIiIOeeCtxh9iIj/cYiIiIiIgw2pGwNW6IiIiIiP9xiIiElivHnUiIiIiIiIiI/3GIiIiIiIhPhSwXrYiIiIiIiIiIiDqX07ZoLIiI/3GIiIiIiD9rs7GUTIiI/3GIiIiIiITXb8OJCIiI/3GIiIiIiIiIQsS847SIiI/3GIiIiIiD0R4rPuHYiIiIiIiIiIiIR31MmCuIiIiIiIiIiIj/PeYBtBn+iIiIiIj/cYiIiEWjPLXMiIiIiIiIiIiINeihuxdeiIiIiIiIiIhBf+z4AYiIiIiIiIiEYuvJ0UcYiIiIiIiIhBr5z1BoiIiIiIiIj/cYPgEysv7NiIiI/3GIiIiIiIiIQN9MAwuIiIiIiIiIiIhBSiz7XYiIiIiI/3GIiIiIiIiIiIiIiEFKLPtdiIiI/3GIiIiIUrTeS4iIiIiIj/cYiIVh7a4YiIiIiIj/cYiIiIiIiIiE1mTDmbj/cYiIiIiIiIiIiIiD4GQ7L5vIiIiIiIiIiIiP9xiIiIiIiIhJdxx4joiIiIiIiIiIQ/4s0B2IiIiIiP9xiIiIiDDakbA1boiIiIiIiI/3GIiIiIiIiE8bTB5Lj/cYiIiIiIiIiIiIiIj/cYiISMIcg96IiIiIj/cYiIRshMo3uIiIiIiI/3GIiIiIiIiITPtsQEmIiIiIiI/3GIiD0Mc7PzjIiIiIiIiP9xiIiIN3iRuYduiIiIiIiIiIj/cYiIiIhD/izQHYiIiIiIiIiIiP9MsUxU64iIiIiIiIiIiI/3GIgwdSGwmt6IiIiIiIiIiIg8DBG08+6I/3GIiIiIiIiDsCs7X9TIiIj/cYiIiIiITzBsHPmIiIiIiIiIiEKEXOe6iIiIiIiIiIj/cYiIiIiISnccaI6P9xiIiIiIiIiIiIiIg+1TGyKs6IiIiIiIiIiI/3GIhB30zyC4iIiIiP9xiIiIg6IrK23U2IiIiIiIiIiEzLvENEiIiIiIiIiIiIiIhKF7xuhIiIiIiIiIiIiIhANcwNo4iIiIiIiIj/cYSZJsdtmIj/cYiIiIiIR1g8mnyIiIiIiIj/cYiIiIiIR1g8mnyIiIiIiIj/cYiIODgxuMfOiIiIiI/3GIiIhFCay/ZYiIiIiIiIiIS9ZcUpqIiIiIiIiP9xiIRi68rRSIiIiIiIj/cYhFozy1zIiIiIiIiIiIiEJvPOkM/3GIiIiIiIiIiINX7Bu4E+iIiIj/cYiIiIiIiIg8DBG08+6IiIiIiI/3GINMR1uzuKcYiIiIiIiIiEYzLKzNiIiIiIiIiIj/cYiIiIiIiIiIiIiIj/cUJvPOkMiIiIiIiIiIg67JO2E2yIiIiP9xiIiIiIiIhAELwP9IiIiIj/cYiIiITRGMPueIiIiIj/cYiIiIPUGSs75tiIiIiI/3GIiIiIiIRjMsrM2IiIiIiIiIiIiI/0siXG3aiIiIiIiI/3GIg1bhG7ke6IiIiIiIiIiIWwfU+HGIiIiIiIiIiIhAJRwOroiIiIiIiIiIiFUe2+GIiIiIiIiIiIj/PJyCtWN9iIiIiIiIiIhKsUxk64iIiIiIiIiIiIiISA08jyyIiIiIiIiIiIN3iRuYduiIiP9xiIiIiIiEsXvF6EiIiIj/cYiIiIhGyEyje4iIiI/3GIiIiE1mTDmbiIiIiI/3GIiIiIiISxe8XoSIiIiP9xiIiIiIiIiIiIiEWjPLXMiIj/cYiIiIiIQz+M3Af/cYiIiIiIiIiIiIiIj/cYiIiIiIhLgZxX5oiIiIiIiIiEfCHJPeiIiIiIiIiIiIiIiP9xiIiIiIiEPZHMJucYiIiIiIiIiIQm886QyIj/cYiIiIiIhbB9X4iIiIj/cYiIiIiIiIhBSiz7XYiIiIiIiIj/cYhGyEyje4iIiIiIiI/3GIiIiIiIiE/qnBFWiIiIiIiIiIiP9AK0weS4iIiIiIiIiP9xiIiIiEQUTM67iIiIiI/3GIiIiIiEdYPJp8iIiIiIiI/3GIiIiIiIiIiIiIT4UsF62IiIiIiP9xiIiIiIiIiIiIgw1UWwOrqI/3GIiIiIiIiIiIiIiI/3GIiIhG2PyicIiIiIiP9xiIiEzWXEKaiIj/cYiIiIiIiEYuvK0UiI/3GIiIiIiIgxJXK/2o2IiIiIiIiIiP9HLrytFIiIiIiIiIiI/0l9TIgriIiIiIiIiP9xiIiDucgrVjfYiIiIiIiI/3GIiIiIhFozy1zIiIiIiIiIiP9xhO9TwgrIiIiIiIiIiIiIOgJRtv2uiIiIj/cYiIiIhLsUxU64iIiIiI/3GIiIiIRjMsrM2IiIiIiIiIiIhOoHwl+IiIj/cYiIiIiIiEjSzILTj/cYiIiIiIiIiE0RjD7nj/cYiIiIiIiIiEjnLIGNiIiIiIiIiP9xiIiIiITWZMOZuIiIiP9xiIiIiIO3whtYPeiIiIiI/3GIiIhGyEyje4iIiIiP9xiIiEh9TIgriIiIiP9xiIiIiIiIiIiIgyKiG+1d7/cYiIiIiIiIiD2rsbNUToiIiIiIiIiIj/cVRp3JaIiIiIiIiIiIN+JxuR2OiIiIiIiIiI/3GIQEBsDPmIj/cYiIiIiIiISQ08fyyIiIiP9xiIiIiIWwfV+IiIiIiP9xiIiFK03kuIiIiIiIiI/3GIiECVLAetj/cYiIiIiIiIhI99yAgoiIiIiIiIiP9xiIhOBuwvkYiIiIiIiIiIg5ghK2fe1xiIiIiIiIiIhHfUyYK4iIiIiIiIiIiIiI/3GIiIiIiEdYPJp8iIiIiIiI/3GIiIiEXjnLHGj/cYiIiIiIiIS4GcV+aIiIiIiIiIiD2bAbNk/oiIiIiIiIj/cTf9AbkC/oiIiP9xiIiIiIS7FMVOuIiIiIj/cYiIiIiIiITEE8S+yIiIiIiIj/cYiIiIQm886QyIiIiIiIj/cYiIiIWVLXrYiIiIiIiI/3GIiIiIiIhWHtrhiI/3GIiIiIiIMtRhviueiIiIiP9xiIiIiEzWXEKaj/cYiIiIiIiIiISpwsZj2IiIiIiI/3GIiIiEkNPH8siIiIiIiIj/cYiEQUTM67iIiIiIiIiP9xiEucLFY9/3GIiIiIiIiIQ6ls1WmIiIiIiIj/cYiIiINoMxunzOiIiIiP9xiIiIiIiIiIiIiIhFozy1zIj/cYiIiIiIiIhN0Cwy/YiIiIiIiIiIhHfUyYK4iIiIiIiIiI/1wH1fiIiIiIiIiIiIiP9xiIhJ5yxxjf9xiIiIiIiIiIiIiIiD71krIKbYiIiIiIiIiI/0uHzGeDiIiIiIiI/3GIg+4DOyH8yIiIiIiIiIiINPNBvAy+iIiIiIiIj/Npl0u2aLiIiIiI/3GIiIiISxe8XoSIiIiIiP9xiIiIiIiIiIiD8L8bH0DoiIiIiIiI/3GIiIiIiEuxTFTriIiIiP9xiIiIiEbITKN7iIiIj/cYiIiIiIiEJvPOkMiIiIj/cYiIiIiEQUTM67iIiIiP9xiIiIiIiEHfTPILj/cYiIiIiIiIRHm8yGSIiP9xiIiIiIhJDTx/LIiIiIiI/3GIiIiIiIiE71PCCsiIiIiIj/cYiIiIRshMo3uIiIiI/3GIiIiIiEiSbIbZiIiIiIiIiIiISpwsZj2IiI/3GIiIiIiIg9scmzTjaIiIiIiIiIiDhdQbiivoiIiIiI/3GIiIPYahs3leiIiIiIiP9xiIiEzWXEKaiIj/cYiIiIiIiEbITKN7iI/3GIiIiIiIiISqzcZTKIiIiIiIiP9xhGLrytFIiIiIiIiIj/cTi9A7hC/IiIiIiIiI/3GEQUTM67iIiIiIiIiIhDVKzatYiP9xiIiIiIiIhWHtrhiP9xiIiIiIiIhWHtrhiP9xiIiIiIiIiIiIiIiP9xiIiIiIiIiIiIiIiP9xiIiIiIiIiIiIiIiP9xiIiIiIiIiIiIiIiP88QhS1veuIj/cYiIiIiIiIiIiIiIj/cYiIiEC6PAVciIiIiIiIiI/0SEXNe6iIiIiIiP9xiIiEQUTM67iIiIiIiI/3GIhO0Cwi/YiI/3GIiIiIiIiIiIiExBPEvsiIiI/3GIiIiIiIhPhSwXrYiIiIiIiIiIiP9xiIiIiIiIiIiIiIiP9xiIiIiIiIiIiIiIiP9xiIiIiIiIiIiIiE71PCCsiI/3GIiIiIiIiIiIiEAlHA6uiIiIiIiIiIiI/3GIiIiIiIiIiIiIiI/3GIhdu9NEiIiIiIiIj/cYg554K3GH2IiIiIiIiIiIj/cUOEXNe6iIiIiIj/cYiIhOoHwl+IiIiIiIiIiIiEP+LNAdiI/3GIiIiIiIiIPrAhsk/eiIiIiI/3GIiIiIhFozy1zIiIiIiIiIiP9xhAQGwM+YiI/3GIiIiIiIhIjfyHII/3GIiIiIiIiIiINIlhvHae/3GIiIiIiIiIiDaDMbl8znGIiIiIiIiIiEDfTAMLiIiIiIiIiIiIN9gYuSfniIiIiIiIiIiI/3FGozyVzHGIiIiIiIiIiIiDnsMbcTzoiIiIiIiIiIj/QLB8BfhxiIiIiIiIiIhPhSwXrYiIiIiIiIj/cYhOW6wqRYiIiIiIiIiIiIiP8xC0GwBb6IiIj/cYiIiIgz9CW9C9qI/3GIiIiIiIiE9wzBjzj/cYiIiIiIiIiIiIiIQDXMDaOIiIiIiIiIj/cYiE9wzBjziIiIiIiP9xiIhCbzzpDIiIiIiIiIiP9xg70aG1Ll6IiIiIiIiIiI/3FHMyyczYiIiP9xiIiIiITWZMOZuIiIiP9xiIiIiIiIiIiIhD/izQHYiIiI/3GIiIiIhEebzIZIiIiIj/cYiIiIRY4ctx6P9xiIiIiIiIiDYOsbrxToiIiIiIiIiIj/Pixys9ONj/cYiIiIiIiIiIO6wztVPMiP9xiIiIiIiIiEuBnFfmiIiIiIiIiIiIiP9xhO9TwgrIiIiIiIiIiIiIiI/3FN+2wwSf9xiIiIiIiIiIiEC6PAVciIj/cYiIiIiIiIiIiIiIg6R8K2uD2IiIiIiIiIiIhC6czhY4iIiIiIiIj/cYT2AcGf6IiIiIiIiP9xiIOyKytN1NcYiIiIiIiIiIiDVewruhPYiIiIiIiIiIg1niO7YdyIiIj/cYiIiIhLwfxT4IiIiIiI/3GIiIM2RRvZuuiIiIiIiIiIiIhD/izQHYiIj/cYiIiIiIiEC6PAVciIiIiI/3GIiIiIiIiIiEJvPOkMiI/3GIiIiIiIiIS9ZcUpqIiIiIiIiIiIgxj5G/cG6IiIiIiIiIiIiIiI/0yxTFTriIiIiIiIiIiIOuz1thMKiIiIiIiIiIiIgxMNa/zymIiIiP9xiIiIiIiIhO9TwgrIiIiIiI/3GIiEC6PAVciIiIiIiIiIiP9xiIiIiIiIhJ3IxyN4iIiIiIiIiIiIQm886Qz/cYiIiIiIiIiIgy+XG+Bo6IiIiIiIiIiEFvPPkMiIiIiIiIiIiIiIQLo8BVz/cYiIiIiIiIiIiIg8tlG0Sa6IiI/3GIiIiIiIg4iAe4d/iIiIiIiIiIiIWgfW+IiIiIiIiIiIQN9MAwuIiIiIiIiIiEGvnPUGiIiIj/cYiIiIhG2PyicIiIiI/3GIiIiF2700SIiIiIj/cYiIiDEFEb/67oiIiIiIiIiIiIhOW6wqRYj/cYiIiIiIiIiIgwmjGwdc6IiIiIiIiIiIiI/3GIiFYe2uGIiIiIiI/3GIiIhJt3x0iIiIiIiIiIj/cYRFSsyrX/cYiIiIiIiIiIiIiEiSbIbZiIiIiP9xiIiIiIRY4cpx5xiIiIiIiIiIiIiIiP9xiIiIiIiIiIiIhAELwP9Ij/cYiIiIiIiIiIiIiIj/cYiIiITotcJ0r/cYiIiIiIiIiIQN9MAwuIiIiIiIiIiIiIj/cYiIiIiIiEqcLGY9iIiIiIiIiI/3GEw8zEwziIiIiP9xiIiIiD7gM7IfzIiIiIiIiIiP9xhDhFzXuoiIiIiP9xiIiIiEHfTPILiIj/cYiIiIiIiIiIiEBlfAqoiI/3GIiIiIiIhBJRz9rv9xiIiIiIiIiIiEQk/M2w/3GIiIiIiIiIiIiIiI/3GIiIiIiIiIiIiIiITmAcKf6IiIiIiIiIiP9xhWHtrhiIiIiIiIiP9xiIQsS847SIiIiIiIiIiP9xiD6wIbJP3oiIiIiIiIiIiIiP9xiIiIiIhI5yyBjYiIiIiIiIiIiIR1g8inxxiIiIiIiIiIiIWVLXrYj/cYiIiIiIiIhUadyWiI/3GIiIiIiIiIiIiIiEgNPI8siIiIiIiIiIiIiIiP9xiIiIiIiIhL1lxSmoiIiIiIiIiIiIiP9xiIiIiIiIiIiISywcXT6IiIiIiIiIiP9xhNQTwr7HGIiIiIiIiIiIiIiI/3GIiIiIR1g8mnyIiIiIiIiI/3GIhMpqxFlYiIiIiIiIiIiIQCUcDq6IiIiIiIiIiI/3GIiIiER5vMhkiIiIiIj/cYiIiDrHg7Y4fIiIj/cYiIiIiINC/2vNAJiIiIiIiIiIiIiIiP9xg7AlG1/a6P9xiIiIiIiIiIMABisACtiIiIiIiIiIiIiIOT2kt8JbiIiIiIiIiP9xiIQBC8D/SIiIiIiIiIiIj/cYiIiD3bYbMknoiIiIiI/3GIiIiIRQmsv2WIiIiIiIiIiP9xiIiEOEXNe6iIiP9xiIiIiIiEP+LNAdiIiIiIiIiI/3GIM2+SvZBtiIiIiP9xiIiIiIOK20uFJLiIiIiIiIiIiIRDlczGqIiIiIiIj/cYiIiIiIhPYBwZ/oiP9xiIiIiIiIiDhYkrenbXGIiIiIiIiIiIRCT8zbD/cYiIiIiIiIiIiIiIMHUhv4recYiIiIiIiIiDoyY7bNnIiIiIiIiP9xiIiIiIiIQ/4s0B2IiIiIiIiI/3GIiIiIiIiIiIiE3QLDL9iIiIiIiIj/cYiIiIhKnCxmPYiIiIiIiIiIiI/3GIiIiIiIiIiIiIiIVR7b4YiIiIiIiIiIj/cYiIiIiIiIiIiIiIj/cYhIfUyIK4iIiIiIj/cYiIiIiIiIiIiIiIj/cYiIXbvTRIiIiIiIiP9xiIiIiIiIiIiIiIiP9xhIfUyIK4iIiIiIiP9xiIiDPpI70W3IiIiIiIiIiIiE02nDyWiIiIiIiI/3GIiIiIiIiIiIiIhD/izQHYiIj/cYiIiIiIOS2Rt9JuiIiIiIj/cYiIiEe9rJQliIiIiIiIiIj/cUuxTFTriIiIiIiIiIiI/3GIiEWjPLXMiIiIiIiIiIiIR31MmCuIiIiIiIiIiI/3FIfUyIK4iIiIiIiI/3GIhO9TwgrIiIiIiIiIiIiIj/cYhCSizrXY/3GIiIiIiIiIiIiIiI/3GIR1g8mnyIiIiIiIiIiIiI/3GIiIhLsUxU64iIiIiIiP9xiIiIiIiIiDSJYbx2noiP9xiIiIiIiIhGyEyje4j/cYiIiIiIiIiIiIQ3m82GSIiIiIiIiIiIQN9MAwuIiIiIiIiIiIiEFKLPtdiIiI/3GIiIiIiIiIiIiIiI/3GIiIiIiIiIhN0Cwy/YiIiIiIiIiIj/cYiIg1jnK7cY2IiIiIiIiIiIhKnCxmPYiIj/cYiIiIiIhFozy1zIiIiIiIiI/3GIhNZkw5m4iIiIiIiI/3GIiIiIiIiIhKnCxmPYiIiIiIiP9xiIT3DMGPOIiIiIiI/3GIiIhCbzzpDIiIiIiIiI/3GIiIiIiE71PCCsiIiIiIiIj/cYiIiIiIQm886QyIiIiIj/cYiIiIiIiEbITKN7iI/3GIiIiIiIiEFKLPtdiIiIiIiIiI/3GIOUhEt7e7iP9xiIiIiIiIg4ODG4x87/cYiIiIiIiIiEFKLPtdiIiIiIiIj/cYhD6czRY4iIiIj/cYiIiIiIhJHex+IYiIiIiP9xiIiIhHWDyafIiIiIiIiIiP9xiIiIiIhD/izQHYiIiIiIiIiI/3GIiIiIR1g8mnyIiIiIiIiI/3GIQm886QyIiIiIiIiIiI/3GIiIiIOudHthi4iIiIiIiIiIiITGZMSZuIiIiIiIiIiIhA30wDC4iIiIiIiIiP9xg1SQG7tv6IiIiP9xiIiIiIiDYJA7r2/IiI/3GIiIiIiISywcXT6IiIiIiIiIiIhbB9X4/3GIiIiIiIiIS4GcV+aIiIiIiIiIiIhAZXwKqP9xiIiIiIiIiIgwRXGwyo6IiIiIiIiIiIg6AlG2/a6IiIiP9xiIiIiIhAZXwKqIiIiIiIj/cYiITDzMTDOIiI/3GIiIiIg+sCGyT96IiIiIiIiI/3GIObLBt00+iP9xiIiIiIiIT4UsF62IiIiIiIiIiIhNi1w3SoiIiIiP9xiIiISOcsgY2IiIiIiIiIiIiFlS162P9xiIiIiIiIhGyEyje4j/cYiIiIiIiIiIhUadyW/3GIiIiIiIiIiIiIiI/3GIiIiITxtMHkuIiIj/cYiIiIiIiEbITKN7iI/3GIiIiIiIiIiIiDcj0bncLoiP9xiIiIiIiIO/axtQlOiIiIiIiIiIiIiIhChFznuoiIiIiIiP9xiIiITCwcTT6Ij/cYiIiIiIiIiIiIiIj/cYiEczLJzNiI/3GIiIiIiIiIiIiIiI/3GIiIiEqcLGY9iIiIiIiIiIiIOgJRtv2uiIiI/3GIiIiIiIQLo8BVyIiIiIiP9xiIiIiIiIiIRaM8tcyIiIiIj/cYiIiIiIhPG0weS4iP9xiIiIiIiIiIiISQ08fyyI/3GIiIiIiIiIg4mLe4Z0iIiIiIiIiI/3GIiIhNZkw5m4iIiIiI/3GIiIiIiIiE71PCCsiIiIiIj/cYiIg6MgG2zf6IiIj/cYiIiIiIRshMo3uIiI/3GIiIiIiDbooboXXoiIj/cYiIiIiIiEElHP2u/3GIiIiIiIiIiIiIPEeHtLh4iIiP9xiIiIiIQTXM/KOIj/cYiIiIiIiIg2gzG6fM6P9xiIiIiIiIiIiIiIiP9xiIiIhFnsy2E4/3GIiIiIiIiIOI1TuHKsiIiIiIiIiI/3GE8bTB5LiIiIiIiIj/cYiIhGyEyje4iIiIiI/3GIiIhI5yyBjYiIiIiIiIiIiIiIj/cYiEP+LNAdiIiIiIiIiIiIhKnCxmPYiIiIj/cYiIiIiIiIiIiEP+LNAdiIiIiP9xiIiIiIOrfStkgtiP9xiIiIiIiIiIiIiIiP9xiIiIiFlS162IiIiIiIj/cYiIiIiIhMQTxL7IiIiIiIiIj/cUwsHE0+iIiIiI/3GIiIiIiIiIiIiIiI/3FAlSwHrYiIj/cYiIiIiIiER5vMhkiIiP9xiIiIiIiIiIiIiIiP9xiIRY4ctx6IiI/3GIiIiIiIhB30zyC/9xiIiIiIiIiIhHWDyafIiIiP9xiIiIiIgz6SO9FtyIiIiIiIiIiP9xiIiIiIiIiIiIiIiP9BlSwHrYiIiP9xiIiIiIiIiIiIhBSiz7XYiIiIiP9xiIiIiIiIiIgyb5K+kG2IiIiIiIiIiIiP9xiEuxTFTriIiIiIiIiIj/cYhOW6wqRYiIiIiIiIiIiIhKsUxk64iIiIiIiIiIiIiP9xg/9ZKxCm2IiIiIiIiP9xiIiD/VMbEqzoiIiIiP9xiIiIiIiE71PCCsiIiIiIiI/3GIiIg4aEO4l7yIiIiP9xiIiIiIhHWDyafIiIiIiIiP9xiIiIiIhMQTxL7IiIiIiIiIiP9xiIiIiIiITEE8S+yIiIiIiIiP9xiIiIiIiIiIiIiIiESOHMceiIiIiIj/cYiIiIiIiIiIiIhGMyyszYiIiIiIj/cYiIiIiIiIgw2pGwNW6IiIiP9xiIiIiIiINN4hvCHeiIiP9xiIiIiIiISkdsa4mIiIiIiIiIj/cYTlusKkWIiIiIiIiIiIhFyEyze4iIiIiIiIiIiIOacit1jdiIiIiIiIiI/3GIiEWezLYTiIj/cYiIiIiIiIRBRMzruIiP9xiIiIiIiIhMQTxL7IiIiIiIiP9xiIg1ztK7MS2IiP9xiIiIiIiIiIhMQTxL7IiIiIiP9xiIiIiIPfCBsw9+iIiIiIiIiIiDTphbwWev9xiIiIiIiIiIiE12/CiQcYiIiIiIiIiIhNNpw8loiIiIiIiIiP9xhLnCxWPY/3GIiIiIiIiIQtkc4m6IiIiIiIiIiIMWqBv5V+iIiIiI/3GIiIiIhBr5z1BoiIiIiIiIiIiEWjPLXMiP9xiIiIiIiIiDKksb5bToiIiIiIiIiISSJcfdqIiIiIiIiIiIj/cUR5vMhkiIiIiIiIiIiP9xhLsUxU64iIiIiIiIiIj/cYiITcu8M0SIiIiIiIj/cYiIRshMo3uIiIiIiI/3GIiIQw/c3wKIiIiIiIiIiIiEN5vNhkiIiIiIiIiIiISdyMcjeIiIiIiIiIiP9xiEcDfJ/IiIiIiIiIiIiIg8xgK0Of2Ij/cYiIiIiIiIiIQIqMCFeIiIiIiIiIiIThtMLkuIiIiIiIiIiIhDFEzeu4iIiIiIiIiIiIiP9xiIiISpwsZj2IiIiIiIiIiIQCUcDq6IiIiIiIiIiIj/cYiIiIiIiIiIiIiIj/cYhMgZxH5oiIiI/3GIiIiIP+XhsRoeiIiI/3GIiIiIiEWjPLXMiIiIiIiIiP9xiIQlrc6lL/cYiIiIiIiIiEiSbIbZiIiIiIiIiP9xiIMmqBvpV+/3GIiIiIiIiIiIOBgyuOfNiIiIiIiI/3GIiIgxBRG/+u6IiIiIiIiIiIP7DlsU8aiIiIiIiI/3GIiITvU8IKyIiIiIiIiIiIj/cYiEJvPOkMiIiIiIiIiIj/cYiIiIiIhGMyyszYiIiIiIiIiIiEUuvL0UiIiIiIiIiIiIj/cUQP3M8Cj/cYiIiIiIiIiIhHvayUJYiIj/cYiIiIiIiIMf+hvgBecYiIiIiIiIiIMk8xvrDOiIiIiIiIiIiD27YrNEnYiIiIiIj/cYiEHfTPILiIiIiI/3GIiIg+IZOy3myP9xiIiIiIiIiIiIiIiP9VadyWiIiIiIiIiIiEvWXFKaiIiIiIiI/3GIMgURvvruj/cYiIiIiIiIiIR31MmCuIiIiIiIiIiIhLPMxcM4iIiIiIiIiP9xOeeCtxh9iIiIiIiIiIiIiDHfBb8g+oiIiIiIiIiIiDHP8b8wDoiIiIj/cYiIiIRTlcvGqP9xiIiIiIiIiDPJwb02PoiIiIiIiP9xiIhKnCxmPYiIiIiIiIiIhOYBwp/oiIiIiIiIiIiIiI/3GIiIiIiEp3HGiOj/cYiIiIiIiIiIiIiIj/cYiINOmFvBZ6iIiIiIiIj/cYiIg5ohG2Xe5xiIiIiIiIiIhO9TwgrIiIiI/3GIiIiIiIiIiIRaM8tcyIiIiP9xiIiIiIiIhJh8x3g4iIiIiIiIiIiIO1fVtagqiIiIiIiIiI/3GIiIiIiIiIiIiIiI/3GIQm886QyIiIiIiIiIiI/zrSI7ct3IiIj/cYiIiIiIObIkt03biIiIiIj/cYiIiIg2nue6YRiIiIiIiIiIiIiEymrEWViIiI/3GIiIiIiIiIiIiIiEdYPJp8/3GIiIiIiIiIiIRaM8tcyIiIiP9xiIiIiITcu8M0SIiIiP9xiIiIiIiIiISWK8edSIiI/3GIiIiIiIiIOYISt33tiIiI/3GIiIiIiEzWXDKacYiIiIiIiIiISOcsgY2IiIiIiIiP9xiIiEBAbAz5/3GIiIiIiIiIiEbITJN7cYiIiIiIiIiIhJh8x3g4iIiIiIiIiIiDRJAby2/oiIiIiIj/cYiIiIiIiIiIiIhN0Cwy/YiIiIiIiP9xiIiIiIiIiIiIiIiE5gHCn+iIiIiIiIiIj/cYiIiIiIiEp3HFiOcYiIiIiIiIiIiEx2/EiQiIiIiIiIiIiIiIg60kq2LbWIiI/3GIiIiIiIiIhCbzzpDIiI/3GIiIiIiIiIiIiIg1WRS7puuIj/cYiIiIiIiIiIhOG0wuS4iIiIiIiIiIiISywcXT6IiIiIiIiI/3GIiIiIgyKiG+1d6IiIiIiP9xiIiISQ08fyyIiIiIiIiI/3GIRBRMzruIiIiIiIiIj/cYiIiE71PCCsiIiIiIiIiIiP9xSnccaI6IiIiIiI/3GIhH7VyRKoiP9xiIiIiIiIRQmsv2WIiIiIiIj/cYiIiIiIiISQ08fyyIiIiP9xiIiIiIiIRshMo3uIj/cYiIiIiIiIR72slCWIiIiIj/cYiIiIgzTzG9sM6I/3GIiIiIiIiITWZMOZuI/3GIiIiIiIiISQ08fyyIiIj/cYiIiIiIP0tSsbStiIj/cYiIiIiIiIiIiIiIj/cYiIiIMAujsAVciIiIiIiIiP9xiIhPG0weS4iIiIiI/3GIiIiDP5070GLIiIiIiIiIiIiEfSzJLTiIiIiIiIiIj/cYUrTeS4iIiIiIiIiIg3rVK5Uq2IiIiIiIiIiP9xiDftsrkSTYiIiIiIiIiIhOxYwjp4iIiIiIiIiIiISOcsgY2IiIj/cYiIiIiIiIiIhLsUxU64/3GIiIiIiIiIiDBw1LCfK4iIj/cYiIiIiIiE71PCCsiIiIiIiP9xiIiE8bTB5LiIiIiI/3GIiIiIRBRMzruIiIiIj/cYiIiIiIiIiIQ/4s0B2IiIiIiP9xiIiIiIiIhUadyWiIj/cYiIiIiIhNi1w3SoiIiIiIiIiIiIiP9xiIhStN5LiIiIiIiIiI/3GIhPYBwZ/oiIiIiIj/cYiIhLF7xehIiIiIiIiI/3GIiIiE8wbBz5iIiIiIiIiIiIiIiP9xVh7a4YiIiIiIiIiP9xiIiIiITWZMOZuIiIiP9xiIiIiIiIiIiIiIiP9LdxxojoiIiIiIiP9xiIiEoiXG3aiIiI/3GIiIiIiIiIhD/izQHYiIiIiIj/cYiIhNZkw5m4iIiIiIj/cYiIiIiIiIhFozy1zIiIiIiI/3GIiINoMxunzOiIiIiIj/cYiIg1rnG7UY6Ij/cYiIiIiIiITxtMHkuP9xiIiIiIiIiIiIiIiP9xiIiIiIg9nKmzY1aIiIj/cYiIiIiIMIXRsIouiIiIiIiP9xiIiIiIiISH1MiCuP9xiIiIiIiIiITcu8M0SP9xiIiIiIiIiIhMQTxL7IiIiIiP9xiIiIiIiIiIiIiIiP9xiIhHMyyczYj/cYiIiIiIiIiIiIiIj/cYiIiIiIiIiIiIiIj/TmZMOZuIiIiIiIiIiI/3E1aWK7lp2IiIiI/3GIiIiIiIg9hqGzeV6IiP9xiIiIiIiEbtXKEqiIiIiIiIiIiIOuFSth6tiIiIiIiIiIiIiIj/cT1BkrO+bYiIiIiIiIiI/3GIhMQTxL7IiIiIiIiIiIiIg74bS1HkuIiIiIiIiP9xiINm5zupGMiIiIiIiI/3GIiIiEYuvK0UiIiIiP9xiIiIiIiINp6FumF6iI/3GIiIiIiIiIiEvWXFKaiIiIiIiIiIiI/3GER5vMhkiIiIiIiIiIj/cYg4ePO4hwyIiIiIiI/3GIiIhB30zyC4iIiP9xiIiIiIiE1mTDmbiIiP9xiIiIiIiIRaM8tcyIiIiIiIj/cYiIiITzBsHPmIiIiIiIiIiIiEkNPH8sj/cYiIiIiIiIiIiE71PCCsiIiP9xiIiIiIiIiIhPldwWooiIiIiIiIj/cYQ4Rc17qIiIiIj/cYiIiD2WUrNprYiIiIiI/3GIiIiD8borHkXYiIiIiIiIiIiIiIOUKxt71OiIiIiIiIiP9xiDh487iHDIiIiIiIj/cYiIiIiIiIiE71PCCsiIiIiP9xiIiIiEPZHNJuiP9xiIiIiIiIiIhBSiz7XYiIiIiIiP9xiIhKdxxojoiIiI/3GIiIiIiIiIiIiIiI/zELQbAFvoiIiP9xiIiIiIiIRwN8n8iIiIiIiP9xiIiED6nAFW/3GIiIiIiIiIiIiIiI/3GIiIiIiIQ+nMwWNxiIiIiIiIiIiIg1bhG7ke6IiI/3GIiIiIiIiIQGV8CqiIiIiP9xiIiIiIhD6czRY/9xiIiIiIiIiIiEWjPLXMiIiIj/cYiIiIiITcu8M0SIiIj/cYiIiIiIiIiEWjPLXMiIiIiI/3GIiIiIhJDTx/LIiIiIiIj/cYiIiIhCbzzpDIiIiIiIj/cYiIhO9TwgrIiIiIiIiIiIiP9xiIiIiIiIRI4cxx6IiIiIiIiIiIiEBlfAqo/3GIiIiIiIiIiIhAJRwOroiIiIiIiIiIiI/3GIiIiIiIiIiEGvnPUGiIiIiIiI/3GIiIiIiIiIg9pgOzWfyP9xiIiIiIiIiISQ08fyyIiI/3GIiIiIiIiIhLsUxU64iP9xiIiIiIiIhLPMxcM4iIiIiIiIiIiEqcLGY9iIiIj/cYiIiIiITCwcPT5xiIiIiIiIiIiIiIiP9xiIiIiIQm886QyIiIiIiP9xiIiITXb8OJCIiIiIiP9xiIiIiIiIiINcORuzxuiIiIiI/3GIiIhOW6wqRYiIiIiIiIiIj/cYiIiIiIiIiIiIhCbzzZDHGIiIiIiIiIiIhMpqxFlYiIiI/3GIiIiIiIiIiIiIiEWjPLXMiP9xiIiIiIiIiIOU3yt7INiIiP9xiIiIiIhEnszGE4iIiIiIiIiIiEvWXFKaiIiIiIiIiIj/cT6bAbJk/oiIiI/3GIiIiIiEe9rJQliIiIiIiI/3GIiIhM1lxCmoiP9xiIiIiIiIiEKEXOe6iIiIiIiIiIiD+Ld7F0iIiIiIiIj/cYiIiIiIiITvU8IKyIiIiIiP9xiIiIiITdAsMv2IiIiIiIiIiIg3E4O57HyIiIiIiIiIiIg6nIK2Y32IiIiIiIiIiIiIiP9xiIiIiIiEqcLGY9iIiIiIiIiIj/cYiEWjPLXMiIiIiIiIiIiIiI/0PEvOO0iIiIiIiIiIiIiP9xiIiIP+XhsRoeiIiIiP9xiIiIiIiDXj8rscDYiIiIiIiI/3GINUkBu7b+iIiI/3GIiIiIiIQd9M8guP9xiIiIiIiIiIiIiIiP9xiIiIiIiIhdu9NEiI/3GIiIiIiIiE9gHBn+j/cYiIiIiIiIiDuxorVOXYiIiIiIiIiIiI/3GIiIR1g8mnyIiIiIiIiIiI/3FBioz3V4iIiIiIiP9xiIhM+2xASYiIiIiIiIiIiIiP9xiIiISnccaI6IiI/3GIiIiIiIhC2RziboiIiIiIiIiIiIiIj/cYiIiIiIiIiIiIiIj/cYiIiIiE+FLBetiIiIiIiIiIiIiIWFLYrYiIiIiIiIiIhAujwFXIiP9xiIiIiIiIiIiIiIiP9xiIiIiEzWXEKaj/cYiIiIiIiIiIiIS7FMROtxiIiIiIiIiIiIiE+FLBetiIiIiIj/cYiIiIiEM/jNwHj/cYiIiIiIiIiEpHbGuJiIiIiIiI/3GIiIP9UxsSrOiIiIiI/3GIiIiELEvOO0iIiIiIiI/3GIiEm3fHSIiIiIiIiIiIj/cYiIiIiIiIiIiIiEd9TJgriIiIiIiIiIiP9XHtrhiIiIiIiIiIj/cYR72slCWIiIiIiIiIiIMzShvcteiIiIiIiIiIiIiIThtMLkuIiIiIiIiIiIj/cYgz1MO9KzyIiIiI/3GIiIiIiIiIiIiITEE8S+yIiI/3GIiIiIiIhI99yAgoiIiIiIiIiIj/RIRc17qIiIiIiI/3GIg+ATKy/s2IiP9xiIiIiIiIiEqcLGY9iIiIiIiIj/cYiIiIRBRMzruIiIiIiP9xiIiIiIiIiIiIhLsUxE63GIiIiIiIiIiIhKnCxmPYiIiIiP9xiIiIiER5vMhkiIiIiI/3GIiIiIg5xyG3ON6IiIiIiI/3GIiIiDq8gbZDfoiIiIiIiIiIiEkiXH3aiIiIiIiIiI/3GIiIiIRjMsrM2IiIiIiIiIiIiD7ANLI/y4iIiIiIiIiIiIMzShvcteiIiIiIiIiIiITEE8S+yIiP9xiIiIiIiIQoRc57qIiIiIiIiIiIQN9MAwuIiIiIiIiIiIS9ZcUpqIiIiIiIiI/3GE71PCCsiIiIiIiIiIiIiIj/cYiIiIiIiIiIRI4cxx6IiIiIiIiIiI/3GIiIiIiIiIiIiIhAujwFXP9xiIiIiIiIiIiIiIOlcRtqjuiIiI/3GIiIiIiIOndytoiNiIiIiIiIiIj/cYg+lrSyaUuIiI/3GIiIiIiEElHP2uiP9xiIiIiIiIiD/l4bEaHv9xiIiIiIiIiIiIiIiDFV5r+qGYiIiIiIiIiIiIiP9xPdwKsyP1/3GIiIiIiIiIiIiIM6nCvVY9iIiIiIiIiIiIhJDTx/LP9xiIiIiIiIiIiIiIiP9xiIQLo8BVyIiIiIiIiIiIj/cUuxTFTriIiIiIiIiIiIP7UysUrNiIiIj/cYiIiIiIiDHvU78QrIiIiIiIiIiI/3GEbITKN7iIiIiIiIiP9xiIg1bhG7ke6IiIiIiIiIiIiI/0MafO5YiIiIiIiIiIiIhHWDyafP9xiIiIiIiIiIiEC6PAVciIj/cYiIiIiIiIiIiIQN9MAwuIiIiIiIiIiIj/RRRMzruIiIiIiIiIiIj/cU6gfCX4iIiIiIiIiIiIhMQTxL7IiIiP9xiIiIiIhKIlxt2o/3GIiIiIiIiIiE6gfCX4iIiIj/cYiIiIiDrsMbYTzoj/cYiIiIiIiIiIQtkc4m6IiIiIiIiIiIgw/6GwEF6IiIiIiIiIj/cYiIhAujwFXIiIiIiIiIiI/3GIiIRbPstMGIiIiIiIiIiIiP9xiIiE8bTB5LiIiIiI/3GIiIhFOVy8aoj/cYiIiIiIiIhNNpw8loiIiIiIiIiIiP9xPQwRs/Pu/3GIiIiIiIiIiIR1g8mnyIiI/3GIiIiIiIhCP4zsB4iIiIiIiIiIg+1TGyKs6IiIiIiIiIiFsH1fiP9xiIiIiIiIiIgyKiG+1d6Ij/cYiIiIiIiIhCbzzpDIiIj/cYiIiIiIiIiIiIhKsUxk64iIiIiIiIiIiIQunM4WOIiIiIiIiIiP9xiIiIRY4ctx6I/3GIiIiIiIiIiIhAujwFXIiP9xiIiIiIiIiIiIiIiP9xSnccaI6IiIiIiI/3GIiIiIiEkNPH8siIiIiIj/cYiIiIiIiIiIiIhDVKzatYiIiP9xiIiIiIiIiIQN9MAwuIiIiIiIiIiIiISvGsYOWIiIj/cYiIiIiIiEdYPJp8iIiIiIj/cYiIiIQd9M8guIiI/3GIiIiIiIiD+bxbFkOo/3GIiIiIiIiIiIhJDTx/LIj/cYiIiIiIiIiIiIiIj/cYiIiITPtsQEmIiIiIiIiIiIj/OKhBuVe+iIiIj/cYiIiIiD+LFbF06oiIj/cYiIiIiIiIiIiEDfTAMLiIiIiIiIiIiIhHvayEJXGIiIiIiIiIiEAQvA/0iIiP9xiIiIiIg2U4G6rH6IiIiIiIiIiIM4SyvXtNiIiIj/cYiIiIiD1GQbO5voiIiIiIiIiIiDU0ZrvLmYiIiP9xiIiIiIiIQm886QyIiIiP9xiIiIiIiDzhF7Qe6IiIiIiIiIj/cYiITEE8S+yIiIiIiIiIiIiISYfMd4OIiIiIiIiI/3GIhLsUxU64iIiIiIiIiP9xiIiIiDVZsbumTv9xiIiIiIiIiIiIiIhFyEyze4iIiIiIiIiIiP9F/izAHYj/cYiIiIiIiIhChFznuoiIiIiIiIiIiIiP9xiIiE/FjBOniIiIiI/3GIiIiIiIiIiIQDXMDaOIiIiIiIiIiIiI/3GDRks7ybTIiIiIiIiIiI/3GIiEbITKN7iIiIiIiP9xiIiEzWXEKaiIj/cYiIiIiIiIiIiIhN0Cwy/YiIiIiIiP9xiIiIiEHfTPILiIj/cYiIiIiIiIiIiIRchMs3uIiIiIiIiIiIiExmTEmbiIiIiIiIiIiIiP9xiIiIiIiIiIiIQCUcDq6IiIiIiIiIiIiP9xiIiIiIiIiIiFK03kuI/3GIiIiIiIiIiIiIiI/3GIhO9TwgrIiIiIiIiIiIiITvU8IKyP9xiIiIiIiIiIiIhO9TwgrIiI/3GIiIiIiIiIiIiIhD/izQHYiIj/cYiIiIiIiEHfTPIL/3GIiIiIiIiIiIhHWDyafIiI/3GIiIiIiIiINo7UunErj/cYiIiIiIiIiIiIg8DBG08+6IiI/3GIiIiIiIiIiIhFyEyze4iIiIiIiIiIiIiI/3FHmJyWdoiIiP9xiIiIiIiIiErxrGDliIiIiIiIj/cYiIQ+nM0WOIiIj/cYiIiIiIiEgojI13j/cYiIiIiIiIgzhLK9e02IiIiIiIj/cYhAujwFXIiIiIiIiIiIhDJPzdsIiIiIiIiIiIiIRaM8tcyIj/cYiIiIiIiIPZZSs2mtiI/3GIiIiIiIiISkdsa4mIiIiIiIiP9xiITtAsIv2IiP9xiIiIiIiIg9MeGzzh6Ij/cYiIiIiIiIiIg6QhS2veuIiIiIiP9xiIiIiIiIQLo8BVyIiIiIj/cYiIiIQBC8D/SIiIiIiIiI/3GIiIiIM/lxvQaOiP9xiIiIiIiIiIhLsUxU64j/cYiIiIiIiIiIhHWDyafIiIj/cYiIiIiIiISkdsa4mIiIiIiIiI/3GET+LMAd/3GIiIiIiIiIhPG0wOS3GIiIiIiIiIiIhOW6wqRYiIj/cYiIiIiIiIiIiIgwwKqwT1WIiIiIiIiIiI/3GIiIiIiIiIQ/4s0B2IiIiIiIj/cYiIiIiIiIQm886QyIiIj/cYiIiIiIiEC6PAVciIiIiI/3GIiIiIiEWjPLXMiIiIiIiIiP9xiIMy8yvdDNiIiIiIiIiIiIhFyEyze4iIiIiIiIiIiIiEkiXH3aiIiIiIiIj/cYiEdYPJp8iIiIiIiIiIiIhKsUxk64iIiIiIiIiIiISpwsZj2IiI/3GIiIiIiIiIiIiIiI/3FCSizrXYiP9xiIiIiIiIiEC6PAVciIiIj/cYiIiIiIiIiIiIiIj/cYiIhD2RzSboiIj/cYiIiIiIiITYtcN0qIiIiIiIiIiIiP9Gjhy3HoiIiIiP9xiIiIiIiIiIiIiIiP9xiIiIiIiIiIiIiIiP9xiIiIiIiIiIiIhMQTxL7IiIiP9xiIiIiIiIhI5yyBjYiIiIiIiIiI/3GIiIiIiISJJshtmIiIiIiIiIiIj/Vx7a4YiIiIiIiIiI/3GIiIiIiIiITEE8S+yIiIiIiI/3GIiIiIiIiIiIiIiEYzLKzNiIiIiI/3GIiIiIhIfUyIK4iI/3GIiIiIiIiIiIiDsHYrX4nYiIiIiIiIiP9xiIPOZjtBmciIiIiIiIiIiIiIj/NCqDvdV8iIiIiIiP9xiIiIhJDTx/LIiIiIiIiI/3GIiIiIiEkNPH8siIiIiIj/cYiIiIT+qcEVaIiIiIiIiIiIiIhLPMxcM4iIiIiIiI/3GIiIg0uXO8RoyIiIiIiI/3GIiIiIiIiIiIhO9TwgrIiIj/cYiIiIiIiIiEuxTFTriI/3GIiIiIiIiIiIiIiI/3GIiIMFu0sLRL/3GIiIiIiIiIOsfltjgaiIiIiIiIj/cYhC9GzguY/3GIiIiIiIiINdNCuyy9iIiIiIj/cYiIiIPTHhs84eiIiIiI/3GIiIiIiIiIiIiFy71ESIiIiIiIiIiIiIhHWDyafP9xiIiIiIiIiIiIiIiP9xR1g8mnyIiIiIiIiIiIiIhMQTxL7IiP9xiIiIiIiIiEdYPJp8iIiIiP9xiIiIiIiIiIiDIqIb7V3oj/cYiIiIiIiIiITXb8OJD/cYiIiIiIiIiIPrAhsk/eiIiIj/cYiIiIiIiIiIiIhD/izQHYiIiP9xiIiIiIiIiIiD2WUrJprXGIiIiIiIiIiE1mTDmb/3GIiIiIiIiIiIiIiI/3GIiIiExBPEvsiIiIiIiIiIiI/3GISecscY2I/3GIiIiIiIiIiIiIiI/3GIiIiIiIiISywcXT6IiIiIiIiIiIiDZTgbqsfoiIiIiP9xiIiIiD8W87HpDIiIiP9xiIiIiIiINuihuhdeiI/3GIiIiIiIiDgTg7jsfP9xiIiIiIiIiIiIQUos+12IiIiIiP9xiIiIiIhIwhyD3oiP9xiIiIiIiIiIiIiIg1ScW7tjqIiIiIiIiIiIj/MPXhsRoeiIiIiIiIiI/3GIRBRMzruIiIiIiIiIj/cYN6ijuVdciIiIiIiIiIiIiI/3FGyEyje4iIiIiIiIiP9xiEOEXNe6iIiIiP9xiIiIiIP0tSsbStiIiP9xiIiIiIiIQsS847SIiIiP9xiIiIiISpwsZj2IiIiIiIiIiIj/cUJvPOkMiIiIiIiIiIiIj/cTArorDkXYiIj/cYiIiIiIgwdSGwmt6IiIiIiP9xiIiD6wIbJP3oiIiIiIiIiIiDvmAbUZ/oiIiIiIj/cYiIiIRaM8tcyIiIiIiIiIiI/3GIiIiISpwsZj2IiIiIiIiIiIiP9xiIhMPMxMM4iIj/cYiIiIiIhI5yyBjYiIiIiIiIiIiP9xiIVGncloiIiIiIiIj/cYiIiIiFRp3JaIiIiI/3GIiIiIiIiIiIiIiI/3GIiEC6PAVciIiIiIiIiIiP85SOG4tx6IiIiIiIiI/3GIhLsUxU64iIiIiIiIiP9xiIN2MyuZzNiI/3GIiIiIiIiISPfcgIKIiIiIiIiIj/cYhMLBxNPoiIiI/3GIiIiIiIiIiIiEJvPOkM/3GIiIiIiIiIiITvU8IKyIiIj/cYiIiIiIiIiIiIiIj/cYiFsH1fiIiIiIiIiIj/cYiIiIiIiIiENUrNq1iIiIiIiP9xiIiIiIiIiIiIiIMNqRsDVu/3GIiIiIiIiIiISQ08fyyIj/cYiIiIiIiIiIiIiIj/cYiIiIT+qcEVaIiIiIiIiIiIiIiI/3GIiIiIiDO5Eb1G7oiIiIiIiIiI/3GIiIiEbITKN7iIiIiP9xiIiIiIhGLrytFIiIj/cYiIiIiIiIiIiIiIj/cU7QLCL9iIiIj/cYiIiIiIiIiIiIR9LMktOIiIiIiIiIiIiP9F/izAHYj/cYiIiIiIiIiEVebLoZiIiIiI/3GIiIiIiIiEWjPLXMiIiIiIiP9xiIiIiDgo4rjXHYiIiIiIiIiIhEjhzHHoiIiIiIiIj/cYiIiIiIiIiIiIiITmAcKf6IiIiIiIiIiI/0ArTB5LiIiIiIiIiI/3FDhFzXuoiIiIiI/3GIiIPiZCstm9iIiIiIiIiIiI/3GDt8IbWD3oiIiIiIiIiIj/cYiIhGyEyje4iIiIiI/3GIiIiIiIiDnsMbcTzoiIiIiIiIiIiIiEDfTAMLiIiIiIiIiIj/cYTUE8K+xxiIiIiIiIiIiIg3eJG5h26Ij/cYiIiIiIiIiIRJ7MxhOIiIiIiIiIiI/3FNZkw5m4iIiIiIiIiI/3FI0syC04iIiIiIiI/3GIiE3LvDNEiIiIiIiI/3GIiEdo7JlxiIiIiIiIiIiI/16700SIiIiIiIiIiI/3E3yAW5N/qIiIiIiIiIiIiEC6PAVcj/cYiIiIiIiIiIQLo8BVyIiI/3GIiIiIiIiIiIiEFKLPtdiIiIiI/3GIiIhJYrx51IiIiIiIiIj/cYiIiFsH1fiIiIiIiIj/cYiIiIiIiIiFlS162IiI/3GIiIiIiIiD3bYbMknoiP9xiIiIiIiIiIiEvWXFKaiIiIiIiIiIiP9xO/ymtQNZiIiIiIiIiIiI/3GDd4kbmHboiIiIiIiIiIiIhC6czhY4iIiIiIiI/3GIiE71PCCsiIiIiIiIiIiIQunM4WOIiIiIiIiP9xiEm3fHSIiIiIiIiIiIiI/3GIiIiIiIS7FMVOuIiIiP9xiIiIiIhGLrytFIiIj/cYiIiIiIiIgyj5G+cG6IiI/3GIiIiIiIiIiIiIiI/3GECVLAetiIj/cYiIiIiIiIRpicpnaIiIiIiIiIiIj/cYiIiIiIiIiIiIiIRaM8tcyI/3GIiIiIiIiIiIiIiI/3FPG0weS4iIiIiIiIj/cYiITEE8S+yIiIiIiIiIiIiIMc/xvzAOiIiI/3GIiIiIiIiDIqIb7V3oiIiP9xiIiIiIiIiIhO9TwgrIiIiI/3GIiIiIiIhPhSwXrYiIiIiIiIiIiP9xiIiIiIiIhLLBxdPoiIiIiIiIiIiIiP9xiIiIiIiIiIhC2RziboiIiIiIiIiIiI/3GIiIiIiISOcsgY2IiIiIiIiIiIj/cYiIiIiIiIiIiEfCHJPeiIiIiIiIiIiIiP9xiIhDVKzatYiIiIiIiIiIiIhBbzz5DIiIiIiIiIiIiITPtsQEmIiIj/cYiIiIiIRBRMzruIiIiP9xiIiIiIODgxuMfOiIj/cYiIiIiIiIiDnsMbcTzoiIiIiIiIiIiIhPhSwXrYiIiIj/cYiIiIiIiIiIP/pBsQW+iIiIiIiIiP9xiIRshMo3uIiIiIiIj/cYiIiIiIiIiIiIhD/izQHYiIiP9xiIiIiIhIfUyIK4iP9xiIiIiIiIiIg5DZK38m2IiIiIiIiIiIiI/0CAzBjziIiIiIiIiI/3GIg7EmS17ZuIiIiIiIiIj/cYiIiIiINSkCu9b9iIiIiIiIiP9xiEWezLYTiIiI/3GIiIiIiIhB30zyC/9xiIiIiIiIiIiIP1DBsa8+iIiIiIiI/3GIhJDTx/LIiIiIiIiIiIhEnszGE4iIiIiI/3GIiIg6XQa2ovmIiI/3GIiIiIiIiDRZsbymToiIiIiIiIiIiIg8hqG0eV6IiIiIiIiIiIj/cYhCbzzpDIiIiIiIiIiIj/cYiITEE8S+yIiIiIiIiIiIiIj/QcrsBFGIiIiIiIiIiIhA30wDC4iIiIiIiIiIiP9xhOi1wnSoiIiP9xiIiIiIiE71PCCsiIiIiIiI/3GIiDwHxLT4O4iIiIiIiIiIiIPRyGs+N5iIiIiIiP9xiIiEcDfJ/IiIiIiIiIiIiP9xiED6nAFWiI/3GIiIiIiIiIOefktxgbiIiIiIiIiIiIiDoCUbb9roiIiP9xiIiIiIg3/WO5ApyIiIiIiIj/cYiIiDZpJ7qW2IiIiIiP9xiIiIiIiDp9Z7aCmP9xiIiIiIiIiIg9yxOzNOyIiIiIiIiIiP9xiE71PCCsiIiIiIiIiIiIiD+QhLFve4iIiIj/cYiIiIhGLrytFIiIiI/3GIiIiIiEz7bEBJiIiIiIiIiI/3GIiIMNXisDod/3GIiIiIiIiIiIiITnDMKPOIiIiIiIiIiIiP9xiEqHzGeDiIiIiI/3GIiIiIQ/4s0B2IiIiIiIiIiIj/MJBxsX+OiIiIiIiIiI/3GIiIMVWEv6p7iIiIiIiIiIiIhAZXwKqIj/cYiIiIiIiIiIiIiIj/cYhO9TwgrIiIiIiIiIiIiIiP9xiIiIiIiIiE+FLBetiIiIiIiIiIj/cYiISiJcbdqIiIiP9xiIiIiIiIiIiIOx0IteL3/3GIiIiIiIiIiIiIiI/3GINoMxunzOiIiIiIiIj/cYiIiIS7FMVOuIiIiIiI/3GIiIiISxe8XoSIiIiIiP9xiIiIiIiErxrGDliIiIiIiIiIj/cYiIiIiIiEBlfAqoiIiIiI/3GIiIiIgyBXO++oyIiIiIiP9xiIiIiDwSxrTtOY/3GIiIiIiIiIiIhJYrx51Ij/cYiIiIiIiIiIiIiIj/cUczLJzNiIiI/3GIiIiIiIiIiDlyw7eNPIiIiIiIiIiIiEzLvENEiIiIiIiIiIiIhLgZxX5oiIiIiIiP9xiIiIiIiIiIiDSpwrxWPf9xiIiIiIiIiIiIiIiP9xiIiIiIiIiIQm886QyIiP9xiIiIiIiIiIiIiIiP9xiIiISOcsgY2IiIiIiIiIiIiIiEDv/AIAiIiIiIiIiI/3GDVuEbuR7oiIiIiIiIiIiDzbYbQknoiIiIiIiIiIiIiIQLo89FxxiIiIiIiIiIiIiIRJ7MxhOIiIiIiIj/cYiIiIiETOfMMYiIiIiP9xiIiIiIQBC8D/SIiIiIiIj/cYiIhNZkw5m4iIiIiIj/cYiIiEQUTM67iIiIiIiP9xiIiIOAiBuPd+iIiIiIiIiIiIiDyGobR5XoiIiIiIiIiIiDKksb5bToiIiIiIiIiP9xiIiIVGncloiIiIiIj/cYiIiIPSzUs9MriIiIiI/3GIiIiIRjMsrM2IiIiIiIiIiIiIiISE2ciyaIiIj/cYiIiIiIiEGvnPUGiIiIiIiIiIj/cYiIiIiIiD8Rp7HuWIj/cYiIiIiIiIiIiIiEAQvA/0/3GIiIiIiIiIiIThtMLkuIiIiIiIiIiIiEymrEWViIiP9xiIiIiIiIg4ODG4x87/cYiIiIiIiIiIiIiDr8RLYDu4iIiP9xiIiIiIiITxtMHkuI/3GIiIiIiIiIiIiEqcLGY9iIiIiP9xiIiIiIiIiIiDw8I7TD3IiIiIj/cYiIiIiIiIiIiISpwsZj2IiIiI/3GIiIiIiIhITZyLJoiIiIiIiIiIj/cYiIiIiIiEkNPH8siIiIiP9xiIiIiIhPG0weS4iI/3GIiIiIiIiIiIhMQTxL7IiIiI/3GIiIiIiIiIiEqcLGY9iIiIiIiP9xiIiITWZMOZuIiIiIiP9xiIiIiIiIiE8bTB5L/3GIiIiIiIiIiIiIQUos+12IiIiI/3GIiIiIiIiIg9hqGzeV6P9xiIiIiIiIiIiDyxBbRO+oiIiIj/cYiIiIiIiIiIiIiIj/cYiIiIOkKxtr1OiIj/cYiIiIiIg7saK1Tl2IiIiIiIiIiIiIg5QrG3vU6IiIiIiIiIj/cYiISecscY3/cYiIiIiIiIiIiIQN9MAwuIiIiIiIiIiIj/cTLKpb41WoiP9xiIiIiIiIhHWDyafIiIiIiP9xiIiIM2+SvZBtiIj/cYiIiIiIiIhJDTx/LIiIiP9xiIiIiIiFsH1fiIiIiP9xiIiIiIiIhWHtrhiP9xiIiIiIiIiIg0udW8RiqIiIiIiIiIiI/3GEzWXEKaiIiIiP9xiIiIiITWZMOZuIiIiP9xiIiIiIiIiIiEpHbGuJiIiIiIj/cYiIiISnccaI6IiP9xiIiIiIiIiIiIiIiP9xiIhB30zyC4iIiIj/cYiIiIiEcDfJ/IiIiIiIiIj/cYiITvU8IKyIiIiIiIiIiIiP9xiD0hMbPezoiIiIiIiIj/cYhHWDyafIiIiIiIiIiIiE5wzCjziIiIiIiIiIiI/3GIiIS7FMVOuIiIiIiIiP9xiIhCr5zVBnGIiIiIiIiIiIiIiIMk8xvrDOiIiIiIiI/3GIiIiIg8B2K0+J3/cYiIiIiIiIiIiIhNNpw8loiIiIiIiP9xiIiIiIRshMo3uIiIj/cYiIiIiIM/lxvQaO/3GIiIiIiIiIiIg8HMG04z6IiIiP9xiIiIiIhHWDyafIiIiIiIiP9xiIiITxtMHkuIiIiI/3GIiIiIiDVuEbuR7oiIiIiIiIj/cYiEnnLHGNj/cYiIiIiIiIiIiIiIj/cYiIiIRi68rRSIiIiI/3GIiIiIiISWK8edSIiIiIj/cYiIiIiIiER5vMhkiIiP9xiIiIiIiIiD0hMbPezoj/cYiIiIiIiIiIRshMk3txiIiIiIiIiIiIiEFKLPtdiIiIiP9xiIiIiIiIiIiIiIiP9xiIiIiEFKLPtdiIiIiIiIiIiIiEl3HHiOiIiIiIiIj/cYiIiIiIiIiIiIiIj/cYiIiIhBSiz7XYiIiIiIiIiIiIhLLBxdPoiIiIiIj/cYiIiIiIiIiIiIg8pgO0WfyIiIiIiIiIiIiIj/cUKvnOUGiI/3GIiIiIiIiIiIMKrhsGUeiIiIiIiIiIiIiP9xiIiIhKR2xriYiIiIiIiIiIiFlS1q1xiIiIiIiIiIiIhGMyyszYiIiIiIiP9xiIiIiIiIiISE2ciyaIiIiIiIiI/3GIiIRBRMzruIiIiIiIj/cYiIiIg6pyK2WN2Ij/cYiIiIiIiIiD9AEbG/7oiIiIiIiIiP9xiIiIiIS7FMVOuIiIiIj/cYiIiIhD/izQHYiIiIiIiIiIiP9xhIfUyIK4iIiIiIiP9xiIiIiIhNZkw5m4iIiP9xiIiIiIiIMp9CvmC9iIiIj/cYiIiIiIiIhJYrx51IiIiP9xiIiIiIiIiIiIiIhHWDyafP9xiIiIiIiIiIiIiDDl9bAqCo/3GIiIiIiIiIiIQ1Ss2rWIiIiIj/cYiIiIRnOMqMeIiIiI/3GIiIiITjacHJZxiIiIiIiIiIiEQUTM67/3GIiIiIiIiIiIiIiI/3GIiELEvOO0iIiIiIiIiI/3GIiE71PCCsiIiIiIiIiIiIj/Mqrhv1UeiIiIiIiIj/cYiIiIiIiIg7nIK1Y32IiP9xiIiIiIiIgxRXG+uo5xiIiIiIiIiIiDDakbA1boiI/3GIiIiIiIiIiIiIiI/3GIiEWjPLXMiIiIiIiIiIiIiP9xiIiIiIiIiIQGV8CqiIiIj/cYiIiIiIiIOfzhtwMeiIiIiIiIiIiIiIiP9xiIiFsH1fiIiIiIiIiP9xiIiIiIg5nWa3YpmIiIiIiP9xiIiIiIPZZSs2mtiIiIj/cYiIiIiIiEqs3GUyiIiIiIiIiI/3GEzWXEKaiIiIiP9xiIiIiEbY/KJwiIiIj/cYiIiIiIiITFHsSuGIiIiIiIj/cYiIhOi1wnSoj/cYiIiIiIiIiDU5srvGTYiIiIiP9xiIiIiIiEoiXG3a/3GIiIiIiIiIiIiDEFEb/67oiIiIiP9xiIiIiIPUGSs75tiIiIj/cYiIiIiIiIiIiIg6VxG2qO6IiIiP9xiIiIiIiIiIT4UsF62IiIiIiIiIj/cYiIiIiIiIiE71PCCsiIiIiP9xiIiIiIiINxMhuezeiIiIiIj/cYiIiIiISOcsgY2IiIiIiIiIiIiP9xiIiIiIiIiIiIQBC8D/SIj/cYiIiIiIiIiIiISywcXT6IiIiIiIiIj/cYiIiIiIiIiIiIhKbHxpOIiIiIiIiIiIiIiEfCHJPeiIiIiIiIiIhG7VyhKoiIiIiP9xiIiIiIiIiIiIiIiP9xiIiIiIiIiIiIhZUtetj/cYiIiIiIiIiIiIiIj/cYhMQTxL7IiIiIiIiIiIiIiFUe2+GIiIiIiIiIiIiP82JFO726yIiIiIj/cYiIiIiIhJYrx51IiIiIiP9xiIiIiIQm886QyIiIiIiP9xiIiIiE+FLBetiIiIiIiIiIiIiIj/cYiIiIhAujwFXIiIiIiIiI/3GIiDuM0bVzLoiIiIiIiIj/cYiIiEWjPLXMiIiIiIiIiIiI/3GIiIgwqyi/VNdxiIiIiIiIiIiIiIg5QrG3vU6IiIiIiIiI/3GIiIPrvEskQ7iIiIiIiIiIiI/3GE4G7C+RiIiIiIiIiIiIiExBPEvsiIj/cYiIiIiIiIiIiIiIj/cYiEw8zEwziIiI/3GIiIiIiIhKh8xXg3GIiIiIiIiIiIiITdAsMv2IiIiIiIj/cYiIiIiIiIiIiIhHWDyafIj/cYiIiIiIiIiIiIiIj/cYiIiIiIiISH1MiCv/cYiIiIiIiIiIiIhHfUyYK4iIiIiIiIiIiP9K5yxxjYiIj/cYiIiIiIiIiIiIhI5yyBjYiIiIiP9xiIiIiIiIO9GhtS5eiIiI/3GIiIiIiIT3DMGPOIj/cYiIiIiIiIhGyEyje4/3GIiIiIiIiIiIOUKxt71OiIiIiIiIiIiIj/cYiIiIiIiIiIiEGvnPUGiIiIiIj/cYiIiIiIROOcwcaIiIiIiIiIiIiDMfgb3gfoiIiI/3GIiIiIiIg53Sm3ItaIiIiI/3GIiIiIiIRbPstMGIiIiIiIiP9xiIiIiIiIiEQ5XMxqiIiIiIiIiIiITYtcN0qIiIiIiP9xiIiIiIhPcMwY84iI/3GIiIiIiIiIiDWeI7th3IiIiIj/cYiIiIiEUJrL9liIiIiIiIiI/3GIS7FMVOuIiIiIiIiIiP9xiIiIiIiIMt9nviCYiIiIiIiIiIiIiElivHnU/3GIiIiIiIiIiIiIiI/3GITCwcTT6IiIiP9xiIiIiIiIiIRshMo3v/cYiIiIiIiIiIiIiIj/cYhJ5yxxjYj/cYiIiIiIiIiIiIiIj/cYiIiIiIiISMIcg97/cYiIiIiIiIiIiIiIj/cYWwfV+IiIiIiIiIiIj/cYiIiIiIiIiIiIiIj/cYhMQTxL7IiIiIiIiIiIiIiIhChFznuoiIiIiIiP9xiIiIQ/4s0B2IiIiIiIiIiIiI/3GIiE1mTDmbiIiIiIiI/3GIiIiIiIiIiIiIiI/3GIiIiIiIhZUtetiIiIiP9xiIiIiIhP6pwRVoiIiIiIiIiIiIj/cYiIiIiIRtj8onCIiI/3GIiIiIiIiIiIiIhO9TwgrIj/cYiIiIiIiIiIhFozy1zIiIiI/3GIiIiIiIiIiIiIiI/3GIiIiIiIiIiIiIiI/3GIiIiIhFozy1zIiIiIiIiIiP9xiIiEkNPH8siIiIiIiIiI/3GIiIiIhFXmy6GYiIiIiIiIiP9xiIQm886QyIiIiIiIiIiP9xiDB1IbCa3oiIiIiIiIiIiI/0+LXCdKiIiIiP9xiIiIiIiIiIgw/6GwEF6IiIiIiIiIiIg7J8O12DyIiIiIiIiI/3GIiIiIiIiIRaM8tcyIiIiIiP9xiIiIiIiIiEDfTAMLiIiIiIiIiIiIiEjnLIGNiIiIiI/3GIiIiIiIiIhJYrx51IiIj/cYiIiIiIiIQLo8BVyIiIiI/3GIiIiIiIiIiIiIOceDtzh8iIiIiIiIiIj/cYR1g8mnyIiIiIiIiIiIiIj/cYg100K7LL2IiIiIiIiIiIiIiP85ePO4hwyIiIiIiIiI/3GIiIiD+bxbFkOoiIiI/3GIiIiIiIiIhFozy1zIiIiIiP9xiIiIiIiIg7THG1s46IiIiIiIiIiIiIhMQTxL7Ij/cYiIiIiIiIiIQ/4s0B2IiIiIiP9xiIiIiIiIiIiITBGMTueIiIiIiIiIiIiIhJIlx92oiIiIiIiIiP9xiIQsS847SIiIiIiIiIiP9xiDNPMb2wzoiIiIj/cYiIiIiIiIg/gHGxf47/cYiIiIiIiIiIg91hWyKepxiIiIiIiIiIiIhITZyLJoiIiIiI/3GIiIiIiIiIiIiIiI/3GIhStN5LiIiIiIiIiIj/cYiIiIiIiIiIiIiIj/Qbo8BVyIiIiIiIiIiIiIiP9xiIiEGvnPUGiIiIiIiIiIiIiIiP9xiIiITtAsIv2P9xiIiIiIiIiIiIiIiP9xiIhKnCxmPYiIiIiIiIiIiIiIj/cYiIhKnCxmPYiIiIiIiIiIiIiI/3GIiIQ9kc0m6IiI/3GIiIiIiIiIiIiIiI/3GIiIiIiIiIiEncjHI3iIiIiIiIiIiIiP9xiIS0dsS4lxiIiIiIiIiIiISXcceI6IiIiIiIiIiIj/cYiIhKnCxmPYiIiIiIiIiIiIiI/3GIiIiIiIiIiIiIiIRjMsrM2IiIiI/3GIiIiIiIhCbzzpDIiIiI/3GIiIiIiISOcsgY2IiIiIiIiIiIj/cYiIiIiIiIiIRjMsrM2IiIiIiIiIj/cYiIiIiITCwcPT5xiIiIiIiIiIiIiIQ6ls1WmIiI/3GIiIiIiIiEC6PAVciIiIiP9xiIiIiIhNZkw5m4iIiP9xiIiIiIiIT4UsF62IiIiIiIiIiIj/SDMsnM2IiIiP9xiIiIiIiIPdthsySeiIj/cYiIiIiIiIhL1lxSmoiIiIiIiIiIiIj/TSwcTT6IiIiIiP9xiIiIiIiIiIiIiIQcS887SIiIiIiIiIiIiIg+wNGyPy6I/3GIiIiIiIiIiIiIiI/3GIiIiIiE9wzBjziIj/cYiIiIiIiIiEuxTFTriI/3GIiIiIiIiISxe8XoSIiP9xiIiIiIiIiE1mTDmbiP9xiIiIiIiIiIiIiIiEqxTGTriIiIiIiIiIiIiDpidbadioiI/3GIiIiIiIiIiD37wrMEPf9xiIiIiIiIiIiIiIiP9xiIiIiIiIiIiIPuXhshoeiIiIiIiIiIiIiI/3GIiIiIiIhI5yyBjYiIiIiIiIiIj/cYNj5husGeiIiIiIiIiP9xiIiIiIiIOJ2huGJej/cYiIiIiIiIiIR72slCWIiIj/cYiIiIiIg6kiW2bdr/cYiIiIiIiIiIiDtHJbW42oiIiIiIiIiI/3GIiEeYnJZ2iP9xiIiIiIiIiIiE1mTCmbcYiIiIiIiIiIiIiIj/cYiIiIRBRMzruIiIiIiP9xiIiIiIhGMyyszYiIiIiIiIiIiIiP9xg+sCGyT96IiIiIiIiIiIiIiP9xMp9CvmC9iIiIiIiIiIiIj/cYiIiEwsHE0+iI/3GIiIiIiIiIiIiIiI/0nSzILTiIiIiIiIiP9xiIiExBPEvsiIiIiIiIiIiIiP8+ITGz3s6IiIiIiIiIiI/3GITxtMHkuIiIiIiIj/cYiIiEC6PAVciIiIiIiIiI/3GIhDhFzXuoiIiI/3GIiIiIiIOk23trJIiIiIiIiIiIj/cYiDOkFL1b64iIiIiIiIiIiIiIj/cYTyv8HUCIiIiIiIiP9xiIiIiIRshMo3uIiIj/cYiIiIiIiIiIMhrSvuUtiIiIiIiIiIiIj/cYR72slCWIiIiIiIiIiIiIg5HUO34ryIiIiIiIiP9xiIiDxhkbSeboiIiIiIiIiIiIj/cYiIRwN8n8iIiIiIiIiIiIj/cYiEJvPOkMiIiIiIiIiIj/cYiIiIiIiIiIiIiINcORuzxuiP9xiIiIiIiIiDvhUrUerYiI/3GIiIiIiIiIRDlczGqIiIiIiIiIiIiP9HozylzP9xiIiIiIiIiIiIiIiP9xSQ08fyyIiIiIiIiIiIiEXITLN7iIiIiIiIiIiI/0aOHLceiIiIiI/3GIiIiIiEUJrL9liIiIiIiIiP9xiIg5xyG3ON6IiIiIiIiIiP9xg5LZG30m6IiIiIiIiIiIiDrMMrYzzYiI/3GIiIiIiIiDEFEb/67oiIiIiIiIiP9xiIiIiIiIiIiEXITLN7iIiIiIiIiIiIiEs8zFwziIiIiIiIiP9xiIiIiITxtMHkuIiI/3GIiIiIiIiIiIiDBVIrC63YiIiIiIiIiIiP8+/GuzA5SP9xiIiIiIiIiIiIhMdvxIkIiIiIiIiIiIiEkNPH8sj/cYiIiIiIiIiD1GQbO5voiIiIiIiIiIj/cYiIiIiIgxmpO/ZWyIiIiIiIiIiI/3GIiIiIiIiIiIiIiI/3GIiIWVLXrYiIiIiIiIiP9xiIiIPlbxsqkOj/cYiIiIiIiIiIiIO1dztKiMcYiIiIiIiIiIiIMLqSsFVtiIiIiIiIiIiI/0od7H4hiIiIiIiIiIiIiISpwsZj2IiP9xiIiIiIiIiIQ/4s0B2IiIiIiI/3GIiIiIiIiIiIiIiIR31MmCuIiIiIiIiIj/cYiIM3QCvYv9iIiIiIiIiIiEzLvENEiIiIiIiIiIiELEvOO0iP9xiIiIiIiIiIhCxLzjtIiP9xiIiIiIiIiIMvlxvgaOiIiIiIiIiIiIiP9xgy71O+EKyI/3GIiIiIiIiIiEssHF0+iIiIiIiIiIiI/3GIRBRMzruIiIiIiIiIj/cYiIiIiIiEp3HFiOcYiIiIiIiIiIiIiIj/cYiIiDUZUbvmroiIiIiIiIiIiP9xhCbzzpDIiIiIiIiIiIiP9xiIiIiIiIiIiIOpfTtmgsiIiIiI/3GIiIiIg1bhG7ke6IiIiIiIiIj/cYiIO2cktZjbiIiIiIiIiP9xiIiIg8ofG0Xg6I/3GIiIiIiIiIiD7VMbIqzoiIiIiIiIiIiIiIhI5yyBjYiIiP9xiIiIiIiIiISOcsgY2IiIiIiIiI/3GIiIQLo8BVyIiIiIiIiIiP9xiIiIiIiIiIiIiIiP9FVKzKtYj/cYiIiIiIiIiIiIiIj/cYiIPiGTst5siI/3GIiIiIiIiIhI99yAgoiIiIiIiIj/cYiIiIiISH1MiCuIj/cYiIiIiIiIiIRBRMzruP9xiIiIiIiIiIg/BqWx+VqIiIiIiIiI/3GIiIiIiIiIiIiIiI/3GIiIiIiFsH1fiIiIiI/3GIiIiIiIRV5suhmIiIiIiIiP9xiIiIiEwsHE0+j/cYiIiIiIiIiIg7FxO16OyIiIiIiIiIiI/3GDcj0bncLoiIiIiIiIiIiIiP9xiIiIiIiEaYnKZ2iIiIiIiIiIiIiP9xiIiIiIOqLVtl0qiP9xiIiIiIiIiIiIgy+XG+Bo6IiIiIiIiIiP9xiIiIiElivHnUiIiIiIiI/3GIiIiIgwgIWwj3qIiIiIiIj/cYiIiIiDYOsbrxToiIiIiIiIiIiIiI/3GIiIiIiF2700SIiIj/cYiIiIiIiIiIiIiIj/cU1BPDvs/3GIiIiIiIiIiIiIiI/3GIiIiIiIgz6SO9FtyIiIiIiIiI/3GIiEAQvA/0iIiIiIiIiIiP9xiIiIiIiIRjMsrM2IiIiIiIiIiIiP9xiIiIiIiIiIR8Ick96IiIiIiIiIiIiIhFLry9FIiIiIiIiIiIiI/3GIiIiIiEQUTM67iIiIj/cYiIiIiIhNZkw5m4iIj/cYiIiIiIiINh5iuuGdiIiIiIiIiIiI/3GIPjbysskNiIiIiIiIiIiIiI/3GIiIhHMyyczf9xiIiIiIiIiIiIiIiP86xyG3ON6IiIiIiIiIiIiIj/cYSH1MiCuIiIiIiIj/cYiIiIgyn0K+YL2IiIiIiI/3GIiIiEbITKN7iIiIiP9xiIiIiIiIiIiIiIiP9xiIiIiIiIiIiIiIiEjnLIGNiIiI/3GIiIiIiIiIg8wbW0PkqIiIiIiP9xiIiIiD4WkbLpboiIiIiIiIiP9xiIhJDTx/LIiIiIiIiIiI/3GIiIiIiIiIiIiIOHhWuIepiIiIiI/3GIiIiIiIiIiD6GZrJ5mYiIiI/3GIiIiIiEE1zPyjiP9xiIiIiIiIiIiIQ1Ss2rWIiIiI/3GIiIiIiIiDuRQbVuvoiIiIiIiIiIiIiP9xiINT8Ku8D1iIiIiIiIiIiIiI/3E0RFK8u62IiIiIiIiIiI/0hYPJp8iIiIiIiIiIiIiDXDkbs8boiI/3GIiIiIiIiIhNZkw5m4/3GIiIiIiIiIiIhHWDyafIiI/3GIiIiIiIiIg2/QG6Av6IiIiIiIiIiP9xiIiIPExxtLOOiI/3GIiIiIiIiITXb8OJCI/3GIiIiIiIiIiD3bw7MkPIiIiIiIiIiI/3GIN4P1uXwKiIiIiIiIiIiIiP9xPrAhsk/eiIiIiIiIiIiIiIiP9xhCr5zlBoj/cYiIiIiIiIiIhOG0wuS4iIiIiIiIiIiIiI/3E9PCOzw9z/cYiIiIiIiIiIiIg+FpGy6W6Ij/cYiIiIiIiIiIiIiEMUTN67iIiIiIiIiIiIiIQUos+12IiI/3GIiIiIiIiIiIiIOeeCtxh9/3GIiIiIiIiIiIiIhKR2xriYiIiP9xiIiIiIiEoiXG3a/3GIiIiIiIiIiIiIiI/3Fdu9NEiIiIiIiIiIj/cYiIiIiIiIiIiIQ1Ss2rWIiIiP9xiIiIiIiIiIiIiDS+IrxB3YiIiIiIiI/3GIiISvGsYOWIiIiIiIiIiIiIiEd9TJgriIiIiIiIiI/3GIiEWezLYTiIj/cYiIiIiIiIiEkNPH8siIiP9xiIiIiIiIiISR3sfiGIiI/3GIiIiIiIiIiIiIiI/3GIiIiINDShvMteiIiIiI/3GIiIiIQUos+12IiIiIiIiIiIiI/zkTg7jsfIiIiIiIiIj/cYiIiIg9QZKzvm2IiIiI/3GIiIiIiIiISdyMcjeIiIiIiIiIiIiIiP9xhLsUxU64iIiIiIiIiIj/cYRP4swB3/cYiIiIiIiIiIiIhBSiz7XYiIiIj/cYiIiIiIiIiIiIiIj/cYiIiIiIiIiIhANcwNo4iIiIiIiIiIiIhTad2WiIiIiIiIiIiIj/cYiIiIiIiIiIiEqcLGY9iIiIiI/3GIiIiIiIiIiIiIiE5brCpFj/cYiIiIiIiIiIhD/izQHYiIiIiP9xiIiIiIiEkNPH8siIiIiI/3GIiIiIg1mXS6ZotxiIiIiIiIiIiIiE+FLBetiIiIiIj/cYiIiIiEH0bPC5iIiIiIiIiIiIj/cYg61zS2KMuIiIiIj/cYiIiIiIOjIBts3+j/cYiIiIiIiIiIiEdYPJp8iIj/cYiIiIiIiIiIMWqBv5V+iIiIiIiI/3GIiIiENUrNq1iIiIiIiIiIiIj/cYOjIBts3+iIiIiIj/cYiIiIiIiIiE1mTDmbj/cYiIiIiIiIiIhDVKzatYiIiIiP9xiIiIiIPJFBtG6+/3GIiIiIiIiIiIiIQj+M7AeIiIiIiIiIj/cYiIiIiIQ/4s0B2IiIiIiIiIiP9xiIiIiIiIiIiIiEAlHA6uiIiIiIiIiIiP9xiIiIiIiIiIiIiIiP9xVh7a4YiIiIiIiIiP9xiIiIiIg2uPG6Rw6IiIiIiIiIiIiIj/cYQq+c5QaI/3GIiIiIiIiIiIiIg67JO2E2yIiIj/cYiIiIiIiIiIiIXLvURIiIiIiIiIiIiIhRtN9LiIiIiIiIiIiIiIR8Ick96IiIiIiIiIiI/3GIiIiIiIiIiIiIiIOryBtkN+iIj/cYiIiIiIiIiIOgJRtv2uiIiIiIiP9xiIiIiIOl1otqKXiIiIiIiIiIiI/3GEh9TIgriIiIiIiI/3GIiIiIiIiIQ/4s0B2IiIiIiIj/cYiIiISE2ciyaIiIiIiIiIiIiDF15b+KGoiIiIj/cYiIiIiIg6QhS2veuIiIiIiIiIiP9xiDDQ+LA/B4iIiIiIiIiIiI/0Q/jNwHiIiIiIiP9xiIiIiISMIcg96IiP9xiIiIiIiIiENUrNq1iIiIiIiI/3GIiIiIQd9M8guIiP9xiIiIiIiIiIg78QO1DvyI/3GIiIiIiIiIiIg6IrK23U2IiIiIj/cYiIiIiIhBNcz8o4/3GIiIiIiIiIiIiEd9TJgriIiIiIiIiIiIj/cYiD/VMbEqzoiIiIiIj/cYiIiIiIiIiIiIiDp8IbaD3oiIiIiIiIiIiIiI/3GFlS162IiIiIiIiIiIiP9xiIiIiIiIiIhLLBxdPoiIiIiIiIiIiP9xiIiIiIiIiEjnLIGNiIiIiIiIiI/3GIiIiIiISnccaI7/cYiIiIiIiIiIiIiIj/cYiIiIiIiEdo7JlxiIiIiIj/cYiIiDd4kbmHboiIiIiIiIiI/3GIRaM8tcyIiIiIiIiIiIiIhKrNxlMoiIj/cYiIiIiIiDMfgb3gfoiIiIiIiIj/cYiISQ08fyyIiIiIiIiIiP9xiIiIiIT+qcEVaIiIiIiIiIiIiIj/cYiIhO9TwgrIiIiIiIiIiIiP9xhApdwGooiI/3GIiIiIiIiIiITTacPJaIiIiIiIiIj/cYiIhFozy1zIiIiIiIiIiIiI/3GIiIiIiIiIiDIqg77VfIiIiIiIiIiIiI/3GIiIiIg8J8O02Dz/cYiIiIiIiIiIiIQBC8D/SI/3GIiIiIiIiIiEl3HHiOiIiIiIiIiIiIiEQ5XMxqiIiIiIj/cYiIiIiIiIiFRp3JaI/3GIiIiIiIiIiIhAiowIV4iIiIiIiIiIiD7VMbIqzoiIiIiIiIiIj/cUm3fHSIiIiIiIiIiIiIiP9xiIQd9M8guIiIiIj/cYiIiIiIiETOfMMYiIiP9xiIiIiIiIg22FO6J6yIiIiIiIiIiIj/cYiIiEIafO5YiIiIiIiIj/cYiIiIg2g5O6fGyIiIiIiIiIiIiIiEC6PPRccYiIiIiIiIiIiIiEI/jOwHiIiIiIiIiP9xiIiIgwIGGw756IiIiIiIiI/3GIiIQ/4s0B2IiIiIiIiIiIiIj/cYiIiIiIiIN9i1uSdKiIiIiI/3GIiIiIiIiE/qnBFWiIiIiIiIiIiP9xiIO+yTtBNscYiIiIiIiIiIiIgzuRG9Ru6IiIj/cYiIiIiIiIiIRaM8tcyIiIiI/3GIiIiIiIiDqHI7Z43IiIiIiIiIj/cYiIhB30zyC4iIiI/3GIiIiIiIiIiIWwfV+I/3GIiIiIiIiIiIiIiI/3GIiIiIiIiIhC2RziboiIiIiIiIiIiIj/cUJKLOtdiI/3GIiIiIiIiIiDfyIrkN3YiIiIiIiIiIiIiI/3GITFHsSuGIiIiIiIiIiIiIhJt3xkiHGIiIiIiIiIiIiIg1BFS7+6uIj/cYiIiIiIiIiIhD/izQHYiIiIiP9xiIiIiIiITYtcN0qIiIiIiIiIiIiI/3GIiIiIiDN69r2FCf9xiIiIiIiIiIiIhHfUyYK4iIiIiIiIiIiI/3FAujwFXIiIiIiIiIiIiIhAujz0XHGIiIiIiIiIiIiIiI/3GIhD2RzSboiIiI/3GIiIiIiIiIiIiIhcu9REiIiIiIiIiIiIiP9xiIiIiIiIiIiIiIiP9xiDJ6Mr6FzY/3GIiIiIiIiIiIUrTeS4j/cYiIiIiIiIiIiIiEaYnKZ2iIiIiIj/cYiIiIiIiIg7nY21YnKIiP9xiIiIiIiIiDR5E7yG7IiIiIiIiIiIiI/3GEC6PAVciIiIiIiIiIiIiP9xiIiIiIiIiIiIiIiP9xiEElHP2uiIiIiIj/cYiIiIiIiE4G7C+RiIiIiIiP9xiIiIiIiDNPMbywznGIiIiIiIiIiIiISrFMZOuIiIiIiIiIiIiIiI/3E/m8WxZDqIiIiIiIiI/3GIiEbITKN7iIiIiIiP9xiIiISxe8XoSIiIiIiIj/cYiIiIiIiINoMxunzOiP9xiIiIiIiIiIiIiIiP9AO/wdQIiIiIiIiIiP9xiIiIiIiIiIiIgztMS9SzuIiIiP9xiIiIiIiIiEGvnPUGiIiIiIiIiP9xiIiE1mTDmbiIiIiIiP9xiIiIiD7bw7EkPHGIiIiIiIiIiIhEOVzMaoiIiIiIiIiP9xiETOfMMYiIiIiIiIiI/3GIiEdYPJp8iIiIiIiIiIiI/3E4A9K4/C2IiIiIiIiP9xiIiIRZ7MthOI/3GIiIiIiIiIRaM8tcyIiIiIiP9xiIiIiIiIiIiIiESOHMceiIiIiIiIj/cYiIiIiIiIiIiIiIj/cYiIiIiIiIiIiIiIj/cYiIiIiIiIiIhFc4y4x4iIiIiIiIiIiIiIj/cYhHMyyczYiI/3GIiIiIiIiIiIiIiEgNPI8siIiIiIiIiIiIiIiP9xM1/hvaAeiIiIiIj/cYiIiIiIiIiIiIiIj/cYRM58wxiIiIiIiIiIiP9xiIPJGjtG5ciIiIiIiIiIiIhAujwFXI/3GIiIiIiIiIiIiIO1witaPdiIiIiIiIiP9xiIiIiITEE8S+yIiIiIiIiIiP9xiIiIiIhEOVzMaoiIiIiIiIiIiIhAELwP9I/3GIiIiIiIiIiIOG3xuJIOiIiIiIiI/3GIiIhHWDyafIiIiIiIiIiI/3GIiIPmaispldiP9xiIiIiIiIiIiIiIg3A9K5/C2IiIiIiIiIiP9xiEJvPOkMiIiIiIiIiIiP9xiIRBRMzruIiIiIiIiI/3GIiIiIiIiIg/5USxGruIiIiIiIiIj/cYiISiJcbdqIiIiP9xiIiIiIiIM7XPvUowiIiIiIiIiP9xiIiIiEP+LNAdiIiIiIiIiIiI/3GIhDhFzXuoiIiI/3GIiIiIiIiIhGMyyszYiIiIiIiIiI/3GIiIhD/izQHYiIiIiIiIiIiIj/cYiIiIg2tE66S7GIiIiP9xiIiIiIiIhEFEzOu4iI/3GIiIiIiIiIhBr5z1BoiIiIiIiI/3GIiIg1NGa7y5mIiIiIiIiIiIj/cYiEymrEWViIiIiIiIiIiIiIj/cUvxrFDliP9xiIiIiIiIiIiIiEMUTN67iIiIiIiIiIiIiIgzelm9haaIj/cYiIiIiIiIiIiEqcLGY9iIiIiI/3GIiIiIiISPfcgIKIiIiIiIiIiIj/cYiIiIiIhHWDyafIiIiIiIj/cYiIiIiIOogutnfRiIiIiIiIiIiP9xR1g8mnyIiIiIiIiIiIiD7VMbIqzoiIiIiIiIiIiINxMhuOzecYiIiIiIiIiIiIhAujwFXI/3GIiIiIiIiIiIiIiI/3GEJvPOkMiIiIiIiIiIiI/3GIiIiIgxBRG/+u6IiIiIiIiIiIiP9xMGDBsK8+iIiP9xiIiIiIiIiIQVrc+lKIiIiIiIiP9xiIiIiIiISQ08fyyIiIiI/3GIiIiIiIhN0Cwy/YiIiIiIiIiIiIj/cTkIgbf3foiI/3GIiIiIiIiIhI5yyBjYiIiIiIiIj/cYiIhJ5yxhjXGIiIiIiIiIiIiE71PCCsiIj/cYiIiIiIiIiIiIiIj/cYiIiIiIiIVh7a4Yj/cYiIiIiIiIiIP1HMsa4ziIiIiIiIiP9xiIiDRUA7yr/IiIiIiIiP9xiIiIiIiIiIiIiIiP9xiIiIiIiIiIiEfCHJPeiIiIiIiIiIiIiI/3GIiIiIiIiIiIiIiI/3GIiIQUos+12IiIiIiIiIiIiIiEgNPI8siIiIiIiIiIiIiIiP9xiIiECVLAet/3GIiIiIiIiIiIiIgxejK/hc2IiIiP9xiIiIiIg1WRS7puuIiIiIiIiI/3GIiDTu0bwRLoiIiIiIiI/3GIiITxtMHkuIiIiIj/cYiIiIg/9ZKxCm2IiIj/cYiIiIiIiIiIP0ARsb/uiIiIiIiIiP9xiIiIiIiIhPldwWooiIiIiIiIiIj/cYiIiIiIiIiIhJdxx4joiIiIiIiIiIiI/3GIiIiIhMUexK4YiIiIiIiIiI/3GIiEJvPOkMiIiIiIiIiI/3GIiIhHvayUJYiIiIiIiIiI/3GIiIRwN8n8iIiIiIiIiIiI/3GIhPK/wdQIiIiIiIj/cYiIiIiINJl0vGaLiIiIiIiIiIiIiIOUKxt71OiIiIiIiIiI/3GIiEPpzNFjiIiI/3GIiIiIiIiITvU8IKyIiIiIj/cYiIiIiIhHvayUJYiIiIiIj/cYiIiIiISpwsZj2IiIiIiIiIiI/3GIRaM8tcyIiIiIiIiIiIiIg+sCGyT96P9xiIiIiIiIiIiIhJYrx51I/3GIiIiIiIiIiIiEZD3KvCiIiIiIiI/3GIiIiIiIiIiIiIiI/3GIiIiIiIiIiIiIiI/3GIiIgy9MK+Cz2IiIiIiIiP9xiIiIR1g8mnyIiIiIiIiIiP9xiDVJAbu2/oiIiP9xiIiIiIiIiDJf4b6gHoiIiIiIiIiIiIiP9xhAujwFXIiIiIiIiIiIiIj/cYiIiIg17jS7Ecv/cYiIiIiIiIiIiIiIj/PhIps+3Wj/cYiIiIiIiIiIiE4bTC5LiIiIiIiIiIiIiIRJ7MxhOIiIiIiP9xiIiIiIhDP4zcB/9xiIiIiIiIiIiIg2qEG6V76IiIiIiIj/cYiIiINvhSugetiIiIiP9xiIiIiIiEh9TIgriP9xiIiIiIiIiIiD7bJrIk2YiIiP9xiIiIiIiIiIiIiD7w47IPHIiP9xiIiIiIiIiIhJdxx4joiIiIiIiIiIiIj/SucscY2IiI/3GIiIiIiIiIiIiISrFMZOuIiIiIiIiIiIiIhMpqxFlYiI/3GIiIiIiIiIiDjSI7gt3IiIiIiIiI/3GIiIiEkNPH8siIiIiIiIj/cYiIiIiD2rsbNUToiIiIiIiIiIiIiEx2/EiQiIiIiIiIiIiIiP9xg4aEO4l7yIiIiIiIj/cYiIiIMGAksK/biIiIiIiIiP9xiIiIOYISt33tiIiIiIiIiP9xiIiIiIQUos+12IiIiIiIiIiIiP9xiEXjnLHGiIiI/3GIiIiIiIiIiIiIiI/3GIiIhI5yyBjYiIiIiIiIiIiIiIj/cYiIiIiIhPYBwZ/oiP9xiIiIiIiIiIiIiDNEUr27rYiIiIiIiIiIiIiI/3GIiIiIiEWz7LTBiIiIiIiIiP9xiIPzuhscReiIiIiIiP9xiIiIiINcORuzxuiIiIiIiIiI/3GIiEHfTPILiIiIiP9xiIiIiIiIhMQTxL7IiIiIiIiP9xiIiIiINePyuxwNiIiIiIiIiI/3GIhCxLzjtIiIiIiIiIiI/3GINW4Ru5HuiIiIiIiIiIiIiIQoRc57qIiIiIiIiP9xiIiIRtj8onCIiIiIj/cYiIiIiIiIiIiIiIj/cYiIiIiIiIiIRV5suhmIiIiI/3GIiIiIiIg0ZBa8m+mIiIiIiIiIiIiIj/OIOTuXxsiIiIj/cYiIiIiIgwkDawf8mIiIiIiP9xiIiIiIiE4G7C+RiIiIiIiI/3GIiIiEh9TIgriIiI/3GIiIiIiIiIN7MIuUz3iIiIiP9xiIiIiIiIiIiIiIiP9F/izAHYj/cYiIiIiIiIiIiDftFbkS6oiIiIiIiIiIiIM2SzvZtMiIiIiIiIiIiIiEymrEWViP9xiIiIiIiIiIhAujwFXIiIj/cYiIiIiIiIhPhSwXrYiIiIiIiIiI/3GIhFOVy8aoiIj/cYiIiIiIiIiIiIiIj/cUdYPJp8iIiIiIiIiIiIiIOjJjts2ciIiP9xiIiIiIiIiDnsMbcTzoiIiIiIiIiIiIiIMEVxsMqOiIiIiIiIiP9xiIiE71PCCsiIiIiIiIiIiI/3GIiIiEbITKN7iIiIiP9xiIiIiIiIR1g8mnyIiIiIiP9xiIiIiINlOBuqx+iIiIiIiIiIiIiIj/cUzWXEKaiIiIiI/3GIiIiIiEWjPLXMiIiIiIiIiP9xiIiDlopbaXWnGIiIiIiIiIiIiIRaM8tcyIiP9xiIiIiIiIiIhLwfxT4Ij/cYiIiIiIiIiIiIgzuRG9Ru6IiIj/cYiIiIiIiIiDdzRbmMuoiIiI/3GIiIiIiIhKnCxmPYiIiIiIiIiP9xiIiIiIiIiIiIiIT4UsF62IiIiIj/cYiIiIiIg7vEa1Q7mIiIiIiIiIiIiIiINUlju7acj/cYiIiIiIiIiIiDpCFLa964iIiIiP9xiIiIiIiIiIiIiIhAujz0XHGIiIiIiIiIiIiIiI/3GIiIiD+g0rFfLYiIiI/3GIiIiIiIg9ITGz3s6IiP9xiIiIiIiIiDRJAby2/oiIiIiIiIiIiI/3GIiIRzMsnM2P9xiIiIiIiIiIiIiIiP84eJG5h26IiIiIiIiIiIiIiI/zB7UbCUrnGIiIiIiIiIiIiIiI/3GDfIBbk3+oiIiIiIiIiIiIiETjnMHGiIiIiIj/cYiIiIiIOFNGuKy5iI/3GIiIiIiIiIiIiIiI/3GIR+1ckSqIiP9xiIiIiIiIiIhD/izQHYiIiIiI/3GIiIiIiIiIRaM8tcyIiIiIiP9xiIiIiIiIiIiIiIiP9xiDYZs7rmTIiIiIiIiI/3GIiIhO9TwgrIiIiIiIiIiIj/cYiEjSzILTiIiIiIj/cYiIiIiDDakbA1boiIiIiIiP9xiIiIiDGaMb9lzoiI/3GIiIiIiIiIiIiIiI/3GIiIiIiIiIhI5yyBjYiIiIiIiIj/cYiIiIiIiIQe/84QBxiIiIiIiIiIiIiINYMxu3zOiIiIiIiIiIiIj/cT0SKbPt1v9xiIiIiIiIiIiIiEXITLN7iIiIiIiIiIiIiP9xN5NEuWy7iIiI/3GIiIiIiIiIiEJvPOkMiI/3GIiIiIiIiIiIiIiI/3GIiIiIiIiIiD0cJLPj2/9xiIiIiIiIiIiIiIhMZkxJm4iIiIiIiIiIiI/3GIOaIRt13uiP9xiIiIiIiIiIiIiIiP9xiIiIiIiIgx5Vi+GqdxiIiIiIiIiIiIiINvi0ugdLiIiIiIj/cYiIiIiIiISCiMjXf/cYiIiIiIiIiIiIiIMVXmv6oZiIiIiIiIiIiIiIj/cU1mTDmbiIiIiIiIiIj/cYiIiIiIg6pyK2WN3/cYiIiIiIiIiIiIiDxBkrS+bYiIiIiIiIiIiIj/cYg+i7KydE2IiIiIiIiIiIiIj/cYTyv8HUCIiIiIiIiP9xiIiIiIiIiENUrNq1iIiIiIiI/3GIiIiISnccaI6Ij/cYiIiIiIiIg0ztK8MS2IiIiIiIiIiIiP9xhBJRz9roiIiIiIj/cYiIiEGvnPUGiIiIiIiIiIiIiIhLLBxdPoiIiIiIj/cYiIiIiIRI4cxx6IiIiIiIiIiIiIiI/3GIiIiIiIiIiIiDb4tLoHS4iIiIiIiP9xiIiIRCT8zbCIiIiIiI/3GIiIiIiIiIiETjnMHGiIiIiIiIiIiP9xiIiIiIiIiE8bTB5L/3GIiIiIiIiIiIiDodpbbiWoiIiIj/cYiIiIiIg9q7GzVE6IiIiIiIiIiIiIj/cYQz+M3AeIiIiIj/cYiIiIiIiIiElivHnUiIiP9xiIiIiIiIiEe9rJQliIiIiP9xiIiIiIiIiIgz2XK9Jo2IiIiIiP9xiIiIiIiIiIiIiIiP9xiIiIhLsUxU64iIiIiIj/cYiIiIg6UsS2rTuIiIiIiIiIiIiP9xiDSkFLtb63GIiIiIiIiIiIiIiI/3GDkO2LfxJ4iP9xiIiIiIiIiIiD+lgbFafoiIiIiIiI/3GIiIiIiIiIiIiIiI/3GIiIiIiIN3iRuYduiIiIiIiP9xiIiIiIiDeIQrl3vYiIiIiIj/cYiIiIiDx8g7SDfP9xiIiIiIiIiIiIhOcMwo84iIiIiIiIiIiIj/OA4UufHriIiIiIiIiIiIiIiEymrEWViP9xiIiIiIiIiIiDK0Yr5LnYiIiIiIiIiIiP9xiITyv8HUCIiIiIiI/3GIiIiIiIiIiIiIiI/3GIhUadyWiIiIiIiIiP9xiIiIhAELwP9IiIiIiIiIj/cYiIhMQTxL7IiIiIiIiIiIiIj/cUQUTM67iIiIiIiIiIiP9xiITWZMOZuIiIiIiIiP9xiIiIPAditPidiI/3GIiIiIiIiIiIhFozy1zIiIiP9xiIiIiIiIiIiD27YrNEnYiIiIiIiIiP9xiIiIMOpCsCW9iIiIiIiIiI/3GIiIiDAgYbDvnoiIiIiIiIj/cYiIiDqyhrZNeYiIj/cYiIiIiIiIg7ofG1Xg6IiIiIiIiIiIiI/3FHvayUJYiIiIiIiIiIiIiIOmfBtpg+iIj/cYiIiIiIiIiIiIiIj/cYiIiIiIiIiIiIiIj/cYhAlSwHrYiP9xiIiIiIiIiIiIiIiDrsk7YTbIiI/3GIiIiIiIiIiIhBWtz6UoiIiIiI/3GIiIiIiIiE71PCCsiIiIiIj/cYiIiIiIiIg3eJG5h26IiIiI/3GIiIiIiITcu8M0SIiI/3GIiIiIiIiIhB9GzwuYiIiIiIiI/3GIiIiIiIhL1lxSmoiIiIiIiIiIiIThtMLkuIiIiIiIiIiIiP86aKW3l1qIiI/3GIiIiIiIiIiIiIiI/3GIiIiIiIiIiIhD/izQHYiIiIj/cYiIiIiIiIg1GVG75q6IiIiIiP9xiIiIiIiIQd9M8gv/cYiIiIiIiIiIiIiDGa9b9lCoiIiIiIiIiIiIiIj/Q2886QyIiIiIiIiIiIiI/3GIRZ7MthOIiIj/cYiIiIiIiIiIiITdAsMv2IiIiIiIiP9xiIiIiIiITKasRZWIiIiIiIiP9xiIiIiIiIMLCXsF9oiIiIiI/3GIiIiIiIhO9TwgrIiIiIiIj/cYiIiIiIiIiIiIiIj/cYVh7a4YiIiIiIiIj/cYiIg+FpGy6W6IiIiIiIiIiIj/cYiIiIhD2RzSboj/cYiIiIiIiIiIiIiEkiXH3aiIiIiIiIiI/3GIPHLqtI0ViIiIj/cYiIiIiIiIPdvDsyQ8iIiIiIiIiIiIj/PPEDtQ78iIiIiIiIiIiIj/cU9wzBjziIiIiIiIiP9xiIiDXzo7sMXIiIiIiIiIiIiI/3GEWjPLXMiIiIiIiIiIiIiIiP9xiINV8Ju6D2iIiP9xiIiIiIiIiISQ08fyyIiI/3GIiIiIiIiIiEC6PAVciIiP9xiIiIiIiIiIiIhD/izQHYiIiI/3GIiIiIiIhKnCxmPYiIiIiIiIiP9xiIiIiIiIiIiCIhgxrt586I/3GIiIiIiIiIiIiIiI/3GIiIiIT4UsF62IiIiIiIiIiIiIhHWDyafP9xiIiIiIiIiIiIiELpzOFjiIiIiIiIiI/3GIiIRshMo3uIiIiIiP9xiIiIiIiIiIiDRZsbymToiIiIiIiIiI/3GIhNZkw5m4iIiIiIiI/3GIiIiE5brCpFiIiIiIiIiIj/cYiFRp3JaIiIiIiIiI/3GIiIg48iK4Dd2IiIiP9xiIiIiIiIiITxtMDktxiIiIiIiIiIiIiIiDSpJbxW2oiIiIiI/3GIiIiIiEWjPLXMiIiIiIiIiP9xiIiIg/i3exdIiIiIiIiIiIiIiIiI/3GIiIiIg03iG8Id6IiIiI/3GIiIiIiIiDt8IbWD3oiIj/cYiIiIiIiIiIg9dlOziayIiIiIiIiIj/cYiIiE1mTDmbiIiIiIj/cYiIiIiIOH2iuIJdiIiIiIiIiIiIj/cU1mTDmbiIiIiIiIiIj/cYiINRQFu+v6iIiIiIiIiIiIiP9xiDnHIbc43oiIiIiIiIiIiP9xiIOfcztwjMiIiIiIiIiIiP9xiDXuNLsRy4iIiP9xiIiIiIiIiIiIQDXMDaOIiIiIiIiIiIiP9xiIiEC6PAVciIiIiIiIiIj/cYiIiD67YrJEnY/3GIiIiIiIiIiIiEx2/EiQiIiIiIiIiIiIiIj/S3ccaI6IiIiIiIj/cYiIiIiIiIhJIlx92oiIiIiIiIiIiIiI/3GIOV2jt6JciIiIiIiIiIiI/3GIiIiEUJrL9liIiIiIiIiIiP9xiIS7FMVOuIiIiIiIiIj/cYiIiIiIT4UsF62IiIiIiIiIiIiI/3GIiIiIiIhN0Cwy/YiIiIiIiIiIiIj/cYiIiIQsS847SIiIiIiIj/cYiIiIhO0CwS/XGIiIiIiIiIiIiIiI/3GIiIiIgzdAK9i/2IiIiIiIiIiI/3GIiEP+LNAdiIiIiIiIiIiIiIj/SdLMgtOIiIiIiIiI/3GIiIg9hqGzeV6IiIiIiP9xiIiIiIiDi4trhHSYj/cYiIiIiIiIiIhAZXwKqIiI/3GIiIiIiIiIiIiIiI/3GIiIiIiIiIiIRXOMuMeIiIiIiIiIiIiIiI/zCGtbCJSnGIiIiIiIiIiIiIiI/3GIiIiIiIiEDK7ARRiIiIiP9xiIiIiIiDZuc7qRjIiI/3GIiIiIiIiIiINDShvMte/3GIiIiIiIiIiIiIOU3yt7IN/3GIiIiIiIiIiIiDBGGrDJ5Yj/cYiIiIiIiIiIhBSiz7XYiIiIiIj/cYiIiIhLsUxU64iIiIiI/3GIiIiIiDmCErd97YiIiIiI/3GIiIiIiIR2jsmXGIiIiIiI/3GIiIiIiEAQvA/0iIiIiIiP9xiIiIiIiDjSI7gt3IiIiIiIiIiIiP9xiIiIiIiIiFK03kuIiI/3GIiIiIiIiIiIiE2LXDdKiIiIiIiIj/cYiIiIiIhMQTxL7IiIiIiIiIj/cYiIiIiIiIhBSiz7XYiIiIiIiIj/cYiIiEWjPLXMiIiIiIiIiIiI/3GIiIiIiIiISOcsgY2IiIiIiIiIj/cYiIiIiIhIwhyD3oj/cYiIiIiIiIiIiIiIj/cYiIiIiISOcsgY2IiIiIiIiIiIiP9xiIiIiIQLo8BVyIiIiIiIj/cYiIiIhHWDyafIiIiIiIiIj/cYiIiEkNPH8siIiIiIiIiP9xiIiIiIiIOHjzuIcMj/cYiIiIiIiIiIiIN4hCuXe9iI/3GIiIiIiIiIiIiIN0jhubceiIiIiIiIiIiI/3GIiIMiXUvtoriIiIiIiIiP9xiIiIiEQUTM67iIiIiI/3GIiIiIiIg6/OG1Ax5xiIiIiIiIiIiIiIiP9xSecscY2IiP9xiIiIiIiIiIiIg5LfO30gyIiIiIiIiIiI/3GIgyz/G+MA7/cYiIiIiIiIiIiIiIg6J2G22J6IiIiIiIiIiIiI/3GIMHUhsJreiIiIiIiIiIiIj/cYg50oW3LXqIiIiIiIiIiIj/cYiEAQvA/0iIiIiIiIiIiI/3GIRaM8tcyIiIiIiIiIiIiIiP9xiIiIiIiIiIiIiIiP9xiIiIiIiIRjMsrM2IiIiIiIiIiIiP9xiIO0fCtbg9iIiIiIiIiI/3GIiIiIiIiE/qnBFWiIiIiIiIiIiP9xiIiIiIiIiIiIiIiP9FFEzOu4iIiIiIiIiIiP9xiIiIhJDTx/LIiIiIiIiI/3GIiIg6t9K2SC2IiI/3GIiIiIiIiIgwWxewtOiIiIj/cYiIiIiIiIhOW6wqRYiIiIiP9xiIiIiIiEHfTPILj/cYiIiIiIiIiIiIhITZyLJoiIiIiP9xiIiIiIiIPYFVs36qiIj/cYiIiIiIiIiIQm886QyIj/cYiIiIiIiIiIPrAhsk/eiIiIj/cYiIiIiIiIg2ThK6se2P9xiIiIiIiIiIiIiIiP9xiFsH1fiIiIiIiIiIiP9xiIiIiIiIiIiIiIiP9xiIiIiIT2AcGf6IiI/3GIiIiIiIiIiEuxTFTriP9xiIiIiIiIiIiIhOcMwo84iIiIiIiIiIiIj/cYiDWu07tRLIiIiIiIiIiIiIiP9xiIR5iclnaIj/cYiIiIiIiIiIiIg5QrG3vU6IiIiIiIiIiP9xiIRi68rRSIiIiIiIj/cYiIiISWK8edSIiIiIiIiP9xiIiIiDnHIbc43oiIiIiIiP9xiIiIiIiIiIiIiEfCHJPeiIiIiIiIiIiI/3GIiD8GQ7H5vIiIiIiI/3GIiIiEqcLGY9iIiIiIiIiIiIhVHtvhiIiIiIiIiIiI/3GIiIiIiEuxTFTriIiIiP9xiIiIiIiIiDuMNLVzy4iIiIiIiIiIiIj/cYiEYuvK0UiIiIiIiI/3GIiIiIiITvU8IKyIiIiIiIj/cYiIiIiDNkUb2broiIiIiIiIiIj/cYiIiIg6VxG2qO6IiIiIiIiIiIiP9xiDWJw7t2PIiIiP9xiIiIiIiIiIiEUJrL9liIiIj/cYiIiIiIiIiIRpicpnaIiIiIiIiIj/cYiIhO9TwgrIiIiIiIiIiIiP9xiIQkos613/cYiIiIiIiIiIiIhANcwNo4iIiIiIiIiIj/cYiIiEWOHLceiP9xiIiIiIiIiIiIiISzzMXDOIiIiIiIiP9xiIiIiIiIiINSS1u9tKiIiIiI/3GIiIiIiIiEjCHIPe/3GIiIiIiIiIiIiIiI/3GIiIiIiIiIiDD68rAVDYiIj/cYiIiIiIiIiE8bTA5LcYiIiIiIiIiIiIiIj/cT0MEbPz7v9xiIiIiIiIiIiIiFK03UtxiIiIiIiIiIiIiITvU8IKyI/3GIiIiIiIiIiIiETjnMHGiIiIiIiIiP9xiIiIiIiFK03kuIiIiI/3GIiIiIiIiIMvlxvgaOiIiIiIiIiIiIiI/0l9TIgriIiIiIiIiP9xiIiIg2noW6YXqIiIiI/3GIiIiIiIiDy8qLRDV4iIiIiIiP9xiIiIiIiIiIiIiD1W8bOpDoiIiIiIiP9xiIiIiIiIMc/xvzAOiIiIiIiIiIj/cYiIiIiE71PCCsiIiIiIiIiP9xiIiISiJcbdqIiI/3GIiIiIiIiIhB9GzwuYiIiIiIiI/3GIiIiIhBSiz7XYiIiIiIiIiIiI/3GIiIiIiIg70aG1Ll6IiIj/cYiIiIiIiIiIhHWDyafIiIj/cYiIiIiIiIiIiIQyT83bCIiIiIiIiIiIiIiINTmyu8ZNj/cYiIiIiIiIiIiIiIPMG1tD5KiI/3GIiIiIiIiIiIg57DG3E86IiIiIiIiIiIj/cYiD87obHEXoiIiIiIj/cYiIiIiDbYU7onrIiIiIiIiIiIiIiI/zqtF7dS6IiIiIiIiIiIiIiP9xO1cRtajuiP9xiIiIiIiIiIiIhI5yyBjYiIiIiI/3GIiIiIiIQ/4s0B2IiIiIiIiIj/cYiIiIM7kRvUbuiIiIiIiIiIiIj/cYiD7A0bI/LoiIiIiIiIiIiIj/cYNISyvHtN/3GIiIiIiIiIiIiIiDymA7RZ/IiIiIiIiIiIiI/3GIM08xvbDOiIiIiP9xiIiIiIiIS9ZcUpqIiIiIiIiIiIiIiEFKLPtdiIiP9xiIiIiIiIiIiIiIM6R2vVuJiIiIiIiIiIiIiI/0EQvA/0iIiIiIiIiIiIiIg9mwGzZP6IiIiIj/cYiIiIiINukPuhbwiIiIiIiIiIiIiI/3GIRaM8tcyIiIiIiIiIiIiIN0MzubzMj/cYiIiIiIiIiIiIg1ThK7se2IiIiIiIiIiIiI/3GDWucbtRjoiIiI/3GIiIiIiIiIhMQTxL7IiIiIiI/3GIiIiIiIg73Ke1I1iIiIiIiIiIiIiIhHaOyZcf9xiIiIiIiIiIiIiIR1g8mnyP9xiIiIiIiIiIiIiIiP9xiIiIiIiIiIiIiIiP9xiIiIiIiIiIiEYzLKzNiIiIiIiIiP9xiIiIiIiIiETOfMMYiI/3GIiIiIiIiIiIiFsH1PhxiIiIiIiIiIiIiIiP9xiIiIiIiIiIiIiIiP9xiIiIWVLXrYiIiIiIiIj/cYiIiDfoZrkXmYiIiIiIiIiI/3GIiIiIiIiIiIiEFKLPtdiIiIiI/3GIiIiIiIiINugEuhf7iIiIiIiIiIiP9xiIiIOMJyuD2NiIiIiIiIiIiIiIiP9xiIiIN2MyuZzN/3GIiIiIiIiIiIiIg5MgG3zf6IiIiIiIiIj/cYiIiIg7EmS17ZuIiIiIiP9xiIiIiIiDY+w7rBPIiIiIiIiIiIiIj/cYOK1SuFKtiIiIiIiI/3GIiIiIhJHex+IYiIiIiIj/cYiIiIhB9GzwuYiIiIiIiIiIiIj/cYRP4swB3/cYiIiIiIiIiIiIiIj/cYhCSizrXY/3GIiIiIiIiIiIiIiI/0V5vMhkiIiIiIiIiIiI/3GIg8TNO0syyIiIiIiIiIiIiIiP8+MeGzzh6IiIiIiIiIiI/3GIiIiIiIhFozy1zIiIiIiIiP9xiIiIiEymrEWViIiIiIiIiIiP9xiIMgURvvru/3GIiIiIiIiIiIiIiI/3GIiIiIiIiIiIhZUtetiP9xiIiIiIiIiIiIiISywcXT6IiIiIiIiP9xiIiIiIiDeIQrl3vYiIiIiIj/cYiIiIiIiIiEfCHJPeiIiIiIiIiIiIiIiEMUTN67iIiIiIiIiIiIj/cYiDC72LBUJ4j/cYiIiIiIiIiIiIiETjnMHGiIiIiIiI/3GIiIiIiIiIiIiIg9u2KzRJ2IiIiIiI/3GIiIiINm5zupGMiIiIj/cYiIiIiIiIiIWVLXrYiI/3GIiIiIiIiIiIiEuxTETrcYiIiIiIiIiIiIiIg81rK0KU2I/3GIiIiIiIiIiIiIiI/3GEWOHLceiIiIj/cYiIiIiIiIiIhFCay/ZYiIiI/3GIiIiIiIiIiINxMhuezeiIiP9xiIiIiIiIiIiIhFyEyze4iIiIiIiIiIiIiP9xiIQJUsB62I/3GIiIiIiIiIiIiIiI/3GIiErxrGDliIiIiIiIiIiIiIg/QBGxv+6IiIiI/3GIiIiIiIiEWz7LTBiIiIiIiP9xiIiIiIiIMl/hvqAeiIiIiIiIiIiIiIiP9xiIS/GsQOVxiIiIiIiIiIiIiIiP9xiEjCHIPeiIiIiIiP9xiIiIiIhD2RzSbv9xiIiIiIiIiIiIiEoXvG6EiIiIiIiIiIiIiIiP9xiE7QLCL9iIiP9xiIiIiIiIiIiIiIiP9xiIiIiIiIiIg03oO8IXyIiIiIiIiIiI/3GIS2x8WTiIiIiIiIiIiP9xiIiEkNPH8siIiIiIiIiI/3GIiIiIiIWwfV+IiIiI/3GIiIiIiIiIiIiIiI/3GIiIiIiIQUos+12IiIiIiIiIiI/3GIiIiIQUos+12IiIiIiIiIiIiI/3GIiIP9UxsSrOiIiIiI/3GIiIiIiIgwYCSwr9uIiIiIj/cYiIiIiIiIRaM8tcyIiIiIiI/3GIiIiIiIg4naG4Yl6P9xiIiIiIiIiIiIiIhN0Cwy/YiIiIiI/3GIiIiIiIiEdYPJp8iIiIiI/3GIiIiIiIiDvHSLU4t4iIj/cYiIiIiIiIiITmAcKf6IiIiIiIiIiIiIiI/3FLF7xehIiIiIiIiIiIiP9xiIiITKasRZWIiIiIiIiIiIiP9xiIiITotcJ0qP9xiIiIiIiIiIiIiIgzH+O94ByIiIiIiIiIiIiI/3GIhM1lxCmoiIiP9xiIiIiIiIiD6mx7JZOIiIiIiP9xiIiIiIiIiIQLo8BVyIiIj/cYiIiIiIiIiIiDUEVLv7q4iIiP9xiIiIiIiIiIiIiIiP9xiIhKnCxmPYiIiIiIiIiIiIiIUbTfS4iIiIiIiIiIiIiI/3GIiIiIiIiIiIiIiIPAwRtPPuiP9xiIiIiIiIiIiIgwpTOwasyI/3GIiIiIiIiIiIiIhFCay/ZYiP9xiIiIiIiIiIiIhBSiz7XYiIiIiP9xiIiIiIiIiIiIMiohvtXej/cYiIiIiIiIiIiIhDVKzatYiIiP9xiIiIiIiIiIgw4KmwL1aIiI/3GIiIiIiIiIiIg5MgG3zf6IiIiIiIiIiIj/cYiDUUorvrXYiIj/cYiIiIiIiIiIS9ZcUpqIiIiIiIiIiIj/cYiIiIiIiFYe2uGIj/cYiIiIiIiIiIiDv2sbUJToiIiIiIiIiI/3GIiIiIiIiIiIiEFKLPtdiIiIiI/3GIiIiIiIhLsUxU64iIiP9xiIiIiIiIiIhAujwFXIiIj/cYiIiIiIiIiIQw/c3wKIiIiIiP9xiIiIiIiIiIQj+M7AeIiIiIiIiIiIiI/3GISiJcbdqIiIiIj/cYiIiIiIiIg6Z8G2mD6IiIiIiIiP9xiIiIiIiIiIiIiIiP9xiIS5wsRj1xiIiIiIiIiIiIiIgxv0G/QL6IiIj/cYiIiIiIiIiIiIRQmsv2WIiI/3GIiIiIiIiIPZsBs2T+iIiIiIiIiIiI/3GIiIiIiIiIiIiIiI/3GIiIiIiIhBJRz9rv9xiIiIiIiIiIiIgyWpW+pWqIiIiIiIiIiP9xiIiEHfTPILiIiIj/cYiIiIiIiIQ/4s0B2IiIiIiIiP9xiIiIiD87obHEXoiIiP9xiIiIiIiIiIM7kRvUbuiIiIiIiP9xiIiIiIiIiIiIiIhD/izQHYiI/3GIiIiIiIiIiIXbvSRHGIiIiIiIiIiIiIiI/3GIiIiIiIiIQ/4s0B2IiIiIiIj/cYiIiIiIiIiIiIiEdYPJp8j/cYiIiIiIiIiIiIg0WbG8pk6IiIiIiIiP9xiIiITWZMOZuIiIiIiP9xiIiIiITTacPJaIiIiIiIiIiIiIiI/3GIiIiEFKLPtdiIiIiIiIiIiIiI/3GIiIRaM8tcyIiIiIiIiIiIiP9xiIiIiIiIiIiIiIiP9xiIRaM8tcyIiIiIiIiIiIiIj/cYQLo8BVyIiIiIiIiIiIiI/3GE71PCCsiIiIiIiIiIiIiIj/cYiIhDVKzatYiIiIiIiIiIiIiP9Cioz3V4iIiIiIiI/3GIiIiIPmtRspSuiIiIiIiIiI/3GIiIiIiIhUadyWiIiP9xiIiIiIiIiIiFK03kuI/3GIiIiIiIiIiIiIiI/3GIiIhNZkw5m4iIiIiI/3GIiIiIiIiIiDTeIbwh3o/3GIiIiIiIiIiIiIiI/zaJw7t2PIiIiIiP9xiIiIiIiIiD1morOZXYiIiIiIiIiIiP9xiITlusKkWIiIiIiIiIiIiI/3GIiIiIiIiIiIiFy71ESIiIiIiIiIiIiIhHfUyYK4iIiIiIiIiI/3GIiIiIiIiIiIiIiI/3E+lrSyaUuIiIiP9xiIiIiIiIiIg5xyG3ON6IiP9xiIiIiIiIiIiIg7fCG0g95xiIiIiIiIiIiIiIhJIlx92oiIiIiIiIj/cYiIiIT4UsF62IiIiIiIiIiIiIiI/3GEvxrFDlj/cYiIiIiIiIiIiIiDcD0rn8LYiIiIiIiIiIj/cYiIiIiIg+FpGy6W6IiIiIiIj/cYiIiIg7nIK1Y32IiIiIiP9xiIiIiIg7J2G12J6IiIiI/3GIiIiIiIg8DBG08+6IiIiIiIiP9xiIiIiD1RQ7OuvIiIiIj/cYiIiIiIiIiIhMQTxL7IiIiIj/cYiIiIiIiIiIhLPMxcM4iIiIiIiIiIj/cYiDClM7BqzIiIiIiIiIiIiP9xiIR1g8mnyIiIiIiIiIiIiP9xhDhFzXuoiIiIiP9xiIiIiIiEqcLGY9iIiIiIiIiIj/cYiIiIhD/izQHYiIiIiIiIiIiP9xiDJaM76lzIiIiIiIiIiIj/cYiIiIiIiIiIiIiIj/cYiIiEuxTFTriIiIiIiI/3GIiIiIiIiDboBLoX+4iIiIiIiIiIiP9xiIhFozy1zIiIiIiIiIiIiIj/cYiIhKh8xng4iIiP9xiIiIiIiIiIMu+1vhBKiIj/cYiIiIiIiIiIiIRchMs3uIiIiIiIiIiIiIj/cYN0koubbXiIiP9xiIiIiIiIiIiIiIhO9TwgrI/3GIiIiIiIiIiIiIg/oDWxX8qIiIiIj/cYiIiIiIiIiD8GQ7D5vHGIiIiIiIiIiIiIiIOG3xuJIOiIiI/3GIiIiIiIiIiE+FLBetiIiIiIiIiP9xiIiIiDeJTbl2soiIiIiIiIj/cYiIiIiDbTpLosW4iIiP9xiIiIiIiIiIiEVzjLjHiIiIiIiIiIiIiIiDwhMbTezoiIiIiIiIiIiP9xiITlusKkWIiIiIiIiIiIiI/3GDQ0obzLXoiIiIiIiIiI/3GIiIMtRhviueiIiIiIiIiP9xiIiIMDu1sNRKiIiIiIiIiI/3GIiISWK8edSIiIiIiIiIj/cYiIiIiIiIiIiIiIj/cYiIiIiIiIiIiIiIj/cYiIiIiIiIiIiIiIj/cYiIiFsH1fiIiIiIiIj/cYiIiIiIiIiIiIiIj/cYiIiIiIiIiIQoRc57qIiIiIiIiIiIiP9xg/y9exNCiIiIiIiIiP9xiIiIhD/izQHYiIiIiIiIiIiI/3GDI60b7FLoiIiIiIiIiIiP9xiIhCf+zoAYiIiIiIiIiP9xiIiErxrGDliIiIiIiIiIiIiIj/N+PyuhwN/3GIiIiIiIiIiIiIiI/3GIiIg2+FK6B62IiIiIj/cYiIiIiIg48iK4Dd2I/3GIiIiIiIiIiIiIiI/3GIiD2GobN5XoiIiIiIiP9xiIiIiEhNnIsmiIiIiIiIiIiIiI/3GIiIiEP+LNAdiIiIiIiIiIiIj/cYiIhD/izQHYiIiIiIiIiIiIiP9xiIiIiIiEE1zPyjj/cYiIiIiIiIiIiIPDyFtMN6iIiIiIiIiIiIiIhKsUxk64iIiIiIiIiIiIj/cYiIiIhFozy1zIiIiIiIiIiI/3GIiIVGncloiIiIiIiP9xiIiIiIQUos+12IiIiIiIiIiIiP9xiIiIiIiIiIiIiISpwsZj2IiIj/cYiIiIiIiIiIhN0Cwy/YiIiIiIiIiP9xiIiIiIiIhFCay/ZYiIiIiIj/cYiIiIiIiISywcXT6IiIiIiIiIiIiIj/cYOJ2huGJeiIiIiIiI/3GIiIiIiEE1zPyjiP9xiIiIiIiIiIiIiEqxTGTriIiIiIiIiIiIiIiP9xiIiIiIiIiIiIiIiP9xiIiILw2VGh8mroiIiIj/cYiIiIiIiD08hbPDeoiI/3GIiIiIiIiIiIg7nIK1Y33/cYiIiIiIiIiIiIiIj/cYiIiIhJt3x0iIiIiIiIiP9xiIiIiIiIiIRBRMzruI/3GIiIiIiIiIiIhDVKzatYiIiIj/cYiIiIiIiIiIiITTacPJaIiIiIiIiP9xiIiIiIQd9M8guIj/cYiIiIiIiIiIiDwcJLTj24iIiIiIiIiIiIiIj/TkE8O+yP9xiIiIiIiIiIiIiIiP9xiIN4OTuXxsiI/3GIiIiIiIiIiIiDp3craIjYiIiIj/cYiIiIiIiIiISkdsa4mIiIiIiI/3GIiIiIiIQm886QyIiIiI/3GIiIiIiIiIiIVGnclv9xiIiIiIiIiIiIiIiP9xiIiIiIiIiIiIiIiP9xiIiIiIiIiIiIiIiP9xiIiIhKnCxmPYiIiIiIiIiIiIj/Tsu8M0SIiIiIiIiIiI/3GIiIiIiIiIiIiE+FLBetiIiIiIiP9xiIiIiIiD6LsrJ0TYiIiIiIiP9xiIiIiEWjPLXMiIiIiIiIiIj/cYiIhMLBxNPoiI/3GIiIiIiIiIiIiIiI/3FFOVy8aoiIiIj/cYiIiIiIiIiIiIiIQIqMCFeIiIiIiIiIj/cYiIiIR72slCWIiIiIiIiIj/cYiIiIiIiIR72slCWIiIiIj/cYiIiIiIiDUP97vwCIiIiIiIiP9xiIiIiIOlJitq2diP9xiIiIiIiIiIiIiITnDMKPOIiIiIiIiIiIj/cYiIRHm8yGSIiIiIiIiP9xiIiIiIiIiIOcLUtz0riIiP9xiIiIiIiIiIiIhEnszGE4iIiIiIiIj/cYiIiIiINz4mucHZiIiIiIiI/3GIiIiIiIiEqcLGY9iIiIiIiIiP9xiIiIiIiIiIhCf+zoAYiP9xiIiIiIiIiIiIN1PjuawciIj/cYiIiIiIiIiIiFy71ESIiIiIiIiIiIiIiI/0debKoZ/3GIiIiIiIiIiIiIiI/3GIiIiIiIiIiIiIhITZyLJoiIiIj/cYiIiIiIiIiIiIiIj/PiExs97OiIiIiIiIiIiP9xiIiIiELEvOO0iIiIiIiP9xiIiIiIiIiIiIiEeN/JcgiIiIiIiIiIiI/3GIhCSizrXf9xiIiIiIiIiIiIiDnsMbcTzoiIiIiIiIiI/3GIiIhI99yAgoiIiIiIiIiIiIiIj/Oj7qt8EViIiP9xiIiIiIiIiISXcceI6IiIiIiIiIiIiIj/cYiIiIiIiIiIiIiIj/cYiIiIiIiIiIiIiIj/cUwsHE0+iIiIiI/3GIiIiIiIiIiIiIiI/3GIiIOBODuOx8iIiIiP9xiIiIiIiIiDwMEbTz7oiIiIiIj/cYiIiIiIiIiIiEYzLKzNiIiIiIiIj/cYiIiIiEFKLPtdiIiIiIiIiIiIj/cYiIhG2PyicIiIiIiI/3GIiIiIiErxrGDliIiIiIiIiIiP9xiIiIiIiIiIiIiIiEd9TJgriIiIiIiIiI/3GIiIiIVh7a4YiIiI/3GIiIiIiIiIg+m2OyZJyIiIiI/3GIiIiIiIiIiIiIiI/3GIQLo8BVyIiIiIiIiIiIiP9xiIiDldQbaivnGIiIiIiIiIiIiIiIU2ndloiIiIiIiIiIiI/3GIiIiIiIiIiIg+0IKyL32IiI/3GIiIiIiIiIiIS9ZcUpqIiIiIiIiIiI/3GIiEeYnJZ2iP9xiIiIiIiIiIiIiEbtXKEqiIiIiIiP9xiIiIiIiIiIiIiIiP9xiIiIhG2PyicIiIiIj/cYiIiIiIiIiIiIiIMJoxsHXOiIiIiIiIiI/3GIiIiDqSJbZt2oiI/3GIiIiIiIiIiIiIRwN8n8iI/3GIiIiIiIiIiIiIiI/3GIiIiIiIiIiEsXvF6EiP9xiIiIiIiIiIiIiISywcXT6IiIiIiIiP9xiIiIiIP6DSsV8tiIiP9xiIiIiIiIiIiIiDWeI7th3IiI/3GIiIiIiIiIiEmHzHeDiIiIiIiIiIiIiP9xiEucLFY9/3GIiIiIiIiIiIiIiI/3GIiIiIiIiIiIiIiI/3GIiIiIiIiIiIiIiI/3GIhNZkw5m4iIiIiIiI/3GIiIiIg8FxO06Oz/cYiIiIiIiIiIiIiDMPM73wzIiIiIiIiIiIiIiP9xiEuxTFTriIiIiIiIiIj/cYiIhJ5yxhjXGIiIiIiIiIiIiIiI/3GIiIiITWZMOZuIiIiI/3GIiIiIiIiEgojI13/3GIiIiIiIiIiIiIiI/3GIiIiIiIiIRJ7MxhOIiIiIiIiIiIiP9xiEp3HGiOiIiIiI/3GIiIiIiIiErxrGDliIiIiIiIiP9xiIiIiE+V3BaiiIiIiIiIiIiIiIhKsUxk64iIiIiIiIiIiIj/cTA7tbDUSoiIiIiIiIiIiIiP9xiDSqa7tVlHGIiIiIiIiIiIiIiEzLvENEiIiIiIiIiIiIj/cYiIPCLZtN0miIiIiIiIiIiIiI/3E2ThK6se2IiIiIiIiIj/cYiIiIhEebzIZIiIiIiP9xiIiIiIiIhDqWzVaYiIiIiIiI/3GIiIiIgzpBS9W+uIiIiIiIiIiI/3GIiIg5xyG3ON6IiIiIiIiI/3GIiIiIhI5yyBjYiIiIiIiIiIiIj/cYiEw8zEwziIiI/3GIiIiIiIiIiIiIiI/3E7ArO1/UyIiIiIiIiIiIj/cYiIRY4ctx6IiP9xiIiIiIiIiIiIiIQBC8D/T/cYiIiIiIiIiIiIiIj/Qt9M8guIiIiIiIiP9xiIiIiIiEJ/7OgBiIiIiP9xiIiIiIiIiIiIiIhOG0wuS4iIiIiIiIiIj/cYiIhMgZxH5oiI/3GIiIiIiIiIiIiIiI/3GE1BPCvscYiIiIiIiIiIiIiIj/cYhEqWy1aXGIiIiIiIiIiIiIiI/3E4ODG4x86IiIiIiIiP9xiIiIiIg5cmG3jZ6IiIiIiP9xiIiIiIiDTzQbwMvoiIiIiIiIiIiIiI/3GEJKLOtdiP9xiIiIiIiIiIiIiIiESOHMceiIiIiIj/cYiIiIiIiIiIS2x8WTiI/3GIiIiIiIiIiIiIiE3QLDL9iIiIiIj/cYiIiIiIiIiIiIiIj/cYiIiIiIiIiIiIiIj/cYiIiDoSArbt/YiIiIiIiIiIiIiP9xhEFEzOu4iIiIiIiIiI/3GIiIhJDTx/LIiIiIiIiIj/cYiIiIiE3QLDL9iIiIiIiIiIiIiIiP9xRM58wxiIiIiIiIiIiI/3GIiIRV5suhmIiIiIiIiIiIiP9xiIiEmSbGbZcYiIiIiIiIiIiIiFUe2+GIiIiIiIiIiIiP9xiIiEp3HGiOiIiI/3GIiIiIiIiIiFlS162IiP9xiIiIiIiIiIg75gG1Gf6IiIiIiIiIiIj/cYiIiEp3HGiOiIiP9xiIiIiIiIiIiIhDFEzeu4iIiIiIiIiIiIiIj/cYMhXBvuo+iP9xiIiIiIiIiIiIiIQBC8D/T/cYiIiIiIiIiIiIiIj/cYOKgGuFf5iIiIiIiI/3GIiIiIiD6wIbJP3oiIiIiIiI/3GIiIiIiIiIiIiINTmyu8ZNiIj/cYiIiIiIiIiIiIg8Vzi0qMeIiI/3GIiIiIiIiIiIgyj5G+cG6P9xiIiIiIiIiIiIiISrFMZOuIiIiIiIiIiIiIiP9xiIQ9kc0m6IiIiP9xiIiIiIiIiIiIiIgz7tG9ES6IiIiIiIiIiIiI/3GIPJGjtG5ciIiIiIiIiIiIiIiE+FLBetiIiIj/cYiIiIiIiIiD9AEbG/7oiIiIiIiIiP9xiIiIg1fsG7gT6IiIiIiIiIiI/3GIiIiIiIiIiIiIiDGPkb9wboiIiIiIiIiIiIiI/3GDIFEb767oj/cYiIiIiIiIiIiIiIhFozy1zI/3GIiIiIiIiIiIhEFEy+u3GIiIiIiIiIiIiIiEAQvP70cYiIiIiIiIiIiIiEC6PAVc/3GIiIiIiIiIiIiIhChFznuoiIiIiIiIj/cYiIiDiIpLh3W4iIiI/3GIiIiIiIiIiISOcsgY2IiIiIiIj/cYiIiIiIiDAgYbDvnoiIiIiP9xiIiIiIiIhMpqxFlYiIiIiIiP9xiIiIiIhPhSwXrYiIiIiIiIiIiIj/cYhFjhy3HoiIiP9xiIiIiIiIiIg4ssG4TT6IiIiIiIiP9xiIiIiDtSJ7Wt2IiIiIiI/3GIiIiIiIiE71PCCsiIiIiIj/cYiIiIiIiIQd9M4gtxiIiIiIiIiIiIiIiE3QLDL9iIiIiI/3GIiIiIiIiIRBRMzruIj/cYiIiIiIiIiIiIg9EeKz7h2IiIiIiIj/cYiIiIiITWZMOZuIiIj/cYiIiIiIiIiETjnMHGiIiIiIiIiIiI/3GIiDgu17jRKIiIiIiP9xiIiIiIiIiIQj+M7AeIiIiIiIiIiIiI/3GEbITKN7iIiIiIiIiP9xiIiIiDhYkrinbYiIj/cYiIiIiIiIiEDK7ARRiIiI/3GIiIiIiIiIiIiIiD6QIrJv3YiIiIiIiIiIj/cYiIiDXTQrssvYiIiIiIiIiIiP9xiIiIiIiIiIiIiIiP9xiIiD87obHEXoiIiIiP9xiIiIiIiE3LvDNEiIiP9xiIiIiIiIiDlyw7eNPIiIiIiIiIiIiIiI/3GEQUTM67iIiIiIiIiIj/cYiIiIg46Mi4FzeIiI/3GIiIiIiIiIiIiIg1GVG75q6Ij/cYiIiIiIiIiIiIiIj/cYiIgxleS/ahuIiIiP9xiIiIiIiIiIPDwjtMPciIiIiIj/cYiIiIiIiIiDJPMb6wzoiIiIiIiIiIiIj/cYTUE8K+xxiIiIiIiIiIiIiIiEGvnPUGiIiP9xiIiIiIiIiIhK8axg5YiIiIiIj/cYiIiIiIONgYuCfniI/3GIiIiIiIiIiIPbYWs0npiIiIiIiIiI/3GIiIiE1mTDmbiIiIiI/3GIiIiIiIhPhSwXrYiIiIiIiIiIiP9xiIg7/Ka1A1mIiIiIiIiI/3GIiIiIiIiIVGncloiP9xiIiIiIiIiIiIg8xmS0OZuIiIiIiIiIiIiIiP9xSQ08fyyIiIiIiIiIiIiI/3GIg37bK5Ek2IiIiIiIiIiIiP9xiIPmtRspSuiIiIiIiIiIiIiP9xiIiIMIAjv3/ccYiIiIiIiIiIiIiIg38iK5Dd2IiIiIiIiIj/cYiIiIOsfltjgaiIiIiIiIiIiIiP9xiIiDG/Qb9AvoiIiIiIiIiIiIiIg75gG1Gf6IiIiIiI/3GIiIiIiIiIg0SQG8tv6IiIiIiIiIiIj/cYiIiIiISnccaI6P9xiIiIiIiIiIiIiIiP9xMVUiv6rdiIiIiIiI/3GIiIiIQ1Ss2rWIiIiIiIiIiIj/cYhG2PyicIiIiIiIiI/3GIiIiEkNPH8siIiIiIiIj/cYiIiDzBtbQ+SoiIiIiIiIiIiI/3GIiIiIiIiIiIiIiI/3FK3IxiN4iIiIiIj/cYiIiIiIhI99yAgoiIiIiIiIiIiP9xiIRaM8tcyIiIiIiIiIiIiIj/cYMlozvqXMiIiIiIiIiIiI/3GIiDy2UbRJroiIiIiIiIiIiIiP9xiIiIiIiITdAsMv2IiIiIiIiIiIiI/3GIiIiIiIiIiIiFy71ESIiIiIiIiIiIiIiP9xiIMOpCsCW9iIiIiIiIiIiI/3GIiIiD7w47IPHIiIiIiIiIiI/3GIiIOG6auJFliIiIiP9xiIiIiIiIiIiIg/cCOxj9yIiIiIiI/3GIiIiIiIiIQ/4s0B2IiIiIiIj/cYiIiIiIhGyEyje4iI/3GIiIiIiIiIiIg3ODG5x86IiIiIiIiIiIiI/3GIiIiEwsHE0+iP9xiIiIiIiIiIiIiIQxRM3ruIiIiIiIiIiIiIj/cYRzMsnM2IiI/3GIiIiIiIiIiIMQDEv/87iIiIiIiP9xiIiIiIiEjSzILTiP9xiIiIiIiIiIiIiIQUos+12IiIiP9xiIiIiIiIiIPSzUs9Mrj/cYiIiIiIiIiIiIiIj/cYiIiIiIiIhEjhzHHoiIiIiIiIiIiI/3GIPkZBsrm+iIiP9xiIiIiIiIiIiIiELEvNO0cYiIiIiIiIiIiIiIj/cYiISecscY3/cYiIiIiIiIiIiIiIj/cYg922GzJJ6IiIiIiIiI/3GIiIiIg2/QG6Av6IiIiIiIiIiIiIiP9xiDS/aLtAl3GIiIiIiIiIiIiIiI/3GIRY4ctx6IiIj/cYiIiIiIiIiIiIPoZmsnmZiIj/cYiIiIiIiIiIiIiIj/cYiIiIiIiIiIiELpzOFjiIiIiIiIiIiP9xiIiEBlfAqoiIiIiIiIiIj/cYiIiIiITlusKkWIiIiIiIiP9xiIiIiIiIiEjnLIGNiIiIiIiIiI/3GIiIiIiEVebLoZiIiIiIiIiP9xiIiIiIiIiIiIiIiP9xiIiIiIiITdAsMv2IiIiIiIiIiIiI/3GIiIiIRshMo3uIiIiP9xiIiIiIiIiIiIiDkIRrf3uYiIiIiIiIiI/3GIiIiIhMLBxNPv9xiIiIiIiIiIiIiIiP8wVgaxufmIiIiIiIiIj/cYiIiEM/jNwHiIj/cYiIiIiIiIiIiIPHGktI5biIiIiIiIiIiIiIj/cYPdHIsy43iIiIiIiIiI/3GIiIhFjhy3Hoj/cYiIiIiIiIiIiIMAsGsAX5iIiIiIiIiIiI/3GIiIiIiIiIiE/qnBFWiIiIiIiIiP9xiIiIiIiIiIiIiDWOcrtxjYiI/3GIiIiIiIiIiIg8ITG03s6IiIiIiIiIiIiIiI/3GIiIiIiIiIiIiIiI/3GIgyVYS+qnv/cYiIiIiIiIiIiIiIj/cYQYqM91eIiIiIiI/3GIiIiIiIiINugEuhf7iIiIiIiIiIiP9xiIiIiIiIiIOPKEuA17iIiIiIiIiP9xiIiIiIiIiIiIiIiP9xiIiIiIiITdAsMv2IiIiIiIiIiIiI/3GE7QLCL9iIiI/3GIiIiIiIiIhPcMwI83GIiIiIiIiIiIiIiI/3E6Pq+2wVCIiIiIiI/3GIiIiIiIiIiIiIiI/3GIiIiIiIiIiIiIiI/1O03kuIiIiIiIiIiIiI/3GIgwQMKwzz2IiIiIiIiIiIj/cYiDUZUbvmroiIiIiIiIiIiIiP9xiEHv/PEAiIiIiIj/cYiIiIiIiIiIiIiIj/cYiDmNtbdySoiIiIiIiIiIj/cYiIiIiIiIiIiIiIj/cYiIiIiIiIiIiIiIj/cYiIhHWDyafIiIiIiIiIiIj/cYiIiIiIiIiIiIiIj/cYhUadyWiIiIiIiIiI/3GIiIiIhGmJymdoiIiIiIiIiIiIiI/3GIhGyEyje4iIiIiIiP9xiIiIiIiIND9FvMC6iIiP9xiIiIiIiIiIiIiDKUAb5r/oiIiIiIiIiP9xiIiIg2+FK6B62IiIiI/3GIiIiIiIiIiDuRQbVuvoiIiIiIiIiIiP9xiIiIPyaksdlbiIiIiP9xiIiIiIiIiIT8WMA6dxiIiIiIiIiIiIiIiP9xiIQkos613/cYiIiIiIiIiIiIiIj/cYiIiIiIiIg5otW3XSqIiIiIiIiIiIiIiP9xhAlSwHrYiI/3GIiIiIiIiIiIiDktkbfSbo/3GIiIiIiIiIiIiISE2ciyaIiIiIj/cYiIiIiIiDZTgbqsfoiIiIiIiIiIiI/3GIiIQ/4s0B2IiIiIiIiIiIiIj/cYiDDakbA1boiIiIiIiIiIiP9xiIg1rnG7UY6IiP9xiIiIiIiIiIiIiIiP9xiEXjnLHGiIiI/3GIiIiIiIiIiEsXvF6EiP9xiIiIiIiIiIiIiIR8Ick96IiIiIiIiIiI/3GIiIiIhMLBxNPv9xiIiIiIiIiIiIiIiP9xPKHxtF4OiIiIiI/3GIiIiIiIiIiDUpArvW/YiIiIj/cYiIiIiIiIiIiIiIj/cYiIiIiIiIiIg+8OOyDxyIiIj/cYiIiIiIiIiIiINuO3uhxIiIiIiIiI/3GIiIiIiIiIhAJRwOroiIiIiIiIiIiIiI/3GIiIiIiIiIiIiE02nDyWiIiIiIiIj/cYiIiIiIP4BxsX+OiIj/cYiIiIiIiIiIiIMIbcsIkjiP9xiIiIiIiIiIiIiIgy9CW+C9qIiIiIiIiP9xiIiIiIiEZzjKjHiIj/cYiIiIiIiIiIiD/6QbEFvoiIiIiIiP9xiIiIiIXbvTRIiIiI/3GIiIiIiIiIQBC8D/SIiIiP9xiIiIiIiIhNdvw4kIiP9xiIiIiIiIiIiIiE5brCpFiI/3GIiIiIiIiIiIiIiI/3GIiIiIiIiIiIiIVR7b4YiIiIiIiIiIiIj/cYiDY+YbrBnoiIiIiIiP9xiIiIiIiEZD3KvCiIiIiIiIiIiIiP9xiD0hMbPezoiIiIiIiIj/cYiIiIhBr5z1BoiIiIiIiIiIiIj/cYiDPpI70W3IiIiIiIiIiIiIiIj/Mfv9sBQCiIiIiIiIiIiIiIj/cYiIRzMsnM2I/3GIiIiIiIiIiIiIiI/3E8kUG0br6IiIiIj/cYiIiIiIiIhHWDyafIiIiIj/cYiIiIiIiIiIS2x8WTiI/3GIiIiIiIiIiIg7rDO1U8z/cYiIiIiIiIiIiIiIg07jS8EcuIiIiIiP9xiIiIiIiISMIcg96P9xiIiIiIiIiIiIiIiEP+LNAdiI/3GIiIiIiIiIiIiIiI/3GIiIiEFKLPtdiIiIiIiIiIiIiI/3GIiDFLyL+0N4iIiIj/cYiIiIiIiIiIiIiIj/cYiIMVDVv68qiIiIiP9xiIiIiIiIiIiIiIiP9xTCwcTT6IiIiIj/cYiIiIiIiIiIiEaYnKZ2iIiIiIiIj/cYiIiIiITWZMOZuIiIj/cYiIiIiIiIiIQ/4s0B2IiIiIiP9xiIiIiIiIhAujwFXIiIiIj/cYiIiIiIiIiIiIiIj/cYg0T5O7sGxxiIiIiIiIiIiIiIiDW+hLtBe4/3GIiIiIiIiIiIiIiI/3GIiIiIRwN8n8iIiIiIiIiI/3GIiIiIiIRu1coSqIiIiIiIiIiIiI/3GINd6DuyF8iIiI/3GIiIiIiIiIiIiIiI/3GIiDM/4r3AHYiIiIiIiIiIiIiI/3GIODPkuMwbiIiIiIiP9xiIiIiIg0SQG8tv6IiIiIiIiIiIiIiI/3GIiIiIiIQd9M8guP9xiIiIiIiIiIiIiITeDcMfKIiIiIiI/3GIiIiIiIiIT2AcGf7/cYiIiIiIiIiIiIiIj/cYiIiIiIiIiESOHMceiIiIiIiIiIiI/3GIiIhOW6wqRYiIiIiIiIiIj/cYiIiIQUos+12IiIiIiIiIiIiIj/cYhJ5yxxjYj/cYiIiIiIiIiIiIiINA+VvPBqiIiIiIiP9xiIiIiIiIP3tksYSbiP9xiIiIiIiIiIiIiIiP9xiIiIhO9TwgrIiIiIiIiIiI/3GIiIiIiIiIiIiIiI/3GIiIgzFei96heIiIiIiIiIiIiI/3GDc+w7nBPIiIj/cYiIiIiIiIiIhI5yyBjYiIiIiIiP9xiIiIiIg2CWW69pqIiIiIiIiIiIiIj/cYiIiEWjPLXMiIiIiIiIiIiI/3GIiIhD/izQHYiIiIiIiIiIiIj/cYiIiE7QLCL9j/cYiIiIiIiIiIiIiIj/QZUsB62IiIj/cYiIiIiIiIiIiDWu07tRLIiIiP9xiIiIiIiIiISXcceI6IiIiIiIiIiIiIj/cYiIiIiIiE2LXDdKiIiIiIiIiIiIiP9xiDFVIr+q3YiIiIiI/3GIiIiIiIg519G3KC6IiIiI/3GIiIiIiIiIiIiIiDfNUbkyrv9xiIiIiIiIiIiIiIQxRM3ruIiIiIiIiIiIiIj/Nlmxu6ZOiIiIiI/3GIiIiIiIiIiIMQURv/ruiIiIiIiP9xiIiIiIiIiIP2sWsZTpiIiIiIiIiI/3GIiIiIiIiEGKjOdXcYiIiIiIiIiIiIiIj/OMgFuTf6iIiIiIiIiIiIiIiEd9TJgriIiIiIiIiI/3GIiIg1WbG7pk6I/3GIiIiIiIiIiIiIiI/3FNQTw77P9xiIiIiIiIiIiIiIiP9xiEymrEWViIiIiIiIiIiIiIiDBVIrC63YiIiIiIiIj/cYiIiIiIRjMsrM2IiIiIiIiIiIiIj/cYiIMLWBsFp+j/cYiIiIiIiIiIiIiIMb9Bv0C+iIiI/3GIiIiIiIiIiIg5xyG3ON6I/3GIiIiIiIiIiIiINcORuzxuiIj/cYiIiIiIiIiIhMpqxFlYiIiIj/cYiIiIiIiIiIiIhITZyLJoiIiIiP9xiIiIiIiIiEh9THgrcYiIiIiIiIiIiIiITdAsMv2IiIiIiP9xiIiIiIiIg9VvGzqQ6IiIiIiIiIiIiP9xiIMIXRsIouiIiIiIiIiIiI/3GIiIhKnCxmPYiIiIiIiIiIiIiP9xiITvU8IKyIiIiIiIiIiIiI/3GIiIiIiIiIiIiIiI/3GIiIiIiIiIiIiE+FLBetiIiIiIiP9xiIiIiIiIgvdxMaGI7Oj/cYiIiIiIiIiIiIiIRS68vRSIiIiIiIiIiIj/cYiEbITKN7iIiIiIiI/3GIiIiITEE8S+yIiIiIiIiIiI/3GIg4zbO4MkyIiIiIiP9xiIiIiIiIg3eJG5h26IiIiIj/cYiIiIiIiIiEFKLPtdiIiIiIiIj/cYiIiIiIg9hqGzeV6IiI/3GIiIiIiIiIiIiIiI/3GIiDI1I73K3HGIiIiIiIiIiIiIiI/3GIR2jsmXGIiIiIiIiIiIiI/3GIhLnCxGPXGIiIiIiIiIiIiIiI/zrHIbc43oiIiIiIiIiIiIiP9xgwkNOwfyyIiP9xiIiIiIiIiIiIiIiP9xg5XUG3or6Ij/cYiIiIiIiIiIiIiIj/Oc2zuDJMiIiIiIiIiP9xiIiIiIQUos+12IiIiIiIiIiIiP9xiIhMPMxMM4iIj/cYiIiIiIiIiIhChFznuoiIiIiIiIiIiP9xiIiIQ9kc0m6IiP9xiIiIiIiIiIiIiIiP9xiIiIiIiIiIhAujwFXIiIj/cYiIiIiIiIiIhJt3x0iIiP9xiIiIiIiIiIiIN1PjuawciIj/cYiIiIiIiIiIiIiISrFMZOuIiIiIiIiIiIiIj/cYiIiIiIiIiIiIiIj/PfwJtAP2iIiIiIj/cYiIiIiIiE02nDyWiIiIiIiIiIiIiP9xiIiIiIiIQhp87liIiIiP9xiIiIiIiIiIMEVxsMqOiIiIiIiIiIiIiIj/NcnBvDY+iP9xiIiIiIiIiIiIiD7r1rIUKYiP9xiIiIiIiIiIiIg7ofG1Xg6IiIiIiIiIj/cYiIiIg+FpGy6W6IiIiIiIiIj/cYiIiIiIiIiIiISywcXT6IiIiIiIiIj/cYiIiISQ08fyyIiIiIiIiP9xiIiIiIiIiIVh7a4f9xiIiIiIiIiIiIiIiP9xiIiIiIiIiIiIiIiD9AEbG/7oiIiI/3GIiIiIiIiIiIiFUe2+GIiIiIiIiIiIiIj/cTsnYbXYnoiIiIiIiIiIiP9xiIiIiIiE9wzBjziI/3GIiIiIiIiIiIiIg9ZqKzmV2IiIiIiI/3GIiIiIiIiIiIiIN52huWJeiIiIiIiIiIiI/3GIiDceYrnhnYj/cYiIiIiIiIiIiIiIg8HMG04z6I/3GIiIiIiIiIiIiITvU8IKyIj/cYiIiIiIiIiIiIiIj/cYg4naG4Yl6IiIiIiI/3GIiIiIiIiEl3HHiOiIiIiIiIiIiIiIiP9xiIiIiIiIhC2RziboiIiIiIiIiIiIiI/3GIiIQLo8BVyIiIiIiIiIiP9xiIiIgzdAK9i/2IiIiIiIiIiIiP9xiIhHWDyafIiIiIiIiIiIiP9xiIhAlSwHrY/3GIiIiIiIiIiIiIiI/3E+2yayJNmIiIiIiIiIiIiIiI/3FOW6wqRYiIiIiIiIiIiIiIj/Ry68rRSIiIiIiIiIiP9xiIiIiEPZHNJuiP9xiIiIiIiIiIiIiIhOW6wqRY/3GIiIiIiIiIiIiIiI/3GIiIiEqcLGY9iIiIiIiIiIiIiP9xiIiIR2jsmXGIiIiIiIiIiP9xiIiIiEuxTFTriIiIiIj/cYiIiIiIiIiIiIiIj/cYiIiIiIiIiIiIiIj/cYiIiIiIiIiIiDL/Zr4AmY/3GIiIiIiIiIiIiIhOcMwo84iIiIiIiIiIiP9xiIiDkYMrbnzXGIiIiIiIiIiIiIiI/3GIiDldQbeivv9xiIiIiIiIiIiIiIQj+M7AeIiIiIiIiI/3GIiIiIiIM6SxvFtOcYiIiIiIiIiIiIiIj/cYiEC6PAVciIiIiIiIiIiI/3GIiIiIOHOnuIxYiIiP9xiIiIiIiIiIiIPRHis+4diIiIiIiIiP9xiIiIiIiEFKLPtdiIiIiIiIiIiP9xiIiIiIiIiIiIhPhSwXrYiIiIiIj/cYiIiIiIiIiIiIiITdAsMv2IiIiIiP9xiIiIiIiIiDa+5rpBGY/3GIiIiIiIiIiIiIiI/ypZUhp6at6IiIiIiIiIiIiIj/cYhFozy1zIiIiIiIiIiIiIiI/3GIiIiD7Wd7IpiP9xiIiIiIiIiIiIiIiP9xiIiIiIiIiIiIiDWzQ7tMvIiIiIiIiIiIiIj/cYiIiIiIiIiIiIiIj/cYiIiIiIiIiIiIiIj/cYiIiIiIPmtRspSuiIiIiIiIj/cYiIiIgxmjG/Zc6IiP9xiIiIiIiIiIiIiD7gM7IfzIiP9xiIiIiIiIiIiIiIiP9xiIgxRXG/uo6IiIiI/3GIiIiIiIiIhO9TwgrIiIiIj/cYiIiIiIiIiEFKLPtdiIiIiIiIj/cYiIiIiIiIiIhCbzzpDIj/cYiIiIiIiIiIiIiEVzjLjHiIiIiIiIiIiIj/cYiIg9hqGzeV6IiIiIiI/3GIiIiIiIhMQTxL7IiIiIiIiI/3GIiIiIiE8bTB5LiIj/cYiIiIiIiIiIiIhC2RziboiIiIiIiIiP9xiIiIiIiIiIiIhOcMwo84iIiIiIiIiIiIj/cYiIQ/4s0B2IiIiIiIiIiIiIiP9xiE6LXCdKiIiP9xiIiIiIiIiIiDcEe7n7hIiIj/cYiIiIiIiIiIiIiIj/cYiIiIiISpwsZj2IiIiIiIiIiI/3GIiISZJsZtlxiIiIiIiIiIiIiIiP9EhFzXuoiIiIiIj/cYiIiIiIiIiIiIiIj/cYiIiIiIiIiIiIiEl3HHiOiIiIiIiIiI/3GIiIiIiIiIiIiIiI/3E54tO3HSyIiP9xiIiIiIiIiIiIiDWDMbt8zoiIiIiIiIiIiIj/cYiIhEebzIZIiIiIiIiP9xiIiIiIiIg4Dna48Yn/cYiIiIiIiIiIiIiIj/cUWOHLceiIiIiP9xiIiIiIiIiIiIRQmsv2WIiIj/cYiIiIiIiIiIiIg6EmS27ZuIiIiIiIiIiIiIiI/3GD7mirIZdYiIiIiIiIiIiIiI/3GIS/GsUOX/cYiIiIiIiIiIiIiIhFyEyze4iIiIiIiIiIj/cYiIiE71PCCsiIiIiIiIiIiP9xiIiIiDxn6LSYF4iIiIiIiIiIj/cYiIQLo8BVyIiIiIiIiIiI/3GIiECl3Aaij/cYiIiIiIiIiIiIgyOjS+xcuIiIiIiIiIj/cYiIiIhI5yyBjYiIiIiIiIiIiIiP9xiElNnHsmiP9xiIiIiIiIiIiIiIhFLry9FIiIiIiIiIiIiP9xiIiIg4E4O47HyIiIj/cYiIiIiIiIiIRaM8tcyIiIiI/3GIiIiIiIiITvU8IKyIiIiIj/cYiIiIiIiIiEqcLGY9iIiIiIiI/3GIiIiIiIiIQtkc4m6IiIiIiIiIiIiIj/cYiIiIiIiIiIiIiDmNtbZySnGIiIiIiIiIiIiIiDedobliXoiIiIiIiIiI/3GIiIiIiIiIiIiIiI/3GIiIiIiIiIiIiIiI/3GDfIBbk3+oiIiIiIiIiIiIiP9xiDC147BaHIiIiIiIiIiIiI/3GIiIiISMIcg96IiI/3GIiIiIiIiIiIiIiIN70DuUL8iIiIiIiIiI/3GIiIiIiIhLLBxdPoiIiIiIiIiIiIiI/3GIiIg1dMa7izmI/3GIiIiIiIiIiIiIQ/4s0B2IiIj/cYiIiIiIiIiITlusKkWIiIiP9xiIiIiIiIiIiIg7d9S0iCtxiIiIiIiIiIiIiIiP88Z8G1mD6Ij/cYiIiIiIiIiIiIhKnCxmPYiIiI/3GIiIiIiIiIiEAQvA/0iIiP9xiIiIiIiIiIiIR1g8mnyIiP9xiIiIiIiIiIiIgyWpW+pWqIiIiIiIiIiP9xiIiIiIiEWjPLXMiIiIiIiIj/cYiIiIiIiEbY/KJwiI/3GIiIiIiIiIiIiIiIM2RRvZuuiI/3GIiIiIiIiIiIiIhHfUyYK4iIiIiIiIiIj/cYiIiIiIiIiIg5l3G3aI6IiIiIiIiIiIiP9xiIiIg/QBGxv+6IiIiIiIiIiIiIiI/3GIiIiIMdrzvyUMiIj/cYiIiIiIiIiIiIhNNpw8loiIiIiIiP9xiIiIiIiISQ08fyyIiIiI/3GIiIiIiIiIiIiIiI/3GF2700SIiIiIiIiIj/cYiIiIg0iWG8dp6IiIiIj/cYiIiIiIiIiIiIiIQa+c9QaIiIj/cYiIiIiIiIiIhVHtvhiIiIiIiIiIiIiIiP9xiIiIiIiIiIiIiIiErxrGDliIj/cYiIiIiIiIiIiIiIhEjhzHHoiIiIiI/3GIiIiIiIiIiIiIiI/0aOHLceiIiIiI/3GIiIiIiIiIiIRCT8zbD/cYiIiIiIiIiIiIiIj/cYg7fCG1g96IiIiIiIiIiP9xiIiIg/Afax/gmIiIiP9xiIiIiIiIiIiEUJrL9liIiIj/cYiIiIiIiIiIiIQ/4s0B2IiIiP9xiIiIiIiIiIiIg3Y5S5nGuIj/cYiIiIiIiIiIiIiIhK8axg5YiI/3GIiIiIiIiIiIiIiI/3FFjhy3HoiIiIj/cYiIiIiIiIiIRaM8tcyIiIiI/3GIiIiIiIiIiIiIiISXcceI6IiIiIiIiP9xiIiIiIiIgnf+MamAHOiIiIiI/3GIiIiIiIiIiIiIiDHP8b8wDoiIiP9xiIiIiIiIiIiIiIM7TEvUs7iIiP9xiIiIiIiIiIiIiITYtcN0qIiIiIiI/3GIiIiIiIiIiIiIiI/3GIiEJa3NpScYiIiIiIiIiIiIiIj/cUzWXEKaiIiIiI/3GIiIiIiIiIiIiIiI/3GIhPG0weS4iIiIiIj/cYiIiIiIiIg2dO26ixKIiIiIiIiIiI/3GIiIiIiIiIiIiIPJGjtG5ciIiP9xiIiIiIiIiIiIhOoHwl+IiI/3GIiIiIiIiIiIiIQm882QxxiIiIiIiIiIiIiIiP9xS5wsVj2I/3GIiIiIiIiIiIiIiITGZMSZuIiIiIiIiIiIj/cYiIiDb4UroHrYiIiIiP9xiIiIiIiIiIgyj5G+cG6Ij/cYiIiIiIiIiIiIiIQxRM3ruIiIiIiIiIiIiI/3GIiIiIiIQ9kcwm5xiIiIiIiIiIiIiIiP9xO0J2tb2JiIiIiIiIiIiI/3GIiIhIfUyIK4iIiI/3GIiIiIiIiIiIiIiESOHMceiIiIiIiP9xiIiIiIiIiIiIiIiP9xRzMsnM2IiIj/cYiIiIiIiIiIiIiD2bAbNk/oiIiIiIj/cYiIiIiIiIQVrc+lKIiIiIiIiIj/cYiIiIiD+AcbF/joiIj/cYiIiIiIiIiIiITvU8IKyIiP9xiIiIiIiIiIiIiIiP9xiIXbvTRIiIiIiIiI/3GIiIiIiIiIiIiIiI/3GIiIhPYBwZ/oiIiIj/cYiIiIiIiIiIiIiIj/Ro4ctx6IiIiIj/cYiIiIiIiIiIiIiEl3HHiOiIiIiIiIiI/3GIiIiIiDP5070GLIiIiIiIiIiI/3GIiIiIiEQ5XMxqiIiIiIiIiIiIiIiP9xiIg3qEG5V76I/3GIiIiIiIiIiIiIg2LhO60eyIiIiIiP9xiIiIiIiIiIPRHis+4diIiIiIiIiIiP9xiIiIiIiIiE+FLBetiIiIiIiIiIj/cYiIiIiIRBRMzruIiIiP9xiIiIiIiIiIiIN/MtuQzSiIiIiIiIiIiIiP9xiDBLZrDEmYiIiIiIiIiIiI/3GIiEe9rJQliIiIiIiIiIiI/3GIiIhBSiz7XYiIiIiIiIiIiIiI/3E96xKzFO2IiIiIiIiIiP9xiIiIiIg8Z4azmHlxiIiIiIiIiIiIiIiP9xgxS8i/tDeIiIiIiI/3GIiIiIiIg6EgK27f2IiIiIiIiIj/cYiIiIg1ztK7MS3/cYiIiIiIiIiIiIiIj/Q2886QyIiIiIiIiIiIiI/3GIiIiIiIiIiIiITdAsMv2IiIiIiIj/cYiIiIiIiIRHm8yGSIiP9xiIiIiIiIiIiIiIiP9xiIiIiIMnqUvoVriIiIiIj/cYiIiIiIiIiIiIiIj/cYiEBAbAz5iP9xiIiIiIiIiIiIiIiP9xiIiIiIiIiIiEFKLPtdiIiIiIiP9xiIiIiIiIg7nIK1Y32IiI/3GIiIiIiIiIiIiFy71ESIiIiIiIiIiIiIiP9xiIQSUc/a6IiIiIj/cYiIiIiIiIiIgzP+K9wB2IiIiIj/cYiIiIiIiIiIiIiIj/cYiIiIiIiIiIiIiIj/cYiIiIiIiIiIiIiIj/cU7QLCL9iIiIj/cYiIiIiIiIiIiIiIj/PgwRs/Puj/cYiIiIiIiIiIiIiIj/cYQSUc/a6IiIiIiI/3GIiIiIiIgzf6W9gFqIiIiIiIiI/3GIiIiIiIg9QZKzvm2IiP9xiIiIiIiIiIiIiEMUTN67iIiIiIiIiIiIiIj/cYS/GsUOWP9xiIiIiIiIiIiIiIiP9xRA/czwKP9xiIiIiIiIiIiIiIhI5yyBjYiIiI/3GIiIiIiIiIiIRaM8tcyIiIiP9xiIiIiIiIiIiEkd7H4hiI/3GIiIiIiIiIiIiIiI/zqiEbdd7oiIj/cYiIiIiIiIiIiIiD9bZbGkmoiIiIiP9xiIiIiIiIiIiITnDMKPOIiIiIiIiIiIiIj/cYiIiIR5ichnZxiIiIiIiIiIiIiIiP9xTlusKkWIiIiIiIiIiIiIiI/3GDDl9bAqCoiIiIiIiIiIiIj/cYiITNZcQpqIiI/3GIiIiIiIiIiIiIhJDTxvLHGIiIiIiIiIiIiIiI/3GDTpI7wW3P9xiIiIiIiIiIiIiIiP8+xgKzOf2P9xiIiIiIiIiIiIiIiP9xiIiIiISE2ciyaIiIiIiIiIiIiI/3GIiIiIiIiDS5c7xGjIiI/3GIiIiIiIiIiIiITYtcN0qIiIiIiIj/cYiIiIiIiEbITKN7iI/3GIiIiIiIiIiIiIgxUDi/r8eIiIiP9xiIiIiIiIiIiEssHF0+iIiIiIiIiIiP9xiIiIiIRV5suhmIiIiIiIiIj/cYiIiIiIiIiIiIiIj/Rf4swB2I/3GIiIiIiIiIiIiIiI/3GIiIiIiIiIiIT+qcEVaIiIiIiIiP9xiIiIiIiIg0yYa8NnmIiIiIiIiIiIiI/3GIiIg8LHK0042IiIiIiIiIiIiP9xiIiIiIiIiIiDkNkrfybYiIiIiIiIiIiI/3GIiIhM1lxCmoiP9xiIiIiIiIiIiIg+sCGyT96IiP9xiIiIiIiIiIiIiIiP9xiDQq5bvVGnGIiIiIiIiIiIiIiI/0AW7A+RcYiIiIiIiIiIiIiIj/cTfYtbknSoiIiIiIiIiIiIiI/3GIhCSizrXf9xiIiIiIiIiIiIiIiP9xg0pR+8WuD/cYiIiIiIiIiIiIiIj/OoISt33tiIiIiIiIiIiIiI/3GIiITxtMHkuIiIiIj/cYiIiIiIiIiIg1zpe7MWiIiIiIiIiIiIiIiI/3FO9TwgrIiIiIiIiIiIiIiIj/cYTUE8K+xxiIiIiIiIiIiIiIiP9xiIiEC6PAVciIiIiIiIiIj/cYiIiIhB30zyC4iI/3GIiIiIiIiIiIiIiI/0IlHP2uiIiIiIiIj/cYiIiIiIiIiIPna1solKiIiIj/cYiIiIiIiIiIg3U+O5rByIiI/3GIiIiIiIiIiIiIhVHtvhiIiIiIiIiIiIj/cYiIiIiIiIiIiIiIj/cYiISbd8dIiIiIiIiIiIiP9xiIiIiDQ1rLzKU4iIiIiP9xiIiIiIiIiISpwsZj2IiIiIiIj/cYiIiIiIiDejV7lcqIiIiIiI/3GIiIiIiIiIMXCZv49miIiIiIiIiP9xiIiIiIiIiIiIg/BqWx+VqIiIiIiI/3GIiIiIiIg0RFK8u62IiI/3GIiIiIiIiIiIiD57ArKE/YiI/3GIiIiIiIiIiIiIiI/3GIiIiIiEFKLPtdiIiIiIiIiIiI/3GIiIhNEYw+54iIiIiI/3GIiIiIiIiINqhBule+iIiIiIiIiIiP9xiIiIiIiIiIiIiENUrNq1iIiI/3GIiIiIiIiIiIiIQCUcDq6IiIiIiIiIiI/3GIiIiIOj2ktsJbiI/3GIiIiIiIiIiIiIiEWjPLXMiP9xiIiIiIiIiIiIiIg5bba3kkmIiIiIiIiI/3GIiIiIiDt31LWIK4iIiIj/cYiIiIiIiIiITEE8S+yIiIiIj/cYiIiIiIiIiDgeibjhdoiIiIiIiIj/cYiIiIiIhBr5z1BoiIiIiIiIiIj/cYiIiIiIPOYBsxn+cYiIiIiIiIiIiIiIj/cUPZHNJuiIiIiIj/cYiIiIiIiIhEjhzHHoiIiIiIiIiIiI/3GIiIiIiIiIiIiIiI/3GE1R7CrhcYiIiIiIiIiIiIiIj/cYiIiDwMEbTz7oiIiIiIiIiIiI/3GIiIg6EgK27f2IiIiIiIiIiIiIj/cYiIQPqcAVaP9xiIiIiIiIiIiIiIiP9M8axQ5YiP9xiIiIiIiIiIiIiIiP9OZkw5m4iIiIiIiIiIj/cYiIiDF2jr+JcYiIiP9xiIiIiIiIiIiEsXvF6Ej/cYiIiIiIiIiIiIiINX4ku4HbiIiIiIiIiIiI/3GIiIiIiEQUTM67iIiIj/cYiIiIiIiIiD22s7NJTI/3GIiIiIiIiIiIiIiI/3GIMUVxv7qOiIiIiIj/cYiIiIiIiIiIiIg0SQG8tv6IiIiIiIiP9xiIiIiIR72slCWIiIiIiIiP9xiIiIiIhMpqxFlYiIiIiIiIiP9xiIiIiIiEFKLPtdiIiIiIiIiIiP9xiIiIiEU5XLxq/3GIiIiIiIiIiIiIiI/zc5srrGTf9xiIiIiIiIiIiIiIiP9xiET+LLAdcYiIiIiIiIiIiIiIj/cYiDU0ZrvLmYiIiIiIiIiIiIiP9xiIg70aG1Ll6IiIiIiIiI/3GIiIiIP5AisW/diIiI/3GIiIiIiIiIiIiIOLLBuE0+iIiIiI/3GIiIiIiIiIhAujwFXIiIiP9xiIiIiIiIiIiIQm886QyP9xiIiIiIiIiIiIiIiDQ/p7zAWIiIiIiI/3GIiIiIiIiIiEYzLKzNiIiIiIiIiI/3GIiIiIiIiIhUadyWiP9xiIiIiIiIiIiIiIiP9xiIiIiIiIiIiIiIiP9xiIiIiIiIiIiIRwN8n8iIiP9xiIiIiIiIiIiIiIS9ZcUpqIiIiIiIiP9xiIiIiIiIiIObfSt0gtiIiIiIiIiIiIiI/3GIiIMDASsN/tiIiIiIiIiIj/cYiIiIiIiIiINF+mvKBZj/cYiIiIiIiIiIiIiIj/cYiIiIWwfV+IiIiIiIj/cYiIiIiIiIiIiIT4UsF62IiIiIiI/3GIiIiIiIiIS9ZcUpqIiIiIiIiIiIiI/3GIiIiIiIiIiIiIiI/3GIiIiIiISiJcbdr/cYiIiIiIiIiIiIiIj/cYiIiIiIiIiIiIiIj/cYgzj/O9cAyIiIiI/3GIiIiIiIiIiINEkBvLb+iIiIiIiIiIj/cYiIiIiIiE1mTDmbiIj/cYiIiIiIiIiIiIiIj/OiOWt9xpiIiP9xiIiIiIiIiIiIg+1TGyKs6IiIiIiIiIiIiI/3GIiE1mTDmbiIiIiIiI/3GIiIiIiIgxRXG/uo7/cYiIiIiIiIiIiIiIj/QCtMHkuIiIiIiIiIj/cYiIiIiIMf8EvwD7iIiIiIiIiIiI/3GIiIiDhdQbiivoiIiIiIiIiIiIiI/3GIiIWVLXrYiIiIiIiIiP9xiIiIiEWOHLce/3GIiIiIiIiIiIiIiI/3GIiIg8cuq0jRWIj/cYiIiIiIiIiIiIhMQTxL7IiIj/cYiIiIiIiIiIiIiIj/cYiIiIiIiIiIiIiIj/cYgxdYO/inyIiIiIiP9xiIiIiIiIiIiIiIiP9xiIOsiOtjdxiIiIiP9xiIiIiIiIiIg963SzFIuIiIiIiIiIiP9xiIiIiDFVIr+q3YiI/3GIiIiIiIiIiIiIhCP4zsB4iIiIiIiIj/cYiIiIiIg8DBG08+6IiIiIiIiI/3GIiIiIiIiIPrAhsk/eiIiIiI/3GIiIiIiIiIiIiIiIPfslswTaiIiIiI/3GIiIiIiIiIiIiIiDkdQ7fivIiIiIiIiIj/cYiIiIiIiIiIg5GJS352uIj/cYiIiIiIiIiIiIiIj/SSiMjXeIiIiIiIiI/3GIiIiIiIiD37wrMEPYiP9xiIiIiIiIiIiIiIiP9xSMIcg96IiIiIiIiP9xiIiIiIiIiE+FLBetiIiIiIiIiIj/cYiIiIiIg9pmWzWZqIiIiIiIiIiIiIj/cYg5XUG3or6I/3GIiIiIiIiIiIiIiI/3FUadyWiIiIiIiIiIiP9xiIiIiIiIiIiIgilqQa5pW+/3GIiIiIiIiIiIiIiI/3GIiIiIiIiIiIiITmAcKf6IiIiIiIiIiIiP9xiIiIRshMo3uIiIiIj/cYiIiIiIiIiFRp3JaI/3GIiIiIiIiIiIiIiI/3GIiIiIiIiIiIhJdxx4joiIiIiIiIiIiP9xiIiIiIiIiIiIiIiEfCHJPeiIiIiIiIiI/3GIiIiIhMQTxL7IiIiIiIiIiI/3GIiIiIiIiIiIiIiI/3GIhStN5LiIiIiIiIiIj/cYiIiIiE/qnBFWiIiIiIiIiIiIiI/3GIiIiIiIiIiIiIiI/3GIiIiIiIiIiIMc/xvzAOiIiIiIiP9xiIiIiIiIg95sWzGTqIj/cYiIiIiIiIiIiIiDSucbxRjoiIiIiIiP9xiIiIiIiIhNZkw5m4iP9xiIiIiIiIiIiIiIg6/ES2A7uIiI/3GIiIiIiIiIiIiDuRQbVuvoiIiIiIiIiP9xiIiIiIQe/88QCIj/cYiIiIiIiIiIiIiIQunM4WOIiIiIiIiP9xiIiIiIiIiEm3fHSIiIiI/3GIiIiIiIiIiIiIiI/3GIiIPwZDsfm8iIiIiI/3GIiIiIiIiIODiTuMdsiIiIiIiIiI/3GIiIiIiIiIiIiIiI/3GIiIiIiIhLwfxT4IiIiP9xiIiIiIiIiIiIhD/izQHYiIiI/3GIiIiIiIiIiIiIiIPLEFtE76iP9xiIiIiIiIiIiIiIiP9xiIiIiIiIiIiIiIhDznzTGIiIiIiIiIiIiIj/cYiIg5cmG3jZ6IiIiIiIiIj/cYiIiIiIhLLBxdPoiIiIiIiIiIiIiIj/cYiEnnLHGNj/cYiIiIiIiIiIiIiIj/cYIUEgGvvt/oiIiIiIj/cYiIiIiIiIQLo8BVyIiIiI/3GIiIiIiIiIiIN1iSuadtiIiIiIiIiIiIiI/3GIiIiD6bAbJk/v9xiIiIiIiIiIiIiIiP9xiDkYlLfna4iIiIiIiIiIiP9xiIiIiEFa3PpSiIiIiIiIiIiIiP9xiIiIiE5brCpFiIiIiIiIiI/3GIiIiIiIiEhNnIsmiIiIiIiIiIj/cYiIiIiIM+96vRCFiIiIiIiIiIj/cYiIiIiIiIiIiIiIQcS887SIiIiIiIiIiIiIiP9xiIhPYBwZ/oiIiIiI/3GIiIiIiIiIiIR8Ick96IiIiIiIiIiIiIj/cYiIg06YW8FnqIiIiIiIj/cYiIiIiIiIPQEys/7NiIiIiIiIiIiIj/cYiIiIhD2RzSboj/cYiIiIiIiIiIiIiIj/cTSJYbx2noiIiIiIiIiIj/cYiIiIiEuxTFTriIiIiI/3GIiIiIiIiIhLLBxdPoiIiIiIiIiIiI/3GIiIiIiIiIiIiIiIOdLnty0YiIiIiIiIj/cYiIiIiIiE8bTB5LiP9xiIiIiIiIiIiIiIgyb5K+kG2IiIiIiIiP9xiIiIiIiD/wRrEPuYiP9xiIiIiIiIiIiIiIiP9xiIiIiIiIiIiIiIiP9xiIiIiIiIiIiIiIOoeFtnh6iIiIiIiIiIiIiIj/cYiIiEWOHLceiP9xiIiIiIiIiIiIiIiP9xNY8bu3DkiIiIiP9xiIiIiIiIiIiIg81rK0KU2IiIj/cYiIiIiIiIiIiIN/IiuQ3diIiIiIiIiIiIj/cYiIiIiIiIiIVh7Z4XGIiIiIiIiIiIiIiI/3GIiIiIiIiE9gHBn+j/cYiIiIiIiIiIiIiISA08jyyIiIiIiIiIiIiIiI/3GIiIhD/izQHYiIiIiIiIiIiIj/cYiIiIiIiIiIiIiIj/PH0stYLTiIiIiIiIiIiIj/cYiIiIhITZyLJoiIiIiIiIiIiIiP9xiIiIiIiIOg2StfJtcYiIiIiIiIiIiIiIj/cYiIiIg4ODG4x86IiI/3GIiIiIiIiIiIiIQCUcDq6IiIiIiIiIiI/3GIiIiE1mTDmbiIiIiI/3GIiIiIiIiIiIiIiI/3GIg+YVaynqmIiP9xiIiIiIiIiIiIiIiP9DbzzpDIiIiIiIiIiIiIj/cYiIiCMmMhrdnN6IiP9xiIiIiIiIiIiIiIiP86cmG3jZ6IiIiIiIiIiIiIj/cYiIiIiIiIOXLDt408iIiIiIiIiIiIiIiP9xiIiDmtF7dS6IiIiIiIiIiP9xiIiIiIiIiIiIiIhTad2WiIiIiIiIiIiIiP9xiIhMPMxMM4iIj/cYiIiIiIiIiIiIgy1GG9K55xiIiIiIiIiIiIiIiP9xiIPDd0tMiLiIiI/3GIiIiIiIiIiIiDpCFLa964iIiIj/cYiIiIiIiIhA30wDC4iIiIiIiIiIiIiIj/MzWFvsp6iIiIiIiIiIiIiP9xiIiIiEPZHNJuiP9xiIiIiIiIiIiIiIiP9xPGeGtJh5iIiIiI/3GIiIiIiIiIiEC6PAVciIiP9xiIiIiIiIiIiIhLsUxE63GIiIiIiIiIiIiIiI/3GIiIiIiIiIiIiIiI/3GIhJ5yxxjY/3GIiIiIiIiIiIiIiI/3GIiIiIiIiIiIiIiI/3GIiIiIiIiIiIiIiI/3GIiIiIiIhIwhyD3o/3GIiIiIiIiIiIiIiI/3FFjhy3HoiIiIj/cYiIiIiIiIiIiIiIhHvayEJXGIiIiIiIiIiIiIiI/3GIiIiDR0ZLyLm4iIiIiI/3GIiIiIiIiEC6PAVciIiIiP9xiIiIiIiIiIiIiIiP9xiIg5Ce639hGIiIiIiIiIiP9xiIiIhHvayUJYiIiIiIiIiP9xiIiIiIQUos+12IiIiIiIiIiIiP9xiIiExBPEvsiIiIiIiIiIiIiP9xiIMv8EvgD7/3GIiIiIiIiIiIiIiI/3GIg3/QG5Av6Ij/cYiIiIiIiIiIiIiIj/cYiIiIiIiIiESOHMceiIiIiIiIiIiI/3GIiIiITWZMOZuIiIiI/3GIiIiIiIiIiITKasRZWIiIiI/3GIiIiIiIiIiD1morOZXYiIiIiIiIiI/3GIiIiIiIiIiIiIiI/3GIiIiF2700SIiIiIj/cYiIiIiIiIiIiDHfor8gXYiIiIiI/3GIiIiIiIiIiIPAwRtPPuiIiIiP9xiIiIiIiIiIiIiESOHMceiIiIiIiIj/cYiIiIiIiIhPxYwTp/9xiIiIiIiIiIiIiIiP9xiIPCcmtNjZiIiIiIiIiIiIiIj/cYiIiIiDxMcbSzjv9xiIiIiIiIiIiIiIiP9xiIiIg5ghK3fe2IiIiIiIiP9xiIiIiIiIg6l9O2aCyIiIiIiIiI/3GIiIiIiIiIiIg7J2G12J7/cYiIiIiIiIiIiIiIj/cYiITvU8IKyIiIiIiIiIiIiP9xiIiIiIiIiIiIiIiP9xiIiIQfRs8LmIiIiIiIiIiIiIiP9xiISQ08fyyIiIiIiIiIiI/3GIiIiINh5iuuGdiIiIiIiIiIiIiIiP9xiIMarhv1UeiIiIiI/3GIiIiIiIiIiIiIiI/3GIgwoY+wbnCI/3GIiIiIiIiIiIiIg3iU25drKP9xiIiIiIiIiIiIiIiP9xhFozy1zIiIiIiIiIiIiIiIj/cYiILodhGieJ7oiIiIiIiIiIiI/3GIiIiDBw1LCfK4iIiIiIiIj/cYiIiIiIiIiIVGnclo/3GIiIiIiIiIiIiIiI/3GIiE42nCyWiI/3GIiIiIiIiIiIiIiI/3GIO+yTtRNs/3GIiIiIiIiIiIiIiI/3GDsN9LXyC4/3GIiIiIiIiIiIiIiI/3GIiIiIiIiIiIiEFa3PpSiIiIiI/3GIiIiIiIiIiIiIiI/3GEWjPLXMiIiIiIiIiIiIiIiP9xiE6gfCX4iIiIiIiIiIiIiI/3GIiIiIiIiIiIiIiI/3GIiIiIiIiIiIiIiITdAsMv2IiIiIj/cYiIiIiIiIiIiIiINthTuiesiIiIiI/3GIiIiIiIiIiDdZO7mmxIiIiP9xiIiIiIiIiIiIhO9TwgrIiI/3GIiIiIiIiIiIiIhHWDyafI/3GIiIiIiIiIiIiIiI/zsIRrb3uYiIiIiIiP9xiIiIiIiIMlXmvqoZiIiIj/cYiIiIiIiIiIiIRV5suhmIiI/3GIiIiIiIiIiIiIQyT83bCIiIiIiIiIiIiIiP9xiIiDBQEbC/7v9xiIiIiIiIiIiIiIiP9xTCwcTT6IiIiIj/cYiIiIiIiIiESOHMceiIiIiIiIiIiI/3GIiIgzpLG9W06IiP9xiIiIiIiIiIiIiIRV5suhmIj/cYiIiIiIiIiIiIhFs+y0wYiI/3GIiIiIiIiIiIiIiI/3GIiIiIiIiIiIiIiI/3GEzWXEKaiIiIiP9xiIiIiIiIiIiIiIOryBtkN+iIiI/3GIiIiIiIiIiIiIg/QRyxvuOIiIiIj/cYiIiIiIiIiIiIiECKjAhXiIiIiIiIiIj/cYiIiIiISNLMgtOIj/cYiIiIiIiIiIiIiIj/cTt31LWIK4iIiIiIiIiIiP9xiIiIiIiIRaM8tcyIiIiIiIj/cYiIiIiIiIiIiIO+z1tBMKcYiIiIiIiIiIiIiIj/cYiIPCcmtNjZiIiIiIiIiIiIiI/3GIiIRY4ctx6Ij/cYiIiIiIiIiIiIiIj/OueCtxh9iIiIiIiIiIiIiI/3GIiIiIiIMiohvtXeiIiIiP9xiIiIiIiIiIiIiDht8biSDoiIiIiP9xiIiIiIiIiIiIhFLry9FIiIiIiIiIiIiIiP9xiIiIiIiIiIiIiIiP9xiIiIMyqDvdV8iIj/cYiIiIiIiIiIiIiIPAwRtPPuiI/3GIiIiIiIiIiIiIiEGvnPUGiIiI/3GIiIiIiIiIiIiITGZMSZuIiIiIiIiIiIiIj/cYiISnccaI6IiIiP9xiIiIiIiIiIiIiIiP9xNjRmucuZcYiIiIiIiIiIiIiIj/cYiEdYPJp8iIiIiIiIiIiIj/cYiIiIiDErZ7/UmIiP9xiIiIiIiIiIiIiIiEfCHJPeiIiIiIiIiI/3GIiIiIiIiDk9pLfCW4iIiIiIiIiIiIiIj/cYhMLBxNPoiIiI/3GIiIiIiIiIiIiEJvPOkM/3GIiIiIiIiIiIiIiI/3GIiIiD6GZrJ5mYiIiIiIiIiI/3GIiIiIiINuNVuhyqiIj/cYiIiIiIiIiIiIiIPJZStGmtiIiIiIiIiIiIj/cYiIQd9M8guIiIiI/3GIiIiIiIiIhE45zBxoiIiIiIiIiIiP9xiIiIiIiIiIiIiIiP9xiIiIPiZCstm9iIiIiIiIiIiP9xiIiIg36AS4F/txiIiIiIiIiIiIiIiP9J0syC04iIiIiIiIj/cYiIiIiIQ/4s0B2IiIiIiIiIiP9xiIiIiIiIiIiIiIiP9xiIiIiIiIiDoIqLb3V4iIiIiIiI/3GIiIiIiIiIMYriv3UdiIiIiIiIiP9xiIiIiIiIiEMP3N8CiIiIiIiI/3GIiIiIiIiIg/9fSxCguIiIiIiIiIj/cYiIiIiEgojI13iIj/cYiIiIiIiIiIiIiIj/cYiEP+LNAdiIiIiIiIiIiIiIiP9xiDOKp711WIiIiIj/cYiIiIiIiIiD9LtLG0S4iIiIiIiIiP9xiIiIiIiIS7FMVOuIiIj/cYiIiIiIiIiIiIg3qKO5V1yI/3GIiIiIiIiIiIiIiI/z7bYbMknoiIiIiIiIiIj/cYiIiIiDMlmb3aZoiIiIiIiIiIj/cYiIiIiEjnLIGNiIiIiIiIiIiIiP9xiIiDUE8bv7DoiP9xiIiIiIiIiIiIiIiP9xiCipARqFb+6IiIiIiI/3GIiIiIiIiIiIiE71PCCsiIj/cYiIiIiIiIiIiIiDwhMbTezoiIiIiIiIiIiIj/cYiIiDUpArvW/YiIiIiIiIiIiP9xiIiIg0RFK8u62IiIiIiP9xiIiIiIiIiIiIRQmsv2WIiIj/cYiIiIiIiIiIiIiIhcu9REiIiIiIiIiIiI/3GIiIiIMEHNsM4yiIiIiIiIj/cYiIiIiIiIiIiIiIj/cYiIiIiEYzLKzNiIiIiIiIiIiIiIj/cYiIiEczLJzN/3GIiIiIiIiIiIiIiI/zVfRLygu4j/cYiIiIiIiIiIiIiIj/cYSCiMjXeIiIiIiIj/cYiIiIiIiIiIiIiIj/TPGsUOWIj/cYiIiIiIiIiIiIiIj/cYReOcscaIiIiP9xiIiIiIiIiIiIiIQ/4s0B2IiI/3GIiIiIiIiIiIiIiI/3GIiEM/jNwHiIiI/3GIiIiIiIiIiIhCbzzpDI/3GIiIiIiIiIiIiIiI/0gzLJzNiIiIj/cYiIiIiIiIiIiIT+qcEVaIiIiIiI/3GIiIiIiIiIOryBtkN+iIiIiIiIj/cYiIiIiIiEbITKN7iI/3GIiIiIiIiIiIiIiI/zhUjLmrc4iIiI/3GIiIiIiIiIiIiIhMZkxJm4iIiIiIiIiIiIj/cYiIiIhLwfxT4IiIiIiI/3GIiIiIiIiIiEl3HHiOiIiIiIiIiIiIiP9xiIiITotcJ0qP9xiIiIiIiIiIiIiIiP88NxK1yO2IiIiIiIiIiIiP9xiIiIhMgZxH5oj/cYiIiIiIiIiIiIiIj/cYSU2ceyaIj/cYiIiIiIiIiIiIiIj/cYiIiIiIiEjnLIGNiIiIiIiIiIiP9xiIiIiIiD2rsbNUToiIiIiIiIiIiIiP9xiIiIiIiIiIiIiEPOfNMYiIiIiIiIiIiIiIj/cYiIiIiIiIiIiIiIj/cUrcjGI3iIiIiIiP9xiIiIiIiIiDh+rbiBUoiIiIiIiIiP9xiIiIiIiIVh7a4YiP9xiIiIiIiIiIiIiIiP9xOlJitq2diIiIiIiP9xiIiIiIiIiIRjMsrM2IiIiIiIiIiP9xiIiIiIiIiIiIiIiP9xiIiIiIiIiIRaM8tcyIiIiIj/cYiIiIiIiIiIiIiIj/cUnnLHGNiIj/cYiIiIiIiIiIiIiIg1KQK71v2P9xiIiIiIiIiIiIiIiP9xiIiIiIiDWUirtrdYiIiIiIiI/3GIiIiIiITxtMHkuIj/cYiIiIiIiIiIiIiIj/cYiIiIiIQe/88QCI/3GIiIiIiIiIiIiIiI/zUlmbzaZoj/cYiIiIiIiIiIiIiIj/cUPZHNJuiIiIiIj/cYiIiIiIiIiIOydhtdieiP9xiIiIiIiIiIiIiIiEdYPIp8cYiIiIiIiIiIiIiIj/cYPebFsxk6iIiIiIiIiI/3GIiIiIiEAQvA/0iIiIiIiP9xiIiIiIiIiDjyIrcN3XGIiIiIiIiIiIiIiI/3GIhO4Nwh8oiI/3GIiIiIiIiIiIiIiIWgfW+IiIiIiIiIiIiIj/cYiIiIiIiIg54pi3HWeIiIiIiIiIiIiIiP9xiIMJA2sH/JiIiIiIiIiIiI/3GIiIiINRlRu+auiIiIiIiIiIj/cYiIiIiIiIiIQDXMDaOIiIiIiIiIiIiIj/cYiIiDO5Eb1G7oiIiIiIiIiIiIj/cYiIhKnCxmPYiIiIiIiIiIiIiI/3GIiIiIiErxrGDliIiIiIiIiIiP9xiIiIiIgz5Na9GymIiIiIiIiIiP9xiIiIiIhdu9NEiIiI/3GIiIiIiIiIiIiIMKUzsGrMj/cYiIiIiIiIiIiIiIj/cYiIiIiIiIiIhJdxx4joiIiIiIiIiIiI/3GIiIRBRMzruIiIiIiIj/cYiIiIiIiEYzLKzNiIiIiIiIiIiIj/cYiIiD+AcbF/joiIiIj/cYiIiIiIiIiIg+0IKyL32IiIj/cYiIiIiIiIiIiIiIONKFuC16iIiIiIiIiIiIiIiP9xiDK/o75AXIiIiIiIiIiIj/cYiIiIiD8W87HpDIiIj/cYiIiIiIiIiIiIiIj/cYhBioz3V4iIiIiI/3GIiIiIiIiIhFozy1zIiIiIiP9xiIiIiIiIiIgwykOwRbyIiIiIiIiIiIiIj/cYiIiIiIiEUJrL9liIiIiIiI/3GIiIiIiIiIRjMsrM2IiIiIiIiIiI/3GIiIiIiIiIiIgycPu+jwSP9xiIiIiIiIiIiIiIiP9xiEm3fHSIiIiIiIiIiIiI/3GIiIiIOG3xuJIOiIiIiIiIiIiIiI/3GIiIiIiIiIiIiIiDetUrlSrYiIiIiIiIiI/3GIiIiIiIPMYCtDn9iIiIiIiIiP9xiIiIiIiISnccWI5xiIiIiIiIiIiIiIiP9xiIiIiIiIiITEE8S+yIiIiIiP9xiIiIiIiIiIgpeRYaeG6eiIiIiIiIiIiIiP9xiIiIMQURv/ruiIiIiIiIiIiIiIj/cYhIfUyIK4iIiIiIj/cYiIiIiIiIgxVYS/qnuIiIiIiIiI/3GIiIiIiIiDZewrqhPYj/cYiIiIiIiIiIiIiIj/cYRY4ctx6IiIiP9xiIiIiIiIiIiIg+kCKyb92IiIiIiIiIiIiI/3GIiIiIiIiIT4UsF62IiIiIiIiIiP9xiIiIiIiIOLLBuE0+iIiIiIiIiIiP9xiIiIiIiITvU8IKyIiIiIiI/3GIiIiIiIiIiIhHwhyT3oiIiIiIiIiIiIj/cYiIiEczLJzN/3GIiIiIiIiIiIiIiI/3GIiIiIiIiIiIiIiI/3GIiIiIhMLBxNPv9xiIiIiIiIiIiIiIiP9xiIiIiIiIiIg75gG1Gf6IiIiIiIiIiIj/cYiIiIg/K1Ox1KyIiIiIiIiIiIiIiP9xiIiIM9lyvSaNiIiIiIiIiIiIiP9xiIiIgzdAK9i/2IiIiIiIiIiIiP9xiIiIiDzhF7Qe6IiIiIiIiIiIj/cYiIiIiIPcEYsz7niIiI/3GIiIiIiIiIiIiEMUTN67iIiIiIiIiIiIiIiP9xiIhHMyyczYj/cYiIiIiIiIiIiIiIj/cYiIiIiIiIiIg16KG7F16IiIiIiIiIiIiIiI/3GIiIiIReOcscb/cYiIiIiIiIiIiIiIj/cYiDu3NbRIynGIiIiIiIiIiIiIiI/3GIiIiEp3HGiOiIj/cYiIiIiIiIiIiIiE3QLDL9iIiIiIiP9xiIiIiIiIiIiIiIiP9xiIiIiIiIiIiIiIiP9xiIiIiIiIiIiIiIiP9xQkos612Ij/cYiIiIiIiIiIiIiIhMZkxJm4iIiIiIiIiIiP9xiIiIiIgxJXK/2o2IiIiIiIiIiIj/cYiIiIiIP6A1sV/KiIiIiIiIiIiIiP9xiIiIg6GPa25wmIiP9xiIiIiIiIiIiIiIiP9xiIhMQTxL7IiIiIiIiIiIiIiP9xiIiITXb8OJCIiIiIiP9xiIiIiIiIiIiIWVLXrYj/cYiIiIiIiIiIiIiIj/cUQUTM67iIiIiIiIiIiP9xiIiIiIhBJRz9roj/cYiIiIiIiIiIiIiIj/cYg5cmG3jZ6IiIiIiIiIiIj/cYiIiIiIiIiIg1L1m70KaIiIiP9xiIiIiIiIiIiIiIQtkc4m6IiIiIiIiI/3GIiIiIiIiEhNnIsmiIiIiIiIiIj/cYiIiIiIPOYBsxn+cYiIiIiIiIiIiIiIj/cYiDCF0bCKLoiIiIiIiIiIiP9xiIiIiIiIgzZFG9m66IiIiIiIiP9xiIiIiIiIhGyEyje4j/cYiIiIiIiIiIiIiIj/cYiEnnLHGNj/cYiIiIiIiIiIiIiIj/cYiIiIiIhdu9NEiIiP9xiIiIiIiIiIiIiIiP9xiIiIiIiIiDEgJr/f2YiIiIiIiIj/cYiIiIiIiIiIS7FMVOuI/3GIiIiIiIiIiIiIiI/3GIOx0IteL3iIiIiIiIiIj/cYiIiIiIghF8ca/oOOiIiIiIiIiIiP9xiIiIiIO/datQiliIiIiI/3GIiIiIiIiIiIiIg1iYi7dneIiIiIiIiIiIiP9xiIiIiDD68rAVDYiIiIiIiI/3GIiIiIiIiIiIiIiI/3FCr5zlBoiP9xiIiIiIiIiIiIiIiP8wRvKwyQ1xiIiIiIiIiIiIiIiP9xiIiIiIiINF+mvKBZiIiP9xiIiIiIiIiIiIiIiP9BELwP9IiIiIiIiIiIiIiI/3GIiIiIiIiIg2Hwu64PT/cYiIiIiIiIiIiIiIj/cYiIiIiIiIiIiIiIj/cYiIiIiIiIiIiIiIj/cYiIO6wztVPMiIiIiIiIiP9xiIiIiIiIiIiIiIiP9xiE1mTDmbiIiIiIiIiP9xiIiIiIiIiIiIiIiP9xiCsP+hpfAF7/cYiIiIiIiIiIiIiIj/cUCVLAetiIiP9xiIiIiIiIiIiIiDf9Y7kCnIj/cYiIiIiIiIiIiIiIj/cYiEe9rJQliIiIiIiIiIiIj/cYiIiIiIiIQtkc4m6IiIiIiIiIiIiIiP9xiIiIiIiIiIgwBlewCqiIiI/3GIiIiIiIiIiIiIiISywcXT6IiIiIiI/3GIiIiIiIiIiD0R4rPuHYiIiIiIiIiI/3GIiIiIiIOeI2tx3JiIiIiI/3GIiIiIiIiIiIiIQ3m82GSIiIiIiIiIiIiIiP9xiIiIhPhSwXrYiIiIiIiIiIiIiIj/cYiIhAujwFXIiIiIiIiIiI/3GIiIiIiIiDFAJb6/2nGIiIiIiIiIiIiIiI/3GIiIiE71PCCsiIiIiIiIiIj/cYiIiIiIQz+M3Af/cYiIiIiIiIiIiIiIj/cYiIiE71PCCsiIiIiIiIiIiP9xiIiIiIiEGKjPdXj/cYiIiIiIiIiIiIiIj/cYPExxtLOOiIiIiP9xiIiIiIiIiIiITdAsMv2IiIiIiIiI/3GIiIiIiIhHvayUJYiIiIiI/3GIiIiIiIiIiIiIg5pyK3WN2IiIiIiIiIj/cYiIiIiIg4SOG4tx6I/3GIiIiIiIiIiIiIiI/3GIiIiIiIiIiIiIiI/3GIiIiE7g3CHy/3GIiIiIiIiIiIiIiI/3GIiIiIhbB9X4iIiIiI/3GIiIiIiIiIiDGK4r91HYiIiIiIiP9xiIiIiIiIiIgwm9mwdCaIiI/3GIiIiIiIiIiIiIiDgIgbj3foiIiI/3GIiIiIiIiIiIiIN61SuVKtiIiIiIiIiIiI/3GIiIiIiEFKLPtdiIiIiIiIiIiI/3GIiIiIiIRjMsrM2IiIiIiIiIiIiI/3GIiIiIMLXjsFociIiIiIiIj/cYiIiIiIiIiFYe2uH/cYiIiIiIiIiIiIiIj/cYiIiIiIiISXcceI6IiIiIiIiIiIiIiI/3GIiDc5d7nGiIj/cYiIiIiIiIiIiIiIRI4cxx6IiIiIiI/3GIiIiIiIiIMHDUsJ8riIiIj/cYiIiIiIiIiIiIiIj/cYiIiIiIiIiIiIiIj/cYiIiIiIiIiIiIiIR8Ick96IiIiIiIiIiP9xiIiIiIiIiIiIiINWknu5bYiIiIiIiIiIiIj/cYiIiEjCHIPeiIiIj/cYiIiIiIiIiIiDsnYbXYnv9xiIiIiIiIiIiIiIiP9xiIiIiIiExR7ErhiIiIiIiIiP9xiIiIiIiIgxupK+RW1xiIiIiIiIiIiIiIiP9xiIOQ7Yt/Enj/cYiIiIiIiIiIiIiIj/cYiIiIiIiIT8WME6eP9xiIiIiIiIiIiIiIiP9xhEznzDGIiIiIiIiIiI/3GIiIiIiIg9kQazbvmIiP9xiIiIiIiIiIiIiIiEP+LNAdiI/3GIiIiIiIiIiIiIiI/3GIiIiIiIiIiIiIiI/zMw1r7PKYiI/3GIiIiIiIiIiIiIiI/zPP8b4wDoiI/3GIiIiIiIiIiIiIiI/3GED6nAFWiIj/cYiIiIiIiIiIiIiIj/cYPpsBsmT+iIiI/3GIiIiIiIiIiIiIiI/0TpzNFjiIiIiIiP9xiIiIiIiIiIhWHtnhcYiIiIiIiIiIiIiIj/cYiIiIiIiIg7nY21YnKIiP9xiIiIiIiIiIiIiIiECKjAhXiIiIiIiIiP9xiIiIiIiIOlcRtqjuiIiIiIiIiI/3GIiIiIiDktkbfSboiIiIiI/3GIiIiIiIiIiIiIiE2LXDdKiIiIiIj/cYiIiIiIiIiIiIiIj/cYiIiIiIiIhI5yyBjYiIiIiIiIiP9xiIiIiIiIiIiDYvHrrQ4YiIiIiIiIj/cYiIiIiIiIiEGvnPUGiIiIiIiIj/cYiIiIiIiIiD9bA7Ck/HGIiIiIiIiIiIiIiI/3GIiIiIiIT2AcGf6Ij/cYiIiIiIiIiIiIiIj/R7PspMH/cYiIiIiIiIiIiIiIj/cYiIiIiIiIgyj/O+cAyIiIiIiIiIiIiIj/cYiIiDWfy7tgNIj/cYiIiIiIiIiIiIiIj/cYiIiIiIiIiIiDKPkb5wbo/3GIiIiIiIiIiIiIiI/3GDrsMbYTzoiIiIiI/3GIiIiIiIiIiFK03kuIj/cYiIiIiIiIiIiIiIj/TPGsUOWIj/cYiIiIiIiIiIiIiIj/cVRp3JaIiIiIiIiIiI/3GIiIiIiIiDIwOb7PxoiIiP9xiIiIiIiIiIiIiIiP9xVh7a4YiIiIiIiIiP9xiIiIiIiIiEYzLKzNiIiIiIiIiIiP9xiIiIiIiISywcXT6IiIiIiIiIiIiIiP9xiIiIiE42nByWcYiIiIiIiIiIiIiIj/cYiIiIiIiIiIiIiCUQsxq+9M6Ij/cYiIiIiIiIiIiIiIj/cYiEUJrL9liIiIiIiIiIiIiI/3GIiDUkU7vbrIiI/3GIiIiIiIiIiIiIiI/zEwErDf7YiIiIiIiIiIiIiI/3GIiIiEPZHNJuiI/3GIiIiIiIiIiIiIiI/3GIg8Z+i0mBeIiIiIiIiIiIiIiP9xiIiDe4VLlHq4iIiIiIiIiIj/cYiIiIiIhITZyLJoiIiIiIiIiIiP9xiIiIiIRaM8tcyIiIiIiIiIj/cYiIiIiIiDREUry7rYiIj/cYiIiIiIiIiIiIiIPiFYst6niIiIiIiIiIiP9xiIiIiINSkCu9b9iIiIiIiIiI/3GIiIiIiITdAsMv2IiIiIiIiIiIiIj/cYiIhB30zyC4iIiI/3GIiIiIiIiIiIiIhFCay/ZYiP9xiIiIiIiIiIiIiIiP9xO2fBtZg+iP9xiIiIiIiIiIiIiIiP9NPMxMM4iIiIiI/3GIiIiIiIiIiITnDMKPOIiIiIiIiIiIiIiP9xiIiDczgrnMfYiIiIiIiIiIj/cYiIiIiIiIiIiIg5/OG3Ax6IiIiIiIiIiP9xiIiIiIhPYBwZ/oiI/3GIiIiIiIiIiIiIiEhNnIsmiIiIj/cYiIiIiIiIiIiIiIj/cYiIg9+8KzBD2IiIiIiI/3GIiIiIiIiIiIQLo8BVyIiP9xiIiIiIiIiIiIiIiEcojJ13iIiIiIiIiI/3GIiIiIiIiIS7FMVOuIiP9xiIiIiIiIiIiIiIiP9xiIiIiIiIiIiIiIiP9xTftsMEn/cYiIiIiIiIiIiIiIj/cYiIiIiIiIiIiIiIj/cYhHWDyafIiIiIiIiIiIiIj/cYiIiIiIQm886QyIiIiIj/cYiIiIiIiIiIg8d5m0iGaIiIiI/3GIiIiIiIiIiIiIiI/3GIiIiIgztGK9S52P9xiIiIiIiIiIiIiIiP9xiEJKLOtdj/cYiIiIiIiIiIiIiIj/cYQkos612I/3GIiIiIiIiIiIiIiI/3GITcu8M0SIiIiIiIiI/3GIiIiIiIiIhJDTx/LIiIj/cYiIiIiIiIiIiIiIhC2RziboiIiIiIiP9xiIiIiIiIiIg9LNSz0yv/cYiIiIiIiIiIiIiIj/cYiIhAlSwHrf9xiIiIiIiIiIiIiIiP9xiIiIiIiIiIiIiINyPRudwuj/cYiIiIiIiIiIiIiIj/cYiIiIiIiIiIiIQj+M7AeIiIiIiIiIiP9xiIiIiIiIMZoxv2XO/3GIiIiIiIiIiIiIiI/3GIhHMyyczYiP9xiIiIiIiIiIiIiIiP9xPqbHslk4iIiIiIiIiIiIiIiP9xiIiEdYPJp8iIiIiIiIiIiP9xiIiIiIiDB1IbCa3oiIiIiI/3GIiIiIiIiIiIRQmsv2WIiIiP9xiIiIiIiIiIiIiIiP9xiIiIiIiIiEWjPLXMiIiIiIj/cYiIiIiIiIiIiIiIj/cYiIiIiIhZUtetiIiIiI/3GIiIiIiIiIiIiIiEAlHA6uiIiIiIiIiI/3GIiIiIiIhLLBxdPoiIiIiIiIiIiIiI/3GIiIiIiIiIiIiIiI/0xHbFuJiI/3GIiIiIiIiIiIiIiI/3GIiEp3HGiOiIiIj/cYiIiIiIiIiIiIiIj/OUjhuLceiIiIiIiIiP9xiIiIiIiIgwIGGw756IiIiI/3GIiIiIiIiIiIiIiI/3GIiIhKdxxojoiIj/cYiIiIiIiIiIiIiIg8xgK0Of2I/3GIiIiIiIiIiIiIiI/3GIiIRaM8tcyIiIiIiIiIiIiP9xiIiIiIiDMvMr3QzYiIiIiIiIiP9xiIiIiIiCT6MRrAXO6IiIj/cYiIiIiIiIiIiIiCpj0hppwt6IiIiIiIiIiIiIiP9xiIiIiIg3zVG5Mq6IiIiIiIj/cYiIiIiIiIiIiIiIj/OEMzubzMiIiIiIiIiIiIiIiP9xiIhBJRz9roiIiIj/cYiIiIiIiIiIiIhJ3IxyN4iIiIiIiIiI/3GIiIiIiIiD3LE7M07IiIiIiIiIiIiI/3GIiIiIiIOxcTtejsiIiIiIiIiIiIiIiP9xiIgx6qS/FVuIiIiI/3GIiIiIiIiIiIiIMkqCvbV9cYiIiIiIiIiIiIiIj/cYiIiIP6WBsVp+iIiIiIiIiIiIiIiP9xiIhFozy1zIiIiIiIiIiIiIj/cYiIiIiEkd7H4hiIiIiIiP9xiIiIiIiIiIiE71PCCsiIiI/3GIiIiIiIiIiIiIg5onO2XYxxiIiIiIiIiIiIiIiP9xiIiINRSiu+tdiP9xiIiIiIiIiIiIiIiEs8zFwziIiIiIiP9xiIiIiIiIiIiIg7Uie0rdhxiIiIiIiIiIiIiIiP9xiIiDZ0i7qLdIiIiIiI/3GIiIiIiIiIiIiISsH8Y+CIiIiIiIiIiIiIiI/3GIiIiIiIiDwscrTTjYiIiIiIiP9xiIiIiIiIiIiDCq4bBlHoiIiIiIiIiIiIj/cYiIiIiISpwsZj2IiIiIiIiIiI/3GIiIiIiIiIQ6ls1WmIiIiIiIj/cYiIiIiIiIg9J4iz2HeI/3GIiIiIiIiIiIiIiI/3GEJvPOkMiIiIiIiIiIiI/3GIiIiIiIVh7a4YiI/3GIiIiIiIiIiIiIiI/zh4kbmHboiIiIiIiIiIiIiIj/cYiIg0qcK8Vj2IiIiIiIj/cYiIiIiIiIiIRI4cxx6IiIiIiIiIiI/3GIiIiIQ4Rc17qI/3GIiIiIiIiIiIiIiI/3EwgCOwj9yIiI/3GIiIiIiIiIiIiIiI/3GEAQvA/0iIiIiIiIiIiIiP9xiIiIiIg8tlG0Sa6IiIiIiIiIj/cYiIiIiIiIg67JO2E2yIiIiIiIiP9xiIiIiIiIiEjCHHPecYiIiIiIiIiIiIiIj/cYiINn4kuoHbiIiIiIiP9xiIiIiIiIiIhNNpw8loiIiIiIiIiI/3GIiIiIiIhB7/zxAP9xiIiIiIiIiIiIiIiP9xiEKvnOUGj/cYiIiIiIiIiIiIiIj/cYNW4Ru5HuiIiIiIiIiIiIiIiP9xiIiDAWCLD594iIiIiIiIiI/3GIiIiIiIiIiIiIiI/3GIiIiIiIg6WLm1p0ZxiIiIiIiIiIiIiIiP9xiIRnOMqMeIiIiIiIj/cYiIiIiIiIiIN+jIuRc3iIiIiIiIiIiIiIj/cYiIiEh9TIgriIiIj/cYiIiIiIiIiIiIg/K1Ox1KyIiIiIiP9xiIiIiIiIiIiIiIiP9xiIiIiIiIiDKKRb51uoiIj/cYiIiIiIiIiIiIiIR8Ick96IiIiIiIiIiP9xiIiIiIiIP2ZnsZmYiP9xiIiIiIiIiIiIiIiP9xiEE1zPyjiIiIiIj/cYiIiIiIiIiIiDBFcbDKjoiIiIiIiIiIiI/3GIiIiIiIOS2Rt9JuiIiIiI/3GIiIiIiIiIiIiIiI/05BPDvsj/cYiIiIiIiIiIiIiIj/cYQPqcAVaIiP9xiIiIiIiIiIiIiIiEVebLoZj/cYiIiIiIiIiIiIiIj/cYiD87obHEXoiIiIiIj/cYiIiIiIiIiIiIiE5brCpFiP9xiIiIiIiIiIiIiIiP9xiIiIiIhNNpw8loiIiIiIiIiIiIiI/3GIiIiDQal7zlaIiIiIiI/3GIiIiIiIiIiIiIiI/3E5aKW3l1qIiP9xiIiIiIiIiIiIiIiP9xS7FMVOuIiIiIiIiIiIj/cYiIiIiIhGMyyszYiIiIiIiIiIiIj/cYiIiIiIiIN90CuSL9iIiIiI/3GIiIiIiIiIiIiIiI/3GITxtMHkuIiIiIiIj/cYiIiIiIiIiIRnOMmMdxiIiIiIiIiIiIiIiP9xiIg1eXW7hoqIiIiIiIiIiIiI/3GIiIiIiIPwFZsf6miIiIiIiIiIiIj/cYiIiIiIg2D1q68KWIiP9xiIiIiIiIiIiIiIiP9xiIg+EeKy7h2Ij/cYiIiIiIiIiIiIiIj/cYOw30tfILj/cYiIiIiIiIiIiIiIj/cYPnsCsoT9iIiIiIiIiIiIiIj/cYiIgzr1W9UKqIiI/3GIiIiIiIiIiIiIg6fCG2g96IiIiIiIiIiIiIiP9xiIiIiIiIiIiIiIiP9xiIiEFKLPtdiIiIiIiIiIiIiIiP9xiIiD4chrLjeYj/cYiIiIiIiIiIiIiIj/cYiEWOHLceiIiP9xiIiIiIiIiIiIiIiP9xRZ7MthOIiIiI/3GIiIiIiIiIiIiDZz4rqMHYiIiIiIiP9xiIiIiIiIiIiIiIiP9xiIOAPSuPwtiIiIiIj/cYiIiIiIiIiIhI5yyBjYiIiIiIiP9xiIiIiIiIiIgwteOwWhyIiI/3GIiIiIiIiIiIiIiI/zyX07VoLIiP9xiIiIiIiIiIiIiIiCD7UBoBSv6IiIiIiIiI/3GIiIiIiIg5mBq3Z+WIiIiI/3GIiIiIiIiIiIiIiI/3GIiIiIP4BxsX+OiIiI/3GIiIiIiIiIiIiIiI/3GIiIiFlS162IiIiIiIiP9xiIiIiIiIiIQUos+12IiIiIiIiP9xiIiIiIiIiIiIiIiP9xiIiIiIhBioz3V4j/cYiIiIiIiIiIiIiIj/cYiFYe2uGIiIiIiIj/cYiIiIiIiIiIhDqWzVaYiIiIiP9xiIiIiIiIiIiIiISOcsgY2IiIiI/3GIiIiIiIiIiIiIiDAxHb/O4nGIiIiIiIiIiIiIiI/3GIhIfUyIK4iIiIiI/3GIiIiIiIiIiIhI5yyBjYiIiIiIj/cYiIiIiIiIiIiDCaMbB1zoiIiIiIiIiIiI/3GIiIiIiIIbajGvSVzoiIiIiIiIiIj/cYiIiIiIO2cktZjbiIiIiP9xiIiIiIiIiIiIgziWG9dp6IiIiIiIiIiIiIiI/3GIiEdYPJp8iIiIiIiIiIiI/3GIiIiIiIPeYosxnXiIiIiIiIiIiIiI/3GIiIiIhEebzIZIiIiIj/cYiIiIiIiIiIiIiIKVm0GnpkvoiIiIiIiIj/cYiIiIiIiD9AEbG/7oiIiIiIiIiIiP9xiIiIiDooCrbX9YiIiIiIiIiIiI/3GIiIiIiIRaM8tcyIiIiIiIiP9xiIiIiIiIiIhdu9NE/3GIiIiIiIiIiIiIiI/3GIiIhK8axg5YiIiIiIiIiIiIiP9xiIiIiIiCq4MBpkfP6IiIiIiIiIiP9xiIiIiIiIg3qKO5V1yIiIiIj/cYiIiIiIiIiIiIhOYBwp/oiIiIiIiIiIiI/3GIiIiIhJDTx/LIiIiIiIj/cYiIiIiIiIiIiIQtkc4m6IiIiIiIiIiP9xiIiIiIiIiIiDT+grwBff9xiIiIiIiIiIiIiIiP9xiINoMxunzOiIiIiIiI/3GIiIiIiIiIiEYzLKzNiIiIiIiIiI/3GIiIiIiIiIiIiIiINRmzu+ZMiIiIiIiIiIiP9xiIiIiIiIiIiIiIiE5gHCn+iIiIiIiIiIj/cYiIiIiIiDR5E7yG7IiIiIiIiIiIiIiP9xiIiIg6/OG2Ax6IiP9xiIiIiIiIiIiIiIiP9xiIiCyD+BpHwH6IiIiIiIiIiIiI/3GIiIiIQ9kc0m6I/3GIiIiIiIiIiIiIiI/3GIiIiIiIiIiIiIiI/3GF2700SIiIiIiIiIj/cYiIiIiIiIiITmAcKf6IiIiIiIiIiIiIiI/3GIiFK03kuIiIiIiIiIj/cYiIiIiIiIiIiIiIj/cYhCbzzpDIiIiIiIiIiIj/cYiIiIiIg2YzK6nM2IiIiIiIiIiIiI/3GIiIiIiIiIiIiDdDlbm8aoiIiIiIiIiIiI/3GIiIiINoMxunzOiIiIj/cYiIiIiIiIiIiIiIj/P1Glsq5aiIiIiP9xiIiIiIiIiIiIiIg282i6DJeIiIiIj/cYiIiIiIiIiIiIiDFaM7+lzIiIiIiIiIiIiIiIj/cYiEWOHLceiIiP9xiIiIiIiIiIiIiIOi1WttKpiIiI/3GIiIiIiIiIiIiIiEqcLGY9iIiP9xiIiIiIiIiIiIiIiP81tc+8SjCI/3GIiIiIiIiIiIiIiI/3FA+pwBVoiIj/cYiIiIiIiIiIiIiIhK8axg5YiI/3GIiIiIiIiIiIiIiI/zbp57sWGIiIiIiP9xiIiIiIiIiIhE45zBxoiIiIiIiIiIj/cYiIiIR72slCWIiIiIiIiIj/cYiIiIiIiIhIwhxz3nGIiIiIiIiIiIiIiI/3GIiE7g3CHyiI/3GIiIiIiIiIiIiIiI/3E5Wf+3pgCIiP9xiIiIiIiIiIiIiIiP9xhF45yxxoiIiI/3GIiIiIiIiIiIiIiIQj+M7AeIiIiIiIj/cYiIiIiIiIiIiIRaM8tcyIiI/3GIiIiIiIiIiIiIiEgNPI8siIiIiIiIiIiIiIiP9xiIiIiIhPxYwTp4iI/3GIiIiIiIiIiIiIiI/0nCHIPeiIiIiIiIiP9xiIiIiIiIiDQfRrzguYiIiIiIiIiIiI/3GIiIiIglmtEatlLuiIiIiIiIiI/3GIiIiIiIiDn3lbcIaoiIiIiIiIiIiIiIj/cYiIiEYuvK0UiIiIiI/3GIiIiIiIiIiIiDcZ2rnmJYiIiIiIiIiIiI/3GIiIiIiIiIiIiIhBSiz7XYiIiI/3GIiIiIiIiIiIiIiD7VMbIqzoiIiIiIiIiIj/cYiIiIiIhKdxxojv9xiIiIiIiIiIiIiIiP9xiIg8Eim07daIiIiIiIiIiIiIj/cYiIPSExs97OiIiIiIiI/3GIiIiIiIiIiIiIiI/3GIiIhK8axg5YiIiIiIiIiIiIiP9xiIiIiIhB9GzwuYiIiIiIiIiIiP9xiIiIiIiIiIiIiIiP9xiIiIiIiIgx9Qm+CvZxiIiIiIiIiIiIiIiP9xiIgp8+EacMHuiIiIiIiIiIj/cYiIiIiIhCGnzuWIiIiIj/cYiIiIiIiIiIiIiEssHF0+iIiIiIiIj/cYiIiIiIiIiIg/kY+xbnCIiIiIiIiP9xiIiIiIiIiISXcceI6IiIiIiIiIiIiIj/cYiIiIg9llKzaa2IiIiI/3GIiIiIiIiIiIiIgxdeW/ihqIiIiP9xiIiIiIiIiIiIiIiP9xiIg2/qm6AVaIiIiIiI/3GIiIiIiIiIiIiDWeI7th3IiIj/cYiIiIiIiIiIiIiIj/cVRp3JaIiIiIiIiIiI/3GIiIiIiIiDiiEbhd7oiIiIiIiIiI/3GIiIiIiIiIRshMo3uP9xiIiIiIiIiIiIiIiP9xiISecscY2P9xiIiIiIiIiIiIiIiP9xiIOe3ZtxImiIiIiIiIiIiP9xiIiIiISQ08fyyIiIiIiI/3GIiIiIiIiIg/wJaxP2mIiIiIiIiIj/cYiIiIiIiIiIP7UysUrNiIiIiIiIiP9xiIiIiIiIiIiIiIiP9xgxykO/NbyIiIiIiI/3GIiIiIiIiIiDr8RLYDu4iIiIiIj/cYiIiIiIiIiIiCBXxRoLg66Ij/cYiIiIiIiIiIiIiIj/QiUc/a6IiIiIiIiP9xiIiIiIiIiIhBr5z1BoiIiIiIiP9xiIiIiIiIiIhOYBwp/oiIiIiIiIiIiIiIj/cYiIiDyxBbRO+oiIiIiIiIiIiI/3GIiIiIiIROOcwcaIiIiIiIiIiIiIiP9xiIiIiIiIiIiIiIiP9xiIiIiIiIiIiIiIiP9xiIiIiIiIiIiIiIiP9xiIiIiIiIiIiIiIiP9xiDVJAbu2/oiIiP9xiIiIiIiIiIiIiIhJdxx4joiIiIiIiIj/cYiIiIiIiIg48iK3Dd1xiIiIiIiIiIiIiIiP9xiIiIiEC6PAVciIiIiIiIj/cYiIiIiIiIhO9TwgrIiIiIiP9xiIiIiIiIiIiIgzhLK9e02IiIiP9xiIiIiIiIiIiIiIg75gG1Gf6IiIiIiIj/cYiIiIiIiIiIiEGvnPUGiIiIiIj/cYiIiIiIiIiIiIQ1Ss2rWIiIiP9xiIiIiIiIiIiIiIg8gfK0fg2Ij/cYiIiIiIiIiIiIiIj/cUWOHLceiIiIiP9xiIiIiIiIiIiIiINSQYu9vniIiIiIiIiIiIj/cYiIiIhAujwFXIiIiIiIiI/3GIiIiIiIiIMGAksK/biIiIj/cYiIiIiIiIiIiIiIOfzhtwMeiIiIiIiIiP9xiIiIiIiIiIiIiIiP9xiIiIiIiIiIiIiESOHMceiIiIiIiIj/cYiIiIiIiIiIO9xFtSO6iP9xiIiIiIiIiIiIiIiP9xiDtXEbWo7v9xiIiIiIiIiIiIiIiP9xiIiDkYMrbnzXGIiIiIiIiIiIiIiI/3GIiEWz7LTBiIiIiIiIiIiIiP9xiIiIiDG6kr9FbYiI/3GIiIiIiIiIiIiIiI/3GIiIiIhMLBxNPv9xiIiIiIiIiIiIiIiP9xiIMksrvrTU/3GIiIiIiIiIiIiIiI/3GIiIg4XUG4or6IiIiIiIiIiIiIiI/3GIiIhD2RzSboiI/3GIiIiIiIiIiIiIiI/3GIiIiIiIiIiDQf47zgHI/3GIiIiIiIiIiIiIiI/3GIgwMBKw3+2IiIiIiIiIiIj/cYiIiIiD9WtrGpSYiIj/cYiIiIiIiIiIiIiIg4GJS452uIiIiIiIiIiIiIiP9xiIiIiIiIiIiIiIiP9xiIiIiIiIiIiIiDunSbVYtoiIiIiIiIj/cYiIiIiIiIiIiIiIg9mwGzZP6IiIiIj/cYiIiIiIiIiIiIgrOXoaXGheiIiIiIiIiP9xiIiIiIiIiIIyiaKt12XYiIiIiIj/cYiIiIiIiIiIiIiIj/cT6bAbJk/oiIiI/3GIiIiIiIiIiIiIiDnySbcNtoiIiIiIiIj/cYiIiIiIiIiIRM58wxiP9xiIiIiIiIiIiIiIiP9xiIM7kRvUbuiIiIiIiIiIiIiIiP9xiIiIiIhbB9X4iIiIiP9xiIiIiIiIiIiIiIiP9xiIiIiIiIhC2RziboiIiIiIiIiIiIiI/3GIiIiIiIiEElHO2ucYiIiIiIiIiIiIiIj/cYiIhJDTx/LIiIiIiIiIiP9xiIiIiIiIiIiIiIiP9xiIiE/FjBOniIiIiI/3GIiIiIiIiIiIiIiI/3GDidobhiXoiIiIiIiP9xiIiIiIiIiIiIiExBPEvsiIiP9xiIiIiIiIiIiIiIiDRJAby2/oiIiIiI/3GIiIiIiIiIiIWwfV+I/3GIiIiIiIiIiIiIiI/3GIg8cUK0jr2IiIiIiIiIiIiIiP9xiIiCoE9BpvsL6IiIj/cYiIiIiIiIiIiIiIj/TSwcTT6IiIiIiP9xiIiIiIiIiIiIg+gRqyfuWIiP9xiIiIiIiIiIiIiIiP9xhMgZxH5oiIiIj/cYiIiIiIiIiIiIiIj/cYiIhA+pwBVv9xiIiIiIiIiIiIiIiP9xiIiDBGt7DJSP9xiIiIiIiIiIiIiIiP9xiIhGc4yox4iIiIiIj/cYiIiIiIiIiIiEUJrL9liIiI/3GIiIiIiIiIiIiIiIPrCDsk98iIiIiIiIiIj/cYiIiIiIiIiIiIiIj/cYiEkNPH8siIiIiIiIiIiP9xiIiIiIiIg5csO3jTyIiIiIiIiIiIiIiI/3GIiIgzlAG9a/6IiP9xiIiIiIiIiIiIiIiP9xhZUtetiIiIiIiIiIiIj/cYiIiIiIiIiIiIiEAQvA/0/3GIiIiIiIiIiIiIiI/3GIiIiIiIiIiIiIiI/3GIiIiIiIiIiIiIiI/3GIiIiIiIiIiIiIiI/3GIg1rnG7UY6IiI/3GIiIiIiIiIiIiIiI/3GEm3fHSIiIiIiIiIiIiIj/cYiIiIiIiDY5FbrG6oiP9xiIiIiIiIiIiIiIiP9xiIiDO5Eb1G7oiIiIiIiIiIiIiP9xiIiIiIhMQTxL7IiIiIiIiIiP9xiIiIiIiIiIg3ePO5hwyIiIiIiIiIiIiIiP9xiIiIiIiIiIiIiIiP9xiIiIiFRp3JaIiIiIj/cYiIiIiIiIiIiIhJ3IxyN4iIiIiIiIiI/3GIiIiIiIiEYuvK0UiP9xiIiIiIiIiIiIiIiP9xiD7w47IPHIiIiIiIiIiIiIiP9xiIiIiIiEp3HGiO/3GIiIiIiIiIiIiIiI/3GIiIhMpqxFlYiIiIiIiIiIiI/3GIiIiIiIiIiIiIiIP7WUsUpriIiIiIiIiIiIiIiP9xiIiIiIiIiIiIiIiP9xiIiIiIiIiDLPVL4wq4iIj/cYiIiIiIiIiIiIiIj/cUiN/IcgiIiIiIiIj/cYiIiIiIiIiIg+O6GyxF6IiIiIiIiIiIiIiP9xiIiIiIiEUJrL9liIiIiIiIj/cYiIiIiIiIiIiIiIj/cYiIPMYCtDn9iIiIiIiIiIiIiI/3GIiIiIiIg/QBGxv+6IiIiIiIiIiIj/cYiIiIiIiIiDkIRrf3uYiIiIiIiIiIiIiP9xiIiIiIS2x8WTiIiIiIj/cYiIiIiIiIiIiIhJh8x3g4iIiIiIiIiI/3GIiIiIiIiDsdarXilYiIiIiIiIiIiIiP9xiIiIiIhBSiz7XYiIiIiIiIiIiP9xiIiIiIiIiDFAh7+/eIiIiIiIiIj/cYiIiIiIiIiIg7N3S1yIuIiIiIiIiIiI/3GIiIiIiIiEElHO2ucYiIiIiIiIiIiIiIj/cYiIiIiIiIiIiIiIj/cUPZHNJuiIiIiIj/cYiIiIiIiIiIiIiIj/S9yMYjeIiIiIiIj/cYiIiIiIiIiIhAujwFXIiI/3GIiIiIiIiIiIiIiI/3GIgtCCIaP33eiIiIiIiIj/cYiIiIiIiIiIiIiIj/cYiIiIiIiIiIiIiIj/cYiIiIiIiIiEQUTM67iP9xiIiIiIiIiIiIiIiP9xiIQsS847SIiIiIiIiIiP9xiIiIiIiIiEFa3PpSiIiIiIiIiP9xiIiIiIiIiIiIiIiDVZFLum64/3GIiIiIiIiIiIiIiI/3GIiEsXvF6EiIiIiIiIiP9xiIiIiIiIiIOW1Ut5KriIiP9xiIiIiIiIiIiIiIiP9xQKXcBqKIiI/3GIiIiIiIiIiIiIiI/ziIQrl3vYiIiIiIiIiIiIiIj/cYiIiIiIRnOMqMeIiI/3GIiIiIiIiIiIiIiI/3GIOtLnti0YiIiIiI/3GIiIiIiIiIiIhEJPy9sHGIiIiIiIiIiIiIiI/3GIiDEQE7/v7IiIiIj/cYiIiIiIiIiIiIiIj/cYiIhWHtrhiIiIiIj/cYiIiIiIiIiIiIiIj/cYiIiINaklu1baj/cYiIiIiIiIiIiIiIj/cYiIiDk49bfHCoiIiIiIiIj/cYiIiIiIiIiITsWMI6eIiIiIiIiIiIiIiI/3GIiIiDrXNLYoy4iI/3GIiIiIiIiIiIiIiI/3GIIQwBGv8/7oiIiIiI/3GIiIiIiIiIiIPsvXsjQoiIiIiIiIiIiIiIj/cYiIiIiIiDv8CbUD9oiIiIiIiIiIiIiI/3GIiIg1Fa276lKI/3GIiIiIiIiIiIiIiI/3GIiITtAsIv2I/3GIiIiIiIiIiIiIiI/3GIiDmoaLdXl/9xiIiIiIiIiIiIiIiP9xiIiDlIpre3WYiIiIiIiIiP9xiIiIiIiIg3zVG5Mq6IiIiIj/cYiIiIiIiIiIiIiEAlHA6uiIiIiIiIiIj/cYiIiIiIiIQsS847SIiIj/cYiIiIiIiIiIiIiIj/cYiIiIiIiIiIiIiIj/cYiEYuvK0UiIiIiIiI/3GIiIiIiIiIiIiDdT47msHIiP9xiIiIiIiIiIiIiIiP9xiDxcIrSj3YiIiI/3GIiIiIiIiIiIiIhPhSwXrYiIiIiP9xiIiIiIiIiIiIgwRXGwyo6IiIiIiIiIiIj/cYiIiIiIiEWjPLXMiIiIiIiI/3GIiIiIiIiIiIgwmjGwdc6IiIiIiIiIiIiP9xiIiIiIiDPEdb07ioiIiIiIiIiP9xiIiIiIiIiIhLbHxZOIj/cYiIiIiIiIiIiIiIj/cYiIgxayq/lNWIiIiP9xiIiIiIiIiIiIiIMY+Rv3BuiIiIiIiIiIiIiIiP9xiIiIiEaYnKZ2iIiIiIiIiIiIiIiP9xiIiIg84r+0HUCI/3GIiIiIiIiIiIiIiI/3GIhFjhy3HoiIj/cYiIiIiIiIiIiIiIj/cUAQvA/0iIiIiIiIiIiIiI/3GIiIiIhB9GzwuYiIiIiIiIiIiI/3GIiIiIiIiIiIiIiI/3GIiIiIiIiIiIiIiI/3GIiIiIiIiIiIiIiI/3GIiIiIiIhWHtrhiI/3GIiIiIiIiIiIiIiI/0cJrK9l/3GIiIiIiIiIiIiIiI/3GIiIhPYBwZ/oiIiIj/cYiIiIiIiIiIiIiIg8Uk60rbGIiIiIiIiIiIj/cYiIiIiIhPhSwXrYiIiIiIiIiIiI/3GIiIiIiINA8zvPDMiIiI/3GIiIiIiIiIiIiIiI/3E0un68RYGIiIiIiIiIiI/3GIiIiIiIO5c2tWjJiIiIj/cYiIiIiIiIiIiIiIj/cYiIiIiE3g3DHyiIiIiIiIiIiIiIiP9xiIiISMIcg96IiIiP9xiIiIiIiIiIiIiIgz2dS9JiuIiIiIiIiIiIiI/3GIiIiIiIiIiIiIiI/3FD2RzSboiIiIiI/3GIiIiIiIiIiIiDBbebC0hoiIiIiIiIiIiP9xiIiIiIiIhGMyyszYiIiIiIiIiIiP9xiIiIiIiIiIiITHb8SJCIiIiIiIiIiIiIiI/3GIiIiIiIiIiIiIU2ndloiIiIiIiIiIiIiI/3GIiIiIiIiIiIRbPstMGIiIiP9xiIiIiIiIiIiIiIiP9xhEFEzOu4iIiIiIiIiI/3GIiIiIiIiIiIiEwRjE7niIiIiIiIiIiIiIj/cYiIiIPkajsrlciIiIiIiIiIj/cYiIiIiIiIiDbO+boxBoiIiIiIiIiI/3GIiIiIiIiIg3Dna58YmIiIiIiIiIiIiIiI/3GIiDTZ1LwmK4iIiIiIiI/3GIiIiIiIiIiIiIiEC6PPRccYiIiIiIiIiIiIiIj/cYiIiIiIWwfV+IiIiIj/cYiIiIiIiIiIiIiIhEOVzMaoiIiIiI/3GIiIiIiIiIiIiIiI/3GDd07bmLEoiIj/cYiIiIiIiIiIiIiIj/RIRc17qIiIiIiI/3GIiIiIiIiIiIiIiI/02BnEfmiIiIiIj/cYiIiIiIiIiIiIiE5gHCn+iIiIiIiIiIiI/3GIiIiIiIiITqB8JfiIiIiIj/cYiIiIiIiIiIiIiIg6vIG2Q36IiP9xiIiIiIiIiIiIiIiP9xiIPBd1tOiKiIiIiIiIiIiIiIj/cYiIiIiIOqcitljdj/cYiIiIiIiIiIiIiIj/cYiISnccaI6IiIiP9xiIiIiIiIiIiIiIiP8/wXqyPoWIiIiI/3GIiIiIiIiIiIiIiI/3GIiIiIiIgw2pGwNW6IiIiIj/cYiIiIiIiIiIiIiDktkbbSbnGIiIiIiIiIiIiIiI/3GIiIiIPOYBtBn+j/cYiIiIiIiIiIiIiIj/cYiIiDyH57R4GIiP9xiIiIiIiIiIiIiIiP9xiDsnYbXYnoiIiIiIiIiI/3GIiIiIiIiIiIiIiI/3E+0IKyL32IiIiIiIiIiIiIiI/3GIiIiEwsHE0+iP9xiIiIiIiIiIiIiIiP9xiIgwlYKwen2IiIiIiIiIiI/3GIiIiIiIOw25tfJGiIiIiIiIiIiIiIiP9xiIiIiIiIiIiIiIPoBxsn+OiIiIiIiIiIiI/3GIiIiIiIiIiIQCUcDq6IiIiIiIiIiIiI/3GIiIiIiIiINj5husGej/cYiIiIiIiIiIiIiIj/cYiIiIhPhSwXrYiIiIiIiIiIiIiI/3GIiIiIiIiFsH1fiIiI/3GIiIiIiIiIiIiIiI/3GIiEWOHLceiIj/cYiIiIiIiIiIiIiIj/cYiIiDZewrqhPYiIiIiP9xiIiIiIiIiIiISvGsYOWIiIiIj/cYiIiIiIiIiIiIiEjnLIGNiIiIiP9xiIiIiIiIiIiIiIiDwt37TSIIiIiIiIiIiIiP9xiIiIiIiIiEjSzHLTcYiIiIiIiIiIiIiIj/cYiIiFsH1fiIiIiIiIj/cYiIiIiIiIiIiE4bTC5LiIiIiIiIiIiIiI/3GIiIiITRGMPueIiIiI/3GIiIiIiIiIiIiIiI/3GIiIiIiIiIiIiIiI/3GIQJUsB62Ij/cYiIiIiIiIiIiIiIj/cYiINQX8u/oDiIj/cYiIiIiIiIiIiIiIj/cYiEwsHE0+iIiI/3GIiIiIiIiIiIiIiI/3GDIVwb7qPoj/cYiIiIiIiIiIiIiIj/cYiIiIhPhSwXrYiIiIiIiIiIiIiI/3GIiIiC5nABopj/6IiIiIiIiIiP9xiIiIiIiIiDgZ2rfmJXGIiIiIiIiIiIiIiI/3GIiE1mTDmbiIiIiIiI/3GIiIiIiIiIiIOUNat7yliI/3GIiIiIiIiIiIiIiI/3GIiIiErcjGI3iIj/cYiIiIiIiIiIiIiIj/cYiIiDLkEr4b7YiIiIiIiI/3GIiIiIiIiIiF2700T/cYiIiIiIiIiIiIiIj/cYiIgs82saQMlOiIj/cYiIiIiIiIiIiIiIj/cYiD57ArKE/YiIiIiIiIiIiIj/cYiIiIiIiDpyw7WNPHGIiIiIiIiIiIiIiI/3GIiIiIiIiIiIiIiI/3GIiIiIiEWjPLXMiIiIiIiIiP9xiIiIiIiIiIMOCpsC9WiIiI/3GIiIiIiIiIiIiIiI/zF1IbCa3oiIiIiIiIiIiIiI/3GIiIiIiIiIg3uV+5RqCIiIiP9xiIiIiIiIiIiIiIgpo9AadcL+iIiIiIiIiP9xiIiIiIiIiIiDK1C75K9Ij/cYiIiIiIiIiIiIiIj/cYiDwHxLT4O4iIiIiIiIiIiIiI/3GIiIiIM7kRvUbuiIiIiIiIiIiI/3GIiIiIiIiDbUr7orUIj/cYiIiIiIiIiIiIiIj/cYhDhFzXuoiIiIj/cYiIiIiIiIiIiIiIPfCBsw9+iIiIiIj/cYiIiIiIiIiIiIiExBPEvsiIj/cYiIiIiIiIiIiIiIj/cYiIiCFmMBr5nP6IiIiIiIiIiIiIiP9xiIiIiIiIiIiIiIiP9xiIiIiIiIiIiIP3AjsY/ciIiIiIiI/3GIiIiIiIiIiIiIiDQv9rzQCYiIiIiIj/cYiIiIiIiIiIiIiIj/cYiIiIiIiIQSUc7a5xiIiIiIiIiIiIiIiP9xiIg3PsO5wTyI/3GIiIiIiIiIiIiIiI/3GIgx2vO/JQyIiIiIj/cYiIiIiIiIiIiIiITiv8LUCIiIiIiIiIiI/3GIiIiIiIiD1h87OeDIiP9xiIiIiIiIiIiIiIiP9xiIiIiIiIiIiIhIkmyG2YiIiIiI/3GIiIiIiIiIiIiIg+hmayeZmI/3GIiIiIiIiIiIiIiI/3GIg382i5DJeIj/cYiIiIiIiIiIiIiIj/cYQLo8BVyIiIiIiIiIiIiI/3GIiIiISNLMgtOIiI/3GIiIiIiIiIiIiIiI/3GDS5c7xGjIiIiIiIiIiI/3GIiIiIiIiIiIiIiI/3GF2700SIiIiIiIiIj/cYiIiIiIiIiDvmAbUZ/oiIiIiIiIiIiI/3GIiIiIiIgrScgaW2N+iIiI/3GIiIiIiIiIiIiIiI/3GEe9rJQliIiIiIiIiIiIiI/3GIiIiIiIS7FMVOuIiIiP9xiIiIiIiIiIiIiIiP9xiIiIiIiIiIiIiIiP9xiIiIiIiIiIg7wVO1PqyIiIiIiIiIiIj/cYiIiIiIiISQ08fyyIiIiP9xiIiIiIiIiIiIiIiEssHF0+iIiIiIiP9xiIiIiIiIiIiIiIiP9xiIiIiIiIiIiIiIiP9xiIiIiIiIiESezMYTiIiIiIiIiIiIj/cYiIiIiIiIiIiIiIj/cYiIiIiIiIiIiIiIj/cYiIiIiIiIiIiIiDOUY71rnIiIj/cYiIiIiIiIiIiIiIj/cYTUE8K+xxiIiIiIiIiIiIiIiP9xiIiIgxuvS/RQuIiIiIiIiIiIiIj/cYiIiIiIhI99yAgoiIiIiIiIiIiP9xiIiIiIiE/qnBFWiIiIiIiIiIiIj/cYiIiIiIiIiIiIiIj/cYiIiIiIiIiIiIiIj/cYiIgmJRMara7OiIiIiIj/cYiIiIiIiIiIiIiIM4SyvXtNiIj/cYiIiIiIiIiIiIiIj/cYhEVKy6tXGIiIiIiIiIiIiIiI/3GIiIiFRp3JaIiIiIiP9xiIiIiIiIiIiIiDdj9rmcCYiIiIiIiIiIiP9xiIiIiIiIiF2700SI/3GIiIiIiIiIiIiIiI/3GIiIS7FMVOuIiIiIiIiP9xiIiIiIiIiIiIgw2/6wNAGIiIiIiIiIiIj/cYiIiIiIiIOcLUtz0riIiIj/cYiIiIiIiIiIiIiIhYUtitiIiIiIiIiIiIiIj/cYiIiIglVWAauqn+/3GIiIiIiIiIiIiIiI/3GIiIgwhdGwii6IiIiIiIiIj/cYiIiIiIiIiIOT1Ct8K9iIj/cYiIiIiIiIiIiIiIj/cYP3YYsYnniIiIiIiIj/cYiIiIiIiIiIiDlCsbe9ToiIiIiIiIiIiP9xiIiIiIiIiDotVrbSqYiIiIiIiI/3GIiIiIiIiIiIhI5yyBjYiIiIiIj/cYiIiIiIiIiIiIg+u8SyRDuIj/cYiIiIiIiIiIiIiIj/cYiIiIiIMbWov0pXiIiIiIiIiIiI/3GIiIiIiIPCxytNONiIiIiIiIiP9xiIiIiIiIiIiIiIiP9xhDP4zcB4iIiIiP9xiIiIiIiIiIiIiIiP9xiIiIiIiIiIiITqB8JfiIiI/3GIiIiIiIiIiIiIiI/3GIg7fCG1g96IiIiIiIiIj/cYiIiIiIiIiD8B9rD+CXGIiIiIiIiIiIiIiI/3GIiITtAsIv2I/3GIiIiIiIiIiIiIiI/3GINqnpulYWiIiIiIiIj/cYiIiIiIiIiIiITlusKkWIiP9xiIiIiIiIiIiIiIiP9xg1SQG7tv6IiIiP9xiIiIiIiIiIiIiIiP8jJ9oa7YJeiIiIiIiIiIiIiP9xiIiIiC/RQhoS696IiIiIiIiIiIiIiP9xiIiIiD03ObPIxoiIiIj/cYiIiIiIiIiIiIiIM7kRvUbuiIj/cYiIiIiIiIiIiIiIj/cYiIiErcjGI3iIiP9xiIiIiIiIiIiIiIiP9xiIhMQTxL7IiIiIiIiIiIiIiP9xiIiIiIg9VvGzqQ6IiIiIiIiIiIiIiP9xiIiIiIOcchtzjeiIiIiIiP9xiIiIiIiIiIiIiIiP9xg6csO2jTyIiIiIiP9xiIiIiIiIiIiIiIOJNruGyUiIiIiP9xiIiIiIiIiIiIiIiD0inrPdYYiIiIiP9xiIiIiIiIiIiIiIiP9xM5QBvWv+iIiIiIj/cYiIiIiIiIiIiIiIj/cYg5E0i37LeIiIiIiIiIiIj/cYiIiIiIiDjYergnhYiIiIiIiIiIj/cYiIiIiIiIiISdyMcjeIiIiIiIiIiIiI/3GIiIiIiDI60b7FLoiIiIiP9xiIiIiIiIiIiIiIiP9xiIOzLFtc06iIiIiIiIiI/3GIiIiIiIiIgwBrmwCkaIiIiIiIiIiIiIiP9xiIiIiIiIiISYfMd4OIiIiIiIiIiIiIj/cYiIiIiIiIiIiIiIj/cYiIiIiIiIMtTDvis8iIiIiIiIiIiIiIj/cYiIiIiIiIMZCYvm9ncYiIiIiIiIiIiIiIj/cYiIiIPgzVsvMq/3GIiIiIiIiIiIiIiI/3GIiIiEElHP2uiIiP9xiIiIiIiIiIiIiIiP9xhStN5LiIiIiIiIiIiI/3GIiIiIiIiIiIiIiI/3Eyqqa+VVmIiIiIiIiIiIiP9xiIiIiIiIiD0X17PoKIj/cYiIiIiIiIiIiIiIj/cYiIg9hqGzeV6IiIiIiI/3GIiIiIiIiIiIiElivHnUj/cYiIiIiIiIiIiIiIj/cYiIg5siS3TduIiIiIiIiIj/cYiIiIiIiIiITRGMPuf/cYiIiIiIiIiIiIiIj/cYiIiIiIiIMdC9vy9CiIiIiIiIiI/3GIiIiIiIiIg2JBi62+f/cYiIiIiIiIiIiIiIj/cYiIOX0Ft4L6iIiIiIiIiIj/cYiIiIiIiIiIJrSgGqS1/oiIiIiIiIiP9xiIiIiIiIiIiEFKLPtdiIiIiIiP9xiIiIiIiIiIiIiIVR7b4YiIiIiIiIiIiI/3GIiIiIiIiExBPEvsiIiIiIiI/3GIiIiIiIiIiIiDVuEbuR7oiIj/cYiIiIiIiIiIiIiIj/cYgy0L2+L0KP9xiIiIiIiIiIiIiIiP9xiIiIguDdAaLyL+/3GIiIiIiIiIiIiIiI/3GIiIiIhMpqxFlYiIiIiIiIiI/3GIiIiIiIiIiIMvoavgXliP9xiIiIiIiIiIiIiIiP9xiIgyUJq+r2WIiIiIiIiIj/cYiIiIiIiIiIiIiIVR7b4YiIiIiIiIiIiP9xiIiIiIiIiIPzuhsMRecYiIiIiIiIiIiIiIj/cYiIiIOh1DtuK8iIj/cYiIiIiIiIiIiIiIj/cYiIOhICtu39iIiIiIiIiIiIiIiP9xiIiIiD5B9LG+C3GIiIiIiIiIiIiIiI/3GIiIiDbjVbocqoiIiIj/cYiIiIiIiIiIiIg1KQK71v2IiP9xiIiIiIiIiIiIiIiP9xiE71PCCsiIiIiIiIiIiIiI/3GIiIiIg4IzS43MuIiP9xiIiIiIiIiIiIiIiP9xiDR6u7yFRIiIiIiIiIiP9xiIiIiIiIiIiIiIiP8z6ge+FfiIiP9xiIiIiIiIiIiIiIiP9xiIT2AcGf6IiIiIiI/3GIiIiIiIiIiIiIiI/3GIiIiIiIiIiIiIiI/3GIiIiIiCAsABoOP/6IiIiIiI/3GIiIiIiIiIiIiIPouysnRNiI/3GIiIiIiIiIiIiIiI/3GIiCtTIhpazd6IiIiIiIiI/3GIiIiIiIiIiIiIiI/3GIiDmoaLdXl/9xiIiIiIiIiIiIiIiP9xiIiIWwfV+IiIiIiIiP9xiIiIiIiIiIiIiE7FjCOniIiIiIiIiIiIj/cYiIiIiIiDpNt7aySIiIiIiIiIiP9xiIiIiIiIiIiEqcLGY9iIiIiIj/cYiIiIiIiIiIiIiDmdyLdiN4iIiIiIiIiP9xiIiIiIiIiIg6QhS2veuIiIiIiI/3GIiIiIiIiIiIiIg1X2u7oJSIj/cYiIiIiIiIiIiIiIj/cYiISU2ceyb/cYiIiIiIiIiIiIiIj/cYiIiIhM1lxCmo/3GIiIiIiIiIiIiIiI/3GIiIiIiIiDSPuLxwR4iI/3GIiIiIiIiIiIiIiI/3GIhD2RzSboiIiI/3GIiIiIiIiIiIiIiI/3GIiIiDDFlLBKa4iIiIiIiIj/cYiIiIiIiIiIg0rnG8UY6IiIiIiIiIiP9xiIiIiIiIiIiElivHnUiI/3GIiIiIiIiIiIiIiI/3GIiCAJ9SoAcK2P9xiIiIiIiIiIiIiIiP9xiIQkos613/cYiIiIiIiIiIiIiIj/cYiIgwwOWwTxr/cYiIiIiIiIiIiIiIj/cYiIiIiIiIiIiIg33QK5Iv2I/3GIiIiIiIiIiIiIiI/3GIiITtAsIv2I/3GIiIiIiIiIiIiIiI/3GIiIMAb0sAoL/3GIiIiIiIiIiIiIiI/3GIiIiIiIiIiIiIiI/3GIiIiIiIiIiIiIKxPBGl7D7oiIiIiIiIj/cYiIiIiIiIiIiIiIj/cYiIgk+zwawEw+iIiIiIiI/3GIiIiIiIiIiIiIiDkD+bf8BoiIiIiIiIj/cYiIiIiIiIiIiEYzLKzNiIiIiIiIj/cYiIiIiIiIiIiIiIj/cYiIgy1GG+K56IiIiIiIiI/3GIiIiIiIiIiIgpoIoqdfddiIiIiIiIiIiI/3GIiIiIiIiIiDIKIr713YiIiIiIiIiIiI/3GIiIiIiIiIiILh3jGi4hzoiIiP9xiIiIiIiIiIiIiIiP9xg/Eaex7liIiIiIiIiP9xiIiIiIiIiIiIiIiP9xiIiIiIiIiIiIiIiP9xiIg15Ju7G2SIiP9xiIiIiIiIiIiIiIiP9xiIiIhUadyWiIiIiIj/cYiIiIiIiIiIiIiIj/cYhHMyyczYiI/3GIiIiIiIiIiIiIiI/3GIiIiIiD8L8bH0DoiIiIiIiIiIiIj/cYiIiIiIRI4cxx6IiIiIiIiIiIiIiI/3GIiIiIPhaRsuluiIiIiIiIiI/3GIiIiIiIiIiIhEjhzHHoiIiIiIiIiP9xiIiIiIiIiIiDcULLnr04iIj/cYiIiIiIiIiIiIiIj/cYiIiIg7Uie1rdiIiIiIiP9xiIiIiIiIiIiIiIiDUktbvbSo/3GIiIiIiIiIiIiIiI/3GIiIiDrn5LYYG4iI/3GIiIiIiIiIiIiIiI/3GIQYqM91eIiIiIiP9xiIiIiIiIiIiIiDTO0rwxLYiIiIiIiI/3GIiIiIiIiIiIiIhVHtvhiIiIiIiIiIiIj/cYiIiIiIiIiIMvlxvgaOiIiIiIiIiIiIj/cYiIiIiIiIiIiIiIj/cYg/5eGxGh6IiIiIiIj/cYiIiIiIiIiIiIiIj/cYiIiIg8xgK0Of2IiIiIiIiIiI/3GIiIiIiIiIiIiIiI/3EnFcQanqO+iIiI/3GIiIiIiIiIiIiIiI/3GEnnLHGNiI/3GIiIiIiIiIiIiIiI/3GIiDDV4rA6HY/3GIiIiIiIiIiIiIiI/3GIiIiIM6prvVWUiIiIiIiIiIiI/3GIiIiIiIiIPSzUs9MriP9xiIiIiIiIiIiIiIiP9xiIiE42nCyWiP9xiIiIiIiIiIiIiIiP9xiCwjchpNyN6IiIiP9xiIiIiIiIiIiIiIiP9xiIiIiIiIiIiIN3iRuYduiIj/cYiIiIiIiIiIiIiIj/cYiE0RjD7niIiIiIiIj/cYiIiIiIiIiIiIiIMiDqvt8ViIiIiIiIj/cYiIiIiIiIiIiDeu+rlRBYiI/3GIiIiIiIiIiIiIiI/3GIiIiIiIiIiIhNNpw8loiIiIiIiIj/cYiIiIiIiIiIiIPLZRtEmuiIiI/3GIiIiIiIiIiIiIiI/3GIiD72O7IJxIiIiIiIiIiIiI/3GIiIiIiIiEZzjKjHiP9xiIiIiIiIiIiIiIiP9xiIgzZFG9m66IiIiIiIiIiIiIiP9xiIiIiIiEOpbNVpiIiIiIiIiI/3GIiIiIiIiIiIiIiI/3GIiIiIiIiIiIiIiI/3GIhStN5LiIiIiIiIiIj/cYiIiIiIiIiIgsiEUaR3uuiIiIiP9xiIiIiIiIiIiIiIiP9xiIOtc0tijLiIiIiP9xiIiIiIiIiIiIiIiP9xQkos612Ij/cYiIiIiIiIiIiIiIj/cYiIg+IfWy3gqIiIiIiIiIiIj/cYiIiIiIiIhAJRwOroiIiIiIiIiIiIiIj/cYiIiIiDhOm7ixZIiIiIiIiIiIiIj/cYiIiIiIiIiIiIiIj/cYiDpCsba9ToiIiIj/cYiIiIiIiIiIiIiIj/cYMIZ6sImFiIj/cYiIiIiIiIiIiIiIj/cYiIiIiIg7dze1iMiIiIiIiIiIiIiIiI/3GIiIiITEE8S+yIiIiIiIiIiI/3GIiIiIiIiEjCHIPe/3GIiIiIiIiIiIiIiI/3GIiIg2uZq6RmWIiIiIj/cYiIiIiIiIiIiIiIj/cYiIiIghYYEa+efuiIj/cYiIiIiIiIiIiIiIj/cYiITtAsIv2Ij/cYiIiIiIiIiIiIiIj/cYiIg7zJS1M2uIiIiIiIiP9xiIiIiIiIiIiIiE+FLBetiIiIiIj/cYiIiIiIiIiIiIiIhP6pwRVoiIiI/3GIiIiIiIiIiIiIiI/3Eyn0K+YL2IiIiIiIiIiIiP9xiIiIiIiIiIiD5xabKOloiIiP9xiIiIiIiIiIiIiIiEe9rIQlcYiIiIiIiIiIiIiIj/cYiIiDn3M7cIzIiIiIiIiIj/cYiIiIiIiIiIiIiIIVEzGvrszoiIiP9xiIiIiIiIiIiIiIiP9xg5xyG3ON6IiIiIiIiIiIiP9xiIiIiIiIiISbd8dIiIiI/3GIiIiIiIiIiIiIiI/3GIhOW6wqRYiIiIiIiIiIiIj/cYiIiIiIiEs8zFwziIiIiIiIiIiIiIj/cYiIiIiIS8H8U+CIiIiI/3GIiIiIiIiIiIiIiI/yczeDqsyHyIiIiIiIiIiP9xiIiIiIiIiIiIiIgz/429AHKIiIiIiIiIiIiI/3GIiIiIiIiDGK4r91HYiIiIiIiIiP9xiIiIiIiIiIiIR8Ick96IiIiIiIiIiIiI/3GIiIiIiIiIOHjzt4cMcYiIiIiIiIiIiIiIj/cYiIiIiCVQdhq6+J6IiIiIiIiIj/cYiIiIiIiIiIiIiIj/cSSbtRrGRK6P9xiIiIiIiIiIiIiIiP9xiIiIR1g8mnyIiIiIiIiIiP9xiIiIiIiIiIiIPPvCtAQ9iIiIiIiIiIiIiIiP9xiIiIiEAQvA/0iIiIiIiIj/cYiIiIiIiIiIiDktkbfSboj/cYiIiIiIiIiIiIiIj/cYiIhOBuwvkYiIiIiIiIiIiP9xiIiIiIiIiIiIS7FMVOv/cYiIiIiIiIiIiIiIj/cYiIiIiD82t7HJSIiIiIiIiIiIiIiP9xiIiIiIiIiIiIiIiP9xiIg4vQO4QvyIiIiIj/cYiIiIiIiIiIiIiIj/Plc4s6jHj/cYiIiIiIiIiIiIiIj/cYiIiIiIiIiIiIiEUuvL0UiIiIiIiIiIiIj/cYiIiIiIiIiIiIiIj/cYIvuyGuBE3oj/cYiIiIiIiIiIiIiIj/cYiIiEGvnPUGiIiIiIiIiIiIiIj/cYiIiIiIg/BqWx+VqIiIiIiIiIiIiP9xiIiIiIiIiEymrEWViIiIiIiP9xiIiIiIiIiIiIiIiDzcCrQj9Yj/cYiIiIiIiIiIiIiIj/cYiIiIgnN44qnIcdiIiIiIiIiP9xiIiIiIiIiIiIiIiP9xiIiIiIiIM/revQUhiIiIiIiIiP9xiIiIiIiIiIiIhbB9T4cYiIiIiIiIiIiIiIj/cYiIiIiIiIiIiIiEXITLN7iIiIiIiIiIiIj/cYiIiIiIiIiIg5l3G3aI6IiIiIiIiIiIiP9xiIiIiIiIg0Gpe85WiIiP9xiIiIiIiIiIiIiIiP9xiIiIhDhFzXuoiP9xiIiIiIiIiIiIiIiP9xiIiIiITdAsMv2IiIiIiIiIiIiIiI/3GIiIiIiIiIiIiIiI/3GIiIOQiBtvd+cYiIiIiIiIiIiIiIj/cYiIiIgs2FYaQnqej/cYiIiIiIiIiIiIiIj/cYiIiIg2U4G6rH6IiIiIiIiIiIiIiI/3GIiIiIiD3BGLM+54iIiP9xiIiIiIiIiIiIiIiP9xiDPfZ70gmIiIiIj/cYiIiIiIiIiIiIiIj/cYhIwhyD3oiIiIiIj/cYiIiIiIiIiIiIiIj/MsCqvz9ViIiIiIiIj/cYiIiIiIiIiIiIgykF29b6JxiIiIiIiIiIiIiIiP9xiIiIhAujwFXIiIiIiIiIj/cYiIiIiIiIiIiDfTy7ksNIiIiIiIiIiIiIj/cYiIiIiIhLLBxdPoiIiIiIiIiIiIiIj/cYiIiIhOBuwvkYiIiIiIiIiP9xiIiIiIiIiIiIgqH6sabgVOiIiIiP9xiIiIiIiIiIiIiIiP9xiIPBzBtOM+iIiIiIiIiIiIiIj/cYiIiIiIiIgwhTSwisuIiIiIiIiIiIiIiI/3GIiIiIQ1Ss2rWIiIiIiIiIiIj/cYiIiIiIiIgwOxiw1OeIiIiIiIiIiIiIiI/3GIiIiIiDn9ircCdYiIiIiI/3GIiIiIiIiIiIiIiDVpxLuWO4j/cYiIiIiIiIiIiIiIj/cYiIhBSiz7XYiIiIiIiIiIiIiIj/cYiIiIiCZv0BqpAv6IiIiIiIiIiIiIiP9xiIiIiIiIiDRqC7yV9IiP9xiIiIiIiIiIiIiIiP9xiIiIiIiIiIiIiDF15b+KGoiIiIj/cYiIiIiIiIiIiIiIj/cYiIiIiIiEJvPOkMiIiIj/cYiIiIiIiIiIiIiIj/cUeYnJZ2iIiI/3GIiIiIiIiIiIiIiI/3GD37wrMEPYiIiIiIiIiP9xiIiIiIiIiIiIiIiP9xiIiIiIL6EwGhXs/oiIiIiIiIiIiIiP9xiIiIiIiCC1njoFphyIiIiIiP9xiIiIiIiIiIiIiIiCEHFxr/jo6IiI/3GIiIiIiIiIiIiIiI/3GIiCf2yyqQk02IiIiIiIiIiIj/cYiIiIiIiIiIT4UsF62IiIiIiIiI/3GIiIiIiIiIiIiEVzjLjHiIiIiIiIiIiIiI/3GIiIiIiIg5fQW3gvqIiIiI/3GIiIiIiIiIiIiIiI/ynpwxqBY86IiIiIiIiI/3GIiIiIiIiIiIg4Ljq40cWIiIiIiI/3GIiIiIiIiIiIiIiI/3E9TNOzsyz/cYiIiIiIiIiIiIiIj/cYiIiIiIMdC9vy9CiIiIiIiIiIiI/3GIiIiIiIiIhN0Cwy/YiIiIiIiIiIj/cYiIiIiIiIiIg38y25DNKIiIiIiIiIiIiIj/cYiIiIiIiITvU8IKyIiIiIiP9xiIiIiIiIiIiIiIiP9TtN5LiIiIiIiIiIiIiP9xiIiIiIiIiDjSI7gt3IiIiIiIiIiP9xiIiIiIiIiIiIiIiP9xiIiIiIQUos+12IiIiIiIiIiIiP9xiIiIiIiIiIQ/4s0B2IiIiIiI/3GIiIiIiIiIiIiIiIPEzTtLMsiP9xiIiIiIiIiIiIiIiP9xiIiIiIhM1lwymnGIiIiIiIiIiIiIiI/3GIiIiIiIiISOcsgY2IiIiIiIiIj/cYiIiIiIiIiIiIiILvyCGiA33o/3GIiIiIiIiIiIiIiI/3GIiIiIhD/izQHYiIiIiIiIiIj/cYiIiIiIiIiIgxaoG/lX6IiIiIiI/3GIiIiIiIiIiIiIiI/3E2XsK6oT2IiIiIiIiIj/cYiIiIiIiIiIiIhEjhzHHoiIiIiIiI/3GIiIiIiIiIiIiIiIOogutnfRiIj/cYiIiIiIiIiIiIiIj/cYiIiIUrTeS4iIiIiIiP9xiIiIiIiIiIiIiIiEAlHA6uiIiIiIiIiP9xiIiIiIiIiIiIiD4Rp7LuWIiIiIiIiIiIiI/3GIiIiIiIiIg2s6W6TFqIiIiIiIiIiP9xiIiIiIiIiIiIhVHtvhiIiIiIiIiIiIiI/3GIiIiIiISE2ciyaIiIiIiIiIiIj/cYiIiIiIiIgryKUaU3WuiIiIiIiIiIiIiP9xiIiIiIiIiIg16Uq7FrWIiIiI/3GIiIiIiIiIiIiIiI/3GIiIiIiIiIiIiIiIQunM4WOIiIiIiIj/cYiIiIiIiIiIiIiIgxOtG/xS6IiIiIiIiIiIiIj/cYiIiIiIiIiIiIiIj/cYg+m2OyZJyIiIiIiIiIiIiIj/cYiIiIiIiIiIiDeTCbls9oiIiIiIiIiIiIj/cYiIiIiIiIiIiIiIj/cYiIiIiIiIiEBlfAqoiIiI/3GIiIiIiIiIiIiIiI/3GIiIiIiIiIiIiIiI/3GDeON7lxyIiIj/cYiIiIiIiIiIiIiIj/cYiIiIiIiIg0b7m8kEaIiIiIiIiIiIiP9xiIiIiIiIiIQCUcDq6IiIiIiIiIiIiIiP9xiIiIiIiIg63OK2Ix2IiIiIiIiI/3GIiIiIiIiIiIiISOcsgY2IiIiIj/cYiIiIiIiIiIiIiIj/cYJ+BhKpH57YiIj/cYiIiIiIiIiIiIiIj/cYhHMyyczYiI/3GIiIiIiIiIiIiIiI/3GIiIPjJPss2wiP9xiIiIiIiIiIiIiIiP9xiIiIiDpNVbayqoiP9xiIiIiIiIiIiIiIiP9xiIiIg4yMm4NzaIiIiIiIiIiIiIiP9xiIiIiIiIPQLas/0liIj/cYiIiIiIiIiIiIiIj/cYiIiElivHnUiIiIiIiIiP9xiIiIiIiIiIiIiEJvPNkMcYiIiIiIiIiIiIiIj/cYiIiIiIg9kQazbvmIiI/3GIiIiIiIiIiIiIiI/3GIiITWZMOZuIiIiIiI/3GIiIiIiIiIiIiIiISsH8Y+CIiIiIiIiIiIiI/3GIiIiIiIiD4WkbLpboiIiIiI/3GIiIiIiIiIiIiIiI/3FCSizrXYiP9xiIiIiIiIiIiIiIiP9xiIiIgxVYS/qnuIiIiIiIiIiIiIj/cYiIiIiIiIiIiIiIg3mf24ZgJxiIiIiIiIiIiIiIiP9xiIiIiIiIiIiIiIiP9xN0MzubzMiIiIiIiIiIiIiIj/cYiIiIiIiIiIiIiEAlHA6uiIiIiIiIiIj/cYiIiIiIiIiIiDeOmblxZoiI/3GIiIiIiIiIiIiIiI/3GIiIIxKSKt7W3YiIiIiIiIiIiIiP9xiIiIiIiIiDCq4bBlHoiIiIiIiIiIiIiIj/cYiIiIiIiDndKbci1oiIiIj/cYiIiIiIiIiIiIiIj/cYiIiIiIiIiDRJAby2/oiIiIiIiIiIiP9xiIiIiIiIiIM0pHvbW4iIiIiIiP9xiIiIiIiIiIiIiIiEN5vNhkiIiIiIiIiIiIj/cYiIiIiIiIiFK03kuIiP9xiIiIiIiIiIiIiIiP9xiIiDdT47msHIiIiIiIiIiIj/cYiIiIiIiIiIiE5wzCjziIiIiIiIiIiIiI/3GIiIiIiIhStN5LiIiIj/cYiIiIiIiIiIiIiIj/cYiIiIiIiIiIiIiIj/cYiIiIiIiIiIg3NO+5yxCIiIiIiIiIiIiIj/cYiIiIiIiIg7fY61gnGIiIiIiIiIiIiI/3GIiIiIiIiIJXDXGrjyjoiIiIiI/3GIiIiIiIiIiIiIiI/3GEJKLOtdiP9xiIiIiIiIiIiIiIiP9xiIiIPpsBsmT+j/cYiIiIiIiIiIiIiIj/cYiIiIiIiIiIhG7VyhKoiIiIiIiIj/cYiIiIiIiIiIiIiIj/cYiIiIhBSiz7XYiIiIiIiIiIiIj/cYiIiIiIiIiDgp7bjWEoiIiIiIiIj/cYiIiIiIiIiIiIiCVhIiq57d2Ij/cYiIiIiIiIiIiIiIj/cYiIiDN/pb2AWoiIiIiIiIiIiIj/cYiIiIiIiIiCB3iRoJh26IiIiIiIiIiIiIiP9xiIiIiIiIiIiIiIiP9xiIiIiIiIiIiIiIiP9xiCyu/RpFEC6IiIiIiIiIiIiIiI/3GIiIiIiIghsVca9OqOiIiIiIiIiIj/cYiIiIiIiIiIiIgih1Eq54rtiIiIiIiIiI/3GIiIiIiIiIiIiIg95iizGdeIiIiIiI/3GIiIiIiIiIiIiIiI/3GD3WFbMp6oiIiIiIiIiP9xiIiIiIiIiIiIiCmJxhp3Y56IiIiIiIiIiP9xiIiIiIiIiIiIiDNEUr27rYiIiIiIiIiIiIiI/3GIiIiIiIiExBPEvsiIiIiIiI/3GIiIiIiIiIiIiIiI/y/30xoggs6IiIiI/3GIiIiIiIiIiIiIiI/3GIgznwe9YPiIiIiIiIiIiIiIiI/3GIiIiIiIiD8HTrH4sY/3GIiIiIiIiIiIiIiI/3GIiIiIiE3LvDNEiIiI/3GIiIiIiIiIiIiIiI/3GIiIiIiIiIgwpZWwamqIiIiIiIiIiIiIiP9xiIiIiIiIiIKQT0Gn+wvoiIiIiIiIiIiIiP9xiIiIiIiIiIiIiIiP9xiIiIiIiIiIiIiIiP9xg84bS0HkuIiIiI/3GIiIiIiIiIiIiIiI/3GIiEdYPJp8iIiIiIiIiIiI/3GIiIiIiIiIiIgxBRG/+u6IiIiIiP9xiIiIiIiIiIiIiIhIHeyOIYiIiIiIiIiIiIiIj/cYiIiIiDsDvrX8QYiIiIiP9xiIiIiIiIiIiIiIiP9xiEczLJzNiIj/cYiIiIiIiIiIiIiIj/cYiIiIMYriv3UdiIiIiIiIiIiIiI/3GIiIiIiIiIiIiIiI/3GIiIiEjCHIPeiIiI/3GIiIiIiIiIiIiIiI/3GIiEjCHIPeiIiIiI/3GIiIiIiIiIiIiIiI/3GIPGKctJ1jiIiIiIiIiIiIiIiP9xiIiIiIiDFQOL+vx4iIiIiIiIiIj/cYiIiIiIiIiIiIg6LVa20qmIiIiP9xiIiIiIiIiIiIiIiP9xiIM08xvbDOiIiIj/cYiIiIiIiIiIiIiIj/cYiIiIiIiIiIiD8hurHeRYiIiIiIiP9xiIiIiIiIiIiIiIiEAlHA6uiIiIiIiIiP9xiIiIiIiIiIiIiIiDc4MbnHzoiIiIiIiIiP9xiIiIiIiIiIiIiIg5YhO3neyIiIiIiIiI/3GIiIiIiIiIiIiIhKbHxpOIiIiIiIiIiIiIiI/3GIiIiIiIiIQm886QyIiI/3GIiIiIiIiIiIiIiI/3GIiEm3fHSIiIiIiIiIiIj/cYiIiIiIiIiIiII6DCGtXz3oiIiI/3GIiIiIiIiIiIiIiI/3GIiIg/m8WxZDqIiIiI/3GIiIiIiIiIiIiIiI/3GIN7MIuUz3iIiIiIiIiIiIiP9xiIiIiIiIiIiIQCUcDq6IiIiIiIiIiIiP9xiIiIiIiIiIiDittLhSS4iIiIiIiP9xiIiIiIiIiIiIiIiDdj9rmcCYiIiIiIiIiP9xiIiIiIiIiIiIiIhOYBwp/oiIiIiIiIiIj/cYiIiIiIiIiIiISXcceI6IiIiIiIiIiI/3GIiIiIiIiIiIiIiI/3GIiIiIiDqSh7ZteIiIiIiIiIiIj/cYiIiIiIiIiIiIiIj/cYiIhNy7wzRIiIiIiIj/cYiIiIiIiIiIiIiIj/NSrlvNUaiP9xiIiIiIiIiIiIiIiP9xiIiIiIiIQ/4s0B2IiIiIiIiI/3GIiIiIiIiIiIiIiILrwiGiQ93oiIiIiIiIiI/3GIiIiIiIiIiIiIOKhouFeXiIiIiI/3GIiIiIiIiIiIiIiI/3GIM8QTvTvsiIiIiP9xiIiIiIiIiIiIiIiP9xhHWDyafIiIiIiIiIiIiIiP9xiIiIiIiIiIiIiIiP9xiIiIiIiIiIiIiIiP9xiIiIhM1lxCmoj/cYiIiIiIiIiIiIiIj/cYiIiIgmNcMarKPOiIiIj/cYiIiIiIiIiIiIiIj/cYiDpyw7aNPIiIiIj/cYiIiIiIiIiIiIiIj/cYhWHtrhiIiIiIiIj/cYiIiIiIiIiIiIiIj/cYiIiIiIiEYuvK0UiI/3GIiIiIiIiIiIiIiI/3GIiIiEJvPOkMiIiIiIiI/3GIiIiIiIiIiIiIiI/0GVLAetiIiI/3GIiIiIiIiIiIiIiI/3GIiIiIiIiIiIiIiI/3GIiIiIiIgr06caUsWOiIiI/3GIiIiIiIiIiIiIiI/3GIiD68z7JDMIiIiIiIiIiIiI/3GIiIiIiIiIiIiIiI/3E+wNGyPy6IiIiIiIiIiIiIiI/3GIiIiIiIgyhfi+egeIiIiP9xiIiIiIiIiIiIiIiP9xiIhHMyyczYj/cYiIiIiIiIiIiIiIj/cYiIiIiEYzLKzNiIiIiIiIiIiIiIj/cYiIiIiIiILbLEGjTTvoiIiIiIiIiIiI/3GIiIiIiIiIROOcwcaIiIiIiIiIiIiP9xiIiIiIiIiDBAJbDP2oiIiIiIiIiIiIiIj/cYiIiIiIiIMMWUsEpriIiIiP9xiIiIiIiIiIiIiIiP9xiIiIiIiIiIiIiIiP9xiIiIiEGKjPdXiIj/cYiIiIiIiIiIiIiIj/cYiIiINGSzvJtMiIiIiIj/cYiIiIiIiIiIiIiIj/cYiIiIiIiIiIiIiIj/cYiIiIiIiIgii0Aa50v+iIiP9xiIiIiIiIiIiIiIiP9xiIiEUJrL9liIiIiIiIiIiIj/cYiIiIiIiIiITmAcKf6IiIiIiIiIiIiIiI/3GIiIiIiIg0SQG8tv6IiIiIiIiIiIiIj/cYiIiIiIiEm3fHSIiIiIiP9xiIiIiIiIiIiIiIiP8p7hAagR7+iIiIiIiIiP9xiIiIiIiIiIiIiIOldztqiMiIiIiIiIiIiIiIj/cYiIiIiIiIglQMUau/OuiIiIiIj/cYiIiIiIiIiIiIiIj/cTktkbfSboiIiIiIiIiIiIj/cYiIiIiIiIiELEvOO0iIj/cYiIiIiIiIiIiIiIj/cYiIiIiIiIiIiIiIj/cYiIiIiIiIiIiIiIj/cYiIiIiIiIiIiIiIRI4cxx6IiIiIiI/3GIiIiIiIiIiIiIiI/0/QLCL9iIiIiP9xiIiIiIiIiIiIiIiP9xiIOxMNtOzycYiIiIiIiIiIiIiIj/cYiIiIiIiIT2AcGf6P9xiIiIiIiIiIiIiIiP9xiIiIiIiIiIiIiIgyGtK+5S2IiIiIiIiP9xiIiIiIiIiIiIiIgxgKy/f1OIiIiIiIiIiIiIiP9xiIiIiIiIiIhLsUxU64j/cYiIiIiIiIiIiIiIj/cYiIiIiILmcAGimP/oiIiIiIiI/3GIiIiIiIiIiIiIhDD9zfAoiIj/cYiIiIiIiIiIiIiIj/cYiIiIiEGvnPUGiIiIiIiIiIiIj/cYiIiIiIiIiIiIiEs8zFwziIiIiIiIj/cYiIiIiIiIiIiIiIN7hUuUer/3GIiIiIiIiIiIiIiI/3GIiIiIiDG1qL9KV4iIiIiIiIiIiP9xiIiIiIiIiIiIQ/4s0B2IiIiI/3GIiIiIiIiIiIiIiI/3GIiIiIg0/oK8AX2IiIiI/3GIiIiIiIiIiIiIiI/3GEWOHLceiIiIj/cYiIiIiIiIiIiIiIj/cYg3/gy5AfOIiP9xiIiIiIiIiIiIiIiP9xiIiIiIiIiIiIiIiP9xiIiIiIiIiCgViRp+p25xiIiIiIiIiIiIiIiP9xiIiIiIiIhCP4zsB4iIiIiIiIiIiIiI/3GIiIiIiIiIiING9XvJCo/3GIiIiIiIiIiIiIiI/3GIiIiIiIg/LPux0wSI/3GIiIiIiIiIiIiIiI/3GIiIiINrNDuky8iIiIj/cYiIiIiIiIiIiIiIj/cYiIiIiIiIiIiIiIj/cYiIiIiIiIiIiIiIj/cYiIiIiIgtZf8qOaANiIiP9xiIiIiIiIiIiIiIiP9xiIiIOtLnti0YiIiP9xiIiIiIiIiIiIiIiP9xiIiIiD8mpLHZW4iIiP9xiIiIiIiIiIiIiIiP9xiIiIORNIt+y3iIiIiIiIiP9xiIiIiIiIiIiIiIiEssHF0+iIiIiIiP9xiIiIiIiIiIiIiIiP9xPkajsrlciIiIiIiIiIiIiIiP9xiIiIiIiIhIwhyD3v9xiIiIiIiIiIiIiIiP9xiIiIiIiISOcsgY2IiIiIiIiIiI/3GIiIiIiIiIiIiIg1w5G7PG6Ij/cYiIiIiIiIiIiIiIj/cYiIiIRCT8zbCIiIiIiP9xiIiIiIiIiIiIiIiP9xgylam+alaIiIiIiIiIiIj/cYiIiIiIiIiIiIiIj/cYiIiIiIiIiIiIiIj/OjiTt8dsiIiP9xiIiIiIiIiIiIiIiP9xiIiIhHaOyZcYiIiIiIiIiP9xiIiIiIiIiIiIiIQLo8BVz/cYiIiIiIiIiIiIiIj/cYiIiIiIiFRp3JaIiI/3GIiIiIiIiIiIiIiI/3GIiIgxAGK//52IiIj/cYiIiIiIiIiIiIiIj/cYiIiIO4zRtXMuiIiIiIiP9xiIiIiIiIiIiIiIiP9xg+69ayFCmIiIiIiIiIiIiIiP9xiIiIiIiIiIiIiIiP9xiIiDX0TLsLs4iP9xiIiIiIiIiIiIiIiP9xiIiIiIiIiIiIiIiP9xiIiIiIiIiDT+grwBfYiP9xiIiIiIiIiIiIiIiP9xiIiIiEyBnEfmj/cYiIiIiIiIiIiIiIj/cYiIiIiIhStN5LiIiIiP9xiIiIiIiIiIiIiIiP9xiIiIiIiDK/o75AXIiIiIj/cYiIiIiIiIiIiIiIj/cYiIiDLUYb4rnoiIiIiIiI/3GIiIiIiIiIiIiIiI/yVBDBrL7z6IiIiIiIiIiIj/cYiIiIiIiIiIg58km3DbaIiIiIiIiIiIiP9xiIiIiIiIiIiINTRmu8uZiIiI/3GIiIiIiIiIiIiIiI/3GIiIhWHtrhiIiIiI/3GIiIiIiIiIiIiIiI/3GIg5SES3t7uP9xiIiIiIiIiIiIiIiP9xiIiIiIiEqcLGY9iIiIiIiIiIj/cYiIiIiIiIiIiIiIhI99yAgoiIiP9xiIiIiIiIiIiIiIiP9xiIiINe6WuxFpiIiIiIiIiIiI/3GIiIiIiIiIiIiIiI/3E0tCe8S9iIiIiIiIiIiI/3GIiIiIiIiIiIiIiI/3GIiIiIgsK88qTUMN/3GIiIiIiIiIiIiIiI/3GIiIiIiIiCXbnxqyRg6IiIiIiI/3GIiIiIiIiIiIiIiI/3GIQkos612P9xiIiIiIiIiIiIiIiP9xiIiIiIiIg8CM+09zCIiIiIiIj/cYiIiIiIiIiIiIiIj/cYgiywMa40/OiIiIiIiIiIiP9xiIiIiIiIiIiIiFlS163/cYiIiIiIiIiIiIiIj/cYiIiIiIiIiIiIiIj/cYg/5uyxGROIiIiIiIj/cYiIiIiIiIiIiIiIj/cS2kVSo1uq3/cYiIiIiIiIiIiIiIj/cYiIiIiIhFozy1zIiIiIiIiI/3GIiIiIiIiIiIiIiDwhMbTezoiIiIiIiIiIiI/3GIiIiIiIiIiIiIg4fq24gVKIiIiI/3GIiIiIiIiIiIiIiI/3GIPfvCswQ9iIiIiIiIiP9xiIiIiIiIiIiIiIg/hiuxedSIiIiI/3GIiIiIiIiIiIiIiI/3GIiIiIiIiIMYvtv3QSiIiIiIiIiP9xiIiIiIiIiIiIiIiP846AS5F/uIiIiP9xiIiIiIiIiIiIiIiP9xiIiIiIiIiIiIiIiP9xiIiIiIiIiIiIiDX5+rsGBYiI/3GIiIiIiIiIiIiIiI/3GIiIiIg9lrSzaUuIiIiIiIiIiIiIiI/3GIiIiIiIiIQUos+12IiIiIiIiI/3GIiIiIiIiIiIiIiDhtVLiSq4iIiIiIiIiIiIiIj/cYiIiIiIiIg0vy28QNKIiIiIiIiIiIiP9xiIiIiIiIiIiIPUZBs7m+iIiIiIiIiP9xiIiIiIiIiIiIiIiP9xhNEYw+54iIiIiIiIiP9xiIiIiIiIiIiIiDiiEbhd7oiIiIiP9xiIiIiIiIiIiIiIiP9xgwu9iwVCeIiP9xiIiIiIiIiIiIiIiP9xiIiIiEYuvK0UiIiIj/cYiIiIiIiIiIiIiIj/cYiIhPG0weS4iIiIiP9xiIiIiIiIiIiIiIiP9xiIiIiIiIiIiIUrTeS4/3GIiIiIiIiIiIiIiI/3GIiIiIiIg3uV+5RqCIiIiIiP9xiIiIiIiIiIiIiIiP9xiIiIiIiCL7FRrgTq6IiIiI/3GIiIiIiIiIiIiIiI/3GIiD1yr7ONUIiIiIiIiP9xiIiIiIiIiIiIiIiP9xSMIcg96IiIiIiIiP9xiIiIiIiIiIiIiIiP9M8axQ5YiP9xiIiIiIiIiIiIiIiP9xiIiIiIiIiIiIiIiP9xiIiIiIiIiIiIiIiP9xiIiIiIiIiIiIiIiP9xiIiIiIiIiIiIiD+lgbFafoiIiIiI/3GIiIiIiIiIiIiIiI/3GIObIkt03biIiIiIiIiIiI/3GIiIiIiIiIiIiIJy9wGp0I/oj/cYiIiIiIiIiIiIiIj/cYiIiIiIg3uFS5R6uIiIiIiI/3GIiIiIiIiIiIiIiI/3GDu3NbVIyo/3GIiIiIiIiIiIiIiI/3GIiIiIiD8crbHjUoiIiIiIiIiIiIj/cYiIiIiIiIiIiIiIgzBTi9+seIj/cYiIiIiIiIiIiIiIj/cYiIiIiFK03kuIiIiIiP9xiIiIiIiIiIiIiIiP9xiIL7wiGhQ93oiIiIiIj/cYiIiIiIiIiIiIiIj/cYiIiIiIiIiIiIiIj/cYiIiIiIhHA3yfyIiIiIiIj/cYiIiIiIiIiIiIiIj/cTIBz77+MIiP9xiIiIiIiIiIiIiIiP9xiIiIiIg0uXO8RoyIiIiP9xiIiIiIiIiIiIiIiP9xiIg6VxG2qO6IiIiIiIiIiIiIiI/3GIiIiIiIiCu8njpUNhyIiI/3GIiIiIiIiIiIiIiI/3GIiIiEuxTFTriIiIiIiP9xiIiIiIiIiIiIiIiP9xiEwsHE0+iIiIj/cYiIiIiIiIiIiIiIj/cYiIiIiIiIiIiIiIj/cYiIiIiIiIiCkZ8Rp+YO6IiIiIiIiIiIiIj/cYiIiIiIiIiIN2P2uZwJiIiIiIiIiIiIiIj/cYiIiIiIiIiCWj6jq1wVyIiIiIj/cYiIiIiIiIiIiIiIj/cYiITyv8HUCIiIiIiP9xiIiIiIiIiIiIiIiP9xiIg7/Ka1A1mIiIiIiIiI/3GIiIiIiIiIiIiIiI/3GDf9AbkC/oiIj/cYiIiIiIiIiIiIiIj/cYiIiIiEjnLIGNiIiIiIiIiIiIiP9xiIiIiIiIiIiIg9ZqKzmV2IiIiIiIiP9xiIiIiIiIiIiIiIiP9xiIiIiIiIL/FBGhDr7oj/cYiIiIiIiIiIiIiIj/cYiIiIiIgq/+IqYAHd/3GIiIiIiIiIiIiIiI/3GIiIiIiIiIiIiIiI/3GIiIiIiIiIiIiIiI/3GIiIiIhK3IxiN4j/cYiIiIiIiIiIiIiIj/cYiIiIiIiIiIiIiIWFLYrYiIiIiIiIiIiIiIj/cYiIiIiIiIiILU2TGjsmzoiIiIiIiIiI/3GIiIiIiIiIiIiIiDH1zb8KMoiIiIiIiIiIiIiI/3GIiIiIiIiIiIiIiI/3GIiIiIiIiIiIiIiI/3GEHv/PEAiIiIiIiP9xiIiIiIiIiIiIiIiP9xiIiIPEI7tL3EiIiIiIiIiIiIj/cYiIiIiIiIiIiIg8xgK0Of2IiI/3GIiIiIiIiIiIiIiI/3GIiIhD2RzSboiI/3GIiIiIiIiIiIiIiI/3GIiIg/BkOx+byIiIiI/3GIiIiIiIiIiIiIiI/3GIiIiIiIRu1coSqIiIiIiIiIiIiI/3GIiIiIiIiIiIiIiI/3EuuBwaJH4+iIiIj/cYiIiIiIiIiIiIiIj/cYiIiF2700SIiIiIiP9xiIiIiIiIiIiIiIiP9xiDdJirm2dYiIiIiIiIiIiIj/cYiIiIiIiIiIiIiIj/cYiIiIiIiIiIiIiIj/PnxIs4O3iIiIiIiIiIiP9xiIiIiIiIiIiIiIhNi1w3SoiIiIiI/3GIiIiIiIiIiIiIiI/3GIgz+dO9BiyIiIiIiIiIiIiIiI/3GIiIiIiIiIiIiIiI/3GIiIiIiIiIiIiIiI/3GIiIiIiIRI4cxx6IiIiIiIiIiIiIiP9xiIiIiIiIiIiILm1XGikqjoiIj/cYiIiIiIiIiIiIiIj/cYiIiIiIiIiIiIiIj/cYiIiIiIiIiIiIiIj/cYg5faK3gl2I/3GIiIiIiIiIiIiIiI/3GIiIiIiIiCIWgRrul+6IiIiIiIiIiIiIiP9xiIiIiIiIiIiIiIiP9xiCflvRqRpC6IiP9xiIiIiIiIiIiIiIiP9xiIiIiFK03kuIiIiIiI/3GIiIiIiIiIiIiIiI/3GIQq+c5QaP9xiIiIiIiIiIiIiIiP9xiIiIiIiIKFqYGopWfo/3GIiIiIiIiIiIiIiI/3GIiIiIiIiDa5mrpGZYj/cYiIiIiIiIiIiIiIj/cYiIiIiIgztMS9SzuIiIiIiIiIj/cYiIiIiIiIiIiIiIj/cYiIiIiIiIiIiIiIj/cYiIiIiIiIiIiFK03kuP9xiIiIiIiIiIiIiIiP9xiIiIiIiIiIXbvTRI/3GIiIiIiIiIiIiIiI/3GIiIiIiIgymli+ZaeIiIiIiIiIiIiIiI/3GIiIiIiIiIIUwmGvs9noiIiIiIiIj/cYiIiIiIiIiIiIiIj/cYiIhFjhy3HoiP9xiIiIiIiIiIiIiIiP9xiIiIiIiIiIiIiIiP9xiIiIiIiEBlfAqoiIiIiIj/cYiIiIiIiIiIiIiIj/cYiCe/phqUBZ6IiIiIiIiIiIiP9xiIiIiIiIiIiIg0mn+8ZYCIiIiIiIiI/3GIiIiIiIiIiIiIiI/3EzlQy9avOIiIiIiP9xiIiIiIiIiIiIiIiP9xiIhWHtrhiIiIiIiP9xiIiIiIiIiIiIiIiP9xiIQEBsDPmI/3GIiIiIiIiIiIiIiI/3GIiIiIiIiIhHwhyT3oiIiIiIiIiIiIiIj/cYiIiIiIiIiEd9TJgriIiIiIiIiIiIiIiP9xiIiIiIiIiIgllYUatqeuiIiIiP9xiIiIiIiIiIiIiIiP9xiIiIiIiIiIiIiIiP9xiIiIiIiIiIiIiIhDebzYZIiIiIiIiIiIiIj/cYiIiIiIiIiIiD428rLJDYiIj/cYiIiIiIiIiIiIiIj/cYiIiIgzdQ29ivKIiIiIiIiIiIj/cYiIiIiIiIiIiIiIP0ARsb/uiIiIiP9xiIiIiIiIiIiIiIiP9xiIiIiDp3craIjYiIiIiIiIiIiI/3GIiIiIiIiIiIiIMpQBvmv+iIiIiIiIiI/3GIiIiIiIiIiIiIiI/0G6PAVciIiIiIiIiIiIiIj/cYiIiIiIiIiIg5MgG3zf6IiIiIiIiIiIiP9xiIiIiIiIiIiIiIPPvCtAQ9iIiIiIiIiIiIiP9xiIiIiIiIiIiDfNUbkyroiIj/cYiIiIiIiIiIiIiIj/cYiIiIg70qy1LVOIiIiIiP9xiIiIiIiIiIiIiIiP9xiIgzT5O9sGyIiIiIiIiIiIiIiP9xiIiIiIiIiIhDqWzVaYiIiIiI/3GIiIiIiIiIiIiIiI/3GIiDkzqbfMVoiIiIiIiIiI/3GIiIiIiIiIiIiIiI/zXk1rwbKYj/cYiIiIiIiIiIiIiIj/cYiIiIiIg3iU25drKIiIiIiI/3GIiIiIiIiIiIiIiI/3GIiIgxRXG/uo6IiIj/cYiIiIiIiIiIiIiIj/cYiIiIiIiIiIiIiIj/cYhCbzzpDIiIiIiIiIiIj/cYiIiIiIiIiIiIiIOtGhti5eiIiIiIiIiIiIiI/3GIiIiIiIiIiIgzdAK9i/2IiIiI/3GIiIiIiIiIiIiIiI/3GIiIg5onO3XYyIiIiIiIiI/3GIiIiIiIiIiIiIiI/3EstKMqRLXNiIiIiI/3GIiIiIiIiIiIiIiI/3GIiDVqz7uVMIiIiIiIiIiIiIj/cYiIiIiIiIiIhN0Cwy/YiIiIiIiIiP9xiIiIiIiIiIiIiIiD/b6rEkFYiIiI/3GIiIiIiIiIiIiIiI/3GIiIiIiIiIiIiIM7lzvUaMiIiIiIiIiIiIiIj/cYiIiIiIiIiIiD2MW7NzpIiIiIiIiIj/cYiIiIiIiIiIiIiIj/cU/FjBOniIiIiIiIiP9xiIiIiIiIiIiIiIiP9xgzAIm9/3aIiIiIj/cYiIiIiIiIiIiIiIj/cYiIiIiIiIiIiDALBrAF+YiIiIiIiIiIiI/3GIiIiIiIiIiIiIiI/3GIhHMyyczYiP9xiIiIiIiIiIiIiIiP9xiIiIiIgp2dcacmKOiIiIiIj/cYiIiIiIiIiIiIiIj/cYiIiIiIiIiIiIiIj/cYiDkO2LfxJ4/3GIiIiIiIiIiIiIiI/3GIiIiIiIiIiIiFy71ESIiIiIiIiIiIiIiP9xiIiIiIiIiIiDtnJLWY24/3GIiIiIiIiIiIiIiI/3GIiIiIiIg/Eaex7liI/3GIiIiIiIiIiIiIiI/3GIiIiIiIiIRpicpnaIiIiIiIiIiI/3GIiIiIiIiIiIiIiI/y49gBo8J/6IiIiIiIiIiI/3GIiIiIiIiIiIiEWjPLXMiIiP9xiIiIiIiIiIiIiIiP9xiIiIKC/SGo0C3oiIiI/3GIiIiIiIiIiIiIiI/3GIiIiIPwvxsfQOiIiIiIiIiIiIiIj/cYiIiIiIiIiIRjMsrM2IiIiIiIiIj/cYiIiIiIiIiIiIiIj/cYiIiCvYrkpSdRuIiIiIiIj/cYiIiIiIiIiIiIiIj/cYiCLJVTrjaqz/cYiIiIiIiIiIiIiIj/cYiIiIiIiIiCtDcRpbyO6Ij/cYiIiIiIiIiIiIiIj/cYiIiIiIhN0Cwy/YiIiIiIiIiIiIiP9xiIiIiIiIiIiIIt25KuIkbY/3GIiIiIiIiIiIiIiI/3GIiIiIiIiE+FLBetiIiIiIiIiIiP9xiIiIiIiIiIiIiIhTad2WiIiIiIiIiIiIiP9xiIiIiIiIiIiIiIiP9xiIiIiIiIKGCgKon1/Y/3GIiIiIiIiIiIiIiI/3GIiIiIiIiIiIiIiI/3GIiIiCJGMRrrnO6IiIiIiIj/cYiIiIiIiIiIiIiIj/cYgzymq9NZWIiIiI/3GIiIiIiIiIiIiIiI/3GIiIiEkNPH8siIiIiIiIj/cYiIiIiIiIiIiIiIj/cYiIiIiIiIiIiIiIj/cYiIiIQ/4s0B2IiIiIiIiIiIiP9xiIiIiIiIiIiIiIMUU2v7rJiIiIiIiIiIiIiIiP9xiIiIiIiIiIiCcKwhqfU96IiI/3GIiIiIiIiIiIiIiI/3GIiIiIiIiIKyl0Wl1ouoiIiIiIiIiIiIj/cYiIiIiIiIiIiIgwgIWwj3qP9xiIiIiIiIiIiIiIiP9xiIiIiIiIiCLgwBrh8/6IiI/3GIiIiIiIiIiIiIiI/3GIiIiIiIiE8wbBz5iIiIiIiIiIiP9xiIiIiIiIiIiIiIiP9xOmITtp3siIiIiIiP9xiIiIiIiIiIiIiIiP9xiIhIKIyNd4iIiIiP9xiIiIiIiIiIiIiIiP9xiIiILDMjGkzNzoiP9xiIiIiIiIiIiIiIiP9xiIiIiIiITvU8IKyIiIiIiI/3GIiIiIiIiIiIiIiI/3GIgswrOKQ9THiIiI/3GIiIiIiIiIiIiIiI/3GIiIiIRV5suhmIiIiIiIiIiP9xiIiIiIiIiIiIiIiC1yAho4396IiIiIj/cYiIiIiIiIiIiIiIj/cYiIiIiIiIiIiIg6sui2TReIiIiP9xiIiIiIiIiIiIiIiP9xiIiIiIXbvTRIiIiI/3GIiIiIiIiIiIiIiI/3GIiIiIhKnCxmPYiIiIiIiIiIiP9xiIiIiIiIiIiIiIiP8xa2WwpJqIiIj/cYiIiIiIiIiIiIiIj/cYiIiIiIiIOeKYtx1niIiIiIiIiIiIiIiP9xiIiIiIiIiIg+sCGyT96IiIiP9xiIiIiIiIiIiIiIiP9xiIiIgs3aIaQiXeiP9xiIiIiIiIiIiIiIiP9xiIiIiIiIhKnCxmPYiIiIiIiIj/cYiIiIiIiIiIiIiIj/cYiIiIiIiIItZnGuKZjoiIiP9xiIiIiIiIiIiIiIiP9xiIiIiIg05Dm8G8aIiIiP9xiIiIiIiIiIiIiIiP9xiIiIiIiIiIhOoHwl+IiIiI/3GIiIiIiIiIiIiIiI/3GIiIiIMZs8v2TDiIj/cYiIiIiIiIiIiIiIj/cYiIiIiIgp04Aacsf+iIiIiI/3GIiIiIiIiIiIiIiI/3GIiIiISkdsa4mIiIiIiIiIiIiP9xiIiIiIiIiIiIiIiDJl+b6aBoiIiIiIiP9xiIiIiIiIiIiIiIiP9xiIg90cizLjeIiIiIiIj/cYiIiIiIiIiIiIiIj/cYiIiIiIiIiIiIiIj/cYiIiIiIiIQYqM51dxiIiIiIiIiIiIiIiP9xiIiIiIiIiIgyepS+hWuIj/cYiIiIiIiIiIiIiIj/cYiIiIiIiIiIiIJ1hNOpp7LIiIiIiIiIiIiI/3GIiIiIiIiIiIiIgsKIMaTXfOiIiIiIiIiIiIiP9xiIiIiIiIiIiIiIiP9xiIiIhD6czRY4iP9xiIiIiIiIiIiIiIiP9xiIiIiIiIOHjzuIcMj/cYiIiIiIiIiIiIiIj/cYiIiIiIiIiCDn+xoCgE6IiIj/cYiIiIiIiIiIiIiIj/cYiIiIiIIJ7aKgcSXYiIiIiIj/cYiIiIiIiIiIiIiIj/cYiITIGcR+aIiI/3GIiIiIiIiIiIiIiI/3GIiIiIiIRM58wxiIiIj/cYiIiIiIiIiIiIiIj/cYiIiIiCbWpSqila2IiIj/cYiIiIiIiIiIiIiIj/cYiIiIiIiDkZn7fmYIiIiIj/cYiIiIiIiIiIiIiIj/cYiIiIhdu9NEiIiIiP9xiIiIiIiIiIiIiIiP9xiIiIiIiIg2rpi6UWeIiIiIiIiIiIj/cYiIiIiIiIiIiIiIR8Ick96IiIiIiIiIiP9xiIiIiIiIiIiIiIiP9P0Cwi/YiIiIj/cYiIiIiIiIiIiIiIj/cYiIiINZ/Lu2A0j/cYiIiIiIiIiIiIiIj/cYiIiIiIiIiEZD3KvCiIiIiIiIiIj/cYiIiIiIiIiIiIiIj/R6M8pcz/cYiIiIiIiIiIiIiIj/cYiIiIiIiIiIhGMyyszYiIiIiIiIj/cYiIiIiIiIiIiIiIj/cYg5GT235sKI/3GIiIiIiIiIiIiIiI/3GIiIiIiIiIgpNAcafL+OiIiIiIiIiIiIiI/3GIiIiIiIiIiIiIiI/3GIiILl2mGiolnoiIiIiIiIiIiP9xiIiIiIiIiIiIiIiP9xiIiIiIiIiIJ+lhGpFp7oiIiI/3GIiIiIiIiIiIiIiI/3GIiIiIiIiIiIiIiI/3GIiIiIiIiIiIiIiI/3GIiC4SQBou2/6IiIiIiIiIiIiP9xiIiIiIiIiIiIiIiDXJS7s2tIiIiIiIiIiIj/cYiIiIiIiIiIiIiISOcsgY2IiIiP9xiIiIiIiIiIiIiIiP9xiIiIiD7x7rIOEYiIiIiIiIiP9xiIiIiIiIiIiIiIiP9xUrTeS4iIiIiIiIiIiI/3GIiIiIiIiIiIiIiFUe2+GIiIiIiIiIiIj/cYiIiIiIiIiIiIiIg8/Gu0A5SI/3GIiIiIiIiIiIiIiI/3GIiIiIiIiIiIiIiI/3GIiIiIiIiIiIiIiI/3GIiIiIhBWtz6UoiIiIiIiIiIiI/3GIiIiIiIiIiIiIiIONfRuCguiIiIiIiIiIiIiIj/cYiIiIiIiIiIiILecjGjGNzoiIiIiIiI/3GIiIiIiIiIiIiIiI/3GIiIiIiIiIiIiIiI/3GIUrTeS4iIiIiIiIiIj/cYiIiIiIiIiIiIiIj/cUL0bOC5iI/3GIiIiIiIiIiIiIiI/3GIiIiIiIiDvC+7U9BIiIj/cYiIiIiIiIiIiIiIj/cYiIiIiIiIiISOcsgY2IiIiIiIiP9xiIiIiIiIiIiIiIiP9xiIQ9kc0m6IiIiP9xiIiIiIiIiIiIiIiP9xiIiIiINqlMulaziIiIiIiIiIiIiIj/cYiIiIiIiIiIiIhJDTx/LP9xiIiIiIiIiIiIiIiP9xiIiIiIiIiIiIXLvURIiIiIiIiIiIiIiIj/cYiIiIiIiIiIiIiIPjZVssmqiIiIiIiIiIiP9xiIiIiIiIiIiIiIiP9xg0lMW8azqIiIiIiIiIiP9xiIiIiIiIiIiIiIiP9xiIiIiIiIgmAmsqr9lNiP9xiIiIiIiIiIiIiIiP9xiIiIiIiIiIiIiIiP9xPaYDs1n8iIiIiIiIiIj/cYiIiIiIiIiIiIiIj/cYQkos612I/3GIiIiIiIiIiIiIiI/3GIiIiIiIiIiIiIiI/3GCI0NTrsvKyIiIiIiIiIiIj/cYiIiIiIiIiIiIiIj/cYiIiIiIiIiIiIiIj/cYiIiIiIiIiIiCkQ8Sp+8O2I/3GIiIiIiIiIiIiIiI/3GIiIiIiIiIIjKRKuzW7YiIiIiIiIiIiIiP9xiIiIiIiIiIiIiC2NVho3Kp6IiIiIiIj/cYiIiIiIiIiIiIiIj/cYiIhAZXwKqIiIiIiIiIiI/3GIiIiIiIiIiIiIiI/3FZUtetiIiIiIiIiIiIiP9xiIiIiIiIiIiIiIJYfaKreCXYiP9xiIiIiIiIiIiIiIiP9xiIiIiIiIg2PmG6wZ6I/3GIiIiIiIiIiIiIiI/3GIiIiIiIiIiIiIiI/3GIiIiIiIiIiIiIM7p+vUWBiIiIiIiIiIiIiIj/cYiIiIiIiIiIhEebzIZP9xiIiIiIiIiIiIiIiP9xiIiIiIiIiIWVLXrYiIj/cYiIiIiIiIiIiIiIj/cYiIiIiIiIiIiIiIj/cYiIiIiIiIiIiC83shochN6IiIiIiIj/cYiIiIiIiIiIiIiIj/cYiIglOAA6vH/8iI/3GIiIiIiIiIiIiIiI/3GIiIiIiIiExBPEvsiIiIiIiI/3GIiIiIiIiIiIiIiI/3GIiIhOW6wqRYiIiIiIiIiIj/cYiIiIiIiIiIiIiIj/KJr4GpZQfoiIiIiIiIiIiIiIj/cYiIiIiIiIiIiITqB8JfiIiP9xiIiIiIiIiIiIiIiP9xiIiIiIiIN46ZuXFmiIiIiIj/cYiIiIiIiIiIiIiIj/cYiIiIPE3etLIhiIiIiIiIiIiI/3GIiIiIiIiIiIiIiI/3GCQz/irMwB3/cYiIiIiIiIiIiIiIj/cYiIiIiIiIiIiIgizQkq0y9tcYiIiIiIiIiIiIiIj/cYiIiIiIiIiIiIiIj/cSFX0lr6gtqIiIiIiIj/cYiIiIiIiIiIiIiIj/cYiIhO0Cwi/Yj/cYiIiIiIiIiIiIiIj/cYiIiIiIiIiCWF1Bq3or6IiIiIj/cYiIiIiIiIiIiIiIj/cYiIiIiIiIiIiIiIj/cYiIiIiIiIiIiIiIj/cYiIiIiIiIiIiIL026GhskXoiIiIiIj/cYiIiIiIiIiIiIiIj/cYiIiIiIiIiIiIiIgx6ge/FfiIiI/3GIiIiIiIiIiIiIiI/3GIiIiIiIiCyzCxpEz06IiIiIiIj/cYiIiIiIiIiIiIiIj/cYiIhBr5z1BoiIiIiIiIiIiIiIj/cYiIiIiIiIiIiIhaB9b4iIiIiIiIiIiIiIiP9xiIiIiIiIiIiIhOxYwjp4iIiIiIiIiIiIj/cYiIiIiIiIiIiIiIXLvURIiIiIiIiIiIiI/3GIiIiIiIiIiIiIiI/3GIiIiIiIgsfeAaSCH+iIiIiIiIj/cYiIiIiIiIiIiIiIj/cYiISI38hyCIiIiIj/cYiIiIiIiIiIiIiIj/cYiIiIhEJPzNsIiIiIiP9xiIiIiIiIiIiIiIiP9xiIiIiIiIiIiIiDU0yLvLN4iIiIiIiIiIiIj/cYiIiIiIiIiIiIiC631Rokgq6IiIiIiIiIiIj/cYiIiIiIiIiIiIiIj/OqIRt13uiIiP9xiIiIiIiIiIiIiIiP9xiIiIiIiIg0H+O84ByIiP9xiIiIiIiIiIiIiIiP9xiIiIiIiIiDLkEr4b7YiIj/cYiIiIiIiIiIiIiIj/cYiIiIiIiIMQURv/ruiIiIiIiIiI/3GIiIiIiIiIiIiIiI/3GIgublIqKRrdiIiIiIiIiIiIiP9xiIiIiIiIiIiIiIO6dJtVi2iIiIiIiIj/cYiIiIiIiIiIiIiIj/cYiIiIiIiIiIiIiIj/cYiIiIiIiIiC+pKyoFbU1xiIiIiIiIiIiIiIiP9xiIiIiIiIiIiIhPMGwc+YiIiIiIj/cYiIiIiIiIiIiIiIj/cYiIiIhBSiz7XYiIiIiIiIiIiIj/cYiIiIiIiIiIiIiIj/OIOTuXxsiIiIj/cYiIiIiIiIiIiIiIj/cYiIiIiIg/BqWx+VqIiIiIiIiIiIiP9xiIiIiIiIiIiIiIiP9cB9X4iIiIiIiIiIiIj/cYiIiIiIiIiIiIiIguE60aLsUuiIiIiIiIiIj/cYiIiIiIiIiIiIiIj/cYTqB8JfiIiIiIiIiIiIiIiP9xiIiIiIiIiIiIiIiP9xiIhJTZx7Jv9xiIiIiIiIiIiIiIiP9xiIiIiIiIiIgio2E65cnsiIiIiIiIiIiIj/cYiIiIiIiIiIiIiIj/TPGsUOWIj/cYiIiIiIiIiIiIiIj/cYiIiIiIiIiILgeWSi+Gm4iIiI/3GIiIiIiIiIiIiIiI/3GIiIiIiIiIiIiIiI/3GIPDh/tMeAiIiIj/cYiIiIiIiIiIiIiIj/cYiIiIiIg75gG1Gf6IiIiIiIiIiIiIiI/3GIiIiIiIiIiIiILodhGieJ7oiP9xiIiIiIiIiIiIiIiP9xiIiIiIiIiIiDhD97i8CIiIiIiIiP9xiIiIiIiIiIiIiIiP9xiIg9x2+zOJCIiIiIiIj/cYiIiIiIiIiIiIiIj/cYiIiIRzMsjM1xiIiIiIiIiIiIiIiP9xiIiIiIiIiIiIiCKNqCrnJX2IiIiIiIiIj/cYiIiIiIiIiIiIiIj/cYiIiIiIiIiIiIiIj/cYiIiIiIiIiIiIiIhAJRwOroiIiIiIiIj/cYiIiIiIiIiIiIiIj/cYiIIWI3WvncioiIiIj/cYiIiIiIiIiIiIiIj/cYiIiIiIWwfV+IiIiIj/cYiIiIiIiIiIiIiIj/cYiIiIiIiIiIgvsusaFNFOiIiIiIiIj/cYiIiIiIiIiIiIiIj/cYiIg8/Gu0A5SIiIiIiIiIiIiI/3GIiIiIiIiIiIiIiIJYSESre3u4/3GIiIiIiIiIiIiIiI/3GIiIiIiIiIiIImGoGunlfoiIiIiIiIiIiP9xiIiIiIiIiIiIiIiP9xiIiIiIiIiIiIiIiP9xK5PkGlbBvoiIiIiIiIiIiP9xiIiIiIiIiIiIiIiP9xiE6gfCX4iIiIiIiIiIiIiI/3GIiIiIiIiIiIiIiIWgfW+IiIiIiIiIiIiIj/cYiIiIiIiIiIiIiIj/cYiIiCRQbErK+TuIiIiIiI/3GIiIiIiIiIiIiIiI/3GIiIgwK6K/1F1xiIiIiIiIiIiIiIiP9xiIiIiIiIiIiELpzOFjiIiIiIiIiIiI/3GIiIiIiIiIiIiIiIL28SOhkO3IiIiI/3GIiIiIiIiIiIiIiI/3GIiIiIiIIGzCGgoz3oiIiIiI/3GIiIiIiIiIiIiIiI/3GIiIiIiIiIiIiIiI/3GIiIiIiIiIiINYMxu3zOiIiIiIiIiIiIiIiP9xiIiIiIiIiIiIiEqcLGY9iIiIj/cYiIiIiIiIiIiIiIj/cYiIiIiIg0rnG8UY6IiIiIiIiIiIiIiP9xiIiIiIiIiIiIiIiCFmMBr5nP6IiI/3GIiIiIiIiIiIiIiI/3GIiIiIiIiII4y6Wtc0WoiIiIiIiP9xiIiIiIiIiIiIiIiP9xiIiIgv3eAqEiH9iIiIiIiIiIiIiIiP9xiIiIiIiIiIiIiIRu1coSqIiIiIiP9xiIiIiIiIiIiIiIiP9xiIiIiEElHP2uiIj/cYiIiIiIiIiIiIiIj/cYiIiIiIiIiC8C8RoP0O5xiIiIiIiIiIiIiIiP9xiIiIiIiIiIiIiIhFLry9FIiIiIiIiIiIiP9xiIiIiIiIiIiIiIiP9xiIJnrSGqhS3oiIiIiIiP9xiIiIiIiIiIiIiIiP9xiIiIiDXuNLsRy/9xiIiIiIiIiIiIiIiP9xiIiIiIiIiIiIiFNp3ZaIiIiIiIiIiIiIiP9xiIiIiIiIiIiIiIiCV5IEq4bfuP9xiIiIiIiIiIiIiIiP9xiIiIiIiIiIiIgw602wJLKI/3GIiIiIiIiIiIiIiI/3GIiIiIiIiIiIhDD9zfAoiIiIj/cYiIiIiIiIiIiIiIj/cYiIiIiIhEjhzHHoiIiIiIiIiIiIiI/3GIiIiIiIiIiIiIiILS/iaj0B2YiIiIiP9xiIiIiIiIiIiIiIiP9xiIiIiIiIiIiIiIiP9xiIiIiIiIiIiIiIgq3P86YjAMiIiIiIiIiIiIiI/3GIiIiIiIiIiIiIiI/3FIfUyIK4iIiIiIiI/3GIiIiIiIiIiIiIiI/3GIiIiCkK6Rp/UW6IiIiIiIiP9xiIiIiIiIiIiIiIiP9xiIiIiIiIiIiIiIiP9xiIiIiIiIiIiIiFlS163/cYiIiIiIiIiIiIiIj/cYiIiIiIiIiIiINaSdu1tiiIiIiIiIiIiIiI/3GIiIiIiIiIiIiIiI/0Y5XLxqiIiIiI/3GIiIiIiIiIiIiIiI/3GIiIiIiIiIiIiIiI/yF8ERoJPu6IiIj/cYiIiIiIiIiIiIiIj/cYiIiIiIiIOEjhuLce/3GIiIiIiIiIiIiIiI/3GIiIiIiIiIiIiIiI/3GIiIiIiIiIiIiIiI/3GIiIiIiIgrZN0aWbIuiIiI/3GIiIiIiIiIiIiIiI/3GIiIiIiIiISvGsYOWIiIiIiIiP9xiIiIiIiIiIiIiIiP9xiIiIg12Zm7JmaIiIiIiIiIiI/3GIiIiIiIiIiIiIiI/3GIgvzNIaEzLeiIiIiIiP9xiIiIiIiIiIiIiIiP9xiIiIiIMyqDvdV8j/cYiIiIiIiIiIiIiIj/cYiIiIiIiIiIiIR438lyCIiIiIiIiIiIiP9xiIiIiIiIiIiIiIiP9xgxu52/RGKIiIiIiI/3GIiIiIiIiIiIiIiI/3GIiIiIgjd71a2IQqiIiIiIiIiIiP9xiIiIiIiIiIiIiIiP9xiIiIiIiIiIiIiIiP9xiIiIJS4JOr0fbIiIiIiIiIiIiP9xiIiIiIiIiIiIiIiP9xiIiIiIiIiIiIiIiP9xiIiIiIiEQUTM67iIiI/3GIiIiIiIiIiIiIiI/3GIiIiIiIiIiIiIiI/3GIiIiIiIiIiIiIiI/3GIiIiIiIiIiCuoRBpVe76IiIiIiIiIiIj/cYiIiIiIiIiIiIiIj/cYgj7MEq0TPtiIiIiP9xiIiIiIiIiIiIiIiP9xiIiIiIiIiDL5cb4GjoiIiIiIiIiIiIiP9xiIiIiIiIiIiIiIiP9xS7FMVOuIiIiIiIiIiIj/cYiIiIiIiIiIiIiIj/cYiECVLAetiP9xiIiIiIiIiIiIiIiP9xiIiIiIiIiIiIgntQ4alK8eiI/3GIiIiIiIiIiIiIiI/3GIiIiIiIiIiIgl6kUasVuuiIiI/3GIiIiIiIiIiIiIiI/3GIiIiIiIiC73NhogjJ6IiIiIiP9xiIiIiIiIiIiIiIiP9xiIiIiIgo2xkqgk5tiI/3GIiIiIiIiIiIiIiI/3GIiIiIiIiIiIg37r25EUKIiP9xiIiIiIiIiIiIiIiP9xiIiIiIiIiIiILYASejf+2IiIiIiIiIj/cYiIiIiIiIiIiIiIj/cYiIiILKChOkX17Ij/cYiIiIiIiIiIiIiIj/cYiIiIiIiIiIiILcfBGjOD7oiIiIiIiI/3GIiIiIiIiIiIiIiI/3GIiIiIiIiIiIiIiI/3GIiIiIiIiIiIiIiI/3GIiIiIiIiIiIiIiI/3GIiIiIgvkyMqFs3NiIiP9xiIiIiIiIiIiIiIiP9xiIiIiIiIiIghyVU682qsiIiIiIiI/3GIiIiIiIiIiIiIiI/3GIiIiIiIiIiIiIiI/3GIiIiIiIiIiIiIiI/3GIg8DBG08+6IiIiIiIiIiIiIiP9xiIiIiIiIiIiIiIiP9xiCcCIDqf3fyIiIiIiIiIiIiI/3GIiIiIiIiIiIiIiI/3GEU5XLxqiIiIj/cYiIiIiIiIiIiIiIj/cYiIiIiIiIiIiIiIj/cYiIiIiIiIiIiIiILguSei9G2I/3GIiIiIiIiIiIiIiI/3GIiIiIiIiIiIiIiI/3GIiIiIiIiIiIiIiI/3GIiIiIiIiIiCHnsCrxhP2IiIiIiIj/cYiIiIiIiIiIiIiIj/cYiIiIiDHVCr8q9YiIiIiIiIiIiI/3GIiIiIiIiIiIiIiI/3GIiIhHWDyafIiIiIiIiIiI/3GIiIiIiIiIiIiIiI/3GIiIiIiIiIiIiIiI/3GIiIiIiIiIiIiIiI/3GIhJYrx51IiIiIiIiIiIj/cYiIiIiIiIiIiIiIj/cYiINFUOvKrxiIiIiIiIj/cYiIiIiIiIiIiIiIj/cYiIiIgljCcqtz2NiIiIiIiIiIj/cYiIiIiIiIiIiIiIj/cYiIiISbd8dIiIiIiIiIiP9xiIiIiIiIiIiIiIiP9xiIiIiIKRH8Kn7gPYiIiIiIj/cYiIiIiIiIiIiIiIj/cYiIiIiEaYnKZ2iIiIiIiIiIiIiIj/cYiIiIiIiIiIiIiIgjQqQq29W9iI/3GIiIiIiIiIiIiIiI/3GIiIiIiIiIiIiIiI/3GIiIiIiIiIiIiIiI/3GIiIiIiIiIiDvsWLUTp4iIiIiIiIiIiP9xiIiIiIiIiIiIiIiP9xiIiDzCXrQ9oYiI/3GIiIiIiIiIiIiIiI/3GIiIiIiIiIiIiIiIJ/GMapDnOYiIiIiIiIiP9xiIiIiIiIiIiIiIiP9xiIiIgufQgaKC9+iIiIiIiIiIj/cYiIiIiIiIiIiIiIj/cYiIiIiIiIgoIkY6jduciIiIiIiIiI/3GIiIiIiIiIiIiIiI/3GIiIiEZzjKjHiIiIiP9xiIiIiIiIiIiIiIiP9xiIiIiIiIiIiIiIiP9xiIiIiIiIiIiIiIiDvmAbUZ/oiIiIiIj/cYiIiIiIiIiIiIiIj/cYiIiIiIgtcbS6OOS0iIiP9xiIiIiIiIiIiIiIiP9xiIiIiIiIiIiIiIiP9xiIiIiIiIiIiIiIiP9xiIiIiIiC+VizoWp0yIiIiIiIiIiIiP9xiIiIiIiIiIiIiIiP9xiIhdu9NEiIiIiIiI/3GIiIiIiIiIiIiIiI/3GIiIiIiIJAxPGs87DoiIiIiIiIiIiIiI/3GIiIiIiIiIiIiIiI/3GIQkos612P9xiIiIiIiIiIiIiIiP9xiIiIiIiIiIiIiIiC8ssBodNP6IiIiIiIiIiIiIiI/3GIiIiIiIiIiIiIiI/3FE/izAHY/3GIiIiIiIiIiIiIiI/3GIiIiIiIiIiIiIgsnq8aRhUOiIiIiIiIiIiIiP9xiIiIiIiIiIiIiIiP9xiIiIiIiIiILw33Gh8gjoiIiIiIiIiP9xiIiIiIiIiIiIiIiP9xiIiIiIiIiIiIiIiP9xiIiIiIiIiIKO8oWoENeoiIiIiIiIj/cYiIiIiIiIiIiIiIj/cYiIiIiD27YrNEnYiIiIiIiIiIiIiIj/cYiIiIiIiIiIiIiIj/cYiIiIiIiIiIiIiIj/cYiIiIiIiIiIiIiIj/K+OTGmHGzoiIiIiIiP9xiIiIiIiIiIiIiIiP9xiIiIiIiCQiCCrN332IiIiIiIiIiIiIiP9xiIiIiIiIiIiIiIiP9xhCbzzpDIiIiIiIiIiIiP9xiIiIiIiIiIiIiIiP9xiIiCBjwioKw93/cYiIiIiIiIiIiIiIj/cYiIiIiIiIiIiIiIgo290qgkItiIiIiIiIiIiIiIj/cYiIiIiIiIiIiIiIj/cUyBnEfmiIiIiI/3GIiIiIiIiIiIiIiI/3GIiIiIiIiDEWar7plXGIiIiIiIiIiIiIiI/3GIiIiIiIiIiIiIiI/3GIiIiIiIiIiIiIiI/3GIiIiIiIiIiIiIiI/y7WGHoynniP9xiIiIiIiIiIiIiIiP9xiIiIiIiIiIiIiIiP9xiIiIiIiIiIiIiIiP9xiIiIiIiIiIiIiIiP9xiCfkFRqRvq6IiIiIiIiIiIiI/3GIiIiIiIiIiIiIiI/3GIiIJodN2qeLIoiIiIiI/3GIiIiIiIiIiIiIiI/3GIiIiIiIiIiIiIiI/3GIiIiIiIiIiCKjHGrlzjmIiIiIiIiIiIiP9xiIiIiIiIiIiIiIiP9xiIiIiIiIOBgyuOfNiIiIiIiIiIiP9xiIiIiIiIiIiIiIiP9xiIiIiIiIiIiIiIiP9xiIiIiIiCkf5hp+AZ6IiIiIj/cYiIiIiIiIiIiIiIj/cYiIiIiIiIiE02nDyWiIiIiIiIiIiP9xiIiIiIiIiIiIiIiP9xiIiIJeFSarHq2YiIiIiIiIiIiP9xiIiIiIiIiIiIiIiP9xiIiIhOi1wnSv9xiIiIiIiIiIiIiIiP9xiIiIiIiIiIiIiIiP9xIDxrSg05S4iIiIiIiIiIiIiP9xiIiIiIiIiIiIiIiP9xiIMOX1sCoKiIiIiIiIiIiI/3GIiIiIiIiIiIiIiI/3GIiIiIiC4vmiotBl2IiIiIiIiP9xiIiIiIiIiIiIiIiP9xiIiIiIiCeFUZqXquaIiIiIiI/3GIiIiIiIiIiIiIiI/3GIiIiIiIiIhWHtrh/3GIiIiIiIiIiIiIiI/3GIiIiIiIiIiIiIiI/3GIKY9mWncJmoiIiIiIiIiIiP9xiIiIiIiIiIiIiIiP9xiIiIiCMf5nreAZiIiIiIiIiIiIj/cYiIiIiIiIiIiIiIj/cYiIiIS8H8U+CIiIiIiI/3GIiIiIiIiIiIiIiI/3GIiIiIiIiIgm/7FaoATqiIiIiIiIiIj/cYiIiIiIiIiIiIiIj/cYiIiIiIiIEccaAZ845f6IiIiIiIiIj/cYiIiIiIiIiIiIiIj/cYiIiIiIiDwMEbTz7oiIiIiIiI/3GIiIiIiIiIiIiIiI/3GIiIiIiIiCWMJyq3PY2IiIiIiI/3GIiIiIiIiIiIiIiI/3GIiIiIiIiIhGyEyje/9xiIiIiIiIiIiIiIiP9xiIiIiIiIiIiIiIiP9xg36Ga5F5mIiIiIiIiIiIiIj/cYiIiIiIiIiIiIiIj/cYiIghSzu6+0xEiIiIiIiIiIiIiIiP9xiIiIiIiIiIiIiIiP9xiIRbPstMGIiIiIiIiIiIiIj/cYiIiIiIiIiIiIiIj/cYiIglcnsquNhNiI/3GIiIiIiIiIiIiIiI/3GIiIiIiIiIiIiIiINRQFu+v6j/cYiIiIiIiIiIiIiIj/cYiIiIiIiIiIiIiIj/cYKwdlel+JqIiIiIiIiIiIj/cYiIiIiIiIiIiIiIj/cYiIiIiIRpicpnaIiIiIiIiIiIiIj/cYiIiIiIiIiIiIiIj/cYiIiCMMjYrfNyeIiP9xiIiIiIiIiIiIiIiP9xiIiIiIiIiIiIiIiP9xiIiIiIiIiIiIiIiP9xiIiIiIiIiIiIiIiP9xiCgUOUqOvGuIiIiIiI/3GIiIiIiIiIiIiIiI/3GIiIiIiIiIiITgbsL5GIiIj/cYiIiIiIiIiIiIiIj/cYiIiIiIiIiIiIiIKrZHOmSbjIiIiIiIiIiIiIiP9xiIiIiIiIiIiIiIiP9xiIiIiIiIiIiIiIiP9xiIiIiIiIJHpmSshZm4iIj/cYiIiIiIiIiIiIiIj/cYiIiIiIiIiIiIiIj/cYiIiIiIiIiIiIiIj/cYiIiIiIgeqjlRklXGroiIiIiIiP9xiIiIiIiIiIiIiIiP9xiIiIiIiIiIhGMyyszYiIiIiIiIiP9xiIiIiIiIiIiIiIiP9xiIiIiIiIiC53a0ooiUuIiIiIj/cYiIiIiIiIiIiIiIj/cYiIiIiIiIiIiIQ1Ss2rWIiIiP9xiIiIiIiIiIiIiIiP9xiIiIiIiIiIiIiIiP9xiIiIiBicxlGYYzmuiIiP9xiIiIiIiIiIiIiIiP9xiIiIiIiIiIiIiIiP8qWVIaemreiIiIiIiIiIiIiI/3GIiIiIiIiIiIiIiI/3GIiIRaM8tcyIiIiIiIiIiIiP9xiIiIiIiIiIiIiIiP9xiIiIiBBvjhGQoHHuiIiIiIiIj/cYiIiIiIiIiIiIiIj/cYiIiIiIiIiIgnJu9anZEKiIiIiIiIiIiIiI/3GIiIiIiIiIiIiIiI/3GIiIiIiIiIiIiCW+kUq0FuuIiIiIiIiIiIiIj/cYiIiIiIiIiIiIiIj/cYiIiIiISMIcg96Ij/cYiIiIiIiIiIiIiIj/cYiIiIiIiIiIiIiIj/cYgUhznxm3jGDnGIiIiIiIiIiIiIiI/3GIiIiIiIiIiIiIiI/3GIiIiEOEXNe6iI/3GIiIiIiIiIiIiIiI/3GIiIiIiIiIiIiIiI/3GIgmOCqqrH1ViIiIiIiI/3GIiIiIiIiIiIiIiI/3GIiIiIiIiIiIiDNF+r26BYiIiI/3GIiIiIiIiIiIiIiI/3GIiIiIiIiIiIiIiI/3FWHtrhiIiIiIiIiI/3GIiIiIiIiIiIiIiI/3GIiIiIiIiIiILt3jmiIhxoiIiIiIiIiIiIiI/3GIiIiIiIiIiIiIiI/3GIiIiIiCaaNBqmXL6IiI/3GIiIiIiIiIiIiIiI/3GIiIiIiIiIiIiIiI/3GIXbvTRIiIiIiIiIj/cYiIiIiIiIiIiIiIj/cYiIiIiIiIiIiBCyWAGQXaf+iI/3GIiIiIiIiIiIiIiI/3GIiIiIiIiIiIiIiI/3GIiIiCyfSCpGC32IiIiIiIiIiIj/cYiIiIiIiIiIiIiIj/cYiIiIiIiIiIiIiIj/cYiIiIiIiIiIiIiIj/cYiIiIgnGoPKnlfDiIiIiIiIiP9xiIiIiIiIiIiIiIiP9xiIiIiIiIiIiIiIiP9xiIiIiIiIiIiIiIiP9xiIiIiC5AbKor+TWIiIiIiIiIj/cYiIiIiIiIiIiIiIj/cYiIiIiIiIiIgS86/BngxQPoiIiIiIiIiIiP9xiIiIiIiIiIiIiIiP9xiIiIiIiIiIiIiIiP9xiIiIiIiIiIiIiIiP9xiIiIiIiIIYbpSveRa/9xiIiIiIiIiIiIiIiP9xiIiIiIiIiIiIiIiP9xiIiIiIiIiIiIiIiP9xiIiIiIiIiIiIiIgjDZXa3yaiiIj/cYiIiIiIiIiIiIiIj/cYiIiIiIiIiIiIiIj/cYiIiFsH1fiIiIiIiIj/cYiIiIiIiIiIiIiIj/cYiIiIiIiIiIiIiCKywWrk0+mIiIiIiIiI/3GIiIiIiIiIiIiIiI/3GIiIiIiIiIiIiIXLvURIiIiIiIiIiIiIiP9xiIiIiIiIiIiIiIiP9xiIiIiIiIgTNe8zncoQzIiIiIiIiI/3GIiIiIiIiIiIiIiI/3GIiIiIiIiIiIiIiI/3GIiIiIiIiIiIiIiI/3GIiIiIiIiIiIiIiI/3GIiIiIiIgrLXCKXSj3iIiIiIiIiIiIiIj/cYiIiIiIiIiIiIiIj/cYiIiIiIiIiIRyiMnXeIiIiIiIiIiIiIiP9xiIiIiIiIiIiIiIiP9xiIiIiIiIiCQnrFrNhTqIj/cYiIiIiIiIiIiIiIj/cYiIiIiIiIiIiIiIj/cYiIiD6wIbJP3oiIiIiIiIiIj/cYiIiIiIiIiIiIiIj/cYiIiIiIiIiIiB6q80KSVQy9iIiP9xiIiIiIiIiIiIiIiP9xiIiIiIiIiIiIiIiP9xiIiIiDWfy7tgNP9xiIiIiIiIiIiIiIiP9xiIiIiIiIiIiIiIiP9xiIiIiIiIhDqWzVaYiIiIiIiI/3GIiIiIiIiIiIiIiI/3GIiIiIiIiIiIiIiI/3EpwZTqc+axiIiIiIiIiIiIiP9xiIiIiIiIiIiIiIiP9xiIiIiIiIiIiIiIiP9xiIiIiIiIiIiIiIiP9xiIiIiIiIiIiIiIiP9xiIiBKUCseea/U4iIiIiIiIiP9xiIiIiIiIiIiIiIiP9xiIiIiIiIiIiIiIiP9xiIRM58wxiIiIiIiIiI/3GIiIiIiIiIiIiIiI/3GIiIiIiIiIiIiIiI/3GIS/GsUOX/cYiIiIiIiIiIiIiIj/cYiIiIiIiIiIiIiIj/cYiIiIiIiIiIHyR2EZHbie6IiIiIiIiI/3GIiIiIiIiIiIiIiI/3GIiIiIiIiIiIiIiI/3GIhGc4yox4iIiIiIiP9xiIiIiIiIiIiIiIiP9xiIiIiIiIiIiIiIiP9xiIgVc14Cm4yh/YiIiIiIiIiIiIj/cYiIiIiIiIiIiIiIj/cYiIiIiIiIiIiIiIj/cYiIiIiIiIiIiIiIj/cYiIiIiIiIiIiIiIj/cYiIiIiBGeELWfYe9KiIiIiIiIiIiIj/cYiIiIiIiIiIiIiIj/cYiIiIiIiIiIiIiIj/cYiEJvPOkMiIiIiIiIiIj/cYiIiIiIiIiIiIiIj/cYiIiIiIiIiIiIiIj/cYiIggnILKBzfT/3GIiIiIiIiIiIiIiI/3GIiIiIiIiIiIiIiI/3GIiIiIiIiIiIiIiEMk/N2wiIiIiIiIiIiIiP9xiIiIiIiIiIiIiIiP9xiIiIiIiIiIiIiIiP9xhHWDyafIiIiIiIiIiIiIiP9xiIiIiIiIiIiIiIiP9xiIiIiIiIiIiIiIiP9xgdiICGknd/eXGIiIiIiIiIiIiIiI/3GIiIiIiIiIiIiIiI/3GIiIiIiIiIiIiIiI/3GE12/DiQiIiIiIiIiI/3GIiIiIiIiIiIiIiI/3GIiIiIiIiIiIiIiI/3GIiIiIiBhTuyGYrETeiI/3GIiIiIiIiIiIiIiI/3GIiIiIiIiIiIiIiI/3GIiIiIiIiIiIiIiI/3GIiIiIiIiIiIiIiI/3GIiIiIgrmzI6VkzciIiIiI/3GIiIiIiIiIiIiIiI/3GIiIiIiIiIiIiIiI/3GIiIiIiIiIiIiIiI/3GIiIiIiIiIiIiIiI/3GIiIiIgBfRXEEPguo76IiIiIiIiIiIiP9xiIiIiIiIiIiIiIiP9xiIiIiIiIiIiIiIiP9xiIiIiIiIiIiIiIiP9xiIiIiIiIiIiIiIiP9xiIiIiIiIiIiIiIiP9xiIiIiIiIiIHlxBQ5KjvryIiIiI/3GIiIiIiIiIiIiIiI/3GIiIiIiIiIiIiIiI/3GIiIiIiIiIiIiIiI/3GIiAnI1vowc3KQXIiIiIiIiIiI/3GIiIiIiIiIiIiIiI/3GIiIiIiIiIiIiIiI/3GIiIiIiIiIiIiIiI/3GIiIiIiIiIiIiIiI/3GC1X/3o6gAiIiIiIiIiIj/cYiIiIiIiIiIiIiIj/cYiIiIiIiIiIiIiIj/cYiIiIiIiIiIiIiIj/cYiIiIiIiIiIiIiIgL7f7/cFEgEAiIiIiIiI/3GIiIiIiIiIiIiIiI/3GIiIiIiIiIiIiIiI/3GIiIiIiIiIiIiIiI/3GIiIiIiIiIiIiIiI/3GIiIiIiIiIiIiIiI/3GIiIiIiIiIiIiIiI/3GIiIiIiIiIiIiIiI/3GIiIiIiIiIiIiIiI/3GIiIiIiIiIiIiIiI/3GIiIiIiA</binary>
              </binaryDataArray>
              <binaryDataArray encodedLength="704820">
                <cvParam cvRef="MS" accession="MS:1000523" value="" name="64-bit float" />
                <cvParam cvRef="MS" accession="MS:1002314" value="" name="MS-Numpress short logged float compression" />
                <cvParam cvRef="MS" accession="MS:1000515" value="" name="intensity array" unitAccession="MS:1000131" unitName="number of counts" unitCvRef="MS" />
[truncated: 828,788 more chars]
