# Supplementary material for: Automated imaging and identification of proteoforms directly from ovarian cancer tissue
Source: Nat Commun. 2023 Oct 14;14:6478. doi: 10.1038/s41467-023-42208-3 (PMC10576781; doi:10.1038/s41467-023-42208-3)
Supplement: Supplementary file 6 — Supplementary Data 2 [file 41467_2023_42208_MOESM6_ESM.zip › Supplementary Data 2/23 23224 ensemble.tdValidate]

<?xml version="1.0"?>
<pvsDataSet xmlns:xsi="http://www.w3.org/2001/XMLSchema-instance" xmlns:xsd="http://www.w3.org/2001/XMLSchema" version="1" xmlns="http://www.topdownproteomics.org/ms/pvml">
  <cvList count="2">
    <cv id="MS" fullName="Proteomics Standards Initiative Mass Spectrometry Ontology" version="1.18.1" URI="http://psidev.cvs.sourceforge.net/*checkout*/psidev/psi/psi-ms/mzML/controlledVocabulary/psi-ms.obo" xmlns="http://psi.hupo.org/ms/mzml" />
    <cv id="UO" fullName="Unit Ontology" version="1.20" URI="http://obo.cvs.sourceforge.net/*checkout*/obo/obo/ontology/phenotype/unit.obo" xmlns="http://psi.hupo.org/ms/mzml" />
  </cvList>
  <metadata>
    <contact>
      <guid>00000000-0000-0000-0000-000000000000</guid>
      <name />
      <organization />
      <address />
      <URL />
      <email />
    </contact>
    <sampleProcessing>
      <fixedModificationList />
    </sampleProcessing>
    <parameters>
      <userParam name="FragmentationMaxPpmTolerance" value="5" xmlns="http://psi.hupo.org/ms/mzml" />
      <userParam name="PrecursorMinimumCharge" value="1" xmlns="http://psi.hupo.org/ms/mzml" />
      <userParam name="FDRCounts" value="1000" xmlns="http://psi.hupo.org/ms/mzml" />
      <userParam name="DistributionGenerator" value="0" xmlns="http://psi.hupo.org/ms/mzml" />
      <userParam name="PrecursorSubPpmTolerance" value="3" xmlns="http://psi.hupo.org/ms/mzml" />
      <userParam name="UseTHRASHnoiseCalc" value="False" xmlns="http://psi.hupo.org/ms/mzml" />
      <userParam name="ShowPrecursorIsotopicFits" value="True" xmlns="http://psi.hupo.org/ms/mzml" />
      <userParam name="ShowInternalFragmentFlags" value="False" xmlns="http://psi.hupo.org/ms/mzml" />
      <userParam name="SharedIsotopeColor" value="Black" xmlns="http://psi.hupo.org/ms/mzml" />
      <userParam name="ShowFragmentationSpectraAnnotations" value="True" xmlns="http://psi.hupo.org/ms/mzml" />
      <userParam name="PlotNoisePeaks" value="False" xmlns="http://psi.hupo.org/ms/mzml" />
      <userParam name="PrecursorSignalToNoiseCutoff" value="1" xmlns="http://psi.hupo.org/ms/mzml" />
      <userParam name="UseShapeValidator" value="False" xmlns="http://psi.hupo.org/ms/mzml" />
      <userParam name="RecentFilePaths" value="" xmlns="http://psi.hupo.org/ms/mzml" />
      <userParam name="InstrumentModel" value="" xmlns="http://psi.hupo.org/ms/mzml" />
      <userParam name="InstrumentManufacturer" value="" xmlns="http://psi.hupo.org/ms/mzml" />
      <userParam name="TerminalFragmentGradient" value="False" xmlns="http://psi.hupo.org/ms/mzml" />
      <userParam name="PrecursorIntensityClusterTolerance" value="0.5" xmlns="http://psi.hupo.org/ms/mzml" />
      <userParam name="HighlightSelectedIon" value="True" xmlns="http://psi.hupo.org/ms/mzml" />
      <userParam name="FragmentationSubPpmTolerance" value="3" xmlns="http://psi.hupo.org/ms/mzml" />
      <userParam name="UserName" value="" xmlns="http://psi.hupo.org/ms/mzml" />
      <userParam name="MaximumCharge" value="60" xmlns="http://psi.hupo.org/ms/mzml" />
      <userParam name="ShowPrecursorColorPeaks" value="False" xmlns="http://psi.hupo.org/ms/mzml" />
      <userParam name="IsotopicallyResolvedPrecursor" value="True" xmlns="http://psi.hupo.org/ms/mzml" />
      <userParam name="Left" value="126" xmlns="http://psi.hupo.org/ms/mzml" />
      <userParam name="UseSimpleValidator" value="True" xmlns="http://psi.hupo.org/ms/mzml" />
      <userParam name="ShowFragmentationIsotopicFits" value="True" xmlns="http://psi.hupo.org/ms/mzml" />
      <userParam name="PrecursorMaximumCharge" value="1" xmlns="http://psi.hupo.org/ms/mzml" />
      <userParam name="Width" value="1678.6666666666665" xmlns="http://psi.hupo.org/ms/mzml" />
      <userParam name="ThrashNoiseWindow" value="1000" xmlns="http://psi.hupo.org/ms/mzml" />
      <userParam name="PrecursorMaxPpmTolerance" value="5" xmlns="http://psi.hupo.org/ms/mzml" />
      <userParam name="IncludeInternalFragments" value="False" xmlns="http://psi.hupo.org/ms/mzml" />
      <userParam name="MinimumCharge" value="1" xmlns="http://psi.hupo.org/ms/mzml" />
      <userParam name="FragmentMapColorScheme" value="Ion Type" xmlns="http://psi.hupo.org/ms/mzml" />
      <userParam name="MinimumFragmentSize" value="2" xmlns="http://psi.hupo.org/ms/mzml" />
      <userParam name="Email" value="" xmlns="http://psi.hupo.org/ms/mzml" />
      <userParam name="MinimumRequiredScore" value="0.6" xmlns="http://psi.hupo.org/ms/mzml" />
      <userParam name="Height" value="949.3333333333333" xmlns="http://psi.hupo.org/ms/mzml" />
      <userParam name="PrecursorMercury7Limit" value="0.0001" xmlns="http://psi.hupo.org/ms/mzml" />
      <userParam name="Organization" value="" xmlns="http://psi.hupo.org/ms/mzml" />
      <userParam name="PrecursorMinimumRequiredScore" value="0.1" xmlns="http://psi.hupo.org/ms/mzml" />
      <userParam name="ShowPrecursorSpectraAnnotations" value="True" xmlns="http://psi.hupo.org/ms/mzml" />
      <userParam name="MinimumInternalFragmentScore" value="0.7" xmlns="http://psi.hupo.org/ms/mzml" />
      <userParam name="Address" value="" xmlns="http://psi.hupo.org/ms/mzml" />
      <userParam name="Top" value="28" xmlns="http://psi.hupo.org/ms/mzml" />
      <userParam name="Mercury7Limit" value="0.0001" xmlns="http://psi.hupo.org/ms/mzml" />
      <userParam name="Url" value="" xmlns="http://psi.hupo.org/ms/mzml" />
      <userParam name="FragmentIntensityClusterTolerance" value="0.5" xmlns="http://psi.hupo.org/ms/mzml" />
      <userParam name="SignalToNoiseCutoff" value="1" xmlns="http://psi.hupo.org/ms/mzml" />
      <userParam name="AminoAcidsPerRow" value="25" xmlns="http://psi.hupo.org/ms/mzml" />
      <userParam name="Guid" value="00000000-0000-0000-0000-000000000000" xmlns="http://psi.hupo.org/ms/mzml" />
      <userParam name="ShowProteoformColorGraphicalFragmentMap" value="True" xmlns="http://psi.hupo.org/ms/mzml" />
      <userParam name="I2MSMode" value="False" xmlns="http://psi.hupo.org/ms/mzml" />
      <userParam name="ThrashNoiseRecalc" value="1000" xmlns="http://psi.hupo.org/ms/mzml" />
      <userParam name="UseAveragine" value="False" xmlns="http://psi.hupo.org/ms/mzml" />
      <userParam name="ShowFragmentationColorPeaks" value="False" xmlns="http://psi.hupo.org/ms/mzml" />
    </parameters>
  </metadata>
  <experimentList>
    <experiment id="1">
      <observationList>
        <observation>
          <sourceFile id="SF0" name="20220415_APOLLO#D1-7_4ums_testline_01_25targets_01.raw" location="X:\Projects\2021 Su - nanoDESI\PiMS2\APOLLO_Ovary\APOLLO_#D1-7\line_01">
            <cvParam cvRef="MS" accession="MS:1000563" name="Thermo RAW file" xmlns="http://psi.hupo.org/ms/mzml" />
            <cvParam cvRef="MS" accession="MS:1000568" value="none" name="MD5" xmlns="http://psi.hupo.org/ms/mzml" />
            <cvParam cvRef="MS" accession="MS:1000768" name="Thermo nativeID format" xmlns="http://psi.hupo.org/ms/mzml" />
          </sourceFile>
          <calibrationOffset value="0" type="ppm" />
          <scanRangeText>1611-1683</scanRangeText>
          <spectrum id="scan=0" index="0" defaultArrayLength="0">
            <cvParam cvRef="MS" accession="MS:1000511" value="2" name="ms level" xmlns="http://psi.hupo.org/ms/mzml" />
            <cvParam cvRef="MS" accession="MS:1000128" name="profile spectrum" xmlns="http://psi.hupo.org/ms/mzml" />
            <scanList count="73" xmlns="http://psi.hupo.org/ms/mzml">
              <cvParam cvRef="MS" accession="MS:1000571" name="sum of spectra" />
              <scan>
                <cvParam cvRef="MS" accession="MS:1000016" value="28.622249" name="scan start time" />
              </scan>
              <scan>
                <cvParam cvRef="MS" accession="MS:1000016" value="28.640019" name="scan start time" />
              </scan>
              <scan>
                <cvParam cvRef="MS" accession="MS:1000016" value="28.657789" name="scan start time" />
              </scan>
              <scan>
                <cvParam cvRef="MS" accession="MS:1000016" value="28.675558" name="scan start time" />
              </scan>
              <scan>
                <cvParam cvRef="MS" accession="MS:1000016" value="28.693328" name="scan start time" />
              </scan>
              <scan>
                <cvParam cvRef="MS" accession="MS:1000016" value="28.711098" name="scan start time" />
              </scan>
              <scan>
                <cvParam cvRef="MS" accession="MS:1000016" value="28.728868" name="scan start time" />
              </scan>
              <scan>
                <cvParam cvRef="MS" accession="MS:1000016" value="28.746638" name="scan start time" />
              </scan>
              <scan>
                <cvParam cvRef="MS" accession="MS:1000016" value="28.764408" name="scan start time" />
              </scan>
              <scan>
                <cvParam cvRef="MS" accession="MS:1000016" value="28.782177" name="scan start time" />
              </scan>
              <scan>
                <cvParam cvRef="MS" accession="MS:1000016" value="28.799947" name="scan start time" />
              </scan>
              <scan>
                <cvParam cvRef="MS" accession="MS:1000016" value="28.817717" name="scan start time" />
              </scan>
              <scan>
                <cvParam cvRef="MS" accession="MS:1000016" value="28.835487" name="scan start time" />
              </scan>
              <scan>
                <cvParam cvRef="MS" accession="MS:1000016" value="28.853257" name="scan start time" />
              </scan>
              <scan>
                <cvParam cvRef="MS" accession="MS:1000016" value="28.871026" name="scan start time" />
              </scan>
              <scan>
                <cvParam cvRef="MS" accession="MS:1000016" value="28.888796" name="scan start time" />
              </scan>
              <scan>
                <cvParam cvRef="MS" accession="MS:1000016" value="28.906566" name="scan start time" />
              </scan>
              <scan>
                <cvParam cvRef="MS" accession="MS:1000016" value="28.924336" name="scan start time" />
              </scan>
              <scan>
                <cvParam cvRef="MS" accession="MS:1000016" value="28.942106" name="scan start time" />
              </scan>
              <scan>
                <cvParam cvRef="MS" accession="MS:1000016" value="28.959876" name="scan start time" />
              </scan>
              <scan>
                <cvParam cvRef="MS" accession="MS:1000016" value="28.977645" name="scan start time" />
              </scan>
              <scan>
                <cvParam cvRef="MS" accession="MS:1000016" value="28.995415" name="scan start time" />
              </scan>
              <scan>
                <cvParam cvRef="MS" accession="MS:1000016" value="29.013185" name="scan start time" />
              </scan>
              <scan>
                <cvParam cvRef="MS" accession="MS:1000016" value="29.030955" name="scan start time" />
              </scan>
              <scan>
                <cvParam cvRef="MS" accession="MS:1000016" value="29.048724" name="scan start time" />
              </scan>
              <scan>
                <cvParam cvRef="MS" accession="MS:1000016" value="29.066495" name="scan start time" />
              </scan>
              <scan>
                <cvParam cvRef="MS" accession="MS:1000016" value="29.084264" name="scan start time" />
              </scan>
              <scan>
                <cvParam cvRef="MS" accession="MS:1000016" value="29.102034" name="scan start time" />
              </scan>
              <scan>
                <cvParam cvRef="MS" accession="MS:1000016" value="29.119804" name="scan start time" />
              </scan>
              <scan>
                <cvParam cvRef="MS" accession="MS:1000016" value="29.137574" name="scan start time" />
              </scan>
              <scan>
                <cvParam cvRef="MS" accession="MS:1000016" value="29.155344" name="scan start time" />
              </scan>
              <scan>
                <cvParam cvRef="MS" accession="MS:1000016" value="29.173113" name="scan start time" />
              </scan>
              <scan>
                <cvParam cvRef="MS" accession="MS:1000016" value="29.190883" name="scan start time" />
              </scan>
              <scan>
                <cvParam cvRef="MS" accession="MS:1000016" value="29.208653" name="scan start time" />
              </scan>
              <scan>
                <cvParam cvRef="MS" accession="MS:1000016" value="29.226423" name="scan start time" />
              </scan>
              <scan>
                <cvParam cvRef="MS" accession="MS:1000016" value="29.244193" name="scan start time" />
              </scan>
              <scan>
                <cvParam cvRef="MS" accession="MS:1000016" value="29.261963" name="scan start time" />
              </scan>
              <scan>
                <cvParam cvRef="MS" accession="MS:1000016" value="29.279732" name="scan start time" />
              </scan>
              <scan>
                <cvParam cvRef="MS" accession="MS:1000016" value="29.297502" name="scan start time" />
              </scan>
              <scan>
                <cvParam cvRef="MS" accession="MS:1000016" value="29.315272" name="scan start time" />
              </scan>
              <scan>
                <cvParam cvRef="MS" accession="MS:1000016" value="29.333041" name="scan start time" />
              </scan>
              <scan>
                <cvParam cvRef="MS" accession="MS:1000016" value="29.350812" name="scan start time" />
              </scan>
              <scan>
                <cvParam cvRef="MS" accession="MS:1000016" value="29.368582" name="scan start time" />
              </scan>
              <scan>
                <cvParam cvRef="MS" accession="MS:1000016" value="29.386351" name="scan start time" />
              </scan>
              <scan>
                <cvParam cvRef="MS" accession="MS:1000016" value="29.404121" name="scan start time" />
              </scan>
              <scan>
                <cvParam cvRef="MS" accession="MS:1000016" value="29.421891" name="scan start time" />
              </scan>
              <scan>
                <cvParam cvRef="MS" accession="MS:1000016" value="29.43966" name="scan start time" />
              </scan>
              <scan>
                <cvParam cvRef="MS" accession="MS:1000016" value="29.45743" name="scan start time" />
              </scan>
              <scan>
                <cvParam cvRef="MS" accession="MS:1000016" value="29.475201" name="scan start time" />
              </scan>
              <scan>
                <cvParam cvRef="MS" accession="MS:1000016" value="29.49297" name="scan start time" />
              </scan>
              <scan>
                <cvParam cvRef="MS" accession="MS:1000016" value="29.51074" name="scan start time" />
              </scan>
              <scan>
                <cvParam cvRef="MS" accession="MS:1000016" value="29.52851" name="scan start time" />
              </scan>
              <scan>
                <cvParam cvRef="MS" accession="MS:1000016" value="29.546279" name="scan start time" />
              </scan>
              <scan>
                <cvParam cvRef="MS" accession="MS:1000016" value="29.564049" name="scan start time" />
              </scan>
              <scan>
                <cvParam cvRef="MS" accession="MS:1000016" value="29.581819" name="scan start time" />
              </scan>
              <scan>
                <cvParam cvRef="MS" accession="MS:1000016" value="29.599589" name="scan start time" />
              </scan>
              <scan>
                <cvParam cvRef="MS" accession="MS:1000016" value="29.617359" name="scan start time" />
              </scan>
              <scan>
                <cvParam cvRef="MS" accession="MS:1000016" value="29.635128" name="scan start time" />
              </scan>
              <scan>
                <cvParam cvRef="MS" accession="MS:1000016" value="29.652899" name="scan start time" />
              </scan>
              <scan>
                <cvParam cvRef="MS" accession="MS:1000016" value="29.670668" name="scan start time" />
              </scan>
              <scan>
                <cvParam cvRef="MS" accession="MS:1000016" value="29.688438" name="scan start time" />
              </scan>
              <scan>
                <cvParam cvRef="MS" accession="MS:1000016" value="29.706208" name="scan start time" />
              </scan>
              <scan>
                <cvParam cvRef="MS" accession="MS:1000016" value="29.723978" name="scan start time" />
              </scan>
              <scan>
                <cvParam cvRef="MS" accession="MS:1000016" value="29.741747" name="scan start time" />
              </scan>
              <scan>
                <cvParam cvRef="MS" accession="MS:1000016" value="29.759518" name="scan start time" />
              </scan>
              <scan>
                <cvParam cvRef="MS" accession="MS:1000016" value="29.777287" name="scan start time" />
              </scan>
              <scan>
                <cvParam cvRef="MS" accession="MS:1000016" value="29.795057" name="scan start time" />
              </scan>
              <scan>
                <cvParam cvRef="MS" accession="MS:1000016" value="29.812827" name="scan start time" />
              </scan>
              <scan>
                <cvParam cvRef="MS" accession="MS:1000016" value="29.830597" name="scan start time" />
              </scan>
              <scan>
                <cvParam cvRef="MS" accession="MS:1000016" value="29.848366" name="scan start time" />
              </scan>
              <scan>
                <cvParam cvRef="MS" accession="MS:1000016" value="29.866136" name="scan start time" />
              </scan>
              <scan>
                <cvParam cvRef="MS" accession="MS:1000016" value="29.883906" name="scan start time" />
              </scan>
              <scan>
                <cvParam cvRef="MS" accession="MS:1000016" value="29.901676" name="scan start time" />
              </scan>
            </scanList>
            <precursorList count="73" xmlns="http://psi.hupo.org/ms/mzml">
              <precursor>
                <isolationWindow>
                  <cvParam cvRef="MS" accession="MS:1000827" value="1010.765747070312" name="isolation window target m/z" />
                  <cvParam cvRef="MS" accession="MS:1000828" value="0.4000000059604645" name="isolation window lower offset" />
                  <cvParam cvRef="MS" accession="MS:1000829" value="0.4000000059604645" name="isolation window upper offset" />
                </isolationWindow>
                <activation>
                  <cvParam cvRef="MS" accession="MS:1000422" name="high-energy collision-induced dissociation" />
                  <cvParam cvRef="MS" accession="MS:1000045" value="25" name="collision energy" />
                </activation>
              </precursor>
              <precursor>
                <activation>
                  <cvParam cvRef="MS" accession="MS:1000422" name="high-energy collision-induced dissociation" />
                  <cvParam cvRef="MS" accession="MS:1000045" value="25" name="collision energy" />
                </activation>
              </precursor>
              <precursor>
                <activation>
                  <cvParam cvRef="MS" accession="MS:1000422" name="high-energy collision-induced dissociation" />
                  <cvParam cvRef="MS" accession="MS:1000045" value="25" name="collision energy" />
                </activation>
              </precursor>
              <precursor>
                <activation>
                  <cvParam cvRef="MS" accession="MS:1000422" name="high-energy collision-induced dissociation" />
                  <cvParam cvRef="MS" accession="MS:1000045" value="25" name="collision energy" />
                </activation>
              </precursor>
              <precursor>
                <activation>
                  <cvParam cvRef="MS" accession="MS:1000422" name="high-energy collision-induced dissociation" />
                  <cvParam cvRef="MS" accession="MS:1000045" value="25" name="collision energy" />
                </activation>
              </precursor>
              <precursor>
                <activation>
                  <cvParam cvRef="MS" accession="MS:1000422" name="high-energy collision-induced dissociation" />
                  <cvParam cvRef="MS" accession="MS:1000045" value="25" name="collision energy" />
                </activation>
              </precursor>
              <precursor>
                <activation>
                  <cvParam cvRef="MS" accession="MS:1000422" name="high-energy collision-induced dissociation" />
                  <cvParam cvRef="MS" accession="MS:1000045" value="25" name="collision energy" />
                </activation>
              </precursor>
              <precursor>
                <activation>
                  <cvParam cvRef="MS" accession="MS:1000422" name="high-energy collision-induced dissociation" />
                  <cvParam cvRef="MS" accession="MS:1000045" value="25" name="collision energy" />
                </activation>
              </precursor>
              <precursor>
                <activation>
                  <cvParam cvRef="MS" accession="MS:1000422" name="high-energy collision-induced dissociation" />
                  <cvParam cvRef="MS" accession="MS:1000045" value="25" name="collision energy" />
                </activation>
              </precursor>
              <precursor>
                <activation>
                  <cvParam cvRef="MS" accession="MS:1000422" name="high-energy collision-induced dissociation" />
                  <cvParam cvRef="MS" accession="MS:1000045" value="25" name="collision energy" />
                </activation>
              </precursor>
              <precursor>
                <activation>
                  <cvParam cvRef="MS" accession="MS:1000422" name="high-energy collision-induced dissociation" />
                  <cvParam cvRef="MS" accession="MS:1000045" value="25" name="collision energy" />
                </activation>
              </precursor>
              <precursor>
                <activation>
                  <cvParam cvRef="MS" accession="MS:1000422" name="high-energy collision-induced dissociation" />
                  <cvParam cvRef="MS" accession="MS:1000045" value="25" name="collision energy" />
                </activation>
              </precursor>
              <precursor>
                <activation>
                  <cvParam cvRef="MS" accession="MS:1000422" name="high-energy collision-induced dissociation" />
                  <cvParam cvRef="MS" accession="MS:1000045" value="25" name="collision energy" />
                </activation>
              </precursor>
              <precursor>
                <activation>
                  <cvParam cvRef="MS" accession="MS:1000422" name="high-energy collision-induced dissociation" />
                  <cvParam cvRef="MS" accession="MS:1000045" value="25" name="collision energy" />
                </activation>
              </precursor>
              <precursor>
                <activation>
                  <cvParam cvRef="MS" accession="MS:1000422" name="high-energy collision-induced dissociation" />
                  <cvParam cvRef="MS" accession="MS:1000045" value="25" name="collision energy" />
                </activation>
              </precursor>
              <precursor>
                <activation>
                  <cvParam cvRef="MS" accession="MS:1000422" name="high-energy collision-induced dissociation" />
                  <cvParam cvRef="MS" accession="MS:1000045" value="25" name="collision energy" />
                </activation>
              </precursor>
              <precursor>
                <activation>
                  <cvParam cvRef="MS" accession="MS:1000422" name="high-energy collision-induced dissociation" />
                  <cvParam cvRef="MS" accession="MS:1000045" value="25" name="collision energy" />
                </activation>
              </precursor>
              <precursor>
                <activation>
                  <cvParam cvRef="MS" accession="MS:1000422" name="high-energy collision-induced dissociation" />
                  <cvParam cvRef="MS" accession="MS:1000045" value="25" name="collision energy" />
                </activation>
              </precursor>
              <precursor>
                <activation>
                  <cvParam cvRef="MS" accession="MS:1000422" name="high-energy collision-induced dissociation" />
                  <cvParam cvRef="MS" accession="MS:1000045" value="25" name="collision energy" />
                </activation>
              </precursor>
              <precursor>
                <activation>
                  <cvParam cvRef="MS" accession="MS:1000422" name="high-energy collision-induced dissociation" />
                  <cvParam cvRef="MS" accession="MS:1000045" value="25" name="collision energy" />
                </activation>
              </precursor>
              <precursor>
                <activation>
                  <cvParam cvRef="MS" accession="MS:1000422" name="high-energy collision-induced dissociation" />
                  <cvParam cvRef="MS" accession="MS:1000045" value="25" name="collision energy" />
                </activation>
              </precursor>
              <precursor>
                <activation>
                  <cvParam cvRef="MS" accession="MS:1000422" name="high-energy collision-induced dissociation" />
                  <cvParam cvRef="MS" accession="MS:1000045" value="25" name="collision energy" />
                </activation>
              </precursor>
              <precursor>
                <activation>
                  <cvParam cvRef="MS" accession="MS:1000422" name="high-energy collision-induced dissociation" />
                  <cvParam cvRef="MS" accession="MS:1000045" value="25" name="collision energy" />
                </activation>
              </precursor>
              <precursor>
                <activation>
                  <cvParam cvRef="MS" accession="MS:1000422" name="high-energy collision-induced dissociation" />
                  <cvParam cvRef="MS" accession="MS:1000045" value="25" name="collision energy" />
                </activation>
              </precursor>
              <precursor>
                <activation>
                  <cvParam cvRef="MS" accession="MS:1000422" name="high-energy collision-induced dissociation" />
                  <cvParam cvRef="MS" accession="MS:1000045" value="25" name="collision energy" />
                </activation>
              </precursor>
              <precursor>
                <activation>
                  <cvParam cvRef="MS" accession="MS:1000422" name="high-energy collision-induced dissociation" />
                  <cvParam cvRef="MS" accession="MS:1000045" value="25" name="collision energy" />
                </activation>
              </precursor>
              <precursor>
                <activation>
                  <cvParam cvRef="MS" accession="MS:1000422" name="high-energy collision-induced dissociation" />
                  <cvParam cvRef="MS" accession="MS:1000045" value="25" name="collision energy" />
                </activation>
              </precursor>
              <precursor>
                <activation>
                  <cvParam cvRef="MS" accession="MS:1000422" name="high-energy collision-induced dissociation" />
                  <cvParam cvRef="MS" accession="MS:1000045" value="25" name="collision energy" />
                </activation>
              </precursor>
              <precursor>
                <activation>
                  <cvParam cvRef="MS" accession="MS:1000422" name="high-energy collision-induced dissociation" />
                  <cvParam cvRef="MS" accession="MS:1000045" value="25" name="collision energy" />
                </activation>
              </precursor>
              <precursor>
                <activation>
                  <cvParam cvRef="MS" accession="MS:1000422" name="high-energy collision-induced dissociation" />
                  <cvParam cvRef="MS" accession="MS:1000045" value="25" name="collision energy" />
                </activation>
              </precursor>
              <precursor>
                <activation>
                  <cvParam cvRef="MS" accession="MS:1000422" name="high-energy collision-induced dissociation" />
                  <cvParam cvRef="MS" accession="MS:1000045" value="25" name="collision energy" />
                </activation>
              </precursor>
              <precursor>
                <activation>
                  <cvParam cvRef="MS" accession="MS:1000422" name="high-energy collision-induced dissociation" />
                  <cvParam cvRef="MS" accession="MS:1000045" value="25" name="collision energy" />
                </activation>
              </precursor>
              <precursor>
                <activation>
                  <cvParam cvRef="MS" accession="MS:1000422" name="high-energy collision-induced dissociation" />
                  <cvParam cvRef="MS" accession="MS:1000045" value="25" name="collision energy" />
                </activation>
              </precursor>
              <precursor>
                <activation>
                  <cvParam cvRef="MS" accession="MS:1000422" name="high-energy collision-induced dissociation" />
                  <cvParam cvRef="MS" accession="MS:1000045" value="25" name="collision energy" />
                </activation>
              </precursor>
              <precursor>
                <activation>
                  <cvParam cvRef="MS" accession="MS:1000422" name="high-energy collision-induced dissociation" />
                  <cvParam cvRef="MS" accession="MS:1000045" value="25" name="collision energy" />
                </activation>
              </precursor>
              <precursor>
                <activation>
                  <cvParam cvRef="MS" accession="MS:1000422" name="high-energy collision-induced dissociation" />
                  <cvParam cvRef="MS" accession="MS:1000045" value="25" name="collision energy" />
                </activation>
              </precursor>
              <precursor>
                <activation>
                  <cvParam cvRef="MS" accession="MS:1000422" name="high-energy collision-induced dissociation" />
                  <cvParam cvRef="MS" accession="MS:1000045" value="25" name="collision energy" />
                </activation>
              </precursor>
              <precursor>
                <activation>
                  <cvParam cvRef="MS" accession="MS:1000422" name="high-energy collision-induced dissociation" />
                  <cvParam cvRef="MS" accession="MS:1000045" value="25" name="collision energy" />
                </activation>
              </precursor>
              <precursor>
                <activation>
                  <cvParam cvRef="MS" accession="MS:1000422" name="high-energy collision-induced dissociation" />
                  <cvParam cvRef="MS" accession="MS:1000045" value="25" name="collision energy" />
                </activation>
              </precursor>
              <precursor>
                <activation>
                  <cvParam cvRef="MS" accession="MS:1000422" name="high-energy collision-induced dissociation" />
                  <cvParam cvRef="MS" accession="MS:1000045" value="25" name="collision energy" />
                </activation>
              </precursor>
              <precursor>
                <activation>
                  <cvParam cvRef="MS" accession="MS:1000422" name="high-energy collision-induced dissociation" />
                  <cvParam cvRef="MS" accession="MS:1000045" value="25" name="collision energy" />
                </activation>
              </precursor>
              <precursor>
                <activation>
                  <cvParam cvRef="MS" accession="MS:1000422" name="high-energy collision-induced dissociation" />
                  <cvParam cvRef="MS" accession="MS:1000045" value="25" name="collision energy" />
                </activation>
              </precursor>
              <precursor>
                <activation>
                  <cvParam cvRef="MS" accession="MS:1000422" name="high-energy collision-induced dissociation" />
                  <cvParam cvRef="MS" accession="MS:1000045" value="25" name="collision energy" />
                </activation>
              </precursor>
              <precursor>
                <activation>
                  <cvParam cvRef="MS" accession="MS:1000422" name="high-energy collision-induced dissociation" />
                  <cvParam cvRef="MS" accession="MS:1000045" value="25" name="collision energy" />
                </activation>
              </precursor>
              <precursor>
                <activation>
                  <cvParam cvRef="MS" accession="MS:1000422" name="high-energy collision-induced dissociation" />
                  <cvParam cvRef="MS" accession="MS:1000045" value="25" name="collision energy" />
                </activation>
              </precursor>
              <precursor>
                <activation>
                  <cvParam cvRef="MS" accession="MS:1000422" name="high-energy collision-induced dissociation" />
                  <cvParam cvRef="MS" accession="MS:1000045" value="25" name="collision energy" />
                </activation>
              </precursor>
              <precursor>
                <activation>
                  <cvParam cvRef="MS" accession="MS:1000422" name="high-energy collision-induced dissociation" />
                  <cvParam cvRef="MS" accession="MS:1000045" value="25" name="collision energy" />
                </activation>
              </precursor>
              <precursor>
                <activation>
                  <cvParam cvRef="MS" accession="MS:1000422" name="high-energy collision-induced dissociation" />
                  <cvParam cvRef="MS" accession="MS:1000045" value="25" name="collision energy" />
                </activation>
              </precursor>
              <precursor>
                <activation>
                  <cvParam cvRef="MS" accession="MS:1000422" name="high-energy collision-induced dissociation" />
                  <cvParam cvRef="MS" accession="MS:1000045" value="25" name="collision energy" />
                </activation>
              </precursor>
              <precursor>
                <activation>
                  <cvParam cvRef="MS" accession="MS:1000422" name="high-energy collision-induced dissociation" />
                  <cvParam cvRef="MS" accession="MS:1000045" value="25" name="collision energy" />
                </activation>
              </precursor>
              <precursor>
                <activation>
                  <cvParam cvRef="MS" accession="MS:1000422" name="high-energy collision-induced dissociation" />
                  <cvParam cvRef="MS" accession="MS:1000045" value="25" name="collision energy" />
                </activation>
              </precursor>
              <precursor>
                <activation>
                  <cvParam cvRef="MS" accession="MS:1000422" name="high-energy collision-induced dissociation" />
                  <cvParam cvRef="MS" accession="MS:1000045" value="25" name="collision energy" />
                </activation>
              </precursor>
              <precursor>
                <activation>
                  <cvParam cvRef="MS" accession="MS:1000422" name="high-energy collision-induced dissociation" />
                  <cvParam cvRef="MS" accession="MS:1000045" value="25" name="collision energy" />
                </activation>
              </precursor>
              <precursor>
                <activation>
                  <cvParam cvRef="MS" accession="MS:1000422" name="high-energy collision-induced dissociation" />
                  <cvParam cvRef="MS" accession="MS:1000045" value="25" name="collision energy" />
                </activation>
              </precursor>
              <precursor>
                <activation>
                  <cvParam cvRef="MS" accession="MS:1000422" name="high-energy collision-induced dissociation" />
                  <cvParam cvRef="MS" accession="MS:1000045" value="25" name="collision energy" />
                </activation>
              </precursor>
              <precursor>
                <activation>
                  <cvParam cvRef="MS" accession="MS:1000422" name="high-energy collision-induced dissociation" />
                  <cvParam cvRef="MS" accession="MS:1000045" value="25" name="collision energy" />
                </activation>
              </precursor>
              <precursor>
                <activation>
                  <cvParam cvRef="MS" accession="MS:1000422" name="high-energy collision-induced dissociation" />
                  <cvParam cvRef="MS" accession="MS:1000045" value="25" name="collision energy" />
                </activation>
              </precursor>
              <precursor>
                <activation>
                  <cvParam cvRef="MS" accession="MS:1000422" name="high-energy collision-induced dissociation" />
                  <cvParam cvRef="MS" accession="MS:1000045" value="25" name="collision energy" />
                </activation>
              </precursor>
              <precursor>
                <activation>
                  <cvParam cvRef="MS" accession="MS:1000422" name="high-energy collision-induced dissociation" />
                  <cvParam cvRef="MS" accession="MS:1000045" value="25" name="collision energy" />
                </activation>
              </precursor>
              <precursor>
                <activation>
                  <cvParam cvRef="MS" accession="MS:1000422" name="high-energy collision-induced dissociation" />
                  <cvParam cvRef="MS" accession="MS:1000045" value="25" name="collision energy" />
                </activation>
              </precursor>
              <precursor>
                <activation>
                  <cvParam cvRef="MS" accession="MS:1000422" name="high-energy collision-induced dissociation" />
                  <cvParam cvRef="MS" accession="MS:1000045" value="25" name="collision energy" />
                </activation>
              </precursor>
              <precursor>
                <activation>
                  <cvParam cvRef="MS" accession="MS:1000422" name="high-energy collision-induced dissociation" />
                  <cvParam cvRef="MS" accession="MS:1000045" value="25" name="collision energy" />
                </activation>
              </precursor>
              <precursor>
                <activation>
                  <cvParam cvRef="MS" accession="MS:1000422" name="high-energy collision-induced dissociation" />
                  <cvParam cvRef="MS" accession="MS:1000045" value="25" name="collision energy" />
                </activation>
              </precursor>
              <precursor>
                <activation>
                  <cvParam cvRef="MS" accession="MS:1000422" name="high-energy collision-induced dissociation" />
                  <cvParam cvRef="MS" accession="MS:1000045" value="25" name="collision energy" />
                </activation>
              </precursor>
              <precursor>
                <activation>
                  <cvParam cvRef="MS" accession="MS:1000422" name="high-energy collision-induced dissociation" />
                  <cvParam cvRef="MS" accession="MS:1000045" value="25" name="collision energy" />
                </activation>
              </precursor>
              <precursor>
                <activation>
                  <cvParam cvRef="MS" accession="MS:1000422" name="high-energy collision-induced dissociation" />
                  <cvParam cvRef="MS" accession="MS:1000045" value="25" name="collision energy" />
                </activation>
              </precursor>
              <precursor>
                <activation>
                  <cvParam cvRef="MS" accession="MS:1000422" name="high-energy collision-induced dissociation" />
                  <cvParam cvRef="MS" accession="MS:1000045" value="25" name="collision energy" />
                </activation>
              </precursor>
              <precursor>
                <activation>
                  <cvParam cvRef="MS" accession="MS:1000422" name="high-energy collision-induced dissociation" />
                  <cvParam cvRef="MS" accession="MS:1000045" value="25" name="collision energy" />
                </activation>
              </precursor>
              <precursor>
                <activation>
                  <cvParam cvRef="MS" accession="MS:1000422" name="high-energy collision-induced dissociation" />
                  <cvParam cvRef="MS" accession="MS:1000045" value="25" name="collision energy" />
                </activation>
              </precursor>
              <precursor>
                <activation>
                  <cvParam cvRef="MS" accession="MS:1000422" name="high-energy collision-induced dissociation" />
                  <cvParam cvRef="MS" accession="MS:1000045" value="25" name="collision energy" />
                </activation>
              </precursor>
              <precursor>
                <activation>
                  <cvParam cvRef="MS" accession="MS:1000422" name="high-energy collision-induced dissociation" />
                  <cvParam cvRef="MS" accession="MS:1000045" value="25" name="collision energy" />
                </activation>
              </precursor>
              <precursor>
                <activation>
                  <cvParam cvRef="MS" accession="MS:1000422" name="high-energy collision-induced dissociation" />
                  <cvParam cvRef="MS" accession="MS:1000045" value="25" name="collision energy" />
                </activation>
              </precursor>
              <precursor>
                <activation>
                  <cvParam cvRef="MS" accession="MS:1000422" name="high-energy collision-induced dissociation" />
                  <cvParam cvRef="MS" accession="MS:1000045" value="25" name="collision energy" />
                </activation>
              </precursor>
            </precursorList>
            <binaryDataArrayList count="5" xmlns="http://psi.hupo.org/ms/mzml">
              <binaryDataArray encodedLength="151320">
                <cvParam cvRef="MS" accession="MS:1000523" value="" name="64-bit float" />
                <cvParam cvRef="MS" accession="MS:1002312" value="" name="MS-Numpress linear prediction compression" />
                <cvParam cvRef="MS" accession="MS:1000514" value="" name="m/z array" unitAccession="MS:1000040" unitName="m/z" unitCvRef="MS" />
                <binary>QWQR68AAAABu4P9/gP//f4j/cYgzHoa/4Xlx/3GI/3GIiC1yr5rb1QaHH/hxj/cSxfGkr7Dlv/cYiIcf8kCl9qUmoJiIhx/yNHhVrNh6pxiIiBesaeObxJYciIiIgo7JaqZTaVhx/3GP9xHazU0ZMEKy7/hx/3H/cY/3GIJ0vqOvxBXIiHH/goJOwqnrE9hx/3GP9xIc7dOmUSLIiHH/gptjlalpxqiIcf9x/x7yG5GeneRuiIcf+HH/gcfzsTlLHE7P9xiIiBoOrIKS8lN9/3GP9xgYsmxRn82Trocf+Icf8qHml6USlocYiIgsnvLq2xDRiI/3FxFj/kIpChG92HH/cf9xga/hISl9Ht7XH/iIcSL8P3oEPAiIiIcf8o8r3aBtQicf9xiIiCDncVoUiOr/cYiIgV8ElBn4+2vv9xiP9xgTEHAzljGfzP+HH/cYgWje8BmOIQ/oiIhxGMgFRZ9Z+rqIiIcf8VAwizlo73THH/iHH/LOoCatNf2XH/cYiBIHp7GWuVhOiIcf+CJYLoqufReHH/cf9xJJ2NinonJ3H/cY/3EWFPUBmFwK/nH/cY/3GBo03NqdYDMlcYhx/4GPqeAZ51Yf5xj/cYgX8Ta2nvDZSYiIhx/y1e/iqLEB1x/3GIg3mre9ZUiIiIcROYwLKfmD9NcYhx/4cRCNr/GVY1AOcf9xiIgq4EP6OPvAcYcf+HH/O03vvbIQcf+IcY/yzqS3rUW0iP9xiHH/KNaAqheX9Yhx/3GP9xLnlzWopoyoiIcf8hgnf6D9iAiIhxj/cYguGa6aonUWcf9xj/cYE6zp9JSlFgtx/4cY/3GIHc0x4ZETzh5x/3GIiBCdwlaSZT2pcYiHH/cSiSRXr526iIhx/3EQ1XXSlouKLYiHH/cROXIkOZ+d28cf+HGIJPw0WlM8uv9x/3GIgcihuRmDbkbnFx/4cYGlSmtJvtWUuIhx/3EoVviKrpB3hxj/cYF9u1wZYFSj6P9xhx/xb5mSGclmbeiIiIIBN2Gr/InnGIhx/3GCRg/God8DmHGP9xgVfWkCm4OW/f9xiIcRNUuZOTfUZs/3GIiIJzEjejD9yP9xiHH/NqNmvlyZiHH/cYFji0M5FpS8xxiIiBd3vDGYKUPOiIhx/3ERrIbRm0R5Lv9xiIcSZTZvpi2ZD/cY/3L/hxKfTYmkWydoiHH/cYPtwytCPN/3H/cYcf8wrRWzYupx/3GIcS+CHiqI3h2IiHGIEhaV4pVrah3/cYiHH/Gi3FcZWTOo7/cYiIKMu1ytlEo4cf9xiCaYnyo4dg2IiHGC8VBqpjv5WP9xcf9x/z0q9bjVCv+HH/cYcRQrb0GXhZC+/3Fx/4cSBtTTr7KyyHGIiBJnAKGUef9e/3GHH/cRMPq7GR4VROiIhxiCg31npgkpj/cYhx/y3t0op1Itdx/3GIcSRiT2pd2wmIcYiIIGwXSlw+i3GP9y/4Hgm/QZCnQL5x/3GIcRWY3FGfGCOucf9xcf+HGIglQ5xKPsY7hxiIcf9xgm5h2axp4miHGP9xHXsQ1Z2H7yqIcYiIcf9xhx/3GIhx/3GIcf9xFtIGUZ7d+a6HH/cYcf8ts76aicQWj/cv+HGIhx/yIfTJokGzaIiIcYiHGCIanZoUZiZx/3Fx/4cSSrZCoHSb3/cYiHGBilhXOeLHqMhx/3GIgqhrG6XZTkcf9xcf+HGD+GFrV56f9xcf9xiCyssDrmNPxxiIhxgtGKc6EIWMcf+HGIJSTh2sTB4oiIcYgR5kjTnyu3LIcY/3L/gaj9tilcEknXH/cYiCs4oEqedfuIhxiIhxIuaxymiU43L/hxiIGreWAZXYaf5x/3GIhxE9w3AZyzyP6HH/cYiCriimoV11mIhx/3L/It04GsMsfoiHGIcRHS2TGa3SbOiIhxiCNFXxrsqg5xhx/3GC8oSxoOe05x/3Fx/3GBQ4qjGYeFXOhxiIhxJ9svKjRNDYcf9xiHEhas4aC1MeiIcYiHH/JtLRylnS43H/cYcf8oLp4qPxYdiIhxgnySUq5G2tiIcYiBwdIqGaw91ecf9xiHEkVlcam5qOiHH/cYI4X6WvqgWnGIcYgWGj9RnKbAroiHGIEMd8Eptpg+2HH/cYcf8r+zF6VEzoiIcYgTKRWCk0jqfYcYcf9xM0sGscT5iIcf9xcSqT5ho3wZ6IiHGIhxKR12agI4mXH/cYhxRq3ctSL/cv+HGCL9ojqyJdyIhxiILEn8eq9gOHH/cv9x/ytN9yrcII3/cv9x/3FxLIqwOvhU/IcY/3L/cYgg1YI61KfciHH/cXH/Inyhui815HH/cYhxL3uaWjtGWnGHH/cYcf8a2tcRlMUo7oiHH/cTwXzLzoM4iHGILSNN2gXbIoiHH/cXH/KzUI+iW/cP9xiIcYKwkRekN+6HL/cYiHGCECbiqh6R2IiHGIcTNmdL+Zi3GIcf9xcf8sPnzaFCgycf9xiHE4t6u/SFSIhxiIK0OhKozF7XFx/3GIcSw1XXqwuiiIcf9xgqOFMaLXrOiIcYiHEjupUapVau/3GIcYiDZRCbC+9ohxiHEj15NKNYbLhxiIcf8oXV06zCosiHGIcf9xJ5/WqowClYhx/3Fx/xPXbYGfCZJ+iHH/cXH/KlwZGms+bv9xiHGC/aUVoFWur/cXH/cYgm1sIq45PdcYhxiIcf8gs+e6q8GE/3L/cYiCUeTIrDKzeIhxiIJInWmj1iloiHGIcYiHEhsGFa1/nqcYiHGIcSo5S7oTe0T/cv9xiIL/WFWiOnqnFx/3GIcSRL71o/QQqHH/cYhxJpBherr56Icf9xhxj/ciWW3hrHkh5xiHH/cYcSoxR4ox+4dxiIcf9xK7+UGiUGvv9xcf9xiHEvuxs6Nk5Mhx/3Fx/3Eml8IaV4Pehx/3L/cYgopYYq5qedcXH/cYcf9xggT1E63QrsiHGIcYg27CW+E9qIhxiILm6Bit0X53H/cXH/cYJUJvupLpBIcYhxglPF0azTouhxiHGILEuG2gNXkohxiIKBGDGk/nznH/cYcYKJ1aKhgqXYiHGIcf8aCyhBlLXXvocYiHGCnzuSrxxG1xhx/3GHH/JIxTans6yf9xcf9xhxLuLqWmTRWocXH/cYIF3oKowhfYcYhxglzNAaVDL+hxiIcSn0TDqiuzyHGIhxIjF5Og/obIiIcYKMIDqmnfxXFx/3GHEkl/F66oDohx/3Fx/ypih2o914lx/3GIcYiHEr+VD6CWrwcYhxiDkAZbv/mohxiHGIIvB4GtH4focf9xhxiIICYYWjGuenL/cYcf9xgrzDUqtDytcYhx/3L/cf9y/3GIcYhxJKV1OreorIcYhxhArXwWKP9y/3GIKIa6KhmUXXFx/3GHFMe/xIQHGIcYhxLuIJOkPfbP9xiHGIJ9Fq+svpUP9xiHGCE1Qxq9q86IhxhxgtzJSKCDa3cYhxiIcTSMcb1zjnGIhx/y1H0Rr7gu6HH/cXH/IfIEitXft3H/cYcYiHGDOpbrVmkXL/cYhxiCyhzCr24z2HH/cXH/PR5xteGOhxiHH/LoJXKqjajXH/cv9xiCzIZxo0eY6Ihxhx/3EgekdKq1uLcf9xcf9xiHGIcYN+7xuxEOiIcYhxL7L8GiXQPocYiHGDR/cb2AjnGHGIgpyvAaJFD+iHGIcS1JfirsaB1xiIcYg5//K5AA1xcf9xiCJBhBq8576IcYcYgiY6NqjcXJcXH/cXH/cYhxiCUQGBqv/n6IcYcf9xNRiKsvd1iIcXH/cSfzfWqUyCmHFx/3GCuQTSoI+y2HGIcYLC+CWlAX2ohxiHEueDwaOXw+iHH/cv8l10EqBIvtiIcYg+apu5lWRxhxiIIIghGrh97ocYhx/3I06ZqyJmVx/3GIcSAAXxoxCw6Icf9y/3GCQ5NRqdbK6HGIcYiHGIcYJNTdGtOyLnL/cYcf9xcSYPKTqxHWxxhx/3GHEwYqq2rVVxiHH/cv9xiHH/cv9xgld5wqaoY9iHGIcSrEB0oGv4uIcYhxKcnMiqhjN4cf9xcf8lUYxqzuc5iHGHGIgsVaAqi6X9hxiHGC5x/SrZ4C1xcf9xiCLK2OqMUnGHGIhxiHE/LQKy0v1xiHGIO2Duv58RiHH/cv9xgiEU0aAPsuhx/3FxgmLlC6JCr0cYiHGC4iOTpP3GxxiHGITfOMQMdx/3Fx/3EamBMxnBjszohxiHEw87W0HEqIcf9y/yINERqQPu6HGHH/cTwr2brUJnGHH/cYPWukt5RbiHGIgt/TdacyyKcXH/cXH/cYK6kFOldvrHH/cv9xiIcYcSQtBDq/L7yIcYcYIhbZOgGibHFx/3GIMPoBsRX+cXH/cYcTHgI7Ev3HH/cXH/cS1xMpqt7NaHGIcf9J1YySp4cf9y/3GC77rnrkRRiIcYhxNdjosDcXcYcf9xcTNaRrG1uYhxiHFGNoysl3GHH/cXEqQzlavsxqhx/3L/OB2ju+Jccf9y/3GCt+czpKGMyHFx/3GHH/LShbGl56ToiHFx/3GCfiXEp02jtx/3L/cf9yLX0hWjst6ocYcf9xcSAqx0qwY4uIhxhxg8C/i69AeIcYcf9xcSyLalqqSVqIcYhxIDGaWnD2Wv9xiHGIKRRXGm+6johxiHEnR0YabIuecXH/cYIRXyOuCw3HGIhxiHEqaWE6O2nscXH/cv9xiCdgeTrb+Gz/cYhxg+Vt27qSKIcYcSyJxTpJY6yHGHGIM6FMtW6zcf9xcf86692wJCKIhxhxLs/3KqQAjYhxcf9xI8lmGrRpnocYiHGHH/cXH/cXH/PvmRtAZucYhx/3L/NmuivJRdcXH/cXH/cTt7oriEXf9xiHGD8aXbrlov9y/3Fx/3GHGIhxhxNoERu37uiHGIcYMQ9/uQGAhx/3FxiCggVBpe+r6IcYcf8v/5AqYQb9iHGHGIKn+NOroHLHGIcYcTDvs7IgTHGIhxcSAfxLrFE7SHGIhxQ5mM5meIcYcf8hgDga+Px+hx/3L/cSCC0hq40t5xhxiHEsWl06nFoshxiHH/PkGytr5N/3GIcYgl5L4a8rQe/3Fx/3FxLEe3GiyEjocYcYiDxEZbm7mv9xhxiHEv6ucqolGN/3GIcYJRA7KmANTYiHGHEhs2ka5clucYhxg2Zge+mfhy/3GINtyvtTNQ/3L/cYOCwYvdPncYcYhxKFNiGjvJ3nGIhxg2Bi+0CtCIcXH/I7Dwapjw+f9xhxiCq+YholGd5x/3GHGIhxhxiILjPkKq3Bvf9xhxiDfpObAmxv9xcf9xcf9xcf9xcf8tiuEa91HuhxiHGCe5tRp1ZK6IcYhxLdU8akasOYcYcYgwkxe1fOiHGIcYcf86wXW6PopxhxiHEqTWEaDCnucXH/cXH/cXH/Nq6ds2FicYcYiHEizJ8aJTYO/3FxiIKeRHKgO7jYiHFx/zT3F7IY6IiHGHH/cv85rL6xY0Fx/3Fx/3FxOQ8iuPDdcYiHFx/yYsRRqOO66HGIcYhxghj2gqiQl9hxiHGIIii5WlGEaocYiHE9UWS2rptxiIcYcTy95LdCG4cYhxhx/3Fx/z1JnLy2Y3H/cYcYQkyM6zdy/3GHGIKAwNGqBPLnGIcYhxKvAzGhH8znL/cYcYPstfvDSghx/3FxJyu+Gs5EHoiHGHGCCYcBqneP5xiHGHGCI5MxqtbM5x/3Fx/3FxOR/vsfAQ/3L/cYcSJMuBrcNH6HGHGIhxiHGDf16bAaFohxiHGHEsWQJKzG/biHGHGIhxhx/3L/cSQHQxqQm87/cYhxhx/yjuIhpCHd5xiHGIcSXhtyoz5I1xiHGIL52gmqsl9v9xhxgg7egqoyF9/3Fx/3GD9LEbO07ohxiHGIcYJJPROrjC7Ihxhx/3IoB1cqAZqNiIcYcYhx/3L/OVI8v63DcXH/cYcSA66zpfUUz/cXGIgnslha99p6cXH/cYcYINUJGgSvbohxiHEtzBFKtT7rhxiIcSsmtzqPlIz/cYcYiHGHGIKB2rOtA1TIcYhxgrst1a59IqcYcYhxRx+Mngdxcf9xhxiHGIIhKUOvDmvIcYiHGCqREFp57vpxiHGHGIgwmpW1dWqIcYiHEiUUAai+v+cYcYhx/yZ2OTrqnGyHFx/3GD/5qrgGVXGHH/cv8o2XY6pGiccYhx/3IsirgaOFR+iHFx/3Fx/3E0L7ax4EmIcYcYgxT6q3wFX/cXGIhxgrFBI6QM7chxhxiHEjFjBKUaz7/3GHGIcTmVur5qRYhxhxiHGIhxcf9xcf9xcSvLkhoURt7/cXH/cXGCa1zBrFoz6HGIcYPquNu1RyhxiHGCpiAyrK382IcXH/cXE00bG9Lk5x/3FxiIcTpvjb+QcohxiHGDUoxrDnOYcYhxiHGCvCdirU2J2HGHH/cv9xgszuQaFBG+cXH/cXH/cXH/cXEvb8Ma2QPOcf9y/3GHE3aaW9llqIcYhxLgk6SgJ8W4iHFx/3Fx/3FxLvP4GhHAfocXH/cXH/KdciGjON3nGHH/cv9xhxiDB20rOZLYhxiHE0o1+2bKCIcYhxgw/ja1EcmIcYcf9xcYgwWGOzt5yHGIcYNtnzvSYMhxhx/3L/PZ98vGCDiHFx/3GHGIhxcf8mdcsqaqNNhxiHGIcYcYiHGHGIIPFHKpLrjYcYhxiHGIcYhxiHGIcYcYMPZCshm9hxiHGIcYhxgmWw0ay08ucYcYiHFxNUDetM8hhxiHGIcYcYiHGHE/Nmu4yZSHGHGIcYhxiHGIcTWvhL9Qe/9xhxiDTH1rFIKXGIcf9y/zNG2rXJJYcYhxiHGIcYhxhxiCCsrRo3NS6HGIcYI4VnOgqpjP9y/3Fx/3EwlCGye96Ihxhx/3L/cYcYgkY5Aaesb+hxhxiIMw3atAMlcv9xhxgjv9IalQLehxhxiHGIcTB3KbaY1ocYhxiDR2JbCZ2ocXH/cXEjCoc68WeMhxiHGCMRzDox8zyHGIcYg0D0axAbmHGIcYR9KcotaHGHH/cv9xhxiIcXEzMj213cKHGHGIhxhxiHGIcYJd6oGrMVfocf9y/3GC7LhxoUR45xiHGHEpf8EaKQPuhxhxiCN38hqZgN5xhx/3L/KkYoGmydfocYhxgjk8waCMM+/3L/cYcSXu4DqTEfxx/3L/cXEjKulaQWFqhxhxiDcRvLL+Q4hxiHGHGIhxhxiHGIcYOioEutX7/3Fx/3FxKmCjGir1znGIhxhxiHGIcYhxiHGHGIcYhxiDTkvLQrQ3L/cYcYPY9CtXC9hxhxiDBq+rilBYhxhx/3ErznIaFBjecYiHFxLy0EOh8vvIcYhxiHGIcYcYiHGHGIcYKS80umQctHGIcYhxI+cgWvSN+ohxiHGDWLC7OE9Ihxhx/3FxiHGIhxIAIJGgHvbocYhxcf8gE4waINc+cXGIcYgwPPa10wlxiHGHE72nq7JYVxhxiHGHEmMecaneGOhxiHH/Lj+FGg0HrnL/cXH/cv8xr7GxYE5xiHGIPa+xtlBO/3GHGIcYg0yC+2R9BxhxiIK4UXKuiujXGIcYhxhxiHE1wUyyTrNy/3GHGDnFUro6rf9xhxiHGIcYhxJ7lQGkVq/ohxiHGCrSNhpT3J7/cv9xhxiHGHH/cXEs9G4aYbkecv9xcf9xcYiHGHExOs+51TBx/3FxiE61nESm/3GHGHE6U7u+rET/cXH/cv8kKK0qn3UtcYhxiCOpmBrWZn5xiHGIcYcYhxiCHPDxo1Dw5x/3L/cXH/OxkHuub4cXGIcYg4tTi+SseHGHH/ciyg5hom8Z5xiIcYcSdUcSrruO2HGIcYOXK0u41LiHGIcYPxKaue1l/3L/cYcYKxpbOrBqTP9xcf9xcYiC1x0hr44t5y/3GHGIcYcYgrAvYaQOCehxiHGHEutdIa5KLehxiHGCmczxq3Mw5xiHFx/zXTCrM89YiHFx/zEJp7UHWHGIhxcf9xcYiHGHGIcYhxhxiIcXH/cXElaTUaimyucYhxiHGHH/cv9xcf9xJJm7GudkTohxcf9xcYKotCGhhL3nFxiHGIcYhxhxiIcXE0TiG9sd6IcXH/cXH/cXGIgzIiSw7dty/3GHGIcTy8UrZDrYcYhxg3biG6kd5xhxhx/3E27aewIliIcYhxiHFx/3GHEt8iEa4N3uhxhx/3L/cTLTqrU8VYcXH/cXH/cXGIcYiHL/LzAXGh3+jv9y/3GHGIhxcYg9SEi5t7dx/3FxiIcYcYhxg8fJ2+g2L/cYcYcf9xLRV5Gk+obohxiHGHH/cv9xcf9xLEWQOi2m/HL/cYcYhxhxJSe3Gq6EjocYhxiDBdebeyhocYhxhxiDsuSLvRt3GIcYhxiHGHE3VkuwubSHFxiIQfecEYaIcYhxgsxotqd5dJcYcf9y/yyfYhoXCd6HH/cv9xOSuGu9R5cXGIhxcT6QMbJvznFxiIcXE26H+0J4CIcYcf9y/3EywDGwT87/cv9xhxgy7hq1IeVxiIcYcYNxeJv+h2cXH/cXH/cv9xK88DGhQPznGHGIhxcf9y/3GHGIcYhxhx/3ImIakaruVuhxiHGIcS6YPRpXfC6HH/cXGDJhx7SuOIiHGHEvv986lgIMhxiHGHH/cv8nlBwax74+hx/3L/cYcYcTQuWLHhp3GIcYcYhxgyWV63tqFy/3GIcXEvP6UqjQWtcYcf9y/3Fx/zGnx7VoOHGHH/cXGIcYhMOZxcZnGHGIcYhxhxg6h5O5eGyIcXGIg8SP6/twGIhxcYiHGHGIcYg1DMG98z5xiHGHGIcYhxJk1aGqwqXnL/cXH/cSWklRqWtq6HFx/3FxLnA2Ggn8nocYcf9xPDmZu8ZmhxiHGHGIhxcf9y/3GHElMk9K39sL/3L/cXH/NJ6ctXFjcYhxhx/3L/cToRr7H+UIhxiHEj83cawciOcYiHGHGIcU/5nCBmhxiHGIcYcYhxhGCpy/VocXH/cXGIIqyoGvY1fv9xcYiHGDyUrL1rU4cYhxg/RDGyu85xhxhxiINMUGsUr5hxhxiHEydqy3mVP/cXGIhxPE46u7HFhxhxiCpvLUp8DStx/3FxiCz6fioiWB2HGIcYLimdGm5mLv9xcYiHEwe025lLKHGIcYP+pisxWdcYcYhxiHGHGIcYcf9y/3GHGHGIhxcf9xcYhxiHGIcYcYgpVfMaW6DOiHGIcYLalpGkZpbohxhxgz0NG/Ly5x/3Fx/3E322K7JJ1xiHFx/3Eu5MIa8bPeiHH/coiHGHGIcYhxhxiHGHH/cv9xcf9y/3GHGIcYcYhxg703W5LIqHGHGHE6NjG3yc6HGHGIg0ti+3WdCIcYcYcf9y/3GHEvAyAqUN39cYcf9yiDtoA7iX/IhxhxiHGCqEwCq4s/1xiHGHGD9dL7yi0P9xhxiHGHGIhy/3GIcXEhqaUqZ2WtcYcYcf9y/ylKAirsX92IcYhxhx/3L/cv84PEe+w7iHH/cv9xcf9y/3GHGIcYcYhxgoi9Aq6EL9/3FxiHGIcYhxNV9ivaCdcYhxiHGHGIcYhxhxiD23MbVIznH/cXH/cXEna7A6e0T8cXGIhxcf9xcS+6kjoWVtyHH/cv9yON5aviGlcYhxhxgyChazBumIcYhxO6TRt1suiHFx/3Fx/zu2trtJSYhxhxg8WZu8pmSHGHH/cv81NE+227CHGHGIhxJYNSGnjK3nGIcYhxcf8sbBEaCj7ucf9y/3Fx/y+PHBpIDj5x/3L/cYMEJyss2NcXGIhxcf9xcYiHFx/3L/cYcYhxhxiHEsRJMaHLbOhx/3L/cXH/cSvoGRpifm7/coiHGDGJMbGGzocYhxiHEjxnAqJZj9hxiHGIKgzKSmJDW3H/cv9xcf9xcYhxiHGHGDk30bnILocYhxhxPPirvAdUiHGHGIhy/3GHGIcYhxhxhxKLCIOrb3fHGHGIcXH/cYcYPUWNvLpycYcYhxiHGHGIcYhxhxiDuzerxMhXL/cYcYhxhxiHGIcXH/cXH/cv9xg8WNG2py5xiHGIcTH6MbAVznGHGIcTVv97CgCHFx/3FxiHGIcYcYhxiHGHGHH/cv9xhxhxiCGCsxrI1M5xhxiHGIcYcTnHer44hXH/cXGIcYhxiHFx/3FxiDtkE7ib7IcYhxhxg7a9m8lCZx/3FxiHGIcYJQeoGrCVfnGHGIcYhxhxiHGHGIcYcYhxiHGHGIcYPe3ZuhImcYhxiHEupUEa1avucYhxcf9xcSlL9BpMQL5xiHFx/3FxiHEivfQatSC+cXH/cXGD1YcrWnjXGIcYhxcf86PDG5w87/cXH/cv9xhxg6iHK5d43/cv9xhxhxgyx523SGJx/3KIgjcbI66uTchxhxiC/xURrQ6u6HGHGIPCP0uNwLcYhxhxiDUyy7PdNHGHGIcYcToDy778NIhxhxiDrGir05dXL/cYcYcYhxPqTLuls0hxiHGIcXH/cXGIcYgjOPEanXDucXH/cXH/cv9xhxhxiHGIcYcYhxhxIvVtOlOpLIcYhxhxiHGIKXx2Kho4nYhxiHGCv1pCrRpb2HGIcYcYg91ja4KclxiHGIOU/LsMA0hx/3L/cXH/cv9xhxhxiHGIcYcYgiU2Ya28mecYhxhxKNeEGmOHvv9xcf9y/3E+7dG0Ei6HGHGIKq1hGiYp7nGIhxcYiHGCYMJRqATa5xhxiHEw3XKzMo3/cYcYhxhxiHEw6/S0JAuIcYcYhxNA8xvfDOcYcYhxMtrWszUphxiHGHE7HzG24M5xiHGIcYPkcdvLji/3FxiHGIcYcYhxiHFx/3FxiHGII/IiSnPd23L/cXH/cXGIcYcYhxiHGHEuW9UaC0KucYhxiD9P9LWwC3GHGIcYP79ytECNiHGHGCPnRlpFi5px/3FxiHGHH/cv9y/3GHGIcYcYhFMKzc9YhxhxiHE7oOG3Xx6IcYcYcf9yOrFkuU6biHFxiIcXH/cXE888i6DDeHGIcYcTUlCrLq9Yhxhxg7EsO47TxxiHGHGIcYcYhxg3IeG73h5x/3L/cXE1uC20V9KIcYhxcf8w5mm3KZZxiHFx/zVx4b6OHocYhxiHGHGIcXH/cXH/cv9xcTp3yLyIN4hxhxhxiHGIcYcYhxhxiHEiBpYa0KaehxiHGHH/coMAiHtgh4/3FxiHGIcYcYg1gyO+fNxxiHGHGIIv5GKoIbnf9xcYiHL/cYcYhI0Kyi9YhxhxiHGIcXH/NDUft9rghxhxiHE8OUa5xrmIcYcf8ytcOyWjxxiHGIOK5pv1GWcYhxhxgojAsaqD9OiHFxiIJZTEGpezvnFx/3Fxg6ghq9feVx/3L/cYcYcYPlhktqebiHGIcXH/Nr6HsFF4cYhxcf9xcYiHE4w+G6PB6HGHGIcYcYgxqPu3ZwRy/3GHGHE/RYKzun1x/3FxiD9oW7mXpHGIcYcYcf9yPVjDtqc8/3L/cXH/cXGIcYcT1ORrixuf9y/3GHE4Zxq/mOWHGHH/cizLQhrzS95xcYiHFNgaxH5YcXGIhxcf9y/3GDzqurwVRYcYcYhxiDl2grqJfYcYhxcf9xcYhxiHGDoy9rvNCXGHGIcSOZKxr3bU6HGIcYhxcYg+msO1ZTxxhxiDQErLUMU4cXH/cXGDKKjriFcYcYhxg5jS+ygtCHH/cv9xcSma8hpHUN7/cXGIhy/3GHGIcYcYhxgoM+QabcG+cYcf9y/3FxRBKsztVxcYiHFxiIOkqsv7VTcYcYhxhxNgw4v/PHcXGIhxcYiCL45BrBcb5xcYiHFxiHGDoJgrj2fXGHGIcYcYcf9y/3FxhLQqxr1YcYcYhxJ8gYGoR+fnL/cXGIcYhxhxhxiHGIcYcYcf9y/3L/cYcYcf9y/3L/cYcYcf9yiIcTGjFbNs6nH/cXGIcShoYhpKed6HFx/3L/cYcYcYMmQVsqvqhxhxiHGHGIcYcYcf9Hkqy21XH/cv9xcSlBsxo85M5y/3GHGHH/cv9y/3GHGHGIcYhxIko7Kq1cTYcYcYcYPJUcvGrjcYhxcf9yM3/2sZAJcYcYhxhxiHGHGIcTCOI7OB3IhxhxiHFx/3FxiDm577JWEHGIcYcTjkdLsbi4cXH/cv8n/u0a0REucYcYhxiHFxiIcXEnrUYahiue/3FxiHGHGIcYhxcTT/I74A3HGIcYcYcf9y/3Fx/3L/cXGIcYhxhxhx/3I5Xk+xsbCHGIcYJdvKGtNDXnGIhxcTXgM70fzHGIcYcYhxMa6uuWFRhxhxiHGHGIcYcYNBC+tv9BcYhxhxiHGHGIcYcYhxhxiDkHB7z4+HFxiHGDcJdL32i4hxcYhxMTdBsNi+cYhxhxOTdBuci+/3L/cYcYcYhxJg+QGlAW/ocXH/cXE7Viy9qdNxiIcv9xhxiHFx/3E179qzICWHGHH/cjeKdLx1i4cYcf9y/3L/cYNpX4sXoHhxiHFx/3FxiHGIcTCtzLliM4cYcf9y/zArB7bk+HH/cv9xcf9y/ysXWBpvin6HGIcYPSx0t9OLcf9y/3GHE4GEG6577/cv9xcYgsYtUq2tKtcYhxiHE4Ire+3UiIcYcYhxhxhx/3L/cXGIcYcYhxhxiHGHGIcYcYhxg0mdO/Zixxcf9y/3Elzng6Bhh8iHGHGHE/TeGysh5xhxhxiHGHGIcYcTht4bmSHnFxiHGIcXH/cv9xhxhxNAKSvv1tcYhxiHEzneG/Yh6HGHGIcYNt90viCLcf9xcYhxhxiDAQhLT/e4cYcYcf9yJXECGnnv3ohxhxiHGCrnohoyhd6HGHH/coiHFx/3L/cXGIg+fNO2gyxx/3L/cYcYcSXa5ypUUY2IcXGILap4GkZYfohxhxhx/3L/Pod/vniA/3FxiHGCeTOypYzE1xcf9xcYgkyA0aBX8uiHGHGIcYcYcYhxMX/Ts5As/3GHGIcYcYcYhxhxiHGHGIcTSaQb5lvohxhxg3agm/lfZxhxhxiHGDf6CbAV9ocYhxcf9xcYhxhxiHE4YOO7nxyHFx/3FxiHGHGIcT21krZKbf9y/3GHGHGIOKZ2vVmJcYcYhxhxiHGHGHH/coiHFx/3L/cXGIhy/zAIaLcIl4hxhxhxiDaw8bxPDnGHGIcXH/cXGIcYcYhxhxgh+zkaAkxuhxiHFxKztjGi1JzohxhxhxM0iEsMd7cYhxhxiDXsM74TzHGHGIcSlkFBpKvr5xhxiHElpCIadr3ecYhxhxgkatAailL+hxiHGDP7Qb8EvocYhxg3/TO8AsxxiHGHGHH/cv9yMG5otaGXcYcYhxhxhx/3L/cv9xhxhxiHGHGDlVGb6q5ohxhxhxiHGHGHH/cj76hLUFe4cXH/cXGDLjJ7Ms2HGIcXH/cjaS8bxtDv9xcYhxhxMmZct6mj/3FxiHE1leO+ahxxiHGIcSswdRpN+K6IcYhxhxhxiHGHGIcYQGasGpVxcf9y/3Fx/znMQbozvohxiHFxMnANt5/yiHGIcSfIJBp0fb6IcYcYLCSDGh63znGHGHH/cv9y/3Eng9QaeMK+cYhxiHE5rly/UaNy/3GHGHGIcYcYcTcjhr7ceYhxiHE0eOO/hxxxiHFx/3I57NW7EyqHGIcYcYhxO08Zu7DmcXGIhy/3GHGHEy5l63KaFxcf9xcYJ/bIGpGTfnFxiHGHGIcYcYhxhxhxiHGHGIcYcYcYNRGUv+5rhxiHGHGEkHrI+FcYhxcYiHFxOcmvsUZQcYcYhxgzfJKwk22IcXH/cXGIMbNDsly8cYcYhxhxiHFxNu4nvxHYhxiHGDZuQbyRvocYhxcYhxiHGHE+Dni48YeHGHGIcXH/cv9xcYiHL/cYcYcYNJ5BvmG+hxiHGHGIcYcYcf9yiIcT7747YEHP9y/3Fxg9bsm6kTZx/3L/cXErCKEaEIXuiHGHGHH/OO5BuhG+cXH/cv9y/3GDTtkr8SbYcYcYhxOp5svmGTcXH/cv9xcYhxiHFxiIcv9xhxhxg0tvG+SQ6HFx/3L/cXE8CB299+KIcYcYNU9BvbC+hxiHGHGHGCFmoxrKlc5xhxiHGHEwhIi2i3eHFx/3FxiHGHGIcYcYcf9yiIcv9xhxhxiHGHGIcYcYcYhxhxhxiHGD4nQ7XYvIcXH/cv9xcTF9HbiS4ocYhxhxiHGHGHGIcYcYhxcf9xcYOJeUvGhrhxiHGHE3x5S8OGtxhxhxgz9+WyGBqIcYcYcYP1iIt6d3cYcYhxhxM6CWsm9piHGHGHGIcYcSYDERpg3u6IcYhxcf88yEO4N7yIcXGIO1BRt6+ucf9y/3Fx/3KIhxcf9y/3FxiDDgorMvXYcYcYhxg1uZS/RmuHGHGHGDUs2bLjJocXGIhxcYPTGits5diIcv9xhxhxiD+yRbZNuohxcf9xJGLBGorT7nGHGHH/MSpDsuW8cv9xcYhxhxiHFx/3L/LKM0KtbMvYhxhxiHFxiIcXGIcYcYhxgwYqKzrV2IcXGIcYcYhxhxiHFxiIcv9xhxhxiHGHGHGIcYcSv7ExohTs6HGIcYcYcf9yg6M+m8zBZyiHGIcYcYcYhxhxJ8ZyGmSY3v9y/3FxiHGHE57Yq+EnVxhx/3L/NLrxvkUOcv9y/3GHGHGHH/coiHFxiHGIcTfa8bwlDv9xhxhxOrD1uk8Khy/3Fx/zc/L7TQ0HGHGIcXH/cXGHH/cv9y/3FxMCJRse2ucYhxhxg8Tzm7sMaHGIcXH/cv9xcYOBnpv+YWcf9yiHGIcYcYcYhxcf9xcYPPuWuQRpcf9yiINpCkvm9bcYcYhxcYhxiHE5eJi9h2dxiHFxiHGITUmsW2WHGHGINj2Wv8JpcYcYcYhxhxiHFx/3L/cXGIcYhxcYhxhxiHGHE4le2yehL/cv9y/3Fx/3L/cXGIcYcYcf9yiIMEo/u8XAhy/3GHGHE6xfW6OgpxiHFxiDGvlrRgaXGHGIcXH/cv9xcUiZrJZliHFxiDR2or6JXXL/cXGIcYPaD5ul8GcYcYcYhxhxhxg+U1G0rK6HGIcYcYhxhxhxhx/3KCpNMRocLO5xcYhxhxiHFx/3Fxhx/3L/cv9xcYhxiHFxiHGIcXH/cv9xcYhxhxiHFxiIcXGIcYcYhxhxhxiHGHGHGIcYcYcYhxhxhxiHGHGDR/RbCQunGHGIcTfBU7w+rIcYcYhxhxhxiHGHGHGIcYcYcf9yiHGIcYcYcYcYgkbjka2hxucYcYcYJNVDGpOrzocXGIcYcYguF5wab4Y+iHGHGHExGaKx9l2HL/cYcTrmproZWXL/cv9xcYhxiHFxiHGIcXGIcYhxcYhxiHEx9aq3GlWHH/cohxiHFxPGeouZhXcv9xcYhxKA9FGnAbrv9y/3FxiHGIcXGIcYcYhxhxhxiHGHGHGIcYcYcYhxhxhxiCp4qhqZdV7/cv9xcYg5EAq/7/WIcXGIcYgzpl+4aaBxiHFxg1W6S+pFtxcYhxhxhxiHGHGIcTXmV7EpqIhxhxg0jaq0glWHGIcXGIg1oAK9X/1y/3L/cYPDpdvsWihxhxiHGHGHGIcXH/cXGDDRBLQ++/9y/3L/cS5aBBoLX76IcXGIcYcYhxcUAbrA9FcXGIcTmoVbtXqnGIcYcYcTRKV7HFqHGIcYcYcYhxhxhxiHGHGIPqyitVNdhxcYhxhxiDzEBrk7+XGIcXH/MIgKuIf1cf9yiIcv9xhxhxhHS6yrRXGHGIcXGIcYhxcf87PaK5wl3/cv9y/3FxQ1us2kVy/3FxiCEnFhrujp5xhxiHFxiIcv9xcT7dDLoi83GIcYcYhxKsMQGhTO/ocXGIcStTwhobw95xcYhxhxiHFxiIcv9xcf9yPUG0tr5LcYhxcf8zOlOx1ayHGIcYcYcYcf9yiHGIcXH/cv9xNyYEvdn7iHFx/3Fxhx/3KD+aU7RlrIcYhxcf9y/zCVtrZ6SYcYcYhxhxMPpTshWscv9xcYg+l1G0aK6HFx/3L/cXE/FRy56uNxhx/3KIP5MCs2z9cYcYcYhxhxhxiHGHGHGIcYcYcYhxOpcEuWj7cYcYhxcYhxiHFxiHGIcXGIcYcYhxTvusMEVxhxiHGHGIcXGIcYhxcYhxiHFxiHGHGIcXH/cv9xcYhxhxhxiHGHGHGIcYcYcYcYhxhxiHFx/3L/cXGIcYcYcTaea7FxlHL/cXGIcXH/cXGIcXH/cv9xcYhxhxiHEvttIa5JLecYhxiHFxiHGDAWtLT5S4cXH/cv9xcThBsrq+TXGIcYcYcYcf9yMXx/upOA/3FxiHGCam5hqmkZ6HGHGIcYcYcYcf9yiHGIcXGIcYg+ArK1/U1xiHFx/3I8rlO2UaxxhxiHFx/3L/cXGIcYcYhxcYhxiHFxMWEWtK7p/3FxiHFx/z40yLnLN3GIcXGIcYhy/3GHFNrKxFNYcXH/cv9y/3GHFx/zqlZbxamv9xhxhxhxiHGHGHGIcXH/MrJ5tl2Ghxhx/3KIg9zAS3M/txhx/3KIhxcTVQxrC/OYcYhxhxOaDGvF85hxhxhxPSXcu9ojcv9xcYhxhxg6sGO5T5xxiHFxhG/KzANf9xcf9y/3L/cXGE38rEA1cYhxhxcf9xcYhxcf9y/3FxiHGHGIcXGIcTisGL5T54cYcYhxhxhxPSpRtdWuiHGIcXGDKjPrhswXH/cv9xcYhxcf9xcYhxcTe0srtLTYcYcYcYhxcf9y/0c9rLwlhxhxhxiHGHGD7pZbYWmnFxiHGIcXGD1SY7atnIcYcYcYhxcTWnKrJo1YcYhxcf9y/3L/cXGIcYcYhxcYhxiHFxgyylGwRa6IcXGIcYNqgWv1fpcYhxiHL/MvgWsxfpcYcYhxhxhxhxiHGHGHGIcYcXH/cXGIcYcYcYhxcf9y/3L/cYcXH/cv9xcYhxhxiHFxiHGHGIcYcYOCtRutSuhxhxhxhxiHGHGIcXGIcYcYhxcf9y/3L/cXGIcYcYhxhxcf8zW1GwtK6IcYcYM03uuMIRiHFx/3L/cXGIcSwqQBr9W/5xhxiHFxNh8qsfDVhxhxiHE7vmW5QZpxhxiHFxNtwWviPpcYcYhxOstRuDSuiHGHGHE8YcS4njuIcYcYcYcYhxhxhxhxiHGHGIcXGIcYcYcYhxhxhxiHFx/3L/cXGIcTS4nbVXYnFxiHGHGIcYcXH/cXGHGIcYNt+LszB0hx/3KIcYhxcf8zE8Sy/DuHGHGIcXH/cv9y/3Fx/yM1dhrdqJ5xhxiHExT+y4wBNxhxiHGHGIcTeunbJhYnL/cXGIcYcYhxcYOnH8v44DcYhxhxhxhxiHGHGHGINrYUvknrcYhxhxhxiHGHE7ZcS5mjuHGIcXGIcTW//rVQAXGHGIcXGIcYhxcYhxhxhxiHGDfUdb4riocYcYhxhxhxiHFx/3L/cv9xcYgj/gEaoR/u/3FxhxiHGHGIcThT1r2sKXGHGHGIcYcYcYhxcYhxiHL/cYcYcThp/LGmA3GIcYcYhxcf9yiDcIxL33O3GHH/cog+F3W36IqHGIcYcYcYcYhxcf9xcT/Xv7woQIhxcYhxhxhxiHEyDLKxBE2HH/cohxO0bWurkpcYhxhxiHFxiHE78+i7DBdxhxhxiHFxiHGIcXGIcYcYcYhxM2L6ta0FhxhxhxiHGHEwM/q43AWHGHGIcYcYcYcf9yiD2I1rh3KXL/cYcXH/PuG9vR5CiHGHGHEsYCY6i/2ciHFx/3L/cXGHE9+Ti5BseHGIcXH/cv9y/3FxiHGHE8N72+yEKIcYcYMquHtGR4hxhxhxg5qzi+VMf/cv9xcYhxhxhxg86+i6FBdy/3FxiHFx/3L/cXGIcYcYcYcYhxhxhxhxiHGHGHGHGIPq4UtlHrcf9yiHGIcXGIcYcYcThPsruwTf9xcYcYg5Xoe+oXj/cXGIcYcYcTQ/xLDQO4hxcYhxhxiHFxiHGHGHGIcYcYcYcYhxcf9yRf+ssAVxcYhxhxP89KuTC1/3L/cXGIcYcYcYcYhxhxcf9xcYhxcf9y/3L/cXGIcYcYcYhxcf9y/3L/cTaxC7Je9HGIcYcYcYcYhxcf9y/3L/cXGIcYTCC8bfSIcXH/coiDViSLKtt3H/cv9y/3FxiHGHGIcv9xhxNqOpsGxWcohxhxg4Jbuw6kRxcYhxhxhxhxiHE8EiS37dtxcf9y/3FxhxiHGHGHGIcXH/cjMCc7/9jHFx/3L/cXGDYic73djIcXGIcYcYcYcYhxhxgzU9SxvCtxhxiHE0KAu05/SHGHGHGHGIcXH/cv9y/3Fxgg/KE6EzXshxcYhxhxhxiHFxOZNzuWyMcXGIcYcYcYhxhxcf9xcYcYhxhxhxhxiHGHFx/3FxhxPzc2tsjJiHGHGHE4hza9eMmIcYcYcSO1DRoGry5xcf9y/3L/cXGIcYcYcYhxcYhxhxJJZKGtebXnL/cXGIP4iFtnd6cf9y/3FxMGTCs6s9/3L/cXGIcYcYcYcTAZhbT2enGIcYcYcYhxcYhxhxhxiHFxg1JyS/2NuIcYcYcYhxcf9yiIcv9xcYhxhxPfTCtgs9iHGHGIcXGIcYcYMZJhsX2ecYhxhxhxiHGHFAUbwr5P9xcYhxcf9y/3FxhxiHGHGHGHGIcYcYcYcTap1L5WK4cYhxhxcf9xcYcYhxhxcf9xcYcf9yiHGHGIcXGC9Slxob1o5xhxiHGHE1lbmyekaHGHFx/3FxhEkbzW5HGHGHGHGIcYcXH/cXGHGIcYNED2ss8JhxhxiHGHGDJTYbC8nnGIcYcXH/cXGHGIcYcYcYcTdjYbucnv9y/3L/cT6Yc7VnjHGIcXGIcXH/cv9yQMG8FOSIcYcYcYcYhxhxcf9xcYcYhxcf9y/3FxhxiHGDajYbxcnnGIcXGIcYcYhxcYhxhxg2OyS+xNuHGHGIcXGIcYcYOIlzvHaMiIcv9xMh1qtvKVhxhxiEjxvKDkhxhxhxiDP5c7EWjIhxcf9yiHGIcXGIcYcYcYcYhxg4FGG7657/cXGIcXH/cv9yNCRhvduehxcf9y/3I+WMK0pz2HGHGHGHH/cohxhxhxiHGHFx/3L/cXGHEz/CSwE9uHFxiHE4RduwyiRxcf9y/3L/cSdBGRqs7m5xhxhxiHFPQrw71IiHL/cXE1q3O+VIyHGIcXGIOVxYvqOnhxiHFxiHGDgI9r73CYcYhxcYhxPtRhsyuecXGIcYcYcYcYhxcf9yiIcv9xcYhxhxhxgzHli08aeIcYcYcYcTEMp7UEWIhxhxhxhxiHFx/3KIOEzbscMkhxhxhxiDFyGbed5ohxiHFxiHFxiHGIcXGIcXGIcYhy/3FxiHGHGHGIcXGIcYcYcYcYg6SBK4t+1y/3FxhxiHGHGHGHGIcXH/coT8K8I9SHFxiHFxO3gStoftcXGIcXH/NM0rtULUcYhxhxhxiHL/cYcXH/cv811WG+Kp6IcYcYcYcYhxcYhxhxhxiHFxiHGHGHGHGIcYcXH/cv9xcYcf9yiHGHGHGIcXH/cohxiHL/cXH/cohxhxiHFxiHGHGHGHGIcXH/coiHL/cXGIcXH/cv9y/3FxiHFx/3L/cv9xcYcf9yiHGHExn3q2cIVxcYhxiHL/cXGIcYcYcTXswr4TPf9yiHGIcXGIcXGIcYhy/3FxiHGHGHGHGIcXGIcYcYPSfkt9gbcYcYhxcYhxhxcf88FDS468txhxhxhxiHGHFx/3L/cXGHGIcYcYcUljvInEcYhxhxhxhxhxiHFxiHE25mG7GZ5y/3Fx/3KIcYcYhxcTN6Er+F7YcYcYhxcYhxQ4O858RxhxiHGHFx/3L/cXGHGIcYcYcYcYcYhxcf9y/3L/cv9xcYhxMwQHswz4iHGHGIcXGIcXGIcYhy/3FxiHGHGHGHGIcXGIcYcYcYhy/zgf67LwFP9xcYcYhxhxhxhxMuOstyxThxhxhxiHFxiHGELTvPLEcXGHH/ckXTvMLEhxiHFxiHFx/3L/cv9xcYhxcYhxhxhxN8dhuzieiHGHGHGIcXGIcXH/cv9y/z7LErU07XGIcYcYcYhxcYhxhxhxhxNfdhvQie/3KIcYhyMgDSsAA9hxhxhxhxg0tPu1WwSHGHGIcXGIcYcYcYhxcYhxcf9y/3FxNF23sbJIcXGIcXH/coiHL/cXGC0BAxoQ/87/cv9y/3FxiHFxOb+KvkB1cYhy/3Fx/3KIcYcYhxcYOewSuRPtcYcYhxcYhxhxcf9y/z+oYbNXnnFxiHGHGHGHGIcYcXGIcYhxcTZPrLLAU3L/cv9xcYhxcYhxhxhxiHFxiHE8tXi7Sof/cv9y/3E+CzS29MuHGIcv9xcYhxhxhxhxiDutErhS7XH/cv9xcYcYhxcYhxhxiHL/cTY1mrLaZXH/cv9y/3FxhxOulWuxapiHFx/3KIcYhy/3FxiHGHFx/3L/cXGHGIcTRS6bO9FnGHGHGIcXGIcYcYcYcYcYhxhxcf9y/3L/cXGIcXGIcYcYcYhxcYhxcf81+JqzF2VxcYcYhxhxcf9y/3L/cXGIcXGDtcVrqjqYcYcYcYcYcYhxcYhxhxhxhxiDj+ErsB7YcYcYcYhxcYhxcf9y/3L/cUkFvI+kcXGIcYcYcYcYhxcYg+yt69NSGHFxiHGHGHGHGIcXGIcYcYcYcYcYhxhxcYhxiHL/cXGIcYcTIDfbcNgnFxiHFx/3L/cv9xcYcYgz5PSxKwty/3FxiHFLRbxrpHGHGHGHGIcYcXH/cv9xNFXSv6otcYhxhxNLphvkWeiHFxiHGDGF0rKKLXGIcXGIcTqV0rlqLYhxcYhxhxhxhxhxiHFxiHGHGHGHGIcXGIcYcXH/cXGHGHE5cCK5j91x/3L/cXGHGIcXGIcYcYcYcYNRthveSehxhxcf9xcYcYhxcYhxhxg8K2G21J5xiHFxgyoUSybruIcXGIcYcYcYcYcYhxcYhxhxcf9xcYcYhxcYhxhxhxhxhxiHGHFxiHGHGIcXGIcXGIcYcYcYcYhxcYhxhxhxhxhxiHFxiHGHGHE4m2G6ZJ6IcXH/cohxhxhxiHFxiD6rYbVUnv9y/3FxhxiHFxiHGHGHGHGDXLYb00nocYcXH/cXGHGHGIcYcXGIO9thuCSe/3FxiHFxiHGHGHGIcv9xcYhxhxhxhxhxg780S5DLuHGHGHGIcXGIcXH/cv9y/3Fxhxg1VES/q7uIcv9xcYhxcYhxhxhxiHFxhxiHGHGHGHGHGIcXGIcXH/cv9y/3FxhxiDCsqrhjVXFx/3L/cv9y/3FxiHFxiHGDOr9LFkC3FxiHGHGHGHGHEwhGu5i5T/cYcXH/coO+6qvRFVhxhxiHFxiHGHGHGHGIcv87zBy+M+Nxhxcf9y/3L/cXGIcXE9yo28NXJxhxhxhxiDNiTritsYcYcYhxPMCTtz9scYcYcYcYhxcUaWvLaUcYhxhxhxiHE7PWG3wp5xiHGHGHGHGIcXGIcXEzpkm0abaIcYcYcYcYcYhxcf9yiHGHGHGHGCQfhxrPB45xcYhxg0f/mzkAZy/3L/cv9xcYcYhxg3WUmwtrZxhxhxcf9y/3FxhxiHFxiHGHGHGHGIcjLtYb8SnocYcYcYcYcYcYhxcYM+5msiGZcYhxcYhxhxhxhxhxhxiCy1BBolr75y/3FxiHGHFx/3L/cv9xcYcYhxcYhxhxhxhxhxiHFxiHFx/3KIcYLZVwGvao/ocXGIcYcYcYhy/3FxiHGHFx/3KIhy/3FxiHFxiHGHFx/3L/cXGHGIcXGIcT0ImLr3Z4hxcf9y/3L/cv9xcYQme8+YRxcf9yiCPgohqi9d5xcYhxhxcf9yPLonuUXYcf9yiIcv9y/3Fxg/pc+8WjBxhxhxhxhxPfqYugVn/3FxhxiHFxiHGHGHGHGHGHGIcXGIcYcXH/cv9y/3FxO7UFuUr6hxhxhxhxhxiHFxiHFx/3KIcYhyS7e8ZISHGIcYcXH/cohxiDuPYbhwnohxcYhxhxNex7tCOE/3L/cv9y/3EyH0Sy8Ltx/3L/cv9y/3FxhxiHFxiHGDlHBby4+ohxcYhxcYhxhxhxhxiHFxiHFxiDan57BoGHFxiHFx/3KINjjKstc1cYcYcYhy/3FxiHFxiHGHGHGHGHGIcXGIcXGIcYcYcYNJlZtHam/3L/cv9y/zA7rbrUUnFxiHFxgyuzy3VMNxiHGHGHGDgB4rv+HXGIcXGIcYcTYh4r3eHYhxcYhxcYhxhxhxhxhxhxiHFxiHFx/3KIcYNHHiv44dcYhxcYhxcf9yiHGIP5HitW4diHFx/3I7UL2/r0KIcYcYcYhy/3FxiHFxiDCJIrOG3YcYcYcYhxcYhxcS1fjRp7By6HGHGHGDO9drNSiYhxhxhxhxg4W5O8pGyIcXH/cog0YXG+no5xhxiHFxiHFxiHFx/3L/cv9y/3L/cXGHGIcXH/coPUoitbXdcYcYcYcTT7k78EbIcXGIcYcYcYhyQti88nSIcXGIcYcTyKIrZ13XGHGHGD2xcbVOjocXGIcYcYcYcYcYhy/3FxiHGHFxiHGHGHGHGIcXGHGDl/i7+AdHFxiHFxiHGHGHGHGHGHGHE0l9q0eCWHGIcv9xcYhxcf9yiHGHGHGHGHGIcXGHH/cohxcf9yiHGIcv9xcYcYhxcYg6pOK5Wx1xhxhxiHFxhxiHFxiHGHFx/3L/cv9yIycSGp6O3nGHGIcYcXGIcYcTY14r3KHYhy/3FxiHFx/3KDpV4rmqHYcYcYhy/3FxiHGHFxiHGHGHGHGHGIcXGHEwxpu5SWT/cXGIcXE54nG5HY7/cohxhxhxiHL/cXGIcXGIcXGIcYcYcYcYLDjSGh1y3nL/cXGIcYcXGIcYcYcYcYcYhxcYhxcYhxcYhxMPwishPdcYcYhy/3FxiHFxiHGHGHFx/3L/cv9xcT8dIrTi3f9xcf9yiHGHFx/3L/PYgqvHfViHGHGDJfabawlohxhxcYhxhxhxg0ckeynbiHFxiHE+nSK0Yt1xhxhxg/8ke3DbiHFx/3L/cv9y/3L/cXGHGIcXGIcYcXGIcYcYcYcYcYhxcYcYgizMUa5DOuhxhxhxhxhxhxhxiHFxiHFxNTDdtN8icXGIcXH/coMd/3tTAIhxcYcYhxcf9yiHGHGHFx/3FxhxhxN21UvJKrcXGIcYcYcYcXH/cXGHGHFHSry7VP9xcYhxhxcTeDo7x8XIcYcYcYNw2GvvJ5cXH/cohxhxhxhxhxiHFxhxiHFxiHGHFxiHGHGHE7Y9W6nCqIcXGIcYcXGIR3q8uFSHGHGHGIcv9xcTIOuLQCR3Fx/3L/cXE2Luqy4RWHGHGHFx/3Fxhxgo88AaQcP+cYcYhy/3FxiCjbXxrjSg5xhxiHL/cXGHGIcXGIcYcXGIcYcYcTaVcbxqjocYcYhxcYcYhxcYOex5vhOGcYhy/3FxhxiHFxiHGHFxg6xXG4Oo6HGHGHGHGHGIcXGHGDhylr6NaYhxhxhxhxhxgw8DKzH82IcXGIcXGIcYcYcXH/cv9y/3L/cXGHGHGIcXGDd4X7SXoHGIcXGHGIcXH/cohxcf9yiHGHGHGHGHGIcv9xcYhxcTs+FbjB6nKIcYcYcYcYcYcYP2Zxs5mOcYhxcYMPbItxk3hxhxhxiHL/cXGHGIcXGIcXH/cohxhxcf9y/3L/cv9y/3FxhxhxiHFxiHFxiHFxMmaWs6lphxhxhxgkrUIalivecYcYcYcYcYhxcYhxcYhxcYhxhxcYhxPg7itfEdhxiHL/cXE2c1e/jKhxcf9yiHGDB/CLeQ94hy/3Fxg7Cru+9USHGHGHGHGIcXGHGIcXGHGIcYPAd8vviDiHL/cXGDy6o7dFXHFxiHFx/3KIcYcYcXH/cv9y/3L/cXGHGHGIcXGIcXGIcXGIcXH/cog0t3G+SI5xhxhxhxhxhxiHE6hkq+ebVxiHGHGHGHGHGHGHGHFD+7zgRIcXGHGDqrb7FkkHGHGHGDsIcbj3jv9xcYcYhxcYhxcYhxPiQytdvNiHGHGDydfL1ig3FxiHFxiHFxiHGHGHFx/3L/cohxiHL/cv9xcYcYhy/3FxiHFxiHFxiHGHEylSWyetpxhxhxhxhxhxMZlksnabcXGHGIcYcXGIcYcXGIcTLYC7Y39IcXGHGIcXGIcXGIOMtXvjSocYcYcYcYcYcYcYcYhxcYcYhxP4PltnwahxcYhxhxhxhxcf9y/zX6ZLAVm4cYcYhy/3FxiHFxiHFxiHFxiHGHFxL6PjGuXBznFxiHFxiHFxiHGHFx/3KDOYJbF32nGHGHGHGHGHGIcv9xcYhy/3FxiHFxiHGHFxiHGHFx/3KIcYcYcYcYcYcYcSPc1hrTMp5x/3KIcYcTmzpr1MWf9xcYcYcYhxcYhxcYcYhxhxcYhxcf9yiHGHGHFx/3KIcYcYcYhy/3L/cXGHE94/K2HA2HGIcXGIcXGIcXGIcYcXH/cohxhxhxcf9y/3L/cv9y/3L/cXGHGHGHE/Opm4xWaHFxiHFxiHGHFx/z5zZ7mMmIcYcYcYcYcYcYhy/3FxhxiHFxMqcysGjNcYhxcYhxhxcYhxhxcf84BfK8+g2HGHGHGHGHGHGHGHGHGIcv9xcYcYhxcYhy/3FxiHFxiHFJXbyaJIhxhxcYhxhxhxcf9y/3KIcYcYcT1embuhZv9xcYcYhxcYNZZnsXmYhxhxcYhxhxcf86KNuw5ySHGHGHGIcv9xcYcYhy/3FxMytxv9SOhxiHFxiHGHFxiHFxiHGHE8XyW4oNpxhxcf9y/3L/cv9y/3L/cv9xcYNbbyvkkNhy/3FxhxNWtxvZSOiHL/cXGIcXGIcTF3XbmYonH/cohxhxhxhxhxhxLpvsGmdBPocXGIcXGIcYcXGIcYNZWzv2pMhxhxhxhxhxhxhxhxhxhxhxhxiDPjdLIsi4hxcYcYQQ68ECSHGIcXGIcXGIcXGIcXGIcXH/cohBHrwPFHKIcYcXH/cohxhxhxhxhxcf9y/3L/cv9y/zXHqbNIVocXGHGHGIcXGHGIcXEwbHGxo45xcYhxcYhxcYhxcYhxcYhxhxcYhxhxcYhxhxhxcf9yiHGHGHFJTryLFHFx/3L/cv9y/3L/cjk6qb7FVohy/3FxhxhNXrxKFHFxhxiHFxhxiHFxiHFxiEluvJkUcYhxhxcYOUsyubTNcXGIcYcXGIcYcXH/cohxhxcf9yiHGHGHGHExizKyhM3/cohxhxhxhxhxhxhxiHL/cv9xcYcYcYcYcYhxcYcYcS3rUxoSSs6IcXGIcXGIcXGIcTCBOLaOx3GHFxiHGHFxiHGHGHFxiHGHE6ubO6RkyIcYcYcYcYcYcTlcMrqjzf9y/3L/cv9y/3L/cv84S/K7tA1xcYcYcYMxl0svaL/3FxhxhP3rwiFHL/cXGHGHGIcXGHGIcXGDPdcbAyjv9xcYhxcYcYhxNdwyviPNhxiHFxiHFxiHFxiHFxiD39cbUCjnFxiHGHFxiHFxiHGHE/g7m4fEZxhxcYhxhxcYhxhxP1zytKMNhxhxhxOz5xt8GOhxhxhxcf8hrCEaxj3ucYcYcYcYcYcYcYcYcTwcs7fjTHGHGHGHGHGHGHGHGHGIcv9y/3L/cXGHGHGHGHGHGIcv9xcYcYcYcYcYhyM7yzsFNMhxiHFxhxhxhxiDeN8r1yDYhy/3FxhxiHL/cXE6HbO54kxxhxiHFxJzRwGl24/ohxcYcYhxcYcYhxcYcYhxcYcYhxcYcYhxcYhy/zS+Mr9BzXGHGIcXGHGIcXGHGIcXGIcXGHGIcXGHGIcXE73La6I0lxiHFxiHFxhxiHFxiHL/cXGIcXGHGIcXGIcv9xMT04ttLHiHFxiHFxhxiHFxhxiHFxhxiHFxiHL/cXGIcv9xcYhy/3Fxg4b/K7kA2HL/cXGHGIM89xsECOiHFxhxiHL/cXGHGIcXGHGIcv9xcYPz/7usAEhy/3Fxgx/3SzEItxhxhxiHL/cXGHGHGHGIcv9xcYcYcYcYMCCBsu9+hy/3FxhxhxhxhxhxhxhxhxhxiHL/cv9y/3L/cv9y/3L/cv9y/3L/cv9y/zqxh71OeIcYcYcYcYcXH/cv9yiHGHGHGHFx/3KIOsJIvT23hxcYhxPWHDtp48cYcXGIcYcXH/Q1DM+vNxcYhxhxcYhxcf9yiExQzGrzhxcYhxcYhxcYhxcYLAmAGhB3/v9xcYhxcYcYhy/3FxhxiHFxhxhxiHL/P/CBtA9+hxiHL/cXGDQIS7QItHL/cv9y/3L/cv9yiHGHGHGHGHGDrUBrsr+XGHGHFx/3KIcYcXH/cohxhxcYhxhxcYhxcYhxhxcYgy+Yq2FnVxcYcYhxcYPzJCtM29iHL/cXGHGIcXGHGHGIcv9xcYcYcYcYcYhy/3L/cv9y/3L/cv9y/3L/cv9y/3KIcYcYcYcYcXH/cohxhxhxcYhxhxMMJCsk29cXGIcYcXGIcXGIcT+nBrZY+Ycv9xcYhxcYcYhxcYcYcYhxcYcYcYcYhy/3FLAcx/44cYcYcYMUQDssv8cYcYcYcXH/cv9yiHGHGHFxiHGHGHFxMmNCsKy9cYhxcYhxcYhxcYhxcYhxcYhxcYOSeEu9h7hxcYcYcYOUyHvbN4cYcYcYcYcYcYcYcYcYcXH/cohxhxhxcYhxhxcYhxhxcYhxcYhxcTQYhLD3e4hxcYcYhxcYcYcYhxcYcYcYcYMFsGtrT5/3L/cv9yKYdkGliJvnGIcXGIcXGIcXGHGIcXGHGIcv9xcYcYcYhy/3L/cXGHGHGHGHFx/3L/cohxOwjDufc8iHGHFx/3KIcXGIcXGIcXGIcXGIcXGDcahL3le3GIcXGD8VQrTqvYcYcYcYcYOuQZvRvmcYcXGIcUbBzMPjiHFx/3KIcXGHGIcXGIcv9xcYcYhxcYcYcYcYcYcYcYcYcYcYcYcYcYMPKXth1ocXH/cohxcYhxcYcYhxcYhy/3FxhxiHL/cXGHGHGHGHGHGHGHGHFx/3KIOTSXvstoiHFxiHFxiHFxhxiHFxhxiHL/cXGHGHGHGHGHGHGHGHGHGHFx/3KIcYcXGIcYcXGIcXGIcXGIcv9xcYhy/3FxhxhxhxiHL/cv9y/3L/cohxhxhxgxhIGxi35xhxcYhxhxcYhxcYcYhxcYcYhxcYcYcYcYg4pIG6W35y/3L/cohxhxhxhxcYhxg/PoS2wXuIcv9xcYhxcYcYhy/3FxhxhxhxhxMOSBsit+hxhxhxcf9yiHGHFxiHFx/3KIcXGHGIcXGHGIcXGEaCzMfThxhxhxhxhxhxNV+Ev6B7hxhxcYhxhxcYhxcYcYhxcYcTSX1rF4KXGHGHGHGHGHFxiHGHGHFxiHFxg/CEKz971xcYcYhxcYcYcYMQlruAeUhxcf9yiHFxiHFxP4WBs3p+iHFxhxiHL/cXGHE5HsO64TxxhxhxhxOohCuHe9cXGIcYcXGIcXGHGIcXGHGIcv9xcYcYcYcYcYcXH/cohxhxhxcYhxN4mqsYZVcYcYcYcYcYcYcYcYcYcXH/cohxcYhxcYhxcYhxcYcYhy/3Fxhxhxhxhxhxhxcf9yiHGHFxiHFxiHFxg0T2u1wJSHGHGHGHFxiHGHFxiHGHFxRzPMrMOHFxiHL/cTE91rXSKYcYcYcXH/cohxN+Cnvx9YcYcYhy/z+Q07VvLHGHGHFx/3KIcYcXGIcXGIcTB/qriQVXGHGHFx/3KIcTu9A7hC/IcXGIcXGHGIcXGHGHGHGHGHGHGHGHGHFx/3KIcXE1HgO94fxxcYhy/3Fxhxhxhxhxhxhxhxhxcf9yiHFxiHFxiHFxhxiHFxhxhxhxhxhxhxhxcf9yiHGHFxiHFxhxiHFxQLPMFcOHL/cv9y/3L/cv9yiHGHGHFxiHFxiHFxiHL/Q8PM88NxhxiHL/cv9yiHGHGHFxiHGHFxiHFxhxiHFxhxhxhxgx3ha1Men/cohxcYhxcYhxcYcYhy/3L/cXGHGHFx/3KIcYcXE+U/m5rAaHL/cv9yOO8WvBDpcXGIcYcXGIcv9xcYcYhy/3FxhxhxcT3AObo/xohy/3FxhxiHL/cv9xcXH/cv85yJS8N2uHFxiHFxiHFxhxhxhxhxhxhxhxg06rq0JUVxcYcYcYcYcYcYcYcYcXGIcXGIcXGIcXGHGHGIcv9y/3L/cohxhxhxcYhxcYhxcYcYhy/3Fxhxhxhxcf9yiHGHFxiHFxiHFJZMyZs4hy/3Fxhxhxhxcf9yI7ahGpWV7nGHGHGHFxiHFxiHFxiHFxhxhxhxhxhxhxhxhxcYhxcYg0tCayW9mIcv9yiDi7lL1Ea4hxcYhxcTKQZbN/mv9y/3L/cohxhxcYhxcYhxcYcYhy/3L/cXFx/3L/cohxhxcYhxcYhxcYcYcYcYhyiHGHGHGHFxiHFxiHFxOkMTuLzscv9xcXH/cv9yiHGHFxiHFxiHFxhxg/hMq5ezVxhxcYcYhxcYcYcYcYRPTM4LOHGHFxiHFxiHFxiHFxOvMTuQzshxhxhxhxcYhxcYMyQTsOvscYcYcYcYcYcYcXH/cog7KoG31X5xcYcYhy/3FxhxhxO3QTuIvshxcYhxcUQlzN2jcYcYcYcYcYcYcYcXGIcYcXGHGIcXGHE61BO5K+yHGHFx/3KIcXGIcXGDgFE7z67P9y/3KIcYcYcXGIcXGIcv9xcYcYcYcYcYcYcXGIcXGDD6eLcVh4cYcXH/cohxcYhxcYhy/3FxhxhxhxhxcYhxhxcYhxcYcYhy/3Fxhxhxcf86+oG5BX6HFxiHL/Q4XM96NxiHL/cv9yiHGHGDcbgbvkfnFxhxiHFxhxhxhxhxcf9yiHFxiHFxN6GkvV5bhxhxhxcf9yiHFxiHFxhxiHL/cXGHFx/3KIcYcXGIcXGHEzQqSxzVuHFx/3KIcXGIcXGIP5m3uGZIhxcYhxhyMmFSv56tcv9xcYcYOkcTubjscYcXGIcXGHGIcv9y/3L/cv9yiHGHFxgwlxOzeOxxiHL/cv9yiHGHFxiHFxiHFxhxhxhxhxhxhxhxcYhxcYhxcYcYcYcYcYcYcXGIcYcv9xcYhy/3FxhxhxcT5UpLWrW3FxiHFxhxhxhxhxhxcYhxhxcYcYhxcYcYcYcYcXH/cohxcYhxPrybu0NkcYhxcYcYcYhy/3KIcYcYcXGIcXGIcv9xcYcYPoyBtXN+/3KIcXGIcXGHGIcv9y/3L/cohxhxcYhxP7/TtEAscXFx/3L/cohxcYhxcYhxcYcYcYcYcXH/cohxcYhxcYcYcYcYcYcYcXH/cohxcYcYhy/3Fxhxcf9yN4DjvH8ccYhxcYcYcYcTew47xPHHFxiHFxONDjvC8ciHGHGHFxiHFxhxiHL/PV5luKGacXGIcXGHGIcv9y/3L/cog6XYG5on6IcXGHGHGHGHGHGHGHFxiHFxhxiHFxhxhxcf9yiHFxiHFxiHL/cXGHGHFxiHGHFxiHFxhxhxhxhxhxhxhxcYhxcYcYcYhyiHGHGHFxiHFxiHFxhxhxhxhxcYhxhxcYcTkt/bLiAv9xcYcYcYcT/0UrMLrXGHFxhxiHL/cv9y/3KIcYcXGIcXGHGHGHGHGHGHFxiHFxiHFxhxhxhxhxhxcYg0ZVK/mq1xhxhxhxhxhxcYhxcYhxcYcYcYcYcYcXGIcYcv9xcYcYcYcYcYcYcXGIcXGHGHGHE9xVK1Oq1xhxcYhxcYcYcYcYcYcTGugbFhfocXGIcXGHGHGHGHGHFxiHFxiHL/cXGHGHFx/3KIcXGIcXGHGHGHGHGD3iB7kd+HGHGHGHGHGHFxiHL/cXGHGHGHGHGHFxiHFxhxiHI3llK6aa1yiHGHFxhxiHL/cXGHFx/3KIcXGIcXGHGHGHGHGHGHFxiHFxhxiHL/cohxhxSKfMpYOIcv9xcYcYcYcYcXGIcXGIcXGDc9x7/COHFxhxhxiHL/cohxhxcYhxcYcYcYcYcYcXH/cohxcYcYcYcYcYcYcXGIcXE0v4G9QH5y/3L/cohxhxcYhxcYcYcYcYcYcXGIcXGIcv9xcYcYcXGIcYcXGHGIcv9y/3L/cohxhxcYcYhy/3L/cv9yiHGHFxhxiHL/cXFx/3KIcYcXGHGIcXGHGHE3UCO8r9xxiHL/cXGHGHFx/3KIcXGIcv9xcYcYcXH/cohxcYhy/3Fxhxhxcf9yiHFxiHL/cXGDVRtL+uS3FxhxhxiHL/cohxhxcYhy/3Fxhxhxhxcf9yiHFxhxhxhxhxhxhxcYhxcYcYhy/3KIcYcXGIcXGHGHGHGHGHGHFxhxiHFxhxhxhxcYhxcYhxcYcYcYcYcXGIcXGIcXGHGHGHFxiHGHE2AZG8/m5xhxhxhxhxcYhxNKlSv1athxhxhxhxcYcYhxcYcYcYcXGIcXGIcXGHGHGHFx/3KIcXGHGHGIcoN6IjvF3chxcYcYMBpSs/WthxhxcYcYhxcYcYcXH/cohxcYcYNk11v7KKhxcYcYhxcYcXH/cohxcYhxcYcYcYcYcXH/cocYhxcYcYcYcXGIcXGIcXGHGDD417cXKIcYcYcYcYcXGHGIcXGHGHFx/3KIcXGHGIcv9y/3KIcYcXGHGHGIcohxhxcYhxcYhy/0wJzH9jiHGHFxhxiHL/cv9y/3KIcTZWOrK5xYcXGHGHGHGHExe1KxlK1xcYhy/3L/cohxhxcYhxcYcYcYcXH/cohxcYcYcYcYcTb5RrAWuf9y/3KIcYcXGIcv9xcTSXLrd40f9yiHFxhxhxhxhxhxcYhy/3FxhxhxhxcYhxcYg3pSO9Wtxx/3KIcXGHGHGHE6XFK4o61xcYhy/3FxhxhxcYhxcYhxcYcYcYcXGIcXGIcXGHGHGHFxiHFxiHL/cv9y/3KIcXGIcXGHGHGHFx/3KIcv9xcYcYcYcXGIcXGIcXGHGHFxiHFxiHFxhxhxhxhxcYhxcYcYcYcYcXGIcU25zERjcv9xcXH/cohxcYhxcYcTmrqL1UV3L/cv9yiHFxQtnM8mNxhxhxhxcYhxcYhy/3L/ck7ZzDJjhxcYhxcYcYcYcXGIcXGIcjPNUr4yrXKIcXGIcXGHGHGHFxiHFxhxiHL/coOvORuAxucYcYhy/3L/cog2Shewxehxcf9yiHL/cXGHGHFx/3KIcXGEgazK5ThxhxcYhxcYhy/3L/cohxg1WxextOhxhxcYhy/3L/cv9yiHFxiHFxhxhxhxhxcYcYhxcYcYcXGIcXGEJKzAxThxhxcYhxcYhxcYcYcYcXGIcXGHGDGj87NsDHGIcXGHGHGHFxiHFxiHL/cXFx/3KIcXGIcv9y/3L/cohxcYhy/3Fxcf9yiHFxiHFxhxhxcf9ygw41a1LKlxcYhxcYhy/3L/cohxcYhxcYcYcYcXGIcXGEKazPZTcv9yiHFxiHFxhxhxhxcYhxcYhy/3L/cohxhy/3FxhxhxhxhxcYcYhxcYcXH/cohxcYcYcYcYcYcXGIcv9xcYcXGIcYcXGHGHGHGHFxiHFxiHL/cohxhxcYhy/3FxhxcYhxcYhxcYcYcXE5RvO6uQxxhxhxcYhxcYhxcYcYcXGIcXGIcv9y/3KIcXGIcXGHGHGHE01vO/KQxy/3KIcYcXGIcv9y/3L/cohxcYhy/3L/cohxhxcYcYcYcYcYcXGIcXGHGHFx/3KIcTaixL5dO3FxiHFxhxhxhxcf9yhxiHFxhxcYhxhxcYcYcYcYcXGIcXGHGHGHGHFxiHFxhxhxhxcYhxcYcYcYcYcXGIcXGHGHGHGHFxiHFxhxhxhxcYhxcYcYcYcYPm0jtpLchxhxhxcYhxcYhy/3KIcYcXGIcv9y/3KIcYcXGHGHGHGHFxiHFxhxhxhxhxcYhxcYcYcYcXGIcXGHEyqfOyZgyIcXGHGHGHFxiHFxhxhxPaZau1mlhxhy/3FxhxhxcYhxcYhy/3KIcYcXGIcv9y/3KIcYcv9xcYcYcYcXGIcXGHGHGD0ilbjdanGHGHFxiHFxhxhxhxcYhxcYcYcYcXGIN08jvLDccohxhxcYcYcYcYcYcXE6W/O5pAxxhxcYhxcYcYcXH/cocYhxcYcXGIcXGIcXGHGHFxiHFxhxhxhxhxcYhxcYcYcYcXGIcXGHGHGHFxiHFxhxg3JGK8251xiHL/cXErUiMaO93OhxcYcYhy/z5IkbW3bnGIcXGHGHFOLMw9M3FxiHL/coP8AztD/McYcYcYcXGIcXGHGHGHFxiHFxhxhxhxhxMCEztO7M/3KIcXGIcXGHGHFxiHFxhxhxhxhKXMyKM4cXGHGHGDQDZrINmXGIcXGIcv9y/3KIcXGIcv9y/3KIcXGIcv9GfMzYM4hxcYg6Wci+pjeHFxiHGHL/cXGHGHFxiHFxhxhxhxcYhxcYcYPXvEuIQ7iHL/cohxcYhxcYcXH/cohxcYcYcYcXGIcXGHGHGHGHFxhxhxhxhxhxcYhy/3L/cohxNWzEsKM7iHFxiHL/cXFxiHFxN6zIv1M3cv9y/3KIcXGHGHGHGHGHFxhxhxhxhxcYhy/3FxhxcYhxcYcYcYcYcXGIcv9y/3KIcYcv9xcYcYcXGIcXGHGHGHFxiHFxhxhxhxcYhy/3FxhxcYhxcYcTExBLPe+4hxcYcYcXGIcXGHGHGHFxiHFxhxhxhxcYTh3MTiOHGHGHFxiHL/cXFx/3KIcXGHGHGHFx/3KHGHGHGHGHFxg4jJW9c2qHFxhxhxcYhxcYcYcYcYcXGIcv9y/3KIcXGHGIcohxhxcYcYcYcTQIYr/3nYcYcYcYcTy6kbZFbnGHGHGHL/cXGHGHGHFxhxiHKIcYcXGHGIcoQn3M+CNxcYcYcYcYcXGHGIcv9yiHFxiHL/cv9yiHFxPTxmuMOZcYhyiHGHFxhxhxhxhxcYPSuRtdRucYcXGIcXGHGHGHFxiHL/cXFx/3KIcXGHGHGHFxiHFxhxhxcYhxcYcYcYcYcXGHGHGHGHGE69zEQjcYcYcXGIcXGHGHGHFxiHFxhxhxcYO5uRt2RucYcYcXGIcv9xcXH/coPjUEtsr7hxcYhy/3Fxcf85qWK7Vp2HGHGHFxiHL/NjnYstYnhxcYhy/3Fxcf9yiHFxhxhxhxcYcYhy/3KINkrYssUnhxhxhxhxcYcYcYcYcXGIcXE6G9i95CeHGHFxg0TJG+s25xcYhy/3L/cohxcYhxcYcXGIcXGHGHGHGHFxhxhxhxhxcYcYhyOvF2uw6JhxcYhxcYcYcYcXGIcjHV1LM6K4cYcYcYcXGHGHGHGHFxiHFxhxcf9yhxiHL/cohxcYhxcYcXGIcXGHGHGHFxiHFxhxhxcYhxcYcYcXGIcXGHGHGHE//JGzA25xhxhxcYhxcYcYcXGIcXGHGHGHFxiHL/cv9yiHFxM8tivzSdcYcXGHGHGHGHFxiHI7KQS41vtxhxhxhxcYhxcYcYcXGIcXGHGHFxiHFxhxhxhxOOozvBXM/3KIcXEwjZGygm6HFxiHFxhxhxcYhxcYcYcYcXGHGHGHGHFxiHFxhxcYhxcYcYcYTd7MUhNxhxhxhxMHoEtJX7hxhxcYcYcYcYcXGIMO2RsiJucohxcYcYcYcXGIcv9y/3KIcXGHGHGHGHFxhxhxhxhxcYcYPh1iteKdcYcYcYcYcXGIcv9yiHGHFxhxhxcYhxcYcYcYcXGIcXGHFx/3KHGIcohxgzjWKwgp1xhxcYhxcYcYcXGIcXGHFx/3KIcv9xcXH/cohy/3Fxcf9yiHL/cXFx/3KIcv9xcYcXGIcXGHGHFxiHFxhxhxhxcYMCzUteMriHL/cohxcYhxcXH/cohxcYcYcXH/cocYOzhbv8ek/3FxhxcYhxcYcYcYcXGHGHGHGHFxhxiHKIcXGIcv9y/3KIcXGHGHFxiD4dpbfiWnFxhxhxcYhxcYcYcXGIcXGHGHFxiHFxhxhxcYhxcYcYcXGIcv9y/3KD1vkbWQbnGHGHGHFxhxhxgxj5GxgG5y/3L/cohxcYcYcYcXGHGHGHGHFxiHL/cv9yiHL/cXGHFxiHFxhxhxcYhxcYcXH/cocYhy/3KIcXGHGHGHFxiHFxhxcYhxcYcYcYcXGD/vkbQQbohxcYhy/3KIcXGIcv9yiHFxhxhxhxg+UIa4r3mHL/cohxhy/3FxhxcYPeBXuR+ocYcYcXGIcv9y/3KIcXGHGHGHFxiHL/cohxhy/3Fxcf9yiHL/cjYCV7/9qHGHFxhxhxcYhxcYcYcYcXGHGHGHGHFxhxhxhxcYhxcXH/cohxcYcYcYcXGHGHGHGHL/cXGHGHFxiHL/SGDcufKIcXGHGHFxiHFxhxhxcYhxcYcXGIcXGHGHGHFxiHL/cohxcYhy/3KIcXGHGHGHFxiHL/cohxcYhy/3KIcTVSQ76tvHGHL/cXGHFxiHFxhxhxcYhxcYcXH/cocYcYNFGhv65eiHL/cohxcYcYcYcYcv9xcYcXGIcXGHGHFxiHFxhxcf9yhxhxhxhxcYhy/3KIcXGHGHGHFxiHL/cv9yiHL/cv9yiHFxhxhxhxcYhy/3KIcXGIcv9yiHFxhxhxhxcYcYcYcXGIcXGHFx/3KHGHGHGHFxhxhxhxcYhxcYcXGIcXGHGHFxPEiGubd5cYcYcXGIcv9xcXGIcXGHGHGHFxhxhxhxTxHcLuJxcXH/cohxcYcYcXGDtzcriMjYcYcv9xcXH/cocYhy/3KIcXGHGHFxiHFxhxcYhxcYcYcYcXGHGHGHFxiHL/cohxcYhyg+kqG0bV5xhxhxcYhxcYcYcXGIcv9yiHFxiHL/cohxcYcYcXH/cocYcYcXGIcv9yiHFxiHL/cohxcYcYcYcXGHGHGHFxiHL/cohxcYg6A6G5/F6HL/cXGHFxiHL/cv9yiHFxhxhxcYhxcYcXGIcXGHGHFxiHFxcf9yiHFxhxhxcYcYcYcYcXGIcohxhxcYcYcXGIcXGHFxiHFxhxhxcYhxcYcXGIcXGHGHFxiHL/cohxcYhyiHGHFxhxhxcYhy/3L/cohxcYcYcXGHGIcohxcYhyiHGHL/cXGHFxiHL/cohxhy/3FxcYhxcYcYcYcXGHGHGHFxhxhxhxhxcYcYcXGIcXGHGHFxhxhxhxhxcYcYcYcXGHGHGHFxiHL/cohxcYcYcYcXGHGHGHGHL/cXGHFxiHL/cv9yiHL/cXFxiHFxhxhxcYhxcYcXGIcXGHGHFxhxhxhxhxcYcYcYcXGHGHGHFxhxhxhxhxcYcYcXGIcXGHGHFxhxhxhxcYhxcXH/cocYhyiHFxiHL/cohxcYcYcXGIcv9yiHFxiHL/cohy/3FxcYhxcYcYcYcXGHGHFxiHFxhxhxcYcYcYcXGIcXFx/3KHGIcohxcYhyiHGHL/cXFxiHFxhxhxhxcYcYcXGIcXGHFxiHFxhxhxcUmi3JXS/3KIcXGHEwZaGyql5xhxhxhxcYcYcYcXGIcv9yiHFxhxhxcYhxcXE7haG2el5y/3L/cohxcYcXGIcXGHGHFxiHL/cohxcYcYcYcXGHGHGHFxhxhxhxhy/3FxcYhxcYcYcXGIcXGHFxiHL/cv9yiHL/cv9yiHFxhxcYhxcYcYcXE2CXK99o2IcXGHGHGHFxhxhxOxaht+lecYcXGIcXEzXEOws7xxhxhxcYhy/3KIcXGHGHFxiHFxg0FsWx+TpxcYhyiHFxiHKIcYcv9xcXGIcXGHGHFxhxhxhxhxcYcYcXGIcv9yiHFJQ9ybwocYcXGHGHGHFxhxhxhxcYcYcYcXGHGHGHFNU9xKwnL/cohxcYcTHHxbRIOocv9xcXH/cocYcYcYcXGHGHFxiHFxhxcYhyNPahvglehxiHKIcXGIcohxcYhyiHFxiHL/cohy/3FxcYhxcYcXH/cocYcYcXGHGHGHGHFxhxcYhxcYcYcXGIcv9yiHFxhxhxcYhy/3KIcXGHGHFxiHFxcYhxcYcYcYcXGHGHFxiHL/cohxcYcYcYcXGHGHFxiHL/cohxcYcYcYcXGHGHFxiHFxcUzT3FLCcYhyiHFxhxhxhy/3FxhxcYhy/3KIcXGHGHGHFxhxhxcYhy/3KIcXGHGHGHFxhxhxcYhy/3KIcXExOPSz1wtxcf9yhxhxhxhy/3Fxcf9yhxhxhxcYhy/3KIcXGHGHFxhxhxhxhy/3FxcYhxcYcYcXGHGHGHFxhxhxhxcYcYcYcXGHGHGHE6vHK5Q42HFxhxhxhxcYcYcXGIcXGHFxiHL/cohxcYcYcXGIcXFxiHFxhxhxcYhy/3KIcXGHFxiHFxhxhxcYcYcYcXGHE7sVO4TqxxhxcYhxcYcXGIcv9yiHFxhxhxcYhxcXGIcXGHGHFxhxhxhxcYhy/3KIcv9y/3KIcv9yiHFxhxhxhxcYcYcXGIcXFxiHFxhxhxcYhyiHGHL/cv9yiHL/cjXCU709rHKIcXGHGHGHFxhxhxcYhy/3KIcXGHFxiHFxhxhxcYcYcXGIcXGHFxiHL/cohxcYcYcXGIcv9yiHFxhxcYhxcYROTc4bKHFxhxcYcYhyiHFxhxhxcYcYcYcXGIcv9yiHL/cohxcYcYcYcXGHGHFxiHL/cohxcYcXGIcXGHFxiHFxcf9yhxhxhxhxcYcXH/cocYcYcXGHGHGHFxhxhxcYhy/3KIcXGHGHFxhxhxhxcYcYcYcXGHGHFxiD6vcrVQjXFxhxhxcYcYN9TVvysqiHFxcYhxcYcYcT6aobRlXnGHFxhxhxhxcYcYcXGHGHGHGHL/cv9yiHL/cv9yhxhxhxhxcYcXE0QIK+v31xhxcYcYcXGIcXFxPdVTtiqshxcYhyiHFxhxhxhxcYcTchBb3e+nFxiHKIcXGHGHGHFxhxhxcYcYcYcXGHGHGHFxhxhxcYhy/3KIcXGHFxiHL/cohxcYcYcXGIcohxcYhyiHFxhxhxcYhy/3KIcXGHFxiHL/cohxcYcYcXGHGHGDc3U73IrIcv9xcXGIcXGHGHFxhxhxcTBdJLOy23FxhxcYhxcYcXGIcv9yiHFxhxhxcYcYcXGIcv9yiHFxhxhxcYcYcXGIcXFxiHFCBtwAoocXGHGHFxiHFxcYhxcYcYcXGHGHFxiHL/cohxcYcXGIcXGHFxhxhxhxhy/3L/cocYhyiHFxhxhxcYcYcYcv9xcYcXGHGHGHFxhxhxhxcYcYcXGHGHGHFxhxhxcYhyOm8kuZDbcXGIcv9yiHFxhxcYhxcYcXGIcv9yiHFxhxcYhy/3KIcXGHGHFxhxhxcYhxcXGIcXGHFxiHFxhxcYcYcYcXGHGHGHFxhxhxcYcYcYcXGHGHFxhxhxhxcYcYcYcXGHGHFxhxhxhxcYcYcXE8w4K2PH1xcYcYcXGIcv9yiHL/cohxcYcYcXGHGHGHFxhxhxcYcYcYcXGHGHGHL/cXFxiHFxcf9yhxhxhxcYcYcYcXGHGHFxhxhxhxcYcYcXGHGHGHFxhxhxcYhy/3KHGIcohxcYcYcXGHGHFxiHL/cohy/3L/cocYQPbcIZJxhxhxhxcYcYcXGHGHGHFxhxhxcYNQxTv/OshxhxcYcYcYcXGHGHFxiHL/cocYcYcYcXGHFxiHFxcYhxcYcYcXGHGHFxhxhxhxcYcYcYcv9xcXGIcv9yiHFxhxhxcYcYcXGHGHGHFxhxhxcYhy/3KIcv9yiHFxhxcYhxTEfca4KHFxhxhxcYcYcXGHGHGHFxhxhxcYcYcYcXGHGHFxhxhxhxcYcYcXGHGHFxiHL/cohxcXH/coRHfc6IKHFxhxhxhxcYcXGIcXFx/3KHGHGHFxhxhxcYcYcYcXGHGHFxhxhxhxcYcYcXGHGHFxiHL/cohyOdaCuSl9cYcYcXGHGHFxhxhxhxcYcYcXGD67y7xENIhy/3KIcv9yiHFxhxcYhy/3KIcXGHFxiHL/cohy/3KIMa+hsmBehxcYcYcXGHGHGHFxhxg7v6G4QF6HGHL/cXFxiHFxcf9yhxhxhxcYcYcXGHGHFxiHFxcYhxcXGIcXGHGHFN99xQgocXGHGHFxiHFxcYhy/3KIcXGHGHL/cXFxiHFxhxcYhy/3KHGIcohxcYcXGIcohxhy/3KIcXGHE3eIK8h32HFxhxhxcYhy/3KIcv9yRDjc3HJxhxcYhy/3KIcXFx/3KHGHGHFxREjc23JxcYcYcYcjh5NLyGy/9yiHFxhxcYhyiHFxhxhxhxcYcXGHGHGHFxiHKIcXGHFxiHL/cohy/3KIcXGHGHL/cXFxiHFxhxcYcYcYcXGHGHFxhxhxhy/3FxcYhy/3KIcv9yiHFxhxhxcYcYcXGHGHFxiHKIcXGHGHFxhxhxhxcYcXGIcohxhy/3KIcXGHFxiHL/cohy/3KIcXGHFxiHL/cohy/3KIcXGHFxhxhxhxcYcYcXGHGHGHFxhxcYhy/3KIcXFxiHFxhxhy/3FxcYhxcXGIcXGHFxiHL/cocYcYcYcv9yiHFxhxcYhxcXGIcXFxiHFxhxcYhy/3KHGHGHGHL/cohxcYcXGIcv9yiHL/cohxcYcTIisbDtTnGHFxhxhxcYcYcXGIcoN500vWLLcYcYcXGHGHFxiHKIcXGHGHFxg2JxW/2OpxiHL/cocYcYcXGHGHFxhxhxhxcYcXGIcv9yhxiHKIcv9yiHFxhxhy/3FxRVncymJy/3KIcXGHFxhxhxhxcYcXGIcXFxiHFxhxcYcYcYcXGHFxiHL/coOVyCuqN9hxcYcXGIcohxcYcYcXGHGDsGY7n5nIcXGHFxhxhxhxcYcYcXGHGHFxiHKIcXGHGEqZ3IZicXGIcXFxiHFxhxcYcTDpFbUm6ohy/3KIcv9yiHFxcf9yhxhxcYhy/3KIcohxcYhyiHL/cohxcYcXGIcv9yhxhxhxcYcYcYcv9yiHFxhxcYhyiHFxhxhxcYcYcXExrYKyYn2IcohxNoFEv367/3KIcohxcYhyiHL/cohxcYcXGIcv9yhxhxhxcYcYcXGHGHFxiHKIcXGHFxiHKIcXGHGHFxhxhxcYcYcXGHGHGHFxhxcYcYcYcXGHGHFxhxhxcYcYcXGHGHFxiHKIcXGHFxiHL/cocYcYcXGHGHFxhxhxhy/3KIcXGHFxiHKIcXGHGHFxhxhxcYcYcXGHGHFxhxhxcYhyiHFxhxcYhy/3KHGHGHFxhxhxcYcYcXGIcohxcXH/cocYcYcj7ksbQbTocYcYcXGHGHFxhxhxcYcYcXGHGHFxhxhxhxcYcXGHGHGHFxhxNF+nsrBYcXGHGHFxhxhxcYhyiHFxcf9yhxhxcYhyiHFxhxhxcYcXGIcv9yhxhxhxcYcYcXGIcohy/3KIcXGHFxhxhxhy/3L/cocYcYcXGHFxiHL/cocYcYcXGHGHFxhxhxcYcYN8WxuzpOcohxcXGIcXGHFxhxhxhxcYcXGIcohxcYcYcv9xcXGIcv9yhxhxhxcYcYcXGHGHFxhxSgvcj0KIcohy/3KIcXGHFxhxhxhy/3KIcXGHFxiHKIcXGHGHFxhxcYhyiHFxhxhxcYcYcXGHFxiHFxcYhxcXGIcXFxiHFxcYhxcYcXGHGHFxhxhxcYhyiHFxhxcYcYcXGIcohxcYcXGHGHGHFxhxcYhyiHFxhxcYhy/3KHGHGHFxhxcYhy/3KHGHGHFxhxhxcYcYcv9xcXGIcv9yiHL/cocYcYcXGHGHFxhxhxcYcYcXGHGHFxhxhxcYcYcXGHGHFxhxhxhy/3KIcv9yiHFxcYhxcXH/cocYcXGHGHFxhxhxcYcYcYcv9yiHL/cohxcYcXGHGHFxhxhxcYcYcXGIcohy/3KIcXGHFxhxhxcYcYcXGHGHFxhxhxhy/3KIcXFxiHFxcf9yhxhxcYSuvcgUJxhxhxcYcYcXGHGHFxhxhxcYcUn73JBChxhxcYcYcXGHGHFxhxPxxEteO7cYcYcXE7GLG3506HL/cohyiHFxhxhxcYcYcv9xcXGIcohxcYcYcXGHFxhxhxhxcYcXGIcohxcYcXGHGHGHFxhxcYcYcXGIcohxcYcXGHGHFxhxhxcYhyiHL/cohy/3KIcv9yNqixu1dOcohy/3KHGHGHFxhxhxcYcXGIcXFxhxhxhxcYcXGIcohxcYcXGHGHGHFxhxcYcYcXGHGHFxiHKIcv9yiHL/cohy/3KIcv9yhxhxhxcYcYcXGHFxiHKIcXGHFxiHKIcXGHFxhxhxhy/3KIcXFxiHFxhxcYcYcXGEG83BUyhxcXGIcv9yhxhxhxcYcXGIcohxcYcXGHGHFxiHKIcXFxiHFxcYhxcXGIcXFxiHL/cocYcYcXGHFxiHKIcXGHFxhxhxhy/3KIcXFxiHFxcYhxcXGIcv9yhxhxhxcYcXGIcohxcYcXGHGHFxiHKIcv9yiHL/cohyiHFxhxhxcYcXGIcohxcYcXGHGHFxhxhxhy/3KIcv9yhxhxhxcYcYcv9y/3KHGHFxiHKIcXFx/3KHGHFxhxhy/3FxcYhyiHFxhxhyOBVzu+qMhxcYcYcXGHGHFxhxhxcYcYcXGHFxhxhxhxcXH/cocYcXGHGHFxhxhxcYcYcXGHFxhxhxhxcYcXGHGHFxhxhxcYcYcXGHGHFxhxcYcYcYcXGHFxhxhxcYcYcXGHGHFxhxcYhyiHFxhxcYcYcYcv9yiHL/cohyiHFxhxhxcYcXGHGHFxhxhxhy/3KHGHGHFxPBAsve/TcXGHGHFxhxg7i7G4dE6HL/cv9yhxhxcYcYcXGHGHFxhxhxcYcXGIcohxcYcXGHGHFxhxhxcYcXGIcohxcYcXGHGHFxhxhxcYcYcXGHFxiHI653O4GIxyhxhxcYcXGIcXFxhxhxhxcXFKDtx/EnGHFxhxhxcYcXGIcohxcYcXGHGHFxhxPTyxtcNOcYcv9xcXGHGHFxiHKIcv9yhxhxhxcYcXGIcohxcXGIcXFxiHL/cocYcYcv9yiDEy9rXdCXFxcYcYcYcv9yiHFxcTz6krcFbYhyiHFxhxcYcYcXGHGHFxhxhxcYcXGHGHGHL/cohy/3KHGHGHFxhxcYcYcXGHGHFxhxhxcYcXGHGHGHL/cohy/3KHGHGHFxhxcYcYcXGHGHFxhxcYhyiHFxhxcYcYcXGHFxiHKIcXGHFxhxhxcYcYcXGHFxhxhxhy/3KIPkg1t7fKcXFx/3KHGHFxhxhy/3FxcYcTHjuLYsR3GHGHFxhxcYcYcXGEje3KIScYcXGHGHGHL/cohy/3KHGHGHFxhxcYcYcXGHGHFxhxcYcYcXGHGHFxhxhxcYcXGIPvyStQNtcohyiHFxhxcYhyhLD9xvAnKHGHGHFxhxcYcYcXGHGHFxhxcYhyiHL/cohy/3KHGHGHL/cohxcXGIcv9yhxhxcYcYcXGHGHFxhxhy/3KIcXFxiHL/cocYcYcv9yiHL/cocYcYcXGHFxhxhxcYcXGIcohxcXH/cocXGIcohxcYcXGHGHFxhxhy/3KIcXGHFxhxcYhy/3KHGHFxhxhxcYcT1cFrmj6Yhy/3KHGHGHL/cohy/3KHGHGHL/cohxcXGIcohxcYcXGHGHFxhxhy/3L/cocYcXGHFxiHKIcXGHFxS6/cdQKIcv9yhxhxcYcYcXGHFxhxhxhy/3KHGHGHFxhxcYcYcXGHFxiHKIcXFxiHFxcYcYcYcv9yiHKIcXGHFxhxhxcYcTCPc7SAjIcYcXGHGHFxgxfxa1kOmHFxhxcYhyiHL/cocYcYcv9yiHL/cocYcYcv9yiHL/cocYcYcXFxiHFxcYcYcYcXFxiHFxcYcYcYcv9yOjDBt88+cocYcYcv9yiHKIcXGHFxhxhxcYcYcXGHFxhxhxcYcXGHGHGHL/cocYcYcXFx/3KHFxiHL/cocYcXGHGHFxg/4KK0H11xcYcYcXFx/3KHGHFxhxcYhyiHL/cohyiHFxhxcYcYcXGHFxhxhxcYcYcXGHFxhxhxcYcXGIcohxcXGIcv9yhxhxcYcYcXGHFxhxhxcYcYcXGHFxhxhxcYcXGHGHFxhxhxcYcXGIcohyiHFxhxcYcYcXGHGHL/cohxcXGHGHGHFxcYhy/3KHGHFxhxhxcYcYcv9yiHL/cocYcXGIcocYcYcXGHFxhxcYhyiHFxhy/3FxcYcYcXGHGHFxhxcYhyiHKIcXGHFxhxhxcYcXGHGHFxhxhxcYcXGHGHFxhxcYcYcXGHGHL/cohxcXGIcohxcYcXGHFxiHKIcv9yhxhxhxcXGIcv9yhxhxcYcYcXGHFxhxhxcYcYcv9yiHL/cocYcYcv9yhxhxhxcXGIcXFxhxhxcYcYcXGHGHL/cocYcYcXGHFxhxcYhyiHFxcYhy/3KHGHFxhxcYhyiHL/cocYcYcv9yiHKIcXGHFxhxcYcYcYMFSitLtdhxcYcYcXGHGHFxcYhy/3KHGHFxhxhxcYcXGHGHFxhxcYcYcXGHGHFxhxcYcXGISJHspuFxcXGIcohxcXGIcv9yhxhxcYcYcv9yiHFxcYcYcYcv9yhxhxhy/3KIcohxcYcXGHFxiHKIcv9yhxhxcYcYcXGHFxhxhxcYcYcv9yiHKIcXGHFxhxhy/3KIcXFxhxhxhy/3KHGHGHL/cocYcYcXFxiHL/cocYcXGHGHL/cohxcXGHGHGHKIcXGHFxhxhxcYcXGHGHFxhxhy/3KHGHGHFxcYhxcXGHGHFxhxhxcYcXGHFxiHKIcv9yhxhxcYcYcXGHFxhxhxcYcXGHGHFxhxcYhyhxhxhxcXGIcohxcYcXGHFxhxhxcYcYcXGHFxhxcYcTWkwb1bPnGHFxhxcYcYcv9yiHFxcYcYcXGHGHFxhxcYcYcXGHFxhxhxcYcXGHGHL/cohxcXGIcohxcXGIcohxcXGIcohxcXGIcohxcXGIcohxcXGIcohxcXGIcohxcXGIcohxcYcv9y/3JEouzV0XL/cv9yhxhy/3L/cocYcv9y/3KHGHL/cv9yhxcYhyiHFxcYhyiHFxcYhyiHL/cocYcXGHGHFxhxcYcYcXGHFxhxcYhyiHL/cocYcXGHGHFxcYhxcXGHGHFxhxhxcXGIcv9yhxhxcYcXGHGHFxhxhy/3KHGHGHFxcYhyiHFxcYhyiHL/cocYcYcohxcYcXGHGHFxcYhxcXGHGHFxhxhxcXGIcv9yhxhxcYcXGHGHFxhxcYcYcXGHFxhxhxcYcXGHFxiHKIcv9yhxhxcYcXGIcocYcYcXFxiHKIcXFxiHKIcXFxhxhxhyiHFxhxcYcYcv9yiHKIcXFxiHL/Oq2Du1J8hxcYcXGIcohxcXGHGHFxhxhxcXGIcv9yhxhxcYcXGHGHFxcYhxcXGIcohyiHFxhxcYcXGHGHFxhxcYcYcXGHFxhxhxcXGIcXFxhxhxcYcXGHGHFxhxcYcYcXGHFxhxhxcXGIcv9yhxhxcYcXGHGHFxhxcYcYcv9yiHL/cocYcXGHFxhxhxcYcXGHGHL/cohxcXGHGHFxhxcYcYcXGHFxhxhxcXGIcXFxhxhxcYcXGHGHFxhxcYcYcv9yiHL/cocYcXGHFxhxhy/3KIcXFxhxhxcYcXGHGHFxMKw2tWPJcXGHFxhxhxcYcXGHGHFxhxcYcXGIcocYcYcv9yhxhxcYcYcXGHFxhxcYcYcXGHFxhxhy/3KIcv9yhxhxcYcXGHFxiHKIcohxcYcv9y/3KHFxiHKIcohxcYcv9xcXGHFxiHKIcohxcYcXGHFxhxcYhyiHKIcXGHFxcf9yhxcYhyiHKIcXFxiHKIcXFxhxhxcYcYcv9yhxhxcYcYcXGHL/cXFxhxhy/3KIcXFxhxhxcYcXGHGHFxhy/3FxcYcYcXGHFxhxhy/3KIcohxcXGHGHGHKIcXGHL/cv9yhxcYhyhxhxhxcXGIcohyiHFxhxcYcXGHGHL/cohyiHFxhy/3KIcXFxhxhxcYcXGHGHFxhy/3FxcYcYcXGHFxhxcYcYcXGHFxhxhxcXGIcv9yhxcYhyiHKIcXGHL/cohxcXGHGHFxhxcYcYcXFxiHFxcYcYcv9yiHL/cocYcv9yiHFxcYcYcXGHFxhxhxcXGIcohxcXGHGHFxhxhy/3KHGHFxhxhy/3KHGHFxhxhxcXGIcohy/3KHGHFxhxcYcYcv9yiHKIcXFxhxhxcYcYcohxcYcXGHFxhxhxcYcXGHFxhxhxcYcXGHFxhxhxcYcXGHGHL/cocYcXGHGHFxcYhyiHL/cocYcXGHFxhxcYcYcXGHFxhxhxcXGIcohxcXGHGHFxhxcYcYcv9yhxhxhyiHFxhxcYcXGHFxhxhxcYcXGHGHFxcYhyiHL/cocYcXGHFxhxcYcYcXGHFxhxhy/3KHGHFxhxhxcXGHGHGHKIcXFxiHKIcohxcXGHGHFxhxhy/3KHGHFxhxcYcYcXGHL/cv9yhxcYcYcXGHFxhxhxcXGIcohy/3KHGHFxcYhxcXGHGHFxcYhy/3KHFxiHKIcohy/3KHGHFxhxcYcYcv9yhxhxcYcYcXFxhxhxcYcYcv9yhxhxcYcXGHGHFxcYhyiHFxcYcYcXGHFxhxcYcYcXGHFxhxcYcXGIcocYcYcohxcYcv9yiHL/cocYcv9yiHKIcXFxhxhxcYcXGHFxiHKHGHFxhxcYcYcXGHFxhxcYcXGHGHFxhxcYcXGHGHFxhxcYcXGHGHL/cocYcXGHGHFxcYcYcXGHFxhxhxcXGIcohy/3KHGEe27MSRiHKIcXFxhxhxcYcXGHFxhxhxcXGIcohxcXGHGHFxhxcYcXGHGHFxcYhyiHFxcYcYcXFxiHKIcXFxhxhxcYcXGHFxhxhxcYcXGHFxhxcYcYcXGHFxhxcYcYcv9yhxhxcYcYcXFxhxhxcYcXGHGHL/cocYcXGHFxhxhy/3KHGHFxhxhyiHFxhxcXGIcXFxhxhy/3KHGHGHKIcXFxhxhxcYcXGHGHFxcYcYcXGHFxhxhxcXGHGHFxhxhyiHFxhy/3KIcohxcXGHGHFxhxcYcXGHGHL/cocYcXGHGHL/cocYcXGHFxhxcYcXGIcocYcXGHGHKIcXGHL/cohy/3KHFxhxhxcYcXGHFxhxhxcXGIcohyiHL/cocYcXFxiHKIcXFxhxhxcYcXGHFxhxcYcYcXGHFxhxcYcXGHGHFxcYhyiHL/cocXGIcocYcXGHGHKIcXGHL/cohyiHFxcYcYcXGHFxhxcYcXGHGHFxcYhyiHL/cocXGHGHFxhxcYcXGHGHFxcYcYcXGHFxhxhxcXGHGHFxhxcYcXGHGHFxcYhyhxhxhyiHFxcYhyhxhxcYcYcv9yhxhxcXGIcv9yhxcYcYcXFxiHKIcv9yhxcYcYcXGHFxhxcYcXGHGHFxhxcXGIcXFxhxcYcYcXGHFxhxcYcXGHGHL/cocYcXGHFxhxhxcXGHGHFxhxcYcXGHGHL/cocYcXGHFxhxcYcYcXFxhxhxcYcXGHGHKIcXGHL/cohyiHL/N2myvZZNcYcXGHFxhxcYcYcohxcYcXFxiHKIcXFxhxhy/3KHGHFxhxcYcYcXFxhxhxcYcXGHFxhxcYcYcXFxiHKIcohyiHFxcYcYcXGHFxhxcYcXGHGHFxcYhyPjqytcVNhxhy/3KHGHL/cohyiHKIcv9yhxhy/3KHGHFxhxhyiHFxcYcYcXGHFxhxcYcXGHGHL/cocYcXGHFxhxcYcYcv9yhxhxcYcXGHFxhxcYcYcXFxhxhxcYcXGHFxhxhxcXGHGHFxhxcYcXGHFxhxhxcXGHGHFxhxcYcXGHGHFxcYcYcXGHFxcYhxcXGHFxhxhxcYcv9yiHKIcohxcXGHE/ctG0jS6IcohyiHL/cocXGHGHFxhxcXGIcv9yhxcYcYcv9yhxhxcYcXGHFxhxcYcYcXFxhxhxcYcXGHFxg/0tGzLS5yhxhy/3KHGHFxhxcYcYcv9yhxhy/3KHGHFxhxcYcYcv9yhxcYhyhxhxcYcXGHFxhxhy/3KHGHL/cohyiHKIcohxcXGHGHFxcYhyhxhxhyiHL/cocXGHGHFxhxcYcXGHFxhxcYcYcv9yhxhxcYcXFxiHFxcYcXGHGHL/cocYcXGHFxhxcYcXGHFxhxhxcXGIcocYcXGHFxhxhyiHFxcYcYcXGHL/cohyiHL/cocXGHGHFxcYcYcXGHFxhxcYcXGHGHKIcXGHL/cocYcXGHFxhxcYcYcv9yhxhy/3KHGHFxhxcYcXGHFxhxhxcXGHGHFxhEOuz8UYhyiHKIcXFxhxhy/3KHGHFxcYhyiHKIcohxcXGHGHL/cocYcXGHFxhxcYcXGHFxhxhy/3KHGHL/cocYcXGHFxhxcYcYcv9yhxcYcYcXGHFxcYhyiHKIcv9yhxcYcYcXFxhxhxcYcXGHFxhxcYcXGHFxhxhxcXGHGHFxhy/3KIcohyiHFxcYcXGHGHFxcYcYcXGHFxhxcYcXGHFxhxcYcYcXFxhxhxcXGIcocYcXGHFxhxhyiHFxcYcYTcrsY1GHGHFxhxcYcv9yiHFxcYcXGHGHL/cocYcv9yhxhxcYcXGHFxhxcYcXGHGHL/cocXGIcocTHro7IkXHKIcohyiHFxcYcXGHGHFxcYcYcXGHFxcYhyiHKIcohy/3KHFxhxhxcXGHGHFxcYhyhxhxcYcXGHGHKIcv9yhxcYcYcXFxhxhxcYcXGHFxcYhyiHFxcYcXGHFxhxhxcXGHGHFxhy/3KHGHFxhxcYcXGHFxhxhy/3KHFxhxhxcXGHGHFxhxcYcv9yiHKIcohy/3KHFxhxhyiHFxcYcYcXGHFxcYhyhxhxcYcXGHFxhxhyiHFxcYcYcv9yhxhy/3KHGHFxhxcYcXFxiHKIcXFxhxcYcXGHGHFxcYcYcXFxhxhxcYcXFxiHKIcocYcYcohyiHFxcYcXGHGHFxcYcYcXFxhxhxcYcXGHFxcYhyiHKIcohxcXGHFxhxhy/3KDvH0bg4LocXGHL/cocYcXGHFxcTrPo7owXIhyiHKIcXFxhxcYcYcv9yhxcYcYcXFxiHKHGHFxhy/3KIcocYcXGHFxhxcYcYcohxcXGHFxhxhxcXGHGHL/coMoTCsos9iHKHGHFxhxcYcXFxiHKIcv9yhxcYcXGHFxhxhy/3KHFxhxhxcXGHGHFxcYhyhxhxcYcv9yiHKHGHFxhxcYcXGHFxhxhyiHFxcYcXGHGHL/cocXGHGHFxcYcYcXGHL/cocYcXGHL/cohyhxhxcYcXGHFxhxcYcXGHFxhxhyiHFxcYcXGHGHL/cocXGHGHFxcYcYcXGHL/coO6KzuV1MhyhxhxcYcXGHFxhy/3KIcohyiHKIcXFxhxcYcXGHFxhxhy/3KHFxhxhyiHFxcYcYcXFxhxhxcXGHGHFxhy/3KHGHFxhxcXGIcocYcXGHFxhxcYcv9yiHKIcohyiHKIcv9yhxcYcXGHFxhxhyiHFxcYcXGHGHL/cocXGHGHFxcYcYcv9yhxhy/3KHGHL/cocYcXFxhxhxcYcv9yhxhxcYcXFxiHKHGHFxhxcYcXFxiHKIcocYcXGHFxhxcYcXGHFxhxcYcXGHFxhxcYcYcohyiHKIcXFxhxcYcXGHGHKIcXFxhxcYcYcohxcXGHFxhxhy/3KHFxhxhy/3KHFxhxhxcXGHGHL/cocXGHGHFxcYcYcXFxhxhxcXGHGHFxcYcYcXFxhxhxcXGHGHFxcYcYcXGHL/cocYcXFxhxhxcXGHGHFxhy/3KHGHFxcYcYcXGHFxcYcYcXGHL/cocYcXFxiDoFpLz6W4cYcXGHL/cocYcXGHL/cocYcXFxiHKHGHFxcYcYcXGHL/cocYcXFxhxhxcYcv9yhxhxcXGHGHFxhy/3KHGHFxcYcYcXFxhxhxcYcv9yhxhy/3KHGHL/cocYcv9yhxhy/3KHFxhxhxcXGHGHFxcYcYcv9yhxcT1ThrmseYcYcXFxhxcYcTn4s7sHTHGHGHKIcXFxhxcYcXGHGHKIcohxcXGHFxhxcYcXGHFxhxcYcXGHE+56S3GFuHFxhxcYcXGHFxhxcYcXFxiHKHGHFxhxcYcXFxiHKHGHFxcYhyhxhxcXGHGHFxhy/3KHGHL/cocYcohxMT3RstIuhxcXGHFxhxhxcXGHFxhxhyiHL/cocXGHFxhxcYcXGHFxhxcYcXGHFxhxcYcXGHFxhy/3KIcocYcXGHL/cocYcXGHL/cocYcXFxhxhxcXGHGHL/cocXGHGHKIcXFxhxcYcYcohyiHL/cocXGHFxhxcXGIcohyhxhxcYcXGHFxcYcYcXGHL/cocYcXFxhxhxcXGHGHKIcXFxhxcYcYcohxcXGHFxhxcYcXGHFxhxcYcXFxiHKHGHFxhxcXGIcocYcv9yhxhy/3KHFxhxhxcXGHFxhxhyiHKIcXFxhxcYcXGHL/cohyhxhxcYcXFxiHKHGHFxcYcYcXFxhxcYcYcXFxhxcYcXGHGHJDf+z4AYhyiHKHGHFxhxcYcXFxhxhxcYcv9yhxhy/3KHFxhxhy/3KHFxhxcYcXGDM/0bDQLnGHFxhxcYcXFxiHKHGHFxcYcYcXFxhxhy/3KHFxhxcYcYcohyiHKIcocYcXGHFxhy/3KHGHFxcYcYcXFxhxhyiHFxcYcXGHFxhxcYcXGHFxhxcXGIcocYcXFxhxhxcXGHGHL/cocXGHFxhxcYcXGHFxhxcYcXGHFxcYcYcXFxhxhxcXGHGHL/cocXGHFxhxcYcXGHFxhxcXGIcocYcXFxhxhxcXGHFxhxhy/3KHFxhxcYcXGHL/cohyhxhxcXGHGHFxcYcYcohxcXGHFxhxcYcXGHFxhy/3KHGHFxcYcYcXFxhxhy/3KHFxhxcYcXGHFxhxcXGIcocYcXFxhxhxcXGHFxhxhyiHKIcohyhxhxcYcXFxhxhxcXGHGHKIcXFxhxcYcXGHFxhy/3KHGHFxhy/3KHFxhxhxcXGHFxhxcYcXGHFxcYhyhxhxcXGHGHFxcYcXGHFxhxcYcXGHFxhxcYcv9yhxhxcXGHFxhxhyiHFxcXGIcohyhxhxcXGHGHFxcYcYcohxcXGHFxhy/3KIcocYcXFxhxhy/3KHFxhxcYcXGHFxhxcYcXFxhxhxcXGHGHL/cocXGHFxhxcYcXFxiHKHGHL/cocXGHGHKIcohyiHKHGHFxhxcXGHGHL/cocXFJIfyd4IcXGHFxhxcXGHGHFxcYcYcXFxhxcYcXGHFxhxcYcv9yhxhy/3KHFxhxhyiHKIcocYcXGHFxcYcYcv9yhxcYcXGHFxhxcYcXFxhxhxcXGHGHKIcXFxhxcXGIcocYcXFxhxhxcXGHFxhxcYcXGHFxhxcXGHGHFxcYcYcohyiHKIcocYcXGHL/cocXGHGHKIcohyhxhxcYcXFxP6bDtVk8hxcYcXGHFxhy/3KHGHFxcYcYcohyiHKIcohyhxhxcXGHGHKIcohyiHKIcocYcXFxhxhyiHFxcYcXFxiHKHGHFxcYcYcv9yhxcYcXGHFxcYcYcXFxhxhxcXGHFxhxcYcv9yhxhxcXGHGHKIcXFxcYhyhxhxcYcv9yhxcYcXGHFxhxcYcXFxhxhxcXGHFxhxhyhxhxcYcXFxhxhxcXGHFxhxcYcXGHL/cocYcXFxhxcYcXGHFxhxcXGIcocXGHGHKIcohyiHKHGHL/cocXGHGHKHGHFxhxcYcv9yhxcYcXGHFxhxcYcXGHL/cocXGHGHKIcocYcXGHL/cocXGHGHKIcohyhxhxcXGHGHKIcohyiHKHGHFxcYcYcohyiHKIcocYcXFxhxhyiHKIcocYcXGHL/cocXGHFxhxcYcXGHL/cocYcohyiHKIcocYcXFxhxhyiHFy/3KIcocYcXFxhxcYcYcocYcXGHFxcYcYcohyiHKIcocYcXFxhxcYcXGHFxhxcYcXFxhxcYcYcohyhxhxcYcv9yhxcYcXGHFxhxcXGHGHFxcYcXGHFxhxcXGHGHFxcYcXGHFxhxcYcXFxhxhyiHKIcohyhxhxcXGHFxhxcYcXGHFxcYcYcXFxhxcYcXGHFxcYcYcXFxhxcYcXGHFxcYcYcXFxhxcYcXGHFxcYcYcXFxhxcYcXGHFxcYcYcXFxhxcYcXGHFxcYcYcXFxhxcYcXGHL/cocYcohxcXGHL/cocYcXFxhxhyiHKHGHFxhyiHFxcYcXGHFxcYcYcXFxhxcYcXGHFxhy/3KHFxhxcYcXGHFxhy/3KHFxhxcYcXGHL/cocYcohyiHKHGHFxcYcYcohyiHKHGHFxcYcXGHFxhxcYcXFxhxhyiHKIcocYcXFxhxhyiHKHGHFxhyiHFxcYcXGHL/cocYcohy/3JxiHKHGHFxcYcXGHFxhxcXGHGHKIcXFxcYhyhxhy/3KHFxhxcXGHGHFxcYN1jhvKcecYcXGHL/cocXGHFxhJNPycsHL/cocXGHFxhxcYcXFxhxhy/3KHL/cocYcXFxhxhyhxhxcYcXFxhxcYcXGHFxhxcXGHGHKIcocYcXFxhxhy/3KHL/cocYcXFxhxcYcXGHFxcYcYcv9yhxcXGHGHFxcYcYcohyhxhxcXGHFxhxcYcXGHL/cocXGHFxhxcXGHGHFxcYcXGHL/cocYcv9yhxcXGIcocYcohyiHKHGHFxcYcYcohyhxhxcXGHFxhxcYcXGHKIcXFxhxcYcv9yhxhyiHKIcocYcXFxhxcYcXGHL/cocXGHFxhxcYcXFxhxhyiHKHGHFxcYcYcohyhxhxcXGHGHKHGHFxhy/3KHFxhxcYcv9yhxcYcXGHFxhxcXGHGHKIcocYcXFxhxcYcXGHFxhyiHFxcYcXFxhxhxcXGHFxhxcXGHGHFxcYcXGHL/cocYcohyhxhxcYcohyiHKIcocXGHGHKIcocYcv9yhxcYcXFxhxhxcXGHFxhy/3KHGHKIcocYcXFxhxhyiHKHGHFxcYcXGHFxhxcXGHGHKIcocYcXFxhxcYcXGHFxcYcXGHFxhxcYcv9yhxcYcXFxhxhxcXGHFxhxcXGHGHKIcohyhxhyiHKIcocYcXFxhxcYcXFxhxhxcXGHFxcYcYcXFxhxcYcXFxhxhyiHKHGHFxcYcYcocYcXGHKIcohyhxhxcXGHFxhxcYcXFxhxcYcXGHFxcYcXGHFxhxcYcv9yhxcYcv9yhxhyiHKIcocYcohyiHKHGHFxcYcXGHL/cocXGHGHKHGHFxcYcXGHFxhy/3KHFxhxcYcXFxhxcYcXGHFxcYcYcohyhxhxcXGHFxhxcXGHGHFxcYcv9yhxhyiHKIcocYcohyiHKHGHKIcohyhxhxcXGHFxhy/3KHFxhxcYcXFxhxhyiHKHGHFxcYcXGHFxcYcYcXFxcYhyhxcYcXGHFxhxcXGHFxhxcXGHGHFxcYcv9yhxhyiHKHGHFxcYcXGHFxhxcXGHFxhxcYcohxcXGHFxcYcYcohyiHKHFxhxcYcXGHFxcYcXGHFxcYcYcXFxcYhyhxcYcXGHFxhy/3KHFxhy/3KHFxhxcYcXGHKIcXFxcYcYcXFxhxcYcXFxhxcYcXGHFxcYcXGHFxhxcXGHFxhxcYcXFxhxcYcXGHL/cocXGHL/cocYcocYcXGHL/cocXFxhxhxcXGHFxhy/3KHFxhxcYcv9yhxcYcXFxhxhyiHKHGHFxcYcXGHFxcYcYcocYcXFxhxhyhxhxcXGHFxhxcYcv9yhxcYcv9yhxcYcXGHFxcYcXGHFxhxcXGHFxhxcYcohxcXFxiHKHFxhxcYcv9yhxcYcXGHKIcXFxhy/3KHFxhxcYcXFxhxcYcXGHFxcYcXGHFxcYcYcohyhxhxcXGHFxcYcYcohyhxhxcXGHFxhxcXGHFxhxcYcv9yhxcYcXFxhxcYcXGHFxcYcXGHFxhxcXGHFxhxcXGHFxhxcYcXFxhxcYcXFxhxhyiHKHGHKIcocYcXFxhxcYcXFxhxcYcXGHFxcYcXGHFxcYcYcocYcXFxhxcYcXGHKIcXL/cocYcohyiHKHFxhxcYcXFxhxcYcXGHKIcXFxcYcYcXFxhy/3KHFxhxcYcXFxhxhyhxhxcXGHFxhxcXGHFxhxcXGHGHKIcocYcohyhxhxcXGHFxhxcXGHFxhxcXGHGHKHGHFxcYcXGHFxhyiHKIcocXGHFxhxcYcohyOZniumYdcYcXGHFxcYcXGHFxhyiHKIcocYcohyhxhxcXGHL/cocYcohyhxhyiHKHGHFxcYcXFxhxhxcXFxhxhxcXGHFxcYcYcohyhxhyiHKHGHL/cocv9yhxcYcXGHFxcYcXGHFxhyiHKIcocXGHFxhxcXGHFxhxcYcohyiHKHFxhxcYcXFxhxcYcXGHKIcocYcXFxhxcYcXFxhxcYcXFxhxcYcXGHKIcohyhxhyhxhxcXGHGHKHGHL/cocv9yhxcYcXGHFxcYcXGHFxcYcXGHFxhyiHKIcocXGHFxhxcXGHFxhxcXGHFxhxcXGHGHKHGHFxcYcXGHKIcXFxcYcYcXFxcYhyhxcYcXFxhxhyhxhxcXGHFxhy/3KHFxhy/3KHFxhy/3KHFxhxcXGHGHKHGHFxcYcXGHL/cocXGHL/cocXGHL/cocXGHFxcYcXGHFxhyiHKIcocXGHFxhxcXGHFxhy/3KHFxhy/3KHFxhxcXGHFxhxcXGHGHKHGHFxcYcXFxhxhyiHKHFxhxcYcXFxhxcYcXFxhxcYcXFxhxcYcXFxhxcYcXFxhxhyhxhxcXGHL/cocXGHFxhy/3KHL/cocXGHFxhxcXGHFxhy/3KHFxcYcYcohyhxhyiHKHGHKIcocYcohyhxhy/3JxhxhxcXGHL/cocXGHFxcYcXGHFxhyiHKHGHFxcYcXFxhxcYcXGHKIcohyhxcYcXFxhxhyhxhxcXGHFxcYcYcocYcXFxhxcXGHGHKHGHFxcYcXFxhxhyhxhxcXGHFxcYcYcocYcXFxhxcXGHGHKHGHFxcYcXFxhxcYcXGHKIcohyhxcYcXFxhxhyhxhy/3JxiHKHFxhxcXGHFxhxcXGHGHKHGHKIcocYcohyhxhyiHKHGHKIcocYcohyhxhyhxhxcXGHFxhxcXGHFxcYcYcocYcXFxhxcXGHGHKHGHFxcYcXFxhxcYcXFxhxhyhxhyiHKHGHKIcocYcocYcXFxhxcYcXFxhxcXGHGHKHGHFxcYcXFxhxcYcXGHKIcocYcohyhxhyiHKHGHKHGHFxcYcXGHL/cocv9yhxcYcXGHKIcocYcohyhxhyiHKHGHKIcocXGHFxhy/3KHL/cocXGHFxcYcXGHFxcYcXGHFxcYcXGHFxcYcXFxhxhyhxhxcXGHFxcYcXGHFxcYcXGHFxcYcXFxhxhyhxhxcXGHFxcYcXGHFxcYcXGHFxcYcXGHKIcohyhxcYcXFxhxcYcXFxhxcYcXFxhxcYcv9yhy/3KHFxhxcXGHFxhxcXGHFxhxcXGHFxcYcXGHFxhyiHKHGHKIcocXGHFxhy/3JxiHKHFxhxcXGHFxhy/3KHFxcYcXGHFxhyOAjxuvcOcYcohyhxcYcXGHFxcYcv9yhxcYcXFxhxcXGHGHKIcocXGHFxcYcXGHFxcYcXGHKIcocYcXFxhy/3KHFxcYcYcohyhxcYcXFxhxcYcXFxhxcYcohyhxhxcXFxhxhxcXFxhxhyhxhxcXFxhxhxcXFxhxhyhxhxcXGHL/cocXGHKIcXL/cocXGHFxcYcXGHFxcYcXGHKIcocYcohyhxhyhxhxcXGHFxcYcXGHFxcYcXFxhxcYcXFxhxcYcXFxhxcYcohyhxhyiHKHFxhxcYcohyhxhyiHKHFxhxcYcohyhxhyhxhxcXGHFxcYcXGHFxcYcXFxhxcYcXFxhxcYcXFxhxcXGHFxhxcXGHFxhy/3JxiHKHFxcYcYcohyhxcYcXFxhxcXGHGHKHGHKIcocYcocYcXFxcYcYcXFxcYcXGHFxhyiHKHFxhxcYcohyhxhyhxhxcXGHFxcYcXGHKIcohyhxcYcohxcv9yhxcYcXFxhxcYcohyhxhyiHKHFxhxcYcohyhxcYcXGHL/cnGHGHKIcocXGHFxcYcXGHKIcocYcXFxcYcYcocYcohyhxhyhxhyiHKHGHKHGHFxcYcv9yhxcXGHFxhxcXGHFxhy/3JxhxhxcXFxhxcYcXGHKHGHFxcYcXFxhxcYcXFxhy/3KHFxhyiHKIcocXFxhxhyhxhxcXFxhxhyhxhxcXFxhxhyhxhxcXFxhxhyhxhxcXFxhxhyhxhxcXFxhxhyhxhxcXFxhxhyhxhyiHKHFxhxcYcohyhxcYcXFxhxcYcXFxhxcXGHFxhyiHKHGHKIcocXGHFxcYcXGHKIcocYcocYcXFxhy/3KHFxcYcXGHFxcYcXFxhxcYcXFxhxcXGHFxhyiHKHGHKIcocXGHFxcYcXGHKIcocYcocYcXFxcYcYcocYcohyhxcYcXFxhxcYcXFxhy/3KHL/cocXGHFxcYcXFxhxcYcXFxhy/3KHFxcYcXGHFxcYcXGHKIcocYcocYcohyhxcYcXFxhxcYcohyhxhyhxhxcXFxhxhyhxhyhxhxcXGHL/cocXFxhxcYcv9yhy/3KHFxcYcXGHFxcYcXGHKIcocXGHFxcYcXGHKIcocYcocYcohyhxcYcXFxhxcYcohyhxhyhxhyiHKHFxhxcXGHFxcYcXGHFxcYcv9yhxcXGHFxhxcXGHFxcYcXGHKIcocYcocYcXFxcYcXGHFxcYcXGHKIcocXGHFxcYcXGHKIcocXGHFxhyhxhxcXFxhxhyhxhxcv9yhxcYcXFxhxcXGHFxhyiHKHGHKHGHFy/3KHFxhxcXGHFxcYcXGHFxcYcohyiHKHFxcYcYcocXGHFxhyhxhxcXGHL/cocv9yhxcXGHGHKHFxhxcXGHFxhxcXFxhxhyhxhyiHKHFxhyiHKHGHKIcocXGHKIcocYcocYcXFxcYcXGHFxcYcXFxhxcYcXFxcYcYcocYcohyhxcYcohyhxhyhxhxcXFxhxcUzv/GEAcYcXFxhxcYcohyhxcYcXFxhxcYcocYcXFxhy/3KHL/cocXFxhxcYcXFxhy/3KHFxcYcXGHKIcocXGHFxcYcXGHKIcocXGHFxcYcXFxhxcXGHFxhxcXGHFxcYcXFxhxcYcohyhxcYcXFxhxcXGHFxhxcXFxhxhyhxhyhxhyiHKHFxhy/3Jxhxhxcv9yhxcXGHFxhxcXGHFxcYcXFxhxcYcohyhxcYcXFxhxcXGHFxhxcXFxhxcYcXFxhxcXGHFxhyiHKHFxhxcXGHFxcYcXFxhxcYcohyhxcYcXFxhxcYcocYcXFxcYcXGHFxcYcXFxhxcYcocYcXFxhyiHKHGHKHGHKHGHFxcXGHFxhxcXGHFxcYcXFxhxcYcohyhxcYcXFxhxcXGHFxcYcXGHKIcocXGHFxcYcv9yhxcXGHFxcYcXGHFxcYcohyhxhyhxhxcXFxhxcYcohyhxhyhxcYcXGHKHGHKIcocXGHFxcXGHGHKHGHKHGHFxcXGHFxhyiHI0QQG9vv5yhxcYcXGHKHGHKIcocXGHKIcocYcocXGHFxhyhxhxcXFxhxcYcXFxcYcYcocYcocYcohyhxcXGHFxhxcXGHKIcocYcocYcocYcXFxcYcXGHKIcocXGHFxcYcXFxhxcXGHFxhyiHKHFxhyiHKHFxhxcXGHFxcYcXFxhxcYcohyhxcYcohyhxcYcXFxhxcXGHFxcYcXGHKHGHFxcXGHGHKHFxhxcXGHL/cocv9yhxcXGHFxcYcXGHFxcXGHFxhxcXGHFxcYcv9yhy/3KHFxcYcXFxhxcYcXFxcYcXGHFxcYcv9yhyiHKHGHKIcocXFxhxcXGHFxhxcXFxhxhyhxcYcXFxhy/3KHL/cocv9yhxcXGHFxhyhxhxcXFxhxcYcXFxhy/3JxhxhyhxhyhxhyhxhyiHKHFxcYcXGHKIcocXGHKIcocXGHFxcYcXFxhxcXGHFxcYcXFxhxcXGHFxhyiHKHFxhyiHKHFxhyiHKHGHKHFxhxcXGHFxcYcXFxhxcXGHFxhyhxhyiHKHFxcYcXGHFxcXGHGHKHFxhxcXFxhxhyhxhyhxcYcXFxhxcXGHFxhyhxhyiHKHFxcYcXGHKHGHFxcXGHFxhxcXGHKIcocXGHFxcYcohyhxhyhxhyhxcYcXFxhxcYcocYcocYcohyhxcXGHFxcYcXGHKIcocXGHKIcocXGHKIcocXGHKIcocXGHFxcYcXFxcYcYcocXGHFxcYcXFxhxcXGHFxcYcXFxhxcXGHFxcYcXFxhxcXGHFxhyhxhyiHKHFxcYcXFxhxcYcohyhxcXGHFxhxcXFxhxcYcohyhxcYcohyhxcYcohyhxcYcohyhxcYcXFxcYcXGHFxcYcohyhxcYcXFxhyiHKHFxhxcXGHKIcocYcocXGHFxcYcohyhxcYcXFxhxcXGHKIcocYcocXGHFxcYcXFxcYcYcocXGHFxcYcXFxhy/3JxhxhyhxcYcXFxhxcXGHKIcjjjAboc/ocXFxhxcXGHKIcocXGHFxcYcv9ycYcYcocXGHFxcXGHGHKHFxhy/3JxhxcYcXFxhyiHKHFxhyiHKHFxhyiHKHFxhyiHKHFxhyiHKHFxcYcXGHKIcocXFxhxcYcohyhxcXGHFxcYcXGHKHGHKHGHKHGHFy/3KHL/cocv9yhy/3JxhxhyhxhyhxcYcXFxhxcXGHKIcocXGHFxcYcohyhxcYcXFxcYcXGHFy/3KHFxhyhxhxcXFxhxcXGHFxhyhxhyhxhyiHKHL/cnGHGHKHGHKHGHKHFxhxcXGHKIcocXGHFxcXGHFxhxcXFxhxcYcohyhxcXGHFxcYcXGHKHGHKHGHKHGHKHGHKHFxhxcXGHKIcocXGHFxcXGHFxhxcXFxhxcYcocYcohyhxcXGHFxcYcXFxhxcXGHKIcocXGHFxcYcohyhxcYcohyhxcXGHFxhyhxhyhxhyhxhyhxhyhxhyhxcYcXFxcYcXGHFxcXGHFxhyiHKHFxcYcXFxhxcXGHFxcYcXFxhyiHKHFxhxcXFxhxcYcXL/cocXFxhxcXGHFxcYcXFxhxcXGHFxcXGHGHKHFxhyiHKHFxcYcXFxhxcYcocXGHFxcYcXFxhyiHKHFxhyiHKHFxcYcXGHKHGHKHGHKHFxhxcXGHL/cnGHFxhyiHKHFxcYcXFxhxcXGHFxcYcXFxhyiHKHFxhyiHKHFxcYcXFxhxcXGHFxcYcXFxcYcYcocXFxhxcYcohyhy/3KHL/cnGHGHKHFxhxcXFxhxcYcohyhy/3KHFxcYcohyhxcYcXFxcYcXGHFy/3KHFxcYcXFxhy/3JxhxhyhxcXGHFxhxcv9yhxcXGHL/cnGHGHKHFxhyiHKHFxcYcXGHKHFxhxcXGHFxcXGHFxhxcXFxhxcXGHFxcYcXFxhy/3JxhxcYcXL/cocXFxhxcXGHFxcYcohyhxcYcohyhxcXGHFxcYcXFxhyiHKHFxhyhxhyiHKHKIcocYcocXGHKIcocXFxhxcXGHFxcYcohyhxcYcohyhxcXGHFxcYcohyhxcYcXL/cocXFxhxcXGHFxcYcohyhxcXGHFxhyhxhyhxcYcXFxhyiHKHFxcYcXFxhxcXGHKIcocXGHKHGHKHGHKHGHKHFxhyiHKHFxcYcXFxhxcXFxhxcYcXFxcYcXFxhxcXGHFxcYcohyhxcXGHFxcYcXFxhxcXFxhxcYcocYcXL/cnGHGHKHFxhyiHKHL/cocv9ycYcYcocXFxhxcYcocYcocXGHFxcXGHFxcYcXFxhxcXGHFxcXGHFxhyhxhyhxhyhxcYcXL/cocXFxhxcXGHFxcXGHFxhyiHKHL/cnGHGHKHFxhyhxhyhxhyhxcYcXFxcYcXGHKHGHKHFxhxcXFxhxcXGHFxcYcXFxhyiHKHFxcYcXFxhxcXFxhxcYcohyhyiHKHFxhxcXFxhxcXGHFxcYcXFxcYcXGHKHGHKHGHKHFxhyhxhyhxhyhxcYcXFxcYcXGHKHFxhxcXGHKHGHFy/3JxhxhyhxcYcocYcXKIcocYcocXFxhxcXGHFxcYcXFxcYcXGHKHFxhxcXGHKIcocXFxhxcXFxhxcYcXFxcYcXFxhyiHKHFxcYcXFxhxcXGHFxcXGHFxcYcXFxhyiHKHFxcYcXFxhxcXGHKHGHKHGHKHGHKHFxcYcXGHKHFxhxcXFxhxcYcocXGHFxcXGHFxhyhxhyhxcYcohyhy/3KHKIcocXFxhxcXGHFxcYcohyhxcXGHL/cnGHFxhyhxhyhxhyhxcXGHFxhyhxcYcXFxcYcXFxhxcXGHKIcocXFxhxcXFxhxcYcohycYcYcocXGHKHGHKHFxhxcXFxhxcXGHFxcYcocYcXL/cnGHGHKHFxcYcXFxhxcXGHKHGHKHGHKHFxhyiHKHL/cnGHFxhxcv9yhyiHKHFxhyhxhyhxhyhxcXGHFxcYcXFxhyhxhyhxhyhxcYcocYcocYcocXGHKHGHKHFxhxcXFxhxcXGHKIcocXFxhxcXGHFxcXGHFxcYcXFxcYcXGHKHGHKHFxhyiHJxhxhyhxcYcocYcocXGHKIcocv9ycYcXGHKHGHKHGHKHFxcYcXFxhxcXFxhxcXGHFxcYcocYcocYcocXGHKIcnGHGHKHFxcYcXFxhxcXFxhxcXGHFxcYcocYcXKIcocXGHKHGHKHFxhxcXFxhxcXGHKHGHFy/3JxhxcYcXFxcYcXFxcYcXGHKHGHKHFxhyhxhyhxcYcohyhyiHKHFxhyhxcYcXFxcYcXGHKHFxhyiHJxhxhyhxcYcocXGHFxcXGHFxcYcXFxhyhxhyhxcYcXFxcYcXFxhyhxhxcv9ycYcXGHFy/3JxhxhyhxcXGHFxcXGHFxhyhxcYcXFxcYcXFxhxcXFxhxcXGHFxcXGHFxcYcXFxcYcXGHKHFxhxcv9yhy/3JxhxcYcocXGHFxcXGHFxcYcXFxcYcXFxhxcXFxhxcXGHFxcXGHFxcYcXFxhyhxhyhxcYcXFxcYcv9ycYcXGHKHFxhxcv9yhxcXFxhxcYcocXGHFxcXGHFxcYcohyhxcXFxhxcYcocYcocXGHKHFxhxcXFxhxcXGHFxcXGHFxcYcohyhxcXGHKHGHFy/3JxhxcYcocYcocXGHKHGHKHFxcYcXFxhxcXFxhxcXGHKHGHFyiHKHFxhyhxcYcXFxcYcXFxcYcXGHKHFxhxcXFxhxcXFxhxcYcocXGHKIcnGHGHKHFxcYcohyhxcXGHKIcocXFxhyiHKHFxcXGHFxhyhxhyhxcXGHFxcYcocYcocYcocXFxhxcXFxhxcXGHFxcXGHFxcYcXFxcYcXFxhyhxhyhxhyhxcXGHFxcXGHFxhyhxcYcocYcocXGHKHFxhxcXFxhxcXGHKHGHKHFxhxcv9ycYcXGHFy/3JxhxcYcocYcocXFxhxcXFxhxcYcocXGHKHGHKHFxcYcXFxhyiHKHKIcocXFxhyiHKHFxcYcocYcocYcocXFxhxcXFxhxcXGHFxcXGHFxcYcocYcocXGHKHGHKHFxhyhxhyhxcXGHFxcXGHFxhyhxcXGHFxcYcXL/cocohyhxcXGHKIcocXFxcYcXGHKHFxhyhxhyhxcYcocXGHFy/3KHKIcocXFxcYcXGHKHFxhxcXFxhyhxhxcohyhxcXGHFxcYcocXGHFxcXGHFxcXGHFxhyhxcXGHFxcYcohycYcXGHFy/3JxhxcYcocXGHKHGHKHFxhyhxcYcocYcocXGHKHFxhxcXFxhyiHKHFxcXGHFxhyhxcYcocXGHFxcXGHFxcXGHFxcYcohyhyiHKHFxcXGHFxhyhxcYcXKIcocXGHKHFxhyhxhyhxcXGHFxcYcocYcocXFxhxcXFxhxcXGHFxcXGHL/cnGHFxcYcocYcocXGHFyiHKHFxcYcXFxcYcXFxhyhxhyhxcYcocYcocXFxhyiHKHKIcocXFxhyiHKHKIcocXFxcYcXGHKHFxhyhxcYcXFxcYcocYcocYcocXFxhyhxhyhxcYcXKIcocXFxhxcXFxhxcXGHKHGHKHFxcYcXFxcYcXFxhxcv9ycYcXGHKHGHKHFxcYcocYcocXGHKHGHKHFxcYcohyhyiHKHFxcXGHFxhyhxcXGHFxcYcocYcocXFxhxcXFxhxcXFxhxcXGHFxcXGHKIcocohyhxcXGHKIcnGHFxhxcohyhxcXGHKHGHKHFxhyhxhyhxcXFxhxcYcocXGHKHFxhyhxhyhxcXGHFxcXGHFxcXGHFxcYcocYcocXFxhxcXGHKHFxhyhxhyhxcXGHFxcXGHFxcYcocXGHFxcXFxhxcYcocXGHKHGHKHFxcXGHFxhyhxcXGHFxcYcocXGHFy/3JxhxcXGHFxcXGHFxcXGHFxcYcocYcocXFxhxcXFxhxcXFxhxcXGHKHGHKHFxcYcXFxcYcXFxcYcXFxhyhxhyhxcXGHKIcnGHFxhyhxhyhxcXFxhxcXGHFxcXGHKIcocohyhy/3JxhxcXGHKHGHKHFxcYcXFxcYcXFxcYcXFxhyhxcYcXFxcYcocYcocXGHKHFxhyhxcYcocYcocXFxhyhxhyhxcYcocXGHKHFxhyhxcYcXKIcocXFxhxcv9yhyhxhyhxcYcocXGHKHGHKHFxcXGHFxcYcXFxcYcocYcocXGHKHFxhyhxcYcXKIcocXFxhyhxhyhxcXGHFy/3KHKHGHKHFxhyhxhyhy/3JxhxcXGHKHGHKHFxcYcocYcocXGHKHFxcYcXFxcYcXFxhyhxcYcocYcocXFxcYcXFxhxcXFxhyhxhyhxcYcocXFxhxcXFxhxcXFxhxcXGHKHFxhyhxhyhxcXGHKHGHKHFxcYcocYcocXFxhxcXFxhxcv9yhyiHKHKIcocohyhxcXFxhxcXFxhxcXGHKHGHKHFxcXGHFxcYcXFxcYcocYcocXFxhyiHJxhxcYcocXFxhxcXFxhxcXFxhxcXFxhxcXFxhxcXFxhxcXFxhxcXFxhxcXGHKHFxhyhxhyhxcXFxhxcXGHKHGHKHFxcXGHFxcYcXL/cnGHFxcYcXL/cnGHFxcYcXL/cnGHFxcYcXFxcYcocYcocXFxhyiHJxhxcYcocXFxhyiHJxhxcYcocXFxhxcv9ycYcXGHKHFxcYcXFxcYcocYcocXFxhxcXFxhyhxhyhxcYcocXFxhyiHJxhxcYcocXFxhyiHJxhxcXGHFxcXGHKHGHKHFxcYcocYcocXFxhyhxhyhxcXGHKHGHKHFxcYcocXGHFxcXFxhxcXGHKHFxhxcohyhxcXFxhxcXGHKHFxhyhxcYcocXGHKHFxhyhxcYcocXGHKHFxcYcXFxcYcohycYcXGHKHFxcYcocYcocXFxhyhxhyhxcXGHKHFxhxcohyhxcXFxhxcXFxhxcXFxhxcXFxhxcXFxhxcXFxhyhxhyhxcXGHFxcXFxhxcXGHFy/3JxhxcXGHKHFxhyhxhyhyiHKHKIcococYcocXGHKHFxcYcocYcocXFxhyhxhyhxcXFxhxcXFxhxcXFxhxcXFxhxcXFxhxcv9ycYcXGHKHFxcXGHFxcYcocYcocXFxcYcXFxcYcXL/cococYcocXFxhxcXFxcYcXFxhyhxhyhyiHKHKIcococYcocXFxhxcXFxhyhxcYcXKIcocXFxcYcXFxcYcXL/cococYcocXFxhyhxhyhy/3JxhxcXFxhxcXFxhyhxhyhxcXGHFy/3JxhxcXFxhxcXGHKHFxcYcXFxcYcocYcocXFxhyhxcYcocXGHKHFxhyhxcXGHKHGHKHFxcXGHFxcYcocXFxhxcXFxhyhxhyhxcXFxhxcXGHKHFxhyhxcXGHFy/3JxhxcXGHKHFxhyhxcYcocXFxhxcXFxcYcXFxhyhxcYcocXGHKHFxcYcXL/cnGHFxcXGHFxcXGHFxcXGHFy/3JxhxcXGHKHFxhyhxcYcocXFxhyhxhyhxcXFxhxcXFxhyiHJxhxcXGHKHGHKHKIcococYcocXFxhyhxcYcocXGHKHFxcYcXFxcXGHFxcYcocXGHKHFxcYcocYcocXFxcYcXFxcYcocYcocXFxhyhxcYcocXFxhxcXFxcYcXFxhyhxcYcocXFxhxcv9ycYcXFxcYcXFxcYcocYcocXFxcYcXFxcYcXFxcYcocYcocohyhyhxhyhxcXGHKHGHKHKHGHKHFxcYcXKIcocXFxcYcocYcocXFxcYcXFxcYcXFxcYcocYcocohyhyhxhyhxcXGHKHFxhyhxcXGHFxcXFxhxcXFxhxcXFxhyhxhyhyiHKHKHGHKHFxcYcocXGHKHFxcYcXL/cnGHFxcXGHFy/3JxhxcXGHKHFxhyhxcXGHKHFxhyhxcYcocXFxhyhxcYcocXGHKHFxcXGHFxcXGHFxcXGHKHFxhyhxcYcocXFxhyhxcYcocXGHKHFxcXGHFxcXGHFxcXFxhxcXGHKHFxcYcXFxcXGHFxcXGHFxcXFxhxcXGHKHFxcYcXFxcXGHFxcXGHFxcXFxhxcXGHKHFxcYcXL/cnGHFxcXGHKHGHKHFxcXGHFy/3JxhxcXGHKHFxcYcXFxcXGHFxcXGHFy/3JxhxcXFxhxcXFxhyhxcYcocXGHKHFxcXGHFxcXGHFy/3JxhxcXFxhxcv9ycYcXFxcYcXFxcYcocXGHKHFxcYcXFxcXGHFxcXGHKHFxhyhxcYcocXFxhyhxcYcocXFxhyhxcYcocXFxhyhxcYcocXFxhyhxcYcocXFxhyhxcYcocXFxhxcohyhyhxhyhxcXFxhxcv9ycYcXFxcYcXFxcYcocXGHKHFxcYcocYcnGHFxhyhxcXFxhyhxhyhxcXFxhyiHJxhxcXFxhxcv9ycYcXFxcYcocYcocXFxcYcocXGHKHFxhyhxcXGHKHFxcYcocYcococYcocXFxcYcXFxcXGHFxcXGHFxcXFxhxcXFxhxcXFxcYcXFxcYcocXGHKHFxhyhxcXFxhyiHJxhxcXFxhxcohyhxcXFxhyhxcYcocXGHKHFxcXGHKHGHKHFxcXGHKHGHKHKIcnGHFxcYcocXFxhyhxcYcocXFxhyhxcXGHFy/3JxhyhxhyhxcXFxhxcohyhxcXFxcYcXFxhyhxcXGHKHFxhyhxcXFxhxcXFxhyhxcYcocXFxhyhxcYcocXFxcYcXL/cnGHFxcXGHKHGHKHKHGHKHFxcXGHKHGHKHKHGHKHFxcXGHFxcXFxhxcXFxhyhxcYcocXFxhyhxcXGHFyiHKHKHGHKHKIcnGHFxcXGHFxcXFxhxcXFxhyhxcYcocXFxhyhxcYcocXFxcYcocYcococYcocXFxcYcocYcococYcocXFxcYcocXGHKHFxcYcocXGHKHFxcXGHKHGHKHKIcnGHFxcXGHFyiHKHKHGHKHKIcnGHFxcYcocXFxcYcXFxcYcocXFxhxcXFxcYcocYcocohycYcXFxcYcocYcococYcococYcocXFxcYcocYcnGHFxcYcXKHGHKHFxcXGHKHFxhyhxcXGHKHFxcYcXKIcnGHFxcXGHFxcXFxhxcXFxcYcXFxcYcocXGHKHFxcXGHFxcXFxhxcXFxhyhxcXGHFyiHKHKHFxhyhxcXGHKHFxhyhyiHJxhxcXFxhxcXFxcYcocYcocXL/cnGHFxcXGHKHFxhyhxcXFxhxcv9ycYcohycYcXFxcXGHFxcXGHKHFxhyhxcXGHKHFxcXGHFxcXFxhxcXFxhyhxcXGHFyiHJxhxcXGHKHFxcXGHFxcXFxhxcXFxcYcXFxcYcocXFxhxcohycYcXFxcYcXFxcXGHKHGHKHKHGHKHKHGHKHFy/3JxhxcXFxhyhxcYcocXFxcYcocXGHKHFxcYcocXFxcYcXFxcXGHFxcXFxhxcXFxhyhxcXGHFyhxhyhxcXFxhyhxcYcocXFxcYcocYcnGHFxcYcocXFxcYcXFxcXGHFxcXFxhxcXFxcYcXFxcXGHFxcXFxhxcXFxhyhxcXGHFyhxhyhxcXFxhyhxcXGHFyiHJxhxcXFxhxcohycYcXFxcYcXKIcococXGHKHFxcXGHKHGHJxhxcXGHKHFxcXGHKHGHKHKHFxhyhxcXFxhxcXFxcYcocYcnGHFxcYcocXFxcYcXFxcXGHKHGHJxhxcXGHKHFxcXGHFyiHKHKHFxhyhxcXFxhxcohyhyhxcYcocXFxcYcocXGHKHFxcXGHKHFxhyhxcXFxhyhxcYcocXFxcXGHFxcXGHKHFxhyhyhxhyhxcXFxcYcXFxcXGHFxcXFxhxcXFxcYcXFxcXGHFyiHKHKHFxhyhxcXFxhxcXFxcYcocXGHKHFxcXFxhxcXFxhyhxcYcococYcococYcococYcococYcnGHFxcYcocXFxcYcocXGHKHFxcXGHKHFxcYcXKHGHKHKHGHKHKHGHJxhxcXGHKHFxcXGHFyiHJxhxcXFxhyhxcXGHKHFxhyhyhxcYcocXFxhyhxcXFxhyhxcYcocXFxcXGHFxcXGHKHFxcYcocXFxcYcXKIcnGHFxcXGHFyhxhyhxcv9ycYcXL/cnGHKHGHJxhxcXFxhxcocYcocXFxcXGHFxcXFxhxcohyhyhxcYcocohycYcXFxcXGHFxcXFxhxcohycYcXFxcYcXKHGHKHKHGHKHKHFxhyhxcXFxhxcocYcocXL/cnGHKHGHJxhxcXGHKHKIcnGHFxcXFxhxcXFxcYcocXGHKHFxcXFxhxcXFxcYcXFxcXGHKHFxhyhxcv9ycYcXFxcXGHKHGHJxhxcXFxhyhxcXGHKHFxcXGHFyiHJxhxcXFxhyhxcXFxhxcXFxcXGHFxcXGHKHFxcYcocXFxcYcocXGHKHKHGHKHKHFxhyhxcXFxhyhxcXGHKHFxcXGHKHFxhyhyhxhyhyhxcYcocXFxcXGHFxcXFxhxcohycYcXFxcYcocXFxhyhxcXFxhyhxcXGHKHFxcXGHFyiHJxhxcXFxcYcXKIcnGHFxcXGHKHFxcXGHFxcXFxcYcXFxcYcocXFxcYcocXFxhxcocXGHKHFxcXGHKHFxcYcocXFxcYcXKHGHKHKHGHJxhxcXFxhyhxcXGHKHFxcXGHKHFxcYcocXFxcYcocXGHKHKHFxhyhxcXFxcYcXFxcXGHKHFxhyhyhxhyhyhxcXGHFyhxhycYcXFxcYcXKHGHJxhxcXFxhxcocYcococXGHKHKIcnGHKHFxhyhxcXFxcYcXKIcnGHFxcXGHKHFxcXGHKHFxcYcocXFxcYcocXFxhyhxcXFxhyhxcXGHKHFxcXGHKHFxcYcocXFxcXGHFxcXFxhxcocYcococYcnGHFxcXGHKHFxcXGHKHFxcYcocXFxcYcocXFxhyhxcXFxhyhxcXGHKHKIcnGHFyiHJxhxcXFxcYcXFxcXFxhxcXFxcYcXKHGHKHKHFxhyhxcXFxcYcXKIcnGHFxcXFxhyhxcYcococXGHKHFy/3JxhyhxcYcococXGHKHFxcXFxhxcohycYcXFxcXGHKHFxcYcocXFxcYcXKHFxhyhxcXFxhyhxcXFxhyhxcXGHKHFy/3JxhxcohycYcXFxcXGHKHFxhycYcXFxcYcXKHFxhyhxcXFxcYcXKIcnGHFxcXFxhyhxcXGHKHFxcXFxhxcXFxcYcocXFxcYcXKHGHKHKHFxhyhyhxcYcocXFxcXGHKHFxhyhyhxcYcococYcnGHFxcXFxhxcocYcococXGHKHKHGHJxhxcXFxcYcXKHGHKHKHFxhyhyhxcYcococYcococXFxhyhxcXFxcYcXL/cnFxhxcXFxcYcocXFxhyhyhxhyhyhxcXGHKHFxcXGHKHFxcYcococYcnGHFxcXFxhxcocYcococXFxhyhxcXFxhyhxcXGHKHKHFxhyhxcXFxcYcocXFxhyhxcXFxhyhxcXFxcYcXKIcnGHFxcXFxcYcXFxcXGHKHFxcYcococYcococXFxhyhxcXFxcYcocXGHKHKHFxhycYcXFxcYcocXFxcYcXKHFxhyhyhxcYcocXFxcXGHKHFxcXGHFyhxcYcocXFxcXGHKHFxcYcocXFxcXGHFyhxhyhyhxcXGHKHFxcXFxhxcocYcococXFxhyhxcXFxhyhxcXFxcYcXKIcnGHKHFxhyhyhxcYcnGHFxcXGHKHFxcXGHKHFxcXFxhxcohycYcocXGHKHKHFxcYcocXFxcYcocXFxcXGHKHFxhycYcXFxcYcocXL/cnGHKHFxcYcocXFxcXGHKHFxcYcocXKIcnGHFxcXFxhyhxcXGHKHKHFxhyhyhxcYcococXGHKHKHFxhyhyhxcXGHKHFxcXGHKHFy/3JxhyhxcXGHKHKHGHJxhxcXFxcYcocXFxcYcocXFxcYcocXFxcYcocXFxcXGHKHFxcYcocXFxcXGHKHFxcXGHFyhxcYcococXGHJxhxcXFxhyhxcXFxcYcocXFxhyhxcohycYcXFxcXFxhxcohycYcocXFxhyhxcXFxcYcocXFxhyhyhxcYcococXFxhyhxcXFxcYcocXFxhyhyhxcYcococXGHKHKHFxcYcocXL/cnFxhxcXFxcYcocXFxcXGHFyhxhyhyhxcXFxhyhxcXFxhyhxcXFxhyhxcohyhyhxcXFxhyhxcXFxhyhxcv9ycYcocXFxcYcocXFxcYcocXFxcXGHFyhxcYcocXKIcnGHKHFxcYcocXFxcXGHKHFxcXGHKHFxcXFxhyhxcXGHKHKHFxcYcocXFxcXGHKHFxcYcococXFxhyhxcXFxcYcocXFxcYcocXFxcXGHKHFxcYcococXFxhyhxcXFxcYcocXFxcYcocXFxcXGHKHFxcYcococXFxhyhxcv9ycXGHFxcXFxcYcocXFxhyhyhxcYcococXFxhyhyhxcYcococXFxhyhyhxhycYcocXFxhyhxcXFxcXGHFyhxhycYcXFxcXGHKHFxcXFxhyhxcXFxhyhxcXFxcYcocXFxcYcocXFxcXGHFyhxcXGHKHFxcXFxhyhxcXFxhyhxcXFxcYcocXFxcXGHFyhxcYcococXFxhyhxcXFxcXGHFyhxhycYcXFxcXFxhxcocXGHKHKHFxhycYcXFxcXGHKHFxcXFxhyhxcXFxhyhyhxhycYcXKHGHJxhxcXFxcYcococYcnGHFxcv9ycYcocXFxcYcocXFxcXGHKHFxcXFxhxcocXGHKHKHFxcYcococXFxhyhxcohycYcocXFxhyhyhxcXGHKHFxcXFxcYcocXFxhyhyhxcXGHKHKHFxcYcocXFxcXFxhxcocXGHKHKHFxhycYcXKIcnGHKHFxcXGHKHFxcXFxhyhxcXFxcYcocXFxcXGHKHFxcXGHKHFxcXFxhyhxcohycYcXKIcnGHKHFxcXFxhyhxcXFxhyhxcXFxcXGHFyhxhycYcocXFxhyhyhxcYcnGHFxcXFxcYcocXFxcYcocXKIcnGHKHFxcYcnGHFxcXFxhyhxcXFxcYcocXFxcXGHKHFxcXGHKHKHFxcYcocXKIcnGHKHFxcXGHKHKHGHJxhyhxcXFxhyhxcXFxcXGHFyhxcYcococXFxhycYcXFxcXGHKHFxcXFxhyhxcXFxcYcocXL/cnFxhxcocYcnGHFyhxhycYcXKHGHJxhxcocYcnGHKHFxcYcococXFxhyhyhxcXGHKHKHFxcXGHKHFxcXFxhyhxcXFxcXGHFyhxhycYcocXFxcYcocXFxcXFxhxcocXGHJxhxcXFxcXGHFyhxcXGHKHFyhxhyhyhxcXFxcYcocXFxcXGHKHFxcXFxhyhxcXFxcXGHFyhxcYcococXFxcYcococXGHJxhxcXFxcXGHKHFxcXFxhyhxcXFxcYcocXKIcnGHKHFxcXGHKHFxcXFxcYcocXFxcXGHKHFxcXFxhyhxcXFxcXGHFyhxcYcnGHFxcXFxcYcocXFxcXGHKHFxcXFxcYcXKHFxhycYcXFxcXFxhyhxcXFxcYcocXKIcnGHKHFxcXGHKHKHFxhycYcXKHFxhyhyhxcXFxhyhyhxcYcnGHFyhxhycYcocXFxcYcocXKHGHJxhxcocYcnGHKHFxcXGHKHFyhxhycYcXKHFxhyhyhxcXFxhyhyhxcXGHKHKHFxcXGHKHKHFxcYcococXFxhyhyhxcXFxcYcocXFxcXGHKHFxcXFxcYcocXFxcXGHKHFxcXFxcYcocXFxcXGHKHFxcXFxhyhyhxcXGHKHKHFxcYcnGHFxcXFxcYcocXKIcnGHKHFxcXFxhyhxcXFxcYcococXFxhyhyhxcXFxhyhyhxcXGHKHKHFxcXGHKHKHFxcYcococXFxcXGHKHFxcXFxhyhyhxcXGHKHKHFxcXGHKHFyhxcYcococXFxcYcococXFxcYcococXFxhyhyhxcXFxhyhyhxcXFxhyhxcXL/cnFxhxcocXGHJxhxcocXGHKHKHFxcXFxhyhxcocYcnGHFyhxcYcococXFxcXFxhxcocXFxhyhyhxcXFxhyhyhxcXFxhyhxcocYcnGHKHFxcXGHKHKHFxcXFxhyhxcXFxcYcococXFxcYcocXFy/3JxcYcXKHFxcYcococXFxcYcococXFxcYcococXFxcYcocXKHGHJxhyhxcXFxcYcocXKIcnFxhxcocXFxhyhyhxcXFxhyhyhxcXFxhyhyhxcXFxhyhyhxcXFxhyhxcocXGHKHKHFxcXFxcYcocXFxcXGHKHFyhxcYcococXFxcXGHKHKHFxcYcnGHFxcXFxcXGHFyhxcXGHJxhxcXFxcXFxhyhxcXFxcYcocXKHGHJxhyhxcXFxcYcococXFxhycYcXFyiHJxhyhxcXFxcXGHKHFxcXFxhyhyhxcXFxhyhyhxcXFxhycYcXFxcXFxhyhxcXL/cnFxhxcocXFxhyhyhxcXFxcXGHKHFxcXFxhyhyhxcXFxhyhyhxcXFxhyhyhxcXFxcYcocXFxcXFxcYcXKHFxcXGHKHFyhxcYcnGHFyhxcXGHKHKHFxcXFxhyhxcXKIcnGHKHFxcXFxcYcocXFxcXFxhyhxcocYcnGHKHFxcXFxhyhyhxcXFxhycYcXFxcXFxhyhyhxcXGHJxhxcocXGHJxhyhxcXFxhycYcXFyiHJxhyhxcXL/cnGHKHKHFxcYcnGHFxcohycYcococXGHJxhyhxcXFxcXGHKHFxcXFxcYcocXKHFxhyhyhxcohycXGHFyhxcXGHJxhxcocXGHJxhyhxcXFxcYcococXFxcYcococXFxcXGHKHKHFxcXGHJxhxcXFxcXFxhyhxcXFxcXGHKHKHFxcYcnGHKHFxcXGHJxhxcocYcnFxhxcocXFxhycYcXKHFxhycYcocXFxcXFxhyhxcXFxcXFxhxcocXFxcXGHKHFyhxhycYcococXFxhyhyhxcohycXGHFyhxcXFxhyhyhxcXFxcXGHFyhxcXFxcYcococXFxcYcococXFxcXFxhyhxcocYcnGHKHFyhxhycYcocXFxcXFxhyhyhxcXFxhyhyhxcXFxcXGHKHFyhxhycYcocXKHGHJxhyhxcocYcnGHKHFxcXFxcXGHFyhxcXFxcYcocXKHFxhycYcocXFxcXFxhyhxcocXGHJxhxcocXFxcYcococXFxcXFxhyhxcocXGHJxhxcocXFxcYcococXFxcXFxhyhxcXKIcnGHKHKHFxcXGHKHKHFxcXFxcYcocXKHFxhycYcocXFxcXFxhyhxcocXGHJxhyhxcXFxcXFxhxcocXFxcXGHKHKHFxcXFxhyhyhxcXFxcYcococXFxcXFxhyhxcocXGHJxhyhxcXFxcXGHKHKHFxcXFxhyhyhxcXFxcYcococXFxcXFxhyhxcocXFxhyhyhxcXL/cnFxhyhxcXL/cnFxhyhyhxcXFxhyhyhxcXFxcXFxhyhxcXFxcXFxhyhxcocXGHJxhyhxcXFxcXGHKHKHFxcXFxcYcocXKHFxhycYcocXFxcXFxcYcocXKHFxhycYcocXFxcXFxcYcocXFxcXFxcYcococXFxcXGHKHKHFxcXFxhycYcXKHFxhycYcococXFxhycYcocXFxcXFxcYcocXFyiHJxcYcocXFxcXFxcYcocXKHFxhycYcocXFyiHJxhyhyhxcXFxcYcococXFxcXFxhyhyhxcXFxcYcnGHFxcocYcnGHKHKHFxcXGHKHKHFyhxcYcnGHKHFxcXFxcXGHKHFyhxcYcnGHKHKHFxcXGHKHKHKHFxcYcnGHKHFxcXFxcXGHKHKHFxcXFxhyhyhxcXFxcXGHJxhxcXFy/3JxcYcocXFyiHJxcYcocXFy/3JxcXGHKHFxcXFxcXGHKHKHFxcXFxhycYcXKHFxcYcnGHKHFxcohycYcococXFxcXFxhyhxcocXFxhycYcocXFy/3JxcYcococXFxcXFxhyhyhxcXFxcYcnGHFyhxcXFxhyhyhxcocXGHJxhyhyhxcXFxhycYcXKHFxcXFxhyhyhxcXFxcXFxhyhxcocXFxcYcococXKHGHJxcYcocXFyiHJxcYcocXKHFxhycYcococXFxcXGHJxhxcocXFxhycYcocXKHFxcYcnGHFyhxcXFxcYcocococXFxhycYcocXKHFxcYcnGHFyhxcXFxcYcnGHFyhxcXFxhycYcXKHFxcXFxhycYcXKHFxcXGHKHKHKHFxcXFxhyhyhxcXKIcnFxhyhxcocXGHJxcYcocXFxcXFxcYcococXKHGHJxhyhyhxcXFxcXFxhyhxcocXFxhycYcocXKHFxcYcnGHKHFxcXFxcXFxhyhxcocXFxhycYcocXKHFxcYcnGHKHFxcohycXGHKHKHFxcXFxhycYcocXFxcXFxcYcococXFxcXFxcYcocXKHFxcXFxhyhyhxcocXGHJxhyhyhxcXFxcXGHKHKHFyhxcYcnGHKHFyhxcXFxhycYcXKHFxcXFxcYcococXFxcXFxcYcococXFy/3JxcXGHKHFxcocXGHJxhyhxcocXFxcYcocococXFxcXFxhyhyhxcXFxcXFxcYcocXKHFxcXGHJxhyhxcXFxcXFxcYcococXFxcXFxhycYcXKHFxcXFxhycYcXKHFxcXFxcYcococXFyiHJxcYcococXFxcXFxhycYcXKHFxcXFxhycYcocXFxcXFxcYcnGHFyhxcXFxhycYcocXKHFxcYcnGHKHKHFxcXFxcYcocococXFxcXGHKHKHKHFxcXFxcYcococXKHFxcYcnGHKHKHFxcXFxcYcococXKHFxcYcnGHKHKHFxcXFxcYcocococXFxcXGHJxhyhxcXKHGHJxcYcocXKHFxcXGHJxhyhxcXKHFxhycYcococXFxcXFxcYcococXFyhxhycXGHKHFxcocXGHJxcYcocXFyhxcYcnGHKHKHFxcXFxcXFxhyhxcocXFxcXFxhyhyhxcXKHGHJxcYcococXFxcXFxhycYcocXFyhxhycXGHKHFyhxcXFxcYcnGHFyhxcXFxcXFxhycYcXKHFxcXFxhycYcocXFyhxhycXGHKHKHFxcXFxcXGHJxhxcocXFxcXFxhycYcXKHFxcXFxcXGHKHKHFyhxcYcnFxhyhyhxcXFxcXFxhyhyhyhxcXFxcXGHJxhxcocXFxcXFxcYcococXKHFxcXGHJxhyhxcocXFxcYcnGHKHKHFxcXFxcXGHKHKHKHFxcXFxcYcnGHKHFxcXFxcXFxcYcococXFxcXFxcXGHKHKHKHFxcXFxhycYcocXKHFxcXFxhycYcocXKHFxcXGHJxhyhyhxcXFxcXFxhycYcocXFxcXFxcXFxhyhyhxcXFxcXFxcYcnGHFyhxcXFxcXGHJxhyhxcocXFxcYcnGHKHKHFxcXFxcXFxhyhyhxcXKHFxhycXGHKHFyhxcXFxcXGHKHKHKHFxcXFxcXFxhyhyhxcocXFxcYcnGHKHKHFxcXFxcXFxhyhyhxcocXFxcXGHJxhyhxcXKHFxcYcnGHKHKHFyhxcXFxhycYcocXKHFxcXFxcYcnGHFyhxcocXGHJxcYcococXFxcv9ycXFxhyhyhxcocXFxcYcnGHKHKHFxcXL/cnFxcYcococXFyhxcYcnFxhyhyhxcXFxcXFxcXGHKHKHFxcocXGHJxcYcococXFxcXFxcXFxhyhyhyhxcXFxcXGHJxhyhyhxcXFxcXFxcYcocococXFxcXFxcYcnGHKHFyhxcXFxcYcnGHKHKHFxcocYcnFxhyhyhyhxcXFxcXFxhyhyhyhxcXFy/3JxcXGHKHKHFyhxcXFxcYcnGHKHKHFxcXFxcXFxcYcococXKHFxcXFxhycYcococXKHFxcYcnFxhyhyhxcXKHFxhycXGHKHKHFxcocXFxhycYcnGHFyhxcXFxcXFxhycYcocXKHFxcXFxcYcnGHKHFyhxcXFxcXFxhycYcocXKHFxcXFxhycXGHKHFyhxcXFxcXFxhycYcXKHFyhxcXFxhycXGHKHFyhxcXFxcXFxcYcocococXFxcXFxcXFxhyhyhxcocXFxcXFxcYcnGHFyhxcocXFxcYcnFxhyhxcocXFxcXFxcXGHJxhxcocXKHFxcXGHJxhyhyhyhxcXFxcXFxhycYcococXFyhxcYcnFxhyhyhxcocXFxcXFxcYcocococXKHFxcXFxhycYcococXKHFxcXFxhycYcococXKHFxcXFxcYcnGHKHKHFxcocXFxhycXGHKHKHFxcocXFxhycXGHKHKHKHFxcXFxcXFxhycYcocXKHFxcXFxcXFxhycYcocXKHFxcXFxcXGHJxhyhyhxcXFxcv9ycXFxhyhyhyhxcXKHFxcYcnGHJxhxcocXKHFxcXGHJxhycYcXKHFyhxcXGHJxcYcnGHFyhxcXKHFxhycXGHKHKHKHFxcocXGHJxcYcnGHFyhxcocXFxcYcnFxhyhyhxcocXFxcXFxcYcnGHKHKHFxcocXFxhycXGHKHKHKHFxcocXGHJxcXGHKHKHFyhxcXFxcXFxhycYcococXKHFxcXFxcXGHJxhyhxcocXFyhxcYcnFxhyhyhyhxcocXFxcXGHJxhycYcXKHFyhxcXFxcYcnGHJxhxcocXFyhxcXGHJxcYcocococXFxcohycXFxhycYcocXKHFxcXFxcXFxcYcnGHKHFyhxcXFxcXFxcXGHJxhyhxcocXFxcv9ycXFxcYcocococXKHFxcXFxcYcnFxhyhxcocXKHFxcXFxhycXGHKHKHFyhxcXFxcXFxcYcnGHKHKHFyhxcXFxcXFxcYcnGHKHFyhxcocXFxcXGHJxhycYcocXKHFxcXFxcXFxhycYcocococXFxcXFxcXFxcYcnGHKHKHFxcocXFxcYcnFxhycYcXKHFyhxcXFxcXFxhycYcocococXFyhxcXGHJxcYcnGHKHFyhxcXFxcXFxcXFxhycYcocXKHFyhxcXFxcYcnFxhyhyhxcocXFxcohycXFxhycYcococXKHFxcXFxcXGHJxhycYcXKHFyhxcXFxcXFxcYcnGHKHKHFyhxcXFxcXFxcXGHJxhyhyhxcocXFxcXFxcXFxhycYcococXKHFxcXFxcXFxcXGHJxhyhxcocXFyhxcXFxhycXGHJxhyhxcocXFxcocYcnFxcYcnGHKHFyhxcXKHFxcXGHJxcYcnGHKHFyhxcXKHFxcYcnFxcYcocococXKHFxcXFxcXFxcYcnGHKHKHKHFxcocXFxcXGHJxcYcococococXFxcXFxcXFxcXGHJxhyhxcocXKHFxcXFxcXFxhycYcnGHFyhxcocXFxcXFxcXFxhycYcocococXFyhxcXFxcYcnFxhycYcocXKHFyhxcXFxcXFxhycYcnGHKHFyhxcocXFxcXFxcYcnGHJxhyhxcocXFyhxcXFxcYcnFxhycYcocXKHFxcocXFxcXGHJxcYcnGHKHKHFxcocXFxcXFxcXGHJxhycYcocXKHFxcocXFxcXGHJxcYcnGHKHKHFxcocXFxcXFxcXFxhycYcocococXKHFxcXFxcXFxcXGHJxhycYcXKHFyhxcXFxcXFxcXFxcYcnGHKHKHFyhxcXKHFxcXFxhycXGHJxhyhyhxcocXFxcXFxcXFxcXGHJxhycYcXKHKHFxcXKHFxcYcnFxcYcnGHKHKHFyhxcXFxcocYcnFxcXGHKHJxhxcocXKHFxcXFxcXFxcXFxhycYcnGHFyhyhxcXFyhxcXGHJxcXGHJxhyhyhyhxcXKHFxcXFxcXFxcYcnGHJxhyhxcocXKHFxcXFxcXFxcXGHJxhycYcocXKHFyhxcXFxcXFxcXFxhycYcnGHKHKHFxcocXFxcXFxcXFxcXGHJxhyhyhyhyhxcXFyhxcXFxcXGHJxcYcnGHKHKHFyhxcXKHFxcXFxcXGHJxcYcnGHKHKHFyhxcXKHFxcXFxcYcnFxcYcocnGHFyhyhxcXKHFxcXFxcXGHJxcYcnGHKHKHKHFxcocXFxcXFxcXFxcXGHJxhycYcocXKHFyhxcXFxcXFxcXFxcXGHJxhycYcococXKHFxcXFyhxcXGHJxcXGHJxhyhyhyhyhxcXKHFxcXFxcXFxcYcnFxhycYcococXKHFyhxcXFxcXFxcXFxcYcnGHJxhyhyhxcocXKHFxcXFxcXFxcXFxhycXGHKHKHKHKHFyhxcXFxcocXGHJxcXFxhycYcococococXKHFxcXFyhxcYcnFxcXGHJxhyhyhyhyhxcocXFxcocXFxcYcnFxcYcnGHJxhyhyhxcocXFyhxcXFxcXFxcXFxhycXGHKHKHKHKHKHFxcocXFxcXFxcXFxcXFxhycYcnGHKHKHKHFyhxcXKHFxcXFxcXFxhycXGHJxhycYcocXKHKHFxcocXFxcXFxcXFxcYcnFxhycYcocococXKHFyhxcXFxcXFxcXFxcXFxhycYcnGHKHKHKHFyhxcocXFxcXFxcXFxcXFxcYcnGHJxhyhyhyhxcocXKHFxcXFxcXFxcXFxcXGHJxcYcocnGHKHFyhxcocXFyhxcXFxcXFxcXFxhycXGHJxhyhyhyhyhxcocXFxcocXFxcXFxcXGHJxcXGHJxhyhyhyhyhyhxcXKHFxcXFxcocYcnFxcXFxhycYcnGHKHKHKHFyhxcocXFxcXKHFxcXGHJxcXFxhycYcnGHKHKHKHFyhxcocXFxcXKHFxcXFxhycXFxcYcnGHKHJxhyhxcococXFyhxcXFxcXKHGHJxcXFxcYcnFxhyhycYcocXKHKHFyhxcXFyhxcXFxcXFxcYcnFxcYcnFxhyhyhyhyhyhxcocXFyhxcXFxcXFxcXFxcXFxcYcnFxhycYcocococococXKHFxcXKHFxcXFxcXFxcXFxhycXFxhycYcocococococXKHFyhxcXFxcocXFxcXFxhycXFxcYcnGHJxhyhyhyhyhyhxcocXFyhxcXFxcXFxcXFxcXFxcYcnFxcYcnGHKHKHKHKHKHFyhxcocXFxcocXFxcXFxcXFxcYcnFxcYcnGHJxhyhyhyhyhyhxcocXFyhxcXFxcXKHFxcYcnFxcXFxhycXGHJxhyhycYcocXKHKHFyhxcXKHFxcXFxcocXFxhycXFxcXGHJxcYcnGHJxhyhyhyhyhxcocXKHFxcXKHFxcXFxcXFxcXFxcXFxhycXFxhycYcnGHKHKHKHKHKHFyhxcXKHFxcocXFxcXFxcXFxcXFxcYcnFxcYcnFxhyhycYcococococXKHFyhxcXKHFxcXFyhxcXFxcXFxhycXFxcYcnFxhycYcnGHKHKHKHKHKHFyhxcocXKHFxcXFyhxcXFxcXFxcXFxhycXFxcYcnFxhycYcocnGHKHKHKHFyhyhxcXKHFxcocXFxcXFyhxcXFxcXGHJxcXFxcYcnFxhycYcnGHJxhyhyhyhxcococXKHFyhxcXFyhxcXFxcXFxcXFxcXFxcXFxcXGHJxcXGHJxhycYcnGHKHKHKHKHKHFyhyhxcXKHFxcocXFxcXKHFxcXFxcXFxcXGHJxcXFxcYcnFxhycYcnGHKHJxhyhyhyhxcococXKHFyhxcXKHFxcXFxcocXFxcXFxcXFxcXFxhycXFxcYcnFxhycYcnGHJxhyhyhyhyhyhyhyhxcocXKHFxcocXFxcocXFxcXFxcXFxcXFxcXFxcXFxcXGHJxcXGHJxcYcnGHJxhycYcococococococXKHKHFxcocXKHFxcXKHFxcXFyhxcXFxcXFxcXFxcXFxhycXFxcXGHJxcYcnFxhycYcnGHKHJxhyhyhyhyhyhxcococXKHFyhxcXKHFxcXKHFxcXFxcocXFxcXFxcXFxcXFxcYcnFxcXFxhycXFxhycXGHJxhycYcnGHKHKHJxhyhyhxcocococXKHFyhxcocXKHFxcocXFxcXKHFxcXFxcXFxcocXFxcXFxhycXFxcXFxcXGHJxcXGHJxcXGHJxhycYcnGHJxhyhycYcococococococXKHKHFyhyhxcXKHFyhxcXKHFxcXKHFxcXFyhxcXFxcXFxcXFxcXFxcXFxcXFxcXFxcXGHJxcXFxcYcnFxcYcnFxhycYcnGHJxhycYcnGHKHKHJxhyhyhyhyhyhxcocococXKHFyhxcocXKHFyhxcXKHFxcXKHFxcXKHFxcXFxcXKHFxcXFxcXFxcXFxcXFxcXFxcXFxcXFxcYcnFxcXFxcYcnFxcXGHJxcYcnFxhycXGHJxhycXGHKHJxhycYcocnGHKHKHJxhyhyhyhyhyhxcococococXKHFyhyhxcocXKHFyhxcocXFyhxcXKHFxcocXFxcocXFxcXKHFxcXFxcocXFxcXFxcXFyhxcXFxcXFxcXFxcXFxcXFxcXFxcXFxcXGHJxcXFxcXFxcXGHJxcXFxcYcnFxcXGHJxcXGHJxcXGHJxcYcnFxhycXGHJxcYcnGHJxhycYcnGHJxhycYcnGHJxhyhycYcococnGHKHKHJxhyhyhyhyhyhyhyhyhyhyhyhyhyhyhyhyhxcocococXKHKHKHFyhyhxcocXKHKHFyhxcococXKHFyhxcocXKHFyhxcocXKHFyhxcXKHFyhxcXKHFyhxcXKHFyhxcXKHFxcocXFyhxcXKHFxcocXFyhxcXFyhxcXKHFxcXKHFxcocXFxcocXFxcocXFxcocXFyhxcXFyhxcXFxcocXFxcocXFxcocXFxcocXFxcXKHFxcXKHFxcXKHFxcXKHFxcXFyhxcXFyhxcXFyhxcXFyhxcXFyhxcXFxcocXFyhxcXFyhxcXFyhxcXFyhxcXKHFxcXKHFxcocXFxcocXFyhxcXKHFxcocXFyhxcXKHFyhxcXKHFxcocXKHFxcocXKHFyhxcXKHFyhxcocXKHFyhxcocXKHKHFyhxcocXKHKHFyhyhxcococXKHKHKHFyhyhyhyhxcococococococococococococnGHKHKHKHJxhyhycYcocnGHKHJxhycYcnGHJxhycYcnGHJxhycXGHJxhycXGHJxcYcnFxcYcnFxcYcnFxcXGHJxcXFxhycXFxcXFxcYcnFxcXFxcXFxcXFxcXFxcXFxcXFxcXFxcXFxcXFxcXFxcXKHFxcXFxcXFyhxcXFxcocXFxcXKHFxcocXFyhxcXKHFyhxcXKHFyhxcococXKHFyhyhyhxcococococococococnGHKHKHJxhycYcocnGHJxhycXGHJxcYcnFxhycXFxhycXFxhycXFxcXFxcYcnFxcXFxcXFxcXFxcXFxcXFxcXFxcocXFxcXFxcocXFxcXKHFxcXKHFxcocXKHFxcocXKHKHFyhyhxcococococococococnGHKHJxhycYcnGHJxhycXGHJxcXGHJxcXGHJxcXFxcXFxcYcnFxcXFxcXFxcXFyhxcXFxcXFxcXKHFxcXKHFxcXKHFyhxcXKHFyhyhxcococXKHKHKHKHKHJxhyhycYcnGHJxhycYcnFxhycXFxcYcnFxcXFxcYcnFxcXFxcXFxcXFxcocXFxcXFxcocXFxcXKHFxcocXKHFyhxcococXKHKHKHKHKHKHJxhycYcocnFxhycYcnFxcYcnFxcXFxhycXFxcXFxcXFxcXFxcXFyhxcXFxcXKHFxcocXFyhxcocXKHFyhyhyhyhyhyhyhycYcocnGHJxcYcnFxhycXFxcYcnFxcXFxcXFxcXFxcXFxcXFyhxcXFxcocXFyhxcXKHFyhyhxcocococococnGHKHJxhycXGHJxcYcnFxcXFxhycXFxcXFxcXFxcXFxcocXFxcXKHFxcocXFyhxcococXKHKHKHKHJxhyhycYcnGHJxcXGHJxcXFxcYcnFxcXFxcXFxcXKHFxcXFxcocXFyhxcXKHKHFyhyhyhyhyhyhycYcnGHJxcYcnFxhycXFxcXFxcXFxcXFxcXFxcXFxcocXFyhxcXKHFyhxcocococococnGHKHJxcYcnFxhycXFxcXGHJxcXFxcXFxcocXFxcXFyhxcXKHFyhxcococococococnGHJxhycXGHJxcXFxhycXFxcXFxcXFxcXKHFxcXFyhxcocXKHFyhyhyhyhyhyhycYcnFxhycXFxhycXFxcXFxcXFxcXFxcXFyhxcXKHFxcocXKHKHKHKHKHKHJxhycYcnFxcYcnFxcXFxcXFxcXFxcXFxcXKHFxcocXFyhyhxcocococnGHJxhycYcnFxcYcnFxcXFxcXFxcXFxcXKHFxcXKHFxcococXKHKHKHJxhycYcnGHJxcXFxhycXFxcXFxcXFxcocXFxcocXFyhyhxcococococnGHJxcYcnFxcYcnFxcXFxcXFxcXFyhxcXFyhxcocXKHKHKHKHKHJxhycYcnFxcXGHJxcXFxcXFxcXKHFxcXKHFxcocXKHKHKHKHJxhycYcnFxhycXFxcXFxcXFxcXFxcXFyhxcXKHFyhyhyhyhyhyhycXGHJxcXGHJxcXFxcXFxcXFyhxcXFyhxcocXKHKHKHKHJxhycYcnFxcXGHJxcXFxcXFxcocXFxcocXKHFyhyhyhyhycYcnGHJxcXFxhycXFxcXFxcocXFxcocXFyhyhxcocnGHKHJxhycXFxhycXFxcXFxcXFyhxcXFyhxcXKHKHKHKHKHJxhycXGHJxcXFxcXFxcXFxcXFyhxcXKHFyhxcococnGHJxhycXGHJxcXFxcXFxcXFxcocXFyhxcXKHKHKHKHJxhycXGHJxcXFxcXFxcXFxcXFxcocXFyhxcocococnGHJxhycXFxhycXFxcXFxcocXFxcocXKHFyhyhyhycYcnFxhycXFxcXFxcXFxcXFxcocXFyhxcocococnGHJxhycXFxcXFxcXFxcXFxcXFyhxcocXKHKHKHJxhycYcnFxcXFxcXFxcXFxcXFxcocXKHFyhyhycYcnGHJxcYcnFxcXFxcXFxcocXFyhxcocXKHJxhyhycXGHJxcXFxcXFxcXFxcXKHFyhxcococococnGHJxcXFxhycXFxcocXFxcXKHFyhyhyhyhycYcnFxhycXFxcXFxcXFyhxcXKHFyhyhyhyhycYcnFxcXFxcXFxcXFxcXFxcocXKHKHKHKHJxhycXGHJxcXFxcXFxcXKHFxcocXKHKHJxhyhycXFxhycXFxcXFxcocXFyhxcocXKHJxhycYcnFxcXGHJxcocXFxcXKHFyhxcococnGHJxcYcnFxcXFxcXFxcocXFyhxcocococnFxhycXFxcYcnKHFxcXFxcocXKHKHKHJxhycXGHJxcXFxcXFxcXKHFxcococococnGHJxcYcnFxcXFxcXKHFxcocXKHKHKHJxhycXGHJxcXFxcXFyhxcXKHFyhyhyhycYcnFxcYcnFxcXKHFxcXKHFyhyhyhyhycXGHJxcXFxcXFxcXKHFyhxcocococnGHJxcXFxcXFxcXFxcXFyhxcocococnGHJxcXGHJxcXFyhxcXFyhxcocococnGHJxcXFxhycocXFxcXKHFyhyhyhyhycXFxhycXFxcXFyhxcXKHFyhyhycYcnFxhycXFxcXFxcXKHFxcococococnFxhycXFxcXFxcXKHFxcocXKHJxhycYcnFxcXFxcXFxcXFxcocXKHKHKHJxcYcnFxcXFxcXFxcXKHFyhxcocnGHJxcYcnFxcXFxcXFyhxcocXKHKHJxhycXFxcYcnKHFxcXFyhxcococnGHJxcXGHJxcXFyhxcXFyhyhxcnGHJxhycXFxcXFxcXFxcocXKHFyhycYcnFxhycXFxcXFyhxcXKHFyhyhycYcnFxcXFxcXFxcXFxcocXKHKHJxhycXFxhycXFxcocXFyhxcococnGHJxcXFxcXFxcXFxcXKHFyhyhycYcnFxcYcnFxcocXFxcococococnFxhycXFxcXFxcocXFyhyhyhycYcnFxcXFxcXFxcXKHFyhyhyhycYcnFxcXFxcXFxcXKHFyhyhyhycXGHJxcXFxcXFyhxcocXKHJxhycYcnFxcXFxcXKHFxcocococnGHJxcXFxcXFxcXFyhxcocococnFxhycXFxcXFyhxcXKHKHKHJxhycXFxcXFxcXFxcocXKHKHJxhycXFxcXFxcXFxcXKHFyhyhycYcnFxcXFxcXFxcXKHFyhyhyhycXFxhycXFyhxcXFyhyhyhycYcnFxcXFxcXFxcXKHFyhyhycYcnFxcXFxcXFxcXKHFyhyhycYcnFxcXFxcXFxcocXFyhycYcnGHJxcXFxcXFxcocXKHKHKHJxcYcnFxcXFyhxcXKHKHKHJxhycXFxcXFxcXKHFyhxcnGHJxhycXFxcXFxcocXFyhyhycYcnFxcXFxcXFxcXKHFyhycYcnFxhycXFxcXKHFxcococnGHJxcXFxcXFxcXFxcocococnGHJxcXFxcXFxcXKHFyhyhycXGHJxcXFxcXKHFxcococnGHJxcXFxcXFxcXFyhxcocnGHJxcXGHJyhxcXFyhxcocnGHJxcXFxcXFxcXFyhxcocnGHJxcXFxcXFxcXFxcocococnGHJxcXFxcXFxcocXKHKHJxcYcnFxcXFxcocXKHFycYcnGHJxcXFxcXKHFxcococnFxhycXFxcXFyhxcXKHKHJxcYcnFxcXFxcocXKHFycYcnFxhycXFxcocXFyhyhycYcnFxcXFxcXFxcocXKHJxhycXFxcXFxcXFxcocXKHJxhycXFxcXFxcXFyhxcococnFxcYcnFyhxcXKHFyhycYcnFxcXFxcXFxcocococnGHJxcXFxcXFxcococococnFxcXFxcXFxcocXKHJxhycXFxcXFxcXFxcocococnFxhycXFxcocXFyhyhycXGHJxcXFxcXKHFyhyhycYcnFxcXFxcXKHFyhyhycXGHJxcXFyhxcXKHKHKHJxcXFxcXFxcXKHFyhycYcnFxcXFxcXFxcocXKHJxhycXFxcXFxcocXKHKHKHJxcXFxcXFxcocXKHKHJxcXGHJyhxcXFyhyhyhycXFxcXFxcXFxcocococnFxcXFxcXFxcXKHKHKHJxcXFxcXFxcXFyhxcnGHJxhycXFxcocXFyhyhycYcnFxcXFxcocXKHFycYcnFxcXFxcXFyhxcocnGHJxcXFxcXFxcocXKHJxhycXFxcXFxcocXKHKHJxcXGHJyhxcXFyhyhycXGHJxcXFyhxcXKHKHJxcXGHJxcocXFyhyhycYcnFxcXFxcocXKHKHJxhycXFxcXKHFyhyhycYcnFxcXFxcocXKHKHJxcXFxcXFxcXFyhyhyhycXFxcXFxcXFyhyhyhycXFxcXFxcXFyhyhyhycXFxcXFxcXFxcococnFxhycXFxcocXKHKHKHJxcXFxcXFyhxcococnFxcXFxcXFxcocXJxhycXFxcXFxcXFyhxcnGHJxcXFxcXFxcXKHFycYcnFxcXFxcXFxcococnGHJxcXFxcXKHFyhycYcnFxcXFxcXKHFyhycYcnFxcXFxcXKHKHKHJxcXFxcXFxcXFyhyhycXFxcXFxcXFxcococnGHJxcXFxcocXKHKHJxhycXFxcocXFyhycYcnFxcXFxcXKHKHKHJxcXFxcXFxcXKHFycYcnFxcXFxcXFyhyhyhycXFxcXFxcXKHFycYcnFxcXFxcXFxcococnFxhycXFyhxcXKHJxhycXFxcXFxcocococnFxcXFxcXFxcococnFxhycXFyhxcococnGHJxcXFxcocXKHJxhycXFxcXFyhxcocnGHJxcXFxcocXKHKHJxcXFxcXFxcXKHKHJxhycXFxcXKHFyhycYcnFxcXFxcocXKHJxcYcnFxcocXFyhycYcnFxcXFxcocXKHJxhycXFxcXKHFyhyhycXFxcXFxcXKHKHKHJxcXFxcXFyhyhyhycXFxcXFxcXKHKHJxhycXFxcXKHFyhycYcnFxcXFyhxcococnFxcXFxcXKHFyhycXGHJxcocXFyhyhycXFxcXFxcXKHFycYcnFxcXFxcXKHFycYcnFxcXFxcXKHFyhycXFxcXFxcXFyhyhycXFxcXFxcXFyhyhycYcnFxcocXFyhycYcnFxcXFyhxcocnGHJxcXFxcocXKHJxhycXFxcXKHFyhycXGHJxcXKHFyhyhycXFxcXFxcXKHKHJxhycXFxcocXKHJxhycXFxcXKHFyhycYcnFxcXKHFyhyhycXFxcXFxcXKHKHJxcXFxcXFxcXKHKHJxcXFxcXFxcococnGHJxcXKHFyhyhycXGHOHFxcXKHJxhycXFxcXKHFyhycYcnFxcXKHFyhyhycXFxcXFxcococnGHJxcXKHFxcocnGHJxcXFyhxcococnFxcXFxcXKHKHJxhycXFyhxcXKHJxcYcnFyhxcXKHJxhycXFxcocXKHKHJxcXFxcXFyhyhycXGHJyhxcXKHKHJxcXFxcXFyhyhyhycXFxcXKHFyhycXGHJxcocXKHKHJxcXFxcXFxcococnFxcXFxcXFyhycYcnFxcXFxcococnGHJxcXFyhxcocnFxcXFxcXFxcocnGHJxcXFxcocXKHJxcXFxcXFxcococnFxhycocXFyhycXGHJyhxcXKHKHJxcXFxcXFyhxcnGHJxcXFxcocococnFxcXFxcocXJxhycXFxcXKHFyhycXFxcXFxcXFyhycXGHJxcocXKHKHJxcXFxcXFyhxcnFxhycXFyhxcocnFxhycocXFyhycYcnFxcXFyhyhycYcnFxcocXKHKHJxcXFxcXKHKHKHJxcXFyhxcococnFxcXFyhxcocnFxcXFxcXFyhyhycXFxcXFxcococnFxcXFxcXFyhyhycXFxcXFyhyhycYcnFxcocXKHJxhycXFyhxcococnFxcXFyhxcocnFxcXFxcXFyhycYcnFxcXFyhyhycYcnFxcocXKHJxcYcnKHFxcocnFxcXFxcXFxcocnFxcYc4cXFyhycXGHJyhxcXKHJxhycXFyhxcocnGHJxcXKHFyhyhycXFxcXKHKHKHJxcXFxcocococnFxcXKHFyhycYcnFxcocXKHJxcXFxcXFxcococnFxcXFxcococnFxcXFxcXFyhycXGHJxcocXKHJxhycXFyhxcocnFxcXFxcXFyhyhycXFxcXFyhyhycXFxcXFxcococnFxcXFxcXKHJxhycXFxcocXJxhycXFxcXFyhyhycXFxcXFyhyhycXGHOHFxcocnGHJxcXKHFyhycXFxcXFxcXKHJxcYcnKHFxcocnFxcXFxcXFyhycYcnFxcocXKHJxcXFxcXFxcocnFxhycocXFyhycXFxcXFxcococnFxcXFxcXKHJxhycXFxcococnGHJxcXKHFycYcnFxcXFyhyhycXFxcXFxcXKHJxcXFxcXFxcocnFxhycocXFycYcnFxcXFyhxcnGHJxcXFyhyhyhycXFxcocXJxhycXFxcXKHKHJxcXFxcXFyhyhycXFxcXKHFycYcnFxcocXKHJxhycXKHFyhycYcnFyhxcococnFxcXKHFycYcnFxcXFyhyhycXFxcXFxcocnGHJxcXKHFycYcnFxcXFyhyhycXFxcXFxcococnFxcXFyhyhycXFxcXFxcocnFxhycocXKHKHJxcXFyhxcocnFxcXFxcococnFxcXFxcococnFxcXFxcococnFxcXFxcocnGHJxcXFyhyhycXFxcXFxcocnGHJxcXKHFycYcnFxcXFyhyhycXFxcXKHFycYcnFxcocXKHJxcXFxcXFyhycXFxcXFxcXKHJxcXFxcXFyhyhycXFxcXKHKHJxcXFxcXFyhycXFxcXFxcococnFxcXFyhyhycXFxcXFxcocnFxcXFxcXKHJxhycXFyhxcnGHJxcXFyhxcnFxhycocXKHKHJxcXFyhyhycYcnKHFxcnGHJxcXFyhxcnGHJxcXKHFycYcnFxcXKHFycYcnFxcocXJxhycXFxcocXJxhycXKHFyhyhycXFyhxcocnFxcXFxcococnFxcXFxcocnFxcXFxcXFyhycXFxcXFyhyhycXFxcXFyhycXGHOHFxcocnFxcXFxcococnFxcXFxcocnFxcXFxcXFycYcnFxcXFyhyhycXFxcXKHKHJxcXFxcococnFxcXFxcococnFxcXKHFycXGHJyhxcocnFxcXFxcXKHJxhycocXFycYcnFxcXKHKHJxcXFxcXKHKHJxcXFyhxcnFxhycocXKHJxcXFxcXFyhycXFxcXFxcocnFxcXFxcXKHJxcXFxcXFyhycXFxcXFxcocnFxcXFxcXKHJxhycocXFycYcnFxcocXKHJxcXFxcococnFxcXFyhyhycXFxcXFyhycXFxcXFxcocnFxcXFxcXKHJxcXFxcXFycYcnFxcXFyhyhycXFxcocXJxcYcnKHFyhycXFxcXFyhycXGHOHFxcnGHJxcXFyhyhycXFxcXKHKHJxcXFyhxcnGHJxcocXKHJxcXFxcXKHJxhycocXFycYcnFxcocXJxcYcnKHFyhycXFxcXFyhycYcnFyhxcnGHJxcXKHFycYcnFyhxcocnFxcXFxcocnFxcXFxcXKHJxcXFxcXKHKHJxcXFyhyhycXFxcXKHKHJxcXFxcocnFxcXFxcXKHKHJxcocXKHJxcXFxcXKHKHJxcXKHFycYcnFyhxcocnFxcXFxcocnFxcXFxcococnFxcXKHKHJxcXFxcocnGHJxcocXJxhycXFyhxcnFxcXFxcXFycYcnFxcococnFxcXFxcocnFxcXFxcXKHJxcXFxcococnFxcXFyhycYcnKHFyhycXFxcXFxcnGHJxcXKHFycXFxcXFxcocnGHJyhxcocnFxcXFyhyhycXFxcococnFxcXFyhycYcnFyhxcnFxhycocXJxhycXFyhxcnFxcXFxcXKHJxcXFxcXKHJxcXFxcXKHKHJxcXKHFycXFxcXFxcocnFxcXFxcocnGHJyhxcocnFxcXFyhyhycXFyhxcnGHJxcocXJxhycXFyhyhycXFxcXKHJxhycocXKHJxcXFxcXKHJxcXFxcXKHJxcXFxcXKHJxcXFxcXKHJxhycocXKHJxcXFxcocnGHJyhxcocnFxcXFxcnGHJxcXFyhyhycXFxcocnGHJxcocXJxhycXKHFycYcnFxcococnFxcXKHKHJxcXFyhxcnFxcXFxcocnFxcXFxcocnGHJyhxcnGHJxcXKHKHJxcXFyhxcnFxcXFxcocnFxcXFxcocnFxcXFxcocnFxcXFxcXJxcYc4cXKHJxcXFxcXKHJxcXFxcXKHJxcXFxcococnFxcocXJxcXFxcXFyhycXFxcocXJxcXFxcXKHJxhzhxcXJxhycXKHFycYcnKHFyhycXFxcXFyhycXFxcXKHJxcXFxcXFycYcnFyhxcocnFxcocXJxhycXKHKHJxcXFxcXJxhycXFyhyhycXFxcococnFxcXKHJxhycXKHKHJxcXFxcocnFxcXFxcocnFxcXFxcocnFxcXFyhycXFxcXFyhycXFxcXFyhycXFxcXKHJxhycocXJxhycXKHFycXGHOHFyhycXFxcocXJxcXFxcococnFxcocXJxcXFxcXKHJxcXFxcXJxhycXFyhyhycXFxcococnFxcXKHJxcXFxcXKHJxcXFxcXKHJxcXFyhyhycXFxcococnFxcococnFxcXKHKHJxcXKHFycXFxcXFyhycXFxcXKHJxcXFxcXKHJxcXFxcXJxhycXFyhycYcnFyhyhycXFxcococnFxcocXJxcXFxcXKHJxcXFxcocnFxcXFxcocnFxcXFyhycXFxcXKHKHJxcocXJxhycXKHKHJxcXFxcnGHJxcXKHFycXFxcXKHKHJxcXKHKHJxcXKHFycXFxcXFycYcnFxcococnFxcXKHJxcXFxcXKHJxcXFxcocnFxcXFxcocnFxcXKHKHJxcXKHKHJxcXFyhycXFxcXFyhycXFxcXKHJxcXFxcocnGHOHFyhycXFxcXKHJxcXFxcocnFxcXFyhyhycXKHFycXFxcXFyhycXFxcXKHJxcXFxcXJxhycXKHFycXFxcXFyhycXFxcXKHJxcXFxcocnFxcXFxcocnFxcXKHJxcXFxcXKHJxcXFxcocnFxcXFyhycXFxcXFycYcnFyhxcnFxcXFxcnGHJxcXKHJxcXFxcXFycXFxcXFyhycXFxcXFycXFxcXFxcnGHJxcococnFxcXKHJxcXFxcXKHJxcXFyhycYcnKHFycXFxcXFyhycXFxcococnFxcococnFyhxcnGHJyhxcnGHJyhxcnGHJyhxcnGHJyhxcnGHJxcococnFxcococnFxcococnFxcocXJxcXFxcocnFxcXFyhycXFxcXKHJxcXFxcocnFxcXFyhycXFxcXKHJxcXFxcocnFxcXKHKHJxcXKHJxhycocXJxcXFxcXKHJxcXFyhycXFxcXFyhycXFxcocnFxcXFxcnGHJyhxcocnFxcococnFxcococnFxcocnGHJyhxcnFxcXFxcocnFxcXKHJxcXFxcocnFxcXFxcnGHJyhxcnGHJyhxcnFxcXFxcocnFxcXKHJxcXFxcXJxhycocXJxhycocXJxcXFxcXKHJxcXFxcnGHJyhxcocnFxcococnFxcococnFyhxcnFxcXFyhycXFxcXFycXFxcXFxcnFxcXFxcocnFxcXKHJxcXFxcocnFxcXFyhycXFxcocnFxcXFxcnGHJyhxcnFxcXFxcocnFxcXKHJxcXFxcocnFxcXFyhycXFxcocnFxcXFyhycXFxcXKHJxcXFyhycXFxcXFycXFxcXFyhycXFxcocnFxcXFyhycXFxcXKHJxcXKHFycXFxcXKHJxcXFyhycXFxcXKHJxcXFxcocnFxcXKHJxcXFxcocnFxcXKHJxhzhxcnGHJyhxcnFxcXFyhycXFxcXKHJxcXFyhycXFxcXKHJxcXFxcnGHJxcococnFyhxcnFxcXFyhycXFxcXJxhycXKHKHJxcXKHJxcXFxcXJxhzhxcXJxcXFxcocnFxcXFyhycXFxcocnFxcXKHKHJxcococnFyhxcnFxcXFyhycXFxcXKHJxcXKHKHJxcXKHJxcXFxcocnFxcXKHJxcXFxcocnFxcXKHJxcXFxcocnFxcXKHJxcXFyhycXFxcXFycXFxcXFycYcnKHFycXFxcXKHJxcXFxcocnFxcococnFyhyhycXFyhycYc4cXJxhzhxcocnFxcococnFyhyhycXFyhycXFxcXKHJxcXFyhycXFxcXJxhycocXJxcXFxcXJxhycococnFxcXJxhycXKHKHJxcXKHJxcXFxcocnFxcXKHJxcXFyhycXFxcXKHJxcXFycYcnFyhxcnFxcXKHJxcXFxcocnFxcXKHJxcXFyhycXFxcXKHJxcXKHJxhzhxcnGHOHFyhycXFyhycXFxcXKHJxcXFyhycXFxcocnFxcXKHJxcXFxcocnFxcXJxhycXKHKHJxcocXJxcXFyhycXFxcXKHJxcXKHKHJxcococnFyhyhycXKHFycXFxcocnFxcXFxcnFxcXFyhycXFxcocnFxcXKHJxcXFyhycXFxcXJxhycocXJxcXFxcnGHJxcocnFxcXFxcnFxcXFxcnFxcXFxcnGHOHFyhycXFyhycXFxcXJxcXFxcXFycXFxcXJxhycXKHJxcXFxcXJxcXFxcocnFxcXKHJxcXFyhycXFxcocnFxcXKHJxcXFxcnFxcXFxcocnFyhxcnFxcXKHJxcXFxcocnFyhxcnFxcXFycYc4cXKHJxcXKHJxcXFxcocnFxcocnFxcXFyhycXFxcnGHJyhxcnFxcXFycYcnKHFycXFxcXJxhycocXJxcXFxcnGHJyhxcnFxcXFycXFxcXFyhycXFyhycXFxcXJxhzhxcocnFxcocnFxcXKHJxcXFyhycXFxcXJxcXFxcXJxcXFxcocnFxcXKHJxcXFycYcnFyhycXFxcXKHJxcXKHJxcXFxcocnFxcocnFxcXKHJxcXFxcnFxcXFxcnFxcXFxcnFxcXFyhycXFxcnGHJyhxcnFxcXFycXFxcXFyhycXKHKHJxcococnFyhycXFxcXFycXFxcXJxhycocXJxcXFyhycXFxcocnFxcXKHJxcXFycYcnKHFycXFxcXJxcXFxcXJxhzhxcnFxcXFxcnFxcXFyhycXKHFycXFxcocnFxcXKHJxcXFyhycXFyhycXFxcXJxhzhxcnGHOHFycXFxcXKHJxcXKHJxcXFxcnFxcXFxcnFxcXFyhycXFyhycXFxcXJxcXFxcXJxcXFxcocnFxcocnFxcXKHJxcXFyhycXFxcnGHOHFyhycXKHKHJxcocnFxcXFyhycXKHKHJxcococnKHFycXFxcocnFxcXKHJxcXFycYcnKHKHJxcococnFyhycXFxcXJxhzhxcnFxcXFxcnFxcXKHJxcXFxcnFxcXFyhycXFyhycXFxcocnFxcocnFxcXFycXFxcXFycXFxcXJxhycococnFyhycXFxcXJxhycocnFxcXFxcnFxcXKHJxcXFyhycXFyhycXFxcocnFxcXKHJxcocXJxcXKHKHJyhyhycXFyhycXFyhycXFxcXJxcXFxcocnFxcocnFxcXKHJxcXKHJxcXFyhycXFxcnGHOHFycYc4cXJxcXFyhycXFxcocnFxcocnFxcXJxhycocXJxcXFycYcnFyhycXFxcocnFxcocnFxcXKHJxcXKHJxcXFxcnFxcXFyhycXKHJxhzhyhycXFyhycXFyhycXFxcocnFxcocnFxcXFycXFxcXJxcXFxcXJxcXFxcnGHOHFycXFxcXJxcXFxcXJxcXFyhycXFxcocnFxcocnFxcocnFxcXFycXFxcXJxhycocnFxcXFyhycXKHJxcXFxcnFxcXFxcnFxcXKHJxcXKHJxcXFxcnFxcXFycXFxcXKHJxcXKHJxcXFycXFxcXFycXFxcXJxhzhxcnFxcXFycXFxcXKHJxcocnFxcXFyhycXKHJxcXFxcnFxcXFycYc4cXJxcXFxcnFxcXFyhycXKHJxcXFxcocnFyhycXFxcocnFxcocnFxcXKHJxcococnKHFycXFxcnFxcXFxcnFxcXFyhycXKHJxcXFyhycXFxcnFxcXFyhycXFycYcnKHFycXFyhycXFxcXJxcXFxcnFxcXFycYcnKHJxcXFxcnFxcXFycYc4cXJxcXFyhycXFyhycXFxcnFxcXFxcnFxcXFycXFxcXJxcXFxcocnFxcnGHJyhyhycXKHJxcXFycYc4cXJxcXFxcnFxcXFyhycXKHJxcXFyhycXFyhycXFxcnFxcXFyhycXKHKHOHFycXFxcXKHJxcocnFxcXKHJxcococnKHKHJyhxcnFxcocnFxcXKHJxcXKHJxcXKHJxcXKHJxcXFyhycXKHJxcXFxcnFxcXFycXFxcXJxcXFxcocnFyhycXFxcXJxcXFyhycXFyhycXFxcnFxcXFyhycXKHJxcXFxcnFxcXKHJxcXKHJxcXFycXFxcXJxhzhxcnFxcXKHJxcocnFxcXFycXFxcXJxcXFxcnFxcXFyhycXKHJxcXFyhycXKHJxcXFxcnFxcXKHJxcXKHJxcXKHJxcXFycXFxcXKHJyhxcnFxcXJxcXFxcXJxcXFyhycXKHKHJyhycXFxcXJxcXFxcnFxcXFycXFxcXKHJxcocnFxcocnFxcXKHJxcocnFxcXKHJxcocnFxcXKHJxcXJxhycocnFxcXFycXFxcocnFxcocnFxcocnFxcocnFxcocnFxcocnFxcocnFxcocnFxcXJxcXFxcnFxcXFyhycococnFyhycXFyhycXFxcnFxcXFyhycXKHJxcXKHJxcXFycXFxcXKHJxcocnFxcXJxcXFxcnFxcXFyhycXKHJxcXKHJxcXFycXFxcXJxcXFxcocnKHKHJxcocnFxcocnFxcocnFxcocnFxcocnFxcnGHJyhyhzhxcnFxcXFycXFxcocnFyhycXFxcXJxcXFycYc4cXJxcXFycXFxcXKHJxcocnFxcXJxcXFxcnFxcXFycXFxcXJxcXFxcnFxcXFycXFxcocnFxcnFxcXFxcnFxcXJxhzhxcnFxcocnFxcXJxcXFxcnFxcXFycXFxcXJxcXFyhycXFycYc4cXJxcXFycXFxcXKHJxcocnFxcocnFxcocnFxcnGHJyhycXFxcocnFyhycXFxcnFxcXFycXFxcXJxcXFxcnFxcXKHJxcocnFxcXKHJxcocnFxcocnFxcocnFxcnGHJyhycXFxcocnKHFycXFyhycXFyhycXKHJxcXFxcnFxcXJxcXFxcocnKHKHOHFycXFxcXJxcXFycXFxcXKHJyhyhycocnFxcXFycXFxcnGHOHKHJxcocnFxcnGHJyhycXFxcocnKHFycXFyhycXKHJxcXFxcnFxcXJxcXFxcnFxcXFycXFxcocnFyhycXFxcnFxcXFycXFxcocnFyhycXFxcnFxcXFycXFxcocnFyhycXFxcnFxcXFycXFxcXJxcXFycXFxcXKHJyhycXFxcXJxcXFycXFxcXJxcXFxcnFxcXKHJyhxcnFxcocnFyhycXFxcXJxcXKHJxcXKHJxcocnFxcXJxcXFxcnFxcXFycXFxcnFxcXFycXFxcXJxcXFycYc4cocnKHJxcXFxcnFxcocnFxcocnFxcnFxcXFyhycococnKHJxcXFycXFxcXJxcXFxcnFxcocnFxcXJxcXFyhycXKHJxcXKHJxcXJxcXFxcocnKHJxcXFxcnFxcocnFxcocnFxcnFxcXFycXFxcXJxcXFyhycococnKHJxcXFyhycocnFxcXFycXFyhycXFyhycXFycXFxcXJxcXFxcnFxcXJxcXFxcnFxcXKHJyhyhycocnFxcXKHJyhyhycocnFxcXJxcXFyhycXKHJxcXFycXFxcocnKHKHJyhycXFxcocnKHJxcXFyhycXKHJxcocnFxcXJxcXFxcnFxcXJxcXFxcnFxcXKHJxcocnFyhycXFxcnFxcXFycXFxcnFxcXFycXFxcnFxcXFycXFxcXJxcXKHJxcocnFxcXJxcXFxcnFxcXJxcXFxcnFxcocnFxcocnFxcnFxcXFycXFxcnFxcXFycXFxcocnFyhycXKHJxcXFycXFxcocnKHKHJyhycXFxcnFxcXKHJxcocnFyhycXFxcnFxcXFycXFyhycXFycYc4cocnKHJxcXFycXFxcocnFyhycXKHJxcXFycXFxcocnFyhycXKHJxcXFycXFxcnFxcXFycXFxcocnKHJxcXFyhycocnFxcXKHJyhycXFxcnFxcXFycXFyhycXFycYc4cnFxcXFycXFyhycXKHJxcXKHJxcocnFxcocnKHKHJyhycXFxcnFxcXJxcXFxcnFxcXKHJyhycXFxcnFxcXFycXFyhycXKHJxcXFycXFxcnFxcXKHJxcocnFxcnFxcXFycXFxcnFxcXFycXFxcnFxcXKHJxcocnFyhycXFyhycXKHJxcocnFxcXJxcXFycXFxcXJxcXFycXFxcocnKHJxcXFyhycocnFxcXJxcXFyhycocnFxcXJxcXFxcnFxcocnFyhycXFycXFxcXJxcXFyhycocnFxcXJxcXFxcnFxcnGHOHFycXKHJxcXFycXFyhycXFyhycocnFxcXKHJyhycXFxcnFxcXJxcXFxcnFxcocnFyhycXFyhycocnFxcXKHJyhycXFxcnFxcXJxcXFxcnFxcocnFyhycXFycXFxcXJxcXFycXFxcocnKHJxcXFyhzhxcnFxcnGHOHJxcXFxcnFyhycXFxcnFxcXJxcXFxcnFxcnGHOHKHJyhycXFyhycococ4cXJxcocnFxcXJxcXKHJxcXJxcXFxcnFxcocnFyhycXFycXFxcXJxcXFycXFxcnFxcXFycXFyhycocXJxcocnFxcnGHOHJxcXFycXFxcocnKHJxcXFycXFxcnFxcXKHOHFycXFyhycXKHJxcXJxcXFxcnFxcocnKHKHJyhycXFycXFxcXJxcXFycXFxcnFxcXKHJyhycXFxcnFxcXJxcXFycXFxcXJxcXKHJxcocnFyhycXFycXFxcXJxcXKHJxcocnFyhycXFycXFxcXJxcXKHJxcocnFyhycXFycYc4cnFxcXJxcXKHJxcXJxcXFyhycocnFxcXJxcXKHJxcocnFxcnFxcXFycXFycYc4cnFxcXJxcXFyhycocnFxcocnKHJxcXFycXFxcnFxcXJxcXFxcnFxcnFxcXFycXFxcnFxcocnFxcnFxcXKHOHFycXFyhycocnFxcXJxcXFycXFxcocnKHJxcXKHJyhycXFxcnFxcocnFxcnFxcXJxcXFyhycocnFxcocnKHJxcXFycXFxcnFxcXJxcXFyhycocnFxcnFxcXFycXFyhycXJxhzhycXFxcoc4cXJxcocnFxcnFxcXFycXFycXFxcXJxcXFycXFyhycXKHJxcocnFyhycXFycXFxcXJxcocnFxcXJxcXJxcXFxcnFxcXJxcXKHJxcocnFyhycXFycXFxcnFxcXFycXKHJxcXKHJyhycXFyhycXJxcXFxcnFxcXJxcXKHJxcocnFyhycXKHJxcocnFxcnFxcXJxcXFxcnFyhycXFyhycocnFxcocnKHJxcXKHJxcnFxcXFycXFyhycXKHJyhycXFxcnFxcXJxcXFycXFxcnFxcXJxcXFycXFxcnFxcXJxcXFyhzhxcnFyhycXKHJxcXJxcXFyhycocnFyhycXFycXFxcXJxcocnFxcnFxcXFycXKHJxcXKHJyhycXFycXFxcXJxcocnFxcocnKHJxcXJxcXFxcnFyhycXFyhycocnFxcnFxcXKHJyhycXFycXFxcocnKHJxcXJxcXFyhycocnFxcnFxcXJxcXFyhzhxcnFyhycXKHJxcXJxcXFycXFxcnFxcXJxcXFycXFxcnFxcXJxcXKHJxcocnFycYc4cnFxcXJxcXKHJyhycXFxcnFxcnFxcXFycXKHJxcXKHJyhycXFycXFxcnFxcXJxcXFyhzhyhzhyhzhycXFxcnFxcXJxcXKHJxcnFxcXFycXFycXFxcXJxcXJxcXFyhycocnFyhycXKHJxcocnFyhycXKHJyhycXFxcnFxcocnKHJxcXJxcXFxcnFyhycXKHJxcXJxcXFycXFyhycXJxcXFxcnFxcocnKHJxcXJxcXFyhycocnFyhycXKHJyhycXFxcnFxcocnKHJxcXKHOHFycXKHJxcocnFyhycXJxcXFxcnFxcocnKHJxcXJxcXFycXFxcnFxcXJxcXFycXFyhycocnFxcoc4cXJxcocnFyhycXKHJyhycXFyhycocnFxcnFxcXJxcXFycXFxcnFxcXJxcXJxcXFyhycocnFyhycXKHJxcocnKHJxcXKHOHFycXKHJxcocnFyhycocnFxcocnKHJxcocnFyhycXKHJyhycXFyhycocnFyhycXKHJxcocnKHJxcXJxcXFxcnFyhycocnFxcXJxcXJxcXFxcnFyhycXKHJyhycXFxcnFyhycXFycXFxcnFxcocnFycXFxcocnKHJxcocnKHJxcXFycXKHJxcXJxcXFycXFyhycocnFxcnFxcXJxcXFycXFxcnFxcnFxcXJxcXFycXFxcnFxcoc4cXJxcocnFyhycXJxcXFyhycocnFyhycXJxcXFxcnFxcnFxcXJxcXFycXFycXFxcXJxcocnFyhycocnFxcoc4cXJxcnFxcXFycXFycXFxcoc4cnFxcXJxcXJxcXFyhzhycXFxcnFxcnFxcXJxcXFycXFxcnFyhycXFycXFxcnFxcnFxcXFycXKHJxcnFxcXFycXFycXFxcnFxcocnKHJxcXJxcXFycXFyhzhxcnFyhycXJxcXFxcnFxcnFxcXJxcXKHJyhycXKHJxcocnKHJxcXJxcXFycXFyhycocnFyhycXKHJyhycXFycXFxcnFxcnFxcXKHJycYc4cnFxcnFxcXJxcXFycXFycXFxcoc4cnFxcXJxcocnFyhycocnFxcnFxcXJxcXFycXFycXFxcnFxcocnKHJxcocnFyhycocnFyhycXJxcXFxcnFyhycXKHJyhycXKHJxcocnKHJxcXJxcXKHJyhycXFycXFyhycocnFxcnFxcocnKHJxcocnFycXFxcXJxcocnKHJxcXJxcXFycXFxcnFyhycXKHJyhycXFycXFxcnFxcnFxcXJxcXFycXFycXFxcnFxcXJxcocnFyhycXJxcXFycXFxcnFxcnFxcXJxcXFycXFycXFxcnFxcocnKHJxcnFxcXFycXKHJxcnFxcXKHOHJxcXFycXKHJxcocnKHJxcocnFycXFxcnFxcXJxcXKHOHKHOHJxcXJxcXFycXFycXFxcnFxcXJxcXJxcXKHJxcnFxcXJxcXKHJyhycXKHJyhycXKHJxcnFxcXKHOHJxcXKHOHJxcXFycXKHJxcnFxcXFycXJxcXFxcnFyhycXJxcXFycXFxcnFxcnFxcXJxcXKHJyhycocnFxcnFxcXJxcXJxcXFycXFycXFxcnFxcXJxcXJxcXKHJyhycXKHJyhycXFycXFycXFxcnFxcXJxcXJxcXKHJyhycXKHJyhycXKHJxcnFxcXJxcXFycXKHJxcnFxcXKHOHJxcXJxcXFycXFyhzhycXFxcnFyhycocnFxcnFxcocnKHJxcnFxcXJxcXFycXFycXFxcnFxcnFxcXJxcXJxcXFycXFycXFxcnFxcXJxcocnKHJxcXJxcXJxcXFycXFxcnFyhycXJxcXFycXFxcnFxcnFxcocnKHJxcnFxcXJxcXFycXFycXFyhycocnFycXFxcnFxcXJxcXJxcXFycXKHJxcnFxcXKHOHJxcXJxcXFycXKHJxcnFxcXKHOHJxcXJxcXKHJyhycocnFxcnFxcnFxcXJxcXFycXKHJyhycXFycXFycXFxcnFxcnFxcXJxcXJxcXFycXFycXFxcnFxcnFxcocnKHJyhycXFycXFyhycocnKHJxcocnFycXFxcnFxcnFxcXJxcocnFyhzhxcnKHJxcXJxcXKHOHJxcXFycXJxcXFxcnFycXFxcoc4cnFxcnFxcocnJxhzhycXKHJyhycXKHJyhycXJxcXFycXFxcnFyhycocnFyhycocnFycXFxcnFxcXJxcocnFycXFxcnFxcnFxcXJxcocnFycXFxcnFxcnFxcXJxcXJxcXFycXFycXFycXFxcnFxcnFxcXJxcXJxcXKHJyhycocnFyhycocnFycXFxcnFxcocnJxcXFyhzhycXFycXFyhzhycXFyhzhycXFycXFyhzhycXFyhzhycXFycXFycXFxcnFxcnFxcXJxcXJxcXJxcXFycXFycXFyhycnFxcXFycXJxcXFycXFxcnFyhycocnFycXFxcnFxcXJxcnFxcXFycocnFxcnFxcnFxcocnKHJyhycXKHJyhycXJxcXFycXFycXFxcnFyhycocnFyhycocnKHJxcocnKHJxcnFxcXJxcXJxcXFycXKHJyhycXKHJyhycocnFyhzhyhzhycXKHJyhycocnFxcnFxcnFxcnFxcXJxcXJxcXFycXKHJyhycXJxcXFycXFycXFxcnFyhycocnFyhzhycXFxcnKHJxcXJxcXJxcXFycXKHJyhycXJxcXFycXFycXFxcnFyhycocnFycXFxcnFxcnFxcXJxcoc4cXJyhycXKHJyhycXJxcXFycXKHJyhycXKHJyhycocnFycXFxcnFxcnFxcXJxcocnKHJyhycXFycXKHJxcnFxcocnKHJyhycXJxcXFycXFycXFyhzhycXFycXFyhzhycXFycXFycXFyhycnFxcXJxcXFycXJxcXFycXFycXFxcnFyhycocnFycXFyhycocnKHJxcnFxcXJxcXJxcXJxcXFycXKHJyhycXJxcXFycXKHJxcnFxcoc4cnFxcnFxcXJxcnFxcXJxcXJxcXKHOHJxcXJxcXJxcXFycXJxcXFycXFyhzhycXKHJyhycocnFyhzhycXFycXFyhzhycXFycXFycXFycXFxcnFyhzhxcnKHJxcnFxcXJxcXJxcXJxcXFycXKHJyhycocnFycXFxcnFxcnFxcnFxcXJxcnFxcXJxcXKHOHJxcoc4cnFxcnFxcXJxcnFxcXJxcXJxcXJxcXFycXKHOHJxcXFycocnFyhycnFxcXJxcXFycXJxcXFycXFycXFycXFycXFxcnFyhycocnFycXFyhzhycXFycXFycXFycXFxcnFyhycocnKHJxcnFxcocnJxcXFycXFxcnKHJxcoc4cnFxcnFxcoc4cnFyhzhycXFycXFycXFxcnFycXFxcnFxcnFxcnFxcXJxcnFxcXJxcXJxcXJxcXJxcXFycXKHOHJxcXJxcXFycXJxcXFycXKHOHKHOHJyhycXKHOHJxcXJxcXJxcXJxcXFycXJxcXFycXFycXFycXFyhzhycXKHJycXFxcnFxcXJyhycXJxcXFycXFycXFycXFycXFycXFxcnFycXFxcnFxcnFxcnFxcXJyhycXFycXJxcXFycXFycXFxcnFycXFyhycnFxcXJxcXJxcXJxcXFycXJxcXFycXKHOHJxcXJxcXFycocnFyhzhycXFycXKHJyhycXJxcXJxcXFycXKHOHJxcXJxcXJxcXJxcXFycXJxcXFycXKHOHJxcXJxcXJxcXFycXJxcXKHOHJxcXJxcXJxcXJxcXJxcXJxcXFycXJxcXFycXKHJyhycocnKHJyhycXJxcXFycXJxcXFycXFycXFycXFycXFycXFyhzhycXJxcXFycXFycXKHJyhycocnKHJxcnFxcXJyhycXFycXKHOHJxcXJxcXJxcXJxcXFycocnFycXFxcnFyhzhycXFycXFycXFycXFycXFycXFxcnKHJxcoc4cnFxcnFyhycnFxcXJxcXJxcXKHOHJxcnFxcnFxcXJxcnFxcXJxcXJxcocnJxcXFycXFycXFxcnKHJxcnFxcnFxcXJxcnFxcXJxcoc4cnFxcnFxcnFxcnFxcnFxcnFxcnFxcnFxcXJxcnFxcoc4cnFxcnFycXFxcnFxcnFyhycoc4cnFxcnFxcXJyhycocnFycXFyhzhycXJxcXFycXJxcXFycXKHJycXFxcnFxcnFxcnFyhycocnKHJyhycocnFycXFycXFyhzhycXJxcXKHOHJxcoc4cnFyhycnFxcXJxcocnJxcXFycXFycXKHJyhycocnJxcXFycXFyhzhycocnKHJxcnFxcnFxcnFxcXJyhycXJxcXKHOHJxcnFxcXJxcnFxcoc4cnFyhzhycXFycXJxcXFycXKHOHJxcXJxcnFxcXJxcXJxcocnJxcXFycXFycXKHJycXFxcnFxcnFxcnFxcnFyhycoc4cnFxcnFxcnFxcnFxcnFxcnFxcnFyhycocnKHJyhycnFxcXJxcXJxcXJxcXJxcXJxcXJxcXJxcXJxcXJxcocnKHJyhycoc4cnFxcnFxcnFxcnFxcnFyhycocnJxcXFycXFycXFycXKHJycXFxcnFxcnFyhycnFxcXJxcocnJxcXFycXKHOHJxcXJxcnFxcXJxcnFxcXJxcnFxcXJxcnFxcoc4cnFycXFycXFxcnFycXFycXFycXFxcnKHJyhycocnKHJyhycocnKHJyhycnFxcXJxcXJxcXJxcnFxcXJxcXJxcnFxcXJxcnFxcXJxcnFxcXJyhycXJxcXJxcXFycocnKHJxcnFxcnFxcnFyhycocnJxcXFycXFycXKHOHJxcXJxcnFxcoc4cnFycXFyhzhycocnFycXFycXFycXFycXKHJyhzhycXFycXKHOHJxcoc4cnFycXFyhzhycocnFycXFycXFycXFycXKHJycXFxcnFyhzhycXKHOHJxcnFxcnFxcXJyhycocnKHOHJxcXJxcXJxcnFxcXJxcnFxcXJyhycXJxcXJxcXJxcXJxcXJxcXJxcoc4cnFxcnFycXFycXFxcnKHJxcnFxcnFyhycoc4cnFxcnFycXFxcnFycXFycXFyhzhycoc4cnFxcnFxcnFycXFxcnFycXFycXFyhzhycoc4cnFxcnFxcnFycXFxcnFycXFycXFycXFycXFycXFycXKHJycXFxcnFycXFycXFycXFycXFycXFycXFycXJxcXFycXJxcXJxcXJxcXJxcXJxcXJxcnFxcXJxcnFxcXJyhycocnKHJycXFxcnFycXFxcnFycXFycXFycXFycXFycXKHOHJxcnFxcXJyhycocnKHOHJxcXJxcnFxcoc4cnKHJyhycnFxcXJxcoc4cnFycXFycXFycXFycXKHOHJxcoc4cnKHJyhycoc4cnFxcnFycXFycXFycXFycXFycXFycXJxcXFycocnKHJyhycnFxcXJxcnFxcXJyhycocnKHJycXFxcnFycXFycXFycXFycXFycXKHOHJxcnFxcnFxcnFxcnFycXFxcnFycXFycXFycXFycXKHOHJxcnFxcnFxcnFxcnFxcnFycXFycXFycXFycXFycXFycXJxcXJxcXJxcXJxcXJxcoc4cnFycXFycXFycXKHOHJxcnFxcnFxcnFxcnFxcnFycXFycXFycXFycXFycXJxcXFycocnKHJycXFxcnFycXFyhzcXFxcnFxcnFycXFyhzhycnFxcXJxcoc4cnFycXKHJycXFxcnFycXFycXFycXFycXJxcXFycocnKHJycXFxcnFycXFycXFycXFycXKHOHJxcnFxcnFycXFxcnFycXFycXFycXFycXJxcXJxcXJxcXJxcXJxcnFxcnFxcnFxcnFxcnFycXFycXFycXFycXJxcXKHOHJycXFxcnFycXFxcnKHOHJxcXJxcnFxcnFxcnFyhzhycXJxcXJxcXJxcnFxcXJyhycocnJxcXFycocnKHJycXFxcnFycXFycXFycXJxcXFycocnKHJycXFxcnKHJyhycnFxcXJxcnFxcnFxcnFycXFxcnKHJycXFxcnFycXFycXFycXFycXJxcXJxcXJxcoc4cnFycXFycXKHOHJxcnFxcnFyhzhycXJxcXJxcXJxcnFxcnFxcnFxcnFycXFycXFycXFycXJxcXJxcXJxcXJxcnFxcnFxcnFxcnFycXFycXFycXKHOHJyhycoc4cnFycXFycXFycXKHOHJyhycnFxcXJyhycocnJxcXFycocnKHOHJxcnFxcnFxcnFycXFxcnKHOHJxcoc4cnJxcXFycXJxcXJxcXJxcnFxcXJycXFxcnFycXFycXFycXFycXJxcXJxcoc4cnFycXFycXJxcXFycocnJxcXFycocnKHOHJxcnFxcnFxcnFycXFycXFycXFycXJxcXJxcoc4cnFycXFycXJxcXKHNxcXFycXJxcXJxcXJxcnFxcXJycXFxcnFycXFycXFycXJxcXJxcXJxcnFxcnFxcnFxcnFycXFycXKHOHJxcnFyhzhycXJxcXJxcnFxcnFxcnFxcnFycXFycXFycXJxcXJxcXJxcnFxcnFxcnFycXFxcnJxcXFycXJxcXJxcoc4cnKHJycXFxcnKHJycXFxcnKHJycXFxcnKHJyhzhycXJxcXJxcnFxcnFxcnFxcnKHJyhzhycXJxcXJxcXJyhycocnJxcXJxcXJxcXJxcnFxcnFyhzhycocnJxcXJxcXJxcXJxcnFxcnFyhzhycoc4cnFycXFycXFycocnFycXJxcXJxcXJxcXJxcnFyhycnFxcnFxcnFyhzhycnFxcXJyhycoc4cnFycXKHOHJxcnFycXFxcnKHJycXFycXFycXFycXJxcXJxcnFxcnFxcnFxcnKHJycXFxcnKHJycXFxcnJxcXFycXJxcXJxcoc4cnJxcXFycXJxcoc4cnFycXJxcXFycoc4cnFycXFycXJxcXJxcXJxcnFxcnFxcnFycXFycXJxcXFycnFxcXJyhycnFxcXJycXFxcnFycXFycXJxcXJxcXJxcnFxcnFyhzhycoc4cnFycXKHOHJyhycnFxcnFxcnFycXFycXFycXJxcXJxcnFxcnFxcnFycXFycXFycXJxcXJxcnFxcnFxcnFycXFycXJxcXJxcXJxcnFxcnFyhzhycnFxcXJyhycnFxcnFxcnFycXFycXFycXJxcXJxcnFxcnFxcnFycXKHJycXFycXFycocnKHJycXFycXKHOHJyhzhycXJxcoc4cnJxcXFycXJxcnFxcnFxcnFxcnKHOHJxcnFxcnFycXFycXJxcXFzhycXJxcXJxcXJyhycnFxcnFxcnFxcnKHOHJxcnFxcnFycXFycXKHOHOHJxcnFxcnFycXFycXFycXJxcXJxcnFxcnFycXFycXFycXJxcXJxcnFxcnFycXFycXFycXJxcXJxcnFxcnFyhzhycnFxcnFxcnFycXFycXFycXJxcnFxcXJycXFxcnKHOHJxcnFyhzhycnFxcXJyhzhycXJxcnFxcnFxcnFycXFycXJxcXJxcXJyhycnFxcnFxcnFycXFycXKHNxcXFycXJxcoc4cnJxcXFycnFxcXJyhycnFxcnFxcnKHJycXFxcnJxcXFycocnJxcXJxcoc4cnJxcXJxcXJxcnFxcnFycXFycXFycocnJxcXJxcXJxcnFxcnFycXFycXJxcXJxcnFxcnFxcnKHJycXFycXFycXJxcXJxcnFxcnFycXFycXJxcXJxcXJyhycnFxcnFxcnFycXFycocnKHOHJyhzhycocnJxcXJxcnFxcnFxcnKHJycXFycXFycXJxcoc4cnJxcXFycnFxcXJycXFxcnKHOHJyhycnFxcnFycXFycXFycocnJxcXJxcXJyhycnFxcnFxcnFycXFycXJxcoc4cnJxcXFycnFxcXJycXFxcnJxcXFycnFxcXJycXFxcnKHOHJyhycnFxcnFycXFycXJxcXJxcXJyhycnFxcnFycXFycXFycoc4cnFycXJxcXJxcXJyhzhycXJxcnFxcnFxcnKHOHJxcnFycXFycXKHNxcXFycocnJxcXJxcnFxcnFxcnJxcXFycoc4cnFycXJxcXJxcnFxcnFycXFycXJxcXJxcnFxcnFycXFycXJxcoc4cnJxcXJxcXJxcnFxcnKHJycXFycXFycocnJxcXJxcoc3FxcXJyhycnFxcnFycXFycXJxcXJxcnFxcnFycXKHOHJycXFycXFycXJxcnFxcnFxcnKHJycXFycXJxcXJxcnFxcnFycXFycXJxcoc4cnJxcXJxcXJyhycnFxcnFycXFycXJxcXJxcnFxcnFycXFycocnJxcXJxcXJyhzhycXJxcnFxcnFycXFycocnJxcXJxcXJxcnFycXFycXJxcXJxcnFxcnFycXFycXJxcnFxcnFxcnKHJycXFycXJxcXJyhycnFxcnFxcnFycXJxcXJxcnFxcnFycXFycocnJxcXJxcXJyhzhycoc4cnJxcXJxcXJxcnFycXFycXJxcXJxcnFxcnFycXJxcXJxcXJycXFxcnJxcXJxcXJxcnFycXFycXJxcXJxcnFxcnFycXJxcXJxcXJycXFxcnJxcXJxcXJyhycnFxcnFycXFycXJxcnFxcnFxcnJxcXFycnFxcnFxcnFycXJxcXJxcnFxcnKHJycXFycXJxcXJxcnFxcnFycXJxcXJxcXJycXFycXFycXJxcnFxcnFycXFycXJxcnFxcnFxcnJxcXJxcXJxcnFycXFycXJxcXJxcnFycXFycXFzhycXJxcXJxcnFycXFycXJxcoc4c4cnKHOHJycXFycXFycXJxcnFyhzhycnFxcnFycXFycXJxcnFxcnFxcnJxcXJxcXJyhycnFxcnKHJycXFycXJxcXJxcnFxcnKHOHJyhzhycnFxcnFycXFycXJxcnFxcnFycXFycXJxcXJycXFxcnJxcXJxcXJycXFxc4cnFycXJxcXJxcnFxcnKHJycXKHOHJycXFycXJxcXJxcnFycXFycXJxcXJyhzhycoc4c4cnFycXJxcXJyhycnFxcnFycXJxcXJxcXJycXFycXFycnFxcXOHJxcnFycXFycXJxcnFxcnFycXFycXJxcnFxcnKHJycXFycXJxcXJyhzhycnFxcnFxcnKHOHJycXFycXJxcXJxcnFycXFycXJxcnFxcnFycXFycXJxcnFxcnKHJycXFycXJxcnFxcnFycXFycXJxcnFxcnKHOHJyhzhycnFxcnFycXKHNxcXFycnFxcnFycXFycXJxcnFxcnFycXFycnFxcnFxcnFycXJxcoc3FxcXJycXFycXJxcXJxcnFycXFycXJxcXJycXFycXFycXJxcnFycXFycXJxcXJxcnFycXKHOHOHJycXFycXFycnFxcnFycXFycXJxcnFxcnFycXFycnFxcnFxcnJxcXFzhycXJyhycnFxcnFycXJxcXJxcnFxcnKHOHJycXFycXJxcnFxcnFycXFycoc4cnJxcXJxcnFyhzcXFycXFycoc4cnJxcXJxcnFycXFycXJxcXJycXFycXFycnFxcnFxcnKHOHOHJycXFycXFycnFxcnFxcnJxcXJxcnFxcnFycXJxcnFxcnFycXFycXJxcnFycXFycXJxcnFxcnFycXFzhycXJxcnFxcnFycXJxcXJyhzhycnFxcnFycXFycnFxcnFxcnJxcXJxcXJycXFycXJxcXJxcnFycXJxcXJxcnFxcnJxcXJxcXJycXFycXJxcXJxcnKHJycXFycXJxcnFxcnFycXJxcXJxcnFycXJxcXJxcnFxcnJxcXJxcnFxcnFycXJxcoc3FxcnFxcnJxcXJxcXJycXFycXJxcoc3FxcnFxcnJxcXJxcnFxcnKHOHJycXFycoc4cnJxcXJxcnFxcnJxcXJxcXJycXFycXJxcXJycXFycXFycnFxcnFycXFycnFxcnFxcnJxcXJxcnFxcnJxcXJxcXOHJxcnFycXJxcXJxcnFycXFycoc4cnJxcXJyhzhycnFxcnFycXJxcXJxcnFycXJxcXJxcnFycXFycoc4c4cnKHNxcXFycnFxcnKHJycXJxcXJxcnFxcnJxcXJxcnFxcnJxcXJxcnFxcnFycocnJxcXJycXFxc4cnJxcXJxcXOHJyhzhzhycnFxcnFycXJxcXJyhzhzhycnFxcnFycXFycnFxcnFycXFycnFxcnFxc4cnFycoc4cnJxcXJxcnFycXFycnFxcnFxcnJxcXJxcnFycXFycnFxcXOHJycXFycXJxcnFxcnFycocnJxcXJycXFycXFycnFxcnFycXJxcXJxcnKHJycXJxcXJxcnFycXFycXJyhycnFycXFycXJxcnFxcnKHNxcXFycnFxcnKHOHJycXFycoc4cnJxcXJyhzhzhycnFxcnFycXJxcXJxcnKHOHJycXFycXJxcnFycXFycXJxcnFycXFycoc4c4cnJxcXJxcnFycXJxcXJxcnFycXJxcXJxcnKHJycXJxcXJxcnFycXFycnFxcnFycXJxcXJxcnKHOHJycXFycXJyhycnFxcnJxcXJxcXOHJxcnJxcXFzhycnFxcnFycXJxcXJycXFycXJxcXOHJxcnKHJycXJxcXJyhzhycnFycXFycXJxcnFycXFycoc4c4cnJxcXJyhzhzhycnFxcnFycXJxcnFxcnJxcXJxcnFxcnJxcXJxcnFycXJxcXJxcnFycXJxcoc3FxcnFycXJxcXJycXFycXJxcXOHJxcnKHOHJycXJxcXJxcnFycXJxcXJyhzcXFxc4cnJxcXJxcnFycXJxcXJycXFycXJxcXJycXFycoc4cnJxcnFxcnFycXJxcnFxcnJxcXJxcnFycXFycnFxcnFycXJxcnFxcnFycocnJxcnFxcnJxcXJxcnFxc4cnKHNxcXJxcXJycXKHNxcXJxcnFxcnJxcXJxcnKHJycXJxcXJxcnFycXJxcnFxcnKHNxcXJxcXJycXFycoc4c4cnJxcnFxcnFycXJxcnFxcnJxcXJxcnFycXJxcXJyhzcXFycXJxcXJycXFycXJxcnFycXFycnFxcnFycXJxcnFxcnJxcXJxcnFycXJxcXJycXFycXJxcnFxcnJxcXJyhzcXFxcnJxcnFxcnFycXJxcnFycXFycnFxcnFycXJxcXJycXFycoc4c4cnJxcnFxcnFycoc4cnJxcnFxcnFycoc4cnJxcnFxcnKHNxcXJxcXJycXJxcXJxcnFycXJxcnFxcnJxcXJxcnFycXJxcnFxcnFycnFxcnFxc4cnJxcXJyhzhzhzhycnFyhzcXFycXJxcnFycXFycnFxcnFycocnJxcnFxcnJxcXJxcnFycXJxcnFxcnJxcXJxcnFycXJxcnFxcnKHNxcXJxcnFycXFycnFxcnKHNxcXFzhycnFycXFycXJyhzhzhycnFycXFycXJyhzhzhycnFycXFycoc3FxcnFycXFycnFycXFycXJyhzhycnFycXJxcXJxcnKHOHOHOHJycXFycnFxcnFycXJxcnFycXJxcXJxcnJxcXJxcnFycXFycnFxcnJxcXJxcnFycXJxcnFxcnJxcXJxcnFycocnJxcnFxcnJxcXJyhzcXFycXFzhycnFxcnJxcXJxcnFycXJxcnFycXFycnFxcnFycXJxcnFycXJxcXJycXFycXJyhzhzhzhycnFxcnJxcXJyhzcXFycXFzhycnFxcnJxcXJyhzhzhzhycnFycXFycnFxcnFycoc4c4cnJxcnFxcnJxcXJyhzhzcXFxc4cnJxcnFxcnKHNxcXJxcnFycXJxcnFxcnJxcXJycXFycXJxcnFycXJxcnFxcnJxcXJycXFycXJxcnFycXJxcnFxcnJxcXJycXFycXJxcnFycXJxcnFxcnJxcXJycXFycXJyhzhzhycnFycXFzhycXJycXFycXJxcnKHJycXJxcnFxcnJxcXJycXFycXJxcnFycXJxcnFxc4cnJxcXJyhzcXFycXJxcnFycXJxcnFxcnJxcXJycXFycoc3FxcnFycXJxcXOHJycXFzhycXJycXFycXJxcnKHJycXJxcnFycXFycnFxcnJxcXJxcnFycXJxcnFycXJxcnFxcnJxcnFxcnFycnFxcnFycXJxcnFycXJxcnFxcnJxcnFxcnFycnFxcnFycXJyhzhzhycnFycXJxcXJycXFycnFxcnFycoc3FxcnFycXJxcXOHJycXJxcXJycXFycnFxcnFycoc3FxcnFycXJxcXOHJycXJxcXJycXFycnFxcnKHNxcXJxcnFycXJxcnFycXJxcnFxcnJxcXOHJyhzcXFycnFxcnFycXJxcnFycXJxcnFycXJxcXJycXJxcXJycXFycoc3FxcnFycoc3FxcnFycXJxcnFxc4cnJxcnFxcnJxcnFxcnJxcXJxcnJxcXJxcnFycXJyhzhzhzhycnFycXJxcXOHJycXFycnFxcnJxcXJycXFycXJyhzcXFycXJxcnFycXJxcnFycXFzhycnFycXFycnFycXFycnFxcnJxcXJxcnJxcXJxcnFycoc3FxcnFycXJxcnFycXFzhycnFycXJxcXJycXJxcXJycXFycnFxcnJxcXJyhzcXFycXJycXFycXJxcnFycXJyhzhzhycnFycXJxcnFycXFzhycnFycXFycnFycXFycnFxcnJxcXJycXFycnFxcnFycnFxcnFycnFxcnFycXJxcnKHNxcXJxcnFycXJxcnFycXJxcnFxc4c4cnJxcnFycXFzhycnFycXFycnFycXFycnFycXFycnFxcnJxcXJycXFycnFxcnJxcXJxcnJxcXJycXFycXJyhzcXFycXJycXFycXJxcnKHNxcXJxcnFycXJyhzcXFycXJxcnFycXJxcnFycXJxcnFycXJxcnFycXJxcnFycXJxcnFycXJxcnFycXJxcXOHOHJycXJxcnFycXJxcnFxc4cnJxcnFycXJxcnFxc4cnJxcnFycXJxcXOHJycXJxcnFycXFzhycnFycXJxcnFxc4cnJxcnFycXJxcXOHJycXJxcnFycXJxcXOHOHJycXJxcnFycXJxcnFycXFzhzhzhycnFycXJxcnFycXJxcnFycXJxcnFycXJxcnKHOHOHNxcXJxcnFycXJxcnKHNxcXJxcnFycXJycXFycXJxcnJxcXJxcnJxcXJxcnJxcXJyhzcXFycnFxcnJxcXJycXFycnFxcnJxcnFxcnJxcnFxcnJxcnFxcnJxcnFycXJxcXOHJycXJxcnFycXJxcnFycXJxcnFycXJxcnKHNxcXJxcnFycnFxcnFycoc3FxcnJxcXJycXFycnFxcnJxcXJycXJxcXJycXJxcnFxc4cnJxcnFycXJxcnFycXJxcnFycXJxcnJxcXJxcnFycnFxcnFycnFxcnJxcXJycXFycnFycXFycnFycXJxcXOHJycXJxcnFycXJxcnKHNxcXJxcnFycnFxcnFycnFxcnJxcXJycXFycnFycXFzhycnFycXJxcnFycXJxcnFycXJxcnKHNxcXJyhzcXFycnFxcnJxcnFxcnJxcnFxc4cnJxcnFycXJxcnKHNxcXJxcnFycnFxcnJxcXJycXFycnFycXFzhycnFycXJxcnFycXJxcnKHNxcXJxcnJxcXJycXFycnFycXFycnFycXJxcnFycXJxcnFycXJyhzcXFycnFxcnJxcXJycXJxcXOHJycXJxcnFycXJyhzcXFycXJycXFycnFxcnJxcnFxc4cnJxcnFycXJxcnKHNxcXJxcnJxcXJycXJxcXJycXJxcnFycXJxcnFycXJxcnJxcXJycXFycnFxc4cnJxcnFycXJxcnFycXJyhzcXFycnFxcnJxcXOHJycXJxcnFycXJxcnKHNxcXJycXFycnFxcnJxcnFycXJxcnFycXJxcnJxcXJycXFycnFxc4cnJxcnFycXJxcnKHNxcXJycXFycnFxcnJxcnFycXJxcnFycXJycXFycXJycXJxcXJycXJxcnFycXJxcnKHNxcXJycXFycnFycXJxcnFycXJxcnFycXJycXFycnFycXFycnFycXJxcnFycnFxcnFycnFycXFycnFycXJxcnFycXJycXFycXJycXJxcXOHJycXJxcnJxcXJxcnJxcXJycXJxcXOHOHOHNxcXJxcnJxcXJycXJxcnFycXJxcnFycXJycXFycnFxc4cnJxcnFycXJycXFycXJycXJxcXOHJycXJyhzcXFycXJycXJxcXJycXJxcnFycoc3FxcnJxcXJycXJxcnFycXJxcnJxcXJycXFycnFycXJxcnFycXJycXFycnFxcnJxcnFycXJxcnJxcXJxc4cnJxcnFycXJxcnFycoc3FycXFycnFycXJxcnFycnFxcnJxcXJycXJxcnFycXJycXFycnFxcnJxcnFycXJyhzcXFycnFxc4cnJxcnFycnFxcnFycnFycXFzhzhzcXFycXJycXFycnFycXJxcnFycnFxcnJxcXJycXJxcnFycoc3FxcnJxcnFycXJxcnFycXJycXFycnFycXJxcnFycXJycXFycnFycXJxcnFycXJycXFycnFycXFzhzcXFycXJycXJxcXOHJycoc3FxcnJxcXJycXJxcnFycnFxcnJxcXJycXJxcnFycnFxcnJxcXJycXJxcnJxcXJxcnJxcnFycXJxcnFycnFxcnJxcnFxc3FxcnFycnFxcnJxcnFycXJxcnJxcXJycXJxcnFycXJxcnJxcXOHJycXJxcnJxcXJycXFzhzhzhzcXFycnFxc4cnJxcnJxcXJycXFycnFycXJxcnJxcXJycXJxcnFycXJxcnJxcXOHJycXJyhzcXFycnFycXJxcnFycXJycXJxcXOHOHNxcXJycXFycnFycXJycXFycnFxcnJxcnFycnFxcnJxcXOHOHNxcXJxcnJxcnFycXJxcnJxcXJycXJxcnFycXJycXFycnFycXJxcnJxcXJycXJxcnFycXJxcnJxcnFycXJxcnFycnFycXFzhzcXFycXJycXJxcnFycXJycXFycnFycXJxcnFycnFxc4c4c4c3FxcnJxcnFycXJxcnJxcXJycXJxcnFycnFxcnJxcnFycXJxcnJxcnFxc4c3FxcnJxcXJycXJxcnJxcXJycXJxcnFycXJycXFzhycnKHNxcXJycXJxcnFycXJycXFzhzhzcXFycXOHJycXJxcnJxcXJycXJxcnFycXJycXJxcnFycXJxcnJxcnFycXJxcnJxcXJycXJxcnJxcXJycXJxcnFycXJycXFzhzhzcXFycnFycXFzcXFycXOHJycXJxcnJxcXJycXJxcnFycnFxcnJxcnFycnFxcnJxcnFycXJxcnJxcnFycXJxcnJxcXOHOHNxcXJycXFzhzcXFycnFxcnJxcnKHNxcnFxc4c3FxcnFzhycnFycnFxcnJxcnFycXJxcnJxcnFycXJxcnJxcXOHNxcXJxcnJxcnFycXJycXFycnFycXJycXFycnFycXJyhzcXJxcnFycXJycXFycnFycoc3FycXFzhzcXFycnFycXJxcnFycnFycXJxcnFycnFxc4c3FxcnJxcXJycXJycXFycnFycXJxcnJxcnFycXJxcnJxcXJycXJycXFycnFycXJxcnJxcXOHNxcXJxc4cnJxcnJxcXJycXJxcnFycnFycXJxcnFycnFxc4c3FxcnJxcXOHNxcXJycXJxcnFycXJycXJxcnFycnFxc4c4c3FxcnJxcnFycXJycXJxcnFycXJycXJxcnFycXJycXJxcnFycnFycXFzcXFycnFxc4c4c3FycXFzhzcXFycnFycXJxcnJxcXOHNxcXJycXFzcXFycXJycXJxcnFycnFycXJxcnFycnFycXJxcnJxcXOHNxcXJycXFzhzcXFycnFycXJxcnJxcnFycXJxcnJxcnFycXJycXJxcnFycXJycXJxcnFycnFycXJxcnFzhycnFycnFxcnJxcnFycnFxc4c4c3Fxc4cnJycXFycnFycXJxcnJxcnFycXJycXJxcnFycXJycXJxcnJxcXJycXJxcnJxcnFycXJxcnJxcnFycXJycXJxcnFycnFxc4c3FxcnJxcnFycXJycXJxcnFycnFxc4c3FxcnJxcnFycXOHJycXJycXFycnFycXJycXJxcnFycnFxcnJyhzcXJxcXNxcXJycXJxcnFycnFxc3FxcnFzhycnJxcXJycXJxcnJxcXJycoc3FycXFzcXFycnFycXJxcnJxcnFycXJycXJxcnFycnFxc4c3FxcnJxcnFycnFycXJxcnJxcXOHNxcXJycXJxcnJxcXJycnFxcnJxcnFycXJycXJxcnJxcnFxc3FxcnJxcnFycnFxcnJyhzcXJxcnFycXJycXJxcnJxcXOHNxcXJycXJxcnIztMGyWz6HNxcXJycXJxcnJxcnFycXJycXFzcXFycXOHOHNxcXJycXJycXFycnFycnFxc4c3FxcnJxcnFycXJycXJxcnJxcnFycXJxcnJxcnJxcXJycXJycXFycnFycnFxcnJyhzcXJxcnFycXJycXJyhzcXJxcnFycnFycXJxcnJxcnFycnFxc4c3FxcnJxcnFycnFycXJxcnJxcnFycnFxcnJycXFycnFycXJycXJxcnFycnFycXJycXFzhzcXFycnFycnFxcnJxcnJxcnFycXJxc4cnJycXFycnFycnFycXJxcnFycnFycnFxcnJxcnJxcnFycXJxc4c4c3Fxc4c3FxcnJxcnFycnFycXJxcnJxcnFycnFxc3FxcnJxcXNxcXJycXJxcnJxcnFycXJycXJxcnJxcnFycXJycXJxcnJxcXOHNxcXOHNxcXJycXJxcnJxcnFycXJycXJycXFycnFycnFxc4c3FxcnJxcnJxcXOHNxcXOHOHNxcnFycXJycXFzcXFycnFycXJycXJxcnFycnFycXJycXJxcnJxcXNxcXJycXFzcXFycnFycnFxcnJyhzcXJxcnFzhycnJxcXJycXJycXFzhzcXFzhzcXFycnFycnFxcnJycXFycnFycnFxc4c3FycXFzcXFycnFycnFxc4c3Fxc4c3FxcnJxcnFycnFycXJycXJxcnJxcXOHNxcnFycXJxc4c3FxcnJxcnFycnFycXJycXJxcnJxcXOHNxcnFycXJxc4c3FxcnJxcnJxcXOHNxcXOHNxcXJycXJycXJxcnFycnFycXJycXJxcnFzhzhzcXJxcnFycnFycXJycXJxcnFzhzhzcXJxcnFycnFycXJycXJxcnJxcXNxcXJycXJxc4cnJycXFycnJxcXJycXJycXJxcnFycnFycnFxc4c3Fxc4c3FxcnJycXFycnFycnFxc3FxcnJxcnFycnFycXJycXJxcnJxcnFycnFxc3FxcnJxcnJxcXOHNxcnFycXJycXJxcnJxcnFycnFxc3FxcnJyhzcXJxcnFzhzhzcXJxcnFycnFycXJycXJycXFycnJxcXJycXJycXJxcnJxcnFycnFxc3FxcnJxcnJxcnFycXJycXJycXFzcXFycnFycXJycXJycXFycnJxcXOHNxcnFycXJycXJxcnJxcnFycnFycXJycXJxcnJxcXNxcXOHNxcXJycnFxcnJxcnJxcnFycnFycXJycXJxcnFzhzcXFycnJxcXJycXJycXJxcnJxcnFycnFycXJycXFzcXFzhzcXFzhzcXFycnJxcXJycnFxcnJycXFzhzcXFzhzcXJxcnFycnFycXJycXJycXFzhzcXJxcnFycnFycnFycXJxcnJxcnJxcnFycnFxc3FxcnJycXFycnKHNxcnFzhycnJxcXJycnFxc3FxcnJxcnFzhzhzcXJxcnJxcXNxcXJycnFxcnJxcnJxcnJxcXJycnFxc3FxcnJxcnFzhzcXFycnFycnFycXJycXJxcnJxcnFycnFycXOHJycnFycXJxc4c3FxcnJycXFycnJxcXOHNxcnFycXJycXJycXJxcnJxcnFycnFycXJycXJxcnJxcnJxcnFycnFxc3Fxc4c3FycXJxcnJxcnJxcXNxcXJycnFxcnJycXFzhzcXJxcnFzhzcXFycnFycnFycnFxc3FxcnJxcnJxcnFycnFycXJycXJxcnJxcnJxcnFycnFycXJycXJxc4c4c3FycXJycXJxcnJxcnJxcXNxcXJycXJycXJycXFzhzcXJxcnJxcnFycnFycXJycXJycXFzcXFzhzcXJxcnFycnFycnFycXJycXJxcnJxcnJxcnFycnFycXJycXJycXFzcXFzhzcXFzcXFycnFycnFycXJycXJxc4c3FxcnJxcnJxcnJxcXNxcXJycnFxc4c3FycXJxc4c3Fxc3FxcnJxcnJxcnFycnFycXOHNxcXJycnFxcnJycXJxcnJxcnFycnFycnFxc3Fxc3FxcnJxcnJxcXNxcnFycXJycXJycXJxcnJxcnJxcnFycnFycXJycXJycXJxcnJxcnJxcXNxcXOHNxcnFycXOHNxcXNxcXJycXJycXJxc4c3FxcnJxcnJxcnJxcnFycnFycXJycXJycXJxc4c4c3FycXJycXJycXJxcnFzcXFycnFycnFycXJycXJycXJxcnJxcnJxcXNxcXNxcXJycXJycXJxc4c3FxcnJycXFzcXFycnJxcXNxcXJycXOHJycnFycXJycXJycXFzcXFzcXFycnFycnFycXOHNxcXJycnFycXJycXJxcnJxcnJxcnFycnFycnFycXOHNxcXJycnFxc3Fxc4c3FycXJxc4c3FycXJycXJxcnJxcnJxcnFycnKHNxcnJxcXNxcXOHNxcnFycnFycXJycnFxcnJycXJxcnJxcnJxcXNxcnFycXJycnFxc3FxcnJycXFzcXFycnJxcnFycXNxcXJycXJycXJycXFzcXJxcnFycnJxcXNxcXJycnFxc3Fxc4c3FycXJycXJxc4c3FycXJxcnJycXJxcnFzhzcXJxcnJxcnFzhzcXJxcnFzhzcXJxcnJxcnFycnFycnFycnFycXJycXJycXJxc4c3Fxc3FxcnJycXFzcXFycnJxcnFycnFycXOHNxcnFycXNxcXJycXJycXJycXJxcnJxcnJxcnJxcnFycnFycnFycXJycXJycXJycXJxcnJxcnJxcnJxcnFycnFycnFycXJycXJycXJycXJxc4c3Fxc3FxcnJycXFzcXFzhzcXJxcnJyhzcXJycXJxcnJxcnJxcnFzhzcXFzcXFzhzcXJxcnJxcnJxcnJxcXNxcnFycXNxcXJycXJycXJycXJycXJxcnJxcnJxcnFycnJxcXNxcXNxcXJycnFxc3Fxc3FxcnJycXFzcXFzcXFycnJxcnFycnFycnFycXJycnFxc3Fxc4c3FycXOHNxcXNxcXJycnFycXJycXJycXJxcnJycXFzcXFzcXFycnJxcnFycnFycnFycXOHNxcnFycnFycnFycXJycXOHNxcXJycnFycXOHNxcXNxcXNxcXJycnFxc3Fxc3Fxc4c3FycXOHNxcXNxcXJycnFycXJycXJycXJycXJycXFzcXJxcnJxcnJxcnFycnJxcnFycnFycnFycXJycnFycXJycXJycXJxc4c3FycXJycXJycXJycXJxcnJycXJxcnJxcnFzcXFycnJxcnFycnFycnFycXNxcXJycXOHNxcXNxcXNxcXJycnFycXJycXJycXJycXJxc4c3FycXJycXJycXJycXJycXJxcnJycXFzcXFzcXFycnJxcnFzhzcXJxcnJxcnJxcnFzhzcXJxc4c3Fxc3Fxc3FxcnJycXJxc4c3FycXJycXJycXJxc4c3FycXJycnFxc3Fxc3Fxc3FxcnJycXJxcnJxcnJycXFzcXFycnJxcnFzhzcXJxcnJxcnJxcnJxcnJxcnJxcnFycnFzhzcXFzcXFzcXFzcXFycnJxcnFycnJxcXNxcnFycnFycXNxcXJycnFycXJycnFxc3FycXJycXJycXJxc3FxcnJycXJxcnJxcnJycXFzcXFzcXFzhzcXJycXJxcnJycXJxcnJxcnJxcnJxcnJxcnJxcnFzcXFycnJxcXNxcnFycnFycnJxcXOHNxcnJxcnJxcnFycnJxcnFycnJxcXNxcnFycnFycnFycnFycXNxcXJycnFycXJycnFycXJycXOHNxcXNxcXNxcXNxcXNxcXJycnFycnFycXJycnFycXJycXJycnFxc3FycXJycXJycXJycXJxc3Fxc4c3FycnFycXJycnFycXJycnFxc3FycXJycXJycXOHNxcXNxcXOHNxcnJxcnJxcnJxcnFycnJxcnFzhzcXJxc4c3FycXJycnFxc3FycXJycXJycXJycXJycXJycXJycXJycXJycXJycXJycXJxc3FxcnJycXJxc3FxcnJycXJxcnJycXJxcnJycXJxcnJxc4c3FycXJycXOHNxcnFycnFycnFycnJxcXNxcXNxcnFycnFycnFycnFycnFycnFycnFycnFycnFycnFycnFycnFycnFycnFycXNxcXNxcXOHNxcnJxcnJxcnJxcnJxcnFzcXFzhzcXJycXJycXJycXJycXJxc3Fxc4c3FycnFycnFycnFycnFycnFycXNxcXNxcXNxcXNxcXJycnFycnFycnFycnFycnFycnJxcXNxcXNxcXNxcnFycnFycnFycnFzhzcXFzcXJxcnJxc4c3FycXJycnFxc3FycXOHNxcnFzhzcXJycXJxcnJycXJxc3FxcnJycXJycXJycXJxc3Fxc3Fxc3Fxc3Fxc3FycXJycXJycXJycnFxc3FycXJycnFycXJycnFycXJycnFycXNxcXJycnFycnFycnFycnFycnFycnFycnFycnFycnJxcnFycnFzhzcXJxc4c3FycnFycXNxcXOHNxcnJxcnJxcnJycXFzcXJxcnJxc4c3FycXOHNxcnJxcnFzcXFycnJxcnJxcnJxcnJycXFzcXJxcnJycXJxcnJycXJycXJxc3Fxc3Fxc3Fxc3Fxc3FycXJycXOHNxcnJxcnFycnJxcnJxcnJxcnJxcnJycXFzcXI3W9G+pC5ycXJxc3FxcnJycXJycXJycXJycnFxc3FycXOHNxcnJxcnFzcXFzcXFzcXFzcXJxcnJxc4c3FycnFycXNxcXJycnJxcXNxcnFycnFzhzcXJycXJxc3Fxc3Fxc3FycXJycXOHNxcnJxcnFzcXFzcXFzcXFzcXJxcnJycXJxc4c3FycnFycnFzhzcXJxcnJycXJxc3FxcnJycXOHNxcnFycnFzcXFycnJxcnJxcnJxcnJycXJxcnJycXJxc3Fxc3Fxc3FycXJycnFycXJycnFycnFycnFycnJxcnFycnJxcnJxcnJxcjumlb5ZanFycXJycnFycnFycnFycnJxcnFycnJxcnJxcnJxcnJxcnJycXJxc3Fxc3Fxc3Fxc3FycXJycnFycnFycnFycnFycnJxcnFycnJxcnJxcnJycXJxcnJycXJycXI6C7O99ExxcnJycXJxc3Fxc3Fxc3FycXJycnFycnFycnFycnFycnJxcnFzhzcXOHNxcnFycnJxcnFzcXFzcXJxcnJxc3FxcnJycXOHNxcnFycnJxcnJxcnJxcnJycXJxcnJycXJycXOHNxcnFzcXFyc4c3Fxc3FycnFycXNxcXNxcnFycnJxcnJxcnJxcnJxcnJycXJycXJycXJycnFycXNxcXNxcXNxcnFycnJxcnJxcnJxc4c3FycnFycnFycnFzcXFycjTe0bExLnJxc4c3FycnFycnFycnFycnJxOv7RuwEucnJxcnJxc3FxcnJycXOHNxcnFzhzcXJycnFycXJycnFycnFycnFzhzcXJycXJycnFycXJycnFycnFycnJxcnFzcXFzcXJxcnJycXJycXJycXOHNxcnJxcnJxc4c3FycnFycnFycnJxcnFzcXJxcnJxc3FxcnJycnFycXJycnFycnFycnJxcnFzcXFzcXJxcnJycXJycXJycnFycXNxcXNxcnFycnJxcnJxcnJycXJycXJycXJycXNxcXNxcXNxcnFzcXFzcXFzcXJxc3Fxc3Fxc3FycnFycXNxcnFycnJxcnJxc4c3FycnFycnFycnJxcnJxcnJxcnJycXJycXJycnFycXNxcnFycnFzcXFzcXJxcnJycXJycXJycXNxcXNxcXNxcnFzcXFzcXJxcnJycXJycXJycnFycnFycnFzhzcXJycnFycXJycnFycnJxcnFzcT9Wab2plnFzcXFzcXJycXJycXJycnFycnFycnFzcXFzcXFzcXJxc3Fxc3FycXOHNxc4c3FycnFycnFycnJxcnJxcnJxc3Fxc3FycXJycnFycnFycnJxcnJxcnJycXJycXJycXNxcXJzhzcXJxc3Fxc3FycXNxcXNxcnFzcXFzcXFzcXJycXJycXNxcXNxcXNxcnFzcXFzcXJxc3Fxc3FycXNxcXMyxMO0SzxycnFycnJxcnJxcnJxcnJycXJycnFycXNxcXNxcnJxcnJxcnJycXJycXJycnFycnFycnJxcnJxcnJycXJycXJycnFycnFycnJxcnJxcnJycXJycXJycXNxcXNxcnFzcXFzcXJxc3Fxc3FycXJycnJxcnFycnJycXJxcnJycnFycXNxcXNxcnFzcXFzcXJycXJycXJycnFycnJxcnFzcXFzcXJycXJycnFycXNxcnFzcXFzcXJxcnJycnFycXJycnJxcnFzcXFzcXJycXJycXNxcXNxcXNxcnJxcnJyM8fDs0g8cnJycXJycXNxcXNxcXNxcnJxcnJycXJxc3FycXNxcXNxcnJxcnJxcnJycXJycnFycnFycnJxcnJxcnJycXJycnFycXNxcnFycnJycXJxc3Fxc3FycnFycnFzcXFzcXJxc3Fxc3FycXNxcnFycnJycXJxcnJycnFycXNxcnFycnJxc4c3FycnJxcnFzcXJxcnJycnFycXJzhzcXJycXJycnFycnEwH6W58FpycnFycXNxcnFzcXJxcnJycXJycnFycnFzhzcXOHNxcnJxcnJycXJycnFycnFycnJxcnJxc3Fxc3FycXJzhzcXJycXJycnFycnFycnJxcnJycXJycXJycnFzhzcXJycXNxcXNxcnFycnJyPrJrsF2UcXFzcXJycXJycnFycnFycnJxcnJycXJycXNxcXNxcnFzcXJxcnJycXOHNxc4c3FycnFycnJxc4c3FycnFzcXFzcXJxc3Fxc3FycnFycnJxcnJycXJycXJycnFycnJxcnJycXJxc3FycnFycnFzcXFzcXJycXJycnFycnFzKJDWGvfynnJycnFzhzcXOHNxcnJxc3Fxc3FycXNxcnFzcXFzcXJycXJycnFycnJxcnJxcnJycXNxcXNxcXNxcnJycXJycXJycnFycnJxcnJxc4c3JxcnFzcXJxc3FycXJzgz3sO1MTxxcnJycXJycnFycnFzcXFzcXJycXJycnFycnFzcXFzcXJycXOHNycXJxcnOHNxcnJycXJxc3FycnFycnJxcnJycXJycXJycnJxcnFzcXJycXJycXNxcnFycnJycXJycXJycnFycnJxcnJycXJycXNxcXNxcnJxcnJycXJycnFycnJxcnJxc3Fxc3FycnFycnJxc4c3FzhzcXJycnFycnFzcXFzcXJycXJycnFzhzcXOHNxcnJycXJycXNxcXNxcnJxc4c3JxcnFzcXJxc3FycXNxcXNxcnJycXJycXJycnJxcnFzcXJycXJycnFycnJxcnJycXJycXNxcnFycnJycXJycXJycnJxcnFzcXJycXJycnFycnJxcnJycXJycnFycnFzcXFzcXJycnFycnFycnJycXJycXJycnFzhzcnFycXNxcnJxcnJycXJycnFycnJxcnJxc3FycXNxcnFycnJycXJycnFycnFycnJycXJycXNxcXNxcnJxc3Fxc3FycnFycnJycXJxc3FycnFycnJxc3Fxc3FycnFycnJxcnJycXNxcXNxcnFzcXJycXJycnFycnJxcnJycXNxcXNxcnFzcXJycXJycnFycnJxcnJycXOHNycXI6quG7VR5ycnFycnJxcnJycXNxcXNxcnJxcnJycXJycnJxcnFzcXJycXNxcXNxcnJxcnJycnFycnFzcXFzcXJycXNxcnFycnJycXJycnFycnFzcXJxc3FycXJzhzcXNxcXNxcnFzcXJxc3FycnFycnJxc3Fxc3FycnFycnJycXJycXNxcXNxcnJycXJycnFycnJxcnJycXJycnFycnJxc3Fxc3FycnFycnJycXJycXNxcXNxcnJycXJycnFycnJxcnJycXOHNycXJycXJycnJxcnJxc3Fxc3FycjF0xbibOnFycnJxc3Fxc3FycnFycnJycXJycnFycnFzcXJxc3FycXNxcnJxcnJycnFycnFzcXJxcnOHNxc4c3JxcnFzcXJycXNxcXNxcnJycXJycnFycnJxcnJycXNxcXNxcnJycXJycXNxcnFzcXJycXJycnJxcnJxc3E3Aam1D1ZzcXFzcXJycXJycnJxcnJycXJycnFycnJxc3Fxc3FycnJxcnJycXJycnFycnJycXJycXNxcnFzcXJxc3FycnFycnJycXJycXNxcnJxcnJycXNxcXNxcnJycXJycnFycnJycXJycXJzhzM+SpuStWcXNxcnJycXJycnFycnJxcnJycnFycnJxcnJycXJycnFzcXFzcXJycnFzg/HuG34R5ycnFyc4c3FycnJycTHxf7EugHJxcnJycnFycnFzcXJxc3FycXNxcnJycXJycnFycnJxc3Fxc3FycnJxcnJycnFycnFzcXJxc3FycnFycnJycXJycnFycnJycXJycXNxcnFzcXJycXNxcXNxc3Fxc3FycnFzcXJxc3FycXNxcnJycXJycnFycnJycXJycXNxcnJxcnJycnFycnJxcnJycXNxcnFzcXJxc3FycnJxcnJxc3FycnFzcXJxczR/4bCQHnNxcnJycXJycnFycnJycXJycnFycnJxc3FycXNxO763sFFIcnFycnJxcnOHNxcnJycXNxcXNxcnJycXJycnJxcnJxc3FycnFzcXFzcXNxcXNxcnJxc3FycnFycnJycXJycnFzcXFzcXOHNycXJycXNxcnFzcXJycXNxcnJxcnJycnFycnJxcnJycnFycnJxc3FycTKA8bSPDnFzcXJycXNxcnJxcnJycnFycnJycXJycXNxcnJxcnOHNxc3Fxc3FycnJxc3Fxc3FycnJxc3Fxc3FzhzcnFycnFzcXJycXJzhzcXNxcXNxcnJycXNxcXNxc4c3JxcnJxc3FycnFzcXFzcnFycnFyc3Fxc3FycnFzcXJycXNxcXNycXJycXJzcXFzcXJycXNxcnJxc3FycXNxcnJxc3FycnFyc4c3FzcXFzcXOHNycXJycXNxcnJxc3FycXNxcnJycXJycnJxcnJycXJycnJxcnJycnFycnJxcnOHNxc3Fxc3FycnJxc3FycXNxcnJxcnOHNycXJycnFycnJycXJycnFzcXJxc3FycnFzcXJycXJzhzcnFycnFzcXJycXNxcnJxcnOHNycXJycXNxcnJxcnNxcXNxcnJycXJycnJxcnJycnFycnJxc3FycXNxcnJxc3FycnFzcXJxc3FycnJxc3Fxc3FzcXFzcXNxcXNxcnJycXNxcnFzcXJycXNxcnJxc3FycnFyc4c3JxcnJxc3FycnJxcnJycnFycnJxc3FycnFycnJycXNxcnFzcXJycXNxcnJxc3FycnFyc3Fxc3FycnJxcnOHNycXJycXNxcnJxc3FycnFzcXJxc3FycnJycXJycnFyc4c3JxcnJxc3FycnJxcnJycnFycnJycXJycnJxcnJycXNxcnFzcXJycnJxcnJycXJycnJxc3FycXNxcnJycXJycnJxc3Fxc3FzcXFzcnFycnFzcXJycXJzcXFzcXNxcXNxcnJycnFycnJycXJycnFzcXJycXJzcXFzcXJycnJxcnJycXNxcnFzcXJycnJxcnJycXNxcnFzcXJycnJxcnJycXNxcnFzcXJycnJxcnJycXNxcnJxc3FycXNxc4c3JxcnJycnFycnJycXJycnJxcnJycnFycnJycXJycnJxcnOHNxc3FycXNxcnJycXJycnJycXJycnFycnJycnFycnJxc3FycnFzcXJxc3FzcXFzcXNxcnFzcXI95fG5Gg5xcnJycXJzhzcnFycnJxc3FycXNxc3Fxc3FycnJycXNxcXM4kuWwfRpzcXJycnFzcXJxc3FycnJycXJycnJxcnJycnFzcXFzcnFycnJxcnNxcXNxcnJycnFycnJycXJzhzcnFycnJxcnJycnJxcnJycnFycnJycXNxcXNycXJycnFzcXJycXNxcnJxc3FycnJxcnJycnJxcnJycXM5HuO+4RxxcnJycnFzcXJxc3FzcXFzcXNxcXNycXJycnFyc3Fxc3FycnJycXNxcnFzcTbTzbo8MnNxcnJycXNxcnFzcXJycnJxc3Fxc3JxcnJycXNxcnJxc3FycnJxcnJycnJxcnJycnFycnJycnFycnJxc3FycnFzcXJycnFzcXJycXNxcnJycXJzcXFzcXJycnJxc3FycXNxcnJycnFyc4c3JxcnJyNknZt8YmcXJycnJxcnJycnFycnJycnFycnJycXJycnJxc3FycnFzcXJycXNxcnJycnFycnJycnFycnJxc3FycnFzcXJycnJxcnJycnFzcXJycXNxcnJxc3FycnJycXJycnJxc3FycnFzcXJycnFyc3Fxc3FzcXJxc3FycnJycXNxcnFzcXJycnJxc3FycnFzcXJycXNxcnJycnFycnJycnFycnJycXJycnJycXJycnJxc3FycnFzcXJycnFyc3Fxc3JxcnJycXNxcnJycXJzcXFzcnFycnJxc3FycnFzcXJycnJxc3FycXNxc3FycXNxcnIz8/O0HAxzhzcnFyOBTzsPsMcXJycnJxcnOHNycXNxcXNycXJycnJxc3FycnFzcXJycnFzcXJycnFzcXJycXNxcnJycnFycnJycnFycnJycXNxcnJycXJzcXFzcXNxcnJxc3FycnJxcnNxcnFzcXJycnJxc3FycnFzcXJycnFzcXJycnFzcXJycnFzcXJycXNxcnJycnFzcXJycXNxcnJycXNxcnJycXNxcnJycXNxcnJycXNxcnJxc3FycnJycnFycnJycXJycnJycXNxcnJxc3FycnJxc3FycnJycXJycnI/i/G2dA5ycnJycXJycnJycXJyPavxuVQOcXJycnJycXJyNYfzs4gMcXJycnFzcXJycXNxc3FycXNxcnOHNycXJycnJycXJycnJxc3FycnJxc3FycnJxcnNxcnFzcXNxcnFzcXNxcnFzcXNxcnJxc3FycnJxc3FycnJxc3FycnJycXNxcnJxc3FycnJycXNxcnJxc3FycnJycnFycnJycXNxcnJycXNxcnJycXNxcnJycnFyc3Fxc3JxcnJycnFzcXJycXNxc3Ew1vW6OQpxcnFzcXNxcnJxc3FycnJycXNxcnJxc3FzcXJxc3FzcXJycXNxcnJycnFyc3Fxc3JxcnJycnJxcnJycnJxc3FycnFzcXJycnJxc3FyJjDpGl7xbnNxcnOHNycTXv7bwgEnJycXJzcXJxc3FzcXJycXNxcnJycnFzcXJycnFzcXJycnJxc3FycnFzcXNxcnFzcnFycnJycXNxcnJycXNxcnJycXNxc3FycXNxc3FycXNycXJycnJxc3FycnJxc3FycnJycnFycnJycnFycySB8xop4M5xcnJxc3ExXfO2sgxzcXNxcnJycXNxcnJyN87xvjEOcnJycnJxcnJycnJxc3FycnJxc3FycnJxc3FzcXJxc3FzcXJycnFyc3FycnFzcXJycnJycXJycnJycXNxcnJycXNxcnOHNycXJzcXFzcnFycnJycnFyc3Fxc3JxcnNxcXNycXJycnJycXNxcnJxc3FzcXJycXNxc3FycXNycXJycnJycXJzcXJxc3FzcXJycXNxcnNxcXNycXJycnJycXJzcXJxc3FzcXJycXNxc3FycnFzcXNxcnFzcnFycnJycnFzcXJycnFzcXJycnJycXJycnJycnFyc3Fxc3JxcnNxcXNycXJycnJycnFycnJycnFzcXJycnFzcXNxcnFzcnFycnJycnFzcXJycnFzcXJycnJycXNxcnJycXNxcnJycnJxc3FycnJxc3FycnJycnFzcXJycnFzcXJzhzcnFzcXJycnJxc3FycnJxc3FzNzECvc79c3JxcnNxcTE1CLva93FzcnFycz7mCr4Z9XJycnFzcXJycnJycXJzcXJxc3JxcnJycnJxc3FycnJycXNxcnJycnJxcnNxcnFzcXNxcnJycnFyc3FycnFzcXNxcnJxc3FzcXJycnFzcXJycnJycXNxcnJycnFzcXJycnJycXJzcXJxc3JxcnJycnJycXJycnJycnFzcXJycnFzcXNxcnJxc3FzcXJycnFzcXJycnJycXNxcnJycnJxcnNxcnJxc3Fyc3Fxc3Jxc3FycnJxc3FzcXJycXNxc3FycnJxc3FzcXJycXNxc3FycnJxc3FzcXJycXNxc3FycnJycXJzcXJycnFzcXJycnJycnFycnJycnJxc3FycnJycXNxcnJycnJxc3FycnJycnFzcXJycnFzcnFycnJycnFzcXJycnJxc3FzcXJycXNxc3FycnJycXNxcnJycnJxc3FycnJycXNxcnNxcXNycXNxcnJycXNycXJycnJycXNxcnJycnJxcnNxcnJycXNxcnNxcXNycXNxcnJycnFzcXJzcXFzcnFzcXJycnFzcnFycnJycnFzcXJycnJycXNxcnJycnJycXJzcXJxc3JxcnNxcnFzcnFzcXJycnFzcXNxcnJycXNxc3FycnJycXNxcnJycnJycXJzcXJycXNxc3FycnJycXNxc3FycnFzcnFyOQUCvfr9cnJxc3FycnJycnFzcXJycnJycXNxcnJycnJycXNxcnJycnFzcXJzcXJxc3JxcnJzcXFzcnFyc3FycnFzcXNxcnJycnI+hQK3ev1ycnJycnFzcXJycnJycnFyc3FycnJxc3Fyc3FycnFzcXNxcnJyI8o0GjVcvnNxcnJycnFzcXJzcXJxc3JxcnNxcnJxc3FzcXJycnJycXNxcnNxcXNycXNxcnJycnJxc3Fyc3Fxc3Jxc3FycnJycnJxcnNxcnJycXNxc3FycnJycXNxc3FycnJxc3JxcnJycnJycXNxc3FycnFzcnFyczVUFrS76XFzcXJycnJycnFyc3FycnJxc3FzcXJycnJycXNxcnJycnJycXNxcnJycnJycXNxcnJycnJycXJzcXJycnJxc3FzcXJycnFzcnE0vgS0UftycnJxc3FycnJycnFzcXNxcnJycXNycXJzcXJxc3Jxc3FycnJycnJxc3FycnJycnJxc3FycnJycnJxc3FycnJycnJxc3FzcXJycnFzcXNxcjn3Ar0I/XJycXJzcXJycnJxc3FzcXJycnJxc3JxcnJycnJycnFyc3FycnJycXNxc3FycnJycXNxc3FycnJycnFzcXNxcnJycnFzN5s+uXTBc3FzcXJycnFzcnFzcXJycnJxc3JxcnNxcnFzcnJxcnNxcnJycXNycXJyc3FycXNycXJzcXJycnJxc3FzcXJycnJycXNxcnNxcnJycXNxc3FycnJycnJxc3FycnOHNycnFzcXJyc4c3JycXNxcnJycnJycXNxc3E44hSwLetxc3JxcnJzcXFzcnJxcnNxcnJycnFzcXNxcnJycnJycXNxc3FyN00Ws8LpcXNxcnJycnJycXNxc3FycnJycTD5ArcW/XFycnJycnJycXJzcXJycnJycXNxc3FycnJycnFzcXNxcnJycnJycXNxcnNxcnJxMFoCtrX9c3FycnJycnJycXNxcnJycnJycnFzcXNxcnJycnFzcXNxcnNxcnFzcnFzcXNxcnJycnFzcnFyc3FycnJxc3JxcnNxcnJycnFzcnFyc3FycjvqAroV/XNxc3FycnJycnJycXNxcnJzcXFzcnJxc3FycnJycnJycTA7ArfU/XFycnJycnFzcXNxcnNxcnFzcnFzcXNxcnJycnFzcnFyc3FycnJycnFzcXNxcnJycnJycXNxc3FycnJycnJxc3FzcXJycnJycnJxc3Fyc3FycnJxc3JxcnNxcnJycnJxc3FzcXJzONs6tDTFc3FycnJycnJycnFzcXJyc3FycXNycXNxc3FycnJycnFzcnFyc3FycnJycXNycXJzcXJycnJycXNycXI30Ti1Psdxc3Jxc3FycnJycnJycXNxc3FycnJycnJycXNxcnNxcnJyNEYmtcnZc3FycnJycnJycXNxc3FycnOHNycnFzcXNxcnJzhzcnJxc3FzcXJycnJycnJxczaUOLV7x3JycnJxc3FzcXJycnJycnJxc3FzcXJyKkOWGvzGnnJycXNycXNxc3FycnJycnJxc3FzcXNxcnJycnFzcnFzcXNxcnJyPr0Ct0L9c3Jxc3FycnNxcjbdArAy/XJxc3FycjntAr0S/XJxc3Jxc3FzcXJycnJycnJxc3FzcXJzcXJycXNycnFzcXJzcXJycnFzcnJxc3FycnNxcnJxc3Jxc3FzcXJycnJycnJxc3JxcnNxcnJycnJycXNxc3Fyc3FycnJycXNycXNxcnNxcnJycnFzcnFzcXJzcXJycnJxc3Jxc3FzcXJycnJycnJxc3FzcXNxcnJycnJycXNxc3FzcXJycnJycnJxc3FzcXNxcnJycnJycXNycXNxcnJyc3Fxc3JycXNxc3Fyc3FycnJxc3JycXNxcnJzcXJycnJxNs1KuUK1cXJycnJycXNycXNxcnNxcnJycnJxc3Jxc3Fyc3FycnJycnJxc3FzcXNxcnJyc4c3JycXNycXJzcXJycnI/ABK3/+1xc3Jxc3FycnNxcnJxc3JycXNxc3FycnJycnJycnJxc3FzcXJzcXJycnJycXNycXNxc3FycnJycnJycnFzcnFzcXJyc3FycnJxc3Jxc3FzcXNxcnJycnJycnFzcXNxc3FycnNxcnJxc3JycTfBJLJO23FycnJycnJycnJxc3FzcXJzcXJycnJycXNycXNxc3Fyc3FycnJycXNycnFzcXJzcTCSJLh923JycnJxczN1SLmat3FycnJycnIvTZIabCbec3Fxc3JycnFzcXNxc3FycnJyOlMkvqzbcnFzcXNxc3FycnJycnJycnJxc3Jxc3Fyc3FycnJyP+EStx7tcXNycXNxcnNxcnJycnJycjMSErP97XJxc3Fyc3FycnJycnJycnJxc3FzcXNxcnJzcXJycXNycnFzcnFzcXJyc3FycnJycnJxc3Jxc3FzcXJyc3FycnJycXNycnFzcXNxcnNxcnJycnJycnJxc3FzcnFyc3FycnJycjCYNrl3yXNycXNxc3FycnJzcXJycXNycnFzcnFyc3E5JiS/2dtycnJycnJxc3Jxc3FzcXJzcXJycnJycnJxc3Jxc3JxcnNxcnJzcXJycnJxc3Jxc3Jxc3Fyc3FycnJycnJycnJycXNxc3FzcXJzcXJycnJycnJycnFzMcMStEztc3FzcXJyc3FycnJxc3JycXNycXNxc3FycnNxcnJycnJxMRgkt/fbc3FzcXNxcnNxcnJycnJycnFzcnJxc3FzcXJzcXJycnNxcnFzcnJycXNycXNxcnNxcnNxcnJycnJycXNycnFzcXNxc3Fyc3FycnJycnJycnJxc3Jxc3FzcXNxcnJzcXJycnJycnFzcnJxc3FzcXNxcnNxcnJycnJycnJycnFzcnFzcXNxc3Fyc3FycnJycnJycnI4tFizW6dzcXNxcnNxcnJycjjvfLcgg3Nxc3Jxc3Fyc3FycnJzcXJycnFzcnJycXNycXNxcnNxc3FycnJycnJycnJycnJxc3Jxc3FzcXNxcnNxcnJycnJycnJycnJxc3Jxc3FzcXNxNfsksxTbcnJzcXJycXNycnJycXNycXNxc3Fyc3FycnNxcnJycnJycnJxc3JycXNxc3FzcXMk/9QaMgK+cnJycXNycXNycXNxcnNxc3FycnJzcXJycnJyOqYSvFntcnJxc3Jxc3FzcXJzcXJzcXJycnI41hK+Ke1ycnJycnFzcnFzcnFzcXNxcnNxcnJzcXJycnJycnJycXNycnFzcnFzcXNxc3E6kq64fVFycnJycnJycnFzcnJxc3FzcXNxc3FzI3BvGtr5DnNycnFzcnFzcXNxcnNxc3Exlnq9eYVycnJycnJxc3JycXNycXNycXNxc3Fyc3Fyc3FycnJycnJycnJycnJyIRkHGoB/jnJzcXNxcnJzcXJycioywBqd0/5zcnJxc3JxNGgSs6ftcXNxc3FzcXJyc3FycnJyczERNLb+y3FzcnJycnJxc3Jxc3Jxc3FzcXNxc3Fyc3FycnNxcnJycnJycnJycnJycnJxc3JycXNycXNxc3FzcXNxc3Fyc3FycnJzcXJycnJycnJycnJycnJxc3JycXNycXNycXNxc3FzcXNxcnNxcnJzcXJycnM9aRK4lu1ycnJycnJycXNycnJxc3JycXNxc3Jxc3FzcXNxcnNxcnNxM+ZouSmXcnNxcnJycnJycnJycXNyM0W+v8pBcXNycXNxc3FzcXJzcXNxcnNxcnJzcXJycnJyc3FycnJycnJycXNycnJycXNycnFzcnJxc3FzcnFzcXNxc3Fyc3FzcXJzcXJyc3FycnJyc3FycnJycnJycnJycnJycXNycnJycXNycXNycnFzcXNycXNxc3FzcXNxc3Fyc3Fyc3FyM/oSsxXtcnNxcnJycnJzcXJycnJycnJycnJycnFzcnJycnFzcnJycXNycXNycXNycXNxc3FzcnFzcXJzcXNxc3Fyc3Fyc3Fyc3FycnNxcnJycnNxcnJycnJycnJycnJycnJycnJycnJycnFzcnJycXNycnJxc3Jxc3Jxc3Jxc3Jxc3FzcXNycXNxc3FzNxB4tP+Hc3Fyc3Fyc3Fyc3FycnNxcnJzcXJyc3FycnJycnNxcnJycnJycnJycnJycnJycnJycnI20Xi2Podxc3JycnJycXNycnJxc3JycXNycnFzcnJxc3Jxc3Jxc3Jxc3FzcnFzcXNycXNxc3FzcXNxc3FzcXNxc3FzcXNxcnNxc3FzcXJzcXNxcnNxcnNxcnNxcnNxcnNxcnNxcnJzcXJyc3FycnNxcnJzcXJycnNxcnJyc3FycnJyc3FycnJyc3FycnJycnJzcXJycnJycnJzcXJycnJycnJycnJyc3FycnJycnJycnJycnJycnJycnJycnJzcXJycnJycnJycnJycnJycnJycnJycnJycnJycnJycnJycnJycnJycnJycnJycnJycnJycnJycnJycnJzcXJycnJycjrsNL4Ty3JycnJycnJycnJzcXJycnJycnJycnJycyOr4SoIQe1ycnJycnNxcnJycnNxcnI/3TS5IstycnNxcnJzcXJyc3FycnNxcnNxcnJzcXJzcXJzcXJzcXJzcXM/i7yxhENxc3FzcXJzcXNxc3FzO614sWKHcXNycXNxc3FzcnFzcnFzcTedvLpyQ3Jxc3Jxc3JycXNycnJxc3JyLz4TGn0eznFzcnJycnJyPN80vCDLcnJycnJzcXJycnJycnJzcXJycnNxcnJyc3Fyc3FycnNxcnNxc3Fyc3FzcXJzcXNxc3FzcTGBiLyOd3FzcnFzcnFzcnFzciCWiRq4l25zcnJycnJycnJycnJycnJzcXJycnJyc3FycnJzcXJzcXJyc3FzcXJzcXNxc3FzcXNxc3FzcXNycXNycXNycXNycnFzcnJycnFzcnJycnJycnJycnJyNJJEtX27cXJycnJzcTBhIreu3XFyc3Fyc3FzcXJzcXNxc3FzcnFzcXNycXNycnFzcnJxc3JycnJycnJycnJycnJycnIyk0S3fLtxcnJzcXJyc3Fyc3FzcXNxcnNycXNxc3FzcnFzcnJxc3JycnFzPBIiuu3dcnJycnJycnJyc3FycnJyLXIAKmrf/XFzcXNycXNycnFzcnJycnJycnJycjoVRL7qu3JycnNxcnJzNKIism3dcXJzcXNxc3FzcXNxc3Jxc3JyP8Iitz3dcnJycnJycnJycnJycnJycnNxcnNxcnNxcnNxc3FzcXNycXNxc3JycXNycnJycnJycnJycnJycnJyc3FycnNxc3Fyc3FzcXNxc3Jxc3JycXNycnJycXNycnJyc3FycnJyc3FycnNxc3Fyc3FzcnFzcXNycnFzcnJycXNycnJycnNxcnJycnNxcnNxcnNxc3FzcXNycXNycXNycnJycXNycnJyc3FycnJyc3Fyc3FzcXJzcnFzcXNycXNycnJxc3JycnJycnJzcXJycnNxcnM+6ES6F7txc3FzcnJxc3JycnFzcnJycnJzcXJycnNxcnNxcnNxc3Jxc3FzcnJxc3JycnIzWLq8t0VxcnJzcXJzcXNxc3FzcnFzcnJycT9EmL67Z3JzcXJycnNxc3Fyc3FzcnFzcXNycnJxc3JycnJyc3FycnJzcXJzcXNxc3FzcnFzcnJxc3JycnJycnJyc3FycnNxc3FzcXNxc3JxNrUisVrdcXNycnJycnNxcnJyc3Fyc3FzOm26s6JFc3JycnJycnJycnJzcXJzcXJzcXNxc3Jxc3JycnJxc3JzcXJycnJzcXJzPMJ2vT2Jc3JycXNycnJycnJycnJyc3Fyc3FzcXNxc3Jxc3JycXNycnJycziWIr1p3XJzcXNxc3FzcXNycXNycnJycnJycnJyc3Fyc3FzcXNxc3Jxc3JycnJycnJycnJzcXJzcXJzcnFzcXNycnJycnJycnJycnJzcXJzcXM6NyK8yN1xc3JycnJycnJycnJzcXJzcXJzcnFzcnFzcnJycnJycnJyczeHIr943XFzcXNxc3Jxc3JycnJycnJyc3Fyc3FzcXNxc3Jxc3JycnJycnJyc3Fyc3Fyc3Jxc3Jxcz7vRLoQu3JycnJzcXJzcXNxc3FzcnJxc3JycnJyc3FycnNxc3FzcXNycnFzcnJycnJzcXJyc3FzcXNxc3JycXNycnJycnNxcnNxcnNxc3Jxc3JycnJycnJyPvl2vQaJcXNxc3FzcnJycnI+I6i/3Fdxc3FzcXNxc3JycnJycnJycnI69fy3GgNxc3JycnJycnJyc3Fyc3FzcnFzcnJxc3Jyc3FycnNxcnNxc3Jxc3JycnJycnJycnNxc3E1eSKylt1ycXNycnJycjcTVLH8q3JzcXNycXNycnFzcnJzcXJyc3Fyc3Jxc3Jxc3JycnJyc3Fyc3FzcXNxc3JycnJycnJycnNxcnNxc3Jxc3JycnJycnJyczZudrOhiXNycXNycnJycnNxcnJzcXNycXNycnJycnIo7PkaUzBucnJzcXJyc3FzcXNxc3JycnJycnJyc3Fyc3FzcnFzcnJycnJycnNxcnNxc3Jxc3JycnJycnJzcXJzcXNycXNycnIyIg2+7fJzcXNycnFzcnJzcXJyc3FzcT7cqL8jV3JycnNxcnNxc3FzcnE6Eoay/XlxcnJzcXNxc3Jxc3JycnJzcXJzcXNxc3FzcnJycnJyc3Fyc3FzcXNycnJycnJycnNxcyCuURpHGu5ycnNxcnNycXNycnI284a0HHlzcXNxc3JxNhwisfPdcnJyc3Fyc3FzcnFzcnJycnJyc3Fyc3Jxc3Jxc3I4BYayC3lzcXNxc3JyPyc/s+jAc3Jxc3JycnJyNZwisnPdcXJzcnFzcjqsIrxT3XJycnNxcnNycXNycnJycnJyc3FzcXNxc3JycnJycnNxcnNxc3JycXNycnNxcnNxc3FzcnFzcnJyc3Fyc3FzcXNycnJycnJycjPXhrg4eXJycXNyc3FycnNxc3Jxc3JycnJyc3Fyc3FzcnJxczTT6ro8FXNxc3JycnJyPa0iuVLdc3FzcXNycnJycnJycnNxO3mGsJZ5cnJycnJzcXNxc3FzcnJycnJzcXJzcnFzcnJycnJycnNxc3FzcnFzcnI1bFS0o6txc3FzcnJxdHFycnJzcXNycXNyP4m4vXZHc3FzcnFzcnJyc3Fyc3FzcXM+Sri+tUdzcXNxc3JycTEchrrzeXNxc3FzcnJycnJyciKloxpXpc5yc3FzcXNycnJycnJyc3FzcXNycXNyc3FycnNxc3JycXNyc3Eh1MAqJbP9c3JycnJycnNxcnNycXNycnJyc3FzcXNxc3JycnJyc3FzcXNxc3JycnJzcXJzcnFzcnJycnJyc3FzPs8iuDDdcnJycnJzcXNxc3JycnJycnJzcXNxc3JycnJyc3Fyc3Jxc3JycnJyc3FzcXNycnJycnJyc3FzcnFzcnIuA7MakNTOcnJyc3FzcXNycnJycnNxcnNycT8RZLrum3NxcnNxc3JycXRxcnJzcXNxc3JycjxClr69aXNycnFzcnNxcnNxc3FzcnJycnNxcnNxc3JycnJyc3Fyc3IuU0UqrMutcXNycnJycnJycnNycXNycnJycnNxc3EzqC2/Z9Jxc3FzcnJycnJzcXNxc3JycnJycnNxc3Jxc3Jyc3Fyc3E0wTKzTs1xdHFycnNxc3I8Oy211NJycXNycnImFigaUK1+c3FzcnJycnJycnNxc3JycnJycnNxc3FzcnJycnJzcXNxc3JycnJyNjeWtdhpcnJycnJzcXNxc3JyNBVktfqbcXNxc3JycnJyc3FzcnFzcnJyc3FzcXNycnJycnJzcTTSMrM9zXJycnNxcnNycXNycnJzcXJzcnFzcnJyc3FzcXNycnJycikpkRrOZu5yc3FzcnJycnJyc3FzcXNycnJzcXJzcnFzcnJzcXJzcXNycnJycnNxOi7Is+E3cnNxc3FzcixoOBr6fH5zcXNxc3JyPsMyuDzNc3FzcnFzJvanKkOVjXJyc3FzcnFzcnNxcnNxc3JycjzA2LFPJ3FzcnNxcnNxc3JycnJycnNxc3JycnJycnNxc3JycnJyc3FzcXNycjEpZLfmm3Nxc3JycnJzcXNxc3JycnJzcXNxc3JycnJzcXNxc3JycnJzcXNycXNycnNxczf0Mr8LzXJycnJzcXNxc3JycnNxc3FzcnJycnNxcnNycnJycnNxc3FzcnJycnNxc3Jxc3JzcXJzcnFzcnJyc3FzcnFzMwtktQWbc3FzcnJycnJzcXNycTelMrBqzXJzcXNycjZiTbutsnJyc3Fyc3JxL/6hGnEV7nJyc3FzcXNycnJyc3FzcnJycnJyc3FzcnJycnJzcXNycnJycnJzcXNycnJyc3FzcXNycnJyc3FzcnJycnJyc3FzcnJycnJzcXNycnJycnNxc3JycnJycnNycXNycnNxcnNycXNzNMYysknNcXNycnJycnJzcnJxc3Nxcj672L9EJ3NxcnNycnJyNkMbuczkcnNxcnNycjJeZLaxm3Nxc3JycjyLTbWEsnNxcnNycnJyM8OPsFxwcnNxc3JycnJzcXNxc3Jyc3Fyc3JycjCVj7OKcHJzcXNycnJycnJzcnFzcnJzcXNxc3JycnNxc3FzcnJyc3FzcXNycnJzcXNycjogdL7fi3Nxc3JycnJzcXNycnJycnNxczRIMrLHzXJzcXNxc3IzsHS1X4tzcnJycnIgLPMajzDOcnJycnNxc3JycnJyc3FzcnJycnJzcXNycnJyc3FzcnJycnJzcXNycnJyc3FzcnJycnJzcXMpFewacLE+cXNzcXJzcXNycnJzcXNxc3Jyc3FzcXNycnJzcXNxc3I3snSyXYtxc3JycnNxc3Jxc3NxcnNycnJycnJzcXNyciIeCCqBL31zcnNxcnNycnJycnNxc3JycnJzcXNycnIy9Z+yKmBxc3JycnJyc3FzcnJycnNxc3JycnJyc3Jxc3JzcXNxc3Ilq2Eq90ntc3FzcnJycnNxNcQrukvUc3JycnJzcXNycnJycnM6ILaw70lyc3FzcnJyc3FzcnJycnNxc3JxdHFyc3FzcnJyc3FzcnJycioVyhpQs15xc3FzcnJyc3FzcnJycnNxc3IyWzK0tM1zcXNycnJyc3FzcnJycnNxc3Jycj2Ctr59SXJzcXJzcnJycnNxc3JycnJyc3Jxc3JzcXNxc3JzcXJzcnJycnJzcXNycnJzcTD7MrcUzXJycnNycXNzcXJzcnJycnJzcXNycnJzcXNycnJycnNycnJycnNxc3JycnJzcnFzcnNxc3FzcnJzcXNycj/R+L4uB3JycnNxc3JycnNxc3FzM0l0tsaLcXNycnNxc3FzcnJzcXNycnJycnNycnJycnNxc3JycnNxc3JycnJzcXNycnJzcXNyJ7jhGvVx7nFzcnJycnNxc3JycnNxc3JycnJzcXNycnNxci2DqBoJxX5xc3JzcXJzcnJycnNxc3JycnNxc3JycnJzcXNycnJzP3t0uYSLcnNxc3JycnJyc3JycnJyc3JycnI0/TKyEs1zcnJzcXNxPSj4sOcHc3Jyc3FzcnJycnNxc3JycnNxc3JycnNxc3JycnJzcXNycnNxcyPRNBpE7L5zcXNycnNxc3JycnI2avi3pQdzcXNycnJzcXNycnIyC/i7BQdyc3FzcnJzcXNycnJycnNycnJyc3FzcnJyczcOdLECi3JzcXNycnJyc3Jxc3NxcnM+XnS7oYtxc3JycnJzcXNycnJzcnFzcnNxc3JycnJzcXNycnJzcXNycnJzcnFzP48yt3DNc3FzcnNxc3JxdHFyc3JycnJyc3JycnJzcXNycnJzcXNycnJzcXNycnNxc3FzcnM1/3SzEItycnJzcnJycnNxc3Jyc3FzcnJycnNxc3Jyc3FzcnJycnNycXRxcnNxc3JzcXNxc3JzcXNxc3JzcXNycXRxcnNycjCQQrd/vXFzcnJzcXNyJhHTOgLyzHNxc3JycnJzcnJycnJzcnJycnJzcnJycnNxc3Jyc3FzcnJyc3Ewk8a8fDlxc3JycnNycTiShLJ9e3FzcnJzcnFzcnNxc3JycnJzcXNycnNxc3JycnNxc3Jyc3FzcnJycnNycnJyc3FzcnJyc3JxdHE4CUu3B7RzcnJycnNxc3JzcXNxczPzhLYce3JycnJzcnJycnJzcnJycnNxc3JzPLgJsVf2cXNycnJyc3JycnJyIaeWGqeGnnJycnJzcnE+D420AXJzcXNycnNxc3Jyc3FzcnJycnNycnJyc3FzcnNxc3Fzc3Fyc3JycnNxc3Jyc3FzcnJycnNycnJyc3JycnIn61QaE0q+cnNycnJzcXNycnJzcnFzc3ExpoS4aXtyc3FzcnNxc3JycnJzMWrGuaU5c3JycnNxc3Iyk0K0fL1zcnJyc3FzcnJzcXNycnNxc3JycnNxc3Jyc3FzcnJzcXMwx4S5SHtxc3Jyc3FzcnJzcXNycnJzJsimGkV1nnJycnNycS4GZBqwqb5ycnNxc3JzcXNycnJyc3JycitKfRptWC5ycnNycnJyc3JycnJzcXNyc3FzcnJyc3FzcnJzcXNycnNxc3JycnNycnJyc3FzcnIz8xm6HOZzcnJycnNycnJyPhVCueq9c3Fyc3JycjfUGbY75nNycnJzcXNycnNxc3Jyc3FzcnJzcXNycnNxczdw1rOfKXNzcXJzcnJyc3FzcnNxc3JycnJzcnJyc3FzcnJzcXNycnNxc3Jyc3FzcnJzcTGtW79ipHJyc3JycjcGQrAKvXJycnNxc3JzcXNyJommKkplnXJycnNxc3JzMcyEt0N7cnNycXRxcjp2Qr2JvXNxc3JycnNycnJyc3FzcjXj1rYsKXNxc3JycnNycnJyc3JycnJzcnJyLeYyGpKc3nJzcnJyc3FzcnJzPhwZv+PmcnJyc3FzcnNxc3JycnNycnJyc3Fzc3Fyc3Jyc3FzcnNxc3F0cXJzcnJyc3FzcnNxO/6EvgF7c3Fzc3FzcXNyc3FzOI4ZtYHmc3FzcnJyc3FzcnM6hv+5iQByc3JycnJzcnJyc3FzcnNxc3JycnNycnJyc3JycnJzcinJGRo1bm5zcnJzcXNyLkPWGtzCnnJycnJzcnJyc3FzcnNxc3JycnNycnJyc3JycnNxc3JzcXNycnJzcnJycnNycnJzcnJycnNxc3Mw6EK1J710cXJzcnJyc3JycnJzcnJycnNycnJzN2QptqvWcnJyc3Jyc3FzIkOUGm3GvnNxc3JycnNyciHUlBqEtr5xc3JzcXNycjV5vb2WQnJyc3JycnJzcnJycnNycnNxc3Jyc3FzcnNxc3JycnNycnIml3samIhOcnNycnNxc3JzcXNycnJzcnJyc3Fzc3FzcXNzcXNycnJzcnJycnNycnJzcnJycnNycnJzcXNzcXNyMcR7v0uEcXNyc3FzcnJzcXNycnNycnIuObQ6r2S8cnJyc3JycnNycnJyIuOkGnPFvnJyc3JycnNxc3JzcXNyc3FzP5h7sHeEc3Fzc3FzcnJyc3Fzczn9KbQS1nJycnJzcnJzcXNycnNycnJyc3JycnNycnJzcXNyc3Jxc3Nxc3Jyc3FzcnNxcymvixpnB05ycnNycnNxc3Jyc3JyciaSmxqY1k5zcnJyc3JycnJzcnJzcXNyc3FzcnNxc3JycnNycnJzcnJyc3JycnJzcnJyc3JycnNxc3Nxc3JycnNycnJzcXNzcT7cQrkjvXNxc3JzcXM36ZSyJmtycnJzcnJyc3JycnNycnJyc3Jyc3FzOC/NuuAycnJzcXNyc3JxdHFzcXNzcXNycnNycXRxc3JycnNycnJzcXNzcXNycnJzOzuUvcRrc3JzcXNycnNycnJyc3Jyc3FzcnM4A925DSJzcXNzcXNycjfp5rQmGXNycnJzcnJyc3FzJpseKrlOHXNxc3Nxc3JycnNycnNxc3JzcXNycnNycnJzcnJycnNycnMtn6saKAVOcnJzcnJycnNyK2kuKnxtHXFzcnNxczJLi77EdHJycnNxc3Nxc3Jyc3Fzc3Fzcjar3bxkInNxc3JycnM/Lua80RlycnNycnJzcXRxcnNyc3FzcnJzcnJyc3JycnJzLPqAOnNX/HNycnNxc3Nxc3JycnNycijAHhql/h5yc3Fzc3FzcnJyc3Jyc3FzcnNxc3Nxc3JycnNycnNxc3JzcnJycjTxSboetnJzcnJycnNycnNxNjObu9xkcXNzcXNycnNxc3Nxc3Jyc3JyIbrLGvZTTnJycnNycnJzcnJyOWWbt6pkcnNycnNxc3Nxc3JycnNycnNycnJyc3JzIINwKjrI/XNxdHFzcnJyPGntt6YScnJycnNyc3Fzcj5jpLucW3JzcnJyc3JycnNycnJzcnJzcnIni3Aq2Uj9cnNycnJzcixXySotg21xc3JycnNycnNxczrEpL87W3JzcnJyc3JycnNycnNycXRxc3JycytFgCqNp/10cXJzcnNxc3JzcXNyc3Fzc3FzcnJzcXRxc3F0cToi/bntAnFzc3FzcnNxcz2sSbFjtnJycnNxc3NxJSdAGg+L/nJyc3JzcXNyc3FzN3NSsJytcnJyc3Jyc3JycnMwbkm+obZxc3Jyc3JycnNycnJzcnJzcnJyc3JycnNycnNxc3Nxc3JzcXNyc3FzPvekuwhbcnNycnJzcnJzcXNzcXM1oFm5b6ZycnJyc3ImT5kajQZucnJyc3JycjLopLcnW3Nyc3FzcnNycnJyc3JzcXNyc3JyN/32tBIJc3F0cXNycnNycnJzN+z9uyMCcnJzcnJyc3JzcXNycnNycnNycnJzcXRxNxVSsPqtcnNyc3FzcnM+JVK52q1xc3Jyc3Jyc3Fzc3E9RVmxyqZzcnJyc3JycnNycnNycnJzcnJyc3Jyc3JycnNycnNycnJzcnJyc3Jyc3JycnNycnNxdHFzNdVSsTqtc3Jyc3JycnNycnNycnJzKLoDKvZfzXFzc3FzcnJzcnJzcTXCB7dN+HNycnJzcXRxc3JycnNyc3Ey7KS4I1tycnNycnNxdHFyc3NxNWpZuaWmcnNycnNyIXiPSh53C3JzcnJzcXRxcnNzcXNyJSJgGv7Z/nNyc3F0cTLLDrFU8XJycnNycyXRyRqE425yc3Jyc3Fzc3Fzc3FzcnJzcnJzcXRxc3JycnNyc3Fzc3FzcnMqvmcaFhmOcnNycnJzcnJyc3Jyc3Jyc3JycnNycnNxc3M1+Lu6F0RzcnJzcnJyc3JzcXNyc3JycnNycnNycnJzcnJzcnJyc3JzcXNyc3JyP2Jpv52WcnJzcnNxKh1gGr8p/nNxdHFzcnJzcj9FHrPK4XNycnJzcnNxc3I4Rh67yeFxdHFzcnJzcnJyc3JzcXNzcXNyc3JycnNycnJzcnNycnJzcXRxc3JzcXNyc3Jyc3Fzc3JxdHFzcnNycnJzcnIiytkaxVJucnNycnNycnNxdHFzcnJzcnJyc3Jyc3Jyc3Jyc3F0cXNycnI7GlK85a1zcnJzcnJzcnJyc3JzcXNzcXNzcXNycnNycnNycnNxdHFzcnJzcnJyc3JzcnJyc3JycnNyc3JycnNycnNycnJzcnNxc3Nxc3JzcnIlXIcafDeOcnNxc3Nxc3JzcnJyc3I5C1K+9K1yc3Jyc3Fzc3JycnJzcz33y7MYNHJycnJzc3FzcnJzcnNxczsiF7Ht6HJycnNycnNycnNycnJzcnNxNMIXuU3ocXNyc3JycnNycjm7Ur5ErXNycnJzcnNxc3Nxc3Nxc3JzcnJyc3JzcXNzcXNyc3JycnNyc3JycnNxdHFzcnNyciTTxSpVw610cXNycnJzc3FzcnNxc3MxdRe6muhyc3F0cXNyc3F0cXNycnNycnNycnJzcnNycnJzcnJzcnJzcnJzcnJyKBURKtC+7XNyc3F0cXMu6OIaknHecnJzcnNycnJzcnJzcnJzcnItEwoaIN9ecXRxc3JyMBZ5vvmGc3JycnNyc3Fzc3JycnNycnNxdHFzcnNycnJzcnNycnJzcnJzcnJzcnJzcXRxc3JzcnJyc3JzcXNzcnJyc3Jyc3JycnNzcXNyczk+Ur3BrXNyc3F0cXNycjustL9TS3Jyc3Jyczwo27TnJHJzcXRxc3I9jlK6ca1zcXNzcXRxc3JycnNzcXNzcTb6ebgVhnNyc3JycnNyc3F0cXNycnNycnNycnNycnNycnNycnNycnJzcnNycnNxdHFzcnNxc3NycnJzcnMhvwBKKQ/7cnNxdHFzcnNycnJzcnNycnJzcnNycnJzK12TKtwmzXFzc3F0cXNyLBCgGp/1/nJzcnJzcnJzNiBise+dcXRxc3NxOHDEsp87cnNycnNycnNycnJzc3FzcnNycnNycnNycnIzgGK0j51zcnNycnNycnJzcyFnKhrLjV5zcnNycnNycnJzc3FzcnNycnNycnNycnNycnJzc3EjZo5K/pcbc3Jyc3JzcXNzcnJyc3JzcXRxc3Jyc3JzcnJyc3Nxc3JzcnJyc3Nxc3JzcnJzcnJzcnJzcnJydHFzcnJzcnI64WK9Hp1zcnNxc3NycnJzcnNycnI0EmK0/Z1ycnJzc3E9die/idhzcnJzcnJzcnJzcnJzcnNxc3NycnI5fk66kbFzcnJzcnJyc3Nxc3Nxc3Mjs6s6uMVMc3Nxc3NycnJzcnIx6Ce7J9hyc3JzcnJzcnJzcXRxc3NycnIxvIm+U3ZycnJzcnNycnNycnNycnNycnNycnNyc3FzczVzYrKcnXJycnNzcTTB+71OBHNycnJzciC4Shrme15zc3JycnNyc3F0cXNyc3Jyc3Jyc3JzcXNzcnJyc3JzcnJzcnJzcnJzcnJzcnNycnJzc3EyzCe7Q9hxc3NxdHFzPzpes9Whc3Nxc3NxMIb7sZkEcnNzcXNzcS/JhRrEZ65xdHF0cXNycnNyc3F0cXNzcXNyc3JzcXRxc3JzcnJyc3NxIXgjGnp9znJzc3Fzc3JycjUa+7z1BHNxc3Nxc3NycnJzc3FzcnNyc3Fzc3JycnNzcXNyc3I+hWK5ep1zcnJzcXRxc3NxdHFzcnJzcnNycnNycnNyc3JyN9VisDqdc3Jyc3JzcXRxc3JzcnJzcnJzcjtUbri7kXJzcnNycnIn55UaM4auc3JzcnJzcnJzcnNyKVMzGuvMznNzcXNyc3JzcXRxc3JzcnJzcnJzcnNycnJzc3Fzc3JyJUZ6SpCoW3NycnNycnNyc3JycyifahpoCV5zcnNxdHFzc3FzcyoDpRrw1a5zcnNycnNycnNzcXNyc3Jyc3JzcnJzcnJzcnJzcnNycnNycnNyc3Jyc3Jyc3JzcnJzJ/fQGuGC/nJzcnNxdHFzcnNyc3F0cXNyc3Jyc3JzcnJzOZDUsH8rcnNzcXNzJr1PGtYrDnJzcnNycnJzc3Fzc3JyLFT4Kh2wfXNyc3F0cXNzcXNzcnJyc3NycnJzcnNycnNyc3Er+EMa4XvOcnJzcnNycnMzSWK0xp1yc3F0cXQ4WWK+pp1zcnJzcnJzcnNycnNycnNzcXNzcTh5fryWgXJzcnJzcnNxdHFzc3Fzc3Jyc3Jyc3JzcnJzcnJzcnM509SwPCtyc3Nxc3NxdHEgkFMamPrOcXRxc3Jzcjhk1LKrK3Jyc3JzcXRxc3NycnJzc3Fzc3Jyc3Jyc3Jyc3Nxc3NycnNycnNyO883sUDIc3Jyc3Jyc3Jyc3NxdHEq5poaU5Zec3JzcnJzcnNyciVJmhq9Zl5ycnJzc3FzOVbUsLkrdHFzcnJzc3JycnMwW2K3tJ1zcXRxc3NxdHE61tSwOStzcnJzcnJzcnNycnNyc3Jyc3JyPuJHvx24cnJzcnJzcjkPqbUBVnNzcXRxc3IhQ/AaTcD+c3NycnNyc3JyJKHGKnjjnXNyc3F0cjNMYrTDnXJzcnNycnNycnNyc3Jyc3JzcnJzKEYdGp2eLnNycnNyczKyubxdRnNycnNycnMqHaoaUDVecnNyc3Jyc3I587m1HEZzcnNyc3Jyc3Jyc3Nxcypc8BrLMP5yc3Jyc3Jyc3JzcnJzc3E3bWKxop1ycnNzcnJzcnJzcnNycnNyc3JzNDvUtdQrc3Jyc3Jyc3JzcnJzcnNyc3F0cXNzcnJzJDEBGi7v7nFzc3Jyc3Jyc3NxcyDTdCqVyL1yc3Jyc3NycnJzc3F0K8c/OneMDHNyc3JzcnJzcnNycnNyc3Jyc3JzcnJzM95itDGdcnNzcXNzcnJzcnNxLQXKGjGzXnJ0cXNyc3Jyc3NxdHFzcnNyc3Jyc3JzcnJzLkb2Ku2QnXFzc3JyczF9nrKiYXJzcnNycnNyc3JzcXRxdD3uLLMh03JzcnNyc3Jyc3Jyc3JzcnNycnNzcXNzcnJzcnJzcyfB2hqF4l5yc3Jyc3JzP5Dku28bcXNzcnJzcnNycnNyc3JzcnJzcnMzEeS2/htzcnJzcnNyc3Jyc3JzcnNxdHJycnNzcXRxc3NycnMg6doa82Jec3Jyc3JzcnIwEXK3/o10cXNzcXRxcyX7aBqCSX5zcnJzcnNyPqLkvF0bcnNycnNyPDc8ttjDcXNzcXRxdHFzcnNycy61zxpmow5zcXRxc3My0XK1Po1yc3Jyc3I9tVe/SqhzcnNycnNzcXRxc3NycnNycnNzcnJzcnJzc3F0cXNzcnJzcnNycnNzcXRxc3NyPidXvtioc3Jyc3JyOow8t4PDc3JzcnNyc3JyczBV5Lm6G3Nyc3JzcnNxdHJycnNzcnJzcnNycnNyc3JzcnJzcnMvwDcqxfyNc3JzcnNycnNzcXNzcnJzc3Fzc3JzcXRxdHFzc3Jyc3JyczX9yboSNnJyc3JzcnNyc3Jyc3JzcnJzcnNyc3IvLpManhbOc3JzcnNycnNycybPbRrFCS5yc3Jyc3MoMaMaDuXOcnJ0cXNyc3JzcnNxdHJyc3Jyczk9V7PSqHJ0cXNyc3JzcnNycnNyc3IzF0y++LNzcnJzc3I1fL6+k0FzcnJzc3Jyc3JzcnNycnNyc3JzcjcJTLoHs3Jzc3Jycz902bCbJnF0cXRxc3M7euS+hRtzcnJzc3JycywqPEpCbDtzcnNyc3Ei6ws65U9Mc3JzcnNyc3Jyc3JzcnNyLwVnStO5i3JzcnNycnRxc3JzcnNyc3Jyc3JzcnNyc3JycyaVsxoopM5zcnNyc3JzKVXpKl2hbXJzc3F0cXRxLfOtOlTFLHRxc3NycnNzcnJzcnJzOv3ZtBImdHF0cXNzcnJzcjee2bhxJnJzcnNyc3JzcnNycnNyc3JzI+YrGtOdTnJyc3Jzc3F0cXM2eFy7l6NzcnNyc3IstWE6p6nscnNzcnJzcj7y3rYdIXNycnNycnQ4gum2jRZyc3JzcnJzc3Jyc3Jzc3FzcyHBOxr17E5ycnNzcnIicZZanuaac3JzcnNyc3JyPOXpsyoWc3JydHFzc3JycyvFdjoHqJxyc3NxdHF0cXRxOeP0sSwLc3NycnNycy6GURqImu5yc3NxdHFzc3JzciMxSxre605zcnJzc3Jyc3Ix7t6zMSFyc3NycnNycyo1Sxpuq05yc3JzcnNycnM12nKyNY1zc3F0cXRxdHFzOtvptTQWcnNzcXRxdHFzc3JzcnJzc3Jyc3JzcnNyc3JzcnJzc3JyNltysbSNdHJyc3Jzcj1rcruUjXJzcnJzcnNzcXRxdHF0cXNzcnNycnNyc3NycnNyc3JzcnJzc3JzcnJzcnNzJIMpOpvNbHNyc3Jycz5Y9LunC3RycnNzcXQoJmEa7pnucnNycnNycyoYxyoxg41ycnNzcXRycnNyc3JzcnNyc3JyczF2d7yZiHJyc3NycimV0ir4ot1yc3NxdHJyc3JzcnNzcXNzcnMkl1UqaYqtcnNyc3JzOuD+uS8Bc3Nyc3JyO7H+uV4Bc3NxdHF0cXRxc3Nyc3JzPnl3voaIcnNzcnJzc3Jyc3JzcnNycyys6BoXMX5zc3JzcnI3Vf6+ugFycnNyc3JzcnNzcXRxcyI5ZSqfaa1ycnNyc3NycnNyc3NxdHJyc3IvwnsaFdhOc3Nyc3Jyc3Nyc3ItovIqt9DdcnNyc3Jzc3F0cXRxdHF0cScKdhpRaJ5zcnJzc3JzcnJzc3JzcnJzJ+V2akiomXNyc3JzcnNyc3JzcnJ0cXRxc3Nyc3JzcnNycnNzcnNyc3Jyc3Nyc3JzcnJzc3JzcnJzczfxCrge9XJyc3Nyc3JycyJnixrrh05zc3Jyc3NycnNzcnJ0cXNzcnJzc3JyItkcOvZuPHNzcnNycnNzcnJzc3JzcnJzc3JzcnJzcz3YD7c38HJzcnJzc3JzcnNycnRxc3Nyc3I6sYK+Tn1yc3JzcnNyc3JydHEqBZsacbZOc3Jzc3F0cnJzcnNyc3NycnNyc3NycnNzcnJzc3Jyc3NycnNzcnJzNMQFtkv6cnRxc3Nyc3JzcjkFBbIL+nF0cXRxdHF0cXRyci94QUqMe+tycnRxc3Nyc3JzcnNyczYTgrH8fXNyc3JzcnNzcnJzcj0zgrvMfXJzc3Jyc3NyciK/Iyp3Dc1yc3Jzc3E0JwW36Ppyc3NycnMj57UqhIStcnNyc3Jzc3F0cnJzcnNzcj3zgrsMfXJzcnJzcyQpKRqvbW5yc3NxdHI9ARqyD+VzcnNycnNzcnNyc3I6Npy42WNyc3Jzc3JyOr2Hs1J4cnNzcnNyILg+Gkd8HnJzcnJzczOuh7lheHNyc3JzcnNzcXRycnNzcnJ0cXNzcnNyc3JzcnNyc3NycnNyc3NyczP/H7Eg4HJzc3F0cnJzczP6BbcV+nJydHFzc3JzcnNzcXRycjVbBbW0+nNzcnJ0cXNzOfycuBNjc3Jzc3JzcnJzcyEOwCpCI/1zc3JzcnNyc3JzcnNzcXRycnRxc3Nyc3I8v5y2UGNzcnJzc3JzcnJ0cXRxdHJyc3Jzc3JydHFzc3JzcnNyc3NxdHJyc3Nyc3JzcnNyc3JzcnNzcnJzc3JzcnNyc3IhDNAqYkL9cXRycnNzcj43grrIfXJzcnNyc3Jzc3Jyc3NycnNzcnNyc3NycnNydHFzc3JzOMaXtEloc3NycnNzI5XGGpijnnJyc3Nyc3JzcnNyc3NyciVI9SpucK10cXRxdHJyc3NycnNzcnNyc3Jzc3F0cnNycnM6wBWxT+pycnNyc3M88BW+D+pyc3JzcnMsTLEavDTucnNyc3Nyc3JydHEsc8c6LMOMcnNyc3NycjG2P7RpwHNycnNzcnMtMoMqvtfNc3Nyc3JydDP4P7EnwHJzcnNyc3IxQxW5zOp0cXRxdHF0cnJzc3JzcnNyc3Jzc3JydHF0cXRxdCVh/Drd4Dxyc3Jzc3JyPN6XsTFoc3JzcnNzcnNyc3JzcnNzcnJzc3JzIE9VOq8KrHNzcnJ0cXRycnMtPMEanTPudHJzcnJ0cjgRp7X+WHJzcnNyc3Jzc3I097y+GENzcnJ0cXRxIm/BGmsD7nJzc3JzcnJ0cnJzcnNzciXy2Uql0mtzc3JydHF0cXRycnNzcnNyc3NycnNzcnMm0Z4a5OYecnNyc3Jzc3JzcnIwSk+11bBzcnNyc3Nyc3JzcnMsQfYaDeCec3JzcnNzMPI6vh3FdHJyc3Nyc3NycnNzcnNyc3Jzc3JzcnNyc3J0cXNzcnNzcnJzc3Jzc3Jyc3Nyc3JzcnNzcnNyc3NxdHJzcnNyNyPMvOwzcnJzc3JzcnNyc3NycnRxdHJyc3Nyc3Jzc3JydHF0cnJzcz95p72GWHNzcnJ0cnItweEapOHuc3Nyc3Jzc3Jyc3NzcXRyI7jKOthzXHNyc3Nyc3JzciDl4RqDoe5yc3JzcnNzcnNyc3Jzc3JzcnNyc3Nyc3JzcnNzcnNyc3I1/oKzEX1zcnNydHFzczAfgrjwfXJydHF0cnJzc3JzcnNzcnJ0Nx06t/LFdHF0cnJzc3Jzc3JydHF0cnJzc3JzcnNzcnJzc3NycnNzcnNzcnIuDb4acTQecnNyc3NyISBoOtEKfHNycnRyciR0CSq7v21yc3Nyc3JzMmLcsL0jcnRycnNzcnJ0cnIjrkM6aRvMc3Jzc3JzJqbxGheQ7nJzc3NycnNzcnNzcnJ0LXmEGslnvnNyc3Jzc3JzcnNzcnMmVxkqjY5tc3NycnNzc3I3oZKxbm1yc3NycnNzc3Jyc3NzcnI9oyW+XNpzcnJzc3MpsScaNu2Oc3JydHF0ciMsYzphScxydHF0cnJzc3I/1CW8K9pyc3Jzc3JzcnRxc3NzcnJzc3JzNlUltLrac3J0cXNzc3JzcnNyc3Nyc3Jzc3JzcnNzcnJ0cnJzc3Jzc3JzcnMvT5Yq3Qadc3JydHJydHEytiW5Wdpzc3F0cnNyc3Nyc3JzcnNzcnNzNJOSs3xtc3Jzc3JzPKOSu1xtdHF0cnNyc3Jzc3Jzc3Jyc3NzcnIpZ8kae4NucnNzcnNydHFzc3NycnRxdHJzcnMhzQIaZS/ec3NycnNzc3In/gIaEh/ecnJ0cXRyc3IzlJK2e21xdHF0cnNyc3NyNbSSs1ttcnRxdHJyc3NzcnJzc3NycnNzOqjsuGcTcnRycnNzcnMzFZK0+m10cnJzc3JzLN43GhQcjnJzcnNzcnNydHFzc3Nyc3Jzc3JydDKAx7uPOHJydHF0ci4Vxirws51ycnRxdHJzcj9Dj7bMcHNyc3NycyVrVVpvSqpzc3JydHJyc3NycyqaRxo4W45yc3J0cXRycnNzcyeuNCooHL1zcnNzcnNzcnNyc3NyczIcWr7zpXJzcnNzcnNzcnJ0cnJzc3NycnNzc3JzcnNzcnNyc3NyLdCxKqT07XRxdHJydDnWx7M5OHNzcnNydHF0cXRyc3JzcyLmIhpTnd5zcnNzcnNzcnNyc3Nyc3Nyc3Jzc3JzcnMhci8aO90OdHJzcnNyLNPgSrbB+3NzcnNzciTBwSpG4+1yc3Jzc3JzL6Aganv9+XNzcnNyczNpkrWmbXNyc3Jzc3NyciNGYTpfmexyc3Nyc3Nyc3Nyc3Jzcz6dx75iOHRyc3Jzc3JzcnNzc3Jyc3NzciaIByp6f41ydHF0cnNyc3Nyc3J0cXRyc3JzcnRxdDgFNbILynNyc3Nyc3JzLIAXKhr+jXNyc3JzczSg17lvKHNyc3Jzc3Jzc3JzcnRxKj8UOhAevHNyc3Jzc3JzKrZ3GjaYjnNyc3Nycj8XNbzoynNzcnNydHF0MDavtelQcnNyc3NzNV9qurCVc3Jzc3Nyc3Jzc3Jzc3Jzc3JzcnNzcnNzIY13GskojnJzc3Jzc3JzIn2EKosnvXNydHF0ciZ2eTqcmGxzc3Nyc3JzIy68Gv8UPnNzcnNzcy3OfXp7GChyc3NzcnJ0cnI5Mr+93UBzcnNyc3Nyc3NzcnJ0cnJ0cXRyI3GQekD2+HRycnNzc3Jzc3JzcieQ3BrI8j5zcnNzcnNzciN7IJpSXfZyc3NzcnJ0cilmFzpdnoxxdHJzc3JzcnRxdHJzM9+StDBtdHJzcnRxdHItByZ6F52YcnJ0cnJ0cnJ0Kb3Fmk4jpnJzc3JzcyjPDFq5Dzpyc3Jzc3MoSIw6r3c8c3Nyc3NyJP1iGkIp3nNzcnRxdHJzcnNzc3JzcnRyciI70UpxUutyc3NzcnNyIbzJSvkza3Ryc3Nyc3J0ciFRZzrO6Yx0cnJ0cnJ0LNncKmViPXNzcnNzciv3DRqCjy5zc3Jzc3IhzToq9ixdc3RxdHJydCpMJspITZNzc3Jzc3Jzc3Mw7ue9IRhyc3Nzc3JydHJzcnRxdHI7JaK92l1zc3Nyc3Jzc3Nyc3Nyc3NyPEDvus8Qc3Jzc3Jzc3MoJIGqGMflc3Nyc3NyJVUtGuytLnNzc3JzcnNzc3Mlvp86CRYMdHJydHJydHJzcnNzc3IulYoaOKdecnNzc3JzKy1yKu8o3XJzcnNzc3JzcyMlFTqBvqxzc3Jzc3Jzczt2TbiZsnJzc3Nyc3Nyc3NydHJyc3Nzc3IgfhqaIy5Wc3NzcnNzcyNBclph+NpzcnNzcnM2lv+/eQB0cnNzcnRxdHJzcyrhJXo57ahyc3J0cnNyKpT3KlmwjXNycnRyc3Nyc3NzcnNzcnNzc3JzcyGjqjoKxVxzcnNzc3Jzc3Jzc3Nyc3Nyc3NzM5Vdv3qidHJydHJzIfGySpXk23JzcnRyci6kIIqtvfd0c3JydHJzczsbXbj0onJzc3NzcnNydC40bRpOuS50cnNzcnQkvBA6KD78cnNzc3JzcySAGBqp/n5zcnNzc3JzcnRyPsK6sk1Fc3Nzc3JzcnRyc3IkLH0qEUgtcnNzcnNzJ9vFempDqHRyc3Jzc3NzcnNzcnNzc3Jzc3Nyc3NyKyvKGm9DXnNzc3Jzc3Nyc3Nyc3Nzc3JzcnRyc3J0IchQSmh6+3Jzc3Nyc3Mq3yAqxA39c3J0cnJ0cnNzc3Jzc3Jzc3Mv2gs6Jl9Mc3Nzc3JzKH94So0Ie3Jzc3Nycywqo4oGZcdzc3Jzc3NyKgvbirhSR3Nyc3Nzc3ImcfnK5fBjc3NzcnNzLQ6gSrMl+3Jzc3Nyc3MhSK0aPnUuc3Jzc3NyKJVIGnirfnJ0cXRzcnNzcnRyc3J0cnNyJGpWWq9amnN0cXRzcizV4hrTod5ydHJ0cXRyI0prOgBpTHJ0cnNydDzKGLFF53NzcnRyc3J0cnNyKF2rSs8lS3Jzc3NzcnNzL3EUat7uuXJ0cnNzc3Jzc3M+l421eHJzc3Jzc3Mnq8tKykNLc3Jzc3NzcjKKZbqFmnJzc3J0cnNzcnNzLoulGthFrnRydHF0cxcJRAGYCLv+dHNyc3NzcjZ9ZbaSmnJzc3Nyc3NzLf5MWnYbOnNzcnNzcyXtwWpYI+lzcnNzc3InNt5KAqIbc3Nyc3NzNmB1ta+Kc3Jzc3NzPJmdt3Zic3NydHJzcnRyc3Nzc3Jzc3M66p26JWJycnRydHJydDy4srxHTXJ0cnNzc3M/oXW8XopydHJzcnQhjjxKPRw7cnNzcnRyKDpjKi9ZzXNzcnN0cS52iBoal350cnNzc3MiiSYqum2dcnNydHJzc3M1Hii58ddyc3RycnRyc3NzLX8mKvoNnXRyc3NydHJzcyZ4DDrcfzxzcnRyc3Nzc3Jzc3NzcnNzc3Nyc3Nzc3I++rK6BU10c3Jzc3NyKTw2Kk88nXRyc3J0cnNzczAiOL7tx3JzdHJydDz2db8JinJ0cnNzc3J0cnNydHIk3rRamBS6c3J0cnRyJmpyalBo2XJ0cnNzcyChqBr35X5zcnNzc3NydHJzc3J0LD1gGq0p/nNydHJzc3I+FPqz+wV0cnNzcnQz0b2wTkJzc3J0cnM25zi4KMdzc3J0cnMpkBQ6Kv68c3NzcnRyc3NzKpjlek5xqHRydHJydHMuMXyahvg2c3Nzc3Jzc3NzcnN0cnJ0cyJm8CpckP1zc3J0cnNzK8a+KraUHXJzdHJydHNyc3NzcnRyc3Nzc3J0cnNydCW/OkrZDFtydHJzc3Nzci+nyTopg2x0cnNzc3NyKT0vihY9B3NydHJzcnRzIOvIGvNDfnJ0cnNzc3Nyc3RycnRzcip+yBpqE35yc3RycnRzcj74zbYXMnNzc3NydCs0oTrvtexyc3J0cnRyc3NydHJzc3Nzc3Jzc3Nzc3J0I3VpKsupbXRydHJzc3IsoFeKbvqHc3J0cnRycyGH/VpegCp0cnNzc3NzcnMgH1JKsxrbcnNzc3Nzcig26BqOkX5ydHNyc3M3PUi40rdyc3NzcnRyczgyG7rd5HJzc3NydHIs0m962tkIdHJ0cnNzOorduYUidHNyc3Ryc3J0cnQjPhxqJC45cnRyc3Nzc3MvpqZqHJWZcnN0cXRzc3JzdHJzcnRzcnNzc3Nzcy4P1ioCEp1yc3N0cXQnTXmq5jhlcnRyc3Nzc3NzcnN0MNfCuDg9cnRydHJzc3Ma4qGhm85eXnRydHJzc3MYjQkBkJP2/nNzc3NydDibK7l01HJ0c3Jzc3NzcyvLllpJRppzc3Nzc3NydHIsxd9q+qIJcXRzc3JzLPknKjNtjXNydHJ0ciFX9UrvgKtydHJzc3NzKWDUalADuXNzc3J0cnQoIq8q4OUNdHJzdHJzc3NzJX43KpscjXRyc3NzcnQ9zcK7Mj10cnNzc3NydHJ0cnMqO45K0VcbdHJzc3NzO/cOuRjxc3Ryc3NyI24mSs4dm3Ryc3Nzc3NzP7s7slTEc3Nzc3NzcnRydHJzK5A4Olr8fHRyc3Nzc3NydHNyc3Ryc3Nzc3NydHNyc3Ryc3NzI/12GqIonnNzc3Nzc3J0Jlb4etKgeHJ0c3NydHJzKThnKm95jXNzc3Nzci8k3IqmwjdydHJ0cnN0Ju4sGsMdPnRyc3NzczhYHry34XRyc3Nzc3Nzc3J0c3JzdCsDwYoY0+dzc3J0c3J0cyNHWiruil1zc3Ryc3Nzc3J0cy0GtCrxpL1ydHJ0cnQpSohqkmd5c3NzcnRyIY3xWr0g6nJ0cnRyc3MxKKW751pzc3J0c3J0LkpMGl1bPnJ0c3NydHIjfz9KbgwLc3J0c3J0ciOAIlqd/dpzcnRzcnRyL+4jaucdyXRydHJzczfsLr4j0XJ0c3NydHIkxwIqZo/dc3NydHNydHIgd7cqDISNc3J0cnRydHJ0JGTaWv+yWnRzc3J0cnRydHIkeRlqAH5pcnRzcnRzcnN0KlrHKl1TjXNzcnRydHJ0KL62GmYUnnJzc3NydHNzOxBrt/+UcnRydHJ0ci8Y0OodgvF0cnRydHJ0KQXdqiuyJXJ0cnRycygCjXoo5yhyc3Nzc3N0cnNzc3NydHMzutK2VS1zcnRzc3IrDzY6UxyccnNzc3Ryc3Nzc3Nzc3NzcyNC4qrW4dVzc3J0c3MmIPJaYwHac3Ryc3N0cj/Ytb0nSnNzc3NzcysKzSqyYy1zc3NydHMuw8kaNcNuc3NydHJ0cy+i15pf0oZ0cnNzc3Mk148aNYcOc3Nzc3Nzc3NzKfTxSiWw63Nzc3NzcyzEFBr0vr5zcnRzc3Nzc3NydHNzc3MqNNkafrJuc3Nzc3J0c3MvfP9qzzAJc3NzcnRzLZKUai3WuXRyc3Nzc3MYLIsBlvR0/nNzc3Nzc3Mv3/dKNwCLcnRydHJ0IVlBGmxr7nRydHNzcnRzcyvdq5rsJUZydHNzc3J0czr0xbIbOnNzc3NzcyZNSqo3O1VydHJ0c3IoVWfK97mDdHJ0c3J0J/lRGhJq7nNzc3Nzcx97kQGVlW7+c3N0cnN0cnRydHJ0c3J0LHs7aq9MSXN0cnRyc3QgBb9aprQKc3Nzc3N0ciatbiopKR1yc3NzdHJzIEsHekRfiHJzdHNydHJ0cyAcRDrCS7x0c3Nzc3NzdHJzc3RydHIuEUcaEPuOc3Ryc3N0KQxhejdJ6HRydHNzc3J0c3N0cnNzdHJzdCiWPZohrCZ0c3Nzc3NzPwerswlUdHJ0c3J0cymPRxpZC450c3J0c3Nzc3Nzc3NzKZIgSgvd+3Rzc3NzdHIVCDsxnUnEznNzc3Nzc3MmpTlq/Kxpc3Nzc3RydHIaVNsRl9wk7nRydHJ0c3InybQ6h2S8cnRydHNzcyrWF6rdnoVyc3N0cnRyMd3VvDIqc3N0cnN0PQ7Vv/Eqc3NzdHJzdHIsDAhahU96cnRzcnRzdHIuvEAqpjv9dHJ0c3Nzc3NzdCm/ahqWCV5ydHNydHNzJNxtqp45JXNzc3N0ci9h8NpH8PJzc3N0cnRyPsXYskonc3RydHNzcjUS8rX9DXN0cnRzcnRzJS+2uioUlHN0cnN0c3J0I8tRaqpK6XNzc3NzdHIS1tGRndoubnNzc3RydHNydCav7EorATtydHNzc3NzdCOASDrr+3xzdHJ0cnRzcyoKF5rJboZzc3RydHIpdQNabq/Kc3Nzc3N0cyvrNEo2TLtzdHJ0c3J0Jp7BGjgT7nRyc3Rzc3MnCiBaRW36c3RydHNzcy6/cjrnCNxzc3Nzc3QrPjBaAiz6c3J1cnN0cnRzc3RydHJ0c3NzdDgV67r6FHRydHNzc3N0cnRzKH2CurQ31HNzdHNydHN0IyysKiFFPXNzc3RydCjatip1VJ1zdHJ0cnQtfn1KvRgrdHJ0c3NzcxKUYTKYzZ7NcnRydHNzdC40vmrTxBlzc3Rzc3Nzcy/04jrjsdxzc3NzdHNzJbb0GoaQvnJ0c3N0cnRzc3NzdCbo50rGcYtzdHNzc3NzKyzkqrhBtXNzc3N0c3Nzc3RydHNzdHJ0L+UGOgWvnHRzc3NzdHMizAk6GD9sc3NzdHJ0c3NzItowmtxc9nRzdHJ0cyB/lOqYFrFzc3Rzc3NzdDbqDLwl83RzdHJ0c3MbNFchlQ2o3nRydHNzdHNydXJzdC3qono5VdhzdHJ0c3RydDauCbph9nNzc3RzcikHwnqXk9hydHNzdHJ0I7/ren0BSHNzdHNzdCgcoVpURepzc3N0cnR0FkgBQZUZ/r50cnRzdHIla4M6nUfMc3N0cnR0cjVZGbu25nRzc3Rzc3N0chHxFFGRj+uucnRzc3RzLNO/ejvECHJ0c3N0cnRzdHNydXJ0c3NzdHNzc3RydXJzdHM6Rz+8yMB0dHJ0c3NzdHNzdHJ0c3QkKi9Kc20LcnRzc3RydCd97DoNITx0c3NzdHNzGqSzApONTP1zdHJ0c3N0G5s0QZbFy75ydHNzdHNzcxBGvjGcG0HOcnRzdHNzcyO1B4pOr4dzdHNzdHMtiNQqGnK9c3Rzc3NzHQuMI59Yc9x0c3N0cnUlYTsq/OxNdHJ0c3RzKUSCGh233nRzc3N0c3RydHRydHN0E1Z6wpG8hT1zc3Rzc3Rzc3Ql3n4qNhgddHJ1cnRzF6SVIp2tat10c3N0c3N0cy8kwTrQw+x0c3NzdHN0c3NzdHRyIdNpeovJaHRzdHNzdHMWKT+0m/vAS3Rzc3Rzc3RzdHJ1NHdpvJiWdHNzdHNzdHMk4ZH6cvbgdHJ0dHNzdHMjZMja2MNydHNzdHN0c3N0c3N0JMtf2kNaAnJ0dHNzdCkSIMrb7fNzc3RzdHMqYpeK8uaHc3RzdHNzJjRsGg+5PnN0c3N0c3Rzcyh+ZUqtGat0c3N0c3MqOMtK8YNLdHNzdHN0IEjOWsKDGnVydHN0cyle5Sp9Ea1zdHNzdHRzcy4KAmo2b9lzdHN0c3MbJ0ARkgq/7nRzc3R0ciRAHEphDztzc3VydHN0cx68aZGTBZZudHN0c3RzIdMI+iTfcHN1cnR0ch4bnhGQJmHuc3RzdHN0c3MhcO8ai/EOdXJ1cnR0IMuC2rJX0nNzdHNzdXITQvUBke4K/nJ0dHN0c3MqhCNafb3KdHN0dHJ1cnVydHQrhmZqvpmZc3N0dHJ1cybAhoot95d0dHJ1c3N0HVugQZYGX75zc3R0c3MWs/ABmG0P/nRzc3VydHQTJm4hmyuR3nVzc3RzdCaJSmpfa1lydXNzdHMia6YqDUWdc3N0c3RzIcsHWlpPinN0dHJ1cyWB3Xqw8ihzdHN0c3RzdBMlRkGWTLm+dHRzc3R0K86dSgkWK3N0dHN0c3MiLueKpyGHc3N0dHN0cxE2nTGQO2LOc3R0c3N0dBF7oBGetV/udHRzdHN0c3RzdHRzc3R0E0cdkZWK4m51c3N0dHN0IM2a6mQ2UXR0c3RzdHRzL9AWmsz+lnN0c3R0cy0tvcq7NCNzdHN0dHN0Il1/egQ4CHN1cnVydTSKhrmFeXVydXNzdCeXS9oGm0JzdHRzc3R0IEyAqmdH9XRzdHRzdHMz1dm/OiZ0dHJ1c3QfAfG1kzUeSnN0dHN0cypnwOpJk/F0c3RzdHQvWnVKT1irdHN0dHN0cyFfWPp8GnB0c3RzdHR0cy7uj0oHFwt1cnVzdHN0EdMjYZu93J51c3RzdHQoSjEqPlztdXJ1c3RzH3EhYpYh7p1zdHN1cnVzFovyMZPVDc50c3RzdXNzdC4mluqNppFydXN0c3R0dHN0JfHzqnzgxXN0c3Vzc3VzITY4uhqsdHN1c3RzdSFd+qonMFVzdHR0c3R0HfWwIZhLT950c3R0c3VydXN0Hg7h8Z4UHg5zdXN0dHN0dHN1c3MmEOHqvgLhdHRzdHRzKPzceqkyOHN0dHRzdC5ypxpK1Y5zdHN1c3QnY0Qae8u+c3Vzc3R0I5IEytTvs3RzdHRzdHQuV/sqrYBNc3VzdHN1c3RzdXNzGU3+kpWlAW1zdHRzdHR0EmOG8pzveQ10dHN0dHR0L7sMWupPOnRzdXN0c3VzJI4nqtMthXRzdHR0cxbDT8OacMA8dXRzdHRzdSKXIRqIje50dHN0dXMZ+xAynHbvzXR0dHN0dB9VbZGUfJJudHN1c3R0dHMXOXphlGiFnnR0c3VzdHR0dHMja+LaCVHSdHN0dXNzE89G8ZRyuQ50dXN0c3V0ICZXiueqh3R0c3VzdHR0ESj1ApgqCv1zdXN0dHR0dBnHgEGUqX++dHRzdHVzdHRzdXQj9usaM5FOdXN0dHR0dCQJ6xoycU5zdXN0dHR0dHMqP23qfRkhdXN0dHRzK6fuOkqBHHRzdHVzdHQn2HgaxHh+dHR0dHRzE72gEpSkX+10c3VzdXMeEjwRmC/D7nN1c3VzdBevcAGQgY/+c3V0c3VzHesp0ptH1i10dHR0dHQVo41xng5yjnR0dHR0dHR0dBrLmOGRZmcedXN0dXN0LphhmuCJ5nN0dHVzdHR0dSPDbBpGyT50dHN1dHR0dHN1dHRzHxlqAZUYlf50c3VzdXN1cyVtJ8o4PYN0dHR0dHQlY/g6PsB8dHR0dHR0dHR0dHR0dHR0dBtDJlGePtmuc3R1c3R1GyIBAZ3+/v50dXN0dHVzdR2y/zKS3wDNdXN0dHVzHesfMZOF4M5zdXR0dHRzdRIgRMiZycs3dXN1dHR0dHUQiDBhlhnPnnN1dHR0dRGmOweRYdT4c3V0dHR0dSjv9RqTAK50dHR1c3Uqw7taasRKdHR1dHN1LTxH6i1LgXR0dHVzdXR0dBj76uad6xUZdHR1dHR0J0mfyup2A3VzdXR0dHV0dHR0EWlJUZE4tq50dXR0dHR1</binary>
              </binaryDataArray>
              <binaryDataArray encodedLength="309388">
                <cvParam cvRef="MS" accession="MS:1000523" value="" name="64-bit float" />
                <cvParam cvRef="MS" accession="MS:1002314" value="" name="MS-Numpress short logged float compression" />
                <cvParam cvRef="MS" accession="MS:1000515" value="" name="intensity array" unitAccession="MS:1000131" unitName="number of counts" unitCvRef="MS" />
                <binary>QLiCAAAAAAAAAAsOtiKlLAgttyPcDAAAAADiML5nGoRAk5mYYpObgQ5nvEbcHZsEAAAAACgNBSxCP4FG60I2NFccCgcAAAAALhg4JgEqJCX8FogM+wdjAgAAAACYDVoXexuDG2QV5wkAAAAAxBbIJrcrgSdwGowJAAAAAI8SDx+LI2Qj/B6nFzANAAAAAJcU4iH3JT4kNh2bEgYCAAAAAC8HNCPpR9FjQnE8cylrclgcOyIjjQNOAAAAAAB7BywcPh8RHx0cLBYAAAAA1wa4GkQdsB2+Gy0WywAAAAAAeAV7FmkgrCJYHl0UAAAAAPsHOR2jIEohvRzyEVYKAAAAANwEFRkOHpIfYh3/F00S3gomAAAAAAAtBr8dnyLxI9IiEB4CDgAAAADBG88kXifVI/4YSQEAAAAAehBlHQMkUyVLIjgcJgkAAAAAjBaqHrUg1yAiH+cQAAAAAEMbjiO6Jbok9B/7DwAAAAAbDvYXmhwsHicc3xX6CgAAAADKFcgf5CLcImseeBAAAAAA9RTVLBRBwkm3R+o5yhwAAAAAhxNTIZgjdCV+JMsdTxIWBQAAAADADy0joy5VMwIxHCZCFAAAAAAFDuAdciInI6ofwxa7AgAAAAAyDtIfXyK5IZsdSxYXDQAAAAAECJoYUx8HITkdDxMAAAAAxQF0G14iZiVsJJ8fOQ8AAAAAGxR5IKAlNyP2F0kLAAAAAOAZCSEmIuIdiBTnCQAAAAANEi4aBh06G3kUlwsAAAAAXhVxIkEoHSiHIYsNAAAAAOodiCG1Is0hsB3DBwAAAADHF14hPSXXIQ4UqQt+AQAAAACNFGQgBSTmI14gExUAAAAAHhXHICMjRSJgH3oSAAAAAN8HqxhKHZgeOBtgEysGAAAAAJEK7xsKI78k5CGsGAAAAADmD74hDSeJJ7kjeRkAAAAAOg4lIZ0jeCO/IKMZoggAAAAAKA0zIAsmUCYUIQsXZgoAAAAAJhI/JwUvFzIYLhUglQgAAAAAvQeSGbUc+R3QGvkRUwgAAAAAXRe9NkxHtEw5SIk4fxYAAAAAHCPuR7NawGFPX1lSIzXXCQAAAACeAKsYmx4HIekfuhsAAAAAuwcIQMRrRoCChwyFTnj5XdU6SQkAAAAAXwvfMphAyUW7QbAyOwkAAAAAsASpL61LF1g3WltTAUFCGqQFAAAAABwBWB+rIHchJyGNHnoMAAAAACgbTyIRJP8jCyNAH3ENAAAAAIMVsx/iI/8ixRxVDAAAAAC9FqshBiadJPEbjgsAAAAAfheeIhInjiZxIkITAAAAAJQS6xpYHekcVBrIE8EIAAAAANMSSyQnKsAm9hkyCQAAAADXEoQhESeTJO4cag8AAAAA8RJpIQon9SRoHC8MAAAAAO0PRRzSIfYgOhlNCwAAAAC7EoQfSCM2I18eQxMAAAAAOjABYeh4kYL4gfB2Gl4iLgAAAAA5DRIcfSKhIZ4aHQ4AAAAAGxEtHmQj5yTkIggXAAAAADMU0CLGJg0mXiPsHMIPAAAAAK4XwCMpJo4l7iDhEwAAAACjFzEj7iXJJc0giRAAAAAAEBIyHgAhmyEIHy8UAAAAANQTuiDNJdQnFyXpHcoOAAAAACoPIB3HIrQiBx2EDgAAAABXNzZc02xGcWNsIF1jQKcaAAAAAFYPEBsPHRMdQBuIFdcIAAAAAK8SVSKQK3gvtStMGz4GAAAAABoSGiCQJEQkaiAFFgAAAADVFXwhESMEI50ipCHcFgAAAAANG2IwJTVVOIU2CC/THgAAAABeEEwisyXhJaQduwoAAAAAkQBoEYslKivFJc8UAAAAAAYSySPNJy0nNSTGGQAAAABjBH0fXDV8PK84iilwDwAAAAD+CO4Z+iN3JokjjBpMAwAAAAC/D84gwSXdJ0gkdhcAAAAASg/nIIUkMySZH7sVAAAAAKsMGB7+I4QlTiD1EgAAAADnF3AwijuNPwM8DTBxGQAAAAB/CXsbCCdPKs0iARAAAAAAbAlTGichriF7HBgRAAAAAKsIExmlIbcjuh9AFpQIAAAAANYM+x4EKDgpcCGPDwAAAAC4DagfUiYgJicibBcAAAAA+BtXUIN2jowRlieWKYxhdNFF5xoAAAAAjyTVUpdtBnoGffV2A2YwRZAPAAAAABAR5yIzJ/UoGCb6GgAAAADODbQfHipJMlk3bkCFRUdH2UYRRFk/wzrgMdAtAjOdN+Y8eD6cQfhCTUIYPZU1tytfFQAAAAA2DA8n/TPZOEE2FyxqGQAAAACtEt49N1+gdEZ+zX1ncv9Z5jKUGUsAAAAAADcNyibqLfw1tjrROzQ0BC1zJd0UeQAAAAAApwYmHS0oiSkJIiMROAEAAAAAzwbeHMIpKyqqIUcSuAAAAAAADgMGGLAwUDhhNUIp1RUAAAAAtgOLGFMv8jd6N7YuNR0ZCgAAAADGBxoe4CZcKZ0lexlCAQAAAADKBVoa6iFyJLMhNxjJAQAAAAAECu8hUSw0Me0t2iAAAAAAOAdTHqImbShkI88W2wEAAAAA4wYhHIAiByUKImoYoAYAAAAAVgYzGnooLiwwJ4gZAAAAAK4HXh9tJFUk9SGyIV4heBrqBwAAAADpCTkgjSOuJoclgxyJAAAAAAB3B4EdAyr5K+wk2BXVBQAAAAAsDtMsXj6HQ3c79CGyBwAAAACcBfkYJSRUKIMjHRXLBQAAAABTBWAZkySWJuYf9hUhAQAAAADMBPkXySYBKkskeRSvAAAAAACbDbkljSvqKkIjMBMAAAAAyAkNITQleiYhIzcZowAAAAAA5gf5HPQndy5KLOAh+BAAAAAAwwW4GGEklCeHIdsQWQQAAAAAGQlxINMqdDAIMtswOy2wJfMWAAAAAEAJ+h6eKYgqfSO3FQAAAABMDEMjzik9KukkuRkAAAAA2gPTFRgdgR4EHLoVtQYAAAAAxACJEh4lcCzSKhAgAAAAADECPB97KrUpHiVnHwAAAACSHI0lsyd8JDQdsQgAAAAApgGFH8UrIjH0KyoWAAAAAO4DeSypQnBNyksIPNogAAAAAEMS/CU7KNMglxfSBgAAAADYAOsSXCbULTIoLRAAAAAA8gAeGZUpCTBgKdUTcwQAAAAAigING+AxHTutPnA7nzB8HNEGAAAAAEIA2wmBKAMyfi7kHQAAAABwE0MiiywfLhAicwAAAAAANgFeG4ctUDSwMcciugcAAAAA+AGoHtQsji2TJNcTAAAAACUAFQflJ/Uz/TRtLCsaAAAAAMUD1i8oUu1gFmU+XlxIlx0PAQAAAABIASQYciZ3LgAvzygsHgAAAAD/Fv8h9SQOIWAXfQUAAAAAiwHTGg0xpTmTOFMvpCCJCAAAAACLAqkgYygyKRolphgAAAAAjQLEGvUu+TXLL68ZAAAAADcDySBrKT0uMy4XKmYiLAgAAAAAHwJPIk8vzzFKKxkeUgcAAAAAcQN3JGM2cj6lPaAzYxw8BgAAAABhAl0Z5i8fONs3mC/VHOsFAAAAAHEBThajKRYxBzHkJ9URigMAAAAAIQRMIE8xFjbAL+saAAAAADIBMxMRK+o0OjUoLRYbAAAAAA4BOhNiJdkuYi+nJtoWAAAAAPsBxRiaJKwoVyVwGgAAAACjAMINwip2PitDSzzmJh0JAAAAAI0CzRdKKeUxmTHRJoUN3AEAAAAA/QNJIXYtkC/oKdIcAAAAABIAMR3oIb0kkiCvEksEAAAAAHkCpiISNQRDO0hERMw1/BgAAAAAoAA5EeYilydVId4PcwIAAAAAGgFNFxYmrSwJLJgjcxIAAAAARQP6HAguJjX4MbAiAAAAAB8AchqSLKQz3zBgJKYNAAAAAM4BWRQdKpU5bUGzQNA1zhxDBQAAAADKAvci7SpOK9ckNRkzBQAAAAAEAjIVhC4oNmoypyJ9BgAAAACTAr0XKisgMMUpWhcEHjwp+ioMJTMYAAAAAAkBRg+IJSwujy5rKOMcUwUAAAAAHAI+GWQodS5VK8UWLwQAAAAAewFdFMwoNzAdLdEeRQYAAAAAfQCgGrknaCvoJl4bcwYAAAAAzQGxF5guODuLPrg4higaDLIBAAAAAJwB1BJLLVQ3VDYIKU4MVgEAAAAA5wBHFYspQzAnLagfPwgAAAAAwgYiJ/g4LEBqPeAuOg52AQAAAACKAbMS1iaZLlYtzCLjBgAAAABbAmYb1ygwMgE0qSzGFxUEAAAAAFkFUCIpKFIzrDegNLQsRSHGBQAAAABkAYIWMCqHMXQupyErC5wBAAAAAJMAZw21IncpeyPIDEsCAAAAALEFEiIrKIEp3SUVHjIFAAAAAB8SHxx4IJQehxaTBAAAAADMDKYkfC8PMakrBiKjBgAAAABKGLcq3DDzLLgfCgYAAAAA6xupKr8t1yb7FxMEAAAAABwU3C0AOwBArj1DM70dqQMAAAAAWBAcJtMvDS/gI4YQzAEAAAAABB6POdRKpFAnTBA8yBQ8AQAAAAA7E8cp8jNHNFAraBXpAgAAAADXIjwzfTZrL1IeXAUAAAAAfx0VI5wloCS2HoQHAAAAAJkUJB3eHyIeRRdkAwAAAADqFGof5CHmH/odsgUAAAAATxEKIRQqHipmHz4GAAAAABQYnCMLKN0lPhpzAwAAAACxHjkmziegJuEiogUAAAAAaBhjI+wr8S5lMlc11zFWKHwN7gAAAAAAFBhAJEUpPyXKFQkDAAAAAGkW2SKUMEI5UzqaM20jbAUAAAAAACDkKmwxczdyO/I3MSfMDi8BAAAAAKI3a14Scxt7tHgRarBGphEAAAAAcxcRJekpnielHgIFAAAAAHoYHi0RNpA0LTIBKpkpcya4I1kEAAAAAMYaVyw0MXgpvQ3vAAAAAAAQHpgxXjhENLkibwUAAAAA3RsDKp8v+CtlHfAEAAAAAJsW7SxLO/8/OzuFK0YHAAAAAFQcIDBIOHM2xSp5FWwBAAAAAN8R3yIyKCwk/hbJAwAAAAC+HgIu0TH4LsEpeCG7BQAAAACaGa80SEPTR7pCJDJQDsUAAAAAAHkZwiaVKsQnGCTSBQAAAACjHgAlaiemKLQkqwYAAAAAYyCoKtorGS3gLkgvzS9xKEgWRQIAAAAA8Ax7IrwwkjVTMeUlWRkfBAAAAAB+IMcwejURMMshYwYAAAAAKRWLH6cjHyOAH34FAAAAAFQO0SQDL2Yw5islI98FAAAAAMwd7TAFOuY6XTTJJRMP4QAAAAAAERcMIOspMjOPOSY7LDhdMlorIiWFIYEeTAYAAAAAWROtJWsweTK8KtcVLAIAAAAAbiADN3I+rDuBLwcQBAEAAAAABReXHg4gZB75GTUEAAAAAIYYFycKLHUoOBqzAwAAAAA2IzY8REZBRSo5JCD0AgAAAAAhH8EslzCuKvAZnAMAAAAAIBkmKYUxBTLsKGYN3AAAAAAA3i7CQLZIp0cbPgQqDiQ0JIAmLCPoHawFAAAAABEQoii7NXM5ZTRvJrgFAAAAACsNCyTEMPEzmC3IGdcCAAAAADkUECiYLF8nEhpoBAAAAAAhF60hMyZ+I5kYZwQAAAAAUhzFJ5ApBCNRFJEBAAAAANkcTSkWLQwoUhi3AgAAAACJGH0pai31J1gcQgMAAAAAzBUXKEgwmiw8FUkBAAAAAL8YWSpPOUI9ezbEJGUDAAAAAHsPMSPvKEUlmBwyBAAAAABJDwIxWEM+SltHITpOHpYDAAAAAJUcyiUAKWYlahxNBAAAAACdHHoscjFULdEfAAAAABgIqiyMO1M/FzrPK9YTvQEAAAAA4AcSKsI5Mz6cODomPQUAAAAAJxUoMSM+e0CgOAkqHh37AgAAAABgF48kByrsJuAY8gAAAAAAFRpVKYsukiniFvYBAAAAAMYWdiYWLCcp6B45BAAAAADlIDcsci9KK8keUQMAAAAAJxwgJZcqPSp0J+slnyG2AwAAAAA2FjkmNys7JxAc9AEAAAAA/By3JMooZCflHb8DAAAAALUfUjEHPFhA2T+zOg8vohunAgAAAAAeIiAxlDZ0MSggugIAAAAANhYFLh880D4EOGQoSA7jAAAAAAC2G94qDC+ZKEAXUwIAAAAAERSyIfYmXSWjG9EEAAAAAL8Y8SwmMfIp6BDSAAAAAABMHq4pTi3bKXAecwQAAAAAUyIjKfIrZCrWI1EEAAAAACQcaiCuImAiZx/jBQAAAABjKXQ8LkDfNxIgAwQAAAAA2hzXJoEqbSZoF5oAAAAAALcaUC7dM2stOhYaAAAAAADMDzsn2jYSPHQ4Ii0tHzYAAAAAAIUZXiWgKEslfhzpG8EgRCKQIIQagAAAAAAAaCMzMe8zJS05HEUCAAAAADwUbyVRLJMoOxj0AQAAAACOHP8jcSm7KNgdkwMAAAAALRfqJ2wwxi/hJZcCAAAAAOkb4CKpJNYiFR+FAAAAAACBH7EwbTe6NCQnZwc3AAAAAAA4GUQooy4+LMQhUAQAAAAA6RwzJEYnbSXXHLAAAAAAAA0WPivML+ImVQYhAAAAAACWH8EucDXbM/MosBMAAAAA+CAJLhQxBSvwGwAAAACYFEUmFzAPMkcrjBkAAAAARBWQJckwZDWgMvUnaRWlAQAAAAC6HRk3QULoR6lHYj/aLXwYAAAAALMcTyi1LQcvUC88K2ghAAAAADYcECg/LUEtyiYbGgEBAAAAAGgaUisbMx8y1Se7ExEBAAAAABcOWzGdP8pB5jn8JtYEFAAAAAAABBsnKuAsxyULEzcBAAAAAPoJlx9qLekxFS0CHQQCAAAAAJUU6CrNMs8wlifKHAAAAAChHBUsyi/RJ30SAAAAAAIfmCu5NH43dTQMLD8gRQIAAAAAUiXzMzM7OzyCNg8qbhrYAAAAAABAEUctOjimNa4jJAIAAAAA8xnxLnA0Yi6jGgAAAACQGl4lNCn1Kz8pgRYAAAAAAhf1JZ4p2SUyHAAAAADgFrkhOCUeItUaiwMAAAAAfhaqJgoreiQhFkcCAAAAALAeiS1/L74m9BYAAAAAbSElNwNCnUP4O8YosQMLAAAAAACWG0ApkDGiMEglThR1AQAAAABhG0cwgDpTO6syUCBMAQAAAACzH+siNSO6IVYdAQEAAAAAlBneJxgscidVGcgCAAAAAFUWBTDlO2w9/zSaIG8CAAAAAJQbDjGjPylFRz8qKGcBAAAAAN8KqySwMCczFC3bHIQBAAAAAD8aUCCAIn8iqR+EAgAAAAC0JOs3mT6cOqArUxWGAAAAAACmFx0tATeHN50upBwAAAAAegnqI6wr0ifbFzoAAAAAAIkYKCXoKdQmBxxwAwAAAACuH2oxITnKN6YtkBwAAAAANSUVMBM0ejFaKR0dAAAAAEMfJCt7MBYuwiMMAAAAAAAxHWUrDTQ/NA0pMgMAAAAAFyCNLAUxhy6AJogeBgEAAAAANB23J0cryiQcDSoAAAAAALAh8zbnPvU7ri3IDz4AAAAAAIoeSCZmL3U1lzVbJg8UAAAAAI8N+ivqNn01ISd2AQAAAAC6FiEm/C0vLiYm9RYAAAAAhxPEJF4pBSSDGAAAAABmDNMlzy38KhsdAAAAACUkrC8wMwcvpiIAAAAAIBUIKEUxuy+7IUwCAAAAACkbySlnLaEmUhNBAAAAAACcIZkq6Cp3JJUbAAAAABEXTCv6M0czeCjrEQAAAABIHfsqJjM4NDgtlR8LIOcnYjBLN/g5OzZEKacIAAAAAOsA3BVmKu8vCyqfGAAAAAAFA1oh3DQ5PsE9wTIfGaYcsC4CNo00TioWFwAAAACDAI4U6iK8KH0jxw4AAAAA4QI+HeQnnyrsJvQbAAAAALYByyJnL4YxcyjeFwAAAABvAn8aWykzLrYuZC/3LEQhAAAAAE0BOhoUJIcl8yR6IAAAAAA8AG0XKS1FO/U/ojpQKSUEBwAAAAAAfAKtJ/g3QDyFN4cqehcAAAAAvAxsIzwriSgJHUsAAAAAAKUBkCLSLicy5SxrHQAAAACYA2AhhjJnPPBAAkGPO80v1SEAAAAA7QBTEvUy0zx4PPUy/RkAAAAAMwE6En4oaTSyNPIoAgsAAAAA2QAEJj5bvHAAeBJ1Q2dhR7saAAAAAHsCfSSJMkE3uzNFJ1APAAAAAC4BJyDuK44uDinCGwAAAAA5BOkvz0CYR8pGTz4oLAAAAABfAXsa8yrcLU4qDy5+MwA7nzn/LkwYAAAAANwAuhjXKLMwny4DIQAAAACqAoojwDNeOVY1KCijFwAAAABMATATRioDM+IxcigMGAAAAAAtAHsYUSNiJq0ihxUAAAAAsxRPIEUm9CP0FgAAAAAJA3EeCCp7LnItSibGFwAAAAAqAoYgGTW9PJ85vidqAAAAAAAVALccdSSMJ3cjsRidAAAAAACjASwa9CVKK5Yp1B4AAAAA9guxPcVUL15OXSVSCDptJgU2SjgyLFIDAAAAAAEDdR6XL1tALEhiRgI6Xx4AAAAACwIXGUEy6zysPow3ZiVXEAAA/wAWE2gmXy0GK3UeAAAAAPoDyiItNy1BmUPNPrQwZxMAAAAAQw87LuU4IDnUMB0gEAEAAAAA8ANdIRUtYS4AJ1cZAAAAAMABhSHtLxExbCQAAAAAfAJiHbEq/i7GKc0XAAAAAFMAnB61Jwctyi5yMW4yzywEISoAAAAAAJYBdh15L1s2IjZFMKEhAAAAAOkA6xnzJQIpDya2HaUBwRbwJ7MsjSh0GwAAAAAoAWQfIS0VMIcqdh0AAAAALAKXHbAmCColJVIVAAAAACcAdgauJWIydzSyLJoXAAAAAP8aoiC3IpsenhUPAQAAAADuAuQeLCpzMIQuviMAAAAAmgB8GmcpQTfqORo6pzmEOZ423TAPJnMVAAAAAPQBIiLTM+A3ZzGwHQAAAAAYA8AizS02L3smNA8AAAAAUQHQHbotjTG8K2ooQStWMp8xTSlgGAAAAAABA+Qa2imnMms1IDEEJAAAAACxAgwdHy/8PZhFtUWYPnUwAxwAAAAApwMBI+k2Fj7DOkcs+RQAAAAAOgAoCLAosDU6NdQnsw0AAAAA2wOXKd83kTnfLfsGAAAAAAsAqASEJoEuoSlOFwAAAABsAOQJhiRcLccq9BwAAAAAxwJvIygwVTjtO287djdAL8ogAAAAAO8BIBfuJscwbjMHL60iAAAAALwAPg+uLig/y0JvO2AnQAQAAAAA4QNCJDwzWjeaM+so/hcAAAAAwQE6G/gxTDqOOAsuyhwAAAAACgFWFaoydUBiQzNBQDkEO8Y+J0C+P7c/hUA1RaVKMUsRRq44hSEAAAAAlwCQEB0sDjQGMQElhhIAAAAAhgTdIAAssi20J84aAAAAALUALh1PI4QlZSNlHQAAAAAWAjIZxCdcL5cuyib1GwAAAACFAAcL4iUoM/I2yDPMKVwUAAAAACgDkh8NKQUtoy0pK5QiAAAAAL0ABw81Llc98UR1RppBnDTBGAAAAABNAq8fZCcfK7wr6yoMKDkj3xcAAAAASgNwIo88I0nhTldVf1lAWANOTDfAFgAAAAApAeUTKCdLMuU11jBcIAAAAACQApIiliz0LcEmqBUAAAAA+gNiHlsr9C2zKLcfPB49NBk5yTIkIQAAAACdAJkSzCnSOP86fTEvGwAAAABVAeUYEifMLWEqdxypKUczhTL0KRIbAAAAAPsCmCFiKOQpsCQVFAAAAACcBYsl7jU6PJc4nSkBCQAAAADdAQQdOCuFLfwlkySlJhQqVyjvIQAAAAAiBf8jPy0CMKYrcR0AAAAAMATJHlIpzi8XMJgrxyMAAAAAHAR6JJMvNzZqOXg5ZTmROo45EjgXN2Ex/iajIgAAAACcA/0h5S/rO3JEFEspUGRThFVIV09XMFMUSf09WkBcQBk3GR8AAAAAVQNOHnwoBSrOJCgZAAAAAIIFRSSWJpsoHSmjJowmXzC6Ofs++T9tPFE0ACcMFgAAAABaAAEO7CMfLT0toSUcFzAV1iW1KVgkmhkAAAAAiwX6JNk1iz0DPpM3ByrCFgAAAADYACsPICtNQ5FON1DKSJg4hCu5JAQFFSKiLnQwvic1FgAAAADfAh8dvicgLrotASiaJHspVStMLe85s0YHSf1B2TB6FQAAAABKAmUi+Cw2MIorvRsAAAAAOQBiByImqjUgOigzBxoAAAAAeQTKI6QxaDZpNFovfyygKck2x0LnSWhGrTbAHHwqGDLvLWYZAAAAAH0EOSQoLHUtXyf6GQAAAAAOCHktjD2sQic/HjOtFgAAAABrBN8i4CwoLfkl2BilAasYFiTPLXQxPC6NIpwEAAAAAOwAdw+LJrYwMTGNKAwWAAAAABIC/BTcKtsycjCpIgAAAABWAk8WvyrNMK4s0CPYJtQtNipXHgAAAADgAQcXzilzNMk02imDDQAAAADrArQbGzLaNpwt2A4AAAAAfQHeE1slJSvvJ3UeAAAAANQBNxi5LOs2gzfYLbsYAAAAAB8F3yPgNDM6GzVpIgAAAADOAucapDVPQX5C1TkKJnEGAAA+ArgdMig9KRMjiBYAAAAAmQfaKQYyHy9nJe4dqCvmOCFCu0hkSmxM/UyXSZM9KCujEgAAAADuArcacjT2O6M30Ce4DwAAAABqA8MdOi+rM2wsXxYAAAAACQAABD0l7zK6MlclAAAAAEAEjh+GLwY1Ky8jGgAAAACrAV4U0SfBMTowOiEAAAAAIARsIskr3SsKJVAXAAAAACgEBSAaJhIqkCceHAAAAABYA3Ia0yuwL4wnLREAAAAA1AFfIFoj1ia/JuMjhiOlJZsrKzmARoxPyFNoU8hOdUazO+UxCStvIzgdAAAAAB8BOCANKwkspyQgEgAAAACTAAYTdysJMootoh8AAMABahb2Jv4utC4mKEYl5CXnHQAAAABlBR0lWi2gNDs6ST3oPEs4mC+2JJIYAAAAAJ4ANBqcJs4qFSewHQAAAACjBJ0euSbsKioouBsAAAAAjgMFIporjDA6L4QlEBEAAAAATAQpHmctny+2Ko0hAAAAAHMDXxzvJSYpPCnFKAIneCTpJHsphC3jLfAqiSVlHfoAcRvzKnUz0zWLMc4kQQgAAAAASAWuJdIy8TfFNKUo1xIAAAAAIwQ2Ilc1zz1jPSczTxgAAAAAQAFIG60hqiITIWUbAAAAAG8BIRFKK142bzc9L/wcAAAAADMEOB0MJ6kpTyfeJdAhAAAAAFACqxiQLek20zfWMFEhAAAAAEEBXxVjK+Uxpi3lHwAAAACEAuYc0Sj0N7c8IzjVKJ8SAAAAABIEvB5uKKMrOyhKHgAAAADSA9wh/ja+Pok8eTDkGQAAAADVAvUYdiz9NIozmSUAAAAAkQQGIAAsiDDSMckxmC4kJGEMAAAAAKMBtxNsJjUsdif0GQAAAADgA7YdKCmGL6YyfjOQMQAtgSsXKtYk+h8AAAAAtwNGHIYpKyzrJv0ZAAAAAMEDJh8fJn0peSbXKDk2tUGORQ1EuD2eMd0hAAAAAAQDlhszNO480zt4Lv4YAAAAALcBpRNGJ7QsRye7FwAABAS7J1g4Y0AeQE00WxMAAAAAMwTnIkonVScAJRohqgALDt8v/jp0OQwqOgYAAAAAFgOoHbYp8ytSJ00dAAAAABIEeiQ0LYwsjibeHwAAAABaBGAdvyctLKQo5h0AAAAAPALvF8gqjC+eKoMdAAAAAJUAHAz3LHhD10tYSY07mBwrA3AdjCd9KWkkTRgAAAAAkwEKElooNy+MLXElKRcAAAAARQdfJicwUjVSNUIv3CAAAAAAzwEKEzwmiSqAJB4RAAAAAPUEGCM4K5AxOjHPKeQbAAAAALwDvBydKdUuPilcFQAAAACCBHklcDc4Pl48Jy9tCwAAAADaAAQN8ShdOPg6YTOHIQAAAAA7As4WHyn+L4k0sDKKLI4iCgcAAAAAlAldMPlBQ0UkPm8rKgeYEiIp1zEcL60hAAAAAKkC1RgRJ/8srS0uJ6cUAAAAABsEbR2KJXMngySyGwAAAACFAtIXIy73NKkwpSAAAAAAewAAGTAjgSUgIXIXAAAAANgHaScHMMUzgjLYLdAnJSh9LmgxuC4sMQ86Vzi/MeE5+TXAL9s/ZEHsNgAnZSIAAPkEqh5SKzkwwC93KOkUAAAAAEAGBSN3L/c1JS7uPrtYmWVqa7prX2Y4WQw9PS4DOtIqAAAAAAMCGxUyKTA6OEEpQJg2tyEAAAAAngQGJZM27Dk/NMEl8gPkHaMoDi54L3YyODXONXo1wjKcKxcfAAAAANgFcCE/LXs1mj8QSXtTTlp5W3hVJ0ZlLdwDAAAAAN4AShavMxNGWk5fTFY/3yMAAAAA6wJvGjsuGDTeLr4eAAAAAOgCaxjfKO8yFDXdLR4bAAAAAFACRh1hJuQpMiQSFgAA7QM1HJAudDaiNMYpPhgAAAAARgDnEDciTzh0RjJJtUDUJwAAAAAeApgcMiaXL243Sz0DQZxBhD69O0NAc0igTaFMu0Z5N24ZAAAAABoEQB52Lc8x2yyyHfYouDwvRTpHqkHuMk8bAAAAAPkCYhkjMAA/R0ZeRIs8oC/4GEQZ9yW0KTkl2hcAAAAAyglaLRY8a0OCQ3E9ijOhJQAAAAAKAkQbpjU7QdtHbkr4SR5IaEQ+QXE+cTriNeEq4h4AAAAAdwTxIjsvDzTCOOg2ZjBAKaIjzRoAAAAArwCpD5cptDXkN5UwgR4AAAAA/wL5Hnwx3T7tRltIzj1oK5IGAAAAAOwCVh3QKLkrOCcpHI0euivaMcww9icbGQAAAACjA2EcDCiTKqMjug8AAAAAdwKfF94qujH5LlclexwAAAAA6QItIWAmlCYJJPodAAAAAIcGkCS9Mi41Iy6yHAAAAAC7DNU3VkoaUNdLRT3uIAAAAADgAjUdMSxAMyAxdSRLCQAAAAB6B5MmpTBrNwQ7oTr7NcssWR4AAAAAHQMcGbkwjziINgcsahkAAAAAUQMRHRMtTTVnNzwz+iYZDgAAAADnACcNuSY2NxY6Rjs2OLAxch0AAAAAdAWUIC8o8imTJcoaAAB7B3kmWS8gL6knoBsAAAAAeghvLgo3RkFhRSFDWjuPKbgCAAAAAA0CYRYPNulAUT9yMXclvxcAAAAAfgBbC6covy+GKHgLAAAAAFQG1iJEMdMzrCsxFAAAAADsAV0SeikcNYw6RDxeOU4xnybUGQAAAADeAdMayCUtL64zMjXYMl4rhCEUFwAAAABcBUEjOS4BOeU/hUABPOw0rypWGgAAAAA4BvMmqDstRPNBFjWfHgAAAAB/AqwXtS0uOX48PDq/MqEjiQ0AAAAA/ASVMShi33+XjamQUoq4eYFZ7TafCAAAAACAAd0UHihBLEsmJBybIAouKTVZNVotRhkAAAAAswhlK1FB+0lnSIA8CiQAAAAAPwFRDzQqG0SrU1RZhVVSR0grAABWBAUg3y2yL8wlAgsAAAAA5wEaFXcruTfcPSFBTUKiQEs7ozFDI/kSAAAAAKUC+hb7Kxsxsi1rIwAAAACdB7Qt0DpDPsk4eicAAAAAEgIpFWgnbi90K9AaAAAAACcDZB+UJbEnvyZtIZoVnAIHGFozgEOgVGNoB3QldkJuR1jIIgAAAACaANwMNCsMNWYwTBoAAAAACwKIGsErOjU/OY08FDzfNW0msBMAAAAAvgVHJEwzSTd5MeghAAAAAHoBRhHcJJkoniXAIrkmQyqVJBEZAAAAADQBtROEJ+cwJS87IAAAAAB/A1UaxSUwKHslPh8AAAAATAKsE28odzZbO3U2yidNEgAAAACaAfgRtSa4NP47/jtMMyUeAAAAAJ0BoBY9KO4tlicAEgAAAABgAPkI2CWHNLc4rjMCJ6wZAAAAAMUCehlQMq08YTyuMNoSAAAAAG4EgSGsMy47mziFKoEKAAAAAGYDFBy8JbUq5CjxHgAAAADJAjgYYScyLOsn5BsAAAAAMgRGHN8uEzGpJy0QAAAAAPUGSiRYKLstOy7pKWAgAAAAAFACzBWWK5sxJS2fHgAAAAA7AUkP1CewMkA2ojNRKRgRDhuBMdc9pEYfTdVRR1WNV4BYE1hHVtxSMU0MRNw1gijsLHsyvzUVPIY+XTpvMWgpcikWLFYsMShpGgAAAAD3BfIi6yeuKQ8oXiEAAAAAagSGHYUm7ymbKTsmNRwAAAAA9QTyH+EskTDMKbEYAAAAAGACMhf5J3grvSTqFAAAAAA3A4gayy5eNpg1+C1XHwAAAABRCHgq0zQqOXM4ETIJKWUpTitGK90nJycrLAYwIzGLMKEvtC/NL8ktciqbKZgqHioKKZko9ie+J4Mo+CfDJD4j3CW6J30pRDEUN8k3DzNRLhAkVSU/JhYhAAAAAD4GbCGoK4sujibpCgAAAACEBGkebCu+L/0sSCUGHAAAAADiApYX9Ca/LDopch8AADcE8yDwJIomQyXMHgAAAAB7BQMlkTaZPmM+NTUnHgAAAAAyBmYjMTrURlVHnkDsNEkmqBMAAAAAoQMJIAMtPjEiMGQo6xMAAAAAAwVDIVgwxzqHP/NBqUOBPw00QSf7EFkElBw5K5Q14TiUNSEpNAYAAAAAzARlHQ8rPTMONrczWyzCHgAAAACkBh4kZzYKPOM3JSukFzYDRRn1J0YrWiRaFAAAAAAnA78ZfDE/ODY0lSXzIAszRz76RCdJJEv9ShxJpkXsQAc7ZjKwJ8kjhiQkIAAAAADbA3obfypSMZowGSfnE9UdvCthLmsnihUAAAAA2wQAI1UluyeQK60uIjVhQStMT1LdU/pRAk05RF04WC4vKbMj7B0AAAAAAwSmGvompyx/LJElLxYAAAAA/AM4GmYnkzd4QkNHsEXjPM4qJAwAAAAAxANQG+ck5idqJUogAAAAAPoDgSN8NydAiT93NSIfAAAAAD0EIR5VI5YkQiL3GQAAAACcAMQNTi9HP/NDcD5ELBUEAAAAALAGKSUrLWkupimbHQAAAAD3BoEj0ibjKcsrdibQGAAAAAC/BZkjrjd6P0E/uDj9K3AKAAAAAJIBRBgIQXpXe2GOYbdXC0FPEAAAAAAPAQQONCVoL8AuBiO2CAAAAACPA5Qb9SrYLtUqKx4AAAAAKQexIo8qRTVaQupL6FAzUcROL0YVPck2PiwDK3wnBSZpLXkzXDX6NN0yni1VJuIkrShMKkcohSTTIAAAAADiBEAdJiixNXFBWkUMQR00JB8AAAAAUQHQGIIgyiSJJGgf3RYAAAAA4wWWIrYsIzRXNUguECSaGgAAAAB9B1YnrDvmQ/9BHzUAGQAAAADQBnckhjuOSWJOWUtHQ2RFO0zoSC46jB9gJ/g0YTsROkkvLBgAAAAAIANcGMslTyx0LJwo0B4AAAAAtgLyFokm5SmdJgIfvgXWIfkpAi3mMP4uDSorJZgWAAAAAAcD2RaZKNwtlCUlCQAAAACdAWoRSij1NKM920KyQ61AezvTM3kmVxEAAAAAoAbKI30tBC82LUMs0Sg5JagpoS17LiswJTFzMOAx2DPTMmwwnSyLIyUVAAAAAKQEdh2bJiUrMDDkN9w+P0NiRbhExT+1N6Y5AEEnQV9C0zkPKuclTSheKtwrxyuZJYMZAAAAAAoGPSMVJtEp4CmoI+4XAAAAAOMDvxx1KlgudSZjDQAAAACyBHEcxCenK7gvxTU6O3JIGFd3YHhkUWRhYGFZf085RbY8dzNbLi0l6BIAAAAAZQcDKfk36j49Qz1EkEDMOIYlgAIAAAAAdAWAHigt7jLrL58vNTKPOhE6NTHWHwAAAADTB30rET2nRDZIhUY9Q6k/lDnsNbkt8yTwLXk5LT4mPVE1cSjeCwAAAACxAvUX2jWcSEBPU0r2NqAcAAAAAC4FKiY3OT9Ex0bpQs48Bjn0NSIrIhIAAAAALgJ+Fmw1VUWFS45IQD9QMGgqBi0sMZs2kTy9QvhId04WUqVSJFAaTIdGXD6nNiY02DN4MDgxojaOPCk+KDfSJV4IAAAAAKUCdBcBMSE6eTm2MCQiAAAAADAAfAv8L35DwUxnTYhEZy0AAAAACAT0GlQnNDo2SYFQl1BySQ46piQlHwAAAAAHBUofDCXRKXQoAx0AAAAAmQNJGrwmly4kM201LjEhJXsaAAAAAKwHICZIL7Ix1DLZNMo26jXwLWkdAAAAAMAEOh0QKvw2PUFnRcdEIjzyJQAAAADiBUYhtCVzKXQorR0AAAAAFARiGgEu/C/RJmccAAAAACsEkxqNKlMzRDBuIQAAAAAsCQIsWET5T3dRf0mtNkoUAAAAADgGcitkTENbql5BVzVDZRUAAAAAyAtRM7JL9lemWJtO3jUAAAAAxAGXFyU73UkiUAhWHVpuWVFOsjMAAAAA+QHQFewzcELQREE8PCcAAAAALAGiD8MqszlHPrg4oydbCgAAAAC4BAAg8DofUVtaJFmGTdI07AQAAAAAtQZeIzcm+CQjJuofRhM2JvkyAzi2OCc3HzFKJr4ZAAAAAAUEwxhYJ0srjiecH9ottTouPac25ydgFAAAAABiAxYXnikPMnoyrixQHQAAAABsBDMfkyX0KsMtey2/KZYhPBAAAAAAfwUpHR0rvDHBLZ4bAAAAABAESh0YJ+YvtDc7PLI9rT2IPVQ9wjtjN54wCyunKMIlcR41C+8ruzwbQ2VByDeiJNcCAAAAAGkCiBTSK3AyviqkCgAAAADwCfor1Dr3QB8/fzUsJAAAAADuBI4c4ywKMS0rAhoAAAAAvQVxIOYv1Dq8QN9BEEPyQb85BSXiCwAAAAChBD8dOyxiL7QpiRsAAAAAjAbdHxUpAS3dMRlArUsVUOxNQUUDNF0WAAAAAAsJbCtRRIBPrFA4RycyhRcAAAAAvQjJJ0M1ojfMLMYDAAAAAPMD9RisKsIyvDBiJZQRAAAAAHIKES6YQ29N6E1BRTkyNhMAAAAAqge+I5MvDTFDKSsoSyprLRMzIjEVJwEoLirnNItFU1JiWcNa5FaCTdc9zC74LsQu9CjMHwAAAABnBh0hWCwDNu06TjuZOFUzTSppHKUFDiG+K/cvQi3cKfInyirPJJwaAAAAAIQBixLKIb4msiM6FgAAAADDBq0ikiu/L1AvIClYHQAAAAD1Bfkh8C8RMaQnyxMAAAAAyAXRIkUoITJuN7c4cjVwLcMnTyidKA8psyqjLTsv6SzXJj0fNQWYIFMkliYWJc0dAAAAABwFJB+vJmMpIyiXJsAkTh4AAAAAnAadHXEzNEXDTZdOAkjrOCofAAAAAHgULTrXTvlUIlBiQl5B9U00VDNR00OqJgAAAADVBo4dAyjTLfArHSPdFQAAAADlCUgkGjD8MUspABQAAAAAnQiIIYgkiiXDJagljSRuJeAosSkxKD0pkCrfJw8gAAAAAOUHNSC8JZgmzyMVHAAAAAC3AxQf1T+BT5dUS1DhQFodAAAAAFMGiR4DM5w4bTPxIAAAAAAdB1Yc7ieHLK4wfTXpNCkpCzFNOOM1ySU5AAAAAAD1CHIjwDPfOHU0OSUqBwAAAABQCTsi8yorOUZGsUw+TKpFTTwXNgs0jS1XKq4oQCjyJ4snuCN3JKkr3ytGJHMYAAAAAN0DfBfqLvg+hESbQwo+iDfNLP0YAAAAAE8GvBw1Iy0lXSLUHKQlTSz3L1Aw+yx/JvIbAAAAAFMHWSL2N6xBPUIfOk4opgwAAAAAYgvVKydC2Uu/S6dCpjBdHX8f6jFTN4QxzyAAAAAAaQRNFzcqNjV3OJcz8CWmEh4YwyunMRAthB0AAAAAJQRyGcIvJjgmNUMncxEAAAAALQcBHfskmSc9I+gUAAAAANQGvB2kK3MvGCljHAAAAACDCQsidihRLNcs/yhaHgAAAACnDHQohzagP5tBLDrjJwAAAAD5C3Mq6jh9PZQ5UysAAAAAfgmXJGswmy5iI7AgvCN7JdYmIyAAAAAAxgdoJHk3zD0gPE8zBCdgFwAAAADxAFkOgipPNhE4eThwP/FGDklvQwg1dRkAAAAA7gGZElksMDoCRBlMllNSVtpSbUVJIwAAAABeBoEiZTwVSF5JDUBTKAAAAACaCIweoygvLowryxwAAAAAKg3WKD80/jsAQMc/wztiNdMsGCAAAAAApwZ0JJU/tkm3SZU+4SYyMKc8qT8ROSonwxoAAAAA9QyDJaAnVyhtJXAaAAAAAJoKVCWTMVs0OS8LIQAAAAAnCGYiOS+4MmUsABkAAAAASgpGJP0uuza2PL4/UD2LO8c+40I2Qtc5HCwAAAAAugI4FSkxv0XNTotNj0H3JwsOAAAAANME3xwyNe49xDzXMrcfAABSA+AUhyTUMIM27jNoJ78OAAAAALgDCBblKBUuciqHIAAAAABDB5sfWyI5JKEmnSj0KFknWyYmJeAdAAAAALcS+TGMO604bicAAAAAqQsaJ+Q0IDknNeQoxRUAAAAAlQYfHkowkDaRMqoiAAAAAIUK3iQXL4802TSDLdUYAAAAAHEJCyWtN2RAlER6SPxJ60lWSC9GtkcASMREYj9rOgo37DODLhEmwBwAAAAA+AhmISAtyDM7OK00wiMmBwAAAAA3DHwpkTnWQhhG+USvPys1+iWmFgAAAACjBJ8aGTFLPSRAATpSKr4QAAAAADEMnyq8PbpC/D3uNakulCwnKZwbAAAAANsBuRQlMURAvUeLStpJIUVxO90tKCAAAAAA/AhmJeA4kUP7RXxEDkflTYVSuFPvUUJMmEGaMrom6x4AAAAAwgnpIlwxxTaPNQcvaCEAAAAAmwFWEJ4osTZxQe5IUE1nT7JPuU25SO5AJzhEMKYr9yb9Kjgs0SpFJT4ZGw03Lj5CIUxISyNE4TqUOQA5ATirPHxK3li4XyRgAVv2U3pRC1UYVfpRYUnKP/U6rzYRMvItGioSIQAAAAB5CTokaTNGOck2fCufFQAAAABpCisiNyt0Mi82ujihOFQ2NjXwMkwsxx4AAAAAQwpJIqUtizWKONc3rTMILBwhAAAAAC0KCSLYK6YttiWREQAAAABNAvsSAikCLpIpPBwAAAAAKQOiGQ85r04ZW0pfV1upTt03UBcAAMQGThz2Kww/QEqeTjRN50aEPBEwcSLDDAAAAABNBoUg3Tp+SDRLyEPrLgAAAABxDYcyOk6eWvZa0E/GNQAAAAC2AS0WFDvHVA1f4V7sVMM/DR61BkweaDKsOyE7ZC4fCwAAAAB0C+YkJy9FL80n/hrQHdM67E4SWD9YSU/1OfgHAAAAACkMxCX5LgAwUCfsEwAAAACICWIhjCiNKk4kKBYAAAAArATWGcIeZh/OHmAbAAAAAIIEHBmpKvwzzjWdLycfAAAAAIAEQhmtKfUv4S29ISwKAAAAABEG3B2lLLMwnCkjFwAAAAAQBgMcVS5oNTIzazAHK9UttzRAPppDe0ZaSENJw0nvRA86fyt9HQAAAADJBQMaYyhHNWpAWUS2P0szphoAAAAAJApuIdAmuCdoJjchAAAAANkIdx4KKM4tbitQHgAAAACZBWokPERRVPhZu1YWSvow4QkAAAAAEg3bPLBhA3Rwe6F43WmxRFQg4TXdPec/vz1wNeQkAAAAAJYGSh6sMZ04zDZoLQsgECOfLXIumSX2E0oZ9y4JP2xI/EubSpNGaz95N3krJRwAAAAAhwqWJLYsCSydIdUMAAAAANoKCil0PS5Ew0BSNBUdAAAAAPkJhiQvMD0zYywhFwAAAABsBU4ZIiY5LmktmSRcJAAmtCkQKZggAAAAAFcH6BxwKuUvdC3WIAAAAAAUBb0ZWycsKm4mGR4AAMsCgxb+L2g8gz+0ORAoXgAAAAAAxQQdGjAsMC/tKSwdAAAAAOcJDSEwKJ8tDzPLN5I4CTfNMzks5B8AAAAAlAheIIUqrykLI4AaAAAEBqkizz1gR3lG6jsNJ2EMAAAAAJMKbCNfK8guuSx2JE0PAAAAAEAGoRodMuxM71wzY1BgFVOANgAAAAACBfYYgiipLDIlKxEAAAAAEA6oLSU/sETyQJQ0Lx8AAAAAwwaBHJUr7TI8Md8mehQAAAAADQgDIAMvrjW6MoQjtwIAAAAAUQWHGowl8CgmIYUNAAAAACQEcx4ZO6dG90YUPTww2jSFOrw9+T/HQUlDpUPKQntCwUMeRUVFWESWQ6lDjUQHSElKtktHSgRF+jwzOb8zQSyAIQAAAADuCgAivig5K7YoMB4AAAAA8QRHGswsmDTxMzgr8hgAAAAAbwwoJ1AwqjEULFkfAACHBIcXxSuvOk1BxT+VNMIaAAAAALcFWSCiNaNI4U+JTktGVzkxKKohsiBJKPY0jjsKPOU1jiAAAAAAlQioImk2PD5+PFEyTSAAAAAA2AYMI3A9LksVTkRG+DCJAgAAAAAtCdQh2zGuOS4+yUCDQV0/eziPKYoMAAAAAFYKOCPMMBI5RTvKNTImOQoAAAAA0w4kLhU4GzkLNacvmyuFJI8UAAAAABMMbSOSKeAxHTj5PAFBikIsRFVHJ0frQm89AjeSMEYuZSxjJgccAAAAAIsH8SUMQmBQ81SVUJ5DbS3sBwAAAAAEBgUanSVWKvEm8RgAAAAAmA0xKMgzYTw5QaJB0jydMtck5hYAAAAAYgaOGm0n/C/8MBQp5BUAAAAA9Qq7JQI0ljnDNt4sGR4AAAAAwAV8GmkpziwLJTMRAAAAAHALeirIP1pI50U+NjMRAAAAAOAKsSQZNUVAK0G5P+I7jzc6LgcRjAUoGcYoUDTAQEpIfkrhRzlG8EKVPuo4Vi82GQAAAAAYClsjvi9TMYQmmAgAAAAAuwzmJogygThEOtQ4RjFaJLoSAAAAANEG/SJPPX5Kd03hRk41nxYAAAAAEQNNEywk/i0DMFUphhcAAAAAuw99LnU/LVAmXGVhuGAqW05R8UN0M4EqoybOGgAAAAAPAdAZUDzNS7VSPlBySGA6Yy1TGgAAAAABCYQfHycwM4ZCb0ydTzJMP0KENLEtjScHFQAAggQ0GDQuuzwVP6A+nDg+LeIcAAAhC6Aj5SmoLuAxjC/IJhAbAAAAAIwJGiA6J1EqlzTJOf41aif2EgAAAAC+CNAgmCscOEk8Gzt2OHE27TaUP4tFmEb5QtQ6/zK9NcQ1GzTGM0QvTCEAAAAA1QW9GVcn+yxmKFwYAAAAAAUFZRiIKWUwxi6QJXwVAAAAACYI7R6AKzYzeDW+MbAmThIAAAAAfwUhGygqOi6zKJYaAAAAAPwMryf/MBkyhikhGAAAAAA0BawZUyqXMfQv/SSsDwAAAAAYBkwaoScjLtgrjh0AAAAA2QIiFT0rGTFsKF0NAAAAAC4DBBRMKY03DTyhP/NApEHDPSg1gycRFwAAAAAGAdAPMCmoMecuEyh2MUE3HD8CRu9GEz67MNweowAzFPI26kkqUnNR/khmOoMqZSaJH2AWAAAAAGoNSSmtNLwz+ihAEwAAAACTCeIq5EdtWNxe8lqESmcbAAAAAAgLKibbNU06MTQ/I90GAAAAAIgKDSWgMhs1qS+5JeEYAAAAAEMJMSTJNsE+ET9lNyEmxAsAAAAAgwuQJVAsgCtvI/ARAAAAABEHWR8hMs08gz28M68cAAAAAOQK2CRBLAcuqTIgNN00LjDtHwAAzQgsH58lfStVNnU63zYZJNYMAAAAABMGuR9VOAtFC0imQUQxLBYAAAAArgRUGJgrrDTvM38qOhcAAAAAahLTMZ07zzuDMpQdAAAAAHEG0BvrKzQvvCSrCQAAAABHBN0XqypSNIE5pz78RypPS0/6RjUzAAAAAOEDvxrFMPI2/zVyLN0aAAAAAMsO/CtLNt06kjnrM+MwRzRiNd003jXpNFctrxwAAAAAGwesHX4sMi/IJzUUAAAAAAIIoyASLFYwiC4mJboPAAAAABUKFiIyJpgo9DUJQGpBSDoAKRQMAAAAAKcTIDQmP15B8To0KVkR4yvbNBw03CmIEQAAAABZDTcovTNeNBEtih4AAAAAzwiDJXA7z0b+S8VMB0VPN140YUIMTpBV+1lSWT9Uk0piOrYtrjHYQqdJkEZIPp0v3CzHMxMzUDTsOO43eCtQEwAAAAAsAdwMfiRsNvw8CjkcKbwGAAAAAOoL2ilSOddBVUdWTc9PEE6mQ/sqAAAAAN8cMUOdUjNXgFE8Pr4HAAAAAHgESSXNRvxVkFpvVV9FSyj5DAAAAAAlC5QkYS3ZLBkkDxlSKSBBP04WUYZJsTMAAAAABgWwGMwoAS65JuIQAAAAAJYA5BTrNKNBYESxProzXT0oUO5X4lRCRogtOhMAAAAA3wpEJ1Y6jUTYT/hWHFg5VZdQwU9MT8tNv0qMRNM65DG4OSJKFlOKVetRxEdTNrIdAAAAAOIMFSrRO95CW0FQPJoz/y2hOIVG11FkWBhaN1fjTy1ELjYvLS8puyAAAAAArA9lL3I9cD6OMywXAAAAAF8DWxXiKP0tIymYGwAAAAAhB28cNCrUMkI2qjLCJcQNAAAAADwP7TAtRzBTWlbVUKdAOSejEQAAAACWCHMiyDQLOtU1DyqgGgAAAAAIC6Mp/EO+Vo5heWW9Yn9YbES9J9odMQbpGt8mWCxZLPUmghoAAP8IfyCbKJIoPCGdEQAAAAAADAcnxjeRSMFOWUrtN08cAAAAAIEEqRm7LacvgiPlCAAAAAAzCT8lPEH6WWVnHGzRZw5YfDUUGwAAAADvANkkEE1AYFJnj2SGV5k/AAAAAPMHGh+HKjUr4yM4GAAAAAAqCN0fQTF5OH826ih6CAAAAAA0A6YXWTtcW1BtenNvbpVdM0G5HiUFUiBoQd1YVmTFZW1dvUmGKPsQ2wkJI00yNjqcOLMshyVtL8s4bjtZNkYyyjFsMlIp2BMAAAAA4iQlTkNeY2UaY+hW7T9KFgAAAAB+CHwhRzFnQBdHGEcMQ+Y+dT91PPQ0TitYMy1FfEgrQSIswQIAAMMFxyCnPUZO+1MxTwE93gsAAAAAEAmNI5M4UkM/RDU7qiUAAAAAjhK+NDBE00YKP2MqAAAAAIsJjyajO5FFuUUjPZ8psQoAAAAAEwQ0HDo4bkjMT6ROu0OQKgAAAAA2AZkQOylmMQExuSpoJLYzs0XTSfhCVi4AAAAA5gJ+FHArDTjaO9s3ZSyiFwAAAACUBYQaBCpqL6Mrhx4AAAAAOgeLG1sonSw/LbguezI4NNYuiCKlEAAAAABXCB8iPjUPPtk8oTG4GwAAAAAaBokfdzmOSLhNzEiJOLQbAAAAAGYFKBqULe84GDqDMFUaAAAAAPIGkx7gMwBAAEQxQRg4Jii/DwAAAAD3BxUjGjiQQFZBsjvSNrM0zyoAJ1kmLyAAAAAAJQdkHgExIzd4MYsdAAAAAAMHVBs/KRQvhinsGAAAAABEBcsemDjZQ81E9zu4JgAAAACZC5UkNDHLNYwyWyfHFAAAAAAfD9IolzAsNtM4GzrZOug6Ojy5QxlLKk2NSIg9TjNEK2I1zDzmPzU+IDfEKkgbAAAAAJAL9SO7LLQ1ETmDNYEiZwwAAFEKbCi1PM9CP0SjQB80PCAAAF4ScjPvQdhGbEvsTjlPJktQTX9Qw1LOVMRSR0sIP7M1rS2YLf4rGCgnI3MbAAAAANMC9RS7Kr8w/StuHckA2RDfKSUvrimkGwAAAADqEZUzJ0dfUmdYTlqQWZpU6ExBQzA6mDpvOog3hC5VGwAAAACoDTQx7ku7WCdb71WqSSA6vSokFQAAAACCDVUmjS6ZMDUpshMAAAAAxwiNIAUjqSPsITwbAAAAAJkIfSNuNjU+7zoSK5EVxjCxRXxNf0wLQhAvWijIJB8WAAAAABAK6CJKLyo0li3sFgAAAADvBgEdvCYCKWYi1A8AAAAAaBIxL1A22zo3OocyCihzJZQiXCaxPENmnYiJm4Ois59YkhF2VUUAAAAAsAcmHWsnkCroKvAlvRsAAAAAhQo5Imwv4jx6RZFOI1c7Wt9VRkaXLF0TAAAAAGcMFyUuLio0ojN0OJs5yTJ5LB0hAwhzHk4uQjazN0c4LD2+QP4+cTMGHAAAAADRCR8gJyeEKhsnghsAAAAAsAugI3Un3Si/K6Qtqy4aNis9fj3JNoMsVxsAAAAAegvMJFwx0DdvPNg5nTSZLbQlMRcAAAAAcQT6GGktTDO6LgYeAAAAACUDIhh+MRw8jDzYM5EjbhMAALgK+yGNKG4t9y9jMy43OzggNto0NjfDOvw8xDzLOpA5XzoVO305EDaAM6Q0fzsMP4o8UjQXJwAAAACmCDsfcSphL6Qt2intKqEsYS2LMuc0bDmcQONJaFzIdCyDg4jbhQV9g3LFaaxcYUEAAAAAWQVxG1gyST/IQkg93i2ZEwAAAAApChsloTaNO7020iZ5CwAAAAARDEwkiSw7LvUtQDkXRqxNpk7bRUEyIhIAAAAAoQ/nKwg44zijLp4VAAAAADsJqCGeMAI6fzvXNM4hMwsAAAAAggmdHgcqjzXjPAhC4kelSvZJR0R7OG8q7xwAAAAAbwYPHWsu0jnWP6ZBQj/9NwssOh0AAAAASQi+Ip0wQjVcMoMpWxoAAAAACgfIHEgs4y6HLM0rGC3WK0gofikFL3kx/DKLOIA5PzueQb5HgEwyTRdEizR3MH5AK0kpTblIRzpJIZgl6S1lNs07yz8ZRxhM6E8mVL1Yt1zZXQpch1f5UjtO9knnRY5ADTtNPvhFIEtHSd0/XDk0OrdLy1M2Uz5MKUEWNzgvDSgNKeMzszNoMcMvKzRFNM4v8CdUHH4HUx1+LXA75UOjSTdOhFCqUOVPrU1NSdBDEDz6LU0eMiQBLGQtVygDHQAAAABSBgsdvi7oL64i6gwAAAAAsADSDkIrsT1MSrNTs1fZWN9XBFVbT+hJMEK0OKssMygFKGctfjO2NU4u5SZwNstD50qhTIZKGUI8NkoyHTbWNVcvViK8B44EBxj0Kg8xbS69IQAAAAByC4AmNDNPONoy1h4AAAAA5gn5JAs5pUEYQrk/azuINbQs8RgAAAAAigusJxU2yzhmNbgsshkAAAAAvwdaHtokZybWIGcSAAAAAB4O8iWjKIQqcijrHgAAVwskI/EoUyveLQgvNC8HMdsyWDqRRDVOH1TFVtdUpk2yQWlCF0b7RntDXD/tOmQ0jClrHwAAAABNBTYfHDsXTmFa5WD0YOlZ1UtOMyQDAAAAAEkBzRHhKmMzQTGkJg0XAAAAAFQKvyBPJrAnVyTJHNEdpCXCJzsrQTuaRAFGiUFuMgMW6gn2I4k2YD9kQrc75SwUJMUX0wxgJNkmPCd7J8UqtTCrNlU91UPXSPFLGU7GUF1RxFE/TqlGvT3jM4Il7RYAAAAABgGJDpgnkTMINQIsKBYAAAAA9QYQHrYx2D0gRKZEOD5tLmcSAAAAAB8HWRwoKbQqFibgGgAAAABfC6UkyjG7MwQsshkAAAAAPAt4JkE2TT0iPzQ8FTaDKBkXAAAAAOcMGiSNKjgsryh9HQAAAAAABNEeLT3fSylQ1UoaO0EijQ8AAAAAOQSZGNssQDGdKrUYAAAAAF4GYR5lMms4WjOfJhAoOS6GL80puRuSIDRFulruZGNl/FtlRjIdAAAAAEwJKR/ZJ6gsJymHGgAAAAByBtsb6SToKhsxTDb0Nz42tTFpK8glSSCNFwAAAACrDA4m7DC9MIQjAAAAAIYDwBchMPA8mz96OFkmiAgAAAAAhgecHAYoey3NLYAuSigrJ6gmAyoEKBsbAAAAANMCUBYuMQZAg0SCQT82hB8AAAAAXgQLHmA720uAVjVaK1YESbwwcAIAAAAANgX/FwYn0Cn9JOUYAAAAAF0KgCNqLkE6BEfbTqlQHE2BRdA/tjufMr8lZBgAAAAAngZAHdYqXDbZPtNDU0YMR2NIIEtlTIlJLD/2KJQWAAAAADYHvh06L8s1IzIDJfQaAAAAANEH2B9TKaspmB/jCAAAAACGDdwnQTF5MRMqvRsAAMMHDR3tKR4x1y+UJbISAAAAANkMLiU0Kv0rbS4lMG0qkSMODgAAAAAuC2siGSoDKlUlGB0AAAAA0Ql4ImAy5zmFOx44jjIrMKMvhTAZLNYfJwRfGAcucjd1OfE0RSs3HgAAAACECY8i0jFnNDEqgxIAAAAA/gDoEsguLD1hQmQ+zjNtKHIiQRtgHN8sLUEjTHVPkUwwRDQvWQ3rI5Io/yrLKHMeAAAAAO0J/CEDKygydDY5OS47dzrHNjgwriNfDgAAAAAiFMs0fEWrSllKiUGLMSQnMBUAAAAAdwhcJms+Ak4IVaxU7EvYOFEcAAAAAPoGqRujJ/0rmScUGAAAAAAoCn8gqyyxM7I03S8HJnwXAAAAAGkECBgBLAA0DzJcJgIRAAAAABQMgCLiL4NBVUQfS7BgLW7Cdal49nZPcKtiCEuxPpdH0T/NNn1AhT+KNCk0jzizM94x/TZqNhguPyEAAAAA3AbYGr4pTjFIL48fAAAkCQ4fiyviL4YoayG9JxcumjErMbIwoC6UJsQdAAASDdYnEzhqQylGXz9hKAAAAAANCEwfeDAQNq0zljIINPs3CTWRKQkp3SoLIqwbEzHUO0I+1zdbJrEG5ApoIzEy5jjvNsItaCkmLpMzRDVMMqopZhpIHFUzhkIISKpEbDiBJM8RAAAAADYHYR8bMhk39TSFLDQvNTBSLV8yTDRILSoqETMNO1M8gTgLNRo1Kz1fQb4+rD6WQTlBEj96PY8+zDwgOdE5kzivPgBG5kNIPEU1Ki6PKn4mciAAAAAAegfqG0Ep8y3xLkQsoyyzKhEsoDB4NXFA4kh0TIJNc1BPVZVYylsKXFxYN1MSV69W5U7ZQLI0/iQAAAAATwoKIUYrSjJGNKg1zzkXPCY84jSeJpIPAAAAALoJoyRLOeBDLkUmPJEmmgoAAAAASQujJLoxXD0wTbVX2FrNVs1MMT3fJusVAAAAAN4U9TY7RfBGuz2GKBgGAAAAAEoG4h73NMs8aDpdLDoz/0swWMJfmmTVZgpmsmHqWHRJBy72IMEzIjO/JMUK4SGfLCgtHibcEwAAAAA/D/wlfCd3KuMpCiaCHwAAAAA2ExkxlD1aQ+BAJTc0Mis2DDYHM4s1YzsyPCA4BzZNOP075kJoRLlAnTpCM/kx4zM2NuE0GCyqGgAAAAD8Aq0T+Cp+O5RB0D9/N7QmAAAAAPQQEjFkQNJDjT3nL0QjbyFbJ8wv7DJyMnEwOixbHwAAAAC/BgAcniobLiApqR5pHcgmTCwYLZAqNSZmHQAAAAAJBTYgmzybSJxK8kOkMzwdHiqeNPkybSZbIjcx2zvYQjdCUTy3NZYmAAAAAIgGnhqHL9RCnUxNTEdBJymCBAAAAAAhCVIjlTWVPmFBC0DkOfMwIiNrCQAAAAD4CPYdZydbK/Ar7yenGwAAAAAZAwUVGyg1KmolBxsAAAAAiwj0HwAzaTyjPIo1Vi0KKnok+RcAAAAAwArQIjQvCDAyJaMLAAAAAKwMFCwGQxVPtVXlWMFYuFQwTOY9FSUAAAAAuAcAKvpFKk65TBNDxy7tEaIycERlTLVNg0YkNEodgx0eKeQsMypjHwAAAABUAVUQKigaM6k5dzeNMdYnchoAAAAA4gt0I0coHys/KpwmBCZ+JYMnpSD/CwAAAAAeCUUjBTVqPu1ANjzKLo8WAAAAAEcYDEHQWMRiCmSFXL1JVSQAAAAAfhLJMEU/4UImPcotIRQAAAAA0QvmJQg1AzqbNhUqgxKsCJ8dpCacKBklkxoAAAAAoQbbMsVZFm2UdCFy92VeU/pLpEv0Q4MuAAAAAN4JWCNFMr831jVSM9YtmipKJ7QdAAAAAP8LQSuiRXxdZW0Pc7puaV5XO4AdAAAAAKMNfiZxLYAw4S6OL80oFCl0Jigj5yUDM2o7vkAYRdpQh2B7abNpC1/pQdkOAAAAAC8JHyM5LpouhiYLGAAAAAATCmofOSfWK/AsQioGJY8cAAAAAC8QojD8RPJRFlXtTJs0JxQAAAAA2gUKHoUzQj1hQWI9ijFIHNIMICPDKKIp0CZLJ20ndij+JxIfbw+aJkIrcjXwRRJY+2PJZu9gmVF1OL0mHCX+K2gtlibNGZQhtikgK5wsYzNlMi4wjDRPOEA+2EV2TB5RJ1P9USZOPUnFQzA+rz+vScRPaU50RuA6PjgwNoc03DZDNs8wtSFKEjorGzotPvs2CSEAAAAAPgi1KPtFB1XRW8tcRlbWSOU2WCUcGwAAAACOC08iDygaLLMtjy4OMSQz8jEfLXMlcyC4KsM5Hj/XPro6dTPLJCkSAADRCtEmITqzQSxA5TkuNAEz6CwaIpIRAAAAAB4MyiPFLXcw/SodGgAAAADkClAltDXDOjs4zi46IFYdcimkK14nFh0AAAAALwWVF/0m1ywVLKMlPhYAAAAA5wkSImktTjA7LJQh8g4AAAAA9AMmF0krmzKcMH8luBEAAAAAPwu2Ij4tvDBZK50cAAAAAGgE0xpkMnY+xT9mNxokAAAAAKcQly/xPX5B1TvBMPMrXDZEPSU6mDGyJlsvPEfgWIRgdF6mVdVKFUcoSblL91BmVuVagVxcW4BZRFioVkZTo01DRdc4DygxHvImMCkYJzYhfSJOOXA7vjE/JL0tEDlxOw478DMHLJkoPBwAAAAAggUtGLwjhihmIMkIAADNCOkegCdvKbgpdzCJN0c3wjGbMUw0qS9KKMonXR8AAAAAAQaOHT0zVjyGPM833C8ZLCYtMCpOI7EXAAAAAN8NvycTNIY5nT1HQcZCNkDlO845gjfWLqUtaS6CK8sfAAAAAAUIxh7+LSwxYCr/GAAAAABgDM8kjS7kMtgulCdXLNIrSCzPJLwTAAAAACgOVClWN/E69ToHOrw6/0ViVhNjIGXsWltACBMAAAAA0wumITwooiokKFAnbyjXKd0s8zCTMdRLp2m7edd+BHqnaV1LtyMAAAAAiQvlJ3E6ukBIPpU58z0uS5BUclXTTDg4ixcAAAAA6w1VPWZkIHplg/qCR3hfXpwuAAAAAOEHsB5wKaAwgTEdLFUjFijnSkpn7nOPdlRvz1z+PZoxnzYDOYE1/C9hNAg3lTdALngYAAAAAPIBRhKfLQxAZUQwPicsKwUBCgIi3iw6MBk7Pk0EXZtip2CtWABO4EyvS+FD1DVwHQAAAAAHG55DC1q+YnVgUVMJP087p0WHS81KjEHRJwAAAAB2BjofGzahQbJEpz91MY4XXQeGHAYoYSzAKZgfsQ3+D8IvKULORndAjyufCTAj1jBvOdU5AjEcIAAAAACiA60apjI+Of42ETVhOdI/ZEYXSWpHy0FMNAwbAAAAAO8BtxYeMmI9wT2uM6scAAAAADoOXSYhKwQq4yp1N8c5KTpYMs8eAAAAABkKEiIcLUcs2yG/DgAAAACXCtsj1zDUM4MtvhwAADQFAhqYLe00VDKiJaQOAAAAAMwCfhItJpQvODCQKasZAAAAAB8L4CPVLp8wOynJGW0Usy0OQP1JrEoHQdgpAAAAAGEIsx2wIsgjFyUGLRk17T3yQwFIaklnSCVEHj1IOTQyKDV2NKwvUypENXlBa0SpP4gyQB4AAAAA+gxpKGk2PzouOW42pTeBND4uOyWGFwAAAAB3EDgy+0YvTXdMTURXN6UtqicYHPcpKENqT95ScU1UPCIXAAAAAFAIUCG8M2A3UTKNKF0aAAAAAK0GmSExODw/bzrCKAYPAAAAAI4IQB3XKSE6rkZ7TYJOskl2PoYs0BoAAAAAPwWRGbksWTbvPMtK2VlxYWphmFgdQ8EUtgiyHpcsTC8uKFwWAAAAAI0MDyT/KdUqmScaHQAAAADMCCAi4jPpPG88vjCRFQAAAAD6DqwqwDcHQKlGaVKNX5hoQ2nFYOZM1iUOBgAAAABGCv0eXyiILrszFTcYNq4uJhwXHto/H00wVdlbuWJfZ0dpBWmVZz9mAWbpZWpjg1tLS/8yfC+ANm9DDU3JUOZMNz/RIQAATgwxIwUt+DDXLtIndBsAAAAAJw+AJcwnrSdEJrAgtAOrI/FGjljIW6ZVvUSSLEYpdyZCIAAAAAChDV4rmTz0QGU7WCu7DwAAAADQCqAiRy1YNA1B1UeDSZxCxzDQEwAAAACJDo0liCt9Lisvri/HMLs0iTtPQ31JI02uUD1TQ1QlU3pOk0SQOfUwMy9/LsUrsS67O7dEhEYKQEg2tzwcS59RVk7rQIsmAAAAACoG5x4UNtlAUUJQOqIlAAAAAMwJmCHzL5kziC86LDQoFismLZwu4i7fLLcnfRwAAGAKfSK8KfMpdiSwGM0I8R+sLyU4NTzRPBg7gzYlMfU2EkEhTBJRZVTcU5hSZlH6ToBGWj8gQvBIiU5fVZdcW1/4XFRUAkKxHgAAAAAtCjkjsTJ0PHo/AzycNfwyXyzMJmQkWSqCLLkkDxYAAAAAiQYaHcExlzyyPcI10yQVEAAAAADLCxkhViY7KQouVDLuLMAovRkAAAAA+geqIr45JUOAQ445eiMAAA4KsCMrMtM2gTjIOkk9Dz+FPQM1eyo3FwAAAABvDtwoODehPms+HzayHQAAAADdB+0c4ikDNj5Ab0k7T9pQ/k4rSoxBjDeOK80YAAAAAJcNOiMZKHYtsjMNPHRGnk6VUs1RpUudP/8tRhgAAOsOByf2LksxGC94K4AgAAAAAFgEHxpdM1xC+0cNRIU0QhYAAAAADAV6GH0q7TG3NUw1nTTqL2of0waUGyw0HEwGV6xXX04HOeESAAAAABsN7iL0J18qgSmcIAAAAABdC5EibyvOMv01zjXiNko8FTs4MSQjjwkAAJACBRJuJoMwQTEMKLQRAAAAAFMPWymxMlUxVTF8N3M4xjWnLhoqvDA9Lz4nmBwAAAAAvA7qLBY/QkPaPAUuPCaBLFoz6TKcLeQuZTciO1o0AyKZCwAAAADPBF8cvjXgQutGqUIKNoQoaTOuS/tbnmPOY39c7kt4MWgvZzeYNl4ubRkAAAAACgeXHmAyrTpbOoEx+hwAAAAA9AZgGsolBSvbKRgiRBQAAAAAWw2dJXoy4jzPPhA6IDRqMoE6w0PaSs5Q7FZLXV9e0FpiVppQa0hEP+Q7aDoxMgMrVRkAAAAA3wwCJhEzHjfOMI8dAAAAAFoFLhgpJ5AsTSjYGAAAAAAWDF4prDx8Qtw9oC6vEZQOGijCNJs+nD5kM+QaAAAAADIMmiWxM+s6Eju8O+c2pTXOOME6+TyGQNxBGUNzP6Y2by0uJZgvKkA1Ru5BIDKxFAAAAABoCRMg5zCpPhpCP0FxPvM+yjv7N5kvNxwbDCwlMS8qL6Yo0h23FqgqZjaHOnE3DytBEgAAAAAGDYMl8C3aLDknGi91OLM5dTNwLZEw1jKeMiEswRsAAAAAAwXmF6MppDKoNAQ1XjQINQc5EjebLpUp4h4AAAAACwgBIl43WUAOQOU2eiIAAAAAUwhgILMyMTsCPBs2ICmWEwAATAWhG7oy6z+BRl9IREaeQg9B4j4HOmcxqibTGgAAAAA1DWIktS0LMkI2TTtDPos7ojJxLc0s7yjQKfsoIS9SPB1JLk+9TZBFdj6QQ7FPHFrOXsleU1oIUS9DYjUBMNQ0VjeLNE4oXRoAAAAANg8xMwBMYVU0VEZJjjOzEgAAAAD9AWIiV0RZU+9XblJaRCMv7hYAAAAABQiMH48zF0FJSEtLd0vXSHRCgDhtMv824EU3VXdbOFuyVWxPBEhoQAI1zBwAAAAAPAqEIz8zNDftMlItWC0PLCoj0w8AAAAA4A3FJess+SoRIm8PAAAAALojSE0mZFVuym7AZSZRtyulIkwxUzh4NdMjAAAAAFYJph/QLGouICrLHwAAAAAoDcYlEjFnOoRAhUWlSlxPVVAUTCJAVSmsDAAAAADKBloaGic7KtsrsDb0Q/RKVUfsOBIeAAD+AIoaXTwXTU9TPlDwQiwnAAA/BtAYpyahMV49VEFlQstC1EHaP5o+JTo7Ll0dAAAAAL0G+RkUJ2osliyELPYmripCK1snLBsAAAAArQfaHy01REBWQbU2uxoAAAAAihBCKl013TzvQCBC7ELRRuhITEf3Qig7LCynHwAAAADbBb0bLS5HMR0qnhYAAAAA+wj3H8krfyxtJJoUAAAAAFAP6SgXNYo7bDlXMRknvhoAAAAAGgySJCMupi9EKxwl/BoAAAAAEA6/JYUtLC7wKWYfAACDALkSGDBbPUVF6knwS5VJsT7YJQAAAAA/FsU48kpcUIVMvEI2QZ1GBkYsO2IeAAAAAKEJ6iOGN/w+mTz8LukQAAAAAGcOtC6FQ4NMqk2nR2c7by7BGpocpjS6QoBKXU4JS7o9PCVwFgAAAAACB0scRjD3Q1RSAFcWVGJIZS/tAAAAAAC7ClIg1yfHKd8mQhsAAAAAuAroJkk8f0fKSIlAES4PEwAAAAAjCtMkrTmlRDFI6kSrOboiAAAAABUPEysnOy9BHT6zMCIWAAAAAPUARg+vKQA4QD2AOnUvWhoAAAAAywsYJKYtMC5+LvMziDiaNWQq7BYAAAAAWgxsJDI2KUcsUHVQl0frM0sTAAAAAIsVNzhJTOhTllLdS/RG/UaBRaE4gxIAAPUI5CSNOhtBhD3HMI4lCySIJ2sjPRLeDzYqyTaHPEw9YjmRMC4jWBIAAAAAigvvJms6YUVZR+xB+Df+K/AYAAAAAHkLcyeoOyBGVkkXRkw8zCwaHLwMNyVFM3k7bT2LN3Us7BoAAAAAAgI8FDkuITq+OuExhyMKFAAAAAB/D4ImLyv7KQkmNCOlJsQ0lUDCRW5G2kb+SC1KhUkWSMZHiknCT0BW2VhdVx5SBEm1O+Qs6SliK8A4IESqSzNSg1XoUqRGljFlEUkQ5CnoNf09hz4ONfwaATD4SGtTQFSPTfg+CjC6JZ8cAAAAAEgUejJjQINEe0E0Pj9LNlm6YENjt2HMW6hPZTp0HQAAjQ21Ih4oCSxsJ2gXAAAAAGIIkSJQOOFB8UG4N+ggAAAAAJ4EuhrdMII3NDLSIMcHAAAAABIN/yj/OntBQz40Mc0ZAAALCace6ylKMB409zmhPiI+AjYpJ9IVAAAAAJ8JQR/6KAItpCxSJqAWAACHCmYmzjnbQjlBbjQUHQIaaiMtJVIgUhVTA3MXAi9POlQ+5T4HOa4ufSIbFgAAAAAWCFUf3jBAPHdEJUq0S/lIWEMZPrs4rC4rJUcr5joYRHxFp0EWP2tBoESVRTZG9UlCTyZRRU+zSvtDgTw9NsQv9SmfI/cZAAAAAEoIMh2AJ4EpZybfI8YjXiN5KmA5yTzrOzxCHky4Ui5S00yARAs+4TniNqc6eD+CROJJSkmoQsI75zbJMBUm+BdkC2IlkjXyOhQ8gDq0NQssiRwKD5IlmisRMBIz/zORMj8vcCpAIAAAVRB9J+QrgiyrLww3+zW7LDAxATWsNbgtpx4AAAAAzwdRITI2+0U4Sm1GED5qMsslshEAAAAACA0yI0clPCb3ITwVAAAAAMQSBzE3QE1E7z0+KZUY/S62NG8vVCCjIM4uyS5nKkA/sVL0XrpmCWo8aWNk+loGS54vcDFAPEg4YiYAAAAA5gwkJWUvATOEM2Y2iDmiOGcsPAgAAAAAsQwKJzQ0bzkANoYywTNUMoMt3ixQL3wtjyOiEgAAAAC4Dk4tMEAzR7xHf0KBOGwovQlrIs0xwje/NmkuYRyoB+QcyCcrMbk6dEYCUYFUHlDSQ08yNQwAAAAAdgpOIk4yMjtNP9Y/nzwONEoh8RutNa9IQ1EUUu9NbEh6Q4U82iYAAAAAxgWVIE8670UeR+w8giIAAAAAowegG/ElICp+JtQXAAAAADsIdiN8PdNNBVVCVGZNM0I6Nucn/Q8AAAAAnQqBJ5Q+TEyqULBPxk1HTI1HHzkZGAAARxWbNLJDYkmqRQQ7dC2pK3Y+ykxOWtBwnoQYj8OPMobpb99GgiirJAclJSJPGs0S4i9NQrVKBErrP0wqDwcAAAAAShb7Mr07pT8wQbhCYULyPxNDGE4hWElbX1XSSIE2NzQdM1M0njfoQRFNGVX+WRtbk1jrUQJHQTwoNoAx0Ct4JokeAAAAANkIpCMzOOk9kzg1Ka4hmy2yM70u8BoAAAAA9Qw4JAcs5C67LZIt2DABMNMqWzCuNy05XDIfIgAAAABXBskeDDqATfFVylQKSoM1PR9jGswo0ynIIGgRAAAAABoKwR4nJvIocSN/EgAAAACUChkfxCZHLJ40vUEeTjRX6Vv1WzdXnk2WPgAzZzdpOjc1ui9tJXQV+AaYN7JcMGz3cBxsiV1OQwAAAACLDMclJzDhL6MnuCH/JpwrUCQTFAAAkA3UJTw06EDJR9RIrEPdNgUgAAAAAGwJbCwVVP9yUIUqjVmLSn9aaJtLkkHCPb0sJQ1gEAsuJj77Qc48bS9uGQAAAADSAEgNvSZKNLk4hzTzJewHAAAAAAAXdEvjb/CDGY0cjCyAd2Y6OgAAAABlDB4kWi8YMWQv7TgSSAhRf1DWRSwwD0TMb5mHN5GmkDSG6m7TPwAAAADACNwi1jaNPcg7GzE1GQAAAABwCAAjtDvgSklQuUujO08p/0NQZat7rIaph/J+cmoSRAAAAADzB8ov8lSFa8p3cnr6dO1nM1NiNPgbAAAAAGkMyCmuPdZEs0NdQF5EpUo/S0RDnDGVI1RC+Vw2bLtw3WtBXFY/AAAAAGwPgCj9MyA7NUHiRNpE+UJsQc1A60BhPyw6oDLBKS8aAAAAAGwEkRkqMSk+bEImQvVHhVPiXBNftljWSDYyrRxDCqEs1EjNVY1YEVPBRAc1sSj8GgAAAAAvGhM8DEu7UmNSUUumQOI3pi0LL2wwRDAEKJQWAAAAAKINfSjhOT9DckTePMYrPRUAAAAAmwouITEsmS77KJ4ZAAAAAGQLayFnKTQsISftF7kM7CeMOOw/gD60M28eswtAI5YquCy1KfMeAAAAAK0MwicEN5tBjET6Qbk+ZUCDRRJHa0I1Nl4f8ArsICEtmzNRM58utCvyKYEgAAAAALoMMSQOMx9C4kiFSfpEMjwSMzcjAAAAACoKFCC8LFQxGjHIKx4fWyJaP4xR+FxyYwpmt2WeYuheNF0SXQFaEVPDSE1FNk/DVvBZSVp0VxtRRUTUMtsgAAAAACoPLyi4MasyKy0GIgAABQyFI1EskS0YK3AsbSoBIAAAAAB8EsIqHjALMrUyXTZlOz1Ab0S0RuBGMUUtQfE85j3bQE1AkztONVA16TqDPZQ7kzUpNphJH1egXtpfpFq1UGZFJkDZNp4wbCEAAAAAuhGlLDQ4UTphNCQsNypbLEkplSp9MhJDd09wVJFRDEckM6UmAStqLegkAA4AAAAAhxnJNZA+F0hGTXdNm0lUQ007VzOJMy829jn3PMk8lTefLaYfBhKSKSkuJDC6Lq0roCMAAAAACQ4nKJE1TDijM88lHQvUC3MoqDwqRQ9HxUhhS19MQ0qKRHk6typoFgAAAADDDHQj7CoHLs8oGhcwDjEnRDNgNRAtkSA0Kn0xuDJtK7MYAAAAACYjVkZeUwtWYFCUQcArDxwBE2wvtTvJRJBN4FQ6WeVaIFYVS/08IS4AAAAAKgiMH5oxyTdNNO0qRi6yO7pBqD1KLhMaSCjTL/42sj4WTodeg2bAZWVdwlDoPkYrIB8AAAAAwAV6GF0n5yoiJLoRAAAeEQM3KE9xWqBdall+ULZH4DWOHAAAAACFAgAaYjRZPfk65S7FGAAAAAB+AGoW9TGYOv04MS1AEgAAwARPIgBEJ1oUZmdmxlqkPeUSAAAAAOIMiSSZL4wz0SyTFgAAAABKBo0dKzQ0QA9CsDl0JgcTAAAAAG0NgjR8UGdcu137U489ghIAAAAAYRK7Kmk1MUKRSM1MN04sTZFKjk3iUYZXr1dgUzRMYEbqRuFOf1RYWVpcNV9kYo5j7GEzXapV/0z9RQxB+TvqNpo0aTSPM3IyuTEfMis2tjmxQcBGG0MwNrgeAAAAAMoOzyV9Kq8svCsuK0onMyoyKh4k8BIAACIZdD+FVC1bKFhCS/g7pzJAInQFAAAAADQJsx5tLJQyLjIVMZAqGC0BLL8tfzhqPSY9yTuYPE49PTphLXggBA0AAAAA5xH4K7Q1mzYTL7AdAAAAAKIF9SJKP/NLU07gRugy6gkAAAAAawfhJG1B11FLWERWlUsYNfwFAAAAAH8LWiWwM2Y2Hi8+HAAAGQ9wJtAuSDSlPIlEYkvzUFZU3lVNWGNdw1+8XdBYFVOWT+FOVU9qULFVQF6HZQdoL2X4XDxStku0SLxEJT87N6orRyyMNO48Yz6vOq8zIjLjMnA1Ojc7N5s1gjOWMr4zEDYANy82zjjUQWpLW1LYWD9i4GjzaUxmLl9lVPtFLjodNcUvXC19LKos0SjaHAAAAABLD0QlWyuDLx0s3hwAAK0PNifiLs0vMSxeKkgv6D42RH0/0TBSGQAAAABrB3sl2UFkUQNXrVRaSoE28hYUDNQl6TWvPGw6yi6iG4oYYizMNJcwHx4AAAAAoAgrIDcw4zjZOs40yCOSD4ArtTwQQ+lDtz44OxBGEVGvVIdO1T5YHwAAAACoD8kud0EnSXJJfUUgQWA/B0DhOzoypSmyJ6MyHz95QY86MSueHFgoCzVmOCc3NzKDKe0hZi1WPUxC7T14L/QWAAAAAL4IfSNjOgNHaUyUSnBBDDB6E2kPLSxvOyY+ojZwJjcRnRrSNmVGEE0GTGBD1jJDGwAAAACTDA4kXzBDN+g4xTliP05EyEZHRj9EFkPyRIZD7z1lOMc5sTntNSIuPSEAAA4LVyArLeg36DvQSIRVGlvhWUFTnUvtRYA9GTGKLKUzqD09Psk4dizLFgAAAACpBG0eODpTSM9LaUUzMtsFAAAAAFIFLhzdMpU8vzz4NwsxIDHxNpg+/0B5QCA5oSknJm40ADgEMikgAAAAAAESrTCWRGxQV1T0UOFIfD7FM4wtjy1/KaofAAAAACcJkSUCPv5KJ06zRwI27RUAAAAAvQ1RKz5Di1UpXdJdXlfQR6sp3RUAAAAALgwDJKQybzqONzkx6C5RKhQfAAAAAOkMrSTdMpc960HvRUhKtEnFRiVEnUBIOcgy4SThFQAAAACHCZkiMjcCQ59EZT8LNTInUxcAAAAAIhZoNblDwEV3PawpKAkAAAAApATTGewvHDnrNbMpbypkNsE4FzG9HAAAAADiCbAewyvPM6IzbS17KCIsWy+8Kr8cAAAAABMRNyt1ONlB6UNuQHU7cDizNqQs1A4fCogm2DryP785FSmEEQAAAACLDf0p8TvZQzpGq0PFPew1rirGIu09h1VWYDNip1tETMU48TS9P19HQExtUTBUpE+HRcM1+SEAAAAA5AwRJmQxMzHLJP0MAAAAABgJ4R5cLdEy0CwEFb8FIhihJsAtNzBLL2wqiB4AAAAAcws0I64wjTS5NNU5dUZ0TuJPQ0wLRco64ibtBAAAoQxoLtRIGVcJXfhZs02PN0siUiNDMDo3iDSEJAAAAADyEMEu5D6EQW86vS0wKqwrji2cKQka7gisHnIr7ixYIwYSAAAAACkUFjH0QWtPKVV1VWBT3lemX2hlc2d+ZdFeEFOJQ802GzHDK8oj0RYAAAAAcQhnI8A6NkezSWJC8y5aCgAAxgRyHjQ2ukFYShpKH0LZNTg3mzdQNbotShoAAAAAfwmcIF8wYzhpNsAn0QcAAAAAzAk1KZpCdU0cTnRFVzPdGLQD7RhHMAA44DZxLgEdAAAAAIwL7yKvLoEuQSlnIwwwR0RgT/ZU1lUoUmJJTDmVKmRBTFGXVlRToEh+PIs4ZTYJNck4yzl1OpY7ljoMNvAu3iV/F0wBSRpnOOtGe0viRng3whjmCSUfAiveMqA0PjJtMBk2pz3cQgQ/VDPmICwDAAAAAIsMPSJzKrUrmCZCFwAAAAA2Dl0kPSoAK5AoaB8AAAAAsAOwF3UsHDGfJC8AAAAAANAJ/iObN+1BSUi2SbJFTToOJwcPAAAAAH8QBSm6MJk0tDZjQ2lUh18rYqhdfVKXPQccAAAAABUKDCasPuVORFdTWMJRxUG2JAAAAACKEsMtCDt6QfFCRD9FOag8az8wPRowxyFuHmsnTCm+IhESAAAAAPUU3zOPQkBFHD25Kz0pjDVTOzs4hS3JHzEmTTqGScNQJE6uQdwrDA8AAAAAfgqCIF0paiuIKC0020dwURJTak4aRGI1+ivmNJk85z1CPLQ8FEIbQck6KDw5Qfg+BzLJFwAAAACPAXkT1y+nQRlKK0kOPpcmbgi7Cu4ljznLPyQ6pCUAAAAA+go7JFA18UIfTMpMh0bfOJ0hAAAAADQRdylNOMFJv0/oSo46GQ8AAAAALxdtNvxD3EYnQPguqhQAADMKQSLcLZMxRjNcNwdCAUmfSJxBDzS+FQAAAACEC/QgCStPNWk+5kFuQGVAxUK4Q8lE7U0gWsxnVHExc4ltgWGRWuFdsF/6WqJPjj55LfAhlw4AAAAAESCqRQ9Zj18EXS9S8UF4NNUo8BcAAAAAQAneHyAyB0AGRTtAMzF5J9Mx7zxXQD4/xj16QT5IAk6HUTxUylRxU1hPQUxGSstFl0K3Paw2ZDAiLV8wBDgZQnhA7TOkKdg1iD5VQexAEz3jMxcgAAAAADwP1SXqLE4wTS/qJHwNAAAAAOsI7B1/MeRBykRoOZsdAAAAADcIKCc9QQxMlk2uRww8mS6kHAAAAADQDmIlxCveLLUs8TCRNOkybSxdIQAAAABaC3klhTWNOZk17SzNKOMt0TNTLgYh7R62KEYvajCwL4o3XEDLQdQ5HCZUAQAAvQfFI9w6B0RVSYpN5k80TphHrTpkJHoKAAAAAO4J2x7DMDBFck9rUS1LozvDJ5of9QY5HEgsUS5ZJScRAAAAANAQDiiULpEvgismHwAAAADvCIId+SgQLRMnERPKBQIffzfmQwBJ20dZPxIyqi0ONQ826zDNIgAAAAAdCuwkvDc8POc0PiFOBrQe8zvuRuRGXDyJJlcOAAAAAM8KVyKQM7Q9pD4SNf4dAAAAAEAe0j8cT05VVlL2RaYvBydbJpcdAAAAAJoDFBzNOLpH8UpdRCk14h4AAAAAnwKsGjQ3uERJSv1KrUp9TkVRu0wFPnQjlQsAAOcQ6C+0Q9NMuUyQRDk7ZTgoOVo1ASmYEZsMuTLRUDxgOGQVXxtQCDTaCgAAAAApClsjOTXXOgQ2xCe0EgAAAAALEgYwO0PwS/VMC0ZRNU4vkTjOPFw4aylkDQAAAAC3GEQ4Q0usWRphHGFiWW5KJC0AAAAA/Ao2Iwwu+C3UJWoYAAAAAHcQKSkcMisxfyR/CAAAAABIEQApti9/L5QqLh8AAM4LuSQmM5M2CDHkI0QURgcHHKQtEjeON2AvoymXLNA14T7sRVZKTkwBTMlIHkLsOPsvVCn+HgAAAADOEXEqGzT5OTo7njHmIqQ5fkcxT4dUI1esVtFUqVSDVmdWrlGPR1s4zyIAAAAA/xktObhIBVIoVG1PY0UaOcgu0SDQJ6FItFhrXVNY2kkwPQdEAkpRRvRAq0kWU89WKlVfTTJBOjwgRVlNf1CNTolFfzA7CwAA3Q47KCo7tEwEWCNdv1x5WLlSDUxrQ/Y9MkoCVjdbOVm6UK1BeDHSHwAAAAA+CF8hyjjrRuJKP0ffOt4p1BsAAAAAmAczHaMxkj/dQyw/ajazMXE0JjYGOKk6sDdOMKchSwcAAAAAdxL5Lek7PkFwPnszyRsAAFsFhRj0KXUwgS2pHwAAAAAfDMwhginqLpQ5zkO5SZVJO0KMN3c0ICuRFQAAAAC8DcwlYTE9NxE7czyBOXA2nDbaNCI0pzcTOA0zOjYkOU88H0ArRMVFbkH7MasU0iSxNOA/RkoeUuJUNlEcRgwzPxoAAAAAcgkuIv0z/TmzNjcsdhoAAAAATQpFHxorpTMlOJg6iDuyPdRElUlAUo9bTmECY9hh0Fy/VhhS+kx9Qqk8jkMvSnRM/EmsRypIQkorSPk+BDBGJ2kfAAAAACYKJSA9LdYyQTA7JRsSAABoCiIgES7BO1JIrk6IUChNMkWQPng6ejhdN2A3pT38TVhbbGH5XrxSozqcFlMGChsaLWA09i/rGwAAAACBBtcewTMpOmo4szLTLEUnHS2MQI1Oz1X2V/pUrEzhPy4wVSPPJcIyaj8xSnlQ0VHXTTpERjUcIQAAAABNDgwlhDRJRYRPylMVU9ZPVE62UOxSSlCCRZQtAAAAAF4GhxvULI0w0if6DAAAAAAtAWcfsz9ATW9PVEczMmYOgSfTQK1Mwk2AQmojAAAAAOIHYx84MW41kTBjIQAAAACTC1Ej/DDFNJUuXBwAAAAAfBEwLzxBUUvlTLxEti+CGEkpSzk7PH03cjWGODZBxkiaTIZMLUnBQ1E9CjeoMTEtcChjHgAAAABLDRom9jMNN6wvfhwPGeUxUD8uQ9c+ejXsLnovHy0fJCcUAAAAAK0J8h2eLBo+D0n0TMFJYD5vKKUMAAAAAHsVljO6QGVCpztCNMAy/zENLcIcAAAAAD0IihyPJcMlESbTK/8vVStnGgAAAABpEigucT0mQXU7oyznFAAAAABqE9AnFjR2RsVUiV0rYmZjqF97VwBPXkjuQWA3TisZJD4RAAAAABoIkB+tM0I+qkO0SMtPClkaYHljp2K8XTFW9E88S/1GiUFuMSoUAAAAAPYGGSIOPqtPCVcgVd1JKzSaFAAAAAB4B4ocbS2zM6kx1yh6GQAAAACWEjsmLS0qNIs3ADclN89ANEzjU6JVaFHDR045byWFF64oYjIzMysrcRlgEUcogzCiMNwo/xUAAAAAMQ5ZJB8x/DjnO986vjYxLpgcAAAAAGYI/CexRsZZcmL+YvdblUxBN1svYCuVHgAAAAA0FFc2nErGUmpR+ka0NA0olizlLqApbRoAAAAAzQaJGwcuUzgqPCc3PyQAAAAAqRCkJEIsXjMGO0tBvko/VSJb11hMTEAx+gkAAAAA3RG5J500Tj90QzVC6D1fOB4ySCvCHgAAAAAnCjEfpCt8MH4xPjNJNF0yMCyFJMAVAAATEuMquzlaQyZHBEVWPkI4RTeTNWU0xTPcMRQt1SSIFgAAAADBCkkgTjLMQIdJTkrgRZA9ITg/OSk/LkM0QRA08hcAAAAARAs5IZkwkDp+PRo6xDC0IvcSXRKvLkJA/UqGUABQcUsrRtdBFzTIHAAAAADLE14nui2WN19CukoUTw5TrVZ+VPVJaDiULOcwLTWFMH8fAAAAAFYOHSgdQghY1WObZ0FkFFqFSYs3kytMEgAAAABLA1cfazjLQBxA0zhjLqkqVjbiPlFA5DorMFItBC69MVc3PD1vRbZKzUjxPlwsKh7fJq4rDjFJOfY7rjvCOIEzIiXBEwAAAADoFXM5YFBhWyBdOFf3SYA7xjuqPEM3CCgxEQAAAABIEcEwKkSuSzFLu0K2MFkUAAA3Deso5DtpQxFDMTplJAAAIAelH+g03z4wQKc5Nyz+FwAAAACaBOEcATb6QZ9DbT71Ogs9AjwGOW85IDoAND8klgwAAAAASgpIIskx7TOSK8sYAAAAAHcFUyCkOZdHmE84UoZP0EnURThCcj3CP0ZIeE8yTyRGDjGfCQAAAACVHX89dEzXT89LLEVCQEBBaEPBQIs5djUxPO5DtEWHPUgtLTPhRRFP70/OSbNB2T0VQEpBUj2rMoUdAAC0Btkbxy97OYo33ynMEgAAAABxEt0t6D3FRJJC3DYGHwAAAAC/BnUbIy0zNB8yQicUE4AUmi7lPelHMU0iTg5KbD8KLcgkBjZnP+U90jGcGQAAAADTBWwZdiv3Mq4v+R4AAAAAlAuYLcRHhlW6WqxXNUsqMQAAAAD1FB0skTNINPQz6S8rJGwTAAAAAL4NJyS4MMg1UjRHLeQeAAAAAK0KKx4DKr0x6DtFRlNLqkpyRI448iw2JmsVAQ06IlQv6TZgOHI0xC+aMIUxyyv4GwAAAACOBUwe6jPkO4M7HTLrGgAAAADfBmUcJTOyQqpKkk0FS5NCpTPwJfIt3jSCLxYamhnFNdJEfk3OUaNSaFAATOBGHz/LOHI5Xz2aPkM54i1gDQAALhJXJmwvGz/kUO1cPWSoaSJs2Gp+ZipgPlhJTY08QSAEDwAAAAAIDk4m+TUlQJVDBEIJQR9CHEKZP446uDEHJOAKAAAAANYeKUSPWLRfqF4XV8FJgTj4G5UKwSARM4FAIkjVSQhFsDc8HgAAAACIDBYivS0ZMjktSBwAAAAA4AeIG2YrQzL7LVwcAAAAAGQM3yRMNQQ92jt3MkUgJAQAAD0QBCeHM3o6XjoXMRQcAAAAANUP4yQMLMgr+iGJDQAAAADnCVwltj7xTVRUn1bWVYFQYkUZOTY2DTOSLKIaAAAAADcNoSX5Na894T4UOlUwhCZnGwAAJwlLIJU3v0nvUtJUbVB7RGAukxJBEH0jlTEWRAJRYleGVwhS+kdHOxM1mTqkO/Y5VDnsM0kmSB0AAAAA/hEyKsk1CDe+LVUh8C6JPMM+pTavIQAAAABPE+MmqirkOjZPk1oSXWFYkE/gSjxLoUbzO+YzYi9BM1A16C8HHwAAAAAoEcAmtS9jM50wHyUaDwAABQ3NIZYrJS/+LVco8RoAAAAApxBELJU8OULHPyU1hCKjDQAA5RW4L0E7pj04NBke5RNEMkxFA00kSwRDuzZkKKAUAAAAAL4GFBnyJlQqUCQeHbAk8SqwLP0qTC4JOfI9TTrHLTsXAAAAAPATVCliM3E9nEOTRQBEtz89OyA9B0TdSUtN+UxpRgY51SjpIDkvAj9kSftMqEocRIA7OTIjI9QIAAAAALoVsDV+SxBY7lxUXL5XZ0+XQy05uzFMKlob5RGpKKsysDQvLQ0bAAAAAEwGyRwcMok9AUDuOMUkAABOGkw6LU3cVsVXC1AbP/cqfSmgNIZBcEsCUM9OkUf7Oms3D0amUZlWF1NCRUQoGwDFGhk5i0hxTVJMnEquSzFM3kY6PfA1aTQdM0EwVi1ELPoxwjz9RN5HjkRUO3oubR0AAAAACxEaLS4/AkikR0I9DybLBwAAAAD0Gng2xUHvQvg7mS0wKJk2Gj2zOXspYQQAADAFwCL3PFJLJVLvTyxEfC73GgM27Uq4U/xRQUWZL+4zk0WPSkpE9zFJEpQMnSEELYUuMyhYK2BElFZUXvJdyFfsTzBNhU4OSzlMQFgTY7Jl1F87TxIuAAAAABsTXyeTLB0v0C08KzYriyp+LLM1DTnBN0k0ijDnOaBQsGCwZ/NkeViKPhghKR0hGfgenC4YM8cwgDQgSI9ZF2CqXVlS3z9WMbMu6ioIIpITAADiF4U+u1cMY6dicFb1OxAZAAAAAKAM9iRZNcQ+lUQiTfdZa2FFYY1Zg0ksOE8uZx4AAAAA0hDFJWYtXTQoOHs2SzQdOVg9zzvnOxA5hjSVL4gkwQ+SEPIpFDiaPSw9bTfFK4EYAAAAAPQHEiECN6RBw0MxQTQ7qTRXK2Ie9iRhL2s2TTphOgM20yznGwAAAADZC2gl1DStNIclxQYAALYLyR7uJyIvdjD3KkQgzhwzLg89tkCiO1IymDKuOTk91jfcJ74OAAAAAMkMNiXGNAM7HTxkPaZCN0fwRv1CpD2wOdExTyCoCgAAAADwBQUaYCuLMSE2ekF0S1NQek69QhMopQLdD5MuyEI6SuhH8jn8G3oSZycoL/swASxSHQAAAABECQMmkTxBRsRImEeEQ748EzIvHQAAAADYE9Ur+TSFMvohAABbB7Ed9i9kNTAt6hQAAAAA7wwIIlYtYTUGOaA55jRiLpki3xSkCjQeGSp3MtU2UTcQNmIzLipjFQAAAACSENcmITECOP8+wUCOPCUwYxQAAAAAygzuIjsuXjKXNyg7GDxGO24wUhQAAAAAVAtiHlAlnSgWKVIrmDKxNCoxZCp8IpM0NUksUg9S0UpXP5szYSjJGQAAAABUEbEs5TyyQtU/XzQnHgAAAACHDpgk4CzaLnwnURV4Ee0tZD7LQsI8/yk1BgAAAADoDIoicDNrQl1K1U1UTeVJ0ETyOn0tSSkFLC4slSLODAAAAABtCnYccSTGMLpAqU7BV0labFZdTRpEfkBqPDM1yShUI3UYAAAAAKAJHhvFIAglzCTHHi0TAAAAAO4LWCCxK9E2NUDPRH5Doz29LXkS3g1jJbQztTniNhgrMxYAAAAAQg18InUuCDS5MvspFBgAAAAAZRGsKOY0ZTz1QXlPxWBEan5qRGHCS+0lAAAsBMgyOlP/YVhmAGKJVd1GUkISQsw79StbEQAAAACnCMkjDjlrQc5EfUbERpJFIkRdP2I7Kz1KTAlhO25ucp5scFs9RQZDs0cxSKhBBztwRJ9RDlWuTxhBeiYAAAAAnAMrF8ky7lPDboZ9C4LGfCNskkwhHZEQZyQrKVkp6yS/FwAAAAA1DEMhmCxhL3wtdCi5GwAAJBEyNuNOhlk1W0ZY+FWgVFdQekWqS3FnC3mIf4Z8oG/yVTwrCCl0N0A9zzpAMcchqRaGI4svGjFVJ/UQAAB7FDAxNkPBTNhN20U7MgUPAAAAAPcQryhbM/g2FUhVYyN1Unw1eg1u+lO7KAAAAABxEEUlHys2LTkzITc1NpctshoAAAAAXgiHJDpHKF8aarlsdmhfX5BTFkTNMO8v4jX+QatNFlZTV6VRQUTnKwAAAAAeCIMc4i7hOi1AWz/0Nl0iAAAAABsBghyKO3JM2FJwUWNLFEbYP5s4fyKkEQkslj9NTBlQLU2nREU3NSOrBwAAAAChEPIoNzcTP2BAwzs5NIcwqyudHQAAAABuGW01xEMSSs1Ki0iRRh9GBkcOSM5J/0uNSvFCcTbsLAQlHBUAAAAAugQfJZ9ABk3KUcJRwk04RtM8WS94GgAAwQTVF98stDrEQbVBOzp6LCEbAAAAAFsOuSpbQc5QzFjnWZtTkUSvKYwJLCDhL0MzVStsFwAAAABhAM4TWTFwRRRQilGTTFtDlDljLnQcAAASBMUY3Sw3NkE56TdsNtczuy55JdcPAAAAAGIG4RunLRk1czw0Rf9LMFDYT9xJiz2aKV8UAAAAAOwR/SQiMAtCA04wUnlPQEfxPGg2QDIhK8UcAAAAAF8HhCNAOa4+fjgLJdkBAAAAAE4OySIUK+8roiRQEwAAAADNHnQ81UgZSjVC/jjZOJ44Ii9xGW4TdTNgSNNSvFXGUadFEjJpGAAAAACoETUrNjgYOlszaSpbM7pAYkRcP38xPxsAAAAAEQIPE0Aq3zj9QQJHDUhGRJY6cSxJJ5Av7zSMNLYzmTR9LkclLyFJEwAAAADVFaYwej3WQZg9Zi57ET0XQDWUR5dQmlHFTnxKx0Q7NgEXAAAAADwQXCRGKzUunS4iL3Ew7TANN+BChEhgR/E7JSfHDgAAAADjCjkg5y60NKAwox8AAAAAKxNUM5hHHlDvTxBHwDEgEAAAAAD9CRUmgT12STFLTkPdMQEYAAAAADcPiSsaPitEHkJPNwwfAAAAABkLQihBPoxInEtNSbtEMj8ANj0kRxdDN+ZOz1obXsZZZk8TRX1ArEDlQ3U/fzGfJ/sXAACoEioqTTi2QVxE1UFwQihKf09mTkRHUDiGIQAAAAAOEaooCzNoNO4yEja3PdhKQFSFVQpOTzzgHAAAAABNDF0l6zQRPSdCp0CJOZUxkjZUQflGJESFOKchAAAAAGUTpTcNT3lZOlvzVLBHaDxHPa4/Sj0DNVwlExEAAAAAYQsuI500XTzkOq0uDBUAAAAAsQWrGukspTF/K8QaAAD9EDImlzLWP95IXExgSylHoz+SNBUnAxZiDKwgkDGQPzFHhEnXRls+si7kFgAAAABWDeIhlCuVLyAvDChYFwAAAAArDRUhUy1gNk476TpBNBcmJB6OKm80i0D1SAZRIVXyVUFUOk9lRZs6uDSoMWQuWSqVJu0oVDE1OQpEwE58VZ9U1UusOZYcAAAAACkK5R6ILSU2KT54SEhShljwW9Bad1N7RMItAACXDB0j/i9qMSwoThOxCrAlFjmqPyk8dTPtOHpFpEgSQFY33j3hPdIzIyPXEAAAAABZECkm5TCpN1Q88D+bQkZEZkQhQ59BJT++OcoxzSi3GpYXMzIHP9JGikdwRvxEzELWP9lC9krtUMpTVlOOT6lIZz5aM4ky4z0iTElRwk+QTONKgEhoQqUzWx4AAAAAAw4KJQg49UbbTVlLvD5wJroKAAAAACgD0x61PhVSTVq2WFBNwTn9NuxGZU6XTBFDtTacMYY6okXxT6JWJlluV5lR3Ed5OzoxkSqrHQAAAACfCFAbfyfhKogmahgAAAAArRMNK/MzXzJUJlIdOCt0MboyizKTMX8wnyzpHgAAAAAFINhA01FDWBpWlEuVPdQ+9kVFSThGwT9XNBUeAAAAAPEWdzOSQwRKckd9Os4fAAAAADgiO0LUUQVWa1DIP6kg3gMNGL4vTz9WR/pHJEIeNr8hgSQcQBVT4VpUWu1SqEmLSQ5PkE+VUdtUsVXLULhEPzTIJ0UXEwaMHh8yxzYKME0dAAAAAJYMiCGULaoyKDIQKiYWAAAAAJgRPyrXNVs3OTeOOfk5vTYcMZ4yZjgdPEVDOlEGWQpYuk4uPMokixkAAAAAtA40JBUvajH9LG0eAAAAAJAarjkmSqFPZ0tHPSYu7zLJM18qwhQAAAAABRNsMxJJylOcVelOUD64HgAA2xF4LzhBm0ZhQn0zqxYAAAAATBN3JgwqmCy1Lw4yjzCTKUMaKgbwGG4pHTBQLYcg2woAAAAAxBMtLC444DqhM1YfAAAAAMwg/DsLR6lKYEhaQp08MTuFOxE7QT7rPmM7TTLtLY0vYDDSL3Itiyq2IAAAAAD3FqAqNTKAPmdHAEoCRkg4ZhcAAAAAFgUNJ98/UUYQQig03iWDMD8+BkQkQ+o6OjKXO6BH4kplRAo6fj+aR3FEEjZ4GwAAAADBDiQjli0pMa0wCzEcM6E2tzHgJ1wsxDh4Ofw45URhUp9aiV5bYJtgcGBdYMRe+VoJVnBPaUeVPh805i0xMmI0+TU9OyFBbUALPqg5GjAbGwAAAAD+EhgwAkTdTi1RiktVPlYsxhkAAAAAHBKnJR0tXjFKMAgyajsCRr9UUV16YBthTGEwYYlfZ12xW8ZXj1CIS2lKHEoqSL9C2jrDO2c+lj4xPvs9Wj4mPXo3YScAAGkURSxqNR44iDvdPxFFPkjbRqI/HziyPqZJTkzURxE/hTPHIQAA4hbOLfw3oD6uQUBClUHKQKBAikAEQVRD+US0RJVD40hwUWFVqFW0UxlPaklGRCg8TTC4HAAAAAAGDOMnlz24SDNKvkXeRDlH0UfCQ8s9GDmoNNIt1RwAAAAAzwu9Jb48F0sjTwlJ8jvZPgdLPUz0RWk8HTzEQpxEtz7LLrsWsR77PEhLAk5ARnUwaQIAABEQmiM6LoY28zaTMqkqXx4AAAAAfAojHyEsrjGJLvEhswwAAAAA0BQBM1xDSEe6QLktKRvwLf9ClVcQYwRmLGKPWkdTq09TTDVEGjj9Lq0ueDN5O65Dg0juR/JAMi4AAAAALQSVH0s/U1NJXP5btlJ0P2cgAAAAAKQDJxhdLZM2CDaHLAgdfh89NnhFFkuiR4A6HyKwBQAAAADeBrAjvDwPSZZLrURmMdcKAAAAABsQ6SYOMgQ/kk/VWshfqF8HWltSqEqiP3g0rDDVMjQxyyzpJj8awBtFQVdYQWMZZSFfGVKIPycv+iRmFS0kyD4rUANb3l7NWo1Pgj1AJFwNAAAAAJcKyyLdM4g6nTgbLyIgeQ8AAAAAkwh/IHIzsDq0N/gobQwAAAgKPyxJRYtQAVV5UppJqz0YONc8e0BSQWU+fzSOKaIjgxYAAAAADA9nJX8w2zA6JooQAAAAAGUK2ywzRYZRLFhDWKtS8Um7Qbw3LiqHHZgRhCb8L4U4VT8fQkc/QDUgIywPIAgFIVo16z69QMU6ISoQDAAAvgvvHjYoXSpBKl0u/DCzONBCMkdJRJc5OChuFkkNLjEnS3JY8F6SX1BaEU+0Ov8aAAAAAH0RpSn6NeU4+zH8IcYMAABiHdc9504hVBJQKEJCJ+INOSslQ1dPHFL0SiM9zURMVexbe1oOUP44XxAAAAAAIiEPPGdEKEDZLggSAAAAAMcQZDYFUq5gpWWRYupXa0FJFAAAAAC6BOAecTXEPHo5hSxyFQAAAACVB8Ae3zAqNk00HDUHO6w/kDt4LUseezL1RUxNq0z6Qwg0CDKJQLNKUk6RTbJMbE+mUmVUW1TVUntQRk0iSJVA/DtSQd1HdkhpQrM/iUj/TtBOBEiiOG4tTTy5T7tZPV4dXmFZYU8DPR4bAAAAAK8TISc+KgYtwzCJM/Uz/jI0MjAydTMRNpg6d0D2Qx9Fs0JWPNM0ODXiPFhD60XLROw/pzhqNEEv/SmKJz0oWSg9KXkyoT5WRVhEcDvWLSYl4xkAAAAAxxmkONBJtlEaU9BQv0qFP1AsQQ0AAAAAlQ8KK5Q9WUZmR5RDj0JnS09XZl2EXTdaQlYmUs1MtEUrP6M7tjzPROhJykr+RXg6tzHoL58o1iIJLlU7NUHCQ8VEQkSOS7dU5VjLVQpMUjybO9pIBlIgVlFVqU9PRRU6HkAOUC5Xc1UeTAw98zsiRghKMkbqOB0gVBkyOL1JDVEWTwZIWkXYR0BM91ASUnBNOENlNzAwbjdHRYhML0zrQ3o28SgJFgAAEBAnJD8qmCuxKHciNBaQC7gdiSdfMTk3qTgxOb88l0JkSGpIZUPsOCQqsBYAAAAA+iDRQYtUu11uXdtSEz0/JtQaAABmDVAi8z7DVkFiJ2UnYPZRKTiWLaw+a0MsPsEtQCPAOcJIXE8AULVM0kaxPHQr8hUAAAAAVR1dO2pLO1N1VgRZ9FraWLBQ9UCeK2saAADOHK81TzzfOHgqdQ8AAAAAhROCJ5guIjKEMT0yVDUINdcycDWtPo9HdknrRgtDd0NkSr1LnUYQQ1NJjE8UT1dG2DIwEwAAAAC9Ba8i4j4vUNFa3WG9ZE5i/Vj5RC0ioQ7zJxs6+EZVVahhVWnJavdmyV13US5Fm0HYQ9xAqDpqNGIyGjL4KhEltSAYKacxgjDVI0kMAAAAAPAH1B1OMK44RjcOM4s6xUNKRos/LTDxGgAAAACLAl8apzEiPb9BZj/YNfUirgcAAKkS0ynRM4o3oTudQ0lJ+EgERWE/HDgELg0dAAAAAEoVjzR9S7xZ5l96Yl1nmG7EcNZpUVkRPm8haiNrMv04YD+HRjBL203rTWlHBzykLzMbAAAAAMEK3iA7NpRFrkpsSYVECUG8RONESj1TKpAPAAAAAGYI3yDINS9BmkVRRHk+7zaDMtkvUSt3JjccAAAAAEICORoJMts9BUIIP9k7szrpOvQ8zzvDMu8mJB0AAAAA5Qg5JSc5Az7yOdEuSRsAAAAAjAoaIYM0fUQJUn9b/V/pX+Fcg1g+U6tM2UVBPiY++kKoTytZblxXWQpR5kanPKwyLS21L8szQjJpNs08p0NkSo9Mu0xKS91FxEO8RYpFWkQlQKo/YkXITXZTMVPwS9A/zjCmHQAAAABSDzkkVCvfMVs8ukKiR3xHEUJLPM8zGinkGRcSeySyJ1goMCavGwAA5hBuKdY5CUPUQwA+UTl2QHJNXlKDTu5BPi2JEQAAHAKKFtEzSUh+U2hX01UqT/pInEkmTA5ODEugQiA4OyhWHbgjuCx8MBgzfjC4MBA8mEKiQXY++D20Pew4OC+TLf8tmC1CK7QvBjtwQGA97y6gEQAAAABtCUEd8yk9LiIxWjMxMX0vBi57JEgTAAAAAP8KXSb9OZVCjEM6O/QmMAwAAAAAeBaYOfhNNFVRUy9IMDffIQAAAAAkFfIzdkYlToFMnkAKL7gu2jELL6AkhhMAAAAAURJELSA+60XlRB06DyIAAAAAigUXHFcwsD0KSvtTCluwXR9awk/LPtQpaRgSEJApQDqfQwtG20HxNd8eAAAAAM0KJh93L3w7pEFGRGRCrT4KNmMhDgMAAAAA6xGIKq06XEWBSQJIw0GWPIBDlUtzTBJFRTJRGIcoQUI0UQFVNVHqTlBTMFZmUfVClysXFQAAAACfCmAlOjsmSUhSv1a4VTROxT7eIgAAAAB5BVMgzzi4RTtKBEdOPBEvLileJh8j1yjTMz07DT0yNpooeyhpNBc42zJhLFwwKTVGMqsmeBsmKiU2LjhXMwE0Hj7TQ5JB5jUOHi8PEyz0PvVF0UMXO0I0QjbmQFlI5UgrQqozHRdOEHAo+TeTQIBDGkJrPKM32Dx8RJtLYU2STadQFFQ2VJBOvkLoNEE2M0GyREFEPT3WMdQmSBcAAAAAawhuGtEqKjplSCpVVFsNWhpQRz1xJLAIAAAAAJQRtybtNEJCqUn4S6RK70sOUidXxVc5VmZU5lACSS48xyuoGAAAAADEFHI2KEvbUqVQ4kShL0wX/hj9Nc5FZEp4RqVABEWuT5dXgFzNX7JggF3VVc1M4ktKUwZZiVnvUjhDGCi9FYIytku0Wj1k6meBZIJZtUQwIlEPAAAAAF0TYyr3NcI6VTnQMZUgAADeCoEh8i/FNYM4qDc0NBgqphNuGvEyEjxFPTo31CddIzA8o0qLUfNR4EsHPpspOyz2Ou4/gTukKy8OAAAAAEQVWi+gOyQ9QzF9FAAAAACUDEEtpkccWJlgKGFyWhBNVzynMd0q8RsAAAAAFBMpLEs39TanL/gwZEH9TXZRVE5DQzQskxkAAAAAKhF1K1A9c0YuRpJCwkmvU4xWKlAgQNYv3jVPQDRGqkU/QXY4rCrnEwAAAABjBO8ecDfdRFRLiErWQegtdgcAAMIFbxl2LDY3EDvtOBUylyekHS8ifDLzQc9I7UfLPqooAAAAAHUXRDLXPxdDTjzCK0cTAAAAAFUPTCM6LaMxojDSNCNDJE7QT8xJWDpJHAAAURifMA47Pz98PGc1VTcyRQNPa1LzUJZPwFA4U+lUvVaQV2xVE1FBTUBLGE92UqJPjkZvOvAxJjNUOZg87zsaOCEzbjApM5Q4mTrTNswxnjg2RixQz1VhVv1QeUxEWddogHDsb4Jn+FkoVFJZQVlPUsZIWkRNRiRKZ0toSXVI7kcISEtDeTZeGgAAAACYCTojRDxeTMtRiE1gQwdACUjDT0ZRJU0mQ7gxFxcAAAAA6BIhJTUovi1qMu8uPypnJfQYAAAAAH8OSCN0LPIyyTgEOQE0oTt4TjxXo1YgTYM4gRQAAEEKfCBENDw/k0BzPXw3XTAVKQ4lHDGIOxdAwD7AOMosBxkAAAAAxwxUIdsqzixJKZ4gdBEAAAAAKhD0KaA6nUJYQic5hiTLBAAAAAAIBpocly/8Ne4yJCZQDwAAAACJG8A3ekhQU+5YB10RYF1hAmE3YeFhpGHVXj5YjUxXOZQnAjDBN7g7H0AURD5DDj7INTM2MUo0WUVeHFpQTUg5mSpTLGMtti56NC45fTosPgxKElmjY6ZnT2VbX9RYMVNTTvlG3Tu2MQculi1yLRMvWCg8J1xD51pmZqloMWJqUlk6MyZOEAAAAAC/FY8pVC7pLe8nFBlFBPsY+SoUMMku6ieMFwAAAAB4G+M5OUlLTchHTzqIMDMzOzS9LfkcAAAAANkKASdCOwNDNUI+PLU38jhvPXo+Aj1ROVg1qzDtLespLR4AAAAANQlHLbNG5FBPUYFHOC/cDQAAmwqEHRUp9y62MLwsFB5RAgAAAAAVFJom/SpJLa8tQjR6R+tWTF0hXGtT1UH/KgsgAAAAAIkTaii0Lhg1Xz5mQZQ+fTmgN006mThfLh0s6zotQkM/OjG7FQAAAAB7CLcaLietNAJGCVKlWORZZlntWKVWzE4sPlohAAAAAAwQ7SQ3L3Q1ojUPLQwZAAAAANMNuCjrOiRDxkIKOsotZzETQGJU3GUNb/Jv02fTVNI0RwZLECUtJ0cmWXFhxGI2XilVhkrfP5M2iisMIAAAAACmCQcgxjLMPYFEP0t/VcplnnZUgjmGjYKEdldf+TseFQAAAABdEVIk4CyjNUI+zUUwTHhRhFWPV7NVFVAxSnNEfj21MnwhjSB8KMkzbE4NaSp54n6me8xvilyQS+9CYD4mQQREA0BNN/oyfT1nRHBDUzjkHwAAAACoCRoqU0qBYKNs92+za3pgL1HpSGVG50GsOwM7QEjLWLpjBWqZazJomF8TUu1CSzjjO0JHu0woVOhbG1/1W19PbjhlGwAAfg83J/RDulttZvBmnl1oRmsSlg03JI8xQzbCMxQwey+8LScldxQAAAAAohEtLX49kEK3Pp0yvR0AAAAAZxF3JrctBDcgSe9YCGF2YUZf4FpmUZ1DeTKmHQAAAAATESoy2ki7VZhcf1wDVitJkTXEIw4uWDr6QdZJLE5STzdOjUh0O+EuLCznNUBAQEK9PMEubRcAAAAA2xQ/OfhRSl5TYJZYkkiMP8BG0UxJT8ZPXVJ8V/dbT17cXphdZl1nX7Zf/1ueVUFOMUiiPw83oUBNUGVYtlajTUVECEVKRps/IzPMLHQuCzBsKY4YAAAAAFgRtiQuKoUsXy7jKiMpwzeMQ79H60V5Piw0aCpEGwAAAAAjCnQevy77PJpGd0bFOVAfAAAAAE0jkT/MSbVJX0BkKaAAAAAAAD0KsSMEPadN0FNVUItCTChqCgAAAADpClkh+jQUQyFKpUqJRL01Bh5uKYZAR0sdTmBLlkOxNRkfAAAAAM4Rhzp3VchhOWTuXUpOgjPYIZk0DEGhRixHXUSmPPgpAACsE4c1vUteVzpct1vrVZRNnUxYUdBSXFF3T35PQFDUTSNGgjiQKoMisisiOrxAGUFmO5QuRRgAACALMR55KfkyRT5cRbtGekIoNpccAAASCY0fQDNfPw1DeT3ALwsZAAAAAJga+jXXQkVHA0ZMRPVI9UxWSe85MCAAAAAAqg5fJH0xTjnNOxU55DCrJ5AtvUAeUhVbpVzzVwhTOlQoV8dVVlMlVz9eamHXXcNSKUHnOh5D30VsQ+84oCuMKsUzaD0TQ2I9fDSRNWFB9EtTUXtQd0kcPnkygSWCFQAAAADbFgQuBTglO882eSi+GA4inSXpLfc5XkWoSzBL9Ea6QdxB/EN5Qcg+fD3ROTY4Sjm0N9szvzOJNyE5Qje1NSQ1HDHIKO4aAAAAAFMRzCXILJ8u7zO3PVZGNU2HU9VXrlgZVvRUcVfiV4FSHUTdMrkqyCW7HL8GYSlYQ4pPUVSBU19NZECfJwAAAAAzFVQxEkBdQydAgjp3OnxE7Eo5Td9NIk4vTN1Jp0TpQaBJWE72TXxMnkmARRRAZzlDMTc05kRDUVJVH1LnSGk9kTcXOig8UzncNmQ1QzmoQZpFU0UjQdQ4kS1iHgAAhQ6rInQuHzsJSKpPIlE5TQZGtT1YM1cp3hwAAAAAkw4RKk89v0blR2c/yCo0DQAAAADQC68hIDW/Q9FLq1AnUopPs0gpPGYkAAAAAIIOYiPTLSMvbSbbEwAAAACfEtYmzCwLMLEwvS8OMGMyqzN7NOI1+zMDMP8y8jasM1MlRA0AAAAAEROYLUM8y0BcQqZIqFDFVRdVMVAZSv9I80qWRv8+WjeQMZYl5BQAAAAAEyFvQdFSdFmcV+RUhVuQYo5iiViuR1g/q0OuRm1H2Em1T1hSt090SOBAhzsMPsM+rDfXLqgiJA0AAFQKNyBKOLBL5VWxW59gk2QvZyNoPGbtX0BTyzzRLMIwkD6zT01gQWkna31m0VtBUcZOz060TXRMTUxYTbhJtz2ONOYyuzBLMKM1bjg0PmhEOUkBUKlUuVLRStxD00g5UX5URlDnR2xAbThoLhgjChv0JaMwSzgEP+5CAUlzTZ1Jxz0OMTQmixSaCx0eTibCJrAj/CbaOYtH9UxRS4pCFjgrLb0pfy2zK9kfTQoAAD8B5xXQKnYy3DNhLzUlPhUAAAAADBDAMTNKiVeGXDlaQFBpPJMeAAAAABsGiBp3MkhDGEuFTt9OuEohPsYlCCV9N4xKjldRXrxfrVvDVFBP5k0tS4pE4Dt0MKUrBzFxMlU3/0SzTGhOKEtrR6RHbUygUfBTPFOXTr5Gx0LJRAtJ2UsfSTRC4jb/KaMXgRYHKkUuFjLCOJM5BzVjMFwiwAkAAAAA0QdlHC4t+TOpMb8ojSo1Qg9UlFvtWeJPWT8lMbQzwzUEOKI4DDjmNn8yhC+2NwlJGVgUX3NfOlxXWAlV+lFRSKc1oRgAAIkpRFnHdluGdYsGh1h3TldLKhQsWjKnOWVHN1JbVSdPcz3yGvYPozQYTlBZIFoxUSs9pRyBBAAAAAAjE2gokjJLPipLYlE1TqxBkiUAAAAAJA40I5UwWje1NlwuaBwAAAAA0BKMJ6gxIDkqPVg/SEYJUStY81rKWCtSkUrXQs40gyvcJ28j3hf7HHExojaeMAEe+hTUMQZD70tDT3BNxkQMN8I2DUTDTWFRQlFsT7JJiEFQNGUlIyCENWxKYlqKYqdiyFmZRY8izQcAAAAARgo3I1k0QjglMUsdLxJqKJI3K0TuSnZMXEyVSyhOk1C8TjVGpjf5NTxDqUfSQG0ymTKrPrdIs07iUPRPgkzuRn1A2TqqNU0yziToBgAAAADUCUoi4TjiSGFSl1XxV/daJVnPUAI/gSACKSA7dUXAR1xEyjyFNgM0OzT4Oao+LkSOTvJaVmNFZl1kX2BcXKpYx1ZHU9RJETvfMp84wEW1TNtNZlBsVRxbGl5BXDJYp1PvVW1k9G/VcmZssFuRP+ArVhwAAAAAGxbYKRg5WkxLWWpfi18jWg5P8T0MMJg7L0gNS5xEjzJHEZ8R7CzuPUVEqEAyMqIXAAAAAJkHUR/AM7BBwUrFTbdO5Ez8RYc6BTfjQNNIcEdpP283zTBNIlswKEmBVqNeQmO8ZU9nJWgLaOJnRGcMZIpccVJvTQZV615WXzdYt0yWQeU60D14RZVNiVUpWFtU+0dCMZoeeCXoLaEwbDAQKfkVAAAAAH0GyyTCOhdBeUF8RW1MzVOsWBddNWHRYlVepVKvP+At/SlBJ7cwOj3tQZdBwz7XOp08VEc6Uy9bFF5gW7pUO0+cS2hJxkdnSmhOEE6USEBB9jeqOJY/gz6KOxs6vz2bRZFJbkX1PWM780ENSO9ITE4lVb1V/0zfOzAeAAANGEE/P1gmZcppu2bIXLNQhU2GUEBSF06lRGc8QEA+RuVGC0K2N0QlfxWiIFk49EmDUwBXK1W2TdRG50vtU4NW41GaSIdCn0JNRBJLO1b+YDRm+2TSXVJPhTkQGwAAAACWEXcxzEn8WGRfP11lUr9BXD0uRWtIgUT1NpIaORCvKOo5nUeXUPdRT0sZPP8gAAAAAHwUCy6KObU50C7NFiwG1x4PNM4+rUTzRaRCAEDzP6JAsURkSeVP6VU2VvZQgkmSTwhe5mWmZgJfUE66PH4zzSsDKHUYAAAAAGohzzyWSOtMUEmLPuwz0TJlLV4q6TNFQcZKS0zkTM5NlklDPUQrnRUAAH8IeiICOM9Eh08hWF1byVckS/0z2RQAAAAAcxTqLNQ35jfqLQUZAADLD8ooZjl6QZhADjnoLpEoxinNKoYlUCLMLVE1MjN/J8kPAAD4DdIgRy2gOBhAQEMaRKVEDkNuQI88/TpUPk5BBD99N14wlSx5LlU7MUc2TjJPl0s4SBFJA0t+TLtOoFPdWW9f6WOrZbVkgWLFXwldn1l1U6xLfUSGPmI5+jGOL64xtjMqN1Q3iDZjNTU0ujblOyo+7T0IQNpDzkW0RtdHgkaGP5I3UjyBRPBF4kHYPGM3TDWjKpYWAAAAAAARHy6dP31ECECVM8UokzY3RnFLK0fuNyEaAAAAAD8PzSREL3AxCi3RHboBgBj5NjhKIFLQTzpChiU8DLkgXzDfOQg81Dn5Ncs0uTdlOxFEgU7/Vo1bdFmrT1I/7ykAAAAAlBCJIwcrmi2dJhAUAAAAAFEFbh4HNXVB+Ub5Q1A5dSk4FAAAAACODY0iMi1ILRUjig8AAAAAFhDFK1Q8KUKNP4s0vB8LC5QdDik+LmorMSHsEAAAjxYuMcM/EkbpRAU+wjQDLVcmJRoAAAAANBnHOhNOK1WCUnlFUjWqP6pNkVLMTxlGUTZCIzcSEhvxMpo/60fKTt9TSlXNUytOcEaQPFMsnxkVLtRDZk++UmBNTD4wMo40zTimOt47MkGARAFGAUXePnMxRSonOoBEmkf9STRMa0rgRntEDT44MJobAAAAAJkexECLVDJdolyFVBhIZEG8P0dBrEUfSAVHS0baS5hXDmbRcQt3fHVvbc1fs1JpT/ZPFVC9TBRFtDorNbk7aETkSZJJfESUP/0/TEMRRQVDYD/gN4QrDjgqTmNbBGR2aY1sZG0cbJVpx2YQY7BesVtiWbVV9k5+QmY3JDHsJn4WAAAAAHcPOCfGOAlEokrkT4tT41YTVa9N0EPgPzZDDEkVSh1IpkTGO+grgRUAAAAAXBHlLV4/U0epSr9KCEcVQaE5tS0tGAAAAADBEUQkpipFNpNHaFT5WfRYQlTWUSNS3FNhXO9lvGrZaHNfME+6PzQzRijCK1AynTEAKWQXAAAAAKMTLC3+OxRE3EY3RoxGekk/TEpKWj+BJAAAAADLEyAv/T2wQupA8zpcNIkuMy+5NPg8mz8GOuIv+CSLEQAAAABTBioihzguQ8NKYlG4VppaPVk1Ut9F6DjhMBcpjCU+JyIvhj2wSd1MV0gHPMUvpEE3U7Jaqls0WIBTY1F9T7VKNUPqOIQoKRQAAAAAkRK1J3kvEC8OJ9oTmgouIVcx4Td8NTYmzQUAAAAAixOfLNk4CjpWMNwZAADqChggMC+7Na4z+CloGAAAAAD0EvEnxi9zMSctgiuPNJU8EkGIQDY8dze4OGQ8aj1fN8AyOTbNOx07PzVUJXcPuipfPE5Cyj7uNbkuny64LV4uqzVkQkRSBV76YyVkz1wxTbc2vh0QGMk64VJXYcdnWWesYPVVVk2lSGpBDjVXKDoiHxMAADgTySw0PHpE7UaNRGpAJDwKNHQq4SvxL+g1OkD5Q2JEtUMWQ7BB1jwfN5AvWicTHAAAMhBwMCxJoViSX0NdaVF7Pms63UHDR8dKh0iFQ/VBV0PWQdk7BC+zFQAAAABlHQM8ok1YVnBX4lKGSr5Cuj3pMIIXAAAAAH0AjyHaPh1NiFKoTxZDCikPAQAAAABtClIe6ClGLPYoUhsAAAAA9wnJHvcvzDxyRJtExT0vMXweAAAAAMAOdyuuOyA+Zzq0MMcfzRsJK5A0nUFWTaNRpk8xSf4/FTjCMJ4dAAAAAEMUCiynPXpN+FcsXpFgCl+CWSdSB0wrRi1Ajzh9LwIyOTSmMHMqgSm0HAAAAACLC+cgRjCPOAI67TRvKUId8SqcP4tGQ0FYNs8tfDTKQshI4UfYRhhGZ0BuOWU8OEYZSKNBSTW2IwAAAADMGOA0aEO6R0pDFDSYH5QkJynSKLImCB0AAAAAoxQUKPorHy2RMFIylzHhN6ZEClDhVL9TZkwIQDc4Cjr1PEw/6j75N7AqExkAAAAAVQOYH2Y+bE+BVjBXXVL0RX00NifmGckIniCzNhBFW0sLSY09mCdrCgAAAAB3E7wpujdLQ65JsEsaSxlJ60UnReBDgUBNQHhHZVFTWW5aTVYxTsFD6DovNvkzNTNEMg0wezEaNsY1+jaHOhs7GzqANXwu4y0eM6E4f0PaUpJad1peU59FkzLyGgAAAAAVDAIppEGIUoRbU1vVUjhDzDJsKdcngyhYK50zA0FOS4NQnFLmU0lUhlTGUepJLz0DLrAmrhcAAAAAXRDiIwwrMC+wMZ0zEDTCMPkq2ypQLkcsci0sNURBOUmhS8REPjNnFgAAAADgDeQhJzCiO9FCpkNvPuY2yzEBM7UyezHGNghBGkUPQz47rzDELWAxtjM1Ls84BU88WvZbOVZ+Sfk6xjlPRdpMq07nTTdOa04BTIpGFkNlP+c8Kjd1L0clsRYAAAAAyw/EKTg8NkVwREo8fTCHKasodCj5Ja4a/w4YJYYzTz2QRrxQCVYnVFpNtEkrS0xM1EZOOGMe1w3WIagpNihlH2oRAAAAADMS5itbRL9XpmF4YzdeAVP2RKc+OUf8VghjVWjtZtBdI0quJKwQ+SbmMwc8ZUH4RbBIEUm1R5tF70R1S1BQpk/qSRhBrznDNt82YzU6Oo8+/0GMQwVEW0OiSP5TuVp+W6tWFE4jSfxKME48S6tAWTIUIDQR0CS1OZNGeEpDR8w+jT77SeNQ6k4zQxQswxZ7KPw3qkJiSS9Mi0zKSz1JpUAUNbo0dT5MSflQ6FJvUIhKmj8fL1cgrCI1NglNQ13IZE5kCVxyT9dNG1ZzV3hQXT9YK9UsTS7fJ9cWcgTxIXI9U1CJXeNjOGTsXvdTKkNRMx8xvzDzMdEv0zGwOHZC7U9+VkZVv0vvNwoZAAAAACIPjie8OntHq00uT8VLO0JjNMYrKCyHK4UoSiriMhI2+TarQp1P31WRVG1N8US1QUNEkkfRSDxJU0ZlPhw4iD4lTMVTAlTkT+ZNOU9/Tj9J9z+9NKwnWhwAAAAApRX1KekykDmJPMI8xD5wQkxC0Tz/M7ItoC26NXFF709ETphAGi04FqsXGTDnOv07AjMdHQAAEQhmIEg/iFU/YEpjlmEHX9RfRGLUYyRiX1ysVJNJZz3JPEVO6Vi6Wm9TEkEvJvgjxjWyQlpJ8kmrRjNBhTlMLLAVAAAAAPAdK0K2WVNmxmocaqhm9GGcW8ZS8Ua7M9scAAD/EsclTym2KBouRjVjNCUu3C7oNoQ5jTLtJRwdrSZ+NDc9VEjdURNUjU00QU85XDxjQjVAGjRFHAAAAABnBSwmQkplYFJqrWoCYqtSR0UDQldDsEL3O3gtQBEAAAAAUhJLJ34vTzbuPpFDOEF5Ngwr8CrjKcIjzxUAAAAAvg0ZLOpBKk2SUMdNa0gYSBBK0kbQP+Y7lEK2TGhPEEqDPRUlGSZqQHdNV09xRyU2CywrNxhAwUGRPNM/XUd/RTI5MCaiCQAAAACzIHtBE1NdWVtXklK9U+tXa1eETSo7WDNHPMw9DzZ4KBAYAAAPDyok4y9mMy4tkxo7Eqoqjjx3SQxQlVPqVhVa8FreVzVQaUcJQmw+9TeFNCg9XEVhR94/6i+qJgQyjj1ERQ1Ir0jJUI1djWNrYolb8FAGRlI+xDaiKVgyyUZLUmtZu17bYHlfiVrbUvJJO0AxMVIZAAAAAE4QgSXEMXE6H0RmUShaAlszVI1HJDpROIs8UT2WOhQ3xy+nIfUPAAAAAEQJaRsTM8pFiUz1SG86viQZKmFAzEpdTa1I5z36NBo53kQkTo1Qk0tmQk40ORsAALAU7TxaV2RkkmhNZjBfqVaTUWlMUkTiPIk7QjyVOU02tzNeLs4max6+Hoc0mEEHR6NJHE7IVLxYKVgfUs9FBDU7JMsQAAAAALQPMCR7LactsiPLEQAANAeMIdk0M0RnUuZZmVztWbRU1lY1XAJfNF3pVQJJ+jU6KMUvwjfiOP0yyyq0GQAAAADmDLApS0QTV5hhAGXaYYZY2kqSPwxDfEz9UcJRc0sWPswqPhcAAAAAoBDkLYpBREtJTe9IAEYsTNBW2V7dYixi2lwQVUNPpki1PPEs+inBNgVFeEwtUgVXHFpWWahS/0W8PJs+iT1uMC0deibcMCU1kjX1M3oxsi5vKoclEC37O0lF4UZiP2szJi6vOLFBBkQnQ2lASUG1R8VMBUpCP9kssBUAAC0MpiM7N3lG9VDIVeZUjE0IPi4jAACcEO4liC+zLxoqQhwAAAAAdw/VKIo5ZUARPtcxqhkAAAAA+BRINS5Kv1NuVI9NWkBnMJYbAAAAAPoF2iv3SAdYq130WkBP4Td9EgAAAAAwAIIZZzYSRftIHkPBMZ8SAAAAAEEMWy3oQ35MJ0uRQOwsFRMAAHUbIDTvPOY9/jtmPaNAWUBiOHUmUQALDigofjiwPmlA7D5EOyg1ii2LIEwRAAAAABcKNSAlNyNHhU2vTpZNhEr2Q+o4rSK9FuU1hkfKTOpHFzkxJeokRDX6SOFW51qkVZxGPCsAAAAAfA8GKTE8Dkd4SPxA+S+LFgAAAAD3AU4a5S/fNswzXyicFAAALA5xK5pAoUyYUiZULFIUTh5JTEPwOogtDR/sII8ujzIEMyQ6hENWRpJC5DO5FwAAAADhEpkliS1QMdYspxsAAAAASh0rORBI6U9eUEJJHTtBKywtvzXwMgAlUw5DE0A2q003WTpc51dtTV9GSU96WrReZ1zsU11HQEOuTN9QjUzGPqYlnQgAAAAAEw7LMWhK9FVpWC1STEE9JL0dMiunLKEneSZeKFU0CESZTo5T9FOpU59SGk9GSWNDoD8rPW5Azkc2UZNZ/l2OW3dTIE32TvdQ11CRUTRUelZiViZVpFKITdpFSz5aPeVD6kvRUSBbCmfhbQVvPmkSXPRGsjppRIpMJkttPzwmAAAAAAAA2xp6M2E8tDlPLzgv8znUQXhICkrsQg442iktFwAAAAAUArgbUzYZQxBEODyCM0gyzzEEMA4jRhveK9oySDPFKz8eZCjGPDJJiFIKWYNcul/eYdphnV8PWwpT9EoeTC5T3VmxWFFSmUqjRkNNL1k7X8BcZlGrQDQ/o0RtQRY3wDl5SZxVVVsBWlpPQjkeLao5oUSaShtL4kjZRqpEPz6jNPwk7xWcKjI/hkuJTlxMaURKO6g58T55RNxDmEDHPwpDAUWKRDZGAUtKTqpR5FIdUNNLekatPeUudhUAAAAA2Q6cIQYsJzJSNqs6Jjq+N2s4kjcwMzopBBcAAAAAcwlIJRQ+GkxkUIhMDEBzLzYuay5PK08glhxVJ2outDFiNXM6tDwiOG4rCBdCEYEjvifGJqknxCmeKkgs+CS/DwAAAACvDY8iQi0QLtQu8zn+Q8NF8T/xOCA3LzhpMGMdAABdDNEqokCuSqZMiEcFPPAs/BpwANYYAzzSULtYg1dNTW05rS3XO5NHN0/7T2hLskClK2YYAAAAAH8LjSTGNsBAckaCR5BCZTioLOwqai9UNH41LzOqNfI4vTo/PnRDpEjfTY1O0kd8N7okgCKTNn1J+lGUUo5Nt0NcOU80mjaOOu46PjkHOms7QTmcO8NFDUr6RpU9cjOFKfYbAAAAACMTNjAyQ8NM4E5FSWI5PBkAAAAA8QZrH6YwhzPBMRYyGi8nKzgq7iSeGAAADBaqKR49blJYX6dlv2ZBYypc2FEuQ5g10DSTOwhCHUSfRNlF2kG9PG40pB4AAAAA2hHdJBku5zhdRftQNVY1VAlHjCt/HCQr6zKwO4VDfkftR/VAVjc7MMwq3iZSLjY6OkPxRvlDsj90QmlEoj2UKaIEAAAAADIDEBfpK5E2OEB4S6tRW1D2Rs83jzcFSUtSuVK+TNxEQT9sOs4vKRoAAAAAPwqQLqZLeFv8YEJdnlDRQv5Rp3G1h8+RK5JIich1GlaaMn8kYzC+R01YN19qXUtT9j2RGIMUFiifMwVB60l3Td9NWUuHQ9I7R0gmWdhig2WDY5ldrFJdQnAyiSoPL44vuieUHIIfLSsiMdI5E0loV1ZfXmGoX0Jb7lXkT1NGATlVKJ4VAAAAAAodjDdCQxJF4z36Kw4ZOSuAO0BBIkTFSTdOllHJU+BU7VYvWBxVGEt7PHI5VEItRitAry9EFQAAAAAbIbE+REyMTthGzTaaKlAyDEUEUjNYUljZU+dLHz0uIgAAAADiEMAlDTBpM3cyRTBcMOkxMi4QJBEUAAAAAMYJGibNQApSxVpRXUFbfFWCS+s5zBkAAAAAxhEiJTgvujvbRARLtU4STSxDOzKPMFpA2UkYSk1A0yjRAJkgCjiFP/0/nDagJngscT5CSgNQkFGKTfQ/uyWQCAAAAABBJjdQCmtLejuAnH2vcQtbn0KSOB4yAiw5JgEbAAAqEqEsizw6Q7VAMTMJGAAAAABgDOgd2iWRJ5Af2gwAAAAAoA+hNcFN7VZAVpxNVj1gLNUkZiR0KRYvaS80Kg0oDy1hLkIkaxv6KFow4zMINCEyyz1SS0tU+Fh7WSNV9kt0RhNPllZQVR5MojWqBgAAAABvFTssEzf9OrY2ESglDgAAAAB7Arsj/D8gTnRUi1kwYFFlgGcvZmtjRmLrYJZc3VFcPFsWAAAAAEUke0WBVb1aCVxaXnpgM2PeZBBkrWCpV+lE/jIGPqpLs1RaWZtazliSVIROrklkR8lB0DeeNUlAA0p+TDNKTkLcMB0WAAAAAPMPXScYN1FCnUgRSYFHn0iHSRBFrjWvGGUGqh9mOn5JYU0rSNE72jd0QrhJ70zXTRNNV0l8Px03IzV9OL1Ir1cCYLliBGT/ZqtoimVCWzxG0RrdBScZTSuUM8ExASe/FAAAAACbEoclhSyTMQQ3jELgTmpVKFZ2Ui5LT0v+VENb6F3pW2tSxD4LHnwPFiSRLCssgSTrHiAnmS6zNmo6vTWFJtEgczG7ONA2ES0iGwAAAADAGJkuaDQTMBIj/Q4AAAAACARuH3w31UFtQ+w9tzAfGgAAAAARCo4n7kIlVJpbO1rOT9Q7jSxON+BBdEVjQzs82TDBHlwR4idDN3RCvUd0RtZAGzxhOps5dS/YFgAAYwl6IDczoDxmPcw0nx8AAAAAHAyPHgEonCpYJ+kaAAAAADcIQyqlRlFWoFxWW11Ta0a9Olk0Uy8+OBxGNkonRZg8ZTwCQE5A7TuANeAqJSjULFAyAzL8N1hGrlD+URtKuTo7LJkney0ZNmM+xT4gOys4hDRBMvEtFS7TLzkuOCSUEgAAAABZEAcqJDo3P1o5ryhsEAAAAABUECMrZzxmRbBKjU9JVaJYwFdGU5JQw1OnVkJTbEXOKQAAAABgF3Iw0To2OsUvOiPWLyFCKVCQWW1bBFbSSF4xtw/9FmgtjTUbOUY+sUTwSYZK50M5MeQIAAAAACEOpTRATcJXVFsRWelTOVCvS5VEpj8fQAhDZEIVOWIiAAAAAFcL0yBNMCk43jqGOUU9tEjcTG9LLkpQU7NhUmoobFFo31++VYFR41MmVapUDFJjSWBBcETwRxZKdUXENpYbXgUPG0UxfECVTFdY22F4ZrtleF7uTxk9DSmrJo8pYSjmJLAZPhUzLDY1QjULLfMZAAAAADEUrDAbQNRDIUD2OIM2OUFRTehOHka3MY8TAAAeBXwXOyhzL1kvRCaMEgAAAADmDuAjczPKP6NH1EwtUeFYsGSMbjtzpnHfaXVejFbFUzRRv0ysRjtDDUn7URJZG1v8Vl1LgznMK902eEP6SSBLCEgURYtIQU7aTmVIdDkpHwAAAABCDwAxi0aSTetKgT8gLF41/k1QWGNYjE/APWgiAAAAAFUMFSH1MuFAX0lgTYhOV06DTmNOsEn0N3gyG0+MWfNZgVLfSAlIjE2rTpdJdkGTPuFJWFUAWLpR5EB8IwAAAACYA60ZpTAcQLlKLk/NTD5FcT3sNoc0FTafRFpY1WT7aF9lO1sTUAxQPlbbWRpaqVfMULND7jhBNkQ8kERBRmFGakvoUKNUzFYeVopSykz3RQBE1UQEQrw62zd3QjpPaFbFVm5Omz39KMsbAAAAALAR2ypNO9ZHJFG5U4RPgURONf83ukLqRglMD1EUUupP0EleQNk4ajfWNP42OD/pQphAzjkIKjsW+ifgPDtFjUP4Nl8cAAD3AiofSjgqRVlKfUd4PEwnQQnQBa8hAThUQFQ+aTJ9GwAAAAAPDO4pykBjTIpOQEd+OPM11D78Pn80kx/0CAAAAABtEW4vM0NpTgFV4VbwVxJci13TWb5PdjvKHQYJJCSqOptFD0eeQHkycjhMVLZkempoZ5hdplVoWLhbYVZCRnwqOAwAADASNyxsPVFHAkxVTdZJMUJJPq0/hEL5RoJLT0nGQUZA+EkBVulbd1uWVrBPy0ajNjsf4wykIss2aEIHRZQ9zCl8CwAAAAAvDWIkTTEiMVQl8Q+3DyAumEVOU3tXrlFvP7MhNiiEPG1L4lQXWw5d2VkcUUtEhjqiNLUslxkAAAAA/hKQLxVC8UwoUXxOjURbM80jaDlpUK9aq1/1Yotk2mEHWC5DQR1+Fyw0KkVyTfBOYU2HR2c8MCjODQAAAAAyDUAftSt+NkE8Vz/bRExMDlAPTCxDnT31PE873DFtHQAAAADrEwUx8EufXrJmTGY4XwxVJU6FRdE1hyxINpw5eDX5MLoyPTsDQCtAOTreMJYw9zpjQzJGzEgaTKJNOE7WTZ1KK0TlO107/UAfQihH5FPFXgRiilxwTrE3qxMAAAAAxg3BIVYwwTrjPHc6jkL6TO1Q01BXT2VLlkRUPF49S1KHYsFo6WavX81W6k55Sf1LHFUAWxtaDVM6SM1C5kZrSrBIEUKlN6MoChYAAAAAcQpKHU0tBzttROFI8UfpQ9dJ4l2FbapzHXNcbgVofmPHXaNUCko4PQgvlisKN81Fck+mVwleVWJnZWtlv1+FU8BAVCx3HQAAAAAQCLQi5znOTn1gX2q5aylkzFQUQ6M8tD1EPpw8wTd6Mf4wlT38Tz9eqmbFaNRkFVxyUAlE+TddNSRGRVSwW01ellsXU95D+y1zNnRPkl0bYnRdQlF3QfItQhQAAAAA5BIgKAUzLjiWOMo7UEKqRv5LxVMcXMJgGmC1W/tWzlARTMJHykC8PBVFhlD0WqFk6mjyZmZeA00jNC8pbh0AAAAAZBBcKwc6ejsSM9IhVBJcIdY3mkY4TapKEz6tK0opWS8iMnk5UETlR0ZEVTgZLkU36kM5TQlS3VENTJFAuDFXHgAAAADMA3cati/oOcJCyk0nVNBTDk30QGEzvi8yMYQz3DOfMa8wcD9nTLdSwFGOSpNB3T3EOUgv2iDkLa0/g0fJSJxF+kICP809+0W+TOZL1UImN/kzPzXIN6Q67T/HRtVIskQwPt8+oEewS9xKCUlnTPtT3Vl9XMZez2DKYTlgFFxrVuRQoksSSIRJPE2eVe1cXV9wXbxUZ0adO9tFwVaDYZ9jP153Ue89DjAAL3AxoTy8Rz1PwFIXU+5QTkxYRvBFW0xWUHxO30hmSe9QUVRKUAdEIS3MDgAAlRP1J2g15kRsT9JSXFHIThZM50UQO9AzxjSIOvJB1EdmSrBLkU6sUV9RnU9SVOBcEGIDYmNd2lMwSaQ/6DZ0OKtGp1JuVmBVoFQDWVxbn1VURlsxmC11NuU7hjyINC4gLgCjCxwq3z78RcRDQDmLJoETAAAAAEAR+j0tWJ5kCGoMZ7dbqUrlNLQaAADIFIMwSUM9T3dWj1kHWNFRQEgPP/48eED6QmNEhEPjQHk8/zGNHgAAAABwFs1AQ12ZbJpzmXQXcDFn+1nVRcctHydTJ4Qg6xIAAAAAkRE4JJAq7CvLK4Es/iteKNwbVQCLJEQ+9EemTPdZk28GftSCR3/sc25jrVmZWZBZXlgcUr5Lfk5wVlNa9Vc1UN9EDjluNsI6rzsJPCtCyk1TVQdY61WST6xFEzrFP4lbl3I3fsOAX33peNB1fHDNZHJUG0ucRRFDYz4XNyYqIBsAAAAAmg88JOwtUzK/NDE0VzO6MPMxMj2zRQFM0VM1XOhhvGWMajFtAmv4YnBQrijoGHM8HVW9YqZn4mdIaCBqjGtdadBht1NOPxUveTTQP4hHTk27TN1HVUGrPc1GsFvNaghxrHB9bRFrjWnQZdlgIV6KW3JVg0m4PAk5rTdFMCQwA0DCUOhXqVYmTdE63RsAAIEZpS5POp9Bz0C5PlZCyVFlYkVrc20ZbNhoFmRfXBBP8TyILk0dAAAAAGcNAh8tKys5Z0PASRdOzVFvU/dQzkncQhhFvEtwT7xOqUvWRrJG8kulV5xiH2fpZPVbkE2hRW9HcEioRCA82SvNFsAgRi0BNFY13jfuO7E9CD4qPpE9Yj4ZQzBHjEX5QuNDBkh5TdtQAU+/SSFH0EUWQQI68DnnRNlO01M7U45QQFH7UuJPHEemPv1Dr0oXTGlLr0UZPr9Bw0ZmS2xM0UmFRAM8vzf7OR857C9ZFtkNwygtQhlUlV0dXy1aFVTBT0BMuUT/OHEy1DbpO9s+9D7fPHw8/D8yQh49RTQjKccRAAAAAh4iuECuUFJYp1teWttV2E40R05EkkOOP389BE2nXEZjp2K5XEhVpVL7T0VJokLfPZk7rz41RnNKLEe4Oo0j5CLNOK9DekTfOsImBChAP/xMulMIUw5MR0PAOw80FShHEf0ESx/RN9RBUUBlOLkwMTdgSnFdlmr4cQh03XGwbFdkSVdnSPNHTVOfW7lgRmMdZIFiuFwfURxEUTh6LhY4s0qnVylbUVXQQ9MhjRNnJzIwczU5NR8toxkAAAAAqhKMMtBIy1P/VHJOXUODOqg6+j/BTvtfrGmwasFiN1CULosCAAAkGLw1xEaxTaZLdT2fIh4twD/ARudDczb1GwUdITlhSHpPMVD7TE5IsEEtNJYddhpgOZhLF1VtWJ5XB1PqTEdJBUdPQlI7vC4KGQAAVxO+MWBFuk6AUC1NP0YUPeE1sjQvPwxHr02cVu9eImIqXv5VNlNhVbRSvkjzPlJCsk7lVE1VG0+SQWsymy+fMAQxuDJHOdpA9Ec/THVOrFC9UXlQJ0rEPa4q8CaOLZw67EcVUDhSNlHHUqhWHVyZZONr+m0Vaetbg0TdMYk3fjgaNmU1Xz23TixaTF2/WR1VOlTBVMBR8Ek2PvE3rzaRPvNRSmF/akJtVmhuWeU/fiSFE4wOBij8OjpJFlP9VpZUME2uQ9Q/yEOhQ71BZT4gPzxMvlelW5lYKlF1Sg1Oc1anWuNaZFQ9Ris/y0JrQlI7yy2mLxtBzE2PVxZfK2VYaRxqxWVaXapTwUspTOpQe1R3ViRVEVBbSYFEwUJMRmJJBk3LUSxXy1sjXaNavFiuVhdVXFCLS15OvlKXUGtIZUCMOlc5lUOuTZhRLVAuTDBHYkVlQ54/gD23RbFUcV94ZDJlxmHnWzZX6FdBXLBjfWhmaNRhg1MVPucpXhAAAAAAkArmHx80AEjMW6ZpnG9hb5pp1l9eWEtXqFj0XPFhvWSWZVBoJGtWaKddvEy8OZ4rECm+LwA/W0vTTwxOLUhXQGJJIFfyXl5jWWRiYhxdf1NwSuxHqEWAR5RRbllnWfpQjz94PMxOkluyYHhgsFwtVaxIdDQGFgAAAACZEoUrBTsnQlJB1Ti4J5ANAAAAACwOVCLhLWsy6i1vHewDfx88PP9KRVEeT2JBrR4zFC0sqDesOTQzDinrJ4Yys0fFWdFk6Gl4aOxffk+FOPwpein0JVsaAAAAAF8MpzHHSwRZL18bYaBgfl03V/ZL8zi0GwAAKw3PLTJDz0owSCg6zxwnCHIeQC/CNy09FT6FOtM2HDe7OCtBG0/kVhtXLlFXSRtHfkXXQchA1UEsP8Y1uiAAANcIwiAfNOU8DkDAQxFIhkofSI1E70goUHdRJEvkQ7JE6ktNVgBgLmXlZHRf4VbATk9HOEBsQJJJG1H+UhFP/kgeS0FRT1T/Vk9fS2g3bJVpT14ASc80eTLUN1xDIVBQWdFdjlzzV71Uv1PlUdVLeDtzGQAAAAD7EeczsEiVUThU8FBBRRs0fy/SPx9NjVPVU4tJFi8AAAAAqRKQLZc9kUMVQaA2liWBEQAAAAAnFZorqThiQstH4UgWSi9SNV0iZEhknFwWTUY4Fy75M9E1bzTYNvM8ekDnPpA22CWRDQAAAAChD5kh1CnzLrovKCvlLahB909UUzJNWz4AKE4OyQzuKjJA50lgS6VEoDKaEAAAYxqnOFBKPVNdVqNT8UnxOSM1S0KcSXlJ9EbjRDNEkERJRzlOlVU7WpZZX1NGSe4/lDwPObYxySZ6FgAAAACxFtwyckJ9Rq5C0D6NQaZI7E8HVaxVtE8vQ+I1vi6ZLGguSTXdPBc/PDlpKekWHye0OypH/U7kU5RS8kqwOzgfAAAAAJcjBT6qSItL30meRbZA5zcxIgAAAAA+EM4nHTQ+NZosYiG6Kfg5VEYDTGJKA0XORtlQfVt0X0FdElVPSMZBkESSQuE+sEDrPjU4cjVmOg088jSWH34DAAAAADkHlh3DMbI86j6tPPQ9aUK6RmZGx0BSPdlCu0yBUStP+EXRPoFGr0+NUyhUF1LNTI1CxTTbLhA3d0KeSuFPUFRyVkpXA14ObAh3F3qPdEtmKFH0P0lCDk5/WRNhZWOnYfBcwFU9UCNLz0M7OcMu1TLxPapIoE1ATThKlkgkSc5HsUHDPQRBVkPfQoZAXTs0Ot88gVR/bq58P4CQeqlsC1teUAdJez3rN1I4azvfPf9CpklwTQdPJk5JTANLskl5R7tEUESQSTlPvU/2Sdk9HzbuPA5DY0uwUqhUV1F5SRdHV2I/e9WH0Yr6hFN1aFydTWlPbVCmTI5IXEtxTrdLzT4wJf4FfRnbL6Q7b0RjSD9GwkDnO8hDclNVW5JaulC5QHg2xD/rUjRhUGfxZBtdn2Evcyp+AH/3dRxhiULUOCo7Rjw7RQhRBFgGWI9P3jsIGgAAAAC3DlArIj0eQu0+YDi7Mtkv+yf/FwAA5gvNIPYw1TqBPEc3HTGlN6lPq2MPbmxv+WeAVYA2qSpZMQI0Jy/rIx8WCRsrKjAx8Td/PBw7+zKuJyQus0KhVRFg92IyYJhbnVo9XXFdrVfrS7Q65S4yLzo2cTrkQYRQaF0uZKtk7V5CVkxSplEUUHdLAkFaLWQNAAAAANQKbSdLP+pMmVEdT/xI6EItQldKFVcVY9pp1mpVZhldY0/pQfNF/E/9VWZVv1CORhg5DDqlQJxF9kN9NiQZAAAAAHYCICELPYZMPlOiUttLOkLbOHcxkyuGIbYeXCgtMSkxAylwJ9Y1RUXBUSVZ71rJWLVU5FNFWVhdBVxcV/1SglSMWWpcmlp+U2pJX0L6PDE2/zLFNjQ5OjezLxMbeQleHmcxmj1BQNw4ail9FAAAAAA6HuE+RFK0W/1ciVd+Tb5CNzmcKeESfhu+L7xAiE94V6BY3FTUTOJBJjkQNVE4g0fVUn9UV0xdOeMguiKqKpsvtyyJJA8b8iaZQsNSZFpnXEFbjlhRViFUBlHbTtxNqEwOT7pWxFvjWeBPJj3OJ0suRT2NQ7hD6jwvLoQZAACLC8EmBToyQb0+HTcPK6Ajux9JF3EhbzQ/QAJCTjhWIQsFAAAAAAccCTZgRFxM4FHpViBaXl7kYo9iTVtUTZM88y/dLiI7Cz55Oegvxx0AAAAAnAArJTBETVMCWV9Z4VfEVYNQkUMxNtUzPTm5Q6dKPkzCUIhZR1/MYK1hc2M7ZMFhmVwAV1lSKk08Rz9EQ0cuS2xPXlENTyJIkD51OUM25DBjK2QowimrMLM5Nj+6QyNGkEMcPUQ4nzzFQvFIukt3RWc9+D9gRN9HsUYDP/QtfBIAAAAADBOOJXIqizDnN5Y1iCdKGOojwjVSQmRIqknbSKFFJD56NMkz6jZKNE4sgRsAAAAAfAztL3lINlWyWnlaZFUYTrlO4VUYWFFSb0MTLUYVAABqGEE2xUknVPBWgFXrUwtV1leGV8ZT301bSOtBvjwvQdNGcEmERfw67DEvO4BHxk9NVEpUElGGTnlSLlheWqRVTUt/RPhFa0jnSClF2D7dP95JF1HwT0ZHSzmzMBkzeC6dHloHAAAAAO8GrCJzOcNDaUTVO60qYCHCLfg11TRTKVcSAAAAALwTEyb5KeEpvDDuPB1EjUcZS+FPj1O1Vh9ZAFrZViVQekgkQfw33ix6JoIZAAAAAJUdBTprSNpMf0isOkYtci3MJ6cwUkKSSWFLqU+ZVthaxlrsUnBBUyg4ICYtCTpSQfpCn0WbS01Ok07aTX1Sul3/ZXlnm2IOWJ9MekhNRwFD3jqELnIaAAAAAIAekjUBPWVBbkUxR3xGI0ApMp4WAAAAAOUcTjX3QqxLRkynRoI9YzOTJbgSAACYHno/NFVSY/RqRmweaC9h/1qHV6NU7lDpSI47LSxxIlEwuUAoTf5So1d3XS9gv13dVNZFxDquPZ1AnkHuQehGo00YUm5Tw1FhTW1JNketS4lUqFmGWflSUElZRipK9EulTVFQJU8jSYk8hya3CwAAAACuK2NLplpSX6JbDFJTSKlAtzIlGAAAAAAPGlovRDWwMeElUxLTEcwtnzwrPjs3TSdFDwAAAABdEPorqkCaTKxPkkuSRPpHlFSWW41cxVjkUtlTFmDraVptMmqOYShYFlN7T0RMZlB5VxBbLVsXWIVTOFAwUCpR+1FWTipHJEoVV19hZ2TSXoBQGT33KMgnrSlFJp0YAAAAAJQSVyrsO0JH2EkKRno/mzw4QkVKWkwfRBwtlg0AAAAA/wdLH9EwNjaBOU1Dr0qITGNPJVj8XtZeTVUpQ64z3DDQL6Ql6w8AAAAAnxhPMxhCbEfWRC48FDFGJ2cXAAAAAL0IlBwXKmUtzjMUQ3hNy0+/SdQ5YCI8ISMsLDPoNpY2YTKALPgoUC/1POdFGEi7QzE2oiELDQAAygw2KV5AjE4rVQFV+E1LP8stgS32MOQq+BkAALwJ8SjnQsNRVlgJV0hMhTaJFcAhAkOpVOJbRFxCVk1LMj2qLuco5TKbRWRRYFUsUpdH4zWWKkY9tFK4Xt1gvlr9TWtEzkvyU9VXeFeFVHhVrlqLXapaIVKBR9pCfkP3QLQ3ZjaOQ+RPxlc0WgVZjVXGTRhFHEOBQ6g9yS+NGgAAAAD3F6g2vkm8Ur5TNU4nSDJLME7EShxAQiq0Dy4lij3gSGlKWUKALrENAAAAAEgV9S0bOzVAzj61NsIv70eEYRxvcXO8b2Nje01pRhtUyljuVnpTW1UrWaZY6FNXU4NYa1u4WVJS10P1MC8p9jMWQBNFb0pWUxBawFviV1BSq0+MUCFSTVAUSjxDgkErSphYWWInZS9kuWF9XR9WVElRNXEcAAAAANEVIDS/RRRMtUdFNw0ajwk4HvsqWzD8Nck7fD3GOhA+8T9KOw0wlhwUChMerCuhNd8/wEUZR6dF60WWTqpUYFKxSYY9sDf5Noktmin7P91PPlnKXwBioV5PVBpAQx0AABcJchz7Lwk8KT6AOSQ3hEGATIdRylTLWzVjAGhoa9luiXCqbu1oiWIDXlhdn10JWz5VQUojOSQq9RvFFF0wQEExSYVJaUUWR55OlVTwU51LJTvzHxAZ7TFuPQlDfUcTSqhHhz8eNqErBSMmKx5AH1JnW1RdVlnAVFJYpV3lXo9eJ1wgVl9NOkKMLm0PAAAAACkKFB0eK88ynjFGJzoh1SpsM6c2NjaYNj43fD1+ST9Quk8xSUlH8E7PVIBTIk6fSeFId0ouTJRMAUoiQtwzkh0FAwAAAABHHhZA8Fnka0N1MXffcYhkFk5/NKoowyZKHe0fZjk6StZUX1o+WdVRE0cBPlQ1SDT0NhA2xjQ8NGkx7Cw5Kq8nkii0KjcyXz6WQaU9ii98EgAAAAA0EJIiyy0mN8475jvINxovrR8oGyAvOjwoQXtCEUdwSj9Hdj7MPWlHGE8GVWZZc1kzU/pFtTk+PehHnlBLVmZa4FyAXx5hEl6dU0lDIT9+S2tRr07cQ+QzTDKhQcJNhFOrVLRRTktKRoNDeDvFKCoLAAAAAKEStCnqOKtClEbZRXtGJ0wWU9lWY1VRUZZNt0yeShlDMEMNTyZY8FtcWs1TX0qJQ2ZEeEndSsJHtT6ZMRcuqTCHMf077UIZSHZPI1dMXbFezFwwWA9Qx0QrOz08xEHrRpFJc0d2QbI7Zz3JRSZOAVUjVy5RjT9bHu0O0ig6Q5xW418WYhtgB1zNWW1bAVzRW6hbqVqUW9lhNWmMbJdp116nSqY1IkJeUDJTa1G5UZpRn1DkTIFJ20yhUhlVqVRYVYNY+lgTV0FcsWURaS5kDlVlPQEkAAAAAI0URytwNuY45zN4J8USAABmElIlFS2EMRsz4jPUM1Q2gEN4Uq9boV0BV7RFyCTkAAAAERC1JEMvCzEmKqwjhS6gN2A3ly47GwAAAABXFVU1WUg6T7BO3UjBPQsyaCSTDQAAAABgETwwnUcfVHBWf0+SPXccKhIvKNcxty8gIBsEAAAAAF4sR0knVe5W31GNS8VKfkqUQ9cxURcAABkOMCfmOIRF1E2JT3tMT0uEThtUBVl0WtBYnVObTdNQd1oOYMdfRFoxThw/WTZiOL9ERU/DVsNe0WTUaEhrxmrbZWpcZU6OPo4xuB+QD2wimDIIQStK/kuOSINBJTnyPM9LtVUZWblTTkbUPQBE7kmpS0pGzD7URfFQJFdFWLlXAFozXsBgOl7qVQ1HZDFPLRFEgVMwWd9VW0vESWdYtGLfY8lccFEtTXZPVU4jSFk9ajR8Mt8wODJ8M+g0gDhvO3Y63zLiH14JAAAAALcT8y/CQrxLdktBQb8oAAAAACgXBy73Nt80+THMR45dSmlWblJu6Gr+Zs1jqWCnW2tTHkioQV5FY0kERy1Au0CMT2RcImQbZmNhM1VXPcIa/B4xL6Q7aki8UsNXRlV0S/4+rzfTMOkoMDJxRmlR41N+UYlPAk70Sa48sSRZI6Q1o0HMRlxG0kEDQctO8FwlY/VgqVQbO+IRAAAAAKUTui0BPzVJLk1ZSmtA5zOqJHUAAABsCvElYjhkPks7WypOBIkP9SsvP0VJH03LSydKJFCPWJdbTlfDUc1XFGJeaB9qOWZqW0BK+0F1TAFVfVeHUrJCBiO+FMYuXD1fQkBDlEHUQL9CoUPpQl09lDZNQ2tUlVwOXYlY3FUHXIpkKWgJZFlWdzwnFAAAAAD3AG0bVjX7Q2xL1U+rU5VUplI9TZFE/UK0RnBIKEV+PIwuJiKfKBo0sDccM+okxQ0AAAAA1B2dPCtMHU+QRS4veRtuIPQuZzY5N3AxfSxVL9MwQSwwI6UUCByiNsFCvEQHQZo8aT2zSIJYTGW1aq5oiGAqVwFUF1Q1UoBPs03sSmhD3zMlGwAAAABABjcdZi38MGYtlSVFKpY5Sj9qOTkoNA6/DP8fXyuJLuYpcRoAAAAAgxJ6K85BEFOAXShj42QeY4Re1FjNUztP80ahOr82KTgyNDUsNi+/OLhFLFKCXBNiqWJ0YPFdmF3/YHlloml0a5xoul/vTjE1DRIAAAAAUhT2LmpA+EthUpNSe0zdQE0y6CUxFwAAAAA9D+gj5jRRQmZIXEcXQ/49YzXDM7BLdmDMaXtp+19DTEQuCRHcCJIhTjpvSWdN2Ec5QNZJ6VkCY0tjaloYSDY0ADPWM48zlzkoQVVGPUhJSOlKAE9YUYZRlk42R61AMD4sPmI/GkY2T85TQ1OAS/g3xxYAAAAAegmmMYtL4VbqWaNXoVHxR2E6UCWnAQAAAAAyEx0nTzbEQz9Nf1TBWI1Yf1S3UGVRE1aOWzFeA1qrTJU1aw4AAAAAShBRLchCjFDgWAlccltYWfBWA1ZkV91VLk0XPQA0bjrXPy9AMjyYOT45mzKZHwAAAAByCnorHkLGSqdJ6j87Lb4RAAAAAKcY1DLYQjNMwk40Sq1A0jVxLHswmjrdQ1dJfUqoRyBCukDoSINQKlL0TEBA0C1vKrg+D1LbX3doZGuXaBdg11FOQBI69Tk5N9Qx8y1sPUhTiWCeYoBaH0fmLKgvDT3HRG5JHEvzSO1DDUAUQetCJkI7SANRzlb1V3JV61ErUORSv1MMTkVA6DzKSFdQbFBgR8swCRg5LLgxYy5dJigYAAAAABsMYSLiNA9B7UfESmRJbUf6SJNKjkoQSARHRk1mU6RUxE42QtE0MzKrNoE8ATsuOCM6Ezu/OKEzZCjiKxw7GUL5RIxNiVuaYwBjqFq9TPZJ2lmgZ0pvNHHEbWBlM1i6SGQ/tkCvQ9xBID5WPn9EtUvhUjVZWlxSWtVQnzy4J2dBa1MAW51a+VLvQq4sfC9JPYFBXUMyRflCjDz4Ml4nfBgUJSY9m0nSTiROzUzpT01TTlYTWrpdP2DbYe1h5V+VW5JXrFcQWzBeMGCbYadhuV2IWFtUk1AzTmtO80zIShNH6UR0R29NDFSfWKtczF4fXv9ZalRzUQpTNlOXTRZCBjihNyQ3UDXuNvs27TRsNy1FwlJGXJRiVmQLYbJXK0fnNLQtpjFgQfxPyVZbViBO3UEzQSpOrFgMX5lhRV9rV6lJ2jZULjE4wUAsRFpCuTwUNWQx/DYROq45kDPpJXUlHzYARmVRFlaCVFlMTT+9Noo2AzbVNF00MjhHQWdHgUeUQq06vjLDNRdCFUuYUBNRGkuyQjY9S0G3UPFa6ly3V51RNFkwZbNq/2h6X7RQ20f4SnZOiFHBUuxSRlRZVd1TB1N9VI9UsFSgV/FdFWL0YJRa/VCQTedYb2NZZgNi81m0VaJXyFhyVQ5PFUfqO9UrQhQAAAAA7godITgy1DxzP305TDN5L0ImYhSWIpo4cz+HPtk2QC0/JhQVAAAAAOUFnR1NMqo8fkHeRHZIQEngQMMqvQQAAAAA+xouNJ0+KD4mMncazR7CMGY0aC5gHQAAAADlEZgnuzhMRtdMo0xTR78+QDbAOWFALUDrOSUwEi7wQVhUf17YYwJkXV+GV8VNPkToOhAr3R/BMoFFx08lUrpL6D6xPNtD4USbPOkqxxGmGwA7IExQVQlcAGGUYz9i2ln3SSQ7nDWqL+wh7wwAAAAA2xMUMNVBNEn5SeBJYUuDTtpRAVNjUf9LKkcuSVNNtk4QTJZOk1qCYnxhL1w1WDFX81IdSZZBckISQ/BBu0DKPSw7sDlcN+02LDgyOb4/M0mUTcBM0EoESA1D+znyJosJAAAAAOsCYiAgNy9F+k7yUUxOPEXAPehCJE3iVPhaJ1+/X9hdt1kXUopGADXyFgAAAADtC9sfGCptMo48AUGEPxI2ZSyrMas9Zkl3TrFLdEDGKIkZPy8qO3Y98zZEJWMZVCduL9c3Bzs6Ogk90z/iO9EumhYAAAAA3BmRNfJDgU2xVsRb1lsrV3JP504bVgNXzk+JQGsl3wAAAAAApw/2I7owxTjgO+08vUH0RMxCMT3mN182G0B7TeRVhVYVUQBHZz71SNFYDGP7Z7tqY20Bb49tmGcIXVRSHFANU9dTAk+IQmYqXwSpC9ojUzfERMdMyk6HS5RIHE3CVExdIWPeYt9cyFCxOywtDkPwU7dbC1v3Uf1AICzqFQAAAABcEAglVS9gNEw4bDx+P0Q9UD7jRjhNV1FRUlJROVNJVx1Zo1TdSmdKlFVSW/dYJE3nOlkxBjEMK38aAAAAAO4UASgaL9QvmiexFAAAAABWDNAwJkuCWARcXVY8RR4mZwkAAAAA0A8nIi0p2SgrJeAYAAAwDzsvB0ULTgtO50iqQCY3SS0IME9L5WB6bBRw3GuEX/1KATjZMfIrOieuNb5IWlJSVf5Rhkk5QvA/kEBGQr9B6EDOQ4FQb18EZ3Nlm1vmRzI0CD46RhBHtERwPswvnR7mJO04iEu0WnBmOm2pbmxqs2BiVYNQTE7NRCs3pTiPTM1Z2lvsU2NByywGOrhMUVfgXHtgL2N0Yv1alkzIOUsgAADwGcQrSzTDOcA+90ykXEplA2lEalBon2T8YPVbb1RPS1FIGk6cUS5MeUIyRqZTKFxPXhdaSE6CO30sPigiJeQxoD9dRORE7kONQgQ/3T4fQ5BEq0OwRF9JS05RTZVDBDU7N3dFiU3RT31MYUJcNdwvIzD/LA8pnCnzKsczpT9ASEZMNUowQJctixqVJDI7tkqlVKdas11hXahYH1CNRrE/+TkmMZkqDSl/MsxCi06VU0hR2ksbTc5QxE9NR5w6gzwEQak+GkDcS41TT1OxTulJSUaiQP46UD1dQVNESkkPTY9JiEBxNwI0YjWDOqE+MEVhVFNjkm39chNzFW21YQFYEFaqV0RZiFUmTSlDNTkzMfcqXBoAAAAA/wjuKnM/N0alRXBDDEXMSg9PHk7NS2VP+1aPXKBe4VzMWg5bfFyAXEpZ5FPNUulZgmHaY+1eJlQzRZw/c0t8Us1Rukj9MyMQAAAAAJsD3ByoLp4yAC+8KWkmNRoAAAAAcyEeOtNFjEj5ROdAuUJxSHpKOkraSftGiT29MSkuyy3WK3graDF+NlY/J0zUVLNXHFYyVplfB2ofb11ukGhXX4tYCVWIT9ZGeDwHOLU3XDiVPH8/5z2sOXI0nzBUM6w4RzzCPS0+Pz+1QI9GM08JVYBVO1IxTfRHHkcJSUtKmEsMTk1T/FgiXAhe9F1jWi1U9UpGQu1JX1YTXJNa4VLiST1GhE3QWllloGlHZoda3UPBHSMYoCyqNOkzTisDGKcWNSgqLJwqsirKNRRG0FISWaJYmFNTTi1Q/VbUWBJT3UpkR21ITkfCQOgzbB6YAwAAAAC1AwAkxDn6QVFARzTqJRwxKzyhPNQ5CTgYOOY39DiJP11FIUhqSM9MnlQEWeJZH1jxU7FLxj24N7NGEVTpWWFY6FE+TsFQ3E+xRhE51TTNPOBG4EwwTc5HUTxeKW0wBEi1U/xVZ1AsRsJBykV4SNJH+UNiPQM2dS9YJzYWAAAAALoZDSozMOs46kI8SixO2VKqWRxeDV5bWjJUU02SSxVQWVdpXFhdzlpOWKZYaVrvWCxUk1FpUylTTUtrQZxAfUOrQQk6ji4NMipHN1jNYJlg51hLTZ1GnU2bWe9grGEuXK9Suk0/VeleMmMHYVVaNlIwTOJNjFLOUr5PFEttSeNNJlC6UEdOnUhPRflBRD7IPtpCAUeNS81NCE6sTDRGRDn8Jk4NdBRJJcAutDZMOh85/zi5PUFD0kjaSmdEdzQXO2JQN1sGXtlZkE5zO5oi+xrkKwo2UDTEJRcLAADUC5ceBymaKVYfSBFqJck6/1DpZcJyxHcydv9t2GD9WcZfT2hDb5FyYXEDbAdkyVw2V7hQJ0qVQUk0FjL+QlZTWFyTXahZ/FUsVO1SCVYdXJZfZF+PXkthamYEactlHFwFUE9L6lDIVrxYwFc+VWZQQkhRP7c4BzRsNjFDElKeXQtkiGWHYv5cQFYWTOFBjUBZQ/tAKDflJNoL5hQ1OUBQ1VvAXsVZx05BQrs5bTsbPQw1syG4BAAAsRrLOQpLBlGTTp9JY0Z3QIA7fTymPBI8UUaVVfpegmAuWiZPi0kgTERNM0yqTFNKCUVXQeU/K0LyQqZBdUNCSKpLxVBRV9VavFi/T9lG9E4wWpJcc1ZXS0NHv03qUexN4T+LKqghozGTQbBIrUqoTg9bkmdWbdxrCWMMU7hFAUmNTNxGBjXYEwAAPgo/KPtC3VL1WKBVskeSNhg3/DwdQM89+TQ6J3QhqzJcQ1BQcVggWtlWH1CWRz5CO0KEQr5Bj0L1RcRMh1NwVJRPOEpESf5H/UDwOyNBXkVqSeJNN0+3TtVP8FdaYaVlUWTAXcRRzz62I8kY5zf6TCNYb1y9XH1cjFyoW/5aN1iYUhJOUUyCSBU+ezTPN+A+9T/yOd04nj2qQOhI9lJgWB9XoU04Oe0cnyXIM8w22jD0IO8JAADKEBwn/jdJQc9BTjkCJosKAAAAAEoLcSIHMQ42/TUkOmZCT0fFRkVCkj4hO1c3CzZGNik91UzkWBldilmYTLEwOwEAAAAAgw3HKa09Q0cSSBhBTDeZOltFqUiUQ0c57jJ+MWwsQiOGEgAAAABIJXM5vUBAQtI5yiEAAAAAxxeuMbVF8lXPYNFk4GLMXdFWGE80S7xNKVXkW2Fdr1i9TFM5vSV3FQAAaRMgM95KjVoGY1lmoWbQY11bhEiiLSgXAAAPFjsuCD/NSV1Tml5hZh1n5WB7VeZJbUKiOuEwJSTCNaZKUFJtVANXUlplW9tWpEtZSlJa0GRvZ1hlxGQSZ3dnwWK8Wm5Wm1UfVC9UrVh0XnRgyFqhTA86Di4TLs44gkNYSjdMhkcKOpIgkAPeH/04LkvKVT5XFVMjTsdUBmraeQOA/H5yeNZtI2MKWvlSs1IeVpBXblNMSDY19hgAAAAAahy8PTpRkVkZWfxQNUkATXJRm1BiUIRTqVRRT/ZHjEjaVAFue4MOjxqRkIobfLJoh1mQUKJQy1koX9ddP1VSQqwvPD2nR3BLQk+oU2hTjEz4QTc40zR+OCs3ejYuPiZMnVY8WWNTTkQ2MSU33FeUcMl9pIGMfBdvNl/lWPdYuVa8UE1H4Tr5Lt4orzSaQOhFBkm3TI5Pw0/FSes9wjx7Se9SuVcJWjdaeVm2WfBbj1yvWHVWxFiSWq1lFXd2gUeC5nm5aStZV0/4R8dC/D3wOPMujyQBLDo5D0ZyUfVXUVlAVzRYQ170ZCdqzmtWaMRevk5CQAk+5z8RQYU/9jvOOGI200AmVvNjFWgGYzBTyDQ8HbY6eU4kV6tWb0xoPUE2yzINNSw4zzOOJfMOAAAAAAYfxDzmS/BPK0vOPeAzskORUClSYkmtN8kwzkJ7VSZipmfHZRFcPkl9KAAAZwZwHEExZEMjUvJbeGAqX5tYe07KQqE4VTmpPt09gTerLYkkhjHqQ3lMtExtRfM6nDbgNTs4yTyMSwhjs3TXfWx/A3sLclxl+FMGRHxItVLnWDhZIlMuS3RQe1zCZdhrUG5YbFxlPVqDTapDdETNUFdeOmcKa0dsiG3ibmtun2nwXcJKyDhENKgvBCr+IogUAAAAAOUc4zckR3FQ9FdWXk5ix2HHWlNN0Ty+LxQswzDuMiMsUxgAAPYTUS2pPa9Eq0TGQHlBukemSSJENTkZNdo9JUmIUqtVk1GKSkxIZkklSgVNvFCNUNxI9TmQMB83BkTdT7BVv1T/TXlFKkPFRWtDlDrTJgAAlxQ6Krw2pjpVNhAtKCWyKgw0fTkqO1s3ejDrLu0wxjfDQj1KJU6YTU1InkXYRldHOUlNTsRV+FkFWD1P0j+0L6813ENfSr1KEEjaQws+6zL4Ir0rBDnrOqUzoiRDDwAAAAAuFrY+RFhRZtZromkXYHBQz0IzPio9+TyCO8k5Tj0ETZ1czWTWZExcrkktKgEDAAAAADYXYTXSR91QeFJfTcFGPUSUP1I4ijazPGtFYkhTQbYu9BIAAAAAXh9AOzRJ80yNSOU/2j/7RvBKOUxxScBEEUDwPPRBP05RWK1bHVlgUx9QN1AxThFN90pcRnNFDkaxQ/I4RCJEIk4v+TXIPulHdU0iUNRQ2FCvUR1SSFHHT1RQ/U+bTVRLLUcXQq08UDVYMyg7bT1POf4xfSAbIps8DExSUg5RJEkUPPAw0j6FVLpgWGOqXWNSrka5Pj866jc0NScvRySYIRYwkTrQQFRD60JgQcBDd0vDWfBotHLgdvx17W44YLNL9ztsNrMz6jeCQqZMS1GjT4tIhDxzKVIYnCIhMxw/gkmAU9BbIGC3XZpSiz9sJQAAmRrlNxdH0EwfTiNN+EneSWRQ1FfFXNVcpVaXTv1PSVb4VwpTikX4MEUq7T69ULNXqlbeUG5LbEpeT7FVbFlvWSlVG05kRSc9xDeANtI2bTowSP1U2VoGWiZT40akNN8i2SbcK44sHjW7Q21NyE1FROowPRQAAAAAYSTJQF1OBlHMS85AizYyMicomBMAAAAAEBdRJbsoLCo8LeY2QkbZU25bdF4DYB5hPGCMWzBUY061SytNa06tTa1LKEjQSaRMRks7Sm5Km0kdRa09GzTPKpIhUBAAANIS6CLRKe0qtiX9HlgjWSrpL9w+aUsPT+BMU0gmSQlSbVdfVPhIpj+bS3BaOmJPYy1ff1ftULZOek35S2JJRUQsP5U5cjd0QodQEll6W4VX2055Sm9R9la6VAxLvjdYGQAAAABiH2g8nUvxUzhZsFwXYP1hcl/SV0pNJkR6PRYxFDIZSGRU3lfMU2lIAzdrHQAAAAD4D5gimTM6P4BBZjmNJIcY2S7SRa1TsFfxVJNO40gxRUA9qy16MNhFt1TlWnFa8VZMU65NbkHLLTEXAAAAAF4ZfirgMqk7/UPKTDNTwFQHUeNHpz4NPC45Si+aGrgURC6jPuFGG0fQPb0ndQcAAAAAcA69J2460EV9SnlNDVajXwxjLl6KVHtRDVX7VWlRQUe1PPA+qklTUOROsEOLLBcLOgm2JxlB8U4vU91O8UGOKmMKAAAAAEkEJx/AMvU6E0CCRspMAE7yRahEtVa/Yv1kMV4ATdAsAAAAACccizf1RllNGkwXQt0phRimNu9Jw1aQYOVlaWZWYqZZB07ER79MIVPsVPxQj0afOA4tBSFKIIwtKzdeOqs0siZNHQ4kDyzSLbUsATb4Q2FOF1K2TgZFhjQOGwAAAAAEEZIzk06wXztoP2nZYkZTyztbNXxCJk0QVFpZ+VyQXcxZG1J1SDM8gC0cGQAAmw5SKkw+P0rJTp1NUUl7Q3VBfEhwUGxUw1PITF5AhTAHLvc6Y0MKR3NKm1QQYoNrYm6IakBf90llOBZETkzFSqU+2C6WOqJJBk6ZSAw3/xbvEDEjji28NzNA8UZhTKlQRlQSVndWE1SnTQ1JyExJVZ1cuWBQY19k9mGJXXZYUlHVSuhGkUG0OVw0pzSvM8gtuDC9PMVD8kUvRuBGi0ZTRJdBR0E0P+g0Sh4oAAAAAAByEugpPkFwU39eW2OSYlRc7lNHUtBUG1N7SwBAzzzMQ7VG1kH6MfcUAAAAAEcSVi+3P25EJEIaPoNAd0euSlVJwERoPsU0HiPaDAAAAABqCQckpDRwO5pABUW3SnhRwFReVDNRVkjMOgY1ND+7TJ1Uv1aBVbhY1WAhZp9mQGJAWrJTM1IsU3xRrU/SVUpePGMBZOZgmFnwTk9IKknRSIBHz0b4QuA4gSyEMAQ990MaRYBGREk4S0lKKEEIMqww2jRoL6Uf7wkAAAAA7RcsOoRNuVnvYeZk4mFBWgpP5j2QMNkueCteIVcPAAAAAB0U6SMwKeUs1zIHQwFS41oXXlpaAFENR6xDhUOsQcdCWUhYUQRZDFxvWaRRl0w0UA5Xb12wYdVjF2USZzhpg2mvZ5hlMWblaIJqPmi6XxlRjEO0RP9Nn1UzWeNYY1ZSVi9ax2CxZOZhOlqFTuw9ijG9NRk5MjgAN6I5vT+rRq5LwE5LUmBWhVhmUqJBuTmdQxhJX0njRMw6TTnbRFVPLlZ4WJBXUVSiUYxVn1oyWo5VwE4BTftXMGNOZxRlvl3fU6lQN1UlXTllQ2pHbUhuH2xQZr1dHVZMUnxQoE0kSShEe0cqUfRUOU8RPT0aWBVeJ2kvkjjqRHpOx1MiVSNQ6ES7QQdNPVb+WHBV4UskQ7o/4zy5PG86ZjN+J4AUAADSDNY2BFGxXPZdx1WtQwgrgjI0RSFMYkmGPYEmaAcAAAUWNid4LUEuOzMnPbJG1k32T7pMB0ScOXI6WEIxSNBJFUXJNR8YAAAAANcTBincNo4/6UOJSEZRvFcqV0BRaEwdTcVR0VnvX9ZgH1tgTq5AO0P1UwJhKWd/Z69jOlxfUZ9EODv4P29JGU4hTGtDwjM4MYtFDlQ/Wj5bhVlfVsBRWEh0OSkzYTadNhwxvDHAOxBEEUa7QNo66kXaVGRb2l30XxxhZ2HzX6pdVV0WXLNYuVRWTzBEDi7RDAAAAAB9GLEmiD6OVfljTWzhb1JwuW7EalhnF2kEbDttOG2SakFkyVqiUa1LhEQnOXYoBRWgF6UneSssLaA0vz7zQTQ8RS5zFxgW/C9IQCJJE1UaZEtu7nD9ahdbMEJ5LxEwHzR8OexK3lhsXQddgGHhba14Vn0he4Jx+mDITQlEB0xcWRBinGPGXtZUy0iQSVJWg1xnWMNLwD8QPbU9Yj2gOn8zWiaqEQAAAAA+D6I5Q1VQZLlq72kjYt1U7UJFKB4QAAAAABkZcChkMcI9+EolVUFap1sSWyVZPlerVllWI1XlUidN3ESaSKFVR16eYDRfjVt2VLtKBkSdQE88Ozx4Pec89zzQPUc9ST2XQ0lLCU6zSjVDwUJOUHRe/Ge9bC5sJ2fqXkpVw02jRcc17htHAwAAQxHINlpJEk6IShRFrkPKQxZCWD6FOcg3W0eyWY1jmmMAWbtBiRsAAAAAZwxiHxkyTj1VQ1xI+kjaQ0U7MzQgMlsuKyC2HysthTNWObo5OjNzNaM8rkJxToZY2lxPXc9b6lzXX5hf+1wBW1BbclwsWvFSEEabNWI2PUp6WChecFz0VR9TUVfoWD9TW0WXLB0XYCwVQu1MhlI5WP5geGcgaKJllmPrYVdfE15HYKxkfma4YhpcbVdlVmNV6065QdYvBR3yCgAAAACiFPMj7SsUOlBKq1YZX6tiV2ERX5diN2wcdfp42nWPavVYKE55TwhQ9k6TUV1V2le0WUtaNFrWWKhV2VDXT05V6lx6YSRhjlv4TbU4Hh6lGVwnhTuFT11bH2HvYZ1ej1nPVvFUMVRGWRFgZWI+Xx1YalFzThpNo0a1N3Qn1DDzPdFGKlALWLdgxWhray5obWBjWgxauVjiUt9Ljk7aVhtcZF0WWZBMhjacGAAAAACIB+03rVAIWrFZ0lCEQJ019z3ESJFTP1oPYSBpaW0ybUppNGO/Wl9S5FM9XOJgHF+aV2xMHUIQQh1J40yoS+tGoDxjMoxBPFHkV2hZAFlrWjdcrVtTWJpQZEc/P1450TOoJwEWHyu1SD9ZNGL1Z7xsym7+arhfuk51QipC+kMwQIkzRBwAAJYKoSHaOe1IWlARUKhKr0d2SNxIdkb5Q0tIGVZyY+1qe2vvZEFZ+k3QTKRTzVgcWVRUUErYOSkigyz/Q9pSTVyrYaxku2e8bJdxZXSpdNtyw3BLb9dr4mN6VvpESjdIMSEyxjYvPJJHTVYGYT5lxWKdXBdasF3YXxtbF04AO5E2+EBATGZWH17iZCpoIWXfWrVI2jU+O/ZLflczXdNeGV1WWT9UsU7sSH8+GS1RFUkQ0SsxPoJPtVymYQlffVWVRis+5kIDRQpH6U+DWfBfaWKkYbVeX1pbUytK3kE1Px5IMVJnWgdhu2bAaZhqn2uYa2tnSV+qWb1XiVUBUMtKFE4vUjBR601KTtRRU1R/UUBIXz+JQKBJxFHGVFZUTVTrVQxXFFcuVFlO5kjfQS4yfRQdJDZE5lfoY4VpAWmdYkNXJkidNMkZAAAAAD8O9ivMQQFPaVi9XrZhoGK/YPhaUVFmQWAqHkC/XOJqdW4WaeJcpk/uRhxAODnsP29Ti2FTZ0dmtWBYWfdRTk2aS79L4lA7Wk5ihWQXYARX60xfRVFFS0wdUkpVr1ZPVddNNz5yMYA0CzcYNw49F0p+U0VVxE5JPzYvqjGlOdI/lEUyTPhRW1SaUmFNrEZKO3wm7BLCLW9I1FZrXLtZdU5lOg0twDrkSEJRilQ/UxlNrkFwNBwvFjIbNBQ1VD0BSpVTmFcSVgdQHEWmM7sbrgQAAAAAMyMrO3VIHVTwW7Ncxlc9VDVZo2LbaCNpmWMkWf9ND0yOT5pQo01kR29GMEmzSbJKCkx1TEBL8UaIQWpBsEKZQsw/8jSbI6YPAAAAAGUPhiiQQidVn19HZQlpjGsSbT9q7V5hTHw7kDNkND89OEgVUrNYjloyVahIGEUxTBZPBk42Sa1COjvdNwI1pC5PNDJEyU4fUilTAVVAWn9hLGZtZwpmn2KKXTBXGVMEVvxc7mD7ZMtss3TqeBN2WWomU08qAAAAANYEGTEpUEljiW12b/xohlnGP6wZAAAAAEAhAzqBRcJHsUPvP8RCt0QSPeklpAEAAAAAhBZ4NvFITlGOUmVRMFWiXmlny2qVaLVjdmB0X9FbzlOwUOlUbFf/UmFEDiiaAt4ZmjhGSENMeE1ETxxM3kBELl4WAACYGNwuWkBgVn1m+2yNauldO0P9FgobhkYXXzNrX283bQNlvlk0U9hP0kl5Pz8wQR+0EwYmyDksRnFN4k19R5w9bEEuV5lm12yUbJFon2Uta+xyB3QKbd5csUE6G/chHDRUOP876kNuSf5M8FDCUr5T4VNqVC1a2mOlalpqmmFsUX5ExkVCS19QglJ5U1pXvlv7X4ljUGQBYQxZVU42S9tQ5VEISlA6fzI+PSJFQ0R8OsguciyjLfoxuTS9Mqw+blVlZW1t6m4ta3pkcF2EW0hg8mTHZ4FpoGmNZm5fxVScRis1GSe5ISUtmzb2Nuw9Nk+LXaFliGg9ZyJktWHqYShjCGEzWmZSj1HhV4Jdw17gW6Zc/2IYZg5k2VwpUYZGzkIWQDY9Lj4IRiFPGVUhWglfvGJaZTdmfGOsW9ZNKD8oOc42zDasOLc9JUR4R2pImUlsSuJK/0m1SBFPSFgDXTtbA1KLRTxFnU6VWHBjVGzZcA9wRmo6YXlWCk6aUWVbpF9DXOFRNT9uIOAiLjmUP5U6QS5DMvpB60jNRc5IrFpoaMltHGuuYL9NnDbVM+E/+UgRTOVJM0JCOF4sNRmTIw43qj2hOocsYx7KNmhL1VOlUtBJy0PSS0ZThFL9SN01dhgAAAAAIhuyPCJR1FrKXBdZRVH7Rhc/sUP8UCxbiF/IXdxY8VnQYbNnwmfwYHhSoT1LMjs1kjHvKsA1V0z4WO9an1X9TT1K2UpES4dHIUFjOYAtsB7NFXMw6krDWJhcZ1fdSjFADz6mOcQs/h2LJmQ+sk/8W1NhX11sTzA07AsAAKgRCiIpPMJSNl8mZDdj01y3UcRJY0oBTlpTf1d0VZ9JSjT3I2MwAj9RRTFDtTlMLWAvkT5TTVFY010qXh5bslYuUzFP/kn5TPNWQVxvWrVUAU9dSSg/zDPaNLw5nTydRdJTgV4SY+xinl8sWpFSiU6NVD1cD2CAXkRXYEoEOQ4mLBAAAAAAmhTAKmQ4OkCnRGRHuUbeP1sxLB75OyJZ1GZwaXtiDVJpPrI6ej4vQZFCqEQbSoNOYk69SMM7DjXoOW05fTu8P6BDKUYTRYY/XTPPKaIuTTM+Ns0/nEkTTgxNakdNQJE1HCLxCpkIQyYDQx5TyFoQXXpaNFROWCVnKXEhc1tthmG0UlJGDTzbLosxKz9+RsZHvUWyRDdJlE3ySkk7yxm6LT5EyEywTnRLHkKJOps5QjsVQEBCIEGfP8tDTEviTpJLTEJ5O2w5ZzarPzJPz1f4V3xPZDzOG6ok3j05SotSBFijWd5YdFgWWedXQVeHWsJcoFogVLhKDkRaQWFBjkQcR5dE/jlWK/ovbT5HSG5NnE9sTzRNgkmCSX5SwFybY8RlEmK8WFNM8EBhNTkg6QJwDasnszhTPuY5sStCIMQu10HdTOJQfU8XTTFT6FstYGFfw1qAVJBM4EH5Nqk4bUDNQoA/mDtoQ/BS216+Y1VhCVebRX04BS7tKzc/ekYeQJ0ypCpFMbc/g0whU2NSKUpFPUY03DeTQl9H60NbPgVAu0UDR+tDiEDOQYxFVEWlP4s3+DHrLDAnSSepLuA0oTUsNUg2/jM7L1Iq/SSCKeM0FDtiOEAyyjyhSodPeUxYQXcoAADtDVUmWzpeRZ1KTk3JTZBPXFF2TztMKUn0RNo+eTerJVIXXSseNF07oUU+TlFT7FLhTU1MwlCSU3FRGEmhOCUeAABZDrIqLT8HSVFLAFS5ZYh0w3wmfr54mmsNVOA/kUUzR7JEVUMzRkZGKUAJN244r0S4TFVO5Em/P+g2KTVKOFBH3VRsWZ1VfUjiMCkVAAAAAHQamiriMFM+qlBAXvBlOGfqYOZSmTxfHAAAAABzEBc06Ua1UJBY92JXbUNzR3OWbMVeGEoUMHUkiy5FNpRBfVBIWzZhfGSZZeBj1V5JWGdZeWF3ZvNmQmFOUqI+PjrLPy5FWUqYURlZ5FyhW/RVX0wRPpwl6yZ9Q11RQ1fGXHpkAWpiaTZhilXXVWFd0V95XXdY9VFeUNJfpXIRgKOG6oW2fthzh2fJV/lEUDbWMO4o6SY9Lio7yUgiUBxRUU9GTxlSuFR7U/tNfEk1Sg9K3kTTQ/xRCWApZ8tmIF2TSSlMLGUhdX17wHnYcUhoBGQWYnpdV1bNTJRDvz2SPF88Vzi1NYs1BjdjQOJKt0/KURxW9FlpW1FdG2COYHdbdFKuTAZNTU1mSGZLB2TYdfJ8p30depRyx2fVWSVGdizMKzhFc1SvWg9Z0FF6SuBGGERUP+I4lD+3ShFO60ztS6dL2UdWQedAAku9Uw9VBU85R2pRLmkFer+Bg4IYflZ3THB+Z19biEpqN20wvkYgXXRp0GyjZ+dY/0EQPeFIaE7sToZNiVD5WSRjXGbOYjdZdEwGSg9QvVJNUNtGPj4ZShJVzVi8V0RTI1VTXCtgmV4MVi1J40BjOj00/S97LqgykTiqRTJT4VxlY1NnwmipZ/djw151WsNUFFFJUbRPqU38S+dI7EjuUJpY+loIWENRTUg5P/AyVSJCEAAAAAAJEYskli7rLqUj1Q3LHFw02T9WQ89AAD72Q1xJe0cDP34ymi2HM248yEHrQcRD9k07WlZhQ2MnYthegFlrTwg/cjr3THRbimCDXupY5FTYV3VddGBdYaFiD2QiY+lfGl6rXRRc+FVcSr5JGVjdYrhlsV9iTiNB01HyXZpg7Vt4VDNTtligW3NXEUyoOwIzrjgtRp1TclyaYLRgMFxYUQVB0SsmDwAAAAAnDdsj1jLtQBBN7VT8WKlaE1wyXq5gB2EOX/taqFNaTWJMm03yT5NQkU7uSqxESkGARRRMiFD+UBdN5UXePeI7u0y4XSNmxmW3XR5UOFRXWKtXGVMQU2ZcKmbiakNoeF0yUeVOKFBrT8lP/1QnXF9ghGGBYd1e4libTzxEaUEmUW5hpmlCavJmn2RwZNBhA1oHTkdDIUPRRr5GcUBYNkM4Hk0tXHxhHmNWZvJoOWf4XZpLtz3/O64zESeYIdIxxkAORcM/1zB1FwAAAAC9FOkw30DSRxhIWEVjQwVEIkjRTt9ZLmKFZFhhSVipRzUw7BjHE/wysUwzXp5neWmPZKBalFTEWYVe1V0mWCtOeEPxOh01SDSFM8wvzDz/UtNivmuNbutqDGHqUbBAojb5ORNEsUuVUNJSiVAWSXw6xCRzKp078kQJTDpU9FriXT5eUGCNZE5mzWO2Xd1VulBGVotiH2ujbMNmeFk4RjBI5FdTYHljD2I+XeJYf1SlTTdGWzzmNPQ7ykWJS/ZLlEY7PnM/GEt4VHpXnlNZSDQ2ky71RsVbU2XFZX9e3lImTYxQbVSLVHNQdkx3TO9NAUtjQfY0Wib0EgAAaxVgKY4z6ThgPY1NzF7XaC5tF21AaRZi71fIT2BQ9lNOVu9Z6F4RYwplAGPKWwJU4FH1UsVQkkkoR6BLNVBGVANXclaXU3NSBlcDXQ5fiFz1VHxGOzQOMaRBoFNkXgJiqF+UWE1PC0WONb8dIx6sNj9Ft0r+SKlAaDe1NXg8JEY3S+pGLTZOJPotGz6fTKJVdFx6YtBkgmHCWWhUZFRoU9FOKkYhOYokNh5MLj42nj+kRjlJfkpbS49RpVtWY/1lBmPRXP5V+0/vUTBaz14uXnFg1mdocBp3RHoUeiJ3HXPGb7Fusm+AbxpsBmYdYPZZ11NdT0FPYFfNX4hjsGE8W6hPb0LxOq48z0WuTZxThlumapZ4KIFthKqA13PxYGdVDk//RsVARUB4Q2xFxkOWQ/1F20fbS6hUv1ztYfFjvGLPYKhgHmIUYzZhVFyCV8BXOllZVihS3FMzZi98coojkH2NkILrcMZicF4SW01WBEySQqBIZFDqUYBMH0MiPCQ3WzCoLdU721XhaCdxsG9qZLRQWEc1TyxTvk+xTrVZBmWLbVl2bH1ef9N6W3A+aZJspG+WbT5lalSDOfoo5DHPNxA6vT3tQ99M9VSmW8FhqWOeXuRV+VE2WuNk5GjwZjNhB1tFVXVMokNBTephaW8ec+RtqGIZWd9ag2DiYCBcb1nzXW9hEWDqV7JHYzLZIboysUV9TZNMH0N2NRwwujG4LbMbUgEqEg4t/UR1VMhcT2BiYtFkOWeHaIhlFl6+Wa9e7mRqZv1gBFNZPBQlRiC0LmRADE4aV2xcql0lWhJVklE2T3dN3E4NVbtbdF2qV/NMsknJTVhR4lr9ZvJu83AHb19q52HyWhZZRlTfStVF80rLUKpRDE0gQWIuJxYAALIWLTLSQl1Jh0jsQlQ8Izi8MiItGj65Tb9R20xAR7xMHlmPZHVr5myRaOZf+lmpYkVuSXNYcZhomFqYUplYa2DaZWpo3WfrZQ5lT2TaYadfgWCVYyhnkmmCajdqDWj6Y+teHlsLW5tdTV8QYItmGnA0doV3YnQjbxZqomU+YUJdQFmWWHdcVV4RXWhYf1I1UZ9TQFZYWTNbTVmmU7xMi0nSSTxIAkNLQt1NKV2wZjNoymI1V3dJ+kMuRjxML1OZWXFd7V2hWwVXHlGnSW4/IjL7KmAzb0H2T25YmFpSWqJaGVsyWTpV1E8ySbhCsUSVTKVTZ1lwXNBc/VwWXp5gEGVyaXZsYGwmaQVkzF+qYOtir2EwX3hfOmDZYLdjY2e/Z4Jjnl6KXoZemFesRvIrBzaNTHJWBldXTig6GSQuO/ZO7Fs9ZCNpqWtFa0JoumMfX/davlayU7xUzVikW0tcS109XZVZCVVxUklQ1Ux1SepLDVBaVsRdFGNlZT1jhVsuTnA/9jaANMU0FTcRO+JCJ0qnTM5NFlo2a093IH1kfRJ5K3JbbMtnWmINXKVVrE5HRcE6hDi+PghDRkSoRIdGLUnVSilLP0yeUKRYQGInaphurW55a8hnJWX4YmpeZFRuSN1EJUoFUn5XH1dEUhNO/Eq0Qhw7bD/lQyRFBUv4VVVd315sWpVRz0uGTBVQGVNiU0FPJkjiR6RMnE8DVfpa9FuwWMJX32S/df1/IoPef2p2AmmCXVhU8EoqSMxNtFKVVF5R8EdvRKxKK1CKVIxV3FK2UQZZN2PGanRtOmmCXWNMaTyhOnpDrU0vWOxdm1y8U1FCCCpFJdM3XUiNUnRWglRuTHc9bDOFP5tIb0v2STpEakIHSLlQq1cuW4la91WGUmNTW1YVV5dTkU6KTWFU3lymYsBm6muYcGVxfWxBYItMF0R8UhBdOF9eWJ9FqiK/HH046UgXUfpSlk+DR+o8+DT1NXk95kQ+R3BBnTLsHDQjMTdwQYVGJ01tU11W8lcbWpVbhFsIWgBW0055QY4rUxEAAAAAtgzMJI8/iU53VLlUzU6fQd4ushgAAAAAxgDqKNtENVOCV+5Rz0SJQCxLl1PdVKFOB0feSsxPy0srPdQfAABnCXooGj1pSKtTgV0jYkpgmFYnRkI3ETvHR5pUSl/TYz5h71mjVANXTlvoYoNuD3aHdv1vCGTcV2hQClBNVftbvmCxYY5g/V2YWOdPuUjyRiRMGFfcXqBhal/+WP1PXkQhOGksAh43GFUjdDArPxhLalCkTZdCKDLEL5g5wUW4UB1Y1l5kZR1rjG0wazZoOGiPZ3Vj3VtAU0xO4korRCM61zQoOqc95DZXKL0jqSxNOPk/qUhPVjZhVWfnaFRoGWjWZjRkoGJaYRFcQU67NjkmyCJjFi8mmUPGUtVYCFm6WBtb5lz2WjdUI0lXO6Ip6hp5OAxN1lSMVK9Pq0qBSWhLWFB/WBVfPWIgZDtp6G31bLhlj1oJVlhbtl62WwBS0EOMOytAm0slVJpXQlbCUGxNxlR7XQRiimK2XZxULU0kUNRZW1+2YsVpTXI4d0d2926/YqFaQ1uOWiVU/UZ0O6g+oEUjSY1I10XtQs9GBlE/WqRfsmCTXc5X5VBYR585+ys0Lb1EUVllZeVpOGeSXXNONTtQLMEvLzI+PGtPRVyiYcNjM2O7XbhWNlR0VUxXRFkaX/hjxGLEWz9Qez3rHT0DYQvpHY8uQkGXTkBTwlBpRxw1ZBjmMptae2+leAh52XBQX4hL402BWAhi/GmYboBuv2c5WZNMGU+rVG5VsVDFTuNVal2uXrlZ61dIYGNn62cOYvRW2kqoSGVRwlhEWjtY31YYWHBZoFl5WedYI1j1VW5RCUxLSDhHV0mETgpXxl90ZHxjt1zsUIxFhEpVWXJiDGRSYQtfd13+WSNUMVCsUZ9TaVVdVnVU4k3pP9oonyPLMfs4lTt1OH8zsi0jKLIyQEa/Volgq2NiYehazVB5Qu4wSiBKEQAAkAEhHS43IkJpQTxBJ0iETf9L1kGCOMhDrFP2XB5fgVmeSW0qAADSDzYwJUMeSZ1EIDU5GQAAAADMAzofBjcbRdBNiVLfVERWAFduWE1agFoAWPdVOle4WKpXjlM7TCNDU0BGVBxo7HKOdkZ0AG10Ylpa6FFwRC8/S0WjSn9OXFM0WbFc0Vo5Uu9ARTFYNBlC0ExTUdJUk1u6YltoJGo1ZhlfNlrgXCJhYGEvYalkXWh6aIhlJ2C2XkZkdGjMZyljcVz9VRVV/FZaVvdR2UjoPVZKG11fZo9mmV1WSoEt0SSpOhxKP052SapDOEIkQQg+VT82R9lONFi7Ynxp+2qsZyVgGVe5U8pVVFZXU99MWUafQUBAb0ipVJxd016fWPZPSU9oVslbp11hWuNPQ0X0Q+9HPk5+U65Ub1AzRipEsFLfXSJhcl1SV7JWOVqSWzVZKlR3UV1UHVqZYUlnCGg8ZFJd5VaMVH9Tdk8WRT45VTRbNGU9wUtlVjJbUlpiUwNGuTkVRnlWh14rYhxiE1uhTIs+rT/ZStBRPFHRR8Q7vkEhUCxaqV+KYipjcWNoZ/dsom9Tbidq1GNqWuZMuzo7KZE43U0eWJ5ZhFR4SjREY0kxUGFV+VYCVKVQp058SkxCfjF7FgNB/1r3ZVNpzWacX0tVaUu2QSYv0iDPJvInYSgaLqs5PUhNVItZQVaXS5w9tzOAOYZG4k8hVc5WA1jxWahaMVzOXypj42SKZZNogW2rcUZ1IHh1eYZ4KnRNaxherE7fSXFVgl8fY8pgVV3wXW5hI2WwZk1mmmPVXd5adl1pYedkuGXfYfhXo0uGSztWNmGgaEtq+GRoWaJLC0NhRVNNHFKgUPxJxkHtPGs9zUYbVeVgZ2c4aNhiNFcFSOhBzkPdQxNCwjywMSQgAQ0AAAAAahsZNsJKelnBYH9gwVmcUuZTaFi0WtpZblfMVFFOfkIoQ/JR41uiX8FfW1+hYvRmA2ehYb5WbkpWRxtOPVkHYZVj/GHiWjVMjDyIQrtPYlhAW/BXOE+ZRZNG8U+5VaBUfkwUPUMt2S4uOudBMkSVQMA2Cy1NL5k0FzNhOmpKR1QiV0pUE1COUaBehWxlcwpzg2sjXPZFZyz/EM4phkHST9Ba92DSYeJeh1jvTVZGMEkmT0NRfEx/Qw5CZUhWS89KLUgjQxY9GT6fRRJJiEZ0PagvSR6zBwAAAAB6DPksmUSJT6NPd0hmQTI/A0OBTM1Ue1k+WhpXtVHbSvpBuDPXGQAAAABIFCEp+Te6PgY7QC5vKhQ3cT/8P647bT2LQ6NHDkrDR0g+ozS2OxxHnUrERO40jySWJ+c5t02cWxhjt2XuZgRoCGaDXz1XeFH8T+hQUFLTVIFbLmQQa0xtAGlPXsJRWk2rTYpKo0EYPN5FYlFWWU9bIFaRUixbaWYhbR1waXG4cFxtaGZCXNhSyE4bThhLHUVkRIRGoEMrOPQpMSmRNJRAtkP+O4cwSDp+SXNQ+k8ZSvlCEEVATXdPWUiBNUMVvBktMSo6azYwI/0DAAAAAC8k1TcqQYZFyEQtRDhHm0mlSYdNJ1ZmXghiAl5eVaBS5FQQWGlerGWnavZqymUCW5lNSUoKTnFNmUc4PcUoxwgAAAAA4CI8RexZkGQWZ6NiUlpwUHFLgVgmaOtwQnJVba5jlVivUORL/ksWUFBSilGuTPZB1jg2QalQrVwNYmJg1Vf3R9c0cyd/FgAAAABPFpUtajjUOoo46ThrQy1Q21Z/Ve9KIzzAQDtNqFTKWEFbq1yyW1ZZoViaWL1bUWK5Z0xqM2q8ZotgmltPW/5cfV/YYiNoR256cThwNWtZY09ZOE1PPzw2aDdTQIFEjEXMSvJQU1YiW3deil6vWvZYyl10Y6ZmSGeaZSBg4VPRP14wJDGBLzYm+BIAAAAA9BkCNy1G504SWBdf6GHmX/dYpk3ZOnwnljE8PNI8NzvNPi1ELERgOikiAAA2CtsdoCmCKoYzLEVdT+9QvlB1VeVb+V16XYdd8F1mYCdkJmdDZ/ZjI19JW2lcUF/LXO1TA0/zVVZcsVwyV7FOKEgUR8tILkzGUUVZKmFmZmhmgl+VUSBHaE/rXNRm0WvGa9hmf15vWEtYKlcmUpVNJUu/S35SWVjRWGRTuEcTOoo25ziKN+Iy1DeGRpZS2VtjY85nkWeZYclUFVXcYPhj41+SV7RO9kP+Oao1wzjzPZ45bSclCAAAxx16O9xKllDeUDNOOFEdWgZg5mEdYOtbN1c0UrJJmD++QbdH30lGSbJIV0q5TMNPzVRYXEtjaGanY2RcuVbuV+JdQ2PTZaJlv2UAaUhsyGuXZkJfwVlgVUBO8D9wJ9s3708lXUFkVWjpajdrOWnqZExdclSxTrNL80n4SBhKlkw0TtdK7j8cPVxRxWG+aBJnQ1yrRhssfidtKkMwmjlKQbhHhEz8TMlMv1MHXCRfAFw8UyxKSUc/RZc+8TDiFwAAGRrrJ9EsAjbmQFBInE4QU9lV+1kCXTVdsVsKWOBRkEf0O8g3kzvXRRxONFXzWqdbrlU4R+krSCjLPhBJTEzkS0pM9k08SyRCSTp6Nyg1pjPYLaIkZDFFRo5S4Vf5V1dTwUkrOVsdHCMvNPI7JUOUTPlX6GBeZ11rG2smZfpX7z8AJNwoYDIVN/U3kDsiQ/NJo1B0VpxYn1OhSCQ+HzziSEVXamA5Y8FeTVHuN+4SAAAAAHgiQz29TZtXcVt/W0xbtVpGWo5akFcuUBRMwFG9WZpfn2D3XQleDmJUZ/1raG1BaktkFWPHaXVvBW9ZZ0NZbUv8SsxPYFBnTKFFA0buTWNUWlcBV4pWwVe9WJ9ZyFpTXNlbkFUwSk5DqklzVG1bGF/HYc1la2nKaS1oA2bgYtRe61qQV3BYaV4TZAlosmoMbF5r/mi+ZaFirWKxYlBg5V0PWnxTM0opP5I7Xj6iPlg/Wz5vPfE98TuUPx1K0FDZT9VIVEKVSVFXBWJxaWBsOmuJaJRnamhqaJdl0F4dVXpIQDxJN6MwZh98BgAAAAA4F8Uxp0DURvpGikZdSVlLREyEUf9Y81/fZXVpj2kPZpdfOlYpTChOfFnsYcRllmVOY/5hb2KCYKdc01uJWpFU4kt9RjRJM1CnVf1XM1cbVQ9T0k87SQ5BuDizLo89elA3WmZfFWEsX11bzlVXTldH5kLoPNsx/h4hBQ4IGB1nLcY2RTyIPuc8WzlHNiw0dDCHLGQz9j66R5BLrEpES2RZRGq/c5d1uXFdbFVpH2dGZL9gglugU55KSEWgSphVml39YHhfNlpzUpxIskXFS/1QQ1LyTtpIYEFSObIxKilIGAAAAACgEowsJj7MTDJW9FiTV5BV6lShVexWkFgkXOBfmmLfY9lgXVl1U1RT11SWU6xObEj+QmVCsEaxTe5VeV17X99YU0sKPxo5wTe4P7NHckjcQeoyNxxuHhc2BkZNUBNU/U+KRPg0Py7sNn9HQFYYX99g4FrXUBxKFUXbPKwqCwwAAAAAWBykMig9qkOwSxtUT1vaYLpkbWeMaOxmAGRbYateC15OYtBmTGcBY6BZUU1fRtpF6EcIVJVhM2hjZlJbckatNic6fz17O6AzaDDVMgE0nDYhOodAYUrjUb9U8FQoVJJTxlNzUwxREUt1Qac0lTMbRYZRK1dkWBVYD1sCX/hdb1bLSPU04Ck8KxoqySyHNjRCd0oeT3ZQrFK5WfJfzGHkX4hbk1NqS8NPpVv5Y5xlRl/HUI1DA0mUVkZgoWMYYKVUQEByJtsg1S2NQMBRaltdXrxb1VQ7TDdCFTqOP9JMM1ZNWvJaiFwNY8ZojGixYWRVgUvQTQxTiFTeT5hNt1QNWsZa9Vm4WvNbFFqsVvpWyVlwXjdkZGgwaolo/mLBWBZJZDy+N5M3uUDBR1BHND8WMD8gfi3XO9M/ST9RO2A5fEcTVpJcZV62X5RgHF4sWVhTxErNQF44VDGhM8A7EENfSr9Q4VLRUPFNYEvaS6dPAVVlWQRbqVnZVE5RGVQRWmRejl8JYM1h1WJuYJRaY1JZSaBKUlNTVmdTckxRPgk1LUOATTVRa1A6SglEeEKERFFGlEzCXOdrNHT/c71rHl/IWPRahFvFV+9UxFjPXZ5dIFbyR6E69kjOXBxoaGzraZZgz1P0TWFZjGalbVZvc2yyZmBhkF5XW29WE1ODU+xWulzsX3Vg/F+qXv1d6l3qXbNeml9uXzpfmmAyYo1jL2LQW5tRD0WFRh5W4WJ5a2hvZm5EaSdhjVZoSZFE7UvnUJRSjFUJXC9j0Gg1bqZzEHaPcnVo+1zWVz5USUrzM/ESrhqWM+ZCnkhpRIo0qBcAAAAAARlQLdQ5BEAfQ9ZF30fjRsBAxjWYMkJBzUyhTxBMh0eoR89L4FCZVQRa/16pYyhlyWCpU5o62RbsDgY2uEywWdpgymUdarBsC2x/ZutbK005Pr8tLxEAAAAAEw3HOQhTXWAiZutkGmCDXINbPVwTXXBbylRtSKA1+BkAAAAAKR0cOMtK2VUGXdxglmCkXGJVxErnQtNLe1reYwNmQmFyWoRcEWRAaWJq8GbHX6dWBE8FSUZGrEg4TDZP9VAoUq9T21NxUNVHoDomLv4sDDsoS4ZVfFgdVCBK80K4SINTRVtpXaNZ4lH2S4pJFlDLXUpnA2taaXlhO1LCPqIy6i6cLb8tdDqTRalG3D+1MxgmbB2yJFIuEjNiNLQvfCMAEAAAAABEEioqpj77S8JRrVK4UtxQm03ATSJOdk6QTm9NClA0V9Raj1mKWh5i4mqabsdqXGBcVMhPf0/xS1hE+DyGR5xZ02U7avtmpF70WWdd92JTZuFl/WCRV/FJYj2ePb1A8T5kOkE/w1AtX1hk3F93VDRLGk2DUK9PQ06bTXpLt0kzTd1SJ1X5U31Q70w6SqRI3kskVdJegGRIZuZlP2TkYM5bZFNiRgBB1kXaR35H+EbHSCBLQk0YUNtPzUmaQBo7vDsZOfstuyFeEjsd7z1WUFFZ4Vt+WCNRzVIfXdBj42MqXSRTX02iStVDdzuPOyU+yTzjNHkkDRA+KTtBhUmJSuRMt1KUVRdUNVKWUedPDUnwPM04zUY/Vg1fD2KMZHJtdHdAfMd5b26YW0dPmVHwVl5amFmqVTpX3F+NZg9oImRjWstNs0ScQvBGc0jaT4VdB2Y9Z4BhJVdOTI9DhD24PKNBdVLaYrdtVHILcApnvVfeRtw5ASn7DgAAAADLGAc8alj8apZ07XZAc/dq/WCxVwlOp0IOMeoU0g+UKPhDkVagYthprmupZ2NgiV8LZ/FrCWnNXaZL60BMRqxL+E6YUI1OGEl6Qm08WjTYHuAiazxYShBTlldRWQxcSV/VXxVcPlewVV5XZVt1XxRhtl98WedNQEahSLhNElEeUrBSw1PSVDtVtlTgU5lTx1VUWdFcm1+iYN1ewlz3W2hcmF29XVtd02BhaMht6G23Z8dd7FgdWUdXj1LdTi9Py1D+UHFP60wZSfhC1DcGHwAAAhNzJwMxgDKxMP0wvzcPQWlKy1EcVuJYtVlcV+VQAUX9OUM9MER/SHxKWknPRD4+XjkvR29WSl3TXKlUz0WSMO4381ESX3ViP11EUk5MmFA+V/Raf1pbWI1Z4V6AZWFqJGwTaplje1c3RXsz8jGWQGdLSk3IRcA17CnMK8UrwSxBPLRLGVNGU+RL0DyVN9RFhU99UIRJcUB1RDBOnlX9XD9icGJAXFtRG0gVRURI9UyIVZ9gV2dtZ6RhHlznXNNdElnlTO04szUYRz1RnVNEUS1KNkXbStZR+FSfUmdLH0CcOL86bz97QjRGukqOTJBNtU64T11SFVd3WvhbsF+fZGhlTF+7UQFEhUTRSklPsFG1U3pV2llWYHplbWfkZqhmqGb6ZDlga1nNU4lXXGK7aHFnOl6qTOwxvyibNx49Zjy9PBNBj0bDSVpJdUMVO+o9X0U6Rlc/CzMmNihDPVFLXkRnXWtnarVlh2ApXjhbr1FARoNG4UevQ5g67i7QKz89E1AeW2te4VsuV6VZLWHNZM9hx1bVRfc8OUPPURdfaWZLZ4tg5lBaOv8ubz0RTulYBV9CYjhjJGEeWuxP6EhjRp9GLEYcROA+iULZUYdeFGRNYg1adU6ER8RIak2QUu5Vo1UrUD5DYCkmAQAAGx8uNVpBsEWWQ+E7SDNcLtMhAjNeSqdThVLxRy0uTA58LINC0E1MT1VGRi2OAQAAAADmF7AoIzrPSDVSY1UKU69RhVFiU7JZrF9lYq9gN1qqURVNPU+UVBRWv1MtUp1Vb1q0XINabFTOTx9QA1FCTTlCqC6sFLIHMCldRNpSGFfCUc8/JR2rFmspkzHqMXYr6hgAACsEqye7QdZPXlS5T4FBbi0qGAAAAACVH60znj0nSVtTjlZEVUZU6Vk2ZElrEW2tamZlgWCCX1FgTV8LWjRQrEY9QCI5cDW4N0s4tjAaHl0XBzWdS3BXm1thWrhX+FdEWG5UKk++UhJcs2AZXl9U1UWJPpNDuEylUmlT7VSGWI5a5lhxVOBS2Fj+X2hiNl8eWThUkVVkWKdUKUpXPIgzgzKHNnhAnEkdUElTG1RMV25eAGYIastnuF2gStI8d0f6UdBXz1nMVmlONUbeR5ZQd1YNVgBPGUJgMLEfPiYUMsg4Q0JWTNBQ8lFZUPpOtFLIVg1ZYFoUWWRUjUxRQ8ZNDWMqcCF0CHCMZlhg8WAHX4NVn0i0RRxKV0+0VPNX3lgnXLpju2rcbrZta2WAVaQ9Wx0AAAAA1x+oO0RMy1TfVbRQ+UnnRME8ZS8AGgAAAAClM8tTHmVPbJBr1mP7V9xSG1T2VJFWEFd/U6BL6UgrSsVJaU0UUyJYj1vxWxtZBlLlQnY2FD3DP103ZSOBCQAAaSi8SIxZGWDpXj9WMUY9OVQ/Wk07VxlZoVLwQa0nHg0AAAAA1woCK7BBvU1XVDtWZVNrTMtBFT81S45WhV3SYXNjwWIuYXVeV1w/X/liWWFHWvdXBV83Y7NglFbcQEomOTu4UBFa0lvaW29eHWAHX1New18GYW9gFF7aWVBUHE7fRog/OjiqL9gokCzrPWZMpFbuXPVeDVt1V4tbu2HvZv5sI3TEeAJ4M3CRYPNJ7zfuMWYsQCl5GgAAAAARA/Bc6InGosiuxLBTqV2XfnvkZspjo16TUOk20BIAABUbMDA7OaM+kkMSRfNEIEVhQXk3nDXnP9dNSVtCYiVht1byQ80xFT/HUPVYwlw/XlJe4l2zX9Jk82labClrP2clYshdg13uY2dqRW59b2ps0mSAWN5IyEBaQ9JDbUH/RPBLUE+0TfJK2kzRUwha0lurWFpQGEcbQYE+Zj/NQjdIeFIdYrZwnXppfrx7RXTpbQdvmHNEdmB1CHBXZ4Rg6F2mWoJSJ0O8MrswoDs8RotIr0FANzA3fz2zRFlPw1ibXrJhjWJjYRRdcVNSR98/PT6mQwZHIUUlQIQ5QT8jUCxbGl8LXhxZr1WvV3tbCV9IYh1kZWNgXXFN8TR7NM5FpE0WSzdE4kFISz5XBl0yX19kxmpsa9Rit1UEWGti8WdXaAZkH1tFTkM7GRwAAAAA3ybyQPVL1E6jS6dFVE8Ra/OHbpqJorahjZfngcNhI0maQD1LF1gGX9ZfG1woWTZaE1wWXPlZR1dwVPpTOlkwXzRjcmT2Y3xi816HWzxcK2EjZvFnsWQKXE5P90jgTPJPZ1AyT3BPO1PNVUxVF1jXXidk4mTGYDRbuFekVC9UxVtIZeJqImtRZ7VfKlWmUQpVQljrW8pdiFyvWKJVvldQWlpWSki3NEAeAADFJLZE6lbFXpJfMV3YXKRdm1pjVBBNZkXqPW86fz9gSMtOTlLmVHVU/1EqUBhOIU9mUytTlU+aUv1c2mQmaNtpemp9aqVosWMoX5db5VV+UkJVUFpAXVNaq043PQ04Z0SPTvhRtFEkVKVZolsxWJROKD2iNG47RD+7RKtMlVQoWw5frF6hWoJVEVBZR901TBgAAAAADyUZPfxIgU1mT1lTElveX4dc41DcQgI8EztEOKg5OUOtS2JUtVrrXxVv/n6xh4GIDIGacKNbIlA/TMtMSFGsWF5f1GGZXupVyEmjQ99F8UyNXPhphHF9dER0KHJ1bl5n+ltITMU13hcAAAAAQiGhPKBPMFtJYbxjbWMfYuJfOV1KW0FY1lDjQwBAw0qhUl5SpEtwRlJIxkv+SWFFsESnSVdOLlB0UiFYpFxIXQVbmVdSVmZTtExoTJtR7FK/UDFOaUyLSsBIvEi/TbhS8FJCUyRVslT9UIRK10N8QVRCzkRsUwxlPHBYdbB1X3P7b21o+lsXWQ1mK3ATcq1rA16fUIBQVlVUVipTNU7dTCVPeE6NR4I1ER2PMC9IDVauXShgO15kWpNbvmJOay9yDnWwcmRrBGCGUWVBmDo9TtBe8WSiYtNbr1zUZzZx+HRzc8psd2KLWPxO4EQAQyBIpEpASjpK90/TWC1f/2EzY0pj/WD6W/pUf0+VT7lSjVUEVwpaPV83ZONlK2PrXvVb/llWWOlUlVHuU1ZV7k+EQlY4W0beUxNd6GM2aKhqR2sNaWZjJFvCT3BBMDWvMZEyLzDHLuw1gzrzOe88bEetUuxa719pYoBht152XZlePGAwXr9Wa0tARdVJ4k35SwlG2lBpYGxosWn3ZdZiMmQOZFdfYFrqVk9SAElgOms5d0fvURxYHl3XYOBhn1/CWAxNMEG6Sjxe12p0bzVuGmklYVdZ31XNVLZYi1yMWgJZZlwOYQpkoWQUYxdim2K+YTVeklZ9TLJEyD7GQkxTul+QZTZmomFOV05HfzhAMhQ2hD+HS+9W4FyTXK1W5k3CUc1cOGNxZUVk8GPqZXNlYmF1WkxRlkf8Q4NJGlEbW0BlsGuwbRhtu2rZZUpeI1duVblWLVcwVRBPeEgtRbdGLlD0WQZea1psThJCC0OzS4xVZlzaXmxdZViTV4hcpl4zXkZculhGVg9X9VueYZNmD2rYaQdk2VhITNBFukSWRL5DOEN/Q2NE90/+Xb1ma2o3actj51xNV2xVUl0saHVvK3E9bPVhP1X6Rbs+gk1SXO5jy2R9X/NVIE04R/5FDkr5VIFhbWhaaZ9lEmDNWpBRcEFqLTUlCjY8QZhBujtLPBtD9kojU1dW81HhSLxJ91R7XMZdIFkuT6dDGEELRgZItklaSm9LX08wUU5O40SIOnFG9FgkYppiZFsYUBxMNVCeVHpYBV2KY0lpgW65bk1lPlbmTrpTIFlZXBBgsmIPY2VgkWzbfMuFeYiwhWl+33RYbElnhGbtZ3BoOWW0XcdV30+ATLtPaVYXWThVqksgQRg7UjeINZw81UYKUXtZGmCCZE1kAV+TVRdPm0ygR89GIE8mV2Rd9GPbZ5VmKF62TQw1xxMAAAkZWTAEO4VAF02fWTJe+FvXWHVbeV8fXwpZx04ITvtV/Fq9W59Y7FPZUV9SLVS5WI1cEF10XOddlWG3Y7xfjlO1QFY1MkFWTx9Z9F1NXRha8FnMWgJXFk1eQVlDt0ynU3hZ51xLXfldbGBrZOdnK2rCbGVw83JRcW1q4V/aV3VTqU7JTgNWdV0CYu1kGmdQaJZn9WSaY05lhGUPYbtYn1CCSYtIwFBeVexVtlLNTk1Q61PBVkZVYk8bSHZDA0a7Sm1Jej+7Lsoo4C4ZLNUgHA+0IUs5FESYRmlFFkqbVPhZ/FUPRlclAAAAAF8c2zUxRwRTcFtzX+9d3lfaTTM/QDtERfVN1FfkXgFhV2FDYjVncGwMbRdqCGbuY7ljBGVjZHBdG1RcUJZUnVoMXtFduVcLSroxLQ65FkY0aEXdT4hWZ2Ciao5vtm1iZFxS+DZLFgAATxrQM/VAVElsTnZYEmZEbrxwsW60aO1g3lnqVrdYSVwpYIxiH2EMXJlW/VXkWRJeel9jXxFfXGKgaFNsnGxgaUJhblOWRo5EaE1OWhJjg2UnYu9YaksTQ7dFgVEnXoJlCGeEZCleu1MQTyhRj1NOVNhQd0zLSTlJJUsUTmlP3034TClMHEV8O5M4LDz2QWFG60j8StlWMGdhcXV0SnIFbMVjb1xmVfZOdkyUUa5b4mAGXu1Sd0H8NCk2gkT/U/VdMWFeXjpXHk9oTRBRSlKhVFFXYVZvVMtXzF+gZ2JsrGzWZ8Jhe2IpaUZwcHOOcKpnUFw9WKhZE1//ZpZqWmgGYXZb6V3gYMNfh1jeSBwvtA4AAAAAmRfIMhxEs0zoTtBMW0o/S2FNSk/KTu1KZ0ddRgZEXj5WNa84W0SPTkBauGPZZ8ZnnGUTYg1cTVNJTM9M5E2hT+FVCFtuWbdNfz52QfpLq1SUWxJf/1wXVx1TLlRoWbpeOmBdXVZYTFVHVAdQuUpBVNNjIm47csJw9ml7XoJX/V53aGJsxWnzYmNeoWAXZphqZm3cbQJtIGvnZXNcxVQgU0xQyUhiQcBI4lWbXMNaDFELRMxGDlJ2VRlQaEJ4Kzgg5jiESVZRE1P7ThBGPDgXJewOJRffNHBKJFcRXJlay1SlUE9RdVIUUWtLIEduTq9YmV1MW8FQLkN9Rz5XrWILaNtmNF9/V39Y6luZW2Ba6F+YaMVtd20OaMZdxlMfUqVU+lSWTsVAljeWQTdNUFOEWcthVmW3YWBY01KVWG9fwWJ5YV9adU/6RRVIrEvERzBFS0n5TBRN902rUupVjlVIVEZXyV5XZI9kEWGBXJ5ZK1xiYvJmWWcEYlFWMUdZPJU68D9xR/lLkFDlWEJi9WeNaF5lsWA/XSFc4V/qZIFl+2C5V/lNtkp5TNFNgEwKSSlECETERrVGtEA7NHcq/jjqS9hX01xQWlBPAzfDF4UsTkSJVH9dHGF2Y95nOmtKbCdt824ZcAdvRG14bP1rFGsxaYtlFWJtYWNiyGIqYlBhwWLjZHxmaWgqav9oYGPHWuhSQ1ByTgBIlz94QZRMAlfwXOxbtlOWQzIn1RDkLPdIJVpHY+Rm32iHa5ZsBWkUXgdITjHqO5NK8FMqV8pUW1KnT4RNqE86VRxaA2FfZk9ls16pWb1dxmTeaj9tZWpCY8pa8FO1T4hNVEl/R4BOK1jsXN5anlNCUQVYy19UZcJoJ2r9ZylhA1ZiRxk14CZhJ48rwy0SM51CXVDrWIlcyltYVRxE/yIAAAAAyhcHNVZJb1b9XItdk1oHWK1WVlagVXhRH05yUhVZJlzXW09Y8lK0TgRM9ElMRrQ+fDxHSnNaD2ZHa8FppWVFZgFqVWlqYbxRrUUeUwNh0Ghda85qhWg5ZmZmLme9ZQJhBlzYWu1bdFrpU11KwENNPM476kk5U15UjFOAVilZGFeWTKI9pEPaTyZV3VigXMpeDl7hWSxWiVdKXFdeQ12VW19cy2FXaRtuUm7ca1BsWXLDd5B3nnA/Z1RkuGiIbGVq3WHlVTxTl17BaSBuQWsIZclgfV80W5RSFU2yTFhTV1zSYyRoOGiUZpxjYVyKUEBG3EU/SChJT0xSTzZRilH+UKJPP0uQQqw39DeNRP5P8FV+VYpPVkhIQyI+fD4YRRtOG1mZYfNlpGc6Z4hi7VkKWPZd8GBkXjxT3kwvYvNyd3oGe3N1GWvQX2RVRlD9VbpbR11JX35jimXmZLdgvFWEQiAqlyT7Og9OlVvZZKNpKGoQZ7pg41h0URVJcjtuKOwUUTOSSrFTi1UWV+9eIGsocwt1/HEqbPpoX2v+ba5sAWjeYuFfn1y7VOpQuFSqVgxXwFV5UbNKGUOlSAJUOVnEWOZUUFAqTItGEz5TN848YU9dYDJpMmsWaWljxVlBTZRBgj8zRHZGfkQZPR0zADOROKJDP1A9WO9ZV1UOTmNJ91AMX1lnx2erYElTNk0yWfhjamg4aGVkyFtSTQhAzDucOnY1dyYzDgAAfQjXHW8r+y92PyxSNl8taGJt125cbgBsDWYXW49L2zo4MestCyMrJ8U+PlGuXGphMWAXWhFS7U+YVpJcn19rYIxgWF87WrVTJ1LwUddMjUG6NnYv8y1iN3BCVFHQXq1mLmg0ZFVbK1AmRlc7QDxnS01XsVvBWv5XVlW3UCBEzkIIVJNe0GDMXaNVTUy6T75bdGWQaiBrl2V7WHFGYzqoMzoqpCOyLU89gkXHSgRQr1QTW1FkRWyFbl5p4FxlTcBHV0iWRYJB4ztsPeVIc1OpWD9XXE2/P/c/eU5DWU9bulRPRBMmAABXFRUvVj7iRmlKjUjtQjY50DTdRF9WOGJiZylmqWGLYCVjkGUdZ05oeGrbbkJyOHGSaxVkZ2CzZLNo/WeDYoFYXFTDWtRgymMsZTJn0WfJYzxaDk49Q4Y79DSSLw8vbjzHTBpWoVn3WClU9ksiQgM6nzjWO3VGFFSWW9laBlItRo4+tD97TGxXj1oVVwVQKkoDTbZVt1sKXDRV3kNbLsI22EcHVP1ch2HYXhdT8z/9Ql1S6FhGV41MWjl0LxwwzC5XLg01z0MrTUJNfUmGSwpSiFZKV2NUTFN+WmZg22DcXhdZeFt6aoF4eoEAhRqDJXtIbRBfgFUoS9JFTj/pOpVCkkQDQLA97UANSHdOp1A7TehCUi+xKvQ6O0KwSGBTCV+XZ7FqlmjQYqdeDF/YXn9bq1bWV8ldJGAIXW9V20prPyQwlybiPaZPkVaOV5dWFFbjVXNTC0+6TudRW1R+VpRbVWGyY2NhU1zxVehMxz+iNKYz4TEVLMIaAAAAADAtxE/SYbRpeGp5ZIFb71rhXv5dH1diTf1Ayiw6EQAAAAABDO0hjjQSQmlMf1OJWEZcAFxVVQNJVjdbJVciLzfHTmFcTGXUa39usm2Man1mqGWSatZuTGyzX8FEpRcAAMskAT8cTAxRRVRQX3prpXDcbw1uRm5QbnVpD10fSbs91EajTcJPFk/0UOJWE1t2XZ1e0F7RYNpjJ2SlXvNTGU4OVvJfqWRWZHdgp1thWMxXiln2XC5eJVmQTpJCmjsPQH9P8lrWXTtdUmD9ZeNmZF8hTzk+jTxmQQJFY0kaTsZRFVWvWQdd51tvWZdbHGCIYhhgIVqlVrBY41mrV81Tvk2qRGs4ZzSBPmhDCkBWPGc/PUOTREhGMEvkUcZWvVhVWbhbXmCbYxNkkmLnX1ldTVpPU91GrDbTL9FCvlGyWPZbMVuXWK1aoF/AY1RmdGdOadpr3GtBaN5fJVRUVU9fSmRwYxpe5VjbVwZZwVvtX+ZkHmnFaxNtMG1+bKNqQGdUYi5bYlIKSQpDRUJdP0w10CayKpk9JEn0TeVPp1JPVYpXu1ccV6FYOVpUWXVUo0zYR9tI809jWulhLWQwYSRbC1m0XwJokWyWbDJmm1gGSTdEG0i0SPBEfz+yP1FHg0+sUzRR/klgShBV214YZCFkNGCuWVpQLETyOWQ8yUPTR7RJDEdZPbsvViZTLMY3KDztOr43KjZ2NJkpWjgeTRpWN1iKUzhJh0MgR1pOD1TBU9VJpDxvO0A/SkbjUB9aBWO2alNvxXBSb+Brcme/YvxdDFpbVnhQfUg7SjtWF2FuZupl2WGYXcldb2ScbWt0r3ZIc2dpA1n5Q98yYiyOLAg3p0NKTcxQxEtDPEYioTQ3Txdcx1+5WoZMkjg7Jn0aTyeyN6c98D2XPmFEAU6PV1RdWmXJbsNz13KxamtZV0epUHxbeVzdVGtEvykGKco83UV+SzZQnFLQVL1W6lUZVC1UDFd2WatbAGLAac5tr25hbcVpC2rZbvdwcG6vZxlfHlibUcVJX0FxOoo8kECBPRYvChNTGDwvdjybQYY+EzJmGQAA/yg8ReBTbFvaX65hCGCmWqJRe0rGTmFaa2dxcaZ1jHN4agJZHkIkOvg/nkjGUI9Wtlm/Wmdcfl9FYBxdQ1ymXx1hjFulUENGZUXkTTtVDFoLXs5ejVt9VRZPSk1FUSFWi1Y8UGxHWEq9WeNoBnQuedJ3FnE4ailmhmE8XEBYlVRjT9FHhEEpQyVMolbcXGNdyVmwVrVXGVrgWhdZQVZIWX1ixmuUbyNsi2PqW91axFsVXsFiEmj9az1saWgOYdJagl2ZZ31xV3h/e196iXVmbUNiC1WXSs9ImkkkSpFKakk6Sb1M+VCgUfdQcE+xS19HKUFJNaom2yWhMko5NTsCO+5AbExPUzFWWFduWAJblFx/W21XT1n1Zvdy8nbbcS1jBExSObAzaDMLNvo1cDATJwEf/ShPOqBDiEUyRTFIfE14UWVR4UznRiI+MS04EwAArhGJL09HGVYLXO5ahlhJV41TZEtQPLotVzfoSHJUyVc7VOxL5T4AMggyt0LSUipaMlg/TDMzuA9TJCY5rEA4Pjw2GzYNP9FGdU0fV01iyWkla3Zmm1v2SztFUkqhTAhLtEaxRdxNblgtYM1jN2MvXodXkFBVSYJID0oXRiVDCUf7SI9CnS/rFpswn0XXTQ1Pa03HTGZMjEm+RZFDc0xdWsJlU27VcpNy6W0cZiVd8VbxWOhc2F2uWwpV2VLAWptgSl+5VwdNakZDSbtOZ0+VSMY/4kdlVsVel2BfXJFSPkRpMksYRRzaQJBVRF5mXjRYvlDHUORV7VWOTvdG2k5MWYZcxFkxU6lNJkyOScJKVFNOWjBeQGCkYYdhdFyUUA9AqTGaJUsSAACzGHQ3+0imUQBVO1ZmVYZO4T9aL40aAAAFFq893FRMY85rh2+bbo5oD1yBUBhWCV1YXYxaZFRmSstKRlJbUmBIMjEtFsE1Nk6NWRRbPlMSQUIwdTuFStZSGFQ5USJNpUZkPfQ6p0J3SM1Nb1UHW/5aU1MSQj04r0YMVeVdG2HCYChfLFySWu5avFn/Wcpe7WXSails/2wVbzVu12bIWrtSOFISU/9V2168Z8Vr5GnDYW5WBVJ2Uu1PO1HYWr1jjmdlZghljGjQbGZrkmJQUS4/AkDRSF9Oikx8QcwyezXVQrlMvVl2ZYVrz2yYa+tpCWg1ZYtgUloRU55L5USnQNlA7E3xVhdVQksqQhpISlOAWQRZQFGcRMZAbUsiWZtk9GuibRZpsF7CVdZemWswceZveGgGXXJTzVPoXWFnHmpkZaVZrEmKOjAo/w5HHqkxqziVNqkrjzOhRhROBUxRRdJIN1IlWUZcu1sbWNRSA032TAhQi1FbT89IqEgiU2VcxmGJZFxlhmN3YA1dw1dQUf5Icjp2ISMmukQHVyRf9WA+YHVjK2xdcktyGWxCYIxUe1HPUHZLV0NsQj9IqUqQR7A83CWcLJo/aUbKQrUxuxKxEU4vU0IvTPBORUwpRklIp1RtXzxk32HCV1xFiionI9o3S0YpTfhOQU7jS71KQE1UVWNee2HWXqxc8GCfZg1oIWRuWslLkzvMO/VQymBdZ6Jl7lzaT9pFOEUPTrNbBWZAaRdkwFX5QEA8yk+EXZ5hX2EMYJtc9lNQSbY8DCe+DAAAmxUhNV5QKl2uXrJeemTLbExxtG/QaC9fH1hZV05Vhk6dRYM/BT20PxxJ5VNSXIFgwmFDYgZiX2DqXNFXGVFOSnVJ1E81Ve9VC1AeSCJMJ1veZFJmr2H5WmVYDlnIWTddQ2H7Y59j216DVfJHPT+RRx1RtVgZXzFjJ2UTZNteJVXCSuVM01W2WyNeIF6WXN1aLVszW5tYtlXaVHdZO2FlZjJm1GIYYBViyWRPYvxZe0yMPCs/3FCSXDNgP2LrY7JhklyrWLJWm1JtShlEZEwbV1ZaNVUSScFEnFCkWn1dsVnBU7dSAFYoWMVVgE4KSPhIblHQXBxlPWjzZrRgRlfJUcFSGFSuU8FPB0n0Qrk+VEABRDhDzT+4Q1lPclvoYlxlbmS5YMVai1RUT9BOZ1UuXdZhCmGfXZBeC2IsYeBXVELlLyRBd1SNZPJxpHqhfQF8K3c7cA9rKWlSaP5qSG/8cFxs412nQUQcQiPfOUJTJ2MZaaZnW18AUjlGlUZ+T9FThVJOTKZLcVZ0XwRjCWN3Y19khmJrWw1P7kEJQqpKM01bSExBPkbXU4xe4mRhZg9hKlTiSxNSzlmMXnNgnl4OWltYVV0mYqRgUFbZSilKUUm3PRYnuzF5PTxAFEV1TbxSo06eQ3s+gULvSIRNcVEbV5hekWX4Z8JkAFxrTQI+tDLqKngm5RvNL+M/HkQjQxlCMkPpS0tVXVkCWSFV8lAEUMlV+F7xZLlmYmiDbJBvmm4QaO1aLVLCWn1jEGYyY3hesl4IZZRr0G6+bP9jlFQmPY8zzkeZVQhf4GOqYnlbLVHLTsJZqGcRcSp0snClZpxXyU4hVqFd4l0JVi5GYjl9PFJDBEimSGhHVkjLS2RPzlD0TeBGiD7pNg0xAjv3SRlSt1L3TTZJhkcsROk7AzlNPrBGEVAoWRxgEmIhYCVebF5iXx1ehlp5VftNwUWnRBpIuEmDS2tPj1RmW4ph7mKCXA1PhkVTRihI0UkNUe9YpVzIWv1WQFZaWNFZmFccU1FRnVAQUcBTs1UVWVJbt1ieU6dWQ2KDaMtm/2CWW81WDk+YScVOKlYLWXpWSFEhTe1Iwz5ULYoV9SLvNtU+pUXnTtlUcFRLVDVa1mclcgV1xXFlagZkGWUBaHJmk2BZWOJOyEQpNgIvzjhIQI9L/1ZeX4pj9mKcX/RcdV52YGleeVh+UM9IB0bQRptDJzdUI7MqKjxpQxFG/E72WX1ekVumUqtHZkoEWbRhkmByV+hNOEx3TW9OdVFrVH5UQFElSQE4LjknU/xjd2tBa9Bly151WFBSRFCAVmRcWl1JWjpV0081SfFOyl7oaJxqRmRbV3VKF0R2PeMwCismQw9aOWcIbEBpdGHMW+Fa5liGVjpX31WLUQRPA1FIVlVZuVrmWy9aG1NuRZpD+FODYFJmoWUWXj1Qmj6pI78SpSTYM8tAhEYiRtRIv1LVWvJdOV7MXSJeZWNra2xwb3GYbrRoF2RYZ21v4nVHd9xxhmUWVXZMvVMvW39etl8xYPNg62JnZnxqmmx6alxj2VboP9MWAAAAADUpY0UkWLVk1WoQbANqYWaiYfNYdkvqSLZRKFbGVGFPCEnzRZ9FGkhSSaxH5UJjOLksaypDLV82l0GTTXNXB13kXXdbaVbBVUFbNV+4YDRhumAPYYBhn2NyZqNnPmeLaL1q6muHbJxsk2tQbK5u9222aOhfKVaNTXtIM0miTqdW2l08Zdxr5XC7crFvmGfSXe1YfFXqTXxBajOMLuowVDNDMG4s3EXhW/FpL3FNcetp81hhP/033kFFRchAEzQKMFNCL08LVXJVkE9xRKM4czmqQQFGMEaeRHNGCFFXXJRitGLaW2dMFTaRJbglCy52NFQ4cTw1QEk/SDdhJukNThkXK/c2gzr5M1AyPzlOSOJZKmXZaqprGWmnZThi+l2XWcxZRF8LZTNoh2YCY2Bm8mv8bb9q1mHHWYdawmAtZ4JqV2mmYpVan1g/XWxfLFxiVWxVMlvHXcZcsVnMVsJYWl4BYgxhlFlsTFA7KjnUSXFUSFi1Wq9gIWvWc8t3wncGdDFtkWZWZHpjmWHEYupkhmIeXJFaZ1/FYhhh8Fj8TFxImE8YWc5dqlsmUT9COkn8WbhjQGhda11vYXNJdCxwZmaMWJZO+k5pUhFWqFsaYvJmDmraa/xqz2VXWzRKVDPcK/k9T07uWdVgKGNRYchb9VTGVBVabVxXW0NZ6llaXiFjs2TKYy1hVVyoU3NJcUXlR0dMglLEWtFgzmGJXHFTK1OZXt9ni2wsb/9wknEicSFxnHK5dKp2i3b+cZdpWmE/XuhfEmIqYu1gI18EXPFVyVAXUkJV7laQVvlV0FSxTgxFV0LqRLJF8EhKT4pUgFnrW7NaTliVVFZQq0zqSXRJMEmyT3RdM2hhbEhpel5mURJMeU08T/BOK0+2VihgBWZIZzNkTF/aXIxg3GaKa/5rGmfpXkVZnlijVgFR1UaJOgI9VUqHVnth4WjDayZsD2z+azlqRmX6XzZeA17ZXlpesVtVWGNYdGBia8NyG3QDcCZpfmOYZHVqmW/fccBvK2hhXx9dmVtRVLJKaU/DWwhi3WC4WGRNTkRNQFZFrk2OVkBgdWllcIV0VXYLd/d2inWCcahqU2HNVsZP3FOMXtFlnmitao1sHG4fbmBsP2vdasxnJWHFWo9YpFrLW5RZAVwcZgZv5nJWcU5rN2KgWh1c7mBVY31iUWI5Zr9rVW9Cb5hs22lWapdrNm3xb01v4Wq4YwtcV1jIVoFRvUq1SH5H20MVQchC30cqSdJHKEhwSx5PzlLtVhFhAG3jc8Z0qnCPadlitF/YZoFwk3WxdTdwM2ZWWhFLAD5YT5ZhvWu3b6Nt8WQUViFIg0ekTxhULFJaSXQ2vR1lIBktoTN+PYJMIlnUX6thZmUZbql0DnRga0Bc5UowQctIr1S3WrlYdU0+QRNG303KTa5FvDtQRh5XSV9IX0BXzU3+Uj1ekWN+YNJVUUtpS0ZUAl6LZdZpBmrzZTleVFiNWR9dul8IYPheGl9qXzpdxVmTV59WOVijXU1lyGkoZ7Jcdk5vRx5LIlPJWZtbKVbNT6lUpF6hZdFmZWNfX99fbWLxYo9hTFxAUPNAcjooQppPDV03aRJwaW+bZ6VaiFJeVzxck10nYZxmgGj8YotYXFacXbdlC21fcetwH2u3YDBW/laGZMdvjXKCbF1dRUmWRctPrFXwWUhkyW8UdmZ2GXIWayZmGWXdY5hgoVsXWhVghGcqbd5vhW+sa7dlwl5bV35Rck3gTThOEE0sTEFKu01qVwxgEWSYYfhZp1DxTuxVxVusXfldz1vYU/VGaEPmT2xZYFt4VmVK5DwYRtJXQGTZbS12Gnxnftl7PnOJZfhadF9dZ/hpUmWqWsdR/FSJXa1jSWidarlphmeIZZRkH2RrYttg22B/YFZeRFvqV3hTKU9HTipPuEwGRm8+KEAXTrRZO1+/Xx5dW1oiV+tSIVHEVsxe6mMzZbVhPFrrUVxPolZpW6pXjEu4NoQXAAAAAFUYIy+1PipKKFG8U5BaAWbzbsxyw3DlaSFhWlu/W4JgrmOeYSRZk0z0RlNMjlJaWBFd82CJYThbu0wiNiwjYy1oQGFNYlRDVVdUbldjWWJWvlS1WWBg3mOjYw5hb14FXWxc+VvOW2peaGKnY/9ejlMZRddBPUwQVk9bGV2jXA9bf1mWWCxaqVykWbFN+jd9GJMe4D3ZUL5cCGUZahVtHW63bK5on2NWYWRhaWGwXdVS9z3CKJMqZy6pMaE5D0PUUxdnXnO1d2V1Em5AYxhUDz6xKsM25EZ9TeFLUki0STJPilSvWSJfmmDyXFZVNkv5Quw94TNkNhZJ4lMlV7NXRVdEWrVfgWMTZRhkml+qWElUdFMtVedauGNEbFxxLnJFcY5v52vGZwZlDGbMaEJnI2D9VGJM+1D4WOJaQVZoTx5Snl0bZ0xqi2ViV9RAJkX1VfxdVmL9ZE9lwmPXYdpeWVkQU4FT0VqqYGpi4F+NWqlWz1fBXKFgmmFkYcxiu2R2YsFYsUa0O7g+tkFvRC5GfUq8VTxdcVxPU0xEaUw0XUxmGGhKY2dZFVOUVG5X/lkWWYpXDVrsX6xnfm+Tc6dyjmuxXyRbbl46XRlUCkRVMqAu2kDbVsJiEGXgYA5c11iKVs1T108gS0tE+UD0Uyhk+2pHbPBpyWRGXKlSBE08UWxb/WWtbZ9wcW/EaqZibVY3SJg6EDHQJ8wSsgzaJvI4xEQaTZNU4ly3YkZis1k5Sd87u0d0VxZg7mJCYW5crlaiUJxHjTZRGZwVlynGO89Jt1B4UUNOqUgSRARFrkvfU15aYV7IX5ZehVsgWPxVJljOWz5d0lxfW+FdnGbmbpxxkW18ZupeM1dqUEROl1TlWt5bA1avSRI/PUCsQXdG5U2ZUYFQgktLRjpGtkraTu5QqlBkULpVPl7xZMJn3WXtX05WV0osRbBJcU0QUK9UqlrEYNtlpmgBaYZmOGHrW61YMVQlTGBF8UltUqRVrFFLRBEroBfsJugyTTw2RwRROlaCVaNQOU14T09SkVAkSpo/ozHyHmMIAABQFQo8EFW8Yh9oJmc1ZVtmNGhVZvBfGlwwXqZg/2Q4atxthm3iZ11e3lOdTy1X/14gYL1YKEd/JwAAAAAREYMmZTQ7O6I7hjcjRNJVM19+X39WB0UnP11PQFqvW9xTB0ZZQ+dOrVkiXYNZpFFwSfZFCEU7QztBCUIOQ2xAvT5UQVxFOUbSRnZFYUD7PSZCE0eeRrM/ID4dTHRbjmMRZspnU2k7aX5mKmDJW/tifm3LcjhwiWSsTHYrxSn5MFg0DTR/PchGFUkjRrc9UDCVGQAAAADrJlE7FkagTsRYMmGaZ0ZrRGsiaZFlYl8JWIFVNVkcXR1eVlvMVBVLYj4sPxJKLlazX7tjgmN7YHhbZVTTTExPu1ujZTZq3GoWac5lBWCpV8BQeUmKONUYAABSIeQ/O1DZV7hYKVWjVVZeBWe+aqFovmHVWedV5lhyYkdr7XBxcv9uvGciX1xZJFmsW29dxV4zY2Vo5Wviax1oE2SvZExm62XMY+9grV4pXctc5FsIWOZSm05YTQdQdVKnUYhMhkWkRYZSVWBfZ4Bl3VoPRDwaIhrALV80YjEPJkARfhi4KA8xrzqlRipQjFQYUzFNuEcOR/9ECkCePJRB100bXL5msmsIa2Nl02BJZqdsrGxOZiBggGIFZ/dmJmFCWqtb62LgZl1l1WJvYvVlGWvVbU9tgmn5YqZg7mV6bCdwXW9UaoNho1Z8TIZFT0S2R5NLvVbAZP1sBW7JaLlhqWHjaIhve3Fnby9tyWzSa2pnTF6MUT5G+0MkR29Ocll1Y/VoyWi7YllZf1WmWOFaHViKU/dRzlWEWC9V6E7/TnZYOl8wXkFVq0R7P51SOGGAZ59nrGSmYF1a8k8MPy0mThwQMlJEZ08gVRtW71QSU9lN+EhuTKlVNlwoYIhgiltTUk9HLTygNj46tT2AQIJDyEWJSI9SN2IsbsJzEHIzaWZazUyKT/tc5meLbGRrIWZ5Xl5V0Ey4TEFU7Ve1VmJRFkszTelSlVVaVDZPIUU4NjAkZg4AAAAArwGbLnpJsFanW5xaKVaIUoNS5VGyTStI9kPpQLdC/EuMVv9eDGNEYslca1IRQ51Ack5yWMhcCV11Xj9jwGacZmFjJ2LYaH9xKXXjcf5mgFSaQhU6KjhiPVdGx0ywTF9OBVT1WZNe2V/7XZ5aalWcTx1PmFfgYa1nvGZ0XUFNSD8SQUhLA1GcUg1WIlwXYCtig2JuXwZYTEyaR/FReV38ZHdnmGQoXIlUwlGaTz5NQUwZUbBaPmIFZOZeS1SnSXNHD0wOVbFafVlHUq5I4EXfStBWe2HnZWVlmmIuX/Na+1cYWZpfmmcdb/t10HpWe0Z21WpNVzg+fiuVK+465kPxRoJPJ1ulYb5gYlhDSe0xwRGzF6AkrSxIO1hMAFnEXhVeL1rSWZReFWHNXG5Q4jl8GTknKD1KRSFD0DeGLt43dT8MQXM/TEaOUcRZ9lxQXi1iZWe5aTVnZ1+4UztOdFIOWN1dpWNLaJNqRGmtY7tZOEy/P5c9/z/1Qh1Cpj50SDpWv13uXjFbYVQ5UYpS2VTYVexWxFfRWZ5gh2caawlrj2ieZuxm9mjCbCtwt3DWbtVsbm2abpZsmWVdXeRbrWM/bJtv52xNZHhZdVQJWZVdIFxeVCFFBi7QEtAZ9SiYMdI+fUuyVwdf6mA8X8dbrFeIVJdWKmIKbCpvF27rbD5tBW36aqZmwmNdZNFk8mWaaaltSHGvc7Z0F3YdeJZ4QHaWcWRsxmeJZIphImCyZF9sT3JQdHxzd3FBcLhxQHScdZp0PnBUaKBgzXASkkWmCK+Krnqk4I6RbjVUEkbtQhVMSlMBVClRyk/JT4lNnE65Vaxbwl1MWx5TckNqLvhEoWGub9VyrGzyXdRPaFAKW9dl+2umbVRsDWj1X7NVqUs0Sg9RYFa1WO5ZmFt1XTxcSFelU8ZWBVmNVQFRqFSbYLdrNXL+czdz33CVbSBqAWhlZl5jxF4NWtlZlF5lYilhlVjETJBEtUF7QMRHW1Q+XGNgsmPUZz9tU3HWculxdG+eboJvpHIcdid3VXWFc8tyz3Erca1xWnEsb7lunnKqdn128nLtbqxrKWlZZB1bD1B3SAVFhkBrPu1CLFFhXe9i82EbW/RTBVGpS0Y8sjRfTntg/WbjZNBcGldtWFRY+VUDWwhlXGtUbOxmlGOqa8FzYHYRc7ZpCl35XSBlQmQ0WZJNUluiabtu0Gy3Zc5eRGCbb+GCdY/ikj6MuXkEXJBTymE7aSBpAGPUWlFZ0VxYXJVWLVA4T9FSu1XEWGJiZGxRcGBtMWQqV0xTS1eqWJxVzU0zSuZSjFzjXx9dSlcNVONS+FMIXJVjS2b7YipZfE/IU/ZYulYiU7lWBF7xYoBij1zMVG9P6U4NV1BdAV1uV5ZQNlZSYvBqTm/ZcBxx53CHb9NqZ2LcWkBd2mIJY1VdN1a0VUJdH2QYZQtfCVB/P2xK2FabWA1Q2D2aPNBPo1zlYt1k0mJWXaNTSEliURhgPWd1Z6hiGFufUa1DADK9N89IZFQyWgpby1u3YNZnI21mcP5vrWnpWwpPOFdQYf9kIWTUX3BZo1HcSk1HIUIxOXcrsxjmMx9Nh13TZ9Zu1HOPdmh1e3CfaUBjcF35VP1L4FO9XxJllmZJZrZkZ2MIYQJcCFkuXBNj5GiHazxr7GhYY9xc5FqsWbFUKk9XUWVY3F25Xh9ZwlW0XVtmbmobazFqn2vNbjpvwmt5ZQxf7Vx5XQpdulxeXdxaAlXUTnhKcUxZUOhTSV4oag9zmXjTeR92pG78aaZsim7ba4Rq+GzybvxsDWYdXLhRv0slUfxXnFkbWQVdc2MQaNdoMmSlXSNcsl16XUNbiFmkWdta0VumWkFaPlpwWpxanl2qY0Rne2XAXptXaVzIY2xkhl9kVlRN3UpESfxE6T/nO4A39zd4QodJRUc0OpYhLyHBM/46hTl5OkBN0lyyYiJhV1zZWMtYnVbVT1pHUj6sOEw900zqW9lk8mVeX61SjUoISdZIq1OFX9hm5GudcYl3n3sifXh8XXrqdrZx/mpDZoJmj2bdYuNdq16HZCpoNmfgY29jCmcPahprOGvNaB1jhlrtUPtLq0ZFQDFDekmiUdxZX2H1Znlp5WjaZqFkWmHRW6JUK1HjVple/2KBYpFbnEyjO7c4ZkEJTq9YG18ZYvJh3GBrYRZjvmN1YLFal1UuUGJIe0ejRw1I7UouThtRulQ/XRpk+mUzYptb5VpIW0Jcy2JAaZdp+mLyVeRHL0d1VD9iuGtHcFxxLW7VaE9oXWy0bpdqTl9xUCxLPE4RUfJUmVRsTUBFOkU7TEdRSlCiTDBUb2PRbR1xzW22Y7xV0k0rVNReG2anZ2ZkE17YVmxUclfkXbxkgWlva89qqGv6cFh1+XMKawBbW0nONs4o8SrlMF82kkNxWvNqyXGfcGtpwl3pUz9QLkwFTUtYeWHlZMFi1loUTy9G2UMURZFM9lQYWpdculyOWcNTu1IYVmZYV1gdV1hZ21/faLNvHHG3bM9iV1YISAg0vzTOSAtTn1R0U2FUcFiuXTpeuFd+SUo8T0c4WB9gMl8lWy9fP2hWbTNtsGosaO5ld2HxV0RJUTXoGLQo7UR9Vfddfl6yWRhU3VV0XE1hA2NDYl9iVGSUZH1iOmCAXD1Xl1a5WgVelF0sWRdV21h4YHxke2IiWTxFQSKqDWgknDzJS/9ReVVsWn9g/GbSa/Bu03LJdW51wHAxZ/Fbo1aYV1VY2lhSXWdjyGkLbhpvSGyIZDpYnFTXXRBoV25dcG9xyXFzcOpumGppYHpQt0JcRzZSSVskYMNgzl5eWhlTEUnMQqRLO1YuWtVXBVT+Ui9VmFnYXkBfcVvNV/JVLlNeTi5Kzk1dVUVaTVvXWKRVjVSaVPVSJVA1TpFLRkQhNdMdCQcAAAAA4RbAQPtWZ2BXYK5XAUp+UJJfOWoecOhwimwOYD1LtUI4SFRHaD3pLB4lwy8ROXo/FkqPUatVoVcKWg9ep2EVZUJoyWz3dB99NIHVf394w2vAXktZfFogX2hioWKnY6do7GySa4RiHlMeQVQxsSnZLTw5DkfZWQpnzGuCaJ5gel4dZEZnfmY1ZUhmrWZ3YspbvFzAZAlqUGsnbLxtMW4sa69lSmIRYzpjzV2lUu1P1VrqYjxlq2H3WMFO1kjWRN1C5EBbO5Q49T/+SZ5NU0gzO9wuIC7kOppLwFcJYBRkgWMjX+pVIkdEOFYymTp7R9ZPDlGtTbFN5lIgWIpcl2BGYvFel1VxR108EDmQRDFXj2GWZeVnDGtfb/Jw221XaEtnkWyPcWNyvW4nZ4lf2V3TYXdldWT0XX1ViVVVXNtgNmEKXFNPqDwCSONgkW7JdPl09W6xZFlfEGLKZZpnjmYRZDZhRlwWWDlWelMFTYVMWlisYlBnAWZJXvVT/06yTZBSPFzYYzpoqWhzZa9fpFdkT/ZMuVbhZIxuF3IbcnFxmHEgcaRtyGd3YhheS1knVIBQilMgXVJkGmZpYzNfOVyxWZ1SJ0coR0xTPF3EYtJjFGMbYv9gRGCRXU1XwFN/Xcdqi3EHcaprEWbeYtBgb1onTRlA7UYgWY9mBG5Sco50QnQQcZdso2qjbFluVGzSZ6Rl1mZZZilhNVkuUwlSO1aYWvlbFlyRXGdbZVeVU8tM3EHmQptPRVsiYYlhtVvdUXxQmVevXOVdglodUJ88+CdNL0w8pkr5V6VmaHPSecN5bHPeZ7xcOlmNWilfxGPlZMZk0WXsZS5haliHU+lWqVkTVbpJc0UWVpFlMG2ebT9pZWTHY7pm8GfgY2xa9kwxRXtQCl4JZE5k32KjYLtaiE88Plw7P0yOV5Va4FUwTodJmEh6SYlGEz3HM3s2GjiRNFYuLCfQFcEHvCcBO7hBuj7gMdUb6iM+PL1NhFccWTZWSFK9VFJfS2fPa2htemxbacJkt10oVDdRJFb1WatetmMuZdpjrGVza0luAmuFYXZYRVneXYFeilqMVGpUpFmjYIdnyWoBaeRiil2kXipigmLqXf1VgFP1W69icWGpV49GTT28U5VkUGq5abdmwWOZYaRecFyeYJ5mWmqQartnAWVuZFxipl2VWpRfZmcHbf1vhXCdcG1xpnBjbPRl+GBwXu9bFFUBR55Aq0SUQgc4XB8AAAAAFRcAK586WENNSv1OV1HmU1hV61CDRvM/bERjSflIMUlpTSVTxFbjXL1joGVnYj9gkWTSaK5n4WA/VyRWLFvvXAZfMWRQaYpsHm48b0dvkm2uaBleU1GVTyxU4FTjUHxNGlehY/Vq722mbuRto2owYhVUeU5EVf1YzFXWTU5HCEpjT3lQxktJSBlNfk+nS9lBgDSgLWkx0zrwRt1P4VpxZ41vPnKNcQdwf24fbOhocWoNbG1rxmzkcat29njreJp4rngrd4NyDGobX8FX+VkCXwVh1l71WShcJ2X8ahhqmWHVUdA+VS7qIQw4/ElmUVFWgl0uY3BjNl5aVpFSk1WkVXhPFk8XWlVkgWfPZJdfkFqgVXFQj0iwQhRCET9TPPw90UfvUHJVO1jsXlpnaWxSb9VwnnGobyFqpGT/YJVetl2XYVhqbW/nbvxot177VJ5Nv0Q3OOQeAAAAAOQepjRJQktMSlKNVXxaZ2O4anpulmyFZCNaGlecWqlgQ2VhZkdk41/9Wztfdme4bu1yeHLBb+ZvBHN7dI5wCmY6WF1Qh0uTQV1LQV3uaCJwMnMjc3Bxqm21aEBlpmOzYHBed17QYP9miWvnbEZr/GZWYidgaF1LWvtaJV78X/Fe9luTWI5YhV0LZ5pwvnZDd9RxkGcBXu5X/VVYWeBgemecZ1ZfXU3jPT43lT3zTpNZXl0LW19Ut1LIWvle51v4VA5R3lFdUwJZWGDLZWFl4l02UlJJ6EyrVC5efmczbHJraGQvWPZR6VY1XS1gX14/VQtA+Bu6G/hB31OHW9he0V8DXgRZ201DQKk/UUs4VXZae1tJV7JNgEHyO3dDl02qUwNXC1wTY1VvWHoogASANXmua8lbSFh4X3xlBmd5Y2VcLVV5UkNTg1CITWhRalnKYIZjRmF7XL9XgFQEUvlNekiXTe1Xa17CYM9gx16zXOtfOmf3a+drCGgQY4hfz17GXaJb3ldqUXdHyUKnS29Vh10rZLFquHKGeVh8H3p1czZrnWiPbpV3AoANhHuCBXzAc+BtmmkyZZJdj1JiSnNR6V4uZ2lpt2VpXedSg1KkWyRoInKOd+14KHcfddBzJnPtcwp1vnMNbxBo3mXtajBv4G6qalhkJ2FyXhdYElWCW0xi12r/cJdyuW4VY2pLlDywSBVTT1hPW4RdIGA+ZopqLWq+Z+xnqmtab7501HuZgemDC4GudxVpu2DVY+xmpGVJX0BVgVR5XRdi4V69VOpKmUkEUf5ZIWJ/ZyxqG2zIa4lnK2CwV6hT01VaWQpfhmLaYWRg4F7tX3Fl8GqPa35m6FzJTxRKfFXIZFBtRG4madNf+FbjVEhVklTKWuxk22kjZ+NdFE/TPGMyYS9NKH4Y0TliVUNl4WulaZte7kjWKsYhMTYiSORQHVWXVmhVPVNdUtFWNWC/aD5sWGmkYKFdKGPcZYNhulmmVR9XbVVhUf1RplcTW45b3Vr9YGFrxHGzcVpq7lwqUqBQiVVjXOJhd2WaZH9gFV7eYCNprG8Bcj1ykm+ga75oHWddZMddEVr5Xz9po25nbfllzV4lXSdcb1cPT5tOVFn0YHJjcGPRYVJi3WSPZoZotWh9ZUde3lUrTuNHQUV0Sw5SllFxSq89vidjCwAAaCBXUNBnuHFGcrxvf2vAaGNqem+bdIt373aVcO9kvlUCRsY7vTUrOeNEsUuZT/VT312qZnlqm2kqZW5fmVqBWAdXVFMsTspN11DqVKtXyllBXStjYGiXZ5VfUFXIVPla52LxZyRormLzV0lJyT0KQzhMF1DmU0dYMVtRWZdQI0QTPhdKYVXFWHlVtlV4WrldOl1bXedfo2CQXX1VekuMRjZRhF/BaGFqJmSkV7JRO18ybfp0NneCdFNv0WymbcZsW2cJXZxPBUjAR3tKHEt/R48+cTfnOrFAJUMQR/NQzlpXXjhblVEsQeg16Ds/RgpQH1Z3WPlaol3SXI9b01odWdpWulpUZPJpbmhYX+pRYkvUUs1bLGG9YRFeMlaBTupP2FXZV95S/EZoPs1LMFtlY6RoeG3vcNZwj2sSYwNeTF9mYPhcOlTsR/o/djn8M0Y3IEFOSgZQAFQVV4pet2pAdU96oXkUc/dmCFwfV+VVW1a+VPVOZUWePbpL01qLYn9kG2MXYxJnTWuTbEBpiWF2VvZLrE/5WjdiLWQOYYZZDFPnUhZe121Uef5/lYHbfUd12GooZkljJF2EV81Z5FzjWmNU61FBW2pjBmU7YidfBV/ZXs1cKlrNXZpl4WsfbQtoF15wT0dBwkS0SuJP81SIV3xZ7VdnVDxTXFLPTS5J/EXwRTVGMkjtToRTg1JxTs5TgF7sZCZk7FqsS7hE61HEYFFqEG6hbaFocWBKXONg8WT0ZH5f61ccVKlS4E2KQA4neQgAAAAA2wp5IFEuhDL6LAsiRkOGXKxoRmwAarNla2FIXoddH17qXJFYWVBIRvNA9DzFPVhLBFc7WghVYkhQN54r3jYwSsFclGnqbyFyVnA5au5eJU+tQohEtkrITnlPHE76S/9LmFLnXRVlAmk6aQRmcWp1clJ2G3SOa4FgTF0XYB1iMmOGYl9filyCWyZbV1lfVMNLj0XFRBNNmFoRZh1slW6UbcBl8VOPRKxPXlvpY2JrN3FXdKZz8G4BZ9VfMFv/WR5aC1liWahd5WDNXwFbjVXdUB9NhFNUYHJqmW4Ka5ZghlQwTglPI1IdVINWcVtwYBVh7V2aW2BbdlobWHFWfljeXldllWq/bQhvAm7ea9Bss29pcGZte2SdVddHZEXqSxNTH1hNWDtUu1RTXLBkLmkkaHhf1k2MM54S6Ba6LaBGLlheYEVgtlucVHZVm1+yZdxjIV5hXeRi4GcCaQZomGfyZvRmJGrMbfBtGWn/XjRXVV27aSd0rHnXdxRuul4QWptkVmsCamZjAWDXY0pqlG+scx14C32Kf9l9r3gNctFq/mOrXopcLWJcaeFt6m+7b05th2vjbXxxo3Ovc9hy63MdeGJ8sH5mfaF3ym1vZKxfhF1eYx1rV22EaLZaEkFUGwAAewjKOAZQK1t8X/NeeFsSVC5QZlZ1YLVld2KcYTpnWGxnbsJtF27tbRdqhGWCZdxoRWmNYdJUVlANT2hKHkrmVZxloG7oblJlqU2zRklT+VrEYgxoM2dDYdZcwFcGT6lFSUsyXHFpP3PUeAJ65Hc1dOluVGjkYCtbm1U2T6pNr1RxY8xwdXlufdJ9DnzAeUR4w3f0dS1wWGePZEFnmGgKZptjkWfZbgRzT3GXae9fd1z5XWdgPGKhY4VkEWRvYF5YmEzsQ5dMj1kcYqNk3mA/Wc1VAlfUWPBcDmVgbRxz8XXQdr52CXS4bENi6lnCV4Ban153YoJknGK9W/VPc0XxRHZNBlbWXwdqfG8Rbg1lH1cLTrpQJ1TyVuJgwmsncfBvwWhhYwBjHmWJaYduy3LBdf51SXMnbfVjLlyvXhFoV28sctxy6HPLdER1aHeBeoZ9E34Ae35zQ2gQW/pPp05qVmZeHGTeZtlm02LmXQ1emFziVXtMXkXoSOZMLk/wUSNStk51TeRTLFysYIBfj1fvRq07RUbiTwxUEFhnXpViimFUW55WK1upYsVkLV9ZUvFCcDZkOWFGwlAlVvRcrWe4cP51pHdIdShvZWeCYBliyGubcwN2S3TKcLRpH11hUqtYXWUfbtdxCnBXbIdpLWfSY4tfL1t+V/pS8VGtVZtYNVptWyBcJ2LVa3VzDnYhcgdpOmALXrxgWWKcYHBlbG81dH9xrWeTWRBOGkzDS/hLtFHrWWxi22hAbHtwG3hKfMJ5iXASYxNUrEajRSFXMmvEd3x8W3qmc2htF2nvY4dep2FXadZukXBPbltobmDCVKA/Ay7gNvY+kEO8UFhfPWdaZw9gzFFzRFQ9O0QwURtaVF5FX+FhGWY5aW9nHV/DUmNVZWIta3lr+mMMWD1Uelm0WwlZWFZUXDVmmmwNbyhvdG4Ub6RxLHHRbIRmm2G9Ycpk2GYlZWFfJ1k/VvBVaVn7XrNj4mPhX3pZp1kXYUVmAGn0a8BuXm8saiZcc0a3PS1IZFQHXp5mm24Udep4QXlbdnJyXnEJdAl2YXNZa9Bl8WxJd418EHuwcqxkK1oAYN1n62yMbwJvNmwdZsZeuF+8ZixrLGs2aZRoGGqNa3NtQ244bsBudm+PcUV0+3UmdctwzWYgV9FP7FuhaNVtS2vcX9tLHC17B7YZ6SyUNqM23S+ZPkNR4FkXXSpesmFOZvlmgWAGUslP0ltRYdFdP1KEQLMxfTL/PlxIvUvuTMxQu1XMV7dY+lhtV/5UIFKBT+RL3Ug8U6pfM2Y9ZaleWVhRW6tgAWEeW+pMwjPBEb8bXjgoSPhPklKtUtJTs1SkVstbSmHbY0hkImF4WctOfESkSjZUPVZfUtJN40qwRnw88SRvOhhZtmiGbjlx0m9qaQ9hwl+was9yk3N2bbZmbWgnbVNvl235ag5otGF0VG5BFT2HUOle5GTHY/Re9Vj7UiVLXD3NMV1F+luAamJy0nTkdA11PnVFdV53yXv8fsJ9yXelbpllD2P9ZC9mi2YFabtu33FZb0lmvFefR2Y/+0QHUUFZJV/vYyBqknNlez5/tH6Mepx1hXQhdZdyGGvkYKpb/1n7WeJYwVV6VXdgQG3Zc0FzzmtDX7VT/E8nUt9brWLFY+5gblocU8xUYFx/YuxmGmg5ZSRecFBaQm1JslU4W0Fbu1XkUJJU61geWrtcPmEWZvpmY2YsZDReL1QVTgxUmFyJY7VoZGtVa/9mylq0Rp9ExVMJYAloHmtUaGNiG2X6a6JuwGssY0dYcVVzV0NUr0jIPXNIjlVNW4ddlF+dYLhe4FkEUcJDADkCPRRGrVKNWx1jd2jxaEJki142ZadvpHa1eCZ1IGvEXPxNVE+aXJdq4HQDetp5rHTIaWNaa1hrY7RswXExdZx42HksdoJr61h0QBczcz11RxpPQFXIWTtgdGpUctJ0cHHOaR5kqmWPZ8dl+l/iUbVMC2DtbXVyoW9yZkhZxU0CRpxFB0bARkZSGl+sZrxnwmG3U60+sDO0Na4yuyW6DtQYdC5BONk4NzgfN/c91EtEV/Be+1+WWjdPsT1NJ+8Nyw+lKZBAQU+OVPhSsEyaSCNOhVXXVq9QZkBWNK4+GkqpUCxT7VKVUQRQKU8YTW1HBUSYS39W919ZZvJn9mUKaLtrS2zAZ7pe01agVqhWbFQ2U9xRilUPXBtitmfSa5FvmnFZb9Jn2Ft3UVVNVUx+TmtU0FqvXwBjg2i4bkNzlXUfdu10fnGjbt9wmXgff8aA6X0hd4ZtgWU+ZCdm5WOwXNdSiUrjTSBVYlw1YDNfgFqoVIpWMFyEXQ9ZsFPCVIZcYGMzZjll6mZia3JtE2qtYwFhY2GlXR9UmUqRUeNddWWNaH1qfG5ScedvRWo0Y3lgyGGzYlhh31vfVItO10kNR8FDtDymNpJA/lBXW71gKWR8ZbNmEGjoZ2hlS2F8XYJd1mJYaZltYW/EbkNsVmj5YmFgyGTMacRsbGwqa7Nty3JSdUxzvm6JaUdo52kgasloQmYzYExW0EsRRSNBjkAaRxhPUlPwUcxM60wMVIJYJVjCWAxe+mS6aWZqeGj/ZQtkEmKMYldoV3K0eQh863h+cExkD11vYx5tt3CdbX1jm1M7SEtPWV/0bAp0R3TybTxlCmPhZmxqbmqsaDlmzGNdZBVps26PcL5rFGL9WsZYVFrOY2dtlnGRb21nA1oiTGZCUT5PRS9R1Vq+X+BenFxWYDRoeW0wbntq52P0W6xRz0oMTrVUg1j6V49Uu1LkUo9UbVUcU1NQCFVZYDJo7WsObeBt1G0hbWRqdWatZHljR2D/WlFb6GOIak9peF6wSTI3zDqHRLdTNWRXcEh2anZbcuRtOWy6b9pyKXEkbfdrqG+bdKV3YHhFd4dzFm0Ja6xv6nQRd2t1HHIxb11ssWi4ZWtkiGI+YBNfeF/rXmpgYWX7aD9oo2GKWQhY2VvWXohfFmH8Y7ZkumDRWflWsVX/UupWll86ZDJiA1uZVApPx0heR/NJs1BlXKVjymJfWt1I6zEANglAuEnGVEVjHHHseMJ5uXN4Zn5UilPcYUhpK2traQtkRFuiUVNUdl+yZiZp+mcjZCVeGlaPSkw82zBDNptET1WFYelq628FcapxBXP9ctZvMmjUW/pMQEqLUaFaVWJba0FyB3XidLJxN2uaYoNZe1FiTpBP1k6rTTxS+1kLXkRcL1NbQ4U1VjRJQKRF70kuSTBFVkglT6pRrE3TRyVAXDyGR9tVYGCVZYlm7WMuYMFf72EWZERmwGYwZLhelF2fYyZpZWxZbfNqgmY7Ybdb+FXPTxZLlUqJTblSylnsYt1pvGnEYcFTpVGvYHprhm+0bcFoKGgebfZx4XHXbUZrIWwraxFmMV2WWS9h2GbgZmdk8GPJZWhmtmUOZtNoe2r8Z51fslBzSXdLhEyqSkFEiD1GQzZStV/WapBx/HIwcLlpbWJeYY1lHGmHbD9vaHGfc2pzMW8bZ8Rd51gzW7Bh4GeYaxNrJGWWXOZV51LQVKVWWlaQUrtJpEHiRSVMZ0z2SyZWFWhCdfN74XzjeHhw52OLVs1V4WKvb3B4aHvBeI5xCmtWaXZqmWplaYlmYWHDVjRDECxXEwAA0ycwQEVK0kvNSXJJwkeuRB1Rz2KjbUFw7WxJZ6FjamKjYTlhT2J2YTdcNk/0QMtK4FfCYUVmJmbxYYFbd1eEWKNb3F1FXnpbfFkYXzNlDWihZ1VjFlxxUhFI4kerVUhiSWmZa59pBmdSaHFtQnAtbaRiKk+POv9DdlfwY7Nqs21Bb39uXWpLYm1fVWnRctR17XLXa+hkh2JpY5tkuGcWb792R3rweBN113AGbbxpZ2gNaVBnvGCoW0Vi7mpkbqRrVmQlYXNk62Y4ZE1eblkpWyZiFWlOaztnY12BVrFhbWyob7VqJ17hS7NG7E6VVttWz1K2TkpLnEtAUDBYrl7dZnltfHLJddR3qXgdef93AnfPdbdx3WnoZUdpJ222bJ9lrlaMRJE9uEk9WIdgnWRJZhJo3GmfailqQGlsZXdb/kwnQlFDmkWMQSY+HUC/Ri9Vf2HNZZBiHFpnT3dGVkg9UeZVN1TxUFxQOk9YS+hFpky7WRxjzGXzYShYDU1STZVWel11Yt5ipF0VVkRUwlipYVRqGHBkcTxtsWNjWp1VdFDDR15C8UesUjVehmXKZgZi7lUqQZ8v+iX7GUwp3z4qSVJKPkUJPxNBP1BAXgRnzGicY3hbu1ovY6RpfmnqYi9azlw8Zgls4G1Tbv1t32yJaSxndWtEcGJxwm5waaFiN1pETvpBpkL3S5pVd1o2WZNTdk7iSTBG50NZQEk6/zTbMto6gUIFQ0o7oSgNFSUkZ0uAXyZn6WaDYPZVvE2pShhPJVg8YNliB18CVgdQ9VLPWPNeMGVOaiVtHnDgctxzc3SDdkx4H3gOduVym2+GbI1pSWepZjBlX2EBYGpiRmXDZ8BoYWg8aNZoTGyLcEhwrGqhY3VjUWgmbOlsJ2nRYWFdSF8bYz9k1WIfYVBi/GSDZ7tovWeCZOBd3lTSUOpS0lUHXKNjwGhOaeRj51nyVJFdjGfXaolnemBPWo1WhlYKVwFVllhzZYFvtnFqa05bx0gpSBJVimLyagZtJ2lTYydfMGHJY5NlYWi/cf53WHcDcpdqtmHwVINE3k4ZYsttcXOec9BwQGk8YBRkrG9vdh13GnPBbFRnFGLvWxBZeVcTWvRc5V2JX41ibmQRaWdxCngHedVyvmUzXk1kummtaRFnp2eWbbxxjW/UZshaKVXsVZpTzlFCT1dK1EdbRydMm1DrVMxeq2fNa8FsmG3lbbFrlWbfYshgKF4gWDxUeWHwaxJv4G2taxprmmj5Ythb2FcEWWNb+1uvWspXg1UbVjJb7mFMZiNommpVbrRxcnHUa8VgO1xgZlhvTXNic+Jxj3FRcQ1wJW/BbgNuwWqmYR9Z21XoUuRViV3oZy5w6nOZcwlyc3GTb0trAmYEYuZjdmRdYARd7WMda6VsZGmSY09ec14CYtFlE2rNb1VzCXLNav1caU39VZZnwHRge6B723a0cDtulm6vbTBr4Gj0Z7dnUWf7ZBpk6WYfagVqxmXVYR5jNWZtZJhgY1wuWPxSJ0sbQhdB80wPYUduBnIdbRhhc1EAS8dRZVc7W/1fAWX3Zh1jflebQ9E5LkvfWYliIWcHaZNodmRJWXVFzDnzTlpdkWLpY9xj1mHfWUxMyUQ6R2dN3lQaXopmaWp2aBFgmFVWVj5eTmOTYDRT/ToTP1xUB1/bXw1ZUU3+RXpMVVfrXmlhcWBoYV1ntG0RcEBsdWGWUmZUvWAIZotjGFoaU71a5mQcaG5kXl9kYlFofmlnZK9YrUTgOl1OT13FZE5n9GZ9ZKdgKFwiWvhc+F+4XhZYwlH5Uj9bSWLFYVlZPVArUe1awmTUa85yuXcleZN232/CZ8ljO2MEYR9cEVc3Vwta3l9rZtFpvWdnXR1IbSyNEd4QcC93TZNguGsdb+lqWl89UENJO030U6hY91k2W3Ne8V/8XiBde1r6Vz9XrFnFXPxdx10BXlFg9WEtX9dWkk4rUvpYbVjbTmtBc0aNV3dirmg0bit0j3iweZd2p3ByaQJjjmMAa4ZxkHSGcylvn2hXZdZl4maAZ8drcHaWf12DtYDcdyFq6VniT1FSpVuyaLNwzXEhcQVx+2xKZudkZGmkcCB3mXo9erh28XACcHJ0Q3jrdjBv62DoS/UzkhryLAlKJluHY1pliWOvYsViEGS1Y6JcnEalPbxPI1rEW4lT50KFRgdOo02RTmxYDmKaaGZrPWnLY0ddwFj4VZ9QjktkSqlUOWAqZ2xqwGq/a9xvW3bMfEKAPX9jer90dW9raS9lFWPIX8ReXl+VXTlYc1EBUpVYAWDFZWFqom8ddsl6XHz1eT5zKWoRZZZoQm2qbnxuQW6jbmNvQm8JbjdvhHGjcmFxHWtMXfRJN0JgSDBO41FpVrtawVs4WilZjVsrYqxnfmfNYrNdr10UYTdjc2H/XGRX0FXWWPVd2GStanRuL27CaW5kU2NwZNJhpl4+Ytlp9m21btVv/nCVcOVtA2vtanRsV20AbN1pEGkzZ7JhwFeBUoRUKVNIUElTBFoAXZRbzVoyZftyB3vRfDN6uXXjcRNu02fOXjVVE1FGWLBlIW+DccVvw29yclJzfW8naStlymPoYfFfzV9wX59ezV65X2Vhp2TEZ19ptmeHYp1cJlzfYOxj9WaUaRFqs2UoXRZSH0j3PSE2lkOJUMFXcFpBWRlUI00kV5xnpG+AcIZtQW12cFFwCmk6Y1FoUnSLfdaAtn0Pdnhx5nSkeY16UHbsboBmBmITadJyy3hZfJJ8hXiccaNohGC7XjFhW2RFZWZjtmJhY0pg5VcVTuNWql5eXnRWHUdLRRtZgmkJdM95LXywe2x5mnZWdYx2snlHfVV/UX4ReJFqVFXMPHMt7UbXXwNuTnTTdflzfnDbbxJzV3WBdcR0fHUieNh5MncqccFv9nDnbyRvjHKOdcx0ynCnaIheH1xOYI5inWJCYFRd82IqaVxsKm1Ka6xne2WabYR3J3utdnRr+2N/appybHa3dYZyynDvcExzlneReqN6oHfoctVy8ngWfXx62G99YjBhTmhMbIVrAWZVXndbYFq6WlBiIWoubnhuJ2tAZZVee1ucWTxU61JBWAxgWWR6ZR5m3Gjuai9qmWTcWsJUPFSHWPdfSGZ3ZpJfkFY4U8JYX1kkUQhK9VPHYftoQmula3xtynEudvt4vXl2eL50rmzSXqtJIDnnQ6BSLl2qaEpxvnQRdMVw/2xDadpkO2IRZidqPGxKbxp0LXiEeTN4uXM3bc5p0WqabTxvk21/ZyhbY0YnNf09EEsbVGNVb02WQ69BSkiJTgZTfVhSW85bqlm4U5dN005RVbda012UXwJgGGAUX0pfdGJFZodlSmAJXOZgiWY1ZrNiZV1bX+lnN2sBaERlA2oEdCB8xH45fBp2WG5BaCRjNFtDTDs8WEioWmJmZ2teanBlnGC7YEVkRGUoYa9Z6FO2VoJaKlvHXNRftGJaZEdk4WJkYJlewFz1WXZYQVoqXtZiiWYrZz9jHlpmUjNbVmNaZdplIWhea2VqiWOAWPdS8Fp3YuRjc2CPXYRcalzVV85UQF5DazJ1DXmEdgJuPmEDV4lYoFyXWi5SjEYnPHFCL1AjWVdi22oAcFlwGWxOZNNeVWF1aIRt/mzaZ99hNGQsbIRyG3WkdEFwhGpQaaRpz2ZmYAVbGltrX/BkpWl6bQpysnVXeA56AnoMenN52nYBcw9yrnIGcyhzOnPNcndxanHAckNyfm3OZclfFGBbX3RYq1CNVtZgFWhDa89pkmToYDVkT26neNN+r3/We6F0Sm2ya+htg28DbrFo8mAzXvljxmv6b9xvPW2AaLFjRWFfXc5eW2ejbkxx0XCdcSZz9XBYaWxlxWiYa9Bq9Wf8ZlJnZ2g5aj5pWGprapZmOGCsV+NQTlR/W/1fs2CEXiFdwGFdZ4JovWTXXr1Z31oGXddZBE+UQCFNLGQXcgZ3GHRWav9b601AR8JJBlQ9XrRpTnJ1dtN1nnAFZjFZlFP4T7xTMWHha/NvRm4naZZkC2KkXzJdGl+zZUBthnKuc2lxPG7kaVxjrFyUW7Rc8lnAVJROAklLQq484kkkVF1ToVNcW+NfTF9iXT5er2P6aL5oY2GCVH9MKlCIVuNZVlpRWllZn1ZrVD9X1WCgallxT3SVdMFyp23xZNRbk1jOXfhkBGgtZqVk0GeKa+trNWlCZYJkP2kPb+twk2w7Y1taV1PCTihRXFneXR9eQFzzW11dJl50XUddIGAKZYRnyGeaZR5nJGtrbRFuNW7lbG5qpWf1aVtup24qaKpcdVVSWbhce1+aZPBpSWzza41s/m6xby5uqGv3Z0thg16eYptnVmlNaXxrW3CdcnBvxGUTY/lrdnEscgJvQWoSZPheHFswWm1bdFryV0JXI1fHV6tXHlYqV1JapVrWV2pYB2AeaIZr8WuoazVs1G2vb7FwYnBzb3Vvjm8tcB9vq2lxX4dSMkjVPtI9DFRHZL1r42yFZ0teGVrcWhNZQ1aHVEJU8lREU4hOx0nLUUZe+GI9XdxOTElqSiJLpFB2WQlfhV8oXe5kDXDydzl8KX9igcaB5n5YerR0VXBhb8Fuc2qUYv1Y1FVXWg1eUGJsZxFrnW0lbktqBGKUU3JKp1OrXcVkhGluasRldFpgTM9N11hwXxZfAlqxV89ZJV5LYK9fX17oXm5gAmLVYrpjHWaBZ1FlE19fV29THlNlVQdXGlfvVRtS9UokP0Mo1Ak/QWpgOHKVepZ7EnZUbENlgmZsawxwVHKZcT9taWatYP1eI2BCXqxVjkgHRlFQBl0ZZlVq+2zibpZu72tcZ6Jicl8fWw1YJV7HZ+NuNHCkbFdn0GUAZSZhr1vSXg9poG90cOFsrGezY/lfpV6xYg1ri3EDc8twJG4Ka2hpd2s8b3RxqG+eai9jE1xkXd9nX29jcN5rdWPsYy1umXWEdmhyL254beduTXK2dXt2YXPjbSdpZme+ZXBgd1kIVDtQ6ky9TIBYZWoedLN0fW3sYfJXclTAVR1atV5QZHlmYWN+XFNY+lrGX25jNGYRaMNos2dOaChsEW8cbr1mkGDAZepnb2TtYNJiyWYvabtpCmk5Zohh+l48ZJRr2m6kbBhkB1PFQW1DWUoVT9lRBlTOW8JksGt5bhZv/XB5c2JwRWZwW7hUj1UBXGxg5WKsZBdo02sjacNd8UnAOuFC9lCKWplf8WW8bj52tHe8cU9p1GcgbUpun2bYVahJ6UzzW/FronUMd51vRmA3U/RVuGDjb8l8fYO9g5t9+nONa2tpumhWab5r1m5RcCBx8HJ2drd32HXDcwp0YHUtdVlzbXCvbj5wp3MEdvJ1E3VAdeNzeG6dZtlei1nKV/5Th1abZH9tu26rbF9qpmjbZEZcn08cQ3I8w0Q1UJVW/FfLVfNWSV4mZV1nbWghbTtxmG8baitl1WLaYalguWMsa1ZwrHIDd3N8/n+UgCd/s31SfS57V3RDaRxdb1GET+lRNFI9VWFetWgkb6Bv/GrCY+1ZCFsna6R25nrseHly82qyZwRog2jVZ5tlz2cwbRVy7XWAefd5QXrneix8tXw7fA59on1bfOp5RHgVdiZyFm4qao1lDl4kU3tONFRuWXtc2F6sYHVjOWZHZ3RkiF8kYYhpS3CMcrhwzWvhZt1maWtub1pya3TOdMp0QHQdc4Nz0HNxcJZqZ2dAaeFrYmkkXzBN0UfoT21VBFh3WANY31VOVNRTslZZXV1i2mAoWJVH3DeVP19Ijk3TTaNK80kpUwBmcHRteiJ5dnOgcQd2V3h3dABrcF+RVZxZ6mircxl3CXM9aQJm3mvAbzBwRm8lbbRo/WJIX2Bi+miNbQxtZWcEXatbNmhPcsJ0bXBaaSBkGmKxZCNtu3MdduV1YHSmdGR3AniQdI5sH2ESVkpMLkq8UfBVd1TxUu5aQ2o6dXt5LnhdcpBpVV21VKFUDldDVrZUf1l5Yx5sGXKuczlwUWnEYwpfFFn5VYBclmfDb/9yQ3FebP1kFVvpUE1OuFGJUGBKQUjDTelXrGJCaV1qh2VsXO5VDFfbX/RoEXA4dChzOmsNXddOcU9SU71U6lKSTvpLy1EpXH1oYnKYdlZ0uGzZZYpswHi0fwOAQXpqcbNqIGacXsxSOE3mWHNl+GwIcEdv+Wt6ZhZealBaPwM8L0hnVkheb1+mWltQ9kC9L4A2DUagT+1TjFPvTptLzEhPRchJHFdeZSdv0nMEdThzJG0RYYhQ8UskWMVhVmRjY3ti5We+cOB28HYBcUdlmFgeWYhh/WdebYJwhm8haX5dRFThWERj/mtPcIJvnmn4XvtQE0fBTVpXzlw/ZDxqI23ma7tmol8vWvxV7lNCXgVscnMoc2tqollhRx0+xDYsLs40Jj2WR/JVgGF1ah5xiXU3eLl4E3VUbDthSlxRXy9h8V37WMdXx1zjYbBir2DpXitgQmLmYkNih1/WWtRWyleqWMJUZU1BRRc7uzsKPIExoSrIPSJQOlyZYn1kJWMxXNhNb0JORmBOu1T1WelcT1/FYmNqJHIXdtV1DnRocnVw32wXZexeXmReakVsSGy/bW9xMXNWc1F0g3cie0h9nXyKeHZxuGa9W6hXSVuRYYdoFm3ybv9ufW6xcg541nr9eZR3GHiGeVp79HwEfXN7iHhidJRvrGpHaaBrFW7EbdJo8mKfZrBx4HhgedlzQWuZYxVhRWCAYt5lsGjya6Zu+G5GbGlp/2nTaspo12XfZdRomWsabBNr4m2XcrV0IXNHcFduqW78bHRmMl7dXZxhNmJTYBJjh2hqajJrqmsia/9qlmtpb8t0g3hveVV4GnZTcxhvxmlJZp1nLGzBcaR17XYLdsVy32xNaCZoUGlTajdqxWpoawdpiWERVtVKVUmbTztY+Vz4Wx5X+1C9S2VJsEbCQrxBj0f+TZxT41TgUKRHQzt+NOI7wkmdVIBZM1Z8SMQuUja/S69VJVrpWbFVlE96Sa5Fh08nYS9wEnh1eHFxC2YaYTRkZ2SsXiFTSkfZTA1a52RXbtJ0S3f6didzoWzGZuVn+2tMbWNrk2j4Y+5aUFWXWUNhIGVDY8Rcl09sPeIrtRNPGNgyMT8ISPNOCVCASz1KTVe7ZF5t7nDdb85rV2eBZRplE2Q5YDxYBU6/RqpFiU38VeNZo1zUZCBvSHXNdGZu/mMTXE5YnVYvUVBOWFSyWIRYyVVQUM5IpD8oOMI2LT5kS2ZYnGBRYQRbZlTAUwpWJ1VMU01UzFhtXIxdklr0VcJSZ1IsVNVYYGGNaMBryWkYYy1dul4gY1BjR140WSpdLGVPaVxp9GYVYRJYk1Y/ZRZx93X1dpl2QnWwcZdtN23zcA117HX+cqlsP2TZXu5cfVjWV7xg3GrObtdrMmPOWlheW2egbFxsH2ZMW/1LWDqZMc81xUhVWYxkGWq/bKlv9HCob3BsvGdDYmpelF8sYFhfLV7WWihVd1H3WE1pa3b4ffl/ZnzAcxhouF0RYo9t3na/e7l8YXuheJh0V280apRii1yAW7BcnF77XYxXE0tlSYlZ1mbgbftvB2/ya8Rny2M+X1tcQmCXamdzN3Yfc1JtPWw1b2RwumslYptaOlxFXrNaOFJiSu1Iokt7Vexm7nOne/p9LHvZcztrgGUsaKVuS3IjcyZyl27PaodnxmS1YT1i72jHcCh1AXOQa4Vnj2lYbmB1233DgnSC/3wJdC5rKWPOWq9PwUnUVrdiKWgXadlouWk6aR9nlWXZZelmRmsQcI5wwm1TaEdj2mR8b3p6mICTgaR8qHKGaGBmlGd+ZgplBWQ/X9JcIV//YD9kJmmEbWdyMHmAf6yEZoiUidyGWX8Dc1diPFHpRclBRUkPVl9f9mO0ZX5rpXP1eQB8n3iQbsheI1U6WjVg51/WWeZXSVtHYDNlWGylcvNzG3CeapZoe2q8aZJkzl7IXkBicmQCZW5helmEUydXbV/PY+tktmPDZKhoGG+KdVR4HHbGct90nHq2fd18yXiYd+F6nnx5eTdw7GGUWppgxWf3bEhvRW+EbpltLW+dc0V2uXbsda5zx3IOcsxuS3AOdTB2/XQddM5zu3B/aIdoUHTSfjiDHIJsffB4VHdLd913NHmyeap48HQgbT1kc14LW/FY/VeHWtJf52LFZiZsvXFUdR90YWzfXUhLBkcCTGNNvEmxQZ48ZkS7UDJXj1emWN9ejGUDaexptWw5cwh6kH2ofYd6GXVZbRJkBl6qX3lje2Q+YSJca1qfXbdic2ZhZ81oXmsEce94zH4xf/55nHLkbgVumm3cbl5yvHTNciptBGcsYxFgt1gcU39YpmW8b2p4236kgTV/XHX6YTpREl88bV5xXWwXX1tQUU43U21XfV08Y1Zl6WMDYolij2QaZuxoi21hc+R2rHXnbwtqBWsAbLdpY2X+YptmL2yxbjVvX28hcGJwA2/CbeFtYW1ibJxppWcoaA9tNnTveVF7N3lqdqN0D3Jgb2FvPm9aao5hOl9QZVpwkXineoV2pmySXxRZwV6sZg5odGFbVMJIDEshVmNh82r+cqx5cn5Sf1h773J0aupj711ZWe9ao2D4aChwnHNbdax0y3APa+5lXGKPXh1ZU1BYQl1AcEexUB9cBWV9az9vkW/zbDxmKlrDTtRMjlFzVjhXVFUYVOVVBVmSWkVYz1eBXq1ktmW9YwVisV7oVhROV1PhX9ppInHKc+ZxJGxDZ6toa28ud1h9uH9RfkJ6iXXKc5Ny7W1pZXhdDVqEWupZllmSXKdjE2sEb2RuYWmSYqJgFGaba6lqe2OEWXxVvVpSZbNryGtFZpZdk1aHUyZU1lldY0hrW24Vbt5r0mvTbaJwJXK4bwJpTGMOY3diK2DFX4ZmcHBEdi13aHOCbL5kvF4/W/lc1mPHbTV1TnjGd493qnrNfvqAJ4GGfiF5aXRJcoNv0GrmaThvUXI7cDps0G2jcUZy9mtVXThZBmd6dNd7FnxDdkZsHGF9V3tOy0hETKZS6lPdUsdYz2T7bBZuWWnOZW9ob2z1bvZyEXl5fb18VnTKYsRR3FUTYTVm6mNCWr9GZTt9RdVQmFgZXZhjPW51drd4AHa/ce5waHOUcyJxOG3qaXloMGj7arhtpm1UbapyXHrefWh7HHNMa8BrRG4ubJloImjgaktsGmkfYapU1kiXS+RWiF9HZcFoOWmdZ1xpeG0kcSBzg3Ned4l+coMHhNR/p3ZXa7lic2Yncb55fn3Leu9wrmBFVXFbOGbMa/dsp2nwYnVZglIMUztai2cFcoR3mHc8cnBoQWCAYSBmrGjfahBsRGshai1uknU4eQR4h3LKajBmzWPCYW9evVwJWalP4T1AMUtCHlLrV6tUM03bTV5WhV1YYbBlJ2vjcHJ2uHqfe615DnjEd1t3y3U6db90jXGFalBlU2ZuaoBtPG0ubNVsJW0Zafdds1C6UfFXfFqvXNxhv2fFaLpislYsTQRYuGe+ca50NnG3bOxo/mUNZDNiSV+fYndvOHo/flV8QXavb8VrO2qraMZkWVsDTKlBDE1vXzhrbHLEdSV1+XNEdL13vnnxdlVxQmyqaLBjCWF8ZL9qQXEJd7N6Q3syeM5ykW8UcCBvlW9EdM94JXl6c0xsoGvccbN2pHeEcwhqnVpeTYJT4V/XZyNrD2xGawpp42TPXzldXGCqZnZqnmkyZHpdzVylX5tfeV/gZMhpJWnNY+Bf8WGgaJxuN3KPdPl2UHhbdihylXA8cwR3e3c7ctZoxGeBcCZ2sXU9cKNt+HD+cdxsaWKkVplk5nXCf02DAoJXfqN7UXn+c8BqLWFsXYJcal1nYkBotWkgZxRiq2CRYsVjIWMFYWtepWGdZsBopWnDbI9yQXixebx1HW2kYxpcMFNRRMk+HEV0SvpGgUcLSkNKvERwRShPP1kuYZJk22GDX2pgwmLEZ5huO3a8ewN8gXXla7BiZFfHTpRXmV49XSNTkkX/QqNKeVJgVoNWiVqEXyxha147Wtddy2YgbEpsuWjHZK9lrWiobNNu72zzZXFZXEq1TQlahV6eW91U8VZuX2do6W7pcmV213fldkJ0CHDHaLVeQ1PmSStLlFUhXo1jSWe6a0Jzw3u1gKt/KHgZa/5fSV38X9pi2GHPW2hUz1FwVOdXj1eMUOVINk7/XO9mMm6mdtZ9AYHzf5d6SXJ2beVt/m+EchN0CnVUdUR0f3FkbBho0mf7ZxlokmqLbQ9vL3BJcZ9wUm0HZRJXYUO+IlY+nmCacqp5S3gocdJqRmvebIxrdGdHZy1rXXAOdG121HcWd5lzbG2/Z9tj02HWYNxdvleTVZ1etWmkb7xvu2n9XoZYW1x/ZERr63DedDt1y3INb5hqjGNlVs5IZ1b8ZjRvkW/TaVRismOIathutm66bbNuiW61ao1j41wjX5Fi3WDMWStRuU17V1Zi/mYHZcpdUVd8W2tmr2x0bDpp5Wb7ZI9eZlVGV9ZexF8yW9dbfmJvZ7doyGrbbTNsDGV/YqRlg2U1YPlaXVeeWHtg5WmhcHBznnIlb5BscWyJcPZ1NHnZeG50X20GbH1xqnQ0cx5tomOyWg9RCEwyVYxfM2SHZRpqw3FLdl1022pwWgJNvUr6UblcMmfobpB2qn1EgQyAOHnSbd5gYlrEYSRvRnj+e7N7hXhyc6dvqWzVaednnmRRYcFhYmgEcUV2CXaecIhrsm6Edot7dHwXfOd6G3kJd8xyjmvcY0hdvVo1W3Ba5Vk5XKtbT1kTVgxR0kyZU51fDWXDY21g22B0YyBjcWEOY4pn/GgraPVmLmYiZcBgT1sYWWNbel+1ZB5pQ2pfZ+1gblhJVZpaN19BYHRfu1x8WvFYB1SnU9hdVmddakhmamHzY45pzWsoas9pum1Kcx54PXrNd11woWX1Ykxn42kaaf9jJFl8TTxU2F41ZYBmdGOiX4FcP1sCXnliKGjAbvpz23QxcJBn6mEyZrFuRXKZb21oS2H4YDZiNGAXWxVVek4nViNmJHNaen18CnvWd5p0iXRjd/h5Bnr3dy11HXWAdqF1znLgchh1+nWfcxFvMGzVbMNtUG4rbxZwSnEucfdsC2S0YBVjVmLEXVlXXVDZTk9SDVeJWYpabVv+YmptoXRKd+51wXJcb2Rt1m5lchd2OXjfdrJy8HGCd3t9cX+wfEt3cXNych10gHZEdshyVG8hcJFzb3VLcyluxmeDYXpnlXLveC14gnDqZtdkC2shcENxcm8vbS5rcmssaqhjJFj5UchanGX1aMNmKGS1aNxwoXfreht6w3alcahsjWkTZPFbGln3XLJgI2IsYbZcN1kYXWNkAWx8cg51nnKFasBealRDUbZSq1KZVV9aWmSKbnx0sXSNb5BowmY3bCFyPHOhcDFtEGwcaxBn2l/4WDBZw15GachzqHjYeDt0XG35bUN14XskfwN/M3zqeD52l3MHbzJpjWbxZ59nVmOJXqFftWWIaVpoj2JGWwRbcGGZZ3lqFmpUZwtj7V1TXeFhzGmCb4xw2my9ZI5d6mEcaiZseGdLYVpgAmMkY6Nd2llJYahpfWujZ3Nio2JWZxlqJm35cb5zE3HNbNhtcnCtbv5qhWwNcg51NXM3ci9xz2pPYUha81YbWYJbXltJXtxjr2zodSR7YHwnfHN5WnPWag9lj2daa9Zp/mMXXc9allvrWS1b+2PpbNtyM3RacPJntl83W9tVHVPaUplUb1UuU8VMUECALPIxJkUCUM1UpltiZt1ut3K4cb1s8mQWWhVNFkf0RpVLc1CKU+VXa12rYOVellZNSkg7sECrWnxwcn0SguR9/HKyZUNcPVpyXwBlAWeuZaFkRWa0aAFprmcgZuFlpWcUaIFj4lp4Vb1WJ15pZwRtfG6Fbm1vbXCWbyJuMW96ddF6FXvpdTJtwWKvWU5XfFiuXSlkymV3YaVYrkmLMlwjmTb3TipdZ2KXYDZZfExJRjFI7U+1WbZhRWSqYk1k2GW2ZTdpVW9FdBZ1NnFCbXNxd3fKeVt3nnC4aLZkuWXrZxVp9WZIZLNlGGkhbc9uD2vdZj5pv3Jeel980XhccddvUXagfNCAbYIGgat9CnmjdD1ywnH9cNVviG30ah1ptWbEZJ5kbmW2Y4lgn2SAbRV1/HeBd0F3PXdAdVVunWJiViVPtVOkXEhnn24ZcWdxRnJmcWRu4GnCZWRibmD0YhVqPHG7c1dy+23MarZsoHAfdFl1xnN2bthl/l41W+BhimqrcJ1y62+wbPtsNW7Sb65xtXNKdyF6S3ucfCJ+HYCrgnCDWoCmei54EXtAfKx3x2yfXf1ab2bycPF25nd6dh11onPPcJBsM2goZ25oi2g7ZlxkimMkYOldH2FXZO5kUGiIbhtyrHBNa8hk0V9mX9lgdWQYZ21lyGAGWtNSAVDLT91Ur2BXa3ZwB3DzaVlk1GQIaDtpI2k+aw9uh229Z9xeylZQTyZFCD16OoA6EUKxT/hXVVibU6xPFE1rUCJfbHBJe6p/In77dlhrCWS7ZrxrMmz9Z1xkdGaXagJuCW/AbWNsGmukaWtq+m9edD1zQ2z9YrJdPV1JXbJcsV+ZZ/9vQ3Socyhvx2u8ayFu129LbsFo5mAuWidYVlU9SxVHRVSYXXtiqWVgatBubHA3b3Rs+GnEb+J4/nwWe2RzTGbTWWBVtFuIaPF1Kn/xgpyBC37Be398K30cewd2XHO/c3V0hXRScnNsw2M9XURbfVr6YeRu43fkeQR13mgMVzJK8UyaW0VrrHW3eVp30nB2achfmUc6UUhk/2yYcLdyhnUieU17KXnTc79s22UZXJZJuS/+HVEtJ0QfVQ5gmWU4ZWBe3lN9TP1FGEAnPPA7U0j9U91cIGSsalVtr2rKYdRUgEkzSidWS2Ucb0xy/m/vanto923udK1483d/cwtu6mlMZ5Jm5GhabCRutW4sbchnWGXMaOJxY3sQgDl+CHY+aSJjhGcabblx9nOdcxBxjW1EaYdk614vWVFVoFSPXZVqV3IEcvNnlVX6Rv1Uq2I+Z+Fkv12jV5RYUFziYbJm/GjsaPJowGgPaHVpxW8sd5Z8JX/kf1h+tXnkcKhiEk92OnU/X1UKZfJu3nP7dVh2+nNEb1xseG7WcwB2JXFWZpNZRFJFUzBaLmSJakNpel/fTUBHB0yqS1JI3VRCZ2lzOXiCdqxu3WMhYqhouW02bttqeGiDZ89j61k5TAVFtEsTU8Rc0mSxanpv9nMKdjtzoW6gaxVs4G0ubDBn3WJXYYJe3FyvX25mWWrGaqdnJ2BhViFUCVnYYP9nT2x+ayBlzF27YRJrYm/LbXRmn131X7FpGHISdqV1dHFjabdhHWVnb411+HTDbXNkUWGdYcteh1t3Wv9gtWoMeb+EdYsYjVGIOnyuajFfCmDRYa1et1lKXGRjKWlWbK1sHmyYbDptLWx6aNRhblk7VnVb5GGSZjtsiHC5chB01HWceFl6Gnm9dcFwgm9ab9doAV9tXVtl42sva8piB1U3US5Yh1wFXkBdtFkDUoREyzgzO+ZE2U4sWNxgTWjcbrxy+3HUawVhflaGU7VTm1WvVcBSJEvYRSNIIUncQlA0vDsMUl9eUmOAY6xggl01XD9gc2lTcOlwR2uWYbReLmWJaSdrPG2Xb4Zvg2u3Y2daQVgvXi1h+l/kWWFOJVLlXnRmnGpabPhs129Tc0l003CQaGJeR1kEXFxf9142XG1aV1uLX1dk2mYnZ6RlnGSDZSdjM12WV7FXRmLScNx79H/pfJhz02ddYMlknm4EdLVzm2xkYIRU+k1hS3pQ/VgeXpdfn19qXo1cTFrJVidQvkFVOL5G7VK+WeJf12NzZVtn6movbURukm7LbnRtCGodaD9r1m/sc/t3rHmRd6hxeGnqYKNa21uUZ29zkHhFd+xxi2w5bHJuVHGedQh5EHqBeZ12U3DhZk1f6mD/ZnxsY283bitnEF3pWAZiAWy6bttpXl3BUqZV6FrRXuxh7mT7YolZt0eKQm1OY1VIVNRQ3VMHW+tbNVbJTAVJ0k86VslcoGMNZwdmjmJXYYdkFWVSYiFf315OYS1mqmsQbylvD2xHZUheSVoqV95RE0dnQphTVWD/ZgBpxWfuZtZlgGXgZW5j4VpATf1CykmLUgBaB15YXfhVh0qKRyBQL1sCYmdjcWIlZM1pdG/ncclx8m/ibqlvGnAebVVlcF1zXaxf9F4HWgFTwk2tTXpQ9laeYG1nPGjaYndaJFEGUr1ctGU+aeFnVmVBaA5xdHiZe7Z6yHY4cRlskWi7bB53vX8aghx/tHdybRdhu1UBULlS9FOhVU5h622+co5vDWiTY6tgVV6tXg9h52R3ZdZha1yUVoRUw1ojZOls6XDdbxNq1WTFZgts+2xkaFNgSVr0XexlRWx6bsprlWrHbjlzGnYyd+51UXMfbptl7l77XYNfDF6DWCJPtFEdXW1mjGwxcEFx7G8Nbe5rym4Sdut8xH97faF4/XNdb5RqhGX6YvthCV/JXa9kMGuWbEVq82N6WzZU+E2ySmJOrlL9V7Bdh2GmZddpt25rclBya21PY1VTlT9jOQpKEFnxYRxpSW7fcNdxLnBbamxfG1JeT1ZVoVapVbRW4Fj0WLBXUFe1W+NhoGiobWZvlm4HbYBr/GbAXRFallqYXCtfMWDdX2ZeHWFrZ5JsxG55b65vGW/xbIhpOmQJYI5cKFqBVyBXf2DmaW9sXWfHWiZLq0o6URtTFU0gQkBIj1yiaIxsiGqPZmVmNWq/a/prkW57cup1v3Veb0RhClBOTGhT5FqZXuBeql+HZd9utXXJdjNxFGhIZctn9GpVbHlrF2stb1F0TXYHcj5pB2OkY4VjNWAhXDdeRmOwZS1kfl95VypRXlifZR5w0nSZc45sRV+KTjg8eD/HS+FOCUuETf9UF1xMYEFgRV55XUBktm72dxB9Wn8CgPl+c3tFdlxwrmu6bN5vnm9Cbiht6GpeaFFnC20JdBB2cHEYaL5gPWIBa5111HwcfiF7jHYLdc51mXOTalZbRUlqSMlVNmXqcYN5HXsod2Rv3mgSZxhr3G/Wb+RqgGjSaLtomGgCaI5nPmZsZ/dr8m/AchhzLW9sZ3ZmiGubbCtqU2nUaXFq/21fc3N1mXRQcgBwSm8tbiNq/2S2YWBjfGafZWBlVGmWbyV0bHSfcLNpIGHzVktL/TonNvhDjFK7Wjhe1l6JXWlgX2eDbDxua2tMZD1cJlU2VG1adWPmazxyNnXIdIhwmGkFZSZlFWgVbNpul3IQd/t4cnfLclhsUWaLYidbe0/1SDFO6loGZbFnuGQZYfVkDG4TdQR3HHPVbr1wdXYJeKp0fW4AaFljW18oW5tZ8lihWDZeEmhhbyNxpW3gablqW23zbL9qUGu1bEdqfGIdWA5QlEzPTw1X1F6sZdJpu2wPbYRqN2YcZc5lumXxZWFpe2+KcuRxRWyOZVBot228b9lwoHEFdY95x3qZepJ8xH8xgGl7BHIKantnRWcAZs9ji2P+ZvRpq2qta0dvTXHNcDttdWhsZE1hcFscUf5HjknuTiBQk00EWVllpGwWcOZuumvvaCJlXWMaZI5k0mKxWg1L6TxPPPREOE47WKhiP2mwbM9tCm3Uaf1nXWkvbB5unm1Haohk7mF7Z/Bv03WNd1l12XERcMZwInIkcVJrnGOkY/BqO29FcsF2EXsvfQN8OXgKdPBv8GyybWRvbnFwcz90/nIgcjR0CHl0fAt843cKccNrxGp5ag9nAWM1YpJo7XCgd4t7Bn2gew946HOPcB1te2hKY3he0l2hYs1ozW6OcatxjXQReIJ4t3NIasVgMl1LYjtphW7ScZRzOHQYclxrHmBNVRNXmF7QYotix18ZX/ddJlxbW2JbvVuPX4dkK2hhaT5qxWgMZctfXlobVoBbnGZVcVJ3CHhedLluymrxZ9dpBHS4f+iGD4isgnZ3pGeOWv1XoltfXOdX4FTbV31djV8uXZBhm2Y5aLVmO2XyZBlmEWrHbTdv/W2EanNmI2eVbTNzbnPwb5Zs83HYeiOAVH/RebdyqmvSZVRmpXA3e5aBEYM4gOp5JHJ8al9g6FjIW1hjwGfyZqpi9lpJUVJGKEV+SmVMM0yxTu9UE14aZKhmEWZhYnBdJVtLWqVaSVzcXl1g1V0cVxJRmVF+TyVHH0QTSntRiVfuWcRX6FOFU4hZq15RX9lbnlUJWP9fB2PeXx5eoWA1Z/htMHJzch1utmYPY4tl9Wc5ZyZjcmAzZcJtYXVDeW96F3rkez1+Xn0eeFtxNWpgYX5g3WPZZANjkGPbZ6xq1Gqbaw9vdHL2cq1xyXCbcJNxynPMdot45nZab2Zi/lU5VIddBWhWbhRx9HG4cqpxr257cbl3H31Cf4h+sHrmc2Br5GuodHB5qXmNdcRtq2MBWkVTs06hWEhogXJ/d012CXLvcfd1AnnqeDl1m26oZ05jLWBFWiZRPU4BVRVeyGbwbnJ2JXwFfld6o3HiZ6xhIV83ZT5wSHjXe+97unhVc9RsjGZ8ZCFqLHDXdBh3Yna7dT93zHlOe1l6OHiodh9zAGvnYfldu19BZJJmtWpXdCh+pYUMiPGEzXxmccBkuF7LZ4pyaHeXdoBxKWqcY9dgYF2lWRtdGGVgb2d4WH5TgGJ/EXsvc7dmyVfAT2VKAUdUWgtsg3VceLF2unUqdfZwwmkrYRFeVWSKab5s+W6jcKx1OHx0gCKAzXtKc4Br5GfrZklnfmlXa1lrkG0Ac3t2iXUacO9mXWGLahV3yX3KfRN52XOecqNzy3G/a0Fhx1S/Uz1fCmoncMpyWnO3cjty53J0dE51jnQ2cshu5Gp3aF5qfm1gbuJromb8YK9ekmApZpFu5nN/cmFpmViUP2UoVUFEXUttr3Vhd690L3LnciV00nPzciB1a3oJfr99NnrQdJRv5Wk3Zpdqr3KFdzV64XwGfop8ynk9eoN+mIJLg+B/vXnCdq5233VqcdZoQ2FeYWRku2TnY4BmMGsNbURroWUmXRxXVldtVz5WFFNOVTRcAGIUYyBfjFhTWDNk9m4HdLxyZ2ryXVVaVWOCad9pBG3IdZx773qmch1mZ1r9U81XQ2FKawZw8G6CbDFuTnO4dgB0emqXXu1VHk3BUrBeI2f+a0lt4GwibBFrdmoIavplr11LV3tYXGDdZ5Jta2/ka/9hYFYsVSlcnWBeYe5h32dtbqpx6XFvcDdvzm4obTRqnmZIYpNbmVOjUTtdImcHbf9w4nOudgl4zHg7d51yRGuwYslbJlspXCZduV2eYhFqAW8ccDBtH2ZaXq1ddmNWal9uJ253a4Vq3Wxkcs54QXy1e0l3qHD9aSpp7285dll3XnO9awhg1VKhUmxXklohXGpeg2HBYZZc+lgjYn1snnD0bQ1lglgvUudaX2pPdy1+CX8LfGl6enyOfoZ9VXlEdN1waHCTcKpuFGv2ZXFfglvhYEBpBmw7aFNdgVSOUNZNeUutT4ZcKmmFcPpyyW+uab5kLGOyYl5j0GETYLZfmWDxZkhwGXn8foKAbn1Bd0lxB26nbE5s5mpwaOxmTGQTXrNPaEaiU+Fh32lGb99z5nbudCluJ2fTZ+9uW3PcdAZ1Q3XrdP5zUXH0bYFr0mmBaRZsB3Mrebp71nnddNZu72lWZX5fkF0oYbtlj2b1YkVYb1DsUltcXmhPcJV0+XdUest7EHy/erl4WXZsdIJzS3AAa19lD19GVppTVGEgbQxz0HMpcARpsGMybct7kIVQiPiDlnpyc0NyX3BmaEldOFeUWXdbzVqUWVNa0FyZZuNyRno6fF95UXNYb7lxPHYJeYR4kHO4a/hnKm3CcsF0VXMCbnpmAWFrX1VkX2zqc295uHvNebRzS2qNZcxpfHLFeTJ+33/rf25/H36pfBR7CnkQdppvS2W2WChPalDVVlxZrFujX9JiV2YtcQh67Xsqd05tGWbfY/1l1GdHaX5rIWzsbipz2nX4dtJ57nurfFp7kHbkbulmB1/PVj1QGktNS6JTEmT1dl6EgYr7iSODqXjdb65tP26lbixz53rXgLiC635OduluzHGPdL9yLWtjXHlKVTlSMwUugSm0JTFB2FXjXlNmHm5BdQJ3vnLzb5R4YYQCivaIKoInd4xqi1xBURVO+VnYZRhsy21XbO9nTGBkUwxBJDZEOVQ/C0jDUrNdsGeObaVuR2u0ZehhXWPsZPRjzV1mVddQz1HyV2hguGdIa8ZrKmiEYqtc2lowXH1erV9xXLlUBFKtWT1kvWm2aApiKl/tYzNp1Guuajhp+WqJbatvvHIbdRBzJmrCW8VLQUKRQMpH51V4YSxnN2vnbpF1wHyagECA2X2OfM97GnmJc41tA2zrbt5x8nB6an9fD1VrU01XplgYWjBhpWvYdu5/I4W4hfuBznkybmNhgVQgUxViBm5OdHx1jHJRbC9gHUvEP55JMlYhYYdoNGtTa8ZrmG0lbqRqzGJGWzlasV6HYYVgiFqjUuJTHl6dZm1rDm+WcZlykXPQdsB6Lnw2eM9sKVrvWzdqt3OIeTJ8GHoFdAVtJmY4ZUFnOWnua4hv4HKTdDpzBHDGbeNyUnrtfeN/EIDzfOB1KGv2YQxdzltKXDdb2ljDU7lL50y9WDJm+G33bvtom2A8YEFnv2sjbMFo0GWwZb1plmzBbKVp12Y5amZskm7wcbJ1fHcZdgVyhmzMZCtaaU9ORd9JO1X1XPJhOGYNal9toXCXdgR8Hn7Ae2928nEmcdBxcnKycZNuVGoMZupmvmrZagxmnmAHY0BpRW0iclx4+np4d2dsFVoTSiJL3lQVWntXI1DsTTBarWYtbW9vlnJTd998zYERhNmC/X3Ydt9wmm4GcwJ7CYCifxl6FnPGbrtsC2mPYaJablzLX9tiJWbIaeNryGqVandtK3GtcxVzAHIGdP12tXgyehZ6iHaubqljbWDkZXdohmTwXqtec2GmY6xmUmxCcsl0/HMdby9seW73cXFyEm/satxrqG3Fa49m7lx+VQhhi2+sdtt3hXUHduN7gH8MgOKA6YDsfRZ3a25hadVp9mxnbl9sP2jnY65ewFyAXrhfAmC9Y9xsZ3OIdL1wAGy+awRuz26ObGZoz2NTXj1bHVxnZ1R0qHrEes91FG0LYwlfYWcqc0B5LndEbc9dZFLAS3pIbFOzYFprOnKSdeV113IIa0peeVCbQtpDWFlsZ3FuWnEoc+9zzXPFcT9vZW2Sa0lw23aOeq161Hb2cCts42wTcV51QXnaew17WXXxayllJGXkadBt3HHac3tysW/pbPdrMW7rc8h5En39fCJ49m1jaHtqMm1ja/Bl0mM1Z4dt1HIEdCxxWW1UbNRqcWUaXrRaGGDlZ1Bt9HCVdO9353mBenV6b3t7fZ5+9H24eyR4DXSjbvRofWXyZSJmrmZ6agVxEXcveit5vXNgbUBrVm/7dKZ2w3SJcWVu52l/YmNfj2fdbvhv32xhaCxnHmwmc3x5NHyWeu11F2+/attrk203bKVmW1sMTA9G30gJTIVOmFG7WtZkSWqGaGZfllJFVE1kmW5fcQtu0WYvYOFigWoHb3FuXWjkYTRit2eUbPJvJ3E0cD1sEWlearls4Wz1Z3ZdclUBUqxSc1GPUGdVV1c5WQ5fZ2fTbrlyoHKMcTJ1OH5phYqHKISbe6ly2HAuczlzzm4jbi5z63U4dOpu3GicZNViIWOaZphvzXkWgIiB/H0YdsJtbWmmZqhiql/uXhxgFV9wWy5cOGQeauRrGG0ncNRziHQYcY5qc2dSbpp3wnwGfQV643WQdM9zCXJ7bqpsYm6bcCluTGXlVoFYYmR0a2ZtiWu6aMFoI2nLZz5i0Vc+UEtVbGB+bEh1RnrIfPN7NHj8cZRqUWTWYsVn9W5Zc4V0a3NWcc1vTm4QbUJv5XUyeux4QXHmZ9ZkymWNZ/5th3Sqd6J3jHUtcoBszGiyZxVq3W3Obk9qfV9fTWYw0zmfVvlkQWpXasJo4mhsaf1ohGZ5Y5NdUFdtV4pel2VfbA5zenimejx3HG6iaUpuZ3MIdip3JnYAcuVrdmhPaihv2nEUcEBsn2hVZ+1niGhuaD5pI2gHY/JiwGgWbldwPHBicUR0EHZbdf90q3Yadt1xNG1xay1swmvvajNod2LHWOZLj0pSXf5oVWtzZUhfzGI8bGVyHHIBbSBl+18LYZ1j7GOIY99kx2UnaBttsHGlc+5vVmgCZKlnvWttb+lyJXaFdxV333T1c5t1pHfqePB45HccdF9siWsWcw94gXe6cENnVW1ndbZ3z3fRdol0jHX2ewKCVIOkfp13h3X7dux08WwWXhpR0VcWZ9hyZnkCesp1A2/2aX9rnHGKd355gne4cylyLHLxcHBsPWVMX2Rbr1ngWJNVy1G4UuhWcV/dahl0qnhTeOdzcm5rbKlvcHZpeiZ7zHmOdklykmykZBte11hqVTNW0169bSh4QXtDd0Vrw1ZZTPRVF111XmBdxl3XXnteK1soVQlQUk8+U0FbqmczcjN51X+QheaH8oQhfGhv92YHaPFqS25fcG1xeXFicQ1xM3HOc3p4onxrfg18jXU6beJmmWJVYf5iPWjrc3F/w4V1ha99fW7dWiRQnlZ/XNRgPWRVZVhlL2YGaddrqG/gcu9zRnTvdAR22XjIe3t853pHduFuNWflYHtZTVhXY75qFmraZs9qTnHpcrFsg1v7QrVNDWFva9ZtWWzubwF6XYFMg61/9Xgdc61xq3J3crxv+GwFbeBsQmnIXstRUlRBYDdpv2zPaZFgilUZVcxZJFmyUWpG0EdpVPtc42J7aKtwLXjZe3V7knfBcp9vrXB8c390DHShcpNyU3LCcEZvGW95bmdsP2mVZOhdE1ihWKVcoGI5adJu5XC0bsVtGW8EcGltNWqPaCZn4mTCY/xke2WYZBZldmY5aF1pVmgUZeZeTFWGVclbIl7aWoZTyE2lVeBitW2Td49//INuhKeBVHxxdTxxuG/ibapq0GesY3JcwFJaTChNnVUmYU1rZnGEdCh1uHU7d9V4aHlAd1pw72PXUxZKjE5wVpxhUW55dvN4LnhIdhZzCG1BZTJfW12LXq1e7FoRUwxGtj+RUPpefmURZg1lmGUuZ0plhl+zWOlWSV9aZz5pHGPdXxhjEWlPbQNu+GwCbatv2XLdcpFxi3HEcZNuZGatW7ddgmmNcLBxmG6haMBi9GGwZ81vIHaLeK12mXAFZ81aF0yEQSxIZ1dEZB1sm3CVcSdwnW0YbJNqmml9aaBmCWdEbABvrm3EamNrS2x/bexxTndTfM1+uHxnda5u8WzPaf5mJGkJba1wmHJSc0tzsHGWbv1sM2vfaXFqZm7bccpwBm5BbfRuWXB+cE5yiXXKdsNztmynZDZhe2F4aAZzFXxygKV/vXpPc69q5mORZOlpbm12bIxmxGZ8cf15x33Jfpt+Fn71fO54gnIebuZuJW/RbLtogWWGZ/ZtQXNLczdt9mSwYU5kiGVBYx5hNl+JWzRcyWfGcSB363gsd2V0GXV3eDx7kHuveP9yNGlhaGl5QIZMi+WJ+ILueux3CHmzeHh193JcctBy5nLqcWtvxGviZyVkBmMoY8hh4WAOZVNsd3EydCd173Qydp95+Hsuez54IHPIbIpnbGLdW1lXB1ZPWFdallu4ZMZvAHd5eNl2U3XGdBF1Pnd+eJB67X1LgC5/N3oedAFv9mq/aTZpwGWbZlNrn2wIZ3Jkfm6petqB+oN1gdB603GAbsNxRXP3bhJmYmGiZm5szGtHZaJbXFfxWl9egV9TYuhr53aUfel+83ukec579H4XgOZ+Qn5Cf0p+eXupfFx8GHhfcFFti3DDbwxsj3JGfHWCE4MqftZz/GZcXK1S901wUJZZBGNhaLJpKGp1cyV9rID4fSF2f22Aa0Fvd3NMdnl3GnZFcdlpk2HwXj5jOWacYlRV1z9JN89EbFKUYBltKnPdcXFsBHCId6l5SXWob45sk2tUaqVoA2cbZVFlFGWwYXxcQVh2UZdFEErMWT1k3mnnawFrgmhqZONltGr3a31naV2hUCVKwlLTXmpofXIgerl9wX21enJ1wG9Zb9FxMHPdcs9zo3gke0V4FnHqaspvhXgJfQF85XZCcIRpiWREY45nkGyVbfBqYWX1ZCNsVXNddzF4iniieoJ7kHh1cvhramzbb/Vvgm7JcbZ4Logqlymf95++maCNU4Egeet0Y3XadPxx23CocQ5zpnKtb6BtOG+6cqZ1q3WzcxNzCnWodh94rnZdbyhjCF8vZ4BxtXiBe6p5XHNBaVxm/G8beTR9/3yBehR3pHLUbodso26/ce9zFXXAde10VnJtbjFtanCgc9106HIkbWBnHGYwZw5o+mjda8NtjW6Ub9NxDHWQd8d1VG/OZz5knmESXPxSBVJ3YnNwNneRdt1uyWIiWatXWVcqXSlmEm5ScC1uoWvTbFxvPnF6dDd4+HtyfSp7A3hgdWZ2d3plgOeE0IMTfup16W8Lb4JuDXAnc2d1ZXbmdZx00HLYcgV2ynjse9WAP4a7iUSK3YjfiFuLs4yIijiEQXmxbBVyKH/Oiv2SX5WhkaWHIXy4dpBzD3E2cO9w0XO1eS19FX0ceyB5ZngQeSR7uXxNfTF8IXozdyxyTGnCXw9Y+VOcUu1VaFwnY5RnuGlBbIBuWXDQbxJrGWQ1Zgpu4nC2bCdlnmPEZjBmS2BvWQdgbGpVcN5xHHIochdxX294coF4Onx7fMV5nnRpbjxrd2tQb6Fza3MNbStkgGKMZx1te3IEdxR5jXfwcnpwJ3MDeBp6FXiUcSBoVGByYoht0Xd+fVd/K3w1dEVtqG2XcYJyu27iZylgbFkSVhlW+FvWXx5gnWHMaFpwvnIZcFpsUmt/a1BrSm0nc9R6jH/hfyp7DHJRaH9iQWbVbzZ4S32pfrR9j3ondJJr/GmAcuV5u3soegh4a3a6ck9odWCpX1tkymg0aj1pmmdHanVxCnjDe8x7ynqmelZ8t39wg3GGBYiohtCBinobcwFvx26bcP5ySHPib5JqNm1zc211hXE1aVRhhmCiX1dWwknDUk1fCWQtY0diOGktc7R41HdGdX90SXM8cJBsDG41dIZ5UXuaect1LHGxbvNvtnImdJ91QnbXdepx6Wg3YBxgb2g7bilydXWcdcly+m1aac5oS3Foeuh+fX4jek1zx23+aftnMGY3ZppnLWuhc5h8gYHfgON5xGxrXVRbcGascxl7eHxAeGJwHGxta+ppFmqdbDVu0mwWajtnpWQFZe9nWWjAZaRhjGOLbM1y+XJEbY9k8WG0azJ0vneAeFN3pHRqcYRsO2YyZ5htBnZ5fDh+yHuJd052uHdgeRV6wndZb9deokmDSLVZ52TcaWNrEGooZlZiMGKlZkVud3gEgIaCO3+Sd1lxVHLCdn57M36fftp8wHqae7N8bHlncUpqemtfbrxrd2UgYN9d3FhUVxRhc21Oc+ZxS2rBYilkaWftZ8Vjh1xQWGFexGmAc3Z6OX5KfU13oWuZXJBZpF5vYgZl7mUcZodlWmVhaqhzyXvAgMyDM4WghKSB/nueclpl6VmpU59TfF/Wa0hyYHNmcM9rt2cdZTxgxF5sYGhnJm/+cxx2eXUMc4FwJm8+bntqoGcXbjN0xXQAcIFplmmdbeZupGuYZUJi2mS4auRu3nB4b1tqLmXRY2Nkg2P7Yd9jR2kEbYBvhHCtb1Nu2m2GcRF1EHq7fkaAoX/3fAh56nPnbVhpq2pEcZd323oGfJt8wn57gfyCcIKLf1J5MXJJbENnW2W6aApsI2uuaIVoxmh4ZmdlG24eeJx9VH05eIlw5mb3V71ESkicVuNgRmW2Z0duDXTbdq90I21wZNtgNmQ1aqZtF24Gbvpu3XFBdnx7PX9yf9F6gG/wXnFTGVddXcxhV2ZpabVq2Wq/akdtHXPJePR5gHWjaspgMWcUceF213fgc4lvL3GPdXN36nRicPhsMmv8bx15lHyLeeJxMG0FcD50dnYvdvx2aHt6fyl/3HfUZiNKLDH2RS1YC2EXZE9jK2GJYLliIGXqZglm4mUXbAl2hn0HgDF9QnVXaXVbq074R21XMmfnbWdu32unachlUF+5XRlkS2slcAFz93SreEN+6YCjfhN4R3HKb9dv4m5Kb11vtW3FbBZvHHLOcZ1tsmfLYzRi4mAgXV5RxT7eQzphWXjHg+KGy4TGgHd7ynNGaMha/FGyTm1TM12kZJRmyGFSWL1SzFXRW9Nhm2kkctB4ZHvZe2t8dH70gLyCaoPegvuBvn8CezpyUGmvZeRlkWcPZ5dj4Genbh102Xb3dY1xPWzjaA5q4W2Cb9NuRW+5b3JzRnmBfVB+onsEdRRuumsKaxttLHSYejx8AXg1cZZtoXAWdTN50XzNfgV+Fnp6dfdz93Vdeb98MH9Tf9l7D3XScSZ4sH2lfJl1OmvBY8lhX2ePcoB76H3veXdxaGQzW5lgUWhVa9xqZGvmbsJx03KzcE9rzWUBYidelGVjbrZzanY5d3B3XnYQc9JwH3P0ds14OHdFcv5svmjDYdBX811ocEJ9j4PehUqF/IETez5xs2vtbt91bHsTfup8MnkZdpV1FHZQdcty+W67aEhkeGNSaKxwTXePe5Z8/ngfc/dw1XTPeWd8wnlxcQJmYmarbRVzYnQwcclpCWMCYmloi25lc6d4I30Tf4h8gHWCb1Jxv3eefDF8unb3bkZqCGr5bGpyqXchfM9+nX7wemp0Tm1AZwtne2efZ49qLHQ5fuCDWoNufhx4HHcbeV56dXvOfKd7lnVobT5s6nFyeQSAdoRThYCBW3ntcWBzCHnJfCN8XnfTcEZshWo3aadpo28veBR+pX8YfYt4fHSdbh9qpm05c950zXIJcZhwLXDGbhZvt3DPci5ygG6pbDls2mz4cK92h3lGeiN7Wn2kgD6BPH4QeD9zQHQ1dqt2GHeWeBp9F4NaiOWLjYxsioWFdYAygKiEZYgIiKmCdnmRcJNq2GwAdBB6WHzNeQJ1fHK3ccxx/XISdmF7kX/0fwx8KXX+cDx2ZYCZhoiGZH9fcuplxmKvY9Jk3Gf9aqpqTWgLaEdtC3ZHfk2E0IZxheiBs35Fe7J3WHPFbG9oAWmJbNxx4HaieQJ7j3u3eip5lnrcfyiFU4coh/yElH9CdA1uuHaMgGuFNoSPfQF4UXdxeCF6qH7Fg72G9YbFgix7KXSQcuF1IHgkeKJ5bn08gHF/9Htgd1x0/XVyevt843s8eDd2yXYJdidxF2mHZEhlgm5KdgJ56XjseDx32nfceU59V3/wf/t+fH6GfgR+GH8zhA+J74oLieiDbH1NeLV3NHrRe857q3vDfROBpIQNh56G8oIke2ZvsGXOZP5o93Dbd8N6mHjlcaxrkG8jePd7dnozd3l1IHTzb5Nr0mv0bnFxW3Q2e6iEnI22kiCSRosAfxlvrmQ4bbt3b3uleb90BnGBdOx3PXbebThdq0nuP81C7Uo3TohXbmqeedaBDoRegAZ4enLJcTdzo3KYbr9oTmq6ciF76H/kgvGFX4iHiLOFEYELfPZ4WXxsg4KHroZXgY15bHTwcqhyEHMdcdhuTW/kdGV8j4LUhoiJOonhhJV92XfQd1p/SIc2ikOI24MNg92G+4k9ireIqofth7aGdYMJfwJ8X37tglOFLIPlezl0ZHSyeDp87n2afPB1Imsrat9yBnyYgtOE9YIKfkN4t3X8eXKAvITKhEV/KXS9atJx9HuBf4J8gXaNb8Fn5GI3ZBJnjWlQallnJmVCayJydnOBcHhulnFQdUV2inSkcrVz7Xb7eYx7nHyvfFB60HbtcRFu1m/LdtN8FH9Gfpl8Mnwbe2p4xXOjcK5wm3Abb4xurnDrdCN5Anuje8N9D4H9gg2CN35ZeMJxemgUXiRdkWZFcAd4n37mgUiAG3pKb8FhZ1XkSBxMM14YazNzvXh+fauAhoDYfFZ3IHQ2dg54+nWKcOprcW2oco11ZHVRdKx103tpgb6B5nqEamlYgWDpaUlsyW1LdD17b3xoeqV5jXo6eZ91GXTke6iD74XYgR56dndcehZ/74KMgi1/Bnthdg5yIm2daGVlBmOtY/Zo+W0wcCVt5mksc6V994CVfCVySGoNbQhyOXOmb9ZyvoF/jLWPhov5gOh413h3eYd5ZHkJedZ2uHStdIB23noxgKuCbYEtfJ5yUWipaKxtOnLGdHx2ZX9LjJST3pICiyV+PXLIbI9qw2iwZkhkS2TpZ1xuRXcLgBSF6YQwfwpzCmCqUdpWt114X69eomXOeF+Jb5GSkJqGrXRGY9VYv10iYmVgBGLWbMZ4xIAjhCWDun1FdcxrwGxndNp714CYg3uFNobYhbiHPYynjyWOYIeoffx0iGzgaIxuF3bdeN91JW96bA9tSmyka59srW2UbhBxCHW7eXp7l3gocixweHePgXeHPYcLgUl25GoLY5lgbl/TWoVTWE/9T5lUslTHUmxQ7laaZChuMnTSeHd8v35zfzd9vHcqeS199XvMdvBw8G6+cBh0tHdPe+F8bXs1eD13vHZecxdr8VyoUctUFFvsZqZ3HoIohcCBbHkscFJtf3B3ciJxy3GQdll6AHwReo51enKycqlyQW9DZhtet1+tZQ5ph2wdc1h4oXnadx52AXZgd7R4cng5dvpzi3X0eAp8kXxqeG1zoXArcCRwI3Kad/R9w4IahZ+FnoQ0gKt3a2xeYZ1cZluZW9NdiV1fXkNj3WcTaRJpZm5Gd6V/f4Osg22Bp3yXdn9wdG3XbCxpTGQ1YFFdjlymZ3x1FH3Nfq57m3UzdBh4iX0zgd6Cc4JFf517enkKd3d1BnPjcVNwgW+6c3B6A4AOhJqG6IeAh/uH7InWiV+H/YQkhGSEjIRdgqF9R3iwdRB2GXi/d6F0Y3H4cM11rXyVgGB/qXjFb81qlG0PcYJx/W78bJlsT2sOaupqYm2wcHpzHnF6bXdvuXRNesB+N4Fogad++nghdmh7CYRViAiG23w9bW1f0V7OZrJvC3cYevd2jG3tX/xbN2Q5bkBzbnOGcDVvOnI4d6p53XiNdXRwDWx7bvZypnfUer17P3kac5poG1xaXpltBXfiepJ8XX+XglGCqXzHcj5pl2LmXulkg28jd9N7xX1YfLt3KXJUceF17Xo7ft5+XXtycw5oZ2KZYwho8mtTcEt01XQLcUJo3V7HXttj2GjSbm9yiHOfcTRsvmnhbsNzBHNjb1dujXEUeO19JoHJgHp7RnKDaetp1XXYgMSFBIWUf9d2uG1sZxFr8HKldUhx1GcoZbNtXnf+fyeFyYZLhB1+jnUuar9je2gob3VwqGrOXURY4WO2cdd4MHq7fG+EtYkRiR6DqnpmdLBvNmnrXoBZiWIlc4yA24Zxh9WDw3z6c8xoOmF7ZZJsDHOQdJ517nUped1/P4X4hceB5nkica9qtWwTdIZ43nc8chtpF2OFZbBq2m8QdIB2MHiqeOV5Un/Hhx6O3I6iiUqB0Hvee4yCmIqVjwSPl4gjgB5/CIe8kKiWQJf8koyJLX5tfNCDjYsUj+OMM4QgdextnG5KfF2LC5SqlamQpIXBe/B9xYrQlAGY2ZMyiPB3lXDofKKMQpbGmAKUqofqdw5wiX3VjaiWzpcWkumGCnzbePmAJYp6jQGJRX6rd7p5H4ElicONe41LiDuBeX1GfBF/RIepjvyObYe1fBB5on7phLeGQ4bXgh57rnOKcJhx4XbzfDKAU327c7ZnHGYDckh8BYF9gLJ6JXC2Zidm62y8cTFyH3HHcSN34n1MguCDs4KKfvN4i3UidfB0G3RadGR0eHMVcptxbnWee9aBRYYOhvl/Y3W+bnBwGHmEgdmESoL1egJywG9ieUWFzYwtjn6JzH/Ocshv13pdiEmRuJN7j1OFqnynfOCEKI3PkLWOhYVPd61y1nuPiy6Ya55InmGYBpI8j2KPvZKclRKUOI3Cgwp6b3ckhaOThJotmW2PFn0qa+FvkIRzkpqXjJSkicF8KHlQhN+SfpuenBKWx4mDgMyA64clkLCTOpGdiER8R3JabsV29YGYhvSF04LMf49+gICChDmG5YPefCdz9muqcBh7roPuhkqDzHq5cxxwzmx2a8ZufXGdcb5unmleZpRsSHnUgxaIdYZBgoJ+dHs0eu943XQZbs9ozWvDcIZ14njTe3B8/HjQcOFor2Q8ZUNmDGZ0ZtFo+m4jdS15z3iAdc1v4GeHYv1lQGzHciF4w3xFgHWA730ye7Z66ntPfjh/NX2teW114XEMcBpxTXWjeGB3QnQlchByGXFNbQZpQ2lfbXBwr3GMcmt09HfNeup7dHzpezB7En0rgI+B0YDXfqV9lH/NggOFMIM5fGpwdGhTavVsAW77cBt6poLfhYaFAINLgC5+CH1mfTN+yHydd1JvrGbhZBdpLG+bcnNxSm4zbQJumHVlf1aFzoUmgIF2uHF+dFZ5qX22gdODWYTig2eEwohdjQeP9IxsiPCCkH2dd2pyxW8pbpJpS2GBVd9J3U4aXJZmJ201bwRtvWjlZcRqGHOheap7JHpmeW5633oOeSh1FXM3crFtvGUPXg1gCmQ3ZSliTl/GYdlsq3gigHOCDn/WdbhqCmuMcTd2QHqpfd5/rH4GfO96M30/ghSGT4iSiNyG8IRShM2COn/veYV1JXj9flCDYoJifX15BH3EgkOEGoKJfTh49HWPdat0EXTWdW18E4OQhrOGYISugB9+uH1Ef5GAu358eTByCGoYZptmXmoEbvBzAXgief93inZedlN634CVhe6Fn3+icwVoOGZ5bSV3PX/XgqqBVHt6cfhrdWySbjxwfXBCbn1p419MWP9XgmDSZ2dplGV+ZOZnvm2Mclt3qHsWfXF5A3IzaYNp1HKVeQh71XeicatwBXXyebp8q322fM13D27sX8BTdlVgXi5vG3vSf5N/7nupeAx5onhGdXdx42/mb81x9XUQedN5A3rLeNx2uHWbc0xw82+LcG9w8Gy3ZKldDGTtbKFwEW+HbBtuk3LUd898aoHXhBWGW4XSgkp/MX2/fW5+a3wSePlzfXLUcN9xknaeezF9PnzterJ5PXsagRuHSImjhkt/ene8dGl4bXukfLV55HFXaIRpM3J8fJmBCYDmeF5t/l9BVGdRPlkLZ/pyYntdfvd7unUOdN96D4Krg+p9rXNfbWpqkGceZdRnd2+YdAx1XHE6at5kQWbQbF5ybnKTbZtrAnL+d8t5mnZzbBFc6VPlXQhrwG8+bx9yRXXZdfl3EYDsh1KKVoUleVhrx2lJbrZ1jn6ggluC7YGXgsuBE38dfHN6xnnleCF4cXeSd3R9N4UDifeGbX+udOdtmXjIhDqKBojBfZhtjWFpZ8h44YZMjiSPS4u5hS2Bo4BqhZqIzYavgOl3LW+qaZNvcnvaguiCmXsBcRlv1HVsf/+GjopBiVCEf37aer173H8khNCF24SHgCR5rXPickFz9HCcau5hXFfvUKxUB2TGchd66nrVeUx8AYF3hDGExn+ddw9ueWqtbr9yt3I/bn1nM2XbZ8lqCGpzZYhgy1wqWHxSSUt4UcVfqG6YdpB4pnUXcZFtYWgaYXVa6FhrWgBeyGJzZqZpGnGAekSB/oOTgil9XHh/eEl8aH85f8x75nbCdMl2eHlrfbmBgoQ2hJWB33ysdlp0/Xfre7N8I3mtc3pyuHt1hzmONo6Kh6J++nlMewmDHIoyjFOI5X3cb+JooGt9djB/VoHXfKFz1WsGbt18E4pTkD6P9IZWell263x9g3+GAYbugTd7hXbDdkV7qYKGh92GwoAoeNd0AHnYgBeHH4k0if2HE4e5hSaDM4Fyf0l713U6dZt4VXvqeIdw5GYJZLBjP2NsYaFi22eWbC5u6G5vb0dxanWYeJ14tHZFc3hvJ2o6YVJXilcGZMRwe3hnegB31nGncQF3wXrLeQx18XCqcANw+2w9Zz9koWfKaINkTGDEZn1wHXYEdvhwCGzBbfNys3WMdm54HHmbd1R2VXQacftqGWcvaGBuCXJAcUNy9HWZd/J3PnY4cz9vWm+/d11+/X0xdw5txmrJdXCCx4kdiviDmHnAbZRkl2JsZkhsm3KNe9KD4IcqhlaBqH+sgbKAKXvccvNvZ3MrdnR3V3iCeVl4UHS2blFqDWdtYe1ZmlvoaGJ1MHzSfKt54Xqif8OCfoKjf119nn7+gCiApnnZb+lntmOgZXdq9G+hdkB9GX+0fAZ3K3a+erZ9PHurdDpuNWzeb+11kXlOeZZ00G3sadNrHnKZevOAeIKCf9Z46mzgWWxLQFbjaEl0LXkyeT54b3fMdJ1xN25HanNs73EhdSxzBG0RaRtrh2xdbDtq5GXzX7lWkUzdS/9W62IObM9xwXSedw54HnWmbbZjnWILaPVtBnK6cnpwnGuYZIhjeGurcUpx8mlfYCBbCGXocIt1X3NqbotupnUTeIZ0eG55bIts2WvUa85vrHnDgBCAKXjEbRFlJGGcX89ilmp6cdJ2QHsQflZ/B356dwVt4GbaY5NlVWxVc9l2qXYJdClwdm2vbexzd3oAfOp3sG5HYYpTeUdPPB5VAWZRbPRqU2NsWhdc0WSSa2tthGozYz9aIlRxTnFJJUpEXmZt33OmdcJ4KoA8hbqCYntXc7NpiF2VWfddRWIYY4dj9GdSbNluJm7Ka1xspHFJdvR2QXNQbkdwAXe3fLR/pIAggM18uHUTcK5vVHHIcBBrwGBBV7RVC1fnVWZeEWxidOZ2K3TPccdwN21nZHBZbU6VTadS31g7ZMpy5n5FhtuH6IMGfVh15W8BbIRqxWn0aCRnHmVuad9x4Hk3gNuDXIQGgst+RHwDe4R5W3Xyb4psUG6NcMZxZ3PmdZZ28ncte21+QYBdfwN8J3UJajtdrFmXXgVn/GzJa+Bk+l2gXVljYWlMa2doLmN7Yd5k2mricux4KHtCek94r3efd0Z3QnZQdxN4fHl7e3F9/34sfjx60HLwbOdrz2uMaDJh9VhGUg5QR1iUYrNozGkRaKNjfmTnZ4pxhHxEhLaH6IbXgnB/OX5YfGd7Kn5ShEmHpYSyfQZ1yG3KaulpIGgLZNxf12LGaUBvsHDBcC5yBHRmdYF0THF8bOJnIWNXXj1aGFw9YF1mHmgpZ9VprG8gcutyWXMJcphwgnHBc8l1/3LNa9tjc2BPY5Bn5Wa5YSldNmBxZCJmGWQNYixiJ2LeXSVZXVjeWhNjpmvSb3JtKWVgXbdcoWC/ZiFqgGxscM51qHp+faN+93xmeRB4RXuDftZ94Hd6b4tnJGAYXZhc22DjaEJusG6wbIBr3GqXZ5pgy13JZT9ucXDQbMpq5XALelSAf4INgiuCqoPihD+EOIGAfR178XkJePR0SXObdL50fXPHdRB8aoEggq99QXfWdEV4LnyvfKN4NnQOdgl63Hq9d0V23HiCe9Z6yXfgdkR5snune5Z5JHxFg1GJHIyei5SHHYHPe4F2hm+RaMBikmUlcAZ5A3zceH5w9mkDbtxy0nMncIlst2+Bd3N/fYRNhTeBPHh/a79mnmxKc214vHwGgiuFtoM4fdZ0LnB3b8puAm7dbK9p1WNRYXFmJXA7ev5+U3/wfC95fXQ7cgB0jnWpc/Fuw2qCaNxobmzkccJ2p3uWgH6DSYOlf0J8e30Efyd/YX7hfJV5bHbod197qnxEfEh6OHTjbKlqZnFZerCAhYPFgvZ9CXXBadBnr3LqfYCDNILLeu1x62/mcp90/XobgziHBIavfqFwDmDPU5NY/2HqZrVncWfCaitxVHjXfVh/3HumdOluC28ldIV4N3g9dbVz7natemp6vXeBeH1/XYRIhFaAIHo/dX50BHNkbbFgLFg/Yo1wZXpsgBeEloU3hBeAPnpWd1l4inm7d2xzyG7Ebh52/oAdiVSMgorqhEx+HHvqf2yIPI6ljg6J9H30dqV3iHySgCmBM39UfNV6uHngeJt89YEAhdCDtYBOfjyAJIbDi32NvYolg7F5S3YzfZKGmI2Oj1aM74ZFgoyBnoeGjcyOFYrmfttys21xcdd6X4JJhTOErX0adrF3C4AZhciDYn1kdpB2DHycgy+JeIpahql+YnNZbip0e3sCf6x/fn78e/Z5n3fMdGRxRm/Xb75te2gVaJNvLnYJe0l/PIC5fwd/gH4yfsJ9Dnvyds50Q3XxdTR3xXpXfoGA636He5N2j3SUeOd9r4H8gW5+sHgSdbV18HuJgVGDUICvevt0vG9jcBF5HH96gCp+2nr5eFB4rH66hsSJtYfggC55S3cDf4+I84xtihmCa3pMeh+CVIx/k1qVOJFoh7Z6YnX0f9qM6JMOlG2NRoHadoNzuHgBf/CBhn9Sebd09HVDfc+ICZEWk/GOL4Ysfhd8z36pgkKEDYIZfOp0XW6Ucfl6+IH9gXR7iHJucx18LobXjb6RzpH9juOJIYKOe4x8soCqgWd+/nltd/92uHkFfRp/H3+rfJx8mX6if9p/PYBBgQ2BJ33BdRtyCHOLdlx+TYZLihmKfIQufNx3I3bQc/1wxGzZZ4dmL2kTbgd19XzogHx/anmGeHJ9IIDNf+N9mHzee6d5nnZJd2F9V4V8iZWHtH+3d2t2hnkhezN5tncdewaAB4Fhfv5+4YTvibaJuYKfd61yX3IncxBylG/Ka0pnBGmkb+Fz+HPPc2F3NHyEfw2AhH0peSl1xnE9br1sQW9kc1B2MHZHc5NwsG4lcYZ2JntVfh1/aH/JgBGDmYWshYeBK3rec3VwOG7jahRraW15b8VwqHCCbvBrcGjNZz1pd2leZypoSG2BccdyGnTUdoB7MX/fgDWAxn6YezZ2L3DKbGpwiHmAgJqCLoAsfGh3U3aBeXt8mHvvdjBxyGxXakdqV23mcPhz9HkUgSyECYFIeNBv0W37bvRsgmdSY2FnFGyXcKR06nUYc6lqpFtgSIFHwVMuXMdl9W0xctl0t3VAdWdz5XMoe8KE1oonikmF8YDIfst8XnfYbKVhL1v5WDtbDGRDbuR213nKdsttZmKOXjhrzXbce3R753d/dwB5/Hb3bvJhe1K6RoZLw1zeaStveGy9Y9tjOnE9fRGDDoM1fxB7dnficptsfmdBZVtiK2NRZcRprW48c9l1dnVCcixvlW+Icd9yoHVSewGBG4RCgup7RnI+bEJrgmuhcPp2YH2cga2EkYVvhEqB6Hpgb51geloTXydjNWRPZTRs6nVBez57rncld9V5WHq6dKBohFdHToxYp2Qca2psjW00dAF7CX4Ifqx/noOChMWAZnrxdU9z6G+napdkm2ERXtJXUk+JWZlumnrAfeR5yHIAcgp4MnxnehB0GnAXc5l4eno8eB10FXEccQBxBXTreBF8Hnzsef94sHqbgCmFGoZahNiBJYCRfSJ8W35Jg/SGeYb6gnB+8Xqbe3V/gYHrgPV/sX6WfFl7CHwdfwuCZYIMf555bHQicEZrOGcRaDtshHBLczZ0bHZ+eLR4XnYddAB0rXXVeoJ+on61e8t2AHQXdPx1wniCekl803xvfF18hHqedcZwwG6EcP9xD3Ngde12Infidgx3GHeTdRxzXXKPdRB8GIHigcp9SHkNdTVzk3S7dQ91enQ+d3B7un2wfsN/D4GdgEd9NHeLbftpN3XtgJ6G24Y3hPiAaX3dezx+tYAdf9t3qG2RaslypH1PhdCGu4DkcXhmG2xNc652WHW/cFFtkW12cIp10nvMgVyGQIjfhpiCO36DfkOCU4TOgl1+SXqDeX19PoQIiRGKFIhWgpx7unjFfpuGTIlDhDt2MGwYdaGA04ciiSSF7n62enx7yX/phEuI7YcQg8V6ynQRcnB0Ln29gzCFwoE3e2B2n3nNgSaHtYibh5OGYYdmibeLiY30jB6HzXoOaGpg0GiKdAh+yIJbhMSERIMwfzh703qzesd2RHA9bA1uc3DFce9waW5xa+lpf2nXaKxqJ2/WcflvXmp5ZH5jmWjDb+J2An3yftJ8RXugerV7NH2ifDp5qHNjbo1soHBEeYV/zIGTgcd/yX1Qewt+C4PyhLh/x3GUYDNimndWhoOLt4hPgcJ7W3xMgCSGhorfiXSDPHtSdy18EIYejrOQM43sgwF43nBTeMWCkId4hsaDEH8xeJlzXHiNf+yAunxReH53qngqe5p9l308epVx72nkbaF3QICThXOHVofzhWeEoIJpgweGAIfDg/18N3eOeXB/sYEcgA59oXwdfnN9JXrMeDV6i3pmdotxyW1BbnpxRHRKdyB5k3vCfeZ9q3lfcz5xxnLXcwBzFnB+bnR0yn47hQqFX32eblBWGj+HNg5HDVYmYTtqNW0iazNofWsdc3l4hHkYdxp023KQcvhyhXXJd+Z2a3DXZu1ecWOMa9JuiXEab59mP2CdaEZ0anoAe552qm2pbJx3D4Fvg9CAzXr7dcx0QXZceLR3rHPdc054a31Bfz19RXfbcTZwnHCicDdva2/odNV7KIKKhreIDognhaN/RnnLdzZ6ZHyXe5l884GZiMOLZ4l0gLdyh2XbZFRsLXONdt91Y3K6bjBvlm/SbDxtMnUXfWCAmH6AeVl5oXsyfVF9+XxRenp4E3mhfCd/EX7ReDxv1WXvabV1UX6XgiuDcoN7hFqFoYG8eSdyf3AMdQJ6UXvxeWJ5XnlOeE54OHp8fDh9RnvGd0F2hHnSfDV9mHqMdj90UXewegl8Ln1ofe9/NYWIiSKK14XHe/5vQnL3eTF+jH4de453AXhLfUqBAYHyfsV883n4dWdytHGLdHR5b30bfrx+pn/TfsN5VXG4aRdmcGihc9J9goK4gbN87nVacUJvXHD7chZ45HwygKOCfYZpinWL1ofvfwB5BXp7fIp9fn7UfTV7xHhHeUZ77nwDgP+Ct4ODgx6Ed4UIhbKAYnlfcFBs1nLxeUl+QH/TfE16inpzfUZ/jH1/eWJ3AHi/eDB2JXDSZlpdtmHKa3ByX3Xydod5O3pyeKl0LnEfbY5qK3ADeJl+OIPwhaiF9oBAeTB0HnXMeGx7G34zgcOBWX5BeF11YnQJbp9gwlv8ZvpvJnIgbXNim1sWYjhqnm20bZhqX2YoZ9hv2XixfyeDTYJBfGdxvmSZZG1xd370hzaNbozmhUd+tnx2f3yAi32xeAt3O3wugq2E/YEAe0xxlmx8azptpXFgdaB38nh2eld93H/ngFx+NnbWaYNe81hJW3lhx2wedqt6C3ngcaNmPmOfbXR3CXwuepRzOWx2aMtpaG9Ydax6WH/dgcuBr392fxaCB4RFglOAhICLf3B6THN8bpBvK3TteIR7aHpjdaZvdG2dck54OHpYe5l8M39ygY+A9nzUdr5tXWR2Y9VsiXMMdzx5p338gQOEi4NmgJZ7BXi3d8t4WXmOeaJ3DHKxZjxV/kiVUCJaq2dYdN97g30LelR4AXx6gIyBiX5Xe3V5V3Urb7trem7ic/Z3mXdFdH5ypnL2cVJukGYKYCNiwWq2cUt3531XhHeINYhYhAuBxn/Of+99GXqzeFJ4xHesdtBzsW+Maz1raXEZeWOBookIjtKMz4aSfIhxbm8IeT6By4QVhEmA6npPdKdwpm/lcGZvJGwAbZVx93S+ddt0UHHnbHxsD3AZcqZsGWiKagJrH2pHaptuhXOidmh5snpLes94GXdudYRzW3B3a2hnn2NuZihv+3R0dadx2WxZaMlkkWZEbjl544CAhKGEAILkfVh58nX0dih7gH4tfwF+43qCdQFteGdjZCJuOHmhfAJ6pnJQboBwsHOGc+F0D3YzdYF2/nlbext6UHeVd8l7X4BDg4GEzoKJf1t8qnsOfDZ7I3lleZV6AXrac9JqxmrKdKR7TH62fot92H0tfyJ96nffdD13inqBe216dXl4ejB+yYGTglqDJIPUgJN7CnW0cQ5zl3U+d418MYNkh4CIaYbJgguBwH8Kfh59qX+sgyeHGooTim6FD3y0bkhgU1mhW7tg62BYXCJWaFDTSdFVZmiJdbJ5WnZ3bfhtPHd5fqx/uHmHcOpuwXK8dSR2e3aMdt91PnS/dcJ4Pno2enV66Hp4efty+mrnay9yPHeMeCp1SW/KbGFuYm+scrZ5QXzjeDBvrmtcc9x6mH6CfnZ8U3rKeX95pHf6c+hvM2xcaFZlmmE+Yqto+3UrgnCIrIpTiY6FXIAoeitykWq2ZXBkmGPiX9JaF1uMZc5z3HvhfVl5YnICbihwHnTGeXJ/O4I6gFV7JXrwfhqFzYiohyqEnn71eM12UnYmd7F5G3+HgSF+8nkVfdOBgoODhHSHPYlziXmILoVogAF69nW1em9+iX5jfQR6ZXVUc2Zzj3Nacvtw8nLLfGSE04YMhuiEvoU4h4GF6IFJgWODeYRLg2yA8n8IgpeG/IuqkBuSn49diuqFoITNhbKImouMjHqJc4CodPhzXXmjest2+G1yaXRsxHHPdqJ8I4DDfsB4FnHjbxt1N3lQeYp0qm7uafNmGGRsXrhg128heg98HXb6a0hncGvfcPF3u35AhKWGXYaWhvCHzIcrhvqD2IHsfm95R3Skc0V2PHnYehV5l3bbcn9x9XDHbVNnxmPUZPRoq3Fgeul99n6Ffmx8ynlYc49p/mSgandyVnumhF2Lfo5PjTGJA4hmi7+OE40PhyKACnxIek949HZUeN53pXTlcTxxqnBWcht5gX44gEaAkn5cfgV+h3uMeBZ05HW1ehx8+HqXeVt6qXxwfkh+LX3rfMl+GoDnf35+8X9cgvyC+YA9fFh30XQEcxlzy3P9dv55ZHppd8lwkWuObBJyLHWrdgx73oAKg1eBsXyqdGJxr3dDgRiHFYfvgKh2zm/McWN2+XfadQBzF3akf8OGrYd7grt54XHrcPF1WnoJfFl9OX2oe0V65Xo/fdF9L35dgBqHi43LjxeNO4dcgkKBg4AMgJGABoEmgFF87HQ5chl2mHkFeeJ39njseVN4E3Tkcbp0aXS3byhrOGzpcCh2P3uGf/WDNIa3hciEkIWUhwKJK4c3gul9Jn4ff55+p37ogLyDL4MTgW99JnxofqSA14KqhpmIpIYmg76Ain9EgUeE0YVThKx/U3obe/99vn/Uf4eAX4GGgZGAC34gffZ+ZIAJf9R57XIAcZFyvHPpci5vHW1qb7pyjXWDda9yPnK2dnZ6+XmqdC1u+W+/dD170oFShzqKJIlShV6DooVaiJmG/X/MeYl5F3t5fFl/zIQjidKINIIQdjxsX2mDatBuxHP+d995yHm1eat623fkc+pzVHcuerF6+nnCemt/boRHh2uF+X3Ec9htVXLwfP2FiopiivOELnzGdrt8SIMEhX+BzXqNdrt25XhOe8J82n2bfa98F3qcdqx1F3c0eEF4n3dDeRB5gXXJcWVymXX2d7d3iHV8ddZ2Unnve4R8NXzBe6B443GRazxu0nLwcwNwEmwUboJ2gn3ufrt9wH+9hCWHD4Rhe1VuGGNhYRRi7V93XVpdClyJV45VUV78aW9uSW1dZyFh9WVVbWxz7HilfoaDe4WTgl16g21yYnFqDHEob6BldlylX9NpC3G6dn9573rJfD5+w312ezh4tXVVdOh07nkfgLiEMoV4giB/pXz7ejh6R3lIeRJ2CXCea9xs4HFbdVp29HQedE9yS3K4d96Af4nxjCiLMYULe6VvBGthbbhxqnJycE5yxHasem18bnvxdzp1A3VfdrJ11HMgdr57xoFygzl/6XW4bx11NHtJfMx5CXnKecF6n3v+e9t6G3hBdMd1qnsThCGLmI1qiUN/F3MEb4Ny/XTIdAZzc3MPd7l7vH7MgVODpoGwfr18B30cf1R9bHZnblFrYm27b+xxyXUieyx+1n3ZfHl7/HaebXxnq22VcQRuvmoibph0EHgVe41+9H97fSt3hm9abGJxnHaQeWt6hnkjeOt4KnwGf5x+R3pUdTB1jXmGfWt9Wnjib8Fol2lIbMZrumm9bJhx8nJacXtxOnZ/ewV9a3k2dIFyJnV4fKiBqYIrf5x5n3MicIZt7W0Hc3h3hHvrfUF+e3vCdgp0q3NScw50h3XjeGeAe4feiaKFT33Ceix+PYDrgWqEvYUlhAZ+RnQ7atJlE2mccQJ7+YDRg0WGW4iQieKI94YThb6H3o2PkLuOGIneg1SFtoX+gVh8RX3XgoqGeoXMgap+cX3AfU9+Qn6+fet9MX8jf1KBAoVXhhmBcXUJZ4hj3mwidg16J3o8epN6EHtEfamDCYp/i0eIJoPOf6Z8bHsPflCCu4JVfg137HDJbpp0QX0CgY+Ak3yTfCF+ZH1ke997THz0exF78nqsfDyBnYbwiFmGW3/Tds1vXW37cI57AISYhzGHuoQrgWR9kYBch2CM740CjOqHO4M7gtiESIfxhlmDu3zddit5cn//ghiCe3yhdUVvj2xRbe9yTHrAf9GAhH6feiJ3d3XldSJ1p3NwdqF7OX+XgFCC74MEhOp//3excDZzsXoHfhV7wnRpb7ttzWz5ad1pqG+tdhB83YKpiI+KFIgFg7t/yoD2f297mnNlaX1kI2s6db98BYErgRZ+d3psdwZ2vnSeczBxuG6jcOZ18nuygPuCkYHmfIt203Enc4R4Mn+Lg7SD738LeyZ3jnaGep+A+IQmhaCAm3oQdh11ZHregMuDqICHeJlzrnVFd817voExg0B/tXQIZNpbsmScb5Z4mHz7fTF8Ynczcitv+m3JbTNuV2x7bQtvNXB/dB57BX9NfhJ693bQd4p72H5ef9h8U3f9bwptXHKAd9x5K3rTfBKDqIdniIWGmYXBhQmFhn8bdqNtgW2EcLpzfneigISHnIi5g117bnaldQd0xXg3fE57qHefdfx75IR5iIGFx32HdU9zOnerewGAjIPyg6qAOnlEbSdoJG6rcrd1i3hXep966nfmcWduwXMtfFZ/tnosb+Ngb1vKYwJsom+fcBNwS3AQdF93pHe8dMlwxW3qbJhpHGL5WP5ZJmJgaR5sVm7wbyhyFHS4dnl3o3U3b0Fnf2JSZKBpM29wc1Z1+nVQeCN7wHzhest0b2uoY59il2hucch40Hx7fG13dG5tYlVZe1FmVFJdWmPGYzpe/lWsVjVgqW6ldyN6xnZ8bSxfkFm1Y3BxZ32lg1aEk4D1etl42HvIftx+5HwMfkKDKYdXh3SD13xodSlxb3Gqchd1PXZ2cx1twGYzZmppxW0Ycyl5YX1/gCqB734Ee/F4Wn1uhFCI8Yb7f5Z1+25kblhuPG53b59zN3upg/qHO4cVgqN7SXgydXtys3M0d7Z8wYFfhgKJL4lehrqBunw1egh9OYHfgMh6unHba8htA3PXdQ51MnMTdkN7335hf8Z+sX6Ff1iABoH5gluFYYeXhuaB0XoAdLBuKWyead9k8WVRazVz13ile8F8V34mga6DCIYaht2CRHyxcppq4GfKZKZfDmJebrZ49nx+e8R2ZXGabQFuLXGDc5B0rXeVe3Z8sXmudU51rHkgfOh6uXeUdI9weWwkbPdzd3vYfsR9AXtleVB4T3tVfxOCXII/gBh7x3VGd2B/T4cCiviGjn9Gdj5w33JbeVSA+oM7hRyFpYL3fnR+xX/gf+9+2Hx8eht7aHzMeld4K3WvedV+roG+glGEVoQEgymB+IAxgnuBaX31d2V2m3f7dk90LHIndeR8/oHMgY98X3K8aw1tTG98cCd4YnzMexh3onC+axlodmoKcLZzMHX/daV2AnlsfaOBpYLhfl5282vYZmhmymxTdER7PIDQgSOCQIE3gXyDSYbHhxaHZ4PTfHV3/nTGdeR3mXbfcWBt3W4+ddl7T39WgZSC9oD7gLiDwYS0iOmNy5HXkc+MWINLeB1wWHDud8mAjoX9hryFs4L9fr99MX7ofWt78XbUcnNwPHHac7Z7B4XGjF+QgY7UhvR5+XEfdVF6Qn2te651wG9OcdB20oRkk1ib8Zv1lUWM/oZVhkKDuHrHbNNh1lwsZDh7v5AVndegXp2Zk1aIs4PNgseAx3xDddZp0GLZZe1yGYLwiw+OnYhwfq56r3xGf+p+cH6IgfyFvIbig1mBlYKGg/iAxXsUdXlwq284cs91XXrBfuyCWIZEikSNAY5Ii7mD4HsGew6B+4Zrid+H6IIBfKN3vHq9gdiGJYk1iZKGFYSagMR8x3kVd0V17XUqeYN4uXJmap5y83snfrx5Q3jBfWN+n3hecGNtSnF4d3V9HoEAggZ/BntEehF8Wny0eTt3Zn3mgs2FLobxgil9L3wDgb6DYoIOfkZ6unTKcep0+nk+fVJ95nwdfguAu39afPp373fDfWaDHIXngRJ8iHvkf0aDBIc7i1eN9YoNg893BXS2dF50jnX3eymEnokGii+GzYGYgJF/WH0zeRp0u3Ifc7Nwq201bURxKnhlfR2B5YI3gvp/YXs8dnR0vnHEbxxxh3K4csxxenHtcZBx4XBvdHF4bHq9eBF10nJkdGV4p3wnf8V/Nn/+fU1+eoHxg4uDEH/jcwVgVFUPXyprt3JKd5x41XaacxRzd3Y5exCAOIIugQ98lXW+b4tu2m00a6xnI2wHdY56C3weevB4UHxtfzZ/cHqXcYxpSWsMdZR9EoKNgkCAWXxMef55s30Hf5N7eHW8bm1rF3KaeB99bX6qfV98SHvFd+1w1moobC5z2HVydEhyynM3dqx2jnfoejN84HnsdUt3UX+7hEmF3YIefwx6rnPAbvNujXFidcR203P/bV5q+2wVc412m3exey6CxIbrhwqFJoA4e1p1pG9Db6N0Q3sagHKDdoNngAx+qnzSfA9+63zPf9qFh4p6iqOEoXvGdBJy4m8Ra7xlw2X1aVxsGG0kcQp3bnvkeeF0AnWQfaCEAYbegbp6S3OFdgmAnYUGhwmFr4FffW149295bIFvPnDIbJZrPXFAeUN+lICWgU2By34VeYhzS3BabhFtE3FTdWB2cHISbnxvCXR1dERu+mEHU5pJA1RXYPpoJ3argtOIS4gmgt550HTadC11cnayd+h2u3Ijcg54+HyOf3aA8YLlhquIG4ZfftBxxWdXbxB+fYd4i0OLGYqOh4KD3ny3dvR0wXUJeLh8mYKEhliGQYHNel52rHYHd4d0THEzbZxnsGbuajJyf3q4f02BI4DcfKR9KoNih42HBoQcf+J5cnWzcb1w5XKUdKtyD3N2dg18+35hfnB69HR3boFlY1knSGZCZ0mFVkJmhHGNdpd2HHPGbutryGl4a4ZvZHKQcQFwtXKmdy58mX9Vfwl7jnUidBZ2oHVEddR5gIBJhVeH4YbEgnt6ZXAsZ2NlR2sLc8J3Hnn+ejl9130gfNN2429ObGNzEnmeerN4vnjsdvxxBXGFdNZ1w3GEbGJrZW8Gdel34XbjdAh0LXJ6bCZktGHhZZFshXQYfuqDhoTEgOx7k3kNeU91D29wZVpeeF7kYxhnPmUTYFBiE2rab79vHGxia6JvPnT3dGhyfW5KaHBl6GkCbc5srmkOZnVk52UnaUxsKW6abh1t32oKaLdkKF+zX5ZpV3HwczpxiWqjZQdnhWurbh507HesdT5viGfzYgZhHmAoZCFq/W2GbvFs+WghZ4No12sucGVzEHYBekt+yIFyggqBG36OeLZtO216cb1xwHLed4F7EH6ZgHOC04HlfJB1bHFkczd3lXjjdbtwmm81eM+A3IOAggB/Q37YfWt9ln5TgPt+rnizb1FoWGzqeUqFjYqXiSyCCHcSbj5qDmW4XY1XZWM8dWCAu4a5iDOHT4TZfpN3tXQndUJ2N3fndZxxEG+Be3+HKIxYiViDp35ee5N4znWudmd8+oJohXKCuXwceb170n/GguCE6ofiiTmJYIYVgvV+6n6WgKOCMYKffuZ4D3XTdrB9iIJihhiIZYgViGKJ74muicCHkIMmfdF1om1Xa5lw4nRfed99/YEzhCmBlXvVeGF5rHrXe6R8PntxeWN4zXUzc6duwGV9YtFrbXe3fhmDVoY8iTOKOoYwe/JqEGWMcGN7Z4ATglCCD4H6fPJ3bnbPeYB/lYK0g6yE54TfgyB+1nNIb1R1+H9BiQiPXpDwjHiDFHWjbpFzGHv7fgR+kHk3c9l0YX2zhyiOjo8EjHmFuH7Peg197IIviIeIxoKTdxJsl2eZatFxnHi9eyx67XO/aDRl33Hre2eBoYEUfxF8eHmXekN+C4E2gnyAsnzaesV7YIFMhZOErIBSe3Z2xnSYdt56bXzaeEhx5mckaZ90EH/9gnSB33uGdSZxaXJqeD5/S4SphtGE6H+3epZ1/HFOch50sHflee14jHPebeJxTHzngRKCfn8GfTp8dnyCfUl/m38vfP92rnEAcER2hH/DhSSHKYNTfCR5SnnhelB6dnVwbXBm6GOxaI5xlXqTf3J//3xQemx51XmUeXZ6633Tgb2G9Ih3h0KCXn33exB+i3+afr57EnjEdb5zcXNadoR6an2zfx+C3oJAgS17q2+JY1ZkDm5sd7F9D3/hfKF60H3jgFeA7n6jfsZ+THyddtlwx21+cMR01HoTfgd8RXc9dc546H+Pg8OCVX7oecN2knfkfzWJDY7FjOKFhHzydX9z2HT+eLx++4PQhpqI44l5iIGE839dfKR6mHodfGZ9JoEthkCLE5KBmECbqpiTjzKA1G4Ga9B0OXqkeM51sXd8ff2FUZX5oAqlyaBqlK+E/nvHegN4f3AfZ2VlH20nenaO4Jziomqh65gajbqGuoKffNF4u3uIgSiEeoIXhAmNkJQflWWNr31XcGB0ZHvjftx9PHpEefV6An59g/eJ24yAiteDIX/wgWGHn4oMiraH8oVAhEuCcIQhia6LEowni3qHYIUwhzSJhojdg+t7+HdFeymBBIVAhHGAx3xje3R8vXw8e/B4WHeVdtt0tXIBcehwDXGxcgR3i3pSee5xV2RQVEdVPWIIbE1yWnnBgXKGD4f8gzGAg34ifNp4ZnYadLZ2530Sg7CFF4VFg8uDlYbyh+SFYID9egF8nn+pgXyBDoCKgECBjn6XeHV4zHwHf1p+UHsOebp2gnXmeZeCBIorjTOLx4MAevl0hnJTb99q/GW4Z3tw2ndNetV2j3AhcC91lHj5d6l1THXAdn13vHdPeC56z3vje7R7g3vEe+h5UXcmc5pvRGsdZRxf8FzNWnBaX1+xaN5wrXVMeF94uHSPbPtn12mcbz519HrxgEaFZIZMhRqDXYH/f5F8BXa7b9xvgHR/eYt96H79e051i3HBdB94y3iweIx573nFeXN5IntffqKAKoDHfZx6Pn9RiCGNnowviI6EmoRthXmDgX63d1ZzJnNXdfN4jHtKfMB6GXslfyyDZYQ9gr19oHgTc71wEHc+gBGHD4p/iQqHx4OzgXyAVH3jd79xMW8PbTZqs2Z+ZlpqyWuFZy1cOksCPQY0jDgCTaxi5XGIevV9fn7KflN/FH83fhSA4oKggkR9fnNPafpoSG5Xdqh6znnbdG5vNnCfdHJ48HhQdh90G3Ugd152RnMsbnlmxF4uXCVgC2j4cfJ4Dn2UfeJ7Tnk+eq6Bnoc+icWGD4OSgo6FvYvRkFaSgo/Oh3x8HnTzew2IP47UjtSK1IP0fmGBLYePitWKBYl2hROBcHyme0+AAId/i0eMrIgPgtCBvYa8iVmHsn+LdLVwUnVnejd+a4EHhBeGtoZnhVyDIYLxfv55lHPRbvhyQ3w4hYSKW4uch15/t3YfeBl/hIJjgY2AtoIwhUGE3oDcfWx7fnePcNtqamgvbZR1SXpZecdzy26kcyJ67nzze795kno5fkyAHYFmgkaDcYEze6VxdW4Cdal8VYO7ibKMOIzRiGyCvX7ffjR/JXx6dol1Jn6jiNSPs5ARjFuF64VSifyI04MzfSV9OYCTgdGCt4grkS+WfJY7k2+NxYijhu2E0YKsgv6E3Yd6ip6MJ5CBkaONSoUYfZ1/YoS2hzCKcIxEjYOL3YfnhHSFDoeHiWSL4IxejiKNe4pzh4qGS4kliwmMOYrch0iHTYeNha6CgYLIg7qD9ICWfkF90H3lfwOEZIcyiaSKgoo4iPGDFIL4g+iEFYGtdxRtgWhBagRwCniefqSBVYHXfsB813v3evp7aX4Af7Z7wXcQduJ5bIGyh4mKdoo1io2M75AhkluOu4W3e197LoBjhGiHp4jvhlGDMoEDggGC8YDof4p9Y3t1eqd75IDliGqO/41Oh7J+FHy2f86C54Ohgnd+YHhndUd3inoxgf6GgYsmjrOO0IwZi1mL3oyNjOGJ/IXtgIt8m3tWfJx7FXaNbJho0G0icZhxW3TUeRt+0IB2gl6EroQ3hfiFN4f3iJSFdXz+dGN01Xd0eXp3fnO7czh7nYFjhh2LzI0tjRKICn5VdNJxeHzDiGuOh4y2g054ZXw6iIKR05WLlZmQ5oVlew57WobZj4uTvZADieiBU4HdhG6J9osUirGD8XzhetF+JYaRiySMGoeOelJrGmt1eVeGR4zJiwqGb38ugw6L+49+kKqMkoWqfRt7eXz7frOEJYoGjXaMOYj+ghqCyoagiu2JhoVfg4qES4Uyg9l/t3uReEB2tXcse9999YCRhJaFFYRXgvaAhIFlgx2EhYIqfQh01mvRbTF1p3sOgI6BKICIfEx8XYAvh0iLfIwEikiDmHnHb6tuLni7gnCHw4S8fEx3sngigJSM05UomGGSnYQAd4h2FIDYhxmL5ohFgM9xxWRCanR71IQphy+GWIQJhNKFhIhji4GLzIYNeodlH1r9bl2HTpSWl2+UuY+7jl6RT5NelRuWypHEhlV4wnM1ecKAooVRhfZ9y3LgbeFxsnzPhn2MsY0TjMaIN4ZwhvCIz4o0ipWFHoCGex53pXjffmuCxoK2gc1/e39Sg/+KlJGFk4qRd4yFhUZ+l3kffYyB/4CmeiNyxW8AdVp4vXjqeLB4anfUdPttY2nwbgN2nXj0eXiAAIlXjYWLt4VUgAJ7znWocm9wVnF4db12XnYidpx+YopaknaVEJRkj/6JFYUQgkh+w3uEf6qGD4ytjU+LV4SdeHpsRGhybINzmHnDfGV/7oEYhQ2Hh4U8fzN2f26XaZdsJXNdfSKIxo77jmaJ5X8Des98joK9h8+M1JD9kUGOfIROeFdyoHEWeEd/2INdiYuOFpCTjKKFQH8VfX57Wn/jhVuMb5DdkbuPO4pfhayEbYkfjvOQkpFekmaTJ5JnjlqGSnrmbAVwXXgSfXKBiYaPijCNMo5PkO2R94+1h6t7zHQwdjx8zYBCgjp/cnSnanx1QYJOiACIsYQGhc2HKIi8hSCDiIFYfwN8QnkBfNyAWoXMhU+DeIGZg1yG8IYYhbWAXH38fs6Bf4Wth4KFSn+keYh1anWVd5V7n38ygVV9iHYAcuJyL3Z2dUlyDHPAeIB8Kn6Kffl97IAfgGt9aXoHe+l9rXu7dBdvSmx5bq10G3lNe2p7h3ryeFZ2ZnJqbsxvYXPXdYR07nCVcKp0sHeyebp48HRcdPlzGHIgblVvSXYYfR+BF4P+g62EuYUhhGh9kHKobIVyN3nQffV+nn6zfkeAvoHMgy6E4oDYerl0AXPedL54NHvMe8p8YH6Vfq99AHuxd2d1/nSMdDJ38XyAf85/AIA9f6h9BH5Kf3yBmICPfIx6q31zgVSDZoLNfj15CXRabvFle2qOcnp9sIXlio6NGY7+iziGbX13do9yZXEHcnl1tng5e2h6vHiOeI585ICDgTp+lXrre6SAjIQoiQaMS4uVhjt/xnfjcsttHWqfb+N9GIZmh4OE6H8HfsN+0H1RfD9/K4OyhLuDkYMZhHCDF4ANfCJ95YD2hFWGZoIHeh5yqmsfZghqkHKGeHR6sngadYR5uoFlhWODkXzWdRxxgG8/cwd4S3ykfoJ/KYACgTqBs38kfQF7cHlodxd44X7mgmqEF4PxfG9zDG5EcAN4v35ogxKDdX+8fPp+0YGGg4iDmIZvi+eN5YuphhWFAobZhsiGlIm3irqJUorEjXuRhZLwj4OK4oW+hm+HhIRQgJR7qnZIdA53Rnt+gRiFVIWbhk6H+ITXgv6BQ4GcfWt4aXbndUV1NXXnezWHGI2RjlGMSogag6l+Y3pZelN6T3d3dRt4rn07hLiKb44ojl2KeITCfBJ4+HpcfyGBaoOvhgyHh4VJhc+H84kKid+Gl4W3hDmCiIKeh62NE49WioqF/odujuqQjI2nhM97GnWRddN6on+QgdWBn4LEgnGDDoXyhquHKIUSgDR6u3GVa/ttbXWteeh7v333gDODr4LogIh+yXmucZhqfWqlbnV2iH0WgBx/pn0ne4Z15HC0c615QH0zf3yB2YQnh/qHl4iIiOaFHIGCexl7j4FMiD+LMohxf/51+XOTde14RHyxfvaBSYYgif2IyoWwgo2C6oPlhGmDooEvgD+AUoI+haaJSI7Fj/uM/IbXf0d943tgesx80YH2h2CMao8PkNKNmIk/hO5+XH25gDGCfX80eLd0XnnPgMmF1oi5izeMlYjCgM13eHUYemB+U4GzgB5/Jn6Rg8aJaovmiPWByHn3dbN5ZID9hISHNYcYhSOFCop9j92Q840fiBOEmoOkhPeG5ohtivWIu4RwgkWKPJTWmTSa65Zfj2aFlH28fIKEVo0vk0+U05F8j0KQlJHMk9+WwZcXlJqKdYHvgOWGEpCLlfmUGJBajfmMPotOiwuOOo+yiZB7hmtqbsSACpDplqKVF43wghaB74SOjLyRcJGziTx5s2h8claCl4wAkHSNjoYofiB6TX7QhraN144ai0yE+n84gYSH2owwjryLyoU8fpt8HIJSiraO9Y2KiCmBhn5XgbOG547ylcKXOJOoiNB6W3VofRiF6IX/fx95S3ipfCiEUYuFjvGMcohwhliIv445luqZ15chj3uAunYahiCY0qC7oUydoJVTjaKLc5Xtn8WjYaAQluyL8Ja4pNWsea9KrKKiKJTahfGJUZ2ZqXytl6m+nseY8aDjp8ytUbFOsFSpUp1+lMWYUqWArjOxla03pmeirqRCqkaxYrWBs3mpPpZehYSU0qfSsTiz0qwEoiyb2ZqWoKCnMqsIqfCeGIxLf3CPwqDlqUirCKYKnPSShJBEl22g/KOYoGyUDH+zdlmCEY5vlc2WTZEZhg176naBf32IfYvciV2Fj4JVgdmAW4FpgqCBOn6rexF9v4IBh7aJl4kOhrKAOH7ff2OEDIijiaeHF4PBgqGHA4xNjYGMoYrZiFiH+4U5hx+Lg43Zi5GGO37zdSZ3rXtSfXx6JnUAdC144Xt/fPd6hHiZdXN3JnqhesJ49HU5dfV0yHQkc0Rx0m+eb/RzQnl+fUmC14dXifaEJn3ieHF5hHz1fyCDlIe+jquUIZbNkjiN44iPhNp/WH82hG+PJJnCnK+a15J0hml9unvNe6h5rnt8hq6QtpSKkzyR85HaktqOI4YSf++Cb4kwjBqKHIMpfJp+44PDh6qISoZ+hRaHZodphER+i3g1erN6oXqFeyeBhIoUkLuPC4r9gSCCu4Xfhi6G4IWch5iJzYcqgOp1rnGmdiR62ngJc/5r3miXadtqmGp/a4dtGnHBd9x9Xn8EfRp7IXyje8Z4NHOmaqxoam+0dY95IH2igZOEsIMff6V2d2+wb2l1ZHsxgb+FJYp7jcuNdIrMgi96MnqOgGeG3YcghRKBFILJhRmIjIdZhHuB3n/Ify+Aon6kekR3/XjYfdCAUYExgzeFGIY5hAuBRX85gsGGM4rsiU+F833Rd195KnxAfqGAaYPSh0SKVoobiJuEk4H3gKqAVoFag3mHYYuCjT6MEojrgx2AAIDXgRiDHIOqggqCIoMvhzOJpofSgwR/QoE7h56JpYd7gup9xn61hOeMTpNjlRWShIqQgZR70HkodyZzVHObd29+LYMThc+GQoYQhAeCGoCFf16AEoLXgkCCSYAFf4aA04FygTyBlIX3icyMaI3OijWFgYCxgUeGc4rJjaaP441liPiBQoCGg4WIlIpRiiyKkYsHjF6L0Y5FlVmaeZrqlRmPQ4rch56Een82eSR1gngKgeuIgI1djjGLtYQYfXt8YYEHhomHjYbtgjp+a3gTdrh+LYhujsKPRY01icuIF4meiPWG64J9fGx3WHdqfCaCKocFi8qM44rJg2N473NIeh+AHn/mdkFsAWgVc59/xIhXj0qSL5IIjwuLw4UDgSx+eX0gfyWCI4WBhjuIOIo4jUOPWJD3jv+LFIkgjKmT0JjomCiUtYwvizSUpZuVnU2a2ZLliQeXbqnssqezLqzim+uGDoMNj4KY9ZqumOmc47DPv0vF/MFRthykfJT+iwOMzZKsmJeforZ2zXjZ1Nv+1BLEf6mXmP2VcpGii96LN5t5tnLITtAPz4DEPq+QkwSLEI8vkqiRyo81n5+1/8FaxV3AlLOCoFqNN36zfECHbo71lNyhr67PtTG2/K+kpbWe3Zu8lryMyoELgCWLMpr9pBmpdqYHnZCOD4cRiWeKtIjmhUOHQJI4n32mQqcBoSOUlok8iKiH2ogGiaCJ7Y2ZlPuYIprGls2O1IV+hYKJ+ooiiAGEG4brjqOX/5ofmD+QPYe1iU6T+pmjmomVy4xBh5CRfZxBoZmfD5ijjOOHC5CwmcSef55lmUGSDJA5lF+Yo5melrWOZYU/gkeG24slkT6UtZJMjDqDRH3Wfx2MZZbRmnqYO5DUhbCCNYy/loibeZnLkeCItoJ9hZyPkZdpmT6UwomzgHyE1pHjnQGjvKAXl4CHh30hiUeYrqBkoVSab4zAgieK4pasnk6fk5jgi+V/pnt3gjaN2pORlQuUFJISkeiNFIuSi4qOpY4hiy+GT4N9hECIdokZh+eA63dZcLJuQHk/g1qHmIXWgLp7RH2Cf+d+1n2KfZx7Hnwxfmp+T3sjdB1r9Gv8cet5PYBQg/qB7HtIdWB17HkifwKDWYQRg+iAYn9If2uE+Im6jM2LrIkph+KE54LEgBWAgIKVhMqEUIWbhiqHS4eNhteEJYBFeFlx8m2MbJtusHe3gyaL5owXiuaDqn6kfll+eH+VgESBToLmgriAi33lecR5an9lhOSGxYcfh/iDCHx1ck5sM2sEbg11+n7ohY6IgYfng+6DjIi8jBmMU4hmiIuMuo80jumGzH70ezd8B3syeTt5k30qgcCANHtwcd9j11wVZ0NywneHdxxzRm+EdGR8SoIxhm6JqovKiriHuYUphUyEnYHPfIZ3yXWPdR54DH1AhMmIUYsojc2OH4+5jdKM0o2Bjb2KzYabg5GBj4ImhQKIeoq0jJiN0Iylik6K74tejqqPiY+DjquLmYblgOF9OIFdhBeGMIg+i6WMwoqKhSqAzXv8eMx2UnVydct1m3O1cg55j4E0h3yHtoKxeU90G3Xbdxl6LXuCfZ6BsYOOhNmEQoWuhY6DwX0sdrJy+XMDeb5/doZQjMCO8YzRhzOBnXxEelV4R3s3fvh9RXtBeh97XnyhfKx3fW9Zak1sHXJxdsR6G31bfWd9KoT7jWyVlJcElG2LSoG+e5x8fn8QgTeAXX7hgm6Sep9WpKqhKZhWiuKCc4D6fYV643a7cRFvPoXRoY+xvLa+sq2lMJDvgQqGdouui92HaINIgumUcazwufa9ELlzqgaSCH7jfDR7/HT3aBNaYmVWjnun7rOYt2Gy3aVWluaNoIerfUJ5NH9ZhLiHm48Eneymh6kTpJuVMoDicr1tF22BbpFygXeCf4OLeZZJnXSeUZmijriCH38Ifmt6ZnTbccB4PIHdigeT2paflQqOQ4HOdTdz33QaeMt6Y3xLfbZ//YNGiAWJa4WFgYCCi4WKhiOFNIOdg7uDS4Abff2AeoaziE+HWIUwhAKGXodEiNqHbYZChQiDFIKhgjqFvIjAiSyI1oT7gU2CKYQcheGBCnp/cRl0y3/8iOaLiYkuht+FV4jliByETH2tfNGCoYeBh4WE94ErgOB9+nrhe7CBuIa6iMeHy4QYf6l4i3dwfPyDLokfiR+D4ngAdfJ7KoJdg+OB0H9Rfct+m4Ifhm6HH4cFiKGKrYzPisKEUX8zfxaDeIZah2+HLokmi1yMFYxwigiGd309dCd3KYIfipuMAorZhfqC0H+peS9zrHDNdN17qoKih+SJ34lHjI6OGo3ah7eAOn0cfSp9TnwVepp5d33lgxGIzon5iqCK3Yc/hC6BaH7vfMN/zYR4jduWvJvdmjWVg4rfgjmD7YQ3h42Hn4QahjSSSJ5JpL2iuZlTilp9X3lCe3qD8YkdjbOTIJsxoFWhJJ4KmNmSmI4Ni9mH3Ih1igeO4ZagnbyfIJwzknaIUodciQqL3452kueSnpQumK6ZnZeZkhmM04aQgRV9Q3p7eqKAP4pnkW2UJpRzkLaJToaHjfuT5pUDlfWSk5HdkfGRopGekaaOj4fEf9J9gn72fW99O343gRyEZ4UjgkB9/Ht1fk9/BnyZeGl4QXuwfBp/LIWpirSMnorxhTSEroRwhVGFGYNrfoZ8CH73fsF8SnlMeX97M3qodlJ3j3sVf2uAIIF+hM6Hi4jghQKCeX/1fnZ+KXtDeZJ78IHnhoqJH4dhf8F2jXM3djZ65n57gq+G+IiMiJmEUn9Ve8R6Nn0MgHGAH37feuJ4Gnswg+WJkovGh49/i3dFdkV1I3Srd85+E4NZhQSH3Yd6iJyGVIM/g8mDk4ECfWR4b3VjdMd3YoBIin+Rp5NGkSuKl4HGfbWAHoVEi1eS75gHnP2appbujGh/mXX5dEJ5qH69idycz7BzvDTARbwesPWaLoRMe9eA5oQ3iOiYtLdOzNLVAtZIzai6Pp6WhnWBg4Kni1qcfsJR3VzrW+8M6mPaoL2rnOiJ44Nrh0+SX6uAxwPaWeJz4TbXrcLCpmuVd4lnf5SBUJJnsZTIvtSb15jRq8GHqC2YMZWHkRaKlInvmxe0aMOwyZ7Hybw+qI+TS4sFiAyIt4tRknOierLRuou7yrQApnqTBYugiQ+KM4u7jdWXv6natqK7ebhgrhegyJVAkFSLo4Y6hDmILJkDqO6uYa7qpr+YmYkkhCKEAoboh/aJEo/Flimc+Z2Ym6aUI4tVhcaEU4Y0i0GR2ZSvl9iZ0JjflECRno6Ii7qG5oM0hKeHmouLjfeNRI0YixiJMogNi7WNLo1Zhw5+cnYLeBGDdo0hk6aT7o6ViBuGBomskC6WspcZleCPk4n+g8WGe5GImQqboZUAjPODx4b0kfSa8J8VnoSVLojPgdCJA5eBneSbm5NLiEOGJ45zmZWgFqHomdCNIYbgi+iVfJ0MoNycAZbnkf2SjZXgmWacpJoUlHaMPYxWk0GboZ4nnC+UBYrQhKOI0pCdlTuVspBWinmGFYXliIuNkI9NjCKGvoNjhpqJiIsSjb+O3o7ljo2O/IyPi12J6odMiaONLpRCmNuYfpRqjO+DvX0Xe9p8sYLDh0iHroDAeN9273cheXt60XtdfN97N3u4e9F9KH/Pf/h+MXyTeat+zYYmjeKPkI6fimKH5YcoiCaG8IMehc+I6IsejeGLDYgmg5+ApYP/iHSMvI7ikd2TCZSKkTyNAYhagih/QYCEgXZ/FX07fAeA5IYWjW+Q9pCtjdiJ94kVjF6NYo3FjfePsJGrksSRcJC6kZaV3JdyloyRfo26jOiLeInphAKG+YrEjnGP/4w6iqaHjIjpiNqIiot3kvyY0Zvkm3CZBZU4kDiNGY52j+GOJo0UkpmeuaierO+oOp40j1+EHn/0fvmBiojVmqa0LcXjy6PJJ75tqNSOLIPYglqCFIQQjUmiGrUGvy7A57i4qCeT+4WqhMCGComRi6iTlaSDsU+2TrKopISNqoHthIWJxIv8irKK5ZGhnH+jEKTDnU2STIg8h6mI7YVhgYZ/G4jVlKWcrJ3Ul/6LbYDFf9mDvoVvhNyA/n/ci76W0JrqmRmW+JEnkHONF4sVihCKkol4i1aPrpIKk7KPr4rFiD+IJYlViTOHlIRGhdGKupFslC+SA43jij+PM5SDllWV+ZCziRqCw4B/hJ2GYIfciHSJUohyhLKBWIBegjKE+YbuiPCIpIkLisaIc4bbiCuOl5FpklWRwo4KjAuKMoqFjDWPBZDHj6yOdIqOg696RnfyfD+E4og3iuaINYehhnKG3obHiBaN2pFblCOUU5GzjT2JaIajhH+Czn9ZfnF+a4C8hSOMG5ChjxSL+YJugHeDoYgGjcGN54lChW+F0Id7iKaIeYifhbd+R3Wlc6l7dIITh1uKE41Kj2OR/5FokAGOe4rEiDqJPopNi7WMv42cjGaNbpDLkzSU2ZFCjvyLR4v9iqCJrYXmf6N954PbivqN44yBhzCBVHydevp9n4HsgkyBIH61fAaBXoZVis+MKIx6i/GNro7PjSmMaopniOqHt4nhjX+OnIvbiF+JhojBhiWG0Yagh8GIEYjBg2N+a38EhKWHz4dcgxB9HnoggKqHzYpqi6eLyYuSjTWP7ZDpkOuOjouniFSFWoLlgEGAPIHig0qHuopajLGLzIiWguh8iHuef/OCK4I6f0t/qoE+hWeGooYCh16Hh4cPiKqLRY/PjmSJy4JJgBSA8XuNgNKHzot3i2SI4YUwhpeJu4vlifmGOodniz+Rj5TjlFmRk4x6iFuG+4jvjYuQuY4viieH3YnWjx6UvpQAkOyGo3+Kf1CJnpN1mp6crJjBkEKM6o3bjuWOg47PjI+IZoaFiFiP0ZX5lwqVX40ChpaE6IhTjuSSjpV4leSSto6mjC+O4o8DjwmOMY/okUGTqJKAjyOLwYrNjNOMIIz0jWCQQJHrjzeLzoScgmqHqIs+jiWOoIvniXuKrIpriBeFRIIkhu+KfYzMiraH9Ibbh8KH9IVohqOM6JQHmuGZMJbJkU2PPJD3kr+Ve5VpkT2LPIXlhNeKDpLIl6SZs5f9k+SQx45hj8STYZdOlyGTLI7gjeCVIZ+TozSib5s/kqSMI5BxmHedwZz9lqiQZ452kcGXQZsrmYSReoZVf6aEDJGrmYScIJkdkceKlYs5k5+ZnJtvmEKRoIwmkkiZK501nROYi450hsmInpAkl8CZr5e6kUiIEoCwgY2KoZGKlLWU5ZEVjdKIgonYjLaO8I2mjJqLPYlJiByMRpEelT6WZZVjkqSMX4cahvyFcYdyjJKRrJNykTuLSYKsesV4nnvzgriKBY+mj9qMI4hpg7d8/XKVbFV1o4Pti8iN6IlZg9OBkIeUituKyYyUkFeTypLPkEyP/43Di6OIFIXohGuGLYcxiDyHG4cnhxKIy4emhbaElYZLiIeK9Iv6iuuGz4Bse5R5ono4gDOE2YVoh4OKgI+4k62TypA2jtuMjooVhvqA7X9+g6SJSpBEmMmeMqLPn72YSJLWkjmWnZeimOKYopj7mN6d7aU6qxGr/6RWmiyQk4qAiBiJQYtdjR6ORZKunuSpra4UrH2hfJE8iROHQ4SdhWmJWIvBjKeRyJfbmpSaFpe3kSSPzo21idqET4OEhiaLHpDllZ6aipxLmiyUA47Hi5ONApCVkQaRDZChjgeNw5BelnqaEZw6m9yY1ZVAkpGPs4wbiLeDd4EGgwCKwJEDlgSWBpKjjM+LRo2zjJKK5YgjidaKP4qjh52HSI6DlXKaZJsZmWeUho9ejiOQZ5AQkcCUsphgmp6cRJ7inKeW24s9hdSIuo2+kamTdZQpmbOeKaJRob2cKZmHmTibT5rmlhiTL5EBkTaVWKBWqmWtgKq0o0OcPJZNkUmRTJSsl2OY5JYtmnCmAK9TsGKqfZ53leOUBJfnmK2ZRpm4mF2ZiJ7zp0ytb6wOpWWZL5L1j7OM0Yk7iVOMt5E0mKCegKPYoxafx5Vni4GJZIxqkneX6JkCmXKWbpYWm62f3aAPnvGX9pHRj2SQro8XjT2IX4HFgtSL0JP9lomW8JW9lyuZsZZelFeU85QwlsOVfZOplBKXppdxlxqUlY5njv6RuJT5lfSUA5RMlYiYfpqdnEKfsaEvoiGfZJlqk4aQX5GikMeQF5Nbls6YAJv6nQOfY5yZl4mRMIvwhpqHkIzVkVaUvZLQj+mN/5EmmLmckZ7WneGbUpqOm9aesqBMn0aavZS3lbSa4Z+Ko/KkiqMioLOca5u0mwCcLJsTmrCZO5mFmEaXc5UokmSRtJRjmYSd+p1emwKXS5SQkxaUAJiUnFSkf7BQuRe7A7ZGrPuhmpwFms+XHZgqnUez0csQ2oPe1tmTy4OzwpvrlSmaiZ4UohesZL70zCzTm9C5xL2un5bTjh+OhJCBlaGdf66avuvG08YbvsisipqrlKGQyI+xkqKYGaNKr8e2V7iFs86nc5zkmg6dDp7fnPKb9qCbprmp8qmep3Cih5vFmEOZ15kJmpqbPJ6ho+WolKvZqV+ik5kimNSYPpg5mJuXvZjVngWl1KdOp12jBZ4em9KZ6pkXmuKYqpYclleYf5yMnnucwJj2lgWY7JpgnFObWpm2mMeZ3JiWl5+XMpjWmM2ZRZrZmWaZXplFmFGWI5S9lVyYA5ivlE+P0IzejliSipVZlieU/JCRjTOM4Ir9i0KN84z4jdSQZpMClNyTXJTxlUOVO5Evjb6N3ZHZlV6X1ZcAmlWd5562ndWZWZcVmN2YW5e/k3uRFZAtjeCJ4Icsh0GHxYf/iPyK1I0CkKaQc5CEjoqKr4fciOqPgJYDmCSU+YvdhN+FhIv2j5eSGZYDnMiffqB0nrabOph+lBeTiZR5lX6Skox3hc6Gl40zkpWTKJI+kPSOWI0xixKKAIx5kMuUgJe1l/+T2Y0pi9uPvJRZleaT5ZHYj6uPYJGfk2mVCpZLlgiWc5R9ksGPDZKhliSY8ZXTkeaQhpSXlxKYN5b9kaGPYJNgnrGlE6dGoziaN41SjqOUHJgGlwmSB48bl3Ggd6U7pRGgp5i1kmGS55dUneWecJ2WnGKec6Ccn5KcYJtMmy2ZXJhGm2WgjKQIpkukw59onPeb6ZobmGuUb5T0loOYvJo6nrqgrKAinnmaVZfels+XbZnGmn2bFZsemcmXPJi8mG2XBZcHl+SX95UilDOWNJoLnaGeVZ4AnRCbspj8lwWZG5vym8+cKp//oeyi1J86mtWX+Zeel0WWu5Q/lmeadZ44oUui7qCWnlGcPZlfl56YAZwtne+aoZjBlo+VVJYpmOCZvZptmrKarptbnOKaH5YvkM+Moo2bkLqRGZHMkpmVC5k+m12dEp+knw2eU5o6lyiXUpl6mrGZjZjLmLGZnpsEnhSezZy+nA6dMp4hn5mdF5qplxSYGpnYl7+Wg5eGmj2cipz0m/uaMpqamoicsp3AnIebuZywnZucgpkqlvWURZYpmRCcUp5inledVpzAndigG6OTpEGmCqd1pruk3qL9og2iJKH4oNChtKJVo4mjBaRppBqlvKXWpXKmi6k3r620rLYCs8OqiKNXoCaeUZxAm8ufjrXAzN3agt9J2/zNWbcfoUaXs5NTlU+cRaz/wJrPgNWJ0kjGp7GmngWYD5f/mTafRafPt8DFU8y1ylTAs62XnjCbgZpxmNmVnZh1pvuz17sxvKq0Caaml2KTbpOwlCWV4ZVDnhutV7YWuB2y2qRnlNmO6JEWlwibP514o7mthbSetZ+xI6nKn+Wcapznm4ibg5sLoB6paLAvszCxZqrsoe2ajZPkjj6QbJQ6m/2iBqjTqQaosaO5n+CedZ9FnzedtprqmReb151/n+ueaZ3cnNKcTpx0nX6eTp6jnf+eeqKupIWkFKP6oTCjy6QnpDOhQp3AmcOWYJWbl22Z8JiklpqWnplJm5OZiZmRnUShJKMcomGeopoEmSGZDpqXmXiYGpcrlvqVnpV+lvaapJ5YoPygJqEzoCafJp6NnLmZs5aKlKKSMZUPmS2cZJ67n2Ogtp9NnX6aH5mJmp6bkZvXmqKaO5nZlXCU+5Wdl5OXQZdMmIeZYpoNnFOcBZyzmsGWqZXlmjmgQaIzofadQ5mNlRGVGpjZmpybkJsvm/Sbb54VoNuf5Z71naKckZmBlRqSGpFak7eV3pgBm2Oav5bPkgqQ/Y0RjV+OGZEik8mTfJWCmiWeGp+8nVmbqpiNliqYjpumnXaefZ2Fm5OZ2ZaylmSYg5gwlmiT3JKUlO6W9pWllDaUE5VLlQiTzJFRlgGdxqH3okSgmZtAmfWYsJhulhqXOpm/mUWYgpc7mIGauZ1koIWhaKGpn72dWJuxlhyQGI0GkXGUUJYRmKGX9JTHkFqSTJYpmpecA553nVabmZqInLCd8ZxYmnSWhpFZkDmTgJUkmJWcOaGYo/ajdKNaokKgNp5InNObYp2Fn3ihz6KZoUWeXpo9l1GX95k8mSGWAZP6k9OUd5KhkKqQdZKJlP6VEZcCl1iWuJitmw6d7pxtngCgo55nmomYHJf3lk+WNJe4mVmcSZ+eoJafdJ+roK6hT6KFo22kAKXro6GgyJySnHyemp8vnwGdrZuZmx+cBps2mjmcx50lnlWeCJ/6nsSfiaEwo3akaqTgo4ujGqOWoj2kLKZPpsqlDaXcoyOitaBwohalraW/o/OiYqOsotWfWJ2Wnkyih6OZoRifNp0QnPGcaZ4CoDKhHKKNo/Kj4KTbpiGngqT4nzKc/JkSm2edRp4unYCbmpt4nwWkH6ZppD2h1J5FniCf4aFRpHKmv6aHpFChsaDXpNqoVKk3p4SlZ6S1pAymTaYVpt6mjacypnaiSaL7pJWmYKZ0pPWgn53EmJ6RGY9olJuZo5znnRqe352InpWeqp5FneKe/KGFpBen/6fBpQqh7Z7WnyiiQKTMpX2mVKT3oI6f7aDRo2GlsqPjnr2bLJ6Ioj6kKqPun5yeyqBToxSlcqUDpcmlDqmbq6+rEKojqRWp3KmIqvaqF6uBq1yq+qaNojifFZ99ob2iXKK+oTCh25/DoPWjWKcPqcGpg6pgq1GrDKudqaWnZaUuoz+ihKLAo8ql36ZYqM2r+K0grdupmqYBplCmSaewp3On26c9qDGpx6qfq2urIapIqNSn36o0remtBa2yqrmnOKZNpz2oxKZgo9egOaPeptaoSadFo8Ggr6Geo4Kk8KO/pD2loqX5ptGmiqSRoQGgr6B2oA+fJJ81n5yeqJ77nqaf+5+6oDWiIaS4psOm56T6pv2pzqubrLCrE6pOqcqnL6aPo/uht6Ueqtms1ayNqVGlpaZnq/+uA7EvsDitmKoYqpKquqlXqHSnHqeopsClCaapp8uoLalgqGemyaSzpZmpUaz9q0SneKGnoPSiNKXppZCkjKOzpAunRqnmqYaqLa80tpC7tbuftTWtSKmap+Oly6aQqkmujbJ7th+4NbcustuqcaXKov2iAqYyqAmoVakWru6yArShsCqreqg2qdap4ahKp3ulGKirrIivFa+Lq0aoAKhWqqyrB6z8rMqtd60arSmu866Rr2ewsbI8tRe2TbR+sC+sSqp4qaKq9a0msJqvqa0csGO1Yrjdt1u00rC2r7Su7a3MrmWwC7EesfywTbMptmq2qbVStPKykrJys+S0NLW6s3+xzrLFt167oLqDthG0QLayuPi3S7OgrYauGLRHthy1eLQatta3OLavsWKvPLH+s8e0F7Q0szy0ibjQu6m8KbsFuMC16bUZtsG0w7NjtK228Lbls3yvDLAVtc24VLcmsvuv+bLJtd60w7CsrvOyx7nzu3a4HbM8tF+42LqDuRG1ErMkt266fbletQqzKrdMvHi9LLr0t0C6A7yHu7+4XrTOtDC5W70xvmW89rtPvonAiL9Ku9q798HsxSnGhcJivzXDocdXyebHn8WDx+XKacxsycjCUsLfxozJH8ncxWbEj8Xoxc7FFcaVyArK5cmOyIXFtMIUxITFIc294D/vvfRx8XLlM9PFxQ3DS8QuxTjFfMp+2Tvm0euR6qnj69n20cjNNMpJyCDHncuA1UfeY+Lz4efejtxU3Hbac9O1yhPIu8pd0IjT5tJV0urSMtTO1KDTWM9gymnIissvzr3PuNCs1PzcbORs5XfeB9MtyzbLLNB52Efdn90+4JXs2/n//879I/M14OTS0dUT2CvWu9T/2nTpl/XI+iv4++1m31LVjdHPz/XP5s8b0PnVkeKK6uPo79ylzWnH6MfRyTfKOcpDytfKg89G1MDTyssdwUK8/7wKvM65BrmluDC5iboAvLi8pLk+tCiw7K/jr7OwWrGXsMyuUa61q92qo6kSqeuoCKrmq7irJ6l4qt6r46v0qp6pxqgrplql16h7qlqpHaoGraesBqpapXygEZ4zn4Sfc57ZnBSb+5oAnU+gi6EZoJSc+ZcvlA2Q9YlOgvd9tYK/i0CON45YkRGWv5g4l4GQU4mDhyeJj4veiw6MnIxOi3OJI4rTjIuQFZGGjHCGAITghZOGb4hFjHSOp47ujdqMQYxyjnGOuoojiAiIyYfsiVyQXpVclTKQsojShYWIMY34j0CPC4xgjFSQ6ZR1me6atpgUlfaRpZH0knGUf5Q8kbCL1IfHhwGIOIvGkFmWt5jwlt2QgYtDi9KPUpOokmuOn4noinOP3JIzloyZu5m5lY2P/o0xkG6UW5jUmW+XHo7hgbh+kIiEjqKO/Yriic+NP5IZlJiTzJLGkiiSvI4LjPmKBotmjPyLYIpZh9yEaoaTiZSL7ooqik+LGozQi1iKxYiKiISI9Id8hx6HvouPkg2WIZaYlNSSApEUj+WLYInfiPWH1IZwhXKE7oLjgTCFwoxtlvedE6LpomGghpv/lReSqo9Ljx+PYY64jK6HoIJphGKLVJH0lTSYHZhNl/aVjZL7jLaIdoj6iqONo42SjI+SrJYdl++W/ph4mv2arJnJlWyR7Y7AjQ2MM4jShfSE4IaKiiGM14sWisaJnYupjP6Ml4xXjtWSBZUalUKUxZFljgmMQYwXjceLpYiZh8OIsYrci2eJUIYmhvSJbI7vkK6RyZC0jD6H6YN+g3uHm4vckAWVDZXqkO2NQI76jiaN74pCjJ+NxI5ukTOSvZU/nJyflJ5ZmkyVvJJykn+Q/4wBi5qLMY9jkdGQbo6hjTWTeJsvn/ue9JyUm/ObhJtWmf6W55UgmNuZE5lNlliUlpVDmCOYB5QUjD6HY4pnj/KQ+o5Mi+2KqYoXhrqAa3/WgTiIcI+ykt2RIo9PjCWJIoZxhfiFSYXKhdSIrI4UkwqUA5J4jxCM7IXvf999uHtAedx1I3Z0eU1+gIRTi4mOXo71joOSh5PmkPSL14eniQOMvYyCjs2Pdo4Giu6DsX4hgWCFfIpSjk6Q1ZIak62QZo0CiCaF34lgjw2Rpo0Dh5qCSIR1iLWL3Y1OjvWN7Ir6g12ENY27lZiaTpt0maqWnZXElR2VD5LCiyqES376eGF44HyZgTSFTonYjSiRqZIQkhWQQY5djoSP248OjMKHm4aWicyOS5NSlSSVP5NokaiQL5GxkBuOgIpSh96CfXyDdSVxGnXVfEGB7oQRh0KIa4cRhj6HlYkjjcSRWpTHlGSTeZGHj/SMJoiPhPWD7INohHuEJIPSgj2Cm4E5f6B/coHngU6BFIGfhZuKaI3SjS2MSYfChK6E64eEi2OM2olih9yFEInCjbmQO5HfjY+GK34vd293LXvqfdV+8X3GflaE6IiciPeH5YpSjvGMjohxhmKHjYhfh6GH+okmjJaL2ocpgaR7s35whQiJkYgohTWBJYNqhauDJ39CfFODQYpFjcmN9IsciX6EOX83e0N6t3tjfnR/Hn5teqR53nv+e6J6WHcweIZ9JoMkiUuO0Y9SjYKJ54fUh6SJcoqAiySPR5L8kuqPTow5jUqOwoy8jH+NSY1yi0OF4nvedqx5/X9KhcuIY4l2h5aDiIBmg+GJqZD/k1SRI4lzgJd8kHt5ejV7Nn0/gRGH0Y3WkAeSupKBkviQo4wWhUKA1oLQieiO2ZBUjyeL2oZ8gtd+pnxOeSt66oI6ivKMAYvOhUKCCobTinWNQo01ju2Q3pNNlt6W8pXrk8mRFJFxj9eM+Yc5gQh9l4JDjOiSUZXrk8yQ6I8CkkGVYpYZlBSPZ4pviU2LyIq/h5KGyIk7kIuTX5MHkjyR7JC+kBSQYI2QiIiFY4Scgk5+U33TgUuJEI/QkfeP54lUhe2GNIv/jGWKtoW/hGCHuokEiXuINopxiyqLc42qj/aQ/ZGwkJ+MQIcAhJSCZIAhf2uAM4Zdj3WV9ZVckhiPHY89kbGSU5IskISOJpKqln2X5pR9kKCNcY2ojdyMZorGh1qHoolUjKOLF4j3iHGNQ5CdjlmL1YqdjrSSV5M9kluRR5Igk3uQ8YygjJ6PdZQAliGT2I1WipSJdIiyh/+IiIurjYGPgpHdkh6RzY2hjfKOKpA9kPCPbZOUmUmduptHlNWMQoybkh2YV5phm6Sd8KBbomagUpzlm3CeQp/7m4KTaIxDkXSXI5hNk/CMLZDtlcCYHJgWleyVlJnUm6qbHZjslFaWdZjOl8+TXZDnkVGXY5p5mM6RgorWjGOSvJMxkGOLUYyCkfmT/pF0jsyNTo/OjsaMeouIjquT65Ugk0yMuoXgh0SMaI5RjRuLcozukJKS/ZA9j9eNXZHMlC6WGJUOk6aW4p3VofKgUpzJl+2Zd52nnEiX1ZBAk3Ca/53knM2X05Zxnd2jj6NDnBSV+ZlTos2ktqBdl+iXIKBLpL+hJ5lkmJqmoa/UsIWqbqC2o4isBbBDrDKiNZ5YpgurrqjooM2Z/J4Ppn6oN6WAnUaYeZmSm9Oaa5ZVkg2UfJZPlh6TYZBclKuZhJxWnG+YO5TUklaSIZKNkXaQFJBIkQyS7Y+XjO2IcIWpgC6Aq4YljXiRFZQalOGSV5FBkKGQLpBNjCiFMH7lfcyAPYK/gyeGEotqj6+PI4z4iUWM2o8+kdeQYY4Si1CHv4UHhjaGEogii66PrJJCk8GTTpQWldaVAJb8k96PlIs+iMOFQYN1g8aHpY6HlJCX4pU4kJ+JSoW+hheMeJA6k3WVHJbhlGyTnJMolXCVDZT0kRyRio9rjCeLrIzbi4qIeIn/jCuR6ZQWltmTno+pjKuMA47fjQSMg4i/gl1+YYByh0WN05Fwk32QM4pLg7B9MHsie0R++oMaiICJCIrni+uMJ4zYiQWJ0IvgjlCRYZIBkSqNSYYmhPGI3I/dk9aUWZTakg2QEo32iOOGUYePh9yHwYsmj/WPP40Th2OCJIMdiK6Muo/VkEyQL4++jumNf4yDjGqNPY4yji6OEY6CjiaQA5HXkIiQbJHbkzyWZZe5ltiUapOgkouSJ5FGjq2L34neiEyJC4nHh/KGWoeAiF+Lvo1ojfyLzIvpigCKGYm6iMqJPIvmjGaN6ozFizuJzobViX+PlZQ3l9iYSpnAljaRFYihgGWBm4mIjm+N/IgshxWLmpFyl5eafprjlguPNISUfNJ6wXzgfEF9XokVmm6k5aaiolSaUZITjtqLRoctg+uDE4ZRk9Gn0bQeuWG1WqpFmgaPa4oMh9eFAYoBkBWacalUtsS8YruqsmCmbJ+Lm8CW+ZNSl5GbYZ2sozut5bJ0sWComZs1lqSXE5hHlfqN2oTKgySQ25wepO+lAaI1mtGRXYpAhKp9unvcgDCIJ5BzmPybK5tImn6ZI5n/llOUgJEVjqSJR4Y6jNOW0ZwGnSKXMYvYgqaFk46ClXOYp5cIlUGWIpz5n36eQpgFj/OGwITyh7aLS44mj+6OTY0ojFqKmokHi2uNZYwmiAuGeYYZhYiHf45elGWWppXUlhOY05Zxk0GPrYvviJSHUYlJjiKTZJVcld2TTJDGjYqQCpYZmrOaLpdfkDKOSo8aj++ND4txhfV9o3rDgPuIs465kGmPMY5AkQeVD5aclIGSQpCRjy2PNY77jm6S+ZQmlKKR944JjsSOZ5CTkp2SNY8Ri5+JX4xCkGeSk5O7kwOTLJKvkVmSBZWdlvyUwJL8kIiMCYhth/6J65DPld2V65DPiE+Di4nvkKSVPpimmFWXGJOJjlSNV4+UkP2OsYviiqqPtZTmlu6TVYynhiqGD4fFh5qKoo3ajSKN041Ni1uHdIg/j9eV+JhVmQCZ3Ze+luaVepWGllmXg5YTlMKQWY9JkSyVMJmGm9qbwpeAjpSKbYo7ipOIbIdVjcaUI5mJmWWXVJd1mlqde5xjl2mPiYn+i62Qw5IDkkmS+ZHrj6KP/5AzkZaODoo/iAWL5oxgjSmOYZLAl82b6Z0hoNmi/6OmoQ+bKpOnj0KTGJZ6lguWq5c9mTiYDpVIk/mSTZW9lbaTwpJ7lFaVY5M8kMWPVpCyjsOKiIcRihqQwZPSlJOURJMlkliQ/Y0ei2SIvIjviv6N6JHUleSYjZkZl8mS4Y9UkPmQ9Y4bjBaLLo51kNKSM5afl+CWq5L1i72IuoqRjUqOpYzPii6KcIrTi+CPf5TVliiUI43Jhf2CQ4QriTuNhI/7j0WPHY5QjvWNJ46VjwSPV47pj/iOg4vNh3CGtYfjjFSRJJPekKuLDIificKM6IzAiCaDrn5fgumLEZS/mMyY0ZVPkyqSApL7kfuPy41vjUuONpDkkjuTno/ciRSIcY3klMmZ2ZldlT2PWowOjeaPcJErktGSMZGJjeCLuY1OjyaPvowAiXyHiojFieCJionSiFmHn4MKfSB7sIK0isqOdZB6j+iORY8Dj2GPOZEYksiOuYYvgmyAo4LQhf6H6oduhreF84aCh8yCcnkPcllyJHXZdWlzem8KbJtrk2/KdAZ7Zn+FgxWJJo0+jXSJQoNBgHeCCYnFjeCOJo5cjT6O1o+Qj96NT4y0jKmN4409kYeU35QRkWSJdYIXgXOD8YVih1KHRoV7hTyIdojlh2GHKYl3jLyN6I1QjfqLOYrMiZaLB47ojtKMNYkQgxd6DXrTgS+Jj4qKh+mFE4ddh/GGgYYMiAiKcIvxjaePGpEKktaQyoymhU6AHIMRh0GIDofGgp5+B4C1g/+FRIfChv+GvodchwSGa4WIhcaFU4TXgwmHIY4HlfiXNpYmkS2KNYDMe7d+QYXhi1uNj4lwguJ+b4NpikyOgI6iieuB/ngKd5h9zYVMjMSQEZTjld6UVpGKjAeHy4TGhe2G54VVhcqIsY3Nj2mOFIwgiuyJ0Irji72KMogLicKN2JJplWyVBpWikxGSbo3NhVGAXoR1jXSUnJYhlBGQY41+jKeOuZG/lPCUAZHOit+G7IYaitCNHo8fjYiNd5ETlKWRFovDhNKBAH8wgQGHQIkuhj6CCYOZhxaLmIzKi7yJxYmbjI6Q9pGmj/aKAouzjpqRApIfkKKPypCSkfqSnpPSkpqS+5JkkraPzIrnhRuDPIIBg+mFV4oWjEmK7IRxgAiBsIQwiP6K2orKhfx71XPyeQyFYozzjh2Nx4nAh3mHW4SKgFF/p4Dzf9F9S33Nf2uC2YF4gN+Bk4M0hjOLG4+Qj7WNHI38i9+Iq4Umh3aM6ZBKknyQfow7iD2G8YPKgM18GXg4fF2HCpFSlkOXq5SlkvyQZ47/jWSPg5E+k92QcIv6iGSPZ5dRnLqcWJmglBSSQZScmOiaqpmAlaGQfI+Mly6eHp/UmQOOPIawh9uJhIhQhOqBHYPZja6deqdwqe+jR5dwh9l9b31af7qCDYcOjHyR95fEm66bpphylRqWKpgxmKCXT5VRklKO4I75laqb95vzlmiNkIXKgeCDLIrbjPOKs4Y9in6QP5QFlXSVFJdBmoua3ZaOj8yLlo+tk52VnZSbkrGUPZaqlHOSYZJFk96RBpBvjruLfIcnhNSDDYWJiDeMLY54jbSLrItrjF+Ngo3wjOOLA47tkECRG48mjsCOvo1FigqFdYG1guuF+YkdjSaQ3ZAWj5OKnYVdgq+CroJ7gGGCEYrekFWTqJJukVSSuZMnkz6Qq4siiT+JQohsipSMj43Si1+HlYXbiL2KGoidhJSEj4Z8hV2CtYC3gx2FZ4RbhW6Kbo59jneJZYCHejJ8On7/fraBJ4j6jNeN0oomh0GH54khi8iL+4sGjTuMNYpXiCmHm4VggQZ6zXStepaDt4mOii6HHYQLhomKDo0di8OEvnyjf5SHf4xajEGJW4h/jCCRpJJJkpWR+pBzjvyJI4NBfmeBU4cIi6iM8IxLjASL+4nXisWKtId0hfeH9IxqkReVPZa5k56NyYe2hlCLmo8mkWGRFZDci1aIoIe9iJyOi5MKky2PuIoDhyKHlIupkYiVm5XZkqyOmYtYilmLvI9OkwuTWo6GhkCBgYNOiDSP1ZP2lMSSoI93kNiTjZRHkmiM8oYmhj6GQoTmgKiA/YNainGQbZSPlQiTGo+jieaDx33GeHZ6wHw1fWd+R4H8hFuJUovNibGHXIYHiPOKiIx7j5SR/5EMkjWROI/Nj/uU6po+niCdTZfejXSKs5HUmdicVZselSmMQoYyi4qVVZy0nV+aQZTkjnmMNZDelDKVKpCXhy6EGogokg6a0pxpmf+PToVIhBGNUpcMnamcf5Y9jlaLAI8HlGOX35dZkxeKpYDIhUySfJuinkWbS5O0jNaLpo0ZknCWQJcekhWHs3vpgYqO85TzkyuMrn6rcOBtS361jTiVlJR+jS6F5oezkbmW/ZRsjFKD5oOdicaMNIwwii6K+ouEjUaPM5DcjreJPH8ZeMV6p3/Mg5uH0oshjj+R+5Onkt+O6Io5jbmSYJbMlkyVP5RRkxGR4oy8h9qENoVTh7WMYZGFlI2VfpK0jeeJgIfIhzOKvo8klPWVvZSukbSOK4ujh6eFzIOEg0yE84jRjmGSUZMSk1uSW5Jdk3eUpZRIkg2O+ojXhzqPo5bDmO2TxYx2iU+IJ4S/gQCGvoqxjUiQDJH4j4aNF4vRiFmK2Y4lkS2OaYrHi0+SmJfpmQyZ/ZSJj4mMOI4IkYKRXo+xjWePFJOQlKSSCY6oi1GMsoxmi/SIz4c0hp+GCYnAjnKTZ5e1mJOVsI4UiWGJuYxLjYCL8In7i26OMJBfjq+JZ4igi/yOY43yh62E8okPkDaSjY7niryN+ZHIkpmQP4yLhz2FwIZIiT+LD4v7iRuJkomiiPqFp4TigreEvonIjYeQmJLzlBSWpZWSlCuT+o1rheSE04ypka2QS4rqhf+I7ozPjGWHJYDYfFmCV4t4kcKTipLDjlmJIoWBhOmGDofMhXGFA4uGkaSST5A+jKSIYIvtkMCUVpWLkUCM9Yf4hIqCa4NLhjmJZ4zxjqKPAo+gjfyMPo1qjUWNE421jcqPmJPhlqCXp5Uylc6V35MLkJuOWpI7lRiU5Y8RihiI2YtNjk+O6opFiteM0JD7k0OUbpIvkG6O8Ir7iEiI+IodlI2aFp3gmxWXDZLskA2THJavlxCXaJXhmb+hg6XRo5Kd55Wxk9+VC5l0m3WcuZuNm3mjw65otHKywKjOlyiHNX9dfsiD9IhJjOKVo6lluEi+3rvpseyi55f5k5SR/o26iGuG2437nwStgrGKrQihlY0Rhu6GtobthA2KopCplredBKNupHGh8ph+jmiItIUdg5qCc4J0gamDVI+WmTKebZxtlPqLvYtGjI6JzYTZgKCDjIvaki2X2JZskvaKDoSTfa18FYMeikSOho+8kEGVxJr4m3aXT46/hSeEvocqjVaRspMmkwmQgo+vj/iOTIuGg9Z7DXpxgciKuJETlRiVyZP2kdOMDITMfzCFbYxJj+2NjovqibyIQoojjS+NcImlhtWJe46ujxOO9YuljB+RTpTTlPKT25Tel2yZ45jOln2TmI5ZiSqGOIZbiZiO5JJqlAmRn4yqipSLS4sLh6CBM4LFizaU0JhymD6TZ4oehESElIaVie2LNoxNiReH9YgjjNiM+Yn+hBeFc4vwkOiTTpT8k46SGI94i42J3IeZhsSFnolgj7aSVJOIkuuPq41RjsaQ3496jo6NSI6AjpeNfouYid2Ho4USg11/oHt3eal3E3nmfeGEv4qij4mS0ZFTjjWJPIYQh0aH/4R+gSyDVIn9jsqRGZIlkC2NLo59knyVEJY8ljCYeJnhmMiVMJEYjaqK+YzBk9qZjJ3jnOOXh5I0kfiThJWKlLqSao97i/ySo56RpaylIqDtlwmWXJvSngueV5kWk7eQcJePn8Cj26RNov+cFJYHlYSYV5oSmIeRII3GkceW8piNmdGaD5wSnKCa0Jf7kwmNp4X9g7CKApGJk/WSTJKTky6W8JallZWSTo7Fi8KMR5B5k3iV05WllVSWzpjtmm2aypZDkcKNgI8ukYSS/ZJXknSTuJQHlUKV+pM2kxeT3ZNfk4uS/5Dwj1WPFY3YiuyLx5CEl0acEZz8lXCJXH5sg02OeZO3kiCOS4xKj3mSn5K5kHWMKoiyg9SBKIQvi+OQ0ZNEk06Q0Y5xj6+QiJPulHeSK4z5h2GKVJLOmPyaDJpIlz2TG5JkkgiTMJNqk4mRX4xfh0iI8I6QlN6WGZWmkkyS0pMllWuWA5frlNePF4nThKyGKIm1iZ2J5YhJieiJlomyiamKoowzjHiIMoYth7uJJoxtjcqOLJJKmCOcjpygmmSW2ZC5iqqF+YhQlNCcSZ9lm3yRT4oKjL2UC52coJ6dWpT8h8aGoZEsncij4aKbmWeHg3iqh5WbjqWCp2Oi45ZSi7COqptJpfinPqQDmkaNEo71nturgrAzrV2iDJPnjV6b16gWr0utSqMik26LYJgXp1iuxK2JpSKYQo2Ij1yZwaHTo4ufvJcek0eVep02pO6le6HXlZ2GaoX1jgqYupsymlaUY40tibCKqJC1lR6V5I9SinaI3orIjkqQPI6uiAKD24CogWSCsYBXe7R6EoCvhkKKPopOjEGOxY7cjNmLs4xpjTON2IzzjLyMBI0EjlmLoISbez9zKnHSeZyC6oY4hr+E1YRTg8h/eX3hfW6AFIIDgsF/CHwdfdh9+n5JgfCAv36neVZ0lXHodsZ9xIEhgvaBjYL4gNh6Vnl/fAqA9IHugryEJoWFhNyF0YkMjRiOIY1ki5aJ9IfghS2C3XsvdX10WXh0elJ4M3aWde537niwfPCBpoXxhqmH0okqiyiK9IeaiT6LPYnkgyyBJIV2io2Ov495jTOJGoUYg4KEqYc+ieyHeYPhfk+Dxow6ksOR2YtZhdiCOoBJfql/8X8vfx+A1IdTjweSbo7nhPJ6M33zgbKF1Iazhb2Dy4UUjsWT75T0kIOJEII4fzd9/HzmfYB+VX3SfuSDs4n/ilWG0Hv2ck98fodajOuJWoOSfymCSYZ2idKJfoYMgKl68nkQeiV6yX2Gg3uG+oa8h26KPoyFiuiH24ach3aINopgi2qLHIlLhqOEAYYiiHCH+4KmfAN2U3FlcFVxinW7e+eAKIPvghyBd4F5hUyIX4aZgD98SnlNenF7TX4SgImBVoI/gCp9q3umey996X3TfDZ8SHxkgSCHQIpXirOID4bEhWOGDIi0iKGH1YTXgmaDUISAhKmEZoUWhPOE64e7iqyLO4qAh3WJn4zljA2JeYHRek9/xIMiiI+K44qqiteJhokCiBWDxnxiejJ8IXuNdWdzo3ZwfJd+VH9mg6mGdoajg62Be4PXhYmGGIeXiJuIQYf2hciFtoekhiKFZYNsgGV8O37Eg36Kd40ojWqJboIPfcB7aHs2eXt2/nS6dXJ97ITFilGN04ysisOHXINjg76HXIwPjdKJ+4b1h56JLYnzhpmFqIb8hzCG74J8gpKEN4bmhfeD14QPhn6ESoH0gmCEnIWbhtSFOoSPg1qGb4gfhzmEK4HKgcyD7IJ1fz59QoFFhRGHAoVVfx94dHGobhl0in0+hQ2I3YQ9fDV0b3RIejWAaoVMiUWJbYU2gA5/d4SxiZWLeIlOhlCEoYFVgWGFJInTiWmIS4eiiAmMtI+4kQWRI45jiSOG34U2i36QBJJ0kRaQVZHXk5CVv5P6jVWFJYD6fpGC8Yc0jRiNgIYFfaZ5WoG5i9iS3ZTgkjeQjY5XjrGRbZbrl1SV/JBpjNaKnYwKjxOPi4zAiC2Izok3jsGU2Jh0l2aP/oFtfN6Cmougj4CNjobaflJ/dIV3jBKRBJKejqaHwn8rfZqFoZDVlk2Xa5NXjlGMEozciOOBPXs7d5p3yn6/h4OO0ZEEkoqRj5D1jSGL/4jbhmCDiXv2cYdroG+6dwd9HICMgxiJyYyIi8mGtoGUfuV8HX2OfrKAkIMRhcGFZYZWiPuJEot2izuLlYlghAt+AXgieEOAHoeaiQCLDIugidKHBYg+ituME414ilqGboOdhXWKC48XkjKSU47XhruAdIL1hweK4onViNKGZoanjKSRRpJyjzeNlYswjiCWiZ2NnwOcpJWLkBORJZVZmG6Zlpasj8uIs4e+jZWTX5XNkomMsYOefZSBXIvbkt2UxJCAhk16snu8hoyMy4uaiP2GFopLjQCPGo2eiFqFGYVphbmD3X9TfR59U3xXfIF9AH8HgaaErYctiIyJ1YohiyOKiIrDjAaOeo3AiuaGDIIZhaiLxo4hjqaL7IhRiL+J1YuDjcqNV4tUhrWBmINKht+HVYjHh6qHk4eEh7mJDI0rkqKUG5P4jmyLioqJiAaEUX3meOt9ZoQxh+SFXYNTgLt6bXVnde56VIEzhf6HYYgJixuPaJHvj36K/4JrfxKApoIuheWINoveiMSBh3mtdeJ0UnjOfJd+/Hx0ebR48HsRgSSD7oO3hvuJ6omohd5+3nomee11PW54a95wg3d7fNSAE4fTi4SMMYo5h42EKoKzfvx5g3pigu+HjYjihhiGOoeohoKD139ZfYZ/7YN7hc2F4YQwgmaAR4CignmFUIbxhcaDLIFtgN1+X3vweDF4QntRgSuGKof7g5t+9nc7cz53/H+OhkKJf4mGicSLV46xjdGH337JdzB4oXnGeOR1hnTPdaR3o3oQgHaEwYZchkWFtIUPhgKFwILpfh9/JoJBg1KBrHwDejl62XyigQaHj4p0inmJ1oiIhkuDbX9Ce+Z7AIB0hlqJSIndh+iFZYRLgsB/aX8Egv6FHIasgQR6d3mQgcaHOojCg118QnVGeOh/F4UHhpWCQX3MekeAtoUPhgODVIEwgiKE/YUrh+iEKX7kc8NtVG+7dTN7ToDzg6WGTIlEi0GMoIuLiaSHtoOffiR+/oKKiI6KTok3hjCDG4AcfnN9fX6+gBl/+HrGeGV85oH8g6mIeY1zj4iOKIuZhj2Brn1me6V4HHVmcZhu83CzcnZ19np2gruHcIiPhDd703OKe8iFPIvFipCFpn5nfvWCVYVPg4J/d35yg9mIhYqXh0WCOH+zgvuHCYw9j7iRwZGojWWGOH2md8B1/XS7c2RzK3juf5mEwoQmgCF7CHoqfgaC94FWgSqDzYYjiZqIMYc9hsOEXIJygiiGrIdyh4+GBIRMf/J6j32rhBGL6oygiQSFmoSchdyDiHxNdIZ0RXokfoeC8ITnhKqF9YbJh3KKkYuUipeHfIO5gDiBq39/fvyBnIYJiEiEK38OfhKD1Ye1iCuFN37FelmE2ozRj3qNAIj+gjOFd4lpiyyJsIRrfv156noMf3SCKIRYhMKCTYCxflaCM4Y/h9qDbn23dld3YXo3fH19CYCLgSWBBYF4gNp+wnxLeDt2b3mhfcOBXIMKhNmH4YqkivyHCYIsftp9VX+xfwR+Jn09fBx+DYB4gDp+Znv9d7V2IntggV+GG4meipiMMo3wiuCKEI3Ci2GFAn5vejF/+YOIiseQ85THlQuSLYtjhVWDFYLmgZeDWoOBghOCSIVMiJ2J4IgbiWuJNImTiauJ84q/jNiN3o3pilaGs4CdepZ3iHbLdbd1r3SldJt2dnyZga+Cy31Udpl1e3tRgCaEDYcziQ6KwIn0iu+K/oiWicWJtIVIg0WHPotlim6Ft4BMgXGDC4IUf95+QH5Hfb57bnrJeox6iXsIfMx6pnSjbhdtVHZOf/yDW4QggR5/8YJNiDCLHIupitGJqof2g0aBMIW7igSNc4zMidiLZo/qkL6PvYwqiuSJ8YhthduF4IlTj2mS6JDVi6qHaItzkFWRZY6qjPORpJetmPeUWZDcji+Plo6IjsyN5ZElmCObLJmvk+2O9I+wkj6R84oThcSE6IhxiuOIeoQnfkB9PYVtjXiTAJbplLSQ74xZjbyOBY65jImLFYt/jKuPoJLFk5aT2JLWkiGR94vJh7uKnI/mkHyOWIuijCeQvJHKjtqLcIrSjLyPFpBGi2WCTYKhiriQNZBPjAOOgpVkmeiWWI/hjomXH512m1KUIpHOmM2eAZ/ymMmSRJeIm46aApUnj8GSMZaXlcGTO5CkkW2ViJcelE+M8odMh7iGv4QYgcp/TH8FgiiGC4iCht6CeH+jgEyCQYe0jRuQHo0/hhSB4n0TexB4MYHmi7yRcJKQj5eKqoX5gZCABoLqg1yBRHr6dIB62YZGjjGRVJGCj6OLsYVXg+CIQY0SjjqM9okyin+LoY38jzGRY5BOjmKM8YxkjKKNcI8Vj7mNMYykiiqLooxWjCeLKokAhpmDFoKDgNd+6nzRe5F9coBehECHQYZ0g5R/k4DcgimFIoWJglZ/B34Sf2SEQooDjdaLl4mwiOSKso2djtmMNIizg/eE5YlGjLeKc4i7ikqOGo+ei5SEo37rgAeGU4n5iFqHaYfkh8mFQoNfhf+JKov+iBeGp4T2gLR3gWyZazV3qILrigyOs4schhWEyojSjhKTB5SXkT6MuIUDhZqJCZHjlHKU0o98iUaHlYtakAyQ64zSh++AO3wrhluRD5YnlJaLc4BnfneFsYzkj4WMhYIod/V24X9viE6Mt4pNhz2HnoZFhkuH5IegisOMjYwCis+FHIOWhhaNY5E4kgWOQIViftqB0YmqjRuN5odJgwiHxo7BksKQN4qihdKHcI2bj5SOaIrcgyWCF4fTi5WMH4ygi82Lw5A1memeWp/emPeNs4R6gI2C4oV6hrCHT5KRoUCrHK31pgGZuoe9fvN/U4TMh4eKgI48mZOiRKftpGiagIlNgMR/ynzDd01534C6iFCUop1hob2egJVrh3J72Hn8evV6yHdoe/CD1ogUieuIaYpwi3aL4Ymphc2AXH8ogfGCF4Urh0OI/YduiRqNQpDZj0GKdIAbeHF3CH/xjAmVH5YykR6HhH6vfOODDopqjPeKyobGgz2EVYWChsGHtocYhY6AiXxFefl3NHhmdhZ53n8HhniIMIj2hnyEcILHfvN793jocCdo02kWdZF8oX+WfuN4e3BNZ75iGF9NXo9lxG34c8t1HHVicEJtXW3+bSxvVnWCfEF/OYIGhOyCJYDCfTR9cYBfhRuKk4xRi1yH9oH/fAt7LXxkf+2A8n6Nfjh+sYDYgfiArXxsect7QIIPiA2KG4dTgrV9WXnfd6d5OH3cgbuCV4EzfzJ6FHV1dMV5XX2NgAqAd32rexl61HxPgieHR4gohIx743USdEV27Hlvegt6HHrHfKCAooJMgel8/nTybw1xyXR7emV8V30ygIiHR41YjzCOVIq5ha2DwIShihOPSJACj/KM0YpMioKKsYfwgieCp4dajcSPa5JqloaYrpdmk8+MvoakgmSA2IHNiDKPHpBPjlmOFJB0kKaNzYfugSSCrIbRi1iPxZA8kRSRmpD9kLqQJ5C4jtqL04Z4gwmEgIbqh+mHzoV3gn9/tIGwidmONY79iAaDNIXpiUuL6YgqhIKEn4gsjSyRHpUZllaTMo3HhbaCA4K+gJd+3Hu/eYN4UnaDd89+O4b3iLqGlYD1eoV8O36FgJWD8IaAhzSD5XzWewp963sQfLt/YYWNh+iEAoCEejx8tYPiiJyLNYy7i4qLZ5BUlYCXWJUKj9SG238FfHN9eIN4h72Iu40cl+qbh5lUkF6BwnUTdxJ8CICVgvyE24dgi0iOV41miHeA0XsyfnSAC4IsheeGlYZRhdmH5otajSSMR4jcg+WAoYAvgU+AzHzOei56EncUcu50AXree057vnm7fbaCn4ach1SG3ILFgiaENIhGjTOQvY5+iZaB8Xx4e1B7/4Axhz6L0IzIi16KsoomjPiNZo2AjPiLHIwTjLSKIIlvh1CEdoR7hqyIfYfChQWJ7Y3dj0iNFonxiD6P1ZXqmB2X1ZAIkGyX/Jt7m6CWvY9zjsqRE5JmjMmAwYI6jmOUy5Q9kTmM6Iq5iwOMD4puhaSBDIL6h7KMUo4Vjh+QzZOalsmUho7uhsKDG4VXiK+MQo8yjfCIJISLgrOGRopUityIhImpjcGQe5HQj22Nbo9xlHmWrJM5j72RDpWDk8eNiodIhnCJHIwVjkGPT5AnkWSRZ5EckMeLiohEiuqMfI3qi+eH0YRpiCeP4ZFGkbuNqYiGg0eCIoM6hUCEin+7eiB7WYDihbaIXod9g9iAnIUUjW6Rd5LxkRiP04mshH+D0oYLi1SM3InihdqDaYajjC2SB5MRj4yHkICWfXqAsIQnhy2Gd3/Vdw94JoIXjHWQlI7bhfp523jOg6+MEo+Xi7iEinyZduZ7oIUTi1eLp4nBiNeIZoe1hJWCQ4J3g0qEn4SsgsOBNH42dvxqqmgbb3ty6HQwdpl5NX2agHeFA4n5iOiEgn9tex15q3lQfueFwoszjyWQmovDgkt7NHtCgsWIw4ryhyuGRYlxjXCN94mohyiFXoPvf5V73XgTfY+FUYv5ijOH/YFIfet5v3kreeN2IXPbcsx3+3ppfCt77XUgdGR4C35MgraBQH/ifop+D34ZgJiEVYfWhviEE4MegvaCo4V8hzCFvX39c9lvknVzeFt28XtLhTaL+4xMi6mHOIV6gxuBJX63gLSCe4Ptgj5/gHqaeAh8nYDogoWBWH6+eq94nXlFefF6rn51hF2JqIqii+mOBZJdkn6PXotxh1mEAYX/hTGGPIQcgsZ/gHuQdg16Vn5VgC6ANYEwg6+EQIRjgWF+zn0DgOx/xHwuef15sX6vgd2BgIGugFJ/4IGghOuCRX2Jd4d1lnXXdqZ6/H93hbaGqYLEeE9u52rbbeFyLHkugQGHtIjXhSKAS30ee6F3dHcle4l+koDQf8WACIMEhUeFhYEge411oW5camxrlW9PdpV/SYbpiF6Irod4hPZ+dnwhgOeGQYs1i7uHh4OQgNR8oXnKeMl57XqDfJx9RX1TeL92nHurgqOGh4WCgYN98XrReZB6RH6+gyaK1o3UjDeHxoC6fKx7cXtWek93PHa3eDN+V4PFhvqGLITtfz58unopfeh+cH09fHB7/32kgTSFnob7hnWI0YmGiTqHz4AYeqV4YXmSe5l+voLDheeFmoS7gi1/THzte+58i35eftZ7XnjwcwlvOW/wdP180IB+gG9+jH52g+CHR4n2iLSGcYM8f/F583bfeOp8OYK8hCKGVooVkNuVBZjtlZ+PeopSiauJ1YdagZN7yXwwgK+A4n2lefV6WoAsggyAM36XfY2CH4e7iHOIhoYchS+Gcoc0hzWFooQzh/OHioY1hFyC9oHjgMN+Zn3Ufcd/FoPGiLWOb5Hjj8CL/Idph1aL3ouvh4uAlnwFgAeEGIYHiLGIlIbFg9qBwIKmhVWHJYZahJyEG4ZFh6SHFYT9f02AEYVBiSiLw4szjDONGowUiMeDj4NRg9uAn30cecl27Hy+g2iHr4m7i5ONTI7QjGuKWIwZkjeW+pW4kiSOXY3gjTqLooV4guOEaIt3kCCSRpHWjvCObpHklH+Uh4/kixaNI41Oi5+HC4cJi3SNvIrfhsmGdIsxkh6VQZOQi8iB4X2DgnqHa4luiLGJeoxhjnuNu4v9i6+LcIothwSGRYccik2MnIxhjSCPkZCRj6OJaYK4gp+I0o0EjoyJ7YSgiuSREZRLjmmCd4OujieXfZkFlwqUPpXsllCWTZG7iwWPKJYqmeyV/o3nixqT5pmqmzSYWpYImsKdj526l+mQSZHNl92Zw5XhkfuVEJyQnQuZsY7choeLQJFMkZ2JMoFQgxSJFYv9iB+FW4eSiymNd4piiaOMuY/7jqiJq4IEgL1/uH6qfal9c4B5hEmGjIjYiqSL9IpuiWOGOYJOgD6BmIXKh0CGhoL8fuR9poAThZWHV4exhMd/OHrLdFxvFHAOdRp+iYWniF+Jp4j6hc6AmH1tf+uBaoXQiMuKhIlchCt/0Xz0e6Z6zYA+ixWS4JIjjdCBLXkAeMt58XvlfSqAfYremY2jyaU4oKKSxoOlgKiDEoXwhBCETInFnfGs+7I2sMqkNpKZheCFkodzh2eHGYgMjw6bUKKgogacoZA0h/+BW3pDdnF8vIQOiWSNZZTWmKCYQ5SjjSOJNIeChzmG7YDce7aBC40Dk/2QBId0d/lyR3mhgH6DKYOAg06KJJNRlqqULJAIixGJIIgOh/WDjIGlgnGGy4pzja2OPI+XjnyN7YsHh8Z9W3LCbSVuwW42dV58lH89gEKDsIn8jFmLzoO7eK51Ynz2g6CJyoqBh99/MHJnZ65r+G9lc6V2iXlle8x7W3+AhXqIuoZugd579nlVd9R3AH+yhRWH34I2ffN4KXeCduV113owgr6GB4juhn2EioCwgTmGcYkhiayDZHvOdN5w4XMretx+uX+afa973nmFfEJ/dX6ReC90i3UyfD+GQI2MjyWMT4PleaZ37HyYgf+CcIOegoeCP4SahbSHlYmLiFKEi4BEgUCEWYJ/fHp3fHWzdTt8mYG3g5GBsnsIdVtz7nc5fJB+dINciVOMaIwwiiaGP4RZhcOFTYXwggV/VYAlhi2Ka4nhg4N88XpIflKDaYaKhmSEfoH6gKuBB4DWfUp/G4Uyi5uMSoo/h6CGUYjYiWuJ5oZXgoB/Rn1MfbR7S3wBfvN9tHl6dxF+hYJ6hP6EB4Uugu588nq8fe6AfoMChDSCaoAkfyx+kn1CgOCFS4lfiAWEq37JfAWCaIcZir6HtYL9fyKDjIjsjZqP9o1PjfGLdon3hwyI5ohgiRCHEoFgetF20XeRfQmBt34Decx26X2Wh9uMpo2uiqqGJ4V8h16KYItbiUiHOoXlgtd+nHo5dst3iXljdt9yvnN3eD97mH0NgiWGQ4cKiIaIb4j2ikqM2ItQiOyCU345fW2AgYIkg/+DHIWQhgCHPoZhggt8QHrGfrKFsokwieGEYYGihbeKOZB0kjCQZYqfgRV9qXxIezx393Lccv19+YiRjh2P4Y55jwOQgY0dieGFToQGg5+DjYVMhbmGk4q1jauQZJADi/2BCoH8ieyRaJQLk96TCJtFoCuh6pwVkwOMF4uIiemGKoYOi7KSWZe2l6CVEpN1kkSVNpZYkS2I3IQ0iT2N4owxinmGY4Jzfdd6hHmzfdmCDIebh+eGcYWUhRWGVYVbg2+B5IGsgJh8dXiJerqFU4/Mk+WSVY40itWMIJGTkUKNv4QehV2OZ5QAlhaSTozYi76TwJnAnP2cWZvsl3CVZZPRkqOVQJibmH+W5JN3k1uWKJlcmXeXpZc2ms2a+5ZQj5mMrZQUmxubCpcXlPeYAZ4Onz+ayZJNk/Gau57GnHWW95O8mkOe+5q6kDOIDolHjiKR14+wjJeO15NWlxyVM4/ciW2G34Cvelt5zoF5ihaObYyMhml/uH59fQ98W3rqeWR7/30WgIx+D3vxe75+t4OhhRiGdIlZjTOPDo27h3ODlIPPg92BRH5gf6+D3YcoiDeEJH7Ue5qAr4WYhwSHFYfChoqH5IXAgP98vH7ZggGFdIJ0fnl8a3/3gTSDyYFefyJ/xn+Ifqx8qnlxd6F4IngAeG54GHthft6D54YMh6GFhYUShxmI24blg3GASH0vfBJ+c4GTiKaOq5BpjfyFh3ycc7BxyXcxffh+DX/KgJyLw5QRl9qSc4nMfU52cHJAc/p3EHypfLZ8EYuBnZmngahyoNSP5nucdAN02XNKcjtx03Hedi2LyZwEpXykQJwakBCLwIwzjeGIRoH8fiSEDoxplUueNqNGoaiWkIPYcQtoq2nncLJzKHXfdaB6N4bqjmqR9oyefzdrB2kbd5t+AYF1f/17iXxQgNyDwoWThHKB+nqtdUB2lXiSd0RwTGnjbWl4SYGshc6EwH6zdDJujXTsesh7cnrxeWt8yH5FfRB5nHVddzx7NYA2gzGGPor0i3qI8H4jcXRtdXDedvV7+H2Oe+R3vnjcfMGCbIfdiYKJdob5gC58PnpeepF+hoIWgzV/63qWfDt87nmfdk91yn0fhkiKrosWiTyEHoBMfM94XnYGc9RzbXVldXt2D3kCefJz8W8YdXF6Tnv/dvZyoXaOfJd/qX51fNd9u4IjhwaKp4qIiGmEmX/jffB/u4B0fK10TXDtdqV6yHp5enR7BX2PeTRxnWc1aFBsKHBidfB7e4JMh7+IAIeUgah9sXt8eiF5wXlrfJZ9UX3Se1R8D34PfXh3/G9Yb1t0BXnQeGh0hnFKc8138XqYfZF/X4D/f8p9dngSdeN3eHvueqB1+m2nazNwiXOQco5y7niJf3yEvoWRgjt8y3Ruc0l7+YLjhN+DZ4LRgYCDq4Wghe+BlXv0dmB4Ynn9detyAHVRf1aFhIeRhjqEUYNFg9aCUYILgV9/IX4+epFyNm2hczJ+moLIgG55onLVcrp4ZH2mgKWB3YMmhtWFtYH3fpmD7IdBh9B/R3HMXO5WxWJIb/52lHmdeM52gnqqfwCCgIDTfV16vHczdj12WXdAe3d+RoGCg/SFeYdzhw+I+YfghCt/snlUeMd7uX35eyJ1V2dXX+BuIX1Hg3SEmYKWgTCAHH0rfzWAvH4BeSxyRm6AbJVqoHBwe42BD4EPfrR+y4Ulj3SU4JXDkuuIR3YOclN9HYRbhpODaXyBdSh0CnYBeFx3lHhhfFaA0oKmglaBrn9bfop7MHope+p84XuffFWD94zrkXSS6Y+QizyIrId+h22FioKyfVJ3VnW3eFd7yHopea15hHy5fgaE4YlDjjqNpIdmfyh06nGrdR19zoI3hfqDFH7XdyN62oJDidiL/omWhjODu3wkd8J65IP1h2qGToI+gh2I14uYiheDtnjOcLpx6nfqfUOBHoBsfJx/jIprlF+YoJWPjAmAZHylhciNpJBMjRKDU3w5fcmCRIoLkHyQiol4ezxxXnc/gWGJtIvahip8qHRNeER/I4ZOjICPbo64it+KZo5MkjuUG5PyjgiMB43AjkCRSpNXk9yPeonmhsuKno9PknaRlY5Yiu+HSoVjg+SF/4fjiFGGdH6cd192v39Hiu+PoZD0jmyMQojdgkt9AXoqfRd+hH7DgKyCQoPQgMuBYoVwh1GGVH+HcQ5jLHFmf8mGIoksiUqIfIhViWqK2opfh3aB4Xp0epOA24Tzh+qIUocuhDiB032ye1F8a4DRgd98InQLdZp6r3yyft6DT4lQisOH8ILPf6V/b4OIhkuHA4awhMuEy4Kqe3t1PH3ogyKJA4uOihuHg3+VeI91NHj1eg96kHlwe4p8anmtdWR1unhYelN6A3zWfqF/4X3zfQaD3obhh/SEmoB9fYp5u3Vid0l8Xn7HfDl8t31NgXCFmYgOiZmF8oBXfv568HYWeCp9k4X2kCSX1ZbDj0KF/n+pg5WF64Q2hMWD2ob0kKOcJaL/oGian5ACiRqDBH0yd5ZwQG90gKiQiJhAmFyQuIZohqKHnIZjhauGHYfgiW+RK5kTmz6W6YxzhCKCGX0Sc+xrlXduhg2W36AnpU+jbZxMk6uM8YWRfkR9FYN9hyaM95DJlHmV7pDpiZ2IDYn1h1CHUohbid2IrovAih+JgIX7gSSC5oHWfQV4mHk7gdiF0oZxhieJNI1Ijf6HJ38NdT9yXHxNhSSJyIsljISMCY3zjDqMVYpOiDaHJYq9jByOppYgoRilMaHolQyHuYJRhemG8IPkgGSJ+aJttTy9jLuzsKOeVZDMik6E/X9ofEWIO6nPvtjIUcnewAaw9ZyQk5OMkIV2hXKMFZ0VsCq7Fb2rtXGj24+1muehwKHOmCGFzoSinlCs8a9YquObCorKhl+QF5i1m4CbK5jcmnKhP6NPn6+WuorKgaKAm4nVk4eaop2Qnpidt5vBl0qPQoX+flB9hYF/hF2HM4wjkYaV1Zi4liqNr327b5xrKGijZZ1uE3rEhBaMVI5ljE6JC4fchRmGxob7hrqEyIFKgZiCM4a4h1+Gp4blh5OJAougih2Ie4RVgO1+6H6Jfsp+e37xfMh6WXeGdUpzCG/+ayFxE3ejfrKCQ4QQgvp9xnnHehF+qYHSg52GMomziUOJQ4rHi2GLJogAg9Z9HXpJedh5Gnppej95N3Z4c75z13ZTeHl3lXZbeMp7nX3de9x6tX1Rg4eGZIbHhNuEI4Qlgol9H3cpcwp0dXecedF2+m6TaE9psm88d9N/XIi+jR2OSonlgs186nUCcvpxQ3Q9eUN9+X71feJ70ncBc6Ft3Gvpc299gYXYicuK+omXiCCHj4Qcgbt863rjgUqIs4rdiD+DWYDJgbiEMYGleFh283+0hgSH64SZgQt/nX5ke1R08W4Acf13dnyRfb5/fYTXiKKJaoVwfdt1FW2uawlwfHUbfHJ/P303eYV3gnlge1t77nvEfAh6CHSmcnh5KH5ufQN5A3VfcVdyc3Rtd1Z6RnvBfROBhoUyiM+G0oGeeyB3R3WmdV9654DphLGEBYLNf7GAR39XeO5somiabeJwonGodpN+SYZRjGSPbJDTjgiKwoIPfJR2d3f+fdSBQICGe4N4cHgcewp+p34Xflx97n6wgjeDEYLhfTB1nWs4aR5rO3FteiKAWYRxhsGFyIEhfxmCD4mSjPqKm4TPe0J5k4HfiQOOxYwCiAuEcoPihZ2G34K6eQJvb2h6ZZlhHWLXZu5qdGvkZiZi7GbFdbSCM4nPiSiGfH2TcGJoHW3GdgmAUoYzirWLhYu1iY6HiIW6hFKF5YQQiDSSjZfclfGOsob1gGaA0IAlgWeBzYVvj4uX/5jWlNGOe4yLizeKXogwiWyNiZQRmzmd2pndkgSKH4jIjGaRx5JKkeGMnodPiVeSHJoVnN2WK4tXfcl4PoKHiBCIBoHkdqJzMoLHklubi5xcl2ON0YSng3aKmJFylTOTyIrDgPOD9owZkoySw42shT1+ynxMf1WE0onWigiHfYFOgDSD9Ic3jO6NqIwkiV6GAYR3f1l7qHque3t43HRTc5ZxH3XEejmCroimil+IKIQygfd/MX4eeqZ4KH/kiHqN/oz+iGKDPHw+dxJ2lHjyeld7WHmMdFBrq2A6afp4doKFhG+BU4EkhWmIpoeigvh7ynULcYhwdXTsd8B3bnQTcity0XOYd0l6Gnp3eSh/yYVDioSNOI6kiwOE5nlReHGDFouqjLmIcIEeejd2EnXGdzF4aHdvdDt2PH3jgGB+aHemdIF6CoMFhgyC3nqAeUl/JIcSi1KN8ZAfkuCN7oQgfch7qHpdfoqCPYV1h52F0X5xdtNycnXvefZ/FoVEiBqJDYcbgoh6AXmYf1CGX4lGiLaEIICifEh8rn4ggcuDFYcwiI6GGoMqg7aDH4S5gq+AXYGqgSx/v3zZe/OB1YjCiimHAYETgrOIVo56jjGK1YVnhX+ImIm4hU1/Q3f7dzCDqY7nlp2ZsJYBjnaBwXlbdfpw5GgvY8dnrG59f06SMJ0ToDKcB5OLiH+E94L2goqDBITvhkqMRZIHmgOgLqBmmEyJcnwhgPmEWYSufyR703yqhC2RsJlanDeYXI0UgNF9VYGWhO2FLofCiOuHxoZchcuEGIe1iKyHZoSlgLh8HntXfDqADoLhf8B8/XmIeWF7rH0mfjOAAoHffol9fn1wfvR9kH9YhFaLzI30jBWNeY1njxePG4zfhQZ5cGl4cId+eIYWiM2D5XtxdZdxm3J0cwF2m3rife5/F4O0ibyQopJ2jsyGTX2lelx/I4EkfkR6eHa3dJF7QYc+kGmUVZOhjQGIXIaVhlGFOITJgPZ6fnYBduR69oC2hRCIpok9iyOKGYiIg66Bp4aRiGeLnJCwkqGP6YaUfLt4j33vg+aG8oW2gqN9TXuefFSAhIN7hD+C7X8tfm57vnVzaWNYDluGXvpmiW9mc2JzW3UNfp2HJo1fjWmH8XtWcy1zZHYOejh6tHficjxtUGk8Y7tgAGAqZzRteHN9ejl+336Kfb59CYO3huyGv4Ksfop9C4BVgzKGUYjZhjmBeHeFcy51+nqof2iCrIPPhBeGVoYChxqKb4uUiMqAxXjSd/p+ToT3hDOAs3lgd0V7pn4Afpl6AnbgcmV1Qnkde0B81X5lgnyCk31ydSF0F3wKg0WHIIoQjZ6P9Y+/jVeJyoPUgHaBQILYhIiIIYp7il+HdYEOerJyY2zoakptvG/KboNtlHOfe1GA23+aet1zcW6tbSNyQHYbeBN3MXRedCZ7iYZXj2uSVpARibd/a3WgarNjLWYJaQptznUXfGN8knhMdZV2y37/hAyGPILzeYBzbnQmfMiGQ4wFi1iEn3rxdcx1OnM/bnNzw32Lg8SJwpicpQaqh6UilzV8X2OoYcVrAnemgOqFPoommBap2LE0spmpKpaqfJx55HsWeyN2SXK9c7+EYqBNsFu2Y7PhpneP8H0bfU6AN4Q8iBWJUIa2jZuf6anQq1elvJUqgVR1YG3FaWltgnDmbZ1tIIPFkSOWYJLfilmF2oPsgf9/zXtfdF5ux2+geu6InpEglQKUXY9oiYuENH/4dBZsnm5xeBGCv4lijoSQfY7Th/h7x2+5Zshib2lAct950H75gQuE74Mvg+ODnoVihLZ9T3HAZK5sa3zohGWGcYLKeadytnCAb4FykXS9dCZzjnTueHZ6J3oDd2dy6mpBZ7xqDHPifIqDxIVehb+DBYC+eod1CXMkcFhwJXN/eJR+pIFNgFV5KHAdbT90dnmzeP5xLWvvaKhpG2erYw9mJnDqeRB9KHxldy10r3Q0doN2ZHTdb8ZwpHwRhgaK7YgUg3580H6Dg9iGQIaQgdV96H64g8qGh4WFf6h2gnBvd6aBzInLjB+MhYnviNqJKYv1ib+FlH8ffJmBworoj/CPoonEfst1RHKicK9q52KqY1ZswHZgfWJ+n3ordBhyYXcPfRN+9nsheIF1QnO3cR5v321cb8B0Tnn0fel+5XzDe0h+u4DFg/uDEX/NeRd7pn85gviAKX5UfoaHopLvl0eW2424gXd2Y2sBYuVlwnGuhAuftLDEt6K1I6tqmASEyHzVfrCAI4HLjmetEsCYx6fFTroMpj+QBYoeh5eCQH9ZjeSnM7mCwHy+jbILmz59MG/Va+1vJ3kEi96g4rBluBu3m6yemCCD+3wWfZJ8O3mDe3WObp+9p3CnJ6DCkxmGUnwzdcZwbHFJe5aNBJu+oFSgPJrcjXeBenjRcKNry2xedwyIlJb/nOWaVpCzfwN3i3vrfL54qHQ+e/+KqpVbmKyTI4tTgzN/UH1Zegl5aXccdkB6toZwkNuSvI6miAGGuoVShQiIAoo8igeKs4skjmyN54b7e7RwCGuTbPlzs3mCfI9753pWebN2r3ONa9BjPG16eLR/Z4P+he+HrodkhIh9xXaJcMxtFHTWfGeB0YLBgbB+MIDcg86FhoTJgqGCg4JhgGaB1IQsiPWHKIYqhUWDrYLchcKJx4n1hoSI+ouYjbiNx4tUi3+L1Ik0hROBO31ZfFZ8m3xsegV9IoWLi+eNB5DMjxOOAIrFg8h8WnxMgBCEI4UGhKeDA4b0i4aT25emlR6On4n1i1iOM405iSKE5oTfho6Ho4k3ivuIsIanguV+LX46f0yCi4O2hDCEw4Kgg7uGAIsvje6IsX+vdGxxiW9+cLB16Ho+fAF5tXPtcCxwdXGudAR20nSWcHVtAG3sblhyq3NNdhN53Xr1e0d50XVpdjN4BHfecRJpxWNTYz1k6mCdX+hjlWiHcRN5SX4VgQOBOX9mfmOBloUaiGeHfITXgRiAIII/g5OCU3+xfROJQ5OilduRu4iKgBOAvoGPgRqAnYBVjGegr6t2rX6msJevhimE+oSgg62BhoN4ndi20sN7xrO/367ukmR97XeAdTF0fHojkqan3LLvtNqtKJ2LhWF7GX4bgRKBBYCMjweiQawBrs2mf5WGgm184n+Ygnh/+Xs8hUyVz55joGmaqY1Yf2p8d3xmfDSAS4aijyGXNZmzlXWO74lqjMWP+I5FiUCAxHblekWIbI/3jkKIqnujcoRthWj8YzZpknDzf1OK9o5qjNOBwnGebJxvp3SufPyDbIhSiiGLa4zZjGKLwoaCf0l3XXWTexOEKIorjpmORIougUd0rGv0bC91MnuJe7V4uXT5d3V9boHkgRt/X3pNeCd2bnW/dhB5uHpAfJt7pXlNeFB4dXs2fiOAbYOAhcWEJ4VAhyaIyYeqhm2Drn6me5J9O4ETgkd+QXj9dL919nZWeuZ7cnp5dw1zVXQAft6GcIyWjF+IW4O7f959vnl1dU9wyGvwbch13XudgD2DX4KugE9+mH2tgLCE7ofTiNSHNYaZgmR+pHwwfLh68HiOd713Q31qgXiCS38Hd5Nt12rObwx1aHqkfriAR4KNgkuDAIOMgxWEh38adIhq+23/dnB8Tn4AfH94AHjedbR0bHQVcRNpd2TYaoNy9nqzgSSH54pIi6uIrIRLgCN99Xpye3t+lYBWfhZ5dnZmeF57fXzIfNF8GXq+dx95vXxLgDODAISBgnx/xnwieW90pnAVb49wWHqVgtqGK4Zdg3eCuIFHget+SnzTexx9FYM6id6NQ4z6hWZ+tXkieFV6hX27geaGfIvdjSSMuYXCe/V2+Xi5eGF3VHo4eCpvT2l8cSV8A4JyggV/5XeheJOCqopvjKuIRITpgDV/9n3afdt6K3a2cyd5y35Wgg6BCHikbIlv1H2hh1+I6YIHep920X5ehkqIN4XVfjd74oBVioCRvpLJjqmGAYNmhOmGz4eIg5l6a3f9exF/DH4meftzr3bIfjqItIv2hxN+lnRbdER+LIbgivmKyIfxgGV+NIbUizWLnYQqgBF/Knu9c/FuLHULetF+9YJFh/WHX4ariN6NsZD3kN6PjY6MjPuHLn8Bd6B1SndYfteCW4PygO55knA1auVrJ3ZWfz2Ej4OKfyJ8cHiPdB1xzHKGeEh7sXlEdilz6XEIdWR6k4C2heuGg4XZgtWAkX+4fySAN37feNlvO2aiZTpt/XJsdh13dXSPbGJhWGPjb6p4DX44geKCAoNxgKl9KIDxhVeJHYgrg0p7nXQncD1xrXJReAl97H68gGeB/H1XeyZ7VH5dffB4z3ZCeQV9Nn7me591zG5sbBN1InsQgCyC5IPSg
[truncated: 106,753 more chars]
