# Supplementary material for: Automated imaging and identification of proteoforms directly from ovarian cancer tissue
Source: Nat Commun. 2023 Oct 14;14:6478. doi: 10.1038/s41467-023-42208-3 (PMC10576781; doi:10.1038/s41467-023-42208-3)
Supplement: Supplementary file 6 — Supplementary Data 2 [file 41467_2023_42208_MOESM6_ESM.zip › Supplementary Data 2/23 23224.tdValidate]

<?xml version="1.0"?>
<pvsDataSet xmlns:xsi="http://www.w3.org/2001/XMLSchema-instance" xmlns:xsd="http://www.w3.org/2001/XMLSchema" version="1" xmlns="http://www.topdownproteomics.org/ms/pvml">
  <cvList count="2">
    <cv id="MS" fullName="Proteomics Standards Initiative Mass Spectrometry Ontology" version="1.18.1" URI="http://psidev.cvs.sourceforge.net/*checkout*/psidev/psi/psi-ms/mzML/controlledVocabulary/psi-ms.obo" xmlns="http://psi.hupo.org/ms/mzml" />
    <cv id="UO" fullName="Unit Ontology" version="1.20" URI="http://obo.cvs.sourceforge.net/*checkout*/obo/obo/ontology/phenotype/unit.obo" xmlns="http://psi.hupo.org/ms/mzml" />
  </cvList>
  <metadata>
    <contact>
      <guid>00000000-0000-0000-0000-000000000000</guid>
      <name />
      <organization />
      <address />
      <URL />
      <email />
    </contact>
    <sampleProcessing>
      <fixedModificationList />
    </sampleProcessing>
    <parameters>
      <userParam name="UseTHRASHnoiseCalc" value="False" xmlns="http://psi.hupo.org/ms/mzml" />
      <userParam name="ShowInternalFragmentFlags" value="False" xmlns="http://psi.hupo.org/ms/mzml" />
      <userParam name="UseSimpleValidator" value="False" xmlns="http://psi.hupo.org/ms/mzml" />
      <userParam name="ThrashNoiseWindow" value="1000" xmlns="http://psi.hupo.org/ms/mzml" />
      <userParam name="PrecursorMinimumCharge" value="1" xmlns="http://psi.hupo.org/ms/mzml" />
      <userParam name="FragmentationSubPpmTolerance" value="3" xmlns="http://psi.hupo.org/ms/mzml" />
      <userParam name="ShowFragmentationColorPeaks" value="False" xmlns="http://psi.hupo.org/ms/mzml" />
      <userParam name="Url" value="" xmlns="http://psi.hupo.org/ms/mzml" />
      <userParam name="I2MSMode" value="False" xmlns="http://psi.hupo.org/ms/mzml" />
      <userParam name="PrecursorMinimumRequiredScore" value="0.1" xmlns="http://psi.hupo.org/ms/mzml" />
      <userParam name="Guid" value="00000000-0000-0000-0000-000000000000" xmlns="http://psi.hupo.org/ms/mzml" />
      <userParam name="SignalToNoiseCutoff" value="1" xmlns="http://psi.hupo.org/ms/mzml" />
      <userParam name="MinimumInternalFragmentScore" value="0.7" xmlns="http://psi.hupo.org/ms/mzml" />
      <userParam name="TerminalFragmentGradient" value="False" xmlns="http://psi.hupo.org/ms/mzml" />
      <userParam name="PrecursorSignalToNoiseCutoff" value="1" xmlns="http://psi.hupo.org/ms/mzml" />
      <userParam name="Left" value="126" xmlns="http://psi.hupo.org/ms/mzml" />
      <userParam name="ThrashNoiseRecalc" value="1000" xmlns="http://psi.hupo.org/ms/mzml" />
      <userParam name="UseAveragine" value="False" xmlns="http://psi.hupo.org/ms/mzml" />
      <userParam name="MinimumFragmentSize" value="2" xmlns="http://psi.hupo.org/ms/mzml" />
      <userParam name="Height" value="949.3333333333333" xmlns="http://psi.hupo.org/ms/mzml" />
      <userParam name="FragmentIntensityClusterTolerance" value="0.5" xmlns="http://psi.hupo.org/ms/mzml" />
      <userParam name="InstrumentModel" value="" xmlns="http://psi.hupo.org/ms/mzml" />
      <userParam name="ShowFragmentationSpectraAnnotations" value="True" xmlns="http://psi.hupo.org/ms/mzml" />
      <userParam name="MinimumCharge" value="1" xmlns="http://psi.hupo.org/ms/mzml" />
      <userParam name="UserName" value="" xmlns="http://psi.hupo.org/ms/mzml" />
      <userParam name="ShowPrecursorSpectraAnnotations" value="True" xmlns="http://psi.hupo.org/ms/mzml" />
      <userParam name="FragmentMapColorScheme" value="Ion Type" xmlns="http://psi.hupo.org/ms/mzml" />
      <userParam name="Mercury7Limit" value="0.0001" xmlns="http://psi.hupo.org/ms/mzml" />
      <userParam name="Organization" value="" xmlns="http://psi.hupo.org/ms/mzml" />
      <userParam name="Address" value="" xmlns="http://psi.hupo.org/ms/mzml" />
      <userParam name="PrecursorMercury7Limit" value="0.0001" xmlns="http://psi.hupo.org/ms/mzml" />
      <userParam name="ShowProteoformColorGraphicalFragmentMap" value="True" xmlns="http://psi.hupo.org/ms/mzml" />
      <userParam name="PrecursorSubPpmTolerance" value="3" xmlns="http://psi.hupo.org/ms/mzml" />
      <userParam name="PrecursorMaxPpmTolerance" value="5" xmlns="http://psi.hupo.org/ms/mzml" />
      <userParam name="RecentFilePaths" value="" xmlns="http://psi.hupo.org/ms/mzml" />
      <userParam name="PrecursorIntensityClusterTolerance" value="0.5" xmlns="http://psi.hupo.org/ms/mzml" />
      <userParam name="PrecursorMaximumCharge" value="1" xmlns="http://psi.hupo.org/ms/mzml" />
      <userParam name="HighlightSelectedIon" value="True" xmlns="http://psi.hupo.org/ms/mzml" />
      <userParam name="MaximumCharge" value="1" xmlns="http://psi.hupo.org/ms/mzml" />
      <userParam name="InstrumentManufacturer" value="" xmlns="http://psi.hupo.org/ms/mzml" />
      <userParam name="AminoAcidsPerRow" value="25" xmlns="http://psi.hupo.org/ms/mzml" />
      <userParam name="IsotopicallyResolvedPrecursor" value="True" xmlns="http://psi.hupo.org/ms/mzml" />
      <userParam name="MinimumRequiredScore" value="0.25" xmlns="http://psi.hupo.org/ms/mzml" />
      <userParam name="SharedIsotopeColor" value="Black" xmlns="http://psi.hupo.org/ms/mzml" />
      <userParam name="ShowPrecursorColorPeaks" value="False" xmlns="http://psi.hupo.org/ms/mzml" />
      <userParam name="PlotNoisePeaks" value="False" xmlns="http://psi.hupo.org/ms/mzml" />
      <userParam name="DistributionGenerator" value="0" xmlns="http://psi.hupo.org/ms/mzml" />
      <userParam name="Width" value="1678.6666666666665" xmlns="http://psi.hupo.org/ms/mzml" />
      <userParam name="ShowFragmentationIsotopicFits" value="True" xmlns="http://psi.hupo.org/ms/mzml" />
      <userParam name="IncludeInternalFragments" value="False" xmlns="http://psi.hupo.org/ms/mzml" />
      <userParam name="UseShapeValidator" value="True" xmlns="http://psi.hupo.org/ms/mzml" />
      <userParam name="FDRCounts" value="1000" xmlns="http://psi.hupo.org/ms/mzml" />
      <userParam name="FragmentationMaxPpmTolerance" value="5" xmlns="http://psi.hupo.org/ms/mzml" />
      <userParam name="ShowPrecursorIsotopicFits" value="True" xmlns="http://psi.hupo.org/ms/mzml" />
      <userParam name="Top" value="28" xmlns="http://psi.hupo.org/ms/mzml" />
      <userParam name="Email" value="" xmlns="http://psi.hupo.org/ms/mzml" />
    </parameters>
  </metadata>
  <experimentList>
    <experiment id="1">
      <observationList>
        <observation>
          <sourceFile id="SF0" name="20220415_APOLLO#D1-7_4ums_testline_01_25targets_01_ProfilePlus1_1010.765747070312.mzml" location="X:\Projects\2021 Su - nanoDESI\PiMS2\APOLLO_Ovary\APOLLO_#D1-7\line_01\i2ms files">
            <cvParam cvRef="MS" accession="MS:1000563" name="Thermo RAW file" xmlns="http://psi.hupo.org/ms/mzml" />
            <cvParam cvRef="MS" accession="MS:1000568" value="none" name="MD5" xmlns="http://psi.hupo.org/ms/mzml" />
            <cvParam cvRef="MS" accession="MS:1000768" name="Thermo nativeID format" xmlns="http://psi.hupo.org/ms/mzml" />
          </sourceFile>
          <calibrationOffset value="0" type="ppm" />
          <scanRangeText>1</scanRangeText>
          <spectrum id="scan=0" index="0" defaultArrayLength="0">
            <cvParam cvRef="MS" accession="MS:1000511" value="2" name="ms level" xmlns="http://psi.hupo.org/ms/mzml" />
            <cvParam cvRef="MS" accession="MS:1000128" name="profile spectrum" xmlns="http://psi.hupo.org/ms/mzml" />
            <scanList count="1" xmlns="http://psi.hupo.org/ms/mzml">
              <cvParam cvRef="MS" accession="MS:1000571" name="sum of spectra" />
              <scan>
                <cvParam cvRef="MS" accession="MS:1000016" value="1" name="scan start time" />
              </scan>
            </scanList>
            <precursorList count="1" xmlns="http://psi.hupo.org/ms/mzml">
              <precursor>
                <activation>
                  <cvParam cvRef="MS" accession="MS:1000422" name="high-energy collision-induced dissociation" />
                  <cvParam cvRef="MS" accession="MS:1000045" value="25" name="collision energy" />
                </activation>
              </precursor>
            </precursorList>
            <binaryDataArrayList count="5" xmlns="http://psi.hupo.org/ms/mzml">
              <binaryDataArray encodedLength="693612">
                <cvParam cvRef="MS" accession="MS:1000523" value="" name="64-bit float" />
                <cvParam cvRef="MS" accession="MS:1002312" value="" name="MS-Numpress linear prediction compression" />
                <cvParam cvRef="MS" accession="MS:1000514" value="" name="m/z array" unitAccession="MS:1000040" unitName="m/z" unitCvRef="MS" />
                <binary>QONNwAAAAABj9ZADeviQAyxFy+pLo0H/LZz9qkYwJYFImOgZx2cX7/cS55n2oYZglxgtrLsaJTROcYJETPGruzDnGP8n3Y5KkicbcY/yF1MKr4rPVxj/LD0aSlwuW4/yrn0dpxguKP8hItwqDtI9j/OrqIt0V3j/cTYGwbn5PnGITwUsH62P9xQx6M3hf/cYIwYdit+eJ4/3Eh4Ksa8fVO/3GP9O+owgV3GP9O+owgV3GP9xT8SME7f/cY/3FPxIwTt/9xj/cSBdEDr6Lvxxj/NVIhvK3e/3GP8jbMMa6TPO/3GD+FB7F6+P9xj/TvqMIFdxj/cSBSCzr630xxj/cTBNbLDCk/9xgxMJa/z2mP9xOmUhtprej/cYJAw+Gr88HnGP81UiG8rd7/cYNaz3u1MIiP9xNdZRuymu/3GP8qRjgqa5x9cY/3FM+oxAV4/3GCM7cirMSN1xj/cUz6jEBXj/cYK4cqKleNXY/3GCq4expkeE7/cY/076jCBXcY/0shnG3m/3GD20H7NL4I/3GDNSIb2t3o/3GCJk4Rrpse7/cYOcfGtzg5j/cYM3BivY+dj/cYKD9QGowK/o/3GP87OqG2xV7/cY/0qxjGTncY/3E7xPu1OwSI/3EviuEaF1Huj/cY/yr3yBpwg37/cY/z5EQbO7vo/3GFF/3oBxiP9FTfy7IHGP9xT9msEmX/cYSSGcfeaI/3EzdFO9i6yP9xj/OJMTuWzsj/cY/3E+mQGyZv6P9xj/QNSME7eP9xhF54yxh4/3GD0/EbLA7nGP9xKUlrGmtpTnGP9xguMv4aHNAecY/3E4LTe30shxj/cTjfsbggTo/3GCbAHhqj/h7/cY/3E6ZSG2mt6P9xTPqMQFeP9xhPxIwDt3GP9xhF54yxh4/3GP9A1IwTt4/3GP9KsYxk53GP9xIdeKGvKHXv9xiDROF7yx6I/3GP9NkKw29XGP9xhM5WwxqXGP9xUX/fgI/3GDYsEbrT7v9xj/NpO6u2xF/3GP9xPYilsndacY/3E/4sGxHT7/cYg9WWGypp5xj/cUbnjJGHcY/3GISLGMdOdxj/cYhIsYx053GP9xiEixjHTncY/3GITsSMI7eP9xhPxIwDt3GP9xMHvisJQdj/cYLethGjFJ7o/3GP82BpW7+Wr/cY/3E2LBG60+6P9xj/PjcDssj8cY/3GIQG7cChKP9xhOxIwjt4j/cTCI9L93C3GP9xg5Vb+3qkD/cY/3FPxIwTt/9xj/cTwIkrP3bXGI/zKIIb933o/3GE7EjCO3iP9xj/R+eMoYf/cY/zAa3rH1If9xj/cTjfsbggTo/3GP88ZSG0mt5xj/cTLMsb0zTnGP9xOUezt7hMj/cY/yu4expkeE6P9xg6aRK1lu1xj/cYON+xuCBO/3GIN7liuUadj/cY/zTFybw6NnGP9xhF54yxh4/3GCbhVhqR6p5xj/cSrAohpT9d5xj/cY/3EwwIawT3mP9xj/QNSME7eP9xg+QXayvomP9xj/M8yxvjNO/3GP9xON+xuCBOj/cY/0TuHNEe/3GEp2XGiaj/cYM1Ihva3ej/cY/3GDfgxLkfO4/3GIMObVsCkqj/cYT9msAmVxiP9EHozeF4/3GEphPGns/3GI/0DUjBO3/3GI/zPmAr4Z/f9xiP9xhP7swBE3GI/047LDxNj/cY/0fnjKGH/3GP9xPr8ksUDbcYj/R+eMkYdxiP9xPaL1sl0KcYj/RDjc3HKI/3E1k7q6bEVxj/cSguIRqNHe7/cYj/PhbKs+k1/3GI/1VJ3Lb/cY/3FM5WxBqf9xiP84MUG4zr5xj/cYQgls72mI/3FCs6zUxXGP9xhJHGx+OY/3GDqtorZSXY/3GP9KsYxk53GP9xPt5fsiGg/3GP8xAfmwDwaP9xg2G+G55B5xj/cY/zypsbVWTo/3GP9xRgLcr9L/cY/076jCBXcY/3FPqjwFXHGP9xRgLcr9L/cY/0U43LxycY/3E6UAG2r/7/cY/3EwVZO/qmxxiP9xMf/mvgAZcY/3EyzLG9M05xj/cTupsbVWTv9xj/cSnJfhpzaB6P9xhM+oxAV/9xj/Oocnt3jYj/cY/0DUjBO3j/cYSLGMhOf/cY/3GEXnjLGHj/cY/3FCrnzVGHGP9xj/QNSME7eP9xg7qbG0Vk5xj/cTH3Bb8I+o/3GP9LNrxslI/3GP9IQnyb2P9xj/cT5ugbGRfnGP9xg0Xxq8oOX/cY/3E3UHy4r4Nxj/cYReeMsYeP9xj/P78kskDb/3GP9xTPqMQFeP9xiE/z/BDA/3GP9xQq581Rhxj/cT/iwbEdPv9xj/cUMejN4X/3GP9xP96LsSF0j/cY/zWWsbxpToj/cYPD8RtMDuiP9xhDONzccv9xj/cThcp7ijWP9xj/cU07LDxNj/cY/3GP83ZHa6m4n/cY/3E437G4IE6P9xj/NHhEvYe7iP9xhJHGx+Of9xj/PGYbtZnk/3GP9xgxI1i+3Kdxj/cYMDBqsN+Vj/cY/0DUjBO3j/cY/3GDYsEbrT7v9xj/cY/3FLi3xXSP9xj/cY/3E5Q8K3vD2P9xiDxdUrSirYj/cYNSjzu9cM/3GP9KsYxk53GP9xg67Ra2Eun/cYj/VUnctv9xj/cT/dkbAibnGI/3Ew6sawJTmP9xj/NDWtvcpSj/cY/zPMsb4zTv9xj/NA1RvfKu/3GP9xRhf8roD/cY/3GDFJp7+2WI/3GP80WgO9pfyP9xj/QNSME7eP9xj/cYS4t8R0hxj/cY/3E2yjm6Ncb/cY/3GD7/w7IAPI/3GP85myG4ZN7/cY/3FHKCyNfXGP9xS7rsVFGP9xj/MNBjsD+ccY/3GEixjITn/3GP9xP011sbKK/3GP9xMsyxvTNOcY/3GDe9U7lCrI/3GP9H54yhh/9xj/cUuLfFdI/3GP9xMMyFsEN6j/cY/zEZEbD27v9xj/cYSMasg5WP9xj/TvqMIFdxj/cYO9gitSfd/3GP9xPeJpsx2W/3GP9xTPqMQFeP9xj/R+eMoYf/cY/3GDYsEbrT7v9xj/cUMejN4X/3GP9xPVlhs6aej/cY/z4/EbPA7o/3GP86DyK38N3/cY/3Ezq6W9VFqP9xiEz6jDBXcYj/cUuLfEdIcY/3GD77prEEWXGP9xhIsYyE5/9xj/cTYsEbrT7o/3GP9LNrxslP9xj/cTV5arqGlXGP9xg6g2K2fJ3/cY/3FIsYyE54/3GP80PMG9wz6I/3GEBZvAtk/3GP9xNnG0uo5Lj/cY/0qxjGTncY/3GP9PapwpVv9xj/cT/70rEELf9xj/cTkUUrfrrf9xj/cYOXYkt4nbj/cY/3EyzLG9M05xj/cY/zgsEbjT7nGP9xj/QkSc67ZxiP9xPt1lsSKacY/3GDWk6btbFv9xj/NVIhvK3e/3GP9xMBkRv+bucY/3GDRXOLyox4/3GP9xiDSWsbtpTnGP9xiDqYgrZnff9xj/cTu+0bVBLo/3GP8/kfKybg3/cY/3E5EGG3757/cYj/cTS81LtDK3GP9xj/MxJVvu2q/3GP9xQx6M3hf/cY/3GP9xj/SZc8hoyP9xj/P7szskTMj/cY/zFupLChW/9xj/cT5zsbGMTnGP9xj/OGCxuZ9Oj/cY/zdkdrmbiXGI/3E9MxKyzO1xj/cYOUeztrhMcY/3GP87gza1fMlxj/cYO6mxtFZOcY/3GP9B/szwE3GP9xhI28yCQ4/3GP9xj/cUuLfFdI/3GP9xgxiCG+d95xj/cYTVV8OqiP9xj/QNSME7eP9xj/cY/0Z4fKh4cY/3GP9KsYxk53GP9xgyK5K+1G2P9xj/cTSWsbxpTo/3GP8wqQGwZv5xj/cYT+7MERP/cY/3GEGEPPe8/3GP9xg8ncW0YjqP9xj/cUuLfFdI/3GP9xgykmi+bZf/cY/3FCrnzVGHGP9xj/cY/0fNPJMscY/3GEXnjLGHj/cYj/TfqMQFeI/3GP8wCOGxCB6P9xj/cYQa589RiP9xj/RwLcr9KP9xj/OFuBuaR+j/cY/3GP9xj/cUMJbM9pcYj/cTSr0bxULo/3GP9MdlxYmv9xj/cTIBUr7+rY/3GP9xiP9xOCVVuNqq/3GI/3E9boGzkX6P9xj/RrgctH6I/3GP9FY1zJyo/3GP9ApRwGrnGI/3EzUiG9rd6I/3GEHIzPNzj/cYgrCVAaT2r+cY/3GP9EHozeF4/3GP9xj/cY/3FKHGxeOXGP9xhWE9rs/3GP9xhIsYyE5/9xj/cYQa589RiP9xj/cYhBrnz1GP9xj/cYPT8RssDucY/3GIQvNM4MuP9xj/TjssPE2P9xiP8wHQKx8v2I/3GP9IbLyZNI/3GP9xQq581Rhxj/cY/0qxjGTncY/3GP9A1IwTt4/3GP9xO8vjtTQc/3GP9xQBUs/q1xj/cYj/QLo8BVxxiP9xhDXizaHY/3GIMRJVv+2q/3GP9xT8SME7f/cY/3GEuLfEdIcY/3GP9H54yhh/9xj/cYSLGMhOf/cY/3GEXnjLGHj/cYj/MsSjvztcj/cY/0hCfJvYj/cY/3FBrnz1GIj/cY/zcsEbrT7oj/cYO/JytQ2Nj/cY/3E4z3y4MIOP9xj/WBPY7HGP9xg2RmG6uZ6P9xj/cTSjw7xcPP9xj/cY/0aNnKcmcY/3GDppErWW7XGP9xiDw/EbTA7o/3GIOrq0tUVLcY/3GIPXOxs4xO/3GP9xiELuHOEe/3GP9xS3ZcSJpxiP9xNOtFvBS6/3GP9xMgFSvv6tj/cY/3FG54yRh3GP9xiEGufPUY/3GP9xiEixjHTncY/3GIRHh8uHhxj/cY/3GI/0hCfJvY/3GP9xj/cYj/TfqMQFeI/3GF0m0tlxj/cYT8SMA7dxj/cY/0Z4fKh4cY/3GP8+PxGzwO6P9xj/cTv2Y7UJnI/3GIM1Ihva3e/3GI/3FLi3xHSHGP9xiP9DrnzVGHGP9xiP9Mi3xXSP9xj/cYj/SbGMhOeP9xiP9xS4t8R0hxj/cYg3myG5ZN6P9xj/cTIBUr7+rY/3GP9xNF8avKDl/3GI/3E163G7FI6P9xj/cYTNBMMvtxj/cY/0x2XFia/3GP9xiER4fLh4cY/3GP84aJO4l2xxiP9xhBrnz1GP9xiP9xj/cYSLGMhOf/cY/3FDHozeF/9xj/cUixjITnj/cY/3E8f1izgKdxj/cY/0OufOUY/3GP9xg18KG7D17/cYj/cU/ZrBJl/3GP9xPnOxsYxOcY/3GP8yjBK/c+3/cY/3GEuLfEdIcY/3GP9A1IwTt4/3GP9xNkpSurWtj/cY/3GI/1xc1KNxj/cY/0DPXBQK/3GI/3FdJtPZ/3GP9xj/Rnh8qHhxj/cY/0scbF45cYj/cY/0yLfFdI/3GI/3GP9xRHh8yHj/cYj/cY/3FBrnz1GIj/cY/zEZEb/m7nGI/3GEqLfGdIj/cYhF54yxh/9xiP9xOVjit6cdj/cYhHV5yKhnGP9xj/Pc8BszD+cYj/cY/3GP9xhM5WwxqXGP9xiP9xj/TIt8V0j/cYj/cY/0OufNUYcYj/cY/3FLi3xHSHGI/3GP9xj/SvEscO2P9xiP9xj/QoQ897yI/3GP9xS4t8R0hxiP9xj/RV4syh3/cYj/cU6qPCVciP9xj/cY/0yLfFdIj/cY/3FHV5yahv9xj/cYNdZRuymu/3GP9xPT8Rs8Du/3GP9xg7LrW10Ur/cY/3FM+oxAV4/3GP9xNmyEupN7/3GI/zzH8rU4DY/3GP9xj/cUR4fMh4j/cY/3GP9xhAP2z8CXGI/3GP9xj/cYQD9s/AlxiP9xg27Je6E2iP9xj/NpaxumlOcY/3GP9H54yhh/9xj/cTHZw78mPI/3GP9xT8SME7f/cY/3FHceyY4Y/3GP9xhPxIwDt3GP9xj/TcscQ06P9xj/cTW8AbtD/v9xj/cYO88BtTD+j/cY/3GP9FeHzIeIj/cY/3FLi3xHSHGI/3GDZGYbq5nv9xiP9xPwXzsPoMcY/3GP82lrG6aU5xj/cY/3GP9xMBkRv+bucY/3GP9xj/M3gYvofnj/cY/zT7IrwE3XGP9xj/MRYasPnliP9xj/cTI0s77LTI/3GP8zzLG+M07/cY/3GD6I0bF3LnGP9xhOlRwmrv9xj/cYSLGMhOf/cY/3ExGje/5cj/cYj/cTFSyL+tN4/3GP87WOK2px3/cY/3GD1zsbOMTo/3GP9xP6sqsVTV/3GP9xj/OvURtwruj/cY/3FCrnzVGHGP9xj/Q6585Rj/cY/3GEX8rLA1j/cY/3GDV1ebqKhnGP9xj/NrACu0/9/3GP9xhMFdxOoo/3GP9xj/SrGMZOdxj/cY/zoLMbf0zo/3GIReeMsYf/cYj/cTOJc712jI/3GP9xhBrnz1GI/3GP9xNJqivGVd/3GI/zar0bpULnGP9xj/MtKvvy1Qj/cY/3FPxIwTt/9xj/cTo6obXFXnGP9xhBrnz1GI/3GP838KG5D15xiP9xg8PxG0wO6I/3GP9AujwVXP9xj/cYQ14s2h2I/3GELzTODLj/cY/3FAKkwOW/9xj/cY/3GP9xhHQnyL2HGP9xhWE9rs/3GP9xiDvtQrUSvf9xj/cYNlNzuqyM/3GP9xgyhVa+eqmP9xiP89DIOz83xxiP9xg7XSa1otmP9xj/cUKufNUYcY/3GP9JlzyGjI/3GP9xS4t8V0j/cY/3GDONZL1ym/9xj/cYQEScDLb/cYj/cUGufPUYj/cYj/NVIhu63ecYj/cYQt3s0iFxj/cY/0QJbN9pj/cY/3E8SAazt/lxj/cY/zr1EbcK7o/3GP9xT8SME7f/cY/3GCXDFRqzzq6P9xj/cUisXIU6j/cY/3GFF/3oBxj/cY/09VfCqo/3GP9xj/cTpQAbav/o/3GP9xj/cY/3GP9xRueMkYdxj/cY/07lbCGpcY/3GP9xj/cY/0QejN4Xj/cY/0OufOUY/3GP9xhC7hzhHo/3GP9xQrOs1MVxj/cY/3GEuLfEdIcY/3GP9O5WwhqXGP9xj/M9Hhvi4e/3GI/3GP9eJtPZj/cY/3FLdlxImnGP9xiEz6jDBXcYj/cTfblLkka4/3GP9xNdZRuymuj/cY/3E3A/a5/AmP9xj/cTBRorC+Xf9xj/cYP011sbKK/3GP9xg90WazLpn/cY/3GP869RG3Cu6P9xj/cTRSIbut3nGP9xj/cTupsbVWTv9xj/cYNfSSuwtt/3GP9xgxxKO/O1z/cY/3GDZGYbq5no/3GP9xSJc8hoz/cY/3GDkQYbbvnnGI/3GDd2y7mJNP9xj/cYS4t8R0hxj/cY/3FFksym03GP9xj/cTB38bCYDoj/cY/09VfBqocY/3GI/3GDJwNr6Pyf9xj/cYOTqht8Vej/cY/3GP8+HbKy4k1xj/cY/ziO4rlxHY/3GP9xhF54yxh4/3GP9xO+kltBbacY/3GP8xiPSwhwuP9xj/cUuLfFdI/3GP9xhF0myy2Y/3GP9xhDHozOF3GP9xj/Pj8Rs8Duj/cY/3GD+J97F2CP9xj/cY/zKAE75/7HGP9xj/SD1MnCv/cYj/cU07LDxN/3GP9xg9XVKyoq1xiP9xgxiCG+d95xj/cY/zgsEbjT7nGP9xj/T0BcG/pxj/cY/0VjXMnKj/cYj/cUMJbM9pcY/3GP86CzG39M6I/3GP83LBG60+6I/3GP9xhKi3xnSIj/cY/3GP9xNbwBukP+cYj/cYQu4c4R7/cY/3GDYsEbrT7v9xj/cYMgVDvfq8cY/3GIRigsrX3/cY/3GEpL3FtCcY/3GI/zr1EbcK7v9xj/cYj/cYTOVsMalxj/cY/3FIsYyE54/3GP9xj/cYPpkBsmb+/3GP9xj/RB6M3heP9xj/Pc8BtDD+/3GP9xj/U3/dgHGP9xj/cTyMlrRzaY/3GP9xNFIhu63ecY/3GP80FnK86Y1xiP9xj/Ojp1tsWKcY/3GD0/EbLA7nGP9xj/cUkHTH+Lj/cY/3GDklgbfafo/3GP9xg+BfOy+gyP9xj/cUKzrOTF/3GP9xj/NzUyusrNj/cY/3EwGRG/5u5xj/cY/zcb4brkHo/3GP9xj/PgShsvtecY/3GP9MdlxYmv9xj/cYOTKTts1scY/3GI/0267DRRcY/3GP9xSja8XJRxiP9xj/cY/3GP9xMXfxvogOcY/3GP9cXNSjcY/3GP9xj/cYOTqht8Vej/cY/3FbXNSjcY/3GP89Yla0namP9xj/cYMfMUvwzrj/cY/3ExonG/XY6P9xj/cUkHTH+Lj/cY/3FOVXwaqHGP9xj/NA1RvfKu/3GP9xhBrnz1GI/3GP9xQD9sDQmP9xj/cY/3GP9xj/cTAvK7Dg1P9xj/cYj/cY/3GP9xj/cUMJbM9pcYj/cYSot8Z0iP9xiP9PapwpVv9xj/cY/3FPxIwTt/9xj/cYSKxcdTpxj/cYPb8ks0DbiP9xj/cTx3drSIif9xj/cYN58SuWDtj/cY/3GEvLHFNOj/cYj/cUuLfEdIcY/3GIPFFTtK6sj/cY/3FPxIwTt/9xj/cYR4Icl96P9xj/cYj/cUz6jEBXj/cY/09VfBqocY/3GI/3GER4fLh4cY/3GI/3GEqLfGdIj/cYj/QNSME7f/cYj/cU1VfDqoj/cY/3GI/3GP9BP2wNCY/3GP9xO/5FtQG6/3GP9xg/CRGx9u6P9xj/cTAZEb/m7nGP9xj/cY/3GIOlABta/+cY/3GP9xNiwRutPuj/cY/3GEuQrEb1cYj/cY/3E7x/K1OA3/cY/3GP9IQnyb2I/3GP9xgwkUKwfr2P9xiP9xj/cY/3FAP2wNCf9xiP9xhIsYx053GI/3GP9xTVV8OqiP9xiP9xj/cYRHh8uHhxiP9xj/TIt8V0j/cYj/cYPwkRsfbu/3GI/3GDYsEbnT7nGI/3GDlY4renHf9xiP9A1IwTt/9xiP9xgzUiG9rd6P9xj/cYQa589RiP9xj/cYSLGMhOf/cY/3GEixjITn/3GP9xj/Q6585Rj/cY/3GP9xS4t8V0j/cY/3GE/ZrAJlcY/3GP9xOTKTt81s/3GP9xiP9xgx5gK/Gf2I/3GP9xMF2hsLJe/3GI/3EwarO/lUxxj/cY/3FEY1zJyo/3GP9xhJHGx+Of9xj/cYhOxIwjt4/3GI/3E9c7GzjE6P9xiP9xVhPa7I/3GP9xhP2awCZXGP9xiP9A/swRE4/3GI/3FJHGx+OY/3GP9xRueMkYdxj/cY/3GI/3GP83LBG60+6I/3GP8/+6ayBFn/cY/3GEXnjLGHj/cY/3GDzpUbMWrnGP9xj/cU+qPAVccY/3GP9xO77RtUEuj/cY/3GE/EjAO3cY/3GP9xP92RsCJucY/3GI/3E163G7FI6P9xj/cTeK8bl1Do/3GP9xTRXcLqJxj/cY/3E5MpO3zWz/cY/3GP9OKvw9UP9xiP9xhBrnz1GP9xiP9xhM+oxAV/9xj/cY/0hCfJvY/3GI/3GP9xg2LBG60+7/cY/3GP9H0myS2XGP9xj/VUncto/3GP9xhDHozOF3GP9xj/O1TxtqsOj/cY/3FG54yRh3GP9xj/NFL0vK0LcYj/cY/3GP9xR0J8i9hxiP9xj/cY/3GEuLfEdIcY/3GP9xj/QT9sDQmI/3GP9xj/cYSMasg5X/cY/3GP9xNIGRvH5uj/cY/3GP9xg+5rKyGU2P9xj/cYg76VG1Fq6P9xj/cUReLMod/3GP9xj/R808kyxxj/cYT8SMA7dxj/cY/0TzTNDL/3GI/z4/EbPA7v9xiP9xSmE8aeyP9xiP9AujwFXHGI/3GP9ChDz3vIj/cY/3EzWgO9pfz/cY/3GDp6QbaFvo/3GP9xRz1MjCtxj/cY/3FFuBy0fo/3GP9xhAKkz9W3GP9xj/cUW4HLR+j/cY/3GEixjITn/3GP9xj/T4TsJ7GP9xj/cYUX/egHGI/3GE1AXDv6/3GP9xhRf96AcY/3GITUBcO/r/cY/3GP9xhM0Ewy+3GP9xj/P4zCsnM9/3GP9xj/VUnctv9xj/cY/0TzTNDL/3GP9xhGKCytfY/3GP9xQ+4cwR5xj/cY/3GP9AujwVXP9xj/cY/3GP9L8SxQ7XGP9xj/cYTVV8OqiP9xj/cYPYjRs3cuj/cYj/ML4hsFHecY/3GP9xQq581Rhxj/cY/3FNVXw6qIj/cY/076jCBXcY/3GP9xj/cY/0hCfJvYj/cY/3GEuLfEdIcY/3GP9xj/cYPAShtPte/3GP9xhM+oxAV/9xj/cYMiuSvtRtj/cY/3E3ivG5dQ6P9xj/cY/3GP9xhM5WwxqXGI/3GP9xj/cY/3GP9xhF0myy2Y/3GP9xhNVXw6qP9xiP9xWlzWo4/3GP9xhF0myy2Y/3GP9xj/cY/3GP9xhWE9rs/3GP9xg09Ga8C5n/cY/3GP9DhDzXvHGP9xj/cY/3FD7hzBHnGP9xj/cTikQrdbvXGP9xj/cY/zEZEbD27v9xj/cY/0OufOUY/3GP9xj/Q6585Rj/cY/3GP89FaSz6ltxiP9xj/MSIyv93NcY/3GP8+XVKzoq2P9xj/cYSSGcfeaI/3GP891DG0K87/cY/3GP8xGRGw9u7/cY/3GDqtorZSXY/3GP9xOPHzuA4M/3GI/3GEGEPOe8cYj/cY/zfrcbkUjnGP9xj/cU/ZrBJl/3GP9xhdJtPZ/3GP9xhEXiy6HXGP9xj/cY/0mCHIfe/3GP9xhUSdu2cY/3GP9xj/cURjXMnK/3GP9xhRf9+A/3GP9xj/QNSME7eP9xj/cYPUgysrfNcY/3GP9xOVDUt68r/3GP9xhaXNaj/3GI/3FNVXw6qI/3GP9xhAFSz+rXGP9xj/cY/0EVLA+tj/cY/3GEjg/IHwiP9xj/M8yxvjNO/3GP9xg9kfKzbg2P9xj/cUKufNUYcY/3GP9xTn+8GARxiP9xhGPUysK4/3GP9xR1ecmob/cY/3GP9xj/cYj/cUkcbH45j/cY/3GEdsvJk0/3GP9xj/QLo8FVz/cY/3GP9Pf7woBI/3GP9xhM0Ewy+3GP9xj/cUAVLA+t/3GP9xj/Sza8bJSP9xj/cYToTsF7Fxj/cY/0xhPFns/3GP9xj/RU38yyD/cY/3GP9EI7zdxI/3GP9xO7LStU0t/3GP9xj/SrGMZOdxj/cY/zKRQr9uvY/3GP9xR0J8m9j/cY/3GP9xTPqMQFeP9xj/cYN/nVuQYqj/cY/3GEixjITn/3GP9xhBmVz2av9xj/cY/1N/3YBxj/cY/3E8GcG05j6P9xj/cT2MwrNzPYj/cY/0OufNUYcYj/cYWlzWo/9xj/cY/3GDxEFbO76nGP9xj/cYPJHGtG45j/cY/3GE6qPCVcj/cY/3FM+oxAV4/3GP9xToTsJ7GP9xj/cYM2MkvJzbcY/3GP9xTSr8LVBxj/cY/3E6pZS2WmuP9xj/cY/3E00jS8LcuP9xj/cYNSzku9Mb/3GP9xj/R/ysoDX/cYj/cYMJUzsHrM/3GI/3GEixjHTncYj/cYSot8Z0iP9xiP9xMebVvhkqcY/3GP9xOMqRuDVuj/cY/3GE1qnDlWj/cY/3GDLiEb4d7v9xj/cY/zmGAbh5/v9xj/cY/0fnjKGH/3GP9xj/RWNcycqP9xiP9xOOG+tx5BcYj/cYOyrEtdU7j/cY/3FFp+ylgXGP9xj/cYSNvMgkOP9xj/cTjTsrgsTf9xj/cYgx5gK/Gf2P9xiP9VSdy2/3GP9xj/OQ/1uPAK/3GP9xhF54yxh4/3GP9xhPv1wECnGP9xj/cY/0qxjGTncY/3GP9xMBkRv+bucY/3GP9xhIsYyE5/9xj/cY/09VfCqo/3GP9xj/cY/zmkQrhbvf9xj/cY/3GP82wTG7Ps6P9xj/cYgy9zG+CM7/cY/3GP9xRGNcycr/cY/3GP9xiE7EjCO3j/cYj/cTk2hLbJe3GP9xj/cU5qnBlWcY/3GP9xPBWks+pbcY/3GP9xPsVOsjqxj/cY/3GDUKsrv1Tf9xj/cY/z1RJ7Su2P9xj/cY/0DprBJliP9xj/TdBMQvuP9xj/cYS8scU06P9xiP9xj/SXHseOFxj/cY/3FMyxwzTnGI/3GP9JsYyE54j/cY/3FM+oxAV4/3GP9xhCCWzvaY/3GI/3GP9xj/cY/3FJHGx+OYj/cY/3GP9xMvcxvgjOj/cY/3GP9xhIsYyE5/9xj/cY/0hCfJvYj/cY/3GP9xj/TIt8V0iP9xj/cY/3GE1VfDqoj/cY/3GP9DhDzXvHGP9xj/cUMjvN3Ej/cY/3GESn7MWBj/cY/3GEReLLodcY/3GP9xhJHGx+OY/3GP9xhEp+zFgY/3GI/3FMALxP9I/3GP9xj/cYQD9sDQn/cY/3GP9PQFwb+nGP9xiF0m0tlxj/cY/3GP9xj/cY/0fSbKLZ/3GP9xj/cY/3GEReLLodcY/3GP9xXSbT2f9xj/cYhBhDznvHGP9xiP9H0myS2XGP9xj/NXBivI+d/3GP9xj/cYTVV8OqiP9xj/cY/3FIsYyE54/3GP9xiP9JghyH3v9xj/cY/3FPqjwFXHGP9xj/cY/3GI/3GEixjHTncYj/cY/3GDmDNrZ8yXGI/3GP869RG3Cu7/cYj/cY/047LDxNj/cYj/PRWks+pbcY/3GP9xj/cVF/34CP9xj/cYPP5xswGOcY/3GP9xhM0Ewy+3GP9xiP9YE9jscY/3GP9xQZlc9mqP9xj/cTz+cbQBjo/3GP9xhPxIwDt3GP9xj/cUKufNUYcY/3GP9xg8SDK0t82P9xiP9xS4t8R0hxj/cYj/cUXnjLGHiP9xj/cUuLfEdIcYj/cY/0Pd7OIhj/cY/3GP9xj/cYS4t8R0hxj/cY/3FG54yRh3GP9xj/cT6ZAbJm/o/3GP9xj/cTn1EbcK7v9xj/cY/3GDHV0r8qLY/3GP9xj/cTgHFLj464/3GP9xg0Xxq8oOX/cY/3GDkUUrbrrXGP9xj/SrGMZOdxj/cY/3FOhOwnsf9xj/cYQYQ897z/cY/3GP9xM1YSvantiP9xj/cTwRs7PuTHGP9xj/cTAZEb/m7nGP9xj/cUGEPPe8j/cY/3GEYoLK19j/cY/3FHQnyb2P9xj/cY/3GP9xj/cY/3FNOyw8TY/3GP9xhEXiy6HXGP9xj/cYTTssPE3/cY/3GP9xj/cU07LDxNj/cY/3E59RG3Cu7/cY/3GP8ygBO/f+z/cY/3GP9FeHzIeIj/cY/3E/3ZGwIm5xj/cY/3GER4fMh4/3GP9xj/M51BvWK+cY/3GP9xOBQmuOvZ/3GP9xj/QNSME7eP9xj/cYR4Icl96P9xj/cYhGPUysK4/3GP9xhF/KywNY/3GP9xiEqLfGdIj/cY/3GI/03LHENO/3GP9xj/RPNM0Mv/cY/3GI/3EwZsKwqT3/cY/3GP80AVK8/q1xj/cY/3E0UiG7rd5xj/cY/3E59RG3Cu7/cY/3GP9xOfURtwru/3GP9xj/cUdCfJvY/3GP9xj/cY/0OufOUY/3GP9xj/cYP16ksaFbj/cY/3GEXnjLGHj/cY/3GP9xhHQnyL2HGP9xj/cY/3GISot8Z0iP9xj/cYOmUhtpre/3GI/3GP84MUG4zr5xj/cY/3FCrnzVGHGP9xj/Mwk0vvbL/3GP9xiDsIkrX3bY/3GP9xQBUsD63/cY/3GEiXPHaMcY/3GP8xGRGw9u7/cY/3GP86CzG39M6I/3GP9xj/Q5lc1mpxj/cY/3FNALwv9HGP9xj/cUKufNUYcY/3GP9xPW6Bs5F+j/cY/3GFYT2uyP9xj/cY/0DPXBQK/3GP9xiE6/XCQKj/cY/3GP9HuByUfnGP9xj/cYOodTtXiscY/3GP9xNiwRutPuj/cY/3GP9xMuIRvh3uj/cY/3GP9BKkwOW4j/cY/3FLi3xHSHGI/3GP9xj/T1V8GqhxiP9xj/RO4cwR5xj/cY/3EzYyS9nNv/cY/3GISLGMdOdxj/cYj/PK2itVJd/3GP9xj/cYQgls72mP9xiP9xTpUcJq6P9xj/cYSOD8gfCI/3GP9xOQsxt/TO/3GP9xj/OCwRuNPucY/3GP9xTUBcO/qP9xiP9xTMscM05xj/cY/3E6aRK2lu3/cYj/cY/3GP8+SDKzt83/cY/3GI/0PIzONz/3GP9xiP9Mi3xXSP9xj/cYj/RXh8yHiP9xj/cYj/cUR4fMh4/3GP9xhM+oxAV/9xiP9xj/OcKDtz18cYj/cY/0V4fMh4j/cYj/cY/3GP9xR0J8i9hxiP9xj/OYYBt3n+cY/3GP9xQzjc3HKP9xiP9xj/cT6zUbJMro/3GP9xiP9xTVV8OqiP9xj/cYj/cYTVV8Oqj/cY/3GI/0mxjITnj/cYj/cYMHviv4QdcYj/cY/3FIsYyE54/3GP9xj/cYQu4c4R7/cYj/cYRbgcpH5xj/cY/3GP9xiP9xj/cY/3GP9N5WxBqY/3GI/3GP9xQD9sDQn/cY/3GI/3GP9xRhf8roD/cY/3GP9xj/cVcT2Oxxj/cY/3FD80zAy3GP9xj/cY/1J/34CI/3GP9xhIrFx1OnGP9xj/cY/3GI/3GP838KG5D15xj/cY/3GI/0yLfFdI/3GP9xiP9Mi3xXSP9xj/cYj/RXh8yHiP9xj/cYPwkRsfbuj/cY/3GI/3FLpcxVo/9xj/cYj/cY/3GP9xTMscM05xj/cYj/SCgsjX1xj/cY/3FOQFwb+nGP9xj/cYRF4suh1xj/cY/3FRf9+A/3GP9xj/cYj/cYSRxsfjn/cY/3GP9xiP9JsYyE54/3GI/3GP9xj/cY/3GEdCfIvYcY/3GP9xj/cYS4t8R0hxj/cY/3GD8SMrHtzf9xiP9xhIrFx1OnGP9xj/cYNAqGvPV5/3GP9xj/cUBEnAy2j/cYj/cY/3FHQnyL2HGP9xiP9xj/cY/09VfBqocYj/cY/3FLi3xHSHGI/3GP9xMe7jvxEcj/cY/3GP9xg6oaO2Xlz/cYj/cY/3GP9xTVV8OqiI/3GP9xhKi3xnSIj/cY/3GP9xSRxsfjmP9xiP9xj/cY/3GE6/XCQKj/cY/3GI/3GP9xj/cYQD9s/AlxiP9xj/cY/0V4fMh4iP9xj/cYTVV8Oqj/cYj/cY/3GP9xS4t8V0j/cY/3GP87OqG1xV5xiP9xj/Px7YseEncY/3GP9xTLrsNFFxj/cY/3EyDVG+8q6I/3GP9xMHfxsJgOj/cYj/cYMjDCvs89j/cY/3E6OqG1xV5xj/cY/3GEisXHU6cY/3GI/3GP9xj/cYO77RtEEucY/3GP9xVEnctv9xj/cY/09AXBv6cY/3GP9xhOlRwmro/3GP9xRbgctH7/cYj/cY/3GFF/3oBxj/cY/3FAKkwOW/9xiP9xj/cY/3FDCWzPaXGP9xiP9xj/cYSot8Z0iI/3GP9xj/SaxchTqP9xj/cYVhPa7I/3GP9xhAP2z8CXGP9xiP9xRc08syyP9xj/cYSTa8fJSP9xj/cYj/cY/3GE/EjAO3cY/3GP9xgy4hG+He7/cY/3GP9DmVzWanGP9xj/cUnGrGOVcY/3GP9xhLi3xHSHGP9xj/cY/3GP9LS9xrQo/3GP9xhRf9+A/3GP9xhLuuxUUf9xj/cY/3FHQnyb2P9xj/cY/3FDI7zdxI/3GP9xhKi3xnSIj/cY/3GP9xg3YLG4n05xj/cY/3GER4fMh4/3GP9xj/cY/3GEIJbO9piP9xj/cY/3GP9xQD9sDQmP9xj/cY/3GE1VfDqoj/cY/3GP9xj/cV0m09n/cY/3GP9IPUycK4/3GP9xj/cY/3GP9xQCpMDlv/cY/3GP9xiP9xj/cY/3GP9PVXwqqP9xj/cY/3GP9xj/cY/3GP9xj/cYQG7cChKI/3GP9xj/cY/3GP9xj/cYRdJsstmP9xj/cY/0Z4fKh4cY/3GP9xPnOxsYxOcY/3GP9xhBrnz1GI/3GP9xj/cTNrMr2UzYj/cY/3GDS08rxLDf9xj/cY/0fnjKGH/3GP9xj/T1V8Kqj/cY/3GP9xhHQnyL2HGP9xj/cY/3FEeHzIeI/3GP9xj/cUXSbLLZj/cYj/cUBEnAy2j/cY/3GEkcbH45/3GI/3GE1VfDqo/3GP9xiP9xj/cY/3GP9DmVzWanGP9xj/cYj/cY/3GP9ECWzfaf9xj/cYj/cY/3GP9xR0J8i9hxiP9xj/cY/3FNVXw6qIj/cY/3GEixjITn/3GP9xj/cYRHh8yHj/cY/3GP9xTOVsQan/cY/3GI/03lbEGpj/cY/3GD1EQbO7vv9xj/cY/3FEeHzIeI/3GP9xj/T1V8GqhxiP9xj/RXh8yHiP9xiP9xj/MAzSsQQt/3GP9xiP9xUX/fgP9xj/cY/0g9TJwr/3GP9xiEGufPUY/3GP9xiP9xj/cY/3GP9xhBmVz2av9xj/cYj/cY/3FIrFyFOv9xj/cY/3GP9xiP9xj/cY/3GP9xhGPUysK4/3GP9xj/TZCsNvVxj/cY/3FIrFyFOv9xj/cY/3GI/1xc1KNxj/cY/3FEY1zJyv9xj/cYj/WBPY7HGP9xj/cYTOVsMalxiP9xj/cY/3GP9N5WxBqY/3GI/3GP9xj/cY/3GP9H0myS2XGI/3GP9A1IwTt4/3GP9xj/cY/3GEeCHJfej/cYj/cY/3FKYTxp7Ij/cY/zbWUbspro/3GP9xhEXiy6HXGP9xj/cYj/cYTwUsH62P9xj/cYRc08syz/cYj/cY/0E/bA0Jj/cY/3GI/0OufNUYcY/3GI/3GEZCfKvYj/cY/3GI/3GP9xj/RAls32n/cY/3GIQu4c4R7/cY/3GP9A1IwTt4/3GP9xg8RBWzu+pxj/cYj/cUR4fMh4/3GP9xiP9xj/cY/3GDNWEr2p7f9xj/cY/3GP831lG5Ka5xj/cY/3FEeHzIeI/3GP9xj/QM9cFAr/cYj/cY/0mxjITniP9xj/cY/zdTc7qsjI/3GI/0bNPLMsiP9xj/cU07LDxN/3GI/3GP9xQwlsz2lxj/cY/3GI/3GEkhnH3mj/cY/3GP9xhI4PyB8I/3GP9xiDxdUrSirYj/cY/3FIsYyE54/3GP9xj/cYRdJsstn/cY/3GI/3GP9xj/cY/3FHQnyb2P9xj/cY/3GP9N5WxBqY/3GI/3GP9xj/cY/3FIrFyFOv9xj/cYj/cY/3GP9xj/cY/0scbG45/3GP9xj/cYRHh8yHj/cY/3GP9xj/cY/3FKHGxeOXGP9xj/cY/3GP9xhM5WxBqf9xj/cY/3GP9xj/cUzlbEGpj/cY/3GP9xj/cY/09VfCqo/3GP9xj/cYTVV8OqiP9xj/cY/3GP9xS4t8V0j/cY/3GP9xRHh8yHiP9xj/cY/zct3rnSIXGI/3GP9xPpkBsmb+/3GP9xiP9DrnzVGHGP9xiP9xSRxsfjmP9xj/cY/3GI/3E59RG2Cu5xj/cYj/cYM0HxvL4OcY/3GP9xO8fytTgN/3GI/3GP9xj/cTvPAbUw/oj/cY/3GEwAvE/0/3GP9xj/cTzPAbMw/nGP9xj/cY/3FbXNSjcY/3GP9xRGNcycr/cY/3GP9xiP9xj/cY/3GP9xTlV8Gqhxj/cY/3GP9xhAP2wNCf9xj/cY/3GP9xj/cUXSbLLZiP9xj/cYQx6Mzhdxj/cY/3GDCqU7BlrI/3GP9xiP89zwGzMP5xj/cY/3E19JK7C22P9xj/cY/zyUkbVrbo/3GP9xj/cYTVV8OqiP9xj/cY/z3PAbQw/v9xj/cY/3GP9xj/T1V8Kqj/cY/3GP9xj/cY/0QJbN9pj/cY/3GP9xj/cUA/bA0Jj/cY/3GP9xj/cUdCfJvY/3GP9xj/cY/3EyGmO+5ZyP9xj/cY/0g9TJwr/3GP9xj/cUnGrGOVcY/3GP9xj/T1V8Kqj/cY/3GP9xj/cUkcbH45iP9xj/cYReeMsYeP9xj/cY/3GEXSbLLZ/3GI/3GP9xj/cY/3GDSaortlXXGP9xj/cYMF2hsLJe/3GP9xj/cTSr0bxULoj/cY/3GESNnMcm/3GP9xj/Q8jM43OP9xj/cYTTssPE3/cY/3GP881AW1K/r/cY/3GP9GeHyoeHGP9xj/cYRHh8yHj/cY/3GP81mqK8ZV2P9xj/cY/0qxjGTncY/3GP9xg1ZHa7m4mP9xj/cY/zEZEbD27v9xj/cY/3FKIZxd5nGP9xj/cU5qnBlWcYj/cY/03LHENO/3GP9xj/cYTPqMQFf/cYj/cY/3GEGufPUYj/cY/3GDIBUr7+rf9xj/cY/3GP9xj/cU6E7Cex/3GP9xj/VUncto/3GP9xj/cUA/bA0Jj/cY/3GP80AVK8/q1xj/cY/3FCrnzVGHGP9xj/cYOPHztw4McY/3GP9xhLkKxW9f9xj/cY/3GP9Az1wUCv9xj/cYj/QT9sDQmP9xj/cY/3GI/z+I0bJ3Lv9xj/cY/3GP9xj/cYT/P8EMCP9xj/cY/3FCrnzVGHGP9xj/cYQa589RiP9xj/cYNfChuw9ej/cY/3GP82vAG7Q/7/cYj/cYSLGMdOdxiP9xj/RrgctH6P9xj/cY/09AXCv6/3GP9xj/cY/3GP9xj/Rnh8qHhxj/cY/3GP9GeHyoeHGP9xj/cY/09VfCqo/3GP9xj/cY/09VfCqo/3GP9xj/cY/3FAP2wNCY/3GP9xj/cY/3FOVXwaqHGP9xj/cY/3FEeHzIeI/3GP9xj/cUFZvOpkcY/3GP9xN+S1uRtKj/cY/3GP85hgG4ef7/cY/3GP9xP/DNsQ8y/3GP9xj/cY/3GERjXLnKcYj/cY/1VJ3Lb/cY/3GP9xVEnbtnGI/3GP9xRF4suh1xiP9xj/cY/3GP9xj/cY/3GEp2XGiaiP9xj/cY/3GP9xj/cY/3GP9LHGxuOf9xj/cY/3GE1VfDqoj/cY/3GP9xMgFSvv6tj/cY/3GP9xO49htHCecY/3GP9xS4t8V0j/cY/3GDqllLZaa/9xj/cY/3GP9xM4FlvX6a/3GP9xj/cYSMasg5WP9xj/cYT+7MERP/cY/3GP9xTTssPE2P9xj/cYMeLkvh0bcY/3GP9xhPxIwDt3GP9xj/cTJv9r6QCY/3GP9xj/TIt8V0iP9xj/cY/3ExcwG/jP7/cY/3GP9xj/cY/3GP9AujwVXP9xj/cY/3FCs6zkxf9xj/cY/3GP9xj/cYQCpM/Vtxj/cY/3FbXNSjcY/3GP9xj/NrwBu0P+j/cY/3GP9xhCCWzvaYj/cY/3GP9xj/QNSME7eP9xj/cY/0hCfJvYj/cY/3GP81gZG8fm6P9xj/cTWr0bpULnGP9xj/cY/09VfCqo/3GP9xj/cYMuIRvh3u/3GP9xj/cT+N6LFyF/9xj/cY/3GP84LBG40+5xj/cY/3ExjBK+c+1xj/cY/3GI/3E172K7EJ3/cY/3GP9xOfkCtgb9cY/3GP9xhC3ezSIXGI/3GP9xRvyskDVxj/cY/3GP9HzTyTLHGP9xiP9xhHceyY4f9xj/cY/3FLi3xXSP9xj/cY/3FEeHzIeI/3GP9xj/cY/09VfCqo/3GP9xj/cY/0I/bOwJcY/3GP9xj/cT0/EbPA7v9xj/cY/3E1xSK6Ot1xj/cYj/cUA/bA0J/3GP9xj/cTn1EbcK7v9xj/cY/3FCrnzVGHGP9xj/cYR0J8i9hxj/cY/3GP8y7re+EUhxj/cY/3E1H6a64Flxj/cY/3GP9IQnyb2I/3GP9xj/cUA/bA0Jj/cY/3GP9xj/Q6585Rj/cY/3GP9xj/SEJ8m9iP9xj/cY/3FLi3xXSP9xj/cY/3GP9GeHyoeHGP9xj/cY/3FEeHzIeI/3GP9xj/cY/3FKHGxeOXGP9xj/cY/3GP9CP2zsCXGP9xj/cY/3FKHGxeOXGP9xj/cY/3GP9xNcUiujrdcY/3GI/3FNVXw6qI/3GP9xiER4fLh4cY/3GP9xhPxIwDt3GP9xiP9xj/cY/3GP9xQZlc9mqP9xj/cYhDI7zNxHGP9xj/cY/3GP9DhDzXvHGP9xj/cYSkvcW0JxiP9xj/cT6uIbJR3o/3GP9xj/cYRc08syz/cY/3GP9xj/cYj/cUkcbH45j/cY/3GP9xiP9xhNVXw6qP9xj/cYj/cT8JEbH27o/3GI/3GP86FFK3662P9xj/cY/3E3nxK5YO2P9xj/cY/3GP9xTOVsQamP9xj/cY/3GP9xj/Q4Q817xxj/cY/3GEAVLP6tcY/3GP9xj/cUzlbEGpj/cY/3GP9xj/cY/3FEeHzIeI/3GP9xj/Q6585Rj/cY/3GP9xhDCWzPaXGP9xj/cY/3GP9Mi3xXSI/3GP9xj/cYNbwBukP+cY/3GP9xj/cYQD9sDQn/cY/3GP9xj/OuThtxse/3GP9xj/cUYC3K/S/3GP9xj/cTkhZLbem3GP9xj/cY/3GP9xj/NVoDu6X8cY/3GP9xgwYtGwrS7/cY/3GP9xRbgctH6P9xj/cY/zr5ArcG/f9xj/cY/3FJ8Sxw7Y/3GP9xj/Rnh8qHhxj/cY/3Ex7uO/ERyP9xj/cYS4t8R0hxj/cY/3GDGdQb9ivv9xj/cY/3FLYTxJ7HGP9xj/cYQBUs/q1xj/cY/3GDJnFb6Y6o/3GP9xj/TdBMQvuP9xj/cYMuYCvRn9cY/3GI/3FRf9+A/3GP9xj/cU1AXDv6j/cYj/cY/0QJbN9p/3GP9xj/cYj/cY/0scbF45cY/3GP9xiP9xj/cYRdJsstn/cY/3GP9xiP9xhGQnyr2I/3GP9xiP9xj/QT9sDQmP9xj/cYj/cYSRxsfjn/cY/3GP9xiP9xPve1sghK/3GP9xj/cY/3FFksym03GP9xj/cYRF4suh1xj/cY/3GP9xhC7hzhHo/3GP9xj/SZc8hoyP9xj/cY/3FOVXwaqHGP9xj/cYMuIRvh3u/3GP9xj/cTRSIbut3nGP9xj/cYM1Ihva3ej/cY/3GEpL3FtCcY/3GP9xiDFwCr+P9f9xj/cY/3FM0ExC+/9xj/cY/z4/EbPA7o/3GP9xj/cYhBrnz1GP9xj/cYj/cY/0EqTA5bj/cY/3GP9xj/cY/3GP9xQplc1mpxj/cY/3GP9xj/cY/3GP9xiP9IPUycK/9xj/cY/1J/34CP9xj/cYj/TdBMQvuP9xj/cY/3GP9xj/cY/3GP9xj/cYj/cUt2XEiacY/3GP9xj/XibT2Y/3GI/3GP9xj/cUAVLP6tcYj/cY/3FWE9rsj/cY/3GP9xj/cY/3FD80zAy3GI/3GP9xXSbT2f9xj/cY/3GP9xj/cYhF0myy2f9xj/cY/09qnClW/3GP9xiP9xS4t8R0hxj/cYj/cYSRxsfjn/cY/3GP9xiP9xj/cYQgls72mP9xj/cYj/cU1VfDqoj/cY/3GI/za8AbtD/v9xj/cY/3GDJNxL6yO4/3GP9xj/cUuLfFdI/3GP9xj/cTY9FLnC63GP9xj/cYToTsF7Fxj/cY/3GP9xj/cYhGQnyr2I/3GP9xj/cU0q/D1Q/3GP9xj/cY/3GP9xg0+Fe7B6hxj/cY/3GDjsw7cTPHGP9xj/cYT8SMA7dxj/cY/3GP9xj/cYj/cY/3GEXSbLLZ/3GP9xj/cYj/cYTr9cJAqP9xj/cY/3GP9xiP9BKkwOW4/3GP9xj/cY/3GP9xj/cY/3GI/3GP9xj/QSpMDluP9xj/cY/3GP9xj/cYj/cY/0VjXMnKj/cY/3GP9xhLi3xHSHGP9xj/cYTVV8OqiP9xj/cY/0OufOUY/3GP9xj/cUz6jEBXj/cY/3GP9xPTMSssztcYj/cY/3FAKkwOW/9xj/cY/3FIghx33nGI/3GP9xQBUs/q1xj/cYj/cYRkJ8q9iP9xj/cYQvNM4MuI/3GP9xj/Un/fgI/3GP9xj/cYj/T1V8Gqhxj/cY/3GISLGMdOdxj/cYj/cYPd1lsyKaj/cY/3GEAqTP1bcY/3GP9xj/cUW4HLR+j/cY/3GP85hgG4ef7/cY/3GP9xhBrnz1GI/3GP9xhF0myy2f9xiP9xj/PmKCs519j/cY/3GP9Az1wUCo/3GP9xj/cU1AXDv6j/cY/3GFF/34D/cY/3GP9xSeD8YfBxj/cYj/XFzUo3GP9xj/cY/0QejN4Xj/cY/3GP9PVXwqqP9xj/cY/3E4pEK3W71xj/cY/3GEwAvE/0j/cY/3GELd7NIhcY/3GP9xj/cYj/cYP0WTsbpsj/cY/3GP9Az1wUCv9xj/cYj/cT1zsbOMTo/3GI/3GP9A1IwTt4/3GP9xj/MPLBsR0+j/cY/3GD5FZ7K6mI/3GP9xj/cUGEPPe8j/cY/3GP9xj/cY/3E+mQGyZv6P9xj/cY/3GP9xj/cYj/cY/3E/XqSxoVuP9xiP9xgwkUKwfr2P9xj/cYj/Pj8Rs8Du/3GI/3GP88wwK1PP2I/3GP9xhNOywsTXGI/3GP9xQYQ897yP9xj/cY/3E3hgG5ef6P9xiP9xj/cYSQdMf4v/cY/3GP9xOfURtwru/3GP9xj/SrGMZOdxj/cY/3GDppErWW7XGP9xj/cYj/cY/3GEqLfGdIiP9xj/cYRdJsstn/cY/3GP9xiP9xhAP2z8CXGP9xj/cYhDXizaHY/3GP9xiP9OOyw8TY/3GP9xiP9xj/cY/3GP9Sf9+Aj/cY/3GI/3FKYTxp7I/3GI/3GP9xj/cYQu4c4R7/cYj/cY/3FOlRwmro/3GP9xj/cYj/cY/3GEA/bPwJcY/3GI/3GP9xj/SxxsXjlxj/cYj/cY/3ExiCG/d97/cY/3GP9xT8SME7f/cY/3GP9xQt3s4iH/cY/3GI/0OufNUYcY/3GI/3GE/ZrAJlcY/3GP9xj/T1V8Kqj/cY/3GP9xNJ6Tu2FscY/3GI/3GENeLNodj/cYj/cY/zxlIbSa3nGP9xj/cY/0rbzHJD/3GP9xj/cY/0OZXNZqcY/3GI/3GP9xhBhDz3vP9xj/cY/3GDNrMr2Uzf9xiP9xj/cTLiEb4d7v9xiP9xj/cU1VfDqoj/cYj/cY/3GP9Pf7woBP9xiP9xj/cT6I0bF3LnGP9xj/cY/3FAFSwPrf9xj/cY/3GDrL47Y0HI/3GI/3GEA/bPwJcY/3GP9xiP9xj/cY/0scbF45cY/3GI/3GP9xj/cY/z5/hLOAe/9xj/cY/3E5CzG39M6P9xj/cY/0C6PBVc/3GP9xj/cUPuHMEecY/3GP9xTTssPE2P9xj/cY/3FNOyw8TY/3GP9xj/cYQCpM/Vtxj/cY/3GDvPAbUw/o/3GP9xj/T1V8Kqj/cY/3GP9xRueMkYdxj/cY/3GEYoLK19j/cY/3GP9xj/TcscQ06P9xj/cY/3GP9xj/RAls32mP9xj/cY/3GP9xhWE9rs/3GI/3GP9xSQdMf4uP9xj/cY/3E3vVO5QqyP9xiP9xj/OvURtwru/3GI/3GP9xOPHzuA4M/3GP9xj/cTvhQ7UevI/3GP9xj/XybR2XGP9xj/cY/0Z4fKh4cY/3GP9xhF0myy2f9xj/cYj/cY/3GEBu3AoSj/cY/3GP9VSdy2/3GP9xiP83JAO62/z/cY/3GP9xhJ8Sxw7f9xj/cY/3E0o8O7XDxxiP9xj/cY/3GEkcbH45/3GI/3GP9xj/cY/3GEXNPLMs/3GP9xj/cYU0ndtoj/cY/3GP9xhBrnz1GI/3GP9xj/cY/0fSbJLZcYj/cY/3GP9xTPqMQFeP9xj/cY/3FGF/yugP9xiP9xj/cUAVLP6tcY/3GI/3GE1VfDqo/3GP9xiP9xNetxuxSOj/cY/3GP9JlzyGjI/3GP9xj/PmZzs5mMj/cY/3GP9E7hzBHnGI/3GP9xj/SCgsjX1xiP9xj/cULuHOEej/cY/3GI/3GP9xj/cUt2XEiacY/3GP9xj/cYj/cY/0xhPEnscYj/cY/3FHPUyMK3GP9xj/cY/0yQrFb1j/cYj/cY/3FNFdwuonGP9xj/cY/0C6PBVc/3GP9xj/cY/3GELuHOEej/cY/3GP9LNrxslI/3GP9xj/cTIWcr7pjY/3GP9xj/cUuLfFdI/3GP9xj/cYSLGMhOf/cY/3GI/0scbF45cY/3GP9xj/MS4xsOHOj/cY/3GP9xN9d3uCiIcY/3GP9xhHQnyL2HGP9xj/cY/z4/EbPA7o/3GP9xj/SCgsnX3/cY/3GP9xMEiBsMd+/3GP9xiP9xhGQnyr2I/3GP9xiP9xPT8RssDucYj/cY/3GP9xhC3ezSIXGP9xj/cYReeMsYeP9xj/cYj/cU/EjAO3cYj/cY/0OzrOTF/3GP9xj/cY/0scbG45/3GP9xj/cY/3GP9H/KygNY/3GP9xj/PeFDsx68cY/3GP9xgzUiG9rd6P9xj/cY/3E59RG3Cu7/cY/3GP9LB0xfi3GP9xiP9xhHghyX3o/3GP9xj/RPNM0Mv/cY/3GI/znOgrgxff9xj/cY/3GELuHOEej/cY/3GP8ycwG/jP6P9xj/cY/3GP9eJtPZj/cYj/cY/3GP9xQ/NMwMtxj/cY/3GFF/3oBxiP9xj/cYSLGMhOf/cY/3GP9xhJHGx+Of9xiP9xj/cUixjITnj/cY/3GP9xhBrnz1GI/3GP9xj/cU5VfBqocY/3GP9xj/MUiBsMd+j/cY/3GP9xT5UcBq5xj/cY/3GP9N0ExC+4/3GP9xj/TIt8V0iP9xj/cY/3E00jS8LcuI/3GP9xj/cYRkJ8q9iI/3GP9xj/cY/0hCfJvYj/cY/3GP9xj/RAls32n/cYj/cY/3GP9xj/QT9sDQmI/3GP9xj/cY/3FJHGx+OYj/cY/3GP9xj/cYMuIRvh3u/3GP9xj/cYNIGRu35ucY/3GI/3GDw/EbTA7oj/cY/3GEqLfGdIiP9xj/cY/3GP9xj/cTuUkbRrbnGI/3GP9xj/QT9sDQmP9xiP9xhM+oxAV/9xj/cY/3GESn7MWBj/cY/3GP80J6G92F6P9xj/cY/3E6T8G1sD5xj/cYj/PZW3tGpIj/cY/3GINLACvE/9/3GP9xiP9K28xiQ3GP9xiP9xg5WOK3px3/cYj/cY/zs6obXFXnGP9xiP80PMG9wz6P9xj/cY/3E59RG3Cu7/cY/3GP9xS4t8V0j/cY/3GP9xS4t8V0j/cY/3GP9xMvcxvgjOj/cY/3GDvcE7Uj7P9xj/cY/3GP9xj/cY/3GI/3GDa1RbpKuo/3GP9xiEeCHJfej/cY/3GP9PhOwnsY/3GP9xiP9xj/cY/3E8BKG0+17/cYj/cY/0msXIU6j/cY/3GP9xS4t8V0j/cY/3GP9xg5CzG39M7/cY/3GP9xj/Rnh8qHhxj/cY/3E9jMKzcz2P9xj/cYg8SDK0t82P9xj/cY/z8e2LLhJ/9xj/cY/3GP8/boGxkX5xiP9xj/cYRHh8uHhxiP9xj/cYRkJ8q9iP9xiP9xj/R808kyxxj/cY/3GP9xj/cUjGrIOVj/cYj/cY/0Ju3PkS/3GP9xj/cY/0Z4fKh4cY/3GP9xj/Rnh8qHhxj/cY/3GP9xj/Qj9s7Alxj/cY/3GP9xj/cUMJbN9p/3GP9xj/cY/0DUjBO3j/cY/3GP9xQwls32n/cY/3GP9xj/cY/3GP9PVXwqqP9xj/cY/3GP9LHGxuOf9xj/cY/3GP9xj/cUzlbEGpj/cY/3GP9xj/cY/zDQY7A/nHGP9xj/cYReeMsYeP9xj/cY/03LHENOj/cY/3GP9xQCpMDlv/cY/3GP9xhM5WxBqf9xj/cY/3GP9xj/cYXSbS2XGI/3GP9xRz1MjCtxj/cY/3GP9xhJHGx+OY/3GP9xj/cYXSbS2XGP9xiP9xTUBcO/qP9xj/cY/3GEuLfEdIcY/3GP9xj/cU+qPAVccY/3GP9xj/cYhRf96AcY/3GP9xj/cUixjITnj/cY/3GP9xQBUsD63/cY/3GP9xj/cUzLHENO/3GP9xj/cYTTssPE3/cY/3GP9xj/cYSfEscO3/cY/3GP9xhBrnz1GI/3GP9xj/cY/3FJ8Sxw7Y/3GP9xj/cYRigsrX2P9xj/cY/3FEeHzIeI/3GP9xj/cY/3GP9xiF0m0tlxj/cY/3GP9xj/cY/0goLJ19/3GP9xj/cYTVV8OqiP9xj/cY/3GE5/vBgEcY/3GP9xj/cTdgsbmfTv9xj/cY/3GDXaQrolvXGP9xj/cTG/c79AjP9xj/cY/3GDNvI72Q3P9xj/cY/3GE1VfDqoj/cY/3GP9O5WwhqXGP9xj/cY/z3UMbQrzv9xj/cY/3GD6I0bF3LnGP9xj/cY/3FC7hzhHoj/cY/3GP9HAtyv0o/3GP9xj/cT6ZAbJm/o/3GP9xj/RTjcvHJxj/cY/3GP9ECWzfaY/3GP9xj/cUkcbH45j/cYj/cYR4Icl96P9xj/cY/0sHTF+LcY/3GI/3GP9PVXwaqHGP9xiP9xj/Ro2cpyZxj/cY/3GEz6jEBX/3GP9xj/cUuLfFdI/3GP9xj/cUGEPPe8j/cY/3GP82yRO7Nuz/cY/3GP9xg2LBG60+7/cY/3GP9xj/cY/07lbCGpcY/3GP9xj/cY/3FIrFyFOo/3GP9xj/cY/3GP9xj/cY/0qsXGU6cY/3GP9xj/cY/3GP9xRz1MjCtxiP9xj/cY/3GP9xj/cY/3FLdlxImnGI/3GP9xj/cY/3GP9xj/cY/09AXBv6cYj/cY/3GP9xj/cY/3GP9xSeD8YfBxiP9xj/cY/3GP9xhAP2wNCf9xj/cY/3GP9xhDHozOF3GP9xj/cY/3FKHGxeOXGP9xj/cY/3GP9O5WwhqXGP9xj/cY/3GP9xj/cY/3FIrFyFOo/3GP9xj/cY/3GP9xj/cYj/cUc9TIwrcY/3GP9xj/cY/3GP9xj/cYj/cUXNPLMsj/cY/3GP9xj/cY/3GP9xj/cYQZlc9mqP9xj/cY/3FdJtPZ/3GP9xj/cURjXMnKj/cY/3GP9xhLi3xHSHGP9xj/cY/3GP9xj/cY/3GE1VfDqoj/cY/3GP88fjK0gc1xj/cY/3GP9xR0J8m9j/cY/3GP9xj/cUdCfJvY/3GP9xj/cY/3EwXaGwsl6P9xj/cY/3GEdCfIvYcY/3GP9xj/QM9cFAqP9xj/cY/3FCrnzVGHGP9xj/cY/3FHQnyb2P9xj/cY/3GP9xj/TIt8V0iP9xj/cY/3FD80zAy3GP9xj/cYj/XFzUo3GP9xj/cY/3GP9E80zQy/9xj/cYj/cY/3GP9xj/cY/3GP9xj/cUYX/K6Aj/cY/3GP9xNFIhu63ecY/3GP9xhDONzccv9xj/cY/3GEnxLHDt/3GP9xj/cYOlABtq/+/3GP9xj/cY/0Z4fKh4cY/3GP9xj/cY/3GP9O5WwhqXGP9xj/cY/3GP9xj/cUzlbEGpj/cY/3GP9xj/cY/0QJbN9pj/cY/3GP9xj/cYQwlsz2lxj/cY/3GP9xj/cY/3FAP2wNCY/3GP9xj/cYQwlsz2lxj/cY/3GP9xj/cY/3GP9xTOVsQamP9xj/cY/3GP9xj/cUbSbJLZcY/3GP9xj/cY/3FLi3xXSP9xj/cY/3GER4fMh4/3GP9xj/cUuLfFdI/3GP9xj/cY/ziXBLlo+4/3GP9xj/cUXNPLMsj/cY/3GP9IKCydff9xj/cY/3FBhDz3vI/3GP9xj/QkSc67ZxiP9xj/cYMuIRvR3ucYj/cY/3GP9xj/QT9sDQmI/3GP9xj/cY/3FDCWzPaXGI/3GP9xj/QM9cFAr/cY/3GP9xNhvhuuQe/3GP9xj/cU1AXDv6j/cYj/cYOBRSuOutiP9xj/cY/3GER4fMh4/3GP9xj/cY/z/ulLIRa4/3GI/3GP9LHGxeOXGP9xj/cYhCCWzvaY/3GP9xj/cUohnF3mcY/3GI/3GP88ZSG0mt5xj/cY/3GEkcbH45/3GI/3GP9PVXwaqHGP9xiP9xj/cY/3GP9xj/cY/3GP9xNiwRutPuj/cY/3GP9xS3ZcWJr/cY/3GP9xTpUcJq6P9xiP9xj/cUzQTEL7/3GP9xj/cYR4Icl96P9xiP9xhGQnyr2I/3GP9xiP9xMGLRsK0uj/cY/3GP9xMw1RvPKucY/3GP9xj/cUR4fMh4j/cY/3GP9xg9PxGywO5xj/cY/3GP9BKkwOW4/3GI/3GP9Sf9+Aj/cY/3GP9xj/NWsyvJTN/3GP9xj/cYReeMsYeP9xj/cY/0lx7HjhcYj/cY/3GP9IQnyb2P9xiP9xj/XibT2Y/3GP9xj/cYRj1MrCuP9xiP9xhGKCytff9xj/cYj/cUXnjLGHiP9xj/cY/047LDxNiP9xj/cY/3GP9xj/cY/3GP9xj/cYj/cUPzTMDLcY/3GP9xj/cY/3GP9xj/cYTUBcO/qP9xj/cY/3GP9xj/cU6VHCauiP9xj/cY/0TzTNDL/3GP9xj/cY/3GP9xSKxchTqP9xj/cY/0scbF45cYj/cY/3GP9xj/cY/3GP9xj/cY/0g9TJwrj/cY/3GP9xj/cY/3GP9xj/cYTOVsQan/cY/3GP9xj/cY/3GP9GY1ypynGP9xj/cY/zpDlra8aXGP9xj/cY/3GP9xj/cUbSbJLZcY/3GP9xj/cY/3GP9xiP9MdlxYmv9xj/cY/3GP9xj/cY/07lbCGpcY/3GP9xj/cY/3GP9DmVzmav9xj/cY/3GP9xj/cY/3GEuLfEdIcY/3GP9xj/cUA/bA0Jj/cY/3GP9xj/cYNbwBukP+cY/3GP9xj/cUzlbEGpj/cY/3GP9xOfURtwru/3GP9xj/cYQG7cChKP9xj/cYj/SEJ8m9j/cY/3GP9xiDqDYrZ8nf9xj/cY/3FIsYyE54/3GP9xj/cY/3GP9CP2zsCXGP9xj/cY/3FG54yRh3GP9xj/cY/3FLi3xXSP9xj/cY/3GEt2XEiacY/3GP9xj/cY/3GP9xj/cYO9QxtSvOiP9xj/cY/0DUjBO3j/cY/3GP9xg2TkO5sbxxj/cY/3GP81fGG8g56P9xj/cYj/cTVoZ7uXmP9xj/cYj/Pc8BszD+cY/3GP9xiP9xhGKCytff9xj/cYj/cVF/34D/cY/3GP9xhNQFw7+v9xiP9xj/cVpc1qOP9xj/cY/3GP85myG4ZN7/cYj/cY/3GEixjITn/3GP9xj/cY/zK/c79AjI/3GP9xj/cUuQrFb1/3GP9xj/cUnxLHDtj/cY/3GP9xj/RO4c0R7/cY/3GP9xRc08syyP9xj/cY/zBVZ7G6mP9xj/cY/3GDINUb7yro/3GP9xj/cT0/EbPA7v9xj/cY/3GERjXMnK/3GP9xj/cYPw0CsfL9/3GP9xj/cV0m09n/cYj/cY/3GP9xj/QSpMDluP9xj/cY/3GP9xiP9xj/cYNeRduhuicY/3GP9xhLi3xHSHGP9xj/cY/zgsEbjT7nGP9xj/cYhIsYx053GP9xiP9xg4FFK4662I/3GP9xj/TIt8V0iP9xj/cY/z3PAbMw/nGI/3GP9xj/cY/z+d8bJiDo/3GP9xj/cYSRxsfjmP9xj/cY/3GP9xhAP2wNCf9xj/cY/3GDS8AbxD/oj/cY/3GP9xj/cY/3FHKCyNfXGP9xj/cY/zmGAbh5/v9xj/cY/3GEphPGnsj/cY/3GP9xj/SCgsnX3/cY/3GP9xg1MRW7zur/cY/3GP9xOjqhtcVecY/3GP9xj/cU5qnBlWcY/3GI/3GESSzMbT/3GP9xiP9xhdJtLZcY/3GP9xj/cTn1EbcK7v9xj/cY/3FOVXwaqHGP9xj/cY/3E3tUW5Srr/cY/3GP9xhRf96AcYj/cY/3GDklgbfafv9xj/cY/3GP9LHGxuOf9xj/cY/3FKIZxd5nGP9xj/cY/0hCfJvYj/cY/3GP9xhIsYyE5/9xj/cY/3GE1VfDqoj/cY/3GP8ymSS+Zttxj/cYj/cYMuIRvR3ucY/3GI/3FM5WxBqf9xj/cY/3GP9xRE38uyBxj/cY/3GP9xj/cY/3GI/3GP9xj/QSpMDluP9xj/cY/0ClHBau/3GP9xj/cY/0267DRRcY/3GP9xj/cUixjITnj/cY/3GI/znTsrgsTY/3GP9xj/cUW4HLR+/3GI/3GP9OFdw+ov9xj/cY/3GEBZvAtk/3GI/3GP9xhKYTxp7I/3GP9xj/cTXBMbs+zv9xj/cY/3GEp2XGiaiP9xj/cY/0yLfFdIj/cY/3GP8z4hG+He6I/3GP9xj/cY/3GP9xj/PLLStU0tj/cY/3GP9xg0uOO7Rxxxj/cY/3GP9KsYxk53GP9xj/cYWlzWo4/3GP9xj/cYSkvcW0Jxj/cY/3GP9xQq581Rhxj/cY/3GE1VfDqoj/cY/3GP9xQq581Rhxj/cY/3GDYgErnf7XGI/3GP9xg49RG4Cu6I/3GP9xj/Q4Q817xxj/cY/3GEX8rLA1j/cY/3GI/zP/E74A7P9xj/cY/3GP9POywcTXGP9xj/cY/zJzAb+M/o/3GP9xj/cYMXMBvoz+cY/3GP9xj/cUAqTA5b/3GP9xj/cYj/cYNcExuj7OcY/3GP9xj/QLo8FVz/cY/3GP9xj/cU5VfBqocY/3GP9xhMyxwzTnGP9xj/cY/0TuHNEe/3GP9xj/cYQ0382yD/cY/3GI/z3+cbQBjo/3GP9xj/cVpc1qOP9xj/cYhEeHy4eHGP9xj/cYQCpMDlv/cY/3GP9xj/cYQD9sDQn/cY/3GP9xj/cTYGwbn5PnGP9xj/cYSLGMhOf/cY/3GP9xg4ypG4NW7/cY/3GP9xj/ML4hsFHecY/3GP9xiEkcbH45/3GP9xj/cY/3GI/3GDl6FbeF6v9xj/cY/3GP9xORBht++ej/cY/3GP9xQzjc3HKP9xj/cY/3GP9xiP9xj/O1ABtq/+j/cY/3GP9xW1zUo3GP9xj/cY/0scbG45/3GP9xj/cY/0DPXBQK/3GP9xiP9xj/cY/3GP9xj/QLo8FVz/cY/3GP9xhWE9rs/3GI/3GP9xg2LBG60+7/cY/3GP9xT6o8BVxxj/cY/3GP9IQnyb2I/3GP9xj/cY/3GP9LHGxuOf9xj/cY/3GP9xj/SEJ8m9iP9xj/cY/3GP9xOKBRuF+u/3GP9xj/cYMiuSvtRtj/cY/3GP9xg6nHO2Y4z/cY/3GP9xhHQnyL2HGP9xj/cY/3GP9IQnyb2I/3GP9xj/cUSNnMcmj/cY/3GI/3GP9BP2wNCY/3GP9xiP9xj/cY/3GEixjITn/3GP9xj/cY/zmfErdg7XGP9xj/cYj/RU38uyBxj/cY/3GP9xj/cYj/cYSOD8gfCP9xj/cY/3FLkKxW9f9xiP9xj/SwdMX4txj/cY/3GP9ApRwGrnGI/3GP9xj/cYQyO8zcRxj/cYj/cU/EjAO3cYj/cY/3E8osmzXTZxj/cY/3GIQzjczHJxiP9xj/cY/3GP9xVEnbtnGP9xj/cYj/Rs08syyI/3GP9xj/cY/3GP9xj/SEJ8m9iP9xj/cY/3E4ypG4NW6P9xj/cY/3GP9xj/OzqhtsVe/3GP9xj/cYO9QxtSvOj/cY/3GP9xiP9xj/cY/3FAP2wNCf9xiP9xj/cUkHTH+Lj/cY/3GP9xPBnBtOY+j/cY/3GP85hgG4ef7/cY/3GP9xj/cY/3FCmVzWanGP9xj/cY/3GP9xj/cY/3GI/3FBmVz2ao/3GP9xj/cY/3GP9xiP9JrFyFOo/3GP9xj/cY/3FEeHzIeI/3GP9xj/cY/3GEMJbM9pcY/3GP9xj/cY/3GISRxsfjn/cY/3GP9xj/cYj/SCgsjX1xj/cY/3GI/3FAFSz+rXGP9xj/cYj/cY/0a4HLR+j/cY/3GP9xTTssPE2P9xj/cY/3GI/3GP9LHGxeOXGP9xj/cYj/cY/3FM0ExC+/9xj/cY/3GP9xj/cY/3GP9xhEY1zJyv9xj/cY/3GFpc1qP/cY/3GI/zJzAb+M/v9xj/cY/3GP9xiP9xRdJsstmP9xj/cY/3FbXNSjcY/3GP9xj/cUPzTMDLcY/3GP9xj/cY/0qxjGTncY/3GP9xiP9OOyw8TY/3GP9xiELuHOEe/3GP9xj/cY/3GISmE8aez/cY/3GI/zPiEb4d7o/3GP9xiDOjw71cPI/3GP9xj/cYSKxchTr/cY/3GP9xj/Q6585Rj/cY/3GP9xg1vAG6Q/5xj/cY/3GP9xR0J8m9j/cY/3GP9xj/cY/3GP9xiDf51bkGKv9xj/cY/3GP9DrnzlGP9xj/cY/3FbXNSjcY/3GP9xj/PnuTs4Rsj/cY/3GP9xhCs6zUxXGP9xj/cY/z9zsbKMTv9xj/cY/3GEdCfIvYcY/3GP9xj/cUzlbEGpj/cY/3GP9xj/cY/3FD80zAy3GP9xj/cY/3FXE9jscY/3GP9xj/QSpMDluP9xj/cY/3GE6VHCauj/cY/3GP9xR0J8m9j/cY/3GP9xj/cY/3GP9ECWzfaY/3GP9xj/cYTr9cJAqI/3GP9xj/cY/3GP9xhWE9rs/3GP9xiP9xhOqjwlXI/3GP9xj/cYSfEsYO1xiP9xj/cY/03lbEGpj/cY/3GI/3GP9xj/cY/3GP9xj/cURjXMnK/3GI/3GP9xhAP2z8CXGP9xiP83ZHa5m4lxj/cY/3GP9xR0J8m9j/cY/3GP9xj/Rnh8qHhxj/cY/3GP9xiP9xhCCWzvaY/3GP9xj/cYj/cUA/bA0J/3GP9xj/cYS4t8R0hxj/cY/3GIOwiStfdtj/cY/3GI/zRaA72l/I/3GP9xj/cUisXIU6/3GI/3GP9xhBhDz3vP9xj/cY/3GE07LDxN/3GP9xj/cU/EjBO3/3GP9xj/cUdsvJk0j/cY/3GP9xj/cY/3GP9xQYQ897yP9xj/cY/3GP9xiP9xhdJtLZcY/3GP9xj/cU5VfBqocY/3GP9xj/cUGEPPe8j/cY/3GP9xhHQnyL2HGP9xj/cY/0qxjGTncY/3GP9xhIsYyE5/9xj/cY/3GIPD8RtMDuj/cYj/cYQ14s2h2P9xiP9xj/QRUsD63/cY/3GI/3FF0myy2Y/3GP9xj/cY/3GI/3FNVXw6qI/3GP9xiP9xj/cYTOVsMalxj/cY/3GI/3E1vAG6Q/5xj/cY/3GI/0QJbN9p/3GP9xj/cYPXOxs4xOj/cY/3GP9xiP9xj/cUdCfIvYcY/3GI/3GP9LHGxeOXGP9xj/cYj/cUzlbEGp/3GP9xj/cY/3GITVV8Oqj/cY/3GP9xhKYTxp7I/3GP9xiP82vAG7Q/7/cY/3GP9xRc08syyP9xiP9xj/OGCxuZ9O/3GI/3GP9xQa589RiI/3GP9xj/RAls32n/cY/3GI/3EzUiG9rd6I/3GP9xj/RAls32n/cY/3GI/3GP9xj/cY/0EE/P+wcY/3GP9xiP8zt5G9SG5xj/cY/3GP9xhIrFyFOv9xj/cY/3GP9xj/cY/3GP9xR0J8m9j/cY/3GP9xj/SEJ8m9iP9xj/cY/3GP9xhIsYyE5/9xj/cYj/cYTVV8Oqj/cY/3GI/0yLfFdI/3GP9xiP9xhWE9rs/3GP9xj/cY/1VJ3Lb/cYj/cY/3FAFSz+rXGP9xiP9xj/SwdMX4txj/cY/3GP9xRvyskDVxiP9xj/cY/1VJ3Lb/cY/3GP9xg1xSK6Ot1xj/cY/3GP9Mi3xXSI/3GP9xj/cY/z5RU7OurP9xj/cY/3GEGufPUYj/cY/3GI/3FDCWzPaXGP9xj/cY/3GI/3FAFSz+rXGP9xj/cYj/cY/3GEeCHJfej/cY/3GP9xiENeLNodj/cY/3GI/3FHQnyL2HGP9xj/cYj/cY/0scbF45cY/3GP9xiP9ChDz3vI/3GI/3GD3IRbM3uv9xj/cYj/cY/3GP9xj/cY/3FDHozeF/9xj/cY/3GP9xShxsXjlxj/cY/3GP9xQEScDLaP9xiP9xj/MNhxsTeO/3GP9xj/cY/09VfCqo/3GP9xj/cY/3GP9xSQdMf4uP9xj/cYj/XibT2Y/3GP9xj/cY/3FGF/yugI/3GP9xj/cTsz5bXMGoj/cY/3GEZCfKvYj/cYj/cY/3GP9xj/cU+qPAVccY/3GP9xj/cY/0Z4fKh4cY/3GP9xj/cY/3GI/3GP9xj/cYRc08syz/cY/3GP9xj/cY/3GP9xiP9xj/THZcWJr/cY/3GP9xj/Sxxsbjn/cY/3GP9xj/QKUcFq7/cY/3GP9xhC80zgy4/3GP9xj/cYXSbS2XGI/3GP9xj/cY/3FHQnyb2P9xj/cY/3GP89/nG0AY6P9xj/cY/3FIsYyE54/3GP9xj/cTFzAb+M/v9xj/cY/3GP9KsYxk53GP9xj/cY/0Z4fKh4cY/3GP9xj/cTexVLlOq4/3GP9xj/cYU0ndtoj/cY/3GP9xj/cY/3GP9xhEeHzIeP9xj/cY/3GP9LB0xfi3GP9xiP9xj/cU6VHCauj/cY/3GP9xhMFdxOoo/3GI/3GP9xj/cY/3GP9xj/cY/3GP9xMvMUvQzrcY/3GP9xj/MpFCv269j/cY/3GP9xj/cYj/cY/0hCfJvY/3GP9xiP9xhJHGx+Of9xj/cY/3GI/03lbEGpj/cY/3GP9xj/cYj/cY/3FLdlxImnGP9xj/cY/3GP9A1IwTt4/3GP9xiP9xj/cYRkJ8q9iP9xiP9xj/cY/03lbEGpj/cY/3GI/3GP9xj/cY/3GP9xhFzTyzLP9xj/cY/3GP9xiP9xj/cY/3GP9xj/WBPY7HGP9xj/cYhAKkz9W3GP9xj/cY/3GP9xj/cY/14m09mI/3GP9xj/cUzQTEL7/3GP9xj/cY/3FM0ExC+/9xj/cY/3GISot8Z0iP9xj/cYj/cY/3GDYsEbrT7v9xj/cY/3E2OSO5xtxxiP9xj/cYPXOxs4xOj/cY/3GP9xj/TIt8V0iP9xj/cY/3GEMjvM3EcYj/cY/3GP9JlzyGjI/3GP9xj/cUKzrNTFcY/3GP9xiDLiEb0d7nGP9xj/cYj/NWdBvJi+/3GP9xj/cYTUBcO/r/cYj/cY/3FNQFw7+o/3GP9xj/cYSSGcfeaP9xj/cYj/cYTOVsMalxj/cY/3GP9xOQMjtvzccY/3GP9xj/cT0zErLM7XGP9xiP9xhPBSwfrY/3GP9xiP9IKCyNfXGP9xj/cYj/cUReLLodcY/3GI/3GENeLNodj/cYj/cY/0a4HLR+j/cY/3GP9xhNVXw6qI/3GP9xj/cYj/cUMJbM9pcY/3GP9xj/cYhNVXw6qP9xj/cY/3GI/3GP9xg1G+G75B6P9xj/cYj/cUpL3GtC/3GP9xj/cYTX+8OASI/3GP9xj/O1ABtq/+j/cY/3GIMl7zvqEMj/cY/3GP9xj/T1V8Kqj/cY/3GP9xj/cYNbwBukP+cY/3GP9xj/RB6M3heP9xj/cYj/MRkRv+bucY/3GI/3GP9N5WxBqY/3GP9xj/cYj/cY/3GP9xQYQ897yP9xj/cY/3GP9xj/cY/3GP9xiP9xj/RWNcycqP9xj/cY/3GEA/bA0J/3GP9xj/cY/3GP9CRJzrtnGP9xiP9xSRxsfjmP9xj/cY/3GEz6jEBX/3GI/3GP9xj/cY/3FJHGx+OYj/cY/3GP9xj/cY/3GP9xRGNcycr/cYj/cY/3GP9xSiGcXeZxj/cY/3GP9xSIIch97/cY/3GP9xj/PNAUtS/rj/cY/3GP9xOQsxt/TO/3GP9xj/cT0/EbPA7v9xj/cY/3GI/0fSbJLZcY/3GP9xj/MBEDsf78j/cYj/cY/0mxjITniP9xj/cY/3GP9xRygsjX1xj/cY/3GP9xRbgctH7/cYj/cY/3GP9xj/cY/3GP9xRz1MjCtxj/cYj/cYSLGMdOdxiP9xj/cY/047LDxNiP9xj/cY/3FMyxwzTnGP9xiP9xgy4hG9He5xj/cYj/cT67M7FEzHGI/3GP9xj/cTexVLlOq/9xj/cYj/cY/3GP9xTVV8OqiI/3GP9xj/SuD8cfD/cY/3GP9xj/cYhAKkz9W3GP9xj/cY/3ExpmK/WZ3/cY/3GP9xj/TIt8V0iP9xj/cY/3FOVXwaqHGP9xj/cY/3FG54yRh3GP9xiP9xhNapw5Vo/3GP9xj/cUPzTMDLcY/3GP9xj/R7gclH5xj/cY/3GP9xg6UAG2r/7/cY/3GP9xj/cY/3GP9Mi3xXSI/3GP9xj/cULIzONz/3GP9xj/cY/0hCfJvYj/cY/3GP9xj/cYOKBRt1+ucY/3GP9xhOqjwlXI/3GP9xj/cYN6RCuVu9j/cY/3GP9xhJ8Sxw7f9xj/cY/3GP9Npcw1o3GP9xj/cYQD9sDQn/cY/3GP9xj/cY/3GI/3GEIJbO9pj/cY/3GP9xT79cFAr/cY/3GP9xj/cY/3GP9xiP9xj/SEJ8m9j/cY/3GI/3GP9N5WxBqY/3GP9xj/cYj/Q6581Rhxj/cYj/cYNfChuw9e/3GP9xj/cYj/cY/3GP9xj/OYYBt3n+cYj/cY/3GD8SMrHtzf9xj/cY/3GIOlABta/+cY/3GP9xj/cY/3GI/3FEXiy6HXGP9xiP9xj/cY/3GP9xj/cY/3GP9xj/cYj/cY/3GP9xj/cY/3GP9xT5UcBq5xj/cY/3GP9xj/cY/3GP9xj/cUXNPLMsj/cYj/cY/0E/bA0Jj/cY/3GI/3GP9xTVV8OqiP9xiP9xj/cY/0hCfJvY/3GI/3GP9LB0xfi3GP9xj/cY/3GDCMErCD7Y/3GP9xiP9xj/cUdCfIvYcY/3GI/3GP9xj/cY/0hCfJvYj/cY/3GP9xj/Q6585Rj/cY/3GP9xhNVXw6qI/3GP9xj/cTZKUrq1rY/3GP9xj/cTIBUr7+rY/3GP9xj/cYVhPa7I/3GP9xj/cU1AXDv6j/cY/3GP9xhHQnyL2HGP9xj/cY/3GP9xg3hgG5ef6P9xj/cY/3GEGZXPZqj/cY/3GP9xj/cY/3GP9xj/THZcWJqP9xj/cY/3GP9xj/Sxxsbjn/cY/3GP9xj/cY/3GP9xhNQFw7+o/3GP9xj/cY/3GP9xj/Q5lc1mpxiP9xj/cY/3FHQnyL2HGI/3GP9xj/cY/3GP9xj/cUMJbN9p/3GP9xj/cY/3GP9PVXwqqP9xj/cY/3GP9xOQ8it/Dd/3GP9xj/cY/03lbEGpj/cYj/cY/3GP9xj/cY/3GP9xQq581Rhxj/cY/3GP9xNdpCuyW9/3GP9xj/cYPGZHs5m4cY/3GP9xj/cYRHh8yHj/cY/3GP9xj/cUW4HLR+j/cY/3GP9xO88BtTD+iP9xj/cYQYQ897z/cY/3GP9xj/Qlm86mRxiP9xj/cYOTqht8Ve/3GI/3GP9xj/QT9sDQmP9xiP9xj/cU1VfDqoj/cYj/cY/3GP9xhAP2z8CXGI/3GP9xhGF/yegHGP9xj/cY/3GI/3GP9H54yhh/9xj/cY/3GP9JrFyFOo/3GP9xiP9xj/cY/z3PAbMw/nGI/3GP9xj/cY/3GEXSbLLZ/3GI/3GP9xj/T0BcG/pxj/cY/3GP9VSdy2j/cY/3GP9xTVV8OqiI/3GP9xj/cY/3GP9xj/cUGZXPZqiP9xj/cY/3GP9xhCCWzvaYj/cY/3GP9xj/cY/3GP9xRGNcycr/cYj/cY/3GP9xj/cY/3GP9xT79cFAr/cY/3GP9xj/cY/3GP9xj/cT6ZAbJm/o/3GP9xj/cYQYQ897z/cY/3GP9xj/cYj/cY/3GP9xT79cBApxj/cY/3GI/3GP9xj/cY/3GP9HF/yugI/3GI/3GP9xj/cY/0VeLModj/cY/3GP9xQEScDLaP9xj/cY/3GEGEPPe8/3GP9xj/cYj/Qlm86mRxj/cY/3GP9xQVm86mRxj/cY/3GP9LB0xfi3GP9xiP9xj/QNSME7eP9xj/cY/3GP9xj/cY/3GEkHTH+L/3GP9xiP9xhHghyX3o/3GP9xj/cY/3GI/3FNOyw8Tf9xj/cYj/cY/3GP9NyxxDTv9xj/cYj/cYQZlc9mr/cY/3GP9xj/cY/3GITTssLE1xj/cY/3GI/3GP9xj/cY/3GP9xj/cY/3GP9xiP9xhC7hzhHv9xj/cY/3GI/3GP9xj/cY/3GP9xj/cY/3GP9xiP9xhPBSwfrY/3GP9xiP9xhKi3xnSI/3GI/3GP9xj/cY/3FJHGx+OYj/cY/3GP9xQq581Rhxj/cY/3GP82vAG7Q/6P9xj/cY/3E81DGzK85xj/cY/3GP9xj/cYQYQ897z/cY/3GI/3FOlRwmro/3GP9xj/cYRHh8yHj/cY/3GP9xj/TGE8Wez/cY/3GP9xTTssPE2P9xj/cY/3GITwUsH62P9xj/cY/3GI/3GP9xj/cY/3GP9xj/cY/3GEReLLodcY/3GP9xj/cUcoLI19cY/3GP9xj/cU5VfBqocY/3GP9xj/SCgsnX3/cY/3GP9xj/cYj/cUA/bA0J/3GP9xj/cYj/cYTVV8Oqj/cY/3GI/3GP9BP2wNCY/3GP9xiP9xhAP2z8CXGP9xj/cYj/cTkQYbfvnv9xj/cYj/cY/3GP9xhaXNaj/3GP9xj/cYj/cY/3GP9BFSwPrf9xiP9xj/cUo2vFyUcY/3GP9xiP9LIZxt5v9xj/cY/3E3pEK5W72I/3GP9xj/cUR4fMh4j/cY/3GP9xTVV8OqiI/3GP9xj/cYNKvRvFQu/3GP9xj/cYRafspYFxj/cY/3GP8w2HGxN47/cY/3GP9xj/cUocbF45cY/3GP9xj/SrGMZOdxj/cY/3GP9xTTssPE2P9xj/cY/3E0UiG7rd5xj/cY/3GIT9msAmVxj/cY/3GP9xSfEscO2P9xj/cY/3GEReLLodcY/3GP9xj/cUW4HLR+j/cY/3GP9xj/cY/3GP9POywcTXGP9xj/cY/3FFuBy0fo/3GP9xj/cY/3FAP2wNCY/3GP9xj/cUdCfJvY/3GP9xj/cY/3GEAVLP6tcY/3GP9xj/cUGEPPe8j/cY/3GP9xgxnUG/Yr7/cY/3GP9xj/cTYsEbrT7o/3GP9xj/cU+VHAaucY/3GP9xj/cY/3GDn1EbYK7nGP9xj/cY/3EwGRG/5u5xj/cY/3GP9xTSr8PVD/cY/3GP9xj/Pe1CtBK9/3GP9xj/cY/3E1sAK6T/1xj/cY/3GP9xNzFBuM6+cY/3GP9xj/OJ/luGAacY/3GP9xj/cY/3GP9xj/cYTUBcO/qP9xj/cY/3FD80zAy3GP9xj/cY/3FbXNSjcY/3GP9xj/cY/3GEkHTH+L/3GP9xj/cYj/cUdCfIvYcY/3GP9xiP9YE9jscY/3GP9xj/S0vca0KP9xj/cY/3FIsYyE54/3GP9xj/cTGIIb933v9xiP9xj/cY/3E7zwG1MP6I/3GP9xj/cYS8scU06P9xiP9xj/MgEmv/7Zj/cY/3GP9xg6T8G1sD5xj/cY/3GP84MUG4zr5xj/cY/3GI/3GP9xO9wTtSPs/3GP9xj/cYhNVXw6qP9xj/cY/3GI/znKkbg1bo/3GP9xj/cY/3GIPURBsru+cY/3GP9xj/TvqMIFdxj/cY/3GP9xQplc1mpxj/cY/3GP9xj/cY/0fSbKLZ/3GP9xj/cY/3GP9IQnyb2I/3GP9xj/cY/3E72CK1J92I/3GP9xj/cU07LDxNj/cY/3GP9xg0vAG8Q/6I/3GP9xj/cY/3GP9xTMscQ07/cY/3GP9xhWE9rs/3GP9xj/cYRbgctH7/cY/3GP9xj/cY/0xhPFns/3GP9xj/cY/3FPlRwGrnGP9xj/cY/3GP9xj/cYj/cY/03LHENO/3GP9xj/cYj/cY/3GFYT2uz/cY/3GP9xj/WBPY7HGI/3GP9xj/SYIch97/cY/3GP9xiDBmwr+ZPXGP9xj/cY/3GP9xj/cYhM5WwxqXGP9xj/cY/3GP9xhNKvwtUHGP9xj/cYQa589RiP9xj/cY/3GP9xMYATvn/scY/3GP9xj/cYVhPa7P9xj/cY/3GIR5c8loyP9xiP9xj/Q6581RhxiP9xj/cYRc08syz/cY/3GP9xhFuBykfnGI/3GP9xhEeHy4eHGI/3GP9xg3ymW4NZpxj/cY/3GP88ekG1hb7/cY/3GP9xhC80zgy4/3GP9xj/cTjfsbggTo/3GP9xj/cTSjw7xcPP9xj/cY/3GP8yXaG+ol5xj/cY/3GP9xPp3xsmIO/3GP9xj/cYg3hgG5ef7/cY/3GP9xj/Ssasc5X/cY/3GP9xhCCWzvaYj/cY/3GP9xj/cUBEnAy2j/cY/3GP9xj/PAhmtfeZj/cY/3GP9xj/cTvYIrUn3Yj/cY/3GP81iXO7doxxiP9xj/cYOoNitnyd/3GP9xj/cYXSbS2XGP9xiP9xj/SD1MnCv/cY/3GP9xj/T1V8Kqj/cY/3GP9xj/Q6585Rj/cY/3GP9xj/OLk2uUbJ/3GP9xj/cY/3GI/0rbzGJDcY/3GI/3GP9xQrOs1MVxj/cY/3GP9xT6o8BVxxj/cY/3GIOXoVt4Xq/3GP9xj/cYTVV8OqiP9xj/cY/3GP8ycwG/jP7/cYj/cY/3GP9xS4t8V0j/cY/3GP9xj/Q6585Rj/cY/3GP9xj/Oc6CuDF9j/cY/3GP9xOQsxt/TO/3GP9xj/cYj/cUkcbH45j/cY/3GP9xiP9xj/cY/ztQAbav/o/3GP9xiP9xj/cY/0msXIU6j/cY/3GP9xiP9xj/Sza8bJT/cY/3GP9xiDX0kroLbXGP9xj/cYhKi3xnSI/3GP9xiP9xNQqyu/VNj/cY/3GP9xj/QM9cFAqP9xj/cY/0QJbN9p/3GP9xiP9xQa589RiP9xiP9xj/Oj6St8FtiP9xj/cY/zKdQb9ivo/3GP9xiEeXPJaMj/cYj/cY/3FLi3xHSHGI/3GP9xj/cY/0Z4fKh4cY/3GP9xj/cY/3FUSdu2cY/3GI/3GEAqTP1bcY/3GP9xj/N/Chug9e/3GP9xj/cYO+lRtRauiP9xj/cY/3FGKCytfYj/cY/3GP9xMGLRsK0uj/cY/3GP9xj/P26BspF+/3GP9xj/cY/0Z4fKh4cY/3GP9xj/cUXSbLLZiP9xj/cY/3GP9xj/RAls32mP9xj/cY/3GP81iXO8doz/cY/3GP9xj/OaBRuF+u/3GI/3GP9xg19JK6C21xiP9xj/cY/zhgsbmfTo/3GP9xj/cYWlzWo/9xj/cY/3GEpL3FtCcYj/cY/3GEkHTH+L/3GP9xj/cY/0mCHIfej/cY/3GP9xQ/NMwMtxj/cY/3GP9xMvcxvgjOj/cYj/cY/3FHV5yahv9xj/cY/3GDgcNLjjy/9xj/cYj/cUA/bA0J/3GP9xj/cYNbwBukP+cY/3GP9xj/MCoUseXrj/cY/3GP9xiP9xj/cYSot8Z0iI/3GP9xj/cY/3GP9xRdJsstmI/3GP9xj/cULuHOEej/cYj/cY/3GP9K8Sxw7Y/3GI/3GP9xj/cU1VfDqoiP9xj/cY/0U43LxycY/3GP9xj/Nx/SuuAt/3GP9xj/cY/0QJbN9pj/cY/3GP9xg1F8S66Dtxj/cY/3GP9xg18KG7D16P9xj/cY/3GP9H54yhh/9xj/cY/3GD7Vg7IqfP9xj/cY/3GI/0mXPIaM/3GI/3GP9xPzhVsceq/3GP9xj/cY/0a4HLR+j/cYj/cY/3GD1ZYbOmnv9xj/cY/3GDN0U72LrP9xj/cY/3GP9CP2zsCXGP9xj/cY/0scbG45/3GP9xj/cY/3GP9xj/T1V8Kqj/cY/3GP9xj/R9Jsotn/cY/3GP9xj/PHpBtYW+/3GP9xj/cY/3GEp2XGiaj/cY/3GI/3GP9xj/cY/3GP9xj/cY/3GEYoLK19j/cY/3GP9xS2E8Sexxj/cY/3GP9xhIghx33nGP9xj/cY/3GP9xj/cYj/cUGZXPZqj/cY/3GP9xj/NsExuz7Oj/cYj/cY/3GDIvg77QfP9xj/cY/3GP9xQD9sDQmP9xj/cY/3GDSaortlXXGP9xj/cYQBUs/q1xj/cY/3GP9xhEeHzIeP9xj/cY/3GP9xOKRCt1u9cY/3GP9xj/cUKufNUYcY/3GP9xj/cYNcExuz7O/3GP9xj/cY/zBRdrG+if9xiP9xj/cY/0fSbJLZcY/3GP9xiP84kxO5bOyP9xj/cY/3FAKkwOW/9xj/cYj/cYOUPCt7w9/3GP9xj/cY/3E59RG3Cu7/cY/3GP9xj/OI7iuXEdj/cY/3GI/3GEzlbDGpcY/3GP9xj/cYOlTxtasOcY/3GP9xj/cUuLfFdI/3GP9xj/cYj/cUGZXPZqj/cY/3GP9xj/cY/0qxjGTncY/3GP9xiP86DyK38N3/cY/3GP9xj/Qj9s7Alxj/cY/3GP9xhIlzx2jHGP9xj/cY/0fSbKLZ/3GP9xj/cYRF4suh1xj/cY/3GP9JlzyGjI/3GP9xj/cTLMsb0zTnGP9xj/cYj/cY/3ExDSW/8tqP9xj/cY/3GP869RG3Cu6P9xj/cY/3Ey7uO9ERxxj/cY/3GP9xQwlsz2lxiP9xj/cY/3GP9xj/Sxxsbjn/cY/3GP9xj/MO2RsSJu/3GI/3GP9xj/cY/0scbF45cYj/cY/3GP9OALwv9HGP9xj/cYj/cULd7OIh/3GP9xj/cY/3GP9xj/cYhEY1y5ynGP9xj/cY/3E3ecK4hj1xiP9xj/cY/0scbF45cY/3GI/3GP9xj/Ohw0tuPLcY/3GP9xj/cYRGNcycr/cY/3GP9xhIrFx1OnGP9xj/cYg7wwK0PP1xj/cYj/cYTsSMI7eI/3GP9xj/cYNiwRutPu/3GP9xj/cY/0OEPNe8cY/3GP9xj/cTLiEb4d7o/3GP9xj/cY/0scbG45/3GP9xj/cY/0hCfJvYj/cY/3GP9xj/cY/3GP9xMuIRvh3uj/cY/3GP9xhNVXw6qI/3GP9xj/cYQD9sDQn/cY/3GP9xj/cYSRxsfjmP9xj/cY/3GP9xiP9xg90WazLpn/cY/3GP9xhIghx33nGP9xj/cY/3FFzTyzLI/3GP9xj/cYU0ndtoj/cY/3GP80K5K91G3/cY/3GP9xj/XFzUo3GP9xj/cYj/cU+/XAQKcY/3GP9xj/OFuBuaR+j/cY/3GP9xj/NsExuz7Oj/cY/3GP9xj/cYhGQnyr2I/3GP9xj/cYg/CRGx9u7/cY/3GI/3GP9xj/cY/3GENN/Nsg/3GI/3GP9xj/OvURtwruj/cY/3GP9xS4t8V0j/cY/3GP9xg7zwG1MP6P9xj/cY/3GP81gZG8fm6P9xj/cYj/MRkRv+bucY/3GI/3GP9xQD9sDQn/cY/3GI/3GERjXLnKcY/3GP9xj/SEJ8m9iP9xj/cY/3GFpc1qP/cYj/cY/3GELzTODLj/cY/3GP9xj/cY/3GP9O+owgV3GP9xiP9xj/cUc9TIwrcY/3GP9xj/cU5qnBlWcY/3GI/3GP9xSIIcd95xj/cY/3GP9xiP9xSJc8doxxiP9xj/cY/1xc1KNxj/cY/3GP9xiP9OFdwuonGI/3GP9xj/XFzUo3GP9xj/cY/3GEdCfIvYcY/3GP9xj/cYSQdMf4uP9xj/cY/3GP8z+yK+BN2P9xj/cYj/cY/0yLfFdI/3GI/3GP9xOfkCtgb9cY/3GP9xhOlRwmrv9xj/cYj/cY/0QJbN9p/3GP9xj/cYj/cY/3GP9xhGAtyf0nGP9xj/cY/zWaorxlXY/3GP9xj/cY/3GI/3GP894UOzHrxxj/cY/3GP9xVhPa7I/3GP9xj/cYj/cY/3GP9xj/cY/3GP9BFSwPrY/3GP9xj/cYXSbS2XGP9xiP9xj/cY/3GP9xj/cY/0lsvHk0cY/3GP9xj/Un/fgI/3GI/3GP9xj/cUSNnMcmj/cY/3GP9xj/RmNcqcpxj/cY/3GP9xP011sbKK/3GP9xiP9xj/cY/09VfBqocYj/cY/3GP8/c7GyjE7/cY/3GP9xj/cYRGNcucpxj/cY/3GI/0aNnKcmcY/3GP9xj/cTn1EbcK7v9xj/cY/3GP9Gp+y1gf9xj/cYj/cUuLfEdIcY/3GI/3GP9xSJc8hoz/cY/3GP9xj/cTRnQbuYvnGP9xiP9xj/Q6581RhxiP9xj/cY/3GEZCfKvYiP9xj/cY/3GP9xj/Sza8bJSP9xj/cY/3GP9xhLkKxG9XGP9xj/cYhEeHy4eHGP9xj/cYgyEoG+7X6P9xj/cY/3GP8/yEWyN7r/cY/3GP9xj/R9JsktlxiP9xj/cY/3GP9xj/cYPIyWtHNp/3GP9xj/cYMb9zvkCMcY/3GP9xiE1VfDqo/3GP9xj/cYhTSd22j/cY/3GP9xj/cTwMg7PzfHGP9xj/cY/3GEYoLK19j/cY/3GP9xiFF/3oBxj/cY/3GP9xhDCWzPaXGP9xj/cY/3GDplIbaa3v9xj/cY/3GP9GeHyoeHGP9xj/cY/3FHQnyb2P9xj/cY/3GP9xQq581Rhxj/cY/3GI/zDcYrAznXGP9xj/cY/3GP9xQwls32n/cY/3GP9xj/cY/3GP9xMXMBv4z+/3GP9xj/cY/3GEuLfEdIcY/3GP9xj/cYQwlsz2lxj/cY/3GP9xj/cUA/bA0Jj/cY/3GP9xj/cY/0lsvHk0cY/3GP9xj/cYQYQ897z/cY/3GP9xiP9xj/XibT2Y/3GP9xj/cY/3FFzTyzLI/3GP9xiP9xVEnbtnGP9xj/cY/3GP9xj/cUpL3GtC/3GI/3GP9xM1YSvantj/cY/3GP9xj/cY/3GP9xiP9xSkvca0L/cY/3GP9xj/SsasY5Vxj/cY/3GISot8Z0iP9xj/cYj/cUdCfIvYcY/3GP9xiP9xR0J8i9hxj/cY/3GI/0VeLMod/3GP9xiP9xj/TjssPE2P9xiP9xj/cUkcbH45j/cY/3GI/3GP9xj/QRUsD63/cYj/cY/3GEvLHFNOj/cY/3GI/3GP9xj/cUYoLK19iP9xj/cY/3FOlRwmro/3GP9xiP9xTqo8JVyI/3GP9xj/cYM2dBvZi+j/cY/3GI/3GP9xj/cUMJbM9pcY/3GI/3GP9DrnzVGHGI/3GP9xj/cY/zA/NLHQy4/3GP9xj/cYSLGMhOf/cY/3GI/3GP9xj/M+IRvh3uiP9xj/cY/0cX/K6Aj/cY/3GP9xg7zwG1MP6P9xj/cY/3GD6zUbJMro/3GP9xj/cYPT8RssDucY/3GP9xiP9xhF/KywNY/3GP9xj/cY/zPmAr4Z/Y/3GP9xiP9xgzQfG8vg5xj/cY/3GI/3E2fbO6gkyP9xj/cY/3GI/3GP9xj/cY/3GP9CP2zsCXGP9xj/cY/3GDz+cbMBjnGP9xj/cY/0DPXBQKj/cY/3GP9xj/cY/3GP9xiP9xS3ZcSJpxj/cY/3GP9xQD9sDQmP9xj/cY/3GE1VfDqoj/cY/3GP9xhDHozOF3GP9xj/cY/3FG54yRh3GP9xiP9xj/cY/3GP9xhIrFx1OnGP9xiP9xj/cY/3GP9xj/cYTpUcJq6P9xj/cY/3GP9xQu4c4R6I/3GP9xj/cY/3GP9xj/cUc9TIwrcY/3GI/3GP9xj/cY/3GEuLfEdIcY/3GP9xj/cYT/P8EMD/cYj/cY/3GP9xj/cY/3GP9xj/cY/3GI/03QTEL7j/cY/3GP9xT8SME7f/cY/3GP9xj/cVYT2uyP9xj/cYj/Qm7c+RL/cY/3GP9xhMALxP9P9xj/cYj/cYRJLMxtP/cY/3GI/3GP9JsYyE54j/cY/3GP9xj/cYQYQ897z/cY/3GP9xj/cUReLMod/3GP9xj/cY/zaBkbp+bnGP9xj/cY/3FOlRwmro/3GI/3GP9xg3myG5ZN6P9xj/cY/3GP804hG8He5xj/cY/3GP9xhIsYyE5/9xj/cY/3GP9xOlABtq/+j/cY/3GP9xg4BxS4+Ov/cY/3GP9xj/cTLiEb4d7o/3GP9xj/cY/09VfCqo/3GP9xj/cY/z9ZYbGmnnGP9xj/cYj/cTRwYruPnXGP9xj/cY/3E5CzG39M7/cY/3GP9xiP9CRJzrtnGP9xj/cY/3GP9xj/P1lhsaaecY/3GP9xj/cYOgxXtvOoj/cY/3GP9xS2E8Sexxj/cY/3GP9xhLi3xHSHGP9xj/cY/3GISKxcdTpxj/cY/3GP9xj/cY/3GI/3FBmVz2ao/3GP9xj/cY/3GP9xiE6/XCQKj/cY/3GP9xj/cY/3FDCWzfaf9xj/cY/3GP9xj/cYj/cURjXMnK/3GP9xj/cY/3GP9xj/cUisXIU6j/cY/3GP9xj/cY/3GP9O5WwhqXGP9xj/cY/3GP9xj/cUc9TJwr/3GP9xj/cY/3GP9xj/cY/3GEA/bA0J/3GP9xj/cY/3GP9xT79cFAr/cY/3GP9xj/cY/3GP9xTOVsQamP9xj/cY/3GP9xj/cYQD9sDQn/cY/3GP9xj/cYRigsrX2P9xj/cY/3FFuBy0fo/3GP9xj/cY/3GP9CP2zsCXGP9xj/cY/3GP9xiP9xhFuBykfnGP9xj/cY/3FCyMzjc/9xj/cY/3GI/3GP9xj/cYPtWDsip8/3GP9xj/cYRc08syz/cY/3GP9xj/XibT2Yj/cY/3GP9xRafspYFxj/cY/3GP9IQnyb2I/3GP9xj/cY/3GP9xiP9xTUBcO/qP9xj/cY/3GP9xj/cY/3FAP2wNCY/3GP9xj/cY/3GEuLfEdIcY/3GP9xiP9Az1wUCv9xj/cY/3GP9xPq4hslHej/cYj/cY/3GP9xT79cBApxj/cY/3GI/3GEkhnH3mj/cY/3GP9xj/R9JsktlxiP9xj/cY/3GDUGwbv5Po/3GP9xj/cY/3GP9xiP9xS3ZcSJpxj/cY/3GP9xR0J8m9j/cY/3GP9xj/RTjcvHJxj/cY/3GP9xhF0myy2Y/3GP9xj/cY/3GP9xiP9xj/cYQgls72mP9xj/cYj/cY/3FUSdu2cY/3GP9xj/cTdGYbi5nnGP9xj/cY/3GI/3GP9MdlxYmv9xj/cY/3GP9xQq581Rhxj/cY/3GP9xiP9JrFyFOo/3GP9xj/cY/0Z4fKh4cY/3GP9xj/cY/3GI/3GP9xj/R9Jsktlxj/cY/3GI/3GP9xj/RXh8yHiI/3GP9xj/cYRdJsstn/cY/3GI/3GP9xj/cYTNBMMvtxj/cY/3GP9xQD9sDQmP9xj/cY/3GP9xj/cYQD9sDQn/cY/3GP9xj/cY/09VfCqo/3GP9xj/cY/3FXE9jscY/3GP9xj/cUGZXPZqj/cY/3GI/3GP9xhC7hzhHv9xj/cYj/cY/0a4HLR+j/cY/3GP9xiP9xj/cY/3GP9xRGNcycr/cY/3GP9xiP9xj/cY/3GP9cXNSjcY/3GP9xiP9JlzyGjP9xiP9xj/cY/0msXIU6j/cY/3GP9xiP9xj/cY/0OufOUY/3GP9xj/cYMAkIsAf3j/cY/3GP9xj/cYQyO83cT/cY/3GP9xj/RV4syh2P9xj/cY/3GP9xj/cY/3FNQFw7+oj/cY/3GP9xj/cY/3GP9xj/cY/3GI/3GP9xj/cYRc08syz/cY/3GP9xj/cY/3GP9xhAKkwOW/9xj/cY/3GP9xj/cY/3GP9xj/cYRdJsstmP9xj/cY/3GP9xj/cUbSbJLZcY/3GP9xj/cY/3GP9xSIIch97/cY/3GP9xj/cY/3FJ8Sxw7Y/3GP9xj/cY/3GP9xQwls32n/cY/3GP9xj/cY/3GIRbgcpH5xj/cY/3GP9xj/cUzLHENO/3GP9xj/cY/3GP9xQwls32n/cY/3GP9xj/cU5VfBqocY/3GP9xj/cYPrNRskyuj/cY/3GP9xj/cUng/HHw/3GP9xj/cY/3GP9xOjqhtcVecY/3GP9xj/cY/3E12kK7Jb3/cY/3GP9xj/cYS4t8R0hxj/cY/3GP9xhAP2wNCf9xj/cY/3GP9xRtJsktlxj/cY/3GP9xj/cY/3GISfEsYO1xj/cY/3GP9xiP9xXSbT2f9xj/cY/3GP9xQYQ897yP9xj/cY/3GP9xiP9xhF0myy2f9xj/cY/3GP9xiP9xTpUcJq6P9xj/cY/3FNOyw8TY/3GP9xj/cY/3GFRJ27Zxj/cY/3GP9xSQdMf4uP9xj/cY/3GI/3GP9xhEeHy4eHGI/3GP9xj/cY/3GP9xj/P2KCsZ19cY/3GP9xj/cY/3FDCWzfaf9xj/cY/3GP9xTlV8Gqhxj/cY/3GP8xLjGw4c7/cY/3GP9xiEW4HKR+cY/3GP9xj/cY/z2+0bNBLnGP9xj/cY/3GP9xj/Sxxsbjn/cY/3GP9xj/cTYb4brkHv9xj/cY/3GEuLfEdIcY/3GP9xj/cYS4t8R0hxj/cY/3GP8xIjKw7c3/cY/3GP9xj/cY/zar0bpULnGP9xiP9xj/cY/0DPXBQK/3GP9xj/cYhNQFw7+v9xj/cY/3GP9xMBkRv+bucY/3GP9xj/cY/zbFIrs63Y/3GP9xj/cUGEPPe8j/cY/3GP9xj/cUuLfFdI/3GP9xj/cY/0JZvPpk/3GP9xj/cY/0goLJ19/3GP9xj/cY/3GEW4HLR+/3GP9xj/cY/3GP9xj/SEJ8m9iP9xj/cY/3GP9xOoNitnydj/cY/3GI/3GP9xj/cY/3GP9xj/cY/3GE6VHCauj/cY/3GP9xj/cY/1VJ3LaP9xj/cY/3GP9CRJzrtnGP9xj/cY/3GEuQrFb1/3GP9xj/cY/3E2IBK63+3/cY/3GP9xj/PdwTsyPscY/3GP9xj/cY/0Pd7OIhj/cYj/cY/3E4uWK3Rp1xj/cY/3GP9E80zQy/9xj/cY/3GI/0VjXMnKj/cY/3GP9xj/cY/3GP9xiP9xj/cY/3GP9xj/cU07LDxNj/cY/3GP9xj/cVRJ27ZxiP9xj/cY/0g9TJwr/3GP9xj/cY/0vxLFDtcY/3GP9xj/cYON+xuCBO/3GP9xj/cYj/SEJ8m9j/cY/3GP9xiP9xhDTfzbIP9xj/cY/3GP9E7hzRHv9xj/cY/3GP9xj/cYhLyxxTTo/3GP9xj/cY/3GEA/bA0J/3GP9xj/cY/3FFzTyzLI/3GI/3GP9xhHghyX3o/3GP9xj/cYSKxchTr/cY/3GP9xj/cY/3GP9xiP9xj/cY/0scbF45cY/3GI/3GP9xj/cY/3GP9xj/cY/3GP9xiP9xj/cY/3GP9xj/cY/3GP9xj/cYj/cY/1J/34CP9xj/cY/3GP9xiP9xj/cY/3GP9xj/cY/3GP9xj/cYj/cY/3GP9xSJc8hoz/cY/3GP9xj/T2qcKVb/cY/3GP9xiEp2XGiaj/cY/3GP9xP+LBsR0+/3GP9xj/cY/0Z4fKh4cY/3GP9xj/cYTNBMMvtxiP9xj/cYR4Icl96P9xj/cY/3GEGZXPZqj/cY/3GP9xj/cY/3GP9O5WwhqXGP9xj/cY/3GP9xj/cYj/SxxsXjlxj/cY/3GP9xRtJsktlxj/cY/3GP9xj/QM9cFAqP9xj/cY/3GP89CJK0922P9xj/cY/3GP8ypmK/WZ2P9xj/cYj/cYO88BtTD+/3GP9xiP9xj/cY/3GP9xj/cY/3GP9FTfzLIP9xj/cY/3GP9xRGNcycr/cY/3GI/3GP9xj/cY/3GP9xhDCWzPaXGP9xj/cY/3GP9xj/cUMJbN9p/3GP9xj/cY/3GDn1EbYK7nGP9xj/cY/3FHV5yahv9xj/cYj/cY/3GP9xP92RsCJucY/3GI/3GP9xSRxsfjmP9xj/cYj/cTvYIrUn3Y/3GP9xj/cYMXMBvoz+cY/3GP9xj/cT8NArHy/Y/3GP9xj/cYRbgctH7/cY/3GP9xj/cYQBUs/q1xj/cY/3GP89zwG0MP7/cY/3GP9xj/QRUsD62P9xj/cY/3GP9JghyH3o/3GP9xj/cY/3GP9xj/cYRHh8yHj/cY/3GP9xj/cY/0QJbN9pj/cY/3GP9xhLi3xHSHGP9xj/cY/3GEBu3AoSj/cYj/cY/3FHQnyL2HGP9xiP9xj/cUA/bA0J/3GP9xiP9xj/SEJ8m9j/cY/3GI/3GP9MdlxYmv9xj/cY/3GP9xSfEscO2P9xj/cY/3GEMJbM9pcY/3GP9xj/cTMnob3YXv9xj/cY/3GP9JbLx5NHGP9xj/cY/3GDnYybcnNv9xj/cY/3GP9xSMasg5WP9xj/cYj/cYRGNcucpxj/cY/3GP9xhNapw5Vo/3GI/3GP9xj/cY/3GP9xj/cY/3FRf9+Aj/cY/3GP9xj/SZc8hoyP9xj/cY/3GDpQAbav/v9xj/cY/3GP9xj/cUMJbN9p/3GP9xj/cY/3GEGZXPZq/3GI/3GP9xj/cY/3FFzTyzLI/3GP9xj/cY/0TuHNEe/3GP9xj/cY/3FHPUyMK3GP9xiP9xj/cY/3GP9xj/cY/3FHQnyb2P9xj/cY/3GP9xj/SwdMX4txj/cYj/cY/3GP9xSRxsfjmP9xiP9xj/cY/3GP9xj/cYRdJsstmP9xj/cY/3GP85hgG3ef5xiP9xj/cY/3GP9LHGxeOXGI/3GP9xj/cY/3GP9xhOlRwmro/3GP9xj/cY/3FFuBy0fv9xiP9xj/cY/3GP9xj/cYRj1MrCuP9xj/cYj/cY/3GP9xj/cYRdJsstn/cYj/cY/3GP85vVO3Qqxxj/cY/3GP9xiP9xj/cY/3FAWbwLZI/3GI/3GP9xj/cY/3EwGRG/5u5xj/cY/3GP9xj/Q4Q817xxj/cY/3GP9xScasY5Vxj/cY/3GP9xj/QLo8FVz/cY/3GP9xj/cY/3FAP2wNCY/3GP9xj/cY/3GI/3FAFSz+rXGP9xj/cYj/Q6581Rhxj/cYj/cY/3GE/ZrAJlcY/3GP9xj/cYj/cY/3FGKCytfY/3GI/3GP9xj/TdBMQvuP9xj/cY/3GEeCHJfeiP9xj/cY/3GEGEPPe8/3GP9xj/cY/3FLdlxImnGP9xiP9xj/cY/3GP9xj/cY/3GP9xj/cYj/cY/14m09mP9xj/cY/3GE6VHCauj/cY/3GP9xj/cY/3GP9xhOqjwlXI/3GP9xiP9xTOVsQan/cY/3GP9xj/cYj/cY/3GP9xj/cUA/bA0Jj/cY/3GP9xj/cTkpcrfWjf9xj/cYj/cY/0V4fMh4j/cYj/cY/3GP9xTOVsQan/cY/3GI/3GP9xj/Un/fgI/3GP9xj/cYhFzTyjLHGI/3GP9xj/cYQYQ897z/cY/3GP9xj/cY/3GP9xj/cYj/cY/3GP9xhAP2z8CXGI/3GP9xj/cYTqo8JVyP9xj/cY/3GDCqU7BlrI/3GI/3GP9N5WxBqY/3GP9xj/cTupsbVWTv9xj/cYj/cTvPAbUw/o/3GP9xiP9xQ/NMwMtxj/cY/3GP9xj/cY/3GP9xj/cYj/cY/3FDCWzPaXGP9xj/cYj/cT1igrOdff9xj/cY/3GP9xg7zwG1MP6P9xj/cY/3GI/3GP9xj/cUzlbEGp/3GP9xiP9xj/Q6581RhxiP9xj/cY/3GFpc1qP/cY/3GP9xiP9xj/SCgsjX1xj/cYj/cY/3GP9xhHghyX3o/3GP9xiP9xSQdMf4uP9xj/cY/3GEzlbDGpcYj/cY/3GP9xS3ZcSJpxj/cY/3GP9xhNVXw6qI/3GP9xj/cYj/cTRnQbuYvnGP9xj/cY/3E4oFG4X67/cY/3GP9xj/cY/3GP9xRtJsktlxj/cY/3GP9xj/cY/za8AbtD/o/3GP9xj/cYRigsrX2P9xj/cY/3GP9DrnzlGP9xj/cY/3GISot8Z0iP9xj/cYj/cYO88BtTD+/3GP9xiP9xj/PHpBtIW+cY/3GP9xj/cYj/cY/3FIlzyGjP9xj/cY/3GP9xSIIcd95xj/cYj/cY/3GP9xhGKCytfY/3GP9xj/cY/04AvC/0cY/3GI/3GP9xQD9sDQn/cY/3GI/3GP9xj/cY/3GP9DyMzjc4/3GP9xj/cY/3E28KG5D15xj/cY/3GP9xg/+9KwBC1xj/cY/3GP9xj/PI9htXCe/3GP9xj/cY/3FPv1wUCv9xj/cY/3GP9xQD9sDQmP9xj/cY/3GP9xj/cY/3GI/0TzTNDL/3GP9xj/cY/0qxjGTncY/3GP9xj/cUA/bA0Jj/cY/3GP9xg6nHO2Y4z/cY/3GP9xj/cYQEScDLb/cY/3GP9xiP9xMF2hsLJe/3GP9xiP9xj/SEJ8m9j/cY/3GI/3GP9xNetxuxSOj/cY/3GP9xj/cURjXMnK/3GI/3GP9xj/cY/3GP9xj/XFzUo3GI/3GP9xj/cUA/bA0J/3GI/3GP9xj/cUpL3GtC/3GP9xj/cY/3GP9xj/cYj/cY/3GP9xRdJsstmP9xj/cYj/cY/z5ZYbOmnoj/cY/3GP9xj/cUA/bA0Jj/cY/3GP9xj/cY/3GEisXHU6cYj/cY/3GP9xhNVXw6qI/3GP9xj/cY/z4i4rLdHXGP9xj/cY/3E4BxS4+OuP9xj/cY/3GP9xRgLcr9L/cY/3GP9xj/cYQD9sDQn/cY/3GP9xj/cU+/XBQK/3GP9xj/cY/3GP9xj/MSIysO3N/3GP9xj/cY/3FLkKxW9f9xj/cYj/cY/z9zsbGMTnGI/3GP9xj/PkRBs7u+j/cY/3GP9xiP9xj/cUSSzMbTj/cYj/cY/3GP9K8Sxw7Y/3GI/3GP9xNcUiujrdcY/3GP9xj/cTwi4rTdHY/3GP9xj/cYO88BtTD+j/cY/3GP9xj/cYj/QT9sDQmP9xj/cY/3GI/0lx7HjhcY/3GP9xj/cUR4fMh4j/cY/3GP9xj/cYRHh8yHj/cY/3GP9xj/cT6uIbJR3o/3GP9xiP9xj/cY/3E5snq2TYVxj/cY/3GP9xQwlsz2lxiP9xj/cY/3GP9xhFuBykfnGI/3GP9xj/cYSmE8aeyP9xj/cY/3GP9xg+mQGyZv7/cY/3GP9xj/cY/3GP9xj/cYj/cY/3GP9xj/cY/3GP9POywcTXGP9xj/cY/3E3lwS5aPv/cY/3GP9xj/cU5VfBqocY/3GP9xj/cT9ah7CleHGP9xj/cYj/cY/3GP9FXizKHY/3GP9xj/cY/09qnClW/3GP9xj/cY/3GI/3GP9xj/cY/3GP9xQt3s4iH/cY/3GI/3GP9xPDcDtMj8j/cY/3GP9xj/cY/3FLi3xXSP9xj/cY/3GI/zbeM7ohzHGI/3GP9xj/cUMJbM9pcY/3GI/3GP9xRigsrX2P9xiP9xj/cYTTssLE1xiP9xj/cY/3GP9Sf9+Aj/cY/3GI/3GP9OOyw8TY/3GI/3GP9xg7zwG1MP7/cYj/cY/3GP80J6G92F7/cYj/cY/3GP9xTmqcGVZxj/cY/3GP9xhIsYyE5/9xj/cY/3GI/3GP9PVXwaqHGP9xiP9xj/cY/0fSbJLZcY/3GP9xiP9xj/cYRKfsxYGP9xj/cY/3GP9xj/cYj/cYTVV8Oqj/cY/3GI/3GP9N0ExC+4/3GP9xj/cY/3GP869RG3Cu6P9xj/cY/3GP9xRafspYFxiP9xj/cY/3GP9xj/cY/3GP9xMvsivgTdj/cY/3GP9xj/cTuUkbRrbnGI/3GP9xj/cY/3GP869RG3Cu6P9xj/cY/3GP9xj/cY/3GI/3FKNrxclHGP9xj/cY/3GIXSbS2XGP9xj/cY/3GDwu4bTRHo/3GP9xj/cYMZ1BvmK+cYj/cY/3GP9MkKxW9Y/3GP9xj/cY/0EqTA5biP9xj/cY/3GP9xj/cY/3GP9xj/cYg0vAG8Q/6P9xj/cY/3GEGufPUYj/cY/3GI/3GDGmYr5ZnXGP9xj/cY/3GP80DVG98q7/cY/3GP9xj/cYU0ndtoj/cY/3GP9xRc08syyP9xj/cY/3GP9xhWE9rs/3GI/3GP9xj/cYTqo8JVyP9xj/cY/3GP9xNvChuQ9ecY/3GP9xj/cYTr9cJAqI/3GP9xj/T1V8GqhxiP9xj/cY/zAI4bEIHo/3GP9xiP9xg+BfOy+gyP9xj/cY/3GP9LIZxt5v9xj/cYj/cYSfEsYO1xj/cY/3GI/3GP9xj/NDzBvcM+j/cY/3GP9xj/cTLiEb4d7o/3GP9xj/cY/0I/bOwJcY/3GP9xj/cYSLGMhOf/cY/3GP9xiEkcbH45/3GP9xj/cY/3GI/3GEGufPUY/3GI/3GP9xj/cY/3GEY9TKwrj/cY/3GP9xiP9A1IwTt/9xiP9xj/cY/3GP9xQD9sDQmP9xj/cY/3GP9HF/yugI/3GP9xiP9xj/cY/3GP9N5WxBqY/3GI/3GP9xOC03t9LIcY/3GP9xj/cY/3GP9xiP9xj/cY/3GP9xj/cY/0Z4fKh4cY/3GP9xj/cY/0EqTA5bj/cYj/cY/3GP9xj/cY/3GP9xj/cY/3FM5WxBqY/3GP9xj/cY/09VfCqo/3GP9xj/cY/3GEGufPUYj/cY/3GP9xiP9IKCyNfXGP9xj/cYj/cYU0ndto/3GP9xj/cY/3GEkcbH45j/cY/3GP9xj/cY/3GEXSbLLZj/cY/3GP9xj/Q6585Rj/cY/3GP9xj/cUbSbJLZcY/3GP9xj/cYP0mEsbZ7/3GI/3GP9xj/OYYBt3n+cY/3GI/3GP9xOM6CtzF9cY/3GI/3GP9xTNBMQvv/cY/3GP9xj/Q7Os5MX/cY/3GI/3GEMjvM3EcY/3GP9xj/cYj/cY/1gT2Oxxj/cY/3GP9xhMFdxOoo/3GP9xj/cYj/cUBEnAy2j/cY/3GP9xj/THZcWJr/cY/3GI/3GP9xj/cY/3GP9xj/cYTNBMMvtxj/cY/3GI/03lbEGpj/cY/3GP9xj/cYj/VUnctv9xj/cY/3GP9xS7rsVFGP9xiP9xj/cYVhPa7P9xj/cY/3GP9xMCIyv93NcY/3GP9xj/cY/3GP9xTOVsQamP9xj/cY/3GP9xj/cUA/bA0Jj/cY/3GP9xj/cUR4fMh4j/cY/3GP9xj/cYRdJsstmP9xj/cY/3GP9xj/cYj/cY/3GP9IPUycK/9xj/cY/3GP9xj/cYj/cY/3GP9xQ/NMwMtxj/cY/3GP9xj/cY/3FDCWzfaf9xj/cY/3GP9xg5OqG3xV6P9xj/cY/3GP9DrnzlGP9xj/cY/3GITAC8T/T/cY/3GP9xj/OfHzuA4MiP9xj/cY/3FHQnyL2HGI/3GP9xj/Q4Q817xxj/cY/3GP9xj/cTiGAbd5/nGP9xj/cY/3GP9xj/cY/3GP9O5WwhqXGP9xj/cY/3GEkcbH45j/cY/3GP9xhEeHzIeP9xj/cY/3GP9xj/cYPpkBsmb+/3GP9xj/cY/0scbG45/3GP9xj/cY/3GP9xj/cUzlbEGpj/cY/3GP9xj/T1V8Kqj/cY/3GP9xj/PoyWsnNpcY/3GI/3GP9xT79cBApxj/cY/3GP9xiP9xj/cY/3GP9xj/cY/0EqTA5bj/cY/3GI/3FEXiy6HXGP9xiP9xj/cUW4HLR+/3GP9xj/cYhCCWzvaY/3GP9xj/cY/3GE6E7Cex/3GP9xj/cY/3GP9IV5yaho/3GP9xj/cYj/cY/3GP8yyJS/N2v/cY/3GP9xiP84sVS5TquP9xj/cY/3GP9E7hzRHv9xj/cY/3GP9xhDTfzbII/3GP9xj/cY/3GEwAvE/0j/cY/3GP9xj/cY/3GP85hgG4ef7/cY/3GP9xj/cY/3GP9xiP9xj/cY/zQNUbzyrnGI/3GP9xj/cYOFTFuKs6j/cY/3GP9xiP9Ds6zkxf9xj/cY/3GP9xMsyxvTNOcY/3GP9xj/cUMJbN9p/3GP9xj/cY/3GP9xiP9xj/cY/3GP9xRz1MjCtxj/cY/3GP9xR0J8m9j/cY/3GP9xj/T1V8Kqj/cY/3GP9xj/T1V8Kqj/cY/3GP9xj/T1V8Kqj/cY/3GP9xj/R7gclH5xj/cY/3GP9xj/cYSRxsfjmP9xj/cY/3GP9xj/cYj/cUMJbM9pcY/3GP9xj/cYSRxsfjmP9xj/cY/3GP84W4G5pH6P9xj/cY/3GEnxLHDt/3GP9xj/cY/0C6PBVc/3GP9xj/cY/3GP9xj/cYj/cY/3GP9AujwVXP9xj/cY/3GP9xj/cY/1gT2OxxiP9xj/cY/03QTEL7j/cY/3GP9xj/cY/3GP9xSKxchTqP9xj/cY/3GP9xj/cUbSbJLZcY/3GP9xj/cY/3GP9xS4t8V0j/cY/3GP9xj/cYSRxsfjmP9xj/cY/3GP9xRtJsktlxj/cY/3GP9xj/RV4syh2P9xj/cY/3GP9xhOf7wYBHGP9xj/cY/3GEulzFWj/3GP9xj/cYj/cTY5I7nG3HGP9xj/cYj/ORA1uO/Kj/cY/3GP9xj/Rnh8qHhxj/cY/3GP9xj/cYRdJsstmP9xj/cY/3GP9CP2zsCXGP9xj/cY/3GP9O5WwhqXGP9xj/cY/3GP9xj/cYSRxsfjmP9xj/cY/3GP9xhM5WxBqf9xj/cY/3GP9xj/cY/3FG0myS2XGP9xj/cY/3GP9xhPv1wECnGP9xj/cY/3GP9xj/cY/3GDpQAbav/v9xj/cY/3GP9xj/MRkRsPbu/3GP9xj/cYj/cY/3GP9xj/cY/0+E7Cexj/cY/3GP9xiP84ecK5hj3/cY/3GP9xj/cUYX/K6Aj/cY/3GP9xj/cY/3GP9xj/cYhM+owwV3GI/3GP9xj/cYTNBMMvtxj/cY/3GP9xj/cY/z4u4bPRHv9xj/cY/3GP9PVXwqqP9xj/cY/3GP9IF/yOgHGP9xj/cY/3GDW8AbpD/nGP9xj/cY/3GP9PVXwqqP9xj/cY/3GP9xhAWbwLZI/3GP9xj/cY/3GP9xQ+4cwR5xj/cY/3GP9xj/QRUsD62P9xj/cY/3GP9xj/cY/3GI/3GP9xj/cY/09VfCqo/3GP9xj/cY/3GEMjvM3EcYj/cY/3GP9Az1wUCv9xj/cY/3GI/3GP9xj/cY/3FFuBy0fv9xiP9xj/cYRdJsstn/cY/3GP9xiELuHOEe/3GP9xj/cYQx6Mzhdxj/cYj/cY/3E+mQGyZv7/cY/3GI/3GP9xSRxsfjmP9xj/cYj/cY/09VfBqocY/3GI/3GP9xhI28yCQ4/3GP9xj/cY/3GP9xj/cVYT2uyP9xiP9xj/cY/0OEPNe8cY/3GP9xj/cY/3GD1ZYbOmnv9xj/cY/3GP9xhaXNajj/cY/3GP9xj/NwbBuvk+/3GP9xj/cY/0goLJ19/3GP9xj/cY/3GIQ14s2h2P9xj/cYj/cY/3GP9xj/cY/3GP9xhM+oxAV/9xj/cY/3GIQgls72mP9xj/cY/3GP9JlzyGjI/3GP9xiP9xhHghyX3o/3GP9xj/cY/3FHQnyb2P9xj/cY/3GP9xiP9xj/cUXSbLLZj/cY/3GP9xiP9xj/cT1ugbORfo/3GP9xj/cY/3GI/03lbEGpj/cY/3GP9xj/cU5VfBqocY/3GP9xj/cYg0vAG8Q/6P9xj/cY/3GDBIgbDHfv9xj/cY/3GP9xg0hYK7en1xj/cY/3GP9xTlV8Gqhxj/cY/3GP9xQ/NMwMtxj/cY/3GP9xj/cYj/cY/3GP9xj/cUc9TIwrcY/3GP9xj/cYj/cY/3GP9xj/cUzQTEL7/3GP9xj/cY/3GP9xiP9xOMqRuDVu/3GP9xj/cY/3GI/03lbEGpj/cY/3GP9xj/cYj/cY/3GP9BKkwOW4/3GP9xj/cY/3E12kK7Jb3/cY/3GP9xhIsYyE5/9xj/cY/3GE+/XAQKcY/3GP9xj/cT17k7OEbP9xj/cYj/cY/3FF0myy2Y/3GP9xj/cYj/cUXSbLLZj/cY/3GP9xgwSIGwx37/cY/3GP9xj/OGCxuZ9Oj/cY/3GP9xj/cU/ZrBJl/3GI/3GP9xhNOywsTXGI/3GP9xj/cYTTssPE3/cY/3GP9xg4S6S4tFuI/3GP9xj/cTXrcbsUjo/3GP9xj/cY/3E86VG0Fq7/cY/3GP9xj/cUA/bA0Jj/cY/3GP9xj/cT6ZAbJm/o/3GP9xj/cY/3GP9xiP8xM2Gw3J7/cY/3GI/3GP9xPWKCs519/3GP9xj/cYhEeHy4eHGP9xj/cYj/cT6I0bF3LnGP9xj/cY/3GP9xj/cYR0J8i9hxj/cY/3GP9xiEzlbDGpcY/3GP9xj/cY/3GI/3GDM8wbzDPnGP9xj/cY/zVnQbyYvv9xiP9xj/cY/3GEixjITn/3GP9xj/cY/3GEzLHDNOcY/3GP9xj/cY/3GP9xj/cY/3FJB0x/i4j/cY/3GP9xj/cY/3GP9xj/cY/0x2XFiaj/cY/3GP9xhNVXw6qI/3GP9xj/cY/3GP9xQZlc9mqI/3GP9xj/cY/3GP9xj/cY/3GEt2XEiacY/3GP9xj/cYQa589RiP9xj/cY/3GP8w7ZGxIm6P9xj/cY/3GP9Cbtz5Ev9xj/cY/3GP9xiDYsEbnT7nGP9xiP9xj/cY/z2RmrNuZXGP9xj/cY/3GEA/bA0J/3GP9xj/cY/3GDwEobT7Xv9xj/cY/3GP9xj/cYhTSd22j/cY/3GP9xj/cUReLMod/3GP9xj/cY/3GP9xiE6VHCau/3GP9xj/cY/3GEnxLHDt/3GP9xj/cY/3GFF/34D/cY/3GP9xj/cY/3GP9xhOqjwlXI/3GP9xiP9xj/QT9sDQmP9xj/cYj/cYU0ndto/3GP9xj/cY/3GP9MdlxYmo/3GP9xj/cY/3GP9xj/T1V8Kqj/cY/3GP9xj/NwqyufVNcYj/cY/3GP9xj/StvMckP/cY/3GP9xj/cYTVV8OqiP9xj/cY/3GP9xhIghx33nGP9xj/cY/3GP9IKCydff9xj/cY/3GP9xj/cY/3GP9xhNOyw8Tf9xj/cY/3GI/0EVLA+t/3GP9xj/cYj/cUisXIU6/3GP9xj/cY/3GP9xiP9xj/cY/3GP9xj/cY/3GP9xj/cYQBUs/q1xj/cY/3GP9xiP9xj/cY/3GP9xj/cYRj1MrCuP9xj/cYj/cY/0VjXMnKj/cY/3GP9xj/cY/3GIS8scU06P9xj/cY/3GEdsvJk0/3GP9xj/cY/3GP9xiP9xj/cUGZXPZqj/cY/3GP9xj/cYj/cY/03lbEGpj/cY/3GP9xiP8/mQGyZv6P9xj/cY/3GI/zKIIb933o/3GP9xj/cY/3GP9LB0xfi3GP9xj/cY/3GI/3GP9DmVzWanGP9xj/cY/3GP9xiP9xhdJtLZcY/3GP9xj/cY/087LBxNcY/3GP9xj/cY/3GI/3GP9xj/cY/3GP9xj/cYSJc8doxxj/cY/3GP9xiP9xRigsrX2P9xj/cYj/cYQbOs9MWP9xj/cY/3GP9xj/cYhARJwMtv9xj/cY/3GP9xTNBMQvv/cY/3GP9xj/cY/3GI/0yQrFb1j/cY/3GP9xj/cUA/bA0Jj/cY/3GP9xj/cUMJbN9p/3GP9xj/cY/3GP9GeHyoeHGP9xj/cY/3GP9xj/cYj/cUPzTMDLcY/3GP9xj/cY/3GP9xR0J8m9j/cY/3GP9xj/cY/3GP9xiP9xj/cY/3GP9xj/cY/3GEYoLK19j/cY/3GP9xj/cY/3GI/0DPXBQK/3GP9xj/cY/3GP9xhLi3xHSHGP9xj/cYj/cYTr9cJAqP9xj/cY/3GP9xiEqLfGdIj/cY/3GI/3GEdsvIk0cY/3GP9xiP9xhP2awCZXGP9xj/cY/3GP9xQ/NMwMtxiP9xj/cY/3GP9xj/cY/3GDiLGLh054/3GP9xiP9xj/cY/3GP9N5WxBqY/3GI/3GP9xOlABtq/+/3GP9xj/cYj/cY/3FG/KyQNXGP9xj/cY/3GISQdMf4v/cY/3GP9xj/cUixjITnj/cY/3GP9xj/cY/3GP9xiP88y+O1NBz/cY/3GP9xj/cUNN/NsgiP9xj/cY/3GEp2XGiaj/cY/3GP9xiP9xj/cY/3GP9xOLVxuEqO/3GP9xj/cY/3GP87i0S2dLuP9xj/cY/3GDvPAbUw/o/3GP9xj/cY/3FLi3xXSP9xj/cY/3GP9xRygsjX1xj/cY/3GP9xj/cYj/cY/zmGAbd5/nGP9xj/cYj/cYPpkBsWb+cY/3GP9xiP9xj/cU+/XAQKcY/3GP9xj/cYj/cY/3GEXSbLLZ/3GP9xj/cYj/cTeGAbl5/o/3GP9xj/cYj/QoQ897yP9xiP9xj/cY/3FUSdu2cY/3GP9xj/cYj/cY/3GP9xj/RWNcycqP9xj/cY/3GI/0C6PAVccYj/cY/3GP9xj/cY/3GP9xj/cY/3GI/0scbF45cY/3GP9xj/cYj/cY/3GP9xRGNcycr/cY/3GP9xj/cYj/cY/3GP9xRdJsstmP9xj/cYj/cY/3FDCWzPaXGP9xj/cYj/cY/0fSbJLZcY/3GP9xj/cYhGQnyr2I/3GP9xj/cYj/cUXSbLLZj/cY/3GP9xj/cYj/cY/3GP9xj/cY/3GP9xj/TdBMQvuP9xj/cYj/cY/14m09mP9xj/cY/3GP9xj/QRUsD62P9xj/cY/3GP9xiP9xhaXNaj/3GP9xj/cY/3FNOyw8TY/3GP9xj/cY/3GI/3GP9xQZlc9mqP9xj/cY/3GP9xiP9xhRf96AcY/3GP9xj/cY/0VeLModj/cY/3GP9xiP9xj/cY/3GP9xj/cY/3GP9xj/cUAVLA+t/3GP9xj/cY/3GI/3GP9VSdy2/3GP9xj/cY/3GEphPGnsj/cY/3GP9xiP9xj/cU6VHCauj/cY/3GP9xiP9JrFyFOo/3GP9xj/cY/3GP9xiE1/vDgEj/cY/3GP9xiP9JghyH3v9xj/cY/3GP9xhIlzx2jHGP9xj/cYj/cT6ZAbJm/v9xj/cY/3GI/3GE7EjCO3iP9xj/cY/3GP9xRz1MjCtxj/cY/3GP9xiP9xj/cY/3GP9DrnzlGP9xj/cY/3GP9xj/cYQCpM/Vtxj/cYj/cY/3GP9xj/cY/3GP9xj/cUPzTMDLcY/3GI/3GP9xj/cY/3GP9xj/cY/3GP9xiDakFrpb6f9xj/cY/3GP9xg5OqG3xV6P9xj/cY/3GP9xRHh8yHiP9xj/cY/3GP9xiEZCfKvYj/cY/3GP9xiFF/3oBxj/cY/3GP9xhHQnyL2HGP9xj/cY/3GP9LHGxuOf9xj/cY/3GP9xhM5WxBqf9xj/cY/3GP9xj/SrGMZOdxj/cY/3GP9xj/R9Jsotn/cY/3GP9xj/cY/zYCpLv9W4/3GP9xj/cY/3GDwi4rTdHf9xj/cY/3GP9xhHQnyL2HGP9xj/cY/3GEA/bA0J/3GP9xj/cY/3FCrnzVGHGP9xj/cY/3GDBmwrCpPf9xj/cY/3GP9xj/TuVsIalxj/cY/3GP9xj/NOIRvB3ucY/3GP9xj/cY/0Z4fKh4cY/3GP9xj/cY/3GI/3GEisXHU6cY/3GP9xj/cY/3GI/3GE6/XCQKj/cY/3GP9xj/cYhMKvxNUI/3GP9xj/cY/0fSbKLZ/3GP9xj/cY/3GP9xj/cY/3GI/3GEjg/IHwj/cY/3GP9xj/cY/3GIQCpM/Vtxj/cY/3GP9xQwlsz2lxiP9xj/cY/3GP9xhARJwMtv9xj/cY/3GP9B/szwE3GP9xj/cYj/cUA/bA0J/3GP9xj/cYj/cY/3GP9xQD9sDQn/cYj/cY/3GP9BP2wNCY/3GI/3GP9xhOqjwlXI/3GP9xj/cY/zmfErdg7XGP9xj/cYj/cU6E7Cex/3GP9xj/cY/3FaXNajj/cYj/cY/3GP9JlzyGjI/3GP9xj/cY/0OzrOTF/3GP9xiP9xj/cUphPGnsiP9xj/cY/3GFpc1qP/cY/3GP9xiP9xT79cBApxj/cY/3GP9xj/TdBMQvuP9xiP9xj/cY/3GP9xj/cY/3GP9xj/cYj/cULuHOEej/cY/3GP9xiP9xj/cY/3GP9xj/cY/3GP9xj/Q4Q817xxj/cY/3GI/3GP9xj/cY/3GP9xj/cY/3GP9xiP9xj/Un/fgI/3GP9xj/cY/3GI/3GP9xj/TeVsQamP9xj/cYj/cY/3GP9xj/cY/3GEMJbM9pcY/3GP9xj/cY/3FIlzyGjP9xj/cY/3GP9xj/cYSIIcd95xj/cY/3GP9xhOqjwlXI/3GP9xj/cYj/XibT2Y/3GP9xj/cYRj1MrCuP9xj/cYj/cY/3GP9xj/cY/3GP9xj/cY/3GIS8scU06P9xj/cY/3GP9xRygsjX1xj/cY/3GP9xiEIJbO9pj/cY/3GP9xj/cYj/Un/fgI/3GP9xj/cY/3FLpcxVo4/3GP9xj/cY/3FM5WxBqY/3GP9xj/cYQZlc9mqP9xj/cY/3GP9xQ/NMwMtxj/cY/3GP9xj/QLo8FVz/cY/3GI/3GP9VSdy2/3GP9xj/cY/3E5CzG39M6P9xj/cY/3GP9xj/cY/3GP9xj/cYhNOywsTXGP9xj/cYj/cY/3GP9xj/cY/3GP9xj/cY/3GI/3GP9xj/cYQu4c4R7/cYj/cY/3GP9xj/cY/3GP9xj/cY/3GI/3GEYoLK19/3GP9xiP9xj/cY/3GP9xj/cY/3FOVXwaqHGP9xj/cY/3GP9IPUycK/9xiP9xj/cY/3EzazK9lM2P9xiP9xj/cY/0EqTA5bj/cY/3GP9xj/cY/3GEXSbLLZj/cY/3GP9xj/cY/3GI/3GP9xj/THZcWJr/cY/3GP9xj/cYj/cY/3GDCZJLB22/9xj/cY/3GP9xhIsYyE5/9xj/cY/3GP87T8G2sD7/cYj/cY/3GP9xPBnBtOY+j/cY/3GP9xj/M51BvWK+cY/3GP9xj/cY/z5IMrO3zY/3GP9xj/cY/3GP9xj/cUcoLI19cY/3GP9xj/cYRbgctH7/cY/3GP9xj/cY/087LBxNcY/3GP9xj/cY/3FCmVzWanGP9xj/cY/3GEMejM4XcY/3GP9xj/cYj/T0BcG/pxj/cY/3GP9xj/cY/3GP9xiP9xj/cY/3GP9xj/cYM0Hxvb4O/3GP9xj/cY/3GDBRor+uXXGP9xj/cY/3GDvPAbUw/o/3GP9xj/cY/3GE/uzBET/3GP9xiP9xj/QT9sDQmP9xj/cYj/cY/0shnG3m/3GP9xj/cY/3GP9xj/cY/3GIQa589Rj/cY/3GI/3GP88mIK0Z31xj/cY/3GI/3GP9H54yhh/9xj/cY/3GP9xg9jMKzcz3/cYj/cY/3GP9xS5CsVvX/cY/3GP9xj/cYj/RV4syh3/cY/3GI/3GP9xj/cYU0ndto/3GP9xj/cYhHlzyWjI/3GI/3GP9xhaXNaj/3GP9xj/cY/3FM5WxBqY/3GP9xj/cY/3GDRnQbuYvnGP9xj/cY/3GP9xhMFdxOoo/3GP9xj/cYj/cY/3GP9xj/cY/3GP9xj/cTlHs7e4TI/3GP9xj/cY/3FDHozeF/9xj/cY/3GI/09AXBv6cY/3GP9xj/cY/3GP9xj/cYj/cY/0EqTA5bj/cY/3GP9xj/cYSRxsfjmP9xj/cY/3GP9xj/cY/0qsXGU6cY/3GP9xj/cY/0Z4fKh4cY/3GP9xj/cY/3GP9E3ezCIXGP9xj/cY/3GDOek71hbI/3GP9xj/cYPVlhs6ae/3GP9xiP9xj/cY/3GP9xj/cY/3GP9xj/cYj/QLo8BVxxiP9xj/cY/3GP9xj/cY/3GEAqTP1bcY/3GI/3GP9xj/cY/3GP9xj/cY/3FCmVzWanGP9xj/cY/3GP9xj/cY/3GP9xiP9ChDz3vI/3GI/3GP9xj/cY/3GP9xj/cY/3GP9xhAKkwOW/9xj/cY/3GP9xj/cY/3GP9xj/cYj/cUXNPLMsj/cY/3GP9xj/cY/3GP9xj/cY/3GI/3GEzlbDGpcY/3GP9xj/cYj/cY/3GF0m0tlxj/cY/3GP9xj/cVRJ3Lb/cY/3GP9xj/cY/3GP9xj/cYj/SbGMhOeP9xiP9xj/cY/09/vCgE/3GI/3GP9xj/cYNLwBvEP+iP9xj/cY/3GP9YE9jscY/3GP9xj/cUbSbJLZcY/3GP9xj/cY/3E4tXG4So7/cY/3GI/3GP9xhDTfzbIP9xj/cY/3GI/3GP9LHGxeOXGP9xj/cYj/cY/zFz1LCcK/9xj/cY/3GP9xj/cYQu4c4R6P9xj/cY/3GP8xLjGw4c6P9xj/cY/3GP9HzTyTLHGP9xj/cY/3GP9xj/cYj/cY/3GP9xSfEscO3/cYj/cY/3GP9xj/P78kskDb/3GP9xj/cY/3GP9xiP83BsG6+T7/cY/3GP9xj/cY/0VN/LsgcYj/cY/3GP9xj/cY/3GEY9TKwrj/cY/3GI/3GP9xj/cY/3GEM43Nxy/3GP9xj/cY/3GP9xiP9H0myS2XGP9xj/cY/3GP9xiP9xj/cY/3GP9xSRxsfjmI/3GP9xj/cY/3GP8wqQGwZv5xj/cY/3GP9xj/Q6585Rj/cY/3GP9xj/cTo6obXFXnGP9xj/cY/3GD2MwrNzPY/3GP9xj/cY/0yLfFdIj/cY/3GP9xj/cY/3FAP2wNCY/3GP9xj/cY/3GEdCfIvYcY/3GP9xj/cY/3GI/3GP9xj/cY/3FPv1wECnGP9xiP9xj/cY/0xhPFns/3GP9xj/cY/3GP9xj/cY/3GP9xiP9xj/cYQYQ897z/cY/3GP9xj/cY/3GP9xj/cY/3GI/0tL3GtCj/cY/3GP9xj/cY/0OZXNZqcY/3GI/3GP9xj/cY/3GP9xj/cY/3FAFSwPrf9xj/cY/3GP9xj/cYj/cY/3GP9xj/cY/zVrMryUzf9xj/cY/3GP9xj/cY/3GP9xj/cYj/cY/0E/bA0Jj/cY/3GI/3GP9xT6o8BVxxj/cY/3GP9xj/XibT2Y/3GP9xiP9xj/cYRj1MrCuP9xj/cY/3GP9xj/cYj/cY/3GP9xj/Q5lc1mpxj/cY/3GI/3FF0myy2Y/3GP9xj/cY/3GI/3GP9xhC3ezSIXGP9xj/cY/3GP9GeHyoeHGP9xj/cY/3GI/3GDd10biKLnGP9xj/cY/3GP9xg7zwG1MP6P9xj/cY/3GP9MYTxZ7P9xj/cY/3GI/3FC7hzhHo/3GP9xj/cYj/O1ABtq/+j/cY/3GP9xj/cYj/cY/3FIxqyDlY/3GP9xj/cY/3GEAVLP6tcY/3GP9xj/cYj/RrgctH6P9xj/cY/3GP9FXizKHY/3GP9xj/cYj/PelRtBau/3GP9xj/cYj/ODFBuM6+cY/3GP9xj/cTjKkbg1bo/3GP9xj/cYPEgytLfNiP9xj/cY/3GP9xMC4xv9HOcY/3GP9xiP9xQYQ897z/cYj/cY/3GP9xhFuBykfnGP9xiP9xj/cYPT8RssDucY/3GP9xj/cY/0OZXNZqcY/3GI/3GP9xj/cY/3FLi3xXSP9xj/cY/3GP9xhIrFx1OnGI/3GP9xj/cYQgls72mP9xiP9xj/cY/3GP9xj/cY/3FBmVz2aoj/cY/3GP9xj/cY/3GP9xhKdlxomoj/cY/3GP9xj/cY/3GP9ECWzfaY/3GP9xj/cY/3GP9xj/cY/3FGAtyv0v9xj/cYj/cY/3E2LBG60+6P9xj/cY/3GP9xj/MpFCv269j/cY/3GP9xj/cYRbgctH7/cY/3GP9xj/cULIzONz/3GP9xj/cY/3GP9xhOhOwXsXGP9xiP9xj/cY/3GP9xj/cY/3FAP2wNCY/3GP9xj/cY/0VeLModj/cY/3GP9xj/cY/3GELd7OIh/3GP9xj/cY/3GP9xj/cYS4t8R0hxj/cY/3GP9xiP9xj/cY/3GP9xhEXiy6HXGP9xj/cY/3GP9xj/cY/3GI/3GP9xj/cY/3GP9xhBhDz3vP9xj/cY/3GP9xj/cYj/cY/3GP9xj/cY/3FFzTyzLI/3GP9xj/cY/3GI/3GP9xj/cY/3FD80zAy3GP9xj/cY/3GP9xiP9xj/cY/3GP9MYTxZ7P9xj/cY/3GP9xj/cY/3GP9xiP9cXNSjcY/3GP9xj/cY/3GP9xiP9xj/SwdMX4txj/cY/3GP9xj/cY/3GP9xiP9xhJHGx+Of9xj/cY/3GI/3GP9xj/cY/3GP9xj/cY/3GP9xiP9xRigsrX2P9xj/cYj/cY/3GP9xj/cY/3GP9xj/TGE8Wez/cY/3GP9xj/cYj/cY/3GEkcbH45/3GP9xiP9xj/T1V8Gqhxj/cYj/cY/3GE6qPCVcj/cY/3GP9xj/cVYT2uyP9xj/cYj/cY/3GEdXnIqGcY/3GP9xj/cY/0EqTA5bj/cYj/cY/3GEjbzIJDj/cY/3GP9xg59RG2Cu5xj/cY/3GP9xSIIcd95xj/cYj/cY/0C6PBVc/3GP9xj/cY/3GDvPAbUw/o/3GP9xj/cY/zmGAbh5/v9xj/cY/3GP9xj/cY/zxQAbSv/nGP9xj/cY/3FAP2wNCY/3GP9xj/cYSSGcfeaP9xj/cY/3GP9xQx6M3hf/cY/3GI/3GP9xS4t8R0hxiP9xj/cY/3GEZCfKvYiP9xj/cY/3GP9DhDzXvHGP9xj/cY/3GP8w7ZGxIm6P9xj/cY/3GP9xg3juK4cR1xj/cY/3GP9xPP5xtAGO/3GI/3GP9xhNVXw6qP9xiP9xj/cY/zJi0b6dLnGP9xj/cY/3E5FFK3663/cY/3GP9xiP9xg6UAG1r/5xj/cY/3GP9xiDYsEbnT7nGP9xiP9xj/cY/3GP9xj/cYMyehvNhecY/3GP9xj/cTYLrLn0U3GP9xj/cYj/cTxVRLSqu4/3GP9xj/cY/3FCrnzVGHGP9xj/cY/3GEisXIU6/3GP9xj/cY/3GP9eJtPZiP9xj/cY/3GP81fGG8g56P9xj/cY/3GP9xRHh8yHiP9xj/cY/3GP9xMXMBv4z+/3GP9xj/cY/3GEzlbEGp/3GP9xj/cY/3GDp+MraBzf9xj/cY/3GP9xhM5WxBqf9xj/cY/3GP9xj/cY/3GP9Mi3xXSI/3GP9xj/cY/3E3htS4eStxj/cY/3GP9xj/cY/3GP9xj/cYj/cYQgls72mP9xj/cY/3GDR8YbuDnnGP9xiP9xj/Q93s4iGP9xj/cY/3GP9xN8JXuD2ocY/3GP9xj/cY/zr98rYCDXGP9xj/cYj/cYTTssLE1xj/cYj/cY/3GEkcbH45/3GP9xiP9xj/cTSWsbxpTo/3GP9xj/cY/3FM5WxBqf9xiP9xj/cY/3FJHGx+OY/3GI/3GP9xj/cYPq4hslHe/3GP9xj/cY/3GP9GeHyoeHGP9xj/cY/3GITOVsMalxj/cY/3GP9xj/cUGEPPe8j/cY/3GI/3GP9ApRwGrnGP9xj/cY/3GI/3GE6/XCQKj/cY/3GP9xj/cYj/cYTsSMI7eI/3GP9xj/cY/3FFuBy0fv9xiP9xj/cY/3FLYTxJ7HGP9xj/cY/3GP9E7hzRHv9xj/cY/3GP9xhFuBykfnGI/3GP9xj/cYS5CsRvVxj/cY/3GP9xiP9xj/cY/3FNOyw8TY/3GP9xj/cY/3GDebIblk3o/3GP9xj/cY/3FPqjwFXHGP9xiP9xj/cY/3GP9xj/cY/3GP9xj/M6JxvV2OcY/3GI/3GP9xj/RXh8yHiI/3GP9xj/cY/0EE/P+wcY/3GP9xiP9xj/cTYxQbrOvo/3GP9xj/cYT8SMA7dxj/cY/3GI/3GEisXHU6cY/3GP9xj/cY/3GI/3GP9xj/cYRigsrX2P9xj/cY/3GP9xj/cY/3GP9xj/cYj/cY/3GP9xSKxchTr/cY/3GP9xiP9xhBmVz2av9xj/cY/3GP9xg01iW8Kdr/cY/3GP9xj/cTxzhbSMeo/3GI/3GP9xhCCWzvaY/3GP9xiP9xj/cY/3FLYTxJ7HGP9xj/cY/3GP85hgG4ef7/cY/3GP9xj/cY/3FBhDz3vI/3GP9xj/cY/3GEuLfEdIcY/3GP9xj/cYj/cY/ziK8bl1Do/3GI/3GP9xj/cUuLfFdI/3GP9xj/cY/3GP9xhOv1wkCoj/cY/3GP9xj/cUzlbEGp/3GI/3GP9xj/cY/3GP9xj/RAls32mP9xj/cY/3GP9xj/cYRj1MrCuP9xiP9xj/cY/3GP9xj/cY/3GP9xj/cYj/cYS8scU06P9xj/cY/3GI/3GP9xj/cY/3GP9xj/cY/3GELzTODLj/cYj/cY/3GP9xj/cY/3GP9JrFyFOoj/cY/3GP9xj/cY/3GP9xhGPUysK4/3GI/3GP9xj/cY/3GP9xj/SD1MnCv/cY/3GI/3GP9xj/cY/0scbF45cYj/cY/3GP9xj/cY/3GP9IPUycK/9xj/cYj/cY/3GE/EjAO3cY/3GP9xj/cY/zEmI7/Z3HGP9xj/cY/3GP9xO6mxtVZO/3GP9xj/cY/1xc1aP/cY/3GP9xj/cY/03LHENOj/cY/3GP9xj/cUReLMod/3GP9xj/cY/3GP9OFdw+ov9xj/cY/3GP9xiDJnFb6Y6o/3GP9xj/cY/ztY4ranHf9xj/cY/3GP9xgwd/GwmA6P9xj/cY/3GP9xTNBMQvv/cY/3GP9xiP9xg/EjKx7c3/cY/3GP9xj/cYj/cYPq4hslHe/3GP9xj/cY/3GEdCfIvYcY/3GP9xj/cY/zJ74r6EHXGP9xj/cY/3GP9xQt3s4iGP9xj/cY/3GP9IKCydff9xj/cY/3GP9xj/cYSfEscO3/cY/3GP9xj/cY/1N/3YBxj/cY/3GP9xj/cYSNvMgkOP9xj/cY/3GP9xhGKCytfY/3GP9xj/cY/3GD0/EbLA7nGP9xiP9xj/cY/3GEGZXPZq/3GP9xj/cYj/cY/3GP9xj/cY/3GELzTODLj/cY/3GP9xiP9xj/cUdCfIvYcY/3GI/3GP9xj/cYSRxsfjn/cYj/cY/3GP9xj/cUisXIU6/3GP9xiP9xj/cY/3GP9N5WxBqY/3GI/3GP9xj/cY/3FAKkwOW/9xj/cY/3GP9xiP9xj/cY/3GP9xhC80zgy4/3GP9xj/cY/3GI/3GEp2XGiaj/cY/3GP9xj/cYQzjc3HL/cY/3GI/3GP9xhKYTxp7I/3GP9xj/cY/3GP9xhF/KywNYj/cY/3GP9xj/cT/dkbAibnGI/3GP9xj/cY/3GP9xj/cY/3GP9xiP9EONzccoj/cY/3GP9xj/R9Jsktlxj/cYj/cY/3GP9cXNSjcY/3GP9xj/cYj/cTW8AbpD/nGP9xj/cYj/cY/z+R8rJuDf9xj/cY/3GP9xSfEscO2P9xj/cY/3GP9xMvcxvgjOj/cY/3GP9xiP9xhKS9xbQnGP9xj/cY/3GP9xj/cY/3GP9xiP9xj/cY/3GP9xj/cY/3FGF/yugI/3GP9xj/cY/3FM5WxBqf9xiP9xj/cY/3GP9xj/cTn1EbcK7v9xj/cY/3GP9xR0J8m9j/cY/3GP9xj/cY/3GP80J6G92F6P9xj/cY/3GP9xP92RsSJu/3GP9xj/cY/3GP9xiP9xhOv1wkCo/3GP9xj/cY/07lbCGpcY/3GP9xj/cY/3GP9xiP9xOQsxt/TO/3GP9xj/cY/3GP9BKkwOW4/3GI/3GP9xgzo8O9XDyP9xiP9xj/cY/3E4oFG3X65xj/cYj/cY/3GEvLHFNOj/cY/3GI/3GP9xj/RAls32n/cY/3GI/3GP9xj/OvURtwruj/cY/3GP9xj/cYTOVsMalxiP9xj/cY/3GP9xj/cY/3GP9xhAP2wNCf9xj/cY/3GP9xj/RU38yyD/cY/3GP9xj/cY/3GP9xSja8bJT/cY/3GP9xj/cY/3GI/3GP9xhM0Ewy+3GP9xj/cY/3GP9xj/cUMJbN9p/3GP9xj/cY/3GD8WI7Hp3P9xj/cY/3GP9xj/PMvjtTQc/3GI/3GP9xj/cYN58SuWDt/3GP9xj/cY/3GISMasg5X/cY/3GP9xj/cYRI2cxyb/cYj/cY/3GP9xj/S0vca0KP9xj/cY/3GP9xP92RsSJu/3GP9xj/cY/3GP9KsYxk53GP9xj/cY/3GISmE8aez/cY/3GI/3GP9xj/cY/1gT2Oxxj/cY/3GP9xhBhDz3vP9xj/cYj/cY/3GP9xRdJsstmP9xj/cYj/cY/3GP9xj/RWNcycqP9xj/cY/3GI/3GP9xj/cY/3GP9xj/cY/3FEXizKHf9xj/cY/3GP9xiP9ECWzfaf9xj/cY/3GP9xiP822kK7Jb3/cY/3GI/3GP9xj/NXxhvIOej/cY/3GP9xj/cYQFm8C2SP9xj/cY/3GP9xj/cU5qnBlWcY/3GI/3GP9xhKi3xnSIj/cY/3GP9xj/R9Jsktlxj/cYj/cY/3GEZCfKvYj/cYj/cY/3GP9LHGxeOXGP9xiP9xj/cY/3GEp2XGiaj/cY/3GP9xiP9xj/cU/z/BDAj/cY/3GP9xj/cYQwlsz2lxj/cY/3GP9xj/cYj/cY/3FDCWzPaXGP9xj/cYj/cY/3E2htS6eSuP9xj/cY/3GP9xMKJFsG26j/cY/3GP9xj/cY/3GI/0QJbN9p/3GP9xj/cY/3GDGRQr5uvXGP9xj/cY/3GI/3GP9xhF0myy2f9xj/cY/3GI/3FNVXw6qI/3GP9xiP9xj/cUGZXPZqj/cY/3GP9xj/cYj/cY/3FHbLyZNP9xj/cYj/cY/3GP9xj/cY/3GP9xj/cY/3GI/znfsbggToj/cY/3GP9xhJHGx+Of9xiP9xj/cY/0yLfFdIj/cY/3GP9xj/TIt8V0iP9xj/cY/3GP9xj/cUbSbJLZcY/3GP9xj/cYNHxhu4OecY/3GP9xj/cY/3GEiXPHaMcY/3GP9xiP9xj/PQShtPtej/cY/3GI/3GP9xO88BtTD+j/cYj/cY/3GP86+QK3Bv3/cY/3GP9xj/cY/1VJ3Lb/cYj/cY/3GP9xj/cY/0ClHAaucYj/cY/3GP9xj/cUohnF3mcY/3GP9xj/cY/3GIRc08oyxxiP9xj/cY/3GP9xj/cY/3GP9xj/cYj/cY/3GP9xj/cY/3GP9xj/cY/1gT2ez/cY/3GP9xj/cY/3GP9xj/cY/3GIU0ndto/3GP9xj/cY/3GP88fjK0gc1xj/cY/3GP9xj/QNSME7eP9xj/cY/3GIMkXivrodj/cY/3GI/3GP9xTVV8OqiP9xiP9xj/cY/3FIlzyGjP9xj/cY/3GP9xg7zwG1MP6P9xj/cY/3GP9xRGNcycr/cYj/cY/3GP9xj/cY/3GP9xj/cTi1cbhKjv9xj/cYj/cY/3GEqLfGdIiP9xj/cY/3GDDqxrAlOY/3GP9xj/cY/3FMALxP9I/3GI/3GP9xj/cTpQAbav/v9xj/cYj/cY/3GP9xj/cY/3GP9xj/cYM2syvZTNj/cY/3GP9xj/Q5lc5mr/cY/3GP9xj/cY/3GP9xj/cY/3GIPAShs/tecY/3GP9xj/cYj/THZcWJr/cY/3GP9xj/cY/3GP9xiP9xj/M9Hhvi4e/3GP9xj/cY/3FAKkwOW4/3GP9xj/cY/3GENN/Nsg/3GI/3GP9xj/cYO9gitSfd/3GP9xj/cYj/QT9sDQmP9xj/cY/3GI/3GP9xj/cY/3GP9xj/cY/3GP9xiP9xRdJsstmP9xj/cY/3GP9xiEAqTP1bcY/3GP9xj/cY/3GDTFIrw63Y/3GI/3GP9xj/cYTVV8OqiP9xj/cY/3GP9xhAP2wNCf9xj/cY/3GP9xj/cYM28jvZDc/3GP9xj/cY/3GP9KrFxlOnGP9xj/cY/3GP9xj/cY/3GP9xhAP2wNCf9xj/cY/3GP9xiP9xj/RWNcycqP9xj/cY/3GP9xj/cYj/cY/0VN/LsgcY/3GP9xj/cYj/Un/fgI/3GP9xj/cY/3GDUOo7vxXP9xj/cY/3GP9xj/Pkgys7fNj/cY/3GP9xj/cYPwkRsfbuj/cY/3GP9xj/cTkUUrfrrf9xj/cY/3GI/3GP9xj/cY/3FPv1wECnGP9xiP9xj/cYTVV8Oqj/cYj/cY/3GP9xhGPUysK4/3GP9xj/cY/3GE1VfDqoj/cY/3GP9xiP838KG5D15xj/cY/3GP9xiP9xSRxsfjmP9xj/cY/3GI/3GP9xTVV8OqiP9xiP9xj/cY/z6Aw7N/PI/3GI/3GP9xj/cVpc1qOP9xj/cY/3GI/3GEXSbLLZ/3GP9xj/cY/3GIRkJ8q9iP9xj/cY/3GI/3EzeES9h7v/cY/3GP9xj/cY/0tL3GtCj/cYj/cY/3GP9cXNSjcY/3GP9xj/cYj/cY/3GP9xj/cY/3GEeCHJfeiP9xj/cY/3GP9xj/cY/3GP9xhC80zgy4/3GI/3GP9xj/cY/3GP9xj/cY/3GF0m09n/cY/3GP9xj/cUcoLI19cY/3GP9xj/cY/3GP9xj/cY/3GELzTODLiP9xj/cY/3GP9xj/cY/3GP9xhIrFyFOv9xj/cY/3GP9xj/cY/3GP9xiP9xj/cY/0rGrGOVcY/3GP9xj/cYj/cY/3FLi3xHSHGI/3GP9xj/cT1ZYbOmno/3GP9xj/cY/3GP9xSfEscO2P9xj/cY/3GP9xg78nK1DY2I/3GP9xj/cYNLwBvEP+iP9xj/cY/3GP9xj/RwLcr9KP9xj/cY/3GP9xhDCWzPaXGP9xj/cY/3GP9xhDCWzPaXGP9xj/cY/3GP9xg+mQGyZv7/cY/3GP9xj/cY/0ZjXKnKcY/3GP9xj/cYQx6Mzhdxj/cY/3GP9xj/cYj/RPNM0Mv/cY/3GP9xj/cY/3GP9xj/cY/3GEXNPLMs/3GI/3GP9xj/cY/1gT2Oxxj/cY/3GP9xiP9xhM5WwxqXGP9xj/cY/3GI/3FIrFyFOv9xj/cY/3GP9xhPv1wECnGP9xj/cY/3GP8yYtG+nS5xj/cYj/cY/3GP9E7hzBHnGP9xiP9xj/cY/3FBmVz2ao/3GP9xj/cYj/cY/0D+zBETiP9xj/cY/3GP9eJtPZj/cY/3GP9xiP9xhOqjwlXI/3GP9xj/cY/3GF0m0tlxj/cY/3GI/3GP9xj/Q5lc1mpxj/cY/3GP9xNiwRutPuj/cY/3GI/3GP9xj/cY/3GP9N0ExC+4/3GP9xj/cY/3GEXNPLMs/3GI/3GP9xj/cU07LDxNj/cY/3GP9xj/cY/3GP9xhPv1wECnGP9xj/cY/3GP9Az1wUCv9xiP9xj/cY/3GP87rXa2Uon/cY/3GP9xj/cY/z9ugbGRfnGP9xiP9xj/cTX0krsLbf9xiP9xj/cY/3GEGufPUYj/cY/3GP9xj/cYR0J8i9hxj/cY/3GP9xj/cURN/LsgcY/3GP9xj/cY/3GP9xj/cYS3ZcSJpxj/cY/3GP9xj/cY/3GD/iwbAdPnGP9xj/cYj/cY/09AXBv6cY/3GP9xj/cY/3GP9xhAP2wNCf9xj/cY/3GP9xiP9ECWzfaf9xj/cY/3GP9xiP9xj/cY/3GP9IQnyb2I/3GP9xj/cY/3GEXNPLMs/3GP9xj/cY/3GP9xhNOyw8Tf9xj/cY/3GI/3FOqjwlXIj/cY/3GP9xj/cY/3GP9xj/cY/3FAP2wNCY/3GP9xj/cY/3FPlRwGrnGP9xj/cY/3GP9xQrOs5MX/cY/3GP9xj/cY/3GP9xj/cY/3GI/3GP9xj/cY/3GP9xhIlzx2jHGP9xj/cY/3GP9xQ/NMwMtxiP9xj/cY/3GP9xj/cY/3GP9LB0xfi3GP9xiP9xj/cY/3GP9xj/cY/3GP9xScasY5Vxj/cY/3GP9xj/cYRbgctH7/cY/3GP9xj/cYR4Icl96P9xiP9xj/cYPVlhs6ae/3GP9xj/cY/3GP9xj/SYIch96P9xj/cY/3GP9xg6lJG2a26P9xiP9xj/cY/3E+uzOyRMz/cY/3GP9xj/cY/3GP9Ds6zkxY/3GP9xj/cY/zmGAbd5/nGI/3GP9xj/cUM43Nxyj/cY/3GP9xj/RV4syh2P9xj/cY/3GP9xTMscQ07/cY/3GP9xj/cY/0OEPNe8cY/3GP9xj/cYj/cY/3GP9xj/cY/3GP9xj/cUFu3OkScY/3GI/3GP9xj/cY/3GP9H0myS2XGI/3GP9xj/cTLiEb4d7o/3GP9xj/cY/3GDW8AbpD/nGP9xj/cY/3GP9xhEeHzIeP9xj/cY/3GP9xj/cY/0VN/Msg/3GP9xj/cY/3GP9xj/cYPwkRsfbuj/cY/3GI/3GP9xg6h1O1eKxxj/cY/3GP9xj/cYNNoWuyXpcY/3GP9xj/cY/0qxjGTncY/3GP9xj/cYj/NywRutPuj/cYj/cY/3GP8ye+K+hB1xj/cY/3GP9xj/cU+qPAVccY/3GP9xj/cY/3GEdXnJqG/3GP9xj/cY/3GP9xPS7hstEecY/3GP9xj/cY/3Ey1dK9Ki1xj/cY/3GP9xj/cTRSIbut3nGP9xj/cY/3GP9xQYQ897yP9xj/cYj/cY/1J/34CP9xj/cY/3GP9xiP9xj/THZcWJr/cY/3GP9xj/cY/3GI/3GP9xhC7hzhHv9xj/cYj/cY/3GFpc1qP/cY/3GP9xj/cYj/cY/3GP9xj/cY/3GP9xj/cY/3GI/3GP9xj/cV0m09n/cY/3GP9xj/cYj/cYUX/egHGP9xj/cY/3GP9xSfEscO2P9xj/cY/3GP9xiP9xj/cV0m09n/cY/3GP9xj/cY/3GIRigsrX3/cY/3GP9xiP9xj/cVRJ27Zxj/cY/3GP9xj/cYj/cUAVLP6tcY/3GP9xiP9xj/TeVsQamP9xj/cY/3GI/3GP9xj/cY/3FHPUyMK3GP9xj/cY/3GI/3GP9xj/R9Jsktlxj/cY/3GI/3GP82vAG7Q/7/cY/3GI/3GP9xMYghv3fe/3GP9xj/cY/3GFNJ3baP9xiP9xj/cY/3GP9xhIrFx1OnGP9xiP9xj/cYNVdku6ibiP9xj/cY/3GP9xj/cUu67FRRj/cY/3GI/3GP9xj/cY/0QJbN9p/3GI/3GP9xj/cUXSbLLZj/cY/3GI/3GP9xj/SD1MnCv/cY/3GP9xj/cY/3GI/3GP9xj/cYRdJsstn/cY/3GI/3GP9xj/cYRc08syz/cY/3GP9xj/cY/3GP9xiP9xj/cY/3GP9xTUBcO/qP9xj/cY/3GI/3GP9xj/cY/3FHPUyMK3GP9xj/cY/3GI/3GP9xhJHGx+Of9xj/cYj/cY/3GP9xj/cYTOVsMalxiP9xj/cY/3GEkcbH45/3GI/3GP9xj/cYOnpBtoW+/3GP9xiP9xj/cUA/bA0J/3GP9xiP9xj/T1V8Gqhxj/cYj/cY/3E+mQGyZv7/cY/3GI/3GP869RG3Cu7/cYj/cY/3GP9xMFWTv6pscY/3GP9xj/cY/zfWUbkprnGP9xj/cY/3GP9xj/cUisXIU6j/cY/3GP9xj/cYTTssPE3/cY/3GP9xj/cY/0TuHNEe/3GP9xj/cY/3GP9xiP9K4Pxx8P9xj/cY/3GP9xj/cUKZXNZqcY/3GP9xj/cYRJLMxtOP9xj/cY/3GP9xj/T2qcKVb/cY/3GI/3GP9xj/cY/0xhPFns/3GP9xj/cY/3GP9xj/cY/3GI/3GP9xj/cY/3GP9E7hzRHv9xj/cY/3GP9xj/cY/3GFYT2uz/cYj/cY/3GP9xQYQ897yP9xj/cY/3GP9xhDTfzbII/3GP9xj/cY/3GP9xj/cY/3GP9xiP9xhHlzyWjIj/cY/3GP9xj/cYRgLcn9Jxj/cY/3GP9xj/cUisXIU6j/cY/3GP9xj/cY/zffWbogpo/3GI/3GP9xj/cY/3GP9xj/cY/3FNFdwuonGP9xj/cYj/cY/3FPv1wECnGP9xj/cY/3GI/3GP9xj/cYTr9cJAqP9xj/cYj/cY/3GEzlbDGpcY/3GP9xiP9xj/cY/3GP9xj/cY/3FOhOwnsf9xj/cYj/cY/3E5OqG3xV6P9xiP9xj/cYSmE8aeyP9xj/cY/3GP9Pf7woBI/3GP9xj/cY/3E59RG3Cu7/cY/3GP9xj/cUKufNUYcY/3GP9xj/cY/3GE+/XAQKcY/3GP9xj/cY/3GP9IQnyb2I/3GP9xj/cY/3GDYsEbrT7v9xj/cY/3GI/3GDvDArQ8/XGI/3GP9xj/cYNmiTupds/3GP9xj/cY/3GD1ZYbOmnv9xj/cY/3GI/3GP84YLG5n07/cYj/cY/3GP9ECWzfaf9xj/cYj/cY/3GDe9U7lCrP9xj/cY/3GP9xiP9xQD9sDQn/cY/3GP9xiP9xj/cY/3GP9xj/cY/3GP9xj/cUzQTEL7/3GI/3GP9xj/cY/3GP9xj/cY/3GP9xhOqjwlXI/3GI/3GP9xj/cY/3GP9xhFzTyzLP9xj/cY/3GP9xiEp2XGiaj/cY/3GP9xj/cYQvNM4MuP9xj/cYj/cY/0a4HLR+j/cY/3GP9xiP9A1IwTt/9xiP9xj/cY/3GP9xj/TcscQ06P9xj/cY/3GEYoLK19j/cY/3GP9xj/cY/3GFF/3oBxiP9xj/cY/0rxLHDtj/cYj/cY/3GP9FXizKHY/3GP9xj/cY/04AvC/0cY/3GI/3GP9xg6stK2TS2P9xj/cYj/cYN4YBuXn+/3GP9xj/cYj/cY/3GP9xhIrFx1OnGP9xj/cYj/cY/3GP9xj/cUMejN4X/3GP9xj/cY/3GP9IPUycK4/3GP9xj/cY/3GDeGAbl5/o/3GP9xj/cY/z3ycrQNjf9xj/cY/3GI/3FWE9rsj/cY/3GP9xj/cURjXMnK/3GI/3GP9xj/cYNLwBvEP+iP9xj/cY/3GP9xj/cY/3GELzTODLj/cY/3GI/3GP9xj/cY/3GP9HAtyv0o/3GP9xj/cY/3FAP2wNCY/3GP9xj/cY/3FOapwZVnGI/3GP9xj/cYSQdMf4v/cY/3GP9xj/cY/3GI/3GP9xhIlzx2jHGP9xj/cY/3GP9xj/cY/3GP9xiP9xj/cY/09AXBv6cY/3GP9xj/cY/3GI/3GP9xj/T1V8GqhxiP9xj/cY/3GP9xj/cY/3GP9xj/cYj/cYQ14s2h2P9xiP9xj/cY/zVWErup7XGP9xj/cY/3GP9xNO82vBDJ/3GP9xj/cYj/cTrhF7Ye6P9xj/cY/3GI/3GP9xQwlsz2lxj/cY/3GI/3GP8zzLG+M07/cY/3GP9xj/cYN4YBuXn+j/cY/3GP9xj/cY/zQSgb3tfv9xj/cY/3GI/3GDqPYbZwno/3GP9xj/cY/3GP86DyK38N3/cYj/cY/3GP8/mQGyZv6P9xiP9xj/cTKeZ75hmIj/cY/3GP9xj/cY/3GP9xj/cY/3GI/3GEA/bPwJcY/3GP9xiP9xj/NXxhvIOej/cY/3GP9xj/cYSKxcdTpxj/cYj/cY/3GP9xj/cY/3GP9xj/cY/03QTEL7j/cYj/cY/3GP9xj/cY/3GP9xhM0Ewy+3GP9xj/cYj/cY/3GP9xj/cY/3GP9xSKxchTqP9xj/cY/3GP9xj/cY/3GP9xhPv1wECnGP9xj/cY/3GP9xQD9sDQmP9xj/cY/3GP9xj/cY/3GIN7VxuUqOiP9xj/cY/3GP9xj/cY/3GP9xj/cYhEY1y5ynGP9xj/cY/3GP9xj/cY/3GITUBcO/r/cY/3GP9xj/cY/3GP9xj/P53xsmIOj/cY/3GP9xiP9xg5OqG3xV7/cY/3GI/3GP9xj/cY/3GP9xj/cY/3GP9xiDw/EbTA7o/3GI/3GP9xj/cYR3HsmOH/cY/3GP9xj/cY/3GI/3GP9xj/RCO83cSP9xj/cYj/cY/3FF0myy2Y/3GP9xj/cYj/cY/0EVLA+t/3GP9xiP9xj/cY/3FdJtPZ/3GP9xj/cY/3GI/3GP9xj/cUGEPPe8j/cY/3GP9xj/cY/3GP9xj/cUGEPPe8j/cY/3GI/3GP9xj/cY/3GEisXHU6cY/3GI/3GP9xj/cYUX/egHGP9xj/cYj/cY/047LDxNj/cYj/cY/3GP9xSIIcd95xj/cY/3GI/3GP9xT9msEmX/cY/3GP9xj/cYRafspYFxj/cY/3GP9xj/cYTNBMMvtxj/cY/3GP9xiP9xg2MUG6zr7/cY/3GP9xj/cYR0J8i9hxj/cY/3GP9xj/cYT79cBApxj/cY/3GP9xj/cY/3GI/3FLi3xHSHGP9xiP9xj/cYRJLMxtP/cYj/cY/3GP9xhdJtLZcY/3GP9xj/cYg+yHGyN46P9xj/cY/3GP9xj/Rnh8qHhxj/cY/3GP9xj/cUA/bA0Jj/cY/3GP9xj/cYRdJsstmP9xj/cY/3GP9xQq581Rhxj/cY/3GP9xj/cUYC3K/S/3GP9xj/cYj/cY/0QejN4Xj/cY/3GP9xj/cY/3GDeGAbl5/o/3GP9xj/cY/3GP9xj/cYQCpMDlv/cY/3GP9xj/cY/3GP9xj/cY/3GI/zno0rgXLY/3GP9xj/cYhCCWzvaY/3GP9xj/cY/3GE07LDxN/3GP9xj/cYj/cUReLLodcY/3GI/3GP9xQu4c4R6P9xj/cYj/cYQFm8C2T/cY/3GP9xiP9xj/cY/3GP9POywcTXGP9xj/cY/3GP9xj/NYlzvHaM/3GP9xj/cY/3GP9xj/cYj/SD1MnCv/cY/3GP9xj/cY/zbBMbs+zo/3GP9xiP9xj/cY/3GP9xj/cUpL3GtC/3GP9xj/cY/3GI/zPiEb4d7o/3GP9xiP9xj/cYSMasg5X/cY/3GP9xj/cYQZlc9mqP9xj/cY/3GP9xj/cY/3GI/3GP9xj/cY/3FPv1wECnGP9xiP9xj/cY/3GP9N0ExC+4/3GP9xj/cY/3GP9AujwVXP9xj/cYj/cY/3GP9xj/cY/z3PAbQw/v9xj/cY/3GP9xj/cUXNPLMsj/cY/3GP9xiP9xj/cY/3GP9xj/cY/3GDNWEr2p7f9xj/cYj/cY/3GEA/bPwJcY/3GI/3GP9xhOqjwlXI/3GP9xj/cY/3GP9xg/4sGwHT5xj/cY/3GI/3GP9xj/cTAzYbDcnv9xj/cY/3GP9xhOlRwmrv9xiP9xj/cY/3GP8xnRWwcuqP9xj/cY/3GP829Ga6C5lxj/cY/3GP9xj/Nz0UusLr/3GP9xj/cY/3GP9Tf92AcY/3GP9xj/cY/3FJ28xiQ3GP9xj/cY/3GP9xTTssPE2P9xj/cY/3GI/3E9REGzu77/cY/3GP9xj/cY/0yLfFdIj/cY/3GP9xiP9xj/cTFzAb6M/nGP9xj/cYj/cY/zUOd7zxiI/3GP9xj/cY/z9zsbKMTv9xj/cY/3GP9xj/PNQFtSv6/3GP9xj/cY/3GEzQTDL7cYj/cY/3GP9xj/cY/3GP9xj/RPNM0Mv/cY/3GI/3GP9xj/cTeGAbl5/o/3GI/3GP9xj/cUAqTA5b/3GP9xj/cY/3GP9Az1wUCo/3GP9xj/cY/3GEkcbH45j/cY/3GP9xj/cY/0hCfJvYj/cY/3GP9xj/cY/zEiMrDtzf9xj/cY/3GP9xj/cU5qnBlWcYj/cY/3GP9xj/cYTTssPE3/cY/3GP9xj/cY/0I/bOwJcY/3GP9xj/cY/3GP85ivG3dQ5xj/cY/3GP9xj/cYj/Q5lc1mpxj/cY/3GP9xj/cYPwkRsfbuj/cY/3GP9xiP9xj/cTjOgrcxfXGP9xiP9xj/cY/0scbF45cY/3GI/3GP9xj/cUng/GHwcY/3GP9xj/cYj/cTUKsrv1TY/3GP9xj/cY/3GP9xhDCWzPaXGP9xj/cY/3GP9xj/cYj/cYQZlc9mr/cY/3GP9xj/cY/3GI/3GP9IPUycK/9xj/cY/3GP9xj/cY/3GI/3GP9xj/cYRGNcucpxj/cY/3GP9xiP9xj/cY/zDYcbE3jv9xj/cY/3GP9xj/cY/3GI/3FM0ExC+/9xj/cY/3GP9xj/cY/3GP9ECWzfaY/3GP9xj/cY/3GDS08rxLDf9xj/cY/3GI/3GP9xj/RrgctH6P9xj/cYj/cY/3FJ8Sxw7f9xj/cYj/cY/3GP9xj/Q6585Rj/cY/3GP9xj/cYSfEscO3/cY/3GP9xj/cY/3GP9xj/cV0m09mP9xj/cY/3GP9xj/cY/3GEb8rJA1cY/3GP9xj/cY/3GP9xj/cYj/cYMhKBvu1+j/cY/3GP9xj/cY/09VfCqo/3GP9xj/cY/3GE/uzBET/3GP9xj/cYj/TjssPE2P9xj/cYj/cY/3E19JK7C23/cYj/cY/3GP9xhEY1y5ynGP9xj/cY/3GI/3GP9xj/cY/3GFYT2uz/cY/3GP9xiP9xj/R9Jsktlxj/cY/3GP9xiP9xj/cYTwUsH62P9xiP9xj/cYOPURuAruiP9xj/cY/3GP8+LuGy0R5xiP9xj/cY/3GP9xPrNRskyuiP9xj/cY/3GP9xTOVsQan/cYj/cY/3GP9xj/cT1ugbORfo/3GP9xiP9xj/cYMHMBsJz+j/cY/3GI/3GP9xj/cY/0cX/K6Aj/cY/3GI/3GP9xj/cY/3GP9xj/cY/0g9TJwr/3GI/3GP9xj/cYTVV8OqiP9xj/cY/3GP9xj/cUA/bA0Jj/cY/3GP9xj/cY/3FLpcxVo4/3GP9xj/cY/3FEeHzIeI/3GP9xj/cY/3Exd/G+iA5xj/cY/3GP9xiP9K28xiQ3GP9xiP9xj/cY/3GP9Sf9+Aj/cY/3GI/3GP9xhM0Ewy+3GP9xj/cY/3GP9xQZlc9mqI/3GP9xj/cY/3GP9xQ0382yCI/3GP9xj/cY/3GP9xS5CsVvX/cY/3GI/3GP9xj/cYRj1MrCuP9xj/cY/3GP9xiElL3HtCiP9xj/cY/3GP9xj/RO4c0R7/cY/3GP9xj/cY/3GDu+0bRBLnGI/3GP9xj/cY/0scbF45cYj/cY/3GP9xhPxIwDt3GP9xj/cY/3GP9xj/OfHzuA4MiP9xj/cY/3GP9xQwlsz2lxiP9xj/cY/3GP869RG3Cu6P9xj/cY/3GP9xj/Q5lc1mpxiP9xj/cY/3GP9xj/cY/3GP9xj/cYj/cVF/34D/cY/3GP9xj/cY/1VJ3LaP9xj/cY/3GP9xj/cY/3GP9xQ+4cwR5xj/cY/3GP9xj/cYR1ecmob/cY/3GP9xj/cY/3GP9xj/cY/3GI/3GEzQTDL7cY/3GP9xj/cY/3GP9xj/cYQZlc9mqP9xj/cY/3GP9xj/OHnCuYY9j/cY/3GP9xj/cYQsjM03Nxj/cY/3GP9xj/cUWSzKbTcY/3GP9xj/cY/3GP9xhLdlxImnGP9xj/cY/3GP9xj/cY/3GI/3GP9BFSwPrf9xj/cYj/cY/3GP9xj/cY/3GP9xj/cY/3GITTssLE1xj/cY/3GI/3GP9xj/cY/3GP9xj/cY/3GP9xiP9xj/cUXSbLLZj/cY/3GP9xiP9xNR/Su+Atj/cY/3GI/3GP9xj/TeVsQamP9xj/cYj/cY/3GP9xj/cUc9TIwrcY/3GP9xj/cYj/cYTNBMMvtxj/cY/3GP9xj/cYMIQEsIv7/3GP9xj/cY/3GFpc1qP/cY/3GI/3GP9xj/cY/0C6PBVc/3GP9xj/cY/3GEzlbEGp/3GP9xj/cY/3GP9Az1wUCo/3GP9xj/cY/3GP84MUG4zr5xj/cYj/cY/3GP81uOO8RxyP9xj/cY/3GP9xRz1MjCtxiP9xj/cY/3GP9xj/cY/0DPXBQKj/cY/3GP9xj/cUzlbEGp/3GI/3GP9xj/cY/3GP9xj/cYSnZcaJqI/3GP9xj/cY/3GEzQTDL7cY/3GP9xj/cY/3GI/3GP9xj/cY/3E3ivG5dQ6P9xj/cY/3GP9xj/cY/3Exd/G+iA5xj/cY/3GP9xj/cYj/cUMJbM9pcY/3GP9xj/cYj/cY/3GEXNPLMs/3GP9xj/cY/3GP9xRueMkYdxj/cY/3GP9xiP9GzTyzLIj/cY/3GP9xj/cY/3FPv1wECnGI/3GP9xj/cY/3GP9xj/SwdMX4txj/cY/3GI/3GP9xj/cY/3GEzlbDGpcYj/cY/3GP9xj/cY/3GP9H0myi2f9xj/cY/3GP9xj/QRUsD62P9xj/cY/3GP9xj/cVpc1qOI/3GP9xj/cY/3FBhDz3vI/3GP9xj/cY/3GP9xj/cYj/cY/3GP9xj/cY/0msXIU6j/cYj/cY/3GP9xj/cY/3GEp2XGiaj/cYj/cY/3GP9xhHghyX3o/3GP9xiP9xj/cY/3GP9xj/cU6VHCauiP9xj/cY/3GP9xQwlsz2lxiP9xj/cY/3GP9xTMscM05xiP9xj/cY/3GP9xRZLMptNxj/cY/3GP9xj/cTG/c79AjP9xj/cY/3GP9xj/cY/3GI/z4zErPM7f9xj/cY/3GP9xg6fjK2gc3/cY/3GP9xj/cY/3GP9xj/cY/3FHceyY4Yj/cY/3GP9xgwcwGwnP6P9xiP9xj/cYPrNRskyu/3GP9xiP9xj/cY/0a4HLR+j/cY/3GI/3GP9xj/OIrxuXUOiP9xj/cY/3GP9xTRXcLqJxj/cY/3GP9xj/cY/18m0dlxj/cY/3GP9xj/RO4c0R7/cY/3GP9xj/cY/0EVLA+tj/cY/3GP9xj/cY/3GDINUb7yro/3GP9xj/cY/3GP9xRF4syh3/cY/3GP9xiP9xj/cY/3GP9xj/cY/3GE1AXDv6/3GI/3GP9xj/cY/3GP9xhDCWzPaXGP9xj/cY/3GP9xT79cBApxiP9xj/cY/3GP9N5WxBqY/3GI/3GP9xj/cYPpkBsWb+cYj/cY/3GP9xj/SrGMZOdxj/cY/3GP9xj/cYR3HsmOH/cY/3GI/3GP9xj/cUzlbEGp/3GP9xiP9xj/cY/3GDNWEr2p7f9xj/cY/3GP9xhNVXw6qI/3GP9xj/cY/3GI/zDYcbE3jv9xj/cY/3GP9xj/QLo8FVz/cY/3GP9xj/cYOSWBt9p+j/cY/3GP9xj/cY/3GP9xj/cY/3GI/3FM0ExC+/9xj/cY/3GP9xj/cY/3GP9xj/cYg2LBG50+5xj/cYj/cY/3GDhLpLi0W4/3GI/3GP9xj/cUA/bA0J/3GI/3GP9xj/cUkcbH45j/cYj/cY/3GP9xj/cY/3GEwAvE/0j/cY/3GP9xj/cY/3FDTfzbIIj/cY/3GP9xj/cYT+7MERP/cY/3GP9xj/cYToTsF7Fxj/cYj/cY/3GP9FeHzIeIj/cY/3GP9xj/cYTUBcO/r/cY/3GP9xiP9xj/cUu67FRRj/cY/3GP9xj/cY/3GDHzFL8M64/3GP9xj/cYj/cYQ14s2h2P9xiP9xj/cY/03LHENO/3GP9xiP9xj/cY/3FHbLyZNP9xiP9xj/cY/3FHbLyZNP9xiP9xj/cY/3GE6E7BexcY/3GP9xj/cY/3FCmVzWanGP9xj/cY/3GP9xj/cYVhPa7I/3GP9xj/cY/3FP7swRE4/3GP9xj/cY/3GDFzAb6M/nGP9xj/cY/3GP9xj/QKUcFq7/cY/3GP9xj/cYRhf8noBxiP9xj/cY/3GELuHOEe/3GI/3GP9xj/cYQZlc9mr/cY/3GP9xiP9xj/cY/3GP9xj/cY/3GP81fGG8g56P9xj/cY/3GI/3GP9YE9jscY/3GP9xj/cY/3FABPz/sHGP9xj/cY/3GP9xj/cYPAShtPte/3GP9xj/cY/3GP9xj/NrwBu0P+j/cY/3GP9xj/cTkLMbf0zo/3GP9xj/cY/3GP9xj/cURjXMnKj/cY/3GP9xj/cYOfURtgrucY/3GP9xj/cY/3GP9xj/NoGRun5ucY/3GP9xj/cY/zVWErup7XGP9xj/cYj/cY/0EE/P+wcY/3GP9xj/cY/3GI/3GP9xj/cYU0ndto/3GP9xj/cYj/cY/14m09mP9xj/cY/3GP9xj/cYg6UAG1r/5xj/cY/3GP9xj/cYhKYTxp7P9xj/cYj/cY/3GP9xOS1jttKccY/3GI/3GP9xhBhDz3vP9xj/cY/3GP9xhC7hzhHo/3GP9xj/cY/3E2LBG60+6P9xj/cY/3GP9ECWzfaY/3GP9xj/cY/zAM0rEELY/3GP9xj/cY/3GP9BFSwPrY/3GP9xj/cY/3GP9xVhPa7Ij/cY/3GP9xj/cY/3GP9xj/cY/0goLJ19/3GP9xj/cY/3GI/3GP9xj/cY/3FEeHzIeI/3GP9xj/cY/3GP9xj/cY/0fSbKLZ/3GP9xj/cY/3GP9xQwls32n/cY/3GP9xj/cY/3GP8yBRe/+uiP9xj/cY/3GP9xiP9xO9wTtSPs/3GP9xj/cY/3GI/3GP9E7hzBHnGP9xj/cYj/cY/3GFYT2uz/cY/3GP9xj/cY/3GI/3FEeHzIeP9xj/cYj/cY/0goLI19cY/3GI/3GP9xj/TeVsQamP9xj/cYj/cY/3E59RG2Cu5xiP9xj/cY/3GP9xj/cUkHTH+Lj/cY/3GP9xiP8xTHKww43/cY/3GP9xj/cY/0fSbKLZ/3GP9xj/cY/3GP9xj/cYhOv1wkCo/3GP9xj/cY/3FOhOwnsf9xiP9xj/cY/3GP9xj/cYRdJsstmP9xj/cY/3GP9xj/cYQt3s0iFxj/cYj/cY/3GP9xj/cY/3GP9xj/cY/3GI/04V3C6icYj/cY/3GP9xj/cYSmE8aeyP9xj/cY/3GP9xhIlzx2jHGP9xj/cY/3GIQvNM4MuP9xj/cY/3GP9xj/cY/3GP9xj/cYj/cY/3FJB0x/i4/3GP9xj/cY/3GP9DrnzlGP9xj/cY/3GP9xiP9xj/cYSnZcaJqP9xj/cY/3GP9xQD9sDQmP9xj/cY/3GP9xiEzlbDGpcY/3GP9xj/cY/3FEeHzIeI/3GP9xj/cYj/cTigUbdfrnGP9xj/cY/3GI/3FaXNajj/cY/3GP9xj/cUo2vGyU/3GP9xj/cY/3GP9xj/cU5VfBqocY/3GP9xj/cYj/cUt2XEiacY/3GP9xj/cY/3GP9xiP9xj/RV4syh3/cYj/cY/3GP9xVhPa7I/3GP9xj/cY/3GI/3FEY1zJyv9xj/cY/3GP9xj/cY/3GI/3GP9BP2wNCY/3GP9xiP9xj/cYTUBcO/r/cY/3GP9xj/cY/3GI/3GP9xhEY1y5ynGP9xj/cY/3GP9xiP9xj/cY/3GP9E7hzBHnGI/3GP9xj/cY/3GP9xj/cY/3GP9xiP9xj/cY/3GP82vAG7Q/6P9xj/cY/3GP9xj/N+txuRSOcY/3GP9xj/cYj/cUt2XEiacY/3GP9xj/cY/3GE+/XAQKcY/3GP9xj/cY/3GP9xj/cUMJbN9p/3GP9xj/cY/3GP9xiP81gZG8fm6P9xj/cY/3GP9xj/NrwBu0P+j/cY/3GP9xj/cYj/cY/0scbF45cY/3GP9xiP9xj/cYN58SuWDt/3GP9xj/cY/3GP9xiP9xhBmVz2av9xj/cY/3GP9xj/cUzlbEGpj/cY/3GP9xj/cY/3GI/3GP9xj/cUt2XEiacY/3GP9xj/cYj/cTvPAbUw/o/3GP9xiP9xj/cUGZXPZqj/cY/3GP9xj/cTGIIb933v9xiP9xj/cY/3GP9xhC3ezSIXGP9xj/cYj/cY/3FAFSz+rXGP9xiP9xj/cY/3FDCWzPaXGP9xiP9xj/cY/3GFF/3oBxj/cY/3GI/3FAFSz+rXGP9xj/cYj/cY/3GFNJ3baP9xj/cY/3GP9xiP9xj/cY/3GP9xj/cY/3GP9xj/cYj/cY/3FWE9rsj/cY/3GP9xj/cY/3GER4fMh4/3GP9xj/cYj/cY/0D+zBETiP9xj/cY/3GP9xhKdlxomo/3GP9xiP9xj/cUNN/Nsgj/cY/3GP9xiP9xNl9yuqCNj/cY/3GP9xj/cYj/cYToTsF7Fxj/cY/3GP9xj/PgShsvtecY/3GP9xj/cY/3FBWbzqZHGP9xj/cY/3GP9KxqxjlXGI/3GP9xj/cUthPEnscY/3GP9xj/cY/zEiMr/dzXGI/3GP9xj/cY/3GP9xj/cY/09AXBv6cYj/cY/3GP9xj/cY/3GP9xj/QLo8FVz/cY/3GP9xiP9xj/cY/3GP9xj/cYRj1MrCuP9xj/cYj/cY/3GP9xj/cY/3GEisXHU6cYj/cY/3GP9xj/cY/3GP9xj/cY/3E0r8K8UD2P9xj/cY/3GP9xj/Oagzt1fMcY/3GP9xiP9xj/Pe1CsxK9cYj/cY/3GP9xj/cY/3GP9xMbuCv0R9j/cY/3GP9xj/cYPwkRsfbuj/cY/3GP9xj/cYj/cY/3GP9xj/cY/3GP9BFSwPrY/3GP9xj/cY/3GP9xj/cYj/cY/3GP9xj/R+eMoYf/cY/3GP9xj/cY/3GP9xiP9xj/cY/3GP9xj/cY/3GP9xj/QKUcFq7/cY/3GP9xj/cY/3FRf9+Aj/cY/3GP9xj/cY/3GP9xj/cYj/cUM43Nxyj/cY/3GP9xj/cYQD9sDQn/cY/3GP9xj/cY/3E4hgG3ef5xj/cY/3GP9xj/cUocbF45cY/3GP9xj/cY/3GD8JEbH27o/3GP9xj/cY/3E3ddG5ii6P9xj/cY/3GP9xj/cU/z/BDAj/cYj/cY/3GP9xg4LWO40pyP9xiP9xj/cY/3GP9xj/cUR4fMh4j/cY/3GP9xj/cY/3GP9xiE1AXDv6/3GP9xj/cY/3GP9xj/cY/3GIOpSRtmtuj/cY/3GP9xj/cY/z/ZdLImi4/3GI/3GP9xj/cTsIZrT3mXGP9xj/cYj/cY/3GP9xOlABtq/+/3GP9xiP9xj/cY/3Ext5G/SG6P9xj/cYj/cY/3GE6/XCQKj/cY/3GP9xiP9xj/cY/0fSbJLZcY/3GP9xiP9xj/cTBdobCyXv9xiP9xj/cY/3FPqjwFXHGP9xj/cY/3GP9xj/cY/3GI/3GP9xj/cYTr9cJAqP9xj/cYj/cY/3GP9xj/cY/3GEkHTH+L/3GP9xj/cYj/cYRigsrX3/cY/3GI/3GP9xj/cYTpUcJq7/cY/3GI/3GP9xj/TeVsQamP9xj/cYj/cY/3GP9xj/cY/3GP9xRc08syyP9xj/cY/3GI/3GP9xj/cY/3GP9xj/cU+qPAVccY/3GP9xj/cYj/cY/3FLdlxImnGP9xj/cY/3GP9xiP9xj/cY/3GP9MdlxYmv9xj/cY/3GI/3GP9xQCpMDlv/cY/3GP9xj/cY/3FETfy7IHGP9xj/cY/3GP9xQwls32n/cY/3GP9xj/cY/z4/EbPA7o/3GP9xj/cY/3GI/z5EQbO7vo/3GP9xj/cY/3GP9xiP9xRbgctH7/cY/3GP9xj/cYj/cY/3GP9xj/cY/3GP9xj/cY/3E+nfGyYg7/cY/3GP9xiP9xj/cY/0xhPFns/3GP9xj/cY/3GP9xXSbT2f9xj/cYj/cY/3GP9HAtyv0o/3GP9xj/cY/3GP9xSfEscO2P9xj/cY/3GP9xRz1MjCtxj/cYj/cY/3GP9FXizKHY/3GP9xj/cY/3GP9xj/cY/3GP9xiP9xhOv1wkCo/3GP9xj/cY/3GI/3GP9xRHh8yHj/cYj/cY/3GP9xj/cY/0VeLModj/cY/3GP9xj/cYTSr8LVBxj/cY/3GP9xj/T3+8KASP9xj/cY/3GP9xhHV5yKhnGP9xj/cYj/cY/z+7M7JEzI/3GP9xj/cY/3ExnUG/Yr7/cYj/cY/3GP9xj/cUzLHDNOcYj/cY/3GP9xj/cYQFm8C2SP9xj/cY/3GP9xj/TvqMIFdxj/cY/3GP9xj/cYgws3SwXIv/cYj/cY/3GP9xg0gZG7fm5xj/cY/3GI/3GEjbzIJD/3GI/3GP9xj/cYNiwRutPu/3GP9xj/cY/3GP85nxK3YO1xj/cYj/cY/3GEkcbH45/3GP9xiP9xj/cTQgubvfRnGP9xj/cY/3GP9xiP9xj/cY/3GP9MdlxYmv9xj/cY/3GI/3GP9PVXwaqHGP9xiP9xj/cY/3GERjXLnKcY/3GP9xj/cYj/cY/3GP9xj/cY/09AXBv6cY/3GP9xiP9xj/cY/3GP9xRGNcycr/cY/3GP9xiP9xgzUiG9rd6P9xj/cY/3GP9xj/cY/3FD80zAy3GP9xj/cYj/cYTNBMMvtxj/cY/3GP9xj/cY/3GP9xj/cYj/cYRc08syz/cY/3GP9xj/cY/3GEp2XGiaj/cYj/cY/3GP9xTOVsQan/cY/3GI/3GP9xj/cY/3GP9xj/TuVsIalxj/cY/3GP9xj/cY/1J/34CI/3GP9xj/cY/3FLYTxJ7HGP9xj/cY/3GP9xPCbTtNks/3GP9xj/cY/3GDk+krfBbf9xj/cYj/cY/3FBrnz1GIj/cY/3GP9xj/cTpY4rWnHXGP9xj/cY/3GP9xj/cY/3E9MxKyzO1xiP9xj/cY/3GP8+YoKznX2P9xiP9xj/cY/3GP9xNbwBu0P+/3GP9xj/cY/3GP9xj/SaxchTqI/3GP9xj/cY/3GP9MdlxYmv9xj/cYj/cY/3GP9xj/cY/3GP9xj/Q93s4iGI/3GP9xj/cY/3GP9Jcex44XGP9xj/cY/3GI/3GP9xj/cY/3GP9xhOqjwlXI/3GP9xj/cY/3GI/3GP9xj/Q4Q817xxj/cY/3GP9xj/cY/14m09mP9xiP9xj/cY/3GP9xhKYTxp7I/3GP9xj/cY/3GP9xj/cYj/cY/3E6fjK2gc3/cY/3GI/3GP9xj/cY/3GP9xj/cY/3GP9xiP9xj/SCgsjX1xj/cYj/cY/3GP86CzG39M6P9xj/cY/3GP9xiP9xN3nCuIY9cY/3GP9xj/cY/3GI/0msXIU6j/cY/3GP9xj/cY/3E+uzOyRMz/cY/3GI/3GP9xj/cY/3GP9xhDCWzPaXGP9xj/cY/3GP9xhJIZx95o/3GP9xj/cYj/cTSaorxlXf9xj/cY/3GP9xj/cY/zWBkbx+boj/cY/3GP9xj/OvURtwruj/cY/3GP9xj/cYQBUs/q1xj/cY/3GP9xj/cY/z+iIrJd3Yj/cY/3GP9xj/cY/3GP9xj/cYQD9sDQn/cY/3GP9xj/cY/3GI/0cX/K6Aj/cY/3GP9xj/cY/3GDwzErTM7Yj/cY/3GP9xj/cY/zQwwr3PPf9xj/cYj/cY/3GP9xMHfxsJgOiP9xj/cY/3GP9xj/QM9cFAr/cYj/cY/3GP9xj/TcscQ07/cYj/cY/3GP9xhPBSwfrYj/cY/3GP9xj/cY/0OZXNZqcY/3GI/3GP9xj/cY/3GP88lJG1a27/cYj/cY/3GP9xj/cY/0fSbJLZcYj/cY/3GP9xj/cY/3GP9xj/cY/3GI/3GP9HzTyTLHGP9xj/cY/3GP9xj/cY/3GP9xiP9xj/PLbDtEk8cY/3GI/3GP9xj/cY/3GP9xhIlzx2jHGP9xj/cY/3GP9xRtJsktlxj/cY/3GP9xj/cY/3GI/3GP9xj/cY/3GP9xj/cYRj1MrCuP9xiP9xj/cY/3GP9JrFyFOo/3GP9xiP9xj/cY/3GP9xj/cUzlbEGpj/cY/3GP9xj/cY/3FBmVz2ao/3GI/3GP9xj/cY/3GP9xTOVsQamP9xj/cY/3GP9xj/cT5zsbGMTnGP9xj/cY/3GP9xQCpMDlv/cYj/cY/3GP9xj/WBPY7HGP9xj/cY/3GI/0VeLMod/3GP9xiP9xj/cY/0ClHAaucY/3GP9xiP9xj/Qlm86mRxj/cY/3GI/3GP9ECWzfaf9xj/cY/3GI/3GP9xj/cY/3GP9xj/cY/3GP9xiP9xj/QKUcBq5xj/cY/3GP9xiP9xj/cYSLGMhOf/cY/3GP9xj/cYRgLcn9Jxj/cY/3GP9xj/cY/3GI/3GP9xj/cY/3GP9xRdJsstmI/3GP9xj/cY/3GP9xj/cY/0TzTNDL/3GP9xiP9xj/cY/3GP9xj/cY/3GP9xj/cYj/cY/3FOlRwmro/3GP9xj/cYj/cY/3GP9xj/cY/3GP9xj/cY/3GI/3FGKCytfY/3GP9xiP9xj/cY/3GP9xhF0myy2f9xiP9xj/cY/3GP9xj/cY/3GP9cXNWj/3GP9xj/cY/3GP9xj/cV0m09n/cYj/cY/3GP9xj/cY/3GP9L8SxQ7XGP9xj/cY/3GP9xj/cY/3GI/3GP9xj/cY/3GP9xQ+4cwR5xj/cY/3GP9xj/cY/1xc1KNxiP9xj/cY/3GP9xhLpcxVo/9xj/cY/3GP9xj/cY/3GP9xiP9xj/cY/3GP9xWlzWo4/3GP9xiP9xj/cU/EjBO3/3GP9xj/cY/3GP9xhBmVz2av9xiP9xj/cY/3GP9xj/cY/3GE6VHCauj/cY/3GP9xj/cY/0mCHIfej/cY/3GP9xj/cY/3GP9xj/cY/3GI/3GP9xj/cY/3GP9xj/cY/3GP9xhFzTyzLP9xiP9xj/cY/3GP9xj/cYTOVsQan/cY/3GP9xj/cY/3FUSdu2cY/3GI/3GP9xj/cUReLMod/3GP9xj/cY/3GP9xNHxhvIOe/3GP9xj/cY/3GP9O5WwhqXGP9xj/cY/3GP9xj/cYj/cY/3GP9xj/cY/3GFYT2uz/cY/3GI/3GP9xhOqjwlXI/3GP9xj/cY/3GP9FY1zJyo/3GI/3GP9xj/cY/1xc1KNxj/cY/3GI/3GEzQTDL7cY/3GP9xj/cY/3GP9xj/cYRj1MrCuI/3GP9xj/cY/3GP9xj/cY/3GP9xiP9xRgLcn9JxiP9xj/cY/3GP9xR0J8m9j/cY/3GP9xj/cY/3FF0myy2Yj/cY/3GP9xj/cY/3GP9FY1zJyo/3GI/3GP9xj/cUdCfIvYcYj/cY/3GP9xj/TeVsQamP9xiP9xj/cY/3FNOyw8TY/3GP9xj/cY/3GP9xj/cY/3GP9xiP9xj/cY/3GP9xSfEscO2P9xj/cY/3GP9xj/cY/3GP9xj/cYhEY1y5ynGP9xj/cY/3GP9xj/cY/3GI/3GP9xj/cY/3GE1VfDqoj/cY/3GP9xj/cY/0EVLA+tj/cY/3GP9xj/cY/3GEzLHDNOcY/3GP9xj/cY/3GP9xiP9xj/cY/3GP9xj/Q8jM43OP9xj/cY/3GP9xhI28yCQ4/3GP9xj/cY/3GEulzFWj/3GP9xj/cYj/cY/z6dxbNiOv9xj/cY/3GP9xhBrnz1GI/3GP9xiP9xj/cY/3GFpc1qP/cY/3GP9xiP9xj/cY/3GP9xj/cV0m09n/cY/3GI/3GP9xSfEscO3/cY/3GI/3GP9xj/cY/3GP9xT/P8EMCP9xiP9xj/cY/3GP9IQnyb2I/3GP9xj/cY/3GP9xj/M7eRvkhu/3GP9xj/cY/3GP9GeHyoeHGP9xj/cY/3GP9xPuaGsRl5cY/3GP9xj/cY/3GI/3GP9xhKYTxp7I/3GP9xj/cY/3GP9xS3ZcSJpxj/cYj/cY/3GP9xj/cY/3GP9xj/cY/3GIMAUXsAvoj/cY/3GP9xiP9xg49RG4Cu6P9xiP9xj/cY/0xhPFns/3GP9xj/cY/3GP9xj/RAls32mP9xj/cY/3GP9xj/cY/0x2XFiaj/cY/3GP9xj/cY/3GP9xj/cY/3GI/3GP9IKCyNfXGP9xiP9xj/cY/3GP9xUX/fgP9xj/cYj/cY/3GP9xhRf96AcY/3GP9xiP9xj/cY/3GP9xj/cY/3GEY9TKwrj/cYj/cY/3GP9xhAbtwKEo/3GP9xj/cY/3GP9xiP9xj/cY/3GP9xj/cY/3GP9xj/cULIzONz/3GP9xj/cYj/cY/03lbEGpj/cY/3GP9xiP9xj/cY/3FHQnyL2HGI/3GP9xj/cY/3GP9xj/cY/3GP9xiEwV3E6i/3GI/3GP9xj/cY/3GP9xj/cY/3GP9xiP9A/swRE4/3GI/3GP9xj/cY/3GP9xj/cYTNBMMvtxj/cY/3GI/3GP9xhGQnyr2I/3GI/3GP9xj/cYSRxsfjn/cYj/cY/3GP9xj/cY/3GP9xj/cUPzTMDLcY/3GI/3GP9xj/cU1AXDv6j/cY/3GP9xj/cYj/cY/3GP9xj/cY/3FOlRwmroj/cY/3GP9xj/cYUX/egHGP9xiP9xj/cY/3GP9xj/cY/3GP9xj/cYj/cY/3FIsYyE54/3GP9xj/cY/3GEA/bA0J/3GP9xj/cY/3GP9xTMscQ07/cY/3GP9xj/cY/3E+mQGyZv6P9xj/cY/3GP9xj/cVF/34CP9xj/cY/3GP9xj/cY/3FLYTxJ7HGP9xj/cY/3GP9xiP9xj/cYTqo8JVyP9xj/cY/3GP9xj/cVYT2uyP9xiP9xj/cY/3GP9BFSwPrY/3GP9xj/cY/3GP9xUX/fgP9xiP9xj/cY/3GP9FXizKHY/3GP9xj/cY/3GP9YE9jscY/3GI/3GP9xj/cUthPEnscY/3GP9xj/cY/3GP9xj/cY/3GI/3GP9xTTssPE3/cYj/cY/3GP9xj/cY/3GP9xSQdMf4uP9xj/cYj/cY/3GP9xj/cY/3GP9xj/cY/0lx7HjhcYj/cY/3GP9xj/cY/3GP9xj/cY/3GI/3GEIJbO9pj/cY/3GP9xiP9xj/cVYT2uyP9xj/cY/3GP9xT5UcBq5xj/cY/3GP9xj/cUt2XEiacYj/cY/3GP9xj/cYSRxsfjmP9xj/cY/3GP9xj/cYSRxsfjmP9xj/cY/3GP9xj/cY/3GP9cXNWj/3GP9xj/cY/3GP9xj/cYUX/fgP9xj/cY/3GP9xj/cY/3GP9xiP9xj/cY/0hsvJk0j/cYj/cY/3GP9xj/cY/3GP9xj/cY/3GI/3GP9xj/cY/3GP9xj/cU+qPAVccY/3GP9xj/cYj/cY/3GP9LS9xrQo/3GP9xj/cY/3GP9xS4t8V0j/cY/3GP9xj/cYj/cY/3GP9xTTssPE2P9xj/cY/3GP9xj/cY/3GP9xj/cYj/cY/3GP9xj/cYRF4suh1xj/cY/3GP9xj/cYWlzWo4/3GP9xj/cY/3GP9FY1zJyo/3GP9xiP9xj/cUSSzMbTj/cYj/cY/3GP9EI7zdxI/3GP9xiP9xj/cY/3GP9POywcTXGP9xj/cY/3GD2i9bJdCnGP9xj/cY/3GP9xMCIyv93NcY/3GP9xj/cY/3FAP2wNCY/3GP9xj/cY/3GP9xj/cU+/XBQK/3GP9xj/cY/3GE1VfDqoj/cY/3GP9xj/cY/3GI/3GP9xj/cY/3GP9xj/cUGZXPZqiP9xj/cY/3GP9xg5YQS3nvv/cYj/cY/3GP9xj/Q5lc1mpxj/cY/3GI/3GDZgsbqfTo/3GI/3GP9xj/MxpjvuWcj/cY/3GI/3GP9xj/cY/zJzAb+M/v9xiP9xj/cY/3GP9xj/cY/3GDl6FbeF6v9xj/cYj/cY/3GER4fLh4cYj/cY/3GP9xj/cY/0DPXBQK/3GI/3GP9xj/cY/3GP9xj/MB3VsPIqcY/3GP9xj/cY/3GD7ulLIRa/9xj/cY/3GP9xj/cYMyehvNhecY/3GP9xj/cY/3GEdXnIqGcYj/cY/3GP9xj/cUGEPPe8j/cY/3GP9xj/cY/3GP9xiP9xj/cY/3GP9xj/cY/3GP9xhRf9+A/3GP9xj/cY/3GP9NyxxDTo/3GP9xj/cY/3GP9xS2E8Sexxj/cY/3GP9xj/cYj/cY/3GP9xj/cY/3GP9xj/cY/3GI/3GP9xj/cY/3GP9xj/cVF/34CP9xj/cY/3GP9xj/cY/3GP9xj/cUisXIU6j/cY/3GP9xj/cY/3FOVXwaqHGP9xj/cY/3GP9xiP9xj/cY/3GP9xhKYTxp7I/3GP9xj/cY/3GP9xj/Qj9s7Alxj/cY/3GP9xj/cYhM5WwxqXGP9xj/cY/3GP9xiE6E7BexcY/3GP9xj/cY/3GP9xj/cY/0qsXGU6cY/3GP9xj/cY/3GP9xhEY1zJyv9xj/cY/3GP9xj/cUXSbLLZiP9xj/cY/3GP9xj/cY/3GP9xj/cU+/XBQK/3GP9xj/cY/3GP9xj/cYj/RAls32n/cY/3GP9xj/cYj/cY/3GP9xj/cY/3FD80zAy3GP9xj/cY/3GI/3GEGufPUY/3GI/3GP9xj/cY/3GP9xj/cYTMscM05xj/cY/3GP9xj/cVRJ27ZxiP9xj/cY/3GP9xj/cUGEPPe8j/cY/3GP9xj/cY/3GI/3GP9xj/cY/3FFzTyzLI/3GP9xj/cY/3GDrhF7Ye6P9xj/cY/3GP9xj/cYhIrFx1OnGP9xj/cY/3GP9xj/cThcp7ijWI/3GP9xj/cY/3GI/3E2cbS6jkv/cY/3GI/3GP9xj/cT/34bEIHv9xj/cYj/cY/3GEdXnIqGcY/3GP9xj/cY/3GEMJbM9pcY/3GP9xj/cY/3GP9IF/yOgHGP9xj/cY/3GP9xj/cY/0DPXBQKj/cY/3GP9xj/cY/zKRQr9uvY/3GP9xj/cY/3GP9xiP9xj/cY/3GEA/bPwJcYj/cY/3GP9xj/cY/3FNOyw8TY/3GP9xj/cY/3GP9xj/cYj/cUGZXPZqj/cY/3GP9xj/cYVhPa7I/3GP9xj/cY/3GDHAsr8/Tf9xj/cY/3GP9xiP9EONzccoj/cY/3GP9xj/cTBi0bCtLo/3GP9xj/cYj/cY/zcsEbrT7oj/cY/3GP9xj/cUisXIU6/3GP9xiP9xj/cY/3GP9xj/cYQwlsz2lxj/cY/3GP9xj/cYQZlc9mr/cYj/cY/3GP9xj/cY/0x2XFia/3GP9xiP9xj/cY/3GP9xPpkBsmb+j/cY/3GP9xj/cYS8scU06I/3GP9xj/cY/3GP9xj/cY/3GP9xhGAtyf0nGP9xiP9xj/cY/3GP9xj/cY/3GP9xQwls32n/cY/3GP9xj/cY/3GP9O5WwhqXGP9xj/cY/3GP9xj/cTzPAbMw/nGP9xj/cY/3GI/3GP9xRc08syyP9xj/cY/3GP9xj/cY/3GP9xiP9xj/cY/3GE6qPCVcj/cY/3GP9xj/cY/3GP9xiDsqxLXVO4/3GP9xj/cY/3FPv1wECnGP9xiP9xj/cY/3FBhDz3vI/3GP9xj/cY/3GP9xXSbT2f9xiP9xj/cY/3GP9xhCCWzvaYj/cY/3GP9xj/cUzLHDNOcYj/cY/3GP9xj/cYQBUs/q1xj/cY/3GP9xj/cUnxLHDtj/cY/3GP9xj/cY/3FDI7zdxI/3GP9xj/cY/3FJ8Sxw7Y/3GP9xj/cY/3GP9xj/cY/3GEzQTDL7cYj/cY/3GP9xj/cY/3GP9xj/cY/0EqTA5biP9xj/cY/3GP9xj/cY/3GP9xRtJsktlxj/cY/3GP9xj/cYQt3s0iFxiP9xj/cY/3GP9xj/cY/3GEGZXPZqj/cY/3GP9xj/cY/3GP9xj/cURjXMnKj/cY/3GP9xj/cY/3GP9xj/cY/3GI/3GP9xj/TcscQ07/cY/3GI/3GP9xj/cY/3GP9FXizKHY/3GP9xj/cY/3GP9xRbgctH6P9xj/cY/3GP9xRygsjX1xj/cY/3GP9xj/cYQZlc9mqP9xj/cY/3GP9xj/cY/3GP9xiP9FY1zJyo/3GP9xj/cY/3GP9xj/cYOqGjtl5cj/cY/3GP9xj/cY/3GP9xj/cYhIrFx1OnGP9xj/cY/3GP9xj/cYj/TcscQ07/cY/3GP9xj/cYTBXcTqKP9xiP9xj/cY/3GP9xj/cY/0EVLA+tj/cY/3GP9xj/cY/3GEA/bA0J/3GP9xj/cY/3GP9xhdJtPZ/3GP9xj/cY/3GP9xhEY1y5ynGI/3GP9xj/cY/3GP9xj/cY/3GP9IPUycK4/3GP9xj/cY/3GP9xj/cY/3GP9xhOqjwlXI/3GI/3GP9xj/cY/3GP9xj/cYSnZcaJqI/3GP9xj/cY/3GP9xQCpMDlv/cY/3GP9xiP9xj/cY/3GP9xj/MMNRsUyu/3GP9xj/cY/3GP9xj/cY/3GP9xiE/z/BDA/3GP9xj/cY/3GP9xToTsJ7H/cYj/cY/3GP9xj/cYQvNM4MuP9xj/cY/3GP9xiP9xj/cY/3GP9xj/cYRj1MrCuP9xj/cYj/cY/3GP9xj/cY/3FEY1zJyv9xj/cYj/cY/3GP9xj/cY/3GE1AXDv6/3GP9xiP9xj/cY/3GP9PQFwb+nGP9xj/cY/3GI/3FCs6zUxXGP9xj/cY/3GP9xT8SME7f/cY/3GP9xiP9xj/cUMJbM9pcY/3GP9xiP9xj/cY/3GP9xj/Q93s4iGP9xj/cYj/cY/3GP9xSJc8hoz/cY/3GP9xj/cY/0fSbKLZ/3GP9xj/cY/3GP9xSKxchTr/cYj/cY/3GP9xj/RpLMttP/cY/3GP9xj/cYUX/egHGP9xiP9xj/cY/3GP9xRHh8yHiP9xj/cY/3GP9xj/cY/3GP9xiP9xhNVXw6qP9xj/cYj/cY/3GP9xj/cY/0goLJ19/3GP9xj/cY/3GP9xj/cY/3GI/3GP9xj/cYRHh8yHj/cY/3GP9xj/cYN/XkuQobj/cYj/cY/3GP9xj/cYNe9iuhCdcY/3GP9xiP9xj/cT0/EbPA7v9xj/cY/3GP9xhJHGx+OY/3GP9xj/cY/3GE6/XCQKj/cYj/cY/3GP9xj/cY/3FAKkwOW/9xj/cY/3GI/3GP9xj/cY/3GP9xQCpMDlv/cY/3GP9xiP9xj/cY/3GP9xj/cY/3GEp2XGiaiP9xj/cY/3GP9xj/cY/0vxLFDtcY/3GP9xj/cY/3GP9xj/cYj/cY/3GP9xj/cY/0C6PBVc/3GP9xj/cY/3GP9xiP9xj/cY/3GP9xj/cUR4fMh4j/cY/3GP9xj/cYMbeRv0huj/cY/3GP9xj/cY/3GP9E80zQy/9xj/cYj/cY/3GP9xP/vSsAQtcYj/cY/3GP9xj/cYTOVsMalxiP9xj/cY/3GP9xj/cY/3FBmVz2aoj/cY/3GP9xj/cY/0QJbN9pj/cY/3GP9xj/cY/3GP9xj/SD1MnCv/cYj/cY/3GP9xj/cY/3GP9xj/cUthPEnscY/3GP9xj/cYj/cY/3GP9xj/cY/3GP9xT6o8BVxxj/cY/3GP9xiP9xj/cY/3GP9xj/cY/3GELzTODLj/cY/3GI/3GP9xj/cY/3GP9xj/SwdMX4txj/cY/3GI/3GP9xj/cY/3GP9xj/cY/3FM0ExC+/9xj/cYj/cY/3GP9xj/cY/3GP9xj/cUzQTEL7/3GP9xiP9xj/cY/3GP9xSRxsfjmI/3GP9xj/cY/3GP9xj/RV4syh2P9xj/cY/3GP9xj/cYj/cY/3GP9xj/cYTUBcO/r/cY/3GP9xiP9xj/cY/3GP9xj/SaxchTqP9xiP9xj/cY/3GP9MdlxYmv9xj/cY/3GI/3GP9xj/cY/3GP9xhFzTyzLP9xj/cY/3GP9xiP9BKkwOW4/3GP9xj/cY/3GP9xj/cYNbwBukP+cY/3GP9xj/cY/3GIOpSRtmtuj/cY/3GP9xj/cY/3GI/3GP9xj/cY/3FM0ExC+/9xj/cY/3GP9xj/cYj/cY/3GP9xj/cY/1VJ3Lb/cY/3GI/3GP9xj/cY/3GP9xj/cY/3GP9xiP9xj/cY/3GP9xj/cY/3GP9xj/cYj/cY/3GP9xj/cY/3GP9xj/cVtc1KNxj/cY/3GP9xj/cY/3GEiCHHfecY/3GP9xj/cY/3GP9xj/cY/3GI/3GP9xj/cY/3GP9xj/cY/3GP9xiP9xj/cY/3GP9xj/cY/3GP9xj/cYj/cY/3GP9xj/cY/3GP9xVhPa7I/3GI/3GP9xj/cYQu4c4R7/cYj/cY/3GP9xj/cY/3GP9xj/cY/1xc1aP/cY/3GP9xj/cY/3GP9xj/cYQCpMDlv/cY/3GP9xj/cY/3GP9xj/cY/3E/3ZGxIm7/cY/3GP9xj/cY/3GI/3GP9xj/QSpMDluP9xj/cY/3GP9xj/MnMBv4z+j/cY/3GP9xj/cY/3FKHGxeOXGP9xj/cY/3GP9xhP8/wQwI/3GP9xj/cY/3GP9xj/cYg163G7FI7/cY/3GP9xj/cY/3FLdlxImnGP9xiP9xj/cY/3GDLiEb4d7v9xj/cY/3GP9xj/cYRHh8yHj/cY/3GP9xj/cY/3GEt2XEiacY/3GP9xj/cY/3GP9xj/cY/3GEkHTH+Lj/cY/3GP9xj/cY/0msXIU6j/cYj/cY/3GP9xj/cY/3GP9xj/cY/3GE1AXDv6j/cY/3GP9xj/cY/3GP9xj/cYj/Rs08syyI/3GP9xj/cY/3GP9xj/cY/3GP9xiP9xj/cYU0ndto/3GP9xj/cY/3GI/0ClHAaucY/3GP9xj/cY/3GI/3FRf9+A/3GP9xj/cY/3GP9xRbgctH6P9xj/cY/3GP9xj/cYj/cY/3GP9xj/cY/3GP9xj/cYSmE8aeyP9xj/cY/3GI/3GP9xj/cY/3GP9xTUBcO/qP9xj/cYj/cY/3GP9xj/cY/3GP9xj/cY/3FFzTyzLI/3GI/3GP9xj/cY/3GP9xj/cY/3GP9IKCydff9xj/cY/3GP9xiP8xjOW/cxpxj/cYj/cY/3GP9PQFwb+nGP9xj/cY/3GP9xiP9xj/cUisXIU6/3GP9xj/cY/3GI/03lbEGpj/cY/3GP9xj/cYj/SxxsXjlxj/cY/3GP9xiP9xhGPUysK4/3GP9xj/cY/3GP9xj/cYj/cYN8KDuT18/3GI/3GP9xj/cY/zmGAbd5/nGI/3GP9xj/cY/3GP9xj/TuVsIalxj/cY/3GP9xj/cY/3FM5WxBqY/3GP9xj/cY/3GEzlbEGp/3GP9xj/cY/3GP9xj/cY/3FM5WxBqY/3GP9xj/cY/3GE+/XAQKcY/3GP9xj/cY/3FJ8Sxw7Y/3GP9xj/cY/3GEXnjLGHj/cY/3GP9xj/cYj/cY/3GDTFIrw63Y/3GP9xj/cY/3GIOVDUtq8rcY/3GP9xj/cY/3GP9xhJB0x/i/9xj/cYj/cY/3GP9xj/cY/3GP9xhPv1wECnGP9xj/cY/3GP9xj/cY/0g9TJwr/3GI/3GP9xj/cY/3GP9xj/cYQwlsz2lxj/cY/3GP9xj/cY/zQwwr3PPY/3GP9xj/cY/3GP9xT79cBApxiP9xj/cY/3GP9xj/cUKufNUYcY/3GP9xj/cY/3GDdbgbikfnGP9xj/cY/3GP9xj/cY/3GEY9TKwriP9xj/cY/3GP9xj/cY/3GP9xQCpMDlv/cYj/cY/3GP9xj/cY/3GP9xj/SD1MnCv/cYj/cY/3GP9xj/cY/3GP9xj/cYRGNcycr/cY/3GP9xj/cY/3GP9xj/cY/0EqTA5biP9xj/cY/3GP9xj/cY/3GP9xj/cURjXMnKj/cY/3GP9xj/cY/3GP9xj/cYj/SwdMX4txj/cY/3GP9xj/cY/3GP9xj/TzssHE1xj/cY/3GP9xiP9xj/cY/3GP9xj/cY/3GP9xj/cUkHTH+LiP9xj/cY/3GP9xj/cY/3GP9xj/SwdMX4txiP9xj/cY/3GP9xj/cY/3GP9xj/TcscQ06P9xj/cY/3GP9xXSbT2Y/3GP9xj/cY/3GP9xj/cY/3GP9xRGNcycqP9xj/cY/3GP9xj/cY/3FNQFw7+oj/cY/3GP9xj/cY/3GP9xj/cY/3E3W4G5pH7/cY/3GP9xj/cYS4t8R0hxj/cY/3GP9xj/cUisXIU6j/cY/3GP9xj/cY/3GEGZXPZqj/cY/3GP9xj/cY/3GP9xj/cYSKxchTr/cY/3GP9xj/cY/3E/4sGxHT7/cY/3GP9xiP9xj/cUAqTA5b/3GP9xj/cY/3GP9xj/cYj/cY/3GP9xj/RTjcvHJxj/cY/3GP9xj/cUM43Nxyj/cY/3GI/3GP9xj/cUzLHDNOcY/3GI/3GP9xj/cYNmSiuptdj/cY/3GP9xj/cY/3GP85hgG4ef7/cY/3GP9xj/cYTqo8JVyP9xj/cYj/cY/3GP9xj/cY/3GP9PQFwb+nGP9xiP9xj/cY/3E0UiG7rd5xj/cY/3GP9xj/cUthPEnscY/3GP9xj/cY/3GEc9TIwrcY/3GP9xj/cY/3GP9N0ExC+4/3GP9xj/cYj/cY/3GP9xj/cY/3GP9xj/cY/3GI/3GP9Az1wUCv9xj/cY/3GP9xiP9xj/cY/0VjXMnKj/cY/3GP9xj/cYhNVXw6qP9xj/cY/3GI/3GP9xS4t8R0hxiP9xj/cY/3GP9xj/SD1MnCv/cY/3GP9xiP9xj/cUA/bA0J/3GP9xiP9xj/cY/3FNQFw7+o/3GP9xj/cY/3GI/3GP9HzTyTLHGP9xj/cY/3GP9xj/cY/3GP9xiP9xj/cUAqTA5b/3GP9xj/cY/3GP9xj/cYj/cUiCHHfecY/3GP9xj/cY/3GIQZlc9mr/cY/3GP9xj/cY/3GDeTE7ls7P9xj/cY/3GP9xj/Sxxsbjn/cY/3GP9xj/cY/3GP9xhPv1wECnGP9xj/cY/3GP9xj/cY/3GE+/XAQKcY/3GP9xj/cY/3GP9xiP9xTNBMQvv/cY/3GP9xj/cY/3GP9xj/cY/3GI/3GP9xSQdMf4uP9xj/cY/3GP9xj/cY/3GI/3GP9xj/RPNM0Mv/cY/3GP9xj/cY/3GP9xiP9xj/RWNcycqP9xj/cY/3GP9xj/cYj/cY/3GP9xhC80zgy4/3GP9xj/cY/3GP9xiP9xj/cY/3GP9xj/cY/0xhPFns/3GP9xj/cY/3GP9xiP9xj/cY/3GP9xj/cY/3FHKCyNfXGP9xj/cY/3GP9xj/cYj/cY/3GP9xj/cY/3GE6E7BexcY/3GP9xiP9xj/cY/3GP9xj/cUNN/NsgiP9xj/cY/3GP9xj/cUocbF45cY/3GP9xj/cY/3GP9xj/cY/3GI/0KEPPe8j/cYj/cY/3GP9xj/cY/3GP9xhaXNajj/cY/3GP9xj/cY/3GP9xj/cY/3GI/3GP9xj/cY/3GP9xj/cY/3GP9xiE6qPCVc/3GI/3GP9xj/cY/3GP9xj/cY/1xc1aP/cY/3GP9xj/cY/3GEzLHDNOcY/3GP9xj/cY/3GP9xTlV8Gqhxj/cY/3GP9xj/cY/3GEzQTDL7cYj/cY/3GP9xj/cY/3GP9Mi3xXSI/3GP9xj/cY/3GDFzAb6M/nGP9xj/cY/3GP9xSIIch97/cY/3GP9xj/cY/3E5EGG3756P9xj/cY/3GP9xj/RqfstYGP9xj/cY/3GP9xj/cTwEobT7Xo/3GP9xj/cY/3GP9xj/cVRJ3Lb/cY/3GP9xj/cY/3FCyMzjc/9xj/cY/3GP9xj/cY/zavwrpQPXGP9xj/cY/3GP9xj/cUMJbN9p/3GP9xj/cY/3GE+/XAQKcY/3GP9xj/cY/3GP9xj/cUMJbN9p/3GP9xj/cY/3GP9O5WwhqXGP9xj/cY/3GP9xj/cYS3ZcSJpxj/cY/3GP9xj/cY/3GP9xiP9xj/cY/3GEXNPLMs/3GP9xj/cY/3GP9xj/cYj/cY/3GP9FY1zJyo/3GP9xj/cY/3GEXSbLLZj/cY/3GP9xj/cY/3GI/3GP9xj/cUisXIU6/3GP9xj/cYj/cYSnZcaJqP9xj/cY/3GP9xj/cYj/cY/3GP9xj/cUYC3K/S/3GP9xj/cY/3GP8+SDKzt82P9xj/cY/3GP9xj/cYRGNcycr/cY/3GP9xj/cY/3GP9xj/cY/3GI/3GP9xhNOywsTXGI/3GP9xj/cY/3GP9xj/cY/3GP9xiEphPGns/3GP9xiP9xj/cY/3GP9xj/cY/3GP9xj/cYTUBcO/qP9xj/cY/3GP9xj/cY/3GP9xiP9xQu4c4R6P9xj/cY/3GI/3GP9xj/cY/3GP9xj/cY/3GP9xiP9xhPBSwfrY/3GP9xiP9xj/cY/3GP9xj/cY/3GP9xj/cYj/QLo8BVxxiP9xj/cY/3GP9xj/cY/3GP9xj/cYj/cY/03QTEL7j/cY/3GP9xj/cY/3GP9xj/cYhJB0x/i/9xj/cY/3GP9xj/cY/3GP9xj/cYj/cY/0fNPJMscY/3GP9xj/cY/3GP9xj/cY/3GI/3GP9FXizKHf9xiP9xj/cY/3GP9xj/cY/3GP9xj/cYj/cY/0TzTNDL/3GP9xj/cY/3GP9xj/cY/0ZjXKnKcY/3GP9xj/cY/3GP9xj/cY/3GIQCpM/Vtxj/cY/3GP9xj/cY/3GP9xj/cYj/T0BcG/pxj/cY/3GP9xj/cY/3GP9xiP9MdlxYmv9xj/cY/3GP9xj/cY/3GEXSbLLZj/cY/3GP9xj/cY/3GISKxcdTpxj/cY/3GP9xj/cY/3GEYoLK19j/cY/3GP9xiP9xj/cY/1gT2Oxxj/cY/3GP9xj/cYhKdlxomo/3GP9xj/cY/3GP9xj/cYj/cY/3GP9xj/cY/3GEzlbEGp/3GP9xj/cY/3GP9xj/cY/3GP9HuByUfnGP9xj/cY/3GP9xj/cYj/cY/3GP9xj/cY/3GP9xRHh8yHiP9xj/cY/3GP9xj/cYj/cY/3GP9xj/cY/3GP9xj/cUW4HLR+j/cY/3GP9xj/cY/3GP9xTMscQ07/cY/3GP9xj/cYTUBcO/qP9xj/cY/3GP9xj/cY/3GP9xj/cYT79cBApxj/cY/3GP9xj/cU0q/D1Q/3GP9xj/cY/3GP9xQsjM43P/cY/3GP9xj/cY/1N/3YBxj/cY/3GP9xj/cY/0DUjBO3j/cY/3GP9xiP9xTpUcJq6P9xj/cY/3GP9xiP9xj/TdBMQvuP9xj/cY/3GP9xj/cY/3GP9xiP9xj/cY/3GP9xj/cY/3GP9xj/cYj/cY/3GP9xj/cYTWqcOVaP9xj/cY/3GI/3GP9xj/T3+8KAT/cYj/cY/3GP9xQEScDLaP9xj/cY/3GP9xj/PKmxtVZOj/cY/3GI/3GP9xhEeHy4eHGI/3GP9xj/cY/3GP9K4Pxx8P9xj/cYj/cY/3GP9xj/cY/3GP9xj/cUisXIU6j/cY/3GP9xj/cY/3GEA/bA0J/3GP9xj/cY/3GP9xj/cTiGAbd5/nGP9xj/cY/3GP9xiP87UAG2r/6P9xj/cY/3GP9xiP9xj/cY/3GEGZXPZq/3GP9xj/cYj/cY/3GP9xj/cY/3GP9xj/cY/3GI/0EqTA5bj/cY/3GP9xj/cY/0JEnOu2cY/3GP9xiP9xj/cTAzYb/MnnGI/3GP9xj/cY/3GP9xj/cYQ0382yCP9xj/cY/3GP9xj/QM9cFAqP9xj/cY/3GP9xj/cY/0+E7Cexj/cY/3GI/3GP9xgy4hG9He5xiP9xj/cY/3GP9xj/cY/3GP9LB0xfi3GP9xiP9xj/cY/3FM5WxBqf9xj/cYj/cY/3GP9A1IwTt4/3GP9xj/cY/3GP9AujwVXP9xj/cY/3GP9xiP9xj/cY/3GP9xj/cY/3GP9xhGKCytfY/3GP9xj/cY/3GI/3GP9xj/cY/3GP9xj/RV4syh2P9xj/cY/3GP9xj/RAls32mP9xj/cY/3GP9xj/cYj/cY/3GP9xj/cY/3GP9Az1wUCo/3GP9xj/cY/3GP9xj/cY/0x2XFiaj/cY/3GP9xj/cY/3GEReLLodcY/3GP9xj/cY/0vxLFDtcY/3GP9xj/cY/3GP9xiP9JlzyGjP9xiP9xj/cY/3GP9xj/cY/3GP9xj/cUiCHIfe/3GP9xj/cY/3GP9xNJaxvGlOj/cY/3GP9xiP9xj/cUdCfIvYcY/3GI/3GP9xj/cYOZxHtmO4cY/3GP9xiP9xj/cYNSQDu9v8j/cY/3GP9xj/cY/3FLdlxYmv9xj/cY/3GP9xj/cY/3GP9xhOhOwnsf9xj/cY/3GP9xj/cTXBMbs+zv9xj/cY/3GI/3GP9MdlxYmv9xj/cY/3GP9xj/cYj/cYSOD8gfCP9xj/cY/3GP9xj/cYhJB0x/i/9xj/cY/3GP9xj/cY/0QJbN9pj/cY/3GP9xj/cY/3GERjXLnKcYj/cY/3GP9xj/cY/3GP9xj/cY/0mCHIfej/cY/3GP9xj/cY/3GP9xW1zUo3GP9xj/cY/3GP9xj/cY/3GEzQTDL7cYj/cY/3GP9xj/cUiXPIaM/3GP9xj/cY/3GP9xg8XSazotlxj/cY/3GP9xj/cYj/cU5/vBgEcY/3GP9xiP9xj/cY/0msXIU6j/cY/3GP9xiP9xj/cY/3GP9Nuuw0UXGP9xj/cY/3GI/3GP9JghyH3v9xj/cY/3GP9xiP9xPYDDs388/3GP9xj/cYj/cY/3GP9xj/cYQZlc9mr/cY/3GI/3GP9xj/cY/0x2XFia/3GP9xj/cYj/cY/3GP89zwGzMP5xiP9xj/cY/3GP9xj/cY/3GP9xj/TGE8Wez/cY/3GP9xiP9xj/cY/3GP9xj/cURjXMnK/3GP9xiP9xj/cY/3GP9xj/cY/3GEp2XGiaiP9xj/cY/3GP9xj/cY/3GP9xj/cYj/cY/3FEXiy6HXGI/3GP9xj/cY/3FOapwZVnGP9xj/cY/3GI/0QJbN9p/3GP9xj/cY/3GI/3GE6/XCQKj/cY/3GP9xj/cYhEeHy4eHGP9xj/cYj/cY/1VJ3Lb/cY/3GP9xj/cY/3GI/1xc1KNxj/cY/3GP9xj/cT6ZAbJm/o/3GP9xj/cY/3GP9xiDBIgb+3fnGP9xj/cY/3GP9xj/QSpMDluP9xiP9xj/cY/3GP9xj/cY/3GP9xj/cUzlbEGpj/cY/3GP9xj/cY/z43A7PI/P9xj/cY/3GP9xj/cY/3GEwAvE/0j/cY/3GP9xj/cY/3GP9xgyAVK+/q3/cY/3GP9xiP9xj/cTLmAr4Z/f9xj/cY/3GP9xj/cYTVV8OqiP9xj/cY/3GP9xj/cY/3E0Z0G8mL7/cY/3GP9xj/cY/3FBhDz3vI/3GP9xj/cYj/cYT+7MARNxiP9xj/cY/3GP9xQD9sDQmP9xj/cY/3GP9xj/cY/3GP9xj/cUc9TJwr/3GP9xj/cY/3GP9xj/cY/3FHQnyb2P9xj/cY/3GP9xj/cYhGKCytff9xj/cY/3GI/3GP9xj/cY/3GP9xj/cYQvNM4MuP9xj/cYj/cY/3GP9xj/cY/3GP9xQZlc9mqI/3GP9xj/cY/3GP9xj/cY/09AXBv6cYj/cY/3GP9xj/cY/0OZXNZqcY/3GI/3GP9xj/cY/3GP9xj/cY/0QJbN9pj/cY/3GP9xj/cY/3FHKCyNfXGP9xj/cY/3GP9xiP9xj/cY/3GP9xj/SwdMX4txj/cY/3GP9xiP9xj/cY/3GP9xj/RPNM0Mv/cY/3GP9xj/cYj/cY/3GP9xj/cYQCpM/Vtxj/cY/3GP9xiP9xj/cY/3GP9xj/cUReLMod/3GP9xj/cY/3GP9xj/cYj/cY/3GP9xj/cY/3FLYTxJ7HGP9xj/cY/3GP9xj/cYj/cY/3GP9xS3ZcSJpxj/cY/3GP9xiP9xj/cY/3GP9xQZlc9mqP9xj/cYj/cY/3GP9xj/cY/3GP9PQFwb+nGP9xiP9xj/cY/3GP9xj/cUc9TIwrcY/3GP9xiP9xj/cY/3GP9xj/cY/3E9PxGzwO7/cY/3GP9xj/cYj/cYQgls72mP9xj/cY/3GI/3GP9MdlxYmv9xj/cY/3GP9xj/cYj/cURjXMnK/3GP9xj/cY/3GP9xj/cYj/cY/3GEeCHJfej/cY/3GP9xiP9xj/cY/3GP9xj/cY/3GP9xj/cYj/cY/3GP9xTNBMQvv/cY/3GP9xj/cY/3GP9xiP9xj/cY/0a4HLR+j/cY/3GI/3GP9xj/cY/3GP9xj/cY/3GP9xiP9xj/RrgctH6P9xj/cY/3GI/3GE6VHCau/3GP9xj/cY/3GI/3GP9xj/cY/3GP9xj/cY/3GP9xiP9xj/cY/3FaXNajj/cY/3GP9xiP9xj/cY/3GP8zonG9XY5xj/cY/3GP9xj/cYQD9sDQn/cY/3GP9xj/cY/zmGAbh5/v9xj/cY/3GP9xj/XybR2XGP9xj/cY/3GP9xRc08syyP9xj/cY/3GP9xiF0m0tlxj/cY/3GP9xj/cYSIIcd95xj/cY/3GP9xj/cY/3GP9xgxkUK+br1xj/cY/3GP9xj/cYSKxchTr/cY/3GP9xj/cY/3GP9xiP869RG3Cu7/cY/3GI/3GP9xj/cY/3GP9xj/cYORRStuutcY/3GP9xj/cYj/cY/3GP9xj/cYTNBMMvtxj/cY/3GP9xj/cYj/cYTUBcO/r/cY/3GP9xj/cY/3GP9xiP9xj/cY/0C6PBVc/3GP9xj/cY/3GP9xj/cYT+7MERP/cY/3GP9xiP9xj/cYRHh8uHhxiP9xj/cY/3GP9xj/cYR1ecioZxj/cY/3GI/3GP9xQwlsz2lxj/cY/3GI/3GP9xhF0myy2f9xj/cY/3GI/3GP9xj/cY/0x2XFia/3GP9xj/cYj/cY/3GP9xj/cY/3GP9xj/cY/3GISQdMf4v/cY/3GP9xj/cY/09AXBv6cY/3GP9xiP9xj/cV0m09n/cY/3GP9xj/cY/3GI/0sHTF+LcY/3GP9xj/cY/3GP9xSJc8hoz/cY/3GP9xj/cYj/cY/0+E7Cexj/cY/3GP9xj/cY/3GP9xiP9xj/cY/0msXIU6j/cY/3GP9xiP9xj/cY/3GP9xj/cY/3GP9E7hzRHv9xj/cY/3GP9xj/cY/3GI/3GP9xj/cUYX/K6A/3GP9xj/cYj/cY/3GP9xj/cURjXMnK/3GP9xj/cYj/cY/3GP9xhJHGx+Of9xiP9xj/cY/3GP9xRz1MjCtxj/cY/3GP9xiP9xj/cY/3GP9PQFwb+nGP9xj/cY/3GI/3GP9xj/cY/3GP9xRc08syyP9xj/cY/3GP9xiP9xj/cY/3GP9xj/SwdMX4txj/cY/3GP9xiP9xj/cY/3GP9xj/cY/3GP9xhKYTxp7I/3GP9xj/cYj/cY/3GP9xj/cURjXMnK/3GP9xj/cYj/cY/3GP9xj/cY/3GP9E80zQy/9xj/cY/3GI/3GP9xj/cY/3GP9xhdJtLZcY/3GI/3GP9xj/cY/3GP9xj/cY/3GP9xiP9xj/cY/3GP9xj/cY/3FM0ExC+/9xj/cY/3GI/3GP9xj/cYSKxcdTpxj/cY/3GI/3GP9xj/cY/3GP9xTUBcO/qP9xj/cYj/cY/3GP9xj/cYQZlc9mr/cY/3GI/3GP9xj/cTFzAb6M/nGP9xiP9xj/cY/3GP8/WWGxpp5xj/cY/3GP9xj/cY/3GP9xiP9xj/cY/3GE6/XCQKj/cY/3GI/3GP9xj/OYYBt3n+cY/3GI/3GP9xj/cY/3GP9xj/cYSmE8aeyP9xj/cY/3GP9xiP9FeHzIeI/3GP9xiP9xj/cYO77RtEEucY/3GP9xj/cYj/MB0CsfL9iP9xj/cY/3GP9xj/cYPxoUsOXrcY/3GP9xj/cY/3GP9xg07za7EMlxj/cYj/cY/3GP9xj/cYSKxcdTpxj/cYj/cY/3GP9xj/cUc9TIwrcY/3GP9xj/cYj/cY/3GP9xj/cY/3GP9xj/cY/3GI/3GP9xTMscM05xj/cY/3GI/3GP9xj/cY/3GEzlbDGpcYj/cY/3GP9xj/cYU0ndto/3GP9xiP9xj/cY/3GP9xj/cY/3GP9xj/cYj/cY/3GP9xj/cY/3GP9xj/cY/3GI/3GP9xhOlRwmrv9xj/cY/3GI/3GP9xj/cY/3GP9xj/cY/3GP9xiP9xRGNcycr/cY/3GP9xj/cY/3GP9xiP9xj/SaxchTqP9xj/cY/3GP9xiP9xR0J8i9hxj/cY/3GI/3GP9xj/SwdMX4txj/cY/3GP9xj/cY/3GI/3GP9xj/cY/3GP9xj/cY/3GP9xiP9xj/cY/3GP9xVhPa7I/3GP9xj/cYj/cY/3GEkHTH+L/3GP9xj/cY/3GP9xj/cYj/cY/3GP9xj/cY/3GP9xj/cY/3GIS8scU06P9xj/cY/3GP9xiP9xj/cY/3GP9xj/cY/3GP9xj/cUAVLA+t/3GP9xj/cY/3GI/3GP9xj/cY/3GP9xj/cY/3GP9xPO1CsxK9cY/3GP9xiP9xj/cY/0OZXNZqcY/3GP9xj/cYj/cY/3GP9xSKxchTr/cY/3GP9xiP9xj/cYSSGcfeaP9xj/cY/3GP9xj/cYPOlRsxaucY/3GP9xj/cY/3GI/3GP9xj/cY/0scbF45cYj/cY/3GP9xj/cUt2XEiacY/3GP9xiP9xj/cY/zmbIbhk3v9xj/cY/3GP9xj/SqxcZTpxj/cY/3GP9xj/cY/3GP9xNdZRuymuj/cY/3GP9xj/cY/3E163G7FI6I/3GP9xj/cY/3GEp2XGiaj/cY/3GI/3GP9xj/Rxf8roCP9xj/cY/3GI/3GP9xj/cY/3GENN/Nsg/3GI/3GP9xj/cYTNBMMvtxj/cY/3GP9xj/cY/3GI/3GE6qPCVcj/cY/3GP9xj/cY/3GP9xj/cY/3GEt2XEiacY/3GP9xj/cY/3GP9xj/cYj/cUkHTH+Lj/cY/3GP9xj/cY/3GP9xj/cYj/cY/3GFYT2uz/cY/3GP9xj/cY/3GIVhPa7P9xj/cY/3GP9xj/cY/3GP9xiP9xS3ZcSJpxj/cY/3GP9xj/cY/3FFuBy0fo/3GP9xj/cY/3GP9xiEixjHTncY/3GI/3GP9xj/cY/3GP9xj/cY/3GEXNPLMs/3GP9xiP9xj/cY/3GP9xj/cY/3GP9xj/cULd7OIhj/cY/3GP9xj/cY/3GELzTODLj/cY/3GI/3GP9xhM5WwxqXGP9xj/cYj/cY/3GP9xj/cYSKxcdTpxj/cYj/cY/3GP9xj/cY/3GP9xhAKkz9W3GP9xiP9xj/cY/3FGKCytfYj/cY/3GP9xj/cYTOVsMalxiP9xj/cY/3GP9xOlABtq/+/3GI/3GP9xj/cY/0fSbJLZcY/3GI/3GP9xj/NCuSvdRt/3GP9xj/cY/3GP9xj/cYQEScDLb/cY/3GI/3GP9xj/cYSTa8fJSP9xiP9xj/cY/3GP9xj/cY/3GP9xj/cYj/cY/3GP9xhM5WwxqXGP9xiP9xj/cY/03QTEL7j/cY/3GP9xj/cY/3GP9xiP9xj/cY/3GP9xj/cY/3GP9xj/cYj/cURjXMnK/3GP9xj/cY/3GP9xj/cYj/cY/3GP9xhTSd22j/cY/3GP9xiP9xj/cUYoLK19j/cYj/cY/3GP9xj/cV0m09n/cY/3GP9xiP9xj/cYQZlc9mr/cY/3GP9xj/cYj/cY/3GP9xj/cTN0U72LrI/3GP9xj/cYj/cY/3GP9xj/cY/3GP9xj/cYSfEscO3/cY/3GP9xj/cY/3GI/3GP9K28xiQ3GI/3GP9xj/cY/3GEdCfIvYcY/3GP9xj/cY/3FDCWzfaf9xj/cY/3GP9xj/cYQt3s0iFxj/cYj/cY/3GP9xj/cY/3FEY1zJyv9xj/cYj/cY/3GP9xj/cY/3GP9xj/cYSQdMf4v/cYj/cY/3GP9xj/SrGMZOdxj/cY/3GP9xj/cY/3FM5WxBqY/3GP9xj/cY/3GP9xj/cYj/cY/047LDxNj/cYj/cY/3GP9xj/cY/3GP9xj/cY/3GI/3GP9K8Sxw7Y/3GP9xiP9xj/cY/3GP9xj/cY/3GP9xj/cTYsEbrT7o/3GP9xiP9xj/cTzpUbMWrnGP9xiP9xj/cY/3GP9cXNSjcY/3GP9xiP9xj/PQShtPtej/cY/3GI/3GP9xj/Rxf8roCP9xj/cY/3GI/3GP9xj/R9Jsktlxj/cY/3GI/3GP9xj/cYRdJsstn/cY/3GI/3GP9xj/cY/3FLdlxImnGP9xj/cYj/cY/3GP9xhFuBykfnGP9xiP9xj/cY/3GP9YE9jscY/3GP9xj/cYj/cY/3GP9xj/cYTpUcJq7/cYj/cY/3GP9xj/cY/3GP9xj/cY/3GI/3GP9xj/cY/3GP9xj/cY/3GP9xiP9xj/cY/3GP9xj/cY/3GP9xj/cYj/cY/3GP9DhDzXvHGP9xj/cY/3GP9xj/cY/3FG0myS2XGP9xj/cY/3GP9xhdJtLZcYj/cY/3GP9xj/cYTpUcJq7/cYj/cY/3GP9xj/cYTr9cJAqP9xiP9xj/cY/3GP9xSRxsfjmI/3GP9xj/cY/3GP9xj/cUnxLHDtj/cY/3GP9xj/cY/3GP9BKkwOW4j/cY/3GP9xj/cY/3FLkKxW9f9xj/cYj/cY/3GP9xj/QT9sDQmI/3GP9xj/cY/3GP9LS9xrQo/3GP9xj/cY/3GIWlzWo/9xj/cY/3GP9xj/cY/3GITqo8JVz/cYj/cY/3GP9xj/RAls32n/cYj/cY/3GP9xj/cY/3GP9xj/cV0m09mP9xj/cY/3GP9xj/cY/3GP9xj/cYj/cY/3GER4fLh4cYj/cY/3GP9xj/cY/3GP9xj/cY/3GI/3GP9xRF4suh1xiP9xj/cY/3GP9xj/cY/3FIrFyFOo/3GP9xj/cY/3GP9xSKxchTr/cYj/cY/3GP9xj/cY/3GP9xj/cY/3GE1AXDv6j/cY/3GP9xj/cY/3GP9xj/cYj/cY/3GP9xj/RO4cwR5xiP9xj/cY/3GP9xj/XibT2Y/3GP9xiP9xj/cY/3FC7hzhHo/3GI/3GP9xj/cY/3GP9xj/cY/3GP9xiP9IKCyNfXGP9xj/cYj/cY/3GP9xj/cY/3GP9xj/cY/3GI/3GE8FLB+tj/cY/3GI/3GP9xj/cY/3GP9xj/cY/3GP9xhIlzx2jHGP9xiP9xj/cY/3GP9xhKdlxomo/3GP9xiP9xj/cY/3GP9xj/cY/3FLYTxJ7HGP9xj/cY/3GP9xiP9xj/cY/3GP9xj/cYSnZcaJqP9xiP9xj/cY/3GP9xj/cUkHTH+Lj/cY/3GP9xiP9xj/cY/3GP9xj/cY/3GP9xTNBMQvv/cY/3GI/3GP9xj/cY/3GP9xj/cY/3GP9xiP9xhFuBykfnGP9xj/cY/3GI/3GP9xj/cY/3GP9xj/cUt2XEiacYj/cY/3GP9xj/cY/3GP9xj/cUAqTA5b/3GI/3GP9xj/cY/3GP9xj/cY/3FEXizKHf9xj/cY/3GP9xiP9xj/cY/3GP9xj/cY/0sHTF+LcY/3GP9xiP9xj/cY/0fSbJLZcY/3GP9xiP9xj/cY/3GP9xSKxchTr/cY/3GI/3GP9xj/cY/3GP9H0myS2XGI/3GP9xj/cY/3GP9PQFwb+nGP9xj/cYj/cY/3GP9xj/cY/3GEAqTP1bcY/3GP9xiP9xj/cY/3GP9xj/THZcWJr/cY/3GI/3GP9xj/cY/3GP9xj/RWNcycqP9xiP9xj/cY/3GP9xj/cYRj1MrCuP9xj/cYj/cY/3GP9xj/cY/3GP9xj/cUXNPLMsj/cY/3GI/3GP9xj/cY/3GP9xj/cYSKxchTr/cY/3GP9xj/cY/3GP9xhM0Ewy+3GP9xj/cYj/cY/3GP9IQnyb2P9xiP9xj/cY/3GP9xj/cUA/bA0Jj/cY/3GP9xj/cY/3GP8/boGykX7/cY/3GP9xj/cY/0fSbJLZcYj/cY/3GP9xj/cY/3GP9xj/TdBMQvuP9xj/cYj/cY/3GP9xj/cY/3GP9xj/cY/3FAFSwPrf9xj/cY/3GP9xiP9xj/cY/3GP9xj/cY/3GP9xhGPUysK4j/cY/3GP9xj/cY/3GP9xhNQFw7+v9xiP9xj/cY/3GP9xj/cY/3GEzLHDNOcY/3GP9xj/cY/3GP9xj/cYj/cY/3GP9xj/cY/3GP9xj/cY/3GI/3GP9xj/cUwAvE/0j/cY/3GI/3GP9xj/cY/3GP9xj/cYQt3s0iFxiP9xj/cY/3GP9xj/R9JsktlxiP9xj/cY/3GP9xPgHWsv4p/3GP9xj/cY/3GP9xM0Hxvb4Oj/cY/3GP9xj/cY/3GP9xiELuHOEe/3GP9xj/cY/3GI/3FFuBy0fv9xj/cY/3GP9xiP9xTqo8JVyI/3GP9xj/cY/3GF0m0tlxj/cY/3GI/3GP9A/swRE4j/cY/3GP9xj/cY/3GDwdsrPiTXGP9xiP9xj/cY/3GP9xj/cYQwlsz2lxj/cY/3GP9xj/cY/3E6UAG2r/6P9xj/cY/3GP9xj/cTiGAbd5/nGP9xj/cY/3GP9xj/cY/0goLJ19/3GP9xj/cY/3GI/3GFYT2uz/cY/3GP9xj/cY/3GP9HuByUfnGP9xj/cY/3GP9xj/cU5VfBqocY/3GP9xj/cYj/cY/3GP9xj/cY/3GP9MdlxYmv9xiP9xj/cY/3GP9xUX/fgP9xj/cYj/cY/3GP9xhNOyw8Tf9xj/cY/3GP9xj/cY/3FLkKxW9f9xiP9xj/cY/3GP9xhEXiy6HXGP9xj/cY/3GP9xj/cY/3GEkHTH+Lj/cY/3GP9xj/cY/3GP9xj/cY/3GITr9cJAqP9xj/cY/3GP9xj/N9ZRuSmucY/3GP9xj/cY/3GIPtWDsSp8cY/3GI/3GP9xj/cYRI2cxyb/cY/3GP9xj/cYj/cY/3GP9xRHh8yHiP9xj/cY/3GP9xj/cYWlzWo/9xiP9xj/cY/3GP9H54yhh/9xj/cY/3GP9xj/RWNcycqI/3GP9xj/cY/3GP9xMbeRv0huiP9xj/cY/3GP9xj/T4TsJ7GP9xj/cY/3GI/3EwXaGwsl7/cY/3GI/3GP9xj/cTAZEb/m7nGP9xj/cY/3GP9xj/RAls32mP9xj/cY/3GP9xg5FFK2661xj/cY/3GP9xj/cTjTsrgsTY/3GP9xj/cY/3GP9xhBmVz2av9xiP9xj/cY/3GP9xj/cY/3GP9xj/SD1MnCuP9xj/cY/3GP9xj/cY/3FAKkwOW/9xj/cYj/cY/3GP9xj/cY/3GP9xj/cY/1N/3YBxj/cY/3GP9xj/cY/3GP9xiP9xj/cY/3GP9xj/cY/3GP9xj/TcscQ06P9xj/cY/3GP9xj/cYj/cY/3GP9xj/cY/3GP9xj/cY/1xc1aP/cY/3GP9xj/cY/3GP9xj/cYj/cY/3GP9xj/cY/3GP9xj/cY/3GITqo8JVz/cYj/cY/3GP9xj/cY/3GP9xj/cY/3GI/3GEXNPLMs/3GP9xj/cY/3GP9xj/cYTNBMMvtxj/cY/3GI/3GP9xj/cY/3GP9xj/cY/3GP9xiE6qPCVc/3GI/3GP9xj/cY/3GP9xj/cY/3GP9xiP9xhGKCytff9xj/cYj/cY/3GP9xj/cY/3GP9xj/cY/3GIRdJsstn/cY/3GP9xj/cY/3GEA/bA0J/3GP9xj/cY/3GI/3FIlzx2jHGI/3GP9xj/cY/3GP9xj/cY/3GP9xTNBMQvv/cYj/cY/3GP9xj/cY/3GP9xj/cY/3GITqo8JVz/cYj/cY/3GP9xj/cY/3GP9xj/cU1AXDv6iP9xj/cY/3GP9xj/cY/3GP9xj/Q4Q817xxj/cY/3GI/3GP9xj/cY/3GP9xj/cY/3GP9GY1ypynGP9xj/cY/3GP9xj/cY/3GP9xSJc8hoz/cY/3GI/3GP9xj/cY/3GP9xj/cY/3GP9MYTxZ7P9xj/cY/3GI/3GP9xj/cY/3GP9xj/cY/3GP9xiEXNPKMscYj/cY/3GP9xj/cY/3GP9xj/cY/3GEzQTDL7cYj/cY/3GP9xj/cY/3GP9xj/cY/3GI/3GP9OOyw8TY/3GI/3GP9xj/cY/3GP9xj/cY/3GEkHTH+L/3GI/3GP9xj/cY/3GP9xj/cY/3GP9xiP9xj/cY/3GEiXPHaMcY/3GP9xj/cY/3GP9xj/cYj/cY/3GP9xhPBSwfrYj/cY/3GP9xj/cY/3GP9xhAKkz9W3GP9xiP9xj/cY/3GP9xj/cY/3GP9Az1wUCo/3GP9xj/cY/3GP9xg8IuK03R3/cY/3GP9xj/cY/3FLdlxYmv9xj/cY/3GP9xj/cUocbF45cY/3GP9xj/cY/3GP9xj/cYj/cY/0g9TJwr/3GP9xj/cY/3GP9xhDCWzPaXGP9xj/cY/3GP9xj/cYj/cY/zF/07CQLI/3GP9xj/cY/3GP9xj/QSpMDluP9xiP9xj/cY/3GP9xPpHysW4NcY/3GP9xj/cY/3GP9xiP9FY1zJyo/3GP9xj/cY/3GP9xj/cYj/cY/3GP9xj/cY/3Eyq3m+VIaP9xj/cY/3GP9xj/cYMjSzvstMj/cY/3GP9xj/cYOrbDtkk8j/cY/3GP9xj/cYOfURtgrucY/3GP9xj/cY/3GIR2y8iTRxj/cY/3GP9xiP9xQwlsz2lxj/cY/3GP9xiP9xN4YBuXn+j/cY/3GP9xiP9xRHh8yHj/cY/3GI/3GP9xg163G7FI7/cY/3GP9xj/cY/3E3YLG5n07/cY/3GP9xj/cYhGF/yegHGP9xj/cY/3GP9xj/TuVsIalxj/cY/3GP9xj/cY/0g9TJwrj/cY/3GP9xj/cY/3GP9xj/cY/3GEc9TIwrcY/3GP9xj/cY/3GP9xj/cY/3GI/3GP9xhPBSwfrY/3GI/3GP9xj/cY/3GP9xj/cY/3GP9xhM0Ewy+3GI/3GP9xj/cY/3GP9xj/cY/3GP9xQplc1mpxj/cY/3GP9xj/cY/3GP9N0ExC+4/3GI/3GP9xj/cY/3GP9xj/cY/3GP9xiP9xRF4suh1xj/cYj/cY/3GP9xj/cY/3GP9xj/cY/3GITqo8JVz/cYj/cY/3GP9xj/cY/3GP9xj/cY/3GEc9TIwrcY/3GP9xj/cY/3GP9xj/cY/3GIQCpM/Vtxj/cY/3GP9xj/cY/3GP9xj/cYj/cU1AXDv6j/cY/3GP9xj/cY/3GP9xiP9xhEY1y5ynGP9xj/cY/3GP9xhBmVz2ao/3GP9xj/cY/3GP9xj/cY/3GI/0VjXMnKj/cY/3GP9xj/cY/3GEt2XEiacY/3GP9xj/cY/3GP9xj/cY/3GISQdMf4v/cY/3GP9xj/cY/3GP9xj/cUt2XFia/3GP9xj/cY/3GP9xj/cY/3GP9xiP9xTNBMQvv/cY/3GP9xj/cY/3GP9xj/cY/3GI/0g9TJwr/3GP9xj/cY/3GP9xj/cY/3GI/3GELzTODLj/cY/3GP9xj/cY/3GP9xj/cYj/cY/3GP9xhNOyw8Tf9xj/cY/3GP9xj/cY/3GP9xj/cYj/Rs08syyI/3GP9xj/cY/3GP9xj/cY/3GP9xiP9xj/cY/3GELuHOEe/3GI/3GP9xj/cY/3GP9xj/cY/3GP9xiP9xj/cY/3GP9E7hzBHnGI/3GP9xj/cY/3GP9xj/cY/3GP9xiP9xj/cY/3GP9xj/cY/3GP9xj/cYj/cY/3GP9xj/cY/3GP9xj/cY/3GI/3GP9xj/cY/3GP9ApRwGrnGI/3GP9xj/cY/3GP9xj/cY/3GP9xiP9xhOqjwlXI/3GP9xj/cY/3GP9xj/cY/3GP9xiEGZXPZq/3GP9xj/cY/3GP9xj/cUzlbEGpj/cY/3GP9xj/cY/3GEXNPLMs/3GI/3GP9xj/cY/3GP9xj/cY/3FCmVzWanGP9xj/cY/3GP9xj/cUdCfJvY/3GP9xj/cY/3GP9xj/cYhL0ExS+4j/cY/3GP9xj/cY/3GP9xj/cY/3GI/3GENeLNodj/cYj/cY/3GP9xj/cY/3GP9xT5UcBq5xj/cY/3GP9xj/cYSQdMf4v/cY/3GP9xiP9xj/T1V8Gqhxj/cYj/cY/3GP9xj/Q6585Rj/cY/3GP9xj/cY/3FJ8Sxw7Y/3GP9xj/cY/3GP8+PxGzwO6P9xj/cY/3GI/3GP9xhAP2z8CXGP9xiP9xj/cY/3GP9HzTyTLHGP9xj/cY/3GP9xj/cYj/cY/3GP9BKkwOW4/3GP9xj/cY/3GP9xiP9xj/Pf5xtAGOj/cY/3GP9xj/cY/3GP9Ds6zkxY/3GP9xj/cY/3GP9AujwVXP9xj/cY/3GP9xiP9xRdJsstmP9xj/cY/3GP9xiP8+REGzu76P9xj/cY/3GP9xg5WOK3px2P9xj/cY/3GI/3GP9Az1wUCv9xj/cY/3GP9xiP9xMXMBvoz+cY/3GP9xj/cYj/cYQ14s2h2P9xiP9xj/cY/3GP9xTMscM05xiP9xj/cY/3GP9xhLyxxTToj/cY/3GP9xj/cY/3FJ8Sxw7Y/3GP9xj/cY/3GP9xj/cY/3GI/3GP9xj/cY/3GP9BFSwPrY/3GP9xj/cY/3GP9xj/cY/3GI/3GP9xj/cY/3GP9xS2E8Sexxj/cY/3GP9xj/cY/3GI/3GP9xj/cY/3GEYoLK19j/cY/3GP9xj/cY/3GP9xj/cYj/SD1MnCv/cY/3GP9xj/cY/3GP9xj/cYj/cY/3FBhDz3vI/3GP9xj/cY/3GP9xj/cY/3GP9xiP9xj/THZcWJr/cY/3GP9xj/cY/3GISKxcdTpxj/cY/3GP9xj/cY/3GI/3GP9xhEp+zFgY/3GP9xj/cY/3GP9xg3hgG5ef6P9xj/cY/3GP9xiP9xj/cY/3FHPUyMK3GP9xj/cY/3GP9xiP9xTUBcO/qP9xj/cY/3GP9xj/cY/3GI/3GP9xj/cY/3GP9xj/cY/0VeLModj/cY/3GP9xj/cYj/cY/3GP9xj/cYRF4suh1xj/cY/3GP9xj/cY/3GP9xiP9xj/cY/3FNOyw8TY/3GP9xj/cY/3GP9xj/cY/3GP9xiEY9TKwrj/cY/3GP9xj/cY/3FAP2wNCY/3GP9xj/cY/3GP9xj/cYj/cY/3GP9xj/cY/3GEzQTDL7cY/3GP9xj/cYj/cUGEPPe8/3GI/3GP9xj/cY/3GP9xj/cY/3GP9xiP9xj/cY/3GP9xj/cU6VHCauiP9xj/cY/3GP9xj/cY/0x2XFia/3GI/3GP9xj/cY/3GP9xj/cY/3FKHGxeOXGP9xj/cY/3GP9xj/cYj/cY/3GP9xj/QRUsD62P9xj/cY/3GP9xj/cY/3GP9xj/cYj/cY/03QTEL7j/cY/3GP9xj/cY/3GP9xj/cYj/cY/0sHTF+LcY/3GP9xj/cY/3GP9xj/cYTVV8OqiP9xj/cY/3GI/3GP9xhNQFw7+v9xj/cY/3GP9xj/cYj/cY/3GP9xhKdlxomo/3GP9xj/cYj/cY/0EqTA5bj/cY/3GP9xj/cY/3GP9xiP9xj/cYS7rsVFH/cY/3GP9xj/cY/3GI/3GP9DmVzWanGP9xj/cY/3GP9xiP9PQFwb+nGP9xj/cY/3GP9xj/cYNjUyusrN/3GP9xj/cY/3GP9xj/cUisXIU6j/cY/3GP9xj/cY/3GP9xiP9LB0xfi3GP9xj/cY/3GP9xj/cY/3GP9xhLdlxImnGP9xj/cY/3GP9xj/cY/3GI/03QTEL7j/cY/3GP9xj/cY/3GP9xj/cY/3GI/3FAKkwOW/9xj/cY/3GP9xj/cY/0g9TJwr/3GI/3GP9xj/cY/3GP9xj/cY/3GP9xiP9xj/cY/3GP9xhJ8Sxw7f9xj/cY/3GP9xj/cY/3GP9xj/RU38yyD/cY/3GP9xj/cY/3GP9xiP9xj/cY/3GP9xj/TgC8L/RxiP9xj/cY/3GP9xj/cY/3FEY1zJyv9xiP9xj/cY/3GP9xQBUsD63/cY/3GP9xj/cY/3GEzLHDNOcY/3GP9xj/cY/3GP9xj/cYN5shuWTej/cYj/cY/3GP9xQBUs/q1xiP9xj/cY/3GP9xQZlc9mqP9xj/cYj/cY/3GP9xhPBSwfrYj/cY/3GP9xj/cYR3HsmOH/cY/3GP9xj/cYj/cY/3GEulzEWjcYj/cY/3GP9xj/cYN5shuWTej/cY/3GP9xj/cYj/cYXSbS2XGP9xj/cY/3GP9xhDCWzPaXGP9xj/cY/3GP9xj/cYj/cY/3GP9xj/cY/3GP9xj/cY/3GI/3GP9xj/cY/3GP9xj/cY/3GP9xiP9xj/cY/3GP9BP2wNCYj/cY/3GP9xj/cY/3GEkHTH+L/3GP9xj/cYj/cY/3GP9xj/cY/3GP9xj/cY/3GI/3GP9xj/cYQzjc3HL/cY/3GP9xj/cY/3GP9Az1wUCo/3GP9xj/cY/3GP9xj/cYj/cY/3GP9xTNBMQvv/cY/3GP9xj/cY/3FEeHzIeI/3GP9xj/cY/3GIQZlc9mr/cY/3GP9xj/cY/3FDCWzfaf9xj/cY/3GP9xj/cUWn7KWBcYj/cY/3GP9xj/cY/3GF0m0tlxj/cYj/cY/3GP9xj/cUc9TIwrcY/3GP9xj/cYj/cY/3GP9xSQdMf4uP9xj/cY/3GP9xj/cYgyJ6G+2F6P9xj/cY/3GI/3GDWg+LtfB/9xiP9xj/cY/3GP9xj/M9XSviot/3GP9xj/cY/3GP9xSeD8YfBxj/cYj/cY/3GP9xhKdlxomo/3GP9xj/cYj/cYSmE8aez/cYj/cY/3GP9xj/cY/3FUSdu2cY/3GI/3GP9xj/cUzlbEGp/3GP9xiP9xj/cY/0msXIU6j/cY/3GP9xiP9xj/cY/3GP9xj/TGE8Wez/cY/3GP9xj/cY/3GP9xiP9xj/SuD8cfD/cY/3GP9xj/cY/3GI/3GP9xj/cY/0VjXMnKj/cY/3GP9xiP9xj/cY/3GP9xj/cU+qPAVccY/3GP9xj/cY/3GI/3GP9xj/cY/3GP9xj/QKUcFq7/cY/3GP9xj/cY/3GP9xj/cY/3GI/3GP9xj/QLo8FVz/cY/3GP9xj/cY/3GP9xj/cYj/cY/3GP9xj/cY/0VeLModj/cY/3GP9xj/cY/3GP9xiEGZXPZq/3GP9xj/cY/3GP9xj/cYj/cY/3GP9xj/cY/3GP9BFSwPrY/3GP9xj/cY/3GP9xj/cYj/cY/3FJB0x/i4/3GP9xj/cY/3GP9xj/cYj/cY/3GP9xj/cY/3GP9xj/cY/3GITpUcJq7/cY/3GP9xj/cY/3GI/3GEY9TKwrj/cY/3GP9xj/cY/3GP9xiP9xj/cY/3GP9xj/cY/3GP9xj/U3/dgHGP9xj/cY/3GP9xj/cY/3GI/3GP9xj/cY/3GP9xj/cY/3GP9xiFNJ3baP9xj/cY/3GP9xj/cY/3GI/3GP9xj/cY/3GP9xj/cY/3GP9JghyH3o/3GP9xj/cY/3GP9xj/cYj/cY/3GP9xj/cY/3GP9xRZLMptNxj/cY/3GP9xj/cY/3GI/09AXBv6cY/3GP9xj/cY/3GP9xj/cUzlbEGpj/cY/3GP9xj/cY/3GI/3GP9xj/cYRigsrX2P9xj/cY/3GP9xj/cY/3GP9xj/cYj/cY/3GP9xj/cY/087LBxNcY/3GP9xj/cY/3GP9xj/cYj/cY/3GEXNPLMs/3GP9xj/cY/3GP9xj/cY/3GI/3GP9xRc08syyP9xj/cY/3GP9xj/cY/3GP9xiP9xj/cYQCpM/Vtxj/cY/3GP9xj/cY/3GI/3GP9xj/cY/3GP9xj/cYQBUs/q1xj/cY/3GP9xj/cY/3GI/3GP9xj/cY/3GP9xj/cY/3FMyxxDTv9xj/cY/3GP9xj/cY/3GI/3GP9xj/cY/3GP9xhGKCytfY/3GP9xj/cY/3GP9xj/cYj/cYSnZcaJqP9xj/cY/3GP9xj/cYj/cY/3GP9xj/cY/3GP9xj/cYRbgctH7/cY/3GP9xj/cY/3GP9xiP9xhGPUysK4/3GP9xj/cY/3GP9xj/cYj/cY/3GP9xj/cY/3GP9xQBUsD63/cY/3GP9xj/cY/3GP9xiP9xj/cY/3GP9xj/cYRigsrX2P9xj/cY/3GP9xj/cY/3GI/3GP9xj/cY/3GP9xj/cY/3GP9xiP9xj/cV0m09n/cY/3GP9xj/cY/3GI/3GP9xj/cY/3GP9xj/Q4Q817xxj/cY/3GP9xj/cYj/cY/3GP9xj/cY/3GP9POywcTXGP9xj/cY/3GP9xj/XFzVo/9xj/cY/3GP9xj/MKkBsGb+cY/3GP9xj/cY/3GP9xhDCWzPaXGP9xj/cY/3GP9xj/cYj/cY/3GP9xj/cY/3GP9BFSwPrY/3GP9xj/cY/3GFpc1qOP9xj/cY/3GP9xj/cY/3FWE9rsj/cYj/cY/3GP9xj/cYXSbS2XGP9xj/cYj/cY/3GP9xj/cY/3GP9xT79cFAr/cY/3GP9xj/cY/3GP9xj/cY/09AXCv6/3GP9xj/cY/3GP9xj/cY/3GP9xiP9xj/THZcWJr/cY/3GP9xj/cY/3GI/3GP9xj/cYRF4suh1xj/cY/3GP9xj/cY/3GP9xj/cYj/cY/3GP9xj/RV4syh2P9xj/cY/3GP9xj/cY/3GP9xiP9xj/THZcWJr/cY/3GP9xj/cY/3GI/0scbF45cY/3GP9xj/cYj/cYNJaxu2lOcYj/cY/3GP9xj/cY/0OEPNe8cY/3GP9xj/cY/3GP9xiP9xj/cY/3GP9xj/cY/3GP9xj/cYj/SwdMX4txj/cY/3GP9xj/cY/3FEXizKHf9xj/cY/3GP9xj/cYj/cUXSbLLZj/cY/3GP9xj/cYRz1MjCtxj/cY/3GP9xj/cY/0JEnOu2cY/3GP9xiP9xj/cY/3GP9xj/cU5VfBqocY/3GP9xj/cY/3GEXSbLLZj/cY/3GP9xj/cY/3GELuHOEej/cY/3GP9xj/cY/3FbXNSjcY/3GP9xj/cY/3GP9PhOwnsY/3GP9xiP9xj/cYXSbS2XGP9xj/cY/3GP9xhIlzx2jHGP9xiP9xj/cY/3GP9xj/cY/3GP9xj/cYhAP2z8CXGP9xj/cY/3GI/3E7zwG1MP6P9xj/cYj/cY/3GP9xj/cY/3GP9xj/THZcWJqP9xj/cY/3GP9xj/R+eMoYf/cY/3GP9xj/cY/3GDXrcbsUjo/3GP9xj/cY/3GP9xj/cY/3GP9xiP9xj/QLo8FVz/cY/3GP9xj/cY/3GP9xQD9sDQmP9xj/cY/3GP9xj/cY/3GIO+U0tBrLcY/3GP9xj/cY/3GDqYgrZnfY/3GP9xj/cY/3GP9PQFwb+nGP9xiP9xj/cY/3GP9xj/cY/3GP9xj/WBPZ7P9xj/cY/3GP9xj/cU6VHCauiP9xj/cY/3GP9xj/cY/3GP9xj/cUKZXNZqcY/3GP9xj/cY/3GEz6jEBX/3GP9xj/cYj/cY/3GEwV3E6ij/cY/3GP9xj/cY/3GP9xT6o8BVxxj/cY/3GI/3GP9xj/RrgctH6P9xj/cYj/cY/3GP9xj/cY/3GP9xQCpMDlv/cY/3GI/3GP9xj/cY/3GP9xj/Q5lc1mpxiP9xj/cY/3GP9xj/cY/3FEY1zJyv9xiP9xj/cY/3GP9xSRxsfjmI/3GP9xj/cY/3GP9xj/RO4c0R7/cY/3GP9xj/cY/3FNOyw8TY/3GP9xj/cY/3GP9xQCpMDluP9xj/cY/3GP9xj/cYQD9sDQn/cY/3GP9xj/cY/3FJB0x/i4/3GP9xiP9xj/cY/3GP9xj/cY/3GP9KrFxlOnGP9xj/cY/3GP9xj/cYTOVsQan/cY/3GP9xj/cY/3GP9xj/cYhC80zgy4/3GP9xj/cY/3GP9xj/cY/3FJ8Sxw7Y/3GP9xj/cY/3GP9xiP9xj/SD1MnCv/cY/3GP9xj/cY/3GP9xS3ZcWJr/cY/3GP9xj/cY/3GP9xj/cYQZlc9mqP9xj/cY/3GP9xj/cY/3FDCWzfaf9xj/cY/3GP9xj/cYhCCWzvaY/3GP9xj/cY/3GI/0VeLMod/3GP9xiP9xj/cY/3GP9xj/cY/0hCfJvYj/cY/3GP9xj/cY/3GP9xiP9xj/cY/3GP9xj/cYT9msAmVxiP9xj/cY/3GP9xj/cUiCHHfecYj/cY/3GP9xj/cY/3GP9xhKYTxp7I/3GP9xj/cY/3GI/3GP9xj/cY/3GP9xj/cY/3FM0ExC+/9xj/cYj/cY/3GP9xj/cY/3GP9OFdw+ov9xj/cY/3GP9xiP9xj/cY/3GP9xj/cY/3GP9xj/cYj/cUBEnAy2j/cY/3GP9xj/cY/3GP9xj/cYj/cURjXMnK/3GP9xj/cY/3GP9xj/cYj/cY/3GP9xRc08syyP9xj/cY/3GP9xj/cY/3GI/3GP9xj/cY/3GEGEPPe8/3GP9xj/cY/3GP9xj/cYj/cUc9TIwrcY/3GP9xj/cY/3GP9xj/cYj/cURjXMnK/3GP9xj/cY/3GP9xj/TuVsIalxj/cY/3GP9xj/cY/3GI/0VjXMnKj/cY/3GP9xj/cY/3GP9xiP9xj/QM9cFAr/cY/3GP9xj/cYj/cUt2XEiacY/3GP9xj/cY/3GP9ECWzfaY/3GP9xj/cY/3GP9xiP9FY1zJyo/3GP9xj/cY/3GP9xj/cYj/cYRGNcucpxj/cY/3GP9xj/cY/3GI/3GP9xj/cY/3GP9xSJc8hoz/cY/3GP9xj/cY/3GI/3GP9xj/cY/0C6PBVc/3GP9xj/cY/3GP9xj/cYj/cY/3GP9xhIlzx2jHGP9xj/cY/3GP9xj/cY/3GI/3GP9xj/cY/3FPqjwFXHGP9xj/cY/3GP9xj/cYj/cY/3GP9xj/cY/0vxLFDtcY/3GP9xj/cY/3GP9xj/cY/3GI/3GP9xj/cUkHTH+Lj/cY/3GP9xj/cY/3GI/3GP9xhAKkz9W3GP9xj/cY/3GP9xj/cYj/cY/3GP9xj/cY/3GP9xhC7hzhHo/3GP9xj/cY/3GP9xj/cYj/cY/3GP9xSQdMf4uP9xj/cY/3GP9xj/cYj/cY/3GP9xj/cYSmE8aeyP9xj/cY/3GP9xj/cY/3GI/3GP9xj/cUzQTEL7/3GP9xj/cY/3GP9xj/cYj/cY/3GP9xj/cUAqTA5b/3GP9xj/cY/3GI/3GP9xj/cYTqo8JVyP9xj/cY/3GP9xj/cY/3GI/3GP9xhC80zgy4/3GP9xj/cY/3GP9xj/cYj/cY/0a4HLR+j/cY/3GP9xiP9xj/cY/3GP9xj/cY/3GP9xj/cYj/cY/3GP9Sf9+Aj/cY/3GP9xiP9xj/cY/3GP9xj/cY/3GP9xj/cYj/cY/3GP9xhLyxxTTo/3GI/3GP9xj/cY/3GP9xj/cY/3GP9xiP9xj/cY/3FBhDz3vI/3GP9xj/cY/3GP9xj/cY/3GI/3GP9xj/cY/3FLYTxJ7HGP9xj/cY/3GP9xj/cY/3GI/3GP9xj/cU+qPAVccY/3GP9xj/cY/3GP9xj/cYj/cY/3GP9xj/cUiXPIaM/3GP9xj/cY/3GP9xj/cYj/cY/3GP9xhIlzx2jHGP9xj/cY/3GP9xj/cY/3GI/3GP9xj/cYRF4suh1xj/cY/3GP9xj/cY/3GP9xj/cYj/cY/3GP9xQCpMDlv/cY/3GP9xj/cY/3GI/3GP9xj/cUGEPPe8j/cY/3GP9xj/cY/3GP9xj/cYj/cY/3GP9xj/cY/3FLYTxJ7HGP9xj/cY/3GP9xj/cYj/cY/3GP9xj/cY/3GP9E7hzRHv9xj/cY/3GP9xj/cY/3GP9xiP9xj/cY/3GEXNPLMs/3GP9xj/cY/3GP9xj/cYj/cY/3GP9xj/cY/3GP9xj/cY/3GI/3GP9eJtPZj/cY/3GP9xj/cY/3GI/3GP9xj/cUu67FRRj/cY/3GP9xj/cYj/cTwZwbTmPo/3GP9xj/cY/3GP9xj/cY/3GIRGNcucpxj/cY/3GP9xj/cY/3GP9HAtyv0o/3GP9xiP9xj/cY/3FGAtyv0v9xj/cY/3GP9xj/cY/3GP9xiP9xQt3s4iH/cY/3GP9xj/cY/3GP9xhLdlxImnGP9xj/cY/3GP9xj/cY/3FEY1zJyo/3GP9xj/cY/3GP9xj/cY/3GDlLpLa0W3GP9xj/cY/3GI/3GDwEobP7XnGP9xj/cYj/cY/3GP9BFSwPrf9xiP9xj/cY/3GP9xj/N9ZRuSmucY/3GP9xj/cY/3GP9xj/cY/3GE5/vBgEcY/3GP9xj/cYj/cY/3E0q9G8VC6P9xj/cY/3GP9xiP9DmVzWanGP9xj/cY/3GP9xhLi3xHSHGP9xj/cY/3GI/3GELzTODLj/cY/3GP9xj/cY/3GP9MdlxYmo/3GP9xj/cY/3GP9xj/cY/3GP9DmVzmav9xj/cY/3GP9xj/cY/3GP9xiP9xj/cY/3FMyxwzTnGP9xiP9xj/cY/3GP9xQt3s4iH/cY/3GP9xiP9xj/MnMBv4z+/3GP9xj/cYj/cY/0lx7HjhcY/3GP9xj/cY/3GP9xj/cYj/cY/0g9TJwr/3GP9xj/cY/3GP9xj/S/EsUO1xj/cY/3GP9xj/cYj/cY/3GP9xj/cY/3GP9xj/cY/04q/D1Qj/cY/3GP9xj/cY/3GEGufPUYj/cY/3GP9xiP9xj/Q5lc1mpxj/cY/3GP9xj/cYj/cY/3GP9xj/SwdMX4txj/cY/3GP9xj/cYj/cY/3GP9xQCpMDlv/cY/3GP9xj/cY/3GI/3GP9IPUycK/9xj/cY/3GP9xj/cY/3GI/3GP9xj/QSpMDluP9xj/cY/3GP9xj/cYj/cY/3GP9xj/cY/3GP9xT6o8BVxxj/cY/3GP9xiP9xj/cY/3GP9xQYQ897yP9xj/cY/3GP9xj/cY/3GI/3GP9xj/cY/3GP9xj/RPNM0Mv/cY/3GP9xiP9xj/cY/3GP9DmVzWanGP9xj/cYj/cY/3GP9xj/cY/0g9TJwr/3GP9xj/cYj/cY/3GP9xQCpMDlv/cY/3GP9xj/cY/3GI/3GP9xj/cY/3GEzQTDL7cY/3GP9xj/cY/3GI/3GP9xj/cY/3FNQFw7+o/3GP9xj/cYj/cY/3GP9HAtyv0o/3GP9xj/cY/3GP9xj/cY/3GI/3GP9xhF0myy2f9xj/cY/3GI/3GP9xS3ZcSJpxj/cY/3GP9xj/cYj/cY/3GP9xSKxchTr/cY/3GP9xiP9xj/cUkHTH+Lj/cY/3GP9xj/cY/3GP9xiP9xj/cY/3GE1AXDv6/3GP9xj/cY/3GI/3GP9xj/cY/3FNQFw7+o/3GP9xj/cYj/cY/3GERjXLnKcY/3GP9xj/cY/3GI/3GP9xj/cUGZXPZqj/cY/3GP9xiP9xj/cY/3GP9xhJB0x/i/9xj/cY/3GP9xiP9xj/cY/3GP9xhFzTyzLP9xj/cY/3GP9xj/cYj/cY/3GP9xj/cY/03QTEL7j/cY/3GP9xj/cYj/cY/3GP9xj/cY/03QTEL7j/cY/3GP9xj/cYj/cY/3GP9xj/cY/3FFzTyzLI/3GP9xj/cY/3GI/3GP9xj/cY/09AXBv6cY/3GP9xj/cYj/cY/3GP9xj/cY/3FFzTyzLI/3GP9xj/cY/3GI/3GP9xj/cYRj1MrCuP9xj/cY/3GP9xiP9xj/cY/3GP9xj/cY/3GP9xRygsjX1xj/cY/3GP9xj/cYj/cY/3GP9xj/cU07LDxNj/cY/3GP9xj/cY/3GP9xj/cYj/cY/3GP9xj/SZc8hoyP9xj/cY/3GP9xj/cY/3GI/3GP9xj/cY/3GP9xj/cYSIIcd95xj/cY/3GP9xj/cY/3GP9xj/cYj/cY/3GP9xj/cY/3GP9xQ+4cwR5xj/cY/3GP9xj/cY/3GP9xiP9xj/cY/3GP9xj/cYTqo8JVyP9xj/cY/3GP9xiP9xj/cY/3GP9xj/cUGEPPe8j/cY/3GP9xj/cY/3GI/3GP9xj/cY/3GP9xj/cUthPEnscY/3GP9xj/cY/3GI/3GP9xj/cY/3GP9xTNBMQvv/cY/3GP9xj/cYj/cY/3GP9xj/cY/0goLJ19/3GP9xj/cY/3GP9xj/cY/3GI/3GP9xj/cY/3GP9xj/cYSmE8aeyP9xj/cY/3GP9xiP9xj/cY/3GP9xj/cY/087LBxNcY/3GP9xj/cY/3GP9xiP9xj/cY/3GP9xj/QLo8FVz/cY/3GP9xj/cY/3GI/3GP9xj/cY/3GP9xS2E8Sexxj/cY/3GP9xj/cY/3GI/3GP9xj/cY/0xhPFns/3GP9xj/cY/3GP9xj/cY/3GI/3GP9xj/cY/3GEXNPLMs/3GP9xj/cY/3GP9xiP9xj/cY/3GP9xj/cYTqo8JVyP9xj/cY/3GP9xiP9xj/cY/3GP9xj/cY/3FNOyw8TY/3GP9xj/cY/3GP9xiP9xj/cY/3GP9xj/SZc8hoyP9xj/cY/3GP9xj/cYj/cY/3GP9xj/cY/0fNPJMscY/3GP9xj/cY/3GI/3GP9xj/cY/3GEYoLK19j/cY/3GP9xj/cY/3GP9xj/cYj/cY/3GP9xj/cY/3FBhDz3vI/3GP9xj/cY/3GP9xiP9xj/cY/3GP9xTNBMQvv/cY/3GP9xj/cY/3GI/3GP9xj/cY/3GP9xhIlzx2jHGP9xj/cY/3GP9xiP9xj/cY/3GP9xj/cY/087LBxNcY/3GP9xj/cY/3GP9xiP9xj/cY/3GP9xj/cY/3FEXizKHf9xj/cY/3GP9xj/cYj/cY/3GP9xj/cY/3GP9xj/cY/3GI/3GP9xj/cY/3GP9xj/cY/3GP9xiP9xj/cY/3GP9xj/cY/3GP9xhMyxwzTnGP9xj/cY/3GP9xj/cYj/cY/3GP9xj/cY/3GEYoLK19j/cY/3GP9xj/cY/3GP9xiP9xj/cY/3GP9xj/cYQYQ897z/cY/3GP9xj/cY/3GI/3GP9xj/cY/3GP9xj/SCgsnX3/cY/3GP9xj/cY/3GP9xiP9xj/cY/3GP9xhGKCytfY/3GP9xj/cY/3GP9xj/cY/3GI/3GP9xj/cY/3GP9xhFzTyzLP9xj/cY/3GP9xiP9xj/cY/3GEAqTP1bcY/3GP9xj/cY/3GI/3GP9xj/cYRj1MrCuP9xj/cY/3GP9xiP9xj/cY/3GP9xj/cUcoLI19cY/3GP9xj/cY/3GP9xj/cUR4fMh4j/cY/3GP9xiP9xj/cY/3GP9xj/cY/3GP9xj/cYj/cY/3GP9xj/cY/0OzrOTF/3GP9xiP9xj/cY/3FaXNajj/cY/3GP9xiP9xj/cY/1gT2Oxxj/cY/3GP9xj/cYj/cY/3GP9xj/cY/0shnG3m/3GP9xj/cY/3GI/3FOqjwlXIj/cY/3GP9xj/cY/3FOhOwnsf9xj/cY/3GI/3GP9xj/cYSnZcaJqP9xj/cY/3GI/3FaXNajj/cY/3GP9xj/cY/3GI/0g9TJwr/3GP9xj/cY/3GP9xj/cY/3GI/3FNOyw8Tf9xj/cYj/cY/3GP9xj/cY/3GP9xj/cY/3GI/z3pUbQWrv9xj/cY/3GI/3GP9xOmUhtprej/cY/3GP9xj/cY/3GP9AujwVXP9xj/cY/3GI/3GP9xj/cY/3GE1AXDv6/3GP9xj/cYj/cY/3GEzlbDGpcY/3GP9xiP9xj/cY/0fSbJLZcY/3GP9xiP9xj/cY/3GEkHTH+L/3GP9xj/cY/3GP9xiP9xj/cY/03QTEL7j/cY/3GP9xj/cY/3GP9xiP9xj/cY/3FIrFyFOv9xj/cY/3GI/3GP9xS3ZcSJpxj/cY/3GP9xj/cYj/cY/3GP9xj/cUPzTMDLcY/3GP9xj/cY/3GI/3GP9H0myS2XGP9xj/cY/3GI/3GP9xj/cY/3GP9AujwVXP9xj/cY/3GP9xj/cYj/cY/3GP9xj/cUkHTH+Lj/cY/3GP9xj/cYj/cY/3GERjXLnKcY/3GP9xj/cY/3GI/3GP9xj/cYRj1MrCuP9xj/cY/3GP9xiP9xj/cY/3FAKkwOW/9xj/cY/3GP9xj/cYj/cY/3GP9xj/cY/3GP87JYG12n5xj/cYj/cY/3GP9xj/cY/3FHPUyMK3GP9xj/cYj/cY/3GP9xj/cU1AXDv6j/cY/3GP9xiP9xj/cY/3GP9xj/SZc8hoyP9xj/cY/3GP9xj/cYj/cY/3GP9xj/THZcWJr/cY/3GP9xiP9xj/cY/3GP9xj/cY/3GP9xj/TzssHE1xj/cY/3GP9xiP9xj/cY/3GP9xj/cY/3GP9xj/cYj/cY/3GP9xj/cY/3GP9xj/cY/3GI/3GP9xj/cY/3GP9xj/cY/3GP9xhEXiy6HXGP9xj/cYj/cY/3GP9xj/cY/3GP9xj/cY/3GI/3GP9JghyH3v9xj/cY/3GP9xiP9xj/cY/3GP9xj/cY/3GEYoLK19j/cY/3GP9xj/cY/3GI/3GP9xj/cY/3GP9xj/cY/3GP9IKCydff9xj/cY/3GP9xiP9xj/cY/3GP9xj/cY/3GP9xj/cYj/cY/3GP9YE9jscY/3GP9xj/cY/3GI/3GP9xj/cY/3GP9xj/QLo8FVz/cY/3GP9xj/cYj/cY/3GP9xhBmVz2av9xj/cY/3GI/3GP9xj/cY/3GP9xj/cY/3GP9MYTxZ7P9xj/cY/3GI/3GP9xj/cY/3GP9xj/cUReLMod/3GP9xj/cY/3GP9xiP9xj/cY/3GP9xj/cUXNPLMsj/cY/3GP9xj/cYj/cY/3GP9xj/cY/3GP9HzTyTLHGP9xj/cY/3GI/3GP9xj/T0BcG/pxj/cY/3GP9xj/cYj/cY/3GP9xj/cY/3GEiXPHaMcY/3GP9xj/cY/3GI/3GP9xj/cY/3GP9DhDzXvHGP9xj/cY/3GP9xj/cYj/cY/3GP9xj/cY/3FIlzyGjP9xj/cY/3GP9xj/cYj/cY/3GP9xj/cY/3GP9xhIghx33nGP9xj/cY/3GP9xj/cY/3GP9xiP9xj/cY/3GEY9TKwrj/cY/3GP9xj/cYj/cY/3GP9xj/cY/3GE07LDxN/3GP9xj/cY/3GP9xj/cYj/cY/3GP9xj/cY/3GP9xj/cY/3GI/3GP9xj/cY/3GP9xj/cY/3GP9xiP9xj/cY/3GP9xj/cU+qPAVccY/3GP9xj/cY/3GI/3GP9xj/cY/3GP9xj/cY/3GP9xiP9VSdy2/3GP9xj/cY/3GP9xj/cYj/cY/3GP9xj/cY/3GP9xj/cY/3GI/3GP9xj/cY/3GP9xj/cY/3GP9xiP9xj/cY/3GP9xj/cY/3GP9xj/cYhFuBykfnGP9xj/cY/3GP9xiP9xj/cY/3GP9xj/RPNM0Mv/cY/3GP9xj/cYj/cY/3GP9xhJB0x/i/9xj/cY/3GP9xj/cYj/cY/3GP9xhGPUysK4/3GP9xj/cY/3GI/3GP9xj/cY/3GP9xS2E8Sexxj/cY/3GP9xj/cY/3GI/3GP9xj/cY/3GP9xhAKkz9W3GP9xj/cYj/cY/3GP9xj/cY/3GP9xhKYTxp7I/3GP9xj/cY/3GI/3GP9xj/cYQZlc9mr/cY/3GP9xiP9xj/cY/3GP9xj/R808kyxxj/cY/3GP9xj/cYj/cY/3GP9xj/cY/3GP9xj/SCgsnX3/cY/3GP9xj/cY/3GI/3GP9xj/cY/3GP9xhNOyw8Tf9xj/cY/3GP9xj/cY/3GI/3GP9xj/cY/3GP9xj/cY/0VeLModj/cY/3GP9xj/cYj/cY/3GP9xj/cY/3GP9JlzyGjI/3GP9xj/cY/3GI/3GP9xj/cY/3GEkHTH+L/3GP9xj/cY/3GI/3GP9xj/cY/3GP9xj/SZc8hoyP9xj/cY/3GP9xiP9xj/cY/3GP9xj/cY/3FdJtPZ/3GI/3GP9xj/cY/1gT2Oxxj/cY/3GP9xiP9xj/cY/3GP9xj/cY/3GFYT2uz/cYj/cY/3GP9xhWE9rs/3GP9xj/cY/3GI/3GP9xj/cY/3GP9xj/cY/3GP9xiP9xj/cY/3GP9xj/cY/3GP9xj/cYj/cY/3GP9xj/cY/3GP9NyxxDTo/3GP9xj/cY/3GP9xj/cY/3GI/3GP9xj/cY/3GP9LB0xfi3GP9xj/cY/3GI/3GP9xj/cY/3GP9xhFzTyzLP9xj/cY/3GP9xiP9xj/cY/3GP9xRc08syyP9xj/cY/3GP9xj/cYj/cY/3GP9xj/cY/0Ju3PkS/3GP9xj/cY/3GI/3GP9xj/cY/0hCfJvYj/cY/3GP9xj/cY/3GP9PQFwb+nGP9xiP9xj/cY/3GP9xj/THZcWJr/cY/3GI/3GP9xj/cY/0VN/LsgcY/3GI/3GP9xj/cYPT8RssDucY/3GP9xj/cY/3GP9xgzdFO9i6yP9xj/cY/3GP9xj/cY/3FBmVz2aoj/cY/3GP9xj/cY/3GP9xj/cY/3GI/0bNPLMsiP9xj/cY/3GP9xj/cY/3GP9xj/SEJ8m9iP9xj/cY/3GP9xiP9xhGPUysK4/3GP9xj/cY/3GP9xgzq6W9VFr/cY/3GI/3GP9xj/cY/3FGAtyv0v9xj/cY/3GP9xj/cY/3FRf9+Aj/cY/3GP9xj/cY/3GP9xRz1MnCv/cY/3GP9xj/cY/3GDffhbkgev9xj/cY/3GP9xj/cYRdJsstmP9xj/cY/3GP9xj/QM9cFAqP9xj/cY/3GP9xj/cY/zKMEr9z7f9xj/cYj/cY/3GP9xj/N5PmumwZj/cY/3GP9xj/cY/0OufOUY/3GP9xj/cYj/cY/3GP9xgxt5G/SG7/cY/3GI/3GP9xj/TcscQ07/cY/3GI/3GP9xj/cY/3GP9xRGNcycr/cY/3GI/3GP9xj/cY/3GP9xOIYBt3n+cY/3GP9xj/cY/3GP9xj/cY/3GI/3GDIFQ736vHGP9xj/cY/3GP9xj/cYMIwSsIPtj/cYj/cY/3GP9xj/cU5VfBqocY/3GP9xj/cY/3GP9ECWzfaY/3GP9xj/cY/3GP9xMapTvlWscYj/cY/3GP9xj/cY/03lbEGpiP9xj/cY/3GP9xj/RPNM0Mv/cY/3GP9xj/cYj/cY/3GP9xj/cYQZlc9mr/cY/3GI/3GP9xj/cY/3FP8/wQwI/3GP9xiP9xj/cY/3GP9xj/QM9cFAr/cYj/cY/3GP9xj/cUkcbH45iP9xj/cY/3GP9xj/QM9cFAr/cYj/cY/3GP9xj/cY/3GP9xTUBcO/qP9xiP9xj/cY/3GP9PVXwqqP9xj/cY/3GP9xj/cU5VfBqocY/3GP9xj/cY/3GP9MkKxW9Yj/cY/3GP9xj/cYQD9sDQn/cY/3GP9xj/cY/3GP9DmVzWanGI/3GP9xj/cY/0VeLModj/cY/3GP9xj/cY/3GP9N0ExC+4/3GP9xiP9xj/cY/3GP9xj/cYRGNcucpxj/cYj/cY/3GP9xj/cY/3GP9xj/cYRj1MrCuI/3GP9xj/cY/3GP9xj/cY/3FFzTyzLI/3GP9xiP9xj/cY/3GP9xj/cY/3GP9xj/cYj/TjssPE2P9xj/cYj/cY/3GP9xj/cY/0tL3GtCj/cY/3GP9xj/cYj/cY/3GP9xj/cUisXIU6/3GP9xiP9xj/cY/3GEzlbDGpcY/3GI/3GP9xj/cY/0yLfFdIj/cY/3GP9xj/cY/3GEu67FRR/3GI/3GP9xj/cY/3GP9xhEY1y5ynGP9xiP9xj/cY/3GP9xhBmVz2av9xj/cYj/cY/3GP9xj/cY/3FHPUyMK3GP9xj/cYj/cY/3GP9xj/cY/3GP9xj/cY/3GI/3GEnxLGDtcY/3GP9xiP9xj/cY/3GP9xj/cY/3FPqjwFXHGP9xj/cY/3GI/3GP9xj/cY/3GP9xQCpMDlv/cY/3GP9xiP9xj/cY/3GP9xj/cY/3FPqjwFXHGP9xj/cY/3GI/3GP9xj/cY/3GP9xj/QSpMDluP9xj/cYj/cY/3GP9xj/cY/3GP9xj/TGE8Wez/cY/3GP9xj/cYj/cY/3GP9xj/cY/3GP9xj/cU+qPAVccY/3GP9xiP9xj/cY/3GP9xj/cY/3GP9xj/RV4syh2P9xj/cY/3GI/3GP9xj/cY/3GP9xj/cY/3GP9xiELuHOEe/3GP9xj/cY/3GI/3GP9xj/cY/3GP9xj/cYTqo8JVyP9xj/cY/3GI/3GP9xj/cY/3GP9xj/cY/3GP9xhMyxwzTnGP9xj/cY/3GP9xiP9xj/cY/3GP9xj/cY/3GP9xj/TGE8Wez/cY/3GP9xiP9xj/cY/3GP9xj/cU1AXDv6j/cY/3GI/3GP9xj/cY/3FM5WxBqf9xiP9xj/cY/3GP9xj/cY/3GP9xj/cYj/cY/3GP9xj/cY/3GP9xj/cY/3GI/3GP9xj/cY/3GP9xj/cY/3GP9xiP9xQYQ897z/cYj/cY/3GP9xj/cY/0fSbJLZcYj/cY/3GP9xj/cY/3GP9xj/cY/3GI/3GEeXPJaMiP9xj/cY/3GP9xj/cVYT2uyP9xj/cYj/cY/3GP9xSja8XJRxj/cYj/cY/3GP9xhP8/wQwP9xj/cY/3GI/3GP9xj/cY/3GP9xj/cYSQdMf4v/cY/3GI/3GP9xj/cY/3GP9Sf9+Aj/cYj/cY/3GP9xj/cY/1gT2Oxxj/cY/3GI/3GP9xj/QM9cFAr/cY/3GP9xiP9xj/cY/3GP9xj/cYTUBcO/r/cY/3GI/3GP9xj/cY/3GP9xj/THZcWJr/cYj/cY/3GP9xj/cYSmE8aeyP9xj/cY/3GP9xj/cY/3GI/3GP9xj/cUc9TIwrcY/3GP9xj/cY/3GI/0QJbN9p/3GP9xj/cY/3GI/3GP9xj/cY/3GP9E80zQy/9xj/cY/3GP9xiP9xj/cY/09AXBv6cY/3GP9xj/cY/3GI/3E1xSK6Ot1xj/cY/3GP9xj/cY/0EqTA5biP9xj/cY/3GP9xj/cY/3GP9xSeD8cfD/cY/3GP9xj/cY/3GP9CP2zsCXGP9xj/cY/3GP9xj/cY/3GI/1VJ3Lb/cY/3GP9xj/cY/3GP9xS5CsVvWP9xj/cY/3GP9xj/cY/3FIrFyFOo/3GP9xj/cY/3GP9xj/cY/0DPXBQKj/cY/3GP9xj/cY/3GEGZXPZqj/cY/3GP9xj/cY/3GP9KrFxlOnGP9xj/cY/3GP9xj/cY/3GP9xg3hgG5ef6P9xj/cY/3GP9xiP9xhHV5yKhnGP9xj/cY/3GP9xhM+oxAV/9xj/cY/3GI/3GP9xj/THZcWJr/cY/3GP9xj/cYj/cY/3GP9xj/cYRhf8noBxj/cYj/cY/3GP9xj/cYSnZcaJqP9xj/cYj/cY/3GP9OKvw9UP9xj/cY/3GI/3GP9xj/cY/3GP9xSKxchTr/cYj/cY/3GP9xj/cU1AXDv6j/cY/3GP9xiP9xj/cUXSbLLZj/cY/3GP9xiP9xj/cUGEPPe8j/cY/3GP9xj/cY/3FF0myy2Yj/cY/3GP9xj/cY/3GEp2XGiaj/cYj/cY/3GP9xj/cUkcbH45iP9xj/cY/3GP9xj/cULd7OIh/3GP9xiP9xj/cY/3GP9xj/cURjXMnK/3GP9xiP9xj/cY/3GP9xj/cY/0OZXNZqcYj/cY/3GP9xj/cUkHTH+Lj/cY/3GP9xj/cYj/cY/3GP9xj/cY/3FEY1zJyv9xj/cYj/cY/3GP9xj/cUzlbEGp/3GI/3GP9xj/cY/3GFpc1qP/cY/3GI/3GP9xj/TIt8V0iP9xj/cY/3GP9xj/SYIch97/cYj/cY/3GP9xj/cY/3GP9xj/QSpMDluP9xiP9xj/cY/3GP9xj/cY/3GP9IPUycK/9xiP9xj/cY/3GP9xj/cY/3GP9xj/cYhHlzyWjI/3GI/3GP9xj/cY/3GP9xj/cY/3GP9xiEphPGns/3GP9xiP9xj/cY/3GP9xj/cY/3GP9xj/cYhFzTyjLHGI/3GP9xj/cY/3GP9xj/cY/3GEGEPPe8/3GP9xj/cYj/cY/3GP9xj/cY/3GP9xj/cY/0OEPNe8cY/3GP9xiP9xj/cY/3GP9xj/cY/3GP9DhDzXvHGP9xj/cY/3GI/3GP9xj/cY/3GP9xj/cY/3FFzTyzLI/3GP9xiP9xj/cY/3GP9xj/cUReLMod/3GP9xj/cY/3GP9xj/cYj/cY/3GP9xj/cY/3GP9xj/SCgsnX3/cY/3GP9xj/cY/3GI/3GP9xj/cY/3GP9xhF0myy2Y/3GP9xj/cY/3GP9xj/cY/3GEYoLK19j/cY/3GP9xj/cYj/cY/3GP9xj/cY/3GP9xj/cY/3GI/3GE6VHCau/3GP9xj/cY/3GI/3GP9xj/cY/3GP9xj/cY/3GP9xiP9xj/cY/3GEeCHJfej/cY/3GI/3GP9xj/cY/3GP9xj/cY/3GP9xiP9xj/cY/0a4HLR+j/cY/3GI/3GP9xj/cY/3GP9xj/cY/3GP9xiP9xj/cYVhPa7P9xj/cY/3GP9xj/cYj/cY/3GP9xj/cY/3GP9xj/cY/3GI/3GP9xTMscM05xj/cY/3GI/3GP9xj/cY/3GP9xj/cYRF4suh1xj/cY/3GP9xj/cYj/cY/3GP9xj/cY/3GP9xj/cY/3GI/3GP9xj/cVRJ27Zxj/cY/3GP9xiP9xj/cY/3GP9xj/cY/3GP9xj/cYj/cY/3GP9xhTSd22j/cY/3GP9xiP9xj/cY/3GP9xj/cY/3GP9xj/cYj/cY/3GP9YE9jscY/3GP9xj/cY/3GI/3GP9xj/cY/3GP9xj/cY/3FWE9rsiP9xj/cY/3GP9xj/VUnctv9xj/cYj/cY/3GP9xj/cY/3GP9xj/cY/3GEGEPPe8/3GP9xiP9xj/cY/3GP9xj/cY/3GP9xj/cYhKYTxp7P9xj/cYj/cY/3GP9xj/cY/3GP9xj/cYTNBMMvtxj/cYj/cY/3GP9xj/cY/3GP9xhM0Ewy+3GP9xj/cYj/cY/3GP9xj/cY/3GP9xj/cY/3GE6qPCVcj/cYj/cY/3GP9xj/cY/3GP9xj/cY/3GIQ14s2h2P9xj/cYj/cY/3GP9xj/cY/3GP9xj/cY/3GI/3FEXiy6HXGP9xiP9xj/cY/3GP9xj/cT7IRbE3unGP9xj/cY/3GP9xj/cUohnF3mcY/3GI/3GP9xj/cTGdQb9ivv9xj/cYj/cY/3GEXSbLLZ/3GP9xj/cYj/cYTwUsH62P9xj/cYj/cY/3GP82lrG6aU5xj/cY/3GP9xj/cY/3GP9JghyH3o/3GP9xj/cY/3GP9xj/OYYBuHn+/3GP9xj/cY/3GP9xgyawa+lPmP9xj/cY/3GP9xj/cY/3GP9xj/cYj/cY/3EhAhAa/97+j/cY/3GP9xiP9xj/cY/3FG54yRh3GP9xj/cY/3GP9xj/cY/3GI/3GP9xj/cYRF4suh1xj/cY/3GP9xj/cY/3GP9xj/cYj/cUXNPLMsj/cY/3GP9xj/cY/3GP9xj/cY/3GI/3FLdlxImnGP9xj/cY/3GP9xj/cYSKxchTr/cY/3GP9xj/cY/3GP9xOM6CuDF9/3GP9xj/cY/3GI/0scbF45cY/3GP9xj/cYj/cTibIbdk3nGP9xj/cY/3GP9xj/cY/3GEzlbEGp/3GP9xj/cY/3GP9xj/cYj/cUXNPLMsj/cY/3GP9xj/cY/3GP9xhEp+zFgY/3GI/3GP9xj/cY/3FIrFyFOv9xj/cYj/cY/3GP9xj/cY/3GP9xj/cY/3GEReLLodcY/3GP9xiP9xj/cY/3GEAqTP1bcY/3GP9xj/cY/3GI/3GP9xj/cY/3GP9xj/cY/3GP9xSfEscO2P9xj/cY/3GP9xiP9xRGNcycr/cY/3GP9xj/cY/3GP9xTPqMQFeP9xiP9xj/cY/3GP9xTSr8LVBxj/cYj/cY/3GP9xj/MnMBv4z+/3GI/3GP9xj/cY/3GP9N5WxBqYj/cY/3GP9xj/cY/3GP9xTUBcO/qP9xiP9xj/cY/3GP9xj/cY/3FJ4Pxh8HGI/3GP9xj/cY/3GP9JrFyFOo/3GI/3GP9xj/cY/0E/bA0JiP9xj/cY/3GP9xj/cU1AXDv6j/cY/3GI/3GP9xj/cY/3GP9xj/OCwRuNPucY/3GP9xj/cY/3GI/3GP9xj/cY/0VeLModj/cY/3GP9xj/cY/3GP9xj/cYj/cY/3FFuBy0fv9xj/cY/3GI/3GP9xXSbT2f9xj/cY/3GP9xj/cYj/cY/3GP9xj/cY/3GP9xj/cY/3GI/3GP9xg+mQGxZv5xj/cYj/cY/3GP9xj/RWNcycqP9xj/cY/3GI/3GP9xhM5WwxqXGP9xj/cYj/cY/3GP9xj/cY/3FJB0x/i4/3GP9xj/cYj/cY/3GP9xj/cY/3GEp2XGiaj/cYj/cY/3GP9xj/cY/3FD7hzBHnGP9xj/cY/3GP9xj/cY/3GP9xiEAqTP1bcY/3GP9xj/cY/3GP9xj/cYXSbT2f9xj/cY/3GP9xj/cY/3GFpc1qOP9xj/cY/3GP9xj/cY/0EVLA+tj/cY/3GP9xj/cY/3GP9xiP9AujwFXHGI/3GP9xj/cY/3GP9xj/cY/3GP9xiP9xj/cY/3GELuHOEe/3GI/3GP9xj/cY/3GP9xj/cY/3GP9xiP9xhBhDznvHGI/3GP9xj/cY/3GP9xj/cY/3GP9xhFzTyzLP9xiP9xj/cY/3GP9xj/cY/3GP9xj/cU+qPAVccY/3GI/3GP9xj/cY/3GP9xj/cY/0fNPJMscY/3GP9xiP9xj/cY/3GP9xj/cY/3GP9xj/cYj/cY/3GP9xj/cYRbgcpH5xiP9xj/cY/3GP9xj/cY/3GP9YE9jscYj/cY/3GP9xj/cY/3FaXNajj/cYj/cY/3GP9xj/cY/3GP9xQCpMDlv/cY/3GI/3GP9xj/cY/3GP9xj/cY/3GP9xiP9xj/cYTqo8JVyP9xj/cY/3GP9xj/cY/3GP9FXizKHY/3GP9xj/cYj/cY/3GP9xj/cY/3GP9xSKxchTqP9xj/cY/3GP9xj/cYSJc8doxxj/cY/3GP9xj/cYj/cY/3GP9xj/cY/03LHENOj/cY/3GP9xj/cY/3GP9xj/cY/3GI/3GP9xT6o8BVxxj/cY/3GP9xj/cY/3GP9xj/cYj/cY/3GP9xhEp+zFgY/3GP9xj/cY/3GI/0xhPEnscY/3GI/3GP9xj/cY/3GP9xhJB0x/i/9xj/cY/3GI/3GP9xj/cY/3GP9xj/cUzQTEL7/3GP9xj/cYj/cY/1gT2Oxxj/cY/3GP9xj/cY/3GI/3GP9xj/cY/3GP9xj/cY/3GP9xiP9xj/cY/3FIrFyFOv9xj/cY/3GI/3GP9xhLyxxTTo/3GP9xiP9xj/cY/3GP9xj/cY/3GP9xj/cYj/cY/3GP9xhC7hzhHv9xiP9xj/cY/3GP9xj/cY/3GP9xj/cYj/cY/3GP9xj/cURjXMnK/3GP9xj/cYj/cY/3GEW4HKR+cY/3GP9xiP9xj/cY/3GFYT2uz/cY/3GP9xj/cYj/cULuHOEej/cY/3GP9xiP9xj/cYTpUcJq7/cY/3GP9xiP9xj/cY/3GP9xj/cY/3GP9xj/cYj/cY/3GP9xj/cY/0QejN4Xj/cY/3GP9xj/cYj/cUb8rJA1cY/3GP9xj/cY/3GI/0yQrFb1j/cY/3GP9xj/cY/3GP9MdlxYmo/3GP9xj/cY/3GP9xhJHGx+OY/3GP9xj/cY/3GP9xj/cYj/cYQu4c4R7/cY/3GP9xiP9xj/cYTpUcJq7/cY/3GP9xiP9xj/cVRJ27Zxj/cY/3GP9xj/cYj/TjssPE2P9xj/cYj/cY/3GEYoLK19/3GI/3GP9xj/cY/3GP9xj/cY/3GP9xiP9xSfEscO3/cY/3GP9xiP9xj/cU6VHCauj/cY/3GP9xiP9xj/SCgsjX1xj/cYj/cY/3GP9xj/cY/3GP9xj/cY/3GI/3GP9xhIrFx1OnGP9xj/cY/3GI/3GP9JlzyGjI/3GP9xj/cY/3GP9xj/cY/3GP9xiP9xXSbT2f9xj/cY/3GP9xj/cY/zD2srEZTY/3GP9xj/cY/3GP9xhGPUysK4/3GP9xiP9xj/cY/3GP9xj/cY/3FG0myS2XGP9xj/cY/3GP9xj/cTRSIbut3nGP9xj/cY/3GI/3GEp2XGiaj/cY/3GP9xj/cY/3GI/3GP9xj/cY/09AXBv6cY/3GP9xj/cYj/cY/0fSbJLZcY/3GP9xj/cYj/cY/3GP9ECWzfaf9xj/cYj/cY/3GP9xS2E8Sexxj/cY/3GP9xj/cY/3FARJwMto/3GP9xiP9xj/cY/3GP9xj/cUthPEnscY/3GP9xj/cY/3GP9xiP9xj/cY/3GP9xj/cYTpUcJq6P9xj/cY/3GP9xj/cY/3GP9xj/cYj/cY/3GP9xj/cY/3GP9NyxxDTo/3GP9xj/cY/3GP9xj/cY/3GI/3GP9xj/cY/3GP9xj/cY/3GP9xiP9xj/cY/3GP9xj/cY/3GP9xj/cYj/cY/3GP9xj/cY/1gT2Oxxj/cY/3GI/3GP9xj/cY/3GP9xj/cYWlzWo4/3GP9xj/cY/3GP9xj/QSpMDluP9xj/cYj/cY/3GP9xPw0CsfL9j/cY/3GP9xj/cY/3GEwV3E6ij/cY/3GI/3GP9xj/cY/3GP9xj/R808kyxxj/cY/3GP9xiP9xj/R9Jsktlxj/cY/3GP9xiP9xj/cY/3GP9xj/QLo8FVz/cY/3GP9xj/cY/3GI/3GP9xj/cY/3FEY1zJyv9xj/cY/3GI/3GP9xj/cY/3GP9xhBhDz3vP9xj/cY/3GP9xj/cYj/T1V8Gqhxj/cY/3GI/3GP9xj/cY/3GP9xj/T0BcG/pxj/cYj/cY/3GP9xj/cY/3GEAqTP1bcY/3GP9xiP9xj/cY/3GP9xj/cY/3GEBu3AoSj/cY/3GI/3GP9xj/cY/3GP9xQrOs1MVxj/cYj/cY/3GP9xj/RO4cwR5xiP9xj/cY/3GP9xj/cTzpUbQWrv9xj/cY/3GP9xj/cUWSzKbTcY/3GP9xj/cY/3GP9xiESSzMbT/3GP9xj/cYj/cY/3EwXaGwsl7/cYj/cY/3GP9xj/cY/3GP9xj/cY/3GI/3GFpc1qP/cY/3GP9xj/cY/3GI/3GP9xj/cY/3GP9xhOlRwmro/3GP9xj/cY/3GP9xj/Sza8bJSP9xj/cY/3GP9xj/cY/zC+IbBR3nGP9xiP9xj/cY/3GP9xRdJsstmP9xiP9xj/cY/3GP9xj/cY/3GP88ekG1hb7/cY/3GP9xj/cY/3GP9xQwls32n/cY/3GP9xj/cY/3GP8/qgSyVfv/cY/3GP9xj/cY/3GI/0TzTNDL/3GP9xj/cY/3GP9xj/cY/3GP9xQwls32n/cY/3GP9xj/cY/3GEkHTH+Lj/cY/3GP9xj/cY/3GELuHOEej/cY/3GP9xj/cY/3FAFSwPrf9xj/cY/3GP9xj/cY/3GI/3GP9LHGxeOXGP9xj/cYj/cY/3GP9xhC3ezSIXGP9xj/cY/3GI/3GP9xj/cY/3FCrnzVGHGP9xj/cY/3GP9xj/cTpQAbav/o/3GP9xj/cY/3GP9xhNapw5Voj/cY/3GP9xj/cY/3FLi3xXSP9xj/cY/3GP9xj/cY/0sHTF+LcYj/cY/3GP9xj/cY/z4ZwbLmPnGP9xj/cY/3GI/3GP9xO6mxtVZO/3GP9xj/cY/3GP9xg2LBG60+7/cY/3GP9xj/cY/3GIRc08oyxxiP9xj/cY/3GP9xj/cY/3GP9xj/cUPzTMDLcYj/cY/3GP9xj/cY/3GP9xg/a7axlEn/cY/3GP9xj/cY/3GE1VfDqoj/cY/3GP9xj/cY/3GI/09qnClW/3GP9xj/cY/3GP9xj/Q5lc5mr/cY/3GP9xj/cY/3GP9DmVzWanGI/3GP9xj/cY/3GP9IQnyb2I/3GP9xj/cY/3GP9xj/cTjKkbg1bo/3GP9xj/cY/3GP9xhJHGx+OY/3GP9xj/cY/3GP9xiE6E7BexcY/3GP9xj/cY/3GP9xg9kfKzbg2P9xj/cY/3GI/3FGAtyf0nGI/3GP9xj/cY/3GP9xSKxchTr/cYj/cY/3GP9xj/cY/3FF0myy2Yj/cY/3GP9xj/cY/3GP9BBPz/sHGI/3GP9xj/cY/3GP9xj/cYRj1MrCuP9xiP9xj/cY/3GP9xj/cY/3GP9xj/cUKZXNZqcY/3GP9xj/cY/3GP9xhBmVz2ao/3GP9xj/cY/3GP9xT79cFAr/cY/3GP9xj/cY/3GP9xj/cYN6gzuVfM/3GP9xj/cYj/cY/3GP9A1IwTt4/3GP9xj/cY/3GP9BBPz/sHGI/3GP9xj/cY/3GP81cGK8j53/cY/3GP9xj/cYj/OzqhtcVecY/3GP9xiP9xj/cY/3GP9xj/cY/3GEAqTP1bcY/3GI/3GP9xj/cY/3GP9xj/cY/3FEXizKHf9xj/cY/3GP9xiP9xj/cY/3GP9xj/cY/3GP9JlzyGjI/3GP9xj/cYj/cY/3GP9xj/cY/3GEkHTH+L/3GP9xj/cYj/cY/3GP9xj/cYRdJsstn/cYj/cY/3GP9xj/cY/3FF0myy2Yj/cY/3GP9xj/cY/3GP9xhNQFw7+v9xiP9xj/cY/3GP9xj/cYOVzTt6Ms/3GP9xj/cY/3GI/3GP9xj/RCO83cSP9xj/cYj/cY/3GP9xj/cYSQdMf4v/cY/3GP9xj/cYj/cY/3GP9xT6o8BVxxj/cY/3GP9xj/cY/3GP9Kxqxzlf9xj/cY/3GP9xj/cY/0hCfJvYj/cY/3GP9xj/cY/3GEixjITn/3GP9xiP9xj/cY/3FEjZzHJo/3GP9xj/cY/3GI/3FLpcxVo/9xj/cYj/cY/3GP9FTfy7IHGP9xj/cYj/cY/3GP87UAG2r/6P9xj/cYj/cY/3GP9xj/cY/3GP9xj/cY/3FMyxxDTv9xj/cY/3GP9xj/cYQa589RiP9xj/cYj/cY/3GP9xj/cY/3FM5WxBqY/3GP9xj/cY/3GP9xj/cUkHTH+Lj/cY/3GI/3GP9xj/cY/3GEMejM4XcY/3GP9xj/cY/3GI/3GP9xj/cY/3GP9xj/cY/3GP9xS2E8Sexxj/cY/3GI/3GP9xhPxIwDt3GP9xj/cY/3GP9xj/cTnk4bYbHnGP9xj/cY/3GP9xg6ZSG2mt7/cY/3GP9xj/cYj/ObVxuEqOj/cY/3GP9xj/cY/3GP9xj/cY/3GI/3GP9xSQdMf4uP9xj/cY/3GP9xj/cY/3GI/3GP9xj/cY/3GP9EI7zdxIj/cY/3GP9xj/cY/3GD6ZAbJm/v9xj/cY/3GP9xj/cY/3GE1AXDv6j/cY/3GP9xj/cY/3GP9xhDTfzbII/3GP9xj/cY/3GP9xg67Ra2EumP9xj/cY/3GP9xj/cUW4HLR+j/cY/3GP9xj/cY/3GEb8rJA1cY/3GP9xj/cY/3GP9IKCydff9xj/cY/3GP9xj/cY/0OzrOTFj/cY/3GP9xj/cY/3GE1AXDv6/3GI/3GP9xj/cY/3GP9xj/cY/3GP9xhLdlxImnGP9xj/cY/3GP9xj/cY/0ZjXKnKcY/3GP9xj/cY/3GP9xj/QM9cFAqP9xj/cY/3GP9xj/cY/3E6aRK2lu3/cYj/cY/3GP9xj/cY/0Z4fKh4cY/3GP9xj/cY/3GP9xg/3ZGwIm5xj/cY/3GP9xj/cY/3GIRGNcucpxj/cY/3GP9xj/cY/3FG0myS2XGP9xj/cY/3GP9xj/cYQsjM03Nxj/cY/3GP9xiP9xj/R808kyxxj/cY/3GP9xj/cY/3GP9xj/cYj/cY/3GE07LCxNcYj/cY/3GP9xj/cY/0I/bOwJcY/3GP9xj/cY/3GP9xj/cY/3GI/3GP9xgzQfG8vg5xj/cYj/cY/3GP9xj/cYTUBcO/r/cY/3GP9xiP9xj/cY/3FF0myy2Y/3GP9xiP9xj/cY/3GP9xj/QRUsD62P9xj/cY/3GP9xj/cYTMscM05xj/cY/3GP9xj/cY/09AXBv6cYj/cY/3GP9xj/cY/3GP9xj/cY/3GI/3GP9xj/cY/3GP9xj/cY/3GP9xiP9xj/cY/3GP9xj/cU07LDxNj/cY/3GP9xj/cY/3GP9xiP9xj/cY/3GP9xj/cY/3GP9LB0xfi3GP9xiP9xj/cY/3GP9xhBmVz2av9xj/cYj/cY/3GP9xj/cY/3GEkhnH3mj/cY/3GP9xiP9xj/TGE8SexxiP9xj/cY/3GP9xj/cY/3GP9xj/cYj/cY/3GP9xj/cY/3GP9xj/Q5lc5mr/cY/3GP9xj/cY/3GE6VHCauj/cY/3GP9xj/cY/3GP9IKCydff9xj/cY/3GP9xj/cY/0TuHNEe/3GP9xj/cY/3GP9xhIghx33nGP9xj/cY/3GP9xj/OEpSuLWtcY/3GI/3GP9xj/cY/3GD6ZAbJm/v9xj/cY/3GP9xj/cY/3GP8/jMKycz3/cY/3GP9xj/cY/3GP9xT79cFAr/cY/3GP9xj/cY/3GP9xPpHysW4NcY/3GP9xiP9xj/cY/3GP82vAG7Q/6P9xj/cY/3GP9xj/cY/3GP9xj/cYj/cY/3GP9LHGxeOXGP9xiP9xj/cY/3GP9xg3nxK5YO3/cY/3GP9xiP9xj/cYT+7MERP/cY/3GP9xj/cY/3GP9xj/cY/3GI/3GP9xj/cY/3FEeHzIeI/3GP9xj/cY/3GP9xSIIch97/cY/3GP9xj/cY/3GP9Sf9+AiP9xj/cY/3GP9xj/cY/3GEnxLHDt/3GP9xj/cY/3GP9xj/cYj/cY/3GFYT2uz/cY/3GP9xj/cY/3GI/09VfBqocY/3GP9xiP9xj/cY/0TzTNDL/3GP9xj/cY/3GP9xj/cYj/cY/3GP9xj/Q5lc1mpxj/cY/3GI/3GP9xj/cUdsvJk0/3GI/3GP9xj/cY/3GP9xj/cY/3GP9POywcTXGP9xj/cY/3GI/3GP9xj/cY/3GP9xj/cY/3GP9xiP9xj/cY/3GP9xj/cY/3GP9xj/cYj/cY/3GP9xj/cY/3GP9FY1zJyo/3GI/3GP9xj/cY/3GP9xj/cY/3GP9xiEY9TKwrj/cY/3GP9xj/cY/3GP9xj/cUAqTA5bj/cY/3GP9xj/cY/3GP9xj/T0BcG/pxiP9xj/cY/3GP9xj/cYRj1MrCuP9xj/cYj/cY/3GP9xj/cY/3GP9xj/cY/3FGAtyv0v9xj/cYj/cY/3GP9xj/cY/3GP9xj/cY/3GI/0tL3GtCj/cY/3GP9xj/cY/3GP9xj/cUGEPPe8j/cY/3GP9xiP9xj/cUkcbH45j/cY/3GI/3GP9xj/cY/3GP9xhEY1y5ynGP9xiP9xj/cY/3GP9LHGxeOXGI/3GP9xj/cY/3GP9xj/cUMJbN9p/3GP9xj/cY/3GP9xj/RWNcycqI/3GP9xj/cY/3GP9PQFwb+nGP9xj/cYj/cY/3GP9xPxIyse3Nj/cY/3GI/3GP9xj/RCO83cSP9xj/cYj/cY/3GP9xhFuBykfnGP9xiP9xj/cY/3GP9xj/cU1AXDv6j/cY/3GI/3GP9xj/cY/3GFYT2uz/cY/3GP9xiP9xj/cY/3GP9xWlzWo4/3GP9xiP9xj/cY/3GP9xj/cYQvNM4MuP9xj/cY/3GI/3GP9xj/cY/3GP9xj/cY/3GP9xSIIch97/cY/3GP9xj/cY/3GP9xiP9xj/cY/3GP9xj/cY/3GEnxLHDt/3GP9xj/cY/3GP9xj/T1V8Kqj/cY/3GP9xj/cYj/cUXSbLLZj/cY/3GP9xj/cYj/cY/3GP9xhJHGx+Of9xiP9xj/cY/3GP9xj/cU+/XAQKcYj/cY/3GP9xj/cY/03QTEL7j/cY/3GP9xj/cYj/cY/3GP9xj/Q4Q817xxj/cY/3GP9xj/cY/3GP9POywcTXGP9xj/cY/3GI/3GEqLfGdIj/cYj/cY/3GP9xj/cU5/vCgE/3GP9xj/cY/3GP9xj/cYTTssPE3/cY/3GP9xj/cY/3GI/3FFzTyzLI/3GP9xj/cY/3GP9xj/cY/3GP9xhIrFyFOv9xj/cY/3GP9xj/cY/3GI/3GP9xj/cY/3GEiXPHaMcY/3GP9xj/cY/3GP9xiP9xj/RXh8yHiP9xiP9xj/cY/3GP9xSKxchTr/cY/3GI/3GP9xj/cUpL3GtC/3GP9xj/cY/3GP9xhNVXw6qI/3GP9xj/cY/3GI/3FHPUyMK3GP9xj/cY/3GP9xj/cY/0DPXBQKj/cY/3GP9xj/cY/3GP9xiP9xS3ZcSJpxj/cY/3GP9xj/cY/3GI/3GP9xQCpMDlv/cY/3GP9xj/cY/3GP9xiP9xj/cY/0sHTF+LcY/3GP9xj/cY/3GP9xiP9xj/cY/3GP9xT6o8BVxxj/cY/3GP9xj/cY/3GI/3GP9xj/cY/0OEPNe8cY/3GP9xj/cY/3GP9xj/cYj/cY/3GP9xj/cYRj1MrCuP9xj/cY/3GI/3GP9xSIIcd95xj/cY/3GP9xiP9xj/cY/3GP9xj/cY/3GP9xj/cYj/cY/3GFF/3oBxj/cY/3GP9xiP9xj/cY/3GP9xj/cY/3GP9xj/cYj/cULuHOEej/cY/3GP9xiP9xj/cY/3GP9xj/cY/3GP9xj/cYj/cY/0OZXNZqcY/3GP9xj/cY/3GI/3FdJtPZ/3GP9xj/cY/3GP9xhaXNajj/cY/3GP9xj/cY/3GP9xj/cYj/T4TsJ7GP9xj/cY/3GP9xj/cY/3GP9xhBmVz2ao/3GP9xj/cY/3GP9xj/RO4c0R7/cY/3GP9xj/cY/3GIUX/egHGP9xj/cY/3GP9xj/cYTUBcO/qP9xj/cY/3GP9xj/cY/3GP9xiP9xRF4suh1xj/cYj/cY/3GP9xj/cY/3GP9xj/cY/3GI/3GP9N0ExC+4/3GP9xj/cY/3GP9xj/cY/3GI/3FGKCytfY/3GP9xiP9xj/cY/3GP9xj/cY/3GP9xj/cYj/cYTNBMMvtxj/cY/3GP9xj/cY/3GP9xj/cYj/cY/3GEnxLGDtcY/3GI/3GP9xj/cY/3GP9xj/cY/3GP9xiP9xhIrFx1OnGP9xj/cY/3GP9xiP9xj/cY/3GP9xj/cY/3GP9E7hzRHv9xj/cY/3GP9xj/cY/3GI/3GP9xj/cY/3GP9xj/cYQBUs/q1xj/cY/3GP9xj/cY/3GI/3GP9xj/cY/3GP9xj/cY/0EVLA+tj/cY/3GP9xj/cY/3GI/3GP9K8Sxw7Y/3GP9xiP9xj/cY/3GP9xj/cY/3GP9xj/cYj/XibT2Y/3GP9xj/cY/3GP9xj/R7gclH5xj/cY/3GP9xj/cY/0xhPFns/3GP9xj/cYj/cY/3GP9xj/cY/3GP9xj/cY/3GE1AXDv6j/cY/3GP9xj/cY/3GP9xj/cYj/cUzLHDNOcY/3GP9xj/cYj/cY/3GP9xj/cY/3GP9xj/RV4syh2P9xj/cY/3GP9xiP9xj/cY/3GP9xj/cY/3GP9xj/cYj/cY/3GP9xj/cY/3GP9xj/cY/3GI/3FUSdu2cY/3GP9xj/cY/3GP9xQBUsD63/cY/3GP9xj/cYj/cY/3GP9E7hzBHnGP9xiP9xj/cY/3GP9xj/cY/3GP9xj/cYj/cY/3GP9xj/RV4syh2P9xj/cY/3GP9xj/cY/3GP9xiP9xj/QT9sDQmP9xj/cYj/cY/3GP9N5WxBqY/3GP9xiP9xj/cYSLGMhOf/cY/3GP9xj/cY/3GE6/XCQKiP9xj/cY/3GP9xj/cUAqTA5b/3GP9xj/cYj/cY/3GP9xS3ZcSJpxj/cY/3GP9xiP9xj/Moghv3fej/cY/3GP9xj/cY/3GDwEobT7Xv9xj/cY/3GP9xj/cY/3GI/3FDCWzPaXGP9xj/cY/3GI/3GP9xj/cYQCpM/Vtxj/cY/3GP9xj/cYj/cY/3GP9xj/cYSQdMf4v/cY/3GP9xj/cYj/cY/3GP9LB0xfi3GP9xj/cY/3GP9xj/cYj/cY/3GP9xj/cUAqTA5b/3GP9xj/cY/3GI/3GP9xj/cY/3GP9xj/cY/3FJ8Sxw7Y/3GP9xj/cY/3GP9xg8LuG00R6P9xj/cY/3GP9xiP9xQ/NMwMtxj/cY/3GP9xj/cY/zcf0rrgLf9xj/cY/3GP9xj/SqxcZTpxj/cY/3GP9xj/cY/3GP9MdlxYmo/3GP9xj/cY/3GP9xj/cUuLfFdI/3GP9xj/cY/3GP9xS2E8Sexxj/cY/3GI/3GP9xj/cY/3GP9xj/cY/3GP9xiP9xVEnbtnGP9xj/cY/3GP9xj/WBPZ7P9xj/cY/3GP9xj/cY/3GEp2XGiaiP9xj/cY/3GP9xj/cY/3GP9xj/cYj/QLo8BVxxiP9xj/cY/3GP9xj/cY/3GP9xj/cYj/cUReLLodcY/3GI/3GP9xj/cY/3GP9xj/cY/3GP9xhM5WxBqf9xj/cY/3GP9xj/cYj/cY/3GP9xhBhDz3vP9xj/cY/3GP9xj/cY/3GP9xiP9xj/cUYoLK19j/cYj/cY/3GP9xj/cY/3FPv1wECnGI/3GP9xj/cY/3GP9xj/cY/3GP9xiP9xj/cUdsvJk0/3GP9xiP9xj/cY/3GP9xQZlc9mqP9xj/cYj/cY/3GP9xj/cU+/XAQKcY/3GI/3GP9xj/cY/3GD13orOIXf9xj/cY/3GP9xj/cYj/WBPY7HGP9xj/cY/3GP9xj/cUulzFWjj/cY/3GP9xj/cYj/cY/z32Y7MJnHGP9xj/cY/3GI/3GP9xhaXNaj/3GP9xj/cY/3GI/3GP9xT+7MEROP9xj/cY/3GP9xj/cY/3GD6ZAbJm/v9xj/cY/3GP9xj/cY/3GDeGAbl5/o/3GP9xj/cY/3GI/1gT2Oxxj/cY/3GP9xj/cY/3GP9fJtHZcY/3GP9xj/cY/3GP9xj/cY/3GI/3GP9xj/cY/3GP9xj/cY/3GP9xW1zUo3GP9xj/cY/3GP9xj/cYXSbT2f9xj/cY/3GP9xj/cY/3GP9MkKxW9Yj/cY/3GP9xj/cY/3GP9xj/cY/3GI/3GP9xj/cY/3GP9xj/QLo8FVz/cY/3GP9xj/cYj/cY/3GP9xj/cY/3GP9xj/cY/3GI/3GP9xj/cY/3GP9xj/cY/3GP9DhDzXvHGP9xj/cYj/cY/3GP9xOQsxt/TO/3GP9xj/cY/3GI/3GDBzAbCc/o/3GP9xj/cYj/cY/3FC7hzhHo/3GP9xiP9xj/cY/3GP9xj/cY/3GP9xhOlRwmro/3GP9xj/cY/3GP9xj/cYSJc8doxxj/cYj/cY/3GP9xj/cYVhPa7P9xj/cY/3GI/3GP9xUX/fgP9xj/cY/3GP9xiP9xj/cY/0QejN4Xj/cY/3GP9xj/cY/3GP9xiP9xj/cY/3GP9xhJB0x/i/9xj/cY/3GP9xiP9xj/cUGEPPe8j/cY/3GP9xj/cY/3Ex4uS/HRv/cYj/cY/3GP9xj/NYWCvHp9/3GI/3GP9xj/cY/3GP9xQ/NMwMtxj/cY/3GP9xiP9xj/cUPzTMDLcY/3GP9xj/cY/3GP9xj/cYj/cY/3GP9xj/cYTqo8JVyP9xj/cY/3GP9xj/cYhFzTyjLHGI/3GP9xj/cY/3GP9xj/cY/3GP9xiP9xhKS9xbQnGP9xj/cY/3GP9xj/cY/3GP9xiER4fLh4cY/3GP9xiP9xj/cY/3FMyxwzTnGP9xiP9xj/cY/3GP9xj/cY/3GP9OKvw9UI/3GP9xj/cY/3GP9xj/cYQYQ897z/cY/3GP9xiP9xj/cUAVLP6tcY/3GI/3GP9xj/cY/087LBxNcY/3GP9xj/cY/3GP9xj/Rnh8qHhxj/cY/3GP9xj/cYj/cYR3HsmOH/cY/3GP9xj/cY/3GP9xj/cYj/cY/3GP9xj/cY/3GP9xTTssPE2P9xj/cY/3GP9xj/cYj/cY/3FC3eziIf9xj/cY/3GP9xj/cYj/cY/3GP9xj/cY/3GP9xj/cY/3GI/3FKYTxp7I/3GI/3GP9xj/cY/3GELzTODLj/cY/3GP9xj/cYj/cY/3GP9xj/cY/3FaXNajj/cYj/cY/3GP9xj/cY/1xc1KNxj/cYj/cY/3GP9xj/cY/3FaXNajj/cYj/cY/3GP9xj/QKUcBq5xj/cYj/cY/3GP9xj/cY/z+I0bJ3Lv9xj/cYj/cY/3GP9xj/cY/3GP9xj/cY/3GI/3GP9xj/cY/1xc1KNxj/cY/3GI/3GP9xj/cYT+7MERP/cY/3GP9xj/cY/3GP9xj/cYj/cY/3GP9xj/cUXNPLMsj/cY/3GP9xj/cY/3GI/3GP9xj/cY/3GP9xj/cY/0gX/I6AcY/3GP9xj/cY/3GP9xj/cUiCHIfe/3GP9xj/cY/3GP9xj/cYQEScDLb/cYj/cY/3GP9xj/cY/3E/yHGwN45xj/cY/3GP9xiP9xj/RAls32n/cY/3GP9xiP9xj/cYTX+8OASP9xiP9xj/cY/3GP9xj/cY/0EqTA5bj/cY/3GI/3GP9xj/cY/3GP9xj/cY/3GP9xiP9xj/cY/3GP9xj/cY/3GP9xj/cYj/cY/0TuHMEecY/3GP9xiP9xj/cY/3GP9xj/cY/3GP9xRygsjX1xj/cY/3GP9xj/cYj/cY/3GP9xj/cYTTssPE3/cY/3GP9xj/cY/3GP9xj/cYj/cY/3FNKvwtUHGP9xj/cY/3GI/3GP8ynUG/Yr6P9xj/cY/3GI/3GP9xj/SGy8mTSP9xiP9xj/cY/3GP9xS3ZcSJpxj/cY/3GI/3GP9xj/cUBEnAy2j/cY/3GP9xj/cY/3GI/0mCHIfe/3GP9xj/cY/3GP9xM/cxvAjOcY/3GP9xj/cY/3GP9xj/cY/3GI/3GP9xj/cY/3GP9xj/cYQu4c4R6P9xj/cY/3GP9xj/cY/3GI/3GP9xj/cY/3GP9xj/cY/3GP9xXSbT2Y/3GP9xj/cY/3GP9xj/cY/3GI/3GP9xj/cY/3GP9xj/cY/3GP9xRbgctH6P9xj/cY/3GP9xj/cYj/cY/3FIlzyGjP9xj/cY/3GP9xj/cY/3GP9xj/cYj/cYRGNcucpxj/cY/3GP9xj/cY/3GI/3GP9xj/cUW4HLR+/3GP9xiP9xj/cY/3GP9xj/cY/3GP9xj/cUKZXNZqcY/3GP9xj/cY/3GP9xj/cYj/cY/3GP9Pf7woBP9xiP9xj/cY/3GP9xj/cY/3GP9xj/cYj/cY/3GP9xSIIcd95xj/cY/3GI/3GP9xj/cY/3GP9xQ/NMwMtxj/cY/3GP9xiP9xj/cTHzFL8M64/3GI/3GP9xj/cY/3ExjBK+c+1xj/cY/3GP9xiP9xj/cYTAC8T/T/cY/3GP9xiP9xj/cY/3FHPUyMK3GP9xj/cY/3GP9xiP9xj/cY/3FHbLyZNP9xiP9xj/cY/3GP9xj/cY/3GP9xj/cYj/Un/fgI/3GP9xj/cY/3GP9xiP9xj/cY/3GP9xj/cY/3GP9xj/cYj/cYU0ndto/3GP9xj/cY/3GP9VSdy2j/cY/3GP9xj/cY/3GP9xj/cYj/cY/3GP9xj/cY/3GP9xj/cY/3GI/3GP9xj/cY/3GP9xj/cY/3GP9xiP9DmVzWanGP9xj/cY/3GP9xj/cYhdJtLZcY/3GP9xj/cY/3GP9xhC7hzhHo/3GP9xj/cY/3GP9xiP9xj/cUt2XEiacY/3GP9xj/cY/3GI/3FaXNajj/cY/3GP9xj/cY/3FD7hzBHnGP9xj/cY/3GP9xiP9xj/cY/0C6PBVc/3GP9xj/cY/3GP9xj/cY/3GIRHh8uHhxj/cY/3GI/3GP9xj/cY/0TuHMEecYj/cY/3GP9xj/cY/3GP9xRz1MjCtxj/cYj/cY/3GP9xj/R9Jsktlxj/cYj/cY/3GP9xj/cYRj1MrCuP9xj/cY/3GI/3GP9xj/NpaxumlOcY/3GP9xj/cY/3GP9xj/cYSIIcd95xj/cY/3GP9xj/cY/3GP9xiP9xj/QoQ897yI/3GP9xj/cY/3GP9xj/cY/3GP9xiP9xj/cUGEPPe8j/cY/3GP9xj/cY/3GP9xj/cY/3GI/3GP9xRF4suh1xiP9xj/cY/3GP9xj/cYMXMBvoz+cY/3GP9xj/cY/3GP9xhHQnyL2HGP9xj/cY/3GP9xj/cYQZlc9mqP9xj/cY/3GP9xj/cY/3GI/3GP9xhM5WwxqXGP9xj/cYj/cY/3GP9xj/cY/3GEW4HLR+/3GP9xj/cY/3GP9xj/cY/3GP9xiP9xhIrFx1OnGP9xj/cY/3GP9xiP9xj/cYSNvMgkOP9xj/cY/3GP9xj/cY/3GP9xj/cYj/cY/3FDCWzPaXGP9xj/cYj/cY/3GDfCg7k9fI/3GP9xj/cY/3GP9xj/cY/3GP9Az1wUCo/3GP9xj/cY/3GP9xhIrFyFOv9xj/cY/3GP9xj/cY/3FJ8Sxw7Y/3GP9xj/cY/3GP9xiP9H0myS2XGP9xj/cY/3GP9xiP9xj/cU0q/C1QcY/3GP9xj/cYj/cY/04q/D1Q/3GP9xj/cY/3GI/3FPv1wECnGP9xj/cY/3GP9xiD7MYrIznf9xj/cY/3GP9xj/cY/3GP9PQFwr+v9xj/cY/3GP9xj/cY/3GEixjITn/3GP9xj/cY/3GI/3GP9xTTssPE3/cYj/cY/3GP9xj/cY/3GDZ5wrqGPYj/cY/3GP9xj/cY/3GESNnMcm/3GP9xiP9xj/cY/3GP9xS6XMVaOP9xj/cY/3GP9xj/cY/3GP81UiG8rd7/cY/3GI/3GP9xj/cY/0g9TJwr/3GP9xj/cY/3GI/3GP9xQBUs/q1xj/cYj/cY/3GP9xj/cY/3GP9xj/cY/0x2XFiaj/cY/3GP9xj/cY/3GP9xS2E8Sexxj/cY/3GP9xiP9xj/cY/3GP9xj/cY/3GEAqTP1bcY/3GI/3GP9xj/cY/3GP9xj/cYT79cBApxj/cY/3GP9xj/cY/3GP9xj/cYj/cY/3GP9xj/cY/3GP9xj/cY/3GI/3GP9xj/cY/3GP9xhBmVz2av9xiP9xj/cY/3GP9xj/cY/3GP9xhI28yCQ4/3GP9xj/cYj/cYSLGMdOdxiP9xj/cY/3GP9xj/cUzlbEGpj/cY/3GP9xj/cY/3GP9KxqxjlXGI/3GP9xj/cY/3GP9xj/SYIch96P9xj/cY/3GP9xj/cY/3GP9xj/cYj/cYRHh8uHhxj/cYj/cY/3GP9xj/cY/3GP9xj/cY/3GI/0mCHIfe/3GP9xj/cY/3GP9xiP84aJO4l2xxj/cY/3GP9xj/cYPshxsjeOj/cY/3GP9xiP9xj/cY/3E+wGOyP5z/cY/3GP9xiP9xj/cT1ZYbOmno/3GP9xj/cY/3GP9xj/cYSKxchTr/cY/3GP9xj/cY/3GP9xhPv1wECnGP9xj/cY/3GP9xj/cY/3FIghyH3v9xj/cY/3GP9xj/cY/3GP9xiP9xj/cY/3GP9xj/cY/3GP9xj/cYRGNcycr/cY/3GP9xj/cY/3GP9xj/cYj/cY/3GP9xj/cY/3FRf9+A/3GI/3GP9xj/cY/3GP9xj/cY/3FCmVzWanGP9xj/cY/3GP9xj/cY/3GP9xiP9xj/cY/3GP9xRZLMptNxj/cY/3GP9xj/cY/3GP9xj/cYj/cY/3GELzTODLj/cY/3GP9xj/cY/3GEt2XEiacY/3GP9xj/cY/3GP9xj/cY/0fSbKLZ/3GP9xj/cY/3GP9xj/cU+VHAaucY/3GP9xj/cY/3GP9xiP9xj/cY/3GP9xj/cY/3GEzLHDNOcY/3GP9xj/cY/3GP9xj/cYj/cY/3GP9xj/cY/0TuHNEe/3GP9xj/cY/3GP9xj/cYR0J8i9hxj/cY/3GP9xj/cY/3GIVhPa7P9xj/cY/3GP9xj/cY/3GP9xiP9xj/cY/3GP9xj/cY/3GP9xj/cYRbgctH7/cY/3GP9xj/cY/3GI/3GP9xj/cY/3GP9xj/cY/3GP9xiP9xj/cY/3GP9xj/cY/3GP9xj/cYj/cY/3GP9xj/cY/3GP9xj/cY/3GI/3GP9xj/cY/3GP9xj/cY/3GP9xiP9xj/cY/09AXBv6cY/3GP9xj/cY/3GI/3GP9xj/cYTTssPE3/cY/3GP9xj/cY/3GP9xj/cY/3GI/3GEzQTDL7cY/3GP9xj/cY/3GP9xj/cY/3GI/3GP9xj/RWNcycqP9xj/cY/3GP9xiP9xj/cY/3FD80zAy3GP9xj/cY/3GP9xj/cYj/cY/3GP9xhM0Ewy+3GP9xj/cY/3GP9xj/cYj/cY/3GEAqTP1bcY/3GP9xj/cY/3GP9xiP9xj/cY/3GP9xhEY1y5ynGP9xj/cYj/cY/3GP9xj/RPNM0Mv/cY/3GP9xj/cY/3GI/3GP9xj/cY/3GP9xj/cY/3GP9xhDHozOF3GI/3GP9xj/cY/3GP9xj/cY/3GP9xiP9xj/cY/3GP9xj/cY/3GP9xj/cYQyO83cT/cY/3GP9xj/cY/3GI/3GP9xj/cY/0QJbN9p/3GI/3GP9xj/cY/3GP9xTTssPE2P9xj/cY/3GP9xj/cY/3GI/3GP9xj/cY/3GP9DyMzjc4/3GP9xj/cY/3GP9xj/cYj/cY/3GP9xj/R808kyxxj/cY/3GP9xj/cY/3GI/3GERjXLnKcY/3GP9xj/cY/3GP9xiP9Sf9+Aj/cY/3GP9xj/cY/3GI/3FFuBy0fv9xj/cY/3GP9xiP9xWlzWo4/3GP9xj/cY/3GP9xiP9xj/cVYT2uyP9xj/cY/3GP9xj/cYhBhDznvHGP9xiP9xj/cY/3GP9xj/cY/3GP9xj/cYj/cY/3GP9xj/cY/3GP9xj/cY/3GI/3GP9xj/cY/3GP9xSfEscO2P9xj/cY/3GP9xj/cY/3GP9xiP9xj/cY/3GP9xj/cUthPEnscY/3GP9xj/cY/3GP9xiP9xj/cY/3GP9xj/cY/3GP9xSIIch97/cY/3GP9xj/cY/3GP9xj/cYj/cY/3GP9xj/cY/3GP9xj/cUR4fMh4j/cY/3GP9xj/cYj/cY/3GP9xhIxqyDlf9xj/cY/3GI/3GP9xj/cY/3GP9xj/cY/3GE07LDxN/3GP9xj/cY/3GI/3GP9xj/cY/3GEAqTP1bcY/3GP9xj/cYj/cY/0yQrFb1j/cY/3GP9xj/cY/3GIQu4c4R7/cY/3GP9xj/cYj/cY/3GERjXLnKcY/3GP9xj/cY/3GI/3GP9xj/cY/3FLdlxImnGP9xj/cYj/cY/3GP9xj/cY/3GP9xj/cY/3GI/3GP9xj/cY/3GP9xj/cYSfEscO3/cY/3GP9xj/cY/3GP9xiP9xhC7hzhHv9xj/cY/3GI/3GP9xj/cYSKxcdTpxj/cY/3GI/3GP9xj/cUXNPLMsj/cY/3GP9xj/cY/3GP9FI7y9xHGP9xj/cY/3GP9xj/cYj/cY/3FaXNajj/cY/3GP9xj/cYj/cYRigsrX3/cY/3GI/3GP9xj/cY/3GP9xj/cY/3GP9xiERjXLnKcY/3GP9xj/cY/3GP9xj/cYj/cY/1J/34CP9xj/cY/3GP9xiP9xj/cVpc1qOP9xj/cY/3GP9xiP9xXSbT2f9xj/cY/3GP9xj/cY/3GI/3GP9xj/cY/3GP9xj/cY/3GP9xiP9xj/cY/3GELzTODLj/cY/3GP9xj/cY/3GI/3GP9xj/cY/3GP9xj/cY/3GP9xiP9xj/cY/0mCHIfe/3GP9xj/cYj/cY/3GP9xS3ZcSJpxj/cY/3GP9xiP9xj/cUGufPUYiP9xj/cY/3GP9xj/cYQZlc9mr/cYj/cY/3GP9xj/cY/3E4hgG3ef5xj/cY/3GP9xj/cY/3GDupsbRWTnGP9xj/cY/3GI/3GP9xhNVXw6qP9xiP9xj/cY/3GP9xj/PQCEs/97cY/3GP9xj/cYj/cY/3GP88j2G1cJ7/cY/3GP9xj/cY/3GP9xhBmVz2ao/3GP9xj/cY/3GP9xj/cUPzTMDLcY/3GI/3GP9xj/cY/3GP9xj/cY/3GP9xiP9xRz1MjCtxj/cY/3GP9xj/cY/3GP9DmVzmav9xj/cY/3GP9xj/cY/3GP9xiP9xj/T0BcG/pxj/cY/3GP9xj/cY/3GEMJbM9pcY/3GP9xj/cY/3GI/3GDVCRLu9u4/3GP9xj/cY/3GP9xiP9xj/cY/3FFzTyzLI/3GP9xj/cY/3GP9xj/cYj/cY/3GP9xj/cY/3GEAVLP6tcY/3GP9xj/cY/3GP9xj/cYj/cY/3GP9xhNOyw8Tf9xj/cY/3GP9xj/cY/3GP9xj/cYj/cY/3GP9xj/cY/3FaXNajj/cYj/cY/3GP9xj/cY/3GP9xj/cY/3GI/3GE8FLB+tj/cY/3GI/3GP9xj/cY/3GP9xWlzWo4/3GI/3GP9xj/cY/3GFpc1qP/cY/3GI/3GP9xj/SFecmoaP9xj/cY/3GP9xj/cUiCHIfe/3GP9xj/cY/3GP9xhG/KyQNXGP9xj/cY/3GP9xj/cY/3GI/3GP9xj/cY/3GP9xj/cY/3GP9xiP9xg1wTG6Ps5xj/cY/3GP9xj/cYTSr8LVBxj/cY/3GP9xj/cY/3GP9xj/cYj/cYPFk1s6bKcY/3GP9xj/cYj/cY/3GP9GjZynJnGP9xj/cY/3GP9xiEkHTH+L/3GP9xj/cY/3GP9xj/cY/3GP9GY1ypynGP9xj/cY/3GP9xj/cY/3GP9xTkBcG/pxj/cY/3GP9xj/cY/3GP9xQCpMDlv/cYj/cY/3GP9xj/cY/3GP9xj/cY/3GI/0goLI19cY/3GP9xiP9xj/cY/3GP9xj/cY/3GP9xj/cYj/cYRGNcucpxj/cY/3GP9xj/cY/0fSbKLZ/3GP9xj/cY/3GP9xj/cYj/cTMSgbztfnGP9xj/cY/3GP9xj/cYRj1MrCuI/3GP9xj/cY/3GP9xj/cY/3GEY9TKwriP9xj/cY/3GP9xj/cY/3GP9xj/cVcT2Oxxj/cY/3GP9xj/cY/0f8rKA1j/cY/3GP9xj/cY/3GP9xj/cY/09AXCv6/3GP9xj/cY/3GP9xj/cY/3GFYT2uyP9xj/cY/3GP9xj/cY/1xc1KNxiP9xj/cY/3GP9xj/cY/3GP9xj/cYj/cY/03LHENO/3GP9xj/cYj/cY/3GP9xj/cY/3GP9xj/cUbnjJGHcY/3GP9xiP9xj/cY/3GEeCHJfej/cY/3GI/3GP9xj/cY/3GP9MdlxYmv9xj/cYj/cY/3GP9xj/cY/3GP9xj/cY/3GI/3GEdx7Jjh/3GP9xj/cY/3GP9xhDCWzPaXGP9xj/cY/3GP9xj/cTMSgbztfnGI/3GP9xj/cY/3GP9xj/cY/3GP9E80zQy/9xiP9xj/cY/3GP9xj/cY/3FDCWzfaf9xj/cY/3GP9xj/cY/0JZvPpk/3GP9xj/cY/3GP9xj/cYhKYTxp7P9xj/cYj/cY/3GP9xj/cY/3GP9xPpkBsmb+j/cY/3GP9xj/cY/3GP9xiP9xj/cY/3GP9xj/cY/3GEisXIU6/3GP9xj/cY/3GP9xj/cUc9TIwrcY/3GI/3GP9xj/cY/3GP9xhKdlxomo/3GI/3GP9xj/cY/3GP9xj/cUkHTH+Lj/cY/3GI/3GP9xj/cY/3GP9xj/SaxchTqI/3GP9xj/cY/3GP9xj/Q5lc1mpxiP9xj/cY/3GP9xj/cY/3GP9xT6o8BVxxj/cY/3GI/3GP9xj/cY/3GE1AXDv6/3GP9xj/cYj/cY/3GP9xj/cY/3GP9PQFwb+nGP9xiP9xj/cY/3GP9xj/cY/3GP9xj/cYQYQ897z/cY/3GI/3GP9xj/cY/3GP9xj/cY/0EqTA5bj/cYj/cY/3GP9xj/cY/3GP9PhOwnsY/3GP9xiP9xj/cY/3GP9xj/THZcWJr/cY/3GI/3GP9xj/cYQZlc9mr/cY/3GP9xiP9xj/cY/3GP9xj/cYRc08syz/cY/3GP9xj/cYj/cY/3GP9xj/cY/3GP9xT5UcBq5xj/cY/3GP9xj/cY/3GP9xj/cYj/cY/3GP9xj/cY/3GP9xSQdMf4uP9xj/cYj/cY/3GP9xj/cUzLHDNOcYj/cY/3GP9xj/cVpc1qOP9xj/cYj/cY/3GP9xj/cY/3GP9xj/cY/0goLJ19/3GP9xj/cY/3GI/3GP9xj/cY/3GP9ApRwGrnGI/3GP9xj/cY/3FOlRwmro/3GI/3GP9xj/cY/3GP9E80zQy/9xj/cY/3GP9xiP9xj/cY/3GP9xhM+oxAV/9xj/cY/3GP9xj/cYhPBSwfrY/3GP9xj/cYj/cY/3FJB0x/i4/3GP9xj/cY/3GP9xMhJVve2qcY/3GP9xj/cYj/cY/3FDCWzPaXGP9xj/cYj/cY/3GP9xj/cY/3GEGEPPe8/3GP9xj/cY/3GP9xiP9xj/cY/3GP9xj/cY/3GP9xj/cYj/QOmsEmWP9xj/cY/3GP9xj/cYj/cY/3FRf9+A/3GP9xj/cY/3GI/3GP9xTpUcJq6P9xj/cY/3GI/3GP9xj/SD1MnCv/cY/3GP9xj/cY/3GI/3GP9xgx/xO/AOyP9xj/cYj/cY/3GP9xj/cUt2XEiacY/3GP9xiP9xj/cY/3GP9xj/cYTpUcJq6P9xj/cY/3GP9xj/cY/3GP9xj/cYj/cY/3GP9PapwpVv9xj/cY/3GP9xj/cYj/cY/3GP9xj/cY/3GP9xj/cU07LDxNj/cY/3GP9xj/cYj/cY/3GP9xj/cY/3GP9xj/cY/1N/3YBxj/cY/3GP9xj/cY/3GFpc1qOP9xj/cY/3GP9xj/cY/3GP9fJtHZcY/3GP9xj/cY/3GP9xj/cYVhPa7I/3GP9xj/cY/3GP9xj/cU+VHAaucY/3GP9xj/cY/3GP9xj/cY/3GI/3GP9xj/cY/3GP9xj/cYSIIcd95xj/cY/3GP9xj/cY/3GP9Az1wUCo/3GP9xj/cY/3GP9xj/cY/3GISQdMf4v/cY/3GP9xj/cY/3GP9xj/cYQCpM/VtxiP9xj/cY/3GP9xj/cY/3GP80EoG97X7/cYj/cY/3GP9xj/cY/3GF0m0tlxj/cYj/cY/3GP9xhEY1y5ynGP9xj/cY/3GI/3GP9xj/cY/3GP9xj/cY/3GP9xiP9N+oxAV4j/cY/3GP9xj/cY/3GP9DmVzWanGI/3GP9xj/cY/3GP9xj/cUReLMod/3GP9xj/cY/3GP9xiP9xj/cY/3GP9xj/cUAqTA5b/3GP9xj/cYj/cY/3GP9xhOqjwlXI/3GP9xj/cY/3GP9xj/cYj/cY/3GP9xj/cY/3FEXizKHf9xj/cY/3GP9xj/cY/3GI/3GP9xj/cY/3GP9xj/Q4Q817xxj/cY/3GP9xj/cYj/cY/3GP9xj/cY/3GP9xj/cY/3FD7hzBHnGP9xj/cY/3GP9xiP9xj/cY/3GP9xj/cY/3GP9xhMyxwzTnGP9xj/cY/3GP9xj/cYj/cY/3GP9xj/cY/3GP9xj/cY/3GIXSbS2XGP9xj/cY/3GP9xj/cY/3GI/3GP9xj/cY/3GP9xj/cY/3GP9xhdJtPZ/3GP9xj/cY/3GP9xj/cY/3GI/3GP9xj/cY/3GP9AujwVXP9xj/cY/3GP9xj/cYj/cY/3GP9xj/cYSmE8aeyP9xj/cY/3GP9xj/cY/3FCmVzWanGP9xj/cY/3GP9xj/cY/3GI/3GP9xj/cY/3GP9E80zQy/9xj/cY/3GP9xiP9xj/cY/3GP9xj/cY/3GP9xj/cYj/XibT2Y/3GP9xj/cY/3GP9xj/cYj/cY/3GP9xj/cY/3GP9xj/cY/3GI/3GP9xhdJtLZcY/3GP9xj/cY/3GI/3GP9xj/cY/3GP9xj/cY/3GP9xiP9NyxxDTv9xj/cY/3GP9xiP9xj/cY/3GP9xj/cY/3GP9xj/cUGEPPe8j/cY/3GI/3GP9xj/cY/3GP9xj/cY/3GP9MdlxYmo/3GP9xj/cY/3GP9xj/QLo8FVz/cY/3GP9xiP9xj/cY/3GP9xj/cY/3GP9xj/cYj/cY/3GP9xj/cY/3GP9xj/cY/3GI/3GP9xj/cY/3GP9xhM5WxBqf9xj/cY/3GP9xj/cY/3GP9N0ExC+4/3GP9xiP9xj/cY/3GP9xj/cY/3GP9xj/cYj/cYRbgcpH5xj/cY/3GP9xiP9xj/cY/3GP9xj/cY/3GP9KrFxlOnGP9xj/cY/3GP9xj/cY/3GP9xSKxchTqP9xj/cY/3GP9xj/cY/1xc1aP/cY/3GP9xj/cY/3GP9xj/cYj/cY/3GP9xj/cY/3GP9xj/cY/3GI/3GP9xQu4c4R6P9xj/cYj/cY/3GP9xj/cY/3GP9xj/cY/3GI/3FC7hzhHo/3GP9xj/cYj/cY/3GP9xj/cY/3GP9xj/cY/3GI/3GP9xj/cY/3GP9xj/cY/3GP9xiP9xj/cY/3GP9xj/cY/3GP9xj/cYhJ8Sxg7XGP9xj/cY/3GI/3GP9xj/cY/3GP9xj/cY/0OEPNe8cY/3GP9xj/cYj/cY/3GEp2XGiaj/cY/3GP9xj/cYj/cY/3GP9xj/cY/3GP9xj/cY/3GEisXIU6/3GP9xj/cY/3GP9xj/cUthPEnscY/3GP9xiP9xj/cY/3GP9xj/cY/3GP9xj/cU+qPAVccY/3GI/3GP9xj/cY/3GP9xj/cY/3GE07LDxN/3GP9xj/cY/3GI/3GP9xj/cY/3GP9xj/cUbSbJLZcY/3GP9xj/cY/3GP9xj/RPNM0Mv/cY/3GI/3GP9xj/cY/3GP9xj/cY/3FG0myS2XGP9xj/cY/3GP9xj/cY/3E55OG2Gx5xj/cY/3GP9xj/cY/3FCrnzVGHGP9xj/cYj/cY/3GP9xTUBcO/qP9xj/cY/3GP9xiP9xj/SD1MnCv/cY/3GP9xj/cY/3GP9xiP9xj/cY/3GP9xj/cYTNBMMvtxj/cY/3GP9xiP9xj/cY/3FLkKxW9f9xj/cY/3GP9xiP9xj/cTA3Ur/IrXGP9xj/cY/3GP9xj/cY/3FJB0x/i4/3GI/3GP9xj/cY/3GP9xj/cY/0fNPJMscY/3GP9xiP9xj/cY/3GP9xj/cY/3GP9xj/cUAqTA5bj/cY/3GP9xj/cY/3GP9xj/cY/3GE+/XAQKcY/3GP9xj/cY/3GP9xiERjXLnKcY/3GP9xj/cY/3GP9xj/cYj/cY/3GP9xj/Qm7c+RL/cY/3GP9xj/cY/3GI/3GP9xj/cY/0sHTF+LcY/3GP9xj/cY/3GI/3GP9xj/cT1ZYbOmno/3GP9xj/cY/3GP9xj/SqxcZTpxj/cY/3GP9xj/cY/3GP9FY1zJyoj/cY/3GP9xj/cY/3GP9xj/cY/0mXPIaMj/cY/3GI/3GP9xj/cY/3GP9xj/cYQZlc9mqP9xj/cY/3GP9xj/cY/3GDGIIb533nGP9xj/cYj/cY/3GP9xhHghyX3o/3GP9xiP9xj/cY/3FCrnzVGHGP9xj/cY/3GP9xj/cY/3GP9xiP9xj/cYN3XRuIoucY/3GP9xj/cY/3GI/3GP9xj/cY/3GP9xj/TdBMQvuP9xj/cY/3GI/3GP9xj/cY/3GP9xj/cY/0ClHBau/3GP9xj/cY/3GP9xj/cY/3FIsYyE54/3GP9xiP9xj/cY/3GP9xj/cYReeMsYeP9xj/cY/3GP9xiP9xj/cUNN/Nsgj/cY/3GP9xiP9xj/cYM2syvZTN/3GP9xiP9xj/cY/3GP896VG0Fq6P9xj/cY/3GP9xj/cY/0aNnKcmcY/3GI/3GP9xj/cY/3GEAqTP1bcY/3GP9xj/cYj/cY/3GP9xj/cY/3GP9xhBhDz3vP9xj/cY/3GP9xiP9xj/cY/3GP9xhIlzx2jHGP9xj/cY/3GP9xj/cYj/cY/3GP9xj/SD1MnCv/cY/3GP9xj/cYj/cY/3GP9xj/cYQvNM4MuP9xj/cY/3GP9xiP9xj/cY/3GP9xj/cY/3GP9xhNOyw8Tf9xj/cY/3GP9xiP9xj/cY/3GP9xhAKkz9W3GP9xj/cY/3GI/3GP9xhNQFw7+v9xj/cY/3GP9xj/cYj/cY/3GP9xj/cYRc08syz/cY/3GP9xj/cY/3GI/3GP9xj/cU+qPAVccY/3GP9xj/cY/3GP9xj/cYj/cY/3GP9xj/cY/3GEkHTH+L/3GP9xj/cYj/cY/3GP9xj/cYRc08syz/cY/3GP9xj/cY/3GI/3GP9xj/Q93s4iGP9xj/cY/3GP9xiP9xj/Q5lc1mpxj/cY/3GP9xj/cYj/cTefErlg7Y/3GP9xj/cY/3GP9xQAT8/7Bxj/cY/3GP9xj/cY/3GP9xS7rsVFGI/3GP9xj/cY/3GP9xj/cY/3GP9xOhlptuaWj/cY/3GP9xj/cY/3GP9LB0xfi3GI/3GP9xj/cY/3GP9xRI2cxyaP9xj/cYj/cY/3GP9xSRxsfjmP9xiP9xj/cY/3GP9xVEnbtnGP9xj/cYj/cY/3GP9N5WxBqY/3GP9xiP9xj/cY/3FEY1zJyv9xj/cY/3GP9xiP9xj/Q5lc1mpxj/cY/3GP9xj/cYj/cYTNBMMvtxj/cY/3GP9xj/cY/3GP9xj/cYj/cY/3GP9xj/cY/3GP9xj/cUiCHIfe/3GP9xj/cY/3GP9xj/cYXSbT2f9xj/cY/3GP9xj/cY/3GP9xNIlzu3aMcY/3GP9xj/cY/3GI/3GP9xhKdlxomo/3GP9xj/cY/3GI/3GP9xj/QSpMDluP9xj/cY/3GP9xj/cYj/cY/3GP9xj/QkSc67Zxj/cY/3GP9xj/cYj/cUzlbEGp/3GP9xj/cY/3GI/3GP9xTMscM05xj/cY/3GI/3GP9xj/cY/3GP9xj/cY/3GP9xhOf7wYBHGP9xj/cY/3GI/3GP9xj/cY/3GP9xj/cY/3GP9xiP9JghyH3v9xj/cY/3GP9xj/cYj/cV0m09n/cY/3GP9xj/cY/3GP9xiE6E7BexcY/3GP9xj/cY/3GP9xj/SXHseOFxj/cYj/cY/3GP9xj/cY/3GP9xj/cY/09qnClWj/cY/3GP9xj/cY/3GP9xj/cY/3GI/3GP9xj/cY/3GP9xO/ZjtQmciP9xj/cY/3GP9xj/cY/0fNPJMscY/3GP9xj/cYj/cY/3GP9N0ExC+4/3GP9xj/cY/3GP9xj/cUKufNUYcY/3GP9xiP9xj/cUBEnAy2j/cY/3GP9xj/cY/3GP9xVEnctv9xj/cY/3GP9xj/cY/3GP9xiP9LB0xfi3GP9xj/cY/3GP9xj/cY/3GP9xiP9xj/THZcWJr/cY/3GP9xj/cY/3GELzTODLiP9xj/cY/3GP9xj/SrGMZOdxj/cY/3GP9xj/cY/3GISLGMdOdxj/cYj/cY/3GP9xj/cURjXMnK/3GP9xj/cYj/cY/3GP9xhEXiy6HXGP9xj/cY/3GP9xj/cY/3GEt2XEiacY/3GP9xj/cY/3GP9xj/cU+/XBQK/3GP9xj/cY/3GP9xj/cY/3GI/3GP9D3eziIY/3GP9xj/cY/3GP9xiP9xToTsJ7H/cY/3GP9xj/cY/3GP9xg1vAG6Q/5xj/cY/3GP9xj/cYj/cY/zpDlra8aXGP9xj/cY/3GP9xj/cY/0lx7HjhcY/3GI/3GP9xj/cY/3FBmVz2ao/3GP9xiP9xj/cY/3GP9xj/cY/3FEY1zJyv9xiP9xj/cY/3GP9xj/cY/3GP9xj/cUPzTMDLcYj/cY/3GP9xj/cY/3GP9xhCyMzTc3GP9xj/cY/3GP9xiP9xj/cY/3GP9xSQdMf4uP9xj/cY/3GP9xiP9xj/cY/3GP9xj/cUAqTA5b/3GP9xj/cYj/cY/3GP9xj/cUiXPIaM/3GP9xj/cY/3GP9xj/cYj/cY/3GP9xRdJsstmP9xj/cYj/cY/3GP9xj/cY/3GP9xhNOyw8Tf9xj/cY/3GP9xj/cYj/cTSr0bxULo/3GP9xj/cY/3GP9xS3ZcWJr/cY/3GP9xj/cY/3GP9xj/cTG/c79AjP9xj/cY/3GI/3GP9xj/cYQu4c4R7/cYj/cY/3GP9xj/cY/3GP9xj/cY/0EqTA5biP9xj/cY/3GP9xj/cY/3GP9xj/cYj/cY/3GP9xj/cY/3GP9xj/cY/3GI/3GP9xj/cY/3GP9xj/cY/3GP9xiP9xj/cY/3GP9IKCydff9xj/cY/3GP9xj/cY/3GP9xj/cYj/cY/0C6PBVc/3GP9xj/cY/3GP9xj/cUYX/K6Aj/cY/3GP9xj/cY/3GP9xQq581Rhxj/cY/3GP9xj/cYj/cVRJ27Zxj/cY/3GP9xj/cY/3GI/3GP9xj/cY/3GP9JrFyFOo/3GI/3GP9xj/cY/3GP9xRz1MjCtxj/cY/3GI/3GP9xj/cY/3GP9xRhf8roD/cYj/cY/3GP9xj/cY/3FDONzcco/3GP9xj/cY/3GI/3GP9xj/cY/3GP9xS3ZcSJpxj/cYj/cY/3GP9xj/cY/3GP9N0ExC+4/3GP9xj/cYj/cY/3GP9xj/cY/3GP9xTUBcO/qP9xiP9xj/cY/3GP9xj/cY/3GP9xhEXiy6HXGP9xj/cY/3GI/3GP9xj/cY/3GP9xj/R808kyxxj/cY/3GP9xiP9xj/cY/3GP9xhEY1y5ynGP9xj/cYj/cY/3GP9xj/cY/3GP9xSJc8hoz/cY/3GP9xj/cYj/cY/3GP9xj/cY/3FHPUyMK3GP9xj/cYj/cY/3GP9xj/cY/3GP9xQ/NMwMtxj/cY/3GI/3GP9xj/cY/3GP9xj/cY/14m09mI/3GP9xj/cY/3GP9xj/cY/3GP9xiP9xj/cY/3GP9xj/cY/3GP9xj/cYj/cY/3GP9xj/cY/0hXnJqGj/cY/3GP9xiP9xj/cY/3GP9xj/cY/3GP9xj/cYj/cY/3GP9xj/cY/3GERjXLnKcY/3GI/3GP9xj/cY/1J/34CP9xj/cYj/cY/3GP9xj/cY/3GP9xj/cY/3GI/3GP9xj/cUohnF3mcY/3GP9xj/cY/3GP9xiP9xj/cY/3GP9xj/Q4Q817xxj/cY/3GP9xj/cY/3GIQCpM/Vtxj/cY/3GP9xj/cY/3GP9xhWE9rsj/cY/3GP9xj/cY/3GP9MYTxZ7P9xj/cY/3GP9xj/cYj/cY/3GP9xj/cY/3GP9xj/cYTUBcO/qP9xj/cY/3GP9xj/cY/3GEReLLodcY/3GP9xj/cY/3GI/3GP9xj/cY/3GP9xj/cY/3GEGZXPZqj/cY/3GP9xj/cY/3GP9xhHQnyL2HGP9xj/cY/3GP9xiP9xRz1MjCtxj/cY/3GP9xj/cY/3GP9xQ/NMwMtxiP9xj/cY/3GP9xj/cUA/bA0Jj/cY/3GP9xj/cY/3GP9xj/cYj/cY/3FBhDz3vI/3GP9xj/cY/3GP9xj/cY/3GP9xiP9xj/cUXNPLMsj/cY/3GP9xj/cY/3GP9xj/cYj/cUng/GHwcY/3GP9xj/cY/3GP9xiP9MdlxYmv9xj/cY/3GP9xj/cY/3GI/3GDTFIrw63Y/3GP9xj/cY/3GP9xiP9DmVzWanGP9xj/cY/3GP9xj/cYg6tsO2STz/cY/3GP9xiP9xj/cY/3GP9xg7EbO17kyP9xiP9xj/cY/3GP9xj/cYQD9sDQn/cY/3GP9xj/cY/3GP9xhNQFw7+o/3GP9xj/cY/3GP9xj/cY/3GP9xiP9xj/cY/0g9TJwr/3GP9xj/cY/3GP9xiP9xj/cYSMasg5X/cY/3GP9xj/cYj/cY/3FF0myy2Y/3GP9xj/cYj/cY/3GP9xj/WBPY7HGP9xj/cY/3GI/3GP9xj/cY/3GP9xj/cY/3GP9xiP9xj/cY/3GP9xj/cY/07lbCGpcY/3GP9xj/cY/3GP9xhDCWzPaXGP9xj/cY/3GP9xj/cY/za8AbtD/o/3GP9xj/cY/3GI/3GP9xj/NBKBve1+/3GP9xj/cY/3GP9xiP9xj/QQT8/7Bxj/cY/3GP9xj/cYj/cYT9msAmVxj/cY/3GP9xj/cYj/cYTNBMMvtxj/cY/3GP9xj/cY/3GP9xhBmVz2ao/3GP9xj/cY/3GP9xj/cY/3GI/3GP9xj/cYNAKkvP1bj/cYj/cY/3GP9xj/cYSnZcaJqP9xj/cYj/cY/3GP9xj/cY/3GP9xj/cY/3GEXNPLMs/3GI/3GP9xj/cY/3GP9xj/cYR3HsmOH/cY/3GI/3GP9xj/cY/1xc1KNxj/cY/3GI/3GP9xj/cURjXMnK/3GP9xj/cY/3GI/3GP9xj/cY/3GP9FY1zJyo/3GP9xiP9xj/cY/3FC7hzhHo/3GI/3GP9xj/cY/3GP9xj/cY/3GD/70rAELXGP9xj/cY/3GP9xiP9ECWzfaf9xj/cY/3GP9xiP9xj/SD1MnCv/cY/3GP9xj/cY/3GP9xiENN/Nsg/3GP9xj/cY/3GP9xiP9xj/TdBMQvuP9xj/cY/3GP9xj/cY/3GP9xRtJsktlxj/cY/3GP9xj/cY/3GI/3GDz+cbMBjnGP9xj/cY/3GP9xj/cY/3E2CrK59U1xj/cY/3GP9xj/cY/3E6g2K2fJ2P9xj/cYj/cY/3GP9xj/SwdMX4txj/cY/3GP9xj/cYhJHGx+Of9xj/cY/3GP9xiP9FeHzIeI/3GP9xiP9xj/cY/3GP9xj/Q5lc1mpxj/cYj/cY/3GP9xj/cY/3GDG3kb9Ibo/3GP9xj/cY/3GP9xj/cY/3GP9xRhf8roCP9xj/cY/3GP9xj/cY/zfWUbkprnGP9xj/cY/3GP9xiP9xj/cY/0Ju3PkS/3GP9xj/cY/3GP9xj/cYj/cY/3GP9xj/cUFu3OkScY/3GP9xj/cY/3GI/3GP9xj/cUPzTMDLcY/3GP9xj/cY/3GP9xiP9N5WxBqY/3GP9xj/cY/3GI/3GP9xSQdMf4uP9xj/cY/3GP9xj/cY/3GI/3GP8/leOxahxxj/cY/3GP9xj/cY/3GP9xiEkcbH45/3GP9xj/cY/3GI/3GP9xj/cY/3GP9IKCydff9xj/cY/3GP9xj/cY/3GDLiEb4d7v9xj/cY/3GP9xiP9xj/cTGRQr5uvXGP9xiP9xj/cY/3GP9xj/Nzkjusbcj/cY/3GP9xj/cY/3GP9xORBht++ej/cY/3GP9xj/cYj/cVF/34D/cY/3GP9xj/cY/3GI/3GP9xj/cY/1gT2Oxxj/cY/3GP9xiP9xj/cY/3GP9xj/cY/3GP9xj/cYj/cYWlzWo/9xj/cY/3GP9xj/cYj/cY/3GP9xj/cY/3GP9xj/cY/3GI/3GP9xVEnbtnGP9xj/cY/3GP9xiP9xj/cY/3GP9xj/cY/3GP9xj/cYj/cYTwUsH62P9xj/cYj/cY/3GP9xj/cY/3GP9xj/cY/3GI/3GP9xj/RV4syh2P9xj/cY/3GP9xj/cY/3GP9xj/cYj/cY/3GP9xhGKCytfY/3GP9xj/cY/3GP9xj/cY/3GP9xiP9xj/cYRkJ8q9iP9xiP9xj/cY/3GP9xj/T0BcG/pxj/cY/3GI/3GP9xj/cY/3GP9xSja8bJT/cY/3GP9xj/cY/3GP9xj/cY/3GI/3GP9xj/cUReLMod/3GP9xj/cY/3GP9xj/cY/3GP9xiP9xj/cY/3GEY9TKwrj/cY/3GP9xj/cYj/cYNTkju8bcj/cY/3GI/3GP9xj/cY/zslgbXafnGP9xj/cY/3GI/3GP9xj/cY/3GP9xTMscQ07/cY/3GP9xj/cY/3GFF/3oBxiP9xj/cY/3GP9xj/cY/3GP9xj/cYMuIRvh3u/3GP9xj/cYj/cY/3GP9xj/TzssHE1xj/cY/3GP9xj/cY/3GP9xhFuBy0fv9xj/cY/3GP9xj/cYQyO83cT/cY/3GP9xj/cY/3GP9xiP9xj/cY/3GP9xj/cY/3FAP2wNCY/3GP9xj/cY/3GP9xj/cYj/cY/3GP9xhNQFw7+v9xj/cY/3GP9xiP9xj/cY/3GP9xj/cY/3GP9xj/cYj/cY/0msXIU6j/cY/3GP9xj/cYj/cY/3FLkKxW9f9xj/cY/3GP9xj/cYhNVXw6qP9xj/cY/3GI/3GP9xj/cUkcbH45j/cYj/cY/3GP9xj/cYMknTvrYsj/cY/3GP9xj/cY/3GI/3GP9xhF0myy2f9xj/cY/3GI/3GP9xj/cUFu3OkScY/3GP9xj/cY/3GP9xiP9xj/cY/3FKS9xrQv9xj/cY/3GP9xj/cY/3GI/3GEeCHJfej/cY/3GP9xj/cYj/cY/3GP9xhAWbwLZP9xiP9xj/cY/3GP9xj/WBPY7HGP9xj/cYj/cY/3GP9xj/cV0m09n/cY/3GP9xiP9xj/cY/3GP9xj/cY/3GP9xj/RTjcvHJxj/cYj/cY/3GP9xj/cY/3FBmVz2ao/3GI/3GP9xj/cY/3GP9xj/cY/3GEdsvJk0/3GP9xj/cY/3GP9xiP9IQnyb2P9xj/cY/3GI/3GP9xj/cY/3GP9xj/cY/3GP9xiP9BFSwPrf9xj/cY/3GI/3GP9xj/THZcWJr/cY/3GP9xj/cYj/cY/3GP9BKkwOW4/3GP9xj/cY/3GP9xiDfCg7k9fP9xj/cYj/cY/3GP9xhGF/yegHGP9xj/cYj/cY/3GP9xj/cY/3GP9xj/cYTSr8LVBxj/cY/3GP9xj/cY/3FOf7woBP9xj/cY/3GP9xj/cYj/cYO9gitSfd/3GP9xj/cY/3GP9xiP9xj/cYSJc8doxxj/cY/3GP9xj/cY/3GP9xj/cYj/TKXMVaOP9xj/cYj/cY/3GP9xj/cY/3GP9xj/cY/3GI/3FJB0x/i4/3GP9xj/cY/3GP9xj/SD1MnCv/cYj/cY/3GP9xj/cY/3GP9xj/cY/3GI/3GP9xhGPUysK4/3GP9xj/cY/3GP9xiP9xhM0Ewy+3GP9xj/cY/3GP9xj/cY/3GP9xiP9xj/QoQ897yI/3GP9xj/cY/3GP9xj/cY/3GP9xiP9xj/cUiXPIaM/3GP9xj/cY/3GP9xj/cY/3GP9xiP9xhJB0x/i/9xj/cY/3GP9xj/cY/3GP9xhAKkwOW/9xj/cY/3GP9xj/cY/3GP9xj/cYj/cY/3GEiXPHaMcY/3GP9xj/cY/3GP9xj/cY/3GIQCpM/Vtxj/cY/3GP9xj/cY/3GP9xj/cYj/SD1MnCv/cY/3GP9xj/cY/3GP9xOJsht2TecY/3GI/3GP9xj/cY/3FEXizKHf9xj/cY/3GP9xj/cY/3GP84YLG5n06P9xj/cY/3GI/3GP9xj/cY/3GP9xhBmVz2av9xiP9xj/cY/3GP9xj/cY/3GP9xj/cYj/P5XjsWoccY/3GP9xj/cY/3GP9xj/THZcWJqP9xj/cY/3GP9xj/cY/3GD7MYrIznf9xiP9xj/cY/3GP9xj/NxvhuuQej/cY/3GP9xj/cY/3GP9xj/cY/3GI/3GP9LB0xfi3GP9xj/cY/3GP9xj/cY/3GI/3GP9xj/cY/3GP9xj/cY/3FFuBy0fo/3GP9xj/cY/3GP9xj/cVtc1KNxj/cY/3GP9xj/cY/3GP9xiP9xQEScDLaP9xj/cY/3GP9xj/cT6I0bF3LnGI/3GP9xj/cY/3GP9AujwVXP9xj/cY/3GP9xj/cYj/cY/3E9c7GzjE6I/3GP9xj/cY/3GP9xj/cY/3GP9xQYQ897yP9xj/cYj/cY/3GP9xhEeHzIeP9xj/cY/3GP9xj/cY/3GP9xj/SZc8hoyP9xj/cYj/cY/3GP9xj/cUc9TIwrcY/3GP9xj/cYj/cY/3GP9JlzyGjI/3GP9xj/cY/3GP9xj/cY/3GI/3GP9xhIlzx2jHGP9xj/cY/3GP9xj/cY/3GP9xiP9xj/cY/3GP9xj/cUzQTEL7/3GP9xj/cY/3GI/3GP9xj/cY/3GP9xj/cY/3GP9xiP9xj/cY/3GP9xj/cY/3GP9xj/cYj/cY/3GP9xj/cY/3GP9xj/cY/3GI/3GP9xj/cY/3GP9xj/cY/3GP9xiP9xj/cY/0rxLHDtj/cYj/cY/3GP9xj/cY/3GP9xj/cY/3GI/3GP9xj/cY/3FUSdu2cY/3GP9xiP9xj/cY/3FDCWzPaXGP9xiP9xj/cY/3GP9xhP8/wQwP9xj/cYj/cY/3GP9xj/Moghv3fej/cY/3GP9xj/cY/3GI/3GE6VHCau/3GP9xj/cY/3GI/3GP9xSja8XJRxj/cY/3GI/3GP9xj/cY/3GEYC3J/ScY/3GP9xj/cY/3GP9xiP9xj/cY/3GP9xj/TdBMQvuP9xj/cY/3GP9xiP9xj/cY/3GP9xR1ecmob/cY/3GP9xj/cYj/cY/3GP9xj/cY/3GP9xj/cY/3GEGEPPe8/3GP9xiP9xj/cY/3GP9xj/cY/3GP9xj/cYj/cY/3GP9xTUBcO/qP9xj/cY/3GP9xiP9xj/cY/3FPv1wECnGP9xj/cYj/cY/3GP9xj/cULuHOEeiP9xj/cY/3GP9xj/M8yxvjNO/3GP9xj/cY/3GP9xiP9xTOVsQan/cY/3GP9xj/cYj/cY/3GP9BKkwOW4/3GP9xj/cY/3GP9xiP9xj/cY/0yLfFdIj/cY/3GP9xj/cY/3GP9JlzyGjI/3GP9xj/cY/3GI/3GP9xj/cY/0x2XFia/3GP9xj/cYj/cY/3GP9xhNQFw7+v9xj/cY/3GP9xiP9xj/cY/3GP9xTNBMQvv/cY/3GP9xj/cY/3GI/3GP9xj/cY/0sHTF+LcY/3GP9xj/cY/3GI/3GP9xj/cY/3GP9xj/cUthPEnscY/3GP9xj/cY/3GI/3GP9xj/cY/3GP9xj/cYRF4suh1xj/cY/3GP9xj/cYj/cY/3GP9xj/cY/3FBhDz3vI/3GP9xj/cY/3GP9xiP9xj/cY/3GP9xj/cY/0mXPIaMj/cY/3GP9xj/cYj/cY/3GP9xj/cY/0fNPJMscY/3GP9xj/cY/3GI/3GP9xj/cY/3GP9xSJc8hoz/cY/3GP9xj/cY/3GI/3GP9xj/cY/3GP9xj/RWNcycqP9xiP9xj/cY/3GP9xj/NrTyuksNcY/3GP9xj/cY/3GI/3GP9BBPz/sHGP9xj/cY/3GP9xiP9xhJB0x/i/9xj/cY/3GP9xj/cY/3GP9xiD2Aw7J/PHGP9xj/cY/3GI/3GFYT2uz/cY/3GP9xj/cY/3GP9xiP9JghyH3v9xj/cY/3GP9xj/cYj/cY/3GP9xj/cY/3GP9xj/cY/zfwoboPXv9xj/cY/3GP9xj/cYj/cYNLjju0cccY/3GP9xj/cY/3GP9xj/cYg6lJG2a26P9xj/cY/3GP9xj/cYj/cY/3GP9xj/cY/3GP9xj/cY/03LHENOj/cY/3GP9xj/cY/3GI/3GP9xRz1MjCtxj/cY/3GP9xj/cY/3GI/3GP9xj/cYSkvcW0Jxj/cY/3GP9xj/cY/3GI/3GP9xj/cUSSzMbTiP9xj/cY/3GP9xj/cY/3GP9xj/cYj/cY/3GP9xj/cY/3GP9xj/cY/3GI/3GP9xj/cY/3GP9xhWE9rs/3GP9xiP9xj/cY/3GP9xj/cY/3GP9xj/cYhaXNaj/3GP9xj/cY/3GP9xj/cYj/cY/3GP9xj/cY/3GP9xj/cY/3GI/3GP9xj/cY/3GP9xj/cY/3GP9xiP9xj/cY/09AXBv6cY/3GP9xj/cY/3GI/3GELd7NIhcY/3GP9xj/cY/3GP9xg3hgG5ef6P9xj/cY/3GP9xiP9xj/M6JxvV2OcY/3GP9xj/cY/3GP9xj/cYQzjc3HL/cY/3GI/3GP9xj/cY/3GP9FY1zJyo/3GP9xiP9xj/cY/3GP9xj/cY/3FHPUyMK3GP9xiP9xj/cY/3GP9xhEY1y5ynGP9xj/cYj/cY/3GP9xj/cY/3FDCWzfaf9xj/cY/3GP9xj/cY/3GEMjvN3E/3GP9xj/cY/3GP9xj/cY/3GI/3GP9xj/cY/3GP9xj/cY/3GP9xiP9xj/cY/3GP9xj/cY/3GP9xj/cYj/cY/3GP9HzTyTLHGP9xj/cY/3GP9xj/cYQwlsz2lxj/cY/3GP9xj/cY/3GI/0mXPIaM/3GI/3GP9xj/cY/3GP9xj/cY/zVSIbyt3v9xj/cY/3GI/3GP9xRc08syyP9xj/cY/3GP9xj/cY/3GP9xiP9xj/cY/3GP9xhM5WwxqXGI/3GP9xj/cY/3GP9xj/cY/0sHTF+LcY/3GI/3GP9xj/cY/3GP9xRc08syyP9xj/cY/3GP9xiP9xRz1MjCtxj/cY/3GP9xj/cY/3GP9xiP9xj/cY/3GP9xj/cUGZXPZqj/cYj/cY/3GP9xj/cY/3GP9xUX/fgI/3GP9xj/cY/3GP9xhaXNaj/3GI/3GP9xj/cY/3GP9xTNBMQvv/cY/3GP9xj/cYj/cY/3GP9xj/cY/3FP8/wQwI/3GI/3GP9xj/cY/3GP9xSeD8YfBxj/cYj/cY/3GP9xj/cY/3GP9xj/cU1AXDv6iP9xj/cY/3GP9xj/cY/3GEAVLP6tcY/3GP9xj/cY/3GP9IPUycK4/3GP9xj/cY/3GP9xj/S/EsUO1xj/cY/3GP9xj/cY/3GP9xMsyxvTNOcY/3GI/3GP9xj/cY/3GDeGAbl5/o/3GP9xj/cY/3GP9xj/cUYX/K6Aj/cY/3GP9xj/cY/3GP9xj/cY/3GI/3GP9xj/cY/z0EobT7Xoj/cY/3GP9xj/cY/3GP9xhAKkz9W3GP9xiP9xj/cY/3GP9xhGPUysK4/3GP9xj/cYj/cY/3GP9xj/cY/3GP9IKCydff9xj/cY/3GP9xj/cY/3GI/3GP9xj/cY/3GP9xj/cYTqo8JVyP9xj/cY/3GI/3GP9xj/cY/3GP9xhFzTyzLP9xj/cY/3GP9xiP9xj/cY/3GP9xj/cY/0C6PBVc/3GP9xj/cY/3GI/3GP9xj/cY/3GP9N0ExC+4/3GP9xj/cY/3GI/3GP9xj/cY/3GP9xQYQ897yP9xj/cY/3GP9xj/cYj/cY/3GP9xj/cY/3GP9xj/cY/3FFuBy0fo/3GP9xj/cY/3GP9xiP9xj/cY/3GP9xj/cY/3GP9xRygsjX1xj/cY/3GP9xj/cYj/cY/3GP9xj/cY/3GP9E7hzRHv9xj/cY/3GP9xj/cY/3GP9xiP9xj/cY/3GP9xj/cUGEPPe8j/cY/3GP9xj/cY/3GI/3GP9xj/cY/3GEAqTP1bcY/3GP9xj/cYj/cY/3GP9xj/cUt2XEiacY/3GP9xiP9xj/cY/3GP9xhNQFw7+v9xj/cY/3GI/3GP9xj/cY/3GP9xj/cY/3FBhDz3vI/3GP9xj/cYj/cY/3GP9xj/cY/3GP9xhBhDz3vP9xj/cY/3GP9xiP9xj/cY/3GP9xj/cYSQdMf4v/cY/3GP9xiP9xj/cY/3GP9xj/cY/3GE07LDxN/3GP9xj/cY/3GP9xiP9xj/cY/3GP9xj/cY/3GP9xj/cYSfEscO3/cY/3GP9xj/cYj/cY/3GP9xj/cYTNBMMvtxj/cY/3GP9xj/cYj/cY/3GP9xj/cY/3FIlzyGjP9xj/cY/3GP9xj/cYj/cY/3GP9xj/cY/3GP9DhDzXvHGP9xj/cY/3GP9xiP9xj/cY/3GP9xj/S/EsUO1xj/cY/3GP9xj/cY/3GP9xj/cYj/cY/3GP9xj/cY/3GEkHTH+L/3GP9xj/cYj/cY/3GP9xj/cY/3GP9xhaXNajj/cY/3GP9xj/cY/3GP9xj/cY/3GI/3GP9xj/cY/3GP9xQCpMDlv/cY/3GP9xiP9xj/cY/3GP9xj/cY/zhKUri1rXGP9xj/cY/3GI/3GP8w4ZKwLm1xj/cYj/cY/3GP9xj/cYMl7zvqEMj/cYj/cY/3GP9xj/cY/0hCfJvYj/cY/3GP9xj/cY/3GP9xj/SwdMX4txiP9xj/cY/3GP9xj/cY/3GP9xj/cUKZXNZqcY/3GP9xj/cY/3GP9xj/cYj/cY/3GP9xTNBMQvv/cY/3GP9xj/cY/3GP9xiP9xj/cY/3GP9DhDzXvHGP9xj/cY/3GP9xj/cY/3GI/3GP9xj/cY/3GEphPGnsj/cY/3GP9xj/cY/3GP9xiP9xj/cY/3FBhDz3vI/3GP9xj/cY/3GP9xj/cY/3GEt2XEiacY/3GP9xj/cY/3GP9xj/cYj/cY/3GP9xj/cY/3GEzLHDNOcY/3GP9xj/cY/3GP9xj/cY/3GI/3GP9xhHghyX3o/3GP9xj/cYj/cY/3GP9xj/cY/3GP9xj/cY/3GI/3GP9xj/cY/3FIlzyGjP9xj/cY/3GP9xj/cY/3GI/3GP9xj/cY/3FFzTyzLI/3GP9xj/cY/3GP9xiP9xj/cY/3GP9xQ/NMwMtxj/cY/3GP9xj/cYj/cY/3GEYoLK19/3GI/3GP9xj/cY/3GP9xj/cY/3GP9xiP9xj/cY/3GP9xj/cY/3FEjZzHJo/3GI/3GP9xj/cY/3GP9PQFwb+nGP9xj/cYj/cY/3GP9xj/cY/0VjXMnKj/cY/3GI/3GP9xj/cY/3GP9xj/cY/3GP9xiP9xj/cY/3GP9xhLyxxTToj/cY/3GP9xj/cY/3GP9xTPqMQFeP9xj/cY/3GI/3GP9xj/cU5qnBlWcY/3GP9xj/cY/3GI/3GP9xj/cURjXMnK/3GP9xj/cY/3GI/3GP9ECWzfaf9xj/cY/3GI/3GP9xj/cY/3GP9xTOVsQamP9xj/cY/3GP9xj/cY/3GP9xj/cYj/cY/3FOlRwmro/3GP9xj/cYj/cY/3GP9xj/cY/3GP9xj/cY/3GI/3FHbLyZNP9xj/cY/3GI/3GP9xj/cY/3GP9FY1zJyo/3GP9xiP9xj/cY/3GP9xj/SwdMX4txj/cY/3GP9xiP9xj/cY/3GP9xj/cY/3FBhDz3vI/3GP9xj/cY/3GI/3GP9xj/cY/3GP9xj/cYRF4suh1xj/cY/3GP9xj/cYj/cY/3GP9xj/cY/3GP9xRF4syh3/cY/3GP9xj/cY/3GI/3GP9xj/cY/3GP9xj/cY/3GP9xiP9xj/cY/3GP9xj/cY/3GP9xj/cYj/cY/3GP9xj/cY/3GP9xj/cUcoLI19cY/3GP9xj/cY/3GI/3GP9xj/cY/3GP9xj/cY/3GP9xSJc8hoz/cY/3GI/3GP9xj/cY/3GP9xj/cY/3GP9xT5UcBq5xj/cY/3GP9xj/cY/3GI/3GP9xj/cY/3GP9xj/cY/1VJ3LaP9xj/cY/3GP9xj/cY/3GP9xj/cYj/cY/3GP9xj/cY/3GP9xj/cY/087LBxNcY/3GP9xj/cYj/cY/3GP9xj/cY/3GP9xj/SZc8hoyP9xj/cY/3GI/3GP9xj/cY/3GP9FY1zJyo/3GP9xiP9xj/cY/3GP9xj/cY/3GEGEPPe8/3GP9xj/cY/3GI/3GP9xj/cYQZlc9mr/cY/3GP9xiP9xj/cY/3GP9xj/cY/3GP9DhDzXvHGP9xj/cY/3GI/3GP9xj/cY/3GP9xj/cY/3GP9xiP9xj/cY/1xc1KNxj/cY/3GP9xiP9xj/cY/3GP9xj/cY/3GP9xhGKCytfY/3GP9xj/cY/3GI/3GP9xj/cY/3GP9xj/cY/3FBhDz3vI/3GP9xj/cYj/cY/3GP9xj/cY/3GP9xSJc8hoz/cY/3GP9xj/cYj/cY/3GP9xj/cY/3GP9xj/cY/0vxLFDtcY/3GP9xj/cY/3GI/3GP9xj/cY/3GP9xj/cY/0VeLModj/cY/3GP9xj/cYj/cY/3GP9xj/cY/3GP9xj/cUXNPLMsj/cY/3GI/3GP9xj/cY/3GP9xj/cY/3FLYTxJ7HGP9xj/cY/3GI/3GP9xj/cY/3GP9xj/cY/3GP9xiEvLHFNOj/cY/3GP9xj/cYj/cY/3GP9xj/cY/3GP9xj/cY/087LBxNcY/3GP9xj/cYj/cY/3GP9xj/cY/3GP9xj/TdBMQvuP9xj/cYj/cY/3GP9xj/cY/3GP9xj/cY/3FIghyH3v9xj/cY/3GP9xj/cY/3GI/3GP9xj/cY/3GP9xj/cY/3GP9xRbgctH6P9xj/cY/3GP9xj/cYj/cY/3GP9xhKdlxomo/3GP9xj/cYj/cY/3GP9xRc08syyP9xj/cY/3GP9xj/cY/3GI/3GP9xj/cY/0sHTF+LcY/3GP9xj/cY/3GI/3GP9xj/cY/3FIlzyGjP9xj/cY/3GP9xj/cY/3GI/3FPxIwDt3GI/3GP9xj/cY/3GP9xj/RPNM0Mv/cY/3GP9xiP9xj/cY/3GP9E80zQy/9xj/cY/3GP9xj/cYj/cY/3GP9xj/cY/3GP9xj/cY/0cC3K/Sj/cY/3GI/3GP9xj/cY/3E1wTG7Ps7/cY/3GP9xj/cYj/cY/0fSbJLZcY/3GP9xj/cYj/cY/3GP9xhAKkz9W3GP9xj/cY/3GP9xiP9xRc08syyP9xj/cY/3GP9xj/cYQG7cChKP9xj/cY/3GI/3GP9xj/cY/3GP9xj/cY/3GP9xR2y8mTSP9xj/cY/3GP9xiP9H0myS2XGP9xj/cY/3GP9xiP9VSdy2/3GP9xj/cY/3GP9xj/cYTpUcJq6P9xj/cY/3GP9xj/cYXSbT2f9xj/cY/3GP9xj/cY/0QJbN9pj/cY/3GP9xj/cY/3GP9xiP8wviGwUd5xj/cY/3GP9xj/cY/3GP9xj/SwdMX4txiP9xj/cY/3GP9xj/cYN4YBuXn+j/cY/3GP9xj/cY/3GP9DyMzjc4/3GP9xj/cY/3GI/0xhPEnscY/3GI/3GP9xj/cY/3GP9xPIyWtHNpj/cY/3GP9xiP9xj/cY/0xhPFns/3GP9xj/cY/3GP9xj/cY/z4/EbPA7o/3GP9xj/cYj/cY/3GP9xPB2ytOJN/3GP9xj/cY/3GI/3GP9xj/cY/3GP9Pf7woBI/3GP9xj/cY/3GP9xj/cUc9TIwrcYj/cY/3GP9xj/cY/3GP9xj/cY/3GI/3GP9xj/cY/0VeLModj/cY/3GP9xj/cY/3GP9xj/cYj/cY/3GP9xj/RrgctH6P9xiP9xj/cY/3GP9xj/cY/3GP9xj/cYj/cY/3GP9xj/cY/3FEY1zJyv9xj/cYj/cY/3GP9xj/R808kyxxj/cY/3GP9xj/cY/3GI/3GP9xj/cY/3GP9xj/cY/3GP9xiP9xj/cY/0mCHIfe/3GP9xj/cYj/cY/3GP9JrFyFOo/3GP9xj/cYj/cY/3GP9xj/cUc9TIwrcY/3GP9xj/cYj/cY/3GP9xRGNcycr/cY/3GP9xj/cYj/cY/3GP9xhaXNaj/3GP9xj/cYj/cY/3GP9xj/cY/3GP9xj/cY/3GI/3GP9N0ExC+4/3GP9xj/cY/3GP9xj/cY/3GI/3GP9xj/cY/3GP9Gksy20/9xj/cY/3GP9xj/cY/3FEY1zJyo/3GP9xj/cY/3GP9xj/cY/3GP9KrFxlOnGP9xj/cY/3GP9xj/cY/zhbgbmkfo/3GP9xj/cY/3GP9xj/cUdx7Jjhj/cYj/cY/3GP9xj/cY/3GP9Az1wUCo/3GP9xj/cY/3GP9xj/cY/09AXBv6cYj/cY/3GP9xj/cY/3GP9xj/cY/3GI/3GP9xj/cY/3GE07LDxN/3GP9xj/cY/3GP9xj/cY/zRBxby+OnGP9xj/cY/3GP9xj/cY/3GP9xiP9xOT6St8Ft/3GI/3GP9xj/cY/3GP9xhF0myy2Y/3GP9xj/cY/3GP9xj/cTwEobT7Xo/3GP9xj/cY/3GP9xj/cUkHTH+LiP9xj/cY/3GP9xj/cY/3GP9xj/cYj/cY/3GEY9TKwrj/cY/3GP9xj/cY/3GI/3FM0ExC+/9xj/cY/3GP9xj/cY/3GP9xj/cYj/cY/3GP9xj/ThXcPqL/cY/3GP9xj/cY/3GP9xg/CRGx9u6P9xj/cYj/cY/3GP9xhAP2z8CXGI/3GP9xj/cY/3GP9xj/R9Jsotn/cY/3GP9xj/cY/3GEp2XGiaj/cYj/cY/3GP9xj/cY/3GP9xj/SD1MnCv/cYj/cY/3GP9xj/cU07LDxNj/cY/3GP9xj/cY/3GP9xj/cYj/cY/3GP9xj/cY/3FIghx33nGI/3GP9xj/cY/3GP9xhIrFx1OnGI/3GP9xj/cY/3GP9xj/cUisXIU6j/cY/3GP9xj/cY/3FHPUyMK3GP9xj/cYj/cY/3GP9xj/QKUcBq5xj/cYj/cY/3GP9xj/cYOmUhtpre/3GP9xj/cY/3GP9xiP9xj/cY/3GP9Az1wUCv9xj/cYj/cY/3GP9xj/cY/3FFp+ylgXGP9xj/cYj/cY/3GP9xj/cT1EQbO7vv9xj/cYj/cY/3GP9xj/RB6M3heP9xj/cY/3GP9xj/cYj/cYMnQnvYvYcYj/cY/3GP9xj/cY/3FEY1zJyv9xj/cYj/cY/3GP9xj/cY/3GP9xRafspYFxj/cYj/cY/3GP9xj/cUkcbH45iP9xj/cY/3GP9xj/cYN5shuWTej/cY/3GP9xiP9xj/cY/0rxLHDtj/cYj/cY/3GP9xj/cYTUBcO/r/cY/3GP9xiP9xj/cY/3GP9xj/cY/0QJbN9pj/cY/3GP9xj/cY/3GP9xRz1MjCtxiP9xj/cY/3GP9xj/cT/ju7EcRI/3GP9xj/cY/3GI/3GP9xT79cBApxj/cY/3GP9xiP9xj/cYSKxcdTpxj/cY/3GP9xiP9xj/cY/3GP9PapwpVv9xj/cY/3GP9xiP9xj/cY/0DPXBQK/3GP9xj/cYj/cY/3GP8/mQGyZv6P9xiP9xj/cY/3GP9xQFm8C2SI/3GP9xj/cY/3GP9xj/cY/3GP9xiP9xj/cY/3GDltA7eS/I/3GP9xj/cYj/cY/3GP9xP+LBsR0+/3GP9xj/cY/3GP9xj/cTolgbXafnGP9xj/cY/3GP9xj/cY/3GP9xiP9xj/TjssPE2P9xiP9xj/cY/3GP9xj/cY/3GP9xj/cYj/cY/3GP9xhPBSwfrYj/cY/3GP9xj/cY/3GP9xj/cY/3GI/3FAKkwOW/9xj/cY/3GP9xj/cY/3GP9xiP9xhOqjwlXI/3GP9xj/cY/3GP9xj/cY/3GP9xRGNcycqP9xj/cY/3GP9xj/cY/3GP9xiP9xj/SD1MnCv/cY/3GP9xj/cY/3GP9xiP9xQ/NMwMtxj/cY/3GP9xj/cY/3GP9xj/cYj/cY/3GP9xhEXiy6HXGP9xj/cY/3GP9xj/cY/3GP9xiP9xj/cY/3GP9xSJc8hoz/cY/3GP9xj/cY/3GP9xiEW4HKR+cY/3GP9xj/cY/3GI/3GP9xhaXNaj/3GP9xj/cY/3GI/3GP9xj/cY/3GP9xj/cY/3GP9xiP9xj/cY/3GP9xj/cY/3GP9xj/cYj/THZcWJr/cY/3GP9xj/cY/3GP9xiP9xS7rsVFGP9xj/cY/3GP9xj/cY/0I/bOwJcY/3GP9xj/cY/3GI/3GP9xQ/NMwMtxj/cY/3GP9xj/cY/3GP9xiP9xj/TdBMQvuP9xj/cY/3GP9xj/cY/3GP9xiP9xTUBcO/qP9xj/cY/3GP9xj/cY/3GI/3FD80zAy3GP9xj/cY/3GP9xj/cY/3GP9xiP9xj/QoQ897yI/3GP9xj/cY/3GP9xj/cY/3GP9xiP9xSmE8aeyP9xiP9xj/cY/3GP9xj/cY/3GP9xj/cYj/cY/03QTEL7j/cY/3GP9xj/cY/3GP9xj/cYj/cY/3GP9xRc08syyP9xj/cY/3GP9xj/cY/3GI/3GP9xj/Q8jM43OP9xj/cY/3GP9xj/cY/3GP9xj/cYj/cY/3FAKkwOW/9xj/cY/3GP9xj/cY/3GIM3xhvYOej/cYj/cY/3GP9xj/cY/3GP9IKCydff9xj/cY/3GP9xj/cY/3GI/3GP9xj/SrGMZOdxj/cY/3GP9xj/cY/3GP9xj/QRUsD62P9xj/cY/3GP9xiP9xj/Un/fgI/3GP9xj/cY/3GI/3GP9xj/SFecmoaP9xj/cY/3GP9xj/cYj/cY/3GP9xj/cY/3GP9xj/cY/3GI/3FGKCytfY/3GP9xiP9xj/cY/3GP9xj/cY/3GP9xj/cYhGKCytff9xj/cY/3GI/3GP9xj/cUixjITnj/cY/3GP9xj/cY/3GP9xj/cYj/cY/3GP9xj/cY/3GP9ApRwWrv9xj/cY/3GP9xj/cY/3GDvPAbUw/o/3GP9xj/cY/3GP9xiP9xj/cYQt3s0iFxj/cY/3GP9xj/cYj/cY/3GP9xj/cTW8AbtD/v9xj/cY/3GP9xj/cY/3GP8/REGxu75xj/cY/3GP9xj/cY/3FWE9rsj/cYj/cY/3GP9xj/cY/0aSzLbT/3GP9xj/cY/3GP9xj/cY/3GI/3GP9xj/cY/3GP9xj/cY/3GP9xiP9xSmE8aeyP9xiP9xj/cY/3GP9xj/cY/3GP9xj/cYj/cUt2XEiacY/3GP9xj/cY/3GP9xiEY9TKwrj/cY/3GP9xj/cY/3GP9xj/cYj/cY/3GP9xj/cY/3GEphPGnsj/cY/3GP9xj/cY/3GIQ14s2h2P9xj/cYj/cY/3GP9xj/cYT9msAmVxj/cYj/cY/3GP9xj/cYRbgcpH5xiP9xj/cY/3GP9xj/cY/3GP9xj/cYj/cY/3GP9xj/cY/3GP9xj/cY/3GI/3GP9xj/cY/3GP9xj/cY/3GP9xiP9xj/cY/3GP9xhBhDz3vP9xj/cY/3GP9xj/cY/3GI/3GP9xj/cY/3GEGEPPe8/3GP9xj/cY/3GP9xj/cYSeD8YfBxj/cY/3GP9xj/cY/3GP9xiP9xj/cY/3GP9HzTyTLHGP9xj/cY/3GP9xj/cYj/cY/3GP9xj/cY/3GP9xj/cY/0xhPFns/3GP9xj/cYj/cY/3GP9xj/cY/3GP9xj/cY/3FFzTyzLI/3GI/3GP9xj/cY/3GP9xj/cY/3GP9xiP9E80zQy/9xj/cY/3GP9xj/cY/3GP9xj/cYj/cY/3GP9xj/cV0m09n/cY/3GP9xiP9xj/cY/3GP9xj/cY/3GP9xj/cYRF4suh1xj/cY/3GI/3GP9xj/cYQD9s/AlxiP9xj/cY/3GP9xj/cYOxWktepbj/cY/3GP9xj/cY/3GP9xhDTfzbII/3GP9xj/cY/3GP9xj/cUisXIU6j/cY/3GP9xj/cY/3GP9xiDTFIrw63Y/3GP9xj/cY/3GP9xj/cYj/cURjXMnK/3GP9xj/cY/3GP9xj/cYj/cY/3GP9xj/cY/3GP9xj/cY/3GI/3GEzQTDL7cY/3GP9xj/cY/3GP9xhOlRwmro/3GP9xj/cY/3GP9xg2NTK6ys3/cY/3GP9xj/cY/3GP9xj/cYj/cY/0msXIU6j/cY/3GP9xj/cYj/cY/0msXIU6j/cY/3GP9xj/cYj/cY/3GE1VfDqo/3GI/3GP9xj/cY/3GP9LB0xfi3GP9xj/cY/3GI/3GP9xj/cY/3GEY9TKwrj/cY/3GP9xiP9xj/cY/3FNQFw7+o/3GP9xj/cY/3GI/3GP9xj/cY/3GP9BKkwOW4/3GP9xj/cYj/cY/3GP9xj/cY/3GP9xj/cUW4HLR+j/cY/3GP9xj/cY/3GP9xiP9xj/cY/3GP9xj/cY/3GP9DhDzXvHGP9xj/cY/3GI/3GP9xj/cY/3GP9xhFuBy0fv9xj/cY/3GP9xj/cY/3GP9xj/cYj/cY/3GP9xj/cY/3GP9xj/cY/3GI/3GP9xhNOywsTXGI/3GP9xj/cY/3GP9xj/cY/3GP9xiP9xj/cY/3GP9xj/cY/3GP9xj/cYj/cY/3GP9xj/cYVhPa7P9xj/cY/3GI/3GP9xj/cU6VHCauj/cY/3GI/3GP9xj/cY/3GP9xj/SZc8hoyP9xj/cY/3GP9xiP9xj/cY/3GP9xj/cY/3GP9xj/cYj/cUAVLP6tcY/3GP9xiP9xj/cY/3GP9xj/TdBMQvuP9xj/cY/3GP9xiP9xj/cY/3GP9xR1ecmob/cY/3GP9xj/cYj/cY/3FAKkwOW/9xj/cY/3GP9xj/cY/3GISnZcaJqP9xj/cY/3GP9xj/cY/3FOVXwaqHGP9xj/cY/3GI/3GP9xj/cYMLN0sFyLj/cY/3GP9xj/cY/3GP9xTlV8Gqhxj/cY/3GP9xiP9xj/cTq+pbZBWv9xj/cY/3GP9xj/cY/3GEXSbLLZj/cY/3GP9xj/cY/3GP9xSKxchTqP9xj/cY/3GP9xj/cY/3GI/3GP9xj/cY/3GP9xj/cU07LDxNj/cY/3GP9xj/cY/3GI/3GP9xj/cY/0mXPIaMj/cY/3GP9xj/cY/3GP9xiP9xj/cUGZXPZqj/cY/3GP9xj/cYj/cY/3GEYoLK19/3GI/3GP9xj/cY/3GP9xj/cY/3GP9xiP9xj/ODFBuM6+cY/3GP9xj/cY/3GIP0WTsbpsj/cY/3GP9xj/cY/3GP9xj/cU1AXDv6iP9xj/cY/3GP9xj/cY/3GE1VfDqoj/cY/3GP9xj/cY/3GI/3FNOyw8Tf9xj/cYj/cY/3GP9xj/cYRj1MrCuP9xj/cY/3GI/3GP9xj/cY/3GP9xj/cUXNPLMsj/cY/3GP9xiP9xj/cY/3GP9xj/cUAqTA5b/3GP9xj/cYj/cY/3GP9xj/cY/3FJ8Sxw7Y/3GP9xj/cY/3GP9xj/cY/3GI/3GP9xj/cY/3GP9xj/cY/3GP9xiP9xhJ8Sxg7XGP9xj/cYj/cY/3GP9xj/cY/3GEBZvAtkj/cY/3GP9xj/cY/3GP9xj/cYj/cY/3GP9xj/cY/3GP9ApRwWrv9xj/cY/3GP9xj/cY/3GP9xj/cYj/cY/3GP9xhBmVz2av9xj/cY/3GI/3GP9xj/cY/3GP9xj/TzssHE1xj/cY/3GP9xj/cY/3GI/3GP9xj/cY/3GP9xj/cUiCHIfe/3GP9xj/cY/3GP9xj/cY/3GP9xiP9xj/cY/3GP9xj/RO4c0R7/cY/3GP9xj/cY/3GP9xj/cY/3GI/3GP9xj/cY/0OEPNe8cY/3GP9xj/cY/3GP9xj/cYj/cY/3GP9xj/cY/3GP9xVEnbtnGI/3GP9xj/cY/3GP9xj/cY/3GP9xiP9xj/cUzQTEL7/3GP9xj/cY/3GP9xj/cY/3GI/3GP9xj/cY/3GP9xhAFSz+rXGP9xj/cY/3GP9xj/cY/0qsXGU6cY/3GP9xj/cY/3GP9xj/cYj/cY/3GP9xj/cY/3GP9xj/cY/3FbXNSjcY/3GP9xj/cY/3GP9xj/THZcWJqP9xj/cY/3GP9xj/cY/3GP9xiP9xj/cYRj1MrCuP9xj/cY/3GP9xj/cYj/cY/3GP9xj/cUWSzKbTcY/3GP9xj/cY/3GP9xj/cY/0x2XFiaj/cY/3GP9xj/cY/3GP9xhNQFw7+o/3GP9xj/cY/3GP9xj/cY/3GP9xiDj5ArgG/f9xiP9xj/cY/3GP9xj/R9JsktlxiP9xj/cY/3GP9xj/cUR4fMh4j/cY/3GP9xj/cY/3GP9xiP9xj/cYSQdMf4v/cY/3GP9xj/cY/3GP9xiP9xj/cY/0TzTNDL/3GP9xj/cY/3GP9xj/cYj/cYSnZcaJqP9xj/cY/3GP9xj/cYj/cY/3GP9xhAKkz9W3GP9xj/cY/3GP9xiP9xhFzTyzLP9xj/cY/3GP9xj/cY/3GP9xOqWUtlprj/cY/3GP9xj/cY/3GP9xg7stK0TS1xj/cY/3GP9xj/cY/3GISKxcdTpxj/cY/3GP9xj/cY/3GIRdJsstn/cY/3GP9xj/cY/3GI/3GEp2XGiaj/cY/3GP9xj/cY/3GI/ztQAbav/o/3GP9xj/cY/3GI/3GP9MkKxW9Y/3GP9xj/cY/3GP9xiP9MdlxYmv9xj/cY/3GP9xj/cY/3GI/3GEzlbDGpcY/3GP9xj/cYj/cY/3GP9xj/cY/3GP9xj/cY/3GI/1J/34CP9xj/cY/3GP9xj/cYj/TGE8Sexxj/cYj/cY/3GP9xj/cY/3GP9ApRwWrv9xj/cY/3GP9xj/cY/3GEkcbH45j/cY/3GP9xj/cY/3GP9xiEGEPOe8cY/3GI/3GP9xj/cY/3GP9xj/cVpc1qOI/3GP9xj/cY/3GP9xj/Q5lc1mpxiP9xj/cY/3GP9xj/cY/3FIghyH3v9xj/cY/3GP9xj/cY/3GP9xj/cYj/cY/3GP9xj/cYQgls72mI/3GP9xj/cY/3GP9xg/CRGx9u6P9xj/cY/3GP9xj/cYj/cYSRxsfjn/cY/3GP9xiP9xj/cY/3FNQFw7+o/3GP9xj/cY/3GI/3GP9xTOVsQan/cY/3GP9xiP9xj/cY/3FJHGx+OY/3GI/3GP9xj/cY/3E1/HS6A4txj/cY/3GP9xj/cYj/cY/3GEXSbLLZ/3GP9xj/cYj/cY/3GP9xg+6qOyFVz/cY/3GP9xiP9xj/cY/3GP9xj/cY/3FDONzcco/3GP9xj/cYj/cY/3GP9xj/RPNM0Mv/cY/3GP9xj/cY/3GI/3GEp2XGiaj/cY/3GP9xj/cY/3GI/3GE1VfDqo/3GP9xiP9xj/cY/3GP9xj/RPNM0Mv/cY/3GP9xj/cYj/cY/0+E7Cexj/cY/3GP9xj/cY/3GP9xiP9xj/cY/3GP9BKkwOW4/3GP9xj/cY/3GI/3GP9xj/cY/3GP9xj/QKUcFq7/cY/3GP9xj/cY/3GP9xj/cY/3GI/3GP9xj/cY/3GP9DhDzXvHGP9xj/cY/3GP9xj/cYj/cY/3GP9xj/cY/0OZXNZqcY/3GI/3GP9xj/cY/3GE6qPCVcj/cY/3GP9xj/cY/3GI/3GP9xj/cY/3GP9xj/cY/3GP9xiEAqTP1bcY/3GP9xj/cY/3GP9xj/cUAVLA+t/3GP9xj/cY/3GP9xiP9xj/RXh8yHiP9xiP9xj/cY/3GP9xj/cY/3GP9xj/MqpTv1Wsj/cY/3GP9xj/cY/3GEzlbEGp/3GP9xj/cY/3GP9xg+s1GyTK6P9xj/cY/3GP9xj/cY/3GIM1Ihva3e/3GI/3GP9xj/cY/3GP9DmVzWanGP9xiP9xj/cY/3GDk6obfFXo/3GP9xj/cY/3GP9xhNapw5Vo/3GP9xiP9xj/cY/3GP9xj/cYTUBcO/r/cY/3GI/3GP9xj/cY/3GP9ECWzfaY/3GP9xj/cY/3GP9xj/cY/z9FO7K6xP9xj/cY/3GP9xj/cY/3FNFdwuonGP9xj/cY/3GI/3GP9xhTSd22j/cY/3GP9xj/cYj/cY/3GP9xj/cY/3GP9xj/cY/3FNOyw8TY/3GP9xj/cYj/cY/3GP9xj/cY/3GP9xj/cY/3GI/3GEW4HKR+cY/3GP9xj/cYj/cY/3GP9xj/cY/3GP9xj/cY/3GI/3GP9xj/cY/3GP9xj/cY/3GP9xiP9xj/cY/3GP9xj/cY/3FM0ExC+/9xj/cY/3GI/3GP9xj/cY/3GP9xj/cY/3GEXSbLLZj/cY/3GP9xj/cY/3GP9xRc08syyP9xiP9xj/cY/3GP9xj/cY/3GP9IQnyb2I/3GP9xj/cY/3GP9xiP9xj/cY/3GP9xj/cY/3GP9xj/cYj/cY/3GP9xj/cY/3GP9xj/cY/3GEiCHHfecY/3GP9xj/cY/3GP9xiP9xj/cY/3GP9xj/cY/3GEAqTP1bcY/3GI/3GP9xj/cY/3GP9xj/cY/3GP9xiP9xj/cY/3GP9xj/cY/3GP9xj/cYj/cY/3GP9xj/cY/3GP9xhWE9rs/3GI/3GP9xj/cY/3GP9xj/XFzUo3GI/3GP9xj/cY/3GP9xj/cY/3GP9xiP9xj/cY/3GP9xj/cY/3GP9xj/cYj/cY/0x2XFia/3GP9xj/cY/3GP9xiP9xj/cY/3GP9xj/cY/3GP9xj/cYhC7hzhHv9xj/cY/3GP9xiP9xj/cY/3GEp2XGiaj/cY/3GP9xiP9xj/cY/3GP9xj/cY/3FBhDz3vI/3GP9xj/cY/3GI/3GP9xj/cY/3GP9Jcex44XGP9xj/cY/3GI/3GP9xj/cY/3GP9xj/cY/0VeLModj/cY/3GP9xj/cYj/cY/3GEisXHU6cY/3GP9xj/cYj/cY/3GP9xj/RPNM0Mv/cY/3GP9xj/cY/3GI/3GEGZXPZq/3GP9xj/cY/3GP9xiP9xhNOywsTXGP9xiP9xj/cY/3GP9xj/cY/3GP9xj/cYj/cY/1xc1KNxj/cY/3GP9xj/cYj/cY/3E/AQOx/vz/cY/3GP9xj/cY/3GP9xiDvycrUNjY/3GP9xj/cY/3GP9xj/cYQZlc9mqP9xj/cY/3GP9xj/cY/zISKb/t1v9xj/cY/3GP9xj/cY/3GITsSMI7eP9xiP9xj/cY/3GP9xj/cYTUBcO/r/cY/3GI/3GP9xj/cY/3GP9xhC7hzhHo/3GP9xj/cY/3GP9xj/cY/3GI/3GP9xj/cY/3GP9HzTyTLHGP9xj/cY/3GP9xiP9xj/cY/3GP9xj/cY/3FJ8Sxw7Y/3GP9xj/cY/3GP9xj/cYj/cY/3FBmVz2ao/3GP9xj/cY/3GI/3GP9xOSWBt9p+j/cY/3GP9xj/cY/3GI/3GP9Gp+y1gf9xj/cY/3GP9xj/cY/3GI/0x2XFia/3GP9xj/cY/3GP9xj/cYhJB0x/i/9xj/cY/3GP9xj/cY/3GP9xj/cYRGNcycr/cY/3GP9xj/cY/3GP9xhJHGx+OY/3GP9xj/cY/3GP9xiP9xhGPUysK4/3GP9xj/cY/3GP9xj/cYj/cY/0msXIU6j/cY/3GP9xj/cYj/cY/3GP9xj/cY/3GP9xQYQ897yP9xj/cY/3GP9xiP9xj/cY/zgxQbjOvnGP9xj/cY/3GI/3GP9xj/cYTr9cJAqP9xj/cYj/cY/3GP9xj/cY/3GEisXHU6cYj/cY/3GP9xj/cY/3GP9xj/cU07LDxNj/cY/3GP9xj/cYj/cY/3GP9xj/cY/3GP9xj/cY/3FUSdy2/3GP9xj/cY/3GP9xhaXNajj/cY/3GP9xj/cY/3GP9xj/cY/3GI/3GP9xj/cY/3GP9xj/cY/3GP9xhMyxwzTnGP9xj/cY/3GP9xiP9xj/QSpMDluP9xj/cY/3GP9xj/cY/3GEdCfIvYcY/3GP9xj/cYj/cY/3FHV5yahv9xj/cY/3GP9xj/cY/3EwIjK/3c1xj/cY/3GP9xj/cY/3GIOPURuAruj/cY/3GI/3GP9xj/cYP0WTsbpsj/cY/3GP9xj/cY/3GI/3GP9H0myS2XGP9xj/cY/3GI/3GP9xj/TdBMQvuP9xj/cY/3GP9xj/cY/3GE+/XAQKcY/3GP9xj/cY/3GP9xiP9xS3ZcSJpxj/cY/3GP9xj/cY/3GI/3GP9xg4DyK48N2P9xj/cY/3GI/3GP9xj/PJSRtWtu/3GP9xj/cYj/cY/3GP9xj/cY/3GP9xj/cYRbgctH7/cY/3GP9xj/cY/3GP9xiP9xj/cY/3GP9xj/cYRF4suh1xj/cY/3GP9xj/cY/3GI/3GP9xj/cY/3GP9xj/cY/3GP9xiDGdQb5ivnGP9xj/cY/3GP9xiP9xj/OyWBtdp+cY/3GP9xj/cY/3GP9xiP9MdlxYmv9xj/cY/3GP9xj/cY/3GI/3GP9xj/cU07LDxNj/cY/3GP9xj/cY/3GP9xj/cY/3GI/3FNQFw7+o/3GP9xj/cY/3GP9xj/cYj/cUkcbH45j/cY/3GP9xiP9xj/cY/0QJbN9p/3GP9xiP9xj/cY/3GP9xR0J8m9j/cY/3GP9xj/cY/3GP9xj/Q4Q817xxj/cY/3GP9xiP9xj/cY/3GP9xj/cY/3GP9xhGKCytfY/3GP9xj/cY/3GI/3GP9xj/cY/3GEkHTH+L/3GP9xj/cY/3GI/3GP9xT6o8BVxxj/cY/3GP9xj/cY/3GP9xj/cYj/cY/3GP9xj/cY/087LBxNcY/3GP9xj/cY/3GP9xj/cYj/cY/3GP9xj/cY/3FJ8Sxw7Y/3GP9xj/cY/3GP9xj/cY/3GI/3GP9xj/cY/3FHPUyMK3GP9xj/cY/3GI/3GP9xj/cY/3GP9xhM0Ewy+3GP9xj/cY/3GI/3GP9xj/cY/3GELuHOEej/cY/3GP9xj/cY/3GP9xj/cY/3GI/3GP9xj/cUPzTMDLcY/3GP9xj/cY/3GP9xiP9xj/cY/3GP9xhC80zgy4/3GP9xj/cY/3GI/3GP9xj/cY/3GP9L8SxQ7XGP9xj/cY/3GP9xj/cY/3GP9xiP9xj/cY/3GP9xj/cYQBUs/q1xj/cY/3GP9xj/cY/3GP9xiP9xj/cY/3GP9xTUBcO/qP9xj/cY/3GI/3GP9xj/cYQbOs9MWP9xj/cY/3GI/3GP9xj/cYMeryvxUNj/cY/3GP9xj/cY/3GI/3GP9xj/cY/3GP9xhFzTyzLP9xj/cY/3GP9xiP9xj/cY/3FIlzyGjP9xj/cY/3GP9xj/cY/3GP9xiP9xj/cY/3GP9xQCpMDlv/cY/3GP9xj/cYj/cY/3GP9xj/cYSQdMf4v/cY/3GP9xj/cYj/cY/3GP9xj/cUAqTA5b/3GP9xj/cY/3GI/3GP9xj/cY/3GEAqTP1bcY/3GP9xj/cYj/cY/3GP9xj/cY/3GP9xhOqjwlXI/3GP9xj/cYj/cY/3GP9xj/cYSJc8doxxj/cY/3GP9xj/cY/3GI/3FF0myy2Y/3GP9xj/cY/3GI/3GP9xj/cYQvNM4MuP9xj/cY/3GP9xj/cYj/cY/3GP9xj/cY/3GP9N0ExC+4/3GP9xj/cYj/cY/3GP9xhEY1y5ynGP9xj/cY/3GI/3GP9xj/cY/0xhPFns/3GP9xj/cY/3GP9xj/cY/3GI/3GP9xj/cUXNPLMsj/cY/3GP9xj/cY/3GP9xiP9xj/RPNM0Mv/cY/3GP9xj/cY/3GP9xj/cYj/cY/3GP9xj/SZc8hoyP9xj/cY/3GP9xj/cY/3GI/3GP9xj/cYQCpM/Vtxj/cY/3GP9xj/cYj/cY/3FIghx33nGP9xj/cY/3GI/3GP9xj/cVYT2uyP9xj/cY/3GP9xiP9xj/cUzLHDNOcY/3GP9xiP9xj/cY/3GP8wIgaw7flxj/cY/3GP9xj/cYj/cY/3GP9xj/cY/3GP9xSfEscO2P9xj/cY/3GP9xj/cY/3FOQFwb+nGP9xj/cY/3GP9xj/cY/3GP9xiP9xj/cY/3E4myG3ZN5xj/cY/3GP9xj/cY/3GIN7FUuE6rcY/3GP9xj/cY/3GI/3E3hgG5ef6P9xj/cY/3GI/3GP9xj/cY/0DPXBQK/3GP9xiP9xj/cY/3GP9xj/cY/3GP9xj/cYj/cY/3GP9xj/cYUX/egHGP9xiP9xj/cY/3GP9xhM5WwxqXGI/3GP9xj/cY/3GP9xj/SaxchTqI/3GP9xj/cY/3GP9xj/cY/3GP9xiP9xg6oaO2Xlz/cY/3GP9xj/cY/3GP9xg2X3K6oI2P9xj/cY/3GP9xj/cYj/cUAqTA5b/3GP9xj/cY/3GP9xj/cY/3GEisXIU6/3GP9xj/cY/3GP9xj/cYj/cY/3GP9xj/RrgctH6P9xiP9xj/cY/3GP9xj/cY/3GP9xj/cYj/cYRc08syz/cY/3GP9xj/cY/3GP9xj/cY/3GI/1xc1KNxj/cY/3GP9xj/cY/3GI/3GP9xj/cY/3GP9xj/cY/3GEnxLHDt/3GP9xj/cY/3GP9xiP9xj/cY/3GP9xj/cY/3GP9xj/cYj/cY/3GP9xj/cY/3GP9xj/cY/3GI/3GP9xj/cY/3GP9xj/cY/3GEY9TKwriP9xj/cY/3GP9xj/cY/3GP9xhC7hzhHo/3GP9xj/cY/3GP9xiP9xj/cY/3GP9xj/cY/3GP9xj/cYj/cYUX/egHGP9xj/cY/3GP9xiP9xj/cY/3GP9xj/cY/3GP9POywcTXGP9xj/cY/3GP9xiP9xj/cY/3GP9xj/cY/3GP9xhC7hzhHo/3GP9xj/cY/3GP9xiP9xj/cY/3GP9xj/cY/3GP9xj/cYj/cYU0ndto/3GP9xj/cY/3GP9xiP9xj/cY/3GP9xj/cY/3GP9xhIghx33nGP9xj/cY/3GP9xj/cY/3GI/3GP9xj/cY/3GELzTODLj/cY/3GP9xj/cYj/cY/3GP9xj/cY/3GP9xj/cY/3FPlRwGrnGP9xj/cY/3GP9xj/cYhKdlxomo/3GP9xj/cY/3GP9xj/cYj/cY/3GP9xj/cY/3GP9xj/cY/3GI/3FEXiy6HXGP9xiP9xj/cY/3GP9xj/cY/3GP9xQCpMDlv/cYj/cY/3GP9xj/cY/3GP9xj/cY/3GEReLLodcY/3GP9xiP9xj/cY/3GP9DhDzXvHGP9xj/cY/3GP9xj/cY/3GI/3GP9xj/cY/3GP9xj/cY/3GP9xiP9MYTxJ7HGP9xiP9xj/cY/3GP9xj/cY/0sHTF+LcY/3GP9xiP9xj/cY/3GP9MdlxYmv9xj/cY/3GI/3GP9xj/cU0V3C6icY/3GP9xj/cY/3GP9xj/cYj/cY/3GP9xj/cY/3GE1VfDqoj/cY/3GP9xj/cY/3GP9xhNQFw7+o/3GP9xj/cY/3GP9xj/cY/3GI/3GP9xhBhDz3vP9xj/cY/3GP9xj/cY/3GP9xj/cYhKdlxomo/3GP9xj/cY/3GP9xj/cYSQdMf4uP9xj/cY/3GP9xj/cY/3GE6VHCauj/cY/3GP9xj/cY/3GP9xSKxchTqP9xj/cY/3GP9xj/cY/3GP9xiP9xj/cY/3GP9xj/cY/3GP9xj/cYRI2cxyaP9xj/cY/3GP9xj/cY/3GP9xiP9xj/cY/3GP9xj/cY/3GP9xj/cYj/cY/3GP9xUX/fgP9xj/cY/3GI/3GP9xj/cY/3GP9xj/cY/3GP9xiP9xj/cY/3GEReLLodcY/3GP9xj/cY/3GP9xj/cY/3GI/3GP9HzTyTLHGP9xj/cY/3GP9xj/cY/3GP9xTMscQ07/cY/3GP9xj/cY/3GI/3GP9xj/cY/3GP9xj/cY/3GP9xiP9xj/cY/3GP9N0ExC+4/3GP9xj/cY/3GP9xiDqUkbZrbo/3GP9xj/cY/3GP9xiE07LCxNcY/3GP9xiP9xj/cY/3GP9xhBrnz1GI/3GP9xj/cY/3GP9xj/cYhOv1wkCo/3GP9xj/cY/3GP9xiP9xSIIcd95xj/cY/3GP9xj/cYj/cY/3GP9xj/cY/3GP9xj/cY/3GEGEPPe8/3GP9xiP9xj/cY/3GP9xj/cY/3GEXNPLMs/3GP9xj/cYj/cY/3GP9xj/cY/3GP9PQFwb+nGP9xiP9xj/cY/3GP9xj/RqfstYH/cY/3GP9xiP9xj/cY/3GP9xR0J8m9j/cY/3GP9xj/cY/3GP9xj/THZcWJqP9xj/cY/3GP9xj/cY/zm1cbhKjo/3GP9xj/cYj/cY/3GP9xj/MW6ksKFb/3GP9xj/cY/3GP9xj/cYTpUcJq6P9xj/cY/3GP9xj/cY/3E0fGG8g57/cY/3GP9xiP9xj/cY/03LHENO/3GP9xiP9xj/cY/3FaXNajj/cY/3GP9xiP9xj/cU/uzBETj/cY/3GP9xj/cY/3GELIzNNzcY/3GP9xj/cY/3GP9xiDfCg7k9fP9xj/cYj/cY/3GP9xj/cY/3GP9xVhPa7I/3GI/3GP9xj/cY/3GP9xj/cY/3GFpc1qOP9xj/cY/3GP9xj/cY/3GEW4HLR+/3GP9xj/cY/3GP9xj/cYj/SwdMX4txj/cY/3GP9xj/cY/3GP9xj/cYj/cY/3GP9xj/cY/3GP9xj/R7gclH5xj/cY/3GP9xj/cY/3GP9xiP9xj/cY/3GP9xhFuBykfnGI/3GP9xj/cY/3GP9xj/cYSRxsfjmP9xj/cY/3GP9xj/cY/3GD6ZAbJm/v9xj/cY/3GP9xiP9xj/cY/03LHENO/3GP9xiP9xj/cY/3GP9xj/cYTUBcO/r/cY/3GI/3GP9xj/cY/3FDTfzbII/3GI/3GP9xj/cY/3GP9xj/SwdMX4txj/cY/3GI/3GP9xj/cY/3GP9xhIrFx1OnGI/3GP9xj/cY/3GP9xhMFdxOoo/3GP9xj/cY/3GI/3GP9IKCyNfXGP9xiP9xj/cY/3GP9xj/cY/3GP9xj/cYj/RV4syh3/cY/3GI/3GP9xj/cY/3GEY9TKwrj/cY/3GP9xiP9xj/cY/3GP9xj/cY/3GP9xj/cVcT2Oxxj/cY/3GP9xj/cY/3GP9xj/cYj/cY/3GP9xj/cY/3FIrFyFOv9xiP9xj/cY/3GP9xj/cY/3GP9xj/cYWlzWo4/3GP9xj/cY/3GP9xj/cYj/cY/3GP9xj/cY/3GP9xj/cVF/34CP9xj/cY/3GP9xj/cY/3GP9xiP9xj/cY/3GP9xj/cY/3GP9xhNOyw8Tf9xj/cY/3GP9xiP9xj/cY/3GE1VfDqoj/cY/3GP9xj/cY/3GP9xO8MCtTz9j/cY/3GP9xj/cYj/cY/3GP9xhEp+zFgY/3GP9xj/cY/3GI/3GP9xj/cY/3GP9xPVlhs6aej/cY/3GP9xj/cY/3GI/3GP9xj/cY/3GP9OKvw9UP9xiP9xj/cY/3GP9xj/cY/3GP9xj/T3+8KASP9xj/cY/3GP9xiP9xj/cYONOytyxNcY/3GP9xj/cY/3GP9xiP9xj/cY/3GP9xRc08syyP9xj/cY/3GP9xj/cYj/cYNLwBvEP+j/cY/3GI/3GP9xj/cY/3GP88ZSG0mt5xj/cY/3GP9xj/cYj/cYQYQ857xxiP9xj/cY/3GP9xj/cY/3FFp+ylgXGP9xiP9xj/cY/3GP9xj/cUisXIU6/3GI/3GP9xj/cY/3GP9xj/cY/3FM0ExC+/9xj/cYj/cY/3GP9xj/cY/3GEzlbEGp/3GP9xj/cY/3GP9xj/cY/3GP9xiP9xj/cY/3GEnxLGDtcYj/cY/3GP9xj/cY/3GP9xj/cY/3GI/3GP9xj/cY/3GP9BKkwOW4/3GP9xj/cYj/cY/3GP9xj/cY/3GP9xj/cY/3GI/3GP9xj/cY/0xhPFns/3GP9xj/cY/3GP9xj/cY/3GI/3GP9xj/cY/3GP9xj/cYUX/fgP9xj/cY/3GP9xj/cY/3GP9xhHQnyL2HGP9xj/cY/3GP9xiP9xj/cY/3GP9xj/cYQBUs/q1xj/cY/3GP9xj/cY/3GP9xiP9xj/cY/3GP9JrFyFOo/3GP9xiP9xj/cY/3GP9xj/cY/3FJB0x/i4/3GP9xiP9xj/cY/3GP9xhFzTyzLP9xj/cY/3GP9xj/cYj/cY/3GP9xj/cY/3GP9xSfEscO2P9xj/cY/3GP9xj/cY/3GI/3GP9xj/cY/3GP9xj/cUkHTH+Lj/cY/3GI/3GP9xj/cY/3GP9xhC80zgy4/3GP9xj/cYj/cY/3GP9xj/cY/3GP9xT6o8BVxxj/cY/3GP9xiP9xj/cY/3GP9xj/cYQvNM4MuP9xj/cY/3GI/3GP9xj/cY/3GP9xj/cYTqo8JVyP9xj/cY/3GI/3GP9xj/cY/3GP9xj/SwdMX4txj/cY/3GI/3GP9xj/cY/3GP9xj/cY/3GP9E7hzRHv9xj/cY/3GP9xj/cYj/cY/3GP9xj/cY/3GP9xj/cY/3GELuHOEej/cY/3GP9xj/cYj/cY/3GP9xj/cY/3GP9xj/cY/3GI/3FRf9+A/3GP9xj/cY/3GP9xiP9xj/cY/3GP9xj/cY/0C6PBVc/3GP9xj/cY/3GI/3GP9xj/cY/3GP9xj/RWNcycqP9xiP9xj/cY/3GP9xj/cY/0fNPJMscY/3GP9xj/cYj/cY/3GP9xj/cTSaorxlXf9xj/cY/3GP9xj/cYj/cY/3GP9xj/cYRGNcucpxj/cY/3GI/3GP9xj/cT6uIbJR3o/3GP9xj/cY/3GP9xg95oazGXmP9xj/cYj/cY/3GP9xS3ZcSJpxj/cY/3GP9xiP9xj/MnMBv4z+/3GP9xj/cYj/cY/3GP9xQCpMDlv/cY/3GP9xj/cY/3GI/3GP9xj/cY/3GP9xSiGcXeZxj/cY/3GP9xiP9xj/cY/3FCrnzVGHGP9xj/cY/3GP9xj/cY/087LBxNcY/3GP9xj/cY/3GI/3GP9xj/cY/3GP9xj/cY/3GP9xiP9HF/yugI/3GP9xj/cY/3GP9xiP9xhNf7w4BI/3GP9xiP9xj/cY/3GP9xj/cY/3GP9xj/cYj/cY/0KEPPe8iP9xj/cY/3GP9xj/cY/3GP9DyMzjc4/3GP9xj/cY/3GI/3GP9xj/cY/3GP9xj/cY/3GP9xiP9AujwFXHGI/3GP9xj/cY/3GP9xj/cY/3GP9xiP9OOyw8TY/3GP9xiP9xj/cY/3GP9xj/cY/3GP9xj/cYj/cYUX/egHGP9xj/cY/3GP9xiP9xj/cY/3GP9xj/cY/3GP9xT6o8BVxxj/cY/3GI/3GP9xj/cY/3GDL7Ir0E3XGP9xiP9xj/cY/3GP9xj/cTUKsrv1TY/3GP9xiP9xj/cY/3GP9xj/cY/3GP9xj/cU+/XBQK/3GP9xj/cY/3GP9xj/cYg+s1GyTK7/cY/3GP9xj/cYj/cY/3GP9xj/cY/3GP9xj/cTpQAbav/o/3GP9xj/cY/3GP9xj/cYj/cU6qPCVciP9xj/cY/3GP9xj/cY/3GP9xj/cYj/cY/0OZXNZqcY/3GP9xj/cY/3GI/3GP9xhC7hzhHv9xj/cYj/cY/3GP9xj/cY/3GP9xj/cYSmE8aeyP9xj/cY/3GI/3GP9xj/cY/0g9TJwr/3GP9xj/cY/3GI/3GP9xj/cY/09AXBv6cY/3GP9xj/cYj/cY/3GP9xj/cY/3GP9xj/SD1MnCv/cYj/cY/3GP9xj/cY/3GP9N0ExC+4/3GP9xj/cYj/cY/3GP9xj/cY/3GP9xj/cYS7rsVFGP9xj/cY/3GP9xj/cY/3GE+/XAQKcY/3GP9xj/cY/3GP9xj/cY/3FCrnzVGHGP9xj/cYj/cY/3GP9xj/Q5lc1mpxj/cY/3GI/3GP9xj/cT/34bEIHv9xj/cYj/cY/3GP9xj/cY/0mXPIaMj/cY/3GP9xj/cY/3GI/3FGF/yugP9xj/cY/3GP9xj/cYj/P4jRsncu/3GP9xj/cY/3GP9xj/cYXSbT2f9xj/cY/3GP9xj/cY/3GP9xhEY1zJyv9xj/cY/3GP9xj/cY/3GP9xiP9xj/cY/3GP9xj/cY/3GP9xj/cYj/cV0m09n/cY/3GP9xj/cY/3GP9xiP9xS3ZcSJpxj/cY/3GP9xj/cY/3GI/3GP9xj/cY/3GP9xj/cY/3GP9xiP9xj/cY/3GP9xj/cV0m09n/cY/3GI/3GP9xj/cY/3GP9xj/cY/3GP9xiP9xj/cY/3GP9xj/cY/3GP9xj/cYj/cY/3GP9xj/cY/3GP9xj/cY/3GI/3GP9xj/cY/0goLJ19/3GP9xj/cY/3GP9xj/cY/3GP9xiP9xj/cY/3GP9xhOlRwmrv9xiP9xj/cY/3GP9xj/cY/3GP9xj/cYj/cY/3FDONzcco/3GP9xj/cY/3GP9xj/cY/3GI/3GP9xj/cY/3GP9xhKYTxp7I/3GP9xj/cY/3GP9xiP9xj/cY/3GP9xQu4c4R6I/3GP9xj/cY/3GP9xj/cY/3GP9xiP9xj/cY/3GP9xj/cY/3GP9xj/cYj/cY/3GP9xj/cY/3GP9xj/cY/3GI/3GEXNPLMs/3GP9xj/cY/3GP9xj/cY/3GP9xiP9xj/cYTwUsH62P9xiP9xj/cY/3GP9xj/cY/3GP9xj/cYj/cYR5c8loyI/3GP9xj/cY/3GP9xj/cY/3GP9xiP9xj/RO4cwR5xj/cY/3GI/3GP9xj/cY/3GP9xj/cY/3GP9xiP9xj/cY/0goLI19cYj/cY/3GP9xj/cY/3GP9xj/cY/3GI/3GP9xj/cY/3GEnxLHDt/3GP9xj/cY/3GP9xj/cY/3GP9xRz1MnCv/cY/3GP9xj/cY/3GP9xj/cY/3GI/3GP9xj/cU1AXDv6j/cY/3GP9xj/cYj/cY/3FM0ExC+/9xj/cY/3GP9xj/cY/3GP9xiP9xj/cY/3GP9xj/cY/3GP9xj/cYj/cY/3GENN/Nsg/3GP9xj/cYj/cY/3GP9xRueMkYdxj/cY/3GP9xj/cY/3GP9N0ExC+4/3GI/3GP9xj/cY/3GP9MdlxYmv9xj/cYj/cY/3GP9xj/cY/0scbG45/3GP9xj/cY/3GP9xj/cY/3GP9xN0ZhuLmecY/3GP9xiP9xj/cY/3GP9xj/cY/3GP9xj/cYQzjc3HL/cYj/cY/3GP9xj/cY/3GDjo0rgXLf9xj/cY/3GP9xj/cY/3GP9xiP9DmVzWanGP9xj/cY/3GP9xj/cYj/cY/0rbzGJDcYj/cY/3GP9xj/cY/3GP9xj/cY/3GI/3GP9xj/cYTpUcJq7/cY/3GI/3GP9xj/cY/3GP9xj/cY/3GP9xiP9xRGNcycr/cY/3GP9xj/cY/3GP9xiP9xOa12t1KJj/cY/3GI/3GP9xj/cY/3FAKkwOW/9xj/cY/3GP9xiP9xj/cY/3GP9xRafspYFxj/cY/3GP9xiP9xj/cY/3GP9xj/cY/0TuHNEe/3GP9xj/cY/3GP9xj/cY/3FIrFyFOo/3GP9xj/cY/3GP9xj/cYj/cY/3GP9xhF0myy2f9xj/cYj/cY/3GP9xj/cY/09AXBv6cY/3GP9xiP9xj/cY/3GP9xMXMBvoz+cYj/cY/3GP9xj/cY/3GEu67FRR/3GP9xiP9xj/cY/3GP9xj/cY/3GP9xj/cYj/cY/3GP9xj/cYQBUs/q1xj/cY/3GP9xj/cY/3GP9xhAKkz9W3GI/3GP9xj/cY/3GP9xj/Q5lc1mpxiP9xj/cY/3GP9xj/cY/3GEXNPLMs/3GP9xj/cYj/cY/3GP9xS4t8V0j/cY/3GP9xj/cY/3GP9xj/cVRJ3Lb/cY/3GP9xj/cY/3GP8zzLG+M07/cY/3GP9xj/cYj/cY/3GP9cXNSjcY/3GP9xj/cYj/cY/3GP9xXSbT2f9xj/cY/3GP9xiP9xj/QM9cFAr/cY/3GP9xj/cYj/cY/3GEp2XGiaj/cY/3GP9xj/cYj/cY/3GP9xj/cY/3GP9xj/cY/3GI/3GP9xj/cY/3GP9xj/cY/3GP9xiP9xj/cVF/34D/cY/3GP9xj/cYj/cY/3GP9xj/cYRc08syz/cY/3GP9xj/cY/3GI/3GP9xj/cY/3GP9xj/cYOlABtq/+/3GP9xj/cY/3GP9xj/cU+qPAVccY/3GP9xiP9xj/cY/3GP9xj/cUGZXPZqj/cYj/cY/3GP9xj/cY/3GEjg/IHwj/cYj/cY/3GP9xj/cY/3GP9xj/cYSMasg5WP9xj/cY/3GP9xj/cY/3GP9Tf92AcY/3GP9xj/cY/3GP9xj/cURN/LsgcY/3GP9xj/cY/3GP9xg3ivG5dQ7/cY/3GP9xiP9xj/cY/3GEulzFWj/3GP9xj/cY/3GP9xj/cYReeMsYeP9xj/cY/3GI/3GP9xj/cYRGNcucpxj/cY/3GP9xiP9xj/RXh8yHiP9xiP9xj/cY/3GP9xj/NWsyvJTN/3GP9xj/cY/3GP9xj/cY/3GP9xiP9xRbgctH7/cY/3GP9xj/cYj/cY/3GP9xj/cY/3GP9xj/cY/3GI/3GP9JrFyFOo/3GP9xj/cY/3GI/3GP9xj/cY/0ClHAaucY/3GI/3GP9xj/cY/3GP9xj/cY/3GP9xiP9xj/cY/3GP9xj/cY/3GP9xj/cYj/cY/3GP9xj/cY/3GP9xj/cY/3GI/0rbzGJDcY/3GI/3GP9xj/cY/3GP9xj/cY/3GP9xiP9xhHceyY4f9xj/cY/3GP9xj/cY/3GP9xiDNnQb2Yvo/3GP9xj/cY/3GP9xiP9xRz1MjCtxj/cY/3GP9xj/cY/3GP9xhC7hzhHo/3GP9xj/cY/3GI/3GP9xj/cY/3GP9xj/cY/0scbG45/3GP9xj/cY/3GP9xj/cYj/cYQCpM/Vtxj/cY/3GP9xj/cY/3GP9BFSwPrY/3GP9xj/cY/3GI/3GP9xgy9zG+CM7/cY/3GP9xj/cY/3GI/3GP9xj/cY/3GP9AujwVXP9xj/cY/3GP9xj/cYj/MnMBv4z+/3GP9xj/cY/3GI/3GP9xTVV8OqiP9xiP9xj/cY/3GP9xj/cY/3E46NK4Fy2P9xj/cY/3GP9xj/cY/3GI/3GP9xQzjc3HKP9xj/cY/3GP9xj/cY/3GP9xiP9xj/ThXcPqL/cY/3GP9xj/cY/3GP9xj/cY/1xc1aP/cY/3GP9xj/cY/3GP9xj/cT6ZAbJm/o/3GP9xj/cY/3GI/3GP8yrkS+Ubtxj/cY/3GP9xiP9xj/cUAVLP6tcY/3GI/3GP9xj/cY/3E437G4IE6P9xj/cY/3GP9xj/cTkYQ7bnvHGI/3GP9xj/cY/3GP9xRdJsstmI/3GP9xj/cY/3GP9xj/cY/3E86VG0Fq7/cY/3GP9xj/cY/3GI/3GFNJ3baP9xj/cY/3GP9xj/cYj/cY/0U43LxycY/3GP9xj/cY/3GP9xj/cYS4t8R0hxj/cY/3GP9xiP9xj/cY/3GP9xj/cY/3FRf9+Aj/cY/3GP9xj/cY/3GP9xj/cY/3GI/3GP9N5WxBqY/3GP9xj/cYj/cY/3GP9xj/cY/3GP9xj/cY/3GI/14m09mP9xj/cY/3GP9xj/cY/3GI/3GP9xSQdMf4uP9xj/cY/3GP9xj/cY/3GI/3GDz+cbMBjnGP9xj/cY/3GP9xj/cY/3GF0m09n/cY/3GP9xj/cY/3GP9xhBhDz3vP9xj/cY/3GI/3GP9xj/cY/3GP9xj/cUGEPPe8j/cY/3GP9xj/cYj/cY/3GP9xj/cY/3GP9xj/cYTTssPE3/cY/3GP9xj/cYj/cY/3GP9xj/cY/0TzTNDL/3GP9xj/cY/3GI/3GP9xj/cY/3GP9JlzyGjI/3GP9xj/cY/3GP9xiP9xj/cY/3GP9xj/SD1MnCv/cY/3GP9xiP9xj/cY/3GEXSbLLZ/3GP9xiP9xj/cY/3GP9xj/cY/3GP9xj/cYSfEscO3/cY/3GP9xj/cYj/cY/0hCfJvY/3GP9xiP9xj/cY/3GP9xj/cY/3FLYTxJ7HGP9xj/cY/3GP9xiP9xj/cY/zDtkbEibv9xj/cYj/cY/3GP9xj/cY/3FIrFyFOv9xiP9xj/cY/3GP9xj/cY/3GP9xQ+4cwR5xj/cY/3GP9xj/cY/3GI/3GP9xj/cY/3GP9xhOlRwmro/3GP9xj/cY/3GP9xhaXNaj/3GI/3GP9xj/cY/3GP9xj/cY/3GP9xiP9xj/cY/3GP9xj/cY/3GP9xj/cYhWE9rs/3GP9xj/cY/3GP9xj/cY/zrfsbYgTnGP9xiP9xj/cY/3GP9xj/cY/3FGAtyv0v9xj/cY/3GP9xiP9xj/cY/3GP9xhC3ezSIXGP9xj/cYj/cY/3GP9xj/cY/3GP9xj/cTY1MrrKzY/3GP9xj/cY/3GP9xj/cTK3kb1IbnGP9xj/cY/3GP9xj/cU+/XBQK/3GP9xj/cY/3GP9xj/cYj/cY/3GP9xj/cY/3FBmVz2ao/3GI/3GP9xj/cY/3GERjXLnKcY/3GP9xiP9xj/cY/3GP9xj/cYTBXcTqKP9xj/cY/3GP9xiP9xj/cY/3GP9xj/SyGcbeb/cY/3GP9xj/cYj/cY/3GP9xhCyMzTc3GP9xj/cY/3GP9xj/cY/3GE6qPCVcj/cY/3GI/3GP9xj/cY/3GP9xj/Q4Q817xxj/cY/3GP9xj/cYj/cY/3GP9xj/cY/3FD80zAy3GP9xj/cY/3GI/3GP9xj/cY/3GP9xj/cUW4HLR+j/cY/3GP9xj/cY/3GP9xhIsYyE5/9xj/cY/3GI/3GP9xj/cY/3GP9xj/cYQu4c4R6P9xj/cY/3GP9xj/cY/3GI/3GP9xj/cY/3GP9xj/cY/0mXPIaMj/cY/3GP9xiP9xj/cY/3GP9xj/cY/3GEzQTDL7cY/3GP9xiP9xj/cY/3GP9xj/cY/3GEXNPLMs/3GP9xj/cYj/cY/3GP9xj/cY/3GP9xTUBcO/qP9xiP9xj/cY/3GP9xj/cUc9TIwrcY/3GP9xiP9xj/cY/3GP9xhI4PyB8I/3GP9xiP9xj/cY/3GP9xhGPUysK4/3GP9xj/cYj/cY/3GP83NTK6ys2P9xj/cYj/cY/3GP9xhJB0x/i/9xj/cY/3GP9xj/cYj/cUuQrFb1/3GP9xj/cY/3GP9xj/cYj/cT1igrOdff9xj/cY/3GP9xiP9xj/cYTCr8TVCP9xj/cY/3GI/3GP9xj/cU6E7Cex/3GP9xj/cY/3GP9xiP9xj/cY/3GP9xj/Qm7c+RL/cY/3GP9xj/cYj/cY/3GP9HzTyTLHGP9xj/cY/3GP9xj/cY/3GI/3FM5WxBqf9xj/cY/3GP9xiP9xj/cY/0xhPFns/3GP9xj/cY/3GP9xj/cY/3GP9xiP9xj/Q5lc1mpxj/cY/3GP9xj/cYj/cY/3GP9xj/QNSME7eP9xj/cY/3GP9xj/cYSmE8aeyP9xj/cY/3GI/3GP9xj/cY/3GP9xj/cYQt3s0iFxiP9xj/cY/3GP9xj/cYQa589RiP9xj/cY/3GP9xj/cYj/cY/3GP9xj/cY/3GP9xj/cY/3GI/3GP9xj/cY/3GEzlbDGpcYj/cY/3GP9xj/cY/3GEiXPHaMcY/3GP9xj/cY/3GI/3GP9xj/cY/1VJ3Lb/cY/3GP9xiP9xj/cYQu4c4R7/cY/3GI/3GP9xj/cY/3GP9xQrOs1MVxj/cYj/cY/3GP9xj/cY/3GP9xj/cY/3GI/3GEqLfGdIj/cYj/cY/3GP9xj/cY/3GP9xj/cY/3GI/3GP9xj/cYWlzWo/9xj/cY/3GI/3GP9xj/cY/3GP9xj/cY/3GP9xiP9xSmE8aeyP9xiP9xj/cY/3GP9xhNQFw7+v9xj/cY/3GI/3GP9xj/cYSnZcaJqP9xj/cY/3GI/3GP9xj/cY/3GP9xj/SD1MnCv/cY/3GI/3GP9xj/cY/3GP9LB0xfi3GP9xj/cY/3GI/3GP9xj/cY/3GELd7NIhcY/3GP9xiP9xj/cY/3GP9xj/cY/3GP9MdlxYmo/3GP9xj/cY/3GP9xj/cY/0fNPJMscY/3GP9xiP9xj/cY/3GP9xj/cY/3GP9xS3ZcWJr/cY/3GP9xj/cY/3GP9xj/TdBMQvuP9xj/cYj/cY/3GP9xj/cY/3GP9xj/cY/3GI/3GP9xj/cYQu4c4R7/cYj/cY/3GP9xj/cY/3GP9xj/Q4Q817xxj/cY/3GP9xiP9xj/cY/3GP9xj/cY/3GE6qPCVcj/cY/3GP9xiP9xj/cY/3GP9xj/cY/04V3D6i/3GP9xj/cY/3GI/3GP89/nG0AY6P9xj/cY/3GP9xj/cYMF2hsLJe/3GP9xj/cY/3GI/3GP9H54yhh/9xj/cY/3GP9xj/cY/3GP9xQD9sDQmP9xj/cY/3GP9xj/cYN6gzuVfM/3GP9xiP9xj/cY/3GP9Ds6zkxf9xj/cY/3GI/3GP9xj/cY/3GP9xj/cY/3GP9xiP9xj/cUAqTA5b/3GP9xj/cY/3GP9xj/cYj/cUMjvN3E/3GP9xj/cY/3GI/3GP9xhGPUysK4/3GP9xj/cY/3GP9xiP9xj/RO4cwR5xj/cY/3GI/3GP9xj/cY/3GP9xj/cY/3GP9xiP9xhPBSwfrY/3GP9xiP9xj/cY/3GELzTODLj/cY/3GP9xj/cY/3GI/3GP9xj/cY/3GP9xj/cY/3GP9xiEGzrPTFj/cY/3GP9xj/cY/3GP9xiESn7MWBj/cY/3GP9xj/cY/3GP9xj/cYhP8/wQwP9xj/cY/3GP9xj/cY/3FG54yRh3GP9xiP9xj/cY/3GP9xg3ivG5dQ7/cY/3GP9xj/cY/3GP9xj/RmNcqcpxj/cY/3GP9xj/cY/3GP9xj/cYj/cYTpUcJq7/cY/3GP9xj/cYj/cY/3GP9xj/cY/3GP9xj/cY/0mCHIfej/cY/3GP9xj/cY/3GP9xiP9xj/cY/3GP9xj/cY/0hCfJvYj/cY/3GP9xj/cY/3GP9xg4tXG3So5xiP9xj/cY/3GP9xj/cY/3GP9xj/cYhOqjwlXP9xiP9xj/cY/3GP9xj/cY/3GP9xhGPUysK4j/cY/3GP9xj/cY/3GP9xhPv1wECnGP9xj/cY/3GP9xj/cY/3GP9xiP9IPUycK/9xj/cY/3GP9xj/cY/3GP9xiP9xj/cY/3GP9xhOlRwmrv9xiP9xj/cY/3GP9xj/cY/3GP9xj/cYj/cY/3FAFSz+rXGP9xiP9xj/cY/3GP9xj/cY/3GP9xj/cYj/cY/3GP9MYTxZ7P9xj/cY/3GP9xj/cY/3GP9xj/cYj/cY/0C6PBVc/3GP9xj/cY/3GP9xj/cY/3GP9xiP9xg5cjO3jcyP9xiP9xj/cY/3GP9xj/cY/3GP9PQFwb+nGI/3GP9xj/cY/3GP9xj/cY/3GP9xiP9xSQdMf4uP9xj/cY/3GP9xj/cY/3E+t0KySL2P9xj/cY/3GP9xiP9xj/cY/3GP9xj/cY/3GP9xj/cYPAShtPte/3GP9xj/cY/3GI/3GEkhnH3mj/cY/3GP9xj/cY/3GP9xj/cYj/cY/3GP9xj/cYSKxcdTpxj/cYj/cY/3GP9xj/cY/3GP85hgG4ef7/cY/3GP9xj/cY/3GP9xj/cUzQTEL7/3GI/3GP9xj/cY/3GP9xj/cY/3GP9xiP8xSIGwx36P9xj/cY/3GP9xj/cY/3GI/3E4oFG3X65xj/cY/3GP9xiP9xj/cU+/XAQKcY/3GP9xj/cYj/cY/3E7+lS1Bav/cY/3GI/3GP9xj/cY/zK7gr9EfYj/cY/3GP9xj/cY/3GP8z7uO9ERxxj/cYj/cY/3GP9xj/cUAqTA5b/3GP9xj/cY/3GI/3GP9xj/cY/3GP9xg9WWGzpp7/cY/3GP9xj/cY/3GI/zSFVr16qf9xj/cY/3GP9xj/cY/3E8HbK04k2P9xj/cY/3GP9xj/cY/3GP9xhLuuxUUY/3GP9xj/cY/3GP9xj/cY/0I/bOwJcY/3GP9xj/cY/3GP9xiP9GjZynJnGP9xj/cY/3GP9xj/cY/3FAKkwOW4/3GP9xj/cY/3GP9xj/cY/3GP9xiP9xj/cY/03LHENO/3GP9xiP9xj/cY/3GP9xj/cTwZwbTmPo/3GP9xj/cYj/cY/3GP9xg3hgG5ef7/cYj/cY/3GP9xj/cY/3GEAVLP6tcY/3GP9xj/cY/3GP9xj/PdQxtCvOj/cY/3GP9xj/cY/3GP9xj/cY/3GIWlzWo/9xj/cY/3GP9xj/cY/3GI/3GP9xj/cY/3GP9xj/cY/3GP9xOMqRuDVuj/cY/3GP9xj/cY/3GIOo9htnCe/3GI/3GP9xj/cY/3GP9xj/TvqMIFdxj/cY/3GP9xiP9xj/cY/3GEzlbDGpcY/3GI/3GP9xj/cY/3FPqjwFXHGP9xj/cY/3GP9xj/cYj/cY/3GP9xj/cY/3GP9BKkwOW4/3GP9xiP9xj/cY/3GP9xj/cUzQTEL7/3GP9xj/cY/3GI/3GP9xj/cY/3GP9xj/cY/3GP9JlzyGjI/3GP9xiP9xj/cY/3GP9xj/cY/3GP9xT6o8BVxxj/cY/3GI/3GP9xj/cY/3GP9xRGNcycr/cY/3GI/3GP9xj/cY/3GP9xj/cY/0fNPJMscY/3GP9xiP9xj/cY/3GP9xj/cY/3GP9xhBhDz3vP9xj/cY/3GI/3GP9xj/cY/3GP9xj/cY/3FHPUyMK3GI/3GP9xj/cY/3GP9xj/cY/3GP9xRc08syyP9xiP9xj/cY/3GP9xj/cY/3GP9xj/RB6M3heP9xiP9xj/cY/3GP9xj/cY/3GP9xj/cYj/cY/3GP9xj/cY/3GP9N0ExC+4/3GP9xj/cYj/cY/3GP9xj/SaxchTqP9xj/cYj/cY/3GP9xj/cY/3GEkHTH+L/3GP9xj/cYj/cY/3GP9xj/cY/3FDCWzfaf9xj/cY/3GP9xj/cY/3GP9xg8UVO0rqyI/3GP9xj/cY/3GP9xj/cYQwlsz2lxj/cY/3GP9xj/cY/3GP9K4Pxx8I/3GP9xj/cY/3GP9xj/cY/3GI/3GP85nxK3YO1xj/cY/3GP9xj/cY/3GI/3FMFdxOooj/cY/3GP9xj/cY/3GP9xSMasg5WI/3GP9xj/cY/3GP9xg9phOzWeyI/3GP9xj/cY/3GP9xj/PdgisyfdcYj/cY/3GP9xj/cY/3GP9xhNQFw7+v9xiP9xj/cY/3GP9xj/cY/3GP9xj/cYRGNcycr/cY/3GP9xj/cY/3GP9xg90WazLpmP9xj/cY/3GP9xj/cY/3GP9xiDHMsb8zTv9xiP9xj/cY/3GP9xj/cY/3EwGRG/5u5xj/cY/3GP9xj/cYj/cY/3GP9xhOv1wkCo/3GP9xiP9xj/cY/3GP9xSKxchTr/cY/3GI/3GP9xj/cY/3GP9xj/cYQCpM/Vtxj/cYj/cY/3GP9xj/cY/3GP86AyO3/Nz/cY/3GP9xj/cY/3GP9xj/cTGMEr9z7f9xj/cY/3GP9xj/cY/3GP9xj/cYj/cY/09AXBv6cY/3GP9xj/cY/3GP9xiP9xOLVxuEqO/3GP9xj/cY/3GP9xj/cUdXnJqG/3GP9xiP9xj/cY/3GP9xj/cY/3GP9xj/cYj/cY/3GP9xj/RPNM0Mv/cY/3GP9xj/cY/3GI/3GP9Cbtz5Ev9xj/cY/3GP9xj/cY/3GP85nxK4YO3/cY/3GP9xj/cY/3GP9xj/TzssHE1xj/cY/3GP9xj/cYj/cY/0E/bA0Jj/cY/3GI/3GP9xj/cY/3GP9xj/cY/3GP9xiP9xhJ8Sxg7XGP9xj/cYj/cY/3GP9xj/cY/3GP9xj/cY/3GI/3E86VGzFq5xj/cY/3GI/3GP9xj/cUA/bA0J/3GI/3GP9xj/cY/3GP9xj/cY/zy2w7VJPP9xj/cY/3GP9xj/cYj/cY/1J/34CP9xj/cY/3GP9xiP9xj/cUXSbLLZj/cY/3GP9xiP9xj/cY/3GE1qnDlWj/cY/3GP9xj/cYj/cY/3GP9xhJ8Sxg7XGI/3GP9xj/cY/3GP9xj/cU6E7Cex/3GP9xiP9xj/cY/3GP9xj/cY/3GP9xOQsxt/TOj/cY/3GP9xj/cY/3GP9xj/cY/3GI/3GP9xhF54yxh4/3GP9xj/cY/3GP9xj/cYQCpM/VtxiP9xj/cY/3GP9xj/cY/3GP9xT6o8BVxxj/cY/3GI/3GP9xj/cY/3GP9xj/cY/3FAKkwOW/9xiP9xj/cY/3GP9xj/cY/3GP9xj/cYj/cUkcbH45j/cY/3GP9xiP9xj/cY/3GEzQTDL7cY/3GP9xj/cY/3GP9xiP88+lS1BauP9xj/cY/3GI/3GP9xj/cY/3GP9xj/cTRnQbyYvv9xj/cY/3GP9xj/cY/3GP9xRz1MjCtxiP9xj/cY/3GP9xj/cY/3GP9xj/cYTBXcTqKP9xiP9xj/cY/3GP9xj/cY/3GP9xj/SwdMX4txiP9xj/cY/3GP9xj/cY/3FDCWzfaf9xj/cY/3GP9xj/cY/3GP88oaO1Xlz/cY/3GP9xj/cY/3GP9xj/S/EsUO1xj/cY/3GP9xj/cY/3GI/3GP9xj/cY/3GP9xj/cY/3GP9xiP9xj/cY/3GP9xj/cY/3GP9xj/cYj/cY/3GP9xj/cY/3GP9xQwls32n/cY/3GP9xj/cY/3GP9xgyL4O+0Hz/cY/3GI/3GP9xj/cY/3GEdCfIvYcY/3GP9xj/cY/3GP9xj/QQT8AMD/cY/3GP9xj/cY/3GP9xhARJwMtv9xj/cYj/cY/3GP9xj/cY/ztQAbav/oj/cY/3GP9xj/cY/3GP9xOn4ytoHNj/cY/3GP9xj/cY/3GP9xiP9A/swRE4/3GI/3GP9xj/cY/3GP9xMZ1Bv2K+j/cY/3GP9xj/cY/3GP9xj/cYPw0CsfL9/3GP9xiP9xj/cY/3GP9xRz1MjCtxj/cY/3GP9xiP9xj/cY/zMeVL7hq/9xiP9xj/cY/3GP9xj/cUAqTA5b/3GP9xj/cYj/cY/3GP9xj/cYNetxuxSO/3GP9xj/cY/3GI/3GP9xT/P8EMCP9xj/cY/3GP9xiP9xj/SxxsXjlxj/cY/3GI/3GP9xj/cYOXYkt4nbj/cY/3GP9xj/cY/3GP9xhM5WxBqf9xj/cY/3GP9xj/cYj/cU1AXDv6j/cY/3GP9xj/cY/3GP9xhJB0x/i4/3GP9xj/cY/3GP9xj/cY/3GP9xNijzudcMcY/3GP9xj/cY/3GP9xj/cYj/R+eMkYdxiP9xj/cY/3GP9xj/cY/3GP9xj/cYj/cY/3GP9xj/cY/3GEX8rLA1iP9xj/cY/3GP9xj/cY/3GP8wEQOx/vyP9xiP9xj/cY/3GP9xj/SaxchTqP9xiP9xj/cY/3GP9xj/cY/3GP9xQ/NMwMtxj/cYj/cY/3GP9xj/cY/3GP9xj/cY/3GI/3GP9xj/cUkHTH+Lj/cY/3GP9xj/cY/3GI/3GP9xj/cY/0VjXMnKj/cY/3GP9xiP9xj/cY/3GEiXPHaMcY/3GP9xj/cY/3GP9xj/cYj/cY/3GP9xj/cY/3GP9xj/S/EsUO1xj/cY/3GP9xj/cY/3GI/3GP9xj/cY/3GP9xTNBMQvv/cY/3GP9xj/cYj/cY/3GP9xj/cY/3FFzTyzLI/3GP9xj/cY/3GI/3GP9xj/SsasY5Vxj/cY/3GP9xiP9xj/cY/3FJB0x/i4/3GP9xj/cY/3GP9xiP9xS3ZcSJpxj/cY/3GP9xj/cY/3GI/3GP9xhGKCytff9xiP9xj/cY/3GP9xj/cUjGrIOVj/cYj/cY/3GP9xj/cYTpUcJq7/cYj/cY/3GP9xj/cY/3GP9xj/cYOrbDtkk8j/cY/3GP9xj/cYj/cY/3GP82Ofa7xgn/cY/3GP9xj/cYj/cY/3GEdx7Jjh/3GP9xj/cY/3GP9xj/cYj/QRUsD63/cY/3GP9xiP9xj/cY/3GP9xj/cY/3GP9xj/cYj/cY/0U43LxycY/3GP9xj/cY/3GP9xj/cYRc08syz/cY/3GI/3GP9xj/cY/zEdAr/i/XGP9xj/cY/3GP9xj/cYj/cYSOD8gfCP9xj/cY/3GP9xj/cYj/cY/3GP9xj/cY/3GP9xj/cY/3GI/3GP9xj/cY/3GP9xj/cY/3GP9xiP9xhAbtwKEo/3GP9xj/cY/3GP9xj/cY/3FPv1wUCv9xj/cY/3GP9xj/cY/3GI/zPiEb4d7o/3GP9xiP9xj/cY/3GP9xj/cY/3GP9LHGxuOf9xj/cY/3GP9xj/cY/3E7j2G0cJ5xj/cYj/cY/3GP9xj/cY/3GP9xj/cY/3GI/0mXPIaM/3GI/3GP9xj/cY/3GP9xj/cY/3GP9xiP9xj/QoQ897yI/3GP9xj/cY/3GP9xj/cY/3GP9xiP9xj/cUReLLodcYj/cY/3GP9xj/cY/3GP9xj/cY/1VJ3LaP9xj/cY/3GP9xj/cY/3GP9xiD7ulLERa3GP9xj/cY/3GP9xiP9xj/cYSKxcdTpxj/cY/3GP9xiP9xj/cY/3FP2awSZf9xj/cY/3GI/3GP9xj/cY/3GP9xj/cY/3GP9xiP9xj/cY/3GP9xhdJtLZcY/3GP9xiP9xj/cY/3GP9xj/cY/3GP9xj/cYj/cY/3GP9xj/StvMckP/cY/3GP9xj/cY/3GP9POywcTXGP9xj/cY/3GP9xiP9xj/cYRdJsstn/cY/3GP9xiP9xj/cY/3GP9DhDzXvHGP9xj/cY/3GP9xj/cY/3GI/3GP9xj/cUGEPPe8j/cY/3GP9xj/cY/3GP9xj/cYj/cY/3GP9xj/R808kyxxj/cY/3GP9xj/cY/3GI/3FFp+ylgXGP9xj/cY/3GP9xj/cY/3FHbLyZNI/3GP9xj/cY/3GI/3GP9xj/cY/3GP9xj/cY/zs6obbFXv9xj/cY/3GP9xj/cYj/cY/3GP9IPUycK/9xj/cY/3GP9xj/cYj/cY/3GP9xj/QQT8/7Bxj/cY/3GI/3GP9xj/cY/3GP9xj/cY/3GP9xiP9xj/cY/3GP9xj/cUGZXPZqj/cYj/cY/3GP9xj/cY/3GP9FI7y9xHGP9xj/cY/3GP9xj/cY/3GFF/34D/cY/3GP9xj/cY/3GP9xj/cYNiwRutPu/3GP9xiP9xj/cY/3GP9xj/Qj9s7Alxj/cY/3GP9xj/cY/3GP9xj/cUocbF45cY/3GP9xj/cY/3GI/3GE/ZrAJlcY/3GP9xj/cY/3GI/3GP9xj/cYMjDCvs89j/cY/3GP9xiP9xj/cY/3GP9xhM5WwxqXGI/3GP9xj/cY/3GP9xj/cTRnQbyYvv9xj/cY/3GP9xj/cY/3GP9xR0J8m9j/cY/3GP9xj/cY/3GI/3FFzTyzLI/3GP9xj/cY/3GP9xj/cY/3GP9xiP9xhM5WwxqXGP9xj/cY/3GI/3GP9xg6lJG2a26P9xj/cY/3GI/3GP9xj/cUdCfIvYcYj/cY/3GP9xj/cY/3GP8/97WyCEqP9xj/cYj/cY/3GP9xj/cYQvNM4MuP9xj/cY/3GP9xiP9xj/cY/0mXPIaMj/cY/3GP9xj/cY/3GP9xj/cYj/cY/3GP9xj/cY/3GP9xRF4syh3/cY/3GP9xj/cY/3GI/3GP9xj/cY/3GP9xj/cY/3GP9xiP9LHGxeOXGP9xj/cY/3GI/3GP9xhGKCytff9xiP9xj/cY/3GP9xj/cYR0J8i9hxj/cY/3GP9xj/cY/3FIlzyGjP9xj/cY/3GI/3GP9xj/cY/3GP9xj/RAls32mP9xj/cY/3GP9xj/cY/3GP9MYTxZ7P9xj/cY/3GI/3GP9xj/cY/3GP9xj/cY/3FJ8Sxw7Y/3GP9xj/cY/3GP9xiP9xj/TcscQ07/cY/3GP9xiP9xj/cY/3GP80ZxW9mOr/cY/3GP9xj/cY/3GI/3GDrUBbYr+v9xiP9xj/cY/3GP9xj/cY/0VjXMnKj/cYj/cY/3GP9xj/cY/z3DArM8/XGP9xj/cY/3GP9xj/cYj/cY/3GP9xj/cY/3GP9xj/RPNM0Mv/cY/3GI/3GP9xj/cY/3GP9xSLGMhOeP9xj/cY/3GP9xj/cYj/cY/0msXIU6j/cY/3GP9xj/cYj/cY/3GP9xj/cY/3GP9xj/cULd7OIhj/cY/3GP9xj/cY/3GP9xj/cYQu4c4R6P9xj/cY/3GP9xj/cYj/cY/3GP9xj/cY/3FCs6zUxXGP9xiP9xj/cY/3GP9xj/cY/3GP9cXNWj/3GP9xj/cY/3GP9xj/cY/3FAKkwOW/9xiP9xj/cY/3GP9xj/cY/3GP9xQyO83cSP9xj/cY/3GP9xj/cY/3GI/3GP9xj/cY/3GP9xj/cY/0QejN4Xj/cY/3GI/3GP9xj/cY/3GD7IcbI3jo/3GP9xj/cY/3GI/3GP80J6G92F7/cY/3GI/3GP9xj/cY/3GP9xj/cTXrcbsUjo/3GP9xiP9xj/cY/3GP85hgG3ef5xiP9xj/cY/3GP9xj/cTkLMbf0zv9xj/cYj/cY/3GP9xj/cYMEiBv7d+cY/3GP9xiP9xj/cY/3FOlRwmro/3GP9xiP9xj/cY/3GP8ycwG/jP7/cYj/cY/3GP9xj/cY/zE3UrDYrf9xj/cY/3GP9xj/cYj/cULd7OIh/3GP9xj/cY/3GP9xj/cYj/cY/3GP9xj/cY/3FNOyw8TY/3GP9xj/cY/3GP9xj/cYj/NrwBu0P+/3GP9xj/cYj/cY/3GP9xTUBcO/qP9xj/cY/3GP9xiP9xj/cY/0tL3GtCj/cY/3GP9xj/cY/3GP9xiP9xj/cY/03LHENO/3GP9xiP9xj/cY/3GP9xj/StvMckP/cY/3GP9xj/cY/3GP9xiP9xj/cY/3FM0ExC+/9xj/cY/3GP9xj/cY/3GI/3GP9xNkZhurmeiP9xj/cY/3GP9xj/cY/3FRf9+Aj/cY/3GP9xj/cY/3GP9xj/cUKZXNZqcY/3GP9xj/cY/3GP9xj/cY/1xc1aP/cY/3GP9xj/cY/3GP9xj/cYj/cUGEPPe8/3GI/3GP9xj/cY/3GP9xj/cY/3GP9xiP9xj/cY/3GP9xj/OaBRuF+uj/cY/3GP9xj/cY/3GP9xj/PhnBsuY+cY/3GI/3GP9xj/cY/0rGrGOVcY/3GP9xiP9xj/cY/3GP9xj/cY/3GEReLLodcY/3GP9xj/cY/3GI/3GP9A1IwTt4/3GP9xj/cY/3GP9xj/cY/3FD80zAy3GP9xiP9xj/cY/3GP9xj/cY/3GP9xj/cYj/PjMSs8zt/3GP9xj/cY/3GP9xj/cUt2XEiacYj/cY/3GP9xj/cY/3E2H9K54C1xj/cY/3GP9xj/cY/3GP9xhGAtyf0nGP9xiP9xj/cY/3GP9xj/cTn1EbcK7v9xj/cY/3GP9xj/cY/3GI/z43A7LI/HGP9xj/cY/3GP9xj/cY/3GIMuIRvR3ucY/3GP9xiP9xj/cY/3GP9ECWzfaf9xiP9xj/cY/3GP9xg3juK4cR1xj/cY/3GP9xj/cY/3GI/z3PAbMw/nGP9xj/cYj/cY/3GP9xgxonG/XY7/cY/3GP9xj/cY/3GP9xiP8xM2Gw3J7/cY/3GI/3GP9xj/cY/3GP9xg2W4G6pH6P9xiP9xj/cY/3GP9xj/cY/3E437G4IE6P9xj/cY/3GI/3GP9xhF0myy2f9xj/cY/3GI/3GP9xj/NuNjuxyc/3GP9xj/cYj/cY/3GP9N0ExC+4/3GP9xj/cY/3GP9xj/cYOUPCt7w9j/cY/3GP9xj/cY/3GP9xiP9xSQdMf4uP9xj/cY/3GP9xj/cY/3GP9xiEGEPOe8cY/3GI/3GP9xj/cY/3GP9xj/cY/03QTEL7j/cY/3GI/3GP9xj/cY/3GP9xSKxchTr/cYj/cY/3GP9xj/cY/3GP9xgzVhK9qe3/cY/3GI/3GP9xj/cY/3GP9xj/N/Chug9e/3GP9xj/cY/3GP9xj/cY/3GI/zcKsrn1TXGP9xj/cY/3GP9xj/cY/3GIRc08oyxxiP9xj/cY/3GP9xj/cY/3GP9xj/R808kyxxj/cYj/cY/3GP9xj/cY/3GP9xj/SqxcZTpxj/cY/3GP9xj/cY/3GP9xj/cYj/cY/3FEXiy6HXGI/3GP9xj/cY/3GP9xj/cY/3GP9xiP9LB0xfi3GP9xj/cY/3GP9xj/cY/3GP9xiP9xj/cUAqTA5b/3GP9xj/cY/3GP9xj/cYj/cYQCpM/Vtxj/cY/3GP9xj/cY/3GP9xiP9K28xiQ3GP9xiP9xj/cY/3GP9xhMKvxNUI/3GI/3GP9xj/cY/3GP8+MxKzzO3/cY/3GP9xj/cYj/cY/3GP9xS3ZcSJpxj/cY/3GP9xiP9xj/cY/3GDHZw78mPP9xj/cY/3GP9xj/cY/3GP9xj/cYj/cY/3GP9xj/cY/3GEdx7Jjh/3GP9xj/cYj/cY/3GP9xj/cUiXPIaM/3GP9xj/cY/3GP9xj/cYj/cY/3FEY1zJyv9xj/cY/3GP9xj/cYj/cY/3GP9xj/cY/3GP9POywcTXGP9xj/cY/3GP9xj/cYj/cY/3GP9xj/cY/3GP9xj/cY/3GI/3GP9xj/cY/3GP9xj/cY/3GP9xiP9xj/cY/3GP9xj/cY/3GP9xj/S/EsUO1xj/cY/3GP9xj/cYj/cY/3GP9xj/XibT2Y/3GP9xj/cYj/cY/3GP9IQnyb2P9xiP9xj/cY/3GP9xj/RU38uyBxiP9xj/cY/3GP9xj/cY/3E+88SyDDuP9xj/cY/3GI/3GP9xj/cYTwUsH62I/3GP9xj/cY/3GP9xj/cY/3GP9xiP9xj/cY/3GP9xj/cTp+MraBzY/3GP9xj/cY/3GP9xj/cY/3GEW4HLR+/3GP9xj/cY/3GP9xiP9xNcExuz7O/3GP9xj/cY/3GP9xj/cY/3GEA/bA0J/3GP9xj/cY/3GI/3GP9xj/cY/0OEPNe8cY/3GP9xj/cY/3GP9xj/cYj/cYSnZcaJqP9xj/cY/3GP9xj/cYj/cY/3GP9xj/cUisXIU6/3GP9xiP9xj/cY/3GP9xj/cYPV1SsqKtcY/3GP9xj/cYj/cY/3GP9xj/RWNcycqP9xj/cY/3GI/3GP9xj/cYQD9s/AlxiP9xj/cY/3GP9xj/cY/3GDekQrlbvY/3GP9xj/cY/3GP9xiP9xg8gJezf2hxj/cY/3GP9xj/cY/3GI/3FFzTyzLI/3GP9xj/cY/3GP9xj/cY/09/vCgEj/cY/3GP9xj/cY/3GI/3GP9xj/cY/zXBBbw++o/3GP9xj/cY/3GP9xj/cU6E7Cex/3GI/3GP9xj/cY/3GP9xj/cY/3GEzQTDL7cY/3GI/3GP9xj/cY/3GP9xj/cY/3GP9xiP9JlzyGjP9xiP9xj/cY/3GP9xj/cYOrq0tkVL/3GP9xj/cY/3GP9xiP9xj/cY/0Pd7OIhj/cY/3GP9xj/cYj/cY/3GP9xhNQFw7+v9xj/cY/3GP9xiP9xj/cY/3GP9OFdw+ov9xj/cY/3GP9xj/cY/3GI/3GP9xj/cY/3GP9xj/cUAVLA+t/3GP9xj/cY/3GP9xj/cYj/TfqMQFeI/3GP9xj/cY/3GP9xj/M6JxvV2OcY/3GP9xj/cYj/cY/3GP9xj/cY/3GP9xj/cY/3GEb8rJA1cY/3GP9xj/cY/3GP9xiP9xMIQEsIv7/3GP9xj/cY/3GI/3GP9xj/cUz6jEBXj/cY/3GP9xj/cY/3GP9xiP9xj/cY/0EqTA5bj/cY/3GP9xj/cY/3GI/3GP9xhF0myy2f9xj/cY/3GI/3GP9xj/cY/3GP9xhC80zgy4/3GP9xj/cYj/cY/3GP9xj/cU1AXDv6j/cY/3GP9xiP9xj/cY/3GP9xj/cY/3GP9xj/cYj/cYM3RTvYus/3GP9xj/cY/3GP9xj/cYj/cURjXMnK/3GP9xj/cY/3GP9xj/cYj/cYRkJ8q9iP9xj/cYj/cY/3GP9xj/cY/0msXIU6j/cYj/cY/3GP9xj/cY/3GP9xSkvca0L/cY/3GP9xiP9xj/cY/3GP9DrnzlGP9xj/cY/3GP9xj/cY/3GP9xgzazK9lM2P9xj/cY/3GP9xiP9xj/cUisXIU6/3GP9xj/cY/3GI/3GP9xj/RXh8yHiI/3GP9xj/cY/3GP9xj/Tir8PVCP9xj/cY/3GP9xj/cY/3GP9xj/R808kyxxj/cYj/cY/3GP9xj/cY/3GP9xj/cY/3GI/3FM5WxBqf9xj/cY/3GP9xiP9xj/cY/3GEReLLodcY/3GP9xj/cY/3GP9xj/cY/3GI/3GP9xhEY1y5ynGP9xj/cY/3GP9xiP9xj/cY/3GP9xj/cY/3GEYoLK19j/cY/3GP9xj/cY/3GI/3E5OqG3xV6P9xj/cYj/cY/3GP9xj/cYSRxsfjmP9xj/cY/3GP9xj/cY/3GP9xhJB0x/i/9xiP9xj/cY/3GP9xj/cY/3GEGZXPZqj/cY/3GP9xj/cY/3GP9xj/cY/3GI/3GP9xj/cY/3GEdsvJk0/3GP9xj/cY/3GP9xj/cY/3GP9xiP9MdlxYmv9xj/cY/3GP9xj/cY/3GERjXMnK/3GP9xj/cY/3GP9xj/cYSKxchTr/cY/3GP9xj/cY/3GP9xgy5gK9Gf1xj/cY/3GI/3GP9xj/cYQbOs9MWP9xj/cY/3GI/3GP9xj/cY/3GP9xj/QM9cFAqP9xj/cY/3GP9xj/cY/3GP9xj/cYj/cY/3GP9xj/cY/3GP9xj/cY/3GI/3GP9xhF/KywNY/3GP9xj/cYj/cY/3GP9BKkwOW4/3GP9xj/cY/3GP9xiP9MdlxYmv9xj/cY/3GP9xj/cY/3GI/3GP9xj/cY/3GP891DG0K87/cY/3GP9xiP9xj/cY/3GP9Gp+y1gf9xj/cY/3GP9xiP9xj/cY/3FMyxwzTnGP9xiP9xj/cY/3GP9xj/cUohnF3mcY/3GP9xj/cYj/cY/3GP9xhLi3xHSHGP9xj/cY/3GP9xj/cY/3GP9xQ+4cwR5xj/cY/3GP9xj/cYj/cY/3GFNJ3baP9xj/cY/3GP9xiP9xj/cY/3E9PxGzwO7/cY/3GP9xj/cY/3GP9xj/cYj/cY/3GP9xj/cY/3GP9xS2E8Sexxj/cY/3GP9xj/cYj/cY/3GEzQTDL7cY/3GP9xj/cY/3GP9xj/cYj/cY/3GP9xj/cY/3GP9xj/cY/1xc1aP/cY/3GP9xj/cY/3GP9xj/cYj/cY/3GP9xj/cY/3GP9xj/cY/0EVLA+tj/cY/3GP9xj/cYj/cY/3GEzQTDL7cY/3GP9xj/cY/3GP9xj/cYj/cY/3GP9LB0xfi3GP9xj/cY/3GP9xj/cYj/cY/3GP9xj/Q8jM43OP9xj/cY/3GP9xj/cY/3GP9xiP9xj/cY/3GP9xj/cYQvNM4MuP9xj/cY/3GI/3GP9xj/cY/3GP9xj/cTYb4brkHv9xj/cY/3GP9xj/cY/3GP9xiP9xj/MS4xsOHO/3GP9xj/cY/3GP9xiP9xhC3ezSIXGP9xj/cY/3GP9xj/cYj/PLbDtEk8cY/3GP9xiP9xj/cY/3GP9JlzyGjI/3GP9xj/cY/3GP9xj/cYQBUs/q1xj/cY/3GP9xiP9xj/cY/3GP9xTmqcGVZxj/cY/3GP9xiP9xj/cUBZvAtkj/cY/3GI/3GP9xj/cY/3GP9BFSwPrY/3GP9xj/cY/3GP9xj/cY/3GI/3GP9xj/cY/3FdJtPZ/3GP9xj/cYj/cY/3GP9xj/cY/3GP9xj/cY/3GI/3GP9xj/cY/3GERjXLnKcY/3GP9xiP9xj/cY/3GP9IPUycK/9xj/cY/3GP9xiP9xj/cYRdJsstn/cY/3GP9xiP9xj/cY/3GP9D3eziIY/3GP9xj/cYj/cY/3GP9xRbgctH7/cY/3GI/3GP9xj/cY/3GP9xj/cY/3GP9xiP9LB0xfi3GP9xj/cY/3GP9xj/cY/3GP9xiP9xj/cYQ14s2h2I/3GP9xj/cY/3GP9xj/cY/0QejN4Xj/cY/3GI/3GP9xj/cY/3GP9xj/cY/3GP9xiP9xj/cY/04AvC/0cY/3GP9xiP9xj/cY/3GP9xgwYtGwrS7/cY/3GP9xiP9xj/cY/3GEGEPPe8/3GP9xj/cY/3GP9xj/cY/3GI/3GP9xj/cYTTssPE3/cY/3GP9xj/cY/3GP9xj/cY/3GI/3GP9xj/QT9sDQmP9xiP9xj/cY/3GP9xj/cY/3GP9xj/cYj/cY/3GP9xj/cY/3GP9xj/THZcWJqP9xj/cY/3GP9xj/cY/3GP9xNJaxvGlOj/cY/3GP9xiP9xj/cY/3GP9xUX/fgP9xj/cYj/cY/3GP9xj/cY/3GP9xj/cY/3GI/3GP9xj/cY/3E/DQKx8v2P9xj/cY/3GP9xj/cYj/cY/3GP9xj/cY/3GP8+REGzu76I/3GP9xj/cY/3GP9xj/cY/03QTEL7j/cY/3GI/3GP9xj/cY/3GP9PVXwqqP9xj/cY/3GP9xj/cY/3GP9xiP9xj/cY/3GP9xj/cYTpUcJq6P9xj/cY/3GP9xj/cY/3GP9xj/TgC8P/T/cY/3GP9xj/cY/3GP9xiP9xj/cY/3GP9xj/cTFzAb+M/v9xj/cY/3GP9xj/cY/3GP9xj/PFABtK/+cY/3GP9xj/cY/3GP9xiP9xg+s1GyTK7/cY/3GP9xiP9xj/cY/3GP9xg9PxGywO5xj/cY/3GP9xj/cY/3GI/3GP9xj/cY/3GP9xj/cY/3GP9xiP9xj/cY/3GP9xj/cY/3GP9xj/cUFZvOpkcY/3GP9xj/cY/3GI/3E2SlK6ta2P9xj/cY/3GP9xj/cY/3GP9xhdJtPZ/3GP9xj/cY/3GP9xj/cYRvyskDVxj/cY/3GP9xj/cY/3GP9xhAbtwKEo/3GI/3GP9xj/cY/3GP9xj/cY/3GP9xiP9xhOqjwlXI/3GP9xj/cY/3GP9xj/cY/3FDCWzfaf9xj/cY/3GP9xj/cY/3GIRGNcucpxj/cY/3GP9xj/cY/3GP9xg77UK1Er2P9xj/cYj/cY/3GP9xj/cYPpkBsmb+/3GP9xj/cY/3GP9xj/cY/3GDINUb7yro/3GP9xj/cY/3GI/3GP9BFSwPrf9xj/cYj/cY/3GP9xj/cY/3FF0myy2Yj/cY/3GP9xj/cY/3GP9xj/cY/09AXCv6/3GP9xj/cY/3GP9xj/cY/3GEisXIU6/3GP9xj/cY/3GP9xj/cY/3GI/3GDvPAbUw/v9xj/cYj/cY/3GP9xj/cY/3GP9E80zQy/9xj/cY/3GI/3GP9xj/cY/3GP9xhFzTyzLP9xj/cY/3GP9xiP9xj/cY/3FAKkwOW/9xj/cY/3GP9xj/cYj/cY/3GEY9TKwrj/cY/3GP9xj/cY/3GI/3GP9xj/cY/3GP9xj/Pf5xtAGOj/cY/3GI/3GP9xj/cYPL/3tEAIj/cY/3GP9xj/cY/3GP9xj/cUdCfJvY/3GP9xj/cY/3GP9xiP9xj/NxvhuuQe/3GP9xj/cYj/cY/3GP9xj/QM9cFAr/cY/3GI/3GP9xj/cY/3GP9eJtPZj/cY/3GI/3GP9xj/cY/3GP9Jcex44XGP9xj/cY/3GI/3GP9xj/cY/3FFzTyzLI/3GP9xj/cY/3GP9xiP9xj/cY/3FM0ExC+/9xj/cY/3GP9xj/cY/3GI/3GP9xj/cY/3GP9xj/cY/3GP9xT6o8BVxxj/cYj/cY/3GP9xj/cY/3EzeES9h7v/cYj/cY/3GP9xj/cY/3GP86VMW3qzr/cYj/cY/3GP9xj/cY/3GP9BKkwOW4/3GP9xiP9xj/cY/3GP9xRGNcycr/cY/3GP9xiP9xj/cY/3GP9xSKxchTr/cY/3GI/3GP9xj/cY/3GP9LB0xfi3GP9xj/cY/3GI/3GP9xj/cTjfsbggTo/3GP9xj/cY/3GP9xj/cYj/cY/0EE/P+wcY/3GP9xj/cY/3GI/3GP9xQCpMDlv/cY/3GP9xj/cY/3GP9xiP9xj/cY/3GP9xj/cY/3GP9xT6o8BVxxj/cY/3GI/3GP9xj/cY/09AXBv6cY/3GP9xj/cYj/cY/3GP9xj/cYTCr8TVCP9xiP9xj/cY/3GP9xj/cY/0scbG45/3GP9xj/cY/3GP9xj/cY/0g9TJwrj/cY/3GP9xj/cY/3GP9xj/cY/3GI/3GP9LHGxeOXGP9xj/cYj/cY/3GP9xj/cY/3GP9xS7rsVFGP9xiP9xj/cY/3GP9xj/cY/3GELuHOEej/cY/3GP9xj/cY/3GP9xiEY9TKwrj/cY/3GP9xj/cY/3GP9xj/cYj/cY/3GP8w2HGxN47/cY/3GP9xj/cY/3GP9xiP9xgyp4i+WHf/cY/3GP9xj/cYj/cY/3GP9xj/cT1ugbORfo/3GP9xiP9xj/cY/3GP9xj/cYQvNM4MuP9xj/cY/3GI/3GP9xj/cY/3GP9xj/cY/3GP9L8SxQ7XGP9xj/cY/3GP9xiP9xj/cY/3GP9xj/cY/3GP9xhEp+zFgYj/cY/3GP9xj/cY/3GP9xT79cFAr/cY/3GP9xj/cY/3GP9xj/OjKTt81sj/cY/3GI/3GP9xj/cY/3GP9xj/NGMkvZzbj/cY/3GP9xj/cYj/cY/3FCyMzTc3GI/3GP9xj/cY/3GP9xj/cUnxLHDtj/cY/3GP9xj/cY/3GP9xhOlRwmro/3GP9xj/cY/3GP9xiP9xhJ8Sxg7XGP9xj/cYj/cY/3GP9xj/cY/3GP9xj/cY/3GI/3GP9xj/cY/3GP9xj/cY/3GP9xiP9xj/cY/3GP9xj/cY/3GP9xj/cYj/cY/3GP9xj/cY/3GP9xj/cY/3GI/3GP9xj/cY/3GP9xj/cY/3GP9xiP9xQwlsz2lxj/cY/3GP9xiP9xj/cYQu4c4R7/cY/3GI/3GP9xj/cY/3GP9E7hzRHv9xj/cY/3GP9xj/cY/3GP9xj/cYj/cY/3GFF/3oBxj/cY/3GP9xiP9xj/cY/3GP9xj/Q4Q817xxj/cY/3GP9xj/cY/3GI/3GP9xj/cY/3GP9xj/cYRHh8yHj/cY/3GP9xj/cY/3GI/3GP9JlzyGjI/3GP9xj/cY/3GP9xj/cY/3GP9xiP9xj/cY/3GP9xj/cUiXPIaM/3GP9xj/cY/3GP9xiP9xhGPUysK4/3GP9xj/cY/3GP9xj/cYRafspYFxj/cY/3GP9xj/cY/3GP9xhJ4Pxh8HGP9xj/cY/3GP9xj/cY/3GP9xRz1MnCv/cY/3GP9xj/cY/3GP9xj/cY/3GEc9TIwrcY/3GP9xj/cY/3GP9xj/cY/3GEkHTH+Lj/cY/3GP9xj/cY/3GP9xj/cY/3GI/z5qZLKVm3GP9xiP9xj/cY/3GP9xj/SD1MnCv/cY/3GP9xiP9xj/cY/3GP9xj/cY/3GP9xj/cYj/cY/3GP9xj/cY/3GP9LB0xfi3GP9xj/cYj/cY/3GP9xj/cY/0C6PBVc/3GP9xj/cY/3GP9xiP9xj/WBPY7HGP9xj/cY/3GP9xj/cYj/cY/zWWsbxpToj/cY/3GP9xj/cY/3GP9xhM0Ewy+3GP9xj/cYj/cY/3GP9xj/cY/3GP9xj/T0BcG/pxiP9xj/cY/3GP9xj/cY/3FIrFyFOo/3GP9xj/cY/3GP9xj/cY/3FCs6zkxf9xj/cY/3GP9xj/cY/3GP9xj/cYj/cY/3GP9xj/cY/3GP9xj/cYTMscM05xj/cY/3GP9xj/cY/3GI/3GP84MUG4zr5xj/cY/3GP9xj/cYj/cY/3GP9xj/QLo8FVz/cY/3GP9xj/cY/3GP9xiP9xj/cY/3FDTfzbII/3GP9xiP9xj/cY/3GP9xhARJwMtv9xj/cY/3GP9xiP9xj/cY/3GP9xj/cY/3GP9xj/cYQwlsz2lxj/cY/3GP9xj/cYj/cY/3GP9xj/cY/3GP9xhFzTyzLP9xj/cY/3GI/3GP9xj/cY/3GP9xj/SZc8hoyP9xj/cY/3GP9xiP9xj/cY/3GP9xj/cY/3GP9Az1wUCo/3GP9xj/cY/3GP9xj/cY/0xhPFns/3GP9xj/cYj/cY/3GP9xj/cY/3GP9xj/WBPY7HGI/3GP9xj/cY/3GP9xj/cY/3GP9xiP9xj/cY/3GP9xj/cY/3GP9xj/SwdMX4txiP9xj/cY/3GP9xj/cY/3GDLmAr0Z/XGP9xj/cY/3GI/3GP9xj/TGE8Wez/cY/3GP9xj/cY/3GP9xj/cTAZEb/m7nGP9xj/cY/3GI/3GP9xhHghyX3o/3GP9xj/cYj/cY/3GP9xj/cY/3GP9xj/cY/3GI/3GP9xj/cY/3GP9xj/cY/3GP9xiP9xj/cUzLHDNOcY/3GP9xiP9xj/cY/3GP9xj/cY/3GP9xj/cYj/cY/0f8rKA1/3GP9xj/cY/3GI/3GP9xj/cY/3GEXNPLMs/3GP9xj/cY/3GP9xiP9xj/cY/3FEXizKHf9xj/cY/3GP9xj/cY/3GP9xj/cYQvNM4MuI/3GP9xj/cY/3GP9xj/cYSKxchTr/cY/3GP9xj/cY/3GP9xj/cY/3FEY1zJyo/3GP9xj/cY/3GP9xj/cY/3FIghyH3v9xj/cY/3GP9xj/cY/3GEzLHDNOcY/3GP9xj/cY/3GI/3GP9xhBmVz2av9xj/cY/3GP9xiP9xj/cY/3GDZ1pbmKWnGP9xj/cY/3GP9xj/cY/3FEY1zJyo/3GP9xj/cY/3GP9xj/cY/3FHKCyNfXGP9xj/cY/3GI/3GP9xj/cY/3GP9xj/cY/0JZvPpk/3GP9xj/cY/3GP9xj/cYT9msEmX/cY/3GP9xj/cY/3GP9xiP9xj/cY/3GP9xj/cY/3GP9xhFuBy0fv9xj/cY/3GP9xj/cY/3GI/3GP9xj/cY/3GP9xj/cUiXPIaM/3GP9xj/cY/3GI/3GP9xj/TeVsQamP9xj/cYj/cY/3GP9xj/cY/3GP9xj/cY/3GD/34bEIHv9xj/cY/3GP9xj/cYj/cY/3EwgBOwj+yP9xj/cY/3GP9xiP9xj/cY/3GP86MpO3zWyP9xj/cY/3GP9xj/cYj/cYNK/Cu1A9cY/3GP9xj/cYj/cY/3GP9xRGNcycr/cY/3GP9xj/cYj/cY/3GP9xQ/NMwMtxj/cY/3GP9xj/cY/3GI/zs6obXFXnGP9xj/cYj/cY/3GP9xj/cYRKfsxYGP9xj/cY/3GI/3GP9xj/cYPx4xseHOj/cY/3GP9xiP9xj/cY/3GP9xj/cY/3GER4fMh4/3GP9xj/cY/3GP9xiP9xj/cY/3GP9xj/cY/3GP9xj/cYj/cY/0VeLMod/3GI/3GP9xj/cY/3GP9xj/cTtd+bSiBnGI/3GP9xj/cY/3GP9xj/cY/0VjXMnKiP9xj/cY/3GP9xj/cY/3GE07LDxN/3GP9xj/cY/3GP9xiP9xj/cY/3GP9xj/cY/3GP9xj/cYRz1MjCtxj/cY/3GP9xj/cY/3GP9xj/cYOM6CtzF9cY/3GP9xj/cYj/cY/3GP9xQZlc9mqP9xj/cY/3GI/3GP9xj/cY/3GP9xRz1MjCtxj/cY/3GI/3GP9xj/cY/3GP9xj/cY/3GP9xiEIJbO9pj/cY/3GP9xj/cYj/cY/0EqTA5bj/cY/3GP9xj/cY/3GENN/Nsgj/cY/3GP9xj/cY/3GP9xiP9xMXMBvoz+cY/3GP9xj/cYj/cY/3GP9DmVzWanGP9xj/cY/3GI/3GP9xj/TjssPE2I/3GP9xj/cY/3GP9xj/cYRc08syz/cY/3GP9xiP9xj/cY/3GP9xhBhDz3vP9xj/cY/3GP9xj/cY/3GI/3GP9xj/cY/3GP9xj/cY/3GP9xiP9xj/cY/3GP9xUX/fgP9xj/cYj/cY/3GP9xj/cY/3GP8ycwG/jP6P9xj/cY/3GP9xj/cY/3GP9xiP9xj/R9Jsktlxj/cY/3GP9xiP9xj/cY/zhbgbmkfv9xj/cY/3GP9xiP9xj/cYQYQ897z/cY/3GP9xj/cY/3GP9xj/cY/3GI/3GP9xj/cY/3GP9xj/cY/3GP9xiP9Sf9+Aj/cY/3GP9xj/cY/3GI/0OZXNZqcY/3GP9xj/cY/3GP9xg8VUS0qruP9xj/cY/3GP9xj/cY/3GEpL3FtCcYj/cY/3GP9xj/cY/3GP9xMLNIv0y3cY/3GP9xj/cY/3GP9xj/cYj/cY/3GP9xj/cY/03LHENOj/cY/3GP9xj/cY/3GP9xj/cY/3GI/3GP9xj/cY/3FGF/yugP9xj/cYj/cY/3GP9xj/cY/3GP9JbLx5NHGP9xj/cY/3GP9xj/cY/3GITOVsMalxj/cY/3GP9xj/cYj/cY/3GP9AujwVXP9xj/cY/3GP9xj/cY/3GP9xiP9xj/cY/3GP9xj/cY/3GP9xj/cYhByMzzc4/3GP9xiP9xj/cY/3GP9xj/cU/EjBO3/3GP9xj/cY/3GP9xiP9xj/cY/3GP9xj/cY/3GP9xj/cYj/QT9sDQmP9xj/cY/3GI/3GP9xj/SrGMZOdxj/cY/3GP9xj/cY/3GP9xhaXNajj/cY/3GP9xj/cY/3GP9xj/cYj/cYSTa8fJSP9xj/cY/3GI/3GP9xj/cYReeMsYeP9xj/cY/3GP9xj/cY/3GI/3FFp+ylgXGP9xj/cY/3GP9xj/cY/3GI/3GP9xj/cYMq9qvVCVcY/3GP9xj/cY/3GP9xj/cY/3FOapwpVv9xj/cY/3GP9xj/cY/3GDqHU7V4rHGI/3GP9xj/cY/3GP9xj/cY/3GP9xiP9xj/cY/3GP9xj/cY/zyPYbVwnv9xj/cY/3GP9xiP9xj/cYToTsF7Fxj/cY/3GP9xj/cY/3GI/0EqTA5bj/cY/3GP9xj/cY/3GP9xj/VUncto/3GP9xj/cY/3GP9xj/cY/3GI/3GP9xj/cY/3GP9xj/SaxchTqI/3GP9xj/cY/3GP9xj/cYRGNcucpxiP9xj/cY/3GP9xj/cY/3GP9xj/cYhGPUysK4/3GP9xj/cY/3GP9xj/cY/3GI/3FFzTyzLI/3GP9xj/cY/3GP9xj/cY/3GP9xiP9xj/cY/3GP9xj/cY/3GP9xj/cYj/cY/3GP9xj/cY/3GP9xj/cY/3GI/3GP9xj/cY/3GP9xRc08syyP9xj/cY/3GP9xiP9xj/cY/3GP9FXizKHY/3GP9xj/cY/3GP9xj/cY/3GI/3GP9xhC80zgy4/3GP9xj/cY/3GP9xj/cYj/cU1AXDv6j/cY/3GP9xj/cY/3GP9xiP9xTUBcO/qP9xj/cY/3GP9xj/cY/3GI/3GP89/nG0AY6P9xj/cY/3GP9xj/cY/3GIM3xhvYOej/cYj/cY/3GP9xj/cY/3E6h1O2eKz/cY/3GI/3GP9xj/cY/3GP9xj/cY/3FHPUyMK3GI/3GP9xj/cY/3GP9xj/cYTAC8T/SP9xj/cY/3GP9xj/cY/3GP9xP3DmsY8Zj/cYj/cY/3GP9xj/cY/3GP9xSIIch97/cY/3GP9xj/cY/3GP9xj/cY/3GI/3GP9xj/cY/3GP9xj/cY/3GP9xiP9xj/cY/3GP9BFSwPrY/3GP9xj/cY/3GP9xj/cY/3GDu+0bVBLv9xj/cY/3GP9xj/cY/3GP9xiP9DrnzVGHGP9xiP9xj/cY/3GP9xj/cY/3GP9xj/cYj/cY/3GP9xj/cY/3GP9xj/cY/3GI/3GP9xj/cY/3GP9xj/cY/3GP9xiP9MdlxYmv9xj/cY/3GP9xj/cY/3GI/3FLkKxW9f9xj/cY/3GP9xj/cY/zcxFbnO6nGP9xiP9xj/cY/3GP9xj/cY/zZTR7usuI/3GI/3GP9xj/cY/3GP9xj/cYSnZcaJqI/3GP9xj/cY/3GP9xj/cY/3GP9xiP9xPv/DsgA8j/cYj/cY/3GP9xj/cY/3GP9xj/cY/3GISnZcaJqP9xj/cY/3GP9xj/cY/3GIRc08oyxxiP9xj/cY/3GP9xj/cY/04AvD/0/3GP9xj/cY/3GP9xj/cY/3FJB0x/i4/3GI/3GP9xj/cY/3GP9xj/QLo8FVz/cY/3GP9xj/cYj/cY/3GP9xj/cY/3GP9xj/cY/3GI/3GP9xj/cY/3GP9xj/cY/3GP9xiP9xj/cY/3GP9xj/cY/3GP9xj/cYj/cY/3GP9xj/cY/3GP9xj/cY/3GI/3GP9xj/cY/3GP9xj/cY/3GP9xiP9xj/cY/3FRf9+A/3GP9xj/cYj/cY/3GP9xj/cUisXIU6/3GP9xiP9xj/cY/3GP9xj/Un/fgI/3GI/3GP9xj/cY/3GP9xj/cY/3GP9xTNBMQvv/cYj/cY/3GP9xj/cY/3GP9xS4t8V0j/cY/3GP9xj/cY/3GI/3GP9xj/cY/3GP9xj/cY/3GP9xiDjk4bgbHv9xj/cY/3GP9xj/cYj/QSpMDluP9xj/cY/3GP9xj/cY/zgxQbnOvv9xj/cY/3GP9xj/cY/3GP9xj/P7szskTMj/cY/3GI/3GP9xj/cY/3GP9xj/cY/3GEAqTP1bcYj/cY/3GP9xj/cY/3GP9xhC7hzhHo/3GP9xj/cY/3GP9xj/cYj/cY/3GP9xj/cY/3GP9xRF4syh3/cY/3GP9xj/cY/3GI/3GP9xMnA2vo/Jj/cYj/cY/3GP9xj/cY/3GP9xhFzTyzLP9xj/cY/3GI/3GP9xj/cY/3GEiXPHaMcY/3GP9xj/cY/3GP9xiP9xhM5WwxqXGP9xj/cY/3GI/3GP9xj/cYR3HsmOH/cY/3GP9xj/cY/3GI/3GP9xj/cY/0g9TJwr/3GP9xj/cY/3GI/3GP9xj/cY/09AXBv6cY/3GP9xj/cYj/cY/3GP9xj/cY/3GP9xj/cY/3GI/3GP9xj/cY/3E2LBG60+6P9xj/cY/3GP9xj/cY/3GDdgsbifTnGP9xj/cYj/cY/3GP9xj/cYN5shuWTej/cY/3GP9xj/cYj/cY/z1IBrS3+f9xj/cY/3GP9xj/cY/3GEisXIU6/3GP9xj/cY/3GP9xj/cT6qBLFV+3GP9xj/cY/3GP9xiP9xj/cY/0267DRRcY/3GP9xj/cY/3GI/3GP9FY1zJyo/3GP9xj/cY/3GP9xiP9xj/cYQvNM4MuP9xj/cY/3GP9xj/cY/3GI/3GP9xj/cUu67FRRj/cY/3GP9xj/cYj/cY/3GD3mhrMZeY/3GP9xj/cY/3GP9xj/cY/3GP9xiEp2XGiaj/cY/3GP9xj/cY/3GP9xhNKvwtUHGP9xj/cY/3GP9xj/cYj/QSpMDluP9xj/cY/3GP9xj/cY/3GEuQrFb1/3GP9xj/cY/3GP9xj/cY/3GF0m09n/cY/3GP9xj/cY/3GP9xj/MGaWsalpj/cY/3GI/3GP9xj/cY/3E5UNS3ryv/cY/3GP9xj/cYj/cY/3GP9xj/cY/zAV87H6DP9xj/cYj/cY/3GP9xj/cY/3GDqUkbZrboj/cY/3GP9xj/cY/3GP9xj/cUt2XFia/3GP9xj/cY/3GP9xj/cY/3E151S6GKtxj/cY/3GP9xj/cY/3GI/3GP9xj/cY/3GE07LDxN/3GP9xj/cY/3GP9xj/cY/3GI/3GP9xT+7MEROP9xj/cY/3GP9xj/cY/3GP9xj/cUnxLHDtj/cY/3GP9xj/cYj/cY/3GP9K4Pxx8P9xj/cY/3GP9xiP9xj/cY/zV0U7uLrHGP9xj/cY/3GP9xiP9xj/cY/3GP9D3eziIY/3GP9xj/cYj/cY/3GP9xOn4ytoHN/3GI/3GP9xj/cY/3GP9xj/cY/3GP9xiDYxQbrOvv9xj/cY/3GP9xj/cY/3GI/3GEeCHJfej/cY/3GP9xj/cYj/cY/3GP9xj/cY/3GP9xj/cY/3GIRJLMxtP/cY/3GP9xiP9xj/cY/3GP9xj/cY/3GP9xj/cUzQTEL7/3GI/3GP9xj/cY/3GP9xj/SwdMX4txj/cY/3GI/3GP9xj/cY/zcb4brkHv9xiP9xj/cY/3GP9xj/cY/3FIrFyFOo/3GP9xj/cY/3GP9xj/cY/3FD80zAy3GP9xiP9xj/cY/3GP9xj/cTz+cbQBjv9xj/cY/3GI/3GP9xj/cY/0OEPNe8cY/3GP9xj/cY/3GP9xj/cYgyNLO+y0z/cY/3GP9xj/cY/3GI/3GP9MdlxYmv9xj/cY/3GP9xj/cYj/cY/3FOhOwnsf9xj/cY/3GP9xj/cY/3GI/3GP9xhOqjwlXI/3GP9xj/cY/3GP9xj/cY/3FCrnzVGHGP9xj/cYj/cY/3GP9xj/TvqMIFdxj/cY/3GP9xj/cY/3GI/0rGrGOVcY/3GP9xj/cY/3GP9xiP9xg76VG1Fq6P9xj/cYj/cY/3GP9xj/cY/3GP9xj/cUc9TIwrcYj/cY/3GP9xj/cY/3GP9xPrszskTM/3GP9xj/cY/3GI/3GP9xj/cY/3GEAqTP1bcY/3GP9xj/cYj/cY/3GP9xj/QRUsD62P9xj/cY/3GP9xj/cY/3GP9xhLkKxW9f9xj/cY/3GP9xj/cY/3GP9xTOVsQamP9xj/cY/3GP9xj/cY/3GITOVsMalxj/cY/3GP9xj/cYj/cY/3FFzTyzLI/3GP9xj/cY/3GP9xj/cY/3GI/3GP9xj/cY/3GP9xj/cY/3GEkHTH+L/3GI/3GP9xj/cY/3GP9xj/cUdx7Jjhj/cY/3GI/3GP9xj/cY/3GP9H54yhh/9xj/cY/3GP9xj/cYj/cY/3GP9xj/cY/3GP9xQD9sDQmP9xj/cY/3GP9xj/cY/3GEAqTA5b/3GP9xj/cY/3GP9xj/cY/09VfCqo/3GP9xj/cY/3GP9xiP9xj/cYR3HsmOH/cY/3GP9xj/cY/3GP9xiP9xgyxcm+Ojb/cY/3GP9xiP9xj/cY/3GD8eMbHhzo/3GP9xj/cYj/cY/3GP9FY1zJyo/3GP9xj/cY/3GI/3GP88GZW15mqP9xiP9xj/cY/3GP9xj/cY/3GP9xj/MR0Cv+L9cY/3GI/3GP9xj/cY/3GP9Mi3xXSI/3GP9xj/cY/3GP9xj/T4TsJ7GI/3GP9xj/cY/3GP9xj/cY/zyDYrR8nXGP9xiP9xj/cY/3GP9xj/cY/z5dUrOirY/3GP9xj/cYj/cY/3GP9xj/cY/3GP9xj/cY/3GI/3GP9xhRf96AcY/3GP9xj/cYj/cY/3GP9xQwlsz2lxj/cYj/cY/3GP9xj/cY/3GEBu3AoSj/cY/3GP9xiP9xj/cY/3GP9xMaJxv12Oj/cY/3GP9xj/cY/3GI/3GP9FTfy7IHGP9xj/cY/3GI/3GP9xj/cY/3GP9xj/cY/3GP9xMHvisJQdj/cY/3GI/3GP9xj/cY/3GP9xj/cY/3GP9xiP9xj/cY/3FPqjwFXHGP9xj/cY/3GP9xj/cY/3FD80zAy3GI/3GP9xj/cY/3GP9xg7QPe1vwj/cY/3GP9xj/cY/3GP9xj/cY/3GEGZXPZqj/cY/3GP9xj/cY/3GP9xiP9xPBnBtOY+j/cY/3GP9xj/cY/3GP9xj/cUzlbEGpj/cY/3GP9xj/cY/3GI/3GP86/fK2Ag1xj/cY/3GP9xj/cY/3GP9xhLdlxImnGP9xj/cY/3GP9xj/cY/0EE/ADA/3GP9xj/cY/3GP9xj/cY/0Ju3PkS/3GI/3GP9xj/cY/3GP9xgy4hG+He7/cY/3GP9xj/cY/3GP9xiP9xOpRltWuacY/3GP9xj/cY/3GP9xj/cY/3GI/3GP9xj/cY/0OEPNe8cY/3GP9xj/cY/3GP9xj/cYgw0bWwPkqP9xj/cY/3GP9xj/cY/3GP9xj/PhnBsuY+cYj/cY/3GP9xj/cY/3GP9xj/cTGRQr9uvf9xj/cY/3GP9xj/cYj/cY/3GP9xj/QLo8FVz/cY/3GP9xj/cY/3GP9xNIGRvH5uj/cY/3GP9xj/cY/3GP9xMYwSv3Pt/3GP9xj/cY/3GP9xj/cY/3GEuLfEdIcY/3GP9xj/cYj/cY/3GP9xj/Na/CvFA9j/cYj/cY/3GP9xj/cY/3GP9JlzyGjI/3GP9xj/cY/3GI/3GP9xj/cY/zar0bpULnGP9xj/cYj/cY/3GP9xj/cYSJc8doxxj/cY/3GP9xj/cY/3GI/3GP9xj/cY/3GP9xj/cY/zO3kb5Ibv9xj/cY/3GP9xj/cY/3GP9xiEBZvAtk/3GP9xj/cY/3GI/3GP9xj/cY/3GP9xj/cY/3GP9xiP9xj/cYTNBMMvtxj/cY/3GP9xj/cY/3GP9xhGKCytfY/3GP9xj/cYj/cY/3GP9xj/cY/3GP9xj/cY/3GI/3GP9xMtHhvS4ecY/3GP9xj/cYj/cY/3GP9xj/cUWSzKbTcY/3GP9xj/cY/3GP9xj/cY/09VfCqo/3GP9xj/cY/3GI/3GP9xj/cY/076jCBXcY/3GP9xj/cY/3GP9xiP9xj/R+eMoYf/cY/3GP9xj/cY/3GP9xj/cY/3GI/3GP9PQFwb+nGP9xj/cY/3GP9xj/cYj/cUzLHDNOcY/3GP9xj/cYj/cY/3GP9xj/cY/3GP9xj/cY/3GI/3GP9xj/R808kyxxj/cY/3GP9xj/cY/3GP9xiP9xj/cUPzTMDLcY/3GP9xj/cY/3GP9xj/cYj/cY/3GP9xj/cY/0TzTNDL/3GP9xj/cY/3GI/3GP9xj/cY/0xhPFns/3GP9xj/cY/3GP9xj/cY/3GI/3GERjXLnKcY/3GP9xj/cY/3GP9xiP9xRvyskDVxj/cY/3GP9xj/cYj/cY/3GP9xj/cUGZXPZqj/cY/3GI/3GP9xj/cY/3GEpL3FtCcY/3GP9xj/cY/3GI/3GDeGAbl5/v9xj/cY/3GI/3GP9xj/cYNMUivDrdj/cY/3GP9xiP9xj/cY/3FPv1wECnGP9xj/cYj/cY/3GP9xj/cY/3GP9xhTSd22iP9xj/cY/3GP9xj/cY/3FCs6zUxXGI/3GP9xj/cY/3GP9xj/cUAqTA5b/3GP9xiP9xj/cY/3GP9xj/cY/3GP9xj/cYj/cY/3GP9xj/cY/3GP9xj/cYS3ZcSJpxj/cY/3GP9xj/cY/3GP9xj/Qj9s7Alxj/cY/3GP9xj/cYj/cYR5c8loyI/3GP9xj/cY/3GP9xj/cYTUBcO/r/cYj/cY/3GP9xj/cY/3GP9xj/QKUcFq7/cY/3GP9xj/cY/3GP9xj/cYj/cY/3GEkcbH45/3GP9xiP9xj/cY/3GP9xTOVsQan/cYj/cY/3GP9xj/cY/3GDefErlg7f9xj/cYj/cY/3GP9xj/cY/0OZXNZqcY/3GI/3GP9xj/cY/3GP9xg4oFG3X65xj/cY/3GP9xj/cY/3GP9xj/cUkHTH+LiP9xj/cY/3GP9xj/cY/3GEAqTP1bcY/3GI/3GP9xj/cY/3GP9xj/cY/3FNQFw7+oj/cY/3GP9xj/cY/3GP9xhAKkz9W3GP9xiP9xj/cY/3GP9xj/cY/3GP9xj/OY/ct3AjcY/3GP9xiP9xj/cY/3GP9xhEXiy6HXGP9xj/cY/3GP9xj/cY/3GIODaEuMl7j/cY/3GP9xj/cY/3GP9xSQdMf4uP9xiP9xj/cY/3GP9xj/cYONOytyxNcY/3GP9xiP9xj/cY/3EwGRG/5u5xj/cY/3GP9xj/cY/3GP9xj/SD1MnCuP9xj/cY/3GP9xj/cY/z0Rs7TuTI/3GP9xj/cY/3GP9xj/cY/3GP9xiP9xj/cY/3GP9xj/cY/3GP9xj/RwLcr9KP9xj/cYj/cY/3GP9xj/cY/3GP9xj/cY/3GISQdMf4v/cY/3GP9xj/cY/3GP9xj/cY/3GI/3GP9xj/RV4syh2P9xj/cY/3GP9xj/cY/3GP9xj/cYj/cYSRxsfjn/cY/3GP9xiP9xj/cY/3GP9xj/cYPzhVsMeqcY/3GP9xj/cY/3GI/3GD63QrFIvXGP9xiP9xj/cY/3GP9xj/cY/3GP9xj/cYSmE8aeyP9xj/cYj/cY/3GP9xj/cU1AXDv6j/cY/3GP9xiP9xj/cY/3GP803tq8ISVxj/cY/3GP9xiP9xj/cY/3GP9xj/cTlLpLe0W/9xj/cY/3GP9xj/cY/3GP9xQEScDLaI/3GP9xj/cY/3GP9xj/cY/1xc1aP/cY/3GP9xj/cY/3GP9xj/cY/3GI/3GP9xj/cYRigsrX2P9xj/cY/3GP9xj/cY/3GP9xj/cYQu4c4R6P9xj/cY/3GP9xiP9xj/cY/3GP9xj/cY/3GP8yjBK/c+3/cYj/cY/3GP9xj/cY/3GP9xj/OGiTuJdscY/3GI/3GP9xj/cY/3GP9xj/cY/3GP9xgwmSSwdtv/cYj/cY/3GP9xj/cY/3GP9xj/cUc9TIwrcYj/cY/3GP9xj/cY/3GP9xj/PR2ytOJNiP9xj/cY/3GP9xj/cY/3GP9xj/cYj/cY/3GP9xj/cYOrLStk0tiP9xj/cY/3GP9xj/cY/3GP9xO5SRtWtu/3GP9xj/cY/3GP9xj/cY/zg1MrjKzXGP9xj/cY/3GP9xj/cYg8VUS0qrv/cY/3GP9xj/cY/3GP9xhDHozOF3GI/3GP9xj/cY/3GP9xj/cYNdpCuiW9cY/3GP9xj/cY/3GI/3GP9xj/Qm7c+RL/cY/3GP9xj/cY/3GP9xiP9xhOqjwlXI/3GP9xj/cY/3GP9xj/cY/04q/D1Qj/cY/3GP9xj/cY/3GP9xj/cYN1uBuKR+cY/3GP9xj/cY/3GP9xj/cYj/cY/3GP9xj/cY/3GP9xj/cY/3FG0myS2XGP9xj/cY/3GP9xj/cYj/cY/3GP9xj/cY/3GP9xj/cY/3GEAVLP6tcY/3GP9xj/cYj/cY/3GP9xg2ecK6hj2P9xj/cYj/cY/3GP9xj/cY/3GP9xj/cY/3GI/3GP9IKCyNfXGP9xiP9xj/cY/3GP9xj/cY/3GP9xj/cYj/cY/3GP9xj/cY/3GE6VHCauj/cY/3GP9xj/cY/3GP9xj/cY/3GI/3GP9xj/cYTpUcJq7/cY/3GI/3GP9xj/cY/3GP9xj/cY/3GP9xiP9xj/RO4cwR5xj/cY/3GI/3GP9xj/cY/3GP9xj/cY/3GP9xiP9xj/cUiXPIaM/3GP9xj/cY/3GP9xj/cY/3GP9xiP9xj/cY/3GP9xj/cY/3GP9xj/SwdMX4txiP9xj/cY/3GP9xj/cY/3GEW4HLR+/3GP9xj/cY/3GP9xj/cY/3GI/3GP9xj/cY/3GEphPGnsj/cY/3GP9xj/cY/3GP9xiP9xj/cY/3FLYTxJ7HGP9xj/cY/3GP9xj/cY/3GP9xiP9xj/cY/0fNPJMscY/3GP9xj/cY/3GP9xj/cYj/cY/3GP9DmVzWanGP9xj/cY/3GI/3GP9xj/cYSnZcaJqP9xj/cY/3GI/3GP9xj/cY/3GP9xj/cY/3GP9xhOqjwlXI/3GI/3GP9xj/cY/3GP9xj/cY/3GP9xhHPUyMK3GP9xj/cY/3GP9xj/cY/3GP9DyMzjc4/3GP9xj/cYj/cY/3GP9xj/cY/3E3RmG4uZ5xj/cY/3GP9xj/cY/3GI/3GEXNPLMs/3GP9xj/cY/3GP9xj/cY/3GDYsEbrT7v9xj/cY/3GI/3GP9xj/cY/3FNQFw7+o/3GP9xj/cYj/cY/3GP9xhOhOwXsXGP9xj/cY/3GP9xiP9xj/cY/zeoB7pX+I/3GP9xiP9xj/cY/3GP9xj/cY/3GP9xj/cYj/cY/3GP9xj/cY/3GP9POywcTXGP9xj/cY/3GP9xj/cYj/QLo8BVxxiP9xj/cY/3GP9xj/cY/3GP9xj/cYVhPa7I/3GP9xj/cY/3GP9xj/cY/z4/EbPA7o/3GP9xiP9xj/cY/3GP9xj/cY/3GDu+0bVBLv9xj/cY/3GP9xj/cY/3GP9xj/RPNM0Mv/cYj/cY/3GP9xj/cY/3GP9Cbtz5Ev9xj/cY/3GI/3GP9xj/cY/3GP9xj/cY/3GP9xSeD8cfD/cY/3GP9xj/cY/3GP9xj/cYj/cY/3GP9xj/cY/3GP9xj/cY/3GI/3GP9xj/cY/3GP9xj/cY/3GP9xiP8yonG/XY6I/3GP9xj/cY/3GP9xj/cUz6jEBXj/cY/3GP9xiP9xj/cY/3FF0myy2Y/3GP9xiP9xj/cY/3GP9xR3HsmOGP9xj/cY/3GP9xiP9xj/cUixjITnj/cY/3GP9xj/cY/3GP9xg/DQKx8v3/cY/3GP9xiP9xj/cY/3GP9xj/cTeK8bl1Do/3GP9xj/cY/3GP9xj/cYj/cTINUb7yro/3GP9xiP9xj/cY/3GP9xj/cY/3GE1AXDv6/3GI/3GP9xj/cY/3GP9xj/cYQzjc3HL/cY/3GP9xiP9xj/cY/3GP9xj/OZ8St2DtcY/3GP9xiP9xj/cY/3GP9xj/PT/ktMAbj/cY/3GP9xj/cY/3GP9xg+xFSxO6txj/cY/3GP9xj/cY/3GP8637G2IE5xj/cYj/cY/3GP9xj/cY/3GP9xj/RAls32mP9xj/cY/3GP9xj/cY/3GI/3GP9xXSbT2f9xj/cY/3GP9xj/cYj/cYQx6Mzhdxj/cY/3GP9xj/cY/3GP9xj/cYj/cU+/XAQKcY/3GP9xj/cY/3GI/3GP9xj/cY/3GP9IPUycK/9xj/cY/3GI/3GP9xj/cY/087LBxNcY/3GP9xj/cY/3GP9xj/cY/3GISLGMdOdxj/cYj/cY/3GP9xj/cY/3FD80zAy3GP9xj/cY/3GI/3GP9xj/cYP2fFsZg6/3GP9xj/cYj/cY/3GP9xj/cUdXnJqG/3GP9xj/cY/3GI/3GP9xj/cY/09AXBv6cY/3GP9xj/cYj/cY/3GP9xj/cY/3GP9xj/cY/3GI/3GP9xj/cY/3GP9xj/cY/3GP9xiP9xj/cY/0fNPJMscY/3GP9xj/cY/3GP9xj/cYj/cY/3GP9xj/TeVsQamP9xiP9xj/cY/3GP9xj/cY/3GEuLfEdIcY/3GP9xj/cY/3GI/3GP9xj/cY/3GP9xj/cY/3GP9xhUSdu2cY/3GP9xj/cY/3GP9xj/cYWlzWo4/3GP9xj/cY/3GP9xj/cYj/cYR1ecioZxj/cY/3GP9xj/cY/3GP9ApRwWrv9xj/cY/3GP9xj/cY/3GI/3GEnxLGDtcY/3GP9xiP9xj/cY/3GP9xj/cY/3GP9xj/cYj/cYO8jstTcT/3GP9xj/cY/3GP9xj/cY/0aSzLbT/3GP9xj/cY/3GP9xiP9xhARJwMtv9xj/cY/3GP9xj/cY/3GP9xiP9xj/cUt2XEiacY/3GP9xj/cY/3GI/3GP9xj/cURjXMnK/3GP9xj/cY/3GI/3GP9xj/cY/3GEYoLK19j/cY/3GP9xj/cY/3GP9xj/cYj/cY/3GEAqTP1bcY/3GP9xj/cY/3GP9xiP9xj/cY/3GP9xj/cY/3GP9xSeD8cfD/cY/3GP9xj/cY/3GP9xj/cY/3FIlzyGjP9xj/cYj/cY/3GP9xj/cY/3GP9xj/cY/3GIRigsrX3/cY/3GP9xiP9xj/cY/3GP9xj/cY/3GP9xj/cYj/cY/3FKNrxclHGP9xj/cYj/cY/3GP9xj/cYQx6Mzhdxj/cY/3GP9xj/cYj/cY/3GP9xhEY1y5ynGP9xj/cY/3GI/3GP9xj/cY/3GP9Jcex44XGP9xj/cY/3GI/3GP9xj/cYMjDCvs89j/cY/3GP9xiP9xj/cY/3GP9xj/cY/3GP9LB0xfi3GP9xiP9xj/cY/3GP9xhKdlxomo/3GP9xiP9xj/cY/3GP9xONOyuCxN/3GP9xj/cY/3GI/3GP9xg5FFK2661xj/cY/3GP9xj/cY/3GP9xj/Sxxsbjn/cY/3GP9xj/cY/3GI/3GP9xj/cYPw0CsfL9/3GP9xj/cY/3GP9xj/cYj/cY/zawArpP/XGI/3GP9xj/cY/3GP9xj/cY/3GP9xiP9JlzyGjP9xiP9xj/cY/3GP9xj/cY/ztU8barDo/3GP9xj/cY/3GP9xj/cYj/cTigUbdfrnGP9xj/cY/3GI/3GP9xj/cUYX/K6A/3GP9xj/cYj/cY/3GP9xj/cY/3GP9JlzyGjI/3GP9xj/cY/3GI/3GP9xj/cY/3GP9xj/PjMSs8zt/3GP9xj/cYj/cY/3GP9xj/cYRj1MrCuP9xj/cY/3GI/3GP9xj/cY/0TuHMEecYj/cY/3GP9xj/cY/3GP896VG0Fq6P9xj/cY/3GP9xj/cY/3GIOo9htnCe/3GI/3GP9xj/cY/3GP9xj/cY/zRNxLyyO3GP9xiP9xj/cY/3GP9xj/cTgYF7fn6HGP9xj/cY/3GP9xj/cY/3GI/3FJHGx+OY/3GP9xj/cYj/cY/3GP9xg8kca0bjn/cYj/cY/3GP9xj/cY/3GP9xg8NwO0yPz/cYj/cY/3GP9xj/cY/3GP9Az1wUCo/3GP9xj/cY/3GP9xj/cY/zC+IbBR3nGP9xiP9xj/cY/3GP9xj/cYTAC8T/SP9xj/cY/3GP9xj/cY/3GP9xj/QQT8AMD/cY/3GP9xj/cY/3GP9xj/cYj/cY/3GP9xhdJtLZcY/3GP9xj/cYj/cY/3GP9xj/cY/3GP9xj/cY/3GI/3GP9eJtPZj/cY/3GP9xj/cY/3GI/3GP9xj/cY/3GP9xj/cYSJc8doxxj/cY/3GP9xiP9xj/cY/3GP9xTNBMQvv/cY/3GP9xj/cY/3GI/3GP8yYtG+nS5xj/cY/3GP9xj/cY/3GI/3GP9MdlxYmv9xj/cY/3GP9xj/cYj/cY/3E172K7EJ3/cY/3GP9xj/cY/3GI/3GP9xgzazK9lM3/cY/3GI/3GP9xj/cY/3GP9xj/cY/3GEiCHHfecY/3GP9xj/cY/3GP9xj/cYj/cY/3GP9xj/cY/3GP9FXizKHY/3GP9xj/cY/3GP9xiP9xhBhDznvHGI/3GP9xj/cY/3GP9xj/cY/07lbCGpcY/3GP9xj/cY/3GP9xj/cUPzTMDLcYj/cY/3GP9xj/cY/3GP9xj/cY/3GI/3GEYoLK19/3GP9xiP9xj/cY/3GP9xj/cYVhPa7P9xj/cYj/cY/3GP9xj/cY/3GP9xj/cY/3GI/3GP9xj/cUAqTA5b/3GP9xj/cY/3GP9xiP9xj/cY/3GP9xj/cY/3GP9xj/cYVhPa7I/3GP9xj/cY/3GP9xj/cY/3GI/3GP8ww1GwTK5xj/cY/3GI/3GP9xj/cYQCpM/Vtxj/cY/3GP9xj/cYj/cY/3FWE9rsj/cY/3GP9xj/cY/3GI/3GP9xj/cV0m09n/cY/3GP9xj/cYj/cY/3E6ZSG2mt6P9xj/cY/3GP9xj/cY/3GP9xiP9xj/cUisXIU6/3GP9xj/cY/3GI/3GP9xj/cY/3GP9xj/cY/3GP9xiP9xhdJtLZcY/3GP9xj/cY/3GP9xiP9xhWE9rs/3GP9xj/cY/3GP9xj/cYj/cUSSzMbTj/cY/3GI/3GP9xj/cY/3GDjOgrcxfXGP9xj/cY/3GP9xj/cY/0fNPJMscY/3GP9xiP9xj/cY/3GP9xj/cYPYDDs388/3GP9xj/cY/3GP9xj/cY/3GI/0JEnOu2cY/3GP9xj/cY/3GP9xj/PI9htXCe/3GP9xj/cYj/cY/3GP9xj/Qlm86mRxiP9xj/cY/3GP9xj/cY/3GP9xj/cYj/cY/3GP9ApRwGrnGP9xj/cYj/cY/3GP9xj/cY/3GP9xj/cY/3GI/3GP9xj/cYS8scU06P9xiP9xj/cY/3GP9xj/cY/3GP9xj/cYj/cY/3GP9JlzyGjI/3GP9xj/cY/3GP9xj/cY/3GI/3GP9xhKYTxp7I/3GP9xj/cY/3GP9xj/cY/3GP9xiP9xj/cUW4HLR+/3GP9xj/cYj/cY/3GP9xj/cY/3GP9xj/cY/3GI/3GP9xRF4suh1xiP9xj/cY/3GP9xj/cY/3GP9xj/cYVEnbtnGP9xj/cY/3GP9xj/cY/3GEc9TIwrcY/3GP9xj/cY/3GP9xj/cY/3GEc9TIwrcY/3GP9xj/cY/3GP9xj/cY/0fSbKLZ/3GP9xj/cY/3GP9xj/cYj/cYS5CsRvVxj/cY/3GP9xj/cY/3GI/3GP9JghyH3v9xj/cY/3GP9xiP9xj/cY/1J/34CP9xj/cY/3GI/3GP9xj/cYPWKCsp19cY/3GI/3GP9xj/cY/3GP9xNe9iuxCd/3GP9xiP9xj/cY/3GP9xj/cY/3GP9xj/cYj/cY/3GP9xj/cU1AXDv6j/cY/3GP9xiP9xj/cY/3GP9N5WxBqY/3GI/3GP9xj/cY/3GP9xj/cY/3GP9xQq581Rhxj/cY/3GI/3GP9xj/cY/3GP9xPXeis4hdj/cY/3GP9xj/cYj/cY/3GP9xj/OezDuBM8j/cY/3GP9xj/cY/3GP9xj/cYP011sbKK/3GP9xj/cY/3GP9xj/cYj/cY/3GDtIBrW3+Y/3GP9xj/cY/3GP9xiP9xhJB0x/i/9xj/cY/3GP9xj/cY/3GP9xiP9xj/cY/3GP9xj/cYRF4suh1xj/cY/3GP9xj/cY/3GI/3GP9xj/cY/3GP9xj/cYTNBMMvtxj/cY/3GI/3GP9xj/cY/3GER4fMh4/3GP9xj/cY/3GP9xj/cY/3GI/3GP9xj/cY/3GP9xj/cY/3GP9xiP9xj/cY/3GP9xj/cY/3GP9xj/cYj/cY/3GP9xj/cY/3GP9xj/cY/3GI/3GP9xj/cY/3FD80zAy3GP9xj/cY/3GP9xiP9xj/cYRc08syz/cY/3GP9xj/cY/3GP9xj/cYj/cY/3GP9xj/cY/3GP9xNGdBvJi+/3GP9xj/cY/3GP9xj/cY/3GP88Xfm1ogaP9xj/cY/3GP9xj/cY/3GP9xhDONzccv9xiP9xj/cY/3GP9xj/cY/3GP9xj/cYj/cY/3GP9xj/cY/3FJ8Sxw7Y/3GP9xj/cY/3GP9xj/cY/3GEGZXPZqj/cY/3GP9xj/cY/3GP9xiP9xj/cY/3GP9xj/cYQYQ897z/cY/3GP9xj/cY/3GI/3GP9xj/cY/3GP9xhM0Ewy+3GP9xj/cY/3GI/3GP9xj/cY/3GP9xj/cY/3GP9xhC7hzhHo/3GP9xj/cY/3GI/3GP9xj/cY/3GP9xj/cY/3GP9xSQdMf4uI/3GP9xj/cY/3GP9xj/cYSJc8doxxj/cY/3GP9xiP9xj/cY/3GP9xj/cY/3GP9xj/cYj/cY/3GP9xj/cY/3GP9xj/cY/3GI/3GP9xj/cY/3GP9xj/cY/3GP9xiP9xhHghyX3o/3GP9xj/cY/3GI/3GP9xj/cY/3GP9xj/cY/3GP9xRygsjX1xj/cY/3GP9xiP9xj/cY/3GP9xj/cY/3GP9xj/cYj/cY/3GFYT2uz/cY/3GP9xj/cY/3GI/3GP9xj/cY/3GP9xj/cY/3GP9xiP9xhWE9rs/3GP9xj/cY/3GP9xj/cYj/cY/3GP9xj/cYTTssPE3/cY/3GP9xj/cY/3GP9xj/cYj/cY/3GP9xj/cY/087LBxNcY/3GP9xj/cY/3GP9xj/cYj/cY/3FAFSz+rXGP9xiP9xj/cY/3GP9xj/cY/3GP9xj/cYj/cY/3GP9xRF4syh3/cY/3GP9xj/cY/3GP9xj/cY/3GI/3GP9xj/cY/3GP9IKCydff9xj/cY/3GP9xj/cY/3GP9xiP9xj/cY/3FHPUyMK3GP9xj/cY/3GP9xiP9xj/cY/3GP9xj/TdBMQvuP9xj/cY/3GP9xiP9xj/cY/3GP9xj/cY/3FPqjwFXHGP9xj/cY/3GI/3GP9xj/cY/3GP9xj/cY/3FJ8Sxw7Y/3GP9xj/cY/3GP9xiP9xj/cUt2XEiacY/3GP9xj/cY/3GI/3GP9xj/cY/3GP9xhKNrxclHGP9xj/cY/3GP9xj/cY/3GP9xiP9xj/cY/3GP9DhDzXvHGP9xj/cY/3GP9xj/cY/3GI/0E/bA0Jj/cY/3GP9xiP9xj/cY/3GP9xj/cY/3GELIzNNzcY/3GP9xj/cY/3GI/3GP9xj/cY/3GP9xj/cYRigsrX2P9xj/cY/3GP9xj/cYj/cY/3GP9xj/cY/3GP9xQBUsD63/cY/3GP9xj/cY/3GP9xiP9xj/cYSQdMf4v/cY/3GP9xj/cY/3GP9xiP9xj/cY/3GP9xj/cT1igrOdfY/3GP9xj/cY/3GP9xj/cY/3FIrFyFOo/3GP9xj/cY/3GP9xj/cY/3GI/zCq+rBlBXGP9xj/cY/3GI/3GP9xj/cY/zLMhb4zenGI/3GP9xj/cY/3GP9xj/S0vca0KP9xj/cY/3GI/3GP9xj/cUYoLK19iP9xj/cY/3GP9xj/cY/3GP9xPAyDs/N8cY/3GP9xiP9xj/cY/3GP9xj/cY/3GP9xj/cYj/cY/3GP9Sf9+Aj/cY/3GP9xiP9xj/cY/3E0Z0G7mL5xj/cY/3GI/3GP9xj/cY/3GP9xhKdlxomo/3GI/3GP9xj/cY/3GP9xj/cY/3E81DGzK85xiP9xj/cY/3GP9xj/cY/3GP9xSJc8hoz/cY/3GP9xiP9xj/cY/3GP9xhHQnyL2HGP9xj/cY/3GP9xj/cY/3GP9xT+7MEROP9xj/cYj/cY/3GP9xj/cY/z5EQbO7vo/3GI/3GP9xj/cY/3GP9xhAKkz9W3GP9xj/cYj/cY/3GP9xj/cY/3GP9xj/MPaysRlN/3GI/3GP9xj/cY/3GP9xj/cY/3FEY1zJyo/3GP9xj/cY/3GP9xj/cY/3GP9xiP9xj/SD1MnCv/cY/3GP9xj/cY/3GP9xiP9xSQdMf4uP9xj/cY/3GP9xj/cY/3GP9xQAT8/7Bxj/cY/3GP9xj/cY/3GP9xiP8ycwG/jP7/cY/3GP9xj/cYj/cY/3GP9xj/cY/3EwSIGwx37/cY/3GI/3GP9xj/cY/3GP9xORBht++ej/cY/3GP9xj/cY/3GP9xiP9xj/cY/3GP9xj/SD1MnCv/cY/3GP9xiP9xj/cY/3GP9xj/cY/3GP9xhFuBy0fv9xj/cY/3GP9xj/cY/3GI/3GP9xj/cY/3GP9xUX/fgP9xiP9xj/cY/3GP9xj/cY/3GP9xj/cYj/cY/3GP9xj/cYSQdMf4v/cY/3GP9xj/cYj/cY/3GP9xhAKkz9W3GP9xj/cY/3GP9xiP9xj/cY/ztQAbav/o/3GP9xiP9xj/cY/3GP9xj/cUiXPIaM/3GP9xj/cY/3GP9xiP9xj/cY/3GP9xj/cY/3GEAVLP6tcY/3GP9xj/cY/3GP9xiP9xj/cY/3GP9xj/cYSJc8doxxj/cY/3GP9xj/cYj/cY/3GP9xj/cY/3FLYTxJ7HGP9xj/cY/3GP9xj/cYj/cY/3GP9xj/cY/3GP9xj/cYSmE8aeyP9xj/cY/3GI/3GP9xj/cY/3GP9xj/cY/3GP9xiP9xj/cY/3GP9xj/cY/3GP9xj/cYj/cY/3GP9xj/cY/3GP9xj/cYRbgctH7/cY/3GP9xj/cY/3GP9xiP9xj/cY/3GP9xj/cY/3GP9xj/RV4syh2P9xj/cY/3GI/3GP9xj/cY/3GP9xSQdMf4uP9xj/cY/3GI/3GP9xj/cY/3GP9xj/cY/3GEW4HLR+/3GP9xj/cY/3GP9xj/cYj/cY/3GP9xj/cY/3GP9xj/cYTTssPE3/cY/3GP9xj/cYj/cY/3GP9xj/cY/3GP9xj/cYRF4suh1xj/cY/3GP9xiP9xj/cY/3GP9xj/cY/3FEXizKHf9xj/cY/3GP9xj/cYj/cY/3GP9xj/cY/3GP9xj/RV4syh2P9xj/cY/3GP9xiP9xj/cY/3GP9xj/cY/3GP9BFSwPrY/3GP9xj/cY/3GP9xiP9xj/cY/3GP9xj/cY/3GEzLHDNOcY/3GP9xj/cY/3GP9xj/cYj/cY/3GP9xj/cY/3GP9xj/cY/3FFuBy0fo/3GP9xj/cY/3GP9xiP9xj/cY/3GP9xj/cY/3GP9xQ+4cwR5xj/cY/3GP9xj/cY/3GI/3GP9xj/cY/3GP9xj/cY/3FMyxxDTv9xj/cY/3GP9xj/cY/3GI/3GP9xj/cY/3GP9xj/cYQBUs/q1xj/cY/3GP9xj/cY/3GI/3GP9xj/cY/3GP9xhNOyw8Tf9xj/cY/3GP9xj/cY/3GI/3GP9xj/cY/3GERjXLnKcY/3GP9xiP9xj/cY/3GP9xj/T0BcG/pxj/cY/3GI/3GP9xj/cY/3GP9xj/cY/3GEzlbEGp/3GP9xj/cY/3GP9xj/cYj/cUzLHDNOcY/3GP9xj/cYj/cY/3GP9xj/cYRc08syz/cY/3GP9xj/cY/3GI/3GP9xj/cUc9TIwrcY/3GP9xj/cY/3GI/3GP9xj/cY/3GP9xj/cYUX/fgP9xj/cY/3GP9xj/cY/3GP9xj/cYj/cY/3GEY9TKwrj/cY/3GP9xj/cY/3GI/3GP9xj/cUReLMod/3GP9xj/cY/3GP9xj/cY/3GP9xg7y+O0NBxxj/cY/3GP9xj/cY/3GP9xj/cYj/cY/0hsvJk0j/cY/3GI/3GP9xj/cY/3GP8260W6FLpxj/cY/3GP9xj/cY/3GP9xiP9xhLkKxG9XGP9xj/cY/3GP9xj/cYj/RDjc3HKI/3GP9xj/cY/3GP9xj/cY/3GP9xNkpSurWtj/cYj/cY/3GP9xj/cY/3GP9xg6ZSG2mt7/cY/3GP9xiP9xj/cY/3GP9eJtPZj/cY/3GP9xiP9xj/cY/3FLYTxJ7HGP9xj/cY/3GP9xj/cY/3GP9xiP9xj/cY/3FAFSz+rXGI/3GP9xj/cY/3GP9xj/cY/3GP9xiP9xj/cY/3GP9xTUBcO/qP9xj/cY/3GI/3GP9xj/cY/3GP9xj/MOKMsS1zj/cY/3GP9xj/cY/3GP9xiP9OKvw9UP9xj/cY/3GP9xj/cYj/cY/3E4oFG3X65xj/cY/3GI/3GP9xj/cY/3GP9xj/cY/0scbG45/3GP9xj/cY/3GP9xj/cYj/cY/3GP9xj/cY/3GEeCHJfeiP9xj/cY/3GP9xj/cY/3GP9xj/cYj/cY/3GP9xj/cY/3GP9xj/cY/3GI/3GP9xj/cY/3GP9xj/cY/3GP9xiP9xj/cY/3GP9xj/cY/3GE1AXDv6/3GI/3GP9xj/cY/3GP9xj/cY/3GP9xiP9xj/cY/3GP9xj/cY/3GP9xj/cYj/cY/3GP9xj/cY/3GP9xj/cY/3GI/3GP9xj/cY/3GP9xj/cY/3GP9xiP9xj/cY/3GP9xj/cY/3GP9xj/cYQYQ897z/cY/3GI/3GP9xj/cY/3GP9xj/cY/3GP9xiP9xhaXNaj/3GP9xj/cY/3GP9xiP9xj/cY/3GP9xj/cY/3GP9xj/cUAVLA+t/3GP9xj/cY/3GI/3GP9xj/cY/3GP9xj/cY/3GP9xiP9xj/cY/3GP9KxqxjlXGP9xj/cYj/cY/3GP9xj/cY/3GP9xj/cUkHTH+Lj/cYj/cY/3GP9xj/cY/3GP9FY1zJyo/3GI/3GP9xj/cY/3GP9xj/cY/3FHPUyMK3GI/3GP9xj/cY/3GP9xj/cY/3FHPUyMK3GI/3GP9xj/cY/3GP9xj/cY/3GP9JlzyGjI/3GP9xiP9xj/cY/3GP9xj/cY/3GP9xRc08syyP9xj/cYj/cY/3GP9xj/cY/3GP9xj/cYTNBMMvtxj/cYj/cY/3GP9xj/cY/3GP9IPUycK/9xj/cYj/cY/3GP9xj/cY/3GP9xj/cY/3GI/3GE6VHCau/3GP9xj/cY/3GI/3GP9xj/cY/3GP9xj/RV4syh2P9xj/cY/3GP9xj/cYj/cY/3GP9xj/cY/3GP9xj/cY/3GI/3GP9NyxxDTv9xj/cY/3GI/3GP9xj/cY/3GP9xj/cY/3GP9xiP9xj/Un/fgI/3GP9xj/cY/3GI/3GP9xj/cY/3GP9xj/cY/3GP9MYTxZ7P9xj/cY/3GI/3GP9xj/cY/3GP9xj/cY/3GP9xiELuHOEe/3GP9xj/cY/3GI/3GP9xj/cY/3GP9xj/cY/3GP9xiP9xj/cY/3GP9xj/cY/3GP9xj/cYj/cY/3GP9xj/cY/3GP9xj/cY/0xhPFns/3GP9xj/cYj/cY/3GP9xj/cY/3GP9xj/cY/3GI/3FC7hzhHo/3GP9xj/cYj/cY/3GP9xj/cY/3GP9xj/cY/3GI/3GP9xj/cVpc1qOP9xj/cY/3GI/3GP9xj/cY/3GP9xj/cY/3GP9xiP9xj/cY/3GP9xj/cY/3GP9xj/cYj/cY/3GP9xj/cY/3GP9xj/cYQYQ897z/cY/3GP9xiP9xj/cY/3GP9xj/cY/3GP9xj/cYhDXizaHY/3GP9xiP9xj/cY/3GP9xj/cY/3GP9xj/cYj/QRUsD63/cY/3GP9xiP9xj/cY/3GP9xj/cY/3GP9xj/cYj/cYSfEsYO1xj/cY/3GI/3GP9xj/cY/3GP9xj/cY/3FNOyw8TY/3GP9xj/cY/3GI/3GP9xj/cY/3GP9xj/cY/3FEXizKHf9xj/cY/3GP9xiP9xj/cY/3GP9xj/cY/3GP9xhKYTxp7I/3GP9xj/cYj/cY/3GP9xj/cY/3GP9xj/cY/3GI/0rxLHDtj/cY/3GP9xiP9xj/cY/3GP9xj/cY/3GP9xj/cYj/cY/3GP9xj/cY/3GP9xj/cY/3GI/3GP9xj/cY/3GP9xj/cY/3GP9xiP9xj/cY/3GP9xj/cY/3GP9xj/cYj/cY/3GP9xj/cY/3GP9xj/cY/0OEPNe8cY/3GP9xiP9xj/cY/3GP9xj/cY/3GP9xj/cYj/cUW4HLR+/3GP9xj/cY/3GI/3GP9xj/cY/3GP9xj/cY/3GP9xiP9xj/cY/3GP9xj/cY/3GP9xj/cYj/cY/3GP9xj/cY/3GP9xj/cY/3GI/3GP9NyxxDTv9xj/cY/3GI/3GP9xj/cY/3GP9xj/cY/3GP9xiP9xj/cVF/34D/cY/3GP9xj/cYj/cY/3GP9xj/cY/3GP9xj/cY/3GI/3GP9xj/cUiCHHfecY/3GP9xiP9xj/cY/3GP9xj/cY/3GP9xQ/NMwMtxj/cYj/cY/3GP9xj/cY/3GP9xj/cY/3GIQYQ857xxj/cYj/cY/3GP9xj/cY/3GP9xj/cY/3GI/3GP9xj/cY/3GP9xj/cY/3GP9xiP9xj/cY/3GP9xj/cY/3GP9xj/cYj/cY/3E+fLmyg0aP9xj/cY/3GI/3GP9xj/cY/3GE6qPCVcj/cY/3GP9xj/cY/3GI/3GDjk4bgbHv9xj/cY/3GP9xiP9xj/cY/3GEeCHJfej/cY/3GI/3GP9xj/cY/3GP9xj/cY/3GP9xiP9xj/OaBRuF+u/3GP9xj/cYj/cY/3GP9xj/cTqUZbVrmnGP9xj/cY/3GP9xiP9xj/cY/3GP9xj/cY/3GP9HzTyTLHGP9xj/cYj/cY/3GP9xj/cY/3GP9xj/cY/3GI/3GP9xj/cY/3GP9xj/cY/3GEBu3AoSj/cYj/cY/3GP9xj/cY/3GP8ygBO+f+xxiP9xj/cY/3GP9xj/cY/3GEYoLK19j/cY/3GP9xj/cY/3GI/3GP9xj/cY/3GD2Aw7N/PP9xj/cY/3GP9xj/cY/3GP9xg9c7GzjE6P9xj/cY/3GI/3GP9xj/cY/3GP9xj/cY/3GP9xiP9xj/cY/3ExiCG/d97/cY/3GP9xj/cY/3GP9xiP9AujwFXHGI/3GP9xj/cY/3GP9xj/cYRdJsstmP9xj/cY/3GP9xj/cY/3GP9xM/cxvAjOcY/3GP9xj/cY/3GP9xj/cY/3GI/3GP9xj/cY/3GP9xj/cY/3GP9xScasY5Vxj/cY/3GP9xj/cY/3GP9xiP9xj/cY/3GP9xj/cY/3GP9xj/cYj/cY/3GP9xj/cY/3GP9xj/cY/09AXCv6/3GP9xj/cY/3GP9xj/cY/3GP9PapwpVo/3GP9xj/cY/3GP9xj/cY/3GP9BFSwPrY/3GP9xj/cY/3GI/3GP9xj/cY/3GP9xj/cY/3GP9xRbgctH6P9xj/cY/3GP9xj/cYj/cY/3GP9xj/cY/3GP9xj/SZc8hoyP9xj/cY/3GI/3GP9xj/cY/3GP9xj/cY/3GP9xRbgctH6P9xj/cY/3GP9xj/cYj/cY/3GP9xhGPUysK4/3GP9xj/cY/3GI/3GP9xj/cY/3GEY9TKwrj/cY/3GP9xiP9xj/cY/3GP8ycwG/jP7/cYj/cY/3GP9xj/cY/3GP9xj/cY/07lbCGpcY/3GP9xj/cY/3GP9xiP9xRz1MjCtxj/cY/3GP9xj/cY/3GP9xiP9xj/cYRc08syz/cY/3GP9xj/cY/3GP9xj/cUKZXNZqcY/3GP9xj/cY/3GP9xj/cYj/cY/3GP9xj/cU1AXDv6j/cY/3GP9xiP9xj/cY/3GP9BFSwPrY/3GP9xj/cY/3GP9xj/cY/3GP9xiP9xhJB0x/i/9xj/cY/3GP9xj/cY/3GP9xhM0Ewy+3GI/3GP9xj/cY/3GP9xj/cY/3GP9xW1zUo3GP9xj/cY/3GP9xj/cY/3GDIaY77lnP9xj/cY/3GP9xj/cYj/cY/3GP9xhOqjwlXI/3GP9xj/cY/3GP9xj/cYj/NVIhu63ecYj/cY/3GP9xj/cY/3GP9xj/NrwBu0P+j/cY/3GP9xj/cY/3GI/3GP9xj/cYQCpM/Vtxj/cY/3GP9xj/cYj/cY/3GP9LNrxslP9xj/cYj/cY/3GP9xj/cY/3GP9xSJc8hoz/cY/3GP9xj/cYj/cY/3GP9xj/cU+qPAVccY/3GP9xj/cY/3GP9xiP9xj/cY/3E+6qOyFVyP9xj/cY/3GI/3GP9xj/cTWGqLt5V4/3GP9xj/cY/3GP9xj/cY/3GIR5c8loyP9xiP9xj/cY/3GP9xj/cY/3GP9xj/cYj/cY/3GP9xj/cY/3FUSdu2cY/3GI/3GP9xj/cY/3GP9xj/cY/3GP9xiP9xj/cY/3FGKCytfYj/cY/3GP9xj/cY/3GP9xj/cY/3GI/3GP9xj/cY/3GP9xj/cY/3GP9xiP9xj/cY/3GP9xj/cY/3GP9Kxqxzlf9xj/cY/3GP9xj/cY/3GP9xhM0Ewy+3GP9xiP9xj/cY/3GP9xj/M8yxvjNO/3GP9xj/cY/3GP9xiP9xj/cY/0OZXNZqcY/3GP9xj/cYj/cY/3GP9xj/cYTOVsMalxiP9xj/cY/3GP9xj/cY/3FLdlxImnGI/3GP9xj/cY/3GP9xj/cTefErlg7Y/3GI/3GP9xj/cY/3GP9xj/cYQZlc9mqP9xj/cY/3GP9xj/cY/3GP9xj/cTifErdg7XGP9xj/cY/3GP9xj/cY/3GP9xiP9EONzccoj/cY/3GP9xj/cY/3GP9xj/cYQvNM4MuP9xiP9xj/cY/3GP9xj/cY/3GP9xPtWDsip8j/cY/3GP9xiP9xj/cY/3GP9xRF4syh3/cY/3GP9xj/cY/3GP9xj/cYj/cY/3GP9xj/TzssHE1xj/cY/3GP9xj/cY/3GP9xj/cYj/cY/3GP9xj/cY/3GP9DmVzWanGI/3GP9xj/cY/3GP9xj/cY/3GP9JghyH3o/3GP9xj/cY/3GP9xj/cYj/cY/0fNPJMscY/3GP9xj/cY/3GP9xj/cY/3FJB0x/i4j/cY/3GP9xj/cY/3GP9xj/cTi5YrdGnXGI/3GP9xj/cY/3GP9xj/cY/3GP9xSKxchTqP9xj/cY/3GP9xj/cY/3GI/3GP9xj/cUXSbLLZj/cY/3GI/3GP9xj/cY/3GP9xQZlc9mqP9xiP9xj/cY/3GP9xj/cY/3GP9xj/cTAuMbDhzv9xj/cY/3GP9xj/cY/3GP9xiEIJbO9pj/cY/3GP9xj/cYj/cY/3GP9xTUBcO/qP9xj/cY/3GP9xiP9xj/MO2RsSJu/3GP9xj/cYj/cY/3GP9xj/cYQZlc9mr/cY/3GI/3GP9xj/cY/3GP9xj/cYS6XMVaP/cY/3GP9xj/cY/3GI/3GP9xg+s1GyTK7/cY/3GI/3GP9xj/cY/3GP9xj/cY/3GP9xiP9xj/cY/3GP9xj/cY/3GP9xj/cYj/cULuHOEej/cY/3GP9xiP9xj/cY/3GP9xj/cY/3GP9xTUBcO/qI/3GP9xj/cY/3GP9xj/cY/3GEnxLHDt/3GP9xj/cY/3GP9xiP9xj/cY/3GP9xj/cY/3GP9xj/SqxcZTpxj/cY/3GP9xj/cY/3GP9xiP9cXNSjcY/3GP9xj/cY/3GP9xiP9xj/cY/3GP9xj/cY/3GP9xj/cYRGNcycr/cY/3GP9xj/cY/3GP9xj/cYTpUcJq6P9xj/cY/3GP9xj/cYj/cY/3GP9xj/cY/3GP9xj/cY/3GI/3GP9xPojRsXcucY/3GP9xj/cY/3GI/3GP9xj/cY/3GP9xj/cY/3GP9xiP9xVEnbtnGP9xj/cY/3GP9xj/cYj/cY/3GP9xj/cY/3GP9xj/cY/3GIS8scU06P9xj/cY/3GP9xiP9xj/cY/3GP9xj/cY/3GP9xj/cYj/cY/3GP9xTTssPE2P9xj/cY/3GP9xj/cY/3GP9xj/cYj/cY/0Pd7OIhj/cY/3GP9xj/cY/3GI/3GP9xj/TdBMQvuP9xj/cY/3GP9xj/cY/3GI/3GP9MYTxJ7HGI/3GP9xj/cY/3GP9xj/cY/3FEY1zJyo/3GP9xj/cY/3GP9xj/cY/3GEkHTH+L/3GI/3GP9xj/cY/3GP9xj/cYQZlc9mqP9xj/cY/3GP9xj/cY/3GP9xj/cU5AXBv6cY/3GP9xj/cY/3GP9xj/cY/3GI/0aNnKcmcY/3GP9xj/cY/3GP9xj/cYj/cY/3GP9xj/cY/3GP9xj/cY/3GI/3GEeXPJaMiP9xj/cY/3GP9xj/cY/3GP9xj/cYj/XFzUo3GP9xj/cY/3GP9xj/cYj/cY/3GP9xj/cY/3GP9xj/cUc9TIwrcYj/cY/3GP9xj/cY/3GP9xj/cY/3GI/3GEGEPOe8cYj/cY/3GP9xj/cY/3GP9xj/cY/3GEdXnJqG/3GP9xj/cY/3GP9xj/cY/3GP9xiP80iUe8drhxj/cY/3GP9xj/cY/3GI/3GP9xj/cUulzFWjj/cY/3GP9xj/cY/3GP9xj/cY/3GI/zco87nXDHGP9xj/cY/3GP9xj/cYj/cYO88BtTD+/3GP9xiP9xj/cY/3GP9xj/cT9vp7GQWP9xj/cY/3GP9xj/cY/3GP9xiP9xSKxchTr/cY/3GP9xj/cY/3GI/3GP9PQFwb+nGP9xj/cY/3GP9xj/cYj/cYQZlc9mr/cY/3GP9xj/cY/3GI/3GP9DmVzWanGP9xj/cY/3GP9xiP9xj/cUo2vFyUcY/3GP9xiP9xj/cY/3GDG/c75AjHGP9xj/cY/3GP9xj/cY/3GP9xg3kxO5bOz/cY/3GP9xj/cY/3GP9xiEeXPJaMj/cYj/cY/3GP9xj/cY/3GEp2XGiaj/cYj/cY/3GP9xj/cY/3GP9xPUgys7fN/3GP9xj/cY/3GP9xj/cY/3GI/3GP9xj/cUXNPLMsj/cY/3GP9xj/cY/3GP9xiP9Az1wUCv9xj/cY/3GP9xj/cYj/cY/0VjXMnKj/cY/3GP9xj/cY/3GI/3GP9xj/cY/3GEdx7Jjh/3GP9xj/cY/3GI/3GP9xj/cYPwkRsfbuj/cY/3GP9xj/cY/3GP9xj/cYj/PwHWsv4p/3GP9xiP9xj/cY/3GP9xj/RqfstYH/cY/3GP9xiP9xj/cY/3GP9xhOqjwlXI/3GP9xj/cY/3GP9xiP9xj/cY/3GP9xj/cY/3GEdsvJk0/3GP9xj/cY/3GP9xj/cYj/cY/3GP9xj/cY/3GP9xj/cY/3FKNrxslP9xj/cY/3GP9xj/cYj/cY/3FFzTyzLI/3GP9xj/cY/3GP9xj/cY/3GEt2XEiacY/3GP9xj/cY/3GP9xj/cYg+Jyay2Nn/cY/3GP9xj/cYj/cY/3GP9xj/cU/ZrBJl/3GP9xiP9xj/cY/3GP9xj/cY/3GP9xj/cYj/cY/047LDxNj/cYj/cY/3GP9xj/cY/3GP9xj/cY/3GI/3GP9xj/cY/3FNOyw8TY/3GP9xj/cY/3GP9xj/cY/3GI/3GP9xj/cUYoLK19iP9xj/cY/3GP9xj/cY/3GP9xj/cYj/cYSnZcaJqP9xj/cY/3GP9xj/cYj/cY/3GP9xj/OvkCtwb9/3GP9xj/cY/3GP9xj/cYhGPUysK4/3GP9xj/cY/3GP9xj/cY/0fNPJMscY/3GI/3GP9xj/cY/3GP9IQnyb2I/3GP9xj/cY/3GP9xj/cY/3GI/3GP9xj/cY/3GP9xj/cY/3GEzLHDNOcY/3GP9xj/cY/3GP9xiP9xj/TdBMQvuP9xj/cY/3GP9xj/cY/3GEXSbLLZj/cY/3GP9xj/cY/3GP9xiP9xj/cY/3GP9xj/cY/3GP9xj/cYj/cTz+cbQBjv9xj/cY/3GP9xj/cY/3GP9xg0zQS8Mvv/cY/3GP9xj/cYj/cY/3GP9xj/cY/3GEXSbLLZj/cY/3GP9xj/cY/3GP9xj/cY/3GI/3GEY9TKwrj/cY/3GP9xj/cY/3GP9xiP9xRdJsstmP9xj/cY/3GP9xiP9xj/cY/3GELuHOEe/3GI/3GP9xj/cY/3GP9xj/cY/3GP9xiP9xj/cY/3GP9xj/cY/3GP9xj/cYj/cY/3GP9xj/cY/0EE/P+wcY/3GI/3GP9xj/cY/3GP9xj/cY/3GP9xiP9xRGNcycr/cY/3GP9xj/cY/3GP9xiP9xj/cY/3E5FFK3663/cY/3GP9xj/cY/3GP9xj/cYhBmVz2av9xj/cY/3GP9xj/cY/3GI/3FKYTxp7I/3GI/3GP9xj/cY/3GP9xj/cY/3GP9xiENeLNodj/cY/3GI/3GP9xj/cY/3GP9Az1wUCv9xiP9xj/cY/3GP9xj/cY/zAzNbHcyo/3GP9xj/cY/3GP9xj/cY/3E6pZS2WmuP9xj/cY/3GP9xj/cY/3GP9xOnIzto3M/3GP9xj/cYj/cY/3GP9xj/TdBMQvuP9xj/cY/3GP9xj/cYj/cY/0x2XFia/3GP9xj/cY/3GP9xiP9xj/cY/3GP9xQ/NMwMtxj/cY/3GP9xj/cYj/cY/3GP9xj/cTn1EbcK7v9xj/cY/3GP9xj/cY/3GP9xiP9xj/cYSJc8doxxj/cY/3GP9xj/cY/3GP9xg9YoKznX3/cY/3GP9xj/cY/3GP9xiDefErlg7f9xj/cY/3GP9xj/cY/3GP9xiP85hgG3ef5xj/cY/3GP9xiP9xj/cY/3GP9xNoK3uX1IcY/3GP9xj/cY/3GP9xj/cY/3GI/3GP9xj/cY/3GP9xj/Un/fgIj/cY/3GP9xj/cY/3GP9xj/cY/3GI/3GP9xhFzTyzLP9xj/cY/3GP9xj/cY/3GP9xiP9E80zQy/9xj/cY/3GP9xj/cY/3GP9xj/cYTNBMMvtxiP9xj/cY/3GP9xj/cY/3GP9xj/cYj/cY/zcf0rngLXGP9xiP9xj/cY/3GP9xj/cY/0C6PBVc/3GP9xj/cY/3GI/3GP9xj/cY/3FIrFyFOv9xj/cYj/cY/3GP9xj/cY/3GP9KxqxjlXGI/3GP9xj/cY/3GP9xj/cYT79cBApxj/cY/3GP9xj/cY/3GP9xj/cULd7OIhj/cY/3GP9xj/cY/3GP9xj/cUnbzGJDcY/3GP9xiP9xj/cY/3GP9xj/cTzUMbMrznGP9xj/cYj/cY/3GP9xj/cY/zllyLiaN4/3GP9xiP9xj/cY/3GP9xj/cY/3GE6VHCauj/cY/3GP9xj/cY/3GP9xQx6M3hf/cY/3GI/3GP9xj/cY/3GP9xj/cUBEnAy2j/cY/3GI/3GP9xj/cY/3GP9xj/cUYC3K/S/3GP9xj/cY/3GI/3GP9xXSbT2f9xj/cY/3GP9xj/cYj/cY/3GP9xj/cY/3GP9xj/cYS3ZcSJpxj/cY/3GP9xj/cY/3GP9xj/cYj/cY/3GP9xj/TdBMQvuP9xj/cY/3GP9xj/cYj/cY/3GP9xQt3s4iH/cY/3GP9xj/cYj/cY/3GP9xj/cY/zFVk7C6bP9xj/cY/3GP9xiP9xj/cY/0OEPNe8cY/3GP9xj/cY/3GP9xj/cYTUBcO/qP9xj/cY/3GP9xj/cY/3GP9FY1zJyoj/cY/3GP9xj/cY/3GP9xj/cY/3GI/3GDXxm7sOZI/3GP9xj/cYj/cY/3GP9xj/cYU0ndto/3GP9xiP9xj/cY/3GP9xj/TGE8Wez/cY/3GP9xj/cY/3GP9xiP9xj/cY/3GP9xj/Un/fgI/3GI/3GP9xj/cY/3GP9xj/cY/3GP9xiP9xj/cY/3GP9xj/cY/3GEReLLodcY/3GP9xj/cY/3GI/3GP9xj/cY/3GEXSbLLZ/3GI/3GP9xj/cY/3GP9xj/cYRbgctH7/cY/3GP9xj/cY/3GP9xj/cYj/cY/3GP9xj/cY/3GP9xQEScDLaP9xj/cYj/cY/3GP9xj/cY/3GP9xj/cY/3GI/3GP9xj/cY/zt6FbWF6nGP9xj/cY/3GP9xiP9xj/cY/3GP9xj/cY/3GE1AXDv6/3GI/3GP9xj/cY/3GP9xj/cY/0fNPJMscY/3GP9xiP9xj/cY/3GP9xj/cY/3GP9xj/TzssHE1xj/cY/3GP9xiP9xj/cY/3GP9xj/cY/3GP9xj/cYj/cY/3FOapwZVnGP9xj/cY/3GP9xj/cYj/cY/3GP9xj/R808kyxxj/cY/3GP9xj/cY/3GI/3GP9xj/Qf7M8BNxj/cY/3GP9xj/cY/3GP9xj/cYj/cY/3GP9JghyH3v9xj/cY/3GI/3GP9xj/cY/3GP9xj/cY/3GP9BKkwOW4j/cY/3GP9xj/cY/3GP9xj/cY/3GI/3GP9xj/cY/3GP9xj/cY/3GP9xiP9xj/cY/3GP9xj/cY/0C6PBVc/3GP9xj/cY/3GI/3GP9xj/cY/zEuMbDhzv9xj/cY/3GI/3GP9xj/cY/3GP82H6a64Flxj/cYj/cY/3GP9xj/cY/3GP9Pf7woBI/3GP9xj/cY/3GP9xj/cYj/cTvPAbUw/o/3GP9xiP9xj/cY/3GP9xj/cY/3GEBu3AoSj/cY/3GI/3GP9xj/cY/3GP9xSKxchTr/cYj/cY/3GP9xj/cY/3GP9xg3+dW5BiqP9xj/cY/3GP9xj/cY/3GIPGJWs52pcY/3GP9xj/cY/3GP9xj/cY/3GI/3E9ncWyYjpxj/cY/3GP9xj/cYj/cY/3GP9xj/cU0V3C6icY/3GP9xj/cY/3GP9xiP9xj/cY/3GP9xj/Pi7hs9Ee/3GP9xj/cY/3GP9xj/cY/3GP9xhOqjwlXI/3GI/3GP9xj/cY/3GP9xj/cY/3FIsYyE54/3GP9xj/cYj/cY/3GP9xj/cT0zErLM7XGP9xj/cY/3GP9xiP9xj/cY/0msXIU6j/cY/3GP9xiP9xj/cY/3GP9xg61AW2K/qP9xj/cY/3GP9xj/cY/3GI/3EzdFO9i6yP9xj/cY/3GP9xj/cY/3GIUX/egHGP9xj/cY/3GP9xj/cYj/cVRJ27Zxj/cY/3GP9xj/cY/3GI/1J/34CP9xj/cY/3GP9xj/cYj/cYReeMsYeP9xj/cY/3GP9xj/cY/3GP9xj/cYj/cY/z0VpLPqW3GP9xj/cYj/cY/3GP9xj/cY/3GP9AujwVXP9xj/cY/3GP9xiP9xj/cY/3GP9xj/cY/3GP9POywcTXGP9xj/cY/3GP9xiP9xj/cY/3GP9xTNBMQvv/cY/3GP9xj/cY/3GI/3GP9xj/cYPshxsjeOj/cY/3GP9xj/cY/3GI/3GP9xj/OuThthsecY/3GP9xiP9xj/cY/3GP9xRueMkYdxj/cY/3GP9xj/cY/3GI/3GP9xSQdMf4uP9xj/cY/3GP9xj/cY/3GI/3GP9JsYyE54j/cY/3GP9xj/cY/3GP9xj/cT8WI7Hp3I/3GP9xj/cY/3GP9xiP9xj/cY/3GP9xj/cY/3GP9xhMALxP9I/3GP9xj/cY/3GP9xj/cYj/cY/zyPYbVwnv9xj/cY/3GP9xj/cY/3GP9xj/cYj/MsSjvztcj/cY/3GP9xj/cY/3GP9xiP9xRc08syyP9xj/cY/3GP9xj/cY/3GP9xj/cYQFm8C2SP9xj/cY/3GP9xiP9xj/cY/3GP9xT79cBApxj/cYj/cY/3GP9xj/cY/3GP9xg6j2G2cJ6P9xj/cY/3GI/3GP9xj/cY/3GP9xg6mIK2Z32P9xj/cY/3GP9xj/cY/3GP9xiP9eJtPZj/cY/3GP9xj/cY/3GP9xiP9xTPqMQFeP9xj/cY/3GP9xj/cY/3GP9xhFuBy0fv9xj/cY/3GP9xj/cY/3GI/3GP9xj/cY/3GP9xj/cY/3GP9xiP9xj/cY/3GP9xj/cY/3GP9xj/cU5qnClW/3GP9xj/cY/3GP9xj/cY/3GP9xiP9xhBmVz2av9xj/cY/3GP9xj/cYj/cY/3GE6/XCQKj/cY/3GP9xiP9xj/cY/3GP9PVXwqqP9xj/cY/3GP9xj/cY/3GP9xj/cYj/cY/3GP9xj/cY/3GP9xj/cUt2XFia/3GP9xj/cY/3GP9xj/cY/3GP9xSKxchTqP9xj/cY/3GP9xj/cY/3GI/3GP9xj/cY/3GP9xj/cY/3GP9xiDfOgrkxfY/3GP9xj/cYj/cY/3GP9xj/cY/3GP9AujwVXP9xj/cY/3GP9xiP9xj/cY/3GP9xj/cY/3GP9xRF4syh3/cY/3GP9xj/cYj/cY/3GP9xj/cY/3GP9xj/cY/3GIS8scU06P9xj/cY/3GP9xiP9xj/cY/3GP9xj/cY/3GP9xj/cYj/cY/3GP9xhTSd22j/cY/3GP9xiP9xj/cY/3GP9xj/cY/3GP9xj/cYj/cY/09AXBv6cY/3GP9xj/cY/3GP9xiP9xj/cY/3GP9VSdy2/3GP9xj/cYj/cY/3GP9xj/cY/04q/D1Q/3GI/3GP9xj/cY/3GP9xhF54yxh4/3GP9xj/cY/3GI/3GP9xj/cY/3GP9xj/cY/3GP9L8SxQ7XGP9xj/cY/3GP9xiP9xj/cY/1xc1KNxj/cY/3GP9xiP9xj/cY/3GP9xj/cY/3GP9xj/cYj/cY/3GP9xj/cY/3GP9xj/cY/3GI/3GP9xj/cY/3GP9xj/cY/3GP9xTMscQ07/cY/3GP9xj/cY/3GI/3GP9xj/cY/3GP9xj/TGE8Wez/cY/3GP9xj/cY/3GI/3GP9xj/cY/3GP9xj/cYQYQ897z/cY/3GP9xj/cYj/cY/3GP9xj/cY/3GP9xj/Q4Q817xxj/cY/3GP9xiP9xj/cY/3GP9LB0xfi3GP9xj/cY/3GP9xiP9xj/cY/3GP9xj/cYQYQ897z/cY/3GP9xj/cY/3GI/3GP9xj/cY/3GP9xj/cY/3GP9xiE8FLB+tj/cY/3GP9xiP9xj/cY/3GP9xj/cY/3GP9xj/cYQu4c4R6P9xj/cY/3GP9xiP9xj/cY/3GP9xj/cY/3GEReLLodcY/3GP9xj/cY/3GI/3GP9xj/cY/3GP9xj/cY/3GP9xiP9xj/cY/3GP9xgy9zG+CM7/cY/3GP9xiP9xj/cY/3GP9xj/cU6VHCauiP9xj/cY/3GP9xj/cY/3GP9xhC80zgy4/3GI/3GP9xj/cY/3GP9xj/cUKufNUYcY/3GP9xj/cY/3GI/3GP9xj/cU1AXDv6j/cY/3GP9xj/cYj/cY/3GP9xj/cYRI2cxyb/cY/3GP9xiP9xj/cY/3GP9xj/cY/3GP9xj/cYRc08syz/cYj/cY/3GP9xj/cY/3GP9xj/cY/3GI/3GP9xgx/xO/AOyP9xj/cYj/cY/3GP9xj/cU1AXDv6j/cY/3GP9xiP9xj/cY/3E3ivG5dQ6P9xj/cY/3GP9xj/cY/3GP9xj/cUpL3GtC/3GI/3GP9xj/cY/3GP9xj/cY/3FPqjwFXHGP9xj/cYj/cY/3GP9xj/cY/3E5Q8K3vD2P9xiP9xj/cY/3GP9xj/cY/3GP9xhNOyw8Tf9xj/cY/3GP9xiP9xj/cY/09VfBqocYj/cY/3GP9xj/cY/3GP9xj/cY/0mXPIaMj/cY/3GI/3GP9xj/cY/3GP9xj/cYNn2zuoJMj/cY/3GP9xj/cY/3GP9xiP9xj/cY/3GP9xj/cY/3GP9xj/cYj/cYRJLMxtP/cY/3GI/3GP9xj/cY/3GP9xj/cY/3GEixjITn/3GP9xj/cYj/cY/3GP9xj/cTCdFbBy6v9xj/cY/3GP9xiP9xj/cY/3GP9xhP7swRE/9xj/cY/3GP9xj/cY/3GI/3FAKkwOW/9xj/cY/3GP9xj/cY/3GP9xQCpMDluP9xj/cY/3GP9xj/cY/3GP9BFSwPrY/3GP9xj/cY/3GP9xiP9xj/cY/3GP9xj/cY/3GP9xj/cYj/cY/3GELuHOEe/3GP9xiP9xj/cY/3GP9xj/cY/3GP9xj/cYj/cY/03QTEL7j/cY/3GP9xj/cY/3GP9xj/cYj/cY/3GP9xSiGcXeZxj/cY/3GP9xj/cY/3GI/3FM0ExC+/9xj/cY/3GP9xj/cY/3GP9xj/cYj/cY/3GP9xj/cUzQTEL7/3GP9xj/cY/3GP9xiP9xj/cY/3GP9xj/cY/3GP9xj/cYj/cYO+1CtRK9/3GI/3GP9xj/cY/3GP9xj/cYPXOxs4xOj/cY/3GP9xj/cYj/cY/3GP9xj/QT9sDQmI/3GP9xj/cY/3GP9xj/cY/3EzEoG87X5xiP9xj/cY/3GP9xj/cY/3GP9xNQKku/1b/3GP9xj/cY/3GP9xj/cYhEp+zFgY/3GP9xj/cY/3GP9xj/cY/3GIMaJxvl2OcYj/cY/3GP9xj/cY/3GP9xj/cY/0mXPIaMj/cY/3GI/3GP9xj/cY/3GP9xj/SD1MnCv/cY/3GI/3GP9xj/cY/3GP9xj/cT2u9LNRC4/3GP9xj/cY/3GP9xiP9xg2W4G6pH6P9xj/cY/3GP9xj/cYj/N+txuRSOcY/3GP9xj/cY/3GP9xj/Ro2cpyZxiP9xj/cY/3GP9xj/cY/3GP9IPUycK/9xiP9xj/cY/3GP9xj/cY/3GP9xj/cYj/OjKTt81sj/cY/3GP9xj/cY/3GP9xj/cYRj1MrCuI/3GP9xj/cY/3GP9xj/cY/3GP9xiP9xj/cY/3GP9xj/cYRF4suh1xj/cY/3GP9xj/cY/3GI/3GP9xj/cY/3GP9xj/cY/3GP9xiP9xj/cY/3GEW4HKR+cY/3GI/3GP9xj/cY/3GP9xj/cUW4HLR+j/cY/3GP9xj/cY/3GP9xj/cYhEY1y5ynGP9xj/cY/3GP9xj/cY/3GI/3GP9xj/cY/3GP9xXSbT2f9xj/cYj/cY/3GP9xj/cY/3GP9xQYQ897yP9xj/cY/3GP9xiP9xj/cY/3GP9xj/cY/3GP9xhCyMzTc3GP9xj/cY/3GI/3GP9xj/cY/3GP8ycwG/jP6P9xj/cY/3GP9xj/cY/3GP88d0q1iLWI/3GP9xj/cY/3GP9xj/cY/3GENN/Nsgj/cY/3GP9xj/cY/3GP9xiP9xg9vySzQNuP9xj/cY/3GP9xj/cY/3GP80XvO9oQyP9xj/cY/3GP9xj/cY/3GI/3GP9xhM0Ewy+3GP9xj/cY/3GP9xj/cY/3GI/3GP9xj/cY/3GP9xj/cU0q/D1Q/3GP9xj/cY/3GP9xj/cY/3GP9xiP9xj/cY/3GP9xQYQ897yP9xj/cY/3GP9xj/cY/3GI/3GEkHTH+L/3GP9xj/cY/3GP9xj/cY/3GI/0KEPPe8j/cYj/cY/3GP9xj/cY/3GP9xj/cU+qPAVccY/3GP9xiP9xj/cY/3GP9xj/cVRJ27Zxj/cYj/cY/3GP9xj/cY/3GP9xj/cV0m09mP9xj/cY/3GP9xj/cY/3GP9xj/cYj/cY/3GP9xj/cY/3GP9xj/cY/3GI/3GP9xj/cY/3GP9xj/cY/3GP9xiP9xj/cY/3GP9xj/cY/3GP9xj/cYj/cYR3HsmOH/cY/3GP9xj/cY/3GP9xj/cYj/cY/zs6obXFXnGP9xiP9xj/cY/3GP9xj/cY/3GEY9TKwrj/cYj/cY/3GP9xj/cY/3GP9xj/cY/3GI/3EyJ3W92Ipxj/cY/3GP9xj/cY/3GI/3GP9IPUycK/9xj/cY/3GP9xj/cY/3GI/3GP9xj/cUGEPPe8j/cY/3GP9xj/cY/3GP9xj/cYj/cY/3GP9xj/cUthPEnscY/3GP9xj/cY/3GP9xj/cYj/cY/3GP9xj/cY/3FHKCyNfXGP9xj/cY/3GP9xj/cY/3GI/3GP9xj/cY/3GP9xj/cY/0mXPIaMj/cY/3GP9xiP9xj/cY/3GP9xTOVsQan/cYj/cY/3GP9xj/cY/3GP9xj/cY/3GI/3GP9xj/cY/3GP9xj/cY/3GP9xiP891DG0K87/cY/3GP9xj/cY/3GP9xj/cYM3BivY+diP9xj/cY/3GP9xj/cY/3GP9xj/cYj/cULuHOEej/cY/3GP9xiP9xj/cY/3GP9xj/cY/3GP9xj/cUReLMod/3GP9xj/cYj/cY/3GP9xj/cY/3GDvtQrUSvY/3GP9xj/cY/3GP9xiP9xj/cUReLLodcYj/cY/3GP9xj/cY/3GP9xj/RU38yyD/cY/3GP9xj/cY/3GP9xj/cYj/cY/3GP9xj/cY/3GP9xj/cTt6QbSFvnGP9xj/cY/3GP9xj/cY/3FJ8Sxw7Y/3GP9xj/cY/3GI/3GP9xj/cYNjUyucrNcY/3GI/3GP9xj/cY/3GP9xj/cY/3GP9xiP9xj/cY/3GP9xj/Qj9s7Alxj/cY/3GP9xj/cY/3GP9xj/cYj/cY/3GP9xj/cY/3GP9xj/cY/3GI/3GE6qPCVcj/cY/3GP9xj/cY/3GP9xj/cY/3GI/3GP9OOyw8TY/3GI/3GP9xj/cY/3GP9xj/cYSOD8gfCI/3GP9xj/cY/3GP9xj/cY/zEI4b/3HnGP9xj/cY/3GP9xj/cY/3GI/3EwkRa/bulxj/cY/3GP9xj/cY/3GI/3FFzTyzLI/3GP9xj/cY/3GP9xj/cY/3FKHGxeOXGP9xj/cY/3GP9xj/cYj/cY/3GP9xj/cVRJ27Zxj/cY/3GI/3GP9xj/cY/3GP9xj/cY/3GP9xiP9xj/cY/3GP9xj/cY/3GP9xj/cYhGKCytff9xj/cY/3GI/3GP9xj/cY/3GP9xhEY1y5ynGP9xiP9xj/cY/3GP9xj/PQiStPdtj/cY/3GP9xj/cY/3GP9xiP9xj/cYPZXjs2oc/3GP9xj/cY/3GP9xj/cYj/cY/3GEBEnAy2/3GP9xj/cY/3GP9xj/cYj/cY/3GDBzAbCc/o/3GP9xiP9xj/cY/3GP9xj/PH4ytIHNcY/3GP9xj/cY/3GP9xj/cY/0xhPFns/3GP9xj/cYj/cY/3GP9xj/cY/3FD80zAy3GP9xj/cY/3GI/3GP9xj/cY/3GP9xQwls32n/cY/3GP9xj/cY/3GP9xj/cTpQAbav/o/3GP9xj/cY/3GP9xj/cYj/cY/3GP9xj/cY/3GP9xj/cY/3FG/KygNf9xj/cY/3GP9xj/cY/3GI/3GP9xRz1MjCtxj/cY/3GP9xj/cY/3GI/3GP9xhGAtyf0nGP9xj/cY/3GP9xj/cY/3GP9xiP9xj/cY/3GP9xj/cUGEPPe8j/cY/3GP9xj/cY/3GI/3GP9xj/cY/3GP9xj/PD+4tcBH/3GP9xiP9xj/cY/3GP9xj/cYSQdMf4v/cY/3GP9xiP9xj/cY/3GP9xj/cY/3GFpc1qOP9xj/cY/3GP9xj/cY/3GP9xj/cYj/cY/3GP9xj/cY/3GP9xj/TcscQ06P9xj/cY/3GP9xj/cY/3GI/0OufNUYcY/3GI/3GP9xj/cY/3GP9xj/cYOfURtgrucY/3GP9xj/cY/3GI/3GP9xj/cY/3GP9xj/cY/3GP9xiP9xj/cY/3GP9xj/cYQzjc3HL/cY/3GP9xj/cYj/cY/3GP9xj/Ov3ytgINcY/3GP9xj/cY/3GI/3GP9xj/SD1MnCv/cY/3GP9xj/cY/3GI/3GP9xToTsJ7H/cY/3GP9xj/cY/3GP9xiP9xj/cY/3E3RmG4uZ5xj/cY/3GP9xj/cY/3GP9xPsBjsj+cj/cY/3GP9xj/cY/3GP9xj/cUisXIU6j/cY/3GP9xj/cY/3GP9xiEwq/E1Qj/cY/3GP9xj/cY/3GI/3GDqPYbZwno/3GP9xj/cY/3GP9xj/cY/3GP9xiP9xj/cUPzTMDLcY/3GP9xj/cY/3GP9xj/cYj/cY/3GP9xj/cUGEPPe8j/cY/3GP9xj/cY/3GP9xiP9xTVV8OqiP9xj/cYj/cY/3GP9xj/cY/zEdAr/i/XGP9xj/cY/3GP9xiP9xj/cY/3GEGZXPZq/3GP9xj/cYj/cY/3GP9xj/cUkHTH+Lj/cY/3GP9xj/cYj/cY/3GP9xj/cUzlbEGp/3GI/3GP9xj/cY/3GP9xj/cY/3GP9xhJ8Sxw7f9xj/cY/3GP9xiP9xj/cY/3GP9xj/cY/3GP9xj/cYj/QoQ897yP9xiP9xj/cY/3GP9xj/cY/3GP9AujwVXP9xj/cY/3GI/3GP9xj/cY/3GP9xj/cY/3GP9xiP9FXizKHf9xj/cYj/cY/3GP9xj/cY/3GP9xj/cY/3GI/3GP9xj/cY/0C6PBVc/3GP9xj/cY/3GP9xj/cYj/cY/3GE07LCxNcYj/cY/3GP9xj/cY/3GP9xj/cY/3GI/3GP9xj/cYRGNcucpxj/cY/3GP9xiP9xj/cY/3GP9xSJc8hoz/cY/3GP9xj/cY/3GP9xiP9xj/cY/3FM5WxBqf9xj/cYj/cY/3GP9xj/cY/3GP9xj/OujSthctcY/3GP9xj/cY/3GP9xiP9xj/cY/3GP9xSQdMf4uP9xj/cY/3GP9xiP9xj/cY/3GP9xj/TzssHE1xj/cY/3GP9xj/cY/3GP9xiP9xj/cY/3GP9xg0G7W85EqP9xj/cY/3GI/3GP9xj/cY/3GP9xj/cY/3GP9xiP9xj/cY/3GP9xhLyxxTToj/cY/3GP9xj/cY/3GP9xj/cY/3FM5WxBqY/3GP9xj/cY/3GP9xiP9xj/cY/3GP9xRF4syh3/cY/3GP9xj/cY/3GP9xj/cYj/cY/3GP9xj/cY/3GP9xj/cY/3GI/3GP9xj/cYU0ndto/3GP9xj/cYj/cY/3GP9xj/cY/0qxjGTncY/3GP9xj/cY/3GP9xiP9xj/cUzlbEGp/3GP9xj/cYj/cY/3GP9xj/cYSQdMf4v/cY/3GP9xj/cYj/cY/3GP9xj/cY/3GP87aRK2lu2P9xj/cYj/cY/3GP9xj/cY/3GELd7NIhcY/3GI/3GP9xj/cY/3GP9xj/QkSc67Zxj/cY/3GI/3GP9xj/cY/3GDXaQrolvXGP9xj/cY/3GP9xj/cY/3GI/3GP9xhKYTxp7I/3GP9xj/cY/3GP9xj/cY/3GP9xiP9N0ExC+4/3GP9xj/cY/3GP9xj/cY/3FAP2wNCY/3GP9xj/cY/3GP9xiP9xj/cY/3GEGZXPZq/3GP9xj/cYj/cY/3GP9xj/cY/0fNPJMscY/3GP9xj/cY/3GI/3GP9xj/SvEscO2P9xiP9xj/cY/3GP9xj/cY/3GP9xj/cYj/cY/3GP9xj/cUc9TIwrcY/3GP9xj/cYj/cY/3GP9xj/OFuBuaR+/3GP9xj/cYj/cY/3GP9xj/cY/3GD8JEbH27o/3GP9xj/cY/3GP9xiP9xj/cY/3GP9xOSFktt6bcY/3GP9xj/cY/3GP9xj/cYVEnbtnGP9xj/cY/3GP9xj/cY/3GP9xiP81cGK8j53/cY/3GP9xj/cY/3GP9xj/cY/3GELIzNNzcY/3GP9xiP9xj/cY/3GP9xj/cY/3GP9E80zQy/9xj/cYj/cY/3GP9xj/cY/3GP9xj/cYXSbT2f9xj/cY/3GP9xj/cY/3GP9xj/cYj/O9TYtSsncY/3GP9xj/cY/3GI/3GP9xj/cU07LDxNj/cY/3GP9xj/cY/3GP9xj/cY/3GI/3GP9xj/cU+qPAVccY/3GP9xj/cY/3GP9xj/cYj/cYRGNcucpxj/cY/3GP9xj/cY/3GI/3GP9xR3HsmOGP9xj/cY/3GP9xj/cY/3GI/3GP9xMmsGvpT5j/cY/3GP9xj/cY/3GI/3GP9xj/QSpMDluP9xj/cY/3GP9xj/cYj/cY/3GP9xTNBMQvv/cY/3GP9xj/cY/3GP9xiP9xj/cY/3GP9xj/cY/3GP82E6e67Fhxj/cY/3GP9xj/cY/3GP9xiP9xhBmVz2av9xj/cY/3GP9xj/cYj/cY/3GP9DhDzXvHGP9xj/cY/3GP9xj/cY/3GP9xShxsXjlxj/cY/3GP9xj/cYj/cY/3GP829JK7C22I/3GP9xj/cY/3GP9xj/cY/3GP9xiP9xj/cY/3FGKCytfYj/cY/3GP9xj/cY/3GP9xj/cY/3GI/3GP9xj/cYQu4c4R7/cYj/cY/3GP9xj/cY/3GP9xhEXiy6HXGP9xj/cY/3GP9xiP9xj/cY/3FF0myy2Y/3GP9xiP9xj/cY/3GP9xj/cYO88BtTD+j/cY/3GP9xj/cY/3GP9xiP9xj/cUc9TIwrcY/3GP9xj/cY/3GP9xiP9xj/cYMJFCsH69j/cYj/cY/3GP9xj/cY/3GEdCfIvYcY/3GP9xj/cY/3GP9xj/cYMGLRsK0uj/cY/3GP9xj/cY/3GP9xj/cT5ugbGRfnGP9xj/cY/3GP9xj/cY/3GIQYQ857xxj/cYj/cY/3GP9xj/cY/3GP9xOk/BtbA+cY/3GI/3GP9xj/cY/3GP9xj/cY/0x2XFiaj/cY/3GP9xj/cY/3GP9xj/cY/zspcrXWjXGP9xj/cY/3GP9xj/cY/3GI/zzDArU8/Y/3GI/3GP9xj/cY/3GP9xj/cYTNBMMvtxj/cY/3GI/3GP9xj/cY/3GDwi4rTdHf9xj/cY/3GP9xj/cY/3GP9xiP9xhC80zgy4/3GP9xj/cY/3GP9xj/cY/3GIOAMjuPzc/3GP9xj/cY/3GI/3GP9xj/cY/3GP9xj/cTLR4b4uHv9xj/cY/3GP9xj/cY/3GP9xj/cYj/cULd7OIh/3GP9xj/cY/3GP9xj/cYj/cY/3GP9xhC80zgy4/3GP9xj/cY/3GP9xiP9xj/cY/zx6QbSFvnGP9xj/cYj/cY/3GP9xj/cY/3GP9xj/cY/3GI/z3UMbQrzv9xj/cY/3GP9xj/cY/3GP9xiP9K8Sxw7Y/3GP9xj/cYj/cY/3GP9xj/cU1AXDv6j/cY/3GP9xiP9xj/cY/3GP9xSRxsfjmI/3GP9xj/cY/3GP9xj/cY/3FFzTyzLI/3GP9xiP9xj/cY/3GP9xj/cTpyM7aNzP9xj/cY/3GP9xj/cY/3GI/3GP9xhI4PyB8I/3GP9xj/cY/3GI/3GP9xOJsht2TecY/3GP9xj/cY/3GP9xj/cYj/cY/3GP9xj/cY/3GP9xSfEscO2P9xj/cY/3GP9xj/cY/3GI/0VjXMnKj/cY/3GP9xj/cY/3GP9xiP9xRF4suh1xj/cYj/cY/3GP9xj/cY/3GP9xj/cY/3GI/3GP9xj/cY/04V3D6i/3GP9xj/cY/3GP9xj/cYj/cY/3GP9xj/cY/3GP9xj/cY/3GI/3GP9xj/Q7Os5MX/cY/3GP9xj/cYj/cY/3GP9xj/TcscQ07/cYj/cY/3GP9xj/cY/3GP9xj/cY/3GI/3GP85nxK3YO1xj/cY/3GP9xj/cY/3GI/3GP9xj/cY/3GP9xhGKCytfY/3GP9xj/cY/3GP9xj/cYj/cY/3GP9xj/cY/3GP9xhOqjwlXI/3GP9xj/cYj/cY/3GP9xj/cY/0OZXNZqcY/3GI/3GP9xj/cY/3GP9xj/cYRj1MrCuP9xiP9xj/cY/3GP9xj/cY/3GEBu3AoSj/cY/3GI/3GP9xj/cY/3GP9xj/cYNetxuxSO/3GP9xiP9xj/cY/3GP9xj/cY/3GP9xj/cYTqo8JVyP9xiP9xj/cY/3GP9xj/cY/3GP9JlzyGjI/3GP9xj/cYj/cY/3GP9xj/cY/3GP9xj/cU0V3C6icY/3GP9xiP9xj/cY/3GP9xj/cY/3FOf7woBP9xj/cY/3GP9xj/cY/3GI/3GP9Mi3xXSP9xiP9xj/cY/3GP9xj/cVpc1qOP9xiP9xj/cY/3GP9xj/cY/3GEkcbH45j/cY/3GP9xj/cY/3GP9xiP9xj/cY/3GP9xj/cUAqTA5b/3GP9xj/cYj/cY/3GP9xj/cY/3E2V2S6qJv/cY/3GP9xj/cY/3GP9xiP9xgx1dK/Ki3/cY/3GP9xiP9xj/cY/3GP9xj/Q6585Rj/cY/3GP9xj/cY/3GP9xiP9xhARJwMtv9xj/cY/3GP9xj/cY/3GP9xiP9xj/cY/3GP9xj/cYTCr8TVCI/3GP9xj/cY/3GP9xj/cY/3GP9xiP88tsO0STxxj/cY/3GI/3GP9xj/cY/3GP9MdlxYmv9xj/cYj/cY/3GP9xj/cY/3GD80ZLHLm/9xj/cY/3GP9xj/cY/3GI/3GP9FXizKHf9xiP9xj/cY/3GP9xj/cY/0hCfJvYj/cY/3GP9xj/cY/3GP9xiP9xj/cY/3GP9xj/cY/3FLdlxImnGI/3GP9xj/cY/3GP9xj/cY/3Ey4hG+He6P9xj/cY/3GP9xiP9xj/cYQt3s0iFxj/cY/3GP9xj/cYj/cY/3GP9xj/cYM4FlvH6acY/3GP9xj/cY/3GI/3GP9xj/cY/zyUkbVrbv9xj/cYj/cY/3GP9xj/cY/3GDyRxrRuOY/3GP9xj/cY/3GP9xj/cY/3GI/0VjXMnKj/cY/3GP9xj/cY/3GP9xiP9xj/cY/3GP9xRygsjX1xj/cY/3GP9xj/cY/3GP9xj/cYhL0ExS+4j/cY/3GP9xj/cY/3GP9xj/cY/3GI/3GP9xj/cY/3FIghx33nGP9xiP9xj/cY/3GP9xj/cY/zutdrZSif9xj/cY/3GP9xj/cY/3GI/3GP9xj/cYQgls72mP9xiP9xj/cY/3GP9xj/cY/zQNUb3yrv9xj/cY/3GP9xj/cY/3GI/3E+6qOyFVyP9xj/cY/3GP9xj/cYj/cY/3GP84rCS5U9uP9xj/cY/3GP9xj/cY/3GI/3GP9xj/Oz6StcFtcY/3GP9xj/cY/3GP9xj/cY/3GI/3GP9xj/cUthPEnscY/3GP9xj/cY/3GP9xj/cY/3GEnxLHDt/3GP9xj/cY/3GI/3GP9xj/cY/3GP9xj/cY/3GP9xiP9xj/cY/3GP9xhOhOwXsXGP9xj/cY/3GI/3GP9xj/cY/3GP9xj/cY/zhok7iXbHGP9xiP9xj/cY/3GP9xj/cY/3GP9xRc08syyP9xj/cYj/cY/3GP9xj/cY/3GP9xj/RqfstYH/cYj/cY/3GP9xj/cY/3GP9xj/RWNcycqI/3GP9xj/cY/3GP9xj/cY/3FG/KygNf9xj/cY/3GP9xj/cY/3GP9xiP9xj/cY/3GP9xhAFSz+rXGP9xj/cY/3GP9xj/cY/3GP9xiP9xj/cY/3GP9xhLuuxUUf9xj/cY/3GI/3GP9xj/cY/3GD6zUbJMro/3GP9xj/cY/3GP9xj/cY/3GDl2JLeJ24/3GP9xiP9xj/cY/3GP9xj/cY/3GP9xj/cYg+/8OyADz/cY/3GI/3GP9xj/cY/3GP9xj/cY/3GP9xSQdMf4uI/3GP9xj/cY/3GP9xj/cY/3GP9xiE1AXDv6/3GP9xj/cY/3GP9xj/cY/3GI/3GP9xTNBMQvv/cY/3GP9xj/cY/3GP9xj/cYhJIZx95o/3GP9xj/cY/3GP9xj/cY/3GEMjvN3E/3GP9xj/cY/3GP9xj/cYj/cY/0EqTA5bj/cY/3GP9xj/cY/3GP9xiP9xj/cY/3GP9xhIlzx2jHGP9xj/cY/3GP9xj/cYj/cY/3FEjZzHJo/3GP9xj/cY/3GP9xiP9xj/cY/3GP9xj/cY/3GP9xj/cYj/cY/3GP9xj/cY/3GP9xj/cY/3GI/3GP9xj/cY/3GEkHTH+L/3GP9xj/cY/3GI/3GP9xj/cY/3GP9xj/cY/3GE1VfDqoj/cY/3GP9xj/cYj/cY/3GP9xj/Q7Os5MX/cY/3GP9xiP9xj/cY/3GP9xj/cY/3GP9xj/cUPzTMDLcYj/cY/3GP9xj/cY/3GP9xg1dXm6ioZxj/cY/3GP9xj/cY/3GP9xiP9xT/P8EMCP9xj/cY/3GP9xj/cYj/cY/3GP9xj/cUA/bA0Jj/cY/3GP9xj/cY/3GP9xj/cYO88BtTD+j/cY/3GP9xj/cYj/cY/3GP9xj/cY/3GP9xgwM2G/zJ5xj/cY/3GP9xj/cYj/cY/3GP9xj/cY/3GP9xj/R808kyxxj/cY/3GI/3GP9xj/cY/3GP9xj/QOmsEmWI/3GP9xj/cY/3GP9xj/cY/3GP9xiEXNPKMscYj/cY/3GP9xj/cY/3GP9xj/cYPrdCski9/3GP9xj/cY/3GI/3GP9xj/cY/0DPXBQK/3GP9xiP9xj/cY/3GP9xj/cY/3GP9xMHPUv4wrcYj/cY/3GP9xj/cY/3GP9xj/cUYX/K6Aj/cY/3GP9xj/cY/3GP9xj/cYj/T0BcG/pxj/cY/3GP9xj/cY/3GP9xiP9xQYQ897z/cYj/cY/3GP9xj/cY/3GP9xj/R9Jsotn/cY/3GP9xj/cY/3GP9xj/cYj/cY/3GP9xj/cY/3Ey5gK+Gf3/cY/3GP9xj/cY/3GI/3GP9xj/SaxchTqP9xj/cY/3GI/3GP9xj/cY/3GEwAvE/0/3GI/3GP9xj/cY/3GP9xj/cY/3FARJwMto/3GI/3GP9xj/cY/3GP9xj/QSpMDluP9xj/cYj/cY/3GP9xj/cY/3GP9xj/cYT9msEmX/cY/3GP9xj/cY/3GP9xj/cYj/TdBMQvuP9xj/cY/3GP9xj/cY/3GP9xj/cYOpxztmOM/3GP9xj/cYj/cY/3GP9xj/cY/3GEAqTP1bcY/3GP9xiP9xj/cY/3GP9xj/cY/3GP9HzTyTLHGP9xj/cYj/cY/3GP9xj/cY/3E4oFG4X67/cY/3GP9xj/cY/3GP9xj/cY/3E6aRK2lu2P9xj/cY/3GP9xj/cY/3GP9xj/NbzUvEMrj/cY/3GP9xj/cY/3GP9xj/cYSRxsfjmP9xj/cY/3GP9xiP9xj/cY/3GP9xj/cYSLGMhOf/cY/3GP9xj/cY/3GI/3GP9IKCyNfXGP9xiP9xj/cY/3GP9xj/cY/0fNPJMscY/3GP9xj/cYj/cY/3GP9xj/cYR0J8i9hxj/cY/3GP9xj/cY/3GP9xhOlRwmro/3GP9xj/cY/3GP9xj/cYj/cYQG7cChKP9xj/cY/3GP9xj/cY/3GP9xiDeK8bh1DnGP9xj/cYj/cY/3GP9xj/cY/3GP9xj/cY/3GI/3GP9xj/cY/3GP9xj/cY/3GDqho7ZeXI/3GP9xj/cY/3GP9xj/cY/3GP9xiDTWJbsp2nGP9xj/cY/3GP9xj/cY/3GI/3GP9xj/cY/3GP9xj/cTikQrdbvXGP9xj/cY/3GP9xj/cYj/cY/3GP8/jMKxcz1xj/cY/3GI/3GP9xj/cY/3GP9xj/cU6E7Cex/3GP9xiP9xj/cY/3GP9xj/cY/3GP9xj/cYj/cU07LDxN/3GP9xiP9xj/cY/3GP9xj/cY/3GP9xj/cYj/cY/3GEYoLK19/3GI/3GP9xj/cY/3GP9xj/cTiGAbd5/nGP9xj/cY/3GP9xj/cY/3GI/0msXIU6j/cY/3GP9xj/cY/3GI/3GP9xhOqjwlXI/3GP9xj/cY/3GP9xj/cY/3GI/3GP9cXNSjcY/3GP9xj/cY/3GI/3GP9xj/cY/3GP9xj/cY/3GP9FONy8cnGP9xiP9xj/cY/3GP9xj/cY/3GDOek71hbI/3GI/3GP9xj/cY/3GP9xj/cY/3FCyMzjc/9xj/cY/3GP9xiP9xj/cY/3FPv1wECnGP9xj/cYj/cY/3GP9xj/cYMF2hsLJe/3GP9xj/cY/3GP9xj/cY/3GDXrcbsUjo/3GP9xj/cY/3GP9xj/cY/3GP9xiP9xj/cY/3GDqy0rZNLY/3GI/3GP9xj/cY/3GP9xj/cY/0DUjBO3j/cY/3GP9xiP9xj/cY/3GP9xj/cY/0xhPFns/3GP9xj/cY/3GP9xiP9xj/cY/3GP9xj/T0BcG/pxj/cY/3GI/3GP9xj/cY/3GP9xg9leOzahz/cY/3GP9xiP9xj/cY/3GP9xR0J8m9j/cY/3GP9xj/cY/3GP9xj/cYQBUs/q1xj/cY/3GP9xj/cYj/cY/3GD8jYbHcnoj/cY/3GP9xj/cY/3GP9xj/cY/0sHTF+LcYj/cY/3GP9xj/cY/3GP9xj/cY/3GDSek7thbHGP9xj/cY/3GP9xj/cY/3GP9xQplc1mpxj/cY/3GP9xj/cY/3GP9xiP9xOnpBtoW+j/cY/3GP9xj/cYj/cY/3GP9xj/cTp6QbaFvo/3GI/3GP9xj/cY/3GP9xj/cYToTsF7Fxj/cYj/cY/3GP9xj/cY/3GP9xg2IBK53+1xj/cY/3GI/3GP9xj/cY/3GP9xj/cTBqs7ClTP9xj/cY/3GP9xj/cY/3GP9xQt3s4iGP9xj/cY/3GP9xj/cY/3GP9LHGxuOf9xj/cY/3GP9xj/cYj/cY/3GP9xj/cY/3GP9xj/cY/3GI/3GP9xj/TGE8Wez/cY/3GP9xj/cY/3GP9xj/cY/3GI/3GP9xj/cY/3GP9xj/cY/3GP9xhNKvwtUHGP9xj/cY/3GP9xj/cYj/cY/3GP9xSMasg5WP9xj/cY/3GI/3GP9xj/cY/3GP9xj/cY/3GP9xiP9xj/NI1kvXKbiP9xj/cY/3GP9xj/cY/3GP9xj/cYOq2itlJdiP9xj/cY/3GP9xj/cY/3GP9xj/cYj/cY/3GP9K28xyQ/9xj/cY/3GP9xj/cY/3GP9xj/cVtc1KNxj/cY/3GP9xj/cY/3GP9xiF0m0tlxj/cY/3GP9xj/cY/3GP9xiP9LNrxslP9xj/cY/3GP9xiP9xj/cY/3E2U3O6rIz/cYj/cY/3GP9xj/cY/3GP9xj/cY/3E9f4SzgHv/cY/3GP9xj/cY/3GP9xj/cYj/SFecmoaP9xj/cY/3GP9xj/cY/3GP9xiDkQYbbvnnGP9xj/cYj/cY/3GP9xj/cY/3GP9xhKYTxp7I/3GP9xj/cY/3GI/3GP9xj/cY/3GP9xj/cY/3GP9xhOqjwlXI/3GI/3GP9xj/cY/3GP9xj/cY/3GP9xiP9xj/VUnctv9xj/cY/3GP9xj/cYj/cY/3GP9xSRxsfjmP9xiP9xj/cY/3GP9xj/cY/3GP9FXizKHY/3GP9xj/cY/3GI/3GP9xj/cY/3GP9xj/cYNetxuxSO/3GP9xiP9xj/cY/3GP9xj/cY/3GP9xj/cYj/cUBZvAtkj/cY/3GP9xiP9xj/cY/3GP9ApRwGrnGP9xiP9xj/cY/3GP9xj/cY/3GP9xj/cYj/QoQ897yP9xiP9xj/cY/3GP9xj/cY/3GDINUb7yro/3GP9xj/cY/3GP9xiP9xj/cY/3E09Ga8C5n/cY/3GP9xiP9xj/cY/3GP9xj/cUW4HLR+j/cY/3GP9xj/cY/3GP9xj/cY/3GITr9cJAqP9xj/cY/3GP9xj/cYj/cY/3GP9xRGNcycr/cY/3GP9xj/cYj/cY/3GP9xj/Pl1Ss6Ktj/cY/3GP9xj/cY/3GI/3GP9xj/Q6585Rj/cY/3GP9xj/cY/3GP9xj/cY/3FFuBy0fo/3GP9xj/cY/3GP9xiP9xj/cY/3GP9xj/cY/0EVLA+tj/cY/3GP9xj/cY/3GP9xiP9xj/cY/3GP9xTRXcLqJxj/cY/3GP9xj/cY/3GI/3GP9xTTssPE3/cYj/cY/3GP9xj/cY/3GP9xj/cY/04V3D6i/3GP9xiP9xj/cY/3GP9xj/cY/3GP9xS2E8Sexxj/cY/3GP9xiP9xj/cY/3GP9xj/cY/3GP9xj/cYj/cY/3GP9DrnzlGP9xj/cY/3GP9xj/cY/3GP9xj/cYhC80zgy4/3GP9xj/cY/3GP9xj/cY/3GP9xiP82vAG7Q/7/cY/3GP9xiP9xj/cY/3GP9xj/cU+/XAQKcYj/cY/3GP9xj/cY/3GP9xj/cU+VHAaucY/3GP9xj/cY/3GP9xj/cYj/cY/3GP9xj/cY/3GP9xj/cY/1N/3YBxj/cY/3GP9xj/cY/3GP9xiP9xj/cY/3GP9xj/RAls32mP9xj/cY/3GP9xj/cY/3GP9xj/cV0m09mP9xj/cY/3GP9xj/cY/3GP9xiP9xj/cY/3GP9xj/T0BcG/pxj/cY/3GI/3GP9xj/cY/3GP9xR3HsmOGP9xj/cY/3GI/3GP9xj/cY/3GP9xj/cTAzYbDcnv9xj/cY/3GP9xj/cYj/cY/3GP84YLG5n06P9xj/cY/3GP9xj/cY/3GP9xj/cYNetxuxSOj/cY/3GP9xj/cY/3GP9xj/cY/3GI/3GE07LCxNcY/3GI/3GP9xj/cY/3GP9xj/cY/3GP9xiP9xj/cY/3GP9xj/cY/3GP9xj/cYj/cY/3GP9xj/cY/3GP9xj/cY/3GI/3GP9xj/cY/3GP9xj/cY/3GP9xiP9xj/cY/3GP9JghyH3v9xj/cYj/cY/3GP9xj/cY/3GP9xj/cY/3GI/3GP9K8Sxw7Y/3GP9xiP9xj/cY/3GP9xj/cY/3GP9xj/cYj/cY/3GP9xj/cY/3FWE9rsj/cY/3GI/3GP9xj/cY/3GP9xj/cY/3GP9xiP9xj/cY/1J/34CP9xj/cY/3GI/3GP9xj/cY/3GP9xj/cY/3GP9xiP9xj/cY/3GP9xj/cY/3GP9xj/cYj/cY/3GP9xj/cY/3GP9xj/cY/3GI/3GP9xj/cY/3GP9xj/cY/3GP9xiP9xj/cY/3GP9xj/cY/3GP9xj/cYj/cY/3GP9xj/cY/3GP9xj/cY/3GI/3GP9xj/cY/3GP9xj/cY/3GP9xiP9xj/cY/3GP9xj/cY/3GP9E80zQy/9xj/cYj/cY/3GP9xj/cY/3GP9VSdy2/3GI/3GP9xj/cY/3GP9xj/cY/3GP9xiP9xj/cY/3GP9xj/cY/3GP9xj/cYj/cY/3GP9xj/cY/3GP9xj/cY/3GI/3GP9xj/cY/3GP9xj/cY/3GP9xiP9xj/cY/3GP9xj/cY/3GP9xW1zUo3GP9xj/cY/3GP9xj/cY/3GP9xiP9xj/cY/3GP9xj/cY/3FD7hzBHnGP9xj/cY/3GP9xj/cY/3GI/3GP9xj/cY/3GP9xj/cY/3GP9xiP9xj/cY/3GP9xj/cY/3GP9xj/cYj/cY/3GESSzMbT/3GI/3GP9xj/cY/3GP9xj/cY/3GP9xiP9xj/cY/3GP9xSfEscO2P9xj/cY/3GP9xj/cY/3GP9xj/O0/BtrA+j/cY/3GP9xj/cY/3GP9xj/cY/3GI/3GP9xTTssPE3/cYj/cY/3GP9xj/cY/3GP9xj/cY/3GI/3GELuHOEe/3GP9xj/cYj/cY/3GP9xj/cY/3GP9xj/cY/3FBhDz3vI/3GP9xiP9xj/cY/3GP9xj/cY/3GP9xj/cYhRf96AcY/3GP9xj/cY/3GP9xiP9xj/cY/3GP9xj/cY/3GP9xj/cYRc08syz/cYj/cY/3GP9xj/cY/3GP9xj/SD1MnCv/cYj/cY/3GP9xj/cY/3GP9xj/cY/3GI/3GP9xj/cTuPYbRwnnGP9xj/cY/3GP9xj/cY/3GI/3GP9xj/cY/3GP9xj/cY/3GP9xiP9xj/cY/3GP9xj/cY/1gT2Oxxj/cYj/cY/3GP9xj/cY/3GP9xj/cY/3GI/3GP9xg71DG1K86P9xj/cY/3GP9xj/cYj/cY/zLqxr4VOXGP9xiP9xj/cY/3GP9xj/cY/3GP9xhEXiy6HXGP9xj/cY/3GI/3GP9xj/cY/3GP9xj/cY/3GP9xiP9xj/cY/3GP9xj/cY/3GFNJ3baI/3GP9xj/cY/3GP9xj/cY/3GP85uWK4Rp2P9xj/cY/3GP9xj/cY/3GP9xj/cYj/cY/0EqTA5bj/cY/3GP9xj/cY/3GP9xiP9xhHlzyWjIj/cY/3GP9xj/cY/3GP9xj/cYOKBRt1+ucY/3GP9xj/cY/3GP9xiP9xj/cT1ZYbOmno/3GP9xj/cY/3GP9xj/cY/3GP9xiP9xj/RPNM0Mv/cY/3GP9xj/cY/3GP9xj/cYj/cYNLwBvEP+j/cY/3GI/3GP9xj/cY/3GP9xPZXjs2ocj/cY/3GP9xiP9xj/cY/3GP9xj/cURjXMnK/3GP9xiP9xj/cY/3GP9xj/cUWn7KWBcY/3GP9xiP9xj/cY/3GP9xhJNrx8lIj/cY/3GP9xj/cY/3GP9xj/cYTAC8T/SP9xj/cY/3GP9xj/cY/3GI/3FFp+ylgXGP9xj/cY/3GP9xj/cY/3GI/z3YIrMn3XGP9xj/cY/3GP9xj/cYj/cY/3E9K+qz1BX/cY/3GP9xj/cYj/cY/3GP9xj/cYRGNcucpxj/cY/3GI/3GP9xj/cY/3GP9xSKxchTr/cYj/cY/3GP9xj/cY/3GP9xj/cY/3GI/3FBhDz3vP9xiP9xj/cY/3GP9xj/cY/3GP9xj/cUKzrOTF/3GP9xj/cY/3GP9xj/cY/3GI/3GP9xj/TGE8Wez/cY/3GP9xj/cY/3GP9xj/cY/3GI/3GP9BKkwOW4/3GP9xj/cY/3GP9xj/cYj/cY/zHut7AhSIj/cY/3GP9xj/cY/3GP9xj/cY/zEdAr/i/XGP9xiP9xj/cY/3GP9xj/cY/3FLdlxImnGI/3GP9xj/cY/3GP9xj/cY/3GP9xg5EGG3757/cY/3GP9xiP9xj/cY/3GP9xj/cULd7OIh/3GP9xiP9xj/cY/3GP9xj/cY/0fNPJMscY/3GP9xj/cYj/cY/3GP9xj/THZcWJr/cY/3GP9xiP9xj/cY/3GP9xj/cUReLMod/3GP9xj/cY/3GP9xj/cYj/cY/3E9yEWzN7qP9xiP9xj/cY/3GP9xj/cY/3GEMJbM9pcY/3GP9xj/cY/3GP9xj/cYj/cY/3FAKkwOW/9xj/cY/3GP9xj/cY/3GI/3GP9xhC80zgy4/3GP9xj/cY/3GP9xj/cYj/cY/3GP9xj/SxxsXjlxiP9xj/cY/3GP9xj/cY/3GP9IKCydff9xj/cY/3GP9xj/cYj/cY/3GP9IPUycK/9xj/cY/3GP9xj/cYj/cY/3GP9xj/cY/3GP9xj/cY/3GI/3GP9YE9jscY/3GP9xj/cY/3GP9xiP9xj/cURjXMnK/3GP9xj/cY/3GP9xiP9xj/cY/3GDplIbaa3v9xj/cY/3GP9xj/cY/3GI/3GP9xhMALxP9P9xj/cY/3GI/3GP9xj/cY/3GP9xj/cUGEPPe8j/cY/3GP9xj/cYj/cY/3GP9xj/cUt2XEiacY/3GP9xiP9xj/cY/3GP9xj/cY/3GP9xj/cYhNOywsTXGP9xj/cYj/cY/3GP9xj/cY/3GP9xj/cY/3GEW4HLR+/3GP9xj/cY/3GP9xiP9xj/cY/3GP9xj/cY/3GP9xRF4syh3/cY/3GP9xj/cYj/cY/3GP9xj/QLo8FVz/cY/3GP9xj/cY/3GP9xiP9xj/cY/3GP9xj/cY/3GP9xOIYBt3n+cY/3GP9xj/cY/3GP9xiP9xj/cY/3GP9Mi3xXSI/3GP9xj/cY/3GP9xj/cY/3FIghyH3v9xj/cY/3GP9xj/cY/3GI/3GP9xj/cY/0Ju3PkS/3GP9xj/cY/3GP9xiP9xj/cY/3GP8272K7EJ2P9xj/cY/3GI/3GP9xj/cY/3GP9xj/cY/zmfErdg7XGI/3GP9xj/cY/3GP9xj/cY/3GP9xiP9xj/RCO83cSP9xj/cY/3GI/3GP9xj/cY/3GP9xj/R808kyxxj/cY/3GP9xiP9xj/cY/3GP9xQ/NMwMtxj/cY/3GP9xj/cYj/cY/3GP9xj/VUnctv9xj/cY/3GI/3GP9xj/cY/3GP82wTG7Ps6P9xj/cY/3GI/3GP9xj/cY/3GP9xj/cTlLpLe0W/9xj/cY/3GP9xj/cY/3GI/3GE6VHCau/3GP9xj/cY/3GI/3GP9xj/cY/3GP9xj/cY/0JZvPpk/3GP9xj/cY/3GP9xj/cYj/cY/3GP9JghyH3v9xj/cY/3GI/3GP9xj/cY/3GDCEBL97+3GI/3GP9xj/cY/3GP9xj/cYTUBcO/r/cYj/cY/3GP9xj/cY/3GP9xg11lG7Ka7/cY/3GP9xj/cY/3GP9xiP9xj/cYQvNM4MuP9xj/cY/3GP9xj/cY/3GI/3GP9xj/cY/3GP9xj/cY/3E86VG0Fq7/cY/3GP9xj/cY/3GI/3GP9xj/cYSnZcaJqP9xj/cY/3GI/3GP9xj/cY/3GP89/nG0AY6P9xj/cY/3GI/3GP9xj/cY/3E437G4IE6P9xj/cY/3GP9xj/cYj/cY/3GEwV3E6ij/cY/3GP9xj/cY/3GP9xj/cYj/Ro2cpyZxj/cY/3GP9xj/cY/3GP9xiP9xj/cY/3E+7pSyEWv/cY/3GI/3GP9xj/cY/3GP9xO77RtUEu/3GI/3GP9xj/cY/3GP9xj/cY/3GP9xiElL3HtCiP9xj/cY/3GP9xj/cY/3GP9xj/cYj/cY/3GEiXPHaMcY/3GP9xj/cY/3GP9xj/cY/3GDBIgbDHfv9xj/cY/3GP9xj/cY/3GP9xiP9xj/cY/3GEGZXPZq/3GP9xj/cYj/cY/3GP9xj/cY/3GE6/XCQKiP9xj/cY/3GP9xj/cY/3GP9xj/TcscQ06P9xj/cY/3GP9xj/cYj/cY/3GP9xj/cY/3FHV5yahv9xj/cY/3GI/3GP9xj/cY/3GP9xj/cY/3GP9xiP9xj/cY/zPMsb4zTv9xj/cY/3GP9xj/cY/3GP9xiP9xj/cY/3GP9xj/cY/3FPqjwFXHGP9xj/cY/3GI/3GP9xj/cY/3FEY1zJyv9xj/cY/3GI/3GP9xj/cY/3GP9xj/cY/3GP9xiP9xj/cY/3GP9xj/cY/3GP9xj/cYj/cY/3GP9xj/cY/3GP9xj/cY/3GI/3GP9xj/cY/3GP9xj/cY/3GP9xiP9xj/cY/3FIsYyE54/3GP9xj/cY/3GP9xj/cY/3GI/3GEXNPLMs/3GP9xj/cY/3GP9xj/cY/3GP9xQwls32n/cY/3GP9xj/cY/3GI/3GP9xg3hgG5ef7/cY/3GI/3GP9xj/cY/3GP9xhDTfzbII/3GP9xj/cY/3GP9xj/cY/3GP9DhDzXvHGP9xj/cYj/cY/3GP9xj/cY/3FD80zAy3GP9xj/cY/3GI/3GP9xj/cYTpUcJq7/cY/3GI/3GP9xj/cY/3GP9xj/QLo8FVz/cY/3GP9xj/cYj/cY/3GP9xj/cY/3GP9xj/cY/3GI/3GP9xhNOywsTXGI/3GP9xj/cY/3GP9xj/cY/3GP9xiP9xj/cY/3GP9xj/cYU0ndto/3GI/3GP9xj/cY/3GP9xj/cYRigsrX2P9xj/cY/3GP9xj/cYj/cY/3GP9xj/cY/3GP9xj/cY/3GI/3GP9xTTssPE3/cYj/cY/3GP9xj/cY/3GP9xj/cY/3GI/3GP9xj/cY/3GP9xj/cY/3GP9xiP9xj/cY/3GP9xj/cY/3GP9xj/cYj/cY/0rxLHDtj/cY/3GI/3GP9xj/cY/3GP9xj/cY/3GP9xiP9xhFuBykfnGP9xj/cY/3GI/3GP9xj/cY/3GP9xj/cY/3GEkhnH3mj/cYj/cY/3GP9xj/cY/3GP9xj/TGE8Wez/cY/3GP9xj/cYj/cY/3GP9xj/cY/3GP9xj/T1V8Kqj/cY/3GP9xj/cY/3GI/3GP9xj/MRkRsPbu/3GP9xj/cY/3GP9xj/cY/3GP9xiP9xPu6UshFr/3GP9xj/cY/3GI/3GP9xj/cY/3FFksym03GP9xj/cY/3GP9xj/cY/3GP9xiP9xj/cY/3GP9xj/SYIch97/cYj/cY/3GP9xj/cY/3GP9xVEnbtnGI/3GP9xj/cY/3GP9xj/TJCsVvWP9xiP9xj/cY/3GP9xj/cY/3GP9xO8MCtTz9j/cY/3GP9xiP9xj/cY/3GP9xj/cY/0OZXNZqcYj/cY/3GP9xj/cY/3GP9xj/cY/3FDONzcco/3GI/3GP9xj/cY/3GP9xj/cY/3GEiXPHaMcY/3GP9xiP9xj/cY/3GP9xj/cY/3GP9xj/cYj/cY/3GP9xhOv1wkCo/3GP9xiP9xj/cY/3GP9xj/cUGEPPe8j/cY/3GP9xj/cY/3GI/3GP9xj/cUulzFWjj/cY/3GP9xj/cY/3GP9xj/cY/3GEGZXPZqj/cY/3GP9xj/cY/3GP9xiDk6obfFXv9xj/cY/3GI/3GP9xj/cY/3GP9xhKdlxomo/3GI/3GP9xj/cY/3GP9xj/cY/3GP9xiP9xj/cY/3FD80zAy3GP9xj/cY/3GP9xj/cYj/cY/3FFuBy0fv9xj/cY/3GI/3GP9xj/cY/3GP9H54yhh/9xj/cY/3GP9xj/cYj/cY/3GP9xj/SXHseOFxj/cY/3GP9xj/cYj/cY/3GP9CWbzqZHGP9xiP9xj/cY/3GP9xj/cYQwlsz2lxj/cY/3GP9xj/cY/3GP9xj/cYTTssPE3/cY/3GP9xiP9xj/cY/3GP9xj/cYNSDlut8acY/3GP9xj/cY/3GP9xj/cYj/cYQgls72mP9xj/cY/3GI/3GP9xj/cY/3GE6E7BexcY/3GP9xj/cYj/cY/3GP9xj/cY/3GP9xj/cY/3GI/3GP9xj/cY/3GP9xj/cY/3GP9xiP9xj/cY/3GP9xj/cY/3FIghyH3v9xj/cY/3GP9xj/cY/3GP9xj/cYj/cY/3E7zwG1MP6P9xiP9xj/cY/3GP9xj/cY/3GE07LDxN/3GP9xj/cY/3GP9xiP9xj/cURjXMnK/3GP9xj/cY/3GP9xiP9xj/cY/3GDFNmL+yZ/9xj/cY/3GP9xj/cY/3GP9xj/cYhEY1y5ynGP9xj/cY/3GP9xj/cY/3GI/3GP8yiCG/d96P9xj/cY/3GP9xj/cY/3GP9xiP9xj/T0BcG/pxj/cY/3GP9xj/cY/3GI/3GP8yL1e/0KiP9xj/cYj/cY/3GP9xj/cY/3GEiXPHaMcY/3GP9xj/cY/3GI/3GP9xj/cYQZlc9mr/cY/3GP9xiP9xj/cY/3GP9xj/cUPzTMDLcY/3GP9xj/cYj/cY/3GP9xj/cU+qPAVccY/3GP9xj/cY/3GP9xiP9xQ/NMwMtxj/cY/3GP9xj/cY/3GP9xj/cYj/cY/3GP9xg9kfKzbg2P9xj/cY/3GP9xj/cY/3GI/3GP9xj/cYMk3EvrI7/3GP9xj/cY/3GP9xiP9xj/cY/z3tQrQSvf9xj/cY/3GP9xj/cY/3GP9xj/cUAE/P+wcY/3GP9xj/cY/3GP9xj/cYj/SvEscO2P9xj/cY/3GI/3GP9xj/cY/3E0UiG7rd5xj/cY/3GP9xj/cY/3GI/3GP9xNHxhvIOe/3GP9xj/cY/3GP9xj/cY/3GP9xiD1ZYbKmnnGP9xiP9xj/cY/3GP9xj/cY/3GEAqTP1bcY/3GI/3GP9xj/cY/3GP9xj/cY/3GP9xiP9xj/cY/3GP9xj/cY/0OZXNZqcYj/cY/3GP9xj/cY/3GP9xj/cUPzTMDLcY/3GI/3GP9xj/cY/3GP9xj/cYQvNM4MuP9xj/cYj/cY/3GP9xj/cY/3GP86UNS3ryuP9xj/cYj/cY/3GP9xj/cY/3GD6ZAbJm/v9xj/cY/3GP9xj/cY/3GP9xiP9xj/cU+/XAQKcY/3GP9xj/cYj/cY/3GP9xj/cTeTE7ls7P9xj/cYj/cY/3GP9xj/cY/3GP9xj/cY/3GI/3GP9xg+0ZKyLm3/cYj/cY/3GP9xj/cY/3GP9xj/SEJ8m9iP9xj/cY/3GP9xj/cYj/cY/3GP9xgzeES8h7txj/cY/3GI/3GP9xj/cY/3GP9xRhf8roD/cYj/cY/3GP9xj/cY/3GP9BKkwOW4/3GP9xiP9xj/cY/3GP9xhEY1y5ynGP9xj/cYj/cY/3GP9xj/cY/3FJB0x/i4/3GP9xj/cYj/cY/3GP9xj/cY/04q/D1Q/3GI/3GP9xj/cY/3GP9xj/cY/0ClHBau/3GP9xj/cY/3GP9xj/cY/3GI/3GP9xj/cY/3GP9xj/S0vca0KP9xj/cY/3GI/3GP9xj/cY/3GP9xj/cY/3GP9xiE07LCxNcY/3GP9xiP9xj/cY/3GP9xj/cY/3GP9xhBhDz3vP9xj/cY/3GI/3GP9xj/cY/3FDONzcco/3GP9xj/cY/3GP9xiP9xj/cY/3FFp+ylgXGP9xj/cY/3GP9xiP9xj/cY/3FNQFw7+o/3GP9xj/cY/3GI/3GP9xj/cU6VHCauj/cY/3GI/3GP9xj/cY/3GP9xj/cY/3GP9xiP9xg2MUG6zr7/cY/3GP9xj/cY/3GI/3GP9xhAKkz9W3GP9xj/cY/3GP9xj/cYj/cY/3GELzTODLj/cY/3GP9xj/cY/3GP9xiP9xj/cY/3GP9xj/cYXSbS2XGP9xiP9xj/cY/3GP9xj/cYUX/egHGI/3GP9xj/cY/3GP9xj/cY/3GDNwYr2PnY/3GI/3GP9xj/cY/3GP9xj/cY/3GP9xiP9xg2LBG50+5xiP9xj/cY/3GP9xj/cY/3GP9xj/cUiXPIaM/3GP9xiP9xj/cY/3GP9xj/cUc9TIwrcY/3GP9xiP9xj/cY/3GP9xj/Sxxsbjn/cY/3GP9xj/cY/3GP9xj/cY/0TzTNDL/3GI/3GP9xj/cY/3GP9xj/cY/3GP9xiP9xhHlzyWjIj/cY/3GP9xj/cY/3GP9xj/cY/3GI/0xhPEnscY/3GI/3GP9xj/cY/3GP9xj/cYOlABtq/+/3GP9xj/cY/3GP9xj/cY/3GI/0g9TJwr/3GP9xj/cY/3GP9xj/cY/3GI/3GD2I0bN3Lo/3GP9xj/cY/3GP9xiP9xj/cY/3E163G7FI6P9xj/cY/3GP9xj/cYj/cYMMiUsEdrj/cY/3GP9xj/cYj/cY/3GP88j2G1cJ7/cY/3GP9xj/cY/3GP9xj/cYhHghyX3o/3GP9xj/cY/3GP9xiP9xj/cYTr9cJAqP9xj/cY/3GI/3GP9xj/cY/3FNOyw8TY/3GP9xj/cY/3GP9xj/cY/3GI/3GP9xT+7MEROP9xj/cY/3GP9xj/cY/3GP9xj/Sxxsbjn/cY/3GP9xj/cY/3GI/3GP9xj/PcMCszz9cY/3GP9xj/cY/3GP9xj/cY/3GITAC8T/T/cY/3GP9xj/cY/3GI/3GP9eJtPZj/cY/3GP9xj/cY/3GI/3GP9xj/cT8SMrHtzY/3GP9xiP9xj/cY/3GP9xj/cY/3GP9xj/cYj/cY/3E+6qOyFVyP9xj/cY/3GP9xiP9xj/cY/3GP9xj/cY/3GEisXIU6/3GP9xj/cY/3GP9xj/cY/3GP9xiP9GzTyzLIj/cY/3GP9xj/cY/3GP9xj/cY/3GI/3GEwq/E1Qj/cY/3GP9xj/cYj/cY/3GP9xRbgctH7/cY/3GI/3GP9xj/cY/3GP9xj/cY/3GP9xiP9xj/cY/3GP9IPUycK/9xj/cY/3GP9xiP9xj/cY/3GP9xTUBcO/qP9xj/cY/3GI/3GP9xj/cY/3GP9POywcTXGP9xj/cY/3GP9xj/cY/3GI/3GP9xj/cY/3GP9xj/cYRbgctH7/cY/3GP9xj/cY/3GP9xj/cYj/RB6M3heP9xj/cY/3GP9xj/cY/3GP9xj/cYj/cY/0goLI19cY/3GI/3GP9xj/cY/3GP9xj/cUcoLI19cY/3GP9xj/cY/3GP9xiP9xj/cY/3GP9Az1wUCv9xj/cYj/cY/3GP9xj/cY/3GP9xj/cY/3GITTssLE1xj/cY/3GI/3GP9xj/cY/3GP9xhWE9rs/3GP9xiP9xj/cY/3GP9xj/cY/3GP9xj/cUiXPIaM/3GP9xiP9xj/cY/3GP9xj/cY/3GP9xj/MDcmsdjZ/3GP9xj/cY/3GP9xiP9xj/cYQbOs9MWP9xj/cY/3GP9xiP9xj/cY/3GP9xj/cY/3GP86GEO357z/cY/3GI/3GP9xj/cY/3GP9xj/cYTVV8OqiP9xj/cY/3GP9xj/cYj/cY/3GP9xj/MATEsAw7cY/3GP9xj/cY/3GP9xiP9xj/cY/3GP9xj/cY/3GP9xQyO83cSP9xj/cY/3GP9xj/cY/3GI/3GP9xj/cY/3GP9POywcTXGP9xj/cY/3GP9xj/cY/3GI/3GP9xj/cY/3GP9xj/ThXcPqL/cY/3GP9xj/cYj/cY/3GP9xj/cY/3GP9xj/cY/3GI/3GP9xj/cY/3GP9xj/cY/3GP9xiP9xj/cY/3GP9xj/cY/0ClHBau/3GP9xj/cY/3GP9xj/cY/3GP9xiP9xVEnbtnGP9xj/cY/3GP9xj/cYj/cY/3GP9xj/cY/3GP9xj/cY/3GI/3GP9xj/cY/3GP9xj/cY/3GP9xiP9xj/cY/0an7LWB/3GP9xj/cY/3GP9xiP9xj/cYQYQ897z/cY/3GP9xj/cY/3GP9xj/cY/3GISQdMf4v/cY/3GP9xj/cY/3GP9xj/cY/3GI/3GP9xj/SYIch97/cY/3GP9xiP9xj/cY/3GP9xj/cY/3GP9xPwEDsf78/3GI/3GP9xj/cY/3GP9xj/cT5zsbGMTnGP9xj/cY/3GP9xiP9xj/cYQCpM/Vtxj/cY/3GP9xj/cY/3GI/3GP9NyxxDTv9xj/cY/3GI/3GP9xj/cY/3GP9xj/cY/3GP9xiP9xj/cY/3GDNrMr2Uzf9xiP9xj/cY/3GP9xj/cY/3GP9xj/cYOVjit6cdj/cY/3GI/3GP9xj/cY/3GP9xj/cY/3GP9xiP9BFSwPrf9xj/cY/3GI/3GP9xj/cY/3GEdCfIvYcY/3GP9xj/cY/3GP9xj/cYS3ZcSJpxj/cY/3GP9xj/cY/3GP9xj/SYIch96P9xj/cY/3GP9xj/cY/3GI/3GP9xMC4xv9HOcY/3GP9xj/cY/3GI/3GP9xj/cY/0rbzHJD/3GP9xj/cY/3GP9xj/cY/3GI/3GP9xj/cY/zPV0r0qLXGI/3GP9xj/cY/3GP9xj/cY/1N/3YBxj/cY/3GP9xj/cY/3GP9xj/cYj/cY/3GP9xj/cY/3GP9xj/RPNM0Mv/cY/3GI/3GP9xj/cY/3GP9xj/O0/BtrA+/3GP9xiP9xj/cY/3GP9xj/cY/3GP9xj/SZc8hoyP9xj/cYj/cY/3GP9xj/cY/3GP9xj/PLq0tEVLcY/3GP9xj/cYj/cY/3GP9xj/cY/3GEAVLP6tcY/3GP9xj/cY/3GP9xj/cYj/cY/3FEXiy6HXGI/3GP9xj/cY/3GP9xj/cY/3GEnxLHDt/3GP9xj/cY/3GP9xiP9xj/cY/3GP9xj/cY/3GP9xj/cYhNOywsTXGP9xj/cYj/cY/3GP9xj/cY/3GP82+IO7B3yP9xj/cY/3GP9xiP9xj/cY/09VfBqocYj/cY/3GP9xj/cY/3GP9xj/cY/3GDwZwbTmPo/3GP9xj/cY/3GP9xj/cY/3GEnxLHDt/3GP9xj/cY/3GP9xiP9xj/cY/0qxjGTncY/3GP9xj/cY/3GP9xj/cY/3FEY1zJyo/3GP9xj/cY/3GP9xj/cY/3GIR4Icl96P9xj/cY/3GP9xj/cYj/cY/3GP9xj/cY/3GP9xj/cY/3GI/3GP9xj/cYSOD8gfCP9xj/cY/3GI/3GP9xj/cY/3GEjGrIOV/3GP9xiP9xj/cY/3GP9xj/cY/3E/s1GwTK5xj/cY/3GP9xj/cY/3GP9xiP9FY1zJyo/3GP9xj/cY/3GP9xj/cYj/cY/3GP9xj/cY/3GP9xj/cUzlbEGpj/cY/3GP9xj/cY/3GP9xiP9xg/CRGx9u7/cYj/cY/3GP9xj/cY/3GP9xj/cY/3GI/3FGKCytfY/3GP9xiP9xj/cY/3GP9xj/cY/3GP9xj/cYj/cY/0a4HLR+j/cY/3GP9xiP9xj/cY/3GP9xj/cY/3GP9xj/cYj/cY/3GP9xj/QRUsD62P9xj/cY/3GP9xj/cY/3GP9xj/cYj/cY/3GP9xj/cY/3GP9xj/cY/z1RJ7Su2P9xj/cY/3GI/3GP9xj/cY/3GP9xWlzWo4/3GI/3GP9xj/cY/3GP9xj/cY/3GP9xiP9xj/cY/3GP9xMgFSvv6tj/cY/3GP9xj/cY/3GP9xiP9xg7GZW05mpxj/cYj/cY/3GP9xj/cY/3GP9xRc08syyP9xj/cY/3GI/3GP9xj/cY/3GP9xj/cY/3Ewc9S/jCtxiP9xj/cY/3GP9xj/cY/3GP9xj/cYj/cUiCHHfecY/3GP9xj/cY/3GI/3GP9xj/cYNPx0vAOLj/cY/3GP9xj/cY/3GI/3GP9xj/cY/3GP9xj/cU+qPAVccY/3GP9xj/cYj/cY/3GP9xj/cY/3GP9xhHceyY4f9xj/cYj/cY/3GP9xj/cY/3GEdCfIvYcY/3GP9xj/cY/3GP9xj/cYj/cUzlbEGp/3GP9xj/cY/3GI/3GP9xj/cY/0TzTNDL/3GP9xj/cY/3GP9xiP9xj/cY/3GP9xj/cYTWqcOVaP9xj/cYj/cY/3GP9xj/cY/3GP9POywcTXGP9xj/cY/3GP9xj/cYj/cY/3GP9xj/cY/3FUSdu2cY/3GI/3GP9xj/cY/3GP9xj/cYTOVsQan/cY/3GP9xj/cY/3GP9xj/cYj/cY/3GP9xWlzWo4/3GP9xj/cYj/cY/3GP9xj/cY/3FM+oxAV4/3GP9xj/cY/3GI/3GP9xj/cY/3EwLjG/0c5xj/cY/3GI/3GP9xj/cY/3GP9xj/Qf7M8BNxj/cY/3GP9xj/cYj/cY/3GP9xhGF/yegHGP9xj/cYj/cY/3GP9xj/cY/0xhPFns/3GP9xj/cY/3GP9xj/cYj/cY/3GP9xj/cY/3GP9xj/cY/3GI/3GD4J5LL2G/9xj/cY/3GP9xiP9xj/cY/3GP9xj/cY/3FD80zAy3GP9xj/cYj/cY/3GP9xj/cY/3GP9xj/cY/3E9WWGzpp6P9xj/cYj/cY/3GP9xj/cY/3GP891DG0K87/cY/3GI/3GP9xj/cY/3GP9xj/RAls32mP9xj/cY/3GP9xj/cY/3GP9xiP9xj/TjssPE2P9xiP9xj/cY/3GP9xj/cY/3GP9xj/Q4Q817xxj/cY/3GI/3GP9xj/cY/3GP9xhDI7zdxP9xj/cY/3GP9xj/cY/3GP9xj/cUohnF3mcYj/cY/3GP9xj/cY/3GP9xj/cU+VHAaucY/3GP9xj/cY/3GP9xj/cYj/cY/3GP9xhPBSwfrYj/cY/3GP9xj/cY/3GP9xj/cURjXMnKj/cY/3GP9xj/cY/3GP9xj/cY/3GEisXIU6/3GP9xj/cY/3GP9xj/cYj/cY/3GP9xj/cY/3GP9xj/cY/3GI/3GP9xj/cY/3GP9xj/cY/3GP9xiP9xj/cY/0TzTNDL/3GP9xj/cY/3GP9xj/cYj/cY/3GP9xj/cY/0goLJ19/3GP9xj/cY/3GP9xj/cY/3GI/0Ju3PkS/3GP9xj/cY/3GP9xj/cY/3GP9xiP9xj/cY/0goLI19cYj/cY/3GP9xj/cY/3GP9xj/cUnxLHDtj/cY/3GP9xj/cY/3GI/3GP9xj/cY/3GP9xj/cY/3GP9xiP9xj/cY/0a4HLR+j/cY/3GI/3GP9xj/cY/3GP9xj/cY/1xc1aP/cY/3GP9xj/cY/3GP9xj/cY/3GI/3GP9xj/cY/3GP9xTUBcO/qP9xj/cYj/cY/3GP9xj/cY/3GEGZXPZq/3GI/3GP9xj/cY/3GP9xj/cY/3E0Z0G8mL7/cY/3GP9xj/cY/3GP9xj/cYj/RV4syh3/cY/3GI/3GP9xj/cY/3GP9xg+mQGyZv7/cY/3GP9xj/cY/3GP9xj/cYj/cY/3FHceyY4Y/3GP9xj/cY/3GP9xj/cYj/PQCEs/97cY/3GP9xj/cY/3GP9xj/cY/3GEc9TIwrcY/3GP9xj/cY/3GP9xj/cY/3GDJnFb6Y6oj/cY/3GP9xj/cY/3GP9xj/cY/zsQYbXvnnGP9xj/cY/3GI/3GP9xj/cY/3GP9xj/cY/3GP9ApRwWrv9xj/cY/3GP9xj/cY/3GI/3GP9xg2X3K6oI3/cY/3GP9xiP9xj/cY/3GP9xj/cY/3FM5WxBqY/3GP9xj/cY/3GP9xj/cY/3GI/3GP9xj/cY/3GP9xj/cY/3FPqjwFXHGP9xj/cYj/cY/3GP9xj/cY/3GP9xj/cY/3GI/3GEeXPJaMiP9xj/cY/3GP9xj/cY/3GP9xj/cYj/cYPDMStMztj/cY/3GP9xj/cY/3GP9xj/QM9cFAqP9xj/cY/3GP9xj/cY/3GI/zQrkrzUbXGP9xiP9xj/cY/3GP9xj/cY/3GP9xj/cYj/cY/3GP9xhLyxxTTo/3GI/3GP9xj/cY/3GP9xj/cY/3GP9xiP9xj/cY/3GP9xj/cY/3GP9xj/cYj/cY/3GP9xj/cY/3GP9xj/cY/3GI/3FPv1wECnGP9xj/cY/3GP9xiP9xj/cY/3GP9cXNSjcY/3GP9xiP9xj/cY/3GP9xj/cYOLVxt0qOcY/3GP9xj/cYj/cY/3GP9xj/cY/3GP9xj/cUGEPPe8j/cY/3GP9xiP9xj/cY/3GP9xj/Pi7hs9Ee/3GP9xj/cY/3GP9xj/cY/3GP9xS3ZcWJr/cY/3GP9xj/cY/3GP9xj/cYj/cU1AXDv6j/cY/3GP9xj/cY/3GP9xiP9xj/cTq2w7ZJPI/3GI/3GP9xj/cY/3GP9xj/cY/3FBhDz3vI/3GP9xj/cYj/cY/3GP9xj/cY/3GP9xj/cY/3GI/3GELzTODLj/cY/3GP9xj/cY/3GP9xj/cYj/TdBMQvuP9xj/cY/3GP9xj/cY/3GP9xj/cTd10bmKLo/3GP9xj/cY/3GP9xj/cY/3GI/3GEGufPUY/3GI/3GP9xj/cY/3GP9xj/cY/3GP88ZSG0mt5xj/cYj/cY/3GP9xj/cY/3GP9xj/cY/3FAP2wNCY/3GP9xj/cY/3GI/3GP9xj/cY/09AXBv6cY/3GP9xj/cYj/cY/3GP9xj/cYTpUcJq7/cYj/cY/3GP9xj/cY/3GP9xj/cY/3GI/ztQAbav/o/3GP9xj/cY/3GI/3GP9xj/cY/3GP9xj/cY/3GP9xiP9xj/cY/3GP9xgyDVG+8q6P9xj/cY/3GP9xj/cY/3GP9xhAFSz+rXGP9xj/cY/3GI/3GP9xj/cY/3GP9xj/cY/3GP9xiEXNPKMscYj/cY/3GP9xj/cY/3GP9xhMyxwzTnGP9xj/cY/3GP9xj/cY/3GI/3GP9xj/cY/3GP9xj/cY/3GP9xiP9xj/cY/3GP9xj/cY/3GP9xj/cYj/cY/3GP9xj/cYOMqRtzVucYj/cY/3GP9xj/cY/3GP9xj/cY/3GI/3GP9xj/cY/3GP9xMJkksHbbj/cY/3GP9xj/cYj/cY/3GP9xj/cY/zEzYbDcno/3GP9xj/cY/3GP9xj/cYj/cY/3GP9xj/cY/3GP9xj/cY/3GI/3GP9xj/cY/3FUSdu2cY/3GP9xiP9xj/cY/3GP9xj/cY/3GP9xj/cYj/cY/0scbF45cY/3GP9xiP9xj/cY/3GP9xj/cYRF4suh1xj/cY/3GP9xj/cY/3GI/3GP9xj/cY/3GP9xj/cY/3GP9xiP9xj/cY/3GP9xj/cY/3GP9xj/cYj/cY/3GP9xj/cYOnpBtoW+/3GI/3GP9xj/cY/3GP9xj/cY/3GP9Cbtz5Ev9xiP9xj/cY/3GP9xj/cY/3GP9xj/cT1dUrOirf9xiP9xj/cY/3GP9xj/cY/3GP9xS2E8Sexxj/cY/3GP9xiP9xj/cY/3GP9FY1zJyo/3GP9xj/cYj/cY/3GP9xj/cY/3GP9xhIlzx2jHGP9xj/cY/3GI/3GP9xj/cY/3GP9xj/cYRdJsstmP9xj/cY/3GP9xj/cY/3GP9xiP9xj/cU07LDxN/3GI/3GP9xj/cY/3GP9xj/cY/3GP9xiP9xhBmVz2av9xj/cY/3GP9xj/cYj/cY/3GP9xTNBMQvv/cY/3GP9xj/cY/3GP9xiP9xj/cU5/vBgEcY/3GI/3GP9xj/cY/3GP9xj/cY/02lzDWjcY/3GP9xj/cY/3GI/3GP9xj/cY/3GP9HzTyTLHGP9xj/cY/3GP9xiP9xj/cY/3GP9xj/cYRigsrX2P9xj/cY/3GP9xj/cY/3GI/3GP9xj/cY/3GP9xSdvMYkNxj/cY/3GP9xj/cY/3GI/3GP9xgzZ0G9mL6P9xj/cY/3GI/3GP9xj/cY/3GP9FY1zJyo/3GP9xiP9xj/cY/3GP9xj/cY/3GP9xhM0Ewy+3GP9xiP9xj/cY/3GP9xj/cY/3GP9xj/cYj/TcscQ07/cY/3GP9xj/cYj/cY/3GP9xj/cY/3GP9xj/cY/3GI/zXBBbw++v9xj/cYj/cY/3GP9xj/cY/3GP9xj/cY/3GI/3GP9xj/cY/0ClHAaucY/3GI/3GP9xj/cY/3GP9xj/cY/3GP9xiP9xj/cY/3GP9xj/cY/3GP891DG0K87/cYj/cY/3GP9xj/cY/3GP9xj/cYRGNcycr/cY/3GP9xj/cY/3GP9xj/cY/3GI/14m09mP9xj/cY/3GP9xj/cY/3GI/3GP9xWlzWo4/3GP9xj/cY/3GI/3GP9xj/cY/3GP9xj/cY/3GP9xiP9xj/cY/3GP9xj/cY/3GP9xj/cYj/cY/3GP9xj/cY/3GP9xj/cY/3GI/3GP9xj/cY/3GP9xj/cY/3GP9xiP9xj/cY/3GP9xj/cY/3GP9xj/cYj/cY/3GP9xj/cY/3GP9xj/cY/3GI/3GP9xj/cY/3GP9xj/cY/3GP9xiP9xj/cY/3GP9xj/cY/3GP9xj/cYj/cY/3FUSdu2cY/3GP9xj/cY/3GI/3GP9xj/cY/3GP9xj/cY/3GP9xQx6M3hf/cYj/cY/3GP9xj/cY/3GP9ECWzfaY/3GP9xj/cY/3GP9xj/cY/3GI/3GP9xj/cY/3GP9xj/cY/3GP9xiP9xj/cY/3GP9xj/cY/3GP9xj/cYRgLcn9Jxj/cYj/cY/3GP9xj/cY/3GP9xj/cY/3GI/3GP9xj/cUzQTEL7/3GP9xj/cY/3GP9xj/cYj/cYOpxztWOMcY/3GI/3GP9xj/cY/3GP9xj/cY/zTiEbwd7nGP9xj/cY/3GP9xiP9xj/cY/3GELzTODLj/cY/3GP9xj/cY/3GI/3GP9xj/RPNM0Mv/cY/3GP9xj/cY/3GP9xiP9xj/cURjXMnK/3GP9xj/cY/3GP9xiP9xj/cY/zbSNLoty3GP9xj/cY/3GP9xj/cYj/cY/3GP9xj/cY/3GP9xj/SwdMX4txj/cYj/cY/3GP9xj/cY/3GP9xhCyMzTc3GP9xj/cY/3GP9xiP9xj/cY/3GP9xj/cY/3GP9xhJHGx+OY/3GP9xj/cY/3GP9xiP9xj/cY/3FNOyw8TY/3GP9xj/cY/3GP9xj/cY/3GP9xMXfxvogOcY/3GP9xj/cYj/cY/3GP9xhGPUysK4/3GP9xj/cY/3GI/3GP9xj/NpaxumlOcY/3GP9xj/cY/3GP9xj/cY/3E66fi1Fgdxj/cYj/cY/3GP9xj/cY/3GP9xhOf7wYBHGP9xj/cY/3GP9xj/cYj/cY/3GP9xj/cY/3GP9xj/cY/3GI/1VJ3Lb/cY/3GP9xj/cY/3GP9xiP9xj/cY/3GP9xj/cY/3GP9xj/cYj/cY/3GP9xj/cY/3GP9xj/cY/3GEM43Nxy/3GI/3GP9xj/cY/3GP9xj/cY/3GP9xg7lJG0a25xj/cY/3GP9xj/cY/3GI/3GP9xj/cY/3FG/KyQNXGP9xiP9xj/cY/3GP9xj/cY/3GP9xj/cYQzjc3HL/cYj/cY/3GP9xj/cY/3GP9xj/cY/3GI/3GEnxLGDtcY/3GP9xiP9xj/cY/3GP9xj/cY/3GP9xj/cYj/cY/3GP9xj/cUiXPIaM/3GP9xj/cY/3GP9xj/cYj/cY/3GENeLNodiP9xj/cY/3GP9xj/cY/3GP9xj/R9Jsotn/cY/3GP9xj/cY/3GP9xiP9xj/cY/3GP9xj/cY/3GP9xj/cYj/cY/3GP9xRigsrX2I/3GP9xj/cY/3GP9xj/cY/3GP9xiP9xj/cYXSbS2XGP9xj/cY/3GP9xiP9xj/cY/3GP9xj/cY/3GP9xj/cUR4fMh4j/cY/3GP9xiP9xj/cY/3GP9xj/cY/3GP9xj/cYj/cY/3GP9xj/cY/3GP9xj/cYQYQ897z/cY/3GP9xiP9xj/cY/3GP9xj/cY/3GP9xj/cYj/XFzUo3GP9xj/cY/3GP9xj/cYj/cY/3GP9xT+7MEROP9xj/cY/3GP9xj/cY/3GP9xiP9xj/RO4cwR5xj/cY/3GI/3GP9xj/cY/3GP9xj/QKUcFq7/cY/3GP9xj/cY/3GP9xj/cY/3GEMJbM9pcY/3GP9xj/cY/3GI/3GP9xj/cY/3GP9xj/cY/3GP9xiP9xj/cY/3GP9xj/cY/3GP9xj/cYj/cY/3GP9xj/cY/3GP9xj/cY/3GI/3GP9xj/cVpc1qOP9xj/cY/3GI/3GP9xj/cY/3GP9xj/cY/3GP9xiP9xj/cY/3GP9xj/cY/3GP9xj/cYj/cY/3GP9xj/cY/3GP9xj/cY/3FEY1zJyo/3GP9xj/cY/3GP9xj/cY/3GI/3FKNrxclHGP9xj/cY/3GI/3GP9xj/cY/3GEjg/IHwj/cY/3GI/3GP9xj/cY/3GP9xj/VUnctv9xiP9xj/cY/3GP9xj/cY/3GP9xj/RV4syh2P9xj/cY/3GI/3GP9xj/cY/3GP9xj/MoATvn/scYj/cY/3GP9xj/cY/3GP9xj/cY/zQSgb3tfo/3GP9xj/cY/3GP9xj/cY/3GP9xToTsJ7GP9xj/cY/3GP9xj/cY/3GP9xj/cYj/cY/3GP8xN1Kw2K3/cY/3GP9xj/cY/3GP9xj/cYMDNhv8yecY/3GP9xiP9xj/cY/3GP9xg5WOK3px2P9xj/cY/3GP9xj/cY/3GI/3GP8/t0KySL2P9xiP9xj/cY/3GP9xj/cY/3GP9xj/cYj/cYRigsrX3/cY/3GI/3GP9xj/cY/3GP9xg4OnW4xYr/cYj/cY/3GP9xj/cY/3GP9xj/cY/3GI/3GP9xj/cY/3GP9xj/cY/3GP9xiP9xj/cY/3GP9xj/cY/3GDklgbfafv9xiP9xj/cY/3GP9xj/cY/3GP866NK2Fy1xj/cY/3GP9xj/cY/3GI/3GP9xO+1CtRK9iP9xj/cY/3GP9xj/cY/3GP9xj/cYj/cY/3GP9xj/cY/3GP9xj/PdQxtCvO/3GI/3GP9xj/cY/3GP9xj/cY/3GP9xQplc1mpxj/cY/3GP9xj/cY/3GP9xiP9xj/cY/3GP9xj/cY/3GP81VhK7qe1xj/cYj/cY/3GP9xj/cY/3GP9xj/TbrsNFFxiP9xj/cY/3GP9xj/cY/3GP9xhLi3xHSHGP9xj/cY/3GI/3GP9xj/cY/3E8HbK04k3/cY/3GP9xiP9xj/cY/3GP9xj/cTvcE7Uj7I/3GP9xj/cY/3GP9xj/cY/3GP9xiP88x/K1OA2P9xj/cY/3GP9xj/cY/3GP9xj/cYj/cY/3GP9xj/cYNetxuxSO/3GP9xj/cY/3GI/3GP9xj/cUng/GHwcY/3GP9xj/cYj/cY/3GP9xj/THZcWJr/cY/3GP9xiP9xj/cY/3GP9xj/Q4Q817xxj/cY/3GP9xj/cY/3GI/3GP9xj/cY/3GP9xj/cY/3GP8+IuKy3R1xj/cY/3GP9xiP9xj/cY/3GP9xj/cTZfcrqgjYj/cY/3GP9xj/cY/3GP9xj/cY/3GI/3GP9xhKYTxp7I/3GP9xj/cY/3GP9xj/cY/3GP9xiP9xj/cY/3GP9xj/cY/3GP9xj/cYj/cUjGrIOVj/cY/3GP9xj/cY/3GI/3GP9xj/cUXSbLLZj/cY/3GI/3GP9xj/cY/3GP9xgw2Ze/JmhxiP9xj/cY/3GP9xj/cY/3GP9xj/cYj/cY/3GP8xGRGw9u7/cY/3GP9xj/cY/3GP9xj/cY/3GI/0VeLMod/3GP9xiP9xj/cY/3GP9xj/cY/3GP85D/W48Ar/cY/3GI/3GP9xj/cY/3GP9xj/cY/3GP85woO4PXz/cY/3GP9xiP9xj/cY/3GP9xj/cY/3GP9xj/cYj/cY/3GP9xj/cY/3GP9xj/cY/3GDvcE7Uj7P9xj/cY/3GP9xj/cYj/cY/3GP9MYTxZ7P9xj/cY/3GP9xj/cY/3GP9xj/cYj/cY/3GDR8YbuDnnGP9xj/cY/3GP9xj/cY/3GP9xiP9xg6ekG2hb7/cY/3GP9xj/cYj/cY/3GP9xj/cY/3E1vAG7Q/7/cY/3GP9xj/cY/3GP9xj/cYj/cTeK8bl1Dv9xj/cYj/cY/3GP9xj/cY/3GP9xj/cY/3GI/0xhPEnscY/3GI/3GP9xj/cY/3GP9xj/cY/3GEu67FRRj/cY/3GP9xj/cY/3GP9xj/cY/3GDi5YrdGnXGP9xj/cY/3GP9xj/cY/3GP9xiEUC3L/Sj/cYj/cY/3GP9xj/cY/3GP9xj/cYM17zvKEMcY/3GP9xj/cY/3GP9xj/cYj/cY/3GP9xj/RrgctH6P9xiP9xj/cY/3GP9xj/cY/3GP9xhIsYyE5/9xj/cY/3GI/3GP9xj/cY/3GP9xg4oFG3X65xj/cY/3GP9xj/cY/3GP9xj/cUocbF45cY/3GP9xj/cY/3GI/3GP9xj/cY/3E9d6KziF2P9xj/cY/3GP9xj/cYj/cY/3GP9xhEXiy6HXGP9xj/cY/3GP9xj/cY/3GP9xiP9xRF4suh1xj/cYj/cY/3GP9xj/cY/3GP9xj/cY/3GI/0sHTF+LcY/3GP9xj/cY/3GP9xj/cY/3GI/0g9TJwr/3GP9xj/cY/3GP9xj/cY/3GI/3GEAqTP1bcY/3GP9xj/cY/3GP9xj/cYj/cY/3GP9xj/cY/3GDLiEb4d7v9xj/cY/3GP9xj/cY/3GI/3GP8yASa//tmP9xj/cY/3GI/3GP9xj/cY/3GP9IPUycK/9xj/cY/3GI/3GP9xj/cY/3GEzlbDGpcYj/cY/3GP9xj/cY/3GP9xj/cUthPEnscY/3GP9xj/cYj/cY/3GP9xj/T0BcG/pxj/cY/3GP9xiP9xj/cY/3FFp+ylgXGP9xj/cY/3GP9xiP9xj/cTw787TEDP9xj/cY/3GP9xiP9xj/cY/3GP9xj/cYO9wTtSPs/3GP9xj/cY/3GP9xj/cY/3GP9xhC80zgy4j/cY/3GP9xj/cY/3GP9xj/cYMyehvNhecY/3GP9xj/cY/3GI/3GP9xj/cY/3GP9xj/cY/3GP9xiEMjvM3EcY/3GP9xj/cY/3GI/3GP9xj/cY/3FOhOwnsf9xj/cY/3GP9xiP9xj/cY/3GP9xj/cY/3GEYoLK19j/cY/3GP9xj/cY/3GI/3GP9xj/cTNWEr2p7Y/3GP9xj/cY/3GP9xiP9xj/cY/3GP8xHQK/4v1xj/cY/3GP9xj/cY/3GI/3GP9xOqWUtlpr/3GP9xj/cY/3GI/3GP9xj/cY/3GP9xShxsXjlxj/cY/3GP9xj/cY/3GP9xj/cYj/cYQvNM4MuP9xj/cY/3GP9xj/cY/3GP9xiP9xj/cY/3GP9xj/cY/3GP80J6G92F6P9xj/cY/3GP9xj/cYj/cY/3GP9AujwVXP9xj/cY/3GP9xj/cY/3GP9xiP9xj/cUGEPPe8j/cY/3GP9xj/cY/3GP9xj/cY/3GIQgls72mP9xj/cY/3GP9xiP9xj/cY/3GP9xOfkCtgb9cY/3GP9xj/cY/3GP9xiP9xj/cY/3GP9xj/cY/3GP89wwKzPP1xj/cY/3GP9xiP9xj/cY/3GP9E80zQy/9xj/cY/3GP9xj/cYj/cY/3GP87nHO2Y4yI/3GP9xj/cY/3GP9xj/cY/z3UMbQrzv9xiP9xj/cY/3GP9xj/cY/3GP9xj/cYj/cY/3GP9xj/cY/02lzDWjcY/3GP9xj/cY/3GP9xj/cYj/NviDuwd8/3GI/3GP9xj/cY/3GP9xj/cY/3GP9GY1ypynGP9xj/cY/3GP9xj/cY/3GP9xiEXNPKMscYj/cY/3GP9xj/cY/3GP9xj/cY/03LHENOj/cY/3GP9xj/cY/3GI/3GP9xj/cY/3GDYHu7n4RHGP9xj/cY/3GP9xiP9xj/cY/3GP9Az1wUCv9xj/cYj/cY/3GP9xj/cY/3GP9xj/cY/3GI/3GP9xj/cY/3GP85oFG4X66P9xj/cY/3GP9xj/cY/3GP9xj/cYj/RPNM0Mv/cY/3GP9xj/cY/3GP9xj/cY/3GI/3GP9xj/cUthPEnscY/3GP9xj/cY/3GP9xj/cY/3GI/3GP9xhNOywsTXGI/3GP9xj/cY/3GP9xj/cY/3GP9xiP9xj/cUt2XEiacY/3GP9xj/cY/3GI/3GP9xj/cY/3GP9JghyH3v9xiP9xj/cY/3GP9xj/cY/3GP9xhDCWzPaXGP9xj/cY/3GP9xj/cYj/cY/3GEiXPHaMcY/3GP9xj/cY/3GP9xj/cY/3GI/zawArpP/XGP9xiP9xj/cY/3GP9xj/cY/3GP9xj/RwLcr9KP9xj/cYj/cY/3GP9xj/cY/3GP9xj/cY/3GI/3GP9xRc08syyP9xj/cY/3GP9xj/cY/3GP9xiP9xOLVxuEqO/3GP9xj/cY/3GP9xj/cY/3GP9xiEkhnH3mj/cY/3GP9xj/cY/3GP9xj/cY/3GI/3GP9xj/cY/3GP9xhWE9rs/3GP9xiP9xj/cY/3GP9xj/cY/3GP9xj/cYj/cY/3GP9xj/cY/3GP9xRbgctH6P9xj/cY/3GP9xj/cY/3GP9xiP9xj/cY/3GP9xj/cY/3GP9xRF4syh3/cY/3GP9xj/cYj/cY/3GP9xT6o8BVxxj/cY/3GP9xj/cY/3GP9xiP9xj/cY/3GP9xj/cY/3GEYoLK19j/cY/3GP9xj/cY/3GI/3GP9xj/cY/3FJHGx+OYj/cY/3GP9xj/cY/3GP9xj/cY/0C6PBVc/3GP9xiP9xj/cY/3GP9xj/cY/3GP9xj/cYhKi3xnSI/3GP9xiP9xj/cY/3GP9xj/cY/3GP9xNfSSuwttj/cY/3GP9xj/cYj/cY/3GP9xj/RV4syh2P9xj/cY/3GP9xj/cY/3GP9xiP9xj/cY/3GP9xhPxIwDt3GP9xj/cY/3GP9xj/cYj/cY/3GP9xj/cY/3GP9xj/cY/3GI/3GP9xhNQFw7+v9xj/cY/3GP9xj/cYj/cY/3GP9xj/cY/3GP9xj/cY/3GI/3GP9xj/cY/3GP9xj/cUReLMod/3GP9xj/cY/3GP9xiP9xj/cY/3GP9xj/RV4syh2P9xj/cY/3GP9xj/cY/3GI/3GP9xj/cY/3FJB0x/i4/3GP9xj/cY/3GI/3GP9xj/cY/3GP9HAtyv0o/3GP9xj/cY/3GP9xiP9xj/cY/3FLdlxImnGP9xj/cY/3GI/3GP9xj/cY/3GP9xhKYTxp7I/3GP9xj/cY/3GP9xiP9xj/cY/0+E7Cexj/cY/3GP9xj/cY/3GI/3GP9xj/cY/3GP9xj/cYTMscM05xj/cY/3GP9xj/cY/3GP9xiP9xj/cY/3GP9xj/cY/3GEiCHHfecY/3GP9xj/cY/3GP9xj/cY/3GI/0x2XFia/3GP9xj/cY/3GP9xj/cYj/cY/3E163G7FI6P9xj/cY/3GP9xj/cY/3GI/3GP9xj/cUReLMod/3GP9xj/cY/3GP9xj/cY/3GP9xhM5WxBqf9xj/cY/3GP9xj/cYj/cY/3GP9xRGNcycr/cY/3GP9xj/cYj/cY/3GP9xj/cVRJ27Zxj/cY/3GI/3GP9xj/cY/3GP9xRGNcycr/cY/3GI/3GP9xj/cY/3GP9xj/cY/3GP9xQCpMDluP9xj/cY/3GP9xj/cY/3GP9xj/cYRI2cxyaP9xj/cY/3GP9xj/cY/3GP9xiE7EjCO3j/cYj/cY/3GP9xj/cY/3GP9xj/cY/3GI/0TuHMEecY/3GP9xj/cYj/cY/3GP9xj/cY/3GP9xj/cY/0sHTF+LcYj/cY/3GP9xj/cY/3GP9xj/cY/3GI/3GP9xj/VUnctv9xj/cY/3GP9xiP9xj/cY/3GP9xj/cY/3GP9xj/cYj/cY/3GP9xj/cY/3GEeCHJfeiP9xj/cY/3GP9xj/cY/3GP9xj/cYj/cY/3GP88y+O1NBz/cY/3GP9xj/cY/3GI/3GP9xj/cYTCr8TVCP9xj/cYj/cY/3GP9xj/cY/3GP9xj/cY/3GI/3GP9xj/cY/3GP9xj/cY/3GP9xiP9xj/cY/3FEXizKHf9xj/cY/3GP9xj/cY/3GP9xj/cYRHh8yHj/cY/3GP9xiP9xj/cY/3GP9xj/cY/3GP9xj/cYj/cY/3GP9xj/cY/3GP9xj/cY/3GI/3GP9xj/cY/3GP9xj/cY/3GP9xiP9xj/cY/3GP9xj/MowSv3Pt/3GP9xj/cYj/cY/3GP9xj/cY/3GP9xj/cUBEnAy2j/cYj/cY/3GP9xj/cY/3GP9xj/cYN3bLuYk0j/cY/3GP9xj/cY/3GP9xj/cY/3GI/3GP9xj/cY/3GP9xj/cY/3GP9xiP9xj/cY/3GP9xj/cY/3GD9rtrGUSf9xj/cY/3GP9xj/cY/3GP9xgxt5G/SG6P9xj/cY/3GP9xj/cYj/cY/3GDC7Vr9EqXGP9xj/cY/3GP9xiP9xj/cY/3E86VGzFq5xiP9xj/cY/3GP9xj/cY/3GP9xj/cYj/cUzQTEL7/3GP9xj/cY/3GP9xj/cY/3GP9xiP9xRbgctH7/cY/3GP9xj/cYj/cY/3GP9xj/cY/3GP9xj/cY/3GI/3GP9xXSbT2f9xj/cY/3GP9xj/cYj/cY/3GP9xj/cY/3GP9xj/cY/3GI/3GP9xj/cY/3GFpc1qP/cY/3GI/3GP9xj/cY/3GP9xj/cY/3FBhDz3vI/3GP9xj/cYj/cY/3GP9xj/cY/3GP9xj/cY/3GI/3GP9VSdy2/3GP9xj/cY/3GP9xiP9xj/cY/3GP9xj/cY/3GP9xhJIZx95o/3GI/3GP9xj/cY/3GP9xj/cY/3GE1AXDv6j/cY/3GP9xj/cY/3GP9xj/cY/3GI/3GP9xj/cY/3GP9xRbgctH6P9xj/cY/3GP9xj/cY/3GP9xj/cYj/cY/3GP9xj/cYSSGcfeaP9xj/cY/3GP9xiP9xj/cY/3GP9xj/cY/087LBxNcY/3GP9xj/cY/3GP9xiP9xj/cY/3GP9LB0xfi3GP9xj/cY/3GP9xiP9xj/cY/3GP9xj/cY/3EzDVG88q5xj/cY/3GP9xj/cY/3GI/3GP9xj/cY/03LHENO/3GI/3GP9xj/cY/3GP9xj/cY/3GP9xQzjc3HKP9xiP9xj/cY/3GP9xj/cY/3GP86CzG39M6I/3GP9xj/cY/3GP9xj/cY/3GP9AujwVXP9xj/cYj/cY/3GP9xj/cY/3GP9xj/cTjKkbg1bo/3GP9xj/cY/3GP9xj/cYj/cYU0ndto/3GP9xj/cY/3GP9xiP9xj/cYMUGZvr5mcY/3GP9xj/cY/3GP9xj/cY/3GIQcjM83OP9xj/cYj/cY/3GP9xj/cY/3GP9PQFwb+nGP9xiP9xj/cY/3GP9xj/cY/3GP9DmVzmav9xj/cY/3GP9xj/cY/3GP9xj/cYj/cY/0ClHAaucY/3GP9xj/cYj/cY/3GP9xj/cY/3GP9xj/cY/0g9TJwrj/cY/3GP9xj/cY/3GP9xj/cY/3GI/0rxLHDtj/cY/3GP9xiP9xj/cY/3GP9xj/cY/3GP9xj/Q5lc5mr/cY/3GP9xj/cY/3GP9xj/cYhAKkz9W3GP9xj/cY/3GP9xj/cY/3GP9xMuYCvhn9/3GP9xiP9xj/cY/3GP9xj/cY/3GP9xj/cYj/cY/3GP9xj/cY/3GP9xj/cY/3GI/3GP9xj/cY/3GP9xj/cY/3GP9xiP9xhOqjwlXI/3GP9xj/cY/3GP9xj/cY/3GP9xRHh8yHiP9xj/cY/3GI/3GP9xj/cY/3GP9Sf9+Aj/cYj/cY/3GP9xj/cY/3GP9xj/cUPzTMDLcY/3GI/3GP9xj/cY/3GP9xj/cY/3GP9xiP9xj/cY/3GP9xj/cY/3GP9xj/cYj/cY/3GP9xj/cY/3GP9xj/cYN3XRuYou/3GP9xj/cY/3GP9xj/cY/3GP9xiP9xj/cYQa589RiP9xj/cY/3GP9xj/cY/3GP9xj/cYj/cTXFIro63XGP9xj/cY/3GP9xj/cYj/cY/3GP9N0ExC+4/3GP9xj/cY/3GP9xj/cYj/cY/0mXPIaMj/cY/3GP9xj/cY/3GP9xj/cY/3GI/3GP9xj/cY/3GP9xj/cY/09AXBv6cYj/cY/3GP9xj/cY/3GP9xj/cYQG7cChKP9xiP9xj/cY/3GP9xj/cY/3GP9xj/cYj/T0BcG/pxj/cY/3GP9xj/cY/3GP9xiP9xj/cY/3GP9xhBhDz3vP9xj/cY/3GP9xj/cY/3GI/3GP9xhPBSwfrY/3GI/3GP9xj/cY/3GP9xj/cY/3GD6ZAbJm/v9xj/cY/3GP9xj/cYj/cY/3GP9O+owgV3GP9xj/cY/3GP9xj/cY/3GINfChuw9e/3GP9xj/cY/3GI/3GP9xj/cTwu4bTRHo/3GI/3GP9xj/cY/3GP9xj/cY/3GD6uIbJR3v9xiP9xj/cY/3GP9xj/cY/3GP9xg9PxGywO5xj/cY/3GI/3GP9xj/cY/3GP9xj/cY/3FAKkwOW/9xiP9xj/cY/3GP9xj/cY/3GP9xj/cYj/SYIch97/cY/3GP9xj/cY/3GI/3GP9xj/cYQCpM/Vtxj/cY/3GP9xj/cYj/cY/3GP9xj/cY/3GP9xhTSd22iP9xj/cY/3GP9xj/cY/3GP9xj/cYj/cY/3GP9xhHceyY4f9xj/cY/3GP9xj/cYj/cY/3GP9xj/cY/3GFNJ3baP9xiP9xj/cY/3GP9xj/cY/3GP9xj/cYj/cY/3GP9YE9jscY/3GP9xj/cY/3GI/3GP9xj/cY/3GP9xj/cYTpUcJq6P9xj/cY/3GP9xj/cY/3GP9xiP9xj/cY/3GP9xj/cUzLHENO/3GP9xj/cY/3GP9xj/cY/3GP9xiP9xj/cY/3GP9xQ/NMwMtxj/cY/3GP9xj/cYj/cY/3GP9xj/cY/0goLJ19/3GP9xj/cY/3GP9xj/cY/3GI/3GP9xj/cY/3GEwV3E6ij/cY/3GP9xj/cY/3GI/3GP9xhIrFx1OnGP9xj/cY/3GI/3GP9xj/cY/3GP9xj/cYR2y8mTT/cY/3GP9xj/cY/3GP9xiP9xj/cY/3GP9xj/cY/3GP9xhGKCytfY/3GP9xj/cY/3GI/3GP9xj/cY/03QTEL7j/cY/3GP9xj/cY/3GI/3GP9xj/Nlc4u6jH/3GP9xj/cYj/cY/3GP9xj/cY/3GP9xhJB0x/i/9xj/cYj/cY/3GP9xj/cY/3GP9xj/cY/3GI/zVrMruUzXGP9xj/cY/3GI/3GP9xj/cY/3FIlzyGjP9xj/cY/3GP9xj/cY/3GI/3GP9xj/cY/3GP9xj/cY/3GP9xiP8/c7GxjE5xj/cYj/cY/3GP9xj/cY/3GP9xMsyxvTNOcY/3GP9xj/cYj/cY/3GP9xQCpMDlv/cY/3GP9xj/cY/3GI/3GEdsvIk0cY/3GP9xiP9xj/cY/3GP9xj/cYMeryvxUNj/cY/3GP9xiP9xj/cY/3GP9xj/cUXNPLMsj/cY/3GP9xj/cYj/cY/3GP9xRz1MjCtxj/cY/3GP9xj/cYj/cY/3GP9AujwVXP9xj/cY/3GP9xj/cY/3GP9xiP9xj/cY/3GP9xj/VUnctv9xj/cYj/cY/3GP9xj/cY/3GP9xj/cY/3GI/ztQAbav/o/3GP9xj/cY/3GI/3GP9xj/cYMI3fv3IgcY/3GP9xj/cY/3GP9xj/cY/3GI/3GP9xhBs6z0xY/3GP9xj/cY/3GI/3GP9xj/cY/3GP9xj/cY/3FD80zAy3GP9xiP9xj/cY/3GP9xj/cY/3FBmVz2aoj/cY/3GP9xj/cY/3GP9xj/cY/3GI/3FM5WxBqf9xj/cY/3GP9xiP9xj/cY/3GP9xg4tXG3So5xj/cY/3GP9xj/cYj/cY/3GP9xj/TvqMIFdxj/cY/3GP9xj/cY/3GI/3GP9JrFyFOo/3GP9xj/cY/3GI/3GP9xj/cY/3GP9OALwv9HGI/3GP9xj/cY/3GP9xj/cY/zVWErup7XGP9xiP9xj/cY/3GP9xj/cY/3GP9xg9leOzahz/cYj/cY/3GP9xj/cY/3GP9xj/cUcoLI19cY/3GP9xj/cY/3GI/3GP9xj/cY/0H+zPATcY/3GP9xj/cY/3GP9xj/cYj/Mm/Kv5A1j/cY/3GP9xj/cY/3GP9xj/cY/3GDYb4bnkHnGP9xj/cY/3GP9xiP9xj/cY/3GP9xhMFdxOoo/3GP9xj/cY/3GP9xiP9xj/cY/3GP9E80zQy/9xj/cY/3GP9xj/cYj/cY/3GP9xj/cYSQdMf4v/cY/3GP9xj/cYj/cY/3GP9xj/cY/3GP9MYTxZ7P9xj/cY/3GP9xj/cYj/cY/3GP9xj/cY/3GP9xj/cY/3GI/3FdJtPZ/3GP9xj/cY/3GP9xj/cYj/cY/3GP9xj/QSpMDluP9xj/cY/3GP9xiP9xj/cY/3GP9xj/cY/3GP9xTSr8PVD/cY/3GP9xj/cY/3GP9xj/cYj/cYPYjRs3cuj/cY/3GP9xj/cY/3GI/3GP9xj/cYTr9cJAqP9xj/cYj/cY/3GP9xj/cY/3GP9xVhPa7I/3GI/3GP9xj/cY/3GP9xj/cY/3GP9xiP9xj/cY/3FUSdu2cY/3GP9xj/cYj/cY/3GP9xj/cY/1VJ3Lb/cY/3GI/3GP9xj/cY/3GP9xT6o8BVxxj/cY/3GP9xj/cYj/cY/3GP9xj/cY/3FUSdu2cY/3GI/3GP9xj/cY/3GP9xj/cY/3GP9xiP9xj/cY/3GP9xj/cY/0e4HJR+cY/3GP9xj/cY/3GP9xj/cY/3GI/3GP9xO77RtUEu/3GP9xj/cY/3GI/3GP9xj/cY/3GP9xj/cY/3GP9xiP9xj/cY/3GP9xPNQxsyvOcY/3GP9xj/cYj/cY/3GP9xj/cY/0rbzHJD/3GP9xj/cY/3GP9xj/cYj/cY/3EwUaKwvl3/cY/3GP9xj/cY/3GP9xj/cY/zVB8bu+DnGP9xj/cY/3GP9xiP9xj/cY/3GP9xj/OUeHuLh4j/cY/3GP9xiP9xj/cY/3GP9xj/cTF38b6IDnGP9xj/cY/3GP9xj/cY/3GI/3GDj5ArgG/Y/3GP9xj/cY/3GP9xj/cY/3E+1YOyKnyP9xj/cY/3GI/3GP9xj/cY/3GP9xj/cY/3FCmVzWanGP9xj/cY/3GP9xj/cY/3GP9xiP9xXSbT2f9xj/cY/3GP9xj/cY/3GI/3GP9xj/cY/3GP9xj/cY/3GP9xhRf9+A/3GP9xj/cY/3GP9xj/cYj/cYPaoEs1X7/3GP9xj/cYj/cY/3GP9xj/cY/3E+7pSyEWuP9xj/cY/3GP9xj/cY/3GP9xj/cYhIrFx1OnGP9xj/cY/3GP9xj/cYj/cY/3FHPUyMK3GP9xj/cY/3GP9xj/cYj/cY/3GEzQTDL7cY/3GP9xj/cY/3GP9xj/cYj/cY/zhgsbmfTv9xiP9xj/cY/3GP9xj/cY/3GP9ECWzfaY/3GP9xj/cY/3GP9xj/cYj/cYN7FUuE6rcY/3GP9xj/cYj/cY/3GP9xj/RPNM0Mv/cY/3GP9xj/cY/3GI/3GP9xj/cY/3GP9xj/cY/3E6cjO2jcz/cY/3GP9xj/cYj/cY/3GP9xj/cY/3FMALxP9Ij/cY/3GP9xj/cY/3GP9xj/cY/3GI/3GP9xj/cYRbgcpH5xj/cYj/cY/3GP9xj/cY/3GP9xj/cY/3GI/3GDhLpLi0W4/3GP9xiP9xj/cY/3GP9xj/cYMS9Xv9Co/3GP9xj/cY/3GP9xj/cY/3GI/3GP9xMd20vyJL/3GP9xj/cY/3GP9xj/cY/3GP9xiP9xT8SMA7dxiP9xj/cY/3GP9xj/cY/3GP9xj/cTkPIrfw3f9xj/cY/3GP9xj/cY/3GI/3GP9xj/cUMjvN3E/3GP9xiP9xj/cY/3GP9xj/cY/3GP9xj/cYj/SCgsjX1xj/cY/3GI/3GP9xj/cY/3GP9xj/cY/3GP9xiP9IPUycK/9xj/cY/3GP9xj/cY/3GP9xiDXvYroQnXGP9xj/cY/3GP9xj/cY/3GI/3GP9xj/cY/3GP9xj/cYNIGRvH5u/3GP9xj/cY/3GP9xj/cY/3GP9xiP9xj/OJv0uGQLcY/3GI/3GP9xj/cY/3GP9xj/cY/zdbVbqkqv9xj/cY/3GI/3GP9xj/cY/3GP9xj/cY/0QJbN9pj/cY/3GP9xj/cY/3GP9xiP9xj/T0BcG/pxj/cY/3GP9xj/cY/3GI/3GP9xg11lG6Ka5xj/cYj/cY/3GP9xj/cY/3GP9xj/QSpMDluP9xiP9xj/cY/3GP9xj/cY/3GP9xj/cYj/cY/3GP9xj/cY/3GP9xj/cUt2XFia/3GP9xj/cY/3GP9xj/cY/3GP9xiELuHOEe/3GP9xj/cY/3GI/3GP9xj/cY/3GP9xj/cYQvNM4MuP9xj/cYj/cY/3GP9xj/cY/3GP9xQ/NMwMtxj/cY/3GI/3GP9xj/cY/3GP9xj/cY/3GE07LDxN/3GP9xj/cY/3GI/3GP9xj/cY/zpyB7eN+P9xj/cYj/cY/3GP9xj/cY/3GP9xhEkszG04/3GP9xj/cY/3GP9xiP9xj/cY/3GP9xj/cY/3GP9xj/cYOPkCuAb9j/cYj/cY/3GP9xj/cY/3GP9xj/THZcWJqP9xj/cY/3GP9xj/cY/3GP9xj/cYj/cY/3GP9xj/cUPzTMDLcY/3GP9xj/cY/3GI/3GP9xj/cY/3GP9xj/cY/3GP9xiP9xVEnbtnGP9xj/cY/3GP9xj/cYj/cY/3GE/EjAO3cY/3GP9xj/cY/3GP9xj/cY/3GI/3GP9xgy9zG+CM7/cY/3GP9xj/cY/3GI/3GP9xj/cY/3GP9xj/cY/3GP9xiP9xj/cY/3EwSIGwx37/cY/3GP9xj/cYj/cY/3GP9xj/cY/0xhPFns/3GP9xj/cY/3GP9xj/cYj/cY/3GP9xhHghyX3o/3GP9xiP9xj/cY/3GP9xj/cY/3GD6d8bFiDnGP9xj/cY/3GP9xiP9xj/cY/3GDLiEb4d7v9xj/cY/3GP9xj/cY/3GP9xj/cYgwd/GwmA7/cY/3GP9xiP9xj/cY/3GP9xhNVXw6qI/3GP9xj/cY/3GP9xj/cY/3GIOC1juNKcj/cY/3GP9xj/cYj/cY/3GP9xj/cTvhQ7UevI/3GP9xj/cY/3GP9xiP9xj/cY/3GP9xSIIcd95xj/cYj/cY/3GP9xj/cY/3GP9xhdJtLZcYj/cY/3GP9xj/cY/3GP9xj/cY/3GISot8Z0iP9xj/cYj/cY/3GP9xj/cY/3GP9xj/cY/3GDFaqr6lVXGP9xj/cY/3GP9xiP9xj/cYONOytyxNcY/3GP9xj/cY/3GP9xiP9xj/cY/3GP9xj/RrgctH6I/3GP9xj/cY/3GP9xj/cY/3GP9xiP9xj/cY/3GP9N0ExC+4/3GP9xj/cY/3GP9xiP9xj/cY/3GP9xj/cY/3GP9xj/Qems8WVxj/cY/3GP9xj/cY/3GP9xiP9xj/TdBMQvuP9xj/cY/3GP9xj/cY/3GP9xiP9xMtHhvS4ecY/3GP9xj/cY/3GI/3GP9xj/RB6M3heP9xj/cY/3GP9xj/cY/3GI/3GP9xj/cY/3GP9xj/cY/3GP9xiP9xj/cY/3GP9xj/cY/3GP9xj/cYj/cY/3GP9xj/cY/3E7stK1TS3/cY/3GP9xj/cY/3GP9xj/cYSeD8YfBxj/cY/3GP9xj/cY/3GP9xj/cU5VfBqocY/3GP9xj/cYj/cY/3GP9xj/cY/3GP9xj/cYOfURtgrucY/3GP9xj/cYj/cY/3GP9xj/cY/3GP9xj/cY/3GI/3GP9xj/cY/3GP9xj/cY/3GP9xMZ1Bv2K+j/cY/3GP9xj/cY/3GI/3GP9xj/cY/3GP9xj/cY/3GE1AXDv6j/cY/3GP9xj/cY/3GP9xj/cY/3GIQ14s2h2P9xj/cYj/cY/3GP9xj/cY/3GP9xj/cY/3GI/3GP9xj/cV0m09n/cY/3GP9xj/cYj/cY/3GP9xj/cY/0VeLModj/cY/3GP9xj/cY/3GP9xiP9xj/cYQCpM/Vtxj/cY/3GP9xj/cY/3GI/3GP9xj/cY/3GP9xj/cY/3GP9xiP9xj/cY/3GP9xj/cY/3GP9xj/cYj/cY/3GP9xj/cUcoLI19cY/3GP9xj/cY/3GP9xj/cY/3GI/3GELuHOEe/3GP9xj/cYj/cY/3GP9xj/cY/3GP9xj/cY/3GI/3GP9xj/cY/3GP9xj/cY/3GP9xiP9xj/cY/3GP9xj/cY/3GP9xj/cYj/cY/3GP9xj/cY/3GP9xj/cY/3GI/3GP9xj/cY/3GP9xj/cYS4t8R0hxj/cY/3GP9xj/cYj/cY/3GP9xj/RrgctH6P9xiP9xj/cY/3GP9xj/cY/3GP9xg/DQKx8v3/cY/3GI/3GP9xj/cY/3GP9xj/cYO9wTtSPs/3GP9xj/cY/3GP9xj/cY/3GI/3GD2I0bN3Lo/3GP9xj/cY/3GP9xiP9xj/cY/3GP9xMK5EsGG7j/cYj/cY/3GP9xj/cY/3GP9xj/cU/ZrBJlj/cY/3GP9xj/cY/3GP9xj/cYj/cY/3GP9xhC7hzhHv9xiP9xj/cY/3GP9xj/cY/3GP9xj/cYj/cY/3GP9xj/cY/3GP9xj/cY/3GI/3GP9xj/cY/3GP9xhWE9rs/3GP9xiP9xj/cY/3GP9xj/cY/3GP9xj/cYj/cY/0mXPIaMj/cY/3GP9xj/cY/3GP9xj/cY/3GI/3GP9BKkwOW4/3GP9xj/cY/3GP9xj/cYj/cY/3FIlzyGjP9xj/cY/3GP9xj/cY/3GP9xj/cYj/cVF/34D/cY/3GP9xj/cY/3GI/3GP9xj/cY/3GP9xj/cY/3GP9xiE8FLB+tj/cY/3GP9xiP9xj/cY/3GP9xj/cUXNPLMsj/cY/3GP9xj/cYj/cY/3GP9xj/cY/3GP9xj/cY/3GEAVLP6tcY/3GP9xj/cYj/cY/3GP9xj/cY/3GP9xj/cYSmE8aeyP9xj/cY/3GI/3GP9xj/cY/3GP9xj/OCwRuNPucY/3GP9xj/cY/3GI/3GP9xj/cT8NArHy/Y/3GP9xj/cY/3GP9xj/cYj/cY/3GP9xhEXiy6HXGP9xj/cY/3GP9xj/cY/3GP9xhNQFw7+o/3GP9xj/cY/3GP9xj/cY/3GI/3GP9xTNBMQvv/cY/3GP9xj/cY/3GP9xj/cYj/cY/3GP9K8Sxw7Y/3GI/3GP9xj/cY/3GP9xj/cY/3GP9xiP9xj/cTi1cbhKjv9xj/cY/3GP9xj/cY/3GP9xiP9LHGxeOXGP9xj/cY/3GI/3GP9xj/cY/0VN/LsgcY/3GI/3GP9xj/cY/3GP9xj/SEJ8m9iP9xj/cY/3GP9xj/cY/3GI/3GP9xOk/BtbA+cY/3GP9xj/cY/3GP9xiP9xj/cY/3GP9xhMKvxNUI/3GI/3GP9xj/cY/3GP9xj/cY/3GE/uzBET/3GP9xj/cYj/cY/3GP9xj/cY/0fSbJLZcYj/cY/3GP9xj/cY/3GP9xj/cY/0OZXOZq/3GP9xj/cY/3GP9xj/cY/3GI/3GDS8AbxD/o/3GP9xiP9xj/cY/3GP9xj/cY/3ExwLK/P02P9xj/cYj/cY/3GP9xj/cY/3GP9xPM8BszD+cY/3GP9xj/cY/3GP9xiP9xj/cY/03LHENO/3GP9xiP9xj/cY/3GP9xj/cY/3GP9xj/cYj/cY/3GEkcbH45/3GP9xiP9xj/cY/3GP9xj/cY/3GDtIBrW3+Y/3GI/3GP9xj/cY/3GP9xj/cY/3GP9xRz1MnCv/cY/3GP9xj/cY/3GP9xj/cY/3GI/3GP9DyMzjc/9xiP9xj/cY/3GP9xj/cY/3GP9xj/cYj/cYRKfsxYGP9xj/cY/3GP9xj/cY/3GI/3GP9xj/cYPEgytLfNj/cYj/cY/3GP9xj/cY/3GP9xj/SWy8eTRxj/cY/3GP9xj/cY/3GI/3GP9xj/cY/3GP9xj/cY/3GP9xiP9xj/WBPY7HGP9xj/cY/3GP9xj/cYj/cY/3GP9xj/cY/3GP9xj/cYPV1SsqKtcY/3GI/3GP9xj/cY/3GP9xj/cY/0TuHNEe/3GP9xj/cY/3GP9xj/cYj/cY/3GP9Az1wUCv9xj/cY/3GI/3GP9xj/cY/3GP9xj/cY/3GP9xiP9xj/cY/3E+uzOyRMz/cY/3GP9xj/cY/3GP9xj/cYj/cY/3GP9xj/OJ/luGAacY/3GP9xj/cY/3GP9xj/cYj/Q5lc1mpxj/cY/3GP9xj/cY/3GI/3GP9N5WxBqY/3GP9xj/cYj/cY/3GP9xj/cY/3GP9xj/cY/3GI/3GP9xj/cY/3GP9xT6o8BVxxj/cY/3GP9xj/cYj/cY/3GP9xj/cYRigsrX2P9xj/cY/3GP9xj/cY/3GP9xiP9xTNBMQvv/cY/3GP9xj/cY/3GP9xj/cY/3GI/3GP9xj/cY/3FLdlxImnGP9xj/cYj/cY/3GP9xj/cY/3GP9xSKxchTqP9xj/cY/3GP9xj/cY/3GP9xj/cUzLHENO/3GP9xj/cY/3GP9xiP9xj/cY/3GEjg/IHwj/cY/3GP9xiP9xj/cY/3GP9xj/cTCZJLB224/3GP9xj/cY/3GI/3GP9xj/cY/0H+zPATcY/3GP9xj/cY/3GP9xj/cYj/cY/3GP9xj/cY/3GP9xj/cY/3GI/3FF0myy2Y/3GP9xj/cY/3GI/3GP9xj/cY/3GEnxLHDt/3GP9xj/cY/3GP9xj/cY/3GP9xiP9xj/OjaEt8l7/3GP9xj/cY/3GP9xj/cYj/cY/3GP9xT79cBApxj/cY/3GI/3GP9xj/cY/3GP9xj/cYTTssPE3/cY/3GP9xj/cY/3GI/3GP9xj/cY/3GP869RG3Cu6P9xj/cY/3GP9xj/cY/3GI/3GP9DmVzWanGP9xj/cY/3GP9xiP9xj/cY/3GP9xhWE9rs/3GP9xj/cYj/cY/3GP9xj/cY/3GP9xj/cTL7Ir4E3Y/3GP9xj/cY/3GP9xj/cY/3GI/3GP9xj/cTXeM7ohzHGP9xj/cY/3GP9xj/cY/3GI/3GELuHOEe/3GP9xj/cYj/cY/3GP9xj/cY/3FG/KyQNXGI/3GP9xj/cY/3GP9xj/cY/3GP9xiP9xj/cY/3GP9xhFzTyzLP9xj/cY/3GP9xj/cYj/cY/3GP9xhNQFw7+v9xj/cY/3GP9xiP9xj/cY/3GP9xTOVsQan/cYj/cY/3GP9xj/cY/3GP9xj/cY/3GI/3FNOyw8Tf9xj/cYj/cY/3GP9xj/cY/3GP9xj/cY/0xhPFns/3GP9xj/cYj/cY/3GP9xj/cY/0EqTA5bj/cY/3GP9xiP9xj/cY/3GP9xj/SD1MnCv/cY/3GP9xiP9xj/cY/3GP9xj/R9JsktlxiP9xj/cY/3GP9xj/cY/3GP9xM1L0vK0LcY/3GP9xj/cY/3GP9xiP9xj/cY/3GP9xTNBMQvv/cY/3GP9xj/cY/3GI/3GP9xj/cUNN/Nsgj/cY/3GI/3GP9xj/cY/3GP9xj/PgShsvtecY/3GP9xj/cY/3GP9xj/cYj/cY/3GP9xj/cY/3GP9xj/cY/3GI/3GP9xj/cTAzYbDcnv9xj/cY/3GP9xj/cY/3GP9xj/cYj/cY/3GP9xj/cY/3GP9xj/cY/3GIS7rsVFH/cY/3GP9xj/cY/3GP9xj/cYj/cY/3GP9xj/cY/3GP9xj/cY/3GIWlzWo/9xj/cY/3GP9xj/cY/3GI/3GP9xhBmVz2av9xj/cY/3GP9xiP9xj/cY/3GP9xhKYTxp7I/3GP9xj/cY/3GP9xj/cYj/cY/3GDIvg77QfP9xj/cY/3GP9xj/cY/3GP9xiP9xj/cY/3GP9xj/Q5lc1mpxj/cYj/cY/3GP9xj/cY/3GP9xj/cY/3GI/3GP9xj/cY/3GP9xj/cY/3GP9xiDmUZbdrmo/3GP9xj/cY/3GP9xj/cY/3GP9xMxKBve1+/3GP9xj/cY/3GP9xj/cY/3GP9xg5JYG32n6P9xj/cY/3GP9xj/cY/3GP9xiP9xORRStuutcYj/cY/3GP9xj/cY/3GP9xj/cTSWsbxpTo/3GP9xj/cYj/cY/3GP9xj/cY/3GP9xj/cYMvsivgTd/3GP9xj/cY/3GP9xj/cY/3GI/3FNOyw8Tf9xj/cYj/cY/3GP9xj/cY/3GP9xj/cY/3GIPP5xswGOcY/3GP9xj/cY/3GP9xj/cY/3GI/3GP9xj/cY/3GP9xj/cY/3GP9xhPv1wECnGP9xj/cY/3GP9xj/cYj/cY/3GP9IKCyNfXGI/3GP9xj/cY/3GP9xj/cY/3GP9xPO1CsxK9cY/3GP9xiP9xj/cY/3GP9xj/cY/3GESNnMcm/3GI/3GP9xj/cY/3GP9xj/cY/3GFF/34D/cY/3GP9xj/cY/3GP9xj/cYj/cYTwUsH62P9xj/cYj/cY/3GP9xj/cY/3GP9xj/cY/3GI/3GP9xj/cY/3FOapwZVnGP9xj/cY/3GI/3GP9xj/cY/3GP9xj/cY/3GDBMcr+zjXGP9xj/cY/3GP9xj/cY/3GI/3GP9xj/cY/3GP9xj/cY/3GP9xiP9xj/cY/3GP9xj/cY/3GP9xj/cYj/cY/3GP9xhHV5yKhnGP9xj/cY/3GP9xiP9xj/cY/3GP9xj/cY/3GP9xj/cYj/cY/3GP9xj/cY/3GP9xj/cY/3GI/3GP81azK7lM1xj/cY/3GI/3GP9xj/cY/3GP9xj/RV4syh2P9xj/cY/3GP9xj/cYj/cY/3GP9xj/VUnctv9xj/cY/3GI/3GP9xj/cY/3GP9xj/cY/3GP9xiP9xj/cY/3GP9xj/cY/3GP9xj/cYj/cY/1gT2Oxxj/cY/3GP9xj/cY/3GI/3GP9xj/cY/3GEzQTDL7cY/3GP9xj/cY/3GI/3GP9xj/cY/3GP9xj/cY/3GP9xiP9Sf9+Aj/cY/3GP9xj/cY/3GI/3GP9xj/cY/3GP9xj/cY/1xc1aP/cY/3GP9xj/cY/3GP9xj/cY/3GI/3GP9xj/cY/3GP9xj/cY/3GP9xiEGEPOe8cY/3GI/3GP9xj/cY/3GP9xj/cY/0vxLFDtcY/3GP9xj/cY/3GP9xiP9xj/cY/3GP9xj/cY/3GP9xj/cYj/cY/3GP9xj/cY/3GP9xj/cY/3GI/3GP9xj/cY/3GP9xj/cY/3GP9xiP9K8Sxw7Y/3GP9xj/cYj/cY/3GP9xj/cY/3GP9Ds6zkxf9xiP9xj/cY/3GP9xj/cY/3GP9xj/cT6iIrJd3Y/3GP9xj/cY/3GP9xj/cY/3GI/3GP9xj/cY/3GP9xj/cYT/P8EMCP9xj/cY/3GP9xj/cY/3GP9xj/cUiXPIaM/3GP9xiP9xj/cY/3GP9xj/cY/3GP9xj/cYj/cY/0TuHMEecY/3GP9xiP9xj/cY/3GP9xj/cY/3GP9xj/cYT79cBApxj/cY/3GP9xj/cY/3GI/3GP9xj/cY/3GP9MYTxZ7P9xj/cY/3GP9xj/cY/3GI/3GP9xj/cYTX+8OASI/3GP9xj/cY/3GP9xj/cY/3GP9xiP9NyxxDTv9xj/cY/3GP9xiP9xj/cY/3GP9xj/cY/3GP9xj/cYj/cY/3GP9xj/cY/3FUSdu2cY/3GI/3GP9xj/cY/3GP9xj/cY/3GD2MwrNzPY/3GP9xj/cY/3GP9xj/cYj/cY/3GDnYybYnNnGP9xiP9xj/cY/3GP9xj/cY/3GP9xj/cYj/cY/3GP9xj/cY/3GP9xj/cY/3GI/3FLpcxVo/9xj/cYj/cY/3GP9xj/cY/3GP9xj/cY/3GI/3GEHIzPNzj/cYj/cY/3GP9xj/cY/3GP9xj/cY/3GI/3GP9xOlTxtasOcY/3GI/3GP9xj/cY/3GP9xj/cY/3GP9xiP9xj/cY/3GP9xj/cY/3GP9xPP5xtAGO/3GI/3GP9xj/cY/3GP9xj/cY/3GP8w2HGxN47/cYj/cY/3GP9xj/cY/3GP9xj/cY/3GDqho7ZeXI/3GP9xj/cY/3GP9xj/cY/3GI/3GP9xj/cYO88BtTD+j/cY/3GP9xj/cY/3GP9xj/cY/3GI/3GP9xj/cTYgErrf7f9xj/cY/3GP9xj/cY/3GI/3GP9xORRSt+ut/3GP9xj/cY/3GP9xj/cY/3GP9xiDInob7YXo/3GP9xj/cYj/cY/3GP9xj/cY/3GP9cXNSjcYj/cY/3GP9xj/cY/3GP9xj/cY/3GI/3GP9xj/cY/3GP9xj/cY/3GP9xiP9xj/cY/3GP9xhBhDz3vP9xj/cY/3GP9xj/cY/3GI/3GP9xj/cYN6wkuFPbcY/3GP9xj/cY/3GP9xiP9xj/cY/3GP9xj/cY/3E334W5IHqP9xj/cY/3GP9xj/cY/3GI/3E/5rKwGU1xj/cY/3GP9xj/cY/3GP9xiP9xgxPJW/w2qP9xiP9xj/cY/3GP9xj/cY/3GP9xPM8BszD+cY/3GP9xj/cY/3GI/3GP9xj/cY/3GP8xLjGw4c7/cY/3GI/3GP9xj/cY/3GP9xj/cYRigsrX2P9xj/cY/3GP9xj/cYj/cY/3GP9xj/cUnxLHDtj/cY/3GP9xj/cY/3GP9xj/cY/3GI/3GP9xj/cY/3GP8wqQGwZv5xj/cY/3GP9xj/cY/3GP9xj/cYj/cY/3GP9xj/cY/3GP9xj/cY/3GI/3GP9xj/cY/3GP9xj/cY/zAA07EAPP9xj/cY/3GP9xiP9xj/cY/3GP9xj/cTYsEbrT7o/3GP9xj/cY/3GP9xiP9xj/cY/z0EobT7Xo/3GI/3GP9xj/cY/3GP9xj/cY/03QTEL7j/cY/3GI/3GP9xj/cY/3GP9xj/cY/3GP9KrFxlOnGP9xj/cY/3GP9xj/cY/3GI/3GP9AujwVXP9xj/cY/3GP9xj/cY/3GP9xj/cUR4fMh4j/cY/3GP9xiP9xj/cY/3GP9xj/cY/3GEzLHDNOcY/3GP9xj/cY/3GP9xj/cYj/cYXSbS2XGP9xj/cY/3GP9xj/cYj/cY/3GP821lG7Ka6P9xiP9xj/cY/3GP9xj/cY/3EyFnK+6Y2I/3GP9xj/cY/3GP9xj/cY/3GP9xiP9xNetxuxSOj/cY/3GP9xj/cY/3GP9xj/cYj/cY/3GP9xhFuBykfnGP9xiP9xj/cY/3GP9xj/cY/3GP9xj/cYj/cY/0EqTA5bj/cY/3GP9xj/cY/3GP9xiP9xj/cY/zKqU79VrP9xj/cY/3GP9xiP9xj/cY/3GP9xj/Qj9s7Alxj/cY/3GP9xj/cY/3GP9xj/cYj/TjssPE2P9xj/cYj/cY/3GP9xj/cY/3GP9xj/cYTOVsQan/cY/3GP9xj/cY/3GP9xiP9xj/cTYGwbn5PnGP9xj/cY/3GP9xj/cY/3GI/3GP9xj/cYOBA1t+/KcY/3GP9xiP9xj/cY/3GP9xj/cY/3GP9xj/cYj/cY/3GP9xj/cY/3GP9xj/cY/3GI/3GP9xj/cY/3GP9xj/cY/3GP9xiP9xVEnbtnGP9xj/cY/3GP9xj/cYj/cY/3GP9xj/cY/3GP9xj/cY/3GEixjITn/3GP9xiP9xj/cY/3GP9xj/cY/3GEisXIU6/3GP9xj/cY/3GP9xj/cY/3GP9xiEulzEWjcY/3GP9xiP9xj/cY/3GP9xj/cY/3GP9xj/cYj/MCIGsO35cY/3GP9xj/cY/3GP9xj/cY/3GI/3GP9xQsjM03NxiP9xj/cY/3GP9xj/cY/3GP9xj/cYj/cY/3FM0ExC+/9xj/cY/3GP9xj/cY/3GP9xiP9xj/cY/3GP9Gksy20/9xj/cY/3GP9xj/cY/3GP9xj/cYj/RWNcycqP9xj/cY/3GP9xj/cY/3GI/3GP9xPq4hslHej/cY/3GP9xj/cY/3GP9xiP9xj/cY/3GP9xj/cY/3GP9xj/cYj/cUzQTEL7/3GP9xj/cY/3GP9xj/cY/3GP9xiP9xj/cY/3GP9xj/cY/0UjvL3EcY/3GP9xj/cY/3GP9xj/cY/3GI/3GP9xj/cY/3GP9xj/cY/3GP9xiP9OOyw8TY/3GP9xiP9xj/cY/3GP9xj/cY/3GP9xj/Qlm8+mT/cY/3GP9xj/cY/3GI/3GP9xj/cY/0g9TJwr/3GP9xj/cY/3GI/3GP9xj/cY/3GP9xj/cY/3GP9H0myi2f9xj/cY/3GP9xj/cY/3GI/3GP9xj/cY/3GP9xj/cY/3GP9xiP9xj/cY/0fSbJLZcY/3GP9xiP9xj/cY/3GP9xj/cY/3GP9xj/cYj/cY/3GP9xj/cY/3GP9xj/cY/3GI/3GP9xj/cY/3GP9xj/cY/3GP9xiP9xj/cY/3GP9xj/cY/3FLpcxVo4/3GP9xj/cY/3GP9xiP9xj/cY/3GEjGrIOV/3GP9xj/cYj/cY/3GP9xj/cY/3GP9xj/cY/3GI/3GP9xj/RrgctH6P9xj/cYj/cY/3GP9xj/cY/3GP9xj/cY/3GI/3FDCWzPaXGP9xj/cY/3GI/3GP9xj/cY/3GP9xj/cY/3GP9xiP9xj/cY/3GP9xj/cY/3GP9xj/cYj/cYXSbS2XGP9xj/cY/3GP9xj/cYj/cY/3GP9xj/cY/3GP9xj/cY/3GELzTODLiP9xj/cY/3GP9xj/cY/3GP9xj/cYQBUs/q1xj/cY/3GP9xiP9xj/cY/3GP9xj/cY/3GP9xj/cYj/cY/3GP9xj/cY/3GP9xj/cY/3GI/3GP9xj/cY/3GP9xj/cY/3GP9xiP9xj/cY/3GP9xj/cY/3GP9xj/cYj/cY/3GP9xhIrFx1OnGP9xj/cYj/cY/3GP9xj/cY/3GP9xhIghx33nGP9xj/cY/3GP9xj/cY/3GP9xiP9xj/PQCEs/97cY/3GP9xj/cY/3GP9xj/cYj/cY/3GP9eJtPZj/cY/3GP9xj/cYj/cY/3GP9xj/cY/3GP9xj/cY/3GI/3GP9xj/cY/3GP9xj/NtpCuyW9j/cY/3GP9xj/cY/3GI/3GP9xj/cY/3GP9xj/cY/3GP9xiP9xj/cY/3GP9xOLVxuEqO/3GP9xj/cY/3GP9xiP9xj/cY/3GP9xj/O481tnDK/3GP9xj/cY/3GP9xj/cY/3GP9xiP9xj/cY/3FLpcxVo4/3GP9xj/cY/3GP9xj/cY/3GP9xiP9E80zQy/9xj/cY/3GP9xj/cY/3GP9xj/cYj/cY/3GP9Sf9+Aj/cY/3GP9xiP9xj/cY/3GP9xj/cY/3GP9xj/cYj/cY/3GP9xj/cTYkA7nb/HGP9xj/cY/3GI/3GP9xj/cY/3GP8wqQGwZv5xj/cY/3GP9xj/cY/3GP9xj/cYj/cY/3GP9xj/cY/0sHTF+LcY/3GP9xj/cYj/cY/3GP9xj/cY/3GP9xg2yjm5NcZxj/cY/3GP9xj/cYj/cY/3GP9xj/N05DurG8j/cY/3GP9xj/cYj/cY/3GP9xj/cY/3GP9xj/cY/0Z4fKh4cY/3GP9xj/cYj/cY/3GP9xj/cYRc08syz/cY/3GP9xj/cY/3GI/3GP9xj/cUSSzMbTiP9xj/cY/3GP9xj/cY/3GP9xj/cYg5jzW3cMr/cY/3GP9xj/cYj/cY/3GP9xj/cY/3GP9xj/cY/3GEphPGnsj/cY/3GI/3GP9xj/cY/3GP9xj/cY/3GP9xiP9xhIsYx053GI/3GP9xj/cY/3GP9xj/cY/3GP9xiP9xj/cY/3GP9xj/cY/3GP9xj/cYj/cVYT2uyP9xj/cY/3GP9xj/cY/3GI/3GP9xj/cY/3GP9xj/cY/3GP9xiP9xj/cY/3GP9xj/cY/3GP9xj/cYj/cY/3GP9xj/cY/3GP9xS2E8Sexxj/cY/3GP9xj/cYj/cY/3GP9xj/cY/3GP9xj/cUW4HLR+j/cY/3GP9xj/cY/3GP9xiP9xj/cY/3GP9xg6UAG1r/5xiP9xj/cY/3GP9xj/cY/3GP9xRbgctH6P9xj/cY/3GP9xj/cY/3GI/3GP9xj/cY/3GP9xj/cY/3GP9xiP9xj/cYRj1MrCuP9xj/cY/3GP9xj/cYj/cY/3E/CRGx9u6I/3GP9xj/cY/3GP9xj/cY/3GP9xiP9xj/cY/3GP9xj/cY/1J/34CI/3GP9xj/cY/3GP9xj/cY/3GP9xiP9xj/cY/3GP9xj/cY/3GP9xj/cVF/34CP9xj/cY/3GP9xj/cY/3GI/3GP8ycwG/jP7/cY/3GP9xiP9xj/cY/3GP9xj/cY/3GEYoLK19j/cY/3GP9xj/cY/3GI/3GP9xj/MBnksPYbcY/3GP9xiP9xj/cY/3GP9xj/cY/3GP9xhNQFw7+o/3GP9xj/cY/3GP9xj/cY/3GP9xiP9xOTqht8Vej/cY/3GI/3GP9xj/cY/3GP9xj/cY/3FAFSwPrf9xj/cY/3GP9xj/cYj/cY/3GP9xj/cY/zSjl71caP9xj/cYj/cY/3GP9xj/cY/3GP9xj/cY/3GIR5c8loyP9xiP9xj/cY/3GP9xj/cY/3GP9xhLuuxUUY/3GP9xj/cY/3GP9xj/cY/3GP9xhNOyw8Tf9xj/cY/3GI/3GP9xj/cY/3GP9xQCpMDlv/cY/3GP9xiP9xj/cY/3GP9xj/cYO7LStE0tcY/3GP9xj/cY/3GP9xj/cY/3GI/3FPv1wECnGP9xj/cY/3GP9xiP9xj/cY/0aSzKbTcYj/cY/3GP9xj/cY/3GP9xj/cY/3FFzTyzLI/3GI/3GP9xj/cY/3GP9xj/cY/3GP9xiP9xj/cYRbgcpH5xj/cY/3GI/3GP9xj/cY/3GP9MdlxYmv9xj/cYj/cY/3GP9xj/cY/3GP9xj/cY/3GI/3GP9xj/cY/3GP9xj/cY/3E2H9K54C1xj/cY/3GP9xj/cYj/cY/3GP9xj/cY/3GP9xj/cY/3GI/3GP9xj/cY/3GP9xj/cY/3GP9xiP9xj/cY/3GP9xj/Q7Os5MX/cY/3GI/3GP9xj/cY/3GP9xj/cY/0DPXBQKj/cY/3GP9xj/cY/3GP9xj/cYj/cTp6QbaFvo/3GP9xj/cY/3GI/3GP9xj/cY/3GP8/c7GyjE7/cY/3GP9xj/cY/3GP9xiP9xj/cY/3GDvPAbUw/o/3GP9xj/cY/3GP9xj/cY/3GP9xiP9xj/NtZRuymuj/cY/3GI/3GP9xj/cY/3GP9xj/cVpc1qOI/3GP9xj/cY/3GP9xj/cY/3GP9IQnyb2I/3GP9xj/cY/3GI/3GP9xj/cY/3GF0m0tlxj/cY/3GI/3GP9xj/cY/3GP9xj/cY/3GP9xiP9xhTSd22j/cY/3GP9xj/cY/3GI/3GP9xj/RAls32n/cY/3GI/3GP9xj/cY/3GP9xj/cY/3GP9MYTxZ7P9xj/cY/3GI/3GP9xj/cY/3GP9xj/cY/3GP9xiP9xj/cY/3GP9xj/cY/3FMyxxDTv9xj/cY/3GP9xj/cY/3GP9xiP9xhGPUysK4/3GP9xj/cY/3GP9xj/cYj/cY/3GP9xj/cY/1xc1KNxj/cYj/cY/3GP9xj/cY/3GP9xj/cY/3FG0myS2XGP9xj/cY/3GP9xj/cYj/cY/3GP9xhEXiy6HXGP9xj/cY/3GP9xj/cY/3GP9xiP9xhC3ezSIXGP9xj/cY/3GP9xj/cYj/cY/3GP9xS2E8Sexxj/cY/3GP9xj/cY/3GP9xj/cYNbwBukP+cY/3GP9xj/cYj/cY/3GP9xj/cYSRxsfjmP9xj/cY/3GP9xj/cY/3GP9xj/T0BcK/r/cY/3GP9xj/cY/3GP9xj/cY/3GEiCHHfecY/3GP9xj/cY/3GP9xiP9xj/cY/3GE1AXDv6/3GP9xj/cY/3GI/3GP9xj/cY/3GP9xgzWgO8pfxxj/cYj/cY/3GP9xj/cY/3GP9xj/cToESbb7tv9xj/cY/3GI/3GP9xj/cY/3FOhOwnsf9xj/cY/3GP9xiP9xj/cY/3GP9BP2wNCYj/cY/3GP9xj/cY/3GP9xj/cY/3GI/3GP9xj/cTXBMbs+zv9xj/cY/3GP9xj/cYj/cY/3GP9xhM0Ewy+3GP9xj/cY/3GP9xj/cYj/cY/3GEz6jEBX/3GP9xj/cY/3GP9xj/cY/3GI/0aSzKbTcY/3GP9xiP9xj/cY/3GP9xj/SaxchTqP9xiP9xj/cY/3GP9xj/cY/3GP9xhCyMzTc3GP9xj/cY/3GI/3GP9xj/cY/3GP9xj/cY/0fNPJMscY/3GP9xiP9xj/cY/3GP9xj/cY/3GP9xj/cYj/cY/zAqFLHl6/9xiP9xj/cY/3GP9xj/cY/3GP9xj/cYj/cY/3GP9xj/cY/3GP9JghyH3o/3GP9xj/cY/3GP9xj/cY/3GP9xiP9xj/cY/3GP9xj/cY/3GD7RkrIubY/3GP9xj/cY/3GP9xiP9xj/cY/3GP9xg/GhSw5etxj/cY/3GP9xj/cY/3GP9xiP9xj/cY/3EwSIGwx37/cY/3GP9xj/cYj/cY/3GP9xj/cY/3GP813ge8Ifj/cY/3GP9xj/cY/3GP9xj/cYj/cY/03QTEL7j/cY/3GP9xj/cY/3GP9xj/cYj/cUiXPHaMcYj/cY/3GP9xj/cY/3GP9xj/cY/0Z4fKh4cY/3GP9xj/cYj/cY/3GP9xj/cY/3GP9xj/cY/3GI/1xc1KNxj/cY/3GP9xj/cY/3GI/3GP9xhGKCytff9xiP9xj/cY/3GP9xj/cY/3GP9xhGPUysK4j/cY/3GP9xj/cY/3GP9xj/cY/3GI/3GP9xj/cY/3GP9xj/cY/3GP9xiP9xj/cY/3GP9xj/cY/3GP9xj/cYj/cY/3GP9xj/RO4cwR5xiP9xj/cY/3GP9xj/cY/3GP9xj/cYj/PZW3tGpIj/cY/3GI/3GP9xj/cY/3GP9xj/cU1AXDv6j/cYj/cY/3GP9xj/cY/3GP9xj/cY/3GI/3GP9xhBhDz3vP9xj/cY/3GP9xj/cY/3GP9xj/cYj/cY/3GP9xhFzTyzLP9xj/cY/3GP9xj/cY/3GI/3GP9xj/cY/3FIlzyGjP9xj/cY/3GP9xj/cY/3GI/3GP9xj/cY/3GP9xj/cY/3GP9xiP9xj/cY/3GP9xj/cY/3GP9xj/cYj/cY/3GP9xj/cY/3GP9xj/cY/3GI/3GP9K8Sxw7Y/3GP9xiP9xj/cY/3GP9xj/cY/3GE07LDxN/3GP9xj/cY/3GP9xiP9xj/cY/3GP9xj/cY/3GP9xj/cYj/cY/3GP9xj/cY/3GP9xj/cY/3GI/3GP9xj/cY/3GP9xj/cY/3E6fjK2gc2P9xj/cY/3GP9xj/cYj/cY/3GP9xN3XRuYou/3GP9xj/cY/3GI/3GP9xj/cY/3GP9xj/cY/3GP9xiP9N0ExC+4/3GP9xj/cY/3GP9xj/cY/3GP9xiEulzEWjcY/3GP9xiP9xj/cY/3GP9xj/cY/3GP9xj/cYSIIcd95xj/cY/3GP9xj/cY/3GI/3GP9xj/cY/0g9TJwr/3GP9xj/cY/3GI/3GP9xj/cY/3GP9xj/cY/3GP9xiP9xj/cYSfEsYO1xj/cYj/cY/3GP9xj/cY/3GP9xj/cY/3GI/0V4fMh4j/cY/3GI/3GP9xj/cY/3GP9xj/cY/3GP9xiP9xj/cY/3GP9xj/cY/3GP9xj/cYj/cY/3GP9xj/cY/3GP9xj/cY/3GI/3GP9xj/cY/3GP9xj/cY/3GP9xiP9xj/RCO83cSP9xj/cY/3GI/3GP9xj/cY/3GP9xj/cY/3GP9xiP9xj/cY/3GP9xj/cY/3GP9xj/cYj/cY/3GP9xj/cY/3GP9xj/cY/3GI/3GP9Sf9+Aj/cY/3GP9xj/cYj/cY/3GP9xj/cVYT2uyP9xj/cY/3GI/3GP9xj/cY/3GP9xj/cY/3GP9xiP9xj/cY/3GP9xj/cY/3GP9xj/cYj/cY/3GP9xj/cY/3GP9xj/cY/3FOVXwaqHGP9xj/cY/3GI/3GP9xj/cY/3GP9xj/cY/3GP9xiP9xj/cY/3GP9xj/Q7Os5MX/cY/3GI/3GP9xj/cY/3GP9xj/cY/3GP9xiP9xj/cY/3FLdlxImnGP9xj/cY/3GI/3GP9xj/cY/3GP9xj/cY/3GDISgb7tfoj/cY/3GP9xj/cY/3GP9xj/cY/3GELuHOEej/cY/3GP9xj/cYj/cY/3GP9xj/cY/09/vCgEj/cY/3GP9xj/cY/3GP9xj/cYj/cUisXIU6/3GP9xj/cY/3GP9xiP9xj/cY/3GP9xj/cY/0g9TJwr/3GP9xiP9xj/cY/3GP9xj/cY/3GP9xj/cYj/cYPBnBtOY+/3GP9xj/cY/3GP9xj/cY/3GI/3GP9xj/cY/3GELIzNNzcY/3GP9xj/cY/3GP9xj/cYj/Q5lc1mpxj/cY/3GP9xj/cY/3GI/3GP9xj/cY/3GP9JghyH3v9xiP9xj/cY/3GP9xj/cY/3GP9xj/cYj/cY/3GP9xj/cY/3GP9xRbgctH6P9xj/cY/3GP9xj/cY/3GP9xiP9xj/cY/3GP9xj/cY/3GP9xj/cYj/cY/3GP9xj/cY/3GP9xj/Sxxsbjn/cY/3GP9xj/cY/3GP9xiP9xj/cY/0Pd7OIhj/cY/3GP9xj/cYj/cY/3GP9xj/cY/0cX/K6Aj/cYj/cY/3GP9xj/cY/3GP9xj/cY/3GI/3GP9xj/cY/3GP9xj/cY/3GP9Mi3xXSI/3GP9xj/cYj/cY/3GP9xj/cY/3GP9xShxsXjlxj/cY/3GP9xj/cY/3GP9xiP9xQW7c6RJxj/cY/3GP9xj/cY/3GP9xj/cYj/cY/3GP9xj/cY/3GP9xj/cTY1MrrKzY/3GP9xj/cY/3GP9xj/cYj/cY/3GP9xj/cY/3GP9xj/cY/3GI/3GP9xhLyxxTTo/3GP9xiP9xj/cY/3GP9xj/cY/3GP9xj/cYj/cY/3GP9xj/cY/3GP9xhTSd22iP9xj/cY/3GP9xj/cY/3GP9xj/cYj/cTeGAbl5/o/3GP9xj/cYj/cY/3GP9xj/cY/3FGAtyv0v9xj/cY/3GP9xj/cYj/cY/3GP81hYK8en3/cY/3GI/3GP9xj/cY/3GP9xj/cUkHTH+Lj/cY/3GI/3GP9xj/cY/3GP9xj/cYNIWCu3p9cY/3GP9xj/cY/3GP9xj/cYj/cYOAMjuPzc/3GP9xj/cYj/cY/3GP9xj/cY/3GDYsEbrT7v9xj/cY/3GP9xj/cYj/cY/3GP9xj/cY/3E6ZSG2mt6P9xj/cY/3GP9xiP9xj/cY/3GP9xj/cYSfEscO3/cY/3GP9xj/cY/3GP9xj/cYj/cY/3GP9xSQdMf4uP9xj/cY/3GP9xj/cYj/cY/3GP9xj/cY/0msXIU6j/cYj/cY/3GP9xj/cY/3GP9xj/cYS6XMVaP/cY/3GP9xj/cYj/cY/3GP9xj/cY/3FFksym03GP9xj/cY/3GP9xj/cY/3GI/3GP9FTfy7IHGP9xj/cY/3GI/3GP9xj/cY/3GELuHOEej/cY/3GP9xj/cY/3GP9xj/cY/3GI/3GP9xj/cY/3GP9xj/cY/1xc1aP/cY/3GP9xj/cY/3GP9xj/cY/3GI/zNv9r6QCY/3GP9xj/cY/3GP9xiP9xj/cY/3GP9xNPRmvAuZ/3GP9xiP9xj/cY/3GP9xj/cY/3GP9xSkvca0L/cY/3GI/3GP9xj/cY/3GP9xj/cUzlbEGpj/cY/3GP9xj/cY/3GP9xj/cYj/cY/3FEeHzIeP9xiP9xj/cY/3GP9xj/cY/3GP9xhLpcxVo/9xj/cY/3GP9xiP9xj/cY/3GP9xhP7swRE/9xj/cY/3GP9xj/cY/3GI/3GP9xj/MNxisDOdcY/3GP9xj/cY/3GI/3GP9xj/cY/3GP9xj/cY/1VJ3LaP9xj/cY/3GP9xj/cY/3GP9xj/cYj/cY/3GP9xTmqcGVZxj/cY/3GP9xj/cYj/cY/3GP9xj/cY/3GP9xPCbTtNks/3GP9xj/cY/3GI/3GP9xj/cY/3GDLmAr0Z/XGP9xj/cY/3GP9xj/cYj/cY/3GP9xSja8XJRxj/cYj/cY/3GP9xj/cY/3GP9xj/cUiCHIfe/3GP9xj/cY/3GP9xj/cY/3GI/3GEXnjLGHj/cY/3GP9xj/cY/3GP9xj/cY/3GD1EQbO7vv9xj/cY/3GP9xj/cY/3GI/3GP9xj/cUnbzGJDcY/3GP9xj/cY/3GP9xj/cY/3GI/3GP9xj/cY/3GP9xj/cY/3GP9xiP9xj/cY/3GP9xj/cY/0msXIU6iP9xj/cY/3GP9xj/cY/3GP9xj/cYSQdMf4uP9xj/cY/3GP9xj/cY/3GP9xj/cYg6qbG2Vk6P9xiP9xj/cY/3GP9xj/cY/3GP9xj/cUAqTA5bj/cY/3GP9xj/cY/3GP9xj/cY/3GI/3GD949LGHC4/3GP9xiP9xj/cY/3GP9xj/cY/3GP9xj/cYRc08syz/cYj/cY/3GP9xj/cY/3GP9xj/cY/3GI/3GP9xj/cY/3GP9xOAsFuPT6/3GP9xj/cY/3GP9xiP9xj/cY/3GP9xO5SRtGtucY/3GI/3GP9xj/cY/3GP9xj/cYN4YBuXn+j/cY/3GP9xj/cY/3GP9xiP9xj/cY/3GP9xj/cYTMscM05xj/cY/3GP9xj/cY/3GP9xj/cYj/cTd5wriGPXGP9xj/cY/3GP9xiP9xj/cY/3GP9xO9gitSfdj/cY/3GI/3GP9xj/cY/3GP9xj/cYPVlhs6ae/3GP9xj/cY/3GI/3GP9xj/cY/3GP9xj/ThXcPqL/cY/3GP9xj/cYj/cY/3GP9xj/cY/3FFp+ylgXGP9xj/cYj/cY/3GP9xj/cY/3GP9LB0xfi3GP9xj/cYj/cY/3GP9xj/cY/3GP9xT6o8BVxxj/cY/3GP9xiP9xj/cY/3GP9xj/cTziPbMdwnGP9xj/cY/3GP9xiP9xj/cY/3GP9xj/cY/3GP9xj/cYj/PRGztO5M/3GP9xj/cY/3GP9xiP9xj/cY/zLZw78mPIj/cY/3GP9xj/cY/3GP9xj/cY/3GEMejM4XcYj/cY/3GP9xj/cY/3GP9xhF0myy2Y/3GP9xj/cY/3GP9xj/cY/3GEReLLodcY/3GP9xiP9xj/cY/3GP9xj/cY/zDDUbFMrv9xj/cY/3GP9xj/cY/3GP9xiP9xPC7htNEej/cY/3GP9xiP9xj/cY/3GP9xj/cUthPEnscY/3GP9xj/cY/3GP9xiP9xj/cY/za8AbtD/v9xiP9xj/cY/3GP9xj/cY/3GP9xhP8/wQwI/3GP9xj/cY/3GP9xj/cY/3GI/3GP9xj/cY/3GP9xhDI7zdxP9xj/cY/3GP9xj/cY/3GP9xj/cYXSbT2f9xj/cY/3GP9xj/cY/3GP9xiP9xj/cY/zDhkrAubXGI/3GP9xj/cY/3GP9xj/cY/0OufOUY/3GP9xj/cY/3GI/3GP9xj/cYS8scU06P9xiP9xj/cY/3GP9xj/cY/3GP9xj/cYj/cY/3GD6uIbJR3v9xj/cY/3GP9xj/cY/3GI/3GP9xj/QLo8FVz/cY/3GP9xj/cY/3GP9xj/cYj/cY/0hsvJk0j/cY/3GI/3GP9xj/cY/3GP9xj/cY/3GP9xiP9xj/cY/3GP8xZsKwqT2P9xj/cYj/cY/3GP9xj/cY/3GP9MdlxYmv9xiP9xj/cY/3GP9xj/cY/3GP85oFG4X66P9xj/cY/3GP9xj/cY/3GI/3GP9xj/XFzUo3GP9xj/cY/3GI/3GP9xj/cY/3GP9xj/cY/3GP9xiP9xj/cY/3GP9xj/cYSmE8aeyP9xj/cY/3GP9xj/cYj/cY/3GP9xj/MRkRsPbu/3GP9xj/cY/3GP9xj/cY/3GI/3GP9MYTxJ7HGI/3GP9xj/cY/3GP9xj/cY/3GP9xiP9xj/cUAVLP6tcY/3GI/3GP9xj/cY/3GP9xj/cY/0DPXBQKj/cY/3GP9xj/cY/3GP9xj/cYj/cY/3GP9xj/cYQu4c4R6P9xj/cY/3GP9xj/cY/3GP9xj/cYj/cY/3GEvLHFNOj/cY/3GI/3GP9xj/cY/3GP9xj/cY/3FM0ExC+/9xj/cYj/cY/3GP9xj/cY/3GP9xj/cY/3GI/3FLi3xHSHGP9xiP9xj/cY/3GP9xj/cY/3GDR8YbuDnnGP9xj/cY/3GI/3GP9xj/cY/3E8zwGzMP5xj/cY/3GP9xj/cY/3GP9xj/cYg18KG7D17/cY/3GP9xj/cYj/cY/3GP9xj/cYMGLRsK0u/3GP9xj/cYj/cY/3GP9xj/cY/3GP9xgwMGqw35WP9xj/cY/3GP9xj/cY/3GI/3GP9xg3UKi5r1eI/3GP9xj/cY/3GP9xj/cY/3GP9xhIlzx2jHGP9xiP9xj/cY/3GP9xj/cY/3GP9xj/cYj/cY/3GP9xj/cY/3GP9xj/cY/3GI/3GP9xj/cY/3GP9PVXwqqP9xj/cY/3GP9xj/cY/3GP9xiP9xj/cU6VHCauj/cY/3GP9xiP9xj/cY/3GP9xj/cY/3GP9xj/cYj/WBPY7HGP9xj/cY/3GP9xj/cY/3GI/3GP9xj/cY/3GP9xj/cY/3GP9xiP9xj/cY/3GP9xj/cY/03LHENOj/cY/3GP9xj/cY/3GP9xj/cYj/cT1mc7KZjHGP9xj/cYj/cY/3GP9xj/cY/3GP9xj/cYSQdMf4v/cYj/cY/3GP9xj/cY/3GP9xj/cY/3GI/zMFQ776vI/3GP9xj/cY/3GP9xj/cY/3GP9xiP9xj/cY/09AXBv6cY/3GP9xj/cY/3GI/3GP9xj/cY/3E6bQO1kvxxj/cY/3GI/3GP9xj/cY/3GP9xj/cY/3GP9xiP9xj/cUnxLHDt/3GP9xiP9xj/cY/3GP9xj/cY/3GP9xj/cYj/cYWlzWo/9xj/cY/3GP9xj/cYj/cY/3GP9xj/cYQvNM4MuP9xj/cY/3GP9xiP9xj/cY/3GP9xj/OcqRuDVuiP9xj/cY/3GP9xj/cY/3GP9xj/cYSLGMhOf/cY/3GI/3GP9xj/cY/3GP9xj/cY/3GP9xiP9xj/cY/3GP9xj/cY/3GP9xhBhDz3vP9xj/cY/3GI/3GP9xj/cY/3GP9xT6o8BVxxj/cY/3GP9xj/cYj/cY/3GP9xg/EjKx7c3/cY/3GI/3GP9xj/cY/3GP9xj/cY/3GP9xiP9xj/MPLBsR0+j/cY/3GP9xj/cY/3GP9xj/cYj/cY/0mXPIaMj/cY/3GP9xj/cY/3GP9xj/cY/3GINjFBus6+/3GP9xj/cY/3GP9xj/cYj/cY/3GP9xhEY1y5ynGP9xj/cY/3GI/3GP9xj/cY/3GP9xhaXNaj/3GI/3GP9xj/cY/3GP9xj/cY/3GP9xiP9xj/cY/3GP9xj/cY/3FEXizKHf9xj/cY/3GP9xj/cYj/cY/3GP9xj/cYQZlc9mr/cY/3GI/3GP9xj/cY/3GP9xj/cY/3GP87bQO2kvyP9xj/cY/3GP9xj/cY/3GP9xiP9xj/cYRj1MrCuP9xj/cY/3GP9xj/cYj/cY/3GP9xj/cYP8GJsT52j/cY/3GP9xj/cY/3GP9xj/cYj/cY/0EqTA5bj/cY/3GP9xj/cY/3GP9xiP9xj/cY/3GP9xj/cUc9TIwrcY/3GP9xiP9xj/cY/3GP9xj/cUGEPPe8j/cY/3GP9xj/cY/3GI/3GP9xj/cY/3GP9xj/cY/3GP9xW1zUo3GP9xj/cY/3GP9xj/cY/3GI/3GP9xj/cY/3GP9xj/cY/3GP9xiDj1EbgK7o/3GP9xiP9xj/cY/3GP9xj/cY/3GP9xj/XFzVo/9xj/cY/3GP9xj/cY/3GP9xiP9xj/cY/zDYcbE3jv9xj/cY/3GP9xj/cY/3GI/3GP9xj/cY/3GP9xj/cY/3GP9xQBUsD63/cY/3GP9xj/cYj/cY/3GP9xj/cTibIbdk3nGP9xj/cY/3GP9xiP9xj/cY/3E172K7EJ3/cY/3GP9xj/cYj/cY/3GP9xj/cY/zDYcbE3jv9xj/cY/3GP9xiP9xj/cY/3GP9xg5CzG29M5xj/cY/3GI/3GP9xj/cY/3GP9xj/cY/3GDSvwrxQPf9xj/cY/3GP9xj/cY/3GI/3GP9xj/Qf7M8BNxj/cY/3GP9xj/cY/3GP9xj/cYj/cTwu4bTRHo/3GP9xj/cYj/cY/3GP9xj/cY/3GD88crHDjYj/cY/3GP9xj/cY/3GP9xj/cY/3GI/3GP9xgzUiG9rd6P9xj/cY/3GP9xj/cY/3GP9xiP9xj/cY/3GP9xj/cY/3GP9xj/cYj/cY/3GP9xj/cY/3GP9xj/cY/3GI/3GP9xj/cY/3GP9MYTxZ7P9xj/cY/3GP9xj/cY/3GI/3GP9xj/cY/3GP9xj/cY/3GP9xiP9xj/cY/3GP9xj/cY/3GP9xj/cYj/cY/3GP9xj/cY/3GP9xQEScDLaP9xj/cYj/cY/3GP9xj/cY/3GP9xj/cY/3GI/3GE8FLB+tj/cY/3GI/3GP9xj/cY/3GP9xj/cYQCpM/Vtxj/cYj/cY/3GP9xj/cY/3GP9xj/cY/3GI/3GP9xj/cY/3GP9xj/cY/3GP9xiP9xj/cY/3GP9xj/cY/3FGAtyv0v9xj/cY/3GP9xiP9xj/cY/3GP9xg/EjKx7c3/cYj/cY/3GP9xj/cY/3GP9xj/cY/3GISnZcaJqP9xj/cY/3GP9xj/cY/3GI/3GP9xj/cUAVLP6tcYj/cY/3GP9xj/cY/3GP9xj/cY/3GI/3FAKkwOW/9xj/cY/3GP9xj/cY/3GP9xiP9xj/cY/3FaXNajj/cY/3GP9xiP9xj/cY/3GP9xj/cY/3GP9xj/cYj/cY/3GP9xj/cY/3GP9xj/cY/3GI/3GP9xj/cTL3Mb4Izo/3GP9xj/cY/3GI/3GP9xj/cY/3GP9xj/cY/3GP9xiD770rIELY/3GP9xj/cYj/cY/3GP9xj/cY/3FOhOwnsf9xj/cY/3GI/3GP9xj/cY/3GP9xj/OZ8St2DtcY/3GI/3GP9xj/cY/3GP9xj/cY/0VeLModj/cY/3GP9xj/cYj/cY/3GP9xj/cTjKkbg1bv9xiP9xj/cY/3GP9xj/cY/3GP9xj/cYSfEscO3/cY/3GP9xj/cYj/cY/3GP9xj/cY/3GP9xgy0eG9Lh5xj/cY/3GP9xj/cY/3GP9xj/cYg+yHGyN46P9xj/cY/3GP9xj/cY/3GP9xj/cYXSbT2f9xj/cY/3GP9xj/cY/3GP9xiP9xhOqjwlXI/3GP9xj/cY/3GP9xj/cY/3GP9xhEeHzIeP9xj/cY/3GI/3GP9xj/cY/3GP9xj/cY/0e4HJR+cY/3GP9xj/cY/3GP9xj/cYj/cY/3GP9xj/cY/3FG/KyQNXGI/3GP9xj/cY/3GP9xj/cY/3GP9xiP9MYTxJ7HGP9xiP9xj/cY/3GP9xj/cY/3GP9ECWzfaY/3GP9xj/cY/3GP9xj/cYj/cY/3FIghx33nGP9xj/cY/3GI/3GP9xj/cY/3GP9xj/cY/3GP9xiP9xj/cY/3GFpc1qP/cY/3GP9xiP9xj/cY/3GP9xj/cTjOgrgxff9xj/cY/3GP9xj/cY/3GP9xiP9Az1wUCv9xj/cY/3GP9xj/cYj/cY/3GP9O+owgV3GP9xj/cY/3GP9xj/cY/3GI/3GP9xj/cY/0a4HLR+j/cYj/cY/3GP9xj/cY/3GP9xj/cY/3GI/3GP9xg6UAG1r/5xj/cY/3GI/3GP9xj/cY/3GP9xj/Q5lc1mpxiP9xj/cY/3GP9xj/cY/3GP9xhOqjwlXI/3GP9xiP9xj/cY/3GP9xj/cY/3GP9xj/cYj/cY/3GP8wSFWxx6qP9xj/cY/3GP9xj/cY/3GP9xiP9xQ/NMwMtxj/cY/3GP9xj/cY/3GP9xj/cYj/cY/3GEuQrEb1cY/3GP9xj/cY/3GI/3GP9xj/cYPzxyscONj/cY/3GI/3GP9xj/cY/3GP9xj/cY/0JEnOu2cY/3GI/3GP9xj/cY/3GP9xj/cY/3GP9xiP9xSkvca0L/cY/3GP9xj/cY/3GP9xj/cY/3GI/3GP9xj/cY/3GP9xhMALxP9I/3GP9xj/cY/3GP9xj/cY/3GP9xiP9xj/RO4cwR5xj/cY/3GI/3GP9xj/cY/3GP9xj/cY/3FHQnyb2P9xj/cY/3GP9xj/cYj/cY/3GP9xj/cY/3FLpcxVo4/3GP9xj/cY/3GP9xj/cYj/cY/3FHPUyMK3GP9xj/cY/3GP9xj/cYj/cY/3GP9xj/cY/3GP9xj/cY/3GI/3FAWbwLZI/3GP9xj/cYj/cY/3GP9xj/cY/3E1wTG7Ps7/cY/3GP9xiP9xj/cY/3GP9xj/cY/3EyY/e+nAj/cY/3GP9xj/cY/3GP9xj/cYj/cY/3GP9xj/cY/3GP9xj/cY/3E5GEO257xxiP9xj/cY/3GP9xj/cY/3GP9xj/cYj/cYQZlc9mr/cY/3GP9xj/cY/3GI/3GP9xj/cYPzRkscub/3GP9xj/cY/3GP9xj/cY/3GP9xiP9xTMscM05xj/cY/3GP9xiP9xj/cY/3GP9xj/cY/3GP9xj/cUAVLA+t/3GP9xj/cY/3GI/3GP9xj/cY/3GP9xj/cY/zCpAbBm/nGP9xj/cY/3GP9xj/cYj/cY/3GP9xj/SyGcbeb/cY/3GP9xj/cY/3GI/3GP9xj/cUthPEnscY/3GP9xj/cY/3GP9xj/cY/3GI/3GP9xj/cY/3GP9xj/cY/3GP9xiP9xj/cY/3GP9xj/cY/3GP9xj/cYj/cY/3GP9xj/cY/3GP9xj/cY/3GI/3GP9xj/cY/3GP9xj/cY/3GP9xS5CsVvWP9xj/cY/3GP9xj/cY/3GP9xiP9xhKS9xbQnGP9xj/cY/3GP9xj/cY/3GP9xiP9xNnG0uo5L/3GP9xiP9xj/cY/3GP9xj/cY/3GP9xj/cYhGF/yegHGP9xj/cY/3GP9xj/cYj/cY/3GP9PVXwaqHGI/3GP9xj/cY/3GP9xj/cY/3GDHV0r8qLY/3GP9xj/cY/3GP9xiP9xj/cY/3GP9xhLyxxTToj/cY/3GP9xj/cY/3GP9xj/cY/3GI/3GP9xj/cY/0hsvJk0iP9xj/cY/3GP9xj/cY/3GP9xj/cYj/cY/3GP9xUX/fgP9xj/cY/3GI/3GP9xj/cY/3GP9xj/cYSmE8aeyP9xj/cY/3GP9xiP9xj/cY/3GP9xj/cY/3GP9xj/cYj/cY/3FIghx33nGP9xj/cY/3GI/3GP9xj/cY/3GP9xj/cY/3GP9xiP9xj/cY/3GP9xj/cY/3GP9xj/cYj/cY/3GP9xj/cY/3GP9xj/cY/zm1cbhKjo/3GI/3GP9xj/cY/3GP9xj/cY/3GP9xiP9xj/cY/3GP9xj/MxpjvuWciP9xj/cY/3GP9xj/cY/3GP9xj/cVtc1KNxj/cY/3GP9xj/cY/3GP9xiP9xj/cY/3GP9xj/cY/3GP9xj/cYj/cY/3GP9xj/cY/3GP9xj/cY/z3DArM8/XGP9xj/cYj/cY/3GP9xj/cY/3GP9xj/cY/3GI/3GP9xT6o8BVxxj/cY/3GP9xj/cY/3GP9xj/cYj/cY/0EqTA5bj/cY/3GP9xj/cY/3GP9xiP9xj/cY/3GFpc1qP/cY/3GP9xiP9xj/cY/3GP9xj/cY/3GP9xj/cYj/cUisXIU6/3GP9xj/cY/3GP9xiP9xj/cY/3GP9xTUBcO/qP9xj/cY/3GI/3GP9xj/cY/3GP9BKkwOW4/3GP9xj/cYj/cY/3GP9xj/cY/3GD1IMrK3zXGP9xj/cY/3GP9xj/cY/3GP9xiP9xPp3xsWIOcY/3GI/3GP9xj/cY/3GP9xj/cY/3GP9xiP9xj/cY/3GP9xj/cY/3GE+/XAQKcY/3GP9xj/cY/3GP9xj/cY/3GI/3GP9xj/cYMGbCv5k9cY/3GP9xiP9xj/cY/3GP9xj/cY/3GP9xj/cYj/cY/3GP9xj/cY/3GP9xj/cU5/vCgE/3GP9xj/cY/3GP9xiP9xj/cY/3GP9xhDI7zNxHGI/3GP9xj/cY/3GP9xj/cY/3GP9xiP9xj/cY/3GP9xj/cY/3GP9xj/cYg9gMOyfzxxj/cY/3GP9xiP9xj/cY/3GP9xj/cY/3GP9xj/RAls32mP9xj/cY/3GP9xj/cYj/cY/3GP9xj/T2qcKVb/cY/3GP9xj/cYj/cY/3GP9xj/cY/3GP9xg1PRS7wuuP9xj/cY/3GP9xiP9xj/cY/3GP9xhKdlxomo/3GP9xiP9xj/cY/3GP9xj/cY/3GP9xj/cYhP8/wQwP9xj/cY/3GP9xj/cY/3GI/3GP9HzTyTLHGP9xj/cY/3GP9xj/cY/3GP9xR1ecmoaP9xj/cY/3GP9xj/cY/3GP9xj/cYj/TdBMQvuP9xj/cY/3GP9xj/cY/3GP9xj/cT6ZAbJm/o/3GP9xj/cY/3GI/3GP9xj/cY/3FdJtPZ/3GP9xj/cYj/cY/3GP9xj/cY/3GP9xj/cY/3GI/3GP9xj/cY/3GP9xTSr8LVBxiP9xj/cY/3GP9xj/cY/3GP9xj/cYQBUs/q1xj/cY/3GP9xiP9xj/cY/3GP9xj/cY/3FBbtzpEnGP9xj/cYj/cY/3GP9xj/cY/3GP9xj/cY/0vxLFDtcY/3GP9xj/cY/3GI/3GP9xj/cY/3GP9xj/cUkHTH+Lj/cY/3GI/3GP9xj/cY/3GP9xj/cY/09AXBv6cYj/cY/3GP9xj/cY/3GP9xj/cY/3GELzTODLiP9xj/cY/3GP9xj/cY/3GP9xj/cYj/cY/0EVLA+t/3GP9xiP9xj/cY/3GP9xj/cY/3GP9xj/cYj/cURjXMnK/3GP9xj/cY/3GP9xj/cYj/cY/3GP9PQFwb+nGP9xj/cY/3GP9xiP9xj/cY/3GP9VSdy2/3GP9xj/cYj/cY/3GP9xj/cY/3GP9xMciUvzdr/3GP9xj/cY/3GP9xj/cY/3GP9xiP9xj/cY/3GP9xj/cY/3GP9xj/cYj/cY/3GP9xj/cY/3GP9xj/cY/3GI/3GP9xj/cT0/EbPA7v9xj/cY/3GP9xj/cY/3GP9xiP9xj/cUkHTH+Lj/cY/3GP9xj/cY/3GP9xiP9xj/cY/3GP9xhJB0x/i/9xj/cY/3GP9xiP9xj/cY/3GP9xj/cY/0C6PBVc/3GP9xj/cY/3GI/3GP9xj/cY/3GP9H54yhh/9xj/cY/3GP9xj/cYj/cY/3GP9xj/cY/3GP9xj/cY/3GI/3GP9xhHghyX3o/3GP9xj/cYj/cY/3GP9xj/cY/0a4HLR+iP9xj/cY/3GP9xj/cY/3GP9xj/cYj/cY/3GP8xSIGwx36P9xj/cY/3GP9xiP9xj/cY/3GP9xj/cY/03QTEL7j/cY/3GP9xiP9xj/cY/3GP9xj/cY/3E8USezrthxj/cY/3GP9xj/cYj/cY/3GP9xj/cYS6XMVaP/cY/3GP9xj/cY/3GP9xj/cYj/cY/3GP9xj/cY/3GEYoLK19j/cY/3GP9xj/cY/3GP9xiP9xj/cY/3GP9xj/cY/3GP9BFSwPrY/3GP9xj/cY/3GP9xiP9xj/cY/3GP9xj/SaxchTqP9xiP9xj/cY/3GP9xj/cY/3GP9xj/cTeK8bl1Do/3GP9xj/cYj/cY/3GP9xj/cY/3GEixjITn/3GP9xj/cY/3GP9xiP9xj/cY/3GP9xj/cYPxIyse3Nj/cY/3GP9xj/cY/3GP9xj/cY/3GI/3GEA/bPwJcY/3GP9xiP9xj/cY/3GP9xj/cY/3FBmVz2aoj/cY/3GP9xj/cY/3GP9xj/cY/3GI/0x2XFia/3GP9xj/cY/3GP9xj/cYj/cY/3GP9xSfEscO3/cYj/cY/3GP9xj/cY/3GP9xj/cY/3GI/3GP9xj/cY/3GP9xj/cY/3GP9xhFuBy0fv9xj/cY/3GP9xj/cYj/cY/3GP9xj/cY/3FMyxxDTv9xj/cY/3GP9xj/cY/3GP9xj/cYj/cY/3GP9xj/cY/3GEwV3E6ij/cY/3GP9xj/cYj/cY/3GP9xj/cYPzBzsc+Mj/cY/3GP9xj/cY/3GP9xj/cY/3GI/3GP9xj/cY/3GDNrMr2UzY/3GP9xj/cY/3GP9xj/cY/3GP9xiP9xg3ITi53sf/cY/3GP9xj/cY/3GI/3GP9xj/cY/3GP8wGt6x9SH/cYj/cY/3GP9xj/cY/3GP9xj/cY/3FGAtyv0v9xj/cYj/cY/3GP9xj/cY/3GP9xj/cY/3GI/3GP9xj/cY/3GP9xj/S/EsUO1xj/cY/3GP9xj/cY/3GP9xiP9xj/cY/3GP9xj/cY/3GP9xg2SlK6ta3/cY/3GI/3GP9xj/cY/3GP9xj/cY/3GEzQTDL7cY/3GI/3GP9xj/cY/3GP9xj/cY/3GEkHTH+L/3GI/3GP9xj/cY/3GP9xj/cY/3GP9xiP9xj/cTjTsrgsTf9xj/cY/3GP9xj/cY/3GI/3GP9xj/cY/z9ZYbGmnnGP9xj/cY/3GP9xj/cY/3GI/3GP9xj/cY/3GP9xP9GSsC5tcY/3GP9xj/cY/3GP9xj/cYj/cY/3FHbLyZNP9xj/cYj/cY/3GP9xj/cY/3GP9xj/cY/3GI/3GP85tXG4So6P9xj/cY/3GP9xj/cY/3GP9xiP9xhKYTxp7P9xiP9xj/cY/3GP9xj/cY/3GP9xj/MNxisTOd/3GP9xj/cY/3GP9xj/cY/3GP9xiP820jS6Lctxj/cY/3GP9xj/cY/3GP9xj/cYj/cY/3GDHdtL4iS3GP9xj/cY/3GP9xj/cY/3GP9xiP9xj/cUzLHDNOcY/3GP9xiP9xj/cY/3GP9xj/cY/3GP9xj/cYj/cY/3GP9xj/cY/3GP81fGG8g56P9xj/cY/3GP9xiP9xj/cY/3GP9xj/cUXSbLLZiP9xj/cY/3GP9xj/cY/3GP9xj/cYj/cYOwyDtfN8j/cY/3GP9xj/cY/3GP9xj/cY/3GI/3GP9xhDI7zNxHGP9xj/cYj/cY/3GP9xj/cY/3GP9K28xyQ/9xj/cY/3GP9xj/cYj/cY/3GP9xj/cYS7rsVFH/cY/3GP9xiP9xj/cY/3GP9xj/cY/3E9YoKznX2P9xj/cY/3GP9xj/cY/3GP9xiP9xQYQ897z/cYj/cY/3GP9xj/cY/3GP9xj/cYPW6Bs5F+j/cY/3GP9xj/cY/3GP9xj/cYj/cY/3GP9xj/cY/3GP9xj/cY/3GI/3GP9xj/cY/3GP9xj/cY/3GP9xiP9xj/cY/3GP9xj/cY/3GP9xj/cYj/cY/3GP9xj/cY/3GP9xj/cY/3GI/3GP9xj/cY/3GP9xj/Un/fgIj/cY/3GP9xj/cY/3GP9xj/cY/zFz1LCcK4/3GP9xj/cY/3GP9xj/cY/3GP9xiD8jYbHcno/3GP9xiP9xj/cY/3GP9xj/cY/3GEBZvAtkj/cY/3GP9xj/cY/3GP9xiP9xj/cY/3GP9xj/cY/3GP9xj/cYj/cY/3GP9xQYQ897yP9xj/cY/3GP9xj/cY/3GP9xiEeXPJaMj/cYj/cY/3GP9xj/cY/3GP9xj/M9XSviot/3GP9xj/cY/3GP9xj/cYj/cY/3GP9xSiGcXeZxj/cY/3GP9xj/cY/3GI/3GP9xj/cY/3GEAVLP6tcY/3GP9xj/cY/3GP9xj/cY/3GI/3GP9IQnyb2P9xj/cYj/cY/3GP9xj/cY/3GP9xj/cY/0qsXGU6cY/3GP9xj/cY/3GP9xj/cYj/cY/3GP9xj/cY/3GP9xj/cY/3GI/3GP9xj/cY/0an7LWB/3GP9xj/cY/3GI/3GP9xj/cY/3GP9xXSbT2f9xj/cYj/cY/3GP9xj/cY/3GP9xj/cY/3GI/3GP9xj/cY/3GP9xj/cYOnpBtoW+j/cY/3GP9xj/cY/3GP9xj/cYj/cY/3GP8zPJW+w2qP9xj/cY/3GP9xj/cY/3GP9xj/cYj/cY/0D+zBETiP9xj/cY/3GP9xj/cY/3GP9xj/cYj/cY/3E8amS0lZuI/3GP9xj/cY/3GP9xj/cY/3GP9xiP9xj/cY/3GP9E7hzBHnGI/3GP9xj/cY/3GP9xj/cY/3GP9xiP9xj/cY/3FJ28xiQ3GP9xj/cY/3GP9xj/cY/3GP9xiP9xj/cY/3GP9xj/cY/3FLpcxVo4/3GP9xj/cY/3GP9xiP9xj/cY/3FDI7zdxP9xj/cYj/cY/3GP9xj/cY/3GP9xhOhOwXsXGP9xiP9xj/cY/3GP9xj/cY/3GP9xj/cUPuHMEecY/3GP9xj/cY/3GI/3GP9xj/cY/3GP9xj/cY/3GP9xiP9xhKi3xnSI/3GI/3GP9xj/cY/3GP9xj/cY/3GP9xiENeLNodj/cY/3GI/3GP9xj/cY/3GP9xj/cY/3GP9xiP9xj/cY/3GP9xj/cY/3E4uWK3Rp1xj/cYj/cY/3GP9xj/cY/3GP9xj/cY/3E9WWGzpp6P9xj/cYj/cY/3GP9xj/cY/3GP9xj/cYRF4suh1xj/cY/3GP9xiP9xj/cY/3GP9xj/cY/3GP9xhNQFw7+o/3GP9xj/cY/3GP9xj/cY/3GP9xiP9xj/Tir8PVD/cY/3GP9xj/cYj/cY/3GP9xj/cYS8scU06I/3GP9xj/cY/3GP9xj/cY/3GP9LB0xfi3GI/3GP9xj/cY/3GP9xj/cY/3GP9xRF4syh3/cY/3GP9xiP9xj/cY/3GP9xj/cY/3E72CK1J92I/3GP9xj/cY/3GP9xj/cY/3GP9xiDltA7eS/I/3GP9xj/cY/3GP9xj/cYj/cY/3GP9xN6RCuVu9iP9xj/cY/3GP9xj/cY/3GP9xj/cYj/cYQcjM83OP9xiP9xj/cY/3GP9xj/cY/3GP9xhP7swRE/9xj/cY/3GI/3GP9xj/cY/3GP9xj/cY/3FM0ExC+/9xj/cYj/cY/3GP9xj/cY/3GP9xj/cY/3GI/3GP9xj/cY/3GP9LB0xfi3GP9xj/cY/3GI/3GP9xj/cY/3GP9xj/cY/3E7AIS1/3uP9xiP9xj/cY/3GP9xj/cY/3GP9xj/cYj/cY/3GP9xhBmVz2av9xj/cY/3GI/3GP9xj/cY/3GP9xj/cY/3GP9xiP9xj/cY/3GP9K8Sxw7Yj/cY/3GP9xj/cY/3GP9xj/cY/3GI/3GP9xj/MnfxvogOcYj/cY/3GP9xj/cY/3GP9xj/cY/3FCmVzWanGP9xj/cY/3GP9xj/cY/3GI/3GP9xPOlRsxaucY/3GI/3GP9xj/cY/3GP9xj/cY/3FKS9xrQv9xj/cYj/cY/3GP9xj/cY/3GP9xj/PjMSs8zt/3GP9xiP9xj/cY/3GP9xj/cY/3GP8ygBO/f+z/cY/3GP9xj/cY/3GP9xj/cY/3GI/3GP9xj/cY/3GP9xj/cY/3GP9xiP9xj/cY/3GEkHTH+L/3GP9xj/cY/3GP9xiP9xj/cY/3GP9xj/cY/3GP9xj/cYj/cY/3GP9xj/cY/3FEXizKHf9xj/cY/3GP9xj/cY/3GI/3GP9xj/cTAuMb/RznGP9xj/cY/3GI/3GP9xj/cY/3GP9xj/RO4c0R7/cY/3GP9xj/cY/3GP9xj/cYj/cY/3GP9xj/cY/3GP9xj/cY/0mXPIaMj/cY/3GI/3GP9xj/cY/3GP9xj/cY/3GE+/XAQKcY/3GP9xj/cY/3GP9xj/cYj/cY/3FI28yCQ4j/cY/3GP9xj/cY/3GP9xj/cY/3GINdZRuimucY/3GP9xj/cYj/cY/3GP9xj/cY/3GP9DhDzXvHGP9xj/cY/3GP9xiP9xj/cY/3GP9xQCpMDlv/cY/3GP9xj/cYj/cY/3GP9xj/cY/0mCHIfe/3GI/3GP9xj/cY/3GP9xj/cY/3GP9xiP9xj/cY/3GP9K8Sxw7Yj/cY/3GP9xj/cY/3GP9xj/cY/3GI/3GP9xj/SYIch97/cY/3GP9xiP9xj/cY/3GP9xj/cY/3GP9xj/cYj/cY/3GP9xj/cYRc08syz/cY/3GP9xj/cY/3GI/3GP9xj/cY/3GP9xj/cYSfEscO3/cY/3GP9xj/cY/3GP9xiP9xj/cY/3GP9xj/cY/3GP9xhP2awSZf9xj/cY/3GP9xj/cY/3GP9xiP9xhM+oxAV/9xj/cY/3GP9xj/cY/3GP9xj/cYj/cY/3GP9xj/cY/3GP9Az1wUCo/3GP9xj/cY/3GP9xj/cY/3GP9xiP9E7hzBHnGP9xj/cY/3GI/3GP9xj/cY/3GP9xj/cY/3GP9xiP9xj/cYSTa8fJSP9xj/cYj/cY/3GP9xj/cY/3GP9xj/ODUyuMrNcY/3GP9xj/cY/3GP9xj/cYj/cY/3GP9xj/cY/3EzsNW9TyqI/3GP9xj/cY/3GP9xj/cY/3GP9xiEXNPKMscYj/cY/3GP9xj/cY/3GP9xj/cY/3GI/3GP9xhDXizaHYj/cY/3GP9xj/cY/3GP9xj/cY/3GI/3GP9xhJ8Sxg7XGP9xiP9xj/cY/3GP9xj/cY/3GP9xj/cYj/cY/3GP9xj/cY/3GP9xj/cYRigsrX2P9xj/cY/3GP9xiP9xj/cY/3GP9xj/cY/3GDkQYbfvnv9xj/cY/3GP9xj/cYj/cY/3GP9xj/cY/3GE/ZrAJlcYj/cY/3GP9xj/cY/3GP9xj/cY/3GI/3GP9xj/cY/3GP9xj/cY/3ExkUK/br3/cY/3GP9xj/cY/3GI/3GP9xj/cY/3GP9xj/cYQBUs/q1xj/cY/3GP9xj/cY/3GI/3GP9xj/cY/3GP9xj/cY/3GP9xiP9xj/cY/3GP9xj/cY/3GP9xj/cYj/cY/3GP9xj/cY/3GP9xj/cY/3GI/3GP9xj/cY/3GP9xj/cY/3GP9xiP9xj/cY/3GP9xj/cY/3FARJwMto/3GP9xiP9xj/cY/3GP9xj/cY/3GP9xj/cYhPBSwfrY/3GP9xj/cYj/cY/3GP9xj/cY/3GP9xj/cY/3GI/0bNPLMsiP9xj/cY/3GP9xj/cY/3GP9xj/cYj/SCgsjX1xj/cY/3GI/3GP9xj/cY/3GP9xj/cY/3GP9xiP9xj/cYMeryvxUNj/cY/3GP9xj/cY/3GP9xiP9xj/cY/3E/AQOx/vz/cY/3GP9xj/cY/3GI/3GP9xj/cY/3GP9LB0xfi3GP9xj/cY/3GI/3GP9xj/cY/3GP9xg6g2K2fJ3/cY/3GP9xiP9xj/cY/3GP9xj/cY/3GP9xj/cYj/cY/3GP9xj/cY/3GP9xj/cY/3GI/3GP9xhOqjwlXI/3GP9xj/cY/3GP9xj/cY/3GI/3GP9xj/SCgsjX1xiP9xj/cY/3GP9xj/cY/3GP9xj/cYhWE9rs/3GP9xj/cY/3GP9xj/cY/3GI/3GP9xOODEtx87cY/3GP9xj/cY/3GP9xj/cY/3GI/3GP9xhNf7w4BI/3GI/3GP9xj/cY/3GP9xj/cY/3GDENJb/y2o/3GP9xj/cY/3GP9xj/cY/3GI/3GP9xhKYTxp7I/3GP9xj/cY/3GP9xj/cY/3GP9HzTyTLHGP9xiP9xj/cY/3GP9xj/cY/3GP9xj/cYQyO83cT/cY/3GP9xj/cY/3GI/3GP9xj/cY/3GP9xhMALxP9I/3GP9xj/cY/3GP9xj/cY/3GP9xgxzLG/M06P9xiP9xj/cY/3GP9xj/cY/3GP9xhFzTyzLP9xj/cYj/cY/3GP9xj/cY/3GP9xj/cY/3GI/3GP9xj/cUzlbEGp/3GP9xiP9xj/cY/3GP9xj/cY/3GE6qPCVcj/cY/3GP9xiP9xj/cY/3GP9xj/cY/3FARJwMto/3GP9xiP9xj/cY/3GP9xj/cY/3GP9xj/cYj/cULuHOEej/cY/3GP9xiP9xj/cY/3GP9xj/cY/3GP9xhEp+zFgYj/cY/3GP9xj/cY/3GP9xj/cY/3GI/3GP9xj/cY/zYg5bvfGo/3GP9xj/cY/3GP9xj/cY/3GP9xiP9Gp+y1gf9xj/cY/3GP9xj/cY/3GP9xiP9xj/cY/3GP8zzLG+M07/cY/3GP9xj/cY/3GP9xiP9xj/TvqMIFdxj/cY/3GP9xj/cY/3GP9xj/cYj/XFzUo3GP9xj/cY/3GP9xj/cYj/cY/3GP9xj/cY/3GP9xj/cY/3GI/0hCfJvY/3GP9xj/cYj/cY/3GP9xj/cY/3GD9Fk7G6bI/3GP9xj/cYj/cY/3GP9xj/cY/3GP9xj/cY/3GI/3GP9xj/cY/3GP9xj/cY/3GP9xiP9xj/cY/3GP9xj/cY/3GP9xj/cYj/cY/3GP9xj/cVF/34D/cY/3GI/3GP9xj/cY/3GP9xj/cY/3GP9xSKxchTqP9xj/cY/3GP9xj/cY/3GI/3GP9xhM0Ewy+3GP9xj/cY/3GP9xj/cY/3GI/3GP9xj/cY/3GP9xhHghyX3oj/cY/3GP9xj/cY/3GP9xj/cY/3GISfEsYO1xj/cY/3GP9xiP9xj/cY/3GP9xj/cURjXMnK/3GP9xiP9xj/cY/3GP9xj/cY/3GP9KrFxlOnGP9xj/cY/3GP9xj/cY/3GP9xiDlU8berDo/3GP9xj/cYj/cY/3GP9xj/cY/3E2NTK6ys2P9xj/cY/3GP9xj/cY/3GP9xj/cYj/cY/0g9TJwr/3GP9xj/cY/3GP9xj/cYj/cY/3GP9xj/QSpMDluP9xj/cY/3GP9xiP9xj/cY/3GP9xj/cTQox7zXOI/3GP9xj/cY/3GI/3GP9xj/cY/3GP9xhM0Ewy+3GP9xj/cY/3GI/3GP9xj/cY/3GP9xj/N/Chug9e/3GP9xj/cY/3GP9xj/cY/3GI/3GP9xj/cY/3GP9xj/cT0/EbPA7v9xj/cY/3GP9xiP9xj/cY/3GP9xj/cY/0VeLModj/cY/3GP9xj/cY/3GI/3GP9xj/cY/3GP9xj/cY/3GP9xiP9xj/cUphPGnsiP9xj/cY/3GP9xj/cY/3GP9xj/cYhdJtLZcY/3GP9xj/cY/3GP9xj/cYj/cY/3GP9xj/cY/3GP9xj/SCgsnX3/cY/3GP9xj/cY/3GI/3GP9xj/cY/3GP9xj/cY/3GP9xiP9xhHghyX3o/3GP9xj/cY/3GI/3GP9xj/cY/3GP9xj/cY/3GP9xiP9JghyH3v9xj/cY/3GP9xj/cYj/cY/3GP9xj/cY/3GP9xj/cY/3GISmE8aez/cY/3GI/3GP9xj/cY/3GP9xj/cY/3FM0ExC+/9xj/cYj/cY/3GP9xj/cY/3GP9xj/cY/3GI/0EVLA+t/3GP9xj/cYj/cY/3GP9xj/cY/3GP9LB0xfi3GP9xj/cYj/cY/3GP9xj/cY/3GP9xNiASut/t/3GP9xj/cYj/cY/3GP9xj/cY/3GP9xQ/NMwMtxj/cY/3GI/3GP9xj/cY/3GP9xj/cYRdJsstmP9xj/cY/3GP9xj/cY/3GP9xiP9xj/cUMjvN3E/3GP9xj/cYj/cY/3GP9xj/cY/3GP9xhIrFyFOv9xj/cY/3GP9xj/cY/3GP9xj/cYj/cYTAC8T/T/cY/3GP9xj/cYj/cY/3GP9xj/cY/3GP9xj/cYTMscM05xj/cY/3GP9xj/cY/3GI/3GP9xj/cY/3GP9xj/cY/3FD7hzBHnGP9xj/cY/3GP9xj/cYj/cY/3GP9xj/cY/3E3vVO5QqyP9xiP9xj/cY/3GP9xj/cY/3GP9xhM5WxBqf9xj/cY/3GP9xj/cY/3GI/3GP9xj/cY/3E01iW8Kdr/cY/3GP9xiP9xj/cY/3GP9xj/cY/3GP9xj/cYj/SvEscO2P9xj/cY/3GI/3GP9xj/cY/3GP9xj/cY/3GP9xg0Z0G7mL5xj/cY/3GP9xj/cY/3GI/3GP9xj/RPNM0Mv/cY/3GP9xj/cY/3GP9xiP9xj/cY/0shnG3m/3GP9xj/cY/3GP9xj/cYj/cY/3GP9xj/cY/3GP9xj/cY/3GI/zmgUbhfrv9xj/cY/3GP9xiP9xj/cY/3GP9xj/cY/3GP9xhF0myy2Y/3GP9xj/cY/3GP9xj/cYj/cY/3GP8w8sGxHT6P9xj/cY/3GP9xj/cY/3GI/3GP9xj/Q5lc1mpxj/cY/3GP9xiP9xj/cY/3GP9xj/cY/3FBhDz3vI/3GP9xj/cY/3GI/3GP9xj/cY/3GE1VfDqoj/cY/3GP9xj/cY/3GP9xj/cYj/cY/3GP9xj/cY/3GP9xj/cY/3GI/3GP9xj/cY/3GP9xj/cY/3GP9xhOlRwmro/3GP9xj/cY/3GP9xiP9xj/cY/3GP9xhTSd22j/cY/3GI/3GP9xj/cY/3GP9xj/cY/3GP9xiP9xj/cY/3GF0m0tlxj/cY/3GP9xiP9xj/cY/3GP9xj/cY/3GP9xj/cYj/cY/3GP9xj/cUnxLHDtj/cY/3GP9xj/cY/3GP9xj/cY/3GI/3GP9xj/cY/3GP9xj/cY/3GP9xhC7hzhHo/3GP9xj/cY/3GI/3GP9xj/cY/3GP9xj/cY/3GP9xiP9xj/cY/3FNQFw7+o/3GP9xj/cY/3GI/3GP9xj/cY/3GP9xj/cY/3GP9xiP9xj/cY/3GP9xj/cY/3GP9xj/cYj/cY/3GP9xj/cY/3GP9xj/cY/3GI/3GP9xj/cY/3GP9xj/cY/3GP9xiP9xj/cY/3GP9xj/cY/3GP9xj/cYj/cY/3GP9xj/cY/3GP9xj/cY/3GI/3FCyMzTc3GP9xiP9xj/cY/3GP9xj/cY/3GP9xTTssPE2P9xj/cY/3GP9xiP9xj/cY/3GP9xj/cUc9TIwrcY/3GP9xiP9xj/cY/3GP9xj/cY/3GP9xj/cYj/cY/3GP9xRigsrX2I/3GP9xj/cY/3GP9xj/cY/3GP9xhPv1wECnGP9xj/cY/3GP9xj/cYj/cY/3GP9xhC7hzhHv9xiP9xj/cY/3GP9xj/cY/3GP9xj/cYj/cY/3GE6VHCau/3GP9xj/cYj/cY/3GP9xj/cY/3GD9j1LGcK4/3GP9xiP9xj/cY/3GP9xj/cY/3GP9xj/QRUsD62P9xj/cY/3GP9xiP9xj/cY/3GP9xj/cY/3GP9xj/R808kyxxj/cYj/cY/3GP9xj/cY/3GP9xg9REGzu77/cY/3GP9xj/cY/3GP9xj/cY/3GISQdMf4v/cY/3GP9xj/cY/3GP9xj/cY/3GIQzjczHJxiP9xj/cY/3GP9xj/cY/3GP9xgx1dK/Ki2P9xj/cY/3GP9xj/cYj/cY/3GP9xj/cY/3GP9xj/cY/3GI/3GP9xj/cY/3GP9xj/cY/3GP9xiP9xj/cYS8scU06P9xj/cYj/cY/3GP9xj/cY/3GP9xj/cY/3GI/3GFNJ3baP9xj/cY/3GP9xj/cYj/cY/3GP9xj/cY/3GP9xj/cY/0g9TJwrj/cY/3GP9xj/cY/3GP9xj/cY/3GI/3FGKCytfY/3GP9xiP9xj/cY/3GP9xj/cY/3GP9xg3nxK5YO2P9xj/cY/3GP9xj/cY/3GP9xj/cUuQrFb1j/cY/3GP9xj/cY/3GP9xj/cYj/cY/3GD3EVLM7q4/3GP9xiP9xj/cY/3GP9xj/cY/3GP9xj/cTHIlL83a/9xj/cY/3GP9xj/cY/3GI/3GP9xj/cYToTsF7Fxj/cY/3GP9xj/cYj/cY/3GP9xj/cY/3FPxIwTt/9xj/cY/3GP9xj/cYj/cY/3GP9xj/cY/3GEMejM4XcY/3GP9xj/cYj/cY/3GP9xj/cY/3GEXSbLLZj/cY/3GP9xj/cY/3GP9xj/cY/3GI/0EVLA+t/3GP9xj/cYj/cY/3GP9xj/cY/3GP9xj/cY/3GEzLHDNOcY/3GP9xj/cY/3GI/3GP9xj/cY/3GP9xhF0myy2Y/3GP9xj/cY/3GP9xj/cY/3GP9xiE07LCxNcY/3GP9xiP9xj/cY/3GP9xj/cY/3GP9xj/cYj/cY/3FaXNajj/cY/3GP9xj/cYj/cY/3GP9xj/cY/0OufOUY/3GP9xj/cY/3GP9xj/cYj/cY/3GP9xQyO83cT/cY/3GI/3GP9xj/cY/3GP9xj/cY/3GP9xhFzTyzLP9xiP9xj/cY/3GP9xj/cY/3GP9xj/cYNhvhueQecY/3GP9xj/cY/3GI/3GP9xj/cY/3GP9xj/cYSJc8doxxj/cY/3GP9xiP9xj/cY/3GP9xj/cVF/34D/cYj/cY/3GP9xj/cY/3GP9xj/cY/3GIQgls72mP9xj/cY/3GP9xiP9xj/cY/3GP9xj/cY/3Ey/xO+AOz/cY/3GP9xj/cY/3GP9xj/cYj/cY/047LDxNj/cYj/cY/3GP9xj/cY/3GP9xj/cY/3GI/3GP9xj/cY/3GP9xj/cY/3GP9xM/cxvAjOcY/3GP9xj/cY/3GP9xj/cY/3GI/3FDCWzPaXGP9xj/cY/3GI/3GP9xj/cY/3GP9xhFuBy0fv9xj/cY/3GP9xj/cY/3GP9xj/cYj/cY/3GP9xj/cY/3FKHGxeOXGP9xj/cY/3GP9xj/cY/3GP9xhAKkwOW/9xj/cY/3GP9xj/cY/3GP9xj/cTUGlbr5anGP9xj/cY/3GI/3GP9xj/cY/3GP9ECWzfaY/3GP9xj/cY/3GP9xj/cY/3GP9xhOlRwmro/3GP9xj/cY/3GP9xiP9xj/cY/3GDrUBbYr+o/3GP9xj/cY/3GP9xj/cY/3GI/3GP9xj/cY/3GP9xj/cY/3GEjGrIOVj/cY/3GP9xj/cY/3GP9xj/cYj/cY/3GP9xj/cY/3GP9xj/cY/3GI/3GP9xj/cY/3GP9xj/cY/3GP9xiP9xj/cY/3GDx3drOIiXGI/3GP9xj/cY/3GP9xj/cY/3GP9xiP9xj/cY/3GP9xj/cY/3FBhDz3vI/3GP9xj/cY/3GI/3GP9xj/cY/3GP9xj/cY/3GP9xiP9xj/cY/3GP9xj/cY/3GP9xj/cTiGAbd5/nGP9xj/cY/3GP9xiP9xj/cY/3GP9xg+s1GyTK6P9xj/cY/3GP9xj/cY/3GP9xj/cYj/cY/3GP9xj/cY/3GP9xj/cY/3GI/3GP9xj/cY/3GP9xj/cY/3GP9xiP9xj/SGy8mTSP9xj/cYj/cY/3GP9xj/cY/3GP9xj/cY/3GI/3GP9xj/cY/3GP9xj/cY/3GP9xiP9xj/cY/3GP9xj/cY/3GP9xj/cYj/cY/3GP9xj/cY/3GP9xj/cTT0ZrwLmY/3GP9xj/cY/3GP9xj/cY/3GI/3GP9xj/XFzUo3GP9xj/cY/3GI/3GP9xj/cY/3GP9xj/cY/3GP9xiP9xj/cY/3GELuHOEe/3GI/3GP9xj/cY/3GP9xj/cY/3GP9xhJ8Sxw7f9xj/cY/3GP9xiP9xj/cY/3GP9xj/cY/3GP9xj/cYj/cY/3GP9xj/cY/3GP9E7hzRHv9xj/cY/3GP9xj/cY/3GP9xiP9xj/cY/0C6PBVc/3GP9xj/cY/3GP9xj/cY/3GI/3GP9xj/cY/3GP9xhF/KywNYj/cY/3GP9xj/cY/3GP9xj/cY/3GI/3E4/fK4Ag2P9xj/cY/3GP9xj/cY/3GP9xiP9xj/PED3tb8Ij/cY/3GP9xiP9xj/cY/3GP9xj/cY/3GP9xj/cYhPBSwfrY/3GP9xj/cYj/cY/3GP9xj/cY/3GP9xj/cY/0xhPFns/3GP9xj/cYj/cY/3GP9xj/cY/3GP9xj/cY/3GI/3GP9xj/cY/3GP9xj/cY/3GP9xiP9xj/cY/3GP9xj/cY/3GP9xj/cYj/cUzLHDNOcY/3GP9xj/cYj/cY/3GP9xj/cY/3GP9xhAWbwLZI/3GP9xj/cY/3GP9xj/cYj/cY/3GP9xO62itFJdcY/3GP9xj/cY/3GP9xiP9xj/cY/3GP9eJtPZj/cY/3GP9xiP9xj/cY/3GP9xj/cY/zmGAbh5/v9xj/cY/3GP9xj/cY/3GP9xiP9xj/cY/z6i9bNdCo/3GP9xj/cY/3GP9xj/cY/3GI/3GDNWEr2p7f9xj/cY/3GP9xj/cY/3GP9xiP9xj/cTjx87gODP9xj/cY/3GP9xj/cYj/cY/3GP9xSfEscO3/cYj/cY/3GP9xj/cY/3GP9xj/cYT8SMA7dxj/cY/3GI/3GP9xj/cY/3GP9xj/cYUX/fgP9xj/cY/3GP9xj/cY/3GP9xj/cYj/cY/3GP9xj/cY/3GP9xj/cY/3GI/3E0gZG8fm7/cY/3GP9xj/cY/3GI/3GP9xj/cY/3GP9xj/cY/0ClHBau/3GP9xj/cY/3GP9xj/cY/3GI/3GP9xj/cY/3GP9POywcTXGP9xj/cY/3GP9xj/cY/3GI/3GP9xj/cY/3E6diS1idtxj/cY/3GP9xj/cY/3GI/3GP9xj/cYRbgcpH5xj/cYj/cY/3GP9xj/cY/3GP9xj/cY/04q/D1Qj/cY/3GP9xj/cY/3GP9xiP9xj/cUAVLP6tcY/3GI/3GP9xj/cY/3GP9xj/cY/3GP9xQx6M3hf/cYj/cY/3GP9xj/cY/3GP9xj/cY/3GDJNxL6yO4/3GP9xj/cY/3GP9xj/cY/3GP9xiP9xhC3ezSIXGP9xj/cY/3GP9xj/cYj/cY/3GP9xj/N/ChuQ9ecYj/cY/3GP9xj/cY/3GP9xj/cY/3GI/3FFuBy0fv9xj/cY/3GP9xiP9xj/cY/3GP9xj/cY/3GP9xj/cYj/cY/3FJ8Sxw7f9xj/cYj/cY/3GP9xj/cY/3GP9xj/cYRgLcn9Jxj/cY/3GI/3GP9xj/cY/3GP9xj/cY/3GEkHTH+L/3GI/3GP9xj/cY/3GP9xj/cY/3GP9xiP9xj/cYSMasg5X/cY/3GP9xj/cYj/cY/3GP9xj/cY/3GP9xj/cY/3GI/3GP9xj/cY/3GP9xj/cY/3GP9xiP9xj/cY/3GP9xj/cY/3GP9xj/cYj/cY/3GP9xj/Rnh8qHhxj/cY/3GP9xj/cY/3GP9xj/cYj/cY/3GP9xj/cY/3GP9xhRf9+A/3GP9xj/cY/3GP9xj/cY/3GP9xiP9xj/cY/3GP9xj/cTjgxLcfO3GP9xj/cY/3GP9xiP9xj/cY/3GP9xj/MAzSsQQtj/cY/3GP9xj/cY/3GP9xj/cYj/cY/3FEY1zJyv9xj/cY/3GP9xj/cYj/cY/3GP9xj/cYMKpTsGWsj/cY/3GI/3GP9xj/cY/3GP9xj/cY/3GP9xiDZgsbqfTo/3GP9xiP9xj/cY/3GP9xj/cY/3GDHi5L8dG/9xj/cY/3GP9xj/cY/3GP9xj/cYj/cY/3GP9xj/cY/zx6QbSFvnGI/3GP9xj/cY/3GP9xj/cY/3GP9xiP9xj/cY/3GEX8rLA1j/cY/3GI/3GP9xj/cY/3GP9xj/cY/3GP9xiP9xj/cY/3GP9BFSwPrY/3GP9xj/cY/3GP9xj/cY/3GP9xiP9xj/cY/3GDlQ1LavK3GP9xj/cY/3GP9xiP9xj/cY/3GP9xhFzTyzLP9xj/cY/3GP9xj/cYj/cY/3GP9xj/cY/09VfCqo/3GP9xj/cY/3GP9xj/cY/3GI/3GP9xj/cY/3GP9xj/cY/3GP9xiP9xj/cY/3GP9xj/cY/3GP9xj/SZc8hoyP9xj/cYj/cY/3GP9xj/cY/3GP9xj/cY/3GEiCHHfecY/3GP9xj/cY/3GP9xiP9xj/cY/0mXPIaMj/cY/3GP9xj/cY/3GP9xj/cYj/cY/3GP9xj/cUbnjJGHcY/3GP9xj/cY/3GP9xiP9xj/cY/3GEuLfEdIcY/3GP9xj/cY/3GP9xj/cY/3GI/3GP9xg9xFSzO6uP9xj/cYj/cY/3GP9xj/cY/3GP9xj/cY/3GDBdobCyXv9xj/cY/3GI/3GP9xj/cY/3GP9xj/cY/3GD2/JLNA24/3GI/3GP9xj/cY/3GP9xj/cY/3FHKCyNfXGP9xj/cY/3GP9xiP9xj/cY/3GDSWsbxpTv9xj/cY/3GP9xj/cY/3GP9xiP9xj/cY/3GEphPGnsj/cY/3GP9xj/cY/3GP9xj/cYj/cY/3GP9xTNBMQvv/cY/3GP9xj/cY/3GP9xiP9xj/cY/3GP9xPqIisl3d/3GP9xj/cYj/cY/3GP9xj/cY/3GP9xQCpMDlv/cY/3GI/3GP9xj/cY/3GP9xj/cY/3FGAtyv0v9xj/cY/3GI/3GP9xj/cY/3GP9xj/cY/3GP9xiP9JlzyGjP9xiP9xj/cY/3GP9xj/cY/3GP9xj/cYj/cY/3GP9xj/cY/3GP9xj/cY/3GI/3GP9xj/cY/3GP9xhdJtLZcY/3GI/3GP9xj/cY/3GP9xj/cY/3GP9xiP9xj/cY/3GP9xj/cY/3GP9xj/cYj/cY/3GP9xj/cY/3GP9xj/cY/3GI/3GP9xj/cVpc1qOP9xj/cY/3GI/3GP9xj/cY/3GP9xj/cY/3GP9xiP9xj/cY/3GP9xj/cY/3GP9xj/cYj/cY/3GP9xj/cY/3GP9xj/cYVhPa7I/3GP9xj/cY/3GP9xj/cY/3GP9xhaXNajj/cY/3GP9xj/cY/3GP9xiP9xj/cY/3GP9xj/cY/3GP9xj/cYj/cY/3GP9xj/cYQu4c4R6P9xj/cY/3GP9xj/cY/3GP9xj/cYj/cY/3GP9xS3ZcSJpxj/cY/3GP9xiP9xj/cY/3GP9xj/cY/3GEReLLodcY/3GP9xj/cY/3GI/3GP9xj/cY/3GP9xQCpMDlv/cY/3GP9xiP9xj/cY/3GP9xj/cY/3GP9POywcTXGP9xj/cY/3GP9xiP9xj/cY/3GP9xj/cY/3GP9xj/cUReLMod/3GP9xj/cYj/cY/3GP9xj/cY/3GP9xj/cY/3GE6VHCauj/cY/3GP9xj/cY/3GI/3GP9xj/cY/3GP9xj/cY/3GP9xiEW4HKR+cY/3GP9xj/cY/3GI/3GP9xj/cY/3GP9xj/Q4Q817xxj/cY/3GP9xj/cYj/cY/3GP9xj/cY/zD2srEZTf9xj/cY/3GI/3GP9xj/cY/3GP9xj/R9Jsotn/cY/3GP9xj/cY/3GP9xj/cY/3GIRI2cxyb/cY/3GP9xj/cY/3GP9xj/cYj/cY/3FWE9rsj/cY/3GP9xj/cY/3GI/3GP9xj/cY/zbnVLoYq3GI/3GP9xj/cY/3GP9xj/cY/3GP9xiP9xj/cTZTc7qsjP9xj/cYj/cY/3GP9xj/cY/3GP9xj/TzssHE1xj/cY/3GP9xj/cYj/cY/3GP9xj/cY/3GP9xj/cY/3GI/3GP9xj/cY/3GP9xj/cY/3GP9xiP9xj/cY/3GP9xj/cY/3GP9xj/cYj/cY/3GP9xj/cYN6wkuFPbcY/3GP9xj/cY/3GI/3GP9xj/cY/3EwGRG/5u5xj/cY/3GP9xj/cY/3GP9xiP9xj/TGE8SexxiP9xj/cY/3GP9xj/cY/3GP9xj/cYPURBs7u+/3GP9xj/cY/3GP9xj/cYj/cY/3GP9xRdJsstmP9xj/cYj/cY/3GP9xj/cY/3GP9xj/cYVEnbtnGP9xj/cY/3GP9xj/cY/3GP9xiP9xj/QM9cFAr/cY/3GP9xj/cYj/cY/3GP9xj/cY/3GP9xj/cYUX/fgP9xj/cY/3GP9xj/cY/3GP9xiP9xj/cY/3GP9xj/cY/3GP9xj/cUW4HLR+j/cY/3GP9xj/cY/3GI/3GP9xj/cY/3FNOyw8TY/3GP9xj/cY/3GP9xj/cY/3GI/3GP9xj/cY/3GP9xj/SFecmoaP9xj/cYj/cY/3GP9xj/cY/3GP9xj/QSpMDluP9xiP9xj/cY/3GP9xj/cY/3GP9xj/cYT+7MERP/cY/3GI/3GP9xj/cY/3GP9xj/cY/3GP9xiP9xj/cY/3FBhDz3vI/3GP9xj/cY/3GP9xj/cY/3GI/3GP9xj/cY/3GP9xj/cY/3GP9xiP9xj/cY/3GP9xj/cY/3GP9xj/cYj/cY/09AXBv6cY/3GP9xj/cY/3GP9xiP9xj/cY/3GP9B/szwE3GP9xj/cY/3GP9xj/cY/3GI/3GP9xj/PKmxtVZOj/cY/3GP9xj/cY/3GP9xj/cYj/cYXSbS2XGP9xj/cY/3GP9xj/cYj/cY/3GP9xj/cY/0msXIU6j/cYj/cY/3GP9xj/cY/3GP9xj/cYVhPa7I/3GP9xj/cY/3GP9xj/cY/3GP9xiP9xj/cY/3GEnxLGDtcYj/cY/3GP9xj/cY/3GP9xj/cY/3GI/3GP9xj/cY/3GP9xj/cY/3FIghyH3v9xj/cY/3GP9xj/cY/3GP9xiP9xj/cY/3Ey5gK+Gf3/cY/3GP9xj/cY/3GP9xj/cYj/cY/3GP88GZW15mqI/3GP9xj/cY/3GP9xj/cY/3GP9xiP9Nuuw0UXGP9xj/cY/3GP9xj/cY/3GI/3GP9xgx1dK/Ki3/cY/3GI/3GP9xj/cY/3GP9xj/cY/3GP9Gksy20/9xj/cY/3GP9xiP9xj/cY/3GP9xj/RTjcvHJxj/cY/3GP9xj/cYj/cY/3GP9xj/cYNjFBus6+/3GP9xiP9xj/cY/3GP9xj/cY/0g9TJwr/3GP9xiP9xj/cY/3GP9xj/cY/3GP9xQAT8/7Bxj/cY/3GP9xj/cY/3GP9xj/cYMHfxsJgOj/cY/3GP9xiP9xj/cY/3GP9xj/cYTr9cJAqI/3GP9xj/cY/3GP9xj/cY/3GP9xOJQNt2vycY/3GP9xj/cY/3GP9xj/cYj/cY/z2EiLR7d/9xj/cY/3GP9xiP9xj/cY/3GP9xj/T3+8KASP9xj/cY/3GP9xj/cY/3GP9xiP9xj/cY/0DPXBQK/3GP9xj/cYj/cY/3GP9xj/cY/3GP88raK1Ul3/cY/3GP9xiP9xj/cY/3GP9xj/cUNN/NsgiP9xj/cY/3GP9xj/cY/3GP9xj/cTZOQ7qxvI/3GP9xj/cY/3GP9xj/cY/3GP9xiP9xj/cY/3E86VGzFq5xiP9xj/cY/3GP9xj/cY/3GP9xj/cYj/cY/3GEHIzPNziP9xj/cY/3GP9xj/cY/3GP9xj/cYTTssPE3/cY/3GP9xiP9xj/cY/3GP9xj/cY/3FEjZzHJo/3GI/3GP9xj/cY/3GP9xj/cY/3GP9xiP9xj/cY/3GP9xj/cY/3GP9xj/cYj/cYQYQ857xxiP9xj/cY/3GP9xj/cY/3GP9xj/cYj/cY/3GP9xTMscM05xj/cYj/cY/3GP9xj/cY/3GP9xj/cYNzZYucmnj/cY/3GP9xiP9xj/cY/3GP9xj/cY/3GP9xj/XFzVo/9xj/cY/3GP9xj/cY/3GP9xiP9xj/cY/3GP9xj/cY/3GP8xRGS/u5txj/cY/3GP9xj/cYj/cY/3GP9xj/cY/3GD8NArHy/f9xj/cY/3GP9xiP9xj/cY/3GP9xj/cY/3GP9xT5UcBq5xj/cY/3GP9xj/cY/3GP9xiP9xj/cY/3GP9xj/cY/zkpRrjWuY/3GP9xj/cYj/cY/3GP9xj/cY/3GP9xj/cY/3GI/3GENeLNodj/cYj/cY/3GP9xj/cY/3GP9xj/cY/3GI/3GP9xj/cY/3GP9xj/cY/3FIghyH3v9xj/cY/3GP9xj/cY/3GP9xiP9xj/cTplIbaa3o/3GP9xj/cY/3GP9xj/cY/3GI/3GP9xj/cY/3GP9xhIlzx2jHGP9xj/cY/3GP9xiP9xj/cY/3GP9xTn+8KAT/cY/3GP9xj/cY/3GP9xj/cY/3GI/0x2XFia/3GP9xj/cY/3GP9xj/cYj/cY/3GP9xj/cY/3GP9xj/cY/3GI/3GP9K8Sxw7Y/3GP9xiP9xj/cY/3GP9xj/cY/3GP9xj/TvqMIFdxj/cYj/cY/3GP9xj/cY/3GP9xj/SCgsnX3/cY/3GP9xj/cY/3GI/3GP9xj/cY/3GP9xj/cY/3GP9xiP9xj/cY/3GP9xj/cY/3GP9xj/cYj/cY/3GP9xj/cY/3GP9xj/cY/3FHKCyNfXGP9xj/cY/3GI/3GP9xj/cY/3GP9xj/cY/3GP9xiP9xj/cY/3GP9xj/cY/3GP9xj/cYj/cY/3GP9xj/cY/3GP9xj/cY/3GI/3GE6qPCVcj/cY/3GP9xj/cY/3GP9xj/cY/3GI/3FRf9+A/3GP9xj/cY/3GP9xiP9xj/cY/3GP9xQD9sDQmP9xj/cY/3GP9xj/cY/3GP9xj/cYj/cU1AXDv6j/cY/3GP9xj/cY/3GP9xiP9xj/cY/0f8rKA1/3GP9xj/cYj/cY/3GP9xj/cY/3GP9xj/cTkpcrfWjY/3GP9xj/cY/3GP9xj/cY/3GI/3FHceyY4Y/3GP9xj/cY/3GP9xj/cY/3GI/3GE8FLB+tj/cY/3GI/3GP9xj/cY/3GP9xj/cY/3GP9xiP9xg9boGzkX7/cY/3GP9xj/cY/3GI/3GP9xj/cY/0JEnOu2cY/3GP9xj/cY/3GI/3GP9xj/cY/3GP9Jcex44XGP9xj/cY/3GI/3GP9xj/cY/3GP9xj/QLo8FVz/cY/3GP9xj/cYj/cY/3GP9xj/cY/3GP9xj/cY/3GI/0TzTNDL/3GP9xj/cY/3GP9xj/cY/3GP9xiP9xj/cUYoLK19j/cYj/cY/3GP9xj/cY/3GP9xj/cY/0sHTF+LcYj/cY/3GP9xj/cY/3GP9xj/cY/3GI/zzDArU8/Y/3GI/3GP9xj/cY/3GP9xj/cY/3FIrFyFOo/3GP9xj/cY/3GP9xj/cY/3GI/3GP9HAtyv0o/3GP9xj/cY/3GP9xj/cY/3GP9xiP9xj/cY/3GP9xj/cY/3GP9xj/cYj/cY/3GP9xj/cY/3GP9xOBgXt+focY/3GP9xj/cY/3GP9xiP9xj/cY/3GP9xg7HYa04nlxj/cY/3GP9xj/cY/3GI/3GP9xj/PhnBsuY+cY/3GP9xj/cY/3GP9xiP9xj/cY/3GP9xj/cY/3GP9xj/PFABtK/+cY/3GP9xj/cY/3GP9xiP9xj/cY/3GP9xj/cY/3GP9xj/cYj/cY/3GP9xj/cY/3FLdlxImnGP9xiP9xj/cY/3GP9xj/cY/3GP9xj/TbrsRFH/cY/3GP9xj/cY/3GP9xj/cY/3GI/3GP9HzTyTLHGP9xj/cY/3GP9xj/cY/3GP9xiP9xj/cVF/34D/cY/3GP9xj/cYj/cY/3GP9xj/cY/3E163G7FI6P9xj/cY/3GI/3GP9xj/cY/3GP9xj/cY/3GP9xiP9xj/cY/3GP9xj/cVF/34D/cYj/cY/3GP9xj/cY/3GP9xj/cY/3GI/3GP9xj/cVF/34D/cY/3GP9xiP9xj/cY/3GP9xj/cY/3GP9xj/cYj/cY/3GP9xj/cUAVLA+t/3GP9xj/cY/3GP9xj/cY/3GP9xiP9xj/cYRdJsstn/cY/3GP9xiP9xj/cY/3GP9xj/cY/3GP9B/szwE3GP9xj/cY/3GI/3GP9xj/cY/3GP9xj/cY/3GP9xhMyxwzTnGP9xj/cY/3GP9xiP9xj/cY/3GP9xj/cY/3GP9xj/cUbnjJGHcY/3GI/3GP9xj/cY/3GP9xj/cY/3GP9xiP9xMg1RvvKuj/cY/3GI/3GP9xj/cY/3GP9xj/cY/3GP9xiP9xVhPa7I/3GP9xj/cY/3GP9xj/cYj/cY/3GP9xj/SD1MnCv/cY/3GP9xj/cYj/cY/3GP9xj/cY/3GP9xj/cY/3GI/3GP9xj/cY/3FEjZzHJo/3GP9xj/cYj/cY/3GP9xj/cY/3GP9xj/NsUiuzrdj/cY/3GP9xj/cY/3GP9xj/cY/3GI/3GP9xj/cY/3GP9xj/RAls32mP9xj/cY/3GP9xj/cY/3GP9xiP9xj/cY/0VeLModj/cY/3GP9xj/cY/3GP9xj/cY/3GI/3GDHR4b8uHo/3GP9xj/cY/3GI/3GP9xj/cY/3GP9xj/cY/3GP9xhKNrxclHGP9xj/cY/3GP9xiP9xj/cY/3GP9xj/cY/3GP9xj/RV4syh2P9xj/cY/3GI/3GP9xj/cY/3GP9xj/cY/3GP9xgwTHK/s41xj/cY/3GP9xj/cY/3GI/3GP9xj/cY/3GP9xj/cYQu4c4R6P9xj/cY/3GP9xj/cY/3GI/3GP9xOVDUt68r/3GP9xj/cY/3GP9xj/cYj/cY/3Ex1dK/Ki2P9xj/cYj/cY/3GP9xj/cY/3GP9xT+7MEROP9xj/cY/3GP9xiP9xj/cY/3GP9xg6stK2TS2I/3GP9xj/cY/3GP9xj/cY/3GP9xiP86EGG3756P9xj/cYj/cY/3GP9xj/cY/3GP9xj/cTYkA7nb/HGI/3GP9xj/cY/3GP9xj/cY/3GP9xiP9xj/cY/3GEYC3J/ScY/3GP9xj/cY/3GP9xj/cYj/cY/3GP9xj/cY/3GP812ha8JemP9xj/cY/3GP9xj/cY/3GP9xj/cYj/cY/3GP83G+G65B7/cY/3GI/3GP9xj/cY/3GP9xj/cY/3GP9xiP9xj/cY/3GP9xj/cY/3GP9E80zQy/9xj/cYj/cY/3GP9xj/cY/3GP9xj/cY/3GI/3GP9xj/cY/3GP9xj/cY/3GP9xg4tXG3So5xiP9xj/cY/3GP9xj/cY/3GP9xj/cYg/9OqxCxWP9xj/cY/3GP9xj/cY/3GI/3GP9xj/QSpMDluP9xj/cY/3GP9xj/cYj/cY/3GP9xj/M6JxvV2OcY/3GP9xj/cY/3GP9xiP9xj/cY/3GP9Sf9+Aj/cY/3GI/3GP9xj/cY/3GP9xj/cY/3GE+/XAQKcY/3GP9xj/cY/3GP9xj/cYj/cY/3GP9xj/cY/3GP9xj/cY/3GI/3GP9xj/cY/3GP9xhTSd22j/cYj/cY/3GP9xj/cY/3GP9xj/cY/3GI/3GP9xj/cY/3GP9xj/cY/3GP9xiP9xj/cY/3GP9xhFuBykfnGI/3GP9xj/cY/3GP9xj/cY/3GP9xiP9xj/cY/3GP9xhI28yCQ4/3GP9xj/cY/3GP9xj/cYj/cY/3GP9xhM0Ewy+3GP9xj/cY/3GP9xj/cYj/cY/3GP9xj/QNSME7eP9xj/cY/3GP9xj/cY/3GI/3GP9xj/cY/3GP9xj/cYRigsrX2P9xj/cY/3GP9xj/cYj/cY/3GP9xj/cTi1cbhKjv9xj/cY/3GP9xj/cYj/cY/3GP9xj/cTuPYbRwnnGP9xj/cY/3GP9xj/cYj/cY/3GP9xj/cY/3GEBu3AoSj/cY/3GP9xiP9xj/cY/3GP9xj/cY/3GP9xj/cYj/XFzUo3GP9xj/cY/3GP9xj/cYj/cY/3GP9xj/cY/3GP8+PxGzwO6P9xj/cY/3GP9xiP9xj/cY/3GP9xTTssPE2P9xj/cY/3GP9xj/cY/3GP9xiP8+WWGzpp6P9xiP9xj/cY/3GP9xj/cY/3GP9xQCpMDlv/cYj/cY/3GP9xj/cY/3GP9xj/cUc9TIwrcYj/cY/3GP9xj/cY/3GP9xj/cY/3FJB0x/i4j/cY/3GP9xj/cY/3GP9xj/cY/3GI/3GP9xj/cY/3GP9Npcw1o3GP9xj/cY/3GP9xj/cY/3GI/3GP9xj/cY/3GP9xj/cY/3GP9xiP9xTpUcJq6P9xj/cY/3GP9xiP9xj/cY/3GP9xj/cY/3GP9xj/cYj/cY/3GP9xj/cY/3GP9xj/cY/3GI/3GP9xj/cY/3GEY9TKwrj/cY/3GP9xiP9xj/cY/3GP9xj/cY/3GP9xj/cYj/cY/3GP9xj/cY/3GP9xj/cY/3GI/3GP9xj/cY/3GP9xj/cY/3GP9xQBUsD63/cY/3GP9xj/cYj/cY/3GP9xj/cY/3GP9xj/cY/3GI/3GP9xj/cYPLP4tEwH/3GP9xj/cY/3GP9xj/cY/3GI/3GP9xj/cY/3FAFSwPrf9xj/cY/3GP9xj/cY/3GP9xj/cYj/TdBMQvuP9xj/cY/3GP9xj/cY/3GP9xj/cYj/cY/3GP9xj/cY/3GP9xhAKkz9W3GP9xiP9xj/cY/3GP9xj/cY/3GP9xgxzLG/M06P9xj/cYj/cY/3GP9xj/cY/3GP9xj/RPNM0Mv/cY/3GI/3GP9xj/cY/3GP9xj/cY/0lsvHk0cY/3GP9xj/cY/3GP9xiP9xj/cY/3GP9xj/cY/3GP9xj/cYj/cY/3GP9xj/cYM28jvZDc/3GP9xj/cY/3GP9xj/cY/3GI/3GP89/nG0AY6P9xj/cY/3GP9xj/cY/3GI/3GP9xhLpcxFo3GI/3GP9xj/cY/3GP9xj/cY/3GP9xhdJtPZ/3GP9xj/cY/3GP9xj/cY/3GI/3GP9xg6lJG2a26P9xj/cY/3GI/3GP9xj/cY/3GP9xj/cYQBUs/q1xj/cY/3GP9xj/cY/3GI/3GP9xj/cY/04AvC/0cY/3GI/3GP9xj/cY/3GP9xj/cY/3Ex2cO/JjyP9xj/cY/3GP9xiP9xj/cY/3GP9xj/S/EsUO1xj/cY/3GP9xj/cY/3GP9xj/cYj/cY/3GP9xj/cY/3GP9xhM0Ewy+3GP9xj/cYj/cY/3GP9xj/cY/3GP9HzTyTLHGP9xj/cY/3GI/3GP9xj/cY/3GP9xj/cY/3GP9xVxPY7HGP9xj/cY/3GP9xj/cY/3GP9xiP9xQW7c6RJxj/cY/3GP9xj/cY/3GP9xj/cYj/cY/3GP9xj/cY/0OEPNe8cY/3GP9xj/cY/3GP9xiP9xj/cY/3GP9GuBy0fo/3GI/3GP9xj/cY/3GP9xj/cY/3GP9xiP9xj/cY/3GEnxLGDtcYj/cY/3GP9xj/cY/3GP9xj/cY/3GIN5shuWTej/cY/3GP9xj/cY/3GP9xj/cY/3GI/3GP9xj/cUReLMod/3GP9xj/cY/3GP9xj/cY/3GP9xiELd7NIhcY/3GP9xj/cY/3GP9xj/cYj/cYPshxsjeOj/cY/3GP9xj/cY/3GP9xj/cYj/cY/3GP9H0myS2XGP9xj/cYj/cY/3GP9xj/cY/3GP9xg0fGG7g55xj/cY/3GP9xiP9xj/cY/3GP9xj/cY/3GP9xj/RU38yyD/cY/3GP9xj/cY/3GP9xiP9xj/cY/3GP9xj/cY/3GP9xhAFSz+rXGP9xj/cY/3GP9xiP9xj/cY/3GP9xj/cY/3GP9xhJ8Sxw7f9xj/cY/3GP9xj/cYj/cY/3GP9xj/cYTTssPE3/cY/3GP9xj/cY/3GP9xj/cYj/cY/3GP9xj/cY/3GP9xhOlRwmro/3GP9xj/cY/3GP9xj/cY/3GI/3GP8/mQGyZv6P9xj/cYj/cY/3GP9xj/cY/3GP9xj/cY/3GEGZXPZqj/cY/3GP9xj/cY/3GP9xiP9xj/cY/3GP9xj/cY/3GP9xj/cYj/cY/3GP9xj/cYNQbBu/k+j/cY/3GP9xj/cYj/cY/3GP9xj/cY/3GP9xTQC8L/Rxj/cY/3GP9xj/cY/3GP9xj/cYj/cY/3FBhDz3vI/3GP9xj/cY/3GP9xj/cY/3GP9xiP9xNT0Uu8Lrj/cYj/cY/3GP9xj/cY/3GP9xj/cY/3GD7IcbI3joj/cY/3GP9xj/cY/3GP9xj/cY/3GI/3FOqjwlXIj/cY/3GP9xj/cY/3GP9xj/cY/3GI/3GEnxLGDtcY/3GP9xiP9xj/cY/3GP9xj/cY/3GP9xhJB0x/i/9xiP9xj/cY/3GP9xj/cY/3GP9xj/cYj/cTqllLZaa/9xj/cY/3GP9xj/cYj/cY/3GP9xj/cY/3GP9xOs/UtjAriP9xj/cY/3GP9xj/cY/3GP9xj/cYPq4hslHej/cY/3GP9xj/cY/3GP9xj/cY/3GIM28jvJDccY/3GP9xiP9xj/cY/3GP9xj/cY/3GP9xj/MWKlv51acY/3GP9xiP9xj/cY/3GP9xj/cY/3GP9xRz1MjCtxiP9xj/cY/3GP9xj/cY/3GP9xj/cYj/cY/0cC3K/Sj/cY/3GP9xj/cY/3GP9xj/cY/3GI/3GP9xj/WBPY7HGP9xj/cY/3GP9xiP9xj/cY/3GP9xj/cY/3GP9xj/cYj/cY/3GP9xj/cY/3GP9xj/NwbBuvk+/3GP9xiP9xj/cY/3GP9xj/cY/3GP9xj/cYj/cUWn7KWBcY/3GP9xj/cY/3GP9xj/cYj/cY/3GP9xhIxqyDlf9xj/cY/3GI/3GP9xj/cY/3GP9xj/cY/3GP9xiEvLHFNOj/cY/3GP9xj/cYj/cY/3GP9xj/cY/3GEulzFWj/3GP9xj/cY/3GP9xj/cYj/cY/3GP9xj/cY/3GP9xj/cY/3GDYb4bnkHnGP9xj/cY/3GP9xiP9xj/cY/3GP9xj/Ogsxt/TOj/cY/3GI/3GP9xj/cY/3GP9xj/cY/3GP9xiP9xj/cY/3GP9xj/cY/3GP9xj/cYj/cY/3GP9xj/cY/3GP9YE9jscY/3GI/3GP9xj/cY/3GP9xj/cY/3GP9HAtyv0o/3GP9xiP9xj/cY/3GP9xj/cY/3GDQ59rzGCYj/cY/3GP9xj/cY/3GP9xj/cY/3GI/3GP9xj/cUdx7Jjhj/cY/3GP9xj/cY/3GI/3GP9xj/cY/3E1CrK79U2P9xj/cY/3GI/3GP9xj/cY/3GP9xj/cY/3GP9xiP9xj/cYVhPa7P9xj/cY/3GP9xj/cYj/cY/3GP9xj/cY/3FOlRwmroj/cY/3GP9xj/cY/3GP9xj/cY/3GI/3GP9xj/cY/3GP9xj/cY/3GP9xiP9xj/cY/3GP9xj/cY/3GP9xj/cYj/cY/3GP9xj/cY/3GP9xj/cY/3GI/3GP9xj/cY/3GP9xj/cY/3GP9xiP9xj/cY/3GP9xj/cY/3GP9xj/cYj/cY/3GP9xj/cY/3GP9xj/cY/3GI/3GP9xj/cY/3GP9xj/cY/3GP9xiP9xj/cY/3GP9xj/cY/3GP9xj/cYj/cY/3GP9xj/cY/3GP9xj/XibT2Yj/cY/3GP9xj/cY/3GP9xj/cY/3GI/3GP9xj/cY/3GP9xj/cY/3GP9xiP9xj/cY/3GP9xj/cY/0DUjBO3j/cY/3GP9xj/cYj/cY/3GP9xj/cY/3GP9xj/cY/3GI/3GP9xj/cY/3GP9xhIlzx2jHGP9xj/cY/3GP9xiP9xj/cY/3GP9xS2E8Sexxj/cY/3GP9xj/cY/3GP9xiP9xj/cYQD9s/Alxj/cYj/cY/3GP9xj/cY/3GP9xj/cY/3GI/0rxLHDtj/cY/3GP9xiP9xj/cY/3GP9xj/cY/3FIlzyGjP9xj/cY/3GP9xiP9xj/cY/3GP9xj/cY/3GP9xj/cYSJc8doxxj/cYj/cY/3GP9xj/cY/3GP9xj/cY/3GI/3GP8/mQGyZv6P9xj/cYj/cY/3GP9xj/cY/3GP9xj/SwdMX4txj/cYj/cY/3GP9xj/cY/3GP9xj/cY/3GI/3GP9MYTxJ7HGI/3GP9xj/cY/3GP9xj/cY/3GP9xiP9xj/cY/0C6PBVc/3GP9xj/cY/3GP9xj/cY/3GI/3GP9xj/cYTTssPE3/cY/3GP9xj/cY/3GP9xj/cY/3GI/3GP9xj/cY/0QejN4Xj/cY/3GP9xj/cY/3GI/3GP9xj/cY/3GP9xj/cY/3GP9xiP9xj/cY/3GP9xj/cY/3GP9xj/cYj/cY/3GP9xj/cY/3GP9xj/cY/3GI/3GP9xj/cY/3GP9xj/cY/3GP9xiP9xj/cY/3GP9xj/cY/3GP9xj/cYj/cY/3GP9xj/cY/0rGrGOVcY/3GI/3GP9xj/cY/3GP9xj/cY/3GEphPGnsj/cY/3GP9xiP9xj/cY/3GP9xj/cY/3GP9xj/cYj/cTY5I7nG3HGP9xj/cYj/cY/3GP9xj/cY/3GP9xgzvNS9QyuI/3GP9xj/cY/3GP9xj/cY/3GP9xiD3EVLM7q4/3GP9xj/cY/3GI/3GP9xj/cY/3GP9xj/cY/3GP9xiP9xj/cUGEPPe8j/cY/3GP9xj/cY/3GP9xj/cY/3GIU0ndto/3GP9xj/cY/3GP9xj/cYj/cY/3GP9xj/cY/3GP9xj/cY/3GI/3GP9xj/cY/3GP9xj/cY/3GP9xiP9xj/cY/3GP9xj/cY/3GP9xj/cYj/cY/3GP9xj/cU/EjBO3/3GP9xj/cY/3GP9xj/cYj/cY/3GP9xRF4syh3/cY/3GP9xj/cY/3GP9xj/cY/3GI/3GP9xSMasg5WP9xj/cY/3GP9xiP9xj/cY/3GP9xj/cY/3GP9xj/RmNcqcpxj/cY/3GP9xj/cY/3GP9xj/cYj/cY/3GP8+REGzu76P9xj/cY/3GI/3GP9xj/cY/3GP9xj/cY/3GP9xiP9xM6ulvVRaj/cY/3GP9xj/cY/3GP9xj/cY/3GI/3GP9xj/cT9w5rGPGY/3GP9xj/cY/3GP9xj/cYj/cY/3GP9xj/cTeC47h9HHGP9xj/cY/3GP9xiP9xj/cY/3GP9xj/cYPDcDtMj8/3GP9xiP9xj/cY/3GP9xj/cY/3GP9xgy0eG9Lh5xj/cY/3GP9xj/cY/3GP9xiP9xj/cY/3GEY9TKwrj/cY/3GP9xj/cYj/cY/3GP9xj/cY/03LHENOj/cY/3GP9xj/cY/3GP9xj/cY/3GI/3GP9xg8MxK0zO2P9xj/cY/3GP9xj/cY/3GI/3GP9xj/cYPx4xseHOj/cY/3GP9xiP9xj/cY/3GP9xj/cY/3FD7hzBHnGP9xj/cY/3GP9xj/cY/3GI/3GP9xj/cY/3GP9xj/cY/087LBxNcY/3GP9xj/cY/3GI/3GP9xj/cY/3GE6E7BexcY/3GP9xj/cYj/cY/3GP9xj/cY/3GP80fDW9g8qP9xj/cY/3GP9xj/cY/3GP9xiP9xj/cY/3Ex2cO/JjyP9xj/cY/3GP9xj/cY/3GP9xj/cYj/cYSmE8aez/cYj/cY/3GP9xj/cY/3GP9xj/cY/3GI/0msXIU6j/cY/3GP9xj/cY/3GI/3GP9xj/cY/3GFpc1qP/cY/3GI/3GP9xj/cY/3GP9xj/cY/3GP9OFdw+ov9xj/cYj/cY/3GP9xj/cY/3GP9xj/cY/3GI/0EVLA+t/3GP9xj/cYj/cY/3GP9xj/cY/3GP9xj/cY/3GI/3GP9xj/cY/3GF0m0tlxj/cY/3GI/3GP9xj/cY/3GP9xj/cY/3GP9xiP9xj/cY/3GP9xj/cY/zRF4r26HY/3GP9xj/cY/3GP9xiP9xj/cY/3GP9xj/cY/3GP9xj/cYj/cY/3GP9xhAWbwLZP9xiP9xj/cY/3GP9xj/cY/3GP9xj/cYSNvMgkOP9xj/cYj/cY/3GP9xj/cY/3GP9xj/N1tVuqSq/3GP9xj/cYj/cY/3GP9xj/cY/3GDfGdLk5i/9xj/cY/3GP9xiP9xj/cY/3GP9xj/cY/3FJ4Pxh8HGI/3GP9xj/cY/3GP9xj/cY/3GP9xiEkHTH+L/3GP9xj/cY/3GP9xj/cY/3GP9xiP9xj/cUisXIU6/3GP9xj/cY/3GI/3GP9xj/cY/3GP9xj/cY/3GP9xiP9xRbgctH7/cY/3GP9xj/cYj/cY/3GP9xj/cY/3GE6VHCauj/cY/3GP9xj/cY/3GP9xj/cY/3GI/3GEY9TKwrj/cY/3GP9xj/cY/3GP9xiP9xj/cY/3GP9N0ExC+4/3GP9xj/cY/3GP9xiP9xj/cY/3GP9xgwCQiwB/eP9xj/cY/3GP9xj/cY/3GI/3GP9xj/cY/3FJB0x/i4/3GP9xj/cY/3GI/3GP9xj/cY/3GP9xj/cY/3GP9xQzjc3HKP9xiP9xj/cY/3GP9xj/cY/3GP8z0eG+Lh6P9xj/cY/3GP9xj/cY/3GP9xiP9xj/cYNiASud/tcY/3GP9xj/cY/3GP9xj/cYj/cUNN/Nsgj/cY/3GP9xj/cYj/cY/3GP9xj/RqfstYH/cY/3GP9xj/cYj/cY/3GP9xj/cY/14m09mP9xj/cYj/cY/3GP9xj/cY/3GP9xj/cY/3GI/3GP9xj/cY/3GP9xj/cY/0ClHBau/3GP9xj/cY/3GP9xj/cY/3GI/3GP9E7hzBHnGP9xj/cYj/cY/3GP9xj/cY/3GP9xj/cY/3GI/3GDdDari8lXGP9xj/cYj/cY/3GP9xj/cY/3GP9xj/cUbnjJGHcY/3GP9xiP9xj/cY/3GP9xj/cY/3GP9xj/cYj/cY/3GP9xj/cY/3GP9xj/cY/3GI/3GP9xj/cY/3GP9xj/cY/3GP9xNGdBvJi+/3GP9xj/cY/3GP9xj/cYj/cY/3GP9xg9rvSzUQv/cY/3GP9xj/cY/3GP9xj/cY/3GI/3GP896VG0Fq7/cY/3GI/3GP9xj/cY/3GP9xj/cY/3GELzTODLj/cYj/cY/3GP9xj/cY/3GP9xj/cY/3GI/3GP9xj/cY/3GP9xj/cY/3GP9xiP9xj/cYRdJsstn/cY/3GP9xiP9xj/cY/3GP9xj/cY/3FDHozeF/9xj/cY/3GI/3GP9xj/cY/3GP9xj/cUixjITnj/cY/3GP9xj/cYj/cY/3GP9xj/cY/3FOapwZVnGP9xj/cYj/cY/3GP9xj/cY/3GP9xj/cY/3GI/3GEeXPJaMiP9xj/cY/3GP9xj/cY/3GP9xj/cUzQTEL7/3GI/3GP9xj/cY/3GP9xj/cY/3GP83Sia5tdlxj/cY/3GP9xj/cYj/cY/3GP9xj/cUiXPIaM/3GP9xj/cY/3GP9xj/cYj/cY/3GP9xj/cY/3GP9xj/cY/3GI/3GP9xj/cY/3GP9xj/cY/3GP9xiP9xj/cY/3GP9xj/cY/3GP9xj/cUReLMod/3GP9xj/cYj/cY/3GP9xj/cY/3GP9xj/cY/3GI/3GP9xj/cY/3GP9FY1zJyo/3GP9xiP9xj/cY/3GP9xj/cY/3GEkHTH+L/3GP9xiP9xj/cY/3GP9xj/cY/3GP9xMYATvn/scY/3GP9xj/cY/3GP9xj/cY/3GI/3GP9xTVV8OqiP9xiP9xj/cY/3GP9xj/cY/3GP9xj/cT9FZ7C6mHGP9xj/cY/3GI/3GP9xj/cY/3GP9xj/cYSJc8doxxj/cY/3GP9xiP9xj/cY/3GP9xj/cY/3GEYC3J/ScY/3GP9xj/cYj/cY/3GP9xj/cY/3GP9xNcExuz7O/3GP9xiP9xj/cY/3GP9xj/cY/3GP9xj/cYj/MV2hsLJej/cY/3GI/3GP9xj/cY/3GP9xj/cY/3GP9xiEkHTH+L/3GP9xj/cY/3GP9xj/cY/3GP9xiP9xj/cUiXPIaM/3GP9xj/cY/3GP9xj/cY/3GP9xiP9xj/cY/3GP9xj/cY/3FEXizKHf9xj/cY/3GP9xj/cYj/cY/3GP9xj/cUt2XEiacY/3GP9xiP9xj/cY/3GP9xj/cY/3GP9xQYQ897yP9xj/cY/3GI/3GP9xj/cY/3GP9xj/cVF/34CP9xj/cY/3GP9xj/cY/3GP9xj/cYj/cY/3GP9xj/cY/3GP9xj/cY/3GI/z3PAbMw/nGP9xj/cYj/cY/3GP9xj/cY/3GP9xj/cY/3GI/3GP9xj/cY/3GP9xj/cY/3GP9xhOqjwlXI/3GI/3GP9xj/cY/3GP9xj/cY/3GP9ApRwWrv9xj/cY/3GP9xj/cY/3GI/3GP9xj/cTppEraW7f9xj/cY/3GP9xj/cYj/cY/3GP9xj/cU/ZrBJl/3GP9xiP9xj/cY/3GP9xj/cY/3GP9xj/SqxcZTpxj/cY/3GP9xj/cY/3GP9xiP9xj/cY/3GP9xj/cY/3GP9xTNBMQvv/cY/3GI/3GP9xj/cY/3GP9xj/cYQsjM03Nxj/cY/3GP9xj/cYj/cY/3GP9xj/cURjXMnK/3GP9xj/cYj/cY/3GP9xj/cY/3GP9MdlxYmv9xiP9xj/cY/3GP9xj/cY/3GP9xg4jwm4cPaP9xj/cY/3GP9xj/cY/3GP9xj/cYj/cYQZlc9mr/cY/3GP9xj/cY/3GI/3GP9xj/cY/3GDmcR7ZjuHGP9xiP9xj/cY/3GP9xj/cY/3GP9xj/PWo4tJXH/3GP9xj/cY/3GP9xj/cYj/cY/3GP8zSae9tlhxj/cYj/cY/3GP9xj/cY/3GP9xj/cY/3FEXizKHf9xj/cY/3GI/3GP9xj/cY/3GP9xj/cY/3GP9xRygsjX1xj/cY/3GP9xiP9xj/cY/3GP9xj/cY/3GP9xj/RV4syh2P9xj/cY/3GI/3GP9xj/cY/3GP9xj/cY/3GP9xiP9xj/cY/zy2w7RJPHGI/3GP9xj/cY/3GP9xj/cY/3GP9xhLdlxImnGP9xj/cY/3GP9xj/cY/3GI/3GP9xj/cY/3E4zoK4MX3/cY/3GP9xj/cY/3GP9xj/cY/3GI/3GP9xQZlc9mqP9xj/cY/3GP9xiP9xj/cY/3GP9xj/cY/3GP9xj/cYj/cY/0s2vGyU/3GP9xj/cYj/cY/3GP9xj/cY/3GP9xhMyxwzTnGP9xj/cY/3GP9xj/cY/3GI/3GP9xj/O8PVtjwqj/cY/3GI/3GP9xj/cY/3GP9xj/cY/zm1cbhKjo/3GP9xiP9xj/cY/3GP9xj/cY/3GP9xTNBMQvv/cY/3GI/3GP9xj/cY/3GP9xj/cY/3GP9xiP9xR1ecmob/cY/3GP9xj/cY/3GP9xj/cYj/cY/3GEGufPUYj/cY/3GP9xj/cY/3GP9xj/cY/3GI/3GP9xj/cY/3GP9xj/cY/3GP9xiP9xj/cTFzAb6M/nGP9xj/cYj/cY/3GP9xj/cY/3GP9xj/cY/3GI/3FEXiy6HXGP9xiP9xj/cY/3GP9xj/cY/3GP9xOSWBt9p+iP9xj/cY/3GP9xj/cY/3GP9xj/cYg28ce6DjiP9xiP9xj/cY/3GP9xj/cY/3GP9xj/cYj/cY/3GP9xj/cY/3GP9xj/cY/3GITOVsMalxj/cY/3GP9xj/cYj/cY/3GP9xj/cY/3GD7IcbI3jo/3GP9xj/cYj/cY/3GP9xj/cY/3GP9xj/cYNCTWvNspj/cY/3GP9xiP9xj/cY/3GP9xj/cY/3E9boGzkX6I/3GP9xj/cY/3GP9xj/cY/3GP9xiDebIblk3o/3GP9xj/cY/3GP9xj/cY/3GP9xiP9xj/cY/3GP9xj/cUiXPIaM/3GP9xj/cY/3GP9xiP9xj/cY/3GP9xj/cT8rQ7HUvI/3GP9xj/cYj/cY/3GP9xj/cY/3GEu67FRR/3GP9xiP9xj/cY/3GP9xj/cY/3GP9xSkvca0L/cY/3GI/3GP9xj/cY/3GP9xj/cY/0an7LWB/3GI/3GP9xj/cY/3GP9xj/cY/3GP82dXm7ioaP9xj/cY/3GP9xj/cYj/cY/3GP9xj/OQsFuPT6j/cY/3GP9xj/cY/3GP9xiP9xj/cTXvYrsQnf9xj/cY/3GP9xj/cYj/cY/3GP9xj/cY/3GEo2vFyUcY/3GP9xj/cY/3GP9xj/cY/3GI/3GP9xhC7hzhHv9xj/cYj/cY/3GP9xj/cY/3GP9xj/cY/3GDoqmLbVZ4/3GP9xj/cYj/cY/3GP9xj/cY/3GEnxLHDt/3GP9xj/cY/3GP9xj/cY/3GI/3GP9xj/cY/3GP9xj/cY/3GP9xiP9xj/cYSfEsYO1xj/cYj/cY/3GP9xj/cY/3GP9xj/cYQt3s4iH/cY/3GP9xj/cY/3GP9xj/cY/3GI/3GP9xj/cY/3GP9FXizKHY/3GP9xj/cY/3GP9xj/cYj/cY/3GP9xj/cY/3GE6VHCauj/cY/3GP9xj/cY/3GP9xj/cY/3GI/3GP9xj/cY/3GP9xj/TgC8P/T/cY/3GP9xj/cY/3GP9xj/cY/3GI/3GP9xj/cY/3GP9xj/cT1ZYbOmno/3GP9xj/cY/3GI/3GP9xj/cY/3GP8ykUK/br2P9xj/cY/3GP9xj/cY/3GP9xiP9xj/cYRI2cxyb/cY/3GP9xj/cY/3GI/3GP9xj/cY/3FWE9rsj/cY/3GP9xiP9xj/cY/3GP9xj/cY/3GP9xj/cYj/cY/3GP9xj/cY/3GP9xj/cY/3GI/3GP9xj/cYMbeRv0hu/3GP9xiP9xj/cY/3GP9xj/cY/3GP9xj/cU+VHAaucY/3GP9xj/cY/3GP9xiP9xj/cY/3GP9xj/MNhxsTeO/3GP9xj/cY/3GI/3GP9xj/cY/3GP9xj/cYQBUs/q1xj/cY/3GP9xj/cY/3GI/3GP9xj/cY/3GP9xj/cY/3GP9xiP9xj/cY/3GP8ynUG/Yr6P9xiP9xj/cY/3GP9xj/cY/3GP9xj/cYg/K0Ox1Lz/cY/3GP9xj/cY/3GP9xj/cY/3GI/3GP9xT6o8BVxxj/cY/3GP9xj/cY/3GP9xj/cYj/cY/zRJ0722LP9xj/cY/3GP9xj/cY/3GP9xj/cYj/cY/3GP9xj/cUW4HLR+/3GI/3GP9xj/cY/3GP9xj/cY/3GP9xiP9xj/QLo8FVz/cY/3GP9xj/cY/3GP9xj/cY/3GI/3GP9xj/cY/3GP9xj/cY/3GP9xiP9xj/cY/3GP9xj/cY/3GP9xj/cYgzILm930aP9xj/cY/3GP9xj/cY/3GI/3GP9xj/cV0m09n/cY/3GP9xj/cYj/cY/3GP9xj/cY/3GP9xj/cY/3GI/3GP9xj/OW2qt5JVcY/3GI/3GP9xj/cY/3GP9xj/cY/3GP9xhBmVz2ao/3GP9xj/cY/3GP9xj/cYj/cY/3GP9xSJc8hoz/cY/3GP9xj/cY/3GP9xj/cYj/cY/3GP9xj/cY/3GP9xj/cY/3GI/3GP9xj/cY/3GP9xj/cY/3GP9xiP9xj/cY/3GP9xj/cY/3GP9xj/cYj/cY/3GP9xj/cY/3GP9xj/cY/3GI/3GP9xj/Mf+6sBBF/3GP9xj/cY/3GP9xj/cY/3GP9xiP9xj/NYlzu3aMcY/3GI/3GP9xj/cY/3GP9xj/cY/zbFIrs63Y/3GP9xj/cY/3GP9xj/cY/3GP9xiP9xj/R808kyxxj/cY/3GP9xj/cY/3GP9xj/cYj/cY/3GP9xM4FlvX6a/3GP9xj/cY/3GP9xj/cYj/cY/3GP9xj/cTgHFLj464/3GP9xj/cY/3GP9xj/cY/3GI/3GDlQ1LavK3GP9xj/cY/3GP9xj/cY/3GI/3GP9xj/cY/3GP9xj/cY/3GP9xiP9xj/cY/3GP9xj/cY/3GP9xj/THZcWJqP9xj/cY/3GP9xj/cY/3GP9xiP9xj/cYO88BtTD+/3GI/3GP9xj/cY/3GP9xj/cY/3GP9xhP8/wQwI/3GP9xj/cY/3GP9xj/cYj/cY/3GP8wGeSw9htxj/cY/3GI/3GP9xj/cY/3GP9xj/cY/3GP9xiP9xj/cY/3GP9xhEY1y5ynGP9xj/cYj/cY/3GP9xj/cY/3GP9OALw/9P9xj/cY/3GP9xj/cY/3GP9xj/cYj/cY/0C6PBVc/3GP9xj/cY/3GP9xj/cY/3GP9xiP9xhC80zgy4/3GP9xj/cY/3GP9xj/cY/3GI/3GP9xSja8XJRxj/cY/3GI/3GP9xj/cY/3GP9xj/cY/3GP9Jcex44XGI/3GP9xj/cY/3GP9xj/cY/3GDZ1pbmKWnGP9xj/cYj/cY/3GP9xj/cY/3GP9xj/cY/0VeLModj/cY/3GP9xiP9xj/cY/3GP9xj/cY/3GP9xj/cYg/EjKx7c3/cY/3GP9xj/cY/3GI/3GP9xj/cY/3GP9xT6o8BVxxj/cY/3GP9xj/cYj/cY/3GP9xj/cY/3GP9xj/cY/3GI/3GP9xj/cY/3GP9xj/cTplIbaa3o/3GP9xj/cYj/cY/3GP9xj/cY/3GP9xj/R808kyxxj/cY/3GI/3GP9xj/cY/3GP9xj/cY/3GP9xhOf7wYBHGP9xj/cY/3GI/3GP9xj/cY/3GP9xj/cY/zGmNrBpyY/3GP9xj/cY/3GI/3GP9xj/cY/3GEkcbH45j/cY/3GP9xj/cY/3GP9xj/cY/3GIPDMStMztj/cY/3GP9xj/cY/3GP9xj/cY/3GI/3GP9xhNQFw7+v9xj/cY/3GP9xj/cYj/cY/3GP9xj/cY/3GP9xMZ1Bv2K+j/cY/3GP9xj/cY/3GP9xj/cYj/cY/3GE1AXDv6/3GP9xj/cY/3GP9xiP9xj/cY/3GP9xj/cTwm07TZLP9xj/cY/3GP9xj/cYj/cY/3GP9xj/cUdx7Jjhj/cY/3GP9xj/cYj/cY/3GP9xj/cY/3EzJ6G92F7/cY/3GP9xj/cY/3GP9xj/cYj/cY/3GP9xj/cY/3GP9xhGKCytfY/3GP9xj/cY/3GP9xiP9xj/cY/3GP9xj/cY/3GP9xj/cYj/cY/3GP9xQu4c4R6P9xiP9xj/cY/3GP9xj/cY/3GP9xj/cYMH/Tv4AscYj/cY/3GP9xj/cY/3GP9xj/cY/3GDfgxLkfO4/3GI/3GP9xj/cY/3GP9xj/cY/3GP9xiP9KxqxjlXGP9xj/cY/3GP9xj/cYj/cY/3GP9xj/SZc8hoyP9xj/cY/3GP9xj/cY/3GI/3GP9xj/cY/0EVLA+tj/cY/3GP9xj/cY/3GP9xj/cY/3GI/3GP9xj/cY/3GP9MYTxZ7P9xj/cY/3GP9xj/cY/3GI/3GP9xj/cY/3GP9xj/cY/3GP9xiP9xj/cY/3GP9xj/cY/3GP9xj/cYj/cY/3GP9HAtyv0o/3GP9xj/cY/3GP9xj/cY/3GI/3GP9xj/cY/3GP9xj/cY/3GP9xiP9xhC80zgy4/3GP9xj/cY/3GP9xj/cY/3GI/3GP9xj/cYSJc8doxxj/cY/3GP9xj/cY/3GP9xiP9xj/cY/3GP9xj/cY/3GP9xj/cYj/cY/3GP9xj/cY/3GP9xj/cY/3GI/0goLI19cY/3GP9xiP9xj/cY/3GP9xj/cY/3GP9xj/RqfstYGP9xj/cY/3GP9xj/cY/3GP9xj/cYj/cY/3EwYtGwrS6P9xj/cY/3GP9xj/cYj/cY/3GP9xj/cY/znTsrgsTY/3GP9xj/cYj/cY/3GP9xj/cY/3GP9xg/XqSxoVuP9xj/cY/3GP9xj/cYj/cY/3GP9xj/cUt2XEiacY/3GP9xiP9xj/cY/3GP9xj/cY/3GP9HuByUfnGP9xj/cY/3GP9xj/cY/3GI/3GP9xj/cY/3GP9xj/cUpL3GtC/3GP9xj/cYj/cY/3GP9xj/cY/3GP9xj/cY/3GI/3GP9xj/QRUsD63/cYj/cY/3GP9xj/cY/3GP9xj/cY/3GELzTODLiP9xj/cY/3GP9xj/cY/3GP9xj/cYj/cUt2XEiacY/3GP9xj/cY/3GP9xiP9xj/cY/3GP9Jcex44XGP9xj/cY/3GP9xiP9xj/cY/3GP9xj/cTYGwbn5PnGP9xj/cY/3GI/3GP9xj/cY/3GP9xj/cY/3GP9xiP9xg9d6KziF3/cY/3GP9xj/cY/3GP9xj/cY/3GI/3GP8+MxKzzO3/cY/3GP9xj/cY/3GP9xj/cYj/cY/3GP80awa8lPlxj/cY/3GP9xj/cYj/cY/3GP9xj/cY/3GEnxLHDt/3GP9xj/cY/3GP9xj/cY/3GI/3GP9xj/cUb8rJA1cY/3GP9xiP9xj/cY/3GP9xj/cY/3GP9xj/cYj/cY/3GP9cXNSjcY/3GP9xj/cYj/cY/3GP9xj/cY/3GP9xj/cY/3GI/3GP9xg6lJG2a26P9xj/cY/3GI/3GP9xj/cY/3GP9xj/cUzQTEL7/3GP9xj/cYj/cY/3GP9xj/cY/3GP9xhFuBy0fv9xj/cY/3GP9xj/cY/3GP9xiP9xj/cY/3GP9xj/cY/3GP9POywcTXGP9xj/cY/3GP9xiP9xj/cY/3GP9xj/SZc8hoyP9xj/cY/3GP9xj/cYj/cY/3GP9xj/cVpc1qOP9xj/cYj/cY/3GP9xj/cY/3GP9xj/cY/3GI/3GP9xj/cY/3GP9xhFzTyzLP9xj/cY/3GP9xiP9xj/cY/3GP9xj/cY/3GP9xj/cYj/RrgctH6P9xj/cY/3GP9xiP9xj/cY/3GP9xj/cY/3GP9xj/QKUcFq7/cY/3GP9xj/cY/3GP9xiP9xj/cY/3GP9xj/QNSME7eP9xj/cY/3GP9xj/cYj/cY/3GP9xj/cY/3GP9xj/cY/3GI/3GP9xj/cY/3GP9xj/cY/3GFRJ27Zxj/cY/3GP9xj/cY/3GP9xj/cYj/cY/0C6PBVc/3GP9xj/cY/3GP9xj/cY/3GP9xiP9xj/cY/zkHFLj464j/cY/3GP9xj/cY/3GP9xj/cY/3GI/3GP9xj/cTdGYbi5nnGP9xj/cY/3GP9xj/cY/3GP9xiP9xj/cU1VfDqoj/cYj/cY/3GP9xj/cY/3GP9xj/cY/3FFzTyzLI/3GI/3GP9xj/cY/3GP9xj/cY/3GP9xiP9xj/cY/3E1hqi7eVeP9xj/cY/3GP9xj/cY/3GP9xiP9xj/cUkHTH+Lj/cY/3GP9xj/cY/3GP9xiP9xj/cY/3GP9xj/cY/3GP9xj/cYj/cY/3GP9xj/P4jRsncu/3GP9xj/cYj/cY/3GP9xj/cY/3GP9xj/Nq/CulA9cY/3GP9xj/cY/3GP9xj/cYj/cY/3GP9xj/cY/3GP9xj/cY/3GI/3GP9xj/cYMvcxvgjO/3GP9xj/cY/3GI/3GP9xj/cY/3GP9xhFuBy0fv9xj/cY/3GP9xj/cY/3GP9xj/cYj/cY/3GP9xT6o8BVxxj/cY/3GP9xj/cY/3GP9xiP9xj/cY/3GP8wKhSx5euP9xj/cY/3GP9xj/cY/3GP9xiP9xj/cY/0mCHIfe/3GP9xj/cYj/cY/3GP9xj/cY/3GP9xj/cY/3GI/3GDL3Mb4Izv9xj/cY/3GP9xj/cY/3GI/3GP9xj/RwLcr9KP9xj/cY/3GP9xj/cY/3GP9xiP9xg3hgG5ef7/cY/3GP9xiP9xj/cY/3GP9xj/cY/3GP80PMG9wz6P9xiP9xj/cY/3GP9xj/cY/3GP9xj/Ot+xtiBOcY/3GI/3GP9xj/cY/3GP9xj/cY/3GDwEobT7Xv9xj/cY/3GP9xj/cYj/cY/3GP9xj/cUiXPIaM/3GP9xj/cY/3GP9xj/cYj/cY/3GP9xg/4sGwHT5xj/cY/3GP9xj/cY/3GI/3GP9xj/cY/3FNOyw8TY/3GP9xj/cY/3GP9xj/cY/3GI/3GP9xj/Q4Q817xxj/cY/3GP9xj/cY/3GP9xj/cYj/cY/3GP9xRigsrX2I/3GP9xj/cY/3GP9xj/cY/3GP9xiP9xj/cY/3GP9xj/cY/3GP9xj/cYj/cY/3GP9xj/cY/3GP9xj/cY/3GI/3GP9xj/cY/3GP9xj/cUW4HLR+j/cY/3GP9xj/cY/3GP9xj/cYj/cY/3FNVXw6qI/3GI/3GP9xj/cY/3GP9xj/cY/3GP9xiP9xQsjM03Nxj/cYj/cY/3GP9xj/cY/3GP9xj/cY/3GI/3GP9xj/cY/3GP9xj/cY/3GP9xiP9xj/cY/3GP9xj/cY/3GP9xhaXNajj/cY/3GP9xj/cY/3GP9xj/cYj/cY/3E0Z0G7mL5xj/cY/3GP9xiP9xj/cY/3GP9xj/cY/3GP9xj/cYj/cY/3GP9xj/cY/3FNOyw8TY/3GP9xj/cY/3GP9xj/cYj/cY/3GP9xRc08syyP9xj/cY/3GP9xj/cY/3GI/3GP9xj/cU+/XAQKcY/3GP9xiP9xj/cY/3GP9xj/cY/3GP9xSQdMf4uP9xiP9xj/cY/3GP9xj/cY/3GP9xj/cTDZl7A2aI/3GP9xj/cY/3GP9xj/cYj/cY/3GP9xj/cY/3GP9xRz1MjCtxj/cYj/cY/3GP9xj/cY/3GP9xj/cY/3GI/0KEPPe8j/cYj/cY/3GP9xj/cY/3GP9xj/cY/3GI/3GP9xhWE9rs/3GP9xj/cY/3GP9xiP9xj/cY/3GP9xj/cY/3FJ28xiQ3GP9xj/cY/3GP9xiP9xj/cY/3GP9xj/cY/3GP9xj/cUPzTMDLcYj/cY/3GP9xj/cY/3GP9xj/cY/3GI/zNBxb6+Oo/3GP9xj/cY/3GP9xj/cYj/cY/3E+kfKxbg1xj/cY/3GP9xj/cY/3GP9xj/cYj/cY/3GD/06rELFY/3GP9xj/cY/3GI/3GP9xj/cY/3GDklgbfafv9xj/cY/3GI/3GP9xj/cY/3GP9xj/cY/3GP9xiP9xj/cY/3GP9xj/cY/3GP9xj/cYj/cY/3GP9xj/cY/3GP9FY1zJyo/3GI/3GP9xj/cY/3GP9xj/cY/3GP9xiP9xj/cY/3GP9IKCydff9xj/cY/3GP9xj/cY/3GP9xj/cYj/cYQCpM/Vtxj/cY/3GP9xj/cY/3GP9xiP9xj/cY/3FAKkwOW/9xj/cY/3GP9xj/cYj/cY/3GP9xj/cY/3E2U3O6rIyP9xj/cY/3GP9xj/cY/3GP9xiP9xj/cY/0TzTNDL/3GP9xj/cY/3GP9xj/cYj/cY/3GP9xj/cY/3GP9xUX/fgI/3GP9xj/cY/3GP9xj/cY/3GP9xiP9xj/cY/3GP9xj/cY/3FRf9+Aj/cY/3GP9xj/cY/3GP9xj/cY/3GI/3GEzQTDL7cY/3GP9xj/cY/3GP9xj/cY/3GI/3GP9xT+7MEROP9xj/cY/3GP9xj/cY/3GP9xj/cYj/cY/zYT07vsLIj/cY/3GP9xj/cY/3GP9xj/cY/3GI/3FOlRwmro/3GP9xj/cY/3GI/3GP9xj/cY/3GP9xj/cY/3GP9xiP9xg5lGW3a5qP9xj/cY/3GP9xj/cY/3GP9xiP9xj/cY/3GEulzFWj/3GP9xj/cY/3GP9xj/cY/3GP9xiP9xj/cY/3GP9xQq581Rhxj/cY/3GP9xj/cY/3GP9xiP9xj/cYWlzWo/9xj/cY/3GP9xiP9xj/cY/3GP9xj/cY/3GP9xhBhDz3vP9xj/cY/3GI/3GP9xj/cY/3GP9xj/cTdGYbi5nnGP9xj/cY/3GP9xiP9xj/cY/3GP9xj/cTo6obXFXnGP9xj/cY/3GP9xj/cY/3GI/3GP9xj/TjssPE2I/3GP9xj/cY/3GP9xj/cY/3GP9xiP9xO+1CtRK9j/cYj/cY/3GP9xj/cY/3GP9xj/cY/3GI/3GP9FXizKHf9xiP9xj/cY/3GP9xj/cY/3GP9xj/cYj/cY/3GP9NyxxDTv9xj/cYj/cY/3GP9xj/cY/3GP9xj/cY/3GI/3GP9xj/cY/3FHKCyNfXGP9xj/cY/3GP9xj/cY/3GP9xiP9xj/cY/3GP9xj/cY/3GP9xj/cYj/cY/3GP9xj/cU0V3C6icY/3GP9xj/cY/3GP9xiP9xj/cY/3GP9xj/cU07LDxNj/cY/3GP9xj/cY/3GP9xiP9xj/cY/3GP9xj/Q5lc1mpxj/cYj/cY/3GP9xj/cY/3GP9xj/cY/3GI/3E86VGzFq5xj/cY/3GI/3GP9xj/cY/3GP9xj/cY/0H+zPATcY/3GP9xj/cYj/cY/3GP9xj/cY/3GP9xj/cY/3GI/3GD8rQ7HUvP9xj/cY/3GP9xj/cY/3GP9xiP9xj/cY/3FEY1zJyv9xj/cY/3GP9xiP9xj/cY/3GP9xj/cY/3GP9xj/cYj/cY/3GP9xj/cY/3GP9xj/cY/3GI/3FJ8Sxw7f9xj/cY/3GI/3GP9xj/cY/3GP9xj/cY/3FM0ExC+/9xj/cYj/cY/3GP9xj/cY/3GP9xj/cY/3GI/0g9TJwr/3GP9xj/cY/3GP9xj/cY/3GI/3GP9xj/cY/3FJB0x/i4/3GP9xj/cY/3GI/3GP9xj/cY/3GP9xj/cY/zOdQb1ivnGP9xj/cY/3GP9xj/cY/3GI/3GP9xj/cY/3GP9xj/cY/3GP9xiP9xj/cY/3GF0m0tlxj/cY/3GP9xiP9xj/cY/3GP9xj/cY/3GDkLMbb0znGI/3GP9xj/cY/3GP9xj/cY/3GP9xQYQ897yP9xj/cYj/cY/3GP9xj/cY/3GP9xhBhDz3vP9xj/cY/3GP9xiP9xj/cY/3GP9xj/cY/3GP9xj/cYj/cTYb4bnkHnGP9xj/cY/3GI/3GP9xj/cY/3GP9xj/cY/3GP9xiP9NyxxDTv9xj/cY/3GP9xiP9xj/cY/3GP9xj/cY/0DprBJliP9xj/cY/3GP9xj/cY/3GP9xj/cYj/cY/3GP9xS6XMVaOP9xj/cY/3GP9xj/cY/3GP9xj/cYj/cY/3GP9xj/cYS8scU06I/3GP9xj/cY/3GP9xj/cY/3GP9xiP9xj/cYSJc8doxxj/cY/3GP9xj/cY/3GP9xj/cYj/cY/3GEYC3J/ScY/3GP9xj/cY/3GP9xj/cY/3GI/3GP9xj/cY/3GP9POywcTXGP9xj/cY/3GP9xj/cY/3GI/3GP9xj/cYSkvcW0Jxj/cY/3GP9xj/cY/3GI/3GP9xj/cY/3GP9xj/cY/3GP9xRtJsktlxj/cY/3GP9xj/cY/3GI/3GP9xj/cY/3GP9cXNSjcY/3GI/3GP9xj/cY/3GP9xj/cY/3GP9xiP9xj/cY/3GP9xj/cY/3GP9xj/cYj/RO4cwR5xj/cY/3GP9xiP9xj/cY/3GP9xj/cY/3GP9xj/cYj/cY/3GP9xSIIcd95xj/cY/3GI/3GP9xj/cY/3GP9xj/cY/3GDn1EbYK7nGP9xj/cY/3GI/3GP9xj/cY/3GP9xj/cY/3E/AQOx/vz/cYj/cY/3GP9xj/cY/3GP9xj/cY/3GD0/EbLA7nGP9xiP9xj/cY/3GP9xj/cY/3GP9xj/cYj/SyGcbeb/cY/3GP9xj/cY/3GP9xj/cY/3GI/3GP9xR3HsmOGP9xj/cY/3GP9xj/cY/3GI/3GP9xj/cY/3GP9xg5EGG3757/cY/3GP9xj/cY/3GP9xiP9xj/cY/3GP9xj/cY/3GP9xj/cYUX/fgP9xj/cY/3GP9xj/cY/3GI/3GP9xj/cY/3GP9xj/cU1AXDv6j/cYj/cY/3GP9xj/cY/3GP9xj/cY/3GIRkJ8q9iP9xj/cY/3GI/3GP9xj/cY/3GP9xj/cYRJLMxtOP9xj/cY/3GP9xj/cYj/cY/3GP9xj/cTefErlg7Y/3GP9xj/cYj/cY/3GP9xj/cY/3GP9xj/cUGEPPe8j/cY/3GP9xiP9xj/cY/3GP9xj/cY/3GP9PVXwqqP9xj/cY/3GP9xj/cYj/cY/3GP9xj/cY/3GFYT2uz/cY/3GI/3GP9xj/cY/3GP9xj/cY/3GP9xiP9xj/cY/3GP9xj/cY/3GP9xj/cYj/cY/3E4myG3ZN5xj/cY/3GP9xj/cY/3GP9xiP9xj/cY/3FP8/wQwI/3GP9xj/cYj/cY/3GP9xj/cY/3GP9xMcCyvz9Nj/cY/3GI/3GP9xj/cY/3GP9xj/cY/3GEzlbEGp/3GP9xj/cY/3GP9xj/cYj/cY/3GP9xj/MTNhsNyej/cY/3GP9xj/cY/3GP9xj/cYj/cY/03LHENO/3GP9xj/cYj/cY/3GP9xj/cY/3GP9xj/cY/ztpEraW7Yj/cY/3GP9xj/cY/3GP9xj/cY/3GI/3GP9xj/cY/3GP9xj/cY/3GP9xiP9xj/cY/3GP9xj/cY/3GP9xj/cYj/cY/3GP9xj/cY/3GEA/bA0J/3GP9xj/cY/3GP9xj/cY/3GI/3GP9xhFuBykfnGP9xj/cYj/cY/3GP9xj/cY/3GP9xj/cY/3GI/3GP9Sf9+Aj/cY/3GP9xj/cYj/cY/3GP9xj/cY/3GP9xj/cY/3GI/3GP9xj/cY/3GP9xj/cY/3GP9xiP9xj/cY/3GP9xQwlsz2lxiP9xj/cY/3GP9xj/cY/3GP9xj/cYj/cY/3GP9xj/cY/3GP9xj/cY/3GI/3GP9xj/cUBEnAy2j/cY/3GP9xj/cY/3GI/3GP9xj/cY/3GP9xj/cY/3GP9xiP9xj/cY/3GP9xj/cY/3GEisXIU6/3GP9xj/cY/3GP9xj/cY/3GP9xiP9xQzjc3HKP9xj/cY/3GP9xj/cY/3GP9xj/cYj/cY/3GERjXLnKcY/3GP9xj/cY/3GI/3GP9xj/cY/3GP9xhEkszG04/3GP9xj/cY/3GP9xj/cYj/cY/3GP9xj/QQT8/7Bxj/cY/3GI/3GP9xj/cY/3GP9xj/cY/zoLMbf0zoj/cY/3GP9xj/cY/3GP9xj/cY/3GI/3GDe5YrlGnY/3GP9xj/cY/3GP9xj/cYj/cY/3GP9xSLGMhOeP9xj/cY/3GP9xj/cY/3GP9xiP9xj/cY/zWek7xhbP9xj/cY/3GP9xj/cYj/cY/3GP9xj/cY/3GP9xhNQFw7+v9xiP9xj/cY/3GP9xj/cY/3GP9xj/cYj/cY/3GEzQTDL7cY/3GP9xj/cY/3GP9xj/cYj/cY/3GP9xj/cY/3FC3eziIf9xj/cYj/cY/3GP9xj/cY/3GP9xj/cY/3GI/3GP9xhWE9rs/3GP9xj/cY/3GP9xiP9xj/cY/3GP9xhF/KywNY/3GI/3GP9xj/cY/3GP9xj/cY/3GP9xhOqjwlXI/3GI/3GP9xj/cY/3GP9xj/cY/3GP9xiP9xj/cY/3GP9xj/cY/3GP9xj/cYj/MruCv0R9j/cY/3GP9xiP9xj/cY/3GP9xj/cY/3GP9xj/cYj/cUW4HLR+/3GP9xj/cY/3GI/3GP9xj/cY/3GP9xj/cUGZXPZqiP9xj/cY/3GP9xj/cY/3GP9xj/cYj/cY/3GP9xj/cY/3GP9xj/cY/3GI/3GP9xj/cY/3GP9xj/cY/3GP9xiP9xj/cY/3GP9xj/cY/3GP9JghyH3o/3GP9xj/cY/3GP9xj/cY/3GI/3GP9xhC7hzhHv9xj/cYj/cY/3GP9xj/cY/3GP9xj/cY/3GI/3GP9xj/cUW4HLR+/3GP9xiP9xj/cY/3GP9xj/cY/3GP9xj/cUKZXNZqcY/3GP9xj/cY/3GP9xj/cYj/cY/3EyNLO+y0yP9xj/cY/3GI/3GP9xj/cY/3GP9xj/cYMKY2v1nJcY/3GP9xj/cY/3GI/3GP9xj/cY/3GP9xj/cYTpUcJq6P9xj/cY/3GP9xj/cY/3GP9xiP9xj/cY/3FIsYyE54/3GP9xj/cY/3GP9xj/cY/3GI/3GP9xj/cTZxtLqOS4/3GP9xj/cY/3GP9xj/cY/3GP9xiP9xj/cYM2dBvZi+j/cY/3GP9xiP9xj/cY/3GP9xj/cY/3GP9xj/cYj/cY/3GP9xj/cV0m09n/cY/3GP9xiP9xj/cY/3GP9xj/cY/3GP8wviGwUd5xj/cYj/cY/3GP9xj/cY/3GP9xj/cY/3GIR2y8iTRxj/cY/3GP9xiP9xj/cY/3GP9xj/cY/3GP9xSJc8hoz/cY/3GP9xiP9xj/cY/3GP9xj/cY/3GP9xj/TzssHE1xj/cY/3GP9xiP9xj/cY/3GP9xj/Q93s4iGP9xj/cYj/cY/3GP9xj/cY/3GP9xT+7MEROP9xj/cY/3GP9xiP9xj/cY/3GP9xj/cY/3GP9xj/cYhPBSwfrY/3GP9xj/cYj/cY/3GP9xj/cY/3GP9xj/R808kyxxj/cY/3GI/3GP9xj/cY/3GP9xj/cY/3GP9xRgLcr9L/cY/3GI/3GP9xj/cY/3GP9xj/cY/3GP9xiP9xj/cY/3GP9xj/Nx/SuuAt/3GP9xj/cY/3GP9xj/cY/3GI/3GP9xj/cYNZvIu2Q3/3GP9xj/cYj/cY/3GP9xj/cY/3GP9xj/cY/3GI/3GP9xj/cY/3GP9xj/Un/fgIj/cY/3GP9xj/cY/3GP9xj/cY/3GI/3GP9xj/cY/3FaXNajj/cY/3GI/3GP9xj/cY/3GP9xj/cY/3GP9xiP9xj/cY/0a4HLR+j/cY/3GI/3GP9xj/cY/3GP9xj/cY/3FJB0x/i4/3GI/3GP9xj/cY/3GP9xj/cY/3GP8ycwG/jP6P9xj/cY/3GP9xj/cYj/cY/3GP9xj/cURjXMnK/3GP9xj/cYj/cY/3GP9xj/cY/3GP9xhRf9+A/3GP9xj/cY/3GP9xj/cY/3GP9xiP9xj/cUisXIU6/3GP9xj/cY/3GI/3GP9xj/cY/3GP9xhKYTxp7I/3GP9xj/cY/3GP9xiP9xj/cY/3GP9xj/cY/3GP9xj/cYj/cY/3FOlRwmro/3GP9xj/cYj/cY/3GP9xj/cY/3GP9xj/cY/3GI/3FFuBy0fv9xj/cY/3GP9xiP9xj/cY/3GP9xj/cY/3GP9xj/cYSmE8aeyP9xj/cYj/cY/3GP9xj/cY/3GP9xj/cY/3GI/3GELuHOEe/3GP9xj/cYj/cY/3GP9xj/cY/3GP9xj/cUzLHENO/3GP9xj/cY/3GP9xj/cYj/cY/3GP9xj/cY/0x2XFia/3GP9xiP9xj/cY/3GP9xj/cY/3GP9xj/cUFu3OkScYj/cY/3GP9xj/cY/3GP9xj/cY/3GI/3GP9xj/O0PCtbw9cY/3GP9xj/cYj/cY/3GP9xj/cY/3GP9xj/cY/3GI/3GP9xj/cY/3GP9xj/cY/3GP9xiP9xj/cUReLLodcYj/cY/3GP9xj/cY/3GP9xj/cY/3GI/3GP9xj/cY/3GP9xj/cY/3GP9xiP9xj/cY/3GP9xj/cY/3GP9xj/cYj/cY/3GP9xj/cY/3GP9xj/cY/3GIXSbS2XGP9xj/cY/3GP9xj/cY/3GI/3GP9xj/cY/3GEp2XGiaj/cY/3GI/3GP9xj/cY/3GP9xj/cY/3GP9xiP9xg2MUG6zr7/cY/3GP9xj/cY/3GI/3GP9xj/cY/3GP9xj/cY/3FD80zAy3GP9xiP9xj/cY/3GP9xj/cY/3GP9xj/cYj/PQShtPtej/cY/3GP9xiP9xj/cY/3GP9xj/cY/3GP9xj/cYj/cT/34bEIHv9xj/cY/3GP9xiP9xj/cY/3GP9xj/cYNIGRu35ucYj/cY/3GP9xj/cY/3GP9xj/cY/3GEM43Nxy/3GI/3GP9xj/cY/3GP9xj/cY/3GP9xiP9xj/OHXRuYouj/cY/3GP9xj/cY/3GI/3GP9xj/cY/3GP9xj/cY/3GP9xiP9xTpUcJq6P9xj/cY/3GP9xiP9xj/cY/3GP9xj/cY/3GP9xj/cYj/cY/3GP9xWlzWo4/3GP9xj/cYj/cY/3GP9xj/cY/3GP9FONy8cnGP9xj/cY/3GI/3GP9xj/cY/3GP9xj/cTE0h7/LeI/3GP9xiP9xj/cY/3GP9xj/cY/3GP9xj/MPLBsR0+j/cYj/cY/3GP9xj/cY/3GP9xj/cY/3GI/3GP9xj/cY/3GP9xj/cY/3GEu67FRRj/cY/3GP9xj/cY/3GP9xj/cY/3GI/3GEixjHTncYj/cY/3GP9xj/cY/3GP9xj/cY/3GI/3GP9xj/cYTPqMQFf/cY/3GP9xj/cY/3GP9xiP9xj/cY/3GP8yd/G/iA7/cY/3GP9xj/cY/3GP9xj/cY/3GI/3GP9xSkvca0L/cY/3GP9xj/cY/3GP9xj/cYj/cY/3GP9xj/cU+qPAVccY/3GP9xj/cY/3GP9xiP9xj/cY/3GP9xj/cY/3GP9KrFxlOnGP9xj/cY/3GP9xj/cY/3GP9xiP9xj/cY/3GP9xj/cYSfEscO3/cY/3GP9xj/cY/3GP9xj/cYj/cY/3FBmVz2ao/3GP9xj/cY/3GI/3GP9xj/cY/3GP9xTpUcJq6I/3GP9xj/cY/3GP9xj/cY/3GP9xiP9xj/cY/3GP9xj/cY/z+I0bJ3Lv9xiP9xj/cY/3GP9xj/cY/3GP9xj/cYj/cY/3GP9xj/cY/zPR4b4uHv9xiP9xj/cY/3GP9xj/cY/3GP9xj/cYj/cYR5c8loyI/3GP9xj/cY/3GP9xj/cY/3GP9xiP9xj/cTGzdL5Mi3GP9xj/cY/3GP9xj/cY/3GP9xiP9xj/cY/3GP9xj/cY/3FPlRwGrnGP9xj/cY/3GP9xj/cY/3GP9xiP9xj/cULIzNNzcYj/cY/3GP9xj/cY/3GP9xj/cY/3GI/3FEXiy6HXGP9xiP9xj/cY/3GP9xj/cY/3GP9xj/cYRF4suh1xj/cY/3GI/3GP9xj/cY/3GP9xj/cY/3GP9xiP9xj/cY/3GP9xj/cY/3GP9xj/cYj/cY/3GP9xj/cY/3GP9xj/cY/3GI/3GP9xj/cY/3GP9xj/cY/3GP9xiP87ZSG2mt6I/3GP9xj/cY/3GP9xj/cY/3GP9xiP9xj/cY/3GP9xj/cY/3GP9xj/cYj/cY/3GP9xj/cYSfEscO3/cY/3GP9xj/cY/3GP9xj/cY/3GI/3GP9xhIlzx2jHGP9xj/cY/3GP9xj/cY/3GP9xiP9xj/cY/3GP9xj/cY/3GP9xj/cYj/cY/3GP9xj/cY/3GP9xj/cUAqTA5b/3GI/3GP9xj/cY/3GP9xj/cY/3GP9xiP9xj/cT/34bEIHv9xj/cY/3GI/3GP9xj/cY/3GP9xj/cY/3GEphPGnsj/cY/3GP9xiP9xj/cY/3GP9xj/cY/3GP8yYtG+nS5xiP9xj/cY/3GP9xj/cY/3GP9xj/cT5SebKtho/3GP9xj/cY/3GP9xiP9xj/cY/3GP9xOlTxtqsO/3GP9xj/cY/3GP9xj/cY/3GP9xiP9xj/cY/0sHTF+LcY/3GP9xj/cY/3GP9xiP9xj/cY/3GP9xj/cY/3GELzTODLj/cY/3GI/3GP9xj/cY/3GP9xj/cY/3GP9POywcTXGP9xj/cY/3GI/3GP9xj/cY/3GP9xj/cYO88BtTD+j/cY/3GP9xj/cY/3GI/3GP9xj/cY/3E3ddG5ii7/cY/3GP9xiP9xj/cY/3GP9xj/cY/3GP9xj/TvqMIFdxj/cYj/cY/3GP9xj/cY/3GP9xj/cY/3GD/iwbAdPnGI/3GP9xj/cY/3GP9xj/cY/3GP9xiP9xj/cYMvcxvgjO/3GP9xj/cY/3GP9xiP9xj/cY/3GP9xj/cY/3GP84NTK4ys1xj/cY/3GP9xj/cY/3GP9xiP9xj/cY/3GP9xMvcxvgjOj/cY/3GP9xiP9xj/cY/3GP9xj/cY/3GP9xj/cYj/cY/3GP9xj/cY/3GP9xj/cY/3FHV5yaho/3GP9xj/cY/3GP9xj/cY/3GP9xiP9xj/cYQvNM4MuP9xj/cY/3GP9xj/cY/3GI/3GP9xj/cY/3FaXNajj/cY/3GI/3GP9xj/cY/3GP9xj/cY/zEdAr/i/XGP9xj/cYj/cY/3GP9xj/cY/3GP9xj/cY/3GI/3GP9xj/cYNN4zvCHMj/cY/3GP9xj/cY/3GP9xiP9xj/cY/3E9WWGzpp6P9xj/cY/3GP9xj/cY/3GP9xiP9xj/cY/3GP9xQCpMDlv/cY/3GP9xj/cYj/cY/3GP9xj/cY/3GP9xj/PWJWtJ2pj/cYj/cY/3GP9xj/cY/3GP9xj/cY/3GI/znOgrgxff9xj/cY/3GI/3GP9xj/cY/3GP9xj/cY/3GP9Jcex44XGI/3GP9xj/cY/3GP9xj/cY/3GP9CP2zsCXGP9xj/cY/3GP9xiP9xj/cY/3GP8xSIGwx36P9xj/cY/3GI/3GP9xj/cY/3GP9xj/cYTTssPE3/cY/3GP9xj/cY/3GI/3GP9xj/cY/3GP9xUX/fgP9xiP9xj/cY/3GP9xj/cY/3GP9xj/cYj/cY/3GP9xj/cY/3GP9xj/cY/3GI/3GP9xj/cY/3GP9xj/cY/3GP9xiP9xj/cY/3GP9xj/cY/3GP9xj/cYj/cY/3GP9xgwe+KwlB3/cY/3GP9xj/cY/3GP9xj/cYj/cY/3GP9xj/cYSQdMf4v/cY/3GP9xj/cYj/cY/3GP9xj/cY/3GP9xj/cY/zFVk7C6bP9xiP9xj/cY/3GP9xj/cY/3GP9xj/cYg49RG4Cu6P9xj/cYj/cY/3GP9xj/cY/3GP9xj/cYRvyskDVxj/cY/3GP9xj/cY/3GP9xiP9xj/cY/3GE6VHCau/3GP9xiP9xj/cY/3GP9xj/cY/3GP9xj/cYOT6St8Ft/3GP9xiP9xj/cY/3GP9xj/cY/3GP9xj/cYj/cY/3GP9xj/RpLMttP/cY/3GP9xj/cY/3GP9xj/cY/3GI/3GP9xj/cY/3GP9xj/cY/3GP9xiP9xj/cY/3GP9xhLi3xHSHGP9xj/cY/3GP9xj/cY/3GI/3GP9xj/cY/3GP9xj/cY/3GP9xiP9xj/RO4cwR5xj/cY/3GI/3GP9xj/cY/3GP9xj/cY/3E9XVKzoq3/cY/3GI/3GP9xj/cY/3GP9xj/cY/3GP9xiP9xTOVsQan/cY/3GP9xj/cYj/cY/3GP9xj/cY/3GDY1MrrKzf9xj/cY/3GP9xj/cY/3GP9xj/cYj/cYTBXcTqKP9xj/cY/3GP9xj/cY/3GP9xj/cYj/cY/3GP9xj/cY/3GP9xg4tXG3So5xj/cY/3GI/3GP9xj/cY/3GP9xj/cY/3FNOyw8TY/3GP9xj/cY/3GI/3GP9xj/cY/3GP9xj/cY/0sHTF+LcY/3GI/3GP9xj/cY/3GP9xj/cY/3GP9xiP9xQCpMDlv/cY/3GP9xj/cY/3GP9xj/cYj/cY/3GP9xj/cTUKsrv1TY/3GP9xj/cYj/cY/3GP9xj/cY/3GP9xg7wwK1PP3/cY/3GP9xj/cYj/cY/3GP9xj/cY/3GP9xj/cY/zQwwr3PPY/3GP9xj/cY/3GP9xj/cY/3GI/3GP9xj/cYPq8bslDkj/cY/3GP9xj/cY/3GI/3GP9xj/cY/3GP9xj/cY/3GP9xiP9Sf9+Aj/cY/3GP9xj/cY/3GI/3GP9xj/cY/3GP9xj/cY/3GP9xMExysMON/3GP9xj/cY/3GP9xj/cYj/cY/3GP9xj/Qlm86mRxiP9xj/cY/3GP9xj/cY/3GP9xj/cYj/cTfThrgseXGP9xiP9xj/cY/3GP9xj/cY/3GP9xj/cYRc08syz/cYj/cY/3GP9xj/cY/3GP9xj/cY/3GI/3GP9xj/cYQbOs9MWP9xj/cY/3GI/3GP9xj/cY/3GP9xj/cY/3GP9xiP9xj/cY/3GP9xgyMMK+zz2P9xj/cYj/cY/3GP9xj/cY/3GP9xj/Q4Q817xxj/cY/3GP9xiP9xj/cY/3GP9xj/cY/3GP9xj/cYj/cY/zEZEb/m7nGI/3GP9xj/cY/3GP9xj/cY/3GP9xiP9xj/cY/3GDBRor+uXXGP9xj/cY/3GP9xj/cY/3GI/3GP9xj/cY/3GP8+IuKy3R1xj/cY/3GP9xj/cY/3GP9xiP9xj/cYRGNcucpxj/cY/3GP9xj/cYj/cY/3GP9xj/cY/3GP9xj/cYO1UYtarn/3GP9xiP9xj/cY/3GP9xj/cY/3GP9xhM5WxBqf9xj/cY/3GP9xj/cY/3GI/3GP9xj/P26BsZF+cY/3GP9xj/cYj/cY/3GP9xj/cY/3GF0m0tlxj/cYj/cY/3GP9xj/cY/3GP9xj/cY/3GI/3GP9xj/cYN3XRuIoucY/3GP9xj/cYj/cY/3GP9xj/cY/3GP9xj/OILjuX0c/3GP9xiP9xj/cY/3GP9xj/cY/3GP9xj/cYSJc8doxxj/cYj/cY/3GP9xj/cY/3GP9xj/cY/3GI/3GP9xg5VPG3qw6P9xiP9xj/cY/3GP9xj/cY/3GP9xj/cYj/SxxsXjlxj/cY/3GP9xiP9xj/cY/3GP9xj/cY/3GP9xj/cYj/cY/3GP9Sf9+Aj/cY/3GP9xiP9xj/cY/3GP9xj/cY/3GP88j2G1cJ7/cY/3GP9xiP9xj/cY/3GP9xj/cY/3GP9HuByUfnGP9xj/cY/3GP9xj/cY/3GI/3GP9xj/cY/3FF0myy2Y/3GI/3GP9xj/cY/3GP9xj/cY/3GP9xiDlY4renHf9xj/cYj/cY/3GP9xj/cY/3GP9xj/cY/3E1H6a64Flxj/cY/3GP9xj/cY/3GP9xiP9xj/cY/3GP9xj/cY/3GP9xj/cYj/cY/3GP9xj/cY/3GEzlbEGp/3GP9xj/cY/3GP9xj/cY/3GP9xiP9xj/RrgctH6P9xj/cY/3GI/3GP9xj/cY/3GP9xj/cY/3GP9xiP9xj/cY/3GP9xj/cY/3GP9xj/cYj/cY/0scbF45cY/3GP9xiP9xj/cY/3GP9xj/cY/3GP9xj/cYj/cY/3GP9xhBhDz3vP9xj/cY/3GP9xj/cY/3GP9xiP9xj/cYPYjRs3cuj/cY/3GP9xj/cYj/cY/3GP9xj/cY/3GP9xj/cY/3GI/3GP9xj/cY/3GP9xj/cY/3GP9xiP9xj/cY/3GP9xj/cY/3GP9xj/cYj/cUt2XEiacY/3GP9xj/cY/3GP9xiP9xj/cY/3GP9xj/SwdMX4txj/cY/3GP9xiP9xj/cY/3GP9xj/cY/3EwTHKww43/cY/3GP9xj/cY/3GP9xj/cY/3GI/3GP9JghyH3v9xj/cY/3GP9xiP9xj/cY/3GP9xj/cY/09/vCgEj/cY/3GP9xj/cY/3GP9xiP9xj/cY/3GP9xj/cY/0JEnOu2cY/3GP9xiP9xj/cY/3GP9xj/cY/3GP9xj/RU38yyD/cY/3GP9xj/cY/3GP9xiP9xj/cY/3GP9xj/Q8jM43OP9xj/cY/3GP9xj/cY/3GI/3GP9xj/cY/0mXPIaMj/cY/3GP9xj/cY/3GP9xiP9xj/cY/3GP9xj/cY/3GP9xhNKvwtUHGP9xj/cY/3GP9xj/cY/3GI/3GP9xj/cY/3GP9xhNOyw8Tf9xj/cY/3GP9xj/cY/3GI/3GP9xj/cY/0mCHIfe/3GP9xiP9xj/cY/3GP9xj/cY/3GP9xj/cYj/cY/3GP9xj/cY/3GP9xj/cY/3GI/3GP9xj/cY/3GP9xj/cY/3GP9xiP9xj/cY/3GP9xj/cY/3GP9xj/cYPNQxsyvOcY/3GP9xj/cY/3GP9xj/cY/3GI/3GP9xhCCWzvaY/3GP9xiP9xj/cY/3GP9xj/cY/3GP9xNeNjuxyc/3GP9xj/cY/3GP9xj/cY/3GI/3GP9xj/cVRJ27Zxj/cY/3GP9xiP9xj/cY/3GP9xj/cY/3E1vAG7Q/7/cY/3GP9xj/cY/3GP9xiP9xj/cY/3GP9JghyH3v9xj/cYj/cY/3GP9xj/cY/3GP9xj/cY/0g9TJwrj/cY/3GP9xj/cY/3GP9xj/cY/3GI/3GP9xj/cY/3GP9xVEnbtnGP9xiP9xj/cY/3GP9xj/cY/3GP9xhM+oxAV/9xj/cYj/cY/3GP9xj/cY/3GP9xj/cY/3GI/3GP9xj/cY/3GP9xj/cY/3GP9xiP9xj/cY/3GP9xj/cYTpUcJq6P9xj/cY/3GP9xj/cY/3GP9xj/cYj/cY/3FEXiy6HXGI/3GP9xj/cY/3GP9xj/cY/3GP9xiP9xj/cY/3GP9xj/cY/3EzJ6G92F7/cY/3GP9xj/cY/3GP9xiP9xj/cY/3GDlhBLee+/9xj/cYj/cY/3GP9xj/cY/3GP9xj/cY/3GI/3FFuBy0fv9xj/cY/3GP9xiP9xj/cY/3GP9xj/cY/3GD+WCrBp9XGP9xj/cY/3GP9xj/cY/3GP9xiP9xj/cTzycrMNjXGP9xj/cY/3GP9xiP9xj/cY/3GP9xj/cY/3GP9xj/PSbTtNksj/cY/3GI/3GP9xj/cY/3GP9xj/cY/3GP9xiP9xT+7MERP/cYj/cY/3GP9xj/cY/3GP9xj/cY/3GI/3GP9xMC4xv9HOcY/3GP9xj/cY/3GI/3GP9xj/cY/3GP9xj/cY/3GP9xP3jIsYc3/3GP9xj/cY/3GP9xj/cY/3GI/3GP9Cbtz5Ev9xj/cY/3GP9xj/cY/3GP9xiP9xj/cY/03LHENO/3GP9xiP9xj/cY/3GP9xj/cY/3GP9xj/cTNB8b2+Do/3GP9xj/cY/3GI/3GP9xj/cY/3GP9xj/SaxchTqI/3GP9xj/cY/3GP9xj/cY/3GP9xiP9xj/SYIch97/cY/3GP9xj/cYj/cY/3GP9xj/cY/3GP9xTMscQ07/cY/3GP9xj/cY/3GP9xj/cYj/cY/3GP9xj/cY/0VN/LsgcYj/cY/3GP9xj/cY/3GP9xj/cY/3GI/3GP9xj/cY/03LHENO/3GI/3GP9xj/cY/3GP9xj/cY/3GP9xiP9xNp/lumAa/3GI/3GP9xj/cY/3GP9xj/cY/3GP9xiE6/XCQKj/cY/3GP9xj/cY/3GI/3GP9xj/cY/3GP9xj/R+eMoYf/cY/3GP9xj/cYj/cY/3GP9xj/cY/3GP9xOKBRuF+u/3GP9xj/cY/3GP9xj/cY/3GI/3GP9xj/cY/3GP9xj/cU07LDxNj/cY/3GP9xj/cY/3GI/3GP9xj/cY/3GP9xJ/aiGpCV3v9xj/cY/3GP9xiP9xj/cY/3GP9xj/cY/3GEp2XGiaiP9xj/cY/3GP9xj/cY/3GP9xj/cYj/cYNNpCvCW9j/cYj/cY/3GP9xj/cY/3GP9xj/cY/3GIRj1MrCuP9xj/cY/3GP9xj/cY/3GP9xiP9xj/cY/3GP9xj/cY/3GP9xj/cYj/cY/3GE8FLB+tj/cYj/cY/3GP9xj/cY/3GP9xj/cY/3GI/3GP9xQ/NMwMtxj/cY/3GP9xj/cY/3GP9xiP9xj/cY/3FEkszG04j/cY/3GP9xj/cY/3GP9xj/cY/3GI/3GP9E80zQy/9xj/cY/3GP9xj/cY/3GP9xiP9xj/cY/3GP9xhAKkz9W3GP9xj/cY/3GI/3GP9xj/cY/3GP9xj/cY/3GP9xiP9xj/cY/3GP9xj/cY/3GP9xj/cYj/R/ysoDX/cY/3GP9xj/cY/3GI/3GP9xj/cY/3GP9xj/cY/3GP9xiP9xj/cY/3GP9xj/cY/3GP9xhNQFw7+o/3GP9xj/cY/3GP9xj/cY/3GP9xiP9IKCyNfXGP9xj/cYj/cY/3GP9xj/cY/3GP9xj/cUAE/P+wcY/3GP9xj/cY/3GP9xj/cY/3GI/3GP9xj/cUpL3GtC/3GP9xj/cY/3GP9xj/cYj/cY/3GP9xj/cY/3GEp2XGiaj/cYj/cY/3GP9xj/cY/3GP9xj/cY/3GI/3FIxqyDlY/3GP9xj/cY/3GP9xiP9xj/cY/3GP9xj/cY/3Ey1dK9Ki1xj/cY/3GP9xj/cY/3GP9xiP9xj/cY/3FAKkwOW/9xj/cY/3GP9xj/cYj/cY/3GP9xj/cY/z9ZYbGmnnGP9xj/cY/3GP9xj/cYj/cY/3GP9xj/cY/3GP9xj/cY/3GITBXcTqL/cYj/cY/3GP9xj/cY/3GP9xj/cY/3GI/3FOlRwmro/3GP9xj/cY/3GI/3GP9xj/cY/3GP9xj/cTwIkrT3bf9xj/cY/3GP9xj/cYj/cY/3GP9xj/cY/3GE1AXDv6/3GP9xiP9xj/cY/3GP9xj/cY/3GP9xj/cTVTR7usuI/3GP9xj/cY/3GP9xj/cY/3GI/3GP9xj/cUnxLHDt/3GI/3GP9xj/cY/3GP9xj/cY/3GP9xiP9xN58SuWDtj/cY/3GP9xj/cY/3GP9xiP9xj/cY/zm5YrhGnf9xj/cY/3GP9xj/cYj/cY/3GP9xj/cY/3GP9xj/cY/3GI/3GP9xj/cY/3GP9xj/cY/3GP9xiP9xj/cY/0fNPJMscY/3GP9xj/cY/3GP9xj/cYj/cY/3GP9xj/ThXcPqL/cY/3GP9xj/cY/3GP9xiP9xj/cY/3GP9xhNQFw7+v9xj/cY/3GI/3GP9xj/cY/3GP9xj/cY/zcKsrn1TXGI/3GP9xj/cY/3GP9xj/cY/3GP9xiP9xj/cToAWLb/p/9xiP9xj/cY/3GP9xj/cY/3GP9xj/cYj/cT4rF7LU6P9xj/cYj/cY/3GP9xj/cY/3GP9xj/cY/3GELIzNNzcY/3GP9xiP9xj/cY/3GP9xj/cY/3GP9xj/RTjcvHJxj/cYj/cY/3GP9xj/cY/3GP9xj/cY/3GI/3GE6/XCQKj/cY/3GP9xj/cYj/cY/3GP9xj/cY/3GP9xhC7hzhHo/3GP9xj/cY/3GP9xj/cYj/cY/3GP9xj/cY/3GP9FY1zJyo/3GI/3GP9xj/cY/3GP9xj/cY/3GP9xiP9xT+7MERP/cYj/cY/3GP9xj/cY/3GP9xj/cY/3GI/3GP9xhM0Ewy+3GP9xj/cY/3GP9xj/cY/3GI/3GP9xj/cUXNPLMsj/cY/3GP9xj/cY/3GP9xiP9xj/cY/3GP9xj/cY/3GP9xj/cYj/cYOrLStk0tj/cY/3GP9xiP9xj/cY/3GP9xj/cY/3GP9xg19JK7C23/cY/3GP9xj/cYj/cY/3GP9xj/cY/3GP9xhKNrxclHGP9xj/cY/3GP9xj/cY/3GI/3GP9xj/cY/0aSzLbT/3GP9xj/cY/3GP9xj/cY/3GP9xiP9xj/cYNdZRuimucY/3GI/3GP9xj/cY/3GP9xj/cY/3GP9xiP9xj/cTX8dLoDi3GP9xj/cY/3GP9xj/cY/3GI/3GP9xj/cTGzdL5Mi3GP9xj/cY/3GP9xj/cY/3GI/3GP9xj/cY/3GP9xj/cY/3GP9xiP9xj/TeVsQamP9xj/cY/3GI/3GP9xj/cY/3GP9xj/cY/3GP9xiP9xj/cY/3GP9xj/cY/3FIlzyGjP9xj/cY/3GP9xiP9xj/cY/3GP9xj/cY/3FMyxxDTv9xj/cY/3GP9xj/cY/3GP9xiP9xj/cY/3GP9xj/cY/3GP9xg1CrK79U2P9xj/cY/3GP9xj/cY/3GP9xj/cYj/cY/z3pUbQWrv9xj/cYj/cY/3GP9xj/cY/3GP9xj/cYVhPa7I/3GP9xj/cY/3GP9xj/cY/3GP9xiP9xj/TjssPE2P9xiP9xj/cY/3GP9xj/cY/3GP9xj/cYhFAty/0o/3GI/3GP9xj/cY/3GP9xj/cY/3GP9xhHPUyMK3GP9xj/cY/3GP9xj/cY/3GP9xiP9xj/cY/3GP9xTn+8KAT/cY/3GP9xj/cY/3GP9xj/cY/3GI/3GP9PVXwaqHGP9xiP9xj/cY/3GP9xj/cY/3GP9xj/cYj/cY/ztQAbav/o/3GP9xj/cYj/cY/3GP9xj/cY/3GP9xj/cY/3GI/3GP9xj/cY/3GP9xT8SME7f/cY/3GP9xj/cY/3GI/3GP9xj/cY/3GP9xj/cY/3GP9xiP9xj/cY/3GP9xj/cY/3GP9xj/cYj/cY/3GP9xj/cY/3GP9xj/cY/3GI/3GP9xj/cY/3GP9xP/fhsQgej/cY/3GP9xj/cY/3GP9xj/cY/3GITTssLE1xj/cY/3GI/3GP9xj/cY/3GP9xj/cTchOLnex4j/cY/3GP9xj/cY/3GP9xj/cY/3GINLwBvEP+j/cY/3GP9xiP9xj/cY/3GP9xj/cY/3EzUvS8rQtxj/cY/3GP9xj/cY/3GP9xiP9xj/cY/3FIlzyGjP9xj/cY/3GP9xj/cY/3GP9xiP9xj/cY/0mXPIaMj/cY/3GP9xj/cY/3GP9xj/cYj/cY/3GP9xj/cY/3GP9xj/cYSfEscO3/cY/3GP9xj/cY/3GI/3GP9xj/cY/3GP9xj/cY/3GP9xRygsjX1xj/cY/3GP9xiP9xj/cY/3GP9xj/cY/3GDqQdLVvi3GP9xj/cY/3GI/3GP9xj/cY/3GP9xj/cY/3EzDVG88q5xj/cY/3GP9xj/cYj/cY/3GP9xj/cY/3GP9xTMscQ07/cY/3GP9xj/cY/3GP9xj/cYj/cY/3GP9xSfEscO3/cYj/cY/3GP9xj/cY/3GP9xj/cY/3GI/3GP9xj/cY/3GP9xRygsjX1xj/cY/3GP9xj/cY/3GP9xiP9xj/cY/3GP9xhC7hzhHo/3GP9xj/cY/3GP9xj/cY/3GP9xiP9xj/cY/3GP9xj/cY/3GP9xj/cYj/cY/3GP9xj/cY/3GP9xj/cY/3E6T8G2sD7/cY/3GP9xj/cY/3GP9xj/cY/3GI/3GP9xj/Ogsxt/TOj/cY/3GP9xj/cYj/cY/3GP9xj/cY/3GP9xj/cY/3GI/3GP9xj/cY/zgxQbjOvnGP9xj/cYj/cY/3GP9xj/cY/3GP9xj/cY/zngxLgfO/9xj/cYj/cY/3GP9xj/cY/3GP9xj/cY/3GI/1VJ3Lb/cY/3GP9xj/cY/3GP9xiP9xj/cY/3GP9xj/cY/3GP9xj/cYj/cY/3GP9xj/cY/3GP9xj/cV0m09mP9xj/cY/3GP9xj/cY/3GP9xj/cYj/cY/3GP9xQZlc9mqP9xj/cY/3GI/3GP9xj/cY/3GP9xj/cY/3FJ28xiQ3GP9xj/cY/3GI/3GP9xj/cY/3GP9xj/cY/3E9gMOzfzyP9xj/cY/3GP9xj/cYj/cY/3GP9xj/cY/3FKS9xrQv9xj/cY/3GP9xiP9xj/cY/3GP9xj/cY/3GP9xQBUsD63/cY/3GP9xj/cY/3GI/3GP9xj/cY/3GP9xj/cTlc07ejLI/3GP9xj/cYj/cY/3GP9xj/cY/3GP9xj/R808kyxxj/cY/3GI/3GP9xj/cY/3GP9xj/cY/3GP9xiP9xj/cYWlzWo/9xj/cY/3GP9xiP9xj/cY/3GP9xj/cY/3Ey8xS9DOtxj/cY/3GP9xj/cY/3GI/3GP9xj/cY/3GP9xj/cY/3GP9xiP9xj/cY/3GP9xSfEscO2P9xj/cY/3GP9xj/cY/3GP9xj/cYj/cY/zq6iLdFd4/3GP9xj/cYj/cY/3GP9xj/cY/3GP9xMt7aviElj/cYj/cY/3GP9xj/cY/3GP9xj/cY/3GI/3GP9xj/cY/3GP8wCOGxCB6I/3GP9xj/cY/3GP9xj/cY/3GP9xiP9JghyH3v9xj/cY/3GP9xj/cYj/cY/3GP9xj/cTzycrMNjXGP9xj/cYj/cY/3GP9xj/cY/3GP9xj/cY/3GI/3GP9xj/cY/1xc1KNxj/cY/3GI/3GP9xj/cY/3GP9xj/cY/3GP9xiP9xj/cY/3E0cGK7j51xj/cY/3GP9xj/cY/3GI/3GP9xj/cY/3FLdlxImnGP9xj/cYj/cY/3GP9xj/cY/3GP9xj/cY/0lsvHk0cY/3GP9xj/cY/3GI/3GP9xj/cY/3GP9xj/cTgtN7fSyHGP9xiP9xj/cY/3GP9xj/cY/3GP9xj/cYj/cY/3GP9xj/cY/3GP9xPycmsNjZcY/3GP9xj/cY/3GP9xj/cYj/cY/3GP9xj/cY/3GP9xj/cY/zIJCL/29/9xj/cY/3GI/3GP9xj/cY/3GP9xj/cY/3E/9+GxCB6P9xj/cY/3GP9xj/cY/3GI/3GP9xj/cY/0ClHAaucY/3GI/3GP9xj/cY/3GP9xj/cY/3GP9xiERjXLnKcY/3GP9xj/cY/3GP9xj/cYj/cY/3GP9xRF4syh3/cY/3GP9xj/cY/3GP9xj/cY/3GI/3GP9xj/cY/3GP9xj/cY/3GP9xiP9xj/cY/3GP9xj/cY/3GP9xj/cYj/cY/3GP9xj/cY/3GP9xj/cUzQTEL7/3GP9xiP9xj/cY/3GP9xj/cY/3GP9xj/QRUsD62P9xj/cY/3GP9xiP9xj/cY/3GP9xj/cY/3FHKCyNfXGP9xj/cY/3GP9xj/cYj/cY/3GP9xj/cY/3GP9xj/cY/3GI/3GP9xj/cY/3GP9xj/cY/3GP9xiP9xj/cY/3GP9xj/cY/3GP9xj/cYj/cY/3GP9xj/cY/3GP9xj/cY/3GI/3GP9xj/cY/3GESNnMcm/3GP9xj/cYj/cY/3GP9xj/cY/3GP9xj/cUc9TIwrcYj/cY/3GP9xj/cY/3GP9xj/cY/3GI/3E77UK1Er2P9xiP9xj/cY/3GP9xj/cY/3GP9xj/cYj/cY/3GP9xj/cY/3GP9xj/cY/3GI/3GP9xj/cY/3GP9xj/cY/3GP9xiP9xj/cY/3GP9xj/cY/3FMyxxDTv9xj/cY/3GP9xj/cY/3GP9xiP9xj/cY/3GP9xj/cY/3GP9xj/cYj/cY/3GP9xj/cY/3GP9xj/cY/3GI/3GP9xj/cY/3GP9xj/Q4Q817xxj/cY/3GP9xj/cYj/cY/3GP9xj/cY/3GP9xTMscQ07/cY/3GP9xj/cY/3GP9xj/cYj/cY/3GP9xj/cY/0mXPIaMj/cY/3GP9xj/cY/3GI/3GP9xj/cY/3GP9xj/cYTn+8GARxj/cY/3GP9xj/cY/3GI/3GP9xj/cY/3GP9xNFIhu63ecY/3GP9xj/cY/3GI/3GP9xj/cY/3GP9xg0hYK7en1xj/cY/3GP9xj/cY/3GP9xj/cYj/cY/3GP9xj/cY/3GP9xj/cY/3GI/3FaXNajj/cY/3GP9xj/cY/3GI/3GP9xj/cY/3GP9xhGPUysK4/3GP9xiP9xj/cY/3GP9xj/cY/3GP9xj/cYj/cY/3GP9xj/cY/3GP9xj/cY/3FAFSwPrf9xj/cY/3GP9xiP9xj/cY/3GP9xj/cY/3GP9xQ/NMwMtxj/cYj/cY/3GP9xj/cY/3GP9xj/cY/0OzrOTFj/cY/3GP9xj/cY/3GP9xj/cYj/cY/3GP9xgyfDW+g8qP9xiP9xj/cY/3GP9xj/cY/3GP9xj/cYj/cY/3GP9xj/cY/3GP9xj/cY/3GI/3GP9xj/cY/3GP9xj/cY/3GP9xiP9xj/cY/3GP9xS2E8Sexxj/cY/3GP9xj/cY/3GP9xiP9xj/cY/3GP9xj/cY/3GP9xj/cYj/cYRkJ8q9iP9xj/cYj/cY/3GP9xj/cY/3GP9xj/cY/3GDk6obfFXo/3GP9xj/cYj/cY/3GP9xj/cY/3GP9xj/cY/3GINVdku6ibj/cY/3GI/3GP9xj/cY/3GP9xj/cY/3GP9xiP9xj/cY/3FPv1wECnGP9xj/cYj/cY/3GP9xj/cY/3GP9xj/cY/3GI/3GP9xj/cY/3GP9xj/cY/3GP9xiP9xj/cY/3GP9xj/cUM43Nxyj/cY/3GP9xj/cYj/cY/3GP9xj/cY/3GP9xhKYTxp7I/3GP9xj/cY/3GI/3GP9xj/cY/3GP9xj/SEJ8m9iP9xj/cY/3GP9xj/cY/3GI/3GP9xj/TjssPE2I/3GP9xj/cY/3GP9xj/cY/3GP9xiE8FLB+tj/cY/3GP9xiP9xj/cY/3GP9xj/cY/3GP9xj/cYj/cY/3GP9xj/cY/3GP9xj/cY/3GDjk4bgbHo/3GP9xj/cY/3GP9xiP9xj/cY/3GP9xhNOyw8Tf9xj/cY/3GP9xj/cY/3GP9xiP9xj/cY/3GP9xj/cUiXPIaM/3GP9xj/cY/3GP9xiP9xj/cY/3GP9xhAKkz9W3GP9xj/cY/3GI/3GP9xj/cY/3GP9xj/Pj8Rs8Duj/cY/3GP9xj/cYj/cY/3GP9xj/cY/3GP9xhM+oxAV/9xj/cY/3GI/3GP9xj/cY/3GP9xj/cY/3GDqPYbZwno/3GP9xiP9xj/cY/3GP9xj/cY/3GP9xj/cYRhf8roD/cY/3GP9xj/cY/3GP9xiP9xj/cY/3GP9xQCpMDlv/cY/3GP9xj/cYj/cY/3GP9xj/cY/3GP9POywcTXGP9xj/cY/3GP9xj/cYj/cY/3GP9xj/cTD/ur8ARXGP9xj/cY/3GP9xj/cY/3GI/3GP9xj/cY/3GP9xj/cY/3GP9xiP9xj/cY/3GFNJ3baP9xj/cY/3GI/3GP9xj/cY/3GP9xj/cY/3GP9xiP9xj/cY/3GP9xj/cY/3GP9xj/cYj/cY/3GP9xj/cY/3GDV1ebqKhnGP9xj/cY/3GP9xj/cY/3GP9xiP9xj/cY/3GP8xM2Gw3J6P9xj/cY/3GP9xj/cY/3GP9xiP9xj/cY/3GP9xj/cY/3GP9xj/cYj/cY/3GP9xj/cY/3GP9xj/cY/3GI/3GP9xj/cY/3GP9xj/SrGMZOdxj/cY/3GP9xj/cYj/cY/3GP9xj/cY/3GDpV67aqFP9xj/cY/3GP9xj/cY/3GP9xiP9xj/cY/3GP9xj/Rxf8roCP9xiP9xj/cY/3GP9xj/cY/3GP9xj/cYj/L2RmGim5nv9xj/cY/3GP9xj/cYj/cY/3GP9xj/cTjKkbg1bv9xiP9xj/cY/3GP9xj/cY/3GP9xj/cYj/cY/3FG/KyQNXGP9xj/cY/3GI/3GP9xj/cY/3GP9xj/cY/3GF0m09n/cY/3GP9xj/cY/3GP9xj/cY/3GI/0DUjBO3/3GI/3GP9xj/cY/3GP9xj/cY/3GP9xiP9xR1ecmob/cY/3GP9xj/cY/3GP9xj/cYj/cY/3GP9xj/cY/3GP9xj/cUWSzKbTcY/3GP9xj/cY/3GI/3GP9xj/cY/3GP9xj/cY/3GP9xiP9xj/cY/3GP9xj/cY/3GP9xj/cYj/cY/3GP9xj/cY/3GP9xj/cYS6XMVaP/cY/3GP9xj/cYj/cY/3GP9xj/cY/3GP9xj/cY/3GI/3GP9xhaXNaj/3GP9xj/cY/3GI/3GP9xj/cY/3GP9xj/cY/3GP9xiP9xj/cY/3GP9xj/cY/3GP9xj/cYj/cY/3GP9xj/cY/3GP9xj/cY/3GI/3GP9xj/cY/3GP9xj/cY/3GP9xiP9xj/cY/3GP9xj/cY/3GP9xj/cYWlzWo4/3GP9xj/cY/3GP9xj/cYj/cY/3GP9xj/cY/3GP9xj/cY/3GI/3GP9xj/cY/3GP9xj/cY/3GP9xiP9xj/cY/3GP9xj/cY/3GP9xj/cYj/Un/fgI/3GP9xj/cY/3GP9xiP9xj/cY/3GP9xj/cY/3GP9xj/cYj/cUW4HLR+/3GP9xj/cY/3GI/3GP9xj/cY/3GP9xj/cY/3GP9xiP9xj/WBPY7HGP9xj/cY/3GP9xj/cYj/cY/3GP9xj/cY/3GP9xj/cYQu4c4R6P9xj/cY/3GP9xj/cYj/cY/3GP9xj/cY/3GP9xj/cY/3GI/3GP9xj/cY/3FWE9rsj/cY/3GP9xiP9xj/cY/3GP9xj/cY/3GP9xj/cYj/cY/3GP9xj/cY/3GP9xj/cY/3GI/3GP9xj/cY/3GP9xj/cY/3GP9xiP9xj/cY/3GP9xj/cY/3GP9xj/cYj/cY/3GP9xj/cY/3GP9xj/cY/3GIXSbS2XGP9xj/cY/3GP9xj/cY/3GI/3GP9xj/cY/3GP9xj/cY/3GP9xT6o8BVxxj/cYj/cY/3GP9xj/cY/3GP9xj/cY/3GFRJ27Zxj/cY/3GP9xj/cY/3GP9xiP9xj/cY/3GP9xj/cY/3GP9xj/cYNQbBu/k+iP9xj/cY/3GP9xj/cY/3GP9xj/cYj/cY/3GP9xj/cYTOVsMalxiP9xj/cY/3GP9xj/cY/3GP9xj/cYj/cY/3GP9xj/RPNM0Mv/cY/3GP9xj/cY/3GI/3GP9xj/cY/3GP9xj/cYOU/Bt7A+j/cYj/cY/3GP9xj/cY/3GP9xj/cY/3GEiCHHfecY/3GP9xj/cY/3GP9xiP9xj/cY/3GP9xj/OcqRuDVuiP9xj/cY/3GP9xj/cY/3GP9xj/cYj/TcscQ07/cY/3GP9xj/cYj/cY/3GP9xj/cY/3GP9xj/cY/3FAFSwPrf9xj/cY/3GP9xiP9xj/cY/3GP9xj/cY/3E3A/a5/AmP9xiP9xj/cY/3GP9xj/cY/3GP9xj/cYTTssPE3/cY/3GP9xiP9xj/cY/3GP9xj/cY/3GP9NyxxDTo/3GP9xj/cY/3GP9xj/cYj/cY/3GP9xhGKCytfY/3GP9xj/cY/3GP9xj/cY/3GP9xiP9MkKxW9Y/3GP9xj/cY/3GP9xj/cYj/cY/3GP9xj/cTLiEb4d7o/3GP9xj/cY/3GP9xj/cY/3GI/3GP9xj/cYNjFBus6+/3GP9xj/cYj/cY/3GP9xj/cY/3GP9xj/cY/3GI/3GP9xj/cY/3GP9xj/cY/3GP9xiP9xj/cY/3GP9xj/cY/3GP9xj/cYPdVXsyqo/3GP9xj/cY/3GP9xiP9xj/cY/3GP9xj/cY/3GP9xj/cYj/cY/3GP9xj/cY/zawArtP/f9xj/cY/3GP9xj/cY/3GI/3GP9xj/cY/3GE1AXDv6/3GP9xj/cYj/cY/3GP9xj/cY/3GP9xj/cYT+7MERP/cY/3GP9xiP9xj/cY/3GP9xj/cY/3GP9xOS1jt9Kc/3GP9xj/cY/3GP9xj/cYj/cY/3GP9xj/cY/3GP9xg7Ira13Un/cY/3GP9xj/cY/3GP9xj/cY/3GI/3GP9MYTxJ7HGI/3GP9xj/cY/3GP9xj/cY/3GP9xiP9xTpUcJq6P9xj/cY/3GP9xiP9xj/cY/3GP9xj/cY/3GP9xj/cYj/SvEscO2P9xj/cY/3GI/3GP9xj/cY/3GP9xj/cY/3GP9POywcTXGP9xj/cY/3GI/3GP9xj/cY/3GP9xj/cY/3E6bQO2kvz/cY/3GP9xj/cY/3GP9xj/cY/3GI/3GP9xg8BKGz+15xj/cYj/cY/3GP9xj/cY/3GP9xj/cY/3GI/3GP9xhKYTxp7I/3GP9xj/cY/3GP9xj/cY/3GP9xiP9xj/cT1EQbO7vv9xj/cY/3GP9xiP9xj/cY/3GP9xj/cY/zEdAr/i/XGP9xj/cY/3GI/3GP9xj/cY/3GP9xj/cY/3GP9xiP9xj/cY/3GP9xj/cY/3GP9xj/cYj/cY/3GP9xj/cY/3GP9xj/cY/3GI/3GP9xj/cY/3GP9xj/cY/3GP9xiP9xj/cY/3GP9xj/cY/3GP9xj/cYj/NVYSu6ntcY/3GP9xj/cY/3GP9xj/cY/3GI/3GP9xj/cY/3GP9xj/cY/3GP9xiP9xj/RrgctH6P9xj/cY/3GI/3GP9xj/cY/3GP9xj/cY/3FGAtyv0v9xj/cY/3GI/3GP9xj/cY/3GP9xj/cY/3GP9xiP9xj/cY/3GP9xj/cY/3GP9xj/cYQu4c4R6P9xj/cY/3GP9xiP9xj/cY/3GP9xj/cY/3GP9xj/cYj/cYRI2cxyb/cY/3GP9xj/cY/3GP9xiP9xj/cY/3GP9xj/cT6/JLFA23GP9xj/cY/3GI/3GP9xj/cY/3GP9xj/P/OYsQxncY/3GP9xj/cY/3GP9xj/cYj/cY/3GP9xj/TGE8Wez/cY/3GP9xj/cY/3GP9xj/cYj/cY/3GP9xj/QRUsD62P9xj/cY/3GP9xj/cY/3GP9xj/cYj/cY/3GE6qPCVcj/cY/3GP9xj/cY/3GP9xj/cYj/cY/3E9ncWyYjpxj/cY/3GP9xiP9xj/cY/3GP9xj/cYN4YBuXn+j/cY/3GP9xj/cY/3GP9xj/cYj/cY/3GP9xgxnUG+Yr5xj/cYj/cY/3GP9xj/cY/3GP9xj/cY/3GEBu3AoSiP9xj/cY/3GP9xj/cY/3GP9xj/cYj/cY/3E1DqO78Vz/cY/3GP9xj/cYj/cY/3GP9xj/cY/3GP9xj/cY/3GI/3GP9xj/cY/3GP9xj/cY/3GP9xg882y0DJP/cY/3GP9xj/cY/3GP9xj/cYj/cY/3GP82+IO7B3yP9xj/cY/3GP9xj/cY/3GP9xiP9xj/cY/3FLdlxImnGP9xj/cY/3GI/3GP9xj/cY/3GP9xj/cY/3E/QXaxvon/cY/3GP9xj/cY/3GP9xiP9xj/cY/3GP9xj/cY/3FHbLyZNI/3GP9xj/cY/3GP9xj/cYj/cY/3GP9xj/cY/3GEzlbEGp/3GP9xj/cY/3GP9xj/cY/3GP9xiP9xj/cY/3GP9xj/cY/3GP9xj/cYj/cUphPGnsj/cYj/cY/3GP9xj/cY/3GP9xj/cY/3GI/3GP9xMN2IvyJ3cY/3GP9xiP9xj/cY/3GP9xj/cY/3GP9xj/P8w2sTPJcY/3GP9xiP9xj/cY/3GP9xj/cY/3GP9xj/cYRigsrX2P9xj/cY/3GI/3GP9xj/cY/3GP9xj/cY/3GP9xhIlzx2jHGP9xiP9xj/cY/3GP9xj/cY/3GP9xj/cYj/RWNcycqP9xj/cY/3GP9xj/cY/3GI/3GP9xj/cY/3GP9xj/cY/zoUUrfrrY/3GP9xj/cYj/cY/3GP9xj/cY/3GP9xj/cU0AvC/0cY/3GP9xj/cY/3GP9xj/cYj/cY/3GP9xj/cYQbOs9MWP9xj/cYj/cY/3GP9xj/cY/3GP9xj/cY/3GFF/34D/cY/3GP9xj/cY/3GP9xiP9xj/cY/3GP9xg59RG2Cu5xj/cY/3GP9xj/cY/3GP9xiP9xj/cY/3GP9xj/cY/3GP9xj/cU+qPAVccY/3GI/3GP9xj/cY/3GP9xj/cY/3GP9xiDa1RbpKuo/3GP9xj/cYj/cY/3GP9xj/cY/3GP9xj/cY/3E+boGxkX5xj/cY/3GP9xj/cY/3GP9xiP9xj/cY/3GP9cXNSjcY/3GP9xiP9xj/cY/3GP9xj/cY/3GP9xj/cYhDXizaHY/3GP9xiP9xj/cY/3GP9xj/cY/3GP9xj/cYhBhDznvHGP9xiP9xj/cY/3GP9xj/cY/3GP9xj/cYj/TfqMQFeI/3GP9xj/cY/3GP9xj/cY/3GP9xiP9xQyO83cT/cY/3GP9xj/cYj/cY/3GP9xj/cY/3GP9xj/cY/0x2XFiaj/cY/3GP9xj/cY/3GP9xj/cYj/cY/3GP9xj/cY/3GP9xj/cUnGrGOVcY/3GP9xj/cY/3GP9xj/cY/3GI/3GP9xj/cYNpv0umQLj/cY/3GP9xj/cY/3GP9xj/cY/3GI/3GP9xj/cY/3GP9xj/TzssHE1xj/cY/3GP9xj/cY/3GI/3GP9xj/cY/3FNQFw7+o/3GP9xj/cYj/cY/3GP9xj/cY/3GP9xP1Klsa1aj/cY/3GP9xj/cYj/cY/3GP9xj/cYSnZcaJqP9xj/cYj/cY/3GP9xj/cY/3GP9xg0sAK8T/2P9xj/cY/3GP9xiP9xj/cY/3GP9xj/cYRfyssDWI/3GP9xj/cY/3GP9xj/cY/3GP9xiP9xT/P8EMCP9xj/cY/3GP9xj/cYj/cY/3GP9xj/cY/3E2X3K6oI2I/3GP9xj/cY/3GP9xj/cY/3GP9xiP9xj/cY/3GEGEPPe8/3GP9xj/cY/3GP9xj/cY/3GI/3GP9xj/cT6zUbJMro/3GI/3GP9xj/cY/3GP9xj/cY/3GP9xiP9xj/cY/3GP9xj/cY/3GP9VSdy2j/cY/3GP9xj/cY/3GP9xj/cY/3GI/3GP9xj/cY/3GP9xj/cY/3GP9xiP9xj/cY/3GP9xj/cY/3GP9xj/cYj/cY/3GP9xj/cY/3GP9xj/cY/3GI/3GP9E7hzBHnGP9xj/cYj/cY/3GP9xj/cY/3GP9xj/cY/3GI/zh9s7iCTHGP9xj/cY/3GI/3GP9xj/cY/3GP9xj/cYSSGcfeaP9xj/cYj/cY/3GP9xj/cY/3GP9xj/cY/3GEAqTA5b/3GP9xj/cY/3GP9xj/cY/3GP9xiP9xj/cY/zK/c79AjI/3GP9xj/cY/3GP9xj/cY/3GP9xiP9xj/cY/3GP8/44+yHHCI/3GP9xj/cY/3GP9xj/cY/3GP9xiP865OG2Gx5xj/cY/3GP9xj/cYj/cY/3GP9xj/cY/3GP9xj/cY/3GI/3GP9xj/cTfoprkXWf9xj/cY/3GP9xiP9xj/cY/3GP9xj/cY/3GP9xj/cYj/cY/3GP9xj/cY/3GP9xj/cUnGrGOVcY/3GP9xj/cY/3GP9xj/cY/3GI/3GP9xhBs6z0xY/3GP9xj/cY/3GI/3GP9xj/cY/3GP9xj/cY/3GP9xiP9xj/cU0V3C6icY/3GP9xj/cY/3GP9xj/cY/3GI/3GP9xVEnbtnGP9xj/cY/3GP9xiP9xj/cY/3GP9xj/cTYsEbrT7o/3GP9xj/cY/3GP9xiP9xj/cY/3GP9xj/TGE8Wez/cY/3GP9xj/cY/3GP9xiP9xj/cY/3GP9xj/SwdMX4txj/cY/3GP9xiP9xj/cY/3GP9xj/cY/3GP9NyxxDTo/3GP9xj/cY/3GP9xj/cYj/cY/3GP9xj/cY/3FD7hzBHnGP9xj/cY/3GP9xj/cY/3GP9xiP9xj/cY/zoDI7b83HGP9xiP9xj/cY/3GP9xj/cY/3GP9xj/cYhHghyX3o/3GP9xj/cY/3GP9xiP9xj/cY/3GP9xj/cY/3GP9xj/QRUsD62P9xj/cY/3GP9xiP9xj/cY/3GP9xj/cY/3GELd7NIhcYj/cY/3GP9xj/cY/3GP9xj/cY/3GI/3GP9xS6XMVaP/cYj/cY/3GP9xj/cY/3GP9xj/cY/3GI/3FMyxwzTnGP9xj/cY/3GI/3GP9xj/cY/3GP9xj/cTMSgbztfnGP9xiP9xj/cY/3GP9xj/cY/3GP9xj/cYM28jvZDc/3GP9xj/cYj/cY/3GP9xj/cY/3GP9xj/WBPY7HGI/3GP9xj/cY/3GP9xj/cY/3GP9xiP9xj/cY/3GP9xQu4c4R6I/3GP9xj/cY/3GP9xj/cY/3GP9xiP9xj/cY/3GP9xj/cY/3GDklgbfafv9xiP9xj/cY/3GP9xj/cY/3GP9xj/cYj/cY/3GP9HzTyTLHGP9xj/cY/3GP9xj/cY/3GI/3GP9xj/cY/3GP9xj/cU5qnBlWcY/3GI/3GP9xj/cY/3GP9xj/cY/3GP9xiP9xj/cYQbOs9MWP9xj/cY/3GP9xiP9xj/cY/3GP9xj/cY/3GD8SMrHtzY/3GP9xj/cY/3GP9xj/cY/3GI/3GP9xO+1CtRK9iP9xj/cY/3GP9xj/cY/3GP9xj/cYj/cY/3FHQnyL2HGP9xiP9xj/cY/3GP9xj/cY/3GP9xj/cTJv9r6QCY/3GP9xj/cY/3GP9xj/cYj/cY/3GP9xj/cY/3GP9xj/cYR2y8mTT/cY/3GP9xj/cY/3GI/3GP9xj/cY/3GP9xj/cY/3GFRJ27Zxj/cY/3GP9xj/cY/3GP9xj/cYj/cY/3GP9xj/cYOQAstv/TcY/3GI/3GP9xj/cY/3GP9xj/cY/3GP9xiELzTODLj/cY/3GP9xj/cY/3GP9xj/cY/3GI/3GP9xj/cY/3GP9xj/cY/3GP9GeHyoeHGP9xj/cY/3GI/3GP9xj/cY/3GP9xj/cY/3GP9xiP9xj/cY/3GP9xj/cY/3GP9xj/cYj/cY/3GP9xSfEscO3/cYj/cY/3GP9xj/cY/3GP9xj/cY/3GI/3FaXNajj/cY/3GP9xj/cY/3GI/3GP9xj/cY/3GP9xj/cY/3GP9xiP9xj/cYQgls72mP9xj/cYj/cY/3GP9xj/cY/3GP9xj/cY/3GI/3GP9xj/cY/3GP9xj/cY/3GP9xiP9xj/cY/3GP9xj/cY/3GP9xQplc1mpxj/cY/3GP9xj/cY/3GP9xj/cYj/cY/3GP9xj/cY/3GP9xj/cY/3GI/3GP9xj/cY/3FFuBy0fv9xiP9xj/cY/3GP9xj/cY/3GP9xj/cYOsPVtjwq/3GP9xj/cY/3GP9xiP9xj/cY/3GP9xj/cY/3GP9xj/cYhAbtwKEo/3GP9xj/cY/3GP9xj/cY/3GP9xiP9xj/cU0V3C6icY/3GP9xj/cY/3GP9xj/cY/3GI/3GP9xj/NFoDvaX8j/cY/3GP9xj/cYj/cY/3GP9xj/cY/3GP9xj/PT/ktMAbj/cY/3GP9xj/cY/3GP9xiP9xj/cY/3GP9xj/cUiXPIaM/3GP9xj/cY/3GP9xiP9xj/cY/3GP9xj/cY/3GP9xj/cYj/cYU0ndto/3GP9xj/cY/3GP9xiP9xj/cY/3GP9xj/cY/3GP9xj/cYj/TcscQ07/cY/3GP9xj/cYj/cY/3GP9xj/cY/3GP9xj/cY/3GEzLHDNOcY/3GP9xj/cY/3GI/3GP9xj/cY/3GP9xj/cY/3GP9xQ/NMwMtxiP9xj/cY/3GP9xj/cY/3GP9xj/cYj/cY/zVSIbyt3v9xj/cY/3GP9xj/cY/3GP9xj/cYj/cY/3GP9xj/cYSNvMgkOP9xj/cY/3GP9xj/cY/3GI/3GP9xj/cY/3GP88ZSG0mt5xj/cY/3GP9xj/cYj/cY/3GP9xj/cY/3E6nHO2Y4yP9xj/cY/3GP9xj/cY/3GI/3GP9xj/cY/3GP9xj/cY/3GP9xiP9xj/cY/3GP9xg+wGOxP5xxj/cYj/cY/3GP9xj/cY/3GP9xj/cY/3GI/3GP9xj/cY/3GP9xj/cYSmE8aeyP9xj/cY/3GP9xiP9xj/cY/3GP9xj/cY/yMxgBrs5/6P9xj/cY/3GP9xiP9xj/cY/3GP9xj/cY/3GP9xQYQ897yP9xj/cY/3GI/3GP9xj/cY/3GP9xj/cY/3GP9xRF4syh3/cY/3GP9xiP9xj/cY/3GP9xj/cY/3GP9xj/cYj/cY/3GP9xRbgctH7/cY/3GI/3GP9xj/cY/3GP9xj/cY/3GP9xiP9Gksym03GP9xj/cYj/cY/3GP9xj/cY/3GP9xj/cY/3FNOyw8TY/3GP9xj/cYj/cY/3GP9xj/cY/3GP9xj/cYQsjM03Nxj/cY/3GP9xiP9xj/cY/3GP9xj/cY/3GP9xhFzTyzLP9xj/cYj/cY/3GP9xj/cY/3GP9xj/cY/3GI/3E5CzG39M7/cY/3GP9xj/cY/3GP9xiP9xj/cY/3GP9xj/cY/3GP9xj/cYj/cY/3GP9xj/cY/3GP9IQnyb2I/3GP9xj/cY/3GP9xj/cYj/cY/3GP9xj/cY/3GP9xj/cY/3GI/0mCHIfe/3GP9xj/cY/3GP9xiP9xj/cY/3GP9xj/cY/3GP9xj/cYj/cY/3GP9xj/cY/3GP9xj/cY/3GI/3GP9xj/cY/3GP9xj/cY/3GP9xiEW4HKR+cY/3GP9xj/cY/3GI/3GP9xj/cY/3GP9xj/cY/3GP9xiP9xSIIcd95xj/cY/3GP9xj/cYj/cY/3GP9xj/cY/3GP9xS2E8Sexxj/cY/3GP9xj/cYj/cY/3GP9xj/cY/3GP9xj/cY/3GI/3GP9xj/cY/3GP9xj/cY/3GP9xiP9xj/cY/3GP9xj/cY/3GP9xj/cYj/cY/3GP9xj/cY/3GP9xj/cY/3GI/3GP9xj/cY/3GP9xj/cY/3GP9xiP9xj/cY/3GP9xj/cY/3GP9xj/cYj/cY/3GP9xj/cY/3GP9xj/cY/3GITOVsMalxj/cY/3GP9xj/cYj/cY/3GP9xj/cY/3GP9xj/cY/3GI/3GP9xj/cY/3GP9xj/cY/3GP9xiDgDI7j83P9xj/cY/3GP9xiP9xj/cY/3GP9xj/cY/3GP9xg0tPK8Sw3/cY/3GI/3GP9xj/cY/3GP9xj/cY/3GP9xiFpc1qP/cY/3GP9xj/cY/3GP9xiP9xj/cY/3GP9xj/cY/3GP9BFSwPrY/3GP9xj/cY/3GP9xiP9xj/cY/3GP9xj/cY/zW447xHHI/3GP9xiP9xj/cY/3GP9xj/cY/3GP9xj/cYj/NCR+vNuBcY/3GP9xj/cY/3GP9xj/cY/3GI/3GP9xj/QLo8FVz/cY/3GP9xj/cY/3GP9xj/cYj/cY/3GP9xMR4ovuHXcY/3GP9xj/cYj/cY/3GP9xj/cY/3GP9xhM5WxBqf9xj/cY/3GP9xj/cY/3GP9xiP9xj/cY/3GP9xj/cY/3GP9xj/cYj/cY/3GP9xj/cY/3GP9xj/cTqho7ZeXIj/cY/3GP9xj/cY/3GP9xj/cY/3GI/3GP9IPUycK/9xj/cY/3GP9xj/cY/3GI/3GP9xj/cY/3GP9xj/cY/3GP9xiP9xj/cY/3GP9xj/cY/3GP9xj/cYj/cY/3GP9xj/cUwAvE/0j/cYj/cY/3GP9xj/cY/3GP9xj/cY/3GI/3GP9xhLyxxTTo/3GP9xiP9xj/cY/3GP9xj/cY/3GP9xj/cTLiEb4d7o/3GP9xj/cYj/cY/3GP9xj/cY/3GP9xj/cUc9TIwrcYj/cY/3GP9xj/cY/3GP9xj/cY/3GI/3GEeXPJaMiP9xj/cY/3GP9xj/cY/3GP9xj/cYj/cY/3FC7hzhHo/3GP9xiP9xj/cY/3GP9xj/cY/3GP9xj/cYj/NBKBve1+/3GP9xj/cY/3GP9xj/cY/3GI/3GP9xj/cY/3GESSzMbTj/cY/3GP9xj/cY/3GP9xj/cYj/cY/3GDY1MrnKzXGP9xj/cYj/cY/3GP9xj/cY/3GP9xj/cY/3E9MxKyzO1xiP9xj/cY/3GP9xj/cY/3GP9xj/cYj/cYQCpM/Vtxj/cY/3GP9xj/cY/3GP9xiP9xj/cY/3GDi1cbdKjnGP9xj/cY/3GP9xj/cYj/cY/3GP9xj/cY/3GP9xj/cY/3GISfEsYO1xj/cY/3GP9xiP9xj/cY/3GP9xj/cY/3GP9xj/cYj/cY/3GP9xj/cY/3GP9xj/cY/3GI/3GP9xj/cY/3E172K7EJ3/cY/3GP9xiP9xj/cY/3GP9xj/cY/3GP9xj/cYj/cY/3GP9xj/cY/3GP9xj/cY/3GI/3GP9xj/cY/3GP9xj/cY/3GP9xiP9xTMscM05xj/cY/3GP9xiP9xj/cY/3GP9xj/cY/3GP9xj/cYj/cY/3GP9xj/cY/3GP9xj/cY/3GI/3GP9xj/cY/3GP9xj/cY/3GP9xiP9xhLyxxTTo/3GP9xj/cYj/cY/3GP9xj/cY/3GP9xj/cY/3GI/3GP9xhJ8Sxg7XGP9xiP9xj/cY/3GP9xj/cY/3GP9xj/cYj/cY/3GP9xj/WBPY7HGP9xj/cY/3GI/3GP9xj/cY/3GP9xj/cY/3GP9xgwpja/Wclxj/cY/3GI/3GP9xj/cY/3GP9xj/cY/3GP9DhDzXvHGP9xj/cYj/cY/3GP9xj/cY/3GP9xj/cY/3GDGdQb9ivv9xj/cY/3GP9xj/cYj/cY/3GP9xj/cY/3GP8w2HGxN47/cY/3GP9xiP9xj/cY/3GP9xj/cY/3GP9xS2E8Sexxj/cY/3GP9xiP9xj/cY/3GP9xj/cY/3GP9xj/cYj/cY/0TuHMEecY/3GP9xiP9xj/cY/3GP9xj/cY/3GP9xj/cYj/cY/1gT2Oxxj/cY/3GP9xj/cY/3GI/3GP9xj/cY/3GP9xhHbLyZNP9xj/cY/3GP9xj/cY/3GP9xiP9xj/cY/3GP9xTUBcO/qP9xj/cY/3GI/3GP9xj/cY/3GP9xj/cY/3GP9HzTyTLHGP9xiP9xj/cY/3GP9xj/cY/3GP9xj/cYj/cTktY7bSnHGP9xj/cY/3GI/3GP9xj/cY/3GP9xj/cYON+xuCBO/3GP9xj/cYj/cY/3GP9xj/cY/3GP9xj/cY/3GI/3GEAqTP1bcY/3GP9xj/cY/3GP9xj/cYj/cY/3GP9xj/cY/3GP9xT5UcBq5xj/cY/3GP9xj/cY/3GP9xj/cYj/cY/3GP9xj/cY/087LBxNcY/3GP9xj/cY/3GP9xj/cYj/cY/3GP9xj/cY/3GP9xj/cY/3GI/3GP9xj/cY/3GP9xj/cY/3GP9xiP9xj/cY/3GP9xj/cY/3GP9xj/cYj/cY/3GP9xj/cY/3GP9xj/cY/3GI/3GP9xj/cY/3GP9xj/cY/3GP9xiP9xj/cY/3GP9xj/cY/3GP9xj/cYj/cY/3GP9xj/cY/3GP9xj/cY/0Z4fKh4cY/3GP9xj/cYj/cY/3GP9xj/cY/3GP9xj/cY/3GEzLHDNOcY/3GP9xj/cY/3GI/3GP9xj/cY/3GP9xj/cY/3GP9xiP9xj/cY/3GP9xj/cY/3GP9xj/cUA/bA0Jj/cY/3GP9xj/cYj/cY/3GP9xj/cY/3GP9xj/cYSmE8aeyP9xj/cY/3GI/3GP9xj/cY/3GP9xj/cY/3GP9xiP9xj/cY/3GP9xj/cY/3GP9xj/cYj/cY/3GP9xj/cY/3GP9xj/cY/3GI/3FC7hzhHo/3GP9xj/cYj/cY/3GP9xj/cY/3GP9xj/cY/3GELIzNNzcY/3GP9xiP9xj/cY/3GP9xj/cY/3GP9xj/cYj/cY/0a4HLR+j/cY/3GP9xiP9xj/cY/3GP9xj/cY/3GP9xj/cYj/cY/0goLI19cY/3GI/3GP9xj/cY/3GP9xj/cY/3GP9xiP9xj/cY/3GP86KXK31o2P9xj/cYj/cY/3GP9xj/cY/3GP9xj/cY/3GI/3GP9xj/cY/3GP9JghyH3v9xiP9xj/cY/3GP9xj/cY/3GP9xj/cYj/cY/3EioGQa5fm+/3GI/3GP9xj/cY/3GP9xj/cY/3GP81p7S8WEv/cY/3GP9xiP9xj/cY/3GP9xj/cY/3GP9xhEXiy6HXGP9xj/cY/3GI/3GP9xj/cY/3GP9xj/cY/3GP9xTSr8PVD/cY/3GP9xj/cY/3GP9xiP9xj/cY/3GP9xj/cY/3GP9xj/cYj/cY/3GP9xj/cY/3GP9xhHceyY4f9xj/cYj/cY/3GP9xj/cY/3GP9xj/cY/3GIJqUAGqWv/o/3GP9xj/cY/3GP9xj/cYj/cY/3GP9xj/cYNdZRuymu/3GP9xj/cY/3GP9xj/cY/3GP9xiP9xj/cY/3FAFSz+rXGI/3GP9xj/cY/3GP9xj/cY/3GP9xiP9xj/cY/3GDUkA7vb/I/3GP9xj/cY/3GI/3GP9xj/cY/3GP9xj/cYQYQ897z/cY/3GP9xj/cYj/cY/3GP9xj/cY/3GP9xj/cY/3GI/3GP9xj/cY/3GP9xj/cY/3GP9xiP9xj/cY/3GP9xj/cY/3GP9xj/cYj/cY/3GP9xRbgctH7/cY/3GI/3GP9xj/cY/3GP9xj/cY/3GP9xiP9xj/cY/3GP9xRdJsstmP9xiP9xj/cY/3GP9xj/cY/3GP9xj/cYj/Q8jM43P/cY/3GI/3GP9xj/cY/3GP9xj/cY/3GP9xNHxhvIOe/3GP9xiP9xj/cY/3GP9xj/cY/3GP9xj/cYhLkKxG9XGP9xj/cY/3GP9xj/cY/3GI/3GP9xj/cY/znCg7g9fP9xj/cY/3GP9xj/cY/3GP9xiP9xj/cY/3GP9xj
[truncated: 1,945,337 more chars]
