# Supplementary material for: Automated imaging and identification of proteoforms directly from ovarian cancer tissue
Source: Nat Commun. 2023 Oct 14;14:6478. doi: 10.1038/s41467-023-42208-3 (PMC10576781; doi:10.1038/s41467-023-42208-3)
Supplement: Supplementary file 6 — Supplementary Data 2 [file 41467_2023_42208_MOESM6_ESM.zip › Supplementary Data 2/25 22205 ensemble.tdValidate]

<?xml version="1.0"?>
<pvsDataSet xmlns:xsi="http://www.w3.org/2001/XMLSchema-instance" xmlns:xsd="http://www.w3.org/2001/XMLSchema" version="1" xmlns="http://www.topdownproteomics.org/ms/pvml">
  <cvList count="2">
    <cv id="MS" fullName="Proteomics Standards Initiative Mass Spectrometry Ontology" version="1.18.1" URI="http://psidev.cvs.sourceforge.net/*checkout*/psidev/psi/psi-ms/mzML/controlledVocabulary/psi-ms.obo" xmlns="http://psi.hupo.org/ms/mzml" />
    <cv id="UO" fullName="Unit Ontology" version="1.20" URI="http://obo.cvs.sourceforge.net/*checkout*/obo/obo/ontology/phenotype/unit.obo" xmlns="http://psi.hupo.org/ms/mzml" />
  </cvList>
  <metadata>
    <contact>
      <guid>00000000-0000-0000-0000-000000000000</guid>
      <name />
      <organization />
      <address />
      <URL />
      <email />
    </contact>
    <sampleProcessing>
      <fixedModificationList />
    </sampleProcessing>
    <parameters>
      <userParam name="FragmentationMaxPpmTolerance" value="5" xmlns="http://psi.hupo.org/ms/mzml" />
      <userParam name="PrecursorMinimumCharge" value="1" xmlns="http://psi.hupo.org/ms/mzml" />
      <userParam name="FDRCounts" value="1000" xmlns="http://psi.hupo.org/ms/mzml" />
      <userParam name="DistributionGenerator" value="0" xmlns="http://psi.hupo.org/ms/mzml" />
      <userParam name="PrecursorSubPpmTolerance" value="3" xmlns="http://psi.hupo.org/ms/mzml" />
      <userParam name="UseTHRASHnoiseCalc" value="False" xmlns="http://psi.hupo.org/ms/mzml" />
      <userParam name="ShowPrecursorIsotopicFits" value="True" xmlns="http://psi.hupo.org/ms/mzml" />
      <userParam name="ShowInternalFragmentFlags" value="False" xmlns="http://psi.hupo.org/ms/mzml" />
      <userParam name="SharedIsotopeColor" value="Black" xmlns="http://psi.hupo.org/ms/mzml" />
      <userParam name="ShowFragmentationSpectraAnnotations" value="True" xmlns="http://psi.hupo.org/ms/mzml" />
      <userParam name="PlotNoisePeaks" value="False" xmlns="http://psi.hupo.org/ms/mzml" />
      <userParam name="PrecursorSignalToNoiseCutoff" value="1" xmlns="http://psi.hupo.org/ms/mzml" />
      <userParam name="UseShapeValidator" value="False" xmlns="http://psi.hupo.org/ms/mzml" />
      <userParam name="RecentFilePaths" value="" xmlns="http://psi.hupo.org/ms/mzml" />
      <userParam name="InstrumentModel" value="" xmlns="http://psi.hupo.org/ms/mzml" />
      <userParam name="InstrumentManufacturer" value="" xmlns="http://psi.hupo.org/ms/mzml" />
      <userParam name="TerminalFragmentGradient" value="False" xmlns="http://psi.hupo.org/ms/mzml" />
      <userParam name="PrecursorIntensityClusterTolerance" value="0.5" xmlns="http://psi.hupo.org/ms/mzml" />
      <userParam name="HighlightSelectedIon" value="True" xmlns="http://psi.hupo.org/ms/mzml" />
      <userParam name="FragmentationSubPpmTolerance" value="3" xmlns="http://psi.hupo.org/ms/mzml" />
      <userParam name="UserName" value="" xmlns="http://psi.hupo.org/ms/mzml" />
      <userParam name="MaximumCharge" value="60" xmlns="http://psi.hupo.org/ms/mzml" />
      <userParam name="ShowPrecursorColorPeaks" value="False" xmlns="http://psi.hupo.org/ms/mzml" />
      <userParam name="IsotopicallyResolvedPrecursor" value="True" xmlns="http://psi.hupo.org/ms/mzml" />
      <userParam name="Left" value="126" xmlns="http://psi.hupo.org/ms/mzml" />
      <userParam name="UseSimpleValidator" value="True" xmlns="http://psi.hupo.org/ms/mzml" />
      <userParam name="ShowFragmentationIsotopicFits" value="True" xmlns="http://psi.hupo.org/ms/mzml" />
      <userParam name="PrecursorMaximumCharge" value="1" xmlns="http://psi.hupo.org/ms/mzml" />
      <userParam name="Width" value="1678.6666666666665" xmlns="http://psi.hupo.org/ms/mzml" />
      <userParam name="ThrashNoiseWindow" value="1000" xmlns="http://psi.hupo.org/ms/mzml" />
      <userParam name="PrecursorMaxPpmTolerance" value="5" xmlns="http://psi.hupo.org/ms/mzml" />
      <userParam name="IncludeInternalFragments" value="False" xmlns="http://psi.hupo.org/ms/mzml" />
      <userParam name="MinimumCharge" value="1" xmlns="http://psi.hupo.org/ms/mzml" />
      <userParam name="FragmentMapColorScheme" value="Ion Type" xmlns="http://psi.hupo.org/ms/mzml" />
      <userParam name="MinimumFragmentSize" value="2" xmlns="http://psi.hupo.org/ms/mzml" />
      <userParam name="Email" value="" xmlns="http://psi.hupo.org/ms/mzml" />
      <userParam name="MinimumRequiredScore" value="0.6" xmlns="http://psi.hupo.org/ms/mzml" />
      <userParam name="Height" value="949.3333333333333" xmlns="http://psi.hupo.org/ms/mzml" />
      <userParam name="PrecursorMercury7Limit" value="0.0001" xmlns="http://psi.hupo.org/ms/mzml" />
      <userParam name="Organization" value="" xmlns="http://psi.hupo.org/ms/mzml" />
      <userParam name="PrecursorMinimumRequiredScore" value="0.1" xmlns="http://psi.hupo.org/ms/mzml" />
      <userParam name="ShowPrecursorSpectraAnnotations" value="True" xmlns="http://psi.hupo.org/ms/mzml" />
      <userParam name="MinimumInternalFragmentScore" value="0.7" xmlns="http://psi.hupo.org/ms/mzml" />
      <userParam name="Address" value="" xmlns="http://psi.hupo.org/ms/mzml" />
      <userParam name="Top" value="28" xmlns="http://psi.hupo.org/ms/mzml" />
      <userParam name="Mercury7Limit" value="0.0001" xmlns="http://psi.hupo.org/ms/mzml" />
      <userParam name="Url" value="" xmlns="http://psi.hupo.org/ms/mzml" />
      <userParam name="FragmentIntensityClusterTolerance" value="0.5" xmlns="http://psi.hupo.org/ms/mzml" />
      <userParam name="SignalToNoiseCutoff" value="1" xmlns="http://psi.hupo.org/ms/mzml" />
      <userParam name="AminoAcidsPerRow" value="25" xmlns="http://psi.hupo.org/ms/mzml" />
      <userParam name="Guid" value="00000000-0000-0000-0000-000000000000" xmlns="http://psi.hupo.org/ms/mzml" />
      <userParam name="ShowProteoformColorGraphicalFragmentMap" value="True" xmlns="http://psi.hupo.org/ms/mzml" />
      <userParam name="I2MSMode" value="False" xmlns="http://psi.hupo.org/ms/mzml" />
      <userParam name="ThrashNoiseRecalc" value="1000" xmlns="http://psi.hupo.org/ms/mzml" />
      <userParam name="UseAveragine" value="False" xmlns="http://psi.hupo.org/ms/mzml" />
      <userParam name="ShowFragmentationColorPeaks" value="False" xmlns="http://psi.hupo.org/ms/mzml" />
    </parameters>
  </metadata>
  <experimentList>
    <experiment id="1">
      <observationList>
        <observation>
          <sourceFile id="SF0" name="20220415_APOLLO#D1-7_4ums_testline_01_25targets_01.raw" location="X:\Projects\2021 Su - nanoDESI\PiMS2\APOLLO_Ovary\APOLLO_#D1-7\line_01">
            <cvParam cvRef="MS" accession="MS:1000563" name="Thermo RAW file" xmlns="http://psi.hupo.org/ms/mzml" />
            <cvParam cvRef="MS" accession="MS:1000568" value="none" name="MD5" xmlns="http://psi.hupo.org/ms/mzml" />
            <cvParam cvRef="MS" accession="MS:1000768" name="Thermo nativeID format" xmlns="http://psi.hupo.org/ms/mzml" />
          </sourceFile>
          <calibrationOffset value="0" type="ppm" />
          <scanRangeText>1758-1830</scanRangeText>
          <spectrum id="scan=0" index="0" defaultArrayLength="0">
            <cvParam cvRef="MS" accession="MS:1000511" value="2" name="ms level" xmlns="http://psi.hupo.org/ms/mzml" />
            <cvParam cvRef="MS" accession="MS:1000128" name="profile spectrum" xmlns="http://psi.hupo.org/ms/mzml" />
            <scanList count="73" xmlns="http://psi.hupo.org/ms/mzml">
              <cvParam cvRef="MS" accession="MS:1000571" name="sum of spectra" />
              <scan>
                <cvParam cvRef="MS" accession="MS:1000016" value="31.234412" name="scan start time" />
              </scan>
              <scan>
                <cvParam cvRef="MS" accession="MS:1000016" value="31.252182" name="scan start time" />
              </scan>
              <scan>
                <cvParam cvRef="MS" accession="MS:1000016" value="31.269951" name="scan start time" />
              </scan>
              <scan>
                <cvParam cvRef="MS" accession="MS:1000016" value="31.287721" name="scan start time" />
              </scan>
              <scan>
                <cvParam cvRef="MS" accession="MS:1000016" value="31.305491" name="scan start time" />
              </scan>
              <scan>
                <cvParam cvRef="MS" accession="MS:1000016" value="31.323261" name="scan start time" />
              </scan>
              <scan>
                <cvParam cvRef="MS" accession="MS:1000016" value="31.341031" name="scan start time" />
              </scan>
              <scan>
                <cvParam cvRef="MS" accession="MS:1000016" value="31.3588" name="scan start time" />
              </scan>
              <scan>
                <cvParam cvRef="MS" accession="MS:1000016" value="31.37657" name="scan start time" />
              </scan>
              <scan>
                <cvParam cvRef="MS" accession="MS:1000016" value="31.39434" name="scan start time" />
              </scan>
              <scan>
                <cvParam cvRef="MS" accession="MS:1000016" value="31.41211" name="scan start time" />
              </scan>
              <scan>
                <cvParam cvRef="MS" accession="MS:1000016" value="31.42988" name="scan start time" />
              </scan>
              <scan>
                <cvParam cvRef="MS" accession="MS:1000016" value="31.44765" name="scan start time" />
              </scan>
              <scan>
                <cvParam cvRef="MS" accession="MS:1000016" value="31.465419" name="scan start time" />
              </scan>
              <scan>
                <cvParam cvRef="MS" accession="MS:1000016" value="31.483189" name="scan start time" />
              </scan>
              <scan>
                <cvParam cvRef="MS" accession="MS:1000016" value="31.500959" name="scan start time" />
              </scan>
              <scan>
                <cvParam cvRef="MS" accession="MS:1000016" value="31.518728" name="scan start time" />
              </scan>
              <scan>
                <cvParam cvRef="MS" accession="MS:1000016" value="31.536498" name="scan start time" />
              </scan>
              <scan>
                <cvParam cvRef="MS" accession="MS:1000016" value="31.554269" name="scan start time" />
              </scan>
              <scan>
                <cvParam cvRef="MS" accession="MS:1000016" value="31.572038" name="scan start time" />
              </scan>
              <scan>
                <cvParam cvRef="MS" accession="MS:1000016" value="31.589808" name="scan start time" />
              </scan>
              <scan>
                <cvParam cvRef="MS" accession="MS:1000016" value="31.607578" name="scan start time" />
              </scan>
              <scan>
                <cvParam cvRef="MS" accession="MS:1000016" value="31.625348" name="scan start time" />
              </scan>
              <scan>
                <cvParam cvRef="MS" accession="MS:1000016" value="31.643118" name="scan start time" />
              </scan>
              <scan>
                <cvParam cvRef="MS" accession="MS:1000016" value="31.660887" name="scan start time" />
              </scan>
              <scan>
                <cvParam cvRef="MS" accession="MS:1000016" value="31.678657" name="scan start time" />
              </scan>
              <scan>
                <cvParam cvRef="MS" accession="MS:1000016" value="31.696427" name="scan start time" />
              </scan>
              <scan>
                <cvParam cvRef="MS" accession="MS:1000016" value="31.714197" name="scan start time" />
              </scan>
              <scan>
                <cvParam cvRef="MS" accession="MS:1000016" value="31.731967" name="scan start time" />
              </scan>
              <scan>
                <cvParam cvRef="MS" accession="MS:1000016" value="31.749736" name="scan start time" />
              </scan>
              <scan>
                <cvParam cvRef="MS" accession="MS:1000016" value="31.767506" name="scan start time" />
              </scan>
              <scan>
                <cvParam cvRef="MS" accession="MS:1000016" value="31.785276" name="scan start time" />
              </scan>
              <scan>
                <cvParam cvRef="MS" accession="MS:1000016" value="31.803046" name="scan start time" />
              </scan>
              <scan>
                <cvParam cvRef="MS" accession="MS:1000016" value="31.820815" name="scan start time" />
              </scan>
              <scan>
                <cvParam cvRef="MS" accession="MS:1000016" value="31.838585" name="scan start time" />
              </scan>
              <scan>
                <cvParam cvRef="MS" accession="MS:1000016" value="31.856355" name="scan start time" />
              </scan>
              <scan>
                <cvParam cvRef="MS" accession="MS:1000016" value="31.874125" name="scan start time" />
              </scan>
              <scan>
                <cvParam cvRef="MS" accession="MS:1000016" value="31.891895" name="scan start time" />
              </scan>
              <scan>
                <cvParam cvRef="MS" accession="MS:1000016" value="31.909665" name="scan start time" />
              </scan>
              <scan>
                <cvParam cvRef="MS" accession="MS:1000016" value="31.927434" name="scan start time" />
              </scan>
              <scan>
                <cvParam cvRef="MS" accession="MS:1000016" value="31.945204" name="scan start time" />
              </scan>
              <scan>
                <cvParam cvRef="MS" accession="MS:1000016" value="31.962974" name="scan start time" />
              </scan>
              <scan>
                <cvParam cvRef="MS" accession="MS:1000016" value="31.980744" name="scan start time" />
              </scan>
              <scan>
                <cvParam cvRef="MS" accession="MS:1000016" value="31.998514" name="scan start time" />
              </scan>
              <scan>
                <cvParam cvRef="MS" accession="MS:1000016" value="32.016283" name="scan start time" />
              </scan>
              <scan>
                <cvParam cvRef="MS" accession="MS:1000016" value="32.034053" name="scan start time" />
              </scan>
              <scan>
                <cvParam cvRef="MS" accession="MS:1000016" value="32.051823" name="scan start time" />
              </scan>
              <scan>
                <cvParam cvRef="MS" accession="MS:1000016" value="32.069593" name="scan start time" />
              </scan>
              <scan>
                <cvParam cvRef="MS" accession="MS:1000016" value="32.087363" name="scan start time" />
              </scan>
              <scan>
                <cvParam cvRef="MS" accession="MS:1000016" value="32.105133" name="scan start time" />
              </scan>
              <scan>
                <cvParam cvRef="MS" accession="MS:1000016" value="32.122902" name="scan start time" />
              </scan>
              <scan>
                <cvParam cvRef="MS" accession="MS:1000016" value="32.140672" name="scan start time" />
              </scan>
              <scan>
                <cvParam cvRef="MS" accession="MS:1000016" value="32.158442" name="scan start time" />
              </scan>
              <scan>
                <cvParam cvRef="MS" accession="MS:1000016" value="32.176212" name="scan start time" />
              </scan>
              <scan>
                <cvParam cvRef="MS" accession="MS:1000016" value="32.193982" name="scan start time" />
              </scan>
              <scan>
                <cvParam cvRef="MS" accession="MS:1000016" value="32.211752" name="scan start time" />
              </scan>
              <scan>
                <cvParam cvRef="MS" accession="MS:1000016" value="32.229521" name="scan start time" />
              </scan>
              <scan>
                <cvParam cvRef="MS" accession="MS:1000016" value="32.247291" name="scan start time" />
              </scan>
              <scan>
                <cvParam cvRef="MS" accession="MS:1000016" value="32.265061" name="scan start time" />
              </scan>
              <scan>
                <cvParam cvRef="MS" accession="MS:1000016" value="32.282831" name="scan start time" />
              </scan>
              <scan>
                <cvParam cvRef="MS" accession="MS:1000016" value="32.3006" name="scan start time" />
              </scan>
              <scan>
                <cvParam cvRef="MS" accession="MS:1000016" value="32.31837" name="scan start time" />
              </scan>
              <scan>
                <cvParam cvRef="MS" accession="MS:1000016" value="32.33614" name="scan start time" />
              </scan>
              <scan>
                <cvParam cvRef="MS" accession="MS:1000016" value="32.35391" name="scan start time" />
              </scan>
              <scan>
                <cvParam cvRef="MS" accession="MS:1000016" value="32.37168" name="scan start time" />
              </scan>
              <scan>
                <cvParam cvRef="MS" accession="MS:1000016" value="32.38945" name="scan start time" />
              </scan>
              <scan>
                <cvParam cvRef="MS" accession="MS:1000016" value="32.407219" name="scan start time" />
              </scan>
              <scan>
                <cvParam cvRef="MS" accession="MS:1000016" value="32.424989" name="scan start time" />
              </scan>
              <scan>
                <cvParam cvRef="MS" accession="MS:1000016" value="32.442759" name="scan start time" />
              </scan>
              <scan>
                <cvParam cvRef="MS" accession="MS:1000016" value="32.460529" name="scan start time" />
              </scan>
              <scan>
                <cvParam cvRef="MS" accession="MS:1000016" value="32.478299" name="scan start time" />
              </scan>
              <scan>
                <cvParam cvRef="MS" accession="MS:1000016" value="32.496069" name="scan start time" />
              </scan>
              <scan>
                <cvParam cvRef="MS" accession="MS:1000016" value="32.513838" name="scan start time" />
              </scan>
            </scanList>
            <precursorList count="73" xmlns="http://psi.hupo.org/ms/mzml">
              <precursor>
                <isolationWindow>
                  <cvParam cvRef="MS" accession="MS:1000827" value="823.397216796875" name="isolation window target m/z" />
                  <cvParam cvRef="MS" accession="MS:1000828" value="0.4000000059604645" name="isolation window lower offset" />
                  <cvParam cvRef="MS" accession="MS:1000829" value="0.4000000059604645" name="isolation window upper offset" />
                </isolationWindow>
                <activation>
                  <cvParam cvRef="MS" accession="MS:1000422" name="high-energy collision-induced dissociation" />
                  <cvParam cvRef="MS" accession="MS:1000045" value="25" name="collision energy" />
                </activation>
              </precursor>
              <precursor>
                <activation>
                  <cvParam cvRef="MS" accession="MS:1000422" name="high-energy collision-induced dissociation" />
                  <cvParam cvRef="MS" accession="MS:1000045" value="25" name="collision energy" />
                </activation>
              </precursor>
              <precursor>
                <activation>
                  <cvParam cvRef="MS" accession="MS:1000422" name="high-energy collision-induced dissociation" />
                  <cvParam cvRef="MS" accession="MS:1000045" value="25" name="collision energy" />
                </activation>
              </precursor>
              <precursor>
                <activation>
                  <cvParam cvRef="MS" accession="MS:1000422" name="high-energy collision-induced dissociation" />
                  <cvParam cvRef="MS" accession="MS:1000045" value="25" name="collision energy" />
                </activation>
              </precursor>
              <precursor>
                <activation>
                  <cvParam cvRef="MS" accession="MS:1000422" name="high-energy collision-induced dissociation" />
                  <cvParam cvRef="MS" accession="MS:1000045" value="25" name="collision energy" />
                </activation>
              </precursor>
              <precursor>
                <activation>
                  <cvParam cvRef="MS" accession="MS:1000422" name="high-energy collision-induced dissociation" />
                  <cvParam cvRef="MS" accession="MS:1000045" value="25" name="collision energy" />
                </activation>
              </precursor>
              <precursor>
                <activation>
                  <cvParam cvRef="MS" accession="MS:1000422" name="high-energy collision-induced dissociation" />
                  <cvParam cvRef="MS" accession="MS:1000045" value="25" name="collision energy" />
                </activation>
              </precursor>
              <precursor>
                <activation>
                  <cvParam cvRef="MS" accession="MS:1000422" name="high-energy collision-induced dissociation" />
                  <cvParam cvRef="MS" accession="MS:1000045" value="25" name="collision energy" />
                </activation>
              </precursor>
              <precursor>
                <activation>
                  <cvParam cvRef="MS" accession="MS:1000422" name="high-energy collision-induced dissociation" />
                  <cvParam cvRef="MS" accession="MS:1000045" value="25" name="collision energy" />
                </activation>
              </precursor>
              <precursor>
                <activation>
                  <cvParam cvRef="MS" accession="MS:1000422" name="high-energy collision-induced dissociation" />
                  <cvParam cvRef="MS" accession="MS:1000045" value="25" name="collision energy" />
                </activation>
              </precursor>
              <precursor>
                <activation>
                  <cvParam cvRef="MS" accession="MS:1000422" name="high-energy collision-induced dissociation" />
                  <cvParam cvRef="MS" accession="MS:1000045" value="25" name="collision energy" />
                </activation>
              </precursor>
              <precursor>
                <activation>
                  <cvParam cvRef="MS" accession="MS:1000422" name="high-energy collision-induced dissociation" />
                  <cvParam cvRef="MS" accession="MS:1000045" value="25" name="collision energy" />
                </activation>
              </precursor>
              <precursor>
                <activation>
                  <cvParam cvRef="MS" accession="MS:1000422" name="high-energy collision-induced dissociation" />
                  <cvParam cvRef="MS" accession="MS:1000045" value="25" name="collision energy" />
                </activation>
              </precursor>
              <precursor>
                <activation>
                  <cvParam cvRef="MS" accession="MS:1000422" name="high-energy collision-induced dissociation" />
                  <cvParam cvRef="MS" accession="MS:1000045" value="25" name="collision energy" />
                </activation>
              </precursor>
              <precursor>
                <activation>
                  <cvParam cvRef="MS" accession="MS:1000422" name="high-energy collision-induced dissociation" />
                  <cvParam cvRef="MS" accession="MS:1000045" value="25" name="collision energy" />
                </activation>
              </precursor>
              <precursor>
                <activation>
                  <cvParam cvRef="MS" accession="MS:1000422" name="high-energy collision-induced dissociation" />
                  <cvParam cvRef="MS" accession="MS:1000045" value="25" name="collision energy" />
                </activation>
              </precursor>
              <precursor>
                <activation>
                  <cvParam cvRef="MS" accession="MS:1000422" name="high-energy collision-induced dissociation" />
                  <cvParam cvRef="MS" accession="MS:1000045" value="25" name="collision energy" />
                </activation>
              </precursor>
              <precursor>
                <activation>
                  <cvParam cvRef="MS" accession="MS:1000422" name="high-energy collision-induced dissociation" />
                  <cvParam cvRef="MS" accession="MS:1000045" value="25" name="collision energy" />
                </activation>
              </precursor>
              <precursor>
                <activation>
                  <cvParam cvRef="MS" accession="MS:1000422" name="high-energy collision-induced dissociation" />
                  <cvParam cvRef="MS" accession="MS:1000045" value="25" name="collision energy" />
                </activation>
              </precursor>
              <precursor>
                <activation>
                  <cvParam cvRef="MS" accession="MS:1000422" name="high-energy collision-induced dissociation" />
                  <cvParam cvRef="MS" accession="MS:1000045" value="25" name="collision energy" />
                </activation>
              </precursor>
              <precursor>
                <activation>
                  <cvParam cvRef="MS" accession="MS:1000422" name="high-energy collision-induced dissociation" />
                  <cvParam cvRef="MS" accession="MS:1000045" value="25" name="collision energy" />
                </activation>
              </precursor>
              <precursor>
                <activation>
                  <cvParam cvRef="MS" accession="MS:1000422" name="high-energy collision-induced dissociation" />
                  <cvParam cvRef="MS" accession="MS:1000045" value="25" name="collision energy" />
                </activation>
              </precursor>
              <precursor>
                <activation>
                  <cvParam cvRef="MS" accession="MS:1000422" name="high-energy collision-induced dissociation" />
                  <cvParam cvRef="MS" accession="MS:1000045" value="25" name="collision energy" />
                </activation>
              </precursor>
              <precursor>
                <activation>
                  <cvParam cvRef="MS" accession="MS:1000422" name="high-energy collision-induced dissociation" />
                  <cvParam cvRef="MS" accession="MS:1000045" value="25" name="collision energy" />
                </activation>
              </precursor>
              <precursor>
                <activation>
                  <cvParam cvRef="MS" accession="MS:1000422" name="high-energy collision-induced dissociation" />
                  <cvParam cvRef="MS" accession="MS:1000045" value="25" name="collision energy" />
                </activation>
              </precursor>
              <precursor>
                <activation>
                  <cvParam cvRef="MS" accession="MS:1000422" name="high-energy collision-induced dissociation" />
                  <cvParam cvRef="MS" accession="MS:1000045" value="25" name="collision energy" />
                </activation>
              </precursor>
              <precursor>
                <activation>
                  <cvParam cvRef="MS" accession="MS:1000422" name="high-energy collision-induced dissociation" />
                  <cvParam cvRef="MS" accession="MS:1000045" value="25" name="collision energy" />
                </activation>
              </precursor>
              <precursor>
                <activation>
                  <cvParam cvRef="MS" accession="MS:1000422" name="high-energy collision-induced dissociation" />
                  <cvParam cvRef="MS" accession="MS:1000045" value="25" name="collision energy" />
                </activation>
              </precursor>
              <precursor>
                <activation>
                  <cvParam cvRef="MS" accession="MS:1000422" name="high-energy collision-induced dissociation" />
                  <cvParam cvRef="MS" accession="MS:1000045" value="25" name="collision energy" />
                </activation>
              </precursor>
              <precursor>
                <activation>
                  <cvParam cvRef="MS" accession="MS:1000422" name="high-energy collision-induced dissociation" />
                  <cvParam cvRef="MS" accession="MS:1000045" value="25" name="collision energy" />
                </activation>
              </precursor>
              <precursor>
                <activation>
                  <cvParam cvRef="MS" accession="MS:1000422" name="high-energy collision-induced dissociation" />
                  <cvParam cvRef="MS" accession="MS:1000045" value="25" name="collision energy" />
                </activation>
              </precursor>
              <precursor>
                <activation>
                  <cvParam cvRef="MS" accession="MS:1000422" name="high-energy collision-induced dissociation" />
                  <cvParam cvRef="MS" accession="MS:1000045" value="25" name="collision energy" />
                </activation>
              </precursor>
              <precursor>
                <activation>
                  <cvParam cvRef="MS" accession="MS:1000422" name="high-energy collision-induced dissociation" />
                  <cvParam cvRef="MS" accession="MS:1000045" value="25" name="collision energy" />
                </activation>
              </precursor>
              <precursor>
                <activation>
                  <cvParam cvRef="MS" accession="MS:1000422" name="high-energy collision-induced dissociation" />
                  <cvParam cvRef="MS" accession="MS:1000045" value="25" name="collision energy" />
                </activation>
              </precursor>
              <precursor>
                <activation>
                  <cvParam cvRef="MS" accession="MS:1000422" name="high-energy collision-induced dissociation" />
                  <cvParam cvRef="MS" accession="MS:1000045" value="25" name="collision energy" />
                </activation>
              </precursor>
              <precursor>
                <activation>
                  <cvParam cvRef="MS" accession="MS:1000422" name="high-energy collision-induced dissociation" />
                  <cvParam cvRef="MS" accession="MS:1000045" value="25" name="collision energy" />
                </activation>
              </precursor>
              <precursor>
                <activation>
                  <cvParam cvRef="MS" accession="MS:1000422" name="high-energy collision-induced dissociation" />
                  <cvParam cvRef="MS" accession="MS:1000045" value="25" name="collision energy" />
                </activation>
              </precursor>
              <precursor>
                <activation>
                  <cvParam cvRef="MS" accession="MS:1000422" name="high-energy collision-induced dissociation" />
                  <cvParam cvRef="MS" accession="MS:1000045" value="25" name="collision energy" />
                </activation>
              </precursor>
              <precursor>
                <activation>
                  <cvParam cvRef="MS" accession="MS:1000422" name="high-energy collision-induced dissociation" />
                  <cvParam cvRef="MS" accession="MS:1000045" value="25" name="collision energy" />
                </activation>
              </precursor>
              <precursor>
                <activation>
                  <cvParam cvRef="MS" accession="MS:1000422" name="high-energy collision-induced dissociation" />
                  <cvParam cvRef="MS" accession="MS:1000045" value="25" name="collision energy" />
                </activation>
              </precursor>
              <precursor>
                <activation>
                  <cvParam cvRef="MS" accession="MS:1000422" name="high-energy collision-induced dissociation" />
                  <cvParam cvRef="MS" accession="MS:1000045" value="25" name="collision energy" />
                </activation>
              </precursor>
              <precursor>
                <activation>
                  <cvParam cvRef="MS" accession="MS:1000422" name="high-energy collision-induced dissociation" />
                  <cvParam cvRef="MS" accession="MS:1000045" value="25" name="collision energy" />
                </activation>
              </precursor>
              <precursor>
                <activation>
                  <cvParam cvRef="MS" accession="MS:1000422" name="high-energy collision-induced dissociation" />
                  <cvParam cvRef="MS" accession="MS:1000045" value="25" name="collision energy" />
                </activation>
              </precursor>
              <precursor>
                <activation>
                  <cvParam cvRef="MS" accession="MS:1000422" name="high-energy collision-induced dissociation" />
                  <cvParam cvRef="MS" accession="MS:1000045" value="25" name="collision energy" />
                </activation>
              </precursor>
              <precursor>
                <activation>
                  <cvParam cvRef="MS" accession="MS:1000422" name="high-energy collision-induced dissociation" />
                  <cvParam cvRef="MS" accession="MS:1000045" value="25" name="collision energy" />
                </activation>
              </precursor>
              <precursor>
                <activation>
                  <cvParam cvRef="MS" accession="MS:1000422" name="high-energy collision-induced dissociation" />
                  <cvParam cvRef="MS" accession="MS:1000045" value="25" name="collision energy" />
                </activation>
              </precursor>
              <precursor>
                <activation>
                  <cvParam cvRef="MS" accession="MS:1000422" name="high-energy collision-induced dissociation" />
                  <cvParam cvRef="MS" accession="MS:1000045" value="25" name="collision energy" />
                </activation>
              </precursor>
              <precursor>
                <activation>
                  <cvParam cvRef="MS" accession="MS:1000422" name="high-energy collision-induced dissociation" />
                  <cvParam cvRef="MS" accession="MS:1000045" value="25" name="collision energy" />
                </activation>
              </precursor>
              <precursor>
                <activation>
                  <cvParam cvRef="MS" accession="MS:1000422" name="high-energy collision-induced dissociation" />
                  <cvParam cvRef="MS" accession="MS:1000045" value="25" name="collision energy" />
                </activation>
              </precursor>
              <precursor>
                <activation>
                  <cvParam cvRef="MS" accession="MS:1000422" name="high-energy collision-induced dissociation" />
                  <cvParam cvRef="MS" accession="MS:1000045" value="25" name="collision energy" />
                </activation>
              </precursor>
              <precursor>
                <activation>
                  <cvParam cvRef="MS" accession="MS:1000422" name="high-energy collision-induced dissociation" />
                  <cvParam cvRef="MS" accession="MS:1000045" value="25" name="collision energy" />
                </activation>
              </precursor>
              <precursor>
                <activation>
                  <cvParam cvRef="MS" accession="MS:1000422" name="high-energy collision-induced dissociation" />
                  <cvParam cvRef="MS" accession="MS:1000045" value="25" name="collision energy" />
                </activation>
              </precursor>
              <precursor>
                <activation>
                  <cvParam cvRef="MS" accession="MS:1000422" name="high-energy collision-induced dissociation" />
                  <cvParam cvRef="MS" accession="MS:1000045" value="25" name="collision energy" />
                </activation>
              </precursor>
              <precursor>
                <activation>
                  <cvParam cvRef="MS" accession="MS:1000422" name="high-energy collision-induced dissociation" />
                  <cvParam cvRef="MS" accession="MS:1000045" value="25" name="collision energy" />
                </activation>
              </precursor>
              <precursor>
                <activation>
                  <cvParam cvRef="MS" accession="MS:1000422" name="high-energy collision-induced dissociation" />
                  <cvParam cvRef="MS" accession="MS:1000045" value="25" name="collision energy" />
                </activation>
              </precursor>
              <precursor>
                <activation>
                  <cvParam cvRef="MS" accession="MS:1000422" name="high-energy collision-induced dissociation" />
                  <cvParam cvRef="MS" accession="MS:1000045" value="25" name="collision energy" />
                </activation>
              </precursor>
              <precursor>
                <activation>
                  <cvParam cvRef="MS" accession="MS:1000422" name="high-energy collision-induced dissociation" />
                  <cvParam cvRef="MS" accession="MS:1000045" value="25" name="collision energy" />
                </activation>
              </precursor>
              <precursor>
                <activation>
                  <cvParam cvRef="MS" accession="MS:1000422" name="high-energy collision-induced dissociation" />
                  <cvParam cvRef="MS" accession="MS:1000045" value="25" name="collision energy" />
                </activation>
              </precursor>
              <precursor>
                <activation>
                  <cvParam cvRef="MS" accession="MS:1000422" name="high-energy collision-induced dissociation" />
                  <cvParam cvRef="MS" accession="MS:1000045" value="25" name="collision energy" />
                </activation>
              </precursor>
              <precursor>
                <activation>
                  <cvParam cvRef="MS" accession="MS:1000422" name="high-energy collision-induced dissociation" />
                  <cvParam cvRef="MS" accession="MS:1000045" value="25" name="collision energy" />
                </activation>
              </precursor>
              <precursor>
                <activation>
                  <cvParam cvRef="MS" accession="MS:1000422" name="high-energy collision-induced dissociation" />
                  <cvParam cvRef="MS" accession="MS:1000045" value="25" name="collision energy" />
                </activation>
              </precursor>
              <precursor>
                <activation>
                  <cvParam cvRef="MS" accession="MS:1000422" name="high-energy collision-induced dissociation" />
                  <cvParam cvRef="MS" accession="MS:1000045" value="25" name="collision energy" />
                </activation>
              </precursor>
              <precursor>
                <activation>
                  <cvParam cvRef="MS" accession="MS:1000422" name="high-energy collision-induced dissociation" />
                  <cvParam cvRef="MS" accession="MS:1000045" value="25" name="collision energy" />
                </activation>
              </precursor>
              <precursor>
                <activation>
                  <cvParam cvRef="MS" accession="MS:1000422" name="high-energy collision-induced dissociation" />
                  <cvParam cvRef="MS" accession="MS:1000045" value="25" name="collision energy" />
                </activation>
              </precursor>
              <precursor>
                <activation>
                  <cvParam cvRef="MS" accession="MS:1000422" name="high-energy collision-induced dissociation" />
                  <cvParam cvRef="MS" accession="MS:1000045" value="25" name="collision energy" />
                </activation>
              </precursor>
              <precursor>
                <activation>
                  <cvParam cvRef="MS" accession="MS:1000422" name="high-energy collision-induced dissociation" />
                  <cvParam cvRef="MS" accession="MS:1000045" value="25" name="collision energy" />
                </activation>
              </precursor>
              <precursor>
                <activation>
                  <cvParam cvRef="MS" accession="MS:1000422" name="high-energy collision-induced dissociation" />
                  <cvParam cvRef="MS" accession="MS:1000045" value="25" name="collision energy" />
                </activation>
              </precursor>
              <precursor>
                <activation>
                  <cvParam cvRef="MS" accession="MS:1000422" name="high-energy collision-induced dissociation" />
                  <cvParam cvRef="MS" accession="MS:1000045" value="25" name="collision energy" />
                </activation>
              </precursor>
              <precursor>
                <activation>
                  <cvParam cvRef="MS" accession="MS:1000422" name="high-energy collision-induced dissociation" />
                  <cvParam cvRef="MS" accession="MS:1000045" value="25" name="collision energy" />
                </activation>
              </precursor>
              <precursor>
                <activation>
                  <cvParam cvRef="MS" accession="MS:1000422" name="high-energy collision-induced dissociation" />
                  <cvParam cvRef="MS" accession="MS:1000045" value="25" name="collision energy" />
                </activation>
              </precursor>
              <precursor>
                <activation>
                  <cvParam cvRef="MS" accession="MS:1000422" name="high-energy collision-induced dissociation" />
                  <cvParam cvRef="MS" accession="MS:1000045" value="25" name="collision energy" />
                </activation>
              </precursor>
              <precursor>
                <activation>
                  <cvParam cvRef="MS" accession="MS:1000422" name="high-energy collision-induced dissociation" />
                  <cvParam cvRef="MS" accession="MS:1000045" value="25" name="collision energy" />
                </activation>
              </precursor>
              <precursor>
                <activation>
                  <cvParam cvRef="MS" accession="MS:1000422" name="high-energy collision-induced dissociation" />
                  <cvParam cvRef="MS" accession="MS:1000045" value="25" name="collision energy" />
                </activation>
              </precursor>
            </precursorList>
            <binaryDataArrayList count="5" xmlns="http://psi.hupo.org/ms/mzml">
              <binaryDataArray encodedLength="143304">
                <cvParam cvRef="MS" accession="MS:1000523" value="" name="64-bit float" />
                <cvParam cvRef="MS" accession="MS:1002312" value="" name="MS-Numpress linear prediction compression" />
                <cvParam cvRef="MS" accession="MS:1000514" value="" name="m/z array" unitAccession="MS:1000040" unitName="m/z" unitCvRef="MS" />
                <binary>QWRejgAAAADC4P9/mf//f4hx/4cRIWaNWQHJcqcf9x/3GI/x7mxhOYOjnscYiIhxKRSsavDFOYiHH/iBWzegGfrIX+cf9x/3H/cR2hXIGY7qN+iHH/cf9xFlt6gZ81hX5x/4hx/3H/cSMbB7ozX4T/cf9x/3GC1RUioL6t2IiIhxEJTVoZAcKl5xiP9xiBqJ1TSWGCrLcf9xj/cYLdoJqkZfZXGIiIhxFqqA4ZUWfx5x/3H/cf8nfifqTh2BcYj/cYiIEDAOYpbAAp2IiIcf8WSqwBliZT/v+HH/cY/xJOGNeY5OcoiHH/hx/x4u2NKd8ictcf9x/3H/cRez2bOU3SZM/3GIiIHprdwZMmIj6IiHH/E/0KoZDC9V5x/4cY/y9wgtqt99Jx/3GIgv47xag8Q6iHH/cf9xIBGvOrD1DIiIiIKWvZKppCbXH/hx/3H/JakAalhv+f9xj/cYgSvLBhlONPno/3GIgvHatq8DVJiIcf+CDrStrXS1Jxj/cYiBDyODGVncfOcf9xiIgQObdBnFdIvnH/cYiIEgA9cZOg0o7/hx/3H/J4BwKoj4/YiHH/hxI52wWgkk+v9xj/cYgXBxAhlnnv3oiIiIFXBGQZkQyb6IiIcSs4G/oTjkBxiIhxF2MtUZE90q7/cYhx/xEcnhOeRWHsiIiIcRogOAaTgtf5hx/3GP9xK3fhSjqB6/9xiIcf8Y3I9zm7RwjHH/cYiIgc7qORm8Fcbocf9x/3GBhgyPefM0cIiIiHEhx2CKp4n3cf+HGP8Q+PTUkVkLK4iHH/cSc8NGqPPLmHH/hxj/IXkyqs1s1XH/cf9xgvFq/qJaUBiIiHEeeTwjkQjD3HH/cf9xgVimXjlleaHIhx/3GC+RJVqo7aqIiHH/K0zRurBC5Ihx/3GBmVUwOa26z8iIcf9xEKVlEZbqmu6Icf9xgahDLzkW3NDIiIhxj/cRv3KVGeqNauiIcf9xF3XzgZdLDH6IcYiBjEenOf7IWMiIcf9xHvXxFJgMDuv/cY/3L/KVEaKsvuXXGIiHEsyCYa832eiHH/cf9xJg0eOpE+HIcYiILwn3ymVwg/9xiIhxIootWtpdKv9xiIcR3d2jGRwiXO/3GIiHGDtqg7aVfHFx/4cYgg7sWKNhOnhxiIcSVdi3qeJ0j/cv+HH/JSj7Or9wTP9x/3GIIalDOqdrzP9x/3GHH/KdRfSgW6C4iHH/cRpCLSGeTtLeiIcf9xgogoI6KdfciIhxiD4JK7j21Icf+HGCo95tozMZKIhx/3E2HYu/4nRy/4cYiCrErUrVtStxhx/3H/ILSgOqa1/IiIcYFVsOAZQ18f6Icf9xiIcRRvXcKZAqI9/3Fx/3H/cXErzbgaFCR+hx/3GIcRnoDgGRp/H+iIiHEpINIqnvLd/3L/hxgcDC/ClWXQPYhxj/cv8WUcQBkT87/ocf9x/3GCk4xHpAg7iIhx/3EedFABlgyv/nGIiHH/JwmtaiN1KXFx/4cYgY+BWxm+fqTohx/3GCmuuXp5FGj/cXH/hxHiL80ZvOAy7/cf9xhx/xytJnKfk9mN/4cYiChRoUq85euHH/cYgs618q0koNcYiIcf8jbSGqLy3lcYhx/3GC4bJIqCXbeIcf9xgt4OMqYvHNcf9xiIcTe8L7FT0Ihxj/cv+HGIiHGIiHGIiHH/cYHqppQ54HlryIcYiHEXV52Bm3lifocYiHEqddFaK6Lq/3GIhxgQ89sBn5wk/v9xiIcSSvUzp3CsyHGIhxK8mCKnRn3XH/cYcf8gyXl6KGhoiIhxg2T0K7sL1xiIhxgvyEcqZHuNcf9xiHE+Ule2raiIhx/3Et7gkaEh9uiIcf9xJQtsSkJZO4cY/3L/hxFSExAZRvzv5xiIhxI6xO2k07Eohx/3GCNqgzqbV8yIcYiCiNTmpLKxmIhx/3GHEv3+ZKdAGbiHH/cYOSzjudMccYhx/3GCu+Vrp6GpRx/3GIcYI0T3Or2wjIcf9xcf8q0AwaY/8+iHH/cYcSrpskqjZNv/cXH/cYgy3s+3MTCIcYiC4dDho/Lx6IhxiIcYiCoYbEoBiTuIiHGIMhbCsPk9hx/3GHH/cSrzyRpBw26HGP9y/yIA5ipBAp2Ihx/3FxMblWslapcf9xiIhxiIcSjiTJrG2zaIcYiCUsFFqQTrqHH/cYcS1BHUrN7iuHGIcf8phpFKuZbrcYiIcYP3qVtIVqcf9xcf9xJHVCii2r13GIhx/yCT6mq6wVmHH/cYgu7EA6wjv8cYcf9xgjm4hKWUd7iIcf9xKGlxel1o6HGHGP9xIFzXGtsyjnGIiHGB9BRwGQT7j+iHGIhxIx0QqkQ+9Ycf9xiCt58kqqYNuIcYiHH/KLKXSgfWi4cYiIcYIgprulZpRP9xiIhxPVDita8diHH/cYKhCFSsAIq3GIiHGCvgSOpJ+3GHH/cYgw3w64MPFx/3L/hxLYaTKmiWzXGIcYiCmUCfr+v2BxiHH/cYJFGkKhzlvf9xcf9xgt/f0aQSAuiHGIiCMgEprSD9Zxcf9xiILRCCSoAI24cYiHErOOpaf3FaiHH/cXEh/oNKMxfLcXH/hxhx/3GIIwj0KiGAvYcf9xiHEhdhc62p6Mcf9xhx/3GIMDTltNsaiHGIhxNDh9s9eCcf9y/3H/cSBtthraJJ6HGP9y/3H/cShJpCrcZb2IhxiIMX4atpHl/3GIhxg9g6S1fFty/3H/cXEvSRFqbm7phxiIgh1RRKVa67hxiHGCKxcSoW6O3/cXH/cYJLKHOrbXjIcf9xhxI9eiqmiF1YcYhx/3GCBRMSo87O2IcYiCgHXTqxmiyIiHGCPlz0qUowtx/3Fx/3GIIWTNSryzK/9xcf9xgvoZrarOZSiHGIcS+Xx0qIg4txiHGIKYU/SjqsC4cYhx/yxfdSqrCK2HH/cYghLCsa/j1OiHH/cXEw6HazJ4lx/3Fx/3EgWl0aHFouj/cv9x/ygE0Cqwwv1xiHGP9yIpZXKkiajf9xhx/3GHE5mSK4Zt2IcYhx/3GHH/cYcf9xhx/3GCOTW0p5ykuHGIcf8hQXtKruhLiHGIg6XLG3o05xcf9xiHE1Fyyy+NOIhxiC7AWBoE+n6HGIiCE58TrOYOyIhxiIOlg/v6fAcf9xcf9xgu4oZKk9ebcYcf9xgvagQa2V++iIcYiCOqzjoIUxxxhx/3GDBOkrLBbYcYiHE4t42wWHL/cXH/cYg7iTy9dsOIiHGCNLEUouTuv/cXH/cYO49zuHCM/3Fx/3GIgw70GyIL6IhxiIIzGZKl7mbYhxiIcSCGCtqfn1KHGHH/cSIj9UpQ0KuHGIcf9xJ55yGjcY3nFx/3GIMVUTsbrscYiHGCFIRcrSi6OHGIcYKGaLet2XSIcYiHEmhUx6DKs4iIhxiDBsE7Kj7HGIcf9xJ9STOmS2zHGIiHEudJMa2LbOhxiIcS1g4Tr68eyHH/cXH/cYPA02uPLJcf9xiHH/Krs3KtVMjYcYhx/0Bk7Cqx/3L/cYiHGCXO+kpWEFtx/3L/cf89F1G26K7/hxhxLviwOtF0/IcYiHGC+QkFr49vqIiHGCci5yoP0Y2IcYiDg5XrDWoXL/cf9y/zVMHLPD44iHGIJVLbGsvSTv9xiHGCckNBpOvL5xhx/3GCpBMnpv7Nhxhx/3GCZmLjrrnRz/cXH/cYgtY106a8oshxiHH/cSU2NRqNnK7/cYcf9xKC0/Os8sDIhxiHH/Lq3NSvcjK4cf9xhxMdlqtTaVhx/3GIJpwISjk/e3GIhxgk9DAq4bz9cYhxiDiNnbCCYnH/cXH/cYiCbgtSoD9K1x/3GHGIMhuEsfR7hxiIcYiHH/cXH/cYcSlI5Bo8cb7/cv9xiILKmrKtZlTXGIcYgmR3067Ygs/3GIhxJiL4SjDge3GIhxggD44qsRcdiIcYg6vke7QbiIcf9xcT3Birk+dYiHGHE37lG6Ea6IhxiIcYM+ejvxhccYhxiIhxhx/3GD4OsrTxTXH/cYcYiCoDJDpB3bxxj/cv9xLEELGjzvTnGIhxgtBwAa34/+/3Fx/3GHEhPTkqbixtcf9xhx/3Fx/3GIJY75uk4QZHFx/3GIL080GusMvv9xiHGCNnfRrqiC6IcYcf8quJ86tnYMcf9xiHGCwtqxpOJU5x/3GIcSPVJWpmralx/3L/cf8iOTIqPmzdiIcYcSKTGkqJzluIcYiHGDP0s78LTHGIcYg6Ome7xZiIcYhx/3Et5WQa8am+cf9xiHEiLmcqTxmNcYhxiIKPcDGkGPzv9y/3GIJ8FgWnbp+nGIhxg72m6+JZH/cXH/cYcY/3I4/Um9AraIcYcf81aRyzpuNx/3GIcYO8S6vDtF/3Fx/3GCgH9jqBkJyIhxiC3qQzoTW8yHGIiDT0WbMbpv9xhx/3EyhEq0i7VxiIcYM1Idtb3ihx/3GHGCv0FBoRvr6IhxiHEtlQk6OK9scYiHGC98PjpaPByIcYhx/zimJbxZ2nH/cXH/cS0M60rxQUuIiHGHEjlldKaZqL/3GHGIg28OG8Dx6IcYhxLRNDGu7LznH/cYhxJGmsaq1lOYhxhx/z6uPLpRw3H/cYcf9xcSSpwxp2Y86HGIhxgzkuG/bR6IhxiEBR/BvgcYiHH/JvyQSgM2+3GIiHGDVkF7Cr6IiHGIOKvav1QlhxiIg2RdK9ui2IcYiHErQNwaXPI+cYcf9xhxg8gYi5fneHGIcYiDVMPbTDwv9xcf9xiIcSHythrB1J6HGHH/cTc9pb3CWohx/3Fx/3E7EkS47buIcYhx/zSUNbB7yocYhxiIcYiHGIPlnDtaY8cf9xiHE0vFuzU6SIhxiHEnL/oangBe/3Fx/3GCJU8hqbsN5xiHH/cXEsMF1KD/orhxiIcf9xJiSCGl633nGIhx/3IiFiAaf53+iHGIcf8hDmE60Sns/3L/cf9yOmimupdZ/3Fx/3GHErRwMa+4/Ocv9xiIcSBpAxq6b86HGIcYgtgZIa5+becf9xcf9xhxJJOSGnfG3oiHGIhxLYXqKsihXYhxiHH/NrmJsVZ2iHGIgqCUkaYHtu/3GHH/cSsVhDowt7xxhxj/ciuNC0oKL0uIcf9xcTne0rghLXGHH/cYcSyyJTo23az/cXH/cYNfTTvgssiHGIhxiHGDgFtrz6SXGIhx/3IgpPJa+LDacYiIcSC+yCp2E31y/4cXH/HWfBQZ1JPr6IhxiD6QVbVvqnL/cYiCp6lGocVrmHH/cYcYLpA4Ojj8fIiHGHFDHHzeOHH/cXH/cT3o1LYXK4cYhxiCIvVCpPCr2IhxiHGDK+RrJRuYhxhxgj4vIqE9DdcYiHGILmT0OhuwvHGIcf9xcS6AgRq39+5y/3GIcSw5aTpeaWxx/3Fx/3GCCqARq2X+6IhxiHH/cXH/cSkkGkogzluHGIcYiCIBpzrx9YyHGIhxIWqQGppW/ohxiHEnlIQaV7e+hxiIgxtzy3WMOHGIcYOeI9vx3ChxiIcYhxiIcYg3eeO8hhxx/3GHGDQE5L/7G4cYhxgxKdaz5ilxiHH/cSYf3BrPAj7/cYcf9xglsiEaZd3uiIcYcTnzPr8MwXH/cXH/cYJ0OhGkzF7ohxiHGC+LQypoS82IcYhx/y7DMGq2zPmHH/cXH/IdaIOhWXfIhxiIcTGK2LWFJ/9xcf9xhx/yY65Eo/UbuHGIhxhx/3EvMh0aLd4uhxcf9xiHE2HGW945pxiIcYhxiIcYhxTmz8OTCIcYiHGDRl8r6aDYcYcY/z66cbVFjv9xcf9xiHGIcYiHE7jdm7ciaHGIhxNl1lvaKacYhxiIcSfGhCr0l73/cXH/cYgvppEqVpbtcf9y/3GIcYhx/3L/IgG6GuD0XnGIcf9xcTnKZ7s1mIcYcf9xPGrxtpUOiHGIhxMczmtEMZ/3GIcYJqZFGnabrocYiHEjKqEqD1XtcYcYiCZzJyoqzY2Ihxhx/3GHH/cXH/cXEh+VEagWrucv9xiIcYMBpqt/WViHGIhxPthztSeM/3GHGIhx/y6rUhrlSt6HGIcYiD+VdbZqiv9xiHGIPX/ouYAXcf9xiHGIcTM/abPQlv9y/3GIcf9yMJzxsHMOcv9xiHGDzl9bgaCocYiHH/Ngd1v/iKiIcYcf9xK3XgGvih/nGIcf9xMQ3xsQMOiHGIcSmOVxpYGo6IhxhxIhLmGr/RnnGIhxgxhHm1i4Zx/3GHGDYdcrzijYhxiHEnhMo6ubNchxhx/3GHEkxtg61ZJ8hx/3L/cYhxiHGILtD+GkPwHnGHGIhxgn/m1KYxkrcYcf9xhxhL//xgAIcYiHGCHhDBoD7z6IcYhxMVINt73yiHGIhxThCMLvdxcf9xiHGINoACvH/9hxiIcTuyCbpN9nFx/3GIP9CCsy99cYhxiCWPgioJB92IcYhxiD6AAbN//nH/cv9xgnNaU6nqWshx/3GHGIhxNkGBu75+hxiHGDKiA7Bt/IcYcf9xKqExOkfs7P9xiHGIcYiHGC5dpCp7Jb1y/3GIcYhxiIcTu7iLpEd4cYcYiHEuVbMqe6TNhxiIcSIbkBqPRv6HGIcf8zEpq0/WVxiHGIcf9y/3GIcf87+AW6B/r/cXH/cYcTWUgrxrfXGIcYgnb4dKTAeLiIcYhxJzt1Op5IrP9xhxiDntHL8S44hxiHH/cv9xgink4aCBsecYiHGIcTZ0l76LaHGHGIglcMJKK/Pbcv9xiHE6kha5belxcf9xcf9xQpGM5udxcf9xhxIuZbGuKaTocf9y/3GIcYOUiCubd9hxiHH/JtwyGmM83ocYhxiDovGbzQ5ocYiHFBwYzz53Fx/3GHEpGG0aj3kucYiHGIcYN4WBunp+cYhxiCho1xp6co6Ihxhx/zRvBLCg+4hxiIMT2XtNJocYhxiCu7axplSU6HGIhxIVnpGuthbnGIcYiHGIcYhxiCoM1RowQq5xhx/3GHE7K7291EJxiIcYiHGHGILkxBGts77ohxiHE2a6mwpFaHH/cYcYiHGHH/cYcYiHGENSjOrXiHGHH/cXH/cYcScAixqQCE6HGHH/cS07ZhoNSZ5xcf9xiHEt09oqw8Jdhxcf9xhx/3Fx/3GHEmrXgahih+cYhxiDMIurUIRf9xiIcTm4ur5HRYhxiHGCwA4Rr/8e6IcYcf9xcTX0ubEbRv9y/3GIcSYk9Bp+sL6IhxiHEr92IaAYnecf9xhx/3L/cYiHE+oEu5X7SHGIhxNeiBvBd+cYiHGDy0y7xLNIhxiIcSQNvxrwNA6HGIhxMQu5tQVGhxiIcYcf9xcf9xhxPxLKuO01iIhxhxOFYBuan+iHGIg/vAK0Q/3/cYcYg2ZgG7mf5xiIcYcf9xcf9xhxgj6uAaglH+/3GHGIPEcmubjZ/3Fx/3GDH/3rkQIf9xcf9xhxgnvLwatTQ+/3GHH/cXEwhEq2i7Vx/3GHGILNS6GkO0XnGIhxhxOhpvsPWQ/3GIcf9y/3GHH/cXH/cTp1E7iK7HGIcf9y/zrKgbg1focf9y/3GIcTXagb0lfv9xiHGIcTzNuLkyR3H/cv9xiDOuAr9R/XGIhxiHGIMSFbtu6kcYcf9xhxiHH/cv9xiHH/cv9xgrMwIaDc/ecYhx/3EskyYaJ82eiHGIPgcTtPjscYcYiHGDi3AblI/nGIhxgsNIEa/Lfuhx/3L/cTyTkrVsbXL/cYhxg0m5O+ZGxxcf9xhxPYult3RaiIcYiHGHGDPvFLAg64cf9xcf9xLKHaGlbiXv9xhx/3L/cSHXEypEjs2IcYcf9xNu2lvhJahxiIcYNcASvT/tiHGHH/cTCsgbFjfnGIcYcS7K6yq0UU1y/4cXH/N7w3vkPIcYcf9xhxg33v6zMQH/cYcf9y/3GIhxcTee7LBxE3GIcYhx/3L/NS1+teKBiIcYcf9xcf9xcTKqtrFlSXFxiIgwIhKy7e1xhx/3GHGIcf9xcf9xcTh0a76LlHGHGIhxiCS6DCp2Xz2HH/cXH/cXH/cYcYiDLFJLFK23GIcYgrVuYq25GdiHGIcUXUjMK3/3L/cYhxJOnoGrJhfnH/cYcf9xcf9xcf9xNM6BvTF+cYhxiIcYcSiNIho4Ld6IcYhxK+r5GkJQbnGHH/cXH/MorqtYUVcXH/cYcYLrzkKoUxvXGIhxg4LxO70Oz/cXH/cXH/cYcYPm18upKDhx/3Fx/3Ezz4G+MH5xhx/3Fx/zAKtbUGSoiHGHEhhLEamLTucYhxiHFHVYyap3GHGIgylTWyespx/3GHGIcf9y/3GIcUJljOmncXH/cYhxg5Rw2wyPL/cYcYg2Lh+04eCIcf9y/3GHE151iwKKeHH/cv9xg4CwG69P7/cYcYhx/zEmErLp7f9y/3GHGINmwkvpPb/3GIcYhxiHGIhxiHGIcT91+reKBXFx/3GHGIg47bW8Ekpxhx/3Fx/3GCWvIBpmDf7/cXH/cYcTLODbZB8ohxhx/zvrWLwUp/9xhx/3E0uTW/Rspy/3GIcYM5sBvmT+cYiHGIcYhx/3L/cYLEG2KrzknXGHGIhxKanBGiZj7ohxiHE1YS60rtGIcf9y/3GDYCkbz9boiHGHEqq2QaNkm+/3GIcYg2hC60i9H/cYcf9yPNqjtiVccf9xiHEqmxgaV05+iHH/cXFENozMl3GIcf9y/yGknCq3tj3/cXH/cXH/cXH/cYcS2BlhoY5p6IhxiIcSDm+CqTkH2IcYhxPpfFtWg6cYcYiCTL4hqEQd6HGHGINku0vrRLiIcYgv6uo6Q1Fccv9xiHGIQcaMBJdx/3L/cYhxNCP4sewHcYcYhxS8aMU5dxiHGIcYPZ0BtWL+/3GIcYcf9xhxiHGIhxiDeNaL9yl4cYhxg9/Wi5Apf/cXGIg8h+e6eBj/cv9xhxiIcYcf9xcf8lYYMaiufOiHGIcYhxgoKUIq3mvdhx/3L/cYiCNMUBqMOv5x/3GHH/cTpnRbqYuohxhx/3Fx/3Fx/3GHGD+sErNT7YhxiHE5E3i87IeHGHH/cXGIhx/ziqzrJlMXGIcYiHGHH/cv87HRK34u2HGHGIhxhx/3Fx/3E33M6yMzFxiHGIgvNGAazLn+hxiIcSSHNhqojJ6Ihxhx/3Fx/3EmZ2Iq+ondcf9xhxiCbLaRqkSW6HH/cXGIg+yme4NZj/cXH/cYcYiHGHE31t6yOSGHGIhxiHEta+gaKkF+hxiHGCavtRp2BK5xiHGIcYhxiIcYcSm6NRpFXK6IcYiHFx/3GIcYMI8jsoDccYcYhxOr8St0DtcYhxiHH/cv9xhxRPeMwIdxiHGIPqfVt1gq/3Fx/3Fx/3GHGIMxCIs/93iHGHH/cXH/cTXQqrI/VYcf9y/3GIcYcf89kES3b7uIcYcf81YXexroiHH/cXH/cXH/cYcYhx/3L/cYhxNOnmsSYZ/3FxiIMk1vuMKQhxiHGIcYg6+cS6BjuHH/cXH/cYcS7ciRojN27/cXH/cYcSpGEiq8nt3/cXH/cXH/PDNEuMy7hx/3L/cYTGiMWXeIcXH/cYcYiHE3ojO7XcxxiHH/cjHCM7FNzIhxiIMFzEtLM7hxhx/3E9j/e5cAj/cXH/cYcYhx/3L/cYhxhxKpuiGhdF3nGIhxiHGIhxhxg6uG6/R5Fx/3Fx/3GHFGqIyld3GHGIhxIZX2GtegnnH/cYcYMZ7Es3E7/3Fx/3FxO+c7vBjEiHGIhxMiPct+wj/3GIcYLQDCKoAE3XGIcf9y/3GIcTzlCLka93H/cXGIOdqRuSVuiIcXH/cYcf9y/3GIcYhxiHGIcSMijhoP1x7/cXH/cYcYiHGHGIhxiHGHH/PLhEuEe7hxiIcYhxhx/3GHGIcTj4y78HNHH/cv9xg7J/a62AmHGIhxhx/3FxiIcYhxiIcYcYg7nma6YZmIcYhxOeOYvBxncYiHGHGIhxhxgzpVy1aqOIcYhxiDLnqbUoVoiHFx/3GHGIhxPtWYtypncYcf9y/3GIcYcf9xcf9xhxg6HlW64aqIcYcf9xcf9xhxg91+W3KBqHGIcYhxiIcXH/cYcf8zxIezS3iHH/cv9xhxOwkzt/bMhxiHGDgWIrrp3YcYiHGHH/cXE8f1W3gKpxiIcYO0nlubYacYhx/3L/IuOWGsLGnnGHGIhxhxiIcYcf9xcf9xcf9xcTf7/bEUAnGIcf9yN/rlvAUacYiHFx/z231LdIK4cYhxiHGIcYNOuftiRgiHGHGCz84SqRMe2Ihxcf9xhxiIcYcf9xcYg+EQe37viHH/cXGDYpfbLmgnGIcYcf89/ZG2Am7/cYcYg7Xjq8ocWHGIcYiHE4r46xYHFx/3L/cYPiQRtNvu/3Fx/3Fx/3GHGIcYgyqx+4ZOCIcYcYLu3gKmIh/XH/cXH/cXH/cTJDsrDMTYcYcYiHGDUZIr3m3XH/cXH/cXH/cYcYhx/3I0B2W/+JqHGIcYhxPZCXt29ocXGIhxgxxai1SleHGIhxiHGHH/cXH/cXFEaozJV3GIcYgxETm2/sb/cXH/cYMl+RsLBuiHGHGIhxNPwYsRPncYhxiIN3+Ru4BuhxiHGCeQURpH+u5x/3Fx/3E9zVu7MqT/cXH/cXH/cTb+GL8B53GHH/cXGIhxiHGIPG+evZBhcXH/cXH/NLoiv0XdiIcYcYOXAovI/XcYhx/3L/cYcYhx/3L/cTcrw7zUPIhxiHGDNAob6/XnFx/3GHGIhxhxOSwHu9P4cYiHFx/3GE/KjCNXcf9y/3GHE74EO3H7yHGHH/cXH/cTtH9bm4CnGIhxhxiIcYhxiHGHE8t/W3SApxhxiIcYcTuGsrd5TYcf9xcf8wkUOzfrxxiHGIPwvauPQlcYhxiEv6jGBXhxcf9xhxiIcYcf9y/3GIcYhxhx/zoSQ7ntvHGIcYgwjwe1gPiHGHH/cXH/cXH/cXH/cYKWN4GmrIfnGHH/cja1hr5KeYhxiHE42vW7JQpy/3GHH/IubWGtKSnnGIhxiHGIcYhxOMGhuT5ecf9y/3GHGINNB1sD+KhxiHGC/iJBrR3b5y/3GIcYhxiHGIhxcf84uii+RdeHGHH/cXH/cv9xiHGDrvw7kQPIcYhxg7aVq8lqWHH/cXH/cXH/cYcYOMFPsk6wiHGIcYhxiHGIcYiHGHGIcYiHGHGIhxiHEgOLQazXS+cXGIhxhx/3Fx/3L/cTi45LtHG4cXH/cYcYhx/3Im7o4awhcehxiHGHH/cXGIhxgzNq222VKIcYcYP6hJt1e2hxiHGDxzobaMXoiHFx/zgKF7716IiHGINyI4v93HhxiIcXH/cYcYhxiIcYcYiD6e6rphFYcf9xcf9xcf9xhxNncMsZjzcYcf9xcYiHGIcYcf9xcTdgyL6fN3GIhxcf9xhxiIcYcYPyShs9te/3L/cYhxMdh1szeKiHGIcYhxiIcXH/cYcYhxiIcYcYiHGHGIhxhxiIcYhxhxP7UGtUr5iHGIcYJXOdGtnGLnGIcYg+GWq55pVx/3L/cYcf9xcYiHGHEuSp0aTFYuhxiIcYPotquXSVhxiHGIcYhxiIcXH/cYcYhxhCfIzoN3L/cYcYiHGHGIg4XrK7oU2HGIhxiHGHH/cXGIhxiHE8BGS3+5uHGIcYMYjItYc3cf9xhxg5paG5Wl6IhxhxiIcYhxhxMNv6tzQFiHGIcYhxiHH/cv9xcf83nTi/YseHGHGIhxhxiIcYcYgyHEOx87yIcYhxg62ou+JXSIcYhxOPRvshuQ/3L/cYcf9y/ympkRo2Zu6IcYhxiHExsEi0X7dxiHGIhxcf9xhxiHH/cv9xhxiINVtZsrSmiHGHGEzsjFE3iHGHH/cXGIhxiHGIcYgz0zKwPM3/cXH/cXH/cXH/cYcYMurTsSUshxiIcXE9AoW2/XpxiHH/cv81F6G96F6HGHGIhxhxiIcYcYg4eGS7h5txhx/3Fxg37wa9EPlxiIcYhxiHGIcYhxiHE65Ei7G7dxiIcXH/cXH/cYcYhxOR3pveIWhxhxiHH/JvahGmGV7nGIhxiHGHE90Ra3LumHH/cXH/cjqMerxzhYcYhxiCKdZBq3Kb5xiHH/cv86rdO5UixxhxiHH/cv9xhxiIcYcYg87dO4Eiz/cYcf9yPg7TtPEshxhxiCPKTRr0Wy5xiHGHH/cXH/cXGIg4QVO7vqyHGIcYP4tItnS3cXH/cXH/cXH/cTvIobc3XohxiHGE2djEYnhxiHGINCTCvts9cXH/cXH/L/SVGvC2rocXH/cYcTq0br9LkYcYhxg/OaGzxl6IcYiHGHGIcT8Cj7v9cIiHGHGIcf81+d21FiKIcYcYJijSGm5y3ocYiHGHGCNzMXodzOhxcf9xhxiHGIhxcf89g+i6fBeIcYhxON6KvyF1iHGIcYhxiHGIcYhxiHE5nBG4Y+6HGIcYhxiD8047TLHHGIcYhxiHGIPbfCtUg9cXGIhxO6+FuFB6cv9xiHGDWJx7GGOP9y/3GIcYcf9yMwrHsQY4cYhxhxM9V5szqGiHGHGIcf9y/3E/Aiu4/dSHFx/3GDiY6L5nF3GIcYhx/3L/cXH/PGYKvJn1/3Fx/3Fx/zDZ6LY2F3FxiIcYhxg4TRG6su6IhxiDRFdL+6i3FxiIcYcYiHGCHuJRrCHa5xhxiHGDz6MrYFzXH/cXH/cT0LMrX0zYcYhxiHE/GzKz5M2HH/cXH/cXGIhxiD7iJrcd2YhxhxiIPHXcvYojiHGHGIP8SVtTtqhxcf9xhxPY7ouHEXcXH/cXH/JmzyGnow3ohxhxiIcYcf9y/zIJ47IHHIiHGHEguVYa1WqecXH/cXH/N1Jov62XcYcf9xcYTB+MXgeHGIhxgyjDKwg81xiHH/cv9xhxMzl0sNaLhxiHGIKaOTGkbGzocYiHGHH/cv9MP4xcB3GHGIcf8xHB+58+BxhxiHGIcYcf9xcf9xcYiHGIcYg54xq+HOWHGHGIcT8OobLxXnGIcYiDJ1ibWadocYhxiHGHH/cXGIhxiD0ZtrjmSYcYcYhx/3L/cYcYhx/3L/cYcYhxiHGIcYhxg363S8FItxiHGHH/cjWOobxxXocf9y/3GIcYcYiHGHGIcYMK6hsmFeiHGIcf9y/3FxMksmscTZcXH/cXGC6RxBr2476HGIcYONpoviWXiHGHH/cXGIhxhx/3FxiEK/jPQHcYhx/3L/cYP/oauAXlhxiHGE+/jCQHcf9xcYgvVkkaG5tucf9xcf9xcYiHGIcYcYg9HTu64sRxcf9xcf9xhxiHGIcYcf9xcTIvBbHg+nGIhxhxN67LsGE0hxcf9xcf9y/3GIcYhxhK/4xwB3GIhxgxAEu3AMSIcYhxOpCZvG9mhxhxiIcTaAhL1/e3GIhxcf9xhxiD9QQrOvvXGIcYcf84wPO8PwyHGIhxPAJ4uf2HcXH/cXH/cXH/cXH/cXGIhxgtlVAa1qr+cXH/cXH/cSBu/hpLEB7/cXGIhxhxiIcYcSXUsCrztP2HGIcYhxiHE4NKW8y1qHH/cv9xhxiHGIcf9y/3Fx/3Fx/3L/cYhxONJjui2ccYcf9y/3GHGIhxcf9xhxg8gtK2fS1xiHGIcYNFWlsLpahxhxiHGDB4eLWXh3Fx/3L/cTblpb4aWohxhxiHGIcYhxOvu6vQRFhxiIcYcYhxOi7bvtEk/3L/cYcf9y/3GHGIg55za8GMmHGHH/cXE1s9K8TC1y/3GHH/cjm657xFGIhxiHGDojQrjcvYcYcYg5doS6iXtxcf9xcf9xcf9xcYPYcVtnjqcYcf9y/zGAyrePNYhxhx/3FxiIcTgoFbvX6nFx/3GHGHH/cXH/cXGIhxhx/3L/cYcTRueLGhh3GIcYhxhx/3L/cYcf9y/3GHGIOAXSu/otiHGHH/cXH/PwIhs/3ehxhx/3L/cYcf9y/3GDwCqbr9VnFxiIcYcYiHFx/3GHGIcYg6n+e8YBiIcXH/cYN0oVvbXqhxhx/3Fx/3L/cYhxhxiDiDsbp8Tocf9y/3Fx/3Fx/zgMpb3zWocYiHGHGIhxcf9xcf9xOXY6vonFhxiIcYcYhxLNbXGiOSjnFxiIcYcYiHExFLGx+06IcYhxiHGHH/cXGIhxg+hUK0er1xiHGIhxcf9xcf9xNcwVvzPqiHGHGEBxnBnmiHFx/3EoeSYaaW2ecYiHGDhYGb6n5nGHH/cXGIOBMhuuzeiIcXH/cYcYhCkZz25nGIcYcf9xMPc+uRjBcYcYiCK/cBqVCP5xiIcYcYhxMkTWs8spiIcYcYg5rl+xYaBxiHGIcYhxiHGIcYcf82fPO+gwyHGIcYg8nPO3YwxxhxiIO5RrvWuUhxhx/3L/cYcYhx/zyVsbZqTnFx/3FxiIcYOqWxuFpOhxiIcXH/cYcYg4hNqwiyWIcYhxiHGIcYcf9y/3GHGIg9z4S3MHuHGHH/cXE3LIyx43OIcYcf9y/3GHGIcYhNApxP1nGIcYhxiHGHE6+me7BZiIcYcf9xcYiHEz0SmzPtaHGIcYcYiHFx/3GHGIcYhxhx/3FLIpxt1ocYcYiHE3cZS8jmtxhx/3FxiIcYcYhx/3JGMpy81v9xcf9xcf9xcYiHGHGIhxcf9xhxN41ju3KccYcYiHGHGIhxcf9xhxiHGHH/cXE+zWO0MpyHGHGIcYhxiHGDz9Y7cCnIcYiHFx/3GDad3rRyIXH/cXGIhxhxOdAEui/7iHGIcYhxhxiDfVnLI6Y/9y/3GHGIcYhxiHGIcYg0PL2200KIhxcf9xhxiHGIcS/25hoBkZ7/cXH/cXH/cv9xiHGHGIcYhx/3L/cXGIhxiHEwkne1fYiHGIcYcYiHEwZSGxqt5xiIcXGIJcisGtR1PnGIhxcf9xhxiEvCnGPWcYcf9y/z8cf7vjgHFx/3GHEztSG+St5xiIcYcf9y/zfTWrE8pYiHFx/3Fx/3Fx/3FxiIcYcYiHGHGIcTnTPbA8woiHGHH/cv9xNuVasSqlhx/3L/cXH/cXH/cXGEcDnK/Ghx/3L/cYcYhxiHGIcYhxhxOHUEu4r7iHGIcYcf9y/3GHH/cv9xhxiHGIcYcf9xPbEcu07jhxhxiEkjnI3GcYhxiHGIcTUmybHpNnGIcXH/cYcYhxiHGIcYcf9y/3GHGIhxcf89c3O2jIxxhx/3L/cYcYhxiHE6FFa666lxiIcXGIhxiHGHGIhxcf8p+mIaMVnecXH/cYcTdEc7y7jP9xcYhxPtHdui4icXH/cXGIO4gcvXfjhxhxiHGIcYg79iG3Cd6HGIhxcf9xg2vXewUoiIcYiHFxiIcYhxhxiHEyrMm0YzZxiHGIcT8nIbLY3ocYcYiDg3IbrI3nH/cXH/cSZE+RqssG5xhxiHGIcYcYiHGHGIcYhxiHGIcYcf9y/zeuHLJh44hxiHGIcYcYiD1OlLexa3H/cXGIhxcf9xhxiD3mc7YZjIcYcYhxiHGD7qBLUV+4cXH/cYcYhxhx/3L/cYcf9y/3GHGIcYcf9y/3GIcXH/cYcYNNchvSjecYcYiHGHGIcYhxiHGIcYN+chuhjecYcYhxP6fFtVg6cf9xhxiHGHH/cv9xhx/3L/QgScAMaIcYcf9y/3GIcXH/cYcYhxiHGHGINrSHsFt4/3FxiHGIhxcf9xcYiHEl6LcaonSOhxiHGHGIhxhxiHGIcYhxiHGHE25O2zKxKIcYhxhxiIcXH/cXH/MRP2tfwJiHGIcYcf9y/3GDy5c7dGjIcYhxhxiHGIcYhxiHGIcYcYg3UVK7rq1xiHGHH/MCpztOWMiHGIcYcYgxLbGx4k6HGHH/cXGIhxhxiHEzMriy3UdxcYiHGIcYPU4YubHnhxiHGIcYhxiHGDfl9r4aCYcYcf9y/3GHGIcYM52xv2JOhx/3L/cXH/cXH/cXE5O4e8xHiIcYcYhxiHGIcYhxiHGHGIcYhxiHGIcYcYiHE6X+2/oBKHGHGIOia4vdlH/3Fx/3L/cYhxOmkht5becYhxiHE9uPa3RwlxcYiHGDGJIbGG3ohxiHGIcYcYiHFx/3Fx/3FxiIcYcYhxiHGIcYhxhxiIcXH/cXH/cXGIhxgzmzWxdMqHGHGIcf9y/3FxiIcTCmPLhpw4cYhxhK5JyBtv9xhxiHE2Rma+uZlxiHGIcTnpIbkW3v9xhxiHGIcYg36OK8Fx1x/3Fx/3FxiIcYcYg1CiG99d6IcYhxhxiHGIcYhxiHGHGIhxcf9xcf9xcf9y/zIqIbDl3ocYhxiHGIcYcT0qIbTV3ocYhxg+Tfa3sgmHGIcXH/cYcYNlJZsb2miIcYcYhxiHE+Z226mJJxcf9xcf9xO19zuKCMhxiHGIcYcYiHFx/3Fx/z10l7mLaIcYhxhxiHGIcYhxiHGHGIcYg873O3EIxxiHGIcYhxiHGHGEpVnGqmcv9xcYg02uK+JR1xcf9xcf9xcYiHGDtmWbyZpohxiHGHH/cv9xhxhx/3FxiD5hB7ee+HGIhxcf9xcf9xcYiHGHGIcYhxiHGHGIhxcf9xcf9xcYg6FlK46a1xiHGHH/cXGIcYOhsht+TecYhxhx/0KVnAemhxhx/3FxiIcYcYhxiHGIcYcYNjshu8TecYhxiHGHGIcf9y/3FxiEOlnOWmcYiHFx/3FxiIcYcYiHFx/3FxiIcYcYhxiHGIcYhxg4U0W8rLpxiIcXH/cXH/cXGIhxhxiHGIcYhxhxiHEzkoO/bXxxhxiIcXH/cXGIhxhxg3bqS8kVtxhxiHGIOHHBuo4+cYiHFx/3Fx/3FxiIPhODtex8cYcf9y/3E9M4O2zHyHH/cv9xhxiHGIcYcYNwF2vf6JcYcYhxiDhr1b2UKohxhx/zDJFLRG64cYcYgv/fAawCD+cYcf9xcYhxiIcXGIhxhx/3L/PWoUt5XriHFx/3GDRYUr6nrXGHGIcYhxiHEw4h65LeGHGHGIcYhxg5QbS7vkuIcYhxhxiHGIcYhxhxiHH/cv9xcYO2whtpPecYhx/3KDuEdrl7iXGHH/cv9xhxiHGIcYN77VvkEqiIcYcYhxiHGHGDlldruaiXGHGIcYhxgyGUWy9rpx/3L/cYcTxJRbe2unGHGIcYhxhxiHGIcYhxiHGD0zwbXMPocYhxhxg4uVK6Rq1xiIcYNewhvRPeiHGIcYcTzsIbUT3nH/cXGIhxhxiHGIcYhxhxMIDyso8NhxiHGHGIPpDytG8Ncv9xhxhKhpx3locYcYhx/3L/cXGIhxhxiHGIcYhxhxiIcXH/cXGIhxhxiHGIcYOj0huMLeiHGIcUCmnBaWhx/3L/cTdqab+VlnGHH/cv9xcf9xcYiHGHGIcYhxiDhtIbqS3ocYhxiDDqUrMlrYhxiHGHH/cv9xhxhx/3FxiIcXH/cXH/cXGIhxhxiHGDCdIbJy3ohxiHGIcYhxhxiHGIcYhxg6lrS6aUuHH/cv9xNBmDv+Z8hxiHGIcTb2tL0JS3GIcYcS0mQhrtm95xhx/3L/MqAksm/bcf9xhxhx/3L/cYcYhxiHGHH/cv9xhxiHGHGIhxcf9xcf9xcYiHFx/3Fx/3FxiIcYcYhxiHFNB5xPhocf9y/3L/cYhxhxiHGIcYcf9y/3GHGIcYcTZsUryTrYhxhx/3L/MEfltcgahxiHGIcYhxcTbD8rs8DXFxiHGIcTyQVbhvqohxiHGHGIcYhxhx/3L/MLYXtlnoiHGIcYcYhxiHGIcYcTNU8r+rDXH/cv9xhxiHGIcYcYiHFx/3Fx/3L/cYcYNT+nsNBYcYcYiHFJV5yKhnH/cXGIcTvPp7owWHGIhxhxiHGIcYNjbBvMk+hxiHGIcYcYhxiHGIcYcYgzm7SxdEuIcXH/cv9xhx/3L/cTVTVb+sqnH/cXGIhxhxiHGHH/cv87ltu+aSSIcYhxiHGHGEGXnAeGhxiHGHGIhxcf9y/3GHH/ckiXnJaG/3L/cYcf9y/3Fx/3FxiIcTrNg7kyfIcf9y/3Fx/3L/cST9UhpxKt5y/3GHGHH/cXGIcf9y/3L/cYhxN6MasGzliHGHGIcYcf9xcYhxiHGDSfIb5g3ohxiHGIcYcYiHFxiIcYcYiHFxiIcYcYhxJaOTGnbGznGHGIhxcf9y/zPfIb8g3nH/cXH/cSJ+kBqZFv6HGIcXH/cYcYcf9xcYhxiHGIPQDEt/87hxhxiIcXGIhxMhAxv+/OcYhxiHGHGIcYPdi3uSdI/3L/cXH/cXGIhxcTnxur4ORYhxiHGHGIhxcf9y/3GIcXE0Krew5Uhy/3GHGIcYhxhx/3L/cXH/cXGIhxhxiHGHH/cv9xONInvS3YcYiHGHGIcYcf9xcYhxiHGIcYNwokvfXbiIcXH/cT7owbQXPocYhxhxQ1ic2nZxhxiHGHGDIOGrUC5YcYhxiHGIcYcYKg40GjAsvnGIcYhxiHE/o8S0XDtxhxiIcv9xiHGHGIcYhxhxiHGIcYhxhxiHGIcYcYiHFx/3FxiIONskvCTbiHFx/3FxiIcYPfYnuAnYcYcf9y/3GDPZwbA2Pv9xhxiHE+7oa3EXmIhxcf82+cG8Bj5xcf9xcf9xcYiE6onDV2cXGIhxhxiHGHH/cv9xMvwksRPbcYhxiD1Uk7erbIiHGHGIcT9xMbKOznGIhxcYiHGHGIcYhxiHFx/3GDaRMbxuzohxhxhx/3FxiHGIcYhxhxiIcXGIM4rBv3U+hxiHGHGIcYMXNisZydcYhxiHGHGIcf9yiIcYcYhxiHGHH/cv9xMIWTs4pscf9xcYiHGHGIcTu88rdDDXGIcYcYhxiD3c8rYjDYcYhxiHFx/3GHGHGDECMbAOznGHH/cXGIcYhxiHFICZyfZocYhxhx/3L/cXH/cXGIhxcf9xcf9y/3E1dpO+iWyHGIcYJ/VUGnGqvv9y/3GIcXH/cXH/cXGIcf9yiIPcn4ujYHiHGHGIcYgxV5OyuGxxhxiIcYObvBukQ+/3GHGIcYhxhxiHGIcYcYhxMbeTslhsiHGHH/cv9xhxiHGDTvXrUgoXFxiHH/cv9y/3GIcXH/cXH/ckBpnApmcYhxiHGHGIR2mcqWZxhxiHE9eJO2h2yIcYhxhxiHFAeZwZZocf9y/3Fx/3FxiHH/cv9y/3E/sTe2TsiHGIcYcYhxiHGHH/cv9xcT2f8rVgDYcYhxhxiHGIcYcf9y/3Fx/3L/cYcYhxiHGHGD/f9bUgCnGHGIhxcf9xcYiHFx/3Fx/3L/cYcYMjADsN/8cYcYcf9y/zv8wbcDPnGHGIcYhxiHGHGIcYhxhxiHGIcYcYhxiD/WYrQpnYhxiHGHGIcYhxhxiHGIcYhxcf9xhxhxiIcXH/cXGDm6k7lFbHFxiHGIcYhxhxiHEyxDSxS8uHGHGIcYhxiHFx/3Fx/3FxiIcXH/cXGDBECbbL9nH/cv9xcf9xOIxrsIOUhxiHGHH/cv9xcf9xNok6sobF/3GHGIcYcf9y/3Fx/3FxNCDUv98rhxcf9xcYg+E6y77FOIcYcYhxiHGDdOwbuxPocYhxcf9xcTJ4YrCXnYhxiHGHGDJlBrKq+XGHGIhySCqcjVaHGHGIcYcYiHFxiIcYcYhxg322W9JJpxiIcXGD2uwbVRPohxhxiDnJCb429ohxiHGHGIcTGUMbB7znGIcYgw9Km3G1aHGHGIcYhxhxR1qcqlaIcYcYhxiHGDz1qbsKVocYhxhx/znsN74TyP9xhxiHGIcYcf9y/3L/cYhxcf86bNq+kyWHGHGIcYcf9y/3Fx/3FxiHH/cv9y/3GHE606a6LFlxiHFx/3FxiIcYcYcf9xMn+TsZBscf9y/3Fx/3L/PcTUtzsrcYhxhxiIcXH/cXGIcf9yiIcYcYhxiHGHGIcYhxg+qmK1VZ2Ihxcf9xcf9y/3GHGIcTQbBrH0+f9xcf9y/3GHEmQlAaXNr+/3L/cXH/cXGIhxcf9y/3GHGIcYhxhxiHGIcYcYhxiHGHGIP6Uxs1rOhxiHGIcYcYOrUxt0rOcYcYiHL/cYhxcTXXpr8oWXGIcYhxhxiHGIcYcf9y/3FxiINtDRvC8ucYcYhxiHGHH/cv9xcYM+YDvxn8cYcYhxiEALnBBWcXH/cXH/NwYxu/nOcYhxhx/3L/cXGIhxhxNRYxvOnOcYhxiHGIcYcYcf9xcYhxiHGHH/cv9xcf8/Hhy64eNx/3FxiHGIcYcf8xOdS01iuIcYcYhxiHGHGIhxcT0rvLvUQ4cYcYhxiHGHH/cv9PO5w8Rohxcf9xcYM4Yxv3nO/3FxiIcTk61LrFK3FxiIcXH/cXGDpspruTWYhxhxiHGHH/cv9xcf9xcYhxiHGIcYcYhxT1ucKkaIcXGIhxhxiHGHGIcYN980vSDL/3L/cYcYhxhxiHGDcQRLzvu3GHGIcYhxhxgx7WKxIp1xiHGIcYcYhxhxiIcXE8BaO2+lxxiHFx/3Fx/3L/cYcYhxhxPy5is9GdiHFx/3FxiIcYcYcf9y/3GHGHGDXC0bw9LnFxiIcSMUcxqvuM6IcYcYcf9yMQPRsA0uhxhxiDaziLFcd/9y/3GHGIcYhxO4jnu3cYiHGIcYcYhxiHGHGIcTymo7dZXIhxcf9xcTOU+rR7BYcYcf9y/3GHGHH/cv9xhxhxiIcXE9jSy7ctOIcYcYhxiHGHGIcYhxcf8+F4i56HeIcYcYhxiHGHGIcYhxhxiHE/6+e3FBiIhxhxhx/3Fxg0fOeykxiIcYcYiHFxgofqEaSRXu/3L/cXH/cv9xhxgySDGwx86IcYhxhxiHGIcYcYhxiHE53AO6I/yIcYhxhxiHGIcYcYhxiHGHGIcYcf9y/3FxiIcYcYg48le+DaiHGIhxcYiHGHGHH/cXGIcYhxhxiHGHH/cv9xcf9y/3GHE9QPe4vwhxiHGHGIcYcf9y/3FxiIcYcYcf9y/3GHGHGIhxcf9y/3GHGIcYcUpsnHk2iHGHGDgHRLv4u3GHGIhxcYiHFx/3FxiIcXH/cXGIcYhxiHGHGHH/cv9xhxhx/3I1CTG89s6HGIhxcYiHGHGHH/cv9xhxhx/3L/cXH/cv8yKTGw5s6HGHGIcYhxhxiHGIcYcYhxhxiHGIPDkxtcbOcoiHGHGIcYhxOEkxurbO/3L/cYcTyYRLdnu3GIhxcYiHGHGHH/cv9xhxhx/3L/cXH/cv9xhxiHGHGDBso7OjXIcYcYiHFxMUbRscku/3FxiIOGlEvJa7hxhxiIcv9xhxiHGIcYcYhxhxg84F++H6BxiHGIcYcYPOOFuBx6cYhxiDW20b1JLnGHGIcTSNo79yXIhxhxiHGHGIhy/3GHH/coiD635LZIG3GIcYcYhxiHGHGIcYcYhxiHGHGIcYhxcf9xcf9y/3GHGIcXH/cYcYcYhxgwKjGy5c7/coiHGHGIcYhxcf9xcYiHFx/3FxiHGIcYhxcf9xcYiHFx/3FxiHGIcYcYhxiHGHGIcYhxcf9xcf9y/3GHGHGIhxcYg0Jjmz6caIcYcf9y/3L/cYcYhxiHFx/3FxiIcXH/cXGIcYhxiHFx/3FxiHGIcYhxhxhx/3L/QV2cGyaHGIhxPffRtQguhxhxiIcXH/cv9xhxiHEz0hO/Lexxcf9xcf9y/3GHGDnKMbg1znFx/3FxiHGIcYcYhMbZxZJnFx/3Fx/3L/cYcYcf9y/3Fx/3L/cYcYhxhxNjTGv8s5/3L/cv9xhxiHGHGIcYhxhxg5uYW7Rnpx/3KIg4GzG65M6HGHGIcYcf9y/zwqhbjVenL/cXH/cv9xhxiHFx/3GHGHGIOFUbsLrkhxhx/3L/cXH/cv9xhxhx/3L/cXH/cv9xhxiHFx/3GHGHGIcYhxhxiHGIcXH/cXH/cv9xcf89ezG1hM5xiHGHGIN1BUva+rhxiHGIcYcYhxhxiHGIcYcYhxhxiHGIcYcYhxiHFx/3FxiINppvtXWQhxiHGHGIcYcYhxhxiDEFCLUL94cYcYhxiHGHGHH/cXGIcYcTzP5LgwG/9xcYhxiHGHH/coiHGHGIcYcYhxiHGHGIcYcYgx4Om2LxaHL/cYhxcf9y/3GHGIcYcTsrxrrUOYhxhx/3L/NUwxvbPOhxcf9xcYhxiHGHGIcYhxcT6ocrNXjXFx/3FxiHGIPiWzttpM/3L/cXGIcYhxiHE1JxO92Oxxcf9y/3GHGHEwjDGxg85x/3FxiHE0GXK+5o1x/3L/cYcYcf9y/3FxiIcXH/cXGIcYhxhxiHGIcYcYcf9y/3Fx/3FxiHGIcYcYhxhxiHGIcYcYPecTthjsiHGHGDFD9LPMC4cYcf9y/3GHGHGIPIP0uHwLhxcf9xcYhxiHGIcXH/cXGIcYhxhx/3KDAKcrIGjYcYcYhxhxiIcv9xhxiHGIcXH/cXGIcYhxiHFx/3L/cYcYhxhxiHGIcXH/cXGIP2OVtpxqiIcXGIhxcf9xcYhxiEWunNUWiHGHH/cjEMSbUEtocYhxgzbTG/ks6IcYcYcf9y/3Fx/3L/cYcYcf9y/02+nEQWcv9xcf9xcYhxiHGHGIcYcf9y/3L/O/6ovAFXhx/3L/cTGG9LOJC4cYcf9xcYhxhxiIcv9xhxiHGIcXH/cXE9vTG0Qs6HGHGIcYhxhxhx/3L/cXH/cv9xhxhxP7zRs0MuiIcXH/cv9xhxhx/3L/cXH/cv9xhxhxiHGIcYcYhxiHFx/3FxiHGIcYcYg6MVm9zqZx/3L/cYcYhxhxiHGHGIcYgzPdG/wi5xhxiHGHGIcYhxhxgyPjGw0c6IcYcf9y/3L/cYcYhxhx/3KIhxhxiHGHE9TjG0sc5xiHGIcXH/cXGIhxcf9y/3GHGHH/cv9xcYiHFx/3L/NZP5snwGcYcYhxcf9xcf9y/3GHGHGIPlwTtaPshxhxiHGHH/cv9xcYhxiHGHH/coiHGHGHH/cv9xcf9y/3GHGEpfnHoGcYhxhxiHGHGIcYhxcf9xcYhxiHGIcXGIhxhxhx/3L/cXH/cv9xcf9Pb5w5BocYhxhxiHGHGIcYcYhxiHGHGEl/nIgGcYhxhxiHGIcYcYMSm4tuZH/3Fx/3L/cXH/cv9xhxhxiHFNj5xHBocYhxhxiHGEOfnPYG/3FxiIcXGIhxcf9y/3GHGHH/cv9xcYiHFxiIcXH/cXGIcYMjheuNehiHFx/3L/cYcYcf9y/3FxiIcXGIhxcf9xcYhxiHGHGIcYcYhxhxiHGIcYcYhxg9jzG1cM6HGIcYMs6zsUFMhy/3GIcXGIhxhxhxiIcv9xhxiHGIcXH/Og64vfFHcf9y/3GHGHH/cv9xcYhxiDJ/s7GQTHFx/3FxiHGIcYcYhxhxiHGIcYcYcYiHFxiIcXGIhxcf9xcYhxiHGHGHH/cv9xhxhxiHGHH/cv9xcYhxiD4Q4bTvHnGIcXH/cXGIcYhxhxiHGHGIcYcYhxiHFx/3FxiIcXGIhxcYiHGHGHGIcYhxhxO2Dht58eiHGHGIcYhxhxhxiIcXGIhxcYiHFx/3FxiHGIcYcYcf9y/3Fx/3L/cYcYcYhxiHGHGIcXH/cXH/cv9xhxhxiHGIcXH/cXGIhxcYiHFxiIcYcYcYhxiHGHGIcXE3oEG6X76HGIcYcYhxiHGHGHH/cv9xcf9y/3Fx/3FxiHGHGIcYhxhxiHGD4XqrroVYcf9y/3Fx/3L/cXH/cv9xhxhxiHGIcYcYcf9y/3FxiIcXE0BAW/+/pxiHGHGHH/cv9xcf9y/3Fx/3FxiHGHGIcYhxhxiHGHGDYhQbzevohxhxiDBigrKtfXFxiHGIcYcYhxhxiHGHGDRBQb2+vnFx/3FxiHE1lGS+a5txiHGHGIcYcYhxiHGHE/imm4dZb/cXGIcYcYhxiHGHGIcYcYhxhxOELhur0eiHGHGIcYhxhxiHFx/3FxiIcXGIhxcf9y/3GHGHGIcYhxhxhx/3L/cXGINbFBvU6+iHFx/3L/cYMKLhsm0ecYhxhxMJOCsnx9cf9y/3Fx/3L/cYcYcYhxhxN7OCu0x9hxiHGHGHH/cv9xcf9y/3GDauabFhlocXH/cXH/cv9xcYiHFx/3L/cYcYSAGsn+VxiHFx/3FxiHGIcYcYhxhxiHGHGIcYcYhxiHFx/3Fxg50rq/LUX/cv9xhxhxiHGHH/cv9y/3GHGIOaSCult9iHFxiIcXGIhxcf9y/3GHGHGIcYhxcT5iQbOdvocYhxhxNukFvhb6iHGHGIcYhxcf9y/3GHGHE+gkGzfb5xiHGIcTE1grHafXGIcYcYhxhxiHExWWSytptxiHFx/3FxiHGIcYcYhxhxiHGHGIcTkk4bnbHohxcf9xcYhxhx/3L/cXGIcYhxhxPLWCtkp9hxhxiHGHGIcTjIw7o3PHL/cv9xhxhx/3L/cv9xhxiHGHGIcXE5hOG5ex7/cXH/cv9xhxhxiHGHGIcYhxhxhxiHGIcYcYcf9y/zZWgr2pfYcYcYhxhxiHGHH/coiHFx/3L/cYcYQ6Gs5eVxiHGHGHGIhy/3GHGIcYcYhxcf9xcf9y/3Fx/3L/cYcYcYhxhxiHGIcTLmgrApfXGHGIhy/3GHGIcXH/cXGIhxcYhxPTftvMgShxhxhxiHGIcXH/cv9xhxiHFx/3FxiHGIcYcYhxhxhx/3L/cXH/cv9xcYiHFx/3L/cXH/P2vDtZQ8hxhx/3KIhxhxhxiHGIcYcYcYNskjvTbciHGHGHH/cv9xcYiHFxiHGIcTAG4bIKHocYhxiHE7LmS40ZtxhxhxiHGIcXH/cv9xhxhxiHGIcYcYcf9y/3FxiHGIcYcYcf9y/3FxiHGIcYcYhxhxiHGHGIcYcYhxhxiHGHGIcYcf9yiIcXH/cv9xhxhxiHGIcXH/cv9xg1puG9WR5xiHGHGHGIcYhxhxhx/3L/Oo3DunI8hxhx/3L/cXGIcYhxhxiHGHFMQqxb1YcYhxhxhx/3L/Nv3DvQI8cv9xcf9xcYhxhxiHGHGIcYcYhxhx/3KIhxcf9y/3GHGHGIcYcf9yiIcYcYcYhxiHFx/3L/cYcYcYhxiHGHGHGIcYhxhxhxiHGDpmtbqZSnGHGIcXH/cXGIcYhxhxiHFx/3FxiHGIcYcYhxhxhxiIcXGIcYhxhxiHGHGHH/cv9xcYhxiHGHGIcYcYhxhxhx/3L/cXGIgwknS0fYtxiHGHGIcYcYhxhxiHFx/3Fx/3L/cXGIhxcTOdI79i3HGIcYcYhxhxiHGHGIcYQsKs89Vxhxhx/3L/cT2FQbR6vnFxiIcXEwaOGxpx5xhxiHGHGIcYcYhxg58NO7Dyz/cv9xcYMbVBsVq+iHGIcYcYhxhxiHGHGHH/cv9xcYhxiHGHGIcYcYhxcf82CeixBxdx/3L/cXGIcYhxhxhxiIcv9xhxiHFx/3FxiHGIcYcYcYhxiHGHGHGIcYhxhxhxiHGIcXH/cXGIcYcf9yiIcYcYcYhxhxgi0JAak/b+hxcYiHFxiIcXH/cv9xSSOsncX/cXGIhxcYiHFxiHGIcYcYhxhxiHGDzcgrYjfXFxiHGIcYcYcf9yOvyCuAN9iHFx/3FxiHGIcXH/cv9xhxhxiHGIcXH/cXGIcYcYhxhxiHGIcXE/vui2QRdy/3FxiIODTTvMsshxiHGHGHH/cv9xcYhxiHGHGHGIcTn3dLoIi3GIcXH/cXEwQTOyzsxxiHFx/3L/cXH/cv9xhxhxiHGHGIcXH/cTsTZrrsmYcYhxhxhx/3L/cv9xhxgznNq0cyVy/3GHGHGIcYcYhxhxiHGHGIcYcYhxhxNurhuxUecXGIcYhxhxhxOvrhtwUecYcYcYhxiD4L4bT0HnGHGHGIcYcYhxhxiHGHGIcYcYhxhxhx/3L/cXGIcYhxhxhxO0vhtrQecXH/cXGIcYcYhxS8OsY8WHGIcXGIhxcYhxiHGHGIcYcYhxcf9xcYhxg1t0G8SL5xcYhxhx/3KIhxcf9y/3GHGHGIcYcYcf9J46yRxXGIhxcYhxiHGHGHGIcYhxcf9xcYhxhxiHGHGIcYhxcYhxiHGHGIcYcYhxcf9xcYhxgyEJKx/22IcYcYhxiHFxiIcXGIhxcYhxiHGHGIcXH/cXGIcYhxhxhxiHGHGIcYhxcYhPFKw+tYiHFxiHGIcYcYhxcf9xcYhxhx/3KIhxcf9xcYhxhxiHE0aEG9l75xcf9xcYiHL/cYcYhxcf9xcYhxhxiHGHH/coiHFxiHGDIRkrD+bXGHGHH/cv9y/3GHGHGIcYhxcYiHFxiIcXGIhxcYhxiHGHGHGIcYhxcf9xcYhxhxiHGHGIcYcYhxcf9xcYhxiHGHGHGIcYhxcYiHFx/3L/cXGIhxcYhxiHGHGHGIcYhxcf9xcYhxhxiHGHFPdKwotYcYcf9y/3L/cYcYcf9yiIcXH/cXGIcYcYhxhxhx/3L/cXGIcYhxcf9xcYhxhxiHGHGIcYcYhxhxhx/3L/cv9xhxhxiHGIcXH/cv9xcf9y/3FxiHGIcYcYcf9y/3L/cYcYcYhxhxhEtKzUtXGIcXH/cXGIcYhxhxhxiHGHGIcYcYhxhxiHGHGHH/cv82XuG9oR6HGIcYcYhxhxiHGHGIcXH/cXGIcYhxNlOSvaxt/3L/cXH/cv9xcYhxiHGHGHGIcYhxcYiHFF5KzBtYcXGIcYhxhxhxiHGIcXH/cv9xcf9y/3FxiIcv9xhxRPSs0LVx/3L/cYcYcYhxhxiHGHGHGIcYhBBawQtYcYhxhxiHGHGIcYcYhxhxhxiE0FrE+lcXGIhxcf9y/0MVrP6lhxiHGHGHH/coiHFx/3L/cXH/cv9xcYiHL/cYcUElrP2lcoiHFx/3L/cXH/cv9xcYhxiHGHGHGE0lrE2lcYhxhxiHGHGIcXH/cXGIcYcYhxhxiHGHGIcYcYhxcf9y/3GHGHGIcYcYhxhxhxiIcv9xhxhxiHGHGIcYcYhxcf9xcYhxiHEwAPGyAB5xiIcXGIcYhxhxhxiHGHGIcYcYhxhxiHFx/3FxiHGHGIcYO6WSuFptiHGHGD/aQbMlvocf9yiIcXGIcTmmdrtZiXFx/3L/cXH/cv9xcYhxiDyLM7d0zHGHGIcYcYcYiHL/cYcYcYhxhxiHGDcOCbAC9ocYhxhxiHGHGHGIcYcYhxg/otW2XSqHGIcYcYhxhxiHE2W0G7pL5xcf9y/3GHGHGIcYcYcf9FtazUpXGIcYcYhxhxiHGHGIcYcYcYhxhxiHGHGIcYcYhxcf9xcYhxhxScWsg6WHGIcXH/PZtBtWS+cYcYhxiHL/cYcYhxhxhxiHGHGIcYcYhxhxhxiHGIcXH/cv9xcYiHL/cYcYcYhxiHFxiIcv9xhxiHFx/3L/cXH/cv9xcf9y/3FxiHGHH/coiHFxiHGIcYcYcYhxiHFxiIcXGIcYhxcf9xcYhxhxiHFx/3FxiHGIcXH/cv9xcYiHFxiHGHH/coiHFxiIcXGIcYhxcf9y/3Fx/0EmrB6VcYhxiHGHGHGIcYP5iStGdthxiHGIcXH/cv9xcYiHL/cYcYcYhxhxiHGHGIcYcYcYhxhxiHGHGIcXH/cXGIcYcYhxhxhx/3L/cv9xhxhxiHGHGHH/cv9y/3GHGHE3kjW8bcpy/3GHGHE0aZK+lm1xiHGIcYcYcYhxcf9xORN4vuyH/3FxiHGDiG47x5HIiHL/cYcYcYhxhxiHGHGIcXH/cXGIcYcYhxcf9xcYhxhxiHGHGIcYcYcf9yiIcXH/cv9xcYhxiHFx/3L/cXH/cv9xcYhxiHFx/3L/cXGIhy/zVqkr6VbYcYcYhxhxhx/3KIhxcf9y/3FxiHGIcXH/cv9xcf9y/3FxiHGIcXH/cv9xcYhxiHGHGHGIcYcYhxhxhxiHGHGIcYcYhxhxhxiHGHGIcYcYcYhxiHFxiIcXGIcYhxcf9y/3FxiIcXGIcYcYhxhxiHGHGHH/coiHFxiIcv9xhxhxiHGHGIcYcYhxcf9y/3Fx/3L/cXGIcYhxcYiHFxiHGIcXH/cXGIcYcYcYhxiHFx/3L/cTbiQ70dvIcYcYhxhxhx/3L/ckIHrO+FcYcYcf9y/3L/cYcYcYhxhxhx/3JOB6wvhXFx/3L/cXGIcYhxcf9y/3Fx/3L/cXGIcYcYhxhxiHFx/3FxiHFCJ6z9hYcXH/cXGIcYcYhxhxiHFx/3L/cYcXE9oOW2Xxpy/3FxiIcv9xhxhxiHGHGHGIcYhxcYiHL/cYcYcYhxhxiHGHGHH/coiHFxiHGIcYcYcYhxhxhxiHGIcXGIhxcYhxiHFxiIcXGDnqNbsVynGIhy/3GHGHGIcYcYcf9yiIcXH/cv9xcYhxiHFxiHGIcYcYcYhxiHL/cYcYhxcYiHFxiHGIPP5BtgG+cYhxhxhxiHGIcXGIOx6SuOFthxiHGHGIcXH/cv9xhxcf9xcYhxiHFx/3L/cXFGl6y2hYhxcf9y/3FxiHGIcXH/cv9xcf9y/3L/cYcYcYhxcf9xcYhxhxiHGHGHH/coiHFxiHGIcYcYcYhxhxhxiHGIcv9xhxiHFx/3FxiHFx/3Fxgyj0GwgL6IcYcYhxhxhxiHGHGHGIcYhxcYhxiHGHGHGIcYcYcYhxiHFxiIcv9xhxhxiHGHGHH/coiHFxiIcv9xhxMm/jsaAccYhxiHFxiHGIcXH/cXGHH/cv8+h+W3eBpxhxiHGHGIcYcYhxcYiHFxiHGIcXGIhxcYhxiHFxiIcXGIcYcf9yiHGIcYcYcYhxhxiHFx/3L/cYcXH/cXGIcYcYhxhxiHFx/3L/cXH/cv9y/3GHGHGIcXH/cXGIcYcT0C57n9GP9y/3L/cXH/cv9xcYgyqPGwZw5xhxiHFx/3L/cXGIg5OUO7xryIcXH/cXGIcYcYcTyAUbZ/rv9xcf9y/3E3kFG7b66HGIcYcYhxcf9y/3Fx/3L/cv9xhxhxhx/3L/cv9xhxhxhxiHGIcXGIcYhxhxhxiHGHGHGIcYcYhxg40FG6L66HGHGIcXH/cv9xhxcf85o0W8XLqHGHGIcYcYhxhxhxiHGHGIcXH/cv9xcf9y/3FxiHGHGIcXH/cXGIcYcYcf9yiIcXGIhy/3GHGHE3g/O8fAyHGHGHH/coiHFxiIcv9xg26fG8Fg5xcf9xcYhxhxhx/3KIhxcYiHL/cYcYcYhxcf9xcYhxhxhxiHGIcXGIcYhxcf9y/3E7cVG3jq6IcXGIcYhxhxRMis03WHFx/3FxiHGHGIcXH/cv9xcf9y/3FxiHGHGIcXH/cUXYrMJ1cYcYcYhxiHL/cTaxUbtOrnFxiIcv9xhxhxiHGHGHGIcYcYhxhxhxiHGHGHH/coiHFxPGmWuJZpcYcYcYhxcf9xcYhxhxhxiHGIcXGIcYhxcf9y/3FxiHGHGIMzbzsdkMhxiHGHGHGIcYcYcYhxhxiHGHGHGIcYcYcYNRuWsPRphxhxhxiHGHGIcYcYcYhxhxhxiHGHGIcYcYcYhxhxhxiHGHGIcYcUY5rLxlhxhxhxiHGHGIcYcYcYhxcf9xcYhxhxhx/3KIhxcYhxiHFxiIcXGIcYcYhxhxhxiHGHGHGIcYcYhxhxhxiHGHGHH/cohxiHGHGDPCUb89rocYcYhxhxiHFx/3L/cXH/coiHFx/3L/cXGIcYcYhxcf9xOeJRuR2ucf9xcYhxhxhx/015rFhlhxcYhxPfWitQpdhy/3GHGHGHH/cv9y/3Fx/3L/cv9xhxhxhxg8E1G27K6IcYcYcYhxhxiHFxiIcXGIcYcYhMmaxmZYcYhxhxiHFx/3L/cXGIcYcYhxhxiHFxiHGIcYcYcYcf9y/3L/cXH/cv9y/3GHGHGHGIcYcYhxhxhxiHGHGHGIcYcYhxcf9xcYcf9yiIcT8XorPoXXFx/3L/cXGIcYcYhxhxhxiHGHGHGIcYcYcf9yiIcv9xhxhxiHGHGHGIcYcYhxcYiHL/cYcYcYg1p6K+WF2HGHGHGIcYcYhxcf9y/3FxiHGHGIcTbRU70urIcYhxcf9y/3FxiHGHGIcYcYcYhxhxhxiHGHGIcXH/cv9xcYhxhxiHGHGHFBGqwPVYcYcYhxhxiHFx/3L/cXGIcYcYhxhxhxiHGHGHGIcYcYhxcf9y/3FxiHGHGIcYcYcYhxhxhxiHGHGIcXGIhxcYhxhxiHFx/3Fxhx/3L/cv9xcf9y/3FxiDnO8boxDohxhxiHGHGHGIcXH/cv9xcf9y/3L/cXH/cv9xcYhxhxhxiHGHGIcYcYcYhxcf9y/zsGqr35VXGHGIcYcYhxcf9y/3FxiHGIcXGIcYN8mivDZdhxiHGHGIcXGIhxcYhxhxhx/3KIhxcYhxhxiHGHGHGIcYcYcYhxhxhxiHGHGIcXH/cv9xcYhxhxiHFx/3Fxhx/3KIhxcYhxiHFxiHGIcXGIhy/3Fx/3L/cXGIcYcYhxcYiHFxiHGHGIcYcYcYhxcf9y/3Fx/3L/cv9xcf9y/3L/cXH/cv9xcYhxhxhxiHGHGIcXH/cv9xcYhxhxiHGHGHGHH/cv9y/3FxiHGIcXGIcYhxcYhxiHFxiHGIcXH/cv9y/3GHGHGHGIcYcUHqrAJVcf9y/3FxiHGHGIcXH/cv9xcYhxhxiHGHGHGIcYcYcYhxcf9xcYcf9y/3L/cXH/cv9y/3GE/6rCBVcXGIcYcYcYhxhxhxiHGHGIcXH/cv9xcYhxhxhxiDmTBrxs+XGIcYcYhxhxhxiHFx/3L/cXGIcYcYg1jKK+c12HFx/3L/cXH/coiHFxiHGIcXGIcYcYhxhxhCO6z8RXGHGHGIcYcYcYhxhxhxiHGHGHGIcYcYcYhxhxhxiHGHGHGIcYcYhxcYhxiHFxiHGIcXH/cv9xcYhxcf9xcYhxhxhxiHGHGHGIcYcYhxcYhxiHFx/3L/cXGIcYcYcYhxhxhxiHGHGIcXGIcYhxcf9y/3L/cXH/cv9xcYhxhxhxiHGHGHGIcYcYcYhxhxhxiHGHGIcXGIcYhxcYhxNkUEvbr7hxcYhxiHFxiHGIcTwRtLjuS4cYcYhxhxhxiHFx/3Fxhx/3KIhxcYhxhxiHGHGHGIcXH/cv9xcYhxhxiHFx/3L/cXGIcYcYhxcf9y/3FxiHGHGIcXGIcYhxcf9y/3FxQsus80WHGHGIcYcYcYhxhxhxiHGHGHGIcYcYcYhxhxhxiHFx/3Fxhx/3KIN0tTvLSscYhxcf9y/3FxiHE2VwS+qPv/cXGIcYcYcYhxhxiHFxiHGIcXGIcYhxPK9VuFCqcYcYhxhxhxiHFx/3L/cXGIcYcYhxcf9y/3FxiHGHGHGIcYcYg7GFG3565xiHFxiHGIcXGIcYcYhxhxhxiHFx/3L/cXGIcYcYhxcf81ZAK+m/2HGHGHGIcYcYcYhxhxhxiHGHGHGIcYcYcYcf9yiIcXGIcYcYcf9yiHGIcXH/cv9y/3Fx/3L/cv9xcf9y/3L/cXGIcYcYhxhxhxhx/3KIcYhxcf9y/3FxiHGHGHGIcYcYcYhxcf9y/3FxiHGHGIcYcYcYcYhxhxiHFxiHGIcXGIcYhy/3GHGHGIcXH/cv9xcYhxhxiHFxiHGIcXH/coiHFxiHGIcXGIcYcYhxcf9y/3FxiHGHGHGIcYcYcYhxhxhxiHFx/3L/cXGIcYcYhxcYiHL/cXH/cv9y/3Fx/3KIhxcYhxhxiHFx/3L/cXGIcYcYcYhxhxhxiHFx/3L/cXGIcYcYhxcf9y/3FxRLys1DVx/3FxiHFx/3L/cXGIcYcYhxhxcf9xcYhxhxhxiHGHGHGIcXH/cv9xcYhxhxhxiHGHGIcXGIcYcYhxhxhxhx/3KIcYhxcf9y/3L/cXH/coiHFxiHGHGIcXH/cv9xcYhxcf9xcYhxcf9y/3FxiHGHGIcXH/cv9y/3Fx/3L/cv9xcYhxhxiHGHGHGHGIcYcYcYhxhxhxiHFx/3L/cXGIcYcYcYhxhxhxiHFx/3FxhxiHGHGIcXGIcYhxcYhxhxiHFx/3L/cTJnArCo/XGHGIcYcYcYhxcYiDqksrpbTf9xcYhxcf8xalGypa6IcYcYhxhxcf9xcYhxcf9xcYcYhxhxiHGHFx/3FxiHFx/3FxhxiHGHGIcYcXH/cXGIcXH/cv9xcYhxhxiHFx/3L/cXGHH/cv9y/3FxiHGHGIcXGIcYhxcYhxhxiHGHGHGHGIcYcYcYhxcf9xcYcYhxhxiHFxiHGHGIcYcYcYcYhxhxhxiHGHGHE6eAK3h/1y/3FxiHGHGHGIcXH/cv9xcYhxhxhxiHGHGHGIcXH/cv9xcYhxcf9xcYhxcf9y/3FxiHGHGHGIcYcYcYg0uhayVen/cXGHH/cjOmsr9ZTYcYcYcYhxcf9xcYcYhxhxiHFxiHGIcv9xhxhxhxiHGHGHGIcYcYcYcf9yiHGIcXGIcYcYhxcf9y/3FxiHFx/3FxhxiHGHGIcXGIcYhxcYhxhxiHFxiHGIcXGIcYcYhxcYhxiHFxiHGHGIcXH/cv9y/3Fx/3KIhxcYhxhxhxiHGHGHGHH/cohxiHFxg+04m5LHaHGHGIcXGIcYhxcYhxiHFxMyoCv9X9hxiHGHGHGIcXH/cv9xcYhxcf9y/3FxiHGHGIcXGIcYcYhxhxcf9xcYhxcf9y/3FxiHGHGIcXGIcYcYhxcf9y/3L/cXH/coiHFxiHGHGHGIcXFKPqxsFXFxiHGHGHGIcXH/cv9xcYhxhxhxiElOrIsVcv9xcYhxcf9xcYcYhxhxiHFxiHGHGIcYcXH/cXGIcXH/cv9xcYhxhxhxiHFx/3L/cXGIcYcYcYhxcYiHL/cXH/cv9y/3FxiHGHGHGIcYcYcYcYhxhxhxiHGHGHGHGIcYcYcYhxcYiHL/cXGIcYcYhxhxcf9xcYcf9yiHGIcXH/coiHFxiHGHGHGIcYcYcYcYhxhxhxiHFx/3L/cXGIcXH/cv9xcYhxhxhxiHGHGHGHGIcYcYcYhxcYhxiHFxiHGHGIcXGIcYhxcYhxhxhxiHGHGHGHGIcYcYcYhxcf9y/3Fxhx/3L/cv9xcYhxhxhxhx/3KIcYhxcYhxhxiHFx/3L/cv9xcYhxhxhxiHGHGHGHGIcYcYcYhxcf9y/3Fxhx/3KIhy/3Fx/3L/cv9xcYhxhxhxiHGHFx/3FxiHFx/3FxhxiHGHGHGIcXH/cv9xcYhxcf9y/3FxiHFx/3FxhxiHGHGHGIcYcYcYcYhxhxhxhxiHGHGHGIcXH/cv9xcYcf9yiHGIcXGIcYhy/3GHFx/3FxhxiHGHGIcXGIcYcYcYhxhxhxiHFxiHGIcv9xhxhxhxiHFx/3L/cXGIcXH/cv9xcYhxcf9xcYcYhxhxhxiHGHGHGHGIcXH/cv9xcYhxcf9y/3FxiHGHGHGIcXGIcYhxcYhxhxhxiHGHGHGHGIcYcYcYcYhxhxhxiHFx/3L/cv9xcYhxhxiHL/cYcYcYcYhxhxhxhxiHGHGHGIcXGIcYhy/3GHGHGHGIcXGIcYhxcYhxhxiHFxiHGHGIcXGIcYcYhxcYhxhxiHGHFx/3L/cXGIcYcYcYhxhxcf9xcYhxcYiHL/cXGIcYcYhxcYhxhxiHFxiHGIcv9xcf9y/3L/cXGIcYcYcYhxcYhxiHL/cYcYcYcYhxcYhxiHFxiHGHGHGIcYcYcYcYNK9RvlCuhxhxiHFx/3L/cXGIcYcYcYcYhxhxhxhxiHGHGHGIcXGIcYcYhxcf9y/3L/cXGIcYcYcYcf9yPM+ytjBNhxhxcf9xcYcYhxhxhxiHGHFx/3FxhxMhDUsv8riHGHGHGIcXGIhy/3FxiHGHGHGIcYcYcYcYhxcYhxiHFxiHGHGHGIcYcYcYcYhxcYiHL/cXGIcYcYcYhxhxhxhxiHFx/3L/cv9xcYhxhxhxiHGHGHGHGIcXGIcYhxcYhxhxhxiHFx/3L/cv9xcYhxhxhxiHFxiHGIcXGIcYcYcYcf9yiHGHGIcXH/cv9y/3FxiHGHGHGHGIcYcYcYcYhxhxhxiHFxiHGHGIcXGIcYcYcYhxhxhxhxiHGHGHGHGIcXGIhy/3FxiHGHGHGIcXH/cv9y/3FxiHGHGHGIcXGIcYcYhxcf9yiIcv9xhxcf9y/3Fxhx/3KIhy/3FxiHGHGIcXGIcYcYcYhxcf9y/3L/cXGIcYcYcYcYhxhxhxiE2gvFX0hxhxiHFxiHGHGIcXGIcYcYcYhxcf9y/3L/cXGIcYcYcYhxcYhxhxiHFxiHGHGIcXGIcYcYhxcYhxhxhxiHFx/3L/cv9xcYhxhxhxhxiHGHGHGHGIcYcYcYcYhxcf9y/3L/cXGIcYcYcYhxcYhxhxiHFxiHGHGIcXGIcYcYcYhxhxcf9xcYcYhxhxhxhxiHGHGHGHGIcYcYcYcYhxcYhxiHFxiHFx/3L/cXGIcXH/cv9xcYhxcYhxiHFxiHGHGHGHGIcYcYcYcYhxhxhxhxiHFx/3L/cv9xcYhxhxhxhxiHGHGHGHGIcXGIcYhxcYhxhxhxhxiHGHGHGHGIcXH/cv9y/3FxiHGHGHGHGIcYcYcYcYhxcf9y/3L/cXGIcYcYcYcYhxhxhxhxiHFx/3L/cv9xcYhxhxhxhxiHGHGHGHGIcXGIcYcYhxcf9yiIcv9xcYhxhxhxiHFx/3L/cv9xcYhxcf9y/3L/cXGIcYcYcYhxcYhxhxiHFxiHGHGHGIcXGIcYcYhxcYhxhxiHL/cYcXH/cv9xcYhxhxcf9xcYhxcYhxhxiHFx/3KIhy/3FxiHGHGHGIcXGIcYcYhxcYhxhxhxiHFxiHGIcv9xcYhxhxhxiHFx/3L/cv9xcYcf9yiHGIcXGIcXH/cXGHGIcXH/cv9y/3FxiHGHGHGHGIcYcXH/cXGHGIcYcYcYcYhxhxhxhxhxiHGHGHGHGIcYcYcYcYcYhxhxhxhxiHFx/3L/cv9xcYhxcf9y/3FxhxiHGHGHGIcXGIcYcYcYhxcf9yiIcv9xcYhxhxhxiHFx/3KIhy/3FxiHGHGHGIcXGIcYcYcYhxcf9yiIcv9xcYTBK8XtRxhxiHFx/3KIcYhxcYhxhxhxhxiHGHGHGHGIcXGIcYcYhxcYhxhxhxhxiHGHGHGHGHH/cohxhxiHL/cYcYcYcYcYhxhxhxhxhx/3KIcYcYhy/3GHGHGHGHGIcYcXH/cXGHGIcYcYcYcYhxcf9y/3L/cXGIcXGIcYhxcYhxcf9y/3L/cXGIcYcYcYcYhxcf9y/3L/cXGIcXH/cv9y/3FxiHGHFx/3Fxhx/3KIcYcYhxcYhxhxhxhxiHGHGHGHGHGIcYcYcYcYhxcYhxhxiHFxiHGHGHGHGIcYcXH/cXGHGIcYcXH/cXGHGIcYcYcYcYhxcYhxhxiHFxiHGHGHGHGIcXH/cv9y/3FxiHFxiHGIcXGIcXGIcYhxcYhxcf9y/3FxhxiHGHGHGHGIcXH/coiHL/cXGIcYcYcYhy/3GHGHGHGHGIcXH/cv9y/3FxiHFx/3L/cv9xcYhxcf9y/3L/cXGIcYcXH/cXGHGIcYcYcYcYhxcYhxhxiHL/cYcXH/cv9xcYcYhxhxhxhxiHFx/3KIhy/3FxiHGHGHGHGIcXH/cv9y/3L/cXGIcYcYcYcYhxhxcf9y/3FxiHFxiHGHGIcXGIcYcYcYcYhxcf9yiIcv9xcYhxhxhxhxiHGHFx/3L/cXGIcXGIcYcYhxcYhxcf9y/3FxiHFxiHGHGIcv9xhxcf9y/0ZDvMvEcYhxhxhxhxiHFxiHGHGIcv9xhxcYhxiHFxiHFx/3L/cv82wIO9P3xy/3L/cXGIcXH/cv9y/3FxiHFxiHGHGIcXGIcYcYcYcYhxhxcf9y/3FxhxiHGHGHGHGIcXGIcYcYhxcYhxcYhxiHFxiHFxiHGIcv9xcf9yiHGHGIcXGIcYcYcYcYhxcYhxhxiHFxiHFx/3L/cv9xcYhxcf9y/3L/cXGIcXGIcYcYhxcYhxhxhxhxiHFxiHGHGIcv9xcf9yiHGIcv9xcf9yiHGHGIcXGIcYcYcYcYhxcYhxhxhxiHFxiHGHGHGIcXGIcYcYcYcYhxcf9yiHGIcXGIcXH/cv9y/3FxiHFxiHGHGIcXGIcYcYcYcYhxcYhxhxhxiHFxiHGHGHGHGIcXGIcYcYhy/3GHFxiHGIcv9xcYhxhxhxhxiHFx/3KIcYhxcYhxcYhxhxiHFxiHGHGHGHGIcXGIcYcYcYcYhxhxcf9y/3FxhxiHGHGHGHGHGIcYcYcYcYcYhxcYhxhxhxiHFxiHGHGHGHGIcXH/cohxiHFxhx/3KIcYcYhxcYhxhxcf9xcYcYhxhxcf9y/3FxhxiHGHGHGHGIcXGIcYcYcYcYhxcYhxhxhxiHFxiHGHGHGHGIcXGIcYcYcYhxcYhxhxhxhxhxiHGHGHGHGHGIcXGIcYcYhy/3Fx/3KIcYcYhy/3GHFxiHGIcv9xcYhxhxhxhxiHFxiHGHGHGHGIcXH/cohxiHL/cXGIcYcYcYcYhxcYhxhxhxhxiHFxiHGHGHGIcXGIcYcYcYcYcYhxhxhxhxhxiHFxiHGHGHGHGIcXH/cohxiHL/cXGIcYcYcYcYhxcYhxhxhxhxiHFxiHGHGHGIcXGIcXH/cv9y/3FxiHFxiHGHGHGIcXGIcYcYcYcYhxcYhxhxhxhxiHFxiHGHGHGIcXGIcXH/cv9y/3FxhxiHGHGHGHGIcv9xhxcf9y/3L/cXGIcXGIcYcYhxcYcf9yiHGHGHGIcXGIcYcYcYcYhxcYhxhxhxhxiHFxiHGHGHGIcXGIcXGIcYcYhxcYhxcf9y/3L/cXGHGIcYcYcYcYcYhxcYhxhxhxhxiHFxiHGHGHGIcXGIcXH/coiHL/cXGIcYcXH/cv9xcYcYhxhxhxhxhxiHFxiHGHGHGHGIcXGIcYcYcYcYhxcYhxhxhxhxiHFxiHGHGHGHGIcXGIcYcXH/cXGHGIcXH/cohxiHL/cXGIcYcYcYcYcYhxcf9yiHGHGIcXGIcXH/cv9y/zf10rwKLXGHFx/3L/cv9xcYhxcf9yiHGIcXGHH/cohxhxhxiHFxiHFx/3L/cv9y/3FxiHGHFx/3L/cXGHGIcYcXH/cv9y/3FxiHFxiHGHGHGIcXGIcYcXH/cv9xcYcYhxhxhxhxhxhxiHGHFx/3L/cv9xcYcf9yiHGHGHGHGIcXGIcYcYcYcYhxcYhxhxhxhxhxiHFxiHGHGHGHGIcXGIcYcYcYcYhxcYhxhxcf9y/3Fxhx/3KIcYcYcYcYcYhxhxcf9y/3L/cXGHGIcYcYcYcYcYcYhxhxcf9y/3L/cXGHGIcYcYcYcYcYcYhxhxcf9y/3L/cXGHGIcYcYcYcYcYcYhxhxcYhxiHL/cXGIcYcXH/cv9y/3FxiHFxiHGHGHGHGIcXGIcYcYcYcYhxcYhxcf9yiIcv9xcYhxcYhxhxhxiHL/cXH/cohxhxhxiHFxiHGHFx/3L/cXGHGIcXH/cohxhxiHFxiHFxiHGHGIcv9xcYhxhxcf9y/3FxhxiHFxiHGHGHGHGIcXGIcYcYcYcYcYhxcYhxhxhxhxhxiHFxiHGHGHGHGIcXGIcXH/cv9y/3L/cXGIcXGIcYcYcYcYhxcYhxhxhxhxhxiHFxiHFx/3L/cv9xcYcYhxhxcf9y/3L/cXGHGIcYcXH/cv9y/3FxhxiHGHFx/3L/cv9xcYhxcYhxhxhxhxhxiHFxiHGHGHGHGHGIcXGIcYcYcYcYcYhxcf9yiHGHGHGIcXGIcXGIcYcYcYhxcYhxcYhxhxhxiHFxiHFxiHGHGHGIcv9xcYhxhxhxhxhxiHFxiHGHFx/3L/cXGHGIcXH/cohxhxhxiHFxiHGHFx/3L/cv9xcYhxcYhxhxhxhxhxiHFxiHGHGHGHGHGHGIcYcXH/coiHL/cXGIcXGIcYcYcYcYcYhxcYhxhxhxhxiHL/cXGIcYcYcYcYcYhxcYhxcf9yiIcv9xcYcYhxhxcf9y/3L/cXGHGIcYcXGIcYcYhxcYcf9yiHGHGHGHGHGIcXGIcYcXH/cXGHGHGIcXH/cohxhxhxiHFxiHFxiHGHGHGIcv9xcYhxhxcf9y/3FxhxiHFxiHGHFx/3L/cXGHGIcXGIcYcYcYcYcYhxcYhxhxhxhxhxhxiHFxiHGHGHGHGHGIcXGIcYcXH/cv9y/3FxhxiHGHFx/3L/cv9y/3FxiHFxiHGHFx/3FxhxhxMLYisVndcohxhxhxiHFxhx/3KIcUuXvGaEcYcYcYhxcYhxhxhxhxhxhxiHFxiHGHGHGHGHGIcXGIcXGIcYcYcYhxcYcYhxhxhxcf9xcYcYcYhxhxcYhxhxhxiHFxiHFxiHGHGHGHGHGIcXGIcXH/cv9y/3L/cXGHGIcXH/cohxhxhxiHFxhx/3KIcYcYcYcYcYhxcYhxcf9yiIcv9y/3FxiHFxiHGHGHGHGHGIcXGIcXH/cohxiHL/cXGIcXGIcYcXH/cXGHGHGIcXGIcYcYcYcYcYcYhxcYhxhxhxcf9xcYcYhxcYhxcf9yiHGIcv9xcYhxcYhxhxhxhxhxhxiHFxiHGHGHGHGHGHGIcXGIcYcXH/cv9y/3FxhxiHFxiHGHGHGHGHGHGIcXGIcYcYcYcYcYcYhxcYhxcYhxhxhxiHL/cXGIcXH/cohxhxhxiHFxiHFxiHGHGHGHGHGHGIcXGIcYcXH/cv9y/3FxhxiHFxiHGHGHGHGHGHGIcXGIcYcXH/cv9y/3FxhxiHFxiHGHFx/3L/cv9xcYcYhxcYhxhxhxhxhxhxiHFxiHFx/3KIcYhy/3FxhxiHFx/3KIcYcYcYcYhxcYhxcYhxhxhxhxhxiHFxiHFxiHGHGHGHGHGIcXGIcXGIcYcYcYcYhy/3FxiHFx/3KIcYcYcT3Lk7Y0bIcYcXH/cohxiHL/cXGIcXGIcXH/cv9y/3L/cv9xcYhxcYhxcf9yiHGIcv9xcYcYhxhxcYhxhxhxiHL/cXGIcXGIcYcYcYcYcYcYhxcYhxhxcYhxhxiHL/cXGIcXGIcYcXH/cv9y/3FxhxiHFxiHFx/3KIcYcYhy/3FxiHFxiHGHGHGHGHGHGIcv9xcf9yiHGHGHGHGHGHGIcXGIcYcXGIcYcYhy/3FxiHFxiHFx/3KIcYhy/3FxhxiHFxiHGHGHGHGHGHGIcv9xcf9yiHGHFx/3L/cXGHGHGIcXH/cohxhxhxhxhxhxiHFxiHFx/3KIcYcYcYhy/3FxiHFxiHGHGHGHGHGHGIcv9xcYhxhxhxcf9y/3L/cXGHGIcXGIcYcXH/cv9y/3L/cXGHGIcXGIcYcXGIcYcYhy/3FxiHFxiHFx/3KIcYcYcYhxcYcYhxhxcYhxhxhxhxhxiHFxiHFxiHGHGHGHGHGHGHGIcXGIcXH/cohxg1/CK9A91y/3FxiHFxiHFx/3L/coiHL/cXGHGIcXGIcXH/cohxhxhxiHFxhxiHFxiHGHGHGHGHGHGHGIcXGIcXGIcYcYcYcYcYcYcYhxcYhxhxcYhxhxhxiHL/cXGIcXGIcXGIcYcYcYcYcYhxcYhxcYhxcf9yiHGHGIcv9xcYcYhxcf9yiHGHGHGHGHGHGIcXGIcXGIcYcXH/PARxtvuOcv9xcYcYhxcYhxhxcYhxhxhxiHL/cXGIcXGIcXGIcYcYcYcYcYhy/3FxiHFxiHGHGHGHGHGHGHGIcXGIcXGIcYcXH/cv9y/3L/cXGHGIcXGIcXGIcYcYcYcYcYcYhy/3FxiHGHFxiHGHGHGHGHGIcv9xcYhxcf9yiHGHGHGHGHGHGIcv9xcYhxhxcYhxhxhxhxhxiHFxhxiHGHFxiHGHGHGHGHGHGIcv9xcYhxhxcYhxhxhxhxhxhxiHFxiHFxiHGHFx/3KIcYhy/3FxhxiHFxiHFxiHGHGHGHGHGHGIcv9xcYhxcYhxhxhxcf9y/3L/cXGHGHGIcXGIcYcXGIcYcYcYcYcYhxcYcYhxcf9yiHGHGHFx/3L/cXGHGHGIcXGIcXH/cohxhxhxhxhxhxiHFxhxiHGHFxiHGHGHGHGHGHGHGIcXGIcXGIcXH/cohxhxhxiHL/cXGHGIcXGIcYcXGIcYcYcYcYcYhxcYcYhxcYhxhxcf9yiHGHGIcv9xcYcYhxcYhxcYhxhxhxhxhxhxhxhxiHFxiHFxiHGHFxiHGHGHGHGIcXGHGIcXGIcXGIcYcYcYcYcYcYcYcYhxcU4bvC5EcohxcYhxhxhxhxhxhxiHL/cXGIcXGIcXGIcYcYcYcYcYcYcYhxcYcYhxcYhxhxcf9y/3KIcYhy/3FxhxiHFxiHFxiHGHFxiHGHGHGHGIcXGHGIcXGIcXGIcYcXH/cv9yiIcv9xcYcYcYhxcYhxcf9yiHGHGHFx/3FxhxhxhxiHFxiHFxiHFxiHGHGHGHGHGHGHGIcv9xcYhxcYhxcf9yiHGHGHGHGHGHGHGIcXGHGIcYcXGIcYcXH/cv9y/3L/cv9xcYcYcYhxcYhxcYhxhxhxcf9y/3L/cv9y/3FxhxiHFxiHFxiHFxiHGHGHGHGHGHGHGHGIcXGHGIcXGIcYcXH/cohxhxhxhxiHL/cXGHGIcXGIcXGIcYcYcXH/cv9y/3L/cv9xcYcYhy/3FxiHFxiHGHGHFx/3KIcYcYhy/3FxhxiHFxiHFxiHFxiHGHGHGHGHGHGHGHGHGIcXGIcXGIcXGIcYcXH/cv9y/3L/cv9y/3FxhxhxiHFxiHFxiHGHFx/3KIcYcYcYcYcYhy/3FxhxiHFxiHGHFxiHGHGHFx/3L/cv9y/3FxhxhxiHFxiHFxiHFxiHGHGHFx/3L/cv9y/3FxhxhxiHL/cXGIcXGIcYcXGIcYcYcYcYcYcYcYcYhy/3FxiHFxiHFxiHGHFxiHGHGHGHGHGHGIcv9xcYcYhxcYhxcYhxhxcf9yiHGHGHGHGHGHGIcXGHGIcXGHH/cohxcYhxhxhxcf9y/3L/cv9y/3FxhxhxiHFxhxiHGHFxiHFx/3KIcYcYcYcYcYcYcYhy/3FxhxiHFxiHFx/3KIcYcXGIcYcYcYcYcYcYhxcYcYhy/3FxiHFxiHGHFxiHGHGHGHGHGHGHGHGHGIcv9xcYhxcYhxcYhxcYhxhxhxcf9y/3L/cv9y/3L/cXGHGHGIcXGIcXGIcXGIcYcXGIcYcYcYcYcYcYcYcYcYhy/3FxiHFxiHFxiHFxiHGHGHFx/3KIcYcYcYhy/3L/cXGHGIcXGIcv9xhxcYhxcYhxhxhxhxcf9y/3L/cv9y/3FxhxhxiHFxhxiHFxiHGHFxiHGHFxiHGHGHGHGHGHGHGHGIcXGHGIcXGHGIcXGIcYcXGIcYcXH/cv9yiHGHGHGIcv9y/3FxhxiHFxhxiHFxiHFxiHGHFx/3KIcYcYcYcYcYcYcYcYcYcYhxcYcYhxcYhxcYhxcYhxhxcYhxhxhxhxhxhxhxhxhxhxhxiHFxhxiHFxiHFxiHFxiHGHFxiHGHGHGHFx/3L/cv9xcYcYcYcYcYhxcYcYhxcYhxcYhxcYhxhxcf9yiHGHGHGHGHGHGHGHGHGHGHGIcXGHGIcXGIcXGIcXGIcXH/cohxhxcf9yiHGHGHGHGHGHGIcv9xcYcYcYhxcYhy/3FxiHFx/3KIcXGIcYcYcXH/cohxhxhxhxhxhxhxiHFxhxhxiHFxhxiHFxiHFxiHFx/3KIcXH/cohxhxhxhxcf9y/3L/cv9xcYcYcYcYhy/3FxhxiHFxiHFxiHFxiHFxiHGHFxiHGHGHGHFx/3L/cv9y/3L/cv9xcYcYcYcYhy/3FxiHL/cXGIcXGIcXGIcXH/cohxhxcYhxhxhxhxcf9y/3L/cv9y/3L/cXGHGHGHGIcXGHGIcXGHGIcXGIcXGIcYcXGIcYcXGIcYcYcXH/cv9yiHGHGHGHGIcv9y/3FxhxhxiHFxhxiHFxhxiHFxiHFxiHGHFxiHGHFxiHGHGHFx/3KIcYcYcYcYcYcYcYcYhy/3FxhxhxiHFxhxiHFxiHL/cXGIcXH/cohxcYhxhxcYhxhxhxcf9yiHGHGHGHGHGHGHGHGHGHGIcv9xcYcYcYhxcYcYhxcYhxcYcYhxcYhxhxcYhxcf9yiHGHFxiHGHGHGHGHFx/3L/cv9y/3L/cv9y/3L/cXGHGHGHGIcXGHGHGIcXGHGIcXGIcXGIcXGIcXGIcXH/cohxcf9yiHGHFx/3KIcYcYcYcYcXH/cv9y/3L/cv9y/3FxhxhxhxhxiHL/cXGHGIcXGHGIcXGHGIcXGIcXGIcXGIcXGIcYcXGIcYcXGIcYcXH/cohxhxhxhxhxcf9y/3L/cv9y/3L/cv9y/3L/cXGHGHGHGHGIcXGHGHGIcXGHGIcXGHGIcXGIcXGIcXGIcXGIcXGIcXGIcYcXGIcYcXH/cohxhxhxcf9yiHGHGHGHGHGHGHFx/3L/cv9xcYcYcYcYcYcYcYhy/3FxhxhxiHL/cXGHGIcXGHGIcXGIcv9xcYhxcYhxcYhxcYhxcYhxcf9yiHFxiHGHFxiHGHFx/3KIcYcXH/cohxhxhxhxhxcf9y/3KIcYcYcYcYcYcYcYcYcYcYhy/3L/cXGHGHGHGIcv9xcYcYcYhxcYcYcYhxcYcYhxcYcYhxcYhxcYcYhxcYhxcYhxcYhxcYhxcYhxhxcYhxcYhxhxcYhxhxcYhxhxcYhxhxhxcYhxhxhxcf9yiHGHGHGHFx/3L/cohxhxhxhxhxhxhxhxhxhxhxhxhxhxhxhxhxhxhxhxhxiHL/cXGHGHGHGHGIcv9xcYcYcYhy/3FxhxiHL/cXGHGIcv9xcYcYhxcYcYhxcYcYhxcYhxcYcYhxcYhxcYcYhxcYhxcYhxcYhxcYhxcYhxcYhxcYhxcYhxcYhxcYhxcYhxhxcYhxcYhxhxcYhxcf9yiHFxiHGHFxiHGHFxiHGHFxiHGHFx/3KIcYcXGIcYcXH/cohxhxcf9yiHGHFx/3KIcYcYcXGIcYcYcXH/cohxhxhxcf9yiHGHGHGHFx/3KIcYcYcYcXH/cohxhxhxhxcf9y/3KIcYcYcYcYcXH/cohxhxhxhxhxcf9y/3KIcYcYcYcYcYcXH/cv9yiHGHGHGHGHGHFx/3L/cohxhxhxhxhxhxcf9y/3KIcYcYcYcYcYcXH/cv9yiHGHGHGHGHGHFx/3KIcYcYcYcYcYcXH/cohxhxhxhxhxcf9yiHGHGHGHFx/3KIcYcYcYcXH/cohxhxhxhxcf9yiHGHGHFxiHGHGHFx/3KIcYcYcXGIcYcYcXGIcYcYcXGIcYcXH/cohxhxcYhxhxcYhxhxcYhxhxcYhxhxcYhxcf9yiHFxiHGHFxiHFxiHFx/3KIcXGIcXGIcXGIcXGIcXGIcXGIcXGIcXGIcXGIcXGHGIcXGIcXGHGIcXGIcXGHGIcXGHGIcXGHGIcXGHGHGIcXGHGHGIcXGHGHGIcv9xcYcYSQHMn+OIcv9xcYcYcYcYcYcYcYhy/3L/cv9y/3L/cv9y/3L/cv9y/3L/cv9yiHGHGHGHGHGHGHFx/3KIcYcYcYcXGIcYcYcXH/cohxhxcYhxhxcYhxhxcYhxhxcYhxcYhxcYhxcYhxcYhxcYhxcYhxcYhxcYcYhxcYhy/3FxiHL/cXGHGIcXGHGHGIcv9xcYcYcYcYhy/3L/cXGHGHGHGHGHGHGHGHGHGHGHFx/3L/cohxhxhxhxcf9yiHGHGHFxiHGHFx/3KIcXGIcYcXGIcXGIcXH/cohxcYcYhxcYhxcYhxcYcYhxcYcYhy/3FxhxiHL/cXGHGHGHGHGIcv9y/3L/cXGHGHGHGHFx/3L/cohxhxhxhxhxcf9yiHGHFx/3KIcXH/cohxcYhxhxcYhxcYhxcYhxcYhy/3FxiHFxhxiHFxhxhxiHFxhxhxhxiHL/cv9y/3Fxhxhxhxhxhxcf9y/3KIcYcYcYcXH/cohxhxcYhxhxcYhxcf9yiHFxiHFxiHFxhxiHFxiHL/cXGHGIcXGHGHGIcv9xcYcYcYcYcYcYcYcYcYcYcXH/cv9yiHGHGHFxiHGHFxiHGHFxiHFxiHFxiHFxiHFxiHL/cXGIcv9xcYcYcYhy/3Fxhxhxhxhxhxhxhxhxhxhxhxcf9yiHGHFx/3KIcYcXGIcXGIcXGIcXGIcXGIcXGHGIcXGHGHGIcv9xcYcYcYcYcYcYcYcYcYcYcYcXH/cohxhxcf9yiHFx/3KIcXGIcXGIcXGIcXGHGIcXGHGHGIcv9xcYcYcYcYcYcYcYcYcYcYcYcXGIcYcYcXGIcYcXGIcXGIcXGIcXGIcv9xcYhy/3FxhxhxiHL/cv9xcYcYcYcXH/cv9yiHGHGHFx/3KIcYcXGIcXGIcXGIcXGIcXGHGIcXGHGHGIcv9xcYcYcYcYcYcYcXH/cohxhxhxcf9yiHFxiHGHFxiHFxhxiHFxiHL/cXGHGHGIcv9xcYcYcYcYcYcXH/cohxhxhxcYhxhxcYhxcYhxcYhxcYhxcYcYcYhxcYcYcYcYcYcYcYcYcYcYcXH/cohxhxcYhxcYhxhxcYcYhxcYhy/3FxhxhxiHL/cXGHGHGHFx/3L/cohxhxhxcYhxhxcYhxcYhxcYhxcYcYhy/3FxhxhxhxhxhxhxhxhxhxhxhxcYhxhxcYhxhxcYhy/3FxiHFxhxiHL/cXGHGHGHGHGHGHGHGHFx/3KIcYcXGIcXGIcXGIcXGIcXGHGHGIcXGHGHGHGHGHGHGHFx/3KIcYcXGIcYcXGIcXGIcv9xcYhy/3FxhxhxhxhxhxhxhxhxhxhxcYhxhxcYhxcYhxcYhxcYcYhxcYcYcYcYcYcYcYcYcYcYcXGIcYcXGIcXGIcXGIcXGHGIcXGHGHGHGHGHGHGHGHGHFx/3KIcYcXGIcXGIcXGHGIcXGHGIcv9y/3Fxhxcf9y/3KIcYcYcXGIcYcXGIcXGHGIcXGHGIcv9xcYcYcYcYcYcXH/cohxhxcYhxhxcYhxcYcYhxcYcYcYhy/3L/cv9y/3KIcYcYcXGIcYcXGIcXGIcv9xcYcYhxcYcYcYcYcYcYcXH/cohxhxcYhxcYhxcYhxcYcYcYhy/3Fxhxhxcf9y/3KIcYcXGIcYcXGIcXGHGIcXGHGHGHGIcv9yiHGHGHGHFxiHGHFxiHFxiHL/cXGHGIcv9xcYcYcYcXH/cohxhxcf9yiHFxiHFxhxiHFxhxhxhxhxhxhxhxhxhxcYhxhxcYhxcYcYhxcYcYcYhy/3L/cv9yiHGHGHFxiHGHFxiHFxhxiHFxhxhxhxhxhxhxhxhxhxcYhxhxcYhxcYcYhxcYcYcYcYcYcYcYcYcYcXGIcYcXGIcv9xcYhy/3FxhxhxhxhxhxhxhxcYhxhxcYhxcYhy/3FxhxiHL/cv9y/3L/cohxhxhxcYhxcYhxcYhy/3FxhxhxhxhxhxhxhxhxcYhxhxcYhxcYcYhxcYcYcYcYcYcYcYcXGIcYcXGIcXGIcXGHGHGIcv9xcYcXH/cohxhxhxcYhxcYhxcYcYhy/3FxhxhxhxhxcYhxhxcf9yiHFxhxiHFxhxhxhxhxhxhxhxhxcYhxhxcYhxcYcYhy/3Fxhxhxhxhxcf9yiHGHFxiHFxiHL/cXGHGHGHGHGHGHGHGHFxiHGHFxhxiHFxhxiHL/cv9y/3L/cohxhxcYhxhxcYcYhxcYcYcYcYcYcYcYcYcXGIcXGIcXGIcXGHGHGHGHGHGHGHGHFxiHGHFxhxiHFxhxiHL/cv9y/3KIcYcYcXGIcXGIcXGHGIcv9y/3Fxcf9y/3KIcYcXGIcXGIcXGHGIcv9y/3L/cv9yiHGHFx/3KIcXGHGIcXGHGHGHGHGHGHGHFxiHFxiHFxiHFxhxhxhxhxhxhxhxcf9yiHFxiHFxhxhxiHL/cv9y/3KIcYcYcXGIcXGHGIcXGHGHGHGHGHGHFx/3KIcXGIcXGHGIcv9xcYcYcXH/cohxhxcYhxcYhxcYcYcYcYcYcYcYcXH/cohxcYhxcYcYcYhy/3L/cohxhxhxcYhxcYhxcYcYcYhy/3KIcYcYcXGIcXGIcXGIcv9xcYcYcYcXH/cohxhxcYhxcYcYcYhy/3L/cv9yiHGHFx/3KIcv9xcYcYhy/3Fxcf9y/3KIcYcXGIcXGHGIcXGHGHGHGHFx/3KIcXGIcXGIcXGHGHGHGHGHGHFxiHGHFxiHL/cXGHGHGHGHGHGHFx/3KIcXGIcv9xcYcYcYcYcYcYcXGIcYcXGHGIcXGHGHGHGHGHFxiHGHFxhxiHFxhxhxhxhxhxhxcYhxhxcYcYhxcYcYcYcYcYcXGIcYcXGIcv9xcYcYcYcYcYcYcXGIcXGIcXGIcv9xcYcYcXH/cohxhxcYhxcYcYcYhy/3L/cohxhxcYhxcYhxcYcYcYcYcYcYcYcXGIcXGIcXGHGHGHGHGHGHGHFxiHFxiHFxhxhxhxhxhxhxcf9yiHFxhxiHFxhxhxhxhxcf9yiHFxiHFxhxiHL/cv9yiHGHGHFxiHFxhxiHL/cXGHGHFxiHGHFxiHFxhxiHL/cv9y/3KIcYcXGIcXGIcXGHGHGHGHGHFxiHGHFxhxiHFxhxhxhxhxcf9yiHFxiHFxhxhxhxhxhxhxhxcYhxcYcYhxcYcYcYcXH/cohxcYhxcYhy/3Fxhxhxcf9yiHFxiHFxiHL/cXGHGHFx/3KIcYcXGHGIcXGHGHGHGHFx/3KIcXGIcXGHGHGHGHGHGHFxiHFxiHFxhxhxhxhxhxhxhxcYhxcYcYcYhy/3KIcYcYcXGIcXGHGHGIcv9yiHGHFx/3KHGIcXGHGHGHGHGHFx/3KIcXGHGIcv9xcXH/cv9yiHFxiHFxiHL/cXGHGHFx/3KIcXGIcXGHGIcv9y/3KIcYcXGIcXGIcv9xcYcYcXH/cohxcYhxcYcYhy/3L/cohxhxcYhxcYhy/3Fxhxhxcf9yiHFxiHFxhxhxhxhxhxhxcYhxcYhxcYcYcYcYcYcXGIcYcv9xcYcYcYcYcYcYcXGIcXGIcv9xcYcYcXGIcYcXGIcXGHGHGHGHGHGHFxiHFxiHL/cXGHGHGHFxiHFxiHFxhxiHL/cv9yiHGHFxiHFxhxhxhxhxhxhxcYhxcYhy/3FxhxhxhxcYhxcYhxcYcYhy/3KIcYcXGIcXGIcXGHGHGHFx/3KIcXGIcXGHGHGHGHGHFxiHFxiHFxhxhxhxhxhxcYhxcYhy/3Fxhxhxcf9yiHFxiHFxhxhxhxhxhxcf9yiHL/cXGHGHGHGHGHFxiHFxiHFxhxhxhxcf9yiHFxiHFxhxhxhxhxhxcYhxcYcYhxcYcXH/cohxhxcYcYhxcYcYcYcXGIcXGIcXGHGHGHGHGHGHFxiHFxhxhxhxhxhxhxcYhxcYcYhy/3L/cohxhxcYhxcYcYcYcYcYcXGIcXGIcXGHGHGHGHFxiHFxiHFxhxhxhxhxcYhxhy/3FxhxhxhxhxhxcYhxcYhy/3L/cv9yiHGHFxiHFxhxhxhxhxhxcYhxcYhy/3L/cv9y/3KIcXGIcXGHGHGHGHGHFxiHFxiHFxhxhxhxcYhxhy/3FxhxhxhxhxhxhxcYcYhxcYcYcYcXGIcXGIcXGHGHGHGHGHFxiHFxhxiHL/cohxhxcYhxcYcYhy/3KIcYcXGIcXGHGHGHGHGHGHFxiHL/cXGHGHGHFxiHGHFxhxhxhxhxhxhxcYhxcYcYcYcYcYcYcXGIcv9xcYcYcYcXH/cohxcYcYcYcYcYcYcXGIcXGHGHGHGHGHFxiHFxiHL/cXGHFx/3KIcXGIcv9xcYcXH/cohxcYhxcYcYcYcYcYcXGIcXGHGHGHGHGHFxiHFxiHL/cXGHFxiHGHFxhxiHL/cv9yiHGHFxiHL/cXGHGHFx/3KIcXGHGIcv9y/3KIcXGIcXGHGIcv9yiHGHFxhxiHFxhxhxcYhxhy/3FxhxhxhxhxhxcYhxcYcYcYcYcXH/cohy/3FxhxhxhxhxcYhxcYcYcYcYcYcXH/cocYhy/3Fxcf9yiHFxiHFxhxhxhxhxhxcYcYhxcYcYcYcXGIcXGHGIcv9y/3KIcYcXGHGHGIcohxhxcYhxcYcYcYcYcYcXGIcXGHGHGHGHGHFxiHL/cXGHGHGHFxiHFxiHFxhxhxcf9yiHFxhxiHL/cv9yiHFxiHFxhxhxhxhxhxcYcYhxcYcYcXGIcYcXGHGHGHGHGHFxiHFxiHL/cv9yiHGHFxhxiHL/cv9yiHGHFxhxiHL/cv9yiHFxiHFxhxhxhxhxhxcYcYhxcYcXH/cohxcYhxcYcYcYcXGIcXGIcXGHGHFx/3KIcXGHGHGHGHGHGHFxhxiHL/cv9yiHGHFxhxiHL/cv9yiHFxiHFxhxhxhxhxcYhxcYcYcYcYcYcXGIcv9xcYcYcXH/cohxcYcYcYcYcYcXGIcXGHGHGHGHFxiHFxhxhxhxhxhxcYhxcYcYcYcYcXGIcXGHGIcohxhxcYhxcYcYcYcYcXGIcXGHGIcohxhxcYhxcYcYcYcYcXGIcXGHGHGHGHFxiHFxiHL/cv9yiHGHL/cXGHGHGHGHFxiHFxhxhxhxhxhxcYhxcYcYcYcXGIcXGIcv9y/3KIcYcXGIcv9y/3L/cohxcYhxcYcYcYcXGIcXGHGIcv9yiHGHL/cXGHGHGHGHFxiHFxhxhxhxhxcYhxcYhy/3KIcYcXGIcXGHGHFx/3KIcXGHGHGHGHGHFxiHFxhxhxhxhxcYhy/3FxhxhxcYhxcYhxcYcYcXGIcXGIcXGHGHFxiHFxiHFxhxhxcf9yiHL/cXGHGHGHFxiHFxhxhxhxhxcYhxcYcYcYcYcYcXGHGIcv9y/3KIcXGIcXGHGHFxiHGHL/cXGHGHGHFxiHFxhxhxhxhxcYhxcYcYcYcYcXGIcXGHGHGHGHFxiHFxhxhxhxhxcYhxcYcYcYcXGIcXGIcv9y/3KIcYcXGHGHGHGHGHFxhxiHL/cv9yiHFxiHFxhxhxcf9yiHFxhxhxhxcf9yiHL/cXGHGHFxiHFxiHL/cv9yiHFxiHFxhxhxhxcYhxcYcYcYcYcXGIcXGHGHGHGHFxiHL/cXGHFx/3KIcXGHGHGHGHFxiHFxhxhxhxhxcYhxcYcYcYcYcXGHGIcv9y/3KIcXGIcv9xcXH/cohxcYcYhy/3KIcXGIcXGHGHFx/3KIcXGHGHGHFxiHFxiHL/cv9yiHFxiHFxhxhxcYhxcYhy/3L/cohxhy/3FxhxhxhxcYhxcYcYcYcXGIcXGHGHGHGHGHFxhxhxhxhxhxcYhxcYcYcXH/cohy/3FxhxhxcYhxcYcYcYcYcYcXGHGHGHGHGHFxiHL/cXGHFxiHFxiHL/cv9yiHFxiHFxhxhxcf9yhxiHL/cv9yiHFxiHFxhxhxcYhxcYcYcYcYcYcXGHGHGHGHGHFxhxiHL/cohxhxcYcYcYcYcXGIcXGHGHGHGHFxiHL/cv9y/3KIcXGHGHGHGHGHFxhxhxhxhxhxcYhy/3L/cohxhxcYcYcYcYcXGIcXGHGHGHFxiHFxhxhxhxhxcYcYhy/3KIcYcXGHGHGHGHFxiHFxhxhxhxcYhxcYcYcYcYcXGHGIcv9yiHFxiHFxhxhxhxcYhy/3Fxcf9yiHFxiHL/cv9yiHFxiHL/cv9yiHFxiHFxhxhxcYhxcYcYcYcYcXGHGIcv9y/3KIcXGHGHGHGHFxiHFxhxhxcf9yiHL/cXGHFxiHFxiHL/cv9yiHFxiHL/cv9yiHFxiHL/cv9yiHFxiHFxhxcf9yiHFxhxhxhxcYhxcYcYcYcYcXGHGHGHGHGHFxiHL/cv9yiHGHL/cXGHGHFxiHFxhxhxhxhxcYcYcYcYcYcXGIcv9y/3KIcXGIcXGHGHFxiHFxhxhxhxcYhxcYcYcYcXGIcXGHGHGHFxiHFxhxhxhxcYhxcYcYcYcXGIcXGHGHFxiHFxiHL/cohxhxcYcYcYcYcXGIcv9y/3KIcYcXGHGHGHFxiHFxhxhxhxhxcYcYcYcYcYcXGHGHGHGHFxiHFxhxhxcf9yhxiHL/cohxhy/3FxhxhxcYhxcYcYcYcXGIcXGHGHGHFxiHFxhxhxcf9yhxiHL/cohxcYhxcYcYcXGIcXGHGHGHFxiHFxhxhxcYhxcYhy/3KIcXGIcXGHFx/3KIcXGHGHFx/3KIcv9xcXH/cohxcYcYcYcYcXGHGHGHGHGHFxhxhxhxhxcYhxcYcYcXGIcXGHGHGHFxiHFxhxhxhxcYhy/3Fxcf9yiHFxhxhxhxcYhxcYcYcXGIcXGHGHGHGHFxiHL/cv9yiHFxhxhxhxhxcYhxcYcXGIcXGIcXFx/3KIcXGHGHGHGHFxhxiHKIcYcXGHGHGHGHFxiHL/cv9yiHFxhxhxhxhxcYhxcYcYcXGIcXGHGHFxiHFxhxhxhxhxcYcYhyiHGHFxhxhxhxcYhxcYcYcYcXGIcv9xcXH/cohy/3FxhxcYhxcYcYcYcYcXGIcv9yiHGHFxhxhxhxcYhxcYcYcYcXGIcv9y/3KIcXGIcv9yiHGHFxhxhxhxcYhxcYcYcXGIcXGHGHGHFxiHFxhxcf9yiHFxhxhxcYhxcYhyiHGHFxhxhxhxhxcYhxcYcXGIcXGHGHGHGHFxiHL/cohxhxcYcYcYcXGIcXGHGHFxiHFxhxhxhxcYhy/3L/cohxcYhy/3KIcYcv9xcYcXGIcXGHGHGHGHFxhxhxhxhxcYhy/3L/cohxcYcYcYcXGIcXGHGHFxiHFxhxhxhxcYhy/3L/cohxcYcYcYcYcXGHGHGHGHFxiHL/cv9yiHFxhxhxhxcYhxcYcYcXGIcXGHGHFx/3KHGHGHGHFxiHFxhxhxcYhy/3L/cohxcYhy/3L/cohxcYcYcXGIcXGHGHGHGHL/cXGHGHFxiHFxhxhxcYhxcYcYcXGIcXGHGHGHFxhxiHKIcYcXGHGHGHFxiHFxhxhxcYhxcYcYcXGIcXGHGHFxiHFxhxhxhxcYcYhyiHGHFxhxhxhxcYhy/3L/cohxcYcYcYcYcXGHGHGHGHFxhxhxhxhxcYcYcYcYcXGIcv9y/3KIcXGHGHFx/3KHGHGHGHFxiHFxhxcYhxcYcYcYcYcXGHGHGHFxiHFxhxcYhxcYhy/3KIcXGHGHGHGHFxhxhxhxhxcYcYcYcXGIcXGHGHFxiHFxhxhxcYhxcYcYcXGIcXGHGHFxiHFxhxhxcYhxcYcYcYcXGHGHGHGHFxhxhxhxhxcYcYcYcYcXGHGHGHGHFxhxhxhxhxcYcYcYcYcXGHGHGHGHFxhxhxhxcYhxcYcYcXGIcXGHFx/3KHGIcv9yiHFxhxhxhxhy/3FxhxhxcYcYhyiHGHFxhxhxhxcYcYhyiHGHL/cXGHFxiHFxhxhxhxcYcYcYcYcXGHGHGHGHFxhxhxhxhxcYcYcYcXGIcXGHFxiHFxhxhxhxhy/3FxhxcYhxcYcYcYcXGHGHGHGHFxiHL/cohxcYcYcYcYcXGHGHGHFxiHFxhxcYhxcYcYcYcXGHGIcohxcYhy/3KIcXGIcv9yiHFxhxhxhxcYhxcYcXGIcXGHGHGHFxhxhxhxhxcYcYcYcYcXGHGHGHFxiHL/cv9yiHFxhxhxcYhxcYcYcXGIcXGHGHFxhxiHKIcYcXGHGHFxiHFxhxhxcYhxcYcYcXGIcv9y/3KIcXGHGHGHFxhxhxhxhxcYcYcYcXGIcXGHFxiHFxhxhxhxcYcYcYcXGIcXGHGHFxhxhxhxhxcYhy/3KIcXGIcv9yiHFxhxhxhxcYcYcYcYcXGHGHGHGHFxhxhxhxcYcYcYcYcXGHGHGHGHFxhxhxhxcYcYcYcYcXGHGHGHGHFxhxhxhxcYcYcYcYcXGHGHGHGHFxhxhxcYhxcYcYcYcXGHGHGHFxiHL/cohxhy/3FxcYhxcYhyiHGHL/cXGHFxiHFxhxcf9yhxhxhxhxcYhy/3KIcXGHGHGHGHL/cXGHFxiHFxhxcYhxcYcYcYcXGIcv9yiHFxhxhxhxcYhy/3KIcXGHGHGHGHL/cXGHFxiHFxhxcf9yhxhxhxhxcYhyiHGHFxhxhxhxcYcYcYcYcXGHGHGHFxhxhxhxhxcYcYcYcXGHGIcohxcYcYcYcXGIcXFx/3KHGIcv9yiHFxhxhxcYhxcYcYcXGHGHGHGHFxhxhxhxcYhy/3KIcXGIcv9yiHFxhxhxcYhxcYcXGIcXGHGHGHFxhxhxhxcYcYcYcYcXGHGHGHFxhxhxhxhxcYcYcXH/cocYcYcXGIcXFx/3KIcXGHFxiHFxhxhxhxcYcYcYcXGIcv9yiHFxhxhxhxcYhy/3KIcXGHGHGHFxhxhxhxhy/3FxhxcYhxcYcXGIcXGHGHFxiHFxhxcYhxcYcYcXGHGIcohxcYcYcYcXGIcXFxiHFxhxhxhxcYhyiHGHFxhxhxcYhxcYcXGIcXGHGHFxiHL/cohxcYhy/3KIcXGHGHFxhxiHKIcXGIcv9yiHFxhxhxcYhy/3L/cohy/3FxcYhxcYcYcXGIcXGHFxiHFxhxhxcYcYcYcYcXGHGHGHFxhxhxhxcYhy/3KIcXGHGHGHFxhxhxhxcYhy/3KIcXGHGHGHFxhxhxhxcYcYcYcYcv9xcYcXGIcv9y/3KIcv9xcXGIcXGHGHFxiHFxhxcYhy/3L/cohxcYcYcXGHGHGHGHFxhxhxhxcYcYcYcXGHGHGHGHFxhxhxcYhxcXH/cohxcYcXGIcXGHGHFxiHL/cohxcYcYcYcXGHGHGHFxiHL/cohxcYcYcXGIcXGHFxiHL/cv9yiHFxhxcYhxcYcYcXGIcXFx/3KHGIcohxcYhyiHGHL/cXFxiHFxhxhxcYhxcXH/cocYhyiHFxiHKIcYcv9y/3KIcXGHGHFxiHL/cohxcYcYcYcXGHGHGHFxhxhxhxcYhyiHGHFxhxhxcYcYhyiHFxhxhxhxcYcYcYcXGHGHGHFxhxhxhxcYhy/3KIcXGHGHFxiHFxcf9yhxiHKIcXGHGHGHFxiHKIcXGIcv9yiHFxhxhxcYcYcYcYcv9xcYcXGHGIcohxcYcYcYcXGHGHGHFxhxhxhxcYcYcYcXGHGHGHFxiHL/cohxcYcYcXGIcv9yiHFxhxhxcYhxcYcXGHGIcohxcYcYcYcXGHGHGHFxhxhxhxcYcYcYcXGHGHGHFxiHL/cohxcYcXH/cocYcYcXGIcv9yiHFxhxhxcYcYcYcYcXGHGHFxiHL/cohxcYcYcYcv9xcYcXGIcv9yiHFxhxhxhxcYcYcXGIcXGHFxiHL/cv9yiHL/cohxcYcYcYcXGHGHGHFxhxhxhxcYcYcYcXGHGHGHFxhxhxhxcYcYcXGIcXGHFxiHFxhxcYhxcYcXGIcXGHFxiHL/cv9yiHL/cv9yhxiHKIcXGHGHGHFxhxhxhxcYcYcYcXGHGHFxiHFxcf9yiHL/cohxcYcYcYcXGHGHFxiHL/cohxcYcYcYcv9xcXH/cocYcYcYcv9xcXH/cocYcYcXGIcv9yiHFxhxhxcYcYcYcXGHGHGHFxiHKIcXGIcv9yhxiHKIcXGIcohxcYcYcYcXGHGHFxiHFxhxcYcYcYcYcXGHGHFxhxhxhxhy/3FxcYhxcYcYcXGHGHGHFxhxhxhxcYcYcYcXGHGHFxiHFxcf9yhxhxhxhxcYcYcXGHGHGHFxiHL/cohxcYcXGIcXGHFxiHFxhxcYhy/3KIcXGHGHGHFxhxhxcYcYcYcXGIcv9yiHL/cXFxiHFxcf9yiHL/cohxcYcYcYcXGHGHFxhxhxhxcYhy/3KIcv9y/3KIcv9y/3KHGIcohxcYcYcXGIcv9yiHFxhxcYhxcYcYcXGHGHFxiHFxhxcYcYcYcYcXGHFx/3KHGHGHFxhxhxhxcYcYcXGIcXFx/3KHGHGHFxiHL/cohxcYcXGIcv9y/3KHGHGHGHFxhxhxcYcYcYcXGHGHGHFxhxhxhxcYcYcXGHGHGHGHL/cv9yiHFxcf9yiHL/cohxcYcYcXGIcv9yiHL/cv9yiHL/cohxcYcYcYcv9xcXGIcXGHFxiHFxhxcYhy/3KIcXGHGHFxhxhxhxcYcYcYcXGHGHFxiHFxcYhxcYcXGIcXGHFxiHL/cohxcYcYcXGHGHGHFxhxhxhxcYcYcXGHGHGHFxiHKIcXGHGHGHFxhxhxcYcYcYcXGHGHGHFxhxhxcYhyiHGHL/cv9yiHL/cohxcYcYcXGIcohxcYhyiHFxhxhxcYhy/3KIcv9y/3KHGIcohxcYcYcXGHGHGHFxhxhxcYhy/3KIcXGHFxiHFxhxcYcYcYcYcv9y/3KIcv9yiHFxhxhxcYhy/3KIcv9yiHFxhxhxcYhy/3KIcv9yiHFxhxhxcYhyiHFxiHKIcXGHGHFxhxhxhxcYcYcYcXGHGHFxhxhxhxcYcYcXGIcv9yiHFxhxcYhy/3KIcXGHGHFxhxhxcYhxcXH/cocYcYcXGHGHFxiHFxcYhxcYcXGIcXGHFxhxhxhxcYcYcYcXGHGHFxiHKIcXGHGHGHFxhxhxcYcYcYcXGHGHFxhxhxhxcYcYcYcXGHFx/3KHGHGHL/cXGHFxhxhxhxcYcYcYcv9xcXGIcXGHFxiHFxcYhxcYcYcXGHGHFxiHKIcYcv9yiHFxhxhxcYhyiHFxhxhxhy/3FxcYhxcXH/cocYcYcXGHGHGHFxhxhxcYcYcYcXGHGHFxhxhxhxcYcYcYcXGHFxiHFxhxcYcYcYcYcv9yiHFxhxhxcYhyiHFxhxhxcYhy/3KHGIcohxcYcXGIcXGHFxhxhxhxcYcYcYcXGHFxiHFxhxcYhy/3KIcv9y/3KHGHGHFxiHKIcXGHGHFxiHKIcXGHGHFxiHKIcXGHGHFxiHKIcXGHGHFxiHL/cocYcYcYcXGHFxiHL/cohxcYcXGIcXFxiHFxhxhy/3FxhxcYcYcYcXGHGHFxhxhxhxcYcYcXGHGHGHFxhxhxcYcYcYcXGHGHFxhxhxhxcYcYcXGHGHGHFxhxcYhxcYcXGIcv9yiHL/cohxcYcYcXGHGHFxiHL/cohy/3KIcXGHFxiHFxcYhxcYcYcv9xcXH/cocYcXGIcXFxiHFxhxcYcYcYcXGIcohxcYcXGIcXGHFxhxhxhxcYcYcXGHGHGHFxhxhxcYcYcXGIcv9yiHL/cohxcYcXGIcXGHFxhxhxhy/3FxcYhxcYcXGIcohxcYhyiHFxhxcYhy/3KIcXGHFxiHL/cohy/3KIcXGHGHFxhxhxcYcYcYcXGHGHFxhxhxcYhyiHFxhxhxhxcYcXGHGHGHGHL/cohxcYcYcXGHGHFxhxhxhxcYcXH/cocYcXGHGHGHFxhxhxcYhyiHFxhxhxcYcYcXGIcohxcYcYcXGHGHGHFxhxcYhxcXGIcXGHFxiHL/cohy/3KIcXGHFxiHL/cohy/3KIcXGHGHFxhxhxcYcYcXGIcv9yiHL/cohxcXH/cocYcYcXGHGHFxiHKIcXGHGHFxhxhxcYhyiHFxhxhxcYcYcXGIcohxcYcYcXGHGHGHL/cv9yhxhxhxcYcYcYcXGHFxiHKIcXGIcohxcYcXGIcv9yiHL/cohxcYcXGIcv9yiHL/cohxcYcXGHGHGHFxhxhxhy/3KIcXGHGHFxhxhxcYcYcXGIcv9yhxhxhxcYhyiHFxhxcYhy/3KIcv9yiHFxhxcYhyiHFxhxhxhy/3KIcXGHGHFxhxcYhxcYcXGHGHGHFxhxcYhxcYcXGHGHFxiHL/cocYcYcXGHGHGHFxhxcYcYcYcXGHGHFxhxhxhxcYcXGIcv9yiHL/cohxcYcXGHGHGHFxhxhxcYcYcXGIcohxcYcYcXGHGHFxhxhxcYcYcYcXGHGHL/cXFx/3KHGHFxhxhxhxcYcYcv9xcXH/cocYcXGHGHGHFxhxcYhxcXGIcXGHFxhxhxhxcYcXGIcv9yiHFxcYhxcYcXGIcohxcYcYcXGHGHFxiHKIcXGHFxiHL/cohy/3KIcXFx/3KHGHFxiHL/cohyiHFxiHKIcXFx/3KHGHGHFxhxcYhxcXGIcXGHFxhxhxcYhy/3KHGHGHFxhxhxcYhyiHFxhxcYcYcYcXGHGHFxhxhxcYcYcXGIcohxcYcYcXGHFxiHFxcYhxcYcXGHGHGHFxhxcYhyiHFxhxhxcYcYcYcv9y/3KHGHGHFxhxcYhy/3KIcv9yiHFxcf9yhxhxcYhy/3KHGHGHFxhxhxcYcYcXGIcohxcYcXGHGHGHFxhxhxcYcYcXGHGHFxhxhxhy/3KIcXGHGHFxhxcYhxcXGIcXFxiHFxhxcYcYcYcv9y/3KHGHGHFxhxhxcYcYcXGHGHFxhxhxhy/3L/cocYcYcXGHFxiHL/cohy/3KIcXFxiHFxhxcYcYcYcXGHFxhxhxhxcYcYcXGHGHFxhxhxcYcYcXGIcohxcYcXGIcohxcYcYcXGHFxiHFxcYhxcXH/cocYcXGHGHGHL/cohxcYcYcv9xcXGIcohxcYcYcXGHGHFxhxhxcYhyiHFxhxcYcYcYcv9y/3KHGHGHFxhxcYhxcXGIcv9yiHL/cohxcXGIcXGHFxhxhxhy/3KIcXGHGHL/cXFxhxhxhxcYcYcXGHGHFxhxhxcYcYcXGHGHFxhxhxcYhyiHFxhxcYcYcYcXGHFxhxhxhxcYcYcXGHFxiHL/cohy/3KIcv9yiHL/cohxcXGIcXGHFxhxhxcYhyiHFxhxcYcYcYcXGHFxhxhxhxcYcXGIcXFxiHKIcXGHGHFxhxhxcYcYcXGHGHFxhxhxcYcYcXGHGHFxiHKIcXFx/3KHGHFxhxhxhxcXH/cocYcXGIcohxcYcYcv9y/3KHGHGHFxhxcYhyiHFxhxhxcYcYcv9xcXGIcv9yhxhxhxcYcYcXGHGHFxhxhxcYcYcXGHGHFxhxhxcYcYcXGHGHFxhxhxcYcYcXGHGHGHL/cohxcXGIcXGHFxhxhxcYcYcXGIcohxcXGIcXGHFxhxhxcYhyiHFxcf9yhxhxcYcYcYcv9yiHFxhxcYcYcXGIcohxcYcXGHGHFxhxhxhxcXGIcXGHFxhxhxhy/3KIcXGHFxhxhxcYcYcYcv9yiHFxhxcYcYcXGHGHFxiHKIcv9yiHFxhxcYcYcXGHGHFxhxhxcYcYcXGHGHFxiHKIcv9yiHL/cohyiHFxhxhxcYcYcXGHGHFxhxhxcYcYcv9xcXGIcv9yhxhxhxcYcXGIcv9yhxhxhxcYcXGIcohxcYcXGIcohxcYcXGHGHGHL/cohxcYcXGHGHFxhxhxhy/3KIcv9yiHFxcYhxcXGIcXFxiHL/cohyiHFxhxhxcYcXGIcv9yhxhxhxcYcXGHGHGHFxhxcYcYcYcv9yiHFxhxcYcYcXGHGHFxhxhxcYcYcXGHGHFxhxhy/3FxcYhyiHFxhxhy/3FxcYcYcYcv9yiHFxhxcYcYcXGHGHGHL/cohy/3KIcv9yhxhxhxcYcYcXGHFxiHKIcXGHFxiHKIcXGHFxhxhxcYcYcXGHGHFxhxhxcYcYcXGHFxiHFxcYcYcYcXGHFxhxhxhy/3KIcXFxiHFxhxcYcYcXGHFxiHL/cocYcYcXGHFxiHKIcXGHFxhxhxcYcYcXGHGHFxhxhxcYcYcXGHFxiHKIcXGHFxhxhxhy/3KIcXFxiHFxcYhxcXGIcohxcYcYcv9y/3KHGHFxiHKIcv9yiHL/cohy/3KHGHGHFxhxcYhyiHFxhxcYcYcXGHGHFxhxhxcYcYcXGHGHL/cv9yhxhxcYhyiHL/cohxcXGIcv9yhxhxhxcYcXGIcohxcYcXGHGHFxhxhxcYcYcXGHFxhxhxhxcYcXGHGHFxhxhxcYcYcXGHGHFxhxcYhyiHFxhxcYcYcXGHGHFxhxhxcYcXGHGHGHFxhxcYcYcXGHGHFxhxhxcYcXGIcohxcYcXGHGHFxiHKHGHGHFxhxhxcYcXGHGHGHL/cohy/3KIcv9yhxhxhxcYcXGHGHFxiHKIcv9yhxhxhxcYcXGIcohxcYcXGHGHFxhxcYhxcXGHGHGHL/cohxcYcXGHFxiHFxcYcYcYcXGHFxhxhxcYcYcXGHGHL/cv9yhxhxcYhyiHL/cohyiHFxhxhy/3KIcXGHFxhxhxcYcXGIcv9yhxhxcYhyiHL/cocYcYcXGHFxiHKIcXFxiHFxcYhxcXGHGHGHFxcf9yhxhxcYcXGIcXFxhxhxhy/3KIcXFxiHL/cocYcYcXGHFxhxhxcYcYcXGHFxiHKIcXGHFxhxhxcYcXGIcv9yhxhxcYcYcXGHGHFxhxhxcYcXGHGHFxhxhxcYcYcv9y/3KHGHFxhxhxcYcYcXGHFxhxhxhy/3KIcohxcYcYcXFx/3KHGHFxhxhxcYcXGHGHGHL/cohy/3KIcohxcYcXGHGHFxhxhxcYcYcXFx/3KHGHFxhxhxcYcXGIcohxcXGIcXFxiHL/cocYcXGHGHFxhxhxcYcYcv9yiHFxhxcYcXGIcv9yhxhxcYcYcXGHGHFxhxcYcYcXGHGHFxhxhxcYcXGHGHFxhxhxcYcYcv9yiHFxhxcYcXGIcohxcYcXGHGHFxhxcYhyiHFxhxcYcYcXGHFxhxhxcYhyhxhxhxcYcXGIcohy/3KHGHGHFxhxcYcYcXGHGHL/cv9yhxhxcYcYcXGHFxiHKIcXFxiHL/cocYcYcv9yiHL/cocYcYcXGHFxhxhxcYcXGIcohxcXGIcv9yhxhxhxcXGIcXFxiHKIcXGHFxhxhxcYcXGIcohxcXGIcXFxiHKIcXFxiHFxcYhyiHFxhxcYcYcv9xcXGHGHFxhxhxcYcYcXFx/3KHGHFxhxcYhyiHFxcYhy/3KHGHGHL/cohy/3KHGHGHL/cohy/3KHGHGHL/cohxcXGIcohxcYcXGHFxiHL/cocYcXGHGHFxhxcYcYcXGHGHFxhxhy/3KIcXFxiHKIcXGHFxhxhxcYcXGHGHFxhxhxcYcXGIcohy/3KHGHGHL/cohxcXGHGHGHFxcYhxcXGIcohxcXGIcXFxhxhxhxcXGIcv9yhxhxcYcYcXGHGHFxhxcYcYcXGHFxhxhxhy/3KHGHGHFxcYhxcXGIcohxcYcXGHFxiHKIcXFxiHFxcYcYcXGIcocYcYcXGHFxhxcYhy/3KHGHFxhxhy/3L/cocYcXGHFxiHKIcv9yiHKIcXGHFxhxcYhy/3KHGHFxhxcYhyiHFxcYhyiHFxhxcYcYcXGHFxhxhxcYcYcv9yiHFxcYhy/3KHGHFxhxhxcYcXGHGHFxhxcYhyiHL/cocYcYcXFxiHFxcYcYcXGHGHFxhxhxcXGIcXFxhxhxhy/3KIcohxcYcXGHFxiHKIcXGHFxhxcYcYcXGHGHFxhxcYcYcXGHGHFxcYhxcXGIcohxcXGIcXFxhxhxcYcYcXGHFxhxhxcYcYcv9yiHL/cocYcYcv9yhxhxhxcXGIcXFxhxhxhy/3KHGHGHFxcYhxcXGHGHFxhxhxcYcXGHGHFxhxhxcXGIcXFxhxhxhy/3KHGHGHFxcYhxcXGHGHFxhxhxcYcXGHGHFxhxhy/3KIcv9yhxhxcYcYcXGHFxhxhxcYcXGIcohyiHFxhxcYcYcXGHFxhxhxcYcXGHGHFxhxhxcYcXGHGHL/cohxcXGIcv9yhxhxcYcXGHGHFxhxhxcYcXGHGHFxhxcYcYcXGHFxhxhxcYcYcXFx/3KHFxiHKIcv9yhxhxhy/3KHGHGHFxcYhy/3KHGHFxhxhxcXGIcXFxiHKIcXFxiHKIcXFxiHKIcXGHFxhxcYcYcXGHGHFxhxcYcYcv9yiHFxcYhyiHFxcYhyiHFxhxcYcXGHGHFxhxhy/3KIcXFxhxhxcYcYcXGHFxhxhxcYcXGHGHL/cv9yhxhxcYcXGHGHFxhxcYcYcXGHGHFxcYhy/3KHGHFxhxhxcXGIcXFxhxhxcYcYcXGHFxhxhxcYcXGHGHFxhxcYcYcXGHFxhxhxcYcXGHGHFxhxcYcYcXGHFxhxhxcYcYcXFxiHKIcXGHFxhxcYcYcXGHGHFxcYhy/3KHGHFxhxhy/3KIcohxcYcXGHFxiHKIcohxcYcXGHGHL/cohy/3KHGHFxhxhy/3KIcv9yhxhxcYcYcXFxiHFxcYcYcXGHGHFxcYhxcXGHGHFxhxhy/3KIcv9yhxhxcYcXGIcocYcYcXFxiHFxcYcYcXGHFxhxhxcYcYcv9yiHKIcXFxiHKIcXFxiHKIcXFxiHKIcXFxiHKIcXFxhxhxhy/3KHGHFxhxhxcYcXGHFxiHKIcohxcYcXGHFxhxhxcYcYcv9yiHKIcXFxiHKIcXGHL/cohxcXGIcohxcXGHGHFxhxhxcYcXGHFxiHKIcohxcYcXGHFxhxhxcYcXGHGHFxhxcYcYcXGHFxhxcYhyiHL/cocYcXGHGHL/cohyiHFxcYhyiHFxcYhyiHFxcYcYcXGHGHFxhxcYcXGHGHFxhxhy/3KHGHGHL/cocYcXGHGHFxhxcYcXGIcohyiHFxcYhyiHFxcYhyiHFxcYcYcXGHGHFxhxcYcXGHGHFxhxcYcYcXGHFxhxhxcXGIcXFxhxhxcYcXGHGHFxhxcYcYcXGHFxhxcYhyiHKIcXFxiHKIcXFxiHKIcv9yhxhxcYcYcv9yhxhxhy/3KHGHFxhxhxcYcXGHFxhxhxcYcXGHGHFxhxcYcXGIcohyiHFxcYhyiHFxcYcYcYcohxcYcXGHFxhxhxcYcXGHFxiHKIcohxcXGIcohxcXGIcohyiHFxhxcYcXGHGHFxhxcYcXGIcocYcYcXFxiHKIcv9yhxhxcYcYcv9yhxhxhy/3KHGHFxhxhy/3KIcohy/3KHGHFxhxhxcXGIcohxcXGIcohyiHFxhxcYcXGHGHFxcYhxcXGHGHFxhxcYcYcXGHFxhxcYcYcXGHFxhxhxcYcXGHFxhxhxcYcXGHGHFxhxcYcXGHGHFxhxcYcXGIcohyiHFxcYcYcYcohxcYcXGHFxhxhy/3KIcv9yhxhxcXH/cocXGHGHFxhxhy/3KHGHFxhxhxcXGIcohxcXGHGHFxhxhy/3KHGHFxhxhxcYcv9y/3KHFxiHKIcohxcXGIcohy/3KHGHFxhxcYcYcv9yiHKIcXFxiHKIcv9yhxhxcYcXGHFxiHKHGHGHL/cocYcXGHGHL/cocYcXGHGHFxcYhyiHFxcYcYcXGHFxhxhxcYcXGHFxhxhxcYcXGHFxiHKHGHFxhxhxcXGIcv9yhxcYcYcXGHGHL/cocYcXGHGHL/cocYcXGHGHL/cocYcXGHGHFxcYhyiHFxcYcYcXGHFxhxhxcXGIcohxcXGHGHFxhxhy/3KHGHFxhxcYcYcXGHFxhxcYcYcXGHFxhxcYcYcXGHFxhxcYcYcXGHFxhxcYcYcXGHFxhxhy/3KHGHFxhxhxcXGIcohy/3KHGHFxcf9yhxcYcYcXGHFxhxcYcYcXGHFxhxhy/3KHGHFxhxhxcXGIcohyiHFxhy/3KIcv9yhxhy/3KIcv9yhxhy/3KIcohxcXGIcohyiHFxcYcYcXGHGHKIcXGHFxhxcYcYcv9yiHKIcv9yhxhxcYcXGHFxhxhxcYcXGHFxiHKHGHFxhxcYcYcXGHFxhxcYcYcXFxiHL/cocXGHGHFxhxcYcYcXFxiHKIcohxcXGIcohyiHFxcYcYcXGHFxhxhxcYcv9yiHFxcYcYcXGHFxhxcYcYcXGHFxhxcYcXGIcocYcYcohxcXGIcohy/3KHFxiHKIcohxcXGHGHFxhxcYcYcv9yhxhxcYcYcohxcYcXGHFxhxhy/3KHGHFxhxhy/3KHGHFxhxcYcYcXFxiHKIcXFxhxhxcXGIcohxcXGHGHFxhxcYcYcv9yhxhxcYcXGHGHFxhy/3KIcXFxhxhxcXGIcohxcXGHGHFxhxcYcXGHGHFxhxcYcXGHFxhxhxcYcXGHFxhxhxcXGIcohxcXGHGHFxcYhyiHFxcYcYcXGHFxhxcYcYcXFxiHKIcv9yhxhy/3KIcohxcXGHGHFxhxcYcXGHGHL/cocYcXGHGHL/cocYcXGHFxhxhy/3KHGHFxhxcYcYcv9yhxhxcYcXGHGHFxcYhyiHKIcXFxhxhxcYcXGHFxhxhxcXGIcohy/3KHFxiHKHGHFxhxhxcXGHGHFxhxcYcYcv9yhxhxcYcXGHFxhxhxcYcXGHFxhxcYcYcXGHFxhxcYcXGHGHFxhy/3KIcXFxhxhxcXGIcohy/3KHFxiHKHGHFxhxhxcXGHGHFxhxcYcXGHGHFxcYhyiHKIcXFxhxhxcYcXGHFxhxhy/3KHGHFxhxcYcYcXFxhxhxcYcXGHGHL/cocYcXGHFxhxcYcYcXFxiHKIcohxcXGHGHFxhy/3L/cocXGHGHFxcYhyiHL/cocXGHGHFxhxcYcXGHGHFxcYcYcXGHFxhxhxcXGHGHFxhxcYcXGHGHL/cocYcXGHFxhxhxcXGHGHFxhxcYcXGHGHL/cocYcXGHFxhxhy/3KHGHFxhxcYcXGHFxhxhxcYcXGHFxhxcYcYcXFxiHKHGHGHKIcXFxhxhxcYcXGHFxhxhxcXGHGHFxhxcYcXGHGHFxcYhyhxhxhyiHFxcYcYcXGHFxhxcYcXGHGHFxcYhyiHKIcv9yhxhy/3KHGHFxhxhyiHFxcYcYcXGHFxhxcYcYcXFxhxhxcYcXGHFxhxhy/3KHGHFxhxcYcXGHFxhxhxcYcXFxiHL/cocXGHGHFxcYhyhxhxhyiHFxcYcYcXGHFxhxcYcXGHGHFxcYhyhxhxcYcYcv9yhxhy/3KHGHFxhxhyiHFxcYhyhxhxcYcXGHGHL/cocYcXFxiHKIcohxcXGHGHFxcYhyiHKIcv9yhxcYhyhxhxcYcXGHFxhxhxcXGHGHFxhxcYcXGHFxhxhxcXGIcocYcXGHGHKIcXFxhxhxcYcXGHFxhxcYcYcXFxhxhxcYcXGHFxhxcYcYcXFxhxhxcYcXGHFxhxhy/3KHGHFxcYhyiHKIcv9yhxcYcYcXGHFxhxcYcXGHFxhxhxcXGHGHFxhxcYcXGHGHL/cocYcXFxiHKIcohyiHFxcYcYcXFxiHKIcohyiHFxcYcYcXFxiHKHGHFxhxhyiHFxcYcYcXGHFxhxcYcXGHFxhxhxcXGHGHFxhxcYcXGHFxhxhy/3KHGHFxcYhyiHKIcohxcXGHGHFxcYhyhxhxcYcYcohxcXGHGHFxhy/3KIcohyiHFxcYcYcv9yhxhxcYcXGHFxhxcYcYcv9yhxhxcXGIcohyiHKIcXFxhxhy/3KHGHFxhxcYcXGHFxhxcYcYcXFxiHKHGHFxhxcYcXGHGHL/cocYcv9yhxhxcYcXGHFxhxcYcYcXFxhxhxcYcXFxiHKIcohxcXGHGHL/cocYcXFxiHKIcohy/3KHFxhxhxcXGHGHFxhxcYcXGHFxhxcYcYcv9yhxhxcXGIcocYcXGHFxhxhy/3KHFxiHKHGHFxhy/3KIcohxcXGHFxhxhxcXGHGHFxhxcYcXGHFxhxcYcXGHGHFxcYcYcXGHFxcYhyiHL/cocXGHFxhxhxcXGIcocYcXGHFxhxcYcXGHFxhxhxcXGHGHFxcYhyiHKHGHGHKIcohxcXGHGHFxcYcYcXGHFxhxcYcXGHFxhxcYcYcv9yhxhxcXGHGHFxhxcYcXGHFxhxcYcYcv9yhxhy/3KHGHFxhxcXGIcohxcXGHFxhxhyiHFxcYcYcXGHFxhy/3KIcohyiHFxcYcXGHGHFxcYcYcXGHL/cohyiHKIcohyiHFxcYcXGHGHFxcYhyhxhxcYcXGHFxhxcYcXGHFxhxhyiHFxcYcYcXGHFxcYhyhxhxcYcXGHGHKIcXFxhxhyiHFxhy/3KHGHFxhxcYcv9yiHFxcYcXGHFxhxhy/3KHGHL/cocYcXGHL/cohyhxhxhyiHKIcXFxhxcYcYcXFxhxhxcXGIcocYcXGHFxhxcYcXGHFxhxcYcYcv9yhxcYcYcXFxiHKHGHFxhxcXGIcohyiHL/cocXGHFxhxhy/3KHGHL/cocYcXFxiHKHGHFxhxcYcXGHFxhxcYcXGHGHL/cocXGHGHFxcYcYcXGHL/cocYcXGHFxhxcYcXGHFxhxcYcYcohxcXGHGHKIcXFxiHKHGHFxcYhyhxhxcYcXGHFxhxcYcXGHFxhxhyiHFxcYcXGHGHFxcYcYcXGHL/cocYcXGHFxhy/3KIcohyiHKIcv9yhxcYcXGHGHL/cocXGHGHFxcYcYcXGHL/cocYcXGHFxcYhyiHKIcohyiHKIcohxcXGHFxhxhyiHFxcYcYcXFxhxhxcXGHGHFxhy/3KHGHFxhxcYcXGHFxhxcXGIcXFxhxcYcXGHFxhxhyiHFxcYcXGHGHFxcYcYcXFxhxhxcXGIcocYcXFxiHKHGHFxhxcYcXGHFxhxcYcXGHFxhxcYcXGHFxhxhyiHFxcYcXGHGHL/cocXGHGHFxcYcYcXFxhxhxcYcv9yhxhxcYcXFxiHKHGHFxhxcYcXGHFxcYhyiHKIcohy/3KHFxhxcYcXGHFxhxhyiHFxcYcXGHGHFxcYcXGHGHFxcYcYcXFxhxhxcXGHGHFxcYcYcXGHFxcYcYcXGHFxcYhyhxhxcYcXFxiHKIcocYcXGHFxhxcYcXGHFxhxcYcXGHFxhxcYcXGHFxhxcYcXGHGHKIcohxcXGHFxhxcYcYcohxcXGHFxhxhxcXGHFxhxhy/3KHFxhxhxcXGHGHL/cocXGHGHFxcYcYcXFxhxhxcXGHGHFxcYcYcXFxhxhxcXGHGHFxhy/3KHGHFxcYcYcXFxiHKHGHFxcYcYcXGHFxcYcYcXGHL/cocYcXGHL/cocYcXGHFxcYcYcXGHFxcYhyhxhxcXGIcocYcXGHL/cocYcXGHFxcYhyhxhxcYcv9yhxhxcYcXFxhxhxcYcXFxiHKHGHFxcYhyhxhxcXGIcocYcXFxiHKHGHFxcYhyhxhxcXGHGHFxhy/3KHGHFxcYcYcXFxhxhxcYcv9yhxhy/3KHGHL/cocYcv9yhxhy/3KHFxhxhxcXGHGHFxcYcYcohxcXGHGHKIcXFxhxhyiHFxcYcXGHGHKIcXFxhxcYcXGHGHKIcohxcXGHFxhxcYcXGHFxhxcYcXGHFxhxcYcXGHFxhxcXGIcohyhxhxcYcXGHFxcYhyhxhxcXGIcocYcXFxhxhxcYcv9yhxhy/3KHGHL/cocXGHGHFxcYcYcohxcXGHFxhxhy/3KHFxhxcYcXGHFxhxcYcYcohyhxhxcYcXGHFxhxcYcXFxiHKHGHFxhxcXGHGHFxhxcXGHGHFxcYcYcXFxhxhy/3KHFxhxhyiHFxcYcXGHFxhxhyiHKIcohyiHKIcohyhxhxcYcXGHL/cocYcXGHFxcYcYcXFxhxhxcXGHGHL/cocXGHGHKIcXFxhxcYcXGHFxhxcYcXGHFxhxcYcXGHFxcYhyhxhxcXGHGHFxhy/3KHFxhxhxcXGHGHKIcXFxhxcYcXGHFxhxcYcXGHFxhxcYcXGHL/cocYcXGHL/cocYcXFxhxhy/3KHFxhxhyiHFxcYcXGHFxhxcYcXGHFxhxcXGIcocYcXGHL/cocYcXFxhxhy/3KHFxhxhyiHKIcXFxhxcYcXGHL/cohyhxhxcYcXFxhxhxcXGHGHFxcYcYcohxcXGHFxhxcYcXGHFxhxcYcXFxiHKHGHFxcYcYcXFxhxhxcXGHFxhxhyiHKIcohyiHKIcocYcXGHFxcYcYcXFxhxhxcXGHFxhxhyiHKIcohyiHKIcocYcXGHL/cocYcXFxhxhyiHFxcYcXGHFxhxcYcXGHFxhxcYcXFxhxhxcXGHGHFxcYcYcohxcXGHFxhxcYcXGHFxcYhyhxhxcXGHGHFxcYcYcohxcXGHFxhxcYcXGHFxcYhyhxhxcXGHGHFxcYcXGHGHKIcXFxhxcXGIcohyhxhxcXGHGHFxcYcYcohxcXGHFxhxcYcXGHFxcYhyhxhxcXGHGHL/cocXGHFxhxcYcXGHFxhxcYcv9yhxhxcXGHGHL/cocXGHFxhxcYcXGHFxhy/3KHGHFxcYcYcXFxhxcYcXGHFxhxcYcXGHFxcYhyhxhy/3KHFxhxcYcYcohyhxhxcYcXGHL/cocYcohxcXGHFxhxcYcXGHFxhxcYcv9yhxhxcXGHFxhxhyiHKIcohyhxhxcYcv9yhxhyiHFxcYcXGHFxhxcYcXFxiHKHGHL/cocXGHGHKIcohyiHKHGHFxhy/3KHFxhxhy/3KHFxhxcYcv9yhxhxcYcv9yhxcYcYcohyiHKIcocYcXGHL/cocYcohxcXGHFxhxcYcv9yhxhxcXGHGHFxcYcXGHFxhxcYcXGHFxcYcYcXFxhxhyiHFxcYcXFxiHKHGHFxcYcYcXFxhxcYcXGHFxhxcYcv9yhxhy/3KHFxhxcYcXGHFxhxcYcv9yhxhy/3KHFxhxcYcXGHFxhy/3KHGHL/cocXGHFxhxcYcXGHFxhy/3KHGHKIcXFxhxcYcXGHL/cocYcXFxhxhyiHFxcYcXFxiHKHGHFxcYcYcohy/3KHL/cohyhxhxcXGHGHKIcohyiHKIcocYcXFxhxcYcYcohyiHKHGHFxhyiHFxcYcXGHFxhxcYcXGHL/cocXGHGHKIcohyiHKHGHFxcYcYcohxcXGHL/cohyhxhy/3KHFxhxcYcXGHFxhxcXGHGHFxcYcXGHFxhxcYcXGHL/cocYcohyiHKIcohyhxhxcXGHFxhxhyhxhxcYcXFxhxhxcXGHFxhxcYcXGHFxcYcYcXFxhxcYcXGHFxhxcXGHGHFxcYcXGHFxhxcYcXGHL/cocXGHGHKIcocYcXGHL/cocXGHGHKHGHFxhxcYcohxcXGHFxhxcYcXGHFxcYcYcv9yhxcYcXGHL/cocYcXFxhxcYcXGHFxhxcXGHGHFxcYcXGHFxhxcYcXFxhxhxcXGHFxhxcYcXFxhxhxcXGHFxhxcYcXGHFxcYcYcXFxhxcYcXGHL/cocYcXFxhxcYcXGHFxhy/3KHGHKIcXFxhy/3KHGHFxcYcYcohyiHKHGHFxhyiHFxcYcXGHFxcYcYcXFxhxhyiHKHGHFxhy/3KHFxhxcYcXGHFxcYcYcXFxhxcYcXGHFxcYcYcv9yhxcYcXGHFxcYcYcXFxhxcYcXGHFxcYcYcXFxhxcYcXGHFxcYcYcXFxhxcYcXGHFxcYcYcXFxhxcYcXGHFxcYcYcXFxhxcYcXGHFxcYcYcXFxhxcYcXFxiHKHFxhxhyiHKHGHFxhy/3KHFxhxcYcXFxhxhxcXGHFxhxcYcXFxhxhxcXGHFxhxcYcXFxhxhyiHKIcohyhxhy/3KHFxhxcYcv9yhxhyiHFxcYcv9yhxhxcXGHFxhxcYcXGHL/cocXGHFxhxcYcXFxhxhxcXGHFxcYhyhxhyiHFxcYcXFxhxhxcXGHFxhxcYcXGHL/cocXGHFxhxcYcXFxhxhyiHKIcocYcXFxhxcYcXGHFxhxcXGHFxhxcYcXGHFxcYcYcohyiHKHGHFxcYcXGHFxhxcYcXFxhxcYcXGHFxhxcXGHFxhxhyhxhxcXGHGHFxcYcXFxhxhxcXGHFxhxcYcXGHL/cocXGHFxhxcXGHGHFxcYcXGHFxcYcYcXFxhxcYcXFxhxhxcXGHFxhxcXGHGHFxcYcXGHFxhy/3KHFxhxcYcXGHFxcYcXGHGHKHGHFxcYcYcohyhxhxcYcohy/3JxiHKHGHL/cocXGHL/cocYcv9yhxcYcv9yhxhy/3KHFxcYhyhxhyiHKIcocYcXFxhxcYcXGHFxhyiHFxcYcXFxiHKHFxhxcYcXGHFxcYcYcohyhxhxcXGHGHKHGHFxhxcXGHFxhxcYcXFxhxhyiHKIcocYcv9yhxcYcXFxhxhxcXGHFxcYhyhxcYcYcocYcXGHKIcXFxhy/3KHGHL/cocXFxiHKHFxhxhyhxhxcXGHGHKIcocYcXFxhxhyiHKHGHL/cocXGHFxcYcYcXFxhxcYcXFxhxhyiHKHGHFxhyiHKIcocYcXFxhxcYcXGHFxcYcYcohyhxhxcXGHFxhxcYcXFxhxcYcXGHFxhyiHFxcYcXFxhxhxcXGHFxhy/3KHFxhxhyhxhxcXGHFxhxcYcXFxhxhyiHKHGHFxcYcXGHFxhxcXGHGHKHGHFxhy/3KHFxhxcXGHGHKIcohyhxhy/3KHFxcYhyhxcYcXGHFxhy/3KHFxhxcYcv9yhxcYcXGHFxcYcYcohyhxhxcXGHFxhxcXGHGHFxcYcXFxhxhxcXGHFxhxcXGHFxhxcYcXGHL/cocXGHFxcYcYcohyiHKHGHKIcohyhxhyiHFxcXGHGHFxcYcXGHFxcYcYcohyhxhxcXGHFxhxcYcohxcXGHFxcYcYcv9yhy/3KHGHKIcXL/cocYcXFxhxcXGHGHFxcYcXGHL/cocXGHFxhxcXGHGHKIcocYcXFxhxcYcv9yhxcYcXGHFxhyiHFxcXGIcocXGHFxhxcYcohxcXFxhxhxcXGHFxhxcXGHGHKIcocYcXFxhxcYcXFxhxhyiHKHGHFxcYcXGHFxcYcXGHFxhxcYcohyiHKHGHFxcYcXFxhxhxcXGHFxhy/3KHFxhxcYcv9yhxcYcXGHKIcXFxhxcXGHGHKIcohyhxcYcXGHFxhyiHFxcXGIcocXGHFxhxcXGHFxhxcYcXFxhxcYcXGHFxcYcXGHFxhy/3KHFxhxcXGHGHKHGHFxhyiHFy/3KHGHFxcYcXFxhxhy/3JxiHKHFxhxcYcXGHL/cocXFxiHKHFxhxcYcv9yhxcYcXFxhxhxcXFxiHKHFxhxcYcXFxhxcYcXGHFxcYcXGHFxhy/3KHFxhy/3KHFxhxcYcXFxhxcYcXGHL/cocXGHL/cocXGHFxhxcXGHFxhxcYcXFxhxcYcXFxhxhyhxhxcXGHGHKHGHFxcYcXGHFxcYcYcohyhxcYcYcocYcXFxhxcYcXFxhxcYcXGHFxcYcXGHFxcYcYcocYcXFxhxhyhxhxcXGHFxhxcXGHFxhxcYcv9yhxcYcv9yhxcYcXGHFxcYcXGHFxcYcYcohyhxhyiHKHGHFxcYcXGHL/cocXGHFxcYcYcohyhxhyiHKIcocXGHFxhxcXGHGHKHGHFxcYcXGHL/cocXGHFxcYcYcohyhxhy/3JxiHKHFxhxcYcXFxhxcYcXGHL/cocXFxhxhyiHKIcocXGHFxhy/3KHFxhy/3KHFxhxcYcv9yhxcYcv9yhxcYcXFxhxhyiHKHGHKIcocYcXFxhxcXGHGHKIcocYcXFxhy/3KHFxhxcYcXFxhxcYcXGHKIcohyhxcYcXGHFxcYcYcocYcXFxhxcXGHGHKIcocYcXFxhy/3KHFxhxcYcXFxhxcYcXFxhxcYcXGHL/cocXFxhxhyiHKHGHFxcYcv9yhxcYcXGHFxcYcXGHFxcYcXGHFxcYcYcocYcXFxhxcYcXFxhxcYcXFxhxcYcXGHFxcYcXFxhxhyiHKHGHFxcXGIcocXGHFxhyiHKIcocYcohyhxhyiHKHGHFxcYcXFxhxhyiHKHFxhxcYcXFxhxcYcXGHKIcohyhxcYcXGHL/cocXFxhxhxcXFxhxhxcXGHFxcYcXGHFxhyiHFy/3KHGHKHGHFxcYcXGHFxcYcYcocYcohyiHKHFxhxcYcohxcXFxhxhyiHKHGHKIcocYcohyhxhxcXGHL/cocXGHFxhy/3KHL/cocYcocYcXFxhxcYcXFxhxcYcXFxhxcYcXFxhxhyhxhy/3KHL/cocXGHFxhyiHKIcocXGHFxhxcXGHFxhxcXGHFxhy/3KHFxhy/3KHFxhy/3KHFxhxcXGHFxhxcXGHGHKHGHFxcYcv9yhxcYcXGHKIcohyhxcYcXGHL/cocXFxhxhyhxhxcXGHFxhxcXGHFxcYcYcXL/cocYcohyhxhyhxhxcXGHFxhxcXGHFxhxcXGHFxhxcXGHFxhxcXGHFxhxcXGHFxhxcXGHFxhxcXGHFxhxcXGHFxhxcXGHFxhxcXGHFxhxcXGHFxhxcXGHFxhxcXGHFxhy/3KHFxhy/3KHFxcYcYcXFxcYcYcohyhxhyhxhxcXGHFxhxcXGHFxcYcYcohyhxcYcXGHFxcYcXFxhxhyhxhxcXGHFxcYcYcocYcv9ycYhyhxcYcXFxhxcYcXFxhxcYcXGHKIcocYcohyhxcYcXGHFxcYcXGHFxcYcXFxhxhyhxhxcXGHFxcYcYcocYcXFxhy/3KHFxhxcXGHFxhxcXGHFxhxcXGHFxhy/3KHFxcYcYcocYcXFxhxcXGHFxhxcYcohyhxhyiHKHGHKIcocYcocYcXFxhxcYcohyiHKHFxhxcXGHFxhxcYcohyhxcYcXGHFxcYcXGHKIcXL/cocXGHFxcYcYcocYcohyhxhyhxhxcXGHFxhyiHKIcocXGHFxcYcXGHFxcYcXGHFxcYcXGHKIcohyhxcYcXFxhxcYcXFxhxcYcXFxhxcXGHGHKHGHFxcYcXFxhxcYcXFxhxcYcohyiHKHFxhxcXGHGHKHGHKHGHFxcYcXGHL/cocv9yhxcYcXFxhxcYcXFxhxcYcohyhxhxcXGHFxcYcXGHL/cocXFxhxhyhxhxcXFxiHKHFxcYcYcohyhxcYcXGHKIcocYcocYcXFxhxcYcohyhxhxcXFxhxhyiHKHFxhxcYcohyhxhyiHKHGHKHGHFxcYcv9yhxcYcv9yhxcXGHFxhxcYcohyhxhyiHKHFxhxcYcohyhxhyiHKHFxhxcYcohyhxhyiHKHGHKHGHFxcYcv9yhxcXGHGHKIcocXGHFxcYcXGHFxcYcXFxhxcYcXFxhxcYcXFxhxcXGHGHKHGHKIcocXGHFxhyiHKHGHKIcocXGHFxcYcXGHFxcYcXGHFxcYcv9yhxcYcv9yhxcXGHFxhxcXGHFxhxcXGHFxcYcXGHFxcYcXGHFxcYcv9yhxcYcv9yhy/3KHFxhxcXGHFxhxcXGHL/cocXGHL/cocXFxhxcYcXFxhxcYcXFxhxcXGHFxhxcXGHFxcYcYcocYcocYcXFxhxcXGHFxhxcXGHFxcYcXGHFxcYcXGHKIcocYcXL/cocXGHFxhyiHKHFxhxcYcv9ycYcYcohyhxcYcXFxhxcYcv9ycYhyhxcXGHGHKHGHFxcYcohyiHKHFxhxcXGHFxcYcYcocYcocYcXFxhxcXGHFxhyiHKHGHFxcXGHGHKHGHFxcXGHGHKHGHFxcXGHGHKIcocXGHL/cocXFxhxcYcXFxhxcYcohyhxhyhxhxcXGHL/cocXFxhxcYcXFxhxcYcXFxcYcYcXL/cocXGHFxcYcXGHKIcocYcohyhxcYcXFxhxcYcohyhxhyiHKHFxhxcXGHFxcYcXGHFxcYcXGHKIcocYcocYcXFxcYcYcohyhxcYcohyiHKHFxhyiHKHGHFxcXGHGHKHGHKIcocXGHFxcYcXGHKIcocYcocYcXFxhy/3KHL/cocXGHFxcYcXFxhxcYcohyhxhxcXFxhxcYcXFxhxcYcv9ycYcYcocYcXFxcYcYcocYcXFxcYcYcocYcocYcXFxhy/3KHL/cocXGHFxcYcv9yhxcYcohyhxhyiHKHFxhxcXGHFxcYcXGHL/cocv9yhxcXGHFxhxcXGHFxhyiHKHFxhxcXGHFxhxcXGHL/cocXFxhxcYcXFxhxcXGHFxcYcYcocYcocYcohyhxhyhxhyhxhxcXGHL/cocv9yhxcYcohyhxhyiHKHFxhy/3KHL/cocXFxhxhyhxcYcXGHKIcocXGHFxcYcXGHKIcocXGHFxhyhxhxcXGHKIcohyhxcXGHGHKHFxhxcYcohyhxcYcXFxhxcYcohyhxcYcXFxhxcYcohyhxcYcXGHKHGHFxcXGHGHKHGHKIcocXGHFxcYcXFxhxcXGHGHKHFxhxcXGHFxhxcXFxhxhyhxhxcv9yhxcYcXFxhxcXGHFxcYcXGHFxcYcXFxhxcYcohyhxcYcXFxhxcYcohyhxcYcXFxhxcYcohyhxcYcXFxhxcXGHFxhyiHKHGHKHGHKIcocXGHKIcocYcohyhxcYcohyhxhyhxhxcXFxhxcYcXFxhxcXGHFxhyiHKHFxhxcXGHFxcYcXGHFxcXGHGHKHGHFy/3KHFxhy/3JxhxhyiHKHFxcYcXGHFxcYcXFxhxcXGHFxhxcXGHL/cocv9yhxcXGHFxhxcXGHL/cocXFxhxcXGHGHKHFxhxcXGHFxcYcXGHFxcXGHGHKHGHKHGHFy/3KHFxhxcXGHFxcYcXFxhxcYcohyhxhyhxhyhxhyiHKHFxhxcXGHL/cocv9yhxcXGHFxhxcXGHFxcYcXFxhxcYcohyhxcYcXFxhxcXGHFxcYcXGHFxcYcohyhxhyiHKHFxcYcXGHFxcYcXFxhxcXGHFxcYcXGHFxcYcohyhxhyiHKHFxcYcXGHFxcYcohyhxhxcv9yhxcYcohyhxcYcXFxhxcXGHFxcYcXGHFxcYcohyhxhyhxhyiHKHFxcYcXGHFxcYcXFxhxcXGHFxcYcXGHFxcXGHGHKHFxhxcXGHFxhyiHKHFxhyiHKHGHKHFxhxcYcocYcXFxcYcXGHFxcYcXFxhxcXGHFxcYcXGHKIcocXGHFxcYcXFxhxcXGHFxcYcXGHFxcXGHFxhxcXGHFxcYcXFxhxcYcocYcXFxhyiHKHFxhxcXGHFxcYcXGHKIcocXGHKIcocXGHFxcYcXFxhxcXGHFxhyiHKHFxhxcXFxhxhyhxhyhxhyhxhxcXFxhxcYcohyhxcYcXFxhxcXGHFxcYcXFxhxcYcohyhxcYcXFxcYcYcocYcocYcocYcohyhxcXGHFxhxcXGHKIcocYcocYcocYcocYcohyhxcYcohyhxcYcv9ycYcYcocYcocYcocYcohyhxcXGHFxhxcXFxhxhyhxcYcXFxhxcXGHFxcYcXFxhxcYcohyhxcXGHGHKHFxhxcXFxhxhyhxhyhxhyhxhyiHKHFxcYcXGHKIcocXGHFxcXGHGHKHGHKHFxhxcXGHFxhyhxhyiHKHFxcYcXGHKIcocXGHFxcYcohyhxhyhxcYcXFxhxcXGHFxhyhxhyiHKHFxcYcXGHFxcXGHFxhxcXGHL/cnGHGHKHFxhxcXGHFxcYcXFxhxcYcocYcohyhxcXGHFxhyiHKHFxhxcXFxhxcYcXFxhxcXFxhxhyhxhyhxhyhxhyhxhyhxhyhxhyiHKHFxcYcXGHKIcocXFxhxcYcXFxcYcYcocXGHL/cnGHGHKHFxhxcXGHFxcYcv9ycYcYcocYcocYcohyhy/3KHFxcYcXFxhxcYcocYcXFxcYcXGHKIcocXFxhxcYcXFxcYcXGHFxcXGHGHKHFxhy/3JxhxcYcXFxhxcXGHKIcocYcocXGHFxcYcXFxhxcXGHL/cocohyhxhyhxhyhxhyhxhxcv9yhy/3KHFxcYcXFxhxcXGHFxcYcXGHKHGHKIcocXFxhxcXGHFxhyhxhxcv9yhxcXGHFxhyhxhxcXFxhxcXGHFxhyiHKHFxcYcXGHKIcocXFxhxcYcocYcXFxcYcXGHKHGHFxcXGHFxhyhxhxcv9yhxcXGHFxhyiHKHFxcYcXGHKHGHFy/3KHFxcYcXGHKHGHKIcocXFxhxcXGHFxhyhxhyhxhxcv9yhxcXGHFxcYcXFxhxcXGHFxcYcXFxhxcXGHFxcYcXFxhxcXGHFxcYcXFxhy/3JxhxhyhxcYcXFxhxcXGHKIcocXGHFxcYcohyhxcYcXFxcYcXGHFxcXGHFxhyiHKHFxhyhxhxcXFxhxcXGHFxhyhxhyiHKHL/cocXFxhxcXGHFxcYcXFxhy/3JxhxhyhxcYcXFxhxcXFxhxhyhxcYcohyhxcYcohyhxcXGHFxhyiHKHFxcYcXFxhxcXGHFxhyhxhyhxcYcXFxhxcXGHL/cnGHGHKHFxhyiHKHFxhyiHKHFxcYcXGHKIcocXFxhxcXGHFxcYcXFxhxcXGHL/cnGHGHKHFxhxcXFxhxcYcXFxcYcXGHKHGHFy/3KHFxcYcXFxhxcXGHFxcYcohyhxhyhxcYcohyhxcYcohyhxcXGHFxcYcXGHKHGHKHGHKHFxhxcXGHKIcocXGHFxcXGHFxhyhxhxcXFxhxcXGHFxcYcXFxhy/3JxhxhyhxcYcohyhxcXGHFxhyiHKHL/cocv9yhyiHKHGHKHFxhxcXFxhxcYcohyhxcXGHFxcYcXFxhxcXGHFxcXGHGHKHFxhyhxhxcXFxhxcXGHFxcYcXFxhxcXGHFxcXGHFxhxcXFxhxcYcocYcXL/cocv9ycYcYcocXGHFxcXGHFxhxcXFxhxcXGHFxcYcXFxhxcXGHKIcocXGHKIcocXFxhxcXGHFxcYcXFxhxcXFxhxcYcXFxcYcXGHKHGHKHGHKHFxhxcXGHKIcocXFxhxcYcocYcocYcocYcocXGHKIcocXFxhxcYcocYcocYcocXGHFxcXGHFxhyhxhxcv9yhy/3JxhxhyhxcYcXFxcYcXFxhxcYcocXGHFxcYcXFxcYcXGHFy/3KHFxcYcXFxhxcXFxhxcYcXFxcYcXGHKHGHKHGHKHFxhxcXFxhxcYcocYcocYcocYcocXGHFxcXGHFxhyhxhyhxhyhxcYcXFxcYcXGHKHGHKHGHKHGHKHFxhyiHKHFxcYcXFxhxcXGHFxcXGHFxhyiHKHFxcYcv9ycYcYcocXGHKHGHKHGHKHGHKHFxhxcXFxhxcXGHFxcYcXFxhxcXFxhxcYcXL/cocXFxhy/3JxhxcYcXFxcYcXFxhxcXGHFxcYcohyhxcXGHFxcYcXFxhxcXFxhxcYcohyhy/3JxhxhyhxcYcohyhxcXGHL/cnGHGHKHFxcYcXGHKHFxhxcXGHKIcocXFxhxcXGHFxcYcohyhxcXGHFxhyhxcYcXFxcYcXGHKIcocohyhxcYcXFxcYcXFxhxcXGHFxcYcocYcXL/cocXFxhyiHKHFxhyhxhyhxhyhxcYcXL/cocXFxhxcXGHFxcXGHFxhyhxhyhxhyhxcYcXFxcYcXFxhxcXGHKIcocXFxhxcXGHFxcYcXFxcYcXFxhxcXGHFxcYcohyhxcXGHFxcYcohyhxcYcocYcocXGHFxcXGHFxhyhxhyhxcYcohyhxcXGHFxcYcohyhxcXGHFxcYcXFxhyhxhxcXFxhxcXFxhxcYcXFxcYcXFxhxcXFxhxcYcocYcocYcocXGHKHGHKHGHKHFxhyiHKHFxcYcohyhxcYcocYcocYcocXGHKHGHKHGHKHFxhyhxhxcv9ycYcYcocXFxhxcXGHFxcYcocYcXFxcYcohyhxcYcocYcocYcocXGHKHGHKHGHKHFxhyhxhyhxhyhxcYcohyhy/3JxhxcYcXFxcYcXFxhyiHKHFxcYcXFxhxcXFxhxcYcocYcocXGHKHGHKHGHKHFxhxcv9yhxcXFxhxcYcXFxcYcXFxhyiHKHFxcYcXFxcYcXGHFxcXGHL/cnGHFxhyhxhyhxcYcXFxcYcXFxhxcXFxhxcYcocYcocXGHKIcocv9ycYcXGHKIcocohyhxcYcocYcocXGHFy/3KHFxcYcohyhxcXGHFxcYcohyhxcXGHFxcXGHFxhyhxhyhxcYcohyhyiHKHFxhyhxhyhxcYcXFxcYcXFxhyiHKHFxcYcXFxhyhxhxcv9ycYcXGHFxcXGHFxcYcocYcXL/cnGHGHKHFxcYcXFxhyiHKHFxcYcohyhxcXGHFxcYcXFxcYcXFxhxcXFxhxcYcocXGHFxcXGHFxcYcXFxcYcXGHKHFxhxcXFxhxcXGHKIcocXFxhxcXFxhxcYcocYcocXGHKHGHKHFxhyhxhyhxhyhxcXGHFxcYcXFxcYcXFxhxcXFxhxcYcocXGHFxcXGHFxcYcohyhxcXGHKIcocXFxhxcXGHKHGHKHGHKHFxhyhxhyhxcYcocYcocXGHKIcnGHGHKHFxcYcXFxhxcv9yhxcXGHKIcocXFxhyiHKHFxcYcXFxcYcXGHKHFxhxcXFxhxcXFxhxcYcocYcocXGHKHGHKHFxhyhxhyhxcYcocYcocXGHFxcXGHFxcXGHFxhyhxcYcXL/cocv9ycYcXGHKHFxhxcXFxhxcXGHFy/3KHFxcYcohyhy/3JxhxcYcXKIcocXGHKHGHKHFxhyhxhyhxcYcXL/cnGHFxhxcv9yhyiHKHFxcYcohyhxcXGHKIcocXFxhxcXFxhxcXGHFxcXGHFxcYcXFxcYcXFxhxcXFxhxcXGHFxcXGHFxcYcXFxcYcXFxhxcXFxhxcXGHKIcocv9ycYcXGHKHGHKHFxcYcXFxhyhxhyhxhyhxcXGHFxcYcocYcocXGHKIcnGHFxhxcXFxhyiHKHL/cnGHFxhyhxhyhxcYcocXGHFxcXGHFxcXGHFxhyhxcYcocYcocXGHKHGHKHFxhyhxhyhxcXGHFxcYcXL/cocohyhxcXGHFxcXGHFxcYcXFxcYcXFxhxcXFxhxcXFxhxcYcocXGHKIcnGHFxhxcv9ycYcXGHKHGHKHFxcYcXFxcYcXGHKHFxhyhxhyhxcXGHFxcYcocYcocYcocXFxhyiHKHFxcXGHFxhyhxcYcXFxcYcohyhxcXGHKHGHFyiHKHFxcYcXFxcYcXFxhxcXFxhxcXGHKHGHKHFxhxcv9ycYcXGHKHGHKHFxcYcXFxcYcXFxhxcXFxhxcXFxhxcYcocXGHKHGHKHFxcYcXFxhyhxhyhxcYcocXGHFxcXGHFxcXGHFxcYcXFxcYcXFxcYcXFxhxcXFxhxcXGHFxcXGHKIcocXFxhyiHKHKIcocXFxhxcXFxhxcXGHKHGHKHFxhyhxhyhxcXGHFxcXGHFxcYcXFxcYcXFxcYcXFxhxcXFxhxcXFxhxcXGHFxcXGHFxcYcocYcocXGHKHFxhxcXFxhyiHKHFxcXGHFxcYcXFxcYcXFxhxcv9yhyiHKHKIcocXFxhxcXFxhxcXGHKHGHKHFxhyhxhyhxcXGHFy/3KHFxcXGHFxcYcXFxcYcXFxhyhxhyhxcXGHFxcYcocYcocXFxhxcXFxhxcXGHFy/3KHKIcocv9ycYcXFxhxcXFxhxcXGHKHGHKHFxcYcXFxcYcXFxhxcXFxhyiHKHFxcXGHFxhyhxcXGHFxcYcocYcocXFxhxcXFxhxcXGHKHGHKHFxhyhxcYcocYcocXFxhxcXFxhxcXGHKHGHKHFxcYcXFxcYcXFxhxcv9yhyhxhyhxhyhxcXFxhxcYcocXGHKHFxhyhxhyhxcXGHFxcXGHFxcYcocYcocXFxhxcXFxhxcXGHKHGHKHFxcYcXFxcYcXFxhyhxhyhxcXGHFxcXGHFxcXGHFxcYcXFxcYcohyhyiHKHFxcYcocYcocXGHKHFxhyhxcYcXFxcYcocYcocXGHKHFxhxcXFxcYcXGHKHFxcYcXFxhyhxcYcXL/cnGHFxhyhxcYcocXGHKHGHKHFxcYcXL/cocohyhy/3JxhxcXGHKHGHKHFxhyhxcYcocXGHKHGHKHFxcYcXFxcYcXFxcYcXFxcYcXFxhyhxhyhxcYcocXFxhxcXGHKHFxhxcXFxcYcXGHKHFxcYcXFxcYcXFxhyhxhyhxcXGHKIcnGHFxhyhxcYcXKIcocXFxhyhxhyhxcXGHFxcXGHFxcXGHFxcYcocYcocXFxhyhxhyhxcYcocXGHKHFxhyhxhyhxcXGHKHGHKHFxcYcXFxcYcXFxcYcXFxhyhxhyhxcXGHKHGHKHFxcYcXFxcYcXFxcYcXFxcYcXFxhyhxhyhxcXGHFy/3JxhxcYcocXGHKHFxhyhxcYcXKIcocXFxhyhxhyhxcXGHFxcXGHKIcocohyhyiHKHFxcXGHFxcYcocYcocXFxhyhxhyhxcXGHFxcXGHFxcXGHFxcXGHFxcXGHFxcYcocYcocXFxcYcXFxhxcXFxhyhxhyhxcXGHFxcXGHFxcXGHFxcXGHFxcXGHFxcYcocXGHFyiHKHFxcYcocYcocXFxhyhxhyhxcXGHFxcXGHFxcXGHKIcocohyhyiHKHKIcocXFxcYcXFxcYcXFxhyhxhyhxcXFxhxcXGHKHGHKHFxcYcXL/cnGHFxcYcXFxcYcocYcocXGHKHFxcYcXFxcYcohyhyiHJxhxcYcocXGHKHFxhyhxcYcocXGHKHFxhxcohyhyiHKHFxcXGHFxcXGHFxcYcocXGHKHGHKHFxcXGHFxcYcocXGHKHGHKHFxcXGHFxcYcocXGHFyiHKHFxcXGHFxcYcocYcocXFxcYcXFxhyhxcYcXKIcocXFxcYcXFxhyhxhyhy/3JxhxcXFxhxcXGHKHFxhyhxhyhyiHKHFxcXGHFxcXGHFxcXGHFxcXGHFxcXGHFxcXGHFxcXGHFxcXGHFxcXGHFxcXGHKIcococYcocXFxhxcXFxhyhxhyhxcXGHFxcXGHKHGHKHFxcXGHFxcYcXKIcocXFxhyhxcYcocYcocohyhxcXFxhxcXFxhxcXFxhyiHKHKHGHKHFxhyhxcXGHKHGHKHFxcYcocYcocXFxhyhxcYcXKIcocXFxcYcXFxcYcXFxcYcXFxcYcohycYcXGHKHFxcYcocYcocXFxhyhxcYcXKIcocXFxcYcXFxcYcXFxcYcohyhyhxhyhxcXGHFyiHKHFxcYcocXGHFyiHKHKIcocohyhyhxhyhxcXGHFxcXGHKHFxhxcv9ycYcXFxcYcXFxcYcXFxcYcXFxcYcocYcocXFxhyhxhyhxcXFxhxcXFxhxcXFxhxcXFxhxcv9ycYcXFxhxcv9ycYcXFxcYcXFxhyhxcXGHFxcXGHKIcnGHFxcYcocYcocohyhxcv9yhyhxhyhxcXGHFxcXFxhxcXGHKHFxhyhxcYcocXFxhxcXFxhyhxcYcXKIcocXFxcYcohycYcXGHKHFxcYcocXGHKHGHJxhxcYcocXFxhxcXFxcYcXFxhyhxcYcocXGHKHFxcYcXFxcXGHFxcYcocXGHKHFxhyhxcXGHFyiHKHFxcXGHFxcXGHFxcXGHKHGHKHFxcYcocXGHKHFxhyhxcXGHKHGHKHFxcXGHFxcXGHFxcXGHKHGHKHFxcXGHFxcXGHFxcXGHKHGHKHFxcXGHFxcXGHFxcXGHKHGHKHFxcXGHFxcXGHFxcXGHKHGHKHFxcXGHFxcXGHFxcXGHKHGHKHFxcXGHFxcXGHKHGHKHFxcYcocXGHKHFxhyhxcXGHKHFxhyhxcYcocXFxhxcXFxcYcXFxcYcXFxcYcXL/cnGHFxcYcocXGHKHFxcYcocYcocohyhyhxhyhxcXGHKHFxhyhxcYcocXFxhyhxhyhyhxhyhxcXGHFyiHKHFxcXGHKHGHKHFxcYcocXFxhxcXFxhyhxhyhyiHJxhxcYcocXFxcYcXFxcYcXFxcYcocXGHKHFxhyhxcXGHFy/3JxhxcXFxhyhxhyhxcXFxhxcXFxhxcv9ycYcXFxcYcXFxcYcXKIcocXFxcYcXFxcYcocXGHKHFxhyhxcXGHFy/3JxhxcXFxhyhxhyhxcXFxhyiHJxhxcXGHKHFxhyhxcXGHKHGHKHKHGHKHFxcYcocXGHKHFxcYcocYcococYcocXFxhyhxcYcocXFxhxcohyhyiHJxhxcXGHKHFxhyhxcXGHKHGHJxhxcYcocXFxcYcXFxcYcXL/cnGHFxcXGHFy/3JxhxcXGHKHFxcYcocYcocohycYcXFxhyhxcYcocXFxhyhxcYcocXGHKHFxcXGHFxcXFxhxcXGHKHFxhyhxcXFxhxcXFxhxcv9ycYcXFxcYcXL/cnGHFxcXGHFxcXFxhxcXGHKHFxcYcocXGHKHFxhyhxcXFxhxcXFxcYcXFxhyhxcXGHFxcXFxhxcXFxcYcXFxhyhxcYcocXFxcYcXFxcYcocXGHFyhxhyhxcXFxhxcXFxhyhxhyhyhxhyhxcXGHKHFxcYcocYcococYcocXFxcYcXFxcXGHFxcYcocXFxhyhxcYcocXFxhyhxcYcocXFxhyhxcYcocXFxhyhxcXGHFy/3Jxhxcv9ycYcXFxhyhxcXGHKHFxhyhxcXGHFyhxhyhxcXGHKHFxhyhxcXFxhxcXFxhyhxcYcocXFxhxcohycYcXFxhyhxcYcocXFxcYcXFxcYcocXGHKHFxcYcocXGHKHFxcYcocXFxhxcohyhyhxhyhxcv9yhyhxcYcocXGHKHFxcXGHFxcXFxhxcXFxhyhxhyhyiHJxhxcXFxhxcXFxcYcXFxcYcocYcnGHFxhyhyiHKHKHFxhyhxcYcocXFxcYcocYcocohycYcXFxcYcXFxcXGHFxcXGHFyiHKHKHGHKHFxcXGHKHFxhyhxcXGHFyhxhyhxcXGHKHFxcYcocXGHKHFxcXGHFxcXFxhxcXFxhxcXFxcYcohycYcXFxcYcocXGHKHFxcYcocXGHKHFxcXGHFxcXFxhxcXFxhyhxcYcocXFxcYcXFxcYcocXGHKHFxcXGHFxcXFxhxcXFxhyhxcYcocXFxhyhxcXGHFyhxhyhxcXGHKHFxcYcocXFxhxcohycYcXFxhyhxcXGHKHFxhyhxcXFxhxcohyhyiHJxhxcXFxhyhxcYcocXFxhyhxcXGHKHFxhyhxcXFxhyhxhyhyhxhyhxcXFxcYcXFxcYcXFxcXGHFy/3JxhxcXFxcYcXFxcYcXL/cnGHKHGHKHKHGHKHKIcnGHFxcXGHFyiHKHKHGHKHKHGHKHFxcXFxhxcXGHKHFxcXGHKHGHKHKHGHKHFxcXGHKHFxcYcXFxcXGHKHGHKHKHGHKHKHGHKHFxcXGHKHFxhyhxcXFxhyhxhyhyhxhyhyiHJxhxcXFxhyhxcYcocXFxcYcocYcococYcococYcococYcocXFxcYcocXGHKHFxcXGHKHGHKHKHFxhyhxcXGHKHFxhyhyiHJxhxcXFxhyhxcYcocXFxcYcocYcnGHFxcYcocXFxhyhxcXGHKHFxcYcocXGHKHFy/3JxhxcXFxhyhxcYcocXFxcYcXL/cnGHKHFxhyhxcXGHKHFxcYcocXFxhyhxcXGHKHFxcYcocXFxhxcocYcocXFxcXGHFxcXGHFyhxhyhxcXFxhyhxcYcocXFxcYcXKIcnGHFxcYcocXFxcYcXKIcococXGHKHFxcYcocXFxcYcXFxcXGHFy/3JxhyhxhyhyhxhycYcXFxhyhxcXGHKHFxcYcocXFxhyhxcXGHKHFxcYcocXFxcYcXFxcXGHFxcXFxhxcXFxcYcXL/cnGHKHGHKHKHGHKHKHFxhyhxcXGHKHFxcXGHFxcXFxhyhxhycYcXFxhyhxcXFxhxcohycYcXFxcYcXFxcXGHKHFxcYcXKIcnGHFxcXGHKHFxhyhyiHJxhxcXFxcYcXFxcYcocXFxhyhxcXGHKHFxcYcocXFxcYcXKIcococXGHKHFxcXGHKHFxhyhxcXFxhyhxcXGHFyhxhyhyhxhyhyhxhyhyhxhyhyhxcYcocXFxcYcXKIcnGHFxcXGHKHFxhyhyiHJxhxcXFxcYcXL/cnGHKHGHJxhxcXGHKHFxcXGHKHFxcYcocXGHKHKHGHKHKHGHKHKHFxhyhxcXFxhyhxcYcocXFxcXGHFxcXGHKHFxcXGHFxcXFxhyhxcYcocXFxcYcocXFxhyhxcXGHKHFxcYcocXFxcYcocXGHKHFxcXFxhxcXFxcYcXFxcXGHFyiHJxhxcXFxhxcocYcococYcococXGHKHFxcXGHFyhxhyhxcv9ycYcXL/cnGHKHFxhyhxcXFxhyhxcXGHKHFxcYcocXFxcYcocXGHKHFxcXFxhxcXFxcYcocXGHKHFxcXGHKHFxcYcocXFxhyhxcXFxhyhxcXGHKHFxcYcocXFxhyhxcXFxhyhxcXGHKHFxcXGHFxcXFxhyhxcXGHKHFxcYcocXFxcYcXKHGHKHFy/3JxhyhxhycYcXFxcYcocXFxhyhxcXGHKHFxcXFxhxcXFxhyhxcXFxhyhxcYcocXL/cnGHKHGHJxhxcXFxhyhxcXGHKHFxcXGHFyiHJxhxcv9ycYcocXGHKHFxcXFxhxcXFxcYcocXGHKHFxcXFxhxcohycYcXFxcYcocXFxhyhxcXFxhyhxcXGHKHFxcYcocXFxcXGHFxcXFxhxcohycYcXFxcXGHFxcXFxhyhxcXGHFyhxcYcocXFxcYcocXFxhyhxcXFxhyhxcXGHKHFxcYcocohycYcXKIcococXFxhyhxcXGHKHFxcXGHKHFxcYcocXFxcYcocXFxhyhxcXFxhyhxcXGHKHFxcXGHFyhxhyhyhxcYcocXFxcXGHFyiHJxhxcXFxhyhxcXFxhyhxcXGHKHFxcYcocohycYcocXGHKHFxcXFxhxcv9ycXGHFxcXGHKHFxcXGHKHFxcYcocXFxcXGHFxcXFxhxcohycYcXL/cnGHKHFxcYcocXFxhyhyiHJxhyhxcYcocXFxcXGHFyiHJxhxcXFxcYcocXGHKHKHFxhyhxcXFxcYcXKIcnGHFxcXFxhxcocYcococYcnGHFxcXGHKHFxcXGHKHFxcYcocXFxcXGHFxcXFxhyhxcXGHKHFxcXGHKHFxcYcocohycYcocXGHKHFxcXFxhyhxcYcnGHFxcYcococYcococXFxhyhxcXGHKHKHGHJxhxcXFxhyhxcXFxhxcocYcnGHFxcXGHKHFxcXGHKHFxcYcocXFxcXGHFxcXFxcYcXFxcXGHKHFxcYcocXFxcYcocXFxhyhyhxhyhyhxcXGHKHFxcXGHKHFxcYcocXL/cnGHKHFxhyhyhxcYcocXKIcococXFxhyhxcXFxcYcXFxcXGHKHFxcXGHFyhxhyhyhxcXGHKHFxcXGHKHFxcYcocXL/cnGHKHFxcYcocXFxcYcocXFxcYcocXFxhyhxcv9ycYcocXFxhyhxcXFxhyhxcXFxhyhxcXGHKHFy/3JxhyhxcXGHKHFxcXFxhxcXFxcXGHFxcXFxhyhxcXFxhyhxcXGHKHFxcXFxhxcocYcococXFxhyhxcXFxhyhxcXGHKHKHFxhyhxcXFxcYcocXFxhyhxcXFxcYcocXGHJxhxcXFxhyhxcXFxhyhxcXFxhyhxcXFxhyhxcXGHKHKHGHJxhxcXFxcYcocXFxhyhxcv9ycYcocXFxhyhxcXFxcYcXKHGHKHKHFxcYcocXFxcYcocXFxcXGHFyiHJxhyhxcYcococXGHKHKHFxhyhyhxcYcococXGHKHKHFxhyhyhxcYcococXGHKHKHFxhyhyhxcYcococXGHKHKHFxhyhyhxcYcococXGHKHKHFxhyhyhxcXGHKHFxcXGHKHFxcXGHKHFxcXFxhyhxcYcnGHFxcXGHKHFxcXFxhyhxcXGHKHFxcXFxhyhxcXGHKHKHGHJxhxcXFxcYcocXFxcYcocXFxcYcocXFxcYcocXFxcXGHFyiHJxhyhxcXGHKHFxcXFxhyhxcXGHKHKHGHJxhxcXFxcXGHFxcXFxcYcXKIcnGHKHFxcYcocXFxcXGHKHFxcYcocXKIcnGHFxcXFxcYcXFxcXFxhxcocYcnGHFxcXFxhxcocYcnGHFxcXFxcYcXFxcXFxhxcocYcococXFxhyhyhxhycYcXFxcXFxhxcXFxcXGHFyhxhycYcXFxcXGHKHFxcYcococXGHKHKHFxcYcocXFxcXGHKHFxcXGHKHFxcXGHKHFxcXFxhyhxcXGHKHFyiHJxhxcocYcococXFxhyhyhxhycYcXKIcnGHKHFxhycYcXFxcXGHKHFxcXGHKHFxcXFxhxcocXGHKHFyiHJxhyhxcYcnGHFxcXFxhyhxcXFxhyhxcXFxcYcXKHGHJxhxcohycYcocXFxhyhxcXFxcXGHFxcXFxcYcocXFxhyhxcohycYcXKHGHJxhxcXFxcYcocXFxcYcocXKIcnGHFxcXFxhyhxcv9ycYcocXFxcYcocXFxcYcococYcnGHFyiHJxhyhxcXGHKHKHFxhyhyhxcXGHKHKHFxhyhyhxcXGHKHFyiHJxhyhxcYcnGHFxcXFxcYcXKIcnGHKHFxcXGHKHFxcXFxhyhxcXFxhyhxcXFxhyhyhxcYcococXFxhyhyhxcYcococXFxhyhyhxcYcnGHFxcXFxhyhxcXFxhyhxcohycYcXKIcnGHKHFxcXGHKHFxcXFxhyhxcXFxhyhxcv9ycXGHFxcXFxcYcocXFxcYcocXFxcXGHKHFxcXGHKHFxcXFxhyhxcXFxcYcocXFxcYcocXFxcXGHKHFxcXFxhxcocXGHKHKHFxcYcococXFxhyhxcv9ycXGHFyhxcYcocXKHGHJxhxcXFxcYcocXKIcnGHFyiHJxhyhxcXFxhyhyhxhycYcocXFxhyhxcocYcococXFxcYcocXFxcXFxhxcXL/cnGHKHFxcXFxhyhxcXGHJxhxcXFxcYcocXFxcXGHKHFxcXGHKHKHFxhyhyhxcXFxhyhxcXFxcYcocXFxcXGHKHFxcXFxhxcocXGHJxhxcXFxcYcocXKIcnGHFyhxhycYcXKIcnGHKHFxcXFxhyhxcXFxhyhxcXFxcXGHFyhxcYcococXFxcYcocXFxcXGHKHFxcXFxhxcocXFxhyhyhxcYcnGHFxcXFxcYcocXFxcYcocXKIcnGHKHFxcXGHKHFxcXFxhyhxcohycYcocXFxhyhyhxcXFxhyhxcXFxcYcocXFxcXGHKHFxcXFxhyhxcXFxcYcocXFxcXGHKHFy/3JxcYcXFy/3JxcYcXKHGHJxhxcocYcnGHFyhxcYcococXFxhyhyhxcXGHJxhxcXFxcYcocXFxcXFxhxcocXGHKHKHFxcXGHKHFxcXFxcYcocXFxcYcocXKIcnGHKHFxcXFxhxcocXFxhyhyhxcXGHKHKHFxcYcococXFxhycYcXFxcXGHKHFyiHJxhyhxcXFxhyhyhxcYcnGHFyhxhycYcXKHGHJxhxcocXGHKHKHFxcXGHKHKHFxhycYcXFxcXFxhyhxcXFxcYcocXFxcXFxhxcocXGHJxhxcXFxcXGHKHFxcXFxhyhxcXFxcYcococYcnGHKHFxcXFxhxcocXFxhyhyhxcXFxhyhxcXFxcXGHKHFxcXFxhyhxcXFxcYcocXFxcXFxhyhxcXFxhyhyhxcXGHKHKHFxcXGHKHFyhxhycYcXFy/3JxcYcXKHFxhycYcXFxcXFxhyhxcXFxcYcococXGHJxhxcXFxcXGHKHFyiHJxhyhxcXFxhyhyhxcXFxhyhxcXFxcXGHKHFxcXFxhyhxcXFxcXGHFyhxcXGHKHKHFxcXGHKHFyiHJxcYcXFyiHJxhyhxcXFxhyhyhxcXFxhyhxcXFxcXGHKHFxcXFxcYcXKHFxcYcococXFxhyhyhxcXFxcYcocXFxcXFxhxcocXFxhyhyhxcXFxhyhxcocYcnGHKHFxcXGHKHFyhxcYcococXFxcYcococXFxcYcocXKHGHJxhyhxcXFxhyhxcocXGHKHKHFxcXFxhyhxcXFxcXGHFyhxcXGHJxhxcXFxcXGHKHFxcXFxcYcocXFxcXGHKHFyiHJxcYcXKHFxhyhyhxcXFxcXGHFyhxcXGHKHKHFxcXGHKHKHFxcXGHKHKHFxcYcococXFxcXGHKHFxcXFxcYcocXFxcXFxhyhxcXFxcYcocXKHGHJxhxcocXFxhyhyhxcXFxhyhyhxcXGHJxhxcocYcnGHKHFxcXFxhyhxcocYcnGHFyhxcXGHKHKHFxcXGHKHKHFxcXGHKHKHFxcYcnGHFxcohycYcocXFxcXGHKHKHFxcYcococXFxcXGHKHFyhxhycYcXKHFxcYcococXFxcXGHKHFxcXFxcYcocXKHGHJxhxcocXFxhyhyhxcXFxhyhyhxcXFxcYcocXFxcXFxhyhxcohycXGHFyhxcYcnGHKHFxcXGHJxhxcXFxcXGHKHFyhxhycYcocXFxcXGHKHFyhxhycYcocXFxcXGHKHKHFxcXGHKHFyhxcYcnGHFyhxcYcnGHFyhxcYcnGHKHFxcXGHKHKHFxcXFxhyhyhxcXGHJxhxcXL/cnFxhyhxcXFxcXGHKHFxcXFxcYcococXFxhyhyhxcXFxcYcococXFxcYcococXFxcYcococXFxcXGHKHFyhxcYcococXFxcXFxhyhxcXL/cnFxhxcocXFxhyhyhxcXFxcXGHKHFxcXFxcYcococXFxhyhyhxcXFxcXGHKHFxcXFxcYcococXFxhyhyhxcXFxcXGHKHFyiHJxcYcocXFxcXGHKHKHFxcXGHKHKHFxcXFxcYcXKHFxcXGHJxhxcXFxcXGHKHKHFxcXGHKHKHFxcXFxhyhxcocXGHJxhxcocXFxhycYcXFy/3JxcYcocXKHGHJxhyhxcXFxcXGHKHFxcv9ycXGHKHFxcXFxcYcocXKHGHJxhyhxcXL/cnFxhxcocXFxcYcococXFxcXGHKHFyhxcYcnGHKHFxcXFxhyhyhxcXFxcYcocXKHFxhycYcocXFxcXGHKHKHFxcXGHJxhxcocXGHJxhyhxcXFxcYcococXFxcXGHKHKHFxcXGHKHKHFxcXFxcYcococXFxhycYcXKHFxcYcnGHFyhxcYcnGHKHFxcXFxcYcococXFxhycYcocXFxcXGHKHKHFxcXFxhyhyhxcXFxcYcococXFxcXGHKHFyhxcYcnGHKHFxcXFxcYcococXFxhycYcocXFxcXFxhyhxcXKIcnGHKHKHFxcYcnGHKHFxcXFxhyhyhxcXFxcXGHKHFxcXFxcXGHKHFyhxhycYcococXFxhycYcocXFxcXGHKHKHFxcXFxcYcocXKHFxhycYcocXFxcXGHJxhxcXKIcnFxhyhxcXFxcXGHKHFyhxcXGHJxhxcocXGHJxhyhxcocYcnGHKHKHFxcYcnGHKHFxcXFxhycYcXFyiHJxcYcocXFxcXFxhyhyhxcXFxcYcococXFxcXFxhyhxcocXGHJxhyhxcXFxcXFxhyhxcXFxcXFxhyhxcXKIcnFxhxcocXFxcXGHKHKHFxcXFxhyhyhxcXFxcXGHKHFyhxcXGHKHKHFyhxcYcnGHFyhxcXFxhycYcXKHFxcYcnGHFyhxcXFxhyhyhxcXL/cnFxhyhxcXKIcnGHKHKHFxcXFxhyhyhxcXFxcYcococXKIcnFxhyhxcXKIcnFxhxcocXFxcXGHKHKHFxcXFxcYcocXKHFxcYcnGHKHFxcXFxcYcococXFxcXGHKHKHFxcXFxcXGHKHFyhxcYcnGHKHFxcXFxcXGHKHFyhxcXGHJxhxcocXFxcYcnGHFyhxcXGHJxhyhxcXFxcXFxhyhxcocXGHJxhyhxcocXGHJxhyhxcXL/cnFxhyhyhxcXFxcYcococXKHGHJxhyhyhxcXFxhycYcXKHFxcXGHJxhxcocXFxcYcnGHFyhxcXGHJxhyhxcXKIcnFxhxcocXFxcXFxhyhxcocXFxcYcococXFxcXFxcYcococXFxcXGHKHKHFyhxhycYcococXFxcXGHJxhxcocXFxhycYcocXFxcXFxcYcococXFxcXFxhyhyhxcXFxcYcnGHFyhxcXFxhycYcXKHFxcXFxhyhyhxcXFxcXFxhyhxcocXFxhycYcocXFxcXFxcYcococXFxcXFxhyhyhxcXFxcXGHKHKHFxcXFxcXGHKHKHFxcXFxhycYcXKHFxcXGHJxhxcocXFxcXGHKHKHFxcohycXGHKHFxcXFxcXFxhyhxcocXGHJxcYcXKHFxcXFxcYcococXFxcXFxcYcocXKHFxcXGHKHKHKHFxcXGHJxhyhxcXFxcXFxhyhyhxcXFxcXGHJxhxcocXFxhycYcocXKHFxcYcnGHKHFxcXFxcXGHJxhxcXKHGHJxcYcocXFxcXFxcXGHKHFyhxcXFxhycYcXKHFxcXFxhyhyhyhxcXFxhycYcocXFxcXFxcYcococXKHGHJxcYcocXFyhxhycXGHFyhxcXFxcXFxhyhxcocXFxcYcnGHKHFxcXFxcXFxhyhxcXKHFxhycYcocXKHFxcYcnGHKHFyhxcXGHJxhyhxcocXFxhycYcocXKHFxcYcnGHKHFxcocYcnFxhyhxcXFy/3JxcYcococXFxcXFxcYcococXFxcXFxcYcococXFxcXFxcYcococXFy/3JxcXGHKHFyhxcXGHJxhyhyhxcXFxcXGHKHKHFyhxcYcnFxhyhxcXFxcXFxcYcococXFxcXFxcXGHKHFyhxcXGHJxhyhyhxcXFxcXFxhyhxcocXFxcXGHJxhyhxcXFxcXFxhycYcXKHFxcXGHJxhyhxcocXFxhycYcococXFxcXFxhyhyhyhxcXFxcYcocococXFxcXFxhycYcXKHFxcXFxhycYcXKHFxcXFxcYcnGHFyhxcXFxcXGHKHKHFxcocYcnGHKHKHFyhxcYcnGHKHKHFxcXFxcXGHKHKHFyhxcXGHJxhyhxcocXFxcYcnGHKHFxcocXGHJxhyhyhxcXFxcXFxhyhyhxcXKHGHJxcYcocXKHFxcXGHJxhyhxcocXFxcYcnGHKHFyhxcXFxhycYcocXKHFxcYcnFxhxcocXKHGHJxcYcococXFxcXFxcXGHKHFyhxcXFxcXGHJxhxcocXFxcXFxhyhyhyhxcXFxcXGHKHKHKHFxcXFxcYcnGHFyhxcXFxcXFxhyhyhxcocXFxhycYcococXFxcXFxcYcnGHFyhxcXFxcXGHJxhxcocXFxcXFxcYcococXKHFxcYcnGHKHKHFxcohycXGHKHKHFyhxcXGHJxhyhyhxcXFxcXFxhycYcXKHFxcXFxcXGHKHKHFyhxcXFxhycYcocXKHFxcXFxhycYcXKHFxcohycXGHKHKHFyhxcXGHJxhyhyhxcocXGHJxcYcocXKHFxcXFxcYcnGHFyhxcXFxcXFxcYcococXFxcXFxcXGHJxhxcocXFxcXFxhycYcocXKHFxcXGHJxhyhyhxcXFxcXFxhycYcocXFyhxhycXGHKHKHKHFxcXFxhycYcococXFxcXFxcYcnGHKHFxcXKIcnFxhyhyhxcocXFxcYcnGHKHKHFxcXFxcXFxhyhyhyhxcXFxcXGHJxhyhxcocXFxcXGHJxhyhxcocXFxcXGHJxhyhyhxcXFxcXFxcYcococXKHFxcXFxhycYcocXKHFxcXFxhycYcococXFxcXFxcXGHKHKHKHFxcXFxcXGHKHKHKHFxcXFxcXFxhycYcXKHFxcXFxcXFxhyhyhxcocXFxcYcnGHKHKHFyhxcXFxhycYcococXFyhxcYcnGHJxhxcocXFxcXFxcYcocococXFxcXFxcXGHJxhxcocXFxcXFxcXGHJxhxcocXFxcXFxcXGHKHKHKHFxcXFxcXGHJxhyhxcocXFxcXFxhycYcocXFyhxcXFxhycYcococXKHFxcXGHJxhyhyhxcocXFxcYcnGHKHKHFyhxcXFxcYcnGHKHFyhxcXFxcXFxhycYcocXKHFxcXFxhycYcococXKHFxcXGHJxcYcocXKHFxcXFxcXGHJxhyhxcocXFxcXFxhycYcocXKHFxcXFxcXGHJxhyhxcocXFxcXFxhycYcococXFxcXFxcXFxhyhyhyhxcXFxcXFxcXGHKHKHFyhxcXFxcXFxhyhyhyhxcXKHFxhycXGHKHKHFyhxcXFxcXGHJxhyhxcocXFxcXFxcXGHKHKHKHFxcXFxcXFxcYcocococXFyhxhycXFxhyhyhxcXKHFxcXGHJxhyhyhyhxcXFxcXFxcYcocococXFyhxcXGHJxhycYcXKHFxcXL/cnFxcYcnGHFyhxcXKHFxhycXGHKHKHFyhxcXFxcXFxhycYcocXKHFxcXFxcXGHJxhyhyhxcXFyiHJxcXGHKHKHKHFxcocXGHJxcYcocococXFxcXFxcXFxhyhyhyhxcXKHFxcYcnFxhyhyhxcocXFxcXFxhycYcococXKHFxcXFxcYcnGHKHKHFyhxcXFxcXGHJxhyhyhxcocXFxcXFxhycYcococXKHFxcXFxcXGHJxhyhxcocXFxcXFxcXFxhyhyhyhxcocXFxcXGHJxhycYcXKHFxcocXGHJxcYcnGHFyhxcocXFxcYcnFxhyhyhyhxcXFxcXFxcXFxhyhyhyhxcXFyhxhycXFxhyhyhxcocXFxcXFxcXFxhyhyhyhxcocXFxcXFxhycYcococXKHFxcXFxcXFxhycYcocXKHFxcXFxcXFxcYcnGHKHFyhxcXKHGHJxcXGHKHKHKHFxcocXFxcYcnFxhyhyhxcocXFxcXFxcXGHJxhyhxcocXFyhxcXGHJxcYcocococXFxcocYcnFxcYcocococXKHFxcXFxcYcnGHKHKHKHFxcocXFxhycXGHJxhyhxcocXFxcXFxcXGHJxhyhyhxcocXFxcXFxcXGHJxhyhyhxcocXFxcXFxcXGHJxhyhyhxcocXFxcXFxcYcnGHJxhxcocXKHFxcXFxcYcnGHKHKHKHFxcocXFxcYcnFxhyhyhyhxcocXFxcXFxcYcnGHKHKHFyhxcXFxcXFxcXFxhyhyhyhyhxcXFxcXFxcXFxhycYcocXKHFyhxcXFxcYcnFxhyhyhyhxcocXFxcXFxcYcnGHKHKHKHFxcocXFxcXGHJxcYcocococXFxcocXFxhycXGHJxhyhxcocXFxcXFxcXFxcXGHKHKHKHFyhxcXFxcXFxcXFxhyhyhyhyhxcXFyhxcYcnFxhycYcococXKHFxcXFxcXFxhycXGHKHKHFyhxcXFxcXFxcXGHJxhycYcXKHFyhxcXFxcXFxhycYcnGHKHFyhxcXFxcXFxcXFxcYcnGHKHFyhxcocXFxcXFxcYcnGHJxhxcococXFxcXFxcXFxcXGHJxhyhxcocXKHFxcXFxcXFxhycYcocococXKHFxcXFxcXFxcYcnGHKHKHFyhxcXKHFxcXGHJxcYcnGHKHFyhxcXKHFxcXFxcYcnGHJxhyhxcocXFyhxcXFxcYcnFxhycYcocXKHFxcocXFxcXGHJxcYcnGHKHFyhxcXKHFxcXFxcYcnFxhyhyhyhxcocXFxcXFxcXFxcYcnGHKHKHKHFxcocXFxcXFxcXGHJxhyhyhyhxcocXFxcohycXFxcYcnGHKHKHFyhxcXKHFxcXFxhycXGHJxhyhxcocXKHFxcXFxcXFxhycXGHKHKHKHFyhxcXFyhxhycXFxcYcocnGHFyhxcocXFxcXFxcXFxcYcnGHJxhyhxcocXFyhxcXFxcYcnFxcYcococococXFyhxcXFxcXFxhycXGHJxhyhxcocXKHFxcXFxcXFxcYcnFxhyhyhyhxcocXFxcXKIcnFxcXGHJxhyhyhyhxcocXFxcXFxcXFxcXGHJxhyhyhyhyhxcXFyhxcXFxcYcnFxhycYcococXKHFyhxcXFxcXFxcXGHJxhycYcocXKHFyhxcXFxcXFxcXFxcXGHJxhyhyhxcocXKHFxcXFxcXFxcXGHJxcYcocococXKHFxcXKHFxcXGHJxcXGHKHJxhxcococXFyhxcXFxcXFxcYcnGHJxhyhyhyhxcocXFxcXFxcXFxcXFxhycYcococococXFyhxcXFxcXFxcXFxhycYcnGHKHFyhyhxcXFyhxcXFxcYcnFxcYcnGHKHKHFyhxcocXFxcXFxcXFxcXGHJxcYcococococXFyhxcXFxcXFxcXFxhycXGHKHKHKHKHFyhxcXFyhxcXFxhycXFxhycYcococococXFyhxcXFxcXFxcXFxhycXGHKHJxhxcococXFyhxcXFxcXFxcXGHJxcYcocnGHKHFyhxcocXFxcXFxcXFxcXFxcYcnGHKHJxhxcocXKHFxcocXFxcXFxcXGHJxcYcnGHKHKHFyhyhxcXFyhxcXFxcXFxhycXGHJxhyhyhyhyhxcocXFxcXFyhxhycXFxcYcnGHJxhyhyhxcocXKHFxcXFxcv9ycXFxcXFxhycYcococococXKHFyhxcXFxcXFxcXFxcYcnFxhyhycYcocXKHFyhxcXKHFxcXFxcXFxhycXGHJxhycYcococXKHFxcocXFxcXFxcXFxcXFxhycXGHKHKHKHKHKHFyhxcXFyhxcXFxcXGHJxcXGHJxhycYcococXKHFyhxcXKHFxcXFxcXFxhycXFxhycYcococococXKHFxcocXFxcXFxcXFxcXGHJxcYcnGHKHKHKHKHFyhxcXKHFxcXFxcXFxcXFxcYcnFxhyhycYcococXKHFyhxcXFxcocXFxcXGHJxcXGHJxcYcocococococXKHFxcocXFxcXFxcXFxcXGHJxcYcnGHJxhyhyhyhxcocXFyhxcXFxcXFxcXFxcXFxhycXGHJxhyhycYcXKHKHFyhxcXFyhxcXFxcXFxcXGHJxcXGHJxhycYcocococXKHFyhxcXFxcocXFxcXFxcYcnFxcYcnGHJxhyhyhyhyhxcocXKHFxcXFyhxcXFxcYcnFxcXGHJxcYcocnGHKHKHFyhxcocXKHFxcXFxcXFxcXFxcXFxcXGHJxcYcnGHKHKHKHKHFyhxcocXFyhxcXFxcXFxcXFxcXFxhycXGHJxhycYcococococXKHFyhxcXFyhxcXFxcXFxcXFxhycXFxhycYcnGHKHKHKHKHKHFyhxcXKHFxcXFxcocXFxhycXFxcXGHJxcYcnGHKHJxhyhxcococXKHFxcocXFxcXFxcXFxcXFxcXFxcXGHJxcYcnGHKHJxhyhyhxcocXKHFyhxcXFyhxcXFxcXFxcXFxcXGHJxcXGHJxhycYcocococococXKHFyhxcXKHFxcXFxcocXFxhycXFxcXFxhycXGHJxhyhycYcococXKHKHFyhxcXKHFxcXFyhxcXFxcXFxcYcnFxcXGHJxcYcnGHJxhyhyhyhyhxcococXFyhxcXKHFxcXFxcXFxcXFxcXFxcXFxhycXGHJxcYcocnGHKHKHKHKHFyhyhxcXKHFxcocXFxcXFxcXFxcXFxcXFxcXFxhycXGHJxcYcnGHKHKHKHKHKHKHFyhxcocXKHFxcXKHFxcXFxcXFxcXFxcXFxcXGHJxcXGHJxhycYcnGHKHJxhyhxcococXKHFyhxcocXFxcocXFxcXFxcXFxcXFxcXFxcXFxhycXFxhycYcnGHJxhyhyhyhyhyhyhxcococXFyhxcXKHFxcXFyhxcXFxcXFxcXFxcXGHJxcXFxhycXGHJxcYcocnGHKHJxhyhxcocococXKHFyhxcXKHFxcXKHFxcXFxcXFxcXFxcXFxcXFxcXFxhycXFxhycXGHJxhycYcocnGHKHKHKHKHFyhyhxcocXKHFxcocXFxcocXFxcXFxcXFxcXFxcXFxcXFxcXFxcYcnFxcYcnFxhycYcnGHJxhyhyhyhyhyhyhyhxcococXKHFxcocXFyhxcXFxcocXFxcXFxcXFxcXFxcXFxcXFxcXGHJxcXFxhycXGHJxcYcnGHJxhyhycYcocococococXKHKHFyhxcocXKHFxcocXFyhxcXFxcXKHFxcXFxcXFxcXFxcXFxcXFxcYcnFxcXFxhycXFxhycXGHJxhycYcnGHKHJxhyhyhyhyhyhyhyhxcococXKHFyhxcXKHFyhxcXFyhxcXFxcocXFxcXFxcXFxcXFxcXFxcXFxcXFxcXFxcXGHJxcXFxhycXFxhycXGHJxhycYcnGHJxhyhycYcocococococococococXKHFyhyhxcocXFyhxcocXFyhxcXFyhxcXFxcocXFxcXFxcXKHFxcXFxcXFxcXFxcXFxcYcnFxcXFxcXFxhycXFxcYcnFxcYcnFxhycXGHJxhycYcnGHJxhycYcocnGHKHKHKHKHJxhyhxcococococXKHKHFyhyhxcocXKHFyhxcocXFyhxcXKHFxcocXFxcXKHFxcXFyhxcXFxcXFyhxcXFxcXFxcXFxcXFxcXFxcXFxcXFxcXFxcXFxcXFxcXGHJxcXFxcXFxhycXFxcYcnFxcXGHJxcYcnFxcYcnFxhycYcnFxhycYcnGHJxhycYcnGHJxhycYcocnGHKHKHJxhyhyhyhycYcococococococococXKHKHKHKHKHFyhyhxcococXKHKHFyhxcococXKHFyhxcocXKHFyhxcocXFyhxcocXFyhxcXKHFyhxcXKHFxcXKHFxcocXFyhxcXFyhxcXFyhxcXFyhxcXFxcocXFxcXKHFxcXFyhxcXFxcXKHFxcXFxcXKHFxcXFxcXKHFxcXFxcXFyhxcXFxcXFxcXKHFxcXFxcXFxcXKHFxcXFxcXFxcXFxcocXFxcXFxcXFxcXFxcocXFxcXFxcXFxcXFxcXFyhxcXFxcXFxcXFxcXFxcXFyhxcXFxcXFxcXFxcXFxcXKHFxcXFxcXFxcXFxcXKHFxcXFxcXFxcXFxcXKHFxcXFxcXFxcXKHFxcXFxcXFxcXKHFxcXFxcXFyhxcXFxcXFyhxcXFxcXFyhxcXFxcXKHFxcXFyhxcXFxcocXFxcXKHFxcXKHFxcXKHFxcXKHFxcXKHFxcocXFyhxcXKHFxcocXFyhxcXKHFyhxcocXFyhxcocXKHFyhxcocXKHKHFyhxcococXKHKHFyhyhxcococococXKHKHKHKHKHKHKHKHKHKHKHJxhyhyhycYcocnGHKHJxhyhycYcnGHJxhycYcnGHJxcYcnFxhycXGHJxcYcnFxhycXFxcYcnFxcXGHJxcXFxcXGHJxcXFxcXFxcXFxcXGHJxcXFxcXFxcXFxcocXFxcXFxcXFxcXFyhxcXFxcXFyhxcXFxcocXFxcocXFyhxcXKHFyhxcXKHFyhxcococXKHKHFyhyhyhxcococococococnGHKHKHJxhycYcocnGHJxcYcnGHJxcYcnFxhycXFxhycXFxcYcnFxcXFxcXFxcYcnFxcXFxcXFxcXFxcocXFxcXFxcXFyhxcXFxcXKHFxcocXFxcocXKHFyhxcocXKHFyhyhxcocococococococnGHKHJxhyhycYcnGHJxcYcnFxhycXFxhycXFxcXGHJxcXFxcXFxcXFxcXFxcXFxcXFxcXFyhxcXFxcXKHFxcXKHFxcocXKHFyhxcocXKHKHKHFyhyhyhycYcococnGHJxhycYcnGHJxcYcnFxcYcnFxcXFxcXGHJxcXFxcXFxcXFxcXKHFxcXFxcXKHFxcXKHFxcocXFyhxcococXKHKHKHFyhycYcococnGHJxhycYcnGHJxcXGHJxcXFxhycXFxcXFxcXFxcXFxcXFxcXFxcocXFxcXKHFxcocXFyhxcococXKHKHKHKHKHKHKHJxhycYcnGHJxcYcnFxhycXFxcXFxcYcnFxcXFxcXKHFxcXFxcXKHFxcXKHFxcocXKHFyhyhxcococococnGHKHJxhycYcnFxcYcnFxcYcnFxcXFxcXFxcXFxcXFxcXFyhxcXFxcocXFyhxcocXKHKHFyhyhyhycYcocnGHJxhycXGHJxcXGHJxcXFxcXFxcXFxcXFxcXFxcocXFxcXKHFyhxcXKHKHFyhyhyhyhycYcocnGHJxcYcnFxhycXFxcXFxcXFxcXFxcXFxcXFxcXKHFxcXKHFyhxcococXKHKHKHJxhyhycYcnFxhycXGHJxcXFxcXFxcXFxcXFxcXFxcXKHFxcocXFyhxcococXKHKHKHJxhycYcnGHJxcYcnFxcXFxhycXFxcXFyhxcXFxcXFyhxcXKHFyhyhxcococococnGHJxhycXGHJxcXGHJxcXFxcXFxcXFxcXKHFxcXKHFxcocXKHKHFyhyhycYcocnGHJxcYcnFxcXGHJxcXFxcXFxcXKHFxcXFyhxcXKHFyhyhyhxcnGHKHJxhycYcnFxhycXFxcXFxcXFxcXFxcXFxcocXFyhxcXKHKHFyhyhycYcocnGHJxcYcnFxcXFxcXFxcXFxcXFxcXFxcocXFyhxcocXKHKHKHJxhyhycXGHJxcXGHJxcXFxcXFxcXFxcocXFxcocXFyhyhxcocococnGHJxhycXFxhycXFxcXFxcXFxcXFxcXKHFxcocXKHFyhyhyhyhycYcnFxhycXFxhycXFxcXFxcXFyhxcXFyhxcXKHKHFyhyhycYcocnFxhycXFxcYcnFxcXFxcocXFxcXKHFxcococXKHKHJxhyhycXGHJxcXFxcYcnFxcocXFxcXFyhxcXKHFyhyhyhyhycYcnFxhycXFxcXGHJxcocXFxcXFxcocXKHFyhyhyhyhycYcnGHJxcXFxhycXFxcXKHFxcXFyhxcXKHFyhyhyhycYcnGHJxcXGHJxcXFxcXFxcXFyhxcXKHFyhxcocococnGHJxhycXFxcYcnFxcXFyhxcXFxcocXKHFyhyhyhyhycYcnFxcYcnFxcXFxcXFxcXKHFxcocXKHFyhyhycYcocnFxhycXFxcXFxcXFxcXFyhxcXKHFyhxcocnGHKHJxcYcnFxcXFxcXFxcXFxcXFxcocXKHFyhyhyhycYcnGHJxcXFxcXFxcXFxcXFxcXKHFyhxcocococnGHJxcYcnFxcXFxcXFxcXFxcXKHFyhxcococococnFxhycXFxcXFxcXFxcXFxcXFyhxcococXJxhyhycYcnFxcXFxcXFxcXFxcXFxcocXKHFyhyhyhycYcnFxcYcnFxcXFxcXKHFxcXKHFyhyhyhyhycYcnFxhycXFxcXFxcXKHFxcXKHFyhyhyhycYcnFxhycXFxcXFxcXFxcXKHFxcococXJxhyhycYcnFxcXFxcXFxcXFxcXKHFxcococococnGHJxcYcnFxcXFxcXFxcocXFyhyhxcocnGHJxhycXFxcXGHOHFxcXFxcocXKHFyhycYcnGHJxcXGHJxcXFxcocXFxcocXKHKHKHJxhycYcnFxcXFxcXFxcXKHFxcocXKHKHJxhycYcnFxcXFxcXFxcXFxcocXKHFyhyhycYcnFxhycXFxcXFxcXKHFxcocXKHKHKHJxhycXFxhycXFxcXKHFxcXKHFyhyhycYcnGHJxcXFxcXFxcXFxcXKHFyhxcocnGHJxhycXFxcXFxcXFxcXFyhxcXKHKHKHJxhycXFxhycXFxcocXFxcocXKHKHKHKHJxcXGHJxcXFxcXKHFxcXKHKHKHKHJxhycXFxcYc4cXFxcXFyhxcocococnGHJxcXFxhycXKHFxcXKHFyhyhyhycYcnFxhycXFxcXKHFxcocXKHKHKHJxhycXFxcXFxcXFxcXFxcocXKHKHJxhycXGHJxcXFxcXFyhxcXKHFyhyhycYcnFxcXGHJxcocXFxcocXKHKHKHJxhycXFxcXFxcXFxcXKHFyhxcocnGHJxcYcnFxcXFxcXKHFxcococococnFxhycXFxcXFxcXKHFyhxcococnGHJxcXFxcXFxcXFxcXKHFyhyhyhycXGHJxcXFxcXFxcocXFyhyhyhyhycXFxcYcnFyhxcXFyhxcocococnFxhycXFxcXFxcocXFyhyhyhyhycXGHJxcXFxcXKHFxcocXKHJxhycYcnFxcXFxcXFyhxcXKHKHKHJxhycXFxcXFxcXFxcXKHFyhyhycYcnFxhycXFxcXKHFxcocXKHJxhycXGHJxcXFxcXKHFxcocXJxhyhycXFxhycXFyhxcXFyhxcocnGHJxcYcnFxcXFxcocXFyhyhyhyhycXFxcXFxcXFxcXFyhxcocnGHJxhycXFxcXFxcXKHFxcococnGHJxcYcnFxcXKHFxcXKHKHKHJxhycXFxcXFxcXFyhxcXKHKHJxhycXFxcXFxcXFxcocXKHKHKHJxhycXFxcXFxcocXFyhyhyhycXGHJxcXFxcXKHFxcocococnGHJxcXFxcXFxcXKHFyhyhycYcnFxcXFxcXFxcXFyhyhyhyhycXFxhycXFyhxcXKHFyhycYcnFxhycXFxcocXFyhxcocnGHJxcXFxcXFxcXFxcocXKHJxhycXGHJxcXFyhxcXKHFyhycYcnFxcXFxcXFxcXFyhyhyhyhycXFxcXFxcXFxcXKHFyhycYcnFxhycXFyhxcXFyhyhyhycXGHJxcXFxcXKHFyhxcocnFxhycXFxcXFxcXKHFyhyhycYcnFxcXFxcXFxcocXKHJxhycYcnFxcXFxcocXKHFyhycYcnFxcXFxcXFxcocXKHKHJxcYcnFxcXFxcXKHFyhyhycYcnFxcXFxcXFxcocXKHJxhycXGHJxcXKHFxcocXKHJxhycXFxcXFxcXFyhxcococnGHJxcXFxcXFyhxcocXJxhycXGHJxcXKHFxcXKHKHJxhycXFxcXFxcXFyhxcocnGHJxcXGHJyhxcXFyhyhyhycXFxhycXKHFxcocXKHJxhycXFxcXFxcXFyhyhyhyhycXFxcXFxcXFyhxcococnFxhycXFxcocXFyhyhyhycXFxcXFxcXFxcXKHKHKHJxcXFxcXFxcXFxcocococnFxcYcnFyhxcXKHFycYcnGHJxcXFxcocXFyhyhycXGHJxcXFxcXKHFyhyhycYcnFxcXFxcocXFyhyhycXGHJxcXFyhxcXKHKHJxhycXFxcXFxcXKHFyhycYcnFxcXFxcXFxcocXKHJxhycXFxcXFxcXKHFyhycYcnFxcXFxcXFxcocococnGHJxcXFxcocXFyhyhycXGHJxcXFyhxcXKHKHJxcYcnFxcXFyhxcocococnFxcXFxcXFyhxcococnFxcXFxcXFxcXFyhyhycYcnFxcXFxcXKHFyhycYcnFxcXFxcXFxcocococnFxhycXFyhxcXKHKHJxcYcnFxcXKHFxcococnFxcYcnFyhxcXKHKHJxhycXFxcXFxcocXKHJxhycXFxcXFxcXKHFyhycYcnFxcXFxcXKHFyhycYcnFxcXFxcXFyhyhyhycYcnFxcXKHFxcococnFxhycXFyhxcXKHKHJxhycXFxcXFyhxcococnFxcXFxcXFxcXKHKHJxhycXFxcXFxcocococnGHJxcXFxcocXKHKHJxcYcnFyhxcXFyhycYcnFxcXFxcXFxcocococnFxcXFxcXFyhxcocnFxhycXFxcocXFyhycYcnFxcXFxcXFyhyhyhycXFxcXFxcXFyhyhyhycXFxcXFxcXKHFyhycYcnFxcXFyhxcocXJxhycXFxcXFyhxcococnFxhycXKHFxcococnGHJxcXFxcocXKHKHJxcXFxcXFxcXKHFycYcnFxcXFxcXFxcococnFxhycXFyhxcXKHJxhycXFxcXFxcXKHKHKHJxcXFxcXFxcocococnFxcXFxcXFyhyhyhycXFxcXFxcXKHFycYcnFxcXFxcXFxcococnGHJxcXFyhxcocXJxhycXFxcXFyhxcocnGHJxcXFxcXFyhyhyhycXFxcXFxcXKHKHJxhycXFxcXFyhxcocnFxhycXFyhxcXKHJxhycXFxcXFxcocococnFxcXFxcXFyhyhyhycXFxcXFxcocXJxhycXFxcXFxcXFyhyhycXFxcXFxcXFyhyhyhycXFxcXFyhxcocnGHJxcXFxcXKHKHKHJxcXFxcXFxcocXJxhycXFxcXFxcocXJxhycXFxcXFxcXKHKHJxhycXFxcXKHFycYcnGHJxcocXFyhyhycXGHJyhxcXKHKHJxhycXFxcocXKHJxhycXFxcXFyhxcocnFxcYc4cXFxcocnGHJxcXFxcXKHFyhycXGHJxcocXFyhycYcnFxcXFxcocXKHJxcYcnFyhxcXKHJxhycXFxcXFyhxcnGHJxcXFxcXFxcococnFxcXFxcXFxcococnFxcXFxcXFyhxcnGHJxcXFxcXKHFycYcnFxcXFxcXFyhyhycXFxcXFxcXFyhyhycXFxcXFxcXKHKHJxhycXFyhxcXKHJxcYcnFyhxcXKHKHJxcXFxcXFyhxcnGHJxcXFxcXFyhyhycYcnFxcocXFyhycXGHJxcocXFyhycYcnFxcXFxcococnGHJxcXFyhxcocnGHJxcXFxcocXJxhycXFxcXFxcocXJxhycXFxcXFyhyhycYcnFxcXFyhyhyhycXFxcXFyhxcocnFxcXFxcXFyhxcnGHJxcXFxcocXKHJxcXFxcXFxcXKHKHJxcXFxcXFyhyhyhycXFxcXKHFyhycXGHJxcocXKHKHJxcXFxcXFxcocnGHJxcXFxcXKHKHJxhycXFyhxcococnFxcXFxcXKHKHJxhycXFyhxcocnGHJxcXFxcocococnFxcXFxcocococnFxcXFyhxcocnFxcXFxcXFxcocnGHJxcXFyhxcocnGHJxcXFyhxcocnFxhycocXFyhycYcnFxcXFyhyhycYcnFxcXKHFyhycXFxcXFxcXKHKHJxcXFxcXFxcococnFxcXFxcXKHKHJxcXFxcXFyhxcnGHJxcXFyhxcococnFxcXFyhxcocnFxcXFxcXFyhyhycXFxcXFxcococnFxcXFxcXFyhyhycXFxcXFyhxcnGHJxcXFxcocXJxhycXFxcXFyhyhycXGHOHFxcococnFxcXFxcXKHKHJxcXFxcXFyhyhycXFxcXFxcococnFxcXFxcXFyhycYcnFxcXKHFyhycXFxcXFxcXKHJxhycXFxcXKHKHJxhycXKHFxcnGHJxcXFxcXFyhyhycXFxcXFyhyhycYcnFxcocXKHJxcXFxcXFxcococnFxcXFxcococnGHJxcocXKHKHJxcXFxcXKHKHJxcXFxcXFyhxcnFxcXFxcXFxcocnFxcXFxcXFxcnGHJxcXFxcXFyhycYcnFxcXKHFyhycXFxcXFxcococnFxcXFxcXKHKHJxcXFxcXKHFycXGHJxcocXKHKHJxcXFxcococnGHJxcXKHFycYcnFxcXFxcococnFxcXFxcXKHJxhycXFxcocXJxhycXFxcXKHFycYcnFxcXKHFyhycXFxcXFxcocnGHJxcXFyhxcocnFxcXFxcXKHJxhycXFxcocXKHJxcXFxcXKHFycYcnFxcocXKHJxhycXKHFxcnGHJxcXFxcocXJxhycXFxcocococnFxcXKHFyhycXFxcXFxcocnGHJxcXFyhxcnGHJxcXFyhxcocnFxcXFxcococnFxhzhxcXJxhycXFxcXFyhyhycXFxcXFyhyhycXFxcXFyhyhycXFxcXFxcocnGHJxcXKHFyhycXFxcXFxcococnFxcXFyhyhycYcnKHFxcocnFxcXFxcXKHKHJxcXFxcXKHKHJxcXFxcocXJxhycXFxcocXJxhycXFyhxcocnFxhzhxcXKHJxcXFxcXFyhyhycXFxcXFyhycYcnFxcocXKHJxcXFxcXFyhycYcnFxcocXKHJxcXFxcXKHKHJxcXFxcXFyhycXFxcXFxcococnFxcXFxcocnGHJxcXKHFyhycXFxcXFxcocnFxcXFxcXFyhycXFxcXFxcococnFxcXFyhxcnFxcXFxcXFyhycYcnFyhxcocnFxcXFxcXKHKHJxcXFyhxcnGHJxcXFyhxcnGHJxcXKHFyhycXFxcXFyhyhycXFxcXKHFycXGHJyhxcococnFxcocXKHJxcXFxcXFyhycYcnFyhxcocnFxcXFxcXKHJxhycXKHFyhycXFxcXFxcocnGHJxcocXKHJxcXFxcXFyhycXFxcXFxcococnFxcXFyhyhycXFxcXKHKHJxcXFxcXKHKHJxcXFxcococnFxcXFxcocnGHJxcocXKHJxcXFxcXFyhycYcnFyhxcocnFxcXFxcococnFxcXKHFyhycXFxcXKHKHJxcXFxcXKHJxhycXFyhyhycYcnKHFyhycYcnKHFxcnGHJxcXFyhyhycXFxcXFyhyhycXFxcocXJxcYcnKHFyhycXFxcXFxcocnFxcXFxcXKHKHJxcXKHFyhycXFxcXKHKHJxcXFxcXKHKHJxcXFyhyhycXFxcXFyhyhycXFxcocXJxcYc4cXFyhycXFxcXFyhyhycXFxcocXJxcYc4cXFyhycXFxcXFyhyhycXFxcococnFxcXFxcXJxhycXFxcocXJxcXFxcXFyhyhycXFxcococnFxcXFxcocnFxcXFxcXKHJxcXFxcXFyhycXFxcXFxcocnFxcXFxcococnFxcXKHKHJxcXFxcXKHJxhycXKHFycYcnFxcocXJxhycXKHFyhycXFxcXFyhyhycXFyhxcocnFxcXFyhyhycXFxcXKHJxhycXKHFyhycXFxcXKHKHJxcXFxcococnFxcXKHFycXFxcXFxcocnGHJyhxcocnFxcXFxcXJxhycXFxcococnFxcXFyhycYcnFyhxcocnFxcXFyhyhycXFxcXKHJxcXFxcXFyhycYcnKHFyhycXFxcXFyhycXFxcXFxcocnFxcXFxcocnFxcXFxcXKHJxcXFxcXKHJxhycXKHKHJxcXFxcXFycYcnFxcocXJxcYc4cXFycYcnFxcocXJxcXFxcXFyhycYcnKHFyhycXFxcXKHKHJxcXFxcocnFxcXFxcXKHJxcXFxcXKHJxcXFxcXFycYcnFxcXKHJxhycXFyhyhycXFxcXKHJxhycocXKHJxcXFxcXFycYcnFxcococnFxcXFxcocnFxcXFxcocnFxcXFxcocnGHJyhxcocnFxcXFxcocnFxcXFxcocnFxcXFxcXJxhycXFyhxcnFxcXFxcXKHJxcXFxcXKHJxcXFxcXKHJxhycocXKHJxcXFxcocnGHJyhxcocnFxcXFxcocnFxcXFxcocnFxcXFxcocnGHJyhxcocnFxcXKHFycXFxcXFxcnGHJxcXKHFycXFxcXFxcocnFxcXFxcnGHJxcXFyhyhycXFxcococnFxcocXJxhycXKHFycYcnFyhxcnGHJxcocXJxhycXKHFyhycXFxcococnFxcXKHKHJxcXFyhyhycXFxcococnFxcXKHJxhycXKHFycYcnKHFyhycXFxcXFyhycXFxcXKHKHJxcXKHFycXFxcXFxcnGHJxcXKHFycXFxcXFyhycXFxcXFxcnGHJxcocXJxhycXKHFycXFxcXFxcocnFxcXFyhyhycXFyhyhycXFxcXKHJxcXFxcXKHJxcXFxcXKHJxcXFxcococnFxcococnFxcXFyhycXFxcXFyhycXFxcXFycYcnFxcXKHJxcXFxcXKHJxhzhxcXJxcXFxcXFyhycXFxcXKHJxcXFxcXFycXGHOHFyhycXFxcXFycYcnFxcococnFxcXKHKHJxcXKHKHJxcXFxcocnFxcXFxcocnFxcXFyhycXFxcXFxcnFxhzhxcocnFxcXFyhycYc4cXFycXFxcXFxcocnFxcXKHKHJxcXFyhycYcnKHFyhycXFxcocnGHJxcococnFxcXKHKHJxcXFyhycXFxcXFyhycXFxcXFyhycXFxcococnFxcXKHJxcXFxcXKHJxcXFxcXKHJxcXFyhyhycXFxcocnFxcXFxcocnFxcXFxcocnFxcXKHKHJxcXKHKHJxcXFyhyhycXFyhyhycXFxcocnGHJyhxcnGHJyhxcocnFxcXKHKHJxcXKHKHJxcXFyhyhycXKHFycYcnKHFyhycXFxcococnFyhxcocnFxcococnFxcXFycYcnFxcococnFxcXKHJxcXFxcXKHJxcXFxcocnFxcXFyhycXFxcXFyhycXFxcXKHJxcXFxcocnFxcXFxcnGHJxcocXJxcXFxcXKHJxcXFxcXJxhycXKHKHJxcXFxcnGHJxcXKHKHJxcXKHKHJxcXFyhycXFxcXFyhycXFxcococnFxcococnFxcococnFxcXKHJxcXFxcXKHJxcXFyhycYc4cXFycXFxcXFyhycXFxcXFycYcnKHFyhycXFxcocnFxcXFxcnGHJxcXKHJxcXFxcXKHJxcXFxcocnFxcXFyhycXFxcXKHJxcXFxcocnFxcXFxcnGHJyhxcocnFxcXKHJxcXFxcXJxhycXKHKHJxcXFyhyhycXKHKHJxcXFxcnGHJxcocXJxcXFxcXKHJxcXFyhycYcnKHFycXFxcXFyhycXFxcocnFxcXFxcocnFxcXKHKHJxcocXJxcXFxcXJxhycXKHFycXFxcXFycYcnFyhyhycXFxcocnFxcXFxcnGHJyhxcocnFxcococnFxcococnFxcococnFxcococnFyhxcnFxcXFxcocnFxcXKHJxcXFxcXKHJxcXKHFycXFxcXKHJxcXFxcocnFxcXFyhycXFxcocnGHOHFyhycXFxcocnFxcXFxcnFxhzhxcnFxcXFxcXJxcXFxcXKHJxcXFyhycXFxcXFycXFxcXFxcnFxcXFxcXJxcXFxcXKHJxcXFyhycXFxcXKHJxcXFxcocnFxcXFycYcnFyhxcnFxcXFyhycXFxcXKHJxcXFyhyhycXKHKHJxcXFyhycXFxcococnFyhxcnFxcXFyhycXFxcXKHJxcXFxcnGHJxcococnFxcococnFxcocnFxcXFxcnGHJyhxcnGHJyhyhycXFxcocnFxcXFyhycXFxcXJxhycXKHKHJxcXKHKHJxcococnFxcXKHJxcXFxcnGHJxcococnFxcococnFyhxcnFxcXFyhycXFxcXKHJxcXKHFycXFxcXJxhycXKHFycXFxcXKHJxcXFyhycXFxcXFycXFxcXFyhycXFxcocnFxcXFycYcnFyhyhycXFyhycYc4cXKHJxcXKHJxcXFxcXKHJxcXKHJxcXFxcXKHJxcocXJxcXFxcXJxhycocXJxcXFxcXJxcXFxcXKHJxcXFyhycXFxcXKHJxcXKHKHJxcXKHJxcXFxcocnFxcXFycYcnKHFycXFxcXFyhycXKHFycXFxcXFycXFxcXFyhycXFxcocnFxcXKHJxcXFxcocnFxcXKHJxcXFyhycYc4cXJxcXFxcXKHJxcocXJxcXFxcXJxcXFxcXKHJxcXKHJxcXFxcXJxhycococnFxcXKHJxcXKHFycXFxcocnFxcXFxcnFxcXFxcnFxcXFxcocnFxcococnKHFyhycXKHFycXFxcXJxhycXKHKHJxcocXJxcXFyhyhycocXJxcXFxcXJxhzhxcocnFxcococnKHFycXFxcXFyhycXKHFycXFxcXKHJxcXKHKHJxcococnFxcocnFxcXFyhycXFxcnGHJxcococnFxcocnFxcXFycYcnFyhycXFxcXFycXFxcXFycXFxcXFyhycXFyhycXFxcXKHJxcXFycYcnFyhyhycXFyhycXFxcocnFxcXFyhycXFyhyhycocXJxcXFxcXJxcXFxcXJxhycococnFxcocnFxcXFyhycXFyhycXFxcXFycXFxcXKHJxcXFyhycXFxcocnFxcXFycXFxcXFyhycXKHFycXFxcXJxhycocXJxcXFxcocnFxcococnKHFycXFxcXFycXFxcXKHJxcXFyhycXFxcocnFxcXFycXFxcXFycXFxcXFyhycXKHKHJxcXKHJxcXFxcnFxcXFxcocnFxcocnFxcXFycXFxcXFyhycXFyhycXFxcXJxhycococnFxcocnFxcXFyhycXKHFycXFxcocnFxcXFycYcnKHKHJxcXKHJxcXFxcnFxcXFxcnGHOHFyhycXKHKHJxcococnFyhyhycXKHKHJxcocnGHOHFycXFxcXKHJxcXFycYcnFyhycXFxcXKHJxcXKHJxcXFxcnFxcXFxcnGHJyhyhycXKHKHJxcococnKHFycXFxcXKHJxcXFycYcnKHFycXFxcocnFxcXFycXFxcXFycXFxcXFycXFxcXFycXFxcXKHJxcXKHJxcXFxcnFxcXFxcnGHOHFycYc4cXJxcXFxcocnFxcocnFxcXFyhycXKHKHJxcococnFyhycXFxcXKHJxcXKHJxcXFxcnFxcXFxcnFxcXFyhycXFyhycXFxcXKHJxcococnFyhyhycXKHJxcXFxcnGHJyhyhycXKHKHJxcocnFxcXFyhycXKHKHJxcXJxhycXKHJxcXFxcocnFyhxcnFxcXJxhycXKHJxcXFxcnGHJyhyhycocXJxcXFxcocnFxcocnFxcXKHJxcXKHJxcXFxcnGHOHFycXFxcXFycXFxcXJxcXFxcXJxcXFxcXJxcXFxcnFxcXFxcnGHOHFycXFxcXJxhycococnFyhycXFxcXKHJxcococnFyhycXFxcXJxhzhxcnFxcXFxcnFxcXKHJxcXFyhycXFxcnFxcXFxcnGHOHFycXFxcXJxcXFxcXJxcXFxcocnFxcocnFxcXKHJxcXKHJxcXFyhycXFxcnGHOHFyhycXKHJxcXFxcnGHOHFycXFxcXKHJxcXKHJxcXKHJxcXFxcnFxcXFxcnFxcXFycXFxcXFycXFxcXJxcXFxcXJxcXFxcocnFyhyhycXKHJxcXFxcnFxcXFyhycXFyhycXFyhycXFxcXKHJxcocnFxcXFycXFxcXFycXFxcocnFxcXKHJxcXKHJxcXFyhycXFyhycXFxcnGHJyhyhycXKHJxcXFxcnFxcXFxcnFxcXKHJxcXFyhycXKHKHJxcocnFxcXKHJxcXFycXFxcXFycXFxcXJxhzhxcnFxcXFycXFxcXFycXFxcocnFxcXJxhycocnFxcXFyhycXFycYcnKHKHJxcocnFxcXFycXFxcXKHJxcXKHJxcXKHJxcXFyhycXKHKHJxcocnFxcXKHJxcXKHJxcXFyhycXFyhycXFyhycXFxcXJxcXFxcnFxcXFyhycXKHKHJyhxcnFxcXJxhzhxcnGHOHKHJxcococnKHKHJyhxcnFxcXKHJxcococnFyhycXFxcocnFxcocnFxcXJxcXFxcXJxcXFxcnFxcXFycYcnKHJxcXFxcnFxcXFyhycXKHJxcXFxcnFxcXFycXFxcXFycXFxcocnFxcocnFxcocnFxcXFycXFxcocnFxcocnFxcXKHJxcXJxhycococnFyhycXFxcocnFyhyhycocXJxcXKHJxcXFyhycXFyhycXFyhycXFxcnFxcXFxcnFxcXKHJxcXKHJxcXFycYc4cXJxcXFyhycXFyhycXFxcnFxcXFyhycXKHKHJyhycXFxcXKHJxcocnFxcXJxhycocnFxcXFycXFxcXJxhzhxcnFxcocnFxcXFycXFxcXJxcXFxcnFxcXFycYc4cXJxcXFyhycXKHKHOHFycYc4cocnFyhycXFxcnGHOHFycXFxcocnFxcocnFxcocnFxcXJxcXFxcocnFyhycXFxcocnFxcocnFxcocnFxcocnFxcocnFxcXJxcXFxcocnFyhycXFxcXJxcXFyhycXFyhycXFyhycXFyhycXFxcnFxcXFyhycXKHJxcXFyhycXKHJxcXFxcnFxcXKHJxcXKHJxcXKHJxcXKHJxcXKHJxcXFycXFxcXKHJxcocnFxcXJxhzhxcnFxcXJxhycocnFxcXKHJxcXKHJxcocnFxcXFycXFxcXJxcXFxcnFxcXKHJxcXKHJxcXFycXFxcXJxcXFxcnFxcXFycYc4cocnFyhycXFyhycXFxcnFxcXFyhycocXJxcXKHJxcXFycXFxcXKHJxcocnFxcXJxcXFxcocnKHFycXFyhycXFxcnFxcXFyhycXKHJxcXKHJxcXFycXFxcXJxhzhyhycocXJxcXKHJxcXKHJxcXKHJxcXKHJxcXKHJxcXKHJxcXKHJxcXJxhycocnFxcXFycXFxcocnFyhycXFxcXJxcXFycXFxcXFycXFyhycXFxcnGHOHKHJxcocnFxcocnFxcocnFxcocnFxcocnFyhycXFxcXJxcXFyhycXKHJxcXFycYc4cXJxcXKHJxcXKHJxcXKHJxcXKHJxcXKHJxcocnFxcXKHJxcocnFxcXKHJyhyhycXKHJxcXKHJxcococ4cXJxcXFyhycXKHJxcXFycXFxcXJxcXFxcnFxcXFycXFxcocnFxcnFxcXFxcnFxcocnFxcXJxcXFxcnFxcXKHJxcocnFxcXKHJxcocnFxcXJxcXFyhycXFyhycXKHJxcXFyhycXKHJxcXKHJxcXKHJxcocnFxcXKHJxcocnFxcXJxcXFyhycXFyhycXKHJxcXFycXFxcXJxcXFxcnFxcXKHJxcocnFxcXJxcXFxcnFxcXFycXFxcocnFyhycXFyhycXFyhycXFyhycXKHJxcXKHJxcXFycXFxcocnFyhycXFxcnFxcXFycXFxcXJxcXFycXFxcXKHJyhyhycocnFxcXKHJxcocnFxcocnFyhycXFxcocnFyhycXFycYcnKHJxcXFycXFxcXJxcXFxcnFxcXJxcXFxcocnKHJxcXFxcnFxcXJxcXFxcnFxcXKHJxcXJxcXFxcnFxcXFycXFxcocnKHFycXFycYcnKHJxcXFycXFxcXJxcXFyhycXKHJxcXFycXFxcocnFyhycXFyhycXFycYc4cXJxcXKHJxcXJxhzhxcnFxcocnFyhycXFxcocnKHKHJyhycXFxcnFxcXFycXFxcocnFyhycXFyhycXKHJxcXFycXFxcocnFxcnFxcXFycXFxcocnFyhycXFyhycXFycXFxcXJxcXFxcnFxcXJxhzhycXFxcXJxcXFycXFxcXJxcXFycXFxcXJxcXFxcnFxcocnFxcocnFyhycXFxcnFxcXKHJxcocnFxcocnFyhycXFyhycXFycXFxcXKHJyhycXFxcnFxcXFycXFxcocnKHKHJyhycXFxcnFxcXKHJxcocnFxcocnFyhycXFxcnFxcXJxcXFxcnFxcXFycXFxcnFxcXKHJxcocnFxcocnFyhycXFyhycXKHJxcXFycXFxcnFxcXFycXFxcXJxcXKHJxcXJxcXFxcnFxcXFycXFxcnFxcXKHJxcocnFxcnGHOHFycXKHJxcXFyhycocnFxcXJxcXFxcnFxcXJxcXFxcnFxcXJxcXFxcnFxcocnFxcocnFyhycXFyhycocXJxPJDyuW8NcXFycXFxcXJxcXFycXFxcocnFyhycXKHJxcXFycXFxcocnKHJxcXFxcnFxcocnFyhycXFyhycXKHJxcXJxhzhyhycocnFxcXJxcXFyhycXJxhycocnFxcocnFyhycXFyhycXKHJxcXJxcXFxcnFxcXFycXFyhycXKHJxcXKHJxcocnFxcnFxcXFycXFxcXJxcXKHJxcocnFxcnGHOHKHJyhycXFxcnFxcXJxcXFxcnFxcXJxcXFyhycococ4cXJxcXJxhzhyhycocnFxcXJxcXFycXFxcXJxcXKHJxcXJxcXFxcnFxcXKHOHFycXFxcnFxcXJxcXFxcnFxcXJxcXFyhycocnFxcXKHJyhycXFxcnFxcXJxcXFxcnFxcXJxcXFycXFxcXJxcXFycXFxcocnKHJxcXFycXFxcXJxcXKHJxcocnFxcnFxcXFycXFxcnFxcXFycXFyhycXKHJxcXJxcXFxcnFxcXJxcXFxcnFxcocnFyhycXKHJxcXFycXFxcnFxcXKHJyhycXFxcnFxcXKHJyhycXFxcnFxcXKHJyhycXFxcnFxcXJxcXFyhycocnFxcXJxcXFxcnFxcnGHOHJxcXFyhycocnFxcXJxcXFycXFxcnFxcXFycXFxcnFxcXJxcXFxcnFxcocnKHKHJyhycXFycYc4cnFxcXJxcXFxcnFxcnGHOHJxcXFyhycocnFxcocnFyhycXKHJxcocnFxcXJxcXKHJxcocnFxcnGHOHJxcXFycXFxcnFxcXKHJyhycXFxcnFxcXJxcXFyhycocnFxcXJxcXKHJxcXJxcXFyhycXJxcXFxcnFxcXKHOHFycXFycXFxcXJxcXFycXFxcnFxcXFycXFyhycocnFxcXJxcXFxcnFyhycXFyhycXKHJxcocnFyhycXFycXFxcXJxcXFycXFyhycXFycXFxcocnKHJxcXFycXFyhycXKHJxcXJxcXFxcnFxcnGHOHJxcXFycXFxcoc4cXJxcXJxcXFxcnFxcXJxcXKHJxcXJxcXFyhycocnFxcocnFycYc4coc4cocnKHJxcXJxcXFxcnFxcocnFycYc4cocnKHJxcocnFxcnFxcXFycXFyhycXKHJxcocnFyhycXKHJxcXJxcXFxcnFxcocnKHJxcXFycXFxcnFxcXJxcXFyhycocnFxcnFxcXFycXFyhycXKHJyhyhzhyhycocnFyhycXFycXFxcXJxcXJxcXFxcnFxcocnFyhycXKHJxcocnFyhycXKHJxcXJxcXFxcnFxcnFxcXFycXFyhycocnFxcXJxcXFycXFxcnFxcXJxcXFycXFxcocnKHJxcXJxcXFyhycocnFxcocnFycXFxcXJxcXKHJxcocnFycYc4coc4coc4coc4cXJxcocnFyhycXFycXFxcocnKHJxcXJxcXFxcnFxcnFxcXFycXFycXFxcXJxcXKHJxcnFxcXFycXFxcnFxcocnFycYc4cnFxcXJxcXFycXFxcnFxcXJxcXFycXFxcnFxcXJxcXFycXFxcnFxcXJxcXFycXFxcnFxcXJxcXFyhzhxcnFyhycXKHJxcocnFxcnFxcXJxcXFycXFxcocnKHJxcocnFyhycXFycXFxcnFxcXJxcXFycXFxcoc4coc4cocnKHJxcocnFyhycXKHJxcocnKHKHOHJxcXFycXFxcnFxcXJxcXKHJxcocnKHJxcXFycXFyhycocnFxcXJxcXJxcXFxcnFxcnFxcXFycXFycXFxcocnKHJxcXJxcXFycXFxcoc4cXJxcocnFyhycXKHJyhycXFxcnFxcXJxcXKHJxcnFxcXFycXFycXFxcXJxcXJxcXFyhycocnFyhycXFycXFxcnFxcXJxcXKHJxcocnKHJxcXFycXFycXFxcXJxcXJxcXFyhycocnFyhycXKHJxcocnFyhycXJxcXFxcnFxcocnKHJxcXJxcXFxcnFyhycXKHJxcocnFyhycXJxcXFxcnFxcocnKHJxcXJxcXFyhzhxcnFyhycocnFxcXJxcXKHJxcnFxcXKHJyhycXKHJxcXJxcXKHJxcocnKHJxcXKHJyhycXFycXFxcnFxcXJxcXFycXFxcnFxcnFxcXFycXKHJxcXJxcXFycXFxcnFxcocnKHJxcXKHJyhycXKHJxcocnFyhycocnFxcocnKHJxcXJxcXFycXFxcnFxcocnKHJxcXKHJyhycXKHJxcocnKHJxcXFycXKHJxcXJxcXFycXFxcnFxcocnKHJxcXJxcXFyhzhycXFxcnFxcocnKHJxcXJxcXFycXFxcnFxcocnKHJxcXJxcXFycXFxcnFxcXJxcXJxcXFyhycocnFycYc4cnFxcocnKHJxcocnFyhycXJxcTqhgbpefnFyhycXFycXFyhycXJxcXFxcnFyhycXKHJxcocnKHJxcXJxcXFycXFxcnFxcXJxcocnFxcnFxcXJxcXFycXFycXFxcocnKHJyhycXFxcnFxcnFxcXJxcXFycXFyhycocnFxcnFxcXJxcXKHJyhycXFycXFxcnFxcocnKHJxcXJxcXFycXFyhycocnFxPGKBuJ1+cXJxcXKHJyhycXFycXFxcnFxcocnKHJxcocnFyhycXJxcXFyhzhyhzhycXFyhycocnFyhycXJxcXFxcnFyhycXKHJyhycXFycXFxcnFxcXJxcXJxcXFycXFxcnFxcXJxcocnFxcnFxcocnKHJxcXJxcXFycXFycXFxcoc4coc4cnFxcnFxcXJxcXFycXFyhycocnFycXFxcXJxcXJxcXFycXFyhycocnFyhycXJxcXFxcnFyhycXKHJyhycXFycXFyhycXJxcXFycXFxcnFxcocnKHJxcocnKHJxcXJxcXFycXFyhycocnFyhycocnFxcnFxcXJxcXKHJyhycXKHJyhycXFycXFxcnFxcocnKHJxcocnKHJxcXJxcXFycXFycXFxcnFxcXJxcXJxcXFycXFxcnFxcnFxcXJxcXFycXFycXFxcnFxcocnKHJxcnGHOHJxcXJxcXKHJyhycXFycXFyhycocnFyhycocnFxcnFxcXJxcXJxcXFycXFxcnFxcnFxcXJxcXKHOHFycocnFxcXJxcocnKHJxcXJxcXFycXFyhzhyhzhycXFycXFxcnFxcXJxcocnFycXFxcXJxcocnKHJxcXJxcXKHJyhycXFycXFycT+4l7pHaHFxcnFxcXJxcXKHJyhycocnFxcnFxcXJxcXKHJycYc4cnFxcnFxcXJxcXJxcXFycXFyhzhyhzhycXFycXFxcnFxcnFxcXJxcXFycXKHJxcocnKHJxcnFxcXFycXKHJyhycXFycXFxcnFyhycXKHJyhycXKHJxcnFxcXJxcXKHJyhycXJxcXFycXFxcnFxcoc4cnFxcXJxcocnKHJxcXJxcXKHJyhycXJxcXFxcnFycXFxcXJxcnFxcXFycXKHJxcnFxcXJxcXKHJyhycXJxcXFycXFxcnFxcnFxcXJxcXJxcXFycXFycXFxcnFxcnFxcXJxcXKHOHJxcXFycXKHJxcnFxcXJxcXKHJyhycXJxcXFycXFxcnFyhycXJxcXFyhzhycXFycXFxcnFyhycXKHJyhycXJxcXFycXFxcnFxcnFxcXJxcocnFyhycocnFycXFxcnFxcXJxcXJxcXFycXKHJxcnFxcXKHOHJxcXJxcXKHJyhycocnFxcnFxcocnJxhzhycXFycXFycXFxcnFxcoc4cnFxcoc4cnFxcoc4cnFxcoc4cnFxcnFxcXJxcXJxcXKHOHKHOHJxcXJxcXJxcXFycXFycXFxcnFxcnFxcXJxcXJxcXFycXFycXFyhzhycXFxcnFyhycXJxcXFycXFycXFxcnFyhycXKHOHKHOHJxcXJxcXJxcXFycXFycXFxcnFxcnFxcocnKHJyhycXFycXFycXFxcnFxcnFxcXJxcocnFycXFxcnFxcoc4cnFxcnFxcXJxcXJxcXKHOHJxcXFycXJxcXFxcnKHJxcXJxcXKHJycXFxcXJxcnFxcXJxcXFycXKHJxcnFxcXJxcocnFycXFxcnFxcXJxcocnKHJxcnFxcXJxcXKHJycXFxcXJyhycXFycXFyhzhycXFyhzhycXFycXFycXFxcnFxcnFxcXJxcocnFycXFxcnFxcnFxcnFxcXJxcXFycocnFxcnFxcXJxcocnKHJxcnFxcXJxcXKHOHJxcXJxcXFycXKHJyhycXJxcXFycXFxcnFycXFxcnFxcXJxcocnKHJxcnFxcXJxcXKHOHJxcXJxcXKHOHJxcXJxcXFycXKHJyhycXJxcXFycXFycXFxcnFxcnFxcnFxcXJxcocnFycXFxcnFxcnFxcnFxcXJxcXJxcXKHJycXFxcoc4cnFxcnFxcnFxcoc4cnFxcoc4cnFxcnFxcnFxcocnJxcXFxcnKHJxcXJxcXJxcXFycXKHJyhycXJxcXFycXFycXFxcnFyhycocnFycXFxcnFxcnFxcocnJxcXFycXFxcnFyhycocnKHJxcocnKHJyhycXJxcXFycXFyhzhycXFycXFycXFyhzhycXFycXFxcnFyhzhycXFxcnFycXFxcnFxcnFxcXJxcocnKHJxcnFxcXJxcXJxcXJxcXFycXKHJyhycXJxcXFycXFycXFycXFxcnFxcnFxcnFxcoc4cnFxcnFxcXJxcnFxcXJxcXJxcXFycXKHJyhycocnFyhzhycXFyhzhycXKHJyhycocnFycXFxcnFxcnFxcnFxcXJxcocnKHJxcnFxcXJxcXJxcXJxcXJxcXFycXFycXFycXFxcnFyhycocnKHJxcnFxcXJxcXJxcXJxcXFycXFycXKHJxcnFxcXJxcnFxcXFycocnFycXFxcnFxcnFxcoc4cnFxcnFyhycXJxcXKHJycXFxcnFxcoOIPatIwlcnKHJxcnFxcXJxcocnKHJxcnFxcXJxcocnKHJyhycXJxcXFycXFycXFycXFxcnFycXFxcnFxcnFxcoc4cnFxcnFyhycXJxcXJxcXFycXFycXFycXFycXFxcnFycXFxcnFxcj58gbWDfnJxcnFxcXJxcXJxcXJxcXFycXJxcXFycXFyNKyBsGN+cXFxcnFycXFxcnFxcnFxcnFxcXJxcoc4cnFxcnFxcXJyhycXFycXKHJyhycocnFycXFxcnFyhycocnKHJxcnFxcocnJxcXFycXFycXFxcnFycXFxcnFyhycocnFycXFycXFxcnFxcnFyhycocnFycXFxcnFycXFxcnFxcnFxcnFxcXJxcnFxcXJxcXJxcXJxcXJxcXKHOHJxcXJxcocnKHJxcnFxcnFxcXJxcocnKHJyhycocnFycXFxcnFycXFxcnFxcnFxcnFxcXJxN4sTvnTscnFyhycocnKHJyhycXJxcXFycXKHJycXFxcnFxcXJyhycXJxcXFycXKHJyhycocnKHJxcnFxcoc4cnFxcnFyhycocnKHJxcnFxcoc4cnFxcnFyhycocnKHJyhycXJxcXFycXJxcXFycXFycXFycXFycXFycXFxcnFycXFxcnFyhycocnKHJyhycXJxcXJxcXFycXKHOHJxcXJxcXJxcXJxcXJxcXFycXJxcXFycXJxcXFycXFycXFycXFycXFycXFxcnKHJxcocnJxcXFycXFycXFycXFycXFycXFycXFxcnFycXFxcnFyhzhycXFycXFycXFycXFycXFxcnFycXFyhzhycXFycXJxcXFycXFycXFycXFycXFyhzhycXJxcXFycXJxcXFycXKHJycXFxcnFxcnFxcnFxcnFxcXJyhycXJxcXFycXJxcXFycXKHJycXFxcnFxcnFxcnFxcnFxcnFxcoc4cnFycXFyhzhycXFycXJxcXFycXFycXKHJyhycnFxcXFycocnKHJxcnFxcnFxcXJyhycXKHOHJxcocnJxcXFycXFycXKHJycXFxcnFxcnFxcnFxcnFxcXJyhycXJxcXJxcXFycXJxcXKHOHJxcoc4cnFxcnFycXFxcnFxcnFyhycocnJxcXFycXFycXFycXFycXFycXFxcnKHJxcnFxcnFxcoc4cnFycXFyhzhycXJxcXFycXJxcXFycXJxcXFycXKHJycXFxcnFyhycnFxcXJxcXJxcocnKHJycXFxcnFxcnFxcnFxcnFxcnFxcnFxcnFxcnFxcnFxcnFxcnFxcnFxcnFxcnFxcnFxcoc4cnKHJxcnFxcnFxcnFxcnFxcXJyhycXJxcXJxcXKHOHJxcnFxcnFxcnFxcXJyhycXJxcXJxcXFycocnFycXFycXFxcnKDORkbJ+bnFxcnFxcoc4cnKHJxcnFxcnFxcoc4cnKHJxcj01tLnKS3JxcXJxcXFycocnKHJyhycXJxcXJxcXJxcXJxcXJxcXJxcXJxcXJxcocnKHJyhzhycXFycXFycXFycXKHJycXFxcnFxcnFycXFxcnFyhycnFxcXJxcnFxcXJxcnFxcTtCkbm9bnJxcnFxcXJxcnFxcnFxcoc4cnKHJxcnFxcnFxcnFxcnFxcnFxcnFxcnFyhycoc4cnFxcnFyhycnFxcXJxcnFxcXJxcnFxcXJxcnFxcnFxcXJyhycXJxcXJxcXJxcXJxcXJxcXJxcXJxcXJxcoc4cnFxcnFycXFxcnFycXFxcnFycXFycXFxcnKHJyhycXJxcXJxcocnKHJycXFxcnFxcnFycXFxcnFycXFxcnFycXFycXFycXFxcnKHJyhycoc4cnFxcnFxcnFycXFxcnFycXFxcnFycXFycXFycXFycXFycXFycXFycXFycXKHJycXFxcnFycXFyhzhycXJxcXJxcXJxcXJxcXJxcoc4cnFxcnFycXFxcnKHJxcnFxcnFxcnFxcnFxcnFxcnFycXFxcnFycXFxcnFycXFycXFycXFycXFycXFycXKHOHJxcXJyhycXJxcTkkkbvbbnFycnFxcXJxcXJxcXJxcnFxcXJxcnFxcnFxcnFxcnFxcnFxcnFxcnFycXFxcnFycXFycXFycXFycXFycXFycXKHJycXFxcnKHJxcnFxcnFxcnFxcnFyhycnFxcXJyhycXJxcXJxcXJxcXJxcXJxcnFxcXJxcnFxcnFxcXJyhzhycXFycXKHJycXFycXFxcnKHJyhycnFxcXJxcoc4cnFycXFycXFycXFycXFycXJxcXFycXJxcXJxcXJxcXJxcXJxcnFxcXJxcnFxcnFxcnFxcnFxcnFycXFxcnFycXFycXFycXFycXFycXJxcXFycXJxcXJxcXJxcXJxcnFxcXJxcnFxcnFxcnFxcnFxcjs7I7vE3IcnFycXFycXFycXFycXKHOHJxcnFxcnFxcnFxcnFxcnFycXFyhzhycocnJxcXFycXKHOHJxcnFxcnFxcnFycXFxcnFycXFycXFycXFycXKHJycXFycXFycXFycXFycXFycocnFycXFycXFycXFycXJxcXFycocnKHJyhzhycXKHOHJyhycocnJxcXFycXJxcXJxcXJxcXJxcoc4cnFycXFycXFycXKHOHJxcnFxcnFxcnFxcnFycXFyhzhycnFxcXJxcXJyhycXJxcXJxcocnJxcXKHOHJyhzhycXFycXJxcXJxcXJxcXJxcnFxcXJyhycocnJxcXFycXJxcXJxcXJxcoc4cnFycXFycXFycXFycXJxcXJxcXJxcXJxcoc4cnFycXFycXKHOHJxcnFxcnFxcnFxcnFycXFycXFycXFycXJxcXFycocnKHJycXFxcnKHJyhycnFxcXJxcnFxcnFxcnFxcnFycXFycXFycXFycXJxcXJxcXJxcXJxcXJxcnFxcnFxcnFyhzhycXJxcXJxcoc4cnFycXFycXFycXJxcXFycocnJxcXFycXJxcXJxcXJxcoc4cnFycXKHJycXFxcnKHJyhycnFxcoc4cnKHOHJxcoc4cnKHOHJxcnFxcXJycXFxcnFycXFxcnJxcXFycXJxcXJxcXJxcXJxcnFxMhJmt/2ZhzhycXJxcXJxcjqYkbpnboc4c4cnFxcnFycXFycXKHOHJxcnFxcnFxcnFycXFycXFycXKHOHJxcnFyhycnFxNpNmsnyZcnFycXFxcnJxcXFycXJxcXJxcXJxcXJxcnFxcnFyhzhycXJxcXJxcoc4cnFycXKHOHJxcnFxcnFxcnFycXFycXFycXJxcXFycoc4cnFyhzhycnFxcXJxcnFxcnFyhzhycXJxcXJxcnFxcnFxM7/3t1AIcXJxcXJxcnFxcXJycXFxcnFycXFycXFycXJxcXJxcXJxcXJyhycocnJxcXFycocnJxcXFycocnKHOHJxcnFxcnFxcnFycXFycXKHOHJxcnFxcnFycXFycXFycXFycocnKHJycXFxcnKHJycXFxcnKHJycXFxcnKHJyhzhycXJxcXJxcoc4cnKHJycXFycXFycXFycXJxcXJxcXJxcnFxcnFxcnFycXFycXFycXKHOHJycXFxcnFycXKHJycXFycXFycXKHOHJyhzhycXJxcXJxcoc4cnKHOHJxcjZw1LGfK4c4cnKHJycXFycXFycXFycocnKHJycXFycXFycXFycocnKHOHJxcnFxcnFycXFxcnJxcXFycocnKHOHJxcnFxcnFycXFycXFycXJxcXJxcXJxcnFxcnFyhzhycocnJxcXJxcXJxOb1msFKZhzhycXJxcXJxcnFxcnFxcnFycXFycXFycocnFycXJxcXJxcXJxcXJyhycoc4cnFycXKHOHJxcnFycXFxcnJxcXFycXJxcXJxcnFxcnFxcnFycXFycXKHOHJyhzhycXJxcXJxcnFxcnFxcnKHJyhycnFxcnFxcnFycXFycXFycXJxcXJxcXJyhycnFxcXJxcnFycXFxcnKHOHJxcnFxcnFyO6ZLsWm0coc4cnFycXFycXJxcXJxcnFxcXJycXFxcnKHJycXFycXFycXFycocnJxcXJxcXJxcXJxcnFyhzhycXJxcnFxcnFxcnFycXFycXFycXJxcXJxcnFxcnFxcnFycXKHJycXFycXKHOHJyhzhycXJxcoc4cnJxcXFycXJxcnFxcXOHJxcXJyhycnFxcnFxcnFycXFycXFycXJxPGIYvp3ncXJxcXJxcXJxcnFxcnFycXFycXFycXJxcXJxcnFxcnFxcnFycXKHOHJxcnFycXFycXFycXJxcXJxcnFxcnFxcnKHJyhzhycoc4NTnUs9Yrhzhycoc4cnKHJycXFycXFycXJxcXJxcnFxcnFycXFxc4cnFycXFycXJxcXJxcXJxcnFyhzhycnFxcXJyhycnFxcnFxcnKHJyhzhycXJxcnE6PpG6wW5xcnKHJycXFxcnJxcXFycocnJxcXJxcXJxcnFxcnFycXFycXJxcXJxcXJyhycnFxcnFxcnFycXFycXFycocnJxcXJxcXJxcnFyhzhycoc4cnFycXJxcXJxcXJxcnFxcnKHJyhzhycocnJxcXJxcoc4c4cnFycXFycXJxcXJxcnFxcnFycXFycXKHOHOHJxcnFxcnKHJyhzhycoc4cnKHOHJxcnFycXFycXFycXJxcnFxcXOHJxcnFxcnFycXFycXJxcXJxcoc3FxcXJxcnFycXFycXFycXJxcnFxcXJycXFycXFycXJxcXJxcnFxcnFycXFycXFycoc4cnFycXJxcXJxcXJyhycnFxcnFxcnFycXKHOHJycXFxcnJxcXJxcXJxcnFxcnFycXFycXJxcXJxcnFxcnFxcnKHOHJyhyMhChsv9ecnFycXFycXFycocnJxcXJxcnFxcnFxcnFycXJxcXJxcXJxcnFycXFycXFycXJxcnFxcnFxcnFycXJxcXJxcXJxcnFyhzhzhycXJxcXJyhycnFxcnFxcnKHJycXFycXFycocnJxcXJxcXJyhzhycXJxcnFxcnFxcnKHJycXFycXJxcXJxcXJyhzhycXJxcnFxcnFycXFycXJxcXJxcnFxcnFycXFycXJxcXJxcnFyhzhycnFxcnFxcnFycTJz5LWcG3FycXJxcnFxcnFxcnKHOHJyhycnFxcnFycXFycXJxcXJyhycoc4cnJxcXJxcXJyhycnFxcnFxcnKHOHJyhyNRNDsfy8cXJxcXJyhycoc4cnJxcXJxcXJyhycnFxcnFycXFycXFycnFxcXJycXFycXFycXJxcXJyhycnFxcnFycXFycXFycnFxcXJycXFycXFycXJxcXJyhzhycXJxcnFxcnFycXFycXJxcXJyhycnFxcnFxcnKHOHJyhzhycoc4cnJxcXJxcXJyhycnFxcnFycXFycXJxcoc4cnJxcXJxcnFxcnFxcnJxcXJxcXJxcnFxcnKHOHJxcnFycT16hryFeXFxcnFxcnFycXJxcXJxcnFxcnFycXJxcXJxcXJyhzhycoc4cnJxcXJxcXJygz1UO0OryHOHJycXFycXFycXJxcnFxcnFycXFycocnJxcXJxcnFxcnFycXFycXJxcnFxcnFxcnJxcXJxcXJxcnFycXFycXFycnFxcnFxcnFycXJxcXJxcnE1Y6G/nF5ycXKHNxcXFycoc4PvsdsBTic4cnJxcXFzhycXJxcnFxcnFycXFycocnJxcXJxcnFxcnKHJycXFycXJxcXJxcnFyhzcXFxcnJxcTQre7nkhHFycXJxcXJxPOdDuhi8cXJxcnFxcnFycXJxcXJxcnFxcnFycXJxcXJxcnFxcnFycXJxcXJxcnFxcnFycXI6vOS9QxtxcXJxcnFycXFycXJxcXJxcnFycXFycXJxcXJyhzhycXJyhycnFxcnFxcnJxcXJxcXJyhzhycoc4c4cnFycXJxcoc4c4cnKHOHJycXFycXJxcXJxcnFxcnJxcXFycnFxcnFycXFycXJxcXJxcnFycXE8s5a9TGlxcnFycXKHNxcXFycnFxcnFxcnFycXJxcnFxcnFxcnJxcXJxcXJyhzhycnFxcnFxcnJxcXJxPlo4vKXHcnFxcnFycXFycXJxcnFxcnFycXFycoc4cnJxcXJxcXJycXFycXFycoc4cnJxcXJxcnFxcnFycXJxcXJxcnFycXFycXJxcXJyhycnFycXFycXFycnFxcnFxcnKHOHOHJxcnFycXJxcXJxcXJycXFycXJxcXJxcisMcBpgSP5xcnFxcnFycXJxcnFxcnFxc4cnFycXJxcXJxcnFycXFycXJxcnFxcnFycXJxcXJxcnFxcnJxcXFzhycXJxcnFycXFycXJxcXJxcnFycXFycoc4cnJxcXJxcnFxcnFycXJxcXJxcnFycXFyN6ahvVlecnFyhzhzg4WOm0txZycXFycXFycnFxcnFxcnJxcXJxPznpvcYWcXFycXJxcnFxcnFycXJxcXJyg5DkO+8byHOHOHJycXFycXJxcXJxcnFycXFycoc4cnJxcXJxODehvMhecnJxcXFzhycXJxcnFycXFycXJxcnFxcnFycXJxcXJxcnFycXFycXJxcnFyhzcXFxcnJxcXJxcnFyhzcXEhDIAaEUf+cXFycXFycnFxcnFycXFycXJxcnFycXFycXJxcoc3FxcnFxc4cnFycXJxcXJyhzhycnFxcnFycXJxcXJxcnFycXFycXJxcnFxcnJxcXFzhycoc4cnJxcoc3FxcXJycXFycXJxcoc3FxcnFxcnJxcXJxcnFxcnKHOHJycXFycocnJxcoc3FxcXOHJxcnFycXJxcXJyhycnFycXFycT8RU7furHJxcXJxcnFxcnFycXJxcnFxcnFycXJxcXJxcnKHJycXFycXJxcnFxcnKHOHJycXFycXJxcnFxcnJxcXFzhycXJyhzhycnFxcnFycXFycnFxcnFycXFycoc4cnJxcoc3FxcXOHJxcnKHJycXJxcXJxcnFxOMv0sEQLcXJxcXJyhzNFmhv6ZecnJxcXJxcnFxcnJxcXJxcnFxcnKHODt5obqGXnJxcXJxcnFycXFycXJxcnFycXFycXJxcnFxcnJxcXJxcXJycXFycXJxcnFxcnFycXJxcnFxcnFycXJxcnFxcnFycXJxcXJycXFycXFycnFxcnFycXJxcXJyhzhzhycnEwLvS34QtxcnJxcXJxcnFxcnJxcXJxcnFycXFycXJxcnFyOSNYseyncXFycnFxcnFycXFycnFxcnFycXFycnFxcnFycXFycnFxcnFycXFycnFxcnFycXFycnFxcnFycXJxcXJxcnFycTGqobNlXnJyhzhycnFycXFycXJxcnFxcnFycocz6FU7d6rHFycXJxcnFycXFycXJxcnFycXFycXJxcnFycXFycnFxcnFxcnJxcXJxcnFycXJxcXJxcnFycXJxcXJyhzhycnFycXFycXJxcnFxcnJxcXJxcnFxcnJxcXJxcnFycXFycnFxcnFycXFycnFxcnFycXFycnFxcnFycXJxcnFxcnFycXJxcnFxcnJxcXJxcXM4N1O8yKxzcXFycXFycnE/AwW4/PpycXJxcXJxcnFycXJxcoc3FxcnFycXFzhycXJxcnFycXJxcXJxcnFycXJxcXJycXFycXJxcXJyMyC2te9JcnFycXFycXJxcnFycXJxcXJxcnFycXJxcXJycXFycXJxcXJycXFycXJxcnFycXFycoc3FxcXOHJyhzcXFycXJxcXJycXFycXJxcnFxcnJxcXJxcnFycXJxcXJxcnFycXJxcnFxcnFycocnJxcnFxcnKDdsCraj9Yc3FxcnFycXE1qVOxZqxycXJxcnFycXFycnFxcnFycXJxcXJyhzcXFycXFycnFxcnJxcXJxcXOHJycXFycXI/HaG14l5ycXFycoc3FxcnFxc4cnKHNxcXJxcnFxPg27sANEcXJxcXJycXFycXJxcnFycXFyP9pTtiWsc4c4cnJxcXJxcnKHOHJycXFycnFxcnFycXJxcXJycXFycXJxcnFycXFycnFxcnFycXJxcXOHIxm1O0dKxzhzhycnFxcnJxcTDtobUiXnFycXFycnFxcnFycXJxcnFxcnJxcXJxcnFycXJxcXJycXFycXJxcnFycXFycnFxcnFycXJxcnFycXFycXJyhzhycnFycXFycoc3EyXqGzsV6HJycXFycnFxcnFycXJxcXJycXFycoc3FxcXOHJycXFycoc4c4c4cnJxcXJycXFycXIySWi4xpdxcnKHNxcTq+obpBXnJycXFycnFxcnFycXJxcXJycXFycnFxcnFycXFycnFycXFycXJxcnFycXJxcXJycXFycXJyhzhycnFycXFycXJyhzhzhycnFycXFycXJxcnKHJycXJxcXJycXFycXJxcnFycXJxcXJycXFycXJxcnFycXJxcXJycXFycoc4c4cnJxcnFxcnJxcXJxMb4Ft1H6cXFycnFxcnKHNxcXJxcTq+tr9BSXJycXFycXJxcnFycXFyPs4avjHlcXJxcXOHJycXFycnFxcnFycXJxcnFycXFycnFxcnFycoc4c4cjWwP7xfwHFxcnFxcnJxcnFxcnKHNxcXJxcnFycXFycnFyhzcXFycXJxcnFycXJxcnFxcnKHNxcXJxcnFycXJxcXJycXKHNxcXJxcnFycXJxcnFxc4cnFycnFxcnFycXJxcnFycXFycnFxcnFycnFxcnFycXFycnFycXFycnFxcnFycXJxcnFycXJxcXJycXFycnFxcnFycXJxcnFxcy0l0So/ou1xcXJycXFycXJyhzhzhycnFycXFycnFxcnKHNxcXJxcnFycXFyPVGxuK5OcXFycoc3FxcnFycXJxcnFycXFycnFxcnJxcXJyg8E2O67JxzhzhycnFycXFycnFxcnFycoc3FxcnFxc4cnJxcnFxcnJxcXJxcnFycoc4c4cnJxcnFxcnJxcXJycXFycXJxcnKHOHJycXJxcXOHJycXFycXJyhzcXFycXJxcnFxcnJxcnFxcnJxOsjGvzc5cXJxcnFycXJxcnFxcnJxcnFxcnJxcXJxcnFycoc4c4cnJxcnFycXFycnFxcnJxcXJxcnKHNxcXJxcXOHJycXJxcnFxcnJxcXJxcnJxcXJxcnFycXJxcnFycXFzhycnFxcnJxcXJyNT54tdGHcXJxcnFycXJxcnFxcnJxcnFxcnJxcXJxcnKHNxcXJxcnFycXJxcXOHJycXJxcXJycXFycnFxcnFycoc3E8M7G4zE5ycXJxcXOHJycXJxcXOHJycXFycXJycXFycXJyhzcXFycXJxcnFxc4cnJxcnFxcnJxcT0+xr3BOXFxcnFycoc3FxcnFycXJxcnFycXFycnFycXFzhycnFxcnJxcXJxcnJxcXJxcnFycXJyhzhzhycnFycXJxcnFxcnJxcnFxcnJxcXJyPzSIust3c3FxcnFycXJxcnFycXJxcnFycXIyNLGz206HJycXFzhycnFxcnJxcXJxcnIxbuu8oRRxcnFycXJxcnFycXJxcnFycT/h1roeKXJxcnFxcnJxPxljt+accXJycXFycnFxcnFycoc3FxcnFycXJxcnKHOHOHOHOHJycXJxcnFycXFzhycnFycXFycnFxcnJxcXJycXFycjDoiLond3Fycoc3FxcnFycXJyhzM8P7ukwEcXJxcnFycXFzhzhycnFyPjWxtspOcXOHJycXI5mmO9ZZxxcXOHJycXFycnFxcnJxcXJycXFycXJycXFycoc3FxcnFycnFxcnFycXJyhzcXFycXJxcnFycXJyhzhzhzhzhzhzhzhzhycnFycXJxcnFycXJxcXOHJycXJxcnFxc4cnJxcnFxc4cnJxcnFxcnJxcnFxcnJxcnFxcnJxcXOD1o1r2XKXFxcnJxcnFxcnJxcXJycXFycnFxcnJxcXJycXFycnFxcnJxcXJycXFycnFxcnFycnFxcnIx7GO1I5xxcXJycXFycXJycXFyNR1jsfKccnFxcnKHNxcXIwprG0aU5ycnFxcnJxcXJxcnJxcXJycXFycnFxcnJxcTLYSro3tXJycXFycnFxcnJxcXJycXFycnFxcnJxcXJycXJxcXJycXFycnFycXFycnFycXFycnFycXFycnFycXFzhycnFycXFzg6/NawEylxcXOHJycXJxcnFycXJxcnFycXJxcnFycXJxcnFycXIyVAy7u/NycXJyhzcXFycXJxcnI7xiW8OdpycXFycXJycXFycXJycXFycnFxcnJxcXJycXJxcXJycXFycnE9r2O6UJyHJycXJxcnFxc4cnJxcnFycXJxcnFycXJxcnFyOhglvufacXFycXJxcnJxcXJxcnJxcXJycXFycXJycXJxcXJycT24JbtH2nFxcnJxcnFycXJxcXOHOHOHOHOHOHNxcXJxcnFycXJycXFycXJycXFycnFxcnJxcXIv71YaggqecXJxcnFycXI3KiWw5dpycXJxcnKDSRc7N+jHKHNxcXJycXFycnFxc4cnJxcnFxcnJxLvqwKiJU/XFycnFxcnJxcXJycXFycnFyPCmxudZOhycnFycXJxcnFycXJxcnFycnFxcnFycnFxcnFycnFycXFycnFycXFycnFycXJxcnFycXJxPQbmvPkZcnFycnFxcnJxcXJycXJxcXJycXJxcnFycXJxcnFycXJxcj09JbrC2nJycXFycnFxczLZsbI2TnFycXFzg0w3OyTIxzcXFycXJxcnJxcXIz83OzHIxxcnJxcnFxc4cnJxcnFycXJyhzcXFycXJycXFycXJycXJxcXJycXJxcnFycXJxcnFycXJycXFycXJycXFycnFycXFzhycnFyPmqxtpVOcnKHNxcXJxcnJxcXJycXJxcXJyNU+Pu8BwcnJxcXJxcj2qsbdVTnOHJycXJxcXOHOHNxcXJxci0HAxpwn85xcnFxc4c3FxcnFycXJycXFycnFxcnIxHOa38xlzhzcXFycXJxcnJxcXJycXFycnFycXJxcnFycXJxcnFycnFxcnJxcXJycXJxcnFycXJxcnFycXJycXFycnFxcnJxcnFycXJxcnFycXJxcnJxcXJycXFycnFycXJxcnFycXJyhzcXFycnFxcnJxcnFycXJxcnFycXJyNuqotCVXcnFycXJxcnFycXJxcnJxcXJycXFycnFycXJxcnFycXJxcnIzFDW0+8pxc4cnJxcnFycXJyhzcXFycnFxc4cnJxcnFycXJyhzcXFyN/UstxrTcXJxcnFycnFxcnFzhycnFycXJxNFU1tLrKcXJycXFycnFycXJxcnFycXJxcnKHNxcnE/cva6jQlycXJxcnJxcXJycXFycnFyJ4wTGtg+znFycXFzhzhzcXFycXJycXFycnFycXJxcnFycXJyhzcXJxcXI9DbG48k5xcnFycoc3FxcnJxcnE3LbG90k5zhzcXFycXJycXFzhycnFycXJxcnJxcXJycXFycnEwdfa6mgmHNxcXJycXJxcXOHNxcXI+fiywkdNxcXOHNxcXJxcnJxcXODA0uLzbR3FxcnFycnFycXJxcnFycXJxcnJxcXJycXJxcnFycXJycXFycnFxc4cnJyhzcXFycXJycXJxcnFycXJxcnFycnFycXFycnFycoc3FxcnJxcXJyOy6xudFOcnFycnFxcnJxcXIxTrG0wU5xcnKHNxcXJycXJxcjK8c7RTjHFycnFxcnJxNpZ6tnmFcnJxcXOHJycXJyhzcXFyMZ6xs3FOc4c4c4c3FxcnJxcXOHJycXJycXFycXOHJycXJxcnFycnFxMBq4vPVHhzcXFycXJycXJxcnFycXJxcnJxcXOHI7/DW9A8pycXFycnFxc4c4c3FxcnJxcXJycXJxcnFycnFxcnJxcXOHNxcXJxcnJxcXOHJycoc3FxcnJxcXM9X7G3oE5yhzcXFycnFycXJxcnFyPm24vJJHc4c4c3FxcnJxcXM4zjW/McpxcnJxcXJycXJxMc72uEEJcnJxcnFycXJycXFycnFycXJxcnFycnFxcnJxcnFycXJycXFycnFycTffuLQwR3FycnFycSyQgRpn9+5zcXFycnFxc4c4c3FxcnI40AexP/hyhzcXFycnFycXJxcnKHNxcnFxPAMOtA3xcnFycXJycXFycnFxc4c3FxcnFzhycnFycXJyhzcXJxcXOHNxcXJycXFycnFycXJycXFycnFycXJxOlJFvq26cnFycXJxcnFyN/fPuhgwcXJycXJxcnFycnFycXFzhzcXFycjpmirKpdXFycnFxc4c4c3FxcnJxcnFycXJxcnJxcnFycXJxcnFycnFycXJxcnFycnFxc4c4c3FxcnJxcXOHNxcXJxc4cnJxcnFyOoHBun4+cnJxcnFycnFxcnJxcnFycXJycXFycnFycXJycXFycj32B7wJ+HJxcXJycXJyhzcXJxcXJycoc3FxKS1aGi8qXnFycnFycXJxcnFycnFyMDSDttt8cXJycXFyNagHtGf4cnJxcnFycXJxc4cnJxcnFycnFxcnI79kW9CbpxcXJycXJxcnJxOmLBu50+cXJxcnKHNxcj1ywbeNPnJxcnJxcXOHNxcXJxc4cnJxcnJxcXJycXJxcnFycnFxc4c4c3FxcnJxcnFycXJycXJxcnFycXJycXFzhzhzcXFycnFycXJycXE58sG8DT5ycXJycXFycnFycXJycXFycnFycXJyPjaDt8l8c4c3FxcnJxcnFycXJycTkw2LLfJ3FycnFycXI/TQe6svhycXJycXFzhzhzcXFycnFycXJxcnJxcii4PBpGfD5xcnKHNxcnFycXJxcnJxcnFycXJycXFycnFycnFxcnJxcnFycnFxcnJxcnFycnFycXFzcXFycnFxc4c3FxcnJxcnE8CIO793xxcnFycXJxcnJxcnFycXJycXJxcnFycXJycXJxcnE3eIOwl3xxcnFycXJycXJxcnFycnFycXJxcnFycnFycXJyOdiDvSd8cXJxcnJxcXOHNxcXJycXFzcXFycXJycXJxcnJxcXOHNxcXJxc4c4c3FxcnJxcnFycjk2LrbZ0XJxcnFycnFxc4c3FxcnJxcnFycXJycXJxcnFycnFxc4c3FxcnJxcnFycXJycXJxcnFycnFycXJxcnJxcXOHNxcXJycXJxcnFycnFycXJxcnJxcnFycXJycXI1IFWz76pxcXOHNxcXJycXJxcnJxcXJyOhYXsPnohzhzcXFzhzOHYXsJnocnJycXFycnFycXJycXJxcnFycnFxc4c3FxcnJxcnFycnFxc4c3FxcnJxcnFycXJycXJxcnJxcXOHNxcXJycXJxcnFycnFycXJxc4cnJxcnJxcXOHNxcXJycXJxcnFycjLCVbVNqnOHJycXJycXFzg8aRe+luhycXJycXFycnJxcXJycXJxcnJxcXOHNxcXJycXJxcnJxPi2DuNJ8cnJxcnFyPpoXvGXocXFycnFycXJxcnJxcjYbF7P06HJxcnJxcnFycTZ7F7OU6HNxcXJycTWy6LZdF3JycXFycnKHNxcnFycXJxcnJxcnKHNxcnFycXJyMl6DtLF8cXJycXJxcnJxcXOHNxcXJycXJxcnJxcnFyMb6DtVF8cnFycnFxc4c3FxcnJxcnJxcXJycXJyMR4Xt/Hoc3FycXJxcnJxcXNxcXJycXJxcnFycnFycXJycXJxcnFycjLHwbJIPnJycXFycnJxcTKHVbeIqnFxcnJxcnJxcXNxcXJxc4c4c3FycXFzcXFycnFycnFxcnJxcnJxcXOHNxcXJycXJycXFycnFycj5gk7ifbHFycnFycXJxcnJxcnFycnFycT1hJ72e2HFycnFycXJxcnJxcnFycnFycXJxcnJxcnFycT2pVbxWqnFxcnJxcnJxcnFycXIl5tEa4pLucXJycXJycXJxcnFycnFycXJxcnJxcnJxcXJycXJyObMnsFzYcnFycXJycXFzcXFycnFycXJycXFzcXFycnFycXJyNHtVs5SqcnJxcnJxcXJycoc3FycXJxcnJxcnFyJRQQGt++/nFxcnJycXEilAkaiL9ucnFxc3FxcnJxcjiZwb1mPnFxc3FxcnJxcnFycnFycXJycXJxcnFycnFycXIk1MMq9LPNcXJycXJycXFzcXFycnFyNhgntPfYcXFycnFycnFxcnJycXFycnJxcXJycXJycXFzhzcXJxcnFyI/bhGgKR7nFzcXFycnE+L1W60KpycXJxcnJxcnJxcnFycXJyMZ9Vt3CqcXJxcnJxcTqawbtlPnJycXJycXFzhzcXEhYCAaG/3+cnFycnFycXJxcnJxcnFycnFycXJycXJxcitd4RqLIe5ycXJxcnJxcnJxcXJycnFxcnJycXFycnFycnFycXJxc4c4c3FycXJxcnJxcnFycnFyNz0nstLYcnJxcnFycnFycXJyPTJlus2acnJxcnJxcXNxcXJyJNcgGtON/nJycXFycnJxcXJycnFxcnJyPnr4vYUHcXJxcnJxcXNxcXJycXJycXJxcnFycnFycnFycXJxcnJxcnJxcXNxcXJycXJxcnJxcnJxcXOHNxcnFycXJycXJxcnJxcnJxcXJycnFxc4c3FxOE34tMIHcXJycXJxcnJxcnFycnFyJBzxGv8w7nFzcXFycnFycXJycXI1GZOx9mxycnFxc4cz1YnLG3Y3JxcXNxcXJycXItsjAaRdz+c4c3FxcnJxcnJxcnEzyZOzRmxzcXFycnJxcXJycXJycXJxcnJxcnFycnFycnFxc4c3FycXJxcnJxcnJxcXNxcXJycXJycXJxcnFzMk3BssI+cXJycnFxcnJyIzs5Gm5MbnJxcnJxcnFycnFxc3FxKYHuKkrhHXJycXJycTk5Zb/GmnJxcnJxcnFzMd3BsjI+c3FycXJxc4c3FxcnIztze3WMhxcXJycnFycXJxcnJxcnJxcnFycnFycXJycXI9pgm+WfZxc3FxcnIyqmW2ZZpxcnJxcnFycnFyPJyTumNscnFzhzcXE9RtqxySVxcnFycXJycnFxMIWsv4pTcXOHNxcnFycnFycXJxMjkJutb2cXJycXJycXJxcnJxcnFycnEgf0kaqgtucXNxcXJyN92TvyJscnFycnFycXJycXJycXJxcnJxcnFycnFycXM2PpOw0WxxcnFycnFycnEjprUaR5SucXJycXJxcnFzhzOV/Bu6A+cnFycnFycnFycXJycXJxc4c4c3FycXJycXJycXEwn8G1cD5ycnFycnFyMI43uYHIcnJxcnJxciEN4xpBMc5ycXJxcnE/Tze8sMiHNxcnFycj7Pk7gwbHJxcnFycnJxcXJycnFxc4c3FycT0Qo7rvXHFzhzhzcXJxcnJxcnJxcXNxcXOHNxcjOwdbVfinJxcXJycnFycXJxc4c3FycXJxcnJxcnJxcnJxcXNxcXJycnFxMYDRtI8ucnJxcnJxNWPquKwVcnJxcXNxcTpDGbLM5nJxcnFycnFycXJycTJSdba9inJycXJycXJxcnJxcj1kGb6b5nJycXFzcXFycnJxcXNxcXJycnFxc3FxcnJxcnJxcnJxcnEqFO4aUMEecnJxcXNxcXJycnFxc3FxcnJxc4cnJycSIFfSqiuC1ycXJycXFzcXFzOUOjvbxccXJycXJycXJxcnJxcnFycnFycnFycnFycXJyJ0p5Gj1YbnFycnFycTT1dbUainFxc3FycXJxc4c3FyMDSjt9tchzcXJxcnI0VKOyu1xycXJycXJxcnJycXFycnJxcnFycnFycXOHNxcnFycXIuKDIabnzecXJycXJxcnJxcnJxcnJxcnFycnFyIM/AKhYD/XFycXJycTJYdba3inJycXJycXJxP04ZvbHmcXJycXJycoc3FycnFxc3Fxc3FxciyOMhp4HN5zcXFzhzPhbMsPkzcnFycnJxcXJycnFycXIy0/q7PAVycnFxc4c3EuIkIabtvecXJycXJycXJxcnJxcnJxcnJxcnFycnFycnFyciEbPRrAXC5ycXJycXE/w9G2PC5zcXFycnJxcXNxcXNxcXJycnFxc3Ey0ym5PNZzhzcXFycnJxcnFycnFycjoU0bvrLnFycXJycXJycXJxcnJycXFzcXFzcXFycnFzhzcXFycnJxcnFyOTr6tNUFcnFycnFycnFycnFycXOHNxcS3fmRrjBm5xcnJycXJxcnFzcXFycnJxcnFyMImjtoZcc4c3FycSKLcBoJSP5ycnFycnFycnFycXJycXOHNxcXJycnFycXJyIr1wGvUo/nNxcnFycjJE3LzLI3JycXJycXJxc4c3FycTFV0bS6LnJycXJxcnJyI6CAGub3/nJycXJycnFxc4c3FycjI2V7fZqHJycXJycTN33LyYI3JxcnFzcXFycnFzhzcXFzcXFzhzcXJxc4c3Fxc3Fxc3FxcnJycXJxcnJxcnIpHtca/xKOcnJxcnFzIkQcKo6+PXJxcnJxcnJxcnFycnFycnEyZtGzqS5ycnFycXIxdtG0mS5ycXJycXJycXJycXJxcnJycXFzcXJxcnJxcnEq/uIqohHdhzcXJxcnIq8IM6c/fMcnJxcnFycnFycnJxcXNxcXI+F9G36C5ycnFycXJycXJycnFxc3Eyewu7lPRycXJycnFxc3FycXJycXJxOiaFv9l6cnFycXJycnFxc3Fxc3Fxc3Fxc4c3FycnFycXJycXJycnFxc3Fxc3FxcnJyLIEpOqrtbHJxcnJycXFzcXFzcXFzcXFycnJxcnJxcnFycnFzhzOnBnv4+YcnJxcnJxcnFzcXFycnJxcnFycnJxcXM56IW/F3pxcnJxcnJxcnJxcjk5hb/GenJycXJxciBYjRrsdy5ycXJycXJxc4c3FycjpRs7yuTHJxc4c3FycXJycXJycXJycXJycXIxY2e5rJhxc4c3FycnFycTLMObpDxnJxcnJxcnIxErO2/UxxcXNxcXNxcXOHNxcnJxcnJxcnFzhzMVcbvLjkcXOHNxcnFycnFycnJxcXMvDbsawDROc3FxcnJycXJycXJxc4c3Fycidwyxpa805xcnJycXFzcXJxcjRdhbSyenJycXJycnFxc3Fxc3Fxc3Fxc3Fxc4cznF/LZKA3FycXNxcXOHNxcnJxcnFzcXFycnJxcnFzcXFycnJxcnFzhzNdf8ujgDcXJxcnJycXJxcnJycXIx6Py+JwNxcnJycXIjrqAaBxX+hzcXJxcnJycXJxcnJycXJxciKrrRrHRS5ycXJycXOHNxcnFzhzcXJxc4c3FycXMswrAaZNT+cXJxcnJycXJycXJxcnJycXJycTwu/LPhA3JycXJxc3FxMUresNUhcnJxcnJxcjBr0bWkLnJxcnJxcnJxcnJycSbN2ComIn1ycnFycXJycnFyciNfQyr8C81zcXFzcXFzcSkPnCoiFj1ycnJxcnFzcXFzhzJ+M1KtPMrXJycnFycXJycnFycSF/sBoqBP5ycXJycXJyJIGBKunn7Yc3FycnFycnFycXNxcXNxcnFycjo2lb/Jaoc3FycXMgg8AaGcP+c3Fxc3Fxcy2crxooNQ5ycnFycnFycnFyL0pjKl1ZzYc3FycnFzhzcXFzcXJxcnJycXJxc4c3FycnFyK4BzKon4zXJycXJycXJycXJycXJycnFyMr3Rs1IucnFycnFycnFycnFycnEtIfZKcfCbcXJycXJycjKmWblppnJycXJycXJycnFxc3FycXNxcXJycnFycnFycnJxcXNxcnFzcXFyP4Y7v3nEcnFxc3FycXNxcXJycnFycnFycnJxcnFycnJxMvuVthRqc3FycXJyP1g7v6fEcXFzcXFzcXJxcnJxc4c3FycnFycnFyciWBOhpZ7F5zcXJxcnJyN1x3srOIc3FycXJycXJycnFycnFycnFycnFycnJxcnFzcT09d73CiHFzcXJxc4c3FyJchYGkV6fnJycXJycnFycXJycnFycnE7P7O8wExycnFycXJycnFycnFycnJxcnFycnJxcnJxPZ+zumBMcnJxcnFzcXE2z7OyQExxcnFzhzcXJycXJycXI6AIexAIhxcXNxcXMmgWgaOel+cXOHNxcnJxOXDDv488hzcXJycXJxc3FycXJyIWPgGivB/nFycXJycnE+YaW7nlpycXJxc4c3FycnJxcnFycnJxcnJxcjKih7hteHJycXJycXJycXOHNxcnIu2YYak2eecnJycXJxOtHDvi48cXFzcXJxc4c3FycnJxcnFycnJxcnJxcnJxcz0pD7Pm8HJxcnJycTx3S7KYtHJxcnJxcnJycXJxc3Fxc3Fxc3FycnFyMuLDtS08cXJycnFycnFycnEs9Esq8rtNcnFycnFzhzcXJycXI9fg+0kfBycXOHNxcnI9fS2yktJycXJycnFycXNxcXNxcj5aab6llnFycnFzcS6D8BpYwP5xcnJycXJxcnJycXJycnFycXNxcXNxcXNxcnJxcnJxcnJyIcjSGjVy3nJxcnJxc4IgLTKjLizXFzhzcXJycXJycXI3aKWyp1pxcnJxc3FxJxrwGs9Q/nOHNxcnJxcnJxcnJycXJxc3FycXJycnFycnFzhzcTesh7RjeHFycXNxcnFycnJxcnJxNpbDsXk8cnFzcXJxKW7wGqoQ/nJycXJycnE/5Fu/G6RycXJycXI1J8Oy6DxycXJycnFycXNxcnFyci+PECoZDv1ycnJxcnFzcSX24hoCkd5xcnJxc4c3EyFHm6+4ZycnFycnJxcnFzcXJxcnJycXJycXNxcXI+aMO5lzxycXNxcXMwYi+wvdBzcXFzcXJxcyKw1BpG8r5xcnJxcnJxOSKXsu1ocXJycnFycnJxP4KXu31ocnJycXJyO9UvtjrQcnFycnIuJCM6MM3McnJxcnJycXJycXJycXM+rlu/UaRycnFycXJyNtSXtDtocnJycXJxc3FxcykQxhr/855xcnFzcXJxcnJycXMtDjAqMSz9cnFycXNxPkx5vrOGcnJxcnJxPPaXvgloc3FycnFycnFycnJxcnJycXI9WU2ztrJxcnFzcXFzcXJycXJycXM9ek2ylbJycXJxcnJyJCYUKgCuvXFzcXJxci1ZmhrrZl5zcXJycXJycnFycnFycnJxcnJycXJycTyW4blpHnNxcnFycnIu8gMaYd/OcnJxcnJyPK9NtGCyhzcXOHMytLW2W0pycnFycnEhIqoav9VecnFzcXFzcS9oJCpbfb1ycnJxcnI762uyJJRzcXFzcXJycXJycjKrP75kwHNxcnJycTrkXbUronNxcnJxcnJycXJycXOHNycXJxcnM1xom2SXZycnFycnFzJ+29KlQkLXJycXJycnFycnFycnJycXJxMyjhsucec3FycnFzcXFzcXJxcnJycnFycnFycnJxcjpaXba1onFycnJxcnJxcnJyP8J7vj2EcnJycnFycnFycnJxcjtMXbXDonFycnJxcnJxc3FxPbjhuUcecnFycnJxcnJxc3FxNhV7ufqEcXJycXNxKoIFGsjfrnNxcXNxcnJxcnJycXJyPQlPtAewcnFzcXJxc3FyNYd7uIiEc3FycXNxNlnhsLYecXFzcXJyLx02KnA8nXJxcnJycXJycnFycnFycnJycXJxc3E5HbWw8kpxc3Fxc3FyKi2eGl8mHnJycnFycnFycnJxcnJycXJycnFyLYKTah3WyXJycXJxc3FycnEqYhwqLN49cnFzcXFzcXJxc3FycXNxPrrhuEUecXJxc3Fxc3FycnJxcnFzcXIskCNKWv3LcXJycXJycnIpaMwaS3M+cnJxcnJxc3FycXNxcXNxcnJycXJyPbSLsVt0cXJycnFzcXFzcXJycXJyciZUMxrrvM5zcXJxc3FycXNxcnFyc4c3FycnJxcnJycXJyLK5mKqcZnXJycnFycnFycnIpDUEaoDvucnFzcXFzcXJycXNxJhGwKrD0/XJycXNxcXNxP6qLv1V0cnJycXJycSn1sCqSpP1xc3Fxc3FycnIvsvoa1dBecXJycnFyLNT6GhSwXoc3FzcXEzW329tIJycnJycXIlk0MaCMvOcnJxcnJxc3Ek9EMaErvOcnJxc4cyncHUoXPitxcnFzcXJycXJycnFzcT/kqb0bVnJycXNxcXNxcnJycXJycnFzM7GNvF5ycnFzcXFzKNJeKlXaHXJycXNxcnEpJTI6kLzccXJzcXFzcXI6DdO98ixycXJycnI9LdO50ixzcXJxc3EiDxkagR5uc3FycXNxKCiYKhCGfXJxcnFzcTEO07cCLHFycXJzgoFkUaAKuucnFycnJxcnJycXJycnFzcXFzcXJycnFycnJxcnJyK+lTGqJqznJxcnJycXNxcnFyNp7Fs3E6cnJxcnJycjc/07/ALHNxcXNxc4czUfxbPwOnJycnJxcnIgbRsayy5OcnJxcnJycnFyITC4Ko/0fXFycnJycXJycXNxcnIj8XEaAujucnFzcXJyIQNxGjHY7nFxc3FycnJxMnDxtJ8OcXJycnJxKpBWOsn6nHFycnFycnJycXJycnFycnJycXI0RLm5y0ZxcnJxc3E2pp26aWJycnFycnJxKamsKjhlPXNxcnJycXJyciq7cRqVSO5ycnFzcXI+lce8ajhzcXJxc3FycXNxcnJycXJycnEgLfIqQDDdcnJxcnJxczouj7jhcIc3JxcnIguEkapntucnJycnFyMBjHuvc4c3FycnJycXJycXJzhzcnEkUy8azM0OcnJxc3FycXNxcnJyLy2gOhA1/HFycnJxcyBKcxpNWM5zcXJycXJzcXFzcXJyNrC7uF9EcnJxcnJyMYvHuoQ4cXJycXNxcnFzcXJycXNxKJRnGhi5jnJycXJycnJxcnJycXIq1mca85mOcnJycXJycnFzcXJxc3FycnFyc4czta1b2lKnNxcnJxcnIvVaY6faWccXNxcXNxcnJycnFycnFzcXJycXNxIvYjKiOdzXFzcXJycXNxJe1NGqMrLnFycnJxcnOHNxc3Fxc3E/RPG3uw5ycXJycXMhJvwqsKA9cnJxc3FyKAaeOlOmHHJxcnJycXJzhzcnE4o9ezbChycXNxcnEtTHca3DiOcXNxcnJxcnNxcXMp3RkqBS5tcXJzhzcnFycnJxcnJycnFzcSnsaxpDOU5xc3FycXM2HMm28zZxc3JxcnIth0MqeYvNcXNxcnFzcXJycnFyJYWhGvil7nJxc3FycnFzKlo3KtxcjXFzcXJycnFzcXJxc3FycnJxcnJycnFzIY2MSownO3JycXJycnJxcnI0sdm4XiZzcXJycXNxcnJxc3FyKvSjGsG1znFycnJycXJyJPB/GsL4DnJycnJxcyXQsRrj9O5ycXNxcnJycXJycj2u47pRHHJxc3FyciRaoxosVc5xcnJycXNxMD7XutEoc3JxcnJyPCbZsOkmcnOHNxc3FycXNxcnJycXJycnJyMa/jtmAccXNxcnFzLfaZGuGWbnFzcXJxc3FyPQjxuPcOcnOHNycTuY2bJ3JnJxc3FycjAZ2bz2JnJzhzcnEkvmUqJxmtcnJxc3FyIqCSasv22XJycXNxci4UqRrvtW5xcXNxc3EkurMaFlTOc3FzcXFzciRanRqsVi5ycnJxc3FyMfrPsSUwcXNycXJyJbGRKubm7XFycnFzcT3s5b0TGnFycXNxczLtz78iMHJycnJxcnJyciFIYToPeexxc3FycXMuEq8aIOUOc4c3JxcnJycXNxcnJycTj+5bIRGnFycnJyJp8rSjsNS3FycnFzcXIrW0VKjkurc3FycXNxNWjfvacgc3FycnFzcSU2xxpek45ycXJycnJyIwGfKsL2DXJycXJycjIu57nhGHJxcnJycnFzKFPLGlzDTnFycnJycTov57HgGHJycnJycT6387lIDHNxcnJycnEuFLUqkMStcXNxcnJyL9XVGoOirnNxcnFzcXJycnJxc3FycnFzcXJyLlHZGtvibnJycnJxczrH7bVIEnNxc3FxL2qjOlxVzHJycXNxcnJycXNxcnJxczyt67JiFHJxc3FzcXJycSKh3xoI4g5xc3Fxc3IsIIFqEwjpcnFzcXJyPI/ttYAScXJycnFzO3vzvIQMcXNxcnJycXNxcnIpIb1KIvQrcnFzcnFycnIyg/2/jAJxcnJxc3FyLG3POj0jDHFyc3Fxc3FzKhH1Gt/grnJycnFzcXIyzvG0QQ5xc3FycXNxc3FyciB46yrLcU1ycnFyc3Elq+8qqEENc3FzcXJycTKu87ZhDHFzcnFyc4c3Jxc3FycnFzcXJycnJxc3Fycip3+SoLgG1zcXFzcnFyJHv1OixArHJxcnJycnEuQAQajP++c3FzcXFzciSDBCoaz71xcnJycnFzcXJycnJxcnJycihHACqdj/1ycnJxc3FycieVHjpqrhxycXNxcnJyJuEWKgTunXNxcnJycjZUCLW793FzcXJycnIkNkhqA6t5cXJzcXFzNNQGtTv5cnFzcXNxLbsQKkZO/XNxcnJxc3FzcXJycXNxc3FycXNycXJycnJycXJzcTEUBLb7+3NxcnJycXNxciFqempgaFlxcnFzcXNxcnJycXNxcnJycnFzcS8fPirwHB1zcXNxcnIrHC4aQE0ecnNxcXNyJQImGjHtnnJxc3FycnJxc3Fyc3FxcyujUjp4ytxycnFzcXJycnFzcXJyL6OQWvnG+nJycnJxcyNggErN9/tycXJzcXInGHg6Eoh8cXNycXJyIJNOGgnLHnJxc3FyK4w6Gik8XnFxc3Jxcy0guEqRBXtycnJycnFzcXJycnJxc3FzcXJxc3JxcnM7Khqx5eVycnJycnFycyCwXhr2+h5ycnJxcnNxcnJxc3FzcXJycizgeCrT+H1xc3JxcnNxIvyAOvM3/HFzcXJycnI7Phqy0eVycXNxc3FycnJxc3FzcXJyKi4bWuIuSnJycnFzcTMBKrsP1XFycnJycimlMBqmrP5xcnJycnIhi3QqSki9cnJycnJxIuTcOqWyPHNxcnJycnJyKXowGqlc/nFycnJycnFzcXJycnJycnFycyg7RBrtS75xc3FzcXJycnI8TwS8sPtxcnJycXNxL7OqKtbFXXFzcXNxcnJxc3JxcnJzL4VBWvur6nJycnFzcXNxcnJycnJxcnNxcnJycnFzcXJzcXJxc3JxLlmwqsN09XFycnJxc3FzLoH7aq3gSXFycnJxc3JxcnJzgin6QqWQW9cnFzcXJyKknyOp5g3HJycnJycXMmHMgqMUN9cnJycnFzOS48tuHDcXNxcnJycnJycTf0FLEb63OHNycnFzcXJycjVqKLal13JycnJycnJxcyPUFGrYvrlycnJycnEqz9gqBgJ9cnJycnJxc3E9j061gLFxc3FycnIoV2Ia24necnFzcXNxNpsCsHT9cnJxc3FzcXIxvii7UddxcnNxcnIlPlAa7Rr+cnFzcnFyc3FycnJxc3Jxc3FyKUzCKs0z3XFycnJycXNyOSwCvdP9cXJycXNyI9usGrRFPnJycnJxc3E/5l6zKaFxc3FycnIroKNKefXLc3JxcnJycnIg/gsqwx9NcnFzcXJzcXJyMh0CtPL9cXNxcnNxcnFzcnJxc3FycnJyIjpVOkBqrHFycnJyciAjUzpB2sxxcnJycnJycnFzKT5gGq0Z/nFzcXJyciTYBypFf41ycnJycnItWaga62V+cXJyc3FxLdyWGsM2nnNycXNxcnJycnJycnJxc3Fyc3EranU6vFiscXNxc3EhP3haUhh6c3FycnJycnI4XSaxstlzcXJycnIggEsqyvtNcnJxc3JxKlm4GhxkfnNxcnJyciLl3Tq1oixycnJzhzci1+pzq7FYxxcnNxcnIwoFq+b6Vxc3FycnJyN2Fsua6TcXJycnJycnFzcS5pbSoMaS1zcXNxc3E18lq4HaVzcnFzcXJycnJycnJycXMtlthaq5J6cXJycnJxc3Jxc3FzcXJycnJycjN3bLyYk3JycnJycnIhS7JaAVTacnFzcXNxciJhtBpr5L5xcnJzcXJxcy/8IEoUPftxc3Fyc3EnhKxKTLU7c3FzcXJycnJycnJxc3EwSki8xbdzcXJxc3Ih250q1UYtcnJycnJycXNycXNxc3E3pI67a3Fxc3FzcXJzcSvBMSqV7O1xcXNycnJxc3FzcXJyc3FycjVdSLayt3Nxc3FycyqH4zqagcxzcXNxcnI2Fny6+YNxc3JxcnNxLhOlmifVpnFzcnJxc3FzIxWkSgO1u3NxcnNxciN0uyqrtE1ycnFzcnE0w1i4TKdycnJycnJyN058uMGDcnNxcnJyORSeuPthc3FzcXJyM4oktYXbcnJycXNyI1LY2sficnFycnJycnIqxqcq9ZWNcnJycnFzcXNycXJzcXJzJXYAOruf/HJycnJxczdtJLGi23FzcXNxKOqVKgRWrXFyc3FycnJyOPJ6th2FcnFzcXNxKP/CGuED3nJycnJxcylo5Brqcb5ycnJycnIn2hA6pV78cnFzcnJxc3FzcXNxc3E9TyS7sNtycnJycnJycXNycnFzKHQvmgLNBnNxc3Fyc3EQ8XtBm0+EvnJxc3Jxc3Fyc3EhsVA6GOr8cnFzcXJzI5TVKkmyrXFzcnJxc3E0Z76+qEFzcXJzcXIgEfS66fC0cnFzcnFzI5CaWlz2WnNxc3FzcXJzI4vGOktDnHJxc3JxcyN4gZqhh+ZxcnJycnIk41kag8pucnFzcnFzcT5VVryqqXNxc3Fyc3FzcXJzcXJycztYzra3MXJycnJyciGPFRp5Dq5ycXNycnFzcnFzcXNyOuwSuxPtc3FzcXMhw/Y6Z8CccnJycnJycnJyJfx7GoI4TnNycXNycSiIyWoOc2lycnJycnJxc3JyIlefyleWA3JycnFzcnJycjHOErVB7XJycnJxc3JycnFzcnI+WbyxtkNzcnJxc3IpTIwqTjc9c3FzcnFzcT5rvLKkQ3JzcXNxc3Er3406NgcscnNxcnM4fd66kiFxcnJzcXJzcXJyc3Fyc3FycnNxJr44Sjkce3FycnJzcXJyczAwIrXf3XJzcXJycyYnS5oHm0ZxcnNxc3E3hKq4i1Vxc3FyczvziLEcd3Fyc3FzcXMlvqsalhVOcXNxc3JxcyLu8DoFEPxxc3JycXNyJAF3GmH4jnJycXNycnJycnJyJHjdGspyLnJycnNxJrjMKpdzPXFyc3FzcXJzcXNxcnNxc3FzcTSWZrd5mXFzcXNycXNxLXFlWp3pqnFycnJyJHURGgqu7nNxcnNxcnNxJ9qT2k9WwnNycnJycnIk05Rq6Ma5c3JycnJyLiX7OvCwTHFzcnFzcnJxc3ItTGUavDmucnJycnJzKL1lGvUprnNxc3FzcXNycXNycXMrZpYq25adcnJzcXJzcXJzN/QivwvdcXNxc3JxcyOb03rtQshycnJycnJzcXJyc3Fyc3EoUIQq/Pe9cnJycnJycnNxcnIthiw6C508cnNxcnJyFkvcAZ21I/5xcnNxc3FzI1+vSs8FC3FzcnNxcifyZHq32bhzcXJzcXMr/NJKhDLbcnJycXNyKm6EepAnuHFyc3FzcS+fbIquCTdzcXNxc3IjhOM6K7HMcnJycnJzcTlK/LjFA3Jxc3JyciCZnyoaZg1ycnJzcSGqcxpnWM5ycnJycnJzJkF1mrT4pnJycnJycnJyM9oiszXdc3FzcXNyciFOLBrdHT5zcXNyciCYvDradDxzcXNycSQt1xqPIo5xc3FzcnEht4MaZofOc3FzcXNyIVDnGpzxjnNxc3JxcyMJnSrCdi1yc3Fyc3E6CFS+96tzcnJycnJycnJzcXJzcS4nkCpfhv1zcXNycirPqjonBVxycXNycnJyJOGTGjPmznFzcnJycnJyJkOTGg3GznNycnNxIDiKmnaHVnJycnJyITCbKt/2TXJxc3JyciWlKhqHrV5ycnJyc3FyIbu1ejxEqHJzcXNxKiRxSpHI63JycnJycz94HbGX4nJycnJzcXJzcnErE9hq5NJ5cXJzcnFzcimVeNqTuHJxc3JycnIh95p6eIZYc3JycnIvQlZ6YuqYcXNycnJzcTizlrNcaXJycnJycnJzcXNycXNycnItN3Z6g5iYcnJzcXIiOH060IgscnNxcnMsT74aXQQecnJycnJzcXMoSL86j3QMc3FzcXNyJkbOGr2THnNxc3JycnIm8moagtlecXNxc3JyPizIv9M3cXNycXNycnNxcnNxKxydOlJGLHFzcnFzICStOuHFLHNycnJzLCh7OgGITHJyc3FzcS5MZspHSZNycnJyciJMgDoPN/xzcnJzcXIi6KEaQ3XucXNycXMrfLaKkESXc3JycnJyciGXISo5je1ycnNxc3IQyWXRlAiaLnJycnJyc3FzciWW8xookM5ycnNxc3JxKO+xGuIE7nJycnNyGeSKAZkcdf5zcXNycnIiEmlKg+lrc3Jxc3JzcSP4Kao7fWVzcXNxc3JyK+q6GjNUXnJycnJzcnE5yJ+7R2Byc3Fyc3IijroauRRec3JycnJyGKGqMZmPVc5zcnFzc3FyLPVYiriqd3Jyc3JycnIvCSfKS32DcnJzcnFzJsw6Omc8XHJzcXNxcyxx3Co74j1yc3FzcnIhl7OqAZTFc3Fyc3JycnI9m7a+ZElycnJzcnIlUJdaMAeKcnNxc3JyciZI1Hrygrhxc3Jyc3E7TX23woJxc3NxcnMqKTCKVXz3cnJyc3FzcnJyc3FzcnItfAhKzD97c3JycnJzcXMo9KdqB7WJcnFzc3FycyaNY1rsKcpyc3FzcnIozBx6Sz44cXNycnNxc3JycnIzJsa46TlzcXNycnIqbLd60ESIc3JycnJzcXMgMi9KAu0LcnNycnJych2QEgGQYP3+cnJycnNycjYUQrH7vXFzcnJzcXMh+AiKaX93cnJzcXNycnNxc3JycnJzExCJIZ8Bht5zcXNycnJzKq3zepwgyHNycnJycyeSTWpt2ylzcXNycnJzI3fPOuyDDHJzcnJycy6PyHquA3hzcXNycnNxI2/4Sp4Ae3FzcnJycnMSoELhkzHNHnJyc3FzcyDYWWqpemlxc3Fzc3Ei+Ysq02dNcnJzcnF0IkpXmkVqhnF0cXJzcnJzJF45GowcbnJzcnJycnNycnJzcnJycnNycnJyc3Jyc3FzcnJzcXNyLUoHKt1fjXJzcnJycyoJRYq3e6dycnJzcXMlduJq/pHZcnJzcnJycyK/LGqrDTlzcnJzcXMtX5Babwb6cXNycnJzcSqOXkp8GhtzcXNycnIb+m+BnIaQfnNxc3JzcS8kUXpEyuhycnJzcnJycyEWmIp3pndzcXRxcnM48vazHQlyc3JycnIcoqtBmp5UvnJzcnJzcS9+x8qEI4NycnNycnJzJLGbin3mR3NycnNxc3MaQoqhmF91XnJycnNycnMk6dHKzWLjc3JycnNxdCNmuRqrlG5ycnJzcnJzciD78oo5QNdzcnNxc3IhxdU6h6Ksc3FzcnNxc3Mp+j86hFwMcnNyc3FzcyibVFrbSrpzc3FzcnNxJM79uq8QJHJzcnJycxpDwcKabz49cXNycnNycnNxdHFzcnJzcnJyc3JzcnJycnNzLvaXGtGWjnJzcXNzcSnzEkrEzttzcnNxc3MXHxtSmTPkrXJzcnJzcnIjr1JKOgrbcnJyc3JzchRAuwOaslT8cnJzcnNycnJzc3Fzci+6TSonWy1yc3JzcXNzciwFvkpktBtycnJzcnIj33Q6Vgi8c3Jyc3Jyc3IRcdRxkAA7jnNyc3JycnMucw6aEt8Wc3Jyc3Jyc3IhM2WqV9mlc3NycnJzcnItoNzaAwMyc3JzcnJzETLgYpkgL51ycnNxdHF0NO4MuyHzc3JzcnNyGuFMAp0Qw/1zcnJzcnMU0GwhmFCj3nJyc3Jyc3JzLANXWuTainNycnNycyFF+rq3sFRzcnNxdHFzc3EtDDzKHEwzc3JzcnNycnNychEkVTGVHarOcnNycnNyLCsOSmJfG3JzcnNych2MkJGTBW9ucnNyc3Jycy4hW6oI+kVycnNyc3JzciUGi6qap0Vyc3JzcnJzI1NjWkDZynNycnNyczk45LDXG3Nyc3JycylGfmqSqBlyc3Jyc3JzchohHGKQQfOdcnJzc3F0cXMoENKq6APVcnNyc3Jyc3MefGxRkOSTrnFzcnNzcRPH0lKQmi2tcnNyc3JyGtX04Z0MCx5xc3Nyc3JzL+aFmqqXpnJzcnNyc3IkDe0a8TEucnNyc3JydHEdShWxmmfqTnNzcnJzc3Imk8nadNNic3NxdHF0cSYOaqqaKVVzcnNycnNzEZo9IZ+Wwt5zcnJ0cXMj9mtK5ZlLcXNzcnNyEJQq8Z1t1Q5zcnNyc3IjLu8qISENc3Jyc3NychNyJDGWztvOcnNyc3JzEOLZc52QNoxyc3Jzc3ITpRp2ndD1iXJzc3JzcisG19o9ooJzcXRyc3Ig1Jg65rZ8c3JzcnNzJa1qmr8pVnJzcnNyc3Nyc3NycnNzczgqt7TlSHNyc3Nyc3JzJLfzelyAyHNzcnNyc3MTeXPSmGmMLXNyc3Nyc3Mqelx6gGo4cnNyc3Nyc3MWiJgBmYhn/nJzc3JzcnMaFPETkg8O7HNzcnNzcnMftdEhmmsu3nNyc3Nyc3Moww7q0t8RcnNzc3JyH+vbIphGJN1yc3NzcnIl9iOaap3GcnNzcnNzcjgRorH+XXF0cnNzcnIReScUmLrY63Nyc3J0ciUXqYrHlWdyc3NzcnMm0Woqpeldc3J0cXRycx8RtHWeZFuKdHJyc3NzcxFvk1Gd8WyucnNzc3Nyc3IahYkxm7t2znNyc3J0cnMa2tK6lBA9RXJzc3Nyc3Mlu2ua/klGdHJzcnRyKbLOOtjTHHNyc3RxdBFYMMGfec8+c3J0cnNydHIpYlYqTNqdc3NydHJzcyjA+UqY8Gtzc3Jzc3Nzc3ISA4SZmdaLZnNzc3J0cnNzcyTKZYq8WadydHJ0cnNyGY++UZbhQa50cnN0cnJ0cxD9lTGUU2rOc3Nzc3J0chxNiJWRiHdqcnNzc3NzL5tUig9Kt3Jzc3Nzcy0GOJpprHZzc3NzcnQYd+qEkU0Ve3Nzc3NydBaI7QGXmBL+c3Ryc3Nzc3Mm6PQqZHC9c3Nzc3NzEvA0Vpal26lzc3N0cnMQBvOBmpsMfnNydHNzciE8wzrAQ8xydHJ0c3IYUNRSnBI7rXNzdHJzc3QStTfjlm7IHHJ0c3J0c3NzcygHF7rbnoRzc3Ryc3QvoDqaf/xWdHNydHNzchz0Y2qd5ayVcnRydHNzGH2VZZs4appzc3Nzc3QX4C7ZmInhJnNzdHNydS7ruHqJRHhyc3Rzc3RydBUcGeeTXOYYc3RydHRyH9I7sZ7+xE50c3RzcnVyEtSyKpAGXdV0cnR0cnR0GTX+MpM9Ac1zdHNzdHNzGzlxdZ+cjopzc3RzdHIUl632lP9SCXNzdHNzdBX7SJOQ97dsc3N0c3N0dBiLWxGfpaTudHNzdHRzcx60UXeQU76IdHN0dHJ0dHMJLAZ5EHjwqG51c3N0dHQU5b6mknFRWXR0c3R0dBikeDybyJfDdHRzdXNzEgbkQ5CtG7x1c3R0dHN0dB/bs2mZjkyWc3VzdHR0GWzP0p7GMC10c3R1c3RzdRfAPQuZi9L0c3R0dHR0DbbuRRASExuudHVzdHVzdR6n7WGV+RKedHR0dHVzEJT9tpATEklzdXR1c3QGXSpBECRuW+51c3V0dXMQoz15lDfShnR1dHR1dA</binary>
              </binaryDataArray>
              <binaryDataArray encodedLength="307512">
                <cvParam cvRef="MS" accession="MS:1000523" value="" name="64-bit float" />
                <cvParam cvRef="MS" accession="MS:1002314" value="" name="MS-Numpress short logged float compression" />
                <cvParam cvRef="MS" accession="MS:1000515" value="" name="intensity array" unitAccession="MS:1000131" unitName="number of counts" unitCvRef="MS" />
                <binary>QLe4AAAAAAAAAPEUxx+oIkocMgg7AgAAAADHEVsdpR/EIJQe0Bh0EHADAAAAANIBTxCnHH4ftBnSCZ0BAAAAAMADsRmbHTgehxvGFKkKAAAAAPsCGxXgHS4h1RzBDy8EAAAAAKQBWhOUG9geYB3aFucBAAAAAJYXDxzaHbgbfxXkEacNfAjfAQAAAABnAG0S1R0UIcMd4xUbCAAAAACxAHYYaxzPHgIdOhWXCwAAAAB9F+QdKiNwJPQf7BUDCwAAAAC1DdEZoB7LHUkZ3RJBCgAAAABCEqEckB8GH9oa5xTHDYwDAAAAACcTnR1xHwAexBnjDgAAAACNCu0WZxxyHHIYWRP0Do8JjwIAAAAAsQkkGQIktycCJIwZ0QwAAAAAcwSnElMcah3OGFIQFgMAAAAAYwPhFNEetSHQHagTHAsAAAAA9RZkHX8egxyeGqMTQAgAAAAAuxJlHEkgmh9JGsETOgsAAAAAeBauHR8gZh6DF4sIAAAAAEAQAxvEHnUdDRgPCwAAAAAAFfgd2yBRIBYdFg8AAAAAchUIHnMgXR6+FzARkwkAAAAAuQ8KHP8gZx5IEn0JDwIAAAAAPBEGGo0c3htaGfoSnwgAAAAACRLSGwcgFCF1HncVUQkAAAAAXQwJGUYe9x2TGE8OAAAAACQOARpJHDYbgBdHDAAAAADACtMWxhvYG/YWnA4iBAAAAACnDAAZhB6CIGUfmBpVDQAAAAACDsIZ7hvRG7oXqRDNBwAAAABIEEocch+NH/oaqQ0AAAAA4QvQGakgYCEOHT0V2AkAAAAAsQz4GfkfYCBOG54TPAsAAAAATA5JHE8h2CBoHJ4TTgIAAAAAMg+IG70elh/yHOkTAAAAAH8LPRjVGykcMBgvDwAAAABICWEXrh96ISMcSw8AAAAAZgU2GHocXx31GcgSIgsAAAAANQWwGNAcVx4yHKQVNAsAAAAAVgX4GV4dNh8gHD4UJgUAAAAASxDIOFpPUlguWAtPHzroIwAAAACpFowfiyJWISsdhhcpCgAAAAA9EXAdcSLiIA0aWg4AAAAAyRtVIB4hRh9tGswOAAAAAAQXVB5uIQAi8B6nDwAAAAD5Et0Z6BvZGggV2A5VBwAAAADcHJUuDDYiNRAsHRoAAAAAEw6dGQ8exx1TGmgOAAAAAPAK9hc2H5kgxxtXEAAAAAAgDGwbnCJDIbwW9gkAAAAAXRR3H8khuh+mG6MSAAAAAOYOqBmNHRsdGhhjDAAAAABxFIog5SOQIDwVhAgAAAAAXhYPIQgkwCJ1Hc4RAAAAAKoHqBYtJbEtdi1WKJwishxMEAAAAAAACVEYUiFFI9sf6xMAAAAAeAVnFsoicCR/HB4OAAAAALcMDhx8I9clPiBiEwAAAACoCbUZeSE5IcAb4w8AAAAAKw8oHjAisyFcHUwTAAAAAMUN9RznIHYgphvUElkFAAAAAN8JmRmAIQ0hXRlTDAAAAABnC8AZSh7WHvEbZhUVCgAAAABACwQboiEbIYkZMQwAAAAAoAkmF/obuR3+HAMYPw6xAAAAAAApB/kVEyB2Is4cQRA+AAAAAACtDP0b8SGuIRAc1BEAAAAAKwcRFYod8B5uGnUQAAAAABYPUh3yIKQisx+SFQAAAAAkC5gjQzMuNxcykSSkEAAAAAAmDNsazh/UIX4cow4AAAAAAQs4GdodNx69GjwTjQUAAAAAlQUBFfAfciBuGQAOIwAAAAAAQgq5GbIh0SI2HxkVAAAAAB8ObRxiHY4crxksEAAAAADWB5IaeCQaK1cslyZgGAAAAAB9A2cTWyEAJZQeMw4AAAAAzgawGdwfRCECHcoRAAAAAPgI2SFKONtIvU7XS/9AgCssBwAAAACmA/kVIChNMHEwLSiMGn4DAAAAAL4GpBlsHkofvB38F5QAAAAAAPoJhR7eJf8oySSBFwAAAAA9B4gZNyP9JcEgmxIAAAAAQga8GGIgkCEPHbgTLwAAAAAA9ARbFS0dBx+vHIkWWwYAAAAAiwXwFmYeoiBTHtoVAAAAAAcE9BOzG0ceJhwwFAwBAAAAAE0HUBoCHXodSRxGF40GAAAAAOkI+RxbI/EjbB/GFQAAAACUBnEYfSGMJIshohcAAAAA2AP4EnsgLiifKIwh1BIAAAAAmwgnHgkqayu4IYsNAAAAAPcHwBp3H2cgLBw+EgAAAAClCD0eCCN+Ih8eEha2BQAAAADRAskQ1h+TJJsg3BMSBQAAAAAsB0caZiUWKJwgCQwAAAAAmQMREywfYSPiHCQLpAIAAAAAAQdSGhoelh/WHS0XcgD4CzIn1TKZN+M13S3qHWoIQAd7GWghwyn1KmEmWCSsLRwvDS5sJiwcAAAAAE0BshV2IGsn7ChkJIkaAAAAAA0CvR7EIZEi1iAOGQAAAAApAX0cdymYLEInexqRBgAAAADQAGwRByQjKB8irBEAAAAASgBPD5ci/CfgIH8LAAAAADACAx2RI7Yk8yDBEQAAAAAPAr4bdCHCI18g8g8AAAAAXgF9F5IfwiTmJScifBkAAAAAIALLH0QnNSpZJuAZAAAAAMYU0RySHk4cMxh/AAAAAACPAToZDSOUJm0iMBYAAAAABQHGFgEftSKOIm8g+hwuBwAAAADqAWIazicBL98sPB4AAAAADRTDHJcgUiDgG1YMAAAAAJwBrhoVKdsrdCbxGgAAAAAyAd4V7CgrPSFFoUI4NVoPAAAAAIcBWBz8Ir8igh6zGwAAAADVAZcfBDWwPJU6Qy4hEQAAAACQABAXiSAJI0sgbRsABwAAAAClANMMix+WJekhLxMAAAAARAAEEEohGyfvIkcUkAQAAAAAZwHbFlUhGCYtIfAOzQIAAAAAKgKWGSojMibgIowSAAAAAP8AdR0FK+gteyj1HAIcnyCbJlElrhYAAAAAnAG7GeYrzjCGLNIdAwcAAAAAPAS6MKxTE2FMY4ha5EG/GQAAAABVAzIf+CI2I/8fLBkAAAAAvwD/FH4fHSO2HucQYgMAAAAAoQA9EKor7DyPQK46/S6uJtMjmRxRFM4EAAAAANwCAB9WK1MuMyjeFwAAAAB0FD8c9B56HbcYfQYAAAAAagBhD+4dTSKjHb8RAAAAAJAAJAvdIOonIyWDHAgGAAAAAKsC8BpGIr4ksyEtFwAAAAB+AM0QFyCNJjwllxwAAAAAOgCWCesf5CcLJrAZAAAAAK0BKhfvIEokRR8NDwAAAAA/AlId5yHOJPEhjhMAAAAADQB/HYIpFCp+IBgQAAAAAPoAVBCbJXgvZzADKS4aAAAAALoA4hChHt8k8yNVHHsGAAAAAIACch3DKOkr1ShYHgAAAADzAWcciymBLIEoKB66CroBAAAAADEAKgfuHwgzNjzVOxQxxhkAAAAAcgMfHa4h6yENIxQjTx0AAAAArgMTH7IlYSh4JZ8aAAAAAFsA3BhdHdwdnxvgFQUFAAAAANkAmxB1KNsvhixUHQAAAAA4Dwgb7x9+G2UL+gMAAAAARAEFE6Mi2iYwIWUQ0wIAAAAA3AMoHzgl+iVEIywcTgUAAAAAiQEJFDIhLCZhI6cXAAAAAJMAEw3HHSEkTyEvFTkEAAAAAKwDaSBgJzQmCiEcHIoFAAAAAN0BohcTIAgkbiHcFwAAAACzAjIcNShBKYEe4gYAAAAAowKhGfMg+CS5IOMhxiJ8I6geSBSQAwAAAADABCYjszKJNsQwrCGeCgAAAABuA0gpGk3iXzRlYWAFUbgsSwUAAAAAUwLhF8kf3CTHI9QbMQUAAAAA2QBaDIEhjyjeJREaXQQAAAAATQXXKVRFJVPoWyJcCFF5NNsNAAAAAB4C0RR6IP4jDSAKFRkDAAAAAAMSYSpNNCA2ajF9JksIAAAAAIAQRSDgJ7Qm8Rt+BgAAAAAdGOoiRyayI6QcMgUAAAAABBF5HuEkniIEFS8DAAAAAEQZAybaKZsmRB7PBwAAAAAgFJogpyTbIWYchwUAAAAA5RNpH1IloSfMJrEhBRkJBAAAAAAtGe4c3R03HWMUiwcAAAAATA92H8El6CKtFU0DAAAAAM0g7DMOPNE76TO3JF0ScQIAAAAAvxLDHZEhuB6kGFYFAAAAAMwa6Sn4LCUnzhq1BAAAAADgDj8dSSNBH4sQVAIAAAAAMxYvJs8rHSi0GhwFAAAAAHAZ6CKJJCgg+BaGBAAAAACSGqshgyRHIwMeUwUAAAAApxk7IY0kESLkFwEEAAAAAD8dIiM4JaglbB8qBgAAAABjFl0uuDZxNQYsuBoABAAAAACeFXwhsSduKoso1SH7FpUDAAAAAPYY2h8LJHQhJxfTAxwJRx8LLYswvSsAIeYS7QViDt8kxy0tLBghgg64AQAAAACkCSMfsyWUIcMQ5QEAAAAAVhFfIlwncCKcER8CAAAAAAIFUB4OLAwucyVOF/cDAAAAAMEXhCSRKAgmkB0iBQAAAABeFdYl2SuyKOgejwYAAAAAkxp5JaYp+igbJU4ezwYAAAAADxiLIJYiwCJiIb0aRQUAAAAA2g/nIaUn1SJ+Ez0DAAAAAOkBXx8rLtIyVy5wHosFAAAAACkX/SEoJU4hIRkUCQAAAABIGdEjmyhyJu4ZbgkAAAAANRGVH3ksDzKZLqcgpgYAAAAAXwx+HVclZCVzHjsMAAAAAA0dXiF9IpMhEhZ6AwAAAAAIGk43FUTdRdI9TixaFg4DAAAAAI0YVSNwLFownCzOHrULAAAAAKcRcx3yJiMqfSX2F4UEAAAAAFcOiCKqKlUnJBjqBwAAAAB5F30hFCY2KOck1hpiBAAAAAC1B6kdECUjIYsVgwMAAAAAqhRqI+Iplyd8HNEEAAAAANsasCXGKBwkvReqAwAAAABeEY4ipybXIlEd5AQAAAAAERYcHrkhrCFvHrYXBgUAAAAAvhYzJtIrDij+GQsFAAAAAGsP2CF3KhYqzx+xDAAAAACUEd8iUieDIdwPtwEAAAAAnRX/HiktkjBALh4mEhpOCAAAAADkDAEiFS2MLqomeBNCAgAAAABmGQYhPyS9I+EePQYAAAAAGRtLMEo6SDuHNc8r0CEIGdMDAAAAAB8ckyTvJmgj6hi+AwAAAAC6GTooMit/IhAIAAAAAKIYqS6COBI4yiwMEWIBAAAAACwdBiweMJ4rYR6FBAAAAACSEwcfMiJPHmcNFAMAAAAAoRCnHcsiZiAwFzMIAAAAAKURcCAiJv8iDhdCBAAAAAB1D4oezCRBI4IbfAoAAAAAvhb2IywsCCtjHD8EAAAAAN4eCS9RMsgq5BbaAgAAAAChGIoo5i8tMCsphhljAwAAAABNGJwkjikFKRoj+RYCBAAAAABhGiAr3TCVLDgenwQAAAAArg4XJTowhTFeKpAdnQQAAAAABBr9JoItACydIFEHAAAAAAIcNSfCKecjSBmbAwAAAAC5L3Q73j64OoUp7QgAAAAA5BlyJbYn1yLcGE4EAAAAAB4Y0x1TH4EtDD0DQLg70S2RCQAAAAD6GOsmti13LfgkCBDGAQAAAADOGQoiCyOvHrAWYQQAAAAAgBm5KKwwszWzNYMwqyqqIA8FAAAAAAESIiS3L7MwpCfyFawGAAAAAHAV+iUVLJAnmhWfAgAAAADYE2UdpyIKI04bEAUAAAAAKBuPIt0lsiHvE08CAAAAAIsdXiIEJKsinhy5BAAAAABkE2EkdynMJV0dRgQAAAAAvxsCKkouwimnHZwEAAAAAAkdniOTKdkrISpgJgAibx1KBQAAAAAIDlIfuiocL8EsqCSNJRAmfSvkLdArFSMWFfECAAAAAC0SoR80J2cq9yiTIdMSfwUAAAAA0RcxIjYlyCGAGRsFAAAAALYcbSEyIpsfJhkQBAAAAACiGCslRincJmogIBf2AwAAAACoGHEliiiEIj4R+wGoFQ8oNC0NKA0ZfwMAAAAASxhDIgwmhiNXGv0DAAAAABgYJCEqJQgjCBr4AwAAAACwCaEgfCaPIjwZvgMAAAAAZxJ9Hl4nHCiWIc8WKwcAAAAAaw+UHiojjSGvHVIFAAAAAH4cSShgLDMnTRchAwAAAACoFPsjricXIVwMFQEAAAAASRmrIXYoaSmNJO8gvhccAwAAAAAgF6QkySb9IDMUvQUAAAAAhwzNHb0mDSrwKA8jsxd3AwAAAADPGY4rozBtK5AbpQMAAAAAuhdgKCUwyS/rJwQY1wIAAAAAPBMsI6InNCIQEuYBAAAAALYYlx/8I1wj4h36AwAAAADuFIolXi8GNYg33zZvMg0pMxflBgAAAADwB3UmAzCRLOcbUgMAAAAApwwpJOkwVjN3K7YaMAMAAAAA9SMgNCQ2sCwUFjQCAAAAACgZsiQQJjweGg68AQAAAAD2DG0hICnGJk4abQQAAAAAuhCZIzcsDCuyIN8EAAAAANIZGCPGJ8ck6ReqAgAAAAD7EEEn3jCjMN8lFA4AAQAAAAD6HBcreDGdMPInehP0AQAAAAD8DfMdoyZHJTka9gMAAAAAqiKlNQc9MTu4LywWWAIAAAAAmx0zKWIsOyioHVUEAAAAALYVZSR7LCwv9ykrGLwCAAAAAGUNzSnWNI81gS1DGhsDAAAAAHcLuR/RJk8jVBT6BQAAAAAjGzkimST9If0YXAMAAAAAKwaeJRot1ybyEUUEAAAAAHYZdSe3Ln0vbCqVIY8ZUAMAAAAA+gi/JwM29DirMbEcyQgAAAAAQxLRIAAnZyZ6H6MEAAAAAOUVSCHrIzAfQBQtBgAAAACAErQmFTSaNnYvRh9RCgAAAAABCdgfvyfEJB8XTgIAAAAA9hcqIQskWiDME5cFAAAAAJUKsSsKOZI7bDRGI4EEAAAAALYQ0iz8NCUz3CvoIXQeXAQAAAAApx7yLBE2QDkbNuQs8CB7CwAAAADcF/wlPzGoN8o5WDYBJUMWmwYAAAAApA5vHlglrCNBGOcHAAAAAMsU5iunOuU/PTw9Ly8WkwUAAAAAFBsgJ+cr5CsLKAwdbQkAAAAAGx6YKP0qXSXyF3ACAAAAAJsXFiN9LHcwlSzDHg8KAAAAAMQg/DBkNwE0tCQmBgAAAAAGLUo+6kP0PrAuah3eCAAAAAD/GMwjoSW8H30RzAEAAAAA1QuoJV408zbdLaccDQMAAAAA1BMmJaQwAzKILFYkHBevBgAAAABuGCgrNTKuL08jbQ4/AwAAAAASEEclGi/DL6Emwg37AAAAAAAVDnAgkig3KF0eigMAAAAAKClyPy1IwkUoNPcOUQAAAAAAExhBNw1CgED5McobTgMAAAAA9AopIcwplSjyH4UTkQIAAAAAQBAIMB5ME1deVtpJ5TCaEQAAAAARDkcjij2kR9RHQj68LR0SAAAAAC4MxSJsLFktASc+GtYHAAAAAEsYiyKcI9ceWhYFBwAAAAC7C30dYyT6IJ0R0AQAAAAASBBLHkMlWiTdHBYKAAAAAP4OGCLQKNAlTxneBwAAAADNEvArMDgdO/o0ayS3DAAAAAAfGi0g9CGeIFEc+AQAAAAAWxX/H2wrrzJMNQk0Hy8UJ2EeiRngCAAAAAB1GewmMStYKCkgaBOzBQAAAAAzD6sh7SjuJnoczwgAAAAAwQozIx0r6Ci3IPIKAAAAAEgQVRu7H1wgPx0RDAAAAABHGTQnEy1IKqMbSgcAAAAAPBiNJyIuhS1mJWkSuQIAAAAAgxP0HN8ggB/zFh8HAAAAAA8a9ySIJ2Ui/BYlBgAAAACAGYwqSzIPMk8pexZvBAAAAADWCOsizDFlN341gCsnFUUCAAAAAPISRCKTJywklhfmBQAAAAAME8kiUSpuKukjGxdCBgAAAABnHjY2IUBgQNM3oyQkCwAAAACtA0YhfC5KMDEnRw4AAAAAZBghIUEkbySxIgIfvAsAAAAA7hH8IbsnPiWiI98vozvmPiw61y7SIfALAAAAAKgFDhy0KnMwgy61JJcRpQIAAAAArhawJMkrRSt6IvMLAAAAAPQTvCL3J5okzxuoCAAAAAAiFowkpytEK3UhtAsAAAAAoxHOH6ckeyEKGlcIAAAAABgWiSgXMHkumyQzFHEEAAAAAJwOOBwmJX8muB6OCgAAAADnFZIiACYiIfYSDgQAAAAAPxFvHoUlEiSUFOwDAAAAAEsPuiDJKSkqkCK4DAAAAABPByMaWyhXLFImChenBQAAAABeAgcc5CfaJwUeSAkAAAAA7BfTJ1ouii01J7Qd2wkAAAAA5xOtJo8wPzN5LXoaagUAAAAAChc2I3Yp+Sn/Ij8T6gMAAAAAbhOZIeAl7CLHHDUKAAAAAIcIux18Kbos5ijPHkUKAAAAAK8TXijLNXA6vDY1KrwSKAIAAAAAgBeSIQUmUyilKmIsUCsbJewWZQUAAAAAVhODIcAnpSdKJU8jnB39CQAAAACBGh8lbyqsKhQkvxr+BwAAAADNCR4eXCb+JDcclAgAAAAAJA7YJOc4yUHlQbc4ciUMCgAAAABuDpIdQCSLIhsWYgUAAAAAxA53JxY2oTr2NTInLg0AAA4UciQ1LCEs9iOQEkUDAAAAACMaACeRKmkl3BT8AwAAAADoHpwz/j44RPBCKDoFJxsLAAAAAO4UNypsM/EzuisxG7wGAAAAAP0OGx5uJdEl6iRYH6EozDGZOMk7eDuOMnEe+AYAAAAAOwaKHuEplCr5I6YYdgcAAAAALhkhIqsjhCCuGlYJAAAAAE4AThwhKfMq4CQFGeMGAAAAAFcW3SQuKtEmFxs1CAAAAADuE9ghGidjIzgViQQAAAAAehc7JRMpayXkGRUHAAAAAIYQxCFcJ8Ehuw5lAUom4UcSV8Jbu1clS3I7CCjrFUcFAAAAAJsVHjeKTGlUBlIXRXcmBwUAAAAA/wy5JWUwuTBiJ+8QpAEAAAAAQgyzPctS+VllV7VLxDaBH8sHAAAAAN4tv0SGTQJM/EC4LCsaOwcAAAAA4AZiHIwoyCoqJBoUGgQAAAAAPgygHq0oVDJ8NcE0KS/WIWkKAAAAADAXiCK2LJUwIzDLLIYlzRZXBQAAAABMCJ0eki9zM8wqcBJCAQAAAACAE0YhnCfwJzsi5RfGBgAAAAAYDlUupj0LQlk9KS7SFg8EAAAAALwYMSOIJf8h8RlNCAAAAAC/FLElqipeJZoU9AMAAAAAIhLvIc0mbiIxGbwHAAAAAA0XPybNK6woJBzbBwAAAACsGXgtzzP8LkEfiAgAAAAAfhW8H14ilyCeGmEIAAAAAJMbESPQJq8qCSuDJq8evAkAAAAA4grkG0koXC07K/ch9hPwBNoS8B+wJYAj2RZVBQAAAAAoA1sfnC5HM74vySRfEiEDAAAAABwRqiWgNOU6jzmZMD0g/wkAAAAACQlqHvcoWCvUJlobfAcAAAAApBEdIfAn9yZ0HncJAAAAAD8VgS/ZOok65i7ZGkUGAAAAAAwaPyUMKrsrNCvUKNgjSBm7BgAAAABBE/siJyjlJAYbKggAAAAA7wLUGYolzybtHpsKAAAAAJ0WtiT5KzwqbhuuBgAAAAABFOsvFD9pRC9BnjSkG5wEAAAAADQPBhzCImwglhEfAwAAAABZD38jUSutJwkkmCdrKhUlgRTcAwAAAAC5E8IhhiZsJKccZAkAAAAAjBu9Jc0mPSKyGYcHAAAAAI4QMR44KOMt+S4EK7sgYBtfIiwlQSGcF1EHAAAAAEIPbhyMIgwgwR6PKCY0yDZ5M6YriyL8FgYGAAAAAMAGfi5nQKJFM0HMMzoeCAcAAAAAzxW4I3YoKCQvF5oFAAAAAF8UyR52IpkgJxtsCQAAAADVFxQgpykYN4k9fjqoKxkPQA9GI08u/jCQKy0d9wcAAAAADBRKJS8tTy0xJgQXQwUAAAAA7Q/mH4km8SLwFJEEAAAAALgObCDlKLooNCJeGZwHAAAAAPkRgSHuKKUpXSJbCwAAAACgFd0eCSJRIZkhKh4TI8YlICIXF0MGAAAAAM0PiiEuLW4xgy7wJKsWRQUAAAAAQxdDI4YnHCQUF/EFAAAAAAgWViTFJwkijhMSBAAAAACzEQAmwjFsNGwu1x5pCAAAAADEGfMn7SwIKIIVsgMAAAAAQhUpIFcjdCNeJWsr8S47J5oc2ggAAAAAkQqtGTEjkiTWHVQKAAAAAN0QfSBOKqottylHGhoGAAAAAK8OOh5bJz4nPxygBwAAAADLGr0hQCPcICIYlQYAAAAAWRLELuVC70oeSklCxjJnHokHAAAAAGYUkCMZKXkl8hYABQAAAAAJDXsesCveL8IpGBaxAwAAAACbDv4bmCEXH8gTAQUAAAAA+BSgIP0mSSRbFWYEAAAAAHwTKR8aJDgigBjLBgAAAAAWC78dPCohL80s+SKdCwAAAACxEe8ivizvLe0k9Aw2AAAAAABaEWUjIC0zLuomfxb1BAAAAABrEdQf7CfXKAIhmQqYERInNTGjM3kvmyD6CAAAAAB9FkUkjShdI0ATlQMAAAAAQANuJFs2mj04POgxrhtOBXkUWB0MKCcwlTbcO/Y9uDuoNoQxQCsCICQLAAAAANYW/h3yJT8wYzfxOQk5IDUWLfIhYBnxCAAAAAAXF8Eo5y/aLUMjNQsAAAAAhQh9IeQuYDHMKVkXngQAAAAAMBKJJA8rIicYFjUEmB5xRcBYw17CWWdJdylSBwAAAAAaC/cbCSa3JRUa3AYAAAAAlQ8dH28l+yF5EDsCAAAAAK8NLyBNK0IuLSm1GwQHAAAAAC4WMjRQQ1RIK0R4NTwVKQAAAAAA7hEYIessqzDLLCojKgsAAAAAdRIiHzslhSXbH24TJgQAAAAApht2Kpsv/Ct2HicI2RTDKSsyJDHRJ2UXQQUAAAAAuhloJAUnZSK/FsQFAAAAAMYaaiZCK+cpCCGPCgAAAAAXGAco4y1vLfEo4B+bCgAAAABsFrcrMzNeLwQgzAgAAAAAGxNcKx86xD+5PFQwMBoFBQAAuxVHNllBD0DiMoATAAAAAIsT0yEWKqMrQybNGrAHAAAAAB0PjB6BJHcifhrwBwAAAABmFzQkKSklJooXYwUAAAAA/w72Gv4hWiK3I3sjJyhxLHQyyjhDO1E3Ti51HK4GAAAAAAAa9yS9J2Uj/RUGBQAAAAAQGNUjdSZnIlQWMAUAAAAAHBGqHhQptS+DMFopvBZDBAAAAADKDGMgpinIKbAiMRUIBQAAAAAaB+ga/Cf+K4onzRqJBwAAAACkGMohyyPqI5Ej5B8XCwAAAAD1Fs0qhzZ7O5A4AigDDQAAAABNGVInvSzFK8Uk1xXcBAAAAABfKXhGglIYU49HDzBCDgAAAADEGRMk+yciKMcn0yfsJC8d9QgAAAAA9Av0HNgqrC4hK90gnxsGCgAAAAARJGE6+kbOSd9CpDMoFAAAAAB+GqIrMjElMLsxDDbFN98wECIKCgAAAABXEcEjGC0CLoclOgwAAK0e9jF+Ock2oCf1CwAAHgYQGH4znEHLRZpB5zNAFgAAAADUD08hEikTJ4obXQcAAAAAEhgvKdIvlirsDwAAAABXBzcbmSY/KqonGCGjGTYIAAAAABQbbSgoLA0oLBtGBwAAAABbFtAlpSyjKigeywcAAAAABhrMJegrUC3sJ74XBAUAAAAAiRq3Ki4vEir/Gp4GAAAAAJwQ2iUKL7UtYCI9HJUqgzIFMmgqIBAAAAAARw1tH3gppCv0JlcceggAAAAAIhAQJUIywzb8M2EswyJMCwAAAACqFP0dhCO4JR8j2BuLCAAAAACrE6IeDiiRLMcomRlJBgAAAADlEKAluTAVM+gtkiELCgAAAACMD88kKy0zKywgFwoAAAAAaBKcHJwfPB0KFtsGAAAAAI4L8CBqLy822zQfLAodZQcAAAAAOgqQIvIuHzGjKeUU1SblOjtC6T9aNaEk6woAAAAAxAvWIQsw1Tm2P25BxD3wMpoh+AkAAAAAVwd4Ht4qHC06KjcoRTBpNxU3ZS/OIckKAAAAANUWMCG5JW0kxBvtBwAAAAC1Avgdfiz2MAQuSyUQGXYGAAAAAJgXZyN9KHcnQB7+CAAAAADHD7YjKCpqK7otfy4jKhwasgUAAAAAHxjBICUoKjADNOUwniXDE1YDoh2XLtkzhi9aH+0HAAAAAMkT1SG+Jr8joRfdBQAAAADKC2oicysoKe4b8QYAAAAAChL7J/QwZTKZLLAZ6wQAAAAA0ReCKQEwuiwuH5EIAAAMGt0fCyMuJDcfYQoAAAAAXBpXJNknnSaAJVMglyL9IV0aMQgAAAAAzBW/IgUn+iMeGZUGAAAAADwK9SRLMOcvtiQpDEsAAAAAABUYHSuBNr45/TPHIhQJAAAAABELmxzJJiInsh2jCAAAAAAdGKsmdit8J6AaWibCMkQ2+zHqJvUMAAAAAIACERzNKcYs+CXwEuMCAAAAAIMP+SzUO4o+oDUpG5EDAAAAAKgaaCUsKW4ncSD1CQAAAAAeEpMi/y3zMJMqFRk3BQAAAADYGCgg3CIsIv4b+AgAAAAAOhBbIx0tDi5MJlEUqwMAADsbOSjELc0sNCVYFU8EAAAAALkA8ySpOKhAMz8YNAQeigYAAAAAERonKg4uviZgEn0CAAAAAIwZISTiJwIrlSpjJX4guBjJBwAAAAAWEdUnzTInMwQpYBInAgAAAABQC9YeLSmeK/4n5R8HFboFAAAAAAEOASW/MYs16DGPJ3sXbwUAAAAAhg/VHxwn/CW2G3wHAAAAAHYTJh4yJzgs1yoaIXAL6QreHr8ocyhrHSEJAAAAACUBaCAoOC5EOEfbQWAycxigAwAAAAAPFHwc+x+6J68s7SkaJQ0bmgcAAAAAbBYdKpAzGzOhKHgWjgQAAAAArxvyK1kvBie8ETkCAAAAADIUuiJlKkErRiPyCgAAAAArD04c6CZeK/EmHxifBQAAAADBE5gj+SvpLKMmTRrWBgAAIyLMLyIzNzFZKhIlnBlYBwAAAABLFgUtujaCN+wwZByqBQAAAADxEk4jvSmAJz0eiQkAAAAALxntH84hWCI3IrQhOR+iCgAAAAAXEswdJCPEIjsdGwoAAAAAWhEKIusrvi51Kjkd6wcAAAAAJRS7JlAszCcHHJUIAAAAAPQZcyZYKngmfBlUBgAAAACPCm8gKSjbI4sfRAoAAAAANwg2H58rQS3TJqQcZwgAAAAA/wbxHhgtdDGvLEEjjysIPY9FDkWLOx0nVAoAAAAAURc7JBksBy8aLAcixRK7AwAAAADDFHYm7SxAKj0gfwkAAAAAGhifJhws7ydaGCMFAAAAAEsalyQxJiki1hwCCQAAAAChEnwfBiY+JXkcPggAAAAAFwg7KGM6ZkFePlEvoBiRBAAAAACKDEsf9yu5MCUviCeLGIwFAAAAAHcSvh/sJSQlHR/3CQAAAAAPDtQeBCokMMgwIivAHqYIAAAAAI8TlR2hMmlFzU+rUGJIxDIvIFIeEyrcLlQq9BoEF08jKCnDJbwX0QUAAAAAFBu5IbslPCapHiIJAAAAAMYYqCZZK8YnExl4BQAAAAAGGKgwdjtqPco3fy34IPcjaCt+Nvg9rUA6PkM1VSLoCAAAAAAGDZAe7ipkM/kylCy/Jb4fCBnkBgAAAADzAuMlUTRfP/pA8jksK3Ua6gYAAAAASxKOH7EmaimiJwAgYwkAAAAAxhLlHqgkmSqYMfE3iTqxNwIwdSKPFmMekCMKIl4adAcAAAAA4gVhG+klViaEHcIIAAAAAMQTwCWXLPgp9x1uCO4VCyYgLNopZCAPCgAAAAAiF0Yg6SL1IoUieh+5Fy4ZMimRLxIsSx/DCAAAAAB7GBMnTSy5KbYgfxXpBQAAfx6GMQs62TkUMVofrwcAAAAAUAbGHZ8rpi/qKgsdmgcAAAAA9xrLJ4MsGiqqIP4JAAAAAPQRrCK9KPYwfjZqOvY5BDTxKbkcWAcAAAAA+wXGKIg3NDqIM+sjxQkAAAAA9yBPOS5FTklOR/8+XC3RDgAAAAB7DaQonjWJNrQswBgKBREYEh4JIushfRkvBwAAAACQD6ogKCuFMUkwuihUIoIcsAgAAAAACg0FJEws3imlHikIAAAAAKEa2S34NY01by5gISAXmQYAAGcbAyuiMWkw8iamFJsDAAAAAIkLKh1zJEcjzhw+CQAAygzjJQAxFTMWLkoghwgAAAAAKxjTIZUloiMYG4MHAAAAAE0XtitdNmo4fTHMGD4DHBv2KAQvxyzkIAIJAAAAAHcaCCenKZojxBG9AgAAAAAeHrMy5jnjNfIjVgm8EjoiEic3I+4ZkQYAAAAAnReQJXIw8DMzNA4u8yhNH38W7QYAAAAA2yGCMW03ZjVTK50UUSU3M0I2sTDfIuoJAAAAAFMSoiLhKkUqyR8wCgAAAAB/CgIfmyyCNWc6FjulNfkryB/3CAAAAAC7HJknyip6JR4eiCFmJuUjtRpIBwAAAADPEyQmOyxkJ0cWUAQAAAAA+QsNHt0qpDPAN6o1qTA0JzcZ8QUAAAAAQBXiLNE6qEDSP004MyklEcgBAAAAAJQKMR4xK5QsFCSfFvQEAAAAAIQSkSGdKfkqmiUAGjMHAAAAAFMMii9nPudBFTyMK4MNAAAAADgMoBt/IuUg6hd9BqQVKSGWJHsgwxUuBQAAAAA0G9IqCC+wKncfWQkAAAAAbRBpI7cpyiP9DHAAAAAAAGMO1R/hJn4j5BT+AwAAAABXFnwj9SfbIxYXOQUAABkTYSDgKHoroSV8I54wsTnTOkU0IyHpBwAAAABoD3IkDDTrPUdBVUQrRkVHMkEaNG0m/iWcIiwZlAcAAAAAhBbOJ6cxizbVM3om3BBHAgAAAACBEFggXinlKlAlZBqUBwAAAAB6GikmYidTIaga9QcAAAAAEhgLIyUmlCKdGN4FAAAAAIQLyx8DLcQwnyvqHHQHAAAAAMEQkiEXKUsoRR4DCAAAAAC2FoMiFyl0J7QgyC4qO/c+MzoqKw4OAAAAAPMTCiINJpsjKhsGBwAAAABMCJcaUyQHJDIaSQcAAAAAHxTAIN4loixLMLoq2C2GNXI7kj3dPV06fzVGMV4rGCFUCQAAAAAKDkwhkCiMJzkfjhiCJqcvezFRLeYqbi6sMZgwpCf4E0oMtCWmNJ06oTj6Lu0QAAAAANQQcCLPLMsuYSlQIfodpS20NZczniXWHKsrSDi3O902lCtODgAAAAAzDngf6ydQJn0XvgQAAAAAbyAVMs456TluM/0j0QkAAAAAWg4+G/8nZy9WMXwujifBH8MZPwgiHa43BUQBRnQ+HSyTDQAAAABwEy8kVSvOKL8aEgYAAAAAoRdPKOEtwCrbHy8ckyTAKYgtgy3aJ9MjihoHBwAAAACIFQ0t/Tb6N94xcyX6GNwGAAAAAMYXWy/BOFo8AkTlSWxKcEWUPEoyhytdIP4IAAAAAK8RAicBMi84BzyKObg1sTFnKqgiGBV7BAAAAAABGMEg0iJEIRQeDwgAAAAABxOxL1tDrkwUTeZDKCsaIAIl6SWgId0YXQYAAAAAbRhPLV45kj2sPBw6ckKZTIZQdUpKN+wTvBYrIH8lriXGHWIJAAAAAOEYciunMz43lTaiLUQh0AkAAAAAGxmPIR0lXSG8Ek0DAAAAAL4Q8h3TJRMrwDKzPW9G8UZlPV0lTwgAAAAALRP0IcwpcSk3H5gIAAAAAIobJiPiJNIj4SFTHsMIAAAAAF8TiCIyKVcmnCHJIvotHjf5Opk6njfoMVEophx8BwAAAAC7EBgkYi1CLUMjAg5KAQAAAADHF7EeliFtIKEZEQcAAAAAUBMVJy0wCjDqJr8U3QMAAAAAqxDQI8QwBzU1NTEx+CzILK4pQyKfFgMGAAAAAAAR5yCJJjQiABGNAgAAAACRENsxKEE2RSlBwTjhMKMvRyu5IsUZ7AUAAGcWfykzMVAwkyizG6EGAAAAAJAOESHyJqci8BeoBQAAAADlFL4kSyzJKxMkXBhFBgAAAAAaC1Md5SRNIscWzQUAAAAAPATwHog30kXCSsdG6TibHxQGAAAAABoD+hsLKLUnlhpGBQAAAAB4Dysi8TDmN+g26zMkLzIrtDFDP2NF50KpNschUwgAAAAAowQuHw0pnib1FRoEAAAAAHYYZiWsL8A0LTSfLmEjlQ8CAgAAAABaGkUtAjtNQt9Cxzv4KBwYqwUAAAAA4xzqKqM13zkbNWAkVgkAAAAAZBbCJy4vty6HJygb3wYAAAAA8xzcI/cs5DNTNXIxaSmEDQAAAAAEGZcsvDNfMfQmHhhaBQAAAAC2GVohEiaYJD4puDA6NngzoS3bI20mGSrULDMtPii+HDoIAAAAAP4UTCDyIxMgChc2BgAAAACOFUcnLS6mKmcczQYAAAAA1xUsJ70vXTjDOvg0FCk5EcgBAAAAAMINbCD7KesqeSM8E64DAAAAAHgZDCUMKMki1BBlAgAAAACVDmsgUSdeJOAWxwQAAAAAHxHJKlw6yUALPzw1LiLbCAAAAACrDOIk9DLpPdVDqEVJR8xKNk1jTEhGiTmmKisa/wUAAAAAJhluIyMnviQUHe8HAAAAABUW6DN3Q/dGCj8HJ9EIAAAAAG0Vax4IKsotXC6rJxQh8BSaBAAAAAAgHp8w7DWwMDQfMwcAAAAA7xnFMP08VD2+MHUTDQEAAAAAzxwgOsZHAUq0Q9M2wCp2KxQsMSakFlsEAAAAAL8MRR0WLAo0KzWzMKUnuxtVBwAAAAAHGYY1kUBdQOk2TyQFCQAAAAAeDrAu10TyTt9PIUhUNxkhhQcAAAAAsxXjI7wtszCKKn4mdi/TQORJOkw5R9M8EDGVKWQo7ClBJ/EdiAgAAAAAGBgZIy4sMTJgM4wvjiZKGIcFAAAAAJEQYB8BJpwkgBkLBgAAAABbDE8dhCPOH0ESlAMAAAAArxaTIIUinh5QFVcEAAAAAE0Y+STQLPQsQCJVCQAAAAAeE4YgbyrHL70wOy2cI0weoSAOJ44nqyNAI9Arxi1iKYYgCgkAAAAAuQYnHcglXyPhF0sGAAAAAEIQqCVyLzEwwCh7GZAFAAAAANMY0CPDKz8sDyNpDo0BAAAAAA4PWB7DJGIgZQsAAAAA1w4KIjUrkCqXIDkKAAAAACATTySZLFAsgiEPCQAAAABeE6YqTTgLPLs2Qid/FvYE+xToJ7kvCS2kHIgGAAAAAN4XzSZCMH40NjRMMAEpAR/SCAAAAABoGKcmySvVKHIfXAkAAAAAFRRIIjUrKS68K3AjFBGFAigYEyO8JgAlLiWhKvMnjiWhHSQIAAAAAEcA3R/vNFc+kT48NockVwn9FFQfXiS0JM4hch7kCAAAAAA/D4YbCSHjHm0U+wMAAAAA3hg8JxksVCgaJiIwZjuyPhk9xjewLD4cYgYAAAAA4RVeJn4rziXxFr4E9xoyK5A7L0WpRztCZjVwHNIEIRfCIPsi7CDRHCIIwBBVIvs4CUr9Uv5TfkynPAIipAYuE/4cNyMsI/QcrQcAAAAAWhdqHMUdKR88HuwZOAiXG0IrfTXrOK01VysVGr8FAAAAAF4N6RzcJXgpgCqhKhcqkihWJmQjGx0fBgAAAACXAbAcZCmmLKQoah/uCAAAbhHdKOU12zjxMDUWMAIAAAAAnBA7G/wfyB+eGxwHAAAAAA8Z+CMVJwol7CDnCQAAAAAuHDUquy2MJ+MUfQMAAAAAkRMtJsIs8Sm2HowIAAAAABwUgx8kJJwiXh9qH8wmUChMIlMj+CSsJgUkAB3hB5AY0ye0M0w5tzd8LK8VOgIAAAAArBciJj8x0DUeNJotHiYgJS8oniSVGIIFAAAAAMkPFyRdNL05eDZCKwYnGTDTNqY1NTKKLy8vLyu9JzsjAR2fBwAAAADQCa8fii6+NWU2dDE7J7YWcwQAAKUV9yh1MlszYyzfHtoIAAAAAPEfrS8NOFI5SjIzHdoFAAAAABMViC1rO1M+Hzf6JVoKahYOI1MnhCRLG5oGVBFyJN0r4CgJGxoGPwQgHR0n9iQJF94EbxeRI/smdCOoGkEYxyNCKnQpSyGMHjog3SK2IckeMBtyCLoYgCu0MUEuUiIdCgAAAABeGBgqsjKaMkMpZRPXAQAAAACaGvAfkyEhIdQceAgAAAAAahx/LlY1ajccM64sMzWGPp5E00ZnRFg9SzKtJDYZ6AUAAAAATRN1HqIj7SOsITke2ggAAAAAlxg1JOcojit8LO4pgiO7GiEHAAAAAKEOIy14O9ZApUGYPqA71zVuLZ0mviLsG/AHAAAAAGoYCCTZJsgiYRoEBQAAAAAEESog/ya5I+MVaAQAAAAApxVHH2ImUSnKJfIalRHGHUIk3SM6HAIIAAAAAF4WACFyJcIlQSIFGqEFAAAAACEXrigULyMsBiFlBwAAAAAFGfkmli1zLD4i5QYAAAAAjRlWIXwn1yn/JtcgHAkAAAAASBjQJeMpZyX2GLkEAAAAAAMX1STTKNUoxiWIJ9kpdSWVGfgFgwZUI+MwcjQmMKklxRmOBAAAAADKDxke8SWpKaIrJCxjKqopICs2K5kp0CgKLgUyzzLRL+ohFwkAAAAANwNAHAYtjjLBLSodXAUAAAAArRSCH5QmYidUII0GAAAAAMYX0Sk+O+ZGIksjR+o2Th2TAwAAAACLFxIzUEjZUClPzUP4MxIgUwUAAAAAaA8nJFssmSjiFaICAAAAAP0WOiA1JjQnLCCIDogBAAAtE8ozdkh5UyVWLVCQP1Ug0AMAAAAA1Rg4IuMlTCQyHIgFAAAAADQTrSHYJeYh3RhJBGURjTUBSMhNlEgrNrsPAACcFXMhpiWtIbUTyAIAAAAAShU8JcwoeyLEERUOUh3CLuk3VzjOMNwiuBOtAwAAAADmHfk4HEOQQjM46iKhBgAAAAAtBQQfeitpL60riB6dBQAAAABSGZsjYiE9IQ0w0ziKOtk2Ky+vJG0XuAOWFzopYS4xKkAhpgYAAAAANBlZJDUoXCZbILkXNwUAAAAAFgLwHl4qiSo8IGYGMBAGLNw29TrdOrQ4kDayNVk0GTKYLr8oPR+pBgAAAACBHqomoCi3Il0jXCNxKf8qUjJUN7E5BDedLZIhUBSKAwAAAADuFlIvyz7EQ4Y+5StwEc8BAAAAAMwVbiBtJK8rCivTJzAmIyD0ExMDAAAAAKMOLCDZK/4uUigHEu4BAAAAAIUYWCuTM2QxcCQeC7QAAAAAAGIK5yh9NrI4/jDjHWMFAAAAAPMTRyFNKZE0nzqTN+UubRv7A2YZWyFXJOch2RhUFEQfVyUXIzkXVQMAAAAAnxf1I6gphCfyGt8FAAAAAGwUUyNkKCUi8AhMAAAAAAAkHSUn4DbMQndKDkjyPCAx8yq0J5skoiSZJecf5gYAAAAAEhOFIF4kOCF3F6wEAAAAANgbKDGfOp0+kDuXNT8wviY0DfAAAAAAALMKpiV9MvM0Sy75HW0GAAAAANEZOyzKNIs1By/vH/gFAAAAAPQRryGHJ4YlgxuABAAAAAD5BrkdByuQLSQnDxs4BQAAAAD7HHMo8Sh+Ivsa/wQAAAAAABOPIsUo0iWWHzkgdSYVJ78jvh9dHR0HAAAAADsWyyPxKw8wDDThNpE07CuNH1MGAAAAAJcQgCAzKAAokR+PBgAAAAAAHBYpSyu3Jywr+jHwLtUeQgUAAAAAsBFRIkgoPyS6FNMCAAAAAFYQTyUiLyEvYyWhDmQBAAAAADsinTI+N6gxLR/CBQAAAAB5HM4g9SMgJlImVCV+I50fxgcAAAAArRHyKeU6XkqHUwhUHUxTOAAXLAIAAAAAJxLRKtcz9DcbOSM5ETfqLl8gLwYAAAAAUR4UJccqAzM3N+c4XTgZNvIs1yXBHtAGAAAAAL0S8iISKH0j0BRyAwAAAAB5FsomWi6gLtYmiRQmAwAAAAD6Hb4kRSwTMNcttC7zLnAlOSE+GHMEAAAAADoqTzrGQIo9eC0nCgAAAABwHEkhPifIL8434j3fQI5ARjyQMk0iugcAAAAA5xjVIX0kPSHkGikFAAAAAJsd7yMbJYQhThrkBAAAOBNXJF4r0ynPH6gHAAAAAGIT+CZ7Ml01lS7DHLwEAAAAAHAc5Cc0LKAtmS+oMCItHSOMESsCAAAAALQbeS6WNFcvJxtgBAAAAABgEiguvTzaQWM+ezEEGUcTYCLIKfUnexwYBgAAAACpETwlmi4JLpojdw5iAQAAAAB7H78lwyY2I9oc5QQAAAAAARfDJZUvczNXMUoqTh/fBgAAAACJJXcxFDaXM5MoWwoAAAAAXxTTH6ElgSJ3E6ICAAAAAHkI7CtXPYBCjT3fLocZ9QMAAAAAqBE7JBIvAjPHL+kiewcAAAAAUhr+K7EyUjADJTcT7wIAAAAABR/uJvgnziQaISkGAAAAAIgKviCILhszgy48H2EWeSpcNbc2xC8OI9IWvQMAAAAARBzSKCgtZyfEEhsCAAAAAEgXryClJXYlpB5lBQAAAAAHBtcfsi1WMcgq6BbqAgAAAABsFSkioCmuLDYqLiGQBgAAAABAG7QtDDmBPqE+Ujn1L08owR1hBgAAAAAwF1wf0yEdIVYfjhp0BgAAAAD3Dakiwi1FLxAnfCNaJIwliSGHFVQDAAAAAC4SayF0KjssWScmHIYGAAAAAP8YtyOHK/gseCZXGv0EAAAAACYQlB79Jkwnsx7hBoIGNySMLhMxMC4SLz02izY8LtYaOQQAAAAAgBDjITEtrC/UKR8ePQUAAAAA+w/WIm0rNCxZJ7UfWwYAAAAAtQ7NIcIpdSoyJTsYBg4QIUkqUCulJZAYHxK8KZgzCzOcKUwYXgMAAAAAABFbHYgi3CK1H7gXkBgbJ74q0yXQGsYEsBNbJDUtYC0DJYQU8gIVHOkh4iQWJaQgBhztIQUkiSF0IIYkkyjAKPsk/h6pBQAAAADVDrAf+CpzLwsuiic/G2QEAAAAAA8K6y2YRAlP+1BtTF9DjToJLvYWnQIAAAAAESlSO3hASDzIL5YlaRicAwAAAABPFR4fiyXHKLgnUTIpOB06mTMYIoAGAAAAAMQWrSXWKeklqhwZBQAAAACYG6grry/mJ/sOMgEAAAAA8A1ZKHozAjehM5EusysGK0QmTxuxBAAAAAAKHUwhCyM+IfkauAQAAAAAUheUI7Imiyl8KsQlRSJjF3ADAAAAAE0W4yAcJ0YmlhxDBQAAAABdGRgi/CNLIfAaMAUAAAAAMhQJKmg14jh3NaspigjQB7cgVzF0PwhFUkW/QI43ECflFz8DAAAAAA4ASSQTNCY4cjJHIiwZPyiOMso0OS76GysEAACjFGAgEySAICAVeQMAAAAAbRqyI40m0CVYIGYRXwIAAAAAmR2eIQckhSQTJHgmyyqBNEo6ZT6uQVlCuUEIPFQwwiD7BQAAAADLGIon8yt1JnsW1QMAAAAAhAznHtElWyHUD9ABAAAAAG0ZzzAnQEZH+kYLPwgqvQkAAAAAmwaTIhosaylTHCYElBlRI3InKCaNHvkEAAAAABoXcCyKNYA2Ly8wGmsDAAAAAGMZVTDRN3ozICGqBQAAAAAxFiYioSqWK/oiswwMAQAA5xkXImUqjjLPOIY6EDd7MMMndxuZBAAAAACDDQQspTXZNCMsNxeFAwAAAACWDrAceyLXH48SAwMAAAAArRT9KIMxYjAsJU8OMQEAAAAAExWqHnYvxTpeQadCS0BrN7EokA+BAQAAAACLGDYuejWbMoUsYijNLSowJDHFLdIqRih8H8AadCUnKLQjIhmKAwAAAADqAIohajHPNXoxPifgHgQGAAAAAP8b/CmpMnk2bzUcLmkb3AbEGn0jcyHYGCAFUww9HWUkIyOUGEMEAAAAAPgW4iAYKhYvLi9VKUAcnAQAAAAApQ/bISguzjFlLt8mUB+iBQAAAAA4Eq0dbyPTI2weGgcAAAAAoBT+ICsoMidDHDoEAAAJF5UsODbpNlYvjx4aBQAAAAB+GEgmWSpBJmIb1RRTJTUtBStJHWUFAAAAABEOWR9FJ+MmuB6iBcEOEB8zKIIyrDUrMhEnxRiHAwAAAABVECYkHi6xLgAlwgu9AAAAAAC9Iqc3HkHoQHQ2bRzWAwAAAAAYGecgWCUhJu4hMRyzBAAAAAAtEIsppDHwLu0hgQUAAAAAAhbGI44qTSsRJnklKjSjQAJDYTykLcoLAAAAAIcaYCYdKZMjtBZ0AwAAAAAVFvcm9CyyKYwdrgUkDw4i1CazITgVyAMAAAAAixhTJxQsaCnQIwwkOCkDJTwVugIAAAAAixfZIB8nSS/wMlIuQR+wMaNG9k2mSkk8jCPxBQAAAADCFwcpYDFHMz40pTG/KzAhYCLeIdIqdDJgNbsrphtfBQAAOxzKJXgnLCI0FikDAAAAAOkVCiKcKKsqoyq5KaUm5iCjBgAAAABIIpM5uEbdSTVEyTpkNxs40jPfMz41bzOgK3oWfQIAAAAA0xrCIe4jpiOIIu4eMQYAAN8eNy0pMGopEhj1AgAAAADTEMMhXCi7JXMZ/wQAAAAAGSpIPvxFE0SNODEg0wQAAAAADAjrHHQmTSQ/GcMn1TNFN4o0PCvAHhMGDBrVJL4otyUWHC4EAAAAAJIWmCpaMd0tJiAPG+8nICwLKEscEQQAAAAAaxNMIe8nBSUaFkwS4iQVL7gxQS29It8gey2UMmcwUSiMGe4DAAAAAPoM8iAfKEQl4ScONns/yj7TMw0bdwMAAAAAmxBtJocvzi7XKiMn7yoeLSIq8CG0EPMBAAAAAJ41Jk2OWJ9Zm1A+PD0rPygaIBoFAAAAAPsXjiyeNSM28y/aHQ4GAAAAAHcTkCPnMu09fUKRQtM9aTYmNZU0HDD+J2IdQQUAAAAAgBkiJXgo1iNSF94DAAAAAMwZbjN1O+k4Ziw+CwAAAAA3GaEozy3KKWQcwwQAAAAA1ROKOBhKX1DATKY9Kxc8AQAAAACSEVowED/6Rq5Fxz5GNJgtHh/nDhkCAAAAALQMLS4uPylF20FMNHoV2wEAAAAABR03K6ktbSTRCWMAAAAAAHQYFSSKJvshvifbKAUp0SNzG4QEAAAAAJsW7ic9MWk1TTX6Lw0jrwUAAAAAORwkIn4jMiPEH6AT6h1WJaEm6iHpF/QDAACsFjQnOi1aKoYeIwUAAAAAcQwEIlYw7DN5LScg2QUAAAAAOBcdKe4xKjB0Ib4FAAAAAGIGWRv9Kc4wKzAZKMcety1kO10/azr9K4gQXAEAAAAAZhaHKNkzjzUNM9IvfCp+JHoX9wIAAAAAlAeYIzkzDj45QIA7STTbMHIvmi43JVoT4wIAAAAAzRWyIisoRCYKHqwbuyaIKkwmBhrIGq8ipCWiIssYLQQAAIUcviipLP0oEh4RBQAAAACSC4QhvS49M48uXR1gBAAAAAAWHaosQjXfNvEwOCJaJz03Gj2OOmUw2SE7JEohFhOtAgAAAADIHGkn8yr4KBghWwWQFK0oRS49KdEYcQMAAAAAQRyGJqYqpioqKaQrfzgVPmU+NzUsH7gEAAAAAAUJFCAvJmQjdB4pHLIuszdBOLMw1SRFHBAElgvrH4MsiTCuK38dywT7GmsvKzaMMgAmWgcAAAAAigoqKTI4zjtlNi0oDBGoAQAAAAAQH/42PUBeP+c0KiAXBQAAAABYE+Mq4zgPPQA4myh1DfcAAAAAAMwUzCdaK18jchJ2IMkyez1rRvNJ4keHPhAixAQAAH0iWDLON0g6ijf/MLAkrQ0PAQAAAABGGUkgHSQqJWci6xmABAAAAAA7D10mmTq4Ry1QolJqTmpGJUEQQyxGe0c7RK47FCytGzAEAAAAAMsWqS+VOg49CjgVKjcjzi6DOa07mzThJDIJZwAAAAAADha8INIl6CYzKeUvXTEHKPEcdwUAAAAARxeLIhYoKymRKtcrkinrI6EdsAUAAAAAkBv4LxU59zkwM1klNA/DGxgkfCUOIEgS1gIAAAAA+BDCLnA9gUMWQao0DClDKbgwrzHeLIcnoClaMoM2eTi0N0ExVSJGBQAAAABiBpEo2DZNOrc0ezApNNA5BT3XONMz5S5OJ5AeigUAAAAAkhdyIBckryEiFUUXMCPNKYco7hwyBiIJmyQZMT02hTZoNEowpie5IKckzy4wMx8vAyFsBm4bKC9AOKw4aDCTHmUFAAAAAH4OSCIsLcAzTztHQFBCQz2QLNENwgAAAAAAfBBMIj40mjwbPZA1GClPCgAAAAA9KYE0VTtPPJQ2/iCUGkUqwS1VJ0kclgQAAAAA5AU1HlonnSVJGREEAAAAAE4J9iJ1LYMssx+7BgAAAAA+D9QtIEUdTehLRULIMgkpICDJBQAAAACtGKUfuyBrHqEijSNxK+kt0yf8FOQCAACBD70jRipGJXgRGAIAAHgaKyK8KIk3IENORmxBETOxGOsCAAAAAJUdgyynLukrfioaLnItKyWpFUkDAAAAAC0djTIZPAA9czU2JXEGAAAFEIYj2yoHKNkbIwQAAAAAHRdSOBhGHk0UTdlFFTjyJMUFAAAAAEEZQyVLKEsjJxYPIGgtDTMeMBQihAUAAAAAMh9DM0w75DkBLwMWbgIAAOkgKjErPY9CtEGuNTAjXR9VJqMt8TkGQCZDp0J5Pk88GTz0PAs7KjWWH/AFAAAAAPwZbyfmLNMpAh0EBgAAAAACC9AfVy/6ODY9LTzXNZAqeh/6BAAAAAD0FuEwGj6PQrE99S++ISsNAA5nIDQoRSWKGPEDAAAAAKEaHCjwKwInExmdAwAAAACFGnAqJzVTOjQ5FTHcIIEFAAAAAHIUgx6eL044KTn2Mq8u5DNQN048nz8FPFcwNx0KBAAAAAD5F7YkfyttM0Y2ljdTOIA2mC5tKO0lvSkaJxAd8gRWHsMokyvUJbMYlQMAAAAA5hrbKswtKSU2DNEAAAAAAPwZkSHmI/gggxa3AwAAAAAzGGwu/jnSO9kzQx8lBAAAAABGHcAsZTFvLeEeMwTlH7Iq8i2gKkIgtAQAAAAAXh6ZK5Yt9CUcJaEx6TYxMkkhWwUAAAAAFg5ILy8/KkWNQ4Y6KScgBwAAAAA9FBQjbigTJa8hNSf9L3Av8yJnBQAAAADBGdArFTS5M9AqOxi9AgAAAAC0Fgwj0Sq8LBgoSBs6BAAAAABPGb8gJiPcIQUbMQUAAAAASCaTMkY5iDyfQJw/bztoL+oclAUAAAAAzQ+xLzc9W0OhQ21ARzToIF0GAAAAALwb3CRqLNwySTsCQd9AfjlJJtwMCQEAAAAAdhBcJqQzPDsfPPs0SiVNE/EWXCcoLRwocxZgAwAAAAABE9kxY0KJSOdHQkM+Omw31Dl/PQ4/iTliL7UaCAMAAAAAjBrMKDsxNjHuK3MlVibvJjQfwwsZAQAAAADbER4d0Sm2MuY2ZTUmLaUknyzbOUo8ujT2IRIMoSBqLVMwRCs+H94FgBLkI1k+EE1aUZBM9T4BLkYtric0GkQZcyHgJbojgxc3FuMiUinvJ3wcewUAAAAAyRDDIokpDy5lLJQqjSdVHM8MQiLMLJksVCPxE0cCuSN8N6s9dTqzLn8drAQAAAAAnAltH84ndCegH+sFAAAAACIpYTsSP207ODIaLeorvSaaHQIGOyR1Op9EfEQaPrszjCXUFJACAAAAADoXoCuoNC80TCpCFGcUPB+YJoknbSHmFAsnzzmVRkFJPkM2Mo0Y4AIAAGIa/CujMGkqTBfVAgAAAADrHScr2izQK2UrxyfFKw0wwTHwNPw2jT1bP/A/PDl1LU4VKwIAAAAAnBAaIHApByvGJJEY5xduIfsnHij2ILASnAJEDnAkQTefQQ9DdjpZItQaXyEcJHUkTCKvHMsFAAAAABEYjSA7JOYmFCfGI6MfCwYAAJcMRie7NI85KjdXLZUabQQAAAAAPBbqIDMlKSShHrwEAADhEtgiOSe1IhIY5wMAAAAAIxsyKf8vxy+fJiQKWwA/HX4jHS7YNDQ1XDWYNRA41zkgPXxBVUO3Q7I8hzYPLj4hsQhxAAAAAACYAl4vVTzHPus3vSWABgAAAACXHIgluCi2J6wmAi0gJxkiWRVzAwAAAADJFoApuzLQN0s36TH3JyAS2wGSCeooYDY9OKUvxBpEBAAAAABsH7AkziZJJ5csbjDvLegpzxzBBAAAAAAtHRkoyjL7PDFDm0WvQQM2fCkQLXot3C5jKMoT4wEAAAAA1RxqJNkk2SIZH38EaRgOIk4q6y1rLJgl3RdUAwAAAABAHmw0aD5hPoQ3sTBfMOsmuyD4I1gotSEnBgAAAAB3FSsk2DGFMkZEW1FnWQ1dplzVV35NcTreHCsDAAAAACId+yL6KGk0NzsUPeY95zvrNnIzrC/bKYQkbSL6HxoFAAAAADAPHyS6LF0q4RvtAwAAAAD8EA0iKSkoKEsdMQQAAAAAxAqgMPlDUUsYSxlE+ja2JjgUMQIAAAAAoxNpJkMuBy6EJgwYwQIAAAAA9Br1K9YxLi8WJNMNBgEAAAAA/BQzIcknUCdvHhcFAAB9G84vdTz6PlM27xrqAocUGiOaJ0glfCklKMgoECfDLgk4Djk3OhY6Hjg7NfQ19jtcOaQr3BBuAQAArBnCJV4rMCrQLA0rLzFqNhE1PC3YJMkWsgMAAMMUmycUM4U27THgJIkQ6QEAAAAAShEHLcU5rkZRTpFQHk2OQho36TY8NzE13S/XJpEW1gMAAAAAlg04H8omfSSAFlADAAAAAHMCuiANLf0tdCVvEc8BAAAAAOQQhiGSKb4p9iLeF+MCAAAAAJgbCyqmL4YsaB9EBAAAWhubKBcrYCIdBgAAAACdFkAtmzfOPyJGZ0jGRVc/4zy3PEM5IDLiJ7Yc4gMAAAAABRhpLX87GEABPE8w1TCvN5A7MTp3Obw5ezUzL4wj7RicAwAAAABXGd4iPCpkLZ8sECqvLBc1ITg4NHsuRC6MMwQ1Kyu3EcMBAAAAAMQZfyuSND04ojjUNSIxQTG/Mf0sfyKuD4gBAAAAAJoYwCBzJfUgbAquAAAAAADFHsksITGILCEfOx0tKEgrmCfUH5kFAAAAANYKIShHNqU7cjmsLuMmXC1UMqIutR/TBAAAAACdFHcijClzKpkmoB4qBAAAAADeG3wmpC/ENIgzdC3mHn8F5A2kJ/A5wkFMQMI3DirzJRsk0xptBAAAAABKCVgo5zU7OHA2IS2bJsEl4yrSNVw/DEY/ShlLD0jIQQU5IC2aJcIhJSqbMK0wmSh0FwoDAAAAAGIWTicULxQwKiziJOQb6AMAAE0HyiLUL2wzni6gIGoFAAAAAP0fmCcnKJQiYBkQAwAAAAAJHswvkjgmOIAt8RPMAcUP4yPILOQsWCIhBQAAAABuGmM8uklgTLdFljWZE0wB5Q8CHDQiyh5/EGECAABZCbMdNiRkIecY2wQAAAAAYx8yL8A3qjhlMXsg6RfgKeg+wkvrUFtP9UZYOLMsmyZWJeYwoT6ZQrY8liszDvEAAAAAAO4euiZ/J3sscy9zMjk2rzQRMEEs/S2ZNO41OS7aGpkDAAAAAHUZdSi5KwYlrxZmAgAAgSQGNHc6dTe8KXMHAAAAAIIUMCeJMUUzrCsUGPMCAAAAAOkTMyRCK+YpIiCwBQAAAAAZE/4mri1SKs8bCwQgGrohAyVyLi43vD0+QHI7JS7FEqcBAAAAAHoUGSjuMDgyci2/IW8OuQEAAAAAYhCrH9MkhyA5JWIsAytDHiUEAAAAAM0hvjRsQnhGG0GwMTgbFgMAAAAAPxg0LcE/2EnWSxJGGTmNKh0pdSI4HCoFAAAAAL4WkyUYMVg0hC/KJIclyCfjNj1BrUTKRFxB2D9jO3QuIRo6AwAAAABaIkI0STwCPTc2lyxELVg6hUA0PtgzoimLK5Q1UjruOKE1xz17SCZNck1nSUVHh0UfPRc2jzd4O3s5ty3mE+cBAAAAACYXoTGIPthEtEY5RcZAJDivJhwGAACvCLccDiqRLqopUxkVBAAAAAAmGbsycEB5RAVASTKMFkMCAAAAAGoVISSsMoU63Tm/LqsXAB5hJpcpViyPKm8iyxa5AgAAAACPKXg7XEF5PV4voBYyAgAAAACCCD4nYjvuRTZM7ktQRSkzNA+UAIwb3ip1MIItUSHSCHUAAAAAACQKcCkWPOBBjD2fLvARWAEAAAAAxBqjJi0qaCVSG+IDAAAAACwLMB0aJwgmORepAwAAAAAHFn8nii9XL2AoUyZLKO004zlqN0ks2R9EBEAM+yEiLjg7CUEqPx44bycCDdwAAAAAAJMP+imgNXI2DC01Ff4BAAAAAAUZxi+mOK43ri1BHt4g6ihiKNAetwrmAAAAAACBDQgf5ysPLSwhRwpdIWQqvia7Ep0BAAAAAL0SESUJMeQ1/jQxM+cxZy96J6QqdzGcNjQ6NjgINMwtFiPPESQCAAA1EZoiWiytLpgqgSANE7oCAAAAAJMIPh+zKgksfySvE2kCAAAAAO4O8R6DKtQsbCQJEd8BAAAAAHwNJCJwKoYprCE9GP0CAAAAADsXNCTvJrYgVhNOAgAAAAD1FS0zzj+aQc85gCbcBQAAAACdEr0t1DldPgZB0j0FN+opaRKxAQAAAACRDjoj4y2HLmEkNQqMAAAAAAAtIDIkOydTJ3QmzCZhJVIh3CK6K9M4xz+YPlYvkROKAQAAAACjD84eLCQgIKAQJAIAAAAAdQpiJ7IxZTTGL3EiSBisAwAAAABDG5wl8ii8JGkX4wIAAAAAwhTZMapBp0ZTQoU0ShwFAwAAAADPFTIjnydnI4MRZhNuIDQmOiVOH+0EZRm1IyQ1KEB0RipE2jzqMnAbIQMAAAAA1Rz0Kwk1ujxSPoA4hS6DHz8FAAAAABYjdi8RM50uKyH+BQAAAACEGrQgpihyL+UyDjJbLQ4iAiZmLdIvoiy6J+4qiDLaN304ATO3JNwmwiSEKMEnDyTsIjEt+jDDKlov4zYMPj9CJUNDP1E2higeLbMwzDTLOCs9c0GKQYg+bkAhRFlCzjpvJ4MHAAAAAB0dEihyKk8kXxMeAgAAAAAPEB4i8CfPI5EQWgEAAAAALRudIiUk2SGUHlsEAAAAAJgP7yDfKSUrxyMZDf4AAAAAAIgf0jdxQmJD2DobJv0HMwAAAAAAYA4AJaItjCzsI8gYJQMAAAAAzA80H5wtfjWbNZ8tiR2rHzQmSCj/J1wolytvNRk7kDx6OkU3gDQeNcY3iTupPbc7EjYQNO00DjREMtsx2jGcMPsswySOGeQedyXRJHwdhAUAAAAA+RUkIZ0k5yE8GoMDhhTEHgIn3SsvMhwzIy1CJTEpxioOKyQzcjuYPTQ6yi8EIeMFAAAAADAP/hzqItchYxy0BQAAAAD6CiQhnDTxOkQ6MjI5HXADAAAAAIEVZyC/JFshpBZWAwAAAAAFHugoeCpPI6YQiwEAAAAASBYfKtsx7TO2MUcx2ydkKEYjgSDpIpAuLzRpMk4oXyceJ9kvjzUiNpoyfDFQNyE48DKPK/0qJC84MbMvhSz1Kj0rYCugKnUpMiiIJk4leiZMKGQo6yfQKFgq0yrUMIs19DbQMw8sKSXfJQAoDiqkLEsvmjBEMAwvZS3rKuAmTCGbGwkFAAAAAE0b6iPOKpYwsDTKP/RKCVKMV6FaiFojVy9SUkqkQV8/1kETRW9F0EFQO7A7sTtZOto2LDUpOBI6gjVSK0oW5AIAAAAAuQvfJpo5vkGTQLY1tB1KBAAAAACmDX4cKyKgHrkUGCRFO9VCYj8oMYIZnAIAAAAArwIlH+4tPzL8LVsiehVPAwAAAAClDcYgYSazMIc41EZNTxVQ1UbWNQ0o2yoUK4wsbi2HL/gpXB1tBQAAAADWGXEoPTBZMZssICRiHYcEAAAAAGIjdkfcVr1bwFYERyUs5RPRAQAAAAC+JQE5tEHMQUQ59CW3EeQBAAAAAP8L4yaHMsgzzS31PSdLzlAATSVAIDR8K0wdWANQDoAlNS7cLCYhJQUAAAAA7SrNPTdFrkI+NQYZ3wIAAAAA6gmoIlouRjABKgwbOgMAAAAANR26JyIqwSRiHA0fey+hO3BBxUHpPM4xgB/GBAAAAABlFVsdDyStJ2QnByMgHhUdugUAAAAAOw0nIqgt5C18H9UD0RubJUso2SScHKoDAAAAADUJ2x3GKikuQSgCHXwgSy8DOgc+CzspMC4YMAMAAAAAixkzJ6Q4Iz34PFw8QDbyMoQk1hjUIqQp9C3uLAUqKyJvEG8BAAAAAIMZrSJEKJYssy5QMYU0LjXDMv4ojCDiBAAAAADjC9Ek+zD8Mg4smhx/AwAAAAAtFvcqjDeWOlw0yilqKhQtOSwzImwEAAAAAGgbXyY7MeM2PjYJMGMsyy46NiVBdkctST1Gyj2hLzEiWhmEBAAAAABaGrsppTIhM+4ocCIHK8UvYCqEF10CAAAAAEcd0iU3L4kyRzFwKx02EDzEOzA6ajm6NJg1pDwbQjBE9EFtO+wygSr8HdQDAAAAACAi6jIYOLo1Ii0FHhMFOxmMJI8nQSP9GP0CAAA8GZcnZysIKCIe9gMAAAAAKxqrLIk4FD1kO/M0uzUJOcg9PkMARm9EgECaO+gy3CKSGZwDAAAAAN0PviO/Lwo2KjjLNrAtcyC5DaIO4R4KKckp6SAfD6kBAAAAAG8atiIyJN0eoCOdJR8qRiq/JRAeqgQAAAAAKR/6KocscySdDQ0BAAAAACoRuR0WJRclqSMHL6Q3tTdBLyghJhacJUk3OD2oObUuDCMZKUcrxSg6I2YahgMAAAAA1xmdI3Yo8iV8GuEHsyBYL4k0bjGnJoMacAMAAAAAzB1BLEwwqio5Gy4hdjOxPXs/fzkgI08NSgEAAAAAjR11M3k6uTZrJ7QM7AArHGssSC5KJUoTyQEAAAAA+Q1fHqso3yvnJywcRQQJHOojUy7MOGBBgUFePdY8hECzQY485TLVI+sGAAAAAMYKICT8L/8wHih/EiICAAAAACENCx88LQo0GDNuKP8TECs5OZlFBEwCTpVMi0V4O50zqSijHfQO8yarNLQ8KjyENF0qERxlBAAAAADgGSU05kJwRjdD7zlSNWQxCDTyOMhDrU39TjpKIkCiLrkp7yzELBMw9TFuMn8pKBXKAQAAAAAMHkAxBDZrMakkoQ4vAQAAAAC+FkYwiTsHPMgxiBcwAgAAAADCDBEfuy1uOHg5kzS2KOkeewQAAAAAOxj1Mzs+MECPPvU8mj4iQNw9ozn/NnkurxqDAwAAAAByCZUgFzz/TblYrVqoVAFEuSZDBQAAAADmGfsqATHXMWosDiprNp9AjEKGP5Q09yBxBSgR5iWXN0RAwkDxOSgt4hhZAgAAAACZIvA3Cz8SOywrfAjAD/8keirPJHYPEwEAANQcdT3rRUtF6ztCIS0EAADtCoQkvS03LvQoER/3AwAAAACTGLkxvVKcfiqXW6KFo+maFoZsWzMl4gIAAAAAgRsrK143xDjBMSYjJhoOAwAAAADrFoEqMDThNKsrSRJyAQAAAACLClMcPSPgIVkbXwQAAAAAYiVVPtBK107CS4VDaTtuNdcr5RMfAgAAAAAeGrkqJjeMPFg8Pzn4Ns85ez7zRKVJjku/Q1A1ZSFcEQECAAAAAMwXxSlBMKUs7B2/BAAAAAA0CjUevC7GN/84hzKeJQcYRAMAAAAAdhhxH0JB6W7ZiImUBZZ6jdh3D1I5NTw2lz1AQuRBQD/ENjAnZRnEFMsiyCdTI+UUzAIAAAAAshwaJNMstjVCOx48IDmvM6YrYSLiHAEEAAAAAKMKtCQfNyg/Zj6EOLotBSvhLkAtBieLIaQfwwMAAAAAvhtqIkMr3DFwO91DwEewRFo6CiM0BAAAAADKHJ4pQTNROfg7DDt8O3c6Dje2MpYzGS90JcIPYB77I1YpyivmKLEhEheZAmoRtCE4MK85pkBLQ9w/YDSxHQgDAAAAAGgMESdyNHQ5gTeuLk0fIRoSKtgtHSaGDQABAAAAAN4jw1HPa5l2+Xa9bctah0N4LWsbOwMAAAAA9zO9TKdXzViuUGE9fCJfKWEuAS2wLqox2jJAKfUMugAAAAAAzh49Os1Fq0nkRFE7DDaBNac7UUIKRRVBlTXTFfcBAAAAAL4G+yJPNgBAwUCYOE4mbRPYJF8uBS2CI7gupzySQA07hyolCUga9SI9KYE03Do2PH02ViaHBQAAAACtGmEoIi1wKDIY2gIAAAAAdRwkKBwofh5bBRAjeTzCTA1UDlasU/RJizZXHHAJ7CEHMeg1gDHYI14PFwEAAAAAHRqlLXw7TEOvRR1C5joJLg0e5AQAAAAADBHiK7Q3Qz47PKAwtBukAwAAAAA/GAMo1jEbNqs1ei+cIYYhLjUNQy5LfUt5QtMtQQ22AKkWnCHnJTomYCSeIMwEAAAAAC4ZUikYMTQx4jHbOVY+MzhDMCkrSjHjMo8qUw8HAQAAAAD/BSsdJin3K3MmqhmjAwAAgB7WR3FZ+V++Xn5VUkliPFQzkChXHDwDAAAAADEZ/zlTTYpVN1SYToZIB0ZSQDEw+AcAAAAAHBrpJPopPCYFFt8BAAAAAC8dPS/kP7hWLWoddDZ08GkcUpcnpQMAAAAAhA+YNNVN4VqiXp5Z+EvzPuE6izuUNXgo1hV5FtQosS/mLJ4fiAMAAAAAhScvQYVhT3FIdl9x5WA+PGoV5iZIMecxKSmkFicZxCoWMVgtPx7YAwAAAACBEWUfiyq9LgEtpyw+Lv4sWCTNEgUTnCBSNKdAM056VF5T20oWOs4wPlG8Z3Rwa2+jZEBOYiVgA5AGpSKhL2YxjyldGfEDAAAAAGYRACBdMJE8IkUpRqo/9DGkH4MFvh4MLS8+CUqXUNhS0lIEUC9O11cMYmJkqFw7R6wfKAMAAAAAsxSqJb0xOjZNMtElExNWAgAAAABZARshsiyKLXcyszRqNrs0oio6Gi0DAAAAACQWiSKFJiwkAiQOI344rESwTDZSalPyTYM/NyeaIbMp8TLXNa4wUSX8EcgBAAAAAKUYfSi4MfU1qDMeLfchRBOHItUtwC8NLM4n9CQGK3Yj2S/rL9Uw+S6CMPM18jbLOjA8dTYTLTQIAAAAAMwauyFvKJIrKzJnOEw67Td6KdwPaAEAAAAAlhoxLwU/k0fHSZ1F5jegINADAAC2Glkqmy1JJ9MYwQIAAAAAig+oKG82HDm3MaAg4BlKMIxCIk2eUdNPi0jFPgYxTieFIp0ZywIAAAAAnA0uMFM+GEHlOWwnaQ3oAAAAAACDEo8v4DwDQZE9gzOgHCgDAAAAACMOyyJILaYyOzJLKvMeGhxCJ/8tjC3yJcsXiQIAAAAAeRjmIqUqhy0NK6siixGiAQAAAACWDn4hZCv+LKwlmhK6AQAAAAAEGCwmgDKbOBQ4yS+6G0wDAAAAALcIPiNVNqQ/tEGyP908cziDL1whAhkhAwAAAACbGqQnbzVJPyFCgj3xMJYd8QIAAAAAThv9KXc5hEXKSbBFEDdzFXABAAAAAFsTiiYSLq0reSCbEpUCAAAAAPMOyivHOCI8MDcJKRUPGQEAAF8XNCtEOUo9zDcKKXsSvwEAADkJviUsLoorvx6gAwAAAAB4EVYrUjYLNjorWBWcAgAAAAAFCUgg2ywhL0Ip6x0iBAAAAADxBegfVyibJTMh0CmXMnYyaCjIEB0BAAAAALYZXih6LSEpMBf4AQAAAABlHS0i3Si5LgU0LjV/NRk12i6oJiYgmwMAAAAA5RzHLSg73UEkQPo0ci/SLQ4o3iDHEjoCAAAAAK4SeyGQKFAqOyh8I6EetQMAAAAAiR6FMB84jDmYOHc93kJ5QZQ4jyAqAwAAAACFEfk2S0kuUvlTC0+eQycugw20AAAAAABqD48gKCbdLOIwuDiTPyk+eDxzNxs5RjgqMkQhTgSEE4Eg8CgqLKYqLSxWLo4uvzCcLEEhzBPiAgAAAABIF+IilSZ4IrUWKgKGDLokLjAtMegnBxFTFuIg5CIDHz4ZJQQAAAAAPAvnJdQ5IUPWRFo/WTMwJZEFAAAAACMadSaUKvIn1h3QA+gblTO/SL5T4FaIUkxFMyqeBQAAExhaI0Yq9SixMYU4uzwtONUoTglWAJEdFSc7KNojURv2An4W9iplM9ExuCXTDLMAAAAAAJYWwiGeLpk3iz01QOI90jf3M5wzJTYBNmYx1SwJJB4ZDAMAAAAAmgs+Ic84kUTcRck93i1RGBcCAAAAABkSpSU9L10xZi1cIwMR6yUaNxhC0Ul0TmRQWU3xQ5AzKzKiRnNPO06IQz8pbwXtFRIjxib0IsgalRG5K0o2jzWLKaELkwB1HW0wWEAKSAlJ1URVO8sraRSjAQAAAADcHSUpWy/IMuo3Uz8TQwdAUzWhHkUEAAAAAAgdGSexLNcqFyDLAwAAFBeUKQow6iz+HnMEAAAAAOsTzSDFKP8pgiYxIg0leCA+Ej4CAABMGh8gQyZwOxRGTkpwSkFK9ExNTVJJgUFVL5EGAAAAAPIGnirIOXQ95DeIKLoJYgAAAAAAFhTiKWEyRjT7LsQYagMAAAAAuwa2LEs9dEJoPr0vHAktAAAAAACYDxQhrih/JrsaSAQAAAAA5A0nIVEm3CHxEWABAAD7Evgd2yYlKxow2THQLpUnGhv0AwAAAABeID8yJT5TQI095DfVMR43xDjOMygmBAUAAAAAyhDHJmowjC5iIZ4DAAAAAPMZFCVCMQQ8REOhQ9c7aSXwBAAAAAA8Fm4rCD41SA1KDkPmOSY6D0C+PigyDBRGAQAAAACMGmwrvDILN6Y4WjYPMZIjAg3sAAAAAACkHgktMi6aI1UQGQEAAAAAhSRFNxxE+UjORrZB6TnENZI37z2yQtlBnTfHHyIDAAAAAKkKiSBrMyA77jh2LdwYuQIAAAAA0Q+MHnAoTCrGIvYKtQAAAAAA2QisHyszHzk2N8ksZSd6JNQgkhUOAwAAAAAuD7giAy9pMMc1ETwjOtEu6hfkAgAAAAA1C5sdDDG7QqFKX0mfP/cmWQUAAAAAbwZfKB1AzEu1TS1G1jMhHi8DAAAAADofwivCMXUzzDI9LNYsvS/TLzYothHJATsXbyvGM1cyfyZRFdkBAAAAAEUU8iAlJVMhQhM+Ddwq7DzVR1JMTEo5Q0E0EB11AwAAAACwIRg+0k1MVjJWmE8JRVg/pDQFKPAXwQIAAAAA8BhLIqUzwEApRxZHRkEwO086jDltMzEuGDKoQEVHM0XbN8UXgAEAAAAAzgX8IS089kicS95EHjN0DXEAog10IHkzDkajT51Q7ki8NtAaVQIAAAAApRfWMIc/vEbER3RCODXrJZkg3CY7KiIobR+aD8IBAAAAAHQZfi31N+U5wDJaIZYDAAAAAL4ahC3JMkgs9RZ6AgAAAABDBW4lDjW/PilAPzqRLjQhVAMAAAAA6RvZKGstoigRF1kCAAAAAJ8aKjBCPaRBoD2kMr0kaCZVJp4eZA1XAQAAAADQGFIpjCz3K/gtyjDkNRM5UTfUL4wnNShOLqMz1zSTMocl+BgoAgAAAAAYBHchWy+ZMUUpsxRBAgAAAABHES0nhzDtMEkpVBqQAgAA7RgDJSMnESL7FRUCAAAAAPoQlSElKzQ2GzndNIcjDw4JAQAAAABoH2oneirxK4Ir4Do5QzlGuUO8P8s6mjbANVs2Gz6ERTVIUUQpOYseEgMAAAAADBh/LWo3KTmiM48ppiVrLAAseyNIEn8BAAAAAMMWYSfoKg4stjKTOEw4kC+2HlAEAAAAAC8R7SBrKAIqAi1oM0Q9lT8kP2g4dymJBQAAAADDFCEnLi8UN2U3TTbYNu4yLSh5HfIEAAAAAOUAhR4jM/83OD0vQHxCrEApOV4uwB0fBAAAAAB6E/UmjTduP51CW0a0Sb5KbUjPPykwPR29AwAAJBJ5H9QmOiuiKjIjzxZCAwAAAACKHU8jZyeYK+QvezE9NeA2GjerMA8ccwIAAEMVsyE4JCseYxhRNOBHY1E8VDZSVUrnPuAsBhGRILgwmjY8NGUryx73GvkrVj1QR8ZITEHFL+oTqwEAAAAAZxe1KyIzMjE7JuET4QF3GkU0fj+sQdg6MzDrL+w3hkKzRphEsDnFISoDTxzBKBMuvS76L/8y2DSXLJInnSSVNvU+pD/SORwu7ynrJpgrQShnFbEBAAAAAAEGRSExNdU7PDfjJNcDsxPlJxMxZzFNKWUYZQrMIfYuVzJpLdokCykgLpswKirzGRMCnAxCJkM2TzuJN7grXC/XNUo4gjImJUoXeyA2PJ5MtVOcUr1KdD6YLi8kQhkaAgAAAAChGawpoC1/J9kXwgIAAAAAaQxRLxRKelmNYKJg1lqtUFNCHDN4H8MTxCDMLQ86xDvsNvQsLCToMOA1mzhSN24xJSqpI38TAAIAAAAA4gWOLytGg1IQVjZSL0mXP5g0gykgLP42FjoXMo8jogvQAAAAAACxD4kuOEIwTQ9O3EMBKqkFAACOGp44n0iqTqtKsjw3J2gcWwTRJvg9xEfxSA1BAyw2MQ1AgUZIReI7GyUcBAAAAAClFbssiDRnNNQt0C7eObA92TigMXY95kmhSxJEpTZJJnAXagK7FtEnhzdPQoxJhU5VT2JM8EQ5OcMfCgMAAAAAxyD2LnMyNS0WHpoCAABaHQspGCsxI3cQWwEAAAAAggSSICsqiSiDHu0DAAAAACMJsh7WLZU0LjL3JCkOHgH6GQcq0TGyMGgk4QQAAOYZayKqJ2oski7rLaQ08TZpPFlCUkBWOQY740TxSIZFUzgNKKEkNy2NLbskQRENAQAAAAC/HbsunUD6SB5JKEFpMDYLSAAAAAAAKA+NJpos1CepGN8BAAAAAM4N/R8+KqksIyjDHekDAAAAAKMYeSLNKFInNhrtHnYuSzqnPf07WTF9L283/jczLaUKUQAAAAAAmhPFK3s+wkYCSBhElTqMJ1UOxgAAAAAACx2dInEm4CVcHjMDAAAAAOkbVizxL3IqXh64AwAAAACSG44nYC5QLuQjegSaDN0gLzRNOk42lTOLObhAjEDaPTI7FDypNuor3R58FZACAAAAABERqDR9RPFI9kVgO4I1EzuOPC06UzgKN3U4xjN4LF8i5ifxNxFFbEjkQtkz+hiLC5whjjKgQaVIn0gKQVUwnxbUAQAAAABoEx8dNiUQK1YykzXgNXM6Fjs5OUk9TEgRTvZQqVG1UZFS8U96R2c73iTUAwAAAAC6JLEyUjoIOwY4yjZEOOQ3/TQoKhMSTgFnCVUg+yfjJOUarhTZI/YzHT8/RvBI0EewPkU2sCdUJ68iHiRTJAsm4SZyIwkdfAS9Ff4eAyvwNIw8A0LWRQlJAExaTvFPh1IHVYZWK1Z4U2JOeUhPRJ5FXkXLPoMoNxnEHOwi1i7nPP9Bhz8uNu8ngB7EBAAAMwu8MBo9iz+FOnwvPiJ8Iaot2DpUPkM9rDexMl0r7RphAgAAAACUFhEnAS7KLDslCh5hHCwFAAAAAL8HDyyRPwFIWkkDQRQxpSHHGbADAACvCOwnBDv2Q+hEN0BFRelOlVVRUxpIaTCGBgAAyxzxJdMtvjD8LzMvSzJzOZ8/YUNQRpFHTUbqQ5NBET6RN9ovaiyVNLg77TqJL0UZAwIAAAAATxuzK1YubSWaDa4AAAAAAEsd/TEfOpY4bS9bHM4RpCD+J3sx4zuCQE5G10TlOQopfRq/AgAAAACcAsUj1ji9QDdCCUD9PkM9djU7KKgawQIAAAAAaxY1KC4tuid3Jks1SESbSHpEkD7LNrsx3SmTGWkDAAAAANEcoyx6My4zryv+GuMCXxdYMCA9oEAhO9grihhgA+IfWDYZQ0JKsU+rUd9Qqk0NR508PDGiJuEfZgMAAAAAmwzAI1A/zEtdUAhNg0IrMRQncRcRE90ewin2MLMzgDbJODU1Ci+tJC0NzQAAAAAA/xMPJu4uCy6TIcIEAAAAAGEYwCTyLEstpS0nOkpGU0y5SstAeissBQAAAAD3CfwqcjzyQ0VD0TlHJEYDAADeFws0pUEaRSc/LjUXNQVCsUVHP9crohbsAgAAAABwIRU4gkfOTcdPsU3lSBw/dTvIOBE5LTTaK7ko5yTZHocmLjm1QK0/LDa3IhMgfDc1QKw/4TbiJMAYXCBuKA4r3yUVHIkqqTQKNHcoXg35I5csLjH5MOIqkyAtJkYv6zMcMpsxKDnyO9Q3+y5FKegxAzyDPPczKiKoDRMBAAAAAIMNVS33O9VBjkB9OQwu0gYAAAAAchxQKKcpOyBMDOwAAAB5EegfNyXXIDQdPioxNIE1hi9cLosyQzv3QHtAZT0SOA409i28IK4d5yXCKVcvMzXKN2o4/zJZLJctQi0ALbos+S+BLVMrMibsJgMghCPiIhkc0wMAAAAAwgtJHA8jFi5PPdZBb0CGQWE/oDs6OKov4RkBG/MkWifuIS0XrwEAAAAAkQ4RLc84STxlPUU88j35PYs/MEF3PugucBslAzQNWS10PD5A6Tr5LN0WEwIAAAAAbikuPUhFTUQ9OQgj3QMAAM4IrywxQntL40swQ2Mv5AY+GygpMC2DKNAYDQIAAPQJFCD8KGopTS4RN6Q/KEJWPTEtWSOIKVAuRClYGCsCAAAAACgFJCBBKioncxPSGJUpjS71MmozxC3WJ+saxQ3PIlYquiVUE2ABAAAAALweXSezK7cs1iu4JzIdqQIAAAAADxWGH7sjiiKaG/gVuzO6P7REFERQPLQv1CjZMUQ7vTzxNxsvOSbmFpoBAAAAACEjyTmyQntCDz7JOBk2mzLHHsICAAAAANkZAyK1JDskcyFXHCQQOzQRQiVFPT9qLmUSoAEAAAAAkRnaM0VBCEjTSaNIfkSuOyAq2gYAAAAAWxz4LqY3mDccL1gbpAIAAAAAoRHtI700OjzwP7xBIEG8O+gsaCIxN0xD4EU2Qis5mTErK38ctAMAAIQTFyMEKPsiCBQaEyYvbTzFPlE3ySSaBAAAAABsI/g3SECCPpQzviFMAwAAAABnENQdyCOYJRskUh2TBAAAAACWE3MkZi3gLJ8jVyLELsI16TLYJN0IXADjD4YguSW6IC0UigIAAAAAYBPcJ5ssDCjfHkMDAAAAABEXxyCtL+w9BkbBSapJ+kXjPss42zE8K+kgxQIAAAAAGxCXIskr1jcTQshH4UfbPSwrYSnwMII3vDlAOH0zbygtKTUmoCvSLR4tiij6HcgCFB2LJjEowyTwHXsDAAAAAFYPVSe7NqY73DcsK3YKdgBLGj0gHiVLKi8tpC1YLjU0TDdGOlk8+DlcMbwn1SHhHO0VoiDuJHIkayHVG3sCHBctLmo5DD3COxo7Ij6lQnZCLD3RLGsJTQCkGlErqC8lKzcjZSEnN3tBTkN4PH0vkCXvKR4n9x1SAgAAAAAtFpc2CUdQTBtJ/T0AK+gFEgAAAHkerUBqTHlNeUWnM/AUDwEAAAAAJxCoIfUpRyoEI08TYgIAAAAAChjhIoslsyGSFgMCAAAAAIcTEiWOLeExnS82J/Io7Di0Pp491DdFL90wUzw5SCpOnU6DSUg+dS4RJHUcpgMAAAAAThiZIgEoUi4iM3EzGDHjLaoyMDisOKgvpSzUL3o37zw/Oy41NjhWQoNJSUhqPVElSQMAAAAAsySDMpI1ny8xIIgCAAAAALQVWiI0KoMzPkJITyxUU088QJYhcAQHF2wxcz2kP0k9mjY1LXQiWw4uAQAAAADxFY8nzy5mLekkeBcHAwAAAAB3Dp8gviXgH4MPXQEAAAAA6ReLIC4p+C61M182mjpfO0w5DDUEK80hdixsNJo0zi0MIf8QigEAAAAAnhJfIAUrbzILMwAvvCohLYEuaSyfJPUPRQEAAAAAcBORI4sqxSxgIfYux0dtU4RVuk8fQrMr+hvPAwAA3xvHJh87/0WJSypKSkDjKbAe0CtkLq8k5xdrLuI+s0gzSQ5DbTdTM6AvGShUHt8CAAAAAMcaAid6LY0tqSYsE8cevTiEQcc/zTjsKCQmVyu6L34xoTBJLu0qfiX1HOcDAAAAAP0Q3yJALOIu/C2AKIMZ7hyzLk5A6EmpTIVJqz+TLpEHGgAAAAAAKhifKYYzwTdZNuAwCigbJWcm0Cd5Jx0oLSouK7Eq7CjRJksnKSjJJL0eJwMAAAAAThDrHOcmyCcTIIgPZgEAAAAAKhLAKCI/V0zLUjBRvEv3Re4++j3DPq493DfvM+oyLDdDNYAsCyK7IvI6ykb0RwBArTWGMcQxyy1oLcUtKC+7MDAt2ShlJZUckAMAAAAAFRmOL1g8KEKNPJUvSynjNS855THvI4od8gLUH0U16D3APCoy6xypAwAAAAAVErIpWTyHQoE/aDKLJZAQ0wAAADMNHSRYKm4jPwYmAKAR6DB8QJFFLULxM8oUDQEAAIQaoiIaLkY57UJoRpZHaEdJRWBB+joYLqwpPzIYNvox7SaAGlkDAAAAABAinzQxPVo+XjmBLrEbNAIAAAAA8xgaNmdHxU3nSdo5qClLNCk47jZjN5s9SkgTT4lVvVdrVVxOlkJhOmQwpBzMJv0/RUx1UN5NdUV8Paw4HjXFKiUS8ABTIDctIC+qJgcLeAAAAAAABRTgJNYuHzLqLAQchgIAAH8YVCOoKi0uvy2dKZYi0xkNAwAAAABUH4skeSYqJ2Mj9RnOAQAAAABhH8E1gz2pPsZApEdUTQdOpkVCMUwoxyw/KZ4ggQIAAAAAXBnCIV8vRj2CSalNrUw9R6xAvDo4Nwc3jDVpNFwyFCy6IEAWpQIAAAAAIRxbK3kwoSvNG7UahSItJxIkKRbiAQAAAAD3FFIleymQL5g4hztcOM4pbgU0Hboqqi4vKRMbFwMAAGMHwCFsMCI2ejqOPh5AlD+zPbs67DxWOtoy6SIUCbIiPjDwMcMn7QqBADUSwCPEKTMm5RhPAgAAAADzHPQlHioJMnw3BjdHMeAiAglyAAAAJxQvJEot5i3KJDYPNhUiIeMpXi2rKUwiciG8K04wTzBNLigoNRh0AQAAAACsDekqEDQuMPccAgIAAJkcciW8MGI7gD60N5Qi/gMAAI8pD0N/UshWaFTtTRFKNEe5PGkkRQMAAAAASyl8MnMz4y6fJsIEAAAAAP4QISlpOLw57i7zF3YRwR4XJlsk0xUzAgAAOBtaLQhOLWb/cbZzMGuZViA0aCTrIJ4lESnBM2Q5ozegLUgcFwMAAAAAExlAKlU9QEdwTF5KVkKsP6ZAckVGURlpBnkcfhd6yWv0TgIYkQAAAAAAcRZwMN0+ckMqQ6RAsT51OXU06S/NL3s8nUNnQ108yysqG7IJbiWCNrBFc02sT7VMs0NHMs4yQk0EaNx0GHd2cA5grUm+QvVAyUE2Q+NBnToLLMoKVgAAAEITiSp4NwU6jDSXN4o4ODUCK7IhbC34OS5Cf06bVOhW7FOYTKQ86ikWEA4XxR+MJl4p6iVwLCpFG116ZntlL1lkPJMSpwAAAAAAJCEAPZROOFj0WelTA0kvPt06dTlFOvhAX098VdVRT0TqK+sa2gIAAAAA/g/9LDE1EjZxNSA7skfPUWRWClbkVXFcql5GWbhIvj5aRtNLoUeqOPYYUgFuGZ4pPTbjPWw9RUE2QsZD3UKiOmoqMjpqS3NReE7KQxQxdw2QAAAAAADmGFc3/EqBVSVYulP3Ri03ujc+PCQ8wTlHNb4xLzAsL1AuSjfrPSJEl0fIRjw+Ty+2NMM5CDlBL1If8iZJN05CQkayRPc99i4CE1IbGTYNTdRWC1fXTAQ3Ayr0MF42yT/6TYZWcVcxT2Q/SSokJ+sdPCP2N6JFDUuARw05Gih+LX09p0jYSyxGQj/4PDlCSkNfQpc/2T1wOsg07y3AKRImbB63Du8ehSb6JYIt9DjOQB9FJUlKSxNK00EoNqk0MTfCOc403CzXH/sUwhzpIAMkESSJIGAbLgP9GyAs1Dt/QnxEwkZ8RkY/5TTdHYoCAAAAAFgDziOQMbgzbCxiGToeVC5yNbQ1PjCaI7kW0gEAAHcetC0BM0wviSUCMLJCUFCSVVVWQFBRRTc6ajBxLPc83E6UVeFTUEpJO4IoqgXqFX4orSwnLOAqlyqRI/MUrwEAAAAA2AEpIrswmjTnLj8oaTLrPkFCLzykKasd0CI7KikuOy4aK88oYCezKqkiZCfcMJ82LkAjSvJNXE7OSYBA+Dj7OQNBN0FaO6wv7CZdJJUfZQMAAAAAZh69LH02ojp9OVs3wjc5Ns4wgyR3D1YBAAAAAJQPdCG0LkUz0C67IUIQCiPMMhY9BD8cOFMsIScDK/YlYhejBe0jPzTNPeU/cDnXKXYGCAAAAAAAeAq8Lt08GkCUOY4lMQMAAAAAsxvUNAE+mz4hNVMdCy7lPl5K1kyuR9o4USUWA1kh4TUYPd85eyxEFl4BAAAAAJoHhCMmMpI2cjFEI0QS6wAAAAAAOQw/MhRN7lkhYE5eHlUKSoxF8kLuQ55CkT/9OUk0ajP2LOsa4QEAAAAAIwzvJ086GkH6QXtJ7VQjWpRW/0rLOvklxye0K0At7ivZKPkrWDB2MhA04y/AKjUlzxs7AwAAAACNEzAp+0B1UyhfwmEQXU9Rk0PfQAJCfEWbSlVOQ04tS7NBGzqqN/U74Ts0O8UxegxgAAAAGiX5MVE6U0MpS5xV0mAQaHVpMGPEUjk5lwcAAAAAoxevKws0CzZJMrMtxCzZKTg1d0HwRGlACTCvBQAAAACaDLQ5YlM3X4RgUFiIRUYctAEAAAAAXRYTICUiwyCzHq0CAAAAAMkWijeYRgBJnUyqWSVjMWQdWzNDcyQTE0YB1SvXO6FAEz2wL2EGAAAAABM6ok/OWJBZVlPxR7o+3jrBN0VDd02qTnhJOEjZTSpQzklNNL8HAAAAAOYPzj/wUQ1XAVGVPD0RqACAFsUhRzLrOkk7FzRaI6MVWTHCQThIEEa8OuIi4wMAAAAA5Ax0JLkzlDoKPQA+Fj4mOQQqRRpBAwAAAACEJrk6dUIbQec2IRYYFjEjGC7KMosvkCJnC7YAAAABJvdCqVFhWPJYXFVZT3JDTzu8OOw3QDP0IgIEAAAAAHIR8CcAM083LDSWKZgluyp2LXwsbivOLyExDis+Ky45uEF8Qpo7oy4OIB0JgQAAAAAA0hyFKtMuTisBHjoeMCX2LCE1yzrfOkw10SxOI9EYuQEAAJcMaSKvLYE5IERSRodHckHzN3YlvxfnAgAAAAAPE8EjeiwcLfQl2RZ4AgAAAAAGE04m0i/iM1Awqy8lLukoeC1MNHI28i83LugqOyqLK14niiTQGPABAAAAAHAVkyXJLxEyWCtOGdYCAAAAAHwkIzZEO1o16iCWEi4rNTZ3P/ZALzqaKMQOpAAAAAAAJBiHKZYxYzD4LaUqiSs+MCMvSyp0I2EZbgIAAO8cIiyAL+cnYA+ZAAAAvCWpPJtHNUnlQZUw1xIGAQAAAABiGNsjQy52MQE19T9jSdxLJkdBN2sdZAJtGl4hOSWsJhslDyItInApbzSYN6ExOiPSBAAAAAAXIvY8fEqfTSlHwTuIMb4xIzPpLR8hcAIAAAAAzh0iOC9JyE9mTcNBIiaPBM0hkTWsREdKM0buNV4jVSnHJQ4V7Q9qNJRB8kPBPaYu5RjBAQAAAAAsEf4lzzEpNYg1WzNdL4o5p0O5SBlDkjToKhIr2SpXJBwT1xZ1JpsuDjC0LSAqbCbxIwQm3B9JIxUhOhUYGlsvxThFPKU3FS22IgIaywIAAAAAvhZtJI4rWig/FTsB3BZJKhAxDC/FJhIcRhYpJxk3Uz5DPRQ2gCgpGtIYMTTFQ+9IX0ReNDcNcAAAAAAAlBjTH6QxmUqeVZtXjlIpSQ9G3kRYQI85DzLpMSwv+S4oM/Q1GDdoNToveiPAGR0fyjZiRHFNJ0uYRVJHhU3TTjRNm0i+RK5CzD1+NaY6501bY41t1G2HZGZNCCJtErAdtSPpIoMXVQIAAAAAixjDJ6MvMjbtOAw97UFFRLBEuT8FNOYgiBNbOvtI8kzMRyw+lVWbaJ1we2/AZExMiiugAwAAAAAAHXA5/Ue5TadKPlPjZgdx/3DSZulQbDEzG24TxBk4HGgcmyoTMOgtGjUUNiQxtS+xK94juxH5AGopF0LXTEFOMkesNXEKOQAAAAAAUytDO/9G9ErtVPBkXm20bSdoWWDpW4lYWlT2TlBHHz7NM9AyGjiROCkyrCbmGloCAAAAAPobvyClIjskCCW0LEM8IESqSFhMy1R4Wt1XDkqcNeI4gUGdRDVGe0UNQLQ2mCaPFQoBAAAAAP4JBCe2LjosliLPExcNKSCcLeAwrys+H0ICXSp0RuhUaFu2XMhYxE56P3MpYAMAAAAAAw/QJO4v2DM0MDQj6A9BAQAAAABpGREk6CQfIMAYaiGaQkZQ/VUvUwhHIDEEJxMlJygvMLo2lTTnKVMSAAAAAAwXHyqvO+tAkjtNK/IaQgIAAP4WNzXUR+hRCFJQTFdCIDTuIZILSBUmJKk1KEKfRvpEQkIxQoRBeztJLJMO5AAAAHESIB/oJGEhZg8RALYcMSEtIn8w3D3ZSNNK0EasOkskWyFCNqlAvUKAPCwurx+6GesoBTi6OzE1zyn0JJkpoikoL5QyYC+gJggkHysaLSAkowowHj4q7DEYOqBFm1AMVhFVYFBCTKdHXkGiO2M8RD4dPOozAiV0FAAAAABOF8MgMyyUNRo9r0H0Qp5ACTscM34prSPnINksHjzcRjlI9D8vK2cSgAAAAAAAlxWFKNcz0DYuPI08Sj1oORYvQyCkAgAAxCYPQCBQhVURU1pJ8T+5M3AemwMAAAAAoAzBJ+c4kD/lO000ayiYLREp4iOWIHYCAAAAAMwdaybLJ0QtWzTYOAk52DE2Hx0CzxtSJm82ikAEQ4M/gECPR/pKeUTrOYEpZiOhJfMmDyXkMU40/zTMMK8zXjv0PVU7ZzQpK+EmbSGCKpxAhk5dU9RQ7kbNNgYiCRlcMalATErdS4hEizMOHXIBpCDfOHlDV0VVPyA1zjL2Nfs1UDFWI9oZbyQ1Nkg8Jzh0KVwTBDUaTCZZ3V8JYN9Y+kfDNEsxzTeuMyA17jqQRbtL+koGSfpMWFCOTRFBZyhzEQAAAADgHYYjwypKOwdJTk66S7JBfDS6J2knTyhnKBEwRD3xRuNOKlB8UcpQJVBcTGtAojTwNYc6ST5vRV9J1Em+SYNKUU6fUGNODEXCNe8fYR7lIkooVCzOLyc2jUIdTkJTHFFjRlQ00RwOALcJ8So+PUhHFUvASMc+iilUKE04MT4sPS04czMMLYot7S0sLqEubDPCNm82gDBjH1gBoBnKMyI/xD+hNZsiJSJnLf0xJjr0Q9dKOUr+P3EpegwAAAAAbQBeIp8tTjZtPaM++jcIM54sRRYHKf47FEboSZ5GHDvwJngoVDhLRthOC1SWU11PnUYIPuw8bj7tRJxGFj76KlkFAAAAAEEAoCDfMQQ/QUg2SahCeDUVLSkimi5FPr1OU1WaU0BLY0P1PZQsaxUAAAAAwQCtEfQjiSvoMLEyGizYJW0XAAAAAJYCHCmAOIw7RzTzIiADAAAAAP8AQh8kJsgskjE6MUcywjHjKIoYAAAzAfwawSAzJJAjSx0AAAAA9A8WIuooySbJGjkAAAAAANsCFCbEN3A+zzxiMvQmbSlHM0I1OjAGJVAVAACkAEQSXCNcNJRETUvTSs5CATE5F88Y8iGoJaIjaibeKtApgyL2G3AHeCIuLBk2SD8CR45H/UAGLXoKAAAAAM4AIxgWKlEykDElJ3walSPbKOEi5w4hKcE+s0Y8Rj49MCzcROpUZ1lmVCtFQCxhGLgnCTXmOx48qzvgOk888T0FQXFCxkCiPwJFdUk3SipJQ0ocSvdByiseFWAzeD8qQ0tAwzgbK1cqxioFMM41GDdlM1sqdhb2Ou5PelpvXI5WQE9mUXhX6lhFV61Uv1S6VCJVuVS7UspOwke4PAsuWCNZI6QuojUrM+4r9SBhIGAiASukLC4lghEAAAAAGxj8Jko430E5RndDx0FRPh8+8TUiGdMc2yeyKIogEBFiAAAAAAAYAPAS9yixQhlRsFejV4dReUSAMCocFwFlJUo6HEXjRtk/di6NI2soqDBMN9E6Wj6RRkpQblSiUYlFHi4AAAAADQCtGw0rCzY6OXMz4yERDoAmHDhCQP5ALDhbHQAAAAD5AFkYDibRLKMqSR0mCAckejgxQ59FL0C0Ms0gaB7RJkwoEyyxLJs550SaRHw65ieyKxJAek0gUq1RvEymQ2wziBgAAAAAIwD6B+guCUGSS4tO1EnFPUEzOTo2Pu47mDCyGAAAAACYANQRJi+iPDM/TzgYJgAAAAC5AQUgkzOxOu03rS66MTk5JzoeMhAnsShvPltJ6UvsSPBH6EptTuxNPkZDOIkwjy/nIZIPEQAAAAAAIQEnHMspLC6sOR4/XzxLLgAAAAA7HX4weT5NQxk/1S8NG4IjkiaiK4U0ST0fS3FRbVamVBVPUUe6QOo5PjMINZk3XDoYOhE7KDQNLIgRAAAAALMA6hAuMaM7wjqoM8or/ybiIa4XYByfMhM8lz+VPXw3ES1OFAAAAACFFc0o1j61SepKD0RbNaYoeSXjMoU7k0klVJVazFvZVjVL4zscMYwxlC98I3UXQSIBK3kphibbJP8oyiSZGIAAAAAAAE4AAxYFIaormDllSShSFFW5UF5E4C92FAAAAACQARcb7jEIPZ4+nzmNMXUqoSasFgAAAACxAFgT+i8fP51J007US55DrDo1OGo+3j7tOvg4/TMUNoEwniwSJ0olNx1VADAB0xnaJdEp1CMDD6carisBL9kprCAJKDI+HEj6R+A8+x8AABIAcAQfIzcziTOVJz8UAAAAAPcXUx7RIdodehI9AAAAbQIBItktjC95KTEhAAAAAJUBqB3wKNYqaygjKZsr9in+I8gYHgERGEIm2CjGIVIdMCdLOfJASEX6RN0/tjTQIJ4AAAD1AbcdTC5rN6g9CT/LOsMwtRwAAAAAGQIOJe08I0eVSN1BhzGkFHAUhCPcLrAyFDc2OgQ3yTm7ODY5izyURClHPEVgO6A0GUKuSuxMFUbdNMoSAAAAAIACmiKUNL85rDQgJAAATgGzGRci1CTDIfEXAACzBnAgoCxXLechmAYCAAAAAAAXF9wllzUqOXA0DioqJPIjeDIhPltEbERUPoMyzB0NAAAAAAAAAG4bBC/NNW42ujIhLWww/TgpPzw+UTYCMZAuIyOYCBYAAABIGqYwckPRTfpN/kMtKpEAAAAAAC8QBSLnJzgiehTzHtUnfzCSPixGaUhcQ445wTKSIvcZUAAAAEYA1An1IjMs/Sq5HwAAAAD7ATQr10FxSS9HTDtZLg4x/TEiJeAbjSnVMao3iTQ5NLQ28zW+NGNAvUK+O4M2NjuSPEI4ky5QOkFBSEEPOMAyyDQQLlEPAAAAAAYBtxspJ1owG0DRTN9QR0+SSC09ETM4JpcAAABnAH4MTDRhQrVEdkD7PEc/UD55NTcnQg4kE88kZTgqRZFKWUe7PrE+ZEaDScdEFD1VQcZCiEPEOjopAAAAAGkBmRuUJPUnoSaHD1QogD25QPU3jyU/JxYn9SI9FQAAAAANACEddzHrPJJDZ0mNTcJNXU3GTBxNM0y4TXVNEEyIRspDSEXsRjtDxT4CNY4jpRUAAAAA/wC2F/8vU0OMS5NPKVRaVcRSlEoePGwu1S2FLJ8kjAuQGZMxzTzcQ2BKm02cSrBE/Tv3MDAy/THbNJA33zl0NIonUwYAAGgA7w3YJIExLUF5S0pOp0rBPKkkbgDaAbUioDWRQVRD2TnTLc4yekelVmBcX1m0Tg47kipCJhkt2yzkI0sVYheRIqQmpCqHKhEnDSV7KG0yNj+1SHxMyEq5RsFBEjrzNdAxMjMsMAUfgAYAACwBxBcZLaE0MjlnPEI2bzSMMmQvYC6yNFA2ni/WHCsBQRhJI/8kCSIAHIcY3CT9Lc88vUYKSUVDXDTeKKIjWijFJlcgfyTgIb8s7jWKPAc+9zibKOwQVyKbMlA6LUBeQ1lEmT/5MGcZAAAAAAoByxnyKPwv2y/ILSsv0i5KJyIeQyMPKJclxR0AAIgAERuLLmc0kTUVNa8xOysaGQAAkQDqGv4l5yn3LxQwRS+bKekxuzJWPek/x0BSP5w1vy8VKtEvei8jNME0Qzq3O3U0xiUjAPwAJxthOepDJ0N3PRM2lDgjNUQtLya1LZk2cztVO7Q+KkIdQZ85RTENMKI34T76QA07QSxwM8BA5UTsQRM9vT3FQEw9RjSGJZImwCgSJkUkritVQ7BP4VMHUhxK4kCfNtUx/y9TMCYrDi1MLWYp/yKoHZIj2DPRQBVHvkapPbIypTLHOU45vy7pJx0r3zj2PeY6Dy43EQAAAADrA8Et00F+SRtJRkOPOX02HzbYNEs0tz/7StZRGlA6Rj02lDNXN5g3nTjkMmAnghc9AC0aDjB7PvxF4kbvPx4piwaIAvwfoyzFM3k3BT1nPfQ3ayzVHQAAAADjAGAV/SG1JcgheiTmMF1AZEb5ReJDtkHqRAZHMERlOskpKiNZL945wzlgMR4vyDdEP3hBMzvtLvIgYAAAAAAAiADGG8glyDUzQjRF0UB8OMY6MkSmSiBKX0OSNZQodCPrJRsjoCjsLQ0tkCrXKRUmdRnqATIboSayKU8klRMAAAAAlwB7MNVDYUymTDpH+j7cNJUfAAAAAJ4AmRC7NwxHolBkVf5WPVfmVVxSfUtCPh8j3RRZAHwZpCClJVEoeCjPJ7k6/kKbQr07RCo4DgAAAABUAjQqIThVQHFFFUOWMYAZ8gEjHBkmMCuqKEMhDhtfIkokIiDcDmAAbxLfJhAt8Sq9II4MAAAAAAoVdSZ3NLE+j0SmRVxEyUSfRa1IulPKWfhYNVE9ROo7lz/hRY9JQEl5RqFDYT8FOdIxciYAAAAA+QBcE40uPzwdRctIHkeuP58tnxcAAAAAvQDHEZci2iz7Lpwq5yovK6EuODBuNbU+l0YXRxE+5i1TDwAAAABcAYYWjiPBJx0xojwGQbVAuz0vPZk/yTukL1QazQAAAAAApwBpFcIsBTLcLBcfdAk7HUYlqyz3QGpNFlBLTM9HOkh/TB5RsVOCU9VQBUtqQVs1TihfFQgAAAAAAAMEjSsvSNJT8FTETQ9AEzrEOkxIPk0UTI5FljeCKLYftyk0OCA8rDWuH8YYjC8OOW46LzXUM9c/6E4tVPtW+lgkVsBQO0o1Tt1Qs1T5WTpgwGG2XalTfELSMKsp3x58Ed8AAAAnAEYPgCtcNIkylSdrEAAAAAAZAM0FNCp+OxNEdEexSR1OvlKAVThWHFNATDZGMz/4OINCe0oGTfdKI0K2L4gpMiR4MGBCQE+KUdZOSkjVRu9FB0MpPjcxJxwAAAAACAFXGF0yhEJVSLtECDdmHAAAAABBAbwrC0ANRqlMqU9HTQFHjTuZL+EqcCGvDQ8AAACmAtYkojgGRCJH6ELPOTsv5yMFFyEROSmVPDhCzj+1P6VG5UyrTRdJcDmKIwAAAACiCacg1yoLKpwd8wAAAAAAbSgoOTg+Oj8QQA4/GTsyNi4tci7CLEceAAAAAO8A9xNpNHlLxFWaXEliaGX5ZHZhUljxS4tCAj1/N68m1xoAAAAAlwAhHLIkSjL7OXA9Ij/jP4c89zQyJ+ULIAAAAFIBsxrrMLY7bkPRSN9L+UyBTENK1EIIOOktRyGQAAAAAABuFMksGjeuOLg1yTATK4kstDiMRb9JMUsPSMhBHTeCK0Ay+DwpQTs/pDdzKxwdAAAAAEEB9BYCJ2ovui//M9Y1uDbUMyAyzjJsM9MpqhudAAAAAAAHFz0ecycPMBUy1C4HKOMiHCf3L1oxKjERMmoxhirkHqEQEQAAAAAAmgHaHrQ5+UR5RKY4Cii1MmE5WTYgKnQRAACvD4QkJzdxPp1Awz88QnhKCVHYT4lHYzuOOMFPt1opWrFMWCbkPaBBL0MyQsg2NyxgDTEAZQHhG2MveESKTE9MPkaZQEE0ISVfCAAAAABYAPsL5iQGM1U2YS+LGwAAAABnHIEkejBeO5RGJE07TYBDATBhEQAAAABzARQXPzSpRClMqUy8SCBJEFAWWCtfNmLLX5hVdETzLIclEyvSPgVKVEyIRWo16SOdJWIoqSlvJoknJx+YLf03tkLMSgBKhERkPng7RUCzQbJC/kOmQi8+OzFNKAolkBcAAAAAPAD2C2og7DGJPCY+iTi+ONBGW1JgVv1TL0lQNgkptyw2Nq0/aEbQScRJRUcBRC9B5z2uN0szJi+TMtIrxywRMYIzNzOgNlc2Rz+YQw1EKD+YO9cuyyDpEwAAAAAvAf8ZsC4SO5VGpk5aT/BL2EoUSbpCRTeHJBMIvyYjN8I8CjqaL8IdQiXJNB4/A0HNN70uejonQ19LZ0zKRW47ZScAAOoCfCIFO5ZKD1B4TXtDADO5JqYoSScsIdcZPx7NJcEsNDqcPzM99TGAKRUrFDfuPeRBkElzTodQ2FHfUXdQv0udQqE3Ai4/H/UYTTYnS6FS9FG5Si9CCUHfQEc8iD5qRRtJBkbKPRQxWyf4HgAAAACFASkaVStmOcg6cjV9LQgpUjVMQ8BJO0mpPnAmxwAAAAAAtQLyICMzmz2vP086qzHvK5gvnDB+MWExzS8LLYspCzDiM7AyXSWQFAAA6hC2IUEuhjQROEY1+DIaNZI4jT2IQ9JK5U7STBNDuC8MJLEt9SynIaoGXxnyK+cw5SpQFwAAAABPAV4a2yMKKtIs6TBQOR1B5UUSSIJJUkg0Q2E6PTaJN60y0R9JD50egzxBRyRLbEcgPIwsICjlKX8ybkTuSy5LUENvOPIn/SObE6wRRi47N9k1UCuJJYcpSDcpO9U02SEAAAAAzAGSIOIuBzS/MCokDBIAAAAAEQFeFIgm6TS6PwNGqUd9ScxHu0BXNhU21T0HQ0pBsjVZHwAAAAAEBrMrG0AcR4ZE8TeyIAAAAAC2ACoTLzepSYZRj1DGRuk17iMfIJ4m5C9bLwgnjRsAAPgCkyukQPZLpkyKR7k/YTwGOGQvOyB5EQMAAAAAAMIBjiEFLz0wXihuHjsn5DR9PIdCa0NlRRlInUuBU9BboV/iXh5ZY1AlRJI6UTxMPNo/1T3rQAJKU1BHVrVYKVnHWR1ZxlZaUbNDdy9QQJBO0lQtVA1OkULpL4IJRBDiMvRCClGZV3paXlm9VIxLqkQhRBZE7kSPQUg66j/aSP5UDlhlVBVInjbrK/4iXBMAAAAA6wHFGUAtQjuPPpk5OzNiNUw6UT3nPIBCJ0hvR6lAfTClGwAABgCHBkk4f0/MXrhjGWC1U4Y8mhXKF3YroDRlNRcuKi4PNew4oDVNKkEY6QFXIFg2CkOFSM1HcUIBP3w+qDyJN5swiSlUJPIdZhAxIDgshUJYTGRPfFA1VJ9Z4lphVyZT5VSDVC5PZUNuOjM4tjeDLigYAAAAANIB/x1UItkplSoOIxkeAAAnAJ0blSZSLFQtCyn6HmIulUToTztQcESuMjo3gj07PxVAgUEqQ7lAHTYCKCE2HEYoUGtSS05GQGEoXgAAAAAAJQICIvA3rEENRZ1F/kNkPZ0nAACoELQ0IEspUt1QFkflNFc0xD1FPFFBj0hGTrFQllF/UNpLMUtiSpBF7ThXL+QnODPCOok+8j6WQTg8ijC8Kt8rqi4+OCg7oTpzMKYUAAAAAOUBRx8/M8s6mDcDKM4APxNQK+g5fUOBQb85+DTIMzk2+jitNY0y/zy9Q3ZDIkDnNiEoPxgAANAA6BDQJ8gwzS+eL+E5Fz9qQaNAW0PPR29EGDxBLD0hsiIFIoQfAAC/AZ8eDzM2OzA7mDZVLW0kozMHPH1JqU5YS2M/lCfbFAAAAABvADQVlybiNIo53zQ1KEIiUC0ZOVpC8kbDRXU7KisAAAAAEAHPGXMnKzARMgk4rzaiN381JzCrMSc4vzuvOiIywSf7HwAAIQI8HOYlrCr+JYYTAAAAAIQBsBvCNEJBMkiESo9KkUpmSYhBLzGaGgAAYQLuHKMxmUJgTR9SkFBuSDk6izEuLlwyxTimN8g6wDl2MgYwoCw9Nyc8fkDwQwZIfkpjTDBLW0XUNyEhuAsAAAAAggE4HsExdjsuPWs4SC4HLps6DUe0Tf9QEk+SUvNWfleiU5dQcFGkTolFwTE2JcQoiCgDIcoPAAAAAF8BrBuYN6NAlD3yMh8siSvDKj8g6xbDOvJIlkrxQgo6WTllOzg1mSZsDI4VrCp5MWwujiN+J/w850suUppRIE6kS/1H50IGNaggMQgAAAAAewPfJvY8jUaQRwVEcDnKKtYniRsGGB8zUke4TRFNBUknQwA8fTMbMFUu2C1INkU8tzziN04yJjd3PgxEFEltSLZG70MqQ+FCcjyhJ/UAtQG2HYcpSDtvSWxPj1DfT+RQaFK6UntR0lJCUtRSKVPlTwlG0jpYKQAAAACXAL4UASavMa4wJCtFJfwpAiX9MNk30jcvNGYvdEXMWbtiWWJQWK1D3COsMm9CQkm8SAVAZTLON0U/80OcRttGdUM9O2ow4CrIM4c1xCxxGQoCFSgTNT82dDWZOSFDa0nHR7M93jE4J6U1D0KhRq5J0UlzRylBFDX1ODxHvk1STt1HiTpCJhspjitqKJUeAAAAADAATRtaJtomnB8uHtEr/jY7Px9B8EP7R9VKKEqYPtAs1h0AAAAAKABrBnYh+TFQOQM7gTdYLQAajwLFHcIpHjAmL6ErKyxQLyQu4S+dNVY5pDTwLp45zkb9TcVOdEflOOclxSd8IrETAAAAAFQBPBZtLhJASkk4SKw97yV9Jc47yUPlSCNP/VOUU/BKBzhKKaw0qDjSOLM2DjiOQtdEFz6MMGQmBiviOZk/eEA6OwgmAAAAAN4QqSJjOvdF4UelQXk1lS79NN4+50aNSXNHH0VURk1MrVDkTsxEwygAAAAA4wHcH2oisS4kOP08kjxHN9s0yDn9QNNCmTueKgAAAAACAmoZ7yhcLfUnGx78JDQ2X0BVRCRDCz0INHEhgwIRFpQnjC2nKJYivTSjPjA+/DOgHQAAAACXAe4X7iQsJ6UgPguTASoYfiYaKkMnhhy3FhI3AkbASspHBUJrOuI5mDqVOJIzUDHZMzY2AzFuJ6cf/xoAAAAAYRsYLYsznTV1MkgzuT6hTAlTuFE6TTlKSEijRgc+3DhBOXg9/z/5Pe86Jj02Sj9X2VtKWdVP1UHPMzQy8zbUNvYuwSJ2FQAAOwCJGDAriTMbMXgjzA2oAp4eOjA3NW0wMSMTEwAAAAAGAdcQ3yMbL5I2eDpwQA5EfEpQTDRJ5T9zOno6GzuELhkNQxzbKik4/jrEM7ogAAAAAN0BeR4vOBxD5khbSWlI1ER1QUo8/zmzMW4fgSwrPe1Gu0qkSShA/DMdLDIyxj54SqRTTFfVWKtX11VdUQNK/UTxQVs+uEAYQtFAdzsIMe0cAAAAABAE/yelOWNABD8nOqY1QzOQKc4XSgAbHPwxkDkmOBEtgx+oIlIu0jnyP7tBN0dCTBdNMU17TbhN5UlmQsg0JycQIaIJAACPAOoZxy3GOdI9Uz9oQH1BYEakTtBSm1B/Rxc4Xi5rJp4peyd/IFgcBCkmOjNBpUCDOeYnMhhBGmww2jgpOO4v+TMQRi9Rs1BOQ8QhAAAAAJcAdRVLIzIm3B3HAQAAAADFAh0eTSyAMEw2ez/USAZUXmMwbL9sf2QIUVgvAAAAAC4BmRX1IQknsyI/EAAAAAB0ATkWTCMfKBsoxCOZGAAAAADTArguq1OjZ79vB27aY3FPcjcNM6cyvSqDI0UXAAAAAPUBmxppIu8pqSsTKcYfAAAAAB4WeykwLZYo0x0NDFIDsCKoR3Zh03AvddNv01/4QhYseDWwPK8/7TgIMcMo6CzCJ4wZAABpAYUZ/TyWR8BMOEycRk4+dCjKBQQB1BZfJ7UwaTGaKX0Y1R9lQedZiWWeZwFgnUqOJCMoTj/JSoFOZk4vTNxJT0TBP+k7CkHnSTpRW1SuVINRoEpHQ/k2oyxRIigcAAAAANYAVw+mN/9aF2mZbVVpiF1aUQFK9ETMSlVWn1l2Ue04AAAAAIoCxh1PKU0ubDGrNd03MzyyPgw5dy4RJQM7bkdoTGxKakGOL5sn0yVJL1owpjCZLpIy5jQANKMxlz81UIJWOVRlSoVDN0ogUxtXPFe8Vg9Uik/5Ss1CnzjhMiUrnhyjIrg2SELMRWI/9SsgHNcDxSl3QXlLVU0+UARWll4kYnNghlifTOM88jiTOPotSxkAAAAAkACtDfcluDBRN7k4iTevOqM4kz8GSz1QJU+/SldI50ivQ0o2HSN+EQAAAACQAZgUYSEzKewxLzYZPHVK7k/NTo1ROVgyWulTKUh8NSAmICIlMyJKB1MsVFVR30/yTY5M4kHVLmUqFzu/R+xL3EjOP1s5JkPDUY5bWWCCXqVU0z7FHowfqSLNIaUhcyOlIEQchCJqJgggwxcLMgI8R0GSPyQ23yZMFwAAAAC/AvIdazGNQDlITkvTSNpBdDg/NlAxcx8AAAAAvgBsECYyBEQhSy9Iwz0rLyAbUQEaIAJB01DYVDZOtjqpDyIArAoqH/YvMTc+O+xErlFCVstScUWzKNwBJRwLNlM/VD0HMCYSAAAAAIEBISc+O+1IxU1dTqlNo1AIVAlQ4URdM1gUAAAAAH4CaBsWJ/AqICvZMEg23zcHOTU/GUY4Rxs/rDQ9Lb00HTFfKywk2x0AAB0CKxuVIwYz90J0U01cKV4oV+9GDygAAAACmxr3I0YqrjNWPyJK/1IRVuFRT0WpKwAAAAA5AEELYh7jJXIkWDCUPnpJl035TWdMyEidQk05DzABLDEpuiVoJt0rfS+VLSUkSxQAAEEC6R7UKdMsqi8BLsIyLzRCMBgvFjEPMWYn4gTcHBMrpjPjNh0tSBYAAAAAjwGDFqomhSpQJacWhQ4KI8A40UEDRHVBQD3gPf9ADEYVRzVHfkKwPNo/lUdUSSxD9DN8GUMBxRdbKy86pkHCRb5EKD4dMDkbAAAAAO8D7jC6RZtMkEyZRco7VD8VSAJR5lcSW2NbfViCUmRJHD5TMjUtJSpzI+gd6Cs1OQlBZ0MFSxlQdVh3X4JfRlc+SCo8uESSSmdI6UJGO2E72TuJRNFKI0z8SVFG7EIURwRE/kP+QBw+RzODIwAAAAAUAHwU3B6SI9wqGzELOOJBqUPxQ+pC6D0DOppAH0hMUMFS1k1fRCY6az5RPKEyHjVtQ6lPXVSbUL1DbzATIncy0j/PT9pYF1k7UXk/8jcSRm1MEkxkRu83NiTjHsQipypmKv0pkTE/NL40LTOpLmkhtSEOIyg9sFDmXGVemlcGRhcQ6SmXSntXOFvSWKBS60uwRTs/+TySM30digLnG+IoGzYvP9BAkTtmMGQkPzN0P1ZCPkBQROtP7lVmVztW31fOWelVKEgeKQAAAAB2AmsbkSrpQPFPuVa8VI1KeTynN5g+d0VgQqE4KS00J74lVSkNNMc0iCsLIgol8CdAJNI3Wk9tXM9efFkZSzkwNCs9L+gt8yv6KfwtOC3OIVkGAAAAAFgCGB8LLB0ynDMwMu4u2C1VLEwkJiHkGAAAAACIA5Il+zybQyM/gi4AAAAApwE4F0QncTgLQaVAGDuvL0QkMh8kGAAAAABRAJMVKSB+LIgyTjJiM1862URzTcVQ81BfUZRVHlbbTT43AAAAAPsBGxp0LrVAdkqXTmdMU0ZEQnBHvU0gT2NKnEJCOoQ36jD5IQAAAABdAqUbUzShQrVHdkO6NewdAAAAAMUDxSekQ15OSU/ZRiYzSREZIbIm9iHED7cBWhxnLCs1XTtUPgpDNEU/SeFQJFfRWAVSf0BtL2YwiCslI4UPKSFmN+E8iTtXNLMmNiRPKQAvRy+jKUMrOjwjRjJIakMrQHJCOUkjSHhBMjKDKN4mLyA+CrkAtBJtNR1ICFCHT/tFLTcMPRc/EzpqOg1GFE7XUAdMOkJvPfA/FUMJRkRLm024TBZIK0mLUxRjMmyobSVmgFMtOBorfxsAAAAAuQD2FGkgDyNMITIcAAAAAHABwxaZIGclCSy3OoNHF0wTSgpFf0D0QnNFkUW8P9o1qS+qMzhGcFScWRFWn0pPOIcpgDaYPxFDykNBRNNJxE81UjlQw0lORbVEvkF2OeIo/hQAAAAAoQNlIQ4pljA3Pt1KjE+OTYVGDD1wNWk51UHSSvVN0kzWTNlOiFGBUdNLfD51MuAzcDtJPRw8BzaWKr8TAAAAAN0AcBnzIYAriziMPNU1KyfWByYXKCnBMBI7Q0GHRJ1GIUSfPBA7nTZpOoE+s0u2UptSjkpWOUweAAAAAIUBHhopLVMzui6iHSsYjTCSP2xJKEwjSCw+ATSkJwAAAAC0AUIeRCL6JnUoeybpH8URAABcAcsZ/SM5KYovz0SVUQdXAFUPS2A8QSb5EIAp7TmFQPg9BjF7EwAAAABzBOklpTH3QYhKKUzWQ2o0DwAAAAAAyAEQG9knnylWIeYPFyFkLyY2cDgBM/4uNTFBKycdrCMJLCAmsRF6AhwjYDLJPRpEiUKjN6ch2SPAP3hL3E6PT9pTe1YmV3JTm0z5RvY/VyycDAAAkQViL+Q+iEK6PLMtlRMaAAcQXydaLbAuqS2FPcdHGUkHQg0xCiNlLA45YkBEQW05WSMAAAAAhwB2C9Yqej30RWdGkj4wLCAkHTN5Ors72TqONqwsnysrLm8rYCXyH2IrADk8Pp46CSwHFxISZyONMhw9C0A8Ot0xZz+TTI5RSk7rRAxA/z7nP9c31xgAAAAAmwLuHkhD61JXVwRTaUt6TqJUxlOCTCA+TDoQRohQjFPOTrhC+DtoPaQ/SD6EO4U1EzJbOuBAT0ZISZJHRULIOuU5UEJUSVpIFUdXP6UysSusMDkxlyfDHAAAPQhaN/5Ky1PvWKNYQlbBVsRXrFmnVzRRO0C1GgAAAACSAlAe9y8VPw9FPEd1SMxG3UH1NZYnzyDPGQAATwDyEHYmgTNyN5Mx0yAAADgCRh0AJHUm9CH0EwAAAACxAV0fUT5ITU5U0lO3TCtIvU/4VbVWYVNQThFJvkLuPY430y82JmotVTfEPuhAwT4hOeAwtCAFB2EouTqBRhlMak35SntKRUpwSKhEgkRVRSZG40eXSPNMjU7MSj1FQEZeSKRMVFAwT39MlEaDO08u3ynvJwkx1zqIQ/pD8z7HOA4uvxoGAbgV2iWPMiIxlSzNK7UrdimtOblJ+VOgWDxVyUk+P9VDHEf1RaBEXDyBOKk6F0H6QWRDUUabTKZUKVqSXJJZj1HvRx82QSVqFgAA0ACuHdst7TkjP9M9Vjo9NQ06oz/FQa0+NTtMNZEvpCe6FAAAAADHASsY6ypXMic2ijOLLd4rLDUJQ/dNfFG2UUtVFlibVMxMZkP+QCk6pyrkIC4i6yXELvg1/Do6OhA47kS4TitWqlYuUQVGzjQhMzM6hT9CRgVKr05lUdJNvz9MOWo2gS0ZJuEv+zQJObU13zWoMTU8hECJRaFGHkntRXVA6zRhL0Urhif1GQAAAAD/AKYaxC7OMnkwPyc+GgAApwFsGhQ2DEcDT0FPi06GUWxWY1l7WONRGkSOMAohSg8AAAAAAwPQIuM1mT7gRD9J5EhjRa80uBwKLn09R0uJUvtT+lDeS/hKBFDSUwBUDk4hQqUzSjTaM/U/2UnUS0lGYUFsPHI5DjnON2hA4kfBRkk9hisAAAAAgQGXG1oqdS4RKzsn0ytgMRwzczJCL18xqDYLQq9HyUUAPsYyJTDbMSgvC0Q5ULdTg09VQloxly+gPdxPCVe5VEdKJzu+Nak3izIeKmAVAAAAACQCZRtcLX4v2DK7Pw5MkFF1UQ9Oc0iQPQwt1SHgEekBLh7KIlciPR/vGQAAAABfARMa9SU5JyAgYxuKIdcrdS6pMgc7OkKoRDRD4EQzSsZMVUr3P94t3CVqN7dGNUwjS6pC4zd3MDMtnSrqNjVA+EGRQU1AZEGkPpIygx8AAAAARgAJCBYhMCoVLWYwpDRtO2JBmEd8TW5OVVTQWE9az1ohXUZaQ1AfO3Y23UeUTo9OmkkZP7802ib5DgAAAACyAF4NbisqOjA+oDr+Nqk+/UbwRV47GzK0OKpChEVVTspXXV9UYnxihl9ZVOlAtRYAAEcAkwtONrtHK07aS9s/+iQAAAAAhQD4Dg0pkTUEQVBMEFU3WIJUl0mYORkx9i7AM4VEE1DzVf1XSlZoUZ5J2D8MNc0kxCJzKmsscyKoB18a/CmCOSBAgkBaPjk/IUF+R/ZMw003TdJN1FACUdNMUkddSM1MJE4zTZ9KWkgiRTY3yywCO91JHE8lTqJIm0L0Rv5HgEkiS4hI1kBhLpMUCDzlT5xXzFfUUslQ71dfX0pjRGbrZ85lUWL4YJFhxWBoXk1doGD7ZvNmDl8NUjZEy0jMSJlCzT/uSvtW1l0KXllbsFSiSiY/pT/HRy5PiFQyVqtUuVMwVOBS8E7JRiQ8OTzYQak+xjcZO/s6yTZ2LBMb3QCBGVYv6Dj+ODY780EYRwhFzzjlK/A58z9bPXkzPi/8LqgsBzIhNBA0dS0WJSEYvQQWKFI3akWaS8VLnkPzL78f4CX0M3E2IDWMMdAqHiibLdQ37jkoMe8t7C9FMkYveijRHmAC8h07Mow67joWNMU0+jJPMRErix/dAbsXbTAgPVdDQEfrTVpXjl3aXWRXe0mzNlouHyZiJ84mqCFhFwAAAACCAuQewC/3OtI7+zMqI6sP9Sw9NoE1dDT0LSkr4yZUGgAAAABJAf8aADfrRwdO+01XSlNKu0uSQ5IrsyDEJ7kvBy4UKmQpODKhOB42YSjwL+9FqFTaW1tdWV/tYt1i2FyfUB9HJ0APM/sdfTA4Qj9M7lEaT7lKpELaOCIsAAAAAMsCcyCFLz85OEFvSJpMeEx/SHo/5Tr7Q5NKeksCRB8z4ij/K3EuWC9nMMg0DjulOxM6jDSmJrsgYivUNBE9JEfKTvVQNU3QQsszKSwwMo4wkCzpLA0pCy3/PCpF6UdgReA6riQTGwAAAADwBAgngjp9RFNESDsyLOoebSGKMgpCc0R+PdEy5S1BJyYcJQ7qN5NIiU0rSQo8lSjhJvMrvjsLQ2hBdjTcIFkgViW9L0w2QDaHLFUS0QLeG8YqXzNFMuIlXwzXAXwWtSLIJxco6SIxEgAAAAAmAAUHjCpoOfBAgkSEQ0RHUUjJRrw/sTCCGQAAAADYAr4iPULRUGdWJVfLVDlRWk3WRe5DVUcQR19Elzs0NlU3njmAOj1I1VSlW0VbBFT0R6g8/zTcNCM6UzmgL4EZAAAAAFQBjBLrKg8wkTKiQYNN/lRrWGJVuVBcSSZJlkxLTcdLf0j7QOo2cCLiCgAAuAHAGBww30J7S3BNf0sPSn5IdkZsQWQ2ASvnJ38tRyvmGwAAmgL9IPM2xUC0QXU6NykAAAAAQAIcGwAhUyLPH+MiVS0gPC1GQEqBTNlLSkohRttBtkBCQKY/rTfSOKQ99EHWQvJDC0NnQwxDdEYgT3JT1lSiUXZG4UHqR6lUv1vHXZJaXVOcRsswMRQAAAAAVQEkHuEqLTQ3QVhHOUeqQdA8D0NrSxNPR01AQpktciS8L8w1szhtOUQ2My18IdsssjeoPlRA+0NLR49GW0hFTqxWkVqIV+5Miz3XM9MxLSu9HVQWxyuKPV1DFj5aK5kADBh7JvgqUik5KJ8wt0CWSohNf0maPRgqoCnwLssyWy34J18fciLuKW4zKUCgSWpJTEaXPwo66zTVKjMjdy65L+Aomi+fPQVJyk6FTk5HGzoSLaknKjG6M8gtjyaKIXcoKzQePppB50HcPXg43TogReJMwVHqVJFVEFFiRgQ+qEBjRPNF50JTOmYtrCg8LqczdzWoMTIa4A+9JUw4ID2TS0NZ+l5jXUxVckXxJFAL2x+bJcc3bUbxTVhRWlRUV2VYu1OUSLk8XT80SFxLFUq+RGZA5EDQP7VB9j9uO5czvihMHQAAyQbuMT5CJEcyRmlCgj6UQrVBrzmXM0AvlzHCN9s00CaGF6osPD9CSbBNrku0RQU+0Tg1NmkvvSIzLcFATk1iVGdVylAURbIxDSWZKVAzdjVeQDNOAlggW5ZV3UhfOPwrzhsaAHMQajXnR+NNP0o3Pn0u3S2NM+Y9p0B4P4I2pSckGwAAAAAMAS8aiCAVJgwnBCHHEKIObyMYKdUpYzA/NZUzVC+6J40lfCNUGAAAiQC9Cq0jQDSEQaJPIVtuYLNePVepTaVKuUotRJ47wyzdJKMw+TrbQJREb03sU9RWqVXdUhtOOUdqO1wwDSgdJWAj2SQFNVZE9VFFWclYs1KZSAk9fTkQN6kw+jG9Odk6eDmIORs9njx6PBdJa0+nUfNRHVEDUYlT0FO9TfdAQTlqP/lAbj3mNOwxaTy6SU1RilR1VQ9TGE5IRTY6tCdEItkrSz28P9M9LTVSJj4i1xsAAAAARgHkF6MwKD2AQxhCKTtVORo0DT3bQZRCej6IPdpG/k4vUzJRkkp+RmJKhE1STTJFijYUGxQCUBvtJ0svRzkMQM9DokWIRrZBRzhbLtMpHzaWPThAfz+COz82GTpoQRFKzkyCT7RSjVdVV2VT3k0hTZ9La0kjQY05ykj5VoZeRV9dWEtNkj4wNSk2FDxUPZs+iEDAPz877TMrMtU9YEVURRs8RSkwEaMAnhl9Nbc/eEMYQsk9vDz2PeA5nzWWOGs17TKtJXAJAhYuJscpnSNhHSQhECvAPwlMtFu4ZttpN2cDX2BXzFkMXlRfI1/BXLtbE1pkVttQPEqZRu1DcURfRqdKj0sISKc+Pi0TK8g5oEtOWaZfsV9NWQVM+zY8Ex0UwjBMP7ZHS03fVBRZbFZmTYo9mC0pDhsrKkzJWgFiLmFFWVpMt0I9PCg2MzUwNGsuiiZ5FVI7TFUVYoJmM2M7WuNNNkRKPAw3zjPIP3RKH02TSQBGS0f9R/1G/UQaQxJG80abSkFKlUyPTn9Pm04SST08NSc6LFw3MEExTJ1TVlMMTDM9aC1sNb442zonPVY9b0OpSO1O3VLGUMhFYjQWGw0N/TWxS5NUdlRsS0s3ExNSA2ogPCbAJZsgFhZxI6Y7tEcZSutD4zRhFgAAAADTBecrXEI7VI5bO1y3VlJL4kY+RolBFDjkL6IrHyorIaYUAAAAAPwCgxwYJQ8sYy56KyEiew4AAAAApwCPC74ilzJcQ/9MiVNpV9RfV2QNZjZiRFaBRck8ITdONSozvS+OKNUinSVtKLwwrjSsM8Mv/y5MOLdAAkJpO+04qj+LRiFKAUrgRHc3/CQKKRczzTvRP+A6my5rKuMzBT7iR8hMeEsNQxsreQqTHBgjyCmPMcA4LD9vRaFJKklRRwtGR0GzOsg0AjUJMmwa0hzXKZw1v0KeTvpVYlfhUWlFVS+fGmUAcBgHKiA37jscOLApxgheA2YgyTe4RXlOfE/ZSFs6wy4ALNwtjSWnGfIwPkRFTcxN7EVUNPoSYgWNK8VAL0hZSc1FbkRESJFPuFGoTRJDcy+XEsMX1TCJPoxF9ElXS2JHJUXjPmk0MzTpNNc23zkiODMwWzNSQE5F6kjSSQpFgTiVKOUnAiluO4JN6FYzWM9QM0D9Jq4JAAAAANUB1BpmJck0GjzqPldBKEE0QqZESUIKPPE0HSkAAAAATAEqFmIgxiQhLIwsljZnSTNREFO1T4pJVUKYQYpCTkUkR+tF/D4sMawTAAAaBGEm2TDTPsxHzExyTVNN+0nLQOQwZymcPahS4mA5ahduq2sZYkVSrT/AL0kspikFJNYaAAAAAKcCdh2dLf469kRgSOVDCzZLHgAAAAAOAbsaMzDAROFRxFONUPFJ2EX2Q4RCKjpHLUYcAAAAABoFmyhxPkpG+USSOnwhAAAAAFYAEA6MLAo3dDmKNnc48D9aRyRLxko1Rpw97DeMPxdHPUsJSZJAHzLuKpcmMTIbN4Q1djX9M9s3ozgONpI6dUizTmxMa0S3Pi1CAEKYPKEy+SN1N5xf03RIfGR5ZGvdSuAhiC2+P9pNHFXuU75KAToGLSQcAAAQA/gc6iDmIrEimR6FLbNERlAUUXJIYTT0GnsPmyRBK/U01zuyPqI8BTXeLAoohSKMI/AbwB3FJXor9SsTJq4ZAAAAAFkCrBiaL1415DBfI8IjETMKPl1ErEpOTIdJ/kDeMyMprxK0G5otNTxwRVBKMUx9SSVCqjgPKo4DyCdDVX5y5H34fRFz81qhLAAAKQNyHkkzlToaO4A5aDzKSf5V3lrBWktV/0lwRkdH4kKbSIZTAFh1VuJXWF1vYG1e0VOVQTsz+zIGN0kx3yucK2c3p0SLS9RMhEpbRihAOTt3N0E3S0ntUP1P6EbdNCo0RkKBRjJB5zBUDQAAAAB1AQwdnjQgVI5o629cb0ZnK1cDTThLZkdsPtgmjxIAALEE8SQ+Mzw4ITWrJwAAAAAoAD8H0iZcMmczsyxtHsAUMjGMP9xEaEJ1PPE1dTZKOJA6iDrtPts/Tz5CPZxHJlpwZhJr3GgNYApTjElqTApT1FS7T1RCuSTfDvg3lEfeSiFHAEBRPMM8wTeFMSUzlkBUS/BOREtfQ/k5vTyoSvtXxF48Y79jAGJkXKlWRFPWUxtVOVvyYo5l/WGGV6BH/jN9O8RGEEktROZBW0fPTDlO6EmCSdxQeVhWWxhX5kr5OEonDQ7kKJ0+JEtMUthRI0mQNgEpdSWeJSQh7RoAAAAArQL3GtwplzFOMact+SagJ4AmTSbbIIcVsAGFHG4twzr0Q49JLEyHT6tRIU4uRnw/NTV+K7scAAAAAIECfRvgKsszyTLbKYIaUAADCBckQjd9RCdK7UgBQUI0xyqaJCMfqhrrK7I5TT0nPVQ95D3VRM1L104ZT6NIxTyRKWsaAADZAoUbmidSN0I90T5hO2c2Ijf3MRor/St7NP0zfy3pMCpD6EySTVlI7UEkPYVAFE2mVyhbcFVySZk/oz3hPDg44TNhMJQpfB4AAAAAnwM0IjM1ekCWRWpEPDwgMQk0kzvJP0NICVFkV6xYK1cjVotWFVT/UEtNn0W4OdMoZCWFIhYmtSrKLy036ECjSwFVq1lDWZ9T6kj6Pu07HDwROPYpDQJkG904BlAOWURYcU4KOmwaAABSAjka5yleLHcilwPGA8AkIUA1TnlXE1q4WBJVq1BsTUNIRULVPiM9dDohOa46aTZcL88yvUBdR51DojpILyk08kavUUpWNFbJU9RPSEgYOgAjVxy+LSkzgy/fJywt2DTAM3ouUCkxJ4gkTR2aIREybjyJRfZGk0CLO4o8k0WaSnhKq0XTP0FBE0MVQ+s+bztXNi8tvyULODRJCFAeUD5NREq4R6VCTDVnKVYx3j+XSGBN4kv9Rkc9xjNrLw0pZSLpDQAAAAALBV4n/zP/NII5eEK4RstDDD1hO6M7TECrQqtEaUfySORLPk9dT61Lq0nKTNtQPk9VTERLCkoJSiZO/lQ4WIdXblGTRdM6Mi9yLOcs9irHJgAlRyV2KSQ53EanT+RU3lX0V/1WJ1QkU0ZXYlv3YORkEmRUYNxbLVnOUVNENj+qRw9Ir0W4QmNBjjlYJ80VwzVwQURCBz7WP6k/hTtjOw5G6lGLVo5W81LkVFtYK1oDWjtXIlPvTttK/UnWRS1AgDmPPJM/y0gIWLViQ2b2Y05c4VOJSQA1iS36Od5EeExvUUxUsVIATGM+nS3RI04fmSeSMbAysSxdLVYz3TfnMpQqNzV0QDVLCVBOUOhV4mBJZapipVUxQ35A8kniScVFk0QMTApRFVCWSNA5XDQdL+sp8S65M401VDTyMT8uLyyLLn0010GtSrJKakG+LYwdEELoWdFkxmQRWbg5Lw4AAAAA6gQ1Jooz5ECWSshN3UzAUKJY0V0oXRVXBFC2Tp5Rd01SSSZNH1QfWv1cglcLUk9PlE1fSgFRTVgeWl5Xc1FLTK1Ggj8FOVoyVygyCAAAAAAmAGAHeyvjRWxPsE4pSKNRh11mXnhXAEkpPYFCLUUxQZw6qjqSPKRF+UvvUMNRx0g8MjkVHiISJkYn+S2/OgFJiE3TStZBgDWsMAIyZzBdM9M7dkGFSQxRrVVrWapa9lu8XURe9Vw5WDFP50J5NAE4wz3KOYoq9xwLJ/88fkzMVBZYiFg5V2ZSP0jWNzQkYw9pOvhLA1EMTHo8VC5uNLlL1l3iZ2ZrLGkUYWRUHEPwMqo0kDYkPJQ/BD4hNLEqbSqlLJw0ozoWR05P91OsWZBe/WHoYUpd1lHiP1QfAAAHA94cdCZeMSI+y0YUSd1HAkhzSM9GBUE3QWpJkE8ZTi5J40YLRtxI30w8U3ZZXlqMV7JQ5FLHU/9Rv1KSVhtXuFKiSSY9ejp5PIk+1T4UQlZE2UR3QvpBJDgNIZQL+B6EKrE25EQHWpZnMWygaQBg1VErTlVQ9VAFTMdHAEYRQik8EzFXIxA6slV9ZApqR2diXYhOAkIeSgJYm1zjWahS30oXSRNLIUz0S3lNnkpzSD5C9DTpGgAAAADVBtMt7EiaVC9WGVFHSgtMBU0VSo9E8EQiRCNBe0DSSJFQdVg5XYBd1leyTK5LUlSwVo1UYkygQTJBuEjiVgtf3WB5XspZxVS8TfFCTC6zEAAA6AElHAYnRztoSCBM8E6rTzJVhVooXqxaCFP7SUFQJVqRYZxkd2IbYCNe1VozUwtJ6TtELMAqqS6uMTovaidMKb0rnEBRTrNacGS9akhs62ewXvhR8kvXTB1Wrl9jY6RhW1sOUh1ONFlEYctjomH+WTpNfD2BKd4e0SXDLAwyhjHzKwQgHg3sIDMzXEBqRnxEJDrtLe4r0TPgM40rbBgAAKYAsRC2K9k+eUshTg5QH1A6TpRJ5ERIRExMqlFSU/tQY0v6RnNH6EaxQ9JAJkAARg1MGU0mRvJBQ0RxSGtHN0CZNQUrtB/bJoZFc1PxV9hU7kraOx4upxYAABYEeSCMNuVE0U8qV9taFlqKVCdK80cDS0pNDUxgSABDsjtNLhsdAAAAADEBYxP2LSBBAUzOTyRNEkS6N2QwuTMQOtM74DbMMsYuejCbOLdAckD0PEkzLCEAAAAAbAH5FTchBTEaPA1KIlUwWtNZR1ZnVBRSQVN5WOVckV8CYbVfDVpIUVZH5EHOMYIpzzxxSxhU9lU9UvtHIDmOJjEfOyMHHwkWAAAAAEQBzBU/JFMzCjm2Oqg7CT5OQqdCJUGNPhM9yD8WP7Q+CUN9ReVItEdVRylEyTdeM9k/6EwyVupYkVfzVuZU/FBoTk9Kq0AAQGFEZUXJRMtHlE2uUENPHkyrRo5CqUVFSllJkEEMPqBFlk3sTv9HUTbSGioeXjASPCtKh1mkY09msmCiUpw+gyumHgAAAACIAeoVsDs9R5ZLi0oyToFUUFmvWkhYXlZRVUtVylIyTZFFGDmjLaEsCj5CSRtI0zwDKSIoEiXzGAAAAAC6An8bSTF8QPBJFk2pTaZMlEztTyJUmFO8TddEBj9iO5I3WTHhLVw1FD+GQv88QizuEkQClByaI9AnODfgRjZRxFi0YGFnaWWZW1dN8z9KOAovZSHuJ4olJhabEjMyrj/sR9VKMEj5P8UynRgAAI8D9hwOLfY87kYwS2VQdljdXeFd1VtnWFtU006QTmZSllZFVxRWJVLITA5IkkenSQZKTkqgR+tC8j5yO8YyfjINNns0jCzbIBELAAAAAC0CkhaUKFAxIz0nU2JgEWS2Xp9Qaz13Osg/TULQQkpDL0CLOLouoyoKOkY/lDjTKCcJiS7XQSlK9EqtRHo6dyg5Cm0AsQwGM/s+FkOHQGo4dy2bHM0a/ihWMdc0xDCuIAAALgFWD5klEiwSKYsaAADaAdQfYD3YSkRNIEfaNz4mciuoROJRnFYJU7BIxjhvKAUu3T5JTYRT5VMpUU5RRlRZVMNM4j8IQKlKplDGWF9gPWTJZVJlHmLGXBZY0lH1SwZCJT0WRtNSS1dUVehMpERQRLhNX1avWf1YmFSjSPormyLLNBFFdUzCSsg+GCbnESstaUSwTDRLB0HTLm8keyV8NC1AVUpVUrZZp1pVVD9GISstCC4YjyeeMQlAVkazS5hTgFv4Xz1eiFVjRRUtyBDNIVA6nkdZTThMHEllSJdKjlJEXO5iamOTXj9VWkpEQsc1OR9OAA0KEy7sQfdO6lL0VF5UOFEKT99OCE/zTE9NIFBtUE5Ook1zS0VF9zxSMz80ijhdPLs9zTorNMYrzyE3G8cA9xS/M6BB6ka3QU82Ei5EOCxHW07KTrxHxDu7QnZMgFUsXEBeQ1vtUltHp0QYRP5BWj8AQ9JNWFC6TDRLx0/pUAROrUbuQjpA+Tp2LK8pVTlZRg1Oe1JnUZBKMkBnPVJCfEVzRZdJ2k/SU4FUu1DtSo5D9zlWNKUgtiCWSOZdf2fIaadmql+bWaVV2E26RxBF1UIVQNs34CQkAgAAAAB4AvUYky1FN6c7SElJWldhI2F/XkRaelTUUxFa41sIWC9Odj40KxMj8himCJovYEKsSCNF0TcSMRw18Tz6RetN809mS2dEu0TpRZ1DfTxhM2ozSzUpM8QuOj2uTkRWfFboTyNC7jGcHHUARAlrIlozrEKXTD1PFE8USxpAUinlAhUeGCFsKDsxWTnOQbRNaVVZVIxKOTc9EAAAAAA2AAgKwS/POFBEZVG+WAJcl2PuafxsoWruYT1UmEmkRJNAYjmAOA4/AUgmTQlPbkwURrc7OCgvEssmlDg+QOI+SDYNL84zTzYNNNElGCZWIRweBjKuQHpLMU4ZTMRG9DyPOmxH/VBIVUVYgVkTW6laP1cLT0hGVEDyO/w9xEDlRdFQw1WBVS9LgDvhLyQu5ytuNTo+M0SCRPg7Wi9FJksk8ytDNOM42TzKPhNErUjJRTxDeFLtW/5etVsyUvZEG0EVQHE9RjYYMTs0ATsRPns+wz5jPmo8AD3MPVY8pzWEIqompjBzOnlDukn/TnhTKlZ7VThRcUu6S1NTy1dKVgBRwEbEO48zJC4uP2FRL1rqWvBTVETnKVAZaQPVJm41z0EARUZBJEL9R2FKIEjXQAo7Ez85Q5BEpkD0QU1KllPNWFBZf1eHVVdTzU64S5JNc1HpT6ZIxj1uM30k+CJUHuMB6BkQIHQk6SYlK6wy/jrfQR1MvFVGWvJX0U4rQMM19zsdQXZEKkmmTQVSv1QSVFFP+0g7RA48kDKxLScmJTVPO081ziZ6JBkqxDTFOwE//T9bQE4/wkFpSoxSWFW8UahNQUxdSYVBXTPAPPpLyVIMUZJG1jEEGqAMkySuLIwuXzQfNtU6IEOVSvFNLkoUQX83rSk3BrAoBT4fRo1HBUY+SN9OfE51SDxCkkK8P4lBLUL8QSo+a0KhSN9NCVCdTrNJJEMlOfQz+TxlQ31DOzlhMIg4+kqbVbdY71sXYKFjKGEhXTthpmblZulgU1OZRy1Np1JATiVGc0sWWBRf8GDOXkVZTVCSPxwmnh9EIgEqfjDRO1RHS1ClU21Se09YTBZQhlmiXMpYo08RReVA4EO3RrpMGk+oSQs+IjExQYpQUViRVXFN90n/TtFQR05YRzFAEURmUPda4GB2X8FWf0ejN3EnJSvlKAor2zYgR2ZRT1RjThQ/ZygBJssrDTXwOR87UDhdN0U28TtAUrZkB25lbw1pOlooUutNFE5NT6lN0EerOtEm8Cm0KzApsClsKmMxyzE3MIo3aEEpRgVE5jyhNII01DRrN2w5Pj3vQC5KBFOpVVVSQE0/UmxdBWcfajhl1lkQUJhI+TgCKe0ETyXyQKZOAVLLTJw/OTnJPQQ8jjJMIQclVCtIJW0j0C7YNj42HSxZF90ANA3oJIM0ZT64QDtCsEkKVwZkc2raadlh0098LwggODUeQYhG/kNrPjFD3VQVYMxjEmA8VJJAOylWHnAcDi/7QN1M0FLEUtdR40/RTOtJwElCVdpiFmi4ZShcVE2qROBIEFYrXP9bXVacULlSZFPaTCM8cCyzPOFH+lAyVhxVakxrOOg5CkUVS7tK7ERMO5U1wiwiMPY3ODrcQFFI7VGtXSJk+WhhaBRk4F20VflOKksgSedIiUZeQndBvj8xN1AosTATQydPdlavWXFb1lpkWfxW6lDSSY5KuE93T4pQzFehXJVd3VsQWgBZslfzUIxL40yRTTdI2UDcPzdCDUFoO7IyzzKXOio/3UOHR0hMdFDEVVxbIl5IX3Jexlr4VEJLtkDyPfNEikwvTJ5MEU9jUDhSu04PRXQ7Yj7vQ61D6UKiS09SsVKiT45JBUP4PiA5Ri66OPBGLVNGWd1XplPnTuNJgkTkPnJHn1H4WABda1o6VLdIpTa3MLU4iTYrLewa7h9WKEg0IzplOdsrix2dMoJAgUBBPdVDi01pUktR7EliPUcqZyCsL2hHvE/eTx5KqkJ8RDdLP1OxWPBauVikVP5KoDrZGKIpwUUoVkVbT1eySkM59RslAgwV7yIOLZQ0Zjw9QG5E1EuwVmRg3WMtYUtaC0/aQg5FxkXuPoE7KT5NPp4+hUKERARB2jptOfk64ERyTfdSw1TcVjdWX1TWUNtKqD4oKVovXTb6ORE6wTbcMOQmpA82A2cZ5iV3Kck1METhS1RPKFJUVR9ViExiNtoHAAAAAEYEcCDYLSE7w0SvSdtKUEtaSwVKAU0kUBxSxlMoVy5X5lLQRdUrsyV2LJREw1FFVgNTW0fJNZA3PkqhVJFXPFSHSoo/rjOjMvw9/EVcRsFAsz71R8hWcF19XLlXYVIAT9pPalAgUwxXrligWVRbqlvlVzRPlUuDUedUqlK4SSpBQ0s5XbJnymmKZFJXoUG7K+8r7CwIKYUlIBoxHsIv1jvCQqZCrDqIM9I8qEhCTz1SfVI9T9NKtUwrTQ5QtVDjSnNByD7kQ3ZDoz5bO2E++0ZgS0hFHUXUT6BYy1uwWMRQ3kviTWdOY1mvY1xoWGcaYZNXek2vSItAESpTIiInlTICQHRFsUXoQLU8QDiHOplDPU5lVtVZLlevULpF60EROpsudyYfKyUtqjepPU5BEUWkRzxKJUylSjtJRUkfScZH10AkM1AusDx5SlxTEVd0VKVOVka3QpVDhEZ4RYJAxjZGK3orKTpVPxM7lyveGFUBrhPqKU40cTZHMoovkys2KB0s0zE6MCYyTC9rKjImMSvsNTk9V0N9RXRJOky3S5ZITEPwPhk9czfvMk8rGDm1Q4BFFkTHPG8yICUxLWxFKFT5Wj9dsFuIV8xWGVWuUwFN2D9WO7BGi0n8RxlHHEehSnNKQ0VVOY42NUIHUkBaolxsWFlOO0P5PWdKi1QOWRJZbldcVPpMzkTxPBs/1UBVQNNCjUUdQ9I9MT6iRURHB0avQ/dDKUkGTAVLpU0UTX5JAUo2S19HcDfPJA8wTDfhN5Q86D9XRz1Pp1C7TIJBeDK8JIsPzCLGPZhMXFF3TjZGgzkmM+E+JUjfTSNM6EhCSHJQT1sYZJ9o22ZfX3xU+EcNO9ozbTmnSVhVWVpEWKBPJkXGNNMfkyEAOSxDNUq0UTlWCVj1VpJU1FdVWd9VqkmcNwU1kEMzTgZWF1ctVphTT1KPVgZamVZLTQxDEDkEMOEhFRghLf839jv6Qf9JRE0MTFdKTE8CWANc0lfFTOI/WT5RPxo9EjT+LeoxjztyP+pB3kQkRNk9fzdUKtUpyiyBQCRPUVhUXLZbOFiCWfNdll9PZG1qFm2fa+5i109OMzEvLzbcNqY27DUGRDJSE1vSXT9abVFaSPI9SjHnKPkgPhXiGbgghCX+J1QqvisyOvw/xkXtRUFBIzVnKgkgOCSpItMpdDeTQUlDoDuOLM8t/TXTN887+UY5UixVnVKUTvZLhEZNQrhJzFHLVTtVxFT+TmNH2UeHT79UKVqOXFZc2FuEW7lamVgWVd1Vy1h8WRlYhFUQWGBcQl//X6ZeSFt9W65Y0FNvUshTCFG3TRNQplRDWcNbiFvCWqJY/lPXS7tBbjjaQXJQY1nOXMxYo1HMTPZKYUcjRKM/HUReQ8E9vDUmND81nDWKNRg4c0IhRtdEDj2nP2VL/lSzWHhWH1CLR8JCcUQVRzJGvkQJRKRCvkIoQ2FAgjn7MMc1ZT5DQhBAejc4KrQ87EmNUCZPME3LTXtOEkozPiE7kELESUdINz6qLAskdhiTAXIRtiHJKK8yVkAzSQZIH0F/MiMvxTglQCBBQkSwR6hFsT7fNMwuZi26I0MeQDJqQilLk1PPVjJUkE0aQ39AAkkpUpVb3mLnZ+lr6GwVauRizFf+UKFT2VS+VGRU0VLkTZRHAURNQmQ+YC7vMXhAS0x/T9NJhzoZMqs/xVAgWTlaaFQ9SlA+JTpUO2o8nTy8Osc08CgJK1s36TzuNzMnAAAAAEADPR6xMBU/00oaT9FO8UsASBBBbzg8Mes3PkYbS41K2URbOtc6SDg4NmI70EagSNNBuTAsNepDKEi/Q/o3SCCIAykbcSmtO75DEkTTRONGIUVlOvggAAAAAI0BRBOmIZAxxjYNO2g+7EMrTbZThliiWhZaPVYxVbBUNlCXSMJBDDx5OQgyJSbDM/1GplM9W3hd4FovUyRLEkYDSCNGWz7cMWMzFDpjOzw5ETLyMXg8iUJqRSJGf1FCWPVX0lVOU01P50Z/N/EbuATfLXFQ5mFyaM1m5F88WSJXy1YhUbhMHkuiSzpKnkWKQNA5cUKWT1tYjVrYU4BDhCrZMck6lEA6QYo/Az+UOfQ0cTVRR2RTfVgOV1RTUFCET1ZRy1NjVHtSxU9gS0FIZkzuVZpbiFsCVYFJJEAFPJQ9G0FFRLpMdVQ7VgdTv0pUPxI3VipVDm4DUSDZN9pK+lIWVqpVglOgUeFNpkktSG5AXDN1Nl02xj50RjxNdFMSVPxLpTfYCwAAAAAaB84rpz4QQ3M9CTZGNVk5rzhlNcouCDfhRYlUfFq7WG9Pt0GRMcomdTerRlJMg0odREhAr0K6RSdFF0K9P2A87EACRx9MmU1/TzZRVlWOXU5iWWBdVm1JrT1YOoE1cTgTQHlHkEv7TU1NyUq3RbJBGUW8SgZLL0nWR99KlkwxSglC8TYiLxM3hDvFPCdAX0LfPVsvASs6QdVNMFIoT8VFKTpiODJBkkTDSPxOlVEFTlhCPUG9Tb1ZP2LTZ5trmGxpaH9hOVlhVUdRik0TTsxM0E3zTlZStVhaW3pYB1OVUHNPk0rPRCFNZlcBYMtkJmUmYZlca1UOUfpTWlMgUV1PZk6xTuNJb0NfVG5jDmlRZktcdE9cRfJAQDiqNUY15TlkO1c5EzlRRAVS/VmWWxhXX0+bSI9GbE0HUUlQ2EwMR45EnEU3RDVBQDwDNZM2CTx/Q2FIYlB+W+5hcGISXF9Q80LnPQc5VS88OadCgkSfPo476UQASUVHFT/xOd0/5EmyUU9V+lF2Sjs9mjMmJl0oxCmmM5I+eUxaUwBTF0x4P7o1fUNoTgFR9Ul3O6Mpfy/+MCosRhu6Af4SBy6LOJ9AlEgQSYlFFkVCSONJzUwtTh9K60UOS/FPUVGGS4BFK0xLVDFYb1lMYNZmc2qRZgFdV1HSUWpRTUb7Nv8tiDj3PC48wzdULX0eQxn9KPw68UZNS+5ILUZ8Qso/ekR/ShtMdExoTj9PgE2+SWFBGz/LPp875zwFQr1FdkSTS91W4V7iY65mJmcbZbthRmIrY9tf3Fq9WGlXNldKWKhXuFYMVG9RyU7NTJZJJUYwSOdI3UMYNawozz+cTt9SXk4UQz438jg6QARKu1I9V6NZmFlSXLdc9FmpUHRCyy7CIxwXLxwWIZckSjOeRS1QzFYjWBpZNFrpWTZZSViGVntSQEfDMp0kdyZsI6wjuC/hQ9xQhlemW6tdnV2IXsZbEFgaVn1T1Es1QtBDbEk7TUNWr133XNVXzE1IRG4/XEEZP8M6NzcGN1c2STJfLy4w2kxrXoNk3mPtXJxOE0EtPRlEm0X1QNo9tD4ARgdNZE1dR1lApDmtN5Q9F0XpTtZTk1JKS7FEgUmfUlBfemuVb7hr+1/3UjNNYkj1SipVElvxW7VVV0rWRxxStFtiX3BcglQBTLlK+1FxWZZeSV7bWU1SI1CVZJpySXh6dAdl/EtUMB8brAWdKiNDUlQKXIpdgFvjVzZST03FUA1WLlexVahTcFEoVIxZulyGXa1eemSmae1rCmtuZhRgZFcQS3xFfUIjP8M40D6XSUdSZlb7VD5Ou0N5OGU7x0Z0UY1WWFmYW1xaZFQIV35lwW50cC1rH2GLWU5VVE6qQe4wAAAAAF0AjBUDRnVYeV/6XsRZAFUkVndZN1yjXRNe8FpFV2lSS016U0thhGp0bYRrkWRHWaZPgEu3SF1EuzukNtE0AzGRNzo/W0SHSHxNNVJ2UkFQYFPVWC1ZJVLBRX8z6iyVNDY+Mj9nPMMyTDboPdpB8EQaSexLJ0tTR+JAT0NCTvBTplN2TfVDYTkFNAhOplxgYUReWVUiTBRQPlQSVJFS/E5ITmJS/VL9TYJHOkOqQfg86DMyLPM5FEfaTrtNC0TiJg4JRDH+Q3JLl0o9RvhR9V8VZxhleFgORW8/4EIHR8dNfk0OR4E/Vz1EQ5pIQ0tiT2xTN1c0V8dUhVGdTbVGaUCYQwdHZU1CURdTAlbkWTZfpWNWZBVf+k4RNLscSjBzRHtMvE/uTuZJ1D/mNSg+c0t6U75TIlPEVlBeaWUAZn9ghVanRo00pyhkLZJCbU0pVs5bcGJSY29bok3STihZx1+LXwZbyVOmUNxT8ldYWkRZfVMMT0ZQ71QOWTRbeFnHUjNQq1V4WgJcsVrFVa9Lp0AoPZJBhUIxSYNNM0z0RhxF1EXXRlVIw0hBRzREZErHVAFam19NZclmemRfXnVVKFGQU3tTqlGdUIBStFWTWoxjIWp+a1Bmolx3UpNPh04ySEM+GzmYQzZUCVzJXChX700gR6NCXz8cQbJL1lDFUatPh0tRRrk+OTTYKaIlQyR/H/E4qktEWjxhnWTeZERgclkBV31Z7FnLVNpInjaBL5Axcz3CQQBEFUbfTEpTRFZGVpxY51n3ViFQuUC5MLQ2Uz+cSjtQpVL6URBN5UBbMDcXbxpKJmcwsjbAQO9OJlcUWLhQ3EVGP1E90ToiP8tFNUubTHpNBEdxQ4NMQFVHWp5bIFv2WVpZulkoW11dZl4BYERePFmkUb1KikceTWVWYF3QX9xhnmFtXjZYs0l4LQEidkBdVARdOF5uWmRUtVQ/W3NhrmP5Y31iy2DBXk1aG1ZxVaJT1U51R2tCmkBkOa8w3T/YSz5RjVPnVTFXTVwnYKhiDGOBYpFfmV6YXzNf2lrBVdtUeFfnWkhaNFe7USZNVEQgOcI2jkElRlJFwT4oOXc9uD8TOHsmjx9+KbUySzb6PW1H4UnsTPtOiU8RTR9HBEK5Q2ROW1dcYGFm/WdDZZpdcFFEQ0o06Cd/PAFIS0/RToNHqz1qPqtMWldXXUBdQlgrUfJGhTnCKEUmCSRyKzE2qEOCSsJMMkqiR5JIKUpsTDNOHEtvRQ88tjLUNSE27DhHQadIwFEZVv1VJFNrUIxNn0oKRXg9SzyfM7gt0TooQf1BhTklKXoZGgF/EC8ttEFPT7hV01ZiVa9VhFaiVI5O7Ef0PYozLjrNQm5Nk1UNWq1YK1DoQow2MyvRHgAAAACAAYETwDPZQLlHxUbvQJY+kkAgQhRBrj52OxA+AUFwRPdCXzsfLxsoNShfLuo5mkiDVtxdkl8HXVlWjkuwPlAvzzKnQN1GtkfRSNxNXVW/WfNYmFNTUNNTGlaDVTZUmVVlWUBYWlGZRLM5/T9ISwJSolRyV65XTlUKTCs5Mh2+K+Y5dEZKUA1XWVi1WPtZaVsMXSVeAl1EWtdSXUYjO6Mz5iyaL9U2Hj0yRrVPRVaJVxFWQ1RoU09RoUqvP3s0fTQKOvBCz0ocVtpe7GPZZCNkpWB2Wl1V4VbUUxBQsU7rTZlIjzWzEwAAAAANBR0iNDX6PQQ44SC8BR4pozwPROBHo0e0Q/Y+/TgRMYI35kRzSqlNb0zDTrdVxl34YJ1d0FVITpJKRkSVOMkdAAADAuYanx/gIhIjmCerKVczXDcoPPBC9kYkRL46zjSzM+AuUSWFKx04dEDYQUQ/l0AyQ2FOuFkRYC1f6VVPQosqhDIzQqVH30NROY07kUtBVVJXeVCYQfQr+iV/JiIyQjkKPQE4PT6XS/NSBlVMVCNYI1kZWCVYw1uIW4hXGk+DP4giiQsAAAAAYQDeEj0/S1HsWIhaGlefTblCVUA0S1ZQPU4OR29DakryUS9VAVLNSbY+t0JHSnpLm0auSbJZ0WCUXo9RqjLcFb4mFDVCPR5DlkRnQts6yjKXObxEZ0mXRnc6HihoOZZFxkt0UQpdVGQaZbxe+09yOBIr7zveS39URVZDVKtVlV9PaNNqT2aMWWFByzVYRqdVpluNWr1V0FIcWBNg/2TfZLNfe1PLRsQwPyWEKEk/UUxEUJlQrFHhUFxQPlRiXKheF1stU2BJekPIQadR4GMVbMtqeWGSTt1AvTTlLY4pHC52MUcyzDMlPtFHzE7/URFT31XEWa5YdlPOSdhEs0dCSFVDvDlOLJgaAArYMlJHd08vUchQDFDMVSFgqGRPYoNX9D/nKdA2zDnaNkosZBzHI3IvQzHSKmwikStsMoI31jqXOBI2ATbiQt5QDFgJWq5W706sQ98z4TT0Rq5SkVkUWxhYtFRQWOFcOWAYYDNbilEMRNg+WUAORSJGrEHQN78p+yuoO8tBsj/7Os41RzXSN4dDb03yT4tLTUEFNoQ3YT3KPSA77DqGPklFlk70UGFU3VRJWAtcE10eW69YrlWBTLVBVkvwYBRrjGsRY9BTrk8YU/VT4k35Pnso/iHcJNoqrTQuRCxOXlGeS6k7JyMMMxdF6U0qTtVKF0v3TZlP+k4WTudI4EXvQl09JzpTPFQzBiaTK0Uo1CzSLSIw6jcaSm1ZqV5hXdNW0U2PRlA+UDFHLT40KkSWTshQbUyrQLEyNyHXEKwVqSrgOE0+jESfSStK+UhNSKFLdliLaMZwsXGVa4VfxE4VRcJEKUhVUixadVvkVAVBczCNOvhFU1DcVLFUfFInVv5c9V9wXv5VKkUuKbgicTANREpPfFPdUllO+EXUOmkwuxsAAAAAfgNZKdZFvlEcVRhSrEoTQu88qkLNSuNQ11DnSX06EiZOFIsGPietNutA8EoUWOBeqV+3WmZVh07kSwVMlE+qVIlWsFJNS1NJCVZsYCFiVFyqUexJxES+QplHSVVLW65bW1dkUOBJ50V/SQZOfU2PSTNHUkSdNjU/sUG7Ou05FEJrRYdHlkw/Uc5QsE6MSTlE1D7HPRBIWVYUX3dgZF1WV71XOFcTUalQkVOkVRpVvFCfS5ZH40E/PnM300OYTjBTqFCtR3g5pDmfPxdDlEVsRMlEHEEGP4VGuFNlWHxVgEkcML0KAAC0Ah0f7DszSTZLgkWNPGA0tCc5KVNDOE68T6RKUUXdSa9OElAgT1xQG1XeV85V2VFsT/RRolO8UzJUlFP6U8hWJVhAUpZKJ0jeSBFK90fEQm0+ikIVQ4tESj56NcQ0OzWUOu9DB1KHWTtaUlLBQzY5cjtSS7dTa1UjUb5IiUNjR+FHhEgDRU0/9EEhSCRQplXeV7hYbVkGWU1YuVUqT3BLLE7RVixY+laTUpBPqkyAR2JDrkO9UNhaeGARYZ9cm1y9YbNkt2LhWr5MXD3UO5tEL0mhTYtXCWEdZT1jNF5nWDdXulkBVRJHxDfrQMlT7V/JY+Jg8FhAU39QDVRMWEphFmWVYi9cG1LuSdhSqlhLW0xXF00FOtA0AD8uSoZRkFTwVodWiFW3UsFKRjw/IhMbbDJcQ5xMN1LPVNZUnlSYVdRT0E8pR4c5dS2jM6E7RTwBOgU+K0JXRGpFa0XKQaYyqR+mIPknHjVSN5QvDyBzNhtG9U47VB5XYlmzWmVZM1ZQTtFB9DYkPSVOrlT2USVJoUIsQ84/2EQ9UfxZYlrnUY89qBV/GYcloTN5Ql1RS13MZghs6G29avRiOVKyQAs+7UXmSiVJn0GaMvI2YklBT59M30MJOGc84EKpSJNKPknFRfg9CTE8JCEmjC4HOw1ObVYUWYJUME32RlVDX0IORIpJqkpsSBVKNU+rU0tVTVYpWK5aA1urV4dOx03cVH5bm12lX/RhmWPRYhtgqF1fW4RWzUyyPak2DjZLO3I5WC+2IS4uqDnXQPw+sDOXHQMHVCqnQcxQu1q1XrRcGVSQRJopSwYAAIkC9hb3KD41yj0GQs1KOFaBYPplNGWWXeNO9j3MODM8/TgDK1gTOgRsIU07R01XWZtheGTXYp9dW1NTUPJUolbqUdtH+Dq3MowxtTd9PnFDREjcTqVUEV1IYZVebVWaTFNKzEYRR+9QOFzNYSlgYViLTYhBhzycNcA1wkSgUuxYcFckUIlDvjftOIk68jimMMkgkARvIksvLjIgNBU1/DssRrNMH040SgdGJETrRIpJPEsRS8RHd0fzTh5UU1fqVxRUzktzPigqvAnGLAJDP05fUXlPyEgcPYIpsQ2zA3Ifpy4nPvJGaUq1SMxFQUTdSMBJjUMxN5ohAAARAwkb+jMYQwlLFEsXRs9BXz13OgVIElj9YHli6F1fXAphi2P2YlNdLFL9RP876TI9KrIdAAAAAF4I/StYQqdN50/rSqxAhzQ1HgAAOwHGE785yVGvXO1dR1XXPl0cAAAAACcIbS8IQbBH70W+PHkqHisPOp49OTUCIIkNyDkrUoZeMmGvW/tUl1ztZnVq7WfhYKxWn01DSTJP4lxoaCZvc3BFbS1mOFk4R9VBvDouM0Y3+0BFRe9EeFNVYbhoGmlFZW5f/lfrTdxH5ESlQ3JFnUZKRLA7qypXGegjGTYZOxs9Ij6CQDE6SisAAIACVRnLMUdPH1/tZMhhRlYRSHZL3lMLVfdOiEGBPKpE7krwTVNKCEavQUhA0UTeUU5ZxVsTWvlWIVOrUk1Q11HoVNRWYljoWNxVKFOpWYtbnFnOW3NfdGQUZJFfLVUITIRJUUdFRDZCQUMTRh9GDkcqRvJD60OuS7dY12D9ZPFmCGQuWv9MlUfISE5E9z4GMNQmJC2WNHZCs1PNX59mEWtubVdt82pGZBlZ6EzvSgZP41OHUkNPRFH7WCZcQVhfTz1IG0wQTZdNPUtmRlw/hSx9DrsS1TrhSSBOVUzUSUpKPE4UUVhVB1crV8RbomMQa6ZuC2voYb9StkPoP/VD7EevStpKEEgdPc8tHyd3K1I290J1S+tS/VmxXHdbLVt1XX1enFuTVwxUE1CLRW032zmGRBVL4lJuXPBhgWKiXGVPTT7XLdscAAAcBGUgBj1xTJxRPlITUF9O9UeAPc44CkeoVBlbJ1unV1pTt0+dVpFbhV37XNhaMlbKSpBBjkRdUmRaBFuJWURVlVM4VElY1Fl9VzdTBVG5UnZSk04sTCtMskrkRP1BCUmIUHtTAlBTSDdEr0a4TEFNXkmnRPlJy1ErU1FO/EbMQ+lAHEHTQyhJKFNIWqNcvlvMWEBTwkl+OJweGyWFNSE9JEIXQgpAqT41PtlDp1NzXe5gPl7SXwxlA2hgZ2BhIFzqXv5jhWTFYSZe51p1VylLai4AAAAApAZUKVxFzVHIVE9Qd0e8RpFKfE5CU+BZc2BPY8RfYVSzSphOTFd4W0xaJFUNTjVFfTwrPalLO1iCXrRgLGD3XsFdklouU2lKdz/BQNtNvlkWYF1fJFoSWexahFb6RxExXzH4TNVaY2CdYZpfIlrRU79SVEs3QD03pTSCOhhJq1F8VNtSbk/4TcZJx0zqUy1asVzaWwtaVlbWT1JGfzq9KbImZy+eQLpSy12dYIxbTlXkVMZVolRwT+VGlkW5RXNFs0fdS2FUwVohXPhZDFhxWShc81vGV7tU8VH2T1BQe1DsT7ZTQl0WaKluRW8paYtcdErAOHgvizPhOslEXEwaUWtUkFXvUyxNcET1QxdF6kg/S2hO/FDMU1tWLFddVktVs1LhT9lL3khsQohBo0MOQ8RB/UB9Pgk4zDUvPiBNdFeRWmBZR1PCTPdKlk4dVF5VNVUAVfZSrErzOu4wFTpoPhc8Oj/9SsVTOFdEVHZNJUUpQrY+yDtJR9NTgV3EYNpcDlQNTvZMxVUmWuZW/ErqOvE4BEL6RHtCmUBwPJo5kC55FgAAAAANBi4oCkF4R2BDXD/CQEtLv1duYjFnnmbfYXVf8WcJb05w9muqYgta51YMWC1cyl5DYD5e8FW1Smg/pTfqNGM1Wjr5TRtbPGDsXWFUJUQ1N0U4qTpAPYA75S/rI9488028VphVCVAUToxRWlOAUeNQLlLiU6pWVVg/WYhXYFNyTJtDMDxsOjg3qTaiLdMdAAAAAJ0DqiC7MZc+L0WKQ6o7XDnuR/hSjVcDWFFTPUosQkBFNlQsYIhltGSrYTRe2FqsWV1Zd1jcVJhMJkQuRHZBlUKnQFY32ig3EgAAzQgXLQc84j5POYs6C0llUhZTW0xUPZgy/0LPTEBQ4U6ZSFM7RjI0Ju0wlDzqRP1OR1W3VmxU0U6fRKI+aUcDTolOUkopQjo1WS5LJHgp/DlFSuJSZFPGStU1iCVKNu5APUWkSP5Kik0FUgRUGlMrTttCwzFXHnkfYjNWQs1G0kOxNoAjAAAAANcHuCqbQ1tVqWCDaM9rt2rNZRFfiVh5VhZPukNjNxM8gEbcT8FXlFmEVKZLVULAN5wrsCZQNWJFlU5kUaNRHlf5YEdmDGMhVlZDwD9bS3BTE1VmTzdDsUDAP09CRT4OREtPwVLpSzs7xCaDOthNYFaHVydTpUm3QpJArkSbSc9SjVoOX9pgDWBvXfZVlkpkQPA71DjSNNsz0DK4MDYp+xs8HYIxi0aGVcNdIGLfYo1fT1vsVadRnVE3VJxWJ1d1VzhYIFzlYYdlo2QNX9hZhlpAYJhm+2q6bYFsj2bkXAFRs0ifQH43+jFVMtE3yEAnRPFBVDnEJQAA8QTAJplGGVjUYj9mVmPDW3dUu1RZW/9do1/yXqBadVEcTEZLnEkzSv5MoVCiUENRJk5ZRR8zMR6XKTg6hz9zOyw0BzkyP1s+mDJBHwYtsEIPTvVTm1ImSxpCSkCkQuNBxUvIWo1kBmaPXsVP50evTRdPI0m1RKRK7k5iTQFJa0NCPgs6vDPvJHEX4SD1JLQh1Bo4MHRCsEkdTXJR+k82TPpGVz4BOsI0AjTINv9EglQ9Xphhj1/ZWNNQPkawNjcoGBizH6My9T5kRzlK/0o2VBddl2FqYDNZRlBAS5ZMMEwjTyBPJ1KvUrhRPFIoUspQD06SS5ZNqlKgWUpjY2ixZ19hYlinT0dGbTt2OSs9F0aZSQ5I7EfOR0VNYFLYVQlUxEtwP7hBb0f8SM1Mc1PvV05anVppWNpUkVJyUOhSDFJUTh5Ph10daUttl2nLXFlEMjpqP9tKKk9bTF9IjUhWSY5HADyXNpE8nEQpSO9Q1VtzYnFlXmDEV5JUHViIVUFLczKJBD0gPTuRVT9jJmgNZU5eIVwRXq5d3FYwS6FBE0B+PYM8PDtIOX88xlCxXFlgJ10cVBJJYz9WQBdJs1dUYqJmtWwqd2h+CH5rdTZmsltgYLJhS10KVdJN3k9uUc5PF0rWQXY72y9gFQAAAADrA+sdJifPLR4wkjCxO5ZHKkvTSDFJ8Up9TmdO3EzRTUlQhlAvTkRJw0kwSRlHq0WFSx1X4VxTWj5T300aT9xOXU1xUYZb62XobOBvs279aaZiAVwFXAJe9Vt7V8dUmFKsTq1JhkMxRIhIB0zeTBVIqkYlSMFEPTrvNU9HfVi7ZAhq0Wg1XztRd0nWQbk9F0GVStJYhWGHY0JfLVZoRXs6Yz9TQoc/sz/8TcJWN1ioVTJekmkjcGZu1mShVulPdUt7QGM56kGwT01TKE3rQZk3sTmXNaMxcielFNkDLB+uPYRRu1nNW7Jbul12YcJge1v9UFxJkVRoYZBmimTnXOZRJ0qvTyVXYF1AXwVbe1B8Q9U+qECDPN04ekbZUbNW1lcbVCRRRVP/VjZZA1ifU/tRWFXVXMxh0WB1WiBO/0aLREpEC0etTc1T/1h5WyFd+1yaWmpUXEwARNQ7dDGpIhYi0yzpOklTXmDVZ3hqbWh0YqRepWMTaWpo6l9xTkY6dCMHEAAAAACUB0oswkM+T49WrV3yYqZlQGbDZgpmLmRCYAZbe1T/VHhUN1VaUwFO40oQTiJTLlhXXK9exV5qXfdbPFpnV8lV2lXAWf1cSFuhVG9KWUM6P5NIWFcQYSZltmN9YHheW11HVm1ObUqfTh1W8VoRXmZdWlhaUDRBOy/cL7c4bzzeNo00F0aXVHRYTlVPTSFEhUACPfU/0VDgW6pfBGAmX45bI1VOSSg+WTzsOEcrUB7kKyY43kBORJVG3k8YWPlaeVURRi09104VW+5hZWSSYlhZgUgrQKY+ckHyS7xTFFqVWyVaXlfNVtZSbE1OSndSQlXTUy1WblkEW4tYVlSIUrVUPVkQYDdji2HPWcVL3kQpR5NKg0wXUTZW6Fe7Vo5T+lFzTy5NOEskSDNEkT8RQBBKZlGfU+9P7UoPSwRRQVXpUn1O9EvfRSY3mC0WOWNC80ruUoNat15TXmtaU1iFWERZQForVoNQMkiFP7gxKzjsQyZKMU36Te1ND0vtQUwx+zPvOc0/4U6YYIJoY2hBY75bnFc4WAxauVmCVrdQvUw2SldQL1uPZRJqMWthaxVt9GpzYq9UVlA/UhZXNF00Y3RnN2gNZC9ZfkgbOik68kdQUGhVJVndXDdf/Vp/UexHcj1PP89N21TnU6JJ6T4hQ6xHI0QdNxEgQA2MEGQnXjgNRMFHYUUZRStL8lN8VWlRQlOOWBlZzlOXS59BxzrhPKlA80PjQ21EnkZNSVlGDTk/Kj85WE9jWf9amFbHVg1eSWUpZ6lhLVYfVYZkeXDecylxgGnwYFhdWFynWSRTfEyASf5QcFpRYlhlyWNGXclU51BcTYZMdE0+ST9F9UZYTYRaIWfvbKtrvmaXXu1cBF/KXQFd9Vz1Ww5YclKFUdFU11WnUW5G4jL2P1BNaFVfVXdQF1HTWBhgf2WFZ7Roq2ZIXcNIE0ISRw9SbFpoXsxd/FuYX3FmdmtBaxBmXmD1X6FbzVQKUcZRG1PqV3lbOV/eZGNrY3Hmb/5kYFHUNJMethZSN7JMtFtgY49mTWdRZCthfl92XrRZ2U+GQ4ZAFUMlR+VMkE3XTxJY7GJxZp5hpVQpSmJLCU/6TU9IAEI4PdQ5bDVUN1Q4Mz3TR6JPL1LlTzZJuD2TL2cs2zE0NOMwxzpsUHtdfGGkX25adVcnVwBULlPZVLhWvF3FYwZmn2efa0VuY22zZ0Nd5lDJTOxRJFf9XJNi12WfZ2poxmRzW+ZL0jQrBaYGASpJQ3NRYlYBVAFLqTsYLNEvLTwGSApOzE/jTS9KiEcDR29NdlVXWlpZxlE/SHtBA0C4QihLl1AvUOdL9ky9Ux1ZIVmDWn9dPV9RXqhb9FiyV7pVx1NPVnBYl1tOXnNdrVl8U4dKHkXZRqJMaFDFUHtR0VN4WOpd/2REa7VvwHC+bkVpnmTbYQVeelsVXSpf6V3JYeBp9G0Xaj5dSkJuK6IsnzdVQHdJ8E8EUSZQ9UwmTgpWAl6OXzZcF1RWS8FGJD+8PJ9Hw06mUF1ObVHBVN9Syki1O6suCjeaPD08hzXaJVQDAAAAAA8BlA9/IAotKDiePmJA7UJLQ39F2UR8QJE8Iz+MRtZNU1LbU3ZUQFVkVcBVBlcBWhleomIbZvZmXmavYOBVfklERFJES0e3TC5U1Fn/XYle91ypWk9Xw1MUTwdMnkvPS9RLxkoKTt5T91g6WctS40V7NrQf7hwgNss/dT/RPn9Dyk1/VhldhWB7X/VbzVivVaZSTFKzUgJOvkKtQZ5IolIBWNJYhVnwWSVZEFU0TRU9jTZ7QMBH/k/FVa1XuFmLYUNmJWisZRNgr1kYVNdPWVGiU6FT9E9ZRZU1TSNYJkkwHDeXP/9GxEncS2FOAU1RSBpItUq3T49WoV5UZO1kc2HnWvtTxVH4VuNaHF1PXVBbF1hgV9hYolhEU3NIEEi3S8BPOEwmQVEzaD6sTrBZb12sWytWXVEXSFY8Ui9eKzspwCEhFYsXGSaYNotGTlGQV0JXWFTbTi1I20asUaZbRl7MW9RVglDkVDJV70/bSThLWVMyVnZVgFZkWAdUpkfUNuY0gTraR+1Sr1xzZZprj21GavBgT1HhR3dLQ0+yUbZO2EYePOk1tTn5RpJTvVnmW6JfmmFlYcNgGF6eWyFayFbuU9dQ/0oyRGJBGEpDWB5homTNZu1lQ2KoWahMeDoeKKYI6yzZRVtQR1XRVD9SJlQWVlBWxFOTT5dQfFQLXTxkWGW6XyNVUExmTepTo1lSXZpfGV62WpNW0FfKXSNhxmBUXt1aGFfcVF9S6VJlWideWVvBVOVMPkvWUeBWO1zIXwZhumFcX95ZUFLZTihTVljoWKZVE0zCPE4y7jWaRElOYFCpTY9HiUFnQ6pDs0V8RvZIdUxtVMdbH2QRaLFm72IPYahijGVlaM9nsWRlX81bblidVEVPdE8iUsBRhUz1R99J+FG9WZhZilWdTihMtVCLVopXKlo7YCpmKWkwZ9dfbVTDQbcykic1HVEfOjMDRSlMOkpEQ244yTONNjhFVFosZYVmql5UUMtKZ1A0WcpfNGPLYzdgvVmoUetOjlAfUpdNEkR+QOdEHEgrSZ1IgEYuR4xTdlbzUeFIFkNsPEE5nD3/THFU7Vf4WxBfGmCwXb9WjU6ITAxSUFSjVHRRcE96U15Wg1jaVlZYs1oUXilkM2jlZw5k2mCEY95qPm2VazBnD2ajZxhqP2hiYmlb4lpvYfBj3GK6XCBTaElJP2dA80jDTgBNrkQ7PKo/p0X+R+tJqkcYR2ZGHElTTCJJnz2xLS4wRTNlMjk4SjcgNEk5DUPsSONL8ExhTepT61a4VIZQZ0+dUK1Rg1C9TutNIk7WSU1C5D9YR3BQ/1S1U2JLbz9RNTY6skdITmlLL0KUOzZJ2lPfWfhgQmYOZzhixVXYSbNExz8HMI0cyCKXLDM830zCU7ZT00vjO1Us4DWsPU5Ci0JyPU41pStrJ9cqCTHSNZI9GUHERoVRMV8caMtsdmxAZ59dP1SUUOZN9kjxQt45STFvOFZF7FIXWTdXx02SPT0xdDizRe9UeV0PX9paXFHBRqg/7FDKX4hnTWpnaI5kkl/8WY5Qt0zuT5FRx0t6RhdEeD7zMVQe6Cg4MHM1dDixOD05hzmNORM/fUbDS7xK/EdER89JuE1iVKhVg1LcUAdTUFXHVBdQDE9LUytUvFIVTK5PW1nAXYFbj1ECRe9Ju1QSWJ1VHE6+P6k36kE8Tz5V9VUTUUhKjk0vW09mc2xLbf9owF+fUtZHt1BZaOBxGHIgaclaqltDZfhosmVSWl1EHy/vNdpCLk8cVlRVrEvQUPdecGftaadnFmIjW5dafVwQXpxbslgmUdZHPjq8GdED3B0NMVg/iEV/SBhMZlBpVGtYhFnRV4NUqVJ6Uw5VUlgaXAJcIFb5SSQ6k0iuU1RZxlkFV1VWVFhEWS1amFnuVUZRbE/WVDdYclWNTfNHE0ZxRWNF9UPlRa9FwDyzOTo+ZEPtRzRIbUKqOVU6Fj9CQsZJalgjY2RlLGLNXBxbO1oIXBBiYWe+aNFo6WZOY31fLVwIWBxWpFuvZTJtX23cZ7henlqnVuJVplKaTnhK+02SVR5ay1dhUCZFLzv6KiUcAwDgESE970+gWN9Y71TcUcJUDla+UzdOVkzgSdNEDDvWJO4IAAB4ArcYvjDAPXFCb0GCR0hUi13EYaZfoFfbTjJMU1SWWTJa+1NZSk5Fa0nNU55X2lXpUcZNt0pZUnBdW2LwYHZgZWCMYWJieV+9WStU8FYxXudiX2FFXrlhIWTJZcNkMmMOYuVe2VpaVaNLUj2xNdo7fkE0Px05ujzTSG5U6lnBWcJXJFeAWThd7FwAW+pbvF+8Zgttrm+YbgdsKWehYRNa9VDeR5NEQEWCRJRNQlbxXTVhwl4NVz9QHVOcWplbAlXLRvYzqSHXN7JIrVRBXclgBWCbXLxXyFk+XHVZNlW5UTpVfWBNZwZq/WhMZtxlVGcUZwZlLWJlWy5Pi0W5RYRKC1MOXTZmqWrMag1msFxwT4tIok/iVFJTgUxvQqVAq0e9TG5P+E2BSMpE5ExiWD9ecF9YXrtb+VmaW2JemF8RYVhgFly4VGtNnEzVVL1aj1ssVrZJljZ1M5pC4kzkVQhgLml9b4NxmW5hZYBVokOZOko+rEvaV1hiP2j6Z1Viv1dqUOpN60bTOOwmTCY6LeIvQjW3P4lHt0YGRpVHg00NU3RV/VVqVg1Y31nQV6RNnT0hOGU/YEJOQuo7yzQoO3tHJFAoV+la1V54X6lfn2FdZupp5Wz5b/pw0m1DZEpUGEhJSbVJuUZXQUU7GDQAMrA/fU6WU2lR6UcSQOhIKVXzXYBhGl+JWAVPwUgrSdtKa0rWR90+SS/zKAM4ukNzSrtLWk5sVWpWpk6yO4k0s0AgUO5WBljJV7tWTlZXVl1VYlGMSodEL0KYQllM7Fg+YNNgClmNSuk7jjz4S4VW4loTXpFhvGVLaM1jUFUBN60sRkiYWk9iCWO1X+RcqV7BYOxcV1BtPFg02T2jQwlEw0TvTvBWV1j1URxI8ktBWNpeZWIDY5NhE2FFY91lgGS9X7Nez2B5YExbclAdQ+ZCcU0eUztS1kvaPd0foQgXIhYwGDslP5pFt089WPVbI1qNVYxUUVVQVBBR7k8iUnBZwGD8YlpgX1wJWT1aJlmeVAFQIEuVRW5BdkOITxNYgFuPXN1bl1svXAtYLFOVUwZVJlKHR2ovkgeTJedB1FOEXBpegFviW+dda2B3YWBeLFflShA7USUAAHcRjDfcTU5ZQ12RW6lW/lLBTwRJxkJ5PEY6XTZ3NNZFE1ffYTJnTGniaJFnlmX9Yqth1F/RWmNS4UgtREhBmUQJTQ9T3VYXWQVaPllnVqxS102QT/RY/1+CYy1iQl3WWCFdL16vXPNXuE5yRBtAQ0FlS+xVK1oFWElQyEiBUy9d418GX41ck1yjX/Nfz1sqUzJKU071V/JdHV71WvVVXFQ+V35bBlw/WbNTZUvJQ9w7fjoqQvBLElOKVSBSjE77UbZZmlzHWOhOO0pZUq9Y9FigVP5QS1FrUCtNLEcqQxdE6FCAWyBfcFvXVhxQJkz4S79QIlpgYjVl1mEdWcBO8km7SRxF8j/0QolLA09ATjdOkVOoW29f81tvVFZMWkWEQoBEUVHtWn5fD16zVztRJlCLVBZYLVfVVMlPfUcNQyxGTk1lUuFRjUyoRLZH8k+RUSlRP1LLVvha11i4UR5MI0rZSTNNelJ/WwxhAWM6Yl5ejllyWfRciGD5X0xbE1QyS5BBTDkXN5k+3kcrVJRfqmQPZ4Vp3mtnbHhpEmHgVy9R6lLQWZxduF2yWYxUtlFqSyE7tC7SKlsplCZlIQQrpz3NSHxRNFckWSpWhE5hQnU4skYkUHdUy1sNZK5nxWR0W0JSxFOWVHdTFFHiSwFHTU3YVLlbOl4iXNpU80muR6pSkVctVaNMMkP4Ol42BjQgNsU3BzTkM7I8tE4MWexcp1oPUu1GbERpSZxP/lVHWqxcCF69YYhmrGh/Zr5fHVSYRpU9dEV/UgZatVjET4tBHDqjRGhKaEwoTPFG/D7FPHVE+E0/U6xXblouXlth/2UMZ51kT2ArWr5RrEe1OKAy1kBeSIhLU018TFZROlgeW6RXRVMYUO1OWlOqWKBeYGR2aM9np2KlWolSLVD0U9NaBWNCZj5mKWRfXzNZOFaiWgheUF56W5JUc0jsQCRE+Uz4U0BdlGQoZwxlQGMXYP5ZUVWuUoZQ5EpuSc1LbVJBVJRR6kwwTElPnlC8TU9Ljk6GUaFTRlnDXf9d4ln+UmBP+U8DUGpT41pVX/VddFYpTf1HfkoUT7VV61h8V8RW1Fq0XRlbjFbJVNtXiV5TY+JjrV55Um9BCTZdNhM5zEacUg5ZsVuyW35Z5lYbW+de02IiZSRl82PgYVVhRmPIY2BglFnSU6FPhFFqU+xSqVCFUDBXsl4KY4NkbWHHWmFXzVd/WXdaw1z3YWtkEWR7Yb5bnFUzUfBRElf8WYJaj1zVXz9kOme2aERnzWEGWI1NpUgKT2JW9FpGWx9ZqlYrVS9TYlGwVmtc9V8YYlpjFGNGYJ1drWB4ZlxpmmciYVRV7ke2SEJUflscXORYjlY1WHxZtVRqSP06Vz1ZTtJak1/fXiZdUlxdXL5ccF7iYE1jH2VuZTpjFmBhXLNV40nJQxQ/CjygMfkggTIbS49ZbV/DXkFYSE6hQDcsGC6kNEY3TjQ9N0lETU+PVGFXnVilVSFOfUWFRPJGoEMGPcNBT0s9UgZU/lE0UplWFlvsWx9WzFI+WKBd8V/pXjRayFP8UD5TsFfHWLdVek5eRdlEV1I6W9BfsGApXE5SgUVQSiZZ5GKfaDlrCWldYr5cp1vUWdhYUlekVspZPFtMWOVTxk9YS4hH/1MkYaVo8mqXaHlkfGE9YpJj2GLtXRdVoUc6Qu1FBkjYR9lAzDNVNr1D00lTSCpDgEhqUc5TjFHSTBFLrE8BV8tZ31fzVktZF12DYh1kimGeXYZZ8lOrTANDp0PAST9N900TS9NDDT+hQGFHE1TkXPxel1lzTP9FP1EIX99l5md2Z3xpOWpHaEhjJ10XWEBU+lS6WERY6VG5SGlA/kZOT5BS/VOsVstX0Vu7XqlfRWH7Ye5gc16bW4xX5VAyRm4/rkRgTcJNU0nET3Jb7GROaRhp8mQ3XYBU+0zgSi9GakjUUPpXQFraWVNZule8U7BRslMAUwpM9UKaSMpS81siYyNnnGimZnhh0FrOVHhVmVffWlZfv2OAZfFjf2AhXApb7l4WZRlqrGgeX9tK1yl/HOw280cRUDdSWViCYqNn5GXRYIZblVf8U1lS7U60Rj836iDjLFE+BkfnU0dg2GfBaWJn1WP0X2ZcslXOTYRIh0b6SUJNMEpDRN1FDlHaW2BgOF2pVdxO00owUE9YnlwzXM5X6E94R2Y+LDfONv5DrFT8WktallZZUppPmVQ4WLJXOVLaUDdbo13DWnFcbF3XXdFgmWJrYQ1gVV1iW2BZflZLUsBPOU+7Tn1QalS6VFxREUh0NSgZMgcmKp9KD1wrZO1jPF3oVRtT0lkTYeJj02KHXn5VsEeJRyZP6VOeU+JQp02KTTRQ/VPkUkpR2Fz1ZmNqzmfoXf5K/zLoIs8SAAAAACUCsRIwKhs5GDyGOf43QDdwPe1E30tpTjtPkFK/WNFd412IW/9X4lOtTOpCqT9oSNJJIUTAQ19OhFu8ZEZqp21RcGdwcGuYYEpXOls3YvBhclx7V0BbHWKLYwFjHmeGbAhvU20taVhl22TEZXtlYmJjXdNW5E5bSPlMilEmVRlUJFMIVIxUilIGS2hFHkMJQlg6RCqUI0c1MkjyU59XLFTJSWQ90D1vRmBLvU4cTDNEpDjuJ3kltjqBRFxIT0bsQUdBAkKtQhxFZ0iDS5RL/0ekRrpGQEUMQTJB5UeqTjlQlEi1QXVMaloOY7Rk32FzW0BStEtkS5xQgVgKXr9f1l6cXNleh2LjYg5gslkrUXdKyESzPzc9P0YtVVtg8GWjZjdj7Fw7VRdQ5FF8WW1eT2CCYf5gN16OWu9WxFfsWqJeKmR7Z8BmvmDzV0FPYUYHQ7RPEVwNYQtiVWR+aNNqs2qYaMxjaFv+UO9IN0RdQKs4KDPAQqlTWVxUYD5jgWd7aPVjnlmFTTFAYjXLM18+Gk3cU7lWqVhdWt5Zjlh9VDxTtlxyZk5rFWlkYO1a813sYnJlaGVfZSJjqVwGT0g9AD1YUSlemmMAZqBmxWUwZTNg41dgUIJOCVAJVLFZLl/EYohkcmNMXxlZck60OikysDbERD1T+l0+X5hXTE5cT0ZUeVW6UT1S/FdcXkheHFfpTmdOTlE3UUhS+lMtWGhf4GFGYRdbVVSCUedOuEaIPsBDyFAMWoFc+lrPVwFcXWBKXuNVDUldPDsycTi3R81Tp11sY0tnt2sYcTl0lHEBahhkWGIhY/Bg3Vu+VepPlkugSA5Ef0UeTc9Z8mJmZfZhM1n5TC1Eaz+4RolUIGK9bsd3oHrMdqdrq1ymWf1ZOVfbUd1LB0rQTj5UG1c2WAdYplaHUkZGVTZPOgFOXVtWZPtoNGobbT5zpnaWc/tozFd6RfBBcEvqUgtX7lhQW8tey2GzXxpdtWDkYwhi01tBVOlVC1zoXb1ZoVLZWWNrZHfoeul0YWQ6TFU/p0EiTW1UBFalVS9Xj1vGXi5dXFemUxNTaVBdS45JZ0huPiw4yE7RXUVnwm7Zc9xzpGwYYP5VulPJVaNUbE71S5BWXV7yX+lcW1baTmtGjkGNSjtRq1LvT75N71B7WYJkPW51cH9sumFIU01K1knuREBDOEYjS2ZNi0tESc5JU0r+ToxUk1YlV4pamGFZZ2ppd2a3X6leC2YVa3NpmGJfWcVSbU+1R5A8LkZTVXhdO18MXHdVDk/ES6VHJkH9PPY+DEQrS+5S3VpOYPpld2qQa5hoF2J7WgBWqFWcVGJTXFAmSXdE9EYTTEhUuFgmVy5PSUgHSwJReFD/SP06wizyL+g53kJfS2RPvFM5VwlZdVebUpNOLVi9Yv5mC2WIYIJbLlt8YD5i/V51WtZTbU22Rgo9JjdeNis5tjVSMAEriCbII6Ywe0Z1VadeimDCXN1VC07ARyVBq0GPTV1VWFeOVLVMAUTpQaFFHEtKTedLQkl1RetBjkUwSs5MCFAeVExYFVs5XBRaSFNLSC89aDbTN/M3gjvlQSFPQVoJX2hd2VafSztESEX5RQNIOkwHUN9Q1E6MUZZZHV+0X7xajVFxSAVAnDX8JNwjPyiDLlg//0taVpNhbWoOcKBwvmr6X19V31WkWXZXElD/ReJDck4QYNJqSW7ba+djoFhcUYxPolKFU5VRuE/LUEpXrF7XZcxqEmyFaxhqy2c9ZeVhyV2rWq1YZ1gLWmBcIl3MXaReD16wWV5UUlJXU3pU7VaoWYxbcVvUWw1dy1uPVXJJRD/WSFZTylXmT7pL/FRUX1lmLGmVaT5n0mERWu5VCFZ2VU5SxlPkWQJfH2FxYhRj9WFWXWtV8Eq9QTo9uztuNR0sRC4FOPw/dkOWRptMvlP0WllfWGH3Zc5qkmygaT9kE12vV6tVWlZbVU1TslCVUChTSVfQWxdfjl5ZWl5XxlhpXIRir2cxas1qGWe8X8BXWlKfUA9SilM/VIpa5WKnZ0loH2eDY1leTl0aYGlkqGTSXOFQKkRjPdpFfVGtW1FfK191XMJZv1m+Wi5ZlVQJSMkzMStUOL4+9DqELMckITGEPdpFP0sZTVBLmEe5SUlTYV2HZNhlMmG+WHVXZl/nY35jol62W8Vcc2DVYWtfSFs0WedbSmDtY6Fm4WmYbSpvJW0RZ/NePVakUiVSt1M0U5tOk0vfTYBRcVR4Wl9hxmWHZZ9fDVYmSl9CzEh1VIxa7FrLVqZOUUTHO21CeE/BWLpcPF17XFpZe1f1XNFh6WflagdqxGb+Yrdgzl0SWN5PSk4lUDROKkdbS0BTbVYzVOlM+0HtOnw7hUEVUH9dqGUSZ0tgFFN8RL1ISlKgV1hZ3VwxXRRcl1voWqdVxE2NRf1HUVKTV6NV4053SolL/lF6WVNiq2ddaLJjuFghS3dK3U4fUsZSrk88TPZLVlC2VCdW+VjjYGhnKGorabdlWWFLXl5Z81Z4XKJkc2cDZcJdaFOLUfdaiV+XXABV7ErGSxhNJU70US1T71FLSkE9/yrkHzEQAAAAAFsRMDWKRcdLaUyOTB5Qk1QdWLNZ41krWExXCFkYXmZgBWAiYKpfIFpmUYJKb0A2RH9PtFcuWbRXxVbnV9xX/FIJT2VN3kvSS/1JAEs0VVxc1FxAWPxOV0aJRXBH0km2Tj5OkUg0R71NAFQkVcRUJVQ3VktYz1q0YZ9nWWrEae5moWNqZelm3GcHZ9FjU16LWTFTOEruQo9KOFFBUTpQQ1cZZVJtBW4gaBZez1fOWONbkF6JXsJgN2a1aNJlCV0sULBHvUjxTSRSMVptYExib1+EWKNQa0uCQ/40hSyzMNs7KEg/VcNcSV1pWH5R7EoNSxtSjFv8Y8Jo8mbOYeReKGG3ZUBoh2leaSVpKGdFY6VfP17iXC5cR1zEWkFVNE2yRd9DpUIWQQZGx0sJT3dOfE6fUT5TBVCaS0RKMU3hUwJZaFs4WhVUZkp1QfhJxVkSYkJjD12ATvJCXU/GWPNf3GerbZ5u7WlhX/RULlCQUXxUOlSDUJ9J50UdPYA7pTv6QzlLQlD6UMpOJUooQi9BmEdEUJpYTV43X8tb21NpRyw6UzzIRi9R5lTuUVxL6kdvSxRS41SVVudVgFgbWJRW61HaULZWC1orW5JbZlz2XglhpGHGYsxhDl+uXOdc818OYwZljmN4XgFWLVElVHZaVWATY+9gzlzUWJlW3leEWlRa2Fc9VaFWoVh3WOVVBFExSdtA2EDpSWRV1V9pZttoSWg2ZrJgUVqIULlHmkd/R8tQWlbTVn1RJUTzNf0w5DGaNllDCktyS7REkz0mRCNLblAfWARdOV78W1FXnVluX5Ff4l1dWyJZ9la5VBNXMVtaXbpac1WzUIBP40wNTDtS3FdcWd1ZuWCuaeVtK2xOZ41klGMOYU5diFUdSrM/RCyQFvgiWjdjRoNO5U8CTq1MDk5ET2tYzmPGajprjmQoW1hZJ12eXk9aw1G6U+5ZEF5VXZRZGFZlV/lbgWA6ZCll6WFNXvddyF81X9xdC1wfWcBWjFNHUSRTK1LtTtBJSE1rWwlmDGndZu1g+1vWXLlhOmLTXgVawFnoXu9lOGuQbABqaGObXVdaqFr6Wxxe91zJXDBf7GFvY29ij2FgYJFdOleDT35PEVR4WcZZ3lJjR6Y8wjQwNaY4PzktQINHpFOSXkVlf2dpZTNg4FmIWfZd2V5aWmlOtDdoNvFNFV9maEVrcGg2YWlYolnAXK9izGh8bS1v+26FbeJri2i7Ye5Y91XzVLpS8U0XTDtRZldgXu9kbGkua/Fr72/3dql7+HsOdwVsvlquUu9YxVtEWwVdr2JUZ5JmpGCgWpVYM1kaVLNGTzA5Jz899UeQSWRFXzo8OkRLClocZAhoR2YgYeFbP1tKYIBixV7pWalXKle+VZNQpFCwWK5g22JjXsxUcEifO0I3Ejr0OXg4wj1iQjBE1US+QQlAB0zzV31ermDjYA5gpF2vW81Wj1D6SvRIuUm4SuRMdU/CUoJSn1KbT8hOMU1ZS8FKI02BTiZQ7VBTU21TY1CHRw48ODO7MB0yTDjIQRZHH0eIP+E45EAaS3BO30yyTyBVk1q4WvxVRE/YSY9IYEzyU0ZZgFuiXmRmxG/CdTF1d2xsW9tJPj47PZdAsUFIR7pPbFqQYZthnFgLS9xBMEa6SBdHPEBQMZAvdT3VRrFL8EpORSA9SjCGHiY1DU2zXIlpx3MMehV8DXl9cSNqO2gZa2lrsWjaZjZk6GSBaUxuR28dbdNpk2flZEBgVl14Yrhp3GvMahhstG8AcV1rJl6xTelEoUB1Q9BFDEh7R+FFdkyOUKtRWFDMTPFUNl8rZsVnk2V1YGRZiEyCNRwxMj2eTUBXo1tkXVBdX1qjVcRS4VQFWLpYWlrNW8Zd915jXWpYaVLuUTZdHmizbThtD2bVXAVfFWPPY3hhG1/7XNtaqFvZWrxUIUpbQQpHW1QUYElkr2T7Y+9nyWskbHhnQl9QWHFUeVPsVEdZKl6fXbhXGE9ySdhONVZuWkpczVoJV/FViFQNV5Jbml7KXA1Y21ICUNxMS0eYQjFEyUYgShdSH1b1V6tZUVuiXM1cCFzJW4BdzV4yXh1ejGGyYzli6F1sXf5ewWJJZXZkx18lWFBT6lFsUmtXDFwUXsNcI1kxVONSulOZV+FhMmu8cEJ0U3S/cFlqv2V6YwtklmStZ2BrIm7ybe1pMWU9YxJjGGBcXdVep2MDZs5m52cGaRVngF/kUkpMpE3BUuRUBVcUWRNcd2CNZExmnmTFX1Za7VXDVoxVglCARTozbB3bAm8cuzqcRMhDKEHzQM9IZU21UeBWPV07YyZma2WvYapaklKzS6VIXUbZQ6JFr00HVo9cn2BAY0BlH2VwY8FifWQlYx5ghFzzV41T9EwlSWdJdUsJTYFN8k7rUwVbBWFnYGNZY00pQZw4ZTgWPcRDJEkTTx5Tk1kSXWdfPWACZCFr5nC7cRJvSWs6Z5ljhmCCYCFjJmKzXB5UFkVYM65C61OGW8RcRFunW1Nf/l+oXZNaylkVWIRZRVlvWbxYi1aNVTNanV7WXUFWxEqcRnBLBkvUREhAt0euTWVPolHkVTlaTF5hYutkbWZiZuJkKGDcWl9YNlvLXkhfmVkqU/VOLE2IR9BEgUrVT4JPNUkxQktEMEmdTOhPmlKmUaBMwkqYUYVVpFMjUe9V2lvaXEhZhlS4UiRQ2EjGN3IUAAAAANUDGhxkOZBH+k0JUelUI12gZCNpEmoRadJllV/rWPFQmkldQmhDq0ttU9RWRlb3VMpTRlLPUA5N6EwDTyxNN00TTz9Oo0wUTKVPulQnXG1j52m3a/RoJWUSY6BiV2QMaepqSmjDYPxWS1VDXOhjgmw6czJ2anVLctNtJ2hlYsNciVidVBlRWEn3P3c9UTjKN+c6/0YXU1BabV41YqxmoWmUanxn22AiWKVTw1xNaMVsDG5cboJuvWzsZfpXUke2RU1KOUlTRLo/vUECRHBEtkisUJJYw121YUNlL2pvbo1uq2jHW2hMhUA5PUVAyj9yTVdgtGpUa2Zj51TFTkJWk1hZV8hVilcRWhZZLVb/U0dWalwTYSpgV1jeRqAwPDLTNgo/5kdnUH5dbWnncKlzlnHGa91mi2XkZfJklmIaX/dY+VFdT8ZUh1z3XzxfDV/FXgles10EX5piMWRnYEtXj0lqQYNFd1AcW+xiP2MCXaNSJkxjTz5U9FezWvFaKFqrW6RcYV3FXZpasFMDUJlVN1sYYYlnrGtwa51nZmAxVa9LZUm7Sp5N1Ux7SpBLvVPSXkRqTHC1cEhrnWGLWxBcQl4uXitY2E6hRwdG70WmQqo9mjHzFR0WbySMLh856j3cPOg58jyiQfk8KzJ/Irgw3EQyTJdMTk1SWJFnhnCjcQlrqF9QWsdaSFvSXCBcklmvV6ZXT1t1YA9mkmeNZdxf/FaNTMlH5EutWRhnEW92cSJuc2VRWmdUYFOOVSRWzVflYKttZ3OQcZxnEFxgWXBeU2EJYXRbplWtViVZDljCUeVKQ0dqQ6A7qEDCSjBQvEzyQ0g+skKaTCxWdFx9X0Fgwl+dYJtj9WQZZ05sWW2caBNjAWWjZ7dmBGHiVV9Kz0c4SrBO0VFZUjFQhEmkQXNAR0d+TTtKLjupIbwoVEJRVodhZGaNY3NbkVTtUWFQsFarYYtreHCEcF5r3mCfVu5TVlZmYKhs2nQReOJ2I3F+ZxddW1FrRfo+Zzo4OlFDw0x+VElY81kpXLhdbV0LW0haZVzfXsRfsF/QYyNlN2EwWdBX61l6WNdSwUz8UOJZ5lzPWklUBUrfOnsvAz/NTotX9VsXYAFi5l4uV4RQ5FUsYaFptWw9a2lkqleoRVg1GjUjPWhAo0cYT4hWAlqrV3RQg0vRUWdgoWjsabFm+WBpXRVeR2KiaP5vBXPkb+xkiVZSUppXqFk8V51QgEb6RTpE9UUfRsBFgUajS6pWZFurW6FZ41hKWeFV+E1JSZxL2VIGWYxaFlgzVqxWdFUGU+VQaFSNV9JcWmJVZTllqWPEYvBhN17wV3RTKlcyXqBg91tBT3s9bCtEMeU44Eb8WrxpcW/ibTNm4FiUT5pPglAuUn1RrFLTVnxb+l17XeRZIVSsTq1NnVX0XlhnumogaH5hyFqJVmRVuVLlTf9FhT53SuhTE1YEVkNWx1nCXHtiXGiMafpkLFwtUN1N/lCjUeBNE0AzIOQ1hFDBYWBnFmUGYdZhcGXJZfZlKmeQZwNk1VypXLhjCWeKYzRZ9lCfXdVpAG79a+tk4l3gW6dZ/lQNUclRVF8BbAxz/XMKbtdhhVNOVatdj2OiZThkrWEaYndqL3AhcO5qKmKNVehJr0KAPKQ3QztlRTlPv1L2UT5OO0z6TMZVlV+zZGhlaGHGW3RYollpXUxh9mRHZDhf6Fo8XP5da1qAU4FMyE7OUgpVrlIgUVZXC142XoZXGU+DWKxplnJmdDlxiWxYaMxlrWUYZwppHmnvZrRhV10KW25ZJ1lBYuVr1G80cEhxx3F9b+pow2N1YlNik16sV1RTClpmZsRodWO/WYtQQ0+4T9VPn1BIVcdYxVl2WOVYfVavUhxQFlNVWsRf0mD/YANim2WEa79wq3PYcQhsX2PNW1tdwmLlZA5kyGNhZ4tpH2nkZO5g4V+eYY9jsmOUYZZbLVZ6VRNZ3VtoWXtTplNPVgtXk1OfS9RB/EBFQ4NP61noXQhZJUvcK/EfGyd0M7g9H0q6VDddn2L6Zjdpi2itZVZholvBVCNKBT89Og46yDyqRclSR2FpaaBq12RcWlBSOVJpUI1MKlyQZL5q929ZcvdwQ2rnXytVo01tTb5Sz1iLXS5fAF0hVvBK0T2kQ6ZIvUYrP3k2VTRrMu0uITIKQVtMNFViXuJmmmjxYqBWj064WIhfzGCwXkhfm2FCYw5ih1qeS1M3zzggSC9WSWEMZ0poxGbeZOxjcmD2WJlTa1puYbZjzmKSXx9dPF2uWoBXVFM0UN5TD1r2WX5TTUe+RbNJ1EkPSv1Qw1zDZtdqammxYjdZwVJxT2tMOkatRcRM7FBiW/9k82pubFVrD2rUadtni2RiZAdojGzkb1NyS3TYdAxx02aCVi5Wv1y2YQZlDWhUa4pto2waaqlpsWU4XwpWoEw9Rw5G2kOIPFs55zoESW5YIGVXaaZmi14vVxhXNFsWXs5fIWEeY8xkl2NbXy9cwlxoYFZg7l5BXE9bp18HZJ9ixlqsTnJIQ1D9VG9VbVOqU+JWfFdwV/RY01wXXI9VYlDGUrVXXll2U9xKaUw8Wf9h3GWkZtpku2S4aGlsPW54blFsFWnsZidm8WVzZYllX2hma2RtWG1Ya29n8WEXYOFkyWiqaX5kkVyXWlhbAVx+YVVm/GjQaZ9oImrMbC1t+WdeW7RKjUBzQitMdFdcXntgFV98XMdXXU8eRgtC+kM/SHlKfk5LVvpa2FhXVdFYxWA4ZghnMmOfYLhg5mD8W6FSjE4BUWJV81cPVzhUL0/lR1lEn0yyXN5oeG4rbjpp52H0XyZlFmscb1xtXWYjXnJXmFXyVmVYDF39YOhlN2iBZoljhGLkY21kxmP1ZBRqxW0Tb8pwB3Qheah8DXwxd4BvM2flYPpiS2QOY/pfTl3PWsVdGmNPZRlk/l1vU2FLbEejRvZKR1agZPVuy3IqcvJwx3FscLlqgGDHUzBODE+2TthM3UsKUpZXg1qWVxpQIEznTGtNl05UUSJR2Ez7SMdHaFFgWQ1g8GNjZOpjl2HfXMRawV03YkBlj2egaghqi2dTZBRiIl6TVo5TXFmJXNlZPVNXUcRXJV6JX01d71xqYvJn22kkZa9eUl4jYQdgwlo7VZpVrltwX35eFV9Kaqlu826Da7BmamNuZA5oeWuXa6dsUWtMZsZf4VrHWV5dQGJJZW9jPV/TXXRiSGWFZYJjjWCLX49j+miia5Np32J6WepSXFPVUklRYE29RB1DJUtrUSRTIVJiUAFNCkv/U9JemWaFaKJkjV4PWpBaJVyHYR5lUWcaZnJjXmEvYWVg4l/8Y6Znh2ZQX9ZQIj9tOuQ/2UXBSVhK3EtvWQtq8HW6eoh4y25dX/tQgVBgU2NUflEJTTxLOk+CVRhY4FP8SQA/2z8ZTHVYTl/gXxpcx1eoV9xbAWawcGt203Yqc3JsS2k2Z+lhx1e8TaNQEVqrXjxdhFpNXJRhkmWYZkBlEGUnbK938n7QgOx++X3JgmiGv4ObeV9sQmVWYj1eglrTVDRRjVNwVwRddmHZYrpiN2KpYrZhOF7FYDtmc21pdJR+uol8j4eOSYdIe4hyp3CXbwFueW2FbWdsY2cqXGdMF0LVP4w9zkAJTEZWCFxbXo9eKmENb0iCxY0mkeGLA3xDYjNZiFuHXplgd14sWNhPAVEhXZJkU2iRaSZrjW7kbxRtu2VfWfdNUFq4czWGoI0FjKeD5nUhZvRXX008ROM/cU6uXFZjR2VKZLJfhFq1WOBV51ZmXpdqonYYfI16zni7fuiGRImGhDB6n3AJcApua2itYBteF2OBa/lxIXMHboRi9FI6SnNP61r0ZIFoIGTqVx5ei3Icfw+ClXvybr5mhmlaaiVnf2eOajlsSWiFWspLRU+GUo5TjFKRVtpdAWWua+JvjG8PbS9wKHkcf3B/W3nDbuplcWGQY7hp821ObJ1kwF0ZXPFcnly2WlJallnSVbFMMkZiRMBIo0zhUXhdKWe2aTNlolotUJ1NUFF0W21myGtsa05ljF2yWd9e8mQLaD9pnWYDYRBasVozYvFptW+YcpRyjm8Pa6hlOWAyW4hTBlSSWO1asVw2XyFjQ2RIYTlc+1mmXndk52ZtZkFhple8S0xGgEzxVH1YolfYUrVRWFdXXq9gn10BViVQQli0X3piJWQMZkRq3G2MboJrwGeqZHVhnV3+WIhVE1XgUq1PDlBHTrlNPUxxTAFNqVE0WatdbV9mXw1fE2B/YPFb5FYqU0FXSWBnYw9hDVtxVh1Zll1XYPpfkFw2WwdgsGOLZWdkbGMPZehjxGABXm5b7FioVMlQQ05/U/5YXFpkVqRQy1fcYqhoMGvSavNo0mNnWjlPM0+2Uu9XoV65ZJJpP2otZw1h81T+QRgsLSozPoBJCUxpSvhJME6cUHZOgU2SUn1WKVhwVzlSI03dRN08CT1hRI1N0Fi4X6RgFl1bV2ZPZEguPb4zIELqUEBbD2DvYHFhQGJlZRFpymjrZHtdoVdyW9NdKFwyViNPAEzwSVZIM02ZVTZc316nX/dfp13kWIJXWFvxXVVcwViTWh1a3lrRX4RoqHCndK1zq219ZHRdW18QYiZi12AYXTNYbVYZVlFXMFm6Wb5XclNTVGtaXWH0Y7tiiWMPamxxWHV0dchx1WpoYnNbi1uXZRBunnDabu1pbGMuXGFY4VqcYHJja15gVmtc5WbRa61qvGTCXH5Xflg3YUBn5GYZYlVbKVceViVUlVO/W/li+GhibNZtFG6KbTNrmWbbY6thO11FV2hSUlQcV2xVf1BLSTRSS2Kba/VvcHAZbAVk213mWWFfBWUWaDRnXmISW+VUuFDuT9ZQklVaVzpWX1O9UfNVC1ooWO1V4Ft+Z+xvQ3JXbjJlmFcES7k7jB11LjNLzlmeYmVneWcbZXZkZWV6ZIpi4GK6ZUNrYG8JcDRuQ2rgZWZmqWffZVxg6VrYXGNio2OUYMBZGlC5Q+4+aVBNXCRfFVmIS3w6nCwEKg1CsFZ8Yeplv2XSYohgd102X9lhEGOdYTxiPGNZZDBiyl0KWYdW+VVxVDVTslMwVD9Si0xgRZtAXkqfVV9bGF2bYFBk62hHbTJxwHE3cZZw/m9zbzttP2pSZrpgsVsLX4dkwWmxbuhv5GugY79VMklOR49RpGLubrdzhnJFbcNqzG2Ab79s1GVFXLpSZkvpTPhR7Ff5W5Be213EXd1fW2OUZWhlSWKcXe1YClbvUXtNmkamRXpJzkpYS+xGCT2DNGI7q0jYWaxkjWmOaVJk9VmpTKpMU1PGWW9fLmLLYEdbh1M6Uk9WSVbrUoRPu1FjWlBgX2RUY+JfF16FXtFjUmhbaX1n3mCeVgtUOlZxVvRWsFcUVrtVLFeCWGxdwmLzZcdpV2twaYpngmUCZJ9ikF6KWkpYmVZ9Wr9fjWEcYehfBl3RWMNPbkTVOrE5UDt4PaZI51mdZCBr9G+Xc9F073MzbnhkElspVyBe/WbNaydsD2rrZXFgb1rNVJBQ90xXTPNMkkwZSnZJVkq3SC5GV0VZTltXwlvpWvFWaVGtT31UPlqnXsZlmGoLaxJnqWDpWi1ZZlS6STZA2UgbVJxcyWB2YT5iEWGHW8lU2U2TS0BICUKUPNw/50MuRJxFr0WRRKQ/CT9QRqdQuljTXyFkEGRiYaFinGRaY7pd5Ve8VZhU/E8tSZdEoUmuUXRZHF+UXeFUi0pUSFhQlFjMW55enWE0ZLRj91/MXcFhk2ZRZgxhdFtuXaFk6mhTaIFj1V3oWn9cYl6FXD5XAlQqWBJbB1i7UHNTZFuCYCFiuWAkXGFVE1gXYQto8mtybrpuLmtRZddirGMHYxtip2PhZtBn5WU8YExZhVjqWntdwVwLXINfW2WkaIZoqmWBXrtWV1FvTyBRfVZjYStptGu8aIljimAOXipefV5gYM1jmmb9Z9ZnuGYQaI5qNm1ebs1sCmiuYXVbz1WqTAJEU05AXq1miWgIZaFcGVWYVmxazlt8Wj1b4Vt6XbthlmmbbytxI3IRdqB5Snh6cjlo+l/TX2Jgi1yVV55YgWPDbfBxUXDtax9nZWIFX4hevV6WXKhXw1NwU7pV71h5WCJVg1gBXrljImUEZHdhYF7GWXRZIVrWWGdUK029TMhTblaWVcRVl1eGWHxX4VYMV2ZfMGa6Z6NjZ1sGTxhC6D3aSZlSgFUQVbRTy1M0VCFSVEmfM6wPlyx/RIdNUlDGUQBWjVl0WvNas1lWVfZLpEURS39SllfzWA1ckGGFZnZpB2g8YstaW1ZnVJlWQ12sY91o6mp4aLFlkmbKZuJhmVblQ9wu7CnoMylDIFFqWhtdUltgW3JdSF34V6hMR0RuTjRbSWRhalxtNW3iaMlimmDJYMNhrGEWYIpeB1wOWYxUt1FVVH1ZvF51YExbJlStTmZLGkphUwVevWb7bkx2mnoNesF0ZmzIYypgF2B2X2dhkWPeZ8Nshm4ebKJjkFkvWE1Zb1oCXfpeh13nW09fOmJoY5BiYmALXqdamFdhV/tWS1MdTQdFmT0WSDtbCWUoZ1ZiVVtYWCVXQFeYV/xYwV1uZqZsRW+xbHtpFGmGaEJljF/ZWJpb+193Xs1VXkm4RLdJ11ToXJlhX2KdXbdW01MdWXxfWWMzZONkUGaPZ/lkMl3iUfBOI1cFX71hJmCMXYFfnGJeYW1dSloHXJJf7GElY2pl2WZUZhBmgmN0WKBFJ0ApUjJbmV/+XiRepV4EWVlKVjY4MStCUUv1Vqpf9mKRYLpZIk8ZQGU49jaiQ1hWzF+iYu9g5V6SYVBk7GE+XbdcxGKHZqVnzWg1ailrD2uYZwNlOmR3YlZehliCUXBQYFkrYWdl8WO6X71bh1Y5UhxOG08kToJNWFStXmxjMWWNZuBmrWj5Z89inllgUeJQqlSdVRBSf1A4UeJRT1hsY69pVGqlZbBgEV8SYF1hO2GGYjVid2DeXYJcolxmXGZcAV08YVxo6W0JcDRv6mrkYqBY4FVQYrFrVm4kbDhm0VsrVHdSNFXeWW9demJWaZpsjWs5Z9Rg2VuhXMRdIVyRWBxWJFhQXWpivmdgbK9uyW/7buBuvHAQc5R0LHPBbP5hPFs4XsliMmAEVQJInEuaTH9LHlEFWmBgaGe5boBz33PgcDdqwl/eVeZTBlbXV8lbR2Nda+FvCXDuaxpl7V4YWeJXTFuKXIRcil2yYFxl32j6ac5oimduacxqsGufa2RrtWizYrlcuFvMYM5jWWR6YWpa1lomX0tgtF7HWyZY7VUWUspPpVVBXYVfE17oXSFfBF62WyhYsFWzUiNOektiTU9UfViQVwNVaFQJVQdUoVUIW5Zf6VzgURw/kkM3WNxiNWWOYVFYVU3qRfpE90gjTH5N1FPGWype5FimTCFIfFf4ZAJtuW4taoRh1VuCXjRiGWW8ZsRmrGQXYtJfvmC2ZJ5nlWe+Y1dggV7BXLpaXltLX29j2mPVX1tW/VDUV6Ncp1xVWshXv1TqTuNOoVV1XIJf4GBJYnJhB1uVTNQ8izpZRfdMEk+GVSJc+GBQYpxg9lxEWKVW3FlrX+hisGXoasxuaW4kau9ilFmVUXFOq1PeWEJcNlz5WO1STFEfVsFavV3uYwltMXL0cJxpNWAMXZBhvmdIbY9xJ3JBcMJuv25/bwZwPHAPbgFp0mH7WTVUXFO4XHVqbnQWd0ZzZm2FbXBvUG40aV1gn1hTWDBfQmTRY5ZfB105Xw5klGdwaWVpMGcfYm1ZUU93ShlM/Ev9R7JDZ0fzSYhMgE72TqVNoE13UnRd8WVEaSZmil7uV5lcIWfkbvByy3Glbb9sbGloZCViXmalap5rnmhEYyVfa1zfXTZiHGm/bfVvm232Z1ViBl/tWzpbK14IZPxmF2SIWbVE8jyBQ4hHIlKJXj9lM2VmXuNUz1RrV6hYFFmIXpFiVl+GWSZdgGDIXo1WPUwsSb1M0VGfVOxb12NXaP5oM2b9YpVgSVusV/9euGo9cvd0SHXGciluxGjCZuNrqXIudtl01W7tZUNeiVumWbdWoVtXZklshWw1auNp3mtvbLFqlmodbaFt1WmLYkBYolE7UUxOok9MV7FdaWBfXLhT9VUQYN1qFXMIda9wk2ZcWHRVs1mYWYJVDFTqW/lhkmN/YKhYVk9sUKRYf1/RYwJmbGZwZHpgCFrlUmVQZVWlWw5hzWkHc2V3U3XmbE9hRVoYWUFXwVIfTQZO21IbWa9dLV8LXIpZ0l30ZUNvsnNHc49vOWicXqlXOVOsUhRUslzSZI9qoWxBbAdsyW2Wbz9w+G/2cHRwtW2haZtnGmp+bNVt6m7tbEZn+GB1X85h32TLZbNkkGF6YXdmnGokapJjEFZgU4pdKWV7ZaJj9WBoYMthbWV4aAhnM2JZW1VYJFecVT9UdlWBWGlaE1mWVUdVplRUVLVTRVaDXO5hsGMIY1tmjmrCbIxqLWQiWy5XXVpWX3RiEmVqZ/9r7XXQfoSB1ny/byZfq2THag9q1WO5WztdfmZBbOltsWpnZgFl5GY3ZxxlgWGAYx1nL2hUZY1hO2PhY9ti8GHUYbZgu18tYJNft12lWQZYX1d+XKRn/3aCgHaC1H3GcwFrb2a8XZtYw2MybbFz5XXwcgVrmV/HU8pImEJaSa1XBGA8ZI5lk2RbYqpdBVdXUXdRiFAgUZJOVkeAQ1ZQAlsGYQljfmOaZfFySoAJhm2Dx3fcYRFRSlOkVcBYY1mQXo5mtGyVbtlqjGKCWuFcemO7ZQ9kC2DgX8RmqGtIaitis1SMR+M65DkCUg9l+HGoe6WB6oIogDJ8EHtDgMWHIo23jXeI6nyfb89qhm4icpRzE3MSbwZoGGNFX6tbOFjLVRpUBlP5UoZRbVUAX3toQnBFc3Vxo2vtYi5avlclWjtaSFcpVPNXil68ZjxtunAjcyJ1+XS7bplfQ1OeXLZmRGu3aQtl317EXp5ixmfpaudqb2IvTw050D38TelWcVYFTRZH6UsMUuBUVFRRVMdVMVeEWGZaVF2QY0xr726ybZ5p4mb7Z3hpu2q6a1RqBGmraGhoGmqmbMhrr2YUYKReMWEoYSleF1uOWk1c6mFBa4RxU3LobQxn0GW1aqtt2G3xayxsPm26btxurGw7aP5iXWFsZUpqE26Pbutt+W8VcYpveWsAZ1JkQmQSZWhj3V56XPNcJlp2U4VPKk/KVTpeKGWFbKFxznA8artekVVNVnZbX2GXZORlGWoUb4lxn3GhcE1u5Wp9Yn9VLE4KVthcjVt7UadD1j6gR/lQy1ahW/tegmEpZO5l8mcGaXloCmfjZx1qN2rpZ6NgrFUJTp5JRkVxTNxSw1CiSVhURmVwcaR45HuLe214nXG1Yy5NFEJqSVdPU1PzVWRdQWVaZ5hj5FmSRsMhYQRZIEU+f0wgUrhRB0+NTxxSyViaXl5jjGaOacZqJ2tobWFy+nXAdNFsS13DTk5X+mAXZzFoe2XfYLZe8WG1ZiFpoWeXY39fVWALYYxfeV//Z8dz/3qde1t2P26paMxqnm0VbRdr4WjVZr1jYWKvZf9rBHIYdP5yDXCQbhVvonCdcEluqWmyY2thrmXkaHVp1WqkcH94xXsceNtsg129V4JhuGudcRdzMnIMcG1ulW2qbV9urW+mblppfWE0WPZS81ZSYuBqGG32asRluWC0XRRelWMzaCVoB2SKXZZaFV/PaG5xxHZweIB4dHideHF4/Xb6dPpy2HLQcn9zOHMTcCdoQ10nX2trB3DHbZxmKGMbaO9sSG87bTBkdlY0Ux5djGhRcLJ0E3UIcvxtNW2bbKJseW5fbZNmXFolVBhZ8l4FYmhnpmzOb4xuQ2uBaLVlvF+QV3pVXls3Y1Fptmslap5pq2tbbHFoJ2BxW+BhgGm3bVVxzXJOccpt7mccZL9jGWV8ZFpfnVluWiJgqWOtZeBod2smbvpuGmz4ZJlc81O1UFtXfVwQXx5gl2O0Z1traXCidZ14z3d5ceZmnl6uYX9mv2gkaVJooGjyavprrGu7avRpxGg5ZW9hnmB/YmtiNmFTXztaZFXFUR9WWmHVaoVssGXlVhVPh1evYYBohWo5adlnf2ftZ+xpumzlcN90pHX9cRhqPWC0WTBZ8FrnX/Vk8mZCZApfkFkIWPVYAVpVWZ1YAVtEX4hhsGSyaStvjHAsbNlkimJgaNltpm8ycWN0A3dQdx50pG2cZFJbIFUjXDplEWsNbJJoWmA1VWFNJk8PUn9T1lpNYTVko2PMYM5fkF/kYL9lZ2qPbQ9sa2fMYQRcZVr/XGdeeF99YWdlS2gLa/hpq2NeXTJdZV9QYVhj42dqbCtvIXA2cLtsBGWRWspW/Vo1X1NkbGlTag9m8V1zVllXGFlvWbdfAWo6b9dvW2sJZdhkAGewZV9hdFzPWNtcGmZLbA1uK2twZQhg6lnmVY1Sr01uUShZYF8hZp1pAGtkaxRo/mLQXXlYz1KrUVJZc2MBaDNlHl4hWp9atVuYWjZVkVMXWjZiiGfTaPNnQmd1Z6Nlt18/V2hPH0xlSQ9EkTxoQLJKUlqAYmJjoWFSYoVoO26Ib8ZscWqObP9tmm77bhZwlHE0cFlp1V0fT4NQrVXGValSo0ozP6pGn19OcHd48Xo6eXpzpGgfWNhJmkyiW/Fm3my7bR1qVGM+XrNfcGXxaB5q72lzZ4hjil8yXP5cMmL4ZgtrYWufaPthk1meWOxeUGN/Y4Vgo11kXMZffWQgaKxq+GslapBkvld2RuU2dz6NUDta9l3aYGNj0WV1aN1rHm96bdFmmV2lWK9b+F5DXrBcC2DxYOZflF5LYYdlzGZcYwFbRFFrUDNWxVi2VfdSZlGaU+9WoFtxYslnAmmZZiRizFsKVohVO1WvUExFMDboPuVLG1LEUJJNE050WP5gOmWiaM5pWmkzbXp0e3ovfFh523ICbTZqDmlpaLdm/2N3XDBVwVdaYNZmW2YqYMNb2V7BX5lb+lOrUrVcMmfYa3puh3ETdJRx5WgSXeJSL1FeVQBYM1jeWcxeuWMbZqhmF2Q1XjBYeFKjVPleimiCbbpsKGfaY9tiPmIEYnhfRWAiZVJtUHS+d8p323Nea3RhsVfvUFtVr13/YkZi1F4CW6lZKVp/XEdkTWh/Z49jJmKyailz0HUUco9oWFvGSpJC71LNblF/EYUkgYV11mYnYvxh2V0iU1ZHRU3JWEtgJ2O4YzBkpGbDac9ru2x9attlBGLDXlpffV8UX2pe717rXqRew2AxcHiGJpepnqCdvJPAgG5q92KGYulnHGruagRsUmz9a85o72PtYzhpem8KcnxxFHKhc3RyUmsSYZVc21vtXntkyWYXZ2NtEINPl3uhpKInm6yJUm17W1tbumHSZ89uVXJccCVskWsacEJ0Dnewd5521HPpb5lrwmh1ZippHGz9a1tp9WbeZAtl7mymf4mTAp8HomKdZZEkgTt19W01an1ogWS7Xr9cymNQaphqVWQDWLZLYkOeQkpJJ1lRZXhpiWUGW11QXk9TUu1T3FWyYFV0noexk9SWUJEQhUp5znP8bttnHV+dUT1CwzXuNpQ2TjA3KNI+kUycVGFYeF/6Z/5u1HKUcrNvJ2w6avBsJnDOcJZvunLefAqHhIpRhyx+03GbZ+1gO1UMR49IcFFlVMpVdFf+VnJaW2F/aG5sBW4gbTprTGc+X9lTmVN4XpNp1HKpd094Knh8eo9+uIHQgNl6/nAdZrZjF2dKaQhoHWSOXl1Y/lOOV2Rg+WRoZfpjBmGUXsZcXl/tZBtqRGyJao5m4GMlYQ1g21/WX3tcZFcEWeheOmCTWehMSUP2Q6JLWFdwXn9f0lr6VCJWElzzZWRtAHHeb0lqxmSYYVlgbV03XF5dCVw7V7JYjGBIZ01q7Gi2Ze1lnGh+a7VrLWqzaTdq7GjfaBls0W8ScRdvKGwsayVrWm+ad6h+v4EQgMJ5vHIncSZzBXQtcRtqmGOMZ4htyG6ibHluiXNzdoFzWGp0XcJWIV+kaVFvVW9ea81niGqDbXxr+WWYYiFi9GBDWcVLIkmmVKtc/l47XhVcHVvEXH9dL1vEVYZOV0hkTvpZbGGpY8Jh5FupWMFckGIAZBFh+lcZS9hFZ0vyTbJMhkYERj9NllngYbBkwGOEY8Zk4WNDXtpZ1VphXz5hiGAdYw1rw28tcYJuOGfNX95ePWIkYupbaE/PQvpGQ0m6Sd5Hn0veUm1cXmN7Zb1fz1BxQ+pG0lDyXn1qm3COcWxtEGUkXA1aLWEgaIBsyGoJY6BZllh1YqNq024bbQllB1qcUUxQfVAOV/JgNWuLb5Fvjm2BbJFsEGz7aT1o6mixbKFvKm+2a0xpzWoPbI5s52zXa6Fqcmm+abBtaHGFcX5tj2ZLYS5g+1+bXydeN1rhUudHv0J+QaFAX0jhUBlW11hdWixdk13MWKRT+1Z1YOlkz2SyYd5c0VeSVihbjV7YX2pgkmC8YbRfxFqMVIJXr18sYzxh7FknUUdMb0yaVLxfTmk7cIJzrXF5bH9ni2ddahBtbWzHaUhmimEjXnxfY2LHZXtnbmgLZwJmcWcIaXBnxGGkWINQBFUmW+FcRV0eYJ9mC2u4ap5nWGYCZ1hkoVviU8xWAV4eY9Fl9mVCaeZuzXE7cQ9sLGGCVnlLYz5oNNY4NkkZWwBm72uMbe5ry2WvWZ9GUT4PTohdhmT+ZAhhWl/0Y6Fnf2pXbzd0X3bPdfxz03NFdJVzPG+4ZoRdYFsEX0Zl3WyAc2t3FHfhcRts82mqarBpNWZHYGdgjGP6ZUZmFGS0XvBXqVR2WGRfJWjhb+By2nHWbudrSmrKabhoBWq/bV5ue2uJZ45noWspb+JweG0eZlVhGGbPa/NsKGpNZa1cuE6kONMaHxHfN5tTbGQRcJJzHXBoaJ1kWWqlcCtzQnOVcQRtaGXSW9BPbko8SCdK2E6FV6VhiGgPbaZvAHE/ciZyBHBubttuIW3CZrlg9GGuaDtvKXRHdkd1mXE1bCFo1GSPXoVVSE/hVNxfpmggbiVw7m6Ga9dmqGZAbj9zs3KLbfJmBWJEYxppNW0ZbaNn6luKUGpVslxNYPFhSmPJYmBhZ1+MW2ZaSl1VX1BeyVrIWINcqmGNZLhk02GuXLdaQF5lZHRnhmeyZRpjFmCoXM9egmYbaSlmFmDxWxRivmdwbNNvhXKKcy9xvWl/X2RX+lPgVlJZuVzGX6JeVVnTVD5W8VQnTCtJJ1lsZittrGziZnlfD173YPJjwmOqYy5l5WWQYpdcAVqdXvFkQGdmZAlcJVWOVbtV51RgWoZiDmlDbAJr7WZdZKJkPWV5ZilnSWNEXVpcS2I5aB5romrjaY5ovmnPbvBxPHKAb6BpEmPuXHpdTF8/YMNgNGJ8ZmRqoW31cTt0enJMbNZieFlvV9Jayl8CYqxikWUbaHRn4mFQXIFc42ALZPtnTnFKeud9UXtsc6lofWMaZzdsqW5Mbbloc2IAXfpXRVFXUiFa5GEjZhZmb2JMXkNbXVveXV9h0WOgYxFgMVxlWvheLGWPZFhe01g/WHlbdVsnWrtaPV/ZZI1qY24Wb59rgGcaakFuk2+/bolrIGk3adFouWrWbaVtdWphZRxe01SSTABTvVq9Xp1jy2l0bJBsFm35bLNre2n4ZFdfhVqWWBZbFGCtYaZkDm0PcvpxkWsRYHtYtVurXiNcoVK3QH0oOCFBJ5E0rT5qSnhSGFjKXeVhoWREaItqMGsibNxrjWmaZmVjUGGOYClgF2J7a5Vy83S2c+Zvsmu4ZxxjT2EpZT5qZG0VbutsFmr5ZONjpWdVbARvLm/dalVj51l+VGhTP1IuTyZWq2L/an1tymlxYY1c1WFcaxxyvnVfdiB0LHHyb+Rvvm1faVlkUGWmaCZnNGCuWStWXFW8VY5VfldWXadlJW3wcdJx9W70ax1rqWzObBVpgmByUutKr1YAZtNtG28Ea8liYlytW0RcvVnwURNI7klBVOJa5F31XuRf6GEJZPVlHmo2b5xvn2pvZJxi92Y+azVsDW14a3xmEl/CV8tZTmBnY9ZgWV4LZnlwz3T+csBrp2JoYsFo5Gu2a55qF2vCbNZsr2xBbhFvx2ykaGpl1WNeZTRq327ccmBzPnEHbNlnaGc6a8JtPWtCZERecl2SXdNX4U62Rp5JmVJNXohkV2X4Y6hiemMcZkxoyWklaVZm12XlaTRtrm0hazNm4GHXXh9cdVrsWH5TSko0QVFHMVELV/xVt0+MSH5NHFncY5hsMXNhdUByNWlvXzNX6VUEWB9aeFhcUvRMJ0xOTp9WjV88ZaZmNmX4ZrhuGHU+eMB2g3BwaHdhAlxrWy5b31yWX2JiBGUAZoNlrGQyYmdjUmbcZxNmHmSGYcNftV1kXMxfK2VcZ6pkNV7UVo5RYVjQYntq4GwtaxxofGanYghchVS3S2hHuknvSkBOclS2WSxd3WBsZiVtoHEFcrpus2cnXQZR50SqQnxIt1L3YNJoYWrTZu1gvV4vYK1glGHWXq5XOlIOVU9c6l2QWeZYVWC6Z7RotWFZVsdNY09SUnlTHlKmU71Yo10QYj5l82gcbDtscGcGYrRipWawacppjWgJZTVhoF72X6Fi12OiYzJhy12VYKpmqmt7bqNv82/obktsSWnlaEpoIGZ1Yh9hHV8VXctdEGLzY6JhsFySWWNb+Fp3WP5SM1BeVKRg6ml5buFunWxeaNFlymXjZUNlxGWVZ9hnTWduZmRlpWRAZRlnHmcqZ1JnoGZeY7FhY2XhamZvS3DzbSZqE2bfYStegGCAZ45sTHChdC940nfBc8drrGFuWGxXWF0rZgFoa2OvWdVRTFGZVzleZGCUYqZl62c7a/NveHN6c8BvimdRX1xYT1j3XahicGOQYI1Zi1BGScVJ2VmUZOlqzmzMa0dpQmaYZNNiBmLzYzJnkmiAZzNkHl2wVeRTX1gmXcVe+VxhWula7V6iYghl32YHaWdoe2bZYihi2mPtZaxmDmW3YN9cGVrEWWlfrWNQYshcXldXWtlgIGWEZWFhv1lRUTZV2l0rY/VmOmpbbMtuxXFTc69y3m9mbzd1FHkreEly+Gl3ZVBlrmLBXZ5W3U5LTNRNpVDdVapf6GVgaLhnBWYFZPlkQ2vudOJ603qLdB1oWlhVVtpbpmKjZGVi310eWm9b1V3fXPRXVlSTWC5eoGNKZq5m+GUQZatkjmIwXxtf3F7ZXkxirGSyZfdkuGIdYUxjU2c1ab9mgWJ5Xz1dh11xYxtswnOud3R232/yZI9fIWeDbUBuJm06bgNvEmzlZzhmPWdxZlZjXmDNXrxcBlfoTH1CG0DFR9BYsmZmblVyr3IycJRq6Ge5bGNxUXYzebx4OXcAdyx4u3gUeOZ2VHWhczByMnCXbuJuO3N1d2J5vXnxeEV2cXK+b0Nv2G6UbZttjnBhcs5wd23obOZulXBHculzx3RQdFZzz3OZdgp3m3Q0cHVqT2YqY1FfJ1laUT1RmFRsVv9b8GRnblB4tX1Sfc54/HFdbBhpK2UkX1dZR1l3W6Rbu1fIUQJOfEwvSHBHIlDgX+1stHNBdO9wnGp9Y31eG2CFZ/5rQGvGZRRfnlt3Xlxl0WmmbGtvdnBkbytt/GjmY4lfWl1cXWFdi1pkUzxO3U3lT65TmFaDWypmcG8qcthu+GRIWFVXkFykYlRrJHTlebt7iXoQdt1vGWvcaX1p02mrahFsBGxgadVnyGpCbpZw13ACcCFvfm0Ia69ql2vlaz5pzmIiXe5e2Gahaztuh2/pb65x6HNcdnZ3qXJQZxJZdE6gTjhVJVdCWLtYqFqWW+ldTF2bV9NSYFScVCJUiFSBVHNRg03EUU1ZQ16HXqBb9VdqWHtfZ2lYcvF3enpvev92CXC9ZPlS3kd8U3xbEF9iYFRjaWiGbidz+HSFcoNszWYqZPxisGNqZ9trKW9ebzdqs2LUX0xhimVhaQxq3WeHY8xf915yY3lny2o1bvFx9XTgdbRyUWuKYhJcUV2vZAxpCmiBY9FgFGNuZ8prHXDRcS5yDXOjdOt1s3Vuc7pvYm0/bMpsrGySauVqKG0GbbNn614SXodoxnD1cwJ0m3Q+ds51A3F2Z7Nat0+AUcRUJFKsS91KkVMIXElifmXoZB1k+mLBZCxohGrzajFooGK6WfdSdk96UHdPd0uFSBhM4lPBW0pdvlddT7lFW0VqSfpKHU+LVtNbHGLfaFttJ277bL1q92lIa2RrWWfyX19X6U1EUBJb02Q+asRq8WdDY6hdI1g4W4ZpCXMHdqJ0qHIJcqBxfm/2am5lpWGwYc1lT2qqbpFxUHOocjFwQG25ZQlfcmI2aFBpFWX/XMxZ1WNjbhxzcXKJbUJmUGFzYrZmA2kLaXBmtGahattre2YtW55WH1itVaZRJ1fjWydcGlkRVCJQ3U+hUJtOe0+KW6xjCmgzbBhxZXVVeLV4eXWHbVZlY2PDZ8Zq4GqRaXpoo2j4aYVtBHHAcQNx2XCcco1zn3GcbWFoW2NhXx5bNFrSYCZl8GZiZOFbvVTCWsJiiWhma7drw2iDY95eGVweW6lcY2GeYhtf8lq2XaZlcW4Cc3tyJ24vaotqAmtuZwRgOVw+Yc9lU2hJaBhlGWGmYNBeGlufW/ZgkGbnZspi9GPHar1tZWtAZ01nFmumbCltJWw6a/hrkWshZ/dg5VzcWXdWgVIETA9IFUu5S0BKPVOoXXNjD2R6YPZcb1tIXF1d2mP1aQdrFGlOZ31rJ3HQczpzPXCVbEJo6WImXbJZgVw5Yp9ljWXOYrphIF5aWzpcX10TYAZle2kzavZmpWFRXeFYIFDgRfhH1lFjVfNRtUpdST9P6VjrYLhjBmMeZHpm92mYbmxycXIHcJNuvW+XcrFz23Boal9jnmPeaalucW4GakJn72Z2ZsNjfGAMX9ZhmWcVbn5yDHTzcLNpIWTPY1dp2m4Lb8Jq4WOxW/VWUVotYqxn82Z3YD5dlWYgcKx01nTdcNppvWNkXhpc81rPWXRYtVhvW9heuV4PXSRdJ2MaaN5poWjOZRNkH2T2ZW1n32ZYZABkRGbPaZNrtWtMaqxn2mNGYfpi1Gpmb1Jut2ioX2xTa0+8UbNUvlWeVytbuF2rX9Vg62MnZuNjeFuaUdNU4Fm4XGRc8FqeXfFha2fqa45sympnac5prWt9beFsWGv+arBp0WbPYMhaulxPZP5nF2jRZOZf611CYTlma2njaupq/Go2bIBt5W5Rb11uJWy0aspsmG6EbU1oFF1HUOtQ71jVX71lh2ufcFlzxHGebGZo5WhRaxNsNmqXZl5lZmPxXplezmEwZpdo9GkSbJJtZ26wbp1tc2p5ZsVigWPfZVBoVml1akdr7WvdamhoRGPKX3ph8mXfZ/NlmWJiZUNsTnKbc3VwXm3AbQFwvmyVYe9QIEqBUthaDWHrZHxnz2iTZ/FkymT6Zvxpy2uOaf5iIleYTA9VJl2PYBNhXGEeadNvrnDia8xl02EGYFVg9WaUbfBvpW42a5dm1mJ8YWNj+Ga/Z/ZkNWHxXz9iw2RIZYpkPmOjY71koWcWaORncWV/X4lYpVP6U3hZ1V9VZfxqlW9Mb95sPm3JbtRxUXJQcKxu1W+ccF5vI207a/NrOG0Mb+Bw83IQdFx0vXXWdjx1ZG4sYyRZBlhEVflQuFVxYj1tIXOjc15ww2sVaSJpZmqhaiprrG+xc+5zunAtaqhir1sfWVBeVmWtZ+lka10MVn5UT1j7XZhjl2c2aX1pomnMaW1nmGALXCtekGY4bFRsvWlmbd90Q3kYduRqvFjnShxQSloyX7phLGPMYQtfEF5JXA5bYFxVYTFn/GkXaKVjYWFEZt5rG22gaYNmyWgobZlutm3dar1mZWXKYy9fvFiKWT5iWmrgbcpuSm4cbKNoemSHYQBfoV5rXk5cgl8yaKVssGu6aENn7WfhZ1FlKmHzXVla+lV5UmNSz1ToVMFay2CEYr9guVxYWUtdhmFCYnBhuGJBY1tkFGVyZmlmCWI/XMtaQVkLVxxUd1LhT09VK1zDYRZlu2Y2Z3NmiWTbX65d+WHCZyhsrnHvcxpyjm7XbCxuQm5qaetfMVf4UOFKg0PAR/ZLh1P5Xuto42zBabhg5lh6V1ZZO1mtV95ZFV1hY3Jp+2zRbqxuYGzraHtm3mRkZUJmS2hea2FtumtJaKZjIl1FV3BUPFTvVFJXpliSV/ZVrVXTVlFY11QIU2JZP2UIbe9vgW0YZn5frFzHWqxWDVRhVEBVK1hkW0hi3WlqcOt05nhUfEd9aXvneI52nHPfbixotGENXXtYdVJcUmlYlWH0aUJuGm1QaDFhAFotUpNMt07VVSJZIFbcUMRM9E+YW3Jk1WYYY+RakFLFUIJQdFGEUWRR+0+KTmRRZFP0VpNayVpGVWhRRlaxYENpF29JcTVxs2/hbQNsNWxrb6Jw0G3oZgVhg2FUaVhv23B7bRFoi2OeYqxmlW5kdB515m8eZupaKle+Wb5d4GL6ZulomGenYxFca1F+S99ST19yZwVryGvIaYBl1mQUa9ZzB3nteJlzX2q2X71XHVC4RgNDoEIFRnZUfV+DY2dhjVyEVllV41ymZlNqcWhSZrxlT2fsaBRpZmq8aV5mpmOYYCRa0Uw3QWVLQ1QTWCZWxU+2RtdDM1awZDVtxm4cafxd1FKHSZBIHk4FWnxk4WkUbBpuJHKwdSd3DHcjdE1w824CbpNs5WvJaols4G4ibspo8mB0XNNgkGnpcVl3HnmCeBR2fXVIdgp2M3P2a9JmWGgrbTlwYm+zbVptIm1Xa9hoNmwucnx0c3HiacthV18kYXRiWGDlXqdikGdIasFs0XFYdot2fHLoa5xlMWByVzZT4FbiXFNkI2wCcUJxxGxbZTFkwmqvbWJq3V5fTRpNb1E9V/JcbV9kXm1a9FfMXAlibWYeafppjmova/ZtV3Alb0Rpc2LuXmFgmGIUaW9tlXFkc1Zx8myMa91qSmjUYiZe61tEYORl9GmTbZFyq3VfdXBwgWbDWmRVV1vbYkFoLGqYahZr42tGbJhsuWyUa5xqGmlua0hw9nUZegh7sXkkd+NxUWtYaTZvu3VkeYx4onIbbK9n8GMaXuVXRVO8U8tWQVpCXZ9nJnEQdcRz9G73aVpqfmuga0xwS3Xzdu1043E8cnh0+XN2cKNvaHTFePl4+3TfbyFvsXK+dY50Am/8Zr1g/F61WcxW81ScU45P5kwtTjlU5Vj8W4JiqW1gdZh2o3Jxb+huwG6TbDFqY2dFZRplU2h+bCltOWqgY1hfQ2AGZWlp9Wn0Z4dkW11KVbhTaFWoWDZZwlZEVKJUZFiNXGNd/GGAalFyvnOhbn9jyVYqTxdTGV/CakdxwXKNcvNyqnLMcLFsWWYGYKdfb2MNZQpjGmPKZj9qZmpuZgVlimkrbyJxkW8zbVZsGWoqZrZigWJjZXdnF2aoYhRiemQfZC1i52HDYSBhUF37WMNa+GFRZrVp12wAbdBqr2qxbXdvfm4fbF1qoGorbRFwDXHXb6psyGalXFhWs2FpaXdsem1xcFZyxnCSampkU2NuZGdlg2UEZhBnS2yfct11iXN5a1Vh810vZvxt4XLhc2JwrWkiZZJlN2z4calyB20KZK9cb1q8WkJZeVajVUBaw2BqY+VibGIgZF9la2JtXGZak1wtX7RjY2jKaepmrWFeYJxl82m7a4NspWxebLhoEGI5YE1kN2i9bOFwXHTnc55vhWn8ZQ9nrWeVZulj82K5Yktj7WDnX8JlcmjqZddhB2I+aR9uWGwqYz1UHEzaWAVjTmmFbLRt125bb59tZGqRZBxeEFyEXhBh32LuZzFthXFqdBp3j3g1eJR0n3D9b5Vw+W6mafxfqFV3WP1k7WsobsJrqmaOY5liLWJ4ZzRvNHMOcUxpG17hUj1PgU+DT6NRyVYjYQdsSXMedlFzm2qIXsJX6FoCYGVh8F2HWsBeGWO9ZPBkdGYxaUtqv2hCZ11rs3G6dbZ4bn26fyCAL36ddgBso1z8UxFf12QSZpxhe18EZzVuEW/BbOxqYmpvartqOGsMbZ5weHTUdvt1/3FoazZoimifaVVsuG79btFsiGuMbd5xGXQZcoBrcGCJUhhMU1aQZAlvN3XkeHd55XVRbnRl9l4qW/9awWBDZ8ts/G/mbwRtPGl8ZnZlBGa+aA9sjW31boZvcWwqZ7thYV7QXspfjV67XxVlr2iOZ3tjhF+cXslfx2LpZc1pvmmxaIZrOXG5dMpyumxXZyVnP2sMbrpvCXApbrxr1GrHaQlpw2nta2pvrXPSdc11+3MscudvO2xiZs5hhWFuZndqt2yCbTprXGc4ZZdkoWY0actqimyUbHBpmGX3YoRfgF77YtVnVmocavdnvWW8Z69sgG8TbulqsGlLapJr022Mbwxu+mmBZS9kQ2PaZVJr02/0cS9wkGoKZ9JmiGZ5ZT9hJWAxZG5pimnBZSBk0ml6b2dwc2tyZG5lbml8a7RqumfeYupgomAFYKJfEGEJY/diVmDaX2xiymdHbc9wJ3PvczRyem4cZ75h7mQKajxrCmr7aElluF1+VQhXxl/2Z3ZtiHB3cL1tXWqbaGlm3GFGWzRTzE/WVqxgzWn1bthu+Gp2Z6VkP2ItW3lSY1LvWg5lCnDIeHF9aH6leyZ28XEtc7509nMXdH9zAHM+cqlwfG6rbFJrlGoiasptEHSRedh6Dne4bzxpQ2c9aG9p4GhhZsZkLGX8ZGpjhGP5ZtVsdnBicJhtR2k0ZbJjj2K6YHBedFsaWohcM2E6Z8VtrXEpcQdsOGWcYFxe6VopVmRVsVppYMJmLG53dHF1rHBjaZtjRV35VkNY7l4+Y3dl/2XSZSJkoGGFXtRf02NdZ6VpOW2JcN9x73ENcDRrLWZVZ7Jq4mqaZg5gtl0/YUZnHmorawtsVm7EcGtzP3X+dWl0k3A1awdnfmcza4NvqHDpb09u2WxyatpnJmQ7X7tbWFo9V65SuE+HWKZkeGoRbGBqHWdiZHBl0mh/apRmKV0wVglVrVj6XjJle2pDcGl0GXWPce9uZXC7c8d1iHRicJRrD2x8bwNxOm+sbXNsDmslZ1RkRmE/XzZeLV/SYFNiKWJAYFxd8lg0WJlbQGEcZfhj1mOnafdtpm4hbEdpoGe1ZdhhBFrQVRlcVGSsaGFs7XKteP18cX9AfnF5nnCbaCpns2gGZ0JlvGX1ZXtlcGM0YeJeNVw2XIFkY279dIl2rXKyak1gilgPWhdiCGjxa1ZvgHG5cWZw/20TajFmm2U1ZlZqN3AqcylzR3KYcANvLW7FbvRuKW6sa5Rp2WpwauVnnmZtZ2hpdmx1cVd2Pnr6fY2BwIIYf6N4NndXe5B+VH9Sf1R+O3rWcvtpymPXYZxgMGC6YYFny2hCZWReeVYuUmRSalkNZPRq7G2Gbt9tGHLqfC2FxobpgJNzmWYUa4RwTnKUb7JpIWc1asBrMmvPa7ZsUm9/cQdx525GbJxqqGiIZSxiKWO/Z4lr0WxwbAJtt3HRe5uDxoTxgO18WHpdd7pwOWgAZN9mNGxHcEtzdnVadj905G+/a4BnrmJVWx1XUlwqZ6NtwG28aYRioF1eX3VlR3G7fRqFi4VYf5p0z2pZaMJqb26sb0ZtvmguZhNlyWXUZ95q2G7pcrx0r3Elas5jpmOzY9JiYGGPYLtisWO5YwthlWDGaY9yrHWjco1rzmQuYCRabFOrVlRi0m1CcwJyXG2eakBsem4mbGNmD2MKZ0Rsb24ebTtqhWd1ZbVjc2OvZnRq8m3DbUJrrGYmZMlk3WTkZvVoMmg9ZchjRGTAZJZlVWjxaqBrUmxNb5Nw+2/ZbSdrhmhqamxvZXOXdJxynW7gapBqyW0xcSZyP27dY8dVT1k5ZjprVmyzaxpsEG52bjFtnGtlakhqbWlSaq9rNG6rcZ90HXX5cWFr5F9AU29P+FKlVoVc4WXobzV1knVKcslt3Wqaa+hql2gIZktlgGxAc952AnZYcXNrUGhmZyxoKGmKadhpN2x/bhdxiHGKbs1oi2KdXP9aIV7gYgdlA2VyZnhoHmsqbNloGGRvYIlfAWVubONwtnIdc/5yiHAQbKBnK2dVaY1pVGZnYGNedGADY6Bl42YpZkBmh2fvaXJtKnB4cKhv32/McfNziHcee2F8BnuJd69ycm1tZ+FgB1myUulQ4lMFWTJf7GS/Z3low2kWaxVuNmzFZpVkmmm2b8xzrHOhcjhwyWn/X6FYtVh8YCtpo20AbWFoY2KgX/Rk9WrdbaBsOWnQZptkb2FrXqhc9V+WY31jUWBfXhxhbGWYaDRszm40baRn12D0XL9bpl0yYoVnJ2mzZt5jqWJSYqNhLF/aWcZYiGERaY9sa2tAZxdmeGi9aQBnrWCHWFFR2E3DTRFMqkafSjBchmv2czF1o3BkaDtkNmXZY7Fg+mFnZ8Nqh2qHbGhwnHLqcBVud213bL5pPmhTajVsN23QbVtsV2gnZChlAW0zcfhw4W7Aa0VnQ2M/YvxjJGUaYyZfKFu9W8JiJGnwap9rU2pqZ7Ji21wVWpdZcFkvYARvVHr9fk9+p3uGePN1GnQ+chRyknL2cBZt5GloarRu9HIEdnd5CntGeJtxzmjbY6dkYWbpaJtqCmepX6BcDWEAaYpuFXHobxNuWGydasFpu2oLbPBu9XHFdMl0z3K9cUpyqHKDclNwD2wAaMBpsm45cuty2nBybltvmHFScnJvQW/BdV18cn75fJl6KXtIfkF/qnyCdU1oXVNuPN4uWTsISzFTpFnyYMxop24dc5p2hndpdvx0sHPwcyR1u3SZcIVqG2jga95vMXDHawRlRGIXZLVoUm40dYp52HngdZBuiGaxYQ9gy2NAatly1nYMc1VnNFlMWhdpCXMzduZzTG9nbLttJm/QbspsDGwsbehuOHDecStzGnXydpp3ynfRduB063IlbyJpcWLiX1Fi32MsY/pisGntblpwwW2YbCxtim6PbnVvTnULen57/nm6dSNwm2xPbIJto3JAejF/vX8le7lzdHJmdEB1s3QgcUJp4GM5YDthkmjQb/hyk3KTcWFyYXNKcZJtBGqsaR9snnDWdMZ0i27iZSpoEnXGfzCEioJ8fFR25XMZdYF5XnyhfNd5PHTQbftoz2SLZARn2mvTbBxq72qdcE50gnFGa/RnNWrnakprM24tc5l3FXp0efp1/XBja4lkaV3WXoBpsXBxcidwM2yjanJuE3MRd6Z4SHfpcZtoPGQ3aPBtDnOydPZzDHRDdaFzZ3LQcaBxNXBhanVgRFoLWaJYf1oRXs1iY2gqb25yTXJubp9q1mhNaaVqK2wWbXNtHm5sbhpsZmbRXwlhhWbbaVRpLmaeYf9fkGKfZjhoPGeLZE1jsWG7YMBgO2B8YAxgX16XWyBWTlFjTV1LY0flSq1TIF4kZ/pts3GedAp1fXPicCBuG211bjhtVWkKZR5jKWQeaDJuYXMCdaZ0/3IZcJRsbmgHZPpceVPQRUs1OD8CSrVMP06kVO9cYGGuYI1eJ2LJZd1lRmFrWClNtUmWUwpgBGjnaWlnJWPlX/ReRGBOZeVsq3CccUByQXPac7hxBm14ZwJmRW1Zc2J4PnyAfh5/snw5eT12+nPScChun28ZcWBv+2p/Zp1lW2rfcUx3b3nceHN2HnMicHVuoWvQZbJiKGZTaSZr9GhOYiBcwF64Zj9qgmhKZKddgVqvYKhnM2sVa71pXGl+aqRtE3LYc99xM25HbIFpNGZxYhNk3mOjYL9bWFXNUjxYbV35YfBnS20UcnN0A3ROcXlurm4ZcG9vOW79aiJmVmKWY0Rnq2s0bdJql2UbYP1c1V//ZH1rGHB1cXJtI2X8XpdhwmZMa8hvMHUKeXZ7YX0dft98v3jkcrxtNGyibZNuSG7qbUlutG+xcHtu6GtrbKJwIXOIdT13JXdNdIBwKm2AaUFnw2sMca5zKHRvclpvI2/ccz52iXS0bj5qxGdbaMdqoXBjdYN4V3m3eL92f3PJcAtuCWxubL9vV3QBeD94aXQ7bFNfzViSXbRkdGtpcIxyjnIwcA5rj2UiYthghF4oXcJigWwmcvxzGHMncItsM2uhbTB0xnpQfWl6cnPebbFtHW9vbbpoDmPiXYpdyGPEa6pw/nJ2cpZvsGnlYHxS6U5kU59bumLKaIJw53PHcodr9VsAR3RDT0uhWg1n5mxpbThsy2z2bVpun21bbZ5v5nNtdux2v3TtbhFo42iKazJuYm9ybYlps2ZhaWpskW18bNRn92DsWrZXQ1fAWsBhD2fiZ1FmoWVCZ3ZueHQgd453mnZxdPZvCWlIYwllSmhca9hsr200c/V4f3oRd4dwWWzabdxtzmjbZSVrtnGRdvZ3d3WdcEBrwmY/ZtdpHG4jb2xvVm0fZwRehFZZUHdSdVQNVt1Zl17WYfFlyWjMaFtogGuvbmdxDHYBebd4W3VVb/dp2GlubOVtYm4jbD1qJm1ic1N7sIAkguR/Vnu5d4Z27nW6dDN0oXX3d714QXgneZl5JngidRVxXW6ibBhraWrCbAhvC2+LbJNojWTDY/1l3mfUZ19m72a3a/Jxh3Z1elZ9930me290Cms7ZCtjo2SnY1Ngbl3WXspkHmvCbrhu5G3Nb/5y+HN/cZFsWmXBXC1WJlimYfRpnm1dbDJodmWyZ/xr3m6hby5xQXQsdttzjG8cbhFuw2xOajlqrG3Tcxh4fHf4c9JxYW+PaxtnSmO0YF5dglpQXSBltGwxcMxxUnHibdVpjmd6a0hxf3S5dPJzJXN0dMR2u3fgdmRzIG0GZdBcF1cAWxxg8GdzbxN1BXnAeiN6vHfRchRsW2b4X/xZWltfXxxir2ExY39lJ2beZntqb293c5d15XSYcZ1vlHLLdh948HZbcXZmNWC+ZbhpUWkrZjJhXV/UYIxiimayawNuzG6gcOZy8HJmcHxqjGOTXx5hAmR5ZKFgdV2cY99sTHJ4c1xxL26Va99oVmbvZQdl72TUZfBlZ2MGYHJf92A6YyBmfmpqb0xywXIwc511oHeqdQZwH2lmZKtiLmCKXHZetWdBb6dxKHC0by9xgHGHb/9vA3LNc8lxEWzzZlBnLG10cDVw1W6pbmpygnasd6h2qHKlbgZt4W37bD5om2CNW0hfWWiQbOhs5muvaz1uCHJGdux4dHmddmdxs20CbaBt225Wb7Nw8nM6eC57SXsYeeF163HGbTZrM2pwaTNqEmxGbL1p1GROYRdgWWBkYGphM2M4ZkhpX2u9bctvqXKKdLF1FHeUef55K3nfdxN22HLBbYlms2SEarBwPXN2c3ly9nLac9N0E3N2cFlwY3OyeGd9OH4sehNyuGvWaFpk9mFJY3xjAWAWWBpRH1GyV/deF2myb2Nww2zTZhBlhGckaeBosGWLYg1eoVe/W9Bq8nV1e6t7xnaBbjlog2gFbWpxBXL+bjZqimSFYcBl7mtYbJRmSVtPTkNJv1CoVtZWbFbhXTpnK22IbDhmw12wYIZruXKFdBZzK3IEdTp5qnvgeQFzGmc9WxZeMGMdZZxkl2J3XstaE1ZNVPBZhWGXZi5oGGY1ZTJnM2hqZWRhZV8nWUpP/U1uWtZlymiFZARczVYiXINkeGmYa2BrdWxqbu1vNnALcOlwUHJWdQR4/XmjeS52FHBmaGlieF70W99elWeeccJ5BXyDeLVwaWk4abVsUHB1cBxuqG72cfp0CXiCee14Y3YZcj5snGe7aaJujnGJcftwoHP0d7F6JHokd1N0XnPBcnZwaG6rbl9v021JaolmBGczbrJ14XhRdrdwo26Tb41ul2tNajNu03M2d495o3lGdrJuiGViYrVkemhibINyr3gEfQZ/5H4afSF6GHeUcydu5WYLYcZgB2aJaahpmmiAZ1xqNW/IcqZ13nZKdjZz7G6hbKtvlHEpb3FqjGhyaVFpzmdVbABzDXUDcU1ohF1cVNFUwl7JaPBtdm4NbfVqKWlXaZBrZ207bd1phGPmXORZ0l8EZ3dpGWiLZLxkX2xvdIl4Z3kmd2Zy1G5eboZxjnEKbplpHWQvYL5hxmwRd9B7qHsyePVxsGu2ZixhrV6fYDtkjWXgY01eJVbDVK9czGDZYLpfoGHMZN1mNGXyYF5d61/gaXFzNHZuc+Bu6WmbaIdqpGuwau9oLmgkae5p1WrjbGJvp3HOcTxxSHHscsF2UHrHetB39XNldFd2qXWOcats4WiTZkJl42UwZadmQmjCaEZquG5Tc9l2+HcJd1BzFW0DaitoImYtZRFlSWRVY3ZikGX8aM5t+nREe+h9Fn2Qeq56bH7YgA5/Z3okdRtvn2PdULdHg1W8Y15rvWymaK9isWHSZQJqYWsZardp7W7JdYF4c3lPetl7nXvVdxxzu3DSbaFojWClVyxU5FfBW65clF87ZmJsXW69boluM247bd5rhGsBbotxunSrdIBxSW2AbP1tW25Qbwhvm28RcNRwynMMdutzdWsQXtVZgWLoao1wW3EobSlnhmLEX0Vgc2NaarZvQG8ea7FmrmPCZNRnZ2hyZjBm12f0ZzBmY2ReZrlosGfwY5FdzFgWWO9ZzV8KZpBplGm2Zq5hX1xUVzdZl10pX5Jcx1VIU1FY114JZLxnd2tMceJ0s3QEcIdommTiZ95r82uoZ9JjD2fma5ps9mcIYKFY71eMXnlh+V5PVyNVo2Bfa9RxInMUcbNvGnDfcIBwom+PbltuGm8ecJlwkG13ZzRi8l4JX15jsWzQdC54JHhrdip1pXZ5eax6aHjAc6dvOG7NbQBtcG2sbBBsHGyaa69qKWhDZG1geWJlZ9pr23Hjd+N8Y3+4fz5/7n5YfU16nnb7dKF4B3w0fJ14QXRIdAJ4TXYkb2pkX2BFakl1sHoKe2F4SXRPb9hojmDjWhtZ+lmvXqVn93HHd8d42XWpb7Ro/2aWanlwtHVVeLB3e3XBc4dz9XFybu9nSWEtYalncmvVaGFfelVeWDZf7mLZZFtqhXDJcv5uXGT5V8Fcs2cscHR1pHdQdkhzP25IZ9tlUWmZbIJslGrUavVtX3DYbuNqEWibZkRk92MGZ0RqBmuSarVs+XEKdaV0FnNSceBvXG7fbshxzHdbfFt9t3rbcyJuKm9EcKlusGgRYAddXGFIZp1m+GA1WcRUqFPVWGldhWMsaZZtXW7XbHRrhGw2cG9z6HU1d5964H7if+l8F3aVbLRk+F67XAFfoGKqZo1pLGr5Z1FnuWpAb6Nw1GzUZb1jVWcMa5lue3FRcr9vIWwpamVopmcBalputnGDcuRyRHOTdIJ0H3NGbzNsY2s9awpqZWfRZ1ttg3BOcPVu327CbiFsiGbRZJZpe258cPFu1GqzZeFhjGKsY81jIWQjZTRnK2iNaFhpYWo8aqtovGfjZx1swXFtdzl5DXbKbdpgC1PNUYtXSV6hZAdrwW6hbvNqXWdRZTJiSWF+Zl1trnEbcx9zKXGybKhn2WmwcDt2f3c3c/tr/WJrXFlb4GC0ZEdmwGksb+RwFnCVb+JxvXSIdEpxq24Rb2dwm24fa/pr43CpdbJ5+3v6e9J48nFFaaRmlWiabgt0oXbYd9R483mQehZ5N3Sbbs1s+2wDbn9u8W9UcChuQWnPZhZoD2vfbehv3HJcc+Vxdm/XbKJrhWynbS5veXDWcChvJGwAbKJucW+FbH5m92O+aHNuFHLTcjJy4nDbbdRq5GrRbuVxinC6awhmCmMXYdpjIGkCbfhu0m/Tb21tF2d7X5Re72EPZbljrGDiYLplimttcHR0n3aedq9013ASbM1qVm1dcSZzrHHMbVRromtCbMtpTmM9WulTU1h2X/RjJGXoYvdebV3vXYJgWGRKaQNtxWxRaF5iL2CQZixugXHYcKVurG3La6Zp2WdSavVw6nbDeMp1rG11ZVBkT2emavNtNnBJcV5xHnCKb11vdXEodmd4Snn3dxN0tXHzcv5zNnOecCVtLmuCa0RsoWuGZ4Jjm2RpaDxrOmqvadxtJXLKcZtrUGZmZk1p8GkLZslg3WImbJJz4XeXeWV4J3TRbh1rX20QdYR5hHnsc+hqMmTeY0hkJ2S6Y7xjKmVLZoJlaWJEYK1fImSha/xveW/eaq5nmWjUbFpwRHEPcWZxU3W5d752K3TKc0xyIG0aZzJoS2yzbvxutW+mcid2CXcDdThxnmylaO9m2Gc3bol2V3z/fKd47XGRboxxS3Ukd7N113DwapZoZW2Zc2d1jHPRbyhsLWuPay1qLGk0aNZmaWlqbCZtZ2y9auFpu2rSboZ0Bnp9fQV+uHrnc9ptn2vlaHBlC2O7YtZktWjWbINv8G9nbX5q9GYoYv1dD2CxZqprwW/HctRzeXJJcMVv/XCSc250InN6cSFve2zgaK1khWKNYR9fdV5eX1hgbl30VnZV2llaXsFksWpocNl2Dnqgd59wrmcwY9BkZmbJY7hiSmTjaEdsf2vCa/xuX3K6c0txwm2rbEht8m7xb2Fwgm9qbRJqvmc9aONsJHC3cBttNWeNYqNj5GdxaGRndWXAZFBm6mm0bkBzYnfUev97lHlwc2drFWWOZEBnQ2pQbYJvqnA3chF0bnNhbvtktVxUXSBeNWEKZcppN275cP1xS3RkeHd9/oB7gfl/uH06elp1uHFzcVly53BybRlolGiFbdJwEXCUappoXms8bChs5m5ycG9vqW3Kbix0KnkWfMl8yXoMdy9zI3Fcchh2snjZeCx23HENb9JuW3FQdV55P3tWeZV0mW2HZR9eG11AZZ5r8G7FcMFzOHY1diR0OHFGbgZtCmtPau9rJGw8aollY2U2aPNpBWn2ZzdoQWhPaKdogWioa1lvW3Jgc35wjW7icih2g3bncvJvMHN1eWp8kHlvcZJl8FqSWtpfD2T7Zaln8GrrbWZuNm0makZlgF6HV/JVRltAYIJjQmboa71wc3HHba5odGHQWU1WTVa2VjZYoV3hYotltGT4Y9ppvXDpc/tyBm9sa+VrAXFDegKCDIbghUKCNn3Ad5JxJ2rkZnRoRG6wdGd3NnRNbLtmrmgDa1Rr6WiOZCZgjWA4ZWJqj2ylbJxwP3cZe596ynYWcQVsQ2boYZ9dIFstYmtroHHjcRttkGVZYLNf8F2JXElgf2b8ap1si2qWZapiImeJbG5uWGwRacxqfG+IcGtsB2SkYphtZHh/fbB8GXcRcctvVnAacZlug2mSZO9hZ2M/Z75qtmvMaltrpm6Cckp1GncGd891R3S7ct1zsnf1esd8wnzGeRJ0723KZ+RiLWI6ZpZnrGfKaj1uB3AmcDRvwHM9eK15gHdocgtuqmwKbHlri2r1aZZrMnAJdIh0CnFubNBmyGKAYjtm+Grtb/VzH3Yudlpz+G58bOJqomgLZxBnU2rmbO1tXG2+afVjtWJbaClwD3VId6F35HV2c8RySnI2cK9qnGXLaERwJna6eW97enqwd2V0oXJbcHNwIHHKcsl1Y3h1d7ly92szaeVn3mVKZGljCGOnZG1peWt1ap9nP2n/a95rwWmfadhqLWp+Z3xhoVmXVcxaP2abbh9xI3C8bodw0nIwckJtXmfnZr1qXW/vcH5yk3Q3cwhuFGapYeJk+2yzcOltomadXvFdVmOpa7NvvW5AampjEl6AXU9eSF0pXLRaQ1xoYTJmw2o2bn5vsXHUdEd2EnWWdQR2i3Uudbh253f/dVNxYW7ybbVupGypaLdkoWI8ZRdpPm0pcyx5B39qgnOB2ntccipmvGHxZVZp5WrqaidqHmmrZuBjV2Q9a5xyhXWlc0FxOXLYdFJ2EHc8eCt6C3vfeg55IniLdwh2RnbAeD58hH4Rfx5+rHw4euN0vmwaaSZqPGxzbclsR2wQanJlN13iU79QT1f5XBViNmYMaPlmSWR0Zkpwwnjleld2Y2yFYRpWP043VHFge2k1bQNskGXWW6JW11geYCVqwXF8dbV2BHevdw92tW9OZkZlmmoQb2Fw+256bFtp3mMOY11qr3BEcypyu26Sa4tqLGuDa5ps+2saagRpzWkBbGNsMWj4YFVaWFm9Wi9fS2YNa6FpFGY7ZTpoSGofahRp52nUa8xsXW65byduvGn1ZtRoJm9ddLF1P3NBb8Ztbm6obutud20GaY9j7mCsYH5iU2b3aEFoN2W9YNxfW2V3bF9vTmv7YgJfJmOHZopr0nDSc99xQWuRY29ijmekbW1wn29WakZjnWGCZYFn6mVdYehbnlrVWt1dp2OEaDhuAHVEd9p1vXOpc6lzG3TmdFt2GHY2cyptQ2dIY8xle2hdZwlip107Xlhh02TqZzJshW3SaYBjZmRMbEZzDXiIe+x7eHjIcj5wMnKndUR6fn3TfvF+HH7/fAR8VXo0eRB5onmfeRR4w3PBbQ5rHG3zb2dylHE+bb1mnl+NWjFc12VJbmhxTnGAcOhw1nFMcvxx2HJ+dCdzQW5Dac5o2Gh3aXNrmG6FbwRu52jFZHpmf2zvbr1sVGXpWYlYxmV9cEN3knqqexJ7Ynmqdgd1RnW2dlp3CHb/coFwdHLAdaF3BHm5ehR7M3nXcllqumWXaNpvXXSAc/Zt+WgSbSd0bXdMdR5vyWrpa25rOGiYZM9hq16vXT9eOmDdY+NlZGg5a3VtnG6ibtFv03Bfcc9xHnGDb9hrnGqDbDFt8WvJavFrgm54caR10Xi+d+FzFXQFdfdy5G6pap1ppG1+cod2DXjId9d2uXT5cutzpHVpds908nC8a7Boy2gBbCFwVnDabeRttHKfdpJ32ncZeP13L3f2cjBuuGyeb09xgm44aBFowWw0cnp0AnP8belntWRqY21ieGKsYyNmMml9bqNyn3HmaldiRWBVZRNrjW+jck9z0XH5cIxwH2+MbqVw4nOwdNpx1G6rccx2NnljdyVx2GlmaVNvFXQFd+d5a31Mfrh7O3fcb8JoRmZ3ZjZlUmTBZOxjPWBDXvBg+me0bhd0gXlxfTN+3Xr/dJxtcmUXYfRdgFzuX1Rl3mr+bWluL26LcBhyA3OCctZvD26sbltxUHMFc8ZwQG9mbndtb2yEagho/WQXZRNoiGrkbQxzaHXTcgltl2rua+FwZHShdO5waGqcYgleX109YMphrGCTWgFZcmO3b255OIGVhgmIgoUqfsx0RGx+Z8xlVmR2YfhhIGYvbS5z7HUud9x3/HaJc6xuK26Ec0p10nHKa8porGpObNNsBnDed1KA4IPMgjp/v3yVeiJ22G0CY4Baol1UZHtoUWuJbDlu6m/9bT1pwWblZhZoVmw1cl14s3lBdrtvX2kTaUtvVHjZf4qCen8YdqxpfWWubIx003jWedp2PHJZbgJrxGjpZkRnaWqLb0JxiG8LbqhvWnS8d/R2JXMEcG5uSG+Qc2N7+39Df+p69HeueB96xnv/fUCAVIH8fzZ7qXTTcDtyFHSEb0Nj21nMYvRrUXDlb2ZtkGy/bf5uam52bH9t5HTce3R+cX2Leqh4aHhUd9d2GHhieFh3Z3QqcH1s6mnSZ0Fm32WNaOtsU3CrccFvQGoIYvpdrWNjac1qOmdaYaBhw2b9aoBufHMAd+x3wnWnb01mKmIOZhdqamrBaGdnoWcnbE1xkHKvb6xpmmYDa5xvu3C5bSxpK2dnaJZnf2Z6Zx5rZWr1Zl1lFmbmZ5tqRXCDdn15L3lCeJx7fn+Kfwt7eHRuc+12X3iydnxyXG4Vbd5rj2o8a7xrCm2TbbBuYHGZdIV3JXlreKF1xnN2dBB0nXFocKJxVXM7dRp2lHe/d0h18m+zaaZimV5XXYdblVZRU5VZuGF7aPBr/mvlaWVo6Gm8awNtAG9/dHt87IFkgxSA8njOcPZsLGsdaRxnkWZEaXFrK204cZB1B3eIdadxGG2caSVj1lvPVsNat2FoaHZsknLeeZp8b3qnc8BqFWe1Z3NoL2nra8ByoXkAfAB6MXXjb3Nt8m+Cdcl6U3wQeqR2inaoeJB3RnTRdpd/SIWQhNx9WHNOaadki2MDY3RiRmTmaWxuOnCRb4RtWGvjaKRn2meta9NwXXUMedN6C3qsdB1somOiXBpa5lwxYnBlEGXtY3NknWapbAF0D3ctdqRyF23OaG5qEHCpdO92TnfoeBh7ZXwre/V2VnAWaKle/1n5WqhaFFveX2VmYGsVb3pxoXELcUVwG2/6bPdr62vVay9ppWWKZatmN2hobfxzFnnUfKR+8X2DebBxqGmWY/lfSmARZnJsLnAxcAJu62ouZhJfpV7TYnZmg2rQcaF3TXmDdoZywXHlcrVzz3Njcj5xAHJydHx0wHBia+9lnF2vUkFTVmUYdDR8jHyAdsJshWZuZnFo1mpBbAJsoGq+aDZo5GnIbAlvy3DAc954CH7XgGKBi34yeXtyY22na5xrd2yxbORqCGejY61g7l1mY2lstHLac29w3m5vc0V4P3rXdyRyi20Bb5NxsHIJcZ5v/HJFejeAGIMHgjt9H3VMafNcLmNWbvN0/3UJcmJrR2UlX7FcKmDeYptiT1+GW5tdBGIWZTNoNmzBcPBzX3a/eDl6J3pBeZ1473fVdRdx5my6b9dyqHGTbfRma2dfb3l12nc+d4934npnf62BN3+deEhx6WwRa9losGmna/tsOm5Yb69wmHBTbwJuT2twaTBq9W0Hc/9173VCcrFqNmGtWeVZLmDDZ91t3nF0dMV2fnh3edd5A3l2detvY20pcwh5DnuoeYV3TnZadPhwr2suZoJj5WEYZDxswHQmeRp5sHaucyZzbHUweMR6M3qLd9NzUHCtbTZsr2w7an5ptWqtanpu6HeSfQ9+W3oYdrR0u3VBeKd6b3uneE50v3Jackhw7m8Wc6Z33HqyfFl9bX3+fMd8hnzleqN4mXdZeT97vHubeUd2cnS0dJN0aXPVc910r3StcmRw228ucNFw2HEzcZRu7mwPbuhugW5pcTB463yveyl00WffXoRjyWlTa9xo52e9aZZqqGnsaoxwqnchfO19x34Ef9B+AX4Cfex6e3YGcZhqZ2aDZdJlzWVLZrVna2sScox5w32tfFd3UXAnawdq92bIYbBhGGUlaRJs4m5ac452LXh5enB7Bnuwef51z3GacEVzvnUZdaVxHW53bI5t923ja7BprWrrb6F3V3zyfNl53HSGcE5rQWhiapds723TbdRsXWw3bG5rrmuTbeRv5W9fbr1ssGyla59pTmnFbHtvmm+/baxt8G8Ccnp18XeAeVd5h3dGdXJ0FXX+dUV2RXW5cqlvFW4gbyVvZWvBZE1iOWavZ2xlQWEbXiBhXmkUbs5u5molZG9kxGrzbodtfWetZJFpRm4tbxZt7WkeaN9m9mWSYuNb61gAXG5ksmxYcUxwa2kPX3tYyVzYYuZkQGbIaVVwSnRoch9sMWhKbSxxoXLcccVwG3Adbq9ru20xcqZ0tHSgdL10f3XrdbR2nnbIdGdwk2sLajxtCnF+ci9vw2ZkW1dVY1YVXJZf3mBTZCRqoG/4cb9xtHHAcidyI2/EaeVj42Pmaoxx6HN9cnVw63CkckFyxXBFcA5za3KlbPhip1gtTiRGz0r2VmBkPHCZeAF9EX+Ify+Af4HSgKh9B3rAdyV4qnjOeLF3cXMVbGFjMF8tYQFnJG4DdJN1O3NJcHRwP3MWc/huYGlyZ95qeG61cCpzDXbMd7p0pWuoXvBbImD9ZNpq9W+PdDN4Vnnpd5F2AHdUd6J2LHSIcMRtFm/3cYNzMXIzbqlppGVrZAVlNWQtYO1YrFIhUkhW71wqZFpn/mRDX4VYyVX/V85cqWQPa3huQ25cat9iHlVzRNNC+E7OWM1e5WErZH1oz20fct5z8HO6ciFvAWlPZglqfmthaWpmQGZ0aqFxSnVJcwhtAmmra2tvtnGkc190jnNbceJu7WzyaxJqmGaTYtZeCV2VXixj2mQoYuZc7luhYsBpj2sEaZVi2F7mXQBeOF1/WgFWoFPJVhFeEGbvaKpmcV8iWMFaXWJialBxJHSIdRp2xHTOcDprYmZWYBddJ2CCZxdvf3RPdrdzKnBUcjx2HnRebaVo8GwWdbd60n12fRx6MHZccjlxyXTReCZ5LHhseOJ5fHq7eIlz12yQaQprRnBkdWZ3j3YHdQx0Y3J1by1tTG5rb3Jt/GndZ6dnr2h7aado1WhkbMBxZXb+eJl5E3pTesB5g3fUdBBzsXG3cjF1nncMedF46XaddBt0BHZSd611pHIjcQFwem+ScIpzI3f/eXZ66Xe+cy5xQHE2cy923HjoetB7EHt3dzJxYmwpbYZx9nToddF1unRbcmltamfXYXdflmXBbmx1Anfic7Zvwm9NcfJx4nGdcrB09Hfveux74XnXdYpvfmgUZSBlOWiFcMx3cnp1eWp3FHahdoR4J3t7fhyCK4Ttgm5+6XnYd8R3f3ZHc0BvnG/QcqN04HPIdOF5f3/CgdJ/fHqSc2ZvhW5sbbdp9miCbxN0RHaGdbBy+G5mbHdt0W4tbm9wb3a8e0t++X15fJd5zXWVcSFwunC3cLRw0nLDdGJ0c3DvaLVhMl+qXhxfAmPOavlxfnSHc+5wYW+Abg5t6GosaiFtH3KBd6Z81X8kgIN9NXoueIx1CnHGbGVtrHOCeXp7DXqPd9d1AHWVdnN4YndecYJnPWE9Z1BvfnK2cbxvBm6wanVl+2JZZBxn82jgaudu93HrcDpt+WqibLhtImxXarhraG4CcSVxbm/BbI1saG7obu1taGvLaG9ovmoPbNRs+m4RcolzanPAcWRw1nEadaF323eJc9dqrmEaXjlkAW9RdWd2EHNQcAFyX3N6ch5xwnCrcGxuGmtGacdqWWy7a1BrnWxEb1hyjXTkdUB2EHU4cvFuJmxpaHhovmhSZqJkL2P3YvBlQ2rzaqtoUGVBYRBgxWX3bOxyAXc2eQR5cXg/d6N0xnBCbGppCGqabMxvqXIpdVR3VXjqdixy4GyfavtqyGvBb9R1/Hk7eWl0T3HrcsR3hnz6gImDwYNvgAp6H3TUdKd3D3lgeWh6sHvye3p7UHuYevF5vXqMekB4fHXsdDl2qHXKcWxv6XCIciRxdW7TbiRylna6eRB6qXccc9psdGdnZ4JrS3OEeUZ7lHnldVVyD2/vbaBtvG3/bm1wpHBgbFRkKV6cXhljBWfvaMJmdGBIXC9g7Wd7bTFuqGvlaKdn3WcGaQRszXDcdLJ3ZnivduVzo3O0dT542HimdWputmdLZ9dn02UkZW5kp2OpY9Nh/F5tXXdacVUxURtXO2Npa8Bv43MWdxJ4yHkMfdmARIK4fyN5ZnDuaw9skW4vcmZ083Jvbghre20Hcgt0sHMrc+dzC3WldF5yGHCFbmNvaXJadQN2mnXFdDR2NnmjexV8iXtBe1V8On0zexd2E3BFa4VpAmjBZNFeRlodWX5cnWGzZx5t2XFCcytzxnXadyV4knd7duB3SHshfUh7HXhvd9l6932sfIN2FnCLauhmfWVVZVJna2yJc4Z6anxAem92CHJZbH1lpV4tWuBZ5lwYYiZmcWbEZKdiMmDwX5Jg3mFpZE5nB2wjcIBy4nMrdAFz23JRcuhwuG4ybxZxr3BWbRFqc2wMdHl8DoJHg/Z/SXv+eXp7UHx1eop2eXKkce5yVXHfbUNsc25ecmZ2lXlZe2x8DX2mfdV8nXpmeUB7j37ngDGBWIB8fwN+X3tZd7xy2G78bahtd2yVa2ps1W47cm5zBnGjazFozGuMcod3xngmeKR3knY9dWxzvHF/b9BvHHSUd+N4kXdEc9RuEW1ubJ9uHnKreMqBLIbThiqE037SeM500nVmd3t20nSlckhwFXBCb+VqkGeHawdvX2//bWhxDHrKfyqB539xf+V/D377eANzym+SbSdstGuGa3hpRmelaOVsvm4CbtFs6Gxcbi10YntHgEeApXyjeYF6XXwUfF55O3ctd+14sXq4e9R5XnVHcHds1Wu2a7lpb2WDYLlgYWZmbINvsHDtcSt0bnfieuN93X6VfLd5pHldfNF7xneMcvtvqm+DbnhsfmnpZvhnJGt3bJpspm6ecUZye2+XbNBqlmqHaZ9l42ITZUVoVWoEbAVsDGuybQxzm3YXeBl4AXcZdDxw9Gwua11qUWkdZhtkTGRWZqVoX2gvZNFhvGjUcV538HjJdw92wHVcdh53eXmbfBR+4Hw+eJ9zxXPBc3x0eHeWeuJ7R3uFd8Ryd28obINoBWbSZXBmfWbUZEJln2mTb9ZzR3VCcyRvx2kwZJJik2YxbhZ1i3mUemF5wHblcG9pd2YPbN9xa3Yce/x9sX1KeZBxfWkGZBVj9mdDcYN5VX6Tf+9+Tn6gfep9H4CIgRiBU39dfap+d4Ergn5/0nkxdW92SnpBewJ5QXbld0B89H/qgL5/bnxvd1ZzhXHCcd9xxnFkc+N243mteX92KXKCbYFs1m+3dPV453pwe+l6J3n4dgR1t3N+deV4OXrPdyxzEnCHcNxx13NxdhJ5oHqYehN5tHUJcupurGvzZRhfvFvNYRFqtnGheAd8O3okdBdsUWiyajpvTXANbShphmtEdFh6a3vjeWx2CHOzbwtuy25hb4puJm1Sbm9xxXNcc1Rvh2qLa4xwu3MVdBdzb3KPdmR97oKchOiBrHsrddJwL23jan5rj21Wb7hvn27hbj5xdHOrdHp0lXKicB9vk2/pbwRvs25bcBRyl3M5dKRyH29hbBdroWtHbnJ0cXvZf6GA139KfzZ+1Xr8dDxxSm/5bAtuWHFMc6ByXnAlbyxvUmxJaZxsy3NTfIeBPIEpfFF0Qm5QbiByWnbgedB8V305eltzA2urZthqy3BXcZFv3nAFdC50enGLblhtLm3Gbe9uaG/DbxZzzndTeTp4IXendjx1D3GTavlmd2lQbapvd2+gbM5ptmu8cYd4u3z4fGF53XJBbClmTGIrYmNm2mlVa0Rs+G2qbm9uw20SbFJqjWZyYnxehVzwXidpjXN+eYd56XSnb3dv1XBIbppo5GcHbXJzQXepeDt5r3qcewJ8IntaeDd0d3E9b3dtlGydbU9v1m8scFtxs3P8dJJ0SnIPbxJqo2ZGZmxlOGS1Zldr0G0MbqdtBW51b5BygXakeFN4i3Z2dEJxqm7tb2J00ndqeM13EnnWe/V8cHtXeJtzanCacJBwh3DwcMdwinHqctRy2m8tbapuUnLddXB4iniJd1Z3XHfAdVdyCW2fZzZlS2lWbqJwuG8QaxFiDljEWONhL2ezamNuUnEAcYVsJGZMY6Nkn2TzYR5eFV6uY2RswXIjdS11fXekeq56zHaecF9tNHDrcxl1LXFnaFlfiWCQauJxbXXldrd3R3fAdHlzjHZcehl7uncTc2lvoWxaa+9qp2ivYx5l3HJQfVCBYICne8x1wHCEbSNuUG5matBitl1kXq9dzluJXTFiOGTuZaRnaWm4aYxmUmA2XmRhKmXLZWZki2ZJa2hwEHRWdS11uXXJdxR5Cnd+cTJqbGE1VyRToFaBWDpaOGAhahtwq292attmcmveclx4bXure1V6NXiidgN3D3gQeKZ4F3oHe8B6x3kqeGV2QHRCcT1ttGlaaURsbnFpdlx5n3o/eyV8XHy9fPx7aXi1ccFp5GQHZipsonIFdxJ3cnKxbKxs9HCLclhv82iVY9VjDWeMaoFuTnA+b2tuFXHrdTZ4pHbacWduBG7ebcJwAHZ6eYt4iXJobPNuxHaxe6V8C3vFd7NzCm+zaW1p1m1ZcXxwHm5TcZp3mHpreUx1/nCdcMlyQnQcdCx0KXbtdnpz5mutY7FeiV6JXwBjnGfCa8BuYG9/bqRur3F9dDV163Q3dTx2KHnbfAd+Qn1UfF97qnl4eTt7WHq9dURuK2nSbDxzNnfadyZ3lHaJdPxzPXavdvF1+3ZveFh3GHSJcA5u8m0scBt0WXmjfXV+6XkLcChmyGQ+bXB0JnYocg9pVWBNYShorm5ddaJ6233Ifi59RnhbbjlhtFwUYaxm7mmvbHdvlnLHdvB5fXpGeIJ1gXMdcbRuzmz1am5qomrzbSxz+XflegJ7BnmBdWZxD2/YcJV1rniNeY14MXZgc/5vqm1jbSRvH3IgdCF2OXj3d8F1f3R6dI5zzHBjbvdsMm3rcet3wHt7fV59eXqWdLxwEm84bUhsCmzfa7Rt7HEkdzp5f3mcet18OH4Jfup7tne1cwVyynFTc2V0OXTmdmt79n68gNmAi4DqgEeCToIegD97dXaVdaB2RXdedTFybnApbzlsDmpobKtzPXpPfLF5GHR8bwdqkGLbXsdku21jdFN4m3qIfGZ8VHlQd+94IHvSe5F5rHU0ci9vJG2Obe5ulXCpdEJ68329fmN8EndtckBzH3ftfKiBGoQFhrCH/Yg7iGaEnX9ZfJF7S3rEd8h1P3SJcQ9tW2oXaRtlnWLKZadshnJ2d2B7gXx1erp1P276Y+ZbqVr3Y9ZvM3edev96uXi6dCZxUG/qbfhtOnDXcoV1v3cSe0t/qIFPguGBkoCOgD+AGn5TeqZ2BnaRdXpysWwlbJBysXhOfCF7iHbzc/F2HXwIgFaB7399fW187HyDfeJ+7X4afXJ4enIxb3ZwvHGPb6xqRmozcPZ34HxyfeF5IHU6coJwFW1kZz5kTmMGY3Rie2CgYfhnNGsOabxi9FyAXy5lo2n8bNBvp3F1c211JXbYdJZxcm17adloKGyabwByx3O2c0BzkXO0dCJ3YnnIeMl15nGtb7dwTnKHcm9xwHDAb+hvgXJpdwF8nX68f3eAM38OfAB5HHnbeXp4M3MAa8hll2aNaa5rZGyia09rLW4QclJ0UnUwd4B4rXh9dixztXPBdkt6JX0HfpJ8Mnk7dWJzanK/bllqTmzbcml2aHUscHVrVWr6a5FusW/5byBwbHDZcQ90+XRsdLly/W+pbYBsjWvDa6VsPGozZBxdXVq+YB9ro3Ibduh2cXeLdwZ2kHHVbV9wfnUUef14EXRua1xnlW0+c6hz+W7Yak5vaXW6diJzemtYY0xhCmSYaMNu5nX2e2d+O3tXcr9nZGGSZX9xRHuxf85+FnpYddJzgHVXeIJ6nHp9eCZ2AnU+dGpz1XGicINxknAscaR0/XcEen15sXcWdY1vyWgwZmJn12cvaOlnQmUKXvJSa1KmYUFuO3Qhdgl1AXMActRwXW6IaQpk+WNlZjxrWXHddmx5/Ha+b/hmRmOJZtBsaHI8d2B6oXqAeF51rXXMeYB8GnvQd1Z2Yne8eEh573kze1x8s32efgZ/rn5RftF9En2/enl3i3Pxb65t82wXbXBrAWikaE5vT3W5eeR70XprdhJwFmr8asZvdXQSd+N16HBWa0RoA2xRdrV+R4ImgMx5bnM/cSBz/nPkclpwIG6abJJsomw5bhF0nXmferx3Y3XBdYF1mHJFbbJo+maKZuRps24Ld8yBbIhwiQ2Fj3wjcsJqiWcGZoRmxGlAbA5tqmwxa51o/WbLaZpto20Ka4hsi3MCev18nHsqdwlxN2vOZ+Zu6nhEfll9eXWbatpmy2qScVF2hnjodttx+mo0ZmBmrmpobARsx2zsb9Zzx3UfdiF2BnZwdeZxCG7lbp10X3kQe3x5RnYwc8tvzG0OcHRx2m/3bGpqg2kubdB0EHlTeZJ483gueOJ1LXK5bzJzwXZadd1vEWt9a0ltVnCHc15z7HA8cSpze3O7cgZx9W7Pa49nPmSeZ7xxt3gRehR3GXTlc95153QicAJpv2LaX75i1mY7aPpo2WtTclR30neldFRwKm3oaeJjvGE1akJ0bHoUe2Z5lnlqemN733wzfrh+8X0qfcJ9QH/Pfih7HncidxZ5/nn7eJJ4Enn5eNl4k3yYgH1/wXkyddB2UHsSe9p1WW4ZbddzbnmYei537nCGa/VpI2wzcUZ2I3gpdnxxr2uqZ/JxIINnjO2OyotFheN+2nmwc8tqeGNBZA1oa2sfb9t3WIIpiPiGdn6JcYNraW7wb61wdXNrd656hX4NhGuJwIwOjUeKbYWNgCF7nXZZda51HHTWb69qdGZmZrlsu3mDg9mHGofagtl/xICQgPx9TXqOd/R1B3ZFeXd9MIBygjKD9YDrek5y0GozZyVkoF7cVatOqVP/YV1tXXYYfYyAfH9VejJz9W8zcol5M4HlhBOEdYDWfbB903wkfdt+qn7AfDR7eXuZfEN8W3qrd9t1eHNRcDdtD2tmbFxwzXKOc7pws2tSa45sVmnGY15e/l8uZwttWG+wb8pusG4yb5BrUmZ4Z+1vG3dqeuF5cndmdwV583j0do5ykWskZUtluGpAbwhwN3Docr92/nnRepl6SnsYfCd873wDfYF6AXYdcbJrU2aAZolsVXJKcj9tsWW7YbtmEW4gcxp1L3UodrR3/Xc+dWVxinBub1htdmzGbj91gHojfa99EH2oe+h4yHShbtJoZWcbZ95mXGdkavtwvXgyf+qBeoAJfCZ3P3SacnVwNm+NbjpuGm77bHlti3IFef97hnmJcQZmN2A8Zf9tOXR7drJ0mG8Wa7xql2yZb4t0Znolfph9KnqndbRwqW2SblJyNXcie7Z76Hn5eIZ7aH0NeyN0xWrvYS5aZ1S7UcZTWFgdXSRifWjubCNx6nSLd015tHgwdahwf23waW1mwmM9ZK5p33C5djR68np9ecJ1pXDhaollLmRzZypsz28ocslz2nR+dPBzEXPUcC1uom1Mb15yV3Tvcj5uXWpsaalq3G5ydJ54Xnked5lzoHHAcLhts2kVa2Bx63ckfAV/84HPgzaEmoIVf9p6XnV4bRRj7l/JZfNn02k2bfpxg3WEdtN1g3TPcl9y5XPrc5ZzHnOTcjNzyXTMc19zJ3VueN563nw9fySBBIBPegpwPGhAayBy/3LnbEVkoWOFa4dzNHt0f89+93m2dRV193XRdtB2hHYCdVpx8GwfbMZuWHL+cxZ02nOgc4p0HHWVcxBxa23nadhmNGRnYb9is2fgatlqj2n5aeVutXOFdUB0OHGzb3JxPHOxcgtxQXG8c5h2H3gReH934XYsdtF36Hkse+t7eXwOfHd7jnq9eLt1OnOwcaJw+235av1m32WpZ/JoO2ybcC5z9XJKb51pE2uzcnR5D31TfC94vnWEdvF3F3eUc09vPG1ObxhzyHQBc+9uyWpaZnplKWn8bQZznHehefx55HnCeTh4enbRdDJ02XTddsl3U3bmcaBqY2dcbVlzynaldttyZm7tbGZuJG1zbQJwqHIpeNR7SnpAdINvcnCNb1JsRmhdZUlmB2kEahlq92umbyBywXJ3cVJvKm/icxp7cX6wfEJ2qm/ScNF2iHq8ect2tXTyctBxonCGcJFyvnW+dtB0MXHxa8pp4GskbyVyKnPVclBznXSfd7Z7IH9zfhZ6ZXP7axtlVGR8aiVuF20uZ5RfEV5rZLFtKXRAdpt3snnSetV53nVbcA1t2WzsbrpxJHVpeet7E3vpdzl2bXefePF1mHACcRd41X0Ifz976HWkcyZzBXGIbs9sumwxbEBpfmPiXwpi42RKYyBjVWkEcax2MnmCePR0/G+PblBypHUGeYd8+n6cf2V9XHg7dCRyRm+KbXluPXIcd2Z5cnhddidzWG97cOV03XUNc/Nwy3N7d793ynI+a8Robm1yc0t4On2IgPV/ZXsxdWZuumV0WtVY72Jea8JwfXNkc6hx6HF2duV6hHvjdztzy3GSclVyp26YaZNlmmG+XIBbbGh8dAZ7O3wTegh3cXadeAV7Dn6ZgQyDkYLaf7B6BXZ3daF1W3IzbntuSXC2cL1wQ3AdcS1yEHIccvVxo2/dbJNsvHHOePF6pXe/cTFuSG+Nb2htWWw6b4dxxnB4bUJoyGJ7X59juG2ZdNx3TnhWd51zZ2xhYw5cQ1emVeFaG2WibSRzg3X6dTF2snTJcextgGrwadJsdXC4ckNypnHacp91qHjfeRV5pndvdj90qnGwcRh4f30qgJCAh30SeB5zKnCqcTh3y3sqfQt7U3fJdKV39H+OhVuGzoPvgCV/X3wHd+1xyHD4bx5uCG6Zby1yxXSFdFlwWWlQZwJvy3e1e696QnahcfRvDHGhbxZt/2p9a9Zu0HHCcm9zXHaaeUl6YnhOdaFzlnMtcwByfnHpcddxdHBjbhxuFXPtfEuEJYdUhSeAc3madWV4mnvLfPJ7bHpEeZR2SHGhaKJhcmDHZGhrvG/scgh053Kzcrt0enfpdvRxZ2rRZRZmFmhXbEpw83EncfxwEnXYeXV7DXikcPxr72vjae9ljGEPYdBmn28GdZN3cHmiehh6aHfnc0pyyXEqb71r4WrzbxR1znTXbfhfpFJIV9ZjCml+aWZoF2t2c5x7aX95f918NHlddhl1sHBGZSFVtVAuWOVgjGaIaftrMXEydfp1i3aeeN135nPUcBBz4XkigOyDyIRFg7yBgYEVgkGBcH0reYx2vnUgdWV32niLd/h00XOMdr17YH4vfX96CXpFeph4aXaSeBJ9Zn8RfuZ6s3goeCJ49XeRdgR3LHwagqWEPYGFd8lqfWWyaAls2259dG96dHzTeP5vo2biZe5vQnoVfyd9Tna1b2tsN2kLaF9tPXVOe/x9jHxxeFd1/3RQc3Bv52ukbFBwt3MldS11X3VkdVN0r3J0cVRwf29db2tyinZ8ecx5HXgOd4J0bnEHcSJznHXldth2P3c+epR9FH/8fZx66XRDcfxyc3c2eeZ353UKdr12OnWwcUFt8GmIaYVteHKrdXR1ZHEKbWBuH3QneDx5tHkyeRl58HmfehR4O3T/cdJyS3VCd5l2PnPrb8lv/HCMck1133iUe856D3f4c+t3dX/thAqG4YICfZB2B3CNaadndWsxb0hwHnBpc0h4/Ho0eoJ2xnAHa/ZpHnEueo5/BYARfR96WnhBdzN6n34kgvKDqIPbgKB87XYncMtwk3h+fjWCM4OIgWt9GHYfbaRmw2QTZjdo0WpsawJremujaVJmemEiWshXYGDqaLFsWW08bmtvFHDKcOZzGnh1e0d9WH/fgeWBBX5Hdq9tO2nkaChtznKKdQF27XOLb7tqPmh4aNJsanGvc0xzznFocT5yxXDqbr1uL28ebWJnsWJkYYhltmlSbe5wiHM7dPdzm3JWcLtsm2u6byN0PXgtfMh8AHoIc6FpImblaAxrwGshbY9vYnI/dI50QHZyevl9u36wfIJ4UnSwcWlxtXAXbkRqWWgVaV1toXCqcXJycXNwc2hx9myJaQZqAGwZbnFwdXPCdmt4EHindpx07XGTbUpo0GdtavVs5G7BcI9zsXbvd390mG5raltsh3L2dzV6mXeacOFmgV//Xwxnkm32bmFsI2iwZM5kJWhpbe5yQnYad7V153T+dChzU29AapZofWlnaDdm8mgVbJRsu21/ded9uoHaf/J48nN/eGF/NoIjgIV633T9cTxx5XFqcxJ0SXTUdIV1JnY2d4p4DHn5dxt2QHYheCV3zHL8bP5oHGsDbuRwCnaGeWp7mn1Jfm98fHiTcjVv4XI2d7B4W3c6dd9zKXPhciB1EnhXeRB54XdZdGFvhmpLZ09o82m2bC5w4XE8cRlwNXE6dRl5VHuUfGF8onvPemN47nRPcVxuXW/Mcxh4+HkneJhzCnCxcPpznXaXdq50dHLpc7R3v3kyeSR46XiXef543HY9dWB0v3L7b7JrjGO3VgBP2E63VQZgYWpTc2R5rno1d19xcmz7aX1pg2wTdDh5QnoHeIhzyHQgfGeA6n8Eewx0HHC2cdt13Hgte1d99X+Zfxx8wXj0dpZ3znokfoGA7YDWfpx7GnnxeHd6GntkenN55nfBc8hvJm2/aAxjXWB7ZdNt13X2eml8GHpOeJp61H1Xfwl/f37hfIV35W1gZVNiuGUzbud1vHeic5Vsh2mdbNBw0XNLdpZ3wXecd8x3cHgkeJZ0Lm6VaNVnmmhua3ZxRHjTfL5+wH5FfRl6iHVRceFvjm8scZ5zCnY5dzF3UHjIeb5513h7eWJ7InwwetN2bHTRc/90g3VicopqPGMcZDBqpXD1c9Fz/3CzbiZxp3QJdi908G9/bf1v9XIGdF10XnXPdAFzeXE7cHlu0mneYw1gcV5rWU5ZlV7qYvVkUmXbZU9mEGd0agRu4W7UbE5oWWUfZednQGyDb+twoXD/bmluAnDGcuh12HYwdZFyKXDjbQVrGGfcZAVoTGyLb7ZxbXLQcdhv6XHqdhV6iXmHd4R2j3eEeQx7nnt3fKV9V3zveLZ33Xc3dgRzIHIHcsJ02nzOhFmJZ4q4iESFjIGPfpp6UHUOclFyNnR0dkN5dnxMfpN+q33CfWt+y31WfPl6dXpIebd4LnvTfcd8VXdmciBzo3eQeQF5XncddSt0HHVrdcZzcW8cbHtvtHPLdXt15HMSdBV23Hjse518L3pFdXdy2nRCdw93Q3TIcj90WnSpccZv82/fbmFrE2m2aHJou2oGbpxuPWzXZ1Zn+21pdSd77H7Ef+18SXZnb+trMmwwcEJz63TidUl4DXsEfD58dHr0dcpxxXL0dg962HlGd6R0G3EJbKJpzWzSckJ3RXebcndrm2QgZPRodW2ycPJyfHPccipy/G+5bexsIG64ctV3sHvUfmmAX386e9R1/XNqdnV4unmWe65+s4Bwfxx7ona7dG91f3Y3d0t4I3vTfsV/1nsldKZuw23/bp9wrXHOceByQHRkc0hvoWpHaBFo7GrFbspw+nH/c/112XXocqJvKHGcdwd+k4IQheSFj4T4gWp+lHkMdKRvN25hbx9xXXMLd8168HxQfXF9Qn2mfFR6a3X6cStyB3MAd0x8kIAbgoyAUn2DeYR0lW93a8FsgXNmeFx7IH24fcJ8m3sefKp83HsqefxzNW0BaHpm82jYakZpwGb0Z/Nra3GydaV3ynfHd1d3BHcfdEBvT2whagBmo197XIpcf2CWaPBxcnn6fPV7+nZFbxJq3mxlcf10q3VwdD5zVnEnbkNrHWq4ai9vVHMsdqJ3V3V3cZxveG/jbydwQnGkdOd3hHlieap6/3y/fq19Bni9bGJgP2Ovbeh09Xh1fNZ+Nn+Sfc95v3bldbV1tnbfeih/qoGpgUV/iXwde/B69Hq/e/h7TXqjdkxz+XJhdMZ2jniBeKx3a3ehdtd1PXfOeDl4RHQubdVnDGbfaKVs9W9Nc0h3xXp8eyl403MxcpJu5WwkcPB0o3f9d2l1S2/haPRpIXBvdNh2H3mMfCCAwoFAgTKA/X5sfNR4c3aRdbRzOnJrcqd0RngFfPR9qH1cez16HnpIea13J3c5eZ576XrRd1x3q3refWB+mXvcd/92C3kLfNN9WnyWd/hxwW7ca1Fm213KWCxZWGEcbf51CXvVfAl7knXWbQdo2mmYbjtyUHTldFB0DHZYevl9U39+fo18GnlHdJpxwHK7dfx3kHmyeR14IHY+dbt1m3creTt5UncMdNtxjnMmeJd6vnjgdCpxYnAydKF4KHrTeQh7z32QfrR7u3ZbdHp16HYYdm5zunC4cnF3M3ixdNttemYkZN9okm5Hcqd1rnbtcp9o6VsiXpRokW6PcTV0JnY4d/N1kHLncMRxi3G9b9xsE3BjeCZ+SH/JfAB5WHcqeIl48HeJeO14yndCdcRzm3WEeJ14+HVldAV1WHTdcP9s12wrc6J6wn0Qe6l1GnaUfHaBsILJgPR8wXgCdup0RnTSdC15Vn9og96ExYK/fLh0YW9kcQx15nWrc9twnnBacvNyx3OrdmB5QXqodwxzEXGRdLZ3hHexdfN1JHhkezx9bXylebZ36HcZenZ85H11fZZ78nhcddFxW3A6c4Z2r3ZIdXZzGXO5cjlwbGzuaMlmZWktb412In1ngtSEboRDgmR/WX3oe6x7aXzWezF5Xnb3dTF5jn1+fyx/xH0CfeF8fnuseEl1/nORdW53UnemdV5x7mz0bExxAXeXe2h9AHyCdwVwE2mLZcFh1lsVYL5snHPGdPdxVW3EarFs2296cUhw/2+vdDF6Bn3TfHR7cXspe+x5wHmjevZ7cX1Hf1qBGIFEf559iH1lfyaAu36teiB1qm6BaEdl3GRaZiJqB3Esdk94xncpdr51rXegeiR7L3nsdENwvm2jbWttoWsNaX1l5GOgZgxsAnBIcr9ybXG7b1tw63GhcphxFnHlcfRy3nPkddZ5ZX7ZgKyA530ceW5zvGoAYQte+mRIbJxvWHCacox2knleesd5N3mKeK12KXQzdSB3MXa6cjhxY3McdVl1f3XcdlB7dID5gvmBa35we3V6THiedE9ybXOEc3pye3PRdY153nxhfiCASIADfUN3+3Lkc8t2x3h8eRB6bXqieA90bG+pbTtwL3NwdHd1/HUEdshywG0+bCxxbncFewB8PXwMfcx9in6Wf19/Hn3FeTx4BHgPd9l2Fne8dO9t+mRkXU1ZKl0AZ/VxuXhfeox5nHjzdwh4X3pOflKAIX5Cd8ttKGfpZ45utncSgJWEwoSQgL15BXVwdap2sXbQc/RsW2cjaz1w3XB6b+dxQnZAdzp0PXC8cCVz9HP7c4l0snUpdsN0RXKgb59stGnHZzhnvWcfaH5oLGsnbzFy3nb7fBeAvX3adxhy8nGUdG52CXkee196hndad3Z77X8agvSAfX4QfB17GHsJfAd97H/3gtSDPIFXe/lzsG39aeRorGuocvN493tLfA58CH3efe98n3oyeGt2fnRzc+1zKnMGbg9ofmqcc7J5Jnuie4J9P39if8x8r3ixdM1vKmu3amhuVnFScihy33Hxczl3JXhOdFBsg2VrZnZtw3NKeUV/DoSVhhCG+IMjgomBSYE3flx5y3VhdW13l3y6gfSEBIbZhJGB4XwNeDl1mXY5esh7fXxWfZx8+Xlhdt914HeweiF8T3vJeHh3pXfld5J4r3lbez988HtKe6d7gH1efxuAon9OflZ9VXyTesd4dnaPc7ZwZG8Mce10T3hIehx7oHtKfPZ7u3lndR9wtmrTaMNqpW2pbl5wCnTadx15QXeQcmlrpGP5X5xiLWnGb1l1OHrifCN9F32FgIiF64gDiTCFP4ARfs18X3pKd2R1THSHdkd9bYSOh82GSYNrgHx/53+HfxF9v3gude11wHZhdhd3QHhreNF3yXgQeqp5RnkOei96mXhJdWlwjmvzZJRaElKkU/FdGGYKae5qCW8Ecg1yrHFyc2p0/HJscTJwwHCzcqh0M3YseAx8sIAZg4mCi4D9f2OAtX86e2ByPmqnayFx6XSsdst36XdIdVlwS2x8bW91E33pgOCBn4D1fY56GXjDd0930HXFc1Bw3WvTbABz+HbYdhVzw22VadRqxm35bX5sW22bcC9z/XTXdZt0v3MWdSJ0YnEgbtZqzmkaa2lu+nJndwZ6xXrrenJ80n7rgMmC1YK+f8J5IHW/diJ5yHkSem96dHmxeMB7d39hgH5+hnuMeep4t3nYfAKBSIMJgr9/132Berh3N3dweHl6Cnqbdgd0dXVFdiZ0sXDWb5Jz9XnIfgiAvH9egNeAf4DCfup8DXyefDh/ooJjhGKCFHy7dqh2LXozfh+A5H4Ie1B2J3IzcfNxB3B1bYxu33G7dX94WHq+evZ4q3VoczdzNXTscwNyyG8JbUtq4GfeZhpp3WvbbCVvO3Nrdel0V3MTdKp42X8ehK+EroEffGZ49nifeGJ1qXD6belwOXZCet57w3vEeqV5U3lMeOR2hXb2dWN2y3ZJdxB3NnjreSF5UnS2bd9rYW9RdO53x3o0fSF/un4EfYB7HXoZdzhzCXAncFRzdnU2dgJ3pHehdvR0LHORck50E3jJe3h97XwpfDt8QX20faJ90nwwej11lm6abLtwXXNac21yHHHZcKBya3cVfFV+5H0OfHl5Enm/etR713yyfe58kXuzeVt2q3DVadNjIGKKZ29vu3VUeBJ3u3R9dK12xHeqdYxzJ3cIfJ974nf3dTd1HnKkaj9jI2dIb2Vzp3UNd6t4n3oTfEh+33/dfTl4QXGgbbhutnDsbwFtj2y4bgtwQnGIcCdvom4obiptTWt+aghs823FbOtsUnH+dv96KXw7fXyATYNpg4GBaX6Neul0sm7AbQRz9necek97V3zgfcB+OX7QfGR6IXb1bxFrimqza1xtLW/Eb5huVG+HcmF0Q3M0b51sVG4Kcph1w3bxdOVwq21ubL9rNmpUa5Ns92rQZv5jyGWDbDBzeXagdc9xKm8VcOdxF3M7dAR1R3WDdst4aXn7dppxmWleYfxcdF85ZpNrk26tbqptmG9acohzcHIbcQtx1HEIdAd463sLfV56hXXJcqNxvG/dbW1tjXFsdf9123Qldql5P3vFecp2gXWUdQR2hnV1dL1yZnDLb8hw/nAzcDxwDXNkdu121nM2bp9prmkzb+pyEXWteKN9MYEhgap+zHxIfGt7x3qReh55JHaMc1NzEXOMcdRtUGijY9RhZmOmaLRt3G8ocMRt0GnXaFtsYW8cb1tvu3IVdol2V3P2bh9v63O+eLp6vnn+d0Z3a3h/epB7qHopecZ7xoElhc2EfoJ0f6x7Q3g1drF1FXbIdxV97YGng4uCVIBsfhd8Ynoces151nehdS9013QodNxw+mvEZ9VmiGu4cH1yTHSOeCd9GoLKhQ+GCoL7egZ3eHj+euh7gHzlfG18Pnv5eNx2CXWQcllw/W6Lb1VzJXiUeuZ7DX2+fNR6enqGfAN9B3u8ds10Bngne419jH4HfsZ8LHo3dnNzGnPFcoxwPW+vcfty+HE6b+pttG/rcIJvqWxGa6trcW0rcdB1WniueE12L3LQbNFobGhiavVsbXDTc91zWHA0avFi0mD9YqtmSmhdZhtnw2uRb+pyh3Sbcx1xwHDHdBN4m3fWckNsgGu6cO5yEXJ9cAhw4XGMdCN383ZIc1dxM3XdedZ8Vn2Vezl4TnZSd2h4FXhFdmt0L3JqcQV063eAeI51JnOYci5ylHFWcLpvnHB6cVtyhXJGcmRze3XpdpV4g3wKgiGGbob3gmt9qXmrdgVzWnLCdPB2WXeZd0t5uHyYf9N/Cn0xdiZsgWOMYuhkBmfVaE5q52gTZr5l4mvEc1x4UniedTVyWG/Kbv1tZWyybQpxznNRdER0xHVyeah92IDYgeKAF394fEV4bHE6aeFiTGJUZ+hvine/ey58f3jgccZtDG8ecn10jXRdcQhvKHJad0Z6MHrbeCJ4BHenc3JwEnG9dnF9KYFhgH17k3WAdNd6gILXhhyGKoHDeQRzaHLYd5R9/YBmgP18WnnFdhl1WnSodsJ6E353f6l+bH4kf9x/In/afI15j3bidVJ41HmteNp1+3aAfKCAZYJegWd9yHc4cztx43AXcXBv8GsRaTFpW2pObMFtgW+1cYZyD3HGbsVtl24lcSVyhHEdc0t2+XnBfN18a3snehx4wnYueU58OH1me6l3PHPRcH1yiHZfeOl3wXRrbt9jU1jWVT5gXmk5cGh12nZJdTlyJm3RZ9xlyWoScw93+XSxbrpodWdWaoJsJ2xkbJpyN3tmgMeBmX9seY5y4nCqc7V1wXO+bkxpgmkEb1J0tHVkc4xvs2wpao5nQWRJZHxqWXGbdE9zSG/ua5RqDmcfX4xcP2VPbFxw6nO0dZd2sXiIey595Hz5eqZ6R33JfvJ8zXgydjx3eXgkdiVxDG5KcSh2UnfRdGdw+mwva3Rs5G7ecfJ1AXqlfLd+aoAfgFp9inmEd5V3RHeXdh91lnNHcrlt/GVxXctZH1sIXcRfNmMpZV5lb2fhbfN1dno8fPt8vH10fR57lXdRdbx3ZHt1e/R2jG4lZ8plG2cYarltA3BLcFNwz3EddR94VHhud7J3YXk6e8l7a3nudDRxkHBbc+N0p3U/dut313njeD50sm1ka7Nx9XiwfGN9J3xFfMt+cYEegoKBwH4re/N4yHeGeCN7Gnyfe157W3z8fJ583XudeoB5cnnSesx7XnxSfN95end+eAt8BX98gTSCGYAmfdJ62XebdQR3ln2bgwmGxoO+fGV0rXJwdP906HTXc0xwo2hiXZlZDWJmaJBp6mhPa8Ru8nBIcfFyTHZveUR61nhBePl6U38Xg96FzIbehc+EI4TWgvuAKH/Afo1/QYC+fyx9B3lNdtl283addAxyKXF+cgB1bXR2cettc2o2aI9pZWztbtBzqXuLgYyEyoTkg/SCzIJogvN/iHwaeql4inYUc+lvH2/lbzdwCG/ybIFraWtQbRVvi3G3dMR1KXTQcTdyGXVado1zV3Dmcuh4TXzpfEB8WnpDd1lzoHFXdk595YHpg5mDpoDpetV0w3HUb4luyW2Db5JzZHjXegt7cHljd592SHiSexh+g37PfYl7cHdpdL5xgWtyZUlpYXI5eJR6inobecB3Qnbqc+JxtHH+cwp3X3nbegt/b4XyiYeJ8YMXet1uQmjgZ7ZqLm0BbndsEWnOYxpgWWKgZjRtunZpfuiB64Fdf356L3bodep3yHgheKd1oHJXcYRy9nQmd0p4mnfvd1Z6a3x/fEF7g3wGgOqCa4OvgSN+VHhXccRqYGjeanlvG3M+dc50YXKKb+hsWGphachrNm8wcYZxE3IJdBJ3pHl/eK5zgm9RcM9xkXK5cR1vNGu5Z1xlkWS4Z/lr5m8Pc95z0XKocul1Knhdd0R21HeOekh6OnVbbDtjbV8PZOxo7Wp6adFnG2vpbzZy8nL+cU5viGxpawNsdG7ecFZyuHFTbyFuN3IZeUx/D4KYgAJ7U3ORbk5t/GtZaaNnX2lRbehw3HIochtwNG4/bRxt62tpaFBjEWRQaxlybnXCd5J5bHlCeJR1RXEMcOJyHHWedBByMW+3cCp2bXv1fsmAN4HzgGmBXIKrgkSCw4L7hM+G14SggC59F3p2dQRwaGvqadVvVncYe3x6j3eDdb91CngKfCN9PHoXd012DXZKdRp0+nS7dtt2r3ThcMRwanMvdMhzt3XeeNd6c3qYeHd2vnVld5x6jX1Uf4B+/nyGfuSAd4Gufy18iXjCdC5xLHHacd5yJHWOdo52fHa/eOd+voRMhxqGn4E2eyx2d3azeYx7LXyaezV6R3h4dk10VXIFcbxwdnHRc+54wID+hTWH7YR/gDF+on+CgcCArHxxdnBy83JIdhh4H3nnemx8fX2of32B1YH8gK+ARYC+fc55rXmpfO9+TH0AeTV2KnZ+dXl03XWveRl893qZdvByjnO/drR4I3fMcuhxt3WxeXp7A3wSfDp9dn6QfRx7iHo0fLB91Hy6etN5y3qPfIl81XtmfBx/MYLFgqSAfn38eUZ44nhoecZ6bXx/fMB5rHZvdtp5tn1Cfi57EHVrbv9wW3uDhI+JToo3iAGFUoPEhFeGBIVYgPJ5ynT7cyx1BXY/dnt21HYidvx1fXi7fCt/zH1de5N6zHnGd5F1PHRGdIp1IndHeiJ9/3x+eo52lXM6dER3BHsIfriAkIGef6V6z3M3biBuQXHGckNxCXDIc8d57n9KhDWFO4IcfMB1UXTIdp94BHnwdyp1LHHScKB1MHsvftt9gnqVd7V2tnflefJ8PH+JfoB713ideCl3/XJEb7duJnHNcr1y53PBdUd3VXfrdHJxP22faT1oBmimaBJt+nRRfP+AbIICgZp+GX76fjV/iX1Ze5B5GHn0d810qnCncI94tIAnhZmFaoFZemp2DnfAd1t32HTxcWBw9W8IcHdwsHHZdCF45np3fG19UH1/e6N4oXjKfEZ/DX9dfRl8nnsue1p52XbBdth4bnl6eOh2OXS8ceBwLnFRcZxymnXcd1F3yXMub79uHnUAfXOBpYKIgW6AA4IBhaeFgoP5f+h8pXxCfcF8nXk1dRh08nZEeI11jHGcbx5xb3Std3V6WHydfbl9hX3NfviBM4NRgMx5uXIbb0twm3KodCx1IHUcddR09HTVdiN5SHote7B76HoTeOZ1gnhnft6C+oKcf4R61XcoeV1783xifSx+WICCguuBEX6leZl3OHiGeu5+a4OQhEqCiX0detR8PIGOgj+ArnpSc0VvCHF8cy11m3RVc/tyy3PXc3x1AXrOfeh+MH+vfzuBkYI6gTp9IHmtd1p51Xyqf8OB7YJTgTx+En9LgmaDHILqfwZ9c3lvdXB0n3m3f/yC/oEIfhJ42nF6bwpxm3WPeCJ4KnW2cTRvpHC8doR9P4KihJyEiYMngtR+lHpLeC93+HVidWd0RHNEdBt4wnxXgGCB93/efYx96H9bgoWCA4EggGp/yX3Qekh4THhAeW54cHfDehGBRIV7hcaBSHx0dgpzQXP5dD535XhCedh5c3vufMx8xnx0f1OCGYJlfhJ5/nUhdf12DHqpfE971HjyecZ72HqkeJR3f3iuef94Q3cUdSl1jXmFfZ99dHmoc5RvKm9lb6RupG+pcqp1WneBdxV6fH8Kg/CBS3x3czFwfnjff1uC1YD4fD14WnSSdJN4Y3swe3x6TXv2fCR+VH5SfqJ+J34del50vnRmegN/nX/1e9J283Kqbk1qDmnKa29xX3dFe1h9PH+zf1R8yHTjbHls4XF2dYt0ZXKxdfl6SX1JfCF7CnsVe1F8sH1Ff4x/bn1/eit64n3Lgc+CaoFBf0t+A37me+J333W2d+t5T3sZe9p5q3qpfYp+yXuud/h0b3R3dUV2r3fWeAx5fXorffx+kX6QfNR5A3jSd0J4eHiMeAV6y3zjf4GCS4PIgmSB1H71egR3VHQ6c190qHjofGN/ZX9DfBF5f3eIdWhxQ2y5a9VuYnFRcqBy2XQheCV7AX33fHt8Pnzees55tntyf/CBF4HNfM12QHAWaotnG2qqb2R1q3djd+F2Hnazdyx8hH97f6p7cHabdAl3DHtnfgSArX6/ebdxl2pLaNxpIWwGa2ZqAm9OdJV40XoVfCV9bX5Wf8R9RXmldJ1xBnA3cOpzm3hKezF7ank8dxF143K+cUJzNXaleYR74XrKd4xzqHGQc1t3HXsEfd58DnsxeLt3vnpBfaZ8zniFc71y7nfofGeAKoFDfo95JXiseFt6QXvZekl7NX38fheBDYINgI58W3oYejF8c3/SghiFEIb5hWWEM4Ipfxt8QXs4e0Z5hHYodjV5uXzBfvp+e337el93JXPNcEZxz3IedUR5wn0OgoqEAISHgfp+jHyfex5+kIE2hJKEY4G1e012knPNckhyNnH1cCB0kXtxgnKGk4d/hjGDWX/Me092OXBDbvdwa3UDd05103TneTmAHYNWgqV/NX07e/N4LXemdkp3OHpyf3OEeoY6hIV9TXRDbaJrE20OcLZzSXd4eQ172nv/e7B7gHqGeqx8KH8EgCN+s3gDc1V01Hk9fgaATX6Ce7B5FXjqdF5wkWyra4NtrnHMdEF0jnNTd2p88oDxhMGHk4cig7J7eXWgc1VyFnEub9BtxW9ucXZyJHPgcjFzNHRSdXB1HXR+cVRw8HAJcVFviGvJaqFvPnTndKB0D3b7dy555Hm+e4t+gYAegcCBE4OWg6+B9HuKdEVusmqvao1rpWwKbnlvjW0Nai1pl22fcv5zQnORcmp0lXhjew99pX1JfKB67neMc39wAnKdc7J19HnsfYJ+/Xpuc5RplmCYXYNj1mr/bjlx63Rueu58jXoNdKNtwm1BcchzhnOicIJsMWh1ZhpqfHFFeHN9VoGxgvGAdXynddNv7XEWeu6AtYNXgiR9jHVyb8NuZnAecWxvE26Fb6JzZXcfeEJ4gXk/ez18nXySfHh9S34PfmV9uH4QgTeBA30UdsNy3HLgcTRu1Ghcaid01oFnjZKTU5OdjAOAzHH/aplu73Vsexp+/X9VgZ6Aln4/fDx5i3bxc1VzlHXgd5Z7y4cGmQWk7abJoY2T83xZbdVwznfKe557Une5cWBwLXStejmBIoTMg6mB1X4Xe+N1ZnkqkiSoO7M3tc2u2Z8Qi99/H4BvgZCATX5rfH58d314fdR663aQci1wpXGbcWJv93E9hZeenq9Ct32256zZmMx8AHUddoJza2xLZwJuSnT+dXl3M3ymfjl+G3yCenp5dnn5fXOOb6IksJ61zrIPpyCRXHkReXp7inuce2t8zXxIerZ1f3HvbTJqImUyXjNcl1/GY+RtnobTnGapB604qCmaLoJWazlqz28fdBJzjG5mbahzTHsogHGCEYO/gc9+63uneYN4W33LjAGdmKUSpoue6Y50ejht22r7bNRwanSZdSB0E3FJbshvVnPjc5xyk3LNciRywHCSeFqKHJnSn9iej5bxiHZ+5Xy4fph/GH85fzqAiICgfl5653JXa/9pjWx0cPFxxW/eb+p6K4nJkaGTVo99hqJ9mXcScmdv9m5ccWx253pEfbB9QH1WfAN8L3zteWp2d3QodHB2rXrQf+2C8oDgeFpsd2OvZiFuOXS5eBx8BX5vfo59inuSerp6IXv4e0N8Dnynfdd/34B+f717T3amcvpxAHNvc/9yUnI0cJlq5WNmX95gn2pmdgl+s4EzgsN/SH2Vez97dX5Tgz6HxIhDh/qDUIFifhN7Knj8dRNzbW4iaqNnQ2rKb4N0+ncJebJ4OHbgcxJzdXFccCB4GYKYh7iIdoX5fWN0Em18awduf3H9dEd4SHzFfzWBFIAofbN533fueKl5xXjddpN1M3Rycgdx5G7KbJNuNHWVeZR6A3r5eap7wXwzeo11NnOcdHV203dSeJ937nWbdcB4b3yPfuh923umeX95fHuDfKR6ynavdeZ3KXrTe+97DXsHeZh2LHf1evZ/p4Oqg1aBZ3+nfSF8Y3qSeoh//oKigTB8IXWIb95tm2/Ec7l5kX82hJOFqYOWfq124m+Lbt9xVXgZfjGANoFIg2iEPIO1gPl/uYGqgOd7h3ckeIt7hnyUfPF8a3sDePp0KHUOdjJ3knkEe2d68nbscQ5sbWZUZoZrWW6YbkNuxnCpdFl1nXGnawhnZmnsbYxx+nH4b/Ruz3D1dgN+34FYguF/oXuQdjNvd2l0aWRuPHWtefR5PnfXdA91RHYtd8R4DnulfF9+OYHuhJCHPIi5h56GFYXFgUF+dHqMc5RqV2JmY+hoZmxjcMl0/XeXeEx3tXefe7p/oIFmgCl9jHifc+dxDHVoepp/UYPFhLCDYIBrfNR3lnErb2Z0ZXt2ghCHNohmhqWBxXoAdIRvTG7Nck55qHwjfbd91YAEhOWFHobUhC6D6IFPgaWBQIIvgH96VXIbaplmb2QXZINn+2yUcix2QHiueeZ7H32fexB5wHaPdb91J3cod/h0xXQ0eUd9mntCde1wiXRHdjZ18HR7dx5583kPe1h78nuHfmiBOYOpgwWCIoDkfwyAhn5peWJzzHMWeU+Ah4Uah4uF9oHrfLJ3cXbyefF9BoG6gtOAP33JepR6un2Xf6h923g3c6ltg2edZE5sSnW+eht8GHyxfD19U3xdfNR+pYBFfo54tXIZdKl9qoSeh1iG6oFvfTp+aINqhwSI2YQAgRqANH9Ne7p1b3SlePB8kX/NgNGBj4FDfc5203IgclVzrHUzeLN6En3Xfi6A7IApgHl9jnnzdy57LH6sfM921nEQdo1+qYSThhWFkYG3f/5/XIH8gdF/Pnnab+dr/26Mcst0nnUDdjx2EHZ/dTV3pXvLfm5/SH5Yfch/i4OzhGWCk38nfmt9HX3xfSB/D3+IfGB6l3rQeht3cXBwawxsT3B8dDN52X38ftR7hXaPdLd2OniIeVJ6LHoTeoV4KHakdE1zA3LxdNx53X3Pfnt8OnlGeVR8438rgVp/gnoydXFzXXe7fLuAO4KBgruCBYLOf9h8aHvUe5F9GoC1gbuAlH2iesd50Hqoe9V6k3oVfjGCr4N+g7CC8YA6fXp3gHFKbLVrZ25Acit4un6+g2WFTIOGffp1t3EfcRpwBG+fcfF1A3nwe+V+IIBqf0Z/GIEeg2uCI360eXh45HljewF7XHk2eu9+h4QBiAKIMISGgF6A1IGOg+OFwoaehA9/zXUYbNltQnivf1KC1X8deT9zcHLbde15Z3vBehZ5jXmGfKZ+1H4TfT58Xnxvei92LnN/dT157X2pgm6GAIhmhmyBOntNd2N0o3BZbgVtRmvMbHhx8XU0eaF5SneNcVVoLF4pWnlgNWqCcbx2q3tugYmGRohchWR+RXcJd616r35lgcKCIYLmf8Z7l3idd/12JHQucFNtjmz5bNhuanG2czN3Bn1Jgl2ENIN0gBB+4nyFfO99zH7JfUx6DnYrdjt92oNKhpSDV3uLcu9yXHhefWl/jH3yeH50aXVueON5wHhsdcpx/G5ebmJtL21EcNV1FXojfOV8sHtqeA10JXKTdZZ6oXz1fEp9jn35f0OEoIgIi1GLlIljhhuDs4G4gWmB8n9ZfmZ8YnpaePx2lXeid2B3d3fcd2531nXpdnp8QoPNhl6GVoM9f3d5cXIbb2BzAnj7ecJ5qnecdY90cHQHdSpyZmw1a/Jx6ncretF6DnoNd4hxN2uwaG5rTG/VcftxpXACcKlwWHElcZhxvXKRc6J1AHlaeYF1/HAQc+x4hH64gO2A+IBxgN5+onsOd35x8m1Ab5BzRXite8B9DH8ngbqCMIFCfCR1OW5qakZscHIXeRiAmYXBhcN/oXbDcQd0HHbsdrN42XrCfeR9X3oId4p2anoRf9OAAYDMf2WAXICJfiR6CXdGeed94IBXgUV/mXz4fAJ/9n8wf2N8MnmFeM54X3izeNh4ZHlheXJ6J3xQe3Z3rHKob4hutGz0bWF0SXrwfCZ9lXtdeuB4KnWVc2F303z4f4yBbIG8f+p8Vnr9efl5Bnnjdp5033NQc/Rxd3HLdM94LXuFfPJ8KXzDebR2fnXPddp1d3PCbstp02ZKa/ly+XhgfTp+XHtVdsFu0WXNYThmt2wIcWFyNnE/b39vonOZeFJ7Anxcfch/OoFLfwR7iHYWc59vkGvZaZ9tinigg/aJ2ookhyuBm3uqd6Z1+nILcVJyzHRkd+N4z3lFeht7DnxafAp7HnY6b15qwmrFb+R3wX67gR2BPX+PfEl7wnwOgKaBpn8effR6o3jydwl51XoYezp7jX0SgAuBg4Cvf75+eHwcebp2A3iJexp/8oAef156N3hJfYWC3YP7gLR82noXfDx+dX4KfJV433bLdyp6Kn2MgLeDDYTtgFt64XBiaDZoRW/adNF4BX0EgIWBa4ElfzV8wnnCdnZ1A3mIflqCKYPDgW9/Mn0Qez94THW9cZVuD20abd9sSG4DdF16K32ofN94MXS8cvR1THrpfNN9wX5afxiAyINliVyMJYuzhl6ClX/yfCB63ne4d5F5tXs0f9yCM4Qpg8+BmICxfMN172zXaAlqeG2qcyJ7YIHAhfGGBYScfXx1U3IAeYeBG4fhiNKHlITOf2J6s3htez5+eH4bfRp8WntVeYF3RXaSdrF3kXk/e4B7EXpGevx9PYNkh66I74Ysg7d/m36OfyWBrIEbgG9+fn8HgXB/Mnmqc195A4NUiCSI1YPefkB+U4D0fyB9ZXopeG93bXjIeTV5BHdSdnJ5JXyvest3CnjiebB6J3l4dlx0aXJ6cIduNG5LcB50w3iJe+N613h0dwt3vnavdgh2B3Wadbh393vngMSE7oWvgziAAICmgFV/pnyfeRx4dXyVgwSJBosJigeGAILegEGBPYCpfel5d3UHc6h08ngpfYV/an8WfRN70Xr3ey99x37OgN2DjoUphx2Jdoh9hKV8VHHBaVlp6WmOaAhpC20rcQFzb3K6cSx0knZjdrF2WnsogxqJ04sliuOCVHZcaodopG5Fc092uHnifnKCgYNkg/CCGIIOgbJ+Bny4e3V9WH8cfn15ZHbjdQ90/2+0at9oQWxFbrduiXL9eF9+N4DkfcB41XRldR14AHkWdypz325CbLFqRmmnZtZjHmMbZlVs4XJWd/55A3sLelR5XHqjfDh/o4DAfzp893ZLc/pzMHidfTeCH4U5hpmFOYMrgDF9PHtXeYB3E3VNc190MHieevh8s35cf5p/JYCjfzR++3ywfCh+cYEDhHmEXIMxgYR+kXySfL58Wn1bf/1/zH7FfIB4KXNXcCVyFXd0fLKA4ILwgWp+lHuPevl5xXeXdGBzTXVUeVx8SX3pe4B63HoZfCd9fHyOeVZ2hHaOecJ8UH5XfzeBTYMlhHSDhX+6eMdyBXLXcv5ytXNyd5d8coAhggWAU3uOd851F3VTdNtzWHWrd2Z6IX5Lg+mGJ4bnf6Z0C2rYaYhwU3d6fOp9hnyPeS91L3DZa9NuVneafaN/TH45fI57zns5fI97vnpNegx6i3rQeJRzNXAQd6qA3oU2hcuAcHwKez57Iny5fDt7KXmvd0l3YXjHefp7SH/Zgs2FyYbthe6DBoFafdl60noFfEx97X0MfTt6fnZJdFN2Ent+flV+4XuQeYt5Gn3KgI2B5n+2fvOAIYNTggZ/Onsked94zXlNe3t9Gn4Zftp9YH4rgYKDAoKEfAd1X3J9d+F8QX2beOVybnGWcSFy8XP3deR1A3SIcwF1KHiieQp6aHtEfVx+V32Aekp5+Hp9feh+hn28ekx6DnzEfnOBTIMohEOCin86f5qA5YDWfrF7rXq+etV5+3n+eZt56Hnmeep5RXoGe/d93YHGg0iDr4Cdfah8IXvqePt3rncrdCdxM3NCdwl6eHyIgC+F2YcChjN/onZ4dFp3aHkQfE5+8n43fwx/XH5tfP57LX2sfAB6+HZ8dXt2t3gSe0J8LX2ufnKBuoJUgNt68nQyc4R1QXceeYl6hXu8e1V7W3uqeqJ4MHXOcot1BXr+e7163nY8dMl0h3dFecl3cnMeb9FuRXUdfPh9KnxAeTR3TnixeLB3Unk/f1OFRInFi8SMnovgiKSEToCEfYd77nh0djV2MnkdfRiBW4MIgrV8TXS0bPZqU21qb35y1nV6d9F1qXEnbsFwP3URd0l26XT3dR54j3m4e1R+0H5xfM95t3iQeZp6IntleqZ56HrKfP58tnybe+Z61np3ea51MnIvdJ5313j6dw12HnTMciRwGm2gbWBzr3nKfr6BSIJRgGh8Pnn3eI96+3pBe9B7An7kgQ+FVoZBh2OI7IiEh8uCanvBdct1xnezd2t0n3Fgc8p4Rn8hhICGXYUrgSJ7wHS/b7xt5m1ZcAJ1NXjrd/p2g3jdeWt40nTHb1BtoW7OcOlzJXgZfEN+s34Lfkd9K3sIeEF03m9Rb1tzeneWeZ94P3gufJaCgIXDhH6CPoEygHp/qYGehriJ54jjhNyA24BMhJaHR4ifhuaC+3wPdklzcHVidw53iXZpeCl6oXn+dVZw9m7FcFVxY3Y+f42FnoY1g1N87XaTeUeBSofTiPSEm32GeP53PXnvedx5kXwtgnSFooRugFt8q3rueRh2CXDMboFzL3j4eFd3GnV0dVx5sHyofn2A/4Feg5CEJYbPh5SHn4Q2gIB883tGfmeA7n8IfQh7+nu5flaA0H/+fL94gXUJduh6q4DJg0+EK4LCfWN7kHzlfYV++X2NfQF9O3oAdEJtbWzBcRJ3KXr0ent6CXlKdotxA25VbwZ14XobfPB5W3ppfseC8oKMfpp2HG0ZZKVge2Y2bYNwwHBjbwlvrnKPeON8mn1Zejd0U25Jbc5vp3O/eIl+uILYhOSFQIWUgh5+THiSdI91XnjqeXd5Bngjdgt32Xq/ff5+d3/qgHWD8IXKh9KHu4UYhKWE/YNVgTB9/HeMciJuv2yrbPRu/3QIfk6GyYqNiqOGmYGVffV6pnhbdINu2mvxcdp6noCAgtuAfnzpe02BXIYiiMmFV4Akfbp+toFQhOyEkoTZhW6HNocLhXSC/X4rfCZ+R4EFgip/1HnTdmJ3VXpSfUCALYOeg+6A/nxtegx4uXOFbpZtQXR/fBuB1ID7fTR87XzwfCt513GHbt1zQnqAfqSAb39jfL58RYBkg8SBPX7FfV9/2H/ZfHp14WwEaa5rg3LeeYt/WIJEghCA43zGeTB4wXjSebh5lHdzdYR043Tednd5qHv/fTGAxIHhgnmCtX/8fIV7l3r9ecN7I4B6g6KDOoONg9uDnYPfghGBdn6sfP58gX/IgZyBjIDDgLiCq4SKhLyC8YCggIWBe4JiggyCXIIgg0eDpIFBfix7YniYdZt0rnZieiZ8Un2DgP2DrYSAguh+v3wTfNF7wntFfP97n3v/eyd97n72f0mAboCGgPB9InmwdQF2A3p5gEmGOYloiUmIboZAhXaFB4UBgz1+ynfQcxZ1z3WvcvluX25ecWN3NnuYe2563XlIewV8GHtDe4h+34EgheKH2omUi5OMzovbieKHBIYhhH6CvoKmgyqDmIAwfc56q3oCfOp9G3/2fSp6aXgufId/mH+cflp+fX/ygNqCi4TwhDiDtICMgPGBJYPYggOCQINihmGICIhxhUGBhXxleVp57Xqbe1B7lXtZfMx8cXsrdxNx5Gvpa09vnHICd8B9DIUhiV2JVYaFgDl6fXizeKV3wXjVfHSBNYTYg/yA5Hzreep6CH/QgqaESYPcfmV51XU3eSmA9IKIgCB8AH3jgBqEBoYThXWB8nyaeqt7Fn0PfUx98n7egceDvoTzhP+DXYGlfnF+XH9xf6V/0YGlhC+GjIXoguuA6IG2g0OEy4HPfEt4C3bOdqF43HmbeL92XHdteT96L3nLeMN6cH6PgLZ/gX4YgbSGo4qIiyaLfIrXifuIy4atg7+Bm4GFgdR/33zfeD500nAmcW10a3jke7Z9LH45frV8v3vhe7590IBDg1uFwIamh/SHr4jziVWJ5IQjfB9z/XMZeod8bntueaB5kH22gvGFpoaWhoqFT4LpfPp1E3QTeKV9JoIThN6D/4LchBOJH43OjzCP04rygz59knoce+Z7rX0uf3Z+GH1AfRZ+7H1tfB57lHtsgJ2Izo+Fk/iSyI4ZiKB/DHmSedZ7v3yrfVV+xn7af1yCGYSBhsaNppZ9m6ia6pN0iI19L3tVgSmIdYvMjNuMYoqGhVuBv4H+hoSQpZw/ph6qyKaQm+iJXnsrdSh0UHnpgICFtIWfgud+Zn6NgP6ECZLnoXerCa38ptCZmIinfV16S3keekl8M3w/e0R6g3tVfjaA0oNBjRqXQZykm0OVoYmWfYB7GoErhJiDloCYfrt9snsXeLl0CHTveL1/3IRoh5mG24LKfV15MHagdbl3NHlteRV7sH2EfcJ633aTdZJ5Bn03fL54eHYBdxF3wnQYc691dnqWfviAdoHFgJt/F3/2fip+Vn5+gcuD3YJ0fnZ4TXgZfs6CGYMNfzJ5+HVCd6V5unmFd/Ryhm3AbVpy6XaMelR+IIJlhK6DYIEVfnZ5q3Q/b+loyGX3ZyRsm2+eclJ3XX4dhBOGAYUWgbh753g5er9++IJthk+KL4wci0eH1oFJfvZ+JoJGhcOHxIjyhxaHDohljOeQhZGkjeaGxIAsfsV/BoTAhlyGQoQ0g7GDOYStg0mC+YEvgpuAF32qetJ95YQQiZuHJIJgfet6SXmudnpzrHJwdOR4PX2qf22AtX+GfiR9AHsOeZp5a3twesJ28XNWdZ55o36pgQWC3YChfkJ7UndadUF2KnnMeoN7MXxVfL17RHs+fQqCtYWDhkGGSIfoiMyJxIkmiaSIdIeIhb6D4oEKgiCDaYISgXmBGoTShZ6EQYHPfUl8NX4NgGWADn96fjSAb4LdgyyE7YNHgyKCDYIMgw+EZoTmhDuFGIUtg/F+EHsNe5Z9JoApg7iGFoiihZl/F3kXdi52WHrCfxOE+4ahiDiJZogIh16HH4m8iZuIT4VWgP181X4kg+uF9YU0hJ2CKoHkfyp973mReXN8/31TffF8938VhXmI6Yn7h9mChX7GfXZ+En8Mf9Z9Rnz6ewh/YYO9haeEroEhf5x/GoLrg+eEXIX6hvaJuoy2jQqNEIzqi2qLgYjwgot883nXfmCFnYnbi7eMbow1i4WICYRjgOd/aoAegd2BTIG5f+R+iX/9f4F/UX7efeh99n1DfyiBUoLTgqCDZoMbggeBLoHBgsiDy4Nwg6qCzoDVftN9F36OgtaHQ4zijl2P0o7sjQuMTYc+f/R223S8edx/kYPdhdqG7YZhhq+FE4UBhUuEPIGkfJ56a3rWeYN68H2UgliFg4QSgc58N3sZfYt/qYCUgPh/N3+9f0CCn4T+hIGEO4SQhEiFf4bdh3eJZ4rXiLCFOoLUfV18ioDYhaKIB4lniNiGKoSPga5/FX7bejF2uHMLdsF51X07gYGC74BNfeJ6lHtPfH17eXtcfHV8+Xwjf7mBj4UviSiLdIqIhw2Gs4feiJSIrYbqgySD5IM0hKOCV37keTt9s4RRiBGH+oF1fXl+wYKKhxKKDYqqiFOGBITLg6iFcob6hMWC8YDhfnl9CHxceut4DnmYfBaCV4dmisaJU4bygcd9wnnBdY11UHtpgS2Dm4CJfMF7UX8LgkeBCYCRghKGv4Z6g+h+FH/Ogd2Cs4RLhymJrIifhW+AiXzHe098+X5VgZKDN4ZsiJyHfoTLgjWFgofYhxCHIIf5iK6KeYkkh7eGo4b3hfOEFISChViIr4laiKqGK4UZgl1+fH7dgnGHQooCizWKxYiVh4iGRYUBhVaG2IgFi6+LM4v8ijSMLI6IjpqMhokhhh+CMX4Mewx8xoLpiDmMRo1DjMSICoKzedp4636YgmSDVoVHir2NJ45vi1CGioO4g0yEeYQig8iAr4DmgmiFQ4c/h2OEcX9DfG58M36oga6FqIgXirKJAog6hR6BX30Rffx/VIOAhceF/oTChaGI5oq/iwGM1YvkiYSFhoHngoeGWYftg+l7zXJFcMVzq3ZseOl6ZoCMhpCK1Iv+i/KLdou1iXqHx4b4hkuHpYd3iCmIG4chhuKEmYNNhASJs46QkMGN/4chgbl7PHtLfVl9VHtvedt4nXsIgpiIqo0ojhiK64PMf25+RH7ufc1+loA6g42FBIZxhb2FxoUIhcCDYIBaeuV0XHGpcSt1jHgBe9x9UIH3hJmIA4z2jeaN7Iu5iCuGHYZjhwWJM4pEiuGIlIcWhm2EPoVyh9uIwInviU2KV4tHjYeOrI0ri5KIEIRefjZ9BYF7hY2IGok9iMCI/YqxjImMNIu2ib+IoojJij6OWZCjkDOP/Ywbi2iIgoVxhEOF9oXIhbiGH4n6i7GOxo9XjtOKVofihI6DKoTChbeGfoV6gluA7oDuhLeIvIkah4WCD4JThuyJV4uaioCI7oaqhxuJ+4irh3uGXofFiuuNZ477jCuLh4qOi/uM4oz0i4WLWotvioyI/IZVhvCFboVzhJqDqIKGgRuBwYBvgMR/tHyYeHF5I4IYis6NvYzPh3CCeIFFgzqFJ4friVWP/ZWDmeyYnJTmjfiHPIb3hkeID4k+ioWM7Y6cj6COSIwxit6J7Ipbi3aKUIjdhKiEmYrujzyQR4wjiXaLWI/KkG+PWI2ajAGNiY4DkcKR8o6+i8yLD4xciWOFZ4S9h/uLOo7FjmOOx40AjYKLHIuOjBCOdo6DjX+Mpov9ifGHHIbfhP2DK4Mag/WCkIKmgbuA0n9HgA+CHYVIhxeHLYauhi+J5IwPkF6STpN0kYuMtIWzfol7O32ifyqAi4K5hq+K/IzojMCKEYeagwWBkn7LfD98sHwAgaeIwI7mkemR7Y84jVqJeYX5hTWJzouHjfqMYIsei9KMNo7ejneQ9JK5lBqV4JRmkmeNEIkHh5eF0oOBgi6DVYSKhV6Ig4tMjhyQqJBAkLqPC49YjYWL0ohyhXqDUYIpgtaDToULhb2DlIQziIGMGJBUkZ+PzYwgi9KKromHh2+FiYaNikaNoYwFiVuD731Le7R5z3lJfKx+/oBAhAiGcYUNg1CAxYBig9aFDYfzhsKH4oq/jt2QOY9+iYWC24A+hMKH+4lMi5WMlY7bkcOUWpU4k26PSIy0i3yNGI6PjqKQlJMMlIKQ2IpPiLWIjIr8i6aN0ZB2k5OTK5Hojc+L+4tOjFCLQYmLiGCKNYxmjO2L2ottjJ2NJY5hjkuOII3oilGI74Q2guuCmoWshhyGEIf3iXiN55DfklyRFI3giKuIE4wVjmmNkYxcjxGT8ZO/keGO2o0TjgeNcIuviyGNyo7+j3SPhY2pi/mJ6YgHideKZo47kD2POowCi32NH5BgkvaTu5TOlJSURJMckW6QTZIAluWYp5mUmK6V5ZGFjiuLsYg1h/mGk4bFhcGGeot0j+GPv410i0eL2IvfjDaP7pDRkNKOKY0ljc2Np46Fj3+Qz5BOj7eMPIuqi12MaI2zjh+PIY5njN+LFI1OjjOOlowAikGHsYihjcSRmJOUkZOLkIWNhTCIEokIiYmK2Is5i+uJqIgRiMmHRIdQh2yHZ4d2hxqJ14sUj1SRFJHejqiMRovTi8+OTJPNlSOUvo69h/qDc4Wgiv6OS5B8j7aO046bj4WPkowzh9WAZX/1hVuNvZHgkgWSnJCej/iO2o52j6WPw414i/GJfIpFjiGT7JVKluuTRo8ti76J24n5ixeP3JCsj4SMjIrnih2LfYusjXOR1pOIkzeSypJblSyaE6Dbo52jvJ4LmNqThpIWk8iXOZ3qnvqcFJnrlMaR0Y8Bkw2bTKBdny6YJI5oinOOHpWHnGqhaaIRn5GYP5E5jtWQspfYnr6ipaGPnFmXVJWOlAmXvZuanVmbjZbukkWTCZWTld6VTZYJl/SWYZX6kpePSI+JkhiUH5JojRmJMovQj5WSCZTSlFiVh5R0keqMn4r/i16NW40xjP6KnorTi7yNAJALk3yVi5YklnGUB5LDj8KNJ479kGWTTpXJlbuTm5DLjryON458jX6MSouvipmKzYrjiTCIPoeciD2KGYyfjt6Qj5LuksyRFJAKjTqJGocViAeLl4yPjV+QIZWlmcSbX5qGlbKQQY/Rjy+RiJFJkE6NNomnhj2In40/kyGXo5hxl6yTSI77iUSIp4dviBCKmYuAjFCMaIuzirKJ1omxi0qOypCJkhiTipNvk5uSl5DPjfSLhYs4jcaQr5NNlBiTM5K3kkWVrpcImMGXuZZUlBaRg480j6WN84rhiGiIaocGiC6M5I/Xj+aMAorsiRaNt5D6kZaRCpKRk2+Tx5CDjYaLsoqeikOKEouWjZKPBZGSkz2WLpdYldqRMJEllI6XFplplw2UP5KrkvKSEJJnkaKRmJFzkDiOD4xei86LbIvEiRaKQ45vksyT95GWjXuIP4U8h7aLdY5aj1KQtpFqknWSwpKYk1iUP5UglkKWhJXbk6SSVJLTkRyRHpEBkSKQfI8OjxOO64zGjDSNk43GjquR55R2ltWVE5Naj5CObJGZk5STwZNtlSKXV5dJlsGUcZMIlBqV15QYldWVdJX6khSQaI/+j7CPwY/pkM2SgpQFla+WHJoonA6cH5v+mkWbEpp7lw+U3ZAjjzuQC5MjliCYcZiVmBCZ4JmCmhOZZJaNlJeU4ZV+lQ+U4pLwkIKOjYv7iKeJcosijAeM34ybjqmPEZBekTOUXZemmJiXyZUslfGVg5bAlrmWC5ZslXSVaJUUlTOVL5WLlF2T+JBSjbOJcYgHjF+Rc5VBlxyXMZf5l/eW/JN7kr6T5ZXvlbuTGJHsj92PPZBTkS6UqpZvl6OXmJgmmtCazplrl0yVgJPWkfSQkJEulLWWHZkom9Cb+5vrmxWbUph7lOKSM5X0l8OYZJjZl0OXa5bPlFWSiI//j32VNJtxnZScu5lslh+UMZK4kdKSxpMnlBuVK5bhliCW1ZQSlfiVz5WslTOXr5pZnqifRp69nGuc5ZvvmYKXw5V6leeWyZh6mZWYEJZOk6mTXZdkml+bcZp/mCiXjpboljWXipdxmOuY3ZigmBqaw5z2nbWcopmOlfuRlpGdlAuXfZdVltqUFJTilMyV9pXXl36Z9Zg4l1iVf5N7kdmOboxsjG+Nro7dkC6SE5GRjzyRiZWTmdyaM5owmh6abJlTmX+ZNJkFmDiWMJVClKGS3JGvkqqTk5JSkTaTBpYTlsWTJJIBkwuUwpPgk1CV35ZbmHyZpZjilsyVMJRzkqmSQpSllk+Xh5bwleSVZpU5lSyVK5T9kS+O1Ylah/KHAYzgjz+R2JAwkJ+PGo+ij8OQ25HXknGV45jPm3qcmZq2ls+SUZHUktGUOZWolLCUdZVkldSTCZLxkQSUJ5aemGWbnJzWm+SZ+5eTmBmcWJ5annCc7pnRmJWZUpsKneKd5pzdmXSWeJVcl/yY6pnUmk+bRpoamBGXPph0mSmZJ5gwmDmYM5iDmIuZBpsTnMabwpp7mTCYEJhTmeeZcZg9lUKTZpUgmLqWCJIijYiKC4vYjj+UhpYAliyWoJdimv6cLZ0fm6uYl5e7l6yX0ZYgli+W55Y2l5OWCJaClUCVypXMljmZw5uMnGicQptMmLaVVZUJlV6UdJP4k5uVs5ajlgGWfJbMl3iYGJmwmlecapxPmumW3ZQ3lE+UOZN1ktqTuZVNlx+Zh5uXnO2bcpt8nJGdk50KnXacWZsnmd6WpJUAlcGU3pNgkg2SlJSNlw6Yk5VEkqGPfY4zjyaQgJBIk+OWxJj1mP+YAppnnC2epp1FmwWaSpvrm0mbhJrLmWeZZplkmW6Yc5dfmICak5vpmQaXQZZ6l0GY9pfLl2yXlJaaliqZM51Un/WeDZ2Am3maqZm3mHSX7ZdGmv2bfJvrmBqWKZV6lguZPZslnBuciJvCmjuZIJlumpCbyps0m5qaIZqamfmZAptSmxeb9JkHmQWZTZlumFKWEZWxlG+TkpKwlPyYh5xdni+f6p7snQid25zFmzqax5sYoFOjI6OUnxWb5ZktnRmih6aAqwGzFrpfvBq4MK77o2CgFqAAoDOkBq4/txm7bbiOr+GjnZz5nKigsaS6q3e0c7mMuOGxNahFoNidxJ6JoTyoVbBRtVq1J7BBp1eg+J5UoF6i5qRDqFyrgKw8qqilUaHvnv6eMaCNofujc6cmqiSqwKamoWagdqN4piCoVaihp4+mYKSooW+gOKAVoDCg8aCdo3CnaKn/p3ijV568nIueX6BRoEig5qE5pB+l86Ncol2hn6E6o2ukaaRupDKlAKZlp/+ol6rTqlappaeQpiymTKZepuim6ahsqXSnoKVkpY+lIqUkpo2p8ay5rtWuQq3IqxOqDKdYpAyko6Z3qtasjayUqhyp7albqlup/6glql+qcqmWp/2kfaPRoyWkoqPnonmjxqULqPqnR6YNpcOkIKQbo7aiKaPUo5ejWaKzobKhpKGQoaeh+KG9otGjo6QKpO6iaKGDn0SflKK1qU2wArQ8tEWyb7Diryew1bBEsiW4OcWE0M/TSc5ewpm4hrWgtPG1rLrXxPTOItOOzz3FGboztx+55rq/vdrF8M/b1eTUvszHv6C25bXutwm65rx/xL7ML8+gyUe9/7KUsaezXLbjuIe8hMBBw4rBu7pKuhnC+sVvxfPAmLo3tl21MbWrsSStwa9wtu+5hrpEukW4crRIsaGuuq3AtNC8EcD3vuG7qbhrxnTc0ehs64LlUdjKyVDBtLn9tee2R7f+uE+/ZMeJy33JU8Fityy1S7aDtkm6dcIZyu7Nnc3u1i3s0/r+/4r8XPD324TJh8VPwT65arRitq26XbyjvPS8Kb65vX+4/bLSseax2LJms220Abdsw9bWv+R36jzoVd0KyDiuKaotqsCpB6lXp6imhaUwpFWi/J/nnpefLZ/mn/2g9KCFoJCgzKAmpO+u17umwnfCOrvhrIucIpfOl52ZypnXl2KV0pPckrmRHZGgkemQ1I7wixCLKoydjsyQYZA8kAKVRp3UogmjT59RmQGTyo7LjFyLD4rWiiuNEI4hjRSMFoz4i9GKC4sbjmWP6o2mivKGPIRzg1+EKYXthOaCJX4PeJ11GXuqgfeEZ4bNhoCFrIL7fq99NH+Vf8t/OoK1hkGKNYthiXaFdIL2gvuDC4OKglCEjIWShTaFqIQAhVeGr4dPiCmI/Ye8iJyJ4om9iJ+FToEwfxiDsoh3ixOLD4kGh/uF2IVchciFEIe1hueE7YNHhuaJ04tUi7mJ0IdyhR2DwYEAg16FHobIhIeDzoQShw2IOoX1fsV3/XbofBKCA4SShUGIoYoOjJmLVIjhhPWDR4UnhiaGwoZnh5+HbIiqioqNkI6njWuLxIhgh02Hi4dnh8+HbYfihgKHjoYyhxqJ94o2iw2K2Yl5i7WMZYv7iMaF54Gaf2uAoYNlh0iJeYheh7uG04awiBCKpogzhDSARX8Vg3OK5JA1lIyUApL/jPyGJYI5f0l+J34QgD6F/okojP+LEovQiZKIOIeohiOJYo0Aj3WNI4mNg2mBwoOuhbqFF4RxgUx+Z3zdfQCBZoMJhPuCh4EagdyBrIGTfud4IXU7eIZ/04R8hkiFG4L1fjp/CYIfg86C3YGXgj2G4okSi7WJtIYGhM2D6YVTiHaJ9onZiimMWYtDiPmFaYcNijOKtocThFx/0nlxdVFy4nH0c3h3gHtxfut/MoHHgQuDF4T/gm9/UXqTc9Ju6nH4eBZ+dn4Ne592+HPSdWB61H38fj5+hX2bfQ5/d4JIhs2HI4bWgueBwYLygrODR4fOi/6P/pFJkHuLP4Q2fKJ5SX2QgqOHboqnicmGhYTTg/6EgoanhjSFR4LEf+t+HYAhguSDIYVKhAeCsH81f0aCoYa2iVWKhYdbgQV6gXafdC9yenHMdN183IQyioONko96kDCQG495ju2P15InlFuReotJhdKBoYMUiPiKxIooh86BQX5Ff9OBbIFwfuN6OnmCe/B+hYAqgKt+rn1QfUN8L3p1eZZ+goZOi2WMioqhh7SFPoWqhUyGGoZRhU2Ew4NjhdiHlogRhiWBqn1Qf0iE9YfQh8mEWYGegQ+H/IrHiRKFDoIZhVeKVo1LjDCIZ4MxgXCBAoENgM5/UH8Gftp8uHtne/d8zoDUhDOG7YWShpSImIqZilSIA4ZzhWaFfoVWhuuGiYWmg1qCqIESgViAH4GwgsmBM35Be/J7D345f+x/94DKgsiF4IhOir2IEIVJgIJ8uXshfVmAXIMihLGCooAAf2R+ZoDdgt2CDIFAf5x+RX5CfnZ+b35GfbR8Dn1NfgSAy3+qfOt5h3o4fbuAm4LugoqDUYRKhdaGoIeMhlmEyYMMhqyIz4miiWGIu4YVhVyEsYQDhJWBUX9TgMaCkIUTiUKMVI1qi6OGK4ESf9iB6IW/hzuGf4HCfAt7Sntue4h6IHiydc51R3sQhPqKcI5ljrKKJIQzfBF1uHNXeIp90oBhgQWAFn8jgLWAX39ye+V4ZHxxgRuDgYCpfNV7rn2vgGmE84fHiTaJtIaAg9h/e306fPJ8l4ALh22Nj5DWjrmJtYW+hJqERIVdh4WJYIq8idSH54U7hcaDQ4Exf15/SIOHh1SK2IqJiIGEloL8g4SFooUVhPR/O3qzdf91bnhKeiN7n3vUftKEo4sdkgWWW5bskjWNyogNhimDZIC5fUh7CHmyeYJ8HX3ae+p62XvZfniDkoj+i6+Mx4kIhDp+3XoPew96MXc1eAqArIfhi4WMlYkphUODeYTSh5OLWY6IjiSL3YWUgZeA63/ffIN6A318gaKDzoSThUqEA4LUgAuCmoari6qNPYvThTyBo3+4f9J/cIAGgS9/EHttfF6Cb4bXhVuBIH12fZCAzoTUiXGNf44kjMWGl4HOfid/loK9hYuHQojchz6IqImWisSK2ookizOMfI2LjcOMmosnikiJx4ilh2CFfoMfhEWFG4TLgGh+iX6nf5GAEoAWfh599n+YhN6HzYkPimaJXYjhhp+FV4U7hmWG3ITWgqqAMn7QfT2AnIOKhWyEv4C1e5V3C3jme6Z+Tn8gf7x903tFe9F9JoJphsqJfooyh06B9X3afZp+woCaghqDwYAjfpCAnoXShwuHEoa7haaE0oHifod9xXz6e2Z97IEwhlWHPoUbg76D1oSQg+B/7XwDfvV/ZH9wf6GCK4Y0hw+HJYpPkR2Yq5o/mBuRkod9gfWAPYE0f4171HhqeUZ8CIE4h0SMwY1ki6KHYomckeiXL5hzkm2IMIMZiHiMDo0GjHqMU44wj8eNI4r3hgqEqYB7f3WEC495lzKb/JkAlVWOPYljh/GG+IUOhHeCVIM2hfGERIIUf3N+A4GVhDuJaY4/kU6QVIzSiLWI9Yi4h9OFZoUBhqyFeoOJgQWCjoJlg32GI4s0j2yRA5GijSmJtIWrg4uBkH9dgGyByYGqgdGBWIIUg86DRIMVgkuBG4KxhFiG0obqhGaBsYCrgl6EWoUAhRWDRYAxfcJ6nHjJdlx1OnM4cAZx5HhPgYmF/4O6fbh34ngpfdV/ZIAKgV6DRobhh62H1IWRg/WBmIIphc6GCIbRgmF/SoCUhGiIPYquiemIDYgihiuFjoYwiZeKS4l4hiOEkoMDg8KCz4LTgUSAZH7Ve2B5d3YLcu5stWthcAB4QX49gh2EBoNbf7J8Z36QfxR+Mn0IffN85Xt0ej94fnfSeXt9goF5g1uDmYIXgRF+anqleFV8AIQviXKL5orGh4SDZ39ufE18/X0mgPyCW4XdhieHDYXpgbaA54HJgZWC6IRjhmWGmIbyiMGLSYsah/OCLYNdg4+AsnwHfNx9dX52f+eCFIarh5KIqIpVjfGNNouOhvaDt4M/g6eDfocpi+SL0omGiJKIlofRhkmIvYppix6JoYQFf3d88n4egrKE/4bRh9KFZ4F6fXB9Q3+DgJeB2YEsgf6A44ACgIl/UoBpggiFxoZWhxeGY4RAhdqHWIkhiDyFyIN8hfmIS4vYiyGKY4cQhoGGqYX5gXR9wnvjfA6B4YSAhtKEC4F1f3OC94ZAiYGINIVhgO56CXVvctt1nHurgAWEFoYhhiKFkIZhiaCJ2IargoR/ln0DfSV9oX3SfDB8+32LgVKEboS5guGBooIShGmFtoVIg35/onyIe1h6U3kle1eB+ogMjiWProwziCaD3X4Wftx/rIDDgH+AGoAVgZeDFIdmiy2PGpFnkTCPmYoShWGBpoKPiMaNC5BGj1GMAIiBgx+B4oBTgeSA/X4/fsl/O4L/gtGDe4bthxyGmoLAgSyCKIEmgBqAQn/ZfFZ6mHlseTV5NnvKfi6BsoH/gFl/MH1sezF6G3jfdTp2ZXj1e1eA24M9hkOHgIf6h86IR4kfieCHaoXhgwuEqoQPhHGBon00fRiBFIVohqKE8oExgqiDOoMUgQuA9IDogXKBT4AjgBuAhX+Of0uBr4OZhCiDDIEkgUKEyocPiiWKJoh9hG2B8YFkhbOHDolyituLqIwEjFmJEoXagKV/B4J9hA2GKYYwhkuIQowJj1GOd4qzhl2HNYuCjX2LSYYagYd933xwf72B3IJ6hBuGxIVAg7KAHoEWhSaLCZBCkf2NcYaKfcV5p3r4exN9j37sgLyDKIZAiAGJQYevgpV9GHtJem5503f5czFwa3Dzc0p6PoGeh/SKTovoivmLQo1ajX6MsIsnihWHKYQehF2I4I7ikn6Sjo4AinqICopejBuPXpFIkUGORYnohKyFt4uTkNaQeYzAh6OGHoaTg5N+23j1dP91FHythOKMDpIkkn+MFYJ9eSx5ZHt8faiAA4Snho6H/4dqi3+QpZOOkuCMwobehTmHtobThKuBo39bgUeF74kRjjuQW4/5isKD5XwWesF8EoLSh3OLHox7ioOJLoxukBySSo8JiQ6EoYKFgtqB54H8g3aHv4n3iCiFP4Grf41+LXzLd8V1qnlyf7CCv4PJg0iEAIY0iVCMtIzripiKR4uQiRmEb3uOdQ55+YBohfaDGH4Xd8t29X2BgmSCFIKPhFaHLIiVh/+GUYZLhdyDd4LtgRaDEYUDhsaF04QZhV+GUIc1h9GGCoa5g4+BCIHpf01/aIFjhPeEWIOSgd6Aj4JIh9SKzomnhdOC8IMfhruFLIJPftF944JgiV2ND462i0iHnIHJfDp7zn2EgguFO4PLgNqB9IPsg2qB4n3DfI9+dYCRgMaAo4NEh2iKY4xcjWCN2IvriGWHvohuipGK64gvhnWEPIQNhDuEgYU/h5GIzogLiB2HP4nzjE+ODo3dioSJvoimiSqNdpA1kXGPqYxpi+eK7YnniHeHRIQUfxp7SHrTezKAEIUeh2aF8oFof4l+In81gQSFKYm1i1qMy4veilGJaoaOg1WDQoSOghZ/h3raddByFnabfmqFuojViPCG5IUqh8mI04l/it2J9Yejhe+E9oa8iTSLXouLiWOFQoGCgFKCgYWkiHWKCIvCihWJNYbMgm5/dH+Fg7uHS4rpip6K+IkQiYOJl4otiiiIpoXRgmmA1YBTg6GFX4XNg+SCj4LOgrmCEoL+gvGGRorDi5uM6IvpidmIf4lUjLaPtZCSjpuJrYT+hNGHWIkciaWI4Ynei/uMqYzSiXGEL3/VfT1/S4JZhWmG3IUCh56K2I2Tj06PQY3xiWWGCoOpgKt/1H/OgTKEW4XxhZGH44pkjtmP8I5RjBKJmIfxhjyFmIOhgiqCx4GCgRaCFoNnhFqFaYUphfCEg4QPhKaEWob9iFuK6YiAhmiH/IqfjemNjoxnivGJuIywj6eQbY/UjF+Kp4qXjLeMHIt5iHSGJ4aPhXaEbYTehaKGCYa/hVCGL4dMhxGHu4ciiJ+H7IaJhyOJ8omFibeIBYkficSG1IEofYZ8RX2kfueBW4YTimaM0IyJi6qJ54e9hluGG4dzh36FDoNFgoGCrYOYhUuHL4kaiqGKuow3j2qQMI+MjOGKs4oYi+eJMIffg3WBwIHbhLaHoIgwhxaEWIIng5SDb4PYg4CDWIE5fp58n31BfpB+n4Brg+yD4YHVf8F+DIDCgtSDpYLwgA+B6YIaho2KSI5oj/mMZ4g1g8F8nnaPd4B+z4OJhn6InIkpieyGMYMqgKN+TH5Yf8OBEYSthIeDTYJBhICIGotliQ+Eq39PflZ9tX2SgWmGDYpnjbqQgJKkkFOL7YUThJOEaoT7gWJ9vHmGexSB7IbCiuiM1I71kIeSTZOtkqyQjo7wi8aHpIOxgyqH0InHiX6HE4SdgPZ9Un3mfZZ+UX+gf9V/IoBWgZOEBIi0iXSKXIsWjN2KXYa1gEh+gYGeh9aNJ5LrkpqQm4wpiAKE8oAtgZSD3oMagmeBBoOfhdqFUINgf6p6r3nVfSSDEodXiCeHGIU/hCGF6YXPhISC1oBxgEiB84EfgNt9l3++hLWIWYkSh02DkYAjgCSBFIIkgp+AVH4/fMp6unq2faKCYIUThMyBvoPDh0OIHoQefzF9kn9ugsKCQoJYgqmAmX1yelJ5cnpke517VX5xg+KGs4ZIggl7hXY4d0V5sXpqfGN9aHvaeGF5fXxEf6WA9IAHgXSB/4F6guuCGYNLgyKCK4BNgKaBY4D0fLB9l4Jrhg6IXYg/ijeN3o3oi7OH04Hxfd9+v4GCg1yCN38kfbV8SX3mfliA44GghLOHaYmViV6Ir4Vtgjd/jXv2dzh3DHqtfRyAF4C+fjeAI4SxhweKMIv0ijCKWIn7h6eGmYWqhYOH0onai42Mbot1iEyF+oRChwSL7o5akYuRA4/gigWIg4iNiiGKiYY9gsN/x4BrgyWE0oGwfxaAeoGegmWCPIHDgHmArn70e5d7b4BahxmL/oo0iZGIDYk2iY6IRYZzgwKDn4Qqh7CJFYuhinGIfYVBgxSDtoOBg/KCPoNBhjWKgow2jMOJoYdVhjWFVIWYhpqH24fuh1yIoohwiLKH1IhQi3OLN4jhhMuFNYiyh5OEmoFMgMuAcIO0h8qLRY6djDGFCHpKdv58AYOShniJqovsi56KnIjQhjaFF4NUgZSB9YE8gbOC6oblib6JPYdThPeBioAVgtaEX4bDh9iISYhhhUWBtX7ifpd/hX8Nf6B+sn74fJt6p3tYflSAe4BogOqChYc0i/mLa4kyhQCD8oWvioeMa4tCiXiHc4Zyhj2HlIlSjXSPNY4RiuyDUn5+fBZ91371gNWC0oP6gnOBx38ggEiCT4SYhiWIM4mDik6LUIs5jPON+Y7/jSmLAohfhemDw4K7fyB85ntqfkGBqoMWhXSFuIRugtOAeIAxfs56+HrKflaCLIQlhHyCv3+ufP96MXypf0SD9IRIhcqFOIUXg6OBRIKbg8WF0IjFi5yNF4xEh1WDmoUBi9mNc42Bi0qJcoeihiOGAoWagzODK4SihS6GG4WThB+FeofZi1eP8pBhkDmNyogDh6iJuo2cjsqLtIgjiGGJnopEi/+K8IgShhaGf4h8jGiQq5Frj+KJiYLTfLN763y5f3KEZIg7ibaIxojzifWKDYrJhwyEDoDbfqh/F4HNg7qFJYT2gPF+zXwyejx4Mne2eAN+bYNvhSuGBIdJhmKE6oEogLmAcoG4f7t8+HuzfiiBsYI2gl9/8X8ShU+KnIzwijKHsYT7g+WBs32ZeZh5zX2AgvKEvoMEfyd7Ln5/hMWIAosji3GIAYNVfBZ5V3o2fCt/EoM2hVaDxny6d2Z7FoEAhE6DloEhgyGH/IkfizSLH4r6hxOFvYK3gjaECoVXhMCBFn5Se/x5LHpVewJ9moDhhCOHIYblgsKByIOLhQmF2YKVgVaDOYZrhy+GWYSxgjeASH11eox66X3LgMWB3IIMhkWKi413jteMromVh5KHm4dKh+iHYolwilWJF4UIgM19WX6Afz9/J38KgfSCV4MdgrZ+cXlPdwN5sHmweE154nxogOuBgII9hM6FaIbchvWFWYPRf4N9I32pfHV87n6ag6KHwIhLhr+AKnm0c7N3UYFTiGKLLIsNieGG64RGgv9+en2zf/aDVoaFhuCGD4i3iO2HSIU0gRB+qH+8g5uGAIjAiA6Jaojxhj6G3IhOjVGQPpBHjWmHC3/leHZ6mn9cg1+FaYbthmKGsoXthdGFwYP4f6F8cHv8e6Z7IHlUd8l7sIMKidWKBophhyWFBIV/hXCEdIE8fg5+BoKwhiSJjYgwhWmB8X/egS2F74bdhqaGRYjbidOHcYDBdUNyPHmwf8uBbIA7fR17Jnt8emV46HX0cpxxP3JidrZ9P4NihWiFnoSmg1yDMIT2hKmDa4Fug7aIooueiWKEzIGZg7WF+YVsg4B9V3jBevGBsoigjAmN3Yk4g0l7g3ngfZeCH4b5hzeJu4rPitaISoWVgVJ/KnyFd/t1MHqpfy2CTIECf/h/u4NYhgiGlYL9f+SCGImPjMyL3IgthkmEsYIQg9eFoYg4iXCGZYFTfYB9hX8CgoiGVowHkeGSoJF+jwqPC4/ajNiIOoVIg7GCpoIHg16DkILMgT6CzINLhyqKiYrRiqWLNYtViDiDE30KeZd4x3mDe4B9CH/afm59XXvSd0B2vnl2fZ1+/X3kfNB98IE9hbWFB4QVgoGCE4YfivmLhopch/KF1Yb/hmyHnokWi5uJxIUygRd/1YGUhXqG64TngryC7oNOhJ6Eb4Z9iKmIz4dWiKWJRImzhpKDkoIkhASHnoq3jamO44wsigSJZojbhqKGkogiiiyKWogohZCARHrUdh57m4FHhdKFaodaiyuONY4ni5CGZIJkf3Z/B4JqhWaJKYzKix6ISoQpg6aDtoMngdd8t3oXe7d6jHlseQt7+nyYfUh+pYFmhnOJb4nGhlKDFIFbgkCHYYvri5CIDoI5e+R57X7RhEyIL4lmiPOGFYWogfp7t3VQcmZ2SH4og56DUYKCgnSCNICufCh5E3dFeQp/z4MphYqEooP5g/OEhIMFgHN9en3ufRF+9X35fex9tn2ffAJ5fnOQc3l66X7Kfkt77HX2cGVvCXAbcgx3gHnVdudxxHFgd5V8Z3/8gKCCrIPjgumA3X9tf3t/cYHUgw2EA4KPf/B9eXwaeqN3YHgEe7B80n7lgY2E3oWehZqE0YN3hLSGaodQhSmEcYXghqeFZYFJf96CgYU5hMqA1n31fBN+FX8yfyyAQYNbh0CLR455j3OONIylicWGZYOYf/p+SINuh4yIyYd8h4OIH4luh3KDQ4AzgqWF5oUugsp8aHlFeXd8sX5yfcp4enX4efiB1YiOjNyMnoqWhtiCGIErgLl94Xr/evx8dX9RgfaAWn7Weg14W3hMfDmAUYN3hWaF9IOXgpOB0YKshu+JzorJiL6ErID7fSJ8h3nleG98eoF1hYqHhIZsggR+DnwwfOZ6mHeddEh0aXbgeZJ/54Qyh/yGrIWxhMKDXIL4gWiDqYW0hgqGvoXdhtqHyYitif+IO4eVhcqEaIQvg+OB34Hagp+DwIJ1gGh+Hn7Tf32Bo4Jsg3WCj36zeTZ2HXZYesx/kYP6g5uBwn7ZfvOBcIVFiB+JFoevhGiFAYc6huGDu4Jdg+6DboOUguSDgoYeiAyJI4keiC2GooMKg+CDyoJkfy18g32WgbOExoWRhFyBY39jgJqAzn9Ffxx+NXw0e9F86X8KgZB/rH5ggcuEc4UmhBOEbIXuhJuDUoXjiXCNjI7gjUiLcIjehvaFy4SPgQl+YX5fgu6GrYl+iUeGvYHwfeR8EX+0gOd/i395gjGGJYjahqeCLn8ZgMSCAIQQgkR9zngIdmV0uXN9dIp2inhCeCR0V3FVdzaAW4aPiBWH9IOVgWCBaYSoiAGLPIqihjuC0H42fReA/YSMh2qHioWDglh/HH8TgtmEaIUKhLiB9X9jgKaDU4dkiL6GmIRfg/WCSYMYg26BhX6afKp9boFYhZuHx4eghQ+CpIB7g2KG1YZkhSWDFoNGh1mMXI8qkNuOoIsGiVyJ24nSh3+EhINXhUGHPYYmg+OBHYOhhaeHNodBhHmB0YFFgzmCo36gfXSBNoUphp6FsIU+h4uIfIe1hHKDr4ZFituL4owLjfuKb4aKgUCAsIGPgvGAMX0Pe757W345g6aIaoykjnyPUY/4jXyLxYkfiYaI4IZXhPqBSoFGgzmG5of2hhmE9YBYfqR8QX3hfl+ALYLPg5CFxYblhruGY4aUhS6EzoHPfmd9t30+fed6qniSeTJ8JIAthWOIeIlaiD2FAoEKe2p103Q4eTZ/HYSmh/+JXYqliHyGLIW+hC6GyIcwh1iEWn+Ae+571X6VgkKF2YXqg9aBiIERgRaA4X9DgKKAjoBLgFWBnYPZhFaEJINGg2SENIWyhd2E34KdgF1/JoAzgq6DKYQEhAKD8oCffJF1VnFSdTR7FoCNhHmHHoiohjaEToLegkCF9YZNho6Df4B2fqh+CIG9g9CEtIMKgQF/pH7wfUB7J3i+d716CX5ugaGGRYvrjJGLgIhQhXGDaYOkg7OBen7ifi2C1oS7hXSEb4EbfoF+qYPoiOmLE41sjJKJtIZ7h8qKy4y3inyF5oGYgreFgYcvhqSCvn4cfjyCo4ZKicqJ04hdiFeHVYQ9gUODVIoNkIiRho8gjFGJG4mki+CNKo1wi6SL+4vgioSJ84ioiCKHr4QohHOG+IjuicmIfIdQiBmKNYp/iPqGyIexibiJBIdBg/CBjoTahw2JX4gLiJCIhIibhnGD14Def2KAsIH/g3KGZId2he6C/ILigxmEx4Ntg96CsYHvgEuAYH/Df5eAIoDMfqN/CYNEhQiFnIK1fwZ+J3ywemt7nH3vf+Z/LX51fVN+OoDGgiyFQYXWgYR8n3kJe9l/QYXDiKKJ+ojfh3WFNoDkePpzV3XEejCANIP/gpKA5X5afox9BX1CfhOCq4eyjNiPyJA7jzOMaImuhuqDVIGVf4uCzYjtjfuPlI6OihuEonuRdud4In1wf2h/8H9FgxWHxYhpiOyGrIX7hTaFnoEcfbR5wHlVfh+FD4t3j4WSCpOjkPCNqIyei0GKxIhgh46F1oJmgC2BfYOchJeG34nMiz6LDomNhmSEGYQ3hqmIXYjDhnuGo4Z4hQmDyoANf4l/HYOShzaKX4pSiZiI2IcLhhOE1oXzijCOVY0liQeFBITThJiEKILOgO2ChYXqhqSGHoXiggKAL30hfHh87Hw6fD56KXzKgeuE2oPrgBd+xnuBe0l9FH/4gDiEVIiJiumJ8IgeijeMp4y0i4eK9ojNhimDmX2Kd/91IXpwflWAbYCfgSeF5oggi0iLdIqYiFqFi4J1geOBDYQth0iJlYoNjBGMvomBhhiDfIEtghWCt4Apfr55kXVIdWV6KoEch6eKBopZhtuCW4FagXSAgH3Oek162Xwzf1x+bnw9fIl9L35ZfRt7n3nEfbyDYIfJiW+LR4uniZyHJYcgiDOIrYYeg/B9Mnq5evx9m38Zfil8yHxsfrx+wn3/fA1/iIGFgi2D1YNJhIuEQ4SXg+GC8YIrg6GDSIVqhmeGHIWogyOFooiFitqJVoe3hduHAYu+i+CJEIYfgXB9UX13gHOEf4kmjsKPPo6Mij2GuoL0f2h9VntqfEyBIoWLhcmDzYLzhGSI64qLjNSMJYx+i7CKtohhhmmEMIKDgaGEJ4gIidmHd4aGhRqFGoQ4gVR8xnfqePCAc4tYkhmU6ZAdiCt+OH0CgU6DxITkhC+E14O3graAXX5se4x4Pnd5eXR8c35cgH6AH3+if8KCNoZSh86ENoKMiKmS75ejl0WT643CimqI64UfhkGI0IlPiR2HVIQugc9/V4L+hdOHNIh6iMSJjIvkil6HqoQRhYqFwIM/gUWGGJHdlw+Y4pIAi9qFHYVJhTKGO4fPiOaKeov/iAiDH3yMeQd7l33Hfg19cXs5fvKD84c2iGGEFX7PeD56JIGUiLiNqY5bjGSJTIhoh/OD9IBvgviEyIUchbeEVoZ/iD2J74dzhT2D3X8tfMd7tH5jguKDo4JygAyAAIOriACOPJD2jt2KbYVqgIh9b37SgGOCK4RshoeHZYfhhmGF7IGaffh6JXo1efp5aXz1fb1+hX8TgUeEyoeniZaIKYXzgXeCWIYmiomL44nIhk2DQICDf6KBlYWnideLlotAirSJB4kiiIiHmocGiEKG+4GtfKF6wHwIgFSCAILWgbuDV4VUhcCE3oMcgW9+lX25fPR6enhxd9t5632Zge+DdIQcgsx9dnymf1SEP4fzhdt/YHbzcF50tnqSgK+EMYYUhXGCyH7QeqN57HwLg/CHB4nhhkSEoITVhriHZIfihpyFs4Jcf+t8RXvMej59HoEUg/+CAYPShHWGwIS0gCV+9n8qhaiJBYqUh7uGbYmhjN2MPYkQhHuAO4DYhMGJTYtqiXiF1YGsgI+BJIIagON7IX0ghi2NdY6VijKDN3zkdsdzFHeJfTeDsYdOi1uN34w/ij6Hl4brhq6FLIPLf4d9jn4IgZaCAYKtfqx5vnoogQGFS4V7giN/b3/Vg9aILotpioGH5YMFgdl/2n+mgMyCNobJiISIWobnhI6FJIcmiOCHrYXfgpiAwH78ffx+S4CdgA2Aan+3gCaEoYeiiUeJGYn+iaeJaYiKhq+Cr37ifliCl4QVhOmBN4GVghuEFYUVhfiDzIEhf0Z9vXz3fZ9/JoG5geuAGX99fOp6pnwVgE6CnYJxgUZ/qn5KgTqFZIiEic2Hn4M3gRiEVoh4itWKnIqdidKGQ4PqgXKCd4NFhTOGzIUihMCBZ38XflF96Hr3eCl6d3x1fel8JX0LgHyC+IG4f099AHsUeZh4IXpyfsmCdIVYhgKE33/JfaJ+BoHtgsaCmYGGgIqALYKvgi2C74SOiZ+L84l5hlmEgIKof7F95n10gFeEPYkFjVCN0Il4hBGBpIFlhLmFS4VVheSIkpCulquXr5PIjO6HDYiniLKHj4cKigaSbZ3XpNqlm6DylQaKkYPdf9R8VH8khv2T46JTq/2r3qR3ltSF2X5DfzuB1YMBiaGVh6PTq96sUKb4mKmL9of1h0GHEofbivmUJqC4phWn26AslQeLS4jOhqmF1IVOiA6P+paTm9uaWZS1iYR/OXoQeth6T3pueqx/0Idijd+NFIg5fgN48He8eU18+37MgMeCz4Vnh3WFk38Zef55T3/mgXuBeH+wfGZ6HHjidBV0dnjFfYKAP4DKfUl8H33nfkyAAYFmg4SG0IZughp86XjleV59VIAcgu6COIJHgUGC/oOtgrt9NHm3eaJ9iYBSgc1/EHxud2B2nHrFgNeFsYjiifGJGYnEhzuFeoHwfuyAq4WNiRyLTYpNhz6CN3xBdrZznHP3c2J153h/fUmBhIM4hCqEzoNhg/SBAn9Xffx+XoKBhRGIYYkviOCEGoD+eQp083DBceJzAXZad5V36nlEgFmH+ItjjReMuomEh9CG64jCi8GMRovVhzaEGoJagbKBhoSXiO+K0IqviAKGe4TQgy6DMYOThPWFVoWBg62CbYOXhEOGBIjdhxaEVn0IeeR8RoQSikSM94pYh7qC2H5QfhGAJIE1gmuDOoMTgT1+Mn1Mfv5/RYK+g52DHYR2hdGFrIXIhfyFm4anhwSILYeGhpGF/IHBfHl7cH8hhPuGzYYAhOZ/rnzHeqJ6g318gfuDm4RWhEeFcYbMhZWE7oMWhG6EK4RRgsd+Q3xPffmAaoX7h0OHmoNVfsd6UXuSf9uEo4iZin+KpIimhSOC1H8xf3+AXoNahfSEgINpg2CF7Yc2iVaJM4mdifGJa4m8iIKI0oeihrCFr4Qyg12BOH9HfIl3VXJccKVx/nMHdj94PHvpfquCcIV4h3OIZIdKhPt/bHwnfB597n24f2SBSoFogIaBLYY6i/iMtYqFh3WF44Idf/V8eH30fBF7knxJgmKIFoxcjMmJQ4YKhBGE04TSgkZ9IHizedV/mIRzhmCGM4VagxWARnvCd9x3h3wCgxCHRYjuh0GHRIfXh9iHr4cQh4aEz4C5fUh9fH/IgHt/U31Ofex/PYKugr2B44AngaCBc4I5gzKCh3+9e195RHoFfPB9BYCsgKJ/f3+ggDiB7IA/gHd/IH0becF2enh0ewl+1YFMhgmJ54iXhteDgoF8f8B9W36FgOSBx4Enf3t6rnUjc/dyM3TUdyl8wn7ef/N/V3/2fxuCqISOhVWD04BvgpuGQonDiXmJaojgheaCOYGmgQKEZ4Xkg6OAAn7sfZh/EIBFfh16q3f+e/6BFIXSgxd/lXvXfPl+S4DTgZ2CIYPHgmSAnHzIeaZ6iH6uhB6K4YrTiB+IxIj1iDaJvokmiZWGi4PTg3yGy4ZUgkN7n3hreyV+VYBqgiuCa394fHd8/H/YgomCnH/afEV9Y4G8hguK44k/hsOCZoItgx6Dd4G4fhN8In2sgM6BAn+aedF4Mn/hhByHP4aGhFiERIZEiDuIHoc2hkiE+ICufcR7inq8eYV40Hajd4Z64XsCew16C3zof1aCbIKGgQKDBocgijOKn4hVhx6GAYQwgYN/lX9+f8N+ZH6DfkJ/BYCDgLKAzoD3gBWCXYQYhaqDx4B4fWZ92X+UgrODYIGKfeJ9YoPKiDKLFYq1hgqDgICffySAzIATgLV+yX6qf7B+dnxoe8t653nVd0J2wXjNffGCU4eciRqJRYf7hMOBdX0veYx34Xjbept87300fz+Cz4Wqh6WHWYf5h+KIk4iGhlaDpn75eZp3PXcTfM2Db4hNiV+IUIeyhtqFLISags6CsIRYhyKK54smjKqLLoo8iEOHeoW4gEZ7+HigeUR9HoKChXqGy4S3gY2ACoOihr+ImYedggN6V3BybnV0K3lMeQt4lXqwfSx+3n38fpWB24GQfwV/3IDxgSeBqYCQgU2CzYEegNN/cYB+gfWCEoOegviC1IN8hDmE4oOzg+CCpIIKhB6GD4hLiPeGBIbehPaCmoE4gVqAFH5dfFJ95n7Bfkh9a3wGffR9bn1xe+l6P358gYqB638dfjt8FXvsesV4UXOhb1d01ny+g+yGOYb2g9CDBIbrhxSHdIJEfYp7rXo+eQB60X25gkSFtYPHf+p8O32gfweBzX8mf8SAuYH4gJN9qHq8fPuAfIMthCKFLYf0iAGJnoYmg9p/HH29emh4yHjEeaF4z3VJc4NzkHjnf6KE2YT4gIx8YXxMgMqFa4lFiU+GFILXfLJ3r3THdfh3+3iGeVx4Q3fseb9/AoSBhGKCwn/Afch9MICvgmCDOYIkgMGAwIPNhWiGgoZCiBeL1YuBiEyDW4Exg+yDBIJvf8h78XdEdsh23nhTe6F9En8sf1Z+aH1dfD58Z3yOfPF96H/0gRmDv4HwfZt6T3rfeoJ6MHtHfm6CWIUbhqmGIIj2h6OElH9ce8J7+X7Mf4N9LXpJeQJ8TH6xfYF7JHroeZ94Y3dTeZ58k36Lf42AxYG4glKD0YJ9gOx9b3zCfYGBjYMchCmG8onhjQiQlY/WjE2It4LifHR5PnoofFV7s3iKeQh/X4SNhjmFFoL2fq18ZHuReht8bX6+fVR6cHlMfDh+MX3Jeld5hHcvdXd3dHx7fwiASH4hfKF7Q3zlfN98N3x6e/d5rXfAd7d6f32Qfpx+8X2Ce7x5j3p+fHF+KoBigYSAVn36edB5M33Jf2KBBYQBh5SIHIcPgol7g3bodHl35XvTfmF+0XqJdwB5vXzEfk1/MIAlgpmD2oM6g9CBroDtgD6C7YIdguuAzoEthPWEHITaghSCDIIbgZ59IXgBdb13/3zMgAqCR4LygTSA1nxbee1493p3fON9XYA2gjODPYTRhMuDmYMhhhaJCop8iZaKHoyuinGF835pfimDs4Vegx19I3drdUR32HhveH95Z33OgB+BWn/tfuuA5YIrgmh/130NfpN+oH/EgUCEZIU3hZiEq4PagnWCHoJ8gSWB5oBggaqDkoWQhFqBO3/1gIyE84bWhwmH0IVnhVWFO4Vjhd6GboiqiAGJtIotjLWKo4U7gKV/8oGCg4eDJ4IHgAd/roDpgryEkoUHhXuDm4IDg16EhYaRiB6Jtoe/hfqDRIJ8gUyBtX9oe9J1+nKrdJV3tHffdPZySHX1eA58SH92gzOIJ4uXivOFWH5QeW55y3ugfgiBboIngqJ/Unp3dMRz+Hc7fW6A1n7IeIxzZ3Xqedh7Vnplduh0Z3s+hFuJ5YnAhm6D8oMuhjuGlIIve+5zYnPtdrp4OXcPdfp2Pnv8fYp+9nxqevR4BnqLfLF9p33WfOp6bnomfFp9A31me6F5Knj5dwt6RH64gpuFCoYCg+l8AXhddzl3GXYSdLJx2G8jbTprzG18dWp9m4JdhZWGx4YsheCAmnzde6d/SIaOi4CNoot+ht+AmX2TewJ66Hjadzx31Xf+eFJ6VXtQeqJ3I3RFb8RqbG0sd7l/D4QQhcqEBIRBg1qC1IDogRyGJYkHiQuGBoPygWqAQXyJdLRsvW25da199oJZhJ+D04OrhPSEx4OsgPB7MHmqeh98XXvOeB14P3yYgNCBXYCEfh99ZHx9fc1/ZYGIgd6BtoQQiRGM54sGiRyEI38NfySACn5se897+IAOhmGHN4Yig8B+mX2Ef5GB4ILcgq2Cl4LegaeAN4EPgx+C1X33eNh2ynipemZ5VnawdBp2Y3nxfO1+6X72fft+MYFCgk2COIKIgvGCA4N3gdh/VoKJh1qKdYhigtF7HXhmdvF2XHlIend3w3LAcJ5yfXW4doN2N3eWeaJ7fXxafIh8SH0vfu9/o4Fig2+Fz4a0h3mI0YemhuuFeoSagvqBToNghOSCzH6mejZ4l3aTdTd16nTFduF6iX8Dg4ODZ38adwBvvm3MdcF++4OxhfGEWYQQhVyEn4EBf219rXwcfWB/yoGBguCBv4EWg8iEj4UThZGDJYK1gTCC+oGof+d7ynlIe4J9ZX6Cfap7NnsVfd1+vn7TfU595H0Ff6J/pX+rf7KAHoK9gtqBwoCggh6GE4jmhz+G34SOhPGDiYLNgVmB5X/lgeeGXYm8iN2F4oKQgXiBSoHrf4N9WHxEfiCBi4JjgbN+w32lfid/dn6BffZ/MIjujwqTOJHEilCBEHquehqBmogHjsmPmY4TjNiI7YT2f8x9NIUuj7KURJX4kFqKdIgWi2OM74tnjDuOg46rimGDLn2wfGF/tYEDhT6K342/jZuJe4Orfg58ont3f1OHiI4nkn6RxYyIhqGB8n0OfiWElIt/j+qOfIsQiM2FhoOFgROCcoUxifaKFYmWhOZ/Q3yWet16SXxYfxWEoIeih4+FjIOcgC18gXesdgB9bIP0hR+Ft4M1hHOGqIkBjbWPvZBsj1OMMIifglZ9A319gSSFmYY+hgyF8IPdgsWAAH62e8d6aH3ugM6CeoSZhiGI9YhAiWGIOYVPf4F4AHRfc2t0YnUed0l4Dnjkd+B2RHbjeD59c4G4g0mCKX58eX10LnDrb7l0lHoJf0qDq4fMiY+IFYUagTx8p3VIcJFwcXYMfS2CZYYfijyMV4t5iH+F9oI6gtmCioJRgCR8YHqefbKARYFLf5F8lnvKe/h7EnwSfLx9b4BrgbZ/lHzre/F9Yn6Le7h4/Xpgf8SAZ3/ufft9LH2keqB4KXlIe3R9an6yfvB/PYInhLSDcoB4fPN7YH8Kg5yEHoSaggiBd4AGgf2BAoPRg4+D1YHmf5Z/c4Jxh46KN4rshwyHVYePhgGF7IIpgTZ/cX0pfrCA74Isg7qCS4WHijyNBIvIhB1/fn5Yf0+A94Hkgn6DdIQqhRSFzoV8hwqJt4m0iEmGHYXshsmJ9YmghbV+pHqufMOAeIOlg/KBAoLDhrCLCY24iouGmYTVhemHH4rli1KMw4o5h1OD0IDrfn19VX3yfj6CGYbziNeJFokXiPWH/Yf0hTyBan4UgYaE6oTugjuCJ4Ougv1/CXxfec16zH6ig2uHeog4h0KFNIQog8+ATH9ZgYODcIRVhQ6GUYfuiAiKuokAh6yCK382fpR+RH5Vfcl9QYCFgieEFYR2gXR+O32RfrGAYIEpgK99G3pjdRZ0iXidfpiD8oVNhf+BTn2uemJ6j3mOeGV4AXotfF9/SYQRiAyJioeWhH+BmH7Ve0R6JHsXfZB9g382hFWHzYYHhQiFdYYfhjODPoF8gmyEBIX3g9SAzHr2czF1AH5KhL6FaISWgvGB7oK+hPGFp4QkgdZ+kH9dgVmCx4EUgWSAf37seoh2RXQHdtp4bHlYdzN1b3VNeEN9i4FsgqSAvH47fQd9sX/SgsiDloNTg7KCW4JBgTN9KXeqdK13dnzVf8+AcYBMgIqBFYKdgcKCVoMegLh58nODc/B1+nbXdpZ2uHUVdeZ0JnXUdnh5X3uSehZ3YHU8efZ9w3+nfq98HXugebF5z3uKfliBIIPrg9qFkon4i02LRIgMhDGAsHyDel98FYCIgr2DiIREhVyFxYMGgCN86XkneZh5gnuXfuiA6IBTfWR2i290baVuIHKJebqAEIRFg2R+QHjEdBRyiW9icpN5Y35nfmF7AXq6ewR+j39tgKmBOYL9gGqAxIIXhnWITonKh/qEEIThhJmECYLyfCx2IHP6dmt8vH+kgMmAQYGngRqCfoPjheOHw4cMhViBqH/MgAqCEILUgS6BbX8UfXt6Rnm+eRR8/YFBiMuLpIwoi6uHhIOWf5x8qnvpe4587X2egOqDuYWhhG+BM37LfEZ8RX3bgA6FM4h8iWiJrohHh/yEkoFcfg59xXz3fN57bXsLgAKHz4w+j4CN1Ihsg6CA4YFGgjV+InjddSR5+n20gFSA9X3VfHV+V4DvgJOAi4BAgdKB2YG6gL9/fYE+gzuBd3tpdZBzJ3buez2CqYXdhE2AVXngdEp3TXwHgPyAj3/Ee9V2jHQ8dX11Q3jOfKN+bH0+esB2QHQ0dFF363kVeuB45HfneXZ9WX8Ff6d9uny2fv2Dc4gvitWJooiqhrCEHIOhgFd9onoZenZ8g4DQg+WEOYMnf2p8w34hg8KFdYcDifeIe4algiyA437pffx+QYPpiMSLhYlbgl97u3o2ezp75X6hheOK1osfiVSFKYNFg76DmoFSfV57wH1PgOSAoYHSgrqCDoGhfml8zXpFeQZ5CH32gcuDoYMNg3iCjINYhiqIeoamgU5//4ENhfuGIYjxh9WFz4EOfcx6Gnwyfl19G3ljelqCCohLiWuHg4VVhWiFc4SKgvSA04JCiJiN45BYkfqON4r+hU+FXIaBhraE/4VTjxCZbJ3Lm/6UlIwdiQKKP4uPiwyLo4w3kYGVEZaNkWSIMn8GfRt/Q4Gagw6GcIrokLWUmJLriSt+73c3eLx6c30ff/eB64ZRimKJGoSffmJ/aYMuhAmC4IDjgVKDPIT+hJCFUYW5hP+D/4Ejfvl5YXepeLh+FoW+hx2GFIIkgMOC4oXchTmD6IE7hsiLWY2DivuEjoARgDOB7oEtgzWFv4fTiFiG/IBEfPF6U339gIuDCIWHhqKHBYdig1J+xn76g9SGKoYYhI+ClYMLh5eJrYmphoSAcnoUeKt5SX1ngAqBAX/0fOR8Vn60fiR8PXiOdpJ4D3u7fAF9hXvyead6c3tFeUJ5Cn9Jhb2ImIjThdGBQn6JfVN/3IBugPl/hICSgEOBsYIvgvB/5n+XgpSFIYcKhz2FiIBlej54i3sMgJqFl4oQjZWMU4kFhaOAuntRfn6OGZ0qpAOkq52nkqCHJYEXfrSBWI4MnOWjIqSOnPqOeIO2f8d+sYJ9jvOaUKIIo86c5pHoiEOG5oVHhVKIx5BCmAKaCZXoisqBen+4fwN/tIBzh2COYJDni3aCGnpQeUh8PIAJhnWMFpB7j3uKlILfesJ1cnRhd5N9UIQ9ifqKDooKiEWG7oSBg3WBVX/YfvV/tIFygueAwn2ie0J8L36HgGeDyoZQimCMe4vPh6GCSX3BeCZ4tX1whDyIMYijheuCkoIahFuFu4V2hcCGeYrcjZmORYzEh6+C6H+8gNaCH4RwhP+FHImRiy6MuonAglF56nbme1iAOYJSgzOFioezib6Kw4mhh0KIIIu2i2GI1YF2e7d69X5thLmILoqxiDWF6YFLgbmC/4MqhUqFt4T8hDKFnIRHhJWE0IPbgCt9wX1hhGuL8Y6UjzCPa45UjYWLiYopj8SczaiprAioL50BkSuIiII0gnub6LU5xajKOcfOugimv5GPhk2BxZlgtNbDgMk6xrm5NKSvjuyHm4pxnW+0ssPxyYPH/rtep0KR+IZwhf+Tmqg/t9K9ELwdsVedc4z3iRiLFZBSnDup76+1riels5TZgyN5G3Yyf7iNZZk2n7KeHpmwke6J1YAKebx6DIn+liyeQ54nmN+Nt4SJf0p+TYLRjN2ZeKFuoRya+o2hhA6DHIVZiDaRV5w9oiqhZJnvixp/b3vIe5V8m4KWjKuS2ZEQio59jHi5f2KGYIp2jUWQRpE7j8yJjIGoev54xXl/faaEEotljfGKj4TAfuWAsIVfhlSEf4Ugi3+OmYxhho1+Snxogb+GhonPiVSIbIWrgWF/6IDsgzaEHoGnfXl//4S6iPSKkozgjGKKZIXUgMB+boG+h3WN0pADkV6N1oZgf/F593nhfbOBiYRxhouGs4Q7gc19Xn1Bgf+GDow0jueMeYqnic6MoJFskyqQzIj4giWCj4FUgNh/GH9efml/bIOFhmqH3YfbiM6IioUBgK56BXY0cUF0TYS8kaqXP5e3kfGHSHxddnJ5dICFhaqGO4WpghuB0YBCf7F8iHzZfwCDmYTPhReHtIi5i/yO8Y82jb6GrH6oeWt7h38JgR1+F3gkdYV5tIDghcGIE4oWiaSEVn3wdFFvgnC+dTx7EX9+gE6AmX8JfwJ/In+8fjh/3X/Gf8CAQIPRheaG4YbphqOGv4Rlgj6Bv4D4gDWAi35nfqeAwYNuhYKFOIbth5yH94PEfop5inbleJl8UH7efoB/W4ARgA6AGoFCgEl9qXpBfXuD0of9iTSLmotiileHJ4WxhUSGFYWGgtR/eH4bfcN6tnlHeYN38XZiejd+sn7Ke594a3hBe0l/1oO8hyiJFYc8gbF5Z3RzchZz+XS4eAB99H5JfjZ8x3rve1h+YH8gfZJ3X3Noc8t0IXbKdVJzbnF/ciJ2bHhkdz10HnQDec57NHvXeQJ6LnxbfRt8bHucfWKAnYFGgpODGIW7hAyCBn/sfK98LH3le9l5xngreYZ6xHwKfzh/IH7+fAJ90n7OgPeBioKQgkyCJoMXhdiF4YLne6p2y3cAexN9qn3ZfjmACIB4fxR/qn0KeuB1xnNkdOR1E3Wdcix0iXwRhZaJUomxhMp+qHtQejx4zncGfE6BzoN8gpN+G31Yfj5/Cn6meZV1+3WheQ99Pn7XfWZ8/3gndQ90RnbReDV6Vnyhf3OBd4DEfh1/bYG6gs+AoXzQeVV6rnvHe7J6NXr4fIyBTITWg2mAWH3ifQGAdYGigU6BFoH/gC6A6n0he7F4A3jgecR78HsGfDx+TIJZheCFu4TLgmGAtH8dgf6CooMdgQN9JnnVdjV2TnTZcu904nivfdmB4ISRhg+FZ4A8e9x3U3gue15+9YDTgGV+wnxGfbN9Ln2wfbx/SIGugjOEMISWgR9/8oALg4uBRn6PfOx7FXnzdBF1U3nlfDF+0325fZp9/XvXd4RxjmxObalzvHn6e9V7/X3BgJ+BLYLwglaCK3/EffN/YoAvfoZ8o36OgtGEZIRwgVV9nHl6d49283Q+cp9xkXePfweFDojtiNeH1IQ+gO57xXmiegV8sHyofuqBmYTJhB6D/IEUgkCCbIIrgz+EDIQWgoZ/rX6/ftJ9Mn3rfcuAqoM4hBeE3YTVhf+F0YSmg0KDF4I9f7p7AHg3dQl0E3O1cUJw0XARc/h0IXc9eR96FXm9dsx1BXjkfNuAJoEkfXF2A3ItdPJ4fnojeO11H3j/fKiBn4XUiH6K2Ynyhel90nPLbnRyNHn/fjOCD4PDgraBnIBCgUWCT4Gkfd93lHJfb21uCHGldwx+LYFmgYmAzoBtgV5/uHuneGx38nggest4G3XKcWRx73Oydh549Xejdv12O3kFe1F7ZHpneg59/YDvg4WEJoMlgUx/U3/ygcqFyIhmiYmHyYOcgKiBwoUFiM+G+ISVhoKK9YzSjHKLOYlJhhmFsoduizGMF4nag9B+i3uFeX13X3XBd6KARoh4ii+H74CFfNR7TXp2dQdxq3PDfeKGNotfiz+I1YRfhK+Fs4W1ghR9knnZfOOBJoT3giSAG36WfbZ9qn10fQN9UH07f7qAfYD1fbV5v3fTez+CgoZQh+SD5n0ieot70H10fsV+S38YgZeCoYJEg4eFCIjXiDCHzYO0gC5/Q35wfMh6+np9fPR9Tn3Sevx4EHgAd2h1i3JhcZl193qXfoB/oX3DesR40Xjsep1+5YEwg8WB0347fU98Z3oSeEZ1gHNxded70IRxiyuNXIpehf6B2oFGgZN+fXwLfYl+O36rfCR8en4GgxGH2YkVjEWNqouoh26E+oMahP6CMoJ8gbd+CXrWd7d6NH/6gYGBlH5ue+Z4KXZ9dUd5hn5HgeKBTIKIg2mE5IKqfw9+DX9sf/R9PX7WgueH1om3h/eBuHw0fPZ98n5af/N/4IBVgmOE44eMikiL0ozQjuaObIz5h0GERYIzgPl+nYCsh+KTS53Zn2WbWJDigll+04GrhFqGQ4rPk9OeS6U8pa6exZPWilGIlIj4h8KGK44inCCmTKmapb6bB4/whXyA5HxrfZKCPI6OmhihWqDAmFKNBIayhNODVIExfbyAKo10lv6Yl5VejoWITYYhhHeBCn6Ae2d/NYeajLSNWorQhMuAkX+PgaGFBYlripeJzIfJhViDu4GggL5/HIGDgyuDhYB5fVN7w3zRgfuF1Ya8hL6BlYBHgMh+Cn1dfbp9Zn2xf1uDf4XIhUeGtIeDiJeHpIS4gKx8knnedxp3hnhRfM+BPodJidiGoIESf86BJ4VHhlCFJIPzgFGAuoHlgnyCsIA+fQp4qHIUcmt3p32zgCGB8oGtg4qD6IFEg1qHaonwhqSB6X8qgwCGTYfWiFuKaYp2iImEzX9kfZGBN4lRjoiOLYpGg119nnt6fXiCCIgKixKKOoWgf/x8WH1Qf6CBWYKSg82IkY7GkP2O0Yqhhm2EHoSqhM6Fl4cZjO+ScpeUloOPfoThfQJ/c4EWgzuEd4WMiIGNIZFjkeWPRY8pkFSQEo0thvp9sXwJhP2KgY6tjjCMcYfbgF16WnZCdaZ3FH5Rha2JnYn/hH9963k5fV2A+oCHgb+FPox5kO2QjY2Xh3qCUYDzgCWDAIVhhQyF+IVahh+Fx4IHgPp97X25f8SBwIVUjMqR15ONkguOBojHg6iB04C4gNx/yn2TfS2CfIcGiXGGXYI0f2h9V3z0e818Q35Jf8x/wYCKgWeAH32TeaN4OnvCfrqAF4E5geSB3YHSfod4WXCSaoVttHO/d/x5D37ChACKBIuYh0CBdnsxeGd3EHq8fet/Q4E8g4CFWYZ4hG6A2nyVfI9/s4Ljg4mBwHsgdyF2anZhdgN2wneFeyJ+en5Rf1+CLITcgu1/zXwGerh58nwSgZGDzYNMgwmDZYPMgwSC7n6XfZJ+wX8Af3F8AnyHfyuCsoJHhNSHx4vzjCqKaITXfA14k3eod952ZnVQdW54W31fgfqCpoHbfT15WXYhd9l5rntzfe1+Xn9QgMCCGIXDhTiEdoEGf/J7PncIc9p0bHrXfT5943inc7Rw224hbmRvxXAQcZBy7nUUee95NniIdclyd29GbUBuxnPwe0qB24HxfrR8Mn0Vfgt+336ngbGDTIPBgF98MHq6fsGESocmhomCM36FeiB3knL6bFloEGqbdk6D2ophjWqL9IQYfBh2fXbEeW96TnilePB9B4PNhY6GA4Z7hSiEb4C0e6t6x3xhfU58DnuUeYB3MXfbehJ/J4G4gHV+m3zAfO59Un39eFpxyGqea9Fx0ncufMB/aoPwhX+FSIEJe6p17XIBdmZ7hX66fnx8RHksd2B42Xy9gdSEQ4U9gxuAh35SfzOBxYLMgoSAyXsneMJ3BnhTd/Rz1HBvcwF5wHwBfv99PH5Lfpt9cn1VfwmBkX9ae8t2rXT2dNd03XOSc090i3WvdtB3BXlvemh7g3sFeyd6oXgSd9l233dZeWR6aXtEfOB8XH7hfyaA4H4XfR98OXvkeQx5d3gsd8R0KHJNckJ1jHfad5B4InuHfi6Bz4GUgM59+HoKe817JXp9dsB2zHyYgkSGsYcXh3iEFoF5fht8R3r9eJ93UHcGeC95AXoke+x9ZIBYgTKClIQOhz+IEogZhjeEnYM5g5GCmoG1gQ2CR4Ame0p1XXQed5B5Wnroeo990oFLhGSDw4Eqg22F+oSPgWh93Hp5ebR3h3Yaes6BsYbvhQ2C5n7dfb59zXx0ej14RXhYeJN2rXRtdjN8n4FZhDuEaYEhfN51f3Mxd/l7fX7ffxKDa4ehie2HiILufMl5Q3hseVZ7X33xfzOBqYHpgsaDoYNAgy2D7oOXhD+D2n7CeYh4DXvyfeB/sYB1gciDyoU/hZqB7nxGe1d8o3vwdvZwqW7Bb+lxb3aJe399N3vSdwx4S33BgreEU4T2go9/g3sye799iH/vfhh9cnxBfVp+SYCthKCIuYgghJN7CXKLbqB2loFniDWKuIcvggF+tn2cfv9/zoAhgDJ+7Xs5eo15pHmleX563HyIf5J/S3xzenx8/H18fTJ9YH7agH+DT4Nif9p5aHV5dc94D3tzfDd9N3wqeuF3/HhafneDOIbOhqCFX4OVgQ2ArH02e8h5hHdldYx2Inkrewx75XhWd8p1wnKocNJzZnqbfnh+UHsOeLd2xXZVd3Z4a3sGf2uAQ37iei17pX7rf4B9uHqCeSd33HJqcrZ3nn1YgeuB8H6VeWpzWG+Vb/ty3Xb7dt5ySW3QbZR193ryeiB3aXRWdiZ6UXyvfTGAgYIQg4uAbnqOczlz4Xetemx8fX1jff988nvLeRp3knUVdmp3jngTecF5vXrXepl6pHvIfmmCoYQvhUyE3YHofbh4RnOib5dvhnKad5l9OILnhKeFYoPhfa12A3NLdkh7an20e8d3SXGfZjxi8W1keZB/HINBhcKFnIMTflF2vXO3ebF+w36pe8t8r4NLiaiKZIgThbWDSoS4hHuDHYGxfymC34f9iwWMT4jfg5iBS4Abf/19bnw/esN3xHW2c79yiHXNegp/tIBpgKh/hYDfgnWDuoDXfYWA+IW4hxCEuH4/fap+eIBsgfN/7XsSeOp4cXznfcd8Knrudl52mXkKfZF+r33HeuV3MHd9d2R1tW9gampq2G2Ucet1cHlHeWZ0A20rarVtWXIydSN27HWIdQJ4PXz1fpB+P3u3eO95tXylfe57MXj8cl9thGkAaqxuD3QKdzd3QXiCfbyDB4a9gih6p27sZjJlJGhUbQR0X3vOgESD7IPsg2ODqIEffv15G3jSeol+/n6Ye991/3ISdmZ5FHqteE93xHhyfPN/2IFwgbN+b3pZdgl1SHbWd0t6Z30BgA2BE4AafUd5Wnekdo90Q29aaLJlKGq0cKd0E3bjdVt2j3h/ert68Xjlded0f3Zzd4l2X3XxdXl4G3zCf1aCfIPLgzqFuofYiESHxIN8gM1+pX5NfUh5MHbmduJ4T3mYd951YHYQePF4QHnheQ16xncfdFVzYnVpdwZ4MXfqdqp4+3lbeW935nQqdeh5RX8jg4GF8IWmg1F+/HYTcDZr02g7bAtzC3jfenR8mHyjenp4Z3ndfJx/O4BufxZ/KH8EfSV4YHETawVqtXEoffmEHIgNh/6B1Xk1cahq6GX8aGlz1nrpfKN6fHXScHtxgXaYe7R9rHyTevJ4HXk4e2R9z31GfM15gHqPgGmFIIWHgdR9bHrrdRFwpGsCbThxyXKlcb1wz3HodER3N3avdHx16HYldxh0mG90bxx1A3zlgJCCf4DPe+J3uXY9drd13Xb+eWt9FX/7feh6uHksfPB+pn/TfYF6RniUeU18Jn0ufKF6A3vlf3WF7YdAhr6ArXkhdA1x+G70baNusnEMeqeGvJC6lPSREYmvfkl6AHpZeiV8YH7of+yAcoNDiZqObo/Ni7SFO4AQfFR2D3HAbzFxYHVufnCIF4/ykPCM9oR0feJ4Vna8del2MXagc8lz43yTiFCPgo9DidJ9+nJmbkluhnVbgGGHJInwhreDCYOpg06BnXrYcyJzdnZpeKx4I3wggdCCh4FGgACBn4K3g2GDnYH2fl97d3gadrx0j3ZOenB9KX9gfzx+sn1Af12Aen65ehF493cbep59FYDvfwJ+b3tkeYR4W3kDfOB9LX1iesZ423rFfc5+jn1Eepx2anYOerR9K35LfB57dHpueTJ4v3Z0dS1zG2/kahVpBWq9awJuAHAIcVpwDXBSdjh/S4S8hAqBXXsael58O32gfM96ing5edR9boIbhDCC633aeK5zcnMweRJ9DX4AfkB+736Kfa941HFJbCZrxm87eOt//oJwgGJ6AXWScuFytnZwfXGCKYP3gHZ/jX8Zf0F9j3stewd7KXq1ePl2ZXR3b9dp7mcoajpwx3f+foeENodahiSCDX0NeWx27HVMdpl2Vnhce+d924FPhzyK+IjLg8p7D3n8fbeBqoH2fSl46nTQdo94yXafcalrq2gOasRtQnEmdDB21nbbdhd53X0KgkGFwIffh8+DfX1CenR7iXx6eoB4tnr4fgeCtIMUhGqCMn+He7h4aHm9fJ1/zYFQglN/E3tSet97Bnu/dsJxO2+IcOFytXUUeYF66Hr4fJx/ZIDNflx7snZRcaFt0G6PdGJ5/nk4d1tylG4mcIRze3VJdhh30XgOeuF67XvXe8l413PwcM9uYGraatVySHn+emF3PnFLb4RzkHkofWJ9CXwKfM18A3yHeV935XXvcsZuKm78cnN5rX5ogQyChICKfcp6N3YObg1mjGQTbaZ4hoFIhkCHbIQ8fqR3iHJUcFRx/HLrdJp3/Hpbfcl8YHq4eEd4dXiNeKx3dnTRbY1nSGrFcdJ2p3fcdAdzFXXWeEB9SoABgTOA4X0Ne2x5/Xm6eyp9DH45fvZ9Yn95gzqGsoTff6h7P3rFedt5WHucfYh+yn15fqaAt4HLgK1913l5dzt22XYgeb16YHwCfTB8l3ukex17uXghdelwwG1gcKx4QoDWg4uDcn9+d11t5GK+YoZrvXEVdZN1x3PZcBxx33Z3fKZ+4n00fAx8K36/gGyCeoNThOKDpoHUfjN9OXwEeQpz+G4JcFFxb3C7bpJvSHNadlx3PHbBcyZyWHLQc0t3h3z+gGeCv4D+fCp5j3exdpt10HfIe6Z9qXyReHN0nXYefTuCA4Q3go19+HVMbHdnuWoybi5u0m1qcJJzSHYSeap8yICag02Dq4CGf5x/gn2gd1lv2WoJbFZwcHVQefJ8u3/3f5N83XYjdfp42nwgfud8/3tTf8OEE4gyh/OBM33Mex96JXezcxZyinIWczVzCXQndWp1qHT6cqJwl3Srf9aHVYq6iBGGe4UnhZqBA3uwdxR7en63fymAHoFCgtuB4H4Fep52v3uBhtWN1o74ieCAiHdud499bYACfwN7Enf0dEl2Uno+frGAn4EegQV/nH0lf8CA5n/jfMB5M3ugfqd+t3uzeQB8gIA7hMKEnoDgeUB1gXWqd7h6pYAFhnSG2IAsd0lvt2+mdlR9cYCyf7V8tnp9fIF+bnyMeJB3bnoqflqC/IdOi6uJ+YL2dhloC2DFYJtimWRSafNusnKQdFR3K3xGgB+B8X47fGJ7y3t1e+V65312gkeDCIG/fsV83noxedF2K3UTd2R7SH5VfbV5snU1cod0xnttgE6AU3zWdnd2dno6fLN7FHutejV5Y3Vsb6Nq5mjnZ8Bm5GSbYgZifGVxa05wj3EWb2Nt+W9ldfB7HIEbhLaENII7fel4LnYQdW91+HUIdxR4tHiWeON43XvqgF6FvoYEhUeCI4AXf/1/KIOUhkKHjIOefIt2rXLDbThoT2eGbHxyMnWjdap1UHWldaF3n3kje8J7NXpyd2Z3jnxOg/+G44UggLt3TnJLcrR1CHr7e0F9Zn/QgCGAwXzJeUh6fXoJdxhxA2s0ZnNoenMPf36GRIlTibaHM4RXf157hHmTdl9ypXGBdEt2SnhifQ+C+oObgx6CZ4EVguaC5YLYgX5/3HzQeoJ5BXrVelV69XnMe75+jX9jfA51626ScF11pHc4dttzmXPGdPx1SXh0ffuB+IFBgOl/dX+3fcF7i3rLeIl1d3FRbzBwQ3MZdWxz03Bgcdt0vHf+dk9zVHDbcml3rnm9eut6bXtgfHR8InxIfAp96Hw/epx2+3bHehl9JnxCeYd46Hn2eoZ8ZX36e653JnDTaOtngm4hdiB6iXoweD9013EWctNzQnUSdMRwdW+Dcap2rX1XgwOGooW2glx+lnpUeRV64HpFe9l7oX1IgHiBDIBcfLF3InIvbMJoE2dJZZNmFmv+beht7G90eTWFi41xkCiNZ4SCeb5yRnNXd6d683lhdk1103nSf3KC9X8Werh1qHW3dkV3GngKedB3Z3K/ba1xjnmdf/OCoYK/fjB7kXx3gJiCuYHefu986nzRfeN9Q3ykesd6gHqyd+xz+3FwdB95x33JgASB5n36eIJ4pH0Jg0yFnYOMfoJ5aXhRegB8x3sZe1x7Cn6cgT6D7IL6gGV+K3umdphyTXIOdyB7RHrhdwZ5m3s9fAJ6FHd6dfd0cXQ8cy1zYHXzdiV1FHG/cBV1B3gBeK51CHKmbzpyVHiDfMx8I3pidjpzZnFTcvx2Z3yVf46AUn9UfVt9L32ZeVhzWG5jbWhuHG8bb41w1HPBdb50QXHEbIZr5HA1eFZ+YIJugzKB0H3Hexl8In6+f/B/pH1fdyxw6m8+ds989oDvgvOCloEjgf2C8YVfhzqF3X9FekF23nVOenF/DYIdgg+B5IAUhHaJ0Iwgi/SCfnf5cvd13noEf1x/hnuPduN30H/Ihb+HL4eGhvOFhoMcgMt9Pn5fgBqCJINWg46DhoR8hXOEGIEkfNR4wXvnfxaBXH9de0V433jieuV8Z4EXh52JP4f7gCF6eXQMcDlu52+Dcnx05nYvepx/VIaai2ONyIophMN6fXOxc/t1i3VYcqptimrScoR+cYTxgx1+HnfzdE53JXsXfk5+InzaeId2uXUUd697xn9Mf0l5pm//aPlrwHHOdBl1l3IpbaFnYWmIcYZ4u3u1e1Z55XRKcHpvNnKhdTN3ZnWacSpy9XochV2LeozBiCyBBXf8bnFxz3d0emZ57HYbduZ4u3skfNd7tHvOe0V7n3hsdWB1O3YWdJpv+Gtsb554BYA4ghN/rHg1c2VybnXoeKl6/HmEd4p1SHXAdxh7znwEfQR8jXrGey9/k4B8fnt5PnSfcXpy3nWOelZ/V4ERf4J7BHwzfa16xnQxb7huRHLPd3J+ooM5hQmC9Xk1ccpv4XTpeN14XXTNbQ1vfXcjfgyBxYHlgZKBw39FfTJ8r30JgOaA3YDjgGuAFYBpgMuB/YPehF6CUHxudrdz8HIOc+F0AXmCfHl9QH4Tg4yIyIphicGETn79eIN5S3/2g5+EQ4IZfhh7c3yBfqd9PXpmdwV45XoIf+mBCoKgf+N6JXWvcZhyC3rJgsKG+4SNfUVznWxsbOtuwHDxcUdyBHKZcgJ1GXeAdjJzL20yZ0ppum54ctV27Ho9fHl5+3OFcV93wn5zgr2Du4SFhfuEQIIyfrZ69XfHdbB0D3U8d9N5IHzlfV5/JoDNf7N+nXwYeh14fHZ4dg14+XjKeE13SnUddEt0kXfHe9Z8HHtreV95IXomeTh2UXONcUpvzWsxaDpmH2gxbe5x9HPXctpvfmtHad5r9m4DcC5xXnShd7h34HLIak9liGnycQl3PXl3egF6d3dfdMhyeXTGdjZ30HZLdzN5EHste5Z4KHTwceF063k2fYl+836Mfrt8G3k6dZ5z3XElbWBq9m3pci51PXQ1cq9zcHfnesh7B3mCcwJuymhUYjtlIXHnelGAnIIWgwSCKX6pdshueWtpaw1tiXMsfD+C+IRwhF+BTH4LfYB8fXuoeQZ4rnV8cqhyjHbLe5GAWYMbhOCCzH/Ge0l4cnZmdil3YHfhd1t6/n0WgHaAq39AfTt5rHSrcMZuAHF1doJ8AIF4gv6AQIC1gmqF64UYg41+CH6igR6EgoN1gIp743Wtc/Z4MIOmiyOPuY35iNmEsYTuhViGGIVBgrN+Nnv+eoKAhYeyixOLBYUtfDd5fnxYgASDFoPfgPd8FnkPeQF/AYaRifyHIYGhdldtjHCaekGBvILtf/t7Bnp/ey1/5oJwhGeCXX7teid4CnXqcR1vQ2yMawpuF3PkeXB//YDCgBqBXYGTgGZ/an4be+l0y27sbUlzeXtrglmF7YPrfnp4qXOwcO9tIWq4Zpljb2A5YLRmDnDRd5F8UX2re4x7Hn4rgBJ/dXtqeIx4q3kBeh17130GgP9/d300esZ4unezdbFzFnMPcxdyW3EFcMhsPGzpb69153nmeFdyAWofavhwcXfle1J9Mnz3est7tX0Ff1x/cH2ZeL5yIXDHcLJw2nDacqJ1XXgZe8h8lXxXfAl9T30Gfax8TntPeMJ0i3ILcyp1/He+eqt8EX5vfu58OHoxeG14UXnseFd3UXYLdyh4oHeRdbpzyXQVed182n1qe5p2HXTnd8d+W4NShK2CGIC8fGp4YXVUdYB2EndJeFJ6e3xxf62BDYGcfap4B3T9cD9zjHo3gkqHeYh+hbV+Znblcbp12nt5gO2CPYJMfrt4hXTGcrFzAHfWeTl7WXz0fDN8FnuDfNp/DIFkfUNzKGNrVo1f7m1edcd2PnUGdEx1V3gGent5k3cHdax0pnaUd1N373YWdiN1XnS0dOt2M3kDetF5zXkHe3t8dny+eaNz7mzsazBxo3ZleZ14NXUmcudxG3Qyd/x7X4BogfN+6Xp5eR57TnyMezl5X3a+ch1tz2ezZ4ZsSHKZdI5zTnK2cq5zZnMBc0p023bheF95+HdjczptCG87eAJ/IIC0ewJ3I3byda11SXXRcxNz7XVjeY172HxafeZ8snqJdrpxD24ycZt5EX8LgQSBq37keTd0Y3HRcbFyznHJbnxuhXKiduN3X3XGcVxxXHQzeKJ5m3fYdDB1uXo1gQOESYLbfd94CXRzb9hpMWUGaD1upXAKb5JsE2zGbv1zC3vGgC+DwoPfgrd/+nsaeQR4mHpifRR+UX1Dep91E3JIcX9yYXRGdkB3a3f4d8p4E3r2exV+mYGShFaErYAKeoByFG3FaCpoR24tdbt3sHW9cmNyhXOsc4pypXEBc4h2CHm1eQ166Hp4e/N5snWcb7Vsq3DHdht6QHojeSx5qXn8eZt6y3kjd5d06nNmdQN48Hicd492BXbvdQd3MXpcfwWEkoXZgnl72HFwbAlsCW1sbvZwMXYXe919pX7xfGF6UXcTdFt0THk3fgCAY34ifHp7BHvIeSp3B3S2cg10VXebfC6BC4Jrf117n3gpeYZ5vndHdWBzVnLNcXhzqnnDf+KBHoDye1N413atd7p6IX6rgMGBJYGjfxd/dX9nfoB753kVeyh8yHuVemh5tng5eR17hn2Cf7d/G30WeWB2dnWGdYZ3lHtdf82B2YPfhJ6D3YB6fld9oH1/fVt6EnVdcjd0dnbVdTpz0XGDcvtz2XSVdKBzQHM4d/x9uoL/gz2CbH5IemV3AHV7dIh3HHpEetV4RndKd7J3VnYdcnRu7G5Bb7Vv2XLjdpR5q3lRd09zu27la6xrVWy7a99qTm4hdAN4gnmvet99ToLjhLSDZ37Idx92C3nBe/R7fnmvdsB1uXUGdO5yenfte0l8f3qneRV7yHwTfR1+doBKgfh/5n46fjh8Ankwdtlz/XDebyFxs3KSdAJ3FXqKffyARYRghhuGQYLOedRtUGg0bFpxhXXwdtR1uHLJb2NvTnIpdgx3THTicNNwFXN/dOV0H3WqdtZ5KX3Zfjt9U3iqcr9v0XKNei+BRoNXgKN6JHeEeGN6y3olfIZ+OIDEfzJ9E3q+ee96mXl5dw54FHsPfcZ7YHjcdSV2qXjoeqh6OngAdO1xyXW9e8p/pYAsf9V84nqIeFN0AG95bCZvAHQld+J1UHBfa0xwTnp3gD6BAn3EdeRxxnSpefd8FX3se7V7xnxRf2SCEYRngyiBQ3/3fa97E3ercMtpAGT4ZENtynTud952NXQ8c+ByN3OTdfF4bXu3fON853vaeBp0zXIPdXh2W3U2c/VyC3Mvcaxujm0Xb2NyO3UYeDh9l4OWh1mHpYPzfi95CXE0bAlx9njufQp/3HwGekF65Xx5f86Ab4E7gp+CPoFmfWF4iHYNdwF1OnDibdpwb3bnekp8w3vEeVF1cXJGd2V+iIJjgz+CDID4fFJ5U3SocChzD3coejh+2oHcgmeAo3uQeCt4tXaQc0JywXUue+B9KX0OeiJ1fXA/bZFsj24vcfxzjXXrdgl54XkKeIZzQ29rbsBvJnMZeLx8oX+lgFd//3oldoh2QXpNe6R5i3aOdL10SHSNc9J05ncVew59Z3wJe2l73nveemF4HXZ7d6F7Vn/0gCKAU31XecR0bHJGdZ15pHxefvR9vXu/eJR2RncmeN12oXQIcxZzgnQsdbh0zHUgeNx47HYbdMhyB3XYfCiFTojohGZ7R29XabNqUm/EdFJ5BHvoeIt1BnbseUR9m376fVB72XUQbyts322XcEx0wXgafWN/FX7KeYN0XnAHc0x5D33tff97kXgydbpykXAFcuF3lnwdfid95nrad8h0uHRwd595GnrKePF2aXbreb2AuoZ4iaKHEYHeeKR1jHYddthyim7kbK9uC3JBddF1B3OjbyNvZXOneKB6qHmoeDB5zXnXeb15mnn/ef55iHh6d614DHlmdSBulGcOa1Z0cXtGfy1//3rRdF5wNnBacwd23XfgexGAZIEofrV263DscJlzYHXmdDVzMHNseCN/SoIIgpx/FX1yfd9/BYFJfyR7mnaAdE54GoHnh/CInYNdec5wq2/wcj14oX5QggmBjX8ng7mG+YX1fxF0p2n9bgN4jHt+eVx1hHSReGp9Y3/+fdd5n3SocsR0qncJesZ6UnudfbCB2IVDiIKHtIPhgBqBH4KMgbJ9tXc0dPl2Fnwifk57H3VhcpR02XSzcVZwEHM/dfd1EXeFeRd8CH4tf7x+U31hfOJ713tbe2l4nHOwcqB1AHkQfTqBv4MRgy1/LXv/eZh7fX7GfjB7znfyeFV6yXkfeSR62nxJfpZ90XuNeQB4BXecdS91qHaOeBN5RncTddV0anYbed16Wns9fGt8BHt5eu57bn7ef/1+4HxPfFp+yIDCgUqBV39OfM14hnT8b9htO3E5drp4tXeBcwdvH24Pb0VuA2w+avVpdmpNbX5ygXmGgEKEm4P1fl54WnV4dwN7Vn0CfUl6FnaOccduuHA4dvd7AH+BfUh6bXmkeaN4BXdAdfxydm88axZqNm1Pch93h3oFfJp7+3nSd/V2kXbgc7xwi3D6ckR1uXWydSJ3WHrfff+AdoRahvCFKIN3faJ3Snb7d2p4CHi6ePV5P3qvevh95oDQgEF+QHmKdRJ4w32ygEd+yHeXco9zk3ece+x+GIF1gQ2AGn3ZeZ543Hp8fyKC3YKWgkuAC3zIdoBz6XI1dA93xnnuex5+K390f/1/dX7PeQ51pXNcdCd2Enkte5V5G3OYatlnuW1MdVt6vXtOeiN5pnp8exF4knHkbX5vLW+Ba1FrF25AcOhxMXTGdsJ3q3VacVhw6XQie0GAA4IbgMR73XRnbKRlIGVHaNpps2rMa0JwUHgWf52CLILrfbR4xXY6eAB7FHyFeXZ1sXQ9ekCCfoZphXiAe3p4dsp0bnUIeCp72X67gguFP4UFhHGC4YFugXt/eHzIeDd3JHvOgNSD0IIvfjV6MX2Xg9GGD4WJfkR5VnzpgZmESIQsgoGAOYGYglODgIQ1he2DNoLegAJ/m3yFe8d86H15fR18dXooemZ7Cn2dfUl8rHmleHl5Z3cncmhtqG31cpp3CHm/eP55L33Mf+yCcYVfhGV/anhJc75xxHPMeBZ90n3herJ2YHWqdrp2EnQDcSVwcXJHdlV4s3accSxt7G+1dl96knpRefJ3b3a9dSF5fn2ffp97O3YNdHt4yH19f7d91nrddtBwE2kZZRRtsnebfQF+yHradpx09napehN9dn8hgW2AWnzQdJVtu2xJb8RxynFYb/VwYXafebR5r3iZd7R1fnMYcQhunWruZddkJGqbb8VzunVpdLBxJ3BUcexzLXU0dExzMXRfeKR8UHyEdgpsjGKwYeBlBmlIaM1nDWwMcp13IHuneyZ6yXdadF9wcWyYasNucXUBefF3JHO+bh9ymXike/574noXeLRzFm64Z9djLmcebg505HrggwKLeo15i8mG2YJVgKR8EngmdoF35HfDc2lsf26ud0B9o32febF103Z8eRF5H3U2cORusHAzdE16RICVg7eCyHxedDRvw23WbZlwjXQ1d/9253S+d3mBwonfi5uH+n6ld9R0anOPcEJq72MQYINf5Wb0cul7635NffR5t3YVdPtxcXAccG9xoHS5dth2mHY4eI59GYI0gsZ+inlYdM5wIW+Hb3lyYnYOeop8cX2tfRd9Vnyje1l6M3c8cB9mIWNxbbh4in7kfe93T25nZdtj3WfrbZJzGnjae159eHsfdxZzrnFGcmVy8HHncW1z8HcJfQx/b3yFdn1xb3B4ctR2v3yLgdqCrH+qeOpw5Ww2a9hqbW9bd/N8fX7YfE95+3W7c61yjnMDdVp25HYDdtBzYXLrc+R2+Hind+JyvG3IbU9yOHU6dZt1NHgle0587npWd9Zyn3DUcDBx+XA8cHdwD3IBc0RzLXNyc211mHcFedV6833BgPeB/IBUfuN7inreecx48Xbzdft2KHjqdxZ2TnSYdBR1q3RGdbt2f3fedzR4bHg5d/F0PXSrdIZziG/jaYpnsGrPcLl2R3v9fZt9Gnkrc65xAnQudZtyxG1Qaixqwm7BdBV4eXjudWByq3JbdlJ6nnwXfD96KnpMfTuBr4IlgPN4EHA/bbhzln0+hBaGyYOkfat0m21fbBBuYG/Hctd40H6ygVqANX08e/J6IHy7fCV6nnV0dH9293XccYRvi3O5eJZ72XqydQluxGpnbttxUHOVdll7vH5Sf897R3X2cTZ093d2e+5+eYJahD6DC4DVfcN+VIDwfnR6KXe9ebt+JoHufxN7/HTRcftwXW80blBvC3Tletl/CIIqgdh9W3oJePB1T3U0eH98dn6SfGl4gnUBdJFz5HbyfDqB+YEigMZ9sXunejp7q3vdeqR40XWyc0ByTm6RaDZltmj7cD95lH88ghqBVnyPdIttGmqRbK9zy3goeh15nHascjptR2odb2l2BXuAfDJ8hXsfezp7knmddCpwoHFBdfZ1d3RHckFx+nDYbzBvlnAacvByPXXpeD16ynfWcStrDmu1bnNw/nAxcsl0M3iOenh7bXybfUJ9oHrfdhB0qnPYdE51OXVPdqB3XXfTcmJpPWIkY69pI3H0dcB3fHecd2N513o+ehx2GG4IaIdprW7tc3h2k3Vhc0FxDHIhdul4wniBdUNvpWlyaNppC2w/baVsY26sdvt+x4JCgSZ7xXTlc2l2WXg3eZF59XnfevR7MHzgepR5OXrVe6l99n4Ffkx6qnQ/cGhyvXYVd9NzzW/pbBdsJG8hczt17XR9cwlzrXP6cwl0CnVWdk52R3VcdaJ3hXtZfal74Xkse5F+2IBEgHF9UHkTdXtzhHVReMh5A3p+eQF5mHjpd09223MpdDx4MXwcf79/NX2Tefx4y3tXfkN+dnxdfKZ94H1pfB965HhweLt3Rnb0czhxVm64am1qIW9gcwF1g3Qcc/ByGHXceFF8rX6Yfoh7IXZvcU9wum/Xbj9ucWxZaeZm+WbEaidwnXT4d8F6Q33Bfm5/GX+XfUN9zn0cfKN4bHZidS1zfW30YpdZWVixWuxhkW7UeId9gX04exd5yHa1cytxdnFec350PHRwc1F06HWCdjR1I3HXakBlFGVbaHtu23Uie1B9enyzehx7VX3afSR7SHcWdAh0UHdpegJ8DHucd+J0nHeofXqBFoEXfr57Xnz2fLN65HbEc8JzNXZFeVB783v8fOZ+yn97fjh7TnZRcIprL2pKajRoX2SSZeNsyXLddI51o3ZyeCp5q3ixeK15CXzTfnWAoIBjf019PXoed6l20XgUe597TXtpfAp/zYAMgO580XiHdVRyzW59bOtqdWrhbNdwf3MQdOdztXPwcmlyxnO+dRF3IXdNdXJx+G3EbfVuunCycw539XrmfY5/SoBYgPOAWYKbgp9/uHr4diV05m81ayVvI3umhHGIWIZhfzl30nJyc0x233fdeFN6h3z5fhOAH38ufWx6nHbJc4Jz6HS6dXl16nW7d4952XpCfOl9FX9Ifmd6Q3XjcdNwHXFZc3Z3HnlUdwx4wXyGf319xXZLbuFrD2/SccdyQXHdbhNtGGxrbi5zcXeGeXx5+XnkfEB/h34Ye3922HLOcLZxbXdwfs+B6H+geapx9m6ec7d5YH6FgIGAZH/PfJZ3PnQid3B6yXlKdS5wnW7lcVF2AnmIefx1RW+CbJtv6nReei9+MIB1f/R8/HtcfeV9V327fat9AXwfeRl4dHdKdENvtW3xcZx3uXtmfCR68Xe7eJp6Gntfe1B6e3b5cu1yEnQldAxzJXHIcNBxq3NAeTuAk4Whh9eFYIEifZN6JXejcpZuS2vGawBvVnFmc2h3q31Ig+WEBYJDfbh6GnsXfNt9sX/Ufw19iHpOfeqB0YNKgrB+6XymfpSA8n9qfBJ4M3dbfE2DuYYZhq2D7oEVgS5+Hng7dHl1HXiRer1+KIQOh06G74Ffeo9yC2+fcJlzNnSkcoNw+m7Obx10UnhUeJ5y82s9bJhyLHl7fj6COYIFfhp3HXK+dJx8noI4hP6B8n0de853fnCPaLdlC2kQcEF3r3xEf6B+V3vBdoRzXXMYdVF2anUUc+5wJ3HcdM96t4CLg5mCg37deAZ103JzcR5yinYde+h8l3xpfBB9bHy7eIRyFm8WcEBxlHCtbSVpZ2ZPaVxyGn61hlOJKIZlfpZ1dXL6c4h1FXW4c3B0H3bFd595f3s/fAl6knXWcmxytnQ+eVV8wnygeqJ3DncPecV6xXrieKt00G7RavBrznDNdSB5+3r+fFp/noF4gyWEZoM0gZB+jXzXeoV4YHWLdEh2dniKej97PXpBeCR3qnhDeyV8MHxkfKJ7vXmdeOV5xn7xhJqHBIV1fqN3hnRZdK5ySW0naa1xdH2/gwGEjn4idUJuB3IPeRF8NnrSdKt1ioLSjQySSY+whiV+t3wrfDB6cHlTeop7uX+JhySNY44Ji3+DKHpGc5Bw7W9ebqhq1Gx6eZ2GB47oji+K14FBejx22nTjc4dygXE/dNl8q4REiGeHbII7e3J12nMrdpN64H0sfcB5/3bcdZpy5WmcXkpb3WFoZ3FqHm8hdNp2sXhie3F9YH6Zfmt+OH8bgFh+rHnFdNt1FHtfffN7kXkFeZ96YHsVel94M3jWeKh3z3VResCC/oZYhP95QWvaZ51vUXW5diV1n3PKczR4FIFhiCOLC4mKghF8N3sJfXl9SH35ffR9cHvceWF+CoUOiF+Fy330dLVt0GqRbQdyvXYpe39+kIPliVKNQoyxhVl6oXHMcJ5zmHakeHB6Fn0afyR/rX+BgaWCZYJGga5+13k4djl4NnxSfjp+X3xke/B8lH4dfkF6+3Owbp1rn2lsaRduTHbme0h9MX3mfpeBsYK4gEV8wneidPVy4nJicoht4GN0YcZsnXp5hMaIaIdcgMZzsGTsWFZX+VvAYihqOnCddKN3YHjVdetwPWyGab1rTnJzd3V40HW3cIBrKm2qc315aHy9e3V5IngTeB54JXfQdFNzwXPsdTN6AH4Bf/Z7lnVfcbxxY3OrdVB5z3ykfTJ7vXgueft7XH6Ofa95tXQ4cb9uEmyva3pupXIYdTt26XjyfOZ+Nn1beVt1nnJqb/9rhGt9cCF4p3yNfG5633g7d0h0vnB0ca94vICchfeFkII/fsV7d3v4fSyBNII/gER7BnbscqBw7W7Vbr1v5G87cHVz9XfEepF7GnvXeSh4XHe0d7R5nXuEe7t50na/ckFtA2rqbg12dXmaeLN02XARbsxrc2uUamhrM3GQeIZ9ZX74e3J4i3UpdKV0pnWNdEtw5Gh1X6pfRmmBcBpy5nC6cYB1gniCee56cX1ufzp//XyFevZ3QnQjcC1tAm6DctB2U3gqdyZ1rnVLekt/JoHqfmB6m3VwcMZqu2ZqZRlmcGi0aoZtdnNledV7n3rfeN55/XvIfvSA+YCIfxd/MIDOf0x8kHepdRJ2+XVDc3NvZW/kc6p4wHpdehJ47HSKc0B1vHeNeHR31XbpdkJ2iXXTdERz5HJQdd92UXU6cEpoj2UzbBF1p3ruehp3FHLYbudsYmuma05tZm8pcWZzG3Yted97+3t7eKBw9mQNXIZfv2mDcFFz+HRAdu117XPZcSNw6m5dbpJvPHHbb5prk2opdE6BUYp2jWmLZYSoeLduRm/jdJR6Nn5mf4t/Z4CggY2AZXybdf5somo2dIp/1IX8hT+A9nVJamFkumhjb2ZzY3UYds91lHSjcZJu0W3cb+N2KIMLjmCT65E3ifB663ANcjh2EXltedd3WHYbdwd323VCeOZ8yn9qgvyKl5RpmPGUeokud6psaG+FcZdwXW55bdpu9XD4clx2gnkXegp4g3uxh5uR9ZQakSmGoHgYc9NzHnOBcPptF220be9sTGmUZOFgeV+xYEtxYYRmj16Sho4xhpx+tnrAeEl5oHuNfDV6knZedZZ1DnYkdll0uXMye4yHbJDvktyOg4RBd9lub2yYa19pYGYtaE9tj2+AbkhrwGgGbqF6Fofbj2CTsZAOh4J2kmfPZiNs3HCrc2F1O3bddU1zqm/yb4t0CHrXfAR9jXyRexV42XEcbTRxSnknfq5+0HsXdwdzmnBdcGJyhHetfp+Epoedh6+FAoPNfqd55Hn3f/SECYV6f1x3xHVee3GBiIU2h7mG8IUOhaKDEYLef1J94H6DhfSKfItFhuJ8GHfCdnV2fXjlgCCJjos7iOSBN32ufXOAMIS0i1yTRZackpGImnwYdoRzg3U8fxmKm4+YjWqE/XdZcBFv1nBkd6iAsIa/h5+EIH82e/t5k3rVfbmDuojoiLWCfnpHeGl6vXuvfL187ns0e+F55nYxdCV0DXTAc3N2l3wBglmDk4CKeo10C3Sqdxp82n+Igbx/HHozcuBrIGl3ah9vGnQFeN16sH1HgBuBS39we/Z2enJubpJse23Eb7ZxH3HsbnFxwXiSfw+Ev4U/hTeDo36Pd1pw2WpIaqttX3CgcrZ0rHVgdTJ0pHKRcSFwmGz2Z3ZlsGZeaX9q02heZshlTGX5ZNFpFHNLe6B/a3+ye+t2d3L4bytzlXkUfmx/LX40e3J3tXNFcE9ux26McHly/HRzefB9on+0fVh4bHAfaSdnQWvKcZp3FHsSfCp7ZniIdJhwqWyTajBt13F/de9313lrepx5/XZlc/p0n3oHfqt9Snvqebt4/HXydB95UX9hg5GDOn8gd0VvMm0IcCF0k3iYeuh3iHGqbN5r4ms7bid1zHz/gHSAXHxNd9lxkm11byV29Xu5fTB7V3YycuNx1XOOdnp6nnzQexl5B3WzcMFstWqhawdyMHsFggGEkIBJeWxwaGkBadFsWHV7gL6JgY47jcuG3n27eIV3UXVXcztzMXVgeqmAh4NBgad8inyff3WAmX7VfGd+GYQWijSNyYzyiNeBqXpgd3F3B3jLd594dXz6f6Z/tnwjej95s3mUeHB1gnN3daN6v3+rgj+CH35ud9ZwzGwdbOJuLXKedRJ6Zn4OgmmEaYTygdp9ynmMd/N1hHXodqF3wHaidft0C3S4c511KngTeRB3w3SPdbF2C3a5cyBxv25bbahs2GnmZl1qsXDRdLR1u3L1byhww3Ldd45+ZYOahFSCQn3sd0l0+XAIcDl0pnkafV99tXnldEt1c3i6ef53vnRvco5y7XRVedR9aX5JeaNxP3CrdSx6JnuSeZZ43HnKevx4o3M6bQpsmW72b4lvo3F5dXN3znftd9V37Ha3dg94aHu6fsN/U35veyJ5rHgzeKZ54H5lg/ODEIGHfDJ66Hr/epN6T3t4fSyBFoZLip+Li4gfgL90Om6TcNF12XibfkGLQpbJmiyYqI2vestro3E9eqh+0YMsleKlfq46r1eoIplRg3l1sXQldXh6/pOmrKS6ab8HvASww5kJfvRwCmp7bMWDnKRBucnCgsO9u0WqFpC6fQV7tXrZfauYaLK6wJXFGsLMtQWf34P6er56gn4vizSjW7Urvp2+kLYApJSFzHAXckpzkXfOh7+bNahSrGaofJuOhsZ5BHyPfHF56HTPet+Hu49WkaGNxobsgTJ/NXvSdVlzqnZTfPF/V3/CewR4+nVfdgp4dXjNdyF4tnjreb56Znn6dm53jnqAe9F5B3fnc/twe3D2cfJyPnJ0b8tsHm6bcgN42nvPfLN6cHV6bmtp+Wk0b45zP3XRdvh4BnpxeL10YG+5aVBorWvtbsdutWufZnFhF18mYgtonmy4bt9ugWxeaAlnZ2lcapdo2WZNZpBmsWtydLd7jn2weABv9Wdxadxto3HYdPJ3M3quer54h3RLbm9ot2kFcV12Z3fKdAZylXCYbSFpumk7cTZ3/nf9dCtwqms0abtpYm0wceVyjHIIcoZyknSvd6B6RHzWey16n3gdeJx7OIa6kDyVeJLRhw52dGhHaLJpoGgFaLRru3Hkdct2W3W2c75xKW5daZtiGmOqgPqZ56eTrOWogZzchntw/mxWcEB0z3dYe9Z+vIBEgYWAWn4IfNV69Hkvdwd3H5CsqDi2dLpBtvWopJHneYl0s3NGc3ByRnJodCh3t3jMeZ97JX5qgOqAGoAmgXWW5axQuY68JLcRqGWOWHiKeeZ7jnqNd2N3Anv0fjmA6n6YfOx7zH1Uf7l99X3rlYSrhracuCyyPKI8ill6CncIdBFzLXWTebt8ln2jfHF6DXn3d+50+W+EbX56T5ZuqnC0qLVHrnGdZoRccWVtzW3/cfp2bXn+eIh21XL6b7ZzWnuVfxR+5nb8diyO36CIqYapEaG8j7l6onOndh15NHiVc4VwqnEpcuRvPWzRawJwIHSJdj14aX3siu6XWJ5SnaCUsYPAcvdwuHPAdWB28nRAcgBu0mcCZMNl+mnrbCJt3Gw2b1N4kYVJjmKQzYxrhSd+rXude716jXmqeHZ4gXgyeFB20HK2brNqUGi/aYptNnFbdpV+X4b6iYyIEIO5e4Z2bHSzdBR26HTIcOBwm3axe15+CX3Ud8J0jHX4dVp1F3P5b9NuXm4tbm5w1HOYdW10snEjcfdyJXXXdi14LnmdeZF4lXTZbmBsGnDed7x+q4Iqg+yBHIGUf497PXXdbeZl1V7QW3BdwGDhZH5ptmxFbFNqomotbERuIHKYdkR6xnrbdo1xNnCyc1B2uXTRcAdubmygbM1sk2qeZ1FmcGgFbc1vIm88bEdq0Gu0cEd05XUbdk50zXEocP5vgXF8c6BzOXC0aiFlzGLMZp1upnTgdtZ2FHjMfFCBS4N+gnV+BXfBbT1kiV/sY25pYG2icWR1V3g+eq56/nlRd/9yBW5dauNsQ3HeckZyfHPzeI19636bfsF9d3zDfO19bX5RfjB+aX7WfgJ/xn6Pfsh+zX1oe155LnhWd4F1I3EdbLZpPG0wdEV5fHqGd5NxnWznbExxsnUHeEN4mnUDcupxKHZFfKSADYEZfTh24XHadHF4IXiWdOFx6XI9dtV4t3hkdW9vd2zrbTJv2W7EbvhzJXy6gcqCWoDzfDp5d3SKcCdxWHPuckBwbW5DbjVsOGgKautwH3j+e1V7sXcZc8RuzmvVbAxuv2t3aYdrQ2++cO9wc3NoeFB8OH5ofjd9IXudeZp5dnmKd9d0z3LFcIxv+XA5dJJ2RnZCc5xvKG6bb1BzL3cqeXR4lnTrcMRxxHTBdr924XXKdJlwx2qwaJ9pYmtIbAltiW9icU5y2XPJdi1503h6dZ5wxG9TdIx5FXzSe2F6OXi7dUR0uHPtcolx6G9UcCB013dHeIZ3rnnUfFt+N30vesx4J3kzeB90imz2aF5zJH8ehNqC6Hzzc6ZrxGRqX3NgNWkhcl92cXbPc7dx8XAZcWNxeHEMc+V14HgYeoZ3ZXDgZbtdK10oYI9i+GY/bc5wg29UaV9olHJCe+1923s7d9B0WnbHdrV013PBdmt6dXsUeTR0B3Hocc1y9HDlbnRyMnnrfDp8Hniac+J0+3qdf/N/93yjedV2c3T6ceVvWXAxcn1wJmtWayxyRnioe1Z9Y30leddvMWR3Xa1iA2+reUJ/Ln+7efJxYG5acW94YX9NghZ/THdsbYNkMGSIbo15EX+vful5nXNQcQ91l3jneI94VXkwek96mnihdmJ4TXtzfPp7VXnLdQl0QnVgd79373VOcUZrnWU7YoFoyHSdfoqFj4glhm5+6nQUb8JujXDScblyN3SBdvB4N3n6dlR0W3MTdL51vHYxdRZy122aaA1mUGfNattvG3RNdp12M3SJb0Ns/Wy6b2tzfHaQeH95aXlHeJR2DXeQeDJ4yXXXdFh3S3kIeFt0onDrbnpwsHUQe8x8OHsFet16zHsIfMJ7inu9e8l73n04gr6ECYMtfXF3kXfYedh5bncRdT52qnqrfW990Xo8eEV44ng1d7dy1W1oa/pqX2wzb91xeHRCdh52IXX8cy9yY3D9bx1yj3aiesl63HXDbW9lOGRIaulv2nR2eO54zHV9cL9tKnEod4B7ln35fMJ4+nLNbzJwJXI+c8lz/XPcc1RzzXDabURu6nHLdZp3pHVvcaJwXHKfcqtxvnL9dEZ2G3fCeP9693rbd1Z0enO5dN500HQqdtp31XiaeGd3YncyeWR783xhfAt5F3R+cl10V3X2dZ535Hg7eNh0snDjbwpzU3cUelJ7lXpKd0Zyy23FbpJ0DXmnemF6w3m4ejt8Snv7eAB4H3n7evh8CH8mgHh/k32Ne0h5xnaqdB505HRmd8p5tXnadgZ0yHLWcRhxIXDib21xWHPBdOh0N3Rtc650NnjNewF+qn4NgLWBNYF2fYd4wnLbbOlqE2zwbrdw6G8LbmJs9mgjZQVr4XbcfjaBJYA0fn58mXqXef94DHfQdHVyFG+XaoxlDmVibC119numf+iAyoExg/+CJn91d/Fu/WhGZcVhfV8RY5VqGXBtcTFvkWt1alVrqGvVayRtwW0MbSttlG1YbRBuRnD6cUlxTm5Fajxk1VvLWK1cBWJcZ55vBHngfnl/U3tSdVx073YydwB1j3Mpdmd6zXo7dKZnu1peWCBglm1QfI6GqoqniJqAh3RRbtdw/HNPeb2BaYg9iniGwnxAb4tnDGq+ccN7DoVUinmKUIUUfC91uXOddRV6u4DxhjaJQYYPfuBznnF6d9V99IPdiRiO7Y4Ci2iCAXl/cqRv03LZfPyG64zDjSqJnH/xdW5yF3RfeK9+lIWuidyIoIMGfC10oGyUaVhtb3bVfc1/0nyldVlrmGE6YKVphnXKf/SGi4nchz+DSnzbcxluvm7lclp2dHgweDp1A3KacB1xyW8HbZlu9nP5dxl4e3SPb35vyXXze19/S3+5fOx4FnRxb/9t5m+8c/93E3rleG51b3IMcv1yKnOddAR48HmgeMd1EHWgdjR3sHQWcfRvS3Hdc7F1WXbvdYp0tnHrbfxus3UKfAV/m30weBxx3GwZbn5wQ2+waBFlVmwgdK53jncVdu90uXXIeOl62HlPdtFzDHWPd6h5Lntjezt7zHz6gHOFT4dxhS+ALnpleCV6o3tkfiqDXIe7iEyGmoEYfTl5PnWUccR0h31Mg3aDyn2nc7lsvW3IbulsFm+ceHKCkIfYhj+BhXoAdjl003jygy+Nt4/Yi2GEo34vfbl9hH4gf0OA/oAwgGl+bn63gduEKIVggq5/HYA8gWh/CnhDa1FcfU79VAtl3XDleFJ89no9dSdvB2+CcqR0ZHQLdZ53sXj9dXlvs2s4bgByNXRWdVx3a3iSdehuqWgRaMRruG8LcRtvxm0rbyxwCHA2cJdwQHLodCl3T3nFeuh7Yn8XgwCDZH4lePN1xndgea55XHkweud9oYKKhGeCtH0AeCpyc2ymZ75ow25oeBuClIdThx+B8HaOcOtvdm+5bnNwJHa+ewB/IIBvfXl2tW/Mbdttomz7aZtpK3B/eI19xH5wfcZ6i3anb4xnfmOMY6VlDWh3aWVqM2nhZBlgx17zYylt/XVDeil4wm9XYC5PWE6cVihcT142YyFtPnfHflSCk4J4gcF+zHiFcOVqqWn7aJlnnmjvbVF0QncpdrFzmnOXdIdzy3Bmbt9sSmw+bfxtTm0WbORsFG5+bz9zZ3khfpB+qH2Cfqh/+H7Se915D3tle/F5sHe9dWJ2/ncJd9x0KnT2dBJ3lnkAe4Z7mnvLeuB4snZtcwFurGrDcGZ7j4JHhP+Afnp7d8N5WHtYeVh0e3ERc7V3fHsme9R2WHDxa0ltDnHFc/h0nHWPdV51X3QEcq1v8GybaaRo4WplbPZqZmlCasBqD2hXYz9eRVwLXvBjMWyBcnl1ZHXtc0VzLHNPcptwCG4GaWhiVWLGbNp3HX23e1R1jW0yaVRrN3FNdZR2B3mvfH5+IH6bfDF7mXlddm5zhHSRdyd5S3dEdJJzqXTZdtl3z3Y3dCZxfnF/cmRySnX7eDN6D3oUegZ75Xuweux3LHPRavhhpGN2aqtxx3kigEmD7IKUfiZ2JG3kahhvunL6ctZvOGzEbKBvdXBlbw9w33MqeTx9en7yfdR82Hvte/p+FYNJhbyDtn3TdPNsJGmEaMBmnWP6ZsRv8XX6dkZz52xIaH9ps25CdEZ4a3rpeRx3fnSmcSVtX2a8YgNoC3EzeAR7X3gvcjRvanKDdpl353UEdJxyXHPLdbl3B3g+dtNygm8IbeBrnWx4b/Jz3Hf4eFl5R3vbfheBoH9gejtyUGkGZVVqinRQfc6B5IERfyl7VXhEd9Z4aHtseyV5DHYJcnduH2w3a19tXXTxesh9yX32e1B4jHOUcfdzbneUeah5FHmVd/ZzA28oazhsUnEkdUV203WgdW93UHoWe5N4SXPaagBjQGRHaTVrvmnGZdBgQWAzZDVnhGhbaG5nImczaEhp1Wh9aAlq2m35caR0NnbxdcJ0RHPpcg50OXaOeBl5PXd3dDVzrnWPebV7uHsaemh25nHhb7pwlXEVcnlzRHVfdepzT3Tjdex15nU1eJl8Hn+9fN13kHUGdrJ10XNmcmZyOXLUcINuUmvCZ1VmX2dQaUBq2mpJatZnZ2aqZeFk9mqEdtiA/oXAhJN9z3SNce5z0nb+dmN1QHMncXNvfW0BbntxtXQzdgd3k3cQeSZ7j3sOevJ2gnOpcc5xZXI7cTxtw2nDagJupnA4c7B2snl/enB5pHYadJJyOnLHdLp3f3jVdiF02nMyd0l5RnbAbyRu9nITeCp6GXlidnBzK3Ibchlxf26nbX5wanPCck9uHmnKZzdoSWeGZ/BpWG3vbwRv3GofZxtnM2r2bZlxXXUGeE53uHTbdCt4n3oqelh4NHdleOJ6RnvheWN5mnrge8p7EXtbe/d8qX0Be3d0NWyFZbNjWmb8asZv03L6ct5vQW34b5Z1H3rze+t7WnufeUd1bG4haR9ppWoNbll1en1Qg2+GUIbHgiZ9m3azcDJuW3AsdaJ4UHhUdXVyBXI8cwVz2HAEcCNxFHTQdRd0m3D2bnlxLnZ2e4WAV4NDg4V/eXjicAJsfm2McqJ1U3WLc/NzwnZ1eAJ46nX4cE5ptmREakN0Z3oxewd42XKibdFpZGgQaaJtv3M9dl50C3EYcKhwLHEHcmVyAXGwb3hvYW8NcTB0w3bSdl5zDXC/cbB1OXeRdfRxsG9UcC1wPW/1cVt4mn21fjt7e3TBbi9tE26qbzJxhHLsdC13Tnc0eBt80n9cgHx9Y3mIeJd7DH84gfKApn7Sfe1+036yfCZ6hnd6dXZzCXBBa49lFmPkZQ1sbnGTcT9samRIZA9vR3qhf+d9THYbbRpsh3LJeM57xHkvdLxwrHFad6d9qoAzgO1893jLeL57fH4Bf7t76HRvbehpA2tCbXdtDmyxaW1n+Ga8Z0Fqom2scVx383zHf3d+O3nlcoNxiXMsdEpyWnGTdCp59no0eYJ1M3Rfdsd4GnrcfKx/0X9wfRV5hXMbby9sDmoJai9t1HMbeul8lnzlfAh/SID3fQd4W3LmbkZulnBbdFF33neXdqx04HA5bGBrFXB6d7B81nw7eCVxrmmMZkhrU3NSegp+zH4kfQ56fXV9b49sv20tcP5xMHOIcjFvt2ijYlxj/WiZbMVrq2ieafBuYnJKco5xeHPAdYx0oXABbv9v93W4e/F9OnsGdAFrDWS/YUZi4mVebhV2g3hJdvVyonFpcjpzMnOYc0J0z3PqcaBwlm8+bsxt6W8tcjNyDnFlcNJvs25+bEdreWzLbQ9tfGwnbdNvv3OTdtF37nbadA5y3G0jae1i215uYfBh/l72XpNmEHAodV9173ILcB9u5W3MbFZr4Wrua/1uv3Lic1RxFmzsZSFip2KMZRdnk2d6aats/3COdNh2x3ardBFyinEWcYlvnG2RbAFvQ3SAd3t2onHwa7trHnDecyt0DXNfck5y/HAkbulr4mwEb05yx3QYdkl2nHdJei18aHxxeit333U5ddNzF3Olc1F1e3bCdSZ0f3GLbAdpk2jGbh96voK2hS+DqnsjcONjSluvWiBhIWdXa7hvlnM0dvp2C3a9cyNw9WxmbyR2/XvJfiN/PX/Afp18BXkVdANwE3FYd6N6i3iUcyZxpnP8dkF4q3dCdtx073MYdXt563xnfSV7p3d2drV3MXnAej17WnrRd/BwkGeZZF9o0m6gdLt3AnnqeB94zXb/dBhyFm9Qb4VyO3QZclRvFW/PcZt0snRGdLZze3OwdId1wnS7cgNuIGbnZFBrbXHIdJR0YHLRcx5293Sjb+loSGSFYs9g9VtLV6xZLWFtZ4pqB2xPa/JoIWRvYdNkl2hWaSRnpmRJZG9jN2N2ZvpsM3LJdOJ0hXShdTB3mXcLeEZ62HuGe5N7znwlfXV6qHRGbWNoe2jjaQpuZnJQdid4rnYDcz1x4XHycZdvjGoLZghoaHBLePt7xHvQeiF70HsTfKt62nbfc650kXcoeN105m5FaTZk210nW6RfVGUXZx9k/V/GYPxkjGhlawZv13Elc/tzu3UzeHx5ZHmMeLx2iHR/cxxyZXGwcZ9xInIlcThtcGbhYEBh1WYIa6FqYWbSYsBkDWrYbuxx/HSBd+94tXl4eZ53eXR1cO5tYG+fc814vXqXeDx0lG4hbAZwa3a5ekV813yxfeV+f34xe4B1RHCPb+9yVnZsdg104m9obGRqnWp5bN9uTXEuc/Z1gHhXejJ8vnwwekp0aW5WcBl43nzSfLN6DHmQds9wEWfxXYRb8GCsaaFw6nLxcONvinApchN0/Xb3eTF7xnk8dvRxbm2yZxliZV0aXpZkE2qXbHFuY3ALcfNwgXAMcA9wmG9hcBp0Q3jxerB9yH/nf1d8m3d+dWh2i3drdyR2AHVddLV1DHibeYt5eXlGelR6kXgQdUdxKHB5cQdyLXFzcONxyXMtclJus2s/al1o8mYyZX9kPGdvbORxbXXpdQZ0FnKdc3V4yXspe0d2rXBQcE5xFW9obXFulnCyciJ0D3WfdUx1SnVXdYZzxG75a+dt7XGIdWp3xXhhet97PHuKd05xc2qrZcBkPWQ7Y2NmqWzMcK5wA23NamhwYHrVgAmCRX7odIxlllcNWuNgx2TSZtVnr2jFaiRubHJ8dVB1ZXG3bP5qL2yibc9vlnSWedx7RXvsePp1h3R6c5JvhGi/YuhkCmyPcdV0H3agc1Fu+Wuwb/pybHJSb7lsSGwYbJNpWWcBaKptjnSDeNx5K3mtdkVxMmh1YQJjXmeVahFuJ3KVdct2nHTwb1drkmmYaWJrN3Hzdg155Hd/ddpyGHGjcRNyqHGRcGRvcG9rcIlxK3Fnb6xuc3GmdEx143SLdcR2h3bKc7twJnEyclFx3W04alBqiW0GcexzL3Q0cgt0C3mGfCh81XdgcZRqsGZtZ2lqT21bbsttqWymbC5tyG6WcKRxpXMaeHh8h37ofIZ3a3BCbEJsV2xxaudokmjwZ5tpXm4WcrxyzHB8b3xwV3PLdk545HaHc8ZxEnMhdat1K3ZSeEZ6W3pQeUt64H21fx595HcLc0JuwWgxZxpnRWayaHlspm5fbMpnomQZY9Bgj18JYfRkBGtccDFyf3D+bAdrw2vQbwR1MXhceJd2JXXRdPd0l3VHddNxcG6ob2NydXLrbRtl5V1kX3tlvmvJcFJzVXK9beZohWZDZRRjX2DWXwZlzWs3b39tO2cZYrBlsG7BdPd3HHqBe4N7mHjPc+Vx5XJAc2RzEHeifCl/Tn1cd9NwQG3zaoBqj27wcpR1v3Weckhv02zraUBoO2w1dVV8an+lfjt5028sZwpnT2qkaupspnHjd257+nl6c+dteG9ycvxyvnJUcgVzznKRcC5sfmS1Wwdd52WKbdNxj3NfcxtydnBQb25vxm3eanJrI3CYdD92D3Vqc3dySHGWcFxxt3WNesp9sYCzg+uEUoJeey9yqGrhaJJq3mx6bmNvrG8GccxzyXUTdVpxEW6FbfZtF22raUVlWGgwbt9xmXNucZBrP2b5ZydtQm+BbmxtXmoyaSBs/W3ubT9tkmxTarxp2W1+cz13pneidTlyom3iaL5oNGv2a4tpRWNbXc1mnnhYhYSKh4jAfwxxrmRKYllkJWZgaAVrH2qkZdxjjWdYampqym5FelSFyYphiY6BL3bfa69hVlfRViVilG1Fddx37HSobttpJWtGc6uC8Y7ukxyRPIYfdTxrMGw8bGFpF2YaZRxpfW5pcr1zqHJ+cpp6eIltlHKYKpUBi/l84HL4bOJp/2oQa1FpcGpTcN51zneMdYZw3nVZhvKRHJZKk0+Jq3nHbjdtVG2ybTRvN3KIdtR5fXpZeNF0KXKacox5HoKShkWFDn8eer55Q3jyc5lvnW4pcKxxj3L+crJz3HOac3B1HXy7gQGCIXzMc+1td2pfaBFq4m4BcvBxjnAccFhxSHS8dcZzNHL7coNzzHMIdIFx8WwGaBBiQGEaZYJmKGUBY+pjtWiBbWNwCnEIczB4gnztfhZ/w3tncxhndF+cYwZsHXRoecV7l3ywfNR7XnnPdF5uUWr3aUBp9GVyYoNk120fdgV6/Xn0dz52KHaedZJ0ZXUTd0l4Rngedmtyc3B3cEhvDW1Ja89oSGVDY0FkimXDZexkjWiFbntyKHNDcZhvF27vbE5uh3AJcMJrLmWhY3Ro22pcaYFp7WxRb41uCGvhaHhpkmneaAdocGhva/5uqXEodCx4wHppekV4hHZ2dchzoHBBbLpnXGR4YgBktGeCbK5wz3Kac790V3bddpZ1Q3O/cGBteGkxZoBmrmnSa4VsqWr0Z3Vp0W0/cbBy93J1chlxq21vaIxnKGneatBrTmxvbZVvTnLwc69zcXEebVFoI2PDYFNmv2yAcKdx9HEWc2l0anSycglwHW07adhlC2UwZ/hpfWv8badyWXeAeSN5NXeNdBhxQm7rbIxsa2ubaNBmY2k7bO1tyG+UcbBwdGsKYtNbJVmTVG5R9loXZlhsfm2Wa3lnxWGRXTNe82J8ZxxqPGrUaWRqBGszamtoo2g9aURoYGu8col3y3YtcJZqOGzgbqRuRW/AcEpyjXIzcbVwr3LddgR5GXeFcqBuQGydaGNiJ1yxXSBlKmyPcA1yMnGycBVyCnNLdGJ1SnYsd3p3enWdcUlthGtubXVx3nMadG5yJXCibT5spGrka6NxtXaVd5t07m8fbXxvG3YJfCx+vXv0dIFrCGgtbHpv9G9Gb/RwfnZDfayAyX6Ld3ttvmRHX8JdAWAnYy5o3W/Gd559bYAnfzN6n3NbbPhnOWoSb5hx03GTcZ10QHoZf36BNIK2gt6BwH1YdS1n8Fo/X6JnU24Fcw52t3ZNdZpz3HX/ehN+3X0mewJ2Xm96bBBw/HOoc8Rv3G1Hcfd1K3jbd5B1yHHqbotsiWzqbyRydXQ8eNd60npIeaR4bnvvfLd553NEcKFv9m49boBuhG5Scf92lXsefF53CG+yagRsoG85cudymHWqeKZ8c39Xf6x7xXY0dFd0ZHUWdkV143KObkJnaF8YWVteV2iibTJuZm5vdtaATobOhg2ECn/OeEVxfWkYYkpdzmVAcUh3lHfcch5raWfpabNwbHYAeZV51XhgdlRyPm45bwd1cnrjfR+AFIL5g8KEdYOefyR5A3KMbo1yp3hle+N4zHJpcEpzE3W5cz5v02jHYppg22AIYaZiyWRcZG5hzV+9ZMRttHT5dtNzbWwCZypqd26NcG1xCXNvdQd2kHKEazJkll8dXIRZJVlfXF1liG1vcUNyFnGOb7Rvfm+vbJNpn2uncbB2C3nKeWp3k3HDbSxtxGv+ZqJdWVKsVEpcGl/AXzhjUml0bSVtWGe/XjBf+2n7cRx01XHlbyxylnaseM120nK3bmFtrG+tcfRvUm4hcnZ3pHmYeAd0/Wz/ZCNmTm1TcfFzT3nbgDqEooAEd/5qWWQGZZhouWs4cJx1dnicd99zum95bMlo8mLbYyttFXclfeR+T311eGhxc2pNZCRhF2QZbbh5eYR+iS2IwYHdebZ0s3FcbBpm+WX5cEl+vYXbhiaDoXsSc+puk27HbZJsxm59dV96rHood7xy/W/Na3NlSF/OYrRxuX1DgrZ/EXdRbipv4nQId8FzV23uajFvqnMFdDFwxGtUbABvzm7zbcNusHI9eON5NnY/ccdsVWoKbNBu9HBAc9B3W36XgjaCvnxbdDdw2HCjcs52dnvsfd9843e+cHVsaGx3bd9rSmYsYJ9fDmgmcrB4YnpMd/FyK3Ihcaptpmg8ZHpkWWdMahtsf2xJboNw43CCb4tsaGnTZvRkcGhDb8VykHKGcG9wrXFfcSBwXHDEcaRzQHVEdhd2BHTdcEhtpGsMbmlx9XFicFJtT2yvcK51QHn/egp5XnJzahFp+G/Wdn16PHtpecB22HRdcR9sq2eFZJBjA2XMZlFpOWxebfpqMmgKaSpu53LZdAN1fnQtdCN0K3QodLlzKnRrdRd0GW8oaSloImpQao1nXWWPafBuf3HbcBxvhm5KbqpsrWkdZ4Bm+memaZRqQmvLa6Fs7GxWbEtvrXVlefF3I3HMZGxWmUsBUZphoW2rcmxxUGsLZQ9ke2fDbEBxi3IPcLNr5GqsbQdu22o6Z2doX2tmbPJtS3KGdax0SnE8b/hxRHSccrlt12aUXzZbNldJVDRVVl8ZavdvI3FBcE1x83Igcs5vz20hbcJurnIXd995N3qldypyymi7XxdftGihcSZ2V3lIe2h68nZpcUFsCWjLYKBXo1j9Y+BtjnOpdQV1IXJAbpxrrW+6dtp6u3udeRd2W3ENb4tvDm9paxlk117qYD5ra3WqeUZ3gHG3b9ZynXW4deRzpHIVcqhvgmw8bUxw2nMSdu51X3R0dOF2iXgPd3txxGscbXhxqXTod696j3u+enF4gHOjayNjFl0ZW5xcAl9QYTlo/m93dEZ1wXJkbKli2Vi0V4lhPm0DdeN3sXaXcndttmm7afJsc3Indt504G7eZYBew10BY9Vre3TSeO93fnKaaotli2YmbBRy8XYXeld6CHfTcdhv7XC9cCJwMnFhcZ1uMmhSYClf6mNgZ1Foa2gpaS1pd2fYZLZi3WUpbExww3AxaxpfIlciX1hr53HAcvNuxmgwZBtiFGFDYxtl72RgY89f7VkFWctc1GH+ZbFnTGh6acdqt2zGb5N0UHm5ex97y3i1dfpzKnXgdjJ2inGbae5ioGLGYtxf0VvfW8tiDmpOb6ZyjnN3cTBtk2laandt621sax1pYmv7cCx1QHWIcalrzGaKZutsMnV+ejN7wndLcVZqQmagZd9kj2N+ZgZtr3IddZ10pHAFamZnX2tAb/dujGp0Z9JnDWmIa4tw9XQ6dz12WXLrbuVt53A4deh2GHXBcbhwhXNQdfB06HQfd953PHRXb0lvI3NudAFzO3Wqedx7D3lLcEVlOV0HWhVhkmpKcOVy53P7c0lz9nHFb8dsWmn4Zhtpam5ucX5xdnEycTpvB24LcAdzY3OvcDptfGtDavpps2zbcM1yuHG3bjxssGw9b/dyQXb0djl06265bHtwG3Y2et56dXcVceNpgWgMbnZy7nFzbKJiKGLVbFJ1ZHiYdd9tCWOCVwpUW1fpXrVkZGaZZOdl1G3mdfZ6WXtJd8py3G4Pa95nwmTmYmNl/GwwdYR4hnQ2ajllJWyscqB06XQrdnR2tnPvbb1lNl/jYOZmiGp2a81pbmc3aHNr6m1icNtxjHCIbKxp0GpqbX5uJ25ubVds52tnbuhy+XS/dHJ2V3lRend4m3UQc0lvA2wqajFnNGRHYlRiBWXzZrlmPmXnZOJo22u4aspqZm7Xcw94QXkvdlNwU2wqbKdqrmfQZNliKWVnabBrmmzGa6Fqq2iHZVVi4l9BYdJnoG7IcpNz2HCZbLxo1GYBaelqQGtQbRtvl22caC5k4GXLaVRplmSxYcVipmVYaNFpgGkMaTJtknOqeE95SHYXdPJ01nbbeN12iW5+YnhaOVzJYB5joGPyZGZqc27ub3tvimzeZjBgaFxMXoxmUXBidvd3QHY7cjds22a3Y29iz2Qcakpvh3TZdht3I3WAcRdwj3Mbd5N3nHWsdCN23Xgqebd1XHDBbURxRnaZd0J0kG7ObWhzs3hiebl0IGymaRFxLHgae996eXiMdAtwomqpYtBbcGPycJ16FX/Afp17rHf7c01yBnJbch50LnZ7ds5zDG7oZ/5ocG5Qc3V2LHb5cTlrYWXTZI1mgmWAY9FkiWjlap5tHXGmc4lz9m4AZ1theWF2ZyRuB3FLcFhtF2lgZh5nnGt8cWt1nXbhc2RuW2ghZNVleG0Sdkl7jXt5dqlt/2WxYndkG2j8aixtIm/QcG9yFXVmd6R3h3TpcH5wAXModaB023IYcrxy13EBbjBr5WlnZxFj0l89YLxi2mT4ZSJmbma/aGds8W5mbv1ruGhAaC1sIXGPdVp5a3kadWVuK2qYa1Vuom7ebGhqK2gVY+Nddl49ZedqcmsSaRVogWrebKJrpWn/bYF
[truncated: 96,840 more chars]
