# Supplementary material for: Automated imaging and identification of proteoforms directly from ovarian cancer tissue
Source: Nat Commun. 2023 Oct 14;14:6478. doi: 10.1038/s41467-023-42208-3 (PMC10576781; doi:10.1038/s41467-023-42208-3)
Supplement: Supplementary file 6 — Supplementary Data 2 [file 41467_2023_42208_MOESM6_ESM.zip › Supplementary Data 2/25 22205.tdValidate]

<?xml version="1.0"?>
<pvsDataSet xmlns:xsi="http://www.w3.org/2001/XMLSchema-instance" xmlns:xsd="http://www.w3.org/2001/XMLSchema" version="1" xmlns="http://www.topdownproteomics.org/ms/pvml">
  <cvList count="2">
    <cv id="MS" fullName="Proteomics Standards Initiative Mass Spectrometry Ontology" version="1.18.1" URI="http://psidev.cvs.sourceforge.net/*checkout*/psidev/psi/psi-ms/mzML/controlledVocabulary/psi-ms.obo" xmlns="http://psi.hupo.org/ms/mzml" />
    <cv id="UO" fullName="Unit Ontology" version="1.20" URI="http://obo.cvs.sourceforge.net/*checkout*/obo/obo/ontology/phenotype/unit.obo" xmlns="http://psi.hupo.org/ms/mzml" />
  </cvList>
  <metadata>
    <contact>
      <guid>00000000-0000-0000-0000-000000000000</guid>
      <name />
      <organization />
      <address />
      <URL />
      <email />
    </contact>
    <sampleProcessing>
      <fixedModificationList />
    </sampleProcessing>
    <parameters>
      <userParam name="UseTHRASHnoiseCalc" value="False" xmlns="http://psi.hupo.org/ms/mzml" />
      <userParam name="ShowInternalFragmentFlags" value="False" xmlns="http://psi.hupo.org/ms/mzml" />
      <userParam name="UseSimpleValidator" value="False" xmlns="http://psi.hupo.org/ms/mzml" />
      <userParam name="ThrashNoiseWindow" value="1000" xmlns="http://psi.hupo.org/ms/mzml" />
      <userParam name="PrecursorMinimumCharge" value="1" xmlns="http://psi.hupo.org/ms/mzml" />
      <userParam name="FragmentationSubPpmTolerance" value="3" xmlns="http://psi.hupo.org/ms/mzml" />
      <userParam name="ShowFragmentationColorPeaks" value="False" xmlns="http://psi.hupo.org/ms/mzml" />
      <userParam name="Url" value="" xmlns="http://psi.hupo.org/ms/mzml" />
      <userParam name="I2MSMode" value="False" xmlns="http://psi.hupo.org/ms/mzml" />
      <userParam name="PrecursorMinimumRequiredScore" value="0.1" xmlns="http://psi.hupo.org/ms/mzml" />
      <userParam name="Guid" value="00000000-0000-0000-0000-000000000000" xmlns="http://psi.hupo.org/ms/mzml" />
      <userParam name="SignalToNoiseCutoff" value="1" xmlns="http://psi.hupo.org/ms/mzml" />
      <userParam name="MinimumInternalFragmentScore" value="0.7" xmlns="http://psi.hupo.org/ms/mzml" />
      <userParam name="TerminalFragmentGradient" value="False" xmlns="http://psi.hupo.org/ms/mzml" />
      <userParam name="PrecursorSignalToNoiseCutoff" value="1" xmlns="http://psi.hupo.org/ms/mzml" />
      <userParam name="Left" value="126" xmlns="http://psi.hupo.org/ms/mzml" />
      <userParam name="ThrashNoiseRecalc" value="1000" xmlns="http://psi.hupo.org/ms/mzml" />
      <userParam name="UseAveragine" value="False" xmlns="http://psi.hupo.org/ms/mzml" />
      <userParam name="MinimumFragmentSize" value="2" xmlns="http://psi.hupo.org/ms/mzml" />
      <userParam name="Height" value="949.3333333333333" xmlns="http://psi.hupo.org/ms/mzml" />
      <userParam name="FragmentIntensityClusterTolerance" value="0.5" xmlns="http://psi.hupo.org/ms/mzml" />
      <userParam name="InstrumentModel" value="" xmlns="http://psi.hupo.org/ms/mzml" />
      <userParam name="ShowFragmentationSpectraAnnotations" value="True" xmlns="http://psi.hupo.org/ms/mzml" />
      <userParam name="MinimumCharge" value="1" xmlns="http://psi.hupo.org/ms/mzml" />
      <userParam name="UserName" value="" xmlns="http://psi.hupo.org/ms/mzml" />
      <userParam name="ShowPrecursorSpectraAnnotations" value="True" xmlns="http://psi.hupo.org/ms/mzml" />
      <userParam name="FragmentMapColorScheme" value="Ion Type" xmlns="http://psi.hupo.org/ms/mzml" />
      <userParam name="Mercury7Limit" value="0.0001" xmlns="http://psi.hupo.org/ms/mzml" />
      <userParam name="Organization" value="" xmlns="http://psi.hupo.org/ms/mzml" />
      <userParam name="Address" value="" xmlns="http://psi.hupo.org/ms/mzml" />
      <userParam name="PrecursorMercury7Limit" value="0.0001" xmlns="http://psi.hupo.org/ms/mzml" />
      <userParam name="ShowProteoformColorGraphicalFragmentMap" value="True" xmlns="http://psi.hupo.org/ms/mzml" />
      <userParam name="PrecursorSubPpmTolerance" value="3" xmlns="http://psi.hupo.org/ms/mzml" />
      <userParam name="PrecursorMaxPpmTolerance" value="5" xmlns="http://psi.hupo.org/ms/mzml" />
      <userParam name="RecentFilePaths" value="" xmlns="http://psi.hupo.org/ms/mzml" />
      <userParam name="PrecursorIntensityClusterTolerance" value="0.5" xmlns="http://psi.hupo.org/ms/mzml" />
      <userParam name="PrecursorMaximumCharge" value="1" xmlns="http://psi.hupo.org/ms/mzml" />
      <userParam name="HighlightSelectedIon" value="True" xmlns="http://psi.hupo.org/ms/mzml" />
      <userParam name="MaximumCharge" value="1" xmlns="http://psi.hupo.org/ms/mzml" />
      <userParam name="InstrumentManufacturer" value="" xmlns="http://psi.hupo.org/ms/mzml" />
      <userParam name="AminoAcidsPerRow" value="25" xmlns="http://psi.hupo.org/ms/mzml" />
      <userParam name="IsotopicallyResolvedPrecursor" value="True" xmlns="http://psi.hupo.org/ms/mzml" />
      <userParam name="MinimumRequiredScore" value="0.25" xmlns="http://psi.hupo.org/ms/mzml" />
      <userParam name="SharedIsotopeColor" value="Black" xmlns="http://psi.hupo.org/ms/mzml" />
      <userParam name="ShowPrecursorColorPeaks" value="False" xmlns="http://psi.hupo.org/ms/mzml" />
      <userParam name="PlotNoisePeaks" value="False" xmlns="http://psi.hupo.org/ms/mzml" />
      <userParam name="DistributionGenerator" value="0" xmlns="http://psi.hupo.org/ms/mzml" />
      <userParam name="Width" value="1678.6666666666665" xmlns="http://psi.hupo.org/ms/mzml" />
      <userParam name="ShowFragmentationIsotopicFits" value="True" xmlns="http://psi.hupo.org/ms/mzml" />
      <userParam name="IncludeInternalFragments" value="False" xmlns="http://psi.hupo.org/ms/mzml" />
      <userParam name="UseShapeValidator" value="True" xmlns="http://psi.hupo.org/ms/mzml" />
      <userParam name="FDRCounts" value="1000" xmlns="http://psi.hupo.org/ms/mzml" />
      <userParam name="FragmentationMaxPpmTolerance" value="5" xmlns="http://psi.hupo.org/ms/mzml" />
      <userParam name="ShowPrecursorIsotopicFits" value="True" xmlns="http://psi.hupo.org/ms/mzml" />
      <userParam name="Top" value="28" xmlns="http://psi.hupo.org/ms/mzml" />
      <userParam name="Email" value="" xmlns="http://psi.hupo.org/ms/mzml" />
    </parameters>
  </metadata>
  <experimentList>
    <experiment id="1">
      <observationList>
        <observation>
          <sourceFile id="SF0" name="20220415_APOLLO#D1-7_4ums_testline_01_25targets_01_ProfilePlus1_823.397216796875.mzml" location="X:\Projects\2021 Su - nanoDESI\PiMS2\APOLLO_Ovary\APOLLO_#D1-7\line_01\i2ms files">
            <cvParam cvRef="MS" accession="MS:1000563" name="Thermo RAW file" xmlns="http://psi.hupo.org/ms/mzml" />
            <cvParam cvRef="MS" accession="MS:1000568" value="none" name="MD5" xmlns="http://psi.hupo.org/ms/mzml" />
            <cvParam cvRef="MS" accession="MS:1000768" name="Thermo nativeID format" xmlns="http://psi.hupo.org/ms/mzml" />
          </sourceFile>
          <calibrationOffset value="0" type="ppm" />
          <scanRangeText>1</scanRangeText>
          <spectrum id="scan=0" index="0" defaultArrayLength="0">
            <cvParam cvRef="MS" accession="MS:1000511" value="2" name="ms level" xmlns="http://psi.hupo.org/ms/mzml" />
            <cvParam cvRef="MS" accession="MS:1000128" name="profile spectrum" xmlns="http://psi.hupo.org/ms/mzml" />
            <scanList count="1" xmlns="http://psi.hupo.org/ms/mzml">
              <cvParam cvRef="MS" accession="MS:1000571" name="sum of spectra" />
              <scan>
                <cvParam cvRef="MS" accession="MS:1000016" value="1" name="scan start time" />
              </scan>
            </scanList>
            <precursorList count="1" xmlns="http://psi.hupo.org/ms/mzml">
              <precursor>
                <activation>
                  <cvParam cvRef="MS" accession="MS:1000422" name="high-energy collision-induced dissociation" />
                  <cvParam cvRef="MS" accession="MS:1000045" value="25" name="collision energy" />
                </activation>
              </precursor>
            </precursorList>
            <binaryDataArrayList count="5" xmlns="http://psi.hupo.org/ms/mzml">
              <binaryDataArray encodedLength="498248">
                <cvParam cvRef="MS" accession="MS:1000523" value="" name="64-bit float" />
                <cvParam cvRef="MS" accession="MS:1002312" value="" name="MS-Numpress linear prediction compression" />
                <cvParam cvRef="MS" accession="MS:1000514" value="" name="m/z array" unitAccession="MS:1000040" unitName="m/z" unitCvRef="MS" />
                <binary>QOJdQAAAAACReOoEgXvqBIIpvmauZBmYLRWymj6k1ogkxNR607K4/4LgVxOi+o7IcT3lVrIaqXH/gx7bOwIkz/g1C3m89Ib/gh9Apa8L9aiCNua0rZGUuHH/I3R6mui4Vv+ISUGMe+dx/4gzNBG9y+5x/4hJNIyMt/+ISieMbYeIhKJ4xth4gqlwM6Zo/MiHEyJxG92O6ISieMbYeIcf9JNIx8t4cf9JNIx8t4cf9JNIx8t4cScANSqP/K2INA0RvPLuhxLxYgKg6d/YcSanCxqVj06Icf8xLoW/0XqIL2AbKhn+TYcf8976G0EF7/iEk0jIy3/4g5mBW3Z+px/zMnEb3Y7ocf9JNIx8t4cSni7hph0R6HH/MycRvdjuhx/zlLQ7i0vP+INqjzulcMiElBjHvncf+DT9ArwC/Ycf8x7bO/Ekxx/zQU47zrHIhxSDSMfLeIP6WEslp7/4g6YzS2nMuIg9l0WzaLqIgzNBG+y+7/g8s1S0TKuIg4dZm4imaIgkzqwa0xU+/4gy5Xe/Goj/g4Kta41SmIgjdZEa2Kbuhx/0k0jHy3hx/z4EdLL7i4iHElI9EavcLu/4iHEyJxG92O6IcUhBjHvniIMpfdvmgiiHH/Ox4WteHpiIMuukvhRbhx/zBihbCteocf9JNIx8t4cf9JNIx8t4cf8+5VazGqn/iDM0Eb3L7nH/g8TpG1sW7/iEk0jIy3/4hKJ4xth4iElefHoYcf+ISTSMjLf/iIPmTqs5sV/4g9F6Gz6F5x/4M7xovUOXhx/z6VrbJqUohxS12sSiWIg4cXu4joSHH/gzQRG9vu6Icf+ElBjHvnhx/4MVN2v6yJiISUGMi+f/iCoKERp/Xu7/iISUGMi+f/iISjSMbLeIggceIqGeHd/4hJQYx753H/iCZwoxq49c7/iINPYNvAnyiIM3gBvYf+iIcf+DBklLCra4cf+ElBjHvnhx/4SUGMe+eHH/iISWt8eUiHH/g9F6Gz6F6HH/iDM0Eb3L7nH/g5pRW3WuqIcf8576m3EFaIcUgnjH2Hhx/0kajI5X/4gxnQu/YvSHH/PgJlsv2aiHFHXnyaGP+IhJQYyL5/+ISUGMe+dx/4g/jZOycmz/iD3znbMMYocf+D0xobPOXoiHH/iIcf9HvGykOf+Ihx/4iEo0jGy3iISUGMi+f/iEk0jIy3/4iHE8/KGzA16HH/hJJ4yNh/+IMCbRseku/4gzNBG9y+5x/4g9TIKzs32Icf9Ia3yZSP+IM0ERvb7uhx/4hJXnx6GIcf+EknjI2H/4hKDYxvJ4cf86bfa2kgmIcf85XGG3o56Icf8yq9K+VC2Icf8zJxG92O6HH/hJXnx6GIhx/zMnEb3Y7ocf8wGdGw9i5x/4hGNVysqnH/gyuNK+Ry2IcUhBjHvniIND7TvMEshx/0lBjHvniHH/NWoxvJXO/4iEcbXJ5KiHH/TGqsSVWIhx/zWo87tXDHH/g77mK1EZ2Ig/8laxDamIcUg0jHy3iHH/NyzludMacf+EiFfIeocf+EHJ/PNgcf+INBoRvOXuiIPkZVsrmqiIMzQRvsvu/4iHFPC+wPQYhx/zak1bpbKoiHFIQYx754iEonjG2HiHFHXnyaGP+Ihx/4SWt8eUiIhx/0lBjHvniHFIJ4x9h4cf9DKSzdbYhx/1HL3zSIcf+IhFk0y2y3H/iIcUFDLOvNcf+Ihx/4TpDcNvL/iDZdMbqizocf8+0rGyLU6IhJQYyL5/+IPKRFtFu6cf+IS8icU3aIcTO5Er1G7f+ISieMbYeIhxOzGhtM5ecf+Ek0jHy3cf+FDy0R3/iEi8bIQ5iHH/UcvfNIhx/0YoXK16hx/zV+HbuB4oiHEyGhG95e6HH/PGiRtJduiHEyDRG98u5x/4OiNittydiHH/M0ERvb7uiIT3bcGJJx/4g8W5G1pG7/iIcf+DTu8r0RDf+Ig9F6G06F7/iINoATun/shx/0knjH2Hcf+DpLQ7a0vIiHE1DEG7877/iD0KobT1Xv+IPXkns4bYcf+EY1XKyqhx/0JtHOkuhx/4iEmFfHeoiIcf+IQELsDNGIcf82M0G6zL6HH/iDQlArza/YiEBs3AoyiIcf+IO/titQSdiIJ/j6GpBwXoiEo0jGy3iIcUgnjH2Hhx/4OMEkuD7bcf+ISV58ehiHH/g77mK1EZ2IhxNsdRuTiucf+IMycRvtju/4iD0kobPbXnH/iDc9BLnC+4cf8zJxG92O6HH/iD/PdLEwi4hx/zMaEb3l7nH/iD/cdLEji4iHEy/xG+AO7/iIMzQRvsvu/4g1twO7SPxx/4gzQRG9vu6HH/iISV58ehhx/4hMXaxKJXH/iDZ3MbqIzoiHE4xbm3OkaHH/Mw0RvvLu/4hJQYx753H/iDM0Eb3L7nH/iIcf9Ia3yZSP+IhxRTVcrKqIhCehz4Xv+Ihx/0lefHoYiIcTRULbur0ohx/zjcBbgj+ocf+EKUHOa+iIcUgajH5Xcf+ILpyJGiY3boiHFHXnyaGP+IgztLS9S0uIhxPzZ2scmJ/4iE7hzCHjiHH/NnEEuo77iHH/SHh8iHhx/4iElefHoYcf+Ek0jHy3cf+IhJa3x5SIcf+EknjI2H/4iHH/MROkv+xbiHFINIx8t4hx/zE7hb/EeoiHE+foSxgXtx/4g3RNa6uyn/iEonjG2HiIcTPTErws7Ycf+ElBjHvnhx/4SLxshDmIhxX9XQKnH/iElefHoYhx/4iHFHa3yJSHH/iElefHoYhx/4MxoRvuXu/4gxCsK/9T2HH/hJJ4yNh/+IhKDYxvJ3H/iEEO7P8RiIQpQc5r6HH/iDKSAb5t/ocf837zK5EM1x/4g3FSO56txx/4PfyhtANe/4iDscB7bj+P+IhxSDSMfLeIcf8yawG+lP5x/4hKGoxuV4hxRIZMt5uIhxMK3hsGIe/4iHH/hJa3x5SIiHH/hJXnx6GIhx/4SUGMe+eHH/iEKhHOXuiIcUUoXK16iHH/hJNIx8t3H/iElBjHvncf+IPt6DsyF8/4iE0mvD2Uhx/4O+xTtROsiHH/NNEDvS78/4iEKhHOXuiHH/Q/E84Oz/iISv+McAf/iISJJ8ltj/iIOaUVt1rqcf+DZAQbq/vocf+ElBjHvnhx/4RjVcrKqHH/g4q0K4VL1x/4g40kK4Lb2Icf89F6Gz6F6Icf88dZG0im6IhxRIZMt5uIhx/zxmgrSZfYcf+IPFuRtaRu/4iDoycbbNjohx/zM0Eb3L7ohx/zmYFbdn6ohxMLjSsFct/4iE66zDRT/4iElrfHlIhx/4Pg43s/HI/4iDCCsrCNTYiHFKaqxpVf+Ihx/4iHH/hJa3x5SIiHE7aJG0l26IhxSEGMe+eIhxRq9spQn/iFHY3yeHH/PUpzs7WMiIcUg0jHy3iHH/hJXnx6GIhx/4R8lso2n/iISXh8eHiIcf+IUdjfJ4cf9DDyzfDXH/iENDLNvNiHH/iISXh8eHiIcf+IhJa3x5SIcf+ISUGMe+dx/4iElefHoYcf+ISMlsg2mIhxX9XQKnH/iEk0jIy3/4iEjWbIKZiIcV/i0B2HH/iISWt8eUiHH/g51te3KSiIcf9JQYx754hx/0k0jHy3hx/4Pl0YsqLniIcf88W5G0pG6HH/hK/4xgB4cf+DusgbVTfnH/iIcUd4fIh4hx/4hJQYx753H/iDTVIb0q3v+IhxORJEtu27hx/4P3TBsYs+hx/4PtCisi9dhx/4SWt8eUiIhxMMfhvzgehx/4g1uyG7RN6Icf+Ihx/03UzEKz/4iENtHNkuiIcUnVnGKmhx/4Qcn882Bx/4iHFJ1Zxipocf+ETXPMKMhx/4Qm0c6S5x/4gzXPG9ow6HH/iIcf+ISXh8eHiIhxPmfBsZg+iHH/hOrcwlI3H/iEl4fHh4iIcUE2LPyd/4hFeUzIa/+IhKNIxst4iHFM1Mwys3H/hJQYx754cf+Ihx/0TKPMNchx/4TQy8PzSHH/hNDLw/NIcf+EVsTMk7/4iHH/Qm0c6S6HH/hJa3x5SIiHH/iEiSfIbYcf+Ihx/4SIV8h6hx/4iHH/hIhXyHqHH/iIcf+ISIV8l6j/iIcf+ISXh8eHiIhx/4iEivbIUJcf+Ihx/4Qocc546Icf9FX0zKC/+Ihx/4QpQc5r6Ihx/4RkJcq9qIcf+DNBEb2+7ohx/0lBjHvniHH/TF2sSiWIcf9GG1yuSnH/hH1mySmXH/iEvVnFKmiIcTwKobP1Xohx/0iFfIeohx/4SHh8mHj/iINCcRvNjuiIcf+Ihx/0k0jHy3hx/4PE6RtbFu/4iHFHa3yJSHH/iIcf+DlpYbeWnohx/0wmvF2U/4iHH/g4rVG4Uq6HH/hRy980hx/4SV58ehiIcf89RlWzuaqHH/gwW7KwtE2Icf+DJ4Ab6H/nH/iDjvMrgQzYiHFDvTzELIcf+E6Q3Dby/4iHE4GHG4547/iIQpQc5r6HH/hJNIx8t3H/iDlcYbejnnH/iDo8NLbDy3H/iINcghuzfeiHH/StWcYqZx/4hFk0y2y4cf+IQyks3W1x/4hFoEy1+4hx/4iHH/hNJrw9lIiEZCXKvacf+ISLxshDmIcf9H1mySmYcf+D7eg7IhfHH/iD+corFjXYcf+D0xobPOXoiHFHXnyaGP+IhxR158mhj/iIcUm7nHRG/4iHFF8Gyw+f+IhxR4V8h6iIcf+IhxUL7fQYhx/0YOXL8a/4iHFf1dAqcf+IhxRfBssPn/iIcV/I0Tf/iIcUXwbLD5/4iHFfyNE3/4iHFHa3yJSHH/iIcTFBEb++7v+IhxR2t8iUhx/4iE923BiScf+IPvyhsgNeiIcV/V0Cpx/4iHH/SGt8mUj/iIcf+EcOXJ8aiIcV/I0Tf/iIcf+ISIV8l6j/iIcf+Ei8bIQ5iIcf+Ihx/4hJeHx4eIiHH/iISYV8d6iIhx/4SUGMe+eHH/iIM2sBvZT+iHH/iDEXwr/oPYhx/4StWccqb/iIMGSUsatr/4iE7UzCKzhx/4SUGMe+eHH/iIcf+ElBjHvnhx/4Qxws3j1x/4iEY1XLyq/4iElrfHlIhx/4QzYs3J2Icf864IG2H35x/4hDKSzdbXH/iIRxtcnkqIcf86CWK29p2HH/iE7hzCHjiIcUgnjH2Hhx/4iEmFfHeoiIcf9LhKxXtXH/iIRxtcnkqIcf+IPHOCtIx9cf+Ihx/4SHh8mHj/iIP7ixsUdOiIcUg0jHy3iHH/hMd6xIhYiHFJ1Zxipocf+EivbIUJiHH/UOXRKv+IhH42yhyf+IhR8t8NiHH/MxoRveXucf+ISieMbYeIhxMg0RvfLucf+ISUGMe+dx/4hMXaxKJXH/iIUeXfGocf+ElBjHvnhx/4g8nXK0Yo2Icf8ynMO+Yzxx/4hMd6xIhYhx/4iHH/iISv+McAf/iIRZNMtstx/4iHH/iIcVDL3zSIhxREJcy9r/iIcUCHHAiO/4iHH/SV58ehiIhx/0lefHoYiIcUC8/PQwhx/4NxcyuejNiHH/RihcrXqHH/g40kK4Lb2Ihx/0k0jHy3hx/4StWccqb/iISMlsg2mIcf+EivbIUJiHH/MxoRveXucf+IhCehz4Xv+IhxNSQyutvNcf+Ig9jFSzc6uIhx/4g9CqG09V7/iIcf+Ihx/zTGEr057f+IgzNBG+y+7/iIcf+IhJQYyL5/+IhCoRzl7ohx/4UdjfJ4hx/0TkPMG8iIcf+E6tzCUjcf+IgzQRG9vu5x/4g0I/K83A2Icf+D90wbGLPocf+ETKPMNccf+IhE8TzA7Icf+ETKPMNccf+IhOx8wjg3H/iIRl9MqguHH/iEJ6HOhecf+IhGNVy8qv+IhxUL7fQYhx/4Rhtcvkr/iIQq/85QCHH/hKDYxvJ4hx/zYzQbrMvocf+ElBjHvnhx/4g8dZG0im6HH/hJQYx754cf+DlpYbeWnohx/4M1zxvaMOiHH/g/WsGypT7/iIcVDL3zSIhx/4SV58ehiIcf9DDyzfDXH/iIcf+Ihx/4hHDlyfGohx/4UdjfJ4hx/4hJQYx753H/iIcURCXMva/4iHE/+9GwBC5x/4iEcOXJ8ahx/4S4SsZ7X/iISWt8eUiHH/iDagt7tfSP+IhxNJvzu2QMcf+IPu+hshBeiHH/PGRztJuMcf+Ig1wvO8PQz/iISjSMbLeIhxMNLSvy0thx/4M14BvaH+iIcTfeFLgh64iHE504G2LH5x/4g3JDK5282Icf8zJxG92O6HH/g3FzK56M2Icf89JKGz216Ihx/0lBjHvniHH/hGG1y+Sv+IhJa3x5SIcf+IMvSGvgt5hx/4iHH/Pqmis1Zd/4iDDIKbBH1nH/iIM3gBvYf+iIcUdefJoY/4iHH/OKtCuFS9hx/4iDbmtroZSYiHFHa3yJSHH/iIcUeFfIeoiHH/gzr2i9UJdx/4g48ua5DRn/iIMICjsI9ciHH/hJQYx754cf+IOjJxts2OiIcf9LkaxW5Ycf+EBC7AzRiIcf8x/MK/Az2Icf9JXnx6GIiHH/M0ERvb7uiIcUdefJoY/4iDQaEbzl7ohx/zQW8rzpDYiHE1jOS6cxuIhxOt1EtSK7iHH/gyuNK+Ry2Icf9CUCzq/XH/iIRnlMqGuIhxMNLSvy0thx/4THesSIWIhx/0fjbJHJiHH/g/nrGxYU6Ihx/07HzCODiIcf+IOiVxttqOiHH/g4kGG4b55x/4iD/NZbEymnH/iEY1XKyqcf+IQm0c+S7/iIcUbWbJKZiHH/SUGMe+eIcf+ElrfHlIiIcf+ElefHoYiHH/STSMfLeHH/iDlPYbiwnv+IhxPlrBsaU+hx/4hJa3x5SIhx/4SWt8eUiIhxR158mhj/iIcUO9PMQshx/4g9TIKzs32Icf+EfWbJKZcf+IgzNBG+y+7/iIMtThviseiIcf86C3G29I6Icf9JXnx6GIiHH/Obi5uEdG/4iEoajG5Xhx/4MFuysLRNiHH/N+8yuRDNcf+IPOYmtBnZiIcf9JQYx754hx/0hrfJlI/4iDZAQbu/vv+IgzNBG+y+7/iISMlsg2mIcf+Ihx/4iHH/R9ZskpmHH/iISWt8eUiHH/iISXh8eHiIcf+IRxtcnkqIhxUL7fQYhx/4iEcbXJ5KiHH/Ub7fQYcf+ElBjHvnhx/4hHDlyfGohx/0t3rGiF/4iEiSfJbY/4iHH/iEfWbKKZ/4iFHY3ydx/4iEl4fHh4iHH/MycRvdjuhx/4SUGMe+eHH/iDydcrRijYhx/zinJLlY2/+Ihx/4hJa3x5SIhx/4MycRvdjucf+IMvaVvglqiHH/hJNIx8t3H/iISWt8eUiHH/iIcTSRMbtuzoiHH/Qa/8BgD/iIcUszvEzEhx/4hJa3x5SIhx/0AO7AAhcf+IQocc546HH/iDu3crZIjf+Ihx/4g9JKGz216HH/iDK40r5HLYcf+IONJCuC29iHH/g2meS6ZhuIcf+D5Z+bKmBocf+Ihx/4hJQYx753H/iIRkJcq9px/4hR2N8nhx/4SK9shQmIcf+ElrfHlIiIcf9FX0zKC/+IhxNZfVumgqiIcf9Og9w3wv+Ihx/zcf5brgGv+Ig0FvK86Q1x/4iEo0jGy3iIcf9PadwZYohx/4SUGMe+eHH/gwaLKwp02Ihx/0k0jHy3hx/4hBDuz/EYiHH/RjVcrKqIcf+IQocc546HH/iIcUpqrGlV/4iHFGvGyUOXH/iIMtThviseiIcf9JNIx8t4cf+IQqEc5e6Ihx/zJeAb+h/v+IhxQ708xCyHH/hJXnx6GIhx/4STSMfLdx/4hIyWyDaYiHFHXnyaGP+IhJXnx6GHH/iIRjVcvKr/iIcU5c3BoyiHH/Qyks3W2Icf+EKUHOa+iIcf9GNVysqohx/4SV58ehiIcf+EWgTLX7iIcf9DDyzfDXH/iIM0ERvb7ucf+IhKNIxst4iHE1JDK6281x/4iEfjbKHJ/4iHH/iIcf+EiSfIbYhx/4ShqMbleIhxR2t8iUhx/4iHH/iIcf80/xG8AO6Ihx/zTTErws7XH/iINl0xuqLOcf+IhGQlyr2nH/iIcf9N1MxCs/+IhxQuQ84bz/iIcULxPNDscf+IhJa3x5SIcf+DQ+07zBLIiHH/M36lvYFahx/4iHH/iIcUeFfIeoiHH/hJJ4yNh/+IhKNIxst4iHH/ToPcN8L/iIN/5BugG+/4iEjJbINpiHH/iIShqMbleHH/iElefHoYhx/4hIyWyDaYiHH/OiFTtt6siHH/iISWt8eUiHH/iIcUeSfIbYiIcf+IhxOrmBtUZ+iIcUSGTLebiIcf9CUCzq/XH/iIRmxMqTuIcf+E0mvD2UiIcf85MnG3zY5x/4hDHCzuPf+IhxREJcy9r/iIcf+IUfLfDYiHH/iIcf9JXnx6GIiHFP4PwB8HH/iDNBEb2+7ocf+IR+Nskclx/4iHE4TVK3sq2HH/iDM0Eb3L7nH/iISWt8eUiHH/iDWqA7xV/P+IhxQuQ84bz/iIcULkPOG8/4iHFFKFyteohx/4M0ERvb7uiHH/hCr/zlAIiHH/SGt8mUj/iIcUeFfIeoiHH/iIcUeFfIeoiHH/iINdEDuy78hx/4iHH/hIr2yFCYhx/4iHH/iEi8bIQ5iHH/hBvPwFMP+IhxMg0RvfLucf+ITTO8PMSIhxPyPRsNwuiIcTWTt7psSIcf+IhxR2t8iUhx/4iETXPNKM/4iHEyGhG95e6HH/iEMcLO49/4iHFEbEy5O4cf+IR+Nskclx/4iElBjIvn/4iHEzyCG8N96HH/iEQPLM8NiIcf9IeHyIeHH/iIS9WcUqaIcf8zJxG92O6HH/iDckMrnbzYhx/4UcvfNIcf+ISV58ehiHH/iIcf+ElrfHlIiIcf8/WLKyp03/iIRaBMtfuHH/iEMpLN1tcf+IhIvGyEOYcf+EoajG5XiIcf+IhKDYxvJ3H/iISXh8eHiIcf+DQNEbzy7oiHH/iIcTPs47wTHHH/iDcMQbnzvocf+INbshu0TeiHH/hJQYx754cf+IhJQYyL5/+IhJeHx4eIhx/4MycRvdjucf+Ig0MgK8zf2Ihx/4QzYs3J2Icf+ErinGHWcf+IhxSEGMe+eIhx/4iHH/iIcUd4fIh4hx/4hKGoxuV4hx/0JtHOkuhx/4hFk0y2y4cf+Ihx/4NjNBusy+cf+Ihx/0hrfJlI/4iHH/iDNeAb2h/ohx/4PvqSsgVtiIcf87n4G1YH5x/4iFHl3xqHH/iE6tzDUj/4iHH/hE8TzA7IiHH/TeHMMeNx/4iDyqcrRVjYhx/4SIV8h6hx/4iEivbIUJcf+IhL1ZxSpohx/4R+NskcmHH/iDJ4Ab+H/v+Ihx/4RMo8w1xx/4hDKSzdbXH/iIcf9E5DzBvIiHH/M0ERvb7uiIcf84nkK4Yb1x/4iEyErEe1iHH/hR2N8niHH/hMaqxJVYhx/4iEi8bIQ5hx/4hK4pxx1v+IhxX8jRN/+IhxRHlMuGuIcf+Ihx/4iETkPMG8cf+IhJa3x5SIcf+ITuHMIeOIhxRHlMuGuIcf+ElBjHvnhx/4NA0RvPLuiIcf87uYG1Rn6Icf+IMpIBvm3+hx/4hFk0y2y4cf+ETkPMG8iHH/hDHCzePXH/iIcf+IhDQyzbzYcf+Ihx/4iHFf4tAdhx/4hCehzoXnH/iIcUIcLN49iHH/TCa8XZT/iIcf+DlcYbejnocf+IhxQKEc9e6HH/iDNjxL6cO/+IhxSxm8XmT/iIcf9HvGykOf+Ihx/4iHH/SK9shQmIhx/4iHFGr2ylCf+Ihx/0r/jGAHiHH/iEl4fHh4iIcf+IhJhXx3qIiHH/O8RytTuNiHH/hN4cxB4/+Ihx/4iHFfyNE3/4iHFFNVysqoiHH/iIO+xTtROscf+IhxRRtcrkqHH/iEKhHOXuiIcf+EYoXK16cf+IhJXnx6GHH/iIcTeDYbh8nocf+IM2nxvZYOiHH/iEKUHOa+iHH/iIcf9Fk0y2y4iHH/RkJcq9qIhx/0lefHoYiIcf+EWTTLbLiHH/iITv68IBSIhx/1G+30GHH/iEJ6HOhecf+IhE8TzA7Icf+IUdjfJ4cf+ISWt8eUiIcf+EZCXKvaiHH/hChxznjohx/4RjVcrKqHH/hBoRwG7v+IhxQuQ84bz/iIcUSGTLebiIcf+EJQLPr9/4iHFEbEy5O4cf+ITEC8W/T/iIcf9MaqxJVYiHH/iEiFfJeo/4iHH/Qm0c6S6HH/iDWRMbtuznH/iIQF/cCwKIcf+Ihx/4iDdZE7mm7IiHH/iEl4fHh4iIcf8zJxG92O6HH/iITGqsSVVx/4iHH/Oj5DtsG8iIcf+DNBEb2+7ohx/4iHH/hK1Zxypv+IhxRuNskcmIhx/4hGKFy9ev+IhxQKEc9e6HH/iEM2LNydhx/4hJXnx6GIcf+IOU9huLCe/4iHFJu5x0Rv+IhxRslsk2mHH/iEfjbJHJcf+Ig5gVK3fq2HH/iDBMo7HDXP+IhxMicRvdjuiHH/hChxznjohx/4MzQRvcvuhx/4g5Z1K3mK1x/4iD1/VLOAq4hx/4OMVCuDq9iHH/hH8GyQ+Yhx/4Mq3hvlIeiHH/MmsBvpT+cf+Ig199S7CCuHH/iINE3ivLIdiIcUd4fIh4hx/4iHExeAG+h/6Icf+E7HzCODiHH/iIMkwbvrPkcf+IMzQRvcvucf+IhCvPzkMIhx/zQ0iL3Ld/+Ihx/0h4fIh4cf+IhxR158mhj/iIcTFeAb6h/nH/iIcUd4fIh4hx/4iHH/iIcf+EHJ/PNgcf+Ihx/4iHH/iDsBJrX+2XH/iIcf9IeHyIeHH/iIcf+ISIV8l6j/iIcf9Ry980iHH/hGX0yqC4iHH/iIcf+IhFyjyzXIiHH/QlAs6v1x/4iHH/iFHy3w2Ihx/0YoXK16hx/4iHH/iIcf+IhxRuNskcmIhx/4UdjfJ4hx/4UcvfNIcf+IROQ8wbyHH/iIRNc80oz/iIcUeFfIeoiHH/hEyjzDXHH/iISUGMi+f/iIcf9IeHyIeHH/iIcf+ISJJ8hthx/4iEo0jGy3iIcf+ISIV8l6j/iIcf+IUfLfDYiHH/hE1zzCjIcf+IUb7QUf+Ihx/4hGNVysqnH/iIcVDL3zSIhx/4hR2N8nhx/4hGNVysqnH/iIcf+Ihx/4SJJ8htiHH/iIcf+EVsTMk7/4iHH/hR2N8niHH/iIcf+Ihx/0GUHAe+/4iHFEQlzL2v+IhxQNb88pCIhx/4iDcXMrnozXH/iISV58ehhx/4iHE1bsa7kTn/iIcUbWbJKZiHH/hJQYx754cf+IOMVCuDq9hx/4iHH/MmsBvpT+cf+Ihx/03hzDHjcf+IhxQuQ84bz/iIcURfTLoLcf+IhR2N8ncf+IhxRRtcrkqHH/iENQLNr9iIcf9FX0zKC/+Ihx/4SV58ehiIcf+ISXh8eHiIhx/0fWbJKZhx/4hRy980cf+IhHKFydeoiHH/RNc8woyIcf+Dxxc7SOjHH/iIPHWRtIpucf+Ig2WyK7pN3/iIcTkHU7b4rIcf+IMycRvtju/4iHFINIx8t4hx/4P4+isXBdhx/4g+/KGyA16Ihx/4hPadwZYnH/iIMF3BsLI+hx/4hOx8wjg4cf+IM2sBvZT+iIcf+DolcbbajoiHFIQYx754iHH/Rg5cvxr/iIcf+Ihx/4iHH/STSMfLeHH/iDKSAb5t/ocf+IgznMO9YzyIcf+FG+30Fx/4iEcOXJ8ahx/4hR5d8aiHH/iIcf9IeHyIeHH/iIcUeFfIeoiHH/iIcf9IhXyHqIcf+IhxR4V8h6iIcf+Ihx/0iFfIeohx/4iHFHa3yJSHH/iIcf+EivbIUJiHH/iIcf+EiSfIbYhx/4iHFIQYx754iHH/R8lsk2lx/4iHH/iISXh8eHiIcf+EivbIUJiHH/gwW7KwtE2Icf+Ig4rVG5Uq7/iIcf9E1zzCjIhx/zoJYrb2nYcf+IhClBzmvocf+IhxR158mhj/iIcUO9PMQshx/4hIknyG2HH/iIcf+ETkPMG8iHH/hJXnx6GIhx/4hE5DzBvIcf+IOU9huLCe/4iHH/SK9shQmIhx/4hChxznjocf+INzEyuc7NiIcf86OiW2xdqHH/iD1OkbOxboiHH/hIeHyYeP+Ihx/zRcabyjlnH/iISJJ8ltj/iIcf+IOOsUuBTrhx/4iHH/iDKFAb56/nH/iIPvyhsgNeiHH/iFHY3yeHH/iITsfMI4Nx/4iHH/MbrhsFUe/4iHH/gzNBG9y+6HH/iD1sJ7ST2P+IhxPauxslROhx/4g3VwS5qPuIhx/0hrfJlI/4iHFIJ4x9h4cf+IRA8szw2Ihx/0JtHOkuhx/4iEvinFHWiIcf9EoEzV+/+IhxUMvfNIiHH/iIRkJcq9px/4iEKhHOXuiHH/hGKFytenH/iIcUCUHPa+cf+IgzawG9lP6Icf+ITSa8PZSIcf+DKQ8b5vDocf+IPHFztY6M/4iHFHeHyIeIcf+IhxR2t8iUhx/4iHFDyjzDXIhx/4STSMfLdx/4iETkPMG8cf+IgzQRG9vu5x/4iHE6gpG1fW5x/4iDHh4bAuHv+Ihx/0JDLPvN/4iHE9SuqytRWHH/iIOn4VtoHqiHH/iISYV8d6iIhxSA2Mjyf/iIcUhBjHvniIcf9IeHyIeHH/iIRaBMtfuHH/iDdME7mz7IiHH/iIcf9IeHyIeHH/iIcUeFfIeoiHH/iISWt8eUiHH/iITQy8TzT/iIcf9CUCzq/XH/iIQDXsDaFx/4hKDYxvJ4cf+ISWt8eUiIcf+IPRehs+hecf+Ig0JxG82O6Ihx/4iHH/iIcf+EfWbJKZcf+Ihx/4Pquxs1RO/4iHH/SGt8mUj/iIcf+Ihx/4MeHhvx4ehx/4iHH/iIcf+EfJbKNp/4iHH/hK4pxh1nH/iIO9OBtSx+hx/4iEiSfJbY/4iHH/iIcTn9cbYCjohx/4TtTMIrOIhx/066zCRTiHH/hOkNw28v+IhxRfBssPn/iIcf+Ihx/4hIr2yFCYcf+IhJeHx4eIhx/4iElBjIvn/4iHH/SIV8h6iHH/iIMzQRvsvu/4iHH/NYQxu3vOhx/4iElrfHlIhx/4hAG+wfQf+Ihx/0J6HOheiHH/iIO/titQSdiHH/gzdOK9ix2Ihx/4M0ERvb7uiHH/iIQF/cCwKIcf+ElefHoYiHH/iFHY3yeHH/iFG+0FH/iIcf9EyjzDXIcf+IhJeHx4eIhx/4TSa8PZSIhx/4hJXnx6GIcf+IhJQYyL5/+Ihx/4iHH/hGKFytenH/iIcf+FHY3yeIcf+IRw5cnxqIcf+IUdjfJ4cf+ISWt8eUiIcf+IhI1myCmYiHH/gx/MK/Az2HH/iETkPMG8hx/4hR2N8nhx/4iHH/iIcf+EiSfIbYhx/4iHH/iIcf+IR9Zsopn/iIcf+Ihx/4iEfjbKHJ/4iHH/iIcf+ISTSMjLf/iIcUOTTNbL/4iHH/O6hjtlec/4iHH/SIV8h6iHH/iEoNjG8nhx/4hIvGyEOYhx/4iHH/iIcf+EfWbJKZcf+IhJQYyL5/+Ihx/zYkMrvbzf+Ihx/zTIIbw33nH/iIcf9IknyG2Ihx/4SWt8eUiIhx/4iEmFfHeoiIcf+EcOXJ8aiIcf+EivbIUJiHH/iINCUCvNr9iHH/iEiFfJeo/4iHExQRG/vu7/iIcf9JQYx754hx/4SV58ehiIcf+IhKNIxst4iHH/hIhXyHqHH/iIcUavbKUJ/4iHH/iIcUd4fIh4hx/4iHFD1zzCjIiHH/hDQyzbzYiHH/iEZCXKvahx/4iHH/hIr2yFCYhx/4SJJ8htiHH/iIcf+Ihx/1HY3yeIhx/4RjVcrKqHH/iEKHHOeOhx/4g5mBW3Z+px/4iHH/SV58ehiIhx/4O5+BtmB+/4iHFIGox+V3H/iIQdb8A5D/iIcUg0jHy3iHH/iEHJ/ARg/4iHH/OVpSt6Wthx/4g8c4K0jH1x/4iDduxrmROXH/iIQrz85DCIcf+IhJXnx6GHH/iIcf+ISXh8eHiIhx/zf+QbkBvohx/4M0ERvb7uiHH/iETKPNNc/4iHFCKSzdbYiHH/SUGMe+eIcf+IMzQRvcvucf+IhxMWsBvpT+hx/4iHFIQYx754iHH/hIr2yFCYhx/4hJQYx753H/iIcUXwbLD5/4iHEyJxG92O6Icf+ISIV8l6j/iIcf9K4pxh1ocf+Ig+EXSy7ouHH/iIcf+IhB1vwDkP+Ihx/0TKPMNchx/4hDUCza/YiHH/iIcf+EM2LNydiHH/iIRaBMtfuHH/iDlaUrilrf+IhxMUERv77u/4iHH/SGt8mUj/iIcf+DmnJLdY24iHH/hJXnx6GIhx/4SHh8mHj/iIcf+ISv+MYAdx/4iHH/iEcOXJ8aiHH/iIUeXfGocf+ISXh8eHiIhx/4iHH/R7xspDn/iIcUgajH5Xcf+IhKNIxst4iHH/g8gIK0f32Icf+Ihx/zKFAb56/ohx/4hLrpxVFnH/iIcThnUreYrYiHH/Na4hu1HeiIcf+EY1XKyqhx/4iDysgbRTfoiHH/Qnoc6F6Icf+DTVIbwq3nH/iIcUdefJoY/4iHFDk0zWy/+IhxSBqMfldx/4iHH/iIcf+EfwbJD5iHH/iEonjG2HiIcf8/crKxjU2HH/iIcf+EiFfIeocf+Ihx/zoYcbbnjoiHH/hMQLxL9HH/iIcUSGTLebiIcf+EJtHOkucf+IhxQ5NM1sv/iIcf8yXgG/of7/iIcf9E1zzCjIhx/4hHDlyfGohx/4hRvtBR/4iHH/R9ZskpmHH/iIRaBMtfuHH/iITSa8PZSHH/iISK9shQlx/4iHH/iIcf+EAb7A9Bcf+IhxQW0c6S6Icf+DTiIbwd3ocf+ISXh8eHiIhx/zHQw7A/PP+Ihx/zTGEr057f+Ihx/0lBjHvniHH/iEl4fHh4iIcf+IhxSdWcYqaHH/iEfWbKKZ/4iHH/RKBM1fv/iIcf9CUCzq/XH/iIcf+EWTTLbLiHH/iEoajG5XiHH/iE0MvD80cf+IhxR3h8iHiHH/iIM14BvaH+hx/4iHH/hIhXyHqHH/iIcUdefJoY/4iHH/iIcf9JQYx754hx/4RYZMt5uHH/iIQnoc+F7/iIcf9CbRzpLocf+Ihx/0YoXK16hx/4iFK+3kGIhx/0YOXL8a/4iHH/MD+jsNBccf+IgzeAG9h/6Ihx/4SV58ehiIcf+IQfD88PCIcf+EJQLPr9/4iHH/iIcf+Ihx/4hGNVysqnH/iIcf9Rvt9Bhx/4iHFG1mySmYhx/4hH8GyQ+Ycf+Ihx/4iFHy3w2Icf+Ihx/0e8bKQ5/4iHH/iIcf9GG1yuSnH/iIcf+Ihx/zJ4Ab6H/ocf+Ihx/4iHH/iIcf+EKUHOa+iIcf+EKUHOa+iIcf9DKSzdbYhx/4TrrMJFOHH/iIcf+Ihx/4hIvGyEOYhx/4OJBhuG+ecf+Ig2XTG6os5x/4iHE69TW1CsqIhx/4MEyjsMNccf+IhxMUERv77u/4iHFHXnyaGP+Ihx/zjY5rknGf+Ihx/4SUGMe+eHH/iEJ6HOhecf+IhxRF9Mugtx/4iDPPlb0waoiHH/g7xHK1O42HH/iD0kobPbXocf+IhOusw0U/+Ihx/0lefHoYiIcf+EAO7BAh/4iHH/QaEc9e5x/4iHFHknyG2IiHH/iIcf9LhKxXtXH/iIcU5p3BliiIcf+EJ6HOhehx/4hJXnx6GIcf+IhFk0y2y3H/iIcUdrfIlIcf+IhxR2t8iUhx/4iHH/iIcUCv/PUAcf+IhxSBqMfldx/4iHE27zK5EM2HH/iIcUavbKUJ/4iHH/Qw8s3w1x/4iHFNuswkU4iHH/gzXgG9of6Ihx/0ivbIUJiIcf+Ihx/4iDNBEb2+7nH/iISYV8d6iIhx/zNc8b2jDoiHH/g9fUWzgrqIhx/4TEC8S/Rx/4iEcOXJ8ahx/4iDH+0b8BLnH/iIcf9IknyG2Ihx/4iE0ZvD5kcf+IhxMVzxv6MO/4iHH/T1zcGjKHH/iISV58ehhx/4iHFOadwZYoiHH/g5jzO3cMyIcf+INncxuojOiIcf+DkKqbf1VoiHH/hIvGyEOYiHH/Sv+MYAeIcf+Ig5dmG3iZ6HH/iDcZQbnmvohx/4iEiSfJbY/4iHH/SRqMjlf/iIcUhBjHvniIcf+DZmE7qZ7Icf+IhAX9wLAohx/4iDBA0bDPLnH/iIcf+DyzVLRMq4iHH/SHh8iHhx/4iHH/SGt8mUj/iIcf9H1mySmYcf+IOB3WuOIphx/4g9JKGz216HH/iIOokGtnb5iHH/iIcTF4Ab6H/ohx/4iHH/R8lsk2lx/4iHH/iIcf+EivbIUJiHH/hJQYx754cf+Ihx/4hEyjzTXP+Ihx/z64sbJHTocf+IhxSdWcYqaHH/iDNBEb2+7ocf+Ig4/DK4A82Ihx/4hDQyzbzYhx/4hEyjzTXP+Ihx/4hRy980cf+IhxX9XQKnH/iIcULkPOG8/4iHH/SGt8mUj/iIcf9JXnx6GIiHH/hIhXyHqHH/iIcf9NDLw/NIhx/4hJa3x5SIhx/4RWxMyTv/iIcf+Ei8bIQ5iIcf+Ihx/4gyhQG+ev5x/4iElrfHlIhx/4hKGoxuV4hx/4QA7sECH/iIcf9Ia3yZSP+Ihx/0lBjHvniHH/hJQYx754cf+IhANewNoXH/iIcf+ITHesSIWIcf+IM14BvaH+iHH/g7wmO1PZxx/4iHH/SV58ehiIhx/4Qw8s7w3/iIcUg0jHy3iHH/iD7eg7MhfP+IhxR4V8h6iIcf+IR+Nskclx/4iHH/iIcf+IhNGbw+ZHH/iIcUeSfIbYiIcf+EMpLN1thx/4hR2N8nhx/4iHH/iIcVDL3zSIhx/4iHFBUCzq/Ycf+IhGX0yqC4cf+IhDUCza/Yhx/4iEQcLM49iIcf+IhxQTYs/J3/iIcf+EKUHOa+iIcf+FHL3zSHH/iIQyks7W3/iIcf+Ek0jHy3cf+IhxN4FSuH6tcf+Ig3PxO5wOyHH/iISYV8d6iIhx/4Mqe0v1hL/4iHH/iEHJ/ARg/4iHH/hIhXyHqHH/iIcTFBEb++7v+IhxR158mhj/iIcf+ITq3MNSP/iIcf+IQnoc6F5x/4iHE54IG2H36HH/iIcf+EiSfIbYhx/4iHH/Ub7fQYcf+IhEDyzPDYhx/4hJeHx4eIiHH/gy2oa+JXlx/4iHExeAG+h/6Icf+IhxR2t8iUhx/4iHH/iIcf9B1vzykIhx/4iHH/iIcf9IeHyIeHH/iIcUO9PMQshx/4iEMpLO1t/4iHH/RNc8woyIcf+Ihx/0GUHAe+/4iHH/iIcUIcLN49iHH/iEMpLN1tcf+IhxN9jmuCcZcf+IhxSEGMe+eIhx/4SIV8h6hx/4iDEis7/dTIcf+IhxMae0vlhLhx/4iDN4Ab2H/oiHH/iElefHoYhx/4iEEO7P8RiHH/iITtTMIrOHH/iIN/5BugG+/4iHH/hGQlyr2ohx/4hRvtBR/4iHH/PSKSs91tiHH/iEyErEe1iIcf+ElBjHvnhx/4iEfwbJD5cf+IhxX+LQHYcf+Ihx/0hrfJlI/4iHH/Qocc546Ihx/4QpQc5r6Ihx/4iHH/Qnoc6F6Icf+IhR2N8ncf+Ihx/4hPadwZYnH/iIcT6wdbFPioiHH/hIknyG2Icf+IhJhXx3qIiHH/hEvTzULP+Ihx/4QlAs+v3/iIcf9EyjzDXIcf+Ihx/0PxPODs/4iHH/NWoxvJXO/4iHH/iIcf+Ihx/0YOXL8a/4iHH/iIcf+Ihx/4RihcrXpx/4iHFJu5x0Rv+Ihx/0iSfIbYiHH/iIcf+D0kobPbXohx/4g0JQK82v2Ihx/4SLxshDmIhx/4UcvfNIcf+IhxT9P8EsD/iIcf89BoO0+Xz/iIcf9Q5dEq/4iHH/iISWt8eUiHH/iIcURCXMva/4iHH/iIcf+Ihx/4Rw5cnxqIhx/4iHH/iIcf+IhHDlyfGocf+Ihx/4iHH/g7qnK2VY3/iIcf9JNIx8t4cf+IhDKSztbf+Ihx/0PxPODs/4iHH/iINCHjvN4ccf+Ihx/4gzJxG+2O7/iIcf88W5G0pG6HH/iISXh8eHiIcf+Ihx/4Qq/85QCIhx/4MngBvof+cf+IhxUL7fQYhx/4hHDlyfGohx/4iFHY3ydx/4iHFFNVysqoiHH/g+Jiiy2ddx/4iHH/StWcYqZx/4iHFEhky3m4iHH/hANewNoYhx/4iFK+3kGIhx/4OWlht5aeiHH/iIcf+DKSAb5t/ohx/4iHH/iEl4fHh4iIcf+IhCr/zlAIcf+IhJXnx6GHH/iIcf8x1OG/Kx6HH/iE923BiShx/4iE0mvD2Uhx/4iEmFfHeoiIcf+EMPLO8N/4iHH/RMo8w1yHH/iISYV8d6iIhx/4iHH/iIcUbJbJNphx/4iHH/iISNZsgpmIhx/4R9Zskplx/4iEl4fHh4iHH/iIPSShs9tecf+Ihx/0h4fIh4cf+Ihx/zJeAb+h/v+Ihx/06Q3Cbycf+IhxNHcxu4jOhx/4iDjtI7gS3Icf+IhKNIxst4iHH/hE8TzA7IiHH/hJNIx8t3H/iIcf9CbRzpLocf+IhFk0y2y3H/iIcf9DNizcnYiHH/hEyjzDXHH/iIcf804iG8Hd6Icf+IRw5cnxqIcf+IUeXfGohx/4hO4cwh44iHH/iIQpQc5r6HH/iIcUOTTNbL/4iHH/iIcf+IUfLfDYiHH/iIcf+IRmxMqTuIhx/4SK9shQmIcf+IQocc546HH/iIRl9MqguHH/iIcf9Ia3yZSP+Ihx/4S7ucVEaIcf+Ihx/4SK9shQmIcf+ISIV8l6j/iIcf+Ihx/4hIyWyDaYiHH/iIcf+ISIV8l6j/iIcf+IQzYs3J2HH/iIcf9ChxznjoiHH/iIcf+Ihx/4RMo8w1xx/4iHFCHCzePYhx/4hCr/zlAIhx/4iHH/R7xspDn/iIcf+Eh4fJh4/4iHH/iEk0jIy3/4iHH/NmgiupfdiIcf+IShqMbleIcf+IQm0c+S7/iIcUOTTNbL/4iHH/iIcUbJbJNphx/4iHH/iISXh8eHiIcf+ISK9shQmHH/iIcf+ISWt8eUiIcf+IhxRfBssPn/iIcf+Ihx/4iHFEbEy5O4cf+IhClBzmvocf+IhE8TzA7Icf+IhEDyzPDYhx/4hEDyzPDYiHH/hIeHyYeP+IhxQ6BMxftx/4iHE20kK5Lb1x/4iHH/PSKSs91tiHH/iIO/titQSdiHH/iElBjHvncf+IhxQVAs6v2HH/iIcULkPOG8/4iHH/SUGMe+eIcf+IhxMYUBvnr+iIcf+Ihx/4SJJ8htiHH/iITJGsRuWIhx/0M2LNydiIcf+EJ6HOhehx/4iFHY3ydx/4iHFHknyG2IiHH/iIcf+IOLhCuEe9cf+IhxR2t8iUhx/4iHFAlBz2vnH/iIcTwKobP1Xohx/4iEmFfHeoiIcf+IUfLfDYiHH/hGKFytenH/iIcf+Ihx/4iHH/iIcUUoXK16iHH/iINH6lvIFaiIcf+DNeAb2h/oiHH/iISV58ehhx/4iHH/iISJJ8ltj/iIcf9JNIx8t4cf+Ihx/0VfTMoL/4iHH/RYZMt5uIcf+Ihx/0J6HOheiHH/iFHY3yeHH/iIRjVcvKr/iIcf9GQlyr2oiHH/hBoRwG7v+Ihx/0e8bKQ5/4iHH/UdjfJ4iHH/hGNVysqocf+Ihx/0JQLOr9cf+IhxQg8s3w2HH/iIcf+Ihx/4iHH/iIcf+IhLyJxTdocf+IRkJcq9qHH/iIRjVcvKr/iIcf9R2N8niIcf+EBC7AzRiIcf+EKUHOa+iIcf+EZCXKvaiHH/iDWEMbx7zv+Ihx/1G+30GHH/iISWt8eUiHH/iISXh8eHiIcf+IRkJcq9qHH/iIQpQc5r6HH/iIUcvQRP+Ihx/0MpLN1tiHH/iETKPNNc/4iHH/hE8TzA7IiHH/iEQPLM8NiIcf+E0ZvD5kiHH/iIcf+IhxX9XQKnH/iIcUOTTNbL/4iHH/iIcf+Ihx/4iHH/iIRYZMx5v/iIcf+DohU7berIcf+IhJXnx6GHH/iIcf+IhxRq9spQn/iIcf+IhxSdWcYqaHH/iIcURsTLk7hx/4iHH/g01SG8Kt5x/4iHFIQYx754iHH/iElBjHvncf+Ihx/0JDLPvN/4iHH/hE8TzA7IiHH/iIcf+ETXPMKMhx/4iENtHNkuiIcf+Ihx/4iHH/hRy980hx/4iEXKPLNciIcf+Eh4fJh4/4iHH/hDDyzvDf+Ihx/0TkPMG8iIcf+D0XobPoXocf+IhMXaxaJf+Ihx/0V5TLhrhx/4iHH/gyawG/lP7/iIcf9ChxznjoiHH/hGNVysqocf+IhPadwpYv+Ihx/4iHH/iIcf+IRihcvXr/iIcf9K4pxh1ocf+Ihx/4hIr2yFCYcf+IhJa3x5SIcf+IhDQyzbzYcf+IhE1zzSjP+Ihx/4TGqsSVWIcf+IhxQ8o8w1yIcf+Ihx/4Qw8s7w3/iIcf+DJ4Ab6H/nH/iIcTYII7n33Ihx/4g9MaGzzl6Icf+IOXZht4meiHH/iDYzQbvMvv+Ihx/4MycRvdjucf+Ihx/0iSfIbYiHH/iIOMVCuDq9cf+IhxPBWSs+ptiHH/iIPTGhs85ehx/4iHFBehzoXoiHH/hJXnx6GIhx/4hFeUzIa/+Ihx/4hIhXyXqP+Ihx/0hrfJlI/4iHH/OhhxtueOiIcf+Ihx/4iHH/R+NskcmIcf+IQm0c+S7/iIcf+IRZNMtsuHH/iIQqEc5e6Icf+IhIknyW2P+Ihx/4iHFAlBz2vnH/iIcUO9PMQshx/4iHH/iIcf9BlBwHvv+Ihx/0VfTMoL/4iHH/hBoRwG7v+Ihx/0VsTLk7cf+Ihx/zZdMbqizoiHH/hFoEy1+4iHH/iIcf+ISWt8eUiIcf+ISUGMe+dx/4iHFDvTzELIcf+IhDUCza/Yhx/4iHH/SGt8mUj/iIcf8zXPG9ow6Ihx/4hK4pxx1v+Ihx/4PTGhs85eiIcf+Ihx/4hE5DzBvIcf+IhCoRzl7ohx/4iHH/iIcf+IPvyhsgNeiIcf+Eh4fJh4/4iHH/SHh8iHhx/4iHFHeHyIeIcf+Ihx/4hIyWyDaYiHH/hFoEy1+4iHH/iENDLNvNiHH/iIcULxPNDscf+IhxQvE80Oxx/4iHFG42yRyYiHH/hKDYxvJ4hx/4iDKSAb5t/nH/iIcf+Ei8bIQ5iIcf+Ihx/4iE0ZvD5kcf+IhxQhws3j2Icf+IhJhXx3qIiHH/iIcf9Ia3yZSP+Ihx/0JtHOkuhx/4iEWGTMeb/4iHH/MmsBvpT+cf+Ihx/0lBjHvniHH/iITv68IBSIhx/4MxoRvuXu/4iHH/g/cKOyj1z/iIcf8yXgG/of7/iIcf9IknyG2Ihx/4iDsUU7XrrIiHH/iEK8/OQwiIcf+IQzYs3J2HH/iIcULkPOG8/4iHH/iIcf+FHL3zSHH/iIcURsTLk7hx/4iHH/hRy980hx/4iHH/RXlMuGuHH/iIcf+IhI1myCmYiHH/iIcf+IhR8t8NiHH/iDQNEbzy7ohx/4hFk0y2y4cf+IhxS0C8S/SIcf+INpvzumQMiHH/iETKPNNc/4iHH/SUGMe+eIcf+IUdjfJ4cf+IhxX8jRN/+Ihx/0JDLPvN/4iHH/iETXPMKMcf+Ihx/4Q0Ms282Ihx/4iHH/iIcUhBjHvniIcf+EcOXJ8aiIcf+IhxR4V8h6iIcf+Ihx/4iHH/iIcf+IhGbEypO4hx/4iHH/iIcf+Ihx/4hHG1yeSoiHH/iISXh8eHiIcf+IhJhXx3qIiHH/iD0xobPOXohx/4iElBjIvn/4iHH/hIknyG2Icf+IhxTlzcGjKIcf+IOY8zt3DMhx/4iHE6t3K1SI2Icf+ISieMbYeIhx/4hIyWyDaYiHH/iIcf+IhxR3h8iHiHH/iISJJ8ltj/iIcf+Ihx/4iE9p3Cli/4iHH/hJNIx8t3H/iIcUd4fIh4hx/4iHH/PSShs9teiIcf+EknjI2H/4iHH/SIV8h6iHH/iIcTFBEb++7v+Ihx/4iHH/PGaCtJl9hx/4iETxPMDshx/4iHH/iIcf+IQpQc5r6Icf+IRb08tCyIhx/4iHH/iFG+0FH/iIcf+Ihx/0SgTNX7/4iHH/QkMs+83/iIcf+EWGTLebhx/4iHFKd6xYhXH/iIcf+IUdjfJ4cf+IhxRGxMuTuHH/iIcf+ENDLNvNiIcf+ETXPMKMhx/4iHH/UcvfNIhx/4iHH/iEfWbKKZ/4iHH/iISYV8d6iIhx/4iEmFfHeoiIcf+Ihx/1HY3yeIhx/4Rl9MqguIhx/4iHH/iEivbIUJhx/4iHH/iIcf+IhHDlyfGocf+Ihx/4hIr2yFCYcf+Ihx/4iEWgTLX7hx/4iHFHeHyIeIcf+IhxQKEc9e6HH/iIcUdefJoY/4iHH/iIcThLQ7e0vHH/iIcf8yhQG+ev6Icf+IPT1zs8KMcf+Ihx/0YOXL8a/4iHH/iIcf+IQq/85QCIcf+IhJXnx6GHH/iIcT5ysrGNTYhx/4iDvsU7UTrHH/iIcU4l7C2h/4iHH/hClBzmvoiHH/iFHy3w2Ihx/4Q0Ms282Ihx/4MmsBv5T+/4iHH/hDHCzePXH/iIcf8yawG+lP5x/4iHE+mpOxZWyIhx/4hIknyG2HH/iIcf+EiSfIbYhx/4iHH/hIeHyYeP+Ihx/4iEi8bIQ5hx/4iHFLXaxKJYiHH/iElefHoYhx/4iHFJyJxjdnH/iIcf8zQRG9vu6Ihx/4hJQYx753H/iIcf8yntK+YS2HH/iISV58ehhx/4iHH/MpIBvm3+iIcf+ISWt8eUiIcf+Ihx/4hIhXyXqP+Ihx/zf8MrkDzYcf+IhxR158mhj/iIcf+DlwNLePy3H/iIcf9IknyG2Ihx/4iHFAr/z1AHH/iIcTARlb/uaohx/4hIhXyXqP+Ihx/4iHH/gzJxG92O5x/4iHFHknyG2IiHH/iIRyhcnXqIhx/4UdjfJ4hx/4g49gW4CfqHH/iIcUqunFUWiIcf+DW5ErtG7Yhx/4hLkaxm5f+Ihx/zNBEb2+7oiHH/iDyfgbRgfoiHH/g00xK9LO3/iIcf+IOMdRuDiuiHH/iIROQ8wbxx/4iHH/MycRvdjuhx/4iHH/QlAs6v1x/4iHH/Qyks3W2Icf+IhE8TzA7Icf+Ihx/4SJJ8htiHH/iIcf84kGG4b56HH/iIQ1As2v2Icf+Ihx/4hEyjzTXP+Ihx/0G8/PQwcf+IhxMXgBvof+iHH/iE7hzCHjiIcf+IhxRfBssPn/iIcf+EoNjG8niHH/iIP6misVZdhx/4iHFAvPz0MIcf+IhxMg0RvfLucf+Ihx/0oNjG8niIcf+ISUGMe+dx/4iHFF8Gyw+f+Ihx/1Dl0Sr/iIcf+Eh4fJh4/4iHH/iEiSfIbYcf+Ihx/z7SsbItToiHH/iENDLNvNiHH/iIM3gBvYf+iIcf+E0MvD80hx/4iHE24VG5Hq6Icf+IRZNMtsuHH/iIQ0Ms282HH/iIcUPKPMNciHH/iIcUFQLOr9hx/4iEWgTLX7hx/4iDKSAb5t/nH/iIcUCHHAiO/4iHH/iDPrHL4U4/+Ihx/z0kobPbXoiHH/iIcf+IhJXnx6GHH/iIcUavbKUJ/4iHH/g8qGO0V5yIhx/4SHh8mHj/iIcf9AG+wPQYcf+Ihx/4SJJ8htiHH/iIcV/V0Cpx/4iHH/iIcf9FeUy4a4cf+Ihx/4iEi8bIQ5hx/4iHH/R/BskPmIhx/4iHH/iIcf+ISWt8eUiIcf+Ihx/0fJbJNpcf+Ihx/4iEiSfJbY/4iHH/iEfjbJHJcf+Ihx/4iHH/iIcf9JXnx6GIiHH/iEHw/PDwiHH/iFHy3w2Ihx/4hGQlyr2ocf+IgzNBG+y+7/iIcf+ISWt8eUiIcf+IhCehz4Xv+Ihx/zxmgrSZfYcf+Ihx/4hKDYxvJ4cf+Ihx/4hOuswkU3H/iIcf+IQF/cCwKIhx/4THesSIWIhx/4hDQyzbzYhx/4iEl4fHh4iHH/iITUC8O/SIhx/4MmsBv5T+/4iHH/PRehs+heiHH/iISYV8d6iIhx/4ROQ8wbyIcf+IhDKSztbf+Ihx/4QpQc5r6Ihx/4iHH/iIcf82aCK6l92Ihx/4R8lso2n/iIcf+FG+30Fx/4iHFGyWyTaYcf+Ihx/4iD1bkbOkboiHH/hOkNw28v+Ihx/0YoXK16hx/4iEo0jGy3iIcf+IN/5BuQG+cf+Ihx/4SK9shQmIcf+IhxP/vRsAQucf+Ihx/zKSAb5t/oiHH/iIcf+DKFAb56/ocf+IhxSBqMfldx/4iHH/Oo2bt3Jk/4iHH/hDQyzbzYiHH/iIcf9PadwZYohx/4iHFGyWyTaYcf+Ihx/4iHH/iISNZsgpmIhx/4iHH/iISMlsg2mIcf+Ig2ajG6lc6HH/iIcTtXc7SojHH/iIcf9OuswkU4hx/4iElrfHlIhx/4iHFHknyG2IiHH/iFHy3w2Ihx/4gzTeK+sh3/iIcf+FHY3yeIcf+IOv1xtwKO/4iHH/Qxws3j2HH/iIcUIpLN1tiIcf+ISTSMjLf/iIcf9D8Tzg7P+Ihx/4iEmFfHeoiIcf+IhMd6xIhYcf+Ihx/4iEjJbINpiHH/iIcUa8bJQ5cf+Ihx/0VsTLk7cf+Ihx/4SWt8eUiIhx/4hJa3x5SIhx/4iEiSfJbY/4iHH/hJJ4yNh/+Ihx/4hIhXyXqP+Ihx/4QaEcBu7/iIcf9Fhky3m4hx/4iHH/iIRw5cnxqHH/iIcf+IhJXnx6GHH/iIcf9HyWyTaXH/iIcf+Ihx/4hDHCzuPf+Ihx/4TeHMQeP/iIcf+ETkPMG8iHH/iIM4PxvXwOiIcf+IR/BskPmHH/iIRco8s1yIhx/4QlAs+v3/iIcf+EWgTLX7iIcf+EKHHOeOiHH/iIcf+DyCkbR9boiHH/iIcf+EiSfIbYhx/4iHH/RYZMt5uIcf+Ihx/4iHH/hQ8tEd/4iHH/iISLxshDmHH/iIcf+IhH8GyQ+XH/iIcf+Ihx/4iHH/Rhtcrkpx/4iHH/hKDYxvJ4hx/4iHFG42yRyYiHH/iIcf+IhLrpxlFv+Ihx/4hHG1yeSoiHH/iEQPLM8NiIcf+IQzYs3J2HH/iIcUO9PMQshx/4iHFQy980iIcf+Ig+/KGyA16Icf+IhIknyW2P+Ihx/4Nbshu0TeiIcf+Ihx/4RPE8wOyIhx/4hK/4xgB3H/iIcf9H1mySmYcf+Ihx/4iHH/iIcf+Ihx/4iHFDk0zWy/+Ihx/4iDv9cbUCjoiHH/iITtTMIrOHH/iIcTInEb3Y7ohx/4iDNP8b6wDv+Ihx/4iHH/iElrfHlIiHH/iIcf+IRxtcnkqIhx/4iEl4fHh4iHH/iDW187xKDP+Ihx/4Qnoc6F6HH/iIcUOTTNbL/4iHH/iIcf+IhxRuNskcmIhx/4iHFJ1Zxipocf+IhxTiXsLaH/iIcf+IhIr2yFCXH/iIcf+Ihx/4iHH/Rg5cvxr/iIcf+Ihx/4iHE7W5G0pG6Icf+Ihx/4iDo+Q7bBvHH/iIcf9CbRzpLocf+Ihx/1HL3zSIcf+IhChxznjnH/iIcU5P3BsChx/4iHH/iIcUeFfIeoiHH/iIR+Nsocn/iIcf+Ihx/4iHH/hGNVysqocf+Ihx/4iHH/iISMlsg2mIcf+Ihx/4iHH/hH8GyQ+Yhx/4iHH/iIcf+EfWbJKZcf+Ihx/4iHH/iIR+Nsocn/iIcf+Ihx/4iEfjbKHJ/4iHH/iIcf+EivbIUJiHH/iIcf+IR9Zsopn/iIcf+Ihx/4iEfjbKHJ/4iHH/iIcf+IhIvGyEOYcf+Ihx/4iEi8bIQ5hx/4iHH/iEiSfIbYcf+Ihx/4iEmFfHeoiIcf+Ihx/4iHH/R8lsk2lx/4iHH/hIeHyYeP+Ihx/4RihcrXpx/4iHH/iEoNjG8nhx/4iHH/iDoYcbbnjocf+Ihx/4iHH/iIcf+ES9PNQs/4iHH/hE8TzA7IiHH/hHDlyfGoiHH/iEyErEe1iIcf+IRb08tCyIhx/4iHH/iFG+0FH/iIcf+Ihx/4hIknyG2HH/iIcf9GKFyteocf+Ihx/4iHH/iIRb08tCyIcf+IhxQJQc9r5x/4iHH/SuKcYdaHH/iIcf+IRxtcnkqIhx/4hGbEypO4iHH/iEu7nFRGhx/4iHH/iIcf9H42yRyYhx/4iHH/g+0rGyLU6Icf+INxlBuea+iHH/iISg2Mbydx/4iHH/iIRjVcvKr/iIcf+IhJeHx4eIhx/4iHH/hIknyG2Icf+Ihx/0ivbIUJiIcf+Ihx/4R8lso2n/iIcf+Ihx/4SLxshDmIhx/4iHH/UdjfJ4iHH/hFbEzJO/+Ihx/4iElrfHlIhx/4iHH/iIcf+IhxRGxMuTuHH/iIcf+Ihx/4iHH/iIcf9H8GyQ+YiHH/iIcf+IhHDlyfGocf+Ihx/4iHH/iIcf+EZfTKoLiIcf+Ihx/4iHH/hH8GyQ+Yhx/4iHH/iIcf+IhxRQ5crxpx/4iHH/iIcf+ISMlsg2mIhx/4iEiSfJbY/4iHH/iIcTF4Ab6H/ohx/4iD7vobIQXocf+IhxRq9spQn/iIcf+ISJJ8hthx/4iHH/SGt8mUj/iIcf+IhIknyW2P+Ihx/4P3TBsYs+hx/4iHFHXnyaGP+Ihx/4MpIBvm3+iHH/iElefHoYhx/4iHFNrcwlI4hx/4iElrfHlIhx/4iHFHa3yJSHH/iIcf9BlBwHvv+Ihx/zlPYbewnocf+IhxR2t8iUhx/4iHH/iISNZsgpmIhx/4iHH/iIcf+Ihx/4iEZsTKk7iHH/iIcf+Ihx/4iHH/iIRxtcnkqIcf+Ihx/4iHH/hGG1y+Sv+Ihx/4iElBjIvn/4iHH/hJQYx754cf+Ihx/1Dy0B1x/4iHH/hFbEzJO/+Ihx/4iHH/iIcf+IhxT/3sACGHH/iIcUCHHAiO/4iHH/ToPcN8L/iIcf+Ihx/4SIV8h6hx/4iHH/R8lsk2lx/4iHH/iIcf+IR9Zsopn/iIcf+Ihx/4iHFF8Gyw+f+Ihx/4iHH/iEiFfJeo/4iHH/hIr2yFCYhx/4iHH/iIcf+EfWbJKZcf+Ihx/4RNc8woyHH/iIcUbjbJHJiIcf+Ihx/4iHH/hGQlyr2ohx/4iHH/iIcf+Ihx/4hGX0yqC4hx/4iEZsTKk7iHH/iIUdjfJ3H/iIcf9Rvt9Bhx/4iHH/iIcf+Ihx/4Qm0c6S5x/4iHH/hIvGyEOYiHH/iIcf+EWgTLX7iIcf+Ihx/4R+NskcmHH/iIcf+Ihx/4SJJ8htiHH/iIcf9FX0zKC/+Ihx/4QaEcBu7/iIcf+IhGNVy8qv+Ihx/4iHH/iIcf+ISJJ8hthx/4iHH/hIeHyYeP+Ihx/4iHFGr2ylCf+Ihx/4iHFHa3yJSHH/iIcf9IknyG2Ihx/4iHH/hMd6xIhYiHH/hByfzzYHH/iIcf9Ia3yZSP+Ihx/0Y1XKyqiHH/iIcf+Ig9TpGzsW6Icf+Ihx/4iHH/iEiSfIbYcf+Ihx/0VsTLk7cf+Ihx/4Qnoc6F6HH/iIcf9DDyzfDXH/iIcf+Ihx/4iHH/Ub7fQYcf+Ihx/4Qxws3j1x/4iHH/iIcf+IhxQKEc9e6HH/iIcf+IhxRHlMuGuIcf+Ihx/4iEjJbINpiHH/iIcf+Ihx/4iHH/RjVcrKqIcf+IhK/4xwB/+Ihx/4iEJ6HPhe/4iHH/iIRNc80oz/iIcf+IQ1As2v2Ihx/4iEJ6HPhe/4iHH/iIcf+IhxQuQ84bz/iIcf+EuunFUWhx/4iHEyDRG98u5x/4iHH/R9ZskpmHH/iIcf8yeAG+h/6HH/iIcf+Ig8gpG0fW6HH/iIcUdrfIlIcf+Ihx/0GhHPXucf+Ihx/0TKPMNchx/4iHFKd6xYhXH/iIcf9JNIx8t4cf+IhxTk/cGwKHH/iIcUg0jHy3iHH/iIcUXwbLD5/4iHH/iIcf+Ihx/4hGKFy9ev+Ihx/4SIV8h6hx/4iHH/iISXh8eHiIcf+IhJa3x5SIcf+IhxR2t8iUhx/4iHH/SIV8h6iHH/iIcf9JXnx6GIiHH/iEfjbJHJcf+Ihx/4iHH/iIQyks7W3/iIcf+EM2LNydiHH/iIRco8s1yIhx/4hJeHx4eIiHH/iEiSfIbYcf+Ihx/0lBjHvniHH/iIQpQc5r6HH/iIcf9Fhky3m4hx/4iEKHHOeOcf+Ihx/4iEmFfHeoiIcf+ISK9shQmHH/iIcf+IUdjfJ4cf+IhxX9XQKnH/iIcf+EJQLPr9/4iHH/iIcf9R2N8niIcf+IhxUMvfNIiHH/hDQyzbzYiHH/iIcf+E6tzCUjcf+Ihx/0WGTLebiHH/iINzNBucy+iIcf+IRb08tCyIhx/4hPXNwqMv+Ihx/4Nl0xuqLOiHH/iEZCXKvahx/4iDcxMrnOzYhx/4iE7UzCKzhx/4iHFHXnyaGP+Ihx/0ivbIUJiIcf+IhJQYyL5/+Ihx/4RjVcrKqHH/iIcUeFfIeoiHH/iISg2Mbydx/4iHH/hEvTzULP+Ihx/zJ4Ab6H/ocf+Ihx/4RZNMtsuIcf+IhDKSztbf+Ihx/4SLxshDmIhx/4iHFFNVysqoiHH/iINa4hu1Hecf+Ihx/4SWt8eUiIhx/4gyntK/YS3/iIcf+EM2LNydiHH/iIcUIcLN49iHH/iIRBwszj2Ihx/4iEM2LNydcf+Ihx/066zCRTiHH/iIUdjfJ3H/iIcf+Ihx/4Qocc546Icf+IhxQIccCI7/iIcf+Eu7nFRGiHH/iIcUszvEzEhx/4iHFD1zzCjIiHH/iEM2LNydhx/4iHFAlBz2vnH/iIcVDL3zSIhx/4iHH/hIhXyHqHH/iIcf9ChxznjoiHH/iEW9PLQsiIcf+Ihx/4hCehzoXnH/iIcf9E5DzBvIiHH/iISK9shQlx/4iHH/iIcf+EknjI2H/4iHH/hByfzzYHH/iIcf+IhIvGyEOYcf+Ihx/4SWt8eUiIhx/4iHH/iIcUUOXK8acf+Ihx/0fjbJHJiHH/iIS+KcUdaIhx/4iEfjbKHJ/4iHH/gykgG+bf6Icf+IUb7QUf+Ihx/4hIvGyEOYhx/4iFHL0ET/iIcf+EivbIUJiHH/iINyIjud3ccf+Ihx/0JtHOkuhx/4iHH/STSMfLeHH/iIcUa8bJQ5cf+Ihx/4g2M0G7zL7/iIcf+IhR2N8ncf+Ihx/4NjNBusy+cf+Ihx/0923BiSiIcf+Ig9F6G06F7/iIcf+DTu8r0RDf+Ihx/4UdjfJ4hx/4hDKSzdbXH/iIcf8+0KKyL12Icf+IMrbDvkk8cf+Ihx/4iHE9xbGyOk6Ihx/4iHE80rG0LU7/iIcf+EfjbJHJhx/4iHH/iIcf+EfjbJHJhx/4iEiSfJbY/4iHH/iIcf87n4G1YH5x/4iHH/Qw8s3w1x/4iHH/ROQ8wbyIhx/4gyhQG+ev5x/4iHH/iIRBwszj2Ihx/4iEZfTKoLhx/4iEKhHOXuiHH/iIRYZMx5v/iIcf+Ihx/0fJbJNpcf+Ihx/0JtHOkuhx/4iHH/TdTMQrP/iIcf+Ihx/zpHJba42ohx/4iEWGTMeb/4iHH/iIcTsxobTOXnH/iIcf+DW7IbtE3oiHH/hAKOwOcYcf+Ihx/4hDUCza/YiHH/iIcf9DHCzePYcf+Ihx/4SK9shQmIcf+IhDUCza/Yhx/4iEW9PLQsiHH/iIcf+EKUHOa+iIcf+ISWt8eUiIcf+Ihx/4TsfMI4OIcf+IhL4pxR1oiHH/iISMlsg2mIcf+Ihx/4iHFGyWyTaYcf+Ihx/0YOXL8a/4iHH/iIcf+IhH8GyQ+XH/iIcf+Ihx/1Dl0Sr/iIcf9GNVysqohx/4hR5d8aiHH/iISV58ehhx/4iHH/M0ERvb7uiIcf+IO8RytTuNcf+Ihx/4iHH/Nk4iurHdhx/4iHFHeHyIeIcf+Ihx/4iHH/iFHl3xqIcf+IhIvGyEOYcf+Ihx/4iHH/iFHL3zRx/4iHH/RV9Mygv/iIcf+ETXPMKMhx/4iHFCHCzePYhx/4iHFGr2ylCf+Ihx/4hDHCzuPf+Ihx/4hDHCzuPf+Ihx/4hIknyG2HH/iIcf+IhxTjLsHNFx/4iHH/gzGhG+5e7/iIcf9CUCzq/XH/iIcU4y7BzRcf+Ihx/0fJbJNpcf+Ihx/4iEWgTLX7hx/4iENDLNvNhx/4iHH/RNc8woyIcf+Ihx/4UcvfNIcf+Ihx/4hIr2yFCYcf+Ihx/4iHH/MpDxvm8OiHH/iIcTZqqLmVV4hx/4iHFAvPz0MIcf+IhxSdWcYqaHH/iIRNc80oz/iIcf+Ihx/06Q3Cbycf+Ihx/4SK9shQmIcf+IhClBzmvocf+IhxTk/cGwKHH/iIRw5cnxqHH/iIcf9GNVysqohx/4iFHl3xqHH/iIcf+IRw5cnxqIcf+Ihx/4iEcOXJ8ahx/4iHE0dzG7iM6HH/iIcTtokbSXboiHH/iEZCXKvahx/4iHFQy980iIcf+IhDUCza/Yhx/4hNJrw9lIhx/4iEmFfHeoiIcf+IPsWxsjpOcf+Ihx/0iSfIbYiHH/iIcf+IhR2N8ncf+Ihx/4iHH/hEvTzULP+Ihx/4hR2N8nhx/4iHH/iIRZNMtstx/4iHH/Ssicc3b/iIcf+Ihx/4iHFAoRz17ocf+IhR5d8ahx/4iHH/SIV8h6iHH/iIcUeSfIbYiIcf+IhJa3x5SIcf+Ihx/4hIyWyDaYiHH/iIOXZht4mehx/4iHFBehzoXoiHH/iDMnEb7Y7v+Ihx/4iEmFfHeoiIcf+Ihx/4g9MaGzzl6Icf+Ihx/0lefHoYiIcf+IT2ncGWJx/4iHH/QkMs+83/iIcf+ETXPMKMhx/4iHH/Pp6xs2FO/4iHH/iIcTSsErtT7YiHH/iIcf9HyWyTaXH/iIcf8976G0EF7/iIcf+EknjI2H/4iHH/hHyWyjaf+Ihx/4iEl4fHh4iHH/iIcf+EivbIUJiHH/iEZfTKoLiHH/iIcV/i0B2HH/iIcUdefJoY/4iHH/iEjJbINpiIcf+IhH42yhyf+Ihx/4iDf+QboBvv+Ihx/4SWt8eUiIhx/4iHH/R9ZskpmHH/iIcf+IhPadwpYv+Ihx/4iDNeAb2h/ocf+Ihx/4Rw5cnxqIhx/4iHFGr2ylCf+Ihx/4SIV8h6hx/4iHH/iIcUa8bJQ5cf+Ihx/4iHH/hEvTzULP+Ihx/4Qocc546Icf+IhPg9wXwocf+Ihx/4iHFGr2ylCf+Ihx/4SJJ8htiHH/iIcf85XGG3o56Icf+IhxRq9spQn/iIcf+IPu2SshJthx/4iHH/iIcf8ykgG+bf6Ihx/4iEWGTMeb/4iHH/iEWgTLX7iHH/iEk0jIy3/4iHH/hIknyG2Icf+Ihx/zoYcbbnjoiHH/iETKPNNc/4iHH/iISieMbYeIcf+Ihx/4Qm0c6S5x/4iHH/Q/E84Oz/iIcf+Ihx/4hChxznjocf+IhxQvE80Oxx/4iHH/iIcf9HvGykOf+Ihx/4iHH/Qa/8BgD/iIcf+IRA8szw2Ihx/4iETxPMDshx/4iHFHeHyIeIcf+Ihx/0MPLN8Ncf+Ihx/0fJbJNpcf+Ihx/4iElefHoYcf+Ihx/0PxPODs/4iHH/hN4cxB4/+Ihx/03+vDAUhx/4iHH/iIcf+Ihx/4RjVcrKqHH/iIcf+IhxRQ5crxpx/4iHH/iIcf+IhxRuNskcmIhx/4iHFHknyG2IiHH/iIcf+EiSfIbYhx/4iHH/iEjJbINpiIcf+Ihx/zJ4Ab6H/ocf+Ihx/0ivbIUJiIcf+Ihx/4iEM2LNydcf+Ihx/0M2LNydiIcf+Ihx/4iHH/Rg5cvxr/iIcf+Ihx/4hIr2yFCYcf+Ihx/4SLxshDmIhx/4iHH/iIcUbWbJKZiHH/iIcf+Ihx/0fwbJD5iIcf+Ihx/4iHH/hH8GyQ+Yhx/4iHH/iIcf+IhxRShcrXqIcf+Ihx/4iEjJbINpiHH/iIcf+Ihx/4UPLRHf+Ihx/4hEyjzTXP+Ihx/4iHH/iIcf+IUdjfJ4cf+IhxQuQ84bz/iIcf+Ihx/4iHH/iIcf+IhGbEypO4hx/4iHH/iIcV/V0Cpx/4iHH/hFbEzJO/+Ihx/4iHH/iIcf+Ihx/4iHH/Qw8s3w1x/4iHH/iIcf+IhxQJQc9r5x/4iHH/RNc8woyIcf+IhxX9XQKnH/iIcf+EVsTMk7/4iHH/iIcf+IhxQ9c8woyIhx/4hDUCza/YiHH/iEW9PLQsiIcf+IhRy9BE/4iHH/iIcf+EMPLO8N/4iHH/hDDyzvDf+Ihx/4hCehzoXnH/iIcf+ETxPMDsiIcf+IhIr2yFCXH/iIcf+Ihx/0M2LNydiIcf+Ihx/0KHHOeOiIcf+Ihx/4iHH/hIr2yFCYhx/4iHH/hIknyG2Icf+Ihx/4iHH/iEYoXL16/4iHH/iIcf+IhxR5J8htiIhx/4iEjWbIKZiIcf+Ihx/4Q0Ms282Ihx/4iETxPMDshx/4iHH/iEjJbINpiIcf+Ihx/4iHFGvGyUOXH/iIcf+EJQLPr9/4iHH/iETkPMG8hx/4iHH/SK9shQmIhx/4iHH/iEiSfIbYcf+Ihx/0h4fIh4cf+Ihx/4SUGMe+eHH/iIcf9Ir2yFCYiHH/iEi8bIQ5iHH/iIcUhBjHvniIcf+IhE1zzSjP+Ihx/4QlAs+v3/iIcf+IQnoc6F5x/4iHH/TpDcJvJx/4iHH/hOkNw28v+Ihx/4iEKUHOa+hx/4iHH/SJJ8htiIcf+IhxMLrhv0Uecf+Ihx/0fWbJKZhx/4iHH/iIcf+IgxF8K/6D2HH/iIcf9BoRz17nH/iIcf+EWgTLX7iIcf+IhJa3x5SIcf+Ihx/zinJLlY2/+Ihx/4iHH/iIcf+EfWbJKZcf+Ihx/0rinGHWhx/4iHFFG1yuSocf+Ihx/4iHH/iIRw5cnxqHH/iIcf+Ihx/4RWxMyTv/iIcf+Ihx/4iFHy3w2Icf+Ihx/0lefHoYiIcf+IRYZMt5tx/4iHH/iIUfLfDYhx/4iHFEeUy4a4hx/4iHH/hBoRwG7v+Ihx/4M1jTvacscf+Ihx/4iExdrFol/4iHH/hGG1y+Sv+Ihx/4gwQNGwzy6HH/iIcf9Ir2yFCYiHH/iIcf9IhXyHqIcf+IhxRrxslDlx/4iHH/hKDYxvJ4hx/4iHFFKFyteohx/4iD5sJ7KT2IiHH/iElefHoYhx/4iHH/QBvsD0GHH/iIcf+Ihx/4MqnDvlY8cf+Ihx/4Qq/85QCIhx/4g4x1G4OK6Icf+IhxOqpytVWNhx/4iEiSfJbY/4iHH/iIcf+EivbIUJiHH/iISXh8eHiIcf+Ig/soSxTXtx/4iHH/iIcUavbKUJ/4iHH/iIcf+ISK9shQmHH/iIcf+FHL3zSHH/iIcUeSfIbYiIcf+IhFvTy0LIhx/4iHH/UdjfJ4iHH/iIcf+Ihx/4iETXPNKM/4iHH/iFHY3yeHH/iIcf+Ihx/4hFvTy0LIiHH/iIcf+Ihx/4iHH/iIcf+IhEDyzPDYhx/4iHH/iIcf+Ihx/4iHFEbEy5O4cf+Ihx/4iHFF8Gyw+f+Ihx/4iHH/iIcUbjbJHJiIcf+Ihx/4iEjJbINpiHH/iIcf+IhH8GyQ+XH/iIcf+Ihx/4hIyWyDaYiHH/iIcf+IOBEFuO76iIcf+IQqEc5e6Ihx/4iHFGyWyTaYcf+Ihx/4iHH/SGt8mUj/iIcf+IR+Nskclx/4iHH/iIcf+IhHG1yeSohx/4iHH/iIMQzRv/Muhx/4iHH/hCUCz6/f+Ihx/4RXlMuGtx/4iHH/Qocc546Ihx/4iFK+3kGIhx/4iHH/hChxznjohx/4iHH/iIcf+Ihx/4iHH/hE1zzCjIcf+Ihx/1Dl0Sr/iIcf+Ihx/4iHH/hRy980hx/4iHH/ROQ8wbyIhx/4iENtHNkuiIcf+Ihx/4hEDyzPDYiHH/iIcf+EiSfIbYhx/4iHH/UcvfNIhx/4iEZsTKk7iHH/iISV58ehhx/4iHH/MngBvof+hx/4iHH/Ub7fQYcf+IhxUMvfNIiHH/iINkBBu7++/4iHH/iElBjHvncf+Ihx/4R9Zskplx/4iHH/iISK9shQlx/4iHH/iIcf+EfwbJD5iHH/iIcf9HvGykOf+Ihx/4iHH/hIknyG2Icf+Ihx/4Rl9MqguIhx/4iHH/iIcf+Ihx/4iEfjbKHJ/4iHH/iIcf+ElefHoYiHH/iIcf+Ihx/4iHH/iIRaBMtfuHH/iIcf+Ihx/4iHH/RZNMtsuIhx/4iHH/iIcf+IhIr2yFCXH/iIcf+Ihx/0e8bKQ5/4iHH/iIcf9GDly/Gv+Ihx/4iHH/iIcf+Ihx/4iHH/hFoEy1+4iHH/iIcf+IQqEc5e6Ihx/4iETXPNKM/4iHH/iIcf+IhI1myCmYiHH/iIcf+ISLxshDmIcf+Ihx/4Qocc546Icf+Ihx/0TKPMNchx/4iHH/iIQocc545x/4iHH/hE1zzCjIcf+Ihx/4SJJ8htiHH/iIcf9GQlyr2oiHH/iIcf+Ihx/4iHFFDlyvGnH/iIcf+Ihx/4iHH/hRy980hx/4iHFEbEy5O4cf+Ihx/0hrfJlI/4iHH/iIcUavbKUJ/4iHH/iEl4fHh4iIcf+IhCr/zlAIcf+Ihx/0e8bKQ5/4iHH/iIcf+IhxRtZskpmIcf+Ihx/4hIknyG2HH/iIcf+IhxRtZskpmIcf+Ihx/4iHFG1mySmYhx/4iHH/iEfwbJD5hx/4iHH/iIcf+Ihx/0TXPMKMiHH/iIcf+Ihx/4iHH/iIcf+Ihx/4hH8GyQ+Ycf+Ihx/4iEjJbINpiHH/iIcf+Ihx/4iHFFKFyteohx/4iHH/iIcf9H42yRyYhx/4iHH/iISK9shQlx/4iHH/iIcf+IhHKFydeoiHH/iIcf+IhJXnx6GHH/iIcf+EWGTLebhx/4iHH/iIcf+IhxR4V8h6iIcf+Ihx/4iEivbIUJcf+Ihx/4iHH/hGNVysqocf+Ihx/4iHH/iIcf+IRkJcq9qHH/iIcf+Ihx/4iHH/hGNVysqocf+Ihx/4iHH/iEcbXJ5KiIcf+Ihx/4iHH/iIRw5cnxqHH/iIcf+Ihx/4iHFFKFyteohx/4iHH/iIcf+IhxRtZskpmIcf+Ihx/4iHH/hH42yRyYcf+Ihx/4iHFG42yRyYiHH/iIcf+Ihx/4iHFEQlzL2v+Ihx/4iHH/iIcf9CQyz7zf+Ihx/4hDUCza/YiHH/iIcf+Ihx/4iEfwbJD5cf+Ihx/4iHH/iIcf9D8Tzg7P+Ihx/4iHH/iIcf+Ihx/4iHH/hFbEzJO/+Ihx/4iHH/iIcf+Ihx/4iHH/iEZCXKvahx/4iHH/iEivbIUJhx/4iHH/iIcf+Ihx/4Rw5cnxqIhx/4iHH/R/BskPmIhx/4iHH/iIcf+Ihx/0YOXL8a/4iHH/iIcf+Ihx/4RihcrXpx/4iHH/iIcf+Ihx/4hGKFy9ev+Ihx/4hIhXyXqP+Ihx/4iHH/iIQeP88cBx/4iHH/UPLQHXH/iIcf864IG2H35x/4iHH/O4KRtn1u/4iHH/iDNeAb2h/ohx/4iHH/iEfwbJD5hx/4iHH/iIcf+IR+Nskclx/4iHH/iIcf+IhxMhoRveXuhx/4iHE7aJG0l26Ihx/4iEi8bIQ5hx/4iHH/NNUhvCrehx/4iHH/iISLxshDmHH/iIcf+ISMlsg2mIhx/4iHH/Qbz89DBx/4iHH/hN/rwwFHH/iIcf+DiQYbhvnnH/iIcf9DKSzdbYhx/4iHH/iIcf+Ihx/4hGbEypO4iHH/iFHL3zRx/4iHH/iEfjbJHJcf+Ihx/4iHH/iIcUFDLOvNcf+Ihx/0M2LNydiIcf+IhChxznjnH/iIcUbJbJNphx/4iHH/iIcf8x1OG/Kx6HH/iIcf9H8GyQ+YiHH/iIROQ8wbxx/4iHH/SHh8iHhx/4iHH/hIr2yFCYhx/4iEivbIUJcf+Ihx/4iHH/hGNVysqocf+Ihx/4iHH/Qnoc6F6Icf+IhFoEy1+4cf+IhxQXoc6F6Ihx/4iENDLNvNhx/4iHH/iIcV/V0Cpx/4iHH/iIcf+Ihx/4hGNVysqnH/iIcf+Ihx/4iEY1XLyq/4iHH/iIcf+Ihx/4iHH/gxx+GwSB7/iIcf+IRPE8wOyIcf+Ihx/4iHFM/rwwFIhx/4hEDyzPDYiHH/iEZsTKk7iIcf+INa4hu1Hehx/4iHH/QkMs+83/iIcf+E6Q3Dby/4iHH/iDvGgbU5focf+IhxSya8TZRx/4iHH/hH8GyQ+Yhx/4iEiSfJbY/4iHH/iIcf9Rvt9Bhx/4iHFOMuwc0XH/iIcf+IRw5cnxqIcf+IhxSdWcYqaHH/iIcf9IknyG2Ihx/4iEMpLO1t/4iHH/iIcUdrfIlIcf+Ihx/0e8bKQ5/4iHH/iE+Q3BbyiIcf+IhxMhoRveXuhx/4iHH/iEKUHOa+iHH/iIcUFDLOvNcf+Ihx/4iEQcLM49iIcf+IhDQyzbzYcf+Ihx/4iEMpLO1t/4iHH/iEWGTLebcf+Ihx/0VsTLk7cf+Ihx/4iFHL0ET/iIcf+ISIV8l6j/iIcf+ISXh8eHiIhx/4iEWTTLbLcf+Ihx/4ShqMbleIhx/4iEivbIUJcf+Ihx/4SUGMe+eHH/iIcf+Ihx/4hR8t8NiIcf+IhO/rwgFIiHH/iIcf+EoajG5XiIcf+Ihx/4hHDlyfGohx/4iHE/FtGw6S6Icf+IhxRuNskcmIhx/4iHH/iIRjVcvKr/iIcf+Ihx/4iHH/iIcUUbXK5Khx/4iHH/iIQrz85DCIcf+Ihx/4hMaqxJVYcf+Ihx/0fJbJNpcf+Ihx/4hCr/zlAIhx/4iHH/iElefHoYhx/4iHExXgG+of5x/4iHH/hIvGyEOYiHH/iIcUOTTNbL/4iHH/iEi8bIQ5iHH/iIcUdrfIlIcf+Ihx/4UPLRHf+Ihx/4gzQRG9vu6HH/iIcf8zQRG9vu6Ihx/4hJeHx4eIiHH/iIM0/xvrAO/4iHH/iIRl9MqguHH/iIcf8976G0EF7/iIcf8zT/G9sA6Icf+IgzQRG9vu5x/4iHH/hCbRzpLnH/iIcf+INdMSuyztiIcf+IgzeAG9h/6Ihx/4g8aJG0l25x/4iHH/TQy8PzSIcf+Ihx/0YbXK5Kcf+Ihx/4iHH/iIQ1As2v2Icf+Ihx/4iEKhHOXuiHH/iIcf+Ihx/4hDQyzbzYhx/4iETkPMG8cf+Ihx/4SIV8h6hx/4iHH/iEiFfJeo/4iHH/iIcf+Ihx/4THesSIWIhx/4hDNizcnYcf+IhxNKoDu1X8iHH/iIcUUOXK8acf+Ihx/zM0Eb3L7ohx/4iHE6gIK2f33/iIcf+IO+CBtR9+iIcf+ISUGMe+dx/4iHH/SHh8iHhx/4iHH/R+NskcmIcf+Ihx/4iHFGr2ylCf+Ihx/4iHH/hK4pxh1nH/iIcf+DKSAb5t/ohx/4iHH/iIRmxMqTuIcf+Ihx/4iHH/iIcf+IhxRslsk2mHH/iIcf+Ihx/4iHH/iIcf+ES9PNQs/4iHH/iIcf9ChxznjoiHH/iIRPE8wOyHH/iIcf9H42yRyYhx/4iHH/iIcUavbKUJ/4iHH/iIcf+IhxR5J8htiIhx/4iHH/RkJcq9qIhx/4iHH/iIcf+IhIyWyDaYhx/4iHFIGox+V3H/iIcf+IhxQKEc9e6HH/iIcf9BlBwHvv+Ihx/4hLkaxm5f+Ihx/4iHH/R7xspDn/iIcf+Ihx/4T0/cKwL/iIcf+Ihx/4iHH/iEjJbINpiIcf+IhxRQ5crxpx/4iHH/iIcf+IhIknyW2P+Ihx/4hJXnx6GIcf+IhxRuNskcmIhx/4iHFGyWyTaYcf+Ihx/4iHH/R8lsk2lx/4iHH/iIcf+EivbIUJiHH/iIcUbJbJNphx/4iHH/iIcf+Ig0GAK85/2HH/iIcf9FeUy4a4cf+IhxTbrMJFOIhx/4hFeUzIa/+Ihx/4iDKr0r9ULf+Ihx/4iHH/hJa3x5SIiHH/iElefHoYhx/4iHE876GzEF5x/4iHH/hIr2yFCYhx/4iHH/M0/xvbAOiHH/iIcf+EiSfIbYhx/4iHH/SJJ8htiIcf+IhxMv8RvgDu/4iHH/gzQRG9vu6Icf+Ihx/4iHH/R+NskcmIcf+Ihx/4iHH/iIcf+FG+30Fx/4iHH/hDKSzdbYcf+Ihx/4iHH/iIcf+IUdjfJ4cf+Ihx/4QlAs+v3/iIcf+ElrfHlIiIcf+IS9WcUqaIhx/4iEl4fHh4iHH/iIcUUoXK16iHH/iIcf+Ihx/4iDcmQbnZvohx/4iEcoXJ16iIcf+Ihx/4iHH/hJNIx8t3H/iIcf+IUdjfJ4cf+Ihx/4g7+VO1BqyIcf+IhxRIZMt5uIhx/4iFK+3kGIhx/4iDQnEbzY7oiHH/iIcf+Ihx/4hGKFy9ev+Ihx/4iEcbXJ5KiHH/iIcf+Ihx/4iHH/QkMs+83/iIcf+IQm0c+S7/iIcf+Ihx/4iHFF8Gyw+f+Ihx/4iHH/hIknyG2Icf+Ihx/4hGKFy9ev+Ihx/4iHH/iIcf+IhxRuNskcmIhx/4iHH/iIcUUbXK5Khx/4iHH/iIcf+Ihx/4hGNVysqnH/iIcf+Ihx/4iHFFKFyteohx/4iHH/iIcf+ISJJ8hthx/4iHH/hHyWyjaf+Ihx/4iHH/hAG+wPQXH/iIcf+Ihx/4iHH/hGQlyr2ohx/4iFHl3xqHH/iIcURCXMva/4iHH/iIcf+Ihx/0ivbIUJiIcf+Ihx/4iHH/hIhXyHqHH/iIcf+Ihx/4iHH/T2ncGWKIcf+Ihx/4iHH/iIcf+Ihx/4R+NskcmHH/iIcf+Ihx/4hJeHx4eIiHH/iIRco8s1yIhx/4iHH/hRvt9Bcf+Ihx/4hFk0y2y4cf+Ihx/4iHH/iIcf+Ihx/4iHH/hFeUy4a3H/iIcf+Ihx/4iHH/iIcf+IQ0Ms282Icf+IhxQhws3j2Icf+Ihx/4iEMpLO1t/4iHH/iFHY3yeHH/iIcf+IhFk0y2y3H/iIcf+EuRrFblcf+Ihx/4iEvVnFKmiHH/iIcUU1XKyqiIcf+IhR2N8ncf+Ihx/4iHH/R8lsk2lx/4iHH/hH1mySmXH/iIcf+IhxQ5NM1sv/iIcf+ETXPMKMhx/4iHH/Qnoc6F6Icf+Ihx/4iHFEQlzL2v+Ihx/4hFk0y2y4cf+Ihx/4Qxws3j1x/4iHH/iIcf9GKFyteocf+Ihx/4iHH/iIcURCXMva/4iHH/iIcf+Ihx/0fwbJD5iIcf+Ihx/4iHFGyWyTaYcf+Ihx/4iHH/iIcf+EZCXKvaiHH/iIcf+Ihx/4iHH/PDGhtc5e/4iHH/iEWgTLX7iHH/iIcf+IhDbRzZLoiHH/iIRPE8wOyHH/iIcf+Ihx/0e8bKQ5/4iHH/iEiSfIbYcf+Ihx/4RXlMuGtx/4iHH/Ub7fQYcf+Ihx/0lefHoYiIcf+IQxws7j3/iIcf+EY1XKyqhx/4iHH/SJJ8htiIcf+Ihx/4hH1myimf+Ihx/4iE7UzCKzhx/4iHH/iIcf9HvGykOf+Ihx/4iHH/iIRxtcnkqIcf+Ihx/4iHH/SK9shQmIhx/4iHH/iEJ6HOhecf+Ihx/0S9PMQscf+Ihx/0PxPODs/4iHH/iEMcLO49/4iHH/hCehzoXocf+Ihx/4iHH/hE8TzA7IiHH/iIcUsZvF5k/4iHH/iISWt8eUiHH/iIcf9GNVysqohx/4iHH/iIcf+IhH42yhyf+Ihx/4iHH/iIcf+IRMo801z/iIcf+Ihx/4iHH/iIcf+Ihx/4iHH/hGNVysqocf+Ihx/4iHH/iIcUUbXK5Khx/4iHH/iIcf+Ihx/4iEXKPLNciIcf+Ihx/4hR8t8NiIcf+Ig5kGG3b56Ihx/4iHH/iIcf+Ihx/4iHH/hGQlyr2ohx/4iHFF8Gyw+f+Ihx/4iFHY3ydx/4iHH/RihcrXqHH/iIcf9CQyz7zf+Ihx/4hHDlyfGohx/4iHFEbEy5O4cf+Ihx/4iHH/iIcf+IhDKSztbf+Ihx/4hR8t8NiIcf+Ihx/4iHH/iIcf9GQlyr2oiHH/iIcUOTTNbL/4iHH/hCbRzpLnH/iIcf+Ihx/4iHH/iEJtHPku/4iHH/hDHCzePXH/iIcf+Ihx/4SK9shQmIcf+IhxQMn882CIcf+Ihx/4iHFF8Gyw+f+Ihx/4iHH/iIRjVcvKr/iIcf+IhR5d8ahx/4iHH/iIcf+IhEDyzPDYhx/4iHH/iIcf+Er/jGAHhx/4iHH/UOXRKv+Ihx/4hDQyzbzYhx/4iHFHeHyIeIcf+Ihx/0hrfJlI/4iHH/iEfjbJHJcf+Ihx/4iHH/hIknyG2Icf+Ihx/4hCbRz5Lv+Ihx/4iFHl3xqHH/iIcf9Q5dEq/4iHH/iIcf9R2N8niIcf+IQocc546HH/iIcf+Ihx/4UPLRHf+Ihx/4hGQlyr2ocf+Ihx/1HY3yeIhx/4iFHL0ET/iIcf+EGhHAbu/4iHH/iIRNc80oz/iIcf+Ihx/4iHFQy980iIcf+IQm0c+S7/iIcf+Ihx/4iHH/iIcf+Ihx/4iETxPMDshx/4iHH/iIcf+Ihx/4iHH/iIcf9Fk0y2y4iHH/iIcf+Ihx/4iHH/iIcf+EWgTLX7iIcf+Ihx/4iHH/iEjJbINpiIcf+Ihx/4iHH/iIcf9FX0zKC/+Ihx/4iHH/SJJ8htiIcf+Ihx/4hJa3x5SIhx/4iHH/iIcUbJbJNphx/4iHH/iEivbIUJhx/4iHH/iIcUU1XKyqiIcf+Ihx/4iHH/RihcrXqHH/iIcf+Ihx/4iHH/iIcf9H8GyQ+YiHH/iIcf+Ihx/4RjVcrKqHH/iIcf+FDy0R3/iIcf+ISLxshDmIcf+IhxRq9spQn/iIcf+Ihx/zJrAb6U/nH/iIcf9GDly/Gv+Ihx/4iHH/SJJ8htiIcf+IhxRtZskpmIcf+Ihx/4iHH/iIcf+IhxREJcy9r/iIcf+Ihx/1Dy0B1x/4iHH/hDKSzdbYcf+Ihx/4iHH/iIcf+IhI1myCmYiHH/iIcf+ISXh8eHiIhx/4iHH/QkMs+83/iIcf+IQnoc6F5x/4iHH/RMo8w1yHH/iIcf9HvGykOf+Ihx/4RPE8wOyIhx/4iEY1XLyq/4iHH/iIRBwszj2Ihx/4iHH/iIcf+DiQYbhvnnH/iIcf+EiSfIbYhx/4iHH/iIcUbJbJNphx/4iHH/SV58ehiIhx/4iEiSfJbY/4iHH/iEiFfJeo/4iHH/iEfjbJHJcf+Ihx/4iHH/iIcULxPNDscf+Ihx/4QlAs+v3/iIcf+Ihx/4iHH/QlAs6v1x/4iHH/hChxznjohx/4iHH/iIcf+IhI1myCmYiHH/iIcf+Ihx/0fWbJKZhx/4iHH/iIcf+ISLxshDmIcf+IhxQKEc9e6HH/iIcURsTLk7hx/4iHH/SJJ8htiIcf+IhxREJcy9r/iIcf+FHL3zSHH/iIcf+Ihx/4T4PcF8KIhx/4iHH/iIcf+Ihx/4iHFDk0zWy/+Ihx/4iEmFfHeoiIcf+Ihx/4SK9shQmIcf+Ihx/4SK9shQmIcf+IhxRrxslDlx/4iHH/iEl4fHh4iIcf+Ihx/4iEfwbJD5cf+Ihx/4R+NskcmHH/iIcf9ChxznjoiHH/iIQELsDNGHH/iIcTGFAb56/oiHH/iDXIIbs33oiHH/iISNZsgpmIhx/4iHH/iIcf+IhFhkzHm/+Ihx/4iHH/iIcf+Ihx/4iEWGTMeb/4iHH/iIcf+Ihx/0WGTLebiHH/iIcV/i0B2HH/iIcf+Ihx/4iHH/RkJcq9qIhx/4iHH/iIcV/V0Cpx/4iHH/iIRmxMqTuIcf+Ihx/1Dl0Sr/iIcf+IPJ+BtGB+iIcf+Ihx/4iHFFDlyvGnH/iIcf+Ihx/4iHFDyjzDXIhx/4iHFfyNE3/4iHH/iEiSfIbYcf+Ihx/4iDB1srCaTYhx/4iHFHXnyaGP+Ihx/4hEDyzPDYiHH/iIcUFtHOkuiHH/iIcf9Ry980iHH/iIcf+ETXPMKMhx/4iHH/iIcf+IUeXfGohx/4iHH/Q/E84Oz/iIcf+IhxQUMs681x/4iHH/iIcf+Ihx/4QlAs+v3/iIcf+IhxQJQc9r5x/4iHH/iIcf+Ihx/4iHFBbRzpLohx/4iHH/hBoRwG7v+Ihx/4iHH/hDNizcnYhx/4iHFHeHyIeIcf+Ihx/4hIyWyDaYiHH/iIcf+ISIV8l6j/iIcf+IhIr2yFCXH/iIcf+Ihx/4hIyWyDaYiHH/iISWt8eUiHH/iIcf9LrpxVFohx/4iHH/hDDyzvDf+Ihx/4hNM7w8xIiHH/iIcf9BlBwHvv+Ihx/4Ub7fQXH/iIcf+ElBjHvnhx/4iHH/iIcV/I0Tf/iIcf+EWTTLbLiHH/iIcf+IRxtcnkqIhx/4iHH/iIcf+IRjVcrKpx/4iHH/iIcf+Ihx/0ZCXKvaiIcf+Ihx/4iHH/iIcf+IRjVcrKpx/4iHH/hIhXyHqHH/iIcf+Ig3TiK5sd2Ihx/4iEl4fHh4iHH/iIcf9IeHyIeHH/iIcf+ISK9shQmHH/iIcf+FHY3yeIcf+IhxRHlMuGuIcf+Ihx/4iHH/R7xspDn/iIcf+ISWt8eUiIcf+Ihx/4iHH/iIcf9MM7xMxHH/iIcf+IhxR3h8iHiHH/iIcf+EJQLPr9/4iHH/iIcf9Fhky3m4hx/4iHFAoRz17ocf+Ihx/4iHH/iIcf9GQlyr2oiHH/iIUr7eQYiHH/iIcUOTTNbL/4iHH/iISWt8eUiHH/iIcf+IhIr2yFCXH/iIcf+Ei8bIQ5iIcf+Ihx/0VsTLk7cf+Ihx/4UPLRHf+Ihx/4iHH/iIcf+ETkPMG8iHH/iIcf+Ihx/4iHH/iIcf+Ihx/4hE8TzA7Ihx/4iHFf1dAqcf+Ihx/4iHH/iEWgTLX7iHH/iIcV/I0Tf/iIcf+Ihx/4RZNMtsuIcf+IhxX+LQHYcf+Ihx/4RWxMyTv/iIcf+IhR2N8ncf+Ihx/4RPE8wOyIhx/4iHH/iIcf+FDy0R3/iIcf+Ihx/4iHH/hCUCz6/f+Ihx/4iHH/iIcf+IhxX9XQKnH/iIcf+Ihx/4Qyks3W2HH/iIcf+Ihx/4iHH/iIcf+IhxRF9Mugtx/4iHH/iIcf+Ihx/4iHH/hFk0y2y4hx/4iHH/iISJJ8ltj/iIcf+IRkJcq9qHH/iIcf+Ihx/4iHH/iIcf+Ihx/4iHFC5DzhvP+Ihx/4hDQyzbzYhx/4iHFDvTzELIcf+Ihx/0923BiSiIcf+IhxQ8o8w1yIcf+Ihx/4QaEcBu7/iIcf+IUdjfJ4cf+Ihx/0JtHOkuhx/4iHH/QaEc9e5x/4iHH/hGX0yqC4iHH/iITuHMIeOIcf+IhxSf+MYAeIhx/4iHFAoRz17ocf+Ihx/0GUHAe+/4iHH/iIcf+Ihx/zTVIbwq3ocf+Ihx/0lefHoYiIcf+Ihx/4R9Zskplx/4iHH/iIcf+IhIvGyEOYcf+Ihx/4SHh8mHj/iIcf+Ihx/4hIyWyDaYiHH/iIcf+IhxSq6cVRaIhx/4iEQPLM8NiHH/iIcV/i0B2HH/iIcf+FDy0R3/iIcf+Ihx/4iHH/UcvfNIhx/4iHFf1dAqcf+Ihx/4RihcrXpx/4iHH/iFHy3w2Ihx/4iHH/RKBM1fv/iIcf+Ihx/4iHH/iIcf+Ihx/0GUHAe+/4iHH/iIUcvQRP+Ihx/4iHH/iIcf+Ihx/1HY3yeIhx/4iHFBbRzpLohx/4iHH/iIcf+IhHDlyfGocf+Ihx/4iEZ5TKhriIcf+IhxX8jRN/+Ihx/4iHH/R8lsk2lx/4iHH/hR5d8aiIcf+Ihx/4iHE6gIK2f33/iIcf+IQm0c+S7/iIcf+IhEDyzPDYhx/4iHFCHCzePYhx/4iHH/hEyjzDXHH/iIcf+Ihx/4iHH/iIcf+Ihx/4RihcrXpx/4iHH/iIcf+Ihx/4hDQyzbzYhx/4iHFBehzoXoiHH/iIcf+Ihx/4Qxws3j1x/4iHH/SUGMe+eIcf+Ihx/4iHH/hEvTzULP+Ihx/4QaEcBu7/iIcf+EknjI2H/4iHH/iIcf+IhCyfzjYIiHH/iISXh8eHiIcf+Ihx/zQLArz0/YiHH/iIcf+Ihx/4iHH/iEl4fHh4iIcf+Ihx/4iHH/Rg5cvxr/iIcf+IhIyWyDaYhx/4iHH/iISJJ8ltj/iIcf+Ihx/4iHH/iIRkJcq9px/4iHH/iEKhHOXuiIcf+IhxQ6BMxftx/4iHH/iIcf9CehzoXohx/4iHFC5DzhvP+Ihx/4iHH/iIcf+Ihx/4iHH/iEHJ/ARg/4iHH/iIcf+Ihx/4hGNVysqnH/iIcf+EWGTLebhx/4iHH/RMo8w1yHH/iIcf+Ihx/4iEW9PLQsiHH/iIcUChHPXuhx/4iHH/iIcf9D8Tzg7P+Ihx/4hDQyzbzYhx/4iHFCDyzfDYcf+Ihx/4iHH/QaEc9e5x/4iHH/iIRYZMx5v/iIcf+EiFfIeocf+Ihx/4iHH/hRy980hx/4iHFEeUy4a4hx/4iHH/SK9shQmIhx/4iFHL0ET/iIcf+IRYZMt5tx/4iHH/hClBzmvoiHH/iIQnoc+F7/iIcf+IhDQyzbzYcf+IhxRslsk2mHH/iIcUgNjI8n/4iHH/iIcf+D0xobPOXoiHH/iIPGiRtZdu/4iHH/iDxzgrSMfXH/iIcf+DJ4Ab6H/nH/iIcf+EivbIUJiHH/iIcf+Ihx/0HW/PKQiHH/iIcf+Ihx/0fWbJKZhx/4iHH/iIcf+EfwbJD5iHH/iIcf+Ihx/4iHH/iEY1XKyqcf+Ihx/4iHH/iIRjVcvKr/iIcf+Ihx/4iHH/iEi8bIQ5iHH/iIcf+EfwbJD5iHH/iIcf+Ihx/4R/BskPmIcf+Ihx/4iHH/R8lsk2lx/4iHH/iIcf+IR/BskPmHH/iIcf+IhxTlzcGjKIcf+IhxUMvfNIiHH/iIcf+ISMlsg2mIhx/4iEKUHOa+hx/4iHH/Ml4Bv6H+/4iHH/iDKFAb56/nH/iIcf+ETkPMG8iHH/iIQ0Ms282HH/iIcf9ChxznjoiHH/iIcUd4fIh4hx/4iHH/hGQlyr2ohx/4iHFBUCzq/Ycf+Ihx/0ZCXKvaiIcf+Ihx/4iHH/iIcUUbXK5Khx/4iHH/iIcf+Ihx/0iSfIbYiHH/iISK9shQlx/4iHH/hK/4xgB4cf+IhxNKwSu1PtiIcf+IhH8GyQ+XH/iIcf+IhJeHx4eIhx/4iHFGr2ylCf+Ihx/4iHH/TEC8S/SHH/iIcf88ZHO0m4xx/4iHH/iEMcLO49/4iHH/iEiFfJeo/4iHH/gzJQK+2v3/iIcf+IhJa3x5SIcf+Ihx/4SK9shQmIcf+IhJa3x5SIcf+Ihx/zM0Eb3L7ohx/4iHH/N+0juhLc/4iHH/iIcf+EivbIUJiHH/iIcf+EiFfIeocf+Ihx/4PIKRtH1uiIcf+IhJeHx4eIhx/4iHH/iEjJbINpiIcf+IhB1vwDkP+Ihx/4iEvInFN2hx/4iHH/hHDlyfGoiHH/iIcUm7nHRG/4iHH/iIcf9EyjzDXIcf+Ihx/4iHH/iIcUXwbLD5/4iHH/iIcf9ADuwAIXH/iIcf+IQqEc5e6Ihx/4iHFJ1Zxipocf+Ihx/zxOkbSxbnH/iIcf9FeUy4a4cf+Ihx/4Ub7fQXH/iIcf+Ihx/4R8lso2n/iIcf+Ihx/4Qdb88pCHH/iIcf+EV5TLhrcf+Ihx/4MzQRvcvuhx/4iHH/QeP88cCIhx/4iHE2LvS50QuIcf+Ihx/4iHH/iIcf+IhxR5J8htiIhx/4iEZCXKvacf+Ihx/1HY3yeIhx/4iHH/iEivbIUJhx/4iHH/iDMnEb7Y7v+Ihx/4iEjJbINpiHH/iIcf+IhxRq9spQn/iIcf+Ihx/4iHH/R9ZskpmHH/iIcf9GG1yuSnH/iIcf+Ihx/4iHH/iIUr7eQYiHH/iIRBwszj2Ihx/4iHH/iITUC8O/SIhx/4iHEz1SG8Kt6Icf+Ihx/0TKPMNchx/4iHH/QkMs+83/iIcf+IhIyWyDaYhx/4iHH/iIcf+Ihx/0Hj/PHAiIcf+Ihx/4iHH/NmYTupnsiHH/iIcU2D3CfCcf+Ihx/4hBDuz/EYiHH/iISLxshDmHH/iIcf+IRZNMtsuHH/iIcTPiIbwd3oiHH/iISK9shQlx/4iHH/gwW7KwtE2Icf+Ihx/0iSfIbYiHH/iIcUFtHOkuiHH/iIcf9LrpxVFohx/4iHH/iIcUavbKUJ/4iHH/iISWt8eUiHH/iIcf82QEG6v76Icf+IhxR158mhj/iIcf+IRb08tCyIhx/4iHH/QaEc9e5x/4iHH/iIcf9GG1yuSnH/iIcf+Ihx/4iHFF8Gyw+f+Ihx/4iHH/iEiSfIbYcf+Ihx/4iEi8bIQ5hx/4iHH/iIcUa8bJQ5cf+Ihx/4hIyWyDaYiHH/iIcf+Eh4fJh4/4iHH/iDi4QrhHvXH/iIcf83Qse5vThx/4iHH/iDE5dr/GiXH/iIcf+ISLxshDmIcf+IgzctO9jSxx/4iHH/iIcf+ETKPMNccf+Ihx/4iHH/iFHy3w2Ihx/4iHH/hFhky3m4cf+Ihx/0GhHPXucf+Ihx/4TF2sSiWHH/iIcf9BoRz17nH/iIcf+Eu7nFRGiHH/iIcUCHHAiO/4iHH/iIPXFzs46MiIcf+IhxQNb88pCIhx/4iHFGr2ylCf+Ihx/4hR2N8nhx/4iHH/iIcf+IhGQlyr2nH/iIcf+Ihx/4iHH/iIcf+Ei8bIQ5iIcf+IhxREJcy9r/iIcf+Ihx/4iHH/iIcf+IhxRuNskcmIhx/4iHH/hHDlyfGoiHH/iIcf+Ihx/4iHH/R/BskPmIhx/4iHH/R8lsk2lx/4iHH/iIcf9IknyG2Ihx/4iHH/SHh8iHhx/4iHH/iEQPLM8NiIcf+Ihx/0M2LNydiIcf+IhxQTYs/J3/iIcf+Ihx/4hFoEy1+4hx/4iHH/iIcf+Ihx/4iHH/RL08xCxx/4iHH/iFG+0FH/iIcf+IRYZMt5tx/4iHH/iFG+0FH/iIcf+Ihx/4iHH/iIRnlMqGuIhx/4iHH/iIcf+Ihx/4iENtHNkuiIcf+IQpQc5r6Icf+Ihx/4iHH/iIcf+EVsTMk7/4iHH/iIcf+ISMlsg2mIhx/4iHH/iIcf+IRjVcrKpx/4iHH/iIcf+ISJJ8hthx/4iHH/iIcf+Ihx/4QpQc5r6Ihx/4iHFBehzoXoiHH/iIcf+Ihx/4iEY1XLyq/4iHH/iIcf+Ihx/4hLyJxTdohx/4iHH/RWxMuTtx/4iHH/iIcf+Ihx/4iHFG42yRyYiHH/iISK9shQlx/4iHH/hEvTzULP+Ihx/4iEKhHOXuiHH/iIcUCUHPa+cf+Ihx/4SV58ehiIcf+Ihx/zJrAb6U/nH/iIcf+IRl9MqguIcf+IhxR4V8h6iIcf+IhxTk/cGwKHH/iIcf9R2N8niIcf+IhGX0yqC4cf+Ihx/4SJJ8htiHH/iIcf9JGoyOV/+Ihx/4gzXgG9of6Icf+IhxMV4BvqH+cf+Ihx/4ROQ8wbyIcf+Ig0JQK82v2Icf+Ihx/0hrfJlI/4iHH/iIQ0Ms282HH/iIcf+DZqMbqVzoiHH/iIcTF4Ab6H/ohx/4iHFEhky3m4iHH/iIcUgNjI8n/4iHH/g4xUK4Or2Icf+IhxRGxMuTuHH/iIcf+EfWbJKZcf+Ihx/4iDZqMbqVzocf+Ihx/4ROQ8wbyIcf+IhxQTYs/J3/iIcf+Ihx/4iHH/QZQcB77/iIcf+Ihx/4iHFBbRzpLohx/4iHH/hFoEy1+4iHH/iIRnlMqGuIhx/4iFHL0ET/iIcf+IUcvfNHH/iIcf+ENDLNvNiIcf+IhxQJQc9r5x/4iHH/iIcf+IhxUL7fQYhx/4iHH/iIcf+IhE1zzSjP+Ihx/4iEWTTLbLcf+Ihx/4iEiSfJbY/4iHH/iIcf+EYbXL5K/4iHH/iIcf+Ihx/4iEcbXJ5KiHH/iIcUdefJoY/4iHH/iIcf+Ihx/4MngBvof+cf+Ihx/4hDKSzdbXH/iIcf+Ihx/4iHH/iIcf+EYoXK16cf+Ihx/4iHH/iIcf+Ihx/4Rl9MqguIhx/4iHH/iIcf+EZCXKvaiHH/iIcf+Ihx/4iHH/iIcf+IhxRIZMt5uIhx/4iHH/STSMfLeHH/iIcf+IhxREJcy9r/iIcf+Ihx/4iHH/iIcf+EKUHOa+iIcf+IhE8TzA7Icf+Ihx/4Qnoc6F6HH/iIcf9DHCzePYcf+Ihx/4iHH/iIcf+Ihx/4iEW9PLQsiHH/iIcf+Ihx/4iHH/iIcf9R2N8niIcf+Ihx/4iEJ6HPhe/4iHH/iIcf+Ihx/4hJeHx4eIiHH/iIcf+EfWbJKZcf+Ihx/4hRvtBR/4iHH/hH8GyQ+Yhx/4iHH/Sg2MbyeIhx/4iHH/iIPHWRtIpucf+Ihx/4iEjJbINpiHH/iIcf9FX0zKC/+Ihx/4hR2N8nhx/4iHH/hDNizcnYhx/4iHH/iIcf+Ihx/4hCehzoXnH/iIcf+IRMo801z/iIcf+IhJhXx3qIiHH/iIcUUOXK8acf+Ihx/4iEiSfJbY/4iHH/iIcU8L7A9BiHH/iIcf9HyWyTaXH/iIcf+Ihx/4iHH/iIcf+EZfTKoLiIcf+IhR5d8ahx/4iHFFKFyteohx/4iHH/iIcf+IRkJcq9qHH/iIcf+Ihx/4iHH/iIRjVcvKr/iIcf+Ihx/4iHH/QaEc9e5x/4iHH/iIRaBMtfuHH/iIcf9GNVysqohx/4iElBjIvn/4iHH/iIcf+ISWt8eUiIcf+IhxRq9spQn/iIcf+IRw5cnxqIcf+Ihx/4iHFGvGyUOXH/iIcf+IhSvt5BiIcf+IhxQ5NM1sv/iIcf+Ihx/4iHH/iIcf+Ihx/4hIvGyEOYhx/4iHH/hFeUy4a3H/iIcf+FHY3yeIcf+Ihx/4hFk0y2y4cf+Ihx/4iDN28b2JDohx/4iHH/hFoEy1+4iHH/iIQzYs3J1x/4iHH/iFHy3w2Ihx/4iHFHhXyHqIhx/4iHH/OVhDt6e8cf+Ihx/4UeXfGoiHH/iIcf9E5DzBvIiHH/iIcf+Ihx/4iHH/iIcf+Ihx/4iHFD1zzCjIiHH/iIcUChHPXuhx/4iHH/iIcf9DKSzdbYhx/4iHFAhxwIjv+Ihx/4iHH/iIcUXwbLD5/4iHH/iIcf+IhH42yhyf+Ihx/4iHH/iIcf+EfwbJD5iHH/iIcf+IhxRslsk2mHH/iIcf+Ihx/0TXPMKMiHH/iIcf+IUcvfNHH/iIcf+IhxRIZMt5uIhx/4iHH/iIcf+Ihx/4SK9shQmIcf+Ihx/4hJa3x5SIhx/4iHH/RYZMt5uIcf+IhxPo+isXBdiIcf+IhxR158mhj/iIcf+IUdjfJ4cf+Ihx/0V5TLhrhx/4iHH/iIcf+Ihx/4iHFDoEzF+3H/iIcf+IQ1As2v2Ihx/4iEQcLM49iIcf+Ihx/4iHH/iIcf+EVsTMk7/4iHH/iIcf+Ihx/4iHH/RkJcq9qIhx/4iFHl3xqHH/iIcf+EZCXKvaiHH/iIcf9Q8tAdcf+Ihx/4iHE3kGG4b56Icf+IhDbRzZLoiHH/iIQyks7W3/iIcf+Ihx/4iHH/iEKUHOa+iHH/iIcUdrfIlIcf+Ihx/4MpIBvm3+iHH/iIcUavbKUJ/4iHH/iIcf+EiSfIbYhx/4iHH/R9ZskpmHH/iIcf+IhKGoxuV4cf+Ihx/4iHH/iIRkJcq9px/4iHH/iIcf+Ihx/4iHFGyWyTaYcf+Ihx/07HzCODiIcf+Ig+xbGzOk7/iIcf+IOY8zt3DMhx/4iHH/iDx1kbSKbocf+Ihx/4hIr2yFCYcf+Ihx/4SHh8mHj/iIcf+Ihx/4R+NskcmHH/iIcf9MM7xMxHH/iIcf+IQDXsDaGHH/iIcf9Ir2yFCYiHH/iIcf+Ihx/4iHH/iDolcbbajohx/4iHFGyWyTaYcf+Ihx/4iHH/iEvInFN2iHH/iIcf+ETxPMDsiIcf+Ihx/4iHH/iDKFAb56/nH/iIcf+IhxNIQxu3vOiHH/iIcf+Ihx/4iHFQvt9BiHH/iIcUeFfIeoiHH/iIcf+IQrz85DCIhx/4iHH/PsWxsjpOiHH/iIcf+IOLpRuEWuhx/4iHH/hIvGyEOYiHH/iIcf+IgzNBG+y+7/iIcf+IgyhQG/ev7/iIcf+IhJeHx4eIhx/4iHH/iIcf9H1mySmYcf+Ihx/4iEjWbIKZiIcf+Ihx/4R8lso2n/iIcf+IhxRfBssPn/iIcf+IhIknyW2P+Ihx/4iHH/hJXnx6GIhx/4iHH/R+NskcmIcf+IhxSCeMfYeHH/iIcf9JXnx6GIiHH/iINo7zunEMcf+Ihx/4SIV8h6hx/4iHH/iIcf9PdtwYkoiHH/iIcV/V0Cpx/4iHH/hFbEzJO/+Ihx/4g/q7GxVE6Ihx/4iEZsTKk7iHH/iIcTF4Ab6H/ohx/4iHH/Qw8s3w1x/4iHH/hDNizcnYhx/4iHH/iIRxtcnkqIcf+Ihx/4iHH/iEi8bIQ5iHH/iIcf+IhxQUMs681x/4iHH/hDHCzePXH/iIcf+Ihx/0e8bKQ5/4iHH/iEjJbINpiIcf+Ihx/4iHH/iFHl3xqIcf+Ihx/4RPE8wOyIhx/4iHH/iIcf+Ihx/4iHH/iIcf+IhE8TzA7Icf+Ihx/4iEKUHOa+hx/4iHH/iEQPLM8NiIcf+Ihx/4iHH/QaEc9e5x/4iHH/iIcU5c3BoyiHH/iIcf9CUCzq/XH/iIcf+Ihx/4iHFBQyzrzXH/iIcf+Ihx/0fJbJNpcf+Ihx/4iHH/iIcf+IUcvfNHH/iIcf+EMcLN49cf+Ihx/4iHH/iIQzYs3J1x/4iHH/iIcf+Ihx/4hCbRz5Lv+Ihx/4iFHy3w2Icf+Ihx/4iHH/iIcf+Ihx/4iHH/iIcf+Ihx/4Qocc546Icf+Ihx/4iHH/iIcf+Ihx/4hH1myimf+Ihx/4iHH/iIUfLfDYhx/4iHFC5DzhvP+Ihx/4iHH/iIcf+Ihx/0fwbJD5iIcf+Ihx/4hCehzoXnH/iIcf+EWgTLX7iIcf+IhxRRtcrkqHH/iIcf+IhxSzO8TMSHH/iIcf89E4Oz7Hxx/4iHH/iIOB/luOAahx/4iHH/R8lsk2lx/4iHH/iDJ4Ab+H/v+Ihx/4iHH/QA7sACFx/4iHH/hHyWyjaf+Ihx/4hK/4xgB3H/iIcf+E7UzCKziIcf+IhxScicY3Zx/4iHH/iIQQ7s/xGIcf+Ihx/4hR2N8nhx/4iHH/iEi8bIQ5iHH/iIcf+EYbXL5K/4iHH/iIcf+Ihx/4hH8GyQ+Ycf+Ihx/4iEjJbINpiHH/iIcUdrfIlIcf+Ihx/4R8lso2n/iIcf+IUfLfDYiHH/iISJJ8ltj/iIcf+Ig8dZG0im5x/4iHH/iIcf+IRjVcrKpx/4iHH/iIcf+IhJeHx4eIhx/4iHH/R8lsk2lx/4iHH/iIcf+Ihx/4hGbEypO4iHH/iIcf88yAi0N/eHH/iIcf9GG1yuSnH/iIcf+Ihx/4R9Zskplx/4iHH/iEjJbINpiIcf+Ihx/4iHH/R9ZskpmHH/iIcf+Ihx/0WTTLbLiIcf+IhxX+LQHYcf+Ihx/4hEDyzPDYiHH/iIcf+IhxX+LQHYcf+Ihx/4iHH/iIcf+Ihx/4Q0Ms282Ihx/4iHH/iIcf+Ihx/4iHH/iIcf9E5DzBvIiHH/iIcV/V0Cpx/4iHH/iIcf+EfJbKNp/4iHH/iIcf+Ihx/4iHH/Qxws3j2HH/iIcf+EGhHAbu/4iHH/iIcf+IQqEc5e6Ihx/4iHH/iIcf+Ihx/4iHFf4tAdhx/4iHH/iIcf+Ihx/4hGNVysqnH/iIcf+Ihx/4hJeHx4eIiHH/iIcf+Ihx/4RPE8wOyIhx/4iEKUHOa+hx/4iHH/iIQyks7W3/iIcf+Ihx/4iFHY3ydx/4iHH/iIcf+IhxQVAs6v2HH/iIcf9DNizcnYiHH/iIcf+Ihx/0JDLPvN/4iHH/iETxPMDsiHH/iIcUFDLOvNcf+Ihx/4hDNizcnYcf+Ihx/4iHH/hH1mySmXH/iIcf+FHl3xqIhx/4iHH/iIRyhcnXqIhx/4iEXKPLNciIcf+IhJeHx4eIhx/4iHH/iIcf9IknyG2Ihx/4iHH/TrrMJFOIcf+Ihx/0GUHAe+/4iHH/iETKPNNc/4iHH/iEl4fHh4iIcf+IhxX9XQKnH/iIcf+Ihx/4S5GsVuVx/4iHH/iIcUPKPMNciHH/iIcf9R2N8niIcf+Ihx/4iEBf3AsCiHH/iIcf+Ihx/4iHH/iIRBwszj2Ihx/4iHH/iIcf+IR+Nskclx/4iHH/iIcf+Ihx/4iHFDoEzF+3H/iIcf+Ihx/4SHh8mHj/iIcf+IUfLfDYiHH/iIcf+IhI1myCmYiHH/iIcf+IhR8t8NiHH/iIcf9CehzoXohx/4iHH/QZQcB77/iIcf+IRmxMqTuIhx/4iHH/iEjJbINpiIcf+Ihx/zZbIrqk3Yhx/4iHFHknyG2IiHH/iIcUCv/PUAcf+Ihx/4iHE6YZy1nmOIcf+Ihx/4hH1myimf+Ihx/4iFHy3w2Icf+IhxUL7fQYhx/4iHH/g5XGG3o56HH/iIcf+Ig2cxO6jOxx/4iHH/g1riG7Ud6Icf+IhxR4V8h6iIcf+Ihx/0hrfJlI/4iHH/iIMSbRv9kuiIcf+IhxQW0c6S6Icf+Ihx/0HJ/PNghx/4iHH/gyawG/lP7/iIcf+INkBBur++cf+Ihx/4g/gcGxfj6HH/iIcf+Ihx/0e8bKQ5/4iHH/iIcf+IS5GsZuX/iIcf+IRZNMtsuHH/iIcf9ChxznjoiHH/iIcUbjbJHJiIcf+Ihx/4iHH/iIR/BskPlx/4iHH/iIcUUbXK5Khx/4iHH/iIcf+IhFvTy0LIhx/4iHFfyNE3/4iHH/iIcf+IhxRuNskcmIhx/4iHH/iIcf9D8Tzg7P+Ihx/4iHH/UPLQHXH/iIcf+Ihx/4iEfjbKHJ/4iHH/iIcf+IhIyWyDaYhx/4iHH/iEK8/OQwiIcf+IhxRQ5crxpx/4iHH/iISK9shQlx/4iHH/iINbshu0Tehx/4iHH/R7xspDn/iIcf+Ihx/4hH1myimf+Ihx/4iHH/iIcf9GDly/Gv+Ihx/4iHH/R9ZskpmHH/iIcf+Ihx/4iHH/iIcf+IRaBMtfuIcf+Ihx/4iHH/iIcf+DJrAb+U/v+Ihx/4iHH/iIcU2Q3Cbyhx/4iHH/iIcf+Ihx/0h4fIh4cf+Ihx/4hIknyG2HH/iIcf+IhIknyW2P+Ihx/4hH1myimf+Ihx/4iHH/iIcUbjbJHJiIcf+Ihx/4SLxshDmIhx/4iHFHhXyHqIhx/4iHH/Mq3hvlIeiIcf+IhxMv8RvgDu/4iHH/iIcf+IRmxMqTuIhx/4iHH/hLyJxTdoiHH/iIcUUoXK16iHH/iIcf+DlnUreYrYcf+Ihx/4MQrCv/U9iHH/iIcUdefJoY/4iHH/iDN28b2JDoiHH/iIcUeSfIbYiIcf+Ihx/4SK9shQmIcf+Ihx/4SHh8mHj/iIcf+IhIyWyDaYhx/4iHH/iIcf+IhHDlyfGocf+Ihx/0VfTMoL/4iHH/iIUdjfJ3H/iIcf+Ihx/4hGbEypO4iHH/iIcf+ISXh8eHiIhx/4iHH/hMM7xcxP+Ihx/4hE8TzA7Ihx/4iHH/iIcf9GNVysqohx/4iHFOT9wbAocf+Ihx/4iHH/iIcf+Ihx/4iHH/QZQcB77/iIcf+IhxQg8s3w2HH/iIcf+Ihx/4iHH/iEZCXKvahx/4iHH/iIcUDW/PKQiIcf+IPHFztY6M/4iHH/iIRBwszj2Ihx/4iHH/iIcUbjbJHJiIcf+Ihx/4iHFHhXyHqIhx/4iHFHknyG2IiHH/iIcf9Q5dEq/4iHH/hK/4xgB4cf+Ihx/0YbXK5Kcf+Ihx/4iHH/hIvGyEOYiHH/iIcf+IhIvGyEOYcf+Ihx/4iHFG42yRyYiHH/iIcf+Ihx/0ivbIUJiIcf+IhIknyW2P+Ihx/4iHH/QlAs6v1x/4iHH/g8gpG0fW6Ihx/4iHH/iIcf+IhHDlyfGocf+Ihx/zKD8b58Docf+Ihx/0knjH2Hcf+Ihx/4iEfwbJD5cf+Ihx/4iHH/iIcf9MM7xMxHH/iIcf+Ihx/4iHH/iIcf+Ihx/1Dy0B1x/4iHH/hDQyzbzYiHH/iIcf9Q8tAdcf+Ihx/4iHH/RKBM1fv/iIcf+Ihx/4iHH/iIcf+Ihx/4hEyjzTXP+Ihx/4iHH/iIcf+Ihx/4iHFEbEy5O4cf+Ihx/4iHH/iIcf+Ihx/4RXlMuGtx/4iHH/iIcf+Ihx/4iHH/iIcf9GQlyr2oiHH/iIcf+Ihx/4iEXKPLNciIcf+Ihx/4iHH/iIcf+Ihx/4iHH/iETKPNNc/4iHH/iIcf+Ihx/4iHH/iEWgTLX7iHH/iIcf+Ihx/4iHH/iIRl9MqguHH/iIcf+Ihx/4iHH/iIRYZMx5v/iIcf+Ihx/1Dl0Sr/iIcf+IhJXnx6GHH/iIcf+IhGeUyoa4iHH/iIcf+IhClBzmvocf+Ihx/4QzYs3J2Icf+Ihx/0GhHPXucf+Ihx/4iHH/iIcf+IQzYs3J2HH/iIcf+EGhHAbu/4iHH/iElrfHlIiHH/iIcUU1XKyqiIcf+IgyhQG/ev7/iIcf+Ihx/07HzCODiIcf+Ihx/4iHH/iIcf+Ihx/4iHH/iEi8bIQ5iHH/iIcf9K4pxh1ocf+Ihx/4iHH/iIcf+EYoXK16cf+Ihx/4hGKFy9ev+Ihx/4iHH/iIQqEc5e6Icf+IhxRIZMt5uIhx/4iHFAoRz17ocf+Ihx/4S5GsVuVx/4iHH/iFG+0FH/iIcf+Ihx/4hFk0y2y4cf+Ihx/4Ub7fQXH/iIcf+IhFyjyzXIiHH/iIcV/V0Cpx/4iHH/iIR+Nsocn/iIcf+IhxRslsk2mHH/iIcf+IUfLfDYiHH/iIcURfTLoLcf+Ihx/4iHH/iIcf+IhJhXx3qIiHH/iIcf+EWTTLbLiHH/iIcf+Ihx/4iHH/iIQnoc+F7/iIcf+IhDNizcnXH/iIcf+Ihx/0Hj/PHAiIcf+IhxR3h8iHiHH/iIcf+EwzvFzE/4iHH/iIQ20c2S6Ihx/4iHH/SUGMe+eIcf+Ihx/4iHExXgG+of5x/4iHH/iIcf+Ei8bIQ5iIcf+Ihx/4iHH/iIcf+Ihx/4hPXNwqMv+Ihx/4hR8t8NiIcf+Ihx/4iHH/hGQlyr2ohx/4iHH/hKGoxuV4iHH/iIcf+IR/BskPmHH/iIcf+Ihx/4iDcmQbnZvohx/4iHH/SHh8iHhx/4iHH/iEfWbKKZ/4iHH/iIcf+IhxRF9Mugtx/4iHH/iIcf+Ihx/4iHH/iIcf9GKFyteocf+Ihx/0fWbJKZhx/4iHH/Rg5cvxr/iIcf+Ihx/4iHH/iIcf+Ihx/4iHH/hADuwQIf+Ihx/4iElBjIvn/4iHH/iENDLNvNiHH/iIcf+IhKGoxuV4cf+Ihx/0Y1XKyqiHH/iIcf+Ihx/4iHFJ/4xgB4iHH/iIRb08tCyIcf+IhxNHcxu4jOhx/4iHH/MxoRveXucf+Ihx/4hIhXyXqP+Ihx/4iEmFfHeoiIcf+Ihx/4iHH/iIcf+EVsTMk7/4iHH/iIcf+IROQ8wbyHH/iIcf+EJtHOkucf+Ihx/4hIyWyDaYiHH/iIcUCHHAiO/4iHH/iIcf+Ihx/4QlAs+v3/iIcf+Ihx/4hDKSzdbXH/iIcf+IhR8t8NiHH/iIcVDL3zSIhx/4iHFCKSzdbYiHH/iIUdjfJ3H/iIcf+IhI1myCmYiHH/iIcf+Ihx/4iHFC8TzQ7HH/iIcf+Ihx/0J6HOheiHH/iIcf+Ihx/4iENtHNkuiIcf+Ihx/4iHH/iIcf+Ihx/4iHH/R+NskcmIcf+Ihx/4iHH/iIcf+EMpLN1thx/4iHH/iIcf+Ihx/4iHH/iIRmxMqTuIcf+Ihx/4hDNizcnYcf+Ihx/4iHH/hClBzmvoiHH/iIcUIcLN49iHH/iIcf9IhXyHqIcf+Ihx/4iHFBbRzpLohx/4iHH/iIcf+Ihx/4iHH/iIcf+Ihx/4iHH/iIcf+Ihx/4UcvfNIcf+Ihx/4iHH/hFhky3m4cf+Ihx/4iHFC5DzhvP+Ihx/4iHH/QZQcB77/iIcf+IhE1zzSjP+Ihx/4iHH/hR5d8aiIcf+Ihx/0t3rGiF/4iHH/iEKHHOeOhx/4iHFDyjzDXIhx/4iHFD1zzCjIiHH/iIcf+IhSvt5BiIcf+IRZNMtsuHH/iIcf+IhxQKEc9e6HH/iIcf9BoRz17nH/iIcf+FDy0R3/iIcf+Ihx/4iHH/iIRPE8wOyHH/iIcf9Ry980iHH/iIcf+Ihx/4R9Zskplx/4iHH/iIcf+EcOXJ8aiIcf+Ihx/4iHH/hHDlyfGoiHH/iIcf+IhHG1yeSohx/4iHH/iIcf+Ihx/4iD1OkbOxbohx/4iHH/hJa3x5SIiHH/iIcf82MTK6zs1x/4iHH/hFk0y2y4hx/4iHH/UcvfNIhx/4iHH/hEyjzDXHH/iIcf+ISv+MYAdx/4iHH/iIcUFtHOkuiHH/iIcf9IeHyIeHH/iIcf+Ihx/4iHH/iIcf9Ry980iHH/iIcUFtHOkuiHH/iIcf+IhR8t8NiHH/iIcVC+30GIcf+Ihx/4iHH/iIcf+IhxRTVcrKqIhx/4iHFFNVysqoiHH/iIcf+Ihx/4iHH/iEZCXKvahx/4iHH/iIcf9IeHyIeHH/iIcf+Ihx/4iETXPNKM/4iHH/iIcf+Ihx/4iHH/iIcUeFfIeoiHH/iIcf9Ir2yFCYiHH/iIcf+Ihx/4R8lso2n/iIcf+Ihx/4R+NskcmHH/iIcf+IhxQvE80Oxx/4iHH/iIcUChHPXuhx/4iHH/iIRkJcq9px/4iHH/hQ8tEd/4iHH/iIcTgYcbjnjv+Ihx/4iHH/R+NskcmIcf+Ihx/4iHH/iIcf9H42yRyYhx/4iHH/iIcf+Ihx/4iHH/iEV5TMhr/4iHH/iIcV/I0Tf/iIcf+IQzYs3J2HH/iIcf+IUfLfDYiHH/iIcf+Ihx/4iHFBUCzq/Ycf+Ihx/4UcvfNIcf+Ihx/4iHH/iIcf+IQzYs3J2HH/iIcf+Ihx/4Qm0c6S5x/4iHH/iEZCXKvahx/4iHH/iIcf+IhI1myCmYiHH/iIcf+Ihx/4Rhtcvkr/iIcf+Ihx/4iHH/iEY1XKyqcf+Ihx/4iHH/iIcf+IhGQlyr2nH/iIcf+Ihx/4iEjJbINpiHH/iIcf9B1vzykIhx/4iHH/QkMs+83/iIcf+Ihx/0J6HOheiHH/iIcUgNjI8n/4iHH/iIcf+EfwbJD5iHH/iIcf9GDly/Gv+Ihx/4iHH/iIcf+Ihx/4SK9shQmIcf+Ihx/4hIknyG2HH/iIcf+ISJJ8hthx/4iHH/iEZfTKoLiHH/iIcf9JGoyOV/+Ihx/4iHH/iIcf9Rvt9Bhx/4iHH/iETkPMG8hx/4iHH/hJa3x5SIiHH/iIcf9Ir2yFCYiHH/iIcTFBEb++7v+Ihx/4iHH/iEfWbKKZ/4iHH/iIOlhDtqe8iHH/iIcf+Ihx/0e8bKQ5/4iHH/gyawG/lP7/iIcf+IhIvGyEOYcf+Ihx/4SK9shQmIcf+IhxSCeMfYeHH/iIcf+EZCXKvaiHH/iIcf+Ihx/4iHH/hH1mySmXH/iIcf+D+PorFwXYcf+Ihx/4RjVcrKqHH/iIcf+ErVnHKm/4iHH/iISJJ8ltj/iIcf+Ihx/4hGKFy9ev+Ihx/4iHH/iIcf+Ihx/4RZNMtsuIcf+Ihx/4iHH/hK4pxh1nH/iIcf+IhANewNoXH/iIcf+IQq/85QCIcf+Ihx/4iHH/iIcf+IRYZMt5tx/4iHH/iIcf9GDly/Gv+Ihx/4iHH/iIcf+ISV58ehiHH/iIcf+EfJbKNp/4iHH/iIQ20c2S6Ihx/4iHH/OINhuHyecf+Ihx/4iHH/hFoEy1+4iHH/iIcf+Ihx/4iHH/iIcf+IRkJcq9qHH/iIcf+IhIyWyDaYhx/4iHH/iIcf+FDy0R3/iIcf+Ig6MnG2zY6Icf+Ihx/06tzCUjhx/4iHH/UdjfJ4iHH/iIcf+IhFvTy0LIhx/4iHH/UcvfNIhx/4iHH/iIcf9IknyG2Ihx/4iHH/RZNMtsuIhx/4iHH/iIcf+IhJQYyL5/+Ihx/4iHE9xbGyOk6Ihx/4iE0MvE80/4iHH/iIcV/i0B2HH/iIcf+IhLrpxlFv+Ihx/4RkJcq9qIcf+Ihx/0fwbJD5iIcf+Ihx/4iHH/iEBC7AzRiHH/iIcf+Ihx/4iEZCXKvacf+Ihx/4iHH/iIcf+Ihx/4g8ZoK1mX3/iIcf+IhIknyW2P+Ihx/4iEi8bIQ5hx/4iHH/hCbRzpLnH/iIcf+IPu+hshBeiHH/iIcTdpYbmWnv+Ihx/4hIknyG2HH/iIcf+IgxV5S/qGuIhx/4iHE3dmG4iZ5x/4iHH/iDQvxLzQO3H/iIcf+E923BiSiHH/iIcUFtHOkuiHH/iIcT3eg7IhfIhx/4iHH/SIV8h6iHH/iIcf+IhI1myCmYiHH/iIcf+Ihx/4hIr2yFCYcf+Ihx/4SJJ8htiHH/iIcf+DNeAb2h/oiHH/iIcf9B1vzykIhx/4iHE/B8Kw+D1x/4iHH/iDusgbZTfv+Ihx/4iHH/iISMlsg2mIcf+Ihx/4iEi8bIQ5hx/4iHH/iIcf9H42yRyYhx/4iHH/iIcf+IhHDlyfGocf+Ihx/4iHH/MpIBvm3+iIcf+Ihx/0fWbJKZhx/4iHH/iEi8bIQ5iHH/iIcf9IhXyHqIcf+Ihx/4iHH/iEjJbINpiIcf+Ihx/4iEHW/AOQ/4iHH/iIcf+IR/BskPmHH/iIcf+Ihx/4iHH/Rhtcrkpx/4iHH/iIcf+Ihx/0YoXK16hx/4iHH/iIcf+Ihx/0fwbJD5iIcf+Ihx/4iHFDoEzF+3H/iIcf+Ihx/4iHH/iIcf+ISK9shQmHH/iIcf+IhFyjyzXIiHH/iIcf9CehzoXohx/4iHH/hH8GyQ+Yhx/4iHH/iIcf+IhxQuQ84bz/iIcf+IhR5d8ahx/4iHH/iIcf9Ir2yFCYiHH/iISMlsg2mIcf+IhxMUERv77u/4iHH/iDKSAb5t/ocf+Ihx/0AO7AAhcf+Ihx/4iHH/iIcUbWbJKZiHH/iIcf+Ihx/4iEjWbIKZiIcf+IhH8GyQ+XH/iIcf+Ihx/4iHH/hOkNw28v+Ihx/4iDQh47zeHHH/iIcf+ITtTMIrOIcf+Ihx/4hIknyG2HH/iIcf+IQocc546HH/iIcf+Ihx/4iDHh4bAuHv+Ihx/4iHFDvTzELIcf+Ihx/4NiZBu9m+/4iHH/iIcVC+30GIcf+IhxX8jRN/+Ihx/4iEi8bIQ5hx/4iHH/iIcf9BoRz17nH/iIcf+Ihx/4iHH/hCUCz6/f+Ihx/4iEHW/AOQ/4iHH/iIcf+E9c3Boycf+Ihx/4iFK+3kGIhx/4iHH/PGRztJuMcf+Ihx/4iHH/NjNBusy+hx/4iHH/iIcf+EVsTMk7/4iHH/iIUfLfDYhx/4iHH/RWxMuTtx/4iHH/iFHy3w2Ihx/4iHH/iIcUIpLN1tiIcf+IhKNIxst4iHH/iIcf9EvTzELHH/iIcf+Ihx/4iHH/iDNrAb2U/oiHH/iIcT8W0bDpLohx/4iHH/UOXRKv+Ihx/4iEAo7B5x/4iHH/iISJJ8ltj/iIcf+IShqMbleIcf+IhxRslsk2mHH/iIcf+IhxRq9spQn/iIcf+Ihx/4hH1myimf+Ihx/4iHH/hHyWyjaf+Ihx/4iHH/PGiRtJduiHH/iIcTInEb3Y7ohx/4iHH/hGG1y+Sv+Ihx/4iHEz4BK8H+2Icf+Ihx/zuCkbZ9bv+Ihx/4iEu7nFRGcf+Ihx/4hByfwEYP+Ihx/4iHH/hIhXyHqHH/iIcf+IR+Nskclx/4iHH/iIcUeFfIeoiHH/iIcf9IknyG2Ihx/4iHH/hIvGyEOYiHH/iIRPE8wOyHH/iIcf+Ihx/4iFK+3kGIhx/4iHH/iIcf9ChxznjoiHH/iIcf+Ihx/4iHH/Ub7fQYcf+Ihx/4hCbRz5Lv+Ihx/4iFHy3w2Icf+Ihx/0GUHAe+/4iHH/iIcVC+30GIcf+Ihx/0WTTLbLiIcf+Ihx/0fjbJHJiHH/iIcf+Ihx/4iEcOXJ8ahx/4iHH/iIcf+IhIr2yFCXH/iIcf+EVsTMk7/4iHH/iIUeXfGocf+Ihx/4iE9p3Cli/4iHH/iIUfLfDYhx/4iHH/R+NskcmIcf+Ihx/4iHH/iIcf+IRihcvXr/iIcf+IhIr2yFCXH/iIcf+Ihx/4iHH/iEfjbJHJcf+Ihx/4iHH/iIcUbjbJHJiIcf+Ihx/4iHH/iIcf+EWGTLebhx/4iHH/iIcUbWbJKZiHH/iIcf+Ihx/4iHH/iIQRvs/kGIhx/4iHFF8Gyw+f+Ihx/4iHH/hIknyG2Icf+Ihx/4MpIBvm3+iHH/iIcf+Ihx/4g04BK9H+3/iIcf+IhxRF9Mugtx/4iHH/iIcf+Ihx/4iEjJbINpiHH/iIcf+Ihx/4R/BskPmIcf+Ihx/4iHH/Ub7fQYcf+Ihx/0TkPMG8iIcf+Ihx/0k0jHy3hx/4iHH/iDl2YbeJnohx/4iHH/hCehzoXocf+Ihx/4hIr2yFCYcf+Ihx/4iEi8bIQ5hx/4iHH/iEi8bIQ5iHH/iIcf+Ihx/4Ub7fQXH/iIcf+IUeXfGohx/4iHH/hQ8tEd/4iHH/iIcf+ISV58ehiHH/iIcf+EiSfIbYhx/4iHH/iE+Q3BbyiIcf+IhJhXx3qIiHH/iIcf+FG+30Fx/4iHH/iETxPMDsiHH/iIcf+Ihx/4iHH/UOXRKv+Ihx/4iHFA1vzykIiHH/iIcf+E0ZvD5kiHH/iIcf9R2N8niIcf+Ihx/0fJbJNpcf+Ihx/4iHH/RkJcq9qIhx/4iHH/Qnoc6F6Icf+Ihx/4Rl9MqguIhx/4iHH/iIcf+Ihx/4RL081Cz/iIcf+IhClBzmvocf+Ihx/4iDl2YbeJnocf+Ihx/4g+76GyEF6Icf+Ihx/zJ4Ab6H/ocf+Ihx/4iD2VNrNqyYhx/4iHFGr2ylCf+Ihx/4hIhXyXqP+Ihx/4iEmFfHeoiIcf+IhxTXbcOJL/iIcf+Ihx/4iHH/hFeUy4a3H/iIcf+Ihx/4iHFG42yRyYiHH/iIcf+Ihx/4iHH/iIcUOTTNbL/4iHH/iIcf+Ihx/0e8bKQ5/4iHH/iIcf88V3O1qIz/iIcf+IgxGdG/5i6Icf+Ihx/4iENQLNr9iHH/iIcf9DDyzfDXH/iIcf+Ig3MTK5zs2Icf+Ihx/4iHH/hRvt9Bcf+Ihx/4iHH/SK9shQmIhx/4iHExeAG+h/6Icf+Ihx/0fJbJNpcf+Ihx/4iHH/hH1mySmXH/iIcf+Ihx/4hGQlyr2ocf+Ihx/4iHH/iIcUbWbJKZiHH/iIcf+IhGbEypO4hx/4iHH/iIcf+Ihx/4iHH/Rhtcrkpx/4iHH/iIcf+IR+Nskclx/4iHH/iEi8bIQ5iHH/iIcf+Ihx/4iEWGTMeb/4iHH/iIcT5NwbGyPnH/iIcf+Ihx/4RihcrXpx/4iHH/iIcf+ISXh8eHiIhx/4iHH/iIRw5cnxqHH/iIcf+Eh4fJh4/4iHH/iIcf+EYbXL5K/4iHH/iIcf+Ihx/4iHH/hE8TzA7IiHH/iIcUChHPXuhx/4iHH/UPLQHXH/iIcf+Ihx/4iHH/hRy980hx/4iHH/hFk0y2y4hx/4iHH/iIUdjfJ3H/iIcf+IhE8TzA7Icf+Ihx/4Qnoc6F6HH/iIcf+Ihx/4iHH/R+NskcmIcf+Ihx/4iHH/Rhtcrkpx/4iHH/iIcf8yawG+lP5x/4iHH/iIQ20c2S6Ihx/4iHH/S3esaIX/iIcf+IhxNGoxu5XOcf+Ihx/4iEi8bIQ5hx/4iHH/iIcUbJbJNphx/4iHH/iIcf+DNeAb2h/oiHH/iIcf9EvTzELHH/iIcf+FHL3zSHH/iIcf+Ihx/zNN4r2yHYcf+Ihx/4iHH/g704G1LH6Ihx/4iHH/iEEO7P8RiIcf+Ihx/4iHH/iEYoXL16/4iHH/iIcf+Ihx/4iHH/hIvGyEOYiHH/iIcf+IRkJcq9qHH/iIcf+Ihx/4iHH/iIcf+IhGQlyr2nH/iIcf+Ihx/4iD0kobPbXnH/iIcf+IhHG1yeSohx/4iHH/S5GsVuWHH/iIcf+IRmxMqTuIhx/4iHH/iINCcRvNjuiIcf+Ihx/4iHH/iEHJ/ARg/4iHH/iIcUOgTMX7cf+Ihx/4hH1myimf+Ihx/4iHH/RMo8w1yHH/iIcf+EKHHOeOiHH/iIcf+IMp7Sv2Et/4iHH/iIS9WcUqaIcf+Ihx/0GhHPXucf+Ihx/4iE7HzCODcf+Ihx/4hAG+wfQf+Ihx/4iEjJbINpiHH/iIcf+Ihx/4iE7HzCODcf+Ihx/4iEfwbJD5cf+Ihx/4iHH/iINncxuojOiHH/iIcf8x+rO/BUyHH/iIcf+EG8/AUw/4iHH/iIcf+IhxRslsk2mHH/iIcf+IhIr2yFCXH/iIcf+IhLyJxTdocf+Ihx/4RPE8wOyIhx/4iHH/iIcf+Ihx/4iHH/iIcUzUzDKzcf+Ihx/4iFHY3ydx/4iHH/iIcf9FbEy5O3H/iIcf+Ig5dmG3iZ6HH/iIcV/I0Tf/iIcf+IhxQiks3W2Ihx/4iHH/Qocc546Ihx/4iHH/R7xspDn/iIcf+Ihx/4iHH/iIcf+EWTTLbLiHH/iIcVDL3zSIhx/4iHH/hDQyzbzYiHH/iIcf+Ihx/4iHFAoRz17ocf+Ihx/4iHFGr2ylCf+Ihx/4iHH/hQ8tEd/4iHH/iIcULkPOG8/4iHH/iIcf+Ihx/4iHH/Qw8s3w1x/4iHH/hDKSzdbYcf+Ihx/4RjVcrKqHH/iIcf+ISTSMjLf/iIcf+Ihx/4RWxMyTv/iIcf+Ihx/4iHH/iIcf+IhxQ8o8w1yIcf+Ihx/0xAvEv0hx/4iHH/hJa3x5SIiHH/iIcf+ITRm8PmSHH/iIcf+ITHesSIWIcf+IhxQvE80Oxx/4iHH/iFG+0FH/iIcf+Ihx/4iETXPNKM/4iHH/iIQnoc+F7/iIcf+IhFvTy0LIhx/4iHH/Qocc546Ihx/4iEWTTLbLcf+Ihx/4iHH/R7xspDn/iIcf+IhKGoxuV4cf+Ihx/4R+NskcmHH/iIcf+IPSShs9tehx/4iHH/hEyjzDXHH/iIcf+IQq/85QCIcf+Ihx/4iETxPMDshx/4iHH/iIcUbWbJKZiHH/iIcf+Ihx/4iHFQy980iIcf+IhxQhws3j2Icf+Ihx/4iHH/RjVcrKqIcf+Ihx/4iHH/iIcf+Ihx/0ZCXKvaiIcf+Ihx/4iHH/RWxMuTtx/4iHH/iIcf+Ihx/4iHH/iIRA8szw2Icf+Ihx/4UdjfJ4hx/4iHH/iIcf+Ihx/4RXlMuGtx/4iHH/iIcf+Ihx/4iEZCXKvacf+Ihx/4iHH/iIcf+Ihx/4Rw5cnxqIhx/4iHH/RXlMuGuHH/iIcf+Ihx/4iHH/iIcf9Ir2yFCYiHH/iIcf+IRw5cnxqIcf+Ihx/4hIknyG2HH/iIcf+Ihx/4iHFPGOwOcYiHH/iIcf+EfjbJHJhx/4iHH/iIcf+Ihx/4iHH/RV9Mygv/iIcf+Ihx/4iHH/R+NskcmIcf+Ihx/4iHH/iEfwbJD5hx/4iHH/iIcf+IhxRTVcrKqIhx/4iHH/iIcf+IhGbEypO4hx/4iHH/iIcf+Ihx/4Rw5cnxqIhx/4iHH/iIcf+IRihcvXr/iIcf+Ihx/4iHH/iEcbXJ5KiIcf+Ihx/4iHH/iIcf9CehzoXohx/4iHH/iIQqEc5e6Icf+Ihx/4iHH/iIcf+EKHHOeOiHH/iIcf9BlBwHvv+Ihx/4iHH/iIcf+IhDbRzZLoiHH/iIcf+IQqEc5e6Ihx/4iHH/iIcf+IhDQyzbzYcf+Ihx/4iHH/iIcf+Ihx/4iHH/iIcf9D8Tzg7P+Ihx/4iHH/iIcf+Ihx/4iEWgTLX7hx/4iHH/iISV58ehhx/4iHH/iIcf+IhxO06RtLFuhx/4iHH/hDHCzePXH/iIcf+IhIvGyEOYcf+Ihx/4hR5d8aiHH/iIcf+EiSfIbYhx/4iHH/iIcf+IhxQ9c8woyIhx/4iHH/iIcf+Ihx/4iEjWbIKZiIcf+Ihx/4iHH/iIcf9GKFyteocf+Ihx/4iHH/iEfwbJD5hx/4iHH/iIcUUbXK5Khx/4iHH/iIcf+Ihx/4SLxshDmIhx/4iHFGvGyUOXH/iIcf+Ihx/4iEfjbKHJ/4iHH/iIcf+IhxRRtcrkqHH/iIcf+IhxRuNskcmIhx/4iHH/iIcf+IhxRRtcrkqHH/iIcf+Ihx/4RWxMyTv/iIcf+Ihx/4iHH/iIcf+IhxRGxMuTuHH/iIcf+Ihx/4iHH/iEZfTKoLiHH/iIcf+Ihx/4iEi8bIQ5hx/4iHH/iIcf9HyWyTaXH/iIcf+Ihx/4hIvGyEOYhx/4iHH/iIcU/T/BLA/4iHH/iIcf+ISK9shQmHH/iIcf+ISUGMe+dx/4iHH/iDaCIrp93YiHH/iIcf8yawG+lP5x/4iHH/iIR+Nsocn/iIcf+Ihx/0fJbJNpcf+Ihx/4g+CJKy922Ihx/4iHH/PSShs9teiIcf+Ihx/4iHH/SIV8h6iHH/iIcf+ISJJ8hthx/4iHH/iIRPE8wOyHH/iIcf84ulG4Ra6Ihx/4iHH/iIcf9GG1yuSnH/iIcf+Ihx/4iHH/iEfjbJHJcf+Ihx/4iHFHeHyIeIcf+Ihx/4iEcOXJ8ahx/4iHH/iIcf+EfJbKNp/4iHH/iIcUz+vDAUiHH/iIcf+ISK9shQmHH/iIcf+Ihx/4iHH/iIRyhcnXqIhx/4iHH/iIcf+EAb7A9Bcf+Ihx/4hEDyzPDYiHH/iIcf9EvTzELHH/iIcf+DJrAb+U/v+Ihx/4hJeHx4eIiHH/iIcTwuZLPRm4cf+Ihx/4iEivbIUJcf+Ihx/4iHH/iIcf9GG1yuSnH/iIcf+Ihx/4R+NskcmHH/iIcf+Ihx/4iEY1XLyq/4iHH/iIcf+Ihx/4iHH/R9ZskpmHH/iIcf+IRYZMt5tx/4iHH/iIUcvQRP+Ihx/4iEXKPLNciIcf+Ihx/1HY3yeIhx/4iHH/iEiFfJeo/4iHH/iIcf+Ihx/4iHFEQlzL2v+Ihx/4iHH/iIcf+IQpQc5r6Icf+Ihx/1HY3yeIhx/4iHH/iIcf9EoEzV+/+Ihx/4iHH/iIcf+IhR8t8NiHH/iIcf9Ir2yFCYiHH/iIcf9GQlyr2oiHH/iIcf9H42yRyYhx/4iHH/g9JKGz216Icf+Ihx/0e8bKQ5/4iHH/iISMlsg2mIcf+Ihx/4StWccqb/iIcf+Ig5tjO3ScyIhx/4iHH/R/BskPmIhx/4iHH/iIcf+IRxtcnkqIhx/4iHH/iIcf+Ihx/4R8lso2n/iIcf+Ihx/4iHH/iIcf+ES9PNQs/4iHH/iIcf+Ihx/4iHH/iIRkJcq9px/4iHH/iIcf+Ihx/4iHH/iEfwbJD5hx/4iHH/iEivbIUJhx/4iHH/iIcf+IR+Nskclx/4iHH/iIcf+IhEHCzOPYiHH/iIcUCHHAiO/4iHH/iIcf9D8Tzg7P+Ihx/4iHFHa3yJSHH/iIcf+Ihx/4iHH/iIcf+IhxQ8o8w1yIcf+Ihx/4iHH/iIcf+Ihx/4iEQPLM8NiHH/iIcf+Ihx/4iHH/Qw8s3w1x/4iHH/iEKhHOXuiIcf+Ihx/4iHFBQyzrzXH/iIcf+IhDNizcnXH/iIcf+Ihx/4hH8GyQ+Ycf+Ihx/4iHH/Qxws3j2HH/iIcf+EKUHOa+iIcf+Ihx/4iHH/Rg5cvxr/iIcf+Ihx/4iHH/iIcf+Ihx/4iHH/hFoEy1+4iHH/iIcf+Ihx/4iHH/iIcf+EfJbKNp/4iHH/iIcf+IRMo801z/iIcf+Ihx/1Dy0B1x/4iHH/iIcf+Ihx/0Y1XKyqiHH/iIcf+Ihx/4iEfwbJD5cf+Ihx/4iHH/iIR/BskPlx/4iHH/iIcf+Ihx/0YbXK5Kcf+Ihx/4iHH/iIcf+IRaBMtfuIcf+Ihx/4iHH/iIcf+IRaBMtfuIcf+Ihx/4iHH/iIcf+Ihx/4iHH/hEyjzDXHH/iIcf+Ihx/4iHFG42yRyYiHH/iIcf+Ihx/4iHFCHCzePYhx/4iHH/iIcf+Ihx/4iHH/iIcf+IhxQ9c8woyIhx/4iHFAoRz17ocf+Ihx/4iEW9PLQsiHH/iIcf+Ihx/4iHH/iIcf+IhxRTVcrKqIhx/4iHH/iIcf9Q8tAdcf+Ihx/4hH8GyQ+Ycf+Ihx/4RaBMtfuIhx/4iHH/iIcf+Ihx/4hR8t8NiIcf+IhxSxm8XmT/iIcf+IhxSDSMfLeIcf+Ihx/4iHH/iEWGTLebcf+Ihx/4iHH/hHyWyjaf+Ihx/4iEl4fHh4iHH/iIcf+EY1XKyqhx/4iHH/iIcUbJbJNphx/4iHH/iIcUa8bJQ5cf+Ihx/4iHH/iIcf+IhxRGxMuTuHH/iIcf+DTIIb033v+Ihx/4iHH/R7xspDn/iIcf+Ihx/4Rl9MqguIhx/4iHH/UOXRKv+Ihx/4iEWgTLX7hx/4iHH/iExAvFv0/4iHH/iIRb08tCyIcf+Ihx/4Qocc546Icf+Ihx/4Qq/85QCIhx/4iHH/RZNMtsuIhx/4iHH/iISv+McAf/iIcf+IhGbEypO4hx/4iHH/iIcf+IhxRQ5crxpx/4iHH/iIRmxMqTuIcf+Ihx/4iEivbIUJcf+Ihx/4iHH/iINbshu0Tehx/4iHH/iIcf+IhxRrxslDlx/4iHH/iIcf+Ihx/4iHFGvGyUOXH/iIcf+Ig1twO8SPz/iIcf+Ihx/0Gv/AYA/4iHH/iIcf+IPu+hshBeiHH/iIcf87n4G1YH5x/4iHH/iIcf+IhDKSztbf+Ihx/4iHH/hChxznjohx/4iHH/g00xK9LO3/iIcf+Igyx+G+OB6Icf+Ihx/0WTTLbLiIcf+Ihx/4iEWgTLX7hx/4iHH/iIcf+IhxRHlMuGuIcf+Ihx/4iHH/iIcf+Ihx/4iHH/RWxMuTtx/4iHH/iIcf+Ihx/4iHFGyWyTaYcf+Ihx/4iHH/iIcUE2LPyd/4iHH/iEKhHOXuiIcf+Ihx/4iHFFDlyvGnH/iIcf+Ihx/4iHH/UOXRKv+Ihx/4iETXPNKM/4iHH/iIcf+Ihx/4iHH/iIcf+IRaBMtfuIcf+Ihx/4iHH/iIcf+EWGTLebhx/4iHH/iIcf+Ihx/4iEcOXJ8ahx/4iHH/iIcf+ISMlsg2mIhx/4iHH/iEfwbJD5hx/4iHH/iIcf+IhxRShcrXqIcf+Ihx/4hFoEy1+4hx/4iHFJ/4xgB4iHH/iISYV8d6iIhx/4iHH/iIcf+IhI1myCmYiHH/iIcf+IRXlMyGv/iIcf+Ihx/4iHH/iIcf+Ihx/0fwbJD5iIcf+Ihx/4QCjsDnGHH/iIcf+Ihx/4iHH/iIOhhxtueOcf+Ihx/4iEcoXJ16iIcf+Ihx/4iHH/hR5d8aiIcf+IhFoEy1+4cf+Ihx/4iHH/iIcf+Ihx/4RZNMtsuIcf+Ihx/4iHFf1dAqcf+Ihx/4hFvTy0LIiHH/iIcf+IhB4/zxwHH/iIcf+Ihx/4iEY1XLyq/4iHH/iIcf9E1zzCjIhx/4iHH/iEKhHOXuiIcf+Ihx/4iHFBUCzq/Ycf+Ihx/4iHH/iFHY3yeHH/iIcf+Ihx/4iHH/R+NskcmIcf+Ihx/4iEQcLM49iIcf+Ihx/0JDLPvN/4iHH/iIcUbWbJKZiHH/iIcf+IhH42yhyf+Ihx/4iHH/UdjfJ4iHH/iIcURCXMva/4iHH/iIcTI0Eb3L7oiHH/iIcf+Ihx/0Y1XKyqiHH/iIcf+Ihx/4iHH/iIcf+EHW/PKQhx/4iHH/iIcf+IRYZMt5tx/4iHH/iIcVC+30GIcf+Ihx/0ZCXKvaiIcf+Ihx/0fWbJKZhx/4iHH/iIcf+IhxUL7fQYhx/4iHH/RNc8woyIcf+Ihx/4SK9shQmIcf+Ihx/4iElefHoYcf+Ihx/4hGQlyr2ocf+Ihx/4SK9shQmIcf+Ihx/4iHH/R+NskcmIcf+Ihx/4T0/cKwL/iIcf+Ihx/4O5+BtmB+/4iHH/iIcf+Ihx/4iHH/hH42yRyYcf+Ihx/4g5miS3ZduHH/iIcf+Ihx/0M2LNydiIcf+IhxSzO8TMSHH/iIcf+Ihx/4iHH/iIcf+Ihx/4SV58ehiIcf+Ihx/4iHH/iIcf+IR9Zsopn/iIcf+IhKDYxvJ3H/iIcf+IUeXfGohx/4iHH/iIcUa8bJQ5cf+Ihx/4iHFPC+wPQYhx/4iHH/R7xspDn/iIcf+Ihx/4iEcoXJ16iIcf+Ihx/0G8/PQwcf+Ihx/4iElBjIvn/4iHH/iIcf9EoEzV+/+Ihx/4iHFIJ4x9h4cf+Ihx/4R/BskPmIcf+Ihx/4RWxMyTv/iIcf+Ihx/4iHH/iIcf+EV5TLhrcf+Ihx/4iEl4fHh4iHH/iIcf+IhxSbucdEb/iIcf+IhxR5J8htiIhx/4iHFCKSzdbYiHH/iIcf+Ihx/4Ub7fQXH/iIcf+Ihx/0McLN49hx/4iHH/iIRw5cnxqHH/iIcf+Ihx/4iHH/iIcUU1XKyqiIcf+Ihx/4iHH/iIcf9FX0zKC/+Ihx/4iHH/iIcf9GDly/Gv+Ihx/4iHH/R9ZskpmHH/iIcf+Ihx/4iHH/iIcf+IhGNVy8qv+Ihx/4iHH/UOXRKv+Ihx/4iHH/RNc8woyIcf+Ihx/4iHFf4tAdhx/4iHH/iIcf9Fhky3m4hx/4iHH/iIcf+Ihx/4iHFCKSzdbYiHH/iIcf+Ihx/4iETXPNKM/4iHH/iIcf+Ihx/4iHH/iIROQ8wbxx/4iHH/iIcf+Ihx/4iHH/iIcf+ISIV8l6j/iIcf+IhxQ8o8w1yIcf+Ihx/4hGKFy9ev+Ihx/4iHFC5DzhvP+Ihx/4iHFAhxwIjv+Ihx/4iHH/iIcf+FHL3zSHH/iIcf+EMPLO8N/4iHH/iIcf+Ihx/4hRvtBR/4iHH/iIcf+IhxQIccCI7/iIcf+Ihx/4Qw8s7w3/iIcf+IhxQVAs6v2HH/iIcf+IPJ+BtGB+iIcf+Ihx/4hR5d8aiHH/iIcf+EGhHAbu/4iHH/iIcf+IhxX+LQHYcf+Ihx/4iEiSfJbY/4iHH/iENDLNvNiHH/iIcf9Q5dEq/4iHH/iIcf9Q8tAdcf+Ihx/4Rl9MqguIhx/4iHH/iIcf+Ihx/4hDUCza/YiHH/iIcf+Ihx/4iHH/iISK9shQlx/4iHH/iIcf+Ihx/4iHH/iENQLNr9iIcf+Ihx/4iHH/iIcf+Ihx/4iHH/iIcf+IhxRIZMt5uIhx/4iHH/iIcf+Ihx/4iHFBehzoXoiHH/iIcf+Ihx/4iHH/iIcf+Ihx/4iHH/iIcUF6HOheiIcf+Ihx/0JtHOkuhx/4iHH/iIcf+IhClBzmvocf+Ihx/4iHH/iIcf9R2N8niIcf+Ihx/4iHH/iIUr7eQYiHH/iIcf9DHCzePYcf+Ihx/4iHH/iIcf+IRjVcrKpx/4iHH/iIcf+Ihx/0ZCXKvaiIcf+Ihx/4iHH/iIcf9GG1yuSnH/iIcf+Ihx/4iHFFG1yuSocf+Ihx/4iHH/iEM2LNydhx/4iHH/iIcf+Ihx/4hDQyzbzYhx/4iHH/iIcURfTLoLcf+Ihx/4iHH/iIcf+Ihx/4iHFfyNE3/4iHH/iIRaBMtfuHH/iIcf+D64sbJHTnH/iIcf+IQrz85DCIhx/4iHH/hH1mySmXH/iIcf+Ihx/4iHH/hHDlyfGoiHH/iIcf+Ihx/0fwbJD5iIcf+Ihx/4iHH/iIcUU1XKyqiIcf+Ihx/4iHH/iIcf+Ihx/4iHH/hDHCzePXH/iIcf+Ihx/4iHH/iIcf+IRXlMyGv/iIcf+Ihx/4iHH/iIcf+IROQ8wbyHH/iIcf+Ihx/4iHH/iIcf+Ihx/4iHFDk0zWy/+Ihx/4iHH/iIcf+Ihx/4RjVcrKqHH/iIcf+Ihx/4iHH/iIcUU1XKyqiIcf+Ihx/4iHH/iEcOXJ8aiHH/iIcf+Ihx/4QpQc5r6Ihx/4iHFAhxwIjv+Ihx/4iHH/iIcf+Ihx/1Dl0Sr/iIcf+IhxQ6BMxftx/4iHH/iIcf+IhFk0y2y3H/iIcf+Ihx/4iHH/iIcV/V0Cpx/4iHH/iIcf+IUdjfJ4cf+Ihx/4iHH/iIcf+Ihx/4iHH/hQ8tEd/4iHH/iIRBwszj2Ihx/4iHH/iIcf+Ihx/06D3DfC/4iHH/iIcUE2LPyd/4iHH/iIcURsTLk7hx/4iHH/iIcf+Ihx/4iHH/iEJ6HOhecf+Ihx/4hClBzmvohx/4iHH/hHyWyjaf+Ihx/4iHH/iIcf+Ihx/0SgTNX7/4iHH/iIcf+Ihx/0fWbJKZhx/4iHH/iIcf+IhHKFydeoiHH/iIcf+Ihx/4iEcoXJ16iIcf+Ihx/4iHH/iEfjbJHJcf+Ihx/4iHH/iIcUUoXK16iHH/iIcf+Ihx/4iHH/iEV5TMhr/4iHH/iIcf+Ihx/4iHH/Rhtcrkpx/4iHH/iIcf+Ihx/4iHH/RWxMuTtx/4iHH/iIcf+Ihx/4iHH/RkJcq9qIhx/4iHH/iIcf+IhxRShcrXqIcf+Ihx/4iHH/iIcf9GG1yuSnH/iIcf+Ihx/4iHFG42yRyYiHH/iIcf+Ihx/4hH1myimf+Ihx/4iHFP/ewAIYcf+Ihx/4iHH/iISXh8eHiIcf+Ihx/zymVLRZq4iHH/iIcf+Ihx/0YbXK5Kcf+Ihx/4iHH/iIcf801SG8Kt6HH/iIcf9EvTzELHH/iIcf+Ihx/4SK9shQmIcf+Ihx/4iHFOJewtof+Ihx/4iHH/iIcf+Ihx/0YbXK5Kcf+Ihx/4iHH/iIcUbjbJHJiIcf+Ihx/4iHH/iEcbXJ5KiIcf+Ihx/4iE9p3Cli/4iHH/iIQnoc+F7/iIcf+Ihx/zcMQbnzvoiHH/iIcf+EAb7A9Bcf+Ihx/4iHH/iIcU4y7BzRcf+Ihx/4iHFKhKxXtYcf+Ihx/4iHFGyWyTaYcf+Ihx/4hIyWyDaYiHH/iIcf+Ihx/4QaEcBu7/iIcf+IhFyjyzXIiHH/iIcf+IhxRuNskcmIhx/4iHH/QzYs3J2Ihx/4iHH/QlAs6v1x/4iHH/iIcf+IhxRslsk2mHH/iIcf+ISLxshDmIcf+Ihx/0e8bKQ5/4iHH/iIQ0Ms282HH/iIcf+EMPLO8N/4iHH/iIcUCUHPa+cf+Ihx/4iEZfTKoLhx/4iHH/iIQrz85DCIcf+Ihx/4iHH/hH1mySmXH/iIcf+Ihx/4iEcOXJ8ahx/4iHH/iIcf+IRkJcq9qHH/iIcf+Ihx/4iHFGr2ylCf+Ihx/4iHFFG1yuSocf+Ihx/4iFHy3w2Icf+Ihx/1Dy0B1x/4iHH/iIcf+EMPLO8N/4iHH/iIcf86FmK26Z2Icf+Ihx/4QBvsD0Fx/4iHH/iIcf+ISXh8eHiIhx/4iHH/R/BskPmIhx/4iHFfyNE3/4iHH/iISLxshDmHH/iIcf+Ihx/4OINhuXye/4iHH/iIPI5jtXGc/4iHH/iIQzYs3J1x/4iHH/iIQeP88cBx/4iHH/iIcf+Ihx/4iHH/iIcf9DNizcnYiHH/iIcf+Ihx/4iHH/iIcf+IhGX0yqC4cf+Ihx/4iHH/iIcf+EcOXJ8aiIcf+Ihx/4iHH/iEfjbJHJcf+Ihx/4iHH/iIcUXwbLD5/4iHH/iIcUd4fIh4hx/4iHH/iEfwbJD5hx/4iHH/iIcf+EfWbJKZcf+Ihx/4iHH/hHDlyfGoiHH/iIcf9IknyG2Ihx/4iHH/iIcf+IO9OBtSx+iHH/iIcf+IQyks3W1x/4iHH/iIcUOTTNbL/4iHH/iIcf83CCO599yHH/iIcf+IO/lTtQasiHH/iIcf9HyWyTaXH/iIcf+Ihx/4iHFF8Gyw+f+Ihx/4iHH/iIcf+IUfLfDYiHH/iIcUSGTLebiIcf+Ihx/4iHH/iIcf+IhFoEy1+4cf+Ihx/4iHH/iIcf+Ihx/4iHH/iIcf+EJtHOkucf+Ihx/4iHFBbRzpLohx/4iHH/hDKSzdbYcf+Ihx/4iHH/iIR/BskPlx/4iHH/iIcf+IhR5d8ahx/4iHH/iEV5TMhr/4iHH/iIcUUoXK16iHH/iIcf+Ihx/4iHH/hH8GyQ+Yhx/4iHH/iEfjbJHJcf+Ihx/4iHH/iIM0/xvrAO/4iHH/iIcf9Fk0y2y4iHH/iIcf9FX0zKC/+Ihx/4iHH/SRqMjlf/iIcf+IhxQTYs/J3/iIcf+IhxR4V8h6iIcf+Ihx/4SLxshDmIhx/4iHH/SuKcYdaHH/iIcf+INBgCvOf9iHH/iIcf+Ihx/4iHH/iIcUU1XKyqiIcf+Ihx/4iHH/iIcf+IQxws7j3/iIcf+Ihx/4iHH/iIcf+Ihx/4iEivbIUJcf+Ihx/4iHH/RMo8w1yHH/iIcf+IUb7QUf+Ihx/4iHH/R/BskPmIhx/4iHH/iIcf+Ihx/4iHH/RKBM1fv/iIcf+Ihx/4iHH/iIcf9Fk0y2y4iHH/iIcf+Ihx/4iHH/iIcf9FX0zKC/+Ihx/4iHH/UdjfJ4iHH/iIcf9CQyz7zf+Ihx/4iHH/iIR/BskPlx/4iHH/iIcf+Ihx/4RXlMuGtx/4iHH/iIcf+Ihx/4iHH/iIcf+Ihx/4hCbRz5Lv+Ihx/4iHH/iIcf+Ihx/4hGNVysqnH/iIcf+Ihx/4iHH/iIcf+Ihx/0V5TLhrhx/4iHH/iIcf+Ihx/4iHH/hGNVysqocf+Ihx/4iHH/hJJ4yNh/+Ihx/4iHFCHCzePYhx/4iHH/hCbRzpLnH/iIcf+Ihx/4hH1myimf+Ihx/4iHH/iIR/BskPlx/4iHH/iISLxshDmHH/iIcf+IR/BskPmHH/iIcf+Ihx/4SJJ8htiHH/iIcf+Ihx/4R8lso2n/iIcf+Ihx/0PxPODs/4iHH/iIcf+Ihx/4PGiRtJduhx/4iHH/iEi8bIQ5iHH/iIcf+Ihx/4Rw5cnxqIhx/4iHH/iIcUC8/PQwhx/4iHH/iIcf+Ihx/0Y1XKyqiHH/iIcf+Ihx/4iHH/iIcUSGTLebiIcf+Ihx/4iHH/hGG1y+Sv+Ihx/4iHH/iIcf+EfjbJHJhx/4iHH/iIcf+Ihx/4Rw5cnxqIhx/4iHH/iIcf9GQlyr2oiHH/iIcf+Ihx/4hGKFy9ev+Ihx/4iHH/iIcf+IhHG1yeSohx/4iHH/hIvGyEOYiHH/iIcf+Ihx/4iHFEeUy4a4hx/4iHH/iIcf+Ihx/4iHH/iEW9PLQsiIcf+Ihx/0lefHoYiIcf+Ihx/4iEfjbKHJ/4iHH/iIcUUOXK8acf+Ihx/4iHH/iIcf9GKFyteocf+Ihx/4iHH/iIcf+IhxQhws3j2Icf+Ihx/4iHH/iIcUavbKUJ/4iHH/iIUfLfDYhx/4iHH/iIcf+Ei8bIQ5iIcf+Ihx/4RZNMtsuIcf+Ihx/4UeXfGoiHH/iIcf+Ihx/4RjVcrKqHH/iIcf+Ihx/4hIvGyEOYhx/4iHH/iIcUUoXK16iHH/iIcf+Ihx/4hIr2yFCYcf+Ihx/4iHH/R8lsk2lx/4iHH/iIcf+EfWbJKZcf+Ihx/4iE+tzBUjiIcf+Ihx/0kajI5X/4iHH/iIcf9ByfzzYIcf+Ihx/4iHH/iEW9PLQsiIcf+Ihx/zWEMbt7zocf+Ihx/4iHH/iEcOXJ8aiHH/iIcf+Ihx/4iHH/iIRb08tCyIcf+Ihx/4iHH/iIcf+Ihx/4hFhky3m3H/iIcf+Ihx/4iHH/iIcf9H1mySmYcf+Ihx/4iHH/RYZMt5uIcf+Ihx/4iHH/iIcf+Ihx/4iHH/RNc8woyIcf+Ihx/4iHH/iIcf+Ihx/4iHFDvTzELIcf+Ihx/4iHH/iIcf+IhxRGxMuTuHH/iIcf+Ihx/4iHH/iIcf+Ihx/0S9PMQscf+Ihx/4iHH/iIcf+Ihx/4hHG1yeSoiHH/iIcf9K1ZxipnH/iIcf+Ig44VG4Hq6Ihx/4iHH/hAG+wPQXH/iIcf+IhIvGyEOYcf+Ihx/4iHH/hH42yRyYcf+Ihx/4iHH/iEjJbINpiIcf+Ihx/4iEfjbKHJ/4iHH/iIcf+Ei8bIQ5iIcf+Ihx/4UdjfJ4hx/4iHH/R9ZskpmHH/iIcf+IhCr/zlAIcf+Ihx/4hRvtBR/4iHH/iIcU123DiS/4iHH/iIcUChHPXuhx/4iHH/g2JkG72b7/iIcf+Ihx/4iHH/hIr2yFCYhx/4iHH/iIMpIBvm3+cf+Ihx/4iELJ/ONgiIcf+Ihx/4iHH/iIcf+Ihx/4RMo8w1xx/4iHH/iIcf+Ihx/4iHH/iEYoXL16/4iHH/iIQsn842CIhx/4iHH/S4SsV7Vx/4iHH/iEZCXKvahx/4iHH/iIUeXfGocf+Ihx/4RL081Cz/iIcf+Ihx/4iHH/Rg5cvxr/iIcf+Ihx/4iHH/hGX0yqC4iHH/iIcf+Ihx/4iHH/RKBM1fv/iIcf+Ihx/4iHH/iIcf9GNVysqohx/4iHH/iIcf+Ihx/4gyhQG+ev5x/4iHH/iIcTq1Y7VKnIcf+Ihx/4iDysgbRTfoiHH/iIcf9GDly/Gv+Ihx/4iHFAhxwIjv+Ihx/4iHH/ROQ8wbyIhx/4iHFDk0zWy/+Ihx/4iHH/R7xspDn/iIcf+IhxRslsk2mHH/iIcf+Ihx/4iHH/iIUdjfJ3H/iIcf+IhxQiks3W2Ihx/4iHH/hDHCzePXH/iIcf+IhChxznjnH/iIcf+Ihx/4iHH/iIcf9Rvt9Bhx/4iHH/iIQ20c2S6Ihx/4iHH/iIcf+IRw5cnxqIcf+Ihx/4iHH/iEfwbJD5hx/4iHH/iIcf+Ihx/4R9Zskplx/4iHH/iIcf+ISLxshDmIcf+Ihx/4SLxshDmIhx/4iHH/iIcf+Ihx/4iHH/iIcf+ETXPMKMhx/4iHH/iIcf+Ihx/4iHFEhky3m4iHH/iIcf+Ihx/4iHH/hIvGyEOYiHH/iIcf+Ihx/4iHH/hCbRzpLnH/iIcf+Ihx/4iHH/iIcf+Ihx/4iEKhHOXuiHH/iIcf+Ihx/4iHH/iIcf+Ihx/4iHFDyjzDXIhx/4iHH/iIcf+Ihx/4iHH/RZNMtsuIhx/4iHH/iIcf+Ihx/4hGNVysqnH/iIcf+Ihx/4iEfwbJD5cf+Ihx/4iEmFfHeoiIcf+Ihx/4SLxshDmIhx/4iHH/iIcf+EcOXJ8aiIcf+IhxMavSvlQtiIcf+Ihx/4iHH/Qa/8BgD/iIcf+IhxMZ7SvmEtiHH/iIcf+Ihx/4iEfjbKHJ/4iHH/iIOgtxt/SO/4iHH/iIcUbjbJHJiIcf+Ihx/4hIyWyDaYiHH/iIcf+Ihx/4iEY1XLyq/4iHH/iIcf+Ihx/4hH8GyQ+Ycf+Ihx/4iD0xobPOXocf+Ihx/4g04iG8Hd5x/4iHH/iIcTkJYrb2nYhx/4iHH/hChxznjohx/4iHH/iEMcLO49/4iHH/iIcf+Ihx/4iHH/iIcf+Ihx/4hE8TzA7Ihx/4iHH/hMd6xIhYiHH/iIcf+E+D3BfCiIcf+Ihx/4Rw5cnxqIhx/4iHH/iIcf+IhRy9BE/4iHH/iIcV/I0Tf/iIcf+Ihx/4iHH/iIcf+Ihx/4iHFFKFyteohx/4iHH/iIcf+Ihx/4iHH/iIRxtcnkqIcf+Ihx/4iHH/iIcf+EMPLO8N/4iHH/iIcf+ElrfHlIiIcf+Ihx/4Rw5cnxqIhx/4iHH/iEjJbINpiIcf+Ihx/4iHH/iIcf88c4K0jH2Icf+Ihx/4hHG1yeSoiHH/iIcf80yCG8N95x/4iHH/iIcf+Ihx/4iHH/iIcf+Ihx/0S9PMQscf+Ihx/4iHH/iIcf9H8GyQ+YiHH/iIcf+Ihx/4iHFDoEzF+3H/iIcf+Ihx/4iHH/iIcf+Ihx/4iHH/iIcUCHHAiO/4iHH/iIcf+Ihx/4iHH/iIcf+Ihx/4RihcrXpx/4iHH/iIcf+Ihx/4iHH/hGQlyr2ohx/4iHH/iIcf+EfwbJD5iHH/iIcf+Ihx/4iHH/RkJcq9qIhx/4iHH/iIcURCXMva/4iHH/iIcf+Ihx/0YoXK16hx/4iHH/hRy980hx/4iHH/iIcf+EVsTMk7/4iHH/iIcf+Ihx/4iHH/hFk0y2y4hx/4iHH/iISNZsgpmIhx/4iHH/iIcf9H8GyQ+YiHH/iIcf+Ihx/4iHH/iIRZNMtstx/4iHH/iIcf+IhH42yhyf+Ihx/4iHH/iIcf+Ihx/0WGTLebiHH/iIcf+Ihx/4iHH/iIcf+IhFhkzHm/+Ihx/4iHH/iIcf9H42yRyYhx/4iHH/iIcf+Ihx/0Y1XKyqiHH/iIcf+Ihx/4iHH/OU9ht7Cehx/4iHH/iIcf+Ihx/4hH8GyQ+Ycf+Ihx/4iEjWbIKZiIcf+Ihx/4hH42yRyXH/iIcf+IQocc546HH/iIcf+Ihx/4hGKFy9ev+Ihx/4iHFBUCzq/Ycf+Ihx/4hDUCza/YiHH/iIcf+Ihx/4hH8GyQ+Ycf+Ihx/4iHH/Qyks3W2Icf+Ihx/4iHH/UcvfNIhx/4iHH/iIcUE2LPyd/4iHH/iIcf+EKHHOeOiHH/iIcf+IQyks3W1x/4iHH/iIcUd4fIh4hx/4iHH/hEvTzULP+Ihx/4iEjJbINpiHH/iIcf9IhXyHqIcf+Ihx/4hOuswkU3H/iIcf+Ihx/4iHH/iIcf+IhFk0y2y3H/iIcf+Ihx/4iHFG1mySmYhx/4iHH/iIcf+Ihx/0S9PMQscf+Ihx/4iHH/iIcf+Ihx/0YoXK16hx/4iHH/iIcf+Ihx/4iHH/iIRPE8wOyHH/iIcf+Ihx/4iHFFDlyvGnH/iIcf+Ihx/4iHH/iIcf+Ihx/4iHH/RL08xCxx/4iHH/iIcf+IhKGoxuV4cf+Ihx/4hFoEy1+4hx/4iHH/iEi8bIQ5iHH/iIcf+Ihx/4iHH/iIcf9Fhky3m4hx/4iHH/iIcf+Ihx/4iHH/iIcf+Ihx/4Qnoc6F6HH/iIcf+Ihx/0fWbJKZhx/4iHH/iIcf+IhxRF9Mugtx/4iHH/iIcf+Ihx/4iHFF8Gyw+f+Ihx/4iHH/iIcf+EZCXKvaiHH/iIcf+Ihx/4hIyWyDaYiHH/iIcf9HvGykOf+Ihx/4iHFHknyG2IiHH/iIcf+Ihx/4hH8GyQ+Ycf+Ihx/4g1yCG7N96Ihx/4iHH/SK9shQmIhx/4iHH/iITUC8O/SIhx/4iHH/R8lsk2lx/4iHH/iISg2Mbydx/4iHH/iIcTFrAb6U/ocf+Ihx/4iHE6gpG1fW5x/4iHH/iIcf9GDly/Gv+Ihx/4iHH/MoUBvnr+iHH/iIcf+IhFvTy0LIhx/4iHH/iIcf+Ihx/4iHH/hByfzzYHH/iIcf+IhxRShcrXqIcf+Ihx/4iHH/iIcT24sbJHTohx/4iHH/hCr/zlAIiHH/iIcUUoXK16iHH/iIcf+IhDQyzbzYcf+Ihx/4iEM2LNydcf+Ihx/4iHH/iIcf+ISMlsg2mIhx/4iHH/iIQF/cCwKIcf+Ihx/4iHH/iISNZsgpmIhx/4iHFAvPz0MIcf+Ihx/4hIr2yFCYcf+Ihx/0YoXK16hx/4iHH/iIcf+Ihx/4iHFEhky3m4iHH/iIcf+Ihx/4iHH/Rg5cvxr/iIcf+Ihx/4iHFHhXyHqIhx/4iHH/hIvGyEOYiHH/iIcf+IhxRtZskpmIcf+Ihx/4iHE0jvO8cQz/iIcf+IhK/4xwB/+Ihx/4iHH/QZQcB77/iIcf+IhxRq9spQn/iIcf+Ihx/4iHH/iIcf+IhHG1yeSohx/4iHH/iIcf+Ihx/4RjVcrKqHH/iIcf+Ihx/4iHH/RjVcrKqIcf+Ihx/4iHH/iIcf+EYoXK16cf+Ihx/4iHH/iEYoXL16/4iHH/iIcf+Ihx/0JtHOkuhx/4iHH/iIQyks7W3/iIcf+Ihx/4iHH/RkJcq9qIhx/4iHH/iIcf+IhCehz4Xv+Ihx/4iHFAhxwIjv+Ihx/4iHH/iIcf+EfjbJHJhx/4iHH/iIcf+IhH8GyQ+XH/iIcf+Ihx/4iHH/iIcURCXMva/4iHH/iIcf+Ihx/4iEY1XLyq/4iHH/iIcf+Ihx/0VsTLk7cf+Ihx/4iHH/iIcf9HvGykOf+Ihx/4iHH/iIcf+EZfTKoLiIcf+Ihx/4iHH/iIcf81nxK7YO2HH/iIcf+Ihx/0Ab7A9Bhx/4iHH/iIcf+Ihx/4QA7sECH/iIcf+IhJQYyL5/+Ihx/4iHH/iIQELsDNGHH/iIcf+IhxR3h8iHiHH/iIcf+Ihx/4iHH/iDitUbhSrnH/iIcf+Ihx/4iHH/iIcf+EZfTKoLiIcf+Ihx/4iHH/iIcf9GDly/Gv+Ihx/4iHH/SUGMe+eIcf+Ihx/4iHH/hHyWyjaf+Ihx/4iHH/iIcUbWbJKZiHH/iIcf+IRmxMqTuIhx/4iHH/iIcf+Ihx/4iHFG1mySmYhx/4iHH/hJJ4yNh/+Ihx/4iHH/iIcf9GQlyr2oiHH/iIcf9JXnx6GIiHH/iIcf9EyjzDXIcf+Ihx/4iHH/iIcf+Ihx/4iHH/iIcf+IhEDyzPDYhx/4iHH/iIcf+Ihx/4iHH/iIcf+Ihx/4QpQc5r6Ihx/4iHH/hPadwZYocf+Ihx/4iHH/gzXgG9of6Ihx/4iHH/iIcf+Ihx/4iHH/iISXh8eHiIcf+Ihx/4iHFCDyzfDYcf+Ihx/4iFHL0ET/iIcf+Ihx/0GhHPXucf+Ihx/4iHH/iIcf+Ihx/4R9Zskplx/4iHH/iIcVC+30GIcf+Ihx/4QzYs3J2Icf+Ihx/zV3MbuIznH/iIcf+IS66cVRZx/4iHH/iETKPNNc/4iHH/iIcU/g/AHwcf+Ihx/4iHH/iIcf+DfhUbkernH/iIcf+IhxNQxBu/O+/4iHH/iIcf+Ihx/4hIr2yFCYcf+Ihx/4hGQlyr2ocf+Ihx/4iHH/iIcf+EV5TLhrcf+Ihx/4iHH/iIcf+IhPdtwYknH/iIcf+Ihx/4hR5d8aiHH/iIcf+Ei8bIQ5iIcf+Ihx/4iHH/iIcf+Ihx/4iHH/Qw8s3w1x/4iHH/iIcUqRrFbliHH/iIcf+IhxQ708xCyHH/iIcf+EGhHAbu/4iHH/iIcUR5TLhriHH/iIcf8zDRG+8u7/iIcf+IhxR3h8iHiHH/iIcf+IhSvt5BiIcf+Ihx/4Q0Ms282Ihx/4iHH/iIcf+IhH42yhyf+Ihx/4iHFBehzoXoiHH/iIcf+IhxRRtcrkqHH/iIcf+Ihx/4iHH/iIRjVcvKr/iIcf+Ihx/4iHH/Qnoc6F6Icf+Ihx/0M2LNydiIcf+Ihx/4iHH/iIcf9FX0zKC/+Ihx/4iHH/iIcf+IhH8GyQ+XH/iIcf+Ihx/4iHH/RkJcq9qIhx/4iHH/iIcf+Ihx/4iEcbXJ5KiHH/iIcf+IRaBMtfuIcf+Ihx/4SJJ8htiHH/iIcf+Ihx/4iHH/iIcf+IQzYs3J2HH/iIcf+IhxQJQc9r5x/4iHH/iIcf+IhHDlyfGocf+Ihx/4iHH/iIRBwszj2Ihx/4iHH/QaEc9e5x/4iHH/iIcf+Ihx/4Rhtcvkr/iIcf+Ihx/4iHH/iEZCXKvahx/4iHH/iEivbIUJhx/4iHH/iEHw/PDwiHH/iIcf+Er/jGAHhx/4iHH/g5MnG4zY7/iIcf+IRaBMtfuIcf+Ihx/4SJJ8htiHH/iIcf+IhxQJQc9r5x/4iHH/iIcf+IQnoc6F5x/4iHH/iIcf+IhE8TzA7Icf+Ihx/4hGKFy9ev+Ihx/4iHH/SUGMe+eIcf+Ihx/0YOXL8a/4iHH/iIcf+Ihx/4Qcn882Bx/4iHH/iIRZNMtstx/4iHH/iISYV8d6iIhx/4iHH/iDWRMbtuznH/iIcf+IhGbEypO4hx/4iHH/TGqsSVWIhx/4iHH/iIcf+Ihx/4iHFMDLw/NIiHH/iIcf+Ihx/0YOXL8a/4iHH/iIcf+Ihx/4iEY1XLyq/4iHH/iIcf+Ihx/4iHH/iIcf+FG+30Fx/4iHH/iIcf+IhR8t8NiHH/iIcf+IhxQhws3j2Icf+Ihx/4iFK+3kGIhx/4iHH/iIcf9H42yRyYhx/4iHH/iIcf9DDyzfDXH/iIcf+IhxX9XQKnH/iIcf+Ihx/4iHH/iEZfTKoLiHH/iIcf+Ihx/4iE9p3Cli/4iHH/iIcVDL3zSIhx/4iHH/PquxslROcf+Ihx/4hL1ZxSpoiHH/iIcf+EWTTLbLiHH/iIcf9LkaxW5Ycf+Ihx/4iHFF8Gyw+f+Ihx/4iHH/iEKUHOa+iHH/iIcf+IQxws7j3/iIcf+IhxNu0juRLccf+Ihx/4iHFG42yRyYiHH/iIcf+Ihx/4hB8Pzw8Ihx/4iHH/iIS8icU3aHH/iIcf+IhJXnx6GHH/iIcf+Ihx/4hHDlyfGohx/4iHH/iIcUbWbJKZiHH/iIcf+IR+Nskclx/4iHH/iISK9shQlx/4iHH/iIcUnInGN2cf+Ihx/4iHH/M1zxvaMOiIcf+Ihx/4MzDyvs8N/4iHH/iIcf9H42yRyYhx/4iHH/iIcf+EfJbKNp/4iHH/iIcUn/jGAHiIcf+Ihx/0fWbJKZhx/4iHH/iDWsErtT7XH/iIcf+Ihx/4iHFAhxwIjv+Ihx/4iHFNrcwlI4hx/4iHH/TCa8XZT/iIcf+Ihx/zAxwrDePYcf+Ihx/4iHH/iIcf9HyWyTaXH/iIcf+Ihx/4iEY1XLyq/4iHH/iIcf+IhCyfzjYIiHH/iIcf+EuErGe1/4iHH/iIcULxPNDscf+Ihx/4iHH/iIUeXfGocf+Ihx/4iHH/hDDyzvDf+Ihx/4iHH/iFHY3yeHH/iIcf+Ihx/4iEcOXJ8ahx/4iHH/iIcf+Ihx/0S9PMQscf+Ihx/4iHH/iIcf+Ihx/4iHH/iEWgTLX7iHH/iIcf+Ihx/4iHH/iIcULkPOG8/4iHH/iIcV/I0Tf/iIcf+Ihx/4iHH/iEM2LNydhx/4iHH/iIUdjfJ3H/iIcf+Ihx/4iHH/hGQlyr2ohx/4iHH/iIcf+Ihx/4RMo8w1xx/4iHH/iIcV/i0B2HH/iIcf+Ig4ulG4Ra5x/4iHH/iIcf9BvPz0MHH/iIcf+Ihx/4iEcOXJ8ahx/4iHH/iIcf+IhR5d8ahx/4iHH/iIT5DcFvKIcf+Ihx/4iHH/iIcf+IhGX0yqC4cf+Ihx/4hKGoxuV4hx/4iHH/hJXnx6GIhx/4iHH/SJJ8htiIcf+Ihx/4ROQ8wbyIcf+Ihx/4iHH/iIcf+IUfLfDYiHH/iIcf9D8Tzg7P+Ihx/4iHH/iIcf9H8GyQ+YiHH/iIcf+Ihx/4iEWGTMeb/4iHH/iIcf+Ihx/4iHH/iIcf+EWGTLebhx/4iHH/iIcf+IhxRRtcrkqHH/iIcf+Ihx/4iHFG42yRyYiHH/iIcf+IgzQRG9vu5x/4iHH/iIcUUbXK5Khx/4iHH/iIcf81hDG7e86HH/iIcf+EWgTLX7iIcf+Ihx/4hH8GyQ+Ycf+Ihx/4iHFAr/z1AHH/iIcf+IhxRtZskpmIcf+Ihx/4iHH/iEcOXJ8aiHH/iIcf+IhxRIZMt5uIhx/4iHH/hRy980hx/4iHH/iEfjbJHJcf+Ihx/4iHH/hDDyzvDf+Ihx/4iHH/UdjfJ4iHH/iIcf+IhxQ708xCyHH/iIcf+Ihx/4iFHY3ydx/4iHH/iEWGTLebcf+Ihx/4iHH/iElBjHvncf+Ihx/4iHH/iIcf9PMuws0f+Ihx/4iHFFKFyteohx/4iHH/iIcf+Ihx/4QpQc5r6Ihx/4iEMpLO1t/4iHH/iIcf+Ihx/0Gv/AYA/4iHH/iIcf81kTG7bs6Icf+Ihx/4OWlht5aeiHH/iIcf+IRihcvXr/iIcf+Ihx/4iHH/iIcf+EZCXKvaiHH/iIcf+Ihx/4iHH/O4KRtn1u/4iHH/iIcf9H8GyQ+YiHH/iIcf+Ihx/4hGNVysqnH/iIcf+IhxREJcy9r/iIcf+IhxX8jRN/+Ihx/4iHH/iIcf9GDly/Gv+Ihx/4iHH/hR5d8aiIcf+Ihx/0SgTNX7/4iHH/iIcf9Rvt9Bhx/4iHH/iEi8bIQ5iHH/iIcf+EfwbJD5iHH/iIcf9IeHyIeHH/iIcf+Ihx/4Qnoc6F6HH/iIcf+IhEHCzOPYiHH/iIcf+Ihx/4iHH/iIcf9EyjzDXIcf+Ihx/4iHH/iIcf+Ihx/1HY3yeIhx/4iHH/iIcf+Ihx/4iHH/iIcf+EfwbJD5iHH/iIcf+Ihx/4iHFAhxwIjv+Ihx/4iHH/iIcf+Ihx/4iHH/iIcf+Ihx/4iHFOMuwc0XH/iIcf+Ihx/4iHH/iIRw5cnxqHH/iIcf+Ihx/0JDLPvN/4iHH/iIcf9Q8tAdcf+Ihx/4iHH/iFHL3zRx/4iHH/iIRaBMtfuHH/iIcf+IhxRslsk2mHH/iIcf+Ihx/4iHH/iIcf+EWTTLbLiHH/iIcf+Ihx/4hEDyzPDYiHH/iIcf+Ihx/4iHH/iIcf+Ihx/4QpQc5r6Ihx/4iHH/iFHy3w2Ihx/4iHH/hDNizcnYhx/4iHH/iEEO7P8RiIcf+Ihx/4Qm0c6S5x/4iHH/iIcf+IhDUCza/Yhx/4iHH/iIQqEc5e6Icf+Ihx/4iHH/iEJ6HOhecf+Ihx/4iHH/iIcf+IUfLfDYiHH/iIcf+Ihx/4UcvfNIcf+Ihx/4iHH/iElefHoYhx/4iHH/iIUcvQRP+Ihx/4iHH/iIcf+Ihx/4iHH/iIcf+IhCehz4Xv+Ihx/4iHH/UcvfNIhx/4iHH/iIcf+Ihx/0YbXK5Kcf+Ihx/4iHH/iEEO7P8RiIcf+Ihx/4iHH/iIcf+Ihx/0fWbJKZhx/4iHH/iFHl3xqIcf+Ihx/4hDKSzdbXH/iIcf+Ihx/zvGgbU5foiHH/iIcf+EivbIUJiHH/iIcf+EoajG5XiIcf+Ihx/4hFk0y2y4cf+Ihx/4iHFCHCzePYhx/4iHH/hFk0y2y4hx/4iHH/hRy980hx/4iHH/iE0zvDzEiIcf+Ihx/0MPLN8Ncf+Ihx/4iHH/iIcf+Ihx/4iHH/iIcUOTTNbL/4iHH/iIcf+Ihx/4RXlMuGtx/4iHH/iIcf+Ihx/4iHFG1mySmYhx/4iHH/iIcTnggbYffocf+Ihx/4iE0mvD2Uhx/4iHH/hR5d8aiIcf+Ihx/0iSfIbYiHH/iIcf9IhXyHqIcf+Ihx/4SK9shQmIcf+Ihx/4Rhtcvkr/iIcf+Ihx/4iHH/iIcf+Ihx/4iHH/iIcf9DNizcnYiHH/iIcf+Ihx/4iHH/iIcf+Ihx/4Ub7fQXH/iIcf+IhxQIccCI7/iIcf+Ihx/4iHH/iEZfTKoLiHH/iIcf+IQm0c+S7/iIcf+Ihx/1G+30GHH/iIcf+Ihx/4iHH/iIcf+IhFyjyzXIiHH/iIcf+Ihx/1HL3zSIcf+Ihx/4hDKSzdbXH/iIcf+Ihx/0GhHPXucf+Ihx/4iHH/Qnoc6F6Icf+Ihx/4iHH/iIcf+IhGQlyr2nH/iIcf+Ihx/4iHH/TsfMI4OIhx/4iHH/iIcf+Ihx/4iHH/iIcf+ISK9shQmHH/iIcf+IhxSBqMfldx/4iHH/iIcf+Ihx/0Dw/BHw/4iHH/iIcf+EuErGe1/4iHH/iIcV/V0Cpx/4iHH/iIcf9OrcwlI4cf+Ihx/4iHH/iIcf+Ihx/4iHH/iENDLNvNiHH/iIcf+IhChxznjnH/iIcf+Ihx/4iHFA1vzykIiHH/iIcf+ETXPMKMhx/4iHH/iIUdjfJ3H/iIcf+Ihx/4iEjJbINpiHH/iIcf+IhIyWyDaYhx/4iHH/iIcf+Ihx/4SJJ8htiHH/iIcf+Ihx/4iHH/RjVcrKqIcf+Ihx/4iHH/iIcf+ENDLNvNiIcf+Ihx/4RPE8wOyIhx/4iHFEeUy4a4hx/4iHH/iIcf+Ihx/4iHH/iIQ20c2S6Ihx/4iHH/iIcUn/jGAHiIcf+Ihx/0rInHN2/4iHH/iIcUChHPXuhx/4iHH/iIRNc80oz/iIcf+Ihx/4iHH/iIcf+Ihx/4iHH/RkJcq9qIhx/4iHH/iIcf+Ihx/0Y1XKyqiHH/iIcf+Ihx/4iHH/iIcf+IQdb88pBx/4iHH/iIcf+Ihx/4hGbEypO4iHH/iIcf+Ihx/0VsTLk7cf+Ihx/4iHH/iIcf+Ihx/4iEcoXJ16iIcf+Ihx/4iEjJbINpiHH/iIcf+Ihx/0YoXK16hx/4iHH/iIcf+Ihx/4iFHY3ydx/4iHH/iIcV/I0Tf/iIcf+Ihx/4iHH/iIcf+Ihx/4iFHY3ydx/4iHH/iIQ0Ms282HH/iIcf+Ihx/4iHFBehzoXoiHH/iIcf+Ihx/4iHH/iIcf+Ihx/4iHH/iIcf+IhR2N8ncf+Ihx/4iHH/iIcf+Ihx/4iHH/iIcf+Ihx/4iHH/iIcf+Ihx/4iHH/iETxPMDsiHH/iIcf+Ihx/4iHH/RjVcrKqIcf+Ihx/zKFAb56/ohx/4iHH/R9ZskpmHH/iIcf+Ihx/4UPLRHf+Ihx/4iHH/RKBM1fv/iIcf+IhSvt5BiIcf+Ihx/4iHFHhXyHqIhx/4iHH/iIcf+Ihx/4iHH/iIcf9DDyzfDXH/iIcf+Ihx/4QzYs3J2Icf+Ihx/4Rhtcvkr/iIcf+Ihx/4g77mK1EZ2Icf+Ihx/4iHH/Qcn882CHH/iIcf+Ihx/4iHH/iIcf+IhxQ5NM1sv/iIcf+Ihx/4iEfwbJD5cf+Ihx/4iHH/iIcf+EYoXK16cf+Ihx/4iHH/iIcf+Ihx/4iHH/iEQPLM8NiIcf+Ihx/4iHH/iIRjVcvKr/iIcf+Ihx/4iHH/hGG1y+Sv+Ihx/4iHH/iIcf+Ihx/4RYZMt5uHH/iIcf+Ihx/4iHFFNVysqoiHH/iIcf+Ihx/4iHH/iEjJbINpiIcf+Ihx/4Qyks3W2HH/iIcf+Ihx/4iHH/iIcf+Ihx/4iHH/Q/E84Oz/iIcf+IhxQXoc6F6Ihx/4iHH/QlAs6v1x/4iHH/iISJJ8ltj/iIcf+Ihx/4iHH/iIcf+IRYZMt5tx/4iHH/iDaM5LpzG3H/iIcf+IQnoc6F5x/4iHH/iIcUz+vDAUiHH/iIcf+IhxX+LQHYcf+Ihx/4RYZMt5uHH/iIcf+IUeXfGohx/4iHH/hChxznjohx/4iHH/iEJ6HOhecf+Ihx/4hE8TzA7Ihx/4iHH/iIcf9CQyz7zf+Ihx/4iHH/hFbEzJO/+Ihx/4iHH/iIcf+IhxMWfiv5gd/4iHH/iIcf9Q5dEq/4iHH/iIcf+DlcYbejnocf+Ihx/4iHH/iIRBwszj2Ihx/4iHH/iIcf9HyWyTaXH/iIcf+Ihx/4iHH/iIcf+Ihx/4iHH/iEJtHPku/4iHH/iIcf9BlBwHvv+Ihx/4iHH/iIcf+IhCoRzl7ohx/4iHH/iIcf+IUdjfJ4cf+Ihx/4iHH/iIcf+Ihx/1Dl0Sr/iIcf+Ihx/4iHH/iIcf+Ihx/4iHH/iIcf+Ihx/4iHFBbRzpLohx/4iHH/iIcf+Ihx/4iHH/iIcf+IQxws7j3/iIcf+Ihx/1HL3zSIcf+Ihx/4iHFBNiz8nf+Ihx/4iHH/iIcf+EKUHOa+iIcf+Ihx/4iHH/iIcUE2LPyd/4iHH/iIcf9Ry980iHH/iIcf+Ihx/4iHH/iIcf+FDy0R3/iIcf+Ihx/4iHH/iIcUUbXK5Khx/4iHH/iIQzYs3J1x/4iHH/iIcUFDLOvNcf+Ihx/4iHH/R/BskPmIhx/4iHH/iIcf+IhxQTYs/J3/iIcf+Ihx/0JQLOr9cf+Ihx/4iHFAhxwIjv+Ihx/4iHH/Ub7fQYcf+Ihx/4iHH/iIcf+IhxQXoc6F6Ihx/4iHH/hR5d8aiIcf+Ihx/4iHH/iIcf9D8Tzg7P+Ihx/4iHH/iIcf+IhxQIccCI7/iIcf+IhxQhws3j2Icf+Ihx/4hRy980cf+Ihx/4iHH/UPLQHXH/iIcf+IhxX8jRN/+Ihx/4iHH/iIcf+Ihx/4iHH/iIcf+IhH42yhyf+Ihx/4iHH/iIcUUOXK8acf+Ihx/4iHH/iIcf+Ihx/4iHH/hFk0y2y4hx/4iHH/iIcf+EfwbJD5iHH/iIcf+IhxSEGMe+eIhx/4iHH/iIcTFrAb6U/ocf+Ihx/4hFk0y2y4cf+Ihx/4iHH/iIcUUbXK5Khx/4iHH/iIcf+EYbXL5K/4iHH/iIcf+Ihx/4iHH/iIcf+Ihx/0VfTMoL/4iHH/iIcU5P3BsChx/4iHH/iIcf+IR/BskPmHH/iIcf+Ihx/4iHH/hJa3x5SIiHH/iIcf+EZfTKoLiIcf+Ihx/4iHH/iIcVC+30GIcf+Ihx/4iHH/iIcf+Ihx/4iHH/iIcf+Ihx/4iHH/iIcf+IhxQvE80Oxx/4iHH/iIcf+Ihx/4iHH/iIcf+IhxQXoc6F6Ihx/4iHH/hIhXyHqHH/iIcf+Ihx/4iHH/iFHy3w2Ihx/4iHH/iIcf+Ihx/1G+30GHH/iIcf+Ihx/4iHH/iIcUUOXK8acf+Ihx/4iHExawG+lP6HH/iIcf+IhxRslsk2mHH/iIcf+ISMlsg2mIhx/4iHH/iIcf9HyWyTaXH/iIcf+Ihx/4iHH/iIcf9GQlyr2oiHH/iIcf+Ihx/0ZCXKvaiIcf+Ihx/4hGX0yqC4hx/4iHH/SV58ehiIhx/4iHH/iIcf+IhxRIZMt5uIhx/4iHH/iIcf+Ihx/4iEcbXJ5KiHH/iIcf+Ihx/4Rw5cnxqIhx/4iHH/iIcf+Ihx/4iHH/iIcf+Ihx/0MpLN1tiHH/iIcf+Ihx/0fWbJKZhx/4iHH/iIcf+EKUHOa+iIcf+Ihx/0TKPMNchx/4iHH/iIcf+FDy0R3/iIcf+Ihx/4hEyjzTXP+Ihx/4iHH/Ub7fQYcf+Ihx/4iHH/iIcUd4fIh4hx/4iHH/iDxzgrSMfXH/iIcf+Ihx/4iHH/iIMvikvgdbiHH/iIcf+Djn9bgYCnH/iIcf+Ihx/0TXPMKMiHH/iIcf+IOaUVt1rqhx/4iHH/iEfjbJHJcf+Ihx/4iHExhQG+ev6Ihx/4iHH/iIShqMbleHH/iIcf+IRXlMyGv/iIcf+Ihx/4iHH/iIcf+IhIyWyDaYhx/4iHH/iIcf+Ihx/4iHFEbEy5O4cf+Ihx/4iDQaEbzl7ohx/4iHH/iIcUbWbJKZiHH/iIcf+IhxUL7fQYhx/4iHH/QZQcB77/iIcf+Ihx/4SIV8h6hx/4iHH/iIcf+IR+Nskclx/4iHH/iIcf+IhxRShcrXqIcf+Ihx/4iHH/iIS7ucVEZx/4iHH/hDKSzdbYcf+Ihx/4hGKFy9ev+Ihx/4iHH/iIcf+Ihx/4hHDlyfGohx/4iHH/iEWGTLebcf+Ihx/4iHH/iIcf+IRw5cnxqIcf+Ihx/4iEfjbKHJ/4iHH/iIcf+Ihx/0fJbJNpcf+Ihx/4iEjJbINpiHH/iIcf+ISJJ8hthx/4iHH/iDXIIbs33oiHH/iIcf+E9c3Boycf+Ihx/4iHH/iIcf+IhGbEypO4hx/4iHH/hIhXyHqHH/iIcf+Ihx/4iHH/iIcTgYcbjnjv+Ihx/4iHH/QPD8EfD/iIcf+Ihx/4S5GsVuVx/4iHH/iEEO7P8RiIcf+IhxQ9c8woyIhx/4iHH/hH8GyQ+Yhx/4iHH/iEi8bIQ5iHH/iIcf+E7UzCKziIcf+Ihx/0YOXL8a/4iHH/iIcf+IhFyjyzXIiHH/iIcf+Ihx/4iHH/iIcUPKPMNciHH/iIcf+Ihx/1G+30GHH/iIcf+IPYYns3nYhx/4iHH/iIcf+Ihx/4iHH/iIR/BskPlx/4iHH/iIcf+Ihx/0YOXL8a/4iHH/iIcf+Ihx/4Rhtcvkr/iIcf+Ihx/4iHH/iIcf+Ihx/4iHH/iIcf+Ihx/4iHH/iIcf+Ihx/4iHH/iIcf+Ihx/4iHH/iIcf+Ihx/4iHH/iIcf+Ihx/4iHH/iIcf+Ihx/4iHH/hRvt9Bcf+Ihx/4iHH/iIcf+Ihx/4iHH/iIcf+Ihx/4iHH/iIcf+IhxQVAs6v2HH/iIcf+Ihx/4iHH/iIcf+Ihx/4iHH/iIcf9BlBwHvv+Ihx/4iHH/iIcf+Ihx/4iHH/iE9p3Blicf+Ihx/4iHFGr2ylCf+Ihx/4iHH/iIcf+Ihx/4TRm8PmSIcf+Ihx/4iHFAlBz2vnH/iIcf+IRNc8woxx/4iHH/iIcf+EcOXJ8aiIcf+Ihx/4iHH/iIQCjsHnH/iIcf+IhxRrxslDlx/4iHH/iISg2Mbydx/4iHH/iIcf9PMuws0f+Ihx/4iHH/iIcURCXMva/4iHH/iIcf9EvTzELHH/iIcf+IS7ucVEaHH/iIcf+Ihx/4iHH/iIcf9GNVysqohx/4iHH/hIknyG2Icf+Ihx/4iHH/iIcf+FG+30Fx/4iHH/iIcUFtHOkuiHH/iIcf+Ihx/4iHH/iIcf+IhxQ708xCyHH/iIcf+Ihx/4iHH/iIcf+Ihx/0JQLOr9cf+Ihx/4iHH/iIcf+Ihx/4iHH/iIcf+IhxRIZMt5uIhx/4iHH/iIcf+Ihx/4iHH/iIRaBMtfuHH/iIcf+Ihx/4iHH/iIcf+ETXPMKMhx/4iHH/iIcf+Ihx/4iHH/iIcf+Ihx/4hGNVysqnH/iIcf+Ihx/4iHH/iEMpLN1tcf+Ihx/4iHH/iIcf+Ihx/4iHH/iIcf+IRZNMtsuHH/iIcf+Ihx/4iHH/iIcf+IhFk0y2y3H/iIcf+Ihx/4iEjWbIKZiIcf+Ihx/4iHH/O6yBtVN+hx/4iHH/iIcf+INezjuxMciHH/iIcf+DZME7uz7P+Ihx/4iHH/iIUdjfJ3H/iIcf+IhxSxm8XmT/iIcf+Ihx/4iHH/iIcf+FDy0R3/iIcf+Ihx/4iHH/iIUfLfDYhx/4iHH/iIcf+Ihx/4iHH/iIcf+Ihx/4iHH/iIUfLfDYhx/4iHH/hRy980hx/4iHH/iIcf+Ihx/4iHH/iIcf+EZCXKvaiHH/iIcf+Ihx/4UeXfGoiHH/iIcf+EJ6HOhehx/4iHH/iIcf+Ihx/4iHFf4tAdhx/4iHH/iIcUIcLN49iHH/iIcf+Ihx/4iHH/iEvVnFKmiIcf+Ihx/4OiVxttqOiIcf+Ihx/4iHH/iIcf+IQpQc5r6Icf+Ihx/4UdjfJ4hx/4iHH/hOrcwlI3H/iIcf+Ihx/0fJbJNpcf+Ihx/4iHH/iIcf+IQocc546HH/iIcf+IQpQc5r6Icf+Ihx/4iHH/iIcUa8bJQ5cf+Ihx/4iHE504G2LH5x/4iHH/iIOk1StrKtiHH/iIcf+IhxQ5NM1sv/iIcf+Ihx/4iHH/iIcf+IhJa3x5SIcf+Ihx/4hFvTy0LIiHH/iIcf9H8GyQ+YiHH/iIcf+Ihx/4iEZfTKoLhx/4iHH/iIcf+Ihx/1G+30GHH/iIcf+IQnoc6F5x/4iHH/iIcf9JQYx754hx/4iHH/iIcf9Q5dEq/4iHH/iIcf+IQ1As2v2Ihx/4iHH/iIcf+Ihx/4iHH/iIcf+IhxQ9c8woyIhx/4iHH/iIcf+IRxtcnkqIhx/4iHH/iIcUUbXK5Khx/4iHH/iIcf+IhxRslsk2mHH/iIcf+Ihx/4hAQuwM0Yhx/4iHH/iEiSfIbYcf+Ihx/4iHH/RkJcq9qIhx/4iHFEX0y6C3H/iIcf+IhxX9XQKnH/iIcf+Ihx/4iHH/hR2N8niHH/iIcf+ETkPMG8iHH/iIcf+Ihx/4hEyjzTXP+Ihx/4iHH/RZNMtsuIhx/4iHH/hGNVysqocf+Ihx/4iDQNEbzy7ocf+Ihx/4iHH/hMd6xIhYiHH/iIcf9Ox8wjg4iHH/iIcf+IR9Zsopn/iIcf+IhxRGxMuTuHH/iIcf+IhIvGyEOYcf+Ihx/4iHFDyjzDXIhx/4iHH/iIcf+Ihx/4iHH/iIcf+IhxQ8o8w1yIcf+Ihx/4iEcOXJ8ahx/4iHH/iIcf+Ihx/4iHH/iIcf+EiFfIeocf+Ihx/4hH1myimf+Ihx/4iHH/iIcf+IhSvt5BiIcf+Ihx/4hOuswkU3H/iIcf+Ihx/0YOXL8a/4iHH/iIcUa8bJQ5cf+Ihx/4iHH/SHh8iHhx/4iHH/iIcf9H1mySmYcf+Ihx/4iHH/iEMpLN1tcf+Ihx/4iHH/iIcf+Ihx/4iHH/iIRaBMtfuHH/iIcf+Ihx/4hHDlyfGohx/4iHH/iIcf+Ihx/4iEcoXJ16iIcf+Ihx/4Qocc546Icf+Ihx/4QzYs3J2Icf+Ihx/4iHH/hClBzmvoiHH/iIcf+EJ6HOhehx/4iHH/iIcf+Ihx/4iHH/iIcf+EV5TLhrcf+Ihx/4iHH/iIcf+Ihx/4hCbRz5Lv+Ihx/4iHH/iIcf+Ihx/4iHH/iIcf+Ihx/0h4fIh4cf+Ihx/4iENQLNr9iHH/iIcf+Ihx/4hIhXyXqP+Ihx/4iHH/iIRl9MqguHH/iIcf+Ihx/4iHH/iIcf+EHj/PHAiHH/iIcf+IhMd6xIhYcf+Ihx/4iHFHhXyHqIhx/4iHH/iIcf+Ihx/4Rl9MqguIhx/4iHH/hHDlyfGoiHH/iIcf9K4pxh1ocf+Ihx/4iEcoXJ16iIcf+Ihx/4iHH/iIcf+Ihx/4iD1OkbOxbohx/4iHH/iEWGTLebcf+Ihx/4iHH/iIcf+Ihx/4iHH/iEjJbINpiIcf+Ihx/4RWxMyTv/iIcf+Ihx/4iHH/iIcUOTTNbL/4iHH/iIcf+Ihx/4hK/4xgB3H/iIcf+IhxRGxMuTuHH/iIcf+IhxREJcy9r/iIcf+Ihx/4iHH/iIcf+Ihx/4iHH/iIcf9CbRzpLocf+Ihx/4iEKhHOXuiHH/iIcf+IRaBMtfuIcf+Ihx/4iHH/iIcf+Ihx/4iHH/iIcf+IQ0Ms282Icf+Ihx/4iHE2/kG5Ab6Ihx/4iHH/iIcf9GKFyteocf+Ihx/4iHH/iIcf9EoEzV+/+Ihx/4iHH/iIcf86LzS20MuHH/iIcf+Ihx/4iHFFNVysqoiHH/iIcf+Ihx/4iEZfTKoLhx/4iHH/iIcf+Ihx/4iHH/iIRyhcnXqIhx/4iHH/iIcf+Ihx/4iHH/hDQyzbzYiHH/iIcf+Ihx/4iHH/iIcf+Ihx/0ZCXKvaiIcf+Ihx/4iHH/iIcf+IhxRQ5crxpx/4iHH/iIcf+Ihx/4iHH/iIcUIcLN49iHH/iIcf+IhxX9XQKnH/iIcf+Ihx/4R9Zskplx/4iHH/iIcf+IhHKFydeoiHH/iIcf+Ihx/4iHFHhXyHqIhx/4iHH/iIcf9NDLw/NIhx/4iHH/UdjfJ4iHH/iIcUbJbJNphx/4iHH/iEWGTLebcf+Ihx/4iHH/iIcUz+vDAUiHH/iIcf+IR/BskPmHH/iIcf+IR/BskPmHH/iIcf+Ihx/4iHFFNVysqoiHH/iIcf+IUb7QUf+Ihx/4iHH/hEyjzDXHH/iIcf+IhxRfBssPn/iIcf+Ihx/4RihcrXpx/4iHH/iIcf8yeAG+h/6HH/iIcf+IhGbEypO4hx/4iHH/hKGoxuV4iHH/iIcf9H42yRyYhx/4iHH/hIr2yFCYhx/4iHH/PFuRtKRuhx/4iHH/iIMpIBvm3+cf+Ihx/4iHH/iIcf9H8GyQ+YiHH/iIcUbJbJNphx/4iHH/iIRZNMtstx/4iHH/iIcV/V0Cpx/4iHH/iIcf+IhRy9BE/4iHH/iIcf9DKSzdbYhx/4iHH/iIcf+Ihx/4R8lso2n/iIcf+IhxUL7fQYhx/4iHH/iIcf+Ihx/4iHH/iEZfTKoLiHH/iIcf+Ihx/4iHFBUCzq/Ycf+Ihx/4hCoRzl7oiHH/iIcf+Ihx/4iHH/iISNZsgpmIhx/4iHH/hCUCz6/f+Ihx/4iHH/iIcf+Ihx/4iHH/SSeMfYdx/4iHH/iIcf+EKUHOa+iIcf+IhxQ9c8woyIhx/4iHH/iIcf+Ihx/4iHH/hE5DzBvIhx/4iHH/iEKUHOa+iHH/iIcf+EJtHOkucf+Ihx/4iHH/iIcf+IhCehz4Xv+Ihx/4iHH/QZQcB77/iIcf+Ihx/4iHH/iIcf+Ihx/4iHH/iIcf+IhCoRzl7ohx/4iHH/iIcf+Ihx/4iHH/iIcf9D8Tzg7P+Ihx/4iHH/iIcf+Ihx/4iHH/iIcf+Ihx/4hRvtBR/4iHH/iIcf+EuunFUWhx/4iHH/iIcf+IhxQiks3W2Ihx/4iHH/iIQ20c2S6Ihx/4iHH/hCbRzpLnH/iIcf+Ihx/0h4fIh4cf+Ihx/4iHH/iIcUFQLOr9hx/4iHH/iIQ20c2S6Ihx/4iHH/iIcf9Q5dEq/4iHH/iIcf+Ihx/4Qm0c6S5x/4iHH/iIcf+IhxX9XQKnH/iIcf+Ihx/4iHH/Qnoc6F6Icf+Ihx/4iHH/iIcf+Ihx/4iHH/iIcf+IRPE8wOyIcf+Ihx/4iHH/iIcf+Ihx/4iHH/hGNVysqocf+Ihx/4iHH/iISXh8eHiIcf+Ihx/4hGKFy9ev+Ihx/4iHH/iIcf+IR/BskPmHH/iIcf+IhAX9wLAohx/4iHH/hByfzzYHH/iIcf+Ig3DEG5875x/4iHH/iITRm8PmRx/4iHH/iIcf+IhMaqxJVXH/iIcf+IhL4pxR1oiHH/iIcf+DAxwrDePXH/iIcf+Ihx/0MpLN1tiHH/iIcf+IQ1As2v2Ihx/4iHH/iEJ6HOhecf+Ihx/4iHH/iIR/BskPlx/4iHH/iIcf+EfJbKNp/4iHH/iIcf9CQyz7zf+Ihx/4iHH/MoUBvnr+iHH/iIcf+Ihx/4hH42yRyXH/iIcf+IhxQIccCI7/iIcf+Ihx/4S5GsVuVx/4iHH/iIcf+IRmxMqTuIhx/4iHH/hGQlyr2ohx/4iHH/iD0XobPoXnH/iIcf+IhOusw0U/+Ihx/4iHFBehzoXoiHH/iIcf9H42yRyYhx/4iHH/hEvTzULP+Ihx/4iHFGvGyUOXH/iIcf+Ihx/4iHFFDlyvGnH/iIcf+IhDNizcnXH/iIcf+IQocc546HH/iIcf+Ihx/4iHFBbRzpLohx/4iHH/Qm0c6S6HH/iIcf+Ihx/4Tq3MJSNx/4iHH/iIcUSGTLebiIcf+Ihx/4iHH/iIcf+Ihx/4iHH/iIcf+Ihx/4Qw8s7w3/iIcf+Ihx/4iHH/UOXRKv+Ihx/4iHH/RKBM1fv/iIcf+Ihx/4iHH/iIcf+IRaBMtfuIcf+Ihx/4S8icU3aIhx/4iHH/RMo8w1yHH/iIcf+ISLxshDmIcf+Ihx/4Qbz8BTD/iIcf+Ihx/0e8bKQ5/4iHH/iIcf8yhQG+ev6Icf+Ihx/4hH1myimf+Ihx/4iHH/SK9shQmIhx/4iHH/iIcf+EiFfIeocf+Ihx/4iHEwx+G/OB6HH/iIcf+ITGqsSVWHH/iIcf+IhxSya8TZRx/4iHH/iISMlsg2mIcf+Ihx/4iHFHeHyIeIcf+Ihx/4hCr/zlAIhx/4iHH/iIcf9HyWyTaXH/iIcf+IhxREJcy9r/iIcf+Ihx/4iHH/iIcf+Ihx/0SgTNX7/4iHH/iIcf+IhxRfBssPn/iIcf+Ihx/4iHH/iIcf+Ihx/0SgTNX7/4iHH/iIcf+Ihx/4iHH/iIcf+IhChxznjnH/iIcf+Ihx/1Dl0Sr/iIcf+Ihx/4iHH/iIcf+IhxQ9c8woyIhx/4iHH/iIcf+Ihx/4iHH/iIcf+IhxQKEc9e6HH/iIcf+Ihx/4iHH/iIcf9Q8tAdcf+Ihx/4iHH/iISNZsgpmIhx/4iHH/iIcf+Ihx/4hFk0y2y4cf+Ihx/4hKJ4xth4iHH/iIcf+Ihx/0YoXK16hx/4iHH/iIcUbJbJNphx/4iHH/iDNeAb2h/ohx/4iHH/iFHy3w2Ihx/4iHH/QaEc9e5x/4iHH/iIcf9Q5dEq/4iHH/iIcf+ISIV8l6j/iIcf+Ihx/4iHH/iIcf+IhPg9wXwocf+Ihx/4iDTiIb0d3v+Ihx/4iHH/Rg5cvxr/iIcf+Ihx/4QlAs+v3/iIcf+IhxSzO8TMSHH/iIcf+Ihx/4iHFG42yRyYiHH/iIcf+Eu7nFRGiHH/iIcf+IRw5cnxqIcf+Ihx/4iEivbIUJcf+Ihx/4iHH/Qxws3j2HH/iIcf+Ihx/4iHH/iIcf+Ihx/4iHH/iIcf9CbRzpLocf+Ihx/4iHH/hChxznjohx/4iHH/iIcf+IhxRtZskpmIcf+Ihx/4iHH/iIRZNMtstx/4iHH/iIcf9OuswkU4hx/4iHH/hRvt9Bcf+Ihx/4iHH/R8lsk2lx/4iHH/iEvInFN2iHH/iIcf+Ihx/4iHH/hE8TzA7IiHH/iIcf+Ihx/4iHH/iIcf+Ihx/4iHH/ROQ8wbyIhx/4iHH/iIcf+Ihx/4iHH/iIR+Nsocn/iIcf+Ihx/4SK9shQmIcf+Ihx/4Qyks3W2HH/iIcf+Ihx/4iHFF8Gyw+f+Ihx/4iHH/iIcf+Ihx/1Dy0B1x/4iHH/iIQyks7W3/iIcf+Ihx/4iHH/iIcf9Q8tAdcf+Ihx/4hE1zzCjHH/iIcf+Ihx/4iHH/iIcf9Rvt9Bhx/4iHH/iFHy3w2Ihx/4iHH/iIcf+Ihx/4iHH/hClBzmvoiHH/iIcf9DHCzePYcf+Ihx/4hEyjzTXP+Ihx/4iHH/iIcf+Ihx/4iHH/iIcf+Ihx/4iHH/iIcf+IhR5d8ahx/4iHH/iIcf+Ihx/4iHH/iIRNc80oz/iIcf+Ihx/4iHH/iIcf+Ihx/4iHH/iIQocc545x/4iHH/iISg2Mbydx/4iHH/iIcf+IhIyWyDaYhx/4iHH/g4Hda44imIcf+Ihx/4iHH/UOXRKv+Ihx/4iHH/RKBM1fv/iIcf+Ihx/4UcvfNIcf+Ihx/4iHFDyjzDXIhx/4iHH/iIcVC+30GIcf+Ihx/4iHH/QaEc9e5x/4iHH/iIcf+Ihx/4iHH/Qxws3j2HH/iIcf+Ihx/0TkPMG8iIcf+Ihx/4iHFLGbxeZP+Ihx/4iHH/hBoRwG7v+Ihx/4iHFGvGyUOXH/iIcf+IhGX0yqC4cf+Ihx/4iHH/iIcf+Ihx/06D3DfC/4iHH/iIcf+Ihx/4iHH/hFbEzJO/+Ihx/4iHH/SHh8iHhx/4iHH/iIcf+Ihx/4iHFFG1yuSocf+Ihx/4iHE+Z8GxmD6Icf+Ihx/4iHFGyWyTaYcf+Ihx/4hDHCzuPf+Ihx/4iHH/iEJ6HOhecf+Ihx/4iElefHoYcf+Ihx/4iHH/QA7sACFx/4iHH/iIcf9Ir2yFCYiHH/iIcf+Ihx/4iHH/iIQqEc5e6Icf+Ihx/4hCoRzl7oiHH/iIcf+ETKPMNccf+Ihx/4iHH/hFeUy4a3H/iIcf+Ihx/4iHH/iIcf+IUfLfDYiHH/iIcf+E3hzEHj/4iHH/iIcf+EfwbJD5iHH/iIcf+Ihx/4iHH/iIcf+EYoXK16cf+Ihx/4iHH/hHDlyfGoiHH/iIcf+Ihx/4R+NskcmHH/iIcf+Ihx/0iFfIeohx/4iHH/iEfWbKKZ/4iHH/iIcf+E66zCRThx/4iHH/iINzNBucy+iIcf+Ihx/03hzDHjcf+Ihx/4iHH/NWoxvJXO/4iHH/iIcf9IeHyIeHH/iIcf+IhxRrxslDlx/4iHH/iITRm8PmRx/4iHH/iIcf+Ihx/4iHH/iIcf+ISJJ8hthx/4iHH/iIcUXwbLD5/4iHH/iIcf+Ihx/4RYZMt5uHH/iIcf+Ihx/4iHH/iIcf9D8Tzg7P+Ihx/4iHH/iIcf+ISK9shQmHH/iIcf+Ihx/4hGbEypO4iHH/iIcf+Ihx/4iHH/iIcf+EV5TLhrcf+Ihx/4iHH/iIcf+Ihx/4iHH/iFG+0FH/iIcf+Ihx/4iHH/iIcf+Ihx/4iHH/iIcf+IhE8TzA7Icf+Ihx/4iHH/iIcf+Ihx/4iHFFNVysqoiHH/iIcf+Ihx/4iHH/iIcf+IhE5DzBvHH/iIcf+Ihx/4iHH/iIcf+Ihx/4iHH/hDKSzdbYcf+Ihx/4iHH/iIcf+IQzYs3J2HH/iIcf+IUeXfGohx/4iHH/iIcf+Ihx/4iHH/iIcf9BoRz17nH/iIcf+IUdjfJ4cf+Ihx/4iHH/hH8GyQ+Yhx/4iHH/iIcf+Ihx/4iHH/iIRYZMx5v/iIcf+Ihx/4iHH/iIcf+Ihx/0ZCXKvaiIcf+Ihx/4iHH/iIcf+DufgbZgfv+Ihx/4iHFNrcwlI4hx/4iHH/iEiFfJeo/4iHH/iIcf+EYbXL5K/4iHH/iIcf+Ihx/4iEfwbJD5cf+Ihx/4iHH/iIcf+IhxRTVcrKqIhx/4iHH/iIcf+Ihx/4RXlMuGtx/4iHH/iIcf+Ihx/4iHFEbEy5O4cf+Ihx/4iHH/iIcf+Ihx/4hFk0y2y4cf+Ihx/4iHH/iIR+Nsocn/iIcf+Ihx/4iHH/hDHCzePXH/iIcf+Ihx/4iHH/iIcf+Ihx/4hGbEypO4iHH/iIcf+Ihx/4iHH/Rhtcrkpx/4iHH/iIcf+IRihcvXr/iIcf+Ihx/4iHH/iIcURCXMva/4iHH/iIcf+DZqMbqVzoiHH/iIcf9PadwZYohx/4iHH/hKDYxvJ4hx/4iHH/hIvGyEOYiHH/iIcf+IhxMXbxvokOhx/4iHH/iIcUdrfIlIcf+Ihx/4iHH/hBoRwG7v+Ihx/4iHH/hCUCz6/f+Ihx/4iHH/iIcf+Ihx/4RZNMtsuIcf+Ihx/4iHH/iIcf+Ihx/4iEW9PLQsiHH/iIcf+Ihx/4iHH/iIcf9E5DzBvIiHH/iIcf9Q5dEq/4iHH/iIcf+Ihx/4iHH/iIcURsTLk7hx/4iHH/iIcf+IRihcvXr/iIcf+Ihx/4iHH/iIcU/97AAhhx/4iHH/iIcf+Ihx/0TKPMNchx/4iHH/iIcV/i0B2HH/iIcf+IhxRuNskcmIhx/4iHH/iIcf+Ig0CwK89P1x/4iHH/iIcf9HyWyTaXH/iIcf+Ihx/4iHH/MpIBvm3+iIcf+Ihx/06tzCUjhx/4iHH/iEvInFN2iHH/iIcf+IRMo801z/iIcf+Ihx/4iHH/iIcf+Ihx/4iHH/iIcf+Ihx/4UdjfJ4hx/4iHH/iIcf+IQ0Ms282Icf+Ihx/4iHH/RjVcrKqIcf+Ihx/4iHH/T3bcGJKIhx/4iHH/iIRaBMtfuHH/iIcf+EKHHOeOiHH/iIcf+Ihx/4iENDLNvNhx/4iHH/iEKHHOeOhx/4iHH/iIQzYs3J1x/4iHH/iIQyks7W3/iIcf+Ihx/4hIvGyEOYhx/4iHH/iDlPYbiwnv+Ihx/4iHH/iIcf+IhxR4V8h6iIcf+Ihx/4Qw8s7w3/iIcf+Ihx/zxOkbSxbnH/iIcf+IhH42yhyf+Ihx/4iHH/R9ZskpmHH/iIcf+IhxR3h8iHiHH/iIcf+IhxRuNskcmIhx/4iHH/iE0MvD80cf+Ihx/4iEcoXJ16iIcf+Ihx/zlPYbewnocf+Ihx/4iHH/iIcf+Ihx/4iHH/Qm0c6S6HH/iIcf+Ihx/0h4fIh4cf+Ihx/4iHH/iIcV/I0Tf/iIcf+Ihx/4iHH/Qyks3W2Icf+Ihx/4hCbRz5Lv+Ihx/4iHH/hH8GyQ+Yhx/4iHH/iEW9PLQsiIcf+Ihx/4iHH/hGG1y+Sv+Ihx/4iHH/RL08xCxx/4iHH/iIcV/V0Cpx/4iHH/iIcf+Ihx/4hE5DzBvIcf+Ihx/4iEKhHOXuiHH/iIcf+Ihx/4UeXfGoiHH/iIcf+Ihx/4iHH/iIcf+Ihx/4iHH/iIcf+Ihx/0fWbJKZhx/4iHH/iIcf+IhxRF9Mugtx/4iHH/iIcf+Ihx/4R+NskcmHH/iIcf+Ihx/4iHFFG1yuSocf+Ihx/4iHH/iIcURCXMva/4iHH/iIcf+EYoXK16cf+Ihx/4iHH/iIcf+Ihx/4iHH/iIcf9H1mySmYcf+Ihx/4iDQNEbzy7ocf+Ihx/4iHFCHCzePYhx/4iHH/iIRNc80oz/iIcf+Ihx/4iFHl3xqHH/iIcf+IhIyWyDaYhx/4iHH/iIROQ8wbxx/4iHH/iIcf8yawG+lP5x/4iHH/iIcf+EYoXK16cf+Ihx/4iHEyJxG92O6Icf+Ihx/4iHH/RYZMt5uIcf+Ihx/4iHH/iIcf9GKFyteocf+Ihx/4iHH/iIcf9R2N8niIcf+Ihx/4hDQyzbzYhx/4iHH/iIcf+Ihx/4iHH/hFeUy4a3H/iIcf+Ihx/4iHH/iIcf+IhxRTVcrKqIhx/4iHH/iIcf+Ihx/4iHH/iIcf+ETXPMKMhx/4iHH/iIcf+Ihx/4iHH/iIcf+Ihx/4Qw8s7w3/iIcf+Ihx/4iHFEX0y6C3H/iIcf+Ihx/4iHH/iIcUbJbJNphx/4iHH/iIcUbJbJNphx/4iHH/iIcf+Ihx/4iHH/iIRaBMtfuHH/iIcf+IhIvGyEOYcf+Ihx/4iHH/R9ZskpmHH/iIcf+Ihx/4g3DEG5876HH/iIcf+ISK9shQmHH/iIcf+Ihx/4iHH/Qw8s3w1x/4iHH/iIQqEc5e6Icf+Ihx/4iHH/hCbRzpLnH/iIcf+IhSvt5BiIcf+Ihx/4SIV8h6hx/4iHH/iIcf+IRmxMqTuIhx/4iHH/iIcf+Ihx/4iHH/RXlMuGuHH/iIcf+Ihx/4iHH/iIcf+EVsTMk7/4iHH/iIcf+Ihx/4iHH/iIMoUBv3r+/4iHH/iIcf+Ihx/4iHH/hR2N8niHH/iIcf+EJQLPr9/4iHH/iIcf9HyWyTaXH/iIcf+IhxRslsk2mHH/iIcf+IhxRq9spQn/iIcf+Ihx/4RihcrXpx/4iHH/iIcf+Ihx/0iSfIbYiHH/iIcf+IROQ8wbyHH/iIcf+Ihx/4iHH/iIcf8yawG+lP5x/4iHH/iIcUPKPMNciHH/iIcf+Ihx/4iHH/SK9shQmIhx/4iHH/iIcf+Ihx/4iEZCXKvacf+Ihx/4iEXKPLNciIcf+Ihx/4Qocc546Icf+Ihx/4hH8GyQ+Ycf+Ihx/4iHH/Qw8s3w1x/4iHH/iIcf+IhH8GyQ+XH/iIcf+Ihx/0YbXK5Kcf+Ihx/4iHH/iEKhHOXuiIcf+Ihx/1HY3yeIhx/4iHH/RkJcq9qIhx/4iHH/iETKPNNc/4iHH/iIcf+Ihx/4iHH/iIcf9DNizcnYiHH/iIcf+Ihx/4iHFDoEzF+3H/iIcf+Ihx/4iHH/iIcf+Ihx/4iHH/iIcf+Ihx/0McLN49hx/4iHH/iIcf+Ihx/4iHH/iIcf+IhxQ708xCyHH/iIcf+Ihx/4iHH/iIcf+EiSfIbYhx/4iHH/iISNZsgpmIhx/4iHH/hJa3x5SIiHH/iIcf+Ihx/4iHH/iEivbIUJhx/4iHH/iEcOXJ8aiHH/iIcf+Ihx/4iHH/iIcf+Ihx/0VfTMoL/4iHH/iIcf9EyjzDXIcf+Ihx/4iHH/iIcf+Ihx/4iHH/iIcf+IQ1As2v2Ihx/4iHH/iIcf+Ihx/4iHH/iIcf+Ihx/4iHH/iIcf9EyjzDXIcf+Ihx/4iHH/iIcUPKPMNciHH/iIcf+Ihx/4iHH/iIcf+IhGQlyr2nH/iIcf+Ihx/4iHH/iEivbIUJhx/4iHH/iIcUR5TLhriHH/iIcf+Ihx/4iFHl3xqHH/iIcf+IhxT/3sACGHH/iIcf+Ihx/4iHH/Qw8s3w1x/4iHH/iIcf+Ihx/4iHH/iIcURfTLoLcf+Ihx/4iHH/iIcf9HvGykOf+Ihx/4iHH/RMo8w1yHH/iIcf+Ihx/0JDLPvN/4iHH/iIcTUZQbrmvnH/iIcf+IhI1myCmYiHH/iIcf+Ihx/4iHFFG1yuSocf+Ihx/4iEcbXJ5KiHH/iIcf+Ihx/4iHFFG1yuSocf+Ihx/4iHH/iEfWbKKZ/4iHH/iIcf+Ihx/0JQLOr9cf+Ihx/4iHFAhxwIjv+Ihx/4iHH/Qxws3j2HH/iIcf+Ihx/4iHH/iIcf+Ihx/4iHH/iIcf9CQyz7zf+Ihx/4iHH/hHDlyfGoiHH/iIcf+Ihx/4iHFBNiz8nf+Ihx/4iHH/iIcf+Ihx/4iHH/iIcf+IhHKFydeoiHH/iIcf+Ihx/4iHH/RL08xCxx/4iHH/iIcf+Ihx/4iHH/iIcf9Fk0y2y4iHH/iIcf+Ihx/4iHH/iIcV/V0Cpx/4iHH/iIcf+FG+30Fx/4iHH/iIcf+Ihx/4iHH/iIcf+Ihx/4iHH/iIcf+Ihx/1HL3zSIcf+Ihx/4iHH/iIcUIPLN8Nhx/4iHH/iIcf+Ihx/4iHH/iIcf+Ihx/4hR8t8NiIcf+Ihx/4hDNizcnYcf+Ihx/4iHFEQlzL2v+Ihx/4iHH/iIcf+Ihx/4iHH/iFHy3w2Ihx/4iHH/iEKhHOXuiIcf+Ihx/4RPE8wOyIhx/4iHH/iIcf+Ihx/4iHH/iIcf+Ihx/4iHH/iIUdjfJ3H/iIcf+Ihx/4iHFf1dAqcf+Ihx/4iHH/iIcf+IhxQKEc9e6HH/iIcf+Ihx/4iHH/iIcf+Ihx/4iHH/iIcf+Ihx/4iHH/iIcf+Ihx/4iHH/iIcf+Ihx/4iHH/iIcf+Ihx/4iHH/iIcf+Ihx/4iHH/iIcf+Ihx/4UeXfGoiHH/iIcf+Ihx/4iHH/iIcV/I0Tf/iIcf+Ihx/4iHH/iIcf+Ihx/4iHH/iIcf+Ihx/4iHH/iIcf+Ihx/4iHH/iIcf+Ihx/4iHH/iIcf+Ihx/4iHH/iIcf+Ihx/4iHH/iIcf+Ihx/4iHH/iIcf+Ihx/4iHH/iIcf+Ihx/4iFK+3kGIhx/4iHH/iIcf+Ihx/4iHH/UPLQHXH/iIcf+Ihx/4iHH/iIcf+Ihx/4iHH/iIcf+Ihx/4iHH/iIcf9Rvt9Bhx/4iHH/iIcf+Ihx/4iHH/iIcf+Ihx/4iHH/hDHCzePXH/iIcf+Ihx/4iHH/iIcf+Ihx/4iHH/Q/E84Oz/iIcf+Ihx/4iHH/iIcf+Ihx/4iHH/iIQocc545x/4iHH/iIcf+Ihx/4iHH/iIcf+Ihx/4iHH/iEMcLO49/4iHH/iIcf+Ihx/4iHH/iIcf+Ihx/4iEXKPLNciIcf+Ihx/4iHH/iIcf+Ihx/4iHFC8TzQ7HH/iIcf+Ihx/4iHH/iIcf+Ihx/4RXlMuGtx/4iHH/iIcf+Ihx/4iHH/iIcf9DHCzePYcf+Ihx/4iHH/iIcf+Ihx/4iHH/iEWgTLX7iHH/iIcf+Ihx/4iHH/iIcf+Ihx/4Qw8s7w3/iIcf+Ihx/4iHH/iIcf+EcOXJ8aiIcf+Ihx/4iHH/iIcf+Ihx/4iHH/iIcf9D8Tzg7P+Ihx/4iHH/iIcf+IhR8t8NiHH/iIcf+IQ1As2v2Ihx/4iHH/iIcf9GKFyteocf+Ihx/4iHH/iIcf+Ihx/4iHH/iIcf+IhxQIccCI7/iIcf+Ihx/4iHH/iIcf+Ihx/4iHH/iIcf+EKUHOa+iIcf+Ihx/4iHH/iIcf+Ihx/4iHH/iIcf+Ihx/4iHFBQyzrzXH/iIcf+Ihx/4iHH/iIcf+Ihx/4Rl9MqguIhx/4iHH/iIcf+Ihx/4Qyks3W2HH/iIcf+Ihx/4iHH/iIcf+Ihx/4iHH/iIcUIpLN1tiIcf+Ihx/4iHH/iIcf+Ihx/4iHH/iENQLNr9iIcf+Ihx/4iHH/iIcf+Ihx/4iHH/iIcf+EMpLN1thx/4iHH/iIcf+Ihx/4iHH/iIcf+IhxQ8o8w1yIcf+Ihx/4iHH/iIcf+Ihx/4iHH/hE1zzCjIcf+Ihx/4iHH/iIcf+Ihx/4hE8TzA7Ihx/4iHH/iIcf+Ihx/4iHH/iIcf9E5DzBvIiHH/iIcf+Ihx/4iHH/iIcf+Ihx/4iHH/iEM2LNydhx/4iHH/iIcf+Ihx/4iHH/iIRPE8wOyHH/iIcf+Ihx/4iHH/iIcf+Ihx/4iHH/iIcf+EJQLPr9/4iHH/iIcf+Ihx/4iHH/iIcf+Ihx/4iHFC8TzQ7HH/iIcf+Ihx/4iHH/iIcf+Ihx/4iHH/Qw8s3w1x/4iHH/iIcf+Ihx/4iHH/iIcf+ETkPMG8iHH/iIcf+Ihx/4iHH/iIcf+Ihx/4hFvTy0LIiHH/iIcf+Ihx/4iHH/iIcf+IRb08tCyIhx/4iHH/iIcf+Ihx/4iHH/iIcf+EWTTLbLiHH/iIcf+Ihx/4iHH/iEYoXL16/4iHH/iIcf+Ihx/4iEY1XLyq/4iHH/iIcf+Ihx/4iHH/RkJcq9qIhx/4iHH/iIcf+Ihx/4Rl9MqguIhx/4iHH/iIcf+Ihx/4iHH/RL08xCxx/4iHH/iIcf+Ihx/4iHH/iEWGTLebcf+Ihx/4iHH/iIcf+Ihx/4hGQlyr2ocf+Ihx/4iHH/iIcf+Ihx/4RNc8woyHH/iIcf+Ihx/4iHH/iIcf+Ihx/4R/BskPmIcf+Ihx/4iHH/iIcf+IQocc546HH/iIcf+Ihx/4iHH/iIcf+Ihx/4iHH/iIcf+EKHHOeOiHH/iIcf+Ihx/4iHH/iIcf+Ihx/4RMo8w1xx/4iHH/iIcUbjbJHJiIcf+Ihx/4iHH/iIcUCUHPa+cf+Ihx/4iHH/iEM2LNydhx/4iHH/iIcUXwbLD5/4iHH/iIcf+Ihx/4QeP88cCIcf+Ihx/4MrbDvkk8hx/4iHH/iIcTGFAb56/oiHH/iIcf+Ihx/4TEC8S/Rx/4iHH/iIcUCHHAiO/4iHH/iIcf+Ihx/4iHH/hChxznjohx/4iHH/iISNZsgpmIhx/4iHH/hIvGyEOYiHH/iIcf+IhxQXoc6F6Ihx/4iHH/iEKhHOXuiIcf+Ihx/4iHH/iIQzYs3J1x/4iHH/iIcTp1kbaKbv+Ihx/4iHH/iD1/VLOAq4iHH/iIcf+ExAvEv0cf+Ihx/4iE0ZvD5kcf+Ihx/4iHH/iIcUninGHWiHH/iIcf+IRb08tCyIhx/4iHH/iIcf+Ihx/4iHH/iIcf+ETXPMKMhx/4iHH/iIcf+Ihx/4iHH/hFeUy4a3H/iIcf+Ihx/0V5TLhrhx/4iHH/iIcf+IhHDlyfGocf+Ihx/4iHH/iEY1XKyqcf+Ihx/4iHH/iIcf+IhIvGyEOYcf+Ihx/4iHH/iEcbXJ5KiIcf+Ihx/4iHH/iIcf+Ihx/4hFhky3m3H/iIcf+Ihx/4iHH/iIcf+Ihx/06D3DfC/4iHH/iIcf+Ihx/4iHH/iIcf+ETKPMNccf+Ihx/4iHH/iIcf9GG1yuSnH/iIcf+IhxSDSMfLeIcf+Ihx/4iEZfTKoLhx/4iHH/iIcf+Ihx/4iHH/RKBM1fv/iIcf+Ihx/4iHH/iIcf+Ihx/4hFhky3m3H/iIcf+Ihx/4iHH/iIcUSGTLebiIcf+Ihx/4iHH/iIcf+Ihx/0YbXK5Kcf+Ihx/4iHH/iIcf+IRmxMqTuIhx/4iHH/iIcf+Ihx/4iEZfTKoLhx/4iHH/iIcf+Ihx/4iHH/iIcf+IhFhkzHm/+Ihx/4iHH/iIcf+Ihx/4iEY1XLyq/4iHH/iIcf+IhHKFydeoiHH/iIcf+Ihx/4QCjsDnGHH/iIcf+Ihx/4iHFf1dAqcf+Ihx/4iHH/Q/E84Oz/iIcf+Ihx/4iHH/R/BskPmIhx/4iHH/iFHl3xqIcf+Ihx/4iHH/iIcULkPOG8/4iHH/iIcf9Ry980iHH/iIcf+IhFvTy0LIhx/4iHH/iEY1XKyqcf+Ihx/4iHH/iIcf+Ihx/4iHH/iIcf9Fk0y2y4iHH/iIcf+Ig4x1G4OK6HH/iIcf+Ig9TpGzsW6Icf+Ihx/4g2QEG6v75x/4iHH/iIO/1xtQKOiIcf+Ihx/4iHH/iIcf+EWGTLebhx/4iHH/iIcf+Ihx/4iHH/iIcf+IhE8TzA7Icf+Ihx/4iHH/SHh8iHhx/4iHH/iIcf+EZCXKvaiHH/iIcf+Ihx/4iETXPNKM/4iHH/iIcf+Ihx/4iHH/hH8GyQ+Yhx/4iHH/iIcf+Ihx/4iHH/RV9Mygv/iIcf+Ihx/4hIvGyEOYhx/4iHH/iIcf+IT4PcF8KIcf+Ihx/4iHH/iIcUUbXK5Khx/4iHH/iIcf+Ihx/1Dy0B1x/4iHH/iIcf9DKSzdbYhx/4iHH/iIcUDJ/PNgiHH/iIcf+IhPkNwW8ohx/4iHH/hPdtwYkohx/4iHH/g4qTO5Vsz/iIcf+Ihx/4RkJcq9qIcf+Ihx/4iHH/iIcf+Ihx/4S8icU3aIhx/4iHH/iIcf+Ihx/4iHH/QaEc9e5x/4iHH/iIcf+EKUHOa+iIcf+Ihx/4iHH/iIcf+Ihx/4iHH/hE5DzBvIhx/4iHH/iIcf+EuErGe1/4iHH/iIcf+E6Q3Dby/4iHH/iIcUeFfIeoiHH/iIcf+ISUGMe+dx/4iHH/iIcf+Ihx/4iHH/iIRco8s1yIhx/4iHH/hIr2yFCYhx/4iHH/iIcf+Ihx/4gykgG+bf6HH/iIcf+Ihx/zicM7ljzP+Ihx/4iHH/iDvGgbU5focf+Ihx/4iHH/SV58ehiIhx/4iHH/hEvTzULP+Ihx/4iHH/iIcf+Ihx/4iHH/iETxPMDsiHH/iIcf+Ihx/4iHH/iIcf+IhxRrxslDlx/4iHH/iIcf9GQlyr2oiHH/iIcf+Ihx/4iHFG42yRyYiHH/iIcf+Ihx/4iEcbXJ5KiHH/iIcf+IhxREJcy9r/iIcf+Ihx/4iHH/iIcf+Ihx/4iHH/iIcf+Ihx/4iEKUHOa+hx/4iHH/iIcf+Ihx/4iHH/iIcf+IhDKSztbf+Ihx/4iHH/iIcf+Ihx/0GUHAe+/4iHH/iIcf+FHY3yeIcf+Ihx/4iHH/iIcf+Ihx/4iHH/iIcf+Ihx/4iHH/UdjfJ4iHH/iIcf+Ihx/4iHH/Qw8s3w1x/4iHH/iIcUChHPXuhx/4iHH/iIcf9CehzoXohx/4iHH/iFG+0FH/iIcf+Ihx/4hLkaxm5f+Ihx/4iHH/iIcf9E5DzBvIiHH/iIcf+Ihx/4iHH/iIcf+IhxRQ5crxpx/4iHH/iIcf9H8GyQ+YiHH/iIcf+IRZNMtsuHH/iIcf+Ihx/4iHH/iIcf+Ihx/4T4PcF8KIhx/4iHH/iElBjHvncf+Ihx/4iHH/iIcf+IhGeUyoa4iHH/iIcf+IUeXfGohx/4iHH/iIRPE8wOyHH/iIcf+Ihx/4iHH/hJa3x5SIiHH/iIcf+IRZNMtsuHH/iIcf+Ihx/4iHH/UdjfJ4iHH/iIcf+IQxws7j3/iIcf+Ihx/4UcvfNIcf+Ihx/4iHH/iEMcLO49/4iHH/iIcf+FHL3zSHH/iIcf+Ihx/4iEZfTKoLhx/4iHH/iIcf+Ihx/4iHH/iIcf+Ihx/4iHH/iISNZsgpmIhx/4iHH/hCehzoXocf+Ihx/4hE5DzBvIcf+Ihx/4iHFC5DzhvP+Ihx/4iHH/UOXRKv+Ihx/4iHH/iEcOXJ8aiHH/iIcf+Ihx/4iHH/iFHl3xqIcf+Ihx/4hE8TzA7Ihx/4iHH/iIcf+Ihx/4iHH/iIcf+ETxPMDsiIcf+Ihx/4iHH/iIcf+Ihx/4iHH/RKBM1fv/iIcf+Ihx/4iHH/iIcf+Ihx/4iHH/iEonjG2HiIcf+Ihx/4iHH/iEM2LNydhx/4iHH/iIQocc545x/4iHH/iIcf+Ihx/4iHH/iIcf+IhxQ6BMxftx/4iHH/iIcf+IRmxMqTuIhx/4iHH/iIcf+Ihx/4iHH/iIcf+IhxRQ5crxpx/4iHH/iIcf+IhxRQ5crxpx/4iHH/iIcf+Ihx/4iEWTTLbLcf+Ihx/4iHH/iIcf+Ihx/4iHFEeUy4a4hx/4iHH/iIcf+Ihx/4iHH/iEWGTLebcf+Ihx/4iHH/iIcf9GQlyr2oiHH/iIcf+Ihx/4iHH/iEY1XKyqcf+Ihx/4iHH/iIcUbjbJHJiIcf+Ihx/4iHH/iIcf+IhGbEypO4hx/4iHH/iIcf+Ihx/4hGQlyr2ocf+Ihx/4iHH/iIcf+Ihx/0VfTMoL/4iHH/iIcf+Ihx/4iHFEbEy5O4cf+Ihx/4iHH/iIcf+IhE1zzSjP+Ihx/4iHH/iIcf+Ihx/4iHH/iEZfTKoLiHH/iIcf+Ihx/4iHH/iIcf+EZfTKoLiIcf+Ihx/4iHH/iIcf9FeUy4a4cf+Ihx/4iHFG1mySmYhx/4iHH/iETxPMDsiHH/iIcf+IhxUL7fQYhx/4iHH/iIcVC+30GIcf+Ihx/4UeXfGoiHH/iIcf+IhxRF9Mugtx/4iHH/iIcf+Ihx/4iHH/iIcf+Ihx/4iEZCXKvacf+Ihx/4iHH/iIcf9GG1yuSnH/iIcf+Ihx/4iHH/iEcOXJ8aiHH/iIcf+Ihx/4hH1myimf+Ihx/4iHH/iIcf+IRkJcq9qHH/iIcf+Ihx/4iHH/iIcURfTLoLcf+Ihx/4iHH/iIUeXfGocf+Ihx/4iHFCDyzfDYcf+Ihx/4iHH/iIcUUOXK8acf+Ihx/4iHH/iEfWbKKZ/4iHH/iIcf+Ihx/4hGX0yqC4hx/4iHH/iIcf9HvGykOf+Ihx/4iHH/iIcf+IRmxMqTuIhx/4iHH/iIcf+IRxtcnkqIhx/4iHH/iIcf+IhxRfBssPn/iIcf+Ihx/0rinGHWhx/4iHH/iITGqsSVVx/4iHH/iIcf9D8Tzg7P+Ihx/4iHH/Q/E84Oz/iIcf+Ihx/4UcvfNIcf+Ihx/4iEcoXJ16iIcf+Ihx/4iHH/iIcf+Ihx/0TXPMKMiHH/iIcf+IUeXfGohx/4iHH/iIM0ERvb7ucf+Ihx/4iHFP0/wSwP+Ihx/4iHH/iIcf+Ihx/4hClBzmvohx/4iHH/iIcf+Ihx/4hCoRzl7oiHH/iIcf+Ihx/4QpQc5r6Ihx/4iHH/iIcf+Ihx/4iHFf4tAdhx/4iHH/iIcf+IhE5DzBvHH/iIcf+Ihx/4RkJcq9qIcf+Ihx/4iENtHNkuiIcf+Ihx/4iFK+3kGIhx/4iHH/iEiSfIbYcf+Ihx/4iHH/iIcUUoXK16iHH/iIcf+IhHKFydeoiHH/iIcf+Ihx/4iHH/R8lsk2lx/4iHH/iIcf9Ir2yFCYiHH/iIcf+ISXh8eHiIhx/4iHH/PGiRtJduiHH/iIcf+IhDNizcnXH/iIcf+IhxMjQRvcvuiIcf+Ihx/4UcvfNIcf+Ihx/4iDgGFLj564hx/4iHH/iIOYNht3yeiHH/iIcf+Eh4fJh4/4iHH/iIcf9H42yRyYhx/4iHH/hHyWyjaf+Ihx/4iHH/iEJtHPku/4iHH/iIcf+EJ6HOhehx/4iHH/iISJJ8ltj/iIcf+Ihx/4iHFG42yRyYiHH/iIcf+IRihcvXr/iIcf+Ihx/4iHH/iEZfTKoLiHH/iIcf+Ihx/4iHH/hE1zzCjIcf+Ihx/4iHH/iIcf+Ihx/4iHH/RV9Mygv/iIcf+Ihx/4iHH/iIcf+IUb7QUf+Ihx/4iHH/Qocc546Ihx/4iHH/iIcf+IhxQKEc9e6HH/iIcf+IhxQKEc9e6HH/iIcf+Ihx/4iHH/iIcf+EVsTMk7/4iHH/iIcf+ISIV8l6j/iIcf+Ihx/4iHH/R/BskPmIhx/4iHH/iIcf9LkaxW5Ycf+Ihx/4iHH/MoUBvnr+iHH/iIcf+IhxNSZButm+hx/4iHH/iIcf+IhE5DzBvHH/iIcf+Ihx/4iHH/iIcf+Ihx/4iHH/hDHCzePXH/iIcf+Ihx/4iHH/iIcf+Ihx/4iHFCKSzdbYiHH/iIcf+Ihx/4iHH/iIcUgnjH2Hhx/4iHH/iIQ0Ms282HH/iIcf+Ihx/4iHH/UdjfJ4iHH/iIcf+EfWbJKZcf+Ihx/4iHH/iIcf9Br/wGAP+Ihx/4iHH/R9ZskpmHH/iIcf+IhE8TzA7Icf+Ihx/4iHFQy980iIcf+Ihx/0Ao7A5xiHH/iIcf+Ihx/4iEl4fHh4iHH/iIcf+EfWbJKZcf+Ihx/4iHH/iEY1XKyqcf+Ihx/4iHH/iIcU/g/AHwcf+Ihx/4iHH/QeP88cCIhx/4iHH/iEYoXL16/4iHH/iIcUgajH5Xcf+Ihx/4iHH/PE6RtLFucf+Ihx/4iEi8bIQ5hx/4iHH/iIcf+Ig2cxO6jOxx/4iHH/iIcf+EfJbKNp/4iHH/iIcf+EYbXL5K/4iHH/iIcf+Ihx/4iENtHNkuiIcf+Ihx/4iEWGTMeb/4iHH/iIcf9EyjzDXIcf+Ihx/4iEjWbIKZiIcf+Ihx/4iFHy3w2Icf+Ihx/4iHH/RL08xCxx/4iHH/iIcV/I0Tf/iIcf+Ihx/0ivbIUJiIcf+Ihx/4RYZMt5uHH/iIcf+Ihx/4R9Zskplx/4iHH/iIcf+IhFyjyzXIiHH/iIcf+Ihx/4iHH/iIcf+Ihx/4iHFEbEy5O4cf+Ihx/4iHH/iIcf+IhxQVAs6v2HH/iIcf+Ihx/4iHH/RMo8w1yHH/iIcf+Ihx/0GhHPXucf+Ihx/4iHH/iIRnlMqGuIhx/4iHH/iIcf+Ihx/4iHH/iIcf+Ihx/4iHH/iEW9PLQsiIcf+Ihx/4SLxshDmIhx/4iHH/iIcf+IR+Nskclx/4iHH/iIcf+Ihx/4iHH/iIcf+ETkPMG8iHH/iIcf+Ihx/4iHH/iEW9PLQsiIcf+Ihx/4iHH/iIcf+Ihx/4iHFEQlzL2v+Ihx/4iHH/iIcf+Ihx/4iEZ5TKhriIcf+Ihx/4iHH/iIcUXwbLD5/4iHH/iIcf+Ihx/4iHH/RL08xCxx/4iHH/iIcf+Ihx/4iHFFKFyteohx/4iHH/iIcf+Ihx/4RWxMyTv/iIcf+Ihx/4iHH/iIcUUoXK16iHH/iIcf+ISJJ8hthx/4iHH/iIcf+EfWbJKZcf+Ihx/4iHH/iIR/BskPlx/4iHH/iIcUeSfIbYiIcf+Ihx/4TtTMIrOIhx/4iHH/iIcf+IhHDlyfGocf+Ihx/4iHH/iIR/BskPlx/4iHH/iIcf+Ihx/4iEWgTLX7hx/4iHH/iIcf+Ihx/4iHH/hGX0yqC4iHH/iIcf+IhJXnx6GHH/iIcf+IhxSBqMfldx/4iHH/iIcf+Ihx/4iHH/QaEc9e5x/4iHH/iIcf9ChxznjoiHH/iIcf+Ihx/0KHHOeOiIcf+Ihx/4iFHL0ET/iIcf+Ihx/4iHH/iIcUFQLOr9hx/4iHH/iIcUChHPXuhx/4iHH/iIcf+IhE1zzSjP+Ihx/4iHH/iIcf+Ihx/4iEQPLM8NiHH/iIcf+Ihx/4iHH/iIcf+Ihx/4iHH/iIcf9DDyzfDXH/iIcf+Ihx/4iHH/iIcUOgTMX7cf+Ihx/4iHH/iIcf+Ihx/1Dy0B1x/4iHH/iIcUIcLN49iHH/iIcf+Ihx/4iHH/iIcf+Ihx/4iHFDvTzELIcf+Ihx/4iHH/iIcf+Ihx/4Q0Ms282Ihx/4iHH/iEiFfJeo/4iHH/iIcf+ISMlsg2mIhx/4iHH/iIcf+Ihx/4hR2N8nhx/4iHH/iIQ0Ms282HH/iIcf+Ihx/4iHH/hH42yRyYcf+Ihx/4iHH/hFbEzJO/+Ihx/4iHH/iIcf+Ihx/4iHFDk0zWy/+Ihx/4iHH/iIcf+IhxM64hvVHe/4iHH/iIcUDW/PKQiIcf+Ihx/4iEjWbIKZiIcf+Ihx/4iEZfTKoLhx/4iHH/iIcf+Ihx/4iHFEQlzL2v+Ihx/4iHH/gyeAG+h/5x/4iHH/iIcULxPNDscf+Ihx/4iHH/QZQcB77/iIcf+Ihx/4iExdrFol/4iHH/iIcf+IRw5cnxqIcf+Ihx/4iHH/UdjfJ4iHH/iIcf+Ihx/4iHH/iEcbXJ5KiIcf+Ihx/4iHFIJ4x9h4cf+Ihx/4iEW9PLQsiHH/iIcf+IMoUBvnr+cf+Ihx/4iHH/RWxMuTtx/4iHH/iIcf+DNBEb2+7ohx/4iHH/iIcf+Ihx/4iHH/RZNMtsuIhx/4iHH/iIcf9GQlyr2oiHH/iIcf+Ihx/4iHH/iIcf+Ihx/4RYZMt5uHH/iIcf+Ihx/4iHH/iIRl9MqguHH/iIcf+IhxR3h8iHiHH/iIcf+IhxRShcrXqIcf+Ihx/4iHH/iIcf+EJtHOkucf+Ihx/4iHH/QkMs+83/iIcf+Ihx/03+vDAUhx/4iHH/iIcf+Ihx/4iHFNg9wnwnH/iIcf+Ihx/4iEKhHOXuiHH/iIcf+IQ1As2v2Ihx/4iHH/iIcf+IUdjfJ4cf+Ihx/4iHH/iIcUUbXK5Khx/4iHH/iIcUFQLOr9hx/4iHH/iFHL3zRx/4iHH/iIcf+Ihx/4iHH/iIcf+Ihx/4iHH/iEMpLN1tcf+Ihx/4iHH/iIcf+EVsTMk7/4iHH/iIcf+Ihx/4iHH/iIcUg0jHy3iHH/iIcf+ISJJ8hthx/4iHH/iIcf9FeUy4a4cf+Ihx/4iHH/SIV8h6iHH/iIcf+IhxTiXsLaH/iIcf+Ihx/4iHH/iIT5DcFvKIcf+Ihx/4iHFGyWyTaYcf+Ihx/4iHH/iIcf+EWGTLebhx/4iHH/iIcUbWbJKZiHH/iIcf+Ihx/4iHH/iIcf+IRb08tCyIhx/4iHH/iIcf+Ihx/4RihcrXpx/4iHH/iIcf+EfjbJHJhx/4iHH/iIcf+Ihx/4iHH/iDvfU7UgrHH/iIcf+Ihx/4iHH/iIcf+Ihx/4iHH/iEcOXJ8aiHH/iIcf+Ihx/0rinGHWhx/4iHH/iIcTn9cbYCjohx/4iHH/iIcUwMvD80iIcf+Ihx/4R9Zskplx/4iHH/iIcf+IhxRRtcrkqHH/iIcf+Ihx/4iEXKPLNciIcf+Ihx/0fwbJD5iIcf+Ihx/4UcvfNIcf+Ihx/4iHH/TF2sSiWIcf+Ihx/4hGNVysqnH/iIcf+Ihx/4ROQ8wbyIcf+Ihx/4iEQPLM8NiHH/iIcf+IhIr2yFCXH/iIcf+Ihx/4PSShs9teiHH/iIcf+IQrz85DCIhx/4iHH/iIcUDW/PKQiIcf+Ihx/4SLxshDmIhx/4iHH/hH8GyQ+Yhx/4iHH/iIcUeSfIbYiIcf+Ihx/4NmYTupnshx/4iHH/iINkBBu7++/4iHH/iIcf9Rvt9Bhx/4iHH/iIcf+Ihx/4iHFEX0y6C3H/iIcf+Ihx/4SIV8h6hx/4iHH/iIcf+IhxX9XQKnH/iIcf+Ihx/0J6HOheiHH/iIcf+Ihx/4iHH/iIcf+IRw5cnxqIcf+Ihx/4iHH/iIcf+IUcvfNHH/iIcf+IhxQIccCI7/iIcf+Ihx/4iHH/iIcf+Ihx/4iHH/iIcf+Ihx/4iHH/iIcf+Ihx/4iHH/iIcUa8bJQ5cf+Ihx/4iHFD1zzCjIiHH/iIcf+Ihx/4iHEyGhG95e6HH/iIcf+Ihx/4iHH/Rg5cvxr/iIcf+Ihx/4iHH/iIcUU1XKyqiIcf+Ihx/4iHH/hH1mySmXH/iIcf+IhxRtZskpmIcf+Ihx/4iEK8/OQwiHH/iIcf+IhHKFydeoiHH/iIcf+IhxR4V8h6iIcf+Ihx/4iD4KobL1XoiHH/iIcf+IhJeHx4eIhx/4iHH/iIcUU1XKyqiIcf+Ihx/4iHH/iIcUbJbJNphx/4iHH/iIcf9CUCzq/XH/iIcf+Ihx/4iDOatL1lS4cf+Ihx/4iEcOXJ8ahx/4iHH/iIcUDW/PKQiIcf+Ihx/4iHH/iIcf+Ihx/4iHH/RNc8woyIcf+Ihx/4hH42yRyXH/iIcf+Ihx/0h4fIh4cf+Ihx/4iHH/hHyWyjaf+Ihx/4iHH/iIRYZMx5v/iIcf+Ihx/4iHH/iIcf+Ihx/4RkJcq9qIcf+Ihx/4iHH/iIRmxMqTuIcf+Ihx/4iHH/iIcf+Ihx/4iEZ5TKhriIcf+Ihx/4iHH/iIcf+ES9PNQs/4iHH/iIcf+Ihx/4iHH/iIcf+EJQLPr9/4iHH/iIcV/V0Cpx/4iHH/iIcf+Ihx/4hDKSzdbXH/iIcf+IhxX+LQHYcf+Ihx/4iHH/iIcf+IhxREJcy9r/iIcf+Ihx/4iHH/RjVcrKqIcf+Ihx/4iHH/iIcf9GG1yuSnH/iIcf+Ihx/4hBDuz/EYiHH/iIcf+Ihx/4iHH/RihcrXqHH/iIcf+Ihx/4hFhky3m3H/iIcf+Ihx/4iHH/iIcf+Ihx/4hFk0y2y4cf+Ihx/4iHH/iIcf+Ihx/4hHDlyfGohx/4iHH/iIcf+IhxRF9Mugtx/4iHH/iIcf+ISLxshDmIcf+Ihx/4iHH/Rg5cvxr/iIcf+Ihx/4iHH/QeP88cCIhx/4iHH/iIcf9H42yRyYhx/4iHH/iIcf+Ihx/0fwbJD5iIcf+Ihx/4iHE57mK2EZ1x/4iHH/iIcUqRrFbliHH/iIcf+Ihx/4iHH/iIcUChHPXuhx/4iHH/iIQzYs3J1x/4iHH/iIcf+Ihx/4RPE8wOyIhx/4iHH/iIcf+Ihx/4iHH/iIcf+Ihx/4iHH/iIcf9D8Tzg7P+Ihx/4iHH/hFeUy4a3H/iIcf+Ihx/4iHFGr2ylCf+Ihx/4iHH/iIcVC+30GIcf+Ihx/4QzYs3J2Icf+Ihx/4iHFLXaxKJYiHH/iIcf+DT/EbwA7ohx/4iHH/iIcf+Ihx/4iHH/RZNMtsuIhx/4iHH/iIcf+Ihx/4iHFFNVysqoiHH/iIcf+ITrrMJFNx/4iHH/iIcf+Ihx/4iHH/RkJcq9qIhx/4iHH/iIQnoc+F7/iIcf+Ihx/4R/BskPmIcf+Ihx/4iEfjbKHJ/4iHH/iIcf+Ihx/4iHH/iIcf+EiSfIbYhx/4iHH/iIcUPXPMKMiIcf+Ihx/4iHH/UPLQHXH/iIcf+Ihx/0YoXK16hx/4iHH/iIROQ8wbxx/4iHH/iIcf9H42yRyYhx/4iHH/iIcf9R2N8niIcf+Ihx/4Tq3MJSNx/4iHH/iIcV/I0Tf/iIcf+Ihx/4iHH/iIcf9Fhky3m4hx/4iHH/iIcf+Ihx/4iHH/hFbEzJO/+Ihx/4iHH/iIcf+Ihx/4UeXfGoiHH/iIcf+IhDKSztbf+Ihx/4iHH/iIcf+IhGeUyoa4iHH/iIcf+Ihx/4iHH/iIRjVcvKr/iIcf+Ihx/4iHH/iIcf+EWGTLebhx/4iHH/iIcUFDLOvNcf+Ihx/4iHH/RMo8w1yHH/iIcf+ITISsR7WIhx/4iHH/iEfwbJD5hx/4iHH/iIcf8+uLGyR06HH/iIcf+Ihx/4iHH/Rhtcrkpx/4iHH/iIcf+Ihx/0KHHOeOiIcf+Ihx/4Qm0c6S5x/4iHH/iIcf+Ihx/4QaEcBu7/iIcf+Ihx/4iHH/hR5d8aiIcf+Ihx/4iHH/iIcf+Ihx/4RihcrXpx/4iHH/iIcf+Ihx/4RL081Cz/iIcf+Ihx/4iHH/iIcUF6HOheiIcf+Ihx/4iHH/iIcf+Ihx/4iHH/iIcf+IhxQVAs6v2HH/iIcf+Ihx/4iEKUHOa+hx/4iHH/iIQ20c2S6Ihx/4iHH/iEKUHOa+iHH/iIcf+Ihx/4iHH/hDNizcnYhx/4iHH/iIQ0Ms282HH/iIcf+IhxRHlMuGuIcf+Ihx/4iE+tzBUjiIcf+Ihx/4hL1ZxSpoiHH/iIcf+Ihx/4iHH/iIcf+IhxSDSMfLeIcf+Ihx/4hDKSzdbXH/iIcf+Ihx/0KHHOeOiIcf+Ihx/4hDQyzbzYhx/4iHH/iIcf+Ihx/4RjVcrKqHH/iIcf+Ihx/4iEZCXKvacf+Ihx/4iHH/iIcf+Ihx/4iHH/iIcf+IhDUCza/Yhx/4iHH/iIcf+Ihx/4iHH/iIcf9EvTzELHH/iIcf+Ihx/4iHH/iIcf+IRihcvXr/iIcf+Ihx/4SLxshDmIhx/4iHH/iIcf9H8GyQ+YiHH/iIcf+Ihx/4hGKFy9ev+Ihx/4iHH/iIcf+IhHDlyfGocf+Ihx/4iHFDk0zWy/+Ihx/4iHH/UOXRKv+Ihx/4iHH/iISNZsgpmIhx/4iHH/iIRZNMtstx/4iHH/iIcf+EYbXL5K/4iHH/iIcf+Ihx/zKSAb5t/oiHH/iIcf+IRMo801z/iIcf+Ihx/4hR2N8nhx/4iHH/iIcUR5TLhriHH/iIcf+Ihx/4iHH/iIcf+EiSfIbYhx/4iHH/iIcf9GKFyteocf+Ihx/4iHFBNiz8nf+Ihx/4iHH/iDYzQbvMvv+Ihx/4iHH/iDWRMbtuznH/iIcf+Ihx/4iHH/hGG1y+Sv+Ihx/4iHH/iIM2fivZgdcf+Ihx/4iHH/hLyJxTdoiHH/iIcf+Ig6GHG2545x/4iHH/iIcf+Ihx/4iHH/Rg5cvxr/iIcf+Ihx/4iEY1XLyq/4iHH/iIcf+IhxR5J8htiIhx/4iHH/iIcf+EfJbKNp/4iHH/iIcf9GNVysqohx/4iHH/iIcf+Ig6iQa2dvmIcf+Ihx/4iHH/R8lsk2lx/4iHH/iIcf+IhFhkzHm/+Ihx/4iHH/iIcf+Ihx/4RPE8wOyIhx/4iHH/iIcf+Ihx/4iHH/iIcf+IhGX0yqC4cf+Ihx/4iHH/iIcf+Ihx/4hDKSzdbXH/iIcf+IhxUL7fQYhx/4iHH/iIcf+Ihx/4iHH/iIRYZMx5v/iIcf+Ihx/4iHH/iIcUbjbJHJiIcf+Ihx/4gzcMS9jztx/4iHH/iIcf+INNUhvSre/4iHH/iIcf+IhxRfBssPn/iIcf+Ihx/4iHFFNVysqoiHH/iIcf+Ihx/4iHH/RihcrXqHH/iIcf+Ihx/4iHH/hGNVysqocf+Ihx/4iHH/iIcf+IRl9MqguIcf+Ihx/4iHH/iIcf+EWGTLebhx/4iHH/iIcf+Ihx/4iHH/iIRb08tCyIcf+Ihx/4iHH/iIcf+IRYZMt5tx/4iHH/iIcUeSfIbYiIcf+Ihx/4iHH/iIcf+IRjVcrKpx/4iHH/iIcTqsgbVTfohx/4iHH/iIcUbjbJHJiIcf+Ihx/4iHE8F6Gz6F6Ihx/4iHH/iIRjVcvKr/iIcf+Ihx/4iHH/iIcf+Ihx/4RXlMuGtx/4iHH/iIcf+FDy0R3/iIcf+IhxQiks3W2Ihx/4iHH/iIcf+Ihx/4iHH/iIcf+E923BiSiHH/iIcf+Ihx/4iHH/iEZCXKvahx/4iHH/iIcf+Ihx/1Dl0Sr/iIcf+IhxQ8o8w1yIcf+Ihx/4iHFQvt9BiHH/iIcf+Ihx/0M2LNydiIcf+Ihx/4iHH/Qocc546Ihx/4iHH/NWoxvJXO/4iHH/iIcf9HvGykOf+Ihx/4iHH/iIcf+Ihx/4iHH/iIRnlMqGuIhx/4iHH/iEYoXL16/4iHH/iIcf+Ihx/4SLxshDmIhx/4iHH/iIcf+Ihx/4hGX0yqC4hx/4iHH/iISNZsgpmIhx/4iHH/iIcf+ISK9shQmHH/iIcf+IhHKFydeoiHH/iIcf+IQCjsDnFx/4iHH/iIcf+EfwbJD5iHH/iIcf+Ihx/4UPLRHf+Ihx/4iHH/hFhky3m4cf+Ihx/4iHH/iIcf+Ihx/4Qm0c6S5x/4iHH/iIcf9CbRzpLocf+Ihx/4iHH/Qxws3j2HH/iIcf+IhxQKEc9e6HH/iIcf+IhxQiks3W2Ihx/4iHH/hRy980hx/4iHH/iIcf+Ihx/4iHH/hE5DzBvIhx/4iHH/iIcf+IhxRRtcrkqHH/iIcf+Ihx/4iHH/iIcf+EWgTLX7iIcf+Ihx/4iHH/iIcf+Ihx/4hFoEy1+4hx/4iHH/iIcUXwbLD5/4iHH/iIcf+Ei8bIQ5iIcf+Ihx/4iHH/iIcf+Ihx/4iHH/iIcf9ChxznjoiHH/iIcf+Ihx/4iHH/UPLQHXH/iIcf+Ihx/4iEM2LNydcf+Ihx/4iHH/iIcf+IhGNVy8qv+Ihx/4iHH/iIcf+Ihx/0YoXK16hx/4iHH/iIcUbWbJKZiHH/iIcf+Ihx/4iHH/iEWgTLX7iHH/iIcf+Ihx/4iHH/iIcf9GDly/Gv+Ihx/4iHH/iIcf+IRkJcq9qHH/iIcf+Ihx/4iHH/hGQlyr2ohx/4iHH/iIcf+Ihx/4iHH/hGG1y+Sv+Ihx/4iHH/hH8GyQ+Yhx/4iHH/iIcf+EVsTMk7/4iHH/iIcf+Ihx/4iHH/hHDlyfGoiHH/iIcf+IhGX0yqC4cf+Ihx/4iHH/iIcf+EZCXKvaiHH/iIcf+Ihx/4iHH/iIcf+IhxRTVcrKqIhx/4iHH/iIcf9FX0zKC/+Ihx/4iHH/iIcf+Ihx/4hB8Pzw8Ihx/4iHH/iIcf9GG1yuSnH/iIcf+Ihx/4iHFFDlyvGnH/iIcf+Ihx/4iHFFG1yuSocf+Ihx/4iHH/iIcf+IRZNMtsuHH/iIcf+Ihx/4iHH/iIcf9GQlyr2oiHH/iIcf+Ihx/4iEcOXJ8ahx/4iHH/iIcf+Ihx/4iEW9PLQsiHH/iIcf+Ihx/4iHH/iIcf+EVsTMk7/4iHH/iIcf+Ihx/4iHFQy980iIcf+Ihx/4iEKhHOXuiHH/iIcf+Ihx/4iHH/iIQocc545x/4iHH/iIcUCUHPa+cf+Ihx/4iHH/iIcf+Ihx/4iHH/iIcf+Ihx/0McLN49hx/4iHH/iIcf+Ihx/4RWxMyTv/iIcf+Ihx/4iHH/iIcf+EKHHOeOiHH/iIcf+IhxUMvfNIiHH/iIcf+Ihx/4iHH/iEWGTLebcf+Ihx/4iHH/iIcf+IRkJcq9qHH/iIcf+Ihx/4iHH/iIRw5cnxqHH/iIcf+Ihx/4hE1zzCjHH/iIcf+Ihx/4iHH/iIcf+Ihx/4iHH/hHyWyjaf+Ihx/4iHH/iEZsTKk7iIcf+Ihx/4iHH/iIcf+IRXlMyGv/iIcf+Ihx/4iHH/iIcf+EfjbJHJhx/4iHH/iIcf+IhFoEy1+4cf+Ihx/4iHH/iIcf+Ihx/4iEWgTLX7hx/4iHH/iIcf+Ihx/4iHFEhky3m4iHH/iIcf+Ihx/4iHH/iIcf+Ihx/4iETkPMG8cf+Ihx/4iHH/iIcf+Ihx/4iEWgTLX7hx/4iHH/iIcf+Ihx/4iHH/iETXPMKMcf+Ihx/4iHH/iIcf+Ihx/4iHH/iIRZNMtstx/4iHH/iIcf+Ihx/4iHH/hFhky3m4cf+Ihx/4iHH/iIcf+Ihx/4iHH/Qw8s3w1x/4iHH/iIcf+Ihx/4iHH/iIcf+Ihx/0TkPMG8iIcf+Ihx/4iHH/iIcf+Ihx/4RXlMuGtx/4iHH/iIcf+Ihx/4iHH/hFeUy4a3H/iIcf+Ihx/4iHH/iIcf+Ihx/4iHH/iIcf9CQyz7zf+Ihx/4iHH/iIcf+IhxRGxMuTuHH/iIcf+Ihx/4iHH/iIcf+Ihx/0TKPMNchx/4iHH/iIcf+Ihx/4iHH/iIcf+IhFyjyzXIiHH/iIcf+Ihx/4iHH/RWxMuTtx/4iHH/iIcf9Q8tAdcf+Ihx/4iHH/hFoEy1+4iHH/iIcf+IhHDlyfGocf+Ihx/4iHH/iIcf+EYoXK16cf+Ihx/4iHH/iIcf+Ihx/4hFk0y2y4cf+Ihx/4iHH/iIcf+EZfTKoLiIcf+Ihx/4iHH/iIcf+IhxX9XQKnH/iIcf+Ihx/4hChxznjocf+Ihx/4iHH/iIcf+IRb08tCyIhx/4iHH/iIcf+Ihx/4iHH/iIcf+Ihx/0TXPMKMiHH/iIcf+Ihx/4iHFFG1yuSocf+Ihx/4iHH/iIcf+Ihx/4iEjWbIKZiIcf+Ihx/4iEcbXJ5KiHH/iIcf+Ihx/4iHH/iIcf+IhxQUMs681x/4iHH/iIcf+Ihx/4iHH/iIcUeFfIeoiHH/iIcf+IhxQvE80Oxx/4iHH/iIcf+IS8icU3aIcf+Ihx/4hFvTy0LIiHH/iIcf+Ihx/4UdjfJ4hx/4iHH/iIcUFtHOkuiHH/iIcf+IhI1myCmYiHH/iIcf+Ihx/4iEjJbINpiHH/iIcf+Ihx/4iHFC5DzhvP+Ihx/4iHH/hRvt9Bcf+Ihx/4iHH/iFG+0FH/iIcf+Ihx/0J6HOheiHH/iIcf+Ihx/4iHH/iIQpQc5r6HH/iIcf+Ihx/4iHH/iIcf+Ihx/4iHH/hDKSzdbYcf+Ihx/4iHH/hH1mySmXH/iIcf+IhxUL7fQYhx/4iHH/iIcf+Ihx/4iHH/RMo8w1yHH/iIcf+Ihx/4SIV8h6hx/4iHH/iIcf+Ihx/4iHH/iIcf9NDLw/NIhx/4iHH/iIcUavbKUJ/4iHH/iIcf+Ihx/4iHEyDRG98u5x/4iHH/iIcf+IhxQ9c8woyIhx/4iHH/iE7hzCHjiIcf+Ihx/4iHFKaqxpVf+Ihx/4iHH/RjVcrKqIcf+Ihx/4iHH/Rg5cvxr/iIcf+IhxRq9spQn/iIcf+Ihx/zfvMrkQzXH/iIcf+Ihx/4iEmFfHeoiIcf+Ihx/4hH8GyQ+Ycf+Ihx/4iHFGr2ylCf+Ihx/4iHH/hEvTzULP+Ihx/4iHH/iIcf+Ihx/4hRy980cf+Ihx/4iHFLJrxNlHH/iIcf+Ihx/4iHH/iIcf+Ihx/4iHFDyjzDXIhx/4iHH/iIcf+Ihx/4iHH/iIRA8szw2Icf+Ihx/4iHFFDlyvGnH/iIcf+Ihx/4Qnoc6F6HH/iIcf+Ihx/0VfTMoL/4iHH/iIcf+Ihx/00MvD80iHH/iIcf+IOVpSuKWt/4iHH/iIcf+Ihx/4iHH/iIcUPKPMNciHH/iIcf+Ihx/4iHH/iETkPMG8hx/4iHH/iIcf+Ihx/4iHFEbEy5O4cf+Ihx/4iHH/iIcf+IRxtcnkqIhx/4iHH/iIcURsTLk7hx/4iHH/iIcUdefJoY/4iHH/iIcf+IhxRfBssPn/iIcf+Ihx/4iHH/RihcrXqHH/iIcf+Ihx/4iHH/RjVcrKqIcf+Ihx/4iHH/hH42yRyYcf+Ihx/4iHH/iIcf+Ihx/4iHFDvTzELIcf+Ihx/4iHH/iIcf+EfWbJKZcf+Ihx/4iHH/iEcbXJ5KiIcf+Ihx/4iEiSfJbY/4iHH/iIcf+Ihx/4iHH/iIcf+IhxQhws3j2Icf+Ihx/4iHFAhxwIjv+Ihx/4iHH/iIcf+Ihx/4iHH/g0DRG88u6Ihx/4iHH/hCUCz6/f+Ihx/4iHH/iIcf+Ihx/4iHH/hE1zzCjIcf+Ihx/4iHFFDlyvGnH/iIcf+Ihx/4iHH/iIcf+Ihx/4iHH/hDDyzvDf+Ihx/4iHH/iIcf+Ihx/4iHH/iIcf+Ihx/4iHH/RKBM1fv/iIcf+Ihx/4iHH/iIcf+IhxX8jRN/+Ihx/4iHH/Qm0c6S6HH/iIcf+IhxX9XQKnH/iIcf+IhxQJQc9r5x/4iHH/iIcf+FHY3yeIcf+Ihx/4iHH/iIcf+Ihx/0TXPMKMiHH/iIcf+Ihx/4iHH/Qm0c6S6HH/iIcf+Ihx/1HL3zSIcf+Ihx/4iHH/iIcf+Ihx/4hGX0yqC4hx/4iHH/iIcf9E1zzCjIhx/4iHH/iIcTPIIbw33ocf+Ihx/4iHH/iIcf9GKFyteocf+Ihx/4iHH/iIcf+Ihx/0VfTMoL/4iHH/iIcf+Ihx/4iEcbXJ5KiHH/iIcf+Ihx/4RYZMt5uHH/iIcf+Ihx/4iHH/iIcf+Ihx/4iHH/iIcf+Ihx/4iHH/iFHL3zRx/4iHH/iIcf+Ihx/4hGQlyr2ocf+Ihx/4iHH/iIcf+IhxRQ5crxpx/4iHH/iIcf+IRxtcnkqIhx/4iHH/hCbRzpLnH/iIcf+Ihx/4QpQc5r6Ihx/4iHH/iIcf+Ihx/4iHH/Ub7fQYcf+Ihx/4iHFQy980iIcf+Ihx/4iHH/iIcf+IhRy9BE/4iHH/iIcf+ETxPMDsiIcf+Ihx/4iHFFKFyteohx/4iHH/iIcf+Ei8bIQ5iIcf+Ihx/4iDjtI7gS3Icf+Ihx/4iHH/iElBjHvncf+Ihx/4iHH/iIcUbjbJHJiIcf+Ihx/4iHH/R/BskPmIhx/4iHH/iDXTErss7YiHH/iIcf+IhFk0y2y3H/iIcf+Ihx/4iHH/iIcf+Ihx/4iHH/iETkPMG8hx/4iHH/iIcf+Ihx/4iHFOJewtof+Ihx/4iHH/hCbRzpLnH/iIcf+IhxQiks3W2Ihx/4iHH/iFHL3zRx/4iHH/iIcf+IQ0Ms282Icf+Ihx/4iEKUHOa+hx/4iHH/iIcf+Ihx/4iHH/hE1zzCjIcf+Ihx/4iHH/iIcf+IhDUCza/Yhx/4iHH/iIcURfTLoLcf+Ihx/4iHH/N/wyuQPNhx/4iHH/iIcf+IgykgG+bf5x/4iHH/iIcf9EyjzDXIcf+Ihx/4iHH/hQ8tEd/4iHH/iIcf+IhEHCzOPYiHH/iIcf+Ihx/4iHH/iIcf+Ihx/4iHH/iIcf+Ihx/4iHH/hRvt9Bcf+Ihx/4iHH/iIcf+IhxRTVcrKqIhx/4iHH/iIcf+Ihx/4iHFBQyzrzXH/iIcf+Ihx/4iHH/iIcf+Ihx/4iHH/iIcf+Ihx/4iEZ5TKhriIcf+Ihx/4iHH/iEi8bIQ5iHH/iIcf+IhxRF9Mugtx/4iHH/iIcf9JXnx6GIiHH/iIcf+EcOXJ8aiIcf+Ihx/4iHH/iIcf+Ihx/0ZCXKvaiIcf+Ihx/4iHH/hFk0y2y4hx/4iHH/iIcf+Ihx/4iHH/iIRmxMqTuIcf+Ihx/4iHH/iIcf+Ihx/4iHFEeUy4a4hx/4iHH/iIcf+Ihx/4iHH/hDKSzdbYcf+Ihx/4iHH/iIcf+Ihx/4RYZMt5uHH/iIcf+Ihx/4iHH/iIcf+IRl9MqguIcf+Ihx/4iHH/iIcf+Ihx/4iHH/UdjfJ4iHH/iIcf+Ihx/4iHH/iIcf+EfjbJHJhx/4iHH/iIcf+Ihx/4iHFEQlzL2v+Ihx/4iHH/iINA0RvPLuhx/4iHH/iIcf+ErVnHKm/4iHH/iIcf+IhFyjyzXIiHH/iIcf+IhLyJxTdocf+Ihx/4iHH/iISMlsg2mIcf+Ihx/4iDM0Eb7L7v+Ihx/4iHH/iIP4+isnBd/4iHH/iIcf9GDly/Gv+Ihx/4iHH/MngBvof+hx/4iHH/iIcf+Ihx/4iHH/iIcf9E5DzBvIiHH/iIcf+Ihx/4iHH/iIcf+IQnoc6F5x/4iHH/iIcf89FZKz6m2HH/iIcf+IhxO06RtLFuhx/4iHH/iIcf+INnMTuozshx/4iHH/iIcf+EfJbKNp/4iHH/iIcf9H8GyQ+YiHH/iIcf+IhHDlyfGocf+Ihx/4iHH/iIcf+Ihx/4SIV8h6hx/4iHH/iIcf+IhxQTYs/J3/iIcf+Ihx/4iHH/iIcf+Ihx/4iHH/iIOXZht4mehx/4iHH/iIcf9FX0zKC/+Ihx/4iHH/iETXPMKMcf+Ihx/4iHH/iIcf+Ihx/4hFk0y2y4cf+Ihx/4iHH/Qxws3j2HH/iIcf+IhJa3x5SIcf+Ihx/4hGQlyr2ocf+Ihx/4iElBjIvn/4iHH/iIcf+Ihx/4T4PcF8KIhx/4iHH/iIcU8L7A9BiHH/iIcf+Ihx/0YbXK5Kcf+Ihx/4iHH/MycRvdjuhx/4iHH/iIcf+IRmxMqTuIhx/4iHH/iISV58ehhx/4iHH/iIcf+EfWbJKZcf+Ihx/4iHH/hDDyzvDf+Ihx/4iHH/iIcf+Ihx/0Y1XKyqiHH/iIcf+IhxNtJCuS29cf+Ihx/4iHH/hDNizcnYhx/4iHH/iEV5TMhr/4iHH/iIcf+Ihx/4iHH/iIcUSGTLebiIcf+Ihx/4SLxshDmIhx/4iHH/iIcf+Ihx/4iHFGyWyTaYcf+Ihx/4iHH/iIRkJcq9px/4iHH/iIcf+Ihx/4iHFDyjzDXIhx/4iHH/iIcf+Ihx/4iHH/iE7hzCHjiIcf+Ihx/4Rw5cnxqIhx/4iHH/iIcf+IhH42yhyf+Ihx/4iHH/hHyWyjaf+Ihx/4iHH/iIcf+Ihx/4RZNMtsuIcf+Ihx/4iHH/iIcUbjbJHJiIcf+Ihx/4g6/XG3Ao7/iIcf+Ihx/4iHH/iIcf+ETxPMDsiIcf+Ihx/4iEi8bIQ5hx/4iHH/iIcf+Ihx/4iHH/iIUr7eQYiHH/iIcf+ITGqsSVWHH/iIcf+Ihx/4iHH/iIcf+IQ1As2v2Ihx/4iHH/iIcf+Ihx/4iHH/iIcf+Ihx/4iHFFKFyteohx/4iHH/iIcf+Ihx/4RL081Cz/iIcf+Ihx/4iHH/iIcf+IQm0c+S7/iIcf+Ihx/4iHH/iIcf+Ihx/4iHH/iIcf+ENDLNvNiIcf+Ihx/4iHH/iIcf+EfWbJKZcf+Ihx/4iHH/iIcf+IhFhkzHm/+Ihx/4iHH/iIcf+Ihx/4iHH/TF2sSiWIcf+Ihx/4iHFFDlyvGnH/iIcf+Ihx/4NC/EvNA7hx/4iHH/iIcf+EfjbJHJhx/4iHH/iIcUFDLOvNcf+Ihx/4iHH/iIQ0Ms282HH/iIcf+Ihx/0GUHAe+/4iHH/iIcf9DKSzdbYhx/4iHH/iIcf9Q5dEq/4iHH/iIcf9IhXyHqIcf+Ihx/4iHH/iIcf+Ihx/4RjVcrKqHH/iIcf+IhGNVy8qv+Ihx/4iHH/hN/rwwFHH/iIcf+Ihx/4UPLRHf+Ihx/4iHH/hAQuwM0YiHH/iIcf+EGhHAbu/4iHH/iIcf+Ihx/4RkJcq9qIcf+Ihx/4iHH/iIcUUOXK8acf+Ihx/4iHH/iIcf+Ihx/0Y1XKyqiHH/iIcf+IUeXfGohx/4iHH/iITrrMNFP/iIcf+Ihx/4iEr/jHAH/4iHH/iIcf+IhOusw0U/+Ihx/4iHH/iIcf+Ihx/4iHH/iIQeP88cBx/4iHH/iIcf9R2N8niIcf+Ihx/4hH1myimf+Ihx/4iHH/iIcf+IhDUCza/Yhx/4iHH/iIcf+Ihx/4hDNizcnYcf+Ihx/4iFHL0ET/iIcf+Ihx/4iEvinFHWiIcf+Ihx/4iE+tzBUjiIcf+Ihx/4hGNVysqnH/iIcf+Ihx/4iHFG42yRyYiHH/iIcf+IRjVcrKpx/4iHH/iIcf+FHY3yeIcf+Ihx/4iHFDvTzELIcf+Ihx/4iHH/iIcf+Ihx/4hFk0y2y4cf+Ihx/4iHH/iIcf9GQlyr2oiHH/iIcf+Ihx/4iHH/iIRl9MqguHH/iIcf+Ihx/4iHH/iIRjVcvKr/iIcf+Ihx/4RihcrXpx/4iHH/iIcf+Ihx/4iHH/hFbEzJO/+Ihx/4iHH/iIcf+Ihx/4iHH/iETKPNNc/4iHH/iIcf+Ihx/4iEl4fHh4iHH/iIcf+Ihx/4iEcOXJ8ahx/4iHH/iIQrz85DCIcf+Ihx/4hGQlyr2ocf+Ihx/4iEfjbKHJ/4iHH/iIcf+Ihx/4hFhky3m3H/iIcf+Ihx/4iHH/iIcf+Ihx/4RaBMtfuIhx/4iHH/iIcf+Ihx/4iEcoXJ16iIcf+Ihx/4iHH/QaEc9e5x/4iHH/iIcUC8/PQwhx/4iHH/iITJGsRuWIhx/4iHH/hRvt9Bcf+Ihx/4iHH/hIknyG2Icf+Ihx/4iHH/Qcn882CHH/iIcf+Ihx/0Ab7A9Bhx/4iHH/iIcf+Ihx/4iHFFNVysqoiHH/iIcf+IhxQ5NM1sv/iIcf+IhxTmncGWKIhx/4iHH/iEcOXJ8aiHH/iIcf+Ihx/4hAQuwM0Yhx/4iHH/iIcUm7nHRG/4iHH/iIcf+EfjbJHJhx/4iHH/iIcf+IUeXfGohx/4iHH/iIcf+Ihx/4iHH/iIcf9Q8tAdcf+Ihx/4iHH/iIcUDW/PKQiIcf+Ihx/4iEivbIUJcf+Ihx/4iHH/hJQYx754cf+Ihx/4iHH/iIcUPKPMNciHH/iIcf+Ihx/4iHH/iIcf+Ihx/0YbXK5Kcf+Ihx/4iHH/iIcf+ES9PNQs/4iHH/iIcf+IhCvPzkMIhx/4iHH/iIcf+Ihx/4iHH/iIcf+DHU4b8rHnH/iIcf+Ihx/1HL3zSIcf+Ihx/4Rw5cnxqIhx/4iHH/iIcf+ETkPMG8iHH/iIcf+Ihx/4iDoycbbNjohx/4iHH/iIcf+Ihx/4iHH/iIcf+Ihx/4iHFCDyzfDYcf+Ihx/4iHH/iIcf+Ihx/4RZNMtsuIcf+Ihx/4iHH/iIcf+Ihx/4iHH/iIcf9Rvt9Bhx/4iHH/iIcf+Ihx/4iHH/iIcf+Ihx/4iHH/hFk0y2y4hx/4iHH/iIcf+Ihx/4iFHl3xqHH/iIcf+Ihx/0fjbJHJiHH/iIcf+Ihx/0GhHPXucf+Ihx/4iHH/iIcf+Ihx/4iHH/iIcf+Ihx/4hChxznjocf+Ihx/4iHH/iIcf+EGhHAbu/4iHH/iIcf+Ig8rIG0U36Ihx/4iHH/hH1mySmXH/iIcf+Ihx/066zCRTiHH/iIcf+Ig2aCK6l91x/4iHH/iIcf+DBbsrC0TYhx/4iHH/iIcUeFfIeoiHH/iIcf+IhGbEypO4hx/4iHH/iIcUXwbLD5/4iHH/iIcf+Ihx/4iHH/iEY1XKyqcf+Ihx/4iHH/iIcf+IhxRq9spQn/iIcf+Ihx/4RYZMt5uHH/iIcf+Ihx/4iHH/iIcf+EcOXJ8aiIcf+Ihx/4iHH/iIcf9GQlyr2oiHH/iIcf+IQyks3W1x/4iHH/iIcUsZvF5k/4iHH/iIcf+Ihx/4hCvPzkMIiHH/iIcf+Ig2dSK6it2HH/iIcf+IhxSoSsV7WHH/iIcf+IhxQuQ84bz/iIcf+Ihx/0e8bKQ5/4iHH/iIcf8wJtGw6S6HH/iIcf+Ig704G1LH6HH/iIcf+Ihx/4NiZBu9m+/4iHH/iIcf807vK8EQ1x/4iHH/iIcf+DJ4Ab6H/nH/iIcf+Ihx/4hFeUzIa/+Ihx/4iHH/iIOjJxts2OiHH/iIcf+IhxMNLSvy0thx/4iHH/iIcf9JXnx6GIiHH/iIcf+IhxR4V8h6iIcf+Ihx/4iHH/R+NskcmIcf+Ihx/4iHH/iIcf+IhE1zzSjP+Ihx/4iHH/iIcf+Ihx/4iHH/hFk0y2y4hx/4iHH/iIcf+Ihx/0YoXK16hx/4iHH/iIcf+IhxTOHMMeOHH/iIcf+Ihx/4iHH/iIcf+Ihx/4iEY1XLyq/4iHH/iIcf+IhxS12sSiWIhx/4iHH/iE0mvD2UiHH/iIcf+Ihx/4iHH/hGG1y+Sv+Ihx/4iHH/iIcf+Ei8bIQ5iIcf+Ihx/4iHFBUCzq/Ycf+Ihx/4iHH/iIcf+Ihx/4iHH/iIcUIpLN1tiIcf+Ihx/4iFHY3ydx/4iHH/iIcf+FHl3xqIhx/4iHH/iIcf+Ihx/4iHH/iIUcvQRP+Ihx/4iHH/RWxMuTtx/4iHH/iIcf+EfjbJHJhx/4iHH/iIcV/V0Cpx/4iHH/iIcf+IQyks3W1x/4iHH/iIcf9HyWyTaXH/iIcf+Ihx/4hIknyG2HH/iIcf+Ihx/4UPLRHf+Ihx/4iHH/hE5DzBvIhx/4iHH/iIcV/V0Cpx/4iHH/iIcf+Di6UbhFrohx/4iHH/iIcf+IhxRtZskpmIcf+Ihx/4iEi8bIQ5hx/4iHH/iIcf+Ihx/0YbXK5Kcf+Ihx/4iHH/iIcf9CehzoXohx/4iHH/iFG+0FH/iIcf+Ihx/4iHH/iIcf+EivbIUJiHH/iIcf+IhAKOwecf+Ihx/4iHH/iISMlsg2mIcf+Ihx/4iHH/hGKFytenH/iIcf+Ihx/4SIV8h6hx/4iHH/iIcf+Ihx/4hGKFy9ev+Ihx/4iHH/iIcf+IhH42yhyf+Ihx/4iHH/g31FG6K67/iIcf+Ihx/4iHH/iEAo7A5xcf+Ihx/4iHH/g1uyG7RN6Ihx/4iHH/iIRkJcq9px/4iHH/iIcf+Ihx/4iEK8/OQwiHH/iIcf+IhFoEy1+4cf+Ihx/4iHH/QkMs+83/iIcf+Ihx/4iHH/hR2N8niHH/iIcf+Ihx/4iHH/iIcf+FHl3xqIhx/4iHH/iIQ20c2S6Ihx/4iHH/iIcf+IQfD88PCIcf+Ihx/4iHH/iIcf+Ihx/4R8lso2n/iIcf+Ihx/4hH1myimf+Ihx/4iHH/SJJ8htiIcf+Ihx/4iHH/iEBC7AzRiHH/iIcf+Ihx/4iHH/hGNVysqocf+Ihx/4iHFINIx8t4hx/4iHH/hH1mySmXH/iIcf+Ihx/4hAKOwOcXH/iIcf+Ihx/4iHH/iFHY3yeHH/iIcf+IhNM7w8xIhx/4iHH/iDyfgbRgfoiHH/iIcf+IhxNu8yuRDNhx/4iHH/iIcf+Ihx/4iHH/iIcUCUHPa+cf+Ihx/4iHH/hGG1y+Sv+Ihx/4iHH/iIcf+Ihx/0VfTMoL/4iHH/iIcf+Ihx/4iHFG42yRyYiHH/iIcf+IQ0Ms282Icf+Ihx/4iEKHHOeOcf+Ihx/4iHH/TF2sSiWIcf+Ihx/4iHH/iIcf9Rvt9Bhx/4iHH/iIRnlMqGuIhx/4iHH/iIcf+Ihx/4iEKhHOXuiHH/iIcf+Ihx/4iHH/NAnyvPYNiHH/iIcf+Ihx/4iHH/iIcf+IR/BskPmHH/iIcf+Ihx/4iHH/iIcURsTLk7hx/4iHH/iIcf+Ihx/4iHH/iIcUzHzEOD/4iHH/iIcf+Ihx/4iHH/iIRxtcnkqIcf+Ihx/4iHH/iIQ1As2v2Icf+Ihx/4iHH/iIcf+Ihx/4iHH/iIcURsTLk7hx/4iHH/iIcf+Ihx/4hFeUzIa/+Ihx/4iHH/iIcf+IhxRTVcrKqIhx/4iHH/iIcf+IhxQUMs681x/4iHH/iIcf+IUdjfJ4cf+Ihx/4iHFC5DzhvP+Ihx/4iHH/iFG+0FH/iIcf+Ihx/4iEM2LNydcf+Ihx/4iHH/hIr2yFCYhx/4iHH/iIcUE2LPyd/4iHH/iIcf9EoEzV+/+Ihx/4iHH/iEcbXJ5KiIcf+Ihx/4iHH/iIcUOgTMX7cf+Ihx/4iHH/iIcf+IhxUL7fQYhx/4iHH/iIcUE2LPyd/4iHH/iIcf+IUeXfGohx/4iHH/iIcf+EfJbKNp/4iHH/iIcf+IQ0Ms282Icf+Ihx/4iHH/iIcf+IUfLfDYiHH/iIcf+IRPE8wOyIcf+Ihx/4iEKUHOa+hx/4iHH/iIcUbJbJNphx/4iHH/iIcf9GG1yuSnH/iIcf+Ihx/0e8bKQ5/4iHH/iIcf+IRl9MqguIcf+Ihx/4iHFG1mySmYhx/4iHH/iIcf9HvGykOf+Ihx/4iHH/iIcf+ISMlsg2mIhx/4iHH/iISK9shQlx/4iHH/iIcf+DQLArz0/Yhx/4iHH/iISYV8d6iIhx/4iHH/iIcf9Ox8wjg4iHH/iIcf+Ihx/zufgbVgfnH/iIcf+Ihx/4SLxshDmIhx/4iHH/iIRw5cnxqHH/iIcf+Ihx/0TXPMKMiHH/iIcf+IhxUMvfNIiHH/iIcf+IRxtcnkqIhx/4iHH/iEjJbINpiIcf+Ihx/4iHH/hDDyzvDf+Ihx/4iHH/iETXPMKMcf+Ihx/4iHH/RjVcrKqIcf+Ihx/4iHFAhxwIjv+Ihx/4iHH/iIRaBMtfuHH/iIcf+Ig9ZoKzmX2Ihx/4iHH/iIcf+IhGeUyoa4iHH/iIcf+Ihx/4iHH/iIcf+IRXlMyGv/iIcf+Ihx/4iHH/iIOXZht4mehx/4iHH/iIcf+Ihx/4iHH/iIcf+IhE1zzSjP+Ihx/4iHH/iIcf+Ihx/4iEWgTLX7hx/4iHH/iIcf+Ihx/4iHH/iIcf+IhxRRtcrkqHH/iIcf+Ihx/4R9Zskplx/4iHH/iIcf+DERlb/uanH/iIcf+Ihx/zM0Eb3L7ohx/4iHH/iETXPMKMcf+Ihx/4iHH/iDQaEbzl7oiHH/iIcf+Ig5XGG4o57/iIcf+IhxNsdRuTiucf+Ihx/4iHH/iIcf+Ihx/4R/BskPmIcf+Ihx/4iHH/iIQfD88PCHH/iIcf+Ihx/4iHH/iIcf+Ihx/4hE8TzA7Ihx/4iHH/iISUGMi+f/iIcf+Ihx/4iHH/hGQlyr2ohx/4iHH/iIcf+DWuIbtR3ohx/4iHH/iIMpIBvm3+cf+Ihx/4iHH/iIcf9PadwZYohx/4iHH/iIcf+Ihx/4iHH/RihcrXqHH/iIcf+IhxRGxMuTuHH/iIcf+IhxRslsk2mHH/iIcf+IhxRF9Mugtx/4iHH/iIcf+Ihx/4iHH/iIcf+IhxQhws3j2Icf+Ihx/4iHH/iIcf+Ihx/4iHH/iIcf+IUeXfGohx/4iHH/iIcf+Ihx/4iHH/iIcf+Ihx/4iHH/iIcf+Ihx/4iHFDoEzF+3H/iIcf+Ihx/4iHH/iIcf+IhxX+LQHYcf+Ihx/4iHH/iIcf+Ihx/4iHH/iIcf+Ihx/4iHH/iIcf9D8Tzg7P+Ihx/4iHH/iIcf+Ihx/4iHH/iIcf+IhCehz4Xv+Ihx/4iHH/iIcf+IhxX+LQHYcf+Ihx/4iHH/RYZMt5uIcf+Ihx/4iHH/iIcf+Ihx/4iHFBNiz8nf+Ihx/4iHH/iIcf+Ihx/4iHH/iIQyks7W3/iIcf+Ihx/4iHH/UcvfNIhx/4iHH/iIcf+Ihx/4Qm0c6S5x/4iHH/iIcf+Ihx/4iHH/iIcf+Ihx/4iHH/iEfwbJD5hx/4iHH/iIcf+Ihx/4iHH/QaEc9e5x/4iHH/iIcf+IhxUL7fQYhx/4iHH/iIcUIPLN8Nhx/4iHH/iIcf9CbRzpLocf+Ihx/4iHFEeUy4a4hx/4iHH/iIcf+Ihx/4iE7hzCHjiHH/iIcf+Ihx/4hDUCza/YiHH/iIcf+IhSvt5BiIcf+Ihx/4iHH/QzYs3J2Ihx/4iHH/iIQpQc5r6HH/iIcf+Ihx/4QlAs+v3/iIcf+Ihx/4iHH/iIcf+Ihx/4iHH/iIcf+Ihx/4iHH/iIcf+Ihx/4iHH/iIcf+Ihx/4iHH/iIcf+Ihx/4UdjfJ4hx/4iHH/iEM2LNydhx/4iHH/iIcf+IQxws7j3/iIcf+Ihx/4iDcmQbnZvohx/4iHH/iEMcLO49/4iHH/iIcf+Ihx/4iHH/iIcf+ISK9shQmHH/iIcf+Ihx/4iHH/iEiFfJeo/4iHH/iIcf+Ihx/4iHH/iIcf+Ihx/4hFeUzIa/+Ihx/4iHH/iIQeP88cBx/4iHH/iIcf+EVsTMk7/4iHH/iIcf+IhNGbw+ZHH/iIcf+Ihx/0e8bKQ5/4iHH/iIcf+EfwbJD5iHH/iIcf+Ig8rIG0U36Ihx/4iHH/iIcUUOXK8acf+Ihx/4iHH/TpDcJvJx/4iHH/iIcf+ExdrEolhx/4iHH/iIcf+EJ6HOhehx/4iHH/iIcf9IknyG2Ihx/4iHH/iIcf+IR+Nskclx/4iHH/iIcf+Ihx/4RYZMt5uHH/iIcf+Ihx/4iHFGyWyTaYcf+Ihx/4iHH/hIr2yFCYhx/4iHH/iIcf+Ihx/4iENQLNr9iHH/iIcf+Ihx/4iHH/iIcf+Ihx/4RWxMyTv/iIcf+Ihx/4iHH/iIcf+Ihx/4iETkPMG8cf+Ihx/4iHH/iIcf+IRjVcrKpx/4iHH/iIcf+Ihx/4iHH/iEYoXL16/4iHH/iIcf+Ihx/4RaBMtfuIhx/4iHH/iIcf+Ihx/4iHH/hFbEzJO/+Ihx/4iHH/hH42yRyYcf+Ihx/4iHH/iD0ikrPdbXH/iIcf+Ihx/4R/BskPmIcf+Ihx/4iHH/STSMfLeHH/iIcf+Ihx/4iHH/iIcf+Ihx/4iENDLNvNhx/4iHH/iIcf+Ihx/4iHH/iIcf+IhDbRzZLoiHH/iIcf+IhxUMvfNIiHH/iIcf+Ihx/4iHH/iIcf+Ihx/4hDUCza/YiHH/iIcf+Ihx/4iHH/iIcf9FbEy5O3H/iIcf+Ihx/4iHH/hGQlyr2ohx/4iHH/iIcf+Ihx/4hGKFy9ev+Ihx/4iHH/iIcf+ENDLNvNiIcf+Ihx/4iHH/iIcf+Ihx/4iHH/iISNZsgpmIhx/4iHH/iIcf+IhxRShcrXqIcf+Ihx/4iHH/iIcf+IhGX0yqC4cf+Ihx/4iHH/hGNVysqocf+Ihx/4iHH/iIcf+IhxQTYs/J3/iIcf+Ihx/4iHH/iIcf+Ihx/4iHH/iIQRvs/kGIhx/4iHH/iIcf+Ihx/0fWbJKZhx/4iHH/iIcf+IhxRslsk2mHH/iIcf+IhxTmncGWKIhx/4iHH/iDusgbZTfv+Ihx/4iHH/iIcf+Ihx/4iHFFKFyteohx/4iHH/iIcf9CQyz7zf+Ihx/4iHH/hR5d8aiIcf+Ihx/4iHH/iIcf+IhB8Pzw8Icf+Ihx/4iHH/hHDlyfGoiHH/iIcf+IhxNsVCujq9/4iHH/iIcf+IRw5cnxqIcf+Ihx/4iHH/iIcf+Ihx/4iHH/RV9Mygv/iIcf+Ihx/4RkJcq9qIcf+Ihx/4iHH/iIPHWRtIpucf+Ihx/4iHH/Qxws3j2HH/iIcf+Ihx/4g04BK9H+3/iIcf+Ihx/4iHH/iIcf+EV5TLhrcf+Ihx/4iHH/iIcf+IhJeHx4eIhx/4iHH/iIcf+Ihx/4iHH/iIQzYs3J1x/4iHH/iIcf+Ihx/4iHH/iIRYZMx5v/iIcf+Ihx/4hHDlyfGohx/4iHH/iEBC7AzRiHH/iIcf+IhxSEGMe+eIhx/4iHH/iIcf9A8PwR8P+Ihx/4iHH/iD1OkbOxboiHH/iIcf+Ihx/4iHH/iIRjVcvKr/iIcf+Ihx/4hDKSzdbXH/iIcf+Ihx/4hB1vzykHH/iIcf+Ihx/4QELsDNGIhx/4iHH/iIcUa8bJQ5cf+Ihx/4iHH/iDK40r5HLYcf+Ihx/4iHFGvGyUOXH/iIcf+Ihx/4iHH/iIcf9B4/zxwIiHH/iIcf+Ihx/4iHFFG1yuSocf+Ihx/4iHH/iIcf+EHj/PHAiHH/iIcf+IhxP+7RsREu/4iHH/iIcf+IhR8t8NiHH/iIcf+Ihx/4hIvGyEOYhx/4iHH/iIcf+IhxRQ5crxpx/4iHH/iIcf+Ihx/4iEJ6HPhe/4iHH/iIcf+IhxX9XQKnH/iIcf+Ihx/4iHH/iIcUFDLOvNcf+Ihx/4iHH/iIcf+Ihx/4iHH/RXlMuGuHH/iIcf+Ihx/4iHH/iIcf9FeUy4a4cf+Ihx/4iHH/iIcf+IhFk0y2y3H/iIcf+Ihx/4iHH/iIcf+IhxQhws3j2Icf+Ihx/4iHH/iIcf+Ihx/4iHH/hDNizcnYhx/4iHH/iIcf+Ihx/4iHH/iIcf+Ihx/4hGKFy9ev+Ihx/4iHH/iIcf+Ihx/4iHFDvTzELIcf+Ihx/4iHH/SJJ8htiIcf+Ihx/4iHH/iIcf+IS66cVRZx/4iHH/iIcT5nwbGYPohx/4iHH/iIcf+IhHG1yeSohx/4iHH/iIcf+Ihx/4iHH/hHDlyfGoiHH/iIcf+Ihx/4hGX0yqC4hx/4iHH/iIcf+EfWbJKZcf+Ihx/4iHH/R/BskPmIhx/4iHH/iIcf9GNVysqohx/4iHH/iIcf+Ihx/4iHH/iIcf+IRMo801z/iIcf+Ihx/4iHH/iIcf+IhxQhws3j2Icf+Ihx/4iHH/iIcf+Ihx/4iHFBNiz8nf+Ihx/4iHH/iIcf+Ihx/4iHH/iIcf+IRZNMtsuHH/iIcf+Ihx/4iHH/iEWTTLbLhx/4iHH/iIcf+Ihx/4iHH/iIcf+EfjbJHJhx/4iHH/iIcf+Ihx/0YoXK16hx/4iHH/iIcf+Ihx/4iHH/hFk0y2y4hx/4iHH/iIR/BskPlx/4iHH/iIcf9HyWyTaXH/iIcf+Ihx/0lefHoYiIcf+Ihx/4iHH/iIcf+Ihx/4iEfjbKHJ/4iHH/iIcf+IhE8TzA7Icf+Ihx/4iHH/iIcf+Ihx/4iHH/iEM2LNydhx/4iHH/iIcf+Ihx/4iHH/iIcf+Ihx/4iEMpLO1t/4iHH/iIcf+Ihx/4iHH/iETkPMG8hx/4iHH/iIcV/I0Tf/iIcf+Ihx/4iFHl3xqHH/iIcf+Ihx/4iHH/iIcf+Ihx/4iHH/RV9Mygv/iIcf+Ihx/4iHH/iIcf+Ihx/4iHH/iIcf+Ihx/4iHH/iIcf+ENDLNvNiIcf+Ihx/4iHFf4tAdhx/4iHH/iIcf+ExAvEv0cf+Ihx/4iHH/iEivbIUJhx/4iHH/iIcf+Ihx/4RjVcrKqHH/iIcf+IhxRslsk2mHH/iIcf+Ihx/4iHH/iIcU/g/AHwcf+Ihx/4iHH/iIS7ucVEZx/4iHH/iIcf9E1zzCjIhx/4iHH/iIcf+IRl9MqguIcf+Ihx/4iHH/iIcf+IhGNVy8qv+Ihx/4iHH/iIOZBht2+eiIcf+Ihx/4hDNizcnYcf+Ihx/4iHH/iEjJbINpiIcf+Ihx/zfvMrkQzXH/iIcf+Ihx/4iHH/iIcf+Ihx/4hK/4xgB3H/iIcf+Ihx/4MmsBv5T+/4iHH/iIcf+IQCjsDnFx/4iHH/iIcf9D8Tzg7P+Ihx/4iHH/g2QEG6v76HH/iIcf+IhIknyW2P+Ihx/4iHH/MmsBvpT+cf+Ihx/4iHH/Rhtcrkpx/4iHH/iIcf+Ihx/4iHFAyfzzYIhx/4iHH/iIcf+IhxSq6cVRaIhx/4iHH/iDAm0bHpLv+Ihx/4iHH/hDNizcnYhx/4iHH/iIcf+Ihx/4iHH/iIcf9N1MxCs/+Ihx/4iHH/iIcUCHHAiO/4iHH/iIcf+Ihx/0WGTLebiHH/iIcf+Ihx/4iHE2/kG5Ab6Ihx/4iHH/iIcf9GKFyteocf+Ihx/4iHH/iIcf+IRl9MqguIcf+Ihx/4iHH/Qnoc6F6Icf+Ihx/4iENQLNr9iHH/iIcf+Ihx/4TpDcNvL/iIcf+Ihx/4iHH/iEk0jIy3/4iHH/iIcf+Ihx/4iHH/RWxMuTtx/4iHH/iIcf+Ihx/4iHH/iIR/BskPlx/4iHH/iIcf+IhFhkzHm/+Ihx/4iHH/iIcf9GDly/Gv+Ihx/4iHH/hIhXyHqHH/iIcf+Ihx/4iHH/iIcf+IhHDlyfGocf+Ihx/4iHH/iIcf+IQeP88cCHH/iIcf+IhxRQ5crxpx/4iHH/iIcf+EY1XKyqhx/4iHH/iIcf+EfWbJKZcf+Ihx/4iHH/iIcTF4Ab6H/ohx/4iHH/iIcUa8bJQ5cf+Ihx/4iHH/Qxws3j2HH/iIcf+Ihx/4iHH/iIcf+Ihx/4iHH/Qocc546Ihx/4iHH/iIcf+Ihx/4iHH/iIcf+IhGNVy8qv+Ihx/4iHH/iEWgTLX7iHH/iIcf+Ihx/0YoXK16hx/4iHH/iIcf+Ihx/4iHH/iIcf+Ihx/4RYZMt5uHH/iIcf+Ihx/4iHH/iIcf+ETKPMNccf+Ihx/4iHH/iIcf+Ihx/4iHH/iIRxtcnkqIcf+Ihx/4iHH/RXlMuGuHH/iIcf+Ihx/4iHH/iIcf+Ihx/4iHH/iIQzYs3J1x/4iHH/iIcf+Ihx/4iHH/iIcf+Ihx/0YoXK16hx/4iHH/iIcf+IR/BskPmHH/iIcf+Ihx/4iHH/iIRNc80oz/iIcf+Ihx/4iHH/iIcf+Ihx/4SSeMjYf/iIcf+IhxQUMs681x/4iHH/iIcf+Ihx/4iHFEhky3m4iHH/iIcf+Ihx/4iHH/iIcf+IQDXsDaGHH/iIcf+Ihx/0JQLOr9cf+Ihx/4iHFBehzoXoiHH/iIcf+Ihx/4RihcrXpx/4iHH/iIcf+Ihx/4iHH/g2aCK6l92Icf+Ihx/4iHH/iDjUUbgrroiHH/iIcf+ElrfHlIiIcf+Ihx/4iHH/iIcf+Ihx/4hGKFy9ev+Ihx/4iHH/iIcf9DHCzePYcf+Ihx/4iHH/iIcf+Ihx/4iHH/iIcf9DKSzdbYhx/4iHH/iITGqsSVVx/4iHH/iIcf+IhxQTYs/J3/iIcf+Ihx/4iHH/iIcf+Ihx/4iHH/iIcf9DKSzdbYhx/4iHH/iIUfLfDYhx/4iHH/iIcUIPLN8Nhx/4iHH/iIcf+Ihx/4iHH/iIcf+IhDUCza/Yhx/4iHH/iIQyks7W3/iIcf+Ihx/4hRy980cf+Ihx/4iHH/iIcf+IhxSpGsVuWIcf+Ihx/4hE5DzBvIcf+Ihx/4iHH/iIcf+IhxRfBssPn/iIcf+Ihx/4iHH/RL08xCxx/4iHH/iIcf+Ihx/4iHH/iIcUPXPMKMiIcf+Ihx/4iHFf4tAdhx/4iHH/iISNZsgpmIhx/4iHH/iIcf+Ei8bIQ5iIcf+Ihx/4iHFJ1Zxipocf+Ihx/4iENQLNr9iHH/iIcf+Ihx/4iHFEeUy4a4hx/4iHH/iIcf81dSK8it3/iIcf+Ihx/4Q0Ms282Ihx/4iHH/iIcf+Ihx/4iHH/iIcf9DKSzdbYhx/4iHH/iIcVC+30GIcf+Ihx/4iFHy3w2Icf+Ihx/4iHH/RMo8w1yHH/iIcf+Ihx/4iHH/iIcf+IhClBzmvocf+Ihx/4iHH/iFHL3zRx/4iHH/iIcf+Ihx/4iHH/iIcf+Ihx/4iHH/UdjfJ4iHH/iIcf+Ihx/4iHH/iIcf9GKFyteocf+Ihx/4iHH/iEZCXKvahx/4iHH/iIcf8zQRG9vu6Ihx/4iHH/iFG+0FH/iIcf+Ihx/4Ph9VsuCqiHH/iIcf+Ihx/4R9Zskplx/4iHH/iIcf+ISJJ8hthx/4iHH/iIcUUOXK8acf+Ihx/4iHH/iIcf+Ihx/4iHH/iIcf+Ihx/4iHH/g7uYG1Rn6HH/iIcf+Ihx/4iEfwbJD5cf+Ihx/4iHH/iIcf82TiK6sd2HH/iIcf+IhxX+LQHYcf+Ihx/4iHEz4BK8H+2Icf+Ihx/4iHH/iIcf+Ihx/4g8gpG0fW6Icf+Ihx/4iEi8bIQ5hx/4iHH/iIcUeFfIeoiHH/iIcf+IhGNVy8qv+Ihx/4iHH/iEfWbKKZ/4iHH/iIcf+IhxRtZskpmIcf+Ihx/4iHH/RL08xCxx/4iHH/iIcf+Ihx/4iHH/iIcf+IRPE8wOyIcf+Ihx/4iHH/iIcf+Ihx/0SgTNX7/4iHH/iIcf+Ihx/4iHH/iIcf+IhxQUMs681x/4iHH/iIcf+Ihx/4iHH/iIcf+Ihx/4Rl9MqguIhx/4iHH/iIcf+EfwbJD5iHH/iIcf+IhHKFydeoiHH/iIcf+Ihx/4iHH/iIcf+IhxQg8s3w2HH/iIcf+Ihx/4iHH/iIcf+Ihx/0fwbJD5iIcf+Ihx/4iHH/Rg5cvxr/iIcf+Ihx/4iEZsTKk7iHH/iIcf+Ihx/4iHH/iIcf+Ihx/4hHDlyfGohx/4iHH/iIcULxPNDscf+Ihx/4iHH/iIMHfBsJg+iIcf+Ihx/4iHFNuswkU4iHH/iIcf+Ihx/4iHH/iIcf+Ihx/4iEXKPLNciIcf+Ihx/4hGNVysqnH/iIcf+Ihx/0xdrEoliHH/iIcf+Ihx/4iHH/iIcf+Ihx/4iHH/iIcf+Ihx/4iHH/iIcf+Ihx/4RPE8wOyIhx/4iHH/iIcf+Ihx/4iHH/iIcf+IhE8TzA7Icf+Ihx/4iHH/iIcf+Ihx/4iHH/hEyjzDXHH/iIcf+Ihx/4iHFQy980iIcf+Ihx/4iETkPMG8cf+Ihx/4iHH/iIRco8s1yIhx/4iHH/iIcf+Ihx/4iHH/iIcf+Ihx/4iHH/iFHY3yeHH/iIcf+Ihx/4iDZoIrqX3XH/iIcf+Ihx/0KHHOeOiIcf+Ihx/4UPLRHf+Ihx/4iHH/S7ucVEaIhx/4iHH/gzMgK9zf1x/4iHH/iIcf+ISLxshDmIcf+Ihx/4iHH/Q/E84Oz/iIcf+Ihx/zWuIbtR3oiHH/iIcf+Ihx/4UeXfGoiHH/iIcf+IhFoEy1+4cf+Ihx/4iHH/iIcVC+30GIcf+Ihx/4iETkPMG8cf+Ihx/4iHH/iIMGiysKdNhx/4iHH/iIcf+EivbIUJiHH/iIcf+Ihx/4gytLS/S0v/iIcf+Ihx/4SV58ehiIcf+Ihx/4iHH/iIcf+EWGTLebhx/4iHH/iIcTzvobMQXnH/iIcf+Ihx/4RaBMtfuIhx/4iHH/hR2N8niHH/iIcf+Ig+0KKzL13/iIcf+Ihx/4StWccqb/iIcf+Ihx/4iEmFfHeoiIcf+Ihx/4iHFGvGyUOXH/iIcf+Ihx/4hGQlyr2ocf+Ihx/4iHH/iIcf+IRl9MqguIcf+Ihx/4iEi8bIQ5hx/4iHH/iIcUCUHPa+cf+Ihx/4iHH/iIcf+Ihx/4hH1myimf+Ihx/4iHH/iIcUa8bJQ5cf+Ihx/4iHH/iIcTIaEb3l7ocf+Ihx/4iHH/R/BskPmIhx/4iHH/iEivbIUJhx/4iHH/iIcf+IhxRtZskpmIcf+Ihx/4iEjJbINpiHH/iIcf+IRjVcrKpx/4iHH/iIcf+Ihx/4iD+ak7JlbP+Ihx/4iHH/iIcf+IP3Kyso1N/4iHH/iIcf+Ihx/0kajI5X/4iHH/iIcf+Ihx/4iHH/iIRZNMtstx/4iHH/iIcf9B4/zxwIiHH/iIcf+Ihx/4iHH/iElrfHlIiHH/iIcf+Ihx/4iHH/iIcUChHPXuhx/4iHH/iIcf+FHL3zSHH/iIcf+Ihx/4ROQ8wbyIcf+Ihx/4iHH/iIcf+Ihx/0SgTNX7/4iHH/iIcf+IQfD88PCIcf+Ihx/4iHH/iIcf+Ig+0KKzL13/iIcf+Ihx/4iEfwbJD5cf+Ihx/4iHH/iIcTkLcbb0joiHH/iIcf+IhxRTVcrKqIhx/4iHH/iIcUFQLOr9hx/4iHH/iIcf+EKHHOeOiHH/iIcf+Ihx/4iHH/iEKHHOeOhx/4iHH/iIcf9BoRz17nH/iIcf+Ihx/0fJbJNpcf+Ihx/4iHH/iIRw5cnxqHH/iIcf+IhxR5J8htiIhx/4iHH/iEZCXKvahx/4iHH/iIcf9Rvt9Bhx/4iHH/iIcf9GNVysqohx/4iHH/iIQyks7W3/iIcf+Ihx/4iHH/iIcf+Ihx/4iHH/iEEO7P8RiIcf+Ihx/4iHH/iIcf+Ihx/4iHH/iIQyks7W3/iIcf+Ihx/4R/BskPmIcf+Ihx/4iEKUHOa+hx/4iHH/iIcf9E5DzBvIiHH/iIcf+IhxX+LQHYcf+Ihx/4iHH/hB1vzykIcf+Ihx/4iHH/gx/MK/Az2HH/iIcf+Ihx/0lefHoYiIcf+Ihx/4iHH/iIcf+Ihx/4RZNMtsuIcf+Ihx/4iHH/hPT9wrAv+Ihx/4iHH/hPT9wrAv+Ihx/4iHH/iIcf+Ihx/4iHFFNVysqoiHH/iIcf+Ihx/4iHH/iIcf+Ihx/4iETkPMG8cf+Ihx/4iHH/hFeUy4a3H/iIcf+Ihx/zJrAb6U/nH/iIcf+Ihx/4SJJ8htiHH/iIcf+IhxR5J8htiIhx/4iHH/iIcTVbIrqk3YiHH/iIcf+IhxMwfjvPgciHH/iIcf+Ihx/07HzCODiIcf+Ihx/4hDKSzdbXH/iIcf+Ihx/4iHH/iIcf+Ihx/4iEKHHOeOcf+Ihx/4iHH/iIcf+Ihx/4iHH/iEKUHOa+iHH/iIcf+Ihx/4iHH/iIcf+Ihx/4iHH/iIQ20c2S6Ihx/4iHH/iIcf+Ihx/4iEZCXKvacf+Ihx/4iHH/iIcf+IhxRslsk2mHH/iIcf+Ihx/0fWbJKZhx/4iHH/iIcf+Ihx/4iHH/iIcf+EfjbJHJhx/4iHH/iIcf+Ihx/0GhHPXucf+Ihx/4iHH/iIcf+Ihx/4iHH/iIcf+Ihx/4iHFDk0zWy/+Ihx/4iHH/iIcf+Ihx/4iHH/iEJ6HOhecf+Ihx/4iHH/iIcf+Ihx/4iHH/iIcf+EWgTLX7iIcf+Ihx/4iHH/iEWGTLebcf+Ihx/4iHH/iIcf+Ihx/4iHH/iIcf9Ld6xohf+Ihx/4iHH/iIcf+IhxRuNskcmIhx/4iHH/iEQPLM8NiIcf+Ihx/4iFHL0ET/iIcf+Ihx/4iHH/TDO8TMRx/4iHH/iIcf+Ihx/4hGQlyr2ocf+Ihx/4iHH/hBoRwG7v+Ihx/4iHH/iEfjbJHJcf+Ihx/4iHH/iIcf+Ihx/4iHFf4tAdhx/4iHH/iIcf+ExqrElViHH/iIcf+IRXlMyGv/iIcf+Ihx/4iHH/Qocc546Ihx/4iHH/iIcf+Ihx/4iHH/iIcf+Ihx/4iHH/iIcf+FG+30Fx/4iHH/iIcf+Ihx/4iHH/iIcf+Ihx/0MpLN1tiHH/iIcf+Ihx/4QlAs+v3/iIcf+Ihx/4hR2N8nhx/4iHH/iIcf9IknyG2Ihx/4iHH/iIcf+IQxws7j3/iIcf+Ihx/4iHH/iIcf+Ihx/4iHH/iIcf+EKHHOeOiHH/iIcf+IhxQ9c8woyIhx/4iHH/iIcf9E5DzBvIiHH/iIcf+IhHG1yeSohx/4iHH/iIcf+Ihx/4iHH/iIQ1As2v2Icf+Ihx/4iHH/iIcf+Ihx/4iHH/hGG1y+Sv+Ihx/4iHH/iIcf+Ihx/4iHH/iIcf+IQm0c+S7/iIcf+Ihx/4iHH/iIcf+Ihx/4iHH/iETKPNNc/4iHH/iIcf+EfJbKNp/4iHH/iIcf+IQdb88pBx/4iHH/iIcf9IknyG2Ihx/4iHH/iIRw5cnxqHH/iIcf+Ihx/4iEZfTKoLhx/4iHH/iIcf+Ihx/4iEjJbINpiHH/iIcf+IhRy9BE/4iHH/iIcf9HvGykOf+Ihx/4iHH/iDx1kbSKbocf+Ihx/4iHH/iIcf+Ihx/4iHH/iETkPMG8hx/4iHH/iIcf+IUb7QUf+Ihx/4iHH/hE1zzCjIcf+Ihx/4iHFG1mySmYhx/4iHH/iITsfMI4Nx/4iHH/iIcf+EWGTLebhx/4iHH/iIcf+Ihx/4iHH/iIRNc80oz/iIcf+Ihx/4iHH/iIcf+EWGTLebhx/4iHH/iIcf+Ihx/4iHFFNVysqoiHH/iIcf+Ihx/4iHH/iIcf+Ihx/4Ub7fQXH/iIcf+Ihx/4iHH/iIcf+Ihx/4iHH/iIRPE8wOyHH/iIcf+Ihx/4iHH/iIcf+Ihx/4Nbshu0TeiIcf+Ihx/4hCoRzl7oiHH/iIcf+IhxRslsk2mHH/iIcf+Ihx/0YOXL8a/4iHH/iIcf+Ihx/4iHH/RWxMuTtx/4iHH/iIcf+IhIvGyEOYcf+Ihx/4iHH/iIcf9HyWyTaXH/iIcf+Ihx/4iHH/RihcrXqHH/iIcf+Ihx/0ZCXKvaiIcf+Ihx/4iHFJ4pxh1ohx/4iHH/iIcf+Ihx/0JDLPvN/4iHH/iIcf+IhR2N8ncf+Ihx/4iHH/hE1zzCjIcf+Ihx/4iHH/iIcURfTLoLcf+Ihx/4iHH/iFG+0FH/iIcf+Ihx/4iHH/hDDyzvDf+Ihx/4iHH/iIcf+Ihx/4iHH/iIcf+EMcLN49cf+Ihx/4iHH/iIcf+Ihx/4Qdb88pCHH/iIcf+IhxRIZMt5uIhx/4iHH/iIcf+Ihx/0fWbJKZhx/4iHH/iIcUbjbJHJiIcf+Ihx/4iEcbXJ5KiHH/iIcf+Ihx/4iHH/hGKFytenH/iIcf+Ihx/4hAG+wfQf+Ihx/4iHH/iIcf+Ihx/4iHH/iIcf9Fhky3m4hx/4iHH/iIcf+Ihx/4iHH/iETxPMDsiHH/iIcf+Ihx/4iHH/iEZCXKvahx/4iHH/iIcf+Ihx/0YoXK16hx/4iHH/iIcf+Ihx/4iHH/iEWGTLebcf+Ihx/4iHH/iIcf+ISXh8eHiIhx/4iHH/iIRb08tCyIcf+Ihx/4iHH/hMQLxL9HH/iIcf+Ihx/4TRm8PmSIcf+Ihx/4iHH/QPD8EfD/iIcf+Ihx/4hRvtBR/4iHH/iIcf+IRA8szw2Ihx/4iHH/iIcf+Ihx/0Y1XKyqiHH/iIcf+Ihx/4iHH/iIRl9MqguHH/iIcf+Ihx/4iHH/R+NskcmIcf+Ihx/4iHFOXNwaMohx/4iHH/iIcf+Ihx/4iFHl3xqHH/iIcf+Ihx/4hDNizcnYcf+Ihx/4iHH/iIcf+Ihx/4iHH/hDHCzePXH/iIcf+Ihx/4iHH/iIcV/i0B2HH/iIcf+Ihx/4Qocc546Icf+Ihx/4iHH/iIcf+Ihx/4iHH/iIROQ8wbxx/4iHH/iIcf+Ihx/4iHH/iIcf+Ihx/4hE8TzA7Ihx/4iHH/iIcf+Ihx/4iHH/iIcf+Ihx/4UcvfNIcf+Ihx/4iHH/UPLQHXH/iIcf+Ihx/4iHH/iIcf+EKUHOa+iIcf+Ihx/4iHH/iIcf+Ihx/4UdjfJ4hx/4iHH/iIcf+Ihx/4iHH/iIcf+Ihx/4SK9shQmIcf+Ihx/4iHFCKSzdbYiHH/iIcf+Ihx/4iHH/iIcf+Ihx/4hIr2yFCYcf+Ihx/4iHH/hHDlyfGoiHH/iIcf+Ihx/4iHH/iDxmgrWZff+Ihx/4iHH/iIcf9OkNwm8nH/iIcf+Ihx/4hR2N8nhx/4iHH/iIcf+Ihx/4iHH/iIRkJcq9px/4iHH/iIcf+EfJbKNp/4iHH/iIcf+Ihx/4hEyjzTXP+Ihx/4iHH/iIcf+Ihx/4Rw5cnxqIhx/4iHH/iIcf+IhxR2t8iUhx/4iHH/iIcf+EZfTKoLiIcf+Ihx/4iHH/iIcf+Ihx/0TKPMNchx/4iHH/iIcf+Ihx/4iHH/OPYFuAn6iIcf+Ihx/4iHH/iIcf+IMCbRseku/4iHH/iIcf+IR/BskPmHH/iIcf+Ihx/4NcQDuzv8iHH/iIcf+Ihx/4hDNizcnYcf+Ihx/4iHH/iIcf+Ihx/4iHH/iETxPMDsiHH/iIcf+Ihx/4iHH/iIcf+Ihx/4Qw8s7w3/iIcf+Ihx/4iHH/iIcf+Ihx/4hEDyzPDYiHH/iIcf+Ihx/4iHH/iIcf+Ihx/4iHH/Qxws3j2HH/iIcf+Ihx/4hDQyzbzYhx/4iHH/iIcf9CehzoXohx/4iHH/iIcV/i0B2HH/iIcf+IhCvPzkMIhx/4iHH/iIcUg0jHy3iHH/iIcf+Ihx/0r/jGAHiHH/iIcf+Ihx/0hrfJlI/4iHH/iIcf+Ihx/4iHH/iIcf+IRxtcnkqIhx/4iHH/iIcf9JJ4x9h3H/iIcf+Ihx/0KHHOeOiIcf+Ihx/4iFHL0ET/iIcf+Ihx/4iHH/iFG+0FH/iIcf+Ihx/4iHH/iIUdjfJ3H/iIcf+Ihx/4QlAs+v3/iIcf+Ihx/4iHH/iIUdjfJ3H/iIcf+Ihx/4iHH/iEKUHOa+iHH/iIcf+Ihx/1HY3yeIhx/4iHH/iIcf+IRxtcnkqIhx/4iHH/iIcf+IhxQhws3j2Icf+Ihx/4iHH/iEoNjG8nhx/4iHH/iIcUR5TLhriHH/iIcf+Ihx/z3vobQQXv+Ihx/4iHH/hDNizcnYhx/4iHH/iIcUqunFUWiIcf+Ihx/4iHH/iIcf+EivbIUJiHH/iIcf+Ihx/4iHH/iIcf9H42yRyYhx/4iHH/iIcf+EfWbJKZcf+Ihx/4iHH/iIcUXwbLD5/4iHH/iIcf+Ihx/4hGQlyr2ocf+Ihx/4iHH/iIcf+IhxRIZMt5uIhx/4iHH/iIcf+Ihx/4iHH/iIcf+IhxQvE80Oxx/4iHH/iIcf+Ihx/4iHH/iIcf+IhGNVy8qv+Ihx/4iHH/iISV58ehhx/4iHH/iIcf+EZCXKvaiHH/iIcf+Ihx/0fWbJKZhx/4iHH/iIcf+IShqMbleIcf+Ihx/4iHFIDYyPJ/+Ihx/4iHH/iEJ6HOhecf+Ihx/4iHH/iIcf+Ihx/4iHH/iIcf+IRPE8wOyIcf+Ihx/4iHH/Ub7fQYcf+Ihx/4iHH/QPD8EfD/iIcf+Ihx/4hHDlyfGohx/4iHH/iIcf+Ihx/4iEKUHOa+hx/4iHH/iIcf+FHY3yeIcf+Ihx/4iHH/iIcUbjbJHJiIcf+Ihx/4Qyks3W2HH/iIcf+Ihx/0JtHOkuhx/4iHH/iIcf+EJtHOkucf+Ihx/4iHH/iIcf+Ihx/4iHH/iIcf+IhxTP68MBSIcf+Ihx/4iHH/iIcf+Ihx/4iHH/hDKSzdbYcf+Ihx/4iHH/iIcf+IhxRHlMuGuIcf+Ihx/4iHH/iIcUSGTLebiIcf+Ihx/4iHH/iIcf+Ihx/4iHH/iIcf+Ihx/4iEMpLO1t/4iHH/iIcf+Ihx/4iHH/iIcf+ES9PNQs/4iHH/iIcf+Ig7xoG1OX5x/4iHH/iIcf+IhxORRTtuusiHH/iIcf+Ihx/4R9Zskplx/4iHH/iIcf+EcOXJ8aiIcf+Ihx/4iHH/hGQlyr2ohx/4iHH/iIcf+Ihx/0VfTMoL/4iHH/iIcf+IRl9MqguIcf+Ihx/4iHH/iIcf+Ihx/4iHH/RYZMt5uIcf+Ihx/4iHH/iIcf+Ihx/0KHHOeOiIcf+Ihx/4iHH/hR5d8aiIcf+Ihx/4iHFGyWyTaYcf+Ihx/4iHH/iIcUeFfIeoiHH/iIcf+Ihx/4iHH/iIcf+IhxRRtcrkqHH/iIcf+Ihx/4hHDlyfGohx/4iHH/iIcf9EyjzDXIcf+Ihx/4iHH/iIcf+IhHG1yeSohx/4iHH/iIcf+IQnoc6F5x/4iHH/iIcf+IRA8szw2Ihx/4iHH/iIcf+Ihx/4iHH/hDHCzePXH/iIcf+Ihx/4iHH/iIcf+Ihx/4iHH/iIQzYs3J1x/4iHH/iIcf+Ihx/4iHH/hFhky3m4cf+Ihx/4iHH/iIcf+IRPE8wOyIcf+Ihx/4iHH/iIcf+Ihx/4iHH/iIcUCHHAiO/4iHH/iIcf+Ihx/4hRvtBR/4iHH/iIcf+Ihx/4hCoRzl7oiHH/iIcf+IhxSDSMfLeIcf+Ihx/4iHH/iIcf+EMcLN49cf+Ihx/4iHH/hBoRwG7v+Ihx/4iHH/iIcf+ENDLNvNiIcf+Ihx/4iHH/UPLQHXH/iIcf+Ihx/4iHH/iIcf+Ihx/4iHH/iIQ20c2S6Ihx/4iHH/iIcf+IhxRuNskcmIhx/4iHH/iIcf+IQDXsDaGHH/iIcf+Ihx/4iHH/iIcUUoXK16iHH/iIcf+Ihx/0iFfIeohx/4iHH/iIcUUoXK16iHH/iIcf+IhAbNwKMoiHH/iIcf+Ihx/4iHH/iIcf+FHY3yeIcf+Ihx/4iHH/R9ZskpmHH/iIcf+Ihx/4SIV8h6hx/4iHH/iIcf+ISK9shQmHH/iIcf+Ihx/0e8bKQ5/4iHH/iIcf+E3+vDAUcf+Ihx/4iHH/NZ8Su2Dthx/4iHH/iIcUzHzEOD/4iHH/iIcf+IRjVcrKpx/4iHH/iIcf+EAo7A5xhx/4iHH/iIcf+Ihx/4iHH/M0ERvb7uiIcf+Ihx/4iETkPMG8cf+Ihx/4iHH/iIcf+Ihx/4iHH/iIcf+EYoXK16cf+Ihx/4iHH/RNc8woyIcf+Ihx/4iHH/QZQcB77/iIcf+Ihx/4iHH/iIcf+Ihx/4iHFBNiz8nf+Ihx/4iHH/hBoRwG7v+Ihx/4iHH/iIcUChHPXuhx/4iHH/iIcf+Ihx/4iFK+3kGIhx/4iHH/iIcUIcLN49iHH/iIcf+IhxX9XQKnH/iIcf+Ihx/4iHH/iIcUF6HOheiIcf+Ihx/4iHFfyNE3/4iHH/iIcf+Ihx/4iHH/hMXaxKJYcf+Ihx/4iHH/iENQLNr9iIcf+Ihx/4iHFfyNE3/4iHH/iIcf+Ihx/4iEZfTKoLhx/4iHH/iIcf+Ihx/0YOXL8a/4iHH/iIcf+Ihx/4iHH/iIcUUoXK16iHH/iIcf+IhxRrxslDlx/4iHH/iIcf+IMpDxvm8Ocf+Ihx/4iHH/iE9c3Coy/4iHH/iIcf+ISJJ8hthx/4iHH/iIcf+Ihx/0HJ/PNghx/4iHH/iIcf+Ihx/4RNc8woyHH/iIcf+Ihx/4iHH/iIcf+Ihx/4iHFDvTzELIcf+Ihx/4iHH/iIcf+Ihx/4iHH/iIcUO9PMQshx/4iHH/iIcf+Ihx/4iHH/iIRaBMtfuHH/iIcf+Ihx/4iHH/iIcUOTTNbL/4iHH/iIcf+Ihx/4iHH/iIRnlMqGuIhx/4iHH/iIcf+Ihx/4iHFDyjzDXIhx/4iHH/iIcf+Ihx/4iHH/iIcf+EY1XKyqhx/4iHH/iIcf+Ihx/4iHH/Rhtcrkpx/4iHH/iIcf+Ihx/4iHH/iIRPE8wOyHH/iIcf+Ihx/4iHH/iIcf+IhANewNoXH/iIcf+Ihx/4R8lso2n/iIcf+Ihx/4iHH/Qm0c6S6HH/iIcf+Ihx/4Sv+MYAeHH/iIcf+Ihx/4iHH/iEi8bIQ5iHH/iIcf+IhxREJcy9r/iIcf+Ihx/4iHFF8Gyw+f+Ihx/4iHH/iIcUUoXK16iHH/iIcf+Ihx/4iHFG1mySmYhx/4iHH/iIcf+Ihx/4iHH/RZNMtsuIhx/4iHH/iIcf+IhxRF9Mugtx/4iHH/iIcf+Ihx/4iHFEQlzL2v+Ihx/4iHH/iIcf+IhGX0yqC4cf+Ihx/4iHH/iIcf+IhGQlyr2nH/iIcf+Ihx/4iHH/iIcf+IRmxMqTuIhx/4iHH/iIcf+Ihx/4hE8TzA7Ihx/4iHH/iIcf+Ihx/4iEY1XLyq/4iHH/iIcf+Ihx/4iHH/iIcUOgTMX7cf+Ihx/4iHH/iIcf+Ihx/4iHFEbEy5O4cf+Ihx/4iHH/iIcf+IhxRShcrXqIcf+Ihx/4iHH/iIcf9GQlyr2oiHH/iIcf+Ihx/4iHH/iINP8RvADucf+Ihx/4iHH/Qm0c6S6HH/iIcf+Ihx/4iHH/iIcf+Ihx/4iHH/hDDyzvDf+Ihx/4iHH/iIRw5cnxqHH/iIcf+Ihx/4iHH/iIcUUoXK16iHH/iIcf+Ihx/4iEcbXJ5KiHH/iIcf+Ihx/4iHH/RNc8woyIcf+Ihx/4iHH/iIcf+IhxRGxMuTuHH/iIcf+Ihx/4iHH/iIcf+IhxRuNskcmIhx/4iHH/iIcUOTTNbL/4iHH/iIcf+Ihx/4iHH/iIcf+FDy0R3/iIcf+Ihx/4iEWTTLbLcf+Ihx/4iHH/hOkNw28v+Ihx/4iHH/iIcf9LhKxXtXH/iIcf+Ihx/0McLN49hx/4iHH/iIcf+Ig7uYG2Rn7/iIcf+Ihx/4hPXNwqMv+Ihx/4iHH/iIcf+IRw5cnxqIcf+Ihx/4iHH/iIRA8szw2Icf+Ihx/4iHH/iIcf+Ihx/4iHH/gyeAG+h/5x/4iHH/iIcf9GQlyr2oiHH/iIcf+Ihx/4iHH/iIcf+EWgTLX7iIcf+Ihx/4iHH/iIcf+IhFhkzHm/+Ihx/4iHH/iEiFfJeo/4iHH/iIcf+Ihx/4Rhtcvkr/iIcf+Ihx/4iHH/iIR+Nsocn/iIcf+Ihx/4g70XK1Lo2HH/iIcf+IhxT/3sACGHH/iIcf+Ihx/4iHH/iIcf+Ihx/4iHH/SJJ8htiIcf+Ihx/4iHFDvTzELIcf+Ihx/4iHH/iIcf+IRXlMyGv/iIcf+Ihx/4iHH/hR5d8aiIcf+Ihx/4hFk0y2y4cf+Ihx/4iHH/iIcf+IhFhkzHm/+Ihx/4iHH/iIcf9K/4xgB4hx/4iHH/iIcf+EWGTLebhx/4iHH/iIcf+IRA8szw2Ihx/4iHH/iIcf9BlBwHvv+Ihx/4iHH/iIcV/V0Cpx/4iHH/iIcf+Ihx/4iHH/hANewNoYhx/4iHH/iIcf+Ihx/4iHH/iIcf+EcOXJ8aiIcf+Ihx/4iHH/Rhtcrkpx/4iHH/iIcf+Ihx/4iHFDk0zWy/+Ihx/4iHH/iIcf+Ihx/4iHH/iIcf9DNizcnYiHH/iIcf+Ihx/4iHH/iIcf+Ihx/4iHH/hIvGyEOYiHH/iIcf+IhHKFydeoiHH/iIcf+Ihx/4iHH/iIcf+IhxT9P8EsD/iIcf+Ihx/4iEHw/PDwhx/4iHH/iIcf+EcOXJ8aiIcf+Ihx/4iHH/Ub7fQYcf+Ihx/4iHH/iEx3rEiFiHH/iIcf+IhDQyzbzYcf+Ihx/4iHH/iIcf+Ihx/4iHH/iIRZNMtstx/4iHH/iIcf+Ihx/4iEKHHOeOcf+Ihx/4iHH/iIcf+EKUHOa+iIcf+Ihx/4iHH/RjVcrKqIcf+Ihx/4iHH/iIcf+Ihx/4iHH/iIcf9GG1yuSnH/iIcf+Ihx/4iEY1XLyq/4iHH/iIcf+EfJbKNp/4iHH/iIcf+IhxRShcrXqIcf+Ihx/4iHFCHCzePYhx/4iHH/iIQzYs3J1x/4iHH/iIcf9CbRzpLocf+Ihx/4iHH/iIcf+FHl3xqIhx/4iHH/iEfjbJHJcf+Ihx/4iHH/iIcUO9PMQshx/4iHH/iIcf+Ihx/4iHH/iIcf+IRXlMyGv/iIcf+Ihx/4iHH/iIcf+IRmxMqTuIhx/4iHH/iIcf+IhHKFydeoiHH/iIcf+Ihx/4iHFOMuwc0XH/iIcf+Ihx/zHvwr8QPYcf+Ihx/4iHH/hE1zzCjIcf+Ihx/4iHH/Rg5cvxr/iIcf+Ihx/4iElBjIvn/4iHH/iIcf+Ihx/4iEcOXJ8ahx/4iHH/iIcf+Ihx/0VfTMoL/4iHH/iIcf+Ihx/0YoXK16hx/4iHH/iIcf+DJ4Ab6H/nH/iIcf+Ihx/4RNc8woyHH/iIcf+Ihx/4iFHL0ET/iIcf+Ihx/4iEA17A2hcf+Ihx/4iHH/iEfwbJD5hx/4iHH/iIcURsTLk7hx/4iHH/iIcf+Ihx/4hB4/zxwIcf+Ihx/4iHH/SRqMjlf/iIcf+Ihx/4iEcoXJ16iIcf+Ihx/4iHFFDlyvGnH/iIcf+Ihx/4iHH/RNc8woyIcf+Ihx/4iHH/iIcf+Ihx/4iHH/hE8TzA7IiHH/iIcf+Ihx/4iHH/iIcf+Ihx/0Y1XKyqiHH/iIcf+Ihx/4iHH/iIcUIcLN49iHH/iIcf+Ihx/4iHH/iIcf+Ihx/4iHH/RMo8w1yHH/iIcf+Ihx/4iHH/iIcf+IhGeUyoa4iHH/iIcf+Ihx/4iHH/iIcf+IhxQvE80Oxx/4iHH/iIcf+Ihx/4iHH/iEZsTKk7iIcf+Ihx/4iHH/iIcf+Ihx/0SgTNX7/4iHH/iIcf+Ihx/4iHH/iIcf+Ihx/4iHH/iIcf+Ihx/4iHH/hR2N8niHH/iIcf+Ihx/4iHH/iIcf+Ihx/4iHH/iIcf+Ihx/4iEJ6HPhe/4iHH/iIcf+Ihx/4iEi8bIQ5hx/4iHH/iIcf+Ihx/4iHH/iIcUE2LPyd/4iHH/iIcf+Ihx/4iHH/iIcf+Ihx/4iHFG1mySmYhx/4iHH/iIcf+Ihx/0V5TLhrhx/4iHH/iIcf+Ihx/4iHH/UcvfNIhx/4iHH/iIcUIcLN49iHH/iIcf+Ihx/4hH42yRyXH/iIcf+Ihx/4iHH/iIcUO9PMQshx/4iHH/iIcf+Ihx/4iHH/iIRyhcnXqIhx/4iHH/iIcf9GQlyr2oiHH/iIcf+Ihx/4iHH/RKBM1fv/iIcf+Ihx/4iHH/iIcf+Ihx/4hFhky3m3H/iIcf+Ihx/4iHH/iIcf+Ihx/4iHH/hE8TzA7IiHH/iIcf+Ihx/4iHH/iIcf+Ihx/4RPE8wOyIhx/4iHH/iIcf+Ihx/4RWxMyTv/iIcf+Ihx/4iHH/iIcf+Ihx/4iHH/iIcf+Ihx/4iHH/iIcf+Ihx/4iHH/iIcf+Ihx/4iHH/iIcf+Ihx/4iHH/iIcf+FHY3yeIcf+Ihx/4iHH/iIcf+Ihx/4RWxMyTv/iIcf+Ihx/4iHFEQlzL2v+Ihx/4iHH/iIcf+Ihx/0V5TLhrhx/4iHH/iIcf+Ihx/4iEY1XLyq/4iHH/iIcf+Ihx/4iHH/hFbEzJO/+Ihx/4iHH/iIcf+Ihx/4iDcmQbnZvohx/4iHH/iIcf9GKFyteocf+Ihx/4iHH/hNJrw9lIiHH/iIcf+IhIyWyDaYhx/4iHH/iIMpDxv28O/4iHH/iIcf+Ig3TiK5sd2Ihx/4iHH/iIcUO9PMQshx/4iHH/iIcf+INcghuzfeiIcf+Ihx/4iEfjbKHJ/4iHH/iIcf+IhHG1yeSohx/4iHH/iIcTtokbSXboiHH/iIcf+IhBDuz/EYhx/4iHH/iIcf+Ihx/4iHH/hFeUy4a3H/iIcf+Ihx/4iEfwbJD5cf+Ihx/4iHH/iIcf9Ry980iHH/iIcf+Ihx/4iHH/iIcf+Ihx/4iHH/iIcf+Ihx/4iHH/iIcf+Ihx/4iHH/iIcf+IhR2N8ncf+Ihx/4iHH/iEJtHPku/4iHH/iIcf+Ihx/4iHH/iIcf+Ihx/4iHH/gyq9K+VC2HH/iIcf+Ihx/4hE1zzCjHH/iIcf+Ihx/4iHH/iIcf+Ihx/4QzYs3J2Icf+Ihx/4iHH/hIr2yFCYhx/4iHH/iIcf+Ihx/4iHH/iIcf8zJQK92v1x/4iHH/iIcf9AG+wPQYcf+Ihx/4iHH/RihcrXqHH/iIcf+Ihx/4iHH/Ov1xtgKOhx/4iHH/iIcf9K/4xgB4hx/4iHH/iIcf+Ihx/4iHFFG1yuSocf+Ihx/4iHFINIx8t4hx/4iHH/iIRPE8wOyHH/iIcf+Ihx/0Y1XKyqiHH/iIcf+Ihx/0JtHOkuhx/4iHH/iIcUChHPXuhx/4iHH/iIcf+Ihx/4iHH/iIcf+Ihx/4iHH/hEvTzULP+Ihx/4iHH/iDpr57eUGP+Ihx/4iHH/iIRnlMqGuIhx/4iHH/iIcf+Ihx/4iHH/iIcf+IRA8szw2Ihx/4iHH/iIcf+Ihx/4iHH/iIcf+IRPE8wOyIcf+Ihx/4iHH/iIcf+Ihx/4iHFDoEzF+3H/iIcf+Ihx/4iHH/iIcf9Fk0y2y4iHH/iIcf+Ihx/4iHH/iIcf+IRMo801z/iIcf+Ihx/4iHH/iIcf+Ihx/4iEcOXJ8ahx/4iHH/iIcf+IhJa3x5SIcf+Ihx/4iHH/iEZsTKk7iIcf+Ihx/4iEJ6HPhe/4iHH/iIcf+IhR5d8ahx/4iHH/iIcf+Ihx/4R+NskcmHH/iIcf+Ihx/4iHH/iIRYZMx5v/iIcf+Ihx/4iHH/iIcUbjbJHJiIcf+Ihx/4iHH/iIcf9E5DzBvIiHH/iIcf+Ihx/4iHH/iIcf+Ihx/4RMo8w1xx/4iHH/iIcf+Ihx/4iHH/iIcf+IRMo801z/iIcf+Ihx/4iHH/iIcf+ETkPMG8iHH/iIcf+Ihx/4iHH/iIcf+Ihx/4iENtHNkuiIcf+Ihx/4iHFfyNE3/4iHH/iIcf+Ihx/4hFvTy0LIiHH/iIcf+Ihx/4iHH/iIcf+EJQLPr9/4iHH/iIcf+Ihx/4iHH/iIcf+Ihx/4iHH/iIcf9BlBwHvv+Ihx/4iHH/iFHL3zRx/4iHH/iIcf+Ihx/4iHH/iETXPMKMcf+Ihx/4iHH/iIcf+Ihx/4iEcbXJ5KiHH/iIcf+IhxOCVxt9qOcf+Ihx/4iHH/iEKHHOeOhx/4iHH/iIcf+EMcLN49cf+Ihx/4iHH/iIcf9Q8tAdcf+Ihx/4iHH/iIcf+EJQLPr9/4iHH/iIcf+IhR8t8NiHH/iIcf+Ihx/4iHH/iIcUU1XKyqiIcf+Ihx/4iHH/iIcf9FbEy5O3H/iIcf+Ihx/4iHH/iIcf+Ihx/4g8aJG0l25x/4iHH/iIcf9FeUy4a4cf+Ihx/4iHH/iIcf+Ihx/4iETkPMG8cf+Ihx/4iHH/iIcf+Ihx/4iHH/iIcf9Fk0y2y4iHH/iIcf+Ihx/4iHH/iIcf+IhE5DzBvHH/iIcf+Ihx/4iHH/iIcf+IhxQ8o8w1yIcf+Ihx/4iHH/iIcf+Ihx/4iHH/iIcf9E1zzCjIhx/4iHH/iIcf9GG1yuSnH/iIcf+Ihx/4iHH/iIcf+Ihx/4iHH/RL08xCxx/4iHH/iIcf+Ihx/4iHH/iIcf+IhMaqxJVXH/iIcf+Ihx/1HL3zSIcf+Ihx/4iHH/iIcf+EM2LNydiHH/iIcf+IhxX+LQHYcf+Ihx/4iHH/iIcf+Ihx/4iHH/iIRb08tCyIcf+Ihx/4iHH/iIcf+Ihx/4iHH/iIcTtMgrSzfXH/iIcf+Ihx/4iENtHNkuiIcf+Ihx/4iHH/iIcf9PdtwYkoiHH/iIcf+Ihx/4iHFEbEy5O4cf+Ihx/4iHH/iIcf+Ihx/4iHH/iE66zCRTcf+Ihx/4iHH/iIcf+EfjbJHJhx/4iHH/iIcf+Ihx/4iEZsTKk7iHH/iIcf+Ihx/4iHH/iIRmxMqTuIcf+Ihx/4iHH/UdjfJ4iHH/iIcf+Ihx/0M2LNydiIcf+Ihx/4iFHL0ET/iIcf+Ihx/4iHH/NZExu27OiHH/iIcf+Ihx/4iHH/iIcf+IhIknyW2P+Ihx/4iHH/iIcf+ITf68QBT/iIcf+Ihx/4hE1zzCjHH/iIcf+Ihx/4iHFEQlzL2v+Ihx/4iHH/iIcf+EfWbJKZcf+Ihx/4iHH/iIcf+EZCXKvaiHH/iIcf+Ihx/4iHH/hHyWyjaf+Ihx/4iHH/iIRl9MqguHH/iIcf+Ihx/4Rhtcvkr/iIcf+Ihx/4iHH/iIcf+Ihx/4iHH/iIcUIpLN1tiIcf+Ihx/4iHH/iIcf+Ihx/0hrfJlI/4iHH/iIcf+IhHDlyfGocf+Ihx/4iHFAhxwIjv+Ihx/4iHH/hChxznjohx/4iHH/iIcf9PdtwYkoiHH/iIcf+IhLu5xURnH/iIcf+Ihx/zxbkbSkbocf+Ihx/4iHH/iEfWbKKZ/4iHH/iIcf+IhGNVy8qv+Ihx/4iHH/iIcf+Ihx/4iHFEbEy5O4cf+Ihx/4iHH/g2VwS7qPv/iIcf+Ihx/4hK4pxx1v+Ihx/4iHH/iIcUUoXK16iHH/iIcf+Ihx/1G+30GHH/iIcf+Ihx/4iEKHHOeOcf+Ihx/4iHH/iEBC7AzRiHH/iIcf+Ihx/4iHH/iDi6UbhFrocf+Ihx/4iHH/iIcf+Ihx/4iHH/hDKSzdbYcf+Ihx/4iHH/iIcf+Ihx/4S7ucVEaIcf+Ihx/4iHFBUCzq/Ycf+Ihx/4iHH/hQ8tEd/4iHH/iIcf+IRNc8woxx/4iHH/iIcf+Ihx/4iHH/iIcf+Ihx/4iHFBbRzpLohx/4iHH/iIcf+Ihx/4iHFf4tAdhx/4iHH/iIcf9FbEy5O3H/iIcf+Ihx/4iHH/iIcf+Drggbcffv+Ihx/4iHH/hPadwZYocf+Ihx/4iHFJ/4xgB4iHH/iIcf+IR9Zsopn/iIcf+Ihx/4iHH/RKBM1fv/iIcf+Ihx/4iHH/iIcf+IhxUMvfNIiHH/iIcf+Ihx/4hDHCzuPf+Ihx/4iHH/iIUr7eQYiHH/iIcf+Ihx/0YbXK5Kcf+Ihx/4iHH/iIcf+Ihx/4iEjJbINpiHH/iIcf+IhCehz4Xv+Ihx/4iHH/iIcf9D8Tzg7P+Ihx/4iHH/iEiSfIbYcf+Ihx/4iHH/iIcf+Ihx/4iHFDyjzDXIhx/4iHH/iIcf+IhGQlyr2nH/iIcf+Ihx/4iHH/iIcf+IhxQKEc9e6HH/iIcf+Ihx/4iHH/iIcf+Ihx/4iHH/iIRl9MqguHH/iIcf+Ihx/4iHH/iIcf+Ihx/4iHH/iIcf+IhxX8jRN/+Ihx/4iHH/iIcf+Ihx/4iHH/iIcf+Ihx/4iHH/iIcf+Ihx/4iHH/iIcf+Ihx/4iHH/iIcf+Ihx/4iHH/iIcf+Ihx/4iHH/iIcf+Ihx/4iHH/iIcf+Ihx/4iHH/iIcV/I0Tf/iIcf+Ihx/4iHH/iIcf+Ihx/4iHH/iIcf+Ihx/4iHH/iIcf+Ihx/4iHH/iIcf+Ihx/4iHH/iIcf+Ihx/4Qocc546Icf+Ihx/4iHH/iIcf+Ihx/4iHH/iIcf+Ihx/4iHH/hFhky3m4cf+Ihx/4iHH/RNc8woyIcf+Ihx/4iFK+3kGIhx/4iHH/iIcURCXMva/4iHH/iIcf+Ihx/4iHH/iIRl9MqguHH/iIcf+Ihx/4iHH/iIRjVcvKr/iIcf+Ihx/4iHH/hCehzoXocf+Ihx/4iHFJu5x0Rv+Ihx/4iHH/iIcf+DvGgbU5fohx/4iHH/iIcf+ExdrEolhx/4iHH/iIcUOTTNbL/4iHH/iIcf+IhxR158mhj/iIcf+Ihx/4iHH/iIcf+Ihx/1G+30GHH/iIcf+Ihx/4iHH/iIcf+Ihx/4iHH/iIcf+Ihx/4iHH/iIcf+Ihx/4iHH/iIcf+Ihx/4iHH/iIcf+Ihx/4iHFQvt9BiHH/iIcf+Ihx/4UdjfJ4hx/4iHH/iIcf+Ihx/4Qocc546Icf+Ihx/4iHH/iIcf+Ihx/4iHH/iIcf+Ihx/4iHH/hRvt9Bcf+Ihx/4iHH/iIcf+IhxX8jRN/+Ihx/4iHH/iIcf9H1mySmYcf+Ihx/4iHH/g2cQS6jvuHH/iIcf+Ihx/4hAX9wLAoiHH/iIcf+Ihx/4iHH/iIS66cZRb/iIcf+Ihx/4iHFFNVysqoiHH/iIcf+Ihx/4iHH/PsWxsjpOiHH/iIcf+IhGX0yqC4cf+Ihx/4iHH/hIr2yFCYhx/4iHH/iIcUbWbJKZiHH/iIcf+IhxRTVcrKqIhx/4iHH/iINkBBu7++/4iHH/iIcf+EG8/AUw/4iHH/iIcf+IQocc546HH/iIcf+Ihx/4RWxMyTv/iIcf+Ihx/4iHH/iIcf+Ihx/4iHH/hAKOwOcYcf+Ihx/4iHH/iIcTnggbYffocf+Ihx/4iHH/iIcUOgTMX7cf+Ihx/4iHH/iIcf+DTVIbwq3nH/iIcf+Ihx/0J6HOheiHH/iIcf+Ihx/zr9cbYCjocf+Ihx/4iHE3tCS4S9uHH/iIcf+Ihx/0YoXK16hx/4iHH/iIcf+Ihx/4iEZCXKvacf+Ihx/4iHH/iIcf+Ihx/4iHH/iIcf+Ihx/0McLN49hx/4iHH/iIcf+Ihx/4iHH/iIcf+Ihx/4iEKHHOeOcf+Ihx/4iHH/iIcV/I0Tf/iIcf+Ihx/4iHH/iIcf+Ihx/4iHH/QaEc9e5x/4iHH/iIcf+FHY3yeIcf+Ihx/4iHH/iIMrrhvkUehx/4iHH/iIcf+DfUUborrv+Ihx/4iHH/iIP7B1sk+K/4iHH/iIcf+FDy0R3/iIcf+Ihx/4iHFFG1yuSocf+Ihx/4iHH/iIRb08tCyIcf+Ihx/4iHH/iIcf+Ihx/0iFfIeohx/4iHH/iIcf+EYbXL5K/4iHH/iIcf+Ihx/4PGRztZuM/4iHH/iIcf+IOjJxts2OiIcf+Ihx/4iHH/T3bcGJKIhx/4iHH/iIcf+IhxQhws3j2Icf+Ihx/4iHH/iIcf+Ihx/4iHH/iIcf+IhEDyzPDYhx/4iHH/iIcf+Ihx/4iHH/iIcf+Ihx/4Qnoc6F6HH/iIcf+Ihx/0rVnGKmcf+Ihx/4iHH/iEfjbJHJcf+Ihx/4iHH/hFhky3m4cf+Ihx/4iHH/iIcf+Ihx/4R+NskcmHH/iIcf+Ihx/4iHH/RkJcq9qIhx/4iHH/iIcf+Ihx/0lBjHvniHH/iIcf+IhE5DzBvHH/iIcf+Ihx/1Dy0B1x/4iHH/iIcf+Ihx/4iHH/iIcf+Ihx/4iHH/iEQPLM8NiIcf+Ihx/4g1hDG8e87/iIcf+Ihx/4iFK+3kGIhx/4iHH/iIcf+IhxQW0c6S6Icf+Ihx/4iHH/O4KRtn1u/4iHH/iIcf+Ihx/zfUUbkrrnH/iIcf+Ihx/0GUHAe+/4iHH/iIcf+Ihx/0VfTMoL/4iHH/iIcf+IhJa3x5SIcf+Ihx/4iHH/TrrMJFOIcf+Ihx/4iFHy3w2Icf+Ihx/4iHH/iIcf+Ihx/4iHH/RMo8w1yHH/iIcf+Ihx/4iHH/iIcf+IRb08tCyIhx/4iHH/iIcf+Ihx/4iEY1XLyq/4iHH/iIcf+Ihx/4iEZfTKoLhx/4iHH/iIcf9GG1yuSnH/iIcf+Ihx/4iHH/hFhky3m4cf+Ihx/4iHH/iIcf+Ihx/4iHH/iIcf+EZCXKvaiHH/iIcf+Ihx/4RNc8woyHH/iIcf+Ihx/4hIknyG2HH/iIcf+Ihx/4hHDlyfGohx/4iHH/iIcf+Ihx/4RaBMtfuIhx/4iHH/iIcf+DgEBbj7+oiHH/iIcf+IOWdSt5itcf+Ihx/4iHH/g3DEG5876Icf+Ihx/4gzNBG9y+5x/4iHH/iIcf+IhJhXx3qIiHH/iIcf+IhxRtZskpmIcf+Ihx/4iHH/MyUCvdr9cf+Ihx/4iHH/iIcf+Ihx/4iHH/iIcf+Ihx/4iHH/iIRYZMx5v/iIcf+Ihx/4hEyjzTXP+Ihx/4iHH/iFHy3w2Ihx/4iHH/iIcUIpLN1tiIcf+Ihx/4iEcbXJ5KiHH/iIcf+Ihx/4iHH/iIcf9FbEy5O3H/iIcf+Ihx/4iHH/g2aCK6l92Icf+Ihx/4iHEzxhK8Oe1x/4iHH/iIcf+DKcw79jPP+Ihx/4iHH/iEi8bIQ5iHH/iIcf+Ihx/4MoUBvnr+hx/4iHH/iIM2sBvZT+iHH/iIcf+IhxX+LQHYcf+Ihx/4iHH/iIcf9ADuwAIXH/iIcf+Ihx/4iHH/iIcf+IRZNMtsuHH/iIcf+IhxX8jRN/+Ihx/4iHH/iIRyhcnXqIhx/4iHH/iIcf+Ihx/4iHH/RWxMuTtx/4iHH/iIcf+Ihx/4iHFAoRz17ocf+Ihx/4iHH/QZQcB77/iIcf+Ihx/4iHH/iIcf+Ihx/4iHH/iIcf+IhxX8jRN/+Ihx/4iHH/iIRA8szw2Icf+Ihx/4iHFBehzoXoiHH/iIcf+Ihx/4UPLRHf+Ihx/4iHH/iIcf9DNizcnYiHH/iIcf+Ihx/4iHH/iIcf+Ihx/4iHH/QZQcB77/iIcf+Ihx/4iHH/iIcf+IUb7QUf+Ihx/4iHH/iEMcLO49/4iHH/iIcf+Ihx/1G+30GHH/iIcf+IhE8TzA7Icf+Ihx/4iHH/g2aCK6l92Icf+Ihx/4iHH/iEAo7A5xcf+Ihx/4iHH/iIRl9MqguHH/iIcf+Ihx/4iHH/iIcf+IhKJ4xth4hx/4iHH/iIcf9E1zzCjIhx/4iHH/iIcf+Ihx/4iHH/iIcTDU4b8rHohx/4iHH/iDx1kbSKbocf+Ihx/4iHH/iEYoXL16/4iHH/iIcf+Ihx/4iHH/iIcf+Ihx/4iHH/Ub7fQYcf+Ihx/4iHH/iIcUFQLOr9hx/4iHH/iIcf9ChxznjoiHH/iIcf+Ihx/4iHH/iIcf+Ihx/4iHH/iIcf+EJtHOkucf+Ihx/4iHH/iIcf9Ry980iHH/iIcf+IhxQTYs/J3/iIcf+Ihx/4iHH/hH42yRyYcf+Ihx/4iHH/iIcf9FeUy4a4cf+Ihx/4iHH/iIcf+IhxRuNskcmIhx/4iHH/iIcf+Ihx/4iHH/iIcf+IhDUCza/Yhx/4iHH/iIcf+Ihx/4hGbEypO4iHH/iIcf+Ihx/4iHH/iFHY3yeHH/iIcf+Ihx/4hChxznjocf+Ihx/4iHH/hHDlyfGoiHH/iIcf+Ihx/0YoXK16hx/4iHH/iIcf+Ihx/4hFeUzIa/+Ihx/4iHH/iIcf+Ihx/4hGKFy9ev+Ihx/4iHH/iFHL3zRx/4iHH/iIcf+IhChxznjnH/iIcf+Ihx/4iHH/iIcf+Ihx/4hFeUzIa/+Ihx/4iHH/iIcf+EcOXJ8aiIcf+Ihx/4iHH/R8lsk2lx/4iHH/iIcf+Ihx/4iHFC8TzQ7HH/iIcf+Ihx/4iHH/iIcf+Ihx/4RZNMtsuIcf+Ihx/4iHH/iIcf+IRXlMyGv/iIcf+Ihx/4iHH/iIcf+Ihx/4iHFCHCzePYhx/4iHH/iIcf+Ihx/4iHH/iIcf+IhEDyzPDYhx/4iHH/iIcf+Ihx/4iHH/iIcf+IhxQXoc6F6Ihx/4iHH/iIcf+Ihx/4iHH/iIcf+Ihx/4iHFDoEzF+3H/iIcf+Ihx/4iHH/iIcf+IhxQ6BMxftx/4iHH/iIcf+Ihx/4iHH/iIcf9EyjzDXIcf+Ihx/4iHH/iIcf+Ihx/4hFoEy1+4hx/4iHH/iIcf+Ihx/4iHFFNVysqoiHH/iIcf+Ihx/4iHH/iEZsTKk7iIcf+Ihx/4iHH/iIcf+IhGX0yqC4cf+Ihx/4iHH/iIcf+Ihx/4RXlMuGtx/4iHH/iIcf+Ihx/4UeXfGoiHH/iIcf+Ihx/z+hZrFemXH/iIcf+Ihx/4iHFOXNwaMohx/4iHH/iIcf+Ihx/4iHH/iIcf+Ihx/0fjbJHJiHH/iIcf+Ihx/0TKPMNchx/4iHH/iIcf+Ihx/4iHH/iIcf+IM0/xvbAOcf+Ihx/4iHH/iIcf+IhxQ6BMxftx/4iHH/iIcf+D74g7IHfIhx/4iHH/iIcf+EYbXL5K/4iHH/iIcf+Ihx/4iHH/iEHj/PHAhx/4iHH/iIcf+IhxRQ5crxpx/4iHH/iIcf+IR/BskPmHH/iIcf+Ihx/4iEjJbINpiHH/iIcf+Ihx/4N+FRuR6ucf+Ihx/4iHH/iIPKyBtFN+iIcf+Ihx/4iHEyJQK92v2HH/iIcf+Ihx/0lefHoYiIcf+Ihx/4iDojYrbcnXH/iIcf+Ihx/4Qocc546Icf+Ihx/4iHH/iIcf+Ihx/4iHH/iIcf+IhDbRzZLoiHH/iIcf+Ihx/4iFK+3kGIhx/4iHH/iIcf+Ihx/4hChxznjocf+Ihx/4iHH/iIcf+Ihx/4iHFBbRzpLohx/4iHH/iIcf+Ihx/4iEcoXJ16iIcf+Ihx/4iHH/Rg5cvxr/iIcf+Ihx/4iHH/Rg5cvxr/iIcf+Ihx/4iHFKaqxpVf+Ihx/4iHH/iIRNc80oz/iIcf+Ihx/4iEKUHOa+hx/4iHH/iIcf9Rvt9Bhx/4iHH/iIcf+Ihx/4iHH/iEWgTLX7iHH/iIcf+Ihx/4iHH/iIcf+IShqMbleIcf+Ihx/4iHH/hR2N8niHH/iIcf+Ihx/4iHH/iIcf+Ihx/4iHH/iIcf+IhAQuwM0Ycf+Ihx/4iHH/Ub7fQYcf+Ihx/4iHH/iIcf+IhRy9BE/4iHH/iIcf+Ihx/0MpLN1tiHH/iIcf+Ihx/4iHH/RKBM1fv/iIcf+Ihx/4hIr2yFCYcf+Ihx/4iHH/iIcf9EoEzV+/+Ihx/4iHH/iIcf9HyWyTaXH/iIcf+Ihx/4iHH/iIcURfTLoLcf+Ihx/4iHH/iIcf+IRihcvXr/iIcf+Ihx/4hH8GyQ+Ycf+Ihx/4iHH/iIcf+IhH42yhyf+Ihx/4iHH/iEjJbINpiIcf+Ihx/4iHFG1mySmYhx/4iHH/iIcf800xK8LO1x/4iHH/iIcf+Ihx/4iHH/iIcf+IhxPcOisjxdiHH/iIcf+IhB8Pzw8Icf+Ihx/4iHH/UPLQHXH/iIcf+Ihx/4iHH/iIcf+Ihx/4iHH/iIcf9HyWyTaXH/iIcf+Ihx/4hChxznjocf+Ihx/4iHH/iIQ1As2v2Icf+Ihx/4iHH/R9ZskpmHH/iIcf+Ihx/0PxPODs/4iHH/iIcf+Ihx/4iHH/iIcf+Ihx/03UzEKz/4iHH/iIcf+Ihx/4iHH/iIcf+EfWbJKZcf+Ihx/4iHH/iISNZsgpmIhx/4iHH/iIcf+Ihx/0YbXK5Kcf+Ihx/4iHH/iIcf+Ihx/4iHH/hIhXyHqHH/iIcf+Ihx/4iDaCIrp93Yhx/4iHH/iIcf84qTO4Vsxx/4iHH/iIcf+Ig3GUG55r6HH/iIcf+Ihx/4hJa3x5SIhx/4iHH/iIcf+Ihx/4iEWGTMeb/4iHH/iIcf+Ihx/4iHH/iEV5TMhr/4iHH/iIcf+Ihx/4iHH/iIcf+ITq3MNSP/iIcf+Ihx/4gzWNO+pyz/iIcf+Ihx/4iHFAoRz17ocf+Ihx/4iHH/iIRYZMx5v/iIcf+Ihx/4iETxPMDshx/4iHH/iIcf+Ihx/4hGbEypO4iHH/iIcf+Ihx/4iHH/iIcf+EfWbJKZcf+Ihx/4iHH/iIcf+EYbXL5K/4iHH/iIcf+Ihx/4hIvGyEOYhx/4iHH/iIcf9GQlyr2oiHH/iIcf+Ihx/0TkPMG8iIcf+Ihx/4iHH/QaEc9e5x/4iHH/iIcf+IhxSbucdEb/iIcf+Ihx/4NP0CvAL9hx/4iHH/iIcf+EYoXK16cf+Ihx/4iHH/iIcf+EJ6HOhehx/4iHH/iIcf9Rvt9Bhx/4iHH/iIcf+EYoXK16cf+Ihx/4iHH/iE7hzCHjiIcf+Ihx/4hByfwEYP+Ihx/4iHH/iIcf+Ihx/4iHH/iIQzYs3J1x/4iHH/iIcf+ElefHoYiHH/iIcf+IhxPDtks8SbiHH/iIcf+Ihx/0fwbJD5iIcf+Ihx/4iHFGyWyTaYcf+Ihx/4iHH/hB8Pzw8IiHH/iIcf+Ihx/4iEfwbJD5cf+Ihx/4iHH/iIcUeSfIbYiIcf+Ihx/4iEcOXJ8ahx/4iHH/iIcUd4fIh4hx/4iHH/iIcf9Og9w3wv+Ihx/4iHH/iIcUavbKUJ/4iHH/iIcf+Ihx/4Ub7fQXH/iIcf+Ihx/4iHH/iIcf+Ihx/4iHH/iIcf+Ihx/0KHHOeOiIcf+Ihx/4iHH/iIcf+Ihx/4iHH/iIcULxPNDscf+Ihx/4iHH/hCehzoXocf+Ihx/4iHH/iIcUFtHOkuiHH/iIcf+Ihx/4iHH/iEfWbKKZ/4iHH/iIcf+Ihx/4iHH/RihcrXqHH/iIcf+Ihx/4ROQ8wbyIcf+Ihx/4iHH/iIcf+Ihx/4iHH/hGG1y+Sv+Ihx/4iHH/iIcf+IhFhkzHm/+Ihx/4iHH/iIcUSGTLebiIcf+Ihx/4iHH/iIcf+Ihx/4iHH/iEZfTKoLiHH/iIcf+Ihx/4iHH/iINoIiun3diHH/iIcf+Ihx/zNBEb2+7oiHH/iIcf+IhGX0yqC4cf+Ihx/4iHH/hIvGyEOYiHH/iIcf+IhIknyW2P+Ihx/4iHH/iIcf+IhFk0y2y3H/iIcf+Ihx/4iHH/O7NUtkyr/4iHH/iIcf+EiFfIeocf+Ihx/4iHH/hGG1y+Sv+Ihx/4iHH/iE923BiShx/4iHH/iIcf+IhGNVy8qv+Ihx/4iHH/hDKSzdbYcf+Ihx/4iHH/hGKFytenH/iIcf+Ihx/4hClBzmvohx/4iHH/iIcf+Eh4fJh4/4iHH/iIcf+Ihx/4iHH/iETKPNNc/4iHH/iIcf+IhJa3x5SIcf+Ihx/4iHH/iIcf+EivbIUJiHH/iIcf+IhxRrxslDlx/4iHH/iIcf9DDyzfDXH/iIcf+Ihx/4g9F6Gz6F5x/4iHH/iIcf9JJ4x9h3H/iIcf+Ihx/4iHH/iENDLNvNiHH/iIcf+Ihx/4iEoajG5Xhx/4iHH/iIcf9Q8tAdcf+Ihx/4iHH/iIcf+Ihx/4iHH/iEBC7AzRiHH/iIcf+Ihx/4iHH/iIcf+Ihx/4iHH/iIRb08tCyIcf+Ihx/4iHH/iIcf+Ihx/4iEZsTKk7iHH/iIcf+Ihx/4hIhXyXqP+Ihx/4iHH/iE9c3Coy/4iHH/iIcf+Ihx/4hCr/zlAIhx/4iHH/iIcf9ANewNoYiHH/iIcf+Ihx/4PRWSs+ptcf+Ihx/4iHH/hGKFytenH/iIcf+Ihx/4iHH/iIcf+EKUHOa+iIcf+Ihx/4iDXq1LsVK3H/iIcf+Ihx/4hGbEypO4iHH/iIcf+IhxRIZMt5uIhx/4iHH/iIcf+Ihx/4iHH/iIRw5cnxqHH/iIcf+Ihx/4iHH/iEfjbJHJcf+Ihx/4iHH/iEWGTLebcf+Ihx/4iHH/iDKt4b5SHocf+Ihx/4iHH/iIcf+Ihx/4iHH/iIcUbjbJHJiIcf+Ihx/4iDAz0bHcLv+Ihx/4iHH/iFHy3w2Ihx/4iHH/iIcf+Ihx/4iHH/hKDYxvJ4hx/4iHH/iIcUUbXK5Khx/4iHH/iIcf+EY1XKyqhx/4iHH/iIcUgnjH2Hhx/4iHH/iIcf9ByfzzYIcf+Ihx/4iHH/P42TsXJshx/4iHH/iIcf+IhxOQlitvadiHH/iIcf+Ig4x1G4OK6HH/iIcf+Ihx/4iEY1XLyq/4iHH/iIcf+Ihx/4iHH/iDH+0b8BLocf+Ihx/4iHH/hJQYx754cf+Ihx/4iHH/iElrfHlIiHH/iIcf+Igwc6OwnFyHH/iIcf+Ihx/zJeAb+h/v+Ihx/4iHH/iIRPE8wOyHH/iIcf+Ihx/4iHH/iEfwbJD5hx/4iHH/iIcf+Ihx/4iHH/iIcf8y2He+J4hx/4iHH/iIcf+EV5TLhrcf+Ihx/4iHH/iIcf+Ihx/4iHH/iIcf9H42yRyYhx/4iHH/iIcf8+uLGyR06HH/iIcf+Ihx/z62orJJXXH/iIcf+Ihx/4iHH/iIcf+Ihx/4NYIivH3d/4iHH/iIcf+Ihx/4iHH/iIcf+Ihx/0JQLOr9cf+Ihx/4iHH/iIcf9CehzoXohx/4iHH/iIcUFDLOvNcf+Ihx/4iHH/iIcf+Ihx/4iHH/iEjJbINpiIcf+Ihx/4iEWTTLbLcf+Ihx/4iHH/iIcf+IhxQ8o8w1yIcf+Ihx/4iHH/iIcf+Ihx/4iHH/hDQyzbzYiHH/iIcf+Ihx/4iHH/iIcf+ETKPMNccf+Ihx/4iHH/iIcf+Ihx/4iHH/iEMpLN1tcf+Ihx/4iHH/iIcV/I0Tf/iIcf+Ihx/4hHG1yeSoiHH/iIcf+Ihx/4hGbEypO4iHH/iIcf+IhxQuQ84bz/iIcf+Ihx/4UeXfGoiHH/iIcf+Ihx/4iHH/iIcURfTLoLcf+Ihx/4iHH/iIRyhcnXqIhx/4iHH/iIcf+IhxX+LQHYcf+Ihx/4iHH/iENQLNr9iIcf+Ihx/4iHH/iIcf+EVsTMk7/4iHH/iIcf+Ihx/0fwbJD5iIcf+Ihx/4iHH/iEK8/OQwiIcf+Ihx/4iHH/hDNizcnYhx/4iHH/iIcf+Ihx/4iHH/iIcf+Ihx/4iHH/iIUcvQRP+Ihx/4iHH/iIcUszvEzEhx/4iHH/iIcf+EGhHAbu/4iHH/iIcf+IQnoc6F5x/4iHH/iIcf+INZ8SvGDt/4iHH/iIcf+IR/BskPmHH/iIcf+Ihx/4iHH/iIcf+IhxX+LQHYcf+Ihx/4iHH/QlAs6v1x/4iHH/iIcf+Ei8bIQ5iIcf+Ihx/4iHH/RkJcq9qIhx/4iHH/iIRw5cnxqHH/iIcf+Ihx/0fwbJD5iIcf+Ihx/4iHFC5DzhvP+Ihx/4iHH/iIcUIpLN1tiIcf+Ihx/4iHH/QZQcB77/iIcf+Ihx/4iHH/iIcf+Ihx/4iHH/iIcf+Ihx/4iFHy3w2Icf+Ihx/4iHH/iIcf+FDy0R3/iIcf+Ihx/4iHH/Qm0c6S6HH/iIcf+Ihx/4hR2N8nhx/4iHH/iIcf+IhLyJxTdocf+Ihx/4iHH/RjVcrKqIcf+Ihx/4iHH/QZQcB77/iIcf+Ihx/4iHFBNiz8nf+Ihx/4iHH/iIcf+Ihx/4iHH/iEKhHOXuiIcf+Ihx/4iHH/hR5d8aiIcf+Ihx/4iHH/iIcf+Ihx/4iHH/iIcf9CQyz7zf+Ihx/4iHH/iIcf+Ihx/4iHH/iIcVC+30GIcf+Ihx/4iHH/hRvt9Bcf+Ihx/4iHH/iIcf9R2N8niIcf+Ihx/4iHH/iIRA8szw2Icf+Ihx/4iHH/iIcf+Ihx/4iHH/iIRnlMqGuIhx/4iHH/iIcf+Ihx/4iHH/iIcU/T/BLA/4iHH/iIcf+IRNc8woxx/4iHH/iIcf+IhH42yhyf+Ihx/4iHH/iIcf+DJ4Ab6H/nH/iIcf+Ihx/4SIV8h6hx/4iHH/iIcf+Ihx/4hGKFy9ev+Ihx/4iHH/iIcf+IhxOyShtdte/4iHH/iIcf+IhxQg8s3w2HH/iIcf+Ihx/0JQLOr9cf+Ihx/4iHH/iIcf+Ihx/4iHH/iIcf82XTG6os6Ihx/4iHH/iIcf+Ihx/4iHH/iIcURfTLoLcf+Ihx/4iHH/iIcf+Ihx/1G+30GHH/iIcf+Ihx/zYZQbvmvv+Ihx/4iHH/iIcUbWbJKZiHH/iIcf+Ihx/4hIr2yFCYcf+Ihx/4iHH/iIcf+Ihx/4iHH/iEWGTLebcf+Ihx/4iHH/iIcf9H8GyQ+YiHH/iIcf+Ig9TpGzsW6Icf+Ihx/4iHH/SRqMjlf/iIcf+Ihx/4iHH/R+NskcmIcf+Ihx/4iHH/iIcf9DKSzdbYhx/4iHH/iIcf+EZfTKoLiIcf+Ihx/4iHE6rIG1U36Icf+Ihx/4iHH/iIcf+IOMdRuDiuiHH/iIcf+Ihx/4iHH/iIcf+Ihx/4RjVcrKqHH/iIcf+Ihx/4NZ8Su2Dtcf+Ihx/4iHH/iEfwbJD5hx/4iHH/iIcf+IRjVcrKpx/4iHH/iIcf+IhChxznjnH/iIcf+Ihx/4iHH/iIcf+Ihx/zZOIrqx3Ycf+Ihx/4iHH/iIcf+Ihx/4iHFC8TzQ7HH/iIcf+Ihx/4iHH/iE3+vEAU/4iHH/iIcf+Ihx/4iHH/iIcf+Ihx/4iHH/RjVcrKqIcf+Ihx/4iHH/iIcf+IhRy9BE/4iHH/iIcf+Ihx/1HL3zSIcf+Ihx/4iHH/iIcf+IhKDYxvJ3H/iIcf+Ihx/4Qocc546Icf+Ihx/4iHH/hFbEzJO/+Ihx/4iHH/iIcV/V0Cpx/4iHH/iIcf+Ig5XGG4o57/iIcf+Ihx/4iHH/PVVks6qbiIcf+Ihx/4iHH/g7rIG1U35x/4iHH/iIcf9JQYx754hx/4iHH/iIcf+Ihx/4NBbyvOkNiHH/iIcf+Ihx/4iHH/iIcf+Ihx/0ivbIUJiIcf+Ihx/4iHH/RjVcrKqIcf+Ihx/4iHH/iIcf+IhHG1yeSohx/4iHH/iIcf+Ihx/zusgbVTfocf+Ihx/4iHH/gyhQG+ev6HH/iIcf+Ihx/4iHH/iIcf+Ihx/4iETxPMDshx/4iHH/iIcf+Ihx/4iHH/iIcf9OkNwm8nH/iIcf+Ihx/4iHH/iIcURCXMva/4iHH/iIcf+Ihx/4iHH/iIcf+IhClBzmvocf+Ihx/4iHH/QkMs+83/iIcf+Ihx/4iHFKrpxVFoiHH/iIcf+IhxSya8TZRx/4iHH/iIcf+IRihcvXr/iIcf+Ihx/4iHH/hH8GyQ+Yhx/4iHH/iIcf+ISLxshDmIcf+Ihx/4iHH/iISK9shQlx/4iHH/iIcf+IhxQuQ84bz/iIcf+Ihx/4iHH/iIcf+Ihx/4iHH/RWxMuTtx/4iHH/iIcf+Ihx/4RkJcq9qIcf+Ihx/4iHH/hFk0y2y4hx/4iHH/iIcf+Ihx/4iHH/iIcf+Er/jGAHhx/4iHH/iIcf+Ihx/4hGQlyr2ocf+Ihx/4iHH/iIcf+Ihx/4iHH/iIQqEc5e6Icf+Ihx/4iHFQvt9BiHH/iIcf+Ihx/4Tq3MJSNx/4iHH/iIcf+IhHDlyfGocf+Ihx/4iHH/iIcf9H1mySmYcf+Ihx/4iHH/iIcf+ETXPMKMhx/4iHH/iIcf+Ig/j6KycF3/iIcf+Ihx/4iHFCKSzdbYiHH/iIcf+Ihx/4iHH/iIcf+Ihx/4iHH/iIT4PcF8KHH/iIcf+Ihx/0JDLPvN/4iHH/iIcf+IhE8TzA7Icf+Ihx/4iHFF8Gyw+f+Ihx/4iHH/gwJtGw6S5x/4iHH/iIcf+Ihx/4iHH/iIcf+E9P3CsC/4iHH/iIcf+Ihx/4iHH/iIcf+IhGX0yqC4cf+Ihx/4iHH/iIcf+Ihx/4R/BskPmIcf+Ihx/4iHH/iIcf+Ihx/4iHH/hCUCz6/f+Ihx/4iHH/iIcf+EfWbJKZcf+Ihx/4iHH/iIcf+Ihx/4iHH/iIcf+EMPLO8N/4iHH/iIcf+Ihx/4iHH/iIcf+Ihx/4iEQPLM8NiHH/iIcf+Ihx/4Rw5cnxqIhx/4iHH/iIcf+Ihx/4iHH/iIcURCXMva/4iHH/iIcf+Ihx/4iHFEQlzL2v+Ihx/4iHH/iIcf+Ihx/0A17A2hiIcf+Ihx/4iEcbXJ5KiHH/iIcf+Ihx/4iHH/iIcf+Ihx/4iHH/iIcf+Ihx/4iHH/iIcf+IQpQc5r6Icf+Ihx/4iHH/hBoRwG7v+Ihx/4iHH/iIUeXfGocf+Ihx/4iHH/iIcf+Ihx/4iHH/iIcf+Ihx/0JDLPvN/4iHH/iIcf+Ihx/4iHH/iIcf+Ihx/4iHH/iIcf+Ihx/4iHH/iIcf+Ihx/4iHH/iIcf+Ihx/4R+NskcmHH/iIcf+Ihx/4hCehzoXnH/iIcf+Ihx/4iHH/iIcf+Ihx/4iHH/iIcf+Ihx/4iHFBQyzrzXH/iIcf+Ihx/4iHH/iIcf+IhxRQ5crxpx/4iHH/iIcf+Ihx/4hO1Mwis4hx/4iHH/iIcf+Ihx/4iHH/iIcf+IR+Nskclx/4iHH/iIcf+IR+Nskclx/4iHH/iIcf+IRZNMtsuHH/iIcf+Ihx/4hJa3x5SIhx/4iHH/iIcf+EiSfIbYhx/4iHH/iIcf88W5G0pG6HH/iIcf+Ihx/4Q0Ms282Ihx/4iHH/iIcV/I0Tf/iIcf+Ihx/4iEWGTMeb/4iHH/iIcf+Ihx/4iHFIQYx754iHH/iIcf+Ihx/06tzCUjhx/4iHH/iIcf+Ihx/4iHH/iIcf9GNVysqohx/4iHH/iIcf+IhxQ5NM1sv/iIcf+Ihx/4iHH/iIcf+Ihx/4iHH/iFG+0FH/iIcf+Ihx/4iHH/iIcf+Ihx/4iHFfyNE3/4iHH/iIcf+Ihx/4Qnoc6F6HH/iIcf+Ihx/4iHH/iIcf+Ihx/4iHH/iFG+0FH/iIcf+Ihx/4iHH/iIcf+Ihx/4iHH/iEW9PLQsiIcf+Ihx/4iHH/iIcf+Ihx/4RWxMyTv/iIcf+Ihx/4iHH/iEfjbJHJcf+Ihx/4iHH/iIcf+IhxRfBssPn/iIcf+Ihx/4iFK+3kGIhx/4iHH/iIcf9R2N8niIcf+Ihx/4iHH/iEfjbJHJcf+Ihx/4iHH/iIcf+Ihx/09p3BliiHH/iIcf+Ihx/4iHH/hR5d8aiIcf+Ihx/4iHFBUCzq/Ycf+Ihx/4iHH/hK4pxh1nH/iIcf+Ihx/4hCbRz5Lv+Ihx/4iHH/iIcf+Ihx/4iHH/iIcf+EfjbJHJhx/4iHH/iIcf+Ihx/4iHH/iIcf+ETkPMG8iHH/iIcf+Ihx/4iHH/iIcf+Ihx/4iENQLNr9iHH/iIcf+Ihx/4iHH/iIcf+Ihx/4iHH/iIcUbjbJHJiIcf+Ihx/4iHH/Qm0c6S6HH/iIcf+Ihx/4iHH/QaEc9e5x/4iHH/iIcf+IQxws7j3/iIcf+Ihx/4iHH/iIcf+Ihx/4hKDYxvJ4cf+Ihx/4iHH/QlAs6v1x/4iHH/iIcf+INmoxupXOiHH/iIcf+Ihx/0fJbJNpcf+Ihx/4iHH/g0CwK89P2Icf+Ihx/4iHH/iIMzQRvsvu/4iHH/iIcf+Ihx/4Sg2MbyeIcf+Ihx/4iHH/R+NskcmIcf+Ihx/4iHH/R+NskcmIcf+Ihx/4iHH/iIcf9OkNwm8nH/iIcf+Ihx/4iEWGTMeb/4iHH/iIcf+ISIV8l6j/iIcf+Ihx/4iHH/iIcf+Ihx/4hDKSzdbXH/iIcf+Ihx/4iHH/iIcf+Ihx/4iHH/iIcUIPLN8Nhx/4iHH/iIcf+INp0DumL8iIcf+Ihx/4iHFLQLxL9Ihx/4iHH/iIcUChHPXuhx/4iHH/iIcf+IhxRShcrXqIcf+Ihx/4iHH/iIcf+EMPLO8N/4iHH/iIcf+Ihx/4iHH/iIcf+EZCXKvaiHH/iIcf+Ihx/4SLxshDmIhx/4iHH/iIcf9DHCzePYcf+Ihx/4iHH/iIcf+Ihx/4iHFEhky3m4iHH/iIcf+IhxM+IhvB3eiIcf+Ihx/4iHH/hHyWyjaf+Ihx/4iHH/iIcUUoXK16iHH/iIcf+Ihx/4iHFFKFyteohx/4iHH/iIcf+Ihx/4iEKhHOXuiHH/iIcf+Ihx/4hGKFy9ev+Ihx/4iHH/iIUcvQRP+Ihx/4iHH/iIcUR5TLhriHH/iIcf+Ihx/4iHH/RZNMtsuIhx/4iHH/iIcf+Ihx/4hEyjzTXP+Ihx/4iHH/iIcf+IhH8GyQ+XH/iIcf+Ihx/4iHH/iIcf+Ihx/4iHH/iIcf+Ihx/0M2LNydiIcf+Ihx/4iHH/iIcULkPOG8/4iHH/iIcf+Ihx/4iHH/iIRkJcq9px/4iHH/iIcf+Ihx/4iHFFG1yuSocf+Ihx/4iHH/iEV5TMhr/4iHH/iIcf+IhH42yhyf+Ihx/4iHH/iIcf+Ihx/4RXlMuGtx/4iHH/iIcf+IhxRtZskpmIcf+Ihx/4iHH/iIcf+Ihx/4iHH/hDKSzdbYcf+Ihx/4iHH/hCehzoXocf+Ihx/4iHH/iIQnoc+F7/iIcf+Ihx/4iHH/iIRb08tCyIcf+Ihx/4iHH/iIcf+Ihx/0fJbJNpcf+Ihx/4iHH/iEZCXKvahx/4iHH/iIcf+Ihx/4hFvTy0LIiHH/iIcf+Ihx/0WTTLbLiIcf+Ihx/4iHFAlBz2vnH/iIcf+Ihx/4iHH/iFHl3xqIcf+Ihx/4iHH/hRvt9Bcf+Ihx/4iHH/iIcf+Ihx/4RPE8wOyIhx/4iHH/iIcf+Ihx/4iHH/iIcURCXMva/4iHH/iIcf+Ihx/4iEM2LNydcf+Ihx/4iHH/iIcf+Ihx/4iHH/hIvGyEOYiHH/iIcf+Ihx/4iHH/iIRaBMtfuHH/iIcf+Ihx/4iHH/iIcf+Ihx/4iEWGTMeb/4iHH/iIcf+Ihx/4iHH/iIRZNMtstx/4iHH/iIcf+Ihx/4hFhky3m3H/iIcf+Ihx/4iHH/iIcf+IRmxMqTuIhx/4iHH/iIcf+Ihx/4iHFEX0y6C3H/iIcf+Ihx/4iEjWbIKZiIcf+Ihx/4iHH/iIcf+Ihx/4R9Zskplx/4iHH/iIcf+Ihx/4iETXPNKM/4iHH/iIcf+Ihx/4iHH/iIcULxPNDscf+Ihx/4iHH/iIS7ucVEZx/4iHH/iIcf+IhRy9BE/4iHH/iIcf+Ihx/4iHH/iIRNc80oz/iIcf+Ihx/4iHH/iIcf+EfJbKNp/4iHH/iIcf+Ihx/4iHH/RjVcrKqIcf+Ihx/4iHH/iIcf+Ihx/0S9PMQscf+Ihx/4iHH/iIcf+Ihx/4iHH/hFoEy1+4iHH/iIcf+Ihx/4iHH/iIRl9MqguHH/iIcf+Ihx/4hByfwEYP+Ihx/4iHH/iIcf+IhGX0yqC4cf+Ihx/4iHH/iIcf+Ihx/4RWxMyTv/iIcf+Ihx/4iHFG42yRyYiHH/iIcf+Ihx/4OXJDt428hx/4iHH/iIcf+Ihx/4hMXaxKJXH/iIcf+Ihx/4iHFfyNE3/4iHH/iIcf+IR9Zsopn/iIcf+Ihx/4iHH/g0/QK8Av2HH/iIcf+Ihx/4hHDlyfGohx/4iHH/iIcf+Ig+O2SyxJuIhx/4iHH/iIcf+EV5TLhrcf+Ihx/4iHH/iIcT86lLDFa4cf+Ihx/4iHH/QDXsDaGIhx/4iHH/iIOiVxttqOhx/4iHH/iIcf+IQcn8BGD/iIcf+Ihx/4iHH/T2ncGWKIcf+Ihx/4iHH/iIcf+INmoxupXOiHH/iIcf+Ihx/0e8bKQ5/4iHH/iIcf+Ihx/4iHH/iIcf+EuunFUWhx/4iHH/iIcf+Ihx/4MrrhvkUeiIcf+Ihx/4iDKSAb5t/nH/iIcf+Ihx/4hR2N8nhx/4iHH/iIcf9AG+wPQYcf+Ihx/4iHH/iIcf9EoEzV+/+Ihx/4iHH/iIcf+Ihx/4iDIChr79eYcf+Ihx/4iHH/iISLxshDmHH/iIcf+Ihx/4iHEwkgGwff7/iIcf+Ihx/4iHH/QeP88cCIhx/4iHH/iIcf+FHL3zSHH/iIcf+Ihx/4MrrhvkUeiIcf+Ihx/4iHH/NjNBusy+hx/4iHH/iIcf+Ihx/4iHH/iIcf+Ihx/4iHH/iIQqEc5e6Icf+Ihx/4iHH/hIvGyEOYiHH/iIcf+Ihx/4iHH/iIcf+Ihx/4iHH/iIcf9BoRz17nH/iIcf+Ihx/4iHH/iIcf+Ihx/4iHH/hE1zzCjIcf+Ihx/4iHH/iIcf+Ihx/4iEZfTKoLhx/4iHH/iIcf+IhLyJxTdocf+Ihx/4iHH/iIcf8x78K/ED2HH/iIcf+Ihx/4iDNa4r6lHf+Ihx/4iHH/iIcUUbXK5Khx/4iHH/iIcf+Ihx/4RNc8woyHH/iIcf+Ihx/0fWbJKZhx/4iHH/iIcf81hDG7e86HH/iIcf+Ihx/4iHH/hHyWyjaf+Ihx/4iHH/iIQDXsDaFx/4iHH/iIcf+IhxNuFRuR6uiHH/iIcf+IhxRfBssPn/iIcf+Ihx/4iHH/iIcf+Ihx/0GhHPXucf+Ihx/4iHH/iETxPMDsiHH/iIcf+IUdjfJ4cf+Ihx/4iHH/iIcf+Ihx/4iHH/iIcf+Ihx/0JtHOkuhx/4iHH/iIcf+Ihx/4iHH/iIcf+Ihx/4iHH/iIcf+IhDNizcnXH/iIcf+Ihx/4iHH/iIcf+Ihx/0WGTLebiHH/iIcf+Ihx/4iHH/hGG1y+Sv+Ihx/4iHH/iIRxtcnkqIcf+Ihx/4iHH/iIcf+EY1XKyqhx/4iHH/iIcf+IhGX0yqC4cf+Ihx/4iHH/iIcf+Ihx/4iHH/hDHCzePXH/iIcf+Ihx/4iHH/iIcf+Ihx/4iHH/hFhky3m4cf+Ihx/4iHH/iIRZNMtstx/4iHH/iIcf+IhH8GyQ+XH/iIcf+Ihx/4iHH/iIRkJcq9px/4iHH/iIcf+Ihx/4iHH/RjVcrKqIcf+Ihx/4iHH/iIcf+IhHDlyfGocf+Ihx/4iHH/iIcf9PT9wbAnH/iIcf+Ihx/4iHH/iIcf+EcOXJ8aiIcf+Ihx/4iHH/iENQLNr9iIcf+Ihx/4iHH/iIcf+Ihx/4iDKSAb5t/nH/iIcf+Ihx/4iHH/iIcf+Ihx/4iHH/iEJ6HOhecf+Ihx/4iHH/iIcf+Ihx/4iHH/iIcf+ETKPMNccf+Ihx/4iHH/iIcf+Ihx/4iHH/iIcURsTLk7hx/4iHH/iIcf+Ihx/4UcvfNIcf+Ihx/4iHFBUCzq/Ycf+Ihx/4iHH/iIcf+Ihx/0V5TLhrhx/4iHH/iIcf+Ihx/4iHH/iETKPNNc/4iHH/iIcf+Ihx/4iHH/iIcf+IhEDyzPDYhx/4iHH/iIcV/i0B2HH/iIcf+Ihx/4QzYs3J2Icf+Ihx/4iHH/iIcf+Ihx/4iHH/iIcf+Ihx/4iHH/iEMcLO49/4iHH/iIcf+IhxRGxMuTuHH/iIcf+Ihx/4iHH/iIcf+IhxRF9Mugtx/4iHH/iIcf+Ihx/4iHH/hGNVysqocf+Ihx/4iHH/iIRmxMqTuIcf+Ihx/4iHH/iIcf+IT5DcFvKIhx/4iHH/iIcf+Ihx/4hH8GyQ+Ycf+Ihx/4iHH/iIcf+IRaBMtfuIcf+Ihx/4iHFJ/4xgB4iHH/iIcf+Ihx/0TXPMKMiHH/iIcf+Ihx/4iHH/iIcUFDLOvNcf+Ihx/4iHH/iEKUHOa+iHH/iIcf+Ihx/4iHH/RWxMuTtx/4iHH/iIcf+Ihx/4iHH/iIcf+EWgTLX7iIcf+Ihx/4iHH/iIcf+EYoXK16cf+Ihx/4iHH/iIcf+IhxS0C8S/SIcf+Ihx/4iHH/iIcf+Ihx/4hH8GyQ+Ycf+Ihx/4iHH/iIcf+Ihx/4iHH/Tq3MJSOHH/iIcf+Ihx/4iHH/iIcf+IRNc8woxx/4iHH/iIcf+IhFvTy0LIhx/4iHH/iIcUCHHAiO/4iHH/iIcf+IhGeUyoa4iHH/iIcf+Ihx/4iHH/iIcf+IhCoRzl7ohx/4iHH/iIcf+IUeXfGohx/4iHH/iIcf+Ihx/4iDbKp7o1WHH/iIcf+Ihx/4hGbEypO4iHH/iIcf+Ihx/4RjVcrKqHH/iIcf+Ihx/4hH8GyQ+Ycf+Ihx/4iHH/iISYV8d6iIhx/4iHH/iIcUa8bJQ5cf+Ihx/4iHH/hGNVysqocf+Ihx/4iHH/MCTCsOs9cf+Ihx/4iHH/iIP7ixsUdOiIcf+Ihx/4iEZfTKoLhx/4iHH/iIcf+Ig5zfW3MgqHH/iIcf+Ihx/4iHH/hGNVysqocf+Ihx/4iHH/iIcf+Ihx/0SgTNX7/4iHH/iIcf+Ihx/4iHH/iIcf+IRZNMtsuHH/iIcf+Ihx/4iHFFKFyteohx/4iHH/iIcf+IhHKFydeoiHH/iIcf+Ihx/4iHH/iEWgTLX7iHH/iIcf+Ihx/4iHH/iIRl9MqguHH/iIcf+Ihx/4iHH/iIcUXwbLD5/4iHH/iIcf+Ihx/4iETkPMG8cf+Ihx/4iHH/iIcf+Ihx/4iHH/iIcf+EWTTLbLiHH/iIcf+Ihx/4iHH/iIcUPKPMNciHH/iIcf+Ihx/4iHH/iIcf+Ihx/4QzYs3J2Icf+Ihx/4iHH/iIcf+Ihx/4iHH/iIcUOTTNbL/4iHH/iIcf+Ihx/4iHH/iIcUUoXK16iHH/iIcf+Ihx/4iHFEhky3m4iHH/iIcf+Ihx/4iHH/RWxMuTtx/4iHH/iIcf+Ihx/4iHH/iIcf+EV5TLhrcf+Ihx/4iHH/iIcf+IRihcvXr/iIcf+Ihx/4iHH/iIcUR5TLhriHH/iIcf+Ihx/4iEjWbIKZiIcf+Ihx/4iHH/iEV5TMhr/4iHH/iIcf+Ihx/4iHH/iEW9PLQsiIcf+Ihx/4iHH/iIcf+Ihx/4iHH/iIcf+Ihx/0JDLPvN/4iHH/iIcf+Ihx/4iHH/iIcf+IhE8TzA7Icf+Ihx/4iHH/iIcf+Ihx/4iHH/iIcUIcLN49iHH/iIcf+Ihx/4iHH/iIcf+Ihx/4iHH/RWxMuTtx/4iHH/iIcf+Ihx/4iHH/iIcf+Ihx/4iHFAhxwIjv+Ihx/4iHH/iIcf+Ihx/4iHH/RXlMuGuHH/iIcf+Ihx/4iHH/iIcf+Ihx/4iHH/iIcf+EHJ/PNgcf+Ihx/4iHH/iIcUn/jGAHiIcf+Ihx/4iHFG42yRyYiHH/iIcf+Ihx/0fJbJNpcf+Ihx/4iHH/iEi8bIQ5iHH/iIcf+Ihx/4Rhtcvkr/iIcf+Ihx/4iHH/iIMzQRvsvu/4iHH/iIcf+Ihx/0J6HOheiHH/iIcf+Ihx/4iHH/iIcf+IhR5d8ahx/4iHH/iIcf+Ihx/4iHH/iIcf+Ihx/4iHH/iIcf+IhxRTVcrKqIhx/4iHH/iIcV/i0B2HH/iIcf+Ihx/4iEKHHOeOcf+Ihx/4iHH/iIcf+Ihx/4iHH/iIcf+Ihx/4iFHl3xqHH/iIcf+Ihx/4iHH/iIcf+Ihx/4hGbEypO4iHH/iIcf+Ihx/4hH42yRyXH/iIcf+Ihx/4hHDlyfGohx/4iHH/iIcf+IhxQ9c8woyIhx/4iHH/iIcf+IRb08tCyIhx/4iHH/iIcf+Ihx/4iHH/iIcf+Ihx/4iEjWbIKZiIcf+Ihx/4iHH/SK9shQmIhx/4iHH/iIcf9FX0zKC/+Ihx/4iHH/iISUGMi+f/iIcf+Ihx/4iHE1M0G6zL6Icf+Ihx/4iHH/iD7SsbItTocf+Ihx/4iHH/iIONRRuCuuiHH/iIcf+Ihx/4iHH/iIRw5cnxqHH/iIcf+Ihx/4hGQlyr2ocf+Ihx/4iHH/iIcf+IhxQMn882CIcf+Ihx/4iHH/iEY1XKyqcf+Ihx/4iHH/iIcf+Ihx/4hClBzmvohx/4iHH/iIcUChHPXuhx/4iHH/iIcf+Ihx/4Qm0c6S5x/4iHH/iIcf+IUeXfGohx/4iHH/iIcf+Ihx/4iHH/hR2N8niHH/iIcf+Ihx/4iHH/iIcf+Ihx/4iHH/hN/rwwFHH/iIcf+Ihx/4PsOisjxdcf+Ihx/4iHH/iISMlsg2mIcf+Ihx/4iHH/iIcf+Ihx/4iHH/Ub7fQYcf+Ihx/4iHH/iIcf+Ihx/4iHH/iIcf+Ihx/4iDjhUbgeroiHH/iIcf+IhxRuNskcmIhx/4iHH/iIcf+Ihx/4iHH/iIcUzHzEOD/4iHH/iIcf+Ihx/zxMgrWzff+Ihx/4iHH/iIcTp1kbaKbv+Ihx/4iHH/iIcf+Ihx/4S8icU3aIhx/4iHH/iIcf804BK8H+2HH/iIcf+Ihx/4iHH/iIcf+Ihx/4ROQ8wbyIcf+Ihx/4iHH/Sv+MYAeIcf+Ihx/4iHH/hRy980hx/4iHH/iIcf+Ihx/4iHH/iIcf+EZfTKoLiIcf+Ihx/4iHH/iIcf+Ihx/4iHH/iIcf+Ihx/4iHH/iEKhHOXuiIcf+Ihx/4iHH/iIcf+Ihx/4iHH/iIcf+Ihx/4iHH/iIcf9CUCzq/XH/iIcf+Ihx/4iHH/iIcf+Ihx/4iHH/iIOkclt7ja/4iHH/iIcf+Ihx/4iHH/iIcUU1XKyqiIcf+Ihx/4iHH/RZNMtsuIhx/4iHH/iISMlsg2mIcf+Ihx/4iHFHhXyHqIhx/4iHH/iIcUCHHAiO/4iHH/iIcf+IhxQXoc6F6Ihx/4iHH/iINdUhuyreiIcf+Ihx/4iHFIGox+V3H/iIcf+Ihx/4iHH/NLshvUTe/4iHH/iIcf+IhHG1yeSohx/4iHH/iIcf85MGK4z53/iIcf+Ihx/4iDKFAb96/v+Ihx/4iHH/iIcf+ENDLNvNiIcf+Ihx/4iHH/iIcTkLcbb0joiHH/iIcf+Ihx/4iHFLM7xMxIcf+Ihx/4iHH/iINyZBudm+iHH/iIcf+Ihx/4iHH/hGQlyr2ohx/4iHH/iIcf+Ihx/4iD5sJ7KT2IiHH/iIcf+Ihx/4iHH/iIcf+Ihx/4Q0Ms282Ihx/4iHH/iIcf9Q8tAdcf+Ihx/4iHH/hEvTzULP+Ihx/4iHH/iIcf9GDly/Gv+Ihx/4iHH/iIcf9GKFyteocf+Ihx/4iHH/iIcUXwbLD5/4iHH/iIcf+IhFvTy0LIhx/4iHH/iIcf+Ihx/4iEjWbIKZiIcf+Ihx/4iHH/iIcf+Ihx/4iHFHeHyIeIcf+Ihx/4iHH/iEBC7AzRiHH/iIcf+Ihx/4iHH/iEZsTKk7iIcf+Ihx/4iHH/iIcf+IhxRGxMuTuHH/iIcf+Ihx/4iHH/iIcf+IhxQ9c8woyIhx/4iHH/iIcf+IhDUCza/Yhx/4iHH/iIcf+FHL3zSHH/iIcf+Ihx/4iHH/iIcf+Ihx/4iHH/iIcf+Ihx/1G+30GHH/iIcf+Ihx/4iHH/iIcf+Ihx/4iHH/iENDLNvNiHH/iIcf+Ihx/4iHH/iIRkJcq9px/4iHH/iIcf+IhOusw0U/+Ihx/4iHH/iEcbXJ5KiIcf+Ihx/4iHH/iIcf+IhxQ9c8woyIhx/4iHH/iIcf+Ihx/4iHH/iIcUUOXK8acf+Ihx/4iHH/hK/4xgB4cf+Ihx/4iHH/iIOVxhuKOe/4iHH/iIcf+IhxR2t8iUhx/4iHH/iIcf+IRxtcnkqIhx/4iHH/iIcf8ykgG+bf6Ihx/4iHH/iIcf+IOK1RuFKucf+Ihx/4iHH/iISNZsgpmIhx/4iHH/iIcf9HyWyTaXH/iIcf+Ihx/4hHDlyfGohx/4iHH/iIcf+Ihx/4iHH/iIcf+Ihx/4hDHCzuPf+Ihx/4iHH/iIcUbjbJHJiIcf+Ihx/4iHH/iDmBUrd+rYhx/4iHH/iIcUFtHOkuiHH/iIcf+Ihx/4iHH/iIcf+Ihx/4iHH/hOuswkU4cf+Ihx/4iHH/iIcT5wo7GPXIcf+Ihx/4iHH/iISXh8eHiIcf+Ihx/4iHH/hEyjzDXHH/iIcf+Ihx/4iHE+dMGxiz6Ihx/4iHH/iIOgtxt/SO/4iHH/iIcf+IhxQ5NM1sv/iIcf+Ihx/4iHH/iIRYZMx5v/iIcf+Ihx/4iHH/SHh8iHhx/4iHH/iIcf+IhxRfBssPn/iIcf+Ihx/4iHFG42yRyYiHH/iIcf+Ihx/0Y1XKyqiHH/iIcf+Ihx/4iHH/iIcf+ISv+MYAdx/4iHH/iIcf+EMcLN49cf+Ihx/4iHH/iITQy8TzT/iIcf+Ihx/4g4Hda44imHH/iIcf+Ihx/4QfD88PCIhx/4iHH/iIcf9HyWyTaXH/iIcf+Ihx/4iHFEX0y6C3H/iIcf+Ihx/4iHFGvGyUOXH/iIcf+Ihx/4iHH/iIcf8/nKKxY12Ihx/4iHH/iIcf+EHw/PDwiIcf+Ihx/4iHH/hHDlyfGoiHH/iIcf+Ihx/zrggbYffnH/iIcf+Ihx/4iEfjbKHJ/4iHH/iIcf+IhIr2yFCXH/iIcf+Ihx/4iEKHHOeOcf+Ihx/4iHH/iIcf+Ihx/4iHH/iIcf+Ihx/4iHH/hChxznjohx/4iHH/iIcf+IhR2N8ncf+Ihx/4iHH/iEfWbKKZ/4iHH/iIcf+IhxR158mhj/iIcf+Ihx/4iHFEhky3m4iHH/iIcf+Ihx/4iHH/iETkPMG8hx/4iHH/iIcf+IUeXfGohx/4iHH/iIcf9CQyz7zf+Ihx/4iHH/iIcf+IhxRQ5crxpx/4iHH/iIcf+IhCr/zlAIcf+Ihx/4iHH/TCa8XZT/iIcf+Ihx/4iElefHoYcf+Ihx/4iHH/iIcf+IhFvTy0LIhx/4iHH/iIcf9H1mySmYcf+Ihx/4iHH/iIcf+Ihx/4iHH/iIcf+EYbXL5K/4iHH/iIcf+IhJXnx6GHH/iIcf+Ihx/4iENDLNvNhx/4iHH/iIcf+Ihx/4iHH/iIcf+E0MvD80hx/4iHH/iIcf+ISWt8eUiIcf+Ihx/4iHH/RihcrXqHH/iIcf+Ihx/4iHH/iIcf+Ihx/4iEWGTMeb/4iHH/iIcf+Ihx/4iHH/iEMpLN1tcf+Ihx/4iHH/iIcf+Ihx/4iHH/iIcf+Ihx/4hCehzoXnH/iIcf+Ihx/4iHH/iIcf+Ihx/4iHH/iIcUO9PMQshx/4iHH/iIcf+Ihx/4iHFGyWyTaYcf+Ihx/4iHH/iFHL3zRx/4iHH/iIcf+IhxQVAs6v2HH/iIcf+Ihx/4iEvInFN2hx/4iHH/iIcf9CehzoXohx/4iHH/iIcf+IRA8szw2Ihx/4iHH/iIcf+EcOXJ8aiIcf+Ihx/4iHH/iIcf+IhxREJcy9r/iIcf+Ihx/4iHH/MpIBvm3+iIcf+Ihx/4iHEw0MO/Lzxx/4iHH/iIcf+IhxRslsk2mHH/iIcf+Ihx/4iHH/iIcf+IhE8TzA7Icf+Ihx/4iHH/iIcf+Ihx/4Sg2MbyeIcf+Ihx/4iHH/Qm0c6S6HH/iIcf+Ihx/4iENtHNkuiIcf+Ihx/4iEJ6HPhe/4iHH/iIcf+Ihx/0SgTNX7/4iHH/iIcf+Ihx/4iHH/iIcf+Ihx/4iHFC8TzQ7HH/iIcf+Ihx/4iHH/iIcf+Ihx/4iHFCHCzePYhx/4iHH/iIcf+Ihx/4iHH/iIcf+Ihx/4RNc8woyHH/iIcf+Ihx/4hIvGyEOYhx/4iHH/iIcf+Ihx/4Rhtcvkr/iIcf+Ihx/4iHH/hFeUy4a3H/iIcf+Ihx/4iHH/iIcf+Ihx/4RaBMtfuIhx/4iHH/iIcf+Ihx/0fjbJHJiHH/iIcf+Ihx/4iHH/TzLsLNH/iIcf+Ihx/4iHH/iIcf+EWgTLX7iIcf+Ihx/4iHH/iIcf+IhE8TzA7Icf+Ihx/4iHH/iIcf+Ihx/4iHH/iIcf+Ihx/4iHH/iIcf+Ihx/4iHH/iIcVC+30GIcf+Ihx/4iHH/iIcf+FHY3yeIcf+Ihx/4iHH/iIcf+Ihx/4iHH/iIUeXfGocf+Ihx/4iHH/iIRw5cnxqHH/iIcf+Ihx/4hR5d8aiHH/iIcf+Ihx/4iHH/iEKUHOa+iHH/iIcf+Ihx/0fWbJKZhx/4iHH/iIcf+Ihx/4iEmFfHeoiIcf+Ihx/4iHH/hLu5xURohx/4iHH/iIcf+E0ZvD5kiHH/iIcf+Ihx/4iHH/iIcf+IhxSA2Mjyf/iIcf+Ihx/4hANewNoYcf+Ihx/4iHH/iIcf+IT2ncGWJx/4iHH/iIcf+Ei8bIQ5iIcf+Ihx/4iHExhQG+ev6Ihx/4iHH/iIcf+Ihx/4RNc8woyHH/iIcf+Ihx/4iHH/iIcf+Ihx/4RPE8wOyIhx/4iHH/iIUfLfDYhx/4iHH/iIcf+Ig1uyG7RN6HH/iIcf+Ihx/4hH8GyQ+Ycf+Ihx/4iHH/iE7UzCKziHH/iIcf+Ihx/0t3rGiF/4iHH/iIcf+IMDHCsd49/4iHH/iIcf+IRkJcq9qHH/iIcf+Ihx/03+vDAUhx/4iHH/iIcf+Ihx/4iHH/iIcf+EfjbJHJhx/4iHH/iIcf+Ihx/4iHH/PGRztJuMcf+Ihx/4iHH/iIcf+ISJJ8hthx/4iHH/iIcf+IhAbNwKMoiHH/iIcf+IhxMPzCvwM9iIcf+Ihx/4iHH/g1D5e78GiHH/iIcf+Ihx/4OINhuXye/4iHH/iIcf+Ihx/4T3bcGJKIcf+Ihx/4iHH/iIcV/i0B2HH/iIcf+Ihx/4iEJ6HPhe/4iHH/iIcf+Ihx/4g5dFK3i62HH/iIcf+Ihx/4iHH/hGNVysqocf+Ihx/4iHH/iIcf+Ihx/4iEZ5TKhriIcf+Ihx/4iHH/iIcf+IUb7QUf+Ihx/4iHH/iIcUUbXK5Khx/4iHH/iIcf+IRjVcrKpx/4iHH/iIcf+IhDQyzbzYcf+Ihx/4iHH/iIRjVcvKr/iIcf+Ihx/4iHH/iIcf+IS7ucVEaHH/iIcf+Ihx/4iHFHknyG2IiHH/iIcf+Ihx/4iHH/iIcf+IS9WcUqaIhx/4iHH/iIcf+ETxPMDsiIcf+Ihx/4iHH/iIcf+Ihx/4iHH/iIcUF6HOheiIcf+Ihx/4iHH/iIcf+Ihx/0TXPMKMiHH/iIcf+Ihx/4iHH/iIcf+Ihx/4iHH/iIcf+IQm0c+S7/iIcf+Ihx/4iHH/iIcf+IRXlMyGv/iIcf+Ihx/4iHH/iIcf+Ihx/4iHH/iIcf+IhxQhws3j2Icf+Ihx/4iHH/iIcf+IhxTiXsLaH/iIcf+Ihx/4iHFEeUy4a4hx/4iHH/iIcf+Ihx/4iHH/RWxMuTtx/4iHH/iIcf+IhxQNb88pCIhx/4iHH/iIcUhBjHvniIcf+Ihx/4iEcOXJ8ahx/4iHH/iIcf+Ihx/0kajI5X/4iHH/iIcf+Ihx/4PICCtH99iHH/iIcf+Ihx/4iFHl3xqHH/iIcf+Ihx/4iHH/iIcf+Ihx/4S7ucVEaIcf+Ihx/4iHH/hGG1y+Sv+Ihx/4iHH/iIcf+Ihx/4iHH/iIcf+EVsTMk7/4iHH/iIcf+Ihx/4RkJcq9qIcf+Ihx/4iHH/iIcf+Ihx/4iHFD1zzCjIiHH/iIcf+Ihx/4iETXPNKM/4iHH/iIcf+Ihx/4iHH/iIcf+Ihx/4iETXPNKM/4iHH/iIcf+Ihx/4iEZsTKk7iHH/iIcf+Ihx/4SIV8h6hx/4iHH/iIcf+Ihx/0SgTNX7/4iHH/iIcf+Ihx/4iHFFNVysqoiHH/iIcf+IhxOE1St7Kthx/4iHH/iIcf+Ihx/0iFfIeohx/4iHH/iIcf+Ihx/4iHH/iIcf+Ihx/4iHFAoRz17ocf+Ihx/4iHH/iIcf+Ihx/4iHH/iIcf+Ihx/4iHFDvTzELIcf+Ihx/4iHH/iIcf+Ihx/4iEZfTKoLhx/4iHH/iIcf+IhxRuNskcmIhx/4iHH/iIcf+Ihx/4RL081Cz/iIcf+Ihx/4iHH/iIcULkPOG8/4iHH/iIcf+Ihx/4iHH/iIcf+Ihx/4iEEO7P8RiHH/iIcf+Ihx/4iHH/RkJcq9qIhx/4iHH/iIcf+EcOXJ8aiIcf+Ihx/4iHH/iIcf+Ihx/4iEKHHOeOcf+Ihx/4iHH/iIcf+Ihx/4iHH/iIcf+EWTTLbLiHH/iIcf+Ihx/4iHH/iEfWbKKZ/4iHH/iIcf+Ihx/4iHFDvTzELIcf+Ihx/4iHH/iIcf+IhxRTVcrKqIhx/4iHH/iIcUXwbLD5/4iHH/iIcf+Ihx/4iEBs3AoyiIcf+Ihx/4iHH/iIcf+IOXZht4meiHH/iIcf+Ihx/4iHH/iIcf9EoEzV+/+Ihx/4iHH/iISv+McAf/iIcf+Ihx/4iEQPLM8NiHH/iIcf+Ihx/4iHH/iIcf+Ihx/4iHH/iIcUCHHAiO/4iHH/iIcf+Ihx/4iHH/iIcf+Ihx/0TKPMNchx/4iHH/iIcf+Ihx/4iHH/iIcf+ES9PNQs/4iHH/iIcf+Ihx/4iHH/hCUCz6/f+Ihx/4iHH/iIcf9Ry980iHH/iIcf+Ihx/4iEZCXKvacf+Ihx/4iHH/iIcf+Ihx/4hFoEy1+4hx/4iHH/iIcf+Ihx/4iHH/iEV5TMhr/4iHH/iIcf+Ihx/0J6HOheiHH/iIcf+Ihx/4iHH/iIcf+Ihx/4iHH/iIcf+Ihx/4hH42yRyXH/iIcf+Ihx/4RXlMuGtx/4iHH/iIcf+Ihx/4hH1myimf+Ihx/4iHH/iIcf+Ihx/0WGTLebiHH/iIcf+Ihx/4iHFOJewtof+Ihx/4iHH/iIcf+Ihx/4iHH/RV9Mygv/iIcf+Ihx/4iHH/iIcf+IhxQ5NM1sv/iIcf+Ihx/4iHH/iIcf+Ihx/0TkPMG8iIcf+Ihx/4iHH/iIcf+Ihx/4iHH/iIcf+IQ1As2v2Ihx/4iHH/iIcf+Ihx/4iHH/iIcf+IRMo801z/iIcf+Ihx/4iHH/iIcf+IRNc8woxx/4iHH/iIcf+Ihx/4iHH/iIcf+Ihx/4iHH/iIcf+Ihx/4hClBzmvohx/4iHH/iIcf+Ihx/4iHH/iFHy3w2Ihx/4iHH/iIcf+Ihx/4iHH/iIcf+Ihx/4iHH/hFoEy1+4iHH/iIcf+Ihx/4iHH/iIcf+Ihx/0S9PMQscf+Ihx/4iHH/iIcf+Ihx/4iHH/iEQPLM8NiIcf+Ihx/4iHH/iIRjVcvKr/iIcf+Ihx/4iHFCDyzfDYcf+Ihx/4iHH/iIcf+Ihx/4iHH/iIcf+IhxNIQxu3vOiHH/iIcf+Ihx/4QlAs+v3/iIcf+Ihx/4iEM2LNydcf+Ihx/4iHH/iIcf9GDly/Gv+Ihx/4iHH/iIcf+Ihx/4T0/cKwL/iIcf+Ihx/4iHH/iElBjHvncf+Ihx/4iHH/iIcUa8bJQ5cf+Ihx/4iHH/iIP6eTsVhscf+Ihx/4iHH/iIcf+IhFvTy0LIhx/4iHH/iIcf+Ihx/4iHH/iIRxtcnkqIcf+Ihx/4iHH/iEZsTKk7iIcf+Ihx/4iHH/iEfwbJD5hx/4iHH/iIcf+Ihx/4iHH/iIcf+Ihx/4iHH/Qyks3W2Icf+Ihx/4iHH/iIcf+Ihx/4iHH/iIcf+EVsTMk7/4iHH/iIcf+Ig7+VO1BqyHH/iIcf+Ihx/4hGNVysqnH/iIcf+Ihx/4iHH/iIcf9H1mySmYcf+Ihx/4iHH/iEZCXKvahx/4iHH/iIcf+EfwbJD5iHH/iIcf+Ihx/4iHH/iIcf9GNVysqohx/4iHH/iIcf+IhHKFydeoiHH/iIcf+Ihx/4iHH/iIcf+Ihx/4iHH/iIcUF6HOheiIcf+Ihx/4iFHL0ET/iIcf+Ihx/4iHH/iE7hzCHjiIcf+Ihx/4iHH/iIcf+Ihx/4iHH/iIRjVcvKr/iIcf+Ihx/4iHH/iIOwVEtfq7hx/4iHH/iIcf+IhE8TzA7Icf+Ihx/4iHH/RV9Mygv/iIcf+Ihx/4iHH/SIV8h6iHH/iIcf+Ihx/4iEBC7AzRhx/4iHH/iIcf+IhIyWyDaYhx/4iHH/iIcf+Ihx/0TKPMNchx/4iHH/iIcf+Ihx/4iHH/iIcf+EGhHAbu/4iHH/iIcf+Ihx/4Ub7fQXH/iIcf+Ihx/4iHH/iIT63MFSOIhx/4iHH/iIcf+Ihx/0YoXK16hx/4iHH/iIcf+Ihx/0YbXK5Kcf+Ihx/4iHH/iIcf+IhxRShcrXqIcf+Ihx/4iHH/iIcf+IRb08tCyIhx/4iHH/iIcf+Ihx/0WTTLbLiIcf+Ihx/4iHH/iIcf+IhHG1yeSohx/4iHH/iIcf+IhxQ6BMxftx/4iHH/iIcf+Ihx/4iHH/iIcf9DKSzdbYhx/4iHH/iIcf+Ihx/4iHH/iIcf+Ihx/4iHH/UPLQHXH/iIcf+Ihx/4hR2N8nhx/4iHH/iIcf+Ihx/4iHFQvt9BiHH/iIcf+Ihx/4iHH/iIcf+Ihx/4iHH/iIcf+Ihx/4iHH/iIcf+Ihx/4iHH/iIcf+Ihx/4iHH/iIcf+Ihx/4iHH/hR2N8niHH/iIcf+Ihx/4iHH/iIcf+Ihx/4iHH/iIcf+Ihx/4iHFQvt9BiHH/iIcf+Ihx/4iHH/iIcf+Ihx/4iHH/iIcf+Ihx/4iHH/iIcf+Ihx/4iHH/iIcf+Ihx/4iHH/iIcf+IhxQXoc6F6Ihx/4iHH/iIcf+Ihx/4iHH/hGQlyr2ohx/4iHH/iIcf+IhxRTVcrKqIhx/4iHH/iIcf+IhxRShcrXqIcf+Ihx/4iHH/iIRyhcnXqIhx/4iHH/iIcf+Ihx/4iHH/iIcf9Ox8wjg4iHH/iIcf+Ihx/4hGQlyr2ocf+Ihx/4iHH/iIcf+IRw5cnxqIcf+Ihx/4iHH/iIcf+IhGNVy8qv+Ihx/4iHH/iIcTtZgrSmfYcf+Ihx/4iHH/iIcTeQYbhvnohx/4iHH/iIcUbWbJKZiHH/iIcf+Ihx/z62orJJXXH/iIcf+Ihx/4iHH/RWxMuTtx/4iHH/iIcf+Ihx/4iHH/RWxMuTtx/4iHH/iIcf+IhIvGyEOYcf+Ihx/4iHH/iIcf+Ihx/4iHH/iEcbXJ5KiIcf+Ihx/4iHH/hCbRzpLnH/iIcf+Ihx/4iHH/iIcf9GQlyr2oiHH/iIcf+Ihx/4iHH/iIRjVcvKr/iIcf+Ihx/4iHH/iIcf+Ihx/4iHH/iDW7IbtE3ohx/4iHH/iIcf9Q8tAdcf+Ihx/4iHH/iITtTMIrOHH/iIcf+Ihx/4Sv+MYAeHH/iIcf+Ihx/4P4HBsX4+iHH/iIcf+Ihx/4iHFFG1yuSocf+Ihx/4iHH/iIcUp3rFiFcf+Ihx/4iHH/iIQocc545x/4iHH/iIcf+Ihx/4iHH/iIcf+Ihx/4iHH/RZNMtsuIhx/4iHH/iIcf+Ihx/0WGTLebiHH/iIcf+Ihx/4Rhtcvkr/iIcf+Ihx/4iHH/iIcf9GQlyr2oiHH/iIcf+IhxOp+BtWB+hx/4iHH/iIcf+IhxRtZskpmIcf+Ihx/4iHH/hClBzmvoiHH/iIcf+Ihx/0TkPMG8iIcf+Ihx/4iHH/ToPcN8L/iIcf+Ihx/4iHH/iIcf+Ihx/4iHH/iIcf+IhxQvE80Oxx/4iHH/iIcf+Ihx/4iHFP0/wSwP+Ihx/4iHH/iIcf+Ihx/4iHH/hMd6xIhYiHH/iIcf+Ihx/4RjVcrKqHH/iIcf+Ihx/4iHH/iIcf+IhxPbixskdOiHH/iIcf+Ihx/4hIyWyDaYiHH/iIcf+Ihx/0e8bKQ5/4iHH/iIcf+IhxMUERv77u/4iHH/iIcf+ITF2sSiVx/4iHH/iIcf+IQqEc5e6Ihx/4iHH/iIcf+Ihx/4iHH/iIcf+IRXlMyGv/iIcf+Ihx/4iHH/iIcf+Ihx/4iHH/RWxMuTtx/4iHH/iIcf+Ihx/0YbXK5Kcf+Ihx/4iHH/iIcf+Ihx/4NAsCvPT9iHH/iIcf+IhxMYUBvnr+iIcf+Ihx/4iHE90KKyL12Ihx/4iHH/iIcf+EKv/OUAiIcf+Ihx/4iHFFG1yuSocf+Ihx/4iHH/iD76krIFbYhx/4iHH/iIcf+EfwbJD5iHH/iIcf+Ihx/0fJbJNpcf+Ihx/4iHH/iIcf+IhGeUyoa4iHH/iIcf+Ihx/4iHH/iIcf+IRaBMtfuIcf+Ihx/4iHH/iIcf+Ihx/4iHFEbEy5O4cf+Ihx/4iHH/iIR/BskPlx/4iHH/iIcf+IQpQc5r6Icf+Ihx/4iHH/iENDLNvNiHH/iIcf+Ihx/4hGX0yqC4hx/4iHH/iIcf+ErinGHWcf+Ihx/4iHH/iIcf+EM2LNydiHH/iIcf+Ihx/0A17A2hiIcf+Ihx/4iHH/iIcf+DvEcrU7jYcf+Ihx/4iHH/iIcf+Ihx/4iHH/iIRaBMtfuHH/iIcf+Ihx/4hH8GyQ+Ycf+Ihx/4iHH/iEfjbJHJcf+Ihx/4iHH/iIcf+Ihx/0WTTLbLiIcf+Ihx/4iHFF8Gyw+f+Ihx/4iHH/iIQnoc+F7/iIcf+Ihx/4iExdrFol/4iHH/iIcf+Ihx/zKFAb56/ohx/4iHH/iIcf+Ihx/4iHH/R/BskPmIhx/4iHH/iIcf+IRmxMqTuIhx/4iHH/iIcf+IRjVcrKpx/4iHH/iIcf+Ihx/4iHFFNVysqoiHH/iIcf+Ihx/4iHH/iIcf+IQqEc5e6Ihx/4iHH/iIcf+Ihx/4iHH/iIcf+Ihx/4iHH/iIcf+Ihx/4iHH/iIcf+Ihx/4iHH/iIcf+Ihx/4iHH/RZNMtsuIhx/4iHH/iIcf+Ihx/4iHH/iIRPE8wOyHH/iIcf+Ihx/4iHH/iIcf+Ihx/4iEKHHOeOcf+Ihx/4iHH/iIcf+Ihx/4iHH/iIcf+Ihx/4QpQc5r6Ihx/4iHH/iIcV/I0Tf/iIcf+Ihx/4iHH/iIcf+IhxQuQ84bz/iIcf+Ihx/4iHH/iIcf+Ihx/4iHH/iETKPNNc/4iHH/iIcf+Ihx/4iHH/RMo8w1yHH/iIcf+Ihx/4iHH/iIcf+Ihx/4iHH/iIcf+IhFvTy0LIhx/4iHH/iIcf+IRZNMtsuHH/iIcf+Ihx/4iHE/IcKw3j2Icf+Ihx/4iHH/hClBzmvoiHH/iIcf+IhxSxm8XmT/iIcf+Ihx/4iHFCHCzePYhx/4iHH/iIcf+Ihx/4iHH/NXUivIrd/4iHH/iIcf+IhxPNKxtC1O/4iHH/iIcf+Ihx/4StWccqb/iIcf+Ihx/4hNJrw9lIhx/4iHH/iIcf+Ihx/4iHH/iIcf+EAo7A5xhx/4iHH/iIcf+IRjVcrKpx/4iHH/iIcf+Ihx/0wzvEzEcf+Ihx/4iHH/iIQocc545x/4iHH/iIcf+Ihx/0WGTLebiHH/iIcf+Ihx/4iHH/iIcf+IhClBzmvocf+Ihx/4iHH/iDNP8b2wDnH/iIcf+Ihx/4iHH/QBvsD0GHH/iIcf+Ihx/0Hj/PHAiIcf+Ihx/4iHH/QzYs3J2Ihx/4iHH/iIcUFtHOkuiHH/iIcf+Ihx/4R+NskcmHH/iIcf+Ihx/4iHH/iIcf+Ihx/4iHH/iFG+0FH/iIcf+Ihx/4iHH/iIcf+Ihx/4iHFNrcwlI4hx/4iHH/iIcTzvobMQXnH/iIcf+Ihx/4iHH/iIP4+isnBd/4iHH/iIcf+Ihx/4hDKSzdbXH/iIcf+Ihx/4iHH/iIcf+Ihx/4iHH/iITsfMI4Nx/4iHH/iIcf+IhxX+LQHYcf+Ihx/4iHH/iIcf+IhxTYPcJ8Jx/4iHH/iIcf+Ihx/4iHH/iIcf+EYoXK16cf+Ihx/4iHH/iIcf+Ihx/4iHFBQyzrzXH/iIcf+Ihx/4iHH/iIcf+Ihx/4iHH/iIRco8s1yIhx/4iHH/iIcf9K1ZxipnH/iIcf+Ihx/4iHH/Qw8s3w1x/4iHH/iIcf+IhFvTy0LIhx/4iHH/iIcf9H42yRyYhx/4iHH/iIcf+Ihx/4iHH/iIcf+IhO1Mwis4cf+Ihx/4iHH/hE5DzBvIhx/4iHH/iIcf+IhDQyzbzYcf+Ihx/4iHH/iINA0RvPLuhx/4iHH/iIcf+Ihx/4RZNMtsuIcf+Ihx/4iHH/iIcf+Ihx/4iHH/iIQ1As2v2Icf+Ihx/4iHH/iIcf+Ihx/4iHH/iIcf+IhxRIZMt5uIhx/4iHH/iIcf+IQqEc5e6Ihx/4iHH/iIcf9BoRz17nH/iIcf+Ihx/4iHH/iIcf+Ihx/4RaBMtfuIhx/4iHH/iIcf+Ihx/4RihcrXpx/4iHH/iIcf+Ihx/4iHH/iIcf+Ihx/4QaEcBu7/iIcf+Ihx/4iHFBbRzpLohx/4iHH/iIcf+Ihx/4iHH/iIcf+Ihx/4ShqMbleIhx/4iHH/iIcf+Ihx/4iHH/iIcf+IhxSf+MYAeIhx/4iHH/iIcf+Ihx/4iHH/iIcf+Ihx/4iHH/iIcf+Ihx/4iHH/iIcf9BoRz17nH/iIcf+Ihx/4iHH/iIcf+Ihx/4iHH/iIcf9CQyz7zf+Ihx/4iHH/iIQ20c2S6Ihx/4iHH/iIcf+Er/jGAHhx/4iHH/iIcf+IhxR5J8htiIhx/4iHH/iIcURCXMva/4iHH/iIcf+Ihx/4QzYs3J2Icf+Ihx/4iHH/RNc8woyIcf+Ihx/4iHH/RZNMtsuIhx/4iHH/iIcf9ADuwAIXH/iIcf+Ihx/4iEcbXJ5KiHH/iIcf+Ihx/0h4fIh4cf+Ihx/4iHH/iIcULxPNDscf+Ihx/4iHH/iISv+McAf/iIcf+Ihx/4iHFFKFyteohx/4iHH/iIcf+IhGNVy8qv+Ihx/4iHH/iISNZsgpmIhx/4iHH/iIcf+IhB8Pzw8Icf+Ihx/4iHH/hN4cxB4/+Ihx/4iHH/iIcf+Ihx/4iHH/iIcf+ETkPMG8iHH/iIcf+Ihx/1HL3zSIcf+Ihx/4iHH/iIcf+IhxQIccCI7/iIcf+Ihx/4iHH/iIQpQc5r6HH/iIcf+Ihx/4iHH/Q/E84Oz/iIcf+Ihx/4iHH/iIcf+EfwbJD5iHH/iIcf+Ihx/0TKPMNchx/4iHH/iIcf+IRkJcq9qHH/iIcf+Ihx/4iHH/iEfwbJD5hx/4iHH/iIcf+IhGNVy8qv+Ihx/4iHH/iIcUUoXK16iHH/iIcf+Ihx/4iHH/QZQcB77/iIcf+Ihx/4iHH/iIcf+IRMo801z/iIcf+Ihx/4iHH/Qdb88pCIcf+Ihx/4iHH/hGX0yqC4iHH/iIcf+Ihx/4iHFEbEy5O4cf+Ihx/4iHH/iIcf+Ihx/4iHH/RNc8woyIcf+Ihx/4iHH/iIcf+Ihx/4iEjWbIKZiIcf+Ihx/4iHH/hIr2yFCYhx/4iHH/iIcf+Ihx/4iHFBQyzrzXH/iIcf+Ihx/4iHH/iIcf+Ihx/4iHFGvGyUOXH/iIcf+Ihx/4iHFFNVysqoiHH/iIcf+Ihx/4iHH/hIeHyYeP+Ihx/4iHH/iIcf+Ihx/4Qw8s7w3/iIcf+Ihx/4iHEyGhG95e6HH/iIcf+Ihx/4iHH/UPLQHXH/iIcf+Ihx/4hE8TzA7Ihx/4iHH/iIcf+Ihx/0VsTLk7cf+Ihx/4iHH/iIcf+Ihx/4iHH/iIcf+IhxQiks3W2Ihx/4iHH/iIcf+IhK/4xwB/+Ihx/4iHH/iIcf+IQocc546HH/iIcf+Ihx/4iHH/iIcf9Fk0y2y4iHH/iIcf+Ihx/4iHH/iIcf+Ihx/4iHH/iEMpLN1tcf+Ihx/4iHH/iIcf+Ihx/4iHH/iIcf+IhxR4V8h6iIcf+Ihx/4iHH/hN/rwwFHH/iIcf+Ihx/4iHFf1dAqcf+Ihx/4iHH/iIQyks7W3/iIcf+Ihx/4iHH/hE5DzBvIhx/4iHH/iIcf+Ihx/4iHH/iIcf+Eu7nFRGiHH/iIcf+Ihx/4iHH/iIcf+IRb08tCyIhx/4iHH/iIcf+Ihx/4RXlMuGtx/4iHH/iIcf+Ihx/zusgbVTfocf+Ihx/4iHH/iIcf+EYoXK16cf+Ihx/4iHH/iIcf+Ihx/4iHH/iIcf+Ihx/4iHH/iIcf+Ihx/4iHH/iIcf+Ihx/4iHH/iIcf+Ihx/4iEKUHOa+hx/4iHH/iIcf+Ihx/4iHH/iIcf+Ihx/4QzYs3J2Icf+Ihx/4iHH/iIcf+Ihx/4iHH/iIcf+Ihx/4iEcOXJ8ahx/4iHH/iIcf+Ihx/0PxPODs/4iHH/iIcf+Ihx/4iHH/iIcf+Ihx/4hRvtBR/4iHH/iIcf+Ihx/1Dl0Sr/iIcf+Ihx/4iHH/RihcrXqHH/iIcf+Ihx/4iHH/iExqrElVhx/4iHH/iIcf+Ihx/4iHH/iIcf+Ihx/4iHH/iIRA8szw2Icf+Ihx/4iHH/iIcf+Ihx/4iHH/iIRw5cnxqHH/iIcf+Ihx/4RWxMyTv/iIcf+Ihx/4iHH/iIcf+IhxQTYs/J3/iIcf+Ihx/4iHH/iIcf+Ihx/4iHH/iIcf+IRl9MqguIcf+Ihx/4iHH/iIcUFDLOvNcf+Ihx/4iHH/iIcf+Ihx/4iHH/iIcf+Ihx/4iHH/hHDlyfGoiHH/iIcf+IhHDlyfGocf+Ihx/4iHH/hH42yRyYcf+Ihx/4iHH/iEMpLN1tcf+Ihx/4iHH/iIcUF6HOheiIcf+Ihx/4iHH/hBoRwG7v+Ihx/4iHH/iIcf+Ihx/4iHH/iIcf9DNizcnYiHH/iIcf+Ihx/4iHH/iIcf+Ihx/4iHH/iIcf+IQ0Ms282Icf+Ihx/4iHH/iIcf+IhGNVy8qv+Ihx/4iHH/iIcf+EYoXK16cf+Ihx/4iHH/iIcf+EZfTKoLiIcf+Ihx/4iHH/iIcf+Ihx/4iHH/iIcf+EJtHOkucf+Ihx/4iHH/iIcf+Ihx/4iHH/iIcf+Ihx/4Qw8s7w3/iIcf+Ihx/4iHH/iIcf9E1zzCjIhx/4iHH/iIcf+Ihx/4iHH/iIcf+Ihx/4iHH/iIcf9CQyz7zf+Ihx/4iHH/iIcU8L7A9BiHH/iIcf+Ihx/4iHH/iIcf+Ihx/4iEKUHOa+hx/4iHH/iIcf+IRihcvXr/iIcf+Ihx/4iHH/iEY1XKyqcf+Ihx/4iHH/iIcf+IQQ7s/xGIhx/4iHH/iIcf+IhLrpxlFv+Ihx/4iHH/iIcf+E9p3Blihx/4iHH/iIcf+IhOx8wjg3H/iIcf+Ihx/4iHH/iEKv/OUAiHH/iIcf+Ihx/4iHFPGOwOcYiHH/iIcf+Ihx/4iHH/iEZCXKvahx/4iHH/iIcf+Ihx/4iHH/Rhtcrkpx/4iHH/iIcf+Ihx/4iHH/NkBBur++iHH/iIcf+Ihx/4iElBjIvn/4iHH/iIcf+Ihx/4iHH/iEyErEe1iIcf+Ihx/4iHE2/kG5Ab6Ihx/4iHH/iIRjVcvKr/iIcf+Ihx/4iHE2xUK6Or3/iIcf+Ihx/4iHH/iEcbXJ5KiIcf+Ihx/4iHH/iIcf9Fhky3m4hx/4iHH/iIcf+Ihx/4SK9shQmIcf+Ihx/4iHE1JkG62b6HH/iIcf+Ihx/4iHH/iIcU8L7A9BiHH/iIcf+Ihx/4hGKFy9ev+Ihx/4iHH/iIcf+IQfD88PCIcf+Ihx/4iHH/iIRkJcq9px/4iHH/iIcf+Ihx/4iHFEeUy4a4hx/4iHH/iIcf+Ig04iG9Hd7/iIcf+Ihx/4iHH/iDcKMrn1zXH/iIcf+Ihx/4iHFBNiz8nf+Ihx/4iHH/iIcUUbXK5Khx/4iHH/iIcf+ITEC8W/T/iIcf+Ihx/4iHH/iIcf+Ihx/4iHH/iIcf9OrcwlI4cf+Ihx/4iHH/iEWGTLebcf+Ihx/4iHH/iIcf+Ihx/4iHH/iIcf+IRl9MqguIcf+Ihx/4iHH/iIcf+Ihx/4iHH/hH42yRyYcf+Ihx/4iHH/iIcf+FG+30Fx/4iHH/iIcf+IR/BskPmHH/iIcf+Ihx/4iHH/iIcf+Ihx/4iHFNg9wnwnH/iIcf+Ihx/4iHH/Rg5cvxr/iIcf+Ihx/4iHH/iIcUOgTMX7cf+Ihx/4iHH/iIcf+Ihx/4iEl4fHh4iHH/iIcf+Ihx/4RXlMuGtx/4iHH/iIcf+Ihx/4iHH/iENQLNr9iIcf+Ihx/4iHH/hGNVysqocf+Ihx/4iHH/iIcf+IhxSeKcYdaIcf+Ihx/4iHH/iIQ0Ms282HH/iIcf+Ihx/4Rw5cnxqIhx/4iHH/iIcf+IhAKOwecf+Ihx/4iHH/iIcf+IhH42yhyf+Ihx/4iHH/iIcf+Ihx/4iHH/hFhky3m4cf+Ihx/4iHH/iIcf+Ihx/4iHH/iIRw5cnxqHH/iIcf+Ihx/4hIvGyEOYhx/4iHH/iIcf+IhxQMn882CIcf+Ihx/4iHH/iIcULkPOG8/4iHH/iIcf+IhxNJExu27OiIcf+Ihx/4iHH/iIR+Nsocn/iIcf+Ihx/4iHH/iIUfLfDYhx/4iHH/iIcf+IQQ7s/xGIhx/4iHH/iIcf+DXGErs57YiHH/iIcf+Ihx/4iHH/iEoNjG8nhx/4iHH/iIcf+IQpQc5r6Icf+Ihx/4iHH/iIcf+Ihx/4iHFEhky3m4iHH/iIcf+Ihx/4iHH/iEBC7AzRiHH/iIcf+Ihx/4iHH/iIcf+IRw5cnxqIcf+Ihx/4iHH/iIRA8szw2Icf+Ihx/4iHH/iIcf+Ihx/4iEZ5TKhriIcf+Ihx/4iHH/iIcf+Ihx/4iHH/iIcULxPNDscf+Ihx/4iHH/iIcf+Ihx/4QeP88cCIcf+Ihx/4iHH/iIcf+ETKPMNccf+Ihx/4iHH/iIcf9H1mySmYcf+Ihx/4iHH/iIcf+IhxMXbxvokOhx/4iHH/iIcf+Ihx/4iHH/hN/rwwFHH/iIcf+Ihx/4iDKSAb5t/nH/iIcf+Ihx/4iHH/hEyjzDXHH/iIcf+Ihx/4iHH/iIcf+Ihx/4iHH/hDQyzbzYiHH/iIcf+Ihx/4STSMfLdx/4iHH/iIcf+Ihx/4iHH/N8dRujiu/4iHH/iIcf+Ihx/4iHH/iIcf+EYbXL5K/4iHH/iIcf+Ihx/0YoXK16hx/4iHH/iIcf+Ihx/4iHH/iEKHHOeOhx/4iHH/iIcf+Ihx/4iHH/iIcf+Ihx/4iHH/iIcUF6HOheiIcf+Ihx/4iHH/iIcf+Ihx/4iHH/iIcf+IhFhkzHm/+Ihx/4iHH/iIcf9GKFyteocf+Ihx/4iHH/iIRaBMtfuHH/iIcf+Ihx/4iHH/iIcf+Ihx/4iHH/iIOXZht4mehx/4iHH/iIcf+Ihx/0fJbJNpcf+Ihx/4iHH/iIcU/g/AHwcf+Ihx/4iHH/iIcU4y7BzRcf+Ihx/4iHH/iIcTGFAb56/oiHH/iIcf+Ihx/4SLxshDmIhx/4iHH/iIcf+Ihx/4RaBMtfuIhx/4iHH/iIcf+IhHKFydeoiHH/iIcf+Ihx/4iHH/iIcf+IhDbRzZLoiHH/iIcf+Ihx/4iHH/iIcf+Ihx/4iHH/gyhQG+ev6HH/iIcf+Ihx/4g6MnG2zY6Ihx/4iHH/iIcf+EMcLN49cf+Ihx/4iHH/iIcf8wJtGw6S6HH/iIcf+Ihx/0SgTNX7/4iHH/iIcf+Ihx/4TeHMQeP/iIcf+Ihx/4iEmFfHeoiIcf+Ihx/4iHH/iEBf3AsCiIcf+Ihx/4iHH/iIcf+Ihx/0TkPMG8iIcf+Ihx/4iHH/iIcf+IhxRTVcrKqIhx/4iHH/iIcf+IhxREJcy9r/iIcf+Ihx/4iHH/iIRaBMtfuHH/iIcf+Ihx/4iHH/iIcf+Ihx/4R/BskPmIcf+Ihx/4iHH/iIS66cZRb/iIcf+Ihx/4iHH/iDowYrbPnYhx/4iHH/iIcf+IgxDNG/8y6HH/iIcf+Ihx/4iEZsTKk7iHH/iIcf+Ihx/4iHH/iIQq/85QCHH/iIcf+Ihx/zYZQbvmvv+Ihx/4iHH/iIcf+Ihx/4iHH/iIcf+IhHDlyfGocf+Ihx/4iHH/iIcf+Ihx/4hHDlyfGohx/4iHH/iIcf+IhHKFydeoiHH/iIcf+Ihx/4Rl9MqguIhx/4iHH/iIcf+DMnEb3Y7nH/iIcf+Ihx/4iEcoXJ16iIcf+Ihx/4iHH/Sg2MbyeIhx/4iHH/iIcf+IOVxht6Oecf+Ihx/4iHH/iIcf+Ihx/4iHFC8TzQ7HH/iIcf+Ihx/4iHH/iIcf+Ihx/4iHFCDyzfDYcf+Ihx/4iHH/iIcUd4fIh4hx/4iHH/iIcf+Ihx/4ROQ8wbyIcf+Ihx/4iHH/iIcf+Ihx/4iEXKPLNciIcf+Ihx/4iHH/iIcf+IhKJ4xth4hx/4iHH/iIcf9H8GyQ+YiHH/iIcf+Ihx/4Qdb88pCHH/iIcf+Ihx/4MROkv+xbhx/4iHH/iIcf+Ihx/4iEHw/PDwhx/4iHH/iIcf+IhANewNoXH/iIcf+Ihx/4hR8t8NiIcf+Ihx/4iHH/QzYs3J2Ihx/4iHH/iIQnoc+F7/iIcf+Ihx/4iFHL0ET/iIcf+Ihx/4hRy980cf+Ihx/4iHH/iEY1XKyqcf+Ihx/4iHH/iIcf+IRxtcnkqIhx/4iHH/iIcf+IhxRq9spQn/iIcf+Ihx/4iHFFKFyteohx/4iHH/iIcf+IRjVcrKpx/4iHH/iIcf+Ihx/4iHFEX0y6C3H/iIcf+Ihx/4iHH/iIcURsTLk7hx/4iHH/iIcf+Ihx/4iHH/RihcrXqHH/iIcf+Ihx/4iHH/iIcf+ETkPMG8iHH/iIcf+Ihx/4iFHy3w2Icf+Ihx/4iHH/iIQyks7W3/iIcf+Ihx/4iHH/iIcf+Ihx/4iHFAoRz17ocf+Ihx/4iHH/iIcf+Ihx/4iHH/iIcf+IhxQ9c8woyIhx/4iHH/iIcf+Ihx/4iHH/iIRaBMtfuHH/iIcf+Ihx/4iHH/iIcf+IhxQ9c8woyIhx/4iHH/iIcf+Ihx/4iHH/iIcf+IhDQyzbzYcf+Ihx/4iHH/iIcf+Ihx/4iEZsTKk7iHH/iIcf+Ihx/4iHH/iIcf9Fk0y2y4iHH/iIcf+Ihx/4hHG1yeSoiHH/iIcf+Ihx/4iHH/iIOwlitfadiIcf+Ihx/4iHH/iIcf+Ihx/4iHH/iIcf+IUeXfGohx/4iHH/iIcf+Ihx/4iHH/iIcf+Ihx/4iHH/iIcf+ETXPMKMhx/4iHH/iIcf+Ihx/4iHH/iIcf+Ihx/4iHH/iIcf+Ihx/4iHH/iIcf+Ihx/4iHH/iIcf+Ihx/4iHH/iIcf+Ihx/4iHH/iIcf+IQocc546HH/iIcf+Ihx/4iHFAoRz17ocf+Ihx/4iHH/iIcf+Ihx/4iHH/iIcf+Ihx/4iHFP4PwB8HH/iIcf+Ihx/4iDNeAb2h/ocf+Ihx/4iHH/iIcf+DirQrhUvXH/iIcf+Ihx/4iHFf4tAdhx/4iHH/iIcf+EWgTLX7iIcf+Ihx/4iHH/iIcf+Ihx/4iHFM/rwwFIhx/4iHH/iIcf+Ihx/4iHH/iIcURfTLoLcf+Ihx/4iHH/iIRYZMx5v/iIcf+Ihx/4iHH/iIcf+Ihx/4iEZCXKvacf+Ihx/4iHH/iIcf+Ihx/4iEfwbJD5cf+Ihx/4iHH/iIcf+IhxQTYs/J3/iIcf+Ihx/4iHH/iIcf+IhxQ8o8w1yIcf+Ihx/4iHH/iIcf+Ihx/4iHH/iIcf+IhxQUMs681x/4iHH/iIcf+Ihx/4iHH/iIcf+Ihx/0M2LNydiIcf+Ihx/4iHH/iIcf+Ihx/4iHH/iISMlsg2mIcf+Ihx/4iHH/iIQeP88cBx/4iHH/iIcf+IhI1myCmYiHH/iIcf+Ihx/zinJLlY2/+Ihx/4iHH/iIcf+EHJ/PNgcf+Ihx/4iHH/iIcf+IRmxMqTuIhx/4iHH/iIcf+Ihx/4iHH/iIcf+Ihx/4iHH/Qw8s3w1x/4iHH/iIcf+IhxQ8o8w1yIcf+Ihx/4iHH/iIcUXwbLD5/4iHH/iIcf+Ihx/4iHH/iEV5TMhr/4iHH/iIcf+Ihx/4TQy8PzSHH/iIcf+Ihx/4iEHj/PHAcf+Ihx/4iHH/iIcf9EoEzV+/+Ihx/4iHH/iIcf+Ihx/4iHH/iIcf+Ihx/4RNc8woyHH/iIcf+Ihx/4iHH/QlAs6v1x/4iHH/iIcf+Ihx/zT9ArwC/Yhx/4iHH/iIcf9GKFyteocf+Ihx/4iHH/iIS8icU3aHH/iIcf+Ihx/4iHH/iEi8bIQ5iHH/iIcf+Ihx/0JtHOkuhx/4iHH/iIcf+EWgTLX7iIcf+Ihx/4iHH/iIcf+Ihx/4NBLUvO0rcf+Ihx/4iHH/iIcf+EJ6HOhehx/4iHH/iIcf+Ihx/4iHH/iIcf+Ihx/4iHFBNiz8nf+Ihx/4iHH/iIcUUbXK5Khx/4iHH/iIcf+Ihx/4iHFJ4pxh1ohx/4iHH/iIcf+IR9Zsopn/iIcf+Ihx/4iHH/iIcf+Ihx/4iHH/iIcf+EJ6HOhehx/4iHH/iIcf+Ihx/4iHH/iIcf+Ihx/4iHH/hRy980hx/4iHH/iIcf+Ihx/4iHH/iIcf+Ihx/4iHH/iIRaBMtfuHH/iIcf+Ihx/4iEcOXJ8ahx/4iHH/iIcf+Ihx/4RXlMuGtx/4iHH/iIcf+Ihx/4iHH/iErinHHW/4iHH/iIcf+IhxRF9Mugtx/4iHH/iIcf+IMycRvtju/4iHH/iIcf+Ihx/4iEHW/AOQ/4iHH/iIcf+Ihx/4Rl9MqguIhx/4iHH/iIcf+IgyhQG/ev7/iIcf+Ihx/4iHH/iIcf+Ihx/4iHH/iIcf+Ihx/0M2LNydiIcf+Ihx/4iHH/hH8GyQ+Yhx/4iHH/iIcf+EfwbJD5iHH/iIcf+Ihx/4hFeUzIa/+Ihx/4iHH/iIcf+Ihx/4iHH/RNc8woyIcf+Ihx/4iHH/iIcf+EiSfIbYhx/4iHH/iIcf+Ihx/4iEZ5TKhriIcf+Ihx/4iHH/iIcf+Ihx/4iHFC8TzQ7HH/iIcf+Ihx/4iHH/iIcf9AKOwOcYhx/4iHH/iIcf+Ihx/0VfTMoL/4iHH/iIcf+Ihx/4iHH/iIcf+IRb08tCyIhx/4iHH/iIcf+Ihx/4iHH/RXlMuGuHH/iIcf+Ihx/4iHH/iIcURsTLk7hx/4iHH/iIcf+ISLxshDmIcf+Ihx/4iHH/iIcf+IhGX0yqC4cf+Ihx/4iHH/iIQ1As2v2Icf+Ihx/4iHH/iIcf+Ihx/4iHH/iIcf+Ihx/4RL081Cz/iIcf+Ihx/4iHH/iIcf+Ihx/4g5XGG3o55x/4iHH/iIcf+Ihx/0A17A2hiIcf+Ihx/4iHH/iIcf9AKOwOcYhx/4iHH/iIcf+IRkJcq9qHH/iIcf+Ihx/4iHH/iIcf9FbEy5O3H/iIcf+Ihx/4iHH/iIcf+Ihx/4iHH/Qw8s3w1x/4iHH/iIcf+Ihx/4iHH/iIRl9MqguHH/iIcf+Ihx/4iHH/iIcf9FeUy4a4cf+Ihx/4iHH/iIcf+IRjVcrKpx/4iHH/iIcf+Ihx/4iHH/iEWTTLbLhx/4iHH/iIcf+Ihx/0Y1XKyqiHH/iIcf+Ihx/4iHH/iEEO7P8RiIcf+Ihx/4iHH/iIcf9GQlyr2oiHH/iIcf+Ihx/4iHH/iIcURsTLk7hx/4iHH/iIcf+Ihx/4iHFC5DzhvP+Ihx/4iHH/iIcf+Ihx/4iHH/hPXNwaMnH/iIcf+Ihx/4iHFCDyzfDYcf+Ihx/4iHH/hR5d8aiIcf+Ihx/4iHH/iFHy3w2Ihx/4iHH/iIcf+Ihx/4iHH/iIcf+Ihx/4iHH/iIcf+Ihx/4iHFBNiz8nf+Ihx/4iHH/iIcf9GQlyr2oiHH/iIcf+Ihx/4iHH/iIcf+Ihx/4iHH/iIcf+Ihx/4iHH/iIcf+Ihx/4iHH/iIcf+Ihx/4iHH/iIcf+IhDKSztbf+Ihx/4iHH/iIcf+Ihx/4iHH/iIQyks7W3/iIcf+Ihx/4iHH/iIcf+Ihx/4iHH/iIcUF6HOheiIcf+Ihx/4iHH/iIcf+Ihx/4iHH/iIcf+IRkJcq9qHH/iIcf+Ihx/4iHH/iIcf+Ihx/4iHH/Q/E84Oz/iIcf+Ihx/4iHH/iIcUOgTMX7cf+Ihx/4iHH/iIcf+Ihx/4iHH/iIcf+EMpLN1thx/4iHH/iIcf+Ihx/4iHH/iIcf+Drggbcffv+Ihx/4iHH/iIcf+ETXPMKMhx/4iHH/iIcf+IhLrpxlFv+Ihx/4iHH/iIRkJcq9px/4iHH/iIcf+IPT+Cs8B9hx/4iHH/iIcf+IR+Nskclx/4iHH/iIcf+IhO4cwh44hx/4iHH/iIcf+EuunFUWhx/4iHH/iIcf+Ihx/0ivbIUJiIcf+Ihx/4iHH/iIcf+Ihx/0PxPODs/4iHH/iIcf+Ihx/4iHH/iIcU/g/AHwcf+Ihx/4iHH/iIcf+INcghuzfeiIcf+Ihx/4iHH/hH42yRyYcf+Ihx/4iHH/iEiSfIbYcf+Ihx/4iHH/iIcf9CUCzq/XH/iIcf+Ihx/4iHH/iIcf+Ihx/4iHH/iEMcLO49/4iHH/iIcf+IhxN55CuGG9hx/4iHH/iIcf+Ihx/4OMVCuDq9iHH/iIcf+Ihx/4iHFM1Mwys3H/iIcf+Ihx/4iHH/iIcf+Ihx/4iHH/iIcf+EMPLO8N/4iHH/iIcf+Ihx/4iHH/iIcf+IhxQXoc6F6Ihx/4iHH/iIcf+Ihx/4iHH/iIcURCXMva/4iHH/iIcf+Ihx/4RPE8wOyIhx/4iHH/iIcf+EY1XKyqhx/4iHH/iIcf+Ihx/4iHH/iEQPLM8NiIcf+Ihx/4iHH/iIcf+EV5TLhrcf+Ihx/4iHH/iIcf+Ihx/4iHH/iIcf+Ihx/4iHH/Ub7fQYcf+Ihx/4iHH/iIcf+Ihx/4iHH/iIcf+Ihx/4iHH/iIcf9CehzoXohx/4iHH/iIcf+Ihx/4iHH/iIcf+IhGX0yqC4cf+Ihx/4iHH/iIcf+Ihx/4iHFD1zzCjIiHH/iIcf+Ihx/4iHH/iIcf+IhEHCzOPYiHH/iIcf+Ihx/4iHH/iIcf+Ihx/4iHH/iIcf+EKUHOa+iIcf+Ihx/4iHH/iIcf+Ihx/4iHH/iIcULxPNDscf+Ihx/4iHH/iIcf9GDly/Gv+Ihx/4iHH/iIcf+EcOXJ8aiIcf+Ihx/4iHH/iIcf8zPtO+wSz/iIcf+Ihx/4iHH/g6FmK26Z2HH/iIcf+Ihx/4iHE2x1G5OK5x/4iHH/iIcf+IhIr2yFCXH/iIcf+Ihx/4iENtHNkuiIcf+Ihx/4iHH/g9/KG0A17/iIcf+Ihx/4iHFM4cwx44cf+Ihx/4iHH/iIcf+Ihx/4iHH/iIcf+Ihx/0wzvEzEcf+Ihx/4iHH/iIcf+Ihx/4iHH/NAnyvPYNiHH/iIcf+Ihx/4iHH/iIcf+Ihx/4iHH/iETXPMKMcf+Ihx/4iHH/iIcf+Ihx/4iHFMDLw/NIiHH/iIcf+Ihx/4hH1myimf+Ihx/4iHH/iIcT8W0bDpLohx/4iHH/iIcf9GDly/Gv+Ihx/4iHH/iIcf+IQ1As2v2Ihx/4iHH/iIcf+Ihx/4iHH/iIcf+Ihx/4iHH/iFHY3yeHH/iIcf+Ihx/4iENtHNkuiIcf+Ihx/4iHH/iEfWbKKZ/4iHH/iIcf+Ihx/4iHH/iIcf+Ihx/zCIV7CHqIcf+Ihx/4iHH/g3/DK5A81x/4iHH/iIcf+Ihx/4iHFEX0y6C3H/iIcf+Ihx/4iHH/hH1mySmXH/iIcf+Ihx/4iFHY3ydx/4iHH/iIcf+Ihx/4hDQyzbzYhx/4iHH/iIcf+Dl2YbeJnoiHH/iIcf+Ihx/4iHH/iIcf+Ihx/4iHH/hDNizcnYhx/4iHH/iIcf+IhIyWyDaYhx/4iHH/iIcf+IRaBMtfuIcf+Ihx/4iHH/iIcf+Ihx/4iHH/iITTO8PMSIcf+Ihx/4iHH/iIcf+Ihx/4iHH/iIRkJcq9px/4iHH/iIcf+Ihx/4hGQlyr2ocf+Ihx/4iHH/iIcf+Ihx/4iHFEX0y6C3H/iIcf+Ihx/4iHFA1vzykIiHH/iIcf+IhxOBhxuOeO/4iHH/iIcf+Ihx/4iHH/iIcf+Ihx/4iETxPMDshx/4iHH/iIcf+Ihx/0lBjHvniHH/iIcf+Ihx/4iHH/iIcf+Ihx/4QzYs3J2Icf+Ihx/4iHFDyjzDXIhx/4iHH/iIcf+IhAX9wLAohx/4iHH/iIcf+Ihx/4iHH/iIcf+Ihx/4hChxznjocf+Ihx/4iHH/iIcf+Ihx/4iEWGTMeb/4iHH/iIcf+Ihx/4iHH/iIcf9FeUy4a4cf+Ihx/4iHH/iIcf+EZfTKoLiIcf+Ihx/4iHH/iIcf+Ihx/0YOXL8a/4iHH/iIcf+Ihx/4iHH/iIcf+Ihx/4hDHCzuPf+Ihx/4iHH/iIcf+Ihx/4iHH/iIcf+IhxMVzxv6MO/4iHH/iIcf+Ihx/zieQrhhvXH/iIcf+Ihx/4iHFF8Gyw+f+Ihx/4iHH/iIcf9D8Tzg7P+Ihx/4iHH/iIcf+Ihx/4iHH/iIcf+EMcLN49cf+Ihx/4iHH/iIcf+Ihx/4iHH/iIcf+IhDQyzbzYcf+Ihx/4iHH/iIUdjfJ3H/iIcf+Ihx/4iHH/iIcf+Ihx/4iHH/iIUcvQRP+Ihx/4iHH/iIcf+Ihx/4iHH/iIcf+IhxRuNskcmIhx/4iHH/iIcf+IRPE8wOyIcf+Ihx/4iHH/iIcf+Ihx/4iHH/iIcf+IhxRHlMuGuIcf+Ihx/4iHH/iETxPMDsiHH/iIcf+Ihx/4iHH/iIcf+Ihx/4iHH/RXlMuGuHH/iIcf+Ihx/4iHH/hRy980hx/4iHH/iIcf+ETxPMDsiIcf+Ihx/4iHH/iIcf+IhDNizcnXH/iIcf+Ihx/4iHH/Qyks3W2Icf+Ihx/4iHH/iIcf+EJtHOkucf+Ihx/4iHH/iIS9WcUqaIcf+Ihx/4iHH/iETXPMKMcf+Ihx/4iHH/iIcf+Ihx/4iHFFKFyteohx/4iHH/iIcf+Ihx/zQLArz0/YiHH/iIcf+Ihx/4hCbRz5Lv+Ihx/4iHH/iIcf+IhFoEy1+4cf+Ihx/4iHH/iIcf+Ig9W5GzpG6Ihx/4iHH/iIcf+ISMlsg2mIhx/4iHH/iIcf+EY1XKyqhx/4iHH/iIcf+IhH8GyQ+XH/iIcf+Ihx/4iEcoXJ16iIcf+Ihx/4iHH/iIcf+IhxRHlMuGuIcf+Ihx/4iHH/iIcf+EV5TLhrcf+Ihx/4iHH/iIcf+Ihx/4iEKUHOa+hx/4iHH/iIcf+Ihx/4iHH/iIcf9GDly/Gv+Ihx/4iHH/iIcf+Ihx/4hGbEypO4iHH/iIcf+Ihx/4iHH/iIcf+IROQ8wbyHH/iIcf+Ihx/4iHH/iIcf+IhFyjyzXIiHH/iIcf+Ihx/4hHG1yeSoiHH/iIcf+Ihx/4iEHw/PDwhx/4iHH/iIcf+Ihx/4iHH/g4x1G4OK6Ihx/4iHH/iIcf9IknyG2Ihx/4iHH/iIcf+Ihx/4iHH/iIcf+EY1XKyqhx/4iHH/iIcf+IRjVcrKpx/4iHH/iIcf+Ihx/4iHH/iEWGTLebcf+Ihx/4iHH/iIcf+Ihx/4iHH/T3bcGJKIhx/4iHH/iIcf9IhXyHqIcf+Ihx/4iHH/iIcUdefJoY/4iHH/iIcf+IhxQ5NM1sv/iIcf+Ihx/4iHH/Qnoc6F6Icf+Ihx/4iHH/iIcf+Ihx/4iHH/iIcf+Ihx/0JQLOr9cf+Ihx/4iHH/iIRmxMqTuIcf+Ihx/4iHH/iIcf+Ihx/4iHH/iIcf+Ihx/4iHFfyNE3/4iHH/iIcf+Ihx/4iHH/iIcf+IhxTiXsLaH/iIcf+Ihx/4iHH/iIcf+Ihx/4iHH/Mmnxv5YO/4iHH/iIcf+IhxTwvsD0GIcf+Ihx/4iHH/iEYoXL16/4iHH/iIcf+Ihx/4iHH/iIRmxMqTuIcf+Ihx/4iHH/iDKt4b5SHocf+Ihx/4iHH/iISYV8d6iIhx/4iHH/iIcf+Ihx/4iHH/iIcf+Ihx/4iHFAoRz17ocf+Ihx/4iHH/iIcf+Ihx/4iHH/iIcf+Ihx/4iEW9PLQsiHH/iIcf+Ihx/4iHH/iIcf+IRkJcq9qHH/iIcf+Ihx/4iHH/iEWGTLebcf+Ihx/4iHH/iIcf+Ihx/0ZCXKvaiIcf+Ihx/4iHH/iFHl3xqIcf+Ihx/4iHH/iIRNc80oz/iIcf+Ihx/4iHH/RjVcrKqIcf+Ihx/4iHH/iIcf9GKFyteocf+Ihx/4iHH/iIcTP78rwEDYhx/4iHH/iIcf+IhGX0yqC4cf+Ihx/4iHH/iIcf800QO9Lvz/iIcf+Ihx/4iHH/iIcf+Ihx/4iHH/iIRaBMtfuHH/iIcf+Ihx/4iHH/hGX0yqC4iHH/iIcf+Ihx/4iEZCXKvacf+Ihx/4iHH/iIcf+EWgTLX7iIcf+Ihx/4iHH/iE66zCRTcf+Ihx/4iHH/iIcf+Ihx/4iEWGTMeb/4iHH/iIcf+Ihx/4iHH/iEY1XKyqcf+Ihx/4iHH/iIcf+IROQ8wbyHH/iIcf+Ihx/4iHH/iIcf+Ihx/4iHH/Qyks3W2Icf+Ihx/4iHH/iIcf+Ihx/4iHH/iIcf+IMngBv4f+/4iHH/iIcf+Ihx/4RXlMuGtx/4iHH/iIcf+Ihx/0TXPMKMiHH/iIcf+Ihx/4QeP88cCIcf+Ihx/4iHH/iIcf+Ihx/4iHE3kGG4b56Icf+Ihx/4iHH/iIcf+EYoXK16cf+Ihx/4iHH/iIcf+IhFoEy1+4cf+Ihx/4iHH/iIcf+Ihx/0VsTLk7cf+Ihx/4iHH/iIcf+IhxRQ5crxpx/4iHH/iIcf+IhxQUMs681x/4iHH/iIcf+IgzeAG9h/6Ihx/4iHH/iIcf+IR9Zsopn/iIcf+Ihx/4iHH/hGG1y+Sv+Ihx/4iHH/iIcf+IhxUMvfNIiHH/iIcf+Ihx/0JtHOkuhx/4iHH/iIcf+IhE5DzBvHH/iIcf+Ihx/4iHH/iIcf+Ihx/4iHH/iIcf+IQzYs3J2HH/iIcf+Ihx/4iHH/iIcf+Ihx/4hE8TzA7Ihx/4iHH/iIcf+IQnoc6F5x/4iHH/iIcf+IQ0Ms282Icf+Ihx/4iHH/Ub7fQYcf+Ihx/4iHH/iIcf9PMuws0f+Ihx/4iHH/iISieMbYeIcf+Ihx/4iHH/iIcf+Ihx/4iHH/O8JjtT2chx/4iHH/iIcf+IMGiysKdNiHH/iIcf+Ihx/4SUGMe+eHH/iIcf+Ihx/4iEZfTKoLhx/4iHH/iIcf+IPJ+BtGB+iIcf+Ihx/4iHH/iEZsTKk7iIcf+Ihx/4iHH/iDZdMbqizocf+Ihx/4iHH/hR2N8niHH/iIcf+Ihx/zklcbjajv+Ihx/4iHH/iIcf+EZCXKvaiHH/iIcf+Ihx/4iHFf1dAqcf+Ihx/4iHH/iIcf9R2N8niIcf+Ihx/4iHH/iIQqEc5e6Icf+Ihx/4iHH/hFbEzJO/+Ihx/4iHH/iIcV/i0B2HH/iIcf+Ihx/4iEKHHOeOcf+Ihx/4iHH/iIcf+Ihx/4RihcrXpx/4iHH/iIcf+Ihx/4iHH/iIcf+IQ0Ms282Icf+Ihx/4iHH/iIcf+Ihx/4iHH/QzYs3J2Ihx/4iHH/iIcf+Ihx/4iHH/iIcf+Ihx/0JDLPvN/4iHH/iIcf+Ihx/1HL3zSIcf+Ihx/4iHH/hAG+wPQXH/iIcf+Ihx/4iEBf3AsCiHH/iIcf+Ihx/4iHH/iIcf+Ihx/4iHH/iIcf+FDy0R3/iIcf+Ihx/4iHH/iIcf+Ihx/4iHH/iIcf+Ihx/4iHH/UdjfJ4iHH/iIcf+Ihx/4hJNIyMt/+Ihx/4iHH/iIcf+Ihx/4RaBMtfuIhx/4iHH/iIcf+DEis7/dTIiHH/iIcf+Ihx/4hHG1yeSoiHH/iIcf+Ihx/4iHH/Rhtcrkpx/4iHH/iIcf+Ihx/4Rl9MqguIhx/4iHH/iIcf+Ihx/4iHFEhky3m4iHH/iIcf+Ihx/4iHH/iIcf+IhFyjyzXIiHH/iIcf+Ihx/4hCbRz5Lv+Ihx/4iHH/iIT4PcF8KHH/iIcf+Ihx/4iHH/iIcf+Ihx/4iHH/iIcf+Ihx/4iHFLXaxKJYiHH/iIcf+Ihx/zoLcbb0johx/4iHH/iIcf+IQF/cCwKIhx/4iHH/iIcf+Ihx/4iHH/iIcf+Ihx/0MpLN1tiHH/iIcf+Ihx/4iDi6UbhFrnH/iIcf+Ihx/4iHFEQlzL2v+Ihx/4iHH/iIcf9KyJxzdv+Ihx/4iHH/iIcf+EWGTLebhx/4iHH/iIcf+Ihx/4iHH/RWxMuTtx/4iHH/iIcf+Ihx/0fJbJNpcf+Ihx/4iHH/iIcUXwbLD5/4iHH/iIcf+IhxQUMs681x/4iHH/iIcf+Ihx/4Qocc546Icf+Ihx/4iHH/TF2sSiWIcf+Ihx/4iHH/iIRkJcq9px/4iHH/iIcf+Ihx/4iHH/iIcf+Ihx/4iEKHHOeOcf+Ihx/4iHH/iIcf+IhCoRzl7ohx/4iHH/iIcf+Ihx/0M2LNydiIcf+Ihx/4iHH/iIcf9Fhky3m4hx/4iHH/iIcf+IhxQ8o8w1yIcf+Ihx/4iHH/iIcf+Ihx/4iFHl3xqHH/iIcf+Ihx/4iHH/iIcf+Ihx/4iHH/iIcf+IhxQ5NM1sv/iIcf+Ihx/4iHH/iIcf9GDly/Gv+Ihx/4iHH/iIcf+Ihx/4g8n4G0YH6Ihx/4iHH/iIcf+IhxOz+CtcB9/4iHH/iIcf+Ihx/4iHH/Q/E84Oz/iIcf+Ihx/4iHH/iEKUHOa+iHH/iIcf+Ihx/4UcvfNIcf+Ihx/4iHH/iIcf+Ihx/4iHH/iIcf+Ihx/4iHH/iIcf+Ihx/4iHH/iIcf+Ihx/4iHH/iIcf+Ihx/4iETXPNKM/4iHH/iIcf+Ihx/4iHH/iIcf+Ihx/4iEKHHOeOcf+Ihx/4iHH/iIcf+Ihx/4iHH/iIcUOgTMX7cf+Ihx/4iHH/iIcf+Ihx/4iHH/iIcULkPOG8/4iHH/iIcf+Ihx/4iHH/iIcf+IhGX0yqC4cf+Ihx/4iHH/iIcf+Ihx/4iHH/QlAs6v1x/4iHH/iIcf+Ihx/4iHH/iIcf+Ihx/4iHH/iIcf+Ihx/4iHH/iIcf+Ihx/4iHH/iIcf+Ihx/4iHH/hFoEy1+4iHH/iIcf+Ihx/4iHH/iIcf+EV5TLhrcf+Ihx/4iHH/iIcf+IhHG1yeSohx/4iHH/iIcf+Ihx/4hFhky3m3H/iIcf+Ihx/4iHH/hH8GyQ+Yhx/4iHH/iIcf+Ihx/4iHFDk0zWy/+Ihx/4iHH/iIcf+Ihx/4iHH/RXlMuGuHH/iIcf+Ihx/4iEcbXJ5KiHH/iIcf+Ihx/4iHH/iIcf9R2N8niIcf+Ihx/4iHH/iExAvFv0/4iHH/iIcf+Ihx/4Ov1xtgKOcf+Ihx/4iHH/iIcf+EAO7BAh/4iHH/iIcf+Ig4xUK4Or1x/4iHH/iIcf+IhB4/zxwHH/iIcf+Ihx/4iHH/iIcURfTLoLcf+Ihx/4iHH/iIcf+IRaBMtfuIcf+Ihx/4iHH/iIcf+IhxX+LQHYcf+Ihx/4iHH/iIcf+Ihx/4iHH/iIcf+Ihx/4iHH/iIS8icU3aHH/iIcf+Ihx/4iHH/iIcf9DNizcnYiHH/iIcf+Ihx/4iHH/iIcf+IUfLfDYiHH/iIcf+Ihx/0TKPMNchx/4iHH/iIcf+Ihx/4iHH/hHDlyfGoiHH/iIcf+Ihx/4iHH/hEvTzULP+Ihx/4iHH/iIcf+Ihx/4iHH/R+NskcmIcf+Ihx/4iHH/iIcf+Ihx/4iHFAlBz2vnH/iIcf+Ihx/4iHH/iIcf+Ihx/4hDNizcnYcf+Ihx/4iHH/iIcf+Ihx/4iHH/iIcf+IQqEc5e6Ihx/4iHH/iIcf+Ihx/4iHH/iIcf+Ihx/4iHH/hCbRzpLnH/iIcf+Ihx/4iHH/iIcf+Ihx/4iHH/iIcf+IhxQJQc9r5x/4iHH/iIcf+Ihx/4iHH/iIcf+Ihx/0YbXK5Kcf+Ihx/4iHH/iIcf+ETXPMKMhx/4iHH/iIcf+Ihx/4iEY1XLyq/4iHH/iIcf+Ihx/4iHH/iIcf+Ihx/0TkPMG8iIcf+Ihx/4iHH/iIcf+IhGbEypO4hx/4iHH/iIcf+Ihx/4iEfwbJD5cf+Ihx/4iHH/iIcf9B4/zxwIiHH/iIcf+Ihx/4iHFOT9wbAocf+Ihx/4iHH/iEA17A2hhx/4iHH/iIcf+EY1XKyqhx/4iHH/iIcf+IhxRfBssPn/iIcf+Ihx/4iHH/hGX0yqC4iHH/iIcf+Ihx/4iHH/iIRZNMtstx/4iHH/iIcf+Ihx/4iHH/iIcf+Ihx/4iHH/iEKhHOXuiIcf+Ihx/4iHH/iEoajG5XiHH/iIcf+Ihx/4iEXKPLNciIcf+Ihx/4iHH/iIcf+Ihx/0fjbJHJiHH/iIcf+Ihx/4hGNVysqnH/iIcf+Ihx/4iHE0rBK7U+2Ihx/4iHH/iIcf9EoEzV+/+Ihx/4iHH/iIcf+Ihx/4SUGMe+eHH/iIcf+Ihx/4hEyjzTXP+Ihx/4iHH/iIcf+IhGX0yqC4cf+Ihx/4iHH/iIcf+Ihx/4iHH/hE8TzA7IiHH/iIcf+Ihx/4iHH/iIcf+IhxQuQ84bz/iIcf+Ihx/4iHH/iIcf+IhxQ6BMxftx/4iHH/iIcf+Ihx/4iHH/iIcf+Ihx/4hDQyzbzYhx/4iHH/iIcf+Ihx/4iHH/iIcURCXMva/4iHH/iIcf+Ihx/4iETxPMDshx/4iHH/iIcf+Ihx/1Dl0Sr/iIcf+Ihx/4iHH/g7rIG1U35x/4iHH/iIcf+Ihx/4Ub7fQXH/iIcf+Ihx/4iHH/iEivbIUJhx/4iHH/iIcf+IONJCuC29iHH/iIcf+Ihx/4hFvTy0LIiHH/iIcf+Ihx/4iHH/iIcf9GDly/Gv+Ihx/4iHH/iIcf+ES9PNQs/4iHH/iIcf+Ihx/4iHH/iIcf+Ihx/4iHH/QkMs+83/iIcf+Ihx/4iHH/iIcf+Ihx/4iHH/iETkPMG8hx/4iHH/iIcf+Ihx/4iHH/iIcf+Ihx/4RNc8woyHH/iIcf+Ihx/4iHH/iIcf+Ihx/4iHFBUCzq/Ycf+Ihx/4iHH/iIcf+Ihx/4iHH/iIcf+IhE8TzA7Icf+Ihx/4iHH/iIcf+Ihx/4iHH/iIcf+IUfLfDYiHH/iIcf+Ihx/4iHH/iIcf+Ihx/4RMo8w1xx/4iHH/iIcf+Ihx/4iHH/iIcUbWbJKZiHH/iIcf+Ihx/4iHH/iIcf9ChxznjoiHH/iIcf+Ihx/4iHH/iIcf+Ihx/0McLN49hx/4iHH/iIcf+Ihx/4hLyJxTdohx/4iHH/iIcf+IhxREJcy9r/iIcf+Ihx/4iHH/Rhtcrkpx/4iHH/iIcf+Ihx/4iHH/hGQlyr2ohx/4iHH/iIcf+IhHDlyfGocf+Ihx/4iHH/iIRnlMqGuIhx/4iHH/iIcf+D9lsrKaTf+Ihx/4iHH/iIO+xTtROscf+Ihx/4iHH/iIM3gBvYf+iIcf+Ihx/4iHH/RihcrXqHH/iIcf+Ihx/4iHH/iIcUF6HOheiIcf+Ihx/4iHH/iIQpQc5r6HH/iIcf+Ihx/4STSMfLdx/4iHH/iIcf+Ihx/4iHH/iIcURCXMva/4iHH/iIcf+Ihx/4R/BskPmIcf+Ihx/4iHH/iIcf+Ihx/4iHH/UPLQHXH/iIcf+Ihx/4iHH/iIcf+Ihx/4iHH/iIcf+Ihx/4Qm0c6S5x/4iHH/iIcf+Ihx/4iHH/iIcf9EyjzDXIcf+Ihx/4iHH/iIcf+Ihx/4iHH/iIcf+IRb08tCyIhx/4iHH/iIcf+EVsTMk7/4iHH/iIcf+Ihx/4iHH/iIcf+Ihx/4iHH/iIQyks7W3/iIcf+Ihx/4iHH/iIcf+EYbXL5K/4iHH/iIcf+Ihx/zKSAb5t/oiHH/iIcf+Ihx/4hDKSzdbXH/iIcf+Ihx/4iHH/iIcf+Ihx/4hGX0yqC4hx/4iHH/iIcf+Ihx/4iHH/iIcf+Ihx/4iHH/iIcf+Ihx/4iHH/iIcf+Ihx/4iHH/iEfWbKKZ/4iHH/iIcf+Ihx/4iDEkwr/bPYhx/4iHH/iIcf+Ihx/4iHH/iIcf+EMPLO8N/4iHH/iIcf+Ihx/4iHH/hFeUy4a3H/iIcf+Ihx/4iHH/iIcf+Ihx/4iEZCXKvacf+Ihx/4iHH/iIcf+Ihx/4iHH/iIcURsTLk7hx/4iHH/iIcf+IhJa3x5SIcf+Ihx/4iHH/iIcf81ajG8lc7/iIcf+Ihx/4iHH/iIcf+Ihx/4iHH/iIcf+Ihx/4PKZUtFmriHH/iIcf+Ihx/4hJeHx4eIiHH/iIcf+Ihx/4iHH/SK9shQmIhx/4iHH/iIcf+IQ1As2v2Ihx/4iHH/iIcf+Ihx/4iHH/iIcf9DKSzdbYhx/4iHH/iIcf+ISv+MYAdx/4iHH/iIcf+Ihx/06tzCUjhx/4iHH/iIcf+Ihx/4iHH/iIcf+IQxws7j3/iIcf+Ihx/4iHFfyNE3/4iHH/iIcf+Ihx/4hIyWyDaYiHH/iIcf+Ihx/zxZgrSmfXH/iIcf+Ihx/4iHH/g4ulG4Ra6Icf+Ihx/4iHH/iIcUa8bJQ5cf+Ihx/4iHH/iIcf+Ihx/4iHH/iIQ1As2v2Icf+Ihx/4iHH/iIcf+Ihx/4iHH/iEWGTLebcf+Ihx/4iHH/iIcf+Ihx/0fwbJD5iIcf+Ihx/4iHH/hH1mySmXH/iIcf+Ihx/4iHH/iIcf+IME6ysMFNcf+Ihx/4iHH/iITsfMI4Nx/4iHH/iIcf+Ihx/0e8bKQ5/4iHH/iIcf+Ihx/4iDcXMrnozXH/iIcf+Ihx/4iENDLNvNhx/4iHH/iIcf+Ihx/4iHH/iIcf+IROQ8wbyHH/iIcf+Ihx/4iHH/iIcf+Ihx/4iHH/iIcUIcLN49iHH/iIcf+Ihx/4iHH/iIcf+Ihx/4hCbRz5Lv+Ihx/4iHH/iIcf+Ihx/4R/BskPmIcf+Ihx/4iHH/iIcf+Ihx/4iHH/iIcUPKPMNciHH/iIcf+Ihx/4iHH/iEMpLN1tcf+Ihx/4iHH/iIcf+IhCoRzl7ohx/4iHH/iIcf+Ihx/4iEKhHOXuiHH/iIcf+Ihx/4iHH/hR5d8aiIcf+Ihx/4iHH/iIcUUOXK8acf+Ihx/4iHH/iIcf+IhxNSZButm+hx/4iHH/iIcf+Ihx/4iHH/iIcf+IQdb88pBx/4iHH/iIcf+Ihx/09p3BliiHH/iIcf+Ihx/4iEWGTMeb/4iHH/iIcf+Ihx/4hOuswkU3H/iIcf+Ihx/4iHH/iIcf+Ihx/4iHH/iElBjHvncf+Ihx/4iHH/iIcf9JQYx754hx/4iHH/iIcf+Ihx/0fWbJKZhx/4iHH/iIcf+Ihx/0J6HOheiHH/iIcf+Ihx/4hIyWyDaYiHH/iIcf+Ihx/4iFHy3w2Icf+Ihx/4iHH/hDNizcnYhx/4iHH/iIcf+Ihx/4SV58ehiIcf+Ihx/4iHH/iIMpIBvm3+cf+Ihx/4iHH/iIcf+Ihx/4iHH/iIcf+Ihx/4iHH/gygeK/fh3/iIcf+Ihx/4iHH/iIcf+EV5TLhrcf+Ihx/4iHH/iIcf9Q5dEq/4iHH/iIcf+Ihx/4hCbRz5Lv+Ihx/4iHH/iIcf+Ihx/4iHH/hFhky3m4cf+Ihx/4iHH/iIUeXfGocf+Ihx/4iHH/iIcf+Ihx/4iHH/iIcf85JXG42o7/iIcf+Ihx/4iHH/Qa/8BgD/iIcf+Ihx/4iHH/R/BskPmIhx/4iHH/iIcf+E923BiSiHH/iIcf+Ihx/4iEjWbIKZiIcf+Ihx/4iHH/iIcf+Ihx/4hRy980cf+Ihx/4iHH/iIcf9E5DzBvIiHH/iIcf+Ihx/4iEvinFHWiIcf+Ihx/4iHH/iIcf+Ihx/4iHH/iIcUE2LPyd/4iHH/iIcf+Ihx/4iHH/iIcf9OkNwm8nH/iIcf+Ihx/4iHH/iIcf+IQm0c+S7/iIcf+Ihx/4iHH/iIcf+IQm0c+S7/iIcf+Ihx/4iHH/iIRco8s1yIhx/4iHH/iIcf9NDLw/NIhx/4iHH/iIcf+Ihx/4iHH/iIcf+Ihx/4iHFFG1yuSocf+Ihx/4iHH/iISNZsgpmIhx/4iHH/iIcf+IhGNVy8qv+Ihx/4iHH/iIcf+Ihx/4iHFFKFyteohx/4iHH/iIcf+Ihx/1G+30GHH/iIcf+Ihx/4iHH/iIcf+Ihx/4iHH/iIcf+Ihx/0YoXK16hx/4iHH/iIcf+Ihx/4iHH/hBoRwG7v+Ihx/4iHH/iIcf+ErVnHKm/4iHH/iIcf+Ihx/4iFHl3xqHH/iIcf+Ihx/4iHH/iIcf+Ihx/4iHH/iIcf+Ihx/4iHH/iIcf+IRMo801z/iIcf+Ihx/4iHH/iIcf+Ihx/4iHH/iIcf+Ihx/4iHH/iIcf+IhxQ9c8woyIhx/4iHH/iIcf9JGoyOV/+Ihx/4iHH/iIcf+Ihx/4iHH/iIcf+IhxRIZMt5uIhx/4iHH/iIcf+DT/EbwA7ohx/4iHH/iIcf+IPJ+BtGB+iIcf+Ihx/4iHH/iIRco8s1yIhx/4iHH/iIcf+EfWbJKZcf+Ihx/4iHH/iIcUqunFUWiIcf+Ihx/4iHH/iIcf+Ihx/4iEuunGUW/4iHH/iIcf+Ihx/4hR2N8nhx/4iHH/iIcf+IhxUL7fQYhx/4iHH/iIcf+IhxNIQxu3vOiHH/iIcf+Ihx/4iHH/iIcf+Ihx/4iHFIDYyPJ/+Ihx/4iHH/iIcf9A8PwR8P+Ihx/4iHH/iIcf+IQ0Ms282Icf+Ihx/4iHH/Qocc546Ihx/4iHH/iIcf+IUdjfJ4cf+Ihx/4iHH/iIQqEc5e6Icf+Ihx/4iHH/iIcf+Ihx/4iHFF8Gyw+f+Ihx/4iHH/iIcf+EYoXK16cf+Ihx/4iHH/iIcf+Ihx/4iHH/iIcUPXPMKMiIcf+Ihx/4iHH/iIcf+Ihx/4iHH/hCUCz6/f+Ihx/4iHH/iIcf+Ihx/4iEZsTKk7iHH/iIcf+Ihx/4iHH/RihcrXqHH/iIcf+Ihx/4iHH/Rg5cvxr/iIcf+Ihx/4iHH/iIcUR5TLhriHH/iIcf+Ihx/4hH8GyQ+Ycf+Ihx/4iHH/iIcf+IR/BskPmHH/iIcf+Ihx/4iHH/TEC8S/SHH/iIcf+Ihx/4iHFFKFyteohx/4iHH/iIcf+IhxREJcy9r/iIcf+Ihx/4iHH/iIcf+IhGbEypO4hx/4iHH/iIcf+Ihx/4Qm0c6S5x/4iHH/iIcf+IhxSDSMfLeIcf+Ihx/4iHH/g5WlK3pa1x/4iHH/iIcf+Ihx/4iEBs3AoyiIcf+Ihx/4iHH/iIcf+EMPLO8N/4iHH/iIcf+Ihx/4iHH/iIcf+Ihx/4iHFBQyzrzXH/iIcf+Ihx/4iHH/iIcf+Ihx/4iHH/hE5DzBvIhx/4iHH/iIcf+Ihx/4iHH/iIcf+Ihx/4iHH/iEWTTLbLhx/4iHH/iIcf+Ihx/4iHFFNVysqoiHH/iIcf+Ihx/4g7rIG2U37/iIcf+Ihx/4iHH/NAsCvPT9iIcf+Ihx/4iHH/iEfjbJHJcf+Ihx/4iHH/iIcUnVnGKmhx/4iHH/iIcf+IhNQLw79IiHH/iIcf+Ihx/4iDLU4b4rHoiHH/iIcf+Ihx/0Y1XKyqiHH/iIcf+Ihx/4hHDlyfGohx/4iHH/iIcf+Ihx/0V5TLhrhx/4iHH/iIcf+Ihx/4iHH/OXRSt4utiIcf+Ihx/4iHH/iIQF/cCwKIcf+Ihx/4iHH/iISYV8d6iIhx/4iHH/iIcf+EWgTLX7iIcf+Ihx/4iHH/iIcf+IR/BskPmHH/iIcf+Ihx/4iEZCXKvacf+Ihx/4iHH/iIcURfTLoLcf+Ihx/4iHH/iIcf+Ihx/4iHH/Ub7fQYcf+Ihx/4iHH/iIcV/I0Tf/iIcf+Ihx/4iHH/R8lsk2lx/4iHH/iIcf+IhxQW0c6S6Icf+Ihx/4iHH/iIUfLfDYhx/4iHH/iIcf+IQm0c+S7/iIcf+Ihx/4iHH/iIcf+IUb7QUf+Ihx/4iHH/iIcf9MJrxdlP+Ihx/4iHH/iIcf+IRaBMtfuIcf+Ihx/4iHH/iIcUa8bJQ5cf+Ihx/4iHH/iIcf8ynMO+Yzxx/4iHH/iIcf+Ihx/4iHH/Rhtcrkpx/4iHH/iIcf+IhxRq9spQn/iIcf+Ihx/4iHH/iIcf+IhGQlyr2nH/iIcf+Ihx/4iHH/iIcf+E6Q3Dby/4iHH/iIcf+Ihx/4gyhQG+ev5x/4iHH/iIcf+IhDQyzbzYcf+Ihx/4iHH/iEivbIUJhx/4iHH/iIcf+Ihx/0ZCXKvaiIcf+Ihx/4iHH/iIcf9H1mySmYcf+Ihx/4iHH/iIcUU1XKyqiIcf+Ihx/4iHH/iIcf+IRNc8woxx/4iHH/iIcf+Ihx/4iHH/iIcf9Fk0y2y4iHH/iIcf+Ihx/4iHH/hGG1y+Sv+Ihx/4iHH/iIcf+Ihx/4iHH/iIcf+Ihx/4iHH/QkMs+83/iIcf+Ihx/4iHH/iIQCjsHnH/iIcf+Ihx/4iHH/iIcf+Ihx/4iHFCKSzdbYiHH/iIcf+Ihx/4iHH/iIcf+Ihx/0M2LNydiIcf+Ihx/4iHH/iIcUXwbLD5/4iHH/iIcf+Ihx/4MngBvof+cf+Ihx/4iHH/iIRw5cnxqHH/iIcf+Ihx/4hH8GyQ+Ycf+Ihx/4iHH/iIcf+EWGTLebhx/4iHH/iIcf+Ihx/4iHH/iIcTVAQbq/voiHH/iIcf+Ihx/4iHH/iIcf+Ihx/4iHH/RZNMtsuIhx/4iHH/iIcf+Ihx/4iHH/QzYs3J2Ihx/4iHH/iIcf+Ihx/4iHH/iIcf+IhE8TzA7Icf+Ihx/4iHH/iIcf+IRb08tCyIhx/4iHH/iIcf+Ihx/4iHH/iIcf9EyjzDXIcf+Ihx/4iHH/iE66zCRTcf+Ihx/4iHH/iITISsR7WIcf+Ihx/4iHH/iEKhHOXuiIcf+Ihx/4iHH/iIcUIPLN8Nhx/4iHH/iIcf+Ihx/4iHH/iIcf+ENDLNvNiIcf+Ihx/4iHH/iIcf+IhxREJcy9r/iIcf+Ihx/4iHH/SIV8h6iHH/iIcf+Ihx/4iHH/iEKHHOeOhx/4iHH/iIcf+Ihx/4iHH/iIcf+Ihx/4iHH/iIRnlMqGuIhx/4iHH/iIcf9FeUy4a4cf+Ihx/4iHH/iIcf+Ihx/4iHH/g40DO4L8yIcf+Ihx/4iHH/iIRnlMqGuIhx/4iHH/iIcf+Ihx/4RjVcrKqHH/iIcf+Ihx/4iHFF8Gyw+f+Ihx/4iHH/iIcf864IG2H35x/4iHH/iIcf+IhB8Pzw8Icf+Ihx/4iHH/iIcUO9PMQshx/4iHH/iIcf+Ihx/4iHH/hFbEzJO/+Ihx/4iHH/iIcf+Ihx/4iE66zDRT/4iHH/iIcf+Ihx/4iHH/iIcUU1XKyqiIcf+Ihx/4iHH/iIcf+IhFk0y2y3H/iIcf+Ihx/4iHH/iIcf+Ihx/4iEWgTLX7hx/4iHH/iIcf+Ihx/4iHH/iIcf+Ihx/4QpQc5r6Ihx/4iHH/iIcf+Ihx/4iHH/iIcf9E5DzBvIiHH/iIcf+Ihx/4iHH/iIcf+Ihx/4iHFC8TzQ7HH/iIcf+Ihx/4iHH/iIcf+IRb08tCyIhx/4iHH/iIcf+Ihx/4iEWGTMeb/4iHH/iIcf+Ihx/4iHH/iIcf9Fk0y2y4iHH/iIcf+Ihx/4iHH/iIcf+Ihx/4gx4eG/Hh5x/4iHH/iIcf+Ihx/4RL081Cz/iIcf+Ihx/4iHH/iIcf+Ihx/4RYZMt5uHH/iIcf+Ihx/4iHH/iIcf+Ihx/4hE1zzCjHH/iIcf+Ihx/4iHH/iIcf+Ihx/4RXlMuGtx/4iHH/iIcf+Ihx/0YOXL8a/4iHH/iIcf+Ihx/4iHH/iIQ1As2v2Icf+Ihx/4iHH/iIcf+Ihx/4iHH/iIcf+Ihx/4iHFKkaxW5Yhx/4iHH/iIcf+Ihx/4hRvtBR/4iHH/iIcf+Ihx/4UdjfJ4hx/4iHH/iIcf+Ihx/4iHH/iIcf+Ihx/4iHH/iEM2LNydhx/4iHH/iIcf+EY1XKyqhx/4iHH/iIcf+IQnoc6F5x/4iHH/iIcf+Ihx/4UPLRHf+Ihx/4iHH/iIcf+Ihx/4hR5d8aiHH/iIcf+Ihx/0GUHAe+/4iHH/iIcf+Ihx/0M2LNydiIcf+Ihx/4iHH/iIQ1As2v2Icf+Ihx/4iHH/hFbEzJO/+Ihx/4iHH/iIcf+IhxRGxMuTuHH/iIcf+Ihx/4iHH/iIcf+IhxTOHMMeOHH/iIcf+Ihx/4hHDlyfGohx/4iHH/iIcf+EKHHOeOiHH/iIcf+Ihx/4iHFBehzoXoiHH/iIcf+Ihx/4iHH/iEvVnFKmiIcf+Ihx/4iHH/iIcTq3crVIjYhx/4iHH/iIcf+DW7IbtE3oiHH/iIcf+Ihx/4hDUCza/YiHH/iIcf+Ihx/4iHH/iIcf+Ihx/4iHH/SV58ehiIhx/4iHH/iIcf+EfJbKNp/4iHH/iIcf+Ihx/4iEJ6HPhe/4iHH/iIcf+Ihx/4hFhky3m3H/iIcf+Ihx/4iHH/gzQRG9vu6Icf+Ihx/4iHH/iEQPLM8NiIcf+Ihx/4iHH/iIcf+Ihx/4iHH/iIcf9EyjzDXIcf+Ihx/4iHH/iIcf+Ihx/4iHH/iIcf9Q5dEq/4iHH/iIcf+Ihx/4iHH/iIcf+Ihx/4iHH/iETXPMKMcf+Ihx/4iHH/iIcf+DYxMrvOzf+Ihx/4iHH/iIcf+DBosrCnTYiHH/iIcf+Ihx/zYmQbrZvnH/iIcf+Ihx/4iHH/iEMpLN1tcf+Ihx/4iHH/iIcf+Ihx/4iHH/iIcf+Ihx/4iHH/iIcf+Ihx/4iHH/iIcf+Ihx/4iHH/iIcf+Ihx/4iHH/iIcf+Ihx/4iHH/iIcf+Ihx/4iHH/iIcf+Ihx/4iHH/iIcf+Ihx/0WGTLebiHH/iIcf+Ihx/4iHH/iIcf+Ihx/4iHH/iIcf+Ihx/4iHH/iIcf+Ihx/4iHH/iIcf+Ihx/4iHH/iIcf+Ihx/4iHH/iIcf+IhxRtZskpmIcf+Ihx/4iHH/hHDlyfGoiHH/iIcf+Ihx/4iHH/iIcf+Ihx/4iHH/iIcf+Ihx/4iHH/Qocc546Ihx/4iHH/iIcf+INZ8SvGDt/4iHH/iIcf+Ihx/4iHH/RMo8w1yHH/iIcf+Ihx/4iEonjG2HiHH/iIcf+Ihx/4iHExawG+lP6HH/iIcf+Ihx/4iE1AvDv0iIcf+Ihx/4iHH/hFeUy4a3H/iIcf+Ihx/4iHH/iIRYZMx5v/iIcf+Ihx/4iHH/QZQcB77/iIcf+Ihx/4iHH/iIcf+Ihx/4RMo8w1xx/4iHH/iIcf+Ihx/03hzDHjcf+Ihx/4iHH/iIcf+EknjI2H/4iHH/iIcf+Ihx/4QBvsD0Fx/4iHH/iIcf+IhHG1yeSohx/4iHH/iIcf+Ig6MGK2z52HH/iIcf+Ihx/4iHH/hMQLxL9HH/iIcf+Ihx/4iHH/iEZfTKoLiHH/iIcf+Ihx/4iEl4fHh4iHH/iIcf+Ihx/4iHH/RMo8w1yHH/iIcf+Ihx/4iHH/RKBM1fv/iIcf+Ihx/4iHH/hFoEy1+4iHH/iIcf+Ihx/4iHH/iIcf+Ihx/4iHFNg9wnwnH/iIcf+Ihx/4iHH/iIcf+Ihx/4iEvInFN2hx/4iHH/iIcf+Ihx/4Rhtcvkr/iIcf+Ihx/4iHH/iEJ6HOhecf+Ihx/4iHH/iIcUSGTLebiIcf+Ihx/4iHH/Qnoc6F6Icf+Ihx/4iHH/iIcUbJbJNphx/4iHH/iIcf+Ihx/0JDLPvN/4iHH/iIcf+Ihx/0TKPMNchx/4iHH/iIcf+Ihx/4iHH/iFG+0FH/iIcf+Ihx/4iHH/iIcf+Ihx/4iHH/hCUCz6/f+Ihx/4iHH/iIcf+FDy0R3/iIcf+Ihx/4iHH/iEJtHPku/4iHH/iIcf+Ihx/4iHH/iIcf+Ihx/4iHH/hRvt9Bcf+Ihx/4iHH/iIcf+Ihx/4iHH/hFeUy4a3H/iIcf+Ihx/4iHH/iIcf+Ihx/4iHH/iIcf+Ihx/4iHH/iIcf+Ihx/4Qyks3W2HH/iIcf+Ihx/4hGX0yqC4hx/4iHH/iIcf+Ihx/4iHH/iIcf+Ihx/4iHH/UcvfNIhx/4iHH/iIcf+IhClBzmvocf+Ihx/4iHH/iIcf+Ihx/00MvD80iHH/iIcf+Ihx/4hMaqxJVYcf+Ihx/4iHH/iIcf+Ihx/4iHH/g5aWG3lp6Icf+Ihx/4iHH/iIcf8+z3SzMIv/iIcf+Ihx/4iFHL0ET/iIcf+Ihx/4iHFEQlzL2v+Ihx/4iHH/iIcf+ISJJ8hthx/4iHH/iIcf+Ihx/4iHH/iFG+0FH/iIcf+Ihx/4iHH/iIR/BskPlx/4iHH/iIcf+Ihx/0fWbJKZhx/4iHH/iIcf+IRw5cnxqIcf+Ihx/4iHH/iIcf+IR/BskPmHH/iIcf+Ihx/4iEMpLO1t/4iHH/iIcf+Ihx/4iHH/iIcUd4fIh4hx/4iHH/iIcf+Ihx/4TDO8XMT/iIcf+Ihx/4iHH/iIcf+Ihx/4iHH/iIcf9LrpxVFohx/4iHH/iIcf+Ihx/4iHH/hLhKxntf+Ihx/4iHH/iIcf+FHl3xqIhx/4iHH/iIcf+IUb7QUf+Ihx/4iHH/iIcf+Ihx/4iEBs3AoyiIcf+Ihx/4iHH/iIcf9LhKxXtXH/iIcf+Ihx/4iEivbIUJcf+Ihx/4iHH/iIcf9GNVysqohx/4iHH/iIcf+Igyx+G+OB6Icf+Ihx/4iHH/iIcUa8bJQ5cf+Ihx/4iHH/iIcf+ElrfHlIiIcf+Ihx/4iHH/iIcU123DiS/4iHH/iIcf+Ihx/4iHH/PFuRtKRuhx/4iHH/iIcf+IhGbEypO4hx/4iHH/iIcf+Ihx/4iHFD1zzCjIiHH/iIcf+Ihx/4iHH/iIcf+Ihx/4Qm0c6S5x/4iHH/iIcf+Ihx/0rinGHWhx/4iHH/iIcf+Ihx/4iEcOXJ8ahx/4iHH/iIcf+EYoXK16cf+Ihx/4iHH/iExqrElVhx/4iHH/iIcf+Ihx/4iHH/iETXPMKMcf+Ihx/4iHH/iIcf+Ihx/4iHH/iE7UzCKziHH/iIcf+Ihx/4hRy980cf+Ihx/4iHH/iIcf+Ihx/4iHFQy980iIcf+Ihx/4iHH/S4SsV7Vx/4iHH/iIcf+Ihx/4iHH/hPg9wXwoiHH/iIcf+Ihx/4iHH/g4ulG4Ra6Icf+Ihx/4iHH/iIcf+Ihx/4hPdtwYkocf+Ihx/4iHH/iIcf9LkaxW5Ycf+Ihx/4iHH/iIcU/g/AHwcf+Ihx/4iHH/iIcf+EMPLO8N/4iHH/iIcf+Ihx/4NNMSvSzt/4iHH/iIcf+Ihx/0VfTMoL/4iHH/iIcf+Ihx/4hHDlyfGohx/4iHH/iIcf+IhDUCza/Yhx/4iHH/iIcf+IhFk0y2y3H/iIcf+Ihx/4iHH/iIcUqRrFbliHH/iIcf+Ihx/4iHE6n4G1YH6HH/iIcf+Ihx/4iHH/iIRPE8wOyHH/iIcf+Ihx/4iHH/iEZsTKk7iIcf+Ihx/4iHH/iIRw5cnxqHH/iIcf+Ihx/4iHH/R9ZskpmHH/iIcf+Ihx/4iHH/RXlMuGuHH/iIcf+Ihx/4iHE9qaKyVl1x/4iHH/iIcf+IhxRIZMt5uIhx/4iHH/iIcf+IR9Zsopn/iIcf+Ihx/4iHH/hR5d8aiIcf+Ihx/4iHH/hDHCzePXH/iIcf+Ihx/4iHH/QkMs+83/iIcf+Ihx/4iHH/iIcf+Ihx/4iHH/iIRBwszj2Ihx/4iHH/iIcf+IhxT+D8AfBx/4iHH/iIcf+IhxX+LQHYcf+Ihx/4iHH/iIcf9Fk0y2y4iHH/iIcf+Ihx/4iHH/g2QEG6v76HH/iIcf+Ihx/4iHH/iIcf+Ihx/4iHH/QzYs3J2Ihx/4iHH/iIcf+Ihx/4iHH/iIcf9E1zzCjIhx/4iHH/iIcf+Ihx/4iHH/iIcf+ETkPMG8iHH/iIcf+Ihx/4iHFG1mySmYhx/4iHH/iIcf+Ihx/0VsTLk7cf+Ihx/4iHH/iIcf+EfwbJD5iHH/iIcf+Ihx/4gwjHWwg4qHH/iIcf+Ihx/4iFHL0ET/iIcf+Ihx/4iHH/iIcf+Ihx/4iHH/iIcf+Ig/uLGxR06Ihx/4iHH/iIcf+IhxMiPyvdwNcf+Ihx/4iHH/iIcf872zW1JMpx/4iHH/iIcf+Ihx/4iEfwbJD5cf+Ihx/4iHH/iIcf+ISLxshDmIcf+Ihx/4iHH/iIRnlMqGuIhx/4iHH/iIcf+Ihx/4iHH/iIcURCXMva/4iHH/iIcf+Ihx/4Qxws3j1x/4iHH/iIcf+IhxRF9Mugtx/4iHH/iIcf+Ihx/4iHH/iIcf+IhFoEy1+4cf+Ihx/4iHH/iIcf+Ihx/4hE8TzA7Ihx/4iHH/iIcf+Ihx/4iHH/hGX0yqC4iHH/iIcf+Ihx/4iHH/iIcULkPOG8/4iHH/iIcf+Ihx/4iHH/iIcf+IhxRF9Mugtx/4iHH/iIcf+Ihx/4SLxshDmIhx/4iHH/iIcf+DcGFLr56/+Ihx/4iHH/iIcf+Ihx/4iHH/hDQyzbzYiHH/iIcf+Ihx/4iHH/iIcf+Ihx/4iHFDyjzDXIhx/4iHH/iIcf+Ihx/4iHH/iIRyhcnXqIhx/4iHH/iIcf+IhHG1yeSohx/4iHH/iIcf+Ihx/4hR2N8nhx/4iHH/iIcf+IhCoRzl7ohx/4iHH/iIcf+IhxRfBssPn/iIcf+Ihx/4iHH/iEZsTKk7iIcf+Ihx/4iHH/iIUcvQRP+Ihx/4iHH/iIcf+IhxS0C8S/SIcf+Ihx/4iHH/iIcf9ChxznjoiHH/iIcf+Ihx/4hRvtBR/4iHH/iIcf+Ihx/4iHFEX0y6C3H/iIcf+Ihx/4iHH/iEiSfIbYcf+Ihx/4iHH/iIcf+EA17A2hiHH/iIcf+Ihx/4iHFDvTzELIcf+Ihx/4iHH/iIcf+Ihx/4RaBMtfuIhx/4iHH/iIcf+Ihx/4iHH/hFeUy4a3H/iIcf+Ihx/4iHH/iIcf+IQBvsH0H/iIcf+Ihx/4iHH/hGX0yqC4iHH/iIcf+Ihx/4hGKFy9ev+Ihx/4iHH/iIcf+Ihx/4iHH/iIcf+Ihx/4iEvInFN2hx/4iHH/iIcf+Ihx/4iHH/iIcf9Q8tAdcf+Ihx/4iHH/iIcf+Ihx/4iHH/iIcf+Ihx/4iHH/Qnoc6F6Icf+Ihx/4iHH/iIcf+Ihx/4iHH/iIQpQc5r6HH/iIcf+Ihx/4iHH/iIcf+Ihx/4iHH/iIcf+Ihx/4iHH/iIcf+Ihx/4iHH/iIcf+IUcvfNHH/iIcf+Ihx/4iHH/iFG+0FH/iIcf+Ihx/4iHH/iIcf+Ihx/4iHH/iIcf+Ihx/4iHH/hCbRzpLnH/iIcf+Ihx/4iHH/iIcf+Ihx/4iEKUHOa+hx/4iHH/iIcf+Ihx/0WGTLebiHH/iIcf+Ihx/4iHH/iIcf+Ihx/4iHH/iIcf+IhxQ5NM1sv/iIcf+Ihx/4iHFAlBz2vnH/iIcf+Ihx/4iHH/hLu5xURohx/4iHH/iIcf+IOackt1jbiHH/iIcf+Ihx/4iHH/iIcf+EKv/OUAiIcf+Ihx/4iHH/RMo8w1yHH/iIcf+Ihx/4iHH/iIcUUbXK5Khx/4iHH/iIcf+IgyhQG/ev7/iIcf+Ihx/4iHH/T2ncGWKIcf+Ihx/4iHH/iEEO7P8RiIcf+Ihx/4iHH/iINncxuojOiHH/iIcf+Ihx/4iHFA1vzykIiHH/iIcf+Ihx/4iHH/iIcf+Ihx/4iHH/g6JXG22o6Ihx/4iHH/iIcf+ITRm8PmSHH/iIcf+Ihx/4iEcbXJ5KiHH/iIcf+Ihx/4iHH/iIcf+Ihx/4iHH/iIcf+Ihx/4iHFDyjzDXIhx/4iHH/iIcf+Ihx/4iHH/iIcf+Ihx/4iHH/iIcUCHHAiO/4iHH/iIcf+Ihx/4iHH/iIcf+Ihx/4hDNizcnYcf+Ihx/4iHH/iIcf+Ihx/4iHH/iIcf+Ihx/4iHH/iIcf+Ihx/4iENQLNr9iHH/iIcf+Ihx/4iHFBehzoXoiHH/iIcf+Ihx/4iHH/iIcf+Ihx/4iHH/iDaAE7p/7Ihx/4iHH/iIcf+Ihx/4iDLU4b4rHoiHH/iIcf+Ihx/4iHH/hEvTzULP+Ihx/4iHH/iIcf+Ihx/4iHH/iIcTGFAb56/oiHH/iIcf+Ihx/4iHFBNiz8nf+Ihx/4iHH/iIcf+IhxRTVcrKqIhx/4iHH/iIcf+Ihx/4iHH/iIRnlMqGuIhx/4iHH/iIcf+EivbIUJiHH/iIcf+Ihx/4iHH/iIcf+IhFoEy1+4cf+Ihx/4iHH/iIcf+IRl9MqguIcf+Ihx/4iHH/iIcf+EKHHOeOiHH/iIcf+Ihx/4iHH/iIcf+Ihx/4iHH/iIcf+Ihx/0WGTLebiHH/iIcf+Ihx/4iHH/hFbEzJO/+Ihx/4iHH/iIcf+Ihx/4iHFC5DzhvP+Ihx/4iHH/iIcf+Ihx/4iHH/iIcf+Ihx/4iE0zvDzEiHH/iIcf+Ihx/4iHFJ4pxh1ohx/4iHH/iIcf+IhCehz4Xv+Ihx/4iHH/iIcf+Ihx/00MvD80iHH/iIcf+Ihx/4iHH/OiFTtt6siHH/iIcf+Ihx/4iHH/OWVDt5q8hx/4iHH/iIcf+Ihx/4iHH/RZNMtsuIhx/4iHH/iIcf+Ihx/4iHH/iIcUFtHOkuiHH/iIcf+Ihx/4iHH/iIcf+IRaBMtfuIcf+Ihx/4iHH/iIcf+Ihx/4RNc8woyHH/iIcf+Ihx/4iHH/iIcf+Ihx/4iHH/iIcf+ETkPMG8iHH/iIcf+Ihx/4iEjJbINpiHH/iIcf+Ihx/4iHH/iEcbXJ5KiIcf+Ihx/4iHH/iIcTq5gbVGfoiHH/iIcf+Ihx/4R/BskPmIcf+Ihx/4iHH/iIcf81dzG7iM5x/4iHH/iIcf+IhxX+LQHYcf+Ihx/4iHH/iIcf9DNizcnYiHH/iIcf+Ihx/4hH1myimf+Ihx/4iHH/iIcf+Ihx/4iHH/iIcULkPOG8/4iHH/iIcf+Ihx/4Rl9MqguIhx/4iHH/iIcf+EcOXJ8aiIcf+Ihx/4iHH/iIcf+IhFvTy0LIhx/4iHH/iIcf+ITEC8W/T/iIcf+Ihx/4iHH/hE8TzA7IiHH/iIcf+Ihx/4iEcoXJ16iIcf+Ihx/4iHH/iISV58ehhx/4iHH/iIcf+IhxRHlMuGuIcf+Ihx/4iHH/iIcTfPBbgw+ocf+Ihx/4iHH/iDlpYbeWnocf+Ihx/4iHH/iIcf+Ihx/4iHFDvTzELIcf+Ihx/4iHH/iIcf9AKOwOcYhx/4iHH/iIcf+EWGTLebhx/4iHH/iIcf+Ihx/4iHH/iIOWlht5aecf+Ihx/4iHH/iIcUavbKUJ/4iHH/iIcf+Ihx/4iHH/RWxMuTtx/4iHH/iIcf+Ihx/0VsTLk7cf+Ihx/4iHH/iIcf+Ihx/0fwbJD5iIcf+Ihx/4iHH/iIcf+IhHKFydeoiHH/iIcf+Ihx/4iHH/hOx8wjg4hx/4iHH/iIcf+Ihx/4iHH/RYZMt5uIcf+Ihx/4iHH/iIcf+IhFvTy0LIhx/4iHH/iIcf+Ihx/4hK/4xgB3H/iIcf+Ihx/4iHH/iIcTn7YrYEnYcf+Ihx/4iHH/iE7UzCKziHH/iIcf+Ihx/4iHH/iDNeAb2h/ohx/4iHH/iIcf+Ihx/4iHH/iIcf9D8Tzg7P+Ihx/4iHH/iIcf+IMoUBvnr+cf+Ihx/4iHH/iIcf+ETKPMNccf+Ihx/4iHH/iIcf+Ihx/4iHH/iIcf+IOYNht3yeiIcf+Ihx/4iHH/iIQyks7W3/iIcf+Ihx/4iHH/iIcf+Ihx/4iHH/iEW9PLQsiIcf+Ihx/4iHH/iIcf+Ihx/4iHH/iIRb08tCyIcf+Ihx/4iHH/iIcf+Ihx/4iHH/iIcf+Ihx/4iHH/iIcf+Ihx/4iHH/iIcf+IQzYs3J2HH/iIcf+Ihx/4iHH/iIcf+Ihx/4TsfMI4OIcf+Ihx/4iHH/iIcTz8obMDXocf+Ihx/4iHH/iIcf+Ihx/4iHH/iIcf+IhFhkzHm/+Ihx/4iHH/iIcf+IhGX0yqC4cf+Ihx/4iHH/iIRmxMqTuIcf+Ihx/4iHH/iEiSfIbYcf+Ihx/4iHH/iISNZsgpmIhx/4iHH/iIcf+IRPE8wOyIcf+Ihx/4iHH/iDJ4Ab+H/v+Ihx/4iHH/iIcf+ISMlsg2mIhx/4iHH/iIcf9Fhky3m4hx/4iHH/iIcf+Ihx/4iHH/iEV5TMhr/4iHH/iIcf+IhxTXbcOJL/iIcf+Ihx/4iHH/iIcTP547wGHIcf+Ihx/4iHH/iIcf9IhXyHqIcf+Ihx/4iHH/iIROQ8wbxx/4iHH/iIcf+Ihx/4iHH/iIcf+IhxQ9c8woyIhx/4iHH/iIcf9GKFyteocf+Ihx/4iHH/iIcf+Ihx/0ZCXKvaiIcf+Ihx/4iHH/iIcf+Ihx/4iHFMx8xDg/+Ihx/4iHH/iIcf+Ihx/4iEcoXJ16iIcf+Ihx/4iHH/iIRYZMx5v/iIcf+Ihx/4iHH/iIcf+IPtCisi9dcf+Ihx/4iHH/iIcf+Ihx/4iHH/iIcf+Ihx/4iENDLNvNhx/4iHH/iIcf+Ihx/4iHH/hGNVysqocf+Ihx/4iHH/iIcf+EivbIUJiHH/iIcf+Ihx/4g9F6Gz6F5x/4iHH/iIcf+Ihx/4RYZMt5uHH/iIcf+Ihx/4iHH/R8lsk2lx/4iHH/iIcf+Ihx/4iHH/iIcf84ulG4Ra6Ihx/4iHH/iIcf+Ihx/z7FsbI6Tohx/4iHH/iIcf+IhxQMn882CIcf+Ihx/4iHH/iIcf9FbEy5O3H/iIcf+Ihx/4iHH/iIcf+IRihcvXr/iIcf+Ihx/4iHH/hAQuwM0YiHH/iIcf+Ihx/4iHH/iIcf+Ig+64OzFHz/iIcf+Ihx/4iHH/g3SPS5twuIcf+Ihx/4iHH/iIcf+IPQqhtPVe/4iHH/iIcf+Ihx/4iHH/iFHl3xqIcf+Ihx/4iHH/iIcf9GNVysqohx/4iHH/iIcf+Ihx/4iEHW/AOQ/4iHH/iIcf+Ihx/0fwbJD5iIcf+Ihx/4iHH/hIr2yFCYhx/4iHH/iIcf+Ihx/0fJbJNpcf+Ihx/4iHH/iIcf+Ihx/4hO1Mwis4hx/4iHH/iIcf+IhGbEypO4hx/4iHH/iIcf+Ihx/4iEW9PLQsiHH/iIcf+Ihx/4iHH/iIcf+EV5TLhrcf+Ihx/4iHH/iIcf+Ihx/4iHH/hDHCzePXH/iIcf+Ihx/4iHH/iIcf+Ihx/4hFhky3m3H/iIcf+Ihx/4iHFNdtw4kv+Ihx/4iHH/iIcf+Ihx/4iHH/iIcf+E923BiSiHH/iIcf+Ihx/4iHFEX0y6C3H/iIcf+Ihx/4iHH/iIcTPgErwf7Yhx/4iHH/iIcf+Ihx/4Me/CvxA9cf+Ihx/4iHH/iIRNc80oz/iIcf+Ihx/4iHH/iIcf+IhxQvE80Oxx/4iHH/iIcf+Ihx/4iHH/iIcf+Ihx/4iHH/iIcf+Ihx/4iHH/iIcf9EyjzDXIcf+Ihx/4iHH/iIcf+Ihx/4iHH/UcvfNIhx/4iHH/iIcf+Ihx/4UPLRHf+Ihx/4iHH/iIcf+Ihx/4iHH/iIcf+Ihx/4iHH/iIcV/V0Cpx/4iHH/iIcf+Ihx/1HY3yeIhx/4iHH/iIcf+Ihx/4iHH/iISNZsgpmIhx/4iHH/iIcf+Ihx/4RPE8wOyIhx/4iHH/iIcf+IOJBhuW+e/4iHH/iIcf+Ihx/4iEi8bIQ5hx/4iHH/iIcf+Ihx/zBmo7CpXIiHH/iIcf+Ihx/4iDmPM7dwzHH/iIcf+Ihx/4iHH/iIcf+Ihx/4hEDyzPDYiHH/iIcf+Ihx/4g/pYSxWntx/4iHH/iIcf+IhGX0yqC4cf+Ihx/4iHH/iE66zCRTcf+Ihx/4iHH/iIRyhcnXqIhx/4iHH/iIcf+Ihx/4iHH/iIcf+Ihx/4iHFf4tAdhx/4iHH/iIcf+Ihx/4iHH/iIcf+Ihx/4iHH/iIcf+Ihx/4hCoRzl7oiHH/iIcf+Ihx/4iElefHoYcf+Ihx/4iHH/iIcf+Ihx/0JDLPvN/4iHH/iIcf+IhxSxm8XmT/iIcf+Ihx/4iHH/hGKFytenH/iIcf+Ihx/4iHH/hFeUy4a3H/iIcf+Ihx/4iHH/iIcUU1XKyqiIcf+Ihx/4iHH/iINoQxunvOiIcf+Ihx/4iHH/iIcT8+srDBTYiHH/iIcf+Ihx/4iHFAhxwIjv+Ihx/4iHH/iIcf+IhxQJQc9r5x/4iHH/iIcf+Ihx/4TGqsSVWIcf+Ihx/4iHH/iEiFfJeo/4iHH/iIcf+Ihx/4iHH/iIcf+IhxQiks3W2Ihx/4iHH/iIcf+Ihx/4iHH/iIcf+EV5TLhrcf+Ihx/4iHH/iIcf+Ihx/4QBvsD0Fx/4iHH/iIcf+Ihx/4iHH/iIcf+IhxTiXsLaH/iIcf+Ihx/4iHH/iIcf+IRNc8woxx/4iHH/iIcf+Ihx/4iHH/iIcUR5TLhriHH/iIcf+Ihx/4iHH/hFoEy1+4iHH/iIcf+Ihx/4iHH/iIcf+Ihx/4hCvPzkMIiHH/iIcf+Ihx/4hHG1yeSoiHH/iIcf+Ihx/4iHH/iIcf+IhDQyzbzYcf+Ihx/4iHH/iIcf+Ihx/4iHH/iEW9PLQsiIcf+Ihx/4iHH/iIcf9GG1yuSnH/iIcf+Ihx/4iHH/iIRZNMtstx/4iHH/iIcf+Ihx/4iHH/hDNizcnYhx/4iHH/iIcf+Ihx/4iHH/iIcf+Ihx/4iETXPNKM/4iHH/iIcf+Ihx/4hH8GyQ+Ycf+Ihx/4iHH/iIcf+EZCXKvaiHH/iIcf+Ihx/4iHFDk0zWy/+Ihx/4iHH/iIcf+IQ0Ms282Icf+Ihx/4iHH/iIcf+Ihx/4iHH/iIcf+Ihx/4iHH/iIcf+Ihx/4iHH/iIcf+IUfLfDYiHH/iIcf+Ihx/4hR8t8NiIcf+Ihx/4iHH/iIcUOgTMX7cf+Ihx/4iHH/iIcf+Ihx/4iHH/iINyZBudm+iHH/iIcf+Ihx/4iHH/iIcf+Ihx/4iHH/iIcf9Ir2yFCYiHH/iIcf+IhxUL7fQYhx/4iHH/iIcf+Ihx/4iHH/iIcV/i0B2HH/iIcf+Ihx/4UeXfGoiHH/iIcf+Ihx/4iHH/hGQlyr2ohx/4iHH/iIcf+IhxQhws3j2Icf+Ihx/4iHH/SRqMjlf/iIcf+Ihx/4iHH/iETxPMDsiHH/iIcf+Ihx/4hEyjzTXP+Ihx/4iHH/iIcf+Ihx/4iHH/iIcf+Ihx/4iHH/iEV5TMhr/4iHH/iIcf+Ihx/4hMhKxHtYiHH/iIcf+Ihx/4iEZsTKk7iHH/iIcf+Ihx/4iHFAoRz17ocf+Ihx/4iHH/iIcf9BoRz17nH/iIcf+Ihx/4iHH/hByfzzYHH/iIcf+Ihx/4iHH/RkJcq9qIhx/4iHH/iIcf+IgyhQG/ev7/iIcf+Ihx/4iHH/hPadwZYocf+Ihx/4iHH/iIN/5BugG+/4iHH/iIcf+IhChxznjnH/iIcf+Ihx/4iHH/iIcf+Ihx/4iHH/RL08xCxx/4iHH/iIcf+IhH42yhyf+Ihx/4iHH/iIcf+IgxDNG/8y6HH/iIcf+Ihx/4iHH/iIcf+INmYTupnscf+Ihx/4iHH/iIT3bcGJJx/4iHH/iIcf+Ihx/4Rhtcvkr/iIcf+Ihx/4iHH/iIcf+IMDHCsd49/4iHH/iIcf+Ihx/4g1xAO7O/yHH/iIcf+Ihx/4iHH/PHWRtIpuiIcf+Ihx/4iHH/iIRmxMqTuIcf+Ihx/4iHH/iIcf+Ihx/0J6HOheiHH/iIcf+Ihx/4PQqhs/Vecf+Ihx/4iHH/iIcUzUzDKzcf+Ihx/4iHH/iIcf+Ihx/0JtHOkuhx/4iHH/iIcf+IhxX9XQKnH/iIcf+Ihx/4iHH/iIcf+Ihx/4iHH/Qocc546Ihx/4iHH/iIcf+IR/BskPmHH/iIcf+Ihx/4iHH/iIcf+Ihx/4iHH/hK1Zxypv+Ihx/4iHH/iIcf+IhMhKxHtYhx/4iHH/iIcf+IhE5DzBvHH/iIcf+Ihx/4iEcbXJ5KiHH/iIcf+Ihx/4UPLRHf+Ihx/4iHH/iIcf+DM0Eb3L7ocf+Ihx/4iHH/iETxPMDsiHH/iIcf+Ihx/4iHH/iIcf+IhxREJcy9r/iIcf+Ihx/4iHFDvTzELIcf+Ihx/4iHH/iIcf+EivbIUJiHH/iIcf+Ihx/4iHH/QA7sACFx/4iHH/iIcf+IhxQW0c6S6Icf+Ihx/4iHH/iIcf+IhGX0yqC4cf+Ihx/4iHH/iIcf+Ihx/4iHH/iIcf+Ihx/4ROQ8wbyIcf+Ihx/4iHH/iIcf+Ihx/09P3BsCcf+Ihx/4iHH/iIcf+Ig6C3G39I7/iIcf+Ihx/4iHH/gzNBG9y+6HH/iIcf+Ihx/4g4x1G4OK6Icf+Ihx/4iHH/hClBzmvoiHH/iIcf+Ihx/4iHFNrcwlI4hx/4iHH/iIcf+IhxSnesWIVx/4iHH/iIcf+Ihx/4iEi8bIQ5hx/4iHH/iIcf+Ihx/4iHH/RMo8w1yHH/iIcf+Ihx/4iHH/hGKFytenH/iIcf+Ihx/4iHH/iIcf+Ihx/0TKPMNchx/4iHH/iIcf+Ihx/4iHH/iIcULkPOG8/4iHH/iIcf+Ihx/4RPE8wOyIhx/4iHH/iIcf+Ihx/4iHH/iIcf+Ihx/4iEcbXJ5KiHH/iIcf+Ihx/4iEBs3AoyiIcf+Ihx/4iHH/iIcf+Ihx/4iHH/hGX0yqC4iHH/iIcf+Ihx/4hE1zzCjHH/iIcf+Ihx/4iHH/iINkBBu7++/4iHH/iIcf+Ihx/4iHFDk0zWy/+Ihx/4iHH/iIcUFtHOkuiHH/iIcf+Ihx/4iHH/iIcf+Ihx/4iHH/iIcf+Ihx/4iHH/Qxws3j2HH/iIcf+Ihx/4iHH/iIROQ8wbxx/4iHH/iIcf+Ihx/4iHH/iIcf+Ihx/4iHH/iIUfLfDYhx/4iHH/iIcf+Ihx/4iHH/iIcf+IhGeUyoa4iHH/iIcf+Ihx/4iHH/iIcUPXPMKMiIcf+Ihx/4iHH/iIcf+Ihx/4iEWgTLX7hx/4iHH/iIcf+Ihx/4iHH/iIcf9EyjzDXIcf+Ihx/4iHH/iIcf+Ihx/4RZNMtsuIcf+Ihx/4iHH/iIcf+Ihx/4iHH/Qxws3j2HH/iIcf+Ihx/4iHH/iIcf+Ihx/4iEWgTLX7hx/4iHH/iIcf+Ihx/4iHH/iIcf9Q5dEq/4iHH/iIcf+Ihx/4iHH/iIcf+Ihx/0h4fIh4cf+Ihx/4iHH/iIcf+FHl3xqIhx/4iHH/iIcf9BlBwHvv+Ihx/4iHH/iIcf+Ihx/4iHH/hFoEy1+4iHH/iIcf+Ihx/4hH8GyQ+Ycf+Ihx/4iHH/iIcf+IhxQ8o8w1yIcf+Ihx/4iHH/iIcf+IhGbEypO4hx/4iHH/iIcf+Ihx/4iEZfTKoLhx/4iHH/iIcf+Ihx/4iHH/iIcURsTLk7hx/4iHH/iIcf+Ihx/4iHFDvTzELIcf+Ihx/4iHH/iIcf+Ihx/4iHH/iIcUtAvEv0iHH/iIcf+Ihx/4TEC8S/Rx/4iHH/iIcf+Ihx/4iEWTTLbLcf+Ihx/4iHH/iIcf+INcYSuzntiHH/iIcf+Ihx/4iHH/iEcbXJ5KiIcf+Ihx/4iHH/iIQ1As2v2Icf+Ihx/4iHH/iIcUOgTMX7cf+Ihx/4iHH/iIcf+Ihx/4iHH/iIcf+Ihx/4iHFCKSzdbYiHH/iIcf+Ihx/4iHFKd6xYhXH/iIcf+Ihx/4iHH/R+NskcmIcf+Ihx/4iHH/iDK64b5FHohx/4iHH/iIcf+IhGeUyoa4iHH/iIcf+Ihx/4iHH/g3/kG5Ab6HH/iIcf+Ihx/4iEKhHOXuiHH/iIcf+Ihx/4iHH/QlAs6v1x/4iHH/iIcf+Ihx/0V5TLhrhx/4iHH/iIcf+Ihx/4iHH/iIUr7eQYiHH/iIcf+Ihx/4iHH/iIcf+Ihx/4iHH/iIcf+Ihx/4iHH/iIcf+Ihx/4iHH/iIcURCXMva/4iHH/iIcf+Ihx/4hGbEypO4iHH/iIcf+Ihx/4iHH/iIcf9FX0zKC/+Ihx/4iHH/iIcf+EfwbJD5iHH/iIcf+Ihx/4iHH/QeP88cCIhx/4iHH/iIcf+IMT2Uv8JriHH/iIcf+Ihx/4iHH/iIRco8s1yIhx/4iHH/iIcf+Ihx/4iHH/Qnoc6F6Icf+Ihx/4iHH/iIcf+Ihx/4iHH/iIcUOgTMX7cf+Ihx/4iHH/iIcf+Ihx/4g/gcGxfj6HH/iIcf+Ihx/4iHH/Rhtcrkpx/4iHH/iIcf+Ihx/0M2LNydiIcf+Ihx/4iHH/iEYoXL16/4iHH/iIcf+Ihx/4hMXaxKJXH/iIcf+Ihx/4iHH/iIcf+Ihx/4iHH/iIRnlMqGuIhx/4iHH/iIcf+IQCjsDnFx/4iHH/iIcf+Ihx/4iD7QorMvXf+Ihx/4iHH/iIcUUOXK8acf+Ihx/4iHH/iIcf+Ihx/4hPdtwYkocf+Ihx/4iHH/iIT4PcF8KHH/iIcf+Ihx/4iHH/iIcf+Ihx/4iE66zDRT/4iHH/iIcf+IhxT/3sACGHH/iIcf+Ihx/4iHH/ToPcN8L/iIcf+Ihx/4iHH/iIcf+Ihx/4iHH/iIcf+Ihx/4iHH/Q/E84Oz/iIcf+Ihx/4iHH/iIcf+Ihx/4iHH/iIcUbjbJHJiIcf+Ihx/4iHH/iIcf+IhAKOwecf+Ihx/4iHH/iIcf+Ihx/4iHH/iIcf+IhxRslsk2mHH/iIcf+Ihx/4iHH/iIcf+Ihx/4iHH/iIcf+Ihx/4iHH/iIcf+Ihx/4iHH/iIcf+Ihx/4iHH/iIcf+Ihx/4iHH/iIcf+Ihx/4iHH/iIcf+Ihx/4iHH/iIcf+Ihx/4iHH/iIcUE2LPyd/4iHH/iIcf+Ihx/4iHH/iIcf+Ihx/4iENtHNkuiIcf+Ihx/4iHH/iIcf+Ihx/4iHH/iIRPE8wOyHH/iIcf+Ihx/4iHH/iIcf+Ihx/4hEDyzPDYiHH/iIcf+Ihx/4iHH/iIcf+Ihx/4iHH/iEW9PLQsiIcf+Ihx/4iHH/iIcf+Ihx/4RkJcq9qIcf+Ihx/4iHH/iIcf+EVsTMk7/4iHH/iIcf+Ihx/4iEcbXJ5KiHH/iIcf+Ihx/4iHH/iIcf+IhE1zzSjP+Ihx/4iHH/iIcf+Ihx/4iHH/iEZCXKvahx/4iHH/iIcf+Ihx/4iHH/iIcf9DDyzfDXH/iIcf+Ihx/4iHH/iIcf+Ihx/4iHH/iIcf+Ihx/4hR5d8aiHH/iIcf+Ihx/4iHH/iIcf+Ihx/4hR2N8nhx/4iHH/iIcf+Ihx/4iHH/iIcf+Ihx/4iHH/iIcf+Ihx/4iHH/iIcf+Ihx/4iHH/iIcf+Ihx/4iETxPMDshx/4iHH/iIcf+Ihx/4iHH/iIcf+IhxTxjsDnGIhx/4iHH/iIcf+Ihx/0VfTMoL/4iHH/iIcf+Ihx/4iEW9PLQsiHH/iIcf+Ihx/4iHH/iIP6eTsVhscf+Ihx/4iHH/iIcf9Q8tAdcf+Ihx/4iHH/iIcf+Ihx/4iHH/iIcf+Ihx/0V5TLhrhx/4iHH/iIcf+IhCoRzl7ohx/4iHH/iIcf+Ihx/4iHH/iIcf+Ihx/4iHH/iIcf+Ihx/4iHH/iIcf+Ihx/4iHH/iIRBwszj2Ihx/4iHH/iIcf+Ihx/4iHH/iIcf+IhR8t8NiHH/iIcf+Ihx/4iHH/iIcf+Ihx/4iHH/iIcf+Ihx/4iHH/iIcUCUHPa+cf+Ihx/4iHH/iIcf+Ihx/4iHH/iIcf+Ihx/4iHH/iIcf+Ihx/4iHH/iIcf+Ihx/4iHH/iIcf+Ihx/4iHFEhky3m4iHH/iIcf+Ihx/4iHH/iIcf+Ihx/4hFvTy0LIiHH/iIcf+Ihx/4iHH/iIcf+Ihx/4hDNizcnYcf+Ihx/4iHH/iIcf+DWuIbtR3ohx/4iHH/iIcf+Ihx/4iDczQbnMvoiHH/iIcf+Ihx/4iHE6gIK2f33/iIcf+Ihx/4iHH/iIcf+IhxQVAs6v2HH/iIcf+Ihx/4iHH/iEvVnFKmiIcf+Ihx/4iHH/iIPsWxszpO/4iHH/iIcf+Ihx/4RPE8wOyIhx/4iHH/iIcf+IhH8GyQ+XH/iIcf+Ihx/4iHH/iIcf+EYoXK16cf+Ihx/4iHH/iIcUg0jHy3iHH/iIcf+Ihx/4RPE8wOyIhx/4iHH/iIcf+DyCkbR9boiHH/iIcf+Ihx/4iDLH4b44Hohx/4iHH/iIcf+EY1XKyqhx/4iHH/iIcf+IR9Zsopn/iIcf+Ihx/4iHH/OMVCuDq9iIcf+Ihx/4iHH/iEY1XKyqcf+Ihx/4iHH/iIcTetUbhSroiHH/iIcf+Ihx/4iETkPMG8cf+Ihx/4iHH/iIcf+Ihx/4iHH/iIcf8+64OyFHyIcf+Ihx/4iHH/iIcUbjbJHJiIcf+Ihx/4iHH/hR5d8aiIcf+Ihx/4iHH/iIcf+Ihx/4iHH/iIcT6ak7FlbIiHH/iIcf+Ihx/4hLyJxTdohx/4iHH/iIcf+Ihx/4iHH/iIcf+Ihx/4iHH/iIcf+Ihx/4iHH/iIRaBMtfuHH/iIcf+Ihx/4iHH/iIcUO9PMQshx/4iHH/iIcf+Ihx/4iHH/iIcf+IQCjsDnFx/4iHH/iIcf+Ihx/4iHH/iIcf+Ihx/4QpQc5r6Ihx/4iHH/iIcf+Ihx/4iHH/iETKPNNc/4iHH/iIcf+Ihx/4iHH/iIcf+Ihx/4iEXKPLNciIcf+Ihx/4iHH/iIcf82M0G6zL6HH/iIcf+Ihx/4iHH/iIcf+Ihx/4iHH/iIcf+Ihx/4iHH/iIcf+Ihx/4iHH/iIQ1As2v2Icf+Ihx/4iHH/iIcf+Ihx/4NXcxvIjO/4iHH/iIcf+Ihx/4iHH/iIcf+Ihx/0McLN49hx/4iHH/iIcf+Ihx/4iHH/iIcf+IhxUMvfNIiHH/iIcf+Ihx/4iHH/iIcf+Ihx/4iHH/iIQzYs3J1x/4iHH/iIcf+Ihx/4iHH/iIcf+Ihx/4hE5DzBvIcf+Ihx/4iHH/iIcf+Ihx/4iHH/iIcf+Ihx/4RaBMtfuIhx/4iHH/iIcf+Ihx/4iHH/iIcf+Ihx/4QpQc5r6Ihx/4iHH/iIcf+Ihx/4iHH/iIUfLfDYhx/4iHH/iIcf+IhxUL7fQYhx/4iHH/iIcf+Ihx/4iHH/iIcf+Ihx/4hCehzoXnH/iIcf+Ihx/4iHH/iIcf+Ihx/4iHH/iIcf+IUcvfNHH/iIcf+Ihx/4iHH/iIcf+Ihx/4iHH/iFG+0FH/iIcf+Ihx/4iHH/iIcf+Ihx/4iHH/iIQqEc5e6Icf+Ihx/4iHH/iIcf9Q5dEq/4iHH/iIcf+Ihx/4iHH/hFoEy1+4iHH/iIcf+Ihx/4iHH/iIcf+Ihx/4N9RRuiuu/4iHH/iIcf+Ihx/4iHH/QBvsD0GHH/iIcf+Ihx/4iHH/hB4/zxwIhx/4iHH/iIcf+IhH8GyQ+XH/iIcf+Ihx/4iEivbIUJcf+Ihx/4iHH/iIcf+E9P3CsC/4iHH/iIcf+Ihx/0YoXK16hx/4iHH/iIcf+Ihx/4iHFEbEy5O4cf+Ihx/4iHH/iIcURsTLk7hx/4iHH/iIcf+IhxRrxslDlx/4iHH/iIcf+Ihx/4iHFEhky3m4iHH/iIcf+Ihx/4iHH/iIcf+Ihx/4iHH/iIcf+Ihx/4hR5d8aiHH/iIcf+Ihx/4iHH/UcvfNIhx/4iHH/iIcf+IQnoc6F5x/4iHH/iIcf+Ihx/4iHH/iIcf+Ihx/4iHH/iIcf+Ihx/4SK9shQmIcf+Ihx/4iHH/iIN27GuZE5cf+Ihx/4iHH/iIcf+IhGeUyoa4iHH/iIcf+Ihx/4iHH/MCbRsOkuhx/4iHH/iIcf+Ig9SnOztYxx/4iHH/iIcf+IhxRIZMt5uIhx/4iHH/iIcf+Ihx/4hPadwZYnH/iIcf+Ihx/4iHH/iIcf+E9c3Boycf+Ihx/4iHH/iIcf+D1Xc7OojIiHH/iIcf+Ihx/4RMo8w1xx/4iHH/iIcf+Ihx/4PKAntV/Y/4iHH/iIcf+Ihx/4iHFPC+wPQYhx/4iHH/iIcf+Ihx/4iEfjbKHJ/4iHH/iIcf+Ihx/4hAX9wLAoiHH/iIcf+Ihx/4gxIrO/3UyIcf+Ihx/4iHH/iIcf+Ihx/4iHH/iIcf9DKSzdbYhx/4iHH/iIcf+Ihx/4iHH/iIcf+Ihx/4iHFD1zzCjIiHH/iIcf+Ihx/4iHH/iIcf+EWgTLX7iIcf+Ihx/4iHH/iIcf+IhDUCza/Yhx/4iHH/iIcf+Ihx/4iHH/iIcf+Ihx/4iHH/iIcf+Ihx/4hDHCzuPf+Ihx/4iHH/iIcf+Ihx/4iHFD1zzCjIiHH/iIcf+Ihx/4hGNVysqnH/iIcf+Ihx/4iHH/iIcf+Ihx/4iHH/iIcf+Ihx/4Ub7fQXH/iIcf+Ihx/4iHH/iIRkJcq9px/4iHH/iIcf+Ihx/4iHH/iIcUIcLN49iHH/iIcf+Ihx/4iHH/iIcf+IhGQlyr2nH/iIcf+Ihx/4iHH/iIcf+Ihx/4iHH/iIcf9Q5dEq/4iHH/iIcf+Ihx/4iHH/iIcf+Ihx/4iHH/iIcf9DNizcnYiHH/iIcf+Ihx/4iHH/iIcf+EfWbJKZcf+Ihx/4iHH/iIcf+ETXPMKMhx/4iHH/iIcf+Ihx/4iHH/iIcf+IhEHCzOPYiHH/iIcf+Ihx/4iHH/iIcf+Ihx/4QzYs3J2Icf+Ihx/4iHH/iIcf+Ihx/4iHH/iETKPNNc/4iHH/iIcf+Ihx/4iHH/iIcf+IhGbEypO4hx/4iHH/iIcf+Ihx/4iHH/iIcf+IQqEc5e6Ihx/4iHH/iIcf+Ihx/4iHH/iIcf+Ihx/4R/BskPmIcf+Ihx/4iHH/iIcf+Ihx/0TXPMKMiHH/iIcf+Ihx/4iHH/iIcf+IRb08tCyIhx/4iHH/iIcf+DiDYbl8nv+Ihx/4iHH/iIcf+Ihx/0S9PMQscf+Ihx/4iHH/iIcf+IP3Kyso1N/4iHH/iIcf+Ihx/4hHDlyfGohx/4iHH/iIcf+Ihx/0YoXK16hx/4iHH/iIcf+Ihx/4iEY1XLyq/4iHH/iIcf+Ihx/4hNGbw+ZIcf+Ihx/4iHH/iIcf+Ihx/08y7CzR/4iHH/iIcf+Ihx/4iHH/iIcf+Ihx/0S9PMQscf+Ihx/4iHH/iIcf+EMpLN1thx/4iHH/iIcf+Ihx/4iHH/iIcf+Ihx/4iENtHNkuiIcf+Ihx/4iHH/iIcf+Ihx/4iHH/RV9Mygv/iIcf+Ihx/4iHH/iIcf+Ihx/4iHH/iIcf89JKGz216Ihx/4iHH/iIcf+Ihx/0VsTLk7cf+Ihx/4iHH/iIcf9H42yRyYhx/4iHH/iIcf+IR+Nskclx/4iHH/iIcf+Ihx/4iEMpLO1t/4iHH/iIcf+Ihx/4iHH/iIcf+Ihx/4iHH/iIQzYs3J1x/4iHH/iIcf+Ihx/4iHH/iIcf9DDyzfDXH/iIcf+Ihx/4iHH/iIcf9EyjzDXIcf+Ihx/4iHH/iIcf+IShqMbleIcf+Ihx/4iHH/iIcf+Ihx/4iHH/iIcf+Ihx/4iHH/iIcf+Ihx/4iEmFfHeoiIcf+Ihx/4iHH/hH8GyQ+Yhx/4iHH/iIcf+DKt4b5SHohx/4iHH/iIcf+Ihx/0Dw/BHw/4iHH/iIcf+Ihx/4Tq3MJSNx/4iHH/iIcf+Ihx/4QeP88cCIcf+Ihx/4iHH/iIcTP547wGHIcf+Ihx/4iHH/iIcf+Ihx/4iHH/iIcf+EWgTLX7iIcf+Ihx/4iHH/iIcf+Ihx/4iHH/iIcUPKPMNciHH/iIcf+Ihx/4iDEuhbDhev+Ihx/4iHH/iIcURfTLoLcf+Ihx/4iHH/iIcf+Ihx/4iHH/hEvTzULP+Ihx/4iHH/iIcf+IRA8szw2Ihx/4iHH/iIcf+Ihx/4iHH/iIcf+Ihx/4iHH/iIcf+EoNjG8niHH/iIcf+Ihx/4iHH/iIcUCUHPa+cf+Ihx/4iHH/iIcf+IQ1As2v2Ihx/4iHH/iIcf+EfWbJKZcf+Ihx/4iHH/iIcf+Ihx/4iHH/iIcf+Ihx/4iHH/iIcf+Ihx/4iHH/iIcf+EfwbJD5iHH/iIcf+Ihx/4iHH/iIcf+Ihx/4iHH/iIcf+IhBG+z+QYiHH/iIcf+Ihx/4iHH/iIcf+Ihx/4iHH/iIQ20c2S6Ihx/4iHH/iIcf+Ihx/4iHH/iIcf+Ihx/4iHH/iIcf+Ihx/4iHH/hRy980hx/4iHH/iIcf+Ihx/4iHH/iIcf+Ihx/4iHH/iIcf+IhDQyzbzYcf+Ihx/4iHH/iIcf+Ihx/4iHH/iIQpQc5r6HH/iIcf+Ihx/4iHH/iIcf+Ihx/4iHH/iIcf+EJQLPr9/4iHH/iIcf+Ihx/4iHH/iIcf+IRMo801z/iIcf+Ihx/4iHH/iIcf+IO/dEtQi7hx/4iHH/iIcf+Ihx/4iHH/iEWGTLebcf+Ihx/4iHH/iIcf+Ihx/0A17A2hiIcf+Ihx/4iHH/iISLxshDmHH/iIcf+Ihx/4iHH/R7xspDn/iIcf+Ihx/4iHH/iIcf+IhBDuz/EYhx/4iHH/iIcf+Ihx/4RNc8woyHH/iIcf+Ihx/4iHH/g5XGG3o56HH/iIcf+Ihx/4iHFCKSzdbYiHH/iIcf+Ihx/4iHE3kGG4b56Icf+Ihx/4iHH/iEQPLM8NiIcf+Ihx/4iHH/iIcf+ES9PNQs/4iHH/iIcf+Ihx/4Qm0c6S5x/4iHH/iIcf+IhxSq6cVRaIhx/4iHH/iIcf+Ihx/4iHH/iIcf+Ihx/4iHH/iEuunFUWcf+Ihx/4iHH/iIcV/i0B2HH/iIcf+Ihx/4iHFLM7xMxIcf+Ihx/4iHH/iIcf+Ihx/4iHH/iIcf9DHCzePYcf+Ihx/4iHH/iIcf+IhxRuNskcmIhx/4iHH/iIcf+IhEDyzPDYhx/4iHH/iIcf+IhxRfBssPn/iIcf+Ihx/4iHH/iIRYZMx5v/iIcf+Ihx/4iHH/iIcf+Ihx/4iHH/iIcf+IhxSzO8TMSHH/iIcf+Ihx/4iHH/iIcf+Ihx/4iHH/iIcf9CbRzpLocf+Ihx/4iHH/iIcf+Ihx/4hJNIyMt/+Ihx/4iHH/iIcf+IQm0c+S7/iIcf+Ihx/4iHH/iIQyks7W3/iIcf+Ihx/4iHH/UcvfNIhx/4iHH/iIcf+IhR5d8ahx/4iHH/iIcf+Ihx/4iHH/iIcf+Ihx/4iHH/iIcf+Ihx/4iHH/iIcf+Ihx/4iHH/iIcf+Ihx/4iEfwbJD5cf+Ihx/4iHH/iIcf89/KGzA15x/4iHH/iIcf+Ihx/0V5TLhrhx/4iHH/iIcf+Ihx/4iHH/iIcf+Ihx/4iHFDoEzF+3H/iIcf+Ihx/4iHH/SUGMe+eIcf+Ihx/4iHH/iIONRRuCuuiHH/iIcf+Ihx/4iHFEQlzL2v+Ihx/4iHH/iIcf+IhClBzmvocf+Ihx/4iHH/iIcf+Ihx/4iHH/iIcf+IhEHCzOPYiHH/iIcf+Ihx/4iHH/iIcf+Ihx/4ROQ8wbyIcf+Ihx/4iHH/iIcf+Ihx/4iHH/iIcf+IhDbRzZLoiHH/iIcf+Ihx/4iHH/QzYs3J2Ihx/4iHH/iIcf+IhLrpxlFv+Ihx/4iHH/iIcf+IMngBv4f+/4iHH/iIcf+Ihx/4iEZCXKvacf+Ihx/4iHH/iIcf+Ihx/4RaBMtfuIhx/4iHH/iIcf+Ihx/0Y1XKyqiHH/iIcf+Ihx/4iHH/Sv+MYAeIcf+Ihx/4iHH/iIcf+Ihx/4Na4hu1HeiHH/iIcf+Ihx/4iHH/hHyWyjaf+Ihx/4iHH/iIcf+IhxRGxMuTuHH/iIcf+Ihx/4iHH/iIcf9FeUy4a4cf+Ihx/4iHH/iIcf+EKHHOeOiHH/iIcf+Ihx/4iEBs3AoyiIcf+Ihx/4iHH/iIcf+Ihx/4iHFC8TzQ7HH/iIcf+Ihx/4iHH/iIcf+Ihx/4iHH/iEWgTLX7iHH/iIcf+Ihx/4iHH/iIcf9E5DzBvIiHH/iIcf+Ihx/4iHH/iIcf+DYzQbrMvnH/iIcf+Ihx/4iFHl3xqHH/iIcf+Ihx/4iHH/Qw8s3w1x/4iHH/iIcf+IhH8GyQ+XH/iIcf+Ihx/4iHH/iIcf+IP6N1slyK/4iHH/iIcf+Ihx/4hDQyzbzYhx/4iHH/iIcf+Ihx/1HY3yeIhx/4iHH/iIcf+IhNM7w8xIhx/4iHH/iIcf+Ihx/0iSfIbYiHH/iIcf+Ihx/4iE7UzCKzhx/4iHH/iIcf+Ihx/0Ab7A9Bhx/4iHH/iIcf+Ihx/0e8bKQ5/4iHH/iIcf+Ihx/4iHH/iIcf+Ihx/4iHH/iIcf+Ihx/4iEQPLM8NiHH/iIcf+Ihx/4iHH/iIcf+Ihx/4iHH/iIcf+IQocc546HH/iIcf+Ihx/4iHH/iIcf+Ihx/4iHH/iIcf+IhxUMvfNIiHH/iIcf+Ihx/4iHH/iIcf+Ihx/4iHH/iIcf+IRMo801z/iIcf+Ihx/4iHH/iIRZNMtstx/4iHH/iIcf+Ihx/4iHH/iIcf+IhxRQ5crxpx/4iHH/iIcf+Ihx/4RaBMtfuIhx/4iHH/iIcf+Ihx/4RYZMt5uHH/iIcf+Ihx/4iHH/iIcf+ExqrElViHH/iIcf+Ihx/4hRy980cf+Ihx/4iHH/iIcf9ByfzzYIcf+Ihx/4iHH/iIcf9H42yRyYhx/4iHH/iIcf+IM4/DvXA8iHH/iIcf+Ihx/4iEivbIUJcf+Ihx/4iHH/iIcf9BvPz0MHH/iIcf+Ihx/4iHH/RMo8w1yHH/iIcf+Ihx/4iHH/iIcf+IhxREJcy9r/iIcf+Ihx/4iHH/iIcUbjbJHJiIcf+Ihx/4iHH/iEjJbINpiIcf+Ihx/4iHH/iIcf+EKUHOa+iIcf+Ihx/4iHH/iEV5TMhr/4iHH/iIcf+Ihx/4UcvfNIcf+Ihx/4iHH/iIcf+IhIvGyEOYcf+Ihx/4iHH/iIcf+Ihx/4PtKxsi1OiHH/iIcf+Ihx/4hFeUzIa/+Ihx/4iHH/iIcf9Rvt9Bhx/4iHH/iIcf+Ihx/4g70XK1Lo2HH/iIcf+Ihx/4iEWTTLbLcf+Ihx/4iHH/iIcf+Ihx/4hHG1yeSoiHH/iIcf+Ihx/4hIyWyDaYiHH/iIcf+Ihx/4hGQlyr2ocf+Ihx/4iHH/iIRl9MqguHH/iIcf+Ihx/4iHH/iIcf+ETXPMKMhx/4iHH/iIcf+Ihx/4iHH/iIcf+IhANewNoXH/iIcf+Ihx/4iHH/iIcf+Ihx/4iHH/iEJtHPku/4iHH/iIcf+Ihx/4iHH/iIcf+Ihx/4iHH/iIcf+Ihx/4hFk0y2y4cf+Ihx/4iHH/iIcf+Ihx/4iHH/iIcf+Ihx/4iHH/iIcf+IQ1As2v2Ihx/4iHH/iIcf+Ihx/4MzICvc39cf+Ihx/4iHH/iIcf9DNizcnYiHH/iIcf+Ihx/4iHH/iIcf+Ihx/0WTTLbLiIcf+Ihx/4iHH/iIcf+Ihx/4iHH/iIcf+IhDbRzZLoiHH/iIcf+Ihx/4iHH/iIcf+IhFoEy1+4cf+Ihx/4iHH/iIcf+Ihx/4iHH/iIcf+IhxRF9Mugtx/4iHH/iIcf+Ihx/4iHH/iIcf9Rvt9Bhx/4iHH/iIcf+Ihx/4Rhtcvkr/iIcf+Ihx/4iHH/iIcf+IhxTXbcOJL/iIcf+Ihx/4iHH/iIRZNMtstx/4iHH/iIcf+Ihx/4iHH/iIcf+Ihx/4RYZMt5uHH/iIcf+Ihx/4iHE/FtGw6S6Icf+Ihx/4iHH/iEfwbJD5hx/4iHH/iIcf+IhxRShcrXqIcf+Ihx/4iHH/iIRl9MqguHH/iIcf+Ihx/4iHH/iIcf+IhDNizcnXH/iIcf+Ihx/4iHH/iIcTI0Eb3L7oiHH/iIcf+Ihx/4iEXKPLNciIcf+Ihx/4iHH/iIcf+IR/BskPmHH/iIcf+Ihx/4iHE2IBS53+uIhx/4iHH/iIcf+IhPadwpYv+Ihx/4iHH/iIcf+IOWVDuJq8/4iHH/iIcf+Ihx/4hANewNoYcf+Ihx/4iHH/iIcf+EZfTKoLiIcf+Ihx/4iHH/iISXh8eHiIcf+Ihx/4iHH/iIcf9Ir2yFCYiHH/iIcf+Ihx/4iHH/Qyks3W2Icf+Ihx/4iHH/iIcf+Ihx/4iHH/iIcf9BlBwHvv+Ihx/4iHH/iIcf+Ihx/4iHH/iIcf+IhxRIZMt5uIhx/4iHH/iIcf+Ihx/4iHH/iEJ6HOhecf+Ihx/4iHH/iIcf+Ihx/4iHH/iIcf+Ihx/4iHH/iEuRrGbl/4iHH/iIcf+Ihx/4iHH/iIcf+Ihx/4Qnoc6F6HH/iIcf+Ihx/4iHH/iIcf+Ihx/4iHH/iIcf+Ihx/0JQLOr9cf+Ihx/4iHH/iIcf+Ihx/0YoXK16hx/4iHH/iIcf+IhxTa3MJSOIcf+Ihx/4iHH/iIcf+IOhRTt+us/4iHH/iIcf+Ihx/4iHH/iIcf+Ihx/4iEMpLO1t/4iHH/iIcf+Ihx/4hR8t8NiIcf+Ihx/4iHH/iIcf+Ihx/4iHH/iIcf+Ihx/4iHH/iIcf+Ihx/4iHH/RL08xCxx/4iHH/iIcf+Ihx/4iHH/iIcf+Ihx/4iHH/UcvfNIhx/4iHH/iIcf+Ihx/4iHH/iIcf+Ihx/4iHH/iIcf+Ihx/4RXlMuGtx/4iHH/iIcf+Ihx/4Rl9MqguIhx/4iHH/iIcf+Ihx/4TDO8XMT/iIcf+Ihx/4iHH/iEonjG2HiIcf+Ihx/4iHH/iIQ1As2v2Icf+Ihx/4iHH/iIcf+EWgTLX7iIcf+Ihx/4iHH/iIcf81hDG7e86HH/iIcf+Ihx/4iHH/UOXRKv+Ihx/4iHH/iIcf+IUeXfGohx/4iHH/iIcf+Ihx/4UeXfGoiHH/iIcf+Ihx/4iHH/iIcf+Ihx/4hFvTy0LIiHH/iIcf+Ihx/4g9hBize+dx/4iHH/iIcf+Ihx/4iHH/iIcUO9PMQshx/4iHH/iIcf+Ihx/4iHH/iIcf+Ihx/4iHH/iEJtHPku/4iHH/iIcf+Ihx/4iHH/RKBM1fv/iIcf+Ihx/4iHH/iEivbIUJhx/4iHH/iIcf+IhxRQ5crxpx/4iHH/iIcf+Ihx/4hR5d8aiHH/iIcf+Ihx/4hR2N8nhx/4iHH/iIcf+Ihx/4hLu5xURocf+Ihx/4iHH/iIUcvQRP+Ihx/4iHH/iIcf+EfwbJD5iHH/iIcf+Ihx/4gykgG+bf6HH/iIcf+Ihx/4iHH/iIRl9MqguHH/iIcf+Ihx/4iHH/hFoEy1+4iHH/iIcf+Ihx/4iHH/iIcf+Ihx/0VfTMoL/4iHH/iIcf+Ihx/4R+NskcmHH/iIcf+Ihx/4iHH/hB8Pzw8IiHH/iIcf+Ihx/4iEZfTKoLhx/4iHH/iIcf+IhxODJxt82Ohx/4iHH/iIcf+Ihx/4iHH/iE0ZvD5khx/4iHH/iIcf+IhxQ9c8woyIhx/4iHH/iIcf+IQxws7j3/iIcf+Ihx/4iHH/iIcf+Ihx/4iHH/iIcUbjbJHJiIcf+Ihx/4iHH/iEQPLM8NiIcf+Ihx/4iHH/iIUfLfDYhx/4iHH/iIcf+IhxQvE80Oxx/4iHH/iIcf+Ihx/4Qnoc6F6HH/iIcf+Ihx/4iHFKd6xYhXH/iIcf+Ihx/4iHH/iDvGgbU5focf+Ihx/4iHH/iIcf+IRb08tCyIhx/4iHH/iIcf+IhGNVy8qv+Ihx/4iHH/iIcf+IRxtcnkqIhx/4iHH/iIcf+Ihx/4iHH/iIcf+IRNc8woxx/4iHH/iIcf+Ihx/4hNJrw9lIhx/4iHH/iIcf+Ihx/4P4+isXBdhx/4iHH/iIcf+Ihx/4iDydcrRijYcf+Ihx/4iHH/iIcf9K1ZxipnH/iIcf+Ihx/4iHH/RYZMt5uIcf+Ihx/4iHH/iIcf+ETxPMDsiIcf+Ihx/4iHH/iIcf+Ihx/4iHH/hFk0y2y4hx/4iHH/iIcf+Ihx/4RL081Cz/iIcf+Ihx/4iHH/hR5d8aiIcf+Ihx/4iHH/iIcURsTLk7hx/4iHH/iIcf+Ihx/4iHH/g5MnG4zY7/iIcf+Ihx/4iHH/hOuswkU4cf+Ihx/4iHH/iIcf+IhAX9wLAohx/4iHH/iIcf+IhGNVy8qv+Ihx/4iHH/iIcf+Ihx/4iEyRrEbliIcf+Ihx/4iHH/iIcf+Ihx/4iHH/iIcf+Ihx/4TEC8S/Rx/4iHH/iIcf+Ihx/4iHH/iIRkJcq9px/4iHH/iIcf+Ihx/4Rhtcvkr/iIcf+Ihx/4iHH/hAG+wPQXH/iIcf+Ihx/4iHH/QBvsD0GHH/iIcf+Ihx/4iHEzA8W8/Dpx/4iHH/iIcf+Ihx/4iFK+3kGIhx/4iHH/iIcf+ITISsR7WIhx/4iHH/iIcf+IhxQIccCI7/iIcf+Ihx/4iHH/iDNN4r6yHf+Ihx/4iHH/iIcf+IQocc546HH/iIcf+Ihx/4iHH/iIcURfTLoLcf+Ihx/4iHH/iIcf+Ihx/4iHH/iEWgTLX7iHH/iIcf+Ihx/4iHH/iIRjVcvKr/iIcf+Ihx/4iHH/iIcf+Ihx/4iHFCHCzePYhx/4iHH/iIcf+Ihx/4iHH/iIcf+IhxQ9c8woyIhx/4iHH/iIcf+Ihx/4iHH/iIcf9E1zzCjIhx/4iHH/iIcf+Ihx/4iHH/iIcf+Ihx/4hDNizcnYcf+Ihx/4iHH/iIcf+Ihx/4iHH/iIcf+ElrfHlIiIcf+Ihx/4iHH/iIcf+FHY3yeIcf+Ihx/4iHH/iIcf+Ihx/4hGNVysqnH/iIcf+Ihx/4iHH/iIcf+Ihx/4iHH/iIcf9DDyzfDXH/iIcf+Ihx/4iHH/iIcf+Ihx/4iHH/iEYoXL16/4iHH/iIcf+Ihx/4ROQ8wbyIcf+Ihx/4iHH/iITtTMIrOHH/iIcf+Ihx/4iHFEhky3m4iHH/iIcf+Ihx/4iHH/iEZfTKoLiHH/iIcf+Ihx/4gwJtGx6S7/iIcf+Ihx/4iHH/iIcf+IhxTjLsHNFx/4iHH/iIcf+Ihx/4iHH/iEZCXKvahx/4iHH/iIcf+Ihx/4iHH/Qyks3W2Icf+Ihx/4iHH/iIcf+Ig5aWG3lp5x/4iHH/iIcf+Ihx/4RihcrXpx/4iHH/iIcf+Ihx/4iHH/Ub7fQYcf+Ihx/4iHH/iIcf+Ihx/4iHH/iIcf+EKHHOeOiHH/iIcf+Ihx/4iHH/RNc8woyIcf+Ihx/4iHH/iIR+Nsocn/iIcf+Ihx/4iHH/iIcf9E5DzBvIiHH/iIcf+Ihx/4hR8t8NiIcf+Ihx/4iHH/hByfzzYHH/iIcf+Ihx/4iDvRcrUujXH/iIcf+Ihx/4iHH/iIcf9D8Tzg7P+Ihx/4iHH/iIcf+Ihx/4iHH/iIcf9DDyzfDXH/iIcf+Ihx/4iHH/hJXnx6GIhx/4iHH/iIcf+IhGbEypO4hx/4iHH/iIcf+Ihx/4iHH/iIcf+Ihx/0WTTLbLiIcf+Ihx/4iHH/iIcf+ISieMbYeIhx/4iHH/iIcf+Ihx/4iHH/iIcf+Ihx/4iHH/iIcf+Ihx/4iHH/iIcf+IhxQMn882CIcf+Ihx/4iHH/iIcf+Ihx/4iEQcLM49iIcf+Ihx/4iHH/iIcf+Ihx/4iHH/hFhky3m4cf+Ihx/4iHH/iIcf84qTO4Vsxx/4iHH/iIcf+Ihx/4iHH/iIUdjfJ3H/iIcf+Ihx/4iHH/iIcV/i0B2HH/iIcf+Ihx/4iHH/iEWGTLebcf+Ihx/4iHH/iIcf+Ihx/4iHH/iIPMoXtTXo/4iHH/iIcf+IhxO06RtLFuhx/4iHH/iIcf+Ihx/4iHH/iIcf+EWGTLebhx/4iHH/iIcf+Ihx/4iHH/iIcU123DiS/4iHH/iIcf+Ihx/4iHH/iIcf+Ihx/4iHH/iIcf+Ihx/4iHH/iFHL3zRx/4iHH/iIcf+Ihx/4iHH/iIcf+Ihx/4iHH/iIQyks7W3/iIcf+Ihx/4iHH/iIcT8J0bD2Locf+Ihx/4iHH/iISK9shQlx/4iHH/iIcf+IhxO3OCtIx9iIcf+Ihx/4iHH/iDr9cbcCjv+Ihx/4iHH/iIcf+D6rsbNUTv+Ihx/4iHH/iIcf+Ig8nXK0Yo2HH/iIcf+Ihx/4iHH/g5Z1K3mK2HH/iIcf+Ihx/4iHFG1mySmYhx/4iHH/iIcf+IhO/rwgFIiHH/iIcf+Ihx/4iHH/T0/cGwJx/4iHH/iIcf+Ihx/4iEY1XLyq/4iHH/iIcf+Ihx/4RL081Cz/iIcf+Ihx/4iHH/iIcf+IhxNggjuffciHH/iIcf+Ihx/4g3JDK5282Icf+Ihx/4iHH/iIcf9LkaxW5Ycf+Ihx/4iHH/iIcf+IOY8zt3DMhx/4iHH/iIcf+IhxNLPku0wbhx/4iHH/iIcf+Ihx/4iHFFG1yuSocf+Ihx/4iHH/iIcf+EY1XKyqhx/4iHH/iIcf+Ihx/4iHH/iIcURfTLoLcf+Ihx/4iHH/iIcf+IR+Nskclx/4iHH/iIcf+Ihx/4iEcbXJ5KiHH/iIcf+Ihx/4iHFEeUy4a4hx/4iHH/iIcf+Ihx/4iHFG1mySmYhx/4iHH/iIcf+IhGbEypO4hx/4iHH/iIcf+IhFoEy1+4cf+Ihx/4iHH/iIcf+Ihx/4RMo8w1xx/4iHH/iIcf+Ihx/4iHH/iIcf+Ihx/4ROQ8wbyIcf+Ihx/4iHH/iIcf+Ihx/4iHH/iIRBwszj2Ihx/4iHH/iIcf+Ihx/4iELJ/ONgiIcf+Ihx/4iHH/hGQlyr2ohx/4iHH/iIcf+ISV58ehiHH/iIcf+Ihx/4iHH/Ub7fQYcf+Ihx/4iHH/iIR+Nsocn/iIcf+Ihx/4iHH/RMo8w1yHH/iIcf+Ihx/4iHH/O4KRtn1u/4iHH/iIcf+Ihx/4NawSu1Pthx/4iHH/iIcf+Ihx/4Sg2MbyeIcf+Ihx/4iHH/iIcf9ANewNoYiHH/iIcf+Ihx/4iHH/iIcf+IhFvTy0LIhx/4iHH/iIcf+Ihx/4iHH/iDRWxLypO4iHH/iIcf+Ihx/4iHH/iIcf+IhxRtZskpmIcf+Ihx/4iHH/iIcT8HwrD4PXH/iIcf+Ihx/4iHH/iIcf+IhxQ9c8woyIhx/4iHH/iIcf+Ihx/4iHH/hHDlyfGoiHH/iIcf+Ihx/4iHH/iIcf+Ihx/4iHFAlBz2vnH/iIcf+Ihx/4iHH/iIcf+Ihx/4iHH/Qocc546Ihx/4iHH/iIcf+Ihx/4iHH/iIcf+Ihx/4iHH/iIcf+Ihx/4iHH/iIcf+Ihx/4iHH/iIcf+IQyks3W1x/4iHH/iIcf+Ihx/4iHH/iIcf88gIK0f32Ihx/4iHH/iIcf+Ihx/4iHFLQLxL9Ihx/4iHH/iIcf+Ihx/4iHH/ROQ8wbyIhx/4iHH/iIcf+Ihx/4iE66zDRT/4iHH/iIcf+Ihx/4hR2N8nhx/4iHH/iIcf+Ihx/0JQLOr9cf+Ihx/4iHH/iIcf+Ihx/4iHH/hRy980hx/4iHH/iIcf+Ihx/4hGQlyr2ocf+Ihx/4iHH/iIcf+IRkJcq9qHH/iIcf+Ihx/4iHH/ROQ8wbyIhx/4iHH/iIcf+Ihx/4iHH/iIcf+Ihx/4iEcoXJ16iIcf+Ihx/4iHH/iIcf+Ihx/0PxPODs/4iHH/iIcf+Ihx/4iHH/iIcf+EAO7BAh/4iHH/iIcf+Ihx/4hLyJxTdohx/4iHH/iIcf+IhxMNThvyseiHH/iIcf+Ihx/4iDKt4b5SHnH/iIcf+Ihx/4iHH/iIcf+Ihx/0MpLN1tiHH/iIcf+Ihx/4g5g2G3fJ6Ihx/4iHH/iIcf+IhxQXoc6F6Ihx/4iHH/iIcf+Ihx/4iHH/iIcf+Ihx/4iHH/iIRyhcnXqIhx/4iHH/iIcf+Ihx/4hDHCzuPf+Ihx/4iHH/iIcf+Ihx/4iHH/iIcf+ETXPMKMhx/4iHH/iIcf+Ihx/4UeXfGoiHH/iIcf+Ihx/4iHH/iIcf+Ihx/4iHH/iIcf+Ihx/4iHH/iIcf+Ihx/4iHH/iIUdjfJ3H/iIcf+Ihx/4iHH/iIQ1As2v2Icf+Ihx/4iHH/iIcf+Ihx/4iHFDk0zWy/+Ihx/4iHH/iIcf+IhxQLz89DCHH/iIcf+Ihx/4iHH/Qnoc6F6Icf+Ihx/4iHH/iIcf+Ihx/4iHH/iIcf+Ihx/4iHH/iIcf+IQocc546HH/iIcf+Ihx/4iHH/iIcf+Ihx/0MPLN8Ncf+Ihx/4iHH/iIcf+Ihx/4iHH/iIcf9FbEy5O3H/iIcf+Ihx/4iHH/hHyWyjaf+Ihx/4iHH/iIcf+Ihx/0SgTNX7/4iHH/iIcf+Ihx/4iHH/iIcf+Ihx/4iHH/iIcf+Ihx/4iHH/UcvfNIhx/4iHH/iIcf+Ihx/4iHH/RKBM1fv/iIcf+Ihx/4iHH/iIcf+Ihx/4iHH/iIcf+IhDbRzZLoiHH/iIcf+Ihx/4iHFKrpxVFoiHH/iIcf+Ihx/4iHFEeUy4a4hx/4iHH/iIcf+Ihx/4RWxMyTv/iIcf+Ihx/4iHH/iIcURCXMva/4iHH/iIcf+Ihx/4iHFGyWyTaYcf+Ihx/4iHH/iIcf+IRXlMyGv/iIcf+Ihx/4iHH/iIQocc545x/4iHH/iIcf+Ihx/4iHH/iIcf+Ihx/0McLN49hx/4iHH/iIcf+Ihx/4iHH/iIcf+Ihx/0S9PMQscf+Ihx/4iHH/iIcf+Ihx/4iHH/iIcf+Ihx/4iHH/iIcf+Ihx/4iHH/iIcf+Ihx/4iHH/iIcf+Ihx/4iHH/iIcUChHPXuhx/4iHH/iIcf+Ihx/4iHH/iIcf+IhEHCzOPYiHH/iIcf+Ihx/4iHH/iIcf+Ihx/4iHH/iIcUtdrEoliIcf+Ihx/4iHH/iEivbIUJhx/4iHH/iIcf+Ihx/4iEcOXJ8ahx/4iHH/iIcf+Ihx/4iHH/hE5DzBvIhx/4iHH/iIcf+Ihx/4iHH/iIcf+Ihx/4RNc8woyHH/iIcf+Ihx/4iHH/iIcf+IhxTk/cGwKHH/iIcf+Ihx/4iHH/iIcf+Ihx/4iHH/iENDLNvNiHH/iIcf+Ihx/4iHH/iIcf+Ihx/4iHH/iIcf+Ihx/4hR2N8nhx/4iHH/iIcf+IhxQTYs/J3/iIcf+Ihx/4iHH/iIcf+Ihx/4iHH/QlAs6v1x/4iHH/iIcf+Ihx/0PxPODs/4iHH/iIcf+Ihx/4iHH/iIcf+IhPrcwVI4iHH/iIcf+Ihx/4iFHY3ydx/4iHH/iIcf+Ihx/4iEfjbKHJ/4iHH/iIcf+Ihx/4iHH/gzXPG9ow6Icf+Ihx/4iHH/iIcf+Ihx/4iHH/iIcf+Ihx/4hRy980cf+Ihx/4iHH/iIcf+Ihx/4iHH/RjVcrKqIcf+Ihx/4iHH/iIcf9KDYxvJ4iHH/iIcf+Ihx/4iFHL0ET/iIcf+Ihx/4iHH/iIcUSGTLebiIcf+Ihx/4iHH/iIcf+Ihx/4iEoNjG8ncf+Ihx/4iHH/iIcf+Ihx/0oNjG8niIcf+Ihx/4iHH/iIcf+Ihx/0fWbJKZhx/4iHH/iIcf+Ihx/4iHH/iIcf9DKSzdbYhx/4iHH/iIcf+Ihx/zKQ8b5vDohx/4iHH/iIcf+Ihx/4iHH/iIcf+Ihx/4iHH/iIcf+Ihx/4iHH/iIcf+Ihx/0KHHOeOiIcf+Ihx/4iHH/iIcf+Ihx/4iHH/iIcf+IRkJcq9qHH/iIcf+Ihx/4iHH/iIUr7eQYiHH/iIcf+Ihx/4iHH/iIcf+IhxR158mhj/iIcf+Ihx/4iHH/iITUC8O/SIhx/4iHH/iIcf+EYoXK16cf+Ihx/4iHH/iIcf+IhChxznjnH/iIcf+Ihx/4iHH/iIcf+Ihx/4iHH/iIcf+Ihx/4iHH/iIcf+IhxSnesWIVx/4iHH/iIcf+Ihx/1HL3zSIcf+Ihx/4iHH/iIcUeFfIeoiHH/iIcf+Ihx/4iHH/iEWGTLebcf+Ihx/4iHH/iIcf+Ihx/4hFoEy1+4hx/4iHH/iIcf+Ihx/4iHH/iIcf+IhFk0y2y3H/iIcf+Ihx/4iHH/iIcf+Ihx/4iHH/QZQcB77/iIcf+Ihx/4iHH/iIcf+IhxRRtcrkqHH/iIcf+Ihx/4iHH/iEZsTKk7iIcf+Ihx/4iHH/iIcf9AKOwOcYhx/4iHH/iIcf+Ihx/4iHFFNVysqoiHH/iIcf+Ihx/4iHH/iIcf+ETXPMKMhx/4iHH/iIcf+Ihx/4iHH/iIcf81hDG7e86HH/iIcf+Ihx/4iHFG42yRyYiHH/iIcf+Ihx/4g3FzK56M2HH/iIcf+Ihx/4iHH/iIcf+Ihx/4hGQlyr2ocf+Ihx/4iHH/iIcf+EcOXJ8aiIcf+Ihx/4iHH/iIcf84kGG4b56HH/iIcf+Ihx/4hL1ZxSpoiHH/iIcf+Ihx/4iHH/hE1zzCjIcf+Ihx/4iHH/iENDLNvNiHH/iIcf+Ihx/4iDQNEbzy7ocf+Ihx/4iHH/iIcf+ITGqsSVWHH/iIcf+Ihx/4iHFEQlzL2v+Ihx/4iHH/iIcf+Ihx/4iHFEQlzL2v+Ihx/4iHH/iIcf+IS5GsZuX/iIcf+Ihx/4iHE7TpG0sW6HH/iIcf+Ihx/4iHH/iEfwbJD5hx/4iHH/iIcf+Ihx/4iHH/iIcf+Ihx/4iHH/hDKSzdbYcf+Ihx/4iHH/iIcf+EV5TLhrcf+Ihx/4iHH/iIcf+Ig7xoG1OX5x/4iHH/iIcf+Ihx/4g1uRK7Ru2HH/iIcf+Ihx/4iHH/gxCsK/9T2Icf+Ihx/4iHH/iIcUUbXK5Khx/4iHH/iIcf+Ihx/4iHH/iISV58ehhx/4iHH/iIcf+Ihx/4iHH/iEHJ/ARg/4iHH/iIcf+Ihx/4iHH/iIcf9GDly/Gv+Ihx/4iHH/iIcf+EJ6HOhehx/4iHH/iIcf+Ihx/4iHH/iIcf+Ihx/4iHH/g31FG6K67/iIcf+Ihx/4iHH/iIcUOTTNbL/4iHH/iIcf+Ihx/4iHFQy980iIcf+Ihx/4iHH/iIcf9N1MxCs/+Ihx/4iHH/iIcf+Ihx/4iHH/RZNMtsuIhx/4iHH/iIcf+Ihx/0WTTLbLiIcf+Ihx/4iHH/iIcf+Ihx/4iHH/iIRco8s1yIhx/4iHH/iIcf+Ihx/4iHH/iIcf+IhChxznjnH/iIcf+Ihx/4iHH/iIcf+Ihx/4iETXPNKM/4iHH/iIcf+Ihx/4iHH/iIcf+E9p3Blihx/4iHH/iIcf+Ihx/4iHH/R8lsk2lx/4iHH/iIcf+Ihx/0VfTMoL/4iHH/iIcf+Ihx/4iHFEbEy5O4cf+Ihx/4iHH/iIcf+Ihx/4hFeUzIa/+Ihx/4iHH/iIcf+Ihx/4iEBC7AzRhx/4iHH/iIcf+Ihx/4MQzRv/MuiIcf+Ihx/4iHH/iIcf+Ihx/4iHH/iIcf+ExAvEv0cf+Ihx/4iHH/iIcf+IhHG1yeSohx/4iHH/iIcf+Ihx/4iHH/iIcf+Ihx/4iEcoXJ16iIcf+Ihx/4iHH/iIRmxMqTuIcf+Ihx/4iHH/iIcTIaEb3l7ocf+Ihx/4iHH/iIcf+Ihx/4hPdtwYkocf+Ihx/4iHH/iIQ1As2v2Icf+Ihx/4iHH/iIONAzuC/Mcf+Ihx/4iHH/iIcf+Ihx/0WGTLebiHH/iIcf+Ihx/4iHH/iINbcDvEj8/4iHH/iIcf+Ihx/4iHH/iIcf+IUdjfJ4cf+Ihx/4iHH/iIcf+Ihx/4iHH/iIcf+Ihx/4iHH/iIcUSGTLebiIcf+Ihx/4iHH/iIcf9EoEzV+/+Ihx/4iHH/iIcf+IhxRQ5crxpx/4iHH/iIcf+Ihx/4iE7HzCODcf+Ihx/4iHH/iIcf+IRl9MqguIcf+Ihx/4iHH/iIcf+EKUHOa+iIcf+Ihx/4iHH/iIcTgYcbjnjv+Ihx/4iHH/iIcf+IhE1zzSjP+Ihx/4iHH/iIcf+Ihx/4iHH/iIcf+DlpYbeWnohx/4iHH/iIcf+Ihx/4Pu+hshBeiIcf+Ihx/4iHH/iIcf+Ihx/zkycbfNjnH/iIcf+Ihx/4iHH/iDcu9LrRC/+Ihx/4iHH/iIcf+INznlusYa/4iHH/iIcf+Ihx/4iEvInFN2hx/4iHH/iIcf+Ihx/4iHFQvt9BiHH/iIcf+Ihx/4iHH/RZNMtsuIhx/4iHH/iIcf+Ihx/z62orJJXXH/iIcf+Ihx/4iHH/iIcf+IhxOE9ht7CeiHH/iIcf+Ihx/4iHH/hFhky3m4cf+Ihx/4iHH/iIcf9Rvt9Bhx/4iHH/iIcf+Ihx/4iEjWbIKZiIcf+Ihx/4iHH/iIcf9H8GyQ+YiHH/iIcf+Ihx/4iEY1XLyq/4iHH/iIcf+Ihx/4hFvTy0LIiHH/iIcf+Ihx/4iHH/iIcf+IRjVcrKpx/4iHH/iIcf+Ihx/4iEZ5TKhriIcf+Ihx/4iHH/iIcf+Ihx/4hE8TzA7Ihx/4iHH/iIcf+Ihx/4iHH/iIcf+Ihx/4iHH/iIR/BskPlx/4iHH/iIcf+Ihx/4R/BskPmIcf+Ihx/4iHH/iIcf+Ihx/zjFQrg6vYiHH/iIcf+Ihx/0fJbJNpcf+Ihx/4iHH/iIcf+Ihx/4iHH/iIcf+Ihx/4iHH/iIcf+IR/BskPmHH/iIcf+Ihx/4iHH/iIcf+Ihx/4iHH/iIcf+Ihx/0Y1XKyqiHH/iIcf+Ihx/4iHFCKSzdbYiHH/iIcf+Ihx/4iHH/iIcf+IQxws7j3/iIcf+Ihx/4iHH/iIQ0Ms282HH/iIcf+Ihx/4iHH/iIcf+Ihx/4iHH/iFHl3xqIcf+Ihx/4iHH/iIcf+INBbyvOkNhx/4iHH/iIcf+Ihx/4iHEz1SG8Kt6Icf+Ihx/4iHH/iIcUIpLN1tiIcf+Ihx/4iHH/iIcf+Ihx/4iHH/iIcf+IQqEc5e6Ihx/4iHH/iIcf+Ihx/4iHH/iIcf+Ihx/4iHH/iIcf+Ihx/4iHH/iEKhHOXuiIcf+Ihx/4iHH/iIcf+Ihx/4iHH/iETKPNNc/4iHH/iIcf+Ihx/4iHH/M3yWvYNpcf+Ihx/4iHH/iIcf+Dl+FbiB6v+Ihx/4iHH/iIcf+IRYZMt5tx/4iHH/iIcf+Ihx/4iHH/iIcf+IhxTwvsD0GIcf+Ihx/4iHH/iIcf+EZCXKvaiHH/iIcf+Ihx/4iHH/iISWt8eUiHH/iIcf+Ihx/4iHH/Qocc546Ihx/4iHH/iIcf+Ihx/4hEyjzTXP+Ihx/4iHH/iIcf+IhxSEGMe+eIhx/4iHH/iIcf+Ihx/4iHH/RihcrXqHH/iIcf+Ihx/4iHH/iIcf89CqGz9V6HH/iIcf+Ihx/4iHH/iIcf+IhGX0yqC4cf+Ihx/4iHH/iIcUPKPMNciHH/iIcf+Ihx/4iHH/iIcf+Ihx/4gx4eG/Hh5x/4iHH/iIcf+Ihx/4iHH/iIcf+EZfTKoLiIcf+Ihx/4iHH/iIcf+Ihx/4iHH/iIcf+IhDUCza/Yhx/4iHH/iIcf+Ihx/4iHFEbEy5O4cf+Ihx/4iHH/iIcf+Ihx/03+vDAUhx/4iHH/iIcf+Ihx/4UcvfNIcf+Ihx/4iHH/iIcT0dRrLiuYiHH/iIcf+Ihx/4iHH/iEcOXJ8aiHH/iIcf+Ihx/4iHH/iIcUF6HOheiIcf+Ihx/4iHH/iIcf+Ihx/4iHH/iIcf+Ihx/4iHH/iIcf+Ihx/4iHH/iIcf+Ihx/4iHH/Qnoc6F6Icf+Ihx/4iHH/iIcf+Ihx/4iHH/iIcf+Ihx/4iHH/iIcf+Ihx/4iHH/iIcf+Ihx/4iHH/iIcf+Ihx/4iHH/iIcf+Ihx/4iHH/iIcf+Ihx/4hEDyzPDYiHH/iIcf+Ihx/4iHH/RKBM1fv/iIcf+Ihx/4iHH/iIcf9EoEzV+/+Ihx/4iHH/iIcf+Ihx/4iHH/iIcf+Ihx/4iHH/iIcf+IhxQUMs681x/4iHH/iIcf+Ihx/4iHH/RWxMuTtx/4iHH/iIcf+Ihx/4hOx8wjg4cf+Ihx/4iHH/iIcf+Ihx/4iHH/iIOPwyuAPNiIcf+Ihx/4iHH/hIvGyEOYiHH/iIcf+Ihx/4g7t3K2SI3/iIcf+Ihx/4iHH/iEcbXJ5KiIcf+Ihx/4iHH/iIcf+IhxRHlMuGuIcf+Ihx/4iHH/iIcf+EWGTLebhx/4iHH/iIcf+Ihx/4iHH/iIcf+IhB8Pzw8Icf+Ihx/4iHH/iIcUUbXK5Khx/4iHH/iIcf+Ihx/4iHH/iIcf+Ihx/4iHFCDyzfDYcf+Ihx/4iHH/iISieMbYeIcf+Ihx/4iHH/iIcUR5TLhriHH/iIcf+Ihx/4iHH/QzYs3J2Ihx/4iHH/iIcf+Ihx/4iHH/iIcf+Ihx/0V5TLhrhx/4iHH/iIcf+Ihx/4iHH/RXlMuGuHH/iIcf+Ihx/4iHH/iIcf+IhGeUyoa4iHH/iIcf+Ihx/4iHH/hPg9wXwoiHH/iIcf+Ihx/4iHH/iIcf+Ihx/4MMgpsEfWiHH/iIcf+Ihx/4iHH/QA7sACFx/4iHH/iIcf+Ihx/4iHH/iIcf9D8Tzg7P+Ihx/4iHH/iIcf+Ihx/4iHH/RihcrXqHH/iIcf+Ihx/4iHH/ROQ8wbyIhx/4iHH/iIcf+Ihx/4iHH/iEWGTLebcf+Ihx/4iHH/iIcf+Ex3rEiFiIcf+Ihx/4iHH/iEcOXJ8aiHH/iIcf+Ihx/4iHH/R/BskPmIhx/4iHH/iIcf+IhxOeCBth9+hx/4iHH/iIcf+Ihx/4iHH/Rhtcrkpx/4iHH/iIcf+Ihx/4hFoEy1+4hx/4iHH/iIcf+Ihx/4iHH/hR5d8aiIcf+Ihx/4iHH/iIQnoc+F7/iIcf+Ihx/4iHH/iIcf+Ihx/4iHH/iIcf+IhGeUyoa4iHH/iIcf+Ihx/4iHFJ4pxh1ohx/4iHH/iIcf+Ihx/4iHH/iIcf+Ihx/4iHH/iIcf+IQxws7j3/iIcf+Ihx/4iHH/iEcOXJ8aiHH/iIcf+Ihx/4iHH/iIcf+Ihx/4iEWgTLX7hx/4iHH/iIcf+Ihx/4hRvtBR/4iHH/iIcf+Ihx/4iHH/iIcf+IgzNBG+y+7/iIcf+Ihx/4iHH/iIcf+Ig2tfO6SgyIhx/4iHH/iIcf+Ihx/4iHH/iIcUF6HOheiIcf+Ihx/4iHH/iIcf+Ihx/1G+30GHH/iIcf+Ihx/4iHH/hR2N8niHH/iIcf+Ihx/4iHH/UdjfJ4iHH/iIcf+Ihx/4hJa3x5SIhx/4iHH/iIcf+Ihx/4SUGMe+eHH/iIcf+Ihx/4iHH/g/WsGypT7/iIcf+Ihx/4iHH/iIcf+Ihx/4hAG+wfQf+Ihx/4iHH/iIcf867mK3EZ3/iIcf+Ihx/4iHH/iDXs47sTHIhx/4iHH/iIcf+Ihx/4iEfwbJD5cf+Ihx/4iHH/iIcf+EMcLN49cf+Ihx/4iHH/iIcf+Ihx/4iHH/iIcf+IUb7QUf+Ihx/4iHH/iIcf+Ihx/4iHH/iIcf+Ihx/4iHH/hCehzoXocf+Ihx/4iHH/iIcf9GKFyteocf+Ihx/4iHH/iIcf+Ihx/4g01SG9Kt7/iIcf+Ihx/4iHH/iIcf+EfwbJD5iHH/iIcf+Ihx/4iHH/hN4cxB4/+Ihx/4iHH/iIcf+IRXlMyGv/iIcf+Ihx/4iHH/iIcf86CWK29p2HH/iIcf+Ihx/4iHFAhxwIjv+Ihx/4iHH/iIcf+FHY3yeIcf+Ihx/4iHH/iEK8/OQwiIcf+Ihx/4iHH/iIcf+Ihx/0iFfIeohx/4iHH/iIcf+Ihx/4hGX0yqC4hx/4iHH/iIcf+Ihx/4RPE8wOyIhx/4iHH/iIcf+Ihx/4iHH/iIcf+Ihx/4hFvTy0LIiHH/iIcf+Ihx/4iHH/OUtDuLS8/4iHH/iIcf+Ihx/4hFhky3m3H/iIcf+Ihx/4iHH/iIRnlMqGuIhx/4iHH/iIcf+IhxSpGsVuWIcf+Ihx/4iHH/iIcf9NGbw+ZIiHH/iIcf+Ihx/4iHE5xoG3OX7/iIcf+Ihx/4iHH/iIcURCXMva/4iHH/iIcf+Ihx/4iHH/iIcf+DlcYbejnocf+Ihx/4iHH/iIcURfTLoLcf+Ihx/4iHH/iIcf+FHL3zSHH/iIcf+Ihx/4iHH/iIM3gBvYf+iIcf+Ihx/4iHH/iIRaBMtfuHH/iIcf+Ihx/4iHH/hHDlyfGoiHH/iIcf+Ihx/4iEcbXJ5KiHH/iIcf+Ihx/4iHH/iIRaBMtfuHH/iIcf+Ihx/4iHH/iIcf+Ihx/4iHH/hCehzoXocf+Ihx/4iHH/iIcf+Ihx/4iHH/iIcf+IROQ8wbyHH/iIcf+Ihx/4iHH/hFoEy1+4iHH/iIcf+Ihx/4iHFM1Mwys3H/iIcf+Ihx/4iHFBbRzpLohx/4iHH/iIcf+Ihx/4iEcoXJ16iIcf+Ihx/4iHH/iIcf+EuErGe1/4iHH/iIcf+Ihx/4iHH/NWoxvJXO/4iHH/iIcf+Ihx/zOJlr12aYcf+Ihx/4iHH/iIcf+EVsTMk7/4iHH/iIcf+Ihx/4iHH/iIcf+EVsTMk7/4iHH/iIcf+Ihx/4TrrMJFOHH/iIcf+Ihx/4iHH/iIcf+Ihx/4iEW9PLQsiHH/iIcf+Ihx/4iHH/iIcf+Ihx/4iHFDyjzDXIhx/4iHH/iIcf+Ihx/4OPgUuAfriIcf+Ihx/4iHH/iIcf+Ihx/4iHH/iIcf+Ihx/4iHFf4tAdhx/4iHH/iIcf+Ihx/4iHH/iETxPMDsiHH/iIcf+Ihx/4iHH/iIcf+Ihx/4iEZ5TKhriIcf+Ihx/4iHH/iIcf+Ihx/4iHH/Q/E84Oz/iIcf+Ihx/4iHH/iEfWbKKZ/4iHH/iIcf+Ihx/4iHH/iIQ0Ms282HH/iIcf+Ihx/4iHH/iIcf+Ihx/4iHH/iIcf+Ihx/4iHH/TF2sSiWIcf+Ihx/4iHH/iIcf+Ihx/4iHH/iIcf+Ihx/4MngBvof+cf+Ihx/4iHH/iIcf9HvGykOf+Ihx/4iHH/iIcf+ISMlsg2mIhx/4iHH/iIcf+IhNM7w8xIhx/4iHH/iIcf+Ihx/4iHH/OWlht5aeiIcf+Ihx/4iHH/iElrfHlIiHH/iIcf+Ihx/4iHH/hAKOwOcYcf+Ihx/4iHH/iIcf9ChxznjoiHH/iIcf+Ihx/4iHFDyjzDXIhx/4iHH/iIcf+Ihx/4iHH/iIcf+Ihx/4iHH/iIRPE8wOyHH/iIcf+Ihx/4iHH/g2TBO7s+z/iIcf+Ihx/4iHH/iIcUFDLOvNcf+Ihx/4iHH/iIcf+Ihx/4iHH/iIcf+Ihx/4iHEzuyG8RN5x/4iHH/iIcf+Ihx/4iEZ5TKhriIcf+Ihx/4iHH/iIcf+EJtHOkucf+Ihx/4iHH/iIcf+EV5TLhrcf+Ihx/4iHH/iIcf+Ihx/4iHH/iIcf+Ihx/4iHH/iIcf82jvO6cQyIhx/4iHH/iIcf+ISK9shQmHH/iIcf+Ihx/4iHEzriG9Ud7/iIcf+Ihx/4iHH/iIcf+ITuHMIeOIhx/4iHH/iIcf+Ihx/4TrrMJFOHH/iIcf+Ihx/4iHFGvGyUOXH/iIcf+Ihx/4iHH/iIQdb8A5D/iIcf+Ihx/4iHH/iIcf+Ihx/4iHH/iIcf+Ihx/4hRvtBR/4iHH/iIcf+Ihx/4iHH/S3esaIX/iIcf+Ihx/4iHH/iIcf+Ihx/4iHH/iIcf+Ihx/4iE0MvE80/4iHH/iIcf+Ihx/4iHH/iIcf+IhChxznjnH/iIcf+Ihx/4iHH/iIcf+Ihx/4iHH/iIcf+Ihx/4iHFEhky3m4iHH/iIcf+Ihx/4iHH/iIcUCUHPa+cf+Ihx/4iHH/iIcf9Q5dEq/4iHH/iIcf+Ihx/0YOXL8a/4iHH/iIcf+Ihx/4iHH/iIcf+Ihx/0YoXK16hx/4iHH/iIcf+Ihx/4iHH/hCbRzpLnH/iIcf+Ihx/4iHH/iDNc8b2jDocf+Ihx/4iHH/iIcf+IRXlMyGv/iIcf+Ihx/4iHH/iIcf9MaqxJVYiHH/iIcf+Ihx/4iHFEbEy5O4cf+Ihx/4iHH/iIcf+Ihx/4iHFf1dAqcf+Ihx/4iHH/iIcf9BlBwHvv+Ihx/4iHH/iIcf+IQQ7s/xGIhx/4iHH/iIcf+IhxS0C8S/SIcf+Ihx/4iHH/iIcf+EM2LNydiHH/iIcf+Ihx/4iHH/iIcf+Ihx/4iHH/iIcf+Ihx/4iHH/iIcf+Ihx/4iHFBehzoXoiHH/iIcf+Ihx/4iHFf1dAqcf+Ihx/4iHH/iIcf+Ihx/4iHH/iIcUFQLOr9hx/4iHH/iIcf+Ihx/4iHH/iIcf+Ihx/4iHH/RZNMtsuIhx/4iHH/iIcf+Ig6TVK2sq2Icf+Ihx/4iHH/iIcf+EVsTMk7/4iHH/iIcf+Ihx/4iEA17A2hcf+Ihx/4iHH/iIcf+Ihx/4OVhDuKe8/4iHH/iIcf+Ihx/4Rl9MqguIhx/4iHH/iIcf+IhxM8ghvDfehx/4iHH/iIcf+IhxSq6cVRaIhx/4iHH/iIcf+Ihx/zohU7berIhx/4iHH/iIcf+Ihx/4iHH/iIcf+Ihx/4iHH/iIcf+Ihx/4iHH/iIcf+Ihx/4iHH/iEJtHPku/4iHH/iIcf+Ihx/4iHH/SIV8h6iHH/iIcf+Ihx/4iHH/iEY1XKyqcf+Ihx/4iHH/iIcf+Ihx/4hFvTy0LIiHH/iIcf+Ihx/4iHH/iIcf9DKSzdbYhx/4iHH/iIcf+Ihx/4iHH/iIcf+Ihx/4iHH/iEcOXJ8aiHH/iIcf+Ihx/4iHH/Qxws3j2HH/iIcf+Ihx/4iHH/RNc8woyIcf+Ihx/4iHH/iIcf9PXNwaMocf+Ihx/4iHH/iIcf+IhPdtwYknH/iIcf+Ihx/4iHH/hGX0yqC4iHH/iIcf+Ihx/4iEY1XLyq/4iHH/iIcf+Ihx/4hGX0yqC4hx/4iHH/iIcf+Ihx/4iHH/iIcf+IhFyjyzXIiHH/iIcf+Ihx/4iHEzuyG8RN5x/4iHH/iIcf+Ihx/4R+NskcmHH/iIcf+Ihx/4iHH/hEvTzULP+Ihx/4iHH/iIcf+IhxOE1St7Kthx/4iHH/iIcf+Ihx/4iEZCXKvacf+Ihx/4iHH/iIcf9JNIx8t4cf+Ihx/4iHH/iIcf+ExqrElViHH/iIcf+Ihx/4iHH/iIcf+Ihx/4iHH/iIQ0Ms282HH/iIcf+Ihx/4iHH/iIcf+Ihx/4iFHY3ydx/4iHH/iIcf+Ihx/4iHH/iIcf+Ihx/4iDLH4b44Hohx/4iHH/iIcf+Ihx/4g9YmSznZuIcf+Ihx/4iHH/iIcf+Ihx/4iDZdMbqiznH/iIcf+Ihx/4iHH/iIcf+IhPg9wXwocf+Ihx/4iHH/iIcf+Ihx/4iHH/iIcf+Ihx/4iHH/iIRxtcnkqIcf+Ihx/4iHH/iIcf+Ihx/1HY3yeIhx/4iHH/iIcf+Ihx/4iHH/iIcf+Ihx/4iHE631O1IKyIhx/4iHH/iIcf+Dz72bQEJocf+Ihx/4iHH/iIcf9BvPz0MHH/iIcf+Ihx/4iHH/hQ8tEd/4iHH/iIcf+Ihx/4N2qouZVXcf+Ihx/4iHH/iIcf+Ihx/0923BiSiIcf+Ihx/4iHH/iIcf+Ihx/4iHH/iITSa8PZSHH/iIcf+Ihx/4iHH/NZExu27OiHH/iIcf+Ihx/4iHH/S66cVRaIcf+Ihx/4iHH/iIcf+IQnoc6F5x/4iHH/iIcf+Ihx/4iEcOXJ8ahx/4iHH/iIcf+Ihx/0VsTLk7cf+Ihx/4iHH/iIcf+IQnoc6F5x/4iHH/iIcf+Ihx/4Rw5cnxqIhx/4iHH/iIcf+IhHKFydeoiHH/iIcf+Ihx/4iEcOXJ8ahx/4iHH/iIcf+Ihx/09P3BsCcf+Ihx/4iHH/iIcf+IhE1zzSjP+Ihx/4iHH/iIcf9FX0zKC/+Ihx/4iHH/iIcf+IhxQTYs/J3/iIcf+Ihx/4iHH/iIcUUoXK16iHH/iIcf+Ihx/4iHH/hFk0y2y4hx/4iHH/iIcf+Ihx/4iHH/iIcf+Ihx/4iHH/iIcf+Ihx/4iHH/iIcf+IRA8szw2Ihx/4iHH/iIcf+IhxQJQc9r5x/4iHH/iIcf+Ihx/4iENDLNvNhx/4iHH/iIcf+Ihx/4iHH/iIcf+Ihx/4hNDLw/NHH/iIcf+Ihx/4iHH/iIcf+Ihx/4iHH/Qyks3W2Icf+Ihx/4iHH/iIcf9H8GyQ+YiHH/iIcf+Ihx/4iHH/iIcf+IhEHCzOPYiHH/iIcf+Ihx/4iHH/iIcf+Ihx/4iHH/iIcUPKPMNciHH/iIcf+Ihx/4iHH/PHWRtIpuiIcf+Ihx/4iHH/iIcf9FbEy5O3H/iIcf+Ihx/4iHH/hE1zzCjIcf+Ihx/4iHH/iIcf+Ihx/4iHH/iIcf834VG5Hq6HH/iIcf+Ihx/4iHH/iIcf+Ihx/4iEW9PLQsiHH/iIcf+Ihx/4iHH/SK9shQmIhx/4iHH/iIcf+IhxTiXsLaH/iIcf+Ihx/4iHH/iIcThaUrelrYhx/4iHH/iIcf+IhxPkuysrRN/4iHH/iIcf+Ihx/4hGKFy9ev+Ihx/4iHH/iIcf+IhHG1yeSohx/4iHH/iIcf+Ihx/0YOXL8a/4iHH/iIcf+Ihx/4hFk0y2y4cf+Ihx/4iHH/iIcf+Ihx/4iHH/iIRA8szw2Icf+Ihx/4iHH/iIcf+IhxPqN1sVyKiHH/iIcf+Ihx/4iHH/g++pKyBW2Ihx/4iHH/iIcf+IhDKSztbf+Ihx/4iHH/iIcf+DEM0b/zLoiHH/iIcf+Ihx/4iHFFDlyvGnH/iIcf+Ihx/4iHH/iIcTPiIbwd3oiHH/iIcf+Ihx/4iHH/hE5DzBvIhx/4iHH/iIcf+Ihx/4hANewNoYcf+Ihx/4iHH/iIcf9FbEy5O3H/iIcf+Ihx/4iHH/iIQ1As2v2Icf+Ihx/4iHH/iIcURsTLk7hx/4iHH/iIcf+Ihx/06Q3Cbycf+Ihx/4iHH/iIcUgajH5Xcf+Ihx/4iHH/iIcf+DYxMrvOzf+Ihx/4iHH/iIcf+Ihx/4hE1zzCjHH/iIcf+Ihx/4iHH/iDxokbSXbnH/iIcf+Ihx/4iHH/iIQqEc5e6Icf+Ihx/4iHH/iIcUsmvE2Ucf+Ihx/4iHH/iIcf+Ihx/4iHH/iIcf+FDy0R3/iIcf+Ihx/4iHH/iIcf+Ihx/4iHH/iIcf+IhxQXoc6F6Ihx/4iHH/iIcf+IhKDYxvJ3H/iIcf+Ihx/4iHH/iIRA8szw2Icf+Ihx/4iHH/iIcf+Ihx/4hHDlyfGohx/4iHH/iIcf+Ihx/4iHH/g5T2G3sJ5x/4iHH/iIcf+Ihx/zZME7qz7HH/iIcf+Ihx/4iHH/iITTO8PMSIcf+Ihx/4iHH/iIT4PcF8KHH/iIcf+Ihx/4iHH/O51ytmKN/4iHH/iIcf+Ihx/zxbkbSkbocf+Ihx/4iHH/iIQyks7W3/iIcf+Ihx/4iHH/iIcTbHUbk4rnH/iIcf+Ihx/4iHH/iIcf+IhGX0yqC4cf+Ihx/4iHH/iIcf+IQzYs3J2HH/iIcf+Ihx/4iHH/iIcf+Ihx/4iHH/iIcf+DjFQrg6vYhx/4iHH/iIcf+IhxR3h8iHiHH/iIcf+Ihx/4iHH/iEWGTLebcf+Ihx/4iHH/iIcf+ETxPMDsiIcf+Ihx/4iHH/iIcf+Ihx/0SgTNX7/4iHH/iIcf+Ihx/4iHH/iIcf+Ihx/4hFk0y2y4cf+Ihx/4iHH/iIcf+Ihx/4iHH/hLu5xURohx/4iHH/iIcf+Ihx/4iHH/hDNizcnYhx/4iHH/iIcf+IhR8t8NiHH/iIcf+Ihx/4iHFKkaxW5Yhx/4iHH/iIcf+IhMhKxHtYhx/4iHH/iIcf+IhxR2t8iUhx/4iHH/iIcf+Ihx/4iEWgTLX7hx/4iHH/iIcf+Ihx/4iHH/iIcf+Ihx/4iHH/iIcf+Ihx/4iHH/iIcf+IRPE8wOyIcf+Ihx/4iHH/iIcUbJbJNphx/4iHH/iIcf+Ihx/4iHH/iIRnlMqGuIhx/4iHH/iIcf+IQ1As2v2Ihx/4iHH/iIcf+Ihx/4iHH/iIcf+Ihx/4iHH/iIcf+Ihx/4iHH/iIcf+Ihx/4iHH/iIcUbWbJKZiHH/iIcf+Ihx/4iHH/iIcUFDLOvNcf+Ihx/4iHH/iIcf+Ihx/4iHH/iIcf+Ihx/4iHH/iIcf+D0IkrT3bf+Ihx/4iHH/iIcf+E0mvD2UiIcf+Ihx/4iHH/iIcf+Ihx/4iHH/iIcf+Ihx/4iHFAoRz17ocf+Ihx/4iHH/iIcf+IPQqhtPVe/4iHH/iIcf+Ihx/4iHFLQLxL9Ihx/4iHH/iIcf+Ihx/4Qdb88pCHH/iIcf+Ihx/4iHH/hPXNwaMnH/iIcf+Ihx/4iHH/iIcf+Ihx/4iHH/hGKFytenH/iIcf+Ihx/4iHH/iITUC8O/SIhx/4iHH/iIcf+Ihx/4iHH/iIcf+Ihx/4iHH/iIUcvQRP+Ihx/4iHH/iIcf+Ihx/4iHH/iIcf+Ihx/0MpLN1tiHH/iIcf+Ihx/4iHH/iIcf+Ihx/4iHH/iEWGTLebcf+Ihx/4iHH/iIcf+Ihx/4iHH/RL08xCxx/4iHH/iIcf+Ihx/4iHH/iIcf+ETxPMDsiIcf+Ihx/4iHH/iIcTnggbYffocf+Ihx/4iHH/iIcf+DcZQbnmvoiHH/iIcf+Ihx/4iHFC5DzhvP+Ihx/4iHH/iIcf+Ihx/4iHH/iIcf9EvTzELHH/iIcf+Ihx/4iHH/iIcf9Ld6xohf+Ihx/4iHH/iIcf+Ihx/0SgTNX7/4iHH/iIcf+Ihx/4iHFGr2ylCf+Ihx/4iHH/iIcf+Ihx/4RXlMuGtx/4iHH/iIcf+Ihx/4iHH/iIcf+IhFvTy0LIhx/4iHH/iIcf+Ihx/0V5TLhrhx/4iHH/iIcf+Ihx/4iHH/iIcUOgTMX7cf+Ihx/4iHH/iIcf+Ihx/4iHH/iE9c3Coy/4iHH/iIcf+Ihx/4iHFEeUy4a4hx/4iHH/iIcf+Ihx/4g7xoG1OX6HH/iIcf+Ihx/4iHH/hNDLw/NIcf+Ihx/4iHH/iIcf+IhChxznjnH/iIcf+Ihx/4iHFC8TzQ7HH/iIcf+Ihx/4iHH/iIcf+IhO1Mwis4cf+Ihx/4iHH/iIcV/I0Tf/iIcf+Ihx/4iHH/hDNizcnYhx/4iHH/iIcf+Ig6WEO2p7yIcf+Ihx/4iHH/iIcUgnjH2Hhx/4iHH/iIcf+Ihx/4hCbRz5Lv+Ihx/4iHH/iIcf+Ihx/4iHH/iIcf+Ihx/4iHH/iIcf+Ihx/4iHH/iDJ4Ab+H/v+Ihx/4iHH/iIcf+Ihx/0GUHAe+/4iHH/iIcf+Ihx/4hKDYxvJ4cf+Ihx/4iHH/iIcf+IhxOcaBtzl+/4iHH/iIcf+Ihx/4g+/KGyA16Ihx/4iHH/iIcf+IhFk0y2y3H/iIcf+Ihx/4iHH/iIcf+Ihx/4iHH/iIcf+IQpQc5r6Icf+Ihx/4iHH/iIcf+Ihx/4iEXKPLNciIcf+Ihx/4iHH/iIcf+Ihx/4iHH/iIcf+Ihx/0Hj/PHAiIcf+Ihx/4iHH/iEfWbKKZ/4iHH/iIcf+Ihx/4hOuswkU3H/iIcf+Ihx/4iHH/hGQlyr2ohx/4iHH/iIcf+Ig9MaGzzl6HH/iIcf+Ihx/4iHH/iIcf9GQlyr2oiHH/iIcf+Ihx/4iHH/hE5DzBvIhx/4iHH/iIcf+Ihx/4hDQyzbzYhx/4iHH/iIcf+Ihx/0S9PMQscf+Ihx/4iHH/iIcf+IRw5cnxqIcf+Ihx/4iHH/iIcf+IRxtcnkqIhx/4iHH/iIcf+Ihx/4iHH/iIcf+Ihx/4iHH/iIcUn/jGAHiIcf+Ihx/4iHH/iIQqEc5e6Icf+Ihx/4iHH/iIcf9LrpxVFohx/4iHH/iIcf+Ihx/4NxUjuerchx/4iHH/iIcf+Ihx/0kajI5X/4iHH/iIcf+Ihx/4hPXNwqMv+Ihx/4iHH/iIcf+IhGX0yqC4cf+Ihx/4iHH/iIcUgNjI8n/4iHH/iIcf+Ihx/4iHE4Z1K3mK2Ihx/4iHH/iIcf+IhxRTVcrKqIhx/4iHH/iIcf+IhB4/zxwHH/iIcf+Ihx/4iHH/iEWGTLebcf+Ihx/4iHH/iIcf+EYoXK16cf+Ihx/4iHH/iIcf+Ihx/4iHH/hDDyzvDf+Ihx/4iHH/iIcf+Ihx/4iHH/hE5DzBvIhx/4iHH/iIcf+Ihx/4hH8GyQ+Ycf+Ihx/4iHH/iIcf+Dl0UreLrYhx/4iHH/iIcf+Ihx/4iHH/iIcf+Ihx/4iHH/iIcf+Ihx/4iHH/iIcf+Ihx/4hFk0y2y4cf+Ihx/4iHH/iIcf+Ihx/4iEQPLM8NiHH/iIcf+Ihx/4iHH/ROQ8wbyIhx/4iHH/iIcf+IhH8GyQ+XH/iIcf+Ihx/4iHH/iIcf+EKHHOeOiHH/iIcf+Ihx/4iHH/iIcf+Ihx/4iHH/iIcf+IhxQXoc6F6Ihx/4iHH/iIcf+IhxREJcy9r/iIcf+Ihx/4iHH/iIRl9MqguHH/iIcf+Ihx/4iHH/iEjJbINpiIcf+Ihx/4iHH/iIcf89CqGz9V6HH/iIcf+Ihx/4iHH/iEWTTLbLhx/4iHH/iIcf+Ihx/4g8aJG0l25x/4iHH/iIcf+Ihx/4hO1Mwis4hx/4iHH/iIcf+Ihx/4iEWGTMeb/4iHH/iIcf+Ihx/4iHFQy980iIcf+Ihx/4iHH/iE7HzCODhx/4iHH/iIcf+Ihx/4iHH/iIcf9EyjzDXIcf+Ihx/4iHH/iIcf+EWGTLebhx/4iHH/iIcf+Ihx/4iHH/iDi6UbhFrocf+Ihx/4iHH/iIcf87n4G1YH5x/4iHH/iIcf+Ihx/4iHH/iIQRvs/kGIhx/4iHH/iIcf+Ihx/4hFvTy0LIiHH/iIcf+Ihx/4iHH/Rhtcrkpx/4iHH/iIcf+Ihx/4QBvsD0Fx/4iHH/iIcf+Ihx/4iHH/iIcf+E3hzEHj/4iHH/iIcf+Ihx/4iHH/RNc8woyIcf+Ihx/4iHH/iIcf+Ihx/4iHH/iIcf+DowYrbPnYiHH/iIcf+Ihx/4iDBqwbClPohx/4iHH/iIcf+Ihx/4iHFFKFyteohx/4iHH/iIcf+Ihx/4iEcbXJ5KiHH/iIcf+Ihx/4iHH/hE8TzA7IiHH/iIcf+Ihx/4iHH/iIcf+ITSa8PZSIcf+Ihx/4iHH/iDpLQ7a0vIhx/4iHH/iIcf+IhxRQ5crxpx/4iHH/iIcf+Ihx/4iHH/Rg5cvxr/iIcf+Ihx/4iHH/iIRZNMtstx/4iHH/iIcf+Ihx/0WTTLbLiIcf+Ihx/4iHH/iD+yhLFNe4cf+Ihx/4iHH/iIcf+IhxQIccCI7/iIcf+Ihx/4iHH/hClBzmvoiHH/iIcf+Ihx/4iEEb7P5BiIcf+Ihx/4iHH/iIcf+Ihx/4iHH/iIcUOgTMX7cf+Ihx/4iHH/iIcf+Ihx/4iHH/iIcf+EZfTKoLiIcf+Ihx/4iHH/iIMsPDvjw8cf+Ihx/4iHH/iIcf+Ihx/4iHH/iIcf+Ihx/4hFk0y2y4cf+Ihx/4iHH/iIcf+Ihx/4QzYs3J2Icf+Ihx/4iHH/iIcf+Ihx/4iHH/iIRjVcvKr/iIcf+Ihx/4iHH/iIcf+Ihx/4UeXfGoiHH/iIcf+Ihx/4iHH/iIcf+Ihx/4iHH/iIcf+FHY3yeIcf+Ihx/4iHH/iIcf+Ihx/4iHH/iIcf+Ihx/4iHH/iEcOXJ8aiHH/iIcf+Ihx/4iHH/iIcf+Ihx/4iHH/iIcf+Ihx/4iHH/iIcf+Ihx/4iHH/Qocc546Ihx/4iHH/iIcf+IhxRq9spQn/iIcf+Ihx/4iHH/iIcf9Fk0y2y4iHH/iIcf+Ihx/4iHH/iIcf+IhGeUyoa4iHH/iIcf+Ihx/4iHH/Qbz89DBx/4iHH/iIcf+Ihx/0TKPMNchx/4iHH/iIcf+Ig44VG4Hq6Ihx/4iHH/iIcf+IhxRrxslDlx/4iHH/iIcf+Ihx/0VfTMoL/4iHH/iIcf+Ihx/4iEJ6HPhe/4iHH/iIcf+Ihx/4iHH/iIcf+IUcvfNHH/iIcf+Ihx/4iHH/hMd6xIhYiHH/iIcf+Ihx/4iEKUHOa+hx/4iHH/iIcf+Ihx/4iHH/iIcf+Ihx/4iHFGr2ylCf+Ihx/4iHH/iIcf+IQzYs3J2HH/iIcf+Ihx/4iHH/Mw0RvvLu/4iHH/iIcf+Ihx/4hPkNwW8oiHH/iIcf+Ihx/4hGQlyr2ocf+Ihx/4iHH/iIcf+IRxtcnkqIhx/4iHH/iIcf+Ihx/4iHH/iIcf+Ihx/0fJbJNpcf+Ihx/4iHH/iIcf+IhFhkzHm/+Ihx/4iHH/iIcf+Ihx/4iHH/iIcf+Ihx/4hGNVysqnH/iIcf+Ihx/4iHH/iETxPMDsiHH/iIcf+Ihx/4iHH/iFHL3zRx/4iHH/iIcf+Ihx/4iHH/iIcf+Ihx/4iHH/iEWgTLX7iHH/iIcf+Ihx/4iHFCDyzfDYcf+Ihx/4iHH/iIcf+Ihx/4iHH/iIcf+Ihx/4iHFLGbxeZP+Ihx/4iHH/iIcf+IhChxznjnH/iIcf+Ihx/4iHH/iIcf+Ihx/4iHH/RZNMtsuIhx/4iHH/iIcf+IQ1As2v2Ihx/4iHH/iIcf+Ihx/4iHH/iIcUC8/PQwhx/4iHH/iIcf+Ihx/4O8RytTuNhx/4iHH/iIcf+Ihx/4NmoxupXOiIcf+Ihx/4iHH/iIQ0Ms282HH/iIcf+Ihx/4iHH/iIcf+Ihx/4iHH/iIcTbvMrkQzYcf+Ihx/4iHH/iIcf9FX0zKC/+Ihx/4iHH/iIcf+DAxwrDePXH/iIcf+Ihx/4iHH/iIcf+Ihx/4iHH/iIcf+EJ6HOhehx/4iHH/iIcf+Ihx/4iHH/iIcf+Ihx/4iHH/iIcf+Ihx/4hDUCza/YiHH/iIcf+Ihx/4hHG1yeSoiHH/iIcf+Ihx/4iHH/R9ZskpmHH/iIcf+Ihx/4iHH/iETkPMG8hx/4iHH/iIcf+Ihx/4iDLDw748PHH/iIcf+Ihx/4iHH/iIcf+Ihx/0HW/PKQiHH/iIcf+Ihx/4iEcbXJ5KiHH/iIcf+Ihx/4iHH/iIcU8Y7A5xiIcf+Ihx/4iHH/iIcf+Ihx/4iHFEeUy4a4hx/4iHH/iIcf+IhxPaeTs1hs/4iHH/iIcf+Ihx/4iHH/iIcf+IhHDlyfGocf+Ihx/4iHH/iIcf+Ig3/kG6Ab7/iIcf+Ihx/4iHH/iIcf+Ihx/4Qyks3W2HH/iIcf+Ihx/4iHH/iIcf+Ihx/4hJNIyMt/+Ihx/4iHH/iIcf+IhxQJQc9r5x/4iHH/iIcf+Ihx/4iHH/iIcf+Ihx/4iHH/iIQ20c2S6Ihx/4iHH/iIcf+Ihx/zNP8b2wDohx/4iHH/iIcf+IgyKFi+16eHH/iIcf+Ihx/4iHH/OWM0t5zLcf+Ihx/4iHH/iIcf+IhxOH4Vt4Hqhx/4iHH/iIcf+Ihx/4iHH/iIcf+IhNGbw+ZHH/iIcf+Ihx/4iHH/iIcf+Ihx/4hFeUzIa/+Ihx/4iHH/iIcf+Ihx/4iHFDoEzF+3H/iIcf+Ihx/4iHH/iIcf+Ihx/4iHH/hEyjzDXHH/iIcf+Ihx/4iHH/iIcf+Ihx/4RYZMt5uHH/iIcf+Ihx/4iHH/iEZCXKvahx/4iHH/iIcf+Ihx/zTIIbw33nH/iIcf+Ihx/4iHH/hR2N8niHH/iIcf+Ihx/4iDg31rjIKYhx/4iHH/iIcf+Ig/wZOxPmyIcf+Ihx/4iHH/iIcf9Ir2yFCYiHH/iIcf+Ihx/4iHFOT9wbAocf+Ihx/4iHH/iIcf+IhxRHlMuGuIcf+Ihx/4iHH/iIcTb4FLkH63H/iIcf+Ihx/4iHH/iEfWbKKZ/4iHH/iIcf+Ihx/4iHFAr/z1AHH/iIcf+Ihx/4iHH/iIcf+EM2LNydiHH/iIcf+Ihx/4iHH/iIcf+Ihx/4iHH/hGX0yqC4iHH/iIcf+Ihx/4iHH/iIcf+Ihx/4iHH/hBoRwG7v+Ihx/4iHH/iIcf+Ihx/4iHH/iIcf+EMcLN49cf+Ihx/4iHH/iIcf+Ihx/4iHH/iIcf+Ihx/4iHEwreGwYh7/iIcf+Ihx/4iHH/iIcf+Ihx/4iHH/iIcf+Ihx/4iHH/iIcf+Ihx/4iHH/iIcf+Ihx/4iHH/iIcf+Ihx/4hDNizcnYcf+Ihx/4iHH/iIcf9ChxznjoiHH/iIcf+Ihx/4iHH/iExdrEolcf+Ihx/4iHH/iIcf+Ihx/4iHH/iIcf+Ihx/4iHH/QaEc9e5x/4iHH/iIcf+Ihx/4iHH/iIcf+Ihx/4hMXaxKJXH/iIcf+Ihx/4iHH/iIcf+EYoXK16cf+Ihx/4iHH/iIcf+Ihx/4iHH/hR5d8aiIcf+Ihx/4iHH/iIcf+Ihx/4iHH/hE8TzA7IiHH/iIcf+Ihx/4iHH/iIcf+Ihx/0J6HOheiHH/iIcf+Ihx/4iHH/iIcf+Ihx/4iHH/iIcf+IUb7QUf+Ihx/4iHH/iIcf+Ihx/4iHH/iIcf+Ihx/4iHFCKSzdbYiHH/iIcf+Ihx/4iHFEhky3m4iHH/iIcf+Ihx/4iHH/iIS9WcUqaIcf+Ihx/4iHH/iIcf9ChxznjoiHH/iIcf+Ihx/4iHH/iIcf+Ihx/4iHH/iIcf9D8Tzg7P+Ihx/4iHH/iIcf+Ihx/4iHH/iIcT6LhLF0e4cf+Ihx/4iHH/iIcf+Ihx/0PxPODs/4iHH/iIcf+Ihx/4iHH/iIcf+Ihx/4iHH/iIcf+Ihx/4iHH/iIcf+IhxQ708xCyHH/iIcf+Ihx/4iHH/iIcf9EvTzELHH/iIcf+Ihx/4iHH/iIcf+EMpLN1thx/4iHH/iIcf+Ihx/4iHH/iIcf+Ihx/4iHH/iIcf+Ihx/4iHH/iIcf+Ihx/4iHH/iIcf+Ihx/4iHH/iIcf+Ihx/4iHH/iIcf+Ihx/4iHH/iIcf+Ihx/4iHH/iIcf9ChxznjoiHH/iIcf+Ihx/4iHE0qgO7VfyIcf+Ihx/4iHH/iIcf+IhHKFydeoiHH/iIcf+Ihx/4iHH/iIO7mBtkZ+/4iHH/iIcf+Ihx/4NO7yvREN/4iHH/iIcf+Ihx/4iEZfTKoLhx/4iHH/iIcf+Ihx/4hH42yRyXH/iIcf+Ihx/4iHH/hGG1y+Sv+Ihx/4iHH/iIcf+IhFhkzHm/+Ihx/4iHH/iIcf+IOjw0tsPLcf+Ihx/4iHH/iIcf+IhxRtZskpmIcf+Ihx/4iHH/iIcf+Ihx/4iHH/iIcf+Ig+/KGyA16Icf+Ihx/4iHH/iIcf+Ihx/4iHFDyjzDXIhx/4iHH/iIcf+Ihx/0fwbJD5iIcf+Ihx/4iHH/iIcf83x1G6OK7/iIcf+Ihx/4iHH/iIRYZMx5v/iIcf+Ihx/4iHH/hGQlyr2ohx/4iHH/iIcf+IhIvGyEOYcf+Ihx/4iHH/iIcf+EZCXKvaiHH/iIcf+Ihx/4iEcbXJ5KiHH/iIcf+Ihx/4iDdg5bmfGocf+Ihx/4iHH/iIcf+ElBjHvnhx/4iHH/iIcf+Ihx/0WTTLbLiIcf+Ihx/4iHH/iIcf+Ihx/4hFvTy0LIiHH/iIcf+Ihx/4iHH/iIcULkPOG8/4iHH/iIcf+Ihx/4iHFEQlzL2v+Ihx/4iHH/iIcf+Ihx/4iHH/iIcf+Ihx/4QzYs3J2Icf+Ihx/4iHH/iIcf+ETkPMG8iHH/iIcf+Ihx/4iHH/Rg5cvxr/iIcf+Ihx/4iHH/iIRxtcnkqIcf+Ihx/4iHH/iIcf+IhxQvE80Oxx/4iHH/iIcf+Ihx/4iHH/iIcf+Ihx/0WGTLebiHH/iIcf+Ihx/4iHH/iIcf+ETkPMG8iHH/iIcf+Ihx/4iHH/gzMgK9zf1x/4iHH/iIcf+Ihx/4iHH/iIcU2D3CfCcf+Ihx/4iHH/iIcf+Dr9cbYCjnH/iIcf+Ihx/4iHH/iIMu/CvhA9iIcf+Ihx/4iHH/iENDLNvNiHH/iIcf+Ihx/4iHH/iIcUbWbJKZiHH/iIcf+Ihx/4iHH/hLu5xURohx/4iHH/iIcf+IhxQuQ84bz/iIcf+Ihx/4iHH/iIcf+Ihx/4iHH/iIcf+Ihx/4iHFCHCzePYhx/4iHH/iIcf+Ihx/0V5TLhrhx/4iHH/iIcf+Ihx/4iHH/g4g2G5fJ7/iIcf+Ihx/4iHH/iDQLArz0/Ycf+Ihx/4iHH/iIcf+Djl5rkaGf+Ihx/4iHH/iIcf+IShqMbleIcf+Ihx/4iHH/iIcf8xx+G/OB5x/4iHH/iIcf+Ihx/0WTTLbLiIcf+Ihx/4iHH/iIcf+Ihx/0fJbJNpcf+Ihx/4iHH/iIcf9H8GyQ+YiHH/iIcf+Ihx/4iHH/hMM7xcxP+Ihx/4iHH/iIcf+Ihx/4iHH/iIcf+Ihx/4iHH/iFHL3zRx/4iHH/iIcf+Ihx/4iHH/iIcf+Ihx/4iHH/iIUfLfDYhx/4iHH/iIcf+Ihx/4iHH/hQ8tEd/4iHH/iIcf+Ihx/4iHH/hEyjzDXHH/iIcf+Ihx/4iHH/hIhXyHqHH/iIcf+Ihx/4iHH/R/BskPmIhx/4iHH/iIcf+IhxQKEc9e6HH/iIcf+Ihx/4iHH/iEuRrGbl/4iHH/iIcf+Ihx/4UPLRHf+Ihx/4iHH/iIcf+IhR5d8ahx/4iHH/iIcf+Ihx/4iHH/iIUfLfDYhx/4iHH/iIcf+Ihx/4iHH/iIRb08tCyIcf+Ihx/4iHH/iIcf+Ihx/4iHH/iIcf+Ihx/4iHH/iIcf+IQq/85QCIcf+Ihx/4iHH/iISJJ8ltj/iIcf+Ihx/4iHH/iIcf+Ihx/4iHFDoEzF+3H/iIcf+Ihx/4iHH/hByfzzYHH/iIcf+Ihx/4iHH/hFoEy1+4iHH/iIcf+Ihx/4g9TIKzs32Icf+Ihx/4iHH/iIcURfTLoLcf+Ihx/4iHH/iIcf9JQYx754hx/4iHH/iIcf+Ihx/4iHH/iIRNc80oz/iIcf+Ihx/4iHH/iIcf+Ihx/0YoXK16hx/4iHH/iIcf+Ihx/4iDQyArzN/YiHH/iIcf+Ihx/4iEZfTKoLhx/4iHH/iIcf+Ihx/4iHH/iIcf+IRPE8wOyIcf+Ihx/4iHH/iIcf+Ihx/4OhhxtueOiHH/iIcf+Ihx/4iHH/hIvGyEOYiHH/iIcf+Ihx/4iDjUUbgrrohx/4iHH/iIcf+IhxSzO8TMSHH/iIcf+Ihx/4iHH/UdjfJ4iHH/iIcf+Ihx/4iHH/iIcf+Ihx/4iHH/hGNVysqocf+Ihx/4iHH/iIcf+IhDUCza/Yhx/4iHH/iIcf+Ihx/4iHH/iEW9PLQsiIcf+Ihx/4iHH/iIcf9FbEy5O3H/iIcf+Ihx/4iHH/iIRBwszj2Ihx/4iHH/iIcf+Ihx/zM0Eb3L7ohx/4iHH/iIcf+Ihx/4iHH/iEWgTLX7iHH/iIcf+Ihx/4iHH/iIcf+Ihx/4iEXKPLNciIcf+Ihx/4iHH/iIcf+Ihx/4Qyks3W2HH/iIcf+Ihx/4iHH/iIcf+IhxTXbcOJL/iIcf+Ihx/4iHH/iIcf+Ihx/4hIvGyEOYhx/4iHH/iIcf+IhxQg8s3w2HH/iIcf+Ihx/4iHH/Me2zvxJMcf+Ihx/4iHH/iIcf+Ihx/4iHH/iIcULkPOG8/4iHH/iIcf+Ihx/4iHH/iINcYSuznthx/4iHH/iIcf+Ihx/4g9IpKz3W1x/4iHH/iIcf+Ihx/4iHH/QBvsD0GHH/iIcf+Ihx/4iHH/iIcf+EMPLO8N/4iHH/iIcf+Ihx/4iHH/iDWEMbx7zv+Ihx/4iHH/iIcf+DT9ArwC/Ycf+Ihx/4iHH/iIcUbJbJNphx/4iHH/iIcf+Ihx/4TGqsSVWIcf+Ihx/4iHH/iDQlArza/YiHH/iIcf+Ihx/4hIyWyDaYiHH/iIcf+Ihx/4hMXaxKJXH/iIcf+Ihx/4iHH/iIcf+IRl9MqguIcf+Ihx/4iHH/iIcf+IQpQc5r6Icf+Ihx/4iHH/iIcf+IhxQ5NM1sv/iIcf+Ihx/4iHH/iIcUFtHOkuiHH/iIcf+Ihx/4iHH/iE+Q3BbyiIcf+Ihx/4iHH/iIcf+DoYcbbnjohx/4iHH/iIcf+Ihx/4RYZMt5uHH/iIcf+Ihx/4iHH/RXlMuGuHH/iIcf+Ihx/4iHH/iIcf+Ihx/4hE1zzCjHH/iIcf+Ihx/4iHH/iIcf+Ihx/4iEWgTLX7hx/4iHH/iIcf+Ihx/4iHH/iIcf+IQpQc5r6Icf+Ihx/4iHH/iIcf+Ihx/4iHH/iIcf+IhxQg8s3w2HH/iIcf+Ihx/4iHH/iIcf+Ihx/4iHH/iIcf+IhFoEy1+4cf+Ihx/4iHH/iIcf+IRA8szw2Ihx/4iHH/iIcf+Ihx/4iHH/iIcf+Ihx/4iHH/iIcf+Ihx/4iEWTTLbLcf+Ihx/4iHH/iIcf8/WsGxpT5x/4iHH/iIcf+Ihx/4iHFMDLw/NIiHH/iIcf+Ihx/4iHFAlBz2vnH/iIcf+Ihx/4iHH/iIcUhBjHvniIcf+Ihx/4iHH/iIcf+Ihx/4NcYSuzntiIcf+Ihx/4iHH/iIcUE2LPyd/4iHH/iIcf+Ihx/4iHH/iIcf+EJtHOkucf+Ihx/4iHH/iIcf+Ihx/4iHH/iIcf+IhRy9BE/4iHH/iIcf+Ihx/4iHH/iIcf+Ihx/4iHH/iIcf9D8Tzg7P+Ihx/4iHH/iIcf+Ihx/4iE7hzCHjiHH/iIcf+Ihx/4iHH/iIcf+IhDNizcnXH/iIcf+Ihx/4iHH/iIcf+Ihx/4iHH/hFk0y2y4hx/4iHH/iIcf+Ihx/4N/ojugXc/4iHH/iIcf+Ihx/4iHH/iIcf+IhEHCzOPYiHH/iIcf+Ihx/4iHH/iIcf+Ihx/4iE7hzCHjiHH/iIcf+Ihx/4iHH/iIcf+Ihx/00MvD80iHH/iIcf+Ihx/4iHH/iIcf+Ihx/0ZCXKvaiIcf+Ihx/4iHH/iIcf9PT9wbAnH/iIcf+Ihx/4iHH/iIcf+IOZwzt2PMiHH/iIcf+Ihx/4iDTiIb0d3v+Ihx/4iHH/iIcf+Dl0UreLrYhx/4iHH/iIcf+Ihx/4RZNMtsuIcf+Ihx/4iHH/iIcf+Ihx/4iHH/iIcUOTTNbL/4iHH/iIcf+Ihx/4iHH/iIcf+Ihx/4hFoEy1+4hx/4iHH/iIcf+Ihx/4iHH/iIcf+Ig2dzG6iM6Icf+Ihx/4iHH/iIcf+Ihx/4iHH/iIcf9EyjzDXIcf+Ihx/4iHH/iIcf+Ihx/4iETkPMG8cf+Ihx/4iHH/iIcf+Ihx/4iHH/iIcf+Ihx/1HL3zSIcf+Ihx/4iHH/iIcf+Ihx/4iHH/iIcf+Ihx/4iHFAhxwIjv+Ihx/4iHH/iIcf+Ihx/4iHH/RXlMuGuHH/iIcf+Ihx/4iHH/iFHy3w2Ihx/4iHH/iIcf+IhxQKEc9e6HH/iIcf+Ihx/4iHH/iIcf+Ihx/4iHH/hDNizcnYhx/4iHH/iIcf+Ihx/4iHH/iIcf+Ihx/4iHH/g16tS7FSuIcf+Ihx/4iHH/iIcf+IOKtCuVS9/4iHH/iIcf+Ihx/4hIhXyXqP+Ihx/4iHH/iIcf+IRYZMt5tx/4iHH/iIcf+Ihx/4RWxMyTv/iIcf+Ihx/4iHH/iIcf+IhGeUyoa4iHH/iIcf+Ihx/4iDoWYrfpnf+Ihx/4iHH/iIcf+DBzo7CcXIiHH/iIcf+Ihx/4iHH/SIV8h6iHH/iIcf+Ihx/4iHH/iIcf+Ihx/4iHH/iIcf+IMp7Sv2Et/4iHH/iIcf+Ihx/4hB1vzykHH/iIcf+Ihx/4iHH/hKGoxuV4iHH/iIcf+Ihx/4iHH/hPadwZYocf+Ihx/4iHH/iIcf+IhFoEy1+4cf+Ihx/4iHH/iIcf+Ihx/4iHH/iIcf+Ihx/4iHH/iIcf+IhE8TzA7Icf+Ihx/4iHH/iIcV/i0B2HH/iIcf+Ihx/4iHH/hJa3x5SIiHH/iIcf+Ihx/4iHEyGAK95/1x/4iHH/iIcf+Ihx/4iHH/hFoEy1+4iHH/iIcf+Ihx/4iHFGr2ylCf+Ihx/4iHH/iIcf+Ihx/4iHFKaqxpVf+Ihx/4iHH/iIcf+Ihx/4iHH/Qxws3j2HH/iIcf+Ihx/4iHH/iIcf+Ihx/4gyuuG+RR6Icf+Ihx/4iHH/iIcf+Ihx/4iHH/TpDcJvJx/4iHH/iIcf+Ihx/4iHH/iIcf+IhxQhws3j2Icf+Ihx/4iHH/iIcf+Ihx/4iHH/iIcUIPLN8Nhx/4iHH/iIcf+Ihx/4iHH/iIcf+IhDNizcnXH/iIcf+Ihx/4iHH/iIcf+Ihx/4iHH/RMo8w1yHH/iIcf+Ihx/4iHH/iIcf+Ihx/4iETXPNKM/4iHH/iIcf+Ihx/4iHH/iIcf+IhxQ9c8woyIhx/4iHH/iIcf+Ihx/4iEWTTLbLcf+Ihx/4iHH/iIcf+Ihx/4iHH/iIMrrhvkUehx/4iHH/iIcf+Ihx/4iHH/hFk0y2y4hx/4iHH/iIcf+Ihx/4hH1myimf+Ihx/4iHH/iIcf+Ihx/4iHH/iIN/5BugG+/4iHH/iIcf+Ihx/4iHH/iIcUSGTLebiIcf+Ihx/4iHH/iIcf+Ihx/4RaBMtfuIhx/4iHH/iIcf+Ihx/4iHFFNVysqoiHH/iIcf+Ihx/4iHH/Qw8s3w1x/4iHH/iIcf+Ihx/4iHH/iIcf+Ihx/4iHH/Qyks3W2Icf+Ihx/4iHH/iIcf+Ihx/4iHH/iIRPE8wOyHH/iIcf+Ihx/4iHH/iIcf+IhHG1yeSohx/4iHH/iIcf+Ihx/4hR5d8aiHH/iIcf+Ihx/4iHFOT9wbAocf+Ihx/4iHH/iIcf+FHY3yeIcf+Ihx/4iHH/iIcf9BlBwHvv+Ihx/4iHH/iIcf+IhxQ6BMxftx/4iHH/iIcf+Ihx/4iHH/iIcf+Ihx/4iHH/iIcf+Ihx/4iHH/iIcf+IUdjfJ4cf+Ihx/4iHH/iIcf+Ihx/4iHH/iIQqEc5e6Icf+Ihx/4iHH/iIcf+Ihx/4iHH/iIcf+Ihx/0Y1XKyqiHH/iIcf+Ihx/4iHH/hFeUy4a3H/iIcf+Ihx/4iHH/iIcf+IRl9MqguIcf+Ihx/4iHH/iIcf+IRkJcq9qHH/iIcf+Ihx/4iHH/iIQDXsDaFx/4iHH/iIcf+Ihx/4iHH/iIcf+E923BiSiHH/iIcf+Ihx/4iHH/iIcf9BlBwHvv+Ihx/4iHH/iIcf+Ihx/4iHH/iIcf+Ihx/4iHH/iIcf9D8Tzg7P+Ihx/4iHH/iIcf+IhxUMvfNIiHH/iIcf+Ihx/4iHH/iIcf+Ihx/4RkJcq9qIcf+Ihx/4iHH/iIcf+Ihx/z7cdLIji3H/iIcf+Ihx/4iHH/OSVxuNqO/4iHH/iIcf+Ihx/4iEY1XLyq/4iHH/iIcf+Ihx/4iEjWbIKZiIcf+Ihx/4iHH/iIcf+Ihx/4RWxMyTv/iIcf+Ihx/4iHH/iIcf+Ihx/0ZCXKvaiIcf+Ihx/4iHH/iIRNc80oz/iIcf+Ihx/4iHH/iIcUa8bJQ5cf+Ihx/4iHH/iIcf9DDyzfDXH/iIcf+Ihx/4iHH/iIcf+Ihx/4iHH/hEvTzULP+Ihx/4iHH/iIcf+IhxQ5NM1sv/iIcf+Ihx/4iHH/iIcUOTTNbL/4iHH/iIcf+Ihx/4iHH/iEWTTLbLhx/4iHH/iIcf+Ihx/4iD4Tg7LsfIhx/4iHH/iIcf+IhxNIQxu3vOiHH/iIcf+Ihx/4iHH/iIOhhxtueOcf+Ihx/4iHH/iIcf+Ihx/4iHH/iIcf+Ihx/4RL081Cz/iIcf+Ihx/4iHH/iIRl9MqguHH/iIcf+Ihx/4iHH/iIcf9D8Tzg7P+Ihx/4iHH/iIcf+Ihx/4iHH/iIcf+Ihx/0McLN49hx/4iHH/iIcf+Ihx/4iHH/iIcf+Ihx/4hNM7w8xIiHH/iIcf+Ihx/4iHH/iIcf+Ihx/4RNc8woyHH/iIcf+Ihx/4iHH/hBvPwFMP+Ihx/4iHH/iIcf+IhxQW0c6S6Icf+Ihx/4iHH/iIcTPVIbwq3ohx/4iHH/iIcf+Ihx/4MQrCv/U9iHH/iIcf+Ihx/4iHH/R+NskcmIcf+Ihx/4iHH/iIcf+E9p3Blihx/4iHH/iIcf+Ihx/4hGNVysqnH/iIcf+Ihx/4iHH/iIOY8zt3DMcf+Ihx/4iHH/iIcf+IRZNMtsuHH/iIcf+Ihx/4iHH/iDQNEbzy7ohx/4iHH/iIcf+Ihx/4iHH/iIcf+Ihx/4iHH/iIcf9DDyzfDXH/iIcf+Ihx/4iHH/iDi6UbhFrocf+Ihx/4iHH/iIcf+Ihx/4iHH/iIcf+EJtHOkucf+Ihx/4iHH/iIcf+Ihx/4iHFC8TzQ7HH/iIcf+Ihx/4iHH/iIcf+Ihx/4iHH/iIRYZMx5v/iIcf+Ihx/4iHH/iIcUUoXK16iHH/iIcf+Ihx/4iHH/hIknyG2Icf+Ihx/4iHH/iIcU123DiS/4iHH/iIcf+Ihx/4iHH/PUpzs7WMiIcf+Ihx/4iHH/iIcUbJbJNphx/4iHH/iIcf+Ihx/4hDHCzuPf+Ihx/4iHH/iIcf+Ihx/4iHFfyNE3/4iHH/iIcf+Ihx/4iHH/iIcf+Ihx/4iHH/iIcf+Ihx/4iETxPMDshx/4iHH/iIcf+Ihx/4iHH/iIcf9E1zzCjIhx/4iHH/iIcf+Ihx/4iHH/iIQfD88PCHH/iIcf+Ihx/4iHH/hGNVysqocf+Ihx/4iHH/iIcf+EZfTKoLiIcf+Ihx/4iHH/iIcf+EY1XKyqhx/4iHH/iIcf+Ihx/4hH1myimf+Ihx/4iHH/iIcf+IhxScicY3Zx/4iHH/iIcf+Ihx/4iHH/iIcf+Ihx/4iHH/iIcf+Ihx/4iHH/iIcf+EJQLPr9/4iHH/iIcf+Ihx/4iHH/iIT2ncKWL/iIcf+Ihx/4iHH/iIcf+Ihx/4RihcrXpx/4iHH/iIcf+Ihx/4iHH/iIcf+Ihx/4iHH/QZQcB77/iIcf+Ihx/4iHH/iIUfLfDYhx/4iHH/iIcf+Ihx/4RYZMt5uHH/iIcf+Ihx/4iHH/iIcf+Ihx/4iHH/iEKhHOXuiIcf+Ihx/4iHH/iIcf+Ihx/4iHH/iIcf+Ihx/4QlAs+v3/iIcf+Ihx/4iHH/iIcf+IhE1zzSjP+Ihx/4iHH/iIcf+Ihx/zLplb4WaoiHH/iIcf+Ihx/4iHH/iIcf+Ihx/4iHH/iIcf+E9P3CsC/4iHH/iIcf+Ihx/4Rw5cnxqIhx/4iHH/iIcf+Ig+/KGyA16Icf+Ihx/4iHH/iIcf+Ihx/4iHFDoEzF+3H/iIcf+Ihx/4iHH/iIcf+IRXlMyGv/iIcf+Ihx/4iHH/iIcf+Ig8dZG0im5x/4iHH/iIcf+Ihx/4TsfMI4OIcf+Ihx/4iHH/iISYV8d6iIhx/4iHH/iIcf+Ihx/4hDKSzdbXH/iIcf+Ihx/4iHH/iIcf+Ihx/4iHH/QZQcB77/iIcf+Ihx/4iHH/iIcf+Ihx/4iHH/iIcf+IRXlMyGv/iIcf+Ihx/4iHH/iIcf+Ihx/4iETkPMG8cf+Ihx/4iHH/iIcf+Ihx/4iHH/hMM7xcxP+Ihx/4iHH/iIcf+Ihx/4iHH/iIcf+Ihx/4iHFBUCzq/Ycf+Ihx/4iHH/iIcf+IhxSeKcYdaIcf+Ihx/4iHH/iIcf+Ihx/0VsTLk7cf+Ihx/4iHH/iIcf+Ihx/4iHH/iIcf+Ihx/4iHH/iIcf+IhxQ9c8woyIhx/4iHH/iIcf+Ihx/4iHH/iIcV/V0Cpx/4iHH/iIcf+Ihx/4iHFCDyzfDYcf+Ihx/4iHH/iIcU8L7A9BiHH/iIcf+Ihx/4iE7HzCODcf+Ihx/4iHH/iIcf+Ihx/4iHH/iIcf87gpG2fW7/iIcf+Ihx/4iHH/iIcf+Ihx/4iHH/iIcUFDLOvNcf+Ihx/4iHH/iIcf+IhxS0C8S/SIcf+Ihx/4iHH/iIcUbWbJKZiHH/iIcf+Ihx/4iHH/iIcf+IhJXnx6GHH/iIcf+Ihx/4iHH/PZ/4s2AHiHH/iIcf+Ihx/4iHH/iIcf9Q8tAdcf+Ihx/4iHH/iIcf+Ig1riG7Ud5x/4iHH/iIcf+Ihx/4iHH/iDCmdbBpioiHH/iIcf+Ihx/4iHFEX0y6C3H/iIcf+Ihx/4iHH/iISWt8eUiHH/iIcf+Ihx/4iHH/R/BskPmIhx/4iHH/iIcf+IhR8t8NiHH/iIcf+Ihx/4iHH/iIcf+IRaBMtfuIcf+Ihx/4iHH/iIcf+Ihx/4iHH/iIcf+Ihx/4iHH/iIcf+ETKPMNccf+Ihx/4iHH/iIcf+Ihx/4iD4CZbP9mv+Ihx/4iHH/iIcf+IhxM8ghvDfehx/4iHH/iIcf+Ihx/4g1xAO7O/yHH/iIcf+Ihx/4iHH/iIcURfTLoLcf+Ihx/4iHH/iIcf+Ihx/0GhHPXucf+Ihx/4iHH/iIcf+Ihx/4iHH/iIcf+Ihx/4iHH/RXlMuGuHH/iIcf+Ihx/4iHH/iEJ6HOhecf+Ihx/4iHH/iIcf+ErinGHWcf+Ihx/4iHH/iIcf+Ihx/0fwbJD5iIcf+Ihx/4iHH/iIcf9D8Tzg7P+Ihx/4iHH/iIcf+Ihx/4iHH/iIRaBMtfuHH/iIcf+Ihx/4iHH/iIcf+Ihx/4iHE3g2G4fJ6HH/iIcf+Ihx/4iHH/iDiQYblvnv+Ihx/4iHH/iIcf+Ihx/09p3BliiHH/iIcf+Ihx/4iHH/iIcf+Ihx/0SgTNX7/4iHH/iIcf+Ihx/4iHH/iEAo7A5xcf+Ihx/4iHH/iIcf+Ihx/4iHH/iIcf9DDyzfDXH/iIcf+Ihx/4iHH/iIRkJcq9px/4iHH/iIcf+Ihx/4iHH/iIcf+Ihx/4hFvTy0LIiHH/iIcf+Ihx/4iHH/iIcf+EZfTKoLiIcf+Ihx/4iHH/iIcUFtHOkuiHH/iIcf+Ihx/4iHH/R8lsk2lx/4iHH/iIcf+Ihx/4iHH/iIcUOgTMX7cf+Ihx/4iHH/iIcf+IR/BskPmHH/iIcf+Ihx/4iHH/iISNZsgpmIhx/4iHH/iIcf+IhxQXoc6F6Ihx/4iHH/iIcf+Ihx/4iHH/gykgG+bf6Icf+Ihx/4iHH/iIcf+Ihx/0GhHPXucf+Ihx/4iHH/iIcf+Ihx/4hChxznjocf+Ihx/4iHH/iIcf+EKUHOa+iIcf+Ihx/4iHH/iIcf+Ihx/4iHH/iIcf+Ihx/4iHH/iIcf82QEG6v76Icf+Ihx/4iHH/iIcf83x1G6OK7/iIcf+Ihx/4iHH/iIcf+IRZNMtsuHH/iIcf+Ihx/4iHH/iIRkJcq9px/4iHH/iIcf+Ihx/4iHH/iIcf+ETXPMKMhx/4iHH/iIcf+Ihx/4iHH/iIcf+Ihx/4iFHL0ET/iIcf+Ihx/4iHH/iIcf+Ihx/4iHH/iIcf+IQ0Ms282Icf+Ihx/4iHH/iIcf+Ihx/4iHH/iIcf+Ihx/4iHH/iIcf+Ihx/4iHH/iIcf+Ihx/4iHH/iIcf+IhFhkzHm/+Ihx/4iHH/iIcf+Ihx/4iHH/iIcf+IhCehz4Xv+Ihx/4iHH/iIcf+Ihx/0PxPODs/4iHH/iIcf+Ihx/4iHH/iIcf+Ihx/4iHH/iIcf+IQocc546HH/iIcf+Ihx/4iHH/iIcf+Ihx/4iDKQ8b9vDv+Ihx/4iHH/iIcf+Ihx/4RXlMuGtx/4iHH/iIcf+Ihx/4iHH/iIcf+Ihx/4g2dzG6iM6Ihx/4iHH/iIcf+Ihx/4Qdb88pCHH/iIcf+Ihx/4iHH/iIcT5YsrGnTXH/iIcf+Ihx/4iHH/iIcf+Ihx/4iHH/iIcf+Ihx/4iHH/iIcf+Ihx/4iHH/iIcf+FHY3yeIcf+Ihx/4iHH/iIcf+Ig3JkG52b6Icf+Ihx/4iHH/iIcf+EZCXKvaiHH/iIcf+Ihx/4iHH/iIRl9MqguHH/iIcf+Ihx/4iHH/iIcTd2YbiJnnH/iIcf+Ihx/4iHH/iIcf+Ihx/4R8lso2n/iIcf+Ihx/4iHH/iIcf9Ox8wjg4iHH/iIcf+Ihx/4iHFPGOwOcYiHH/iIcf+Ihx/4iHFEhky3m4iHH/iIcf+Ihx/4iHH/iEiSfIbYcf+Ihx/4iHH/iIcf+IQpQc5r6Icf+Ihx/4iHH/iIcf+Ihx/4iHH/iIcf+Ihx/4Qyks3W2HH/iIcf+Ihx/4iHH/iIRl9MqguHH/iIcf+Ihx/4iHH/iIcUSGTLebiIcf+Ihx/4iHH/iIcf9H8GyQ+YiHH/iIcf+Ihx/4iHE0zsW7MTqHH/iIcf+Ihx/4iHH/iIRYZMx5v/iIcf+Ihx/4iHH/iIcf+Ihx/4iHH/g/Z8GxmD5x/4iHH/iIcf+Ihx/4iHH/iIcf9MXaxKJYhx/4iHH/iIcf+IMycRvtju/4iHH/iIcf+Ihx/4T3bcGJKIcf+Ihx/4iHH/iIcf9E5DzBvIiHH/iIcf+Ihx/4iHH/iETxPMDsiHH/iIcf+Ihx/4iHH/iIcf+Ihx/4iHH/iIcf+Ihx/4iHH/iIcf+EM2LNydiHH/iIcf+Ihx/4iHH/iEWTTLbLhx/4iHH/iIcf+Ihx/4iHH/iIcf+Ihx/4RaBMtfuIhx/4iHH/iIcf+Ihx/4iHH/iIcURsTLk7hx/4iHH/iIcf+Ihx/4iHH/iIUcvQRP+Ihx/4iHH/iIcf+Ihx/4iHH/iIcf+Ihx/4iHH/hQ8tEd/4iHH/iIcf+Ihx/4iHH/iIcf+Ihx/4iHH/iIQqEc5e6Icf+Ihx/4iHH/iIcf+Ihx/4iHH/hQ8tEd/4iHH/iIcf+Ihx/4iHFQy980iIcf+Ihx/4iHH/iIcf+Ihx/4iHH/iIcf+Ihx/4iHH/iIcf+Ihx/0S9PMQscf+Ihx/4iHH/iIcf+Ihx/4iHH/iIcf+Ihx/4hR5d8aiHH/iIcf+Ihx/4iHH/Qm0c6S6HH/iIcf+Ihx/4iHH/iIcf+Ihx/4iHH/iIcf+Ihx/4iHH/iIcf+Ihx/4iE+tzBUjiIcf+Ihx/4iHH/iIcf+IhxRq9spQn/iIcf+Ihx/4iHH/iENQLNr9iIcf+Ihx/4iHH/iIcf+Ihx/4iHH/hFhky3m4cf+Ihx/4iHH/iIcf+IhBG+z+QYiHH/iIcf+Ihx/4iHE7TpG0sW6HH/iIcf+Ihx/4iHH/iIcf+IhANewNoXH/iIcf+Ihx/4iHH/iIcf9ChxznjoiHH/iIcf+Ihx/4iHH/iEl4fHh4iIcf+Ihx/4iHH/iIcf9EyjzDXIcf+Ihx/4iHH/iIcf+Ihx/4hEyjzTXP+Ihx/4iHH/iIcf+IhGNVy8qv+Ihx/4iHH/iIcf+Ihx/0JQLOr9cf+Ihx/4iHH/iIcf+Ihx/4iHH/iIcf+Ihx/4hRy980cf+Ihx/4iHH/iIcf+Ihx/4iHH/iIcf+Ihx/4iEQcLM49iIcf+Ihx/4iHH/iIcf+Ihx/4iHH/iE7hzCHjiIcf+Ihx/4iHH/iIcTdpYbmWnv+Ihx/4iHH/iIcf+Ihx/4iHH/hFbEzJO/+Ihx/4iHH/iIcf+Ihx/0V5TLhrhx/4iHH/iIcf+Ihx/4hFhky3m3H/iIcf+Ihx/4iHH/iIcUCHHAiO/4iHH/iIcf+Ihx/4hIyWyDaYiHH/iIcf+Ihx/4iHH/iIcf9Fk0y2y4iHH/iIcf+Ihx/4iHFEbEy5O4cf+Ihx/4iHH/iIcf+IRihcvXr/iIcf+Ihx/4iHH/iIN04iubHdiIcf+Ihx/4iHH/iIcf9H42yRyYhx/4iHH/iIcf+Ihx/4iHH/iIcf+Ihx/4iHH/iIcUIcLN49iHH/iIcf+Ihx/4iHH/SIV8h6iHH/iIcf+Ihx/4iHH/iIcUOTTNbL/4iHH/iIcf+Ihx/4iHH/iIcf+Ihx/4iHH/hDNizcnYhx/4iHH/iIcf+Ihx/4R9Zskplx/4iHH/iIcf+Ihx/4iHFDyjzDXIhx/4iHH/iIcf+Ihx/4iEY1XLyq/4iHH/iIcf+Ihx/4iHE4Z1K3mK2Ihx/4iHH/iIcf+Ihx/4iHFOJewtof+Ihx/4iHH/iIcf+Ig2sdW6TiqHH/iIcf+Ihx/4iHH/iEZsTKk7iIcf+Ihx/4iHH/iIcf+DWuIbtR3ohx/4iHH/iIcf+Ig0DRG88u6HH/iIcf+Ihx/4iHH/iDx1kbSKbocf+Ihx/4iHH/iIcf+IgyhQG/ev7/iIcf+Ihx/4iHH/iIcf+EfjbJHJhx/4iHH/iIcf+Ihx/4iHFDvTzELIcf+Ihx/4iHH/iIcf+IhxS12sSiWIhx/4iHH/iIcf+Ihx/0YoXK16hx/4iHH/iIcf+Ihx/4hLu5xURocf+Ihx/4iHH/iIcf+D7vobIQXoiHH/iIcf+Ihx/4iHH/iIcf+Ihx/4StWccqb/iIcf+Ihx/4iHH/iIcf+Ihx/4iHH/iIcf+Ihx/4iHH/iIcf+Ihx/4iHH/iIcf+Ihx/4iHH/iIcf+Ihx/4iHH/iIcf+Ihx/4iEXKPLNciIcf+Ihx/4iHH/iIcf+Ihx/4iHH/iIcf+Ihx/4iHFAlBz2vnH/iIcf+Ihx/4iHH/iIcf+IhR8t8NiHH/iIcf+Ihx/4iHH/hJJ4yNh/+Ihx/4iHH/iIcf+Ihx/4MfzCvwM9hx/4iHH/iIcf+Ihx/4iHFEX0y6C3H/iIcf+Ihx/4iHH/iIcUFDLOvNcf+Ihx/4iHH/iIcf+IPBbZtOkmiHH/iIcf+Ihx/4iHH/iD+BwbF+Pocf+Ihx/4iHH/iIcf+Ihx/0WGTLebiHH/iIcf+Ihx/4iHH/iIcf9Fk0y2y4iHH/iIcf+Ihx/4iHH/iINCPyvNwNhx/4iHH/iIcf+Ihx/4hGQlyr2ocf+Ihx/4iHH/iIcf+Ihx/4iHH/iIcV/i0B2HH/iIcf+Ihx/4iHH/iIcf+Ihx/4iEcbXJ5KiHH/iIcf+Ihx/4iHH/iENDLNvNiHH/iIcf+Ihx/4iHH/iEiSfIbYcf+Ihx/4iHH/iIcf+IhxM/vyvAQNiHH/iIcf+Ihx/4iHH/iIcf+Ihx/0A17A2hiIcf+Ihx/4iHH/iIQzYs3J1x/4iHH/iIcf+Ihx/4iHH/iIRjVcvKr/iIcf+Ihx/4iHH/iIcf+Ihx/4iHH/iIcf+Ihx/4iHH/iIcf+Ihx/4iHH/iIcf+IhNGbw+ZHH/iIcf+Ihx/4iHH/iDjBJLk+2/+Ihx/4iHH/iIcf+IS5GsZuX/iIcf+Ihx/4iHH/iIcUzHzEOD/4iHH/iIcf+Ihx/4iHH/iIcf+Ihx/0lBjHvniHH/iIcf+Ihx/4iHH/UOXRKv+Ihx/4iHH/iIcf+IhFvTy0LIhx/4iHH/iIcf+Ihx/4iHH/iIcf+IRb08tCyIhx/4iHH/iIcf+Ihx/4iHH/iIcf+ETXPMKMhx/4iHH/iIcf+Ihx/4iHH/iIcf+Ihx/4iHH/iIcf+Ig3VfS5qguHH/iIcf+Ihx/4iHH/iExqrElVhx/4iHH/iIcf+Ihx/4Qnoc6F6HH/iIcf+Ihx/4iHH/iIcUbJbJNphx/4iHH/iIcf+Ihx/4UcvfNIcf+Ihx/4iHH/iIcf+IRw5cnxqIcf+Ihx/4iHH/iIcf9N/rwwFIcf+Ihx/4iHH/iIcf+IhxRuNskcmIhx/4iHH/iIcf+IhFvTy0LIhx/4iHH/iIcf+Ihx/4iHH/iIcUCHHAiO/4iHH/iIcf+Ihx/4iEY1XLyq/4iHH/iIcf+Ihx/4iHH/iIcf+Ihx/4iEZCXKvacf+Ihx/4iHH/iIcf+Ihx/06tzCUjhx/4iHH/iIcf+Ihx/4iHH/iIcf+EVsTMk7/4iHH/iIcf+Ihx/4iHH/R7xspDn/iIcf+Ihx/4iHH/iIRb08tCyIcf+Ihx/4iHH/iIcf9HvGykOf+Ihx/4iHH/iIcf+Ig3xom5OXaIhx/4iHH/iIcf+Ihx/4Nn3Vu4Iq/4iHH/iIcf+Ihx/4iHH/OXRSt4utiIcf+Ihx/4iHH/iIcf+Ihx/4iHFFNVysqoiHH/iIcf+Ihx/4iHFCDyzfDYcf+Ihx/4iHH/iIcf+Ihx/4iHFHXnyaGP+Ihx/4iHH/iIcf+Ig6GHG2545x/4iHH/iIcf+Ihx/4iHH/hE8TzA7IiHH/iIcf+Ihx/4iEx3rEiFhx/4iHH/iIcf+Ihx/4g8plS0WauHH/iIcf+Ihx/4iHH/R+NskcmIcf+Ihx/4iHH/iIcTPu8rwRDYcf+Ihx/4iHH/iIcf+Ihx/4iDxokbWXbv+Ihx/4iHH/iIcf+Ihx/4iHH/iIQsn842CIhx/4iHH/iIcf+Ihx/4MFuysLRNiHH/iIcf+Ihx/4iHE4MnG3zY6HH/iIcf+Ihx/4iHH/iIcf+Ihx/4iHH/iIcf+Ihx/4iHH/iIcULxPNDscf+Ihx/4iHH/iIcf+Ihx/4iHH/iETkPMG8hx/4iHH/iIcf+Ihx/4hFoEy1+4hx/4iHH/iIcf+Ihx/4Tf68MBRx/4iHH/iIcf+Ihx/4iHH/iIcf+Ihx/4iHH/iFHL3zRx/4iHH/iIcf+Ihx/4iHH/iEZsTKk7iIcf+Ihx/4iHH/iIcf+EfwbJD5iHH/iIcf+Ihx/4iHH/iIOwEmtv7Z/4iHH/iIcf+Ihx/4g43hS4Ietx/4iHH/iIcf+Ihx/4iHH/PE6RtLFucf+Ihx/4iHH/iIcf+Ihx/4iHH/iIcf+IQqEc5e6Ihx/4iHH/iIcf+Ihx/4iHH/iIcf+Ihx/4iEZ5TKhriIcf+Ihx/4iHH/iIcf+Ihx/4iHH/UOXRKv+Ihx/4iHH/iIcf+Ihx/4iHH/SGt8mUj/iIcf+Ihx/4iHH/iIcf+Ihx/4UeXfGoiHH/iIcf+Ihx/4iHH/iIcf+Ihx/4iHH/iIcf+Ihx/4iHH/iIcf+Ihx/4iHH/iIcf+IhSvt5BiIcf+Ihx/4iHH/iIcf+IhGX0yqC4cf+Ihx/4iHH/iIcf+Ihx/4RNc8woyHH/iIcf+Ihx/4iHH/iEZfTKoLiHH/iIcf+Ihx/4iHH/iDTgEr0f7f+Ihx/4iHH/iIcf+Ihx/4iHH/RMo8w1yHH/iIcf+Ihx/4iHH/iIUeXfGocf+Ihx/4iHH/iIcf+DM0Eb3L7ocf+Ihx/4iHH/iIcf+INFCXvK9ocf+Ihx/4iHH/iIcf+IhxQMn882CIcf+Ihx/4iHH/iIcf+IRw5cnxqIcf+Ihx/4iHH/iIcf+DoLcbb0jocf+Ihx/4iHH/iIcf+Ihx/4iHH/iDaCIrp93YiHH/iIcf+Ihx/4iHH/P2fBsZg+hx/4iHH/iIcf+Ihx/08y7CzR/4iHH/iIcf+Ihx/4g8ZoK1mX3/iIcf+Ihx/4iHH/iIMueGvxh5/4iHH/iIcf+Ihx/4iHH/iIcf+Ihx/4iHH/Qyks3W2Icf+Ihx/4iHH/iIcf+Ihx/4iHH/RNc8woyIcf+Ihx/4iHH/iIcf+Ihx/4iHH/iIcUdefJoY/4iHH/iIcf+Ihx/4iHH/iIcf+IhFvTy0LIhx/4iHH/iIcf+Ihx/4gxJMK/2z2Ihx/4iHH/iIcf+IhxRrxslDlx/4iHH/iIcf+Ihx/4iE7+vCAUiIcf+Ihx/4iHH/iIcf9EyjzDXIcf+Ihx/4iHH/iIcf+Ihx/4iHH/RXlMuGuHH/iIcf+Ihx/4iHH/gy66S+FFuIhx/4iHH/iIcf+Ihx/1HL3zSIcf+Ihx/4iHH/iIcf+Ihx/4iHH/iIcf+Ihx/4iHH/iIcf+Ihx/4iHH/iIcf+Ihx/4iHH/iIcf+Ihx/4iHH/UcvfNIhx/4iHH/iIcf+Ihx/0MpLN1tiHH/iIcf+Ihx/4iHH/UcvfNIhx/4iHH/iIcf+Ihx/4iHH/iIcf+Ihx/4iHH/hRvt9Bcf+Ihx/4iHH/iIcf+Ihx/4iHH/iIcf+Ihx/4iHH/iIcf+Ihx/4iHH/iIcf+Ihx/4iHH/iIcf+Ihx/4iHH/iEKUHOa+iHH/iIcf+Ihx/4iHH/iIcf+Ihx/4iHH/iIcf+ISWt8eUiIcf+Ihx/4iHH/iIcf9LkaxW5Ycf+Ihx/4iHH/iIcf9H1mySmYcf+Ihx/4iHH/iIcf+Ihx/4iHH/iIQzYs3J1x/4iHH/iIcf+Ihx/4iHH/iIcf9DHCzePYcf+Ihx/4iHH/iIcf+Ihx/4iHH/hEvTzULP+Ihx/4iHH/iIcf+Ihx/4iEBC7AzRhx/4iHH/iIcf+Ihx/4iHH/iEZsTKk7iIcf+Ihx/4iHH/iIcf+Ihx/4iHH/Qyks3W2Icf+Ihx/4iHH/iIcf+Ihx/4iHH/hDHCzePXH/iIcf+Ihx/4iHH/iIcf+Ihx/4iHH/iIcf+EJ6HOhehx/4iHH/iIcf+Ihx/4iHH/iIcf+Ihx/4iHFEQlzL2v+Ihx/4iHH/iIcf+IhxQg8s3w2HH/iIcf+Ihx/4iHH/iIcf+IhxQUMs681x/4iHH/iIcf+Ihx/4iENQLNr9iHH/iIcf+Ihx/4iHH/hH42yRyYcf+Ihx/4iHH/iIcf+IMycRvtju/4iHH/iIcf+Ihx/4gyAHe+/4iHH/iIcf+Ihx/4iHH/iIcUsmvE2Ucf+Ihx/4iHH/iIcf+IRZNMtsuHH/iIcf+Ihx/4iHH/hPT9wrAv+Ihx/4iHH/iIcf+IhxPz6ysMFNiIcf+Ihx/4iHH/iIcf+IhClBzmvocf+Ihx/4iHH/iIcf+Ihx/4hGKFy9ev+Ihx/4iHH/iIcf+Ihx/4PtKxsi1OiHH/iIcf+Ihx/4iHH/S7ucVEaIhx/4iHH/iIcf+Ihx/4iHH/iIcf+IhIyWyDaYhx/4iHH/iIcf+Ihx/4Ub7fQXH/iIcf+Ihx/4iHH/iIcf+Ihx/4iHH/iETxPMDsiHH/iIcf+Ihx/4iHH/hE1zzCjIcf+Ihx/4iHH/iIcf+Ihx/4iHH/iIcf+Ihx/4RkJcq9qIcf+Ihx/4iHH/iIcf+DQLArz0/Yhx/4iHH/iIcf+IhxP0mjsLZciIcf+Ihx/4iHH/iIcf9GG1yuSnH/iIcf+Ihx/4iHH/iIRyhcnXqIhx/4iHH/iIcf+Ihx/4iHH/iIcf9DHCzePYcf+Ihx/4iHH/iIcf+IhxMZ7SvmEtiHH/iIcf+Ihx/4iHH/STSMfLeHH/iIcf+Ihx/4iHH/iIcf+Ihx/4iHH/iIcf9LkaxW5Ycf+Ihx/4iHH/iIcf+Ihx/4iHH/iIcf+Ihx/4hDQyzbzYhx/4iHH/iIcf+Ihx/zxOkbSxbnH/iIcf+Ihx/4iHH/iEKHHOeOhx/4iHH/iIcf+Ihx/4NAsCvPT9iHH/iIcf+Ihx/4iHH/iD+esbFhTohx/4iHH/iIcf+Ihx/4g0DRG88u6Icf+Ihx/4iHH/iIcf+Ihx/4iHH/hEyjzDXHH/iIcf+Ihx/4iHH/g/mpOxZWyHH/iIcf+Ihx/4iHH/iIS+KcUdaIhx/4iHH/iIcf+Ihx/4hRvtBR/4iHH/iIcf+Ihx/4iHH/UdjfJ4iHH/iIcf+Ihx/4iHH/iIcf+Ihx/4iHH/iIcf+IhxRHlMuGuIcf+Ihx/4iHH/iIcf+Ihx/4iHH/iIcf+Ihx/4iHFDyjzDXIhx/4iHH/iIcf+Ihx/4iHH/iIcf+IUeXfGohx/4iHH/iIcf+Ihx/4iHH/iIcf+Ihx/4iHH/iIcUSGTLebiIcf+Ihx/4iHH/iIcf+Ihx/4RMo8w1xx/4iHH/iIcf+Ihx/4iHH/iIcf9GQlyr2oiHH/iIcf+Ihx/4iHH/iEW9PLQsiIcf+Ihx/4iHH/iIcf+IQdb88pBx/4iHH/iIcf+Ihx/4iHH/iIcf+Ihx/0HW/PKQiHH/iIcf+Ihx/4iHFBUCzq/Ycf+Ihx/4iHH/iIcf+IhB4/zxwHH/iIcf+Ihx/4iHH/iIcf+Ihx/4RYZMt5uHH/iIcf+Ihx/4iHH/iIcf+Ihx/4iHH/iIcf+IhKGoxuV4cf+Ihx/4iHH/iIcf+DZdMbqizohx/4iHH/iIcf+Ihx/4Qocc546Icf+Ihx/4iHH/iIcf+D9nwbGYPnH/iIcf+Ihx/4iHH/iIcf+EZfTKoLiIcf+Ihx/4iHH/iIcf+IhxTjLsHNFx/4iHH/iIcf+Ihx/4iEY1XLyq/4iHH/iIcf+Ihx/4iHH/iEonjG2HiIcf+Ihx/4iHH/iIcf+EY1XKyqhx/4iHH/iIcf+Ihx/0GhHPXucf+Ihx/4iHH/iIcf+Ihx/4UPLRHf+Ihx/4iHH/iIcf+IhxTAy8PzSIhx/4iHH/iIcf+IhL1ZxSpohx/4iHH/iIcf+Ihx/0GUHAe+/4iHH/iIcf+Ihx/4iHH/iIRb08tCyIcf+Ihx/4iHH/iIcULxPNDscf+Ihx/4iHH/iIcf+Ihx/4iHH/iIcf+Ihx/4iHH/hDNizcnYhx/4iHH/iIcf+Ihx/4iHH/iIcf+Ihx/4iHH/iIcf+Ihx/4iHH/iIcf+Ihx/4iHH/iIcf+IhDUCza/Yhx/4iHH/iIcf+Ihx/4iHH/iIcf+Ihx/4iHH/iIcf9ChxznjoiHH/iIcf+Ihx/4iHH/iIcf+Ihx/4iHH/hJNIx8t3H/iIcf+Ihx/4iHH/hR5d8aiIcf+Ihx/4iHH/iIcf+Ihx/4iHH/iIcf+Ihx/4TGqsSVWIcf+Ihx/4iHH/iIcf+Ihx/4iHH/iIcf9CbRzpLocf+Ihx/4iHH/iIcf+Ig8rIG0U36Ihx/4iHH/iIcf+Ihx/0YoXK16hx/4iHH/iIcf+Ihx/4hFhky3m3H/iIcf+Ihx/4iHH/iIcf+Ihx/0V5TLhrhx/4iHH/iIcf+Ihx/4iEfwbJD5cf+Ihx/4iHH/iIcf+IUfLfDYiHH/iIcf+Ihx/4iEM2LNydcf+Ihx/4iHH/iIcf+Ihx/0SgTNX7/4iHH/iIcf+Ihx/4iHH/iIcf+Ihx/4iHH/iIcUF6HOheiIcf+Ihx/4iHH/iIcf+Ihx/4hOx8wjg4cf+Ihx/4iHH/iIcf+Ihx/4iHH/iE6tzDUj/4iHH/iIcf+Ihx/4iHH/hFoEy1+4iHH/iIcf+Ihx/4iHH/gyg/G+fA5x/4iHH/iIcf+Ihx/4iHH/iIRyhcnXqIhx/4iHH/iIcf+IhxUL7fQYhx/4iHH/iIcf+Ihx/4RZNMtsuIcf+Ihx/4iHH/iIcf9PXNwaMocf+Ihx/4iHH/iIcf+IR9Zsopn/iIcf+Ihx/4iHH/iIcf+Ihx/4iHH/iIcU/T/BLA/4iHH/iIcf+Ihx/4iHH/iEQPLM8NiIcf+Ihx/4iHH/iIcf+IONRRuCuuiIcf+Ihx/4iHH/iIcf+ExAvEv0cf+Ihx/4iHH/iIcf+Ihx/0ivbIUJiIcf+Ihx/4iHH/iIcf+Dl2YbeJnoiHH/iIcf+Ihx/4iHH/RZNMtsuIhx/4iHH/iIcf+Ihx/4R/BskPmIcf+Ihx/4iHH/iIcf+ISv+MYAdx/4iHH/iIcf+Ihx/4iHH/iIShqMbleHH/iIcf+Ihx/4iHH/iENDLNvNiHH/iIcf+Ihx/4iHH/iIcf+Ihx/4iHH/iIcf+IhFyjyzXIiHH/iIcf+Ihx/4iHH/iIcf+EWGTLebhx/4iHH/iIcf+Ihx/4iHFEbEy5O4cf+Ihx/4iHH/iIcf+IMqnDv1Y8/4iHH/iIcf+Ihx/4iHH/iIcf9CQyz7zf+Ihx/4iHH/iIcf+Ihx/4iHH/iIcf85dFK3i62Ihx/4iHH/iIcf+IhBG+z+QYiHH/iIcf+Ihx/4iHH/iIcf81riG7Ud6Ihx/4iHH/iIcf+IN1Pluawahx/4iHH/iIcf+Ihx/4Rl9MqguIhx/4iHH/iIcf+Ihx/4iHH/iIcf9EoEzV+/+Ihx/4iHH/iIcf+Ihx/4hE8TzA7Ihx/4iHH/iIcf+Ihx/4iEcoXJ16iIcf+Ihx/4iHH/iIcf+EYoXK16cf+Ihx/4iHH/iIcf+IhxQhws3j2Icf+Ihx/4iHH/iIcf+Ihx/4iHH/iIcf+Ihx/4T0/cKwL/iIcf+Ihx/4iHH/iIcTSfErtg7Yhx/4iHH/iIcf+Ihx/4hAX9wLAoiHH/iIcf+Ihx/4iHH/iEMcLO49/4iHH/iIcf+Ihx/4iHH/iIcf+Ihx/4iHH/iENQLNr9iIcf+Ihx/4iHH/iIcf87uYG1Rn6Icf+Ihx/4iHH/iIcf+ENDLNvNiIcf+Ihx/4iHH/iIcUUOXK8acf+Ihx/4iHH/iIcf+IhGQlyr2nH/iIcf+Ihx/4iHH/iIQF/cCwKIcf+Ihx/4iHH/iIcf+EWgTLX7iIcf+Ihx/4iHH/iIcf9Ir2yFCYiHH/iIcf+Ihx/4iHH/iIcf+IhGeUyoa4iHH/iIcf+Ihx/4iHH/iIcf+D1MgrOzfYiHH/iIcf+Ihx/4iHH/iIT63MFSOIhx/4iHH/iIcf+IR9Zsopn/iIcf+Ihx/4iHH/iFG+0FH/iIcf+Ihx/4iHH/iIOaUVt1rqcf+Ihx/4iHH/iIcf+Ihx/06D3DfC/4iHH/iIcf+Ihx/4iHH/g64IG3H37/iIcf+Ihx/4iHH/iIcf9FX0zKC/+Ihx/4iHH/iIcf+Ihx/z0KobP1Xocf+Ihx/4iHH/iIcf+IhxR4V8h6iIcf+Ihx/4iHH/iIcf881xe0KOiIhx/4iHH/iIcf+IhAKOwecf+Ihx/4iHH/iIcf+ISMlsg2mIhx/4iHH/iIcf+IhH8GyQ+XH/iIcf+Ihx/4iHH/iENQLNr9iIcf+Ihx/4iHH/iIcf+IhxRTVcrKqIhx/4iHH/iIcf+Ihx/0MpLN1tiHH/iIcf+Ihx/4iHH/iEY1XKyqcf+Ihx/4iHH/iIcf+Ihx/4iHH/iIcf+IQBvsH0H/iIcf+Ihx/4iHH/iIcUg0jHy3iHH/iIcf+Ihx/4iHH/iIT5DcFvKIcf+Ihx/4iHH/iIcf+IgwasGwpT6Icf+Ihx/4iHH/iIcf+Ihx/4iHH/iEWgTLX7iHH/iIcf+Ihx/4iHH/iIcf+Ihx/4iHH/iIcf+EJtHOkucf+Ihx/4iHH/iIcf+Ihx/0YOXL8a/4iHH/iIcf+Ihx/4iHH/TeHMMeNx/4iHH/iIcf+Ihx/4gwasGwpT6Ihx/4iHH/iIcf+Ihx/4iHH/hHDlyfGoiHH/iIcf+Ihx/4iHH/Qyks3W2Icf+Ihx/4iHH/iIcf+IQ0Ms282Icf+Ihx/4iHH/iIcf+Ihx/4iHH/iIcf+Ihx/4iHH/iDAm0bHpLv+Ihx/4iHH/iIcf+Ihx/4iHH/iIcf9CehzoXohx/4iHH/iIcf+Ihx/4iHH/UPLQHXH/iIcf+Ihx/4iHH/iIcf+Ihx/4iHH/iISV58ehhx/4iHH/iIcf+Ihx/4iEr/jHAH/4iHH/iIcf+Ihx/4iHH/iIcf+IhPkNwW8ohx/4iHH/iIcf+Ihx/4Rw5cnxqIhx/4iHH/iIcf+Ihx/4iHH/OisWt9Tp/4iHH/iIcf+Ihx/4iHH/hGG1y+Sv+Ihx/4iHH/iIcf+Ihx/4RL081Cz/iIcf+Ihx/4iHH/iIcf+Ihx/4iHH/SGt8mUj/iIcf+Ihx/4iHH/iEY1XKyqcf+Ihx/4iHH/iIcf+IR9Zsopn/iIcf+Ihx/4iHH/iIcf+Ihx/4iHH/iIcf+Ihx/4iHH/iIcf+DJrAb+U/v+Ihx/4iHH/iIcf+Ihx/4iHH/OK1RuFKuiHH/iIcf+Ihx/4iHH/O7mBtUZ+iHH/iIcf+Ihx/4iHH/iIcf+Ihx/4iHH/iIcf+INyZBudm+iIcf+Ihx/4iHH/iIcf+Ihx/4iHH/iIcf+EWTTLbLiHH/iIcf+Ihx/4iHH/iIRyhcnXqIhx/4iHH/iIcf+Ihx/4iHH/iIcf+Ihx/4iHH/iFHy3w2Ihx/4iHH/iIcf+Ihx/4iHH/iIRb08tCyIcf+Ihx/4iHH/iIcf+Ihx/4iHH/iIcf+Ihx/4iHH/iIUdjfJ3H/iIcf+Ihx/4iHH/iIcf+Ihx/4hHDlyfGohx/4iHH/iIcf+Ihx/4iHH/iIcf9Q8tAdcf+Ihx/4iHH/iIcf+Ihx/zgbx7jkOIhx/4iHH/iIcf+Ihx/4g9SGSzt5tx/4iHH/iIcf+Ihx/4iEW9PLQsiHH/iIcf+Ihx/4iHH/iIcf+Ihx/4iHH/hDNizcnYhx/4iHH/iIcf+Ihx/4iHH/P4+isXBdiHH/iIcf+Ihx/4iHH/iIcf9H1mySmYcf+Ihx/4iHH/iIcf+Ihx/4PTtks8Sbcf+Ihx/4iHH/iIcf+Ihx/066zCRTiHH/iIcf+Ihx/4iHH/iEcOXJ8aiHH/iIcf+Ihx/4iHH/iIN/5BugG+/4iHH/iIcf+Ihx/4iHH/hBvPwFMP+Ihx/4iHH/iIcf+Ihx/0ZCXKvaiIcf+Ihx/4iHH/iIcf+IRMo801z/iIcf+Ihx/4iHH/iIcf+Ihx/4MoPxvnwOcf+Ihx/4iHH/iIcf+EY1XKyqhx/4iHH/iIcf+Ihx/4OktDtrS8iIcf+Ihx/4iHH/iIcf+ETkPMG8iHH/iIcf+Ihx/4iHH/iEBC7AzRiHH/iIcf+Ihx/4iHFNrcwlI4hx/4iHH/iIcf+Ihx/4Qyks3W2HH/iIcf+Ihx/4iHH/iIcf+IhxX8jRN/+Ihx/4iHH/iIcf+IhxX9XQKnH/iIcf+Ihx/4iHH/iIQqEc5e6Icf+Ihx/4iHH/iIcf+Ihx/zT/EbwA7oiHH/iIcf+Ihx/4iHH/iIcTn9cbYCjohx/4iHH/iIcf+Ihx/4iHH/iIcf+Ihx/4iHH/iEMpLN1tcf+Ihx/4iHH/iIcf+ExdrEolhx/4iHH/iIcf+Ihx/4iETXPNKM/4iHH/iIcf+Ihx/4iHH/iIcf+DeqerlVhYhx/4iHH/iIcf+Ihx/zjPBbgw+nH/iIcf+Ihx/4iHH/iIQzYs3J1x/4iHH/iIcf+Ihx/4iHFAhxwIjv+Ihx/4iHH/iIcf+IRb08tCyIhx/4iHH/iIcf+Ihx/4iHH/iIcf+Ihx/4iHH/iIcf+Ihx/4iHH/hFoEy1+4iHH/iIcf+Ihx/4iHFBQyzrzXH/iIcf+Ihx/4iHH/iIcf+Ihx/4iHH/iIcf+Ihx/4iHH/iIUcvQRP+Ihx/4iHH/iIcf+Ihx/4iEZ5TKhriIcf+Ihx/4iHH/iIcf+Ihx/4iHH/iFG+0FH/iIcf+Ihx/4iHH/iIcf+Ihx/4iHH/iIT5DcFvKIcf+Ihx/4iHH/iIcf+IUcvfNHH/iIcf+Ihx/4iHH/iIcf+Ihx/4iHH/iIcf+IQ1As2v2Ihx/4iHH/iIcf+Ihx/4iHH/iIcf+Ihx/4iHE5Qwe2vPiHH/iIcf+Ihx/4iHH/iD/yVrENqYiHH/iIcf+Ihx/4iHH/TCa8XZT/iIcf+Ihx/4iHH/iIcf+Ihx/4RjVcrKqHH/iIcf+Ihx/4iHH/iIcf9DDyzfDXH/iIcf+Ihx/4iHH/iIcf+Ihx/0PxPODs/4iHH/iIcf+Ihx/4iHH/iIcf+Ihx/4iHFBehzoXoiHH/iIcf+Ihx/4iHH/iIcf9GG1yuSnH/iIcf+Ihx/4iHH/hE5DzBvIhx/4iHH/iIcf+Ihx/4iHH/iIcf+IhxR2t8iUhx/4iHH/iIcf+Ihx/4iHH/iIcf+Ihx/4iETxPMDshx/4iHH/iIcf+Ihx/4hE1zzCjHH/iIcf+Ihx/4iHH/iIcUU1XKyqiIcf+Ihx/4iHH/iIcf+Ihx/4iHH/iIcf+Ihx/4iHFINIx8t4hx/4iHH/iIcf+Ihx/4OU9ht7Cecf+Ihx/4iHH/iIcf+Ihx/4iHH/iIcf+Ihx/4iHH/iIcf+Ihx/4hLkaxm5f+Ihx/4iHH/iIcf+Ihx/4iHH/iIcf+Ihx/4iHH/iIcf+Ihx/4iHH/iIcf+Ihx/4iHH/iIcf+Ihx/4iHH/iIcf+Ihx/4iHH/iIcUSGTLebiIcf+Ihx/4iHH/iIcf+EfWbJKZcf+Ihx/4iHH/iIcf+Ihx/4iHH/hOrcwlI3H/iIcf+Ihx/4iHH/iIcf+Ihx/0YbXK5Kcf+Ihx/4iHH/iIcf+Ihx/4RkJcq9qIcf+Ihx/4iHH/iIcf+IhxQiks3W2Ihx/4iHH/iIcf+Ihx/4OOf1uBgKcf+Ihx/4iHH/iIcf+Ihx/4iEW9PLQsiHH/iIcf+Ihx/4iHH/iIcf+Ihx/4iHH/iINA0RvPLuhx/4iHH/iIcf+Ihx/4iFHl3xqHH/iIcf+Ihx/4iHH/iIcf+Ihx/4iHH/iIcf+IhE5DzBvHH/iIcf+Ihx/4iHH/iIcf+ITq3MNSP/iIcf+Ihx/4iHH/iIcf+Ihx/4iHFDyjzDXIhx/4iHH/iIcf+Ihx/4iDWuIbtR3nH/iIcf+Ihx/4iHH/iIcf+IgzctO9jSxx/4iHH/iIcf+Ihx/4iHE2BAW5+/px/4iHH/iIcf+Ihx/4hHDlyfGohx/4iHH/iIcf+Ihx/4iHH/iIcf+Ihx/4UPLRHf+Ihx/4iHH/iIcf+Ihx/4iEjWbIKZiIcf+Ihx/4iHH/iIRPE8wOyHH/iIcf+Ihx/4iHH/iIcf+IRYZMt5tx/4iHH/iIcf+Ihx/4iHH/Q/E84Oz/iIcf+Ihx/4iHH/iIcf+Ihx/4iHH/iIcf+E6tzCUjcf+Ihx/4iHH/iIcf+IhxRIZMt5uIhx/4iHH/iIcf+Ihx/4RkJcq9qIcf+Ihx/4iHH/iIcf+IhxQ6BMxftx/4iHH/iIcf+Ihx/4iHE8/KGzA16HH/iIcf+Ihx/4iHH/iIcf+IhMhKxHtYhx/4iHH/iIcf+Ihx/4iHH/iIcf+Ihx/4iHH/hDNizcnYhx/4iHH/iIcf+Ihx/4iHH/iIcf+IhxX9XQKnH/iIcf+Ihx/4iHH/iIcf+Ihx/4iHH/iIcf+Ihx/4iHH/iEKUHOa+iHH/iIcf+Ihx/4iHH/iIcf+Ihx/4iHH/iIcf+EMpLN1thx/4iHH/iIcf+Ihx/4iHH/iIcf+IhE1zzSjP+Ihx/4iHH/iIcf+Ihx/4iHH/iIcUR5TLhriHH/iIcf+Ihx/4iHH/iIcf9Fk0y2y4iHH/iIcf+Ihx/4iHH/hR5d8aiIcf+Ihx/4iHH/iIcf+Ihx/4iHH/iIcf+Ihx/4iETkPMG8cf+Ihx/4iHH/iIcf+Ihx/4Qocc546Icf+Ihx/4iHH/iIcf+IhxRHlMuGuIcf+Ihx/4iHH/iIcf+IUfLfDYiHH/iIcf+Ihx/4iHH/iIcf9CQyz7zf+Ihx/4iHH/iIcf+Ihx/4Tq3MJSNx/4iHH/iIcf+Ihx/4iHH/iIcf+Ihx/4iD7tkrISbXH/iIcf+Ihx/4iHH/iIR/BskPlx/4iHH/iIcf+Ihx/4iHFDvTzELIcf+Ihx/4iHH/iIcf+Ihx/4iHH/iIcf9H1mySmYcf+Ihx/4iHH/iIcf+IhFk0y2y3H/iIcf+Ihx/4iHH/iIcUOgTMX7cf+Ihx/4iHH/iIcf+Ihx/4iHH/TdTMQrP/iIcf+Ihx/4iHH/iIcf+Ihx/1Dl0Sr/iIcf+Ihx/4iHH/iEMpLN1tcf+Ihx/4iHH/iIcf+EMpLN1thx/4iHH/iIcf+Ihx/4QfD88PCIhx/4iHH/iIcf+Ihx/4RZNMtsuIcf+Ihx/4iHH/iIcf+IhH8GyQ+XH/iIcf+Ihx/4iHH/iIcf+IRXlMyGv/iIcf+Ihx/4iHH/iIcf+Ihx/4iDYSTLrts3H/iIcf+Ihx/4iHH/iIMSKzv91Mhx/4iHH/iIcf+Ihx/4hGX0yqC4hx/4iHH/iIcf+Ihx/4RPE8wOyIhx/4iHH/iIcf+Ihx/4iHH/iIcf9DHCzePYcf+Ihx/4iHH/iIcf+Ihx/4iHH/iIcf+Ihx/4hDNizcnYcf+Ihx/4iHH/iIcf+Ihx/4iHFGvGyUOXH/iIcf+Ihx/4iHH/iIcf+IQeP88cCHH/iIcf+Ihx/4iHH/iIP4+isnBd/4iHH/iIcf+Ihx/4iHH/Q/E84Oz/iIcf+Ihx/4iHH/iIcf+Ihx/4iHH/iIcf+ISMlsg2mIhx/4iHH/iIcf+Ihx/4iHH/iIcf+Ihx/4iHH/iDZoIrqX3Ycf+Ihx/4iHH/iIcf+IhxQvE80Oxx/4iHH/iIcf+Ihx/4iHH/iIcf+IhR2N8ncf+Ihx/4iHH/iIcf+Ihx/4iHH/iIcf+EMcLN49cf+Ihx/4iHH/iIcf+Ihx/4iHH/iIcf+Ihx/4iEKHHOeOcf+Ihx/4iHH/iIcf+Ihx/4TDO8XMT/iIcf+Ihx/4iHH/iIcUbjbJHJiIcf+Ihx/4iHH/iIcf+DJrAb+U/v+Ihx/4iHH/iIcf+IhxMv8RvgDu/4iHH/iIcf+Ihx/4iHH/TGqsSVWIhx/4iHH/iIcf+IhxOQtxtvSOiIcf+Ihx/4iHH/iIQRvs/kGIhx/4iHH/iIcf+IhxRShcrXqIcf+Ihx/4iHH/iIcf+ITf68QBT/iIcf+Ihx/4iHH/iIcf+Ihx/4iHH/hH42yRyYcf+Ihx/4iHH/iIcf+Ihx/4iHH/g4ulG4Ra6Icf+Ihx/4iHH/iIcf+IRXlMyGv/iIcf+Ihx/4iHH/iIcf+Ihx/4iHH/RKBM1fv/iIcf+Ihx/4iHH/iIcf+Ig7B1O1+KyIcf+Ihx/4iHH/iIcf+Ihx/4hFvTy0LIiHH/iIcf+Ihx/4iHH/iIcf9EyjzDXIcf+Ihx/4iHH/iIcf+Ihx/4S5GsVuVx/4iHH/iIcf+Ihx/4g6GHG2546HH/iIcf+Ihx/4iHH/iEMpLN1tcf+Ihx/4iHH/iIcf+IhxNWYTupnsiIcf+Ihx/4iHH/iIcf+IhPg9wXwocf+Ihx/4iHH/iIcf+Ihx/4SHh8mHj/iIcf+Ihx/4iHH/iIcf+D7nZbMYmv+Ihx/4iHH/iIcf+IO2nYtZYniIcf+Ihx/4iHH/iIcUXwbLD5/4iHH/iIcf+Ihx/4iHH/hPT9wrAv+Ihx/4iHH/iIcf+Ihx/4O7Vjtkqc/4iHH/iIcf+Ihx/4iHH/hCehzoXocf+Ihx/4iHH/iIcf+IhxQuQ84bz/iIcf+Ihx/4iHH/iIcf+FG+30Fx/4iHH/iIcf+Ihx/4iHFGvGyUOXH/iIcf+Ihx/4iHH/iEEO7P8RiIcf+Ihx/4iHH/iIcf+IRA8szw2Ihx/4iHH/iIcf+Ihx/4iHH/RihcrXqHH/iIcf+Ihx/4iHH/iIRmxMqTuIcf+Ihx/4iHH/iIcf+Ihx/4iHH/iITRm8PmRx/4iHH/iIcf+Ihx/4g7Hha14emHH/iIcf+Ihx/4iHH/iD0KobT1Xv+Ihx/4iHH/iIcf+Ihx/4iHH/iIcf+Ihx/4iETxPMDshx/4iHH/iIcf+Ihx/4iHH/gyuuG+RR6Ihx/4iHH/iIcf+Ihx/0uRrFblhx/4iHH/iIcf+Ihx/4iHH/iIcf+IhGX0yqC4cf+Ihx/4iHH/iIcf+Ihx/z9lsrGaTXH/iIcf+Ihx/4iHH/iIcUU1XKyqiIcf+Ihx/4iHH/iIcT2porJWXXH/iIcf+Ihx/4iHH/iIcf+EYbXL5K/4iHH/iIcf+Ihx/4iHH/g5ckO3jbyHH/iIcf+Ihx/4iHH/iIMQizsAhM/4iHH/iIcf+Ihx/4iHH/iIcf+IhE5DzBvHH/iIcf+Ihx/4iHH/iIcTDvwr8QPYhx/4iHH/iIcf+Ihx/0uunFUWiHH/iIcf+Ihx/4iHH/RWxMuTtx/4iHH/iIcf+Ihx/4iHH/iIcf+EZCXKvaiHH/iIcf+Ihx/4iHH/iIcf+Ihx/4iHH/iIcf+IRNc8woxx/4iHH/iIcf+Ihx/4iHH/iIcf+Ihx/4hR5d8aiHH/iIcf+Ihx/4iHH/hFeUy4a3H/iIcf+Ihx/4iHH/iIcf+IRjVcrKpx/4iHH/iIcf+Ihx/4hLu5xURocf+Ihx/4iHH/iIcf+Ihx/4iHH/iIcf+Ihx/4iHE6n4G1YH6HH/iIcf+Ihx/4iHH/iIcf+EWGTLebhx/4iHH/iIcf+Ihx/4g7uYG1Rn5x/4iHH/iIcf+Ihx/4hFeUzIa/+Ihx/4iHH/iIcf+Ihx/4TrrMJFOHH/iIcf+Ihx/4iHH/iIcf+Ihx/4iE0ZvD5kcf+Ihx/4iHH/iIcf+Ig2dzG6iM6Icf+Ihx/4iHH/iIcf+IhR2N8ncf+Ihx/4iHH/iIcf+IRihcvXr/iIcf+Ihx/4iHH/iIcf+Ihx/4iHH/iIcf+Ihx/4iHH/iEW9PLQsiIcf+Ihx/4iHH/iIcf+EBC7AzRiIcf+Ihx/4iHH/iIcURCXMva/4iHH/iIcf+Ihx/4iHH/iIcf+Ihx/4hDHCzuPf+Ihx/4iHH/iIcf+Ihx/4iHH/iIR+Nsocn/iIcf+Ihx/4iHH/iIcf+Ig4ulG4Ra5x/4iHH/iIcf+Ihx/4iHH/iEZsTKk7iIcf+Ihx/4iHH/iIcUSGTLebiIcf+Ihx/4iHH/iIcf+EMcLN49cf+Ihx/4iHH/iIcf+Ig+CJKy922Icf+Ihx/4iHH/iIcf9GKFyteocf+Ihx/4iHH/iIcf+Ihx/0TKPMNchx/4iHH/iIcf+Ihx/4iHH/iDyoY7RXnIhx/4iHH/iIcf+Ihx/4g8gpG0fW6Icf+Ihx/4iHH/iIcf+INcQDuzv8hx/4iHH/iIcf+Ihx/4iHFFDlyvGnH/iIcf+Ihx/4iHH/iIcf9CQyz7zf+Ihx/4iHH/iIcf+Ihx/4iHH/iIcf+Ihx/4iHH/iIcf9Q5dEq/4iHH/iIcf+Ihx/4iHH/iIcf+Ihx/0PxPODs/4iHH/iIcf+Ihx/4iHH/iFHy3w2Ihx/4iHH/iIcf+Ihx/4iHH/hRy980hx/4iHH/iIcf+Ihx/4iDKFAb96/v+Ihx/4iHH/iIcf+Ihx/4iHH/iIcf+Ihx/4iHH/iEWGTLebcf+Ihx/4iHH/iIcf+Ihx/4iHFDyjzDXIhx/4iHH/iIcf+Ihx/4iHH/iIcf+Ihx/4iHH/iIcf+Ihx/4iHH/iIcf+Ihx/4iHH/iIcUbWbJKZiHH/iIcf+Ihx/4iHFBQyzrzXH/iIcf+Ihx/4iHH/iIcf+Ihx/4iHH/iIcf+Ihx/4iEvVnFKmiHH/iIcf+Ihx/4iHH/RXlMuGuHH/iIcf+Ihx/4iHH/iEfjbJHJcf+Ihx/4iHH/iIcf+IhxRIZMt5uIhx/4iHH/iIcf+Ihx/4iHH/iE0ZvD5khx/4iHH/iIcf+Ihx/4g7uYG1Rn5x/4iHH/iIcf+Ihx/4iEZsTKk7iHH/iIcf+Ihx/4iHH/SUGMe+eIcf+Ihx/4iHH/iIcf9HvGykOf+Ihx/4iHH/iIcf+Ig4+iO4BdyIcf+Ihx/4iHH/iIcTgycbfNjocf+Ihx/4iHH/iIcf+IRw5cnxqIcf+Ihx/4iHH/iIcf+DERlb/uanH/iIcf+Ihx/4iHH/iIcf9GDly/Gv+Ihx/4iHH/iIcf+Ihx/0TkPMG8iIcf+Ihx/4iHH/iIcf+Ihx/4iHH/iIcf+Ihx/4iHH/iIcf+Ihx/0oNjG8niIcf+Ihx/4iHH/iIcf+Ihx/0ZCXKvaiIcf+Ihx/4iHH/iIcf+Ihx/4iHH/iEY1XKyqcf+Ihx/4iHH/iIcf+IhxQuQ84bz/iIcf+Ihx/4iHH/iIcf8wJtGw6S6HH/iIcf+Ihx/4iHH/iIcf+IhFk0y2y3H/iIcf+Ihx/4iHH/iIcf+Ihx/4iHFFG1yuSocf+Ihx/4iHH/iIcf+IhFk0y2y3H/iIcf+Ihx/4iHH/iIcf9EvTzELHH/iIcf+Ihx/4iHH/iIcU8L7A9BiHH/iIcf+Ihx/4iHH/iIcf+IhE5DzBvHH/iIcf+Ihx/4iHH/iIcf+IhxRQ5crxpx/4iHH/iIcf+Ihx/4iDjhUbgeroiHH/iIcf+Ihx/4iHH/iIcf+Ihx/4hH1myimf+Ihx/4iHH/iIcf+IhxQ6BMxftx/4iHH/iIcf+Ihx/4iHH/iIcf+Ihx/4iHH/iIcf+Ihx/4iHH/iIcf+Ihx/4iHH/iIRb08tCyIcf+Ihx/4iHH/iIcf+Ihx/4RNc8woyHH/iIcf+Ihx/4iHH/iIcUIPLN8Nhx/4iHH/iIcf+IhxN55CuGG9hx/4iHH/iIcf+Ihx/4P2WysppN/4iHH/iIcf+Ihx/4iHH/iIcf+Ihx/4iEXKPLNciIcf+Ihx/4iHH/iIcf+EHw/PDwiIcf+Ihx/4iHH/iIcf+IhxRRtcrkqHH/iIcf+Ihx/4iHH/iIcf+ISJJ8hthx/4iHH/iIcf+Ihx/4iHH/iDWEMbx7zv+Ihx/4iHH/iIcf+Ihx/4RNc8woyHH/iIcf+Ihx/4iHH/iIcf+Ihx/4iHH/hFoEy1+4iHH/iIcf+Ihx/4iHH/iIcf+Ihx/4iHFCDyzfDYcf+Ihx/4iHH/iIcf+Ihx/4iHH/iIcf+Ihx/4hE1zzCjHH/iIcf+Ihx/4iHH/iEZCXKvahx/4iHH/iIcf+Ihx/4hH42yRyXH/iIcf+Ihx/4iHH/iIcU2D3CfCcf+Ihx/4iHH/iIcf+Ihx/4iHFFKFyteohx/4iHH/iIcf+Ihx/4iHH/iIcf+Ihx/4iHH/iIcV/i0B2HH/iIcf+Ihx/4iHH/iIcf+IhEHCzOPYiHH/iIcf+Ihx/4iHH/iIcf+Ihx/4iHH/iIcf+Ihx/4SWt8eUiIhx/4iHH/iIcf+Ihx/4iHH/OaUVt1rqiIcf+Ihx/4iHH/iIcf9FeUy4a4cf+Ihx/4iHH/iIcf+Ihx/4iHH/iIcV/i0B2HH/iIcf+Ihx/4iHH/iIcf+Ihx/4iHH/iIcf+Ihx/4iHH/iEuRrGbl/4iHH/iIcf+Ihx/4iHH/iIcf+Ihx/4iHH/iIcf+Ihx/4iHFCKSzdbYiHH/iIcf+Ihx/4iHH/iIcf+Ihx/4hEDyzPDYiHH/iIcf+Ihx/4iHH/iIcf9DHCzePYcf+Ihx/4iHH/iIcf+INP0CvAL9cf+Ihx/4iHH/iIcf+Ihx/4iHH/hGQlyr2ohx/4iHH/iIcf+Ihx/4RNc8woyHH/iIcf+Ihx/4iHH/iIRl9MqguHH/iIcf+Ihx/4iHH/iIRPE8wOyHH/iIcf+Ihx/4iHH/iIcf9FX0zKC/+Ihx/4iHH/iIcf+Ihx/4iHH/iIcf+Ihx/4iHFf4tAdhx/4iHH/iIcf+Ihx/4iHH/iIcf+Ihx/4iHH/iIcf+IhCehz4Xv+Ihx/4iHH/iIcf+Ihx/4iHH/iIcf+IhDUCza/Yhx/4iHH/iIcf+Ihx/4hKDYxvJ4cf+Ihx/4iHH/iIcf+ISV58ehiHH/iIcf+Ihx/4iHH/iDYzQbvMvv+Ihx/4iHH/iIcf+IhxTXbcOJL/iIcf+Ihx/4iHH/iIcf+Ihx/zlWNLipy/+Ihx/4iHH/iIcf+Ihx/4iHH/iIcf+IRaBMtfuIcf+Ihx/4iHH/iIcf+Ihx/4hFhky3m3H/iIcf+Ihx/4iHH/iIcf+Ihx/4iHH/iIcf+Ihx/4iHH/iIcf+Ihx/4iHE0rBK7U+2Ihx/4iHH/iIcf+Ihx/4gy0MO+LzyIcf+Ihx/4iHH/iIcf+Ihx/4iHE5FmK26Z2Ihx/4iHH/iIcf+Ihx/zZZE7qm7Icf+Ihx/4iHH/iIcf+Ihx/4RZNMtsuIcf+Ihx/4iHH/iIcf+Ihx/4iHH/iIcf+Ihx/4iHH/hFoEy1+4iHH/iIcf+Ihx/4iHH/iIcT6LhLF0e4cf+Ihx/4iHH/iIcf+Ihx/4NCHjvN4ciHH/iIcf+Ihx/4iHH/iIcf+IhxQiks3W2Ihx/4iHH/iIcf+Ihx/zuCkbZ9bv+Ihx/4iHH/iIcf+Ihx/z7nZbIYmnH/iIcf+Ihx/4iHH/iIcUO9PMQshx/4iHH/iIcf+Ihx/4iHH/iIcf+Ihx/4iHH/iIUdjfJ3H/iIcf+Ihx/4iHH/iIcf+Ihx/4iHH/iIcf84zfW5Mgr/iIcf+Ihx/4iHH/iIcf+Ihx/4iHH/iIQzYs3J1x/4iHH/iIcf+Ihx/4iHH/iIcf+IhxTbrMJFOIhx/4iHH/iIcf+Ihx/4iHH/iD90wbGLPnH/iIcf+Ihx/4iHH/iDckMrnbzYhx/4iHH/iIcf+Ihx/4iHH/g0yCG9N97/iIcf+Ihx/4iHH/iIM3gBvYf+iIcf+Ihx/4iHH/iIcf+IhGNVy8qv+Ihx/4iHH/iIcf+Ihx/4iHH/iIcf+Ihx/4iHFC5DzhvP+Ihx/4iHH/iIcf+Ihx/4N/5BuQG+hx/4iHH/iIcf+Ihx/4iHFJ4pxh1ohx/4iHH/iIcf+Ihx/0McLN49hx/4iHH/iIcf+Ihx/4iHH/gzWNO9pyxx/4iHH/iIcf+Ihx/4g6/XG3Ao7/iIcf+Ihx/4iHH/iIcf+EMpLN1thx/4iHH/iIcf+Ihx/4iHH/iIcf+Ihx/4iHH/iIcf+Ihx/4iHH/iIcf+Ihx/4hFhky3m3H/iIcf+Ihx/4iHH/iIcf+Ihx/4iHH/iIcf+IhMXaxaJf+Ihx/4iHH/iIcf+IhxRHlMuGuIcf+Ihx/4iHH/iIcf+Ihx/4hR5d8aiHH/iIcf+Ihx/4iHH/UPLQHXH/iIcf+Ihx/4iHH/iIcURsTLk7hx/4iHH/iIcf+Ihx/4iHH/iIcf+Ihx/4iHH/hR5d8aiIcf+Ihx/4iHH/iIcf+Ihx/4iHH/iIcf+Ihx/4hCehzoXnH/iIcf+Ihx/4iHH/iIcf9CUCzq/XH/iIcf+Ihx/4iHH/iIcf+Ihx/4iHH/iIcf+IhxMNLSvy0thx/4iHH/iIcf+Ihx/4hOuswkU3H/iIcf+Ihx/4iHH/iIcT5ysrGNTYhx/4iHH/iIcf+Ihx/4iHE/+9GwBC5x/4iHH/iIcf+Ihx/4iElefHoYcf+Ihx/4iHH/iIcf+Ihx/4iHH/iIcf+E9P3CsC/4iHH/iIcf+Ihx/4iHH/iIcf+Ihx/4iHH/iIcf9DKSzdbYhx/4iHH/iIcf+Ihx/4iEjWbIKZiIcf+Ihx/4iHH/iIcf9FX0zKC/+Ihx/4iHH/iIcf+Ihx/4iHH/QzYs3J2Ihx/4iHH/iIcf+Ihx/4iHH/iIcULkPOG8/4iHH/iIcf+Ihx/4iHH/hPg9wXwoiHH/iIcf+Ihx/4iHH/iIcf+EV5TLhrcf+Ihx/4iHH/iIcf+Ig4+iO4BdyIcf+Ihx/4iHH/iIcf+DTgErwf7XH/iIcf+Ihx/4iHH/iIT2ncKWL/iIcf+Ihx/4iHH/iEHw/PDwiHH/iIcf+Ihx/4iHFKhKxXtYcf+Ihx/4iHH/iIcf+IhIknyW2P+Ihx/4iHH/iIcf+Ihx/4hOuswkU3H/iIcf+Ihx/4iHH/iIcf+IRl9MqguIcf+Ihx/4iHH/iIcf+Ihx/4QBvsD0Fx/4iHH/iIcf+Ihx/4iDadA7pi/Ihx/4iHH/iIcf+Ihx/0WGTLebiHH/iIcf+Ihx/4iHH/hBoRwG7v+Ihx/4iHH/iIcf+Ihx/zWfErtg7Ycf+Ihx/4iHH/iIcf+Ihx/4iHH/iIcf9N/rwwFIcf+Ihx/4iHH/iIcf+IhxPAaDs/l8cf+Ihx/4iHH/iIcf+Ihx/0wmvF2U/4iHH/iIcf+Ihx/4iHH/hH1mySmXH/iIcf+Ihx/4iHH/iIcf9FeUy4a4cf+Ihx/4iHH/iIcf+Ihx/4iHH/iIcf+Ihx/4hL1ZxSpoiHH/iIcf+Ihx/4iEcoXJ16iIcf+Ihx/4iHH/iIQELsDNGHH/iIcf+Ihx/4iHH/iIcTF4Ab6H/ohx/4iHH/iIcf+Ihx/4iHH/iIcUz+vDAUiHH/iIcf+Ihx/4iHH/iITSa8PZSHH/iIcf+Ihx/4iHH/iIcf+Ihx/4iHH/iIUeXfGocf+Ihx/4iHH/iIcf+IUb7QUf+Ihx/4iHH/iIcf+Ihx/4iHH/iIcf+Ihx/4iHFEQlzL2v+Ihx/4iHH/iIcf+Ihx/4iHH/iIcUIcLN49iHH/iIcf+Ihx/4iHH/iE0mvD2UiHH/iIcf+Ihx/4iHH/iIcf+Ihx/4iHE4GHG4547/iIcf+Ihx/4iHH/iIcThPYbewnohx/4iHH/iIcf+Ihx/4Ph9VsuCqiHH/iIcf+Ihx/4iHExeAG+h/6Icf+Ihx/4iHH/iIcf+E66zCRThx/4iHH/iIcf+Ihx/4iEZfTKoLhx/4iHH/iIcf+Ihx/4iEW9PLQsiHH/iIcf+Ihx/4iHH/iIcf+Ihx/4iHH/iIcf+ETkPMG8iHH/iIcf+Ihx/4iHH/iEcOXJ8aiHH/iIcf+Ihx/4iHH/hH8GyQ+Yhx/4iHH/iIcf+Ihx/4N+FRuR6ucf+Ihx/4iHH/iIcf+Ihx/4OiVxttqOiIcf+Ihx/4iHH/iIcf9CehzoXohx/4iHH/iIcf+Ihx/4iHH/iIcf+IhFk0y2y3H/iIcf+Ihx/4iHH/iIcf+IhH8GyQ+XH/iIcf+Ihx/4iHH/iIcf+IRb08tCyIhx/4iHH/iIcf+Ihx/4iEY1XLyq/4iHH/iIcf+Ihx/4iHH/iIcf+Ihx/4iHH/g1dzG8iM7/iIcf+Ihx/4iHH/iIcf85aWG3lp6Ihx/4iHH/iIcf+Ihx/4iEW9PLQsiHH/iIcf+Ihx/4iHH/iIcf83FzK56M2Ihx/4iHH/iIcf+Ihx/4iHH/iIcf+EMcLN49cf+Ihx/4iHH/iIcf+Ihx/4iHH/iIcf9Fk0y2y4iHH/iIcf+Ihx/4iHH/iIcf+Ihx/4iHH/Qxws3j2HH/iIcf+Ihx/4iHH/iIcf+Ihx/4iHH/iIcf+IhxMOukvxRbcf+Ihx/4iHH/iIcf+IhxQhws3j2Icf+Ihx/4iHH/iIcf+Ihx/4iHH/iIcf+Ihx/4iHH/iIcf+Ihx/4iHH/iIcf+Ihx/4iHH/iIcf+Ihx/4iHH/hH8GyQ+Yhx/4iHH/iIcf+Ihx/4g3RNa6uyn/iIcf+Ihx/4iHH/iIcf9PT9wbAnH/iIcf+Ihx/4iHH/iIcf+Ihx/4iHFQvt9BiHH/iIcf+Ihx/4iHH/iIcf+Ihx/4iHH/iIQocc545x/4iHH/iIcf+Ihx/4iHH/iIcf+IhxQiks3W2Ihx/4iHH/iIcf+Ihx/4iHH/NkoEu7X7/4iHH/iIcf+Ihx/4iHH/iIcf+Ihx/4Qm0c6S5x/4iHH/iIcf+Ihx/4iHH/iIcf+Ihx/4iHH/iIcf+Ihx/4iHH/iIcf+Ihx/4iHH/iIcf+Ihx/4iEJ6HPhe/4iHH/iIcf+Ihx/4iHH/hClBzmvoiHH/iIcf+Ihx/4iHH/iDmaJLdl24cf+Ihx/4iHH/iIcf+Ihx/4iHH/iIQ20c2S6Ihx/4iHH/iIcf+Ihx/4iHH/iIcf9FX0zKC/+Ihx/4iHH/iIcf+Ihx/06Q3Cbycf+Ihx/4iHH/iIcf+Ihx/4iHH/iIcf9BlBwHvv+Ihx/4iHH/iIcf+Ihx/4T4PcF8KIhx/4iHH/iIcf+Ihx/4g0JQK82v2Ihx/4iHH/iIcf+Ihx/4iHH/iIcf+Ihx/4iHH/Qyks3W2Icf+Ihx/4iHH/iIcf+Ihx/4iHEyPtO9wSxx/4iHH/iIcf+Ihx/4g74IG1H36Ihx/4iHH/iIcf+IhxPPiDtAd8/4iHH/iIcf+Ihx/4iHE4XGG3o56Ihx/4iHH/iIcf+Ihx/4iE7+vCAUiIcf+Ihx/4iHH/iIcf+IhBG+z+QYiHH/iIcf+Ihx/4iHFHhXyHqIhx/4iHH/iIcf+IhxMwG2vf5J/4iHH/iIcf+Ihx/4iHH/iETkPMG8hx/4iHH/iIcf+Ihx/4gwaLKwp02Icf+Ihx/4iHH/iIcf+Ihx/4iHH/iIcf+Ihx/4iHFBbRzpLohx/4iHH/iIcf+Ihx/4iHH/iIcf+Ihx/4iHH/iIcf+Ihx/4Qocc546Icf+Ihx/4iHH/iIcf9IknyG2Ihx/4iHH/iIcf+Ihx/4NNMSvSzt/4iHH/iIcf+Ihx/4iHH/NyIjud3ciIcf+Ihx/4iHH/iIcf+Ihx/4iHH/iIcf+IR+Nskclx/4iHH/iIcf+Ihx/4iHH/iEWTTLbLhx/4iHH/iIcf+Ihx/4iHH/iIcf+Ihx/4iHH/hCbRzpLnH/iIcf+Ihx/4iHH/iIT63MFSOIhx/4iHH/iIcf+Ihx/4iHH/iEJ6HOhecf+Ihx/4iHH/iIcf+Ihx/4hO1Mwis4hx/4iHH/iIcf+Ihx/4iHH/gydvG/iQ7/iIcf+Ihx/4iHH/iIcTGNtL9yS/+Ihx/4iHH/iIcf+Ihx/4QELsDNGIhx/4iHH/iIcf+Ihx/4Rw5cnxqIhx/4iHH/iIcf+Ihx/4Qm0c6S5x/4iHH/iIcf+Ihx/4iHH/iIcf+Ihx/4iHH/iIcf+Ig2dzG6iM6Icf+Ihx/4iHH/iIcf+Ihx/4iHH/iIcf9GDly/Gv+Ihx/4iHH/iIcf+Ig2XTG6os5x/4iHH/iIcf+Ihx/4iHH/iIcf+Ihx/4iHH/iIcf+EMpLN1thx/4iHH/iIcf+Ihx/4iHFD1zzCjIiHH/iIcf+Ihx/4iHH/iIcUU1XKyqiIcf+Ihx/4iHH/iIcf+Ihx/4iHH/iIcf+Ihx/4iHH/iIcf+Ihx/4iHH/iIcf+Ihx/4iHH/iIcf9EoEzV+/+Ihx/4iHH/iIcf+Ihx/4hCehzoXnH/iIcf+Ihx/4iHH/iIcf+Ihx/0VsTLk7cf+Ihx/4iHH/iIcf+Ihx/4iHH/iIcf9Ry980iHH/iIcf+Ihx/4iHH/iIcf+Ihx/4iHH/iIcUF6HOheiIcf+Ihx/4iHH/iIcf+Ihx/4iHH/iIcf+Ihx/4iHH/iIcf+Ihx/4iHH/iIcf+Ihx/4iHH/iIcf9DDyzfDXH/iIcf+Ihx/4iHH/iIRl9MqguHH/iIcf+Ihx/4iHH/iIQpQc5r6HH/iIcf+Ihx/4iHH/iIRmxMqTuIcf+Ihx/4iHH/iIcf+Ihx/4iHH/iIcf+Ihx/4iHH/iIcf+EYoXK16cf+Ihx/4iHH/iIcf+Ihx/4iHH/iIcf+Ihx/0MPLN8Ncf+Ihx/4iHH/iIcf+Ihx/4iHH/iIcV/i0B2HH/iIcf+Ihx/4iHH/iIcf+Ihx/4iHH/iIcf+IhxQVAs6v2HH/iIcf+Ihx/4iHH/iIcf+Ihx/4R+NskcmHH/iIcf+Ihx/4iHH/iIcf9OrcwlI4cf+Ihx/4iHH/iIcf+Ihx/4hDNizcnYcf+Ihx/4iHH/iIcf+Ihx/4iHH/iIcf+Ihx/4iENtHNkuiIcf+Ihx/4iHH/iIcT96ZrCFmYiHH/iIcf+Ihx/4iHH/iIcf+IQocc546HH/iIcf+Ihx/4iHH/iIcf+Ihx/4iHH/iIcf+Ihx/4iHH/iIcf+Ihx/4iHH/iIcf+IhR5d8ahx/4iHH/iIcf+Ihx/4iHH/iIcf+Ihx/4iHH/iIcf+Ihx/4iHH/iIcf+Ihx/4iHH/iIcf+Ihx/4iHH/iIcf+Ihx/4iHH/TsfMI4OIhx/4iHH/iIcf+Ihx/4iHH/iIcf+FHY3yeIcf+Ihx/4iHH/iIcf+Ihx/4iHH/iIQnoc+F7/iIcf+Ihx/4iHH/iIcf+Ihx/4iHH/iIcf+DlaUrelrXH/iIcf+Ihx/4iHH/iIcTPRA7wu/HH/iIcf+Ihx/4iHH/iIcf+E66zCRThx/4iHH/iIcf+Ihx/4iE+Q3BbyiHH/iIcf+Ihx/4iHH/iIRZNMtstx/4iHH/iIcf+Ihx/4iHFQy980iIcf+Ihx/4iHH/iIcf85jzO3cMyIhx/4iHH/iIcf+Ihx/0VsTLk7cf+Ihx/4iHH/iIcf+IhGX0yqC4cf+Ihx/4iHH/iIcf+FHY3yeIcf+Ihx/4iHH/iIcf+Ihx/4iHH/iIcf+Ihx/4iHH/iIcf+Ihx/4iHH/iIcf+Ihx/4hR8t8NiIcf+Ihx/4iHH/iIcVDL3zSIhx/4iHH/iIcf+Ihx/4iHH/iIcf+Ihx/4iHH/iIQpQc5r6HH/iIcf+Ihx/4iHH/iIRZNMtstx/4iHH/iIcf+Ihx/4iHH/N+8yuRDNcf+Ihx/4iHH/iIcf+Ihx/4gwW7KwtE2HH/iIcf+Ihx/4iHH/iIcf+Ihx/4iHH/iIcf+Ihx/4iHH/iIcf9CQyz7zf+Ihx/4iHH/iIcf+Ihx/4iHH/iIcf+Ihx/4iHH/iIcf+Ihx/4iHH/iIcf+Ihx/4iHH/iIcf+Ihx/0Dw/BHw/4iHH/iIcf+Ihx/4iHH/iEA17A2hhx/4iHH/iIcf+Ihx/4iETkPMG8cf+Ihx/4iHH/iIcf+Ihx/4iHH/iIcf+Ihx/4RYZMt5uHH/iIcf+Ihx/4iHH/iETkPMG8hx/4iHH/iIcf+Ihx/4iHH/iIcf+Ihx/4SuKcYdZx/4iHH/iIcf+Ihx/4iEAo7B5x/4iHH/iIcf+Ihx/4hCoRzl7oiHH/iIcf+Ihx/4iHH/iIcf+Ihx/4iHH/iIcf89ezazhMmIhx/4iHH/iIcf+Ihx/4iHFEeUy4a4hx/4iHH/iIcf+Ihx/4iHH/R8lsk2lx/4iHH/iIcf+Ihx/4iHH/QZQcB77/iIcf+Ihx/4iHH/iIcf+Ihx/4iHFDoEzF+3H/iIcf+Ihx/4iHH/iIcf+Ihx/4iHH/iIRjVcvKr/iIcf+Ihx/4iHH/iIcf9DHCzePYcf+Ihx/4iHH/iIcf+Ihx/4iHH/iEQPLM8NiIcf+Ihx/4iHH/iIcf+Ihx/4iDoYcbbnjnH/iIcf+Ihx/4iHH/iIcTkWYrbpnYiHH/iIcf+Ihx/4iHH/iIcf+INkBBur++cf+Ihx/4iHH/iIcf+IhxRuNskcmIhx/4iHH/iIcf+Ihx/4RPE8wOyIhx/4iHH/iIcf+Ihx/0ZCXKvaiIcf+Ihx/4iHH/iIcf86CWK29p2HH/iIcf+Ihx/4iHH/iIcf9BoRz17nH/iIcf+Ihx/4iHH/iIcf+Ihx/4iHH/iIcf+IhxQiks3W2Ihx/4iHH/iIcf+Ihx/4iHH/iIcTRdMbyizv+Ihx/4iHH/iIcf+Ihx/0KHHOeOiIcf+Ihx/4iHH/iIcf+IhxQhws3j2Icf+Ihx/4iHH/iIcf+IhR5d8ahx/4iHH/iIcf+Ihx/4iHH/iIcf+IQ1As2v2Ihx/4iHH/iIcf+Ihx/4iHH/iIcf9EvTzELHH/iIcf+Ihx/4iHH/iIcf+Ihx/4iEBs3AoyiIcf+Ihx/4iHH/iIcf9DHCzePYcf+Ihx/4iHH/iIcf+IhxRuNskcmIhx/4iHH/iIcf+Ihx/4iEcbXJ5KiHH/iIcf+Ihx/4iHH/iE0zvDzEiIcf+Ihx/4iHH/iIcf+Ihx/4iHH/iIcf9DNizcnYiHH/iIcf+Ihx/4iHH/iIcf+Ihx/4iHH/iIQ0Ms282HH/iIcf+Ihx/4iHH/iIcf+Ihx/4iHH/iIcf+Ihx/4iHH/iIcU4l7C2h/4iHH/iIcf+Ihx/4iD+4sbFHToiHH/iIcf+Ihx/4iHH/gyawG/lP7/iIcf+Ihx/4iHH/iIcf+IhDbRzZLoiHH/iIcf+Ihx/4iHH/iIcf+Ihx/4iHH/iIcf+Ihx/0WGTLebiHH/iIcf+Ihx/4iHH/iIcf+Ihx/0wzvEzEcf+Ihx/4iHH/iIcf+Ihx/4QeP88cCIcf+Ihx/4iHH/iIcf+Ihx/0McLN49hx/4iHH/iIcf+Ihx/4hGKFy9ev+Ihx/4iHH/iIcf+Ihx/4hB4/zxwIcf+Ihx/4iHH/iIcf+IhxRrxslDlx/4iHH/iIcf+Ihx/4iHFFNVysqoiHH/iIcf+Ihx/4iHH/iIcf+Ihx/4iHH/iIcf+EKUHOa+iIcf+Ihx/4iHH/iIcf+Ihx/4iHH/iIcf+Ihx/4iHH/iIcf+Ihx/4iHH/iIcf+Ihx/4iHH/iIcf+Ihx/4iHH/iIcf+Ihx/4UeXfGoiHH/iIcf+Ihx/4iHH/iIQ20c2S6Ihx/4iHH/iIcf+Ihx/4g5ixW4dOr/iIcf+Ihx/4iHH/iIcf9ChxznjoiHH/iIcf+Ihx/4iHH/iIPTGhs85ehx/4iHH/iIcf+Ihx/4iHH/iIcf+Ihx/4iHH/iIcf+IhxQUMs681x/4iHH/iIcf+Ihx/4iHH/iIcf+Ihx/4QlAs+v3/iIcf+Ihx/4iHH/iIcf829T26CsJx/4iHH/iIcf+Ihx/4iHH/iIMoUBv3r+/4iHH/iIcf+Ihx/4iHH/iIRw5cnxqHH/iIcf+Ihx/4iHH/iIONRRuCuuiHH/iIcf+Ihx/4iHH/iIcf8zI/K+3A3/iIcf+Ihx/4iHH/iIcURCXMva/4iHH/iIcf+Ihx/4iHE6fH21g4KIcf+Ihx/4iHH/iIcf9H8GyQ+YiHH/iIcf+Ihx/4iHFHeHyIeIcf+Ihx/4iHH/iIcf+Ihx/4iHH/iIcf+Ihx/4iHH/iIcf+E0mvD2UiIcf+Ihx/4iHH/iIcf9EoEzV+/+Ihx/4iHH/iIcf+Ihx/4Rw5cnxqIhx/4iHH/iIcf+Ihx/4N1PluawaiHH/iIcf+Ihx/4iHH/iIcf+Ihx/4iHH/hDQyzbzYiHH/iIcf+Ihx/4iHH/iIM4/DvXA8hx/4iHH/iIcf+Ihx/4iE9p3Cli/4iHH/iIcf+Ihx/4iD7SsbItTnH/iIcf+Ihx/4iHH/iIcf+Ihx/4iHFEhky3m4iHH/iIcf+Ihx/4iHH/iEZsTKk7iIcf+Ihx/4iHH/iIcf9KDYxvJ4iHH/iIcf+Ihx/4iHH/hFeUy4a3H/iIcf+Ihx/4iHH/iIP7aisUldiHH/iIcf+Ihx/4iHH/iIcTFp8b6WDnH/iIcf+Ihx/4iHH/iIcf+Ihx/4iHH/iIcf+Er/jGAHhx/4iHH/iIcf+Ihx/4iHE3tjO4ScyIcf+Ihx/4iHH/iIcf+Ihx/4iHH/iIRaBMtfuHH/iIcf+Ihx/4iHH/iIcf9D8Tzg7P+Ihx/4iHH/iIcf+Ihx/4iHH/R+NskcmIcf+Ihx/4iHH/iIcf+IhxTlzcGjKIcf+Ihx/4iHH/iIcf+Ihx/zQ8xLzDO4iHH/iIcf+Ihx/4iHH/iD0kobPbXocf+Ihx/4iHH/iIcf+IhE1zzSjP+Ihx/4iHH/iIcf+Ihx/00MvD80iHH/iIcf+Ihx/4iHH/iIcf+Ihx/4iHH/iIcf+Ihx/4iHH/iIcf+Ihx/4iHH/iIQELsDNGHH/iIcf+Ihx/4iHH/iIRnlMqGuIhx/4iHH/iIcf+Ihx/4g04iG8Hd5x/4iHH/iIcf+Ihx/4iHH/iIcf+IhxQW0c6S6Icf+Ihx/4iHH/iIcf+E9c3Boycf+Ihx/4iHH/iIcf+Ig9F6G06F7/iIcf+Ihx/4iHH/iIcf+D0KobP1XnH/iIcf+Ihx/4iHH/iIcUavbKUJ/4iHH/iIcf+Ihx/4iHH/g5WlK3pa1x/4iHH/iIcf+Ihx/4iHH/iIcf+Ihx/4iHE24VG5Hq6Icf+Ihx/4iHH/iIcf+IhxPBehs+heiIcf+Ihx/4iHH/iIcf+Ihx/4iHH/iIcf+Ihx/4iHH/iISK9shQlx/4iHH/iIcf+Ihx/4iHFD1zzCjIiHH/iIcf+Ihx/4iHH/iIcf+IhxQ9c8woyIhx/4iHH/iIcf+Ihx/4iHH/iIcf+IQxws7j3/iIcf+Ihx/4iHH/iIcf+Ihx/4iHH/Qyks3W2Icf+Ihx/4iHH/iIcf+IhH42yhyf+Ihx/4iHH/iIcf+Ihx/4iHH/hR2N8niHH/iIcf+Ihx/4iHH/hNDLw/NIcf+Ihx/4iHH/iIcf+Ihx/4iHH/iIQ20c2S6Ihx/4iHH/iIcf+Ihx/4hFk0y2y4cf+Ihx/4iHH/iIcf+Ihx/0fJbJNpcf+Ihx/4iHH/iIcf+IhxOIsVt3TqiHH/iIcf+Ihx/4iHH/iIcf9DKSzdbYhx/4iHH/iIcf+Ihx/4iHH/hGQlyr2ohx/4iHH/iIcf+Ihx/4iHH/iIcULkPOG8/4iHH/iIcf+Ihx/4iHH/iIcf+Ihx/4iHFC8TzQ7HH/iIcf+Ihx/4iHH/iIcf+Ihx/z9NwbKyPv+Ihx/4iHH/iIcf+Ihx/4iHH/iETxPMDsiHH/iIcf+Ihx/4iHH/iIMpIBvm3+cf+Ihx/4iHH/iIcf+IhxRIZMt5uIhx/4iHH/iIcf+Ihx/4iHH/RKBM1fv/iIcf+Ihx/4iHH/iIcf+ES9PNQs/4iHH/iIcf+Ihx/4iHH/iIcU/g/AHwcf+Ihx/4iHH/iIcf+Ihx/4hFoEy1+4hx/4iHH/iIcf+Ihx/4iHFJ4pxh1ohx/4iHH/iIcf+Ihx/4iHH/iIcURsTLk7hx/4iHH/iIcf+Ihx/4hAX9wLAoiHH/iIcf+Ihx/4iHH/gzNBG9y+6HH/iIcf+Ihx/4iHH/iDvggbUffoiHH/iIcf+Ihx/4iHH/hCr/zlAIiHH/iIcf+Ihx/4iHH/PJtjtGSciIcf+Ihx/4iHH/iIcTuZVLRmq4iHH/iIcf+Ihx/4iHH/iIcf+Ihx/4iHH/Ub7fQYcf+Ihx/4iHH/iIcf+IhxUMvfNIiHH/iIcf+Ihx/4iHH/iIcf+IhxOIkGt3b5hx/4iHH/iIcf+Ihx/4iHH/iIcf+IhxSzO8TMSHH/iIcf+Ihx/4iHH/iIcf9Ia3yZSP+Ihx/4iHH/iIcf+Ihx/4TF2sSiWHH/iIcf+Ihx/4iHH/iIcUa8bJQ5cf+Ihx/4iHH/iIcf+IhxQVAs6v2HH/iIcf+Ihx/4iHH/iISjSMbLeIhx/4iHH/iIcf+Ihx/4iFHy3w2Icf+Ihx/4iHH/iIcf+Ihx/4iHH/iIcf+Ihx/4iHFMDLw/NIiHH/iIcf+Ihx/4iHH/ROQ8wbyIhx/4iHH/iIcf+Ihx/4iHH/iIcf+Ihx/4iHH/iIcf+Ihx/4iHH/iIcf+Ihx/4iHH/iIcf+Ihx/4iHH/hBoRwG7v+Ihx/4iHH/iIcf+Ihx/4iHH/iIcf+Ihx/4iHH/hEvTzULP+Ihx/4iHH/iIcf+Ihx/4RaBMtfuIhx/4iHH/iIcf+Ihx/4iEjJbINpiHH/iIcf+Ihx/4iHH/iITv68IBSIhx/4iHH/iIcf+Ihx/4iHH/iIUdjfJ3H/iIcf+Ihx/4iHH/iIcf+Ihx/4iHH/iIcf+IRXlMyGv/iIcf+Ihx/4iHH/iIcf+E9p3Blihx/4iHH/iIcf+Ihx/4OhhxtueOiHH/iIcf+Ihx/4iHH/hH1mySmXH/iIcf+Ihx/4iHH/iDXq1LsVK4cf+Ihx/4iHH/iIcf+Ihx/4PT+Cs8B9iHH/iIcf+Ihx/4iHH/iIcf+IhxQhws3j2Icf+Ihx/4iHH/iIcf+Ihx/0TXPMKMiHH/iIcf+Ihx/4iHH/iIcf+Ihx/4iHH/hCehzoXocf+Ihx/4iHH/iIcf+Ihx/zTs470THP+Ihx/4iHH/iIcf+Ihx/0Ab7A9Bhx/4iHH/iIcf+Ihx/4iHE/R5SwuGuIcf+Ihx/4iHH/iIcf+IhxNTNBusy+iHH/iIcf+Ihx/4iHH/g8ZoK0mX1x/4iHH/iIcf+Ihx/4iHH/O7dytUiNhx/4iHH/iIcf+Ihx/4iHH/g+76GyEF6Ihx/4iHH/iIcf+IhxN5okuWXb/4iHH/iIcf+Ihx/4iHH/iIcf+DWRMbtuzocf+Ihx/4iHH/iIcf+Ihx/4iHH/iIcf+Ihx/4iHH/iETKPNNc/4iHH/iIcf+Ihx/4iHH/iIcf+IRihcvXr/iIcf+Ihx/4iHH/iIcf+EJtHOkucf+Ihx/4iHH/iIcf+Ihx/4iDohU7ferP+Ihx/4iHH/iIcf+Ihx/zZ91bqCKnH/iIcf+Ihx/4iHH/iIOhhxtueOcf+Ihx/4iHH/iIcf+Ig85Be0G+iHH/iIcf+Ihx/4iHH/iIcf+Ihx/4iHH/iIcf+Ihx/4iHH/iIcf+Ihx/4iHH/iIcUbWbJKZiHH/iIcf+Ihx/4iHH/iDZqMbqVzohx/4iHH/iIcf+Ihx/4iEZsTKk7iHH/iIcf+Ihx/4iHH/iExAvFv0/4iHH/iIcf+Ihx/4iHH/iIcf+Ihx/4iHH/iIcf+Ihx/4iHH/iIcf+Ihx/4iHH/iIcf+Ihx/4iHH/RMo8w1yHH/iIcf+Ihx/4iHH/iIcf+Ihx/4iHH/iETKPNNc/4iHH/iIcf+Ihx/4iHH/iIcUIPLN8Nhx/4iHH/iIcf+Ihx/4iHH/iIcf+Ihx/4iHH/iIcf+FHL3zSHH/iIcf+Ihx/4iHH/iIcf+Ihx/4iHH/iIcf+IhxX9XQKnH/iIcf+Ihx/4iHH/iIcf+EWGTLebhx/4iHH/iIcf+Ihx/4iDLU4b4rHoiHH/iIcf+Ihx/4iHH/iIcf+Ihx/4iHH/iIcf+IQq/85QCIcf+Ihx/4iHH/iIcf+Ihx/4iHFFKFyteohx/4iHH/iIcf+Ihx/4iHE0DYi78neIcf+Ihx/4iHH/iIcf+Ihx/4QELsDNGIhx/4iHH/iIcf+Ihx/4iHFBQyzrzXH/iIcf+Ihx/4iHH/iIcf+Ihx/4iHH/iDf8MroDzf+Ihx/4iHH/iIcf+Ihx/4iHH/RMo8w1yHH/iIcf+Ihx/4iHH/iIcUbjbJHJiIcf+Ihx/4iHH/iIcf+EWGTLebhx/4iHH/iIcf+Ihx/4iHH/ROQ8wbyIhx/4iHH/iIcf+Ihx/4Qnoc6F6HH/iIcf+Ihx/4iHH/iIcf+Ihx/4iHH/iIcf+Ihx/4iHH/iEWgTLX7iHH/iIcf+Ihx/4iHH/iIcf+IRNc8woxx/4iHH/iIcf+Ihx/4iHH/g6/XG2Ao5x/4iHH/iIcf+Ihx/4iHE1JkG62b6HH/iIcf+Ihx/4iHH/iIcf+IQQ7s/xGIhx/4iHH/iIcf+Ihx/4iEY1XLyq/4iHH/iIcf+Ihx/4iHH/iIcTGQ8b5vDoiHH/iIcf+Ihx/4iHH/hGNVysqocf+Ihx/4iHH/iIcf+IRmxMqTuIhx/4iHH/iIcf+Ihx/4iHH/iIcf+Ihx/4iHH/iIcf+Ihx/4iFHY3ydx/4iHH/iIcf+Ihx/4iHH/iEYoXL16/4iHH/iIcf+Ihx/4iHH/iIQnoc+F7/iIcf+Ihx/4iHH/iIcTd0UrmLrf+Ihx/4iHH/iIcf+IhxRGxMuTuHH/iIcf+Ihx/4iHH/iIO9OBtSx+hx/4iHH/iIcf+Ihx/4iENDLNvNhx/4iHH/iIcf+Ihx/4iHFEbEy5O4cf+Ihx/4iHH/iIcf+Ihx/4iHH/iIcf+ETKPMNccf+Ihx/4iHH/iIcf+Ihx/4iHH/gxFbO/6kyIcf+Ihx/4iHH/iIcf+Ihx/4iHH/N9JCui29/4iHH/iIcf+Ihx/4iHH/hGQlyr2ohx/4iHH/iIcf+Ihx/4iHFf4tAdhx/4iHH/iIcf+Ihx/4iHH/iIcf+Ihx/4iHH/iIcf+IhxR3h8iHiHH/iIcf+Ihx/4iHH/iIcf+Ihx/4iHH/iIcf+Ihx/4iHH/hMM7xcxP+Ihx/4iHH/iIcf+Ihx/4Rw5cnxqIhx/4iHH/iIcf+Ihx/4iHH/iIcf+IhxNkC4ub9Hcf+Ihx/4iHH/iIcf+Ihx/4iHH/iIcf+Ihx/4iHH/iIcf+Ihx/4iHH/iIcf+Ihx/4g0L8S80Dtx/4iHH/iIcf+Ihx/4iETxPMDshx/4iHH/iIcf+Ihx/4MBnRsfYu/4iHH/iIcf+Ihx/4iHH/R+NskcmIcf+Ihx/4iHH/iIcf+IhFk0y2y3H/iIcf+Ihx/4iHH/iIcUeFfIeoiHH/iIcf+Ihx/4iHH/iIcUE2LPyd/4iHH/iIcf+Ihx/4iHH/iIRnlMqGuIhx/4iHH/iIcf+Ihx/4iHH/iIRco8s1yIhx/4iHH/iIcf+Ihx/4iENtHNkuiIcf+Ihx/4iHH/iIcT5LsrK0Tf+Ihx/4iHH/iIcf+Ihx/4iHFM4cwx44cf+Ihx/4iHH/iIcf+Ihx/4gznMO9YzyIhx/4iHH/iIcf+Ihx/4NZExu27Ohx/4iHH/iIcf+Ihx/4iHFDyjzDXIhx/4iHH/iIcf+Ihx/4iHH/iIcf+Ihx/z1gVbOfqoiHH/iIcf+Ihx/4iHH/iIRNc80oz/iIcf+Ihx/4iHH/iIcf9HyWyTaXH/iIcf+Ihx/4iHH/iIcf+EGhHAbu/4iHH/iIcf+Ihx/4iHH/iEZfTKoLiHH/iIcf+Ihx/4iHH/iEcbXJ5KiIcf+Ihx/4iHH/iIcf+DKD8b58DnH/iIcf+Ihx/4iHH/iIcf9E1zzCjIhx/4iHH/iIcf+Ihx/4iHH/iIRjVcvKr/iIcf+Ihx/4iHH/iIcf+Ihx/4QzYs3J2Icf+Ihx/4iHH/iIcf+Ihx/4iHH/iIcf+IQELsDNGIcf+Ihx/4iHH/iIcf+Ihx/4iHH/iIcf+Ihx/4iHH/hGNVysqocf+Ihx/4iHH/iIcf+IhJeHx4eIhx/4iHH/iIcf+Ihx/4iHH/iIcf+Ihx/4iHH/iIQzYs3J1x/4iHH/iIcf+Ihx/4iHH/iEYoXL16/4iHH/iIcf+Ihx/4iHH/iIcULkPOG8/4iHH/iIcf+Ihx/4iHH/g4xUK4Or2Icf+Ihx/4iHH/iIcf+INdMSuyztiIcf+Ihx/4iHH/iIcf+EY1XKyqhx/4iHH/iIcf+Ihx/4iFHY3ydx/4iHH/iIcf+Ihx/4iHH/iIcf+Ihx/4iHH/iIcf+IhxMg0RvfLucf+Ihx/4iHH/iIcf+Ihx/4hLkaxm5f+Ihx/4iHH/iIcf+Ihx/4iHH/iIcf+Ihx/4iHH/iIcf9Q8tAdcf+Ihx/4iHH/iIcf+Ihx/4iHH/UdjfJ4iHH/iIcf+Ihx/4iHH/iIcf+Ihx/4iEBs3AoyiIcf+Ihx/4iHH/iIcf+Ihx/4iHH/iIcf+IhAKOwecf+Ihx/4iHH/iIcf+Ihx/4iE+Q3BbyiHH/iIcf+Ihx/4iHH/g1xhK7Oe2Ihx/4iHH/iIcf+Ihx/4iHH/g6GHG2546Icf+Ihx/4iHH/iIcf+Ihx/0A17A2hiIcf+Ihx/4iHH/iIcf+IhBDuz/EYhx/4iHH/iIcf+Ihx/4hFeUzIa/+Ihx/4iHH/iIcf+Ihx/4iHH/iIcf+Ihx/4iHH/RL08xCxx/4iHH/iIcf+Ihx/4iHH/gynMO/Yzz/iIcf+Ihx/4iHH/iIcf80CfK89g2Icf+Ihx/4iHH/iIcf+IRNc8woxx/4iHH/iIcf+Ihx/4iHH/iIcf+IRNc8woxx/4iHH/iIcf+Ihx/4iHFEhky3m4iHH/iIcf+Ihx/4iHH/hGNVysqocf+Ihx/4iHH/iIcf+IhH8GyQ+XH/iIcf+Ihx/4iHH/iIcTkLcbb0joiHH/iIcf+Ihx/4iHH/ONAzuC/MiIcf+Ihx/4iHH/iIcf9Fk0y2y4iHH/iIcf+Ihx/4iHH/g00xK9LO3/iIcf+Ihx/4iHH/iIcT/70bAELnH/iIcf+Ihx/4iHH/iIcUChHPXuhx/4iHH/iIcf+Ihx/4iHEyJxG92O6Icf+Ihx/4iHH/iIcf+Ihx/4iHH/hE1zzCjIcf+Ihx/4iHH/iIcf+Ihx/4iHFNg9wnwnH/iIcf+Ihx/4iHH/iIcf+Ihx/4iE9p3Cli/4iHH/iIcf+Ihx/4iHH/iIcf+Ihx/4PICCtH99iHH/iIcf+Ihx/4iHH/iIRaBMtfuHH/iIcf+Ihx/4iHH/iIRA8szw2Icf+Ihx/4iHH/iIcf+Ihx/4SK9shQmIcf+Ihx/4iHH/iIcf+Ihx/4hFhky3m3H/iIcf+Ihx/4iHH/iIcf+Ihx/4iEXKPLNciIcf+Ihx/4iHH/iIcf+Dr9cbYCjnH/iIcf+Ihx/4iHH/iIcf+FG+30Fx/4iHH/iIcf+Ihx/4iHH/iIcf+IhFyjyzXIiHH/iIcf+Ihx/4iHH/hGQlyr2ohx/4iHH/iIcf+Ihx/4iDKFAb96/v+Ihx/4iHH/iIcf+Ihx/4RNc8woyHH/iIcf+Ihx/4iHH/iIcf81hDG7e86HH/iIcf+Ihx/4iHH/iIcf+Ihx/4iHH/iIcf+EMPLO8N/4iHH/iIcf+Ihx/4iHH/iIcf+Ihx/4iHH/hDKSzdbYcf+Ihx/4iHH/iIcf+IhxQ8o8w1yIcf+Ihx/4iHH/iIcf+Ihx/4iHH/iIcT50wbGLPoiHH/iIcf+Ihx/4iHH/iIQzYs3J1x/4iHH/iIcf+Ihx/4iHH/iIcf+ETKPMNccf+Ihx/4iHH/iIcf+Ihx/4iHH/iIRb08tCyIcf+Ihx/4iHH/iIcf+IhFk0y2y3H/iIcf+Ihx/4iHH/iIcf9EyjzDXIcf+Ihx/4iHH/iIcf+Ihx/4iHH/iIcf9DKSzdbYhx/4iHH/iIcf+Ihx/4iHH/iIcf+IhDQyzbzYcf+Ihx/4iHH/iIcf+Ihx/4iHH/iIcf+Ihx/4iHH/iIcf+Ihx/4iHH/iIcf+Ihx/4iHH/iIcf+IhxQhws3j2Icf+Ihx/4iHH/iIcf+Ihx/4iHH/iIcUz+vDAUiHH/iIcf+Ihx/4iHH/iIcf+Ihx/4iEKv/OUAhx/4iHH/iIcf+Ihx/4iHH/TDO8TMRx/4iHH/iIcf+Ihx/4iHH/iIcf9E5DzBvIiHH/iIcf+Ihx/4iHH/iIcf+Ihx/4iHH/iIcUtAvEv0iHH/iIcf+Ihx/4iHH/iIcf+Ihx/4iHH/iIcf+Ihx/4iHH/iIcf+Ihx/4iHH/iIcf+Ihx/4hHG1yeSoiHH/iIcf+Ihx/4iHH/iDgGFLj564iHH/iIcf+Ihx/4iHH/hIr2yFCYhx/4iHH/iIcf+Ihx/4hAQuwM0Yhx/4iHH/iIcf+Ihx/4g2dzG6iM6Ihx/4iHH/iIcf+Ihx/4iEfjbKHJ/4iHH/iIcf+Ihx/4iHH/iIcUavbKUJ/4iHH/iIcf+Ihx/4iFHY3ydx/4iHH/iIcf+Ihx/4iHH/g8aJG0l26HH/iIcf+Ihx/4iHH/iIcf+Ihx/4iHH/iIRNc80oz/iIcf+Ihx/4iHH/iIcf+EV5TLhrcf+Ihx/4iHH/iIcf+Ihx/4RWxMyTv/iIcf+Ihx/4iHH/iIcf+IRXlMyGv/iIcf+Ihx/4iHH/iIcf+Ihx/zlcYbejnohx/4iHH/iIcf+Ihx/4iHH/hDHCzePXH/iIcf+Ihx/4iHH/iIcf+IhPrcwVI4iHH/iIcf+Ihx/4iHH/iIcf+IRMo801z/iIcf+Ihx/4iHH/iIcf+IhxQJQc9r5x/4iHH/iIcf+Ihx/4iHH/iIPu+hshBehx/4iHH/iIcf+Ihx/4iHH/iE0MvD80cf+Ihx/4iHH/iIcf+Ihx/4iHH/iIcf+IQzYs3J2HH/iIcf+Ihx/4iHH/iIcf+Ihx/4iHFEeUy4a4hx/4iHH/iIcf+Ihx/4iHFBNiz8nf+Ihx/4iHH/iIcf+Ihx/4RZNMtsuIcf+Ihx/4iHH/iIcf+Ihx/4iHH/g/Igqx3fWIhx/4iHH/iIcf+Ihx/0VfTMoL/4iHH/iIcf+Ihx/4iHH/Rhtcrkpx/4iHH/iIcf+Ihx/4iHH/iITv68IBSIhx/4iHH/iIcf+Ihx/4SK9shQmIcf+Ihx/4iHH/iIcf+IPGiRtJducf+Ihx/4iHH/iIcf+IhIyWyDaYhx/4iHH/iIcf+Ihx/4iHH/iIcf9Fhky3m4hx/4iHH/iIcf+Ihx/4hDKSzdbXH/iIcf+Ihx/4iHH/iIcf+Ihx/4iHH/iIcf+Ihx/4iHH/hRvt9Bcf+Ihx/4iHH/iIcf+Ihx/4iHH/iIcUIPLN8Nhx/4iHH/iIcf+Ihx/4iHH/iIcf+Ihx/4iHH/iIcf+Ihx/4iHH/iIcf+Ihx/4g4kGG5b57/iIcf+Ihx/4iHH/iIcf+Ihx/4M420vXJLiHH/iIcf+Ihx/4iHH/PSCDs998hx/4iHH/iIcf+Ihx/4iHH/iIcf+Ihx/4iHH/iIcf+Ihx/4iHH/iIcf+Ihx/4iHH/iIcVDL3zSIhx/4iHH/iIcf+Ihx/4iHH/iIcf+Ihx/4iHH/iIcf+Ihx/4iHH/iIcf+Ihx/4iHH/iIcf+Ihx/4iHH/iIcf+Ihx/4iHH/iIcf+Ihx/4iHFHXnyaGP+Ihx/4iHH/iIcf+Ihx/4hDHCzuPf+Ihx/4iHH/iIcf+Ihx/4hFvTy0LIiHH/iIcf+Ihx/4iHH/iIcf+Ihx/4iHFAvPz0MIcf+Ihx/4iHH/iIcf+Ihx/4iHH/P7KEsU17iIcf+Ihx/4iHH/iIcf+Ihx/4iHH/iIO7mBtkZ+/4iHH/iIcf+Ihx/4iHH/RNc8woyIcf+Ihx/4iHH/iIcf+Ig3IBS63+v/iIcf+Ihx/4iHH/iIcf+IP4HBsX4+hx/4iHH/iIcf+Ihx/4hFvTy0LIiHH/iIcf+Ihx/4iHH/hE5DzBvIhx/4iHH/iIcf+Ihx/4hFvTy0LIiHH/iIcf+Ihx/4iHH/iIcf+Ihx/4STSMfLdx/4iHH/iIcf+Ihx/4iHH/iIcf+Ihx/4iHFPGOwOcYiHH/iIcf+Ihx/4iHH/iIcf+Ihx/4iHH/iIcf+Ihx/4iHH/iIcf+Ihx/4iHH/iIcf+Ihx/4iHH/iIcf+IUcvfNHH/iIcf+Ihx/4iHH/iIcf+EYoXK16cf+Ihx/4iHH/iIcf+Ihx/4hN/rxAFP+Ihx/4iHH/iIcf+Ihx/4g2WyK6pN1x/4iHH/iIcf+Ihx/4iEXKPLNciIcf+Ihx/4iHH/iIcf+Drggbcffv+Ihx/4iHH/iIcf+Ihx/4QfD88PCIhx/4iHH/iIcf+Ihx/4iHEyWuK9pR2Ihx/4iHH/iIcf+Ihx/4iHH/hFhky3m4cf+Ihx/4iHH/iIcf+Ihx/4iETkPMG8cf+Ihx/4iHH/iIcf+IhxNF0xvKLO/4iHH/iIcf+Ihx/4iHH/iIcf+Ihx/4iHH/iIcf+IhxUMvfNIiHH/iIcf+Ihx/4iHH/iDQ+07zBLIhx/4iHH/iIcf+Ihx/4M2PEvZw7cf+Ihx/4iHH/iIcf+Ihx/07HzCODiIcf+Ihx/4iHH/iIcf+Ihx/4iHH/iEYoXL16/4iHH/iIcf+Ihx/4iHH/iETXPMKMcf+Ihx/4iHH/iIcf+Ihx/09p3BliiHH/iIcf+Ihx/4iHH/iIcf+IhDUCza/Yhx/4iHH/iIcf+Ihx/4hIvGyEOYhx/4iHH/iIcf+Ihx/4hDHCzuPf+Ihx/4iHH/iIcf+Ihx/4iHH/iIcf+IQfD88PCIcf+Ihx/4iHH/iIcf+IhxQg8s3w2HH/iIcf+Ihx/4iHH/iIcf84g2G4fJ5x/4iHH/iIcf+Ihx/4iHH/iEZsTKk7iIcf+Ihx/4iHH/iIcf9FbEy5O3H/iIcf+Ihx/4iHH/iIcUC8/PQwhx/4iHH/iIcf+Ihx/4hDHCzuPf+Ihx/4iHH/iIcf+Ihx/4iHFDyjzDXIhx/4iHH/iIcf+Ihx/4iHH/iIcf+IhxQ8o8w1yIcf+Ihx/4iHH/iIcf+IQELsDNGIcf+Ihx/4iHH/iIcf+IhJeHx4eIhx/4iHH/iIcf+Ihx/4NNMSvSzt/4iHH/iIcf+Ihx/4iHH/iIcf+EAo7A5xhx/4iHH/iIcf+Ihx/4iHH/hFhky3m4cf+Ihx/4iHH/iIcf+IhxREJcy9r/iIcf+Ihx/4iHH/iIcf9E1zzCjIhx/4iHH/iIcf+Ihx/4iHH/iIcf+IRw5cnxqIcf+Ihx/4iHH/iIcf+D0xobPOXoiHH/iIcf+Ihx/4iHH/iIcf84AvW4/QqIhx/4iHH/iIcf+Ihx/4Rw5cnxqIhx/4iHH/iIcf+Ihx/4iHH/iIcf+Ihx/4hEyjzTXP+Ihx/4iHH/iIcf+Ihx/4iHH/iIcf+Ihx/4iHH/iIcf+Ihx/09c3Boyhx/4iHH/iIcf+Ihx/4iHH/iIcf+Ihx/4iHH/iIcf+IhxQKEc9e6HH/iIcf+Ihx/4iHH/iIcf+Ihx/4iHH/iIcf+EGhHAbu/4iHH/iIcf+Ihx/4iHH/iIcf+Ihx/4iHH/iIcf+EJ6HOhehx/4iHH/iIcf+Ihx/4iHH/iIR/BskPlx/4iHH/iIcf+Ihx/4iHH/hE8TzA7IiHH/iIcf+Ihx/4iHH/iIcf8ynMO+Yzxx/4iHH/iIcf+Ihx/4iHFEX0y6C3H/iIcf+Ihx/4iHH/iIcf9OrcwlI4cf+Ihx/4iHH/iIcf+IhxOqyBtVN+iHH/iIcf+Ihx/4iHH/iIcf+Ihx/0iSfIbYiHH/iIcf+Ihx/4iHH/iIcf+IhxPBehs+heiIcf+Ihx/4iHH/iIcf+Ihx/4iHH/iD5qGLKV54iHH/iIcf+Ihx/4iHH/iEcbXJ5KiIcf+Ihx/4iHH/iIcf+Ihx/4iHH/iIcf+Ihx/4iHH/iIcf+Ihx/4iHH/iIcf+Ihx/4iHH/iEKhHOXuiIcf+Ihx/4iHH/iIcf+Ihx/4iHH/iIcf+Ihx/4Qxws3j1x/4iHH/iIcf+Ihx/4iHH/iIcf+Ihx/0MpLN1tiHH/iIcf+Ihx/4iHH/iETxPMDsiHH/iIcf+Ihx/4iHH/iIRnlMqGuIhx/4iHH/iIcf+Ihx/4iHFEhky3m4iHH/iIcf+Ihx/4iHH/hPadwZYocf+Ihx/4iHH/iIcf+Ihx/0VsTLk7cf+Ihx/4iHH/iIcf+Ihx/4iHH/iIcf+Ihx/4iHH/RihcrXqHH/iIcf+Ihx/4iHH/iIcf9E1zzCjIhx/4iHH/iIcf+Ihx/4iHFG42yRyYiHH/iIcf+Ihx/4iHH/iIcT8W0bDpLohx/4iHH/iIcf+Ihx/4iHH/QDXsDaGIhx/4iHH/iIcf+Ihx/4iHH/QlAs6v1x/4iHH/iIcf+Ihx/4iHH/iIcf+Ihx/4iHH/iIcf+Ihx/4iHH/iIcf+Ihx/4iHH/iIcf+Ihx/4iHH/RL08xCxx/4iHH/iIcf+Ihx/4iHH/iIcUIpLN1tiIcf+Ihx/4iHH/iIcf+Ihx/4iHH/iIcf+Ihx/4hDUCza/YiHH/iIcf+Ihx/4iHH/iIcf+Ihx/4iHH/iIcf9Ry980iHH/iIcf+Ihx/4iHH/iIcf+Ihx/4iHH/iIRxtcnkqIcf+Ihx/4iHH/iIcf+IhxQg8s3w2HH/iIcf+Ihx/4iHH/iIcf+IhxQ9c8woyIhx/4iHH/iIcf+Ihx/4iEfwbJD5cf+Ihx/4iHH/iIcf+Ihx/4g70XK1Lo2HH/iIcf+Ihx/4iHH/iIcf+IhHDlyfGocf+Ihx/4iHH/iIcf+Ihx/4iDy3crRIjYiHH/iIcf+Ihx/4iHH/iFHY3yeHH/iIcf+Ihx/4iHH/iIcf+Ihx/4iHH/iIcf+Ihx/4iHH/iIcf+IhDNizcnXH/iIcf+Ihx/4iHH/iIcf+Ihx/4iHH/iIcVC+30GIcf+Ihx/4iHH/iIcf+Igzg/G9fA6Ihx/4iHH/iIcf+Ihx/4g/wZOxPmyIhx/4iHH/iIcf+Ihx/4iExdrFol/4iHH/iIcf+Ihx/4iHH/iIcf+IhFk0y2y3H/iIcf+Ihx/4iHH/iIcURfTLoLcf+Ihx/4iHH/iIcf+Ihx/4iHH/iIRNc80oz/iIcf+Ihx/4iHH/iIcf+Ihx/1HL3zSIcf+Ihx/4iHH/iIcf+Ihx/4iHH/iIcf+Ihx/4iHH/iIcf+Ihx/4iHH/iIcf+EYoXK16cf+Ihx/4iHH/iIcf+Ihx/4iHH/iIcf+IhxQJQc9r5x/4iHH/iIcf+Ihx/4iHH/Qxws3j2HH/iIcf+Ihx/4iHH/iIcf+Ihx/4iHH/iIcf+IhxQUMs681x/4iHH/iIcf+Ihx/4iHH/iIcf+Ihx/4iHH/iIcU5c3BoyiHH/iIcf+Ihx/4iHH/SK9shQmIhx/4iHH/iIcf+Ihx/4gyuuG+RR6Icf+Ihx/4iHH/iIcf+Ihx/0Hj/PHAiIcf+Ihx/4iHH/iIcf+IhHKFydeoiHH/iIcf+Ihx/4iHH/iIcUO9PMQshx/4iHH/iIcf+Ihx/4iHH/iIcf+Ihx/4Qw8s7w3/iIcf+Ihx/4iHH/iIcf+IRkJcq9qHH/iIcf+Ihx/4iHH/iIcUPXPMKMiIcf+Ihx/4iHH/iIcf+IhxOQlitvadiHH/iIcf+Ihx/4iHH/iIcf9AG+wPQYcf+Ihx/4iHH/iIcf+Ihx/4NDq1vMVKhx/4iHH/iIcf+Ihx/4iHE0kTG7bs6Ihx/4iHH/iIcf+Ihx/4iHH/iIcf+IhxO1mCtKZ9hx/4iHH/iIcf+Ihx/4iHFNg9wnwnH/iIcf+Ihx/4iHH/iIcf+Ihx/4g5gVK3fq2Icf+Ihx/4iHH/iIcf+Ihx/4iHH/iIcf+Ihx/4iHH/iIROQ8wbxx/4iHH/iIcf+Ihx/4iHFEeUy4a4hx/4iHH/iIcf+Ihx/4iETxPMDshx/4iHH/iIcf+Ihx/4iHH/iIcf+EMPLO8N/4iHH/iIcf+Ihx/4iHH/iIcf+Ihx/4iHH/hDNizcnYhx/4iHH/iIcf+Ihx/4iETkPMG8cf+Ihx/4iHH/iIcf+IhxSBqMfldx/4iHH/iIcf+Ihx/4iHH/iIcf+Ihx/4iHH/iIcf+Ihx/4iHH/iIROQ8wbxx/4iHH/iIcf+Ihx/4iHH/hChxznjohx/4iHH/iIcf+Ihx/4iHH/iIcf+Ihx/4iHH/iIcf+IhxRIZMt5uIhx/4iHH/iIcf+Ihx/0k0jHy3hx/4iHH/iIcf+Ihx/4iHH/iIcf+Ihx/4hJQYx753H/iIcf+Ihx/4iHH/iIQnoc+F7/iIcf+Ihx/4iHH/iIcf+FHl3xqIhx/4iHH/iIcf+Ihx/4iHH/iIcf+Ihx/4iHH/iIcf+Ihx/4iHH/iIcUFtHOkuiHH/iIcf+Ihx/4iHH/iIcf+Ihx/4iHH/Qocc546Ihx/4iHH/iIcf+Ihx/4iHH/iIcf+Ihx/4iHH/iIcf9CQyz7zf+Ihx/4iHH/iIcf+Ihx/4iHH/iEWTTLbLhx/4iHH/iIcf+Ihx/4iHH/hBoRwG7v+Ihx/4iHH/iIcf+Ihx/4iHH/iIcf+Ihx/4iHH/iIcf+Ihx/4iHH/iIcf+Ihx/4iHH/iIcf+Ihx/4iHE1DEG7877/iIcf+Ihx/4iHH/iIcf+IRkJcq9qHH/iIcf+Ihx/4iHH/iIcf+Ihx/4iHH/iIcf+IOoXntnoYhx/4iHH/iIcf+Ihx/4iHH/g+w6KyPF1x/4iHH/iIcf+Ihx/4iHH/hE5DzBvIhx/4iHH/iIcf+Ihx/4iHEwreGwYh7/iIcf+Ihx/4iHH/iIcf+Ihx/4iHH/iIcf+D7DorI8XXH/iIcf+Ihx/4iHH/iISUGMi+f/iIcf+Ihx/4iHH/iIcf+DciI7nd3Ihx/4iHH/iIcf+Ihx/4iHH/hPdtwYkohx/4iHH/iIcf+Ihx/4hCbRz5Lv+Ihx/4iHH/iIcf+IhxP+7RsREu/4iHH/iIcf+Ihx/4iHH/RXlMuGuHH/iIcf+Ihx/4iHH/iIcf+IhFoEy1+4cf+Ihx/4iHH/iIcf+Ihx/zr9cbYCjocf+Ihx/4iHH/iIcf+Ihx/4RNc8woyHH/iIcf+Ihx/4iHH/iINxcyuejNcf+Ihx/4iHH/iIcf+IMgB3vv+Ihx/4iHH/iIcf+Ihx/4iHH/iIcf+Ihx/4iHH/iEBf3AsCiIcf+Ihx/4iHH/iIcf+Ihx/4iHH/g3/DK5A81x/4iHH/iIcf+Ihx/4iHH/Mq3hvlIeiIcf+Ihx/4iHH/iIcf+ITGqsSVWHH/iIcf+Ihx/4iHH/iIcf+Ihx/4iHH/iIcf+Ihx/4iHH/iIUdjfJ3H/iIcf+Ihx/4iHH/iIcf+Ihx/4iHH/iIcf+Ihx/4iHH/iIcf+Ihx/4iHH/iIcf+Ihx/4iHH/iIcf+Ihx/4iHH/iIcf+Ihx/4iHH/iIcf+Ihx/1Dl0Sr/iIcf+Ihx/4iHH/iIcf+Ihx/4iHH/iIcf+Ihx/0YoXK16hx/4iHH/iIcf+Ihx/4iHFFNVysqoiHH/iIcf+Ihx/4iEcoXJ16iIcf+Ihx/4iHH/iIcf+Ihx/4QELsDNGIhx/4iHH/iIcf+Ihx/4iHH/iIcf+Ihx/4iHH/iIcf+Ihx/4iHH/iIcf+IhxNkTWubspiHH/iIcf+Ihx/4iHH/iIcf+Ihx/4iHH/iIcf+Ihx/4iHH/hRy980hx/4iHH/iIcf+Ihx/4iHH/iIcf+IhxQKEc9e6HH/iIcf+Ihx/4iHH/iIcf+Ihx/4iHH/iIcf+Ihx/4iHH/iIcf+Ihx/4iEXKPLNciIcf+Ihx/4iHH/iIcf+IhxNKoDu1X8iHH/iIcf+Ihx/4iHH/iIcf+EMcLN49cf+Ihx/4iHH/iIcf+Ihx/4g3PxO5wOyIcf+Ihx/4iHH/iIcf+IhxQiks3W2Ihx/4iHH/iIcf+Ihx/4iEcbXJ5KiHH/iIcf+Ihx/4iHH/iIcf+Ihx/0PxPODs/4iHH/iIcf+Ihx/4iHH/iIcf+Ihx/4iHFBNiz8nf+Ihx/4iHH/iIcf+Ihx/4iHH/iIcf+Ihx/4iHFCKSzdbYiHH/iIcf+Ihx/4iHH/iIcf+Ihx/4iHH/iIcf+EvInFN2iIcf+Ihx/4iHH/iIcf+Ihx/1Dl0Sr/iIcf+Ihx/4iHH/iIcf+Ihx/4iHH/iIcf+Ihx/4iHH/iIcf9Fk0y2y4iHH/iIcf+Ihx/4iHH/iIcf+Ihx/4hRvtBR/4iHH/iIcf+Ihx/4iHH/iIcf+Ihx/4iHH/iIcf+IhEDyzPDYhx/4iHH/iIcf+Ihx/4iHFEeUy4a4hx/4iHH/iIcf+Ihx/4iHH/iINncxuojOiHH/iIcf+Ihx/4iHH/iIcf+Ihx/4iHH/iIcf+IhNQLw79IiHH/iIcf+Ihx/4iHH/iIcf+Ihx/4MQrCv/U9iHH/iIcf+Ihx/4iHH/iIcUOgTMX7cf+Ihx/4iHH/iIcf+Ihx/4iHH/iEQPLM8NiIcf+Ihx/4iHH/iIcf+Ihx/0ZCXKvaiIcf+Ihx/4iHH/iIcf+IRXlMyGv/iIcf+Ihx/4iHH/iIcf+IRXlMyGv/iIcf+Ihx/4iHH/iIcf89F6Gz6F6Icf+Ihx/4iHH/iIcf+Ihx/4iHH/iIcf+Ihx/4iHFP0/wSwP+Ihx/4iHH/iIcf+Ihx/4iHH/iITv68IBSIhx/4iHH/iIcf+Ihx/4iHFA1vzykIiHH/iIcf+Ihx/4iHH/iIcf+Ihx/4iHH/iIcf+Ihx/4iFHy3w2Icf+Ihx/4iHH/iIcf+IhxQIccCI7/iIcf+Ihx/4iHH/iIcf+Ihx/4iHH/iIcf+Ihx/4iHH/hE5DzBvIhx/4iHH/iIcf+Ihx/4iHH/hAG+wPQXH/iIcf+Ihx/4iHH/iIcf+IhxQVAs6v2HH/iIcf+Ihx/4iHH/iIcf+IUcvfNHH/iIcf+Ihx/4iHH/iIcf+Ihx/1HY3yeIhx/4iHH/iIcf+Ihx/4iHFFNVysqoiHH/iIcf+Ihx/4iHH/iIcf+Ihx/4iHH/gwV5SwuGtx/4iHH/iIcf+Ihx/4iHH/hE1zzCjIcf+Ihx/4iHH/iIcf+Ihx/4iHH/hJNIx8t3H/iIcf+Ihx/4iHH/iIcf+EvInFN2iIcf+Ihx/4iHH/iIcf+Ig++IOyB3xx/4iHH/iIcf+Ihx/4iHH/g128W7JDpx/4iHH/iIcf+Ihx/4iHH/iIcTgYcbjnjv+Ihx/4iHH/iIcf+Ihx/4iHH/iIcf+EYoXK16cf+Ihx/4iHH/iIcf+Ihx/4iHH/iIcf9JJ4x9h3H/iIcf+Ihx/4iHH/iIcf+Ihx/4iHH/iIcf+IhxSEGMe+eIhx/4iHH/iIcf+Ihx/4iHH/iIQ20c2S6Ihx/4iHH/iIcf+Ihx/4iHH/iDBZo7C2XHH/iIcf+Ihx/4iHH/iIcf+Ihx/4iHFCDyzfDYcf+Ihx/4iHH/iIcf+Ihx/4iHFLGbxeZP+Ihx/4iHH/iIcf+Ihx/4iHH/iIcf+Ihx/4iHH/iIQ1As2v2Icf+Ihx/4iHH/iIcf+Ihx/4iHH/iIcf+Ihx/4hEDyzPDYiHH/iIcf+Ihx/4iHH/iIcf+Ihx/4iHH/iIcf+ErVnHKm/4iHH/iIcf+Ihx/4iHH/iIQ0Ms282HH/iIcf+Ihx/4iHH/iIcf+Ihx/4iHH/gxX0i/oLeHH/iIcf+Ihx/4iHH/iIcf+Ihx/4hFhky3m3H/iIcf+Ihx/4iHH/iIcf+Ihx/0TXPMKMiHH/iIcf+Ihx/4iHH/iIcf+IhxQ5NM1sv/iIcf+Ihx/4iHH/iIcf+IRYZMt5tx/4iHH/iIcf+Ihx/4iHH/iIcf+EKHHOeOiHH/iIcf+Ihx/4iHH/iIcf+Ihx/4iHH/iIcUsmvE2Ucf+Ihx/4iHH/iIcf+Ihx/4iHH/iIcf9DDyzfDXH/iIcf+Ihx/4iHH/iIcf+Ihx/4iHH/Pqmis1Zd/4iHH/iIcf+Ihx/4iHH/iEfwbJD5hx/4iHH/iIcf+Ihx/4iEEO7P8RiHH/iIcf+Ihx/4iHH/iIcf+ETkPMG8iHH/iIcf+Ihx/4iHH/iIcf+Ihx/4iHH/iIcf+EJtHOkucf+Ihx/4iHH/iIcf+IhxQKEc9e6HH/iIcf+Ihx/4iHH/iIcf9Ry980iHH/iIcf+Ihx/4iHH/iETkPMG8hx/4iHH/iIcf+Ihx/4iHH/iIcf+Ihx/4iHH/iIcf+Ihx/4iHH/ROQ8wbyIhx/4iHH/iIcf+Ihx/4hR2N8nhx/4iHH/iIcf+Ihx/4iEfjbKHJ/4iHH/iIcf+Ihx/4iHH/g1rBK7U+2HH/iIcf+Ihx/4iHH/iIcf+Ihx/4iHH/iIcf+EV5TLhrcf+Ihx/4iHH/iIcf+Ihx/4hDHCzuPf+Ihx/4iHH/iIcf+Ihx/4iHH/iIcf+Ihx/4iHH/RYZMt5uIcf+Ihx/4iHH/iIcf+IRb08tCyIhx/4iHH/iIcf+Ihx/4iHH/iIcf+Ihx/4iEQcLM49iIcf+Ihx/4iHH/iIcf+Ihx/4iHH/iIROQ8wbxx/4iHH/iIcf+Ihx/4iHH/iIcf+Ihx/4iHH/hRvt9Bcf+Ihx/4iHH/iIcf+Ihx/4iHH/iIcf+ETKPMNccf+Ihx/4iHH/iIcf+Ihx/0YOXL8a/4iHH/iIcf+Ihx/4iHH/iFG+0FH/iIcf+Ihx/4iHH/iIcf+IR+Nskclx/4iHH/iIcf+Ihx/4iHH/hOkNw28v+Ihx/4iHH/iIcf+Ihx/4iHH/iIcf+Ihx/4iHH/iIcf+Ihx/4iHH/iIcf+Ihx/4iHH/iIcf+Ihx/4iHH/UcvfNIhx/4iHH/iIcf+Ihx/4iHH/iIcf9CQyz7zf+Ihx/4iHH/iIcf+Ihx/4iHH/iIcf+Ihx/4iHH/iIcf+Ihx/4iHH/iIcf+Ihx/4iHH/iIcf+Ihx/4iHH/NO7yvBENcf+Ihx/4iHH/iIcf+Ihx/4RMo8w1xx/4iHH/iIcf+Ihx/4iHH/R+NskcmIcf+Ihx/4iHH/iIcf+IhEHCzOPYiHH/iIcf+Ihx/4iHH/iDpvBraQ+Ycf+Ihx/4iHH/iIcf+Ihx/0SgTNX7/4iHH/iIcf+Ihx/4iHH/iD1MgrOzfYhx/4iHH/iIcf+Ihx/4g+/KGyA16Ihx/4iHH/iIcf+Ihx/4T0/cKwL/iIcf+Ihx/4iHH/iIcf89/KGzA15x/4iHH/iIcf+Ihx/4iHH/iIcf+INozkunMbcf+Ihx/4iHH/iIcf+Ihx/4OXZht4meiIcf+Ihx/4iHH/iIcf+IhxNTNBusy+iHH/iIcf+Ihx/4iHH/iIcUzUzDKzcf+Ihx/4iHH/iIcf+Ihx/4iHH/iIcf+Ihx/4iHH/iE7UzCKziHH/iIcf+Ihx/4iHH/iIcU4y7BzRcf+Ihx/4iHH/iIcf+Ihx/4iE923BiScf+Ihx/4iHH/iIcf+Ihx/4iHH/hPXNwaMnH/iIcf+Ihx/4iHH/iIcf+Ihx/4iHH/iIcf83BAW6+/r/iIcf+Ihx/4iHH/iIcf+DQW8rzpDYhx/4iHH/iIcf+Ihx/4iHH/iDvqRLUVu3H/iIcf+Ihx/4iHH/iIcf+Ihx/4iHFBbRzpLohx/4iHH/iIcf+Ihx/4iHH/hFbEzJO/+Ihx/4iHH/iIcf+Ihx/4iHH/iIcf+Ihx/4iHH/iIcf+Ihx/4R+NskcmHH/iIcf+Ihx/4iHH/iIcUUbXK5Khx/4iHH/iIcf+Ihx/4iHH/iIcULxPNDscf+Ihx/4iHH/iIcf+Ihx/4iHH/Qw8s3w1x/4iHH/iIcf+Ihx/4iHH/iIcf+Ihx/4O9OBtSx+iIcf+Ihx/4iHH/iIcf+IhxMk/xvbAOiIcf+Ihx/4iHH/iIcf+IRPE8wOyIcf+Ihx/4iHH/iIcf+Ihx/4iHH/iIcf+IQ1As2v2Ihx/4iHH/iIcf+Ihx/4iEl4fHh4iHH/iIcf+Ihx/4iHH/iIcUtAvEv0iHH/iIcf+Ihx/4iHH/iIcTCt4bBiHv+Ihx/4iHH/iIcf+Ihx/4hMXaxKJXH/iIcf+Ihx/4iHH/iIcf+IUcvfNHH/iIcf+Ihx/4iHH/iIcf+DojYrbcnYhx/4iHH/iIcf+Ihx/4iHH/iDZ1IrqK3Yhx/4iHH/iIcf+Ihx/4iHH/iIcf+Ihx/4iHH/iIcf+Ihx/4iHH/iIcf+Ihx/4iHH/iIcf+Ihx/4iHH/Rg5cvxr/iIcf+Ihx/4iHH/iIcf+EJ6HOhehx/4iHH/iIcf+Ihx/4iHH/iIcf+Ihx/4hNM7w8xIiHH/iIcf+Ihx/4iHH/iITrrMNFP/iIcf+Ihx/4iHH/iIcf+INozkunMbcf+Ihx/4iHH/iIcf+IhxNHcxu4jOhx/4iHH/iIcf+Ihx/4iHH/iIcf+Ihx/4g2XTG6os6HH/iIcf+Ihx/4iHH/iIcUPXPMKMiIcf+Ihx/4iHH/iIcf+DNp8b2WDoiHH/iIcf+Ihx/4iHH/iETKPNNc/4iHH/iIcf+Ihx/4iHH/iINnEEu477/4iHH/iIcf+Ihx/4iHH/hMaqxJVYhx/4iHH/iIcf+Ihx/4iHH/iIcf+IQxws7j3/iIcf+Ihx/4iHH/iIcf+DxmgrSZfXH/iIcf+Ihx/4iHH/iIcTd0UrmLrf+Ihx/4iHH/iIcf+Ihx/4iDUeprvhWYcf+Ihx/4iHH/iIcf+Ihx/0k0jHy3hx/4iHH/iIcf+Ihx/4iHH/iIcf+Ihx/4iHH/iIcf+Ihx/4QaEcBu7/iIcf+Ihx/4iHH/iIcf+FDy0R3/iIcf+Ihx/4iHH/iIcf+Ihx/4Qocc546Icf+Ihx/4iHH/iIcf+IhGbEypO4hx/4iHH/iIcf+Ihx/4iHE4MGK3z51x/4iHH/iIcf+Ihx/4iHH/iE+D3BfCiHH/iIcf+Ihx/4iHH/iIcf9MM7xMxHH/iIcf+Ihx/4iHH/iIcf+Ihx/4iHFEhky3m4iHH/iIcf+Ihx/4iHH/iIcf+IhxQVAs6v2HH/iIcf+Ihx/4iHH/iIcf9FX0zKC/+Ihx/4iHH/iIcf+Ihx/4iEQcLM49iIcf+Ihx/4iHH/iIcf+IhH42yhyf+Ihx/4iHH/iIcf+Ihx/4iDEm0b/ZLoiHH/iIcf+Ihx/4iHH/iIcf+Ihx/4iHH/g2WRO6puxx/4iHH/iIcf+Ihx/4iHE2Uda5rimIhx/4iHH/iIcf+Ihx/4Ub7fQXH/iIcf+Ihx/4iHH/iIcf9DNizcnYiHH/iIcf+Ihx/4iHH/iIcf+EV5TLhrcf+Ihx/4iHH/iIcf+Ihx/4iHH/RZNMtsuIhx/4iHH/iIcf+Ihx/4hBDuz/EYiHH/iIcf+Ihx/4iHH/iIQ20c2S6Ihx/4iHH/iIcf+Ihx/4iHH/iIcf+Ihx/4iHH/iITUC8O/SIhx/4iHH/iIcf+Ihx/4iFHl3xqHH/iIcf+Ihx/4iHH/iE9p3Blicf+Ihx/4iHH/iIcf+Ihx/4iHH/iEoNjG8nhx/4iHH/iIcf+Ihx/4iHH/Qw8s3w1x/4iHH/iIcf+Ihx/4iHH/iIcUhBjHvniIcf+Ihx/4iHH/iIcf+Ihx/4RihcrXpx/4iHH/iIcf+Ihx/4iHH/iIRnlMqGuIhx/4iHH/iIcf+Ihx/4iHH/iIcf+Ihx/4iHH/iIcf+Ihx/4iHH/iIQnoc+F7/iIcf+Ihx/4iHH/iIcf+EGhHAbu/4iHH/iIcf+Ihx/4iHH/iIcf+Ihx/4iHH/iIcf+Ihx/0TKPMNchx/4iHH/iIcf+Ihx/4iHH/RKBM1fv/iIcf+Ihx/4iHH/iIcf+Ihx/4iHH/iIcf9Ry980iHH/iIcf+Ihx/4iHH/iIR+Nsocn/iIcf+Ihx/4iHH/iIcf+Eh4fJh4/4iHH/iIcf+Ihx/4iHH/JP6wGsAU/ohx/4iHH/iIcf+Ihx/4iDpvBraQ+XH/iIcf+Ihx/4iHH/iIcf+EWgTLX7iIcf+Ihx/4iHH/iIcf+IhFyjyzXIiHH/iIcf+Ihx/4iHH/iIM7CWvU9phx/4iHH/iIcf+Ihx/4iHH/iEZfTKoLiHH/iIcf+Ihx/4iHH/iIcf+E0mvD2UiIcf+Ihx/4iHH/iIcf+IhxQ9c8woyIhx/4iHH/iIcf+Ihx/4iHH/PDGhtc5e/4iHH/iIcf+Ihx/4iHH/iIcf9N/rwwFIcf+Ihx/4iHH/iIcf+Ihx/4iHH/iDN28b2JDoiHH/iIcf+Ihx/4iHH/iIcf+FDy0R3/iIcf+Ihx/4iHH/iIcUPKPMNciHH/iIcf+Ihx/4iHH/iEvVnFKmiIcf+Ihx/4iHH/iIcf+Ihx/4iENDLNvNhx/4iHH/iIcf+Ihx/4iHH/iIcf+Ihx/4iHH/iIcf+DTIIb033v+Ihx/4iHH/iIcf+Ihx/4PgaDsvl8iIcf+Ihx/4iHH/iIcf+IhxOE9ht7CeiHH/iIcf+Ihx/4iHH/iIcf+Ihx/4iHH/iIcf+EKUHOa+iIcf+Ihx/4iHH/iIcf+Ihx/4iHH/iDr9cbcCjv+Ihx/4iHH/iIcf+Ihx/4g+EXSy7ouIcf+Ihx/4iHH/iIcf+Ihx/0SgTNX7/4iHH/iIcf+Ihx/4iHH/iIcTR1IruK3XH/iIcf+Ihx/4iHH/iIcf+IhxQuQ84bz/iIcf+Ihx/4iHH/iIcf+IhxTiXsLaH/iIcf+Ihx/4iHH/iIcf+DyCkbR9boiHH/iIcf+Ihx/4iHH/iIcf87rIG1U36HH/iIcf+Ihx/4iHH/iIcf83DEG5876Ihx/4iHH/iIcf+Ihx/4iHH/iIcf+Ihx/4TQy8PzSHH/iIcf+Ihx/4iHH/iIcf+Ihx/0S9PMQscf+Ihx/4iHH/iIcf+Ihx/4iHH/iIcf+Ihx/0M2LNydiIcf+Ihx/4iHH/iIcf+Ihx/4iHH/hE8TzA7IiHH/iIcf+Ihx/4iHH/iIcf+ETKPMNccf+Ihx/4iHH/iIcf+Ihx/0VfTMoL/4iHH/iIcf+Ihx/4iHH/iIcf+ETKPMNccf+Ihx/4iHH/iIcf+Ihx/4iHH/iEW9PLQsiIcf+Ihx/4iHH/iIcf+IhGQlyr2nH/iIcf+Ihx/4iHH/iIcf+Dv3RLUIu4hx/4iHH/iIcf+Ihx/4iHH/hFoEy1+4iHH/iIcf+Ihx/4iHH/iIROQ8wbxx/4iHH/iIcf+Ihx/4iHH/iEZfTKoLiHH/iIcf+Ihx/4iHH/iIcUFQLOr9hx/4iHH/iIcf+Ihx/4iHH/Qnoc6F6Icf+Ihx/4iHH/iIcf+Ihx/4iHH/iIcf+Ihx/4iHH/iIRjVcvKr/iIcf+Ihx/4iHH/iIcf+Ihx/4iHH/Qcn882CHH/iIcf+Ihx/4iHH/iIcf8lgcEax+Pu/4iHH/iIcf+Ihx/4iHH/QBvsD0GHH/iIcf+Ihx/4iHH/iISNZsgpmIhx/4iHH/iIcf+Ihx/4NyAUud/rhx/4iHH/iIcf+Ihx/4iHH/hQ8tEd/4iHH/iIcf+Ihx/4iHH/iIcf+Ihx/4hAQuwM0Yhx/4iHH/iIcf+Ihx/4iEcoXJ16iIcf+Ihx/4iHH/iIcf+IQxws7j3/iIcf+Ihx/4iHH/iIcf9EyjzDXIcf+Ihx/4iHH/iIcf+Ihx/4iHH/iIcf+Ihx/0h4fIh4cf+Ihx/4iHH/iIcf+Ihx/4RihcrXpx/4iHH/iIcf+Ihx/4iHH/TpDcJvJx/4iHH/iIcf+Ihx/4iHH/RYZMt5uIcf+Ihx/4iHH/iIcf+IhFyjyzXIiHH/iIcf+Ihx/4iHH/iEMcLO49/4iHH/iIcf+Ihx/4iHH/iIcf+Ihx/4iHH/iIcf+IhxP+7RsREu/4iHH/iIcf+Ihx/4iHH/hRy980hx/4iHH/iIcf+Ihx/4iHH/iIcf+Ihx/4iHH/Q/E84Oz/iIcf+Ihx/4iHH/iIcf+Ihx/4iHH/iIcf+Ihx/4iHH/iIcf+Ihx/4iHH/iIcf+Ihx/4iHH/iIcf+Ihx/4iHH/iIcf+Ihx/4iHH/iIcf+Ihx/4iHH/iIcf+Ihx/4iHH/iIcf9DNizcnYiHH/iIcf+Ihx/4iHH/iIQyks7W3/iIcf+Ihx/4iHH/iIcf+Ihx/4iHH/iIcf+Ihx/4iHH/iIcf+Ihx/4iHH/iIcf9CUCzq/XH/iIcf+Ihx/4iHH/iIcf+IUb7QUf+Ihx/4iHH/iIcf+Ihx/4iHH/iIcf9E5DzBvIiHH/iIcf+Ihx/4iHH/iIcf+IhxN5BhuG+eiHH/iIcf+Ihx/4iHH/iIcf+Ihx/4hAQuwM0Yhx/4iHH/iIcf+Ihx/4iHH/g0yCG9N97/iIcf+Ihx/4iHH/iIcf+EHJ/PNgcf+Ihx/4iHH/iIcf+Ihx/4UdjfJ4hx/4iHH/iIcf+Ihx/4iEr/jHAH/4iHH/iIcf+Ihx/4iHH/iDjUUbgrroiHH/iIcf+Ihx/4iHH/iIRmxMqTuIcf+Ihx/4iHH/iIcf+IhxQTYs/J3/iIcf+Ihx/4iHH/iIcf+Ihx/4iEZ5TKhriIcf+Ihx/4iHH/iIcf+IhEDyzPDYhx/4iHH/iIcf+Ihx/4iHH/iIcf+Ihx/4iHH/iIcf+Ihx/4iHH/iIcf+Ihx/4hJXnx6GIcf+Ihx/4iHH/iIcf+Ihx/1HY3yeIhx/4iHH/iIcf+Ihx/4iHH/iIcf+Ihx/4iHH/iIcTFeAb6h/nH/iIcf+Ihx/4iHH/iIcf9E5DzBvIiHH/iIcf+Ihx/4iHH/iIcf9GG1yuSnH/iIcf+Ihx/4iHH/iIcf+Ihx/zieQrhhvXH/iIcf+Ihx/4iHH/iIcf+E0mvD2UiIcf+Ihx/4iHH/iIcf+Ihx/4iHH/iIcf9Fk0y2y4iHH/iIcf+Ihx/4iHH/iIONAzuC/Mcf+Ihx/4iHH/iIcf+Ig5aWG3lp5x/4iHH/iIcf+Ihx/4iHH/iIcUIpLN1tiIcf+Ihx/4iHH/iIcf+Ihx/0r/jGAHiHH/iIcf+Ihx/4iHH/iIcf+IOMdRuDiuiHH/iIcf+Ihx/4iHH/iIcf9GG1yuSnH/iIcf+Ihx/4iHH/iIcf+IM2sBvZT+iIcf+Ihx/4iHH/iIcf+IhHKFydeoiHH/iIcf+Ihx/4iHH/iIRaBMtfuHH/iIcf+Ihx/4iHH/iIcUUOXK8acf+Ihx/4iHH/iIcf+IhxN5okuWXb/4iHH/iIcf+Ihx/4iHH/iIcf+ES9PNQs/4iHH/iIcf+Ihx/4iHH/iIcf+Ihx/4hFk0y2y4cf+Ihx/4iHH/iIcf+Ihx/0uRrFblhx/4iHH/iIcf+Ihx/4iHH/iIcf+ETXPMKMhx/4iHH/iIcf+Ihx/4iHH/Qw8s3w1x/4iHH/iIcf+Ihx/4iHH/iIcf+Ihx/4iHH/iIcf+Ihx/4iHH/iIcf+IRA8szw2Ihx/4iHH/iIcf+Ihx/4iHH/UcvfNIhx/4iHH/iIcf+Ihx/4iHH/iIcf+Ihx/4iHH/iIcf+ETkPMG8iHH/iIcf+Ihx/4iHH/iIcf+Ihx/4iHH/iIcf+IhxQJQc9r5x/4iHH/iIcf+Ihx/4iHH/hFoEy1+4iHH/iIcf+Ihx/4iHH/iETxPMDsiHH/iIcf+Ihx/4iHH/iIcf+Ihx/4iHH/Ub7fQYcf+Ihx/4iHH/iIcf+Ihx/4iHH/iIcf+Ihx/4iHH/iIcf+Ihx/4iHH/Q/E84Oz/iIcf+Ihx/4iHH/iIcf+IQnoc6F5x/4iHH/iIcf+Ihx/4iHH/UdjfJ4iHH/iIcf+Ihx/4iHH/hBoRwG7v+Ihx/4iHH/iIcf+Ihx/4iDT/EbwA7nH/iIcf+Ihx/4iHH/iIQGzcCjKIhx/4iHH/iIcf+Ihx/4iHH/iIcf+Ihx/4iHH/iIcf+Ihx/4iHH/iIcf+IhxQKEc9e6HH/iIcf+Ihx/4iHH/iIShqMbleHH/iIcf+Ihx/4iHH/iIcf+Ihx/zoUU7brrIcf+Ihx/4iHH/iIcf+Ihx/4hFvTy0LIiHH/iIcf+Ihx/4iHH/iIcf+IRl9MqguIcf+Ihx/4iHH/iIcf+Ihx/4R9Zskplx/4iHH/iIcf+Ihx/4iHH/iIcf+Ig/2FaxJ6lx/4iHH/iIcf+Ihx/4iHH/Mz7TvsEs/4iHH/iIcf+Ihx/4iHH/g199S7CCuIhx/4iHH/iIcf+Ihx/4RXlMuGtx/4iHH/iIcf+Ihx/4iHE9q7GyVE6HH/iIcf+Ihx/4iHH/iIcf+Ihx/4iEA17A2hcf+Ihx/4iHH/iIcf+Ihx/4iHH/iEW9PLQsiIcf+Ihx/4iHH/iIcf+IhxOz+CtcB9/4iHH/iIcf+Ihx/4iHH/Qyks3W2Icf+Ihx/4iHH/iIcf+IRZNMtsuHH/iIcf+Ihx/4iHH/iIcf+Ihx/4iEjWbIKZiIcf+Ihx/4iHH/iIcf+EiSfIbYhx/4iHH/iIcf+Ihx/4iHH/iIcf+Ihx/zKe0r5hLYcf+Ihx/4iHH/iIcf+Ihx/zu5gbVGfohx/4iHH/iIcf+Ihx/4iHE2gpm5fWaIhx/4iHH/iIcf+Ihx/4iHH/iITF2sWiX/iIcf+Ihx/4iHH/iIcf831FG5K65x/4iHH/iIcf+Ihx/4iHFBNiz8nf+Ihx/4iHH/iIcf+Ihx/zMw8r3PDXH/iIcf+Ihx/4iHH/iIcUXwbLD5/4iHH/iIcf+Ihx/4iHH/iIcf+Ihx/4iHH/UcvfNIhx/4iHH/iIcf+Ihx/4iHH/iIcf+Ihx/4iHH/hFbEzJO/+Ihx/4iHH/iIcf+Ihx/4hDHCzuPf+Ihx/4iHH/iIcf+Ihx/4hB8Pzw8Ihx/4iHH/iIcf+Ihx/4O9OBtSx+iIcf+Ihx/4iHH/iIcf87rIG1U36HH/iIcf+Ihx/4iHH/iIcf9IeHyIeHH/iIcf+Ihx/4iHH/iIcf+IhDUCza/Yhx/4iHH/iIcf+Ihx/4iHH/hBoRwG7v+Ihx/4iHH/iIcf+Ihx/4iHH/iIcf+Ihx/4iHH/iIcf+Ihx/4iHH/iElBjHvncf+Ihx/4iHH/iIcf+Ihx/4iHH/iIcf+Ihx/4iHH/iIcf+INqTVulsqhx/4iHH/iIcf+Ihx/4iHH/T3bcGJKIhx/4iHH/iIcf+Ihx/4iHH/iIcf+IT4PcF8KIcf+Ihx/4iHH/iIcf+Ihx/4iHH/iIcTxoCbOX9nH/iIcf+Ihx/4iHH/iIcf+DKpw75WPHH/iIcf+Ihx/4iHH/iIcf+EJQLPr9/4iHH/iIcf+Ihx/4iHH/iIcf+Ihx/4iHH/iIcf+Ihx/4hFeUzIa/+Ihx/4iHH/iIcf+Ihx/4MEqUscVr/4iHH/iIcf+Ihx/4iHH/iIcf+Ihx/4iD+BwbF+PnH/iIcf+Ihx/4iHH/iIcf+DZoIrqX3Yhx/4iHH/iIcf+Ihx/4iHH/iIcf+Ihx/4iHH/iIcV/I0Tf/iIcf+Ihx/4iHH/iIcf+Ihx/4iHH/iIcf+Ihx/4iHH/iIcf+Ihx/4iHH/iIcf+Ihx/4iHH/iIcf9DDyzfDXH/iIcf+Ihx/4iHH/iIcf+Ig7FFO166yIhx/4iHH/iIcf+Ihx/4hFeUzIa/+Ihx/4iHH/iIcf+Ihx/4iHH/g6GHG2546Icf+Ihx/4iHH/iIcf+IhAKOwecf+Ihx/4iHH/iIcf+Ihx/4iHH/Qyks3W2Icf+Ihx/4iHH/iIcf+Ihx/4iHH/iIcf+Ihx/4iEiSfJbY/4iHH/iIcf+Ihx/4iHH/iIcUSGTLebiIcf+Ihx/4iHH/iIcf+Ihx/4iHH/iIcULkPOG8/4iHH/iIcf+Ihx/4iHH/iIcf+IT2ncGWJx/4iHH/iIcf+Ihx/4iHH/iIcf+Ihx/4iHH/iIcf+Ihx/4iHH/iIcf+Ihx/4iEjJbINpiHH/iIcf+Ihx/4iHH/iIcf+Ihx/4iHEzriG9Ud7/iIcf+Ihx/4iHH/iIcf+Ihx/4iHH/iIQELsDNGHH/iIcf+Ihx/4iHH/iIcf+Ihx/4OVxht6Oehx/4iHH/iIcf+Ihx/4iHH/iEcOXJ8aiHH/iIcf+Ihx/4iHH/iIQzYs3J1x/4iHH/iIcf+Ihx/4iHH/iIcf9H42yRyYhx/4iHH/iIcf+Ihx/4iHH/iIcf9MJrxdlP+Ihx/4iHH/iIcf+Ihx/4NYQxu3vOcf+Ihx/4iHH/iIcf+Ihx/0M2LNydiIcf+Ihx/4iHH/iIcf+Ihx/4iHH/iIcf+Ihx/4iHH/hClBzmvoiHH/iIcf+Ihx/4iHH/iIcf+Ihx/z41N7LKyIiHH/iIcf+Ihx/4iHH/iINbshu0Tehx/4iHH/iIcf+Ihx/4iHH/g+3oOyIXxx/4iHH/iIcf+Ihx/4iHH/iISNZsgpmIhx/4iHH/iIcf+Ihx/4Oa/XuFAo/4iHH/iIcf+Ihx/4iHH/iIcf9DDyzfDXH/iIcf+Ihx/4iHH/iIcf+Ihx/4iHH/iIcf+Ihx/4iHH/iEi8bIQ5iHH/iIcf+Ihx/4iHH/iIQpQc5r6HH/iIcf+Ihx/4iHH/iIcf+Ihx/4iHH/iIcf+Ihx/4iHE21FG5K66HH/iIcf+Ihx/4iHH/iIcf+EZCXKvaiHH/iIcf+Ihx/4iHH/iIcf8xCsK/9T2Ihx/4iHH/iIcf+Ihx/4iHH/iIcTDDw7BMPP+Ihx/4iHH/iIcf+Ihx/4iDdZE7mm7IiHH/iIcf+Ihx/4iHH/iIcf+EMpLN1thx/4iHH/iIcf+Ihx/4iHH/iIcf+Ihx/4iHH/OU1St7Ktcf+Ihx/4iHH/iIcf+Ihx/4iHH/iIcf+IhxSpGsVuWIcf+Ihx/4iHH/iIcf+Ig1riG7Ud5x/4iHH/iIcf+Ihx/4iHH/iIQ1As2v2Icf+Ihx/4iHH/iIcf+Ihx/4iHH/iIcf+Ihx/4iHH/iIcf+Ihx/4iHH/iIcf+Ihx/4iHH/iIcf+Ihx/4iHH/g3FzK56M2Icf+Ihx/4iHH/iIcf+Ihx/4NNUhvCrecf+Ihx/4iHH/iIcf+Ihx/4iDnBJLc+24iHH/iIcf+Ihx/4iHH/hFoEy1+4iHH/iIcf+Ihx/4iHH/iDZ3MbqIzoiHH/iIcf+Ihx/4iHH/iIcf+DcXMrnozYhx/4iHH/iIcf+Ihx/4iHH/iIcf+IQzYs3J2HH/iIcf+Ihx/4iHH/iIcf+IhxMOukvxRbcf+Ihx/4iHH/iIcf+Ihx/0fjbJHJiHH/iIcf+Ihx/4iHH/iD0XobPoXnH/iIcf+Ihx/4iHH/iIcf+Ihx/4P4HBsX4+iHH/iIcf+Ihx/4iHH/iIcf9EvTzELHH/iIcf+Ihx/4iHH/iIcf+IhO1Mwis4cf+Ihx/4iHH/iIcf+Ihx/4g8zCa0M9mHH/iIcf+Ihx/4iHH/iINz0EucL7cf+Ihx/4iHH/iIcf+Ihx/4iEyRrEbliIcf+Ihx/4iHH/iIcf+Ihx/4iHH/iIcf+IRNc8woxx/4iHH/iIcf+Ihx/4iHH/hFk0y2y4hx/4iHH/iIcf+Ihx/4iHH/iIMT2Uv8Jrhx/4iHH/iIcf+Ihx/4iDxokbWXbv+Ihx/4iHH/iIcf+Ihx/zuCkbZ9bv+Ihx/4iHH/iIcf+Ihx/4hH8GyQ+Ycf+Ihx/4iHH/iIcf+Ihx/0fjbJHJiHH/iIcf+Ihx/4iHH/iIOMVCuDq9cf+Ihx/4iHH/iIcf+Ihx/4iHH/iIcf+Ihx/4gwfWaxkpn/iIcf+Ihx/4iHH/iIcf+Ihx/zNl072aLIhx/4iHH/iIcf+Ihx/4iHFEeUy4a4hx/4iHH/iIcf+Ihx/4iHFAvPz0MIcf+Ihx/4iHH/iIcf+Ihx/4iEfjbKHJ/4iHH/iIcf+Ihx/4iHH/iIcf+Ihx/4iHH/iIcf+Ihx/4iHH/iIcf+Ihx/4iHH/iIUfLfDYhx/4iHH/iIcf+Ihx/4iHEzuyG8RN5x/4iHH/iIcf+Ihx/4iHH/T1zcGjKHH/iIcf+Ihx/4iHH/iIcf9Q8tAdcf+Ihx/4iHH/iIcf+Ihx/4iHH/iIcf+Ihx/4hR5d8aiHH/iIcf+Ihx/4iHH/iIcf+Ihx/4iHH/iIcf+Ihx/4iHH/iIcUqErFe1hx/4iHH/iIcf+Ihx/4iHH/iIcf+Ihx/4iHH/iEZsTKk7iIcf+Ihx/4iHH/iIcf+IhB4/zxwHH/iIcf+Ihx/4iHH/iIcf+EuunFUWhx/4iHH/iIcf+Ihx/4iHH/iDsQNbXvyohx/4iHH/iIcf+Ihx/4iHH/iIcf+Ihx/4iHFCHCzePYhx/4iHH/iIcf+Ihx/4iHH/iD0/grPAfYcf+Ihx/4iHH/iIcf+Ig77mK1EZ2HH/iIcf+Ihx/4iHH/iIPKpytFWNiHH/iIcf+Ihx/4iHH/iIUfLfDYhx/4iHH/iIcf+Ihx/4iHH/iIcf+Ihx/4iHH/iIcf+Ihx/4UdjfJ4hx/4iHH/iIcf+Ihx/4iHH/iIcf+Ihx/4iHH/iIcf+IRPE8wOyIcf+Ihx/4iHH/iIcf+Ihx/4iHH/iIcf+Ihx/4NmgiupfdiHH/iIcf+Ihx/4iHH/iIcf+IhFoEy1+4cf+Ihx/4iHH/iIcf+Ihx/4iHH/O7dytUiNhx/4iHH/iIcf+Ihx/4iHH/hDQyzbzYiHH/iIcf+Ihx/4iHH/iIcf+Ihx/4iHEyGAK95/1x/4iHH/iIcf+Ihx/4iHH/iIcUUbXK5Khx/4iHH/iIcf+Ihx/4iHH/iIcf+Ihx/4iHH/iIcf+Ihx/4iHH/iIcf+Ihx/4iHH/iIcf+Ihx/4iHH/iETxPMDsiHH/iIcf+Ihx/4iHH/iIcf+Ihx/4iHFAlBz2vnH/iIcf+Ihx/4iHH/iIcf+Ihx/4iHH/iIcf+IhxQIccCI7/iIcf+Ihx/4iHH/iIcf+IhxQuQ84bz/iIcf+Ihx/4iHH/iIcf+IhxQLz89DCHH/iIcf+Ihx/4iHH/iIcf+EAO7BAh/4iHH/iIcf+Ihx/4iHH/iIcThnUreYrYiHH/iIcf+Ihx/4iHH/iDBbsrC0TYcf+Ihx/4iHH/iIcf+Ihx/4iHFEX0y6C3H/iIcf+Ihx/4iHH/iIcf+IhO4cwh44hx/4iHH/iIcf+Ihx/4iEXKPLNciIcf+Ihx/4iHH/iIcf+Ig8c4K1jH3/iIcf+Ihx/4iHH/iIcf+Ihx/0xqrElViIcf+Ihx/4iHH/iIcf+Ihx/4g/jZOycmz/iIcf+Ihx/4iHH/iIcTGD8b58Dohx/4iHH/iIcf+Ihx/4iHH/iIcf+Ihx/4iHH/SK9shQmIhx/4iHH/iIcf+Ihx/4iEWgTLX7hx/4iHH/iIcf+Ihx/4iHH/Qdb88pCIcf+Ihx/4iHH/iIcf+Ihx/0rVnGKmcf+Ihx/4iHH/iIcf+Ihx/4iHH/iIcf+Ihx/4iHH/iIQ1As2v2Icf+Ihx/4iHH/iIcf+IT5DcFvKIhx/4iHH/iIcf+Ihx/4iHH/iIcf+Ihx/4iHH/iIR+Nsocn/iIcf+Ihx/4iHH/iIcf+IRZNMtsuHH/iIcf+Ihx/4iHH/iIcf9FX0zKC/+Ihx/4iHH/iIcf+Ihx/4iHH/iIcUCUHPa+cf+Ihx/4iHH/iIcf+Ihx/4ShqMbleIhx/4iHH/iIcf+Ihx/4iFHL0ET/iIcf+Ihx/4iHH/iIcf+Ihx/4iHH/hH42yRyYcf+Ihx/4iHH/iIcf+Ihx/4iDzdRLQiu4iHH/iIcf+Ihx/4iHH/iIcf+EKUHOa+iIcf+Ihx/4iHH/iIcf+IhIyWyDaYhx/4iHH/iIcf+Ihx/4iHH/iIcf+IhxMlrivaUdiIcf+Ihx/4iHH/iIcf+Ihx/zJ4Ab6H/ocf+Ihx/4iHH/iIcf+Ihx/4iDNeAb2h/ocf+Ihx/4iHH/iIcf+IhDUCza/Yhx/4iHH/iIcf+Ihx/4iHH/hJNIx8t3H/iIcf+Ihx/4iHH/iIcf9DKSzdbYhx/4iHH/iIcf+Ihx/4hFk0y2y4cf+Ihx/4iHH/iIcf+IhxREJcy9r/iIcf+Ihx/4iHH/iIcf+EcOXJ8aiIcf+Ihx/4iHH/iIcf+Ihx/4iHH/iIcf+Ihx/4iHH/iIcf+Ihx/4iHH/iIcf+Ihx/4iEKUHOa+hx/4iHH/iIcf+Ihx/4iHH/Qnoc6F6Icf+Ihx/4iHH/iIcf+IhxRShcrXqIcf+Ihx/4iHH/iIcf+Ihx/4iHH/iIcf+Ihx/4hClBzmvohx/4iHH/iIcf+Ihx/4iHH/iIcf+Ihx/4iENDLNvNhx/4iHH/iIcf+Ihx/4iHH/iIcf+Ihx/4iHH/iIcf+Ihx/4iHH/iIcf+Ihx/4iHH/iIcf+Ihx/4hDQyzbzYhx/4iHH/iIcf+Ihx/4iHH/iIcf+EuRrFblcf+Ihx/4iHH/iIcf+Ihx/4RYZMt5uHH/iIcf+Ihx/4iHH/iIcf8wolewbaiIhx/4iHH/iIcf+Ihx/4iHFMx8xDg/+Ihx/4iHH/iIcf+Ihx/4iHH/iIcf+IRb08tCyIhx/4iHH/iIcf+Ihx/4iHH/iIcf+EJQLPr9/4iHH/iIcf+Ihx/4iHH/iIcf+Ihx/4iHH/iIcf+EWGTLebhx/4iHH/iIcf+Ihx/4iENtHNkuiIcf+Ihx/4iHH/iIcf+IhxMjICvc39iHH/iIcf+Ihx/4iHH/iIcT8HwrD4PXH/iIcf+Ihx/4iHH/iIcf+IhxN2lhuZae/4iHH/iIcf+Ihx/4iHH/iIcf+EcOXJ8aiIcf+Ihx/4iHH/iIcf+Ihx/4Qocc546Icf+Ihx/4iHH/iIcf+Ihx/4hOx8wjg4cf+Ihx/4iHH/iIcf+Ihx/4iHH/iETxPMDsiHH/iIcf+Ihx/4iHH/iIcf+DieQrlhvf+Ihx/4iHH/iIcf+Ihx/4iHH/iIcTjvqbcQVoiHH/iIcf+Ihx/4iHH/iIcf9Fhky3m4hx/4iHH/iIcf+Ihx/4iHH/iIcf+IhxRq9spQn/iIcf+Ihx/4iHH/iIcf831FG5K65x/4iHH/iIcf+Ihx/4iHH/hEyjzDXHH/iIcf+Ihx/4iHH/iIcf+ENDLNvNiIcf+Ihx/4iHH/iIcf+IhxUL7fQYhx/4iHH/iIcf+Ihx/4iHH/iIcf+Ihx/4iHH/iIcf+Ihx/4iHH/iIcf+Ihx/4iHH/iIcf+Ihx/4iHH/iIcf+Ihx/0J6HOheiHH/iIcf+Ihx/4iHH/iIcf+Ihx/4iHH/iIcf+Ihx/4hCoRzl7oiHH/iIcf+Ihx/4iHH/iIcf+Ihx/4iHH/iIcf+IhxQ5NM1sv/iIcf+Ihx/4iHH/iIcf+Ihx/4iHH/iIcf+IhxQVAs6v2HH/iIcf+Ihx/4iHH/iIcf+EZfTKoLiIcf+Ihx/4iHH/iIcf+Ihx/0923BiSiIcf+Ihx/4iHH/iIcf+EJ6HOhehx/4iHH/iIcf+Ihx/4iHH/iEQPLM8NiIcf+Ihx/4iHH/iIcf+Ihx/4iHH/hDQyzbzYiHH/iIcf+Ihx/4iHH/iEHj/PHAhx/4iHH/iIcf+Ihx/4iEQPLM8NiHH/iIcf+Ihx/4iHH/iIcf+D90wbGLPocf+Ihx/4iHH/iIcf+Ihx/4iHFG1mySmYhx/4iHH/iIcf+Ihx/4hEDyzPDYiHH/iIcf+Ihx/4iHH/iIcf+Ihx/4iDZqMbqVzocf+Ihx/4iHH/iIcf+Ihx/4iHH/iIcf+Ihx/4iHH/iIQ1As2v2Icf+Ihx/4iHH/iIcf+IROQ8wbyHH/iIcf+Ihx/4iHH/iIcf+Ihx/4iHH/iIcf+IhxQKEc9e6HH/iIcf+Ihx/4iHH/iIcf+Ihx/4iHH/iIcf+Ihx/4iHH/iIcUFtHOkuiHH/iIcf+Ihx/4iHH/iISV58ehhx/4iHH/iIcf+Ihx/4iHH/iD4CZbL9mnH/iIcf+Ihx/4iHH/iIcf+Ihx/4iHH/iIcUFQLOr9hx/4iHH/iIcf+Ihx/4iHH/iIcf+Ihx/4iHH/iIcf+Ihx/4iHH/iIcf+Ihx/4iHFBehzoXoiHH/iIcf+Ihx/4iHH/iIcf+Ihx/4iHH/iIUdjfJ3H/iIcf+Ihx/4iHH/iIcf+Ihx/4iHH/iIcf+Ihx/0M2LNydiIcf+Ihx/4iHH/iIcf+Ihx/4iHH/iIcf+IhRy9BE/4iHH/iIcf+Ihx/4iHH/iIcf+Ihx/4iHH/iIcf9E1zzCjIhx/4iHH/iIcf+Ihx/4iHH/iIcf+Ihx/4iEY1XLyq/4iHH/iIcf+Ihx/4iHH/iIOOFRuB6uiIcf+Ihx/4iHH/iIcf+IgwXcGwsj6HH/iIcf+Ihx/4iHH/iIcUR5TLhriHH/iIcf+Ihx/4iHH/iDvggbUffoiHH/iIcf+Ihx/4iHH/iEWGTLebcf+Ihx/4iHH/iIcf+Ihx/4iHH/UdjfJ4iHH/iIcf+Ihx/4iHH/iIRPE8wOyHH/iIcf+Ihx/4iHH/iIcf+IRXlMyGv/iIcf+Ihx/4iHH/iIcf+Ihx/4iHH/iIcf+Ihx/4iHH/iIQq/85QCHH/iIcf+Ihx/4iHH/iIcf9DHCzePYcf+Ihx/4iHH/iIcf+IhxRq9spQn/iIcf+Ihx/4iHH/iIcf83FzK56M2Ihx/4iHH/iIcf+Ihx/4g704G1LH6Icf+Ihx/4iHH/iIcf+IhJeHx4eIhx/4iHH/iIcf+Ihx/4iDHh4bAuHv+Ihx/4iHH/iIcf+Ihx/4iHH/iIcf+Ihx/4iHH/iITJGsRuWIhx/4iHH/iIcf+Ihx/4iHH/iIcf+Ihx/4iHFKrpxVFoiHH/iIcf+Ihx/4iHH/iIcf+Ihx/4iHH/hE5DzBvIhx/4iHH/iIcf+Ihx/4iHH/OJ5CuGG9cf+Ihx/4iHH/iIcf+Ihx/4iHH/RL08xCxx/4iHH/iIcf+Ihx/4iHH/NNMSvCztcf+Ihx/4iHH/iIcf+Ihx/4iHH/iIcf+Ihx/4hFvTy0LIiHH/iIcf+Ihx/4iHH/iIQ0Ms282HH/iIcf+Ihx/4iHH/iIcf+Ihx/4iHH/iIcf+FHl3xqIhx/4iHH/iIcf+Ihx/4iHH/iIcf+ETkPMG8iHH/iIcf+Ihx/4iHH/iIcf+DlyQ7eNvIcf+Ihx/4iHH/iIcf+Ihx/z9NwbKyPv+Ihx/4iHH/iIcf+Ihx/4iHFCHCzePYhx/4iHH/iIcf+Ihx/4iHH/hDQyzbzYiHH/iIcf+Ihx/4iHH/iIcf+Ihx/0fjbJHJiHH/iIcf+Ihx/4iHH/iIcf9E5DzBvIiHH/iIcf+Ihx/4iHH/iIPWaCs5l9iIcf+Ihx/4iHH/iIcf+IhxREJcy9r/iIcf+Ihx/4iHH/iIcf+IhH8GyQ+XH/iIcf+Ihx/4iHH/iIcf+IhGbEypO4hx/4iHH/iIcf+Ihx/4iHH/hDNizcnYhx/4iHH/iIcf+Ihx/4iHH/iExdrEolcf+Ihx/4iHH/iIcf+Ihx/4hDNizcnYcf+Ihx/4iHH/iIcf+Ihx/4iHH/iIcf+Ihx/1Dy0B1x/4iHH/iIcf+Ihx/4iHH/iIcf+Ihx/4iHH/iIcf+Ihx/4iHH/iIM4/DvXA8hx/4iHH/iIcf+Ihx/4iHH/iIcf+Ihx/4iHH/iIcf+IhR2N8ncf+Ihx/4iHH/iIcf+Ihx/0YbXK5Kcf+Ihx/4iHH/iIcf+Ihx/4iHFGr2ylCf+Ihx/4iHH/iIcf+Ihx/4iEvInFN2hx/4iHH/iIcf+Ihx/4iHH/P3CjsY9ccf+Ihx/4iHH/iIcf+Ihx/4iHH/iIcf9GNVysqohx/4iHH/iIcf+Ihx/4iHE50XK3Lo3/iIcf+Ihx/4iHH/iIcf+IRMo801z/iIcf+Ihx/4iHH/iIcf+INSumu9RZiIcf+Ihx/4iHH/iIcf+IMJuEsHR7iIcf+Ihx/4iHH/iIcf+Ihx/0rInHN2/4iHH/iIcf+Ihx/4iHH/iIcf+IhxRHlMuGuIcf+Ihx/4iHH/iIcf+Ihx/4iHH/iIQ1As2v2Icf+Ihx/4iHH/iIcf+Ihx/4iHH/iIcURCXMva/4iHH/iIcf+Ihx/4iHH/iIcf+Ihx/4iHH/iIcf+Ihx/4iHH/iIcf+Ihx/4iHH/iIcf+IhxQiks3W2Ihx/4iHH/iIcf+Ihx/4iHH/iIcf9CUCzq/XH/iIcf+Ihx/4iHH/iIcf+Ihx/4iHH/iIcf+Ihx/4iHH/iDlPYbiwnv+Ihx/4iHH/iIcf+Ihx/4hDUCza/YiHH/iIcf+Ihx/4iHH/iITuHMIeOIcf+Ihx/4iHH/iIcf+Ihx/0fjbJHJiHH/iIcf+Ihx/4iHH/iIcf+Ihx/4iHH/T0/cGwJx/4iHH/iIcf+Ihx/4iHH/iDmBUrd+rYhx/4iHH/iIcf+Ihx/4iFHl3xqHH/iIcf+Ihx/4iHH/iIcf+Ihx/4iHFf4tAdhx/4iHH/iIcf+Ihx/4iDaAE7p/7Icf+Ihx/4iHH/iIcf+Ihx/0TkPMG8iIcf+Ihx/4iHH/iIcf+IhGQlyr2nH/iIcf+Ihx/4iHH/iIcf+Ihx/4iHH/iIcf+Ihx/4iHH/iIcf+Ihx/4iHH/iIcf+IS66cVRZx/4iHH/iIcf+Ihx/4iHH/g1riG7Ud6Icf+Ihx/4iHH/iIcf+Ihx/4iHFLJrxNlHH/iIcf+Ihx/4iHH/iIcf+Ihx/4iHH/iIcf+Ihx/4iHH/iIcf+Ihx/4iHH/iIcf+EAo7A5xhx/4iHH/iIcf+Ihx/4iHH/hOkNw28v+Ihx/4iHH/iIcf+Ihx/4hMXaxKJXH/iIcf+Ihx/4iHH/iIcf+IhxO9HptC4Whx/4iHH/iIcf+Ihx/4iHH/hCr/zlAIiHH/iIcf+Ihx/4iHH/iIcf+Ihx/4iETXPNKM/4iHH/iIcf+Ihx/4iHH/iENDLNvNiHH/iIcf+Ihx/4iHH/iIcf+Ihx/4iHH/iIcf+IhEHCzOPYiHH/iIcf+Ihx/4iHH/iIcf+Ihx/zKPw79wPP+Ihx/4iHH/iIcf+Ihx/4iE+D3BfChx/4iHH/iIcf+Ihx/4iHH/iIcUhBjHvniIcf+Ihx/4iHH/iIcf+Ig5zwW3MPqIcf+Ihx/4iHH/iIcf+IRkJcq9qHH/iIcf+Ihx/4iHH/iIUeXfGocf+Ihx/4iHH/iIcf+Ihx/4RNc8woyHH/iIcf+Ihx/4iHH/iIcf+Ihx/4g1riG7Ud6HH/iIcf+Ihx/4iHH/iIcf9EoEzV+/+Ihx/4iHH/iIcf+Ihx/4iHH/iIcf+Ihx/4Ny70udELcf+Ihx/4iHH/iIcf+Ihx/4iHH/iIcUIPLN8Nhx/4iHH/iIcf+Ihx/4iHFKkaxW5Yhx/4iHH/iIcf+Ihx/4iHH/hJa3x5SIiHH/iIcf+Ihx/4iHH/iIcUIcLN49iHH/iIcf+Ihx/4iHH/iIcf87qnK1VY1x/4iHH/iIcf+Ihx/4iHH/QaEc9e5x/4iHH/iIcf+Ihx/4iHH/iIcf+IhHG1yeSohx/4iHH/iIcf+Ihx/4iHFFKFyteohx/4iHH/iIcf+Ihx/4iHH/iIP890sTCLhx/4iHH/iIcf+Ihx/4iHH/Qa/8BgD/iIcf+Ihx/4iHH/iIcf+Ihx/4iHH/iIcf+Ihx/4TsfMI4OIcf+Ihx/4iHH/iIcf+Ihx/4g6MnG2zY6Ihx/4iHH/iIcf+Ihx/4iHH/iE3+vEAU/4iHH/iIcf+Ihx/4iHH/iIcURsTLk7hx/4iHH/iIcf+Ihx/4iHH/iIcf86C3G29I6Icf+Ihx/4iHH/iIcf+Ihx/4iHH/iEWgTLX7iHH/iIcf+Ihx/4iHH/iIcf+INncxuojOiIcf+Ihx/4iHH/iIcf+IhB8Pzw8Icf+Ihx/4iHH/iIcf+Ihx/4RXlMuGtx/4iHH/iIcf+Ihx/4iHH/iD+PorFwXXH/iIcf+Ihx/4iHH/iIcf8wWaOwtlyIcf+Ihx/4iHH/iIcf+Ihx/4iHFEX0y6C3H/iIcf+Ihx/4iHH/iIcf+Ihx/0WGTLebiHH/iIcf+Ihx/4iHH/iIcf+Ihx/0WTTLbLiIcf+Ihx/4iHH/iIcf+Ihx/4iDcVI7rq3P+Ihx/4iHH/iIcf+Ihx/4iHH/NmQEupv7hx/4iHH/iIcf+Ihx/4iHH/iE0mvD2UiHH/iIcf+Ihx/4iHH/iIcf88MaG1zl7/iIcf+Ihx/4iHH/iIcf+Ek0jHy3cf+Ihx/4iHH/iIcf+Ihx/4gznMO9YzyIhx/4iHH/iIcf+Ihx/4iHH/O5+BtWB+cf+Ihx/4iHH/iIcf+Ihx/4iHFFKFyteohx/4iHH/iIcf+Ihx/4iHH/iD76krIFbYhx/4iHH/iIcf+Ihx/4iHH/iIcf+Ihx/0McLN49hx/4iHH/iIcf+Ihx/4iHH/iIcf+Ihx/4iHH/RZNMtsuIhx/4iHH/iIcf+Ihx/4iHH/iIcf+IQ0Ms282Icf+Ihx/4iHH/iIcf+Ihx/4iHH/iIcf+Ihx/4gwdbKwmk2Ihx/4iHH/iIcf+Ihx/4iHH/iIcf+DZOIrqx3XH/iIcf+Ihx/4iHH/iIcf+IhAKOwecf+Ihx/4iHH/iIcf+Ihx/4iHH/iIcf+IRYZMt5tx/4iHH/iIcf+Ihx/4iHH/hGG1y+Sv+Ihx/4iHH/iIcf+Ihx/4iHH/iIcf+Ihx/4UdjfJ4hx/4iHH/iIcf+Ihx/4iHH/iIcf+Ihx/4iHE4T2G3sJ6Icf+Ihx/4iHH/iIcf+IhxSya8TZRx/4iHH/iIcf+Ihx/4iHH/iDQj8rzcDYhx/4iHH/iIcf+Ihx/4iDH+0b8BLnH/iIcf+Ihx/4iHH/iIcf+IMf7RvwEuhx/4iHH/iIcf+Ihx/4iHH/hDDyzvDf+Ihx/4iHH/iIcf+Ihx/4iHH/iIcf+Ihx/4iHH/iIcf+IhR5d8ahx/4iHH/iIcf+Ihx/4iHH/iIcf+Ihx/4iHH/iIcf+Ihx/4iHH/hIknyG2Icf+Ihx/4iHH/iIcf+Ihx/4hEyjzTXP+Ihx/4iHH/iIcf+Ihx/4iHH/gyp7S/WEv/iIcf+Ihx/4iHH/iIcf+Ihx/4OVxht6Oehx/4iHH/iIcf+Ihx/4iHH/iDyXRbVouv+Ihx/4iHH/iIcf+Ihx/4hCoRzl7oiHH/iIcf+Ihx/4iHH/iIcf+Ihx/4iHH/iIcf+Ihx/4hKGoxuV4hx/4iHH/iIcf+Ihx/4iHH/g7xHK1O42HH/iIcf+Ihx/4iHH/iIcf+Ihx/4iETxPMDshx/4iHH/iIcf+Ihx/4iHH/hIhXyHqHH/iIcf+Ihx/4iHH/iIcf+IhDKSztbf+Ihx/4iHH/iIcf+Ihx/4iHH/iIcf+Ihx/4iHH/iIcf+Ihx/4iHH/iIcf+Ihx/4iHH/iDQ4pr3HWf+Ihx/4iHH/iIcf+Ihx/4iEcoXJ16iIcf+Ihx/4iHH/iIcf+Ihx/zxokbSXbohx/4iHH/iIcf+Ihx/4iHH/hN4cxB4/+Ihx/4iHH/iIcf+Ihx/4iHH/iIcf+Ihx/4iHH/iIcf+Ihx/4iHH/iIcf+Ihx/4iHH/iIQRvs/kGIhx/4iHH/iIcf+Ihx/4hJeHx4eIiHH/iIcf+Ihx/4iHH/iIcf9OuswkU4hx/4iHH/iIcf+Ihx/4iHH/iEM2LNydhx/4iHH/iIcf+Ihx/4iHH/iEl4fHh4iIcf+Ihx/4iHH/iIcf+Ig0MPK8zw2Icf+Ihx/4iHH/iIcf+IhxN61RuFKuiIcf+Ihx/4iHH/iIcf+Ihx/4iHH/iIcf+IhxQVAs6v2HH/iIcf+Ihx/4iHH/iIcTFeAb6h/nH/iIcf+Ihx/4iHH/iIcf+E7HzCODiHH/iIcf+Ihx/4iHH/iIcf+Ihx/4iHH/P6N1sVyKhx/4iHH/iIcf+Ihx/4iHH/hRvt9Bcf+Ihx/4iHH/iIcf+Ihx/4iHFf4tAdhx/4iHH/iIcf+Ihx/4iHH/UOXRKv+Ihx/4iHH/iIcf+Ihx/4iHFGr2ylCf+Ihx/4iHH/iIcf+Ihx/4g10QO7LvyIcf+Ihx/4iHH/iIcf+IhxQVAs6v2HH/iIcf+Ihx/4iHH/iIcU/97AAhhx/4iHH/iIcf+Ihx/4iHH/iIcf+IhOx8wjg3H/iIcf+Ihx/4iHH/iIcf+DGO+79xBHH/iIcf+Ihx/4iHH/iIcf+D0xobPOXoiHH/iIcf+Ihx/4iHH/iEk0jIy3/4iHH/iIcf+Ihx/4iHH/iIcf+Ihx/4iHH/iIcf+Ihx/4iHH/iIcUPXPMKMiIcf+Ihx/4iHH/iIcf+Ihx/4iHFJ4pxh1ohx/4iHH/iIcf+Ihx/4iHH/iIcf+Ihx/4iHH/iIcf+Ihx/4hRy980cf+Ihx/4iHH/iIcf+Ihx/4iHH/iIcf+Ihx/4iHH/M0ERvb7uiIcf+Ihx/4iHH/iIcf+Ihx/4hNDLw/NHH/iIcf+Ihx/4iHH/iIcf+Ihx/4iHH/iIcf+IhCoRzl7ohx/4iHH/iIcf+Ihx/4iHH/iIcf+Ihx/4iHH/iIcf+IhxNHUiu4rdcf+Ihx/4iHH/iIcf+Ihx/4iHH/PtCisi9diHH/iIcf+Ihx/4iHH/iIcf+ExdrEolhx/4iHH/iIcf+Ihx/4iHFAlBz2vnH/iIcf+Ihx/4iHH/iIcf+IhCvPzkMIhx/4iHH/iIcf+Ihx/4iHFPGOwOcYiHH/iIcf+Ihx/4iHH/hAKOwOcYcf+Ihx/4iHH/iIcf+Ihx/4RXlMuGtx/4iHH/iIcf+Ihx/4iHH/iIO+5itRGdhx/4iHH/iIcf+Ihx/4iHH/hN/rwwFHH/iIcf+Ihx/4iHH/iIcf+IMRnRv+YuiIcf+Ihx/4iHH/iIcf+Ihx/4iHH/iIcf+Ihx/0VsTLk7cf+Ihx/4iHH/iIcf+Ihx/4iHH/hNJrw9lIiHH/iIcf+Ihx/4iHH/iIcf+Ihx/4iHH/iIcf+EWgTLX7iIcf+Ihx/4iHH/iIcf+Ihx/zT9ArwC/Yhx/4iHH/iIcf+Ihx/4iHH/iIcf+Ihx/4RPE8wOyIhx/4iHH/iIcf+Ihx/4iHH/iIcf+Ihx/4iHH/hDKSzdbYcf+Ihx/4iHH/iIcf+Ihx/4iETXPNKM/4iHH/iIcf+Ihx/4iHH/iIcf9N/rwwFIcf+Ihx/4iHH/iIcf+Ihx/4RNc8woyHH/iIcf+Ihx/4iHH/iIcf+Ex3rEiFiIcf+Ihx/4iHH/iIcf+IhxRIZMt5uIhx/4iHH/iIcf+Ihx/4iHFEQlzL2v+Ihx/4iHH/iIcf+Ihx/4iHH/UdjfJ4iHH/iIcf+Ihx/4iHH/iIcf+Ihx/4iHH/iIcf+IhFhkzHm/+Ihx/4iHH/iIcf+Ihx/4iHH/iIcf+EGhHAbu/4iHH/iIcf+Ihx/4iHH/iIcf+Ihx/4iHH/iIcf+Ihx/4g0CwK89P2HH/iIcf+Ihx/4iHH/iIcf9GNVysqohx/4iHH/iIcf+Ihx/4iHH/iIRco8s1yIhx/4iHH/iIcf+Ihx/4iHH/iIcf+IQocc546HH/iIcf+Ihx/4iHH/iIcf+Ihx/zJeAb+h/v+Ihx/4iHH/iIcf+Ihx/4iHH/iIcf+Ihx/4iHH/iIcf+Ihx/4iHH/iIcf+Ihx/4iHH/iIcf9GKFyteocf+Ihx/4iHH/iIcf+Ihx/0TKPMNchx/4iHH/iIcf+Ihx/4iHH/hH8GyQ+Yhx/4iHH/iIcf+Ihx/4iDvRcrUujXH/iIcf+Ihx/4iHH/iIcf+E9P3CsC/4iHH/iIcf+Ihx/4iHH/iIcf+IhxQ708xCyHH/iIcf+Ihx/4iHH/iIcf+Ihx/4iHH/iIcU5c3BoyiHH/iIcf+Ihx/4iHH/iIcf+IhJQYyL5/+Ihx/4iHH/iIcf+Ihx/4RYZMt5uHH/iIcf+Ihx/4iHH/iIcToY6LXnF4cf+Ihx/4iHH/iIcf+Ihx/4Q0Ms282Ihx/4iHH/iIcf+Ihx/4iHFC8TzQ7HH/iIcf+Ihx/4iHH/iIcf+IT3bcGJKHH/iIcf+Ihx/4iHH/iIcf+EYoXK16cf+Ihx/4iHH/iIcf+Ihx/0ZCXKvaiIcf+Ihx/4iHH/iIcf+Ihx/4NOIhvB3ehx/4iHH/iIcf+Ihx/4iHH/hFbEzJO/+Ihx/4iHH/iIcf+Ihx/4iDH+0b8BLnH/iIcf+Ihx/4iHH/iIcf+Ig8c4K1jH3/iIcf+Ihx/4iHH/iIcf+Ihx/4iHH/iIcf+Ihx/4hCoRzl7oiHH/iIcf+Ihx/4iHH/iIcf+Ihx/4PtCisi9dhx/4iHH/iIcf+Ihx/4iHH/iIcf+DgzuLjMR4hx/4iHH/iIcf+Ihx/4iHH/Rg5cvxr/iIcf+Ihx/4iHH/iIcf+IhxNGgivJfd/4iHH/iIcf+Ihx/4iHH/iIcf+Ihx/4hCoRzl7oiHH/iIcf+Ihx/4iHH/iIcf+Ihx/4iEXKPLNciIcf+Ihx/4iHH/iIcf+Ihx/4iHH/iIcf+IUb7QUf+Ihx/4iHH/iIcf+Ihx/4iFK+3kGIhx/4iHH/iIcf+Ihx/4iHH/iIcf+Ihx/4iHFCHCzePYhx/4iHH/iIcf+Ihx/4iHH/iIcf+Ihx/4iHH/iIcf+Ihx/4iHH/iIcf+Ihx/4iHH/iIcf+Ihx/4iHH/iIQnoc+F7/iIcf+Ihx/4iHH/iIcf+Ihx/0ZCXKvaiIcf+Ihx/4iHH/iIcf+Ihx/4iD0ikrTdbf+Ihx/4iHH/iIcf+Ihx/4iDl2YbeJnocf+Ihx/4iHH/iIcf+Ihx/4hGbEypO4iHH/iIcf+Ihx/4iHH/iIcf8yhQG+ev6Icf+Ihx/4iHH/iIcf+Ihx/4R/BskPmIcf+Ihx/4iHH/iIcf+Ihx/4QlAs+v3/iIcf+Ihx/4iHH/iIcf+Ihx/4iHH/iIcf+Ihx/4hEyjzTXP+Ihx/4iHH/iIcf+Ihx/4iHH/QlAs6v1x/4iHH/iIcf+Ihx/4iHH/iIcf+Ihx/4iHH/iENDLNvNiHH/iIcf+Ihx/4iHH/iIcf+IROQ8wbyHH/iIcf+Ihx/4iHH/iIcf+Ihx/4R/BskPmIcf+Ihx/4iHH/iIcf+Ihx/4Qnoc6F6HH/iIcf+Ihx/4iHH/iIcf+Ihx/0ZCXKvaiIcf+Ihx/4iHH/iIcf+Ihx/4iHH/iIcf+IhClBzmvocf+Ihx/4iHH/iIcf+Ihx/4iHH/iIcf+Ihx/4iHH/iIcf+Ihx/4iHH/hJNIx8t3H/iIcf+Ihx/4iHH/iIcf+Ihx/4iHH/iIcf+Ihx/4iHH/iIcf+Ihx/4iHH/iIcf+Ihx/4iHFCKSzdbYiHH/iIcf+Ihx/4iHH/iIcUOTTNbL/4iHH/iIcf+Ihx/4iHH/iIRZNMtstx/4iHH/iIcf+Ihx/4iHH/iEMcLO49/4iHH/iIcf+Ihx/4iHH/iIRl9MqguHH/iIcf+Ihx/4iHH/iIcf+Ihx/4iHH/iIcUXwbLD5/4iHH/iIcf+Ihx/4iHH/iIcf9EvTzELHH/iIcf+Ihx/4iHH/iIcf+IO8aBtTl+hx/4iHH/iIcf+Ihx/4iHH/SRqMjlf/iIcf+Ihx/4iHH/iIcf+IhHDlyfGocf+Ihx/4iHH/iIcf+Ihx/zJ04r+LHf+Ihx/4iHH/iIcf+Ihx/4iHFM4cwx44cf+Ihx/4iHH/iIcf+Ihx/4hCehzoXnH/iIcf+Ihx/4iHH/iIcf+Ihx/4iHE0nxK7YO2Icf+Ihx/4iHH/iIcf+Ihx/4hLyJxTdohx/4iHH/iIcf+Ihx/4iHH/ROQ8wbyIhx/4iHH/iIcf+Ihx/4iHH/iIcf+Ihx/4iDjHUbg4rocf+Ihx/4iHH/iIcf+Ihx/4iDfZLrom0f+Ihx/4iHH/iIcf+Ihx/4NOIhvB3ehx/4iHH/iIcf+Ihx/4iHH/iIcf+IhxRuNskcmIhx/4iHH/iIcf+Ihx/4iHH/iIcf+Ihx/4iHH/iIcf+Ihx/4iHFF8Gyw+f+Ihx/4iHH/iIcf+Ihx/4iHH/iIcf+Ihx/zvRcrUujYiHH/iIcf+Ihx/4iHH/iIcf+EY1XKyqhx/4iHH/iIcf+Ihx/4iHH/iETxPMDsiHH/iIcf+Ihx/4iHH/iIcf+IM0ERvb7uhx/4iHH/iIcf+Ihx/4iHH/iIcf+Ihx/4iHH/iIcf+Ihx/4iHH/iElrfHlIiHH/iIcf+Ihx/4iHH/iIcf+IhxQUMs681x/4iHH/iIcf+Ihx/4iHH/iIcUnInGN2cf+Ihx/4iHH/iIcf+Ihx/zEChrAOef+Ihx/4iHH/iIcf+Ihx/4iHH/g1wOS7Pxtx/4iHH/iIcf+Ihx/4iHH/g4g2G5fJ7/iIcf+Ihx/4iHH/iIcf+IhxNLHVu04qcf+Ihx/4iHH/iIcf+Ihx/4iHEyGAK95/1x/4iHH/iIcf+Ihx/4iHH/iDAm0bHpLv+Ihx/4iHH/iIcf+Ihx/4iHFOXNwaMohx/4iHH/iIcf+Ihx/4iHH/iIcf+IhxMUERv77u/4iHH/iIcf+Ihx/4iHH/iIcf+Ihx/4iHH/iIcf+IRkJcq9qHH/iIcf+Ihx/4iHH/iIcf+E9c3Boycf+Ihx/4iHH/iIcf+Ihx/4iHH/iIcf+EfJbKNp/4iHH/iIcf+Ihx/4iHH/iITJGsRuWIhx/4iHH/iIcf+Ihx/4iHH/TF2sSiWIcf+Ihx/4iHH/iIcf+Ihx/4iHH/iIcUIcLN49iHH/iIcf+Ihx/4iHH/iIcf+Ihx/08y7CzR/4iHH/iIcf+Ihx/4iHH/iIcf9MXaxKJYhx/4iHH/iIcf+Ihx/4iHE3wzO4PMyIhx/4iHH/iIcf+Ihx/4iHH/iIcf+Ihx/4iEKHHOeOcf+Ihx/4iHH/iIcf+Ihx/4iHH/MzICvc39hx/4iHH/iIcf+Ihx/4iHH/iIcf+Ihx/07HzCODiIcf+Ihx/4iHH/iIcf+IhxRGxMuTuHH/iIcf+Ihx/4iHH/iIcf+E6tzCUjcf+Ihx/4iHH/iIcf+Ihx/4iHH/MEyjsMNchx/4iHH/iIcf+Ihx/4iHH/TeHMMeNx/4iHH/iIcf+Ihx/4iHH/iIcf+DlyQ7eNvIcf+Ihx/4iHH/iIcf+Ihx/4iHH/iIcf+Ihx/zLclb4jaohx/4iHH/iIcf+Ihx/4iHH/iIcf+Ihx/0GhHPXucf+Ihx/4iHH/iIcf+Ihx/4iDaAE7p/7Icf+Ihx/4iHH/iIcf+Ihx/0fwbJD5iIcf+Ihx/4iHH/iIcf+IRihcvXr/iIcf+Ihx/4iHH/iIcf+EKv/OUAiIcf+Ihx/4iHH/iIcf+Ihx/4OnwGtoP5iIcf+Ihx/4iHH/iIcf+Ihx/4TRm8PmSIcf+Ihx/4iHH/iIcf+Ihx/4RL081Cz/iIcf+Ihx/4iHH/iIcf+Ihx/4iD2XRbNouoiHH/iIcf+Ihx/4iHH/iIOk9htrCeiIcf+Ihx/4iHH/iIcf+IhxOQlitvadiHH/iIcf+Ihx/4iHH/iIcTWX1bpoKoiHH/iIcf+Ihx/4iHH/iIcf+Ihx/4iHH/iIcf+Ihx/4iHH/iIcf9Fhky3m4hx/4iHH/iIcf+Ihx/4iHH/iIcf+Ihx/4iHH/iIMpIBvm3+cf+Ihx/4iHH/iIcf+Ihx/4iEoNjG8ncf+Ihx/4iHH/iIcf+Ihx/4iHH/iIcf+Ihx/4Qm0c6S5x/4iHH/iIcf+Ihx/4iHH/iIcf+Ihx/4iHH/ROQ8wbyIhx/4iHH/iIcf+Ihx/4iEfjbKHJ/4iHH/iIcf+Ihx/4iHH/hR5d8aiIcf+Ihx/4iHH/iIcf+Ihx/4iHH/iIcf+Ihx/4iHH/iDLahr8lef+Ihx/4iHH/iIcf+Ihx/4iDOB4r1+HYhx/4iHH/iIcf+Ihx/4iHH/MzQRvcvuiHH/iIcf+Ihx/4iHH/iIcU/g/AHwcf+Ihx/4iHH/iIcf+Ihx/4M5aWvWlphx/4iHH/iIcf+Ihx/4iHH/iITuHMIeOIcf+Ihx/4iHH/iIcf+Ihx/4iHH/iIcf9DKSzdbYhx/4iHH/iIcf+Ihx/4iHH/iIcf+IhFoEy1+4cf+Ihx/4iHH/iIcf+Ihx/4QBvsD0Fx/4iHH/iIcf+Ihx/4iHH/iIcf+Ihx/4iHH/iD27CLNE94iHH/iIcf+Ihx/4iHH/iINFjTvKcsiIcf+Ihx/4iHH/iIcf+Ihx/4iHH/iIcf+Ig04iG9Hd7/iIcf+Ihx/4iHH/iIcf+IQ0Ms282Icf+Ihx/4iHH/iIcf+Ihx/0e8bKQ5/4iHH/iIcf+Ihx/4iHH/iIQGzcCjKIhx/4iHH/iIcf+Ihx/4iHFC8TzQ7HH/iIcf+Ihx/4iHH/iIcf+IhxTwvsD0GIcf+Ihx/4iHH/iIcf+Ihx/0MpLN1tiHH/iIcf+Ihx/4iHH/iIcf+ETxPMDsiIcf+Ihx/4iHH/iIcf+Ihx/0xqrElViIcf+Ihx/4iHH/iIcf+Ihx/4Qxws3j1x/4iHH/iIcf+Ihx/4iHH/iIcUFDLOvNcf+Ihx/4iHH/iIcf+Ihx/4iHH/iIcf+Ihx/4iETXPNKM/4iHH/iIcf+Ihx/4iHH/iIcf+Ihx/4iHH/iIcf+Ihx/4iHH/iIcf+Ihx/4iHH/iIcf9EyjzDXIcf+Ihx/4iHH/iIcf+Ihx/4iHH/RMo8w1yHH/iIcf+Ihx/4iHH/iIcf+EM2LNydiHH/iIcf+Ihx/4iHH/iIcf+EJ6HOhehx/4iHH/iIcf+Ihx/4iHH/hFeUy4a3H/iIcf+Ihx/4iHH/iIcf+Ihx/4iHH/iIcf+Ihx/4iHH/iIcf+Ihx/4RihcrXpx/4iHH/iIcf+Ihx/4iHH/iIcf+Ihx/4iHH/iIcf+Ihx/4iHH/iIcf+Ihx/4iHH/iIcf+INDDyvM8NiIcf+Ihx/4iHH/iIcf+IhxQIccCI7/iIcf+Ihx/4iHH/iIcf+Ig41FG4K66Icf+Ihx/4iHH/iIcf+IhE1zzSjP+Ihx/4iHH/iIcf+Ihx/4OMMzuDzMhx/4iHH/iIcf+Ihx/4iHH/iIObQkt0vbiHH/iIcf+Ihx/4iHH/iIcf9E5DzBvIiHH/iIcf+Ihx/4iHH/iISv+McAf/iIcf+Ihx/4iHH/iIcf+IQ1As2v2Ihx/4iHH/iIcf+Ihx/4iEWGTMeb/4iHH/iIcf+Ihx/4iHH/iEfjbJHJcf+Ihx/4iHH/iIcf+Ihx/4RYZMt5uHH/iIcf+Ihx/4iHH/iIcf+DgC9bj9Cohx/4iHH/iIcf+Ihx/4iHH/MdThvysehx/4iHH/iIcf+Ihx/4iHH/iDllQ7iavP+Ihx/4iHH/iIcf+Ihx/4iHE4VjS3qctx/4iHH/iIcf+Ihx/4iHH/iETXPMKMcf+Ihx/4iHH/iIcf+Ihx/4iENDLNvNhx/4iHH/iIcf+Ihx/4iHH/iIcUIPLN8Nhx/4iHH/iIcf+Ihx/4iHH/iIcf8+xbGyOk6Icf+Ihx/4iHH/iIcf+Ihx/z6esbNhTv+Ihx/4iHH/iIcf+Ihx/4iETxPMDshx/4iHH/iIcf+Ihx/4iHH/iITRm8PmRx/4iHH/iIcf+Ihx/4iHH/iIcf+Dr9cbYCjnH/iIcf+Ihx/4iHH/iIcf+Ig0JxG82O6Ihx/4iHH/iIcf+Ihx/4iHFAyfzzYIhx/4iHH/iIcf+Ihx/4iHH/iIcf+Ihx/4iHH/iIcf+IhChxznjnH/iIcf+Ihx/4iHH/iIcf+Ihx/4hDNizcnYcf+Ihx/4iHH/iIcf+Ihx/4Rhtcvkr/iIcf+Ihx/4iHH/iIcf+Igzz5W9MGqIhx/4iHH/iIcf+Ihx/4g199S7CCuIcf+Ihx/4iHH/iIcf+Ihx/4M3DEvY87hx/4iHH/iIcf+Ihx/4iHH/iIcf9BoRz17nH/iIcf+Ihx/4iHH/iIcf+IOeXmtxoZiIcf+Ihx/4iHH/iIcf+IhAQuwM0Ycf+Ihx/4iHH/iIcf+Ihx/4NOIhvB3ehx/4iHH/iIcf+Ihx/4iHE8LmSz0ZuHH/iIcf+Ihx/4iHH/iIcf+IhBG+z+QYiHH/iIcf+Ihx/4iHH/iIcf+EiFfIeocf+Ihx/4iHH/iIcf+Ihx/4hDHCzuPf+Ihx/4iHH/iIcf+Ihx/4iHH/Tf68MBSHH/iIcf+Ihx/4iHH/iIcf+IMycRvtju/4iHH/iIcf+Ihx/4iHH/iIcf+Ihx/0rVnGKmcf+Ihx/4iHH/iIcf+Ihx/4iHH/iIcf+Ihx/4hE8TzA7Ihx/4iHH/iIcf+Ihx/4iHH/iE+D3BfCiHH/iIcf+Ihx/4iHH/iIcf+IhEDyzPDYhx/4iHH/iIcf+Ihx/4iHH/hEyjzDXHH/iIcf+Ihx/4iHH/iIcf+IhxRShcrXqIcf+Ihx/4iHH/iIcf+Ihx/4iHH/iIcf+IRYZMt5tx/4iHH/iIcf+Ihx/4iHH/g7qnK2VY3/iIcf+Ihx/4iHH/iIcf+IhxTiXsLaH/iIcf+Ihx/4iHH/iIcf+IhFhkzHm/+Ihx/4iHH/iIcf+Ihx/4iHH/iIcf85ZUO3mryHH/iIcf+Ihx/4iHH/iIcf+IhFyjyzXIiHH/iIcf+Ihx/4iHH/iIcf+Ihx/4iHH/iIcf+IhxORZitumdiIcf+Ihx/4iHH/iIcf+Ihx/4hBDuz/EYiHH/iIcf+Ihx/4iHH/iIcf9EvTzELHH/iIcf+Ihx/4iHH/iIcf+IhFvTy0LIhx/4iHH/iIcf+Ihx/4iHH/iIcf+Ihx/4iHH/iIcf+ITtTMIrOIcf+Ihx/4iHH/iIcf+Ihx/4T2ncGWKHH/iIcf+Ihx/4iHH/iIcf+Ihx/0JDLPvN/4iHH/iIcf+Ihx/4iHH/iIcf9Q8tAdcf+Ihx/4iHH/iIcf+Ihx/4iHH/iIcf+Ihx/4iHH/iIcf+Ihx/4iHH/iIcf+Ihx/4iHH/iIcf+Ihx/4iHH/iIcf+Ihx/4hNDLw/NHH/iIcf+Ihx/4iHH/iIcf+EWgTLX7iIcf+Ihx/4iHH/iIcf+Ihx/zlpYbeWnoiHH/iIcf+Ihx/4iHH/iIcT2BwbN+Pv+Ihx/4iHH/iIcf+Ihx/4g4x1G4OK6Icf+Ihx/4iHH/iIcf+Ihx/4iHH/iIcf+Ihx/4T3bcGJKIcf+Ihx/4iHH/iIcf+IhxQ5NM1sv/iIcf+Ihx/4iHH/iIcf+Ihx/4iHH/iIcf+ITsfMI4OHH/iIcf+Ihx/4iHH/iIcf+EZCXKvaiHH/iIcf+Ihx/4iHH/iIcf82osa6XTmIcf+Ihx/4iHH/iIcf+Ihx/4T3bcGJKIcf+Ihx/4iHH/iIcf+Ihx/0PxPODs/4iHH/iIcf+Ihx/4iHH/iIcf9GNVysqohx/4iHH/iIcf+Ihx/4iHH/iIRaBMtfuHH/iIcf+Ihx/4iHH/iIcf+Ihx/4iHH/iIcf+Ihx/4iHH/iIcf+Ihx/4iHH/iIcf+Ihx/4iHH/iIcf+ETkPMG8iHH/iIcf+Ihx/4iHH/iIcf8+w6KyPF2HH/iIcf+Ihx/4iHH/iIcf+IhDNizcnXH/iIcf+Ihx/4iHH/iIcf+Ihx/4iHH/iIcf9DHCzePYcf+Ihx/4iHH/iIcf+Ihx/4iHFC5DzhvP+Ihx/4iHH/iIcf+Ihx/4iHH/hE5DzBvIhx/4iHH/iIcf+Ihx/4iHH/iIcf+Ihx/4iHH/iIcf+Ihx/4iHH/iIcf+IQyks3W1x/4iHH/iIcf+Ihx/4iHH/iIcf+Ihx/4iHH/iIcf+Ihx/4iHE0kTG7bs6Ihx/4iHH/iIcf+Ihx/4iHE9gcGzfj7/iIcf+Ihx/4iHH/iIcf+Ihx/4gxPZS/wmuIcf+Ihx/4iHH/iIcf+Ihx/zcGFLn563H/iIcf+Ihx/4iHH/iIcf+Ihx/4iHE61xe2KOj/iIcf+Ihx/4iHH/iIcf+Ihx/zT9ArwC/Yhx/4iHH/iIcf+Ihx/4iHH/NawSu1PtiHH/iIcf+Ihx/4iHH/iIcf+D62orNJXf+Ihx/4iHH/iIcf+Ihx/4iHE504G2LH5x/4iHH/iIcf+Ihx/4iHH/iIRl9MqguHH/iIcf+Ihx/4iHH/iIcf+ISLxshDmIcf+Ihx/4iHH/iIcf+Ihx/0GUHAe+/4iHH/iIcf+Ihx/4iHH/iIcf+Ihx/4iHH/iIcf9DHCzePYcf+Ihx/4iHH/iIcf+Ihx/4Qnoc6F6HH/iIcf+Ihx/4iHH/iIcf9Fhky3m4hx/4iHH/iIcf+Ihx/4iHH/iIcf+Ihx/4iHH/QZQcB77/iIcf+Ihx/4iHH/iIcf+Ihx/4iHH/iINP0CvQL9/4iHH/iIcf+Ihx/4iHH/iIRb08tCyIcf+Ihx/4iHH/iIcf+Ihx/4TQy8PzSHH/iIcf+Ihx/4iHH/iIcf+Ihx/4iHH/iIcf+Ihx/4g3PxO5wOyIcf+Ihx/4iHH/iIcf+Ihx/zm+5rdBGYhx/4iHH/iIcf+Ihx/4iHH/iIcf+Ihx/4iHH/iIcf+IUdjfJ4cf+Ihx/4iHH/iIcf+Ihx/4iHH/iIcf+Ihx/4iHH/iDjUUbgrroiHH/iIcf+Ihx/4iHH/iIcURsTLk7hx/4iHH/iIcf+Ihx/4iHH/gz0Du9L8Rx/4iHH/iIcf+Ihx/4iHH/iIcf+DTIIb033v+Ihx/4iHH/iIcf+Ihx/4iHH/hCbRzpLnH/iIcf+Ihx/4iHH/iIcf+Ihx/4iHH/iIcf+IhMXaxaJf+Ihx/4iHH/iIcf+Ihx/4iHFCDyzfDYcf+Ihx/4iHH/iIcf+Ihx/4hIhXyXqP+Ihx/4iHH/iIcf+Ihx/4iDl2YbeJnocf+Ihx/4iHH/iIcf+Ihx/4MpIBvm3+iHH/iIcf+Ihx/4iHH/iIcf+Ihx/4iHH/hGQlyr2ohx/4iHH/iIcf+Ihx/4iHH/RXlMuGuHH/iIcf+Ihx/4iHH/iIcf+IMzQRvcvucf+Ihx/4iHH/iIcf+Ihx/4NxlBuea+iIcf+Ihx/4iHH/iIcf+Ihx/0e8bKQ5/4iHH/iIcf+Ihx/4iHH/iIRnlMqGuIhx/4iHH/iIcf+Ihx/4iHH/iIcf+DKD8b58DnH/iIcf+Ihx/4iHH/iIcf+Ihx/4iHH/iIcf+Ihx/4Qw8s7w3/iIcf+Ihx/4iHH/iIcf+Ihx/4iHH/iIcf9E5DzBvIiHH/iIcf+Ihx/4iHH/iIcUPKPMNciHH/iIcf+Ihx/4iHH/iIcf+IhxQ8o8w1yIcf+Ihx/4iHH/iIcf+Ihx/zWsErtT7Yhx/4iHH/iIcf+Ihx/4iHH/iIPvqSsgVthx/4iHH/iIcf+Ihx/4iHH/hDNizcnYhx/4iHH/iIcf+Ihx/4iHH/iIT3bcGJJx/4iHH/iIcf+Ihx/4iHH/iIcURCXMva/4iHH/iIcf+Ihx/4iHH/hEyjzDXHH/iIcf+Ihx/4iHH/iIcf81qgO7VfyHH/iIcf+Ihx/4iHH/iIcf+IgwXcGwsj6HH/iIcf+Ihx/4iHH/iIcf+IOYNht3yeiIcf+Ihx/4iHH/iIcf+Ihx/z4qRrLVuYiHH/iIcf+Ihx/4iHH/iIQRvs/kGIhx/4iHH/iIcf+Ihx/4iHH/iIcf+Ihx/4iHH/iIcf+Ihx/4iHH/iIcf+Ihx/4iHH/iIcT24sbJHTohx/4iHH/iIcf+Ihx/4iHFFKFyteohx/4iHH/iIcf+Ihx/4iHFDyjzDXIhx/4iHH/iIcf+Ihx/4iD2MVLNzq4iHH/iIcf+Ihx/4iHH/iIcf+Ihx/4iHH/hFeUy4a3H/iIcf+Ihx/4iHH/iIcf+INP0CvAL9cf+Ihx/4iHH/iIcf+Ihx/4hFk0y2y4cf+Ihx/4iHH/iIcf+Ihx/4hAG+wfQf+Ihx/4iHH/iIcf+Ihx/4iHEyYbW9nkqHH/iIcf+Ihx/4iHH/iIcTF4Ab6H/ohx/4iHH/iIcf+Ihx/4iHH/iIcUUoXK16iHH/iIcf+Ihx/4iHH/iIPVmCs6Z9iHH/iIcf+Ihx/4iHH/iIcf9FbEy5O3H/iIcf+Ihx/4iHH/iIcf+IhxQ6BMxftx/4iHH/iIcf+Ihx/4iHH/iIcf+Ihx/4hCoRzl7oiHH/iIcf+Ihx/4iHH/iIcf+Ihx/4iHH/iIQzYs3J1x/4iHH/iIcf+Ihx/4iHH/iIcf+Ihx/4iHH/hDQyzbzYiHH/iIcf+Ihx/4iHH/iIcf+Ihx/4iHH/iIcf+EMPLO8N/4iHH/iIcf+Ihx/4iHH/iIOcEktz7biIcf+Ihx/4iHH/iIcf+Ihx/zRFpry6WYhx/4iHH/iIcf+Ihx/4iHH/PK4ItVH3/4iHH/iIcf+Ihx/4iHH/iIcf+ITHesSIWIcf+Ihx/4iHH/iIcf+IhxR158mhj/iIcf+Ihx/4iHH/iIcf+Ihx/zZME7qz7HH/iIcf+Ihx/4iHH/iIcf+IhxRRtcrkqHH/iIcf+Ihx/4iHH/iIcf+IhJa3x5SIcf+Ihx/4iHH/iIcf+Ihx/4iHH/iIcf+Ihx/4iHH/iIcf+IPtCisi9dcf+Ihx/4iHH/iIcf+Ihx/4hPXNwqMv+Ihx/4iHH/iIcf+Ihx/4iHFM1Mwys3H/iIcf+Ihx/4iHH/iIcf+Ihx/4iHH/iIcf+Ihx/4iHH/hCbRzpLnH/iIcf+Ihx/4iHH/iIcf+IhxQ8o8w1yIcf+Ihx/4iHH/iIcf+Ihx/4hChxznjocf+Ihx/4iHH/iIcf+Ihx/4iHH/iIcf+Ihx/4iHH/iIcf+Ihx/4iHH/iIcf+Ihx/4iHH/iIcf+Ihx/4iHFDoEzF+3H/iIcf+Ihx/4iHH/iIcf+Ihx/4iHH/iIcf+Ihx/4iHH/iIcf+Ihx/4iHH/iIcf+Ihx/4NZ8Su2Dtcf+Ihx/4iHH/iIcf+Ihx/4g43hS4Ietx/4iHH/iIcf+Ihx/4iHH/iIcf+Ihx/4iHEw66S/FFtx/4iHH/iIcf+Ihx/4iHH/iEWgTLX7iHH/iIcf+Ihx/4iHH/iIcf9R2N8niIcf+Ihx/4iHH/iIcf+Ihx/4STSMfLdx/4iHH/iIcf+Ihx/4iHH/iFHY3yeHH/iIcf+Ihx/4iHH/iIcf+INbshu0TeiHH/iIcf+Ihx/4iHH/iIcULxPNDscf+Ihx/4iHH/iIcf+Ihx/4g8s1S0TKuIcf+Ihx/4iHH/iIcf+IhxQUMs681x/4iHH/iIcf+Ihx/4iHH/iDXRA7su/Ihx/4iHH/iIcf+Ihx/4iHH/iIRnlMqGuIhx/4iHH/iIcf+Ihx/4iHH/iDbGibs5dv+Ihx/4iHH/iIcf+Ihx/4g+0KKyL11x/4iHH/iIcf+Ihx/4iHH/iIcf+Ihx/4iHFDoEzF+3H/iIcf+Ihx/4iHH/iIcf+Ihx/4iHH/iIcf+EiSfIbYhx/4iHH/iIcf+Ihx/4iHH/iIcf+Ihx/4iHFf1dAqcf+Ihx/4iHH/iIcf+Ihx/4iHH/Qw8s3w1x/4iHH/iIcf+Ihx/4iHH/iDWuIbtR3ocf+Ihx/4iHH/iIcf+Ihx/4iDNBEb2+7nH/iIcf+Ihx/4iHH/iIcf+Ei8bIQ5iIcf+Ihx/4iHH/iIcf+Ihx/0WGTLebiHH/iIcf+Ihx/4iHH/iIcf+EMPLO8N/4iHH/iIcf+Ihx/4iHH/iIcf+Ihx/4iHFNkNwm8ocf+Ihx/4iHH/iIcf+Ihx/4iHH/iIcf9CQyz7zf+Ihx/4iHH/iIcf+Ihx/4iHH/iIcf+IhxRTVcrKqIhx/4iHH/iIcf+Ihx/4iHFBNiz8nf+Ihx/4iHH/iIcf+Ihx/4iHH/iIcf9E1zzCjIhx/4iHH/iIcf+Ihx/4iHH/RNc8woyIcf+Ihx/4iHH/iIcf+Ihx/4OaH2t14Jcf+Ihx/4iHH/iIcf+Ihx/4iDqeubdhRv+Ihx/4iHH/iIcf+Ihx/4iHH/iIOhhxtueOcf+Ihx/4iHH/iIcf+Ihx/4iDaCIrp93Yhx/4iHH/iIcf+Ihx/4iHH/iIcf+E923BiSiHH/iIcf+Ihx/4iHH/iIcf+Ihx/4iHH/iIcf+Ihx/4iHH/iIcf+IhGNVy8qv+Ihx/4iHH/iIcf+Ihx/4iHFKrpxVFoiHH/iIcf+Ihx/4iHH/iIcf+Ihx/4iHH/iIcf+Ihx/4iHH/iIcf+Ihx/4iHH/iIcf+Ihx/4iHH/iIcf+IhxMXTivosdcf+Ihx/4iHH/iIcf+Ihx/0wmvF2U/4iHH/iIcf+Ihx/4iHH/iISJJ8ltj/iIcf+Ihx/4iHH/iIcf+INdvFvCQ6/4iHH/iIcf+Ihx/4iHH/iIcf+IhxQW0c6S6Icf+Ihx/4iHH/iIcf+Ihx/4iHH/iIcf+Ihx/4iHH/iIcUR5TLhriHH/iIcf+Ihx/4iHH/iIcf+Ihx/4iHH/iIcf+Ihx/4iDybY7RknHH/iIcf+Ihx/4iHH/iIcf+Ihx/4iDZAQbu/vv+Ihx/4iHH/iIcf+Ihx/4iHH/iIcf+Ihx/4iHH/iEQPLM8NiIcf+Ihx/4iHH/iIcf+IhJQYyL5/+Ihx/4iHH/iIcf+Ihx/4hEDyzPDYiHH/iIcf+Ihx/4iHH/iITv68IBSIhx/4iHH/iIcf+Ihx/4iE+tzBUjiIcf+Ihx/4iHH/iIcf+Ihx/4iHH/Pp6xs2FO/4iHH/iIcf+Ihx/4iHH/iIcf9DKSzdbYhx/4iHH/iIcf+Ihx/4iHH/iIcf+Ihx/00MvD80iHH/iIcf+Ihx/4iHH/iIcf+Ihx/0JDLPvN/4iHH/iIcf+Ihx/4iHH/iIME6yscFN/4iHH/iIcf+Ihx/4iHH/iIcf9CQyz7zf+Ihx/4iHH/iIcf+Ihx/4iHH/Mw0RvvLu/4iHH/iIcf+Ihx/4iHH/iIcf9ByfzzYIcf+Ihx/4iHH/iIcf+Ihx/4hFhky3m3H/iIcf+Ihx/4iHH/iIcf+Ihx/09c3Boyhx/4iHH/iIcf+Ihx/4iHH/iIcTIh477eHP+Ihx/4iHH/iIcf+Ihx/4iEJ6HPhe/4iHH/iIcf+Ihx/4iHH/iIcf+Ihx/4iHH/iIcf+Ihx/4hEyjzTXP+Ihx/4iHH/iIcf+Ihx/4iHH/iIcf+Ihx/4iHH/iIUdjfJ3H/iIcf+Ihx/4iHH/iIcf+Igwd8GwmD6Ihx/4iHH/iIcf+Ihx/4iHFM1Mwys3H/iIcf+Ihx/4iHH/iIcf+Ihx/4iHH/iIcf+IhFyjyzXIiHH/iIcf+Ihx/4iHH/iIcf8+AmWy/ZqIcf+Ihx/4iHH/iIcf+Ihx/zudcrZijf+Ihx/4iHH/iIcf+Ihx/4iHFOJewtof+Ihx/4iHH/iIcf+Ihx/4iHFD1zzCjIiHH/iIcf+Ihx/4iHH/iIcf88plS0WauIhx/4iHH/iIcf+Ihx/4iHH/RYZMt5uIcf+Ihx/4iHH/iIcf+Ihx/0YOXL8a/4iHH/iIcf+Ihx/4iHH/iIPwwosfPXhx/4iHH/iIcf+Ihx/4iHFNg9wnwnH/iIcf+Ihx/4iHH/iIcf+Ihx/4hCbRz5Lv+Ihx/4iHH/iIcf+Ihx/4iHH/iINzNBucy+iIcf+Ihx/4iHH/iIcf+Ihx/4T0/cKwL/iIcf+Ihx/4iHH/iIcf+Ihx/4iHH/iEWGTLebcf+Ihx/4iHH/iIcf+Ihx/4iHH/iIcf9D8Tzg7P+Ihx/4iHH/iIcf+Ihx/4iHH/hFoEy1+4iHH/iIcf+Ihx/4iHH/iIcf+IQeP88cCHH/iIcf+Ihx/4iHH/iIcf+DQW8rzpDYhx/4iHH/iIcf+Ihx/4iHH/RNc8woyIcf+Ihx/4iHH/iIcf+Ihx/zWRMbtuzohx/4iHH/iIcf+Ihx/4iHH/hAQuwM0YiHH/iIcf+Ihx/4iHH/iIcf+IOWlht5aehx/4iHH/iIcf+Ihx/4iHH/iEWgTLX7iHH/iIcf+Ihx/4iHH/iIcf+Ihx/4iHH/iIRPE8wOyHH/iIcf+Ihx/4iHH/iIcf+EV5TLhrcf+Ihx/4iHH/iIcf+Ihx/4iHH/hE5DzBvIhx/4iHH/iIcf+Ihx/4iHH/hH1mySmXH/iIcf+Ihx/4iHH/iIcf+Ihx/4iHH/iIcf+Ihx/4iHH/iIcf+Ihx/4iHH/iIcf+Ihx/4iHH/iEHw/PDwiHH/iIcf+Ihx/4iHH/iIcf+DW7IbtE3oiHH/iIcf+Ihx/4iHH/iIcf9HvGykOf+Ihx/4iHH/iIcf+Ihx/4iHH/iIcf86LzS20MuHH/iIcf+Ihx/4iHH/iIcf+Ihx/4iHH/iIRxtcnkqIcf+Ihx/4iHH/iIcf+Ihx/4g17OO7ExyIcf+Ihx/4iHH/iIcf+Ihx/4iHH/iIcTRqMbuVznH/iIcf+Ihx/4iHH/iIcf+IhxOsRytTuNiIcf+Ihx/4iHH/iIcf+Ihx/0TKPMNchx/4iHH/iIcf+Ihx/4iHH/iEfjbJHJcf+Ihx/4iHH/iIcf+Ihx/4hGX0yqC4hx/4iHH/iIcf+Ihx/4iHH/iIcf+Ihx/4hO1Mwis4hx/4iHH/iIcf+Ihx/4iHH/hR2N8niHH/iIcf+Ihx/4iHH/iIcf+EKUHOa+iIcf+Ihx/4iHH/iIcf+Ihx/4iHH/iIcf+Ihx/4iHH/iIcf+Ihx/4iHH/iIcf+Ihx/4UcvfNIcf+Ihx/4iHH/iIcf+Ihx/4iHH/iIcf+Ihx/4iHH/iIcf+Ihx/4iHH/iIcf+Ihx/4iHH/iIcf+IUcvfNHH/iIcf+Ihx/4iHH/iIcf+IhxX+LQHYcf+Ihx/4iHH/iIcf+Ihx/4iHH/iIcf+Ihx/4iHH/iIcf+Ihx/4iHH/iIcf+Ihx/4iHH/iIcf+Ihx/4iHH/iIcf+Ihx/4iHH/iIcf+Ihx/4iHH/iIcf+Ihx/4iHH/iIcf+Ihx/4iHH/iIcf9Q5dEq/4iHH/iIcf+Ihx/4iHH/iIcf+Ihx/4iHH/iIcf+IhCehz4Xv+Ihx/4iHH/iIcf+Ihx/4iHH/iIcf+Ihx/4iHH/iIcf+Ihx/4iHH/iIcf+Ihx/4iHH/iIcf+Ihx/4iHH/iIcf+Ihx/4iHH/iIcf+Ihx/4iHH/iIcf+Ihx/4hClBzmvohx/4iHH/iIcf+Ihx/4iHH/iIcf+Ihx/4iHH/iIcUR5TLhriHH/iIcf+Ihx/4iHH/iIcTEXOr7oxYhx/4iHH/iIcf+Ihx/4iHH/iIcf+Ihx/0YoXK16hx/4iHH/iIcf+Ihx/4iHH/g2JkG72b7/iIcf+Ihx/4iHH/iIcf+Ihx/zx9RbWCuv+Ihx/4iHH/iIcf+Ihx/4iHH/RYZMt5uIcf+Ihx/4iHH/iIcf+Ihx/4hGbEypO4iHH/iIcf+Ihx/4iHH/iIcf+D0/grPAfYhx/4iHH/iIcf+Ihx/4iHH/iFG+0FH/iIcf+Ihx/4iHH/iIcf+IhxRQ5crxpx/4iHH/iIcf+Ihx/4iHH/iIcTs/grXAff+Ihx/4iHH/iIcf+Ihx/4iHH/g2aCK6l92Icf+Ihx/4iHH/iIcf+Ihx/z74g7IHfIiHH/iIcf+Ihx/4iHH/iIcf+IRMo801z/iIcf+Ihx/4iHH/iIcf+Ihx/4hO4cwh44iHH/iIcf+Ihx/4iHH/iIcULxPNDscf+Ihx/4iHH/iIcf+Ihx/4g1riG7Ud6HH/iIcf+Ihx/4iHH/iIcf+Ihx/4QlAs+v3/iIcf+Ihx/4iHH/iIcf+Ihx/4iEivbIUJcf+Ihx/4iHH/iIcf+Ihx/4iHH/QaEc9e5x/4iHH/iIcf+Ihx/4iHH/iIcf+EZfTKoLiIcf+Ihx/4iHH/iIcf+Ihx/4hMhKxHtYiHH/iIcf+Ihx/4iHH/iIcf9EyjzDXIcf+Ihx/4iHH/iIcf+Ihx/4g7Nge1yfiIcf+Ihx/4iHH/iIcf+Ihx/0MpLN1tiHH/iIcf+Ihx/4iHH/iIcf+DWEMbt7znH/iIcf+Ihx/4iHH/iIcf+ENDLNvNiIcf+Ihx/4iHH/iIcf+Ihx/4iHH/iIcf9Q8tAdcf+Ihx/4iHH/iIcf+Ihx/4iHH/iIcf+Ihx/4iEMpLO1t/4iHH/iIcf+Ihx/4iHH/iIcf+Ihx/4iHH/hOx8wjg4hx/4iHH/iIcf+Ihx/4iHH/iIcf+Ihx/4iHH/iIcf+Ihx/4iHH/Nwgjuffchx/4iHH/iIcf+Ihx/4iHH/g8W5G0pG5x/4iHH/iIcf+Ihx/4iHH/iEMcLO49/4iHH/iIcf+Ihx/4iHH/iIcf+IhxTMfMQ4P/iIcf+Ihx/4iHH/iIcf+ITEC8W/T/iIcf+Ihx/4iHH/iIcf+Ihx/4iHH/iIQyks7W3/iIcf+Ihx/4iHH/iIcf+Ihx/4iHH/iIcf+Ihx/4iHFC5DzhvP+Ihx/4iHH/iIcf+Ihx/4iHH/Ub7fQYcf+Ihx/4iHH/iIcf+Ihx/4iHH/iIcf+IhxQg8s3w2HH/iIcf+Ihx/4iHH/iIcf+Ihx/4iHH/iIcf+Ihx/zXZtrsmSXH/iIcf+Ihx/4iHH/iIcf+IM0/xvbAOcf+Ihx/4iHH/iIcf+Ihx/4iD1/VLOAq4hx/4iHH/iIcf+Ihx/4iHH/Q/E84Oz/iIcf+Ihx/4iHH/iIcf+IN3vGuYQ5iHH/iIcf+Ihx/4iHH/iIcf9Rvt9Bhx/4iHH/iIcf+Ihx/4iHH/iINoIiun3diHH/iIcf+Ihx/4iHH/iIcf+IhxN7QkuEvbhx/4iHH/iIcf+Ihx/4iHH/iIMTHCv849iIcf+Ihx/4iHH/iIcf+Ig3FzK56M1x/4iHH/iIcf+Ihx/4iHH/iD0ikrPdbXH/iIcf+Ihx/4iHH/iIcf+Ig+EXSy7ouHH/iIcf+Ihx/4iHH/iIcf+IRZNMtsuHH/iIcf+Ihx/4iHH/iIcf+IQxws7j3/iIcf+Ihx/4iHH/iIcf+Ihx/4iDX547sGHIhx/4iHH/iIcf+Ihx/4iHH/iE923BiShx/4iHH/iIcf+Ihx/4iHH/iIcTsFu7T6RIhx/4iHH/iIcf+Ihx/4iHH/iDE9lL/Ca4hx/4iHH/iIcf+Ihx/4iHH/iIcTA1WL/Kp4cf+Ihx/4iHH/iIcf+Ihx/4iHH/iIcf+Ihx/4iHH/iIcf+ES9PNQs/4iHH/iIcf+Ihx/4iHH/iIcf+IMiZJvtm2hx/4iHH/iIcf+Ihx/4iHH/iIcf+Ihx/4g5y+a3NBmHH/iIcf+Ihx/4iHH/iIcf+Ihx/zQU47zrHIhx/4iHH/iIcf+Ihx/4iHH/iEW9PLQsiIcf+Ihx/4iHH/iIcf+Ihx/zFRZ7+umIiHH/iIcf+Ihx/4iHH/iIcf9AKOwOcYhx/4iHH/iIcf+Ihx/4iHH/iIRco8s1yIhx/4iHH/iIcf+Ihx/4iHH/iIQzYs3J1x/4iHH/iIcf+Ihx/4iHH/iIcf9GKFyteocf+Ihx/4iHH/iIcf+Ihx/4iD1/VLOAq4hx/4iHH/iIcf+Ihx/4iHH/Rhtcrkpx/4iHH/iIcf+Ihx/4iHH/iETXPMKMcf+Ihx/4iHH/iIcf+Ihx/4iHH/Qnoc6F6Icf+Ihx/4iHH/iIcf+Ihx/4iHH/iIcf+Ihx/4hE1zzCjHH/iIcf+Ihx/4iHH/iIcf+IhMkaxG5YiHH/iIcf+Ihx/4iHH/iIcf+Ihx/4iHH/iIcf9DHCzePYcf+Ihx/4iHH/iIcf+Ihx/4iEmFfHeoiIcf+Ihx/4iHH/iIcf+Ihx/08y7CzR/4iHH/iIcf+Ihx/4iHH/iIcU/T/BLA/4iHH/iIcf+Ihx/4iHH/iIcf+Ihx/4iHH/iIcf+Ihx/4iHFCDyzfDYcf+Ihx/4iHH/iIcf+Ihx/4iHH/iIcf+Ihx/4iHH/iIcf+Ihx/4iFHL0ET/iIcf+Ihx/4iHH/iIcf+Ihx/4iHH/iIcf+Ihx/4iHH/iE7HzCODhx/4iHH/iIcf+Ihx/4iHH/iIRyhcnXqIhx/4iHH/iIcf+Ihx/4iHH/g1kTG7bs6HH/iIcf+Ihx/4iHH/iIcUChHPXuhx/4iHH/iIcf+Ihx/4iHH/iDQLArz0/Ycf+Ihx/4iHH/iIcf+Ihx/4iHH/iIcf+Ihx/4iHH/iIcf+EfJbKNp/4iHH/iIcf+Ihx/4iHH/iIcf8zNBG9y+6Icf+Ihx/4iHH/iIcf+Ihx/4g3GUG55r6Icf+Ihx/4iHH/iIcf+Ihx/4hE5DzBvIcf+Ihx/4iHH/iIcf+Ihx/4iHH/iIcf+ETXPMKMhx/4iHH/iIcf+Ihx/4iHH/iISv+McAf/iIcf+Ihx/4iHH/iIcf+IhDbRzZLoiHH/iIcf+Ihx/4iHH/iIcUCUHPa+cf+Ihx/4iHH/iIcf+Ihx/4iHH/PI5jtHGciHH/iIcf+Ihx/4iHH/iIcTd2YbiJnnH/iIcf+Ihx/4iHH/iIcf+E9P3CsC/4iHH/iIcf+Ihx/4iHH/iIcf+Ihx/4iHH/iIcf+IP5qTsWVscf+Ihx/4iHH/iIcf+Ihx/4iHH/iDJmG76Z5IiHH/iIcf+Ihx/4iHH/iIcf+Ihx/4iHH/hDDyzvDf+Ihx/4iHH/iIcf+Ihx/4iHH/hGKFytenH/iIcf+Ihx/4iHH/iIcf+Ihx/zvqRLUVu4hx/4iHH/iIcf+Ihx/4iHH/hE1zzCjIcf+Ihx/4iHH/iIcf+Ihx/4SV58ehiIcf+Ihx/4iHH/iIcf+Ihx/0M2LNydiIcf+Ihx/4iHH/iIcf+Ihx/0Y1XKyqiHH/iIcf+Ihx/4iHH/iIcf9FbEy5O3H/iIcf+Ihx/4iHH/iIcf+IhE1zzSjP+Ihx/4iHH/iIcf+Ihx/4iDWuIbtR3nH/iIcf+Ihx/4iHH/iIcf+Ihx/4iDcmQbnZvohx/4iHH/iIcf+Ihx/4iHH/iIcUOgTMX7cf+Ihx/4iHH/iIcf+Ihx/4iHH/iIcf+Ihx/4iHH/iIcT2esbJhTnH/iIcf+Ihx/4iHH/iIcf+Di6UbhFrohx/4iHH/iIcf+Ihx/4iHH/iISJJ8ltj/iIcf+Ihx/4iHH/iIcf+Ihx/0MPLN8Ncf+Ihx/4iHH/iIcf+Ihx/4iHH/iIcf+Ihx/4iHH/iIcf+Ihx/4iHH/hRy980hx/4iHH/iIcf+Ihx/4iHH/iIcf+Ihx/09c3Boyhx/4iHH/iIcf+Ihx/4iHH/iD0VkrTqbf+Ihx/4iHH/iIcf+Ihx/4iHFDk0zWy/+Ihx/4iHH/iIcf+Ihx/4iHE2X7e5oEiIcf+Ihx/4iHH/iIcf+Ihx/zcGFLn563H/iIcf+Ihx/4iHH/iIcf+IhxQVAs6v2HH/iIcf+Ihx/4iHH/iIcf+IRkJcq9qHH/iIcf+Ihx/4iHH/iIcf+Ihx/0SgTNX7/4iHH/iIcf+Ihx/4iHH/iIcTGFAb56/oiHH/iIcf+Ihx/4iHH/iIcf9OuswkU4hx/4iHH/iIcf+Ihx/4iHH/g1kTG7bs6HH/iIcf+Ihx/4iHH/iIcf+IOZwzt2PMiHH/iIcf+Ihx/4iHH/iIcUIcLN49iHH/iIcf+Ihx/4iHH/iIcT15nrKGYXH/iIcf+Ihx/4iHH/iIcf+IhDbRzZLoiHH/iIcf+Ihx/4iHH/iIcTx5J7OG2IiHH/iIcf+Ihx/4iHH/iIcf+IRA8szw2Ihx/4iHH/iIcf+Ihx/4iHH/iIcf+Ihx/4iHFBNiz8nf+Ihx/4iHH/iIcf+Ihx/4iHFD1zzCjIiHH/iIcf+Ihx/4iHH/iIcf+Ihx/4iHH/hE1zzCjIcf+Ihx/4iHH/iIcf+Ihx/4g3X7e6oEj/iIcf+Ihx/4iHH/iIcf+IhxRrxslDlx/4iHH/iIcf+Ihx/4iHH/iIS+KcUdaIhx/4iHH/iIcf+Ihx/4iHH/hFoEy1+4iHH/iIcf+Ihx/4iHH/iIcf+Ihx/4iDitUblSrv+Ihx/4iHH/iIcf+Ihx/4iHFfyNE3/4iHH/iIcf+Ihx/4iHH/iEfWbKKZ/4iHH/iIcf+Ihx/4iHH/iIcf+IPLVjtEqciIcf+Ihx/4iHH/iIcf+Ihx/4g4rVG4Uq5x/4iHH/iIcf+Ihx/4iHH/iIcTFp8b6WDnH/iIcf+Ihx/4iHH/iIcf+Ihx/0PxPODs/4iHH/iIcf+Ihx/4iHH/iIcf9JGoyOV/+Ihx/4iHH/iIcf+Ihx/4iHH/iEHJ/ARg/4iHH/iIcf+Ihx/4iHH/iIcf+IhxT/3sACGHH/iIcf+Ihx/4iHH/iIcf+Ihx/4SWt8eUiIhx/4iHH/iIcf+Ihx/4iHFD1zzCjIiHH/iIcf+Ihx/4iHH/iIcUOTTNbL/4iHH/iIcf+Ihx/4iHH/iIQF/cCwKIcf+Ihx/4iHH/iIcf+Ihx/0rinGHWhx/4iHH/iIcf+Ihx/4iHH/iIcf+Ihx/4iHFJ/4xgB4iHH/iIcf+Ihx/4iHH/iIcf+Ihx/4iHH/iIcf+Ihx/4iHH/RNc8woyIcf+Ihx/4iHH/iIcf+Ihx/4hDHCzuPf+Ihx/4iHH/iIcf+Ihx/4iHH/iIcf+IhCoRzl7ohx/4iHH/iIcf+Ihx/4iHH/iIcf+IhxQW0c6S6Icf+Ihx/4iHH/iIcf+Ihx/4gy7bO+EkyIhx/4iHH/iIcf+Ihx/4iHE2Uda5rimIhx/4iHH/iIcf+Ihx/4iHH/hOx8wjg4hx/4iHH/iIcf+Ihx/4iHH/iDOWlr1paXH/iIcf+Ihx/4iHH/iIcf+Ihx/4gyJDq+28Vx/4iHH/iIcf+Ihx/4iHH/iIcf+Ihx/4iHH/hFoEy1+4iHH/iIcf+Ihx/4iHH/iIcf+DZmE7qZ7Icf+Ihx/4iHH/iIcf+Ihx/4Qw8s7w3/iIcf+Ihx/4iHH/iIcf+IhxSxm8XmT/iIcf+Ihx/4iHH/iIcf+Ihx/4iHH/iIQGzcCjKIhx/4iHH/iIcf+Ihx/4iHH/R7xspDn/iIcf+Ihx/4iHH/iIcf+IhCoRzl7ohx/4iHH/iIcf+Ihx/4iHH/iIcf+Ihx/4iHH/iIcf+DDGGrBJ5Ycf+Ihx/4iHH/iIcf+Ihx/4g0+/K9BA3/iIcf+Ihx/4iHH/iIcf+Ihx/4T4PcF8KIhx/4iHH/iIcf+Ihx/4iHH/iIcf+Ihx/4iHH/PquxslROcf+Ihx/4iHH/iIcf+Ihx/4iHH/iIcf9E1zzCjIhx/4iHH/iIcf+Ihx/4iHH/hN/rwwFHH/iIcf+Ihx/4iHH/iIcf+Ihx/4iHH/iIcUFtHOkuiHH/iIcf+Ihx/4iHH/iIcf+Ihx/4iHH/iIcf+Ihx/4iHH/iIcf+Ihx/4iHH/iIcf+Ihx/4iHH/iIcf+Ihx/4iHH/iIcUChHPXuhx/4iHH/iIcf+Ihx/4iHH/iIcf+Ihx/4iHH/iIcf+Ihx/4iHH/iIcUn/jGAHiIcf+Ihx/4iHH/iIcf+Ihx/0JtHOkuhx/4iHH/iIcf+Ihx/4iHH/iIcf+Ihx/4iHH/iDowYrbPnYhx/4iHH/iIcf+Ihx/4iHH/hEvTzULP+Ihx/4iHH/iIcf+Ihx/4iHH/TRm8PmSIhx/4iHH/iIcf+Ihx/4iHE3g2G4fJ6HH/iIcf+Ihx/4iHH/iIcf82QEG6v76Icf+Ihx/4iHH/iIcf+Ihx/4hGNVysqnH/iIcf+Ihx/4iHH/iIcf+IhxTlzcGjKIcf+Ihx/4iHH/iIcf+Ihx/0McLN49hx/4iHH/iIcf+Ihx/4iHH/iIcf+Ihx/4iHH/iIcf+Ihx/4Q0Ms282Ihx/4iHH/iIcf+Ihx/4iHFDk0zWy/+Ihx/4iHH/iIcf+Ihx/4iEfwbJD5cf+Ihx/4iHH/iIcf+Ihx/4iHFC5DzhvP+Ihx/4iHH/iIcf+Ihx/4iHH/Qxws3j2HH/iIcf+Ihx/4iHH/iIcf+Ihx/4iE66zDRT/4iHH/iIcf+Ihx/4iHH/iIcf+IP6misVZdiHH/iIcf+Ihx/4iHH/iIcf+E9P3CsC/4iHH/iIcf+Ihx/4iHH/iIcf+IhxQ708xCyHH/iIcf+Ihx/4iHH/iIcf+Ihx/4iHFEeUy4a4hx/4iHH/iIcf+Ihx/4iHH/iIcf9CUCzq/XH/iIcf+Ihx/4iHH/iIcf+Ig2l9W7aCr/iIcf+Ihx/4iHH/iIcf+Ihx/4Q0Ms282Ihx/4iHH/iIcf+Ihx/4iHH/iIcf+Ihx/4iHE57FO3E6z/iIcf+Ihx/4iHH/iIcf+Ihx/4iHFOadwZYoiHH/iIcf+Ihx/4iHH/iIcf+Ihx/zM0Eb3L7ohx/4iHH/iIcf+Ihx/4iHH/T2ncGWKIcf+Ihx/4iHH/iIcf+Ihx/4NrHVuk4qiIcf+Ihx/4iHH/iIcf+Ihx/4iHH/iIcf+Ihx/4iHH/iIcf+Ihx/4iHH/iIcf+IhxQNb88pCIhx/4iHH/iIcf+Ihx/4iEWTTLbLcf+Ihx/4iHH/iIcf+Ihx/4gzWNO+pyz/iIcf+Ihx/4iHH/iIcf+Ihx/4ROQ8wbyIcf+Ihx/4iHH/iIcf+Ihx/4iDNc8b2jDnH/iIcf+Ihx/4iHH/iIcf+IhxP291sJCKiIcf+Ihx/4iHH/iIcf+IhxQhws3j2Icf+Ihx/4iHH/iIcf+Ihx/0JDLPvN/4iHH/iIcf+Ihx/4iHH/iIcf+Ihx/4iHH/iIcf+Ihx/4iHH/iIcf+Ihx/4iHH/iIcf+EMPLO8N/4iHH/iIcf+Ihx/4iHH/iIcT6YhLFne4hx/4iHH/iIcf+Ihx/4iHH/iITsfMI4Nx/4iHH/iIcf+Ihx/4iHH/iIcf9DKSzdbYhx/4iHH/iIcf+Ihx/4iHH/iExAvFv0/4iHH/iIcf+Ihx/4iHH/iIcf804iG8Hd6Icf+Ihx/4iHH/iIcf+Ihx/4RL081Cz/iIcf+Ihx/4iHH/iIcf+Ihx/4iHH/iIcf+Ihx/4iHH/iIcf+IUcvfNHH/iIcf+Ihx/4iHH/iIcf+Ihx/4iHH/iIcTJ+pb2BWohx/4iHH/iIcf+Ihx/4iHH/iEQPLM8NiIcf+Ihx/4iHH/iIcf+Ihx/0YoXK16hx/4iHH/iIcf+Ihx/4iHH/iIcf+Ihx/4QBvsD0Fx/4iHH/iIcf+Ihx/4iHH/iIcU5p3BliiIcf+Ihx/4iHH/iIcf+Ihx/4iEZ5TKhriIcf+Ihx/4iHH/iIcf+Ihx/4hFvTy0LIiHH/iIcf+Ihx/4iHH/iIcf+Ihx/4iHH/iIcf+Ihx/4iHH/iFHy3w2Ihx/4iHH/iIcf+Ihx/4iHH/iITuHMIeOIcf+Ihx/4iHH/iIcf+Ihx/4iHE5dti2iSeIcf+Ihx/4iHH/iIcf+Ihx/4iHH/g2fdW7gir/iIcf+Ihx/4iHH/iIcf+Ihx/4iHH/iIcTRzE7yM7P+Ihx/4iHH/iIcf+Ihx/4iHH/iIcf+Ihx/4iHH/iIQpQc5r6HH/iIcf+Ihx/4iHH/iIcf9MXaxKJYhx/4iHH/iIcf+Ihx/4iHH/iEr/jGAHcf+Ihx/4iHH/iIcf+Ihx/4iDyzVLRMq4cf+Ihx/4iHH/iIcf+Ihx/4iHFf4tAdhx/4iHH/iIcf+Ihx/4iHH/iIcf+Ihx/4iHH/iIUdjfJ3H/iIcf+Ihx/4iHH/iIcf+Ihx/4iHH/iIcf+Ihx/4iHH/hGKFytenH/iIcf+Ihx/4iHH/iIcf+IhxUMvfNIiHH/iIcf+Ihx/4iHH/iIcTuINrR3yXH/iIcf+Ihx/4iHH/iIcf+Ihx/4iFHY3ydx/4iHH/iIcf+Ihx/4iHH/iIcf9CbRzpLocf+Ihx/4iHH/iIcf+Ihx/4iHFPC+wPQYhx/4iHH/iIcf+Ihx/4iHH/iDgd1rjiKYcf+Ihx/4iHH/iIcf+Ihx/4M0vTvrQs/4iHH/iIcf+Ihx/4iHH/iIcU/97AAhhx/4iHH/iIcf+Ihx/4iHH/iEJ6HOhecf+Ihx/4iHH/iIcf+Ihx/4iHH/iIcTZft7mgSIhx/4iHH/iIcf+Ihx/4iHH/iIcf+Ihx/4iHH/iIQzYs3J1x/4iHH/iIcf+Ihx/4iHH/iIcf+Ihx/4iHH/iIcf+Ihx/4Nz8TucDsiIcf+Ihx/4iHH/iIcf+Ihx/4iHH/iIcf+Ihx/4hEyjzTXP+Ihx/4iHH/iIcf+Ihx/4iHH/iIcf+Ihx/4iHH/NawSu1PtiHH/iIcf+Ihx/4iHH/iIcf+DHvwr8QPXH/iIcf+Ihx/4iHH/iIcf+IRkJcq9qHH/iIcf+Ihx/4iHH/iIcf+IhxQW0c6S6Icf+Ihx/4iHH/iIcf+Ihx/0S9PMQscf+Ihx/4iHH/iIcf+Ihx/4iHH/N8dRujiu/4iHH/iIcf+Ihx/4iHH/iIcf9ANewNoYiHH/iIcf+Ihx/4iHH/iIcURsTLk7hx/4iHH/iIcf+Ihx/4iHH/iDJ4Ab+H/v+Ihx/4iHH/iIcf+Ihx/4iHH/iIQ20c2S6Ihx/4iHH/iIcf+Ihx/4iHH/iEivbIUJhx/4iHH/iIcf+Ihx/4iHH/iIcf+Ihx/4iHH/iIcf+IQocc546HH/iIcf+Ihx/4iHH/iIcf+Ihx/4iHH/gwWaOwtlyHH/iIcf+Ihx/4iHH/iIcf+IhxODJxt82Ohx/4iHH/iIcf+Ihx/4iHH/iIcf+Ig53AW3I/qIhx/4iHH/iIcf+Ihx/4iHH/iIcf+Ihx/4iHH/iIcf+Ihx/4iHH/iIcf+Ihx/4iHH/iEu7nFRGhx/4iHH/iIcf+Ihx/4iHH/iIcUsZvF5k/4iHH/iIcf+Ihx/4iHH/iIcf+DolcbbajoiHH/iIcf+Ihx/4iHH/iIcf+DlpYbeWnohx/4iHH/iIcf+Ihx/4iHH/iDaCIrp93YiHH/iIcf+Ihx/4iHH/iIcf+IhxQuQ84bz/iIcf+Ihx/4iHH/iIcf+Ihx/4iHFPGOwOcYiHH/iIcf+Ihx/4iHH/iIcf+IhxQhws3j2Icf+Ihx/4iHH/iIcf+Ihx/4OMdRuDiuiIcf+Ihx/4iHH/iIcf+Ihx/4iHH/iEYoXL16/4iHH/iIcf+Ihx/4iHH/iIcf+ETxPMDsiIcf+Ihx/4iHH/iIcf+Ihx/4iHH/iETkPMG8hx/4iHH/iIcf+Ihx/4iHH/iEV5TMhr/4iHH/iIcf+Ihx/4iHH/iIcf8976G0EF7/iIcf+Ihx/4iHH/iIcf+Ihx/4iDysgbRTfoiHH/iIcf+Ihx/4iHH/iIcf9GG1yuSnH/iIcf+Ihx/4iHH/iIcf+IhxQhws3j2Icf+Ihx/4iHH/iIcf+Ihx/4iEWTTLbLcf+Ihx/4iHH/iIcf+Ihx/4iHFFNVysqoiHH/iIcf+Ihx/4iHH/iIcf+Ihx/09c3Boyhx/4iHH/iIcf+Ihx/4iHH/iIcf+ITISsR7WIhx/4iHH/iIcf+Ihx/4iHH/hE8TzA7IiHH/iIcf+Ihx/4iHH/iIcf9DHCzePYcf+Ihx/4iHH/iIcf+Ihx/4iHH/iIcf+Ihx/4iHH/iIcf+Ihx/4iHH/iIcf+Ihx/4iHH/iIcf+Ihx/4iHH/iIcf+Ihx/4gxF8K/6D2Icf+Ihx/4iHH/iIcf+Ihx/4iHH/iIcf+Ihx/4iHH/iIQeP88cBx/4iHH/iIcf+Ihx/4iHH/iIcf+Ihx/4iHH/iEWgTLX7iHH/iIcf+Ihx/4iHH/iIcf+IQxws7j3/iIcf+Ihx/4iHH/iIcf+Ihx/4iHH/iIcf+Ihx/4iHH/iIcf+Ihx/4iHH/iIcf+Ihx/4iHH/RWxMuTtx/4iHH/iIcf+Ihx/4iHH/iIcf+EfJbKNp/4iHH/iIcf+Ihx/4iHH/iIcf+Ihx/4iHH/iIcf+Ihx/4iHH/RWxMuTtx/4iHH/iIcf+Ihx/4iHH/iIcUCHHAiO/4iHH/iIcf+Ihx/4iHH/iIcf+Ihx/4hGbEypO4iHH/iIcf+Ihx/4iHH/iIcf+DjHUbg4roiHH/iIcf+Ihx/4iHH/iIcf+ETXPMKMhx/4iHH/iIcf+Ihx/4iHH/iIRnlMqGuIhx/4iHH/iIcf+Ihx/4iHH/iIcUCHHAiO/4iHH/iIcf+Ihx/4iHH/iIcf+IhDUCza/Yhx/4iHH/iIcf+Ihx/4iHH/iIcf+EJQLPr9/4iHH/iIcf+Ihx/4iHH/iIcf+Ihx/4iHH/iENDLNvNiHH/iIcf+Ihx/4iHH/iIcf+IhE1zzSjP+Ihx/4iHH/iIcf+Ihx/4iHH/iIcf+IhxTOHMMeOHH/iIcf+Ihx/4iHH/iIcf+Ihx/0MPLN8Ncf+Ihx/4iHH/iIcf+Ihx/4iHH/iIcf+Ihx/4iHH/iIcf+Ihx/4iHH/gzNBG9y+6HH/iIcf+Ihx/4iHH/iIcf+IhxOzGhtM5ecf+Ihx/4iHH/iIcf+Ihx/4iHH/iEk0jIy3/4iHH/iIcf+Ihx/4iHH/iIcU5P3BsChx/4iHH/iIcf+Ihx/4iHH/iENDLNvNiHH/iIcf+Ihx/4iHH/iIcf9Fhky3m4hx/4iHH/iIcf+Ihx/4iHH/g/Bvqx+QVx/4iHH/iIcf+Ihx/4iHH/iIcf+Ihx/4hBDuz/EYiHH/iIcf+Ihx/4iHH/iIcf9Ld6xohf+Ihx/4iHH/iIcf+Ihx/4iHH/hDKSzdbYcf+Ihx/4iHH/iIcf+Ihx/4iEcoXJ16iIcf+Ihx/4iHH/iIcf+Ihx/4Qm0c6S5x/4iHH/iIcf+Ihx/4iHH/iIcf+Ihx/4iHH/iIcf+Ihx/4iHH/g5aWG3lp6Icf+Ihx/4iHH/iIcf+Ihx/4iHFQvt9BiHH/iIcf+Ihx/4iHH/iIcf+ISWt8eUiIcf+Ihx/4iHH/iIcf+Ihx/4iEKHHOeOcf+Ihx/4iHH/iIcf+Ihx/4iHH/QzYs3J2Ihx/4iHH/iIcf+Ihx/4iHH/iIcf+Ihx/4iHH/iIcf+IhLrpxlFv+Ihx/4iHH/iIcf+Ihx/4iHH/iIcf+Ig5g2G3fJ6Icf+Ihx/4iHH/iIcf+Ihx/4iHH/iIcf+IRl9MqguIcf+Ihx/4iHH/iIcf+Ihx/4QlAs+v3/iIcf+Ihx/4iHH/iIcf+Ihx/4PHWRtIpuiHH/iIcf+Ihx/4iHH/iIcf+Igx6M2/FzKIcf+Ihx/4iHH/iIcf+Ihx/4Rw5cnxqIhx/4iHH/iIcf+Ihx/4iHH/Tf68MBSHH/iIcf+Ihx/4iHH/iIcf+ITq3MNSP/iIcf+Ihx/4iHH/iIcf+Ihx/4Rl9MqguIhx/4iHH/iIcf+Ihx/4iHH/hJQYx754cf+Ihx/4iHH/iIcf+Ihx/0MpLN1tiHH/iIcf+Ihx/4iHH/iIcf+Ihx/z2o2rNXJYcf+Ihx/4iHH/iIcf+Ihx/4iHFOT9wbAocf+Ihx/4iHH/iIcf+Ihx/4iDa9p7tCWP+Ihx/4iHH/iIcf+Ihx/4iHH/NMghvDfecf+Ihx/4iHH/iIcf+Ihx/4iHFC8TzQ7HH/iIcf+Ihx/4iHH/iIcf+IhxX+LQHYcf+Ihx/4iHH/iIcf+Ihx/4iE0ZvD5kcf+Ihx/4iHH/iIcf+Ihx/4iDj6I7gF3Ihx/4iHH/iIcf+Ihx/4iHH/g5WlK3pa1x/4iHH/iIcf+Ihx/4iHH/iIcf+IhxRq9spQn/iIcf+Ihx/4iHH/iIcf+Ihx/4iEKUHOa+hx/4iHH/iIcf+Ihx/4iHH/iDjUUbgrroiHH/iIcf+Ihx/4iHH/iIcf+IR/BskPmHH/iIcf+Ihx/4iHH/iIcf+Ihx/4iHFQy980iIcf+Ihx/4iHH/iIcf+Ihx/4iDE/o7/AXIhx/4iHH/iIcf+Ihx/4iHH/iIcf+Ihx/4hGQlyr2ocf+Ihx/4iHH/iIcf+Ihx/4iHH/hE1zzCjIcf+Ihx/4iHH/iIcf+Ihx/4iHH/hGQlyr2ohx/4iHH/iIcf+Ihx/4iHH/iIcUDW/PKQiIcf+Ihx/4iHH/iIcf+Ihx/4hDNizcnYcf+Ihx/4iHH/iIcf+Ihx/4iHH/iIcf+Ihx/0VsTLk7cf+Ihx/4iHH/iIcf+Ihx/4iHH/iIcf+Ihx/4iHH/iIcf+EJ6HOhehx/4iHH/iIcf+Ihx/4iHH/iIcf+Ihx/4iHH/iIcf+Ihx/4iHH/iIcf+Ihx/4iHH/iIcf+Ihx/4iHH/TpDcJvJx/4iHH/iIcf+Ihx/4iHH/iIcf+Ihx/4iHH/g0b5a8kGmIhx/4iHH/iIcf+Ihx/4iHFEQlzL2v+Ihx/4iHH/iIcf+Ihx/4iHE1SgS6tftx/4iHH/iIcf+Ihx/4iHH/iIOjBits+dhx/4iHH/iIcf+Ihx/4iHH/iIPJ+BtGB+iHH/iIcf+Ihx/4iHH/iIcf+IOZgVt2fqcf+Ihx/4iHH/iIcf+Ihx/4iHH/MyPyvtwN/4iHH/iIcf+Ihx/4iHH/iIcf9CbRzpLocf+Ihx/4iHH/iIcf+Ihx/4iHEzFOO86xyIhx/4iHH/iIcf+Ihx/4iHH/iIcf+Ihx/4iHH/Oglitvadhx/4iHH/iIcf+Ihx/4iHH/iIcf+Ihx/4iHH/iIcf+EM2LNydiHH/iIcf+Ihx/4iHH/iIcf+Ig2jOS7cxv/iIcf+Ihx/4iHH/iIcf+Ihx/4R/BskPmIcf+Ihx/4iHH/iIcf+Ihx/0Ab7A9Bhx/4iHH/iIcf+Ihx/4iHH/iIcf+IhK/4xwB/+Ihx/4iHH/iIcf+Ihx/4iHH/hKDYxvJ4hx/4iHH/iIcf+Ihx/4iHH/iIcf+Ihx/4iHH/iIcf+IhE1zzSjP+Ihx/4iHH/iIcf+Ihx/4iHH/PZEYs27niIcf+Ihx/4iHH/iIcf+IhxO4g2tHfJcf+Ihx/4iHH/iIcf+Ihx/4iHFf1dAqcf+Ihx/4iHH/iIcf+Ihx/4iHH/iIcf+Ihx/4iHH/iIcf+Ihx/4iHH/iIcf+Ihx/4iHH/iIcf+IhL1ZxSpohx/4iHH/iIcf+Ihx/4iHH/iEHw/PDwiHH/iIcf+Ihx/4iHH/iIcf+IOnwGtoP5iHH/iIcf+Ihx/4iHH/iIcf+Df8MrkDzXH/iIcf+Ihx/4iHH/iIcf+IhxOFxht6OeiIcf+Ihx/4iHH/iIcf+IhxRIZMt5uIhx/4iHH/iIcf+Ihx/4iHH/g704G1LH6Ihx/4iHH/iIcf+Ihx/4iHFCKSzdbYiHH/iIcf+Ihx/4iHH/iIcf+Ihx/4iHH/iIcf+Ihx/4QaEcBu7/iIcf+Ihx/4iHH/iIcf+IhxTjLsHNFx/4iHH/iIcf+Ihx/4iHH/iEM2LNydhx/4iHH/iIcf+Ihx/4iHH/iIcf+Ihx/4iHH/iIQpQc5r6HH/iIcf+Ihx/4iHH/iIcf+Ihx/0TkPMG8iIcf+Ihx/4iHH/iIcf+Ihx/4iHH/iIcf+IQm0c+S7/iIcf+Ihx/4iHH/iIcf+Ihx/4iHH/iIcf+Ihx/4iHH/iIcf+IhxUL7fQYhx/4iHH/iIcf+Ihx/4iHH/iIcf+Ihx/4T3bcGJKIcf+Ihx/4iHH/iIcf+Ihx/4iHEy/xG+AO7/iIcf+Ihx/4iHH/iIcf+Ihx/4iDEM0b/zLocf+Ihx/4iHH/iIcf+Ihx/4iHH/iIcUzHzEOD/4iHH/iIcf+Ihx/4iHH/iIcf9CbRzpLocf+Ihx/4iHH/iIcf+Ihx/4iDmQYbdvnoiHH/iIcf+Ihx/4iHH/iIcf+IhxNu8yuRDNhx/4iHH/iIcf+Ihx/4iHH/iIcU5c3BoyiHH/iIcf+Ihx/4iHH/iIcf+Ig1xAO7O/xx/4iHH/iIcf+Ihx/4iHH/iIcf+Ihx/z7FsbI6Tohx/4iHH/iIcf+Ihx/4iHH/iINmgiupfdcf+Ihx/4iHH/iIcf+Ihx/4iHH/RXlMuGuHH/iIcf+Ihx/4iHH/iIcf+Ihx/4iHH/iIcf+IROQ8wbyHH/iIcf+Ihx/4iHH/iIcf+IhxQW0c6S6Icf+Ihx/4iHH/iIcf+Ihx/4iD6b2rJkJYhx/4iHH/iIcf+Ihx/4iHH/g704G1LH6Ihx/4iHH/iIcf+Ihx/4iHH/iITsfMI4Nx/4iHH/iIcf+Ihx/4iHH/iIcf8/xSmyOtb/iIcf+Ihx/4iHH/iIcf+Ihx/0KHHOeOiIcf+Ihx/4iHH/iIcf+Ihx/4iHH/iIcf+Ihx/4iEWgTLX7hx/4iHH/iIcf+Ihx/4iHH/iIcf9MaqxJVYiHH/iIcf+Ihx/4iHH/iIcf+EV5TLhrcf+Ihx/4iHH/iIcf+Ihx/4iHFD1zzCjIiHH/iIcf+Ihx/4iHH/iIcf+IRb08tCyIhx/4iHH/iIcf+Ihx/4iHH/iIcf+Ihx/4iE1AvDv0iIcf+Ihx/4iHH/iIcf+Ihx/4g/nKKxY12HH/iIcf+Ihx/4iHH/iIcf+IhxTjLsHNFx/4iHH/iIcf+Ihx/4iHH/iIcf+Ihx/4iHH/iIcf9EvTzELHH/iIcf+Ihx/4iHH/iIcf+Ihx/4iHH/iIcf+EiFfIeocf+Ihx/4iHH/iIcf+Ihx/4iDcKMrr1zf+Ihx/4iHH/iIcf+Ihx/4iHH/iIRb08tCyIcf+Ihx/4iHH/iIcf+Ihx/4iHH/g4qTO5Vsz/iIcf+Ihx/4iHH/iIcf+Ihx/4hEyjzTXP+Ihx/4iHH/iIcf+Ihx/4iHE6/ei2Ahf/iIcf+Ihx/4iHH/iIcf+Ihx/4iHH/iEMpLN1tcf+Ihx/4iHH/iIcf+Ihx/4iHFDoEzF+3H/iIcf+Ihx/4iHH/iIcf+Ihx/4P3KysY1Ncf+Ihx/4iHH/iIcf+Ihx/4iHH/gzMgK9zf1x/4iHH/iIcf+Ihx/4iHH/iIcf8/WLKyp03/iIcf+Ihx/4iHH/iIcf+Ihx/4iHH/iIcf+INoATun/siHH/iIcf+Ihx/4iHH/iIcf+IhDNizcnXH/iIcf+Ihx/4iHH/iIcf+Ihx/4hAQuwM0Yhx/4iHH/iIcf+Ihx/4iHH/iIMpIBvm3+cf+Ihx/4iHH/iIcf+Ihx/4iEY1XLyq/4iHH/iIcf+Ihx/4iHH/iIcTuZVLRmq4iHH/iIcf+Ihx/4iHH/iIcf+Ihx/0YbXK5Kcf+Ihx/4iHH/iIcf+Ihx/4iHExeAG+h/6Icf+Ihx/4iHH/iIcf+Ihx/4iHE4tqq4SVX/iIcf+Ihx/4iHH/iIcf+Ihx/4RPE8wOyIhx/4iHH/iIcf+Ihx/4iHH/iIcf+Ihx/4iHH/ROQ8wbyIhx/4iHH/iIcf+Ihx/4iHH/iIcf+Ihx/4iHFAyfzzYIhx/4iHH/iIcf+Ihx/4iHH/iISjSMbLeIhx/4iHH/iIcf+Ihx/4iHH/iIcf+Ihx/4iHH/iIcf+Ihx/4iHH/iIcUXwbLD5/4iHH/iIcf+Ihx/4iHH/iIcf+Ihx/1G+30GHH/iIcf+Ihx/4iHH/iIcf+IhxQKEc9e6HH/iIcf+Ihx/4iHH/iIcf+IhxTP68MBSIcf+Ihx/4iHH/iIcf+Ihx/4iExqrElVcf+Ihx/4iHH/iIcf+Ihx/4iHH/iIcf+Ig41FG4K66Icf+Ihx/4iHH/iIcf+Ihx/4iHFIGox+V3H/iIcf+Ihx/4iHH/iIcf+IPHWRtIpuhx/4iHH/iIcf+Ihx/4iHH/iIcf+Ihx/4iHH/iIcf+Ig3JDK5282HH/iIcf+Ihx/4iHH/iIcf+Ihx/4SJJ8htiHH/iIcf+Ihx/4iHH/iIcf+Ihx/4iHH/iIcf9MM7xMxHH/iIcf+Ihx/4iHH/iIcf+IhxQKEc9e6HH/iIcf+Ihx/4iHH/iIcf+IhO/rwgFIiHH/iIcf+Ihx/4iHH/iIcf+INYQxvHvO/4iHH/iIcf+Ihx/4iHH/iIcT5LsrK0Tf+Ihx/4iHH/iIcf+Ihx/4iHH/iIcUF6HOheiIcf+Ihx/4iHH/iIcf+Ihx/4iHH/g1hDG7e85x/4iHH/iIcf+Ihx/4iHH/iIcf+Ihx/4iHH/iIcf+Ihx/4iHH/hDQyzbzYiHH/iIcf+Ihx/4iHH/iIcf+IhxUMvfNIiHH/iIcf+Ihx/4iHH/iIcf9GNVysqohx/4iHH/iIcf+Ihx/4iHH/g6C3G29I6HH/iIcf+Ihx/4iHH/iIcf+IhxMdyVviNqiIcf+Ihx/4iHH/iIcf+Ihx/4T3bcGJKIcf+Ihx/4iHH/iIcf+Ihx/4g19cW7CjqHH/iIcf+Ihx/4iHH/iIcf+Ihx/4iE7hzCHjiHH/iIcf+Ihx/4iHH/iIcf+Ihx/4iDjeFLkh6/+Ihx/4iHH/iIcf+Ihx/4iHH/iIcf+Ihx/4iHH/iIcf+Ihx/4iHH/iIcf+Ihx/4iHH/iIcf+IhDUCza/Yhx/4iHH/iIcf+Ihx/4iHH/iIcf+Ihx/4iHH/iIcf+Ihx/4iHH/iIcf+Ihx/4iHH/iIcf+Ihx/4iHH/iIcf+IO/MmtgzZ/4iHH/iIcf+Ihx/4iHH/iIcf+Ihx/0KHHOeOiIcf+Ihx/4iHH/iIcf+Ihx/4QBvsD0Fx/4iHH/iIcf+Ihx/4iHH/iIcf86FFO266yHH/iIcf+Ihx/4iHH/iIcf+IQpQc5r6Icf+Ihx/4iHH/iIcf+Ihx/4iHH/iIcf+Ihx/4iHH/iIcf+Ihx/4iHH/Qnoc6F6Icf+Ihx/4iHH/iIcf+Ihx/4iHH/g/jZOxcmxx/4iHH/iIcf+Ihx/4iHH/iIcf+D70ZbILmnH/iIcf+Ihx/4iHH/iIcf+Ihx/4g7EkS17buIhx/4iHH/iIcf+Ihx/4iHH/hE5DzBvIhx/4iHH/iIcf+Ihx/4iHH/PSKSs91tiHH/iIcf+Ihx/4iHH/iIcf+Ig9f1SzgKuIcf+Ihx/4iHH/iIcf+Ihx/4iHEyhXi9eodx/4iHH/iIcf+Ihx/4iHH/iIcf81giK7fd1x/4iHH/iIcf+Ihx/4iHH/iIcf+Ihx/4iHH/iIcf+Ihx/4iHH/iIcf+Ihx/4iHH/iIcf+IPU6Rs7FuiIcf+Ihx/4iHH/iIcf+Ihx/4RaBMtfuIhx/4iHH/iIcf+Ihx/4iHH/iEW9PLQsiIcf+Ihx/4iHH/iIcf+Ihx/4RMo8w1xx/4iHH/iIcf+Ihx/4iHH/iIO7mBtkZ+/4iHH/iIcf+Ihx/4iHH/iIOtK5ti1GiIcf+Ihx/4iHH/iIcf+Ihx/4iHH/iIcf+Ihx/4iHH/iIcf+Ihx/4iDL4pL4HW4hx/4iHH/iIcf+Ihx/4iHH/hEyjzDXHH/iIcf+Ihx/4iHH/iIcf+Ihx/4iHH/iIcULkPOG8/4iHH/iIcf+Ihx/4iHH/iIcf+ETkPMG8iHH/iIcf+Ihx/4iHH/iIcf+Ihx/4iHH/iIQ20c2S6Ihx/4iHH/iIcf+Ihx/4iHH/PE6RtLFucf+Ihx/4iHH/iIcf+Ihx/4iHH/iIcf+Ihx/4iHH/iIcf9Q8tAdcf+Ihx/4iHH/iIcf+Ihx/4iFHy3w2Icf+Ihx/4iHH/iIcf+Ihx/4TeHMQeP/iIcf+Ihx/4iHH/iIcf+IhxN48zuXDM/4iHH/iIcf+Ihx/4iHH/iIcf9EvTzELHH/iIcf+Ihx/4iHH/iIcf+Ihx/4iHFC8TzQ7HH/iIcf+Ihx/4iHH/iIcf+Ihx/4iHH/iIcT3Bk7I+bIcf+Ihx/4iHH/iIcf+Ihx/4RZNMtsuIcf+Ihx/4iHH/iIcf+Ihx/4iHH/iIcf+Ihx/0lBjHvniHH/iIcf+Ihx/4iHH/iIcf+Ihx/4iHH/iIcf+Ihx/4iHFAhxwIjv+Ihx/4iHH/iIcf+Ihx/4iHH/iIcf+IRkJcq9qHH/iIcf+Ihx/4iHH/iIcf+Ihx/4iHH/hMaqxJVYhx/4iHH/iIcf+Ihx/4iHH/hGG1y+Sv+Ihx/4iHH/iIcf+Ihx/4iHE/CdGw9i6HH/iIcf+Ihx/4iHH/iIcf+Ihx/4iHH/iIcf+Ihx/4RYZMt5uHH/iIcf+Ihx/4iHH/iIcf+Ihx/4iHH/iIPbXatEol/4iHH/iIcf+Ihx/4iHH/iIcf9MM7xMxHH/iIcf+Ihx/4iHH/iIcf+Ihx/4Rhtcvkr/iIcf+Ihx/4iHH/iIcf+Ihx/4iHH/RZNMtsuIhx/4iHH/iIcf+Ihx/4iHH/ROQ8wbyIhx/4iHH/iIcf+Ihx/4iHH/gzWuK9pR2HH/iIcf+Ihx/4iHH/iIcf+ENDLNvNiIcf+Ihx/4iHH/iIcf+IhxNSZButm+hx/4iHH/iIcf+Ihx/4iHH/iIPsWxszpO/4iHH/iIcf+Ihx/4iHH/iIcUbWbJKZiHH/iIcf+Ihx/4iHH/iIcf+INzEyuc7NiIcf+Ihx/4iHH/iIcf+Ihx/4RaBMtfuIhx/4iHH/iIcf+Ihx/4iHH/P7KEsU17iIcf+Ihx/4iHH/iIcf+Ihx/4iHH/iIcf+Ihx/4iHH/iIcf+Ihx/4iHH/iIcf+IhGNVy8qv+Ihx/4iHH/iIcf+Ihx/4iHH/gzXgG9of6Ihx/4iHH/iIcf+Ihx/4iHH/gwaLKwp02Ihx/4iHH/iIcf+Ihx/4iHH/iINiNqutyViIcf+Ihx/4iHH/iIcf+Ihx/4iHExeAG+h/6Icf+Ihx/4iHH/iIcf+Ihx/4iHE876GzEF5x/4iHH/iIcf+Ihx/4iHH/iINOIhvR3e/4iHH/iIcf+Ihx/4iHH/iIcf+DXEA7s7/Ihx/4iHH/iIcf+Ihx/4iHH/g5nDO3Y8yIhx/4iHH/iIcf+Ihx/4iHH/iIcf+DLrpL4UW4iHH/iIcf+Ihx/4iHH/iIcf+IT4PcF8KIcf+Ihx/4iHH/iIcf+Ihx/4hAKOwOcXH/iIcf+Ihx/4iHH/iIcf+Ihx/0VfTMoL/4iHH/iIcf+Ihx/4iHH/iIcf9PadwZYohx/4iHH/iIcf+Ihx/4iHH/iIcf+IRPE8wOyIcf+Ihx/4iHH/iIcf+Ihx/4hFvTy0LIiHH/iIcf+Ihx/4iHH/iIcf+IhxRGxMuTuHH/iIcf+Ihx/4iHH/iIcf+Ihx/4Qxws3j1x/4iHH/iIcf+Ihx/4iHH/iIcf9CUCzq/XH/iIcf+Ihx/4iHH/iIcf+Ihx/4iHH/iIcf+IhxSEGMe+eIhx/4iHH/iIcf+Ihx/4iHH/iIT3bcGJJx/4iHH/iIcf+Ihx/4iHH/iIcf+Ihx/4iHH/iIcf+Ihx/4iHH/iIcf+Ihx/4hGX0yqC4hx/4iHH/iIcf+Ihx/4iHH/iIcf+Ihx/4iHH/iIcf+Ihx/4iEr/jHAH/4iHH/iIcf+Ihx/4iHH/iIcf+EM2LNydiHH/iIcf+Ihx/4iHH/iIcf+Ihx/4iHH/iEWTTLbLhx/4iHH/iIcf+Ihx/4iHH/iIO8aBtTl+cf+Ihx/4iHH/iIcf+Ihx/4iHH/QZQcB77/iIcf+Ihx/4iHH/iIcf+Ihx/4T1zcGjJx/4iHH/iIcf+Ihx/4iHH/iIcf+Ihx/ziDYbh8nnH/iIcf+Ihx/4iHH/iIcf+IhxQLz89DCHH/iIcf+Ihx/4iHH/iIcf+Ig3IiO53dxx/4iHH/iIcf+Ihx/4iHH/iIcUUoXK16iHH/iIcf+Ihx/4iHH/iIcf+EM2LNydiHH/iIcf+Ihx/4iHH/iIcf+IROQ8wbyHH/iIcf+Ihx/4iHH/iIcf+INfGnvA5Y/4iHH/iIcf+Ihx/4iHH/iIN0oEubX7hx/4iHH/iIcf+Ihx/4iHH/iETXPMKMcf+Ihx/4iHH/iIcf+Ihx/4iDjtI7gS3Icf+Ihx/4iHH/iIcf+Ihx/4iHH/iIcf+IhxQ6BMxftx/4iHH/iIcf+Ihx/4iHH/iIcf+DXRA7su/IiHH/iIcf+Ihx/4iHH/iIcf+Ihx/4iHH/iEHW/PKQcf+Ihx/4iHH/iIcf+Ihx/4iEZsTKk7iHH/iIcf+Ihx/4iHH/iIcf+DMnEb3Y7nH/iIcf+Ihx/4iHH/iIcf+Ihx/4iHH/hGG1y+Sv+Ihx/4iHH/iIcf+Ihx/4iHH/RNc8woyIcf+Ihx/4iHH/iIcf+Ihx/4g0/QK8Av1x/4iHH/iIcf+Ihx/4iHH/iIPT1ztMKM/4iHH/iIcf+Ihx/4iHH/iIcf+IhxOjLotc0XiIcf+Ihx/4iHH/iIcf+Ihx/4iHFDyjzDXIhx/4iHH/iIcf+Ihx/4iHH/iIcU2D3CfCcf+Ihx/4iHH/iIcf+Ihx/4iHH/OMEkuD7bhx/4iHH/iIcf+Ihx/4iHH/iIcf85aWG3lp6Ihx/4iHH/iIcf+Ihx/4iHH/gpQCAae/3+cf+Ihx/4iHH/iIcf+Ihx/4iHH/iIcf+Ihx/4iHH/iIcf+Ihx/4iHH/iIRjVcvKr/iIcf+Ihx/4iHH/iIcf+Ihx/4iHH/iDDRC7A+9HH/iIcf+Ihx/4iHH/iIcf+IhxPo2TsXJsiHH/iIcf+Ihx/4iHH/iIcf+Ihx/4iHH/iIcf+Ihx/4iHH/iIcf+Ihx/4iHH/iIcf+EGhHAbu/4iHH/iIcf+Ihx/4iHH/iIcf+Ihx/4iHH/iIcf+Ihx/4iHH/iDyOY7RxnHH/iIcf+Ihx/4iHH/iIcf+Ihx/4iHH/iIcf+Ihx/09p3BliiHH/iIcf+Ihx/4iHH/iIcf+Ihx/zzR6bQuFnH/iIcf+Ihx/4iHH/iIcf+IQyks3W1x/4iHH/iIcf+Ihx/4iHH/iIRw5cnxqHH/iIcf+Ihx/4iHH/iIcf+Ig2XTG6os5x/4iHH/iIcf+Ihx/4iHH/iIcTuXRbRouohx/4iHH/iIcf+Ihx/4iHH/T0/cGwJx/4iHH/iIcf+Ihx/4iHH/iIO0MHtbz4iHH/iIcf+Ihx/4iHH/iIcf+ETxPMDsiIcf+Ihx/4iHH/iIcf+Ihx/4iHH/iIcf+Ihx/4iHH/iIcf+Ihx/4hCoRzl7oiHH/iIcf+Ihx/4iHH/iIcf+Ihx/4iHH/iIcTRdMbyizv+Ihx/4iHH/iIcf+Ihx/4iHH/hFhky3m4cf+Ihx/4iHH/iIcf+Ihx/4iHH/iIcf+FDy0R3/iIcf+Ihx/4iHH/iIcf+Ihx/zQH47z4HIcf+Ihx/4iHH/iIcf+Ihx/4Qxws3j1x/4iHH/iIcf+Ihx/4iHH/iIQsn842CIhx/4iHH/iIcf+Ihx/4iHH/iIRaBMtfuHH/iIcf+Ihx/4iHH/iIcf+Ig5nkK3Yb2Icf+Ihx/4iHH/iIcf+Ihx/4g/nrGxYU6Icf+Ihx/4iHH/iIcf+Ihx/4iHEzLbW80kqIcf+Ihx/4iHH/iIcf+Ihx/4PJtjtGSciHH/iIcf+Ihx/4iHH/iIcf+Ei8bIQ5iIcf+Ihx/4iHH/iIcf+Ihx/4iHH/Ow33tfIIcf+Ihx/4iHH/iIcf+Ihx/4iHH/iIcf+IhCoRzl7ohx/4iHH/iIcf+Ihx/4iHH/iIcf+Ihx/4iHH/iIcf+Ihx/4iDC/R7BQuIcf+Ihx/4iHH/iIcf+Ihx/4iHFPGOwOcYiHH/iIcf+Ihx/4iHH/iIcf+IhxOrdytUiNiHH/iIcf+Ihx/4iHH/iIcf+IgzsJa9T2mHH/iIcf+Ihx/4iHH/iIcf+Ihx/4iHH/iIcf+Ihx/4M1zxvaMOiHH/iIcf+Ihx/4iHH/iIcf+Ig2gBO6f+yHH/iIcf+Ihx/4iHH/iIcf+Ihx/4iHH/iIcf+IUb7QUf+Ihx/4iHH/iIcf+Ihx/4iHH/iIcf+Ihx/4iHH/N8dRujiu/4iHH/iIcf+Ihx/4iHH/iIcThhJbee2nH/iIcf+Ihx/4iHH/iIcf+Ihx/4iHH/iIcUFQLOr9hx/4iHH/iIcf+Ihx/4iHH/iIcf+Ihx/4iHH/iIcf+Ihx/4iHH/iIQqEc5e6Icf+Ihx/4iHH/iIcf+Ihx/4iHH/iIcf+FHl3xqIhx/4iHH/iIcf+Ihx/4iHH/iDp8BraD+Yhx/4iHH/iIcf+Ihx/4iHH/MjE6vs7FiIcf+Ihx/4iHH/iIcf+Ihx/4hGQlyr2ocf+Ihx/4iHH/iIcf+Ihx/4hEyjzTXP+Ihx/4iHH/iIcf+Ihx/4iHH/iIcUIcLN49iHH/iIcf+Ihx/4iHH/iIcf+Ihx/4Ub7fQXH/iIcf+Ihx/4iHH/iIcf+Ihx/4iHExvne/QYj/iIcf+Ihx/4iHH/iIcf+Ihx/4iEZ5TKhriIcf+Ihx/4iHH/iIcf+Ihx/4iHFGr2ylCf+Ihx/4iHH/iIcf+Ihx/4iHH/iIcf+Ihx/4iHH/iIcf+Ihx/4iHH/iIcf+Ihx/4iHH/iIcf+Ihx/4iHH/hQ8tEd/4iHH/iIcf+Ihx/4iHH/iIcf+Ihx/z+PorFwXYhx/4iHH/iIcf+Ihx/4iHH/iIcf+EivbIUJiHH/iIcf+Ihx/4iHH/iIcf+Ihx/4iHH/iIcf+IhK/4xwB/+Ihx/4iHH/iIcf+Ihx/4iHH/iIcf+Ihx/4iHH/iIcf+Ihx/4iHH/iIcf+Ihx/4iHH/iIcf+Ihx/4iHH/iIcf+Ihx/4iHH/iIcf+Ihx/4iHH/iIcf+Ihx/4iHH/iIcf+Ihx/4MrbDvkk8hx/4iHH/iIcf+Ihx/4iHH/iIcf86tJu2S2SIcf+Ihx/4iHH/iIcf+Ihx/4iEfwbJD5cf+Ihx/4iHH/iIcf+Ihx/4iHH/QkMs+83/iIcf+Ihx/4iHH/iIcf+Ihx/0McLN49hx/4iHH/iIcf+Ihx/4iHH/iING+WvJBphx/4iHH/iIcf+Ihx/4iHH/iDLQw74vPIhx/4iHH/iIcf+Ihx/4iHH/g2M0G6zL5x/4iHH/iIcf+Ihx/4iHH/iIcf+Ihx/4iHH/iIcf+Ihx/4iHH/iIcf+INOIhvB3ecf+Ihx/4iHH/iIcf+Ihx/4iHH/iEWTTLbLhx/4iHH/iIcf+Ihx/4iHH/iIcf+Ihx/4iHH/iIcf+Ihx/4iHH/iIcf+Ihx/4iHH/iIcf+Ihx/4iHFFKFyteohx/4iHH/iIcf+Ihx/4iHH/iIcf+Ihx/4iHH/hCbRzpLnH/iIcf+Ihx/4iHH/iIcf+Ihx/zLYd74niHH/iIcf+Ihx/4iHH/iIcf+Ihx/4iHH/S5GsVuWHH/iIcf+Ihx/4iHH/iIcf+IhxSf+MYAeIhx/4iHH/iIcf+Ihx/4iHH/iIcf+DZXBLuo+/+Ihx/4iHH/iIcf+Ihx/4iHH/iIcTw7ZLPEm4hx/4iHH/iIcf+Ihx/4iHH/iIcTuTJ7Rs2HH/iIcf+Ihx/4iHH/iIcf+Ihx/0VsTLk7cf+Ihx/4iHH/iIcf+Ihx/4iHH/RMo8w1yHH/iIcf+Ihx/4iHH/iIcf+Ihx/zOhh71eeIhx/4iHH/iIcf+Ihx/4iHH/iDi4QrhHvXH/iIcf+Ihx/4iHH/iIcf+Ihx/0V5TLhrhx/4iHH/iIcf+Ihx/4iHH/iIcUCHHAiO/4iHH/iIcf+Ihx/4iHH/iIcf+Ihx/4iHFJu5x0Rv+Ihx/4iHH/iIcf+Ihx/4iHH/iIcf+Ihx/0JQLOr9cf+Ihx/4iHH/iIcf+Ihx/4iHH/iIcf+IOjJxts2OiIcf+Ihx/4iHH/iIcf+Ihx/4iHE3dmG4iZ5x/4iHH/iIcf+Ihx/4iHH/iIcf+Ihx/4hJeHx4eIiHH/iIcf+Ihx/4iHH/iIcf8/soSxTXuIhx/4iHH/iIcf+Ihx/4iHH/iEZCXKvahx/4iHH/iIcf+Ihx/4iHH/iIcf81riG7Ud6Ihx/4iHH/iIcf+Ihx/4iHH/iIcf+IhxSxm8XmT/iIcf+Ihx/4iHH/iIcf+Ihx/4RZNMtsuIcf+Ihx/4iHH/iIcf+Ihx/4iHH/iIcf+DQJ8rz2DYcf+Ihx/4iHH/iIcf+Ihx/4iHH/MzQRvcvuiHH/iIcf+Ihx/4iHH/iIcf+DTu8r0RDf+Ihx/4iHH/iIcf+Ihx/4iHH/iIcf+Ihx/4iEcOXJ8ahx/4iHH/iIcf+Ihx/4iHH/iIcT6Nk7FybIhx/4iHH/iIcf+Ihx/4iHH/iIcf+FHY3yeIcf+Ihx/4iHH/iIcf+Ihx/4iHH/g70XK1Lo2Icf+Ihx/4iHH/iIcf+Ihx/4T3bcGJKIcf+Ihx/4iHH/iIcf+Ihx/4OrKMtk1zcf+Ihx/4iHH/iIcf+Ihx/4iHH/RjVcrKqIcf+Ihx/4iHH/iIcf+Ihx/4hDNizcnYcf+Ihx/4iHH/iIcf+Ihx/4iHH/iIcf+Ihx/4iE0mvD2Uhx/4iHH/iIcf+Ihx/4iHH/iIRBwszj2Ihx/4iHH/iIcf+Ihx/4iHH/hGQlyr2ohx/4iHH/iIcf+Ihx/4iHH/iIcf+IR+Nskclx/4iHH/iIcf+Ihx/4iHH/iIcf+ETXPMKMhx/4iHH/iIcf+Ihx/4iHH/iIcf+Ihx/4iHH/iIcf+Ihx/4iHH/iIcf+Ihx/4iHH/iIcf+Ihx/4iHH/iIcf+Ihx/4iHH/iIcf+IM0ERvb7uhx/4iHH/iIcf+Ihx/4iHH/iIcf9E5DzBvIiHH/iIcf+Ihx/4iHH/iIcf+IO7mBtUZ+cf+Ihx/4iHH/iIcf+Ihx/4iHH/iEcOXJ8aiHH/iIcf+Ihx/4iHH/iIcf+INOIhvB3ecf+Ihx/4iHH/iIcf+Ihx/4iHH/Rhtcrkpx/4iHH/iIcf+Ihx/4iHH/iIcf+IhxRShcrXqIcf+Ihx/4iHH/iIcf+Ihx/4iHH/g7ASa1/tmHH/iIcf+Ihx/4iHH/iIcf+Ihx/4iHH/iIcf+IhxM9EDvC78cf+Ihx/4iHH/iIcf+Ihx/4iHH/iIONRRuCuuiHH/iIcf+Ihx/4iHH/iIcf+IhxQ8o8w1yIcf+Ihx/4iHH/iIcf+Ihx/4iHFFG1yuSocf+Ihx/4iHH/iIcf+Ihx/4iHFBQyzrzXH/iIcf+Ihx/4iHH/iIcf+Ihx/4MRWzv+pMiHH/iIcf+Ihx/4iHH/iIcf+Ihx/4iHH/hMd6xIhYiHH/iIcf+Ihx/4iHH/iIcf+IRYZMt5tx/4iHH/iIcf+Ihx/4iHH/iIcf+IRPE8wOyIcf+Ihx/4iHH/iIcf+Ihx/4iHH/iIQ0Ms282HH/iIcf+Ihx/4iHH/iIcf+Ihx/4Qocc546Icf+Ihx/4iHH/iIcf+Ihx/4iHH/iIcf+Ihx/4iHH/iIcf+IhxMUERv77u/4iHH/iIcf+Ihx/4iHH/iIcf+E9p3Blihx/4iHH/iIcf+Ihx/4iHH/iIcUszvEzEhx/4iHH/iIcf+Ihx/4iHH/iIcf+ENDLNvNiIcf+Ihx/4iHH/iIcf+Ihx/4hHG1yeSoiHH/iIcf+Ihx/4iHH/iIcf+IhxUMvfNIiHH/iIcf+Ihx/4iHH/iIcf+Ihx/4gzo5a9XGmHH/iIcf+Ihx/4iHH/iIcf+Ihx/zo8NLbDy4hx/4iHH/iIcf+Ihx/4iHH/iDTiIbwd3nH/iIcf+Ihx/4iHH/iIcf+Ihx/4PvJWsw2p/4iHH/iIcf+Ihx/4iHH/iIcf89UUazrrmHH/iIcf+Ihx/4iHH/iIcf+IhHKFydeoiHH/iIcf+Ihx/4iHH/iIcf+Ihx/4iHH/iIcf+IhCoRzl7ohx/4iHH/iIcf+Ihx/4iHH/iIcf+D+nk7FYbIhx/4iHH/iIcf+Ihx/4iHH/iIcUOgTMX7cf+Ihx/4iHH/iIcf+Ihx/4iHH/iE0mvD2UiHH/iIcf+Ihx/4iHH/iIcf+IhxPd6DsiF8iHH/iIcf+Ihx/4iHH/iIcf+Ihx/4iHH/iIcf+IhxUL7fQYhx/4iHH/iIcf+Ihx/4iHH/iIcf+Ihx/4iHH/iIcf+IhE8TzA7Icf+Ihx/4iHH/iIcf+Ihx/4iHH/R7xspDn/iIcf+Ihx/4iHH/iIcf+Ihx/4g/qaKxVl2Icf+Ihx/4iHH/iIcf+Ihx/4Ppe8smhDiHH/iIcf+Ihx/4iHH/iIcf+IhxS12sSiWIhx/4iHH/iIcf+Ihx/4iHH/iIcf9DDyzfDXH/iIcf+Ihx/4iHH/iIcf+Ihx/4iEZCXKvacf+Ihx/4iHH/iIcf+Ihx/4iHH/iDj6I7gF3IiHH/iIcf+Ihx/4iHH/iIcf+D7vobIQXoiHH/iIcf+Ihx/4iHH/iIcf+IhxMV4BvqH+cf+Ihx/4iHH/iIcf+Ihx/4iHH/iEWgTLX7iHH/iIcf+Ihx/4iHH/iIcf+Ihx/4MqvSvlQthx/4iHH/iIcf+Ihx/4iHH/iIcU/97AAhhx/4iHH/iIcf+Ihx/4iHH/iIcUgnjH2Hhx/4iHH/iIcf+Ihx/4iHH/iEWGTLebcf+Ihx/4iHH/iIcf+Ihx/4iHE65ia1GdmHH/iIcf+Ihx/4iHH/iIcf+Ihx/4iEZ5TKhriIcf+Ihx/4iHH/iIcf+Ihx/4K7ghGlR97nH/iIcf+Ihx/4iHH/iIcf+IhClBzmvocf+Ihx/4iHH/iIcf+Ihx/4iHH/QkMs+83/iIcf+Ihx/4iHH/iIcf+Ihx/4hFeUzIa/+Ihx/4iHH/iIcf+Ihx/4iHH/iIcf+Ihx/4iHH/iIcUsmvE2Ucf+Ihx/4iHH/iIcf+Ihx/4iHH/iIcf+Ihx/4g1Aba7/kmHH/iIcf+Ihx/4iHH/iIcf+Ihx/4iHH/iIcf+Ihx/4iHH/iIcf+Ihx/4iHH/iIcf+Ihx/4iHH/iIcf+Ihx/4iHH/iIcf+Ihx/4iHH/iIcf+Ihx/4iHH/iIcf+Ihx/4iHH/iIQnoc+F7/iIcf+Ihx/4iHH/iIcf+Ihx/4iHH/RMo8w1yHH/iIcf+Ihx/4iHH/iIcf+Ihx/4iHH/iIcULkPOG8/4iHH/iIcf+Ihx/4iHH/iIcf85XGG3o56Icf+Ihx/4iHH/iIcf+Ihx/4iHFJ1Zxipocf+Ihx/4iHH/iIcf+Ihx/4iHH/hGX0yqC4iHH/iIcf+Ihx/4iHH/iIcf+DoLcbb0jocf+Ihx/4iHH/iIcf+Ihx/4iETkPMG8cf+Ihx/4iHH/iIcf+Ihx/4iHH/hDHCzePXH/iIcf+Ihx/4iHH/iIcf+Ihx/4iHH/iIcULxPNDscf+Ihx/4iHH/iIcf+Ihx/4iHH/QzYs3J2Ihx/4iHH/iIcf+Ihx/4iHH/iEWGTLebcf+Ihx/4iHH/iIcf+Ihx/4iHH/hLkaxW5XH/iIcf+Ihx/4iHH/iIcf+IQocc546HH/iIcf+Ihx/4iHH/iIcf+Ihx/4RYZMt5uHH/iIcf+Ihx/4iHH/iIcf+Ihx/4iHH/g0OKa8x1lx/4iHH/iIcf+Ihx/4iHH/iIcf+Ihx/4iHH/iIcf+Ihx/zYzQbrMvocf+Ihx/4iHH/iIcf+Ihx/4iHH/iIcTL/Eb4A7v+Ihx/4iHH/iIcf+Ihx/4iHH/hKGoxuV4iHH/iIcf+Ihx/4iHH/iIcf+Ig+64OzFHz/iIcf+Ihx/4iHH/iIcf+Ihx/4gyBJW++2qIhx/4iHH/iIcf+Ihx/4iHH/iE+D3BfCiHH/iIcf+Ihx/4iHH/iIcf+IhFhkzHm/+Ihx/4iHH/iIcf+Ihx/4iHH/gwZJSwq2uHH/iIcf+Ihx/4iHH/iIcf+Ihx/4RMo8w1xx/4iHH/iIcf+Ihx/4iHH/iIcTBOKr+x1XH/iIcf+Ihx/4iHH/iIcf+Ihx/4TpDcNvL/iIcf+Ihx/4iHH/iIcf+Ihx/4hE1zzCjHH/iIcf+Ihx/4iHH/iIcf+Ihx/4Oi0lt9La/4iHH/iIcf+Ihx/4iHH/iIcf+IhFoEy1+4cf+Ihx/4iHH/iIcf+Ihx/4iHH/MROkv+xbiHH/iIcf+Ihx/4iHH/iIcf+IhFhkzHm/+Ihx/4iHH/iIcf+Ihx/4iHFFDlyvGnH/iIcf+Ihx/4iHH/iIcf+Ihx/4iHE9uLGyR06Icf+Ihx/4iHH/iIcf+Ihx/4iEMpLO1t/4iHH/iIcf+Ihx/4iHH/iIcf+Dcs5brTGv+Ihx/4iHH/iIcf+Ihx/4iHH/iDz72bQEJnH/iIcf+Ihx/4iHH/iIcf+Ihx/4Nz8TucDsiIcf+Ihx/4iHH/iIcf+Ihx/4iHH/gwW7KwtE2Icf+Ihx/4iHH/iIcf+Ihx/4NwxBufO+iHH/iIcf+Ihx/4iHH/iIcf+IQcn8BGD/iIcf+Ihx/4iHH/iIcf+Ihx/4hRvtBR/4iHH/iIcf+Ihx/4iHH/iIcf+Ihx/4iHH/iIcf+Ihx/4iHH/hMd6xIhYiHH/iIcf+Ihx/4iHH/iIcf+IhEHCzOPYiHH/iIcf+Ihx/4iHH/iIcf+IOVxht6Oecf+Ihx/4iHH/iIcf+Ihx/4iHH/iIcf+Ihx/zT/EbwA7oiHH/iIcf+Ihx/4iHH/iIcf+Ihx/4iHH/iIcf+Ihx/4iHH/iIcf+Ihx/4iHH/iIcf+Ihx/zlPYbewnocf+Ihx/4iHH/iIcf+Ihx/4iHFC5DzhvP+Ihx/4iHH/iIcf+Ihx/4iHH/iEWGTLebcf+Ihx/4iHH/iIcf+Ihx/4iHH/iDQNEbzy7ohx/4iHH/iIcf+Ihx/4iHH/iEKHHOeOhx/4iHH/iIcf+Ihx/4iHH/iIcTUFTLr6s4iHH/iIcf+Ihx/4iHH/iIcf+Ihx/4iHH/iDL0hr4LeYcf+Ihx/4iHH/iIcf+Ihx/4iDVBiLu+d4hx/4iHH/iIcf+Ihx/4iHH/iIQELsDNGHH/iIcf+Ihx/4iHH/iIcf+IhE8TzA7Icf+Ihx/4iHH/iIcf+Ihx/4iHH/iIcf+IhxPxCkse9b/4iHH/iIcf+Ihx/4iHH/iIcf+D64sbJHTnH/iIcf+Ihx/4iHH/iIcf+Ihx/z+yhLFNe4iHH/iIcf+Ihx/4iHH/iIcf+Ihx/0YbXK5Kcf+Ihx/4iHH/iIcf+Ihx/4iHH/iIcf+Ihx/4iHH/iIcUIpLN1tiIcf+Ihx/4iHH/iIcf+Ihx/4iHFBNiz8nf+Ihx/4iHH/iIcf+Ihx/4iHH/iINncxuojOiHH/iIcf+Ihx/4iHH/iIcf+IhxPDtks8SbiHH/iIcf+Ihx/4iHH/iIcf+Ihx/4iHH/iEKhHOXuiIcf+Ihx/4iHH/iIcf+Ihx/4NwxBufO+iHH/iIcf+Ihx/4iHH/iIcf+IhxRShcrXqIcf+Ihx/4iHH/iIcf+Ihx/4iHH/iIcf+Ihx/4iFHY3ydx/4iHH/iIcf+Ihx/4iHH/iIcf+Ihx/4iHH/iIcf+Ihx/4iHH/iIcf+Ihx/4iHH/iIcf+Ihx/4iHH/iIcf+Ihx/4iHH/iIcf+Ihx/4iHH/iIUcvQRP+Ihx/4iHH/iIcf+Ihx/4iHH/iDe3erlIhYhx/4iHH/iIcf+Ihx/4iHH/iIcThcYbejnoiHH/iIcf+Ihx/4iHH/iIcf+Ig+/KGyA16Icf+Ihx/4iHH/iIcf+Ihx/4g3YOW5nxqIcf+Ihx/4iHH/iIcf+Ihx/4iHFBehzoXoiHH/iIcf+Ihx/4iHH/iIcf+EYoXK16cf+Ihx/4iHH/iIcf+Ihx/4iHH/iEKUHOa+iHH/iIcf+Ihx/4iHH/iIcf+Ihx/4iHH/iIcf+Ihx/4hLu5xURocf+Ihx/4iHH/iIcf+Ihx/4iHFf4tAdhx/4iHH/iIcf+Ihx/4iHH/iIcf+Ihx/4g0CwK89P2HH/iIcf+Ihx/4iHH/iIcf+Ihx/4iHH/hDKSzdbYcf+Ihx/4iHH/iIcf+Ihx/4iHH/hDHCzePXH/iIcf+Ihx/4iHH/iIcf+IhxRfBssPn/iIcf+Ihx/4iHH/iIcf+Ihx/zipM7hWzHH/iIcf+Ihx/4iHH/iIcf+Ihx/4gzY8S+nDv/iIcf+Ihx/4iHH/iIcf+Ihx/4g1uyG7RN6Icf+Ihx/4iHH/iIcf+Ihx/4iDBOsrHBTf+Ihx/4iHH/iIcf+Ihx/4iHH/iIcf+IhxQiks3W2Ihx/4iHH/iIcf+Ihx/4iHH/iIRmxMqTuIcf+Ihx/4iHH/iIcf+Ihx/4iHE6gIK2f33/iIcf+Ihx/4iHH/iIcf+Ihx/4iDyfgbRgfohx/4iHH/iIcf+Ihx/4iHH/iIcf+IO9FytS6Nhx/4iHH/iIcf+Ihx/4iHH/iIcf+Ihx/4iHH/iIcf+Ihx/4iHH/iETKPNNc/4iHH/iIcf+Ihx/4iHH/iIcf+Ihx/z7yVrINqXH/iIcf+Ihx/4iHH/iIcf+Ihx/4iHH/iIcf+IhxQvE80Oxx/4iHH/iIcf+Ihx/4iHH/iIPtKxsi1Ocf+Ihx/4iHH/iIcf+Ihx/4iHFCHCzePYhx/4iHH/iIcf+Ihx/4iHH/iINP8RvADucf+Ihx/4iHH/iIcf+Ihx/4iHH/Rhtcrkpx/4iHH/iIcf+Ihx/4iHH/iIcf+DVYS7untIhx/4iHH/iIcf+Ihx/4iHH/iIN/5BugG+/4iHH/iIcf+Ihx/4iHH/iIcf+IMngBv4f+/4iHH/iIcf+Ihx/4iHH/iIcf+DT78rwEDXH/iIcf+Ihx/4iHH/iIcf+Ihx/4iHH/iIcf+IQnoc6F5x/4iHH/iIcf+Ihx/4iHH/iIcf+Ihx/4hO4cwh44iHH/iIcf+Ihx/4iHH/iIcf+Ihx/4iHH/hFk0y2y4hx/4iHH/iIcf+Ihx/4iHH/iIcURsTLk7hx/4iHH/iIcf+Ihx/4iHH/iIcf9MJrxdlP+Ihx/4iHH/iIcf+Ihx/4iHH/NNMSvCztcf+Ihx/4iHH/iIcf+Ihx/4iHE7l0W0aLqIcf+Ihx/4iHH/iIcf+Ihx/4iHH/iIcf+Ihx/4iHH/QaEc9e5x/4iHH/iIcf+Ihx/4iHH/iIcf+DtvfbaQgv+Ihx/4iHH/iIcf+Ihx/4iHH/iIcU/97AAhhx/4iHH/iIcf+Ihx/4iHH/iIcf+DXRA7su/IiHH/iIcf+Ihx/4iHH/iIcf+IhPg9wXwocf+Ihx/4iHH/iIcf+Ihx/4iHH/iIcf+IPUZVtLmq/4iHH/iIcf+Ihx/4iHH/iIcf81hDG7e86HH/iIcf+Ihx/4iHH/iIcf+Ihx/4O5+BtmB+/4iHH/iIcf+Ihx/4iHH/iIcUqErFe1hx/4iHH/iIcf+Ihx/4iHH/iIcf+Ihx/4iHH/iIcf+IhxSA2Mjyf/iIcf+Ihx/4iHH/iIcf+Ihx/4iHH/iIcf+Ihx/4iHH/Qxws3j2HH/iIcf+Ihx/4iHH/iIcf+IhxSxm8XmT/iIcf+Ihx/4iHH/iIcf+Ihx/4iHH/iIcf+Ihx/4iHH/hDHCzePXH/iIcf+Ihx/4iHH/iIcf+Ihx/4RNc8woyHH/iIcf+Ihx/4iHH/iIcf+Ihx/0lefHoYiIcf+Ihx/4iHH/iIcf+Ihx/4UdjfJ4hx/4iHH/iIcf+Ihx/4iHH/iIcTelFbla6v+Ihx/4iHH/iIcf+Ihx/4iHH/Mw0RvvLu/4iHH/iIcf+Ihx/4iHH/iIcf+D38obQDXv+Ihx/4iHH/iIcf+Ihx/4iHH/g6GHG2546Icf+Ihx/4iHH/iIcf+Ihx/4iHH/iIQpQc5r6HH/iIcf+Ihx/4iHH/iIcf+IgzQRG9vu5x/4iHH/iIcf+Ihx/4iHH/iIcf+ETkPMG8iHH/iIcf+Ihx/4iHH/iIcf+Ihx/0McLN49hx/4iHH/iIcf+Ihx/4iHH/iIcTtBb7S+kIhx/4iHH/iIcf+Ihx/4iHH/iIcf8//iixAdeIhx/4iHH/iIcf+Ihx/4iHH/iIcUIpLN1tiIcf+Ihx/4iHH/iIcf+Ihx/4iHE+xSmxOtZx/4iHH/iIcf+Ihx/4iHH/iIcf+IhFyjyzXIiHH/iIcf+Ihx/4iHH/iIcf+IhxN61RuFKuiIcf+Ihx/4iHH/iIcf+Ihx/4iHH/g0+/K8BA1x/4iHH/iIcf+Ihx/4iHH/iIcf+IMrjSvkcthx/4iHH/iIcf+Ihx/4iHH/iIcT6lhLFae4iHH/iIcf+Ihx/4iHH/iIcf+IhMaqxJVXH/iIcf+Ihx/4iHH/iIcf+Ihx/4iHH/gwJtGw6S5x/4iHH/iIcf+Ihx/4iHH/iIcf+E3hzEHj/4iHH/iIcf+Ihx/4iHH/iIcf+IhxPggKsff1iIcf+Ihx/4iHH/iIcf+Ihx/4iE+D3BfChx/4iHH/iIcf+Ihx/4iHH/iIcf+Ig0MgK8zf2Ihx/4iHH/iIcf+Ihx/4iHH/iIcf+IhxQg8s3w2HH/iIcf+Ihx/4iHH/iIcf+Ihx/4iHH/iIUr7eQYiHH/iIcf+Ihx/4iHH/iIcf+IPrG8sk5DiIcf+Ihx/4iHH/iIcf+Ihx/4g5WlK4pa3/iIcf+Ihx/4iHH/iIcf+Ihx/4iEMpLO1t/4iHH/iIcf+Ihx/4iHH/iIcf+Ihx/4iHH/iIcf+IhE8TzA7Icf+Ihx/4iHH/iIcf+Ihx/4iHH/LIvzGkdAznH/iIcf+Ihx/4iHH/iIcf+Ihx/4OWlht5aeiHH/iIcf+Ihx/4iHH/iIcf+Ihx/4iDbimLodZ4cf+Ihx/4iHH/iIcf+Ihx/4iHH/iIcU2D3CfCcf+Ihx/4iHH/iIcf+Ihx/4iHH/g2fdW7gir/iIcf+Ihx/4iHH/iIcf+Ihx/4hHG1yeSoiHH/iIcf+Ihx/4iHH/iIcf+Ig0JxG82O6Ihx/4iHH/iIcf+Ihx/4iHH/iIRaBMtfuHH/iIcf+Ihx/4iHH/iIcf+Ihx/4iHFIQYx754iHH/iIcf+Ihx/4iHH/iIcf+Ihx/4iHH/iIcf+Ihx/0MPLN8Ncf+Ihx/4iHH/iIcf+Ihx/4iHH/iFHy3w2Ihx/4iHH/iIcf+Ihx/4iHH/iIcf+Ihx/4iHH/iIcUdrfIlIcf+Ihx/4iHH/iIcf+Ihx/4iHH/iIQ1As2v2Icf+Ihx/4iHH/iIcf+Ihx/4iHH/OhRTtuushx/4iHH/iIcf+Ihx/4iHH/iIcf+Ihx/4iHH/iIcf+IhCehz4Xv+Ihx/4iHH/iIcf+Ihx/4iHH/iITF2sWiX/iIcf+Ihx/4iHH/iIcf+Ihx/4iHH/iIP1fqsagViIcf+Ihx/4iHH/iIcf+Ihx/4RPE8wOyIhx/4iHH/iIcf+Ihx/4iHH/Ow8HtfD4hx/4iHH/iIcf+Ihx/4iHH/iIcf+Ig2/4i6AHeIcf+Ihx/4iHH/iIcf+Ihx/4iDg31rjIKYhx/4iHH/iIcf+Ihx/4iHH/iIcf+EJQLPr9/4iHH/iIcf+Ihx/4iHH/iIcf+EKHHOeOiHH/iIcf+Ihx/4iHH/iIcf+IhxRslsk2mHH/iIcf+Ihx/4iHH/iIcf+IhE5DzBvHH/iIcf+Ihx/4iHH/iIcf+Ihx/4NmoxupXOiIcf+Ihx/4iHH/iIcf+Ihx/4iHH/iEfWbKKZ/4iHH/iIcf+Ihx/4iHH/iIcf+IUdjfJ4cf+Ihx/4iHH/iIcf+Ihx/4iHH/iIcf+Ihx/4iHH/iIcf+IhxUL7fQYhx/4iHH/iIcf+Ihx/4iHH/iIcUeSfIbYiIcf+Ihx/4iHH/iIcf+Ihx/4iHH/iIcf+Ihx/4iHH/hChxznjohx/4iHH/iIcf+Ihx/4iHH/iIcf+Ihx/4TsfMI4OIcf+Ihx/4iHH/iIcf+Ihx/4iDpJNLa2y3H/iIcf+Ihx/4iHH/iIcf+Ihx/4iEWgTLX7hx/4iHH/iIcf+Ihx/4iHH/iIcf+DZbIrqk3Ycf+Ihx/4iHH/iIcf+Ihx/4iHH/Q/E84Oz/iIcf+Ihx/4iHH/iIcf+Ihx/4iHH/iIcf9CUCzq/XH/iIcf+Ihx/4iHH/iIcf+Ihx/zyZVLRmq4hx/4iHH/iIcf+Ihx/4iHH/iIcf+Ihx/4iHH/iIcf+Ig1yCG7N96Icf+Ihx/4iHH/iIcf+Ihx/4iEuunGUW/4iHH/iIcf+Ihx/4iHH/iIcUR5TLhriHH/iIcf+Ihx/4iHH/iIcf+INbshu0TeiHH/iIcf+Ihx/4iHH/iIcf+Ihx/4iHH/iIcf+Ihx/4iHH/iIcf+Igzvne9QYhx/4iHH/iIcf+Ihx/4iHH/iIcf+Ig+/KGyA16Icf+Ihx/4iHH/iIcf+Ihx/4iHH/Qocc546Ihx/4iHH/iIcf+Ihx/4iHH/iIcf9Q8tAdcf+Ihx/4iHH/iIcf+Ihx/4iHH/iIOfLmtw0ZiIcf+Ihx/4iHH/iIcf+Ihx/4iHH/iITF2sWiX/iIcf+Ihx/4iHH/iIcf+Ihx/4iEZsTKk7iHH/iIcf+Ihx/4iHH/iIcf+Ihx/4iHH/iIcf+Ihx/4iHH/iIcf+Ihx/4iHH/iIcf+Ihx/4iHH/iIcf+Ihx/4iHH/iIcf+IRw5cnxqIcf+Ihx/4iHH/iIcf+Ihx/4iHH/hGQlyr2ohx/4iHH/iIcf+Ihx/4iHH/iIcf+INdvFvCQ6/4iHH/iIcf+Ihx/4iHH/iIcf+IhxODBit8+dcf+Ihx/4iHH/iIcf+Ihx/4iHH/iIPviDsgd8cf+Ihx/4iHH/iIcf+Ihx/4iHH/iE9c3Coy/4iHH/iIcf+Ihx/4iHH/iIcf+IgxPZS/wmuHH/iIcf+Ihx/4iHH/iIcf+Ihx/4RkJcq9qIcf+Ihx/4iHH/iIcf+Ihx/4iHH/hQ8tEd/4iHH/iIcf+Ihx/4iHH/iIcf+Ihx/4iHH/iIcf+Ihx/0McLN49hx/4iHH/iIcf+Ihx/4iHH/iIcf+E+D3BfCiIcf+Ihx/4iHH/iIcf+Ihx/4iDX78rsEDYiHH/iIcf+Ihx/4iHH/iIcf+IhxSbucdEb/iIcf+Ihx/4iHH/iIcf+Ihx/4hJa3x5SIhx/4iHH/iIcf+Ihx/4iHH/iIcf81twO7SPyIcf+Ihx/4iHH/iIcf+Ihx/4RXlMuGtx/4iHH/iIcf+Ihx/4iHH/iIUfLfDYhx/4iHH/iIcf+Ihx/4iHH/iIcUg0jHy3iHH/iIcf+Ihx/4iHH/iIcf+IhxQKEc9e6HH/iIcf+Ihx/4iHH/iIcf+Ihx/4iHH/iIcf+Ihx/4iHH/iIcf+Ihx/4iHH/iIcf+Ihx/4iHH/iIcf+Ihx/4iHH/iIcf+Ihx/4iHH/iIcf+IhR2N8ncf+Ihx/4iHH/iIcf+Ihx/4iHH/hRvt9Bcf+Ihx/4iHH/iIcf+Ihx/4iHH/gzXgG9of6Ihx/4iHH/iIcf+Ihx/4iHH/iIQ0Ms282HH/iIcf+Ihx/4iHH/iIcf+Ihx/4iHH/iI
[truncated: 1,392,724 more chars]
