# Supplementary material for: Automated imaging and identification of proteoforms directly from ovarian cancer tissue
Source: Nat Commun. 2023 Oct 14;14:6478. doi: 10.1038/s41467-023-42208-3 (PMC10576781; doi:10.1038/s41467-023-42208-3)
Supplement: Supplementary file 6 — Supplementary Data 2 [file 41467_2023_42208_MOESM6_ESM.zip › Supplementary Data 2/26 33001 ensemble bad.tdValidate]

<?xml version="1.0"?>
<pvsDataSet xmlns:xsi="http://www.w3.org/2001/XMLSchema-instance" xmlns:xsd="http://www.w3.org/2001/XMLSchema" version="1" xmlns="http://www.topdownproteomics.org/ms/pvml">
  <cvList count="2">
    <cv id="MS" fullName="Proteomics Standards Initiative Mass Spectrometry Ontology" version="1.18.1" URI="http://psidev.cvs.sourceforge.net/*checkout*/psidev/psi/psi-ms/mzML/controlledVocabulary/psi-ms.obo" xmlns="http://psi.hupo.org/ms/mzml" />
    <cv id="UO" fullName="Unit Ontology" version="1.20" URI="http://obo.cvs.sourceforge.net/*checkout*/obo/obo/ontology/phenotype/unit.obo" xmlns="http://psi.hupo.org/ms/mzml" />
  </cvList>
  <metadata>
    <contact>
      <guid>00000000-0000-0000-0000-000000000000</guid>
      <name />
      <organization />
      <address />
      <URL />
      <email />
    </contact>
    <sampleProcessing>
      <fixedModificationList />
    </sampleProcessing>
    <parameters>
      <userParam name="FragmentationMaxPpmTolerance" value="5" xmlns="http://psi.hupo.org/ms/mzml" />
      <userParam name="PrecursorMinimumCharge" value="1" xmlns="http://psi.hupo.org/ms/mzml" />
      <userParam name="FDRCounts" value="1000" xmlns="http://psi.hupo.org/ms/mzml" />
      <userParam name="DistributionGenerator" value="0" xmlns="http://psi.hupo.org/ms/mzml" />
      <userParam name="PrecursorSubPpmTolerance" value="3" xmlns="http://psi.hupo.org/ms/mzml" />
      <userParam name="UseTHRASHnoiseCalc" value="False" xmlns="http://psi.hupo.org/ms/mzml" />
      <userParam name="ShowPrecursorIsotopicFits" value="True" xmlns="http://psi.hupo.org/ms/mzml" />
      <userParam name="ShowInternalFragmentFlags" value="False" xmlns="http://psi.hupo.org/ms/mzml" />
      <userParam name="SharedIsotopeColor" value="Black" xmlns="http://psi.hupo.org/ms/mzml" />
      <userParam name="ShowFragmentationSpectraAnnotations" value="True" xmlns="http://psi.hupo.org/ms/mzml" />
      <userParam name="PlotNoisePeaks" value="False" xmlns="http://psi.hupo.org/ms/mzml" />
      <userParam name="PrecursorSignalToNoiseCutoff" value="1" xmlns="http://psi.hupo.org/ms/mzml" />
      <userParam name="UseShapeValidator" value="False" xmlns="http://psi.hupo.org/ms/mzml" />
      <userParam name="RecentFilePaths" value="" xmlns="http://psi.hupo.org/ms/mzml" />
      <userParam name="InstrumentModel" value="" xmlns="http://psi.hupo.org/ms/mzml" />
      <userParam name="InstrumentManufacturer" value="" xmlns="http://psi.hupo.org/ms/mzml" />
      <userParam name="TerminalFragmentGradient" value="False" xmlns="http://psi.hupo.org/ms/mzml" />
      <userParam name="PrecursorIntensityClusterTolerance" value="0.5" xmlns="http://psi.hupo.org/ms/mzml" />
      <userParam name="HighlightSelectedIon" value="True" xmlns="http://psi.hupo.org/ms/mzml" />
      <userParam name="FragmentationSubPpmTolerance" value="3" xmlns="http://psi.hupo.org/ms/mzml" />
      <userParam name="UserName" value="" xmlns="http://psi.hupo.org/ms/mzml" />
      <userParam name="MaximumCharge" value="60" xmlns="http://psi.hupo.org/ms/mzml" />
      <userParam name="ShowPrecursorColorPeaks" value="False" xmlns="http://psi.hupo.org/ms/mzml" />
      <userParam name="IsotopicallyResolvedPrecursor" value="True" xmlns="http://psi.hupo.org/ms/mzml" />
      <userParam name="Left" value="126" xmlns="http://psi.hupo.org/ms/mzml" />
      <userParam name="UseSimpleValidator" value="True" xmlns="http://psi.hupo.org/ms/mzml" />
      <userParam name="ShowFragmentationIsotopicFits" value="True" xmlns="http://psi.hupo.org/ms/mzml" />
      <userParam name="PrecursorMaximumCharge" value="1" xmlns="http://psi.hupo.org/ms/mzml" />
      <userParam name="Width" value="1678.6666666666665" xmlns="http://psi.hupo.org/ms/mzml" />
      <userParam name="ThrashNoiseWindow" value="1000" xmlns="http://psi.hupo.org/ms/mzml" />
      <userParam name="PrecursorMaxPpmTolerance" value="5" xmlns="http://psi.hupo.org/ms/mzml" />
      <userParam name="IncludeInternalFragments" value="False" xmlns="http://psi.hupo.org/ms/mzml" />
      <userParam name="MinimumCharge" value="1" xmlns="http://psi.hupo.org/ms/mzml" />
      <userParam name="FragmentMapColorScheme" value="Ion Type" xmlns="http://psi.hupo.org/ms/mzml" />
      <userParam name="MinimumFragmentSize" value="2" xmlns="http://psi.hupo.org/ms/mzml" />
      <userParam name="Email" value="" xmlns="http://psi.hupo.org/ms/mzml" />
      <userParam name="MinimumRequiredScore" value="0.6" xmlns="http://psi.hupo.org/ms/mzml" />
      <userParam name="Height" value="949.3333333333333" xmlns="http://psi.hupo.org/ms/mzml" />
      <userParam name="PrecursorMercury7Limit" value="0.0001" xmlns="http://psi.hupo.org/ms/mzml" />
      <userParam name="Organization" value="" xmlns="http://psi.hupo.org/ms/mzml" />
      <userParam name="PrecursorMinimumRequiredScore" value="0.1" xmlns="http://psi.hupo.org/ms/mzml" />
      <userParam name="ShowPrecursorSpectraAnnotations" value="True" xmlns="http://psi.hupo.org/ms/mzml" />
      <userParam name="MinimumInternalFragmentScore" value="0.7" xmlns="http://psi.hupo.org/ms/mzml" />
      <userParam name="Address" value="" xmlns="http://psi.hupo.org/ms/mzml" />
      <userParam name="Top" value="28" xmlns="http://psi.hupo.org/ms/mzml" />
      <userParam name="Mercury7Limit" value="0.0001" xmlns="http://psi.hupo.org/ms/mzml" />
      <userParam name="Url" value="" xmlns="http://psi.hupo.org/ms/mzml" />
      <userParam name="FragmentIntensityClusterTolerance" value="0.5" xmlns="http://psi.hupo.org/ms/mzml" />
      <userParam name="SignalToNoiseCutoff" value="1" xmlns="http://psi.hupo.org/ms/mzml" />
      <userParam name="AminoAcidsPerRow" value="25" xmlns="http://psi.hupo.org/ms/mzml" />
      <userParam name="Guid" value="00000000-0000-0000-0000-000000000000" xmlns="http://psi.hupo.org/ms/mzml" />
      <userParam name="ShowProteoformColorGraphicalFragmentMap" value="True" xmlns="http://psi.hupo.org/ms/mzml" />
      <userParam name="I2MSMode" value="False" xmlns="http://psi.hupo.org/ms/mzml" />
      <userParam name="ThrashNoiseRecalc" value="1000" xmlns="http://psi.hupo.org/ms/mzml" />
      <userParam name="UseAveragine" value="False" xmlns="http://psi.hupo.org/ms/mzml" />
      <userParam name="ShowFragmentationColorPeaks" value="False" xmlns="http://psi.hupo.org/ms/mzml" />
    </parameters>
  </metadata>
  <experimentList>
    <experiment id="1">
      <observationList>
        <observation>
          <sourceFile id="SF0" name="20220415_APOLLO#D1-7_4ums_testline_01_25targets_01.raw" location="X:\Projects\2021 Su - nanoDESI\PiMS2\APOLLO_Ovary\APOLLO_#D1-7\line_01">
            <cvParam cvRef="MS" accession="MS:1000563" name="Thermo RAW file" xmlns="http://psi.hupo.org/ms/mzml" />
            <cvParam cvRef="MS" accession="MS:1000568" value="none" name="MD5" xmlns="http://psi.hupo.org/ms/mzml" />
            <cvParam cvRef="MS" accession="MS:1000768" name="Thermo nativeID format" xmlns="http://psi.hupo.org/ms/mzml" />
          </sourceFile>
          <calibrationOffset value="0" type="ppm" />
          <scanRangeText>1831-1903</scanRangeText>
          <spectrum id="scan=0" index="0" defaultArrayLength="0">
            <cvParam cvRef="MS" accession="MS:1000511" value="2" name="ms level" xmlns="http://psi.hupo.org/ms/mzml" />
            <cvParam cvRef="MS" accession="MS:1000128" name="profile spectrum" xmlns="http://psi.hupo.org/ms/mzml" />
            <scanList count="73" xmlns="http://psi.hupo.org/ms/mzml">
              <cvParam cvRef="MS" accession="MS:1000571" name="sum of spectra" />
              <scan>
                <cvParam cvRef="MS" accession="MS:1000016" value="32.531608" name="scan start time" />
              </scan>
              <scan>
                <cvParam cvRef="MS" accession="MS:1000016" value="32.549378" name="scan start time" />
              </scan>
              <scan>
                <cvParam cvRef="MS" accession="MS:1000016" value="32.567148" name="scan start time" />
              </scan>
              <scan>
                <cvParam cvRef="MS" accession="MS:1000016" value="32.584917" name="scan start time" />
              </scan>
              <scan>
                <cvParam cvRef="MS" accession="MS:1000016" value="32.602687" name="scan start time" />
              </scan>
              <scan>
                <cvParam cvRef="MS" accession="MS:1000016" value="32.620457" name="scan start time" />
              </scan>
              <scan>
                <cvParam cvRef="MS" accession="MS:1000016" value="32.638227" name="scan start time" />
              </scan>
              <scan>
                <cvParam cvRef="MS" accession="MS:1000016" value="32.655997" name="scan start time" />
              </scan>
              <scan>
                <cvParam cvRef="MS" accession="MS:1000016" value="32.673767" name="scan start time" />
              </scan>
              <scan>
                <cvParam cvRef="MS" accession="MS:1000016" value="32.691537" name="scan start time" />
              </scan>
              <scan>
                <cvParam cvRef="MS" accession="MS:1000016" value="32.709306" name="scan start time" />
              </scan>
              <scan>
                <cvParam cvRef="MS" accession="MS:1000016" value="32.727076" name="scan start time" />
              </scan>
              <scan>
                <cvParam cvRef="MS" accession="MS:1000016" value="32.744846" name="scan start time" />
              </scan>
              <scan>
                <cvParam cvRef="MS" accession="MS:1000016" value="32.762615" name="scan start time" />
              </scan>
              <scan>
                <cvParam cvRef="MS" accession="MS:1000016" value="32.780386" name="scan start time" />
              </scan>
              <scan>
                <cvParam cvRef="MS" accession="MS:1000016" value="32.798156" name="scan start time" />
              </scan>
              <scan>
                <cvParam cvRef="MS" accession="MS:1000016" value="32.815925" name="scan start time" />
              </scan>
              <scan>
                <cvParam cvRef="MS" accession="MS:1000016" value="32.833695" name="scan start time" />
              </scan>
              <scan>
                <cvParam cvRef="MS" accession="MS:1000016" value="32.851465" name="scan start time" />
              </scan>
              <scan>
                <cvParam cvRef="MS" accession="MS:1000016" value="32.869235" name="scan start time" />
              </scan>
              <scan>
                <cvParam cvRef="MS" accession="MS:1000016" value="32.887004" name="scan start time" />
              </scan>
              <scan>
                <cvParam cvRef="MS" accession="MS:1000016" value="32.904775" name="scan start time" />
              </scan>
              <scan>
                <cvParam cvRef="MS" accession="MS:1000016" value="32.922544" name="scan start time" />
              </scan>
              <scan>
                <cvParam cvRef="MS" accession="MS:1000016" value="32.940314" name="scan start time" />
              </scan>
              <scan>
                <cvParam cvRef="MS" accession="MS:1000016" value="32.958084" name="scan start time" />
              </scan>
              <scan>
                <cvParam cvRef="MS" accession="MS:1000016" value="32.975854" name="scan start time" />
              </scan>
              <scan>
                <cvParam cvRef="MS" accession="MS:1000016" value="32.993623" name="scan start time" />
              </scan>
              <scan>
                <cvParam cvRef="MS" accession="MS:1000016" value="33.011393" name="scan start time" />
              </scan>
              <scan>
                <cvParam cvRef="MS" accession="MS:1000016" value="33.029163" name="scan start time" />
              </scan>
              <scan>
                <cvParam cvRef="MS" accession="MS:1000016" value="33.046933" name="scan start time" />
              </scan>
              <scan>
                <cvParam cvRef="MS" accession="MS:1000016" value="33.064702" name="scan start time" />
              </scan>
              <scan>
                <cvParam cvRef="MS" accession="MS:1000016" value="33.082472" name="scan start time" />
              </scan>
              <scan>
                <cvParam cvRef="MS" accession="MS:1000016" value="33.100242" name="scan start time" />
              </scan>
              <scan>
                <cvParam cvRef="MS" accession="MS:1000016" value="33.118012" name="scan start time" />
              </scan>
              <scan>
                <cvParam cvRef="MS" accession="MS:1000016" value="33.135782" name="scan start time" />
              </scan>
              <scan>
                <cvParam cvRef="MS" accession="MS:1000016" value="33.153552" name="scan start time" />
              </scan>
              <scan>
                <cvParam cvRef="MS" accession="MS:1000016" value="33.171321" name="scan start time" />
              </scan>
              <scan>
                <cvParam cvRef="MS" accession="MS:1000016" value="33.189091" name="scan start time" />
              </scan>
              <scan>
                <cvParam cvRef="MS" accession="MS:1000016" value="33.206861" name="scan start time" />
              </scan>
              <scan>
                <cvParam cvRef="MS" accession="MS:1000016" value="33.224631" name="scan start time" />
              </scan>
              <scan>
                <cvParam cvRef="MS" accession="MS:1000016" value="33.2424" name="scan start time" />
              </scan>
              <scan>
                <cvParam cvRef="MS" accession="MS:1000016" value="33.260171" name="scan start time" />
              </scan>
              <scan>
                <cvParam cvRef="MS" accession="MS:1000016" value="33.27794" name="scan start time" />
              </scan>
              <scan>
                <cvParam cvRef="MS" accession="MS:1000016" value="33.29571" name="scan start time" />
              </scan>
              <scan>
                <cvParam cvRef="MS" accession="MS:1000016" value="33.31348" name="scan start time" />
              </scan>
              <scan>
                <cvParam cvRef="MS" accession="MS:1000016" value="33.33125" name="scan start time" />
              </scan>
              <scan>
                <cvParam cvRef="MS" accession="MS:1000016" value="33.349019" name="scan start time" />
              </scan>
              <scan>
                <cvParam cvRef="MS" accession="MS:1000016" value="33.36679" name="scan start time" />
              </scan>
              <scan>
                <cvParam cvRef="MS" accession="MS:1000016" value="33.384559" name="scan start time" />
              </scan>
              <scan>
                <cvParam cvRef="MS" accession="MS:1000016" value="33.402329" name="scan start time" />
              </scan>
              <scan>
                <cvParam cvRef="MS" accession="MS:1000016" value="33.420099" name="scan start time" />
              </scan>
              <scan>
                <cvParam cvRef="MS" accession="MS:1000016" value="33.437869" name="scan start time" />
              </scan>
              <scan>
                <cvParam cvRef="MS" accession="MS:1000016" value="33.455638" name="scan start time" />
              </scan>
              <scan>
                <cvParam cvRef="MS" accession="MS:1000016" value="33.473408" name="scan start time" />
              </scan>
              <scan>
                <cvParam cvRef="MS" accession="MS:1000016" value="33.491178" name="scan start time" />
              </scan>
              <scan>
                <cvParam cvRef="MS" accession="MS:1000016" value="33.508948" name="scan start time" />
              </scan>
              <scan>
                <cvParam cvRef="MS" accession="MS:1000016" value="33.526718" name="scan start time" />
              </scan>
              <scan>
                <cvParam cvRef="MS" accession="MS:1000016" value="33.544488" name="scan start time" />
              </scan>
              <scan>
                <cvParam cvRef="MS" accession="MS:1000016" value="33.562257" name="scan start time" />
              </scan>
              <scan>
                <cvParam cvRef="MS" accession="MS:1000016" value="33.580027" name="scan start time" />
              </scan>
              <scan>
                <cvParam cvRef="MS" accession="MS:1000016" value="33.597797" name="scan start time" />
              </scan>
              <scan>
                <cvParam cvRef="MS" accession="MS:1000016" value="33.615567" name="scan start time" />
              </scan>
              <scan>
                <cvParam cvRef="MS" accession="MS:1000016" value="33.633336" name="scan start time" />
              </scan>
              <scan>
                <cvParam cvRef="MS" accession="MS:1000016" value="33.651107" name="scan start time" />
              </scan>
              <scan>
                <cvParam cvRef="MS" accession="MS:1000016" value="33.668876" name="scan start time" />
              </scan>
              <scan>
                <cvParam cvRef="MS" accession="MS:1000016" value="33.686646" name="scan start time" />
              </scan>
              <scan>
                <cvParam cvRef="MS" accession="MS:1000016" value="33.704416" name="scan start time" />
              </scan>
              <scan>
                <cvParam cvRef="MS" accession="MS:1000016" value="33.722186" name="scan start time" />
              </scan>
              <scan>
                <cvParam cvRef="MS" accession="MS:1000016" value="33.739955" name="scan start time" />
              </scan>
              <scan>
                <cvParam cvRef="MS" accession="MS:1000016" value="33.757725" name="scan start time" />
              </scan>
              <scan>
                <cvParam cvRef="MS" accession="MS:1000016" value="33.775495" name="scan start time" />
              </scan>
              <scan>
                <cvParam cvRef="MS" accession="MS:1000016" value="33.793265" name="scan start time" />
              </scan>
              <scan>
                <cvParam cvRef="MS" accession="MS:1000016" value="33.811035" name="scan start time" />
              </scan>
            </scanList>
            <precursorList count="73" xmlns="http://psi.hupo.org/ms/mzml">
              <precursor>
                <isolationWindow>
                  <cvParam cvRef="MS" accession="MS:1000827" value="1001.033264160156" name="isolation window target m/z" />
                  <cvParam cvRef="MS" accession="MS:1000828" value="0.4000000059604645" name="isolation window lower offset" />
                  <cvParam cvRef="MS" accession="MS:1000829" value="0.4000000059604645" name="isolation window upper offset" />
                </isolationWindow>
                <activation>
                  <cvParam cvRef="MS" accession="MS:1000422" name="high-energy collision-induced dissociation" />
                  <cvParam cvRef="MS" accession="MS:1000045" value="25" name="collision energy" />
                </activation>
              </precursor>
              <precursor>
                <activation>
                  <cvParam cvRef="MS" accession="MS:1000422" name="high-energy collision-induced dissociation" />
                  <cvParam cvRef="MS" accession="MS:1000045" value="25" name="collision energy" />
                </activation>
              </precursor>
              <precursor>
                <activation>
                  <cvParam cvRef="MS" accession="MS:1000422" name="high-energy collision-induced dissociation" />
                  <cvParam cvRef="MS" accession="MS:1000045" value="25" name="collision energy" />
                </activation>
              </precursor>
              <precursor>
                <activation>
                  <cvParam cvRef="MS" accession="MS:1000422" name="high-energy collision-induced dissociation" />
                  <cvParam cvRef="MS" accession="MS:1000045" value="25" name="collision energy" />
                </activation>
              </precursor>
              <precursor>
                <activation>
                  <cvParam cvRef="MS" accession="MS:1000422" name="high-energy collision-induced dissociation" />
                  <cvParam cvRef="MS" accession="MS:1000045" value="25" name="collision energy" />
                </activation>
              </precursor>
              <precursor>
                <activation>
                  <cvParam cvRef="MS" accession="MS:1000422" name="high-energy collision-induced dissociation" />
                  <cvParam cvRef="MS" accession="MS:1000045" value="25" name="collision energy" />
                </activation>
              </precursor>
              <precursor>
                <activation>
                  <cvParam cvRef="MS" accession="MS:1000422" name="high-energy collision-induced dissociation" />
                  <cvParam cvRef="MS" accession="MS:1000045" value="25" name="collision energy" />
                </activation>
              </precursor>
              <precursor>
                <activation>
                  <cvParam cvRef="MS" accession="MS:1000422" name="high-energy collision-induced dissociation" />
                  <cvParam cvRef="MS" accession="MS:1000045" value="25" name="collision energy" />
                </activation>
              </precursor>
              <precursor>
                <activation>
                  <cvParam cvRef="MS" accession="MS:1000422" name="high-energy collision-induced dissociation" />
                  <cvParam cvRef="MS" accession="MS:1000045" value="25" name="collision energy" />
                </activation>
              </precursor>
              <precursor>
                <activation>
                  <cvParam cvRef="MS" accession="MS:1000422" name="high-energy collision-induced dissociation" />
                  <cvParam cvRef="MS" accession="MS:1000045" value="25" name="collision energy" />
                </activation>
              </precursor>
              <precursor>
                <activation>
                  <cvParam cvRef="MS" accession="MS:1000422" name="high-energy collision-induced dissociation" />
                  <cvParam cvRef="MS" accession="MS:1000045" value="25" name="collision energy" />
                </activation>
              </precursor>
              <precursor>
                <activation>
                  <cvParam cvRef="MS" accession="MS:1000422" name="high-energy collision-induced dissociation" />
                  <cvParam cvRef="MS" accession="MS:1000045" value="25" name="collision energy" />
                </activation>
              </precursor>
              <precursor>
                <activation>
                  <cvParam cvRef="MS" accession="MS:1000422" name="high-energy collision-induced dissociation" />
                  <cvParam cvRef="MS" accession="MS:1000045" value="25" name="collision energy" />
                </activation>
              </precursor>
              <precursor>
                <activation>
                  <cvParam cvRef="MS" accession="MS:1000422" name="high-energy collision-induced dissociation" />
                  <cvParam cvRef="MS" accession="MS:1000045" value="25" name="collision energy" />
                </activation>
              </precursor>
              <precursor>
                <activation>
                  <cvParam cvRef="MS" accession="MS:1000422" name="high-energy collision-induced dissociation" />
                  <cvParam cvRef="MS" accession="MS:1000045" value="25" name="collision energy" />
                </activation>
              </precursor>
              <precursor>
                <activation>
                  <cvParam cvRef="MS" accession="MS:1000422" name="high-energy collision-induced dissociation" />
                  <cvParam cvRef="MS" accession="MS:1000045" value="25" name="collision energy" />
                </activation>
              </precursor>
              <precursor>
                <activation>
                  <cvParam cvRef="MS" accession="MS:1000422" name="high-energy collision-induced dissociation" />
                  <cvParam cvRef="MS" accession="MS:1000045" value="25" name="collision energy" />
                </activation>
              </precursor>
              <precursor>
                <activation>
                  <cvParam cvRef="MS" accession="MS:1000422" name="high-energy collision-induced dissociation" />
                  <cvParam cvRef="MS" accession="MS:1000045" value="25" name="collision energy" />
                </activation>
              </precursor>
              <precursor>
                <activation>
                  <cvParam cvRef="MS" accession="MS:1000422" name="high-energy collision-induced dissociation" />
                  <cvParam cvRef="MS" accession="MS:1000045" value="25" name="collision energy" />
                </activation>
              </precursor>
              <precursor>
                <activation>
                  <cvParam cvRef="MS" accession="MS:1000422" name="high-energy collision-induced dissociation" />
                  <cvParam cvRef="MS" accession="MS:1000045" value="25" name="collision energy" />
                </activation>
              </precursor>
              <precursor>
                <activation>
                  <cvParam cvRef="MS" accession="MS:1000422" name="high-energy collision-induced dissociation" />
                  <cvParam cvRef="MS" accession="MS:1000045" value="25" name="collision energy" />
                </activation>
              </precursor>
              <precursor>
                <activation>
                  <cvParam cvRef="MS" accession="MS:1000422" name="high-energy collision-induced dissociation" />
                  <cvParam cvRef="MS" accession="MS:1000045" value="25" name="collision energy" />
                </activation>
              </precursor>
              <precursor>
                <activation>
                  <cvParam cvRef="MS" accession="MS:1000422" name="high-energy collision-induced dissociation" />
                  <cvParam cvRef="MS" accession="MS:1000045" value="25" name="collision energy" />
                </activation>
              </precursor>
              <precursor>
                <activation>
                  <cvParam cvRef="MS" accession="MS:1000422" name="high-energy collision-induced dissociation" />
                  <cvParam cvRef="MS" accession="MS:1000045" value="25" name="collision energy" />
                </activation>
              </precursor>
              <precursor>
                <activation>
                  <cvParam cvRef="MS" accession="MS:1000422" name="high-energy collision-induced dissociation" />
                  <cvParam cvRef="MS" accession="MS:1000045" value="25" name="collision energy" />
                </activation>
              </precursor>
              <precursor>
                <activation>
                  <cvParam cvRef="MS" accession="MS:1000422" name="high-energy collision-induced dissociation" />
                  <cvParam cvRef="MS" accession="MS:1000045" value="25" name="collision energy" />
                </activation>
              </precursor>
              <precursor>
                <activation>
                  <cvParam cvRef="MS" accession="MS:1000422" name="high-energy collision-induced dissociation" />
                  <cvParam cvRef="MS" accession="MS:1000045" value="25" name="collision energy" />
                </activation>
              </precursor>
              <precursor>
                <activation>
                  <cvParam cvRef="MS" accession="MS:1000422" name="high-energy collision-induced dissociation" />
                  <cvParam cvRef="MS" accession="MS:1000045" value="25" name="collision energy" />
                </activation>
              </precursor>
              <precursor>
                <activation>
                  <cvParam cvRef="MS" accession="MS:1000422" name="high-energy collision-induced dissociation" />
                  <cvParam cvRef="MS" accession="MS:1000045" value="25" name="collision energy" />
                </activation>
              </precursor>
              <precursor>
                <activation>
                  <cvParam cvRef="MS" accession="MS:1000422" name="high-energy collision-induced dissociation" />
                  <cvParam cvRef="MS" accession="MS:1000045" value="25" name="collision energy" />
                </activation>
              </precursor>
              <precursor>
                <activation>
                  <cvParam cvRef="MS" accession="MS:1000422" name="high-energy collision-induced dissociation" />
                  <cvParam cvRef="MS" accession="MS:1000045" value="25" name="collision energy" />
                </activation>
              </precursor>
              <precursor>
                <activation>
                  <cvParam cvRef="MS" accession="MS:1000422" name="high-energy collision-induced dissociation" />
                  <cvParam cvRef="MS" accession="MS:1000045" value="25" name="collision energy" />
                </activation>
              </precursor>
              <precursor>
                <activation>
                  <cvParam cvRef="MS" accession="MS:1000422" name="high-energy collision-induced dissociation" />
                  <cvParam cvRef="MS" accession="MS:1000045" value="25" name="collision energy" />
                </activation>
              </precursor>
              <precursor>
                <activation>
                  <cvParam cvRef="MS" accession="MS:1000422" name="high-energy collision-induced dissociation" />
                  <cvParam cvRef="MS" accession="MS:1000045" value="25" name="collision energy" />
                </activation>
              </precursor>
              <precursor>
                <activation>
                  <cvParam cvRef="MS" accession="MS:1000422" name="high-energy collision-induced dissociation" />
                  <cvParam cvRef="MS" accession="MS:1000045" value="25" name="collision energy" />
                </activation>
              </precursor>
              <precursor>
                <activation>
                  <cvParam cvRef="MS" accession="MS:1000422" name="high-energy collision-induced dissociation" />
                  <cvParam cvRef="MS" accession="MS:1000045" value="25" name="collision energy" />
                </activation>
              </precursor>
              <precursor>
                <activation>
                  <cvParam cvRef="MS" accession="MS:1000422" name="high-energy collision-induced dissociation" />
                  <cvParam cvRef="MS" accession="MS:1000045" value="25" name="collision energy" />
                </activation>
              </precursor>
              <precursor>
                <activation>
                  <cvParam cvRef="MS" accession="MS:1000422" name="high-energy collision-induced dissociation" />
                  <cvParam cvRef="MS" accession="MS:1000045" value="25" name="collision energy" />
                </activation>
              </precursor>
              <precursor>
                <activation>
                  <cvParam cvRef="MS" accession="MS:1000422" name="high-energy collision-induced dissociation" />
                  <cvParam cvRef="MS" accession="MS:1000045" value="25" name="collision energy" />
                </activation>
              </precursor>
              <precursor>
                <activation>
                  <cvParam cvRef="MS" accession="MS:1000422" name="high-energy collision-induced dissociation" />
                  <cvParam cvRef="MS" accession="MS:1000045" value="25" name="collision energy" />
                </activation>
              </precursor>
              <precursor>
                <activation>
                  <cvParam cvRef="MS" accession="MS:1000422" name="high-energy collision-induced dissociation" />
                  <cvParam cvRef="MS" accession="MS:1000045" value="25" name="collision energy" />
                </activation>
              </precursor>
              <precursor>
                <activation>
                  <cvParam cvRef="MS" accession="MS:1000422" name="high-energy collision-induced dissociation" />
                  <cvParam cvRef="MS" accession="MS:1000045" value="25" name="collision energy" />
                </activation>
              </precursor>
              <precursor>
                <activation>
                  <cvParam cvRef="MS" accession="MS:1000422" name="high-energy collision-induced dissociation" />
                  <cvParam cvRef="MS" accession="MS:1000045" value="25" name="collision energy" />
                </activation>
              </precursor>
              <precursor>
                <activation>
                  <cvParam cvRef="MS" accession="MS:1000422" name="high-energy collision-induced dissociation" />
                  <cvParam cvRef="MS" accession="MS:1000045" value="25" name="collision energy" />
                </activation>
              </precursor>
              <precursor>
                <activation>
                  <cvParam cvRef="MS" accession="MS:1000422" name="high-energy collision-induced dissociation" />
                  <cvParam cvRef="MS" accession="MS:1000045" value="25" name="collision energy" />
                </activation>
              </precursor>
              <precursor>
                <activation>
                  <cvParam cvRef="MS" accession="MS:1000422" name="high-energy collision-induced dissociation" />
                  <cvParam cvRef="MS" accession="MS:1000045" value="25" name="collision energy" />
                </activation>
              </precursor>
              <precursor>
                <activation>
                  <cvParam cvRef="MS" accession="MS:1000422" name="high-energy collision-induced dissociation" />
                  <cvParam cvRef="MS" accession="MS:1000045" value="25" name="collision energy" />
                </activation>
              </precursor>
              <precursor>
                <activation>
                  <cvParam cvRef="MS" accession="MS:1000422" name="high-energy collision-induced dissociation" />
                  <cvParam cvRef="MS" accession="MS:1000045" value="25" name="collision energy" />
                </activation>
              </precursor>
              <precursor>
                <activation>
                  <cvParam cvRef="MS" accession="MS:1000422" name="high-energy collision-induced dissociation" />
                  <cvParam cvRef="MS" accession="MS:1000045" value="25" name="collision energy" />
                </activation>
              </precursor>
              <precursor>
                <activation>
                  <cvParam cvRef="MS" accession="MS:1000422" name="high-energy collision-induced dissociation" />
                  <cvParam cvRef="MS" accession="MS:1000045" value="25" name="collision energy" />
                </activation>
              </precursor>
              <precursor>
                <activation>
                  <cvParam cvRef="MS" accession="MS:1000422" name="high-energy collision-induced dissociation" />
                  <cvParam cvRef="MS" accession="MS:1000045" value="25" name="collision energy" />
                </activation>
              </precursor>
              <precursor>
                <activation>
                  <cvParam cvRef="MS" accession="MS:1000422" name="high-energy collision-induced dissociation" />
                  <cvParam cvRef="MS" accession="MS:1000045" value="25" name="collision energy" />
                </activation>
              </precursor>
              <precursor>
                <activation>
                  <cvParam cvRef="MS" accession="MS:1000422" name="high-energy collision-induced dissociation" />
                  <cvParam cvRef="MS" accession="MS:1000045" value="25" name="collision energy" />
                </activation>
              </precursor>
              <precursor>
                <activation>
                  <cvParam cvRef="MS" accession="MS:1000422" name="high-energy collision-induced dissociation" />
                  <cvParam cvRef="MS" accession="MS:1000045" value="25" name="collision energy" />
                </activation>
              </precursor>
              <precursor>
                <activation>
                  <cvParam cvRef="MS" accession="MS:1000422" name="high-energy collision-induced dissociation" />
                  <cvParam cvRef="MS" accession="MS:1000045" value="25" name="collision energy" />
                </activation>
              </precursor>
              <precursor>
                <activation>
                  <cvParam cvRef="MS" accession="MS:1000422" name="high-energy collision-induced dissociation" />
                  <cvParam cvRef="MS" accession="MS:1000045" value="25" name="collision energy" />
                </activation>
              </precursor>
              <precursor>
                <activation>
                  <cvParam cvRef="MS" accession="MS:1000422" name="high-energy collision-induced dissociation" />
                  <cvParam cvRef="MS" accession="MS:1000045" value="25" name="collision energy" />
                </activation>
              </precursor>
              <precursor>
                <activation>
                  <cvParam cvRef="MS" accession="MS:1000422" name="high-energy collision-induced dissociation" />
                  <cvParam cvRef="MS" accession="MS:1000045" value="25" name="collision energy" />
                </activation>
              </precursor>
              <precursor>
                <activation>
                  <cvParam cvRef="MS" accession="MS:1000422" name="high-energy collision-induced dissociation" />
                  <cvParam cvRef="MS" accession="MS:1000045" value="25" name="collision energy" />
                </activation>
              </precursor>
              <precursor>
                <activation>
                  <cvParam cvRef="MS" accession="MS:1000422" name="high-energy collision-induced dissociation" />
                  <cvParam cvRef="MS" accession="MS:1000045" value="25" name="collision energy" />
                </activation>
              </precursor>
              <precursor>
                <activation>
                  <cvParam cvRef="MS" accession="MS:1000422" name="high-energy collision-induced dissociation" />
                  <cvParam cvRef="MS" accession="MS:1000045" value="25" name="collision energy" />
                </activation>
              </precursor>
              <precursor>
                <activation>
                  <cvParam cvRef="MS" accession="MS:1000422" name="high-energy collision-induced dissociation" />
                  <cvParam cvRef="MS" accession="MS:1000045" value="25" name="collision energy" />
                </activation>
              </precursor>
              <precursor>
                <activation>
                  <cvParam cvRef="MS" accession="MS:1000422" name="high-energy collision-induced dissociation" />
                  <cvParam cvRef="MS" accession="MS:1000045" value="25" name="collision energy" />
                </activation>
              </precursor>
              <precursor>
                <activation>
                  <cvParam cvRef="MS" accession="MS:1000422" name="high-energy collision-induced dissociation" />
                  <cvParam cvRef="MS" accession="MS:1000045" value="25" name="collision energy" />
                </activation>
              </precursor>
              <precursor>
                <activation>
                  <cvParam cvRef="MS" accession="MS:1000422" name="high-energy collision-induced dissociation" />
                  <cvParam cvRef="MS" accession="MS:1000045" value="25" name="collision energy" />
                </activation>
              </precursor>
              <precursor>
                <activation>
                  <cvParam cvRef="MS" accession="MS:1000422" name="high-energy collision-induced dissociation" />
                  <cvParam cvRef="MS" accession="MS:1000045" value="25" name="collision energy" />
                </activation>
              </precursor>
              <precursor>
                <activation>
                  <cvParam cvRef="MS" accession="MS:1000422" name="high-energy collision-induced dissociation" />
                  <cvParam cvRef="MS" accession="MS:1000045" value="25" name="collision energy" />
                </activation>
              </precursor>
              <precursor>
                <activation>
                  <cvParam cvRef="MS" accession="MS:1000422" name="high-energy collision-induced dissociation" />
                  <cvParam cvRef="MS" accession="MS:1000045" value="25" name="collision energy" />
                </activation>
              </precursor>
              <precursor>
                <activation>
                  <cvParam cvRef="MS" accession="MS:1000422" name="high-energy collision-induced dissociation" />
                  <cvParam cvRef="MS" accession="MS:1000045" value="25" name="collision energy" />
                </activation>
              </precursor>
              <precursor>
                <activation>
                  <cvParam cvRef="MS" accession="MS:1000422" name="high-energy collision-induced dissociation" />
                  <cvParam cvRef="MS" accession="MS:1000045" value="25" name="collision energy" />
                </activation>
              </precursor>
              <precursor>
                <activation>
                  <cvParam cvRef="MS" accession="MS:1000422" name="high-energy collision-induced dissociation" />
                  <cvParam cvRef="MS" accession="MS:1000045" value="25" name="collision energy" />
                </activation>
              </precursor>
              <precursor>
                <activation>
                  <cvParam cvRef="MS" accession="MS:1000422" name="high-energy collision-induced dissociation" />
                  <cvParam cvRef="MS" accession="MS:1000045" value="25" name="collision energy" />
                </activation>
              </precursor>
              <precursor>
                <activation>
                  <cvParam cvRef="MS" accession="MS:1000422" name="high-energy collision-induced dissociation" />
                  <cvParam cvRef="MS" accession="MS:1000045" value="25" name="collision energy" />
                </activation>
              </precursor>
            </precursorList>
            <binaryDataArrayList count="5" xmlns="http://psi.hupo.org/ms/mzml">
              <binaryDataArray encodedLength="132992">
                <cvParam cvRef="MS" accession="MS:1000523" value="" name="64-bit float" />
                <cvParam cvRef="MS" accession="MS:1002312" value="" name="MS-Numpress linear prediction compression" />
                <cvParam cvRef="MS" accession="MS:1000514" value="" name="m/z array" unitAccession="MS:1000040" unitName="m/z" unitCvRef="MS" />
                <binary>QWRGgOAAAACl4P9/j///f/9x/3H/cRyPPyGS4MDeiIiIgopA4aNr8ecf+HH/hx/yX1bFrSqTpx/3H/cf8pQotq/ddJ/3GIcf8UKkiCmsa3fXH/hx/4cf9xgb1Iuhk8t0Xv9xiHH/iIKooIWnlfeohx/4cf8bkjgEmO7H+4iHH/iIcf9x/3H/cYgsRcX6AbOgcYiIiBGFA7KWi/xNiIcf+IE/MAk5xt/2yIcf+IIT0o6pI9cYcY/3GIj/FrVO45TbsRyIcf+HGP8TFiyinPrTXYiIcf8bGHOhnIiMXnH/hx/3GI/x8ZNwKRt8j9cYiIiIgkguRqWtG5iIhx/yHEbzqVuQyIiIcf9x/xs50cGbdy4+iHH/hxj/IKU9iqmsJ4iIhx/3H/HV1zo5AkjFz/cf9x/3GILJ00ylsss/9x/3GIIZ5TWhkaynH/cf9xgaE701kh9CyoiIhxJxRxeoHI6Ihx/4cf9xLqfHOpaDjIiHH/cRud3dKZkyItiIcf9x/xLeZ5KYQphtj/cXH/iHEZBpJFlzxtunH/cf9xiIJbKAunnX9IcY/3GIHJNuspWdkU2IiHH/JADmGnACnoj/cYcf+HE3Ce6/9hGIcf9x/3Eg7q66NxUUhx/3H/cR2twaOb4z5ciIiHH/HlGDkZVffG6Ihx/4cSKGkPqOlvBx/3GP9xghDGu6JUlEcf9xiIiBPQRSKSIMrdcf9xj/cRSrAcGVJf4+cf9xiIgng5aa28aWiHH/hxgahS1Sl4vSrYiHH/cf8cig7ElafxO4iIhxNSgxu9fOiHGP9xHY+IYp6Bd52HH/cYiIIuoVGoJerocf9x/3GCrSSCqT232IiIcRVAOJGXcNduiHH/cYE3g/4prowB2IiHH/cSzN9TrUIKyIcf9xgqEeh64fF4cf9xiIEr0GY5bj+ZyIcf9xgRRDAzkU3PzP9xiIgforrSna5FLYiHH/cR2ZnRKWZ2LtiHH/hxgXWNI0nqkty3GIiIcY/x2ujbOVI3JMhxj/cYhxL+qjepRVyIcf9xj/chDW53GX6RiOiHGIgriEWKe3uniIiHGBM35sGdqRk+/3GIiC4zTyqtyw2Ihx/3GCqW+1o5kEpxj/cv+BAWo7SVTFxLiIhx/xV+/5ObUwBscYiIcSFQC1rN/0pxiIiHGBOpkpKYp21thxiIhxEob/BZ4MAPpxhx/3GP8bTMRxlHQ7jnGIiHGP8Rn6ZxkDFZjohx/3GILYgwOth8/P9xj/cv+BElI6GXu9xeiHGIgq2c2qCGMliHH/cYgshkk6KZtscf9x/3GHElRgj6o69wcYiHH/FiqSYZKWbZ6HGIgT/exin0MTnXGIcf9xiBFXz4WYmzB6/3L/hxiIcf9xhx/3GIiHGIiHEsEH/qJgkBhx/3GIFSbpYZuaFp7/cf9xcf8VNqBSlQtfrXH/cYhx/3GHH/cf8s87zKJ8QziHH/cYGTX18ptcCg2HH/cYgifnnaIChicYcf9xgusptqx9ZJiHH/cYGkh0EZpIi+5xiIcYI3iXmu12hnGIcf9xJ3tMWrtLOoiHGIGaEEA5f/+/yIcYiBYkl8GR3Gg+iHGIcR0UoAOUjV/8hxiIgkkHIad/jeiHGIhxFqCjs5BhbEz/cXH/cYKLbcWreSOocYhx/3GCdZfBqbaD5x/3GHH/J5muevplGHGIhxgqM0M6LsvMcYhx/3EgHx8aEB4OcYiHH/IWbDOtuTzIiHH/cjNNtrDCSXH/cYcf8sEK8q//UNhxiHH/M7PysFwN/3L/cYgWP6KRmKFdbnH/cXH/cRv4x2OX6Dichx/3GHEpYBYaOv6ehxiIgrrpPazBbC/3GIcYL8bYasaSef9xcf9xgtXy86fA0MiIhxgpk67qzsURcYiIcRZIbDGbaJPOiIhxgignOaHdjGiHH/cXEqZQeKHq+Hcf9xcf9xJOn2SkRgm4hxiIcf9xcRsJKgGah9X+iIcYgeMFkxk3C2zv9xhx/3ETJs2Rlsoybocf9xcf9xJ6IDGkbfzocf9xhxE8HmYZcPGZ6HGIhxKArp6sdhYYcYhxgopvhqSZB5/3L/cf9y/zfjbLEsk3H/cYiCCiOFo53HqIcYhx/zbVXbM6oohxiIcS36ePr4WHBxcf9xhxPxwzs+PMiHGIhxLg9X+ucagHGIhxgi63cqU0iNiHGIcRG3TzGVCbDO/3Fx/3GIFo25AZITRv5x/3Fx/3El9MI6grPchxiHGC8lRYrRu6dxiIcYFiTiMZmMHc5xcf9xiHEnURaa/+6WhxiIcSvV3eraoiFxiIcYgU4Moxkd81znGIhxiC7sQRrBO+5xcf9xiCQ71noRUphxiIhxhxLECkKpz1vYhxhx/y0BTdo3+yJxiHGIHfjD4ZoYPB5xiHGIcf8q+rxKM1Q7cYcYiCE0yGrAw3lxiIcYKjOeKi7GHYiHGIKMabSkaWS3GHH/cXEktczqXaMxiHGIcSR0bip6uR1x/3GIcYIsJDGpTbznFx/3GHH/IL6F+g4XoIhxiIHvFv0ZofkC7/cv9xiCEjHsqF3hOIcYhxJ68lKvYNrYcf9xcf8qljUq15ythx/3Fx/3EmSbIq/GTdiHGIhxJOCbSoT2S3GIcYgoxD9KdrwLiHFx/3Ejfs4a+RMecYhxiCpNWHrfKniHGIhxgoWIkqHHdthxiIcRAryEGQpTe+cYcYiCkYyYqTg2eIcYiHEi7EFa9Dvq/4cXH/cYcf8dqBYBnufp/nGIhx/3ItmiGai13mcf9xcf9xIphKKoh7Xf9xcf9xgtJMdagMOK/3Fx/3Fx/3GIcYG/C2YZnfSZ6IcYhxLTBWijELl/9xcf9xcSi1mkpHpluIcYcYJF1tKnwpLXGIhxgshBkaSL5uiIcYgtYXlanOhqhx/3Fx/yw9wjo+I9xxiIcYcf8k2yRqhk25cYcYiDNWxbK5Ov9xcYiIIEMiKl3N3XGIcYhxJP0rSoMtS3Fx/3Fx/yNWnTotlixxhxiIcYcYiCcpjkqQdxv/cXGIhxIWcDSnyPy3H/cYcYJuTFiqazp4hxhx/3En82a6Z8mUhx/3FxgmJ9YajoKehx/3L/cS+PnUoKBiv/cXGIhxiHGIKjoTOl5ezHGIcf9y/yGrARq2T+7/cYcYiCBqQ7rAa8SIcYhxI5qPGghXDohxcf9xghfkMqWhvNhx/3FxiDwKVbf1qnL/cYcYgslQq6Pa9UcYcYiCevqkpoBVtxhxiIJA6OSsInG4cYhxgshrM6SZTM/3Fx/3FxJRdh+reZ4IcYhxgn0ZVa1eaqhx/3Fx/yvd/zrUIAz/cv9xhxJJW1GpekrocYcf9xJJJYarraeXH/cXGIKZemqryFlXGIcYcSqVJVqprar/cYhxgqe3EaGUjucf9y/3GHEpZBKa7r7WcXH/cXH/OthqvieViIcYcT8RMrLuzXGHGIglsqIaddXecYiHFx/yE4EhrNft7/cYhxhxKECHKg33jYcf9y/3GCsOeEoSKHtxiIcXEopFU6h7qshxiIcXEu4kpqJdtZiHGHH/cTsgLL3f03H/cXH/cS1ETXr/uyiHGIcf9y/yWsuKosNHWIcYcf8lkHI6uPjchxiHH/ciU6fDoPWDz/cYcYhxIPRTWiS6ynGHH/cv9xL0FAKlzr/XH/cXH/cSeR3aot4iVxhx/3L/cYhxhxgpXMI6bDPccYiHGHEkMcMqLuPNiHGHH/KGG3KhvkjXGHH/cv9xI6usSshFO4hxhx/3IlKTGaI3zmcXH/cXH/JWHSKhvi3XGIcYcf8mYNuar/JGhx/3FxMfO6thxFiHGIggKaKao3XWcf9y/3GIcS9L2BocQn6IcYhxiBjiLDGY3dPOcv9xiHEiYCc6DP2MhxiHGCYZ3pq0chZxiHGIJ4CtKln1LXFxiIcTUkIb3b3v9xhxiCLFEVoHrupxiHGIcSbNmEpmJntxcf9xcf8vKMkqznNtiHGHGCow2SoO8m1x/3FxiCYUYioAyd2IcYcYKA2sGqA1PnH/cv9xiCjdmypEJk2IcYhxLIuyWnpE2ocYhxiHEzZiG+md5xiIcXEnaaMq+mXNiHGIcTbTc70sjIhxiHEj80QqMsu9cYcYhxIszOOlYzHIhxiHGEWTnMbGcYiHGClZazrcaUz/cYcYhxJq7oiuoRd4cYhxiCf2YCrhmf2HGIcYhxhx/3L/IsVoSsape4iHGHGCn+3kqDEhuHH/cv9xK/4aGlEeXnFx/3FxggCdIqYXLdhxiHH/JihoGq55fnFx/3GHGHE1/l2zEaJxiHGIS9Sccrb/cv9xhxN3NSu4ythxiIcSmFhRpIp65y/3GHGCfcFhqDPp7/cYcYgomAkah39ucYhxhxgkuwkaxU9uhxiHGCICJCpR7b2HGIcYgzBVK/+q1xhxiHGDDJ6bdGFohxhxiHGC7+wJq1E/ZxhxiIK/WyGiGk3ohxhx/3L/cXH/cXH/IG81OjwMrP9xhx/3L/cTwE+bv7Bocf9y/3GHGHEpi1oaeEpecYhxhx/3FxLEaUytKms4cYiHFxgyUdi0vieHGIcYJClDKj9rzYiHGHGILe4BepUf6HGHGIcS39hCqhJ72IcXH/cSCNwGrLI/lxiHGIcYIp6HOhkXjIcYcf9y/yNZXxocag5xcf9xcYJJLOKqjTHf9xcYiCJdUlouKtpx/3FxiIcTzjrb0cUocYcf9y/zu2VblJqnGHGIcTiFrbGKUocYhxiDS/Ur5ArXFxiIcYcYJO1TmncqxnGHH/cv9xcYiHEyTLezw0hxiHGHGCsdHzrQPgyIcYhxKSASOn/+3P9y/3GHGIcYhxhxiHGD0IJ7n32P9xhxiHE0S4mzxHb/cXGIgsrKYaNjWecYcf9y/3EnHVA6gDr8/3L/cYcYcSFChRrc166Ihxcf8mnRYaly6ecf9xcYgs9CAa8L3+hxhx/3L/La0EOkcvvHGHGIcYIqlXGtZqjocYcYcf8ymvu3dQSHGIcYcSEtIBqeLf5xiHGHElDSYakD2ecf9xcf9xIkAwGpz8/nH/cXH/cXGDbhPbMuwocf9y/3E0IzG+3M7/cv9xhxhxM//4shAHcXGIhxcf9xcYiCLkMxqyvM5xiHGIcYgzupazVWn/cXGIglQ9kazMJucYhxiCmDxZpdw6aIcXGIhxhxNo7BvHE+/3L/cXH/cXGCjjxyoTw42HFx/3FxglM8EqHsPtiIcXH/cv9xhx/3L/cjdVTbG6socYcYhxiCUCbzoy6QxxiHGHE2BdS9+itxiHFx/3Et/2w6kgk8hxcf9y/3GHElS5E6rUbshxhxiHGIcYKk92Op0InIhxhxiHGDoPBrvw+Yhxhx/yFkjxpLtw5xiHGIJw8qmqUdVnH/cXH/cXGIcYglNyVaEJ2qhxhxiC52hhoZl56HGHGIJSiyKi903YhxhxgnlMcal7OO/3L/cYcYcSGoj3r6dwiIcYhxKsXEGkSjvv9y/3Fx/3L/M1fJtLg2cYcYiDV10b2KLnFx/3FxiDO0arVblYiHFx/3FxiCoHbjrhmRyHH/cog6+ES6B7uIcYhxNCUeterhcYhxcf89rKO3U1yIcYcYgxABOzAPz/cYhxcf8mVMEae7PuiIcv9xiHFx/3L/cYcYhxiC3bWhpTSl6IcYcYg9wSa4Ptlx/3L/cYcYhxhx/yURoxqf5c6HGIcYcSfaPBqzXD6HGIcYKXwpGnk9bnFxiIcSLMyRr0M26HGIcYJWh1Snx4q3GIcYhxcf9xgtozZqScyZhxiHGHGIcYhxcf9xcf9xcSVTbCp8yT1xiIcXEkFNM6wMLMcYcYhxhxiIcXGIhxcSMWghqfl96IcYcYhxhxg8qPy8VwNxcYhxhxPEH0uL4LiIcYcYgjd7dKu4SLcf9y/3GCaB9Up64KuHGIcYINFLGiTrTocYhxg7inK4dY2IcYhxhxOPtJvgS2cYhxhxJprxGldQ7nFx/3FxiHGIcYcYKQ9xKtAY7YcYiHFxiIcXH/cv9xODmzu8ZMhxhxiCjGlxp0lo5y/3Fx/3L/KttAKsNL/YhxiHE7XA2+o/KHGIcYcSb4IBpBff5xhxiHGHGIcYhxhxKlQlGku9rohxhxiHEjjRs6Ki5McXH/cXGIgzUl63vaFxhx/3KIhxhxLBShKq+17YhxiHGHGCpliCoLp32HFx/3L/cTRpfLWmg4iHL/cYcTyrWbpUpnGIcYcT1tNreSyXGHGIgs7Y5qpScZcv9xhxiDBBjLnOc4cYcYggdYsaKqdOcYcYhxMrOMt1xz/3L/cXH/cjBjabaslnH/cXH/cv8n5bxaRaQ6cYcYcYOHIju43ciHGHGDwLLb700v9xhxiHGIcXH/LUqbGmxWTocYhxhxKeIAKsLf/YhxiHGDS2pbFZWohxhx/yjjTlpVyxqHGHGIKKbyOpeQ3IcYcYg0DyizAdf/cXGIcYcYhxiHFxKIu6WhtEWnGIcYgnKrM6r1TMcv9xcf9y/3E6nAW6Y/qHGIcYcYJ/UnKjKtjYhxiHFx/3FxiHGDxturySRYhxhxiHGHEo1RkqJK5thy/3GHGIcYcYhxhxiHE09PaxGwmHGIcXH/IFQ7Giy8TnFxiHGIJICIavv3eYcXH/cXH/cisc5BovMb6HFx/3L/P7sjtUTc/3FxiHGHEkc34aCsgeiHGHGIcSlvUCrKCv2HGIcXH/T4KsN9WHGHGIMn5rt5GUiIcXH/cXGIcYL0d6On2IXIcYhxhxOANPsg2whxhxiHEshnFaipjqhxiHFxKccWSjaOm3GHGIcYI0gWau9+mXGHGIcYcYNVRftbugcYcYcYI3m1GrlkrnGHGHH/cjT8Fb8D6nGIcXGIgnCRUacH6ucv9xhxhxiHEwJPi26wdxiHGHGIcXH/cSb8zopWMxdxiHGIcYLhTxGu6w7nGHGIcXEyI0q07LVxcf9y/3Fxgoazwaukw+iHGIcYcYcYhxg8kiW4bdpxiHFx/yFGaBoNmX6HGHGIcYhxcYgwdDy5m8OIcXH/cXE3x0qwSLWHGIcYcSOjIConzf2HGHH/coNzlBusa+cYcYhxO6nFuVY6cYcYhxiHE5/eG5Ah6HGHGIcYLX0+GnksHocXGIgpn0MaVwvOiHGHGIcTOYqbR3VocYhxhxPUDevb8hcf9xcYhxiHFxiIcXH/OCqpv9VWcv9xhxgj/KYqYjWdcXH/cXGCc7kzquRsxxhxiHGHGDxEdrm7iXGIcYg9efq8hgX/cXGIcYgq0KoqJPVdcYcYhxhxL9cgGsKN/ocf9y/3L/KOm5SoRka3GIcYcf9yNreEvkh7/3GHGIMxmPuPZwhxcYhxMJAZtn/mhxcYhxMUtotcSXhxhx/3IuDc0aUDMucYhxiHE0whmyTeZxcf9xcYMdHxsT4OhxhxiHFx/3FxiHGHGCqA8Tp58OyIcYhxcYiHFxiHEtDCIa/z3ecYiHL/cYcYcYPyQnt9vY/3L/cXH/cv9xcf9y/3L/cYJPd6OiOIXHGHGIcSNxTRoK6y5xiHGHGIcYcYcYhxiHFxiIcv9xhxMDQ1tNvKhxiHGHGHGIcT9TDbqs8ocYcYg1YBu0r+T/cXGIcYLTlwSt5o+4cYcYgixHYqhbidiHGHGHE+ZzW2mMqHGIcYIlpdGixaLocYhxgplUIaN6vecXGIcYg3F2yy+JOHFxiHGCCzNhr1zJ5x/3KIgwFEO0+7yIcYhxcYiHFxNjHlvs4acYhxiDDV8bI6DnFx/3L/cXEsZKIqqrXdcYcYhxPlZ6uamFcYcYhxhxiHFx/zGMvbmDQnGIcv9xKm6HGmoXjocf9yiIcXH/cv9xcYhxgoCOkqMYFtcv9xhxg7g9m9fCb/cXGIcYM6XlsWoacv9xcf9y/3L/cYcYcYhxhxhxg2hpS+eWuIcXH/cv8mSuGK4GHncYhxhxiHFxPhqIuOV3iHGHGDMzirXcdYhxcf9y/zZh876eDHH/cv9xcYhxLJ0rOrgtTP9xcYhxhxhxiHGIOkXnvboY/3L/cv9xIT4AOu4f/HGHGHGCK4wRqlc+6HFxiIciOOtRq4FK6Icv9xgn+cA6kmP8cYcYhxhxiHFx/z+xUbROrv9y/3FxgzfEOwk7yHGIcXGDCcQ7NzvIhxcYhxPaxDtlO8hxiHGHGIcXH/cXGHH/cv9y/y4QJRof/a5x/3FxiDtG87m5DIcYhxhxP6U9ulrCcYhxiCzLvRqURC7/cv9xcYKoDVGkjyrnFxiHGHGIPWyOvpNxiHGHGHGDUo67TnFP9y/3FxgrrCUaRj2u/3FxiHEpWMJazXPacXGIcYgwUFOzv6xxhxhxhxKQ9+GrAYHocYhxgtOVJK7mrbcXGIcYNK9FsWC6iHGIcXH/cv9xI7otKrZdLYcYcYhxg1G/Ww9Apx/3FxiHFxLxOKOnDXXIhxhxg7YFm8n6aHGHGIcXH/cv9xcYhxiHFxiHGHGIcYcYhxcYhxiHFx/3IjC+Nq01HJhxhxhxiHFx/3E8VVG1qq5y/3L/cXE2lVW+aqqIcXH/cv9y/3FxNHVRvYqucYhxhxM8yutkNRcoiHFxiCQcWxrvOk5y/3Fx/3L/cv9xInGyGrnk3ocYcYhxhxNmpbsqWkhxiHFxLeLKKvLTXYhxcf9y/3Er/boagSRe/3GHGHGIcXH/cv9xcYhxhxiHExEri1/UdxhxiHGHFES6zbRXGIcYhy/z/CuLg9R4cYcYhxKDstauBdKXL/cXGIcYcSHFwhq0o95xcYhxgmVnUam5iuiHFxiCuOmyo5Fk3/cXGIcYL2oDOjtfzIcYhxcYhxiHFxiHGCkDQCrQ2/2IcXGIO624vFJHhxhxiHEowwcqJc+Nhxhx/3I5XVO5oqxxhxhxiHGHGIcXGIcT2NU7ZyrIcYhxgg6psaM1ZOhxcf9xcYhxhxhxiHGHE42Ge+J5iIhxcYKnrlOppRrHGHGHGIcXGDnqZ7wVmHGHGHGIcXEp9w8asY8OcYhxhxhxiHFx/3ItIMEqnvPthxiHFx/3Iv0wsaI89OcXGIhy/zJ4yLWXN3GIcYcYhxcf9y/3L/PBnIu+Y3hxcYhxiHFxiHGCF3PjqbjBz/cYcYcYN3CftJ9ghxhxhxgp9kIaQZvehxiHGHGHGIcXH/cjHCY7FNnHGHGIcXE+GAK05/2IcYcYJlEtGuvtLohxcYhxhxgvkfAa1uD+hxhxiHFx/3L/cXEvwXoaNOheiHGHGIcXH/cv8sdp6KLpYXiHGIcXGIcYcYcYgyHFGw865xiHFxiHE4YsS7nTty/3GHFx/3FxiDbdPLQyw/9xcYhxhxgyySi1RteIhxcYLGbrGnqRTocYcYgiTU4q7Ssd/3FxiHEvl60q94UtcYcf9y/3Io+bEaQWTuiHGHGHGIcXGCGTo2oLxcmHGHGHGIK4AjGij9znL/cXGIcYcYcYhxhxhxJtHTGnPiznGHGHGIcSzp9iriYJ2HFx/3FxiD4+UbXBrv9xcYhxJWSWGqq2nnGHGHGIcYcYcYcYMn5RsJGuhxiHFx/3Ivs7oaNcReiHGHGDv5JroG2YcYcYcYMkoms8XZhxhxhxiHGHGHGHE/O3W1xIpxiHGHGIcYcXH/cXGHGCUwlBqd9r5xiHFx/3L/cXGIcYcYcYcYhxhxhxg1DCawBNmHGHGHEhLFQqfzq9cYhxhxiCfYGEqVfnuHGHFx/3FxJaxAKgc7/XGHGHGIKkEBKtzv7YhxcYhxhxhxgsY/MaKsDOcf9y/3FxiCxUgBoLt/5x/3KIcTxyl7mNaHGHGHGHGIcXGIcYNgOXv/xocohxhxMmOXs6xocXH/cv9xcS14gBr4d/7/cXGIcYcYcYhxhxcf9xcYcYgkoeoa9uFeiHFxiHGHGHGIcXH/NbrNtlUyhxiHGHGHGHGIcYcYcYLICiGhj13nGIcYcYKVS0Gmu0vohxhxg2R+awyBmIcXH/cv9yNgPCvPw9hxhxiHFxiHGHGIO/COsB9xhxhxiDCxYbNenoiHL/cXH/cohxiHFxiHGDm6SL1Ft3Fx/3KILD/GGk0DnocYcYcYhxcTogG73f5HFx/3L/cXGDw1c7fKjHGIcXH/coiCLfBBrDD75xcYhxhxiHL/cYcXH/cXGHGIcYcUwhvF3kcYhxhxKZTNGrezLnGIcYcYcT6kG7lb5HFxhx/3IojNYaeDKecYhxhxcSW3CxrVj06HGIcYcXEnzVMqBSrNcYhxhxMyNYs+yncYhxhxhxNckkvjbbcYcYcYhxg4TYW9snqHGHGHErcSQaKe2+cXGIcYcYhy/3GHFxKeyXGnI2johxcf9y/3Fxhx/3KIOElzvLaMiHGHGHGDQfhbHweocf9yiHGCPBPRoV7C6HFx/3L/JFHbGgziTohy/3GDwkYbfbnv9xcYcYO1rtv6UShxhxiHEhAhkqoe5tcXGIcXH/cv9xcYcYhxhxhxIEwSGtw+3v9y/3FxhxiHGHGHGCag0hp28t5xhxiHFxNBHksP4biHFx/3I0QeS/vhtxhxiHFxiD13EraI7YcYhxhxMaL9uW0ChxhxiHE/AU27/rKIcYcYcSYqECr+Xv1xcf9y/3L/cXGIcYcXH/MzgSsNfthxhxhxglb+sa+gFO/3L/cXGCm4pRplda6HFx/3L/cXGDx9rr6CUXFxiHGHGIcXGIcSQHRBqgm75xiHGHGIcXGIcXH/cv9BE7wfxHGIcYcT1yNLeNy4hxhxhxiHFx/3I2sjS9TcuHFxiIcv87XEa6o7lxcYhxcYhxLv9xGuAI7ocXGIcYcYhxcYgxGpW09WqHGHGHEwCOu4CBRxhxhxhxiHGHFx/3E6pTu+WsRxcf9y/3E8LZy90mNxhxhxiD8I5Lb3G4cf9yiHGCKT0Bqnwv5xiHFxiHGHGCqaBRpXX66HGIcXGIcYcYcYcYNfRdtBuicv9xcYhxNWi3sKdIcv9xcYcYhxg4P+ux0BRxiHGHEyD8KwAT1xcYhxg6xQe7Ovhy/3FxhxguniE6OB3shxhxhxhxNrc0vUjLcYcYhxN8uKsUR1hxiHFxNhSDvet8hxiHFxiHFxNXRWsJup/3L/cv9xPOy3uhNIcYhxhxcf81uDS/R8txhxhxhxMw3ksAMbcv9xcYcSRAMBp8/P6HFxiHGDoI+7/3BIcXH/cv9xcYcYhxhxhxhxgqdIIq2bfdcXGIcYcYM1get7fhcYcYcYcYhxhxcf9y/3FxNcV4sUqHhxcYhxMPVtuRqScYcXH/cjGtB7Ri+IcYcYhxLPg8GnF8PnGHGIcXGIcXGIcTGzx7RcOHL/cXGIcXGCnGoRo0le5xhxhxiHFxiHE9pry8WUOHFxiHE9gBe4f+hxhxhxhxOYPSuXwtcYcYcYcYNSEXse7oiHFxiDPeErAx7YcYhxcf8jaXUqe2itcYcYcYgpqqIq9lXdcYhxcYhxhxPk54uLGHcYcYhxIVcvGlyNDv9y/3FxiD+Kx7h1OIhxhxhxhxhxg+hfS2egtxhxiHFxiHGHGHGHGIIwoDOgJvzIcYcYcYcT1RRLeuu/9xcYcYIGu3KrtEjYcYcYcYcYcTkA+b7/BocXH/coiHL/LF1FGksrrohxhxhxM21btaKkcYhxhxI/TjGrGxzocYcYcYcYhxhxcf870SK4Lt1xhxiHGHGHGHGHGHGIcXE9EGu775SHGHGIcXE1HGG9457/coiHL/cXGIcXGIcYcYcYcYhxcYhxhxNOFrtC6UcYcYhxNMgctUfjhxhxhxgz12ayOJlxhxiHFxgqN+0arYEucYcYcYcYcYcYgkzuga5BF+hxhxiHEt4qMqwtXN/3L/cXGHEnhRUqKa6thxhxhxiHGHFxiHGHE6lkm9abaHGHGIcTdLa7LElIhxhxhxg3+tK8BS1xiHGHGHGIcv9xcYhxPOGTtx5scYhy/3GHFxiHGHGIcjatYbtSnocYcXH/cimr0Ro2Qu6HGHGHGDqlLL9a03GIcXGIP9QitCvdhxiHFxiHGHFx/3L/OvlEuwa7iHGHFxNyEFvN76cYcXGIcYP4Ynt3nYcf9y/3L/cXGDRFIr+63f9yiHGDRVIr6q3XFxiHFxKYshGihN7nFxiHFxiHGHGHGHGIcXGDammLFpZ4hxhxcf9y/3Izfkm0kbb/cXGHGDZGCrHJ9XFxiHFxg8urW4RUpxcYhxcYhxJFU2GrusnnGHGHGILJc2GkeMnnGIcXGIIFKFGvvXrnFxiHGDpUdruriXGHFx/3L/cv9yNCaTv9lsiHGHGHGEinvKWEhxiHFx/3KIcYcS5+pxopFY5xiHFxhxNY9hvHCecXGIcYcYhyLLloGkVpfocXGIcXE41na9KYmHGIcYcXH/coiHIqxaQq5KW9cYhxcYhxLvHpGkHhbnH/coiHL/cXGHGIcXGIcYcYcYcYcYhy/3E3yee/NhhxiHFxiHEuzWMaBCnOiHFxiHFxiHE06QWxJvr/cXGIcYOaOovlxXhxhxcYhxhxhxiHI/gze2fMiHGHGIcj1gL72f0HGIcYcXE0vzy0UMNxhxhxgk9U4aEqsehxhxcf9y/3L/cv9xcYcYhxcYhxhxg5nXa9YomIcXH/cohxL+I0GvHcvnGIcXH/OzDvsd8QcYcYhxMQsatgXlcXGHGILH5wKrkY/XH/cv9xcYcYcYhxcYg/lVS1aquHL/cXGHGDyi97pdCHGHGHGIcTYaN7D1yIhy/3FxI+OtGhPFLnGIcYcXE0Oe+31hCHGHGIP4sitHTdhxcf9ygy6u+5JRBxhxhxiHI79fe6CghxhxhxiHL/cXGD814rTKHYcYcYcYcYcSSs3xoXMg5xcYhxcT4nm7rYZHGIcXH/cohxKfInKhLdjXFxiHGHGDkNab7ylnGHFxiHGHGHGHGIcXGDoKVLr1q4cYcYcYJfD3GsHwjocYcXH/NwiGv/d5hxcYhxcU7JvDNkhxhxhxhxOKNxuVyOcXGIcXGIcYcYcYcYcYcYcYhy/3E4rSK6Ut1xcf9yiHGHGIcv9xcYhxcYg1Dc21AzJxcYhxcf8na5MqO0bNiIcv9xPofqungVcYcYcYcYhy/3FxiHFx/3KIcYcYcYIeOrGjPFTv9yiHGHGHGHEm0wgas89+iHGHFxiHGHGHGIcv9xcYOW2GvZJ5/3L/cv9yMb2GtFJ5iHFxiHGHFx/3L/cv9xcYcYcYhxOrwdsFPihxiHFxIIcyGtiM3ohxcYhxhxhxNMTVsUsqiHFxiHFxiDJFcbHKjv9y/3L/cv9y/3FxhxiHFxiHFxiDm64rpFHXGHGHGHGHGIMVZsubmTiHL/cXE2QDK8v81xiHFx/3IwK+Ky5B1xhxhxgnv5YalQaecYhxcYMVP6t7wFcYcYhxcYgpu8AaNUP+cXGIcXGIcYcYcSUbYjrQWdxxiHFxiHGHGDCiu7ltRHGIcYcXGIcYL2TGKsqznYcYcYcYcXH/cXGHGDUCMr39zXFxiHFxJNdiKjSJ3XGIcv9xNhrttPUScYcYcYhy/3FxiHFxiHFx/3KIcYcYO336vYIFcXGIcXGIcTl1fLGag/9xcYhxcYhxhxcYhxLhNFGh/LrocYcYcYcYMA7VtQIqcYhxcYg+2669JFGHFxhxiHFxiHGHFxiHGHGHE1kzK9bM1xhxhxiHL/cTV7o76EXHFxiHGHE6S5a8tGn/cXGHGHGIcT+v1bZQKocYcYcXH/cv9y/3L/cXGHGHGIcv9xMRQysvvNiHGHFxhLDLxvNHGHGHGHGHGHGHGILbbTGiWSzocYcYhxcYcYhxcYgyTom2wXaHGHGHGHGHGIcv9xcYhxcYhxcYTTy8TDRxcYhxgmF8QqMJO9cXGHGIcXGIcXGIcYNz89s9DCcYhy/3EkG906YVIshxcf9yiDamjLRpc4hxcYcYPQjYuvcncYhxhxhxcf9y/3L/cv9y/3FxhxhxiHL/cXGIcXGIMznYtNYncXH/cv9y/3I/M6a1zFlxcYcYhxcTgNZLvym3FxiHGHE1ULO+r0xxhxhxhxhxhxJdmkGqNlvohxhxg9pg69WfFxcYhxcTVzG7Oc5IcYcYcYhyIwpmKmFpnXFxhxiHFxiHFx/3KIcXH/cogoZfMaaqDOcXGIcXGIcXGDdys7yNTHGHFx/3KIcYcYcYcYcYg86lq8FaVxcYhxcYhxhxcTXQ6LE/F3GHGHGHGHGHGHGIcXGHGIcv9xcYhxcYhxcYhxcYg+Aui5/RdxhxhxhxhxhxNujbsickcXGIcXGIcXH/cohxhxcYhxLQLSKrDi3YcYcXGIcYcYcYcYcTpydLqNi4cYcYcYRs28syRxcYcYhxIdekOjWFvHGIcXGIcYRP284CSHGHGHFx/3KIcYcSeGexrImE6HFx/3KIcTj46L8HF4cXH/cohxhxgpgZIaSObecXGIcXGIcXEsiWQq2Gm9iHFxhxhxgj8EwaAvs+cohxhxgt0g0ag98uhxiHFxiHFxiHFxiHGHEiq8oaF0NehxhxiD1E7r+7EYcYhxcYcYM6Y1sWnKcXGIcYcXGIcXH/cohxN0qsssVTcYcYcXH/cv9y/3L/cv83Bba/+klxhxiHFxgkb9QaugK+hxcYhxQu688RRxcYhxhxcYhxhxcYhxhxhxcYhxhxhxN8vyvDQNhxhxhxg5x/W8OApxhxhxhxMQ0ysQPNhy/3FxhxhxhxiD0dMrbizXGIcXGHGIcv9xcYhxcYcTE0ubbbRnGIcXGIcXGIcYN5Y4sHnHcYhxhxMeuzsiRMcYcXH/cohxhxhxg1rTK+Us2HFx/3L/cv9y/3L/cj6Id7d3iHGHGHGDB1O7iaxHFxhxhxgx8v66HQFxiHFxg1znG9MY6HL/cXGIcXGCh7qxrJRU6IcYcXH/coPxt3t+SIhxcf9yiHGHGDObd7N0iHGHGHGD26ubtFRocYcYcYcYcYcYcTwt9bjSCnL/cv9xcYcYcYcYcYcYcYg+2n29JYKHGIcXE/zba2MklxhxiHFxhxiHL/cXGHGIMV07uLLEhy/3FxiHL/cTJfs7KwTIhxcYcYhxcS0tfxqOKA5xcYhxcYhxcYhxcYcYhxcYNiCEvt97hxcYhxTQDMT/NxcYhxcYNtBIsT+3iHFxiHFxiHFxiHFxiDzAhLg/e3FxiHFxiHE9Agm6/fZxiHFxiHFxiHFxiHFxiHFxiHFxiHFxiHFx/3KIcXEy9c+5GjBxiHFxiHFxiHL/cXE9oIG1X36IcXGIcTqVS75qtHFxiHFxiHFxgkvsga5RN+hxiHFxhxiHFxPaVIuVq3cYhy/3FxhxiHFxhxhBkMwH83FxhxhxiHL/cXGHGHE5YgO6nfyHGHGIP5cJuGj2cv9y/3FxhxhxhxhxhxPlGBtK5+hxhxhxg6YYG4nn5xhxhxhxhxhxhxhxhxhxhxhxhxhxhxO1kJvKb2cf9yiHGHGHFx/3KIPfSEtwt7cYcXH/cog4sYG7Tn6IcYcXGIcXGIcT4nBrfY+YcXGIcXGIcXGIcXGIcTW1hL9Ke4cXGIcXE15MO+GzxxiHFxgxAoGxDn5xhxhxiHFxhxhxiDeLSLGEt/9y/3Fxg8doS4iXtxhxhxhxPmQDtZv8hxhxhxcf9y/3KIcYcYcYcUghzK3jiHGHFx/3KIcYcXGDvQmr0vZYcXH/cohxPL1IukK3cXGIcXGHGDi3hL1Ie/9xcYcYhy/3FxhxhxiHIt6IhKRHd7iHFxhxhxiHL/cXGCfbeToFSGxxcYcYhxcTrmA7gZ/HFxhxhxhxhxhxhxgyqoSyZXtxhxhxhxhxhxcf9yiD68RbdDunH/cohxcTuFQrd6vYcXGIcXEobSIaWi3ehxhxhxhxhxhxg244G8HH5xhxcf9yMbHsuF4TcYhxhxcYhxcYcYgzFIG/635xcYcYhy/zz8mr0DZYcYcYcYM+Esti7TcYcXGIcTL8hLITe4cXGIcXGHGIcXGHGIO2wvsKPQcv9y/3KIcYcYcXEyaxm0pOZxcYhxcYhxcYhxcYOaSBuVt+cYcYcYOGkDu5b8cYcYcYcYcYKhzyGk8w3nGIcXGDpBP7HOwHGHGHGHGHGHGHGHE7BYG3+n6HGHFxiDMzP7jcwHFxhxiHL/OJSqsHtVcv9yiHGHFx/3KIcXGIcYcXGIcXE9CEK1971xhxiHE5aNa8lyly/3L/cv9yOPoDugX8cYcXH/cohxcf9yiEnCzJPThxcYhxcTU7A77E/IcYcYg/imu7dZSIcYcYcXGIcYcXFC4szx03GIcXGIcXGHGIcjLIQrBHvYcYcYg2cGixn5dxhxcYhxhxcYhxPfRVuAuqhxiHFxMXfpt5gW/3KIcYcYLypCGu1b3nL/cXGHGHGHGHGHGHGHGHE+0mi4LZdxcYhxcYhxOA2qsQNV/3L/cohxMV3WtLIpcYcXGIcSyyExoV3s5y/3KIcYcYcXGIcSEnABq+j/6HGHGHGHGHGHFxPqGOvF5xcYhy/3Fxg7pHu+W4SHGHFxiHFxiHFxiDZllL+aa4cYcYcYcTnKQrk1vXGHGHFxg5iym+dNaHFxhxhxiHL/cXGHEgyFIa1HrecYhy/3FxhxhxhxhxhxM7Wns1pYhxcYhxMlxPurOwiHGHGHGHFxiHGHEwjwOzgPxxiHFxg8wvm7PQZyiHGHFxiHGCBfeBocCH5yiHFxiHFxiHFxhxhxiHL/cXGHE1kCawf9mHFxiHFxg0qJSwZ2txiHL/cXFCJMz9s3GHGHFxKCk2Go5snv9y/3KINNNMtjyzhxhxiHI7ERO47uz/cohxhxhxMyuns+RYcYcYcYhy/3L/cv9yiHGHGHFx/3KIcXGIcXGHGIcXGHGHGHE9Ww28pPJxcYcYhxcYcYKe3aGqIiXnGHGHGHGHGHFxiHFxg7Jzm82MaHL/cohxN4ITu33scohxcYPrievUdhhxcYhxhxcYhxcYP0LKub01cYcXH/cohxcYhxPufTthgshxiHL/Ndk5szbGhxcYhxcYPWFvv56QiHFxiHFK5MyBs4hy/3FxhxhxhxcS49PRptLC5xhxiHFxhxhxhxhxhxhxNrK3sF1Ihy/3FxhxiHL/PiO3udxIcYhxcYhxcYcYhyN6QTu1vscXH/cohxQDXMLaOIcXGIcXGHGIcv9xcYcYcXE5eoG4hX5xhxcYhxcYhxcUVFzMujcYhy/3L/cohxhxNorTvnUsiHFxhxiHL/cXGHGHFx/3KIcYcXGIcXGIcXGHGHGHGHGHGHGHGHFx/3KIcXGDacHbRz4nGIcYcTD1E7Ma7HGHGHGHGHGHGHGHFxJQrwGnBg/nH/cohxcYhxcYcYhy/3FxNmSbs6tkiHL/cXGDNueLShh4cXGIcXGIcv9xcYcYcYcYcYcXGIcYcXGHGIcXGDMbCrX09YcYcXGHGIcXGHE3cVK7jq1xhxcYhxhxcYhxcYcYhy/3FxhxNR8msPDZcYhxcYcYhy/3L/cv9y/3KIcYcXGIcXGIcXGHGHGIcv9yiHGHE886S4DFuHL/cXGDwMgbbzfnGHGHGHFxiHFxiHFxMCyBseN+cv9y/3L/cohxhxcf9yNY7TvnEscYhy/3L/cv9yiHGHFxiHFxiHE5qBO6V+xxhxhxhxcf9yg4klK6ba1xcYcYcUg2zJyTcYcYcYcXGD18gbWDfocXGHGIcjGlpLJqW3GHFxiHFxiHFxhxhxhxKBh2Go94nocXGIcXE5mRO6ZuyHGHGHFx/3KIcXGIcXGHE3tqS9SVtx/3KIcYcXGIcXGD78gbQDfocv9yiHGHGHE0oOO/Xxxy/3FxhxOh2BuOJ+hxcf9yiDuVGr1q5XGHGHFxOtNSuCythxcYcYcT3jUrUcrXGHFxiHGHI6jdq9ciVxhxcYhxcYcYhyO+oTuBXs/3KIcXGIcUPGzOOTcXGHGHEjM6IavcXe/3KIcXE3vWyyUpOHGHFxhxiHFxhxhxhxP8U9ujrCcohxhxhxcYhxcSYt9BqeIL6HGHGHFx/3KIcTN//beQAnFxiHL/cSKScxrX2M7/cohxcYhxcYNTuksNRb/3KIcXE0Veq0uhWHFxiHFxO46Bt3F+hxhxhxJxl6Gr9oXnFxhxhxcf9yg/Zny6mYNxhxcYhy/3E8zj2+McJxiHL/cv9y/3KD056rvGFXGHGHFxg1oE21b7KHFxiHL/NIQHs4v4iHFxiHL/cXGHGHGHGHE/XTa2oslxhxhxgyhuOyiRxxiHFxhxhxhxhxhxPX+BtYB+hxcYcYcYRcfM04OHGHGHFxiHFxhxiHL/cv9yiHGHFxiDb1KrIa1XFxiHL/cXGHGHGHGHGHFxiHFxhxgwx1KzSK1x/3KIcYcXGIcj+XB7Vo+HKIcXGIcv9xcYcYcYcXGIcYcXGEcIzL9ziHL/cohxhxcYhxcYhy/0MYzP5zcXH/cohxcSGLphroRZ5yiHFxg5Wiq/pdVxiHFxiHL/cv9y/3I/mpi3ZWdxhxhxhxcYhxcYhxcYcYcTXoUr4Xrf9yiHL/J1ElGpvtrocYcv9xcYcYhy/3KIcYcXGExozGlzhxhxhxhxhxhxcYhxcUd4zKhzhy/3KIcT/3jLoIc3GHFxiHIzddeymihxcYhxcTq5UrhGrXGHGHFxgwMcu53jSHFxiHL/NZx1sHOKcXGIcv9xcT6yI7VN3HGIcXGIcXGHE+cTq6jsWHGHGHGHFxiHFxiD4n7r7YEYcYcYcYcXGHGIcXGD8s+rrTBYcYcXH/Oozju3MciHL/cXEkxN0aFbIuhy/3Fxhxhxhxcf9yiHE3K1K81K2HGHGHGHE1zO62QxFxiHL/ciEMWBrwSn5yiHFxiHFxhxMnKRsJ1uhxhxcYhxNNWoszpXcYhy/3Fxhxhxcf9yOI7jvHEc/3Fxcf9y/3I90gu7LfSHFxiHE/dBe2i+hyhxiHFxOYi0u3dLhxcYhy/3Fxgs+RIaEW7ecXGHGHGHGHFxiHFxhxiD/1F7cK6HFxhxhxhxhxcYOJm0vGZLcYcXGIcTxjhbicenKIcYcTTX/rc4AXGHGHGHFxiHFxiHL/cXGHFxiHGHE0g5G+fG6HL/cohxPxcjtOjccYcYcYcYcXH/NxHzvu4MhxhxcYhxhxcYcYcYcYcYcYcXGHGIcv9xcXH/cog0I+ez7BhxiHFxiHFxhxhxhxP62ouFJXcf9yiHFxhxiHL/cog6GCO559xxcYcYcYcXH/cog6doW7iXpxcf9yiHI4nLS7Y0txcYhxcYcYhy/3I6IVa63qlxcYcXH/cohxcYcYhy/3L/cohxcYhxcYcYcYcYcXGILrhJGlV7bocYcYcXGIcXGHGHGHGHFxiHFxhxhxhxhxPk60trFLcYcYcYcTipI7tW3HGIcog4GYW95npxhxhxg8w1a5PKlyiHGHFxiHFxhxhxhxhxcYhxcYcYcYcYcXGIcXGILSO7Go7ETohxcYcYcYcXGIcXGIcSdGMhp8nN6HGHGHGDKFkbGKbohy/3Fxhxcf9yiHFxiDqVkbhqbnL/cohxcYhy/3L/OFsjvKTccYhxcYcTi1kbpKbnGIcXGHGHGHGHGDPdSrUytXFxiHL/cjjLI7o03HFxhxiHL/cohxhxcYcYhy/3KIcYcXGHGIcv9yiHGHFxiHI1tImyW3aHGHFx/3KIcXGDmH87t4DHGIcXGDVv57GgGHL/cXFx/zgmibDpdnFxiHFxhxhxhxhxcYhxcYcYhyiHGHFxOcFiuj6d/3L/cohxcYhy/zbhYr4enYhxcYhy/3Fxcf9yiHEp+XEaQWjucYhxcYcYcYcXE5GfO75gz/cv9yiHE6IJW732qHFxiHFxhxhxg5hVq/eqVxcYhy/z2hK7xe1HGHGHFxiHL/cXFx/3KIcXGIcXGHGHFxiHFxiHIqTEIaPDvehxhxhxcYhxMHeRsphucYcYcXGIcv9xcYcXH/cohxcYcYcYcYcXGIJ/3bGuEiTocYcYcYcYcXGIcv82/omzEXb/cohxhxOdNiuiydhxhxcYhxcYcYcYcYcXGDAAM7MA3HFxiHFxg8EDO378xxcYhxcYhy/3KIcYcXGIcjhl+7CqBHFxiHFxhxhxhxhxMXRispudhxhxcf9yg1Mpmz3WaHGHGHE4HfO84gyHGHGHGHFxhxiHL/cohxhxMk1eucKhhxcYhyOFaVvKlqcYcYhyiD1LL7+00IcYcXGIcXGHGHGEJ8zAkzhxcYcYcYPuiRtRduhxiHL/cohxhxNoeVv3hqcYhxcYcYcYcYcXGHGIcv9yg795W6CGqHGHFxiHEuQmIaDNnehxhxhxcYcYNYvIsoQ3cYcYcXGIcXGHGHGHFxiHFxhxhxg6sj+xXcBy/3KIcXGHGHGD78xLYDO3FxhxcYhxcYhy/3KIcYcXGHGDJtxLOiO4cYcYcTwCDL3983GIcv9yiHFxNeqVsCVqiHFxhxhxg2FDO+68yHGHGHGDBBBLTO+3Fx/3KIcXGHGHE8KpG21W5xhxiHL/cjORBLB++3GHGHFxiHFxhxgwWpGytW5xcYhxcYcXH/coMJlmtXaZcXGHGIcv9yiHFxiHFxhxhxcYhxcYcYcYcXGIcXGHGHGHE3ggS8fftyiHGHFxhxiHKIcYcXGHGIcohxhxcYcYcYNz5qstGViHL/cXEv6HYaEniecYcYcXGCHkQxriu87/cv9yiC716BpRoX6IcXFx/3KIcXGHGHGHGHFxiHFxhxhxcYPQCluP9ahxcYcYcYcSx4FBopfr5xcYcXH/cohy/3FxhxcYhxcYcYcU3dzEIjcXGIcXE+H2a34Jlxhxcf9yhxiHL/cv9yiHFxhxhxhxcYRv3MwCOHGHGHFxiHFxhxhxcYhxcYcYcYcTaES7OLtIcYcYcXGHEgVIIa27fecXGIcXGHGHE3emK7hZ1xcYcYcXE7XJG3o26HGHGHFxNHOlsJxacXGHGIcv9yP34It4H3hxcYcYcYcYcSKSxRrn065xiHFxhxhxcYhxQm7MChOHGHFxiHFxhxhxcYhxcYcYcYcYcv87gBi8f+dxhxhxhy/3FxhxhxcYg+FHa464mHFxhxhxcYhxcYcYcYcXGDsGpbr5WnGIcv9yiHGDd6M72FzIcXGIcXGHFFrszVE4hxcYcYcYcXGIcT0MYrbznXGIcXGHGHFxg5mQS7ZvuHGHFxhxhxOe96vxCFcYcYcYcYcTl2dr2JiYhy/3L/cj8J1LX2K4cYcXGHGHGHGHFxg2egS+hfuHFxiHL/cohxcYhy/3KIcYcTjtkboSbnGHFxiHL/cv8453a/GIn/cohxcYL8vwGuNA/ocXGIcv9y/3KIcXGHGHGHFxiHFxhxcf9yiHL/cXFx/3KIcXGHGHFx/3KHGHGHGHGHE2O9S/xCuIcXGHGHFxiHFxg4JPyy6wNxhxhxcYhxcYcYcXGIcXGHGHFxiHFxhxhxhxcYcYhyiHGDUuYr7RnXGHFxiHFxhxcf9yiHI6ds2wmTKHGHGHFxIbLlGvXRrocYcYcTCMdrWDiXFxhxhxhxM8n8tkYDcohxcYcYcYcXGHGIcogsmQEaF2/ucYcYcYJLcOGjaPHv9xcXH/coKcyiGlQ13nGIcXGHEw35GyMG5xhxhxhxhxcYcYcYcYcXGIcv9yiHGHL/cXGHFxiHE1AOS//xtxcYcYcYcXGHGHE6QOS6vxtxhxhxcYg4kLW9b0py/3KIcXGIcv9yiHFxiHL/cohxcYhy/3KIcXGHGHGHGHFxg0YKG+n15xhy/3FxhxhxcYhy/3FxcYhxcYcYcYcXGIcXGHFxP4Chs39ehxhxhxP2P4uJwHcYcXGIcSD8qxpSNU7/cXFxiHFxhxhxhxcYhxcYcXGIcXE244a/HHlxhxhxcYcYcSu9VBpFKr6HFxiHFxhxcYPTuuvsRRcYcXH/cocYOFGhuq5ecYcXGHGHFxiHFxhxhxhxcYcYcYcYcXGHGHGHFxiHFxhxcTM6mrXVZYcYcXGHGHGHGHFxhxhxhxcYhy/3KIcYcv9xM8n4tUYHiHL/cv9yiHFxhxhxhxcYcYcYcYcXGDHjQ7IsvHFxhxhxNQoosgbXiHL/cohxcYhyiHGHFxhxhxhxcYcYcYcYcXGHGHGHGDC25LRZG3KHGHGHE0lEO/a7xxhxhxcYcYcYcXE+UqGzrV5yiHFxiHL/cohxcYcYcYcXGIcXGHFxiHEjuvoaBlBecv9yiHFxhxhxcYhxcYcYcXGHGIcohxhy/3Fxcf9yhxiDzSobctXocXGHGHFxPFRytquNcYcXGIcv9y/3KIcXGHGHFxiHFxhxcYhxcYcYcYcXGHGHGHGHL/cXGD4Ltbf0SnFxiHFxhxcYhxcYcYcYcXGHGHGHFxiHL/cv89pkO3WbxxcYhxcUGx3AXicYcXGHGHGHGHFxhxhxhxcYcYcYcYcXGHGHE5+HuwF4SHFxiHFxcf9yiHL/Nuy1sCNKhxcYhxMw+GswF5hxhxcYcS5qAhr5X95xhxhxcYcYcYcTYWn7b5YIcXGIcXGDRwlrKfaXGIcXGDwHCbv49nFxhxcYhxcYcYcXGIcv9y/3KIO+cJvRj2hxcYcYcYcXGIcv9yiHFxiHKIPzsUtsTriHFxhxhxPf+1uABKhxcYcYcTL2crEZjYcXH/cocYcTkHcrr4jYcYcXH/cocYcYcXGIcjjEobo7Xohy/3L/coM16fubFgcYhxcYcYcYcXGHGHGDcKQ731vIcYcv9xO6wUuVPrcYcXGIcXGHGHFxiDrsFLoT63FxhxcYhxcYcYcYcXGHGHFxiHFxM/dcthijcYcXGHGHGHFxiHL/cohxcYcYcYcXGHFAwtwU0nGHL/cXFx/3KHE3sPS9TwuHKIcYck/C3CPScf9yhxhxhxhxcYcYNOaWsilphxcYcYcXGIcXGHFxiHE3gfS+fguHGHFxiHEziYu2hnRxhxcYcYcYcYcXGHGHGHFxhxhxhxcYcYcYcYcv9xcTqFxbt6OocYcv9y/3KIcXGHGHFxhxhxhxhxcYcYcYcXGHGHGE4j3E3CcYcYcXGIcXFxiHFxhxhxg6kxm+bOaHFxiHL/coRkPcy8KHGHGHL/cXE0G7q09EVxhxcYcYcT1Y6bqnFnL/cohy/3L/cohy/3FxcYhxcYcYcXGIcv8xFhm3+eZxhxhxcYcYcYcXGHGHGHFxiHL/cohxcYcYcXGIcXFx/3KIcv9yiHFxiHKIcYcv9yMxIksP3bcYcXGHGHGHGHFxhxhxcYNAtyv/SNhxcYhyiHFxhxhxhxcYhyPZ8OvWDxhy/3KIcXGHGHFxiHFxhxcYhyPBMkt+zbhyiHFxiHKIcXGIcv9yiHFxhxcYhxcYcYcT+DJLV824cXGHGHFxg8syS4TNtxhxhxgy4ySzLNuIcXGHFxOhR3u+uIcv9yiHJKBNxvsnKIcv9xcXGIcXGHFxiHFxhxhxcYcYcYcYcv85kfm/bgZy/3KIcXGHGHFxiHL/cohxMgUksgvbhy/3KIcXGHGHGHFxhxhxcYg8zHK3M41xcYcYcYcXGHGHGHL/cXGDdBU7y+rHL/cocYhKVNyKsnFxhxhxhxcYcYcYcv9xcYcXGIcXGHFxiExk3HmyiHFxhxhxhxcYcYcYcXGHGHFxiHFxg7+KG3B15y/3L/cocYcYcYcXGHGHGHFxhxhxcTvvxboQOocYcYcXGHGHFxiHL/cog83XK3Io1xhy/3Fxcf9yhxhxhxhy/3Fxcf9yhxhxhxcYhy/3KIcXGHGHFxhxhxhxcYhyPz5ytMGN/3L/cohxOqxNsWOyiHL/cv9yhxiHKIcXGHGHGHFxg4f8qxkDWHFxiHL/OjYpvsnWcYcXGHGHGHFxiHKIcXGIcohxcYcYcYcXGHGHGHL/cXGHFxhxhxhxhxcYcYcXGHGHGHFxiHKDQ6ob/FXv9y/3KIcv9y/3KIcv9yiHFxhxhxhxcYcYcXGHGHGHGHFxhxcYhxcYcTOefLdxg4cYcXGIci5P8xoMAM5xhxcYhxcYcXGIcv9yiHFxhxhxcYhy/3KIcXGHGHFxhxhxhxcYcYcXGIcXFx/3KHGHGHGHL/cXFxiHFxhxhxcYcYcYcXGHGHFxiHL/OFEFva76cXGHGHGHFxiHKIcXGIcog9O6G2xF6HFxiHL/cohxcYcYcXGHE62dq/JiWIcXGHGHFxhxhxhxcYhyiDh2jLKZc3GHFxhxhxhxcYcYcYcXGHGHFxiHKIcYcv9yNXdTvYiscv9yhxhxPaGCtl59hxhxcYMx3atvIlhxcYhy/3I73SS5ItuIcXGHFxiHL/cohxcYcYcXGHGHGD8oU7XXrIcXGHGHFxg4LKG6015xcYhyiHFxhxhxhxcYcTnEBbs7+nFxhxhxhxcYcYcXGIPRUFuOr6cXGIcXFx/3KHGHGHGHL/cv9yiHFxcf9yhxiHKIcXGHGHFxhxhxhy/3FxhxcTSsob5TXocYcv9y/3KIcv9yiHFxhxhxcYhyiHFxiHKIcXGHGHFxNUOCvbx9cXGIcohxcYcTfGBb05+nFxiHKIcXGHGHFxiDgktr/bSYcYcYcYcv9xcXGIcXGHFxhxhxghNMAa3bP+/3FxcYhy/3KIcXGHGHFxiHKIcXGHGHGHFxNTNosdyXcXFx/3KHGHGHFxhxhxhxcYcYcXGHGHGHE9+jm6BcZxcYcXGIKZdYGpeKfnFxcf9yhxg2y1O+NKyHGHFxhxhxcYcYcYcXGHGDMMU7AErHKIcv9yhHB9y/gocYcXGIcohxcYcYcYcXGHExRYKyyn2HFxhxhxM3xTsZOsiHFxhxhxhy/3L/coNiLlv90acYcXGHGHExBDSzDMuHFxhxcYhxcXGIcXGHGHFxhxhxcTqOobhxXocXGHGDVqtrGlSXGHFxiHFxNwwFvvP6iHFxcYhxcYcYcXGHGHFxhxhxR2fcuYKHGHGHFxhxcYhxcYcXGIO0U0ubrLcohxcYcYcXGHGHGHFxhxhxcYcYcYcXGHGDlNBbyy+nGHGHFxiHKIcXGHGHGHFxhxcYhy/3KIcXGHGHFxhxhxcYPFRJu6u2cXFxiHL/cjoLL7EF0HGHGHGHFxhxcYhxcTOfob9gXnGHGHFxhxhxcYhyiHFxhxhxguXdAaCyL+iHFxhxcYhxcXGIcXGDHXgrI4fXFxiHFxMM+2tUBJcv9y/3KHGHGHFxg1SEmzx7aHFxhxhxhxcYcYcXGIcohxcYcYcXGIcohxcYcYcXGHGHGHFxhxhxcYcYcXGIcv9yhxiHKIcXGHFxiHL/cohxcYcXGIcv9yiHFxcf9yg6gLG4f05xcYcYcYOsEVvD7q/3KIcXFDWNz6cocYcYcXGIcohxcYOtk0uibLcXGHGHE5M8a9zDmHGHFxhxgx4LGyL06HFxhxhxhxcYcYcXGIcohxcYcYcXGHGHFxiHL/SYjcp3KIcohy/3L/cocUCY3BdycXGHGHGHFxhxcYhy/3KIcXGHFxiHKIcXGHGHGHFxhxcYhy/3KIcv9y/3KHGHGHFxhxhxcYcYcYcXGHGHFxhxhxcULI3PNycYcXGHGHFxhxhxhxcYcXGIPwFZuv6miHFxiHKIcXGHFxiHKIcXGIcohxcYcXE6o2O5XJyHFxcf9ygqQ/AaPMD+cYcYcYcv9yiHFxhxhxcYcYcXGHGHFxiHL/cohy/3KIcXFxMWRjsquchxcYcYcXGHGHE1QrG9vU5xcYhy/yXA0RqU8u5xhy/3FxcYhyiHGHL/cohxQkncDGJxiHFxcYhxcXGIcXGHFxiHFxcYhy/3KIcXGHFxNeZZsimmhyiHFxhxcTnCsbk9TnGIcXFxNvH1vg4KcXFxiHFxcYhxcYcXGIcohxOvKxuA1OcXGHGHGHFxhxcYcYcYcXGHGHGHL/cohxcYcYcXGHFxiHFxhxcYcYcYcXGHFxiHFxcYhxcYcXGHGHGHFxhxhxcYcYcXGHGHGHL/cv9yhxhxhxcYhyiHFxcf8zHsa08TmHFxhxhxcTY4p7DXWIcXFxiHFxcf9yhxM7Oxv0xOhy/3KHGHGHFxhxhxhy/3L/cocYP72CtEJ9cYcXGHGHFxhxhxhy/3I0z8axQDlxhxcYhyiDgOgrzxfYhyiHFxhxhxcT9MFbWz6nFxhxhxhxcYcYcXGHGHFxhxhxhy/3L/cocYcYcXGHGHFxgyDRWzA+qHFxhxcYhy/3KIcv9yiHL/cohxcYcXGIcohxcYcYcXGHEwKWOz5pxxhy/3KIcXGHGHFxhxcYhxcXGIcXGHFxhxhxhy/3FxcYcYcYcXGHGHEy1LGwO05xhy/3KIcXGHFxiHL/cohyPeSxtRtOiHKIcv9yiHFxhxcYhyiHFxhxhxcYcYcXGHGHFxhxPa7MvVEzhxcYcYcXGHGHFxhxhxhy/3L/cocYcYJ8URGnSu7ocYcYcXGHFxiHL/cocYcYcXGHGHFxiHKIOqFKvl61cocYcYcXGHGHFxhxhxcYcYcYcv9E6tzhUnFxhxcYhyiHFxhxhxcYcYcXGHGHFxhxhxcYcYcXGIcohxcYcXGIcv9yhxhxhxcYcYcXGHGHFxhxhxcYcYcYcXGHFxhxhxhxcYcXGIcohxcYcYcXGHGHFxhxhxcYcYcYcv9yiHFxhxcUI73PxCcYcXGHFxiHL/coTDvcbEKHFxhxhxcTsNY7jynHGHGHL/cohxcYcXGHGHGHL/OPW3vwpIcXGIcXFxiHL/cog2IpK93W1y/3KIcv9yOO/1vRAKhxcYhyiHFxhxOMQlvTvahxhxcYcXGIcv9yiHKIcXGHGHFxN1zWvqMpcv9yiHFxNyexu9hOcYcXGIcoNTexvchOcXGIcohCq9wGQnFxiHL/cocTS3K7VY1IcXGIcXFxiHFxcYhxcXH/cocYcXGHGHFxhxhxhy/3KIcXGHFxhxhxhy/3L/cocYcTsrRLnUu3GHGHFxhxcYg2Iwaw7PlxhxcYhy/3KIcoNsOSvTxthxcYcYcXGHGHFxhxhxcYcYcXGHGHFxhxhxcYcYcXGHGHFxiHKITQzcbzKIcXGHFxhxhxcYOlBzua+McohxcYcXGHGHFxg2ZJK9m21xcf9yhxhxcYhyhMLNxtMocXGHGHGHL/cv9yhxhxcYhyiHFxhxcYcYcYcXGHFxRUzcyzJxhxcYcXGExM3GsyhxcYcXGHGHGHL/cv9yhxhxhy/3L/cocYcYcv9yiHFxhxcYhyiHFxhxcYhyiHE5Fwa86PlxcXH/cocYcXGIcohxcYcXGHGHGHL/cohxcYcXGHGHFxiHKIcXGHFxhxhxcYcYcXGIcohy/3KIcXGHFxO4JzuH2McYcXGHGHFxhxhxcYcYcXGHGHFxhxhxcYcYcXGHE8bCW4k9py/3KHGHGHFxhxhy/3FxcYcYcYcXGHFxiHKIOIPHv3w4cYcXGHGHEou/IadUDeiHL/cohy/3KIcv9yiHL/coS/zccDKHFxhxhxcYcXGIcv9yhxhxhxcYcXGHGHGHFxgzKrGw5U6HFxhxhxhy/3KIcXFx/3KHGHFxhxhxcYcXEyd5KxmG2Icv9yhxhxhxcTxcBrmj+XGHFxiHKIcXGHFxhxggLGAa3jn+cYcYcXGHEzqrG/VU5xcYcYcYSV3cmiJxcYcYcYcXFxiHFxhxcYcYcXGDKlc7JqjIcXGHGHL/cXFxiHKD5YkrWnbXGIcohxcYcXGHGHFxhxL6gZGjZ+bnL/cv9yhxhxcYcYcTPlibUqdocXGHFxiHL/cocYcYcv9yiHFxhxcYcYcXGHGDA5krPWbXFxhxcYhy/3KCuWhhpnl55xhxhxcYcXGHGHGHFxhxcYcYcXGHGHFxhxhxcYcYcXGHFxiHL/cocYcTHXc7I4jHL/cohxcXGIcv9yg1BDWwDMpxiHKIcXGHFxhxhxcYcYcXGHGHFxg7LLG3005yiHFxhxcYcYcXGHGHFxhxhxcYcYcXE9f8e5gDhxcYcYcXGHGHFxhxhxcYcXGIcohxcYcXGHGHFxhxhxcYcT9nVLWYq4cohxcYcXGHGHFxhxhxcYcYcXGHFxiHKIcXGHFxhxhxcYcYcXGHGHFxhxcYgycLi2n0dxhxhxcYcXGIcohxcYMw2xsANOhxcYcYcXGHGHFxhxcYhyiHFxcf9yhxhxcYcXGIcXFxhxhxhy/3KIcXGHFxhxcYhxcXGHGHGHFxN2lUvZarcYcYcXGHFxiHKIcXGHFxhxhxcYcYcXGHGHL/cv9yhxhxcYcUzO3GMShxhxcYcYcXGHExOlSz1atxhxcYcYcXGHEyF/a0+AlxhxhxcYcXGIcjm7c7pEjHGHGHFxhxhxcYcYcXGHFxhxhxcYcYcXGHGHFxhxcYhyiHFxhxcYcXGIcXFxhxhxhxcXGIcXFxiHFxcYgjbAQa2j++hy/3KIcXFxiHIxHFSz86uIcohy/3KHGHGHFxhxcYcTFK9rXFCYcXGHFxiD5HW7y4pIcv9yiHFxcYhxcXGIcohxcYcXGHGHFxhxcYhy/3KHGHFxhxhxcYcYcXGHFxhxhxcYcYcXGHGHFxhxcYcYcXGHGHFxhxhy/3KIcXGHFxhxhxcYcXGDY/sbzATnL/cohyiHFxhxgy/pKxEW1xcXGIcXFxhxhxhxcXGIcXFxiHL/cocYcXGHGHFxhxhxcYcYcv9yPd5UtiGrcv9yhxhxhy/3KIcv9yhxhxhxcYcXGHGHFxhxcYhyPQ/2ufAJiHL/cocYcXGHGHFxhxhxcTDPVLRAq3GHGHFxSv/cgAKHGHGHL/cocYcYcXE4EIO773xxcYcYcXGHFxhxhxcYcYcXGDWgJrBv2XKIcohxcYcXGHGHFxhxhxcYcXGHGHFxhxhxcYcXGHGHGHL/cocYcYcXGHFxOnDBuI8+cYcXGHGHGHL/cohy/zqi571dGHKIcXGHE7oWS6Xpv/cocYcYcv9yiHFxcYhyiHFxhxcYcYcXGHFxhxhxcYcYcXGHGHL/cohJcOyo8Yhy/3KHGHFxhxhxcYcYcv9yiHFxcYg8Q0W6vLqHGHFxhxhy/3KIcXFxiHFxM1QmsrvZcXGHGHL/cohxcXGIcv9yhxhxcYcYQ7Ds9PFxcYcYcYcv9yhxhxg3s2S+TJtxhxhxhxcT6kRbZbunKIcXFxiDKWB7R5+HKIcohxcYcTMWJrL52XL/cohxcXGIcohxcYcXGHGHL/cv9yhxhxcYcYcv9yiHFxhxcYcXGHEwAsGzDj7/cocYcYcXFxiHFxcYhyiHFxhxcYcXGIcohxcXGIcv9yhxhxcYcYcXGHFxhxhxcYcYcXGHFxhxhxcYcYcv9yiHFxcYhyiHFxhxcYcXGIcohxcXGIcv9yhxhxcYcYcXGHFxhxhxcYcYcXGHFxhxhy/3FxcYcYcXGD/WZLYpm4cYcXGHFxhxN8znsEMYhxhxcYcYcXGHFxhxcYhyiHFxhxcYcXGHGHGHL/cocYOsomvDXZhxcYcXGHGHFxhxcYcYcXGHGHL/cohxcXGIcohxcXGIcXFxhxhxcYcYcXGHFxhxhxcYcYcv9yiHL/cocYcYcv9yhxhxhxcXGIcXFxhxhxcYcYcXGHFxiHKHGHGEbR7MLhcXGHGHL/cohxcXGIcv85tpqwWWVxcXGIcohxcXGIcohxcYcXGHGHL/cohxcXGIcohxcXE5BqK6+V2HGHFxhxhy/3KIcXFxiHKIcXFxiHL/cocYcXGHGHL/cjPuJrIh2Ycv9yiHKIcXFxiHFxcYcYcXGHGHFxhxcYcYcXGHFxhxhxcYcXGHGHFxhxhxcXGIcXE2lMG8az5xhy/3KHGHGHL/cocYcYcXFxiHL/cocYcXGHGHL/cog8xMG3Oz6HKIcv9yONTBuis+hxcXGIcohxcYcXGDH0wbIbPocXGHGHFxhxcYcYcv9yiHFxcYhySYLsh9FxcYhyiDYn97HoCHFxhxhyOQ1ku/KbhxhxcYcYcXGHFxhxcYhyiHFxcYhygxZcGyqj6IcohxcYcv9xcXGEyy7GTRcYcXGHGHFxhxhxcYcXGHFxhxhxcYcYcTF4orKXXXGHL/cohxcXGIcohy/zleZL2hm/9yhxhxhy/3KHGHGHL/cocYcYcv9yiHKIcXFxiHKIcXGHFxhxcYcYNQmiv/ZdiHKHGHGHFxcYg6FsG56T5xhxcYcYcv9yiHKIcXE4+/e/BAiHGHFxhxcYcXGHGHFxhxNImiv3ZdhxcXGHGHFxhxhxcXGIcv9yJ83QGmQi/ocXGHGHFxhxhxcXGIcXFxhxhxcYcXGDbAdL4/i3FxcYhygx8HSzH4txcYcYcXGHFxhxhxcYcXGHGHFxhxcYcTtGyb25NnGHGHL/cohxcXGIcohy/3KHGHFxhxhy/3KIcXFxhxhxcYcYcv9yiHKIcXFxiHL/cocYcXGHFxhxhxcU6j7EXBhxhxcXH/cj/5NrcGyf9yhxhxcYcYcXFxiHL/cocYcXGHFxhxhxcYcXGHGHFxMF+Ds7B8cXGHFxgym6KxdF1xcYcXGHGHFxhxhxcXGIcXFxhxhxcYcXGHGHFxhxP9uitSRd/3KIcXFxhxhxcYcYcXFxiHL/cocYcXGHFxhxhxcYcXGHFxiHKIcv9yhxhxcYcXGIcocYcYcv9yhxg3kJO9b2xxhxcYcYcXFxiHFxcYcYcXGHFxhxhxcYcXGHGHFxcYhxcXGHGHFxhxhy/3KHGHGHL/cocYcXGHGHFxhxcYcXGHGHFxhxcYcYcXGHFxhxhxcXGIcXFxhxhxcYcXGHGHFxhxcYcYcXGHFxhxcYcYcXGHFxhxhxcYcXGHGHFxcYhxcXGHGHFxhxcYcYcXGHFxhxcYhyhxhxhxcXGIcohxcXGHGHFxhxhxS6TsdbGHKIcXFxiHKIcXFxhxhxcYcXGHGHFxhxcYcYcXGHFxhxcYcYcXGHFxI6YQGqae/v9yhxhxcYcYcXGHFxhxcYcYcXFx/3KHFxhxhxcYcYcv9yhxg6vVW7QqpxcYcXGHGHFxhxcYcXGIcocYcYPjNGucy5iHFxhxcYcXGHGHFxhxcYShXsjqFxhxcYcYcohxcYcXGHGHL/cocYcYcv9yhxhxcYcYcv9yhxhxhyiHFxhxcYcXGHGHFxhxcYcXGIcocYcYcv9yhxhxcYcYcv9yhxhxcTtVk7iqbHFxhxcYcYcXGHFxhxcYcYcSmd+Rq3IG6HFxhxhxcXGIcohxcXGIcohy/3KHGHFxhxcYcTthZbqemocv9yhxhxcYcYcv9yhxhxcYcYcXFxiHKIcXFxhxhxcYcYcv9yhxhxcYcXGIcocYcXEyvHSyU4uHKIcv9yhxhxcYcXGHGHFxhxcYcXGHGHFxhxcYcXGHGHFxhxcYcXGHGHFxhxcYcYcXFxiHKIcXFxhxhxcYcYcv9yhxhxcTnddLsii3GHFxhxcYcYcXGHFxhxcYcYcXGHFxhxhy/3KHGHFxg/dGW3i5qIcXFxhxhxcYcXGHGHL/cohyiHL/cocYcXE6cTe8jsiHKIcXFxhxhxcYcXGHGHFxcYhy/3KHFxhxhxcYcYcohxcYcXGHEz+Bi0F+eHL/cocYcXGHFxhxhxcXGIcohy/3KHGHFxg+jU+/crCIcohxcXGHGHFxgwkIS1f3uHFxhxcYcXE4HcG64j5xhxcYcXGHGHFxcYhxcXGHFxiHKHGHGHL/ckOm7OWRcXGHFxhxcYhyhxhxcYcYcXFxiHKIcohxcXGHGHFxhxhy/3KHGHE2tY20WnJyhxhxcYOKY3v1nIhy/3FxcYcYcv9yiHKIcv9yhxhxcYcXGHFxhxhxcYcXGDftwbwSPocXFxiHKIcXFxhxhxcYcXGHGHL/cocYcXGHFxhxhxcYcXGHFxhxcYcYcXGHFJF+yegYcohxcYcXGDKJX7uGoIhyiHKIcXFxhxhxcYcXGHFxiHKHGHFxhxcYcYcXGHL/cohxcXGHGHFxcYhxcXGHFxiHKHGHFxhxhxcXGHGHFxhxhyiHFxhy/3KIcXFxhxhy/3KIcohy/3KHGHFxcYhxcXGHFxiHKHGHFxhxhxcXGHGHFxhxcYcYcXFxiHKIcohxcXGHGHFxhxcYcYcv9yhxhxcTxjy72cNHFxhxhxcXGIcohyiHFxcYcYcXGHFxhxhy/3KHGHFxhxcYcYcv9yhxhxcYcXGHGHL/cocYcXGHFxhxhxcXGIcohyiHFxcYcYP3eEtoh7cYcYcXFxiHIx17KxOE1xcXGHGHFxhxcTHvN7UgyHFxiHFxcYcYcv9yhxhxcYcYcXFxhxhxcYcXGHFxhxhxcXGIcohyiHFxcYcYcXGHFxhxcYcYMLCjtV9ciHKIcXFxhxhxcYcXGHFxhxhy/3KHGHFxhxcYcYcv9yhxhxcYcXGHGHL/cocYcXGHFxhxcYcYcXFxiHKIcohxcT2Bo7d+XIcXGHFxhxcYcYcXGHFxhxQ3js+HFxhxhxcYcv9yiHL/cocXGHGHFxg0EqOw/Vxxhy/3KHGHFxhxcYcXGHGHFxhy/3KIcohxcXGHGHFxhy/3KIcXFxhxhy/3KHGHFxhxhy/3KHGHL/cohyiHKIcXFxhxhxcYcXGHFxhxhy/3KHGHFxhxcYcXGHGHFxcYhyhxhxhyiHFxcYcYcXGHFxg4F0e/6LiHFxhxcYcXGHGHFxQfjsAXFyhxhxcYcT/h0bQeLocYcXGHFxhxcYcXGHGHFxcT4Uo7brXIhy/3KHFxiHKHGHFxhxcYcYcXFxhxhxcYcXGHFxg3exmxlOZxhxcYcYcv9yhxhxcYcXGHFxhxhy/3KHGHFxhxcYcXGHFxhxhxcYcv9yiHKIcXFxhxhy/3KHGHFxhxcYcYcv9yhxhxcXGIcohxcXGHFxhxhxcYcXGHFxhxcYcXGHGHFxhxcYOOWjvBpccXGHGHFxcYhyhxhxcYcYcv9yhxhxcXGIcohyiHL/cocYcv9yhxhxcYcXGHGHKIcXFxiHKDr2OL0Jx3FxhxhxcTPzZrMcmYcYcv9yhxhxcYcXGHFxhxcYcYcv9yhxhxcYcXGHFxhxhyiHFxhy/3KIcohyiHL/cocXGIcocYcXGDjUvbM7QnFxcYhxcXGHFxhxhxcXGIMSj6uecFcYhyhxhxcYcXGHFxhxhy/3KHGHL/cohyiHKIcv9yhxcYcYcXGHFxcYhyiHFxcYcXGHGHFxhxcXGIcohyiHFxcYcYcXFxhxhxcYcXGHFxhxhyg+c5S3jGuHGHFxhxcYcXGHGHFxcYcYcXFxiHIyxNGwSy6HKIcXFxhxhxcXGIcocYcXGHFxhxhy/3KHGHL/cocYcXGHFxhxcYcYcv9yhxhy/3KHGHFxhxcT4fOLngx4cXFxhxhxcYcXGHFxhxhy/3KHGHL/cocYcXGHFxhxcYcYcohxcXGHGHFxhxcYcXGHFxhxcYcXGHGHFxPIXRtnoucXGHFxhxcYcXGHFxhxhxcXGHGHFxhxcYcv9yiHFxcYcXGHGHFxcYcYcXGHFxgyYki2rbeHGHFxcYhyhxhxcYcXGHFxhxcYcYcv9yhxhxcXGIcocYcXGHFxhxhyiHFxcTl3lLuIa4cocYcXGHFxhxhyiHFxcYcYcXFxiHKDEjhbTsenFxhxhyP2bRs5kucYcYcXFxiHKHGHFxhxcYcYcohxcXGHGHFxcYcYcXGHFxhxcYcXGHFxhxcYcYcXFxhxhxcXGIcohyhxPK2jt1JccohxcXGHGHFxcYcYcTL20bEZLocXFxiHE5BYW9+nqHGHFxcYcYcXEzyZSyRmuIcohxcXGHFxhxhyiHFxhy/3KHGDyOo7hxXHFxhxcYcXGHFxhxhxQbvsFUFxhxcXGHE+eUi5hrdxhxcYcYcohxcXGHGHFxcYcYcXGHFxhxcYcXGHFxhxcYcXGHGHFxcYcYcXFxiHKHGHFxhxcYcXE8r6O4UFyHGHKIcXE459G6GC5xcXGIcj/jwrQcPYcXGHFxhxcYcXGHFxhxhxcXGDgY0bvnLnGHGHFxhy/3KIcoMDjRstcucohyiHL/cocXGHGHL/cocYcXFxhxhxcYcXGHFxhxcYcXGHFxhxcYcYcohxcXGHGHFxcYcYcXGHFxhy/3KIcohyiHKIcXFxhxcYcYcv9yhxhy/3KHGHFxcYhyhxhxcYcXGHFxhxcYcXGHGHKIcXFxhxhy/3KHGHL/coO3XCuIo9cXFxiHKIcohyiHKIcv9yhxcYcXGHGHFxcYcYcXFxhxhxcYT5zsRjGHGHFxhxcYcXGHFxhxcYcXGHGHKIcXFxhxcYcYcXFxg64rO7HUz/cocYcXGHFxcYhyiHKIcohyiHL/cocXGHFxhxhy/3KHFxhxhxcXGHGHFxhy/3KHGHFxhxcYcXFxiHKIcohyiHFxRfzs0DFxhxcYcYcohxcXGHGHFxcYcYcXFxhxhxcYcv9yhxhxcYcXGHFxcYhyiHKIcohxcXGHFxhxcYcXGHGHFxcYcXGHGHFxcYcYcXFxhxhxcXGIcocYcXE8rHa6U4mHFxhxcYcXGHFxhxcYcXGHFxhxhyiHFxcYcXGHGHL/cocXGHGHFxcYcYcXFxhxhxcXGHGHFxhxcXGIcocYcXGHFxhy/3KIcohyiHKIcohyiHKIcohy/3KHFxhxcYcYcohxcXGHFxhxhxcXGHGHKIcXFxhxhxcXGHGHFxhy/3KHGHFxcYhyhxhxcXGIcocYcXGHFxhxcXGIcohyiHKHGHFxhxcYcXGHFxhxcYcYcohyiHKIcXFxhxcYcXGHGHKIcXFxhxcYcYcohxcXGHFxhxhxcXGHGHL/cocXGHGHFxcYcYcXFxhxg2CsK+9T2HFxcYcYcTUc0b3jLnKHGHFxcYcYcXGHL/cocYcXFxiHKHGHFxhCLuweEYcYcXGHFxcYhyhxhxcYcXGHIzbNG+ky5yhxhxcYcXGHFxcYhyhxhxcTWM0b1zLnFxhxcYcv9yiE5O7EsRcocYcXGHFxhxcYcXGHFxhxTV7sWhGHKIcohyhxhxcYcXGHFxhxP9FouC6XcXFxiHKIcohyiHKHGHFxhxcYcXGHFxhxcYcXGHFxcYhyiHKIcocYcXGHFxhxcYcXGHFxcYhyiHKHGHFxhxcYcXFxhMruxlEYcocYcXGHFxcYhyhxhxcYcXGHL/cocYcXGHFxOY3RunIuhxhxcXGIcocYcXFxhxhxcYcXFxhxhxcXGHGHFxhy/3KHGHL/cocYcv8ymqSzdVtxcXGHGHFxcYcXGHGHFxcYcYcohxcXGHFxhxhyiHFxcYcXGHFxhxhyiHKIcv9yhxcYcXGHFxhxcYcXGHFxhxcYcXFxiHKIcocYcXGHFxhxcXGIcocYcXFxiHKHGHFxcYcYcXGHL/cocYcv9yhxcYcYcXFxhNT+xrAf9yhxcYcYcohxcXGHFxhxcYcXGHGHKIcohyiHKIcohyhxhxcYcXEyXsKysT3/cocYcXGHFxcUt/7GgBcXGHL/cocYcv9yhxcYcYcXFxhxhyiHFxcYcXGHGHKIcohy/3KHFxhxcYcXFxiHKIcocYcXGHFxhy/3KHGHFxcYhyhxhy/0m/7KQBcYcYcXFxhxhyiHFxcYcXGHFxhxcYcXGHFxhxcYcXGHFxhxcYcv9yhxhxcYcXFxhxhxcXGHGHFxcYcYcohxcXGHFxhxhyiHKIcohyiHKIcohyhxhxcYcXFxhxhxcYcv9yhxhy/3KHFxhxhy/3KHFxhxcYcXGHFxhxcYcXGHFxhxcYcXFxhxhxcYcXFxhxhxcXGHGHKIcXFxhxcYcYcohyiHKIcohyhxhxcYcXFxiHKHGHFxcYcYcv9yhxcYcYcohxcXGHFxhxcYcXGHFxhy/3KHGHFxhxcXGHGHFxcYcYcv9yhxcYcXGHGHKIcohyiHKHGHFxhxcXE+1Hi5K4dxhxhxcXGHFxRpD8xvCHFxhxcYcXGHFxhxcXGIcocYcXFxhxhy/3KHFxhxcTFWeLa5h4cocYcXGHFxcYcYcXFxhxhxcXGHFxhxhyiHKIcohyiHKHGHFxhy/3KHGHFxcYcXGHGHL/cocXGHFxhxcYcXFxiHKHGHFxcYcYcXFxhxhy/3KHFxhxcYcXGHFxhxcXGIcocYcXFxhxhy/3KHFxg+M9K1zC1yiHKHGHFxhxcXGIcocYcv9yhxcYcYcohyiHKIcohyhxhGMfzM4HFxcYcYcv9yhxcYcYcohyiHKDG3pbRYWnL/cocYcv9yhxcYcYcohyiHKIcocYcXGHFxcYcYcXFxhxcYcYckth/HngiHKIcocYcXGHL/cocXGHGHFxcYcXGHFxhxcYcXGHL/coSoH8h+BxcYcYcv9yhxcYcXGHFxhxcYcXFxhxhxcXGHGHFxcYcXGHFxhxcYcXGHFxcYg3xsO+OTyHFxcYcXGHFxhxcYcXGHFxcYhyhxcYcYcXFxhxcYcXGHFxhxcXGIcocYcv9yhxcYcXGHFxhxcYcXGHFxhy/3KHGHKIcXFxhxcYcXGHFxhy/3KHGHFxcYcYcohxcXGHFxhxcXGIcocYcXFxhxcYcYcohyiHKIcocYcXFxhxhxcXGHFxhxhyhxhxcYcXGHL/cocXGHGHL/cocXGHFxcYhyhxhxcXGHGHKIcXFxhxcYcv9yhxhxcYcv9yhxcYcXGHFxhxcYcXGHL/cocYcv9yhxcYcXGD9qaruVlYhxcXGHFxhxcYcXGHL/cocYcv9yhxcYcXGHFxhxcYcXFxhxhxcXGHFxhxcYQpL8B9BxcYcXFxhxhxcXGHFxhxcYcXGHFxhy/3KHGHKIcXFxhxcYMBjSs/ctcocYcXFxhxcYcYcocYPPrDuAU8cv9yhxcYcYcohyhxhxcYcXFxhxhy/3KHFxhxcYcXFxiHKHGHKIcXFxhxcYcXGHL/cocYcXFxhxcYcXGHFxhxcYcXFxhxhyiHFxcYcXGHL/cocYcXFxhxSwP8f8CHKIcohyhxhxcXGHFxhxhyiHI4WdK7pi2HL/cocXGHGHKIcocYcXGHL/cocXGHFxhxRjP8zMBxhxcXGHGHFxcYcXGHFxhxcYcv9yhxhyiHFxcYcXFxiHKHGHL/cocXGHFLU/x6wHGHFxcYcYcXFxhxcYcXGHFxhxcXGHGHFxNs3DvjI8cYcXGHL/cocXGHGHKIcohyhxhxcXGHGHKIcohyhxhxcXGHGHFxcYcXGHFxcYhyhxhyg4IsS93TtxiHKHGHL/cocXGHFxhxcYcv9yhxhyiHKIcohyhxhxcXGEPD/ATAiHKIcocYcXFxhxhyiHKDan4bxYHnKHGHL/cocXGHFxhxcXGIcocTHua7ghlHL/cocXGHFxhxcYcv9yhxhyiHKIcohyhxhxcXGHFxhxcYcXGHFxcYcYcXFxhxcYcXFxiHKHFxhxhyiHKHGHFxhy/3KHFxhxcYcXFxhxhxcXGHFxhxcYcXGHFxcYcXGHGHKDLdprQyWXFxhxhyhxhxcYcv9yhxcYcXGHFxhy/3KHFxhxhyiHKHGHFxcYcYcohySWT8mbCHGHFxcYcXGHFxhxcYcXFxhxhyiHKIcocYcXFxhxhyiHKHGHFxcYcYcXFxhxcYcv9yhxhy/3KHFxhxcXGHGHFxcYcXGHFxhxcYcv9yhxcYcXGDA8tbbTSnGHGHKHEkuAUaxX+ucXGHFxhxcXGHGHKIcohyhxhxcXGHFxhxcYcXGHFxcYcXGHFxhxcYcXFxhxhyNOnhvhYehyhxhxcXGHFxhxcYcXFxhxhy/3KHFxcYhyhxhyOC/SutAtcohyhxhyiHKIckkV/J6ghxhyiHFxcYcXFxhxPUrhtrUehxcYcXGHL/cocXGEM1/A2ghxhxcYcohxcXGHFxcYcYcXFxhxcYcXGHFxcYcYcohyiHKHGHFxcYcXGHFxhxcXGHGHKIcocYcXGHKISWX8qaCHFxcYcYcXFxhxcYcXGHL/cocT9g4rSfHXFxhxcXGHFxhxcYcXGHL/cocXGHFxhxcXGHGHFxcYcXGHL/cocYcohyhxhxcYcv9yg9S+G2tB5xcYcYcXFxhxcYcXFxhxhxcXGHFxhxcXGHGHKIcohyhxhxcXGHFxhxcXGHGHFxcYcXGHFxcYcYcXFxhxcXGIcocXGHFxhxcYcXFxhxhyiHKHGHFxcYcXGHFxhxcXGHGHKIcocYcXFxhxhyiHKHGDgS4rztHXGHFxhy/3KHFxhxcYcXGHKIcTJDmrfMZXFxhxcXGDBc4bOzHnGHFxcYcYcXFxhxcYcXFxhxhxcXGHFxcYcYcXFxhxcYOaXFvFo6cnGIcocYcXFxhxcXGDVstrKjSYcYcXFxhxcYcXGHFxhyiHKIcohyhxcYcYcocYcXFxhxhyiHKHGHFxcYcXGHFxcYcYcXFxhxcXGHGHFxcYcXGHFxcYcYcohyhxhxcXEwbra2oUlxhxcYcXFJpvyVkHGHGHKIcocYcXFxhxcYcXGHL/OX3hu4IehxcYcv9yhxcYcXGHFxcYcYcohyhxhxcXGHFxhxcXGHGHFM1vxikHL/cocYcohyiHKHGHL/cocXFxhxhxcXGHFxhxcXGHGHKIcocYcXFxhxcYcXFxhxhyiHKIcocXGHGHKHGHFxcYcYcocYcXFxhxhyhxhxcXGHE4TuG7sR6HFxhyiHKIcocYcXFxhxcXGIcocXGHFxhxcXGHGHKIcocYcv9yhxcXGIcoN4TUvnsrcXGHGHKIcocYcXFxhxcYcv9yhxcYcXGHFxSGf8qYCHKIcocYcXFxhxcYcv9yhxcYcXGHFxcYcYcocYcXGHKIcohyhxhyiHKIcocYcohyiHKHGHKIcohyMGXGtqo5hxcXGHFxhxcXGHGHFxcXGIcocXE7b+G3kB5xcXGHGHKIcocYcohyiHKHGHKIcohyhxhyiHKHGHFxcYcXGC1VVBpLqr6HFxhxcYcXFxhxcYcXFxhxhxcXFxiHKHFxhxcYcXFxhxhyhxhxcXGHGHKHGHFxcYcXGHFxhyiHKIcocYcXFxhxcXGHGHFxcYcXFxhxhyiHKHGHFxcYcXFxiHKHFxhxcXGHGHFxcXGIcocXGHFxhxcXGHFxhxcYcXFxhxcYcXFxhxhyiHKHGHL/cocv9yhxhyiHKHGHFxcYcXGHJOaPw5cHFxhxcXGHGHKIcocYcXFxhxcYOQLjvP0chxcXGHGHKHGHFxhyiHKHGHFxcYcXGHFxcYcYcohyhxcYcYcocYcXFxhxcXGHFNqPxVcHGHFxcYcYcocYcT0q4rbVHXKHGHFxcYcXGHFxcYcYcocYcXFxhxcYcXFxhxcYcXGHFxcYcXGHFxOpriumUdhxhxcXGHFxhxcXGHGHKHGHFxcYcXGHFxcYcYcocYcXFxhxcYcXFxhxcYcXGHFxcYcXGHFxcYcXGHFxhyiHFy/3KHGHFxcXGIcocXGHFxhxcXGHFxhxcXGHGHI9F9W46CpxhxcXGHGHKHGHFxcYcXGHL/cocXGHFxcYcXGHFxhxcXGHFxhxNa7UsGErcYcXFxhxcXE83tS4ISty/3KHFxhxcYcohxcXFxhxhxcXGHL/cocXGHFxhxcXGHFxhy/3KHFxg8A/G3/A5xhyhxhxcXGHFxhxcXGHFxhxcYcohyiHKHGHKHGHFxhyiHKHGHFxcYcXFxhxhyhxhxcXGHGHKHGHKIcohyhxcYcXGHFxcYcXGHL/cocXGHFxcYcYcocYcXFxhxcYcv9yhxcYcv9yhxcYcXFxhxhyhxhxcXGHFxhy/3KHFxhy/3KHFxhxcXGHGHKHGHFxcYcXGHKIcXFxcYcYcXFxcYhyhxcYcXFxhxhyhxhxcXGHFxhy/3KHFxhy/3KHFxhxcXGHFxhxcYcohyiHKHFxhxcYcXFxhxcYQkr8HFCHFxhy/3KHFxhxcXGHFxhxcYcohyiHKHFxhxcYcXFxhxcYcv9yhxcYcv9yhxcYcv9yhxcYNcnjsEYchxcYcv9yhy/3KHFxhxcYcXFxhxcYcohxcXFxhxhyiHKHGHKESa/OZQcYcXFxcYhyhxcYMO/itCAdcYcXGHKDj/4rwAHYcXGHFxhyiHKIcocXGHFxhxcXGHFxhy/3KHFxcYcYcohyhxhyiHKHGHKIcocYcohyhxhyiHKHGHFxcXGIcocXGHFxcYcXGHFxcYcYcocYcv9ycYhyhxcYcXFxhxcYcXGHL/cnGIcocXGHFxcYcYcocYcXFxhxcXGHFxhxcYcohyiHKHFxhxcXGHGHKHGHFxcYcXFxhxcYcXGHKIcocYcXFxhxcXGHFxhxcYcohyhxhxcXGHL/cocXGHFxcYcXGHFxhyiHKHGHKIcocYcohyhxhyiHKHGHKIcocTek5b5bGnKHGHFxcYcXGHFxcYcXFxhxPILyuH0NhxcYcXGHKIcj6i8rVdDXGHFxcYcYcocYcohyhxhxcXFxiHKHFxhy/3KHFxcYcYcXL/cocYcocYcXFxhxcYcohyiHKHFxhxcXGHGHKHGHKIcocYcXFxcYcYcXFxcYcYcohyhxcYcXGHFxcYcXFxhxcYcXGHKIcocYcohyhxhyiHKHGHKIcocXGHFxhxcXGHL/cocXGHFxcYcYcocYcohyhxcYcXGHFxcYcXGHKIcohyhxcYcXFxhxcYcXFxhxcYcXFxhxcYcohxcv9yhxcYcXFxhxhyhxhyiHKHGHKDZn2rSoJYcYcXFxcYcYcXFxcYcYcohyhxcYcXGHKIcocYcXFxhy/3KHFxcYcYcohyhxcYcXFxhxcYcXFxhxcYcXFxhxcYcv9yhy/3KHFxhxcXGHFxhxcXGHFxhyiHKHGHFxcYcXFxhxcYcv9yhxcXGHGHKHGHKIcocYcXL/cocYcocYcXFxhxcXGHFxhxcXGHFxhy/3KHL/cocXGHFxcYcXGHFxcYcXGETs/OEwcocYcXFxhy/3KHFxcYcYcocYcXFxhy/3KHFxcYcYcohyhxcYcXFxhxcYcXFxhxcYcohyhxhxcXFxhxhyiHKHFxhxcYcohyhxhyhxhxcXGHFxcYcXGHFxcYcXGHFxcYcv9yhxcYcXFxhxcYcohyhxhxcXFxhxhxcv9yhxcYcXGHKIcocXGHFxhxcXGHL/cocXGHL/cocv9yhxcYcXFxhxcYcXFxhxcXGHFxhxcTJ48rGXDXFxcYcv9yhxcYcXFxhxcXGHFxhxcYcocYcXFxhxcXGHGHKHFxhxcYcXFxhxcXGHFxhy/3KHFxcYcXGHFxcYcXGHKIcocYcXFxcYcYcocYcXFxhy/3KHFxcYcYcocYcohyhxcYcXGHKIcocYcocYcXFxhy/3KHFxcYcYcocYcohyhxgzs/W0XAqHGHKIcocXGHFxcYcXGHKIcocYcXFxcYcYcocYcXFxcYcYcocYcXFxhy/3KHFxcYcXGHFxcYcXGHFxcYcv9yhxcXGHGHKHGHFxcXGHGHKHGHKIcocYcocYcXFxcYcYcocYPpzxtWMOcv9yhxcXGHFxhxcXGHFxhyiHKHGHKIcocXGHFxcYcU5u/EkQcYcocYcohyhxSH78qBBxcYcXGHKIcocYcohyhxcYcXFxhxcYcXFxcYhyg/u/K1RA1xhxcXGHFxhxcXGHL/cocXFxhxcYcXFxhxcYcXFxcYcYcohyhxOSzyu9MNhxcXGHFxhxcXGHFxhyiHKHFxhNzvxTEHKIcocXGHFxhyiHKHFxhxcXGHFxhxcXGHL/cocXFxhxhyhxcYcXGHFxcXGHGHKIcocXGHKIcohyhxcXGHGHKHGHKIcocXGHFxcYcXGHKIcocYcocYcXFxcYcYO4zzunMMhyhxcYcXFxhxcYcjBu8bKhDnGHKHGHFxcXGHGHKHGHFxcXGHFxhxcXGHFxhy/3JxhxhyhxhxcXFxhxgxvvGyUQ5yhxhxcXGHL/cocXFxhxcYcv9yhy/3KHFxcYcXGHFxcYcXGHKIcocXGHFxcYcXGHFxcXGHGHKHGHFxcXGHGHKHGHKHGHFxcYcv9yhy/3KHFxcYcYcocYcocYcXFxcYcYcocYcohyhxcYcXFxhxcXGHFxhyiHKHGHKHGHFxcXGHGHKHGHKIcocXGHKIcohyhxcXGHFxhxcXGHFxcYcXGHFxcYcv9yhy/3KHFxhyiHKHGHKHGHFxcXGHGHKHGHKHGHFxcXGHGHKHGHKHGHFxcXGHGHKHGHKHGHFxcXGHGHKHGHKIcocXGHI2UAK8r/1xhyiHKHFxhyiHKHGHKIcocXFxhxhyhxhyhxhxcXFxhxcYcXFxhxcYcjRQAb2v/nFxcYcv9yhy/3KHFxcYcYcocXGHFxcYcXGHKIcocXGHFxcYcXGHKIcocXGHFxcYcXFxhxcYcv9ycYcYcocYcocYcXFxhyiHKHGHKHGHFxcXGHFxhxcXGHFxcYcXGHKIcocXGHFxcYcXFxhxcYcXFxcYcYcocYcohyhxcYcohyhxhyhxhyiHKHFxhyiHKHGHKHGHFxcXGHFxhxcXGHFxcYcXFxhxcYcXFxcYcYcocYcohyhxcXGHGHKHE+8gO2DfyHFxhyiHKHFxhxcXGHFxcYcXGHKHGHFxcYcv9yhy/3KHFxcYcXGHKIcocYcocYcocYcohyhxcYcXFxhy/3KHFxcYcXFxhxhyhxcYcXFxhxcXGHFxcYcXGHFxcYcv9yhy/3KHL/cocXGHKIcocXGHFxcYcXFxhxcYcohyhxcYcXFxhy/3KHL/cocXFxhxcYcXFxhxcXGHL/cocXFxhxcYcohyhxcYcXFxhxcXGHFxhyhxhxcXFxhxhyhxhyhxhyhxhxcXFxhxcYcXFxhyiHKHGHFy/3KHFxcYcXGHFxcYcv9yhy/3KHL/cocXFxhxcYcXFxcYcYcocYcocYcocT9bBrek+YcXFxhyiHKHGHKIcocXFxhxcYcohyhxcYcXFxhxcTMWA7H5/IcXGHKIcocXGHFxcYcohyhxhyiHKHFxcYcXGHL/cnGHFxhxcXGHFxcYcXFxhxcYcohyhxcYcohyhxcYcXFxhxcXGHFxhyhxhxcXFxg/lAK0a/1xcYcv9ycYcYcocYcXL/cocXFxhxcYcXFxcYcYcocXGHFxcYcXFxhxcXGHFxhxcv9yhxcYcXFxcYcYcocXGHFxcYcXGHKHGHFy/3KHFxhyiHKHFxhxcXGHFxcYcv9yhxcXGHFxcYcXGHKIcocXGHKIcocYcocXGHFxcYcXFxhxcYcocYcXFxcYcXGHKIcocXGHFxcYcXFxhy/3KHL/cocXFxhxcXGHFxhxcXFxhxcYcXFxcYcYcocXGHFxcYcXFxhxcXGHFxcYcXGHKIcocXGHKIcocXGHL/cnGHGHKHFxhxcXGHFxcYcXFxhxcYcocYcXFxcYcXGHKIMTMBstz+cYcv9ycYcYcocXGHFxcYcXFxhxcXGHFxcYcXFxhxND0EsNL7cXFxcYcXGHKIcocXGHFxcXGHGHKHFxhxcXGHFxcYcXFxhxcXGHFxcYcXFxhxcYcocYcXFxcYcXGHKIcocXGHKIcocXGHFxcXGHGHKHFxhxcXGHFxcYcXFxhxcXGHFxcYcXFxhxcXGHFxhyhxhyiHKHFxcYcXGHFxcXGHFxgywwGwTP5yhxcYcXFxcYcXGHFxcYcXFxcYcYcocXGHFxcYcXFxhxcXGHFxcYcv9yhy/3KHFxcYcXFxhxcXGHFxcYcXGHKHGHKIcocXFxhxcYcocYcXFxcYcXGHKIcocXFxhxcYcXFxcYcXGHFxcXGHFxhxcXGHKIcocXGHL/cnGHFxhxcXGHKIcocXGHFxcYcv9ycYcYcocXGHFxcYcohyhxhyhxcYcXFxhxcXGHKIcocYcocXGHFxcYcXFxhy/3JxhxhyhxhyhxcYcXFxhxcXGHFxcYcohyhxM58XtHDohxcXGHFxcYcohyhxhyhxcYcXFxhxcXGHKIcocYcocXGHFxcYcv9ycYcYcocXGHFxcYcohyhxcYcXFxhyPrQBtEv+hxcYcXFxcYcYcocXGHKIcocXGHKIcocXGHKIcocXExTRa1wulxhxcYcohyhxcXGHFxhyhxhyiHKHFxcYcXFxhxcXGHFxhyhxhyhxhyhxhyg+BQG1+v6HFxhxcXGHFxcYcXFxhyiHKHFxhxcXGHKIcocXGHFxcXGHFxhxcXFxhxcYcohyhxcXGHFxhyhxhxcXFxhxcXGHFxcYcXFxhxcXGHFxcYcXFxhy/3JxhxhyhxcYcXFxcYcYcocXGHKIcocXFxhxcYcohyhxcXGHFxcYcXFxhxcXGHFxcYcXFxhxcXGHFxcXGHGHKHFxhxcXFxhxcYcXL/cocXGHKHGHKIcocXFxhxcXGHFxcYcXFxhyiHKHGHKHFxhyiHKHFxhyiHKHFxcYcXGHKHGHFy/3KHL/cocv9ycYcYcocXGHFxcYcohyhxcYcocYcXFxcYcXFxhxcYcocYcocXGHFxcYcXFxhyiHKHFxhyiHKHFxcYcXGHKHGHKHGHKHGHKHFxhxcXGHFxcXGHFxhxcXFxhxcXGHFxhyhxhyhxhyhxhyhxcYcXFxcYcXGHFxcXGHFxhyhxhyiHKHKIcocYcocXGHFxcXGHFxhxcXFxhxcYcocYcocYcocXGHFxcYcXFxcYcXGHFy/3KHFxcYcXFxhxcXGHFxcYcXFxhyiHKHFxhyhxhyiHKHFxcYcv9yhyiHKHFxhxcXFxhxcYcocYcXL/cocv9ycYcYcocXGHFxcXGHFxhyiHKHL/cocv9ycYcYcocXGHFxcXGHFxhyhxhyhxhyhxhyhxcYcXFxcYcXGHFy/3I53QK6Iv2HFxcYcXFxcYcYcocXFxhxcYcocYcXKIcocYcocXGHFxcXGHFxhyhxhyhxhyhxhyhxcYcohyhxcXGHFxhyhxcYcXFxhxcXFxhxcYcXL/cocXFxhxcXGHKIcocXGHFxcXGHFxcYcXFxhxcXGHFxcXGHFxhyiHKHFxcYcXFxhyiHKHFxhyiHKHFxcYcXFxhy/3JxhxcYcXFxcYcXFxhxcXGHFxcYcXFxcYcXGHKHGHKHGHKHGHKHFxhyiHKHFxcYcXFxhxcXGHKIcocXFxhxcYcocYcocXGHFxcXGHFxhyhxhyhxhyhxcYcXFxcYcXFxhxcXGHFxcYcXFxcYcXGHKIcocv9ycYcYcocXGHKHGHFy/3KHKIcocXGHFxcXGHFxcYcXFxhxcXGHKIcocXFxhxcXGHFxcYcohyhxcXGHFxcYcXFxhxcXFxhxcYcocYcocYcocXGHFxcXGHFxcYcXFxhxcTY4AbzH/nFxhxcv9yhxcXGHKIcocXGHKHGHKHGHKHFxhxcXFxhxcYcocXGHFxcYcohyhxcXGHFxcYcXFxcYcXGHKHGHKHGHKHFxhxcXFxhxcXGHFxcYcohyhxcXGHFxcYcXFxhxcXFxhxcXGHFxcYcXFxhyhxhxcXFxhxcXFxhxhyhxcXGHFxcYcXFxhyiHKHFxcYcXFxhxcXFxhxcYcocYcocYcocXGHKHGHKHGHKHFxhxcXFxhxcXGHFxcYcohyhxcXGHFxcYcohyhxcXGHFxcYcXFxhyiHKHFxcYcXFxhyiHKHFxcYcXFxhxcXFxhxcYcocYcocXGHFxcXGHFxcYcXFxhyiHKHFxcYcXFxhyiHKHFxcYcXFxhxcXFxhxcYcocYcocXGHKIcocXFxhyiHKHFxhyhxhyhxcYcXFxcYcXFxhxcXFxhxcYcXL/cocohyhxcYcocYcocXGHFxcXGHFxcYcXFxhxcv9yhxcXGHFxcXGHFxhxcv9yhyiHKHFxhyhxhyhxcYcT+ZAbRm/ocXFxhxcXFxhxcYcocYcocXGHKIcocv9ycYcXGHFxcXGHFxcYcohyhxcXGHFxcXGHFxhxcv9yhyiHKHFxhyhxhyhxcYcocYcXKIcocXGHFy/3KHL/cnGHFxhyhxhyhxhyhxcXGHFxcYcXFxcYcXGHKHFxhxcXFxhxcXGHFxcYcocYcXL/cnGHFxhxcXFxhxcXFxhxcYcocYcocXGHFxcXGHFxcYcohyhxcXGHL/cnGHFxhyhxcYcXFxcYcXGHKHFxhxcXFxhxcXGHKIcocXFxhxcXFxhxcYcocYcocXGHKHGHKHGHKHFxcYcXFxhxcXFxhxcXGHFxcXGHFxhyhxhyhxcXGHFxcYcXFxhyhxhyhxhyhxcXGHFxcYcXFxcYcXFxhxcXGHKHGHIzugG+Rf5yhxcXGHFxcYcXFxcYcXFxhxcXGHKHGHKHGHKHFxhyhxcYcXFxcYcXGHKHFxhyhxhyhxhyhxcXGHFxcYcXFxcYcXFxhxcXFxhxcXGHFxcYcocYcocXGHFxcXGHFxcYcohyhxcXFxhxcYcXL/cocohyhxcXGHFxcXE0KwG+1P6HKHFxhxcXFxhxcXFxhxcYcocYcocXGHKHGHKHFxhyhxhyhxcYcocYcocXGHFxcXGHKIcocXFxhxcXGHKHGHKHGHKHFxcYcXFxhxcv9yhxcXFxhxcYcocYcocXGHKHGHKHFxcYcXFxhxcXFxhxcXGHFxcXGHFxcYcXFxcYcXFxhxcv9yhxcXGHKIcocXFxg6VxK6qO2HFxcYcohyhxcXGHKIcocXFxhyiHKHFxcYcohyhy/3JxhxcYcocYcocXGHKHGHKHFxcYcXFxhxcXFxhxcXGHKHGHKHGHKHFxcYcXFxhyhxhyhxhyhxcXGHFxcXGHFxcYcXFxhyhxhyhxcYcocYcocXGHKHGHKHFxcYcXFxhxcv9yhxcXFxhxcYcocXGHKIcnGHGHKHFxcYcohyhxcXGHKIcocv9ycYcXGHKHFxhxcXFxhxcXFxhxcXGHFxcXGHFxcYcXFxcYcXFxhxcXFxhxcXFxhxcYcocXGHKHGHKHFxhyhxhyhxcYcocXGHFy/3KHKIcocXFxMTkSstbtcYcXFxhyiHKHFxcXGHFxhyhxcYcocYcocXGHKHGHKHFxcYcXFxhyhxhyhxcYcocYcocXFxhxcXGHKIcnGHGHKHFxcXGHFxhyhxhyhxcXGHFxcXGHFxcYcXFxcYcXFxhyhxhyhxcYcocYcocXGHKHFxhxcXFxhyiHKHFxcYcocYcocYcocXFxhyiHKHFxcXGHFxhyhxcYcocYcocXGHKHFxhxcXFxhyiHKHFxcXGHFxhyhxcYcocYcocXGHKHFxhyhxhyhxcYcocYcocXFxhxcXFxhxcXGHKIcocohyhxcXGHKHGHKHGHKHFxcYcocYcXKIcocXFxhxcXFxhxcXFxhxcYcocXFxhxcXGHFy/3JxhxcYcXKIcocXFxhxcXFxhxcXGHKIcocohyhy/3JxhxcXGHFxcXGHFxcYcXL/cocohyhyiHKHFxcYcXFxcYcXFxhyhxhyhxcYcocXGHFy/3JxhxcYcocXGHFxcXFxhxcYcocXGHFy/3JxhxcYcocXGHKHFxhxcXFxhyiHKHL/cnGHFxcYcXFxcYcXFxcYcXFxhxcv9yhyiHKHFxcXGHFxcYcXFxcYcXFxhyhxhyhxcXGHFxcXGHFxcYcXL/cnGHFxhyhxhyhxcXGHKHGHKHFxhyhxhyhxcXGHKIcocohyhxcXGHKHGHKHFxhyhxcYcocYcocXFxhxcXFxhxcXGHKHGHKHFxcYcXFxhyhxcYcohycYcXGHKHFxhyhxcYcXFxcYcocYcocXGHKHGHKHFxcYcohyhyiHKHKIcocXFxhyiHKHKHGHFyiHKHFxcYcocYcocXGHKHFxhyhxhyhxcXGHFxcXGHKIcocXFxcYcXFxhxcXFxhyiHKHL/cnGHFxcYcocYcocXFxhxcXFxhxcXGHKHGHKHFxcYcXFxcYcXFxcYcXFxcYcXFxhxcXFxhyiHKHKIcocXFxcYcXFxhxcXFxhyiHJxhxhyhyiHKHFxcYcocYcocXGHKHFxhyhxcYcocYcocXFxhxcv9yhyiHKHKIcocXFxcYcXFxhxcv9ycYcXGHKHFxhyhxcYcocYcocXFxhyhxhyhxcYcocXGHKHFxhyhxhyhxcXGHKHGHKHFxcYcXFxcYcXFxcYcXFxhyhxhyhxcXGHKHGHKHFxhyhxcYcocXGHKHGHKHFxcXGHFxhyhxcXGHFy/3KHKIcocohyhxcXFxhxcXGHKHGHKHFxcYcXFxcYcohyhyiHKHKIcocXFxcYcXFxhyhxhyhxcXGHFxcXGHKIcocohyhyiHKHL/cnGHFxcYcocXGHFxcXFxhxcYcocXFxhxcXFxhyiHKHKIcocohyhxcXFxhxcXGHKHGHKHFxcYcocYcocXFxhxcXFxhyiHKHKIcocohyhyiHKHFxcXGHFxcYcocXGHFy/3JxhxcXGHFy/3JxhxcYcocXFxhxcXFxhyiHJxhxcYcocXGHKHFxhyhxhyhyiHKHFxcXGHFxcYcocYcocXFxcYcXFxhxcv9ycYcXFxhxcXFxhyhxhyhxcXGHFxcXGHKIcnGHFxhyhxcYcocXGHKHFxcYcXFxcYcXFxcYcXFxhyhxcYcocXGHKHFxhyhxhyhy/3JxhxcXFxhxcXGHKHFxhxcohyhxcXFxhxcXGHKHGHKHFxcXGHFxcYcocYcocXFxhyhxcYcXL/cnGHFxcYcocYcocXFxcYcXFxhxcohyhxcXGHKHGHKHFxcXGHFxcYcocYcocXFxcYcXFxhyhxhyhxcXFxhxcXGHKHFxhxcohyhxcXFxhxcXGHKHFxhyhxcYcocYcocohyhyiHKHFxcXGHFxcXGHKIcocohyhyhxhyhxcYcocXFxhxcXFxhxcv9ycYcXGHKHFxcYcocYcocXFxhyhxhyhxcXGHKHGHKHL/cnGHFxcXGHFxcYcocXGHKHFxhyhxcYcocXGDcSEbzt7nFxhxcXFxhxcv9ycYcXGHKHFxcYcocYcocXFxcYcXFxhyhxhyhyiHKHFxcXGHFxcXGHKIcococYcocXFxhxcXFxhyhxhyhxcXGHKHFxhyhxhyhxcXFxhxcXFxhxcXFxhyiHJxhxcYcocXFxhyhxhyhxcXFxhxcXGHKHFxhyhxcYcocXGHKHFxhyhxcXGHKHGHKHFxcYcocXGHFyiHKHKIcocohycYcXGHKHFxcYcocYcocXFxhyhxcYcocXGHKHFxhyg1a0SwpLtxcYcocYcocXFxcYcXFxcYcXFxcYcXFxcYcXFxcYcocYcocXFxcYcXFxhyhxcYMxYisfndhyhxcXGHKHGHKHFxcYcocXGHKHFxhyhxcYcocXFxhxcv9ycYcXFxhyhxcYcocXGHKHFxcYcXFxcYcocXGHFyiHKHKIcococYcocXFxhxcv9ycYcXFxcYcXFxcYcXFxcYcXL/cnGHFxcYcocXGHKHFxhyhxcYcocXFxhyhxcYcXKIcococYcocXFxhxcXFxcYcXFxhyhxcYcocXFxhxcv9ycYcXFxhyhxcYcocXFxhxcXFxhyhxcYcXKIcococYcocXFxhxcXFxcYcXFxcYcXFxcYcXFxcXGHFxcYcocXGHKHFxhyhxcXGHKHGHKHFxcXGHFxcXGHKHGHKHFxcXGHFxcXGHFxcXGHKHGHKHKIcocXFxcYcocYcocXFxcYcXFxhyhxcXGHFy/3JxhxcXGHKHFxcYcXFxcYcocXGHKHGHJxhxcYcocXFxhyhxcYcocXGHKHFxcYcocXGHKHFxhyhxcXGHKHGHKHKIcococYcocXFxhyhxcYcocXFxhyhxhyhxcXFxhxcv9ycYcXFxhyhxcYcocXGHKHFxcYcocXGHKHFxcYcXKIcocXFxcYcXL/cnGHFxcYcocXGHKHFxcYcXFxcXGHFxcXGHKIcnGHFxcYcocXFxhxcXFxcYcXFxhyhxcXGHFy/3JxhxcXFxhxcXFxhyhxcYcocXGHKHFxcYcocYcococYcocXFxhyhxcYcocXFxhxcv9ycYcXFxcYcocYcocv9ycYcocYcocXFxhyhxcXGHFxcXFxhxcXGHKHFxcYcocYcocohycYcXFxhyhxcYcocXFxhxcv9ycYcXL/cnGHFxcYcocXGHKHFxcYcocXGHKHFxhyhxcXFxhxcXFxhyhxcYcocXGHKHFxcYcocXGHKHFxcYcXKIcococYcocXFxcYcXFxcYcocYcocohycYcXFxhxcohycYcXFxhxcohycYcXGHKHKIcococYcocXFxcYcXFxcYcocXGHKHFxhyhxcXFxhxcXFxhyhxcYcocXGHKHFxcXGHFxcXGHFyiHKHFy/3JxhxcXGHKHFxhyhxcXFxhxcXFxhxcohyhxcv9ycYcXFxhyhxcYcocXFxcYcXFxcYcocXGHKHFxhyhxcXFxhxcXFxhyhxcYN0YRvLnucXGHKHGHJxhxcYcocohyhyhxhyhyiHKHKHFxhyhxcYcocXFxhyhxcXGHFyiHKHKHGHKHFxcXGHFxcXFxhxcXFxhxcXFxcYcXFxcYcXKIcocohycYcXFxhyhxcXGHKHFxhyhxcXGHKHFxhyhxcXFxhxcXFxhyhxcYcocXFxhyhxcYcocXFxhyhxcXGHFyiHKHKHGHKHFxcXGHKHGHKHKHGHKHFxcXGHFxcXFxhxcXFxhxcXFxcYcXFxcYcocXGHKHFxcYcocXFxhxcXFxcYcXL/cnGHFxcXGHFyiHKHKIcnGHFxcXGHFxcXFxhxcXFxhyhxcYcocXFxhyhxcYcocXFxcYcXFxcXGHFxcXGHFy/3JxhyhxhyhxcXFxhyhxhyhyhxhyhxcv9yhyhxcYcocXFxhyhxcYcocXFxhyhxcXGHKHFxcYcXFxcXGHKHGHKHFxcXGHKHFxhyhxcXGHKHFxcYcocYcnGHFxcYcocXFxhxcocYcocXFxhyhxcXGHKHFxcYcXKIcococXGHKHFxhyhyiHJxhxcXGHKHFxcYcocXFxhxcohycYcXFxhyhxcXGHKHFxhyhxcXFxhyhxhyhyhxhyhxcXFxcYcXFxhyhxcXFxhxcXFxcYcXFxcYcocYcnGHFxcYcocXFxhyhxcYcocohyhyhxcYcocXFxhyhxcXGHFyhxhyhxcXFxhxcXFxcYcXL/cnGHFxcXGHKHFxhyhxcXFxhyhxhyhyhxhyhxcXFxcYcXFxcYcXKIcococXGHKHFxhyhyhxhyhxcXFxhyhxcYcocXFxcYcXFxcXGHFxcXGHKHFxcYcocXGHKHFxcXGHFxcXFxhyhxhyhyiHJxhxcXFxhyhxcXGHFyiHKHKHFxhyhxcXGHKHFxcYcocXFxhyhxcYcocohycYcXFxcYcXFxcXGHKHGHKHKHFxhyhxcYcococYcocXFxcXGHFxcXGHKHFxhyhxcXFxhxcXFxcYcocYcococYcococYcococYcocXL/cnGHFxcXGHKHFxhyhxcXFxhyhxcYcocXFxcYcXKIcococXGHKHFxcYcocXFxhyhxcXGHKHFxcYcocXFxhxcocYcocXL/cnGHFxcXGHKHFxhyhyiHJxhxcXFxhxcohycYcXFxcYcXKIcococXGHKHFxcXGHKHGHJxhxcXGHKHFxcXGHFyiHKHKHFxhyhxcXGHKHFxcXGHFxcXFxhyhxhyhyhxcYcocXFxhyhxcXFxhxcXFxcYcocYcococXGHKHFxcYcocXFxcYcXL/cnGHKHFxhyhxcXGHKHFxcXGHKHFxhyhxcXFxhxcv9ycYcocXGHKHFxcXGHKHFxhyhxcv9ycYcXFxcYcocXGHKHFy/3JxhxcXFxhyhxcXGHKHFxcYcocXFxhyhxcXGHKHFxcYcocXFxcYcXL/cnGHKHFxhyhxcXFxhyhxcYcocXFxcYcocXFxhxcocYcococYcocXL/cnGHKHGHKHKHFxhyhxcXGHKHFxcXGHKHFxhyhyiHJxhxcXFxhyhxcXGHKHFxcYcocXFxcYcXFxcXGHKHFxhyhxcXFxhyhxcXGHKHFxhyhyhxhycYcXFxhyhxcXFxhxcohycYcXFxcYcocXGHKHKHGHKHKHFxhyhxcXGHKHFxcXGHKHFxcYcocXGHKHKHGHKHKHFxhyhxcXFxhxcocYcocXFxcXGHFxcXFxhxcXFxcYcocXGHKHFxcXGHKHFxcYcocXFxhyhxcXGHKHFxcXGHKHFxcYcocXFxhyhxcXGHKHFxcXGHKHFxhyhxcv9ycYcXKIcococTGbEbJ07ocXFxcYcocXFxhyhxcXGHKHFxcXGHKHFxhyhyhxhyhyhxhycYcXFxcYcXKHGHKHFy/3JxhyhxhycYcXFxcYcocXFxhyhxcXGHKHFxcXGHKHFxhyhyhxhyhyhxcYcocXFxcXGHFxcXFxhxcXFxcYcocXGHKHKHGHKHKHFxhyhxcXFxhyhxcXGHKHFxcYcocXFxcXGHFxcXGHKHFxcXGHKHFxhyhxcv9ycYcocYcnGHFxcXGHKHFxcYcocXFxcYcocXGHKHKHFxhyhxcXFxhyhxcXGHKHFxcYcocXFxcXGHFxcXFxhxcXFxcXGHFxcXGHKHFxcXGHFyiHJxhxcXFxcYcocYcnGHFxcXFxhxcXFxcYcocXGHKHKHGHJxhxcXFxhyhxcXGHKHFxcXGHFyhxhyhyhxhycYcXFxcYcocXFxhyhxcXFxcYcXFxcXGHFyiHJxhxcXFxcYcXKIcnGHFxcXFxhxcXFxcYcocXFxhyhxcXFxhxcocYcococXGHKHFxcXFxhxcXFxcYcocXGHKHKHFxhyhxcXFxcYcXFxcXGHKHFxcYcocXFxhyhyhxhyhyhxhycYcXFxcXGHFxcXFxhyhxcXGHKHFxcXGHKHFxcYcocXFxcYcocXFxhyhxcXFxcYcXFxcXGHKHFxcYcocXFxhyhxcv9ycYcocXGHKHFxcXFxhyhxcYcococYcnGHFxcXGHKHFxcXGHKHFxhycYcXFxcYcocXFxhyhxcXFxcYcXFxcXGHKHFxcYcocXFxcYcocXFxcYcXKHGHKHKHFxhyhxcXFxcYcocXGHKHKHFxhyhxcv9ycYcocXGHKHKHFxhyhxcXFxcYcXKIcnGHFxcXFxhyhxcXGHKHFxcXGHKHFxcXGHFyhxhyhyhxcXGHKHFxcYcocXL/cnGHKHFxhyhyhxcYcocXL/cnGHKHFxcYcocXFxcYcXKHFxhyhxcXFxcYcXKIcnGHFy/3JxcYcXFxcXGHFyhxhyhyhxcYcococYcnGHFxcXFxhxcocYcococXGHKHFyiHJxhxcXFxcYcXKHGHKHKHFxhyhyhxhycYcXFxcXGHKHFxcYcocXFxcYcocXFxcYcocXFxhyhyhxhyhyhxcXGHKHFxcXGHKHFxcXGHKHFxcXGHKHFxcYcocXFxcXGHFyiHJxhyhxcYcococXGHKHFxcXFxhyhxcXGHKHKHGHKHKHFxcYcocXFxcYcocXFxcYcocXFxcYcXKHFxhyhxcXFxcYcocXFxhyhxcXFxcYcXKHGHKHKHFxhyhyhxcYcococXGHKHKHGHJxhxcXFxcYcocXFxhyhyhxhycYcXFxcYcocohycYcocXFxhyhxcXFxhyhxcXFxcYcXKIcnGHFyiHJxhyhxcYcococXGHKHFyiHJxhxcohycYcXFxcXGHKHFxcXGHKHFxcXGHKHFxcYcococXGHKHFxcXFxcYcXFxcXGHKHFxcXGHFyhxcYcocXKIcnGHFxcXFxhyhxcXFxhyhxcXFxhyhxcXGHKHKHFxhyhyhxcYcococXGHKHKHFxhyhyhxcYcococXGHJxhxcXFxhyhxcXFxcYcXKIcnGHKHFxcYcocXFxcXGHKHFxcYcocXKIcnGHFxcXFxhyhxcXFxhyhxcXFxhyhxcXFxhyhxcXFxhyhxcXFxcYcXKHGHJxhxcXFxcYcocXFxhyhxcohycYcXFxcXFxhxcXFxcXGHFyhxhyhyhxcXGHKHFy/3JxhyhxcXFxhyhxcXFxhyhxcXFxhyhxcXFxhyhxcv9ycYcocXFxcYcXKHFxhyhyhxcYcococXFxhyhxcXFxcYcocXFxhyhyhxhycYcXKHGHKHKHFxcYcocXFxcXGHKHFxcXGHKHFxcXGHKHFxcXFxhxcocYcnGHFxcXFxhyhxcXFxcYcXKHGHKHKHFxcXGHKHFxcXGHKHFxcXGHKHFxcXFxhyhxcXFxhyhxcXFxhyhxcXFxcYcocXFxhyhyhxcYcnGHFxcXGHKHKHGHJxhxcohycYcocXGHJxhxcXFxcYcocXFxcYcocXL/cnGHKHFxcXGHKHFxcXGHKHFy/3JxhyhxcXFxhyhxcXFxcYcocXFxhyhyhxcYcococXFxhyhyhxcYcococXFxhyhxcXFxcYcocXFxcXGHFyhxhycYcXFxcXFxhxcocYcnGHFxcXFxhyhxcXFxcYcocXFxhyhyhxcXGHKHFxcXFxhyhxcXFxcYcXKHFxhyhxcocYcococXFxhyhyhxcXGHKHFxcXFxhyhxcXFxhyhxcv9ycXGHFxcXFxcYcXKHFxhyhyhxcYcnGHFxcXFxhyhxcXFxcYcXKHFxhyhyhxcXGHKHFxcXFxcYcXKHGHJxhxcXFxcXGHFyhxcYcococXGHKHKHFxcXGHKHFxcXFxhyhxcXFxhyhxcXFxcYcocXFxcYcococYcnGHKHFxhycYcXFxcXFxhyhxcXGHKHKHFxcYcocXKIcnGHKHFxcYcococXFxhyhxcXFxcXGHFyhxhycYcXKHGHJxhxcXFxcXGHFyhxhycYcXKHGHJxhxcXFxcXGHFyhxcYcococXFxhyhyhxcYcnGHFxcXFxcYcXKHGHJxhxcocYcnGHFxcXFxcYcocXFxcYcocXFxcXGHKHFxcXFxhyhxcXFxhyhxcohycYcocXFxhycYcXFxcXGHKHFxcXGHKHKHFxhycYcXFxcXGHKHKHGHJxhyhxcXGHKHKHFxcYcocXKHGHKHKHFxcXFxhxcocXGHKHKHFxcXGHKHFxcXFxhyhxcXFxcYcocXFxcXGHKHFxcXGHKHKHFxcYcocXFxcXFxhyhxcXFxhyhxcXFxcYcococYcnGHKHFxcYcococXFxhyhyhxcXFxhyhxcXFxcYcXKHFxcYcococXFxhyhyhxcXGHKHFyhxhycYcXFxcXFxhyhxcXFxcYcocXFxcYcococXGHJxhxcXL/cnGHKHFxcXFxhyhxcXFxhyhyhxcXGHKHFyhxhycYcXKIcnGHKHFxcXFxhyhxcXFxcYcocXFxcXGHKHFxcXFxcYcXKHGHJxhyhxcXGHKHKHFxcXGHKHFyiHJxhyhxcXFxhyhxcocYcnGHFxcXFxcYcocXFxcXGHKHFxcXFxhyhxcXFxcYcocXKIcnGHKHFxcXGHKHFxcXFxcYcocXFxcXGHKHFxcXFxhyhxcXFxcYcocXFxcXFxhyhxcXFxhyhxcohycYcocXFxcXGHKHFy/3JxcYcXKHFxhycYcXFxcXFxhyhxcXFxcYcocXFxcXGHKHFy/3JxcYcocXFxcYcococXFxhyhyhxcXFxhyhxcXFxcXGHKHFxcXFxhyhxcXFxcYcocXFxcXFxhyhxcXFxhyhyhxcXFxhyhxcXFxcXGHFyhxcXGHKHKHFxcYcnGHFxcXFxcYcXKHFxcYcococXFxcYcocXFy/3JxhyhxcXFxcYcocXKIcnGHKHFxcXFxhyhxcXFxcXGHFyhxcXGHKHKHFxcYcococXFxcXGHFyhxcXFxhyhxcXFxcXGHKHFxcXFxhyhxcXFxcXGHFyhxcXGHKHKHFxcXGHKHKHFxcYcococXFxcYcococXFxhyhyhxcXFxhyhyhxcXGHKHKHFxcXGHKHKHFxcYcnGHFxcXFxcYcocXFxcXFxhxcocXFxhyhyhxcXFxhyhyhxcXGHKHKHFxcXFxhyhxcXFxcYcococXGHJxhyhxcXFxhyhyhxcXGHKHKHFxcXFxhyhxcXFxcXGHKHFxcXFxhyhyhxcYcnGHKHFxcXGHKHKHFxcYcococXFxcXGHKHFyhxhycYcXKHGHJxhyhxcXFxcYcococXFxhyhyhxcXFxhyhyhxcXFxhyhxcocYcnGHKHFxcXFxhyhxcXFxcXGHKHFyiHJxhyhxcXFxcXGHKHFxcXFxhyhxcocYcnGHKHFxcXGHKHKHFxcXFxhyhxcXFxcXGHFyhxcXFxhyhyhxcXGHJxhxcXL/cnFxhyhxcXFxcYcocXFy/3JxcYcXKHFxcYcococXFxcXGHKHFxcXFxcYcocXFxcXFxhyhxcohycYcocXKIcnGHKHFyiHJxhyhxcohycYcocXKIcnGHKHFyiHJxhyhxcohycYcocXKIcnGHKHFyiHJxhyhxcocYcnGHFyhxcYcnGHKHFxcXGHKHKHFxcXFxhyhxcXL/cnFxhxcocXFxhycYcXFxcXFxcYcjVwUr6PrXFxhyhyhxcXGHJxhxcocXGHJxhxcocXGHJxhyhxcXFxhycYcXFxcXFxhyhyhxcXGHJxhxcocYcnGHKHFyiHJxhyhyhxcYcnGHKHFxcXFxhyhxcocYcnGHKHFxcXFxcYcocXFy/3JxcYcXKHFxcYcnGHFxcXFxcXGHKHFxcXFxcYcocXKHGHJxhyhxcXFxcYcococXFxcYcococXFxcXGHKHFyhxhycYcocXFxcXFxhyhxcocYcnGHKHFxcXFxcYcocXFxcXFxhyhxcocYcnGHKHFxcXFxcYcocXKHGHJxhyhxcXFxcXGHKHFxcXFxcXGHFyhxcXFxhyhyhxcXFxcYcocXFyiHJxhyhxcocYcnGHKHFxcXFxhyhyhxcXFxcYcocXKHFxhycYcXKHFxcYcococXKIcnGHKHKHFxcYcococXKIcnFxhxcocXFxcYcococXFxcYcnGHFyhxcYcnGHFyhxcXGHJxhxcocXFxhyhyhxcXFxcXGHKHFyhxhycYcocXFy/3JxcYcocXFxcXGHJxhxcXFxcXFxhyhxcXFxcXFxhyhxcXFxcXGHKHFyhxcYcnGHFyhxcXFxhyhyhxcXFxcYcocXKHFxcYcococXFxcXFxhyhyhxcXFxhyhyhxcXFxcYcococXFxcXGHKHKHFxcXFxhyhyMVohsbXecXGHJxhxcocXGHJxhyhxcXFxcXGHKHFyhxcYcnGHKHFxcXFxhycYcXFxcXFxcYcocXKHFxhycYcXKHFxcXGHKHKHFxcXFxhycYcXFxcXFxcYcocXKHGHJxhyhyhxcXGHJxhyhxcXFxcYcococXFxcXFxhyhxcocXGHJxhyhxcXFxcXGHKHFyhxcYcnGHKHFxcXFxcYcococXFxcXGHKHKHFxcXGHJxhxcocXFxcYcococXFxcXGHJxhxcXKIcnFxhxcocXFxcXGHKHFyhxcXGHJxhxcocXFxhycYcocXFxcXGHKHKHFyiHJxcYcocXFxcXFxhyhyhxcXFxcXGHKHFyhxcYcnGHKHFxcXFxcYcococXFxcXFxhyhxcXKIcnFxhyhxcXFxcXGHKHKHFxcXFxcYcocXKHFxhycYcocXKHGHJxhyhyhxcXFxhyhyhxcocYcnGHKHFyhxcYcnGHKHFxcXFxcXGHKHFxcohycXGHFyhxcXFxcYcococXFxcXFxhyhyhxcXFxcYcococXFxcXFxhyhyhxcXFxcXGHKHFyhxcYcnGHKHFyhxcYcnGHKHFxcXFxcXGHKHFyhxcYcnGHKHFyhxhycXGHKHFxcXFxcXGHKHFxcocYcnGHKHFyhxcYcnGHKHFxcXFxcXGHKHKHFxcXGHJxhyhxcXFxcXGHKHKHFxcXFxcYcococXFxcXFxhyhxcocXFxhycYcocXFxcXFxcYcocXKHFxhycYcococXFxcYcnGHFyhxcXFxcYcococXFxcXFxhyhyhxcXFxcXGHKHFyhxcXFxhycYcXKHFxcXGHKHKHFyhxcYcnGHKHFyhxhycXGHKHFxcXFxcXFxhyhxcXFxcXFxhyhyhxcXFxcXFxhyhxcXFxcXFxcYcocXKHFxhycYcococXFxcXGHKHKHFxcXFxcXGHKHKHFxcXFxhyhyhxcocXGHJxhyhxcocXGHJxhyhyhxcXFxhycYcocXFxcXFxcYcocXKHFxcXGHJxhxcocXFxcYcnGHKHFxcXFxcYcnGHFyhxcXGHJxhyhxcocXGHJxhyhyhxcXFxcYcococXKHFxhycYcocXKHFxcYcnGHFyhxcXFxcXGHKHKHFxcXFxcYcococXKHFxhycYcocXFyiHJxcYcococXFxcXGHJxhxcocXFxcXGHKHKHFxcXFxcXFxhyhxcXKHGHJxhyhyhxcXFxcXGHJxhxcXKHFxhycYcocXKHFxhycXGHFyhxcXFxcXGHJxhxcXKHFxhycYcocXKHFxcYcnGHKHFxcohycXGHKHKHFxcXFxcYcococXFxcXFxcXGHKHFxcocYcnFxhyhxcXKHGHJxcYcocXFxcv9ycXGHKHKHFxcXFxcYcnGHFyhxcXFxhycYcocXFyiHJxcYcococXFxcXFxhyhyhxcXKHGHJxhyhyhxcXFxcXGHKHKHFyhxcYcnGHKHKHFxcXFxcXGHKHFyhxcXFxcYcococXKHFxcYcnGHKHFyhxcXGHJxhyhxcocXFxcYcocococXFxcXFxhyhyhxcocXGHJxhyhyhxcXFxcXFxhyhyhxcXFxcXFxhycYcXFyhxcYcnGHKHKHFxcXFxcXGHKHKHFxcXFxcXGHKHKHFyhxcYcnGHKHKHFxcXFxcXGHKHKHFxcohycXGHKHKHFxcXFxcYcnGHFyhxcXFxcXGHKHKHKHFxcXGHJxhyhyhxcXFxcXGHKHKHFyhxcXGHJxhyhyhxcXFxcXGHKHKHKHFxcXFxcYcococXKHFxcYcnGHKHFyhxcXFxcYcocococXFxcXGHJxhyhxcocXFxhycYcococXFxcXFxcYcococXKHFxhycXGHKHFyhxcXFxhycYcocXKHFxcXGHJxhyhxcocXFxcYcnGHKHFyhxcXFxhycYcocXFyhxcYcnGHKHKHFxcXFxcXFxhyhyhxcXFxcXFxcYcococXFxcXFxcXGHKHKHFxcXFxcXFxhyhyhxcXKIcnFxhycYcXKHFxcXGHJxhyhyhxcXFxcXFxhycYcXKHFxcXFxcYcocococXFxcXFxhycYcXKHFxcXFxcXGHJxhxcocXFxcXFxhyhyhyhxcXFxcXGHJxhxcocXFxcXFxcXGHKHFyhxcXFxcXGHJxhyhxcXFy/3JxcXGHKHKHFxcXFxcXFxhyhyhxcXKHFxhycYcococXFyhxhycXGHKHFyhxcXFxcXGHKHKHKHFxcXFxcXGHJxhxcocXFxcXFxhycYcocXKHFxcXGHJxhyhxcocXFxcXFxhyhyhyhxcXFxcXFxhycYcXKHFxcXFxcXGHKHKHKHFxcXFxcXGHKHKHFyhxcXFxcYcnGHKHFxcocXFxhycYcococXFyiHJxcXGHKHKHFxcXFxcXFxhycYcXKHFxcXFxcXGHKHKHKHFxcXFxcXGHJxhxcocXFxcXFxcXGHKHKHFyhxcXFxhycYcococXFxcXFxcXFxhyhyhxcXFxcXFxcXGHKHKHFxcocXGHJxcYcococXFxcXFxcXGHJxhxcocXFxcXFxcXGHKHKHFyhxcXFxcYcnGHKHFyhxcXFxcXGHKHKHKHFxcocYcnFxhyhyhxcocXFxcYcnGHKHKHFyhxcXGHJxcYcocXKHFxcXFxcXGHJxhxcocXFyiHJxcXGHKHKHFxcocXGHJxcYcococXFyhxhycXFxhyhxcocXFxcXFxcXGHKHKHKHFxcXFxcXGHJxhyhxcocXFxcXGHJxhyhyhxcXKHFxhycXGHKHKHFxcXKIcnFxhycYcXKHFxcohycXFxhyhyhxcXKHFxcYcnGHKHKHKHFxcXFxcXGHJxhyhxcXKHFxcXGHJxhyhyhxcocXFxcXGHJxhyhyhxcXFxcXFxcXGHKHKHKHFxcXFxcXFxhycYcocXFyhxcXGHJxcYcococXFyhxcXGHJxcYcocXKHFxcXFxcXFxhycYcXKHFyhxcXGHJxcYcococXFyhxcXGHJxcYcocXKHFxcohycXFxhyhyhyhxcXFxcXFxcYcnGHFyhxcocXFxcYcnFxhyhxcocXFxcXFxcXGHJxhyhxcocXFxcXFxhycYcococXFyhxcXGHJxhycYcXKHFxcocYcnFxhycYcXKHFxcocXGHJxcYcococXKHFxcXFxcYcnGHKHKHFxcocXFxhycXGHKHKHFyhxcXFxcYcnFxhyhxcocXFxcXFxcXFxhyhyhyhxcXKHFxhycXGHKHKHKHFxcXFxcXFxcYcnGHFyhxcocXFxcXGHJxhyhyhxcocXFxcXFxcYcococococXFxcXFxcXGHKHKHKHKHFxcXFxcXGHJxhyhyhxcocXFxcXFxhycYcococXKHFxcXFxcYcnGHKHKHFyhxcXFxcXGHJxhyhyhyhxcXFxcXFxcXGHKHKHKHFyhxcXFxcYcnFxhyhxcocXKHFxcXGHJxcYcococXKHFxcXFxcXGHJxhyhyhxcXKHFxcXFxhycYcococXKHFxcXFxcXFxhycYcocXKHFxcXFxcXFxcYcnGHKHFyhxcXFxcXFxcYcnGHKHKHFxcocXFxcXGHJxhyhyhyhxcXFxcXFxcXFxhyhyhyhxcocXFxcXFxcYcnGHKHFyhxcocXFxcYcnFxhyhyhyhxcXKHFxcYcnFxhyhyhyhxcXKHFxcXGHJxcYcococXKHFxcXFxcXFxcYcococococXFxcXFxcXFxhycYcococXFyhxcXFxcYcnFxhyhyhxcocXFxcXFxcXGHJxhyhyhxcocXFxcXFxcXGHJxhyhyhxcXKHFxcXFxcYcnGHKHKHKHFxcocXFxcYcnFxhyhyhxcocXFxcohycXFxhycYcocXKHFxcXKHGHJxcXGHKHKHKHFxcocXFxcXGHJxcYcococXKHFxcXKIcnFxcYcnGHKHFyhxcXKHFxcYcnFxhycYcocXKHFxcXFxcXFxcXGHJxhyhyhxcXKHFxcXFxcYcnFxhyhyhxcocXFxcXFxcXFxhycYcocococXFxcocXGHJxcYcnGHKHKHFxcocXFxcXFxhycXGHKHKHFyhxcXFxcv9ycXFxcYcocococXKHFxcXFxcXFxcXGHKHKHKHKHFxcocXFxcYcnFxhycYcocXKHFxcocXFxcYcnFxhyhyhyhxcocXFxcXFxcXFxhycYcocococXFyhxcXFxcYcnFxhyhyhyhxcocXFxcXFxcXFxcYcocnGHFyhxcocXFxcXFxcYcnFxhyhyhyhxcXKHFxcXFxcYcnFxhyhyhyhxcocXFxcXFxcXFxhycYcnGHFyhxcocXFxcXFxcXFxhycYcocococXFyhxcXFxcXGHJxcYcocococXKHFxcXFxcXFxcXFxhyhyhyhyhxcocXFxcXFxcXGHJxcYcococXKHFyhxcXFxcXFxhycYcnGHKHKHFxcocXFxcXFxcXGHJxhycYcocXKHFyhxcXFxcXFxhycXGHKHKHKHFyhxcXFxcXFxcXFxcYcnGHKHKHFyhxcocXFxcXFxhycXGHJxhyhyhxcocXFxcXFxcXFxcXGHJxhyhyhyhxcocXFxcXFxcXFxcYcnGHKHKHKHFyhxcXFyhxhycXFxcYcocnGHFyhyhxcXFxcocYcnFxcXGHKHJxhxcocXKHFxcXFxcXFxcXFxhycYcocococXKHFxcXFxcXFxcXFxcYcocnGHKHFyhxcXKHFxcXFxcYcnFxhycYcococXKHFxcocXFxcXGHJxcXGHKHKHKHKHFyhxcXFxcXFxcXFxcYcnGHJxhyhxcocXKHFxcXFxcXFxcYcnFxhyhyhyhyhxcXKHFxcXFxcXFxhycXGHKHJxhxcocXKHFxcXFxcXFxcXFxcYcnGHKHKHKHFyhxcXFyhxcXFxhycXFxhyhycYcXKHKHFxcocXFxcXFxcXGHJxcYcococococXKHFxcXFxcXFxcXFxcXGHJxhyhyhyhxcocXFxcocXFxcYcnFxcYcnGHKHKHKHFyhxcXFyhxcXFxhycXFxhycYcocococXKHFxcocXFxcXFxcYcnFxhycYcocococXKHFxcXFyhxcYcnFxcXGHJxhyhyhyhyhxcXKHFxcXFxcXFxcXGHJxcYcococococXKHFxcocXFxcXFxcYcnFxhycYcocococXKHFyhxcXFxcXFxcXFxhycXGHKHJxhxcococXFyhxcXFxcXFxcXFxcYcnGHJxhyhyhyhxcXKHFxcXKHFxcYcnFxcXGHJxhyhyhyhyhxcocXFxcXKHFxcYcnFxcXGHJxhyhyhyhyhxcocXFxcocXFxcXFxhycXFxhycYcocococXKHFyhxcXFxcXFxcXFxcXFxhycYcnGHKHKHKHFyhxcXFyhxcXFxcXFxcYcnFxhycYcococococXKHFxcocXFxcXFxcXGHJxcXGHJxhyhyhyhyhxcXKHFxcXKHFxcXFxhycXFxhycXGHKHKHKHKHFyhxcXKHFxcXFxcXFxcXGHJxcYcnGHKHKHKHKHKHFxcocXFxcXFxcXFxcXFxcYcnGHJxhyhyhyhyhxcocXFyhxcXFxcXFxcXFxcYcnFxhycYcocococXKHFyhxcXKHFxcXFxcXFxcXGHJxcYcnGHKHKHKHKHKHFxcocXFxcocXFxcXGHJxcXFxhycYcnGHKHKHKHFyhxcocXFxcocXFxcXFxcYcnFxcYcnFxhyhyhyhyhyhxcocXFyhxcXFxcXFxcXFxcXGHJxcYcnGHKHJxhyhxcocXKHFxcocXFxcXFxcXFxcXFxcYcnFxhycYcocnGHFyhyhxcocXFyhxcXFxcXFxcXFxcXFxhycXGHJxhycYcococXKHKHFxcocXFxcocXFxcXFxcYcnFxcXGHJxhycYcococococXKHFyhxcXFxcocXFxcXFxcXGHJxcXGHJxhycYcocococococXKHFxcocXFxcXFxcXFxcXFxcXFxhycXGHJxhycYcocococXKHFyhxcXKHFxcXFxcXKIcnFxcXFxcYcnFxhycYcocnGHKHFyhyhxcocXFyhxcXFxcXFxcXFxcXFxcXFxhycXGHJxhycYcococococXKHFyhxcXKHFxcXFxcXFxcXFxcXFxcXGHJxcYcnGHJxhyhyhyhyhyhxcocXFyhxcXFyhxcXFxcXFxcXFxhycXFxcYcnGHJxhycYcocococXKHKHFxcocXFyhxcXFxcXFxcXFxcXFxcXFxhycXFxhycYcnGHKHKHKHKHKHFyhxcocXFyhxcXFxcXFyhxcXFxhycXFxcXGHJxcYcnGHJxhyhycYcocXKHKHFyhxcocXFyhxcXFxcXFxcXFxcXFxcXFxcXGHJxcXGHJxhycYcocnGHKHKHFyhyhxcocXFyhxcXFyhxcXFxcXFxcXFxcXFxcXGHJxcXGHJxcYcnGHKHJxhyhyhyhxcococXKHFxcocXFxcocXFxcXFxcXFxcXFxcXFxcYcnFxcYcnFxhycYcnGHKHKHKHKHKHKHFyhxcocXKHFxcXKHFxcXFxcXFxcXFxcXFxcXFxcXFxhycXFxhycYcnGHJxhyhyhycYcXKHKHKHFyhxcocXFyhxcXFyhxcXFxcXFxcXFxcXFxcXFxcXFxhycXFxhycXGHJxhycYcocnGHKHKHKHKHFyhxcococXFyhxcXKHFxcXFyhxcXFxcXFxcXFxcXFxcXGHJxcXFxhycXGHJxcYcnGHKHJxhyhyhyhyhyhyhxcococXKHFxcocXFyhxcXFyhxcXFxcXFxcXFxcXFxcXFxcXFxcYcnFxcXGHJxcYcnGHJxhycYcnGHKHKHKHKHKHKHKHFyhxcocXKHFyhxcXKHFxcXKHFxcXFxcXFyhxcXFxcXFxcYcnFxcXFxcXGHJxcXGHJxcYcnFxhycYcnGHKHJxhyhyhyhyhyhyhyhxcocXKHKHFxcocXKHFxcocXFxcXKHFxcXFxcXFyhxcXFxcXFxcXFxhycXFxcXFxcYcnFxcXGHJxcYcnFxhycYcnGHJxhyhycYcocococococococococXKHFyhxcocXKHFyhxcXKHFxcXKHFxcXKHFxcXFxcXFxcocXFxcXFxcXFxcXFxhycXFxcXFxcXGHJxcXFxhycXFxhycXGHJxhycXGHJxhycYcocnGHKHKHJxhyhyhyhyhyhyhxcocococXKHFyhxcocXKHFyhxcocXFyhxcXFyhxcXFyhxcXFxcocXFxcXFxcXFxcocXFxcXFxcXFxcXFxcXFxcXGHJxcXFxcXFxcYcnFxcXFxhycXFxcYcnFxhycXGHJxcYcnFxhycYcnGHJxhycYcnGHKHJxhyhyhycYcococococococococococococXKHKHKHFyhxcococXKHFyhxcocXKHFyhxcXKHFyhxcXKHFxcocXFyhxcXFyhxcXFyhxcXFxcocXFxcXFyhxcXFxcXFxcocXFxcXFxcXFxcXFxcocXFxcXFxcXFxcXFxcXFxcXFxcXFxcXFxcXFxcXGHJxcXFxcXFxcXFxcXFxhycXFxcXFxcXGHJxcXFxcXGHJxcXFxcYcnFxcXFxhycXFxcYcnFxcYcnFxcXGHJxcXGHJxcYcnFxcYcnFxhycXFxhycXGHJxcYcnFxhycXGHJxcYcnFxhycXGHJxhycXGHJxcYcnGHJxcYcnGHJxcYcnGHJxcYcnGHJxcYcnGHJxhycXGHJxhycYcnFxhycYcnGHJxcYcnGHJxhycXGHJxhycXGHJxhycYcnFxhycYcnFxhycYcnFxhycYcnFxhycXGHJxhycXGHJxcYcnFxhycXGHJxcYcnFxhycXGHJxcYcnFxcYcnFxhycXFxhycXFxhycXFxhycXFxcYcnFxcXGHJxcXFxhycXFxcXGHJxcXFxcXGHJxcXFxcXFxcYcnFxcXFxcXFxcXFxcYcnFxcXFxcXFxcXFxcXFxcXFxcXFxcXFxcXFxcXFxcXFxcXFyhxcXFxcXFxcXFxcocXFxcXFxcXKHFxcXFxcocXFxcocXFxcXKHFxcocXFxcocXFyhxcXKHFyhxcocXFyhxcocXKHFyhyhxcocXKHKHKHFyhyhyhxcocococococococnGHKHKHKHJxhyhycYcnGHKHJxhycYcnFxhycYcnFxhycXGHJxcXGHJxcXGHJxcXFxcYcnFxcXFxcXFxhycXFxcXFxcXFxcXFxcXFxcXFxcocXFxcXFxcXFyhxcXFxcXKHFxcXKHFxcocXFyhxcXKHFyhxcocXKHKHFyhyhxcocococococococococnGHKHJxhycYcnGHJxhycYcnFxhycXFxhycXFxcYcnFxcXFxcYcnFxcXFxcXFxcXFxcXFxcXFxcocXFxcXFxcocXFxcXKHFxcocXFyhxcocXKHFyhxcococXKHKHKHKHKHKHKHJxhyhycYcnGHJxhycYcnFxhycXFxhycXFxcXGHJxcXFxcXFxcXFxcXFxcXFxcXFxcXKHFxcXFyhxcXFyhxcXKHFyhxcocXKHFyhyhyhxcococnGHKHKHJxhycYcnGHJxhycXGHJxcXFxhycXFxcXFxcXFxcXFxcXFxcXFxcXFxcXFxcocXFxcocXFyhxcXKHFyhxcocococXKHKHKHJxhyhycYcnGHJxhycXGHJxcXGHJxcXFxcXGHJxcXFxcXFxcXFyhxcXFxcXFyhxcXKHFxcocXKHFyhxcococococococnGHKHJxhycYcnFxcYcnFxcYcnFxcXFxcXFxcXFxcXFxcXFxcXKHFxcXKHFxcocXKHFyhxcocococococococnGHJxhycXGHJxcYcnFxcXFxcXFxhycXFyhxcXFxcXFxcXKHFxcocXFyhxcococXKHKHKHKHKHJxhycYcnGHJxcYcnFxcXFxhycXFxcXFxcXFxcocXFxcXFyhxcXKHFyhxcocXKHKHKHKHKHJxhyhycXGHJxcYcnFxcXFxhycXFxcXFxcXFyhxcXFxcXKHFxcocXKHFyhyhyhyhyhyhycYcnGHJxhycXFxhycXFxcXFxcXFxcXFxcXFxcocXFxcocXKHFyhxcocococococnGHJxhycYcnFxcXGHJxcXFxcXFxcXFxcXFyhxcXFyhxcXKHFyhyhxcococnGHKHJxhycXGHJxcXFxhycXFxcXFxcXFxcXKHFxcXKHFxcocXKHKHFyhyhycYcocnGHJxcYcnFxcXFxhycXFxcXFyhxcXFxcXKHFxcocXKHKHFyhycYcocnGHJxhycXGHJxcXFxcXFxcXFxcXFxcXFyhxcXKHFyhxcocococococnGHJxhycXFxhycXFxcXFxcXFxcXFxcocXFxcocXKHFyhyhyhyhycYcnGHJxcYcnFxcXFxcXFxcXFxcXFxcXFyhxcXKHFyhyhyhyhyhyhycXGHJxcYcnFxcXFxcXFxcXFxcXFyhxcXKHFyhxcococococnGHJxcYcnFxcYcnFxcXFxcXFyhxcXFxcocXKHFyhyhyhyhycYcnGHJxcYcnFxcXFxcXFxcXFxcXKHFxcocXKHFyhyhyhycYcnGHJxcYcnFxcXFxcXFxcXFxcXKHFxcocXKHFyhyhyhycYcnGHJxcXGHJxcXFxcXFxcXFyhxcXFyhxcocococococnGHJxhycXFxcXFxcXFxcXFxcXFxcocXKHFyhxcocnGHKHJxhycXFxhycXFxcXFxcXFyhxcXFyhxcococXKHJxhycYcnGHJxcXFxcXFxcXFxcXFxcocXFyhxcococococnGHJxcYcnFxcXFxcXFxcXFxcocXFyhxcocococococnFxhycXFxcXFxcXFxcXFxcXFyhxcXKHKHKHKHKHJxhycXFxhycXFxcXFxcXKHFxcXKHFyhyhxcnGHKHJxcYcnFxcXFxcXFxcXFxcXFxcocXKHKHFyhycYcnGHJxcXGHJxcXFxcXFyhxcXFyhxcocXKHJxhyhycXGHJxcXFxcXFxcXFxcXFyhxcocXKHKHKHKHJxcYcnFxcXFxcXFxcXFxcXKHFxcococXJxhyhycYcnFxcXFxcXFxcXFxcXFxcocXKHKHFycYcocnFxhycXFxcXFxcXFxcXFyhxcocXKHKHKHJxhycXGHJxcXFxcXFxcXFyhxcXKHKHFyhycYcnGHJxcXFxcXFxcXFxcXFxcocXKHFyhyhycYcnGHJxcXFxcXFxcXFxcXKHFxcococococnGHJxcYcnFxcXFxcXKHFxcXKHFyhyhyhycYcnFxcYcnFxcXFxcocXFxcocXKHKHKHJxhycXFxhycXFxcXFyhxcXFyhxcococnGHJxhycXFxcXFxcXFxcXFxcocXKHFyhycYcnGHJxcXFxhycocXFxcXFyhxcocococnGHJxcXFxhycXFyhxcXFyhxcocXKHJxhycYcnFxcXFxcXFxcXFxcocXKHFyhycYcnGHJxcXFxcXFxcXFxcXKHFyhxcococnFxhycXFxcXFxcXFxcXFxcocXKHKHKHJxcYcnFxcXFxcXFxcXFxcocXKHKHKHJxhycXGHJxcXFxcXKHFxcocXKHKHKHJxhycXFxcXFxcXFxcXFyhxcocococnGHJxcYcnFxcXFxcocXFyhxcococnGHJxcYcnFxcXFxcXKHFxcocXKHKHJxhycXFxcXFxcXFxcXFxcocXKHKHKHJxhycXFxcXFxcXFxcXKHFyhxcocnGHJxcYcnFxcXFxcXFyhxcocXKHKHJxhycXFxcXFxcXFxcXFyhxcocococnGHJxcXFxcXFxcXFxcocXKHKHKHJxhycXFxcXFxcXFxcXFyhxcococnGHJxcYcnFxcXFyhxcXFyhyhyhyhycXGHJxcXFxcXFyhxcXKHKHKHJxhycXFxhycXKHFxcXKHFyhyhyhycXGHJxcXFxcXKHFxcocXKHKHJxhycXFxcXFxcXFxcXKHFyhyhyhycXGHJxcXFxcXFyhxcXKHKHKHJxhycXFxcXFxcXFxcXKHFyhyhycYcnFxcYcnFyhxcXFyhxcococnGHJxcXFxcXFxcXFxcocXKHKHJxhycXFxcXFxcXFxcXFyhyhyhyhycXGHJxcXFxcXKHFxcocococnGHJxcXFxcXFxcXFyhxcococnGHJxcXGHJxcocXFxcococXJxhycXGHJxcXFyhxcXFyhyhyhycYcnFxcXFxcXFxcXKHFyhyhycYcnFxcXFxcXFxcXFyhxcocnGHJxhycXFxcXFxcocXKHFyhycYcnFxcXFxcXFxcXFyhxcococnGHJxcXFxcXFxcXKHFyhyhyhycXFxcYcnKHFxcXKHFyhyhycXGHJxcXFxcXKHFxcocococnFxcYcnFxcXKHFxcocococnGHJxcXFxcXFxcocXKHKHKHJxcYcnFxcXFyhxcXKHKHKHJxcYcnFxcXFyhxcXKHKHKHJxcYcnFxcXFxcocXKHFycYcnGHJxcXFxcXFyhxcocXJxhycYcnFxcXFxcXKHFyhyhyhycXGHJxcXFyhxcXKHFycYcocnFxcXFxcXFxcocXKHKHJxhycXFxcXFxcXKHFyhyhyhycXFxcXFxcXFxcXKHFyhycYcnFxcXFxcXFxcXKHKHKHJxhycXFxcXFxcXFyhyhyhyhycXFxcXFxcXFxcocXKHJxhycXFxcXFxcXFxcocXKHJxhycXFxcXFxcXFxcocXKHJxhycXFxcXFxcXFxcocococnGHJxcXFxcXFyhxcococnGHJxcXFxcXFxcocXKHKHJxhycXFxcXFxcocXKHKHJxhycXFxcXFxcXKHFyhyhycXGHJxcXFyhxcXKHKHKHJxcXGHJyhxcXFyhyhyhycXFxhycocXFxcocococnFxhycXFyhxcXKHFycYcnGHJxcXFxcocXKHFycYcnGHJxcXFxcocXKHFycYcnFxhycXKHFxcXKHKHJxhycXFxcXFxcXKHFyhyhycXFxcXFxcXFxcXKHKHKHJxcXFxcXFxcXFyhyhyhycYcnFxcXFyhxcocXJxhycXGHJxcocXFyhxcnGHJxhycXFxcXKHFyhyhyhycXFxcXFxcXFyhyhyhycYcnFxcXFxcocXKHKHJxcYcnFxcXKHFxcocnGHJxcYcnFyhxcXKHFycYcnFxcXFxcXFxcXKHKHKHJxcXFxcXFxcXKHFyhycXGHJxcXFxcXKHFyhycYcnFxcXFxcXFxcocococnFxcXFxcXFxcXKHKHKHJxcXFxcXFxcXKHKHKHJxcYcnFxcocXFyhycYcnFxhycocXFxcococnGHJxcXFxcXKHFyhyhycXGHJxcXKHFxcococnFxhycXFyhxcXKHKHJxhycXFxcXFyhxcococnFxcYc4cXFxcocococnFxcXFxcXFyhxcocnGHJxcXFxcXKHFyhyhycXGHJxcXKHFxcocnGHJxcXFxcXFxcXKHKHJxhycXFxcXFyhxcococnFxcXFxcXFxcXKHKHJxhycXFxcXKHFyhyhycYcnFxcXKHFxcococnFxcXFxcXFxcXKHKHJxcYcnFxcocXFyhyhycXGHJxcocXFyhyhycYcnFxcXFxcocXJxhycYcnFxcXKHFxcocnGHJxcXFxcXFyhyhyhycXGHJxcocXFyhyhycXFxcXFxcXFxcococnFxhycXFyhxcocXJxhycXFxcXFxcocococnFxcXFxcXFxcocXJxhycXFxcXFxcocXKHJxhycXFxcXKHFyhyhycXFxcXFxcXFyhyhyhycXFxcXFxcocXJxhycYcnFyhxcXKHFycYcnFxcXFxcocXKHKHJxcXFxcXFxcocococnFxcXFxcXFyhyhycYcnFxcXFyhxcococnFxcXFxcXFyhxcnGHJxcXFxcXFxcococnGHJxcXFxcocXKHJxhycXFxcXFyhxcocnFxhycXFyhxcXKHJxhycXFxcXKHFyhyhycXFxcXFxcXKHFycYcnFxcXFxcXFyhyhycXFxcXFxcXFyhxcnGHJxcXFxcXKHFyhycYcnFxcXFyhxcocnGHJxcXFxcocXKHJxhycXFxcXKHFyhyhycXFxcXFxcXKHKHJxcYcnFyhxcXKHJxhycXFxcXFyhxcnGHJxcXFxcXFxcococnGHJxcXFyhxcococnFxcXFxcXKHFycYcnFxcXFxcXFyhyhycXFxcXFxcXFyhyhycXFxcXFxcXKHFycYcnFxcXFxcocXJxhycXFxcXFxcXKHKHJxcXFxcXFxcXKHKHJxcXFxcXFxcococnGHJxcXFyhxcocnGHJxcXFyhxcococnFxcXFxcXFyhyhycXFxcXFxcXFyhyhycXFxcXFxcocXJxhycXFxcXFxcococnGHJxcXFyhxcocnFxhycXKHFxcocnGHJxcXFxcocXKHJxcXFxcXFxcXKHKHJxcXFxcXFxcococnFxhzhxcXFyhycYcnFxcXFyhxcocnFxcXFxcXFxcococnFxcXFxcXKHFycYcnFxcXFxcocococnFxcXFxcocococnFxcXFxcocXJxhycXFxcXFyhxcnGHJxcXFxcXKHFycYcnFxcXFxcocXJxhycXFxcXFyhxcnGHJxcXFxcXKHKHKHJxcXFxcocXKHJxcXFxcXFxcXKHJxhycXFxcXKHFycYcnFxcXFxcXKHKHJxcXFxcXFyhxcnGHJxcXFxcocXKHJxcXFxcXFxcocXJxcYcnFyhxcococnFxcXFxcXFyhycYcnFxcXKHFyhycYcnFxcXKHFyhycXFxcXFxcXKHKHJxcYc4cXFyhyhycXFxcXFxcococnFxcXFxcXFyhycYcnFxcXFyhyhyhycXFxcXKHFyhycXFxcXFxcXKHKHJxcXFxcXFyhyhycXFxcXFxcocXJxcYcnFxcocXKHJxcXFxcXFxcXKHJxcXFxcXFxcXKHJxhycXFxcocXKHJxcXFxcXFxcococnFxcXFxcocXJxhycXFxcXKHFycYcnFxcXFyhxcnGHJxcXFxcXKHKHJxcXFxcXFxcocnGHJxcXKHFyhyhycXFxcXFyhyhycXFxcXFxcXKHKHJxcXFxcocXKHJxcXFxcXFxcocnFxhycXKHFyhyhycXFxcXKHFycYcnFxcXFxcococnFxcXFxcXKHKHJxcXFxcXKHFycYcnFxcXKHFyhycXFxcXFxcXKHJxhycXFxcocococnFxcXFyhyhyhycXFxcocXKHJxcXFxcXFxcocnGHJxcXKHFyhycYcnFxcocXKHJxcXFxcXFxcocnGHJxcXKHFyhycXGHJyhxcococnFxcXFxcococnFxcXFxcocXJxhycXFxcocococnFxcXFyhyhycYcnKHFxcocnGHJxcXKHFyhycXFxcXFxcococnFxcXFxcXKHKHJxcXFxcocXJxhycXFxcocXJxhycXFxcXKHFycYcnFxcocXKHJxhycXFyhxcnGHJxcXFxcocXJxcYcnFyhxcocnFxhzhxcXKHJxhycXFyhxcocnFxcXFxcXKHJxhycXFxcococnGHJxcocXKHJxhycXFyhxcnGHJxcXFxcococnFxcXFxcXKHJxhycXFyhxcocnFxcXFxcXKHKHJxcXFxcXKHJxhycXFxcococnGHJxcocXKHJxhycocXFyhycXFxcXFxcXKHJxcXFxcXFyhyhycXFxcXFyhyhycXFxcXFyhycYcnFxcXKHKHJxhycocXFyhycXFxcXFxcocnGHJxcXKHFyhycXFxcXFyhxcnFxcXFxcXFyhycXGHOHFxcocnFxcXFxcXFyhycXFxcXFxcocnGHJxcXKHFyhycXFxcXFyhyhycXFxcXFyhyhycXFxcXKHKHJxcXFxcXFyhycYcnFyhxcocnGHJyhxcXKHJxcXFxcXFyhycXFxcXFxcXKHJxcXFxcXFyhyhycXFxcocXKHJxcXFxcocXJxhycXFyhxcnGHJxcXFxcocnGHJxcXFyhyhycXFxcXFyhyhycXFxcXFyhycXGHJyhxcocnFxcXFxcXKHKHJxcXFyhxcnGHJxcXKHFyhycXFxcXFyhyhycXFxcXKHKHJxcXFxcXKHJxhycXKHFyhycYcnFyhxcnGHJxcXFyhxcnGHJxcXKHFycYcnFxcocXKHJxcXFxcXKHJxhycXFyhxcnGHJxcXKHFyhycXFxcXFyhycYcnFyhxcocnFxcXFxcXKHJxcXFxcXFyhycYcnFyhxcocnFxcXFxcococnFxcXKHFycYcnFxcocXJxhycXFyhxcnGHJxcXFyhyhycXFxcXFyhycYcnFyhxcocnFxcXFxcococnFxcXKHFycYcnFxcococnFxcXFxcXKHJxcXFxcXFyhycXFxcXFxcocnFxcXFxcXKHJxcXFxcXFyhycXFxcXFxcocnFxcXFxcococnFxcXFyhyhycXFxcXKHKHJxcXFxcocnGHJxcXKHKHJxcXFxcXFyhycXFxcXFyhycYcnFyhxcocnFxcXFyhxcnFxcXFxcXKHJxcXFxcXFyhycXFxcXFxcocnFxcXFxcococnFxcXKHFycXFxcXFxcococnFxcocXJxhycXFyhxcnFxhzhxcXKHJxcXFxcXKHJxcXFxcXFyhycXFxcXFxcocnFxcXFxcococnFxcocXKHJxcXFxcococnFxcXKHKHJxcXFxcXKHJxhycocXKHJxcXFxcXFycYcnFxcXKHKHJxcXFxcocnGHJxcXKHKHJxcXFxcococnFxcXFyhycXFxcXFxcocnGHJyhxcocnFxcXFxcocnFxcXFxcXKHJxcXFxcocXJxcXFxcXFycYcnFxcXKHFycXFxcXFyhyhycXFxcococnFxcXFyhyhycXFxcococnFxcXKHFycXFxcXFxcocnFxcXFxcXJxhycXFyhxcnGHJxcocXJxhycXFyhxcnFxcXFxcXKHJxcXFxcXKHKHJxcXKHKHJxcXFxcXKHJxcXFxcXFycYcnFxcocXJxcXFxcXFyhycXFxcXFxcnGHJxcXKHKHJxcXFxcXKHJxcXFxcXKHJxcXFxcXKHKHJxcXKHKHJxcXFxcXKHJxcXFxcXKHJxcXFxcXKHJxhycocXKHJxcXFxcococnFxcXKHJxhycXKHFycYcnFxcococnFxcXFyhycXFxcXFxcocnFxcXFyhycYcnFyhxcnFxcXFxcXKHJxcXFxcXKHJxcXFxcXKHJxcXFxcXFycYcnFyhxcocnFxcXFyhycXFxcXFyhyhycXFyhyhycXFxcXKHJxhycocXKHJxcXFxcocnGHJxcococnFxcXFyhyhycXFyhyhycXFxcXKHKHJxcXKHKHJxcXFxcocnGHJyhxcocnFxcXFyhycXFxcXFyhycYcnKHFycYcnFxcococnFxcXKHKHJxcXFyhycYcnFyhxcnFxcXFxcXKHJxcXFxcocnGHJyhxcocnFxcXFyhycXFxcXFyhycXFxcXFyhycXFxcXFycYcnFxcXKHJxcXFxcXFycYcnFxcococnFxcXKHKHJxcXKHFycXFxcXFxcocnFxcXKHFycXFxcXFyhycXFxcXKHKHJxcXKHFycXFxcXFyhycXFxcXFyhycXFxcXFyhycXFxcXKHJxcXFxcXKHJxcXFxcXJxhycXFyhxcnFxcXFxcocnFxcXFxcocnFxcXKHFycXFxcXFyhycXFxcXKHKHJxcXKHKHJxcXFyhyhycXFyhxcnFxcXFxcocnFxcXFxcnGHJxcXKHKHJxcXFyhyhycXFyhxcnFxcXFxcocnFxcXFyhycYcnKHFycYcnKHFyhycXFxcXKHJxcXFxcococnFyhxcocnFxcocXJxcXFxcXKHJxcXFxcXKHJxcXFyhyhycXFxcocnFxcXFxcXJxcXFxcXFyhycXFxcococnFxcococnFxcXKHKHJxcXKHKHJxcXFyhycYc4cXFycXFxcXFxcocnFxcXKHJxhycocXKHJxcXKHFycXFxcXFyhycXFxcXKHJxcXFxcXKHJxcXFxcocnFxcXFyhycXFxcXFyhycXFxcXKHJxcXFxcocnFxcXFxcocnFxcXKHKHJxcXKHKHJxcXFyhycXFxcXFyhycXFxcXKHJxcXFxcocnFxcXFxcocnFxcXKHKHJxcXKHKHJxcXKHFycXFxcXKHKHJxcocXJxcXFxcXKHJxcXFxcXJxcYc4cXKHJxcXFyhycXFxcXFyhycXFxcXKHJxcXFxcocnFxcXFyhycXFxcXFyhycXFxcocnFxcXFxcocnFxcXFyhycXFxcXKHJxcXFxcocnFxcXFyhycXFxcXFycYcnFyhyhycXFxcococnFyhxcnFxcXFxcocnFxcXKHKHJxcXKHJxhycocXJxhycocXJxhycocXJxhycocXJxhycocXKHJxcXKHKHJxcXKHFycXFxcXKHJxcXFxcocnFxcXFxcnGHJxcococnFxcococnFxcXKHJxcXFxcocnFxcXFyhycXFxcXFycXFxcXFxcnGHJyhxcnGHJyhxcnFxcXFxcXJxcXFxcXKHJxcXFxcocnFxcXKHJxhycococnFxcXKHKHJxcococnFxcXKHJxcXFxcocnFxcXFxcnFxcXFxcXJxcXFxcXKHJxcXFxcocnFxcXKHJxcXFxcXJxhycXKHKHJxcXFyhycXFxcXJxhycXFyhycYcnKHKHJxcXFyhycXFxcXFycYcnKHFycYcnKHFycXFxcXFyhycXFxcocnFxcXFyhycXFxcXKHJxcXFxcocnFxcXKHJxcXFxcXJxcXFxcXFycXFxcXFyhycXFxcocnFxcXFxcnGHJyhxcnFxcXFxcocnFxcXKHJxcXFxcocnFxcXFyhycXFxcocnFxcXFxcnFxcXFxcocnFxcXFycYcnFyhyhycXFyhyhycXKHKHJxcXFyhycXFxcXKHJxcXFyhycXFxcXFycXFxcXFyhycXFxcocnFxcXFxcnFxcXFxcocnFxcXKHJxcXFxcocnFxcXKHJxcXFxcocnFxcXFyhycXFyhyhycXFyhyhycXKHKHJxcXFycYcnFxcocnFxcXFyhycXFxcXKHJxcXKHKHJxcXKHJxcXFxcXJxhycocXJxcXFxcXJxhycocXJxcXFxcXJxhycocXJxcXFxcXJxhycocXJxcXFxcXJxhycocXJxcXFxcXJxhycocXJxcXFxcXJxcXFxcXKHJxcXFyhycXFxcXJxhycXKHKHJxcXKHJxcXFxcocnFxcXKHJxcXFxcXJxcXFxcocnFxcXFyhycXFxcocnFxcXKHJxcXFxcXJxcXFxcXJxhycocXJxcXFxcocnFxcXFycYcnKHFycXFxcXFycYcnKHFycXFxcXKHJxcXFyhycXFxcXKHJxcXKHKHJxcXKHJxcXFxcocnFxcococnFyhxcnFxcXFycYcnFyhyhycXKHKHJxcXKHJxhzhxcnFxcXFxcnGHJyhxcnFxcXFyhycXFxcocnFxcXKHJxcXFxcocnFxcococnFyhxcnFxcXKHJxcXFxcocnFxcXKHJxcXFyhycXFxcXJxhycocXJxcXFxcocnFxcXKHJxcXFxcnGHJyhxcnFxcXFyhycXFxcocnFxcXKHJxcXFxcnGHJyhxcnFxcXFyhycXFxcocnFxcXKHJxcXFxcnFxcXFxcocnFxcXJxhycXKHJxhzhxcnGHOHFyhycXKHFycXFxcocnFxcXFxcnFxcXFyhycXFyhyhycXKHKHJxcococnFxcocnFxcXFycXFxcXFyhycXFyhycYc4cXJxcXFxcocnFxcXKHJxcXFycYcnFyhxcnFxcXKHJxcXFyhycXFxcXJxcXFxcXKHJxcXKHJxcXFxcnGHJyhxcnFxcXFyhycXFyhycXFxcXKHJxcXFycYcnFyhycXFxcXKHJxcXFyhycXFyhyhycXKHJxcXFxcXJxcXFxcocnFxcXKHJxcXKHKHJxcocnGHOHFycXFxcXKHJxcXFyhycXFyhyhycocXJxcXFxcocnFxcXJxhycXKHJxcXFxcocnFxcocnFxcXFyhycXFyhycXFxcXJxhycococnFxcocnFxcXKHJxcXFxcnFxcXFxcnFxcXFxcnFxcXFyhycXFxcocnFxcocnFxcXFyhycXFyhycXFxcXJxhycococnFxcocnFxcXKHJxcXKHKHJxcocnFxcXFyhycXFyhycXFxcXKHJxcococnFxcocnFxcococnFyhycXFxcXKHJxcXKHJxcXFxcnGHOHFycYc4cXJxcXFxcXJxcXFxcnGHJyhyhycXFyhycXFxcocnFxcococnKHFycXFxcXJxcXFxcXJxhzhxcnFxcXFxcnFxcXFycYc4cXKHJxcococnFyhycXFxcXFycXFxcocnFxcXFycXFxcXKHJxcXFycYcnKHKHJxcXKHJxcXFycYcnFyhycXFxcXJxcXFxcXJxcXFxcocnFxcocnFxcXFycXFxcXFycXFxcXKHJxcXKHJxcXFyhycXFyhycXFxcXKHJxcXKHJxcXKHJxcXFxcocnFxcocnFxcococnKHFycXFxcocnFxcXKHJxcXKHJxcXFyhycXFxcocnFxcocnFxcXKHJxcXFyhycXFyhycXFxcocnFxcocnFxcXFyhycXKHJxcXFxcocnFxcocnFxcocnFxcXFyhycXKHKHJyhxcnFxcXKHJxcXFyhycXFyhycXFxcocnFxcocnFxcXFycXFxcXKHJxcXKHJxcXFycYcnKHFycXFxcocnFxcocnFxcXFycXFxcXKHJxcXKHJxcXKHKHJyhyhycXKHJxcXFxcocnFyhyhycococnFxcnGHJxcocnFxcXKHJxcXFycXFxcXFycXFxcXKHJxcXKHJxcXKHJxcXFxcnFxcXFyhycXKHKHJxcocnFxcXKHJxcXFycYc4cXJxcXFxcocnFxcnGHJxcocnFxcXKHJxcXKHJxcXFyhycXFyhycXFxcocnFyhxcnFxcocnFxcXFycXFxcXKHJxcococnFyhycXFxcocnFxcocnFxcXJxhycococnKHFycXFxcocnFxcocnFxcXKHJxcXKHJxcXFycYc4cXJxcXFxcocnFyhycXFxcXKHJyhxcnFxcXKHJxcXKHJxcXFyhycXFyhycXFyhycXFxcocnFxcocnFxcXKHJxcocnFxcXFyhycXKHJxcXFxcnFxcXFycXFxcXFycXFxcocnFxcXJxcXFxcocnFxcocnFxcocnFxcXKHJxcXKHJxcXKHJxcXFyhycXKHKHJyhxcnFxcocnFxcXFycXFxcXJxcXFxcocnFyhyhycococnKHFycXFxcnGHOHFycXFxcXKHJyhxcnFxcXKHJxcXKHJxcXKHJxcXFyhycXKHKHJyhyhycocXJxcXFycYcnKHJxcXFxcocnKHFycXFxcnGHOHFycXFxcXJxcXFxcocnFyhycXFxcXJxcXFyhycXFxcnFxcXFyhycXKHJxcXFxcnFxcXFycXFxcXKHJxcocnFxcXFycXFxcocnFxcocnFxcXJxcXFxcXJxcXFyhycXKHKHJyhyhycXKHJxcXFycXFxcXFycXFxcocnFxcocnFxcocnFxcXJxcXFxcocnFyhycXFxcXJxcXFxcnFxcXFycXFxcXJxcXFxcXJxcXKHJxcXFxcnFxcXKHJxcXKHJxcXKHJxcXKHJxcXFycYc4cXJxcXFycYcnKHJxcXFxcnFxcXKHJxcXKHJxcXFycXFxcXJxhzhxcnFxcocnFxcXFycXFxcnGHJyhycXFxcXJxcXFxcnFxcXFycXFxcXJxcXFxcnFxcXFyhycXKHJxcXFycXFxcXKHJxcocnFxcXFycXFxcocnFyhycXFxcXJxcXFyhycXFyhycXFyhycXFyhycXFyhycXFyhycXFyhycXFyhycXFyhycXFxcnFxcXFyhycocXJxcXKHJxcXFycXFxcXKHJxcocnFxcocnFxcXKHJyhxcnFxcocnFxcXKHJxcocnFxcXJxcXFxcocnFyhycXFxcnFxcXFyhycocXJxcXKHJxcXFycXFxcXKHJyhxcnFxcocnFxcocnFxcXJxcXFxcnFxcXFycXFxcXJxcXFxcnFxcXFycXFxcocnFxcocnFyhyhzhxcnFxcXKHJxcXJxcXFxcXJxcXFycXFxcXKHJxcocnFxcXJxcXFxcnFxcXFyhycococnKHJxcXFxcnFxcXFycXFxcocnFyhycXFxcocnFyhycXFxcnFxcXFycYc4cocnKHKHJyhycXFxcXJxcXFyhycXKHJxcXFyhycXKHJxcXKHJxcXKHJxcXKHJxcXKHJxcocnFxcXFycXFyhycXFxcnFxcXFyhycocnFxcXFycXFxcocnFxcnFxcXFyhycXKHJxcXKHJxcXKHJxcXJxhzhxcnFxcXJxcXFxcocnKHKHJyhycXFxcXJxcXFyhycXKHJxcXKHJxcXKHJxcXKHJxcocnFxcXKHJxcocnFxcocnFxcocnFyhycXFxcocnKHFycXFyhycXFycYc4cXJxcXFycXFxcXJxcXFxcnFxcXFycXFxcnGHOHKHJxcocnFyhycXFxcXJxcXFycXFxcXJxcXFxcnFxcXKHJxcocnFxcXJxcXFyhycXFycYc4cXJxcXKHJxcXKHJxcocnFxcXKHJyhyhycocnFxcXFycXFyhycXFxcnFxcXKHJxcocnFxcXJxcXFxcnFxcXKHJxcocnFxcocnFxcocnFyhycXFxcnFxcXFycXFxcocnFyhycXFyhycXKHJxcXFyhycXKHJxcocnFxcXKHJxcocnFxcnGHJyhycXFxcnFxcXKHJxcXJxcXFxcocnKHJxcXFyhycXKHJxcXKHJxcocnFxcXJxcXFxcnFxcXJxhzhyhycocnFxcXKHJxcocnFxcnFxcXFxcnFxcocnFyhycXFxcocnKHJxcXFxcnFxcXJxcXFyhycXFycXFxcXJxcXFxcnFxcXJxcXFxcnFxcXKHJxcocnFxcnGHOHFycXFyhycXKHJxcXFycXFxcXJxcXFyhycococnKHJxcXFycXFxcXJxcXFycXFxcXJxcXFyhycXKHJxcXKHJxcocnFxcocnFyhycXFxcnFxcXKHJxcocnFxcnGHOHFycXFyhycXKHJxcXKHJxcXJxhzhyhycocnFxcXJxcXFxcnFxcXJxcXFxcnFxcXKHJyhyhycocnFxcocnFxcocnKHKHJyhycXFxcnFxcXFycXFxcnFxcXFycXFxcnFxcXFycXFxcnFxcXFycXFxcnFxcXFycXFxcocnKHKHOHFycXFyhycXKHJxcXFycXFxcnFxcXFycXFxcocnFycYcnKHJxcXKHJxcocnFxcXJxcXFycXFxcXJxcXFyhycocnFxcXKHJyhycXFxcocnKHJxcXFycXFxcXJxcXFycXFxcocnFyhycXKHJxcXFycXFxcocnKHJxcXFyhycococ4cocnKHJxcXFyhzhxcnFxcXJxcXFycYc4cnFxcXKHJxcnGHOHFycXKHJxcXFycXFxcXJxcXKHJxcocnFxcXJxcXFycXFxcocnFyhycXKHJxcXFycXFxcnFxcXFycXFxcnFxcXKHJxcnGHJyhycXFyhycXKHJxcocnFxcXJxcXFycXFxcXJxcXFycXFxcocnFyhycXKHJxcXKHJyhyhycocnFxcocnFyhycXFycYc4cnFxcXKHJyhycXFxcnFxcXFycXFyhycocXJxcocnFxcXJxcXFycXFxcXJxcXKHJxcocnFxcocnFycYcnKHJxcXKHJyhxcnFyhycXFyhycXKHJxcocnFxcocnFyhycXFycXFxcXJxcXKHJxcXJxcXFxcnFxcXJxcXFycXFxcXJxcXFycXFxcnFxcXFycXFxcnFxcXJxcXFyhycXKHJxcocnFxcnFxcXFycXFxcnFxcXKHJyhycXFxcnFxcXKHJyhycXFxcnFxcXJxcXFyhycocnFxcXJxcXFyhycocnFxcXJxcXFycXFxcocnFycXFxcXJxcXFyhycocnFxcXJxcXFycXFxcnFxcXFycXFyhycXKHJxcXJxcXFxcnFxcocnFyhycXFycXFxcXJxcXFycXFxcnFxcXKHJyhycXFxcnFxcXJxcXFyhycocnFxcXJxcXFycXFxcnFxcXFycXFyhycXKHJxcocnFxcnFxcXFycXFxcnFxcXJxcXFyhycocnFxcXJxcXKHJxcXJxcXFyhycocnFxcXJxcXFycXFxcnFxcXFycXFycYc4cnFxcXKHOHFycXKHJxcXFycXFyhycXKHJxcocnFxcnFxcXFycXFyhycXKHJxcocnFxcnFxcXFycXFyhycocnFxcXKHOHFycXKHJxcXKHJyhycXFxcnFxcXJxcXFyhycocnFxcocnKHJxcXFycXFxcnFxcXJxcXFxcnFyhycXFxcnFxcocnFycYcnKHJxcocnFxcnFxcXFycXFycXFxcXJxcXFycXFxcnFxcXJxcXFxcnFyhycXFxcnFxcnGHOHJxcXFycXFxcnFxcXKHJyhycXFycXFxcXJxcXKHJxcnGHOHJxcXFycXFxcocnKHJxcXJxcXFyhycocnFxcXJxcXKHJxcnGHOHKHOHKHOHFycXKHJxcXJxcXFxcnFxcnFxcXFycXFyhycocnFxcXJxcXFycXFxcnFxcXJxcXFyhycocnFxcnFxcXKHJyhycXFyhycocnFxcXJxcXKHJxcocnKHKHOHKHOHKHOHKHJyhycXKHJxcXJxcXFycXFxcXJxcXJxcXFyhycocnFxcocnFycXFxcXJxcXKHJxcnFxcXFycXFxcnFxcocnFyhycXKHJxcocnFycYc4cocnKHJxcocnFyhycXKHJxcXJxcXFycXFxcnFxcXKHJyhycXKHJxcXJxcXFyhycocnFxcnFxcXJxcXFxcnFyhycXFycXFxcocnKHJxcXJxcXFyhycocnFxcnFxcXKHJyhycXFycXFxcoc4cXJxcocnFxcnFxcXKHJyhycXKHJxcXJxcXFycXFxcocnKHJxcocnFyhycXKHJxcXJxcXFycXFxcnFxcXJxcXKHJxcocnFyhycocnFxcXJxcXFycXFyhycocnFxcXJxcXJxcXFxcnFxcnFxcXFycXFycXFxcoc4cXJxcocnFxcnFxcXJxcXFycXFxcnFxcXJxcXFycXFxcnFxcocnKHJxcXFycXFycXFxcXJxcXJxcXFyhycocnFxcnFxcXJxcXFycXFxcnFxcXJxcXKHJxcnGHOHJxcXKHJyhycXFyhzhxcnFyhycXFycXFxcnFxcXJxcXKHJxcnFxcXFycXFyhycocnFxcnFxcXKHJyhycXKHJxcocnKHJxcXFycXFyhycocnFxcnFxcXFycXKHJxcocnFyhycXJxcXFxcnFxcocnKHJxcXJxcXFycXFxcnFxcXJxcXFycXFyhycXJxcXFyhycocnFyhycXKHJxcocnFycXFxcXJxcXJxcXFyhycocnFyhycXKHJyhycXFxcnFxcnFxcXJxcXFycXFxcnFxcXJxcXKHJxcnFxcXKHOHFycXKHJxcnFxcXFycXFyhycocnFxcnFxcXJxcXKHJxcnFxcXFycXFycXFxcnFxcXJxcXFycXFyhycocnFxcnFxcXJxcXFycXFxcnFxcnFxcXFycXKHJxcocnFyhycocnFxcnFxcXKHJyhycocnFxcXJxcXJxcXFyhzhyhzhycXFxcnFxcnFxcXJxcXFycXFxcnFxcocnKHJxcXJxcXFycXFyhycocnFxcnFxcXKHOHJxcXFycXFycXFxcnFxcXJxcXFycXFyhycocnFyhycXKHJxcnFxcXKHJyhycXKHJyhycXFxcnFyhycXKHJxcocnKHJxcXJxcXFycXFxcnFxcnFxcXKHJyhycocnFxcXJxcXJxcXFycXFxcnFxcnFxcXKHOHKHOHJxcXKHJyhycXKHJxcnFxcXFycXFycXFxcnFxcocnKHJxcocnFyhycXJxcXFyhzhyhzhycXFyhycocnFyhycXJxcXFyhycocnFycXFxcXJxcXJxcXFycXFyhycocnFxcnFxcocnFycXFxcnFxcXJxcXFycXFycXFxcnFxcXJxcXJxcXFycXFxcnFxcocnKHJxcocnKHJxcXKHOHKHOHJxcXKHOHKHOHJxcXKHJyhycXJxhzhycXFycXFxcnFxcnFxcXFycXJxhzhycXFycXFxcnFxcocnKHJxcocnFycXFxcXJxcocnKHJxcXJxcXFycXFxcnFxcnFxcXJxcXKHJyhycXKHJxcnFxcXKHOHJxcXFycXKHJxcocnFycXFxcnFxcXJxcXKHJyhycocnFxcXJxcocnFycXFxcocnJxhzhycXFycXFxcnFxcocnKHJxcnFxcXFycXKHJxcnFxcXFycXKHJyhycXFycXFxcnFxcoc4coc4cnFxcnFxcXJxcXFycXKHJxcocnKHJxcXJxcXKHJyhycXKHJyhycXFycXFxcnFxcnFxcXJxcXJxcXFyhzhycXFyhzhycXFxcnFxcnFxcocnKHJxcXJxcXJxcXFycXFxcnFxcnFxcXJxcXFycXKHJxcnFxcXKHOHJxcXFycXKHJxcnFxcXJxcXFycXFyhzhycXFxcnFyhycXKHOHFycXJxcXFxcnFyhycXJxcXFycXFxcnFxcnFxcXJxcXJxcXFycXFyhycocnKHJxcXJxcXFycXFycXFxcnFxcocnJxhzhycXFycXFyhycocnFyhycocnFyhycocnFxcnFxcnFxcXKHOHJxcXJxcXFycXKHJxcocnKHJxcocnFycXFxcnFxcnFxcXJxcXFycXKHJxcnFxcXKHOHJxcXJxcXFycXFycXFxcnFxcnFxcXJxcXJxcXFycXFycXFxcnFxcXJxcocnKHJxcXJxcXJxcXFycXFxcnFxcnFxcnFxcXKHOHJxcXJxcXKHJyhycXJxcXFycXFxcnFxcnFxcocnKHJxcnFxcXJxcXFycXFycXFyhycocnFycXFxcnFxcXJxcXJxcXKHJyhycocnFxcnFxcocnKHJyhycXFycXFyhzhycXFxcnFyhycXJxcXFycXFycXFxcnFxcnFxcXJxcXJxcXFycXFycXFxcnFxcnFxcocnKHJxcnFxcXJxcXFycXKHJyhycXFycXFycXFxcnFxcnFxcXJxcXJxcXFycXKHJxcnFxcXJxcXFycXKHJxcnFxcXJxcXJxcXFycXFycXFyhycocnFycXFxcnFxcoc4cnFxcXJxcnFxcXKHOHJxcXJxcXKHJycYc4cnFyhycocnFycXFxcXJyhycXFycXFycXFxcnFxcnFxcXJxcXJxcXFycXKHJyhycXKHJyhycXKHJyhycocnFxcnFxcnFxcXJxcXJxcXKHJyhycocnFxcnFxcnFxcocnKHJyhycXFycXFycXFxcnFyhycXJxcXFycXFycXFxcnFxcnFxcocnKHJyhycXJxcXFyhzhycXKHJxcnFxcocnKHJxcnFxcXJxcXJxcXFycXKHJyhycXFycXKHJxcnFxcXJxcXFycXJxcXFycXFxcnFyhycocnFycXFxcnFxcoc4cnFxcnFxcXJxcocnKHJxcnFxcXJxcXKHOHJxcXJxcXKHJycXFxcoc4cnFyhycXJxcXKHJycYc4cnFycXFxcnFxcXJxcocnKHJyhycXFycXFycXFycXFxcnFxcoc4cnFxcnFxcnFxcXJxcocnKHJxcocnJxhzhycXJxcXFycXFxcnFycXFxcnFxcXJxcnFxcXKHOHJxcocnKHJyhycXKHJyhycocnFyhycocnKHJxcocnKHJyhycXKHJycYc4cnFycXFxcnFxcoc4cnFxcnFxcnFxcXJxcocnKHJxcnFxcXJxcXJxcXJxcXFycXFycXFyhzhycXFycXFycXFxcnFyhycXJxcXJxcXFycXFycXFxcnFycXFxcnFxcXJxcnFxcXJxcXJxcXFycXKHJyhycocnFyhycocnKHJxcnFxcXJxcXJxcXFycXJxcXFycXFxcnKHJxcXJxcXJxcXJxcXFycXFycXFycXFxcnFyhycocnKHJxcocnKHJyhycocnFxcnFyhycXJxcXKHJycXFxcoc4cnFycXFxcnFxcnFxcXJxcoc4cnFxcXJyhycXFycXKHJyhycXKHOHJxcXJxcXKHOHJxcXJxcocnFycXFyhycnFxcXKHOHJxcnFxcXJxcXJxcXJxcXFycXKHJyhycXJxcXKHOHJxcXJxcXKHOHJxcocnKHJyhycXJxcXFycXKHJxcnFxcnFxcXJxcocnKHJxcnFxcocnJxcXFycXFxcnKHJxcocnKHJyhycXJxcXKHJycXFxcnFxcXJyhycXFycXKHJyhycXJxcXKHJycXFxcnFxcXJyhycXKHJycXFxcnFxcXJxcnFxcXJxcocnKHJxcnFxcocnJxcXFycXFycXFxcnFycXFxcnFxcnFxcnFxcnFxcXJxcoc4cnFxcoc4cnFycXFxcnFxcnFxcnFxcnFxcXJxcnFxcXJxcXJxcXKHOHJxcoc4cnFxcnFxcoc4cnFycXFxcnFxcnFxcnFxcnFxcXJxcnFxcXJxcXJxcXJxcXKHOHJxcocnKHJyhycocnFycXFyhycnFxcXJxcXJxcXJxcXFycXJxcXFycXFycXFycXFycXFyhzhycXFycXKHJyhycocnFycXFyhzhycXFycXFycXFycXFycXFxcnFycXFxcnFxcnFxcnFxcnFxcoc4cnFyhycnFxcXJxcXJxcXKHOHJxcnFxcXJxcXJxcocnKHJxcnFxcnFxcXJxcnFxcXJxcXJxcXJxcXJxcXKHOHJxcoc4cnFxcnFxcnFxcnFxcnFxcXJxcnFxcXJxcocnJxcXFycXFyhzhycXJxcXKHOHJxcXJxcXJxcocnKHJxcnFxcnFxcXJxcnFxcXJxcXJxcocnKHJyhycXJxcXJxcXFycXKHOHJxcXJxcXJxcXJxcXJxcXJxcXKHOHJxcoc4cnFxcnFyhycocnKHJyhycXJxcXJxcXFycXJxcXFycXFycXKHJyhycocnKHJyhycXJxcXKHOHJxcocnJxcXFycXFycXKHJyhycocnFycXFycXFxcnKHJxcoc4cnFxcnFyhycnFxcXJxcXJxcXJxcXFycocnFycXFycXFxcnFycXFxcnFyhycnFxcXJxcXJxcXJxcXJxcXJxcXJxcXKHOHJxcnFxcoc4cnFyhycnFxcXJxcocnJxcXFycXFycXFycXFycXFycXFyhzhycocnFycXFxcnFycXFyhzhycXFycXJxcXFycXFycXKHJycXFxcnFxcnFxcnFxcnFxcnFxcnFxcXJyhycXJxcXJxcXFycocnFycXFxcnFycXFxcnFycXFxcnFxcnFycXFxcnFxcnFyhycnFxcXJxcXJxcXJxcXJxcXJxcXJxcXJxcXJxcXJxcXJxcXJxcXFycocnFycXFycXFycXFxcnFycXFycXFxcnFycXFycXFxcnFycXFxcnFycXFxcnFycXFyhycnFxcXJxcnFxcXJxcnFxcXJxcoc4cnFxcnFycXFxcnFyhzhycXFycXKHOHJxcXJxcnFxcXJxcXJxcnFxcXJxcXJxcnFxcXJxcXJxcnFxcXJxcXJxcnFxcXJxcXJxcnFxcXJxcocnJxcXFycXJxcXFycXKHOHJxcXJxcnFxcXJxcnFxcXJxcnFxcXJxcnFxcXJxcnFxcoc4cnFycXFxcnKHJxcnFxcXJyhycXJxcXJxcXKHOHJyhycXJxcXJxcXJxcXJxcXJxcXJxcXJxcXJxcXJxcXJxcocnKHOHJxcXJxcocnJxcXFycXKHOHJxcXJxcnFxcXJyhycXJxcXFycXJxcXJxcXJxcXFycocnKHJxcnFxcnFyhycocnKHOHJxcXJxcXJxcnFxcXJxcocnJxcXKHOHJxcnFxcXJyhycXJxcXJxcXJxcXJxcXJxcXJxcXJxcXJxcoc4cnFxcnFycXFxcnFycXFxcnKHJxcnFxcnFxcoc4cnKHJycXFxcnFxcnFxcnFycXFxcnFyhzhycXJxcXKHOHJyhycXJxcXJxcXJxcocnJxcXFycXFycXJxcXFycXJxcXJxcXFycocnKHJyhycocnJxcXFycXFycXJxcXFycXJxcXKHOHJyhycXJxcocnKHJycXFxcnFxcnFycXFyhzhycXJxcXJxcXJxcXJxcXJxcocnJxcXFycXJxcXFycocnFycXFycXFycXFycXKHJycXFxcnFycXFyhzhycocnFycXKHJyhycnFxcXJxcnFxcXJyhycXJxcXJxcXJxcXJxcoc4cnFyhzhycXJxcXJxcXJxcXJxcXJxcoc4cnFyhzhycXJxcXJxcXJxcXJxcoc4cnFyhzhycXJxcXJxcXJxcXJxcoc4cnFyhzhycXJxcXJxcXJxcXJxcoc4cnFycXFxcnKHJyhycocnJxcXFycXJxcXFycXJxcXJxcXJxcocnJxcXFycXJxcXJxcXJxcXJxcXJxcXJxcnFxcoc4cnKHJyhycoc4cnFyhzhycXJxcXJxcXJxcocnJxcXFycocnFycXFycXFycXKHOHJxcnFxcoc4cnJxcXFycXFycXJxcXJxcXJxcXJxcXJxcXJxcnFxcnFxcXJyhzhycXFycXJxcXFycocnKHJyhzhycXFycocnFycXFycXFycXJxcXFycXJxcXJxcXJxcXJxcnFxcXJxcnFxcnFxcnFxcnFycXFxcnKHJyhycoc4cnFyhzhycXJxcXJxcoc4cnFycXFxcnKHJycXFxcnFycXFxcnKHJyhycnFxcXJxcnFxcnFxcnFxcnFycXFxcnKHJxcnFyhycnFxcoc4cnKHJyhzhycXKHOHJyhycoc4cnFyhzhycocnKHOHJxcoc4cnKHJyhzhycXJxcXFycocnJxcXFycXJxcXJxcXJxcXJxcoc4cnFycXFycXKHOHJxcnFxcnFxcnFxcnFycXFycXFycXFycXKHOHJxcnFxcnFycXFxcnFycXFycXFycXJxcXFycocnKHJycXFxcnFycXFycXFycXJxcXFycocnKHJycXFxcnKHJyhycnFxcXJxcnFxcnFxcnFyhzhycXJxcXJxcoc4cnFycXFycXKHOHJxcnFxcnFxcnFycXFxcnKHJyhzhycXJxcXJxcXJxcXJxcnFxcnFxcnFyhzhycXJxcXJxcnFxcXJxcnFxcnFycXFxcnKHJyhycnFxcXJyhycocnJxcXFycocnKHOHJxcnFxcXJycXFxcnFycXFycXFycXKHOHJxcnFyhycnFxcnFxcnFxcnFyhzhycocnJxcXFycocnKHJycXFyhzhycnFxcXJxcnFxcnFxcnFycXFyhzcXFxcnFycXFxc4cnFxcnFycXFycXFycXJxcXJxcXJxcXJxcnFxcnFxcnFxcnFycXFycXKHOHJxcnFxcnFycXFxcnKHJycXFxcnFycXFycXJxcXFycocnJxcXFycocnKHJycXFyhzcXFxcnFyhzhycnFxcXJxcnFxcnFxcnFycXFycXFycXJxcXFycnFxcXJxcnFxcnFxcnFycXFycXFycXFycocnKHJycXFxcnKHOHJxcXJyhycnFxcXJxcnFxcnFycXFxcnKHJycXFyhzhzhycXFycocnJxcXFycXJxcXJxcnFxcXJyhzhycXJxcXJxcXJxcnFxcnFxcnFycXFycXFycXKHOHJycXFxcnFycXFycXJxcXFycnFxcXJxcnFxcnFyhzhycXJxcnFxcXJyhycnFxcoc3FxcXJxcnFxcnFxcnFycXFycXFycXJxcXJxcXJxcnFxcnFxcnFycXFycXFycXJxcXJxcXJxcnFxcnFxcnFycXFycXFycXJxcXJxcXJxcnFxcnFyhzhycocnJxcXJxcXJxcXJxcnFxcnFycXFxcnJxcXFycXJxcXJxcnFxcnFxcnFycXFycXFycXJxcXJxcXJxcnFxcnFyhzhycocnJxcXJxcXJxcoc4cnJxcXFycocnJxcXFycoc4cnFycXFycXFycocnKHOHJxcnFyhzhycXJxcoc4cnKHOHJxcnFxcnFycXFycXFycXJxcXJxcXJxcnFxcnFycXFycXFycXJxcXJxcXJxcnFxcnFycXFxc4cnFxcnKHOHJxcnFxcnFxcnKHJycXFxcnKHJycXFycXFycXFycocnJxcXFycoc4cnFycXFycXJxcXJxcXJxcnFxcnFycXFycXFycXJxcXJxcXJyhycoc4cnFycXJxcXFycnFxcXJyhycnFxcnFxcnFxcnKHJycXFycXFycXFycocnJxcXFycoc4cnFycXFycocnFycXJxcXJxcXJxcnFxcnFycXFycXFycXJxcXJxcoc4c4cnFycXFycXKHOHOHJxcnFxcnFycXFycXFycXJxcoc4cnFycXJxcXJxcXJxcnFxcnFycXFycXFycXJxcXJxcnFxcnFxcnKHJycXFxcnJxcXFycXJxcnFxcXOHJxcXJycXFxcnFycXKHOHJyhzhycXJxcnFxcnFxcnFycXFycXJxcXJxcXJxcnFyhzhycoc4cnFycXJxcXJxcXJxcnFxcnFycXFycXFycocnJxcXFycnFxcXJyhzhycXJxcnFxcXJycXFycXFycXFycoc4cnFycXFycXJxcoc4cnKHJycXFycXKHOHJycXFycXFycXJxcXJxcXJyhzhycXJxcXJyhycoc4cnKHOHJxcnFycXFycXFycXJxcoc4cnKHOHJyhzhycXJxcnFxcnFxcnFycXKHOHJyhzhycoc4cnFycXJxcXJxcXJyhycnFxcnFxcnFycXFycXJxcXJxcnFxcnFxcnKHOHJxcnFxcnKHJycXFycXFycXJxcXJxcnFxcnFycXFycXFycoc4cnFycXKHOHOHJxcnFxcnFycXKHOHJycXFxcnJxcXFycnFxcXJyhzhycXJxcnFxcnFxcnKHOHJxcnFyhzhycnFxcnFxcnFycXKHOHJycXFycXFycXJxcXJxcnFxcnFycXFycXJxcXJxcnFxcnFycXFycXFycnFxcXJyhycnFxcnFycXFycXKHNxcXFycXJxcnFxcnFygwvzO2UMxycXJxcnFxcnFxcnKHOHJxcnFycXFycXFycocnJxcXJxcoc3FxcXJxcnFycXFycXKHNxcXFycXJxcnFxcnFycXFycXFycoc4cnKHJycXFycXJxcXJxcnFxcnFycXFycXJxcXJxcnFxcnFycXFycXJxcoc4cnJxcXJxcXJxcnFxcnKHJycXFycXFycocnJxcXJxcnFxcnFxcnKHOHJyhycnFxcnFycXFycocnKHOHJycXFycXFycXJxcnFxcnFxcnFycXJxcXJxcnFxcnFycXFycXJxcXJxcnFxcnFycXFycocnJxcXJxcXJyhzhycXJxcnFxcnFycXFycocnKHOHOHJxcnFxcnKHOHJxcnFycXFycXJxcXJxcnFyhzhycnFxcnFyhzcXFxcnKHOHJyPcTkujsbcXFycXFycXJxcnFxcnFxcnKHOHJycXFxcnJxcXJxcXJyhycnFxcnFycXFycXJxcXJxcnFyhzhzhycXJxcnFxcnFycXFycocnJxcXJxcXJyhzhycXJyhycoc4cnJxcXJxcnFxcnFxcnJxcXJxcXJxcnFycXFycXFycnFxcXJycXFycXFycXJxcnFxcnFycXFycXJxcnFxcnFxcnKHOHJyhzhycnFxcnFxcnJxcXFycnFxcXOHJxcnFycXFycXJxcXJxcnFxcnKHJycXFycXJxcXJyhycnFxcnFycXFycXJxcXJxcnFycXFycXJxcXJxcnFxcnKHJycXFycXJxcoc4c4cnFycXJxcXJyhycnFxcnFyhzcXFycXFycXJxcnFxcnFycXFycXJxcnFxcnFycXFycXJxcXJyhzhycoc4cnJxcXJxcnFxcnFycXFycoc4cnFycocnJxcXJxcXJycXFxc4cnFycXJxcXJxcnFxcnFycXJxcXJxcnFyhzcXFxcnKHOHJycXFycXJxcXJxcnFxcnKHOHJycXFycXFycXJxcnFxcnKHJycXFycXJxcXJyhzhycXJyhycnFxcnFycXFycXJxcXJyhzhycnFxcnFxcnJxcXFycnFxcnFycXFycXJxcnFxcnFycXFycXJxcnFxcnFycXFycnFxcXJycXFycXFycnFxcXOHJxcnFycXFycocnJxcXJxcnFycXFycXJxcXJxcnFycXFycXJxcXJyhzhycnFxcnFxcnJxcXJxcXJyhzhycnFxcnFycXFycXJxcnFxcnFycXKHNxcXJxcXJxcnFycXFycXJxcnFxcnFycXJxcXJxcnFxcnKHJycXKHNxcXFycnFxcnFxcnKHOHJycXFycXJxcoc3FxcXJycXFycXJxcXJxcnFycXFycXJxcXJycXFycXFycoc4cnJxcXJxcnFxcnFycXJxcXJyhzhycoc4c4cnKHOHOHJyhzhycnFxcnFycXJxcXJxcnFxcnJxcXFzhycXJxcnFyhzcXFxc4cnFycXJxcXJyhzhycnFxcnFycXFycXJxcnFxcnKHOHJycXFycXFzhycXJxcnFxcnKHJycXKHNxcXFycnFxcnFycXFycXJxcnFycXFycXFzhycXJxcnE+Wpa6pWlzhycXJxcnFycXFycXJxcXJyhzhycnFxcnKHJycXFycXJxcnFxcnFycXJxcXJyhzhycnFxcnFxc4cnFycXJxcoc3FxcnFxcnKHOHJycXFycocnJxcXJyhzhycnFxcnFxc4cnFycXJxcnFxcnFycXFycnFxcnFxcnJxcXJxcnFxcnFycXJxcnFxcnFycXFycnFxcnFxcnJxcXJxcnFxcnKHOHJycXFycXJxcnFxcnFycXJxcoc3FxcXOHJxcnKHJycXFycoc4cnJxcXJxcnFxcnJxcXJxcXJycXFycXJxcXJxcnKHJycXFycXJxcnFyhzcXFxc4cnFycocnJxcoc3FxcXOHJxcnKHJycXFycoc4cnJxcXJxcnFycXFycXJxcnFyhzcXFycXFycnFxcnFycXFycoc4c4cnJxcXJxcnFxcnFycoc4cnJxcXJxcnFxcnJxcXJxcXJycXFycXJxcnFxcnFycXJxcnFxcnFycXJxcXJxcnFycXJxcXJxcnFycXJxcXJxcnFycXFycXJxcnFycXFycXJxcnFycXFycXJxcnFxcnKHOHOHJycXFycXJxcXJycXFycXJxcXJyhzhzhycnFxcnFycXJxcXJyhzhycnFyhzcXFxc4cnKHNxcXFzhycXJyhzhycnFxcnFycXJxcnFxcnFycXJxcXJxcnKHJycXJxcXJxcnFycXFycXJxcnFycXFycnFxcnFxcnJxcXJxcnFycXFycXJyhycnFyhzcXFycXFycnFxcnFycXJxcXJyhzhzhycnFxcnFycXJxcXJycXFycXFzhycXJyhzhycnFxcnFycXJxcnFxcnFycXJxcnFxcnKHOHOHJycXFycXJxcnFxcnKHOHOHJycXFycXJxcnFycXFycoc4cnJxcnFxcnFycXJxcXJyhzhzhycnFxcnKHOHOHJycXFycXJxcnFxcnKHNxcXFzhycnFxcnFycXFycnFxcnKHJycXJxcXJxcnKHJycXKHNxcXJxcnFxcnJxcXJxcnFxc4cnFycocnJxcnFxcnKHOHJycXJxcXJxcnFycXJxcXJxcnFycXJxcnFxcnFycXJxcnFxcnJxcXJxcXOHJycXFycXJxcnFxcnJxcXJxcnFxc4cnFycoc4cnJxcnFxP6uhtlRecXJxcXJycXFycXJxcnFycXFycXJxcnFycXJxcXJxcnFycXJxcnFxcnFycXJxcnFxcnJxcXJxcnFycXFycnFxcnFycXFycnFxcnKHOHOHJycXFycXJxcnFycXJxcXJxcnFycXJxcnFxcnFycXJxcnFycXFycXJxcnFycXJxcXJyhzcXFxc4cnJxcXJxcnFycXJxcXJycXFycXJxcnFxcnJxcXJxcnFycXFzhycXJyhzhycnFycXFycXJxcnFycXJxcXJxcnKHOHJycXJxcXJxcnFycXJxcnFxcnFycoc4cnJxcnFxcnFycXJxcnFycXFycXJyhzhzhycnFxcnKHOHOHJycXJxcXJxcnFycXJxcnFxcnKHNxcXJxcXJycXKHNxcXJxcnFycXFycnFxcnFycXJxcnFxcnJxcXJxcnFycXJxcXJycXFycXJxcnFycXFycnFxcnFycXJxcnFxcnJxcXJxcnFycXJxcXJycXFycXJyhycnFycXFycoc3FxcnFycXFycnFxcnFycoc4cnJxcnFxcnFycoc4cnJxcnFxcnJxcXJxcnFycXFycnFxcnKHNxcXFzhycnFxcnJxcXJxcnFycXJxcXJycXFycXJxcnFycXFycnFxcnKHNxcXJxcXJycXFycnFxcnFycXJxcnFxcnJxcXJxcnKHJycXJxcnFxcnFycoc4c4cnJxcnFxcnKHNxcXJxcnFxcnJxcXJycXFycXJxcnFycXFycnFxcnKHOHOHOHJycXFycnFxcnFycXJxcnFycXFycnFxcnKHOHOHJycXJxcXJycXFycXJxcnFycXJxcXJycXFycXJyhzhycnFycXFycnFxcnFycoc4cnJxcnFxcnJxcXJxcnFycXJxcnFycXFycoc3FxcnFycXJxcnFxcnJxcXJycXFycXJxcnFycXFycnFxcnJxcXJxcnFycXJxcXOHJycXFycXJyhzhzhycnFycXFycnFxcnFycoc4c4cnJxcnFxcnKHNxcXJxcnFycXJxcnFxcnJxcXJxcnKHOHOHOHJycXJxcXJyhzcXFycXJxcnFycXJxcXJycXFycoc3FxcnFycXJxcXJycXJxcXJxcnJxcXJxcnFycXJxcXJycXFycnFxcnKHOHOHOHOHJycXJxcXJxcnJxcXJxcnFycXJxcnFxc4cnJxcXJxcnKHNxcXJxcnFxc4cnJxcXJycXFycXJyhzcXFycXFzhycnFycXFycXJycXFycXJxcnFycXJxcnFxcnJxcXJycXFycoc4c3FxcXOHOHJycXFycnFxcnJxcXJxcnFycXJxcnFycXJxcXJycXFycnFxcnFycoc4c4c4cnJxcnFxc4cnJxcXJxcnKHNxcXJxcnFycXFzhycnFxcnJxcXJycXFycXJxcnKHOHJycXJxcnFxcnJxcXJycXFycoc3FxcnFycXJxcnFxc4cnJxcnFxcnJxcXJxcnKHNxcXJxcnFycXJxcXJycXJxcXJycXFycnFxcnFycoc3FxcnFycXFzhycnFycXFzhycnFxcnFycnFxcnFycXJxcnKHJycXJxcnFycXFycnFxcnJxcXJycXFycXJxcnKHOHOHOHOHJycXJxcXOHJycXFycnFxcnFycnFxcnFycXJxcnFycXJxcnFycXFzhycnFxcnJxcXJycXFycnFxcnFycXJxcnKHOHOHJycXJxcnFycXFycnFxcnJxcoc3FxcnJxcXJxcnFycoc3FxcnFycXFzhzhycnFycXJxcXJycXFycnFxcnJxcXJycXFycXJxcnKHNxcXJxcnFycXJxcXOHOHJycXJxcXJycXJxcXJycXFycnFxcnKHNxcXJxcnKHNxcXJxcnFycXJxcnFycXJxcnFycXFycnFycXFzhycnFxcnJxcXJycXFycnFxcnKHNxcXJxcnKHNxcXJxcnFycXJxcnFycXJxcnFycXJxcnFxcnJxcnFycXFycnFycXFycnFxcnJxcXJycXFycnFxcnFycnFxcnFycnFxcnFycXJyhzhzcXFycXJxcnFycXJxcnFycXJxcnFxc4cnJxcnFycXJxcXJycXJxcXOHJycXFycnFycXFycnFxcnJxcXJycXFycnFxcnJxcXJxcnJxcXJycXFycXJyhzcXFycXJyhzcXFycXJxcnJxcXJxcnFycXJxcnFycoc4c3FxcnFycXJxcnFycXJxcnFycXJxcnFycXJxcnFycXFzhzhzhycnFycXJxcnFycXJxcXOHJycXJxcnFycXJxcXOHJycXJxcnFycXFycnFycXJxcnFxc4PftjugSccXJxcXOHJycXIzFrGx+U5xc4cnJxcnFycXFzhycnFycXJxcnFxc4cnJxcnFycXJxcXOHJycXJxcnFycXJxcXOHJycXJxcnFycXJxcnFycXJxcnFycXFzhzhzhzhzhzhzhzcXFycXJxcnFycXJxcnFycXJyhzcXFycXJxcnFycoc3FxcnFycoc3FxcnFycnFxcnFycnFxcnJxcXJxcnJxcXJycXFycnFxcnJxcXJycXJxcXJycXJxcXJycXJxcXJycXJxcnFycXFzhycnFycXJxcnFycXJxcnFycXJxcnE2vmOxUZyHNxcXJxcnFycnFxcnFycnFxcnFycnFxcnJxcXJycXFycnFycXFycnFycXFycnFycXJxcXOHOHJycXJxcnFycXJyhzhzcXFycXJxcnJxcXJxcnJxcXJxcnJxcXJycXFzhycnFxcnJxcnFycXFzhycnFycXJxcnFycXJxcnFycoc3FxcnFycnFxcnFycnFxcnJxcXJycXJxcXJycXJxcnFxc4cnJxcnFycXJyhzhzcXFycXJyhzcXFycnFxcnJxcXJycXFzhycnFycXFzhzhycnFycoc4c3FxcnFycXJycXFycnFxcnJxcXJycXFzhycnFycXJxcnFycXJxcnFycXJxcnJxcXJxcnJxcXJycXFzhycnFycXFzhycnFycXJxcnKHNxcXJxcnJxcXJxcnJxcnFxcnJxcnFxc4c4cnJxcnKHNxcXJxcnFycnFxcnJxcXJycXJxcXJycXJxcnFycXJxcnFycnFxcnFycnFxcnJxcXJycXJxcXOHOHOHOHOHNxcXJxcnJxcXJycXFycnFycXFycnFycXJxcnFycoc3FxcnFycnFxcnJxcnFxcnJxcnFycXJxcnFycoc3FxcnJxcXJycXFycnFycXJxcnFycXJxcnFycXJycXFycnFxcnJxcnFycXFzhzhzcXFycXJyhzcXFycnFycXFycnFycXJxcnFycoc3FxcnJxcXJycXFycnFycXJxcnFycXJxcnJxcXJycXFycnFxc4cnJxcnFycXJycXFycXJycXFycnFycXFzhzhzhzcXFycXJycXFycnFxMguxswVOcnFycXJxcnFycoc3FxcnJxcXOHJycXJxcnFycXJxcnJxcXJycXFycnFycXJxcnFycXJxcnJxcXJycXFycnFycXJxcnFycXJxcnJxcXJycXFycnFycXJxcnFycXJycXFycnFxcnJxcnFycXJxcnFycXJycXFycnFxcnJxcnFycXJxcnJxcXJycXFycnFycXFzhzcXFycXJxcnJxcnFxcnJxcnFycXJxcnJxcXJycXFycnFycXJxcnFycXJycXFycnFxc4cnJxcnFycoc3FxcnJxcXOHJycXJxcnFycnFxcnJxcXJycXJxcnFycXJxcnJxcXJycXJxcXOHOHNxcXJxcnJxcnFxcnJxcnFycXJycXFycnFxcnJxcnFycXJxcnJxcXJycXFycnFycXJxcnJxcXJxc4cnJxcnFycXJxcnFycnFxcnJxcnFycXJxcnFycnFxcnJxcnFycXJxcnFycXJycXFzhycnFycXJxcnJxcXJycXJxcXOHOHNxcXJycXFycnFycXJxcnFycXJycXFzhycnFycXJxcnJxcXJycXJxcXOHNxcXJxcnJxcXOHJycXJyhzcXFycnFxcnJxcnFycoc3FxcnJxcnFxc3FxcnFycXJycXJxcXOHOHNxcXJxcnJxcjTTerg8hXJxcXJycXJxcnFycXJxcnJxcnFxc4cnJycXFycXJycXJxcnFycXJxcnJxcXJycXJxcnFycXJycXFycnFycXJxcnFycnFxcnJxcnFycXJxcnJxcXJycXJxcnFycXJycXFzhycnFycXJycXFycnFxcnJxcnKHNxcXJycXJxcnFycXJxcnJxcXOHJycXJycXFycnFxcnJxcnFycnFxcnJxcXOHOHNxcXJycXFycnFycXJxcnJxcXOHJycXJxcnJxcXJycXJxcnFycXJycXFycnFycXJxcnFycnFycXFzhzcXFycXJycXJxcnFycXJycXFycnFycXJxcnFycnFycXFzhzcXFycXJycXJxcnFycXJycXFycnFycXJyhzcXFzhycnFycnFxcnJxcXJycXJyhzcXFzhycnFycXJycXFycnFycXJxcnJxcXJycXJxcnFycXJycXJxcnFycXJxcnJxcnFycXJxcnFycnFycXJxcnFycXJycXJxcnFycXJycXFycnFycXJycXFycnFycXJxcnFycnFycXFzcXFycXJycXJxcnFycXJycXFycnFycXJycXFycnFycXJxcnFycnFycXJxcnFycnFxcnJxcnKHNxcXOHJycXJyhzcXJxcXOHNxcXJycXFycnFycnFxcnJxcnFycXJxcnJxcXOHNxcXJxcnJxcnFycXJycXFycnFycXJxcnJxcnFxc3FxcnFycnFycXJxcnFycnFycXJxcnFycnFxc4c4c3FxcnJxcnFycXJxcnJxcnFycXJxcnJxcnFycXJxcnJxcXJycXJycXFycnFycXJxcnFycnFycXJxcnJxcXJycXI3lUWwerpycnFycXJycXFycnFycXJyhzcXJxcnFycXJycXJxcnFycXJycXFycnKHNxcXJycXJxcnJxcXJycXJxcnFycnFycXFzcXFycnFxcnJyhzcXFycnFycXJycXFycnFycXJycXFycnE2BYOxC3xxcXOHOHNxcXJycXJxcnFycnFxcnJxcnJxcXJycXJxcnFycnFycXJxcnFycnFycXJxcnFzhycnFycXJycXJxcnFycXJycXFzhzcXFycnFxc3FxcnFycnFycXJxcnJxcnFycXJxcnJxcnFycXJxc4cnJxcnJxcXJycXJxcnFzhycnFycXJycXJxcXNxcXJycXFzhzcXFycnFycXJxcjODwbKMPnFycXJxcnJxcnFycXJycXJxcnFycXJycXJxcnFycnFycXJxcnFycnFycXJxcnJxcnFycXJxcnJxcnFycnFxcnJxcnFycnFxc4c3FxcnJxcXOHNxcXJycXJxcnJxcXOHOHNxcXJycXJycXFycnFycXJxcnJxcnFycXJycXJxcnFycnFxcnJyhzPh1FuuK6cXFycXOHOHNxcXJycXJxcnJxcXJycoc3Fxc4c4c3FxcnJxcnKHNxcnFycXJxc4cnJxcnJxcXJycXJycXFycnFycnFxcnJxcnFycnFxc4c3FxcnJxcnFycnFxcnJxcnJxcXJycXJycXFycnFycnFxcnJxcnFycnFycXJxcnJxcXOHNxcXJycXJxcnJxcXOHM+RcG2uj5ycXJxcnFycnFycXJycXFycnKHNxcXOHNxcXJycXJxcnFycnFycXJxcnJxcnFycnFxcnJxcnJxcXJycXJycXFzhzcXFycnFycXJxcnJxcnFycXJycXJxcnJxcXOHNxcXJycXJxcnJxcXJycnFxcnJxcnFycnFxc4c3FxcnJxcnJxcXJycXJycXFycnFycnFxcnJxcnJxcXOHNxcXJycXJxcnFzhycnJxcXJycXJxcnJxcnFycXJycXJxcnFycnFycXJycXFzhzcXFycnFycXJycXJxcnFycnFycXJycXFycnKHNxcnFycXJycXFzcXFycnFxc3FxcnJxcnFyN+bBvRk+cnJycXFycnFycnFxcnJxcnJxcXOHNxcXJycXJycXFycnFycnFxc4c3FxcnJxcnFycnFycXJycXFycnKHNxcnFycXJycXJxcnFycnFycXJycXJxcnFycnFycXJxcnJxcnJxcXJycXJycXFycnFycnFycXJxcnJxcnFycXJycXJxcnJxcnFycXOHJycXJycXJxcnFycnFycXJycXFzhzcXFzhzcXFycnFycXJycXJxcnFzhycnJxcXJycXJycXFzhzcXFycnFycnFycXJxcnFzhzcXFycnFycXJycXFzcXFycnFycXJycXJxcnFzhycnJxcXJycXJycXJxcnFycnFycXJxc4c4c3Fxc4c3FxcnJxcnJxcXNxcXJxc4c3FxcnJxcnFycnFycXJycXJxcnFycnFycXJycXJxcnFycnFycnFxcnJyhzcXJxcnJxcXJycnFxcnJyhzcXJxcnFycnFycXJycXJxcnJxcXNxcXJycXJxcnJxcnFycXJycXJycXFzhzcXFzhzcXFycnFycXOHJycnFxcnJxcnJxcnFycXOHJycnFxc4c3FxcnJxcnJxcnFycXJycXJxcnJxcnFycnFycXJxcnJxcnJxcXOHNxcXOHNxcXJycXJycXJxcnFycnFycXJycXJxcnJxcnFycXJycXJycXJxOhrBu+U+cnFycXJycXJxcnFzhzcXFycnFycnFxcnJycXFzhzcXFzhzcXFycnFycnFycXJxc4cnJycXFzcXFycnFycXJycXJxcnFzhzcXFycnFycnFxc3FxcnJxcnFycnFycnFxcnJycXFycnKHNxcnFycnFycXJxc4c3FxMurBsyU+cnFzhycnJxcXNxcXJycXJxcnJxcnFycnFycXJycXJxcnJxcXNxcXJycoc3FycXJycXFzcXFycnFycnFxc3FxcnJxcnFzhycnJxcnFycXJycXJxcnJxcnJxcXJycnFxc4c3Fxc4c3Fxc3FxcnJxcnFycnFycXJycXJxcnJxcnFycnFycXJxc4c3Fxc4c3Fxc4c3Fxc4c3Fxc4c3Fxc4c3Fxc4c3Fxc4c3Fxc4c3Fxc3FxcnJxcnFycnFycXJycXJxcnJxcnJxcXOHNxcnFycXJycXJycXFzhzcXJxcnFzhzcXFycnFycnFycXJxcnJycXFycnFycnFycXJycXJxcnJxcnFycnFycXJycXJycXFzcXFycnFycXOHNxcXJycXJycXJxcnFzhzcXFzhzcXFzhzcXFzcXFycnFycXJycXJycXJxcnFzhzcXFycnJxcXJycXOHJycnFxc4c3FycXJxcnJxcnJxcnFycnFycXJycXJxcnJxcnFycnFycnFycXJxcnJxcnJxcnFycnFycXJycXJycXFzcXFycnFycnFycXJycXJxcnJxcnFycnFycnFxc3FxcnJycXFycnJxcXJycnFycXJxcnJxcnJxcnFycnFycXJycXJycXFzcXFycnFycnFycXJycXJycXFzcXFycnFycnFycXJycXJxcnJxcnJxcnFycnFxc3FycXJxcnJxcnJxcXNxcXJycnFxc4c3FycXJxc4c3Fxc4c3Fxc3FxcnJxcnJxcnFycnFycXJycXJycXJxcnJxcnFycnFycXJycoc3FycXJycXJycXFzcXFycnJxcXJycnFxc3FxcnJxcnJxcnFzhycnJxcnFycnFycXJycXJycXFzcXFzhzcXJxcnFycnFycnFycXJycXJycXJxcnJxcnFycnFycnFxc3Fxc3FxcnJxcnFzhzcXFzcXFycnFycnFycXJycXJxcnJxcnJxcnFycnFycnFycXJycXJxcnJxcnJxcnFycnFycnFxc3FxcnJycXJxcnFycnJxcXJycnFycXJycXJxcnJxcnJxcXNxcXNxcXJycXJycXJxcnJxcnJxcnFycnFycnFxc3Fxc3FxcnJxcnJxcnFycnFycnFxc3FycXJxcnJxcnJxcnJxcXNxcXJycnFxc3FxcnJycXFzcXFycnFycnFycnFycXJxc3FxcnJxcnJxcnFyPuPqvxwVcnFycnFycXJycXJycXJxcnJxcnFzhzcXFzcXFycnFycnFycnFycXJycXJxcnJxcnJxcnJxcXNxcXOHNxcnFycnFycXJycXJycXJycXFzcXFzcXFycnFycnFycXJycnFxcnJycXJxcnJxcnFycnFycnFycnFycTxUdbyrinOHNxcXNxcXJycXJycXJycXJxcnJxcnJxcnFycnFycnFycXJycnFxcnJycXJxcnJxcnFycnFycnFycnFycXJycXJycXJxcnJxcnJxcnFycnKHNxcnJxcnFycnFycXOHNxcnFycXOHNxcnFycnFycXJycnFxcnJycXJxcnJxcnJxcnFzhzcXFycnJxcnFycnFycnFycXJycXJycXJycXFzcXJxcnFycnJxcnFycXNxcXJycXJycXJycXJxcnJxcnJxcnJxcnFycnFycXNxcXJycXJycXJxc4c3FycXJycXJxcnJxcnJxcnJxcnFycnFycnFycnFycXJycXJycXJxc4c3Fxc3Fxc4c3FycXJycXJycXJxcnJxcnJxcnJxcnFycnFycnFycXOHNxcnFycXNxcXJycXOHNxcXJycnFycXJycXJycXJxcnJycXFzcXFzhzcXJxcnJxcnJxcnJxcXNxOEt1sMSKcnFycnJxcXNxNkMptszWcXFzcXFzcXFycnJxcXNxcXNxcXJycnFycXJycXJycXJxcnJycXFzcXFzhzcXJxc4c3Fxc3FxcnJycXJxcnJxcnJxcnFycnJxcXNxcXNxcXJycnFycXJycXJycXJxcjEJo7UHXHNxcXNxcXJycnFycXJycXJycXJycXJxcnJxcnJxcnJxcnJxcnFycnFycnFycnFycXOHNxOLmjv0ZccXJxc3FxcnJxc4c3Fxc4c3FycnFycXJycXJycXJycXJxcnJycXFzcXJxcnFzhzcXJxc4c3Fxc3FxcnJycXJxcnJycXFzcXFzhzcXJycXJxcnJxcnJxcnJxcnFycnJxcXNxcnFycnFycXJycnFycXJycXJycXJycXJycXJxcnJxcnJxcnJxcnJxcnJxcXNxcnFycnFycnFycnFycXOHNxcnFycnFycnFycnFycXJycnFycXJycXJycXJycXJxcnJycXJxcnJxcnJxcnJxcnJxcnFycnJxcXNxcnFycnFycXOHNxcnJxcXNxcnFycnFycnFycnFycXJycnFycXJycXJycXJycXJycXJxcnJycXJxcnJxcnJxcnJxcnJxcnJxcnFycnJxcXNxcnFycnFycnFycXOHNxcnFzhzcXJxcnJxcnJxcnJxcnFzcXFycnJxcXNxcnFycnFycnFycnFycnFycXJycnFycXJycnFxc3Fxc3Fxc3Fxc4c3FycnFycXJycnFxc3FycXJycXJycXJycXJxc3FxcnJycXJxcnJycXFzcXJxcnJxcnJxcnFzcXFycnJxcnFzhzcXJxcnJycXFzcXFzcXFzcXFzcXFycnJxcnJxcnFycnJxcXNxcnFycnFycnJxcXNxcXJycnFycnFycjBAs7bPTHJycXJxcnJycXFzcXJxcnJxcnJxcnJxcnJxcnJxcnJxcnFzcXFycnJxcnFycnJxcnFycnFycnJxcXNxcXNxcnFycnFycnFycXNxcXJycnFycnFycXOHNxcnFzhzcXJxcnJycXJxcnJxcnJxcnJycXFzcXFzcXFzcXFzcXFzhzcXJycXJycXJxc3FxcnJycXJxc4c3FycXOHNxcnFzhzcXJxcnJxc4c3FycXJycXJycXOHNxcXNxcXNxcnFycnFycnFycnFycnFycnFycXNxOAOzvvxMc4c3FycnFycnFycnFycXOHNxcnJxcnFzcXFycnJxcnFzcXFycnJxcnFzhzcXJycXJxcnJycXJxc4c3FycnFycXJycnFycXJycnFycXJycnFycXOHNxcnFzcXFycnJxcnFycnJxcnFycnJxcnFzhzcXJycXJxcnJycXJxc3FxcnJycXJxc3FxcnJycXJycXJxcnJycXJycXJycXJxc3FxcnJycXJycXJycXJycXJycXJycXJycXJycXJycXJycXJycXJycXJyOtrRuiUuc3FycXJycXJycnFycXJycXOHNxcnFycnJxcnFzhzcXJycXJxc4c3FycnFycnFycXNxcXNxcXNxcXNxcXNxcXNxcnFyNKazs2lMcXOHNxcnFycnJxcnFycnJxcnFycnJxcnJxcnFzcXFzcXFycnJxc4c3Fxc3Fxc3FycXJycXOHNxcnFycnJxcnFzcXFycnJxcnJxcnJxcnFzcXJxO8ezvDhMcnFycnJxcXNxcnFzhzcXJycXJxc4c3FycnFycnFycnFycnFzhzcXJxcnJxc4c3FycnFycXOHNxcnJxcnJxcnJxcnJycXFzcXJxcnJycXJxc4c3FycnFycnFycnFycnFycnFzhzcXJxcnJycXJycXJxc3Fxc3Fxc3Fxc3FycXJycXOHNxcnFzcXFycnJxcnJxcnJxc4c3FycXJycnFycXJycnFycnFycnFycnFycnFzhzcXJxc4c3FycjwfK7Hw1HJxcnJycXJxcnJycXJycXJxc3Fxc3FycXJycXMx2rO1NUxycXJxc3E0+rOyFUxzcXJxcnJxc4c3FycnFycnFycnFycnFycnFzhzcXJycXJxc3Fxc3Fxc3FycXJycnFycXNxcXJycnFycnJxcnFycnFzcXFyIQhmGnGJnnFzcXFycnJxcnJxc4c3FycXJycnFycnFycnFycnFycnJxcnFycnJxcnJxcnJxcnJycXJxcnJycXJycXJycXJycnFycXJycnFycnFycnFycnJxcnFycnJxcnJxOq7Ru1EucnJycXJxcnJycXJycXJycXJycnFycXNxcXJycnJxcXNxcnFzhzcTHts7YiTHJxcnJycXJxc3FxcnJyPw/RtfAuc3FycXJycnFycnFycnFzhzcXJycXJxc3Fxc3FycXJycnFycnFycnFycnFycnJxcnJxcnJxcnJxcnJycXJycXJycS/L0BpEQv5xc3FycXJycnFycXNxcXNxNR+VtPBqcXJxc3Fxc3E8vjuyUcRxcnJxcnJxc3FxcnJycXJycnFxc3FycnFycnFycnFzhzcXJycXJycXJycnFycXJycnFzhzcXJxcnJycXJycXOHNxcnFzcXFzcXJxcnJxc3Fxc3Fxc3FycXJycnFycnFyM/DDsx88c3FycnFycnFycnJxcnJxcnJxcnJxc4c3FycnFycnJxNRUtu/rScXJxc3Fxc3Fxc3FycXJycnFycnJxcXNxcnJxcnJxcnJycXJxc3Fxc3FycXJycnFycnFycnJxcnFzcXFzcXJxcnJycXJycXJycXNxcXJycnJxcXNxcnJxcnJxcnJycXJxc3Fxc3FycXJycnFycnFzhzcXJycXJycXOHNxOZHhvG4ecnJxc3FxcnJycXOHNxcnFzcXJxcnJxc3FxcnOHNxcnFycnJxcnJycXJxc3Fxc3FycXJycnFycnFzhzcXJycXJycXOHNxcnJxc4c3FycnFycjIdS7vytHJycXNxcXIuObQanWS+cXJxc3FycXJycXNxcXNxcnFyOnLhu40ecnJxcnJycXJycXJycXOHNxcjp6h7CVeHJycXOHNxcnJxcnJxcnJycXJycXJycnFycnFycnFzO9LhuS0ecnJycXJxcnJycnFxc3FycnFycnJxcnFzcXFzcXJxc3Fxc3FycXNxcXNxcXNxcnJxcnJxc4c3FycnJxcnFycnJycXJxLUenKr2FjXFzcXFzcXJxc3Fxc3FycXJycnJxcXNxcnJxcnJycXJxc3FycXJycnFycnJxcnFzcXFzcXJycXJycXJycnFycnFycnJxcnJxc4O/PhuwwecnFzhzcXJycXOHNxcnJxc4c3FycnE+SMO5tzxycnFycnJxcnJxcnJycXJycXJycnFycnFycnJxcnJxcnJycXJycXJycnFycnFycnJxcnJxc4c3FycnJxcnFzcXFzcXJycXJycXOHNxczK04bJbHnJycXJycXNxcXNxcnFycnJycXJxcnI+c5e8jGhzhzcXJxc3FycXJycnFycnJxcnFzcXJxcnJycnFycTxfpb2gWnJxcnOHNxcnFzcXJxcnJycXOHNxcnJxcnJycXJycXOHNxcnJycXJycXJycXNxcXNxcnFzcXFzcXJxc3FycXJycnFzhzcXJycXJycnFycnJxcnFzcXJxcnJycXOHNxcnJyMKvDt2Q8cXJxcnJycXOHNxcnJycXJxc3FycXJycnFzg3BuG/+R5ycnFycXNxcnFzcXFzcXJxc3Fxc3FycnFycnJxcnJxcnJycXJycnFycnFycnJxcnJxc3Fxc3FycXJzhzcXJxc3FycXNxcXNxcnFzcT46l73FaHFycXNxcXNxcnJxcnJycXJycXOHNycTxfTbOwsnNxcnFzcXFzcXJycXJycnFycnFycnJxcnJycXJycXOHNxc4c3FycnJxcnFzcXJxc3Fxc3FycnFycnJxcnJxc4c3JxcnFzcXFzcXJycXJycnFycnJxcnJxcnJycXJycnFycnFycnJycXFzcXJycnFycnFycjX8P7wTwHJycXJycjW34bBYHnFzcXFzcXJxIUYhGj2d7nFycnJxcnJxcnJycnFycXNxcnFzcXFzcXJycXJycnFycnJxcnJxc4c3JxcnFzcXJxcjDQp7o/WHNxcnJxcnJxc3Fxc3FycnFycnJxcnJycXI6ObW/xkpycXJxc3FycXNxcXNxcnJxcnJycXOHNxcnJycXJycXJycnJxcnFzcXJxcnJycnFycnFycnJxcnJycXJycnFycnFzcXFzcXJxc3FycXNxcnFycnJycXJycXJycnFycnJxcnJycXJycXI2zYm3QnZxcnFzcXJxczbQbbk/knFzcXJycXJycXNxcnFzcTlp4byWHnJycXNxcXNxcnFzcXJxc3FycXJycnJxcnJxcnJycnFycXNxcnFzcXJxcnOHNxcnJxc3Fxc3FyPJPTu2wscnFycnJxcnJycXJycTSPT76AsHFzcXJycXJycnFycnJxcnJxc3FycXJycnJxcnJxcnJycnFycXNxcnJxcnJyPt61uyFKcXJxc3Fxc3FycnJxcnJxcnJycXNxcXNxcnJxcnJycXJycnFyMLRfsWugc3Fxc3FycnJxcnJxcnJycnFycnFycjnK4bw1HnJycXNxcXNxcnFzcXJxc3FycXNxcnFzcXJxcnOHNxcnJycXJycXNxcXNxcnJycXJycXJycnJxcnJxcnJycXNxcXNxcnJxcnJycXNxcXNxcnJxcnJycXJycnFycnJxc3Fxc3FycXNxcnFzcXJxc3FycnFycnJxcnJycXJycnFycnJxcnJycXJycnFycnJxOYJ9t42CcnJxcnJycXJycnFycnJxcnJycXJycnFzhzcnFycXNxcnFzcXJycXJycnFycnJxc3Fxc3FycnFycnJxc3Fxc3FycnFycnJycXJycXJycnJxcnJxcnJycnFycnI3Xpm0sWZzcXJycnFycnJxcnJycXJycnFycnJxc4c3JxcnFzcXJycXJycnJxcnJxcnJycnFycnFzcXJxcnJycnFycnJxcnJycXJycnFzhzcnFycXNxcnJxJOVRGgOq7nFyc4c3FycnJxcnJycXOHNycXJxc3FycnFzcXFzcXJycnFycnFzcXJxc3FycXNxcnFzcXJycXJycnJxcnJxc3FycXJzhzcXJycnFzcXFzcXJycXJycnJxcnJxc3Fxc3FzhzcXNxcXNxcnJxcnJycnFycnFzcXFzcXOHNxczc0m7bbZHJycnFycnFzcXJxc3FycnFycnJxc3Fxc3FycnJxcnJycXJycnFycnJxc3FxczfM07BDLHFycnJxcnJycXNxcXNxcnJxc3FycXNxcnFzcXJycXJycnJxcnJxc3FycXNxcnJxcnJycnFycnFzcXJxc3FycnFycnJycXJycXM77uG5ER5zcXJxc3FycnFzcTkO077xLHJxc3FycnFycnJycXJycXNxcnJxcnJycXNxcnFzcXFzcnFycTTtxbUiOnNxcnFzcXJxM2/hs6AecnFzcXFzcXJycnFzcXFzcXJycXNxcnFzcXJycXJycnJxcnJycXJyPK/hulAecXFzcXJycnFycnJxc3Fxc3FycnJxcnJycXNxcXNxcnJycXJycnI437eyMEhxc3JxcnFzcXJycXNxcnFzcXJycXNxcXNxc4c3JxcnFzcXJycnFycnJxc3FycXJzhzcXM2sOOwXxxycnJxcnJycXJycnJxcnJycT+Cub19RnNxc4c3JxcnJxcnOHNxc3Fxc3FycnJxcnJycXJycnJxcnJycXJycnI0Fau6+lRxc3Fxc3FycnJycXJycXNxcnFzcXJycXJzhzcnFycXNxcnJycXJycjOD1bWMKnNxcnFzcXJycnFycnJxc3Fxc3FycnJxc3Fxc3FzhzcnFycnFyc4c3JxcnI3hNWyiypycXJycXJzhzcj25q7FWVHJxcnJxcnOHNycXJycXJzhzcnFycnFzcXJxc3FyM6XVtmoqcnFycnJycXJycnFzcXJxc3FycXNxcnJycXJyMzTjtNsccnJxcnJycnFycnJxcnJycjj4x7MXOHFycXNxcnFzIAplGnFprnFyc4c3FycnJycXJycXNxcnJxc3FycXNxcnJxc3FycXNxcnJycXJycnJxcnJycXJycnJxcnJycXNxcnFzcXJycXNxcnFzcXJycnFycnJycXJycnFycnJycXJycnFzcXJxc3FycnFzcXJycXNxcXNycXJycXNxMMnVuUYqcnJxcnJycnFycjtT8bqsDnJycnFycnJyPWPxuJwOcnFzcXJxc3FycnJxcjA+x7vROHFzcXJycnFycjGprb9mUnJxc3FycnFzcXIh6XUaY2iucnJycXJycnFzcXJxc3FycnFzcXJycXNxcnJxcnJyMHTJvZs2cXJycXNxcnFzcXJycnFzcXJxc3FycnFzcXJycXJzhzcnFycnJxcnJycnFycnJycXJycnFzcXJxc3FycnJxc3Fxc3FzcXFzcXJycnJxcnJycXNxcnFzcXJycXNxcnJycXJycnFzcXJycXNxcnFzcXJycjmz17FcKHNxcXNycXJycTM5ybrWNnJycnFycnJxcnOHNycXJycXNxcnJycXJycnJxcnJycnFycnJxc3FycnFzcXJxc3FycnJxc3FycXNxcnJyMwvjtAUccnFzcXJxcypkbRpLuS5ycXJzcXFzcXJycnJxcnJycXNxcnJxcnOHNycXJycnFzcXJxc3FycnJxc3FycXNxcnJycXNxcnFzcXJycnFycnJycXM+JvG22Q5zcXJycnFzcXFzcnFycnJxcnJycitJoRqMZe5zcXJxc3FycnJxcnOHNycXJycnFzcXJxc3FycnJxc3FycnFyc4c3JxcnJycnE+feO5ghxzcXJycXNxcnJxOdbxvSkOcnFzcXJyMN3jtzIccnFzcXJycnFyc4c3JxcnJycXJycnJycXJycnFzcXJxc3FzcXFzcXJycnJxcnOHNxc3FycXNxcnI8ruO7URxycnJxcnJycXNxcjLu47YhHHFxc3FzcXFzcXNxcnFzcXJycnFyc4c3JxcnJycXNxcnJxc3FycnJxcnJycnFzcXJxc3FycnJxc3FycnFzcXJycXNxcnJycXJzhzMAjxtQgOcnJxc3FycnFzcXJycnFycnJycXNxK7mxGpVk7nJxc3FycnJxcnJycnJxcnJycnFycnJycXNxcjbB57VOGHFzcXJycnFycnJycXNxcnFzcXJycnJxcnJycnFzcXJxc3FycjoGz7gKMHJxc3FycnJycXJycnJxc3Ezs+e4XBhycnFycnJycXNxcnFzcXJycnJxcnJycnFzcXJxc3E5i+WwhBpzcXJxc3FycnJycXJycizzwRqBw+5ycXJycnJxc3FycnFzcXJycXNxcnJycnFycnJycXJycnJxc3FycnFzcXJycnFzcXJxc3FzO5rbs3UkcXNxcnJycXJzhzcnFycnJycXNxcjb58b8GDnNxcXNycXJycnFzcXJycXNxcnJycXNxcnJycXJycnJycXJycnJxc3FycXNxc3FycXNxcnJycnEyL+W34BpzcXJycXNxcnJycXJzcXFzcnFycnJxc3FycnFzcXJycnJxcjz/5b4AGnFycnFzcXJycnFzcXJycXNxcnJycnFycnJycXNxcnJxc3FycnJxc3FycnJxcnNxcXM0Uuu7vRRxcXNycXJycnFzcXJycnFzcXJycnFyc3Fxc3FzcXJxc3FzcXJxMkTrvcsUcnJycnFycnJycnFycnJycXJzcXFzcXNxcnFzcXNxcXNycXJyPL7nv0EYcXNxc3FycXNxc3Fxc3JxcnJycnFyc3Fxc3FzcXJxc3FzcXIw9/O4GAxxcXNycXJycnJxcnJycnJxc3EnidMaCWLOhzcnFycnJycXNxcnFzcnE+rem/UhZycnJxcnJycnJxcnJycnFzcXJycnFyJAHhGgHx7nNxcnJxc3FycnJycXJycnJycXJzcXFzcXNxcj8z97zMCHFzcXNxcnFzcXNxcnFzKdXbGkSiTnJxc3Fyci9w5RqZ8a5ycXJycnJxc3Fycj+K87h1DHJycXNxcnOHNycXJycnJycXJycnJxc3FycnJxc3FycnJxc3FycnJxc3FycnJxc3FycnJxc3FycnJycXJzcXFzcnFycnJxc3FycnJycnFycnJycXNxcnJxc3FzcXJxPP3xuwIOcXJxc3FzcXJxc3JxcnJycXNxcnJycnFzcXI+9vm/CQZxc3FzcXI4TvG9sQ5zcXJycXNxcnI/XvG2oQ5zcXJycXNxcnJycnJxcnJycnJxc3FycXNycXJycnJxc3FycnFzcXNxcnFzMtr3uDUIc3FycnJycnFycnJycnFycnJycnFzcXJycXNxcnJycnI46vm0JQZzcXJycXNxcnJycnJxcnJycnJxc3FycnFzcXJycnJycXJzcXFzcXNxcnJycXNxcnJycXNxcjGM+76DBHFzcXNxcnI7jvW+cQpycnJxcnJycnJxcjNP87TADHNxcnJycnJxc3FycnFzcXJzhzcnFzcXI7zv+3QQBzcXJycXNxcnJycnJxczMABrYACnFyc4c3Jxc3Fycj4QArfv/XNxcnFzcnFycnI/0Ai8L/dycnFyc3E6gQqzjvVycXNxc3FycXNxc3FycnJxOGEGsq75cXNxc3Fxc3I/gAK2f/1ycnFzcXNxcnFzcnFycnJycnFycnJycnJxcnJycnJxc3FycnJxc3FycnJycXNxcnJycnFzcXJycnFzcXJycnJycXJzcXFzcnFyc4c3JycXJycnJycXJzcXJxc3FzcXJycnFzcXJyIn0EGkovvnOHNycXNxcnJycXNxcnJyNoECv379cnNxcXNycXJzcXFzcnFyc3Fxc3I/oQK2Xv1ycnJxc3FycnJycXJzcXJxc3JxcnJycnJxcnNxcnFzcnFycnJycXNxcnJycnJxc3FycnFzcnFycnJycXNxcnJycnJxcnNxcnFzcXNxcnJycXNxcnJycnJxcnNxcnFzcnFycnJycXNxc3FycXNycXJycnJyNhUEsfr7cnJxc3Fyc3Fxc3JxcnJycnJycXJycnJycnE7SAa/t/lycXNxcnJxc3JxcnJycnJxc3FycnJxc3FzcXJxc3JxcnNxcXNycXNxKHUoGiqtfnJycnFzcXNxcnJxc3JxcnJycnFzcXNxcnFzcnFycnJycnJxcnJycnJycXNxcnJycXNxcnNxcXNycXNxcnJxc3JxcnJycjKCGruN5XJxc3FycnJycnFzcXJycnFzcXNxcnJycXNxcnJycnJycTzzAroM/XJycnFzcXJyMzwGt9P5cXJycXNxNiQCsOv9cnJycXNxPGgEvJf7cXNxcnJycnJxc3FycnJycnFzcXJyci7HIhpkjd5yc3Fxc3Jxc3FycnJxc3FzcXJycXNycTlHGrXI5XFycnJycnFzcXJycnJycXJzcXJycXNxc3FycnJxKWwiGso93nJycnJycXJzcXJycXNxc3FycnJxc3FzcXJycnE1agS0pftxcXNycXNxcnJyMzUuvtrRcXNxcnOHNycnFyc3FycXNycXJyNgsEsgX7cXNxcnJyNpUCv2r9c3FycnJycXNxc3FycnFzcXNxcnJycnJxcnNxcnJxc3JxcnJycnJycXNxNNsEtDT7cXNxcnJycnJycXNxcnJycnFzcXNxcnJxc3JxcnJycnJycXNxcnJycnJxc3FycnJycnFzcXJycnJycXNxcnOHNyN9wEsDP7cnJycnFzcTyAKrGP1XNxcnJycnJxc3FycnJycnFzcXJzcXFzcnEyTy6/wNFzcXJycnFzcXM7lBa+a+lxc3FycnI27QSxIvtzcXJycnJycXNxcnJycnI5sT63XsFzcXNxcnJycnFzcXJycnJycnFzcXJycnJycXNxcj59GL2C53NxcnJycnJycXJzcXJycXNycXJzcXJxc3Jxc3FycnJycnE6Viq0udVxc3FzcXJycnFzcXNxPp8EumD7cXNxc3FyNM8Es0D7c3Fyc3FyOe8EvhD7c3FycnJycXNxc3FycnJycXNxc3FycnIjYUAaC+v+cXNxc3FycnFzcnFzcXJycnJxc3FzcXJycnJxc3FzcXJycnFzcnFyc3E3iAK/d/1ycXNxcnJycnJycXJzcXJycj9rKr6U1XJxc3Jxc3FycnJycnFzcXNxcnJycXNycXJzcXJxc3Jxc3FycnJycnJxc3FycnJyJeFSGgPq3nFzcXJycnJycnFzcXNxcnIgs1IaVsrecnFzcXJycnJycnFzcXJycnJycnFzcXJzcXJxc3Jxc3FycnJycnJxc3FycnJycnJxc3FzcXJycnFzcnE22jy6NcNxc3FycnJycnFzcXJzcXJycXNyPvkCtwb9cnJycnJxc3FzI2l4GntofnJycXNxcnJycjTOFrVB6XNxcnJycnFzcTc+PLjRw3Nxc3FycnJycnFzcXNxcnJycnFzcXNxcnJycnJycXNxcnNxcnFzMroCtFX9cXNxcnJycXNxc3FzcXJycXNycXNxcnNxcnFzcnFzcTvGOrJJxXNxc3FycnJycnE1rU68YrFzcnFyc3FycnJxc3FzcXJzcXJxc3Jxc3Fyc3FyOVsCvaT9cXNxc3FycnJxc3Jxc3FycnJyM5k6u3bFcXJycXNycXNxcnNxNKFevm6hcXJycXNycXNxcnJycnJycXNxc3FycnJycnFzcXNxcnJycnJycnFyc3FycnJycnFzcnFycnNxcXNycnFzcXJycjJoFLan63FzcXJzcTiIFL9363NycXJzcXJyKRGqGkD1XnFyc3FycnJyMCI4u+3HcnJycnJycnFzcXJycnJyM+heviehcnJycnFzcXNxcnJycnJycXNxc3FycnJycnFzcnFyc3FycnJycXNxc3Fyc3FycnFzcnFzcXJzcXJycXNycXNxcnNxcnJycXNycS110Cpqov1xc3Jxc3FycnNxcXNycnFzcXJzcT24Jr1H2XJxc3FycnJycnJycnFzcXJyc3Fxc3JycXNxc3FycnJycnJxc3FzcXJycnJycjXBbrxOkXJycnFzcjAsFLfj63JycnFzcnFzPyNuseyRc3JxcnNxcnJycnJxc3JxcnNxcnJycnJxcyhQlBr79r5xc3Fyc3FyOR0Uv+LrcnFzcXJzcXJycnFzcjkMJrEE2XFycnJxc3Jxc3FzcXJycnJycnFzcXNxcnJzcXFzcnJxc3FzcXJycnJycip3ghqph95zcnJxc3FzcXJycnJycnJxc3FzcXJycnJycnJycXNxc3FycnJycnJyOW8CvJD9c3Fyc3FycnFzcnJxc3Fyc3FycnJycXNycXNxcnNxcnJycnFzcnFzcXJzcXJycnJxczufFLxg63Jyc3FycnFzLU9wGmwI/nJxc3JycXMhsUkql+ttcnFzcXNxcnNxcnJycnE8QBK6v+1zcXJzcXJycnJycXNxc3FzcXJycnJycnJyMAEkuA/bcXJyc3FycXNycnFzcXNxNaASsW/tcnJycnJxc3FzcXNxcnJycnJycTVDSLfMt3JycnJycnIjaJIaK3becnJxc3Jxc3FzcXJycnJyJnIRKtre7XJxc3FycnNxcnJycnFzcnFzcXJzcXJycnJycnFzcnFzcXJzcXJycnIwNki82bdxcnNxcnJycnI4oRK9Xu1zcXNxc3FycnJycnJycnExCVq9B6VycnJycnJycXNxc3FzcXJyciD/gBoyB/5yc3FycnJycnJxcyz52BrxYn5xc3Jxc3Fyc3FycnJycnFzcnFzcXNxcnNxcnJycnJxc3Jxc3FzcXJycnJycnJycnJxcyMVkBoAtv5ycXNycXNxc3FzcXJycnJycnJxc3Jxc3FzcXJycnJycnJycnFzcnFzcXJzcXJyPSxIv9O3cnFzcXNxcnNxcnJycnJxc3Jxc3I8c3yznINycnJycnFzcXNxc3FycnJycnJycnJyOliOt7dxcnJycnJyI8fROvaC7HJzcXJycnJycXNycXNycXJzcXIzv0i4ULdzcnJxc3JxcnNxcnNxcnJycnJycXNycTnofLcng3JycnJycnJxc3FzcnFyc3FyNlFYtr6ncnJycXNxc3FzcXJzJHHmGlrhnnFzcXJzcXJycnJycnJxc3Jxc3JxcnNxcnNxcnJycnJxMkNYusync3FzcXJycnNxcnJxc3JycXNyOvkkvQbbc3FycnNxcizMPxpVPA5ycnJycnJyMUUStcrtcXNxc3FzIVAJGpz/bnNxc3FzcXJzcXJycnJycnJycXNycXNxc3FzcXJzcS5LSDq+S3xycXNycXNxczrHWLFIp3JycnJycnJycXNycXNxc3Fyc3FycnJycnJycnJycnFzcnFzcXJzcXJzcXJycnJycjITRrj8uXJxc3JxcnNxc3FycnJycnJycnJycjw6WL/Fp3Nxc3Fyc3FycnJycnJycnJxc3JycXNxc3Fyc3Fyc3FycnJycnJycnFzcnFzcnFzcXNxcnNxcnJycj0VRr3quXJycXNycXNycXJzcXNxcnJyc3FycnJycnFzcnJxc3Jxc3FzcXJzcXIxZxK2qO1xcnJycnFzcnJycXNycXNxc3FyOsV6tEqFcnJycnJycXNycnFzcXNycXJzcXNxcnJyPldGvKi5cnJxc3JycnFzcXNycXNxcnNxcnJzcXJycnJycnJycnFzcnJxc3FzcXMjQcAaDeP+c3FycnFzLoMpGtjNbnJzcXJyczPQNLQ/y3JycnJycnFzOauuuGRRc3FzcXJyc3FycnJycnJycnJyNrgSsFftcnJxc3FzcXNxc3FzcXJyc3FycnJycnJycnJycnFzcnJxc3Jxc3FzcXJzcXNxcnJyc3FyNAC+vgBRcnJycXNycXNxLkrAGmxT/nJycnJzcXJycnFzcnJycnFzcnFzcnFzcXM5iRK8du1yc3Fyc3FycnJycnJzg7w764TEFycXNycXNxc3FzcXNxcnNxcnJzcXJycnJycnJycnJycnFzcnJxc3JxP2a+tKlBcXJzcXJyc3E6VDS+q8tycnJycnJycnFzcnJycXNyN1lotbaXcXNxc3FycygtjxqfJw5ycnJycXNycnFzcnFzcXNxc3FzcXJzcXNxcnJzcXJycnJyc3FycnJycXMhMvIaXtDecXNycXNxc3FzcXM8FjS76ctyc3FycnJzcXJycnJycnJycjqhVrBuqXFzcnJycXNycSzTKioFzV1ycnJyc3FyLKZrGieZTnFzcnJxc3Jxc3FzcnFzcXNxc3Fyc3FzcXJzcXJyczOzVrZcqXNxcnJycnI89zS8CMtycnJycXNycnJycXNycXNycnFzcSPd8ho0IN5zcXJzcXJzcXJzcXJyc3FycnJyc3FycnJycnJyJ9CQOqX2/HNxc3Jxc3FzcXNxcyKpWRqXam5ycnNxcnJzcTDpNLgmy3Jyc3FycjgKNLAGy3JycnJycnJxc3JycnJycTVaNLS1y3FzcnJxc3I/ejS4hctzcnFzcnFzcXNxc3FzcXNxc3FzcXNxcnNxczb6NLEVy3JzcXJzcXJyc3FycnJzcTboVrQnqXJycnJycnJyc3FycnJycnJyOjd4sdiHc3JycnJycnJyNds0szTLcnJxc3JycnFzcnJxc3JycXNycXNycTAuErbh7XNycXNycXNxc3Jxc3FzcXNxc3Jxc3FzcXNxOV4SvaHtc3FzcXNxc3Fyc3FzcXJzcXNxcnNxcnNxcnNxcnNxcnNxcj6G3rWJIXFycnNxcnJyc3FyPyt4vdSHcnNxcnJyc3FycnJycnNxNP4SshHtcnJzcXJycnJycnJzcTQfErLw7XJycnJycnJzcXJycnJycnJycnJycnJyc3FycnJycnJycnJycnJycnJycj5vEriQ7XJycnJyc3FycnJycnJycnJycnJycnJycnJycjqvErxQ7XJycnJycnNxcnJycnJycnJycnJycnJyciLeFCpFHr1ycnJycnNxcnJycnJyc3FycnJyLCRGKs+7nXJyc3FycnNxIzRFGl67rnJzcXJzcXI1EUS0/rtxc3Fyc3Fyc3FzcSoDi1oV10pycXNycXNycnFzcnJycXMyQkS2zbtxc3JycnJycnFzcnJycnJycnJycnJycnJycnJycnNxcnJycjBUZrq7mXJyc3FycnNxcnJzcXJzcXJzcXJzcXNxcnNxc3FzcXNxc3FzcXNxc3Jxc3Jxc3FzcnJxc3Jxc3JyciqRRCrI671ycnJycnJycnJzcXJycnJzcXJyc3Fyc3FyOYREsIu7cXNxcnNxc3FzcXNxcz3ERLo7u3NycXNycnFzcjCCIraN3XJycnFzcnJycnJycjctqrfiVXJycnNxcnI3dUSxmrtyc3Fyc3FyNC6quuFVc3FzcXNxc3Jxc3I18iKxHd1xc3JycnFzcnJycnJxc3JycnJyc3FycnJycnJzcXJyc3FycnNxN0Miv7zdc3FzcXNxc3FzcnFzcnFzcnFzcnJxc3JycnJycnJycnJycnJycnJyc3FycnNxcnJzcXNxcnNxc3FzcXNycXNxc3JycXM20yK/LN1zcnJycnI6u2awVJlycnJycnNxcnJzcXJzcXJzcXNxc3FzcTmAmLSPZ3JycXNycnJxc3JycnJycnJyc3FycisQlxoAB45xc3FzcXNycXNycnFzOBlEsPa7cnJycnJycnIsRSEajK3uc3FzcXNxc3E5xCK+O91ycXNycnFzcnJycnJycnJycnJycnJzcXJzcXJzcXJzcXNxc3JxMF9mu7CZcnFzcnJycnI21Ji2O2dyc3FycnMtiiEaeF3ucXNycXNyK7KmKtbVnXNxc3FzcT2GmLCJZ3JycXNycnJyMsy6vENFc3FycnNxMbtEuFS7cXNycXNxcyGvIRo3De5ycnJyc3FyNjJ2td2JcXNxc3FzcXNycXNycnJycnFzcnNxcnJycnNxcnNxcnNxc3FzcnFzcnFzcjN2IrOZ3XJycnJycjsamLH1Z3Nxc3FzcXNxc3Jxc3I3Ycq4rjVxcnJycnJzOlR2sLuJcXNxc3JxIuLZGsPSbnFycnNxcjAeRLjxu3NycXNycXNycnJyOsPKtUw1cXJzcXJzcXNxc3JxKkmFGvxnrnNxcnJzcXNxcnNycXNxc3Iki4UaSUeucnNxcnNxc3FzcnFzcnI6tyK8SN1ycnJycnNxcnI35h+8KeBxc3JycXNycnIiMD4a7vwec3JycXNycnJycnM+KCK3191zcXJzcXNxc3Jxc3JycnJycnJycnJyc3Fyc3FzcXNxc3JxPHgiu4fdcnJycnJycnNxcnJzcXM8cqiwnVdycXNycnJyc3FycnNxcnNxc3FzcnFzcnJycnJycnJycnNxcnNxc3FzcXNyNR3KufI1cnNxcnJzcXJzcXNycXNycnJxc3Jyc3FycnJzcXNxc3FzcSWtlRpHJq5zcXJzcXNycXNycXNycnJyON/KtzA1cXNxc3FzcnJxc3JycnIt/UEagSvucnFzcnJxcy/2nDrjljxzcXNycnFzcnJycnJyc3Fyc3FycyRB1xp94o5xcnNxcnNycXNycXNycjR/draQiXJyc3FzcXNycXNycnJyNzXat9olc3FzcXNycXNycnJycnJzcXItjKUayDWucnJzcXJyc3FzcXNxc3JycnI/CyK39N1ycnJzcXNxJurXGlNSjnJzcXNxc3FzIf5eGvIaHnNycnJycjx7IrqE3XJyc3FzcXNxLa/XGuYCjnNxc3Jxcz6q2rBlJXJzcXNxc3FzMbdUt1ircnJyc3FyMLvav1QlcnJxc3JzcXJycnNxNHzau5MlcnJycnNxcnNxc3FzcnE3Abi2D0dyc3Fyc3FzcnFzcnJycjlsIr2T3XJzcXNxc3FzcnJycnJycnJyc3FzcXNycXNycjBf2r6wJXNxc3Jxc3JycnJycnJzcXJzcnFzcnFzcnJyc3FycnNxc3Jxc3JycnJycnJyc3Exng2wgfJycnJyc3Fyc3FzcnJxc3JycnJzO00iu7LdcXNxc3JycnJyNW0isaLdc3Fyc3Jxc3JycnJycnJyc3FzJjygKs41/XNycnJycnJyc3Fyc3FzcnJxc3Jyc3FycnNxc3Jxc3JycnJycnJzcXNxc3Jxc3JycnI6HiK84d1zcXNxc3JycTJsVLejq3JzcXJzcnFzcnJycjb6hrUVeXFzcXNycnJycnJyc3FzcXNxc3JycnIh7ioa0x1ecXJyc3FzcXNycnJycnJycnNxc3FzcnFzcnJzcTHNVLdCq3Nxc3JycnI+7VS7Eqtxc3FzcnFzci3m1RrCkq5ycnJycnJzcTC9hrtSeXJycnJyc3FzcXNycXNycnJzcXJzcXNxc3JycnJycnJzcXNxc3JycnJycj9dT7SysHJycnJyc3FzcXNycnJycnJycjTfIrMw3XFzcnJycjbvIrAg3XNxc3FzcnJxP/8iuADdcnJzcXNxMzCWuN9pcnJzcXJzcnFzcnIllf0quaAtcnJycnJzcXNxc3JycnJyciBEgRpdt+5ycnJzcXNxc3I+U/qxvAVxc3FzcnIlVoEa+5fuc3JycnJzcXJzcXNyO8T6tEsFcXNxc3Jycj1V+rK6BXJxc3JycnJzcXJzcnFzcnJycnJzcXNxP5JkuW2bdHFycnJzcXNycnJycnJycnNxc3Jxc3Jyc3FyNUbIuMk3cnJycnJzN1j6t7cFcnJzcXJzcnFzcnJycnMiSr4a7VQec3JycnJzcXJzcnFzcnJycnNxcnNycXNycnJyc3Fyc3Jxc3I5S/q1xAVzcnFzcnNxciZOuSpuFG1zcXNxc3JyMjVkttqbc3FzcnFzKljDGttzznJycnNxc3FzISfJKrCTbXJycnJycnJzcXNycnJycnJyc3FzcXNycnJyc3E9MzK6zM1ycXNzcXJyc3FzcnJycnI1xmSzSZtzcnFzcnJzcXJzciucZSrYOa1ycXNycnItK9Q6kFK8c3JycnJzcTX/yLgQN3NxcnNxc3FzcnJycnNxc3FzcnI3wNi1TydzcnJycnJycnNycXMrL6cq/wWNcnJycnNxKqlDKsdrzXJzcnFzcnJyc3Fyc3JycXNzcXJyc3Jxc3JyM9lktTabc3JycXNzcXJzcXNxczxzf7ecgHJycnJyc3FzcnJyciUvehqPCF5zcnJycnInHO4asEEecnJyc3FzcnFzcnNxcnNxc3JycnJyc3FzcXNycnJyc3E6xTK8Os1zcnJzcXJzcnFzcnJzcXJzcnFzcnJzcXJzcnFzcnJzcXJzcnE5tE25W7Jxc3Jyc3Fyc3I/hU2xirJzcnJycnJyMonYu4YncnJzcXNycXNyc3Fyc3FzcnJycnNxcnNycnJycnIqa2Mqy0nNc3FzcnJycnJzPYvYv3QncnJzcXNycjr0prAbWXNycnJycnJzcXNycnJycjgnMr7YzXNycnJycyIHZzpjmYxzcnFzcnNxcnNyLhhcKgGKPXNxc3JycnJycnNxcyFOmhrdFl5xc3JycnJycnMwIF2w/6JzcXNycnJzcXNxc3JycnNxKYMfGpnODnNxc3JycnJyc3FzcnJyciKe3BroEj5ycnNxc3JycnJyKFkTOt1uzHNxc3JycnJzcXNycnJycnNxcyF2DDrMnzxzcXNycnJyc3FzOVkyvabNcnNxc3FzcnJycnNxc3JycnI5Fui0+RdycnJzcXMt6GU6pHmscnNxc3FzcnJzcXNxJSa7SpKkS3FzcnFzc3EjB/pqhpBZcnNxcnNycnJycnNxc3JycnJyKJ9aKlkKXXJzcXNycnJzcXNxc3Jyc3FzcXNyOI6fu4FgcnNxc3JycnJzcXNycnJyc3FzcnF0cXJzcXNycnJyc3IyPui60RdzcXNycnM/4ra7HUlycnNxc3JycjgP6LUBF3Jyc3FzcnEuHKJaY0XacnNycnJyc3FzcnJycnJzcTWodLVni3Fyc3JycnJzcTzYdL4ni3Fyc3FzcnJyc3FzcnJycnJzcnFzc3Fyc3FzcnJzcXJzcnJycnNxc3JycnJzcXNycnJycyoumBovFn5xc3JxdHFyc3FzcnJyczs6dL3Fi3JycnNycXNzcXJzcnFzc3Fyc3JycnIoyJEq1XbtcnJycnNxc3JycnJzcnFzcnNxcnNyJ1brWlChSnNxc3JycnJzcXNycnJzcXNycnJyc3FzcnJyc3FzcnJycnNxc3JycnJzcXNycnNxc3FzcjJ+MrSRzXNycXRxciVU8RocsO5ycnJzcnJycnJzcXNyci7vLRojDS5yc3JycnNxc3JycnJyc3JycnJyc3FzcnJzcXNycnJycnNycXNzcS0QPypRDQ1ycnNxc3JycnNxc3JyKHs0GgpMvnJycnNxc3JycnJzN72/vFJAcnNxcnNyK936GjQgXnJzcXNycnJzcXNycnJzcXNycnJyc3EwYAm+r/Zxc3NxcnNyNGCEtK97c3FzcnNxcz5xS7GetHJycnJzcXMkjEg6ezt8cXNxc3JyczWDS7qMtHJxc3Nxc3EsDI8acUcOc3Jxc3JzcXNycnJyc3FzcnJyc3Jxc3JzcXNycnJycitshhr6N55zcnJycnJzcnJycnNxc3Jyc3FzcnJycnNxc3Jyc3FzcnJycnNycXNzcXNxc3Irf0Qa2Qu+cnJzcXNycnJzcXNycnJzcXNycnNxc3JycnJzcXNycnNxc3JycnJzcnJycnJzcnJycnNxc3JycnNxczQpCbnm9nJycnNyciwYlhrvdp5ycnNxc3Jyc3FzcnJyc3FzcnJyOkWEv7p7cnJzcXNyc3Eiv2YqhwmdcnJycnNycXRxcnNycnJycz1l37aqIHJzcXNycjjvS7cgtHJzcnJycyfXKxp0jU5ycnJzcnJycnNycXRxcnNycXRxcnNycnJyc3JycnJyc3JycnJzcnJycnJzcj8fCb7g9nJyc3FzcnJzcXM540K9HL1yc3FzcnNxc3JycnJzcnF0Ld3xKnQg7XJzcnJycnJzcnJycnMxtVu+WqRycnJzcnJyJUhkGj15vnJzcnFzc3FzcXNzcXJzcnJyczNphLWme3Nxc3Jycin0+BpCsH5ycnJyc3JycnIw+YS6FntxcnNycnJyc3JycjkVQr3qvXNyc3FzcnJyNnTvvpsQcnJzcXNycnNxc3JycnNycXRxcnNycnJyc3JyciYojRq/dy5yc3FzcnJyc3FzcnNxc3Fzcyf/+BpCAH5zcnJzcXNycnNxNPOtvhxScnJzcnJyc3EoETIa/+zecnJycnJzMIyEuYN7cXNyc3FzcT0D1r78KXNyc3FzcjHshLcje3Nyc3Fzcj3N77dCEHJycnJzcnJycnNxc3IwL++08BByc3FzcnJycnNycnJyc3JycnJzMdJrvj2Uc3Fyc3Jyc3EnLKY6MUWccXNzcXNycnJyc3JycnJzcnJycjZla7qqlHF0cXNxc3NxcnNycnNxc3Jyc3FzKc0yGsQs3nNzcXNxcy9eSzrtG0xzcnJzcXNycnNxc3Jyc3EtGoQaz1e+cnJzcXNycnNyO4Epso7WcnJzcXNycjOKa72FlHJycnNycnJyc3Fzc3Fyc3JyM7hCtFe9cnJzcXNycnMmhkIa+Jvec3JycnNyPuhCuBe9cnNycnNxc3Jyc3FzcnJzPlQpvqvWc3JzcXNyciMUlCpRxr1ycnNxc3I2pSm3atZzcnJycnNxc3Nxc3JycnIrvSkqFy1tc3JzcXNycnJzcXNyc3FzcnJzL+ykSnU1u3JzcnJycicjYjrw2dxycnJyc3I5H7248EJzcnJzcXNycnNycXRxcnNycjZgzbyvMnJyc3Fzc3FzcXNzcXNycnJzcnI35ZSyKmtycnNxc3NxcnNyc3FzcnJyc3FzcjrXe7Y4hHJycnNycnJyc3JycnNycXRxc3JycnJzcnJyc3JycnNxc3JzIAIgKjLt/XJycnNycnNxcya19hpWoJ5xc3JzcXNycnNxc3JzcXNycifAxCoW871zcnFzc3FzcnJzcXNycnNycnJyc3JycnJzcnJzcXNyc3FzcnJyc3JycnNycnJyc3JyM5xCs3O9c3Nxc3JyPkmUu7ZrcnJzcnJycyny2WoX0mlzcnJyc3Fzc3FzcnJyc3JycnNxc3JzcnF0cXJzcnJzcnJyciYqojoBZdxyc3FzcnJzcSV1qxq6pU5ycnNycnJzcnJycnNycnJzNCTdvusicXNyc3Fzcj7k3bQrInJyc3JycnNycnJzcXNyc3JycnJzcXRxcnNycnNycnJyc3JycnNycnJyc3Jyc3E+nkK5Yb1zcXRxcnNyJX5AKvob/XJycnNycic9iSpvJ21ycnNycnJzcnJyc3Fzc3FzcnJyJvo8SpVcO3Jyc3FzcjjO5rNBGXNxdHFyc3JzcXNycnMjLVAqADr9c3JycnNxc3Nxc3Jyc3Fzc3FzIwHLGtHzTnFyc3JzcXNycnNxc3JzcjiQpLF/W3JycnNycicWYCrQqf1yc3JycnI4Ukm2vbZyc3JycnJzcnJyc3JycnNycnJzcnJyc3JycnJzcnNxc3Jyc3JycnJzNfL2th0JcnJzcnJzJ9pFOhZbrHJycnNycnIjQi4a/d0ecnNycnJzcnJyc3F0cXNxc3Nxc3JzcTBjpLmsW3NycnNycnJzcnJyc3JycnNxdHFyc3JzPpvttHQScXNycnNycnJzcnJyc3JycnNycnNxc3JzcXMxdKS4m1tyc3JxdHFzMVJStb2tc3Jyc3FzKdhBWqd76nNycnJzcnI8wP22TwJzcXNzcXNycnJzcnJzcnJyc3Fzc3FzcnNxcydCNSoe3K1zcnJzcnJycnNyc3FzN9CruT9UcnJyc3Jyc3FzJIKFOlvXrHFzc3FzcnJzcnJycnNyc3FzP0f9s8gCcnJzcnJzcnJyc3JycnNxdDlQWbS/pnJyc3F0cXIx0Fm9P6ZzcXNyc3Fzc3FzcjlUUr6rrXJyc3F0cXNycnJzcnJzcXNzOwmkvfZbc3Jyc3FzcnNycXRxO6RSvFutc3JycnNycnJzcnJzcnJyc3Fzc3FzcnNycnIsjPQa2DC+cnNycnJzcnJzcnJyc3JycnNyciD+9BqSEL5zcXNzcXNyPQAHvv/4c3JycnNycjnqpLAlW3NycnJzcnJyc3Jyc3JycnNycjalUrFqrXNxc3Jyc3IqKgE6oG/scnNycnJzcnJzcnJyc3JycnNyKxawKpCk/XNycnJzcnJzcnJyNGlZuqamcnNycnJzI4ETKjruzXNycnJzcitbZSrsSa1yc3Fzc3Ei/8U6hAOscnJyc3F0cXNycnJzci6CYBpo2f5zcnNxc3Nxc3Jyc3Jyc3Fzc3FzcnNxc3NxN4YHtYn4cnNxdHFyc3Nxc3IvmMtq7HNJc3Jyc3JycnNycnM5ULS/r0tzc3FzcnNxc3Nxc3JyN6C0s29LcnJyc3Jyc3F0cXNycnJzcnJzcnJzcnIvmNAqaHL9cXRxc3Jyc3JycnNycz0su7LjRHNycnJzcnI0+FKzF61zcXRxc3EiJStK0r1LcnJzcnJyc3I4aVK/lq1ycnNycnNycjGJUraGrXNxc3Nxc3JyczjcB7Mz+HJzcnJzcjlaHrm14XJzcnJzciTIJRpVfa5zcnJycnNzcXNyLEZwGoyY/nNzcXNyc3Fzc3FzcnNycnJzcnJyc3I/g8uxjDRzcXRxc3EgGXAaUHj+c3JzcXNzcXNzcXNycnNyIJpwGkhY/nNzcXNyc3FzcymG0hrYkt5zcnJyc3Jyc3Jyc3JycnNycnNycnJzcnNxc3Nxc3JzcnJyc3Jyc3F0cXNycnNyI+U2OnWsnHJycnJzczuyF79N6HNzcXNyc3JycnNycnNycnNycnJzcnJzcnJzcXRxc3Jyc3JycnNzIVDFKo3zrXJyc3Fzc3JyIIWAGkmn/nNzcXNzcXMgAb4aMvQecXNzcXNzcXNyc3F0cXNycnNxdHFzcnNxJ7XiGhah3nJyc3Jyc3Jyc3Jycj2mF79Z6HJzcnJzcjMOLrAS0XFzcnNycnJzcnNxMlq0uLVLcnNycnJzcnNxc3Nxc3I1AD69ANFzc3Fzc3FzcnM5fVK9gq1zcnJzcnJzcnJyK2rVKvtSrXJzcnJzcnJzKWZsGnuZPnJzcnJyc3IuCLE6coTscnNzcXNyc3JycnNyc3Fzc3FzL5vOGkhDHnJyc3Jyc3JycnNyc3JycnNycnNyLgeQGnCW/nJzcnJyc3JyJULESjDju3NxdHFzciv4VRrheq5zcnNycnMwvrS5UUtyc3Fzc3I8Pdu00iRycnNzcXNyLAiWOuKGnHNycnJzcnNyOJ8Xs3Doc3Jyc3Jyc3Jyc3Jyc3JycnNyc3I2QCe2z9hycnJzcnImcaAa+eX+c3Jyc3JyNFBis7+dcnNyc3JycnNyc3JycnNycnNycnNyc3Fzc3FzcyI5QSo/a+1ycnJzcnNycnJzcnNxczPBxLZOO3NycnNycnNyOfInsx3YcnJzcnJzcnJzcnIqq8caJ0OOc3Jyc3F0cXNyc3F0cXNycnNycySLAxopT85zc3JycnNycnNycnNyc3Fzc3EmG2WKJ1mncnNycnNycnNycnNycnNycnNycnJzc3Fzc3FzJhUSOvG+3HNzcXNzcnJyc3Jyc3Jyc3Jyc3JzcXQ1tcSzWjtzcnNxdHFzcnJzcnNycnJzcnNycnIu2BMao37Oc3FzcnNyKZoPGqhfDnJzcnJzcnIpKLAaznT+c3JzcXRxc3JzcjQS+7z9BHNycnNycnNyIEEfGj7uDnNxdHFzcnNxMNdetEihcXRxc3Nxc3Nxc3M52F65N6Fyc3JzcnJyIDVGKq+rnXNzcnJyc3JzcXRxc3IsExsqMd5NcnNyc3JycnM8mcS9ZjtzcnJzcnJzcnJzcnMrwsAalNP+c3Nxc3Nxc3M0Xye3sNhyc3JzcXRxc3JzcnJzcnJzcnJzcnJzcirGVioWmp1xdHFzcnNyIPwjGoI9znF0cXNyc3F0cXNyc3Jyc3Jyc3JzcXRxc3JzcnJyc3Nxc3Nxc3NycnJzcnNyM2iZu6dmcnNycnNyc3JycnNzcXMhb/s6/QBMcnJyc3NycnJzcnJzcnNycnNycnNyciDl1DqVorxyc3Jyc3Jycy9o2Crbcn1zc3Fzc3JyLBRfSnPKC3JzcXRxcyTwxUpV86tzcnJyc3NxdCKBIDob7fxyc3JzcXQ7AamzD1ZxdHFzcnNycnNycnNyc3ImQ5dqQtaJc3JzcnJyc3NxdHFzJvvNKsNDLXJyc3Jycy4P5UqzEatzcnJzcnJzcnNycnNyMqlitWadc3Jyc3JycyEOQxphK85zcnNycnMgB/waEpA+c3F0cXNyc3Jyc3Jyc3JzcnJzcnJzcnNycnJ0cXNyJHJTGkraznNxc3NycnJzc3Fzc3JycnNzLg+1GrAUrnNyc3Jyc3Jyc3JzcnJzcnNxdHFzczhbqba0VnJyc3JzcnJzcnJzcnNycnNycnNyJK3gGich/nJyc3JzcnJzcnJzcnNycnNycnNyc3Jyc3IvrZoaByZec3F0cXNzMCfUuegrcnNycnNyc3Jyc3JycyMy8Bou0P5ydHFzcnM822K7JJ1ycnNyc3Jyc3JzcnJzcnM4FEe0+7hycnJzcnNyc3ImLJsqoEZNcnJzcnJzcj81R73KuHNycnNyc3Eg8eNKleHLcnJzcnJzcnNycnMpNaw6gLU8cXNzcnJyKrnxKtZg7XJzcnJzciYL80okUMtyc3JzcnJzcnJzcnNycnNyc3Jycz11LLSa03Jyc3JzcXRxOA5isAKdcnNycnNyc3JzcXRxc3NxdHFzcyr8uhpCNF5zc3Fzc3JyN9zUszMrc3Fzc3JyNw3UswMrcnNycnNyc3Jyc3I/TdS7sityc3Jyc3JzcjiN1LKCK3F0cnJyc3NxdHFzKGKvGsvVDnJzcnNyciWi9ipo0J1zcnNyc3Jyc3Jyc3M2bJ69o2FycnNyc3Jyc3Jyc3NxdHFzcnNyc3JycydsrxrbNQ5yc3JzcXQ+v9S7QCtyc3Jyc3JzciIwaBq++X5yc3JzcnJzcnJzc3Iicmgautl+cnJzc3FzcyKd0UpLIutxc3NycnNyc3Jyc3JzcnJzciqn9RoXgK5yc3Jyc3JzIEpoGt1ZfnJyc3Jyc3M7IXK73o1zc3Jyc3IuQjIqndzdcnJzc3FzJ/5oGmIZfnJzc3Fzc3Jyc3JzcnJzcnNyc3Jyc3Jyc3Mi2cU6dmOsc3JzcnJzcnNyIgqfOiRmDHJzcXRycnJzc3Jyc3Jyc3NxdHFzc3Jyc3I0366wQFFycnNycnMiHScqkT2Nc3NxdHFzc3F0cXQzQr6w3UFycnNycnNzcnJzcnJzcnNyc3JzcnIgqpMah1bOc3JzcnNyc3Jyc3JycyGqTToKWyxzc3Fzc3JyczS35LZYG3Jyc3JzcnJzcnNyc3Jyc3M3WL67t0Fzc3Jyc3NxLm0hGpot7nF0cnJzcnJzcnNyc3JzI4A8Ktr8PXJzc3F0cXNzcnJzcnJzJZ+IGogHfnNycnNyc3JzPqPZsWwmcXNzcnJzcnNycnNyc3JzciV4Yiored1yc3JzcnJzJHZXKouajXJzcnJzcjjrTLkks3Nyc3Jyc3NycnNycnNzcnIoOpgablZ+cnJzcnNycnNzcnJzcnNycnNyc3JzcnNycnNyc3JzcnIgC40aIlcuc3NycnNycnNzcnJzcnNyc3IwhnK3iY1zcnNycnNzcnJydCSeMRoYHO5zcnJzcnNyL3azGqmUznJyc3JzcnNycnNzPfJctB2jcnJzcnNyPBdyvOiNcnJzcnJzc3Jyc3Iuw2FaeMnqdHFzc3Jyc3JzcnNyc3Jyc3JzLxUFKqC/rXNyc3JzcnIqAMMa8ATOcnNycnRxJWvdWu9CKnJyc3JzcnJzc3Jyc3JzcnMqvfhaOiB6cnNycnNyc3NxdHFzOvbeuRkhc3Nyc3JyLztxOn9I7HNzcXNzciUUdjpiyJxzcnJzcnNycnRxc3Jzc3JyOLFsuV6Tc3NxdHF0cXNzcnJzc3F0cXQgGbZapHSac3Jyc3NycnM4aum2pRZzc3F0cnItXKcqDTWNcnJzc3JyKrxRGtU67nJyc3JzcnMkgrcqitSNcnNyc3NxdHF0cXNzK5RAKqi7/XJyc3NxdHJycnRxc3NycnNzcnJzcnNycnRxc3MiuToqx2xdc3JzcnNyLZ4kOskdvHJzcnNyc3JzcnNycnNzcTaK7r6FEXRxc3NycnNzPRn0vOYLc3JydHFzc3IlH9gakBJ+cnNycnNzcjw97rjSEXJzcnNycnMt+YhqB2d5cnNyc3Jzcj369L0FC3NycnNyc3Jzc3F0cSXnTjrlixxzc3Jyc3NxdHJyc3JzcnJ0cXNzKU3oGk0hfnNyc3JzcnJ0cXNzcnJzcydeaxqMGU5zc3JzcnJzItVFenqrqHNzcnJzc3Jyc3NxdHJyc3JzcnNyc3JzcnI5jvSygQtycnNzcnJzc3F0cnJzcnMoAXZqNviZcnJzc3JzLJIFWtvfqnNycnNzcnI7AYeyD3hzcnJzc3Jyc3JzcnNzcXRycnNyOCEFsu76c3JzcnJ0cXNzcnNyc3Jyc3NyLIQvWn29CnRxc3Nyc3JzcnNycyviEyrT3s1yc3Jyc3NyLMqBGqRX7nNyc3NycilfHSqdDi1zcnNyc3Jzc3F0cnJzcnNyc3IukpYa59aecnNyc3JzcnNyc3JzcnNyc3JzcjtZCrS29XNyc3JzcnMyZ4e6qHhydHF0cXRxJCf7auSQSXF0cXRycizH0KqtgvVyc3Jyc3NyKaqRGuZW7nJzcnNycnRxLEBIKi77fXJzc3Jyc3Jzc3Jyc3JzIv9XOrQKjHFzc3JzcjdCGrnN5XJyc3JzcnMqYkMq69vNc3JzcnJzc3JzcnNyc3JzcnNyc3Jzc3F0cnJzcybyWCpz2n1yc3JzcnNyJ7WhGgal7nJzc3Jyc3NycnNzcjOVgrR6fXRxc3Nyc3JzcnNyczF7BbmU+nJzc3JycydU+ZqEwGZyc3JzcnNyc3JzKVjLGoxzTnJzcnNyc3JzcnNyc3Mlhaw6y6U8cnRxc3Nyc3JzcnNyc3JzcnNzcXQ/N4K4yH1yc3Nyc3Iuc7EamcTuc3Jyc3NycnRxc3Nyc3Jzc3EsH51ahBYqcnJzc3JydHFzczMYgrT3fXNyc3NycnNzcnJzLBNuGnDZHnNzcnNyc3JzciYg0mokA9lzcnNyc3JzKZ24WlwkenJzcnNyc3JzcnNzcnJzcygbrSqhVS1zcnNzcnJ0NGMVtazqc3JzcnNzcjgRvLr+Q3JzcnNzcnJzc3JzcnNyc3JzcnNzcnNycnRxdHJyc3Jzc3JydHF0cXRxdDvdP7gywHRycnNyc3NycnMkecEaOmPucnNzcnNyc3JzcytSDTp+3yxycnRxc3NzcXRyI+8BKkQP7XFzc3JzcyL9kypjJs1zcnNyc3IvMnU6z9isc3JydHF0cXQwy4K3RH1zcnJzc3IrsgwaZt8+c3NycnNzOSA6tu/FcnNzcnNyICOdajXWKXJ0cXRycnNyc3NyI0wMGv0/PnJyc3Nyc3JzIZdkGoiJvnNyc3Nyc3JzcnNyc3Nyc3IplkYqKZudc3NzcXRycnNzcinWiRpkl25zcnJ0cXNzc3Jyc3NycnRycnNyc3NyczzNgrsyfXNzcnNycyZN9hptIJ5yc3Nyc3I0dF+wq6B0cXRycnNzcnNyKKEOKrjvHXNzcnNzcSVqViqMWp1ycnNzc3El8YJKRefbcnNyc3Nyc3JzcnNyc3NyJEPFenPTqHNzcnJ0cXRyKFweKr0+HXNyc3Nyc3JzcnMrcBcaKv6OcXRycnNzcnNzMXAluZ/acnNyc3Nyc3JzcnNydHFzc3NyciPiWarM2mVzc3Jzc3JyKwOGKiLXnXJyc3Nyc3Nyci9V8yq8oM1yc3Nyc3JzI92EGnQnvnJzcnNzcnNyc3Jzc3Jzc3Jyc3Nyc3NycnNzKY+IOlsHfHJzc3JydHF0cnJzc3Jzc3ImUwQqTc+9cnJzc3Jzc3I/2kqwNbVzc3Jzc3JydCzNBjrmL5x0cXRyc3JzNwN/vQ2Ac3Nyc3Jzc3I8TUqzwrV0cnJzc3JzcnNzcnNyc3Mtc0s6PMtMc3Jzc3JzJ3YEejCvuHJydHJyc3NyLk4mOu4dnHJzc3Jzc3JzPGklvpbac3Jzc3JzcnMgebYqy2Sdc3JzcnMtqKQa1nW+cnNzc3F0cnMqiqM6+lXMcnNzcnNyPQslvvTac3JydHF0cnNyc3JzJuH7KrTgTXNzcnNyc3Mr6wpqSE9Zc3Nyc3NyKxPSWtPS2nRycnNzcnNzcnNyc3Nyc3Jzc3JzcnNzcikFHxrBvg5yc3Nyc3Jzcy/hCTr072xzc3JydHJyc3MiKM1KE4Mrc3Jzc3Jzcz7/JbwA2nNyc3Jzc3Jzc3JydHJyczE4krjXbXFzc3NycnRycnNzIfTXaseyiXNzc3JydDwFn7gLYHNyc3NyczfjargslXNzc3JydHJyc3NzcnJzc3MqmfM6+WDMcnRycnNzc3JydHF0cnNyc3Nyc3J0cXRycnNzc3JydHJyc3MnPW460DkccnRxdHJzcnNydHF0cnJ0cnJzc3M7Qw23zPJyc3Nyc3Nyc3Jzc3JzJdPUGlTCvnNyc3Nyc3Nyc3IiyjIaZVzec3JzcnRxdHJydCN+lWqPFqlzcnNzcnNyOm1qtqKVc3Jzc3NycnMrwsJ66tPYc3Nyc3Jzc3Nyci/cdxrzOI5yc3NycnRyc3JzcnRxdHIr6ScqJG2NcnRxdHJzKLq8GqZUPnJ0cnJzc3NyI+bxKkSQ7XRxdHJzcnQkQdkqvuJtcnNyc3NzMBV6sAuFcnJzc3NycjyVerR6hXRxdHJzcnNzcnNzcnNzcnNydHF0OK2SsGJtcnJ0cnJzcyUKKhqhbV5zc3NycnRyczrnerUohXNzc3JydCW5bxr2aQ5zc3Jzc3Jzc3JzcnNzcybb3jrmQhxzcnNzc3ImgzoaqcxecnRxdHJzcnNzcjPtNbgiynNyc3Nyc3Jzc3M8LjW+0cpzcnNzcnNzcnNyc3NzKrd/GraIDnJzc3JzcnNzc3JydHJzJmaWWm+WmnRxdHJzchq9g8KYFXw9cnNzcnNzNnuKuZR1dHJydHJydCO5YXpcaehyc3J0cXQmkkdKe9uLc3Jzc3J0cXQlDUdKhDuLc3Jzc3NycjfZ3782IHNydHJyJOdKKtSLXXJzc3NycxwdMDGeFM/OcnNydHJzcnM4+0WzFLpzcnNydHJydHJydHJydHJzcnRxdHItEvw6cuA8cnJ0cnNzci3nvyqUhA1zc3JydHJzcij19EpFoLtzcnNzcnNzLHPsWo7BOnJzcnNzc3Iqq786yUQMc3Nyc3NydCVSErpW7tRyc3Jzc3Nyc3Nyc3MqyHJa+HjacnRycnRyczVZorK2XXRydHF0cnNydDR5orSWXXJzcnNzcyfjgno5x9hycnRyc3Nycy0koirPtd1ydHF0cnNyK0v3Ok9AjHJ0cnJ0cnNyL4tdWm1KKnJ0cnJ0cnNzHDFLUZogxK5zcnRycnQut30qV4gtc3J0cnNyc3NzcnNzc3JzKP0AGuEv/nNyc3Nyc3NzJCdYWrOaenJ0cnNyc3Muox6an84WcnJ0cnNzc3IrjCAquT39c3NzcnNzcyC/68pSEUNydHF0cnQjKZUqcHatdHJzc3NyML+iuVBdcnNydHJzJzVBqie75XRyc3Nyc3MnleoamKFedHJzc3NyLMsWWilOmnJzc3Nyc3NycyPukEpWFvtyc3NzcnNzc3Jzc3Nyc3NydDKWyr15NXRyc3NzcizVjKqtpzVyc3Nzc3JzLPeGajeHmXF0c3JzchOEFsGTXek+cnRyc3JzdCiocWoMeOlzc3JzdHF0LVTeWpDCGnNydHJzcnRyc3Mo2xsalE5OcnRyc3Nzci7sUVq2Oupzc3Jzc3Nyc3RxdHJzc3NyJcnTSmhiy3Nzc3J0cnJ0I/shSlVN63Nyc3NydHIjD52aOhYmdHNyc3NzcnMhyQda2W+KdHJ0cnJ0ciHZBEqnb7t0cnNydHInFWMqMbnNcnRydHJydHJzc3NydHJyINOIGgXHfnJzc3J0chKmASGciv7ecnRyc3J0JwMFalbfqXRyc3J0cnQnzTYqViydc3J0cnNydD5ZrbW2UnNzcnRycyK72Po1UnBydHJydHJ0cnNyI/1FarcrqXNzc3Jzc3MlS/jqC1BxcnNzcnRycyM8XDoRSjxydHJzcnRydHJyL0DwKq3w/XJydHNyc3Nzc3JzcydXWYrDmmdydHJzc3J0LTo9qqdsJXNzcnNzcyfQL4oc/Qd0cnNzc3J0cnMmhJE6K7bsdHJzc3NydHJzc3NydHJzcy5e70qfEQt0cnRyc3J0IBIymsjs1nJzc3NzcnRyc3Mife4qTCEdc3Jzc3Nzc3IvQZLqGvbRcnNydHJzdHF0c3J0cnMkMk96VesIcnN0cnNyFe9AsZ/Rv05yc3Nzc3Ip+lLKXVrTdHJzc3NzIxzEOpJDvHNydHJzc3NzIKMkKrjNvXNyc3Rycy8/SEoRG3tzc3NzcnMtHduaqDJGcnRydHJzczbTK7w81HJzcnRydCvWNCr0nL10cnNzc3J0cnRyc3NzcxYoPSGWGcLedHJydHNyNuorvCXUcnRydHJzc3NzciRljeqJtyFydHJzc3MttkKqD5vVc3Nzc3NydHJ0cnNzc3NydHJzIK5ByuIr43J0c3JzcyABVros+pR0cnNzc3NzIJI6ymTsU3RzcnNzcy5h9opC8JdydHJzc3MeoOtimtEknXJ0cnNzcy4jH3q13gh0cnRyc3MjJ8Maf4POc3Ryc3NzcxskUhGX/K3uc3NzcnRzcyiGSfoIq2Bzc3NydHMqwgEa1N/uc3Nzc3NzKUSxqkbE5XRydHJzc3MniU66VHsUcnRydHJzc3Mn808a8ssOdHJzdHJzc3NzI87YOucSfHNzcnRzc3J0Kx5rircpR3Ryc3Nzc3Nzc3Nzc3MvqUhaK2t6c3Ryc3RyLUqBSt9X63Ryc3Nzc3MgXYKq9TfVc3J0c3J0cy30CYp5v2dzc3Nzc3J0Kdz/SggwC3NydHNzci0cf2rlSAlzcnRydHJ0IaOSyvLW03NzcnRzcyOx3Soo4i10cnN0cnMrmEq60otUc3Nzc3NzKIH2GlngnnRzc3Nzc3MrIWk6YflsdHJ0cnRyL/gU+mCOsHJ0c3NydDuPtbGASnNzcnRzcnRzJ6IMWuvfOnRzcnRydCnjtGpYxLl0cnRydHJ0E51o8ZGElw5zc3J0c3MmfNLaxkLSc3Nzc3Nzc3MiTuY63xGcdHJ0cnRyLtztarkxKXN0cnRydHIhcKUq2/Wtc3Nzc3NzcyfbDPpzXzBydHJ0c3IrrWz6RjkwcnRzcnRzK6GYaozmeXN0cnN0cnRyI0Ya+pyuUHRyc3RydHIjPgOq9y/FcnN0cnRyLNItGpTdLnRyc3RydHJ0LHYMquOvNXNzc3Nzc3N0Npaev3lhc3J0c3NzKn7OSv0TG3NzcnRzc3M7csi0nTd0cnRydHMRCBQBlhnr/nJ0cnRzcjnM4rFDHXNzc3N0ciZUWhrMul5zc3RydHJ0I/k/anhsCXRyc3RzciJOUcr4KuN0c3Nzc3NzGCcGYZZa+Z5zc3N0cnRyGBNgsZW+n05ydXJzc3RyLJzdOroyLHRzc3Nzcy6wpBrl9b5zdHJzdHMaJ2pBmDqVvnJzdHJ0cyUtzYpnMydzc3RydHMVjJYxmMRpznNzc3N0cnQjkIbKRAiTc3Nzc3RydHMnMcQaXuO+c3Nzc3RzKGLXarDiiXN0cnRzc3NzJI/wyuQQ83Nzc3N0cnQb8l+hkt6gXnNzc3Nzc3RzENeZgZXZZn5zdHNydHQrxJlambZqc3RydHJ0Mjb4vtkHc3Nzc3RydCPmjXp6lyh0c3Nzc3RzKHLYOqzSfHNzdHJ0cxuIbBGXqJPudHNzdHJ0L0PpipTRZ3Nzc3N0c3IkNhP6Ta7AdHJ0c3NzL1FCqjX71XRydHNzdBB7sgGXpU3+dHNzc3N0LxppamVpaXRzc3N0ch8UhyGRLXjec3RydHNzEyHY0pjhNy1zdHJ0c3N0G514k5w2h2xzdHJ0dHJ0F7IjQZeu3L5zc3N0cnQ0aha5pelzc3Rzc3RydHMjdUH6Sbvgc3Rzc3RyHgGBEp0hju1ydXJ0c3N0F660AZVyS/5zc3RydHQcqRzSl2njLXJ0c3RydHQ9hFy2i6N0cnRzdHIVr/NBnLEMvnN0c3N0cnVyExPoA5IwJ/xzdHNzc3Rzc3Rzc3QVIXJRm0CdrnRzc3N0c3N0J0vnqjdRhXRydHRydHQYfIVykDZ6jXNzdHRydHRydHRzc3N0cyyVtEpLpLt0c3N0c3RzLU7xOv4Q7HN0c3Rzc3N0FuLcMpePI81zc3RzdHMnZJs6DrZMc3N0c3N0Ka/SutES1HRzdHNzc3QsxTa676yUdHNzdHN0I7NeWovKGnR0c3NzdHMxar+3tUBzdHNzdHMk5sCa+5P2cnVydHN0EMES8pJx/Q1ydHN0c3N0dHJ0FERQQp8ur710c3N0c3RzdHNzdHN0c3N0c3Rzc3QWLDOhlKXMXnR0cnR0c3N0Kfj1SpVwq3N0dHNzdHMuXbJaIDTac3R0c3N0IKh1yrOIo3R0c3N0c3RzHPCe45pDcRxzc3R0cnUb/zdxkaHIjnRydXJ1cnUkOjBKgWz7c3N0dHNzLgRHyh3Lg3N0dHJ1cnUauaEhlode3nNzdHRzdHNzHQhiQZhZnb5zc3R0c3RzFI+sQZzhU75zc3R0c3N0Ex8zE5pEzOxzdHN0dHNzJycvmtidBnRzdHN0dCooznpmgxh0c3RzdHMnLCyaqE02c3R0c3RzdHN0c3R0KzqkWnJlunR0c3Rzc3VyGcQTUZ+s7K50dHNzdHRzEL0T9Ju37Atzc3R0c3QXGOWik9oaXXN0dHRzc3Qu1XE69ajsdHN0dHRyHAArxZBW5Dp0c3R0c3R0EOdaJJe8pdtzc3VydXN0HZcioZU63V5zdHRzdHQqEncacOiOc3R0c3R0I6whauw96XVzc3VzdB6YX1OcG6CsdXN0c3VzcxGBlNGagHsuc3VzdHN0E8BAcZrQz45zdHR0c3Qr6AdKtn+Lc3R0c3R0Ic6Qik0W93RzdHR0c3R0EdATxZCV/DpzdXNzdXN0dBYBrkGScGG+dXN0dHN0dCxHdVqhmKp0c3Vzc3UXcGyzkbOjTHN1dHN0dBkEJJOV/9tsc3R0dHN1E1wS5J4Z7Rt0dHRzdXMYWFjxkOmnDnR0dHRzdXN0dCmOi9onJ0J1c3VzdHQve93K1lIjdXN0dHR0dCZeCuprL1FzdXN1c3R0F7dtcZn5ko50dHR0c3UV5AyFkFEEenV0c3VzdSJ+nUrOFit0dHN1dHMv2rr6FGRQdHVzdHRzdSOqO9qlbEJzdXN0dXN0dC9fmDqOBnx1c3R0dHQe6HIhnliN3nR1c3R1cxXxhNGfEIsudHRzdXR0c3UTOFehn6moXnN0dXN0dBLSHuaa9PEZdXR0dHN1H70lMZWj2s5zdHR1c3R1FbYdwZlb4j5zdXRzdXQSmuZRmPYZrnN1dHN1dHQv4DSa+/y2dXR0dHR0FB9bw5o1pDx0dXN0dHV0LPcNaniPKXRzdXR0dXN0dS/0o1p2tcp0dHVzdXN1E8aKIZWadd51dHR0dHQUu0HilJe+HXVzdXR0dB/N3VadaSKpc3VzdXR0dSjLv7qRVAR0dHR1dHMYcrihkn9HXnVzdXR1cx4b9yGaNgjedXR0dHR1dBF6FkGaB+m+c3R1dHR0dRrhV9iaKLgndXN1dXN1A=</binary>
              </binaryDataArray>
              <binaryDataArray encodedLength="263708">
                <cvParam cvRef="MS" accession="MS:1000523" value="" name="64-bit float" />
                <cvParam cvRef="MS" accession="MS:1002314" value="" name="MS-Numpress short logged float compression" />
                <cvParam cvRef="MS" accession="MS:1000515" value="" name="intensity array" unitAccession="MS:1000131" unitName="number of counts" unitCvRef="MS" />
                <binary>QLzKAAAAAAAAAPkfuCcmKMoleyGvDgAAAAB9D9Mb1x1PHvQd5ByoFAAAAABXFzMyUEB/Qgc6Qyv9GycHAAAAAMwNqRtpIIEg8RtfDwAAAADoDAobBiHkISQc0g8AAAAA1hqqKTMsOCvnJm4hHByUFR0NEwEAAAAA5wisGGcgpCIPILIacBRuDEwBAAAAAIELvB61KPkoGSHrFLkLAAAAAD0ApRg9IiAmsSRrHMcXPRJ3C+EN3iVVLccqFyEhG5oTYQkAAAAApgBtH5YmoCigJSEeoxEAAAAAgBG7HJoivCTuIV4XUw0AAAAAShhNI4okHSQcImoTAAAAABYSpR0CIGcg0B7fGhYV1w0hBAAAAABqD1ceeiT6JVYjmx0SFtYLAAAAAA8XsyZQKYAnviKpFgAAAACJCDYelSY7KMwkPR7hF7QPPQQAAAAAtAp6JO8mzShoKkQpPCOfF2kHAAAAACQF7hkSJOonlCXxGwAAAACLA04ZmSAMIjof+hnvFNEOCgcAAAAASQNmHM0i+CNKHnoQ8QoWBAAAAADvAd0VmyBOJpklSx91Fm4PGwYAAAAAoRxHJS4nFCR+HIwWdhC9CAAAAADrGGgl7CkRJ2Ee4ggAAAAA8Q8mIR0p3iilIeMSAAAAAPEegicCKaQnRSMiFQAAAABLElMd9SF3IYUa/hOPDtoHAAAAACkS1R4uJLQiWRkuCgAAAADeIvQ2uj6UPGExSiL9EAAAAACFC/oaHyEKImIeMRhUEUsIAAAAAP4HJhh0IWUiiRuoEHcLIQUAAAAATQ7+HycmnyYfIkEZ6wwAAAAAWwuGHkYpaCroIsgRAAAAAA8Y5jQZRbxNoU1ORZ019CF8DAAAAAD5EM8jbClCKXwidRaXCAAAAAC1EgslBSpeKhAioBEAAAAATQQtG9MmbCwAKxEjOxAAAAAAPwWCHy8q3yuKJLISgAAAAAAABwSrHI8lBCi3JAsb2gsAAAAASQELGTckoycdJUwekhNIAgAAAADvBNgk2CkOLIAqPiMAAAAANAT/IVQnGSliJzQh3woAAAAAeAKfGxQncio5JncbrgwAAAAASQJ2GjUmyCrRJywduA0AAAAAfhdOJngrMylaIH8SAAAAABQXqyERJsAlhSDoEQAAAAAMG+QjrSYzJxIliB6FFj8MAAAAADoNUB2HJH8jUByRE3cIAAAAABccNSbjKOElthyJCwAAAABlHXcpyizNKz0nFRYAAAAAexhxI3Am6SNFG3AS4QgAAAAAmSByKNMpayj+IyMUAAAAAJ0e8SaJKBMofCRUFQAAAACAFssmXSxHLOwjGhQAAAAAsRNnIe0jdCQhI5QZAAAAADIWwie1LH0pnh2lDAAAAAAUF6YmvCoTKu0lbhtwAwAAAADQF7coGTANNh841TMbKBQZVgkAAAAAHCuuY42D0I/xj46EhmuuQgAAAABLDeAjeifAJtsk9h/iDQAAAADfDGwiaChRKPMjDxoAAAAAvw3kI40oaSoRJ+EclwsAAAAAvAosIOkoXin9JN8bAAAAAAINdiIpJkonvyKGFwgJAAAAAN4MGCIrJyYoGyU1GwAAAAAzDU8jGCjMKDQmDh4AAAAA1ggeHu0ityT8IbkXAAAAAGwLhyBnJ8MpbCnYJqofyAwAAAAAVgipHLMoUy3PK5IlPRoAAAAA5gN2JaYopiq5K68o5R4AAAAABACTBlsr6Tj5Oegwhh5cCwAAAAAGBDEjIC4tMQstPB7QDwAAAADLAfIbMyZgKbklLxtOCgAAAABqA8MhZyraK1Yl9hcAAAAAQAFVEnYnni/eLMIfvhAAAAAAywLkIZYoGynIJUQgxgYAAAAAGRcCI1YomSX4G2MNAAAAANEWjSMCKFklxBsAAAAAFwe+QGldKWpJapJdXkR/HgAAAADGHMEu3DsWQEtB1UD3Pd8+iUYkSDU+hjcQM4ItQC6xNGw+PUHkRSpFg0DhN/gsJB+ABgAAAADoHF4nwiqLKDgg8BAAAAAASBQyIEMkpCPnICsTAAAAACkhFjE/NM8rdhXzAgAAqxBxJy4xVi+sIaMMAAAAAIIUciXKLGMoXxhUCgAAAABNGcsidiWCIuIa2QoAAAAALxvZJIkohiYIHRULAAAAAI0NxiXyME8vdh8VDgAAAADoEuontS5PKSUYCgQAAAAAWBh8KD8uQSx3JOkIAAAAAMoYyidNLpIsMiJqDQAAAABqHtglzid2JlkhaREAAAAAeRZyKu8yBi7eIDELAAAAACAXcCZ+LW4tNyYTEAAAAABWJeQxjTg+OI4uQRgmCQAAAADeGu4ikSSjImkdGAwAAAAApQ+wJXE4OD8ePcwyLCAdCwAAAABwGWwiZSTyIdYaPgsAAAAANxpTKmguhChjGUYJAAAAABIXCCUAKmcpjSS+EwAAAACYFasjeSjcJuQfMA0AAAAAtReaJh8sRCgcF60FAAAAAGYSMiPiLKcuFyhKFgAAAABAH2gv+zItLTYg1AoAAAAAoBfZJPAnNybzIVURAAAAACEWOy+gOQU34ibKDAAAAABVFfkjDyrjKNgdewwAAAAA/hseJ4sqMSu2KA8YAAAAAIQWIyOTKDUpZyUPEQAAAADfHpgs1TMvNOoqaBAAAAAAxQ9SKaM2HTVgHw8GAAAAAB8T5SMnK0Ypux3EDAAAAACFF5siZSUJJbIg/Q8AAAAA+RY5KPEt+ioEIu4PAAAAAPcRQiXhLycx2iWUEQAAAACAHAQugzf6PfdBdEBcOREzOixtEgAAAACnGzMzIj3CO/AuXxMAAAAAWxpuJv8poihVIFYPAAAAAOcG0SSuN4s9ozd5JYULAAAAAHsYRy35NEEwWB3dBgAAAADaIE4tIzIcMBMmcQ0AAAAAnRa5KrQzFDMHK88RAAAAAJ4EDiKBM1g4yjHwGhkFAAAAAGkVmSO6KP0kFRcpBwAAAADwHv8rdjOdNaQxUScLEwAAAABNCy4lljXZOqA25yoMFgAAAAAXGAQmSCuVKfwfOw4AAAAAFg3EH6It3DGQLN0eeAwAAAAAMiAGOHc/sDlIKE4RAAAAACgXaCGsIwMkniFLEwAAAABuFAQjqCkuKqwnWCWYFQAAAABzEmAqBzQrMk0njg4AAAAAqRU7JI4pPSnkJC8UAAAAAGMTpypiMzswRSJTDgAAAAA6EGkqsTqiPyA66Sq2EwAAAABaEowjRSrNJxQgKBAAAAAARxifMfo/fkONPEwpbRAAAAAAEg5JJlE2jTuyNiQnhw4AAAAAdBQuJP8pVitkKLMYAAAAAEYdgyukLXwuAS8lLfwm/xQAAAAAkhQoJLYpgCqpJfYUAAAAAJwRxCdpMqEx+CWzDwAAAABoECInkjjZQAg/bzSgKPsUAAAAABQXNDB9PHs7pCy4EQAAAABTEX8lxy6XLGQfawsAAAAAUxXrKXAz1TGaIt4KAAAAAF4QciKyKREo8iBVEQAAAAB6ESok+y3oL/8o6xQAAAAAkxFgI1cuDzRBM6orMRgAAAAA3RlJLsk4vDqhM9ol2RAAAAAA8RuvMHU4ajb9KwkWAAAAAOEUQSQaKKgn5CRKFgAAAABwDbcdNiWxJbggXREAAAAAZxsFKQ8rqCrHJ1EXAAAAAE4R3SkFOfI7tjEgG9sEAAAAAGYQiiGyK2AwgS2IIDILAAAAAEoggzRWOJAxPSRXDwAAAACkFVcoUC+JLbkj2Q8AAAAAHxPHJDgskSwFKA4WAAAAAAsPdiKJL8kzwy1JHmEKAAAAAAgXpiiKMJcyqiy4FgAAAABKHRgyPTk6N8AuERkAAAAAhhd6Kbcz/zgYOG0vUhgAAAAAqxyCLHEyCzXENGIyhi4rKdwWAAAAAKIRgyh6NB02jy8UIkYOAAAAAPwVCyscNIs0LC5EGAAAAAACFactLjlaN4cntg0AAAAARAIDI2A5AEGCPPIoRBxmJxotCi1rJjATAAAAAAYeUCwgMU4xZCzaFwAAAAABGlYsVTMfM0As1RcAAAAAzxGGIqkpcihyHQkLAAAAAE0UPyTOKQwp7iBtDgAAAACLDcAfWyurLgYpMRUAAAAAqwZOIO8v+TC8J/QSAAAAAH4YcSm4N5BCF0a2QSM1HBsAAAAADQ0HI1svUzBrKKwUAAAAAAAUWCLsJ6AqLihSH50NAAAAALcObyI0MJI1bzFmJEoPAAAAAKwO5SBrKZ4osCDoDgAAAAD6EeItdzwePwo6Uza8Mpo1FTeaMGgiOwwAAAAAgRK3LIQ7DT+rOAonpwwAAAAAzBctKhsygjLWKroVAAAAAOYG3ii/Pp1HZEWNNQ4XAAAAAB0RiydrMr0xZifQEQAAAAD4GP8rWTRPNKUrDxUAAAAABBXFJJIq2yqLJbYlxTEyPBE+yDX7H28GAAAAAG0aVyw9NAE2fy9tHCEFAAAAAEQdtTSdQHZCUznzI8wIAAAAAPgEZCLENPo3Ey6cFAAAAADWC7AkCDbXPBY6Ii35EwAAAAAzDC8eZixpM8wwtyOwDAAAAADHCGYiSDSZOmk3ZSsjEwAAAABjFHAlAC0zLr0pYxYAAAAAxhfTJgwrvSqHJiUVAAAAAKAjlTguQI0/5zVwHAAAAADWEqsnpjIDNEksNBQAAAAANxJnIIolPSXYHOcKAAAAAFwXfyfyK9QqlSbFFAAAAADyC68jzy8yMOQo1hQAAAAAyQP+H/EwcjLFJQwNAAAAAGMRqR8bJOcjHiB5DQAAAACLFaYtJDejMwAkVgsAAAAAqxgMKgMvJysMHt4JAAAAAI4QkCSnMWE2oDLhJ78RAAAAAJoVhCaGLlUvjCaLEAAAAACBGnkshTIyMDInrBIAAAAABBcmMAc7lznBLf0SAAAAAAsSmizNPvtC0znxI5cJAAAAAAIbvixQNqY4RTPaJw0RAAAAAPcbUzmPSatNDEaeLhENAAAAAMYbni5SOHE5LjCjFQAAAADDEeEifCyEL4MsLCN4DwAAAAAOGjoxhD6AQhc9+y1IEwAAAACcGuwm4ClOKZYkhREAAAAAFhl0OnhMjlF2SyU6QyDXBwAAAAD8HyUvcDK3LU8jOg8AAAAAGhPDLJo5yDo2MREakAMAAAAA4Qv2IsQ0aj0APEYucBMAAAAAzRaTL+M+S0N7PAcpWw0AAAAA2RyRMAE4UjWSJ5QOAAAAAHMbQS0aM3svKSFNC5UIQyLRMRg1fi0TGAIDAAAAANMUnCVoLfguaCtxIWINAAAAAK0RpyRbLeUrux+MCwAAAADRHTws6DGdMiwvHismFgAAAAC6FtkvGz5LQcM55Sa8DAAAAAAHFV4tDDftMyElZQ0AAAAAbhDrKNM2QDlbMD8bdgUAAAAAcBhQLFI0Sy+LFgAAAAC1D64s2zwqPrcvPxIAAAAAHBM3Kj49k0YmRcA4TCEJCAAAAAA7OmtVVWE6YwdcbkqsKcwGAAAAABMaIysRMD8rbB4DCwAAAABpFbUouDHbMPElig8AAAAAwxivKAotpik1H+ALAAAAAEERpSUPMF4u3x23BwAAAAB0GqonMyz4KvEgIA0AAAAAwxPFKdw2vDoLNZIj9goAAAAA3BZ2LTs2yTHBHMUEAAAAALsgljbzPd45hygmDQAAAACkFeIpxTVpNyIsIhIAAAAAkxvoKz0z4DPbLCIVAAAAANIiLTQ9O6Q7LDZEKiIRAAAAAM8ZICfrKmkpzSCcDQAAAADLIWxHRVwbZJ9g8lBZMEEIAAAAANQaVivpL8UraCHTDAAAAAD+EBojLCucKRggBw0AAAAAuR+RNS09sjmPK9kQAAAAALMaTSzMNDQy2h3VBQAAAACkED8nxDUkOtA0ayfuDwAAAADWFSUlQytOKdkcggkAAAAABhvxNt5EvUf7QD4vXREAAAAAdREGKwU6dz0bNtYlcg0AAAAAgR/2L8s0DjCXHh8IfgpIIXExHDfFMqckrQ0AAAAAxRthNKRAO0H7Nx8nww0AAAAAvRelJc4qcSrTI5YQAAAAAOUKBSIALWIsXyOxDgAAAADOHfIqbTDZMPcryBMAAAAAFh78Lhk4Kzv7OJs09CpuEgAAAAA0Ea4juiweLEQj0g4AAAAA5xJnLEw6ADxRMbcWAAAAABMi9y9ANPsxZicuDwAAAACfHFsswzKNMq8qthMAAAAAph+TM8k7+DjjJ9cMAAAAALYR6jIAQq1C7DbfHGkEAAAAAMgUGSZ0LjgvPCdIEQAAAABRDBgjdjLnN/Qx3hs8BAAAAACXDiQpAzlsPfQ3jSj1DgAAAACUI1ktNDB/MzA35zh6M3klXQ0AAAAAnBLLJi8w2y5bIfYKAAAAACcJOCdSOO089zcjKukPAAB9ElQnXDNpNNkpvxEAAAAAjh6pMGI4rzfVL0ko9x+CDQAAAABWGB4rFDvkRiJNUk16Ruw3oyX1DQAAAACPH8AoJymmLEk1BjX5MKgnkhAAAAAAhSOmMyA4mTYpMwYvPSo4EwAAAADyGigsTjIpMKMkHw4AAAAA8hQxLulB3UuzSzZBxSsnDgAAAAD3FNUjTys5LBYkHg4AAAAA3BbkJ0cugiutH6wKAAAAACYhGTQEP4ZDyUBxNwEpmBAAAAAAcAMDIMI0YD1iO08u2hMAAAAA2SYOOog9zDMmGicDAAAAAGgZ0yqaMwg0TyzXEgAAAABVFn07OVPAXfBczFDLN60TAAAAAFkV7itXOTQ9xTfRKMkPAAAAAGkZBilcMP4uISOpDAAAAACEH/g6mkd0SAA+XSWdCAAAAABeFagryjhIPZk8YTlqMoQllA0AAAAAThkiLWc0KjDGHw0JSBJXLAk2oC+4Fp8AAAAAAPIQ4ykqOCo72DMFIVMIAAAAAKgb7jNDPc85rSrmDwAAAACTI/Q7UEo3UfVRZ02eQx81UCWwDQAAmhSOKOgzvDbQLxsbzgQAAAAATCvWRTZRLFEpRscvJg8AAAAA/gyUJLMyejSqKtcRAAAAAM0yrUuLVntWHksuMnEQAAAAAKQMIiUHNfM6hjjgLzEmHREAAAAAcAdxJRs1kje2LsEUAAAAAKEZJSwwNiE4Ty/9EwAAAACXFNww6T+0QhU6fyNuCAAAAABOE40p9DsjRO5AUDI4FAAAAADmDtgmzDWSOgk20icrDwAAAACkIccuNzNnNj42ay0LFAAAAAAZFdMl0y2eLPogIQwAAAAAEhaXJrAtdi0qJl4QAAAAABcLqSjwOpFAvjtOLTgVDwIAAAAA/xVdJOwppSg+If8NAAAAAJcfkznISA1OJkkGOaIb1gIAAAAAaiB6Mq86Lj59Ppo5liwbHNwhNCqJKr8j3A8AAAAAyRH8J1U2BEARRnRGhz3mLCQRAAAAALQSbyPkKrcq5ySKDwAAAACMDMAkNjEsMvgqXRQAAAAAjxC0JqQ4j0S6S+JNckkBPXkp3A4AAAAA1RcjLWo4ejnWMFQrCi1KKk8UAAAAAAwb0TXFRDpJQUNML8UPAAAAACca9ycSLM0sszepSINVnVzTXd5Y4E27PmIwlyOfDgAAAACNF8IoYzFlNtw4hjaFLhUjzw0AAAAAJAnDKvE4FTjMKhAQAAAAABYd+zDOOc46RTU/KW4RAAAAAGUa0SZqMWQ2fjLXKr8oGieZEwAAAABJH+szpDy6PSI9JUCpQvY/WTc3K1QRAAAAAFgcXiwiNWQ6aT1hPFg1lSpSEwAAAAA1DC0loTEVMVsnTxAAAAAA+SEPLKwtWy1SK8ATAAAAAHwKFSINLbkr4yFNHvAvOD0qQOM4VCc7DAAAAAB/GnwpNC/HLpMoshEAAAAADx8QLooyii0iHAsHAAAAABsXVycYLfUsNyv/FAAAAADhFEomJDOvOVo4Mi8kHvwIAAAAAIYW4ysuNQUzRCYIDgAAAACrFeg140hUUFhNpT7dHZ0AAAAAAEgbZDGUN+4vCxyHBgAAAADMG0o2h0OKRQo9CikEDQAAAABSENQnaTM1MqAsDiZOJdckAx2lCgAAAACWH3YxnjhLN1EssBIAAAAADCB6NaY7sTWQJtMNAAAAAPkUGyZeLlItxiNdDgAAAADEDFAvaUUtTT9IOzW5FAAAAAAZFWUxn0OLS0ZJOjrtGQAAAABuMABI1VIvUzVKajeUFgAAAAARElwvt0DuRV9Aty+fHKEkey88MHQlFg0AAAAAhB+FPgBPoFHIR5YobAIAAAAAXwr6JPY1gzvAN/0zajPeL+8uTS9mLakp/BMAAAAADRrSMas9TEAQOeQiMwcAAAAAChkRKpox9S1yGeADAAAAAL4SQylWNe41uymKEAAAAACqHGQsPDI4MV0qHBMAAAAA0x+WL604VD9XQwhFzERaQV84QipZEQAAAADwHf8pAS2kLbssdyvcK7YtUS0tKG8SAADVC54u5j4wR7dI90A+LvQQAAAAAH0bQyohL0UuLSlNEQAAAAALGwon/yxOMM0tEihaK7sw6DBXL4gsZyYjH4Ms3TbkNUUq9xAAAAAATDBRRwJTxFhZWoNYNlOASYI5Ox8OBgAAAABeGZo400fpSVtAAiqZCgAAAACGIPg+sk5gUsJKXTZfHQkIAAAAALAjMDSEOiY3TC23EgAAAABrENQhHCpKKh0lCREAAAAAhAmqJDcyqjJvKLkPAAAAAN4VoSa9NuRDB0gPQsYyrBUAAAAADB5hLOswmi7qIXMLAAAAAFULQCuUPYVDlUCAN2wwzCwjJoIq9DLbMHIhSQoAAAAAEwUdICo0lDxVOrksMhIAAKMNuSk0PmNJHkytRbIzmhMAAAAA5hXtM/4/4z3OLjASAAAAAPYjejliQUI/JjT+H3kIAAAAAMsbMyf5KmkrFifaEQAAAAAWFwsw+T+FRn5CJy9xDwAAAAC/EyQl0y/5Mk0uPCKbDAAAAAAwKBZCTU6AUOJITDJ8EAAAAABmD44rSkJgTsdS4k4iP0UcAAAAAJ4a0it6NAw3+TNnLJsgmwoAAAAATBqMJ00uHDF4Ljkv0TC3NQ0zbiWVDAAAAACdE1wm7zduQThDfT+KMy4rORMAAAAAdhNLJjwx/jKBKy8cpAgAAAAATBjJKV8/hEyJTpNFdTF3EQAAAAAcEZgjoSxQLaEmExEAAAAApxkGKnox0i+RImYKAAAAALATVyp/NiQ4JzAII3UMAAAAAJkdkTurRw1GRTZxFQAAAACEHZ8xgzmQNrwnCA0AAAAAASEUMgw9WEKQPhgt9Q0AAAAAuR7AMxc+mD+HN6Ii1QcAAAAAbyY7QDZK4keJOKQYAAAAAGkZtCzvM/4x3Ca0DQAAAADtGmYumDbjM2AkUgsWIIkz0znkMzkgIwcAAAAARQyhI5YwvTKhLBkjQA4AAAAAwhEOJjEx5zI4LCEiYQwAAAAA8B1oJ+UozicaI/8NAAAAAOAQMx+WJw4oHh8BCwAAAAD7HPwyojm5M20jlQoAAAAAfiIZL4433T7YQVQ/uTs3QmtOwVaWVyVPTzyqJEQJAAAAAKwghzInN/UyOCmvDwAAAADEDxIzzkmVVIFV2kxdOrgZAAAAABsFUC+GShBXAlgtTXozlQ0AAAAAUhWoJ9o3SkR4SvdJuEJzOc08vEHJQYo5wCjpDQAAAACmI5g12kCwSMNOK1KAT8FD9CsLCwAAAADxF1At1zYkN6wuaiUkMpo8Aj3CMx4i5glDGy4mVS0JMmox/if3DgAAAADOJfhAfkrNR4M4PhmoAgAAAABOHiI38UNVR/ZBgTKqEwAAAADfG2EpXC2fMOYxCizAIVMLAAAAAG0gOjGNNDYwnyWTCwAAAABYGbcxtEFYRxpD/jR2G9YEAAAAAJwA/CdCQQJNBE4MRVkychAAAAAAeyNhPwJOFFEBSd4zbBAAAAAAihgxJgstbiowF9IDAAAAAJIXFCWBKuAq8CXXDmkiQTCHNFYvBB2BBgAAAACtHG8z1T0cPpQ1fiU4DAAAAAC0HnM2H0TkSIhEczW0FQAAAAA5GB4sNDTiMBcjwwoAAAAA1w8DMrJE+UpBRRkw3w4AAAAASyLIMyU7O0G8Q3s+KjNlG7kEAAAAAOYY+SnBMOMtniANCgAAAAAAHBIuVDcCOWEyuCPECgAAAACDLndOdV5sYlhb/kfLJOAEAAAAAIMS8TpgT8VYPVw4WcxOuj19I7QHAAAAAEgPuSikNwY/rUnFUktWf1N0StU5ESSRCgAAAAByFhUs+DkpPxA7Mi1HFuQDAAAAAEgidkQsVbNYRFBROcYTAAAAAEoUrDaqSspRPE3wO4odaAQAAAAALhSUH4gk8yVcJKwfnRFWNShPmVrCWrRPHTblEAAAAAAAG34nbSxLKzYfRgkAAAAAAB6JKKIswyn1GGQFAAChHxIuljFzLJMeOAkAAAAAERbJLMk68z1FNLkaHgQAAAAAmRN6MM4/JESPPiwucQ8AAAAAog+ILA87Kz5lOAorBxAAAAAAiwoPMHw9mzq8KS0MAAAAAG4RACo5TOFf+WYkY7tTCTTUDAAAAAAGGF0+al5ObEBt5GHQRdsZAAAAAGEcviTYJeMlIiXyDwAAAABhBhw5R0+cVjhTgEU/K+QKAAAAAPkhjjd/QkpDXzrdJ8MLAAAAAL8MQid/NQk5STQzKYIfVCv4Mq0wSiTQICspji6DLVYkggwAAAAAXR2nL4o2fDTsKSwQAAAAAHEWSiXNLJMq6Bs6BwAAAAAWHP0vZz19RMpEPD4HMCkSjwAAAAAAvgt/JQExCTHdIxgLAAAAALkDFSk7Pr5GIEUIOJ8akQIAAAAAcwR6LFFG+lAFT3JAMCHABAAAAADyHYc+PlBwVUJPHjyXFwAAAAD3Ido0jD4OQUE9bjJiH88HAAAAAG0GVyfhNCk0qSmRDgAAAAABGgIqTTFQMGcnYw4AAAAA/RSfJ1kwqi6WIocLAAAAALUTpSv+NH8yJybfDAAAAAB5FUUrkzbNN7ww5iQZDQAAAAD1HbUx1TYPMB0bXwUAAAAA5xQIJ7w0tzqVN90pAg4AAAAA8xNTLxREME1OSzo+xySVCAAAAAAGGz0tHTTUMOswzjZPPOs5LC87KwA2ETzjOHEr5A8AAAAA3RwTLCY0ZjdBNB8ofiLGLWMyJyxcGV4FAAAAAAQZzSRmMC426zBTH1UIAAAAAH8L0ydROQtAMj3MMdMgJAkAAAAAPRyELVEySCw8HVgIAAAAAN4XvDRMRWxMpUsYQl4sHw0AABIg5yYYLU43nDpvOfs3mDKXLS8mpw4AAAAAhhYlK38xeytXG8kGAAAAADoQ4S0kSYNXFloTVZdHVjpfOJsyGyGuCAAAAABdI3AuaTP+MpUoigwAAAAAHQ4uJOoxgDYGMyMoDQ8AAAAABxbxIkonJCbzHwoMAAAAADsU4TJuQltEzjigGAEBAAAAACoOBy65O8461yorDgAAAACUDfIjsTCLMaAiBgoAAAAAGSJgNfY9gjzeL5oZIAUAAAAAEB7GKJ8t1C/ALhsqdRAAAAAARhNmKvU0dTN6JdILAAAAAFIgcDLSRolXnmE9Zetip1o6TCs5USURCgAAAAAuH3cylDfSMQAhBAkAAAAAqheFKREzTzRjLB0cTwcAAAAAsR3VLz83pDLLHUcGAAAAABIl2zIkOQM7WD7cQMVAeEEOPtc11DDhKzEPAAAAAIoXSysgM9IvByDXCAAAAABwGV4tgDOPN9g5eTjpM2klrwslG4c3jEiOUOVQfEmPOrUphw0AAAAAUx+cLPoyIzFaJBsKAAAAACgY1jFcPGg7kDG6HXYGAAAAAFIgVy+JOCA/n0HhPnU18S7tLWAyYjc2OMA0vTDmNAc6NzzVQEU+pTAHGOwDAAAAAPMK4ilyPj9HtkXFOOsWAAAAAPIg0jAoOA872TmVOCw2Byx2GqIGAAAAAFkaRi1eNDsy4ChDDgAAAABgIHcp0CulKzwryiiODwAAAAAqE2wkhy2nMkE4wjSSLgYhWgkAAAAAhyFaM7Y5hzY7MkM08TxMPoA0VScUJyQpcyiNJJcOAAAAAJETnS2VONk12iRkCgAAAAA+FwkrRjOoMRckAAoAAAAA3g8ANdpGKkoRQMslsAcAAAAA1RXIJXUslik8HNAHAAAAANIiBkAEVV9frF6UUqpDCkK6SLdIxD5qKBkLAAAAAKcQwSdGNMg08Sj3DQAAAAAHJyJE6lL2VfZO4DsGFgAAAABJF/80yEYfTPJFgzKKEQAAAAD/JPlJpl9BaINl4VbkNh0mnzwWVe9edFybTjMyEjb6SQBQVUoSOjQisgcAAAAAVyJ8Mo02hjLVKV0PAAAAAAQYQzbqRPZFmznxIQ4IAAAAAAMhDylWKrEqjifUDgAAAADiFMMjZSn8J5EghgoAAAAAuRrpKHMwDjTUNbw3QzfSK+sPAAAAANgXOjV0R5pOLkxQQWYuEBAAAAAAWR42Lu4xxCyRJhAOAAAAAE4TDiasLi8uFieWDgAAAABBD5gsDzp/O90zaiVsCgAAAADUFy4npDCFNFAyiygKDgAAAAAbHxgs/S+vLykoJg8AAAAAaiVvMsM1rTFOJ9kLAAAAAF0ZWC8LO7I+2j38PodAeD/fNp8kUwoAAAAAABVSLS4+s0RaQYEylyEqCgAAAAB/FQgp4S8cL5Ivmi0QJ8MNAAAAANIB1iN1MOEsNBnNBAAAAAAYLEY/iUdqS6RKZUi6TblTfFOJSJYyWyy8M5A/E0THP3E+eDtlPLY6QTY9NztF/02iTSJEwDC3DwAAAAB9HUArkTFDPK89qkYNUeNYZFqNVCxG+CtiCwAAAAC9IiMsfy2DLhkxWy81NW80OTVwLnsbMwYAAAAA+hr6KoQx4C7gIxgLAAAAAO0adC1zMaA46UfCUpBUcEzIOm4klwoAAAAApRh6JFon+ySFHVgJAAAAAGQc/yjXM/k74D+zPvw0WBYAAAAA7RiwMmc9N0BhPT86GThILkkWFwMAAAAAnwwTJUM2iD8tQZQ7NDAtIk8LAAAAALor9z+vRDY+wi0UDgAAAACADLs+U12rbEpwgGiqUjEkAAAAALAm7TGPONM4TzAnIOEHAAAAAJklQUgJW+ZgrFuCS4s0kjASOUA+xT0CN9IodA4AAAAALhPENb9Kz1LaT+dAxx4yAgAAAACPE6k6EFEwWh1YFkq+KRQHAAAAADYb/y+iOY45WTDzHLIGAAAAAIk0Y0ZKVM5a7lfTTGE8+C6YDwAAAAAsGmsveTXcLjwY2AMAAAAA2RzjKjEv8i3yKLMPAAAAAGoe9TIyO+Y5GC6BGMAEAAAAAFgWLizvMjotuB0LIE00OD0NOD0mFQpcF5EpizBcLHMeLwgAAAAADx7pMJk1PTGWJjENAAAAAJoi0SvMMNExEDGsKPUNAAAAALUQ4SX/L7YuFR/xBwAAAAAaG4EtcjbvNTctsw5tHo03WEHBPrsv7R/4Jq8vaDBdJ/sNAAAAAMAGICUNMScwZSbWDAAAAAAqGzUrBjF/LcgfSQkAAFEmnDR/O0k48CLoKiRANUaXPvoppgsAAAAARRk4I74mxiOCF5wEAAAAAIQGDydmOepA20BGO/YyfSyWJZ4MAAAAAHEZ4CbrK/g1zDe2L68qAiHnCgAAAAA2GvAmQCwKKrIb4wYAAIMbhjrBRohGvzxkLS4PAAAAALcrzEijVbZWpE1hOwsk+QkAAAAA4BkfLh846zi8LxgcUQYAAAAAmR19M/s7KT1EN5AmTwkAAIUVKi6APPE/2je8HzgGAAAAAE4nyTrjRzNXgmZmb6tw32pZXuNMDTqDLzUpiA0AAAAA/hdfM3hADkPEPOErJQ0AAAAAmRHGJl044z7OOBok3wgAAAAAiQuYIq0w6jL8KG4OAACAHhwpkS27MSIzMi12If8JAAAAAKwDJy3OP31EjD7oLZoOAAAAAHQYZiyZNrk24yvkDwAAAADYE4EnzS5sLRcyijCuMngxDyO/CQAAAAAgGIAorT3qR/NMq04QTO9JoUgDRjU+Zi8kDwAAAABKF5ku0DrPPOg8BEZTSd1NqkxJQHgoeQoAAAAA5Q8YNjpMiFQLU31KLT7bLUMPAAAuEd0p8zNTMGAdCgYAAAAANRhFN2BLz1MxUd9CIybZBwAAAAA7H7Es9S9eMRgycTBKMYAzETDuJ7INAAAAAFEiRCkQMFI1zjT6MEsrlSI6CwAAAAA7FiQoCTDlL+IlwwwAAAAA2iTYMDg3UzQeJBEJAAAAALgdnCu2MGUtJyBZCQAAAADZG/8710vlTuVFiDCuDgAAAAArICksM0LWU9ddIWE+Xt5UPkSaMacqjA8AAAAAmRYFKlk3IT8TQDg4BCQ6BwAAAACUDFQmIDdTO4E0LSVDCwAAAADrG/8vjDZVNHwsQDCTMcwqfw8AAAAAiyJSLjkxKjDYLoEt7ij9DgAAAAA1HBAt8D+2SSlIojudI88HAAAAADMrfj4jR7pE/jHlDwAAAADaJKE5BECcQylKGU85ToVDIDYpMwI8Nj5gN1cqlQ0AAAAA/BB9LCJCeEsDSek68yIWCAAAAADoHQYqUDFEMrQpLQ4AAAAAnhvBOdFG6UbZOrQgZAYAAAAAGB2ZLio8nER8Sn1OJlBcUXJPp0hBQE031iySJhgOAAAAAPQf2C2cNoM6CTxdOwE1GigRDQAASAwoJ2c10Dq9OHssDRJDAQAAAABIIM07u0RzRYBBdjoUN4g6PkQwUN1ZtF9BYe1dMlUfR4Y3Yy97KKAOAADQGTEpTTJcM0oqHQ8AAAAAPBaLIzErTysrIb8KAAAAAIYg6TskShBPZ0rzO1grvQwAAAAAGSTRLVk4jz01PM0wdiMMCwAAAADWGwkwtjoUO1QxTxz1BQAAAABHH00v5jLYLNkfdR2YKsk0HDYvL8sjfAsAAAAAfQqvLOo6JD6HOt4v1h20BgAAAADYHaky3DjsMLsRGgAAAAAA5yXYOOQ9UTe3I1gJAAAAAGkXRzMfRohMlkZSMqwOAAAAAFkfrio8LcIqHyMWDAAAAABgIH85J0SQRHc8QyrTDAAAAADNCfEiUjMUO3M+rEAXSJBQtFW2V75XGFbUU2RRV047TQRS8lQ0UNZIxT2rJbIHAAAAAJgfBDEmOSM6SzO3IpUjEzJORo9ZEGWgZiJf706WL/YJAAAAAK0YOymkNes+M0RnQ7U7lS9kJYk2c0nCVYhZi1O1RIg+YDmdLCEPAAAAAIUTnjwKVM1bVlZdQyobAAAAAEAOpSIBLbkpQhghBQAAAAC5Gtg+V1P7WpVXBUltLdYKAAAAAGwOFD3DWYlpNm4yaZda8EWTOpJABEiTSfZBnjUwFAAAAAAIIPktLzDNKsEgJgoAAAAANRI1JmAu8SkwKoMzPDxgPmw5JSuTDQAAAABwHCM5Z0UBRWE46BvUAwAAAABsLEZDVkssSIw6ChgAAAAAVR0WK8QxqDHdNS8+vzqBMhglHwsAAAAAfRRFJcYwwTV6M84p1xX4AwAAAACgB2AtXD0UPss5/TtkQTM9gisiDgAAAACSE/0zOUjZUnRWHVRnS2g7GCniIBcwRTgINVwnyR8+L2E4PjO9HekiOzTkOY00nCTICgAAAADQGtUqkjLXMoIskw8AAAAAmBekOphK+UySRFgymxEFAAAAAADPFVko4C8mLJYewQgAAAAA0gflKJI4SDzYNxEsVA8AAAAAaRKfM0lGhU4nTfE/RiAdBAAAAACjGuwpITA9Ky4VvgIAAAAAkhPFMKk/SURzQSE49ikyDgAAAABsFDkqEz5QSnNO8Um7O2Ej/gcAAAAAXQcIKF02ujbxKJkMAAAAAG8frDuyR7FHOzw1JL8HggcsImk4R0IlQcM1YB8bBwAAAAC/IEw2bEhqTzpLezlpEzIoDUpTWR5bxFCZOhgb6wMAAAAAZwz9M+RKglS8UmNEfiEWBAAAAAAVDlEmJD0jSJlHYDxBJiUKAAAAADgeyTBsNuAx+yMkCwAAAABJH5YsWDLoLzIirwkAAAAA3BugInYjeCP5ILIMAAAAAAEkzjSgQFBGBEKCL8INAAAAAMIaETUESA1QAk1RPjUougo6INUzmUGYRThBNzwZQWtF+D9OL0IWlgMAAAAAJA6oJ202ITkGMR0iwgkAADwg/jHZO8I/EDxxLG0OAAAAAJsYRDbeRBJH/j3yJ3gKAAAAAAgdCywdMhcwySZGDQAAAABvIYY/BVVVX+BeRlOnORoTfwAAAAAALgyXKXc2rzeFLagUhAIAAAAAPxhdNgBICU/ESy08QxcAAAAA/i/OR79TzFS9SpsvmgsAAAAAgB32JoEqoilxHFAHXxmLLbE75kM9R2xG2kDkNIwfbAcAAAAAnxVmLSU9K0LbPDosBQ4AAAAAVBPaK+I0EDS6LRQPAAAAALAiaETLVbpbHVhTTAI7oCgDDAAAAACaFQcxDj3UOl4nowoAAAAAWCPZPAdF6D9tMPYOAAAAAMUnOC1gL94tNCmpDKIatzPtSM1XqF/QYAZb2kyoMwAk4gwAAAAAPBWiKQMzIy5DF2UDAAAAAPUhcDa1SFxR3VA3TM9HwEOJPLc1ADB7J40MAAAAAJQVgCyPN244pjTHLvIaPAUAAAAA0ySGOGJBUkJYPco5iDKdI3QKAAAAAIUVYy1NRwdbTWXcZQtdWkhZMX4w5DLeLM8c+gYAAAAAXAyRHvcmjCWAGIwEAAAAAFwTZCmZNZQ5szgEPFRD9UFgLGUkQTdSO+QxRh2jBgAAAABSC7wlrTE9MBElQQwAAAAAQh9kPZNNT1FBSQMzAg4AAAAApxqKPpNPnVY2VA9HFzBnDQAAAACfEpcp0ja4O4ZAzEEzQaU4cSw1FyAEAAAAAGoVgiOkLvQ840DFQL1BX0hRURlXBlaOUXxKfj10KBoLAAAAAJYcrzYbSdZOMEmXM2YPAAAAAL4VeTCMQrRML1A7TvFGRzdYGS4DAAAAAPweADGENiAyYyXTCwAAAACrHVszmjyeOewopgoAAAAAFyUfPFlHREgvPvIiXwYAAAAANhEqLWc/e0MgO1ssFhdjBAAAAACcGn4qmzDBL74nJw4AAAAARRdqKvk2YDhNLd0NAAAAAN4aOTxgUDBZ/lk+VNtInDmkKn0OAAAAAFwUeCfXMTEyNSZoDAAAAAC6DnIwQUJ4Rw9CZjEVFVkCAAAAAEgRyC10QlhLokj9Nk0RAAAAALsnczrVQ1tD+TQ/EQAAAADvGpQsczmEPSU3SiMACQAAAADKDaUyY0riVKBW11bcVzhXR1AhQfwn2wqjFNEzcUfjUH5Py0BJJkQIAAAAANUdwTqvTORT31AVQ64o7AkAAAAAATJLQ95M91CxULROok5GT5FQYVEvUHNNb0oqRuM+qzMJIWcHAAAAAIUoTjTMNQcw4CLECAAAAABxH1wyljk0NfEmPQoAAAAAxSUwPjFGoUHmMf0ZfgQAAAAA9yPYMds07i+FIIIH1B5IOGpKmVLrT55AyR0eAgAAAABDEUEtCTg+Njc21jLkLN4dQAcAAAAAaAMSJEE1vzvVObYvXSRCJmEuFi5RJOILAAAAABYh3zQmOZQyyiAICAAAAADWK6FFQ1LOUwZJKSzTCQAAAAAFG4ErZzdYPOE4eS7tIWoKAAAAAIMd9C22Nqk1MCoODAAAAAAUGbon/jAJNZMy8CkrDwAAAAAKFuYnyyywK6ErcCRLCwAAAAAqEi8qbj1+R/tKZ0maQkA1CyCyBwAAAAD9FSItsDYNNfgqnw4AAAAADgwkJOgxDTUaLHkUmQIAAAAAzCpMPlFF5kKSNiUgUSctM9s28y72FkIDAAAAAGg1XFGZXl9flVISNv4OAAAAAKEYWE6veiGPBpW5jnJ6wk/REwAAAABqH+Y04UJbR7BCrTSVISMJAAAAAFMYWyvaM8wv9BoQBQAAAAACHOQ54FG/YJNnT2YCXI1HWS3TDAAAAADmIl41jkGISBhKwEWfO34uHiPVCgAAAAAeSa5l52/ebINc7jfOCwAAAACKFmInqS7VLVMlpQsAAAAAxhhXPIpOLVbAU65I3TRFH+4H6CFaLckvLi3sJR0MAAAAAA4DNyy5SYFbdWHgYTdm3XBAeax7bXixb0ZgJU3MPdc7uDgRMCga1wQAAAAAVSCVNSQ8rDkzM8UsSidsDgAAAABGHWwsmjdNPqZB9ELWRB5Eq0ShQh5BUTqCOqk8ikCTPfc/1UCaOSUv4yPLCgAAAAD7A18nGTjKOjYxzxa5AgAAAABiHCQuHTP7Lywqhw4AAAAAEyToMbU80z+KOA0knggAAAAA4id2S7heyGXgYUNS9zNnDQAAAAD8H4k1VzymOAotQQ/cB10onzcHO0Q2TysDDgAAAABuIsNBNU6VUJVJjjgdFQAAAABNJSw9YEfgRU85zCGHBwAAAACdEZYmVTFmMrgu3y7qMh0zVyzYHagfRzGDPCc9aTLPFyQDAAAAAHcYwTuHS9VNv0SFMLwPAAAAAJofzS+8OnY/8T2GN7Urbg4AAAAAZxEkOCNRs1r7WRhSgU2NTQlK4DvsIz0oZjmsPvA2Ux3eBAAAAACOCE4mizdwO/I0VCe6DAAAAADWHJAv0DhCOBo0GC6TINgHAAAAAAEp1T1cRQdDrTcaI24IAAAAAKceJjMRPAg7QTATHEkGAAAAAFkKsyQPNmg7ezZOKXoMAAAAABkpfjzQQ5tBnjR1EgAA2gQbNWROBFk9WEVMqDKSDgAAAAA1Jc4teC8XLuklbQsAAAAA6hquNgpICE1YR7A0sx0yBwAAAAAuKvY2pjvzPD89tzzLOF8uYQ4AAAAAsCJBLigzLi6ZG+UFAAAAAM4e3DW6O/Y1xSYrDAAAAABzA2ckbDdaPGs0vB6fBj0lki7wLyEySTY1ODw2iTLdMCMwXSygJJULAAAAABEgczEEQDtJTUvOR2o84i+RI34JAAAAANkf5jV0PB85OS3dDAAAAAAODWA1v0lJUO9K2zaHEgAAAABhEes5UE56VwJYtE+vO6YZoAIAAAAA8xpLMkpALEQ8PG0lsAgAAAAArjEdT11bdlv0Ty80JA4AAAAARSG8LH0zhzXzKxoNAAAAAEY7w1kAaOdqN2SSU1JCZTRaIo8IAAAAACwR4ClgQdtOFFHTRrEoowcAAAAAxQdoLK4/50OxO/ImiBkzKPk3VD+XPG0trAwAAAAA5y+sR8VQQ0/yQsspOwoAAAAA0harJAwuxTIxM3cxpi8QLfQn4w4AAAAA5htcMms86ztsM7woaQsAAAAAqhzgNH0/kD6mMn4ZeRj+L2tBv0eSQ5w0WRnAAwAAAACCGVM7KUssToNGyjU/JdkLAAAAAMgh9TKgPR8/IzQBFpUBAABNFtU760gwR3c4yBf/AQAAohy4K3swzSvmG8YGAAAAAHAZ3jpxTTNTbU3zOuAWSwAAAAAAPxmyLjM9C0Q6QdUyYhksBAAAAABQD1gocjkhQNo8ATS+LXQw/iz/HN8GAAAAAFEbVDHlQJhFCj/CLnANAAAAAMsXJiy9M44yYzWnNWM8dD/FPgc84DhWNbUtEx/fBwAAAABIE5QpujRgNr0uMRlkBAAAAADyHiI0mT5hP7c1Jh3zBAAAAAC0Hm4rzC9aK6gY2wQAAAAA/QQoNoRRLlt4WEhKcy3ACwAAtxcRRWxdOGlza01lqVeiRoc+R0WTTZ9P/UpVQJAw0SLkCgAAAABUEkcn4Ej4Yx5vim0CX65ERRoAAAAAcilDP+BJq0jRN7USAAAAAAYg4y3nMm0vdiGVCAAAAABYHno3okLZQVc2sBUAAAAAMgsPKnA4XzriMIsnUC5LM24yOTXJOqM8rDvFN5st7A4AAAAAxSJVLpkwjSzaK3gtiSlRDgAAAAAcFpU1fEUbSSxCrDCpFWkCAAAAAN0eSi/vNZ8zsijKDAAAAAD+GXE4hkW3Rbg69SRBCQAAAABHFWAxjT10PAku6AwAAAAA4BuwKtUvvyyNJCcKAAAAAEUOJS12QBxJRkhUQhsxuRAAAAAA2Qz/Lcs95j8+NVQ3j06jWn9bRlK7O2gTAAAAACEWkiq0O3hHAE3NTH5HEz2yLAcOAAAAAHwgVi+8MQor/R0ZCAAAAADgGAcqWDBNPRBM0VARTtw/hSFUBAAAAAA2EFMoZjoVRGRC5zUHHO4EAAAAABEn3z4lRxdCtiz5I244OUhTSrw7XRQAAKwg3znnQKk50h9sBQAAAACRHUI6H0zqUXpMQjeWDwAAAAAMGRgxhjnANFwhIQgAAAAAezO5SbdQdUy/PbolpAkAAAAAWCjDRH9UQ1nsVE9IXzYPEQAAAAAvKaUzbDg4OG007jKeM+8xMC/eLgkwhy9ULSIOAABdHaY9Q0ffR1pDOj52NzE00zDELVIOAAAAADkXHywkM5k0WzE4LWwqVzKMOKNAAT9iMNIQAhlTO1tOslSxT48+UCBCBAAAAAD4CSMp+zaONzktNx2FBgAAAADvE9Mt3zfzNBMnmwsAAAAACyTcLm01BDplOjE3JTalOXA9ekHTRYhH70XeQ1NDJEN8R/FTjF67Ya1cQlAxQEI44DJ2KiAMAAAAACsS4CXYO8FQ/l4XZihlZFyfTQA4aBIAAAAARSZRPX9F5kFMOd82Bjn1ORU6BTw8PTs5CDW3OD47czuSOt00ei5IDgAAAAAYG0sxKz3uPQ4wxQ0AAAAACw51KA88XkW9RPU56iPDCAAA4SFlN3dBhUC2M34YhCtYRplVW1kyVQVKsTq9Kl0NAAAAACsbWTTCPMU4CiUsCAAAAAA3DCoqrjxVQQs3/SVWLyQ2uTCEHKAFAAAAANIQvi3RQHNHl0OPPRg6sTLOJD4KAAAAAKAf3jt6RodDnDLbDwAARhmpK4Q0mjp9PvI9KzdDNZg090IETS5QDUymPlYqqgwAAAAAFwGeKwxF51H6Vn1XFlS5S3k+YS+vDQAAAAC1FrUv7zoCOvYrGQ0AAAAAwhwcNe1AY0IEOuolqwkAAAAArB8EM6Y5xDJ5GD0DAAAAAH4KHCMpMCYwxSPhCAAAAABnIrw5KkMtR/RITkQOOV4n0QoAAAAA9R5wQnVX/F8fXJhLXSyvOgZPvFWgUIk+uhgAAAAAcB09Rvta1GNoY0ZcilCfQmc4ficSCwAAAABOI5EwlTPFMrM3WDhZL24ucCwMI9IIAAAAAFwjlUpcX1Bm3GDcTBIgAAApJVA2Uj48QL46gSmwCwAAAAA2GjIumzZPMxsglgUAAAAARiDJNEU4BC9xHo4HAAAAAFwzCkQ2S8BJ1TxbFgAAKBfxNolHgUwIR+o1Axj4AgAAAADOHnA0Z0DIR3JA+TVPNgUx4CTVBwAAAACWBVkkPznwRTpLqkj+OwsnOggAAAAAFyTbNmlBaUOMOrwfHwQAAO4eSjIOQfdHP0XRN7Qe3QQAAAAAxQ/XMDVR0GAmYy9ZVUGMGKwAAAAAAIwUKS7WO8Q+7Dd/KLQJAAAAAFIJsSPFNus+9z5rPX0/vkRgSphPQVMAU+9OIknuP04tJzGFOK02pS/WInIHAAAAAPgiYDtiSZRQ9lFMTQRCWTEtJtsKAAAAAHMTZjcAQxdApjF0GOkDAAAAAD4L+C4MRepQB1QwUe9HjjgPHDYDAAAAAPIfOC3NL5ksrCtwLRQqATY1O04zthvoBAAADBuKMjlBXUQPPUIz6TfYPMw6XS8UFdoBAAAAAJ4VFCyVODc6ujAUGG4CAAAAAK8XGjkVR+BJhUPDMvcV+gEAANMf9jHkOFA1jiNPBwAAAABoH2JAc1F7VjZQOjwLG10DAAAAAJInxDiQO/8zFSE0BwAAAAC2IjctujB6P1xPVFlnXa1bDVjJU5xNWkPiIlYFAAAAAKcRNi9pRiNSRVOpSR81XR0ZBQAAAACQGIwrgjJvLPEUtwIAAAAAQhS2MyhD4kOkNX8UfQEAAAAAThWiJ6ky6zOGK0EYVQQAAAAA8B7CLpE1wzPVJ7AIAAAAAJ0Y0SisL6cvoCl5HrQGAAAAAM0m/TvcRhdHtToyHKkDAAAAAPodoi4MNswzoCZ8CgAAAABXIKgw6jJQMNIqcxy2BSMX2i9iObw2YSaxCAAAAAClHlE8wUzQTylEz0MPUStT/UvcPtQv/x/4BQAAAACiEgMszTlpQvhCQj6ILe4KAAAAAFwfaS8dPbJFLEWAOQMi4wYAAAAA6CcuMA8xszO3L0EiDgcAAAAAnycTNl8+aEhhU+1bcF2hV3RLVDFLDAAAAAD5E30rjjOMMJ4jKgcAAAAAKhIsMAg9VDrSJusHAAAAAMkmfjfZPX8+TT2gOqsxexeWAgAAAAD9ElQrxkLlUvladVpSUFs7hRumA1sdjS8HOyFEJEHsNDwvVjMkNlAweRhGAwAAAAAaGPgrzjYDPXNAkz8FOtAxjCnmIOEHAAAAALgfjSngLuMxfTO0MXsuGi7bOrZDeUjrRpA92TlHQ0BA2Dh5J+UGAAAAAOMcEix+M/cy0DRyNmA3HDZnL3AmNxoCBgAAAAAPASkunT3zPT80vCISBwAAAABoIF4p8ytkK3wroS4MMXoucydjCgAAAABIFmAmxi93M10vDiDsH0co9zRhSfZPs01VQfAvESsdLLwpuwsAAAAAagi0OJ9K3lGSVEVTc01/Rqg2XRsMBAAAAADOIuAtqDbKPHNF9VCBWwVhSWFJXY9T20LvMRAujC6wNHc67z1mMhkmWwoAAAAAag2RKBc3YDkkMH4caAUAAAAArxEkLLw7fT6tM1EeewUAAAAAJAXFJBc0cDbCLAcX+gMAAAAAeg4KKD8zezX7Mcwm+ggAAAAAPSXoOpxHnUpRRSI8JDAfIdwGAAAAACkfuTcYRIpFTkVRP9Y5SDT/OSE4SD5ZOu0nOQcAAAAAUwfwLSVI51ROVrJMPDaUDgAAAAAZIykzajYZO29HkE9HUQ9NFUAsMf4NAAAAAFsQVy77PrBIQUoiSLBD1j1lLaILAAAAAEIChjIqSx5VlVMiR6IvkBUxAwAAAABCI0ktjzRdOB40cCrtCgAAAABDJ2lDHlaxWqJVH0gdQXZEmEXDQHYtwAlHIlgzEj5tPwg2NiB1BQAAAADiH8g16zzrN1snkwgAAAAAdhqmPj1VA1/ZXdJRlzmzFeQBAAAAAEoSJjZ2TuVZxVqFUIY35hOuAQAAAAChG+sqMDMIM1MnVAkAAAAAaBGKMphER0kjQpww3TQFWAlpNm90a+lcy0EQJQMHAAAAAEQEKDKdRLhIW0HaL4whWAcAAAAAsR2KKKkrViokJSEJAAAAAJsV/C8WOVA4yjOPLGUJsxcZLPY0rDmbP6M/0UHsRdBBN0JJSeBL+EX4LXgJdQtbK5o7tT6kNRMfpgUAAAAAtguGM4FCekJEN30lhQYAAAAA/gsILTo8zj1CM5oZ4AMAAAAAZSUBNnM8KDswLwkYxit/P89KaUwRQlIlPgYAAAAArBukLAA25zWALY8f0yK8QaxfVXBWdOZrbFdNQQw4Dzp0NMkj6AYAAAAAxBdEORxSk1wLWz1NmTAsL8Q8Tz8xN4UffwQAAAAAWxlKKwQzEDJDKHoJAAAAAEAmjEP0U7taNFgoTcdAjEeOUaJXtFQIR0UoAQcAAAAAUiUxNm1Mv10nZ4Fp3WXoXN5OaD5nMcUhTQYAAAAAiCGlM0w8kjhNIZ8FAAAAANkORitROUE6UjGDIxYHAAAAAAE3FkWlSsFF/DCvCgAAAAD7I80yQzVWLGIpYzJhNaUvAiTVBwAAAAAjJJUs1jvnRvZJEEUzN/MgHwYAAAAAZCbsQRBPD1AjRIcxozTBN2QyHCdHCQAAAAAzG50yHT7RPMQrwwoAAAAANx75Tn5heWW4XZtISyAtMz1Ma1nlWV5NZzTpDQAAAAANIHg8F0g4Qs4YRi+4Olw5vzM0JzMJAACQMPxC2kmHR29D8zlRKEEJAAAAAIIGri0dO105Lir/CQAAAABjKG82vT5GRTJJuUrlSzxKh0TnOnUxWkHSTQVYnF1aWnBPbTkSEAAAAADII0QsGi6SM6k5izpZN+YxsSl7CQAAAAB7Ii8wxTs3RlhMXEwLRqA5oyeSCAAAAAD3HCAr+zNDNls1TDdJPThEX0nUSrNIrUXXR+pQWFgFWv9UeEqQO5csSQsAAAAAyRSxKV0x7i78JDAIAAAAABYX2DICP6k+rTIcGjAEAAAAADEmkz7zUXVcGGDFXkNbCVi6V9BXGlaIUiNPv0sWRdQ4OyZFCAAAAADbGhkxAD13QHA5fS/HLKQmeQkAAAAAPCPMLu83rDxySmNTP1ehWZJb8Fy6XghfoljlVFZQykeyPHgzGy6yKvsJPh4RMLY3yDzkRCJGNEKaPDgwSyjTBwAApx8nL481TTHSHKUEAAAAAM0FNieYPQhIfkc7O7cf0CGwKhcuzTFiNl014ShcCQAAAABHJ1QvAzK0MRUvXClxCQAAAAC5CrI3TlEtXnRjsGRPYd9Zc0yIJ94EAAAAAG0XhybOLhUuVC3PQQZVu1y+WYNLTy55CQAAAACBFsspXzLcLxwh9AYAAE8jDSpGMzM9wUCOO2wu5R0nBgAAAADaH50uBDXTPIxJbVUoXYVgD2JLYlhfi1U0QnIwFyjPCAAAAAAbOWFL9FDFTNs+YRMAAAAAGwjQK4pCPVTlXBVaJ0n0HqACghkBOvpIdkp1PosnKQgAAAAAGitZRmRQak5SQbskewYAAAAAqiAMLX4xjy48JUcJ/wuBJtpB4VBiWNhcr1/fYfRi7l+5WEpQ6kVMN5kgQgYVJI8wmzTjMw4v+CYgCgAAAACUJqQ6FkIMPoQ0ei/GNBk0oSmTH9krhDRlMlwk1QcAAAAA5BpONeJD/0dbQpU0lCJmBwAAAABsHiAtrDG+MAwzPzNCMIIrAyvLLqUsWCeDCgAAAABbGQA250nlU7xUm1D0Rb44tTOZK1Mf4xtiLWI7VT9dNa0S4AAAAAAAYzOQTDBWqFO4QxYkogUAAAAAaCRbNtA7vDRtIGEGAAAAAOcIeCutO5dArTt9KYwJAAAAAOUhBiiyK1YoPxVIAwAAAACqGWwq3TBRLJ8a7AQAAAAAeSXDPlpHXEezPQwqkQkAAAAATwhdN+ZD3keKSBJOhFIXUmVIQTHcDAAAAABJJyU+00oZTvxG6zErCwAAAAArIZM1WkFYRgdFsz2ONJ0w7y7XMIc2BDeALXEUewIAAAAAARYiKhI8v0MHPwgySyG4BgAAAADXEeQqMz7fRpFF9jx0MTQeiwUAAAAArxinJxI06Tn7Ohs54DT5NUw8ZEAjOPYeeyJKKkQvhC6zIg8IAAAAAJQirzmcQfg9JDK6IW4HAAA0JBU4gkFeP3UvkQw9AAAAAAAgHOMs2zpLP/E7yjXWK9gJAAAAAFYWRjIJSExRq0w2NgUOAAAAAKwXsygsMUYwSyeCCgAAAABrFYguEkboUpNW+1AgRbo8Mj44QnRIfk7pTpFGNS0qCwAAAABlG+ow+TpKO1Yy/B1vBQAAAACNHlpAcU6bTuxDzCq8CQAAAAA9GkM7VUi6R7Y4UyVNB3ghKjN/OEgzPSDIBQAAAAB9FgItyzMSLcEV5AIAAAAAviIjOedJJ028RDAvNAx4DNYu5T6sQbk6MC/6I7wIAAAAAJowj1RbZl9r+2QxUnowEQoAAAAA7x5NNEk98z1/NR8j1wcAAAAAQCdzQUpNg0qKOV0a4QIAAAAATR+3N3FB4z9MOJozFzMKNv81MUR0TtpRaE6NRNMvXxtpBAAAAABiHyMyxzXmL7wr2ggAAF8ekSuzMtItuRXOAgAAAADrPINXCGUDaZ1iGFTXReI94TvLONwx9C7XKmAlsQkAAAAAMxvmMH889zr2JocIAAAAAK4exy5NNGYuuy2jM485gzZoKD8HAAAAAHMiuTtRRuxDXDLGCwAAAACsJqpE81H2UvVM0kRJRgdJLUU+RTdCAkXIPtos6AoAAAAAoxPZMrBBr0UGQdIwwgwAAAAAmBpeMl8+C0YDRp0+hiq+CQAAAAAmBQcoQjxJQaI4/xxtGaApLT/IR5FImEKzO0Y3PjITKq0YYxeWLYU6HUJFQek1kCapCAAAAACTKOE9gkTiPq4qsgkAAAAAig/RLWs8Dz8JNmgeBQUAAAAAhBu9LSwzuy22HnsGAAAAAPwiljgHQM06sScgCAAAAADKEawtETnUPAM68CrrBwAAAAB4ImQyIDdNME0TxAEAAAAAthQ4L58+hEU/RSE6Dj/gSP1Msk6OR+Y2Ah+WBQAAAADNDBksgEXCXnJrIW1nZiZeGlrOVydOmjqoJPAHAAAAAFU+XFKAVipO4jXODgAAAABJJok0az/uS/ZSMVMtUbZNfEvNSGc6VBaeAQAAAAB1HWEuUzdoNicq2ggAAAAAHSXmQiVTW1jOUt8/EhROAAAAAAAKABQmKjZDO+c4PCyFJvQ1ZEKIQ0o3exdVAmQNni33QQhItkASKc8IAAAAABIl+To7R69Ms0zSRvg3txYaAgAAAABqNMZLG1TJUWpEoyZcBgAAAACzEbEtqzp7OyQxiBxiBAAAAABJFkM1PUZ6SPk7uRv5GegmvjJLOTo59zJnKA0KAAAAAOofxzM1RMpLak0LSrlFTz0MOsU1/i0ZIy8IAAAAAAcizju7TMdRnkl0MhwP5wAAAAAADh7yLdI14TaZMFwfNwYAANwiGj5VShNK0D0UJV0GAAAAAHoXZkaAWIFcYFXWQQ8TfAAAAAAARhaEMuxCEkgVQVAmQgYAAAAACCPCMow/4kTmQNcyoh99BSEfRTUOQo1Ekjz+KeoJAAAAAIkrMjOfNE47rUoFWERf7GC5XglaplIgSDM9nTU1MLwqxwcAAAAAuxk5LCo2zDVfKpIKAAAAAF8kcTGyQY1LPE+UU6tVr1SCV3heyl/tWHlFUhWVAAAAAAAfIyE4Nz9zOTMk3wYAAAAA2DEdSB9Qlkz0RY1ASEHIPr8wHw/nAAAAAADXEWY1Bkz5VgdYMk+VOYMZjQIAAA8a/TI8SEFYfmBKYQVcC1pWW3NZrFJKSPg6cyPwBQAAAAAZHUUzBEKHSB1GajmUIIcFAAAAADkgXSilKtUrxSl/Hv4FAAAAADUC/CnXOH04BSoQCgAAAADMF1Ey6jh8MCYbUQQAAAAAHh2hKMsvAzFXKmQYJQQAAAAAMh7nMGs4aECSO6o08S7bHLcDAAAAACQfkkXbUBFRQUvAPQ4qKAhzGqMuUDr/PKFFUkyBUW5Q40L/QP5QbV3tY8hkCGDGVb5GZTXTMTEsrTeMP8M8EiznIhUx1T0GQUQ82UpzVXJYHVADPXIeqAMAAAAAwicFNFM7njt6LAAjeTNCOnc16SFGBwAAAAD2H1YuuzMmLq4W/AIAAAAAbibSQK1OAFbcVx5T60TPIhAEAAAAAD8RUiekNmA8zzUTH10FAAAAACscDyw8MmovyyIMBwAAAACjIVMwmDhvOSEwzxWVArMH4it7Pd5A6DaCGRQDAAAAAJUZ8zZrQLo4Gx5BBBMmJj1jSM5I4T3pIyAGAAAAAJoXOyjbL0IuhSQDCAAAAAB2F5Mw0kDOSM9IITz7KHcJAAAAANUpEjJQOaA8TjjyJgoGAAAAAAkTUS8VQsZIzEGfNOU5bUdKTNZG/jVkFzYCAAAAAJcPoDGLP1pAEDyWPwRGtkvjSzlBNiahBQAASCWnOoJBdz3nLoIIAAAAAP0fUSx2NNU2ezXUOiNDTENbOAQiXgYAAAAAHh3hRMZYrGEAY05d1k5qMaclnC+fMv8prxToAgAAAAC5JqY3mj7EPGIy8h2OBAAAAABHJHY5eUa/U4xdj2JKY6dg6lsYV2VO1kHPPKo8eUQSSwVLKESuNRYhKgYAAAAAGCAWQHNMUk7sRxg8gzkfOrk17ixWJ7gJAAAAALsn7TR4Ni4uax79M25TtmJkZRBcO0TfIGQEAAAAADkS+DWaSnlSq094QvklgSATREBSAFM3RhkvYzFwQ+VKe0YNOAQtfi47K84fIAYAAAAABCOwNLhAyUhPToxRb1KkUvlSqlGuTkJLCkadPZUyoieBBgAAAABsGf4tbzYmM9kg4gUcIqcwNTdFNX8qEBYlAwAAAADkIYU7E0QVQJUvkggAAAAANiWxNztEoUutS7lGYD72MkQp3w6IMl5BAkMaO+gnzwcAAAAA0x+QM306NjdrKssiEzchPqtCGT7GKDgGAADWEFclPy1fKRsbVwUAAAAAtRmzO5dK/0y9Q90sTwkAAAAADhAYNM1MYViuW7tbNlv+WDhSXUYXQh9BpDs6MtIdiwSVC0c22kjsTCdFyDmCOwxHLEkAQpI4DThWOA8ugyhZQmRNH0u3NxkVuAEAAAAA3g8CLA462jt3MAIrry4HN6M+ZEGOO2QnRwYAAAAAByP5OclBxTwuLCkJ+yCrOx9GO0wzVtZgrGdIZohciUr7P1JDk0skTslJuD1vKAEIAAAAAC8m20j2US1RMU3FVqtdDWG0YuJdi1ULUcBGazuQOHw8b0O1SddJ2DizIqEw2EiZVINUxUifOa4s5y9FM3Y830XmStNPy1IeVNBVn1LnU0BbRV86XoFXNEdmIYwDAAAAAJklOzpvQq09niYdBwAAAADVHY40rD8nQpA7GSb4GGE5QU7LWL1d2lybU8k/CyJuBAAAAADbMTJW9WU2aXBhgEyQIS4Dmw86MhpAFEL4OPUgOwUAAAAAfilnP0lI4kWvNysYfwIUFXssBT9PR8tE/jZ3ICQFAAAAAK4PNijsMLov6CitCQAAAABIHi45KUraXFtnx2itYRZP6DM7H20EAAAAAP8OHCklNM81uivICQAAAACiJ+NH/1jsXuZaeUzfMdcRpwEAAAAAQiERNTJBd0X3QCMyOxf8AgAAAAATFFQ7tkzRULJJ+jabGOQCCCl5Pe5HNEnNSH5JeUjmPMInQwgAAAAAWxifOCpKRlG/TJM3fAsAAAAAnxARLhVDpUprSCxB2TqIOwk6OzYhNwE8ajvyQ7xQMVROTgc6WQ4AAAAAGSHEKf01JEJYS0lSjlVNVIZP2kaEOsQvoijyCQAAAACdEYszXEcWUipXG1fIUIxFUzMkKKEKAAAAAI0lbTaWO081NSMkBgAAAADWIuI8pUZuRBU1ZA6YAAAAAAB8F4EuSTaTNFUqIQcAAAAApxC0K8Y5TDuCMbcboAQAAAAAJC40VBlnKG36Z81W+DY+E8kBAAAAAJggIjChOeA5IjAALh9Bl06OUjRNfD6bKFcIAAAAALkkBDGyPuxESkNaO54tgRbiAgAAAADBIwkpISrZKkMnjwkAAAAAnxGFLZo2kTRWLEQIAAAAAGEPnzINQYtBDTZUIH4FxR03L0U3yz7CRQ1HukNzPGcuqAgAAAAALgiBOKBRKl08Xzxac0q4P5Q8GjoQMOUeNAYAAAAArTMJTKJZclyYVfhCJjWDN742LzD5HQUEAAAAANsgwjq/RMhCazRXFKEBAAAAAL8bDipJNFY6h0GdRpZFuT9bNqkorAgAAAAAMgV8KQk1pTOAKaQJAAAAAD8gSEQWU5hShkIlF1MBAAAAAMEC4yb8NXE2Uyp5CgAAAAB5IhI2rzryM/8zozhMPbs2/CMLBQAAAAA7JYE4/UM8TNtNrkc7OQIkGAcAAAAAtRAgMcpJPlnKX2teY1XxRTUxKh9DBgAAAAB9BrEl/zRCN/st1hYqAwAAAAAGDsQqzjqaPqE3/Cf4CAAAAAAaHHEyvkJCSz1La0YjOQNFYVOdW6JdalpoUtNF2jqeMGIVWwIAAAAALBbdMWM7yjf1JnwHAAAAAOcQyiinNt47LULjTXhWQVa4TrJALzmeM9ErDh/tBQAAAAB0Gd01NUtfU0tQQkHrIecEAAAAAMMnVzfPQmVE9zrAIr4EAAAAAMkU4yhqNeI1aycfCG8dwjBhOYc3pCqKCgAA1huINJ8+4jrYK+kJAAAAAM0GQUcuYq9s/Gq8Xe1CSCorMi86qTjxLLkf7ifzNzY7lDB4G3QEAAC4GcYwejfoM5wnjgYAAAAAFiMjN/E8AznoLqkuNDxaQ/0+yS+0GXkDAAAAAMgR1jvdU5hd4F1bVlRL8UNNOhIotAgAAI0AzjJERx5K9UC9P0NREF89Yk1aFERtF/MAAAAAABcpSkrZWnFeRFnrUVtPcU/4Snw+9zDiKgYgvDdaSGdHRzdwJEUGAAAAADUW4ycmQUNPBlKRSFE0YgsAAAAAhxHgKmc0yjJpKMoIAAAAAE4GTzW2TqFZ6ljJTOVHDF1LbZpxOGrpVd4yUQoAAAAA3hwgN7VCAkQmPPQnlSMqOXJCfENeRS1DvURHSNpKlEm3RMI8tShBCAAAAABVHtIxZjdhMcAcZQQAAAAA1R38KvswVTbrRtVOcE/7RkgkXAQpEzsvsDzHPi43hzTEMnw1Ei4WF88CAAAAAF4Acy5jP+tBfjm8J+IIAAAAAE8PozX0SWZRPU7zQCst0QkAAAAADSSeOuxDvUGzMwEXuAIAAAAA2iGzN3lBIkE5NscefQQAAAAAuC4CP/5DS0DLM2ULAAAAALcyLkqpVFBTj0TEI1cEAAAAABQcKi+0OEY57TBmI0cGAAAAAGYZy0TpWCtgz1tSSEggLAMAAAAAAB1iLHcx3CsAKzkw0TkdO94vXBQjAgAAAADJD4E14UuLaNJ3en3ceXJrnEzIIXIuAjZXMJQb1wMAAAAAAQ5MK2U6zj2CNigvYTHORfNXiWoudKJ0f2reUlY0pwoAAAAALCdvNl04ZzGHJUkHAAAAABUJTSh0MYErvBHAAQAAAABNBhsmlDeXPeU5JizTEdYBAAAAAMUbfij0K/ksrC0pKTIKAAAAAKg5q1fVZaRogWHoUIY3ugwAAAAAsyA/LcE3nTYsKwYHAAAAAMsfpysaL3Yq9hkGGIEstTVuMv4igwcAAAAAJhmNOLpLQVIOTls/IygtCAAAAABSFcInsDHzMS4qVR8ABgAAmCntQoBJM0EiKpAGAAAAAAAENy+nQdtGh0ERMr0bHAQAAAAAuybsOb4/fjtBLpoJAAAAAOUbQzkdQm5AuTUHKF8IAAAAADgiUkGATeJNZkYNQIBAUTusLb8KAAAAAFcc1DiMTztd+GANXKxNtD+6L3AeCAZ0Kf49MkX0S09Kkz63KS4GAAAAAGUepSxjN4E62Dn6OTRAOUMhPT4tuxjhAwAAAABxIvQwLzcRORE2YyrzCQAAAAB8KkpAmkUaPXcoiQcAAAAApSMnRaZWJlufU8BGcUxRV4tb9VaASEMsrSrXQuBRv1VNWP1Ya1unWzpZJ1PRSuE+vChABwAAAABXIQQ9gkzcThNG9TJYCwAAAACEHjksAjdJOqA9wT/IO203Oi7pJQkJAAAAAN0Ewyk4Rf5S3lQmS3szvguwNLNKxVNCVIhMOzjYDQAA0CSqN+E9kTrVLkwc8gQAAAAAfh/8NTY6WzV9QL5MuVHVTNxCzDT1J30JAAAAAHcgnyj9NYFE0k51VNRVMFN4TEtHlkUbRcA0LRxgBAAAAACnHw03K0b2UtBdhWhfcYJ2R3ZvcPlm+FtCT1M7LSRLBwAAAACTGV42LkKhQ9w9vTdFMOk4Gj4VPR02Lip0CQAAAABMFQQ7yUnhSE053hmIAgAAAADJGGQq4z66SQFOGk4uTLBFaD0SNPExUyc3CQAAAAAdImY4xUEqPz8vvglnBV8uO0RvUR5RZEQuMWcpIwkAAAAAaiMHMixCL07CVcdYrFpWXnpgnl+2V0tBQy0OBy8EVTEpSV5QSEofNwwWHAIAAAAAXxqkLANA00xVUIBLoEChLxEkpj+tS/BPCk4ZRh88jD8LQVFBbEApSLhX1mORamlsS2mBYJdR6EFNOigxlSuRCQAAAAB4IRE5C0XPRl09siRhBgAAAABZGKItcTclNRgjewYAAAAAMw8TKGkzWjPiJ/sIAAAAAFsbsSeJMnJGM1HmUVZK0zyXJ44FAACNJKU4YT7uNyU1MTLYMTQ8m1LhYUNpc2mqYvRU2kISPmg62zYSPRE+0i8VIro6T0GIPSAylh6qAwAAAACsCAY6MVXiYURjFVqQRXcj/AQeEEIsfEV4U+dXNVKqPqgcyAIAAAAAPBsJLaw1VTWoLHoecgUAAAAAGyVoLyg4W0JuTBdRRFTrWi5dn13mWSVNmD/rN5svOCaCBwAAAAC/GSo3ykk4UoRQTUiKOfA5zz4LPdYyziL5BgAAAAAPH9gz8Tr3N3ss2Bj/AwAAAABDEUkuVT/CTTBVM1S/TfBPQVqZYW5e906hLucHAAAAAHgLwSu/OkM9VDQAIcYFAAAAADINJS7iO8E3HhzbAgAAAAC5FdU+I1I8We9ch1q5Tzgz2yyePgdD8UW4SSZXKWTfbApyL3NTcOBmvVjCUS9RZlGKUptSJk8wST5EXD/aN1UvoC8dLsMo7gcAAAAANSU3Ls40VTmKOEkwTycrLFsvIiwBKMYIAAAAAIMjHi2yMTQz6SlWCQAAAABkClQvXzubOQosZgkAAAAAvxsoKlsy3jDxSe9ekWgGZ05bf02uUO1RqEvJOqAOyB9vMCA6/zwQO+w19SubHS4FBCZ4OoVDOECFLd0JAAAAAPUoxjJ+Mwo3xz3oRApIckThOYIuwyM5BgAAAACQNqxQkF5bYfFZJEXrIOkDqQPFKqJBmUrtR7U5Sx79AwAAAACTEmArQDzCP3I7xzYGQxxJJEUIOMgZqQIAAAAAgCYwPyFI5EU4OpknaQgAAAAAWxPNMVE9OzqDKloJ5xc1LCgzby6BGogDAAAAANUTRi9ONuUwoSKTBgAAAACqJmgyNzlnOms0JyUTBwAATyIrNKw5xTJOG+UobC9VOahCpErrUMtTNVSfVCZU/VAPULhOrUtlSFQ/qjU6LKwpWypEJjcJAAAAACQgmy1ZNgI9sUM2RDNAlDirH6kGAAAAAHMYvjFrQhFHmT/dKWoHSSHKKzQxJza7PKJKS1Q6Wv5fdGgRb9VvG2kvXZBUqk75ScdH/ku1Ur1VWFDhPvkYNAIAAAAArhKyLLw4nz73TGlVmFYLUKtXqmX9bMJpxVvcPk4PAAAAAPYlKzPFOU876jaDK2cJAAAAAKUX8TRiQ89RhVruYVJkqWBbVkJH1zMLJ6g3L0IXQ+46myqsFXUDAAAAAEwUkTAoP8RByjhkIj8GAAAAAIMcbUFHVHVcNVqGVThVkVfKVvlQSEp1PzErviPLKcwr4TB0LSkdZwUAAAAA+RWdKSU2OT3ZPQo2NiPPHxo9ikmMS8JClyllBwAAAACrEKks1ztiQMw7oC1uEFoBAAAAAAIcmDCROoc6hy7TDAAAAAAmB0Avi0jHUnVZI1tcWWJax1xsWuNS8kHgHR8DAABZA9QsoTXXL14fyQMAAAAA8SBVM7g8jjosKhsJAAAAAEkHiDJgR3ROm0qjO00ckQMAAAAAECnkS/pi9m8HdFJvEmPEVhlR8UlWQTA02B73BAAAAACRC/oleDndQ/NCqjSiFRcCAAAAAGEn7j2uULtWvlWOT7BD9Df1Nkc1yycCCQAAAAAnK7VHIVAJUDNGkS9UB/sqGTJ4OddIAVYqXoZhYWABWlNQzkT5Oiw0/ivyBgAAAACbBq83b07pV0xW0EkQMX8HAAAAAA0eCz60VKVhK2asYeBTBjxWHVsEAAAAAAIj2DAnOoRJBlPeUQBJuUPiT41etmWhZZFhhV1CVNpBVylGCAAAZSTIPllJ7EcDOdwNEgAAAAAANju+VsZjvmkIaK5dC0/IPlQyLyzNIWYHAAAAACUrPUE3S9NJTz0ZK3IJAADCK2I9q0AXQU1GhEpgRY8vux6jMxI/Yj8lNv8kogcAAAAAiBQ5KLsvxyvzIVsHAAAAANEYGStxMuswUSqEMQA3QDDgJNIHAAAAANEMijWISIxRVlLLR5Iy/g8HAQAAAABEIIwv6zcLOCQukxhdAwAAAACQI0U+40jFS3NIakjFUrBYLFVJSJUtAggAAAAAXA9DKH09c0gYSVY/4SnnCAAAAAAxEW4+llOLW7tYa0tjNL8sdy6rMdEqvh/fBQAAAADhJE0sUDLMN/E9fEFKQDU9eTkiMQoiegUAAAAAnivTTGtay1r8To00mR15MbxE6024TNdDRji+KCQYZCmUNoY4FzsFRtRSWVrYWq9XVlRZTvg/HiU8BnciZzuhRg1J10SeNhcoWBNZMus/fEF3OIEl5AYAAAAAZgXZMmBMy1eAWQFWN0+zR6M5BR3CAwAAGBdNLFIz+S9aJY0l/in5KqMqcCljCQAAAAC2BFgyLE4yWCJXQU4fQC0sJwgAAAAATBjpJ+wtOCqaHsEFAAAAAOUcFS+2PJM+ozGOFP8BAAAAAOYtjUF8RqRAsTCQCwAAAAAlMRdL3Fz0ZCxkdV0qWDdZ0lY6UEJLYU0BSo5Axzp4QltHQ0XIOQAXtAEAAAAARBixNJhEkEnkQ0MxvwoAAAAAxifQPYtH/04uUz5O1ERZL3cJAAAAAL8dSDZKRVdOeFA1ScM6tDgWPJRC9EPPQ3I9sTSYM5I4c0cUTJZIk0G9OdstkCEUBgAAAAAyJ9AzqjmuN3koDwYAAAAAZx5dPRxLfkzJRos9a0IATxlTeFYDXjdmm2dBYFpL1SPoBRImpjobQjJEr0MQQkg9LzPPHiwFAAAAANQmJ0SqT8dOD0JzKl4IAABxI1ozqkOsR3s9ZiZOB/AkAzwYQz9E4kJjQHZBhUBGOrwstggAAAAAUhhAMPVBCUyoTe9G0DgYJZ8GAAAAABseZzL7QUNIW05rUfpNUkPVMY0LAAAAALcVOi91OtM5NTBCIqIEAAAAAM8cGiv8NK04OjSjJagHAAAAAN8pST+UVXFjnGZDXs1HgRb/AAAAAAA6DNUp0TZpQa1LIVZKWC5QfzsxFwgCAAAAAHQllzffPjE9SjKCHT8m6DpbSKdMNEcvNq8NAAAAAHceHDBINbE11DbnNGk3NEuYXeFlZmXfXh9TAkYnNA4wQz+RSJ9Gm0QcUg5i/GnQZutXQDr2DAAAAAABDbQsDDqiO5Yy9x1FA0YXcjrvURhgDGS+YOpT9Dn1DSAAAAAAAIUdZzGdODEvFxF9LZA7DTvPKYAMEDLkS2JXqVf6Tiw/NjSML0Ud+QQAAAAAmhdmMdU7MzvOPpVDYEKdO3giLQQAAAAAECPqOD9O2FcFWTBRmjz4IGwFAAAAAHkhPkLKUHpZ8FzMV59JVTqPTOpam15gVWs9SA0AAAAAWiaAONs/M0jKUs5Z3ViETK8yoRFiAQAAAADWD6EqB1RHZfdoB2G5ShUaCAEAAAAATUZ0awx90YFaewhp3EijI5YEAAAAAH4fejenRZdKbERULzcJAAAAAH0VrjidRWVNkUpsORMOAAAbGvEpijD5MXgsBhvOAwAAAAALG0E5HU5dVuFWa1QhWPteZl1HUY08lx0WBCgdJi//PthCmz9MODcw8iB7BQAAAABcEKE3Sk50Wyli+2FaWk9J5CulBwAAAABpIXo6AEzYUgpNAjaFCQAAAABsHMUtbTF3KT8XnAO7JPwwczVmNM4uIyYxCAAAAAAmGXMpwjZ9QJBENkN4QBM+DjnGMW0rSSbfGL80Rk5DWiFbh1ArTMlXl2KHZcFi6lozTIs0DAkAAAAA/SC5N1lIQlCyT4VFSy3oCQAAAAATJJI5AjwpMsEg1AMAAAAA4g6uIko5r05WWBpbnFeoUVxSB1PTULRCSisgBgAAAAATHpQtZzo/OY0rnCegI20moDAeM4EsXB4SBYgBLSzrQ9JR71K1TA1CEzgcNAMxxzB2M5o26zwLRW1KBEoOQ/A2LSyZKUosrDbUOkNEwVTzXVldnVBBNhUNAAAAAOQbWCymNtBAT0kTS7RETTa/NQpWXWYFatViFVApMB0HAAAAAMwIozIjQnRDHDlZIgkGAAAAAPApYkZBUFNMDDdGCQAAAABVJg5ELldcX5RcU03GK6AGAAAAAP4vzVHOX6Ng01TYN8QLAABIJvM2MDs/PZo/VEwdWHNY80qzKMsFAAAAAOIoBzJ/M44w6ioYCAAAAAAlIAI1IEBEP0IvXg2wAAAAAAD4GaUzHEAKQ4w7mSKdBQAAAADYGUcqUDRQOok45zMSPKw/NkFqPSctWiSfLbo7wlkabUh1IXM2aJJU00amSZpAZTZJJBoHBCMXMZdAj0o1TC9IV0OEQ/xDOzyNKYcIAAAAAGkgXCsQOX1GYFAgVjhXYFPnSiY+pC4rKecIAAAAAGYfmjVyS+ZVlVTSSMguuAgAAAAADQKWJs029zrrNZEoBAkAABwbkjYlTn5cZmLGX9RUMkgkO1gt/SDzBVYdCi3kNpk+20IbQxBAATpjNT04Ajr1NGc2rzJlQHlMAFW0V+RSaUmhPvQwDCAsBQAAAAAEFMIrwjlfPPYxBip/M444NzKBHukEAAAAAFET2Sy/Nek0BC4RGx0E1CM+QQJN9ks3PRYVRAEAAAAA2TAfSuJTMVHAQIsT4gAAAAAAbglSLBI5tTXfIZgFAAAAABchADv8RU9FjzieG1sDAAAAAKweZEJ5VBtalVV5R44tOQajDvwrET8qRpREPjzMNjM36zPKNR8wxxvtItQyNjn6NHkj7QUAAAAABCQFOidF5UUrRQBE0UGyPRExJgwAAAAAfBUrN2FDzlGaWK1XPldbVTJLWzNqCAAAAABKFZo41UmYT5RO8USgM9EWYgIAAAAAPRWbMzhHOE77SSg/skmxWiRmuG06cdJtdmShUh8+IjsEOx84zDSJMdYxF0+lX4Bn7WQjWY9H4zc2KVAIHSLKK50xii6yGWwoeD7DU9BcsFrySSEnWAUAAAAAPCp/QKlD7jhzIEcEAAAAAFMmIS5/ND4/7UlAUJpRf0/yTgZLoksjVvFan10JW3tRAUGbMoY3NUtrVb5U20iHLygJAAAAAGcsK0BcTspTZk9NOoZA9l2DaJZkxVQeR9hQD1mzVZ1F1CAvHlEwbjswPzxKHFX0V9hTs0QyLNgIAAAAAK8iRzvRRVlDozMaDAAAAABNOPdMvlzsaMtva2+8aXBfl1RGWUtkg2jvYTdNwzR9LDci4AUAAJoZVkAaWrRlWmgYYppV2UzrTlZN70cpQQU4uTqSQf9C6kasRZ8/vzQiJjwHAAAAAA864E8uVxpSsUPVKE8FAAAAANUN7SxCQ7dOtk/CRXND6lA7WjpX00hOM28KAAAAAOcXAjBCSrBWT1nbVd9MTUD0Pl9IYlxiajdueGdGUUQihAIcLnZA/ErGT4hV8VtxX4haVk2qR0xFiD/6IbEEAAAAAPsJaisVOuY/cUXURqJLIEqzQJ0qGiNSNCY+UT82OJ8qdAcAAFoJwjjFVDli42UiY+pYDEkqPYAb1AIAAAAABRwCK5YzuTYhNkAzAy/tKkIpCgkAAAAAISWxToZjIWqDZDJStDHHCAAAAABlG/wwLjoMPIA48DN8OOA/skJJPFAuWh1qBAAAQSDVMiA6GDtkOCQypSr8BQAAAADcJ+IvXDeYP65IV0y0SOU+4UMKTqpTjFL+ShI+6UJBSGRMzk7ATcNHyUHMOMIwrSwVIhkHAAAAAL8oLDaEOLg+akUASopBvECtOsM+LELDQp1D8U9cV4FXrFB1RAA9bDNvJx4FbBX7OlZEF0SRP5Y9y0GrQiI6oivfCAAAAABqEg8sUjPEMHQrRwgAAAAA4htfMM04/znKN+001DblQD9NPljCW2RXck82R0tBYEBHPFA3szv8QcZDjkKfSJpKGFA1VjtY5lKoTENCkTkVKe4GAAAAANAazSeAOJFUbmJHZq9fLFHWSUdEfTZvLT4jhQUAAAAAZSFSObFDtkD+KhkIAAAAAHwtL0o/VlRV0UYKLJQHAAAAAC0h2yqxLKMraiTYB30b0istN6Y4IiqsCAAAAAAIHxs/c09yVKtP0EBTJS8GAAAAAKMSpSgQNPYzyigPCQAAAABFC/U4rE/HVf5OCTwYI9cu8TS9MfclaBzDSe5inmswas1gl1gCWONSW0AbFSgBAAAAAEIlyCviL/YzBzi/OltG3FnRZipsmWwYZ2BYB0BOEVYAjR9wR/hZ5GCmXMlJPBqBAQAAAAA7KTpF7VIsVe9LtTMNEAQBAAAAAFYlKC+HMGUuqivRJCEHAAAAAJE3rFVEYfFjdVyCSXMudhCFAQAAAADdDJMzw0U5SqFCBS3RDBQeGjoATflU5VYNUo9I2j4uKEMFAAAAAOMbVDiATmlZVFneTJ8t5AcAAAAAXRbkMRtEbEu8SVZU8Gogdqp2N27bXbxLykgQRF42MB8sAwAAAAAeIBAxpTU/LfYRrwEAAAAA0yp1M9JW3WmEcf9uHGS0VQFPM04QStdBOTUqIwIEAAAAAN8UgzWzSj5RJ0yMQz1JLFGJUbtG/SsSB5oleUAGVGxcmVkpSkQsejA4PhJAdTXiFk0CAAAAACYWVCagLk41EUZtYQFz5Xipc8VgKkIMF5UBAACTHvAwBTweQDE/LTuXNIgy9z08RMdJakWQM9sLQQAAAAAABBRLI8wrIywSI1sodT7xR+hD4TL9CgAAAADWIzw/GUz6TFpCzimLBgAAAADzI9E2wj35ODwp9gYAAKU0R1h3anJwt2tEW1o5DAoAAAAA5DEvT2lbsVtCVdJOJko/Pigb6x0zSQVeaGcbZ5Jd8km7LX8HAAAAAAwoSj/CSr1Qd0/uQdklqQUAAAAAUxCDKsNHXlQrVzdUnElJReVNBE2/Rd9CS0VxQ6Y7uieoGYMpxDtRRbpGcj3AMIE77E79VwhXFE3iTMZXql4yYtNhQV5QVbBAVyP0AwAAAADBGxswAUOqSuVLSE2vSgRAkjbkLgUaBwMFD1MxX0DcR21PKU9vRV0zLitLMvM0hi5XGXkYTD2YVJ5e4VwoTk81+jtBSYxK/D/KK88HAAAAADMnnS+1N4A4gDHTKloGAADgKgVI11WnVixRdEz+STpIMD9yNLkliQYAAAAA6QuqK1JFvVU7W1FVbEGvH8wDAAAAABEk9zTGPxhJ70yuR9454B0VBAAAAADUJdgvBz2VRNJBgTLpE7ABAAAAAG4e1TW/O9U0kyHgBQAAAyg/OSw/4z/MQ7JMBlLyUv5PQEf9VLtk+mtAbOhj5k2ZQZ9I9VNtVThLiS4oCQAAAACiH585+k4CWbxYfFIoSwVZnmvMc2xzBmv2XFhNFzLQCAAAAAAmGAk7/0pjTuRGzzssSkJZL13ZVX9C8yTBBQAAAACcF/Ix+0ZLV4BgjGRVZjVsKnKwcqJoU09fM1w1Gz/+PQA4HzmkP+FEqEcxR9JCBTuhMDIf7QQAAAAAGgdvLFQ7rz1oOMpF8Vs7ZcljEVYLPGA4HkubVdtaI1WtQ/cldQYAAAAAiiJpOx5ZwGtac39wIGHMQOkOPxKGNKVF50cpQcNLTlXUWA9RwzrPDQAAAADoJog/X01ZVqBZQlXoTOQ7yTS6Ox1NuVOKU5VOc0Y3PJY8hUcYUhZRskRsKcgGAAAAAK4ZlkOpWghiWVzWSIg1PDa3QctF2EvMXHFor2mOYGRHlCnUMXZHmlWyV0lMYDS2IpkFAAAAAPoeRjIAN1QvRyDPBAAAAACNOt9NwVFeUSlO/knoQOMrEAYAAAAAYyLINcc7iTWUHr4EAAAAACIceDGzPA49VzN/G34CAAAAAKAf2TL+O246rSuHBwAAAABtGN08+FMVXoBddFM+QLsnmQQsHxY3/UsfWntiGWVhY9xcx1OcSsxA1Dv2PlRGcVPOYiVtl29camNdE0zMNDkcngIAAAAA2CXyS8ldiWDEVtBHCU2/U/xQ60RRR+lRglJSR603lTVKOXM1jCo4BwAAAAAKH8g6BU0nU/dRkktBRGpEUkxNTpBG1TW9FrMBAAAAAIIrZj51RZ1CTjJ4CwAAAADoFRAy/T8IQfA1bxoWAwAAghLLK0owPSxQSQpfimenZcJWKDKEBwAAAABIBSItpTyMO/0qpA3xAAAAAAAvIB8sizEmMmgr2Bl6A28bLTnpQ95KYUy9WhtpQnHebH5b4DTfFwcx4ELbSN1E2DfXM845mDvwMWAYzAIAAAAApC/2QYtGt0faSdxK4EpqQq4wYRFOHKQuOTrMQp89xzGMKAEIMhm3LjBDWFizZkxr0GVtVT8ySAgAAAAAwgvmK7FCX01SUhpQFUwKR2hDFjc5OiRCO0fQQvkv1AkAAAAAKh6WOqVLM1FgS+E43BdcAgAAAAArM1lDs0lrS7tMfkuUQdRJU15GalttuGelVrZEPEFwQLs3HiNXBgAAAAD3FF01nUPdRsNA+DBuGeMCAAAAAHoJDD16VD5d9lpPTSMvxghXH1kuUjVGMr0hGQamEiow6UrgV0Vbm1UYSWY9DjiTNTQyQSjoEpkeRzQrP6I/TD/4PeVDbEtPTO9Gg0l0TElL2UGrMdYitgUAAAAAeg6SLw4+30BsOawm3gUAAAAANhfrKXQytTC3IzUGAACCG0MxwDykOUAl8Tr0T4FZHVoMWoFczFzCVQNFRi4xFDsCAAAAAKgeDTGtPAs//DZjI5YFAAAAAKYjT0P0WA9j42XFYclY1k9CT+lX8l4zYXpdCVUCSwdDuz5pOTEv/yNGKkFIr1H5TgBDwCmfBgAAAADLBhk3Fkp5TitJiz19J8oHAABvM65MSlliWzlSUTlyJlI+ekuuTStGojkpLVwwuTolQfdGn0O6NfcaiAMAAAAA8SNqPINJM0swQ3kzRyKjBgAAAACJGuotXjjpP05EnUE0OYI7sEa9UFNYnl6tXqFYV04sOQsR3iMZOVE/WkhPVTFb7FlwUBlINUwQTrlM0UZWQb89szpqNUovqy2lLJspQCgqKQcn8ggAAAAAPyVpN+M8vjYpJAUGAAAAACgmmzaTR69RHVANQUMh9gQAAAAAdiffNQ5C3EkoTM9DRjCHCQAAAAAAKS4z4kIBUcdWBlVCT7ZLnEo5RCw6+CKHBWMgaTX1QNZAQzSMHfEgHy6DNoo+wEYhTs1UMlkQWa9Ts0qORuJJPUm4NHcYnAIAAAAAfiEAP2ZbN2tocKJrr15NUGxNdkglP+AyYTMkNfA+NkJdPbou9Cg9MMxDnFJqXNpgC1+7V79LXzotKFsIAAAAAI0hzTnkSh5Pq0mvOwAqtzWIUmhgv2H8Vqc9axBaAAAAAAAEJVY3fT2DNy4fkQRYJvhA8U4pVZlTrklLRbZMwVoXZyppj2CoTGArxgQAAAAAYBtNPQBLgUq4O2UX+Tr8S2ZUyFHcScw9ZkipVA9c/lpeUIc4Mg0AAAAAKB/XLnNL31udYFRaeUjUOMg/jELyOdAj+gRvJJssETO/MzwvbCrGIpMGAAAAAEMbeS6LRWRRqU+9PSIQAx3cMNs5Tjh1K6oRzAEAAAAAbxxcM/5FJEhyQ8c+pD8QQnRCwjuhPKhJUFVcVrpKyiiNBAAAAAC1NExUA2EpX/RO8CweBQAAAABiIi077kNyPosreAgAAAAA2wdAKvw+CkduQxQzag/XAAAAAACqI9wwxz//Sf1Qe1a7WP1XilTOT5JJDUWfQds9YDCFJ3g3jUIAPrUi0SDlMbk6VziRJ8MHAAAAALMfbTfuSZxQCk0jQaMwhxfZAgAAAABcF5c32UjdUEpQ5kUfM3MsUzQMOgVJzFmaY/dh81b5PgEkQQUAAAAACCGCKMgqGSt1JlQHAAAAAFUVqTfJSVVPwUk8OIkYewIAAAAA+hrgLQ088UImQU81oh1jJCw20UEsSgRPQlNaVQhRBkYDP9g52zAvKocfxgUAAB0K+i/GQfdF2T1sJmQcPjzWSZRKw0UuPKQxpSqzHc4EAABqGv9Cb1VDWYFUXklIS+xSqlUIUbRENS+XGlYEAAAAAPoRAC/6S35ZtFodUMU2SAsEH8I0SDw0NwoyWzngROpHcEGsMDwroTDsPk9D6TzwK7AHAAAAAMIESTVfSHlNs0fONpkW+ibvQc9NKUzaPXYmxQUAAAAA0hdMLH08JkL2QBpDgUQ4PrQyzyICBAAAAAAEEesvBUrSVJtTkEUqJJcnIE0dXjJlU2JnVcQ8aCOMBQAAAACRI346bkVSSupM5k2LUM5Wl1oWWrlXnVL5RuQzIyKSBQAAAABFGEwrejYZM5keBwQAAAAA5ibDQhVNkkpNPS0o8gfNKHU+1UMPPVYqvgYAANcszEVlUxNUD0mcMsEIAAAAADUd5zBDNuU1+jaeOr04vCjIBwAAAACDE/Mu50/lXMhh82GqWX1HXy/+CJ8niC7hMxE7fD2nLnwuXi8lNbo4mDxWPfY9YU9XX19ndWUIVtY3GQwAAAAA/S5lRxxR0U6tP8oelQIAAAAA2RZoM1RBFURiPZ8udBtWBAAAAAAsIsYxGzbhLwcgxwQAAKov5kKxR7VH6EBdQgZQj1qkXFNTyjsuFlUBAAAAAJIb/S++PRhDrz7KLA4IAAAAAF0kZDQzPvhBrj/gN/4sBiLwBAAAAAALJpUz4EBjS2lTUFAHRPQuSyJ9BQAAAAC+CEAu9jrEO+kx2BZsAgAAAACFIWUuRjviQWJAuzY5JwwHAAAnNkBHZUuMRKsyZQcAAAAATRtVP8pS7FnNVlhJmy3bCAAAAACrJqpIMlprXo5Xk0N5Pp5O9VuNYIdbg01JQUA6dy8qPDVWMWQXaQZp7WQpXqVUNj4MCwAAAABJMchAlEZERKo3SA0AAAAAPSR+Rz5XN1tkVOI/ICQ5BQAAAAA2G5gxqj6LSk9Nuk26UVlXYlfYUcxNiE85UZFRik+9Sg9FS0BdO2Y1Ly+WKlkHAAAAAGAUySmMQWlNGFOVU8RPmEv/Rgc5hCpwPSZQZF2bYt9eUlAuM54GAAAAAHUiskeiUcxVPFQ+TqRKfUYaTDRX1F2cWclM6DOpEQgBAADkJadF31SVYXdtvnUld2tuBlkGOb0vDjQjK2IUUQIAAAAAzyGBM+w9mT5YNfAeTgTwKe1ABEoESyxJQU4SXJ9hfV1DTkA4aTrMSSdQpkzcPfMc7R75MX05BDYGLUQrgDE2Nac3PDefMJ0lcwdbLh08Ezx0MnAifwMAAAAAwhjRSg9i3WrPZzpY+DdtCwAAAAD6E7EkAy27M7M33jb4MdEsazBSOQ48xDsiMTQTnQEAAAAARR9JN6hBVEDlMiQULyDcNXhByj+NLNEFjCA+MbI6TD/JRgtI9UJnPJovkSRYBAAAAACHG3dAX0/LUBVHOTmoLZU5vEbBV/NpjnRfdqBtZFgsKuUEAAAAAGUTfzBqPRk+4TCLCAAAAACJK4xJoFawV6ZNkUUZVf9jhGZ4Xc1HLh68AgAAAAA0HhstdznxPjQ9wzbDLpElyQYhG/8p3D0bSKVPZVMcTwRDaDjVRadb6meTbEZremhQaqltMG9YcJJwdW8jcGRvIWx3ZvZf0Fq4WklcQ2D+YVFeklhBVFNVNlaiUDNOKlDxVyZW3EhaNzY/d1K4XnBe2FSlQTg80U9MYxxvSXDnZQlSADk7DAAA/iE2Py1Pe1hYXAJYnlCmSuJUq1/QYiNf8Fq4X3VlNmXdXrRWl0tCPQsuaSW8MGZNQFxPYOlYfEPDG2oCAAAAABAmmS6rNUE2lC41IUkDAAAAAOUgODEdNEItdCGrBAAAAAA7IGMwwDLbOQNFxEdNQYZFL1KOXFpd+VPPPgcZKQIAAAAAzhNOKQkwQiq7FygDAAAAAFgaHToeTF9QK0i/M5AToQEAAAAAJSPUMtw2nDHWNEE9bkwWVKFXm1cmXPxk4Wt6cc50nHR+bzll2lf1Tb1OgVe4Y7tqc2mLXnhGPymGKB41REO5R8ZDADf6FhwCAAAAANEEQSkaNQ809ir6B+4ijTRrOM0weR87BQAAAABRKUMxfDDdL+RETVqtZvhroGtRZk1c7k6NNCEJAAAgOBlFv0uFSyREajn+NYcz4TOvO8U/DT+dL3UtJDZXSRRc52XWZ+tizFj/SH00qDAFQrJQBVzeX+JcEVR+S+03JCQHBekew0CkUiVWhFGBT6hZgWb9bA9vKG1DZsVZqkrMOAY5ZTtENpEt8CzvSKRXlFx5XDZaGFc4T5VAeTOCMOQu9ytrBQAAAAAkG5Is8TcFP21BrklJTSNLQ0V+QhI+CTgGM8QzwTVkPBtFmUWaPy4o7wYAAAAAtx5kKI8qPydDIGAGAABrBrE2dFjwaMJtDGj/VeMv3wgAAAs24E9QV+9UJ0rEQApBWkGkR95LPEglPFIsPgcAAAAAkhVpNvdESUedPror6QYAAAAAOSAkNcg/AEEBOVo3FzLbNM1G2lehYC1jvlySTgREkkfDTZ1Om0mfPvhGPVOGWtFXLk0oNM8JAAAAANkTBS1SPANFZEv5T7FTtlMfViBXdVOPQoYpvQcAAAAAtwd1MpFNXF58aR5vzm6+actdjUM6HhADAAAAALUugER6S0tGmDPUBgAAAADoBkQpsDK+NPBDfkzeT/xOGk3XTphPrlPUVfZTzkxeQdow6ytZHxUFAAAAAMohBzH9O7c+ZDhZKMcGAAC7FOYv9DnoNMMhoQSuG+U3B0faTydXIF1bXglYP0cMLG4GAAAEFuAruUOCV9VgLWEkWGU/MRAAAAAAJg8RMAZKnFWlWORTCEdbLiUJAAAAANoQSSsKM3ksFhPXAQAAAABQHVYtwzvZVaJprHJMcsRqt10NT/8+7zYHN7oxmSVTJPcv8DaPNI8qagUAAAAA2xLuOW5WFmRoZgFeGUYgKU0GVTPwSdFWtVk/UnNBADbjO0FHkU/nUGFMNkB7JigEAACtJiA4Pj6cOhgvuSBvJHA5PE/EU69POU8yWXJgS2P0YyVhDV2IU+lIXUekTJlLDUWPOsUvrzSUP/VEzEIEPSw6IUKJRYpID0kXR5xFcElcTOdLk0mCRAU+VDQKLAAgAiJYL9w+slMEZ1xvUG3yY6RVEEaAOjMsHT4NTXRTB1HXSKxEcUhxRbc2LTKOLGExOy3hLiU8dkFoUPJaH1qBU4tKS0Y/RWY/EDEwGnQDAAAAAAgOzjWOTz9duF3EUfY2sQcAAAAAqhbWN5RIV1I8U7dJ5j3ORRtNX0z0PvIcEgMAAAAAnAxFLyNAOEVHQp45bTNmMdI+eEYTSyhEmS8rF4Y1VUfNSkZDkED5QFZBnDTHESoBAAAAANklfzzHR1hIlj0bJjMGAAAAAJMjwULuUIhV3VIUSE0pewYAAAAAVSe5O2pMklqZYDNd5FDTMl8GAAAAAOMm2TGIN6w2Ui7mNCU8y0NkQeUz0BoVAgAAAAAWCK844lHIWFZaHVuqW4pZL1LxQ9szNyi/JDItnzSiOXBB1EvuVexcoWAEYa1cdVJHQzU3wzA9KHkX1i7RNhIy9yELBUkhx0jxWtVg1lstSmsoLwYAAAAAsyRvM5hAuEmUTuBOZkrTP74sfiDRBQAArDWKTcBd8Gm0bfBo1lz5Src+ZDI2J+cGlhkmLEgyGDUoOGc1gDRxO1U93DyrN9Y4sUrLVKVSv0j4NPkHAAAAAEQY6i5WO5pARkK2P/00mRyRAwAApBWXOmZMBFIBTRM9NSOpKIUqPjYzPHE8JTkaO8BPBV3AXl1WL1V9Y/Vwn3lbfr9/vX0ReDpuT18wTahGeUgPTaxGcz5SSPxQYlDbRYA2hgsAAAAA6iaLO4VDbEODPeozeDOvQ9xSN1g+U3VEaC/uLUVHp1K3UfFEYyv+BgAAAABCD/EqUTMGOn47g0BUSfdUTlwQXPFSfEgCM203IEdfV6pia2cuZJRW7jmNKnIGyjKORtVRMVMySVItzgQlRKZg/m1ic8VsNltAQ4o3RgcAAAAAzCBeNDE8yzcZJ2kFAAC8Hkcp2Sy6LMkqQSlmKNklnB3dBQAAAADiJGw7oUL+QFg+Pz2hL/8RegEAAAAARkliZZxu52okWtA1fjqxTl9W/FMrTSpDJ0JaQm46YyecMj5XomiAa51iB03NMlQseyvsNT9CckhaRWk7mSRxAwAAAAA2FXYzbUhvU49T9UglOOIrKDMUMKAshD5gS4hLq0JfKp4VbCmyQwZS7VXzT1A/hCvFBAAAAAB2Iw88S0QJQAQ56TVlMvJChEwOSvlCnjlbK5UiOidpJpkd0BuMMHw+HkUVRt5C5j8lQcpAZjrbMJgsPAUAAAAABx7RO05NSFKTTGw78x8UBAAAAADwI6Us0zGyOJY/LkP9TfRjlXM1ezx6KnEwYMJKt01gV7dYwUvHKywnRD0wRitGmDvqHscDAAAVJ9EyxD71SBlMUEV3NmodmQIAAL0ftjImOJkxDR/gJmI5Lk1GWEde2F0cVjlGJC9/BwAAAAD1CGc3ilMtYUFjRVpRRB4YuwApI8c8Q0X7Qtg3gytyOU1LKlFwS+Q4zRg7Hxw4NkR0Rdc9hTHWPQdNH10zYm9bhEZuJRoFAAAAAAwXCClQM8kzSCgXBMEeQzCFOvA8ejfJKUQGAAAAAFEV8D/oT31SsUq4N4ETYQEAAAAAxhTyLmw4CTaXJkcchyxNPCZGOUtOS+hCrTgdRNxZo2TtY3tYSEBSGVICAAAAAGcySkuFVOxRKEtVSu5Me1CiUzNUjE6fPiMd8wEAAAAADxa4Khs2DDm1NhwyNSlRCAAAAACCEGMvPEm8XW9nG2lwYRhW4kpWPFUiEAUAAAAAfQkKOxdYQGUWZzJejUdYKEc2a0esS9hDpy3oCAAA4CESN2VFgU2PT/1Lq0JUMiEbvwEAAAAAjCgKNkU5uDzoN6spiwYAAAAA/wvIKo1A5kaJQuAy1SRXAwAAAACBIGM9BU1MUMpHdzBuBQAAAABPKL42vTsLRORLnkl+QNMswwUAAAAA4R4VN61BREMfPGImpQYqKeNKJVrfXORaEVe+UxVL4jwDPgNSz19XZVFhflW4RO47Sj4RRjZK6Eg0ONQh6gFrEclCqFoxZi5p4WREVgI+hQsAAAAAxRBjLpxMzVmSXO5WM0u5P2YvSS2GNfc32D3ZO6EzuClbAwAAAAAbKn1F1k8nT/NEND0kPRZAxDR3ENgAAAAAAJEqQ0TBTjdOsEOzL5osgzSjO6U64i4JH6YCAAAAABkm3y+JNbg4wjoaPkdBzkgLXiRrAm4CZJxNJC5+L4g+G0hHUPlOeEKyPXJICFERTis8jgfrHHlQumVpbpBu+mbbW+pYkFVgTh1B9joIMos1STJuLIIxfDrMQIk9KCVDBAAAAABVJ6410DkLRh9MF1KAWX5kD2w5akZc+ECNCgAAAABjI+003T75Pdgysj9VWtlnk2tAZt1WwTu3GrcAAAAAAJwRyTg/SitPRUl9NygX3i/bQG1FfT5KJ/AEAAAAACYa+S5SPQdKgVk5ZdBnxmFJUnxEOlxycAF6L3k3bOtN6hIAAAAAtSYNTdJklnBVcnFqqFezOD0iCB5kOR9KFVK+UrFMuEGZNJofxQIAAAAAIQfcQJpWTmE+YvBXIz6vBwAAAACvI34vwD8wTodVVFacVkxR1VJJVyFbGlJTOukLLyS8Q6dONU/mRDkgnQ7OKFo+/UpWWPhflmNkYdRhv2GzWWNTHUzHRCo9TDM2IAAAzARjQYJajmXMZjVfSE+uOq4yFj0GQfc6hzTVQFFMhkyjP+EZwwEAAAAAEwRjKuw7t0C4OyotOxQlJgguET8oTCFQ40lwQ85TT2DhY6ViqF9MZH1oa2SnWkJNuUfyTL1TnFkJZXNysH1Xh32NhYxJg3twb147YcBh0FqGTOlEHEDkPOgnQQAAAGkAsC3KMMk1TDaVLmAnAADJIyRLPGGmbN5tFGXWUEM9KEmiWAdhC2O6Xu5Sh0D9NxY3ITExKX4DAAAAAMEaqS/FOXQ6XjOKKK0BAAB+JCZDYFIPVllPSkCpPZRAzUJXOpkfKADrKqJA8072VyJaRlX4RUYsMAQAAPYfPzbbPf45NyqSBAAAAACCE5c+sE+WUQpHQDAaFXMBTCQXK9c24UDgR+ZL9UunSpFR81KXUadNvkceQzlDCkZWPXI42jpPQ9pEvEKGOTYZGQAAAAAAryw2OydBij/yOE8spSYfAwAAAAAnKxpCPknMRj9H70iBSzFJpT3CGPYAHBMjLktClE2dTw5JZjqOK1EPxwAAAAAAUi0AP5hM1FJDVQ1Pr0eeRkxGy0LYNdwzqzZCQcNJu0pDRfg6YyvhKqEmMjAaO5dATD/2PQBMwVBKUV1NiUJBLWEq8wIAAAAA/iItLlE0ljYeN304kztNP4pC8kQFSldOjVR7Wa9bvlr8Vi5SwU3KSVVGrECwMQwtTz/BUlhfVF5vUEI02wIAAAAAIABiJRtDjFOmWiZYfE2iQkI8XDIBISICAAAAAJEmAjfXPz5BQECZQGk/Qz1BSRlTzFSoT4hGMDjVKdIhsgIAAAAAygvKS9JiAGr7ZN1RZy40AAAAAAAuAG4YXkEIUftSEUhNKwAAAAAlJD41bzmTNOkoHQOLGhAzwUJwR/g/byd2AwAAASEXK3ss5yzRLJAqrS5II3ICAAAAAPIhqTQeOtM3oDBIJPkCAAAAALEMkCqHNno1riXXAgAAAABXH+YzZDxZOj8sjw/HAOsYqzF1ONEysjr1RNNG5D9eLwonagMAAAAAkwBkLU9Dj1fCZrhv+nHubQRkaFV8QogzQijFAgAAAAC4E348mEv3UHxQ0kzTSspA4jHfF6IAAAAAAE4AuR/kQR5ZRGRDZORZn0wDVBlfeGQdYLFPFy1uJp0900ajRIc0wAo3AAAAAAAKFfUrdU2fXrNlxWWPX19SOz2PJ4ECAAAAAJMoli00LW0uhjO4Oz9HW1UaX2Bg5lafP0cgBC78NxU2Ji19KWAuzCilMrJQ12VvbsRrsF74SqFRPGGDZhdi8ljCT7JQV18yYqRZZEWuImorhjowOcQmTAOKK09PzFl1V/lJOzN8AwAAAAD8FUw5QEdRSLM+7SoBNqBKd1pxY6Jk7FxGSVcjAAAAAEYl5D77SolXe1/+Yzhg8VFXPv0bCAAAAAAAEBGvOJFPFlYeVcZUH1iSXVJhnV/KVdU/UBcPAQAAAADRMydOZ1ocWQpQ1z6yRvVQr1ofZgxqMGfsXyVNJSQAANwTeiq+PlFKbk35Tp1IbD9nNsAvVyC2AQAAAABCJMEzDT+FReZG5EWBRdVHB1AxVRda7lqDVXtFcyo9AwAAQxedLfRCCUvqR+NDeTzSQEhW0l57XRVXOVBRTAVSK1TBUpBM1UhcSAhKyUhaQGgv0wUAAAAAigDSJ9Mx+T7eS51SxVEZSIwyTh0AABsnJTZ0Sq9ZDGbJZ7Fe+0KWKxs7IUEQOyookAIAALgacz19S6VKtDxeIdUCGikmPeNAEjnwKUUbICFuOcxU/mUbbjNvIGmeWn9EiStAMDNGiFWEV95LSTMJIXMBAAAAAP4wSj6yQjBF/UP+QZosAAAAABwTdzg6TCtVmFM7RxsuUQIAAAAAGiPjR1RavmE1ZOJgFVm9Thw50zhDSLxVLFeXTcU5yiI/AgAA1Q83MEJC5UZ7QLEvrBiSAQAAAAAGABAEYDh5T55ZT2A9autzNXjxc0hk6EZiHq8BAAAAALUR0Cr7RL5VelYGUPNKpEYwR8RCuT3yMwcqFCH0AgAAAAC+C/s0OkiqTcdHwjdjJCADAAAAAJEVfT66T65XYljmUrlNDka+O0MtHyZNORtF5kBXKkMCAACxD4w7Flv2bMdxjGw+YKxX9VpzXWxgn2HAZPdoqmnUZFVdRFzeYtBlgWGdXAdLkznxLAskDQIAAAAAjCbVLCpAU035VN1ZJVtfV4FNmDxrHeoBAAAAAE4dR0SkWmtiM2YRaf9p22McUpwmQwIAAAAAXCBLMW45sjS9OKFBokneRvU7WSooHoICAAAAAIEZ5ilzPkFT01ySWuBK8Sl6AxMYAjCCOro3pSNnAmUjQS3mQglS/FeYVl5W308ISwJH6T63NTwsjDBNOs4+VD56PfM+3z5tPU0/wkQAS3dVRGKobEVzKnawdedyoW63bIRuU3ERcHlnd1jHU11Yy14sYbljbGeTZZVb2ExWJXVDhF7Sashr7mFfWTZiQ2zwbEdiDEvBJAAAAABII5JA60gMRMQxmiXEMIU5fjiELzwjQwEAAAAA+RpZOrVEPk3YUUNUf1U4Ui1JGDXZJMkmZzR4O0A/rD9JOzYwlSEVAQAAAACyIqU8qFLCXldfclXxPAsGAAAAACohzilzK3MnXByUIEYopSw2KXE54UJvRd0+Gi9SFQQfwjK3RIVQWVR7TW9BbTj5QjRJw0fsQW43ciytHNMAyjR6UYZgfmUEYi1aHlWsVgJan15ZYe1aJFIsSQNFI0lLUK9UhlJwUDBVSVWAVfVb/mT0aKhl51tdScM9aTpjPXlFx0XpRLBCUjsRRt5Tt1v3W1pPPkS6R+JHVkMRNUolMB5XKwwytDG5KjUqxTMcP9U/AzQSJcE92FqZce16fXj7aHtF+xYbAcEmZSwkLvosJSV2AgAAAADSJVUuRC8ELa4nFQRUJlhFNE4WSy8+RihAAQAAAAB6AKouQ1qtbwR1uW20XTxIZj+8R/VCbz2EQ4hMQlBkTelGREnyVC1ff2fabrBwUG1XYrhIABCHOjlPnVd6VU1KhU5kT4JOkFEYUtNS/1C9UDlbjGIWYXVUzzE/ByQAAAAAAFkggDh7VD5js2d1Y9tWVUp5XCRmt2YqYU5g/2bGa8RqLl66Pp0lwkCcSM5HRUSMQFJF60efRpc+dzhqP+dCj0lRSs9EhzdSFNsAAAAAAGwoAzu3R75Rdll/WPhSX0ycSQ5HiDxhI8YRNTtNUpFbfVdvQ+gR0wAAAAAAIAAVH1cvDjRmMVQiAAAAABslNytrLLkski2PLfAu0TOaN4Q3TjRbMJcsuimfAQAAAAA2AK0R7S3XOR87TjIjJfQZWSqoQwJbMGUvZOxW4URGQldG3EHVMecZywEAAAAAUQBCF6Eu9T4oRsZIjEXaOs8u1hBVJQss+iwbMZ4rqxt1AQAAAAAUFkA9s0sISjg8IjNCOaJBXT8gL1AHJAAAAAAA4QCxKoc+CEXkQ2c9eDRGLM4AuShORHRScmI3b3l0w3IMamZZ5UN9OfUvcB0AAAAAuh5rK+oz1zdYOcw33zCOJO8CUyWtOEc9djggLUEdhwIAAAAAbSeXPE1IYEk/QGkrigEAAAAALwDTIWE0xDsgMykMAADCAE8qpFM6Z8NtvWmqWr4+pQ6TAA0Arw31OylXN2VeZw1fd037SEtR7050Q5szRRy+MZ49yT5qOCsvuSaTHbgsUTM+L4gzBDpwQUJI7k3eS0FJAUKOKgUDAAAAAK8PySsTNfsw7CBSARUWaSssPzFKHEu8P8odQiw/QJBM807qRBk2505cXfRhdmLCX0RXNk/rODcFAAAAAH0UzDkhTNNRBEv/PmY2szOSLeEmswJ4HjIq0TU2PBQ8OjZNLMYg8QEAAAAAOjcqU21kSWlKY7pRnzc8HP0AAABvJj5AoEvLTKxEDDHAC3QAyyk8OV1AvkLuPYUwWRvkAQAAAACQAHksqT++SnFHLzxiPO9CMUOiOwY1UjRZLzIlZgIAAAAAPicdPhRLU00CROssjwg1AAAAAABrFcstCkwlW8Bc8FE/OJcCAAAAAJUK7DIaQ3pM21EvTwhJVzSmFskBAAAAAOQlZSwELeM8Z0d7ReVBqz2uP+ZAzzuWKhQUIDbyTUtY5FmnVHZKTkuHTbNRGFGjSQw4iRRcAAAAOwkALMw6Q0AqQV89Njk9LGohjSwzMEkmuQYtAMMB4ji6V4JlBWehXBFDAAAAANMAmSaDO6lB8kAoO2ksAACkGJAqvjyjS1lWXlnlVI1NIkROQZc63EWQV9xgsV3iUNdJ/1gXZsRqC2q+ZBZgnlcdV4Nhnmv4bnFtDWf2XTVYiVlKVyFP5UFWOhk68kD0Q0FBkC4VHSgCeSH+LFkyAjoSPUg6EjeMMfhBBUTKO30wkjAhM9A8NEq/VqNak1acTJtJ6F3kdMOAloMOfz12n2vQXoJOuz5LN3MzQkItSXtHNz6BLOsnSCjmQ8JPuVCrSPA6NTyXRSlFqEPqP/FB5kplTb5IQj3sNbhFfFJBVahSqEuORjJLj1VwXXVhNV35UBg+OigqHt0dFS7ENZ43BjX1Lc0oxy6kObZIWVTbWwRil2uZcYdxm21UahdnTWOBXC9TeEFwMxQsPwEAAAAAYSFtJ1orESgRI9kowi5ULcomhQIAAAAAjRoGLhU5rkEKRiRI1EvCVIhb/F67XahafFtEWoJWPVSvTq5MBUlaSFtQbFvFYAlfpVXwRHQ1XDN5PdxBnD89PNszeSb5FjIoZy77KowfJQIAAAAApyXLMNE+zFLNYT5plmgjXexMVjiENfk80VGhYatqQW9hb81rOWN3VahBDC6NMJEvei/4MJhAZERYPOYmFAIWIvctXzUdNLEuYSmuAlYWujYtUwZlrGglYctVrlUNUF5B/iYOAnIAzjJsPnVEXkTmQNM+tz08QVo9PkAKSwRPIFfHXNZaClgZVAxGPjkeL5A7kEd9TqdQOVAyVL1Z7VpUVSFFlRlKKnU2N0NhS5dPn1GpUf1PbUyrTGlWl18+YyJixVqTUPhNp02FVPxVCVdXUh9PMkxqSkdOI1vHYs5h/FbSNtgDAAAAAFkkRCnyMb42c0CpO/g1cjhkNMonNiUlNjtFgUy+SeU5GgoAAAAA4CvvRrdWUF+bYu1hCmF+YidiV11ETSIsIgEAAMIkV0dJU15ScUXNKPkBAAAAAKsojiyTLQAt7y7wM8g5Aj8RQHE6rC5qNYZKA1b4UwtEAxsAAAAAmxQPOzVTx14NZdhkoV31ThI6ki8DIwcCLQD7FYM3W0YdUHdW/VhBWZNcpmhqcfpyUGvhWVdGzl+baLBttG0laANcPUVuMYQwjjLpL9wl8AEAAAAAwzH4TCxcb2F0XCRQW0nXV7xkAGxEa/1iX1KLRTk9ViRMPX9UPF4YYdlfUVhxUnVC5TRRL3kp3yesLKY6nkDETHNPnVj/WbtbwmPBa6Nvk2/WbHpnS2B0XDlfImW6ZlJgRVOaO9EFAABTEyw0TUElRT5EXUMLPYAgagEAAAAAwyk5MDIyrTAUL9wv4i+pK5oiggEAAAAAlyJAKyJFSVQTXWBeT1kzU/NYrGKoaaJtKG/YbaNplWO2W99QgUajPjo8pi0NNFk+8jnlJgQBAAAAADIMdSbJNKM44jJdJFkDAAAAAJwQgyqPNZNIEVdXWjJTnzw0DZcWtioXMyoxuiQkAgAAAAD+CxAsXDO9LBMiKgEAABUamjNYQBNC2kOvS7pTAFR1SQY8Jjz/S4xTCVNrT/RHlTAEAgAAAABeH4Mr5jJxM7ssNh9HAQAAAADoLmpDh0jFQBsqOQIAAAAAZQNoOptLElRyWLBW41xpa8xxA24LXrJDtTbQP85Apj6aSCFaOGjUbkRuYmfmXf9XEVBtQgoUnwAAAAAAsBu5MDE3CTVGMro76U/tXw9jSFsiScgy6xwIAgAAAADCDDMwRUN8TrxUo1XYV9tTykCFHwAAECctMi8z+i9yMYQw3ifzAQAAAAAUHpFARlVmXGNWOkHuHZcBAAAAAFELm0y/Zg9xQW9HYZNDpiIKOG5Qzl2CYgVfh1J+NqYVqQAAAAAARz0uUSZVV0yYNvYoJTCWNlA03yPqApkS/jUAUfJdiGIiYCRX0U2cSl1Ls1K9XilrWnCPa9hfdkuKOIg3PULYTfJYClzLXP5YUl1DZaFkwVu1TMk86D5qPdM8EUhlT1xJUDLKAwAAAABOBGY/7lEEXmNiZWHpXJ1UgEhHQEQw3hl3AQAAAADoItssxDFZMe0pUxcLAWQuzj+PQJw2Sjo4QFpBtTWUJr0BAAAAAEMAvw88M6c8ujZPIQAAUQwuLhU4wTiXOv477Dn/Pek3bCZXAQAAAACAKfE+8kX8QDQ66j/KRnJBsS2mAwMm9kOmUWdSm05JQLcwlzO5LoUcAAAAABsmwzkOPMcvgxm3AAAAegE6LZ86E0gBT8NPklf7ZApvzXIlbzNkhFN/SotDLkc/Um9QUkc1MRcCAAAAAIAhvi7nNZ8z0Cn0HLMCAAAAAO8tMU26WqFcvlPvPOMbkTipQ09ENDzkKdcAICtwPDhCyT+nMAsCAADCK2s++0RYS/9HMDloJC4BAAAAAJUpxkXwYrxxb3TAa31U1i/gQ7pQAFPSUUJSElT6UIdEUik/AwAAzxtrLyM3QzbdM2oz7TBoLOgsnC/7KVweiAFeDpYuPUxSXSZkr2H4VGY7mCKUAEQjGi+XM4MxNSoSNGtCx1W8XX9aW1DePpYxwi21LOMzxTxOPw1JVU+QVEdY8Fj8VMlMfUnCRuVDtj5eMs0BAAAAAGMBEyvTO1tL11JaUJdCOiUAAAAAPiWeNVFGyk+aTgNA/RVFAMcAGz1TVPBfz2XxZ/Znt2bzYoJaIU1IPoIrSjFwUBVjLmvAa6Zp3mFjXC1azlaaUz5TRlJLTyVIPTgdCyAAAAAAAL4ZHysFMnExmiN+AQAAAAAUEJMuATxRQvQ7GTJDLz8n3QEAAAAADCnUMswrpSxlQD9TdlztWwdRTD9gIwAAAABoAXUwcUs9WfZbI1QcP+gk5TJCNaktNh4AAAAAYQC0GwI0ZkUGSYo9FA77HThAckfBR7NJvklwQpRA+T9yOWJEjElRSLtMFFDbUS1apmTGeWmNrpmmnrCch5NRg+BucGR2Wp9TqE+8SCpJO0kmSSVLSEmDSQFVy2HLaJZoWV8GSNQr0ADSALcqGjEBMrQ/vUqpTQhOdElKSIVOdVJ+TKM8fSVGOSNIWkhnOw8nAAAAAHgBeS4tSSxUAlSVS5U8WiXEOMlNf1DuT3ZNVEv5RFU7QzEBK+AafwIAAOgA5yDVMrM//EN4SDpGrj8HLOkdwwGFIBo2UEb/UVtX5la7Tjo5AAxSAAAARgo8J1g+cE6tUydQyEVWOWwtYyFbLxlHiU57SLo1UBsxAQAAAACkAI4kJUBlUfRWaVI/RJ00tDbDP/E8FjLHHAkCAAAAAAooWTamRz1diWnscX922HWNcBxnzl/GV+tPaUt1T+NVO1umW9lVr1EWUUdObUQiMPonoBv0MCND2khnShNOy00NS783+x0HFYA5ZkMhS4lJH0YYRRpPqFxxZOFjR2EBYz9jbF8HVpVRuU/mSL5Fik2+WFNfd2PLYXRcrUxIPrI+c0QrRnpFnkPSRPZElEtVX7Fzx37qf4B2U2BpS1FSyVcRWCVUG05ySjlHzkG4POA7S0VBUl9ZXV4nXi1cLlvbWENPlUSJO0dJ21yIZqplCVvASV06WjqfOqM/nkagTt5TS1JpSDk4LS7+I5km/zFLQXRhs3QRfHB4zWd0Q80HAAAAAOgAxircNdhOhmHbaFpommSjXG5NYzNGO/087EOST6xVwVFVRaU93z6CNGM6kTnbMzwudyHuAAAAAACnJDIyTzcrNPInWRLZK6pEKFBpT9BC5CtKFeIZVSrfMjc3cjUkLmIiLgIAAAAAnwCBMgNMuWcZdgd8Tnu9dZ5oolUbQq9K7lNPXHVcYlhOUJpIeU2+VDpcLlhXRxkm6AEAAAEnwzltQFU+4kd4UeFXDFvCWBtYomBxab5qXGMLUgQ68ykAAAAAFSERMyc1AT6DT9djcGxFaPtXDztZLF4LcAAAAJEAjDzCW/FoBWvPY8lUh0AiNfkBAAAAAPUBwTDfT1dcy1v9TUQqAAB7ATo1REl2TgBMtkeBRjNEvzXUFTIBAAAAAI8AwiTyQ35Ub1YkSh8qE0teWDVbslrJVm1P6Uy/S29HhzyjNqRJB0/GTnxHZ0H5QdZSHWBvYRtWzDgcAQAAwCHkOq5EMUnGTSJP1UUXOQc5G0F8Q4dAOThtBAAAOSkBNqJDZ1EgWWhYs024N5cDGCF0LpY0mzL2LPJGxldYXVtVoj2XJgskrzHdPtdCSkIjOyw2ljecPGI5VzVxMsYtZSwSLhMqQiPmAlYEa0BaU+RZY1oAWY1S20MxK9cAAAAAAFUkzCtQObNPf1s7Yc1gWVhtUfRKaUuPTPRJDUUdRadLnEyVSCAydgQAAAAAvCcERqdQF02sOzY9wErGTCFGXzUDAgAAAACRAfwvWUSzTL9Jf0JvOSY+Q0XgSWxHSEDaKNAAAAAAAPQf2y1sMsYu4CLFAQAAAAA2AZou6kLVS01LbkiyQP4xBDewUB5lznCSddJwz2O9UYpF7kqCVmJYEFRkSnk7Li6dG5UBAACpISErbC/VMzA54zx7QEhJl05sVW9cmGOnZVdnN2ZeYF1NeTgJJDcCgSC2Na86Aj0HT6RhCXCVeWF9T3u1chphGEKPAgAAAADtDVUyTUAjQVY3piZnLCdI1VTUVi5OIjfFGH8ALABdLqpGpVOwW8Rb91MNQj0upy7tP65N7k8uS5BB3Dv/PP5BCzp6N3ZFWVHVVTdOCzcVKiEtbC1kLdcuuTL6OLo/kUXhSfVLe0vySHNF6EG0PlY8XTv2Ovo42jPbK+cwlSuXOBJAQz/1NmUpVgJUEvsvEzc3OGZBI0qWUUVPzEYmPa83XTGmLnU1XTCSHNwAAAAAAJojpzpGSopTb1PqSrhCvUN+QZw1xzrvRpdVr1tAXu1dEV4kXFdTnEPKRZ1OXVFeR/UprSGJPDVWtWe/cgp5NHlgck5mQ1lwQyU0hBcAAAAAGgA1B6U0wEwhWNhb51MDTBhIGEYjOVQbWwHAKrxF3WZld1p+GnzubwlXBkC5W+5m92RlV2VAkjwJQdc3Cx/wAAAAAADbAPokNDRlPFtE+kRqS1tlcHLzc79q51G3IgAAAADUJvA+zEzVUiZYg1zMXyVm/mjSZh9ezVl+YdRo82iRYzZdYFcTUCZUY1w3YZZetVSKSL1Da0I4QpA5qC7aIH0AAAAAADAB7ituP59MuVeBYWZkXV+iVOBOeE36Oxcp6iPdKf4yWj+/SxJVaFruWWNUElc5XR9iDmPcXthUSkboM+gkzgEAAAAAgBz2KT8qmigjNU4uaDNPNrc6Xj1+QcUyaiBsAgAAAABJIIk7t0tOUnlPh0PFNQgkxAEAAAAA3xpiPb5JNErRUtVasmH8YshaQEi1HIwAaAOIQlZdf2fkZctZ0EcoPFk9LD3AOiI+JEvgWZZge18yVh9BXRfoAAAAAAAhHqAvz0C7RoFH50CHJgAAkwH1J+k1ukRrSQBDAiuuAAAAAABSHDorVy3RMtlGBVNOVaFOcj9HJwwBWxnSQQ1acGRKY41iTmyce7qD0YJXd71eky2tI/YvgDPRK2sckQAAAAAAcSF/QW1PvVB2RagpswEAAAAAjwMML/Y8JT7FNrdGhl7laYNwB3Ijbt9kFlnoWsxgyF4DU4M9gSuEMDEuORI3FkIs+y3JLpovsScCArofSSwMMLstoCe0IW4llDrfP304/SYAAAAAbRtdL0A7Qz9HOJ4kOxo6PBlJZVImXgtqWnJZce1oVlvmULVLnkSRO1gzDCz8MUFFhkVaTRld8mezZ41dWEzrOa0qsyZgAgAAyw0+PZBWpmTYakpr8GmqZyNiMFk6RWk06A6THL0qqi+2K5sgGAIAAAAApRLLMypHJlJHWBJXpE77Ow0muwEAAAAA2SNdM4E9NkTxRU1A2zIuIAcBAACpLYVCYkydTuxJdEjXROc7N0gHWDhjQmmbbZxw0XdifriBcn3PbV5TwUW9SsZLgEX2Mx8d6AC5Ajs0+kxwVdxVG05rQxFBcEdSUiRaBV6SXK1RCkK2JcMvnz/0QrE5KjUOSR1XNmLLYZ5dTlY8SEwxOipDOS09FzNBEssAAACOIyQy6jsbQHVMkFURXF9jlmgKZ3FddFPNRyVJeEB4KgYBAAAAAMsBpywiOno7Q0F/Q2JC7j15M0g0r0isV0deC18KWt5MKjcJOltLp1d0WgRXf1SfVHVM7ThQO3xQsFXYTmE88hUwAbAAUSh+P2lQUlfLWClYJ1RmTmpF00NfSyFNqkInFcQAAAAAALkP+iarOJI+tzhpJponATXXRixU6FvYXqBbVli6ThFGbjq8PJdCGkHWMtYjYwNaNOlMkVPfTAM1XAHRK2xED1KdU5FIN0DoPZk3Hi1bCj4AAAAAACkBZSB+OH9OO116YspgblmWS1dAMj/lSIhPwkv+OyEZTAGzI6I/Q0lNV6NkzWpmZ8xXwziDBX8o3EDjRxVCMy5hAqUANxbrLk465jj2K8MlKDMaORAymRJZG3RAHVU7XlJezVUdQUUlDi7cM9crRhGfAAAAPTMmRa9Nxk8NT7xRhl0tbOFxRHE9aBpTq02tYVttgnJtbkZhM0z5VjlkT2gWXz1CawEWFyoptTG/L3ghUAMAAAAAESGLOi9PFFxeXwBZOE2KN5gUuQAAAAAAoCCFKcgxljPaKxco3yv8NL00Vya1AQAAAAA1J9kxOjxXRwdSUFV7U9tVF2GwabRuCmuDXm9J/CwTIac11UScSzVH7zJRIF0nuS7SMSwx2y62Kvwk1kczXSJnxmUcWoFCoQIiG98+608HVQxOyDQAAAAAUCtGQWxL80wbSaZEZ1NDYEZte3T+crNlejySFaw+9lw1cEt3cXSbZSlCbwIAAAAAZybXPihZamxWc5RtVVsmRD80bygAAAAAjAFALmJDrFFGWBtZb1RJTk1IZD8rLjUX1zlGWuJruG6lZlRULEtPVUFgNWSUXJ5Y6mThajxp1V+mT7lAGiZMANwY0ChgN11C+UnAU5tbXF/JZsVvYnLObRRfAkCqH3FCsU8TUxxPaE8KVodYhVLISho+uTqvXn5ycHoBeeNtAVqqQFIylyJ1AQAAAAAuBaND+lotYg9dS0pqQkZVPVw/Vi08sSBoUMVjTWusZ2RW2Sm7AAAAAABjMAdO+14RZkNjZlffRbc6f0d8SoBD/DxFRPBMqVShVjtUp1H+WSFn5W6Ra/dasjwAAAAAkhKrO3pQXl4dZU5ij1YSRGZEFEpOSrM7uykjNQA+xz7xP+FHPFFAUyhOkFDkUI5KkD+FQU1U92RUaAZgYk6fQJ9DWj/FLjU4OlPRazV8SoLMgCl4sWqUXtNQCEZsRb1DgDjvP9JKWFP4U59UTk7ARWE4Tzl1OCYvfC+OOKg7ETOIILwCAAC5FJEufDmQNOQQTQBiHcY0nDpwOS04jTcFOjU5fDx4QUtDo0+pZUVvT24IYpBRE0wWST44ry0bO1RW2WQEaCxf80WYBwAAsh2ON9pIyFAKVMtQJEcSOCQdbQCjCxYs+zgmOecs2DReUddfw2QXYYBXMEs5TUdJ4TdpBbwUFkafV2lfvl8AWoNOxjwuIUoBAAAAAHASuTRXPjc6+CeWAQAAhzg5Tw9V+k1zN78GGwAAAAAAmimMMiw5GEo0UqRRp0YwLAAAAAA0HaVAb1SDWydaZlR8Tc1IeT8oOBM+W0ahQTk3ejrmO7k6ni4kGOEBAAAAANokHlEKYyRoOGQsWJJIQD7VP1FBAEKDSm5S5k9cQ7M3p0d+VvZcR1hIS5ZGp0UdTptYyF0cXvxYdFAQS+xNt0txSPQ8pCsrGcoAAAAAABkVLzaUVOllfnNDemh6yHAfXa8+3DZQOH8yCyVcCIA6AUkPTMVE0j/ETSxf5mjFafZgLkzbMQgEAAAAALYBAiY8M+xPfGMpa51nsFoDSmVTG2JkZkxizGEaao5wLHGtaY9b/E6pVw1j/meRZX9dI1FSR/A9Aj1BPu9DZ1UUZaRtWm8haadd21L2U/lU01YSWrtZRVm7W2BjmWmPaptoXmOuXgdbSE3MNzwomD1kTlNOI0ByI4UCMydVONZDwEkxRqRBoVH4aHV3C30PelJw/F0xTFpHz0t7UotTsFJNTIs97CbwAlQfGDa7QK8/SDIXFtoAAAAAAB0BIDCsSqhhZXNCfqOAJntXbQhXiUU2TatRBUwZOABLN1ZwWlJaQFRER5QwUCI0AdULBTPFSGpUk1dgVu1TRU/eUXdYZVxrWkdQBEfEUeViPm6ecvZ0WXTgcJJpZV0YSKM850N8TJdOilZ6XVRgdV2dU59Ilk6DVmdax1W8SNQtTA5wAAAAAABnATsoFD7SSppIMzomIQAAAAC5LrFMeFjsV39K3CXtAQAAeRXoSPhgYGrsaUlf70SWN3NDcVYWY8hnnmSYWl5K6TggLR8lCgIAAAAABgCiGjo2VUksWSRl/meZZClY60xfS89Cp0LcQjdAQDIKFGACNjs1WxxsB3JWbUpeyGAZaE5sMG7las9lHl5uW75fPGNkYUhZ908cS9lOfkx6QAUprgEAAAAAvzLrRBlNrU2pRfo3yzwBOkQstgoFAJEASBiBSJRb2mAfW6xJWiUAAAAAeyIBLn42/TpVRppPGFQzU6NLzUlqTKtKO0C8KysBAAAnKHEu3jL6OHdH2k4LUItLcENDOJ8qYyzgNxdHgVbXYeBp2G9fdGZ5pn3Afwl8GHHlY0Nht2VfY0NXC0dlQKM3fkDmXfNvrHR0bThZgyl3AFciljXYPwNDAkRlT3JY7l30YFZeblVoQ6NAxkoVT4BIsTZLF58LrjJZRsVLLEQTLFYBAAAAAG4W6zRASg9Qok3gT2FTqVIkRWA8aFD5WMxVaE0qQCcxMC7oK9omaAEAAAAAYxdsNPNFHEpsUvZXcV9HYDNc+FiIWVZY/0xKQZdLwFqIYlNfbV0VZD9rSWnXXP5EaRo/AAAAAAD9FRwtFjycRmVIM0QeOsElfwIAAAAAIwDLLolJ0lO7UcFN9VbbYBBl5F7JTMEkDwIAAAAA5BotPuRSG1+EYVRb6lMnV91kqWurauhifVilUZVNokc3QCU2nUCBRwZKU0gZRFQ/+TiBMIwnqwIAAIYBTCJrNWlBJEV6T19ZGl4sWHlEFhpvAAAAAAB+GEo5L0zyUApIrTC8Gy0ZbzavRJBJ+0TeO7s+7kg1TB5FDDH+DTkAAACNJdZA5UpIVyZgD2L+WNhE8i5tRfNWuFsCVRNGWDssRvlG0DrdIQMAhSYsQB5M6U/+UahQHUj7P1M9Zji0LkQjGAAAAAsedDEsN1Aw0RcCAAAAAAB2DZ0xKUTnQmg8Kj5qRAU97ygAAAAAfyG5Oa1Nil94aRZsnWeZW/lNtU9BXvxrTHP+c2Ntyl8TSDQ9byb3EPA9Vk+mV6FXqVQ5VwhhGmNIXi9NrT+wVUNiy2fkZqtgkl2LXrtc0lTrRuJC2kkzUBNUclWwUvdRgVbBWmxVdUeZM/EjkgIAAAAA5RfANQVPKltWYeNgW1rwTSxHsEV4VKpkOGhOYt5U0kN/NgY/iEutUfFND0b7Q/RD4UirVptbZVZTRxsuKSY2TWlhtmg+Z6lggVQrTaRYulxKWtJTyVEfUPJHgjZcAQYdqEmFWTZcpVOcPuMXOwEAAAAAAQCjBX81gD56NuUXAAAAACIV3yI8JycoTSTbFAkHGjcURRRHiz7uKEkCuACTKz1Glk/sTt5FjDSsAgAAAABME3QxTz2WOggqlAEAAAAAew5KLFBG71PoXBFe5V4VYm9lOGH9VrZIBD42OvcyVzCrLNxAg0rOUh9XD1bvVNpXlF1HY0dkS1z/Sao01SygQyZZCGH+XJdJpC9PMRw7+Dq4LywfsQEAAAAAGSnLNUxAcjzsKC8qVDdOS3NZSV3bWetS61PuWpBcU1cPTAovYgwBAAAAoBK9KX9Bt0gVRHMwjBkAAAAAriFKOjBUEGOCaQZnaVcGPsMzHjoVMq0yLzRyLSEcAwAAAAAAEiXVPaZIWUfMOMoY6QAAAAAAVzluS7pLF06LXz1utXP3bRlc8DnZBwAAAAC7JsY9VEVkQvo9Wz+pUxpjjm5mb9dlhk+eLP4CAAAAAC4p/C0vMw038jxsOrU0SiVMGcMBAAAAANkD9zbVUuBeJGIYX2NYnFEUQrQ05TbyOXkxYCBEAQAAAACtJjk850VdROs1oRjeAAAAAABRJBsrYC7VLBMoAAEAAAAAGDTlSP9T/VQ7S3dBcDS4Iu4BwCEBPX1MolD1TeZPhUwGR5I7YAWPI0o7QEKkPDYpCQEAAJQgnDPQPSE9KzAwKxU3JEFNTO9RxE/hRW81vit3OA9ZW2vRb0Joxlf7Q40+Pjj0IoEd0C1VMS4t9EARTYtSzEtnN0kSAAAAAM0BaCSOO1FLe1HPTbs/USYAAAAACACZH7cs+jBkLt4oAAAAADwhpSxPN2VAWk5qUzBQxUXqNBcDrCILL+E5mEAiRCBGEEbGQqc7BjCMIKsAAAAAAG0jZDJBPDhOQFvfYAxgbF6YZNNpRWZyVhkwXgAAAAAA0CVKLr0xsjFjMssz2zdkPqA+BTyrNAM4mEQ/SKc+iSW1AlYhrzAmO+w/Hz9dONM+vk2ZWA5Wok/YS/1J+F/BdIx+e36ycyBhIFgUXbld+ldQR2EuZC9sNlMwfBmdAAAA0Ca3O/w/9jm5J6wCDyYCKnQxJDTcMjw6fEPnR15MXFKJUb1GhTPuLxwpwSHKScFaXl8wWSJG+yB1TbBpuXXleGVypmUNXJtgJWnCbgFyJ3PhcPhqT2lpaFdqhGmkZJhdF1PZQKI7eTrKRJBI40LUMpwkoQAyJiFFa1dtWzhXZk2VRfVFREZbRNI//zgWTIlfWGnkZ5deVFZHWDJb81PIQXQwM0LbSjZFIDOcImw570kITdtA2THfQQxMIEpUPmU1iz/YTGhLR0ECLbEcPgEAAAAAQSYYOGhTn2OmaPxrEG7+a1Nl9VoQUVM0pwIAAAAALQIbLaI610gYU/pXGVnrWhhbVVjOUUFIoj5RNr819UFvTkRYDGCeY0FfzUy2Iiw62EePSNo+gidCAAAAAADnJRYtQDELMwk0DzVhPuZGEEsbSYVBLzj/PiFIpU0eT71QmVKVUedILDdrRf9W9mX/aRtmjl5eVvBLNDhnDAAAAAAxAhYtXjsEPr0yAQ0AAAAA3iSONIBNkV2XYwxh51MVQPAx0DQvRFxS1lkaXa5ax1RPS5pHG1B1XINi7V9ZVaRHVkXGS3NV4Fm6X0xisGVZbapzl3akdaJuVGCQSyk1kDyMQN9Dtz0SMBAsTDSMMFoe1wAAAAsA2BuMOnlHCElQSmRWeGL4aW5oKV8sV2VeX2UlZNZdH1vXYk1mE2NEWahP/kpKV2dhJGWJYOdSa0yYN/cuKSZDAgAAAAD2Jvo58z4PU6Fj2WwLb8RnD1dfPJwtBUHiRQ5CgEVuU6hjjWwscYVu52W2XD5MjDpVAAAAhTAuQ/lJWEbRPgQ6xDnoLowUxwCPG0E090VBTyNRSE0dR9lDXjhhRN9QuVO6SvE24Dw5TCdOa0JUJQIrukzcVh9VnVDnVq5j9m3Hc0ty6mnvW2ZHaDq2O5hA9UJWRfZGM0gnSyBWfF45Z7Brg2qkY3hU+UroSp5MBFYWWEdTvEWdK38bcS0FM3QspSujPOdMJ1IwTnFFZDcYHy0AAAAAAPkhWS8IOPM5xzVsLe0idAAAANsjayl8MHI8AzwuOeI24jJNK1gp6yajJigosilFKJ8kfi8WSQJXbWDRYfRbRk99TAJXzVsAXqdf0l0IV7lOklHGWdJWw006S3dXiV6kX3ZdrFzfXvhaT1mZWi5asVemV/Rc6F/PWmhJBDRPSnRYJF2eXFFaBF3IXGFg7WlwcR9vMGFXROFG8F+2btN0oXKsZ2dWkk2jWXheZV+qW9ZXGVgrYlhrKG5ubU5vcXFtbixkFVp6Xh1c+04jUp5YnFzVWIJQoE7sUhpTKErAPn1Vy2Via0Frqm+Sc5Z0xXB0ZlJf+1szX1dpc27TbBpi5FXzTcJTBFkrWg1UWEJFHCkflSs/MtMuahxvIAc4fUdmS2hEWDK5EzAAugaZK9ZBAk5BUwdPskYKPXJMNl10ZEJk1lvSUGZREE6FTJJM2VGrWQBbilufU8BFwkdIUepYRVmhWD9Xi1gMX95ncWt0aAdevEvpNNxDXVfZX5teDFgpVu5ZxV1mWGVHDyrmAgAAcB0ePYFHWlOfWJdYnlclUNJHM1GCW6Jhf13RTJ891zurP6xFNFBAVMFNXzzbLkNGG1hVWzZbuV4fXIFPG0PWQgw+6TnwQgxNQ0yNQLYspylVT99iEm/7dE1zHWzXYQpXMEc4M/Ej7QAAAAAA5CL5NHw9mDuHLekJ+BvYLHRFkU9FTR0/rCc2AgAAGQxfPcFRsllSWwRaVlSuSuw8RjJYPJs/4zjrOhRUFGjtcLBvx2NcS98fAAAAADsp2ENTU8dar1nGT3g5dh8AAAAA7ioqQGxH2EM4PqA30UV5WTxkeWZ3Z+llvmK0Xu5WlEnvPZ04SE79XG1hnFsxR+MuYz3wT/BVcVAyP5ggcwAAAAAAmw/mPypZn2M0Zu1fIFXYUPNMvU80Wa9dJ1+uV29KFE+MT2RIfDveMo8ldQIAAAAAAy+zQ5NPBFYJV+JRX0WJOPErxid2A0MobVs9b2R2fXUfb8Bn/GCQU7ExAAAAAK8MKzn6TLJP6ktTSalEpEbDPUEhlwEAAAAAXy6LU9xjRWcBX0ZI2R78AAAAAABBFl81vkvsVQleZWC1XuBWTUMlFQAAAAAwA6Yu80NXTK1OMlWZYrBov2dkY2BjfmhGbWdu83SNetF5625HVrwlxAAAAAAAFx9KPLhUTmcZe7WEOoQYdy9cGkfZTK9Ou0gZPU8c4wAAAAAAnxLSOupRwV08YBNcsV1dZbV1JX8AftlzmmMoWg1Zl1igWT5aOVh/T1dGwEoUUpFQc0T4QORIgUj/RFFZQHENgLuDKH4mcfxgAEAqHIMA3RubLcA2iEA6TRVU51kkXOxe/12kX75hOXE4ghGIHIPfdMNkk2ErZndqimmgYlhXFUn9Qck1nx4AAAAAAwMYNZ1PfGyxfEiBVHuPaWpPGTUcAgAAAABMGDUx5kqpVNVUlk3CTBFL6Uq4S6xQx2Ajc9R87oLCgqd64mZUS5sPRAAAAAAAviPZKjFCa1n8ZPZmy2CnU2RSMWTeb4lvf2SBUiZE7kYtTdBPGVbXW0Vfll8EWANLPTDaDCcnkkloWf9dylfPQmUZaDMaRkVLxkQIMqsKAAASGDM/21VPYOZf31Y6RTk5ki3LHQAAAAD6JNw1VT9IPiEzliCWAQAAAAANAQcj+EGOTydQ70VlMKsANDXbU+Ne/F5EVspUyWBqZ6hkrFs1V0ZfSF3bT6A2ZyFcLt42hjDfHPoO2DADQ2FHDkNdMzI4p0LkVj1hImMrX1dYjFKlVzZdf15WW0FOkD5jLW46Ok9oXLRhEV+cVKRHZDqEOdM0Pzg/OrQ6yTw+VnVls2rnZJVR8yXkF6c0FkBGRNJW8mZYa+NlJlnPTR1GwUItPZEzNUwBYM5sMnDdadFbKUBuEgAAAABfAJkldEalVURWEkp4KkABAADcEYM2v00EWCFYS0zILZcUvjP+QhVHfkFmRA1NMlV0W8Fbb1YnTRM53wsBAAAADgA2KVFI32Fca51oSFnQPXAWAAAAAIEZzDJFQVdIS1wcajBrBmKyTPEZxDarUX1eAGe1bcxv+2sJaS1tyXC3a+lfhFRMRao9fj3GQ8g/OCtQCVdEr1rQZANlrFrVQZATOg5bL7c/ZUK3QfA6lUuyZ353t3o4crRaOyoAAAAAxzPgU2plD27JbkhpKl9sUbc99iZKAAAAAADHB3opSUKFSU1UDF/kYo5bLERKCzkACST8NbBTrWMJbOlsw2uUZuVf4VykXyxdnVU0SPo1ij2rRjRRelGLSjBGX0dWSnVN9UvoQdM2CzPXMxA1hDOyLsktxTSFOF84gDfBOCRIR1P+UqhPEk3hTDZRAVIhSyFHY0dwT/VVV1YWUO1GHzbJILMDBB0aQJ1NyU0oRHU3JzcpR7JR3VUTVfVUOk5BS85Ig0M3PMolZgAAAAAAkyYEPLZQf15RYdNX9zg7EJsANStfOZ87PDXILQAACioYNNhBYUY5QoQ+6zrCNqpAUU1mVEhMHzp0CAAAAADcANAXlUqaZFVxdnJSaLdQDDNUOAFQzFqzXKhTD0t4ShRPNk9DTD1CWS1sAAAAAACAAz4wYlAgZrRvZ2/2Zd9TpTwZAgAA0Rp2L2VIylXQXNFdVVwzWitdO1dSTSs3AAByAa8g6juQSgtNLkT4LwAATCQAU4lq3HZ5elN1cmnUV41CKCS1J+1Hy1oeY19i6VjJSnI6KxiTH9c6CkQ0QP8rmTKsTKtVhlHyPjkMAAAAABQA0QeJOxlULl/mYiZjX2JkXnNRh0U4RtZGskbaT21gkWvhbvhrmmTDYrZqXHHTb9dp911fWftjdmtSbT5pE2LPV6BOpD+rMn4jPjs3S4dPSUd1MZNJY1ZMYBFj+lsdS3I9mT+vRzRV2GRCcDV2pnabcXlpsVwTUkJMG0VANdUwAAAYAJwJgD9jYGdv4XJ8a5xfb1sQYgplnGnTbNtuNG2eZEJRMSUAAAAA/hV6MDU9tDxnN3c3y0dCXd5ovW2YaVNaflNwWrdZB03+OgAB8SgVRFBPrFa4X61lhGZbX9tLBTJvOGZQfVtrXiVTwTPBAjsgTzyHSF5O1k80UEpPQUw4ShhcKWqNcPZwZ2o6W7JRRV39ZBxjKVUMLmgBpRuuSEBgF2g3ZAlkWGc3ae9g8UlkQVdbEGcAa/BqImqoZ8NlOmBEVYdJoTJ9PdZNL1ewVt5NYUJ6LQABbxr+P95IEUSgLQAA3BlZLUY7JkGKSTZJjkBiMxoaWgAAAAAA6wMyMoxS+mLpaeZoP19mS+Mo0QAAAAAAcRcjKoI3iDsUNxcsGR9MAQAAAACuJ2FN5WG1Z1NhMU+mH24zNU/LWqdb6FQCUFRP9VIwVbRWBVXaTP9EhUdbVYxYflB9O0gRCwAAAAAAlwFTIeU0u0kuVBhUqkooN00O8TRxQddK+k/YU1RNrjleDkYAAABiAHocwk1qaAZ07XO3Z2JJ5BFsGhEyUTucOZQtAAAAAL0dlCw2M6tCkER6PaY7uEa4VShm0XBudgZ2lG7jXaNCUjbmS5dVwlIbR2xLaFs6ZfFmqmR8YNRil2gDaEhgylE6P1YtoBUJJFgzEjrQPHI2HR/cHBFQ+GYOckd2+XTAcONt52QaVItC1DwQS2RRgko4O+4vhzP3K24SxCFnLwU+7UjaUAJS7kvCNc8Y2ACoCz00K096XS5hUV3JWMJSQVSvVwVXE00rON0IFAAAAAAA3zDVSKZTKk/HRiBH80zVTHVHej7zLMwAAAAAAD8Y5iijT0tkB2xYaTpb7DzkBhAAbwTCMyxM1FuYYKxaYFVVTnpM+09vWLZpinPRdnR4VXx0ft58QnSIYp9HAQgRAAAAAAB+EN0pNkDYSw9PFkugQCk5MCoAAAAABgC0Bz1GnlndXaJXCU3lRc1LEEzlSsNLeFOzWOlVGlffXDxnP2yTZ65XmDcXEQAAAAARCb82nkeeVRJaj1N1SOQ+8DfPLscZsQFgJKAxqjrIPsE81TJaML5By0+hUsxMK02RX2pqRHBncJlpyFpOTc5FB0e/SDlGYT9fOCY07CwiJf0I9jeAUDlaylcHS6UxAAAAAM40W0rKUh5RaEQ6ODtSOWGvZ3RquGcQYzBbW1EaTShAgzXnMbk8lkNGRVlCuDpbMUI3b0DyTtpVi1VTUI49eA1KAPEBvCDhNMFKBVc8WbdQaDgAAAAAAgZdPU5S7lhrU3w/RhFNAOEU0isuQeRNx09vRcIyBUtFXZBi42PFZi5o0WTJVrxEEw89KoVCUFWbXM5cvVizULNKpEeiTUZR2FKhVwleUmDbXeVYq12bZThoOGA7UjJR61NCWGdT0kSbJQIAAAAAABQkzDDUM1IvXzm0NchGzlrJZfZr5mrUYK5FLDF0PMRHpkwKUlVdOWANYctqIHiTfuV81nO4ZWlgTF/OXf5Yw0vmNuU5dzw7MzoiwwEAAAAAuBevM51E40tRST07BR0uIjY+1E4PWrZZy0shKBwsx1HuYFFjBlggVBBVoUhKQ2NGUVToWwxbb088N+FFEVC5UKpT31hCW2JV5lErTxteV2tBcH1tjWeJXVFdUmQfYgpb/1itXJFip2FeWexHgyu8MLZF21j/YDxl/GX3XydRekbgSqtMuknYRwdNFVRNWB5UUU2RRAdCgUf6TEdL1URUPSsyEzUiTT9c7GBJXShUMFHrUXpX6VupW8NXGVJ4TgtQxFJSWcVmmnUQfGF4vmwAW5VIbT+gN581KEckUEVS0k4pWnFoNm9ea/ZaFjhJAVgulE93ZJhtpW7Qa/lp2mR9WhBSME9BRmY7ZS8wTfhfuWcvZgFaSD/dOH5RqVtIXeFXkFEsVepgSW6GdXx1827iYKVQ/1AeUaJKuUjXRZNJYUzMVtBgf26cdjZ3V3IIazNfHFILQr8n7jdjVIhfql8wVZk8VRjIPfhVv2OVZkZfr1dcU2RWUFNQUhxV2VerU0FIdEEhRbhAZTawK/ghKS3bMvsqpyOuPqhZ6GWIZj5bLEWSHaoAWQCsIQs+xE9LVkxUIkbAJAAAAAAAABYryUTrT39Pq0+JXnBpP2egT1gjQDF9P0pYPWnpcBxzKnH0ceNuj2a1Ws9O3lDEUIxSbVgZXxpiGF8EXPtUiU4DQJMnMQHpJbwwPkFCU9tjJWvAaBtc4UmVSHdX8GLxY5dbz0z6MosQAAAAAH8ZRTMcS1pTaFkLXitiGmLTV85GwTtQRMZKv0kRQs8tbxp2K+pVPWf9a5RqtmQfXi9jl2V1Z9Vj4VmqR/VItVY1Xf9aq0zKRUpRp1lvVoJFhRcAAAAA8hiUKiI710RzRXY7tSh3PH5QK1euU/1NcEuETrdLYzlOAQAAAABEJh4t+yyXL9A0Jz4ZR3tI2kCdO+RFEEvFStFF6j2EO6kzQCSKJTc/ClpVar5yKXQPcOplSlU1RQpIBVGjXMlkrWXpZRJqNGsSZxlgXFsIVOBKBUdIT75SVVQiSzhF+01FX71nIGdxYlxbzlgeXFliIWPTXn1YA0yiP/Q4m0vjWdNgnWFZWIRC1zAANOFNQGVMbz1uW2G+P1kmxD5oQyZKGU/NUwtWrlKxTGxEvVn1Z4BxdnR4b2ZgJEQ+Jkk4X1LsW65bJlloXihmQGQEV807KBIkAAAAAAC/D7gqg0I/TeFLo0PuPLZB/kNmP7UyJho5AKkUO0W1YPptMHGXbYpjp1J0PYgmBwAAAAAABAIfJPY/N1XvXr5gh1p3Sm0+CkorYA9s72tMY+VVXU69UwpexWCCXsFYIVKOWelaJlXpTKtErEKvQcw6iisAAAAA2gBOJE5K9FlxXY9Y0k5wRxE5/Rm5ND47gy+rBQAAAAD/H3Q7RkwqUulT7VHES+JURmHdYz9btUWcNf1F7lNyVxJSyE1EUX5U/lNHSkkuuBIFRQ9bTWSgYjFVdz7pO5c4uzlZNnMtAAAAAI4A8ymXO+FAOEC4TN9V0lDxS6BHjk4tUbZHujdZAAAAAACfIcctHzppPhFJklb1XrJejlbzRDQgQAEAAAAArCpoQm5QBGE1abppWWGYUmtNq1hoYYNiKGa3aLdpHmV+V+lJiEbVSSJNcz9YQKRQvEznTv5bk2mRarNmxGKEX8FiUWa+ZVpgcFklVudcvmapab5jLlQyNgAA8SGrPSZFqEAJR51S4F/GandsemXmU2IdqRwzOKdGk0seQwskZQAAAAAAewBiHq5EP195a1RsoGSmWDxSMUtdPrc4fksFWeJffGH9XX9PXzSbH7U9XUyfVpxWI03AQh43CELXSQdWNWE6Y0FXSzmkIEQcJD2CTAZP5UXeLzEJNAAAAAAA7wD0M8pJgk1lQjkoAAAAACkAtSJtTilkAm4lcA5sM2VPXCVIxxV9AAAAAADMCbwsS0wgYI9qk2vGZRpbK1gNXtVg6lxZWnVW91YDXe5eZ1g1SS43Fhw+AAAAAACcAWM1PVESXqpeM1PzNFwZKyrZO5hJRFE9UMhE8CpoOmdUDmTEZ4lhm1dLXRdnnGdmYHxS/Ev9X/JqXW13axRpAGsdbylyJW/iZZ5U3UcvPtJC70wyTmxMAVLUVhdWDk7SQ6VHk0pDVTBY9FltVw1NREdDUOhcE2D+V7hJjTsyO4hIUU1TSRM6JCAkAgAAAADhIpI4HD6PNQ4ckQAMADINRTU1TIxW61WDWhJjWGlpaMtdXUlKPBw3gjemM4QwnDvrQ9BCMjKmIVcxZD88UUJaPlzHYClpU2s2b15pt1gfRfRAjDuITuJh8GoXaJdYiTUAAAAAdAGBKtBIT1cyXJlYcFQgUG1KB0GCPj5FIU/SURJKHzfZG3A5HUqPTjlI3zZ2Fy8AAABmBN8xWlGVZ1Bxem+5YE48AAA+AJYnMEI7RlpD+ExtWHNfCVzlTJstMwMcLy9AsUGnNE4QAAAAAFEtDklSVMtXs1TpVpFgymX4Ys9a4FWGXbdksmZpYdlUUEdpUu9bXlvtTH0rAABYAOwbqkMQWWdhImCtVkVFmiz8GwsyC0DzRmBNd0suSlFBUjD0N9hHE0+kThxFUUgVVd9bOFdYRtEmGyJNOVVG5kqDR0A7Yz2xT7BafViqSlYjAAAXACsSZD86V0FhW17rS40iTABnF3cu3D2vQ24/HzC6PulTyGJ5bGBxInSBcihrHV1lSQU5kyh6Ab0wgE8JW5Bg5Vy4TbQ1AAAAAAIAVgQIPLlJ3EeLN0EQAAAAAAESBC8JQGVPKV4KZTplnGidbPduImpNYnRUBUtPPJ8SAAAAAFsDryo0RtRTIVbCTQc5tx4AAP4mnj5hRIE+kjKILFsvHSurEXkAAAAAACMAgB+vQ/hVFFtUVKs+PRoAABglUjx1S5NOJkYxL1sJAAAAADEbwCuYPGFUWWnMdOZ23XDWYb5JbyiIKAEuNjNzPAlWEGdGbTJtlGhGZdJj51goQ0YMIQH/FXpIOV/FasNqPGAMS6U6MCoAAAAAiQgPR11cxWQ2Ze1l72bJaCtjGFcJQpw6sSkAAQAAAACDE88thENJUbFj6mxla/tgLVSrW9Vlz2T/VH0lNAAAAAAA0iR/NoM33Th9NiZE3EWKRUpEoUR4QYYzrifSAQAAAABXA30tckOnV45o6XGDcwdt5V1RR/Q29TGQPRNJSFCxVbNTnFRHWrteL11pU4lF9DsFQV5GvUWARKc+GDXTMrs2wz1PSmJWr16mYX5fK1laUtZDTRc+EAMxv0YqUb9Vy1pSXQdZG1JvR51ECT/hNfIlqysuKcUfqy9JR+hM0UR8LmAOdwB5MZBUHWiFbxZsJF22PBEAAAAAAEMGGTokVnFjimSBWs5M9VRqWwVfbVtVVfVTGE3UPNdCb13Ta3tv3WhyV30yAAAAAHkS4ivdMXwphhR4AAEq+kJxT81X0VZAUmVQGVKMTlQ5fyAAAAAAIgZkNSRSbV40Xz5VeEgtWsNpNXF9c5duZ2mBYWNbjFx0YItdC1utYmlta3R/dfhspmAuWtpbAF+YXzpZZ1mXZeFxNnZrcoxogFsES2w0HAwAAAAADgF5Nb1Y1WS2bU5yFHeud8NzAG8Yc5x2YnAdXlxBvTn6PmhLdVuYY9JjSVmhP+sBAAALAH4LwDaYTnlbyWC1YfxgwV8/W01OODi+E1AT4C/YUJBhBmdJYwJYTj4eJOc5F03EUURMXERqRYdYq2UkaRhmyl2LVAVARyBEJxc1ATVaK/g+VFIFY9NxVXq3erNyamYTXQxg0GNdaBBtcGviYHBacWHPZ8ZkV12yVCxREFOCVk1bGVzSV/ZMJjpqKH06aU1MVWtTI0gJKhImN0t7XMdgeloXTo1GxkHONM0hIQAAAI8hwC33M+49fEDnO8036jX5PA0/wjFHCQQAAAAAAEQneEZMVqtcsloqUqs5vyIAAAAAwSj8OAM7BDJFKI47LlM3XWdf6VoyUNxBvDZ2OhxWr2XZbaVukmesV19AUS4AAAAAKgDTElI0qkLWQ/o3iBkAAAAAdwGOGnM9JEn8R2s7OjbuSv5d0WYaZyNhc1PXO6IktUIfYTBxnXWacTxpFmWpYuNVv0KNOL80zUYwWehkeGrAaBVggVFfS9lE/ThPIAAAAADwAygshDclPcY8LDUrL0Q8gkN5Pfc6TTfXNBcrPRh/AAAAAAAIANED1C7VQxBKTkMhMC47CU8vVXFVJlOrVMlXRlOuSg082DaGSO9aumWjdA9+QoA9esNrC1YuPssbigClLv5DB0xcSMY55zGPRqVN1UeDNG0QKACFAFQnxT/IRYdHOEuVWa9pU3JRcWllZ0j/OaNOgV4kaw9x9XDWaJVWFUOmT9VYe12GXMVbtFudY/ttpnJHc99t5V+UTShIUk6oVh9YelJaXaZppm5XbChjJGTMbuVzZnAtZ8lY2UfyL9EcAAAAAI8FaDl8UYBYUVIUPoETAAAAALgPAzLyQTtHfUjESLNJx0IMOyhHuFgWZUtp+WV5XbpQ/Ey6TN1O90ljPrsfEgEAAAAAsTTgR9RKSE/ZVpNaSVeGVGZfhWnnavJknVpnUQ1Mz02XV0JebVg9UPVRMk6xRhFC407oV7xX6ljgYHpq625JbHlkGVh8T3RLUkauRGE2PBIjAAAAAADFHfo5V0UDUHxQmkt8SCdOHGNrcV92+XOmcbRteGd2W65K+ygRMaRM3FqWZC9vcnRgcPdhzUGiAIMHYi78VlNvpHmZeQ9vUFyaSmpM1VQFXpRi9GLJXvhT4D1mIAAAygGUIJJHClkHYP1gCVu4T609riQAAAAADQAgE6U/0VLtXAleaFwyVu9LuzurLkxDiV0ubTRzR24mX/dWp15OZKphkVfnUpFZlWIdZ4dlFV5GTWIoAABhArM1tE+/WKdailggVTdR6kjTOygnAAAAAEYfqy28NHw0ais5HchEGV1dZn5jaVc8Q30zjSoGLJkpxTebPKxGhVQTYPphfFmzRkUs9AoAAAAAORVvLjtE3EwBTVRFoUqMXaRmLWSSVWI2bSdpUG1nfXPDdQVuPlx7RFVAwT9bRClGFkFINFkgAAAAAEEEfyqzQmdNA0zYPDkTRwA3CZEvaj1gSYdVVFqGWy1YRE7yQlw1WCvJLvsi8QAAAAAAYgDKI3g2OTlxL7keAAAAAFcAvCJZMJU7hD6jRkdQcle5W2lXWlA1QkMuERxzLr5D8E05UDVLrz1TM7c7/EZJRZpBrTPSG2oApB9wQe9X5GCtXAxJHihSNSdDYkwlVFtVeVD3SfpQ1FfzWWBYmlTAVc5T9E8pXY1qynKbcSdoLl3fXLtYZFN4T15MyUhRS55hK3Mfevl1a2VMSxhIpk0AS+085yNPAgAAAABjAnYjnTODUVhetl1uUTg81SA8MSNNnVsoYExbLUpPIMUQIDgLUQZeSl7LT2sdAAAAAAAAzRTvK2U2zTQzJMMVZTFGQ7hIhkKaLn4EGDGbS6dXWltKV51Pv0QpOmlBckNxN5gnvkIzVVtZwVTFQyVGq1LAWopZ91BWQjI73DnzNfI1hShGAU0TfjBPQCVBHDQUEgAAAABsBek+xVjlYttj9l9eXlxhwV5EUyJCgidYAJ4g+kitXehkJmBnTV8dpjBgSMtTjFdNWRNYIlOsQTgcLRt+M4xCqVDyVNpPvEG9Ng9E2lldZ+drHmtxbZpyaHVKdbZqS1WCOJwyXC6DKzU30T+UR29LVUvpS8VegWxTcEVt2GJXUhpB4DVAI6QmRDLgNoM0UymGFT0u4TpWRsFC4zekMHkpAAAAADkAiCZ3Rn1gBHS4fA58bnLlXJU3KzlRSNJQslKBVoNZyVb6SH48ejzWPi0/GzpRMV8lAADWJ19A4kweTgRDcSV8ADcAiSlFLFQtXS1rQIxNxlf4VXROfE+aWo5cx1S8R7M7fEdMUj5Ysl3zYKtjtGOzYepfSV24WPpUOFrCWl5WbkmMNgcvEC1wOe9D3EzdTS9KekiXUedZOls9VJFEXiucAAAAAABPAgE1LkXfU8hg82sBb1Jqd1grOJ4r/DGFMblHPl2QZ3ZnT1tiS+JKh0+PSHk2ASZqAAAAAABBAKAqWjeVR8dTLlvNX2Jj2mH7WTtTLVfDW+1fLV7fUFQ98zaiPDE8kDAGIb8AAAAAAC0A6iGXN8dFEFMuW7FculY9SG00yiW3Gw02mDvuNJcnkAQcMudEwUaGOvwbAAAAALwCvSVMNUs8+DwiPcg5qjf8OSAzKDdHNxo+ID/PPQA8SjVFLhsyCTpYOooswSirPXxIe0g/Sh9Li0yZS89Ivjt4JAAAAADzGy0vTzm/PAVCmj6hPqBEHETZPOguYR5PAAAAAAA8ABYoKEJrVe5osng+gH9+73KOW5Y/gzjRPQdBsUS1SABK/0dlRI097S+kHp8JSC0ARjtPqVz6ZMRlCXbNgFCA7XTPX8lZ1WGeY7Fh01+aaaZyBnUFcZpn91emPv4pAAAAAOIASBuSMfk/5EYtRYw6izdHOoJPy1mzWy5YX1bPWJVZEVUgTCo+RjNSL7gyvjxIYPZvqXPTbLlaUT+hObdICldPX1Zay0bXORFBRkuWVSdgpWZ6beZx63JycsBxn273Ze5UokKMQxtR2VncWMpQ5kocV09ctFWWQgItrRPcJXpDcVTvXtdm520CcYFz2nQ9c3hu5GQ3YBppS3EsdkV2snKybcJm0FuYTMw+Cj1dPGU1pC+hORpLPE+SSzdB6C9vHbQkhkLHU6laPVkcTUBFgE1eUPhG8TOeF7gAAAAAAEsFQTVxRYFFFj7wPWtUnWL8ZCxe2WLtafZsI2cZWCxSOFyiXthYoUcOGhUAAAA6ALkUKzkvUZVVilARRJU14CGSQgJTyVQ/SaUxM0qiX7BjAF4HUPw+rCQAAAAA4ypKQ7hOH1HbTUNKEkglPOkoAAAAADsAyiGtNpJR6WDDatJxYHXjc4xubGbSXi1fkGHiYfVdiVqfWpRjnmmqZ1hcUU8MUklW5lkLWZNS2kY4Ph9AUz2QPl1KTVG4UxVOHlI5XehjKWFsV8lMXUh5ROA1bg0OAAAAAAB+KAkzxzVANmM0rD+HUDFeT2V6ZKZeZllDVrNV0FGaTaxNu1fWYJ1n+2UOWgdGCEDfSRdVIlfOUi5KjUNgRltN6lOEVIlQqUxmSypPFFB6T6xWD2ASZ2Vn0GUvYwto9G1bbutlqVSUR+9TRVz2Y9tw43V/cnVvtXNZdFlvFmOUTt878z4CS7VMckMAKgAAAACUAvQuc0cPUYxPg0PiLBoAQxbNNOdEyE7NT89IKDt3I2QB6CMoMPczOC5aHyED/C0HWgRuxnRLcI9e3UWoTQpcUmWjaJtkeFl/RZ4iAAAtJEgxPDowPew7ZjhfMg0qfCKjAFQBURv0SAVYCVqPUoRPs1jAXxRiSWGWXbRSI0R9RtxV2macbRlqaFxoSsJDS0L0PrQ2ICl9NUNGv0w/VL9VuFABRQU5STr0NgUnnw6yL8BCl0w1VLVZ51rsYfForWwWajNg7FVrWe1dE13vUz5F/kF7WmxqmnCtbzJkG019Oog6cDPmH2oDVzlpUkpbhFk+UvhTIV1ZWmJMWTT8MaE6qUC9Q2pDUTeyNSg2uzrfUyNqkXIccABmElnMVGpNUEYzRoVE6zihKloIAgAAAGgABS5HRX9NQEp2PBgrjTVqTQhj1ms/aw9kLVlyWuRkn2zdbBFkXk5HIwAAAABiAJwg6jR0QUxNP1DnVE5QnVJ7V2ZXtlVITT897yMAAAAA3QDTHg0+4VHiXIReK2C2ZVNrl29tcgJxGWvaXXlLnjttQrNJ3kvAQic9CEaAThZWjlfgVS1SeleLXxhhNmPTXgdU7UfcPuQ7yjNvMrVGwUvdQkMuNgHhKqtLu1eXUStCo05jUiRSrkv/RKtKTU+cTnZJhUAhP4RDu0DzM3wWAAAAAIYRqyXBN8BDKVZYYPFjTWAQW15WQlbPVJ9Q0lF6SXFFblkXZx9odF42SN4TvjUVRBVFOzq3IE0AAhsvMtc+Wk8kXiZmjWNnV387KgPwADYfEjJWOHEvQhkAAAAAFQJYORZEjFE4VZ9R0UXsNzM7QzdPNHEowgAAAAAAdBSDOHBDTUFvNE0eZQAAAAAALABLEy4wG0BmU0RZoFndVD5PkUMXNckWAAAAAO0ChiMQOXBF9FBGZ9BzS3YfcMliq1YKVN5GNC8USpJg9GbcYI5OTDpJKcgPhTRlP+M6hjSASLJZuWCYYPJic2RdaD1qDmwdbuRwoXOxdF5xeWkcW/dQ+ky/SI1B4DTYIssA4AFCHmg9VUdgSHlAe1CFX+dmv2jgZSVfoGCAYidlgGivahFsam+obdRn919UXVda+VWuVxxiamh0Y5JUpy51AQAAAAAYFQYyvTuBQYZME1cSWFhTc0QhH7M0AkCVPPU9z04LXb5qVnATb1dm4lQIQWA990cySUc/iCk3AGYB+h/YNQhCBkOjNqUp/DKQRGBSb2AkaABszml6YudUuUkaSFU7ARqrSudlpnMfdX1uvmi/aYdpwWIFWsxVpVTmR6k+lixKTHxoDnTKdJ5sWFkYSwJKG0obRDM8L0qaWKFg6Gw9d7x62nSaaa5dXli+VyZNhEM+R6hLpEsrTNJVPmJnasptpmseZmFiBmESXZ5O0jTfMno94VsddQiBUYZwhayA3XcCbdxmHGfcYl1XO0YrQFVCrjjcHW4AbyXnRmRh/m5+cV1rGGVIaFNtnW7YbT5qWmN1VjRJqUeiUUdXYVbdTj9DHDduLPIU/QFpJkcyETktSl9WK12lZPtpSG24bcRwFnRLd1R54Xqbehtz2WdUYP5ig2MqXGpNMVDeVtJWr1V7T+lBgjZDFgAAAAAqAP8p3DdGQeRUiGNnahJsKmtFaHNhPVaLTPBakGiocGlvtGSHS1ILAAAAAOAA1SEvNv5CGUVUQvs+/EFrNzwnpwAAAAAAIQE5HglHPVi8XGRWY0Q1Iv8USkBbVbVglWnkcTV4FXi+bvRgfU6vOZ42kkBqTvFVgVvfYdBiTWH3X5tfb2KzXxhUCEEoMFgu9zIfOmBDpkSsP5Y9HT3hNjItlB8AALIzGFEVYSJnMGX4WYFEHx++OXJOUVVhUHJGY0pYVfZXkU+bRHZNd1vSXaVUjEMxNhQ6eDX3H9ACLCS7N4lL4VdVXlJZZEeyM7QtuUJ1UytYOlJ7QaAntQFNJAFEQl+DcSp6dnfCagdWFlEkWrlYMUuYPW9L0VK3UPY/2xJyJbs0fVYiZ91rn2UdUughcQO2K1FWNW9Qetd6e3BOWTBK0EwySrlNBVTnWOdW/UtzODwmTQLbHddCYVF9UhNHVyxDCtk83FqJbUB2jHW1aV1Sty1eIlQ8ckzCUi9NszrbJdYeBzkOUlJf3GnZb0JvymjhX/RVLVDPU7lODEJGJRAAoQjlMZxLn111ZfFn9mRgXkZSyD/hGcQE7S2FRJJRWlYKXNNf/mOnYSlYeVM/VFpMzjYMH0gNRi8QPcFD30i0TTlYaV1YXopY2E6YTj1RblEvTS5FNCcYIfpDgVPJV4lUDU5qSzpN1UILJ14BpinxMY8/WVKOZpxwvHEaao5bB0whQ0pACzbFKiYbUiqvOfw7UTJFKxU9vkxJVhdb/lm8UIJDcDiQMDAWAAAAACsBhBz/L+pELkuiTSZT62CaYwReb1T6WExjrWPCWSlIEUH+SdxIVD2fMDtCMU85UvlPZ1aYYypsQm/ndDh8Nn00eElx9mZzU5FEW0qYXpps1nOVchhntk9RPXdKCFtJXyFcTFZ9WFxkEm6zciJyNW2SaF5lb18rXZVilnB/fdeBmH1wcKhWjS7fEdwnfzzZSZtaZmENYqFZgU1gWGRs9XTEdJBvQmdXYgNn23Eudz92kWwUWbBE+DozOuwxl040YvNoFmgcWwRKFUWvRY1BhkZmUSxcTGXGZjVhXVSfQ6U50jSUOpVctXWegG2Gz4eMg2F3i2K/R5s+1DzlQolAizQbHwAAAAAAABMArya7ObRMbFtaZrJmdmN2YKZhhl8gWM5Re1AtUGZVMFaDVp5TIEqCQBE6ZjUrOAA6UzaCM+RASkpQVD1abFWQQh4o/xgZMJ88bEhcTZRO4E6gTodHZEOXRl1I3UbrRedDxkplUJlLc0EAQc0ynjDsL6w7/0/8W+5dmVUXQ10qAAAAABQj9ylgOF5STGHwaNBpJGXNX5BWhElJRbdK4lAJVDReWnUSgi+E4nyrcFtpBWcwZz9o4GZPYmdjnmn3appiDUxQMSgulzDyKUMZNAAAAOYAWBztN05S+VksW49adlqTXDNb3FTOUtNVM1YPVyRV7VWvXHdllGLwTq4l2zWyTgRgSmcAZY5ZbUp7SEdNgUg4N1kUuQdIQFlZOma4Zpler1txZ3d7hoOIgXZ1aWLnUE1Ly0siUqheA2YqaRptHXHjcPhnC1PaOrs8cDnTJ0ENAzEvQ1lGRD2uKjk8TVVZYwJnKmLjVK5RFV7iY8VfCU+ALFclmkkkW1hfa1h2ThhZQ2ecbMdoOF2BUl5cUW5/eMJ7knrWdiJu9GBbTMFHeEvuUSJQzk5SSjRBOjsiPKFDdE9hTw1EXi+GNnNHKFIoV4pYK1eQTFUvnwAAAAAAXADLLCBJxFvHYtJjsmDWXeJYMk7mR05Jr0GUQIhhAXUVejh0O2XmYOFqF24yZ6NWv0cYV5pnaWlcXAFKeUVnRTVKi1AcWlRdUlx+WuRW90vuOWEOAAAAAAYDSiriRJdgWnNBfHV7/m/OVZBKbWBgbl91uXVCbS9dAERWMPUAAAD3Av8vn020YV5sd20bZ65lsmkQa/diSEwFM7VQjWFuZuth1VSaQZkkAAAAAM4fCkvTaLx4gH3ueIpt7GNEWvdRPkviU9xhOGrYaexihFMIPGU4F0QoUmJX0lacVk1jDW2Cbltk1lG+OzBAb0eXS0FP8V7kbgJ3fHf0cDJmhlpeXYFc6lr7VmFWSlHLTIRYcV8+YkNja26Weul9V3njcT5sOGl7ZmthilKyMwwxL0+nXtVhfl1FT8k+FjogP9NFBkdOR6xLUFWEWMZQpz36KdYuuUdnU/VU1U2vP8kvEDA0SSRYyV5VXFVQljxkIDwAeheQMzQ/3UDmOCckNwAAAFgRISxIOj9C+EiBVGhaDF2IVZ9DWil9AAAAAACeAGc0uUDOTzlcSGVrZ6piElnrSg9A11VaY51oPmwIcSF0/HIhbfZeOkseOzY/Xj9UPXVOMl+YZJVjcll6RSg+pkjeWa9k02WUXGdIOhgAAAAABQNhL5dHqlAYT/pKdkvWXg1wvnVqcU5pwmGFVrNFz0ZGUABPtU4kW5RkuGMsWQRK8UQuUXtcbGBcYRtj6mM3YYZZAltOaHRuZGuXX8BJTB1IAuEpi1AHX3BfplOBRCxJklpiYjdgxlgxT9o/nD6lOVU36TWNPQFT816XX+9WhERUIwAAAABcAN4qjD7iUNpULEwdSHdRzFBwSbo2xBgAAAAANgEiHIg4E048WLpfamIqZNRfvF7KWr5bGV3aYOVh81yJWu9fMmaEbN1taGiJWYZC2koxYVJrdHC3bRNlSlhUSj1DTEwjSzc/hCUbAAAAAAAQJnxAMk2uS+884B6MI/9DsE9cTYk+uCUAAAAATQL8LaFDalOIWVVXYU9MSV5HwDfMHQAAAACRAeAYlTPgPoQypCvKVu5i62WhZSRnQGv5bcJq9FvvPeMClzBSTB9Wd1Q6RjMgAAAAAJAAAxSPPXJQtFTRTAs5SiENMyVCTEVIQ6tETE58U7RQr1R5WVJZU1QBVHlg1mv2bWpl9lYjQjo4D0PpUe9blVy4UJ8zzR3ZPeVKeU27VVpc014vWxROny0AAAAAwgJuIos+gGDmcmV5dnT5Yk1CFC0AAAAAIgCtFklDrVKgXLhkrmc8ZORYGD9JGwAAAACfADsYrzt4U0hhs2MUXGRRWFFnV+1XLEwoOYwwD0XZUBdStVChXVlqxmvzX2xC7iMOH7gmYS3lOcZAC0JaQQhCSk4FXDRdCVXFSN1BlTuZLOAbUUXpZxZ3h3mbb3FYvDnvPG5ENExrW8hnN2ura3pmq2PXYRxlj2nvcPpzlXFZa5ZgJVJ8R1w9fSyfPvBXcmIzZLFiymExYmJfO1vuUtxBoi5XEXMAoxopON9SWV9jYupeHFMpQCU5OT6nQHs3CzN6RthhtW1gb6VlklS/VKtR60lwUOtdyWXkZVVgjFdmTW0+XCoAAAAAZxdEKdkugT8kSXlMPUnFRJA3ZDNPNaI0kSe0AAAAAAAdACwR0S2+QTRLAE9tSuY9CC3oMf9Si2KVZVZdmEaiH3wAYwAfGJA8skwCUxNTsVgQZNRs3Gv3XgdK5C54ABwTPi31P4hDjDmgQrtax2lecgZxi2fEYqZmM2PYWSBMJDrLJykAAAAAAFgfkjdwRbtOgVplZKBtsW7iZ1JWri9oCwAAPxQILTg5LjsnQM09AzmTLiQydVQ8YhFiWFY2QDcxW00mZXZ2w32HewBxYWMAYctjzmQXXqdXoU/7TCBQ+FULWhlcSlnLXDVhAmArWKZRx1LsVd1Y0V9GZ+hxm3kmeoNxcFtTP1gzjkyVWfNePV1VXH1fCmLhYwhotmZLXntIzyqqHg4fZzS8Py5DdT/rMx1B6FKEXrNeRVU7RqA83kKdRao6NxQ3AFkZqD7ZWLZiwF+8VlhTSVaoWQdXXE8QQO4pninqTaZjlWuKaftcRD6vEwAA0AJ+KtJH1FkQY3BjnlmOQVsvE0nRW29hf15MVvpR11XpWSlk5m+pdrR1b2uzXYpTRlKGSuBA/DRTJME53EI5RWlAsTvtLl0dPCpUQJFMg1DSThFO6lJVYBVuHXf0eIdz/WURUZNBhTU0Sx1dJ2fAawxqQWNbVXVIkkQdVgVlSGktZzBfOFgkVi9RPE3HXtFyb3tGea1rQU7BNKw2gjjzOQhG+lFFWb1dbl40YBNh2WWwbo5xwHFMa8xcWUQKN+JO9GBcaHFp2mcyacppemYfXu5a2GNJdb5+PX/0dlZlxkmLOr02UD0oSlVaiF7dViJC6UeyXvppMGzYZbxTCFCIXe1m13BfdfhxeWn4aZh0VHxgfEZ2JG84cLB0P3ImazdlF2N/Yslc2FOBUOFLAk1DSzZLlkzeTUBP/E9bSD4orUpDV/ZVVFIKUclFzzEVGAAAAADtAhYjZTl+S7JVSFYITjNKmlrYZCJhhE69EAAAAABKAIMmrz4RS01NX0XGP8hHHVcQXQBcYFYEU6ZX6VlRWqJWt1TGVElTfU19SPFLSlSxVnROgTqCAAQoQz/GVb9nl3KCda9v214qPgAAAABqAgsnkjLgNMo5Kz4vSiJVt2HvaTxtDG3uaPtjV2ADXCpZCFkWY2RptW6EbgNplFqzQAAXAwAAAAAA3BcWK5w/BURDQfY6pUfvUj5VcVOfWERjW2U+XC5OS0C9SEZOnVahY2Bs6m5maUBaJkxfSnE/QjnsOa44lDTlNWk8n0ZkWohme3BDdsZ16W4HYf5LC1J3aVh0wHXXbaxg1lKVTWtIGDUUJXQwLzrcQFdFYU7oVmdjrGpvatBh9VSCSBA/eU+YYrFqwmvfY/VStDyiNjsz0D6zRJ1EQT++MOMiAADIAcUr9D3zRe5CCze2ShRfY2YhYrtXilcbXx5hyVrbUxZZl2LCZBRiWV5LW+9Z418La4RxP2/7YaJShE9VXrdj4135S4gtZQDiIgg3JkBFPy1BOTwXMiQcrSUTS9lZhV34XaBlVHHGd0x1BWolWjtNNEaXQMwrLAQGAbcUrj8fSeVC5TjTQt9ErzrDH78ebC4aSD9ZoWi8c1V6zHwWd6FplWLKUvVE0ktwWYVbnFP5SNhDp1fNYY1gxFjUWd5gwmJFWw5KLj60Nts9tVQeYJBsiXSQfyaDfHwia51QV1ppb+x5qXpWcvthSEmzIQAAAACyFewk9D2/SXxJkz7NO85M0FW6U5VDECkAAAAANgJLIw0vajjHRLpRBlgGXhBmSmoyZwBepE3sLKYcjTlnV9ptM3cneJ5zGG9dZ8VbcDq/Ib5SLmR2aGZgkkhHL59A60wcVmlhE2osbq9sm2Q1V2BXZmDOa69zDHYUcyJpTlKTRFFOr1pVZj9soWwHZo5YmkjtUSBolHf5fmyB5X8Rewl1WHHjb8FtgWxvceV2T3X5ajRXaUWBSXdUiltZWpVY31mfWh1XL1puXS9hUV6YWXxZSmNmbHFwanIFcnt2TnE8ZIJLVzg2L2Y9iVSEYQ1gUlBMJ28AQAEFJ25Cj1yYZ/FndmMRXW9Un0oYOPsSyAF+IIws4zI0MMIlrSVHOP5D1FPiWrdi1Gawaeho8WURW6lOkVD2V3lr23dxfdF6q2/mXQlMJ02QVehbr1wSWjha3F+hYchhHmjlaAti6VfdRgc3qToHSGhWSl89YrFaa0e3NuVHnlUEXNFXfk0gSMxCaD51O1M8VzzjP5lC1EmzR6A7uC0AACUAnx3xNY5CoUjFUDhj2nKNeg56rXFKYGJF1jpVQ9ROZ1SZWFlg3GgnbPJocl6aUQw+li0AAAAAHQF5HaQuwD89RqFB3C8rDWAcwzgqRcdMi1yta7BwT25XZ7pbcEs/SiZKXU4HUK1YfmL5Zs1iSFeFP9c381A7Wr1d9F3FYMls1nZ6eZZybGEpQ+FG20i6QvkyZRnWGwJBvle0Zb5r+2jqZTVrgW2xbqxr7mF1Y1hpRndhgEWBWnxRcuRmfmM9YAldUltUWidYplQRRywmAAAAACEBPilcR6BguXAleSZ7zXZfapxSbzWKOTpNoVRzUf9BD0SdVOhcb14MXmpUoE/GQ2xG+jtWO/1DdUPBOGI030GXSndOREo8PvUWKgAAAAAAmQPvJoQ/X0pWVY1fUGSwY1BgllnlVmtaa2BsZehlF2JkXDlTkEh7Qp89q0TZU/VlVHaefWN7O2y2TxI1AzQiPo5KLE+vTtdAsDVMPLE8Cy6PBQAAAACjAkcenDT1Ots1ryzdKbkvCCnxE8o2rkR4SCpVy15eYeBXET2vPU9D4T30MRk0fzqvN440rh1PIGwx6DmoO9M+8Em+UBBRh0zqWK9mU3LMdqVysGa3YKlj/2A+XqNeZWG8WQlI7yQAAAAA7AL+KcU8+EpSUqJTN1FaTGZETzmfKzErUzHWQEpJFE3PVc5c6F65WHROMT/dQ/tM01ORVmZS7ki5R9VQm1SDWm5kPmdxY/BbuF1WZJtnxmKGWlVMKziDMtpBglNeWfZXBlmWW09ck1RgV5phwmXgYd1bCFuIXtxXHU9UUg1XSFbrWf5buFn3XKlfAF2/VCdHaUCUTy1ZLV2BWnNMvD1qNts5xzlbNsk+/FIyX81m7WibaWNrc2mgZ7NoFXGteTt8k3dmahtUnECJMoI50k+bWWBbcVqvWdZSCVEpSwVF2Dm2N5hICVTQYpxth3bcfIGBT4OigAV6nXLdaCFYK0eeO7E8vUtGV4hZFlI1R8FZv23ldcdyFmRyTn87m1JGW49j7GfaaFZkmFtHWylgomTdZQJfzFAINAwE0wGNLCo7KD6gOT1CrlHYVppSc1IeXPRnC2xYa8povGQkXeFN8DnXLkYuVzmwPFE2Yh0OIes+j00BV4FYc1HNTOpFejxLM/8idyZvPmRZ32utdvp6xXuLdQxrc1w8VHpe/mU1a1lsPmsjZhZi52mkd49/YoD9eR5wImkbYVdSvTz4M29EYFELWHRYC1wXaqBxtm70YVBLzFlqbZp0aHMtaTVeZVy3Yr1iqlYGQOdAykWpUBVZRl0+WV9NxkSUPls9bDX5MZNKulsmZM9jX1mcS3NBRz5jNS1DYVmyZrFo21+WR+MghysbNnozlCMIAnkqxDekOmU3wT8BToVcMWPMZXVkwWamaZRoqmCVUodKekyXSddEdECPOE8xmyoAAAAAJQLgHUlGnVWfWJtdT2edblpwtG9cbcBo2FvDSZtI2Ez4WIdgYGfNaw9r5WUIXvhWmlDuVv9eOmu7dkd/vIAtedlk3T0mCgAAAAD9AWca5znaR+1IoUKDUXlh8GmOaMBhXFmjVJdOHkLqNoxBoVMvW0Jh02TAY0he51IMT7pRSVBvV/Vt9XqQfot3gWMQPn5NWFZAWFxPbUr6V2djT3DdeYt7kXIJXDRFSEhuVjBaOVRURhUu6SWAO7dkwH0KiM6GRnrJYNQ5lj/bPYY/S0zrUmdXQmHtaFVrk27GdRd8N3uWcUte2ERTPJM9zUl1VMheg2kucTxwJ2gqVdc+rEipWzZj119IUl5CdVBkYclqDGzvYp1fuWMUYwxdmE0ZNIsHKQusNc9MeFdQVWZSW1VtWz5eEln3T2FQOVEQUlFMWkHyNRlF9Vo6YoNeo1MpRv47sTH2HUcAbQ1BMFY8ZDzCO6s6lDq6NhkpaQDKDx01zj+lPGEvsB4AAAAAtwAIJHIxKUltVrBbyFoiU8tKFU45UmBOaUpaVXFfNGImYTVgvGPHaAxovmQcZY5pe2qwZzlfvVYtUTFJ80coWB9lImqraQtlSWGnXHtU20QXKDodLjGONmAxvT1tSDBPv0wDQU1DFEyTTMhDUjyySLNY6WPaZo9i7FX7PTQ9ikU9T/BSRlLPUcpS2FHfTVBHwTYWL9Ed9jkuWSprp3Iud914pnhPczpk2Uc/Jz44WEysX25vgnVQc5Nog1qwXRNkOGBnU105qR2uO25M+FTZVgBUeEzeNwdGKmUDdwJ/HH6fdK5i6kpzDzQA1BU2LbI4Fjn8LjsaAAAAAOcBTjf7TjlXNFWKR4kp6RX+NzdLYFo2aUN2I3/ngkyCjX5kfSOASIOdgM1zT2CeWfBWVk/ERQtSJ1mqXGdTtDtoPpxJiE54TuVRx1v3ZDZoo2NWWGhTIlefWStWJ1XwXYtgn2DiXQdaflrcXZphxWawailqR2X5XVpUw02YTI9MfEWHMAAASgQ6Hts3JUjfTblYLWgcbzhuG2hEYHxOoENTR1FLTVGCVVhSHkM1JYwCuhyeLn1ChVLVWvte42BNX6Vdb1lmUNFDEz3HOXQ8+0uKU/RZPWJjbjh5x4PAiPWGqH16a05SyjqYGqMFQCjMO35HXEcROtUs4C9KOwY+qDQ5GwAAAAChAGoO3zOYQjtEMED2RexVU2GtZRZjNlvJT6tMQkt2QE8plgICGskuK0IKUURZYVksV/xOCUk1RhBM4FntXolaf0mFJwkVqjKYPmo+GDSqLGpHLVtPZGdkQFzhSc42glClYdxoDGdqXQtSC0w3RCEumxRWBk8vxUguXM9jmWGhWUZQtUV9Pj9KKlmrZMpmjF/WTVEtAAAAAOEJ8zfqUpVg/2FJWmBIvzMARdNXb2HaYLlUAjnSKaI6vUJPSORSvlsRZPVmymStXalXslYfVXlLHkNBQiZGWkF7RbBX/2JaZPxYUzlsBQAAAAAlAhkZ8TsITTlaQl5EW4Fa51e7U8ZIgD6EPlJTyGAxZtBmc2brZL9k7WN6YyFgnFVPRapLzFvAYdteN1gZU1hVjEvuO8YjlQMuJNwqLDQgPCRK8ksSRMdCgUbZRsNHb012WEpiRGaeZihgiU6CJAAAAABNBVwov06caN5uaWzZaDpkjWEbVvBHWUm6TitQDFGQV/Jd+GHyYYxc8lH5STBKQVTIVddN9DxXKRxSSXEqfdx9PXRVZA5XdFhsYNhoI3HvduJ56Hljd4VzVnKiciFvBmh/ZB1oAW+OcXNtBmiQaBJs8Wk9XJU8RjDDSohWI1ygXqxgk2BRWKZBNyUrMtZDmlYAYyBoEWklao90gIDahyWHcH1tabNW1llGYL9isWbAZt9hwFlgTrlGjEQURPZElUExOr8imQLWISBNOloxYAxkwWJwXC5TEVFdUCFOX0sfT8FYUVwUV/lGLSM6Bo0m+y8qPx9JKVrQaalvt2qcW0tApSQvJLxJL1fcWFpOCjRiDF4M1TiZTthbJ2AuXehcnmBPY4pn/W3kc5JyymoWX4VTgk0KVepcdGtHcndwV2goXf5Zx1poXfBbxlADSw1dPWzVbyto/lLDMxw7nkY9S+lIuj7CLF8qZDjTSTpWu2U4cJ1243Vja2tWiT/wNglCdk2GTF1BwTELIAAAPANyIRQ3ykqSVjpgjV+aWZ9KcC40KzAmAADUAAkZO0w/X/NnCGnoZClfmlpPUXhGDjeVMVk3MjerO45XrWNSY+5bPU/mRlhbV26YdMBvzV9DRHAacBuaPN1YpGxQe4GBTH8BddZmSVoWVARfDmy9cMpr5Vw/SeosxQcAAAAAwAJQHuUqTDFbLHk4QU0JZwN8rYQghCB9enIHaNphdlcfSuJDEUeXSzdKOkRGSelW7GPLaohs2GnSZLlfV2gYbuxv7G7IcDxzwXE2axBfP0ydJ+Qzw1wncgV6+HW5ZF9CYiMAAG8B1xprStBZImAoXRlaS16CaWVvHnB3efF6sXQOZOZPTFKiZFdsT2rMZTdmz22XdFh2eXOtbJhj9l6KYLNhKl++XQRqHXNCd8l4uXf8dEVxDW3YaWhqt28KcwJwOWdGXX9VCVWyYfRo0mP6UwpMA04sUDpRwlzKZtBtWmxIaiBqnWoNY/tY51RTV4VdbWQgZ85hGVKGN5kgAAAAAIEAGAvbKtQ6oEImReRACDARDXEfED5kUXdbHGHVYp1hRGALXQZZDVZRU1BMlEItRX9SqVb0WVFdsmXYapRoLF3LThpLslGYWaReQmQZZiliTV08YKRl7mQZWdc9kgdDBk4oRTbzQdJNoVPZWslfWmGUWi9I2UE8T61RL0gtL40eDT8LU4JatVbaRwlBXkkHUmlVklAUSlxU+F/sZWdlIV2bVnRWdF/9ZjhrrWxFahJnnWd6aK5nYWehZd1hIVnxVelc82I+a7Vws3DQbKJm2F7gV09TGFB2SxhGfUC5NqUgFQ4WPR5avGlQbyts2mGNVEBRoVo7ZYVsIm0aZ9BgTVqUT4JAviJzCRgzS0j2YwV3ToHHg1Z/r3QUbVFtXGvWaIlkZ2F7Y+hjnmGsXNBXFFh6VtVWZlmsWHBQDUAzNCQ3VkU0RK0/OTO2LfEs3EfpYhxrYWhAYQVjymmBaUdg60yBWYtlTmwPbXBm2li4UL9XpVheVJRHRTiETG9chGNzYupfZmHrZPVkamDMWL9SbFDlS5lDfzMAAI4G7SejRO9Ry1Z4VcZVLFy5XHBWDU24RxZKQ0zhUn5XJV2kXnZcWVqpVapKZUDdTPBby2I3Yf5XSk/GVLtfzGYBaz1qlmOaV0xCMSAAAAAAjQwmPu9jlHpVhOaDH3qGaHxdNGBxXn5VyUzjUhlr8nh1fSl5pW0fXFFObkxYVAVfvGv/deV6rXgScWdqA2xVboZswmWDX4Rhp2G7X1FjW2WWYYJUHD0tJ7o4IUhhSi9BezGkMpdCTVF3W+VdaFgpUVBGG0P4PtgwLh2ZCNo2UUzqWGJdZlyNVWZRPEk7P7tFY1WKYJpmZmU4Xt5ROkhdTYpTsVN2T1JaHmrhbzpswWNIYRxrmnARbS5fTlGmUyhZKVihTyhBmDN6M+YzHEaSUEJZ31wkXetVQErGSz9cYGe3ZyhdHUamE/g240vGVfxXmVuzYShlqmBcUWc6AUKAPec3ODzhYCx8U4ieiWyAOGyWTaVFiU2cWDlbullgU/FNOEoWQDA5TjEtPTBJelFDUlZPvUZAN5we9QaMJuU20jlYPIREh025SkxIrT4hJgwE9CXdQTxWtGENZuVie1ZiRjQ74D/TUbhhKGcqZ7Fo1W8Id6J5I3YNbbJjiFgzSyw8oE1xXmBommavXI5ezWjUbWBq7mAHV2hUvlD4TeFHhEV9QPA61zk/MEgcvTCUS/ZZnl0MWOhKPD8zO9c10jmUPqc/0z4fQHZGv02dTV5Hu0OdPTM8dDwKUN9aP11+V5RHsztJSKhM90pgSIVXqGVMbrNxtHB/a/Rk5l73WUBShkVtSLdS1VcLXltknGZkaAJoamr8bXhv12c0WeFX12eBbFZmJli5TCtJLkT4Rh1aCmnHba9p711iSjgnAADXAaQUjC7NN4c35S4tKBdJfmCeaYRowV3ESgs5XTX9NPUx5iiHQkhZ6WNfbTpzDHP9bAZi31hjWz9tBHvogPZ/yHwKfN1+nn0odZNpZ2F3W5dUnktwRshL2FYCYG5kD2cKZppf2FZPTLJAsjoyOxpGhFMRWGpTpkZZP+NN2Vs4X8BcbFf+WvhhkGUzcFR7IYHSfjd10GUSW19i+mcebftwRnH/bsVqVmNzWXFSOEitR2pIbENmPks/Ik6AVK5TzFe4XLpjVWfPZSVghlsPWBlO0jrtFlUguj8EV41ikGWcZ2lqjGwsZoRVCETOVM9uX36Kgg99IW2kUdI/ekSVR/lM00q/Q4A+yUreWOtdn1kOTihM1U9UScA2SRcAAAAAfQaRJoctZi9+Lx4htSiVOR1IoViaY8R4aIm5kpKTeou3d1VQ1E8FSyhOaE6NR/BJ2U7GUaxSel5BZwRnKF18S0tAMUYbSzlSFV6AYnldoEzzJZI54U9uVXtS7EzKUcZXflsCWl1WIkqqPLQxF0nrVv9d5mNYaCtt8G00ZudTuTkaMIAppCqYQfRTvlhyW4BdCV2JXwJkoWQMX3ZSYj0qIzYguixmPptOVFtHZuVrlGpxX4tNwkKaVQtiHmMZWgpJHUX2UJZeHWctZzFf5UwYOQA2Z0rLYLdpVGaTVAEqpyW6T0BkLmgHYoxV+FBxUn5PfUQTMNIXlwVlJwBFYlIFV0ZUK1JsWCVoXXNOdkhwF19hPQAAqQvJNVxC70ZQRRVJQVvjaq5zqnX0boRe/FKBUhhOmUaURX1BOjkWLgImcCsNNgk9yz1jOCI7KUQfUqdaDF90YAdgP1naTeM9fDkgUIFgI2gZZ3JcWEpNNUY2gDQsJiQQpQEYGMBBqlv1aDdpol6wSNQ1oTEvPTw/MDp2PiBFLUoaT1lPuUvXRi5EzkbSVo9lVW7yb5lpDFsBRYNEpV26Z2BmKV1bXFFzq4NaiZyEmXRTXFlfyWjjZJ9Vg0GlRCxTn1nBVFtJI1N/ZKpvjHV9eNJ192uLavBvZnaMfdyEHopyjJaM7YvcjHuPApB2jK2F4nvocIZqomQnZ6xo6ml1ZGFSXi/JPDhPdlrvX1JgNFxkWbdZKlvQXNlkzmrcbmpvdW+ZbzFqxGOqYWFgs16QW0RXGlopYTtqiWoqYT5R60EQWqdrX3LacAxn2GOnbpV303ksc75on2YIaLdppGLBVNRINkI0O8Q36j/PTb9fVW4udax1Cm/nYu9bb1Y0U1ZPpkvKRYNAjkSfS/5PxlQOXLdev1tJUZ9AQ1e1cn2Bt4TnfTRuOVlLTc08ii6TOIlU413gYDZh4mKza6509XnuegF3Pm+aaEhpr2lTYzVb4lTZYMZnl2VZX3RTikzLUiJYI1txWOFOhUVwNmklrxQCOt1KHFBPTZpKDUcDTXZVllsKW0xijHa4hteO+42whc13sm3oYhVbSVPUV+Jq53eDetJ2/3X+eRJ+tnoqcX1mDF5+VW5RPEnxOgkkAAAAAMsEQSqySP5ZImG4XnNSgD+uN4I4YUYZTHJTSVueY8VphGrhXxlO7kZNT/pVZFYtV41Vglg7XkBg319ZWSBVn14VacNtJG91bRBo1mMpZoBowGJfV8lCAAAAAEUG/S5tTxpkzG95dGVy6mpCY4FZg0/NRilKVk6BTPJF+0fQSWNKljwZNGxHHVzrZM9nL2ZsZIdqs3IoeC99MX/5e/RxVmScVB5atWaxbids/mHgWa5d0mCQXIpZnFjdVYpSzE4AYsZzhnt3eB1qmke6KwAAEgmpNYFRGGJHZ0dpj23Uc+p1FXUceVZ+5n6Xd3RuImc6ZfRorWmaam9t8mlxYcZSnFPWXsNpVW6VbNdoRmLRXJFUJ0iIQRc/pEGEUeRaal5lWx9TNESJLS8FxyMKQkdcN2laasNhJk74RdVagWnabgBuj26IcVJyxW1rXiJJz0eMWRFoPmq+YyRhDGO4ZYVj6l4tV89Rak9BUxBbT2jBcP1y1mtkYn9gAmHaXwVlkG3zdBR5pndTcT1pxGNLY19iymX3aZNr3WmpZn9kamAlXqVcN17NZIduw3NCc9dwd2+Zb8Btp2uVa7BzRXwKgAl8/W/YX4tVH1ecWLRZ3l8bZxtsmnKcdFpwpmQ9TQcsfTo0SKRW72f4cS111G/JYohUI0xPPvs0vjhHRXlTgF8qYrZh7l6mX2tm4G3CbIpjtFC2PnoxxjXcOHMy2yyFKeo/d1elZpFs2GqMY7xd1GGmZeZjDWEUXvZaAlPuQxk4mD2XSdRVwFu1Xh9gHl8MW9xTjk8GVlde7mT0Z8pqcGwta+RigVCeSzJQH1TlS0o5YzPmRcFOBkqDNXctv0DeVfBkKWt+cJNy83I6cfBthmisY2hcrlE3SwJTw1vOZuBysXkbe1h3Sm5cYv9aHFjmV6ZRwFh0XTFe3lg+UFpAACwTGQAABwDZCwE/A2Iidm2AiIMNfoFylmgfYUNl62ZiYZVXJUuJTKRYsl2WXMVWC1U4UmdZU2AYZlBp52mFZNhY3k1bUndTa076PU4mq0drXBJlKWUoXLFJYT95QB1FHEbqQZs3sScAAAAA3wNZIVEypjjsPMdJulHCW+ZkTWhxZ4dnvWX7YrhbUVq7Zzt1zHzffAt3QGsUYzZfrVunVXlSD1FeTY5INEc9UtxaKVvmVOBLJkSGOMAYYR88N7tOK1shXnxeaVuVVXFNRjvsNxFAJ1F7W7te6V63YURo2nCDeDh+En4pd2VrRF/0T249bDbKLwsjHynDMTk0oDHjLTY3kEQdUSBbrlwfVhNITzoMOSRBdlj1Zzxt3mmsXZZRZlN+VzxW0E1sSrtVzGIIbvN253+ThhmIxYQ0fx1703fpcfJmXlD9NqUwYT4bQhA9aTqEPi9AMkByQhpIOFNyXGVjk2hObF9v6nFqcVt1LYFZii2MgIX1dd9enkimPmU910bBSBhDwzQXKgAAAAD1BWAsd0xSYURudnIicXxtiWefZA9lJGSOYIVfbF3kXjhgIGjVc3l9q4JAgTZ6PXG2b+x5voMlhVx/J3hAeBp+EYA+fPtzyGrvYfBVqElVQWMwDDELTehdMWMlYmRbZFdEZGRwBHfGdq9vq2bSW6tOREF/KZcW0i/ePCtHGU5vVKZWWFTvSY02AyEZA4AdwD2KTkdea2dzZ1dlOGIAY6Nhx1STQWdCp02IWJhdWlpfUIg/rkQUTZpTgF4Aa2FyunBdaclkh27Ac9JxFHSddRduhV9kVudgZGV1ZlNuIHmRfb95Nm4JW8RL1EhbTBFN3lhRZqNvKnfAeUJ5CnZlcF1qMmcpbCZu2G8PbzlrAGHNVG1RDlCgSaE9SC+DQhZMcld2WI9da27dcyNyJ2h6WLNLEE+JXuVkFmHrUsZFlFCrXsNj9GMyYgZk12URZsloaWsyZw5c8UfBHQAAAAC4CpU4xVLlX+RiN1t+Rxk8WkwxUi9Nszx7GAAAAADZBkIpFUl1X3lqsWpoYtVTjk2US2xJClAbXDhkMGf0ZtxjkV+/WrRcJm+Vd6R23XCvaTZi01z1Uc9MFU05Vd9X7lUOT2BIgT/jO/Q+vEEuUYJYAVdMUUFNHkSQPHE6jTgFRdxXwWktcNhrgF0WS/47lkuYVFpffXSOg/yLEY6piKl6RmGCU3hfel8yV+pQ3U6aVnJhH2hKa31pmGPDX/5gzmPtYU5cnFm9VKFP3U3ETcpQgFw4c/eDRIvZiseEfHvKcvtzWnzXf217IW7qXD5WT13aY1tgrVeMWohcLFqeVVpRJVN6XqZqOWz9Y3BYyll6WaRRf0KHOz469TM5RLdTnlXuSUgv8AxvP95VVmA3YYBfI2HeZw1sRmpbY9VbcVaOXDZnzG+tc/RxF2ssY25bYU4KPskvN0tsXo5tZHa0eZp6sn8Ghh+Gy30CbDdYN07wPLose0GLVLFkamvwa5Bs+nC8dcd5U3vWdzRurWQVYhtkAma1Z7FpS2fqXuZT1lDuVIdhf2kibOhnj1teU8xe7mpwbUVmW1amSNJSrGFWaulrk2cRXEFND02PVOZd+WN3ZT5i01rrTwFJB0XOP9kzTAH1FsNFpWKma49qbWFuVXtammJNatN08HqsfIR6mXJ+ZoNeY1oiZgJxwXQobG9ao0RESfxL+0aAT4RfK2GIV+hIFEnnYeh0M338fgZ64nODdTV7XoDkgft+dnm7cwdv+2phZw5o5GvabHFqtmH5XCRdSlnASMQkAAAAAMgCnCRuWIJ084G9g/t5xmEMMwAAAADsAcYdSz9AV15ljmjuZJBc6E/yRo5LT1Q1Wupb9VpyYD9sS3F9bn5j9k7ZR1ZSVmYYcjN25HMnbaVkm1YGQNc0aUiwUkxXvVdVURdJikMWSNVKFEPGLsINugUxJj8vZDZ8PKBL41/barBpIlxVPt4v6kvhVkdbFVrfUphIzz4WOxFDzE//WTpsRXkofdt6BnZEcld0yXIub6drzWsscbt854OEhDqAUnzCeUh6MXhycAlf0j3tG38GCyxATJdoBnnXftJ7lXFPZk5lE2MkWfBVOlurXjlWQ0mqT35dWGBJV+E/uxegOvtMaVMxVZ1THlcgWYxbxV39XQhW9j0qFz8/1V5YbOhvA2seXW9FDDq+OhVH+lE3XoRj31+EWQ5T70nXTDBbsmeWcL5xoW4KcyR4Y3u0eNRtXlrHS2VHND8gRahNPFRbWBtb815FZfZnHmZLYkhjfWdWaKVhPlQES7xbiWz0ci9v/F55TkxUJWASZ3tpkWmNZwJlrWBSWxhYAlwraHZ2m4Ioh82GWIJDfSR443SCb8RnB2OKZRJnk2YUZctgWVpDV5xfG2bnZS9exlo5WnFbKFpyVi9aQGTxaLRpp2VhWEc6YjlcTpla+mR9bH5u82gQWuBCr0gyWiJofHFycV1wJ244Z11bVFBDSWxJKUR+N0kkyC3rRt1RfFTHUpJNPkGRQgBb4G1TeXOBfYeRiVuK14dWgSd1W2MeVO1d/W6xdwJ4R3BXYDdIsCdQNKtECU9bWupmT2xbadtY1T42RodQ7lSQWfZm52+7b0pogV2zXSBg52CGYUxlvGdLZbNcuVasU6pVb1LvRWc8iUYoU1ZhE201c1R3NX+Hgmd9sG44Vd9JzUhoRohBDjw/OjxEHVlxaoJxKm0nWpY2UTp8SwVYelswVU5DYTH8PfdHgEefPCAzuUkcZTFx03JXaudWLjf5OANVfWnHcnpzx2ysaQxvdW9AbnttDG1+aJ5hBWiubaZtbWMCTWFCTEgbUepYlVpmVtNPFVFpYqtu9HQIcaRj+04CNVUv90byUTxcIWcabp9zd3nIfpt9mXehcg1xxnE0cVlqomHQagF9cImojbGJAYBpePh6eoL7hWSEeXyJb/xf1WS/d0aDR4V9frxzJ3Kzc2RvoGFuRIZOj2FldBWA5INZfp9ytma2X9NY2lJoS505fTw5ZIJ5woJ3gE5z3FtxVL9fwWYmZMxc5laxVUZfXHJMgYiFyoBQdeFuqHIPdSJxGWg8WiZHqDx4RPhGxEvgUDhSTlXRWKVamVufX0dhmF3oVBBPK1UPUx9LOT6iUG1uC39MhUmD4Hk8biltxHRreNl002xvYTlVBUcxOGY7zVffbZN5QHoNcsNfl0s6S51Qz1GuUvpX1lrKV1FS3UyzTI5NfVHvZdJ7JYceizOKM4YOfapvTl5yV/1UY0pkPIpDUlDPV6BbO2AFZQdpP22db6Fwc2wZZKpfDl00XctiAGqMckp4vnt8eTNxC2UkXYFeemOHYXhZcFCERvY4EUm/X5ltJnKsbjhjEVd7WPZlyXE9dKVu/mRbXEpbuFQQSLczqTVnT1FghGXaYHVT7kJQOJk5a0eoVv5lNG5lbVRhlFZKWmFf3F+CXMtX1FFNTbJdvWtGdmR4R3KCY5dMk0dpWu5gzWDsXrxaX1PNXTRokWt9ZE9TP1cbYqpmnmVuYdpeJ2QpZfNhzV/yYi5p8Wt5a21pN2wVcNZvnGe/XD9fqWksdaV503SnbZt0Gn5+ggOAYHU5Z+dh3GjgdQB/jIFygCN9xHqId+BucWOvXZ5SmUlrVMRc1lqeUJo2/CU0OPZEFVLJWM1YqFODTfBZl2SJZERavEYdH2sfp0svZlx1yXs2e9p0kGaNUEZAOEk2TxhQ+U+rXIRkdmVkXR1W5FoeY9BiSVonVLBXH1s7XuxiKmRCYIJd42Q1boVyxm+2Y25O7ENCVHdleG82dS9yxnBMcG9tgWMTUulEbUjcTbhT1VaGVV9bZWA+ZcdkAl9XVklSAk5iQu82UzXePls9xjq4SSBT8VgSX71iImasagRxR3N7cd1p9l5UVE9FGEdxVtBiy2kubq5rQ2QJXP9ZWmcIcvtze3HbavBgWEqxL7MSgAZQKtk4xkvoVdVZpFxHYeRjFGUQZmVrGnH7cSxwtmxEZ69feFNPTwdgfm3qdJh2vHNubiFrjGfnYVVY+E8aSYZDMjWrPZFk03SMeoh0V2I/S8pFrlTrXQBfPlxHU/9IXk/HUmdXYVM9TFlFHUVNUFVZF17vXapbA1j6WChaZFg6WF9bOWAEZwVp42agYONTYERHMNpJsGRjckN1BW/pYcdZ7lzMYYBjG2AaVilWHWTLa3pr4mEHUFpB2kXWQ2E3ehoyCAcuEknwVD9YSlouXe1iRGO5YsBku261coJudmINWm5cXWQmaZtpb2KbXR1lO3ASexqDUYbLgxd9xnURcpJ0NXineKNzjmrrYhlfMlraTw5Lf0b9QnpLiFcUXjljtWrVcLZw+mYrVepbAm8Kebd733uLd1Fy9G/Xa/Jo+mrvbz9223wdfsN6BXOFZ4hYMU97Rn00ZRwSMaE5zzmRNQM86EBkQ3g5cyLLNE9CHlPZWaxiAGrlbZFsMW0DaHFXXD4aHwAAAABeA5kffEWBV5RgbGCjVRo9Yx7oMOxBMEqSUQlZwV8ZYZdmgGh2aJ1s4m4zdZ14W3hfej19fXvRdB5rnWPQXuxXmFIeTzpAAkCjTxBgV2eOatJujW5Sac5kiF49Ud1BATo6VRlqEnSpdxh2RnDpaaRvQnS1chx1G3tUgNt/ZncHagpnv3T/fCl953U2b+Fob2KAWnBL0jPaJngjxDovRY9LylFFVqhYGlilVUdZ7F0CXt1Y0E+/Pns0iSiZPe9QPlrOW5Fa+2eVeBKAVX+Led9+i4hQjYGKjn/GcIZjn1PmNBAV4y8oM9c2RETtSx9UoV9/aCVuwXA1bT9lw1shUVlQo1ZVXVZhYl3AU1VJnkT8S0hODUU8OIQ+9EfkRtRNbl71bFl0tHOhbwpuhW2cbHtpK2UWYBZVZVXZXhdgIVV0Op4DaB+dO1NEl0GhOLk3Ak8HXyNp2GziaCVcRlLPWDtiTWWEZ31p3WrRZU5VzDqBO3hF9UE8OQg90FGDYDBnZmaHX6VOa0GgSJFNG0zJUkBZBVuTU99KlTwgJNwyik66ZMZwUXRPb5llKmMzZA1hy1X6S15UomQoaxholF3/UbVVO1udWUpO/z6ENKlEPllZaY1tb2iBXutaP1/NYFldoVcqUvtQwVLaZBF3zIEwgxx8uG4Paz5z2HKuaktcyk5eVN9d6mjmbzdvMWYqVy5WcVikV9lMLTwQR6pUP19bbdN2m3rFeSt27XJbbX5jDV0CW2Fdf2CJXwVZ5UpjMUMKvzVpWOBoKm0FaGtiq2QnZjNkF192WrJUp0VAUIViFnMkfJF9JXvbebJ7iHz3d/xuzGLoYSlohW9Wcm5v5WVTZEprxW+yb9tozFvVTURKV0QeNr0RmyyBSTBa8mEEY2JcvUvXNsZO/2rhey6Bi3xUbuBWXVGhYKVn2mT/Xg9c/lrQV8BKPjiJRjlVp2P7bVdxKm9ea1VndGPhYVRhgl24Y0trLnTudetv3mJ9WAVTsmExbVxvGmsyYbhWllUUYulrlG/Nb2htHWTEWcxacWvmcT9yvnETdI1zonJ5clRzBHJPbKNlcmpfdjF9rXr6bkRddV8Xa5xwhXBKbTNq9GeoaVxuKnAybt5m3FtfXXdkCGx8bhZoMl+LV2FQHlJ6XYloam4MbTBqIWlCa31tJGmaXZtZwlnvUUhGtjcwOmNPsmtae5aBi33YcNtevExCR9tRIGOZcPR1FXTNbrlkSFhPT4w5/hX4L45X52tPdqp45nO9bYtzQXste9xvVllJRUBZ3Wp4dHJ1ZW6eX/dMYUlWSzdH5jUuFgAAAABmCQ4zXlRVZedr1WYqVSBHeUtTUwZbdGYMcNNx3WkvWdJTD17WZjNq6mmNZ8Rs03QuemJ7OnnIc2JssmKrXG1aIGAgZ4FpQWkdZ49g9VbnSxZE6lFCXKNjYWMIYMFjN2pxaNNcdkcNKusCpQY5J38wPTbQONlAOUtsUqhVxFE7SARESUZXXMRqKG0dZKhNMB4AAK0KIjkkVNFkPGdSXsxTfUwfT1BgM3YHhP6Gv4AWcehcF0luNY8zA1AvZVlvC251YA1H0ECJUlxgqWlgbHJpsWEHXU1jJGcNaZBsPHQ/epR7yXmHdtRyq2xXYgha+l6uZ1JsCW6nayVwuHpkfyl6EWzVV25XnWBabLR0WHXzbbxgKk+wN2UjDi3qUAVfaF+eU+s3wwLBHOM8hVNqYNdmmmfbZSlfe1yTWoJYLlG9RmdBuUlzSihFd0b+QV9Av0X4Rm1Mu1RxW7xXtFWgV6JdxWEuYWNdvllWVa9Oo0k1SYNFRE3oW39n923BbPViAVNGR41SV1ttX8xjEG2+czZ1BXJoadRYcj+oJzNI41qKa+54R4EchJKCpn4xeYJx5GfaXlJl1HCgeQZ6+3CvYMdXiGVkeA6EJoqPiWuC93SIZNRcEFlgWShoUnXje4eALYUhhzyDFXn/ZbFbvWT7bCdug2c9Y69nG2+jcaJvE2/wdJF+VIN+f+1x1VzUUzdi6metaa9nammFbLBumGrOYpdaFVc2VsBN+zUZIAAAAAB4CGUzNUqEWx1kT2IaVcs3cRhBLaY/3UI3QCBKQVSeW8Bly2dUYApWllPXXQBkZ2ZaahFrzGbkWcxBaTodMBMsSyJzBMMgAjZzS7Zee2pQb+9p+1xITq5J7VZEYl5llV2BSGU5uT+AT69bLGV7ZxNmG2DOVNRT3mR9cY51R3NIc6R4OX6Ze/xumVj4UXphZGMCWotSiF4BaSFqHGZ6Y+tgdGRUaRdrJGg5Y7tbp1HPRQ85kS6cRD5WImdycq50F2+UY7dbZ1oqXQJgHmNuZmNl7l67VyRVlFm7Xchk4W4ieHN8jHpudrp4a3oNeW1yMGLvTt9Hfk3PXQls3XHTbbpgkkuxRWVOOV1la6F3631mfYZ56nDBarhh4F2WX8BgJGDpYz1yCH7Zf6x4tWbcRP8KxjZGTKhdj2YvboxzYnSjcrp84IEhgPl1fF+CNQk39UIaUjhfZGdaamJroGLjTU4zAxfzPoJUX18wY71lSGhkaANnEmAkUqk7DydXB/AqaEykXcFlW2UdXApOC1cwZVBx7Xi1eXx1G3CHa4No1WV7XL5SrVcyXtxdFFV/UppY7V60WldMrjlpNnZHClrqZ6NunXDdb4duyGxPZ05ZoU7GTOVR7l93aIdtd2v3X5FAAAAAAFwGwy1HTHNblGSnZwljzlYrPh4mfgmuNgBUDGCnZR9jMV3PXMFiDGxpdC92Xm9pX0dM3Uv3U3Ng3WlJb5RuDmjLWTVeIWpTbwhsImDeUk5clGMlZnxigV1oYiprC3AQcfx2LXzde8tvh1hMMQAAAACTCa82m04aXDhj/2ECXYlbXl/nZ6JsJmuEY7xbC2L+b9h6AIAjfy18/XhoeUV5iHUccG5og2HUZJ5q7WzwZqVag1LFXn9stHSSeIR0KmkFXUpXbk5NQNI+O0w3WnVb5VRvTu5PLlKcXE9oFnAYdPZzlW9faGpkrGGcYqFleGQPXe5KBSkrCDErekEYUY1WeVPQSmZNxFqVYHhctk0cPwE87kOAQvc9iEMoSRxYAF7fX5Je7F2NXdRZsVUvU6BUwlNQUv5Re1hQY/9qdmsEZsJhLGAlXoBX7FTHWq9n9mycavlryXGXdx954nWrbi1nkGjtbkdzu2+7Y39me22+cD1v9GjtYsRt/nhDfm5+nnwTd+5u22l8aIlkZlpvVdNVpVhQVx1VBFN6Td5C/DIAAAkE+yS2K3ZDOF/pabRotmBxUiA+oDsIR1RTclQmSVs3FTfBQvNEITwvJnU6JFeeYHJgPFmoV7JeI2EpW9pRCkXZQew/pEKlSCdSHVQiVbxa1VvtVPVDyjPONm5NUlfnVbpHDDFGMr86hUQ5XNlrPHIacBtopFxlTXJJG1g1YAZgJFcBTItYVmYEcC9xx2vOYVlaZlnoYAxr3251bfRqsmy4bxJwdGzgYjZZZlFZUARSDFWSWUBfF2WzaSZsk2sUa5BsHHJifI2DZoNRe3ltRWToYH5e/FuDXddkpmLmVj9QVk1hTnlUU1+RY41oom0WcKls72SjZKlpJG3easdlBWlacgd5jXrHd+JyWHJ0dPhxiHAacDVvo2tjZ+NiNGVGaNhhVVNbPnA2wUkUWRBjp2QfXZVO/UKIRaNY5W0idfxwiGHlUQdZAGTeaNNkV1g/RA0rSCgzNOFRWV2qXAVTOzwBQ+hSu14LZXpoU2dgYBJWWU2cVcVeVl/1VKxBvDdOO4JDg0liWSFoN3GZdA9zRW1oZ35ggFU1RuwhAAAbB48lPjA1PFVG1Es3TctLyEqrUk5Y/VitXD5s1np1fzl6ZW4JZ/JrSG3yaDhigmHkZHJnoGhrZZtd6lWbZTB46X9bfS9wAVbWNSA3kDuoNdomGUAPXYpskXLLdLN4eXxPfY98onkBcYJkDliaXPZgGGZiaidmyVn8TEtLHUlWPd0pIA4+AQMae0xlZ8131X40gEF7CHCKYEhP9UwHXARn72jBZ/5q9XAkcytsgl+1WbxgpWecZNVWrDw6ChIGNCdUO6FHyFvIc8mDaIm6hjl73ms5bRh3eXs0eAhtC1w/S3ZF3Ez/UwdaR1pHXUxjoGNeYFVcXVs+X+Zi22Taa8RxBHR/d22CvIh+hTZ4NV70S8NPZFnoZNpw8nVVdI1rYl9wXYZkcmj7ajJuoG0WbDJuNHL/c350mnV6dxF2w3ClbYB3yn9Og2+FeYcVhy2EMX+6doRt6l37Skg6WTWDOwxTwGjEeA6BSoDmd1ZrPl5PUJE/njPLN3ZFx1uZa4B5doCfgGx5vG9XcSF6S36KfGN3OnJHc4hy828UZzZXEVazX11iRlZQQyM+uEm9QzwwBxdsPdRVFWAcZM5rTncZgBqFiYbWhEF/Tnn5dK9xIWxwYBNNEULxPsRCgUx3Xyh2T4RkiBGDhHOuV1xEQkkDVClZxFvQYKNoM3I6eC13XG7/XRlG0z3YQXZcvnOOf9d/8HQcYDZLlku+U7tVqVT3YLFzYH/pgCx5zGpuXuxczVpIW6xj4HZdgyiGcH6kabNEuR64OVZPyFYeVblS9FbXXphpYHI2eax8WHuWdcRsumSWWuFR/UPyQxFWA14/WjNNq0YjVG5oaXVfeKdwgFysT1Rlu3IHdEhrIlxLX/ZyjX/Hg0OAYHlydCVyd3O9cydzSHJGbMRjv2TfZp1mOWPQXj1hcW74evqBrYITfBNvRVx7TY1KQkImPdIy1jgzUQdgqmSwZGJeuluNXvRnK277bdZqxGhXavxt+G/WcFpy1XGGbo1ymXtAgKN71W1QYRdlYGgeZM1fHV0gXs5feWRKalpsTml3aQFm7mGeWrVLw0VRRbVRvlf8XOBa91IdT8dMqUpmTpRcoWzudR141HTFcKhowmJ/VERL21ZoYpNpj2+zeC5+/n84fKVwOl/3TehOmFmUX6tblk5COCA3pU3JWxlleGXNZ8xvKHWQc8lsTmZRaKxsi268a4dsUXSGd/t1hXBFbxxzhHQccd5tIHD7dyV9uHuVc/Rkqlh+XVtoiW3Qb0d4eYGwhvaHuYT4exRtK1gWMwAAAAA/BqAq50twXrpsrHf8ffV9yHdear9WRVDHUm5U/lZDXjhqmXUKe456cXLGZJJdVFtNWH9IpR0AAAAAdgODG1gze0KZUwJkHm/Zd4N+xIHHgniBDHweeL94+3Z2cgdnHVnaXrplXGweePaBB4Rbfxp2pWpbXOVRGVC5TL5DHUP/RBpaQGt+ec6HlY/FjyGHXHplczJueGioahZsUWhhX+VNJjx7Ph1Js1NxVyhW7FPJUSpVR2SUcM91M3Yadnh2MXdPfvOHgY76jGx+s2aTYyRnxmSXYQRiYGgZbR1xVXIIcRBxnXLMbstisk5DPG1FFEveSk5B80x/YwlvanS6eWV/IX/RdYRduDMsBV8tPVkqazpwEm0/aD9vVXj7ehR493BValdoGmrmbEhsj2dNZHRkwGnObAVtcG1PbxRulGMGU5hXYlw6VTRSpV0hZrtnoGNMX3NcHVzGX6FgPVybTPojAAAAAIwFWCs+URNfx2UJZlZn724OexKBhIAFeVtytG62aIBeElfSVf9Zc17xYMBhoGGIXd5UD0swRARCjUAIUGhc3GAgY79nFWgfYyNeR2JjZnpknGLrY75nsWYhZmVnnW/ZePd/HoPnfjN08WVWX+NiYWOHZ+BzwX0xg8mEK4D1dOllHV+waslzpnN1bnRoBW3UcgVzH27Ea+huVXMwbzRqcHBee6SAoX5BdVdlcFMqPNcou0YkX9lqCG2uZvBesFUAStE/2Tf8QH1J9lQ2ZBZxyXcQdqhs519BZjtsU2pOaJhnLWbgY2tf8Fp3XXVjZGnfagBm8FxzUKtDMjFyPJNRNGGxauhrOWgSZRxiN2D/WH9QrFDuUcJNsVU2WpdWVEtLP+QynUhwX7VtgnJmbgFoDGkEbIlqwGKmYppscnX4eIh5JHsdfMp6V3iFdbByQmlyY3NiR19ZVL9JUktJVH9iMGeuZehgWlhHUZtMdkz6UH9X7lhIW+RiJ2Y7YCpP0UPBQe5AbUqPTCNOYFnfZBptHm/Nbcdu0HS4faeCoYFLfgl7DXlmePt2AXH3Y5RYlFlAWJZesmg6cltzbm0SZNFdj1sPXbhc81tvXVtjkGdiaFZitVbPUDNSMVieWsNTsz4yHQAAQAlgN0dhYXMVelZ1LmbQYEppx3A1dB5zlW+ba/BpWGsIcIV3Yny2ecptqlZhQhZNvlgcYqprSm8Lb6xp7WYNZ4lkWVYFR9RSJ1kGVBVNnkvYVtNmCnRIfPN7tnHNW5E9szvZTbRTrE6ZRHhIUVa/YMBnfWmKasxq12fzYl5g52U9a7dq3mb7YEdj62VWbPd0PXoae693UnTXbrxo22EvZN9pUG49bQNkjlvTZ3tyzHjddqFvt2i6asVsM2uqag5nHmjiarxqeWjLZPFjZWkCcKF0q3Pxaa9ablLhVrJhWWqybq9sw2aNXyZbp1uCXPReolxjUbE9PkLxUq1YLV1gZINpTGk6YQ5U5lotbWN2HXmFdod1hnZhdaFwO23RbsRuPW7kcDB3MH7cfrt5EnE9dJV6V3pZcIJePVvJbQ15JX1Nej5z2WmIXktb+mFaa1VxM3a3d+J2EnCwZlhcSF6xZ19stmr1ZPlfD15HYR5lf2kLa21p/2O0WYFNxUiyS4FGxkv/XsRu4XexfH5853gWcnFof2AyYxBjNWS9YYxeZWFBaMZmvl1ZT4FIDUzRV0pmK3ILeTh8w3wUfAZ8EXtYd0FxEGodX05gj2gSa8lll1sbSRU3gznSN5sxfyc2CO0vM1A6XCplRm3Hbu1ra2ZbXzVde2Y0cCh0om8nX3dLvETCUSZionFQesR5IHOiZ2tcE1OJQs08sjylOxM8HEj3UWpZel6/XzJcY1yEbAl1GXMKZ4NY2GCuba5zjXFwbKZnxGmna8pmQV3FUQVL51EZWulkz3MTgEWI4Iijgvl5KHR8bj5hf04WRRlQUVfgU25HR0JuU3plj3F4eu1/2YHMfRJyHF/FWA9oR3PEd/l2dHPvclh0qnLIbVhqtm0wdNt4JHncdudx3WUeVEQ37wzANWpC1EYFVK5q0XcVeVNwyl4hTWNJwkuPThVREFdBZuRxFXblcHtefjv+DqcEkSYkRzdWI1g6Ti03OyqkPMpJiFRVW0xYPlBCSMdakHMBgFyDsH5WcsFdWFDYX/BrtXFbcSNr7V94VDROQ08qUgNd9WmEcoFyJmryXztdEWA6YSZdzWEQdJqBsohghtt7dG3WWXgxwghhLA03hUW5U69a1GDqYA5dm1Z5RoU4F0HcUQRj5XEMe4p7/3hte8Z/UYWYiD+EaXi3ZEVNx09EXy5t/HNgcw1sCWQPZ4ltd3Hycbxwrm6TbTFql2gnaSNsRnG7dCt58HrUdVJnZFHDS1RcOWctZ0VdbFA2UfBgr2nTaLRfulBQPcE1iDMnSMxjSnRqd0JuF1aVKwAA8AVyKZVLQWL7bQxyJ3CcaDxb1Ud7LIAGAAC4DOs6Q1igYvRk2WjccAp4/XlXebl4e3aDcDlqgmLeWy9SIUYmRs9LH1rEafB5CYNdgql67HBFaQdqQm8JcUNvXW0iag9lTmBBX6lfJV8pWF1IySgAAAAAqwbjKjs9zUITR59JaEyFU3BWX1/hcAJ8jX0QdmxmXFNETxFP6kaBO2xJIGKPbJ9rsmRha910IXX9a2djQ2gxb05xVWy8YTRWm0qoTMBcwGQUY95bJk2vRfNSs18kZARgqVRxTodM1EifQmo/pEWjSC9RDlxvYh9iClpKS3pF5FMFYB5kNl4gStcxBy3RTZVa2V/HZPduMnWidRtzQXcuggSLcY0ziNd7Y271bPNr/GUIYyptNHdgeUF1fWxebDF25XnSdnRxdW7KbtJvRW63aoNnl2ufc0t5C3locntmT140VElOPEpkTbte23Oofb9+O3lCcDRt12ylZ1thrWWcbVxy+XGSan5edFKFTGROtkytSGdLVFKzVVJXrFfMXnFgK1y0VIJYuWsOepZ/aH6UeItxaG3Ycep9y4XghweGbINsfwF6yXOmbRNoFGdmbZF0o3J1aA5ipmtyfOqGSIvmiTeIW4f/hf+C/396fJB6dXVaagxY3UuLRw1NilkSa/93vHw6edBuZ2X8Z3puN20VZk5Z7k6HT9pSQlRdVRVbgF2uXWtdYlncViVbpV4jXDFWXlr0ZBtuB2+Uak9l5WZiaE1mbGL8XGVLx0FNOnYzoCmuLo5D0U7QV3tdalzPXlFkzGVvYttX9VcvYyBwK3iAenZ2zmnBV6RKwVLWVUlSIUonVdVli3KUedx7mHukeSx4J3oqgMSEe4M7fJpxBGuHaflkrmRga+pwi3BLaRdoQW/sdst1SW3FYxBnmW3mcMJw0G90ajpfqlqpYgdwsXXycZBhujpcINNXAXEHfG6Bg4PEg9iDaoDUekxzK2zAX3dSO15jZw1q/GxwdTB+lYFPfhZ4rHgTfE96xHF1aN1oumplaJpnPm3scvB0Wnb1ecd9C34Bfet8PHx5e4h2vGkqWUVPhFl8WTBYEl2CZepqq2oRZ1VivWTkajtpVF9CWG5dZ1yPTToovxM9QxBX+l0vWhVSRExyU5RXnFD5TZpQUVNiWeVdgVrZVkthvHMagMWDPH8HcbVXS0ClRLhXMmSMbEZyeHOZciZxlWppXMRL0UrHVPpdcWE/Y/Rb2ViiYeNxMH3ugRuClYFTgHN8eHMbZgJfo2Yib8FwZmtQXWFM0Te9Ixge4zsITgtTl1AvW8hpc3C3bY1g80r5SRdUflToSJQpAAAuAxsgNEo2XE5kz2L3WVZK/SrCBiQthkwbZvN023ycfk5+rn9Df7h9TXqDdYF0l3aUdiBzcHDgb/pw2W64YtlNu0gwWUVh/GIeXgRNtzLPH4c3wVpybwV4c3btbHVevlm2YflmEm6Reb6COoWgfaRsV1D6NUcqwkpCZ7B4pIGTgmt7B2s+Ul9L7FUlWh9V9061WsJtd3e0dmRq6E6uEkwIsSlRNoY/R0qOVgJgkmRSYvJV1D9iM4E8dUCGTclj03a7g1CJv4j8gyt8vXDXbOhvdXUCe6d8C3k7cPpjcWUEdAp9oYHtgft/GHwzczRkmk9QUf1YnlzjXzRf0lhaS2ooAAAFBzcsaUrQWItjx2itZzFj72eHcP10HXbCajRTKUAMPlE+BD7XQ2FR5WINav5p6GGATg9A4z/yPzVAFlAiYAZnvWZCYJNWM1bRYpltpHKnb39k1lu6ZUtolWDoVQxYeGNEZC1f/VrQXblopXUvfg6AZ3n2acFVWV8WaupwiHCEdMx98oTDg454+GSZVe9c9Gcqb6hwOG3pZZlhI157XOhZg1KFRs83Yk7EXu1nbWu6aI5jg2R0aTNqY2mxaJpmM2EOXxJaC09UP/Q/b02eWYZc+VaVSvxH80iKRxpTzG06fMCAF37gel97mXx/fLx/e4PCgSl8o3aBcTBqu16IYcdzsH5sgJp5NW6FZTRiz2FCZsFrdm0HbIRkf2AvWQhPxk4dVw5dZV2ZUzpCQCsYBModqSxVOYhD5EL3P6FSyl6wZIxnuGaRZ55qmmxmbudujnDMct5u22DsQpdAD1a4XRpa60lJJq0jBUaOXLBqDHFjcXRqEly0SI8nswU7JOotLED8UwVgNWcha3do32FxWjVSvj9VGg8FjSI7OQtBD0aUWEpjwGeDZbhb6VOhWuViG2QAY35hgGPJZMVn+GtNbiFql2KaWNhUklcGWb5StkkLO3IXLAK0GWNC6V2LbZFz6XHNZ8BYA1qta4x1kHYvbupcFExXSEJbqm/welp9UHj1b3Zr62o/a3Vm+lzQWlNj9nFIe/x7O3JdW38w9hgAAAAAVwg8KLYzsTgWOBQ05j5ZVudnQmwxactmAHDOdeN16nBea8po4m3SdQ55kXItYaFKAEHFP7FDVkmNYGpyB3rneOhzt2+6bzht+GpAbGx1D3sofRl8VHe6bsVoGG9tdad2L3Ilccx9gYvfklWQPIIpZq9NpULdPSY6wkFjVFJnPnHMcUxzgHZKebl042WaTSFCVEMxTvlboGSJYm9VyDxkPrJcy2qJbMNiEVe4YgFqYmkXZS1mzmZ7ZjVo/WpiaONc8UuoSIhVHWdRcnF1Pm/VWj0uyRvzMNdA00qEUqhUa2BrZq9k8lYZPY0/iGERbmtzN3bEd5t2I3HMZx9bbFvwZUlwgHMvb89iIVaMYGJt1HO4cfxo8GAOYY1izWD9WftQIEbcOBQ5r0nCWDlgwGAbWFFEYx2COglM1k56SJE+eDx7PfU+HERUSzdONl7qa+BzAniBeNJ46njZd1l1ynBgbKZj7FjITONIoEhTS7tJz0YPUL5ew2gRbH5lq1s3X0hrQnHybSRfPT0AAAAAZgaNKActRi4JNJpDmFQlYq1pY2y9adRhsV+HZyhv/HOAc35timZLZYlqUm07bKtmPF4TW6xdHmcmbg10sHZFeyB+OISBiNGJl4Wifc1zm2gTZKFeFFR2T1JZY2hFc753EXVOb6VuS2kyX/pTC09ETMZJPU9QU1RbLWZgcvR15XAfZ51d1FTbUEVVzVPzWdhkoW6HbpFm8Fc/UDRW8VdEWnxet2L2aZ9p+WMGWjpWmFpOXuFeTFrgU0ROxFLVXLxlXWs/bi5uw2xAakhoImrNaVtqg21LcOdwzG4+b9dwvGrQW3JFQ0QjUFVZXGNDbkF3LnmHeBp5I3vCec5yS2hXXaxa6mB8Yv5f8VyjXHJiGG7Wd617rnd3bHBd3FChSjhHHkmgRtpPU1reXdhW6kQ2QJdKx1B+U/tYF2VCcwx9zYJBhZmCfnpCcHRiRlHmRa5C1UxJaQV3knkkcnhk5Fq2X6FhBFnxQmNAnFIuWj9fhGSvZiFl/F9YVx1NRFXHYNVlKWGpVU1FlT1SQSRDf0l/VXJbDFuSXCNie2W0Z1RlD2M7Xylbwl20YLxgR1yVTu0yXCfnP3BZYmU5bZR0q3fsdmFzvG1Ra35w13Ovdu1273P+axxifV6JXhFeY2JDaYdr/WYiWmdGs0JtTm1YlGBDbCVzT3NWaixXQjoAKQAAFRC4Qcda0GXIZ4BlbWK9ZH5gN1f1V+ta5mL/ZyhsI3fQfnyBzoDFe8Vy6GYFXIZo8HSQeep6Snx5fzx/FXsbb3ldxEnBQGxOK1bWYq9mCGG3ZKRtD3SmePB1tnPuc1lyIW2eYwxUCkpMQM9Jal1pco2A/oaqhpGB0XqYeUh6v3nedxhz124hZRRdnF5aYOhcOFzjZOptxHFmc+B1GXd4c0Nr6Gg1c8J5THpad7NyeGyXZCJchlikWSpfPmmschl5andPbwRj7WX3dC9+e4Fifklz3l1vSg9UalrpWgBXaVKvUyFT7VGtT3xTt179ZKNmDmORXLhZe10xZz5qeXEfdqN1qm4JYYFhc20tdAF1jm7BXztFmSXGLJdB0EuIV1Vgt2OHYAlVXU3CW+VqJnGlcStulGwWa8tmJWPsXrFhO2StYeNriHtwg/eCGnt3bBNZ+jrzH7QquUQQT7pXRVlnXd1gOWTJadV0kXvrfgCCB4dTiTmFeXnhZnNR0j9tWhlxTH5ngS99A3WFbz5s02YiYUljGWWsYShSHzXiM7BABkt8UDVTJlttaddutm2za49qGGvZal9k41tkVjhcx2Y/btt1W3vGfGp122KyTZxfbHSwgRCFsYChdflrTWg/Z1RpVnJCfXGDVoFkew521meEWeVQS1F0UdRFHyVeGv1A7FuvawVvH2sKacly/Xxhf516om0OWl9MdVXvWzZgz2IFZj5nAGW4WitL0UYDSq5Lu1KmWlBkwmofceB3jn62gvmAKXh5akxdSWVgcqJ2WHKOZyRallACRphBLk0LZ8R1On2gejZxRW81cjRwsWa9X5hiDnDLfciEPISye/xrll6jXTZt0ncxeTh1H3OgdeN5c3mAdTBvdmlHZdBpanTKeD5zBGmbZDRoAW65cYZ6uYDhgsl/0ny6ft1/0nvsc/FpzmNRYHBqLnBkbvpmKlcwSk5QZ1i/XglkGGNFYgBpA3AKd7N44HQ1bgJpn2jna6ZsLG45bvxsZ2pKarVqDmlDZapco1FPQ8c2tD1aTB1Y/V0iWg5JICoJLbdFJU5hTTVQy1Q7YIdpbG7/b1pxIXC1bhlut2slaM1mE2o6bths6mowbaRv4XIDdsp4E3e9cTZqhW2Vd1J9+XsRcx9yA3VNdtx2dXRhcThveWddWu5MbEvCTyxZJ2TgaNJocF5dT3pPel4Fa5p4DoGPgsN6iGkGVzhQSFewVxFPgUbnRv5Ff0hvSJRPLlJPVRhWnlXVV/Zmh3aSgeaF/IWkgUh6unF+Zr1boVqdakN0sXe4dZZvg2P+VjVbwGZFbhVsJmAWUsFRQFpFXYddGV+qXUxfA2MxZeZiJVpVUm9NHE0aSL9IAU8EWdFdSFruTxBJO0FMPndREmyufU6GbYooigaBJXFaW1tTZGL3c6x7ZHpRb5NcQkw+Q2RCn0KoQnBHcFfsagd2dnkqdyhy7m26bnNo1mRbZjRmMmN5XW9j7GfhZSpcAkySPsdKxV9baiptOmiQYGtkZGsDa9lhBVKRPDwoDBV0G2ZKpmgae7SCHIMLfwd663SBb+NmkFmERPMomw6kA2kdNDzSUkZdjV6kXo1hemO5YOlWKkgiQhZB6j6/N7gmAAClDX8zE0hvWdFljGyya5Vk4l0FX8piEWTUZnNobmhiYnZVX04IXF1lCmp5a+JsG20Iabtj9GOzZ6pnUWGbUpNPu1GhUPVSDl2NZ8Zy63oaf1CANYBagMGCAoRYg3x/U3dtbjprUGvXaiZkS10FYMNqum7Ra8ZiyFkBYL1mimaMYW5d92F7bsh26nXobX5pnW6Xd1uAN4eLia+Fg3qLaRdT6T79OgA6c0SUWepl5WjmZKBi0mEtYABfR19WX+Vci1UKWLRfcWCUXl5fZWfLbrB1pXwrgat/5HgDbhBrdHCpboNf/kbkRxdX9l2uYdRm+ms1bYpm6FJ7NMQ9lkd6UP5OuUOHPiRQMWAiZ3tmLGMFaWhvOHCTawlnC2UmXYhHMUJEXslqk2+qbNVjD1ZeU0VVDFKOSQZK2lgraEBwjnHta3FidlfKTHRBPT/PPPQ7RU/jW4dfH19uXoNffF2LU2ZGK0ELTXdR11R9X0Bq+27dajBebVdwaqV5vIAbgeV8mXV8bsNpLGPyXk5hM2hPbIByEHfhebt6THYNbxlndmRZZ8NtuW9Ka0hk6GPYZMpjaVoGVINdwWYgZ69jvF0VX+NkLmIiWQpUvmC5cZ9+CIUhhS1/VXW0bNtlgF6FXiJirmvgb5NydHV0eTF9oX2Ae+V30XQYdLZ1dnRkcg5vCXFFdbd28HHDaRdoXm7Lchh2K3zbgiiK7pB+lL+UkJD6iHF9RG3YXq9pK3Yafu2BRH9LeVxyzWohYwxcqVacZd151IRrhzWEan7ZfGB+AX3BfaeEJI5ok4WT5I64htZ7CnKvarFl+WJqbIh1SHj6dFVwT2z7bQBwhnFxcJFtE2h4aXxqX2m5bOJu7W9BasBiJV+ZYqNiV1+CVwVOIU1JU79RQ0mfN7RE/Vp0ak55WYC3f4V3ymtZZfJmVWboYvldXlOvO50h+EnDWZlc/1h/U71VCF3LZOBol2cAZYBnA2vNakRk71eTSP9DmFclZWdsmXB1c2pzp2ukWwdbVWcfcCFxyms9YzZhIGchccl704IJg1972Wu+W6pT6V/pZIRim1lAUPZJBESSP8E84D/PRiJSdV8sZcFktGDrXgpoKXe4gKeCQH2UdKV3KYYoj/iPYIozfw50MnLicxJ4p3sdfX18WHuTeCl0n29ga11tzHFSck9rp1i+QI0/YUo+UztWpFIOR7477zcDNu06E01pVhpWAUoOL5oJjTAgVd9sK3tJgCR+9ncbdMBwCWwyXq9I/1XjYj1k2lprTHo95TLOM9U3Hz6cR8lL7062VP1YA1WjUPlSe2FbbZJ3Bn/Cgi5/L3PEYTdhOmpDbgBpr1c1OLlA31tLZ+1suHSOe+B9D3oCeeZ8Rn8De4tsilE9IdA+WVgsZIxmlGC3U5JFx0i2UhNleHRQfOx7CHNqaI9je2p8cnBzKGuhXcZLbUykU7ZXzlupXGdfK2I6Xt1RqjwmLEoLAAAkDp8wiTQNN109AlAKXAhmHnLmeLV54HfJdDFwq2Z3V1pN8lCGUjJTsVHWVeVj9XHvdeNwuWIxU4RUhl4LYpFcl1CGTT9WCWPmaoRrbWrnZBtdVlw8YiZpRG6ibUBn/WJpaHtymXx9gDl+jHbraLxpz3bOfap9/3kHdIluxGmNY+Jhe2WgZcFi8WVDbARwEWweYHtdnmNTcOB0v286Yu5eAXGJfCZ+4HQGYBJBmRutHUhCvFqhaqB1Fnk9deVsGWccYwpgtmehbRxsKGS2VtNbXmMqabtpnmVDYAVc0lhGUeNTeVanUqxSOlXKZPN2CoLQhU2BLXPeWh5OE1UuYD1lWmCEVrFIczaHPhhB5EL4UeBbSWVdbNl4GYMTh4+DN3sBcDJvTX1AhfCG9IECdp9lD1OPRThL/FptYR5hH1sYWWldDFz4XWtm8G0ObT1kVlZ4VJ1mg3HHdoJ44nfGdOduWGH8TlxG81lsaj50/3cAdTdss2GlW8Za8F8QaLltZXFreeqA1oMIgPNy2FzPRM1LxlxGaMtqqGZUYd1gc2FaXiVanVdLXepmjGs5ZbtRlicAAKsQvkMtXVhmV2VqXlheJWN6YBZTp0QVSXhShl/3ae9yCHtZf9B8DHQnZi5dUGUKbV1vPGpeX9JcYmV/awlsbGoAaN1moWawZC9j1GPJX0ZWQk43SkZNYVqFYrZiy2DTYCRiVV/RWAtaVmAbZrpoImp/a+ls0GxEaoZqEm/ZdP52l3OyaIdV7EntUG1cxGZdbN5v63DJbDNg6k+8SwpKu1FDXKxijGW9ZP5f01atRz8t2RL5Bb0oyj1/SNxcpXH8fcqBCH69c4Vg6EIvOIpHLUz/SPA9QDYhSSJfS3VrhHmMXo6qipaCy3aOaWJrCnEhctluy2erX1Zgk104XEFh62axa3NvVXPffLmEkYYthLl893M5cuJ2hn3rgZqDXYXKhnWFh39icxpjIGL8bDN2M3hjdZZwpnDmd518QXxteFVz2HBab1ptz2nHZRZcn0XoNZ9PhmhUeJt/vH0Ec7dqs3dRg2mFCH79aupWe0kgTipVVlfwVA9TdmKtdIJ933w5cyJizVVRW+lmbXDtdH91n3ZyeDJ78H3hfAp3lmlAWUBVG2FHbgB7YoOahDV/33eieD55w3IEaFBYO1K2UzFeOW4pd4h3TnO2cql2knhydAxtCGpsZxJhpFkQYMVoj2pUadBvUnvxgSiEAX76c4Nt8Go4bCxsEnBPdpR8JYCnfkF6mXOKbPVtP3GtcANwum7Odrp913wFdAZqlmQJY65Yfz3BKSA6uUcLTpBbbGo+do5+bYO+htWEV4DffCB8o36pgvOEioVghON/CXk0bAtkV2o7dEF6NnyAe8B5qXoQe0B7JHkvcLVicVgGX1toKmrrY+FdMmM0aoltJGkrZ/RrLHY9ewx6bXGDYaNVsV/QaBps9GnaY0hUa0jFT9xcl2QuYzBZ1kkQOxgq9SJ6LG89dUoxXP9tg35giA6L3obQe39rEF/qXs9fp2FgYj1sEXn4fs18gnWCcphzE3VucqpyYnWKeDh0IGaxSIwMAAAAAB8FNSaRP3BaTG+leAJ5E3WYdHh5F3vDdxl5oYRbkc2XZJZsjRKA0XXdcmpyTm8pcO14xH4Pfv14lnMpce1x23AsbBZjUVl0Wjtg4WDeYGVetVpzVTFRkFOiWDliJ3Fof+yJT4zRhOhzeW2xcGBzunGXbxdqw2tydJ99zYEog+mB73vgc31nxVtNUz9QFlYRXEpncXRYfq+ABnocan1b3mmwdrV813vjeeR5EXwTf3SAfXzIcNRW/is4PPJQaGOdcI50p20uX5No/HOKeGRz72psaeRtrHQzeTh8Ln5EgBmEP4cAh2qAsXQJa31ptW3Kdqp/d4R0gwWAcYHahk2JaYUheldtH2WlYC5o4XRWfsCBzX+NdstmLV2+b+KFAY4ki6F8VmLLS51EvkpYWtlg/WCuYHpfXl4bW25cxGP1ZkxlIWsVegmGW4gDgy56iXVMdgp443p1ffd8OnZ0attaf0v3QCU/dEfXS6ZR8lnwYzBmm12ZUoNcfHxvkIKYa5a/ikF2YWDqYTVs4HLDdkF3QHlVf+qFcYirhSp8a24LaLBnCmV4WhFGnz1AU45nqnDQc/twqmlcZnhqR25PbbFmL13XZLlvEHCCZCxK9TQoIyhAH1c6X8Zi7V9PWvJV5Vu1a6tzgXMHca1wjnF4crdyzXMMdph0Q25iZrxh22eHam5prWeRY21ayEYVOcNI5F98bKlz23PXcUZ0t3kwfmt+cX3nf1qDt4LafcJ5nHkle5t3LHCmZCJNbjMADkoqYkqtXqFrAHSnddhvjWU4ZmFy6Xuefs55M29NZ4ps4HTmeHh3wHHCc0F+pIXwhKh8626mYPpddmHjbrZ8DoWlh8iDtXkvbzt0jn9Vh3iIUYO5eZFw/2voaxJuPmw4a41o1WEPWDhT9VWHVeFS2VNDZHRtWG85cBN0OXc9dzR5xH28fix8QnnneC15l3MPab9ZR0fuQexKXlQbXrpg3FmRSHw+ElP7YYFopmdvYeVbOF2EZ2hw/nK2b69wfHkgg+qG24WrgpWCZ4NGgLx1QGSbUDRH8j2SSc9YjmqRdGN4tXOJZ6he7mIeaqNnc2XEar1yIHc5dUVyZW68ZuhauEwdTJFOP0wBQQk3w0RQVhpf4V9iV95BLzN8VWZwEn9sg91+uHHbYZRXakrlNvcaODMfR21NoE5MV59nbHbbfYh9lnaPaixf1lPrUtxeg28bePd4mXCwXV5QkFowaGRw52/BaMll42hrZh5dkVTmTLk/pSk6JHxF31DzUeRNoEv/UsdZzVZSS/I/aUYlT8RQhVJOUjVR1EnzNs0ZAAAAAK8STT6zU41dc2Nja1h204E3hUeCQ3vgdzh543i0cVNrxGgiZXBiFWFKaTJ1RXzgfB56n3jneNh4lHRLb1BvnXA7b5NoKGM4Xn9Y7U+MQFVNhl+Kal1tZGrMYsBc7VqSXIBc11vyWhJYE1JnS+1PEVU/XEVpH28oamZd0UyHRxFOs1Q0VrJLUDyeMXNCNVmHabBxh3GJaBdZtUhCOxhEM0grUbtcNWU0bHtyA3mofMZ5dW8IXCxFODlGL0oskTtgVsBpF3N1czltw2SUWidWAmA+ajlvOXImci1zTnTNcgxw42xEbbhtGGsIaaduVnVceUt3sm7JZjZhdV3qZUxu7nJlc/1z+3OKdTd1gHHTcKlwRHeIgHaFFoReexlvp2glaRlnoGGcXldn2G68cJltZmMsV65VLmgAdgh69XV9cZ5yh3jjfIx94n1qfhJ7KneudR90DmyrXTlGxD1sQi5FAkiPSCFFFTl8PZFHKVA3WO1hrG5pdmh2GWxiWyRWpGMBcO12EHfkb99gv0njNbwzAzblQOhEmkKhO0c2Lz4HQ65K1l4DcKN5mXyPfEJ6OnVQcV5wD3HibB9iZVMtNgAAEgtSMtA8qTl7PAhDelZEZf5rf20fbLNpLWtJcNR1Bnj3dQ5w3WzBa+lrzm2SckZ2/3cHeFF3vHe1eOl6XHvpd61xkm1gcuN6u4EJg5Z8Um79U1FFLloca+N5VIIyhNR/OXcvbXho/V9eUHE9k0AOUOFemWb5bBZzB3XfdZV7z4HThTuDknpqdCR9PYZkh6uBdH3ef0iDK4L3e4xydGchVwBPf1spaIdvtXOhfRqLJpIckryLxYBLeox/koEifL92T3ZqeOB2c28cao1rq3K2dPVutGPvYLBkPGxycfpwKWrFXudSiESyM2tHvl51a4JwLnNGd357U3ujd5px32mwXGBNWUdKTjRXamF/cA185H8ufYh0tGpQYfBb/GQnc7l5PXfiaaNTsEWGVW1mxWypaNRd1VPwVZpg8Geya/9pEGUVYflpUXqZha2HL4FGdaVvyXgQf+p+tns4dsBxCm9sbANpBGZaYr1eXlr5VJ9MzlChXxZrTm5xaGxcaF8SaTJwnXK1b3FrhWbdab9uQG35YmpQkUlbYetys3wwgPx/cnwtdelvF3PgeIl8NHw4eL1vsmBwST05aD3ETLljNXWgf3GCcX9jerl1323EXXdXa2x8ej+B937ldA9ihE+zRRc4fzAGK0Mnd0SfYXZy5HfkdQByfnLBdsd2jW/eXrQ+hSZ+NfpFjk21S0lBejm+TRddLWIPWpJGEzOQMgVSDmYMcZZyZ2zwXl9LETSTNeRUnWYnbVVpn1xqS1JMdFF0TjBHCkaGTg9U/1QhUCpQWlUuWrxZiGD9bAt4y3zQeuFzBmvpYWZcqGG3bXB2OXhGdl1y2m42b0ZqZF05ULFii3W0greJBowEiveD+HqBbS9Ysj1bK+8nAEOeVvdg4GOmYStdjFf+T3tGZ05+abp4wXpNcXFhaFavWM1XHluFYyls6XCxbn5n2V/GZ6N4xoALgxaCEoJugveAZX2Sd11yKG/Mb9ly4HMfcO5r1GvfbvBtTWYdXbJhAGdCa8Rw+XmYf2Z/pHijatZgA2z+daB2g28SaBlp62hbXY1OBkYHRthPflPEUKdTMmCUc0SC9Ya/gQVyD1UNQjxY/WM7bQ516XrIfRN6qW/XXEZCZEIPWJhj2GpOboZu1WrjZQJiEV19WvpgXG/TeuR/ToBLfyJ8Y3DoXdpU+FwlZRZttnRUfM1+K3zZdVFsfWeabYR2Wn0xg6iGJ4aKf1ByC18kWudgm1xcVGRPxViJX39hu185aJ57G4eNiQCD1nR5aZ1meWfza4Bwz3N3dTlzlm0+Z3xgGFxoWYNX8lelWtNhdGDfVBk+OyHfOK5Mr1cQW5hcAV1NWUtOhjgKNrpWNGgpboRqYWE8X+JjJWLTWyxOZD8QODhB9U8+XQRkIGfAa7JzhXc3c1FnfGV7cz9+w39TfYWAEovokXCRtIj+dThX7UsNQD5HhFA1VRJdgGX8a/VxwHagd65zZ2vAY89lvWmrafRj/F3uWhpWUVGTTnVWYmiseZSC64ClddljjFygXBFbxlhdYYVzBYHKhO+AF3n8dIF7jYIRhcSEX4CYedtzKnI7bLdj5F+AbMl3jHsFf2d/YXpcc5FzzXsggXh/WXhDcsJwlW4hZOJawV+7ZZdlImFtYdBgHmDpWyBWF1pAZ0d/rI4Jk9aM/3oHYNNFXU9HYgt374HOg/R+u3cVcPRpEWHhUytLdEWMRZZTG2CfZOZh21aMSzBSh1hJU9NIvFRPa293PXrGd05zlHJldy57AnmYbrpcilULYwJuVW1mY1hTPkxpTRBI6UJORY9HEEnYTaxbH2hdbU1rbGN2WdNfWHNaf3GBC3pOamdd02NgZvhnJWuld1SD6IYuhWN+VXFSYxRbcE8JUmtkWnG4d2Z1om50axRw4nhAf7GAoXxodG9mf1XlUsZckmRkZ6VjUVmFSqlEfkbCUbNaH1xYYc1u3HY2es97MXsndXdlukvRSnpd5Wl1br5semhvaAVvPHBdZ5BWilZOYtFt7nULeG90z2m8YPNg2GGRYfFjw2aUZ5phFV97YdFheGM6ZwlhpEkaCIkhijY6RJFRW16oZG5kaVxcTm9RVWL8bGtwcW+Nc6R7noFzgLN4Dm3lZ0hlnGiwbexz/3gxfIV9OHqkc2xs2mxXb91xmXAjbCxojGTfX39eE18HZqFp4mcvYB5X3Frla+xyeW9DYspIECcAAAAAVBAsQ8pimnSPgVCHFYRVdyxqimJcYSJhsGLVabp3RoJVhnmD43mVb7Bse2iBaFJotWf1bcxx7W7kY2VONC2YNC1AxESvSyBgyXa8hjKPro5Fhi94WG0Cc4N3q3qNfPt/f4KbgZx8nXNdam1i1GELYW1sEH30hyGKBINWdS5rsm/UeiuDPYWxf0dzumWyYMZfg11KVR1Hv0WNWD5vN3u2fG52FmwgZ2xiYmCGZY1s7G4MbcVoNGQnYctlbHPlfc6AenvHbMVkCW/bdKduYFlNMv45j118dcWCeYX0f9F0PGo8Zu1mJ3JUf+KFiYRte1NsWVt0V7dWOF46ZrVpiGcyZLxmgmqMZ1RcpEv/P0ZGS05WVV1YtVcUW4FeMF2VVl5X2GcEdbJ6t3z6fB57onqKfuh/7XhlatxZYWCLaW9wN3TKdMJw/GsZayh0BntXeqxu71k+TW1SFV7MYOxZ7UqZOvVA2Ur8S1xGCEElOvhKS1X1X5xjZGCTYR9pgXXjfOt9W3gQbHBZUUf8WNxm7Gx3aute4Ui6PLVNRV9DZ9hmY2GwXqplmHPde/h9rHl3cVRscmxTZiFZClMkX/RkGGI7VptV6F6pZUlon3D9dXx1snIobl5pV2cGbRZyAnQScWttHnGodrV5CoBkhISER3sOZZszCTtkRyBXLGUYawppWGXGZY1scnLscaZpHF4UVz5PXEnIQmE+rTayLo8gCQxdOXNbG248dVJ4nXerdDFynG68ZTlZI0wyWKJrhXZsewh68nHAZqtkXm1Udm94kXJfZzdjVm6Gebp+iYN4hs2GSoGOdPNpzGnIalZuMXfEe8t8gHnGdD9v4WnFXhVQjVRyW+9lGG8edaV37XXebhpmgmbmc1l7v3wseKNxLnLkdgN2EXJ+amBj8Vm3UDxU71YVWmBeSGnydpeC7IeYhmd/M3bzcR1z1HmCgT2KrY8WkDWMSYd/g9R9T3JNaJlkM3PCeXJ46nLpcLlyeHV4d3J5anp+ebl5GnnydVtwnW5LdX98p4BTfSR2wm0LayJxOnfuduZxOG/Ha2Jm02CqWmBf2mxvcEBvOm5adJN8vYFVgyqEWIYQh2CDQHo+bOhkwmWpaClu3XQMemJ+iH4rfMx9koEQgnJ+FnaCbiFrBmZ4ZiFtc3OqcWprgWp4cG93uHhtdRVzT3QPdx16JHubefB2uXF2bThs23IMe+d/CIAZfUZ88oHvhiyJrYmCh/2BDHm6aXpW8VDBYVd7H4oOkueSOo3VfzNpbkVnBywmckMCU1JgxWfFacpnT2SNYLJem13eWXdcG2HCbGJ1PHoHfdl7pHXaaT1X9U4ZVxlZUFURT7lL+EqVTcRV9VmPWpldRV+1X0NYq07VVDphgWafYYJU50qPVkxltnA2eaJ903xaech61Hvvd1BvRGhDZrtmimQVYUNp7HVGgM+GFYoxijuH/X65cTxmdV4RXU1oRnd8fxCFeYnBiv2ImYArcgtiiE5mSbBSpW5mfs+EMoPae0R1sXcWeWFxzWE/UpZUqlrzXllnhm27b/tsHWvIbmx5D36WfoB5NnU7ej19cn/ofNh1vmgeTf4SAAAAADMIiStfR7lXcl9NZmNs1HDgdzF9moBdgeuBxIQBh2WGpIOWf0t52XW3fumKyZJDlv+VlJI+i2d+F3BRamdvFH2kiBSQQpJUjgWGDX2bd4h0QW7YZht0eX5igRCFkYuejRGIsX4yeMZ4k3RSbgVtRHChcNNwMn0li/iRYo9Wgj9qLU0qUPtif26xd1+A/4jijraNvoOKcJVYxlO7X8pmqnBydq17V3+JhHyI1Yp9h+h9XnMDbF9kHF+QXp1mmHA4evKBFIVXibiLqYwyjGuL9Igsh8SIN43sj8aOvYsihxd/1nW1bk1t12wgbJtriGmyZddwpX8ThrSDS3oycQdzPnPCb5tlp1gWXg1qYnPGdSZybWmiaIh3VIQxjJaMF4bZfcZ79Ho8fl+FM4pkiP9+dG56YbthdGbsZfplTmy0ccJz4HjFfrCAiHv3bDpQDlFfaHZ4D38WgI9/FIOLhpGENHmCYO9FCE4sX9VxlX7jgr+CM4CMfKNzhWneY2phBGfydYaDvIjxhcV7qGyZYAxpGnDsci5ycW+RaTtrQ3jQggSHp4PieGJs82eNaaxxVnuRf296lWmrSjc+tk4yWkZjA2ndbt5zwHaSdvZv0GZdae1xFnhAfE97hnr5doFzRm8haa1oWGw5cZt1dnytgIp9qXXgded+X4YbhKN6EHNudxmCp4YLhaeBZYBMf8Z6C2+KXXNXAGTZauRqOmh2ZuZkel8IU8c9PTYHSdBePWzgbqJlG0/tRPFR5FsuXadcnGDwZThpXWlnaGdn3GcObi91hHf9cqxlqlWmTRpaRG32e6qCVYFnexx0lHBdcMRvV3JFdWZzX2tGZfVrUXbOeSF2vmplbqp7wIOvhP5+zngKdkh3Y4Cph02LB40hi4aEOHsydaxwlG9MawtkoWk1d7R8IHqIeBR5sX3Qf+59UXg5dIZxMm40aTVrwHdxg5iJeonTgMR0kXM5eOV+3IJlgTd8r3izeN13xnOPb19q2WTwYEhjwmJaWt9HsjrwSJRTAlxAYYpmTHEbdwV1T29JaytoyGBxUZAyUDbxW71uRHbDdNltcWTiXLVW0FcpatF4N4OeiLyKn4oQiNmGUYpCi7yF03g6buRuL29GayloTmpKcpN3gHlLeLlxAmXMXwVoRmzaan5kQGBVZd1ohWgTYutaY1xyYgRrBXEScONsym3xdAB5WHexdCZv0WUBWihYQV7OawJzC3KXaclbTk1RTsxWYmAmanFxMHXZdrJ1e3C+ZKhPACIAAE8H+imiQqdR+1XuT8s/iirrJ1A0QU6DaGZ+j4kJi7yE0Hs2deduDWTEXNdkM24pcl9zFnJjb+5oq2WDbOF0h3fOdrtzgG4kZl5Y5Em7QEE/b0l+W65oaW6ocThzJ3BlaPlgWl61WYlUeVdlV5dbM2EAZvFq92ssbHhrwWmgawBtWm38b8By/XDSawtnrmO0YphqnHNie0iBA4OfglB/cngcbYJcmknRUPBgGGwhczh1bnQweKJ/X4Xmh9mIL4mdh2KEDn9cdk5svGOrYINlNW3hbTVo0WN2X/ha9VnwYB9x/XqDf/aAeH56efB3Y3ohd7NvYXDZdLV0u2wfXOxWhGCQZ95puW2ZdL9+H4VMhnmEYIANe0Z6CX3bg9eGsYPMespwGGqpagZsZm/sdGB3YHYvcQxq92KFYQNeq2BkbgR3jnwmhkONRY+UjcaHFn/pd05xMGg9WyJERC/WL2dO+maQeUSDRoaXhW+DsIDMfAR1sm/Dcml0knGQcfh5VoVIjtuS0ZGCis5+rnlTfGB7xHShaFJfpGCLZ3NuynHRbLNf9VXBY5p3zoQSi66KeYQoeWVt8mr4crN7HXwXd9dxlXL8cllyl2+YbBpvJ3I3dCx1E3b/cipulm8XceNqVFgxRl9OmGMaccp11HJsa4tmNWcIbjB34Hu2emJy1GmaaQNtKHFLd7p733rGcwRk/FLVTMlM8V59bTV3fHrEd+FtP2I9bKlzYXVpcgltbGx5bQJwSXUSdnZyn2mnYMlnOXSJgAuJ44uJicqD6n+SgoaHV4eIfkZrolFKOGJQvWKhb298XYfti+yI+n4lcjxvGHR9dgR57H1PhjuOtJWTm7idq5m4kOqFroPZiCCL4or7iRSKSYm4heV92XUtcyZ2aXeydRt1F3wxhhGLAooogtF1OWj3acNztX8ahxqIP4Jfe+x5cXh7b/Zg/1tgZFVuEHXVduhzV3R0e1qC5oY1h9aFI4PCecZmKFNIQbs9Yk31XodqSnOTd4V6nnyAfRiAmIQxhhKGX4ZGiM6JHoiig0+CjoQ9hdh/V3W5aQpgE21TfpaIV4uZhkt4/mZoclp+aYJHgHx7F3hAd2Z674CYg8GDcoNXhj6IcIZIf9910XJzdPJyHm9JaB5hf2XzbEF38oH1hTaEHn9BeSB4/XV/bi9mx1o2TAFLZV31am55xIFdhCGBMHn9cEt4FIATgg2AQH0XeUpz7m8YcDlvsWvYbod2mnrOfDp7b3VoarRnHmkMaItlH2ApXtRm5GzJa5tlw2nPdDl7i3oBdBhuBG7vbqBqRmKEZzF2RH8yf8B493BacHR1ynaScgtrqGLZV1xb93EmgWOHP4XlfL1vb2H4V09VtF7takVzYXfAf9yD4IOHgrB+1XlFcfRozF/UWgZkEHD/dMNxNmp2Z3VrZW6qboBwcnIxdkR2i3OAblVp82OdXBlVKk/fTUZcamwrdtx4IXcDcHdqnXGJfLOCHYTrf7p4unBBb4J1Dnznfud833YxcvxxGnbReyN9E3pxdC1x121iZsBeFl12YM9kpmn1bMlta3P0eXZ+DH66d3hpt1oMYfpssnSldyt6qnyXe095gHbZd2x9gH9CfcJ3xnFKdgx/LIOOgYJ78HP/bg5ncViJR8BI0lKnWLdaD2PHdDKCyobVhBx9u3Rkb+5q6W3Jchh39n2rgySETYCUeDxzC3CIar5ls2fDbW9zMnrNgQmG5YK3ep1vkmUUYullTXDMeOl5G3eLcwNs1WdnbcdyCXJ8eruJqZUEm0Ca7pObiXV9f3Zkd7t87YF4hK+CQX0ddlBulWjDYa9dWlYxTgZIRkwpV3tefVxfXb9o9nW8e3F6nHBFZrRoFXFgdfx1yHU0dWp04HPDca1siGQ9YRVkEWVIX3ZXuFOFVNpdHWs5dzx8N3nVbk9fPUdrIb4V7j9dUCBYemV9b+hyd29EZlVfbGLaZrpp/GnCZgdlXGiXdD1+xX+CeVdrwlbETCNQKGFwb7Nzx2/gbOhxx3wpg7OC7n7FeKNuW1ysTGJPcll0XrtiXWrXcd13/38YhlSGSoHGfBJ6QngYeP1zUW3RZJRgomZvbBBxhnMhdUt0x3ODdwB9oYLLhBSCUH3hc6BnDmXJbMFxQ3FqbG9lQF/MWilSCU3MXBhvfX5thT6EgnsycGttCG3QYn5OQD0oTxBoHXe+gP6EHYW+gJd5MG9iYe1TB0mVSrJQJlAZT9tMfF7WcfR7Bn8ofsqB4X/uchBYYjT4M4VOqmede0WGuIfBgO9x0FrwUPNPCk1KVz9o/HGndp12q3EmbPJrkWx/a2pqv2+9dl939XLxcbN6qYIRgtF6LHxKgsiFgoQCfTt09GwMbBFqe2VkZHdoc2vObJlr7GONUstLyWOKeVqEZocMhIt64W8Jam1qT29sch9z93gofpF+4HdqaohgUWA1ZWFp7WyBcEdzwW7XZ4Br2nN8eCd2VWhvUgw9izw6R0tarmaFa9Nngl5KVM9WkWkZfLyF7Id9gvx3lnb/gNSIUYkhhO96cnTbdkt6G4FsiMyK+oVme+VwwW7reBuDeoh1iR+FJ3+6gK+FvoWsgBR4LHJ0bT1oimLBXhhh92oub+BoAFm9RDE7iD47PDI24EPzWjVpyG/pbmxpVWOEW7NOUTloHKQbpUlqXGtg/l0jXutVUj8fJtg2GkTVSTtOpVLaWUhfj1/yYK1i1mGpXPVe1mm3cxF463nSfXmEQIdrhCx8tXTBcO1uLmyhbKdsC2sjakhrfW2jbZxsmmluZ/5nlHAefyuI24pphy58GGyuXnJdnGL7aVJwXnIBb4FpC2a2bq15xoEngmB6xW0waI5wOHXZcaFi3VbGYbduUnhLf9+CdYH9fJJ13WqlXmxXzVHNVpZmy29wcuxyOXlRggeI2YcJgz16FXMAcht1UH2ZgsmCH372clhkGWDJbC53CX/zghSDMYBaewl1w286cTh473xMefFu924+el5//XyGdfJvMWlkZhVog2kBa21p/2YxYixVY0bRWaRtiXnMfv1+eH3uecly8GcaXupcDWLWa8JxSHVrdfF03nRWb8NqUXDreXB7nHMsZTZUDkzTXYZ0LYGMhwyK/IlkiGeEoH7Oe/p5A3Mfcg96An5Mf9x+Wn5Afi98d3VKb/Fs0Wxxb7Jyf3Yjd7Z5JH4uhW2KXY2FjXqKu4Z3fzR0FWcNWflgc2zGcQd2XHt0f0x933HpX3le0Wmtcfp1andbdjJzQG5maLdht171X15pjXJtdIVvXmOAYJNugHXWcTtiZkOkMjdFiFnNaVR1a3sOfuF9D34mfmt4OXFFcf120HmWe9R6fXX7aaFRdzHfJ143EkHFS25XX24agIuHHYTIdvxl5WM0aytwz3dBe+t6SnuQf+GCyH83dTFoEl8kXB1c3V1FYgVo3HAddnt0GW1xXjxHDTMLPvRSM2GZZ1dnfWhDcSt8P4QpiX+LO4qagmZyEmGpWlNlQmvpb6Nwz2xQY7hVrU96XaZlJmrVb410kHVQcgpoBl8EWtZWFFGeVmxnlG+Mbelf7kPKJFE760ELRYxEEjuQMMYsQzhqQYtEp1arauZ1uXhPdnB1qnoWfQZ2XW7ucNNxKXEudbJ9uoQZh5SESn0Ucq5mEmVLY55joWo0dsd5iXQvaSJhKWXBZg1inlQhR8ReinIUekh4+21kYPtbUmoEdRN2XGznXalTsVaAVlZMjD8pU6Vnl2+Fc3F9bYRghrWE8oA6fdl2Emk2WOBVG1mBVR5Ro01hU/RfcGmjcvB50XsTeDBvl2jLbmZ88YUMiDSBNXHhYQFmGW6PbfNkrFctR807mTTpJwAAZwnYNsJhG3gBgRGATnfvbkFxLnjcebB2h3DobGRrf2qxZ9hmDGVXYXNgFGtScy92XHNYboNqZmkdbTRx+nJJcFBnQ1nFT5dQaFbgXNVloW+4dTZ3UXMCaftaMFytZqJr4mi3aUt4w4eJjgKNz4XgfXZ1GW2ZW90zNh1+Pf1TrGH7ZilnL2aCbR58Fol7kO+ST5HRjXOK8oa3hZOFCYH+d/5uA2/Ldi98pYDRhuiKhovmidyIkYaBg3Z8VXCuZb1fBmnpdb9/QYD1eb9x9m+ccANw8mtBadJmK1/kVJhPn08cUwNboWW5axRp3Fs/U1RkD3dTfpp+SXvFeRd8rn5ff659iHoYd5J4YHlOd3t1WndNeHR2d2/dZl1lpXG3fdGChoBFegx2InQEdMlwz2htYlZlJnDDeap+S36Vd75pY1IRTPZjUXn7hH+LqIytiVCJcYsuifh95GsiXddebWtue5aF3ohHiGqETYAzg2OKNY6nisd+nHHfb7dwM3HlcBN2VoBnidaLt4muhEmB74Dpfpl8eXWlax1o2GnEat5qtW3vb95wam+/a/tstXAgdAtzBGz5Y9NmXnBddrR5+niMdaRyJHM6dsl5bXq2fqWGmYsDkOuQvI5QiTaE632pcKBemFnKYcxltWYQZw1jE1iTVURmKHTseKN0VGv7aX5tZW7AaRVkfF+OWstUyE+4SytY82mvdHJ7b38Hgk6FGonui9yLbomXg1h6Ym/EZ21wRHyYgceBfn29eGp2pHIHcVJ1Mnx4fwZ7nnBha/5qMm+sb1h07Xw1fAB0G37IiH6RCZgEmguYa5UQktaK7n+od0h2fH27hHWHSIePhvKESn9Oc0pge0qBTEBaB2ZUb5p1OXdAdKRtwGR2YZtrb3V3eOtwwGPcXg1bcV2FaT92t35Tgr6A0XqPdIVxU2ykZ/5lcGogbDxnxF/GXJBe8mGzZKNq5nK+dLhvGWIWVJZQqVS7YSNqJHCocHJkvUxEXfdwTnw9g7SDFn4bdixze3TIdphzyWxVYzFbwV/0Y1BsK3T8esR7KHdlb25pMXDHdj95znZCdVB48Hifcz1saG1Gc4NzMG2zZ5BlsmYaZUZh0V6dWQBWfk8SU/FgvG2KdLR3Lnifd7J33Xc2dWZqhVCKRYVdw2wddRJ3/nLBadpj4mLnZbdrm3TQf/mIEY1wi+iCbnozeel2PG+8ZCFjZmuyczl5SXpLeAR7zH6pfkV7iXQwb0Fu4mn3YDNXLEo8OIwmllhFanpx7XL5b99ra2nybnl5hYGOgX54qWZ5WrFkpm7sb5FsL27ZdZ16+XkZeMp8hIIphguG1oK5gtSFdIb8gGtyCFqrSd9UbmMnbVluFmgNYRlocnEwdIJvlWlHailvdG0ZaLFqLne1gU+FDYMCfcR4TnlYfNd6M3ErXp1O/Fl9bnh75ICFfzZ2uWOvVpVjz29PdWB10XB2aMphTmHsZG9lNV5kVKtQ+lPCXclleGlwZ4RcoUgeQeRVmWR/bk5yzHJ8dOZ+3YkPj0SONIegfPhy7meXXc1ahWGjaCJnvF+5U2pAnz5tRodSJ2VQdnyF2Y02jyyKLoAZe3SDf4thjpaKTYBvclRxYX8vjdeRj42XgRlzb23HeMd/bIBrejl7VoysmLybdJXHh0F913tzfFl6aXeKdzV/LZIXnjCgIpgbh1p4T3Q4bSZpsHUwhKaMypI6lYiSponcesNrz2q4b0ZvTG0Ebo9x1XUFfWiCuIFReEFkjFHTTHNgAnahhJqKLYi5goZ+03s9dFlqF2byZrRoq20ddr59KH/ae7h23nCmZo1XN0nJSqtVMF7/YiZiJl+fZ8d2zoL0iuKOFI+7iquAune5dv16HXsXeEJ2LHhTetV3yG8mYzVTfEtETRpQNUvuRqRPvF2FZPhlaGfSacBs/GrxZT5h+WLiabZx4njtfUiAR36SdjVqHl2HXAJfo2gadXp+ZYE6fyJ6/nR5aw5gmFTrVURem2IOYAdbxlM0UMxSxVlnYb9iZ2CEXsNk3GqCbClsMGj/ZMxnyW+bdfBzUWxrYWxeamAFYIZdLVY/UYZRBVf9Ws1nl3Aldqd2ZHIibl9uMW52b6B1W3okeWZyKm5McXB3wHnEeI54THn5epN5XHXwb9poHGNfXKBaU15HZZVqDWqZZXJjul4uWPVbt2N6bMlvf2oBZgBrKXR9fMR/qX6Je7h7WYFXhB2DoH5ddmNu0GkVcfR+/4buh52CZXfua8loemrTbOFo52OpYY5o829gcRlxLHaNfOR8HHXSbs1yCHm3dshs/GkCb6pvDGiHWGVIG0jTZDJ4DH9DfBxwC2fhbdl0GHSlcm94cH8UhI9/vnG5XXJKr1kbZ8lsCm9ecVN06XVtbyxg/VBjWChr13Qgd593u35UhqCJuYq3iQuF836qff6DgI1BlKaU0I7KhFp9EHr7c7FsyWUzY71n2W+TctFtNmONWPBNW0xhYsNzN3zBe71xfmJmU3RMpEDRLrQ8pFnWaQBxzG+pZ1Ff3WMxbXFzq3TUcPBvxnRKeth4cmxIX95k8G30ckdyymrTXPhPqkZXQWc9F0cYU99YBVgZVxJjmXX0f6WBlHwddWdq1Govd2aA6ISRgn58JXp/gHOGqYdRhsmGboiwimGIsn1Rawlgrm1BeIB6jXW9bfNvqHeTfRuFUYxqkCaPxYg+fYptBVrdTdRitXYCf4Z+a3eUbsdwoXVscghqlGDiZKts43GUcr9sD2d0avlu3XKJd1J4mXRJbyhpE2j9Zi1j8WM0cf97zYC8fHVwil+8TLlTxVmzWu5X7lSZXJxsP3fje7R7WnoLecF3EXSEbhxsd26HdLt38Xn7fDmBJoYmimqK/oaKgV190Hz+gESAbXm7agFfXlt/WfVg+WhAa9xpCGgkbAV0NX8Zh2yLfYzgib6DWXwFfSKBtYK2fwx5xnYHfcCGzI51jx6H5HRPXg5V8FcXZLhum3Mndmp6Wn5ggjKFq4nljeqOOYzZhZ9/yHxMe7Z38WsiW4pgCHOQfZeEY4iUjMqPGo/NihKCrnf+byVnxWZubyt+44kqjlmJq3wPcXJy2nU5dP9uTmkpd2CHX47DjCCD/HJJZNRmH2/dd/SB1Ihoir+En3YZavlyt3vyfNVzvmVdbtB984K1gSF/GIILgll5zGldX/Vpp3sMhleKs4h9gcV2m3EPdGF3SH54hLiI5oR0evpvSm9qboFrYWd5a9J0+XmxeHVy9nB9eBF7NHwXgNCEt4a0hNyAd3v4dfZ0I3bHeEh7y3kzeSp3q3WueKl+gHwlc5xt9Xa+gmuLi4+9jzeKJoCBdR9yTnJweuCEZYqhj8OSdJBahhdyoVy9Ys9v23qhgGyBC36Oc/Nl6WGIZVZpT2oIbp1vwW04andnGWf4Y4dbtVCKRZxG30n5VMdpqHUFfKCAiYQ9iXqM44rzh3mEFIThhfOCZ3nvbkJzAn4xg1KDoIG4gAGApXyAdUdsPmNwViQ+Hz4eW+NvqHjUeSJ0xm28aoFr2m2RbxtvzW1WbuZubGvqXilGlRqYFmNH2l+ZbrtyjHJdbmRqdmfidEGBxoaOhS+AUHwvfkOGnIykjoGMEodXfg5yRGb6Xd1f6GpicLJuGmjCZfFs73RTecN50HtqhEiOJZWnlZmPLYOtdJ1zDHgSes92LW5EYHxRF0y9Ut9dsGF1Y1VpIm5KcqZzb3PLb1hsenHjevSA9H46dlFtfWnYalxuPW+UcXlz2XOkcwd0IXSAdxB/E4Sogwx+xHMwZktkzHEbfV+B7oGDgMZ/TIKWhCaC43oWcftmImW4ZqhrjHSHfjyCeH9qdjNwb3PXeL992H3Pej13X33LhB2JoofNfy9vq1mzUJtbLmjNbBlrV3Exfb2E9oTYfC5unV7ZYU9qmG+icxN3D357iXqUlpkOltSJp3jAb4Rt+2q8YyNbOWNzgFCUcZv0l1qKz3QRZXZdDVwoYt9qxnTPfsKJoJAzkk+NYoEwdK1tOG2ed9KGMZF7lZSVw5K7jAZ/f2qoXdFfWmaxb/14sX96g2CHRowPjliLb4RMf8eDxInPiimFF30Zekd/V4Mqg1yA0ntRd/BtbVxMXRRnHm5MdBt5pHg4c+Rpb2AsWwdZXlX/WTFi+WPkYadkQG4ydol5/3VRashaCGNzdRmCxIa6iG6M5pCkktiPuIqOiEWH7YUzhHiAZXqRePeBNYscjUWIPXzVcdpy0Hjkef9142wtY7xm9XPvet59UYLDhxuIboBkcDdi+mFZaSh1ZYA6hrqDj3njZ7hNAlsVeLyGLY0BjGaHVoa8ivaOdI0ig6hx82L5bIR5cn8Wf/55PnVmeCOA/IQkhP55hGT8VG5p63bjemN5yHdCe3t+Rnu+cWRo6moec8p4vnd6dIhw3mzyZQVhx2Y6bE9qHGDhTRBJgkxATCpK+k4XVcBVo1NYUp5Sn1gvZq1wD3k2gMqDQYJBeNJp7GgwdpuCWYl9iRuFgn1Dd0F0/nLCbZZlWle7T4VWGFipUmhM8FWIZopy/nmXgDuF84Z6hKF/7nr9d+JyWWsQcMl/U4rMj3GQeo2Gh3l+cHe9dn96aXyegaGGcYeShM+D5INZgmJ/YH7efVh5Gm3ZYChpnHuXisWSKpShjkyE4HuBehx4O3C+X1ZU6GhDePB9FXxjdS5v6G4rdUB6aXq+c0VsTGYgau9tfW/kaylj4VaNVs1fNmgIbKpthnNvfh+EgYFPdexk2mOjbVhy/W1rY9RYCFFEUYBWxFydXJ5b7mFvbfl1KHpAf9uD9IXMhAyDG4IffplzgWERVaBik2/JcgRtWWY5bjF8LYEFfT5xrGf/aIZypnbicbFo6Wc4biVz9nCvatJhFl4wY/xoa3J2ehh8I3anac5R0jNHMa8muTADS8xhZ3X5gOKEZ4GVeWV0dXUkeD11vm0IY+9ZgVsHbup7yYHQf+x23WkeWfNSvVUjWdhUx0ntRK5ZxGjfcGhzMnSNdJp0vXKTbwFt8Wg1X0tSj0nyUQJljW8VculzGoAFirCM6IUOdi1ovWuhdHR20nOfcbJym3eLezR6BHThcBV1hX1HgnyCAH44dQ9uomwwc8l24Xh1dtJyLXA5bQlsmnAVd1x5U3cPdup50ICEguB7om1rWXVInFAaWjZebWF6Z+hpKGgMaLp0WYlBlLWVNo4sgMd2Wnp1ealvYli9KbYFuhu+LuZEn1tSbcJ/44rrjDOHKXzza+ZV2z2oNlNNiWX4cbt12XMucjl4CYNti6CMdoeEe85rymHPZjZvQnXacNhiSkv0OfA9EVQkaAF3Cn/LftJ2dGvTZclk4mGHYLxjTWcgZuVpPnJ5eXt7O330hwuRrpG3iAB2kGHoWcRjJXS9f8+DP4C7dYZrj2tOcz+AIolyjPSJOIIcduBmVF8uXxZg+F8cXyVrcHgzfth67HA4aYln8moDb6Jwtmz7Y09fRWMsaxJuVGqdZd1rPHhgg5CHGYYVf4xyvmZ5al9zxXrie7d2cHDQcH5vu2b4VrFFTU6mX21pyW1Vaqtnk2wUeCd9WHrzc4BvqG7Ob41usW0Ickp3j4LGjJOQ2ouigJd42n1KgiSC5n7SeDBwWmu6cLt4en1ufBd2x2wrXfJLGU8JYMBu0noagleCY3wsenuEOI5ykCiJUXvUcad0Hndfdlh5qH8qhFeDRny3dLly3nRIc9lvZGhUY05plHjNgmaFQoFyd4psvmzWbZNzPHxngjuFnoJze/N0pHZSfNp9/n/0g46FXoOHe8xwfWgiYztchlHbVkJnZ2tvZK5dWW0QfbuDT4GLegh2fXVuczFykHHeb1hogGAqZ0p2LId0jU6KHH9LcxNz1HZbd7t2w3u9gZmEzIFad3Fojlw3W+FiWGpgbFJuuG77bF9sQ3HfdT54h3nMd6h3EHlNexZ91INUi4qNQogkf1l+j4DfggyB3nybegZ7e3jjcVtyO3yOg+iFjYXTgqSBH39ifqeDg4kCi72Gv30rdCZrqWfVa8Ry4nRpbCdbXFDDZFR3/oITiKGInIQdgcF/QYL0hy+Mr43uiw2EbXefZKhXFmEJbUl4jX10gUqHGI3akRKSrI4oiGWCmH+DfPF1AGsGa9By4nvKgmGIkIptia6Ft4MHg5aCqIGHhfyLC5ELk8WQGIuShOR9snkgdzl5nn+eiFuQGZXyl9SawJz4m/GXDJJLjxSQPYuUfvx0nnxYhEWHWobcg1qA33pWd7V7F4EDhriJcIshiNh+RHQAcQ9skWcebA14xIk8lE6WFpDRgw551ne9eTZ6pYAgiMCIaINPfIl8VYXQjTyVZZqmmbySM4bsffqAb4uskJeRRY9Ki4CKFYzAiTKC33j7dlB9FYJehGyEV4F4eNBr4F0vTlVG40h0Xx9rem23auhlC23icwh4EHkwesl90H6Ke8h6UoPgizaQDZH5jimMHYkhhMV9j3jiduh7noZqjVCNaoUveMltrG0ecg96wH+ZgqCB9nvTcr5pN2TbZ41sCG55bwl0ZngjeLZ0rHZqgM+IZYx2iTWAZ3XPbsZzC3wSgPR+4nk3dhN6iX/DgyGFeYWRh6WKC4uPhup8RXGRa/pqTWxXaiJmD2JJZNpvd3rNfrZ6r26vYQZh6miobX5uZW81bmBobl2hWM1fRWu/c9l3XnYdcNFs53Mbfi2AqXg1Z9FSTVpyYzxq4mrhbCVyOXTxcOpofWFKYTFkf2RjXllTxlCcXl5x7H2HgXJ9RHazcy5yBnHRcNhzwngrgb+Din1LcPNjYWKCZHBnN21OcF1v+W6Bb6NrqWTyYrRo2HHVesN+IH1dedp3GngAdfpqGFy3UXpP+1tMY4hjS16wU29G7ERYTL1TPF3qaB1xXHjUfoKC4oLcgJ58onnFeM13a3jzeneD/YtAkR+QMYihfGp0N3HadHJ6vX3zexZ2Gm0xYlJTM1SwaJJ0nXgndL1nGlkcVhpoGXlagtSDen+aeVl2EXicf1WG3YvbjdKL14WVgKiATYQehKuCmYcikWSXXZbCj1SIfYNigYt/pX2MfyaD7oYxiZmJWodugiV753JVcPh2rIEJi02QRo9Ricx/rnVscSBvhm6Sbupw2nLNecyCX4lri2aIP3+Cb4tczVCMVYJmiHJBdzV1EnDjc9d+ZITJgn56Pm+saSloJGWpYcldS10YaUp2LX/qgVB/s3gob1hplmqDckV6UYJIisORzZUMlByLiXlZYEtUV2dudHF5wXegdQB48npmeARxzmamYkVpWXXng/eO/ZPIkd+LYomEhKd4t2n1ZHRs03PLdlJ3dnUHeUaE4o1KkgWQ2Iehf8x7r3yahJuJ4ozjjJuHa3sCa0tkLG0vePF9oX0Pdj9oiVjiXPhviXu8f199c3iac0dtUWSgWZNPL008WeZxT37Kgex+anolemV/EoeAiL6EMYCCfTp7CHe0caJqZWtPdVZ/LIOmhEOI5YvajPiI3IAUdCFmtWvtgymS1pdIlxiUF5JKkq+PqIfifxqAtIZqjVSPgYrYfXpnPVkCZtdw2na4e9mC6YYbhqV/hH3HgE6FG4kniLqES4PRhdiHKoYNfR1vqWifbcp1DX+qhc6FBn+mcRxoMm/5dyuADYgPjmuPCo2QiUOFJX/LcmFurWtpcTB7PYZmjPKO9JAjk6ySfI0/hP55PXVtcyN0WHdLecd7Z4FLiAiNyY2WilqFcYAafLl4nnWNcTNrSGDuWYNW30p4Sw9oam8hdlaAfYh+iQaDcnqUdQlw12riYDFOIzT2QfJcjm7EeXx8+XeUcGx0qIJ2jo+RnYt8fBlmfl8kcZqAQ4frhR9+R3TlbQxuW3CLeIV+kHxTcx9qKWrZaKdj0VmPVJ9V811jZ4JtQHE4celsMmXkYSdgFl8CaSp6koYWibGCvnSgZcFZOlEuTvlV2128YmhjemAAXTRYP1ULWc9jE2pPaulm9WNzY+Nk+WzOd8J+p4E0ga1/I4Drf9N7D3S8cZd7SIbiio2GwnqubnNssnCsdhx6R3sae7t3nXJvbM9gxVMESQJIU1QGcbWGWZWlmliWVImAenh0Q3h/ftiCjYGVfDt5qX1Kf7F8n3rPfF+BFoBUehF323kgfgmBj36IdlFs+2yjdqN+1YAHgKV+xnr6b+hm+2OGZk1tvHeQfj+C4YbZiv2KAochg4GEJ4c7iZiHX3+EcV1n8V1AVbtQxlxnb7d884PGhS2D7H0He1h6jnmQfbyHno+Jj2yHqXd6Z7xlNWRbZAVgtlO4UxBe9md7a4psAXBveeWEsZCqmVCdF5zalWGJhXpKcbttTG/Sav9a2D+KSK5fu2xRcqRy824LaQFsn3HicVZrTlyqPhMrIS5KMOAy/j6xUuxqtXslhQyL0YsDihiKxIyajnSOxIr4hXaCHINThOqDZIBody5rh2hceDyFiomGho+C3YNOhpSCSHwzfImDo4c1hd5++HdLceVoSGb8cPh6YYGvhO6G8YdwhxqHbIXNgFV8JHd6byJn4WNKYatjy2UYb794GYFghNGCxH7bd0Ru4GWhZHFvynjzfK18uXwrgtaHyYgKheJ+23icd2J4oHtKf4mCGoQxh+2IQYaJfWZxxmG8V+pVi1rpZZ5wBHkkf0iBboHufMFyTW1hcct0DXQxc6V1L3lueUR0hG49a8VpRmh4aNVrx2lzXbNMYD+DQC5OtlhlWWle12rJdN93iHJqZJNYf2Wtb05xe2lwWWpPpGOJczd9ooHGhmqOu5ORkvSJ6X5ffjiDPITdfxZ5h3iPfduAIn7zeUV8QX1NfVN8WHzLhI+JGYnag+N6fnFMawRsK3G3dh967X1khMeLD5GrlAiX9ZjxmvCZApWnjQeFYn2veDF1V3BAa1psnXNbe+SATYPTg3yBjnuCdm16MH9ef9R6MXMmbZ5ranAQeJ56+3YfdeR9zYWCh9WDQ3y0eYZ9/4H4jVmZAZ0AmWeRhIskisiLgIs9isaJFoZBftt2JXeYf9uFromqiiWKO4hThG58UXG/bxJ9zodoiwmIsYBefJF7ZHs3eDR3hXztgGJ/9XsBfO5//4Johl2HcIMoe69vQWQ3aKxx6HWPcu9n7l9JX/BfmFiQSsNAdkXAUttYYVuOXExcSWBOa4R2xn9sg9+CS4APfJ94/XVAdK56M4WLinCKGoNxdTJqWm+jeKl8KH67haGPmZbZmJKW540kgNF1rHxChs+IhYI1cXpQ+D6RRl1DHD4/RUxfnXMZfIV7inhqesKB1oUJg1d66nGgdNuAw4juiDiCnXUNaA5lG2rPbsh0MH2OhD+KHI4HjY+GKn2PdyOAW4nAibeBkHa9cyJ8soGOgsx/yHzNfJx9s3g6ckZxvnTweEJ7AX2SfMl49XMNecOFuo+3k/+Qron/hSiJrIwni9uImIjthmB/Q3LTbK5sKWv3a+BonV4XWHhgEW2+cah1vXvBgQKDKH7/d1N4rXo3eQJ0c3NyezV/WXs8cEJwFHr/fdV4qXLFe4GIyI6Yi35+YmbHVX5vFYHkitmOj49ijv2LKIcagliAZoAlfm16y3XFdXR5MX/ugjiBMHudcfZmzl8xa7N9j4mZjqiNP4l7hYyEwYLhfTx1R23AccB9V4bPiTuIpoUghXR/c3Xca/dlRWGXWPlgsHQIhAaJs4XVewJxnmwgbItqemnna3lupW/hazFhclGtR0pJy1mUaut8kYc0i02Kh4VBgJF/GoCifsx4LHJ2cH1xW252ZolcsFifb3+C/4kyi6GIcIT+gMJ9P37dhD+LWYtkhNp3TGw3baZyeXUodDRx4HBNd92B4YgZiyKISoFbe6d9WYZxi4+LpojghVWDy375ejN5sXZncv9umG5DcVVwUG6tbZdvLW6oaXtmh23eexuJ2o/pkOCMEIQKevB33H6mg3CDz34res54O3gKcgpnCV0iYCNryXhKh7SS+Za7lSGS0I9bjQGIh4IygYR/uHfJZ2xZR2FpcRR8+YH2fxJ282aBVFlJDkq6Tgxdo3Jrg7GL4IvKg4l2pW7ucRN3g3qWeEh0VHQbegyA6IGhgPB/OoMYiKKKB4iggv9/7IClhCmH9IVVgc165Ha3eQ6Bn4U0gw15imw8Zzxu1XJpdD1zD3RYeMKCKY4qkraPqIp5iMiFHIB2fMB4S3REcZtz4nbweSt9Yn6ze8ZzJm2IbD5wj3JldMV4eoDHg6+EuoeejLyNXYnjfq9wUm3vdAV83X7ogAqDKoNkfjd12m0mcaZ8/oHUf6N3kHO1eTx9mnlIcuBwv3cYe7V2fXSLfKB/H3/7ext3YHNBdXp/34gJjHaJgYLWfB54r28yYY1faW8Ye5GBmIOegz+DMIWVhUyD+38LfQl7iHrweWJ75IA3h3uJ34XvfLtzzGwyabJkemMLYdRmmnFGeil9YHvndu1vyWddYmlfQF3aXg5gwWPZanBzs3phgXiDVH6Yc6xpFG18dER4AnmteEx5jnxogxWHBYXefX13DHaAdj135nTXdPx4vHuHfKF7V33ygKGCl37zdbdxZHSdeP1+VoNlgbZ3X2qIa1N3w37qfdp0S2ZCZK5s/m/Bb3hzJ3f5dglwY2jOZgBkp2AsYwVtEXbme3OE1o2hkwmTmoo0eNplB3Umh3COMI0wh3SAHHt/dv9zOnkcgAiE6oEceatpxllYZyx1NHyzfKB3tW5oa+JxnnrHfvJ/QoPZhk6HUoXXgqGCqoJ3fitz62LuVo9j3XDwdch00m34ZH5kWW7YdlZ413Q+cjd1gX7XhS6HJoMGfVt4lXRvbz9oWGg1cPN1xXWHbsBjSWiidqiBq4VEg4Z9WXhCdTp0qnM6dTlzgXQMfraG2Iigha5/jX8AhTGJR4eOf+Zz2WOKWghiDWtCdEV5f3lydoBw6my3dKV7q3+Sf0x63HMkcN9wjnXteTB8snzHfGp6FnaccG5t2WxkcXR5On5XgWaFkIkVi1KI/YJbfqx8aXpyc1RnEVVmTIpRzF8ubJFyfXFGbEpo+WeebHZuwXCGcSlvrGbqXiBjhnF7fUqAEnyDcXZrQHimiDaPSY5GifqDtXxXcCVcpVDMWsVqZXSoeRp9rYAEg16A3XrMeqh9dYXditKMsY2LjkqNhov/iLKFKIKnfYZ6i3ycfjZ9o3YyahlfpWZrcgN5rXwLfz1+2HhNcR1s4nGod/15XXtDfpGAon9wfVB9ioBBg8+Cx3++fUV/bYNPhlyD7HdEZNpV12WgeOWBHYHCdRpmCFfpNuESBDQXUWBof3imgB+BvHxHfZmGwJBJky+P0YQ/dKVsrW8HdyOCYIuOjy6NoYPOdmZwtm75ZypiX2WYanxtfm29asJmY2rmcSx3EXvOfWd+Ynt4d350AnYQd4VzOmqwZlBwEnPKcDFwznTOejp7tXWvcsZ0S3tNgQmIlY0kkK+Pdo0rjMaLV4oHh36G1opAjluOnYvLhkeC432EewR6IH3tf66CTIPBge+ABYAhfdh5WHevcvptFXLxfUKEGoU8g6aDZoRzg7uDxYjijpiQCY1/hbJ/fHwlgBSJwYv1hXd53mm7ZINu0n/DixeRqY+Hh6B5NmwVay1ytXkyfoJ/p33ddnNtz2RaYz1t6H8mjV2TQ5LBiQt9MnBnctx834FPgkV+qnjTeSGCn4pijtWMyYaFflV1fmykZI5keWwWckN5e4D+g6+Am3dAdJd8noVxi8CMTohSfiB0MH74i86RcZBaiwKIHoOeedRuHmn6c0eAq4d/iLiFP38+dcByKnjRfN1+DYCFgZiCy4cNjt+Oc4jggJJ4W3QAc+100XUBdIZyUnlvgVyFK4TIgNt9O375fV15TG9wZbNgpmKkauN0VHxEf5mAKoLhfhh6jXwnhfKK0YxpiwuKI4kbhT99uXMrch98M4UbicSGu3/CetN6zXy1f3eEzIi7iaeLe490kvKPR4lqghp/sX75f2mGkY6xlKqW4JNPjuaHJ4TBhOuGMohIjVWSbpQBkweQaY4BkaqUIZWcklGMAoRMgV2DA4W9g9KFMo4VlY+YNZkBl8GRq4thh+2GGYl5iziOa5GzkVSOOIvKjB+PV40Lh7CAcHqsdrp/uIsIkvOQdIrZgDx5YXpngnyG8YsWlYubJpzJle2IHn+Xfmp+WXw0fON/s4QbhtSAtHXnbYxtl3LOe26CaYO2gWmAjYBzgs+EkYVyhXGE1IPBgfx8En17hWSNKJDhjHWGPH65dZBy2naOee99m4NDiDWLqowDjP6IUINNfaV9GoHFgK17rnJ4cjt6MICmfuR53XXSczFx/XXQf/uIl4rehIt6FG0eXxFl62wNcW5y83I3cStvjW2+ca18t4S5ihuO4ZL8l1GaPZb7ihp69GoXZthprm2bb6Rx2nmjh6mUSJzYnA6WD4n+etR3in0yf1R8VXZYcjp0QXbpc25ymnkzgvyFH4Tge19yeHFCdE14TnwiftZ/b4H5gcuA7H+Lfcp0jG3bbXByx3g8e355onSibf9kqFoPVs5gBW5ZeEeAH4Zwh2OE8X+be892m3RdeTWBbYcKiGiCOXk0cg5s0Wv7ZuNfyWFXZeNpa2wdbDFsW3D+efaB+IR5hgGHHYQKfNtu42XJa05wu2/Caw5q+mpyacxkqWHKaqh4a4F9g5h+9XYidct6SIAGgl6B4YLJh0SLm4lWgYV1znQLf2qKuZI2lReSt4uehJeB1IFmg8OCYX39duV3mXqddbdpdFtzVdRevm3MdLNygXYBh7uUfpu2mraTDohne111PHjBfHJ9lHshelB8GH7PfGZ8xIHjh9aNdJIakLOFz3b+cvN6aYK0g25/eHoOeb938HSGdJZ3+ntSfDV6NHY/eVeF0JBklWGTE45GiwGLf4qnhqiE+4SHgnJ8nXXKdMJ10m8NYixepWy2eSqAC4DGe/d0lm0rZy9kxGrpesGG+IjJg2t7DHWwcTBtrG0KcuB1tHYkeTmCdYvzj/uOPoyXi06Q0JUomJiWr48NhLJ4SHRtdG2A+YpKjtOJE3/ZdnJ3u3tmfV6B8YZpjGeS5ZU8lgKSY4uvg9KA2X9afb13U3Stey6FNoktiB2GMYV8hZSGDYp2jQOMDYUyeRZsb2cBaWlphWT2YQxnrWrDdKqCbYb5hJl/D31og0uJG4c4e21lt15XdWGDJ4a7fyh5vHdmdnJyNmkvWUlHFEYsWDtqVXXxfJF/i318es15dXirdpR2tHgHfEuAy4Klg/+Bh347eWtxhGegYQ9pWnYygDWG14oJkJyTp5VUmGiaYZsdmGmR2oqXiA6KNor2h0uEy39DfKl+wIIwiMOL14krg2p5hG4VcQ15gn2EfJB2a27haWhtJ3Z2e2OAIYeji3SM04cqfW12+HvfgtuFZIdeiAyHo4BbeH55rX+ChISGr4JWexd0QHR1evV/x4JqgjCDfIjWjO2M2YbWetR1gIHkilSNlIlAhNKC3IVCi+WQ/JOdk+WNv4CXdCF3i33qftF5z3C8Z8hjBG35ddh72oCVhTiJF4v8ikKJ3IidiSOJy4bwg0aE44c0iyuKZYQgfnd/EIV0h7SG2ob4iFCLFo7RjrGNnoszh1KFcoZpiOWMB48kjfaEW3a+aMJhgFiIU9Bd1WTsaBls5nJPfDSEsYjaiEqI/4b1hdCFE4fAiyGOxIochZiEYordjh+Otorsi9aOLJEikMuLwYZrhwiOUJQ9lMKN34WBhRqI/oc6hbyFvIo8kf6RsIxmhU6ByIG4hQiKVokGg6F9Knvtemt4mXfzf9GLbpI2k+aOk4mmiXuRi5e4lz6SJoh2elZ3O4SEkguai5pulDuIDXe3atVmwWNzZDtj7l24YRF0K4BkhUuIAYnihlGD1oCLhqaNkJBJjueJuYs/lUyb4ZtRmM2Tr5DCjqyKSYUpfnl2YHHWbkRtZG5ud7GB04QkgI1zxWOwafd5d4cvjt2Om4ojhC2B6YNViUyLY4mFh9mHx4r2jAaMLoqDisaMt49EkDKNW4eyf/t9tYMaiKKHhYT9gPB8+nssgPmCzoMwf1d68XtMgpiEhH5EclxshnTCfvGDaIVXh0+IOIiohheDX31ueTB3BnRado9/WIaJhoeAJnopfsmIkI+fkdSNYYU2e8t0ynOrdY9z6XJWfMGJOZFHknSQV47Fh3J+SnyefsV9z3pld/V3AH9ignKBq32FfXyEDovrjTaNU4rSh+iIRIqujYeSO5Xykv2Mj4SKfFh4x3jsdaRv/2yScLx21HqXfpGEZ43PlemZxZf8kOOJ1Ig2ixaNs40vjomNcIl6gW95L3VeeXiAG4MEgJF2WGmQZ5JwiHYSdxB3pnS6eJ6DPIk0iDyGJojYhxGDq3/Jg8WHSYjwhcSBKH9SfnJ9/HlIdUZwgXGneseEo4rCiq6F8H68gF6GYIlKhxqBvnk7c6lvRHQufWOFvIsKkBqRQI4WiH2B2nyihK2LTY+VjvCHTH5qeHJ5sHqzedR6bnwffPN5K3tVfb5/537lfNp69XqTfNN8gnt5eQx4WnbtdA91A3bMdoZ1m3CQZ5ldWlO8Uoxh+mhxa0ZwaXo5gdCCp4IdgcSAEYKggEp+OHxzerR8836zfcx4OXMQc4FzNXcbfcuBFYGjfAV51Hm+fGF+94JNiAGLgYz4i1qJaoUlfshxnWYSY31rb3kxgimFYoL9ehRu4l5zVYlf/23hc9JyXWp5YyZn/nDSc0FynXJTe5CCYoY+hUKB0n/1gmaFWITmguKFEY5Lk6SS6IuQhCl+qHh6ddt3CX2HgV6CNYCgfAZ9VIA0fh92yXJ/emCGQo4AkF6NW4iXhOiAD33YgK6HRI2QkleX6ZeCkeuIp4bUhKJ/X3Y4dqKEC5e/oWaim5rRjDZ9I3KYatxqoXnribWS3pD5hFN3/XblfiaF9IfiiBaNapXNmz2bVZNsh+mCwoo6j0WPdo4gkMuThpRfkmCOvYoJiKOGiobJhu+FmoRKgjJ9zHGSXwtbfnBogRGJnocygkl9PX3cgtqF4Ynsj7WUe5ZvlZaR9o0jjaOM74sXj8OS4JEIjEyH8YiWjcKO2Ysghip+pHZ+dRJ3q3hvd7F4+n7WhtSNG5I0k86QjYpAgx5+Y3refa6FcI4MlNWUQo/2gq9w1F8/aat81YY7iWaH04ROhveGKIP9enh29X49jd6WeJnHlMaL/oh2jx2TOJC5iXiE2X/SfFB5aneAe6iEk4wijreJZn82dO9sJG+qeAmEdYtLi2mDjXcZai9rdXpghVaLyIzniEB/u2+wan96WIc7jWiN8oiDgT9883wvf4V9zHnndl13CHbfdgZ+B4RehMeBc4G7hR2IT4jEhiqEQoW5iUqN5ZJmlFiRRY1KitCIIYkKj9yU95cpmTSZ+ZUtjnSEdICggdiBTn2Zd2p53IDbh/eLSYsQhUp7jngYgImM85e8n1eivp1UktWEEYEUhpCMi45mjO+FXXuLcnB5wYKkhgmHe4dViSmI7oixiaCIvoRAgIeBu4edi6GKBYmhiqyLjIlihPF/OHoJdf508H8IiEuKzYTudxVsYW53csZ2xnnyewt86nrCeft6vn6GgQSDcYXPie6KeYnVhkuDmoEqglmG74djhqiAWHkiesOGnJFCmQ+dv50YmwOU/4qLhaCJs447jpmHKoAKegNxzVw4Q8hZtnKagsiIwYiHhiqE/oNQgdp6o3O6eM2DDo1mkZ6R4o0Zh9V+Enf2ctN1y3ydg7SJX4vhhxGAoHYucMBtfm3DbSdv0XSNf0uMOZNFldCRNIq1h/eJQpC4lQyZHZeLj6+HWoUahReI3o23kIKQLY7bjJ6Q3ZhuoNikb6QDn6uXiZIvjfqB6HQzcnl7LoQpjNGOEozyhU2AzoQOi/CN2IzqhwqAgnp/e2V9NHplcKNuEHoYhP+GTYTAf3Z+43tyeUF7CX0CeiFzYmXKX/dsKHVOeRl5UXp7eAp1RnEUc9h3snpde3d75HxXf42DsIdFiR6HpoLlertzLXJkcxtyyW2Eahhve3cqfY6BH4krkFWS4o+PiHmB0IPziOeLL4zgiRGHR4QogdN67XLvb/Jz1ncTeDF1BnQVeEJ9FH9Sfol9Snubd1t0BXXfe8CCkYbPhaSBFnzoeON243Y5eiOCgog3ijKHr3/odJdvVHQtfHmE1ocNiA2JIYrSh9CBsHv+ff6F7Yu+jUaMaomwhyqJjYvfiAWC/XlQeYaArovFklSTaY/sjN+KgojAgaByp1noSMFTqWd2df58xX3Ye2R4k3QocJVsuWZJZiRmPGaXaAJ1iYKNib2JPIZdgc19Kn6FgieJ1IwRilOBf3b8cNVyMnlHflOGnY7llJGXyZUxjh+BuHDIaWdwu3k2gaKEqoO9flZ6/ngTeZt2onT+bn9tMG1ObTlwBHbXfON+JoOaiTWPW5IVkr6NfIpLiTWLOooLgzx6JXbTe+GBv4Vsh9OFv4AKeDJq/11EZNlyf3rFgAKDSIJSgGF+x33XgQeG5ITOfjR4n38Ti4iPrIzThOp84Xr3fbh/7n2vfQCBiIK8g+6GO4qyipuHvX9edVdvnHXPer19a4CihF6HJonOif+I14eIisOMlotmh3uCI38Pff99M35xfCF7hX2BgniHiYuMjpWPO4/jjSyO5I+okWuUUZkEneKdrJuXmZqawZ1Cn5qcmpZNjhiGxoXYiUqKxItckXeXvZmHljORao++juqKLIMKfOx9NohWjzWSWJEujxCQjpXVlwKVnIvQfsB7wYWHioaNnpBkkraRRo1ahoJ8i3L7cMF1lnhEeBF303lffNp9B343fAl813zjell6NIARie2NI41jiYWI1ImxioaIY4e3inuOe41Gh8R8SXUyeWN9GXwiekl9SoOJhmmEcYEIgbCEt4mWjPiPXJGwkHmQn5BAku6SnZDhjEaLJIrkh3qF1IWxiHOJb4mxi4CO+JF0lE2VapOrjnOKcoYChFB9wHDxYhpoAHZpf0WJO49XkFaN64c4imSTU5spoGOh7Z7GlmmIlnjZbLF0b4OnlFSlCK+fsLqquZ5TkMWHs4dNjm6VuaByrPaz87KCq1Wi55t0l26VNJjdoAOusLYYuJyxwqNmkWCGzINSgCKEs5ptrzi5f7n7scml55grjTx9oXJhgMqaG6p7rvWo4JpwiP1+BX31eriGJaKYtS6+U7wpsM2ZWYbEhHaDY4FHi/ahe7F3tv2wl5+WgHRsJnYUfVqCxJCGor+su61zpuGabZOuj22Lgoogj5+aJ6UiquGnwZx8iSV5Bnd8fWiBVYRDicmObZHIjg+IaH3OeNJ73n4tfn98R3p6eWF8bISCiEuFrHxIdjp4gYJfiR2LcYpLicaGvIMGf5t4O3pdfR2B8oK9hVeIWIeUg25/x31nfpiA+4bwjEWQ24+Ci0iGWYKnf3h/+IAdhRKOM5aamJWUhYz/hnaH0ob1g66CP4hOj/2QbZF3lB+XYpdnlCCPeoxyjRWK1YAac2xnW22ceqKHxZAhlRGVhJEei2mJSo6EkqWTu45ghNl3AW+nb9F5b4NPhmWDzHx0eRqAoYuAkTuSJY+yh9B9tnWLcDtx0n/qjv6Wepe0kOiFZnyLfGKCGIhxiUaIaYbZiUuOHpCeje+KPIu2jPqLJ4k/hQOC434rf4ODZIY6hA1+CHQDawdpKXLhf9WGB4e1guV9znbPbzBtN21lcOF3z34Wf6l3PWv7ZSBwrIHXjI+Qwo9WkO+QPY+HijuDO31seb14MnmadJtpYmESZaxs3Xe8hJ2Qk5fpl36SIYwniz+NGoy8jjOVB5eWkyqMnIURibOQBpTRkluL3n24cOdvwXyOifiQu5A/i5KDQH7IfAN+HINnjMiU2pe1lg2VwJSHk12QaI3HiQ6IGIerhrSHNonBiSGIUoGzd7pz/HB2b6ZxinWqek58AngqbydmUGLfYGhoJ3TgfFqAiIDKfZJ/Y4YYjLuNdYwii8qKYYnWhF2AxYBdiSeKzYmejXyQ5Y1sh++Br4NUh4uMcZZ5npyfP5pFj+yFOoYRieKIpIVEg5OH2YxGjfeJcIc+hXiEG4lUjnCQXo6aiTeI7Yk3jFGPl5FTkZ+On4mGhqCL6JPvmqefOKGMoICe4Zm9lPuPr4y/jM6PgpAmis9+cnw2hM+HNoKydf5qJmpnajNrVm6Iduh+pYM3hYeB8nv8dyp51YBJisuMiInOgpx9bX67gNeAtH2rflN/PoL3hrCMm5B2j5KJj4Tmg9N+jHOecOp8kYc6iu2I4InaiiyJwYTZgSiEMYaJhbiESYMugxyEKYURiDmMiYvbhPx4jW3/a8VxWHjheS50QWU9TuBlC3ZLfu9+8HlNcQBq2m7efTeK146CjqKNpY/ekA6QDZCsk92VkpP0kTGUZpbWlLGPFofpfkx9WXxQe8N5qYAZijGQJ49OiYSDAH42d6xw+Hi2ig6TfpRUkhOQ2JKNlviUhI5Dh6qCOIB+eJ9wJmv7aylyp3mhf5qF1Yr9jMaPiZNzlxCZ5JY2j7qFJIJah6+NOI8TjveMpI5fj1WNYIlih62CuHdzbH5rw2/5dF1+u4mkkxWZsplrlemOnYtcisyMeo2GioiEQHxqdBFuVW+KdxR/5IIvghV+73pmfRiEHYXOgMt4b3GJd+yEi43QkKeQR49fjZmJuIVshYqIR4j/gmd9iH/khpaMgI8xkKaLFoLrdt5yNnXPftqLCZNklHCUkJMMk7qSHJFNjqaLkIm9h86IT41sjoSKfoATer6FGZRlnhilMqbzoCuXX4/hj7yT05KkjNKB4nn0ez2GdY6qkUSSypGijQeG5HnRdmaFiJDhkqWOp4eOgsiFFpFqnAajKqN6nMOQmYY0hd2IWI+mk+KVVZU6j6eAe288dDSEY439kKSQUY8KjY+IYn+qeJx/YYtnksGYqZ3Wn7eeM5wgnH6eOp+Nn9ChoKPyotafzptPmqqZjJjhlXiTIpPElCKW0pQ6kAmK8IOXgwSKiJBPk4aQ8Ii7gJ+DdIvBj0aQ5JKdmEqaFpajj4qOwZD/lFqagZ2RnKWV1omLgA+Fr445lvuayZxUm0CXOZJijlmNCYyqjj+WA5vRmGGS946ClYCdtaAynmCXHZGKjAKH6n7hfqaIxo/7j8CLkYQ6gVqA1X5GfhSCrIW/iZaPVJXqmeGbzZqDmICVEpcmm/Ocmp7Pne2ayppNmUSWm5d0mDSWTJLhjEmJAo3gk0+XTpXrkBuMOIljh7yE2IAcfIh7fYF5hgOG7H8xflaJBpZXnEOc/ZY7j8eHxYGTgL+CtoQvhk2J04sZjNSKOohfhLuBVYGMg+iG1ImQi6CMtIrUg1B6SneBdDxvnmwPbeRxI3Qic4JwAHJrepSAgYJTgWWD54rjkdqU15LWjNKH+4b1iCyNoZG6kx2S+pE5mP6dVp8MmyOSkIs+jYCPKo9sipCANXmNfIeCuIIDfiN7CYTHk1Sfz6QnpeehzZseleCQbIyFhrOEDoh6jCyNiIqliCOKCoxijJ2MIoxfiyKM1I+hlPuYN5vqmj2ZlpiIlxiRdofCfziAgYWZiV2Lvolth4GGR4Z1iJyMdpGMlJmU05SLlruXE5ULjuuHk4g2jRmPoY9okDSTApbclICPSotJiTCJ44RVge2BkIS/hySKvoqGijaMHI4wkZCTjJPmkIWMgYeIgaV9woABjs+au6E8ouCciZaYlImVA5aPk6KQ0ZT2mzCe9ZxfnpGmJ7GVtqe0KKuwmUeKRpAwm6OeqZlCkTSOAZi5o6GpBqgOn62NRnwifuWEQYX8g+6L0JYfnkafn5sqlvaTZpTAlB6UQZANiA+CzYmUkP+S65H/kECYXKTzqqCpCKFclMuL0I0ElISb+Z5vnSiYZJVGmPKc555Entib45mPl4yXzpRXkauTypdHmjKZRpbnlbmW9pbjlaGU6pUvlfCPEYkhhfODjIMahjuOj5b7m22dXJtgmfWZN5kOliqQLY0kjXiNKorSg21+RX4TgtuFkI1AjqqHJ34AfT+GIZERlrGUv46xhzGHSI0JldSba6FBo++fUZZJi6KIp4mChd1/5n8mhmyNi5DSj7aNbI6xkO+SrZMMk0qUb5pcoZ6k8KNbnw+YgJIjkyqYnJy2nRecRZlAmfman5pMliOQoI4/kw+V7JFPi7qEXYPMgq+EZ4Z2hjaEgoWbirKRUpaFl7CTrI/ykNGW2pmIl32SdI1GkEiV75mWm4CbmZvUmZWX5JWSlLqXkpt/moqSBohmh0mLoZAHmFid+p99oPmeOZxumDWVjJEdkUeUUpjjmJaVxpHCkDyPDozLitqPV5j1nNmeSaBAoQyfGJn6j7SJE4rrjJiTlZqhn4ig4JtHlFaO0IqHiyiPx5MmmeOdLZ/3nBiYcJLZi4aH+4F/hbaQDpjpmKKV15EokdKQs46ejuyO9Y/bjleNoY67lA2aoZyhndKcKZuQmiucYJ1umymYX5eQmZOdsJ82nhiZ3pQtlRGaGZygmMeRsY+0lc+exKT+o5KcD5DPgK50rnHHgeGSOp6Ton6gwpgkkA6LhIcBiuGRAJnbnTCez5nLkd+Me5IAnGef0pqckhuOspBZk8OU4pN+kD6MnozLkMWVDpxXosqlA6YTpOihXqB3nB2XcZSPkgeQEJDMkdGS+ZQLmSCe354wms6S0Y1fjWWQi5iiod6nrqeHoladxpmKlK6O6IwijqeOto8ZkzCX55fxk0+NWIqwi8KL5oaLhYyJXJA8lS2X6ZTuju2JLogii7GSq5g9ndCgSaP/pKWjAKDwmxSZyZikm6qfyqKVpDSilJ4nmjmVtZGrj1CP+5QMnQOi0aLJn/6bG5qxmgyd0KCloQigZaHNpPKm76Ron4OePqO4pG2hQp6RnnKhiaT0pKii6p4nnNmYzJIcjOqPFZ3gpx2sLqk9omqej52Wm/CXHZWpmvOl96+PssatUqQ8nFyaPpsMnomiqacqqw2sGag5nnuS1I7DkJOWdp2EoR2kmqUfpfihLZ1umAuUdJFCjyWQYpZXnYKf1p3QmpeZBplVl56Ya5yInz+iZKMxodedx5m9lmqXiJsUo0KpeKo1pQmaxY7siViMGJWfmlucCJ/UoFqfu5sKnLyg0aJtooqii6XSqXSs0q0Erh6tYqq6o+ObkJ7/p3iucLAYrnSoQqHOm7WaZ5+Ppner+6uppzifl5e9mNmejaOmpHuk2qcAqh2nMaBomAeZD6TyrpS1wrZQsoGpxKB/nmygbqHaoFujjKgiqo6noaP6oCChuqBEn0meTJ2Qm12Zv5YEkauM9JBblBGVNpOkkNGRW5ZWm16dq53am9mZGJp7mzObBpzgn8yjuKQroZ2aR5eIlRyQZYxvkp6XyZmim8Cdsp1pmuSYCZ1on+KfRKDpoDagjp0hnXaib6etqKal7Zx/kr2PN5vVpQ2pmaUrnuyXFJu4ofapna+wrkipj6Icnnuf9aXRryK2KrfwsESjlpBUi3ydyLDouYq5sbGSpYCdE6Egr5y7L8AhvGmwBKSKoqiq9LXmvR2/Dbi4qVScnJYhmCKgSaeBqHWk8ZsHln6acqSprYSxGq4ypAqYRpMtmCuhPajGqXGmraGen9OfcKD6oQulUqakpXCkDaXIp+Cn/KRaoCuh+am5r3mu7qZ4nwCdI55Tn5qetpzgmpia45zlnw2gjp4NoLakAap6rWSuS6s3pcqfGptelqmX46Drqmyvgq1Jpo6gjKF3qNizj7uCvTm5kq6dozaj+a7Wvi7H98eFwACwnp+vqPa8Bcwa0qnQAMf6srOfnK6jxoHUsNig1PzGc63BpXG6RtFq3HDefNhkyVyvta3Yy+Xjbu6V7jjlv9DVs769k97d8iT7IPlB7AHQ1KqPyQjpSPr8/2n7j+sbze62UtJL65r3o/mV8ercvLg+txLQXeNg7FrsLOJoyvSneK6Xw83RZNek1QnLLbf7qiWvKLkNwfvCwL7XshCi5qE+pw2sra5Trses9KmtpM+cJpZ5mDmcjp93odWgY55jmi6XdJz7oJejcaOioBmeiJ9lpI6qpaztqS2jX5sil6GYtZzXnouds5nLl6Cb76Gbpq+odqYUoXGbN5iemqugP6T8oTWcYZtaolKp8qzvqiWn9KMBoAmaU5g8nJmgTqLIn8WcspsXoFumrKVSn0OYSZm6nPGdm52angShJ6KSopWiu6I8o4OjgaX8p1Sq+qwlroGrIKTamCWNv4pLlkqfwqKBotygNZ8unXGefqKIpe+mj6Vio+6moqreq+yoDqTLoj2k7qYVqpSr3an5pV6ijqHCpEaooqkspwmjn57JoPKova6RrqyokqBHnaGiMapDrV+qkKIrmQaaRKK/qaaulK8IrK6mqqSLp0+q96s4q+alYp0KnG+kEKyYr/OsGabgouikIqjPqveqPqqKpxWkoKKdo9+jM6LjoVilIKgfqhitDLOguB65D7Qkq2Wlt6bcqXCrT6zFqtWmc6Qgpjem+aIqnMSWaJjInsCjDKTYor6jS6QDpIeiYJ5omj+dx6MWqOuo7qWJpKyoYawkrdOoXKOnpDqq3q1brXOrGKt/r2O0HrR3rbCgpJqapQ6vIbPPskKwIq5Drrmu/a1yqSyjEKKhpPimmacLpjaiep8VoqCm/qcHpm+jX6X4qdWt+K7hrSSqTqSVoSamda0gs4i1K7OsrNqmrKZ7qESpO6mGqiusRqztqNihnJnolLSW05tEoGOf+Jorm72gjadCqxis/qrqp9iiM6DBok2kMqLkno+bq5dVlXSY0Z6FpBqocamDqGukwqAxolOof62RsKqw3K3FqW2nd6bDpA6keqWPpuukF6F1nU+cVZ9pp/OvBLVJtY2xVqs7pQWlBKqUrB+rBah8pzSqyawIrJGn7aAUnZafK6JCoaCfY5/nos2nTKm9qTSoraYApcyiWqE3pMOp0qpsqainu6WopQKlV6VPp46py6lEp1qhgpq7lgKawZ/nozWlzqJun92fuaGGoGmbPpStj3KYEaGIpNeiGKBenzeh26VFrK6wULCmqtijR6OApAijFqGdomell6a9pSSjLaGuoFygv559mlCWR5a8m9aekZ8cohOp1q5TsDOuBqxJq3+p8ab3ptim7qM+ntSbFJ3BnN6ZSJqLnpGiTqYLqVSpE6kpq2yvSrSLtYKzmbEzs1G3ErmgtdysiqJtnzqhQKMjpCKiLaE2om+ho57Cmoaav5vQmWuWwJXulvKYCJpfnKafHKKZo6Cikp+en4OifKcDrVmvWK4Jq7im3KSUpvqrEbI9tBCx6aqcpoSkV6bCp8el/aFIo1mn/qkfq6yruq0GsEqvFq3Wqeqm3Kfeqqmsw61VrrmvlLNLt+u5NbnttMSueK2EtLi53rnTtSiyGrIbsaOuha1YrWiu268MsGGvja9+rzmu9qs9qwCs1KorqZqsKbT1t8C33bSlr0yr/ayWsPSyH7Oms2O1TbbWtemzPrL+sIev2qzuqSqnGqiWq3Swv7N2taO3vrhNt4S1nrRwsu2tVqiypgOowaVmoMuh1axFs9i1jrU+s3ave6xRr4qzPrUQtcWzoLKascKxRrBSrCKp1avwspS2qrVZssau+atKqx6s/6kNqbyqXq1srtauFLCZscextbEssqCyKbJGsdqyW7SYtZy2dLaUtWGzJa/yqreqnq2ar1ewOrPWt4e8yr6xvbS5k7ZJt3y3XrZttFKx16zMrZKwRbHzsRm0GbYYuVu83bzXumy2ubIvtEC4erx6wBfCysFtvwq7DLUgrhmsMbMruWm9g7+zvxq+BLsCtxa1CbVytcK2zLhiu6e9P7+nv5C9xLu9vMG9oL5LveO6o7uyvtq/Hr7Gvr/CqcX6xnzHtMelxc7CjsOFxMvD1sK7wRfBoMBSwMjAjMJgxLjDcsE2wcrAQ76kvBW+17+SwfjDYsN7wMe+e7+rv2q+Lb6dvpu/sL+5vXe6K7g/t/O207SisImuAa/dsGGza7YUuu67ELqatvq0zLRFthu3Zrbltsu3+Lh6uaG4Nbs+vrG+S766vnK/d8ACwS7B574murG2Jbaquae9gMATwfjAYL/HvFe7vroBvT7DwMcwxoO/BbhYt1G7KMCAwUPAccFDw53DgcEfvY656Lh7uXu5i7vqvpm+0LqCuo7BnMVVxOHCncQZxivFP8SpxbvGgMVrwvW+yrwVvZ2+38Fmw8bDVMIHwQTCxMN2xOXEzMRjx0nKsslbyDbKEsziyfDGnsXJxc3J8s8I1JPSpswkytHMmc1ryyzIW8agx9PLCs54zGjI5cbQx9nJiM2Hz0DQ0c7VzWzOi879zRvNucxgzOrLhMrXyR7Kqsuzzo/QOc8Nz3zR2NLZ0dnQGNEJ1F7VNtXF047R9c+j0FHS/tKK00vTq9I10/HVUNjL2UncLN8W3xfda91a4e/jvOQz5cLmOejS6Kjpyep86R/mDeNO4nvje+Qg5Q7lUeR94mXhit9Q3H/blNwV37vhEuNM4rjg/96p3svfnOCF3wffB98X3/jf+98F373e9t7Y3znhdOEs4OLdp91B3pfeu94F3+vcp9up3UDgaOR25yDqWekn5mPl4eb/6CjqaOmC5wTmaOvZ8gn0he9R7CnwrvQR9YDyNPFz8e3xb/E18Qny3/GT75juIu/w8MLxYvGN7h/ssuva7EXv5e1w5v3iOuet6jXswujd4bDgt+Lw4mDi7N5H2zPYvdTY1AbWbNO7z1vMXMlOx5jH6chmySrIrcMWwd3A6cAnwOW/D8F8v3K7TbgStre0dbWhtt62rbWbs8KzG7bNtzi4bregtfWz97DVrAOrl6w3rQqsh6oqp6Ckq6irqgCpl6M4m2WRl43tj0WQwo0CjASKtoxWkfaTy5d4m2iblJpEnNucgZ2XoXemUKnHqeKoeKaIotadrZg+kh+PnI9SlMmWo5VMk26TnZVamIeYeJTgkPySP5PTkcON94sGjs+Qt4/cixKOAJS3luuVgprGoEGi7J4smdWViZECj3yRuJU/mXuby5oRmPqUmpBujOaMgJE3luOXH5ePljuXJZgxmFSVOJCcjFqPP5QSlbWS4ZD5kcyUspfWnIaf651wl+SNUojOjK2P/JDQk3mYoJs/nC6bZpr6miGcIZu4luOUz5nDnwekGqW2oceazJMKkr2R1Y40jKeOI5ITlUWW+ZVSlUKWeZdomrqcJZzblwmRaIpAhiSCm4APijCTkZhDm46ZO5IziAaD4oY/inaIJ4MMgWOJIpKFld+SFZAikreV+5aPlC2OmIfahlCMG5KolMGT/JIvli2cUKBaoPGe/6C9ot2g6pqmlEWTPpROlOaUjJdWmgGXx46PiFCH1Y5IkTOQU5WNoMKm/KWnoNuZa5Y/moae7J2ImeqUs5L2kTKRTI7QiPeCgoW0jO+Pwo4TiWWEvIYCjBGOFovRg+Z8VYAOip2O/5Dqk6+Yg5pwl2yTu5NimCGd3J+ooE2e95iqkb6N2ZC/liaaOJluk4aLGIfbiOGLx4oOh7uFqIpdkdmViJcOljGUQZIolJWWSpZDlFeQ/YcmfwV7M3yGgIeFWog6iYqJgIujlOWeqKRUo7CcCZYqlWaV65Fqi76Hxoo9kgKVWY7JfWJs/2Yqdul8C4Iwhz2JuoqOjNeQYZbsmeaZz5cLmIKZ6piTkxCNZ4ddgwyDsYIEgLKASYpIkwuYV5nomXucCKCmoQSfKJlklX+T7ZFni5GDjH4afXyAnIf5jEON8odhgAV9Ln2bfEF4pHAtbNJ4IoqdjnKK4IaiiuiT5JrlnPKbCJgWkamLXYlqi9+Qi5VOmfSfp6XcqLuo7aX4oWSclJYFkxCRD5KAk+OU9pVlmMybVJ5aoJ6fuJvnlRWTQ5Znm9ee2J3pmK+SiJKmltyXHJbLkr+Qx48fj0KQ75L8lA6VbJNMjz6IdIKfgPKDTokoj0KXB5/Uo/yi0JvbkbiNFJJJmr2gFqNxoPmYjI0Jgvt8uoajmGik+6c0o/CW9YhNfnh3tnPcdc2BYo3dkDOO84m2it+PgJEVjkmHFoQcjZ6WyphhlieThJEhkCONE4iig5KDIn76dSh3xIEkjkuSdI/3iXeISom2hsqCGH9bfOJ9E4G3gh+Ez4i1jKiLsokMjBGS7JYkmXOWWI1BfWNqymTkbBp4xoJ+joSXtZpqlneOtImLhSGDkoQmi7aRW5I8jdiE336sfOJ9aoSDjDCTwZXIlrGY+JxHo6ymqKXjoCGZ348SirqEU38ne758634Bgs6DPoebi+aPGpLIkSOQjoxPhdh6O2y1X65nPnt7ht+IUoWMfvh9lIMWjQeWZJlHl9SQ34eZfqZ4qXgZfJZ+LYLAiD2NjIs3gn5ydG45fFyHBY4UkjaUBpXkkiCNMoaLgiZ9p3W8bSNlT2aQcteE/JPBnzyo1auAqOmezpAwhDqDhYjQh0uE3Iagj1Saa6Cfn4+XC4lXdn1spmqEcdR4e37EgmGIo484lfOXLZcAkd6J+ogujEGOTI5ZjAGKp4o9j5eTgZJSjbWK7ItMjkKPSJG8kjST7pHZjmmKG4heiBSLl4yHjA6PY5VjmXWaQJenk1yTZ5b8mByZl5mQmpKdAKG5oOmcjZtBn6iiiKDPmP6PNotciLKF84HQfah73X0ZgfaBZ4PBha+IoY1zlWuYDZmLnHmi6aeOqWanT6U7pCigVJfpjY2IbYY2hsOIHIwMjXCKo4bphuCJqos7ixWHhIUmhc+G4YrHkq+c76TOqA+pZ6d7pd+jCqTto66fHZeKkACQmJGOkfaOLY9Lkx6X/ZUgkFOKJI2kkhKTv5OJlsqYrJaNkRGP1pA6kQqL6IEihIOO7ZWylv2TbJjen0SjVaH9nOWX9pOkk0SXspl5mmyYdZdymDiZE5h7lpiUr45Lg4J022t2cel44Xw7gGKLypUSmpmXAJLRi5qHl4RIfv96kX4Xg/WJ+Y8nlhWbRJ6hoAOiMqFDn4KebJ91n0mcSJnhlxyXF5O5ihmFGYd9ksWahZ2imhmVmI9Kju2NKIxFiRmKmIsFjdOK54jdjRCSv5CviwOJdIycj3+PAo6Xj0OW5ZtvngGd/ZVVi76Bg3wcePByxHEbdyWF/o/OlA6WyZVdlpuWJ5TdjzSNIIy4jL+QoZiunp2f1pximHOUC5CgiTGBwXjNdUF3v37Kir6XIqFIpEKi4ZwQmauX2JU8lkyb558+oUKeVpkrlveVRJZClsCXFJlDmXOWPZEXjlqMIYtdimuM3pCylg6c9p6gn/uh/6TApUOjhZy4ky+Q8JNhltyVD5QKk0KUm5S2kcqNHY7MlbGee6Noo9qeCpqmmluf+aEwoRKf950bofOkFqY9o4KeoppzmsWcbJ57oCCkAaggqd2muKFem0GWgJF9jIaJYoqXjB6QUJR7lS2UmpBSjbeNY49Cj3yOxY98lG2Zv5swnGqb6JmIlz6U35E+kb2PLo/6jZGLDIfrhUaNK5KCkl+M54HZf3CHdJBFl56Zw5mMl2CT0I8fj7+PhZHIkeOOBI3Rjt2TG5obnsOdsphxkR+Jm347dkd6coSti8OQ2pXHmAaa/pkMmpWZzJWOj22KQ4s3jq2Qm5E4kdWOr4sLiJ+I5I9nl/uaNZq/lRuPLYgThTCKC5HplsOZCpmmlvSW4JgFm6OajJeSlcKXdp0FpPqmMKeRpvel6aUTo8qc95ahmGGcdZ1nmzqXLpDchht+k3jVemx/5n+SfVl+4IXoi/CMvor6i9mQPJfnndmhDaI/n6ua8ZWekk2Pko0RjIWJf4gghzqJSo5flrGd16D0n4WdVZvMmOWUXI/qixmLP4spi/uTD6DBpoGnxqR+oYegQ6Dwn4qfz5+GnW6Zw5QLktGR8ZPfmNWc75t1lYSKzIGWh9aOho+pj3aTOpU2kWeFn3Pfa3l+h4/zlteXwJbTmPibyJukma2WGJZNmSGePKIGpOeifaBun7Gea5znl9qS9pIslVaUzI3zg6V/voMxiRqPTpMmlWqVIpSTlDiXkZqNnQKfpJ8Hn+ybtZSmiL19NX2BgWuDsoOzg4uF8ojDjDqP9ZJ5mFGbzJfMkCSQ0pcen0ejUqTEoY+csJfXlOiUu5XdlUqV+ZVnl+WWy5OLkYyQEI8jj/yUPZujnHaWGovwf1Z9RoD5hE2LnpR+m9Wf+qCaoEeevZmmkoyLQYoVl8yiDKfYo/aaKpVNmJaeq6Ldo2Gm26xssuyzNbAtqw2nAaLcmfGR/5NemTmaJZTJiTuEvoOaf5J894ESjmOYi5wAnK6YsJYflyCUd5DjkOmT4pbCmH+bJJ3OnXSc6JeLk1qSS5XWl3OYY5hyl4qW0ZVXlKSVMpYQlLuOy4xHkVuXCJpCl1ePq4eohVGGloizjHiSFZgtnaefYpxllsqUMJiDm0udeqA8peao4qiRo4qZQpEZjoWNWZGQkxuQlIUHeHZ4v4Rtjc6SJZO6jhqJmYrtlNeeFqSJpkOmFaX0o6uigqEVn22bs5dzkmWMTYgohtuHN4e0hMCCdYkGkrKUHY/chTSCIYbtibyI3oZDioyOio5MjKeP85Salr+UdpK3kLWSz5QFlIWObocuituWdqDzo56jR6K3n5CZXJXGl9+ajpeLjiKJHY5UlTmacpvWmeaXHJe+lBqQJ4q4gR93iXjGhzeTXJlMmqGYz5fcmOSaJZzDmzqbT5xcnZafwaSXqV6ryahQonKbbpg9l+yUZI8CiUeHE4v0kcCY2pvfmemT8Y3ejy+UcJZGliuU0o+uinWGloeYjcKT0JWskQaHcHfKcqmCoo8clgiaSp+CpAajDp0jm4WgfKOIobibwpbfl46evqGFoZKg36Jlqiiv+q5Pq76lCqOPp8er8q0Krluscqk3poaklaO0oC2d/phal4uWTZPtjqKOQ5OrmJCcqZsRmsSZ15l8muKbBJvKlh6REY1wjtmOAoqSguZ+hoYmk7OaiJ0anKGZXJd0ltuU3JEPjoWMxYubigaJ9onxi+uQH5bbl+6VH5GQi0+HZI5NmJycbpnKjfyAsIbrkk2aBpxjmr6YVJormzWZO5QlkrCUMZdAl1eX4JdHl3iXCZzin/GeEJhvje2HbJDvmGqdkJtHlQyRIpPklvKYJJjOlseXHpp8miGZrZTNi1GEbYAEgGmB3oT6ifGOL5IxkiaNKYY+hByKW5MUmTCYRpEuhEB0lmrMaEpuBHj4fxiGdIvgj8aRDpJblKCXP5rPmLOSkIoThNN9L3xWggiN5ZImk2iPuoizg0t/Z3rqdVJ5C4PEjDeTJ5cGmEiZ1J04oz+mQ6T+nNeQqITBf5Z+pX2igdiLe5RjmbubM5qslyGWO5UXk7GOlo2wji2RyJLYkG2MG4uKjd6PxY9jjLWLXJPemByZ55QDlOOWUJg1lcePqYl0gsR2I2oPbqh+EYxqktOQ24c5eBBnN2e+drKHPpUSnjOiwaLDnw2Yq40wieaNB5QTmTqZBZOSh1qCdoTlgPp+pHtYe66ARIQagTh7AX9BiMKOQ5JKlUKY45elk5+Mmodqin6PMpMdl9yZWpt5m+OZIJYYk6GRX5Dkk+6bv6Epo/+gjJ0OmG6PlYgRi+KOIpITlAKUL5LJj9+RX5Zvl86VrpQJlXeYH53EnWqZvZQ/lc6Zf59iouWjzaQLpJufYpcujVyGhoLQhTGVo6ESpzekQpkRjIKF3oIyf2t+34WCkIaYVpsImT2WlJbCltCU9JAejzCTMZVZlhCZFpxZnlaf9J5zncmY7pAXjDuNAZJyly6acptim2+ZLZk3nvqjwKd3qNCmH6Otn/idjJ9OoYahe6AYn5Ci66dqqtapAqi/pkCkH5+Pm1ucop5Mod2jlKYvqHupA6iRoq6ZOpL+ksuVDJb1kZSMdYn1iOaHBoUkgpJ8DnRLbs9vS3T4ea2AtoZRjdST0ZiHm1ybXZe5jvSEOILdh++QjZVSlWmTXZITk9WSgZHYjhqOh4+ykpSVkpXokrGP3I6qjnuS5JePmgSZnZI0jz2SZZj/oB+p1qwOqzOmZKJ4oDWdJ5npllGXApZoke2Iq393ejl3WXRSeTGCA42qlp2aR5q3mOqYLZ0opEymYaL5l9uH63T3aH5s9HPOe++Edo+Tl5WakZYyjhSJB5HpmT2cCpp/lg2VNJaDlGWNf4c9h1aIw4fjh4qJqYkih/SFbolUjPmK3YISfMCB/oeXi02MxIpthIt6antWhSqJFotwj/SUY5eQlVSSrY/3i5CIAIvyjdSPWo8qjgePs5IVk3aOdYiRiN2Mbo+dkRGRgIo/f4t0OnHxdlZ+u4JlheOEcoLofreC84wdlaaXGJUGkCCK6oOve1R1z3befCmDV4nejTuNs4cCgmGCTorXj3CRQJDSjueRtJmloZWnoaleptqcFJA8iFuG/4fziDuJVIoMjW6RCJcEmnaaTJi1koKLvIoUj5OQWo0ijY2RgpW+ltiWS5uLogenfKY4oOyUVokygkF/2YD3hD+LsYw0i6+NcZFqkt6Q2ZF/lgOai5q3mc+Y7Jj/mtCb0JeFkBaIloWPjyKX4Jg8lLOL+o3sme+gpKAbm7iUiJXCmtSbJZf7jiOLHY7Gj1COK4rNgwiA7nswenl+9IqHlSadaKBon0qbsJg3mQeZX5MAiPZ+c30BheuSfZ2ooSGggZqFlOiVl5ulnzCfWZoNlOKOS495ksyS342HhDZ8En+MiXCPFo/miyCNk5ObmR+c95spmeaS/4kdgJWDR4l9ipuKwY1GkqmU7ZfGmVqXMJImi9OAEHkAd6R7SYP9ip+N1I2akG2SRZLBjx+M0ojyhSmL8JM8msqbfZknlVuT7pN/lrmWRZE5itWOFJw8okmffJbdjcKK+4goiHOJeotajZKOAI+WjlqPvI9okFKT1pNqlCyW2JfXmDmX1Jb6nLaieKQ/oAuWcYx7ioGPZZUqmBmar52XoXCjkaIKn86bRJrpmEaUWoocfyOAM4tKkYORUo4yjumTi5fbmN6aCp5qoGugA57Ql8ONUoZihw+N9JHGlBCVwJJ0jkiL7I4nlEqU9Y7khj+Enoo8kNmQeJIqlQuZ8plxlSONDIMMfzOE24sBkCqQBowahoKBf37Peapx5W58d/qDMY5MkxqXepyXouencqptqs2mdqJmoOGeTpyxmwGd0JvPl7OQHI8mljSdIqNvp/2o2KfOpoClTqQcolqgGqAzn22bQJUNkNuP7ZH0kfmP2I1AjS+OJY8ljlCKJIIVeqd6MYGdg5uBNH+WgIaEr4k8jeSSSZhBmf2TRIe4eJ6CTZBglg6XZZS9kFiQR5BkjCSHtIHZfTaAQYQdhgGJv4sGjyqQPIxTh8uFkoaKh2mFVoHegOCIGJF4lHySeIxMhVN/I3iWcOV0MYHEiIKKNomsh6qG0oL1exV32ntZg7GGvIXmgpB+YHkEccJram1bdst+noNdgu17bXdje3GEiolNi5yJ0IYzhdiFYoj7jJGS7ZS/lDOVyZdpmZaVC48WjtSQaZLuj2+Ps5AKkpuUzJe8mJuWv5EfjsWPopCTjpyKposEkpWX85n2mvKawJhnlsGVxZbGlkmVzJRBlU6UrpP/kiuRB5FalyGglKOtod+dr5kRmOeX/ZiOmUWWGZAWkaadhapBsfGwjasZpFWgjaLSpX+m+KOPnpGZkpiFmgiguqPOohqeiZoBnH+evZ8InkmYh5GEiy6GzYSShgyHl4Ydhr6IuYyejh+Ppo2VjKOTY53IooGjVp+MlsaLaYGYfY6IApNqmK+aXJu5lk2L4H8FgYyJC44jjUuH4YBufc57zXgAfMGJEpfynZ+dWZd3k/yXdZy5nZ6cwpn3lx2ZoZtAnT2d2prhl22UVZNMltGaRpzjmbuS2Yp8iFCIwIltj6qVApowm4aXWI83i8CPwZRDmPSYRJjzl8+XApjUl2CXpZeIl8OVhJHejCGL+43sjwSPnY1MjnSQcJGeknmR4o61j+ySS5iMnLGbDJh7lMqQc4sjhO9+toXFjQSRJo9qhhR8lneqelV+hX+PgSGEfYWIgoJ7lHlAfQN85XGuYSlnlnlohVuMEI/XkOeRk5CekBCRBJP+mE+dNaC0ol6jS6EpnN6YAphFlnaVvpRCkYeKY4RUiZOTxpgfmb2WvJIxjEKDe3r1efV9nX7afbmAFoOlggODxoXghL5/jXoRf6iFiIgTiluOMJPwk4iOq4bVh1mO/JHqkBiNT4lvhSODW4MzhuaI7Yj7hhmE9oO6hUSHB4Wefr562IPKjuCVzJYVkuuJJIKGf/mBR4YjjKGQ/JAsjvKLbYu7icuJIYl9iCyJkIkziPGF2YGbf/qBwoQliSWQ65WdljKRXogtgJl55ntzhjSQ2ZbemoWbcJo4meGZ35zYnLuXDI5ggt53t3ase72C5Inhj6mTpZTkkZGLlYN6grOJl40KjFSGLoZ5j1mT0ZC9ilqF84T5h8CJ6olNh/+F1YqxkwmbQpySl+mOxYUrhIWKVZPrmweimqPsoOicYZnall+WOZb2mROjRKl7q0KnxJxBkYKQYJasmrqbiZkkluWWxpd2lpyUtpOIkAqNZoovjySZDKAmoj2hNps4kxGPEI2gjbKPKJe6nWCguZ1Fl2KOP4OYgkSNtZZ9mlCaypjxl76WD5IoiZd/vX51ft18yn4YgJ2FQY98lYeW/pLPjcyL4I4Ok7+UZpMujhuCfnOUbBx7Lo3DmJSdC5wSlw2UypOAlHeT3ZG4kJCL4odRicyLgYqghNqD45FToGWmDKWmoJCflKDyn0eclpeykkWKc4EngTuL75P/l3iW848bhVx8rHpmenN9iYHzhMGIvYwtkLmRY5KOk4mVB5Zyk5aNS4eYhu2JNYrlh62EUoXch6CGvIHVfXl9Mn/lhjmQc5lLn3WhRaIeopaeU5dOkgaXs555oTufG5uHmXKYQpQQj/+NGZIClpCUuYy2g2qANocFlHycUKBcn1GZxpI1ktOWCpwwnvWd5ZkNluWSg5AFk3WasaAupQWmaaQfot+eeZzOm7GeqaF4oq6gb57PnOiacJlbmAqYwJs+nqyem5s5lC2NkI8ll7ub8pyMmxeYyJaRmF2Ya5W3j1CLNokeiiWMY4wui6CL05ASliOX/pdnnCiikqbQp5Ck+ZyfkmSILIUci76TRJnHmg+YzZI9j8uO8I2+iOyDHIdcjJiOt46gkH2Ue5gEmKiRyYbtgFaH5ZIpmJKXhpRAkPSKK4eIjI6VE5r6maKWpJKqkUeS1pAfj+mMDYiQhBuFIIgxis2HJ4MGgZyCmIYHikGMiJBSl7meO6L7oY+cUpRHjb6KsYu1kBmUDJUekbmLQomaihmOiZIflLyQj4s3i3uO0I+ajweQBpAtkemSzpMbkhKPWI0RjCaLu41MkFqSAZNBk9uT8pJ/kb2PxI6+jGmJvYc4iO2LuoxxiP6D1YTZh3GLHYzXidqGnodpiu6MmI+0kCmSKJNrldWW2pVXkyGRkY0VjmaS9pRYk5SM+4UZiK+LJo2gjiSTeZc6m2GcdJqQl/WXPZWwjsuMkY91jzSLm4nJj0aUQZWolOKTrZT/loaXGZd/mL+e+qPuok6a+Yrhf0CEkontjdyOQYz0hymBr3j2fVGFcYZGhKKEWo3dlW2YYpb1kh2SIJL/kJSQl4uXg6KBsIVRh/CCuHxNff2DA4xJkVaW4Jp9nQWcNJd1k4iUc5jhmu2bv5t5mKiVvJbkluaSp427ihWLnY1kj3KO744rk6CU8ZJ8jzyMpomyiWeL/Isoi7KLr42NkPuRNpFmkECS05LKkSGRK5Jnl9ue6KGmoBydkplMma6ZfJjklwWYBJiZl3GUuY9OjPyPJJNykyGRmY7nj3KUBZUVkW2KdIUhhnSM0JL2ltWYKpdwkg2M1ojYi0uSTZm7nQKgt57JmZmWOZlRnVKev5p+lFyOu4zvjjiRHJQqluWUEpCLiiiC9nwKf6WE54rpkkyX8Jjdm2WgaqEUn4ucLJsamp+YpJTWkOqMuYjWiKGKqY7/lUqdRqCnnZmWKI4aijOKRYnEif2ME5LQlDORAYoIhBSEZYc2imOL04xCjbGK3YbJhXuFdIZoih6Pb5L8kEaKxYNDhpOLQI4JjpOOwJB1kQmNkYABbNFp/n0XiqWOqI0LioWJ3Ymjhv1/tX0GgGiECockh3KH/YUWg/+CE4tPklSWaJfrlOePGYmKg2eB6oiWkU2XPZg3lgGTAZB8jM6I2oX1hf+NRZZkm9ib95kslmOQnIpciIaJlIbihYqKUI+ckbqQi44OjRiLeIrGj/yXEJ0QnxmfzJ08nSGdXJ0xoGKjDKYxpkSiWZonkHaJ2ogqkFKX0pktl6yUB5ULmKedj6Klo3uhtJ0CmVyXapcxl9GWUpdkmHOZ+ZmJmJqSRYyMjDKRcZbvmiGdAZ3CnAicM5nIkpuJv39gfByBu4WNjYeV9Zo/nRWfFqJlqLusWawrqSilOqEHoP+hvqOBpCemnqjnqd2pEqgWpdeizqA6nrWZ/ZcfmrecFJ2mmwKalpoqnQ+duZxxoIWjcqS3oIua65jdnGqehZk2kUCLv4xnlJycbKDKnhaYC4+nj1+ayqLMpBujzqN2qGuqOKk8pj6i557LnIyb+JjVlsKWqJiUmGuXl5iInB2dHJo1lkiUCJo6n9eecJiCkDiTT5ldmiKZkZrWoRWl+aFhmjCY5KHFqcaqtqSum8yav6CaolWewJiFmEyacpiAk3mPuplWp9+tZq0xqbelYqR4oR+YSom4gfqJypJylnWVKJY8mp2czpi5kAaKC4ZTgBF3S3DbcUl+wYc7ifuBtnaQdxOB+YOWgGyCzIv3ki6SXItAhJiJ6pPCmYeae5bnjgmJaISEhSWL25IEmTea75bVlJWVY5bhlgmV4Y9FiUGIC45/lKCXJJkXmV+Z9Jgzl7GVMZINj/iR3ZQckh+MmYj7izCP847Rjh2UFpv8m0uVHIijfrOE4I6QkiyOxIIOfTSHGpDRkR+OlIhRiD+JhIkDidGGnYJdgDWEmIlvjSCQvJGBkQKRNpEjkoKQyI7qjACKEYT6gn+KWZJulcKYb5wnnAWXo5C5jQqSKpbql8SWt5Nmkf6SApevmZ6XZpG8iwGJZIWhhdaN15O+l4ScO6GOoRWbYpDghkWCsXx3eTp7dIPOjR2Y/544oBWdI5jwlZaY25ntlRiOdYn2kRSdbqP0pLmgQ5e8jaeJMIr/jA2QHZdzoLqm9KZloqqZwo60hquAmnx9f2+G15ECnK2h3qF8nCOTjYvkjnCVeJnsl0KRro1tkk2Vg5FThwl9p4EQi2CSdpVFkmuM846ClnSZEZcQkmyOcI3OifqDwYIZhJuDK4QciyuVwZkel2SOgoUJhmGNDJIikpSNf4b0fcJ0s3CKc+t08nHocD1zPnikepF8z4AtiHCMo43CjmOSTpSlkEaGCXqGejKEL4lKic+H6Yi2jSiVNZpDmoGUDowkiLSMnJB2k9+YJZ0eosKleaYXpnak5aLdojiiq6CZnGCWgpHjk2eZGJwmmdaVbpw8qGSuKq18pAqWEJMpnCCg7pzAkpuMt5jLo/CnhaYZodKekqMnqZGrfKlHoNeWwJy1o++kEKDxlvmWeqTcq5Wqj5/7i4OEpJN3nByfXp1emqeb9p7PoJqe7Jhjkt6LhYNDfFF+ZYUCjCGR9JQ2lmOVIpTmlmKc+51rm+GXR5Q+lKKVv5UmlFiSRJHqkPmOhY35jZGOC5GHki+SBJJFkmGRqY+ujOeJJ4lejLaSn5j7m/2bBpmKlAySo5RymQmbIJlhl1qYdZlcmWGYO5adk8iTB5VMlriYj5m8msOb6JnHlfCTd5enmpGcaZ2kmwGWqoxVhMyD1ofSjXeTUpX7k3yR441iiNGD0IegkfOZqp53nxefC6GeodGf2ZnOkB6IJYMAg6Z+63VSbTJvpnoNhW6MY5D4jyyNKYkxhY+CJoFbgoCHKoxKkXSV5JhsnYyaVJGyhoiFJYx8k3KYMZrOmTaYzpXvkT+NdInehg2JoI/slh2bUZyomZ+SeYmhheWIEYxsjTyQVpOXlp+WMZTBj26NAY9mkm6VyJPAjQCHP4Ydi0eOSJAVko+TW5LajxmQh5KMkmCPFYpsiUCPn5AKi+aBnn2igdiDQIfojHKSoJWtl5GZ85qsnGqeKJ+yn0mdFprrlzqa4Z/jo/6jkqBfnLKam5kRloCOLIiii5SS/JMQkdiRh5YVmP6Ub42mhxSGooKwf0Z8SX4qiMGSXp0tpuqsba5LqUydzY/8jtGVVpl6mkycAZ5EnrCbYJufokmqUKxpp1ObpYz5ikKVA5/oo36juZ7blcmM04pLkbaW5prlmfKQA4maifyK041Ij7ePr428i0OQV5gEoOWiTKGinu6dF5xolGmJFokClLqapZg9jpSFno0/lfiUdI2BhQ6GmYstjT6LDoa0gDqAHoP+hUKNYZaxm82bB5golNCRzZKVk1SP04lJh5aIu4sHjYeNzY9mk0OVxpRDk2iQrY+MkceUrJjqm7Wde5zHl/eOdoGvdtF6NIPLhxOKFIxgjvCRSJbrmXiax5eFki+PHZB+k7uVPZeOliiQL4RcdORv0Hw+i3iUM5jDlWCO34bjidSQspOGj4CG9nuFd0V7b4NhiVOLJYmliNCLko9LkVyOT4tyiymNp4zLi2mPwpPYkymNcH+2bP5x5IhnlH2YdJmNmkmcP5zrm2acG57Znj+eDJ25mzWYAJOUjTuLyoyJj/GOXYuuhZx/SYGRi5+TxpaYlVGPRYsIkECWxJaZkeSJn4gdjqKRt49OikmFOoMmhlaKV4yyizWKU4uWkeCXWprymbCWUJKZj0+R2pRzmRKahZXYja2Hu4mqk9eZu5pDlj6P34ltiIOKopOQm+KbrpTiiYWGZYj7hxGF9oGAfk54bXAhbm929n51g7KCHoOPh22JHYlYhKR6OXJ1da9/EYhliBeDX4AYgvqEy4QDg0SBNIMwhweJjIsmjXGO3472jfmL5ojEhZGGvoyLlUObeJ2QnFWaoJfaklmNLolKg/OC04y1lZSZ85oRnJ+ahZWCka+SK5UDlheVz5TVluuWvZECiMZ+xX0/gNWDBYiRjB+OG4zohv6Dt4YNjdWQvZBYjlWNwpCekhKOy4Hsb7xpdHCOe+CGa41DkdeU1Zbql16Xq5O9juuLqo+2k/OTopDVismDtXsJd1d984Yliv6KKo4wk1+Vk5EDiTiC4YLghfyDVH9dfPt9eoc4j7eSLZGui/6DN3wud0N6P3/tghCGD4qXjECMJIoYh5yCTXyZeMl3uHpChOqM0o7JirOFConQkuSYYJnJlEKOCYwejfqLw4aIg8eHgI/Nlzic05tvl3GP0oaAhLGGmom+jGiPqpMelQeT6Y9jjZSNy4zYiNGDfIcylcaf2KI9nZSPwoE4f6OBUIOogId8loCYi/mUPZpfnSGbwZNlh4uD7InDjrGQFJElkIOMooU7gzGNfZlsoCKhY59Mnruc/JnJlQePvIZafbxz2HCQdQl57HxvgMuD9oYMiH2HtIZ6hl+H8ojOiiiLAYveiDOF74Lcg42FdoZnhmWGfYeFiKCGgoHneH5vym2zeeyG3ZG1mtCf1qAVnWWX+5CrjAuNupBBlOGVrZaUl5aX75XIkS6Nv4q/ifyLS5KKmJSbxZuCmxOZ85Jgi+2GV4aghK99zHYje16FEYtZi1KJbom+jSKSe5DTiYqBEX74goCLX5A2j5iLu40Tks2SAY4vhIt+rICxgMJ9RX6fgPiBBIH0e9B1oHFnc0l4gXwmhDGNF5Drjm2LTIo/i2mKm4a7gMN+kIBYhYOJ840PkxWUTZF4io+AZ3kDfdyC44jCjHOMqoeff4x52X1Eh6eMkIsChIl4AnlCg6WM/pPel5GXLpYNlVWUYpM6kCeL2YSYfop9aIGTgmuCLoani3SO6Y9okumVOpz/oKOhYJ01loORForOfk5yF3PQgouPCJrbn02ilKPapIikVaB6lq6I94HchF2H7ocWicuNYJRMllaSK4kVfiN4OXW1de96zYRojTuRpJPilWCWPJQWkRuQ5ZCEkEeMaISGgGqDtokDj8CRv5E5kdaShpaImd6abZcFjgaCo4D7iLWOopA2jWSHTIYAibGN7ZCpkA2NJYcchKeEHoW3hdmFloP/fyeB+oZhiPeDpHn+afZh72xHfEKDkoUsiRKPg5OIk8yOSoR1eOp2KIDQh4yLYo0djTSLTohhhsqGp4kqjNCNfI5yjr2O4ZIQmpGftqBdneOWtZRgm2miWqb8pQ+hkJvKl5+U/pbpn4mkOqI8nF6ZvJoAmhKV+Y2+iz+OSpFPk/KQDYqnhUGJ7I/ykhaU9JOOkWqNgIqFiZiIJIQIgLGBRYhQjySSc5L3ktWTTpIhkCuQR5KmlDyUspBBjUqNE5BVkjqQU4nEgyyL6JUcm92aWZjmldKUDJSykT2MOohohNmBOoMwh4KMJJWanISf9J2Nl6COS4s7jXyPXosyg09+DoRGkT+aa51Gnd2cCp39nB2ZCpCwhAaD6oodkkiVGJPoj4SRypYamQeX6pE4kISWXJyvnh+eXpmyljKeraWhpxalM5+9mnOcoJ0jmjOTmY5FkZyYUJ1YnqadipvrlyyTXo6lieyEun1YeSiBJYxXkMaO9IvXihOJlIZxhY6Ig4xoiwOI8oWmhwuMWZJ8mCKc9ZuxmP+Q0oZifox4enOjc3d88oHpgbh81XXddKl6gn7vfdl84X8ThpaHDocOiJyIKor6i4KMxY4blJiaS6Buo1+iEp3glE+OLI1Mi4eHxIaYgoSByIcjjk+Pq4yfieiLP48nj7qM6YluidCKA4y5jOWOl48xj9aSfJaFlcyNV4KBewaA+YsblNiTzo99jueSj5NZjVmCQXuMfwiHu4wJjziOk40TjzSSNJN6kFiNz48fkcWO/4jgf9Z6a4JmiAaJi4dJik2Nl4z3iSuLQJGemPqZQJRRiRV+M3v3fraBMYWFiS+OzpOcmB6bWJrzlYGQe4wBiUaEI4D1f2qEzYZciAaK7I6SkW6O14W/eM9ptWNlaat5c4splYCWjJDHiYKKUY+UkT+QNo1kiZuIN4u2imiIBYR6gg2Dbn+AerN6Kn7egoqDYIEsfJBzyG88dzl9snwPeMV0DXklgC2CB3+2eih6937mhD6N7JRFmSKZaJMti+GDd4GDgSaFZI7KlGaU4JDcjK2Jl4b6gQeAC4IMgx2BjHrWcwp4+4LZiYWK/4X2gWqFYpFfmdqYiY8sfVRm61rzYhN0h36Wf1x35GbLWglgiG3oelKCrIE6eXNv728Yd9V4X3cLdnV1CXcnd0l11nR0eR2BcYf7iXCKooj2hf2DH4Bbfb18wHrVe4B+J4FEhC2I9YvnjaaLI4YMgWKD6Yddhy6Dn3+Zf1V/mXlPc350eHucgkSH14dFh2eIKorAi02LNohthMOC34OhhXSEy37yd094Q35bg5WD7YBFfUR50XZjdp94+X5ohN2F9IKMfXKALIetjMKOooyghlqAYX68hlCQ3JSXlTmU+pEYjrmJvYPjf/WBoIWohimEIX9veyl4dHZacb1zqYMBjw+Tq5FkjHCFY4PeghCFbYe/jiaRFY8qjNONrJKclKiRtop1gXB4B3WMcxN2X35nhomNppWHnJCf2505mUWV5ZGEjr+K74kcig2IlobfiliNrIlGfSZlD0bAVMxwaoEeiJKJH4n2iBWJAoh/hymGtYKjfrN9PH7UfsV9KHypgnyOw5iFnFuaqZMrimGD04eTkN+VT5MwiBd3LGupcFh9cIYPisSJHYYRgTd80H1ZgDKAp31reTh5oX+Fh1+PLpfDmYqW1o1/gnh6RX2KhKiObpegmjWYXJGbitqJT4xEjLCHw4IYhJiH74YihqiKBpJQlsmWYpKViriF7IY8iJqMS5J8lOySmJESj5KNCY9uj6yMR4Wmeg11rHwPheyIIYrqio6L1YxvjfGJB4SSgrGHv4w1jY2KhoWQhNuLJ5Rvlg+U7ZEHkvGTmZPEjnuIOIYUi1SR8JWHmJ6a/ZqNm+SbSZ2onSubzZWhkwOVDJRdjQOGIIP2gqd/T3oSdaN173kwgESGJ48GmbqedJ1GlGWI5ogxj7eSZpFajeqH2oE6g3yK3pDRkXuMs4M9f2uExYdchP55aG1dbNp20oFwh1iIX4bFgiR+A3sTeqd413pvhJqRNpvSnkOcW5aykzWWL5inlY+Q5I19j9ORwZH9jiuPgZOWlamSHorTgGaJm5XvmhuZEJLAjwWZ+p8loX6d65jVl8qbsKHTpH2gjpMqg3aAOIdOjDmNEYytjZaTiJmqnM+bE5dnkPSQx5dUnB2egZ+YnqmZeZGEit+KOo74j4CPTo/2kcGSjJE/keWQCI5giaOGKoknjLaOEpIJlaeV+JK2jHSIZYt0j36PlY2Gjc6Q8ZExjgGHPYDNfnGC84eDjeSPm49GjQWKEIcQhNV/rXqKdW90cHZxfLWDOIZpgox5rHGPcb5w6WuJZ99rtnEfc6l1h3mefGB/H4OohsCJhYhyhliH44qXinSHwYEAfRF8bXqldqhz9nfAf5KGBYt0jyWWfJsEnGaXxZEpkCWR35AzjI2E1XumdHlyeHRZdwR4Jnjmekx+HIAjfrdzKnBlhP2Pk5L0jWeIaIV6gGB1mG0Bbpt3p4PnjCeTzpbmmIWavJmJlMyKsYBefhmBWIJGgs2BtH6Qefh1dH9LjqCX1ZmKlXWODYx1jVCMs4gnh5mH8IaxgF91lGpkb6WB447/lBSVhJIBjx2NXY9PlBaWMpdmlzeXzJU5kmGOzIzxjleT8piomwqZhJG3iKiCG34GfqiDT4gFjmuSXpOdkQyQNJBjkYyPE4gDffp9NIXPiOGHP4Vph4CSK5w/noqappOjjtWLhYhwglh4znDbd72DEYlViO+GmYjsjROSiZJNkXCRKJa/nvGkfKR/nIyOmH+XePZr61hWTVpqeIOQkT+WnpRHkX+O6ovLiryKX4mehiWHOo6ik+6UUpItjhyKXompiaeJ5IxKkGiQlIlaelhpwW2WfmmLf5FokTKNz4laiJaEUn7Ed3Z0bnfKfhKGQok4iLqDEoCtf9t+SHp/egeDI4s1jW6IhHzKbi9oCXI0f2mE8oB/dsBs1W4FeWSA3IOzgQl7xnLlbyJ0onshgrCG54mejK6RTZUql/eWXZRvjmKHnYSBg3x/b3eBaihlB3ImhCmPvZXFmYWbLpnyku6JxX4Hdfdzb31Ph9+LfoxFjeSOAY51ipiFJIOshzCQWZdqmqaYiZHEhlx7jXMvcuV6q4TfiraNN49dj6WOx4yaioyIJohEiJaJqInVit2P6ZJJkxmSl5Ifk86RUY/5iy+F6n75gfKGOIkCiiOKX4umjSySj5VNlhqVcZa0l5+YSZfUkhWRcJXzmTCZEZQnj+eO940BkC+STZJ8kGuLfYYdhUmEF4VYheWCnX5LfOV052o8ZT1kxmpBco53L3/WiRKUMpe3kTGG1HotdHB5coTpinGOkpAikLmMaYh2hEB/sHcTdLV46oC0g5p9eW/5WHRRRF7/Z0BqdmZwXlpYtVlqZxt5LoYfi3yIbH6ecjxuD3LEepSCE4j0i3+MEYreg3N71XnLftOEXInXiliJ6Ia1hR2IfIqFioOHBIQIgtJ/BHkKbIdhgWgleA+GUpDklp6YW5V2jdSDu3gic0Zw521qbMNuhnasd29zvGygaSlnuGaNa1xxqXY9ez5+0oABg0CBfHvscUhpS2nEdQqA24FnepppIFXGXftwQH7whtWMR47ais+EHYLQhMaHxYkVi5SL54rfiH6FAoN9g3uGXonhihiL/YvijNmNHY3uic2Dw4EohVuJ5Ir9iZOJyIpfiqSGB4KWg4iIVI6GkaCPMokxg5iIiZFTlnSY4phWmPCW6ZVklbSV2JTJkt2O3YiMg8iBOoZxja6QMo/kiVGCRnptc/NzcXqCf5+CY4KXf0p8f3modYN0LXZMeId6Dnuqec5ytWaXYVpuP338hdqKbo5qkVyT6pFli76DfYFSg7eD3IMzhluNDpAZjaOGo4JehNyGooSPf+9+PoX1jqiVQJgPlxySiImegKV5oXglfPWAIoUEiA2JZIb7gnqB+H8dfOl7SXxmeG90VnoRgkKGzohDjOSNFY12iqqIwodFhiSGVIr1jSiM2oaQgCh62HegfVKF34sukAuS35PslCGPB4H0c+91vYAqjQaVypVGkfaLAImzjPqUXJ1aoHKcUZJGh0KFUZAYn4unHKifohub25R4kJSQWZeDmrKVCol6eq12RYHIjw2YupgCkiCITIJdga+DCYQ1hU2FI4Mkf2J9bH8VhEyG2oebhIl6PWwwYhVl7nEqe4p+jn5IfSCAkIKFhBaG2ofViXSK2IffhCeC1YLmhc6KtI2bimCEj4fqkiGa7ZtomTyZ7JvMnh2hJJ/TmEmPRoTYg/uKZ5byoGykBKBkk1OD2IUWlSajTKnlp1md6IZCbDeEqqGKsIq0ya/YonePXIksnLevdLmLuZSwhZ9QkISYAa9avmLD4b40sKeX2JA3qMu9YcfkxqO7oaI5h42kP8a01z7deNhvyA2qd5IKtGjMXNet113N3bVtlT2luMHz0fjWytEmwfGi7pVVrnvDYs1JzX3C3KmjiV+VnaZ7sfSz6K0unj2FtXj9hVGXQqEeowidso6Mfo2CWY/wlsGW0I7MgaB1r28PbXpxXHc9f82DO4MBgEaAwoI4hxSJuoSDg9GJyo+lkhiSnY8QjrKNB43QieiDOoJxiaOPS463hEp1MXHWe96DGYYvg8p5QWyxcNp+ZIrakK2Qeoy0hT18P3ABaGJwDHoqf1mCdIQphbGCAn+vg6yPYZeBmL2TxoojhbCI+YyNjm6OloyGiN6Fl4Wzghl6RHApcSd41H/0hw6NKZTGmz6euZlKjo1/ZXixeoiAbYi2jluO5oRPdNhnOG6FfPeE54ckhryBtoD8iE2RwpMPkgmP740VkpqYfJzPm62XXpNokqeR+o7gi4GOHZVzmT2ZMZRgjdSNRZHUkYWNPYPjdcFz5HpIhYyI5IVwgq6H0JFhl1+XMJKOis6DGH87fVN433KPdD1+1omekEiS9ZCJjo2LRIhPh6qJf41vjoqMt4mPhjyI/Y2Ck4+UYpFvko2Xe5gyk0CIwX8Ug7KKUY6djVCLqIhliJWJJYpzjaWUU5r7moyYC5b3k3KRcI/HjXqNjY1biIyCNYDcf6p9MHjVduR7XYHuhaCJq46gkhyTCJGUjfCJqIYPhBSDE4O9grl/c3uweP9+somxj8uQT4/+jmyUQ5cUlPePnJHRkWqLCH0edgSCMoxOkMuPCY2UiKiCA3/CftCB5YFfgyGOsZo1otii65yEk+CMDo05kQeX9JtMnBiWfIiufO5+cIHwgrmHO5Dal8uZ7JQ4jH6M45f7ngCf3JmOlNWUqJU/kLWHUYgOkFaUj5Z/mH6YopVHj3uHTIWpijuMIIjVgneExYiyi1CQPJQel3mXJpNxjlSKlITRgOKAxX/KfC98koB3hv6JH4jrgMp5SHpUf5uEVYY4hvWEB4Kre9tzo2oYW2VLOk8NV+9gxWkoeM+DSIrBiQuCfnffdDV5AHq4eouC24vYkM6PoIf9eD5xU3d9fOl7CHu7fvqFzY06kxGUjJAkjZeN2I/gkPePGY6PjKuKC4cYgP55y33NhvGJn4eghUKL7ZTamw+epJrdkUiHEYLBgieCaYF/hK6J0o2IjieNL41VjtaPcpFtlAqVcpCCiDGChoEhhoeI3IjbhlZ+nW8KcKeAlYjmhZB5E2zRacZv1HWset6CLYrgi2GGAn1zc0F374AwiFaNf46gi6WF+HzOdnxza2/Iam5vB3o/giGDynyvdxZ/YIlrjbKOtY5njuuNIY58j8OQfo2lhiOCAoSsiW+P2JFcj86G3XzofPyHlJDekSqMFYUThemKzpFTlfWTmo7ohrl9TnjWfaCGvouviqaD+npMexeCaIUbhiKFf4RJgyZ/Dncubwlw9HWafDiAyoJIhxmMjo27jBqNco4okiCWcJYqlOiRvo3Phi6ACXijbr5fcFJ2YBl0JoD8gk1+T3XAbRBy+Hoggt6F5oTGhGyDPIQ9ivGPfJC1jeiLc4oOicGFDoBBeqJ6R4Y1kviYtpx8neictpu2l3KPPoPEdwt3aoHzismQ0pPTk8yQmIpbgHZz6GHZVMZXA2yYf1qNtpTslX2SeY6Wi5WKLI68kG2QRo0ajKyQ/pSnkm+IantMddJ+looMlA+cQqDTn12cDJnclhqXapkpnOqb65WJjXuKy4y0kmmTi46LiKCEM4P0gQmB2XtqchNxX33CiaCQzpEnjpOKYIqGjVGPiIwvhGB8S4DDhoeIl4XKfnZ3HXMWb4pveHUsfcyBXYP7gUd9dXi+eXSCo4xOkwmUVJEujreMx425jhuMhofRhPeHQ47NkW6RUo4JiemA+3TZaENkw2kNcEdzanYefKSEBY1jkX+PTYi8hMCLlo7piaODPYXKjcCS8ZCRiG98cnZ8fvOF74lzjLKPo5LFk7KR+470i6uFNX7GeER4iX3+giaKdZGGk+iOPofygYuA54NhiWCLCIefe/xxaHS3eCd5pHp3fb99/HtWey17JHpufwyLipK+kg+MOoLKfVuAG4Q/g09+R3TlbShyYH19hB6HtYfeiYKLI4pChEl933lMeyV9BYCohNiGiYMpeM1lrFe7YGpsy3NYdqZ0r26ja6Ftx3EaeoSBUIUDhLJ9EnccdUp2oXaVcNloOnDbfPSB7X6HdwV6joMoi6iQT5IHkA2LeIQwfjp7Fn41haKJcYi7hAqDt4Fvgb+ESoqfiyKIxIEjdUJhOFFDXA9vjnzWgdN/4HoLeOR4j3mlcJ5ekkqcSNhSMGArbuZ3Bn+6gj+FX4hJjJCNVIpJhbmBJYDegnGHY4vkjQSM2IWXgrGFn4mciA6E831JezCBa4jCiieI2YO2ggOJr5D4lFuV75O9kxaWe5eJlnqS2YzMiUqGFYLpgDuC3oT/hFKBf39kf8t8SHn5fESFFoyFj16O3orRiqiPnZbCmy6gLqQtpTOiu5rajh6FJoNbhgyKsY5rlLiXwZaMkTeM5Ix4kCORY44EjliVv5s2nAmVwIbtd3VuPmj6a/12iIZKkziZDZn9lLyOiodAfcpxRnX2hNKRpZhBmguXk5DJiXODs4BAgvqFpIrLjMaLmofpgR19eXoSfBN/k4E1gyOEeIPbgXd+DnikbQFnsnD+fb6HOoyQjO2L243OkNCQB4sHgp1/kYjxjxWTrZIJkfyStpismy6ZoJCUgi19DYoFknSWHZlfm+edBKA8n/2br5QMjiqUBqDtpJujtZ1HmeGev6c3qwSpH5/RkLSK843xk3aSSIvChKOKdJMhmJWY3Zj+mlOeKZ8PnhWdOp1TnmWfHJ3+lbiLGoL5fWF8+3p9e+N8nnz5eQp3h3UYdLJ0lXx7hrSKroYmfqt9LYVRjJaP/o4rjNyKO4sFi3iIjoU9hFmFMofshwmGhYRMhXiHUokoi7iNaI/FjeKIW4PFfyl9hn6ugZ+DT4O9gsKDe4POf5F9KYCZgw6D63/MfNR9lH8rfox4s3OJePV/ZIIHgeOAhoO1g959DHymhH+KX4uliqKNhpNCllSTa4zqg4x7MngRfV6FKo+7l26bcZc0jPV5pGRpY4pwon3Th8KMiY44kc+W8ZzVnZKauZXKlI2VSpWYk0WVa5YFl0CWmY/shIqDD4zzkJyO4IfEgs1/HX6NfmiBqoMFgnF8RXjVeGd5h3jle81/OITYh6iKuYv9iBGA1HSBbmltKG3pb6xzfHkXfgCA8IBlhGuJPY3yjReKV4KcdzNs5GXMbrV8OomEkRSTRI9nh9uAdX/HfXN6+nZyd8d/DIwPlFCVf5K5jcSIa4QkgPF+GIeFkOWTEJBwhAx15HIcfTuEyYXfgyh/NHy5fVV+O3tYdqx38HrIeIRyfGzebTR364BfhL+CuH8pgxaJRousiHSEDYmOkgGXn5M0iQx/coObjmGVL5dTlhmUr5ByiIF5D2hiZfxwonkZfDd8/H18gGiDkYWhhcmE+IHHfah7JHkjdNFqGWq3fLKL9pHAj5uGVniUdOt+ZobRha1+qHnee1d/LIJqhKmGPoYzhDuG8IqljWmLXoN/e9Z9pYSIhuSEmYQxh7WK6o2KjuGNZ4xNiPuFm4jHivaH7IK/gteHfIgLhIB9RX2xgzCIn4bOfZRyyG/yeHCCwosQk/+Tdo9lhqV9aX71hAqIYImuil2LcIqSilSOZZJ/kmmP64ytineF1n0keMdziWq8WY5MVV31cV5/loKsga5+u3lbdYty/2/XbtVvvG/nbTBv/3Z2f++Dz4PlgiOEbIexhn+AincJcvJxZ3T7e4mGjI1XkY+Qf45SkPyTqZS5jz6FZXlscp91LoR1krOZNptdmiOYt5PtjLCGQ4Rghl2H2IO/eXhpgGAGbFJ4aoDVge99d3gPekSD74jtiziNZY6CkHiRSo8BjIiJT4rxihmLn4sZjFKKqobQhcqIg4q6hix/eHe4cwx2inZHceBoQ2sIdut+/4IDhF+DkoMvh9yMBZEckQGMMILMeZ17kYTOjNSRmZMCkwCQfYqxgU91CGQgUhxOcGO9ca1583xrezd5TXsYgE+FxIv8kf6UE5VrkaeJ4YKahuSNv478hQV5+nmVg/aHF4e9g1aDnoD2eB1tHV5cUG8/DTiqSdxcMWwsdd937HW6dtB6cH7bgpWEhYRvgpF+mXtDekh5SXijc4xxYnpTiAWUk5klmNaP14K4eCp7J4OwhpqCU3tqeY58sX4nf3qAiII/hz6PlZfInPSbz5Nwhpd+KYGKhnaJG4qoh0aDIoacjmmU9ZTej3qHiH/8fQKHs40ZjbqI5YiBk1+fWaScoiaajokTc6NiAlb+Xg9vKXnMf7uIL5m5p5yt3aqdnr6Hd2sRZKxkD29rddd3pniRhPSZ6qfVrLGoIZuChz5/M38zfZ92iHTPe+OFCZJNnqOkkqSRnYmPrYEhgcqIWY6gjkSHO3nGco6GwpsXp32pIaPilVWLmIvDjHCN7I9ikr6RB49wkeSXuZvrmD+PcIRlhuyJk4gJhayA5XpmdWR56ooBl1SbOZjujhqIfYeKh+2FU4TnghGCc4JxhXqIQYkIiOmFn4Q+gg6Awn/Rg8mKp5DQlD+W1pN7jhCITIG0fzh/dnxWevF9Iodhji2RBpA5jBiL7Y8SlN2St424jeaTGZa8kI+FWH81gx6GsoK1ethyeG1FbMVyAXu+foOA0ISChziHBoSJgDqBh4OvguKBj4d3kDaUGJPIj0aNgotEiVSGO4R9gpuC7YOtgz6Al3yFfvCCIYVbh6CHSoaIgcJ84negcARmWWPUa2ZwMG1pZPFlNXNlfHp+O3xZd+Fx/GvwYbBavGXJddOCNImviV+GrX/Sdj1ueWiLayx2y4HGipSNd4szhtF+a3snf+2EQYh4iOmDgXzLdR9wSGzlbCNwxHXCf0mGdoSTeX5mMF/KcrCCj4ndh6p9im+Kbcx22YQ+jwmUC5LRinSCJnwVeOh0K3FvcO5x9W8va65prGz0b7pz73a9eqZ+ZYPbhF6CL4DcgNWAyn7Pfl2EJopkiyyHs3w8dPJ6cYV8inGHInyubkZqF3Dxd/V65HgKecCBeI0Rk2GRuIqPgqp+g3zUdn9uAmwid56DrIfsgjh382q3aCBwDnbYeHF3QHSxcO5qsGC6VMpRyGOmdAl9OXwYdUptFnCPd+R80H/0fgd9DH3mf2qAr32xesN253Usdp11a3WMefeDjo1dkWyPYIqdhLN/e3o4dqx3O31ehfyMr5G3kdOMA4SqfJN4nnZjdXtynHOkel6BkYPgf+55anoDgRGEt37ecc9iFWeAdYN88HurdmJ4Vn09gfaDHoZNhw+Hd4VTheeIZIy0jPGJXYYihZiGwodahZp8XW7mZCFs1nP/drp092/pcVp9HIfIiriG4Hqqap9qGHaRfm2B3oBofxN9+H3ZhACLwYrogxt2JGbBYAheoVqAWohab1ozV9RLvj39QsNTll/XaoJ0mHjsdrZxnWoQagF0KoADhpaEgH1IdfJ0gHpTfnyAXX//d0trgmVkcjCC1IvrjR6JBoCud+t0SHjLfc5+ZHy1ecd6lH/PgZl8aW6IXMthEmx4df57339QgjODhYM2g0GEcYeliyeOFI7ki3eJhIaugrd6o2uKXZFkHHCadjF5bntXfZp9mH5zgreEzIX4hImCkoJ7hG+Em4OZg/19yHHebjJ3Ln7lgPp8WXXBcl14D3/eg0CKqY+2j96KZoINfIV8P4EPg4R+UnUvbjZzrn1Og+6CE36Xd9J073iZfmGENYiyiNqDfXwJfeuDKomyiO2Cg3zyfAKBRYApe6d0CXSGfKSGsI7FkW2PAYyViyKO74/vi2mEDH5UePFuv2R+Yl1jFWz4eEOBXYRwhEiFKogyie2C33QkZapnM3dtgBuJh47zj3KNwIehgw+EwoPihBeKFI7+jjSL84HidIZmY1zkX31nm2fsYWVg52Ywad9mz2d+bTNxD3EscTpynnEEcHp2gIP8jIGQsI5oiS2CBHs8elJ8KX+Bf8F6NnE8a8dtF3VCgASLP5LmlGqSqYz3haKBeXz7dr92rXdndzF59Xx3gMqBQ4Cufjp+1HeIa2dmhWxYc1V3GnXub2JsonCneSyAwn9Eeut17HkCgaGDJoHyfGt5DHgXdqhyUnAWbqVwY3bIe6N/235Feg93rngPe3t2rWuaY0djqF+jWONQkkzCTHRLdlP3YHls8nEYb9xo6miycCt1cnPhb/Zz7HskgduA5XrgczJuQWnpYEFWbGA8dc+D7oufjk6OfY6ijVyJpYOdfXt8coAPgUZ8ZXdxd4Z7DYHWhHWIZYokhyp+onFKaOtlQl9RVNFOdlwrdGWGKZGIlQ6Ul42Fhat8HXaTdFp4335+gMN5V2lEVXFfRW9idT14RX93iFWPqpFyjyiKR4L8dmtqzWPPaWRzj3zZgbyB0ntpciNsYW17bwZyzXjYemR4i3XJeYmC5Ih1iKGAKXL8YmpgCW5rff+Iyo0QjE2F830CfIJ9E345fPN4HnjXfdqHf42cjIuG4nxrcQBsh2tDaQVeXU3+TXNfG3N5gfGKXY+KjzWMPoWmeMtouWq2dRJ8lX3BfHB89HzHfr1+IXp/dBN3yoHFiRGLeIXEfKJ4UHrUfP95uXBoa3FvhXeFfDp+234gfgt/LIP5hKiEPoS+hGeEtIF9fcl60Xnnd6t26Hm6gwOQBpaFlBuNY4TDgY2F54VGhCiGDY30kSORxYkXe6Fi/D3TKDlOmWawdpSBMoeQhhWE64ewjhqRiYyXgJx5c4ExiJ+N5pKFlzOau5iJkj+JgYUSiaKNrI4ki7eDc3mScqxzhn+Sic6OL5AejXaG5oD9gjqIW4pDibuFqYLgfy+APoJ3hiWK6IrqiHGDzXt6dyBzpG5+bgd0jX7IhjuM5YxEiaqCLHy9e69/OoMjhaiIhoqEiFqEV3+ag1+OjZQClyWUC48ZjCKJmIaHiJCOK5RWlaqTWZJUkGqQfI+1ix6HGIg1koyc+6A+oJqcr5g6lvmUtZGSjJKM3ZCmkp+PqIYWgbWFs4fvgbF3oXjwhpiPU4+TiM+Bz4J1hvSDfniVYyZcjW0Sd0B6HXoUfAiAB4QshquF/4NRgPN8bnwpf7iBfYUiiO2Ha4T0f2l94nzGenp393NAcu9wg3F6cMxumm3Qa9lrDGkIbOd7E4rFjlKKYX+YdAF2aH+gicSQz5EciVZ1aGCNYsxuxHWFddB1qnpEgOiCjn5zdux0JXzUgdaB03v3crlyM32xg5+Ds4JXhK6FTodFiZOKIojmgr98mHnCeLx1+XBZb3pvKHCxbzxwPnPXd6Z9voKkhZ+EjIGmfrN85HpGevF643rYeJFzLXJHeJ2Aa4Yvi6iOEpHcjtWGk32UfQmH1I2qjuCJU4PqfnGAvoMJgx98RHDvcFGCx46OkmGNq38TaphcJV87Yp1nQXQDgECDg35cdKZp22gGcyN7RX1ne8x5p35zhOeDHnsEaXxTqlYRZwt3z4d4k8WX25Qoi8t9LXQdcClqkmbTbxCBH42pkfqNVoPPdd5tDm+idk19on3AdJVhc0/UYP9yDnr4eWt1f3BCcCR1G38IiIOKNYeXgh+D8onrj06SxpLSkSaOMYcdfa1yV2v6aLlqtXA4d7R6F3lLcppsdHDAcnlztXb1fbGE9oSvfMltYWHRZSNvQXb/eziE/Iy6kqOSbostf1BxOWZNYpJrTH3/hgiLxYtBjB2LxIZlhC2G6Yh1ioCKe4q7i9iN0Y68jM6GEn/2dIJsFmb6Z1xwyHJqcHhsNGtxbpZ0a3nHegF2WGipTug+NVfHZdhpfGo5dUmDRItai9ODhXZ+ah1nY2tVeUmDiITteotm2FgrbcKFJZJolf+QGIdMfVx7XICmg0yDwn+SeoB6lYCxhQmH+4PJgESBpoEIge5/KnzIe2SAOIVBiGSKiopWhHZ3vW0ocnJ6hYImijSN9Yn3f+Bym2u5Z/phFGJKZkNps20seFCDXYpXjESIl38odSpqgFzsU3BZjGdPenuFRIlYhSV7Hm/XaThrhm3Nb7x0M33DhrKNwY4+iSV95m0EYwZqEHbFfKJ92nnncf5mOWBMYM5kA2vNcLZysHGfdkeAFIkvjDqIhX7QcUhkm16lYk5s+3N3eeeBCookjhiMxYSefVZ50nXJc6p1RXrefRiAhIOJhuGHVok/izWOdY9hil1/XXCVakFxy3Tcdxt5AHd9ciVsLGNnYIJqP3Cva6xenVcYYvRuZnTCc3pt6WhjbqF243qUfYx9Wnh1avhOkhs+Mf9bR3ECewJ9cXuAerF5UHbQciR2toDThLV+iW8wZ5hzY3ryd81sDlc0OGQsQTjuTiZom367i0WQn46ZiJyAz32sf5yBdX/ue257uYKqi12P5osjgrR1X3GgdfN6dH4fgO1+b3byZOhOrE3tZFF284D7hUeGMITugDN/N34xgvGHCIz4jMqJpIOdeqZwkW1MdxKC6YrsjhuOeoxsi4mJRoarhUyMM5SwlwqVFYwpgPp2OHN5dkt7nITIjSCRDY6mh7aAb3uIexV9anz/eyyFxJK2mX+Ypo9dg+x9J4G9gch/6XnSdQN3+3hse1h/eIKThNyDgn+kewx5eXUoccFtNHKYgOSLtI9CjrWJeIfYhqGDBH1Neg+DHIwXkeORhI7ghrZ75XDzcgSAroqqjiKLrYE9erl7dn8OfqR3em+zaANlp2fccoh+roc3j/iTs5QyjxCEXHxphWiPj5T7khOMJIPMgHCD0IZkiHaH1YWvgut+yX+Sg32F74LQfnCB6ITGh1mJ/4pOjquTNJihmribYZsRmJWRRo0akqWXoZj5lU6RTIw0ia+H3YfXiQCJ4IQPgtmFgY8LmZSbBZjxkROO+Y4ZlACUdY1yguh7DH1qfsB+GYCFg0eH5ItWjoKMJonkhxeJCouJjYyOoY39iheGHICJe8R5YnjqdWVyXmxUZbRk9HJAhvCSGZe6kmeJHYkMkuaWw5OQiGF+LonFlcuYzJIQh7iG/pXan9OfcpbViKKMoJkpnvqYoor2hdCbwqgfqyakqZXqlfupkbS8tI6rxZ7ho3auxbCdqpebVowdmHik+aZ4oayXPJhBpTGtaa0Ops+bl57yqNKs9KhOnY2TG5p3og6k/ZsmjMaNdqH4qvCpv57ZkM2YYKXGqMuiVpSWiRuQnJWBk12J6HtIfBWFV4nWhmaAOHqvfYyEqYkWjD6NIo7Kjb2JmYLffM963XqefR59yHLgXZhb1my/dnN4GXGHYqdgFmoKbh5qyWVca5R7C4VEhZR+GXKiY2RjNGq0ctZ2JHTGa85gfFkXWpVjBm1jbLVgIVUZXxJjAmZ2bExzX3YRdKhtEGv1bDxvZWwrZT1ikmUraF5o62hEaulnFF13UVVP7E9BVDBiSm5AdnZ7W3y/d2VvWXBdfcWG7IjUhBB643E5cqV2qH7OhGuFNoH+fj+AvICSfKp01nBtb81vQXeLgkOL4I5djPiDz3ixdQ6A7oiujoSRo5MGlD2QYoj+ft98DH9Efm5/1YMOh8SEbXxqb9hjSWLTYqRkSm20eG9+H33VdTpujnGNeIZ7SnwKfbV+K3vlcwFoNWZkdCx/3oO+hFKEhILxgIV/Qn5+fl+BvYTvhGmFqIi8jTmQ/4xJh1WD2380fOZzl2vBby55D38kf4R81HscfhqAaYJWhuqHi4SAfkt5BnRjcYlvim4rchl5j344gKh+Sn7cgnKIyYj8gnB9tXsoecF1NHUZeYN763h5d+d7LoBXgaKBsYVUikSNiYxuiCyF5oTXhrCJXooXh7t/IHU6a7JspXeJgFqEQoVkhv+IVogmgkZ4NnSEdal3/3Z4dUN0vnHBcBZ4j4CYhI2Cnnx4dvxvcmgMaEVu3HUuf56J1ZTSnKCeuZp8kZuBfm7fZr9zs35vgO55gnYfhxmZoaDTnCqOpnljeKWCRIfggwJ5o2jVXTpwC4oel3GaEZVLiZt/mH6Lf5B/N3yAfCmEEo3clOiasp0DnFqU5YV1ctlejlovZMtt5nFLcXNrD16USfFEDF4zccV3K3Y3b5trXXBTceBtCWrFaxZyUXUveDd8d33SejJ3LXRqcJlsWmk8agttLmyuZ69oPnEvePh6ond7ckJs82c5bGxypHLQbJ9i9l3DYDFhI2DrY9Rrl3IbdB109nVwet1++H07d1JuuGRiXoVeDGO0alRxd3TedT114HTde5aB7X95dw1r7GAPWk9TDVeBYaxtb3Y1ei54MHAlY0VdGmXfb015h38phSyIzYfOhKODnoe4jJaOYo4qjYmIo3/5ePh5Ens3d8FszV+nYepxx3oIdv5ii0U5UIZmTnO5d0p1JW81cFp6LIReiX6LpYwIjAaHxHtkaEBZNWAiaOVqOW2fcUF2Jnf3dQR0ynPmdKN0enJrcwx5tn4tggiBC30QeQ166X7zgh6DUYOIhfKHlIfehHSBVH7be3F3MW0VYT5fOWYkanRps2iHbix42H8Ggk98IG6HWkVJLkJ9QGhBKkvcUrRXbmYxeYKHvI99kxmVz5RlkUqL6YPKeh5sKVr5WEZesmGtYfpiAWlsbxp29XstgQSFsYZRhs+CL3xUeVJ+EYRKhlCI2Ik7iZ+Go4CoeetyxG36aS5rJ3KSekiBcYZ4itCM/orzhQqBUoEqg0eBnHvcdFpx8m+0b0Zvvm17cp55pHzed5dqn12FYPxooW4+ciZy+XCxbyRvF3GYcG9ui3AtdLl2I3dAdUpydXIMeE9943txd8V4wn9qgxmBDXyae72AvoRNg8t+SXzTfryAeX5feZ53qHfzeJh79nqtdvRyqnUPf+yIGIxYikGJ1IlBifeJqY9RmaSeupt2kkuJ1Ya6hlSEuYDwgNSDO4RvfcNux1VzM28xBFXFZspr+GasXO9bpWTBZ5pmRmU4aE1wCH2viNmQWpNikDSJj4F4eql0tnRLerR8F3uZeLZ3FH5rg9CBun0zf0J+e31UfdB4pHBLaHBqXXZ3f+aATXzKeDp8y4AMgJx6aHQFcm1vTGfCX95jInCteoV/RH/weyZ7WH5fg+KFqoThgGB8iXdVcsZvTG+dbhFtU2traptwAnk1gF+Es4XKhBuD0oL2gk6E+4RjhK6CTIJhgiaBO30ud7Ryh3PndC12ynWOc/pygnWHdzB3anUDdyB7o3xFe3h4bnrdfRx+kXpadbJuaWZVWq1aR2a4cZ55W32wfIB6FnsafLd5s3iggKiKBY9JjQKIeICSd7x2cXsgfz2AP4A+gA1+kHYHaTZez2R5chB+NYS/hPKAtnoQep5/+oKBg+WB6Hycd+R13XnSf9yDVIRmgtWAoH8cfPZ3BHgFgTOK/o53jgqLLIv6jmiP6YqYg5t+cnxtdn9oSlj5U5pdWmbGbO9zVX5ChcSGXIMYfbt34HOZcetznHb+dZJxvGiuZtVyTn4chFWEVX4/cFNkV2yId+F6nHnBeFF8F4OPiOqJY4chgpl+YHjpbZ5gy1i4VsJf+nI5hf6QVpXEkUyImoABgOl+0HgNcXV0AH36g9yGXoSie5BwVm+hdDp4UHnQePt1hnKOcct34YAOhxWFJH3Zcv9qw2ngaalpxm5teLZ/lILcfzB76X0Hg6uERIIffBBzkms6ZS9nrG5qcj5x826mckB5rHwAeyV3qnI/b5xosmHHZPFzAYEghTeBp3ruefl9I36Ue954C3ltepB7S3lTcxpw8XMHekZ6yHWTdNZ4pICgiG6OGpJKkgaP4Yr0hxqEjYBQf7B/kYF9g4yDMYR/inOQO5LxjhSIAYWjhzCKB4q/g193oWqfacBx33r3f4iAiXx+eIR2VHKHbYtoY2MKZLRucXbBead5GXpOfcV/D37qeht4X3YqeRR+c4BKfqh6+3cTeFF2pHRaeq+BwoX1hCN+PXeQd4R9bH7keZ11b3htgVuHp4iaiLuLkZG8leyU348wiu+LSpPslK2O74EidY18+o2CmOGZCZEXgNh7roaxisyEy3psgDuSRJzsnGCUGIb0g2+QBZllmvqTMYnghgWL/4pahbaA+4m8lwidjZoqklOLwI3ukLCO5YWUdn5tAHgHgXaCn32JeDx864RcitSJo4ddiAqNlpPxloeWUJLciyeDxXk6dgx76nxIfvN+XH2CdwNwyHAce2yEiIrcjLaJZn+FdoB5P3qBedt9/oPBhi6GiIbAijmMK4Y7fCN82oI4iBOMu4zXiO2D0X/JflKBo4C7fTd+hIGYg2mBQoOMjL6TN5OqiSl79HelfDx7rHD2YgJf5Gebcnd7Tn8hfsd2lGlpXoBY2FIRUvBZ02IZcoB90IF8fvBzGmkpaMJrlGxCb794mYOhilSNDIx4iN2EoIE7f057lXZpcthwJHBYcq91IHdedXdv2mpscL54+31Qfxp+yHtLePdx6GrCan9yDXutgCGCRX7edNpmBF/ZZtBzM3pVeeVxWGkAa1JyGHgdfMiBu4nAkN2TWpF8ied+l3Y3dzt/8Ya9iPCDLnuFc3Jw4m0Sb7t5loUjjKiLOoQxerl0O3Rid6B5KHmSdRhxsm+rdA166X2HgoWI6YtVivCDynoKdE5x+nGydUN38HPfcfZ3EoDIgr9/u3rhd712Ynjaeu99hH08dxpqpVyuXqhpkG9ecxZ47Hz2fQF6UXRscqN17HzegJx/sIA8h42J8oZYgZh+mX/fgHF/iX1tf46FV4jZhG97l20TZDJqHXLgds9zd2fmWRdeXWZca3dsFmvSb/155IGGh4CKC46JkDyQjYzqg5J3L2xjaWdtkm/Mbuhy8HjRe2Z5E3DsZsNr3XIMc0BvqnAsefl+OX3idU9ugWpBbZJwt3FWbSJmi2RXaV5uvnCZbxdrCGXpWxZPpD+SOzNLG1pkZQ9vL3QPd7R6o3zLe2x4fHNBcFNsh2ioZ89vzXQEdT1xbm8gcjZ6o4Wzi4yLkoQkeUJ0gHmef+N/XXqKcQ5xxXrggH+CPoBqfXh+zoLLhBuDvn/Ses93fHsKhlGRXpZMlC6LjH0ecqZqtWc9caaADYzmjwKMpoDkdFpyG3cCfweLH5kmoRKh85noi4p/qX5Og0OJh48El62dSZ28k2SB/HbjePx4dH+jkBadLKCxm7WR2YRie0FvZWVIb+SBH43wjbuEGXIYY8Bo+3AefWaLQpaImZaVyoppfIt0FXaSgKyJjY+Tk4qSkIqOeFpb+EzwWeFvr3+ehu2H9YgviyWNoIrlgh95AHa0f6KGWYj9g2Z6uHFsbVxsXW9rdjF5mXY/cm1x/3X1elV863kCdyx4S3uBfct9PHp5dKpsEmh/bgF4n335gOmFT4p0jLiMYYvdiMiDfnwCehd9hH3IeEx0cHa+fTGByX39dUBs0WN+Wy5X9FxBbnZ+HYd4hxl/cWxUVFNXIGmWdYd65nqoesx9j4JrhX+E3H68d5t213lUfSKBN4TSht6Fkn5ycUVo+2qZbf5wf3TVeqh/AH9ZeqVwG2gZca1/wIXfgWR1GGb1YEVntWuQa61nKl3CTDFAVkg9VYhee2P7ZBVjDGHDW51ZgmL0a0twv24kaZdfb1uYaOB5W4cckF2VaZaukiiKZ4F5enVwkWigccB/vIm3jpSP7o6GjTSL+YwakCKQeorwfMJnmVxkYSJss3UPgZSJ7IzdivWERIORjlmceKI8oEGWG4vXiYGLy41qkPqUfJqunxygYJn3j4eMLZFglaSUl4w/gtOCPYyjkdCQJYobhuqQuZsonRiW4oyYk7ygg6WpoUCVqoRSg26Ok5OnknOQP5GVlemWaJSEkLiN840+kK+OpojEg4KHRI/TkmGPCYUdeVh1OnQpc6t7bYbyjDqN9od+gEN8F33ZgzKNWJRGlVOR5IvVh6mFAIWxhhmKc4xjjBmL14lIioCMsI2Di86FUIHpf0N+AHuof2qMd5UBlUeMnYDsfCN/THz3c4xubHN3fCWFTotXjaGIBXw3arNqPnrVgz+GkIIEfSh+bYQQikuLhYa5fIdyJnCMcgd4BX3RfuB/D4YdkRuYq5lSl/GRVoq+goZ+FX0ReyV6w4Bpi7CSapW1kzOOVoTEd41uw2+Edj961XtvgmuPw5lEnJCXFY4gh0+Hp4gCiDyJvI21kHmNyIJuez2CBIj2hZGEO4o7j6WNHojRhu2KMY2DiriDOHvAdDZz83S2c2Ru22vMcad9ooUTh9GEjIApfOV6fnyqhEyNc5Dli7t992aOW65niXFfdVt1yXUBecJ5hHltekZ7DnwGgJuD5oOFgKF8JHr/ePh2TnZFemKDe4yakQiR1YyTh+CD434TfQaEeo8ylcuTvIuvgMR3TXaHdeN3tIDjiaONIYsFhQqACH+1eyt1WHIsfLWH1Iz5iqeFYoGygeCA0n0HgW2LypQ4lz6S1YdYeSRqOWIfZ4522oJSirKLoYY2fRx3NHPycT1yTHMQdaV4PH8XhG6ETX53cwJwtXdUgDmCaH/rfGh86Ho4dsJ1W3uFgsKGUoZQgTl903sHebRxIGoEbOF2soBthsuH/obXhOF+F3bTai5gSWGrbFV9FYxVk4mSKorOe3Bsr2VvZd1s2HUVfVeBWoNKhbyIxItDi/eEL3vWcfxqa2l8bRB1UH2VgviD/oBze0h4dHbvdZZ3KnmZeaN0bG3OcQt69X92fpt3QXNjdz57THlDcGde/FThYT9rum3lbZB3kYo1l56aPZWminaGn4nUiriGX39PfxWKLJTZly+TsYiKfhN8SYDzhKGHMolIieyF1XvlaCBcIXQnhuOKGIYPfat734GZheCCYHmYbw12+4OBiTyGf32sfPaF94vKjMeIK4DHeGx9h4aqinaJY4brgzWAy3oaeVB9Z4NAhqaEiIKPg0WHM4pKhy59VWm/U3lU5mOJcoF+yYP9gYp3z2MrVMZZNGZUbvFwEHRQdrJ4eXuIf3mCS4NIhGuEnYI+fWtxuGH2Xc1rV3mgfp99x3jBctVvaW6pbedzc31sgdR9ZnW2cGBxUXRwdAxxRGxRagVurnA6bd9k9WMQdfmDmolBhb53+WYsYllnjWtHbEVsYXEmd0t+eYGrf9h3oWxOaNVz0X/AhM6BZHh2cjN0VHardXFv+WoMbgpz13JtcNNyoXareVx8MX4zgOiAG3xEcQ1pmmsXcHVxFW0EZ01kIWjedECBeIldjRSM0YXJevxvdm/AdSV8TX0Mdx9t+mg4dGmBfId1hoiAaHffb9BuwHNye62BJIcgiVaGDIBNe2Z+MoTHhH9/yXXQbbJtR3TtfM+C8YQ0hEmBkX2Deh14tHQGbotjDmM8bIdyEnPnbY1pO231cxd2uXbPdqV1OXQEdPt06XUkdml7VoIyhfiBX3oude90f3Y2d852eHXudAl2Knq3fk+CHoIuf499Nn82gMx81HK6ZnxkyGx4eVOBfoP/gWF+dnoodQNwhXAqeFd+n35we2d4wHl5fcp+T362fVp+9XzJePd3RH64gxqDhXv2dT16b3+vhKeJEoyai6+IpYKNgLiCqYTEhhiKI4zaiT2CmHKdWnNTmVo2V/tLlUjwVD1j4nJnfYB/int2d+53VXm2eSJ58XqUfk9/LXv4cF1mcGR9aX9ud3KudQd2cXMNb01xo3rug2qIoYdFgeZ2Pm7kbIRuom2sbP1wHXi8fjGHvZCAlZKTG4vJguWCgoRqfkR5dX9ViEyKo4S0f/WC6IcXisaK9oZzgDR31GrgYnFm92kOaUZlHGE5WtJQx0JKLNoCQDByVapn7G5TcPZwV3aPe0l9cn40gTeEQ4XGgQh9tHscffx6+3LaZjlhbGeQcRF2nHaKdn55cn9gg0CEVoESeyR0mHCebRZr42pTatJmpWUtbFV0THqxffd9qXjWbMdauVjta157y4ChfeZ0UG1RcG94x3nDdelxfnBxc6p4+Xx6fiR9gnr1d+h1tHV+djN1CHCbaeJl52U2ZTxiRWNtbjp5jXs0dCxj7EyyQrNVZGybepyA8n1dcgpi2F2cZhN0PYM+jt2QX49wj6GTZJctlniSLJGlkQeRwoucge10yHAWeSeDsId6hiB/EXCjXJ1X3F1VZIZoT2l4aVhq/HG8fZmDU4MLgGt8A3ddb75pX2bfZAdmFmWZZWNqmG0fcqR5MoAEgrh9vXNsag1pYWztaitlDWMmZ25s7m6Jb7Bur23GbWRtFWnRYfFkBXDkdvV4RHo/fVd+ynwqduloclpAX9JpYG1HaT9mmG1pdpV4BXRtanld7VPUV5hlnW+ydfZ3tHaNc79vuWplZz1ozWxrcm52THQdbdJoNG7WdUt5yXjWd8d2q3Mzc0Z5aYBuhiOIxITHfU53FnMKcZtuF225bOB0WYL9i9SN0IjXfx54cnbBdxx4cnd6dRp403xhfzh9qncFdMhzbnBvaaloYHe3h9OQr5I8jSCEuYGbiBmMB4jDgH99/n5cgGGAeX9xfyyDF4lBjJOKL4MMfeaBpId3h1WClHwggMOIdYvRhYF8DXp9exB48HrIgu2EAILhfnN8uXite9SFLI+tkyCVPZUNkrSLvIQFe6FsL14jYZZyL38Lgmh7ZGrLVkxgdG0kdO14RXxyf4qAHoDXgAmECol+jOCKQoIEdFNqO3KYfzuHG4d6gEx1iWvUayZx+nVxeDR6qH+chvOIW4aqfUZxvWmKbCB0/nd0dqpzG3IuddR9mYNohFeC5n0bdv5thWqzcJ56hn6/fFR2mm0FZ2JoFW7PcdlwgGt/ZQhlDmUzXnFNHkb8V5hnLW2YakRlkGQKbDNx03L7dBZ7yn/CgSSB334HeaBuL2RVYxJoQG5pcyR1p3RqcZRur3IXe5eBloJLgDp/0oEVhAOCx3s3dHZuuHFjeRt+8H1me6p6aH1DfmR5vGufWj9fwm/DfnOHMojJf9ZrSFWZXnpr43PWdzd874Vdj3qThJG6iUOA63n1eBt46HURcttvlmxebjZ73IQeiaaIToWMgPJ8dntlekt6jnhyc5NwWnXWfPd+TnlqaqFXulsxbHd6dYJLhKiBR4GphueLr4oKhIt6GXZOd7x4infGcu1sQWjpZrto7mctZF1dLlwuZMZpJWl0bZh4n4GuhHeC5n1PeGZzMnBfc4t4X3xBfld7x3ZYdGl1kn2IiEaRaZYemDeXNZP3i7mA6HQ7bVRp5Glibuly3naqe5OAXIJRfQdzRXOTgs2NtpFljwWJ13+Leu18yIHShwOMo40ki7qEwH8ngoWGK4hDipuMl49uj2eK/n/Cc29x1H0hiPWMJ4z5hmp/pHc5eUeB8YV0hNp9k3akchdyx27+aHNrN3MNco9pL2V0bnh31Hohe0N7tHuze7h3km++a4Vxo3j8eUl0L21hbzF2u3yrgjyGH4g6iHGEsXyQdiV3/3vdf92BzoW7iduK/ogdheeANn4deTFyyGwdaCVg7FNPYhx7PIm9jgaMf4Fhb5NWRDMSPd1c5mwedaB5LX97hdCI9IcjhFOBA4BVffh2Q29QbyJ4i4BTh92IR4Rsee5pXmBrZMhutXUPeyV+jX1ReQVzxWwFbPVvd3UYfUeFpojchh+BeXiXcFVpLGfSbxl8yoExf+h1x2sqaBNluV57V35VrmDVb+F6YH87fsp6xHZIdVty/2q0YjZbtFoRYYBojG11bqBp9WUycHN+iofwioKJ0oTLfkx6nHtghDSKo4k7hOx+f3wCewJ3tG7wZllmG2tsc8x4Onphe0F9DH2mexV6ZXaMdeF6QH3uevx2d3jTfI1+qXkbbXJlAHGQfN+D8oWfgjN5QXKidoh95ID1faZ2PXK5cn92cnw0gKp+k3ZbaoNnLnH0dmt5znhCdZB173mcfDR75XVxcJFtGWokaF5sz3CqdiN7DXw1eRl5N345hSmIQYMBeN1u723vbD9zYHqLfZp9I3xeevN5B3ibcYpqvWZZYq5bbF6nbYx3mnn5dSVuc2awYQxhxWqqdWR+4YLigpN+dneibyxqq2qjcO53dXw7fIh2cWt+ZCRqYHU7fe99rng7cEltcnGweHt88XwXfBp7u3ZabwJka1p+VglXvmDmaSdsfGeWXTRWlU7rTSZaVGLYZBdm12rVdDB+tIN9hDSDm4PBg2d+AXOWaKBpe3DLcipvk2dVYrJg21qHWDJg02lPceBzj3J1butnG2KqYwRoPGlfZtNhJGQBanlueHBIcuN2znxOfnZ4FGuNXFNVN1o2ZXdu6nR2eY57yHnMdI1xEHHCc4p0I3DrZk1e52CaaGppPWGtUmo7Jh2JLh9Yum6Pe4KClYPUgPCASoUMh2qCp3dZcv16UIG4fsV1X2q9XlJWfFJTWJBjj2vbdQSAQob9h66HdYKwdzJlpFkfZsd0hoCGhO+BfX15fkeDw4nhjCuKDIAvbcFWJFiMaUp50ITiinKMI4u/hgKDV4MTh56KI4u/iA2ERX5TfJF9kHyud/RyxHZselF4eHCqZIBdtWNybZh1/HfLc4pr1mOXYBlf7Fs2WKBZhmO0bRdwgGyOZ5dm4Wjfay1uH3HVcRRvz2staAViUFVpS2NbJGv1c+J4U358hGKG2oPQfb55G3gSczllDVNoTxZVEV2VYmFsu3evfZt803KyXk5MCVK2ZblwY3EEaihjRWkOcKBxU2+hbN9qS2rCaVBndWYWaLZrX2xCae5jzWKrZQVpyGaKZFJqR3Fjd9V85X4TfRJ2fWpUYnZjymMJXsBP41DYbVR/PoXJgYd1WmXdYw1u0nPpcIppeWUXZRNca0RsKHI3S0bGR6xFJU9EXX1pWm5abNBoQG61eER/0oGHf8x4U25vYT5S11DqX3Fsg3dPgQSHHIcVgp52b2jpXoZeH2npcHZz83KRbp9in1MOUHxWelmpWFtai2FqZvVjH1njSIhFk04DV9RYvlNsVNxkfHNoeX52/GsiYXxgmmbuaqRttHE/d1N7h3xtehN4u3Xncf5o/FipTEleUm6fePB/doTYhAeBVnjEa4hiv12lXJxb/lrKWl1cqVzLXTdgZGBaX8dg0GCBYJln/27jcpd0FXajdqZ3TngXdRhrtFtHTKZNj1UfWrhdc2RGaEZrjG9idkN4iXAaWjg7vUb7X69uNXVsdYlyF3FBcBpx3XHfc8p5bXtZdwpuAF6TUPNVDV1KYTZozWsnbQZwlnNreAR/moR+iluQGJP9kBGK5n10b9lmPGZpaIdrk2+HcLRsFWY3aqN4oIIJhfWAr3nucqdrqWHcYexq0nJJc1Rq6FwhYQF2noSWikCLFo3dkhKYFpesjD93xGfOeBOF0Yczgzh8mX3xgY2AenxSd7t534KNiMGI34UShcmIT4pihEF5l3G/eN6EFY2gj9+KioO6gxGK9Ivmhet6fnV8dsV0HHMtdSZ7roFog7p94HItbIp3FIerkBGUsZMhkm6NEIWkfUR9SIWmjHONhodkfbJ3WnW2c2F07nbFeIJ8yYFKhnmJKIqDiYqG0X9NddNx+ne/e3h6LXcTeS5/5oJcguB9GXpagU+NpZEojUuCTXz0hNeLVozahoCAzYmDmzylO6Uvm6iIy341iG6PmY7BhTp8LYHhijeQ7Y74hE5yrW1wdg57OXrSeIl7pYHDhZ+HoIehh5SMnpOIlXORqoamdvFsu3D6dex6BH48gGGAdnx/dbBv6Wv4Zt1if2LzZJppwm4XcQdyxXBFbUdwk3/djVWTr4+5hKd7dnrDeUV2eW90bbp0rH6FhiSIdIQfgCuAan+cfCN+HoPHhTGDbHpubc9dolG9VClhNWpabx5uwmVTW4JalmMbatht/nKCe++Dy4g4iuqJBom1iGKHNoRGfeluQlefS/5RsmPbdGyBSoghiZKD0Xb7ZXNkQ2/Zdop5k3iPdIRth2LxVohOC1KeXqRqiXQtepl8oIBEhYeGg4CudTlxCnd8eYR3TnQQcgFy0Hbwegt7HnabbXFsFXelgW6FC4DhccFm8XA8frOCE34vcoJmrmUAbmx2MoDfhUGGjYKje09yDmicYdtoP3Toebh4VXKoZ15Y5EVgSFBbAWlibMplMlJQLRY7VVsBaS9rR2Q3W4paL1v7VqhfE2ebXU1DwCS2P6hk4HYnf0qDLoa7hhWDV3vGc2tsiGI1W91bxGAkaWpygHfoeGN6EH3HfO10MGKoS7lSw2CJZFtenlG5VaNn+3Moe7GAZIWQhUiCNX1/dsptfmEHTxsx+QoeIt5LVmWvc496Vn3FfeJ9R331eqp4tXpzfwyB7Hwkcztob2ErYSBdZ1YXUqxUU1SKS51BZ0OnUjxhIG8peJl43m7bWtZMAFkjXXlZlk+DS/xcwXJ0gNmFH4N/eaFu4Goiby50p3Tdb4FkcFRzTVpWb2a7cyV7sXzIeJVy5261b9tz23o2gbmDMIJlfTV6l34ihG2HR4iBiNCIjIevhLCBAn+AeINtimZxYjZZaUzXRUtOslX/V7ZbBmSBa9NsI2nyZhBxOHv9fa57GXfccw1yCm4gZbVeqF1xZEVrJmxbZataVFiTX1dogHIPenl+HX5ieNVsfF7AXYRrMHoJhV2J/Ye6gYZ83n5DhKeEwX5rdZpvBG9dbm9qtGMrYfNhOV/sXaVoUnZVf/SC14BKemhx52ikaSFwXnSrckJtiG08b5NtnWoPaGZqYG+wcMttNW1GcWVxH2tbW8k7GhAAAJ4DXyg0U4hsCnendjRrlVnNXm5uHHkuf06CxYFZfQd1dG8ccWh5LYE0hXSGKYdNiCCJ9YUgfVxy5XGsehJ/Y3wsdGJsBXKSdrd0UG1GZmheeVabTnZGakQ+V0NynoRkiiyF7XRSXONP21T5WKpbw17yZLBuRndYeoV2RW2UYxJevV3tW0RZdlTuTPZJNVCDUrFReVIbVUZZyl2yX0leMlkTTflHT1z1bWp2/Xd5cRtiYVNNWAlkm25Ed+d+D4RShL6CEIOhhY+HjIdJhm2COX0weGh3Ln/kh06LkYqRiSeMd4yEhgd6GmgOYtNum3m+eqxx4mGdYxJ0VH5qgdx+0Xv9fW6DR4S5frB1z28Ma0dmLWa0bIlyw3GPbol0M31lgO9+vngIcOloFGYtaLRqXmmtYRVV009iXbdqhXBRb5Brzmo1bXBpDFoQOrMZljnaTrdZB2JEZzpoZmPeV4tP+Fv2aV51EXzzfnJ+g3u5dslxAnGYde98mYOqhiyGAoJlfap/HoWciC2HPYLFe+xyD2fLXQhdR17lYttqrnB+cPdotF4bYepsWXZEeTN01mdTV75WYmo/eZJ/QH+Fedhu02GUWvtgImq9bE9sPW/rd7V+SX6rdD9geU9wXaJsTHajexN72XazcHxrEW+tdmx9lIHcgHV7NHNKbk9vh3K/b4lmX1c0TfRTXmePdWJ70HoHeCN2IHcafPR/l4Vzi8SM4olwgr12hmuEaLBqF2uBbdVv4nSlek9/qoH+gGZ+inu7eAt3iHcMeDF072rqYGlkyWz6bRFnol9kWD9SkVOOYS9zPoGsiDiIi4AydUZtdW9pdpN9BIA0eS9o+1IIQlRGQ1H0VzxivGlQb/901HdBdnJsWF3qV0hm63cyg8GFhn+lb45RTS2IO1xPEFxjbmWAUozgjhCIc3l3bhBye3bleT57t3uMe7x9d36ve0Z2EHKzcEFwiXGjc0ZzeW9/azJqy2v7bRRvQm4TaoZipmGwZzdrm2hxYSpcKWHTbAV0cnVodnR5AH0EfP90yGwFaONlv19qVbtLdU0XWzRkkmKmWSJUC1x5Z7NsTm83cppyYm1nYrBb6maidA1603iXc2ZtEW3Kc4J3UnXEbuFnPGV8bk9+Rog4itKEjX3vfymHsolUhC53EWhvWHxIMkATVqVtYnlLe9JyqGIxX7VpMXO3eKB8AYMii/qPgo6ThwWBX3/kfuZ5ynD2bXpz9XQRdPtzjXhugF2HcYswi7SGDH0zbq9iZWNLao9ucmyWaSJta3Rzesl6lnVza6BgjGIoaItnrWTvaUVxbnWjeUSBa4jSiZ+DP3XcY4xgZ2gSbjNyv3bDfG2CI4XehnGI2ohuicSJs4Rpee15bIiij6WNdYTYeU532njGd8R3T32BhGWEdXyZcBpwnHhnflCClIaDi82On48AkXuR0I+mjE6Hu4BJd9xuuHOEfLJ/VH3CeZB51Hs0eTdvFGPFYclqPHYnfzCERoUAggd5/mnCWLlVQ2D/ZpdqNXJUfhGHMYdxfoJxR2++cqtvT2NBTUI8+z+qWbJwt3oAfZN3t2stXppbaWRKbL9tfGcOWe5GAUq+Wgdlq2ewZAZf6VdOT/9PYF9vbgNz5mwDXWxWjGaVdWl/uYKvgGV/6oPWiVKKWIOneXN0wHQMd814GHggdO9vUmxNZtlhymXubedx2W92aABfplmeXLxie2aEZaRgUl58Y/RnHWdHYGZT+DqTFC8MDS2tSvpeGWvndB19moHFgCp4S2f/WNdafmOQbJt0mHZwcQVqDmYDX4lVOUuUQEo8V0IWT8tU/FJGSa5GNFPCaFl9v4nZjIOG4Hj1ZjJTBEI6MjA1c0W2Uk5fcnDpfRSEnIDOckZh1F7VaidwwnBvbztt1WkdZe5e6lt2WaVP8UNfQlpJQ1OSXNBphna7fYV+MnnCceNwKXcTe5t7+HrsdzRz9W0dZ8dj6WrhcYByeW65ae1mCmQQXPdKVDTuOXFL3k8wSGxB/FO4awh5X31zeu9xvGeXYupbmlRgUDVTZGBEa6RuJWuPZtBkF2bMZgNlv2Xpbe91m3geeS94jHc4dqpv9WFtUmBQ3mE7bv9xRXCca6Zlv2HCX/FfOWXWaCNoUmHvWCRem2weecV+/Xz9cyllE2CVZPloQ2uoajBqCWoYZNVe3WAXZWNjSF10WgFgYWUzahRxcXlKfZZ6iHfGfFCCRoXlhSWEY4MGhEaDH4Are7F1629WcpCA7owVkgyRpIq0g1mBM4L5giWB03ojblNexlEcUY1SXlasWSdcbWU5cvN5anqFdtByFXTge1mA0X+qfSB84Xlgd253Cnw5gaKDe4LNf0V9j3nkcTVqFmwOdR9+goDcentxSXKAes6C+4kJjZGJGn/qb9ln023ncTRyNG0BYWhXkGPRdguEgojrhfl9mXNjbOlpj2jEY6Bc+lhpWGBYplYnVmNYu1xJX/Bduld0UuNY2GNKaitqtGZLZWVpx3Ehd9h2XnGlbpt2oHudeahyv2abX4BiwmRqYs9eF1n4WcRfYmmlcrF373XZbG9aYzoAHG43rE0bXytqSG7ZaW9dl0q9Nro3KEf4VBphyWU7YY1Yy1iDYIBofXPRfn2GKYicgTVxEl01Y7JxmHnZe5F6BHm9dxJ1em39XQ9RDFeeacly+3gyf2+D/IP9gAN87HeIdjBy2mzuapVoz2AVWLBgvG/zeOB7rHnEdIBxlG//bD1ob2kwcjV6VHqmcZRm/mD3Yj1k52K8X3tgImSOY+1fxFqXVwtdJWq4dSt97H35d0xtwGWUZKBn1m4pdpB4o3XrbHZhrl1PYj9jlmCSYS1l7mjvaYNlPl8wVYFLSVyycM57R4D/gPSAeH7+dv1tvm9KdLZzf2l/U65Db1GXZVdzvHWAbgRjwF/UY8BiX1oYWPFpKHg1fIp43m8TaeZkm1opRfsjAAAAAMYP4UVWayZ+j4Z/iBKFIX5BdqZvEmsPa+5w8XVbdWRsrmGQYkluSXYrd892OnvwgGh/NnYVapBga16OWYBWo2Obbr1w72kxWh1J80NASchQoVfQXKJjjGxZeAyDFYmniKCF7oPZhPKER4Gme2x2i3B6at9j7WEKaL1v4XNFdbB15nMpb6JoWGHJYhNtmHVxeX56BHkMdUJs4V7ST7ZB/kJKTMRSF1j1W5FdXVo0WQpeX2albuV1FXvvfBV5c23rWWpKklZIaPN2yX/lgtp/r3dnbFdkLV8AWNNQx1FzVVtacF8CZL9nWWokamxkLlnATuRTyWPqa3RvbnIkdb50znCyZmxf/2bGbn9wwmpsXyZcKmWubqN0O3hCfdqCr4UNhUGDQoJag6uE84POgJl4GWlPWu5do2uvc8JzHG1IZINiW2oVcDNxg3EddB13hXfzdGhyWHHzcGFv/GqPZ0NnYWVcXQpYQF0AZyBxxHk4fj98QHP1Y0NSTkU7Tt1ZX1t0VsxPLUo/Ohc5oEvUWHdeZF5hXH1cmmCtY95hDlmbRko6uUQ8WlhqV3Kyd358Xn93flV4zmzXYM5ej2fAbCppFV85UdhWLmapbURxYHLcc7x1gXNGbF1iCVcMVVFjxXa+gv6FQIMnfyaA9YCKe+90yXgrfzyBtXpyag1Wt0tTSGpINkm5TY9P4UwHShlSjl3kaCtvmXJlc01x+WveZe9mRmlya8tu8nHxdux5RXmgdFRurGuFbTJv9nAocLxqL15DVrpiRW8dc45uiF6lSr9XUGfNbvFxjHG7bnNshGmJZ1ZkhGHXYK1kr2WPXsNUVk9PVkhiJ2h6Z71bcz8AAAAA2QlGJ6c/Kk2zVxxgk2OPY4lcxFEbT15YPGaobYhvkW1XZ8tbu0/GTuRT1FJPTD5GUVEEXU9fB1xxWE5g12wucjVtGF7jR2g5zEDiV6BrgHPwdh6A0IZLhbl7u2vmWRdKvEgCaOx+EYlWitWFB4Dkekl/8IoekiSStorTe19nc1prZxx2Q3vVdopsQmUEZzhqlmntZDdeIVX1VslizW+IeGt7f3nudQpzZ3KIcCtsimsocOxzkXVAc0xsU2YXaDFtcXC4ccxwk2v9ZqNokGwsbFhoPGcsbul1kXhQdR1tlWKIVZFANDx6XGZwH3tGfth7uXLyYkxMLEWkUbVdDWgRb/h1tHrUdw1vDGeyYnJds1PUV1RpwHODcxhs9mdLbxd4y3qed8x28H3+hBGGioDfech5unucd6RrrGTQc5R+oH5pdpttA3KZegB81neLdk16Y3z+eIduemV7bIt0bnY9cSxmrlbcUOtaM2X4ZDBbVUlnP3FNlV+Ja+Vz8nebde9qp1bDTbBkoXk1ho2LtYlxgv56TXdsdnVx2mhWaGhwQHVkcXtrsW9Vc4Fwf2zHayJupXLPdcxxhGd7YzVt3ni1gT6IbIklhDN2KWQVWnpeymeKcHZ4mX0Cf299wHsVe5l6SXr9eyh/E4H9fsx3425bbe9yAnfRdV1wvGpgaRtqhGykbaBv33FvcIJwnXZrfn2BSX43doxsWWJxU9k86x9zIjFNXGlqecZ/y360d9dsj2V3X3NVulLmXGNlDGz+cO9zKXM0bEFeQUxMTTVi124OckVtQWzYdkiBKoZnhXuAzXeQaU1i4GXcZ89mQWRhZ/dvuHiYfNN6GXRnayRm6mrFcg94T31egTOD6IEZfz5813sDfRB91nrndINsEGZrZKlh2159VYJGe0m4W9JoPHF+eHqA9IUvhnOAvHYzcOlz3HZ8dmh0g3Sld6Z7d3x6eIFvr2G+WFJWrFbKXtxqe3YQewJ61HjgfRmIYo9wkOuIuXczZhBrgXWJeqp7n3vCe9V7Qn72gtKFz4edicmKNYpUhvd/L33kftR9F3rifHiGDo4WkCKMlIEecz5qgnCrd/F4oXM6ajZlempFczZ9ToINg3+AK3wsePl55H4ggNJ4FmdCUiZeU3NGfweCdXyMdXV9Do0dlbCU34xvhtCOX5genP6ZqZCSjZObkqSYpGCbuos5jWueD6Zio3mXbI+fn7ysDq+Mp5mZSpcDpNCpT6W9loWOY6C/rRWwRqj4mTiaP6icrfepkZ6xlx6jO6sAqviffZBzklal4q1TrKagj47HkFeeraEbm/SLx4EAidmMMYisehJy7oJzjg+QE4jqd+ttXXYvfkSD3IVHiMWJm4ehfq5upmP/ahl2fnmGc8togG+zgt+OjZInjv6CC3QOa8JoBmXZYZlnJHFzdbt6EIDLfyF8IXYTcRFwyHX2ea97g4AvgGF6AHRmc9J2z3d1dtl1unQ1cu9tgmXgWrxNWEh5Vmdm3W+pcRBst15cVBFcLWS0bI51PXkWeS13k3Sbb+lkLFewYc90nH5rfhx0cl+ARwdF7E/6WShgjGDqWi5UXlEAU1lcbWpvdRt6InaSbEplH2d/be1wW27NZlldwliiXn1mkGxNcUlzIXPycI9tqWdvYRdlpXAdehN9snntdEtyvm+ibZhrAmjqYONVWFlfaWp1mni0dK9sC2XSXmlfZGizb3lwo2xcZtBibmfsbfpvMGvTX51QI1BzXQti71suTMkyAAAAAIggHk5uawF7bX9meSxq+Vp7WkdjOWkEbfFxtXd2e257lXbXbd1kAWRDadVqxGS0XEVfzWfWbYlw23C1bpxqaGYdZeJo9GzvbMpm+l7VYalnMmdZYXVltG+rdXl2jnSIclFxRXFpcfxvY2tcakFzRnzsfyN+7ne9bjNnF2QDYDJfkGcDbyNvqmWdUuo9Bj5+SYxSKFzkZDJnr2CQWKlbZ2rqdd95aXfWb6VmVF38TV1JhFyBaAFsHG3+betrKmQdX0Rmc2yraoliQ1rCX2NsrHUtfBJ/o30UeDNwkWoBZ8xknWdabB5xdXQLdvx0XnHGa4Flt2GWX3plDGyxcKNxs3ABcXt0Z3ieeBJ0dW59a9dm9VsDTslGZ0XtTBRbamO8YiNiXmQZZCJjV2nMdBl8Nn0repx1eHSSeSl/m38be9hzrGwdZ6VdpVduYvdu5nSCcj5q4GSiZy9tiXKedGxzOXOQcpdwLWuMYzlfeWGAZk9oCm6deYKCGYYYhDJ8eW+SYpZX8FpEZSxpu2lmcAB6/39EgVZ+uHdxb5llwF0BYGRkpGX2XrdPjEHmTdNeKGUSY4pdQFsfW7Jd7V9aXoJb/17XY/RkhmlycTl3IXatbYxg0FQoSrY1WhIAAAAAGhopPb9Q4lthZn5wcnjieu51+WsaZS9q+XJtdy11om3IaJVwd3f8dcxsRGI8Zpxq3WvAbGRwQHNqcF5l41fEW4httnhMfdx8OHmocw5vkHDddyV8UnyIeop6A4C2hYqGmIEjeOhoYFamTKhQx1aGWvFg7WyyeNh+332BdyZu6mMLWXFKvEeEVJhfm2ZdbgF3unsRe21zIGcWZtxwYXovfYx6QHW9bq1nimT0Y+dg11yLWu5ik3U5hIWJ4oXhecVt6nFFeHp7L3zyezd9IoGQhNaFyINlfuJ4XXLeaspka2hSccp2SHTWaD9cHV5nY85hT1z/XjBsanMacots02zic1d6nnxSfoN/MYCVgWOAmXy4cyFj8Un6LeA/h15ccvh9gYIygLB3BmfqT/9PGWX/cd53AXkFeGt6DH43fcJ4cXRVdGZ4f3xpe610CWtnYr1hZWNkaS51GIAdhgGFmHwcblFiRGHoZHBlVmOMYhpoZ2zlafBgbVUYVfpjzW00cX1uKmbwXOxg8WxNcjFyFW7abDtwhHGCcAZusm5/dRZ+OoFlfbdyo2babZOAWItEjPqGc4AnfTR9X3lQcd1kMlK+SIhT42BGaaVqYmZTXkJZEWQ8c1x6j3jubRRbn1ArXUtpdm2Zaq9m8WfZbOZvyG8mbItk3F45ZlhxOnssgJR+JHZ0a+xh2VSVPQQ5IFHFZBdx3XlJf6V/cXuGdD9t52WiWehO/VURaUZ0z3dtdCFqxF2UV3hUo1X4VbpZ+2C0a3t1kHnleLh4sXkSfHx9UXu6d/l3mX1ggbiAZ3sTbzxftFbjXgFxUXzigmOEUIJ3f9d9Fn/egjqFWoLieNhq/Gf5cWB4oHiecntoDF/GXhZn+Wq5aFhjlGHFZcZqqm3bbQ5pF11uSOsjAAAAAOYIei3KS1ZZmFltTIVBgFsvbfNzZ3d1d+Vy6WYDUX5Yp3BMfsKCjYBkfrmC/YZzhnt+OG8oY4pfcF/vX9RfqGFMam1x23ajfL99VHerawlrF3Xuekx57nIUc3x7Xn6ueL1u5mf4YzNWEzmMK4s77EwXXwVvinkJfs56V3AjZTxmam+adeh2RXdEeLx3tXVkdKtzPHAIY2VL8EfrXARz733KgZJ/7XjacIpp9GfHa1Byy3lff8+BN4Amettujl/iTGY13EHxXcVsi3PxdEh1U3kzfVd6OG1eVsQ9ZCENCkUmrUWVW1lnE23faiRkemYdbwRyYmvDWyJZrmTbaShpzGZ8Z0hop2RIYX1pZ3ORdWNvbGmaa4Ju5nEedtN4yXu/fiCBhoGzgFx+u3gxcC1lqVxQZEhxyHeqd490x3UqfNJ/0nySc/BusnWafPB9mntXejF7z3rrd0RzUW49bA5rLGhKal1wdXGAbw1yInpFglaINYk8hC1813V7dkF6uHxPfDp4yXEecqV2/njtdTZv3WxPavJh+1hjXSNpxXHwcmNwa22Ya4xta3Kgdrp3F3Wfb29sYnGqdDhySmvDZdljmGOpYdhb6FYIW5ZiwmoYbZto4F65VvtXPmC6aKdvNnmog+uHdoVRfhB4NHXacf5raWPaZghynHaNdC1vAm3Xc+x5UnsoeSZ3snj4ef553XrnfWx+1XobdfVwym8zcKxwvnLRdQ91/G1cbnF+E4oojVWJjoFqe79+sIGhfaZzd3CmeeN/rHzRcR1v237TjLOQSov5f+F4jXkVeU9zJGlCaYd7W4iNisqDw3dFdcZ7+H9vftl6PXgGd992eXUvcMJu0nctgnuGfISee9By5ncmgimFM35YcZxvUnNTcXBsP2o1bUNz/3K7awRfEljJZvpzYXh4czVnMGcAd4KBTIKiei5wsm2Tb8Rst2UwXVhWPlALTv5WnWHGZw1sO2xgalNp1mk5Zt5c+lZ3XgZnkWfqYr9YC0cgQLNPkmFLcMR3Znkrdxl1rXXTdvl0zW9FaetponSafoaDS4Pwfi92rGlXXndZFViKXMFr/3jZfT182HZYclZvOGlkYLxZ3V5iaxNzp3J8asVfyVqYVklNc0ArPE1FJ1AyUyJR7E8QXYBvjXphe0l1LXJGdYJ1wW1oWmJTU20NfsqDiH+scytquHDAe9eBZIWDhwyGMX6xbrFe6mTob/50QnOlaXNaOErMQ+xQ0WT4ceV1OXG8ZEFXW1ERUaVTDlV4VYNU/lGtS4lDij0/Q4RJ602bTrNOw0tXSVZdanaHhFSIBoQ2eI9nD1vcXc1kzmivaD9kr17QVe9F/DTcP39bwXBBfKKB1YGOfKZzhWqQYVRXzVaDZR9uYG7iZ0hby0XZQOpaIGtFb95oblvpWK9nAnTceON4MXVebi1l6VokU9BUeVkDZCJ1PoJnhoGC/njKb8xt4G3YZ7ddGWWyfNSLTI88iCx1wVD8FQAAAAAUGUdBsVtUaU5tzGjUXeBX5V5DatFwXnLabnJpcmbHZtVlGmaFaCZoA2T3ZZ5ydn+PhCWDpnyVdLZqdFzMRPchqC74RpxSD1qEXmxhgmmwchJ1Xm7YXA5BQkDOVzZlKW5edTt7R30MePxpklqHXf5ovG4ObvxrZWveazttkW4Rbw50N4E0jAORF443glVv8GTdZmJlf2LbZ8twUHa1e2KAtoNLg5B8HG4FXShdtmrdcwB4Z3mBeSt3424xX+5NtFOGaPl0Pnc+cCpglkiWOjFMIF0eaHRr5WijZL9kL2jPaMRhlFjdUVhRNFSgU3dKrEPDU5Bj1Gw6cAhwdm+GcLhwxXALc7B093E8a4JnImr3bahyRXaYd5l2yG9KZWJepGBtaXxrLmbQWMxHPj4lQvBQt1dHVR1RSVHSUqdP7FqGcZp+koJLfQRxoW2ceFB+XHw0c3dlCl8oZChrlnH/dax3vnZ9dnV323mXfLR8OHeObU5kD2W0bmtyimzPXINNkVQJW9RWkU5GSvxMOVnfZDJrC2voZtRpQ3RyexB7YnUzcYl1F3ybfdJ2NWgjXJ1lWncQgb2Dy4AHehBxG2lBYVdZr1eYXzNquG7UahNkA2WqcYd9hoIrgDl3WGuWZcxml2c1YtpUBkgQTYBRWVLDUkNdB203d2Z8GH9jgbuBMH4cdYht7W4dcXxv1W0NctV33Hjfc7lsiGtUcABxu2vsYu5XTU90V/1ioWT+WdRBuSBkMf5EglJlWsZZl1L6Sg5P4ldCWe5U2Fe0ZNRt/3JheHV6JHg9caVnRF0xVX9WAGK3aTJqFGbnZMJtR3pgg1OFY382dNxrNm6nddB8Y4N5h4OJd4mGh8aD2X+0fziEm4vJka6RAY7Dig6GxH3Gbw9gA3FOg0OIBIRPenZ2xH7DhGSCcXzqgTeRBpvOmiGQ73r6cB2AFYhchaR6HXUTgLqJE4vlg+x60H0ih/uIuYETdu12eH/wgo5+nHIIZkZlT2voahJq+m5YdwZ7R3XHY5lGV0KFV35n0HBWcyhwVGoeYKdVm07mS+VRDFgeWgRWk0YWIgAAAADCC9AmSTxySR5QvVL2VLhWJldSU7ZGZzPaMa44zE6WY+BvaXTOcP5jS03XMJ088FW6Yq9oFWg8ZphpsW6hbUVnhFpqSVFBwkjOQrwuzTELT9xmYnU7esl0wmSVUGtSlmLKbKNvmWwTZPpRNTwKRsVY3WKNZZljV2EWYn5iGF+nWllaI1xAY6FwBnwtgft+TXb6atFfJlbaUQpTm1skZ61s5W64cAZzNXVidGZvZ2ceZDFrUHSreIx1fWo/XINaIWGPZYJpY2wvbftn52C2XghiE2bgaDBnWGGEWxtU60erMqAtTzr5QbFKuVCUU7pR50a9L2ga4SqNRKtWvF0gWzFUdFICV8RcQGErZ5dra26PcjZ5Nn3Ze5J29nDZb8Bv6WteZ+RntWsvcy136XQsb7Nqnm3KdF56G3veeE93oHUsde5zXXAeaUlcwlA5VqxjQWxqbs9rm2bLXm5R6zjhGuoyGVBRYZxseXP+dH12ynnVevB2QGvIVew4oCIAAEEEAjLpWINssXPlcNVl4lesTW1IoDvZOQVdDXVmfkh8qG92WXxJtFx1caN95oBNfJ5wNmB1Too4CRsAAPYU+jXDS7lY3l7OYzFwDnpCfdR3P2l3XMhfrWcHbHJrmmrSbZJwU2/FZXhUeEWoQXZDzUI7TOphhnWwfml+ZndabTZiIF1jXh9bCFBcPwQ1rECQVFdj0GtEbo5s6WiiY1leJ1mDV/lWtVZOWRJi8Gl9bOpqWGmAbFNxfHKfbylp92QlaSVwVHVEdehu7F/hVGZd8GhmbJxoR2NxZPJvJ3rCfHB2SmoKY3pibWnCeQSAVX73d9dxVHCVdFt89oK1hHmBOHjqcDJ3ensid/5px18abJx64X7NeHdq2V0hYUptD3WmeK99HoNAhV+BfnaFaMtmXnK2eQ59aH66gUyF/YMefZNwUGGeYZNrg3FGczxyXnFhcb92A331fpN61m4XWSZGC0UbRkVPFV48aK1pS2VwYdtioGa8ZR5hXV/laKtw0XExbzRwunjfgayCCXv5bl1oe2wXbYVq8Gv1btpuqGl6XAtMekvdVexgG2pxcDp1GXgWdl9weW6Cc91393mjd4Rxfm2acCh3Zn4cf2l452sTYN5YIlYEVDxTu1F1U89coWSKZXdgnFiIVxxg62rvc0F6BoC0hAGHKYY8glN6/mvzWppOn07WUIdQslE0VAJWhFiEXkVlm2YrYexUtVe2bv56D3+mfmx6vXLEaLZfwFljVVxTTFoyZ3lu42/KbWVqUGVvXndV20y0TtFXx2GiaY1tym9ochl0KHMBcGJwpHOSdc5yCHATcWpz1HAqa8dlG2PhZANgr1StThtL7kPQO/JD+EyCU2pZmV5VYPZbIlY/U7xQX0plQYY+5EpDUFpT81yLZrZoKWEGTiwpwRpBOJ1IHkwrR1dBMEWAUHtX4VMaQqsc0DuRYR91+X+Tg9WBa3/rfDt1gGR1R9UnKysqQp5QxlaMV4xa+mQnbS9v7WkqXX1MTzt3HgAA7gR/KSBKtll2XNlRikAqQ85Qp12QaCJxlnJFbltogGDVWYxZfGV7cMNxImtAZaFn1GvAZ9lZsUP3LXEe0ThoT11bHmTPZ5Jnj2QxXqVUKkz+S3pNg1AhWMhg1WeBZfRZzVCxVeZbdl46YqZoe28TcZFsTmVQXxFe+V6YYIlkzWs+c2d40XkSd6hzjXVveUZ6uHWZbWtn8mOKW8dPhkWbQ7RIAlCUWL1c9lvqUZI/wTeWTThbr1+GY+5qOXJSdP9wPXHOekOAdn4TeUt22XRDbX9dp1SWYWJsQnH/bzluDm2XbExrgGq5ay1sqWqmZ5ljFV6BYWJryW4hapRet1GFUG9aZmaEbZpvZWyWYRxO+SqRDNcp/klqYeVtinSldnp2S3NFa/JiVl/6YyNjelwXW29kVGzpbB5mMGEnZHJn92ukczd6p3ovcwdmQV+iYb5l1mbbZphmpma9ZsVkHWV7Zs1nqGrybr5vlGo3XYdKMj2wPmlNQ1hPXhxkY2gga0psDW7Lb2RvyG15bBhromMgWmdVJ1/Jcg+CZof0gkJ06VtcS+dOxExuPhoorT23XP5vGIDJi/yQcI9rhtF2Nmg4Ytxe21ZIT8NPSU7GSHxLeVYHXnpeVV2XWztY3lctZp91hnwce+VxoWUPY6BlaGpWbhxw7W5LaoRiml20XFlce1v8XhxmS2sOa0drC28FdGFx8WScUwdPoFwQZz5mmVrqSr9POlsvYEVbvU8BSIBTfGBxbGNw72k9XCdR70UENCksE0CCVmZn+G8IdW15WX2ffXR342ibVAhPpmE2cFd3qXt2fyiA4XswdP1o9mKTYctdJFz/Yv5oC2xccjJ8WIRnhuiC/npVbs9gjV5sa1R0FHYLcBFgqkl5O4U0eT60VBloGHlVgySGtoErd4NtJnCNdxN5+HUteDCC4Id5hGV6uHYlgIuGMoQWeBhlDlgnWLJVyEyBSfFY0Gg3b01xMHZZfIJ/DnzVcVtoAW2PdU152HXrbAVfMFKLVYBaP1qSYRlufHaaeEVzg2ubaeNrGGthZSVd8l89cS2AkIahg1d3nGDzPJwfjjFIQc1HeUZ3RlpPEFi3WBZQRUWARLFKzFE2VedURFCTSUxKOls2a8Fz/nYCeHx4yXf8dVpxDmx0aNBnaGkYbEltE2hfXAxbnGKmaoBwvnHCcPhuKHGYdPF0C3AUZlBbrU4MQewuHiErMtM+SU6HXI1jtGLwW7xTAklXQkw08STiMAM9GUfTVQdjNmsccY13S32wfpJ4W2rSUx1D9k/GYbdpdmgHYkNcu2eddOd4AnXuac1g3mRQcRV4dHZabuhiH1+1asx0pHlSeod1f2wwZYpegV0XW4tWb1aCVftPPEYgQrpDmEirS+pQHFcsWVtWI0+RRCQ55DyRUUZk6muWahFic1V0SghC00ETURdZ7FqyU6tJwlX1bn5+YYVMhGZ7imtLWg1S5VRCYF9txnOXc4Rty2K1Vf9Hr0FaTEhZKmJQZRZmomjRa9Vt6W3Bcat4Wn3nfUp7anToajZmzW0mdYp0WWneUIsnOA36Js86Y0iTTldTGFxuYGdcoU7ZLwAAIBmMPNZR5FwMYTxe2laYSvQ/HU/GX4FmlWTnXuBgLGepafNp6mklZgZhHGKwaHVsY2rQaORxD3w8gFl8ZnGhZdhsI39Ci4OPPItVf9tr3VJPO3Mi+BUUOx9UIWSYbsRy4W8tZR9PiTruSipcb2V3aHlq9mr/a85uDHPMdf1xDWXpSgkiVBGXNidPjlphYbZinl9VWuZPQUX1TE1ac2kLdRt7E31NfSt7JHe7c+1y1XGKbhVoJmEOYO9oW3MVe61/XoN5hEuBPXl6astbqFmmYqpnrWX0YPRiAG4Bdlp2lnCbavhphWpMZiRXJjuDKVpJ7Vc8X71oCHVnffN9KHQZXhw6STLGStpaz2W4bDxvO2qvXdtR8U/ZWWhiGGVSZvBnqWmyZ9ZdgVCqQ3g6nTu2OOouoDbyTa9Wv1fYWiNikml0a5Jm5V1YUklKCkhOSF5ICkkNRPNAWFSbZ5dyr3VcciNorFMSL+4Jwg12M9BSLGVQbT5tS2bOXNpb0WDwY3JftFWqVSJe7WMNYy1c5FARTU9UA1umY2drVG8cb3Rrs2aOY0lgiFuqW69hLWuLcl9zRmvZWTg7DgEAAAAAUA3OJ7E640OaRbZEU0HqO2009yIAAAAArBHcLVw/1kpLVClgRWtzcSNzvm+PZ5hf/GGuaAlqK2IIT6cxnCaaQNRUXWHUaHJtyG9jb+xtM2pAaMFtD3TJcmNpEVj6RZ08OkgtW7lmiGuQa25rzGyebNhohmERWbxWlFl4XcNh22W9Y3Na70uaReZJdks0UIRaV2H1XzdV80FiL8Q5Rlbcaul0MHUvamhOyAkAAAAA9RZmOupQEVxoYc9m8mzdbvFqEmQGXXRcrl90Xm5YMVRPVj1c6mZJbGNutnCgc+x0KHMeb+BpJWF+VXtIMj8kOyZFhE1nVblcLWL1ZrFouWWWY9piql2UWAhbU2DdY0BmdWnhbVNzenlPfe9773VCa0lfYVIsTaJgdHW9f7KCaICsettzl2qtVr9A5VEkYIBn/WpbaqZlzFwXUoZTMFaKTuQ8ay7NOSBH1krTTf1PUky7TAlW6GEpZ/dhq0/KK2obPUhqZVZ1qXwmfs593n4JgJl8QnJ0XyNJjDpaKtQXfyeiSXVhqWxGbL5gM0vrOMk5tj1VStFVNlsTVtFGPi+vFQAAAACNCtonmEXyWRBm8mzzayNjEU99LAAAAAAjEP0rjD73SaFRh1aPU5hHvjqnQRxR9Vn2XaBfa2MvY3pebVN0SWhbN3B1eWF4L3BiZG1bnldlVCpXPlYETs9EGkEpR1xRe1hQWLNUIlULW9xfJGahbiF2GHnXdtBtdGKrY1psjXOedip1IXN5cfNpd1bzM1M/Yl8XbmhxS3ILdgN9ZoGLf8x2/WfNWKVUd1qbYXFuJXwuhAWFOX6jcJllQWLfY3xmbmuNcbJ033GebLRkBmAfYQ9hN2D6ZKBxoX1FhRiHmYUAg3iB037WdvNseWVCY2Vqj3FbcvxujWpaarVqwGi0Y0xjHnGkfm6CgX2EcR9lHmK7Z/hpkGZ4Y9lk0Go5cMxyE3RfdSh0cG90ZhVZBE/wU7Jc0WT4atpwEHjdfrZ/8HrKdMZvVG5Ja8plaGJkZCloUXC7dsB6rns3eaVyQGaDVnBQWVWsWeNdWGLeYrRj6V8JVsxMzEtUUqBWg1sPZm9xt3f7d85yA2uyZ+xoUmUeWqdFrzlPQnZMvFQXXt9kjmc/aM9o1G/iepCBNYJkfFdylWvxbiJ0enPPbM9g51lJYM9jO2MHWulFbUPAVrxjfWgvZH9XIkkNQLpAmkT3T+dgDW03c/dyMWvSXXZV81WIVlFR70eJP/s5/j61SmBUTlVYU7JfVHEZezd9JXgEcZZwK3PBcQJrE2D7UVdB/ybqHwRAP1RsYGtnJWrfapJuZ3N6dGhxSGtFaQJu9HDFaxVew0oJPTFAMUw3UjtUc1stZKlsknJrdtN4CHlodgBx3mb4VI9ImFTdZJ1tVW/+arVoLmxHb5VrV12XSYlJA1vUZ9lttm3jaNFdv1B6S5lLo093UhtZUGQ5bM5tGWeyWCxGp0bqUHZUf1L2VwlqkHnHfzJ9FXN3ZDtbUlkFWCdRN0/VYbxrjGeMWF9Nx15dcfB6PHz0dp9uX2i5Y6ZeklcqWjNn928YdNl233sAg6yIq4jpglt79nlhflN/OnjnbrtzrH5mg5F/fHFCW7hX6GX6bK1rHGmFcJl3tnV7aY1YJFRLXqNhal9WXExgXmZoae1pEGgkZw5o5WMJV7hF4kfFVlFerWG5X6pYf0qoQ5hWwWgectV0jnP5bkRn1VX5P/JJu1r8Xk9YU0atK+Ik/TDSOaFD9U+LXP9hqV6rUtVKD1XUW5dVo0IIOAhKRlWAWlZfOmLwYYNbM1N7VbhfnWV7aBBp62pdcBV1qnOsbINnMWyEcRJxU2/0bgdujmesWPJAkSp6QM1ef3SUgM2EPYPOfql3xm77YrZTAE4lUCNQy0duRUhaIW1xd9d4hnHoYddLGTTSGpcIpR2nNmNMJVV0UjREpSguBQAAqwiVIcczwThcO+RDR1O7XKBahFLFSydR2VdbV9xPd0uuTOxPN02MSklRLF/LadtvOnPhdVF8YIShh8eBsXD9Uj8xCjVbRDNMCkliO5M6r0wDVatVfVWFV85fmWTyYKpXiVNlXcZkwmS8YZxhumVOZ4pjhF0jXqNp2nY2fRt6929FZMFgRmPyZqhntWLKU88+JzqXVHZq53Tpedx6HndscDlrs2oZccx2wnb6cptt9GVGXR1RHkUcWNxurXoCfVB563FkaBBaqUu0SRNV9GD6YaRbyVOzTzdMTkHQKQAAAAATDMQz5VCwXxBn8mswd7uDlomvhx19vmsfXIBVzVLxUo1ObkT+Oa5GDVjyX7hjWmaCaJ1oumerZVFigWDCXn1dWF3fW05Zb1fcWidie2daZgplz2ujcwl3tHFJY1tQEUDkQLFR9Wesdtd8lHo7cB9hilwcXixcaWR7cvV8IIIWgqN+QXsJeBJ0r21tY/lQNi3xKUtJo1YVWFBPn0N6PRVFGFJfXG1jKGQ5YHRerWLjZu1nL2JjVRlCNDWtLC4ZAAAAAAUUAi8mQmBTDWD3Zx1r92slaZZjcFqmSLcuJD69WptuS3kifYh7gHWYazRdW0z6SNdQ81UaX+dq23V3fJp8bnb0bOVqIHSWfFqBmX7NcrxeDEt+TjJbSmJXZDJnbGyncoB0AG+NYFRS9136cRN8H35qeDhwwHAXd8V5P3bTbY5rXnnLg5CCxHUzYbhiN3bCgECCpn6Xeo13rHOmcadtIWnfbcp4E34Df/V713hKfRmBmX5UdjBwFm3abiZwb2xxZJ9jr3AOemt8xXt9e+d5DXSUaZZjn2VwbQx2wXpleflyrWlYYEBeD1qKVVNRGkz9VapmLG8UcmlxwW/BbYRnm2DRYYhooG5rcE9wdnOte12FlIzTjvyKtH5oaexU/lQ1YeVoPmjLYE1Rgjg8HQAAAAAyEHUzS1PyZ7FykHgBeI5yJ20OalNn4mH9WKxUf0s3PiFD5FSzXqxgcl0+VzJRvk2hSw5PYVv+ZeNtdXUOe3J+QH13eVl10W7OZhlegVVRXjpt8nUleR94vHKVaM5ehmK7a85uQWtyYJpSGFPzXjpj/F9FUzQ7zy1XODFEUUaxPvovLyKHEwAAAABxFJMyJkX3UkZetmRiY2hYmj9rFgAAAAB5HotAbVpvb415zHsweoR4sXq7flN//nyzetx72n0we9N0zW20Y0NceFkLWtBjl3CFdzZ3u3A+Zr5k62w4buBsw2skbCJuG3PkdrZ2l2+iYkhXZleiVqdOvEJmQe5Pz1toY2NoumxncGt1BXkeemF3aG+IaYdpOG1Cbe5q1mqucPpzGHHyarRpXGpRZ+pniG4NdJp3A3kId99x42cgV+RE0kTuRplN/FIEVHBQaESTNtkyBkYyZI1zNXZNbXFZuk1qWe1iZ2lga59nTVxdS99AxlUUaThyp3Sodm168n3FfU55bHRrciVu5GwwcW91qnY9dCtyOnOFc9100nfOdR5tgF/LXXdn5Gy7aNJhQGcPcgB4xXUWbHZfdlkpX9pnMWpqaMZm/mmudBt/74NYgl15AWvmYL9fSGfpbHdq314NSkwvuBQAAAAAgwRNL4lRNmW6cdV3RXqyePlwR2UeYuBnv2oiZJlSzzx5PqJE2EYaRsBDHUUfRZZINk9mV8FdhmHZXjFU+0MbSixbzWRWZ4FleF8NWGtelWuLcOBtjmd9YDFUFzv8KkZA9lLrXQtiD2K/YXljcmbtapNvRHA+bYdlAVseUGBHTDx9MbMnaRvyLqVMAF2OZTRoDmbvYAJZ+kzTM7AcCkJZWK1p4XmThCCIk4MZdrlgk0ojSANTglw9XUtTQDvqHSI5olTRX6pfCVW6PsccAAAAAMsiYUPGUGZXellTVkJOf0XNRE9QMWCebD10wHfcdMxpU1asRspGiU1EVTdkg3SFfzGCgX0pcqdkcFz4VcNYr2W5bsdx52/aaNtdw05rP0c6KTw3QG1AQDoyNP86d05yXwtoHmj+YndfY2MBaXpqV2ZQXSNRiE18V/Vi9GvscNBvk2pmZqlh0l2FVBtJnlCuW1JcylCHO5U6V00BWUFfq1/AWzFYo1tFZKpryG6YbkJsV2rOZ9Bi61nxS/xKdVoHZD9nH2/0ehiD9IRogct8Eniicz9ziHPUcHBnP2E9Yxdle2DtWEJeKWczayJoTF0nT65JJVB+V/dY1VHvQyE5C0THWRlnpmupaYFiRFlzVO1QDUqLQrBJblEjUYlIrzVcO7RaeWyfc0lytmxRalZuTXNFdRxyLmidVwNJvU+XW51esGKJcJR/lIaJhXt9j2/iXz9W0EysPd0iTCrrVthuFHnze5Z5j3JmaH1deF78a6B1oXlCeQx3u3Udc/tt2Gi4YgxhfGX/a9VvvmzfYlxRokpmWr1q+nXkeNx0pmoUXp1Zc2l4fKGEF4KYdSFl7mLNa/5uY2ziaZloRGbQXolQuT69LW8rUzl6Q4tHyEthV3tiCWYdYJBSDkUpSZhWJmFtZnZmiWE7V+RIA0+uYwR2LX+Yfs9zs16cQy8wgCGjD1kw8khvVTpXo1EbSbVHcEzFSllEOTgJJiIq3T1SShtSNFeLV0RRREb5RVpO6VFNU2Zh9HF6eaZ2d2ttWzJTw1yIahh2qXztfWt5y24LWvA3VSJ9K2NEPlF+UydLCEI0ULNhCGjYZdJgqFvDVhpRolbiZXJveG9zZghY5FEPVSVc4F/4XdpYgFOiSt45SzJQQ7FW0GWQa9dpjWR1YmhmIWvAZ7Rbi0+sUDRTr1RsVnFd72lWeFR/+n4/fAR8J3oJc3hjTkn+PpxLYlH8Wbxl8W/WdOpy0GxearhpH2WYXo5c1GLkZZRfLkwJLJYkIjPCQq5Mr096TCJLjlEtWIFX+kxbQt9P312AYlNc0U1gRh9Rtl1cZspswXDZcmtu1mPDUWpCT0Z5TjZYAWIWZp9gm1CsPXw8IkVXTnBcgWt5ds55YHUoaOlT1E/mWiRjIGUqXw1MpiKYBb4sf1BkZJVu2nE5bkdmpF++WkNXiVHWRi5LjFZQWoBWsVHFUetWPGLLbV11oXk2fQaAD3z2b/RaXEB1J8Y2qFInYg9oO2NcVHg56yCRMddIlVGTUWJJtjzNNP4wuidSOWdW4GyLfQuHlonehBZ33VyHPqs97UKvRalIL07zVqthtGohb9tspmKOUiQ9dCZcL9dBD0/OU6lP/UL/MDUadw0SLBdFLFoNbL92V3hucNZgRFOsR0RGc0tvUCxSA1YGWNtZFV0mXBxblVuVXc9fIF89W4hP+TqIGgAAAACdF9syYz1dQpVDFT3sN8w4oECmS0ZUaFSdUaNQsVYgWPpNczshN4Q9l0taVThajlmzUKw7wC/pRmZTXFSrSW8vMw6xIYFGrlvCZg9pU2WnYyRrn3VweARyLmHOSIdHp1sDZ39qSmhaZmNoMGn2Y0xbYFn6W8NX+kjuLIIGfybpTuZl8nCadBJyn2o+YDRXqFS0V6JbRF4RXpVXBkd8OvRBG0pDTOxOZFatXX1ea16KW+5TyEfzNEUvnjaoQbROXVyjZYFnv2CKT20xtAYAAAAAwRR7LlA78UMfSeRMmVOUWr5c81yrW5VX0VanXBBk72jAauhqVGczYaxdTF8QYR5er1PoRs0+EkhbVKpY81SLTsZJL0P4PwRH6VJCXwpkq1/7UIw1mA6FIn1M2mV9crx0d2w2W0FZwmqTdex4EHf4ccFtT20ybvxuRWtKYbpZKWGDbChw+20tZotTyUDbVdtp9HEVcHZl11VOTZtTZFefUAs8KRUAAPoGeiGmPwlXYGMNZHNe8lIlS0ZTi12jYTZiW2GaYZ1gxVqDVG1X/WRTc/R6AH1Qe/J3dHROdE9x7mc7VPQwESYVShJdbWXOZxZlG1+rWwRfoGtFdwl7NHZ6apNd3VuPZcVvJ3WwdOpsQ1v1OgAANQmVLuZNMF1yYGlZckoLPUc22DgzReNRwlZQUSg+qzSKRT5P+k9jR9I1+h4AAAAAdytfUWdl/m6Rb2xwQXnVgvGGzYNYeTprA1tkSRU/5TlkOgE9VUZYUuVZIlmPVGhRyVDuTIlHW03nWq5eEFYiQdorTzUcSS5fkXELfV+AO3uCb1dovGv2cf11o3k0fUp93XeOavNTWjAAAJ0P+CwHR91boWcwachgnVEFTQFZZGSaZshiAV+LZAZtt2+4bL1n2GPKZMxnFGWNWMFC8CY3NdtZPm61dNdyA28ebctpqWRUZ/txaXb4b+haIjSWMl1GvlZ3YfZk32RpYOtSFUEuRNBEhkLFNmgozS+FRI5SlFaxVdxRWEzTRi9DBD2vRwNVy1izUT5EHkHqSGJLxkjlRaE+qjLTHAAA+QjNJBU6NT+tNqoeAAAAAKYhc0MgVUdieG1/cpdxL26NachnzGmMbelwq3PJdpN4BXdqcMhmgWKbYxJg2VcdTolGwEn/SnVGKTxkLy4TlgoFJqQ6zUDrOG4gAABwJXFCmlHMYKVnjmaqXVhN0T/PRPJOfVSwVtNWG1tKXcRdvl6yYENklmc/Zrxcj1DlUAVehmt7dV13A3LJZbFUVEpYUfRg/G2mdRB21G6+YhJb0loDXVti32oGcWdxqGobXpVVz1v5YjJoDWm3ZS9nrXNIe797tHZ5a0BWOD+VTRddTGc4c6d8HoGsgER6o3Bjaatl9WVpZrdjxF9DWnlVCU7kTQ9Xw2KLa69tLWdgWdxVgF5KYpFfdVgQTXZIwFhdb4N7fXxqdDZtiHNdelV4v24sZKtbx1NGRx0uAAAAAPQcVkC6V8Bmk25mbxVr8mbsZkVkWV8BVoRNNFZfYmRmnWTWYmBl62qabD9syGzlcJZzWXGOZyBYBkgxRP1J71iUauByYXG0ZwNZRkuhQj1KwlQFXfddYFcqSxI6RCUjMH1ISVa2YH5o8WvabKhuqmwTZa9WyEnxUo5jNG2kbzJtd2gIYYRRTze/NvtTxGcxcExvDmYfU0Q0NBmxDlk1/VINYW9iNlm7RJwm70DIXxJuVnMjcrdprlaGNVcYAAAAAFocoT5IU9ZfhGcSa8lpe2aqZJRmT2hTaBVjXFgxTWVDEEOsRF1GzVL2XaFkFGcka2hwW3UIdkFwzWHQSXMqUQYAAAAA2ABaLtBUZmcbb8RvsW1hbshwz21KaH5pJG49ckR0LHWJdvx2Q3MfbVVmVmFsXWRZL1OgSxFC9zqMQMhQ11YEUlFJg1CWW0phJl9qVRtC4yAAAFYTvDu3VxFmTGtGaHdbTUWlJAAA3ANbJQNEIFOHWvJczFvuVeRNz0kZUnBeymnSbQNqYV7FTXBCaUQjQ2tHiVHUVc9QlkivR29L0FLqWTViHGagYYNStDngLlxN6WB6aKRmmlz3T4dJIk0OT35MTlevZjxwFXHNalxcK002UblhmWoJbLppSmYMZztp5WYkYCddqWNSah5w23GbcKZyqnjmevx2N2nFTEkcAAAAALUEhB5AOo9Ja1IyWrNhFWXKYERU00BiHwAAAACMDwsygUzkWlJfw1p2TqFBbz6kPcM5MC0QGAAAAAAqBJodUT8hWGJmvmv8aiVnR2VIZV1mPmdiZqFlbWikap9nRV6kUvRSxVvPW2tWplO4USNHUDrxSgBdxWR2ZENcRlDyTBtUaV6rZoxqr2mHZfFd5VOqSxFJpU2VUSdW2V6LaRFu92daWBFVuWXncC9yoGzjZCdiA2XDZuNma2SYWzhIFytrDJIuAk1uYQNtbnATbQxknFS7O7MiHDKgSkFSBkzNNs0nFkSGXZZu2HbFdqpvR2MnWFdaoWKzaG9pzGQcXKRYMly5XNxZZVp1XsxgiWB4YOFhxF9KVgVGli50FLIOXynsPYRP/l8fbdVzS3MIa+BclFVRWJ9cqFveV4FQkEjnQpNF+E9SWwRmiWu0agBoCG4Bd3F6s3axaa5UhkUzQ4JCpk0dW7ZgCl+oXOxbsFolW6lbxFttWQZV7laWXo5m6WcTY29ZlE39RHBCAUIDRi5Q8laAVsBTaGAYcZt6Sn3De1V84ICQhOGF44JjemZtTGDZXIhi92kyb1ByI3LLcq5203qUe/F0S2enWWphrW+zeNl5aHIEZOtahF3mXzxXd0WgSillSXikgFZ/vnWQaG5m6HIqfQeBTID6faZ6uXp+fiaBR4A0fjV9V375fmB66nAfaaBtRXhegDSDuYFXfMl1WXTpeDp8+3c9av1VFVQiZf9xmnU/cRBpEGn7bvx0j3WScblrBXFueuh8jnamZG1B/iG+P0xa5WgzcMtvQWjvYWFl3WckZDdfc18oZSVpJGebYX1e5l9sZKtl3V87WrlgiWyMc25z12ypYYJUPk3vT5dWE1lwVI1KWz7/M0os8kXLYgNxLHRdbqli+VmgW9tcMVfXSGgvpggAANcnhlJBa7V2TXf+bqxk3Gahbe5sXGF1RtoQwSiYTrxh8WjGZcReo2PSbOZs6mRrXnVbX1dIUMpSYVy7YBteQFV3T2tQl1fuXbNdQVr0XVllpmhIY+xTzjixMJJQUWDMX9hR0zaPGvdHj2KMbOZriWB/RsAx2UyyW4xfEl2mU+BDHD+5TbpfQ2gtaa9j+1hgUTNTe1kHZlVxcHg9eyd6f3audBt4GXzSfP926GvhbTp+p4bthG97cnPgefaD2obQgG10x28Nd9x9hHwGcOdkS3dMhzmL4IQQeUJ7rIggjwaLZX07e3CPnJvIm9CQBX7Yckp3Tn58geaD4IhKj4qRlIwTgYJ7/4UTjt6Na4Xpeoh/T4pLjhCJVXobbqd2ZH4tfm93UXC1cOxzEnTwcENse24eeuyCeYPHfBRyemdfXlNbnF6YX2FXRkd7MrgcAAAAAL8VOURwYRlv6HNgclRtJmkQZRpd6k7+MgAAnyErT2Nr9niIe450JGWXT6I5VjZEQytMk1KNYWduV3Jebl5kPl1UWkhX3lEhV4hj0GhfZARVD0HsODIzFDmFWExwUHy+fQR1kl7ZMI8NfSJBRfdgZG9tdiJ30nHVZhlaIFjCa6p9joVvhG15eGN9U1NZcWOgau9w+Hele7J2TGUxRiM7ukSSSzxVEluQW6NWtEllMcYlSTu/TRRcjGSOaLZqPGkZZE5fA1oTVipYh1tLV09KLj0pQjtSoVwgZmRw9HVHdHhpslZeVsNiNGfIZ3JkOV3cUaM86B0AAAAAlR6aSIdgoWnjaPNicV4uWwZSFUupUWJaNlwgV91JBTZyML07wj+pNp0dYQWhMXNUDGcdbmdpm1usVc1ez2IHYbRes12MYp5vrnpSfaZ15GMFSbo4XD7NSA1V4l05YsxkO2PWXgRVjEiSSMtQO1D/TdhZSmxgeF55Tm//WxpLKUrqTOtM5EdoPi8yWBkAAAkZPDRtPis9rEFYVE9khmxaa/Jhi1XMT9ZOVkdBN/Aw5z2KSudU7lpJXKlcgl83YnxfGVSGTOdVT1wUW2pRrz/IOSdSLGMsanNtGW5daXVdmUaVJrIdMDvZR0VH0jfFI9I3hU6SXTFlrGW2XwxUC0p9S1JRclZdWFxUE0cyNbNHi2F/b/By42tjWMw3fjWLTdxgtm/adXVzsmq/YIpfSWUTZxZis1hdUbtN9EtqVM1ddWADZO5rEHWdeV92s2rjWNI/CCZdMkdEw0kJRH0z6CDOLPtA70mMSFk/sEEvUghf+mhjblhvJm56bZxsfmjYXmVQS00mXVFpcGztZ3VeY1fhV+NglG9oeXF6InL7XVE5/zCKTutcSWJrYkFh3F75VwpUiFZRX8lnrmfiXD1M40yZVaNVV0+fSQRQ4FxBYzxgzVVZQcYcAABbGO9BhV03a55vkW6Oa4porWLsVME3NSLUNV89tUC3RUdIVFAHYLFoW2jpYxVbrE0QQqs8N0TOUcNZDWEFaEtpBGFsSzMiAAAAALYTlUEEYbBv1XOgc+BycHLAcDNsfWTxXblh9mnFa49oM2X1Yz1i1lvUTIM2dTOsPIk71DIoOBVQnGGkajdwZnQDd5x4dnhXd/B0vmwDYoNbBV6SYNpeal7iZdluVnL3b6FnDFg4PpQaAADTC/0kiTvVSq9TJlmIW0ta4lP6S7xTdmHWZORd/kx2QVhL0lOkVqJV9VDxSwVK7k9HXgFrH3E9cXxslGb7X2BZ1lZeUp5MVlK7W69o+nWlftB/6Hnvbvll0GKwXZ5NlTFLIFI3JknJT0tTz1OtU5pT2EzNQKEyKCrwLO8tyTx5TYtXR2K1bWp1onhDd1Zx72/jdpp7UHvSdI1pW2ErXRRUlUmtSr9SK1qmZqty0nlie/R4UnZ2c3xsjl5TSaZFs1PvWTRcsWFDZ0Rmslk1PLgfjz9jWHNkJWnmZo5gs13hYT1qom1YaNhZJ0fhNkkkAACaFBoybUeIUyhXU1UCVJdbkWJuY/pZskJ0EAAAMhRcM+1JBFaZWBZWdVF6U6dbtGBFYKBWIz7dCEUObjTRT5hb+1zWWARS0UqrPlcrGw8AAKEPTyulRIRXkmFiZs9rxHHXdCRzQ2ruXfJX1VrRXiVlQWhWZfVb9Up9MP8QAAAAAKUWWjPfRRVRGVNcSoA6pTg3Rq1PJ1HXURxULltgYodhDlqqUIVOVFBdUPFMDk7jV1llc3D8dal1AW8NYnJVrFXxW21fU2H+XNxUwlXsW/lilGkkbGxm/FYGS3JUN2LfZRljM2E/ZglslG7CbwF0EXoIe2hzVWO/T5NHhk3SV/FmU3FAdPFxiG2oaQtqCWqWaPFk21yLSy4sAAAAACsXuEg+Z2h0pXXfaxFX7kbaUNpZB1+oYbNg9V5kXXpbClmtUllESzp8QHxGjUvaT9tR11LXUoJSA1YzW3tcWlv/XEJg3WHmXjRciFqVWHNawF8AZcRkp1ypTzZR7F3UY2ZhbVqBWDZgkGk8bAtnD17hVlBZimQwbeFwj28xa2Bno2PvXVJcj2L6bHJyq3EqbNFjM1xMWulWK0zkOs4z9EZvValZZVOYRX9Ck025U/VUHV7CcI18vH3PdN1lglubWuNfPmkvcT91cnPYatRWiy5ABVYXmzhqTElWRlxHYDFiTGJLYZ9dNFUYRJ0nAAD2F+QwDT32QJs6mze6RtlTLlrCW1JdLmDNYa1dW0/MOhgeAABnEkctLzsqPDk00jDBOlg/kziKNthFxlbxY7JrWG6qautf206qQPtJwVuoZ9RucG5yZ1daM0HoCL0VpDoEVX5lCm+ZcqlugGKXS7wi4R2oPH9RTl13X3dZjFFjUBZT8lfbWt1a1lUMS9FEn0uvVRJWN0/hQew1+jl4O4Q0siG+GFE5qU1wVvdUa0qsNpMYAADwD586clh+asB0l3f5cutl/VJZRLI+ITPpIYQs20GyU1xf5GJjX81dn2RnaIdkulrBTQRFLUajUE9bs1/yXzhgEGKSYlFev1WcSulF7UkuR61B2k8jZF5xpHZ0dclvLWtgaSxmG15vT6c8XS4SGgAAzy6jWftxpnw2ewduUFroWHpjC2ZPXnFMXj8BQhlKA1noZjByFHiMd0xwLmRRXM5hEGk+a8RnSWJVaHh2nX8tgLt4GmwwYnBcY1THRqM7f0RDUSdVvFGJTTFVwF8wYihdPlN1TTxO10q4RhdM7VdXYnlq0W/vbVZirUz/KgAAAADvDRIrtkCBSiVJa0EJQt9RpGLxaYFoCV9YTiZE6lNVYuFtA3jffmR/I3hbadtRZkKsSk5UO1VcT/JKqkNwO400Rjm3RT5Q3VUgVoVNczrLHtEYRTQxQflIvFB5VPNWKF6zZu9rRG1PazpmMWAnVxBAsQ1zD4Iwa0iiUgVRmEMELaks6zh6Qj9P/Vy5aQpyRnPcbF5j6V6cYX1mxmjMZZtepFOfQPYhAABQJ3FIgVo4ZDNkh1yUWcBes2C3Xu1YxlOkUHdMKkf5Sr5bPWYeZsFcPkteQbtQ41mFWyldRGSmaj5smmlkYbBUCkaLNpIfAAAAAGcYcj8wWFBl3GtRbW9qNGPSWUVTV04KP9sbAAAAAIEbyzi1S6xbsmf9apBlp1qLTFpFHk3sXlhqVWtyZLxXu0gLOh40LUCGRshBlzI4HDAGgB9qOAZFGEaaPGczLT8pUQZci1kYSOYruDtvVUljrWhhaIViplcYSnQ3dhoLIe48iUhtTO5JIEWlQrM6xUAtV2ppIHZxe/l5LnFYYMRNnklhT4RNZ0FXLb0q2UNBVLFXx1LRSIc/0z1xQXlNMlqKX2hg+l0fWfhS6U77TfBRF1Z8UzNFYSi8HfM3EkMMQyw6gjiMSbVYYmG9YwViC2D0W/5TXULeL9ZJjF+7Z7lkC1YIOaYPAAD1FZwsrjraTDFdEGlycBJy720NZVdXTEtWTQhXBFw3XJ9aYlrAXMde514KW2BUR1DCTkROZkoqRtRAVjQeKM82u0zKXIplbWjQZCxb91GRVCZf32O1XsNQ6ECDPmhBHD2SOjQ9H0LGQpM+bjRgMItDHVOaVsFQQkyhUs5W21GEQLEiNRTORK9gUWy/b3tvlnChciBzkXLLcCVqCV78VQhXIle0UrRJQELlTU1dA2EVWbdFmT1MUAtbT1rLUQ5NLlQwXCJdxFj0TXRBd0SPTZ9UQ1SNTyVNvlAtWDVg6GH5WppJWDjZQn5TNltuWF1LhjZ/HBAV8jLORbhOsU8qSs9CxUJkQso1uh9kNTpUdmIiZbBcyUU4GQAAAAArDmA7i1w0bh10L28VX4JIV0jdVPxX4U6zPj1BvlV+ZVxr9mcQXEpO0UwuT9NKPUVdRR9LnlICXBhiUWKWXnlbXleeUydPyU6XS3dG90m3UYVTZUqnNbkzHEyQVnBUSEWQJQAAuQ+yK9I88UDWP3lEokl7R/Y7jiJEDhA29VOSY+tn/mH5UYE16gQAAOQZUz7lWV9st3VldvltplocPzc/g0xDTrtFQzJ1FAAAAABiCnIzDFI9Y/BrBmwhY01QpzMAAAAAny5mTIRaTGSAaClqv20hcfpvIWgcW9xNJklUTgNIOEAIWPdzgoNBiOmD7neDaJ1fNl6RXPBeT2e9cHNyyGh6URA6jk2sXLNh9l+yZDtyonqXegFzmWmkZEph71tnT2xD0Dx5Ok0/uT3ePh1IPleTZYZtFmtWXoNCyiEWPB5I100sUtJYO2ClZwRu228QbYJkDlhqTEpANj9LQwJG1EUoQqs/BUGzP9w4Py0HGOMMti18TDNhO2soa0xgkEjwIQAAAADWEuA561EqWWtTSEBbIrQknDjoPMUyuyNlNnxLJlQYUmJL5kPLRZFSsFctVAFJsj/ARFJTulvUWxxTS0FsNiE/AUaySEVJl09VVlNVY0ytQ/ZKv1WBWcFXxVUNVz9ePWaIZwdh3VDqMQAAAAArCX4jrDfNQhFNJlitX6ReRFKuNCsDFTEhXQd2gIALgAx1Zl6yPNIWAAAAABApIU6sYfZoZWedYwdlhWkca8RmNVwPT11AWTmbQJ5S62ACaEBlF1keQtQfAAAAAFoOZShdPHtIcVAKWQ9iK2czZlZibV24Vn5S71WfWbNV0kJFF7UFdiaSQNhIYEQ3NWYcAADFHds7wk2bWSlfn1tRTY8xqQkAAPcW4UCVWv9kkGUuXtZQrkFuM+Ym4TQ4T5pgj2OKWfU/HR0CMaVDgkeZP6UvcyxBRvhZQl9LWyxVVVU+WutZgVhzXvlojW3ya9Bl1mCnYOxg8121VrVRc0wQQYZA30yJVZBZJlsxXf9h9Wllc+d7iIAUf+13YWrUVw9JbEi7UANWX1ieVC5Smlc3YJxlDGU/XoRSlkbuOcoh1hslPfFOWVSAUYpKKU4TX2lqKGxmZVJd2WI0a3ZtJmu4aaxo3WUbZAJh2lmrUw5RwlBlTwpQPVPJU/FOf0jhTs5hx3BQd0R0KmiWUhEsAAAfDoksx0dUWPxd4mApactvzG3bYL9F5S7NPBVKBVTmWnhfamHoXm5Xi04BR3xBZj2rP6hQBmgpdwN9Dnu5cEZaRDPVKGdCbk2dSro8diIAAKstOUhPVHZjPm+Rc5NxWmuEYydeCF6BYnNpF21jbGRm6mBoYn5mF20jc25zv2yZYclT7kfMR+FIuUR1RUFLW0mvQnhN2l2cZSdkOFpRTvRLwk3GUXlWzGACa2dwZG/WZZJPKjBSOBlM+1AHTUtKCUsWQR0roAsAAHAZOEXQZZp4v3/RfJRvqFvkUk9WZ1aeV5lkqXP7e/J8vnXeY9ZKbUd9WXBmJWliYIFRr1L+Xdxie1wxSHQ4f0/KWxxcn1IDQW8mfxAiKVU23jbCJj0dWjrGTthZHVxhWRtTdlCQUxlUp1KjT41PhFKMTTJJRVBwWR1eVV8FXNhSokXGPXdEGU25TsxPsFnJaDtzxXandI5ukWWAXChXMF1WZslromueZpZfg1nTV+NX9FMaTJVGr0SfR85NX07FSGk7wCpqMFE7MTxlNlY5kkabTftQ7VaDXehkz2g2Z/ten02WMBE6zU6QWEtau1JbQ2w55jlPOEg2Mig0DwAAdwxsMnRO2ltxX6ZbpFIoRng66C/bLIg38DwqOBUmNgbxEoUrQzdMPvVGNVUJZVJsm2lzX3hS8EtrUi1eSGgLbE9q1mfyZnNj1lmPRdAqrDmWVA1mZnL1eaR+zX/xe4JydmO+TZY85j7KTqVe9mUiYyFVrjyNI+MiRTV+PzVKX1INVK9QikXDNl0shyRiNqRTbWXsa3loNVuOQmccAAAAAJ0KqiwESQ5WZlbKTeZEpkOIP2IyORYAAAAAriYsRmxRO1LvUzFYxFnKWAhYy1ceV+JRg1jZZcppt2hxYylbM1bHWGte62RTafJp/2dsZa5hfVnmUMdP4k/IUAFPzUXXPfJGVE/OUBpR/lCnUSJUwlmtX/dhuVyVTAc6AkMzVVBjZGp5asljJ1R8MmIP+jZ/Uvxe62D4W0NVmVBXTplNAFoEZ69rX2vqZ25lj2TDZBJktmBDV0FF5SewAOEPnSekNP03Xja+PSRLEVOtWEBciFnWUZJAmh8AAAAAjyCgPcRJ5FECXipoS2zGaXNgElbsThlHcEXGSLZOMFnYYYhkSGEGXX5dPF8RX3VcNleSSz41tDEcRZdNvUiPMQAAOAxbLR5F/E40UslS/05VRfBA/UnIUlpSD1BlVwtdTlqFTd8xwAmDGZE6IEw6UKtKUTxYIuAboEeZYTJsCWycYSFM+jtHUOBjPm7NcTRwUGnRW+dJYkxtXHJlH2+zd6N5sXSva+pkWWMHYTRa3FBuSIBA+z6hSZpZ+2WEa/ZphmPMWABLPzavFAAAAAAQIX1ICGAeasVoGFwPQyYeAACkHZg4H0U+S5dJvT5jLbc67FNoX11ie1tqR3kr+S2JN3g7lzxwOtA0vzj8RnZWPFz+VvdDSB2DHS07tUbKRF478CgAAKUXLD2nW+tv1ngPdylq5UzIKG9Fj1XXXbtfFFwrWs9b9VuVVctFCDboN1k9u0U5UzZbTltIVd5NO0ScMU8Uvw2WMKdKGVjkXnBiIWXGas1vim97Z35S9CsAAAAAVhMLMgBJ+1fcYPFkLGOJWQBN8FMCaGl2Nnn5cN5f9FKkWb1j1mQcXk9TgE8+WURklGhQZs5fTFkVT1xBsUQ3Ts5MkkAsJgAAAgyEJoo+YEyaTq5ItUQVSqxM+UQcMHcLwhsfNaVDsk16Ti1FUTE9GQAAGRIuNStFAkWbTupbwl2+VwJVq1rAYAdpGW8Sb05rtGaaYINaZ1IgRCg9Y0lxVlpc0VqPU2xUP2EPa69s/meXX01XM1WfUwhRdUsdTOpW12JnaElmDV63UcRAZDTzSNFa/l4JW8xW8VWNUwBHfikAAAAAZwHrMUpVnmU/atpkOlVkQo1SaGjKb/pr4VyrPiYh9TQMPEtAlEcAVFZkE3C7dBVy72efVu9HaEIcNiMdWxAyLAA91EC4Ozc12TaFQtlO/lShVKJUKF9qbSV0sXG2ZqhWh04iS9k+6DIlOYJApEOcOr02kUpiWvtfA2AxYx5oRWs+bY1rFWTJVBk2AAAAACgWbDU4R5RMHUfhMf8GAAAAAL4SpDKlSY1amGVTZ1pfS1boWgVjPmT2WnNDVyjgRwdlR3bofAp5vmoIWhFcXmRmZXBg713WYRlmimMxWHJB4zYVVpVpVXFBcF1qPGWPYQNYSEOQNTVKvl9KalpsJGfZXelQSUEUPvZI5FO4WutekGDUXu9XTUpaPgxI8FCGTjk/qjPDRXNVEF4AYC1eFlgIT9BBqiqREQAAAAC5F3Uv+Dh9PPo5ezeDQaxSWl+gZdlpDW7OcE9t82H8U8RIpzkWHEwcPT/0UehWiFGLQw4rFRJ9M/5N61+NabJrImcbXjJVXUuMSFpLWE9pS6A+Uiq9DeQcXznJSSxWPGHJautxEnM8bJle5kvEOrkxPEHoVCxc41fBT2NQe1M9VHBXW19Dah5z+HiLfQp+8XiDbqRkRF7iV3xUy1txZG5oJWZbXTpPjUBiN4suPzSMTQddnmIdZfdjz1paTY5HWEuMVIddXWNxagt0uHf0c6dp4ljVRN0pRwtXHy0/AE9eVLBV0FNYT6ZLIUddS6FTTlr/X3Fl8WtkcIZwOW0NZ19kp2dVaL9jjmHcYzZjN1seTPE6lTOGOrNM7VdqWr9djmXfafNn3F3UTSM7BixmL+BKmVviYH5bHEnRNFRMWGAOZdhezlIuTMBTTF5mY0plcmJJV01GHjVrK701oEVTUJlPF0HSIQAAAAA9HHg/NFLcWBBdFGS9apZqdGAmSisiAAAAAIop50fVVylhhWMhYUFZqEn7LlEg+TQ7SJ5WMGEKZaxgjVVTRtU5HzxKN3YzMEZrWjljl2HcVQA7AAAAAFgWDTloTOFPSUVyKQAAAADzD5gq2zpIP6NEoVMhYcpqnG+Sb5VrnmVXX95bhl24WAlNGlBdYkptdnDabiVrSmclYrhZVE3TOFwVAAAAANgQuiqTOSE+YTuvNhdB0VE6WjFctVkDU29Inz2sPmlIEU47T/5OiU8UT+VJzEAXQdNN2FXVVnJNUjqASFtjxmydbVlsdmz9a/FkgFNMNtsTAAAAADkpulGbaSt3nH2AfVp3U2kNUcssdhrJPjVWm2JpZ3JnEmPQXIFhw3H0fUGAjngBZglMKEIBR/BPRFVTVAtKGz9pRAZK5UM4NZowIzgFOSgudicEPcNPxl54ba53FXyPefFwKWE2S5o6pjmhPJ409x0AAAAAgREIOZBVoGXtbLxrLWJcU3NJ4FC2XZthuFouSMAnRiW5R2BYS1vHUu5FKD4oMS0UGRM2KpkzcTlhQQZHSEdfPoAlAAAAAEIjw0TPU1VUUUZiJT0CeCleTgdkQG45bkhkD05lKAAAAACzEL8wLEQuSdREdDhkLa46Gk0xXY1o+23ccA1xI27DbH9wPXMOcfBks0rPIgAAAABMEKEux0D/RJI/qTCqLR5Is1syZMtivFhyRtcoAAAAAFEKYSuZRBRTX1vzW89VC0rpPj1EEk4CURdNx0XPOxssNzYyTrhb+mGAZFlpLG8acFJtamgQYoJW+0F1Ou5Ial7Paelp2V7XRcogcS5XPeE7ESmCENss0kq4XcJk0GDdVo9ZAGdNb5BwnmmoWXVBUjPTRdhaB2R1ZCZg7FvhV85QLELmJAAAAAAfIZdHtlxUZdVmWWSlX8xZplCAPRoieCYoOjQ/1TVuHAAAAADmEzM96Fr4aa1s6mOPT0kuAAAAAMkiWEqPY7lvnG8HZOVObDEAAMAc+jpYSUtMYUrZSx5O+knJN54lUjjjQ8xCsDbzHboPuzCoR/NSd1fgWNVb+l9mYPZab090OV8cAAAAALAHDCL4NpA9jDhNJskM0SYRQMBKrFBmVINWV1vMXypg4llZSK8rIROFLalGz1IPVedUpFtLYoVgUlccTANJR0frPf8kAADVExwrGTOZN0xMRWDtZ49kcFYPQ3w87EjvUwZXFVHrQ61DXFXHXttciE9fNKQMAAAAAHYivED0TQJP2UAcI+AxklBRYg1ormJpUUswAAAAALgTWi1YPUlRamnleryCUYGldphj5VcsYVpoqWc4XJJBww0AAAAAmhcIMiZC7EsQUdZVbFiJW6Ri1GmfbFVnbVS0Mhk6ik0+U35NvTv2G/giMUL3TvNQhU6+S0VHED8vK2IPAAAAACMftjwEVa1n5G9Fbw5ooV3AUZtDhUo4YZpwDnc7dlFykm7maFRfflqEX4VjKGGGWTlOfktOVCZi4221c3R2AniFeG91yGumWjRFsTFEFrAlyD56TtFV91k4X0VlF2n5aHJjiFo7UAhBODdhRhNUqlgRWHdVf1LeTFBIM00YWNVfq2JMZiRsvmyDZQBXeksJVO5dY2LqYldjWGMRZGhotm+PcrBtlGCIS3o34UKKWyhpyWtYY9RMXyIAAAAAzR08RH9flW7PcZNreWFLXCVa+lDGSfhKTkrgPrkqMzFMUddj+GmSZv9bnVMQVTJVlk+pVRloRnWsePlzzGk6YDxeG2DQYrtmemn+aZZoh2VCYGlZKlHzVF9j7mwWbhBnPGBHY9JoCWiEYHRSED+5MA03azhAN8w2yzrtRyRTyFbTT4g9ah4AAD8QUycvNME/MU+oXFdjy2K7WkpIsTqcP2k+tDHPFgAAAADoDfooPT4zSIlEljAYCwAAAACNFjIvyD7eS7pSC1NETZRC8TWxMQg04zK4OM48ED9RPZg03x0AAAAAEikxUQpnPm9KbOxd9kq+UOBbEWCxZYptbnJYcm5svWG8UWw1AAAAAP0U+i09OQw82D4aRTlMpFcwZjVvgXARbGBmWWMaYHxbMlC8P+4uGSXJMGY3czY8K8AUUBLXL2Q/8T53MckYAAAAAFAToDmZUIxWvk6tN/wQAAAZDBctT0g7WFhef1tWUeZHW0etRbE9ACaqFEg2+UvfVrpZc1JOQCw7pFYtaxx1A3bvbNZX7Ds9OThAdkQmUdZhamzRbbhkqVlAXoFlZGMbV3s/LBgAAAAA1CCAQtJTM1oBWb9SyUvjRlpIh1lXbOl0+XMdactQbyQAAAAAQgcpJ0dBjUtSUx5fhmaWZnhcpEP9JJAvyEGQSa1L9UpiSXtHTkPmPKg/P1LHYaplzV1oTupGjEqvUQJRQ0hNOUQjKiPjPGRNolaSXvFgqV2yVWRH0TnsSUxkKXWue/l4LG5uXTNLN0E6PGk9yUCXQFE3HCJbD1UvUUefVlBg6GO1YXlaL1KoTYpJCkNsNhIjlAcAAAAAuhNkM2tIvlWZXOharFS1TxNJtj8KMCYpOjRTPYVBNEfAWC5pn25Qaf9XmzmwFwAAAABNJyJLt1+hanBteGg8W0JILjNXFHYYsTcbSMZKI0FSLM0hejQEP3E9Sjt9S7xaX16UVtNBMB0AAEQVOTqAUKNX2FMiRz47nUWeVt9eLV+xWFJNw0HvPjVKJVm8XuJakVEqRA03iiOGCXkpJ0ePVXpV6UwIR/ZJdktWQxwx0BX0FSQvvTnPOUEwixsAAAAArAk1KRdBAkmSQsEsSAoAAAAArxn0Mb46kT49SXlauWZRbvN1env3fGd3rGkeW91aOmBrZDxo3GqDZyNYYDYAAAAA0R0KPnVOYFObUhZWWl3PYDJeVFWZSipMM1mOYIRdjE/kMAAAMBXcMy5Hw08rUBBJZzQsJBk970RURGo4yR0AAAAAORUVMvJExU0LS4RCPkJjR3VQNFwKYoBdWU9qSbhW72AMYH1SBDXMCs8dWTlNQwZB7DG9FAAAAADUEbgwwERNTItJKj19JGEK2SgjRMBX5mOpZyRkaF3UXW5f9lepSKxDgkobSrI+JS4mLno1uTm0NpkzZUC0UPZb4mEwZBdllWMjXzFYSU+MR/BQ4GPCbvNuWmfXXbpcx2LSY/FdcVBpTEhdWGmAaxVndGPaYhth4VoeUTlLhk9zV21gqmZAZiZfj1BcOzgfAAAAALsRHytwOW88/jKjGs8ZRTUTRCpMck8gTkxKoEjxR7tJlEmuQMkv9CTTMYxCZkh/QxU53y8MIAAAAAA9FSM4nlBJYoRt03B7b15sCmqpajpo518VVKxFYzJzDgAAAACQAPUjpkpsXTpgBljwUcBf621Acl9uGmbQXT5WdU0wQttCgksDS99Gs1CJX1Fme2RwXQBXHFHHT+xet20/dT14NHlQeTx2NW06Wlk9Lx5YEMAqVD7ISI5HIzwQPQlOKlZgVGlMtURMSsZVfFiTUupD0yt+DQAAAABpEMkwpUfxUTNRkkQ4KAAAAADmA94eQT2hTa9SUVW6Wa5cbl4mXTBUxUReMQ0UAAAAAEAMES3bRztWtFn9URg/EzGfOFg/g0RTTPpXu1/+XjdUbT57MZtB+kvfTNdKBUo5SeFDbjqRQVlO6VGrStc9wEMkVq5iOmcmYldRcDIAAGUPwzN+TFZWAFWESOsyly0zOao51y3SFwAAxgz4L4ZJnlapXAxdSFiDTjFBUT60S2xT+FGHSPY7LjRHJVxFHGm3eoiA+XtTbgdYdD/fKwkeOTfPUPdaclt6VmhQdExwRRw3CCHOEUYzVUqvVMxTwkUUJgAAAABjCXsiazX5Ook0pjZOTQNb9FzzVeZMhUxxWCpnIHDVcUBrOFh7LwAAAADTFH4xjEPrSsRFsy4AAAAAnRDiN/dT/16ZWzNM6jGsFQAAAAAxHY5Ai1bDYCtgoFZPSVE8OiQAAAAApSVARdlT+1oNXf5YPVDiQuA8dU7bXQ1iYlv+SXc3cjquRVdMHFG7Wg9jJ2TkXrVSoECUOiVIAVQ8VRRMVUaYVPBjvWz0bq1qKV6ARGQaAAAAAEQK3DA6SnJVCVuiXWteGFwuV2lQeU5PU0RW6lGESKtAzEBaPHQ8CEG8RVZLEUjPOcAeAAAAADQjLEW6VQBanFOGP8UosT0+TttVrlaJT/BBbD5QWb9uIHcTdtFvwmm9Zghf/0vmNIA5P1POZ7FxxnN9bwJlLlYIQkUtLTlpSNJR31jYWvlZoVqPXNZgVWa1Z/hjZ1u2UPdNjVrXZy5t8mmvXqZVU1YQVFVHJitFBk4bHy2IMUkulzUpR3RTFVnPWnpZoFJ2RPUwcx4ALf9DsU/TUU5Q9VxcbK1y1m0yXPo4AADSGE427EYqSxpB1CRWEz0txUFqVGdiX2t0b/ltimV7UmoyigoAAAAAaxGAOmJWWWPMZMxaq0QGJAAAAABWHbY3C0MwSLtNIlVpVzVTHUsOSqpS21MrSY0y4xQAAAAAbAQVJes8jkBPOlg+t1DpYOhqpG6japtc0kDIFgAAwB5fQMNRI1c/VExIMTHIEG8L4SkHSCZbaWMrY+BZUkN5GCYQ5zk9VY5i/WU1X0ZOz0GjUuVkgm0hbONhqlDMSZFZ7WLAYedZoE0pQqU0oRwAAAAA4SeFRwhV61jzV1dX81nBXJFbYlVTSqo3+xQAAAAA9BdvOkFQJ1mSVf9B+hgAAAcPVi0SR+pVTluXWStQMT6+L542MTqWOis4hDMvJAAAZAzDLFJEHU6oTMk/dUauYfhvkHS0chRtUGYHXvFQf0SlRUdGjjynIgAAAAACFso6dVFsWl9YxEfLLupIF2EZaipplV/VU0ZS6FX+Vw9eIWVaZIBb9EmdL0gmbT3JTKNYbWKZZpll+WEbXhNdyFs2VO9BHyIAAAAAeh3BO99Q2l7ZYf9auk6FRSY/6TBMIosxVD+rROdF20iTUOZVqlSJSasy1xAAAAAAgxbBPyNb/GgmbFtkzE9kNhFBtFIjWoJXM03YS9NZz2J7YD1SpTTmJmRJ41wVZe5lNmBtV7VN2UKQN+c2tUbRUO1OeEHlNbdPe2g8cwNzM2o8WJ1EFUk8Vxdh42KHWqhO+FCBWpBalFAMPZ45t0+WXuhjU2GeW6tWJU8QQ0YzkhsAAAAAOgmCK1NFQk+PT/dNkVS5X8RmtGgbZxlmI2Y6Y65eklykXbhd9Fp7VotXWF6SYJ5dNFGyPzQ1tzJLLsEcAAD4JFdEo1ReX3lmy2ctY75WT0CsLPU2/UNhRGc7yDOyN6ZBjUz5UO9QLVDmUTRbKmLMYj5eOFfQUjxYNl9YYRBfLVp7VD9LoDmvGwAAIBKYKw88OkRqQ1M4eh8AAAAAYBUgNlFNdlmYXZRg6mXRal5scWntYE1UylJyXWFmXmrtbZVxnXQ8dDhvI2elX1Bd0GDSZRNrf264bg5t6miUX79PCjulNwNDT0KsOeklAAAAAB0MSiZARcRcN2ghao1lyV4KWxxcLlsFU35HIUMdRlRH/zyYKnc7n1FDWPJTm0T2Mrw/sU7iULdG+yuED1IoxzaZPFNETEu5SSREakW3STNFjzZSHNMN0SnqQfJPhFKxSakyiwwAAAAAsw6uKec720IWP7YsSAhUIoFFi1d5XP5WiEiLMqQVAAAAADocCTqPSBRPI1UAXPxfIGArXshbP1lDUulIg0FZRj5R2VqLYjNlXmAfVS1M8Up4Rio7HjB0GwAAAAA3A7AgYz9dTthPoEcqRRZT11zdXeJZGFOTS+BAlSzBKdFFrFlEY8hkzV6LU/xGXjzvL0AmHjnRTK9eMmugcEVvImQIUx9ICDmdHgAAAADTDlAydFKharp6o4KTgrN522jCVsNI9j38Lh8gbymqO79H/1OuXWZk6GUkX75XHlYxVC5R7E/0THVIA0BHOHw8WD3ZMsgmXzUrSttUZVWMSx42xhUzFhMv/D71SXVQA1Y8WDZTjESuLZ4wPUXrUsdbgWJCaapukHA8bCtcE0eJTAxZqWEtaJVupXLAcMpnTVtFViRYCllQWSRdxV03WalSTkchOPs+m1gpay9023NoajxYQD5fH5gw3UmzVUpZ8lSpTIlMR1eAXd5bdValUS1QC09tTzJQEUyDQgQ01hq4FkE0MEZxTRlKWjykIrkCJSSBRTJY319mXilTej7dIwAAAABfAcYvQ1oNcr97/3lTbapYC0mWQ5tB5zVsKGo8uU8eV5hYVVj/Vg1TdUdSMLYkZkn2YFxs5G+DbI5kYVzeVy1WPFJBS1hMglQpXdlfqFzVVw5X3VhaVvhI7ykAAAAAQhgCOK1KXVFTTYk9WiauOBtTcWDlYx5dHkm3MVo8KExHWfJiy2VpYRZVikWdQipHdkU3NkIXAABlKnRQ22MVatdldVZ1P3tC7laUYi5oHGyZbhdvBGxsYx9aPVsAZeptYHFubH9g6lAKRxZHtkG2MkkXAAAdHh8+LlUgZf5qLWe2W7ZJVzUyN3FDPEoyR/c4Bh0AAAAAFhYhN/dPSl36XU9Te0FhOEw51TKgIAAAAAA3CWAt302TYMhoMmpbaCZlTl7bWTpgRGkGb7RtlWbCXmZe/l9rXb1U0kpPQ/I01yLINXZTH2AMYL9UrEg9VCRiEmTYWDc9yhUAAAAAjAH7I64/WUoyS9tDBjJ/EwAAAAAJFb0zhEt4WW1fGWHhYatnLG75bnxo9Fr/Rtk8+Ee7TzlQbkpvQhw750RiWeBmi2uHZklc6VdgWMlWdlDrSOlD6D0AMmgvsTNBMnYo7RYAAAAABw17I9o0HkZ6VshgtGY2aTtl51qiSfQqAAAAAEoSXy5QQ99PIlXPVJBPJUXGPE9EgEnfQ7I03hwAAAAAawQ8NttXCGatZ3NgEFAEMQAAAABcBnYhtDblQJdHFkvYSiRCWC88L9NJMFxfZixs6HD8dUB4OHX7baRmA2JZYVlhFl18T5AwAAAUJzVHd1axWyJXKEaqIwAA8hwqOedD+EHCN3AjgBhzO+BSuV/VZFllEGIdWqdLDjIOCgAAAAAtEJU8Kll6Zttrc2zuaAJgMVcgX/pvNHlOeLxsuVUjMtoOAAAAAHITzi77O3JIf1r0ZQBopGCfVWJWQl/nYs9dFE89N8MYAAD0DEMkIzrJSCpLWECyJDwPRzpNWDZmGme6W/BD9B8AAAAA1hW1LrY+5UiESf09HSMAAAAA4AtUKMlBelECV9hSL0oCSC9PxV1EabZwL3aGeE12+26JYQBPkDwDIAAAAADtK+lRmGaobq9qHlhPNgg5mUsNUFZLWEl3UBZVAlJHRX0r9wUAAAAANQqlLHZEPk+yVKBVSFLCSJUvGSOVQ5pYPWVlbOhubW0ba9Zso29hccVwomu6YdZS3UmiUlBai1tdWEpSbU0IUnJbiF8hXZZUVUlPRjdKDE0ITkZLsD+CJQAAAABwDeExpk7mXO9eq1etSqE9xjCaGQAAAACcJghJy1jeW4pY9lV8Vs1Xl1SdRmMpvQYAAAAAlRHOLpNHEFeZXAVaOFFuSG1AnjIvN1ZKWFMST8s6axIAAAAA6Q7JLcZFZ1eWYe1g8FYLSsRWj2xHd2d3hmvETjkZFw4gKd47I0NIQUE7JT0YRhNIBkACK+oJAAAAAMkevjsrRhhDWzRhJYAvnT2pRP5McFVyV+xQFUFVJ0kEAAAAAHgQOi8uRjVShVNESWkw8gkAAAAAqxKyNApJp02jRU05vj++TqNa4GPYZ/1jPlvBT51DtkWuSj1JrDxZIA4T/zRGSntSplAbSeNRJGa2co51LHBQYUdFzSshPClSpmEoacNmK1sOSSg+c0DKRQNIlkNeN/4f/hOdK1k3nz+sRwpNAk5uR98z8yAEMr0/mEJfOZokHCl1Rj9Y5Vx0VJw/1TuOTMZVOFyJXiBeJFtcUoxJoEkjT8xTzFWEWMZX9VT8VHJdC2vucrFyEGu/XetNqUMbPAs1Cyz8GXAnHEfaXLFpS2kGWnNB+Uv7W6Fdz1XeUJpesmwBcZNt2mM7Vb5BdSQAAAAAJQEPIEU7J0jcT3hT41E5SYs1HxUAAAAAIhaQLxdFnVXLWhdWpkeiLAAAAAB/I3BEK1UrWxRZq1OLUjBVmFU+UgdJtTUmEgAAAADEE78tMDx0Q4pHBUc6P1guhhUAAAAAOBa9Nq9PoV/FZTVkZVwdTWgx4wQAAAAAYhsbOTVM7ln/YgxlhlvJRmFB801NU/5T81bKX1RnGmfDX/FVN1LiUUVHGCsAAIAKJSIFNcA9gDz0MXkcAAAAACICOiKCPQtI5UaaOs0gAAAAAMkWXC/kOAc4BC72I34vfUNwUPFS0EqyN+kcMyTxQldVVFxUWLNHECbIE5ApWzS+QHJQ2VuaXopWfUFcHgAAAAB1AAkjXkEhTzZSdk8JTklMUk3VV3VgR2O7XctLqigAAAAAzRZrOdxNt1djXgFjhmOBXaNPizbPE1EZri/XNZ42aDzUSsRXYF0LXBNVW0vrTGRZ4GRcaQlkklVlReNCpEzpT+lJ8TpvIQAAAAACGkw5kkzUWBlfcl0DVaZKa0QzQO4zohp1Gao41EkBTiJFeyyVBgAAAACHC/ElLjvBRR5IXkSZOmQt2hgAAAAAGRy7PWNRtVsvX35a+Ut5M4Yw1kQzTCpG/y4GBAAA6w4BNINRxWDpYyxg7V1iYEtgGlboPnsUKgvgJaM8rEmxTBRErysDBQAAAADNGA489VEdW6ZZhE5qObcocDp6SZxLoEQtRERVI2PiZcpcx0SYJxEzmTuiOrwtsRMAAAAArhU+LH44W0DhPyA0ehoAAAAA7SmBSq1X4lcaTgM9vSMAAAAAmyGLQsNSilYwUGNB6jqBVJRpOHGPb71mIln5SNc0QRgAAAAAvB7EOA9CMUGCNVgdAACtELk5HFUvYvBl52EoVUpCKy8VEwAAvxVrNSRJelBVThhGlTxkQOFLiVCsUFhRj03eS9RTzFp1Xm5ix2P9YG1X1EL+HwAAAADMJaFBw08JWPhapln9VH5TrVqsYMlbgEoZOSJT1msMd5Z2HWqXTkUeAAAAAMIZuzpSTz9YXlZETuJLtlsRbbpzz284Yq5KZCkoAQAAAAAIE74vlz01PRU/4E6TXOJfWliaRg42OD0fSGR
[truncated: 42,732 more chars]
