# Supplementary material for: Automated imaging and identification of proteoforms directly from ovarian cancer tissue
Source: Nat Commun. 2023 Oct 14;14:6478. doi: 10.1038/s41467-023-42208-3 (PMC10576781; doi:10.1038/s41467-023-42208-3)
Supplement: Supplementary file 6 — Supplementary Data 2 [file 41467_2023_42208_MOESM6_ESM.zip › Supplementary Data 2/26 33001.tdValidate]

<?xml version="1.0"?>
<pvsDataSet xmlns:xsi="http://www.w3.org/2001/XMLSchema-instance" xmlns:xsd="http://www.w3.org/2001/XMLSchema" version="1" xmlns="http://www.topdownproteomics.org/ms/pvml">
  <cvList count="2">
    <cv id="MS" fullName="Proteomics Standards Initiative Mass Spectrometry Ontology" version="1.18.1" URI="http://psidev.cvs.sourceforge.net/*checkout*/psidev/psi/psi-ms/mzML/controlledVocabulary/psi-ms.obo" xmlns="http://psi.hupo.org/ms/mzml" />
    <cv id="UO" fullName="Unit Ontology" version="1.20" URI="http://obo.cvs.sourceforge.net/*checkout*/obo/obo/ontology/phenotype/unit.obo" xmlns="http://psi.hupo.org/ms/mzml" />
  </cvList>
  <metadata>
    <contact>
      <guid>00000000-0000-0000-0000-000000000000</guid>
      <name />
      <organization />
      <address />
      <URL />
      <email />
    </contact>
    <sampleProcessing>
      <fixedModificationList />
    </sampleProcessing>
    <parameters>
      <userParam name="FragmentationMaxPpmTolerance" value="5" xmlns="http://psi.hupo.org/ms/mzml" />
      <userParam name="PrecursorMinimumCharge" value="1" xmlns="http://psi.hupo.org/ms/mzml" />
      <userParam name="FDRCounts" value="1000" xmlns="http://psi.hupo.org/ms/mzml" />
      <userParam name="DistributionGenerator" value="0" xmlns="http://psi.hupo.org/ms/mzml" />
      <userParam name="PrecursorSubPpmTolerance" value="3" xmlns="http://psi.hupo.org/ms/mzml" />
      <userParam name="UseTHRASHnoiseCalc" value="False" xmlns="http://psi.hupo.org/ms/mzml" />
      <userParam name="ShowPrecursorIsotopicFits" value="True" xmlns="http://psi.hupo.org/ms/mzml" />
      <userParam name="ShowInternalFragmentFlags" value="False" xmlns="http://psi.hupo.org/ms/mzml" />
      <userParam name="SharedIsotopeColor" value="Black" xmlns="http://psi.hupo.org/ms/mzml" />
      <userParam name="ShowFragmentationSpectraAnnotations" value="True" xmlns="http://psi.hupo.org/ms/mzml" />
      <userParam name="PlotNoisePeaks" value="False" xmlns="http://psi.hupo.org/ms/mzml" />
      <userParam name="PrecursorSignalToNoiseCutoff" value="1" xmlns="http://psi.hupo.org/ms/mzml" />
      <userParam name="UseShapeValidator" value="True" xmlns="http://psi.hupo.org/ms/mzml" />
      <userParam name="RecentFilePaths" value="" xmlns="http://psi.hupo.org/ms/mzml" />
      <userParam name="InstrumentModel" value="" xmlns="http://psi.hupo.org/ms/mzml" />
      <userParam name="InstrumentManufacturer" value="" xmlns="http://psi.hupo.org/ms/mzml" />
      <userParam name="TerminalFragmentGradient" value="False" xmlns="http://psi.hupo.org/ms/mzml" />
      <userParam name="PrecursorIntensityClusterTolerance" value="0.5" xmlns="http://psi.hupo.org/ms/mzml" />
      <userParam name="HighlightSelectedIon" value="True" xmlns="http://psi.hupo.org/ms/mzml" />
      <userParam name="FragmentationSubPpmTolerance" value="3" xmlns="http://psi.hupo.org/ms/mzml" />
      <userParam name="UserName" value="" xmlns="http://psi.hupo.org/ms/mzml" />
      <userParam name="MaximumCharge" value="1" xmlns="http://psi.hupo.org/ms/mzml" />
      <userParam name="ShowPrecursorColorPeaks" value="False" xmlns="http://psi.hupo.org/ms/mzml" />
      <userParam name="IsotopicallyResolvedPrecursor" value="True" xmlns="http://psi.hupo.org/ms/mzml" />
      <userParam name="Left" value="126" xmlns="http://psi.hupo.org/ms/mzml" />
      <userParam name="UseSimpleValidator" value="False" xmlns="http://psi.hupo.org/ms/mzml" />
      <userParam name="ShowFragmentationIsotopicFits" value="True" xmlns="http://psi.hupo.org/ms/mzml" />
      <userParam name="PrecursorMaximumCharge" value="1" xmlns="http://psi.hupo.org/ms/mzml" />
      <userParam name="Width" value="1678.6666666666665" xmlns="http://psi.hupo.org/ms/mzml" />
      <userParam name="ThrashNoiseWindow" value="1000" xmlns="http://psi.hupo.org/ms/mzml" />
      <userParam name="PrecursorMaxPpmTolerance" value="5" xmlns="http://psi.hupo.org/ms/mzml" />
      <userParam name="IncludeInternalFragments" value="False" xmlns="http://psi.hupo.org/ms/mzml" />
      <userParam name="MinimumCharge" value="1" xmlns="http://psi.hupo.org/ms/mzml" />
      <userParam name="FragmentMapColorScheme" value="Ion Type" xmlns="http://psi.hupo.org/ms/mzml" />
      <userParam name="MinimumFragmentSize" value="2" xmlns="http://psi.hupo.org/ms/mzml" />
      <userParam name="Email" value="" xmlns="http://psi.hupo.org/ms/mzml" />
      <userParam name="MinimumRequiredScore" value="0.25" xmlns="http://psi.hupo.org/ms/mzml" />
      <userParam name="Height" value="949.3333333333333" xmlns="http://psi.hupo.org/ms/mzml" />
      <userParam name="PrecursorMercury7Limit" value="0.0001" xmlns="http://psi.hupo.org/ms/mzml" />
      <userParam name="Organization" value="" xmlns="http://psi.hupo.org/ms/mzml" />
      <userParam name="PrecursorMinimumRequiredScore" value="0.1" xmlns="http://psi.hupo.org/ms/mzml" />
      <userParam name="ShowPrecursorSpectraAnnotations" value="True" xmlns="http://psi.hupo.org/ms/mzml" />
      <userParam name="MinimumInternalFragmentScore" value="0.7" xmlns="http://psi.hupo.org/ms/mzml" />
      <userParam name="Address" value="" xmlns="http://psi.hupo.org/ms/mzml" />
      <userParam name="Top" value="28" xmlns="http://psi.hupo.org/ms/mzml" />
      <userParam name="Mercury7Limit" value="0.0001" xmlns="http://psi.hupo.org/ms/mzml" />
      <userParam name="Url" value="" xmlns="http://psi.hupo.org/ms/mzml" />
      <userParam name="FragmentIntensityClusterTolerance" value="0.5" xmlns="http://psi.hupo.org/ms/mzml" />
      <userParam name="SignalToNoiseCutoff" value="1" xmlns="http://psi.hupo.org/ms/mzml" />
      <userParam name="AminoAcidsPerRow" value="25" xmlns="http://psi.hupo.org/ms/mzml" />
      <userParam name="Guid" value="00000000-0000-0000-0000-000000000000" xmlns="http://psi.hupo.org/ms/mzml" />
      <userParam name="ShowProteoformColorGraphicalFragmentMap" value="True" xmlns="http://psi.hupo.org/ms/mzml" />
      <userParam name="I2MSMode" value="False" xmlns="http://psi.hupo.org/ms/mzml" />
      <userParam name="ThrashNoiseRecalc" value="1000" xmlns="http://psi.hupo.org/ms/mzml" />
      <userParam name="UseAveragine" value="False" xmlns="http://psi.hupo.org/ms/mzml" />
      <userParam name="ShowFragmentationColorPeaks" value="False" xmlns="http://psi.hupo.org/ms/mzml" />
    </parameters>
  </metadata>
  <experimentList>
    <experiment id="1">
      <observationList>
        <observation>
          <sourceFile id="SF0" name="20220415_APOLLO#D1-7_4ums_testline_01_25targets_01_ProfilePlus1_1001.033264160156_v2.mzml" location="X:\Projects\2021 Su - nanoDESI\PiMS2\APOLLO_Ovary\D1\APOLLO_#D1-7 (I2MS2 only)\line_01\i2ms files">
            <cvParam cvRef="MS" accession="MS:1000563" name="Thermo RAW file" xmlns="http://psi.hupo.org/ms/mzml" />
            <cvParam cvRef="MS" accession="MS:1000568" value="none" name="MD5" xmlns="http://psi.hupo.org/ms/mzml" />
            <cvParam cvRef="MS" accession="MS:1000768" name="Thermo nativeID format" xmlns="http://psi.hupo.org/ms/mzml" />
          </sourceFile>
          <calibrationOffset value="0" type="ppm" />
          <scanRangeText>1</scanRangeText>
          <spectrum id="scan=0" index="0" defaultArrayLength="0">
            <cvParam cvRef="MS" accession="MS:1000511" value="2" name="ms level" xmlns="http://psi.hupo.org/ms/mzml" />
            <cvParam cvRef="MS" accession="MS:1000128" name="profile spectrum" xmlns="http://psi.hupo.org/ms/mzml" />
            <scanList count="1" xmlns="http://psi.hupo.org/ms/mzml">
              <cvParam cvRef="MS" accession="MS:1000571" name="sum of spectra" />
              <scan>
                <cvParam cvRef="MS" accession="MS:1000016" value="1" name="scan start time" />
              </scan>
            </scanList>
            <precursorList count="1" xmlns="http://psi.hupo.org/ms/mzml">
              <precursor>
                <activation>
                  <cvParam cvRef="MS" accession="MS:1000422" name="high-energy collision-induced dissociation" />
                  <cvParam cvRef="MS" accession="MS:1000045" value="25" name="collision energy" />
                </activation>
              </precursor>
            </precursorList>
            <binaryDataArrayList count="2" xmlns="http://psi.hupo.org/ms/mzml">
              <binaryDataArray encodedLength="655684">
                <cvParam cvRef="MS" accession="MS:1000523" value="" name="64-bit float" />
                <cvParam cvRef="MS" accession="MS:1002312" value="" name="MS-Numpress linear prediction compression" />
                <cvParam cvRef="MS" accession="MS:1000514" value="" name="m/z array" unitAccession="MS:1000040" unitName="m/z" unitCvRef="MS" />
                <binary>QTLAGQAAAAAl9/9/6/r/f4iP9xiI/3GIiP9xiI/3GAobCB1Awn9+K4iI/3GIiIj/cYiIiP9xiIiI/wZmqiswlbVdTHGP9x/3H/cY/3H/cY/3H/cf9xj/cf9xj/cf9xj/J6CBGqX37oiHH/iIiIcf+IiIcf+IiIcf+IiIcS71EhoQrt5xj/cY/3GP9xiP9xj/cY/3GI/3GP9xiP9xj/cYj/cSPLYRrjSe7/iHH/iIcf+Icf+Icf+Icf+HH/iHH/iAUjFPgQid6wfo/3GP9xj/cY/3GP9xj/cY/3GP9xj/cY/3GP9xgSBT9XlTvAqIcf+HH/hx/4cf9x/4cf+HH/cf+HH/hx/4cf9x/4cRQf9BiYIQvncf9x/4cf9x/4cf9x/3H/hx/3H/hx/3H/cf9x/4cSbi6UrB0WuP9x/3GP9xj/cf9xj/cY/3H/cY/3GP9xj/cY/x6KlducxWokiIiIiIiIiIiIiIiIiIiIiIJdHwGsLg/v9x/3H/cf9xj/cf9x/3H/cf9xj/cf9x/3GP9x/3H/cRSYGWmTt+aW/3GP9xj/cf9xj/cY/3GP9x/3GP9xj/cY/3GP9xj/cY/3GP9xj/GZjqh5GnFXiP9xj/cf9xj/cY/3H/cY/3GP9xj/cY/3H/cY/3GBpl1PKcqisNiIiIiIiIiIiIiIiIiIiIiIiIiIiIiIiCM/4SrsAe2IiIiIiIhx/4iIiIiIiIiHH/iILQiRGj927nGP9x/3GP9x/3GP9x/3GP9xj/cf9xj/cY/3H/cY/3GP9xj/cf9xEwNcM5Udo8yIiIhx/4iIiIiHH/iIiIiHH/iIiIgtQMZ6a/OYcY/3H/cY/3GP9xj/cf9xj/cY/3GP9xj/cY/3EsqVc6ZWqM/4hx/4cf+HH/hx/4hx/4cf+HH/hx/4cf+HH/gd/PuEliMEe/9xj/cY/3GP9xj/cY/3GI/3GP9xj/cY/3GI/3Eo9YQqkKe9/3GIj/cYj/cYiP9xiI/3GIiP9xiI/3GIgYS5vhlsRkHnH/hx/4cf+HH/hx/4cf9x/4cf+HH/hx/4cf+HH/FpQj2ZS73CZx/3H/cf9xj/cf9x/3H/cY/3H/cf9x/3GP9x/3GCBItjocdJxx/4iHH/iIcf+Ihx/4hx/4iHH/iHH/iHH/gmWdEaumLuiP9xiI/3GI/3GIj/cYiP9xiP9xiI/3GIgSvjtTl2HErIiHH/iIhx/4iIcf+IiHH/iIcf+IiHH/gdBsKBn/k9fv9x/3GP9x/3GP9xj/cf9xj/cY/3H/cY/3GP9xj/cf9xj/IdZjKgOZzXGP9xj/cYj/cY/3GI/3GP9xiP9xj/cYj/cYj/cYj/cYj/cYj/cYj/cSoJcBpvaP6Icf+Icf+Icf+HH/iHH/iHH/hx/4hx/4hx/4J0VBGqur7v9xiI/3GIiP9xiI/3GIiP9xiIj/cYiIgWwIDikF9/Hf9x/3H/cY/3H/cf9xj/cf9xj/cf9xj/cf9xj/cf9xgqVxNKio7Lj/cf9xj/cf9xj/cf9xj/cY/3H/cY/3GP9x/3GP9xgv6uAaEVH+iHH/iIiHH/iIiHH/iIhx/4iIcf+Ihx/4J/9VquAKpYiIiHH/iIiIiIiHH/iIiIiIcf+IiCKD8Br3wP7/cf9xj/cf9xj/cY/3H/cY/3GP9xj/cf9xj/cY/3GP8hGNXqf3Kh/3H/hx/3H/cf9x/4cf9x/3H/cf9x/3H/hx/3H/cf9x/3H/ETmLFJ7mdOtx/3H/cf9x/3H/cf9x/3H/cf9x/3H/cf9x/3H/L1LJ6orTYYcf9x/3H/hx/3H/cf9x/4cf9x/3H/cf9x/4cf9x/3EVlVRzlYqrjI/3H/cf9x/3GP9x/3H/cY/3H/cf9xj/cf9xj/cf9xK+7xGlEQ7oiHH/iIiHH/iIiHH/iIiHH/iIhxFNuogZY0V35xiP9xiI/3GI/3GI/3GI/3GIj/cYiP9xiP9xiIKHyAGog3/nH/iHH/hx/4cf+Icf+HH/hx/4cf+HH/hx/4hxLucBGiGP7o/3GIiP9xiIiP9xiIiP9xiIiI/3GIKzmQGlxm/nH/hx/4cf9x/4cf9x/4cf+HH/cf+HH/cf9x/4cf9x/4JUoiKstd3Ycf9x/3H/hx/3H/cf9x/4cf9x/3H/cf9x/4cf9x/3EZFFMyl/uszYiIiIiHH/iIiIhx/4iIiIcf+IiII1ZBGtqb7nGP9xj/cY/3H/cY/3GP9xj/cY/3GP9xiP9xj/cY/3EQ3yPpmnDcFnH/hx/4cf9x/4cf+HH/hx/4cf9x/4cf+HH/cf+HEu4SQqIe29cf9x/4cf9x/3H/cf9x/3H/cf9x/3H/hx/3H/cf9x/3H/KSRRGo267oiIiIiIiIiIiIhx/4iIiIiIiIHHOtAZyMUv6Ihx/4iIiIiIiIiIiIiIiIcf+IKk9JeqsLaP9x/3GP9xj/cY/3GP9xj/cY/3GP9xj/cY/3GP9xKFNvSqrJC4iIiIiIiIiIhx/4iIiIiIiIhx/yKXRCr2i72HH/iIhx/4iIcf+IiHH/iIhx/4iHH/GIdT8p6IrA1x/3H/cf9x/4cf9x/3H/cf9x/3H/cf9x/3H/cf9x/3H/HOIXMpUt6M2Icf+Icf+Icf+Icf+Icf+HH/iHH/iHH/hx/yxDwypbw82HH/hx/4cf+HH/hx/3H/hx/4cf9x/4cf+HH/cf+HEswjEaQ9zuiIiI/3GIiIiIiP9xiIiIiIiIiP9xiIJIUgGtet/v+HH/cf9x/4cf9x/3H/cf9x/4cf9x/3H/cf9x/3H/cf+HH/J2QxGqm87oiIiIiIiIiIiHH/iIiIiIiC1kEhpJvt7/cf9x/3GP9x/3H/cY/3H/cY/3H/cY/3H/cY/3H/cYHxgctpQY40n/cf9x/3H/cf9x/4cf9x/3H/cf9x/3H/cf9x/3H/cf9x/3Em0CQqov29cf9xj/cf9xj/cf9x/3GP9xj/cf9xj/cf9xj/cSOsoyrlNc3/cY/3GP9xj/cYj/cY/3GP9xiP9xj/cYj/cYFw/q8ZgBFQ7/cY/3GP9xj/cYj/cY/3GP9xiP9xj/cYj/cY/3EgrfAaBiD+iHH/iIcf+Icf+Icf+Icf+Icf+HH/iHH/iHFJGExue4cf+Icf+HH/hx/4hx/4cf+HH/hx/4cf+HH/hx/ycbBjq+T5yIiI/3GIiIiIiIiIiIiIj/cYiIiIGoBTApWPrP1x/4iHH/iIcf+Ihx/4iHH/iHH/iIcf+Icf+Ihx/4hx/4hxL8HAGhPj/v9xiP9xiI/3GI/3GI/3GIj/cYj/cYiP9xiCcbARqeT+5x/4cf+HH/hx/4hx/4cf+HH/hx/4cf+HH/hx/4cSGz8Br0wP6Ij/cYiIj/cYiIiP9xiIiI/3GIiIiI/3Es4JMqUfbNiIiIiIiIiIiIiIiIiIiIiIiIiIiIiIiCzIUBpDev5x/3H/cf9x/3H/cf9x/3H/cf9xj/cf9x/3H/cf9xj/cf9xF5gXJpeX6NmIhx/4iIiIiIiIiIiIiIiIhx/4iIiIJgCu6hAGEYiIiIcf+IiIhx/4iIiHH/iIiHH/iC1kARo5v+5xj/cY/3GP9xj/cY/3GI/3GP9xj/cY/3GI/3GP9IJlydmo/3GP9xiP9xiP9xiP9xiP9xiP9xiP9xiP9xgY3WnFlFKWOv9x/3H/cf9x/4cf9x/3H/cf9x/3H/cf9x/3H/cf9x/3H/cf8vemoqOFldiP9xiI/3GIj/cYj/cYiP9xiI/3GIiP9xiBnofmOQN4GccY/3GI/3GI/3GI/3GI/3GI/3GIj/cYj/cYK7ZjKmSZzYj/cYiI/3GIiI/3GIiP9xiIiI/3GIJ1qU2vpWsoiHH/iIhx/4iIcf+IiHH/iIcf+Ihx/4iHH/iIcf+IhxIfunmjFFhv9xj/cY/3GI/3GP9xiP9xj/cYj/cYj/cY/3GI/3GI/3GCu/8frEAOCIiIj/cYiIiIiP9xiIiIiIiI/3GCFdUyoLKs2IiIiIiIiIiIiIiIiIiIiIiIgR3PEllVMO2nGIj/cYiP9xiIj/cYiP9xiIj/cYiIj/IBAEKi//vYiIiI/3GIiIiIiIj/cYiIiIiIiIN64cuVHjhx/4cf+HH/hx/4cf+HH/hx/4cf9x/4cf+HH/hx/3Ep2wI6ck/ccYiIj/cYiIiP9xiIiIj/cYiIiIj/LgfRGk+C7v9x/4cf9x/3H/cf+HH/cf9x/3H/cf9x/4cf9x/3H/cf8vFlZqTpqZcf9x/3H/cf9x/3H/cY/3H/cf9x/3H/cf9x/3GP9x/3H/cf8pC5Aaj0b+iIiIiHH/iIiIiIiHH/iIiIiIcf+IiIgZA4YSlw157YiIiP9xiIiIiP9xiIiIiI/3GIiIiIiIj/cYiBvbp6KZNFhdiIiIiIiIiIiIhx/4iIiIiIiIiIiIiIcf+IiIiIiIhx/4iIiIJjg1Osx8rI/3GP9xj/cY/3GP9xj/cYj/cY/3GP9xiP9xj/K0OCKnvH3Y/3GI/3GI/3GI/3GI/3GI/3GI/3GIj/cYiP9xiP9xiIj/cYiP9xiCdLz7r7QwT/cf9x/3H/cf9x/3H/cf9x/3H/cf9x/3H/cf9x/3H/cf9x/3EsdkPqqJvBiIcf+Icf+Icf+Icf+HH/iHH/iHH/hx/4hx/zS7E7xE7HH/hx/4cf9x/4cf9x/4cf9x/3H/hx/3H/hx/3H/cf+HH/OOqPuRVwiIiI/3GIiIiIiP9xiIiIiIiIiC1GqlprlVr/cY/3H/cY/3GP9xj/cY/3GP9xj/cY/3GP9xj/cSM1UTr8quz/iIiHH/iIiHH/iIhx/4iIcf+Ihx/4iILkWxGjuk7o/3GI/3GP9xiP9xiP9xiP9xiP9xiP9xiP9xiBj6azKYFZTNcY/3GP9x/3GP9xj/cY/3GP9xj/cY/3GP9xj/cYKIdwGoeI/ocf+IiHH/iIhx/4iHH/iIcf+Ihx/4hx/4gtW2U6WkmsiP9xiI/3GIiP9xiI/3GIiP9xiIiP9xiIgTkZMTlI5s7IiIhx/4iIiIhx/4iIiIcf+IiIhx/yNRARra7+5xj/cf9xj/cY/3GP9xj/cY/3GP9xj/cY/3GP9xiP9xP97fsSEgiHH/iIhx/4iHH/iIcf+Ihx/4iHH/iIcf+IHA/+ApQBAf3/cYiP9xiP9xiI/3GIj/cYiP9xiI/3GIgrT0Aaawv+/4cf+HH/hx/4hx/4cf+HH/hx/4cf9x/4cf+HEh+nL6UVjQcf9x/3H/cf9x/3H/cf9x/3H/cY/3H/cf9x/3H/cY/3H/cf9xIWcTKgqOzY/3H/cY/3H/cY/3GP9x/3GP9xj/cY/3H/cY/3GP8ZxswxkUkzzoiIiIiIiIhx/4iIiIiIiIiIiIiHH/J82AGqMn/v9x/3GP9x/3H/cY/3H/cf9xj/cf9x/3GP9x/3GP9x/3GP9xJduQGrJG/oiIiIcf+IiIhx/4iIiHH/iIiHH/iIhx/4iIcf+IgrTEAaazv+j/cY/3GP9xj/cY/3GP9xj/cY/3GI/3GP9xiP9xj/cYJT2QGrwm/nH/iHH/iIcf+Icf+Icf+Icf+Icf+Icf+Icf8z406+HLGP9xj/cYj/cY/3GP9xiP9xiP9xj/cYj/cYj/LZ9jKlYJzY/3GIj/cYiP9xiIj/cYiP9xiIj/cYiI/yCusapmFOX/cf9xj/cY/3H/cY/3GP9xj/cY/3GP9x/3GP9xj/cS2otTpFdKxx/4hx/4cf+Icf+HH/iHH/hx/4hx/4cf+HH/hxHxcBcZvo/o6Icf+Ihx/4iHH/iHH/iHH/iIcf+Icf+Icf8oESEanu3uiP9xiP9xiI/3GI/3GIj/cYiP9xiIj/cYgmmvv6F1BAcf+Icf+Icf+Icf+Icf+HH/iHH/hx/4cf+Icf+HEUUTwxlb7Dzo/3H/cY/3GP9xj/cY/3GP9xj/cY/3GP9xj/cYLPMDKkDPzXGI/3GI/3GP9xiP9xiP9xiP9xiI/3GI/3GIH5MGwpZ8+T3/cYj/cYj/cY/3GI/3GI/3GI/3GIj/cYj/cYj/Ij+lGg0Frv9x/3H/hx/3H/cf+HH/cf9x/3H/cf+HH/cf9x/3H/cf9x/3EqX1Aaagr+iIiIiP9xiIiIiIiIiIiIiIiIcf+IiIiIiIiIiIiIiIcf+DLbe78khP9x/4cf9x/4cf9x/3H/hx/3H/cf+HH/cf9x/3H/cf+HE9l/GzaA6P9x/3H/cf9x/3H/cf9xj/cf9x/3H/cY/3H/cf9x/3GP9x/3GP9x/yvrcBphSP6IiIiIcf+IiIiIcf+IiIiHH/iIiIcf+IiIcf+IKk7AGmsT/nGP9xj/cY/3GP9xj/cY/3GP9xj/cYj/cY/3GP9xiCJQEBrq/v5x/4iHH/iIcf+Ihx/4iHH/iIcf+Icf+Icf+Ihx/4hx/4hx/4hx/4cf+IIGMAGhrP/v9xiP9xiP9xiI/3GI/3GI/3GIj/cYiP9xiI/3GIj/cYiI/3GIj/NtG6uy5Fhx/4iIcf+IiHH/iIhx/4iHH/iIhx/4iHH/L7zlGiQxroiP9xiIiI/3GIiIj/cYiIiI/3GIiIiIiP9xiBTxxmKeHjmdiIiIiIcf+IiIiIiHH/iIiIiHH/JFtfihtKB/+HH/hx/4cf+HH/cf+HH/hx/3H/hx/4cf9x/4cf8lDtuaACJGiIiIiIiIiIiIiIiIiIiIcf+IgnVYAamqf+cf9xj/cf9x/3H/cY/3H/cf9xj/cf9x/3GP9x/3GP8pYIuKufdHcY/3GI/3GI/3GP9xiP9xiP9xiP9xiP9xiP9xiBpn4FSXuB+r/4cf+HH/cf+HH/hx/3H/hx/3H/hx/4cf9x/4cf9x/3H/LI9ZeocKaIiIiIiIiIiIcf+IiIiIiIiIiIiIJuKiOsHV3P9xj/cf9x/3H/cY/3H/cY/3H/cf9xj/cf9xj/cf9xj/cYK96AGlIX/oiIhx/4iIiHH/iIiHH/iIiHH/iIiHH/iCZmPirJnB3/cf9xj/cf9x/3H/cY/3H/cf9x/3GP9x/3H/cY/3H/cY/3H/cY/3H/cY/3H/cY/3H/cY/3GCz3Bnpwj5iIiIcf+IiIhx/4iIhx/4iIhx/4iIcf+Igs9vIqYJDd/4iHH/iHH/iIcf+Icf+Icf+Ihx/4cf+BuM9yOdgwjccf+IiIiIcf+IiIiHH/iIiIcf+IiIcf+IiIcf+IiHH/gmwtaa49KWcY/3GP9x/3GP9xj/cY/3GP9xj/cf9xj/cY/3GI/3GD4pFbLW6v9xiIj/cYiIj/cYiIj/cYiIiP9xiIiIj/NucpuxjWiIcf+Ihx/4iIcf+Ihx/4iHH/iHH/iIcTjTrrcsUXGP9xj/cY/3GP9xiP9xj/cY/3GP9xiP9xj/cY/ytRwhpq495x/4cf+Icf+HH/iHH/hx/4hx/4cf+HH/hx/4cf+HH/Llx1Oko4rIiIj/cYiIiIiIiIj/cYiIiIiIiCicdxqWOI6P9xj/cY/3GP9xiP9xj/cY/3GP9xiP9xj/cYj/cSql8BploP6Icf+Ihx/4hx/4hx/4hx/4cf+Icf+Icf+HH/iHEldxIquI7dcf+HH/hx/4cf+Icf+HH/hx/4cf+HH/hx/3H/hx/4cSPEIBrTvf6P9xiIj/cYiIj/cYiIj/cYiIiI/3GIiIgoR8y624M0cf9x/3H/cf9x/3H/hx/3H/cf9x/3H/cY/3H/cf9x/3H/cf9x/ylJODqbbHyIcf+Ihx/4hx/4iHH/iHH/iIcf+Icf+Icf+IcTgPr7jwUP9xj/cYj/cYj/cY/3GI/3GI/3GIj/cYj/cYgUB3mjmBmGXP9x/4cf9x/3H/cf+HH/cf9x/3H/cf+HH/cf9x/3H/cf9x/y4OwBo/E/6IiP9xiIiIhx/4iIiIiIiIiIiIiCfnlDqhhrxx/3GP9x/3GP9x/3GP9xj/cf9xj/cY/3GP9x/3GP9xj/cRYec0GT8Yy+hx/4iHH/iIcf+Icf+Icf+Ihx/4hx/4hx/4cf+CJ79joJQJyIj/cYiIiIiP9xiIiIiIiP9xiIiCs4mVp8dmpx/3GP9x/3GP9xj/cf9xj/cf9xj/cY/3GP9x/3GP8x88+wHDCIiIcf+IiIcf+IiIcf+IiIcf+IiHH/iIhx/4iC8aEBoeXv5xj/cY/3GP9xiP9xj/cY/3GP9xiP9xj/cYj/cY/3GI/y3O6PqzEXCIiIiIcf+IiIiIcf+IiIiHH/iIiC4qcRotWO5xj/cY/3GP9xj/cY/3GP9xiP9xj/cY/3GP9xiP9xj/I4ijGud1zocf+Icf+HH/hx/4cf+HH/hx/4cf+HH/hx/4cf+HEkSnAay1j+iP9xiIiP9xiIiP9xiIiI/3GIiIiI/3GIL6oyOiVc3HH/hx/3H/hx/3H/hx/3H/cf+HH/cf9x/4cf9x/3H/hx/3H/cf9x/yTA9Trz8Kz/iIiIiIiIhx/4iIiIiHH/iIiIiHH/iCuclqqmNpWIiIiIiHH/iIiIiIiIhx/4iIiIiCMBoBrv5f7/cY/3H/cY/3H/cY/3H/cY/3GP9x/3GP9xj/cY/3H/cS3d4apyIeWHH/cf9x/3H/hx/3H/cf9x/4cf9x/3H/cf9x/3H/cSjehLrSF7SIj/cYiP9xiIj/cYiI/3GIiI/3GIiI/3El6/i6EkB0/4cf+HH/hx/4cf+HH/cf+HH/hx/4cf9x/4cf+HH/cf+C099ypcII2P9x/3H/cY/3H/cY/3H/cY/3H/cY/3H/cY/3GP9x/3GCY/eHrsCHj/iIcf+Ihx/4iHH/iIcf+Icf+Icf+Ihx/4hx/yev9prlAJaP9xj/cYj/cY/3GI/3GI/3GI/3GI/3GI/3GI/yPF+NpEoHKIhx/4iHH/iIhx/4iHH/iIcf+Icf+Ihx/4hx/4gR4j1hmi3CnoiIiIiIiIiIiIiIiIiHH/iIiIiIiIcf+IiIiIhx/4iIgvYPcqKfCNhx/4cf+Icf+HH/hx/4cf+HH/hx/4cf+HH/hx/yD/NRoRDK6IiIiIiIiIiIiIiIiIiIiIiIcf+CzQ4ypS8c1x/4iIiIcf+IiIhx/4iIhx/4iIhx/4iIcf+IiHH/iIcTnhnrceYf9xj/cf9xj/cY/3GP9x/3GP9xj/cY/3GP9xj/cY/3GP9xj/cYj/cY/3GP9xiP9xj/cYj/KLdRmtSK5oiIiIiIiIiIiIiIcf+IiIiIiIgQFXwxmfqDznH/cf+HH/cf+HH/cf9x/4cf9x/3H/cf+HH/cf9x/3H/cf9x/4cf8ju1Y69EqciIiIiHH/iIiIhx/4iIiIcf+IiIcf+IiClvj0qZBwtx/3H/cf9x/3H/cf9x/3GP9x/3H/cf9x/3H/cY/3H/ITMlGg3Nrocf+IiHH/iIcf+Ihx/4iHH/iHH/iHH/iIcf+CTBEBrT7v6P9xiP9xiP9xiP9xj/cYj/cYiP9xiP9xiP9xiI/y2H4Oq3gfH/cf+HH/cf9x/3H/hx/3H/cf9x/4cf9x/3H/cf9x/3H/cf9x/yqCkyqH1s3/cf9x/3H/cY/3H/cf9x/3GP9x/3H/cY/3H/cY/3H/cY/yjkh8rht4Nx/3H/cf9x/3H/cf9x/3H/cf9xj/cf9x/3H/cf9x/3H/cf9xgowHQqk/i9/3GP9xj/cf9xj/cY/3GP9xj/cY/3GP9xj/cY/3GP9xg913iyKIdxiIiIiIiIiIiIiIiIiIiIiIiIgpjQEahy/uj/cf9x/3H/cf9x/3H/cf9xj/cf9x/3H/cY/3H/cf9x/3GP9x/ybKb2rjWQmIiIj/cYiIiI/3GIiIiI/3GIiIiIgh2FMqA3rNiIiIiIiIiIiIiIiIiIiIiIgX4dJhlC4tnv9x/3H/cf9x/3H/cf9x/3GP9x/3H/cf9x/3H/cY/3H/cf9xHZnwUZ1mD67/cf9x/3H/cf9x/3H/cf9x/3H/cf9xj/cf9x/3H/cY/3H/cf9x/z/JmrI2ZYj/cYiIiIj/cYiIiIiI/3GIiIiCH/BLpBD7Rx/4hx/4cf+Icf+Icf+HH/iHH/hx/4cf+Icf+HH/Izdsqj2JNf+HH/cf9x/4cf9x/4cf9x/3H/cf+HH/cf9x/3H/cf+HH/cf9x/3H/cf83tOW5Sxpxj/cY/3GP9xj/cY/3GI/3GP9xj/cYj/cY/3GP9xiCzQhFpy97r/iHH/iIcf+Icf+Icf+Icf+Icf+Icf+HH/ghSzEaDEzuj/cYiP9xiI/3GIj/cYiI/3GIiP9xiIj/cYiC+IdUo3eKuIiIiI/3GIiIiIiIiP9xiIiIiIiIgrLyMqbQ3NiIiIiIiIiHH/iIiIiIiIiIiHH/iIECpOUZrlsa6HH/cf+HH/cf9x/4cf9x/3H/cf+HH/cf9x/3H/cf+HH/cf9x/yDmuHpClHiIiIiIiIiIiHH/iIiIiIhx/4iIiIhxKDcuGoyNHoiIiIiIiIiIiIiIiIiIiIhx/4gwkL+wf0Bx/3H/cf9x/3GP9x/3H/cf9xj/cf9x/3GP9x/3H/cY/3H/cY/3H/cY/3Eo6bEakWTu/4iIhx/4iIhx/4iIcf+IiHH/iIhx/4iHH/gsRVUaW6quiIj/cYiI/3GIiI/3GIiIj/cYiIiP9xNfZ/uwmAhx/4cf+HH/cf+HH/hx/3H/hx/4cf9x/4cf9x/4cf9xGK4xAZ9Rzv6IiIiIiIiHH/iIiIiIiIiIiIiHH/iCQG+ErvkHtx/4hx/4hx/4iHH/iHH/hx/4hx/4hx/4hx/4cf+IKm6AGmkX/nGI/3GIj/cYiP9xiIj/cYiP9xiIj/cYiI/3GDXa77slEHH/iHH/hx/4cf9x/4cf+HH/hx/4cf9x/4cf+HH/cf+CpssBp5NP6IiI/3GIiIiI/3GIiIiIiP9xiIiIiIiIiIiINLZfvUmg/3H/hx/3H/cf+HH/cf9x/3H/hx/3H/cf9x/3H/cf+HH/cf9x/3H/cf9x/3H/cf8hpB/6dr4AiIiHH/iIiIiIiIiIhx/4iIiIiIcS+q9vp1UJBx/4cf9x/4cf9x/4cf9x/4cf9x/4cf9x/3H/hx/3H/cf+HH/JI18iggoN3H/cY/3H/cY/3GP9x/3GP9x/3GP9xj/cY/3GP9x/3GP8owmJas9nahx/4iIiIcf+IiIiHH/iIiIcf+IiHH/iIggOv0aLVAu/4iIiIiIiIiHH/iIiIiIhx/4iIgrHYKKnifXiIiIiIiIiIiIiIiIiIiIiIiCmq0hqFUt7/cY/3H/cY/3H/cY/3H/cY/3H/cY/3GP9x/3GP9xj/LjbTKjySzXGP9xiP9xj/cYj/cY/3GI/3GI/3GI/3GI/3GI/3GC26ABo0X/6HH/iHH/iHH/iHH/iHH/hx/4hx/4cf+HH/iHEgSeMqDGHNcf+HH/cf+HH/hx/3H/hx/3H/hx/3H/hx/3H/cf+HH/cf9x/y8M4iovMd1x/3H/cf9x/3H/cf9x/4cf9x/3H/cY/3H/cf9x/3H/cf9x/3H/cSVjoCq5xf1x/3H/cf9xj/cf9x/3H/cf9x/3H/cf9xj/cf9x/3H/cY/y2R4BpG4f6IiIiIiHH/iIiIiIcf+IiIiHH/iIiIcUaWnJaWhx/4iIcf+IiHH/iIcf+IiHH/iIcf+Icf+Ihx/y2aeSpWWG3/hx/3H/cf9x/3H/cf9x/4cf9x/3H/cf9x/3H/cf9x/3H/cf9x/3H/cY/3H/cf9x/3H/cf8pDyAajw3+iIiIiIiIiIiIhx/4iIiIiIiHH/gmf6Q6uAW8cY/3GP9xj/cY/3GP9xj/cY/3GP9xj/cYj/cYOqL2tl0JiIiIiIj/cYiIiIiIiIiP9xiIiIiIiIiIIwnr+lBxQP+HH/cf9x/4cf9x/3H/cf+HH/cf9x/3H/cf9x/4cf9x/3H/NB/fveAgiIiIiIiIiIiIiIiIiIiIiIiIgch6XBkYhaPocf9x/3H/hx/3H/hx/3H/cf+HH/cf9x/3H/hx/3H/cf9x/3H/MusovxTXj/cYj/cY/3GI/3GI/3GI/3GI/3GI/3GIj/cTDuvrAhQYiHH/iIcf+Icf+Icf+Icf+Icf+Icf+Icf+HH/iC/YcRoieO6Ij/cYiP9xiIj/cYiI/3GIiP9xiIiP9xiIiCdpUBqZav5x/4cf+HH/hx/3H/hx/4cf9x/4cf9x/4cf9x/4cf9x/3H/hx/3H/cf8oXRAami7+iP9xiIiIiIiI/3GIiIiIiIiIiIiIiIIlyjKgs1zf+IiIiIiIiIiHH/iIiIiIhx/4iIKr38KoQgPf9x/3H/hx/3H/cf9x/4cf9x/3H/cf9x/3H/cf9x/3H/cf+HEo9nm60JhkiI/3GIiIiIiIiIiIiIiIiHH/iIiIiIgZ0FRxkj+rjoiIiIiIiIiIiIcf+IiIiIiIhx/4gjwkWKFNuniIiIiIiIcf+IiIiIiIiIcf+IiIiC7BYVpT6er/cf9x/3H/cf9x/3H/cY/3H/cf9x/3H/cf9x/3GP9x/yQ6nZotVib/iIcf+Icf+Ihx/4hx/4hx/4hx/4hx/4hx/4hx/4hxHUm/MZu2QM5xiP9xj/cYj/cYj/cYj/cYj/cYj/cYj/cYj/cYiP9xgqJKAafbX+/4cf+Icf+HH/iHH/hx/4cf+HH/hx/4cf+HH/hx/4cTUwr7vPUP9xiI/3GIiP9xiIj/cYiIj/cYiIj/cYiIiCj7cRqASO5x/4cf9x/3H/hx/3H/hx/3H/cf+HH/cf9x/3H/hx/3H/cf9x/3H/cTbCrLo9U4iI/3GIiIj/cYiIiP9xiIiIj/cYiIH0BYgZy/p35x/3H/cf9x/4cY/3H/cf9x/3H/cf9x/3H/cf9x/3H/cY/3H/cSfWUBqSmv6IiIhx/4iIiIiIiIhx/4iIiIiIcf+CIPuHoQFHhxj/cY/3GP9xiP9xj/cY/3GP9xiP9xj/cYj/cYj/KnmAGnhn/ocf+Ihx/4hx/4hx/4hx/4hx/4hx/4cf+Icf+HERnS4Bl3LR/v+HH/iHH/iHH/hx/4hx/4cf+Icf+HH/hx/4cf+HH/hx/4cf+HH/hx/4cf+CvM8mqDMNlx/4cf+Icf+HH/hx/4hx/4cf+HH/hx/4cf+HH/hx/4cf8qdMMqeLPNcf9x/4cf9x/4cf9x/3H/cf+HH/cf9x/3H/hx/3H/cf9x/3EjGEr6T3tQj/cYiIiP9xiIiI/3GIiIiI/3GIiIiIKUKyKovU3YiIiIiIiIiIiIiIiIiIiIiIiIJ1CgGpr1/nH/cf9x/3H/cf9x/3H/cY/3H/cf9x/3H/cY/3H/cf9xgquM9qlHMJiP9xiIiI/3GIiIiI/3GIiIiIiI/3GIgmhmKq95nViP9xiP9xiP9xiP9xiP9xiI/3GI/3GIj/cYiClVWUqaqmuIiIiIiIiIiIiIiIiIiIiIiIiD1GW7O5pHH/hx/4cf9x/4cf+HH/cf+HH/cf9x/4cf9x/4cf8p+IUqgHetcY/3H/cf9x/3H/cY/3H/cf9xj/cf9x/3GP9x/3GP9x/3EkvqQaxBW+cf+Ihx/4hx/4hx/4hx/4hx/4hx/4hx/4hxOruStURthx/3H/hx/4cf+HH/cf+HH/cf+HH/cf+HH/cf+HH/cf8n1MRawrO6iIiI/3GIiIiIiIiIiIiIiIiP9xglP/AavAD+cf9x/3H/cf9x/3H/cf9x/3H/cf9x/3GP9x/3H/cf9x/3GDCI37CHIIiIcf+IiIiIiIiIiHH/iIiIiIiHH/KnrJeqhTaI/3GP9xiP9xj/cYj/cY/3GI/3GI/3GP9xiP9xiIOyBktd+b/3GIiIiIj/cYiIiIiIj/cYiIiIiIiIiIPjcKssj1hx/4hx/4cf+Icf+HH/iHH/hx/4cf+HH/hx/4cf+HEuujAaFFz+cYiP9xiIj/cYiI/3GIiI/3GIiIj/cYiIFurUAZIlK/7/cf9xj/cf9xj/cf9xj/cf9xj/cf9xj/cY/3H/cY/3GP9xj/cY/3GP9xgvrwU6JQ+scf+Ihx/4hx/4hx/4cf+Icf+Icf+HH/iHH/hx/4hx/4cf+HH/hx/4cf+HH/hx/4cf+HH/hx/4cf+HH/cSKSqspH1VP/hx/4cf9x/4cf+HH/hx/3H/hx/3H/hx/4cf9x/3EulAQaJr++iIiIiIiIiIiIiHH/iIiIiIiIgbJFHhk+uuHnH/iHH/iHH/hx/4hx/4cf+HH/iHH/hx/4cf+HH/hx/4cf8p1NxaorI6iIiIiIcf+IiIiIcf+IiIhx/4iIhx/4iIhx/4KDJGOqzbnIj/cYiP9xiP9xiI/3GIj/cYiP9xiIj/cYiILAR6yq+4U4j/cYiP9xiIj/cYiI/3GIiP9xiIiI/yd2xSq4k62IiIiIiIiIiIiIiIiIiIiIhx/4iC5WT4pqmweHH/iHH/hx/4cf+HH/iHH/hx/4cf+HH/hx/4cf+HH/hxIe/vqjIBBXGP9x/3H/cf9xj/cf9x/3GP9x/3GP9x/3H/cY/3GP9xO3RrtYuUiIiIiIiIj/cYiIiIiIiIiIiIiDFB47++HHH/iIiHH/iIiHH/iIhx/4iHH/iIhx/4iHH/HoaCYZx5fZ5xj/cYj/cY/3GP9xj/cY/3GI/3GP9xj/cYj/cYj/cY/3GDq5J7ZG2IiIiIiIiP9xiIiIiIiIiIiIiIhx/ygPxDqvA7z/cY/3H/cY/3H/cY/3H/cY/3GP9x/3GP9xj/cf9xgiekg6CVt8/4cf+HH/hx/4cf+HH/hx/4cf+HH/hx/3H/hx/4cf9x/y+2Txokmw6HH/hx/4cf+HH/hx/4cf+HH/hx/4cf+HH/hx/3H/hx/4cf9x/4cf+HH/cf+HH/JJC5Oub0bIhx/4iIiHH/iIiHH/iIiHH/iIhx/4iIcTesMbhTzohx/4iHH/iHH/iHH/iHH/iHH/iHH/iHH/hx/zhN7LmyE4/3GP9xiP9xj/cY/3GP9xiP9xj/cYj/cY/3GI/3GDQ8YbzDno/3GIj/cYj/cYiI/3GIj/cYiI/3GIiP9xiIiP9xInUQGuiu/ocf+HH/hx/4cf+HH/cf+HH/hx/3H/hx/4cf9x/4cf9x/4cf8tPwxqbA85cf9xj/cf9xj/cf9xj/cY/3GP9x/3GP9xj/cY/3GP9xg27S66EtGIiHH/iIiIhx/4iIiHH/iIiHH/iIiHH/iIhx/4iIcf+Ihx/4iIcf+Ihx/4hx/4iHH/iHEupAAqJb/9iHH/iIcf+Ihx/4iHH/iIcf+Icf+Ihx/4hx/4Qp8s5g1x/4cf+Icf+Icf+HH/iHH/hx/4cf+Icf+HH/hx/4cTCk67BrFP9xj/cY/3GI/3GP9xiP9xj/cYj/cY/3GI/3GI/3EwqlKwZa3/cYiI/3GIiP9xiIiP9xiIiP9xiIiIj/cYKRofGo5eDoiP9xiIj/cYiI/3GIiP9xiIiP9xiIiI/3Ep73uqwQhFiIj/cYiIiIiIiIiIiIiIiIiIiBlxzpGTnjFuiHH/iHH/iHH/iHH/hx/4hx/4cf+Icf+HH/hx/4hx/4cf+HEoisIql1Pd/4cf+HH/hx/3H/hx/3H/hx/4cf9x/4cf9x/3H/gX++simhQU3YiP9xiIj/cYiI/3GIiI/3GIiI/3GIiIj/IEJFOizbrHH/hx/3H/cf9x/3H/cf9x/3H/cf9x/3H/cf9x/3H/cf9x/y2kRCpVu73/cf9xj/cf9xj/cY/3H/cY/3GP9xj/cf9xj/cY/3GP9xj/cY/3GP9xj/K/JAGmDb/oiHH/iIcf+Ihx/4iHH/iIcf+Ihx/4hx/4hx/yoIUiqPet3/iHH/iHH/iHH/hx/4hx/4cf+HH/iHH/hx/4cf+HH/hx/4cf+HH/g0JI6823FxiP9xiI/3GIj/cYiP9xiIj/cYiI/3GIguK4EqPUftiI/3GIiP9xiIiP9xiIiI/3GIiIiI/3GIiIiIj/cYiIiIiIiI/3GDgWz7jpMHH/hx/3H/cf+HH/cf9x/3H/hx/3H/cf9x/3H/cf9x/3H/cSHKfspEWBNxj/cf9xj/cf9xj/cf9xj/cf9xj/cY/3H/cY/3GP9xj/cTbc/7sjAP+IiIhx/4iIcf+IiIcf+IiHH/iIcf+Ihx/4iHH/g/zE+xM7Bxj/cY/3GP9xj/cY/3GP9xiP9xj/cYj/cY/3GI/3GP9xiP9xg1PS+7wtCHH/iIcf+Icf+Ihx/4hx/4iHH/iHH/iHH/hx/4hx/4hx/4cf+Icf+HH/hx/zvNP7YywIj/cYj/cYiP9xiP9xiI/3GIj/cYiI/3GIj/cSNQYRrq+e7/hx/4cf+HH/hx/3H/hx/4cf9x/4cf9x/4cf9x/4cf9x/4cf9x/4cf9xIDx4Wi04eohx/4iIiIiIiIhx/4iIiIiHH/iIiIhx/4iIiHH/iIiHH/iIiHH/iIhx/4gjU+pqC8FZcf+HH/hx/4cf+HH/cf+HH/hx/4cf9x/4cf+HH/cf+BhGsuGWyU0ecY/3GP9xj/cf9xj/cY/3GP9xiP9xj/cY/3GP9xNvFPug6whx/4iIcf+IiHH/iIcf+IiHH/iHH/iIcf+IJ+YxGqGc7v9xiP9xiP9xiP9xiP9xiI/3GI/3GIj/cYiP8hNTAaDaz+hx/4cf+HH/iHH/hx/4cf+HH/hx/4cf+HH/hx/4cf+HH/hx/4cf9x/4H1VCkZ2qvW5x/4iHH/hx/4hx/4hx/4hx/4cf+Icf+HH/hx/4hxIHfrKhmBTf9x/3GP9xj/cf9xj/cY/3GP9xj/cf9xj/cY/3GP9xiP8gJeAaHqH+iHH/iIhx/4iHH/iHH/iIcf+Icf+Icf+Icf+IIq/iKvUB3XH/hx/4cf+Icf+HH/hx/4cf+HH/hx/4cf+HH/hx/4cf+HH/cSfLASqTT+2HH/hx/4cf9x/4cf+HH/cf+HH/hx/3H/hx/3H/hx/3H/gsmBEaVn7uiIiIiIj/cYiIiIiIiIiIiIiIiIgqU2y6ysk0/3H/cf9x/3GP9x/3H/cY/3H/cY/3H/cY/3H/cY/3H/cY/3Eu2zAaIkz+iIhx/4iIiHH/iIiHH/iIhx/4iIcf+IiHEgyIMa83fOcYiP9xiP9xiI/3GI/3GIj/cYiP9xiIj/cYgiHTAa7iz+cf+Icf+HH/hx/4cf+HH/hx/3H/hx/4cf+HH/cf+HH/PHpvtYWQj/cYiI/3GIiIj/cYiIiP9xiIiIj/cYgpX5E6mgbs/4cf9x/4cf+HH/cf+HH/cf9x/4cf9x/4cf9x/3H/hxOT2Lt8J0/3GI/3GIj/cYiI/3GIj/cYiI/3GIiP9xiIiDz4QrQHvf9xiIiIiIiIiIj/cYiIiIiIiIiIg/3ZuyImT/hx/3H/hx/4cf+HH/cf+HH/hx/3H/hx/3H/hx/3H/gw2DKxN83/cf9x/3H/cf9x/3H/cf9x/3H/cf9x/3GP9x/3H/cf9x/3Ei/sDKMRPzcf+Icf+Icf+Icf+Icf+HH/iHH/hx/4hx/yUu+4oOEEf/cf+HH/cf9x/3H/hx/3H/cf9x/3H/cf+HH/cf9x/3H/cf8yl6G/aF6P9x/3H/cf9xj/cf9x/3GP9x/3H/cY/3H/cY/3H/cY/3E/XV2xoqKIiIiIiIiIiIiIhx/4iIiIiIiIcUshTE3riIhx/4iIiIcf+IiIhx/4iIhx/4iIcf+IiHH/iIhxPfZfswmg/3H/cY/3GP9xj/cY/3GP9xj/cY/3GP9xiP9xj/cY/3GI/3GP9xiP9xiP86mc+3ZjCHH/iIcf+Icf+Icf+Ihx/4hx/4hx/4hx/4cf+Icf+HH/gw9e6xGhH/cY/3GI/3GI/3GI/3GIj/cYj/cYiP9xiI/3GIj/cYiP9xiI/3GIiP9xiIg1uNG7Ry6Ij/cYiIiIiIj/cYiIiIiIiIiIiIO+LKth01/4cf+Icf+HH/hx/4cf+HH/hx/4cf+HH/hx/4cf+HH/cf+HH/hx/3H/hx/3H/hx/3H/g4pt65WSH/cYiIj/cYiIiP9xiIiI/3GIiIiIj/cYiIiIiIj/cYiIiIg9DN+08yD/cf+HH/cf9x/3H/hx/3H/cf9x/3H/hx/3H/cf9x/3H/cf9x/zPzJL4M2/9xj/cY/3H/cY/3GP9xj/cY/3GP9xj/cY/3GP9xj/cYJug8GrF8Pv9xj/cf9x/3H/cf9xj/cf9x/3GP9x/3H/cY/3H/cf9xj/cf8Up4NBlmh8vohx/4iIhx/4iIcf+Ihx/4iHH/iIcf+Ihx/4ImXzKvmgzXH/iHH/hx/4hx/4cf+HH/hx/4cf+HH/hx/4cf+HH/hx/4cf+HH/cf+HH/hxLzimikx1l4cf9x/4cf+HH/cf+HH/hx/3H/hx/3H/hx/3H/cf+HH/cf8q6nIacVjeiIiIiIiIiIiIiIiIiIiIiIiIiIhx/4gwIf2x7gL/cf9x/3H/cf9x/3H/cf9x/3H/cf9x/3H/cf9x/3H/cY/3H/cf9xJm+zSskEy/9x/3GP9x/3H/cY/3H/cf9xj/cf9xj/cf9xj/cf9xj/cY/3H/cY/3GP8j+deKIWKHj/cf9xj/cY/3GP9xj/cYj/cY/3GP9xj/cYj/cY/3FPVLwatP9xiP9xiP9xiP9xiI/3GI/3GIj/cYiP9xiDmvX7dQoIhx/4cf+Icf+HH/iHH/hx/4cf+Icf+HH/hx/4cf+Duj2rZcJf9xj/cY/3GP9xiP9xj/cY/3GP9xiP9xj/cYj/cYj/Ip3zGgcgzv+Icf+HH/cf+HH/hx/4cf+HH/cf+HH/hx/3H/hx/4cf8r37YaYgSeiIiIiIcf+IiIiIcf+IiIhx/4iIiHH/iDkBT7j+sP9x/3GP9x/3GP9xj/cf9xj/cY/3GP9x/3GP9xj/cY/3GBKVDoGZevF+cf9x/3H/hx/3H/cf+HH/cf9x/3H/hx/3H/cf9x/3H/cf9x/3H/ItNQGvLK/oiIiIiIiIiIiIiIiIiIiIiIiIiCkdgRqOJ+6P9x/3H/cY/3H/cY/3H/cY/3H/cY/3H/cY/3H/cY/3ErmUI6Zmvccf+IiIhx/4iIhx/4iIcf+IiHH/iIhx/4iHEpUwOKqs/HiHH/iIiIiIiHH/iIiIiHH/iIiIcf8inMMqBzPN/4iIcf+Ihx/4hx/4iHH/iHH/iHH/iHH/iHH/J/JbatDaSf9x/3H/hx/3H/cf9x/4cf9x/3H/cf9x/3H/cf+HH/cf9x/3H/cSoP4ipvAd1xj/cf9x/3H/cf9xj/cf9x/3GP9x/3H/cY/3H/cY/3H/cYK9wVaoI+qf9x/3GP9x/3GP9x/3GP9xj/cf9xj/cY/3GP9xj/cf9xgjUTAa2uz+cf+IiIcf+IiHH/iIhx/4iHH/iIcf+Ihx/4gpZFdqqbqJcf+Icf+HH/iHH/hx/4cf+Icf+HH/hx/4cf+HH/hx/4cf+HH/g8Mc+1zjCI/3GIiP9xiIj/cYiIj/cYiIiP9xiIiI/3GIiIiIj/cYiIiIiIj/cYiIiIiIiIiINfsPvATw/3H/hx/3H/cf9x/4cf9x/3H/cf+HH/cf9x/3H/cf9x/3H/cf9x/3H/OOv+uRQBiIiIiIiIiIiP9xiIiIiIiIiIiCDpR1oia4px/3GP9x/3GP9x/3GP9xj/cf9xj/cY/3GP9x/3GP9xIifSKu2C3XGI/3GP9xj/cYj/cY/3GI/3GI/3GI/3GP9xiI/3EldKqqCbVV/3GIj/cYiP9xiIj/cYiI/3GIiI/3GIiIJNcxGtKM7v+HH/hx/3H/hx/3H/hx/3H/cf+HH/cf+HH/cf9x/3H/hx/3EnAkY6r9uciHH/iIiIiIiHH/iIiIiHH/iIiIhx/4gpzNY6kzKc/3GIj/cYj/cYj/cYiP9xiI/3GIj/cYiP9xKMAAGoP//nH/hx/4hx/4cf+HH/hx/4cf+HH/hx/4cf+HH/hx/3H/ObmUuEZr/3H/cf9x/3H/cf9xj/cf9x/3H/cf9x/3GP9x/3H/cY/3H/cf9xNUpmurWZcYiP9xiP9xiI/3GIj/cYiI/3GIiP9xiIj/cYJ2nVKqlirf9xiIiIiIiIiIiIiIiIiIiHH/iIiIIwpdehBqKIj/cYj/cYiP9xiP9xiP9xiI/3GIj/cYiP9xguTQtaSy9Kcf9x/3GP9x/3H/cf9x/3H/cf9x/3GP9x/3H/cf9xj/cf9x/3GP9xJvxgGqA5/nH/iIiIiIhx/4iIiIhx/4iIiHH/iIiIcf+IK2cSKmmO3XH/iIhx/4iHH/iIhx/4iHH/iHH/iIcf+Icf+Ihx/4hx/4hx/4hx/4hx/4cf+Icf+HH/iHE524S2JHuHH/cf9x/3H/hx/3H/cf9x/3H/cf+HH/cf9x/3H/cf9x/3H/LZeZGkaGbnH/hx/4hx/4hx/4cf+Icf+HH/hx/4cf+HH/hx/y0PUBpPCv7/cYiI/3GIiP9xiIj/cYiIj/cYiIiP9xiIJy5nOq0ZjHH/cf9xj/cf9x/3H/cf9xj/cf9x/3GP9x/3H/cY/3H/cY/yfFZ6rjqYVxj/cf9x/3H/cf9xj/cf9x/3GP9x/3GP9x/3H/cY/3H/cYIWjSShpy2/9x/3GP9x/3GP9x/3GP9x/3GP9xj/cf9xj/cY/3GP8gY1lKOspriP9xiIj/cYiI/3GIiI/3GIiI/3GIiIgiMOEq/PHtiIiIiP9xiIiIiIiP9xiIiIiIiIiILESmKlu1nYiIiHH/iIiHH/iIiIcf+IiHH/iIhx/4gqp3EadYju/3GP9xiP9xj/cYj/cY/3GI/3GI/3GI/3GI/yP8girwN93/cYiP9xiI/3GIiP9xiI/3GIiP9xiIiCjtG6rRLkWP9xiIiIiI/3GIiIiIiIiIiP9xiIiIgtNkIqTJvdiIiIiIiIiIiIiIiIiIiIiIiIcf+CctzxqtIw6IiIiIiIiIiIiIiIiIcf+IiIgwqn+xZYD/cf9x/3GP9x/3H/cf9xj/cf9x/3GP9x/3H/cY/3H/cY/3H/IyqTKv1WzY/3GP9xj/cY/3GP9xiP9xj/cY/3GI/3GP9xiP9xg9nZ+zYmBx/4iHH/iIcf+Ihx/4hx/4hx/4hx/4hx/4hx/4hx/4IpgjKvZ9zXH/hx/4cf+HH/hx/4cf+HH/cf+HH/hx/4cf9x/4cf9xO2OetZxhiI/3GIiP9xiIj/cYiIiP9xiIiI/3GIiIiP9xiIiIiC5PYho7Cd7/cf9x/3H/cf+HH/cf9x/3H/cf9x/3GP9x/3H/cf9x/3H/cTkm67fZFIiIiI/3GIiIiIiP9xiIiIiIiIiIiILeVhSlGp64/3GIiIiIj/cYiIiIiIiIiP9xiIgpq986lUIMiP9xiIiP9xiIiIj/cYiIiIj/cYiIiIMBJ/sf2A/3H/hx/4cf9x/4cf9x/3H/hx/3H/cf+HH/cf9x/4cf8jp1hK9Yp7cf9xj/cf9xj/cf9xj/cY/3H/cY/3GP9xj/cf9xj/cY/z2gzbRfMoiIiHH/iIiIiIcf+IiIiHH/iIiHH/iIiHH/iIhNQjw73Ihx/4iHH/iIhx/4iHH/iHH/iIcf+Icf+Ihx/4LC5Hmp0bho/3GI/3GI/3GP9xiP9xiP9xiP9xiP9xiI/3EvzXoqMyhd/4iIiIiIiIiIhx/4iIiIiIcf+IiIMquXvlRocf+HH/hx/4cf+HH/hx/3H/hx/4cf9x/4cf9x/4cf9x/4cf9x/4cf9x/3H/hx/3H/cf+HH/N9Ekui7b/3H/cY/3H/cY/3H/cY/3H/cY/3H/cY/3GP9x/3GP9xj/cYOJRYuGun/3GIiIiIj/cYiIiIiIiIiP9xiIiIgzP9e9wCiHH/iIcf+Ihx/4hx/4hx/4hx/4hx/4hx/4cf+CGLMyoYTM3/hx/4cf+HH/hx/4cf+HH/hx/3H/hx/4cf9x/4cf89EzS07MuP9x/3H/cf9x/3H/cf9xj/cf9x/3H/cY/3H/cf9xj/cf9x/zPA974/CP9xiIj/cYiI/3GIiI/3GIiIj/cYiIiI/3GDmy/7hNAP+HH/hx/3H/hx/3H/hx/3H/hx/3H/cf+HH/cf9x/4cf9x/3H/cf9x/4cSqVYip2qd3/cf9x/3H/cf9x/3H/cf9x/3H/cf9x/3H/cY/3H/cf9x/3H/cY/ydrKSq5TW2Ij/cYj/cYiP9xiI/3GIiP9xiIj/cYiI/3GIKaQeGnW+HnGI/3GI/3GI/3GIj/cYj/cYiP9xiI/3GIj/cYgtkwoaRs9e/3H/cY/3H/cY/3H/cY/3H/cY/3GP9xj/cf9xj/cY/3GDkYxbfnOoiI/3GIiI/3GIiI/3GIiIj/cYiIiIj/cYPsCisj9diIiIiIiIiIhx/4iIiIiIiIiIiDRKEry17YiIiHH/iIiHH/iIhx/4iIcf+Ihx/4iHH/iIcT2UxrJrOXH/hx/3H/cf+HH/cf9x/4cf9x/3H/cf9x/3H/hx/3H/cf9x/3H/cT6EobJ7Xv9x/3H/cY/3H/cf9xj/cf9x/3GP9x/3GP9x/3GP9x/3EgxvIqFJDdj/cY/3GP9xj/cY/3GP9xj/cY/3GI/3GP9xj/cYgmEsF63tPohx/4iIiIiHH/iIiIhx/4iIiHH/iIiHH/gj33Ea4gjuj/cY/3GP9xj/cYj/cY/3GI/3GP9xiP9xj/cYj/cScSkCqu1v2P9xiP9xj/cYj/cYj/cYj/cYj/cYj/cYj/cYiP9xiP9xiI/3GIj/cYiI/3GIj/cYiI/3GIiI/3GIiDBMnrDDYYcf+HH/iHH/hx/4cf+HH/hx/4cf+HH/cf+HH/hx/4cf9x/4cf80QdO9viz/cf9x/3H/cf9x/3H/cf9x/3GP9x/3H/cf9x/3GP9x/3H/cY/3H/cf9xj/cf9xg6mBi2Z+eIiP9xiIiP9xiIiI/3GIiIiP9xiIiIiP8u5eN6YaHIcf+HH/hx/4cf+HH/cf+HH/hx/3H/hx/4cf9x/4cf9x/yq+hjqEF5yIiIcf+IiIiIiIiIiIhx/4iIiIgsOBt6jH5I/3GI/3GI/3GI/3GI/3GI/3GI/3GIj/cYj/cYg31N+5KyBx/4hx/4hx/4cf+Icf+HH/hx/4cf+Icf+HH/hx/4cf+HH/Kd3CytIj04iIiIhx/4iIiHH/iIiHH/iIiHH/iINLytvENScf9xj/cf9x/3GP9x/3GP9x/3GP9xj/cf9xj/cY/3H/KMISasPe2f9x/3H/cf9x/3GP9x/3H/cY/3H/cf9xj/cf9xj/cSRfdCraCL3/cY/3GP9xiP9xj/cYj/cY/3GI/3GP9xiP9xgfv6IRmUBd7oiI/3GIiI/3GIiIj/cYiIiIj/cYiIiCqPRkqHC5uIiIiIiIiIiIiIiIiIiIiHH/iIg1Hz+74MBx/3H/cf9xj/cf9x/3H/cf9xj/cf9x/3GP9x/3H/cY/3H/cY/3H/cY/3GP8jcRQq+O69j/cY/3GP9xj/cYj/cY/3GI/3GI/3GI/3GP9xiIIS2WGv0mnnH/cf9x/4cf9x/3H/cf9x/4cf9x/3H/cf9x/3H/cf9x/zAb77H0EIiIiIiIiIiIiIiIiIiIiIiIiIiIcSYxTRqs6y6IiI/3GIiIiIiIiIiP9xiIiIiIiIiDZa0rqlLYiIiIhx/4iIiIhx/4iIiHH/iIiHH/iD6nn7NYYI/3H/cY/3GP9xj/cf9xj/cY/3GP9xj/cY/3GP9xj/cY/3GI/3GP9xiP82MLm7z0aIiIiIiIiIcf+IiIiIiIiIiIhx/4iIiIiIcf+IPraBskl+iIcf+IiHH/iIhx/4iHH/iIcf+Ihx/4iHH/iHH/iIcf+Icf+Icf+Icf+HH/iHH/g+136zKIGP9xiP9xj/cYj/cYj/cYj/cYj/cYj/cYj/cYiP9xiP9xiI/3GIj/cYiDdP7rmwEYcf+HH/iHH/iHH/hx/4cf+Icf+HH/hx/4cf+HH/hx/4cf+HH/hx/4cf9x/4cf+HH/cf8ywz+/PMD/cYiIj/cYiIj/cYiIj/cYiIiI/3GIiIiIgmVlt66ppI/3H/cY/3H/cf9xj/cf9xj/cf9x/3GP9xj/cf9xj/cf9xInPiKvjB3Y/3GP9xj/cY/3GP9xj/cY/3GI/3GP9xiP9xj/cYj/cYKTLxGnzQ7nH/iHH/hx/4hx/4cf+HH/iHH/hx/4cf+HH/hx/4cf+HH/hx/3H/hxP3B5sY+G/3GP9xj/cY/3GP9xj/cY/3GP9xj/cYj/cY/3GI/3GDJr5L6UG4iIiP9xiIiIj/cYiIiIiI/3GIiINL1/vUKA/3H/hx/3H/hx/3H/hx/3H/cf9x/4cf9x/3H/cf+HH/cf9x/3H/cf9x/3EpxyEac43uiIiIiIiIiIiIiIiIiIiIcf+IiIiIiE06rDxVhx/4iIiHH/iIiIcf+IiIcf+IiHH/iIg1lKm7a1Zx/4cf9x/3H/cf9x/3H/cf9x/3H/cf9x/3H/cf9x/3H/cf9xj/cf9x/3H/cf9xj/cf9x/3H/cY/3H/cY/3H/NFRjvKuccY/3GP9xiP9xj/cYj/cYj/cY/3GI/3GI/3GIj/cYg4spu4TWSIiIcf+IiIcf+IiIcf+IiHH/iIhx/4iHH/g3UZ66rmH/cY/3H/cY/3GP9xj/cY/3GP9xj/cY/3GP9xj/cY/3EhkUYqB+ud/3GIiP9xiIiP9xiIiP9xiIiIj/cYiIiDKY/75nAIcf9x/4cf9x/4cf9x/4cf9x/4cf9x/3H/hx/3H/cf9x/4cf9x/3H/cf9x/3H/cf+HH/JTDQKszy/XH/cf9x/4cf9x/3H/cf9x/3H/cf9x/3H/cf9x/3H/cf9x/3GP9x/yDw1Coh8r3/cY/3GP9x/3GP9xj/cY/3GP9xj/cY/3GP9xj/cYj/cYNljOuqcxiHH/iIhx/4iIhx/4iHH/iIhx/4iHH/iHH/iCKlRkoGq5tx/4hx/4cf+HH/hx/4cf+HH/hx/4cf+HH/hx/zokb7fbkIiP9xiIj/cYiIj/cYiIj/cYiIj/cYJs4nOrMdjHH/cY/3H/cf9x/3H/cf9x/3GP9x/3H/cf9xj/cf9x/3GP9x/3EvERIqHu7dcY/3GP9x/3GP9x/3GP9xj/cY/3H/cY/3GP9xj/cY/3GP9xj/cY/3EtynwqQ1g9iIiIiIhx/4iIiIiIiIiIiIcf+IiIgq+DYqcHydhx/4hx/4iHH/iHH/iHH/iHH/iHH/iHH/hx/4gnnFEqpjrtiHH/iHH/hx/4cf+Icf+HH/hx/4cf+HH/hx/4cf8g7UIqIivd/4cf+HH/cf+HH/hx/3H/hx/3H/hx/3H/hx/3H/cf+HH/cf9x/4cf9x/3H/cf9x/yYmfCrNmD2I/3GIj/cYiP9xiI/3GIj/cYiI/3GIiDt1/7WKAHH/hx/4cf+HH/hx/4cf+HH/hx/3H/hx/4cf9x/4KTyayuw2U/+HH/cf+HH/hx/3H/hx/3H/hx/3H/hx/3H/hx/yF7BzoZT4yIiIiIhx/4iIiIiIcf+IiIiHH/giMkMqDdvN/4iIcf+Ihx/4iHH/iIcf+Ihx/4iHH/iHH/iDIUb7/rkI/3GP9xiP9xj/cYj/cYj/cY/3GI/3GI/3GIj/cT/ac7EljP9xiIiIj/cYiIiIj/cYiIiIiIiI/3GDft/rkSAXH/cf+HH/cf+HH/cf9x/4cf9x/3H/hx/3H/cf9x/3H/gRzlABl0Gv/oiIiIcf+IiIiIiIiIcf+IiIiIiHH/iCUsdkrdOJuIiHH/iIcf+Icf+Ihx/4hx/4hx/4hx/4hx/4hx/4O/1vtgKQiP9xiP9xiP9xiP9xiP9xiP9xiI/3GI/3GIj/LK5zKmUYzf9xiIiI/3GIiIj/cYiIiI/3GIiIiDmmDrdZ8Ycf+HH/cf+HH/hx/4cf9x/4cf+HH/cf+HH/cf+HH/cf+HH/cf9x/4cf9x/3H/hx/3H/cf9x/4cf9x/3H/cf9x/3E/NCuwy9RxiI/3GIiP9xiIj/cYiIj/cYiIj/cYiIiI/3GIiIiI/3GIiIiIiI/3GIiIiIiIiIiIiIiIiIiIiIiIiIiIiIiCZezRq6Ey7/cYiIiIiIiP9xiIiIiIiIiIiIiIiIiIiIiCK44Sr0ce2IiIiIiIiIiIiIcf+IiIiIiIiHH/iCUbmor+RleHH/iIcf+Ihx/4iHH/iHH/iIcf+Icf+Icf8os82KxMMncf9x/3H/cf+HH/cf9x/3H/cf9x/4cf9x/3H/cf9x/3H/cf9xMOl/sCaA/3GIiIiIiIiIiIiIiIiIiHH/iIiIJFpQGspa/nGP9x/3H/cf9x/3GP9x/3H/cf9xj/cf9xj/cf9x/3GP9x/yu4cypkeM1xj/cY/3GP9xj/cY/3GP9xj/cYj/cY/3GI/3GP9xiP9xiP9xj/cYj/cS25ZzpUaYz/cf+HH/cf9x/4cf9x/4cf9x/3H/hx/3H/cf9x/3H/MHm1sZZK/3H/cY/3GP9xj/cY/3GP9xj/cY/3GP9xj/cY/3GI/3E4B5W4+GqIiIiP9xiIiIiP9xiIiIiIiI/3GCn+6TqQEWz/cY/3GP9xj/cY/3GP9xj/cYj/cY/3GI/3GP9xiC734iowgd2I/3GIj/cYj/cYiP9xiI/3GIj/cYiI/3GIiP9xiIj/cYiII78GOvQPnP9x/3H/cf9x/3H/hx/3H/cf9x/3H/cf9x/3H/cY/3H/cf9xLpPFelbDqIiIiIiIiIiIiIhx/4iIiIiIiIcf+IgmWpE6ulbscf9x/3H/cY/3H/cY/3H/cf9xj/cf9xj/cf9xj/cY/3H/cSvxaSpg6W2Ij/cYiIj/cYiIiI/3GIiIiI/3GIiIiCdx4BqY4f6HH/cf9x/3H/hx/3H/cf9x/3H/hx/3H/cf9x/3H/cf9x/3EsihcqV16N/3GP9xj/cY/3GP9xj/cY/3GI/3GP9xiP9xj/cYj/cYj/cYj/cYgvTsQaGxO+cf+HH/hx/3H/hx/3H/hx/3H/hx/3H/cf+HH/cf9x/4cSs8iGqMN3n/cf9x/3H/cf9xj/cf9x/3H/cY/3H/cf9xj/cf9xj/cf9xj/NdBYvC+nj/cYiIj/cYiIiI/3GIiIiI/3GIiIiIgt1V06Uqosj/cYj/cYj/cYj/cYiP9xiP9xiI/3GIj/cYiI/zOczb5jMocf+Icf+Icf+Icf+Icf+HH/iHH/iHH/hx/4cf+CY9RkrMK5tx/3H/hx/3H/hx/3H/hx/3H/hx/3H/cf+HH/cf9x/3H/cSwKtRpPVK6Ihx/4iIiIcf+IiIcf+IiIcf+IiHH/iII7oKKvRfXf9x/3H/hx/3H/cf+HH/cf9x/3H/cf+HH/cf9x/3H/cf9x/3H/cf9x/yigy4rV80f/cf9xj/cY/3GP9xj/cY/3GP9xj/cY/3GP9xj/cYj/JNS2GtK0nnH/cf+HH/hx/3H/hx/3H/cf+HH/cf+HH/cf9x/4cf8kM5Iq7Mbd/3H/cf9x/4cf9x/3H/cf9x/3H/cf9x/3GP9x/3H/cf9x/3H/cf8itDAa9Lz+iIiIiIiIcf+IiIiIiIiHH/iIiIiIcf+IiIhx/4EXR8YZqbg56I/3GIiIiP9xiIiIiI/3GIiIiIiIiIj/cYiIIlKGSgvXm4iIcf+IiIiIiIhx/4iIiIhx/4iIiIcf+IKHCyKpj03Ycf+IiHH/iIcf+Ihx/4iHH/iIcf+Ihx/4gucyU6SM2sj/cYiP9xiIj/cYiI/3GIiP9xiIiI/3GCAHvDoglDz/cY/3GI/3GP9xj/cY/3GI/3GP9xiP9xj/cYj/cYPDq/tcVA/4iHH/iHH/iIcf+Icf+Icf+Icf+HH/iHH/iHH/hx/4LQFWuo/qlHGP9xj/cY/3GP9xiP9xj/cYj/cY/3GI/3GI/3GI/3GCbZ8BqiYP6HH/iHH/iHH/hx/4hx/4cf+HH/hx/4hx/4cf+HH/hxP1S0satL/3H/cf9x/3H/cf9x/3H/cf9x/3GP9x/3H/cf9x/3H/cY/3H/cSVQIWra/elx/3H/hx/3H/cf9x/3H/hx/3H/cf9x/3H/cf9x/3H/cf9x/yVgdCrZ+L3/cY/3H/cY/3H/cY/3H/cY/3H/cY/3GP9x/3GP9xj/cYEOu/MZkkQM6IiIcf+IiIiIcf+IiIhx/4iIhx/4iIcf+IiHH/gqTYAaeyf+j/cY/3GP9xiP9xj/cY/3GI/3GP9xiP9xj/cYj/Kg4E2t8fsoiIiIiIiIiIiIiIiIiIiIcf+IiIGJF5EZF+hu7/cf+HH/cf+HH/cf+HH/cf+HH/cf9x/4cf9x/3H/cf+HH/cSy7kBpERv6P9xiIiIiIiIiIiIiIiIiIiIiIOGnPuJYwcf9x/3H/cf9x/3H/cf9x/3H/cf9x/3GP9x/3H/cf9xj/cf9x/xFy7xGYnRDuiIiIiIiHH/iIiIiHH/iIiIhx/4iIhxPkBzsr+M/4hx/4hx/4hx/4cf+Icf+HH/iHH/hx/4cf+HH/iCS+rBrUFT5x/4iIcf+Ihx/4iHH/iIcf+Icf+Ihx/4hx/4guohlKRd5rcf+HH/cf9x/4cf9x/3H/hx/3H/cf9x/3H/hx/3H/cf9x/3H/JXJdGtjaLv+HH/cf+HH/hx/3H/hx/3H/hx/3H/hx/3H/hx/3H/hxIufgmhKB9nGI/3GP9xiP9xiP9xj/cYj/cYj/cYiP9xiP9xiC5SASo63+2P9xiI/3GI/3GIj/cYiP9xiI/3GIiP9xiIj/IB6gGi8V/v+HH/hx/4cf+HH/hx/3H/hx/4cf9x/4cf+HH/cf+HH/cf9xMRJ1v+2K/3GP9x/3GP9x/3GP9x/3GP9xj/cf9xj/cY/3GP9x/3E4Fq+46VCIcf+IiIhx/4iIcf+IiIcf+Ihx/4iIcf+INj03u8LI/3H/cf+HH/cf9x/4cf9x/3H/cf+HH/cf9x/3H/cf9x/3H/cf9x/zqDj7d8cIiIiIiIiIiIiIiIiIiIiIiIiIiIiIiC538YpogOeI/3GIiIiP9xiIiIiIiI/3GIiIiIIJtIGgdLfnGP9xj/cY/3GI/3GP9xj/cYj/cYj/cY/3GI/3Em7WAasSn+/4iHH/iHH/hx/4hx/4hx/4cf+Icf+HH/iHH/g3Cfa59glx/3H/cf9x/3H/cY/3H/cf9x/3GP9x/3H/cY/3H/cf9xj/PZJltG2aiI/3GI/3GI/3GIj/cYiP9xiI/3GIj/cYiDUqVrvVqYiIiIiIiIiIiHH/iIiIiIiHH/iIiIiIcf+IiIhx/4iIiHH/NLd/vEiAcf9xj/cf9xj/cY/3H/cY/3GP9xj/cY/3H/cY/3GI/3GP9xj/cY/3GDY21rrJKYj/cYiIiIiIiP9xiIiIiIiIiIiCqqGBp1Xn6P9xj/cY/3GI/3GP9xiP9xiP9xiP9xj/cYiP9xgi7cFaAiPqiIcf+Ihx/4iHH/iHH/iIcf+Icf+Icf+Icf+Icf+IPPautQlR/3GP9xiP9xj/cYj/cYj/cYj/cYj/cYj/cYiP9xiP8r1RVqkq6pj/cYj/cYiP9xiI/3GIj/cYiI/3GIiP9xiIghUvAaC9D+/4cf+HH/cf+HH/hx/3H/hx/4cf9x/4cf9x/3H/hx/3H/cf+CWhAyrF781x/3H/cf9x/3H/cf9x/3H/cf9x/3H/cf9x/3H/cf9xj/cf9x/3ErwkAaU9v+iIiIiHH/iIiIiIiIhx/4iIiIiHH/Kc/CKoMD3Ycf+IiIcf+IiHH/iIhx/4iHH/iIcf+Ihx/4iHH/iHH/iIPzxPssOwj/cY/3GI/3GP9xiP9xj/cYj/cYj/cYj/cYj/cYggZfI6KqDc/4hx/4cf+Icf+HH/hx/4hx/4cf+HH/hx/4cf+HEsmrEaRlTuiIj/cYiIiI/3GIiIiIiI/3GIiIgpCAY6n3+c/3H/cf9x/3H/cY/3H/cf9xj/cf9xj/cf9xj/cf9xj/cf8lqeU65WGs/4iHH/iIcf+Icf+Icf+Icf+Icf+Icf+HH/iHH/KWx5Sqk4a/9x/3H/cf+HH/cf9x/3H/cf9x/3H/cf9x/3H/cf9xj/cf9x/3E9ap+zlWCIiIiIiIiIiIiIiIiIiIcf+IiIJCHoOt3hfHGI/3GI/3GIj/cYj/cYiP9xiIj/cYiP9xiIj/cYguiiAaN13+/4cf+HH/hx/4cf+HH/hx/3H/hx/4cf+HH/cf+HH/cf+HH/LEO4OmvEfIiIcf+IiIiIcf+IiIhx/4iIhx/4iIhx/4iIIdM0mjPMtnH/cf9xj/cf9x/3H/cY/3H/cY/3H/cf9xj/cf9xj/cf9xgX+MvRlxc0Lo/3GP9xj/cY/3GP9xj/cY/3GP9xiP9xj/cYj/cY/3GIIiGCKv3n3f9xiP9xiI/3GI/3GIj/cYiP9xiIj/cYiP8piAMal3/O/4cf9x/4cf9x/4cf9x/3H/hx/3H/cf9x/4cf9x/3H/cf85qq23VVJxiIiIj/cYiIiIj/cYiIiIiIiP9xiIg1O3+8xID/cf+HH/cf9x/4cf9x/3H/cf+HH/cf9x/3H/cf9x/3H/cf9x/3H/IijJWh5zaoiIcf+IiHH/iIcf+IiHH/iIcf+Icf+Ihx/4hx/4LoJBSkfb64iHH/iIhx/4iHH/iIcf+Ihx/4hx/4iHH/iHH/iHH/iHH/iHH/hx/4hx/ykw9yqM8I1x/3H/cf9x/3H/cf9x/3H/cf9x/3H/cf9x/3H/cf9x/3H/JpVAGrar/oiIhx/4iIiIiIiIiIhx/4iIiIiIcf82cjq7jcX/cf+HH/cf9x/4cf9x/3H/hx/3H/cf9x/4cf9x/3H/cf9x/3H/cf9x/3H/cf9x/3H/cf9xMTwyvsPNcf9xj/cf9xj/cf9xj/cY/3H/cY/3GP9x/3GP9xj/cY/3GP9xj/cY/3GDB4ObCXxoiIiIiI/3GIiIiIiIiIiHH/iIiIiIiIiIiIiIhx/4iIiIMn4uv4HR/3H/cY/3H/cf9x/3H/cf9x/3GP9x/3H/cf9xj/cf9x/3GC3iExox3s5x/4iIcf+IiHH/iIcf+IiHH/iIcf+Icf+Ihx/4MUOPsMxw/3GP9xj/cYj/cY/3GI/3GI/3GP9xiP9xiP9xiCpqUBppWv6HH/iHH/iHH/hx/4hx/4cf+Icf+HH/hx/4cf+CXTj2ryxwn/cY/3H/cY/3GP9xj/cf9xj/cY/3GP9xj/cYj/cY/3GP9xj/JnnAGrhj/nH/iIcf+Icf+Ihx/4hx/4hx/4hx/4hx/4cf+Icf+DIrIr/U3f9x/4cf+HH/hx/3H/hx/3H/hx/4cf9x/3H/hx/3H/hx/3H/NdiIvCd3j/cY/3GI/3GP9xiP9xj/cYj/cYj/cYj/cYj/cYj/LH+BGmgH7v+HH/iHH/hx/4cf+HH/hx/4cf+HH/hx/4cf+HH/cf+C7HWUpDimtx/3H/cf9xj/cf9x/3H/cY/3H/cY/3H/cf9xj/cf9xj/cY/ynw8BqA8P6Icf+IiIhx/4iIcf+IiHH/iIhx/4iIcf+Ihx/4iHEoFbU6nqSsj/cYiP9xiIj/cYiI/3GIiP9xiIiP9xiIiCxz2hpYwl7/cY/3GI/3GP9xj/cYj/cY/3GI/3GP9xiP9xgxnKW/Y1qIiI/3GIiIiIiIiIiI/3GIiIiIiIiIghgWMqCOnNiIiIiIhx/4iIiIiIcf+IiIiIcf+IiCp9oBpoJf5xj/cY/3GP9x/3GP9xj/cY/3GP9xj/cY/3GI/3GP9xKOQQOpG+/Ihx/4iIhx/4iIhx/4iIcf+IiHH/iIcf+Ihx/4iHH/iIL0IcWkveOoiIiIiIiIj/cYiIiIiIiIiIgpmNdalnKKcf9xj/cf9xj/cY/3GP9x/3GP9xj/cY/3GP9xj/cY/zU7FrzE6YiP9xiIiI/3GIiIiI/3GIiIiIiP9xMoHuvn4Rhx/3H/hx/3H/hx/3H/hx/3H/hx/3H/cf+HH/cf9x/3H/hx/z7EvLM7Q4iP9xiIiP9xiIiI/3GIiIiP9xiIiIiCqN8BpnIP5x/3H/cf+HH/cf9x/4cf9x/3H/cf9x/3H/cf+HH/cf9x/3EcQ2IBnLyd/v+IiIhx/4iIhx/4iIhx/4iIcf+Ihx/4IWkhGgpt7o/3GP9xiP9xj/cYj/cYj/cYj/cYj/cYj/cSrJABpjb/6HH/iHH/iHH/hx/4hx/4cf+Icf+HH/iHH/hx/4cf+HH/hx/4cf+HEyEJ6+72GI/3GIj/cYiP9xiI/3GIiP9xiIj/cYgs/kEaUBvu/3H/hx/4cf9x/4cf9x/4cf9x/4cf9x/4cf9x/3H/hx/3H/IUAdGgz+LnH/hx/4cf+HH/hx/4cf+HH/hx/4cf+HH/cf+HH/hx/3H/hx/3H/hxJi4QGq0e/oj/cYiIiIj/cYiIiIiI/3GIiIiIiIiIiIiII6e7KvWETf+Icf+HH/iHH/hx/4hx/4cf+HH/hx/4cf+HH/hx/4cf+DOrb75UkP9xiI/3GIiP9xiIiP9xiIiP9xiIiI/3GIiIiP9xNQY/u/nAhx/4cf9x/4cf+HH/cf+HH/cf+HH/cf+HH/cf9x/4cf9x/3H/hx/3H/cf9x/3H/hx/yHuXRoSGi7/hx/4cf+HH/cf+HH/hx/4cf9x/4cf9x/4cf9x/4cf9x/3H/g+6PGyFw5x/3H/cf9x/3H/cf9x/3H/cf9x/3H/cf9x/3GP9x/3H/cf9xj/ICAUSi7+u3H/cY/3H/cf9xj/cY/3H/cY/3H/cY/3GP9x/3GP9xj/cY/3GP8r3TMqYizNcY/3GI/3GI/3GP9xiP9xiP9xiP9xiI/3GI/3GIj/cYgl/GAawDn+/4cf+HH/iHH/hx/4cf+HH/hx/4cf+HH/hx/4cf+HH/Jw1NWt8rKv+IiIhx/4iIhx/4iIcf+IiHH/iIhx/4IXAwOgn8/HGP9xj/cf9xj/cY/3GP9xj/cY/3GP9xj/cY/3GP9xj/cYgk3dAawiL+iHH/iIcf+Icf+Icf+Ihx/4cf+Icf+Icf+Icf+CGJG6pIbkVx/4cf9x/4cf+HH/hx/4cf9x/4cf9x/4cf+HH/cf9x/4cT6+mLFBZ3GP9xj/cY/3GP9xiP9xj/cYj/cY/3GI/3GI/3GI/3GI/3GI/ztQybevNv+IiIiIiIcf+IiIiIhx/4iIiHH/iIiHH/Lm7xKkkQ7f+IiIcf+IiHH/iIcf+Ihx/4iHH/iIcf+Icf+Ihx/4gib206Ggks/4iIiIiIhx/4iIiIiHH/iIiIcf+IiIJ/+1OrAErP9xiP9xiP9xiP9xiP9xiP9xiI/3GI/3GIj/cYQ1Y82pyIj/cYiI/3GIiP9xiIiP9xiIiI/3GIiD+f7bJgEv+HH/hx/4cf+HH/hx/4cf+HH/hx/4cf+HH/cf+HH/cf+CrB0hpz4t6IiIiIiIiIiIiIiIiIiIiIiIiIiIKdvVKoJCrYiIcf+IiHH/iIcf+Ihx/4iHH/iIcf+Ihx/4hxKlPaGmrCXoiIiIiIiIiIcf+IiIiIiHH/iIiIiHH/gaFLBhkPtPnnH/cf9x/3GP9x/3H/cf9x/3GP9x/3H/cY/3H/cY/3H/cf8hqc8aBmMOcf9x/3H/cY/3H/cf9xj/cf9x/3GP9x/3GP9x/3GP9x/3GP88p/+1WACIiHH/iIiIcf+IiIhx/4iIhx/4iIcf+IiHE+bLexk0hx/3H/cf+HH/cf9x/4cf9x/3H/cf+HH/cf9x/3H/cf9xMQWZvvpmcYiP9xiP9xiI/3GIj/cYiI/3GIiP9xiIMkXTvrosiIiIiIiIiIiIiIiIiIiIiIiDPaFr0l6Ycf+Ihx/4hx/4hx/4hx/4hx/4cf+Icf+Icf+HH/hxOJARt2/uhx/4cf+HH/hx/3H/hx/4cf9x/4cf+HH/cf+HH/cf+HEhykIq81vdcf9x/4cf9x/3H/cf+HH/cf9x/3H/cf9x/3H/cf9x/3H/cf9x/3E6vmu2QZSI/3GIiI/3GIiIiP9xiIiIiP9xiIgq0jgqctx9iIhx/4iIiHH/iIiHH/iIhx/4iIcf+Ihx/yAYiFo/d3qIj/cYiI/3GIiP9xiIj/cYiIj/cYiIiIJwuTSr9Gy4iIj/cYiIiIiP9xiIiIiIiIj/cYiIgiTKo6DDVc/3GP9xiP9xj/cYj/cYj/cY/3GI/3GI/3GIj/cYj/K4xQGmc6/ohx/4cf+Icf+HH/iHH/hx/4cf+HH/hx/4cf+HH/hx/4LKMTKlXOzYcf9x/4cf9x/4cf9x/3H/hx/3H/cf+HH/cf9x/3H/cf+HH/cf9x/3H/JNA4WgP8ev+IiIiIcf+IiIiHH/iIiHH/iIiHH/iIMDqvsdVQ/3H/cY/3GP9xj/cY/3GP9xj/cY/3GP9xj/cY/3GI/3GP8t4jY6Udyccf+Icf+HH/hx/3H/hx/4cf+HH/hx/3H/hx/4cf9x/4cf9xPa4/s1HAiIiP9xiIiI/3GIiIiI/3GIiIiIiP9xiIiIiIiIiIiI/3GIiIiIiIiIiCS+mGoFFnn/iIiIhx/4iIiHH/iIiHH/iIiHH/iIhx/4iHH/iIcf+Ihx/4iHH/iIcf+IPArStPUthx/4cf+HH/hx/3H/hx/4cf+HH/hx/3H/hx/3H/hx/3H/hx/yxomhppdl7/iIcf+Ihx/4iHH/iHH/iHH/iHH/iHH/iHH/hx/4hx/4cf+Icf+HH/hx/4cf+Icf+HH/McC+sE9B/3GIj/cYiP9xiI/3GIj/cYiI/3GIiP9xiIj/cYPp5zsmGMiIiIiIiIiIiIiIiIiIiIiIiIiDZ+CrqB9XH/hx/3H/hx/4cf+HH/cf+HH/cf+HH/cf+HH/cf+HH/cf9x/4cf8yKMK+1z1x/3H/cf9x/3H/cY/3H/cf9x/3GP9x/3H/cY/3H/cY/3H/cY/3E/USmxrtaP9xiIiIiP9xiIiIiIiP9xiIiIiIiIiCtjGzp5zkyP9xj/cYj/cYj/cYj/cYj/cYj/cYj/cYiP9xiI/ytsH/rZPgBx/4cf+HH/hx/4cf+HH/hx/4cf9x/4cf+HH/cf+HH/Msk/vzbAj/cYiIj/cYiIiP9xiIiIiP9xiIiIiIKA9QGp8K/v9x/4cf9x/3H/hx/3H/cf9x/3H/hx/3H/cf9x/3H/cf9x/3H/cf9x/3H/cf9x/3H/cf8pKNCazXL2iI/3GIj/cYiI/3GIiP9xiIiP9xiIiI/3GEvtbFEpiIiIiP9xiIiIiIiIiP9xiIiIiIiIiIPjgcssfjcf9x/4cf+HH/hx/3H/hx/4cf9x/4cf9x/4cf9x/3H/hx/3EgoVAaBur+iIiIiIj/cYiIiIiIiIiIiIiIiIiIiIJBltag9pKf+Icf+Icf+Icf+HH/iHH/iHH/hx/4hx/4cf+HH/hx/4L+nJGiFjboiIiIhx/4iIiIcf+IiIcf+IiIcf+IiHH/iCWo0xrFcs6I/3GI/3GIj/cYj/cYiI/3GIj/cYiI/3GIiP9xiIiP89Sxu1tOT/iIcf+Ihx/4hx/4iHH/iHH/iHH/iHH/iHH/g/JyOx2NyHH/hx/3H/hx/3H/hx/3H/hx/3H/hx/3H/cf+HH/cf9x/3H/IYGUGhjmvv+IiIiIiIcf+IiIiIcf+IiIiHH/iIiCSgZWr1+amIcf+IiIcf+IiHH/iIhx/4iHH/iIcf+Ihx/4JbkmGsRtnoiIiI/3GIiIiI/3GIiIiIiIj/cYgvfP0aKDAuiI/3GIiI/3GIiIj/cYiIiI/3GIiIiIj/cYiD0rwbPUPoiIiIiIiIiIiIiIiIiIcf+IiIiIOn6atoFlhx/3H/hx/3H/hx/3H/hx/3H/cf+HH/cf9x/4cf9x/3H/cSVzkBq4xv6IiIiIiIiIiIiIiIiIiIiIiIiIgnJayK7aU3/4iHH/iIcf+Ihx/4hx/4hx/4hx/4hx/4hx/4hx/4hxINTUGgOyvoiIiIiI/3GIiIiIiIiI/3GIiIiIgmjwqK5w9XiIiIiHH/iIiIiIhx/4iIiIcf+IiIghjai6WCV0/3H/cY/3H/cf9xj/cY/3H/cY/3GP9x/3GP9xj/cY/3GP9xj/cY/yHkQioSu93/cY/3GP9xiP9xj/cYj/cYj/cYj/cYj/cYj/cYj/cYj/cYiP9xiI/3E8vei0Qhdx/4iIiIiIcf+IiIiHH/iIiIcf+IiIcf+IiHH/g/NgOxyfxx/4hx/4hx/4cf+Icf+HH/hx/4hx/4cf+HH/hx/4cTSPH7xw4Ij/cYiP9xiI/3GIiP9xiIj/cYiIj/cYiDxD1LS8K4iIiIiIiIiIiHH/iIiIiIiIhx/4I0FeKvvqHf9x/3H/cf+HH/cf9x/3H/cf9x/3H/cf9x/3H/cY/3H/cf9x/yLr33oiQgiIcf+HH/hx/4cf+HH/hx/3H/hx/4cf+HH/cf+HH/cf+HE4Q723vEJxiI/3GIiP9xiIj/cYiIj/cYiIj/cYiIiP9xiIL2zHGhkzjnGP9x/3GP9xj/cf9xj/cY/3GP9xj/cY/3GP9xgsQI0aS/cucf9xj/cf9x/3GP9x/3H/cY/3H/cY/3H/cY/3H/cY/3H/cY/3GP9xPKKPtF1wiIiHH/iIiIcf+IiIcf+IiIcf+IiHH/iIcTa7T7pEsP9xj/cY/3GP9xj/cY/3GP9xj/cY/3GI/3GP9xj/cYj/cYj/cY/3E/z+6xMBFx/4iHH/iIcf+Ihx/4hx/4iHH/iHH/iHH/iHH/iHH/hx/4hx/zBw77GfEP9xiP9xiI/3GIj/cYj/cYiI/3GIj/cYiI/3GIiCWyoSrE1e2Ij/cYiIj/cYiIiP9xiIiIiP9xiIiIiCe/PEq0DDuHH/iIhx/4iHH/iHH/iIcf+Icf+Ihx/4hx/4hx/4MUM1sMzK/3H/cf+HH/cf9x/3H/hx/3H/cf9x/3H/cf9x/4cf9x/3H/cf9x/3GP8o9icqoJ2N/3GP9xj/cYj/cY/3GP9xiP9xj/cYj/cYj/cYj/cYj/cYOFJiuK2diP9xiIiP9xiIiP9xiIiIj/cYiIiIj/cTMMmb7zZv+Ihx/4hx/4iHH/iHH/iHH/iHH/iHH/hx/4hx/4cf+IIxKSGu7W3o/3GIiI/3GIiIj/cYiIiI/3GIiIiIiP9xiIiIiIiIiIiIj/cYiIiIiIiIiIiIiIhx/4g8o420XHJx/4cf9x/3H/cf+HH/cf9x/3H/cf9x/3H/cf9x/3H/cf9x/3H/cf9x/3H/cf9xj/cf9x/3H/cf9xj/cf9x/3GP9x/3H/cY/3E4Udi4rieIiI/3GIiIj/cYiIiIj/cYiIiIiIiP9xiIiIiIiIiIiIiDNuzb6RMv9x/4cf9x/3H/hx/3H/hx/3H/cf9x/4cf9x/3H/cf9x/3H/cf+HH/cf9x/3H/cf9x/3H/cf9xj/cf9x/3H/cf9x/3H/cY/3H/cf9xj/Ohght+fe/3GP9x/3GP9xj/cf9xj/cY/3GP9xj/cY/3GP9xj/cY/3GP8kWzka2kxucf9x/3H/hx/3H/cf9x/3H/cf9x/3H/cf9x/3H/cf9x/3H/cf9x/3H/cf9x/0Au3A4Scf9xj/cf9x/3GP9x/3GP9x/3GP9xj/cf9xj/cY/3GP9x/3GP9xj/LvXHKkCjjYiI/3GIiI/3GIiIj/cYiIiI/3GIiIiIg5zq63MVGHH/cf+HH/hx/3H/hx/3H/hx/3H/hx/3H/hx/3H/cf9x/ySn4DrVgfxxiIiIiP9xiIiIiIj/cYiIiIiIiC0NbFpfKTpxiP9xj/cY/3GI/3GP9xiP9xiP9xiP9xiP9xiIOJOvuGxQcf+Icf+Icf+Icf+Icf+HH/iHH/hx/4hx/4cf+HH/ghYFwaCvo+iHH/iIhx/4iIcf+Ihx/4iHH/iHH/iIcf+Icf88ql+1VaD/cYj/cY/3GI/3GP9xiP9xiP9xiP9xiP9xiI/3EgcpKKSdbXj/cY/3H/cY/3GP9xj/cY/3GP9xj/cYj/cY/3GP9xgvgdAaF+L+hx/4hx/4hx/4iHH/iHH/iHH/hx/4hx/4hx/4cf+C/UGYpSvmdx/4cf+HH/cf+HH/hx/3H/hx/4cf9x/4cf9x/4cf9x/3H/greQAaaG/+iIj/cYiIiIiIj/cYiIiIiIiIiIiC8h75pd4QZxj/cYj/cY/3GI/3GI/3GI/3GI/3GI/3GI/znrj7gUcIhx/4hx/4hx/4hx/4cf+Icf+HH/iHH/hx/4cf+HH/hx/4cf+HH/hx/4cf+HH/hx/4cf9x/4cf+HH/cf+HH/cf+HH/JOXvGtGhDnH/hx/3H/hx/4cf9x/4cf9x/4cf9x/4cf9x/4cf9x/3H/hxMLp/sFWAiIiIj/cYiIiIiIiI/3GIiIiIiIgiaxMq+U7NiIiIiIiIiIiIiHH/iIiIiIiHH/iDV5b7yGkP9x/3GP9x/3H/cY/3H/cY/3H/cY/3H/cY/3H/cY/3GP9x/3GP9xj/cY/yjrUBqRSv6IiIcf+IiHH/iIhx/4iHH/iIcf+Ihx/4iBosUXGS466O/4iIiHH/iIiHH/iIhx/4iIcf+IiHH/iIcf8p35daogaK/3GIj/cYiI/3GIj/cYiI/3GIiI/3GIiINwufuvRg/4cf+HH/hx/3H/hx/4cf+HH/cf+HH/cf+HH/cf+HH/cf+CslVnqdqpiI/3GIiIiIiIiP9xiIiIiIiIiIiIiD2ITbR3sv+HH/cf+HH/cf9x/4cf9x/3H/hx/3H/cf9x/4cf9x/3H/IBJxGh/Y7oiIiIiIiIiIiIiIiIiHH/iIiIiIgmLsxq3RM5cf+HH/iHH/hx/4cf+HH/iHH/hx/3H/hx/4cf+HH/hxKDSTKoy2zXH/hx/3H/cf+HH/cf9x/3H/cf+HH/cf9x/3H/cf9x/3H/cf9x/zRhor2eXY/3H/cY/3H/cY/3H/cY/3GP9x/3GP9xj/cY/3GP9x/3GP9xgwEPmw/waIj/cYiIiIiIiIiIcf+IiIiIiIiIiCxvuhpZBF6Ij/cYiIiP9xiIiI/3GIiIiIj/cYiIiIQ0B82/iIiIiIiIiIiIiIiIiIiIiIiIiIiIiIiIcf+IiIiIiIhx/4iIiIiHH/g1VAe7q/hx/4cf+HH/hx/4cf+HH/hx/3H/hx/4cf9x/4cf9x/4cf8stNcaVLKOhx/4iIiHH/iIiHH/iIiHH/iIcf+IiHH/iIcf+Ihx/4iHH/hDA4zfx4cf+Icf+HH/iHH/iHH/hx/4hx/4cf+HH/iHH/hx/4PK8rtFDUcY/3GP9xj/cY/3GI/3GP9xj/cYj/cY/3GI/3GI/3GI/3GI/3GI/3GI/3GIj/cYiP9xiI/3GIj/cYiI/3GIiP9xiIPSvrs9QUcf+Ihx/4hx/4iHH/iHH/iHH/hx/4hx/4hx/4cf+Icf+HH/hx/4cf+HH/hx/4cf+HH/hx/4cf+HH/ggNC9KPb0Lj/cY/3GI/3GI/3GI/3GP9xiP9xiI/3GI/3GIg+aKayl1mIiIiIiIiIiIiIiIiIiHH/iIiIiIiILvXcamCiOf+HH/iHH/hx/4cf+HH/hx/4cf+HH/hx/4cf+HH/cf8hS7AqDET9cf+HH/cf+HH/hx/4cf9x/4cf+HH/cf+HH/cf+HH/cf9x/4cf9x/3H/hx/3H/cf9x/4cf9x/3H/cf9x/3H/cf9x/3H/cf9x/zkPv7jwQIiIiIiIiIiIiIiIiIiIiIiHH/iIiIiIiIhx/4iIiIiHH/iIiIhx/4iIg8uQ20RvJx/3H/cf9xj/cf9x/3H/cY/3H/cf9xj/cf9x/3GP9x/3GP9x/3GP9xj/KYjRKody7XGP9xj/cf9xj/cY/3GP9xj/cY/3GP9xj/cYj/cY/3GP9xiP9xj/cYj/cYj/cYj/cYj/cYj/cYiC0JxCpPY72IiP9xiIiIj/cYiIiIiP9xiIiIiIiIgpzQo6gy9ccY/3GP9xj/cYj/cY/3GP9xiP9xj/cYj/cYj/cYj/cYj/cYj/cYj/cYhAu7z0RHGIj/cYiI/3GIiP9xiIiP9xiIiP9xiIiIgs5EMqUbvNiIiIj/cYiIiIiIiIiIiIiIiIiILxUsOj6tPIj/cYiP9xiI/3GIiP9xiIj/cYiIj/cYiIiC7P0BojAv6HH/hx/3H/hx/3H/hx/3H/cf+HH/cf9x/4cf9x/3H/cf9x/4LHQgGli9/oiIiIiIiIiIiIiIiIiIiIiIiIiCO8QyrkO82IiIcf+IiIiIcf+IiIhx/4iIiHH/iIhx/4iIcf+IiHE8G5a05Gn/hx/3H/hx/3H/hx/3H/cf+HH/cf9x/4cf9x/3H/cf+HH/cf895qW0GVqP9xj/cY/3GP9xj/cY/3GP9xj/cY/3GP9xiP9xj/cYhF/VywKv9xiP9xiP9xiP9xiI/3GI/3GIj/cYiP9xiIj/cYiP9xiIgyV7K+qE2IiIiIiP9xiIiIiIiIiIiIiIiIiIiDg/JLjA24iIhx/4iIcf+IiHH/iIcf+Ihx/4iHH/iIcf+Icf+Icf+Icf+Icf+Icf+Icf+HH/iHH/O8HOtT4xcYj/cYj/cYj/cYiP9xiP9xiI/3GI/3GIiP9xOQ7nt/EYiIiIiIhx/4iIiIiHH/iIiIhx/4iIiHH/g0QkS8vbuHH/hx/4hx/4cf+HH/iHH/hx/4cf+HH/hx/4cf+HH/hx/3H/hx/4cf86e9e2hChx/3GP9x/3GP9xj/cY/3GP9xj/cf9xj/cYj/cY/3GP9xgxP2W/wJqIj/cYiIiI/3GIiIiI/3GIiIiIiI/3GIiIiILWEfGknuDo/3GIiIiI/3GIiIiIiP9xiIiIiIiIiDP/f70AgHH/cf9x/4cf9x/3H/cf9x/4cf9x/3H/cf9x/3H/cf9x/3H/GzTaIZ7LJd6HH/hx/4cf+HH/hx/4cf+HH/cf+HH/hx/3H/hx/3H/hx/zH+urARRYj/cY/3GI/3GI/3GI/3GIj/cYj/cYiP9xiI/3FGT8yrA4iP9xiIj/cYiIiP9xiIiIj/cYiIiIj/cYiIK+MRGlHO7nH/hx/3H/cf9x/4cf9x/3H/cf9x/3H/cf9x/3H/cf9x/3H/cf9xIbJxGvTY7oiIiIiIiIiHH/iIiIiIcf+IiIiIcTDj5b8cGohx/4cf+HH/hx/4cf+HH/hx/4cf+HH/hx/3H/hx/4cUkF/H+g/3H/hx/3H/cf+HH/cf9x/3H/cf+HH/cf9x/3H/cf9x/zF5srCWTf9xj/cf9xj/cf9x/3GP9xj/cf9xj/cf9xj/cY/3GP9xj/cS7ZbhoyaR7/cY/3H/cf9xj/cf9x/3GP9x/3GP9xj/cf9xj/cf9xj/cTTRX7wuoIhx/4iIiIcf+IiIhx/4iIhx/4iIcf+IiHH/gnomxqxdk5hx/3H/hx/3H/hx/3H/cf+HH/cf9x/4cf9x/3H/cf+HH/cf9x/3H/cf9x/3H/cf9x/3H/cf9x/3H/cf9xN2WOuZpxiI/3GIiIiIiIiIiIiIiIiIiIiIcf+IiIiIiIiIiHH/iIiDlaPrilwf9x/3H/cY/3H/cf9x/3H/cf9xj/cf9x/3GP9x/3H/cY/3H/cY/3H/cY/3H/cT9aD7Gl8HH/iIiIiIhx/4iIiIhx/4iIiHH/iIiHH/iD6tH7NS4P9xj/cf9xj/cY/3H/cY/3GP9xj/cY/3GP9xj/cY/3GP9xNjycusNjiIiIhx/4iIiIiHH/iIiIhx/4iIhx/4iIhx/4Nb4zvEHM/4hx/4cf+Icf+HH/iHH/hx/4cf+HH/hx/4cf+HH/KntOaphLGXH/cY/3GP9x/3GP9xj/cf9xj/cY/3GP9xj/cY/3GP9xj/M07fvrEgiHH/iIhx/4iIcf+Ihx/4iHH/iHH/iIcf+CSM9IoIMLeHH/iIhx/4iHH/iIhx/4hx/4iHH/iHH/iII9oQGuJe/o/3GI/3GI/3GP9xiP9xiI/3GI/3GIj/cYj/cSEQWWov+mmIiIiIiP9xiIiIiIiIiIiIj/cYiIOZaPt2lwhx/3H/cf9x/3H/cf+HH/cf9x/3H/cf9x/3H/cf9x/3GP9x/3H/cSJHTxrriw5x/3H/cf9x/3H/cf+HH/cf9x/3GP9x/3H/cf9x/3H/cf9x/3Em4sIqodPdcf9xj/cf9xj/cf9xj/cf9xj/cY/3H/cY/3GP9xj/cf82HZu74mSIiIiIiIiIiIiIiHH/iIiIiIiIhx/4iIiIiHH/iIiIhx/4iIhx/4iIhx/4iIcf+IiHH/iIcf+Ihx/4iHH/iHH/iIMWNvsKyQ/3GP9xiP9xj/cYj/cY/3GI/3GI/3GI/3GI/3GIj/cSL/ICrwDf2P9xiP9xiP9xiP9xiP9xiI/3GIj/cYj/cYiI/3GIj/cYiI/3GIiI/3GIg39Q+6CvD/hx/4cf+HH/hx/4cf+HH/hx/4cf9x/4cf+HH/cf+HH/cSGVMBrmrP5xiIiIj/cYiIiIiP9xiIiIiIiIiP9xgmCqFaz1Xqhx/4cf9x/4cf9x/4cf9x/4cf9x/3H/hx/3H/cf+HH/cf9x/yNfaYobCWdxj/cf9x/3H/cf9x/3H/cY/3H/cf9xj/cf9x/3GP9x/3H/cY/3GP9x/3GP9x/3GP9xj/cf9xMozdvnMiiIiIiIcf+IiIiIhx/4iIiIcf+IiIhx/4J6qUuuVWtHH/hx/3H/cf9x/3H/cf9x/3H/cf9xj/cf9x/3H/cf9x/3GP9x/3H/cf9xj/cf9xj/cf9x/3GP9x/3GP9xj/cf9xj/cY/3EoC0mq30tlj/cY/3GP9xj/cY/3GP9xj/cY/3GP9xj/cYj/cTMEf777gP+IiHH/iIcf+Ihx/4iHH/iHH/iIcf+Icf+ILj4CGjwf3o/3GIj/cYiP9xiIj/cYiI/3GIiI/3GIiCAxrEot5Ttx/4iIiHH/iIhx/4iIcf+Ihx/4iHH/iIcf+ILMxlmoM5pnH/cY/3GP9xj/cY/3GP9xj/cY/3GP9xj/cY/3GI/3GP8sHFw6bjo8cf9x/3H/cf9x/3H/cf9xj/cf9x/3H/cf9xj/cf9x/3GP9x/3H/Oh+Pt+BwiIiIiIiIiHH/iIiIiIcf+IiIiHH/iDt8f7aDgP9xj/cf9xj/cY/3H/cY/3GP9x/3GP9xj/cY/3GP9xj/cYIC79Wj4QKv9x/4cf9x/3H/cf9x/3H/cf9x/3H/cf9x/3H/cf9x/3H/IeIhGgLd7oiIiIcf+IiIiIiIhx/4iIiIhx/4iCNwYjr4+dz/cY/3H/cY/3GP9x/3GP9xj/cY/3GP9xj/cY/3GCf0OnrAvFiIcf+HH/hx/4hx/4cf+HH/hx/4cf+HH/cf+HH/hx/4cf9x/4cf9x/4cf9x/4cf9x/4cf9x/3H/hx/yTGHWoEnin/cY/3GP9xj/cY/3GI/3GP9xj/cYj/cY/3GI/3GI/3GI/ydvIFrJDfqIcf+IiIcf+IiIcf+IiHH/iIhx/4iHH/iIcf+CO3tSrkhK1x/4cf+HH/hx/3H/hx/4cf+HH/cf+HH/hx/3H/hxLmKdKjnWLYiP9xiP9xiP9xiI/3GIj/cYiP9xiI/3GIiP9xiIO3Ffto6g/4cf+HH/hx/4hx/4cf+HH/cf+HH/hx/4cf+HH/cf+HH/cf+Dka4rflHXH/cf9x/3H/cf9x/3H/cf9x/3H/cf9x/3GP9x/3H/cf9xj/cf8qj7palwRacf+Icf+HH/iHH/iHH/hx/4hx/4cf+HH/hx/4hx/4cf+HH/hx/3H/hx/4LNVwOmKo/I/3GIj/cYiP9xiIj/cYiIj/cYiI/3GIiIj/cYg/Eq+y7VD/hx/3H/hx/4cf9x/4cf+HH/cf+HH/cf9x/4cf9x/4cf9x/3H/cTqvL7VQ0HGIiIiIiP9xiIiIiIiIiI/3GIiIiIiIiIiDsXPrXowYcf9x/3H/hx/3H/cf9x/4cf9x/3H/cf9x/3H/cf9x/3H/cf9x/3H/cf9x/3H/cf9x/3GP9x/3H/cf9x/3GDWHPrt4wYiIiIiIiIiIiIiIiIiIiHH/iIiIiIiIcf+IiIiIcf+IiIhx/4iIiHH/iIhx/4g+v7uyQERx/3H/cf9x/3GP9x/3H/cf9x/3GP9x/3H/cY/3H/cf9xj/cf9xj/cf9xj/cY/3H/cY/3GP9xj/cf9xj/cY/3GP9xj/cYj/cY/3GP9xiP9xj/cYj/cY/3GI/3GCdiQCqp2/2P9xj/cYj/cY/3GI/3GI/3GI/3GI/3GI/3GIj/cYj/cSEKWhoAal7/cY/3H/cY/3H/cY/3H/cY/3H/cY/3GP9x/3GP9xj/KytGqr1Llf9x/3GP9x/3H/cY/3H/cY/3H/cY/3H/cY/3GP9x/3GP9xj/KhkGGn5vnocf+HH/iHH/hx/4cf+HH/hx/3H/hx/4cf+HH/cf+HE3awq4lPVxj/cYj/cY/3GP9xiP9xiP9xj/cYj/cYj/cYj/cYiP9xiP9xiI/3GIgs38EqUgPtj/cYiP9xiIj/cYiI/3GIiI/3GIiIj/cYiIiIOKwit1PdcYiIiIiIiIiIiIiIiIiIhx/4iIiIiIiIiIcf+IiIiIiDWfOLxgx/+HH/hx/4cf9x/4cf+HH/cf+HH/cf+HH/cf+HH/cf9x/4cf81vIK7Q31x/3H/cY/3H/cf9x/3H/cf9xj/cf9x/3GP9x/3H/cY/3H/cY/3E18pq7DWWIj/cYiIiIiIiIiIiP9xiIiIiIiIiIiDjMgrgzfYhx/4iIiIcf+IiIhx/4iIhx/4iIcf+IiCRFuWr7pGlx/4cf+HH/iHH/hx/4cf+HH/cf+HH/hx/4cf+HH/cf+HH/cf+HH/hx/3H/cf+HEiz2Aa4wn+iIiIiI/3GIiIiIiIiIiIiP9xiC7SG7qC3kT/cf9x/3H/cf9x/3H/cY/3H/cf9x/3H/cY/3H/cf9xj/cf9xj/cf9x/3Ep5/OqwYDF/3H/cf+HH/cf9x/3H/cf9x/3H/cf9x/3H/cf9x/3H/cf9x/3H/MZSOsHtxiIiIiIiIiIiIiIiIiIiIiIiIiIiINPxovQOX/4hx/4cf+HH/hx/4cf+HH/hx/4cf9x/4cf+HH/cf+HH/g78sO2DTz/cf9xj/cf9x/3H/cf9x/3H/cY/3H/cf9xj/cf9x/3GP9x/3H/cY/yeoNDq1fLyIiHH/iIhx/4iIcf+Ihx/4iHH/iIcf+Icf+Ihx/zpgzrefMY/3GP9xj/cYj/cY/3GI/3GP9xiP9xiP9xiP9xiP9xiP9xiI/3GI/3GIj/cT+mLrFZ0XH/iHH/iHH/iHH/iHH/iHH/hx/4hx/4cf+Icf+HEqBL1Kf7Qrcf9xj/cY/3H/cY/3GP9xj/cf9xj/cY/3GP9xj/cYj/cTAB37EPIP+IiHH/iIcf+IiHH/iHH/iIcf+Ihx/4hx/4hx/4hDSpzbVocf+HH/iHH/hx/4cf+Icf+HH/hx/4cf+HH/cf+HH/g1MMu7zzRxiP9xj/cYj/cYj/cYj/cYj/cYj/cYiP9xiI/3GITfaMMJeIj/cYiI/3GIiI/3GIiI/3GIiIiP9xiIgrUKFKevXriP9xiIiP9xiIiI/3GIiIiI/3GIiIIGnmGgphnnGP9x/3GP9xj/cf9xj/cY/3GP9x/3GP9xj/cY/3GI/3ExpW6/WpGIiHH/iIiHH/iIiHH/iIhx/4iIcf+IhxL6cSGgWO3nGP9xiP9xiP9xiI/3GI/3GIj/cYiP9xiI/3GIj/IljsWitxOv9x/3GP9x/3GP9x/3H/cY/3GP9x/3GP9xj/cf9xj/cY/3GP9xg3ri65UdGHH/iIiIiHH/iIiIhx/4iIhx/4iIhx/4iIK/jGGmBznoj/cYiIj/cYiIiI/3GIiIiI/3GIiIiIiIgpvTh6tCx4/3H/cf9x/3H/cf9x/3H/cf9x/3H/cY/3H/cf9x/3GP9x/yju0yqhEs2P9xj/cY/3GP9xj/cY/3GP9xj/cY/3GP9xiP9xj/cSXhERqx7u6HH/iHH/iHH/iHH/iHH/iHH/hx/4hx/4cf+Icf+CNM4WoMMemIhx/4iHH/iHH/iHH/iHH/iHH/iHH/iHH/iHH/hx/4hx/4cf+HH/IiPyOg7A3Ij/cYiI/3GIiI/3GIiI/3GIiIj/cYiIiIiP9xiIiIiIiDesb7lTkIcf9x/4cf9x/4cf9x/3H/cf+HH/cf9x/3H/hx/3H/cf9x/3H/cf9x/3EtkqIqNtXdcf9xj/cf9x/3H/cf9xj/cf9x/3GP9x/3H/cY/3H/cY/3H/cY/3H/cY/3GP9x/3GCMvIXoODeiIiIiIiIiIiIiIiIiIiIiIiIcf+Igwod+xbiD/cY/3H/cf9x/3GP9x/3H/cY/3H/cY/3H/cY/3H/cY/3GP9x/3GP9xj/cY/3GP9xM3pPvYWwcf+IiIhx/4iIhx/4iIcf+IiHH/iIcf+IhxL6DbOiXyTIiIiIiIiIiIiIiIiIiIiIiHH/iIP9oTsSXshx/4iIhx/4iHH/iIhx/4iHH/iHH/iIcf+Icf83Cci69jf/cf9x/3H/cf9x/3H/cf9x/3GP9x/3H/cf9xj/cf9x/3GP9x/3H/cYLBNGin7Ll3H/cY/3H/cf9xj/cf9xj/cf9xj/cf9xj/cY/3H/cY/3GP9xj/cSB1bioZqR2IiIiIiIhx/4iIiIiIiHH/iIiIiHH/KNlBGpJr7v9x/3GP9xj/cY/3GP9xj/cY/3GP9xj/cY/3GP9xiP9xOAx+uPOBiIcf+IiIcf+Ihx/4iIcf+Ihx/4iHH/iHH/iCEj0+puwsGIiIiIiIiP9xiIiIiIiIcf+IiIiIiIiIiIiIiHH/iIiIiIhx/4iIiIcf+IiIhx/4iIhx/z57nLOEY/9xj/cf9x/3H/cf9xj/cf9x/3GP9x/3H/cY/3H/cY/3H/cY/3GP9x/3Ew4zKwLM3/cY/3GI/3GP9xiP9xiP9xiP9xiP9xiP9xiP9xiI/3GIj/cYiP9xiI/zI8uL/DR4iIcf+IiIiIcf+IiIhx/4iIhx/4iIcf+IiHEyJzG92M6HH/iHH/iIcf+Icf+Icf+HH/iHH/iHH/hx/4cf+Icf+HH/hx/4cf+HEj+X0a0GguiIcf+Icf+Icf+Ihx/4hx/4cf+Icf+Icf+HH/iHH/hx/4cS73VspwipOIcf+Ihx/4iIcf+Ihx/4hx/4iHH/iHH/iIcf9BWIz6d3H/iHH/hx/4hx/4cf+HH/iHH/hx/4cf+HH/hx/4cf9x/yx/60p4AUuP9x/3GP9xj/cf9xj/cY/3GP9x/3GP9xj/cY/3GP9xiP9xj/cY/3GI/3GP9xiP9xj/cYj/cYj/cYj/cYiP9xgrrzE6dQzs/4hx/4hx/4hx/4hx/4cf+Icf+HH/iHH/hx/4cf+CLfSpojC1ZxiIiIj/cYiIiIj/cYiIiIiIiIj/cSGcC4o3P0eIiIiIhx/4iIiIhx/4iIiIcf+IiIcf+Ig1fS+8gtCP9x/3GP9xj/cf9xj/cY/3GP9xj/cY/3GP9xj/cY/3GDYyg7nNfHGIj/cYiP9xiIj/cYiI/3GIiI/3GIiI/3GIiIiP9xiIiIiI/3Em1aM6wqXM/4cf9x/3H/cf9x/3H/cf9x/3H/cf9x/3H/cf9x/3H/cf9x/3H/MbX0sFoL/3GP9xj/cYj/cY/3GI/3GP9xiP9xiP9xiP9xiI/3GCNLGRrbTm5x/3H/cf9x/3GP9x/3H/cf9xj/cf9x/3GP9x/3GP9x/3GP9x/3EjYM8a6fMO/3H/cf9x/3GP9x/3H/cY/3H/cY/3H/cY/3GP9x/3GP9xj/cY/3H/cY/3GP9xj/cY/3GI/3GP9xj/cY/3GI/3GP8ivCA6BT38iIcf+IiHH/iIhx/4iHH/iIcf+Ihx/4hx/4hx/ygCQRqf2+6P9xiP9xiI/3GI/3GIj/cYiP9xiIj/cYiP8oF61avoUqcf9xj/cf9xj/cY/3H/cY/3GP9xj/cY/3GP9xj/cY/3GP9xj/KEtJGqtLbv9x/3H/cf+HH/cf9x/3H/cf9x/3H/cf9x/3H/cf9x/3H/cf9x/3H/cYQCcsDo3/cf9x/3GP9x/3H/cY/3H/cY/3H/cY/3H/cY/3H/cY/3GP82oWy7XpOIiIiIiIiIiIiIiIiHH/iIiIiIiHH/iCSsCSrlP23/hx/4cf+HH/hx/4cf+HH/cf+HH/hx/4cf9x/4cf9xGUW0UZHKS67/hx/3H/cf9x/3H/cf9x/4cf9x/3H/cf9x/3H/cY/3H/cf9x/yHO4yoEEc1x/3GP9x/3GP9xj/cf9xj/cY/3GP9xj/cY/3GP9xj/cYLz/9mmwAJv+HH/hx/3H/hx/4cf9x/4cf+HH/cf+HH/cf9x/4cf9xIKMgKhbN/f9x/4cf9x/4cf9x/4cf9x/3H/hx/3H/cf+HH/cf9x/3H/cf+HH/cf9x/3H/cf9x/3H/cf8XK0rxmeS1Dv+HH/cf9x/3H/cf+HH/cf9x/3H/cf9x/3H/cf9x/3H/cf9x/3H/IGZS2nqa0v9xiP9xiP9xiP9xiP9xiI/3GIj/cYiP9xiI/3GIiBqu26GSYSRecf+HH/cf9x/3H/cf9x/3H/cf9x/3H/cf9x/3H/cf9x/3H/cY/zB4WbGXpoiP9xiIj/cYiIj/cYiIj/cYiIiI/3GIiIiIj/cYiIg4/V64AqFx/3H/hx/4cf9x/4cf9x/4cf9x/4cf9x/3H/hx/3H/cf9x/4cf9xKjUkSoytu/+HH/cf9x/3H/cf9x/3H/cf9x/3GP9x/3H/cf9x/3H/cY/yjuGFqxHnqIiHH/iIcf+IiHH/iIcf+Icf+Ihx/4hx/4hx/4hxLqyPGiU3DnH/iIcf+Ihx/4iHH/iHH/iHH/iHH/iHH/iHH/hx/4hx/4cf+Icf+HH/gsbGUaWTmuiIiIiIiIiIiIiIiIiIiIiIiIg/5n6xGYFx/3H/hx/3H/cf9x/3H/cf9x/3H/cf9xj/cf9x/3H/cf9x/3GP9x/3H/cY/3H/cf9xj/cf9xj/cf9xj/cf8/Qb2yvkKIiHH/iIiIiIiIiIhx/4iIiIiHH/iIiIhx/4iIiHH/iIhx/4iIhx/zt4z7aHMI/3GP9xj/cY/3GP9xj/cY/3GP9xiP9xj/cY/3GI/3GI/3GI/3GIO2fOtZgxcf+Ihx/4iHH/iHH/iIcf+Icf+Icf+Icf+HH/M2J6vp2Fj/cf9xj/cf9xj/cY/3H/cY/3GP9x/3GP9xj/cY/3GP9xj/cY/3GI/yRkUBrZuv6HH/iIhx/4hx/4iHH/iIcf+Icf+Icf+Icf8kvplK5BZrhx/3H/cf9x/4cf9x/3H/cf9x/3H/cf9x/3H/cf9x/3H/cf9x/3H/cf9x/3EgHleaTxqGiIiIiIiIiHH/iIiIiIiIiHH/iIiILw3QKi8i/YiHH/iIiIiIcf+IiIiHH/iIiHH/iIiHH/iIhx/4iIcf8il34aB4ge/4iIiIhx/4iIiHH/iIiHH/iIiHH/iIhx/4iHH/iIhx/4iHH/iHH/iIcf+Icf+IJINq6jjJUYiHH/iIcf+Ihx/4iHH/iIcf+Icf+Ihx/4hx/4gtrZAaRSb+/3GI/3GI/3GIj/cYj/cYiP9xiI/3GIiP9xiIj/cYg6cEK1j71xiIiIiIiIiI/3GIiIiIiIiIiIiIiIiCMFF3oQvoj/cf9x/3GP9x/3H/cf9xj/cf9xj/cf9x/3GP9x/3GP9xj/cf8yvp+/QWCIiIiHH/iIiIhx/4iIhx/4iIhx/4iIcf+D4M7rLzEXH/cY/3GP9xj/cY/3H/cY/3GI/3GP9xj/cY/3GP9xiCnPEiqDDt3/cYj/cYj/cYj/cYj/cYj/cYj/cYiP9xiI/3GCOy5yrk0Y2IiIiIiIiIiIiHH/iIiIiIiIiIhx/4iD6lb7NakP9x/3GP9x/3H/cf9xj/cf9xj/cf9x/3GP9xj/cf9xj/cf9xj/cYN4xNuXOyiIiIiIiIiHH/iIiIiIhx/4iIiIcf+IiIhx/4iIhxIz3pKuwhbf+HH/cf+HH/cf9x/4cf9x/3H/hx/3H/cf9x/3H/hx/3H/I77HGuQTjnH/iIhx/4hx/4iHH/iIcf+Icf+Icf+Icf+IJixFeu07qP9xiP9xiP9xiP9xiP9xiP9xiI/3GIj/cYiP9xiI/ystmZqtJmZx/4cf9x/4cf+HH/cf+HH/cf+HH/cf+HH/cf9x/4cf9x/3H/cf8pDAEqjz/thx/3H/cf9x/4cf9x/3H/cf9x/3H/cf9x/3H/cf9x/3H/cf9x/3H/cf9x/3H/cf9xj/cf9x/ygWd3rOmIiHH/iIiIiHH/iIiIcf+IiIcf+IiIcf+Ihx/zA6T7DVsHGP9xj/cf9xj/cY/3GP9xj/cYj/cY/3GP9xiP9xj/cSZSEBqq3v6HH/iIcf+Ihx/4hx/4hx/4hx/4hx/4hx/4cf+Icf+HH/iCvin7qx1gT/cYiIiIiIiIiIiIiIiIiIiIiHH/iIggT0MqHAvNhx/4iIiIcf+IiIcf+IiIcf+IiHH/iIg5TE64s7H/cf9xj/cY/3H/cY/3GP9xj/cY/3H/cY/3GI/3GP9xj/cY/3GB27HwGaROD+cYj/cY/3GI/3GI/3GI/3GI/3GI/3GI/3GIj/cYiP9xiI/3GIj/cROsxPGcYzsO/3H/cY/3GP9x/3GP9xj/cY/3H/cY/3GP9xj/cY/3GP9xiP9xj/cYOz5PtcGwiHH/iIhx/4iHH/iIcf+Ihx/4hx/4hx/4iHH/hxIT9ZKvwKbXH/hx/3H/cf9x/3H/cf9xj/cf9x/3H/cf9x/3H/cY/3H/cf8wDHyxBIOI/3GIiIiIiIiIiIiIiIiIiIiIgl1zIasozecf9xj/cf9xj/cf9x/3GP9x/3GP9xj/cf9xj/cY/3GP9xgjpw069Y8s/3H/cf+HH/cf9x/3H/cf9x/3H/cf9x/3H/cf9x/3GP9x/3H/cf9x/3GCbotDqxdLyIiIhx/4iIhx/4iIhx/4iHH/iIhx/4iHH/iDZBHrq+4XGP9xj/cY/3GP9xj/cY/3GP9xj/cY/3GP9xiP9xj/cYj/cY/3EoOiYanF2e/4cf+HH/cf9x/4cf9x/3H/hx/3H/cf9x/4cf9x/3H/cf9x/3H/cSiL2mq3QlmP9xj/cY/3H/cYj/cY/3GP9xj/cY/3GI/3GP9xiP9xiP9xiP9xgsxpEqU5bt/3GI/3GI/3GI/3GIj/cYiP9xiI/3GIiP9xiIj/KpIRGnbe7nH/hx/4cf9x/4cf+HH/cf+HH/cf+HH/cf+HH/cf9x/4cf9x/ymcDlq2Pxr/iIcf+Icf+Icf+Icf+Icf+Icf+HH/iHH/hx/4cf+D7pPbMWwo/3GI/3GI/3GP9xiP9xiP9xiI/3GI/3GIj/cYgn7wAakQ/+hx/4hx/4cf+HH/iHH/hx/4cf+HH/hx/4cf+HH/hx/3EmvjqK1BxXhx/3H/cf9x/3H/cf+HH/cf9x/3H/cf9x/3H/cf9x/3GD3i/bMdAoiIiIiP9xiIiIiIiIiIiIiIiIiIhx/4iIiIiEw9jEwniIiIiIcf+IiIiHH/iIiIcf+IiIcf+IiHH/I+bSKuGS3XH/iHH/iIcf+Icf+Icf+Icf+Icf+Icf+HH/iHH/hx/yKnxUoGg6tx/3H/hx/4cf9x/4cf9x/4cf9x/4cf9x/3H/hx/3H/cf9xJWOPStnHC4iP9xiI/3GIiP9xiIj/cYiIj/cYiIiP9xGp6TQpdxbL2IiIiIiIiIiIiIiIiIiIiIhx/4iIiIiIhx/4iIL27BKikT7XH/iIiIhx/4iIhx/4iIcf+IiHH/iIhx/4iHEqpY6qtacV/4cf9x/4cf+HH/cf+HH/hx/3H/hx/3H/cf+HH/cf9x/4cf9x/3H/cf+HH/cf9x/3H/cf9x/3H/cf9xLn+FGigHrocf+IiHH/iIhx/4iIcf+Ihx/4iHH/iIcf+IcSKDv4oYxAdx/3H/cf9x/3H/cf9x/3H/cf9x/3H/cf9x/3H/cY/3H/cf9x/3GP9xTMa8M5Rx/3GP9x/3GP9x/3GP9xj/cY/3H/cY/3GP9xj/cY/3GCex8jq04Nz/iIcf+Ihx/4iHH/iHH/iHH/iHH/iHH/iHH/iHH/ghrWlKJilr/3H/cf9x/4cf9x/3H/cf9x/3H/cf9x/3H/cf9xj/cf9x/3H/cf9x/3GCI1Iirsrd1xj/cf9x/3GP9x/3GP9x/3GP9x/3GP9xj/cY/3H/cY/3GP8w9CKwG91xiP9xiP9xiP9xiP9xiP9xiI/3GIj/cYiP9xiIPt5msiGZiIiIiIiIiIiIiIhx/4iIiIiIcf+IiDIKv771QHH/cY/3H/cf9xj/cf9xj/cY/3H/cY/3GP9xj/cf9xj/cY/3GP9xKjKCGnzX3v+Icf+Icf+Icf+Icf+Icf+Icf+HH/iHH/hx/4cf+Dk6RLjFu/9x/3H/hx/3H/cf9x/3H/cf9x/3H/cf9x/3H/cf9x/3H/cf9xN4oYuHXncYj/cYiP9xiI/3GIiP9xiIj/cYiI/3GIiIj/MWu/sKRAhx/4cf+HH/hx/3H/hx/4cf9x/4cf9x/4cf9x/4cf9x/3H/J9HQKrLi/f+HH/cf+HH/cf9x/4cf9x/3H/cf9x/4cf9x/3H/cf9x/3H/cf9x/3H/cf9x/3H/cf9x/3H/cY/3H/cf9x/3H/cTpHnba4YoiIiIiIiIiIiIiIiIiIcf+IiIiIiIiIiHH/iIiIiIcf+IiIiHH/KIbvSqeRC4cf9x/3H/cf9xj/cf9x/3H/cf9x/3H/cY/3H/cf9x/3GP9x/3H/cY/3H/cY/3Eu+QIqIG/dcf9xj/cY/3H/cY/3GP9xj/cY/3GP9xj/cY/3GP9xj/cYj/cY/3E3i6+5dFBx/4iHH/iIcf+Ihx/4hx/4iHH/iHH/iHH/hx/yHHW3o0ikiIiIj/cYiIiIiIiIiIiIiP9xiIiIiC0eiRpOF27/cYj/cYiP9xiP9xiIj/cYiP9xiIj/cYiI/3GINhvJu+Q2/4iIhx/4iIcf+Ihx/4iHH/iIcf+Icf+IPrNDsky8cf+HH/hx/3H/hx/4cf+HH/cf+HH/cf+HH/cf+HH/cf+HH/P0TPsrswiIiIiI/3GIiIiIiIiP9xiIiIiIiIgkX+Jq+gHZiIiIiIiP9xiIiIiIiIiIiIiIiIiCs80ypsMs2IiIcf+IiIiIhx/4iIiIcf+IiIcf+IiIcf+IJnpemvhaFo/3GIiI/3GIiI/3GIiIiP9xiIiIiI/3GIiIgyEBa+7+lx/4iIhx/4iIhx/4iIcf+IiHH/iIcf+IhxMeLVvh0qhx/3H/hx/3H/hx/3H/cf+HH/cf9x/3H/hx/3H/cf9x/3H/cf+HExo7a+XElxj/cY/3GI/3GP9xiP9xj/cYj/cYj/cYj/cYj/cYgwYjG/nc5xiI/3GIiP9xiIiP9xiIiI/3GIiIiP9xiIOTcbuMjk/4hx/4hx/4hx/4cf+Icf+HH/iHH/hx/4cf+HH/hx/4LwRjGi+5zoiIiP9xiIiIiIiIiIiIj/cYiIiCUV8irOoN2IiIiIiIiIhx/4iIiIiIcf+IiIiHH/guKI8aPXcOiIiIiIiIcf+IiIiIcf+IiIhx/4iIiHH/KGkjGpltzoj/cYj/cYj/cYj/cYj/cYj/cYiP9xiP9xiI/3GD6AGLJ/54iIcf+IiIiIiHH/iIiIiHH/iIiIcf+Dx5/bWGAv9xj/cf9x/3GP9x/3GP9x/3GP9x/3GP9x/3GP9xj/cY/3H/MuCmvx9ZiIiP9xiIiI/3GIiIiI/3GIiIiIiP9xiDw3eLTIh4iHH/iIcf+Icf+Icf+Ihx/4hx/4cf+Icf+Icf+HH/OfgDuAf8/4cf+HH/cf9x/4cf9x/4cf9x/3H/cf+HH/cf9x/3H/cf+CW5YRrEae6IiIiIiIiIiIiIiIcf+IiIiIiIiHE2y965NCFx/3H/cf9x/3GP9x/3H/cf9xj/cf9xj/cf9x/3GP9x/3GP8pkmsqltlN/3GIiIiIiP9xiIiIiIiIiIiIiP9xgq8yIaYM3ecf9x/3H/cf9xj/cf9x/3H/cY/3H/cY/3H/cf9xj/cf9xj/cY/3H/cY/3GP9x/3GP82z2O7MJyI/3GI/3GIj/cYiP9xiI/3GIj/cYiI/3GIiP9xgvm9gaJkJ+/3GP9x/3GP9xj/cf9xj/cY/3H/cY/3GP9xj/cY/3GCCcJSoXPa2P9xiP9xiI/3GIiP9xiI/3GIiP9xiIiP9xParls1UaiIiIiIiIiHH/iIiIiIcf+IiIiHH/iIJumnKrFljYcf+HH/hx/4cf+HH/hx/4cf+HH/cf+HH/hx/3H/hxMt2jvSJccf9x/3H/cf9x/3GP9x/3H/cf9x/3GP9x/3H/cY/3H/cf9xg/2uuxJRSIiIiIiIiIiIiIiIiIiIiIiIiIiIiIiIhx/4iIiIiIhx/4iIiIMqbfv1kg/3H/cY/3H/cY/3H/cY/3H/cY/3GP9xj/cY/3GP9xj/cY/3GP9xj/cY/3GI/3GP9xiP9xj/cYj/cYj/cYj/cYgyJYm+2naIiIiIcf+IiIiIiHH/iIiIhx/4iIhx/4iIhx/4iIcf+IiHH/iIcf+Ihx/4iHH/iHH/iHH/iHH/g8jq+1cVD/cYj/cY/3GI/3GI/3GIj/cYj/cYiP9xiI/3GIj/cYiI/3GIiP9xiIj/cTBm+rCpBYiHH/iIcf+Ihx/4hx/4iHH/iHH/iHH/hx/4hx/4hxPFaPtKlw/3GI/3GI/3GI/3GIj/cYiP9xiI/3GIiP9xiIj/cYLt+uSkIFG4hx/4iHH/iIcf+Ihx/4hx/4iHH/iHH/iHH/iHH/hx/zErT7DksIj/cYj/cYj/cYj/cYj/cYiP9xiI/3GIj/cYiP9xg3jC65c9Fx/4hx/4hx/4cf+Icf+HH/iHH/hx/4cf+HH/hx/4cf+HH/ghqwVKFk+rcf+HH/cf+HH/cf9x/4cf9x/3H/hx/3H/cf9x/3H/hx/3H/cf9x/3H/NFzdvaMiiIiIiI/3GIiIiIiIiIiIiIiIiIiDFMBbDD+v+IiHH/iIhx/4iHH/iIcf+Ihx/4hx/4iHH/iDUARrz/uf9x/3H/hx/3H/cf9x/3H/cf9x/4cf9x/3H/cf9x/3H/cY/3H/cf9x/3H/PlUSsqrtcY/3H/cY/3GP9x/3GP9xj/cY/3GP9xj/cY/3GP9xj/cYKORdGpG6Lv9xj/cf9xj/cf9x/3GP9xj/cf9xj/cf9xj/cY/3GP9xj/cY/3GDBS/bC9AoiIcf+IiIiIcf+IiIcf+IiIcf+IiHH/iIhxOThct8ej/3GP9x/3H/cf9xj/cf9xj/cf9xj/cf9xj/cf9xj/cY/3GDNKPb21woiIiIiIiIiHH/iIiIiIhx/4iIiIcf+DPz3L4MI/9x/3H/cf9x/3H/cY/3H/cf9x/3GP9x/3H/cY/3H/cf9xj/cf9xj/cY/3H/cY/3GP9x/3GP9xj/cY/3GDU1K7vK1IiIiIiIiIcf+IiIiIiIiIiHH/iIiIiIhx/4iIiHH/iIiIcf+IiIcf+IiHH/iIcf+Ihx/4iHH/iIcf+Ihx/4L0iwKit0/XH/iIcf+Icf+Icf+Ihx/4cf+Icf+Icf+HH/iHH/hx/4hx/4cf+DsrRbbUuv9x/3H/cf9x/3H/cf9x/3H/cf9xj/cf9x/3H/cf9xj/cf9x/3EkIsZK7dOb/3GP9xj/cY/3GP9xiP9xj/cYj/cY/3GI/3GI/z4TBLLs+3GIiIj/cYiIiIiP9xiIiIiIiI/3GIiIiIiIiIiIiIiIiIgzFM6+6zH/cf9x/3H/cf9x/4cf9x/3H/cf9x/3H/cf9xj/cf9x/3H/cf9x/3GP9xLrGDSkTny/9x/3GP9x/3H/cY/3H/cf9xj/cf9xj/cY/3H/cY/3GP9x/3GP9xj/L4txKjdI7f9xj/cY/3GP9xj/cY/3GP9xiP9xj/cY/3GI/3GI/3GCXbbirCSR1x/4iIiHH/iIiHH/iIhx/4iIcf+Ihx/4iHH/iIcf+Icf+Ihx/4hx/yo/2lqcAlqI/3GIiIiIiIiIiIiIiIiIiIiIiIMjWdvspicf9x/3H/hx/3H/cf9x/3H/cf+HH/cf9x/3H/cf9x/3EiMoSKHde3hx/3H/cf+HH/cf9x/3H/cf9x/4cf9x/3H/cf9x/3H/cf9xNrMeukzhiIiIiIj/cYiIiIiIiIiIiIiIiIiDoKG7b15HH/cf+HH/hx/4cf9x/4cf9x/4cf9x/4cf9x/3H/hx/3H/cf9xN7JxuU2O/3H/cf9x/3GP9x/3H/cf9x/3H/cf9xj/cf9x/3H/cY/3H/cY/3H/cf9xj/cY/3H/cY/3E/kEmxb7aIiIiIiP9xiIiIiIiIiIiIiIiP9xMMnRsEYuiIiIhx/4iIiIiIcf+IiIiHH/iIiIcf+IglvqIqxBXdiHH/iIhx/4iHH/iHH/iIcf+Icf+Icf+Icf8ul3gaNoh+iIiIiIiIiIiIiIiIcf+IiIiIiIiIcf+IiIiIcf+Cb+6prwEVaP9xiP9xj/cYj/cY/3GI/3GI/3GI/3GI/3GI/3GCpGg0qLl8uP9xiI/3GIj/cYiP9xiI/3GIiP9xiIiP9xgg1YAaE6f+/4cf+HH/hx/3H/hx/4cf9x/4cf9x/3H/hx/3H/hxMKglsGfa/3GP9x/3GP9x/3GP9xj/cf9xj/cY/3GP9xj/cY/3GP9xj/cY/3GI/3Ezh4a9eHmI/3GIiIiIiI/3GIiIiIiIiIiIiD9jnLKcY/+HH/cf+HH/hx/3H/hx/3H/hx/3H/cf+HH/cf9x/4cf9x/3H/cTwTdrTsif9xj/cY/3GP9xj/cY/3GP9xiP9xj/cYj/cYj/cYPqMHslz4iIiIiIiIiIiIiIiIiIiIiIiIiIiIhx/zwb5LTkG4cf+Ihx/4hx/4hx/4hx/4hx/4hx/4cf+Icf+HH/g98CGzD95x/4cf+HH/cf+HH/hx/4cf9x/4cf9x/4cf9x/4cf9x/3H/hx/3H/PGietZdhiIiIj/cYiIiIiP9xiIiIiIiIiIj/cYiINpN2u2yJ/4iHH/iIhx/4iHH/iHH/iIcf+Icf+Icf+Icf+IcTF8Br+D+f9x/3H/hx/3H/cf9x/3H/cf9x/3H/cf9x/3H/cf9x/3GP9x/3H/cf9x/zrvbrcQkYiIiIiIiIiIiIhx/4iIiIiIiIiHH/iIiIiIcf+IiIiHEx83a+DImIcf+HH/hx/4cf9x/4cf+HH/hx/3H/hx/3H/hx/3H/hx/3H/hx/3H/cf+HH/cf9x/3H/hx/3H/cf9x/3H/cf9x/3H/cf9x/3H/cf9xNytLudS0iIj/cYiIiI/3GIiIiP9xiIiIiIiI/3GIhGjsynE4iIiIiIiIiIiIiIiIiIiIcf+IiIiIiIg3SGq6t5X/hx/3H/hx/3H/cf+HH/cf9x/4cf9x/3H/cf9x/3H/cf9x/4cUw1rDylcf9x/3H/cf9x/3H/cY/3H/cf9x/3GP9x/3H/cY/3H/cY/3E/uASwR/txiP9xiP9xiP9xiP9xiI/3GI/3GIj/cYiP9xiIj/cYiI/zQQdL3vi4iIiIiIiIiIiIiIiIiIcf+IiIiIg0p+K8WB1x/4iIcf+Ihx/4iIcf+Icf+Ihx/4hx/4iHH/iCirdxqVSI6I/3GIiIiIiIiIiIiIiIiIiIiIiIcf+IiIiIiIiDkqF7fV6Icf+HH/iHH/hx/4cf+HH/hx/4cf+HH/cf+HH/hx/3H/gmf50ayAYu/4hx/4hx/4cf+HH/iHH/hx/4cf+HH/hx/4cf+HH/hx/4cf+HH/cf+HH/cf+HH/gnU1IaqsreiIiIiIiIiIiIiIiIiIiIiIiIMjw4vsPHhx/4hx/4cf+Icf+HH/hx/4cf+HH/hx/4cf+HH/cSlzBCp4z71x/3H/cf9x/4cf9x/3H/cf9x/3H/cf+HH/cf9x/3H/cf9xj/cf9x/y4CSWpv22mP9x/3GP9xj/cY/3GP9xj/cY/3GI/3GP9xj/cYj/cYNfg+uwfBiHH/iIhx/4iIcf+Ihx/4iHH/iHH/iIcf+Icf+IL/WIalCnef+HH/hx/4cf+HH/hx/3H/hx/4cf9x/4cf9x/3H/hx/3H/gxIe6w7hGP9xiIiIj/cYiIiIiP9xiIiIiIiIiIiI/3GIgqcrIqeNTdiIiIiIiIiIiIiIcf+IiIiIiIcf+Ig5tWO3SpyIcf+Ihx/4hx/4hx/4hx/4hx/4hx/4hx/4cf+HH/PrjXskcocY/3H/cf9x/3GP9x/3H/cY/3H/cf9xj/cf9xj/cY/3H/cY/3GDtdw7WiPP9xiP9xiP9xiI/3GIj/cYiP9xiI/3GIiP9xiIOHoSuIXtiIiIiIiI/3GIiIiIiIiIiIiIiIg9MP+0zwD/cf9x/3H/cf9x/3H/cf9x/3H/cf9x/3GP9x/3H/cf9x/3GP8i3iAa8h3+iIcf+IiIiIiIcf+IiIiIcf+IiIhx/4iIggU6JaK8XacY/3H/cY/3H/cY/3H/cY/3GP9xj/cf9xj/cY/3GP9xj/cSG3bDoFiTyHH/cf9x/3H/cf9x/3H/cf9x/3H/cf9x/3GP9x/3H/cf9x/3GP8kctgq6NJ9j/cYj/cYiP9xiI/3GIj/cYiI/3GIiP9xiIgvCSMqL23NiIj/cYiIiIiIiI/3GIiIiIiIiIiII9yAigM393GIj/cYiP9xiI/3GIiP9xiIiP9xiIiP9xiIQ5/M1gOI/3GIiIiIiIiP9xiIiIiIiIiIiIOxpYteWnhx/4hx/4cf+Icf+Icf+HH/hx/4hx/4cf+HH/hx/4cf+CweGSpuHm3/cf9x/3GP9x/3GP9x/3GP9x/3GP9x/3GP9xj/cY/3GP9x/zMwfr7PgYiIiHH/iIiIhx/4iIhx/4iIhx/4iIcf+Ihx/4iHH/iIOycCtdj9iHH/hx/4hx/4cf+HH/hx/4hx/4cf+HH/cf+HH/hx/4cf82JV+72qCP9xiIiP9xiIj/cYiIiP9xiIiIiP9xiIgxcQm/jvaHH/iIcf+Ihx/4hx/4hx/4iHH/hx/4hx/4hx/4hx/4cf82MsK6zT1x/4cf+HH/cf+HH/cf9x/4cf9x/3H/hx/3H/cf9x/4cf9x/3H/cf9x/3H/cf9x/zLu178RKP9xiP9xiP9xiP9xiP9xiI/3GIj/cYiP9xiI/3GIg3z3+5MICIcf+HH/hx/4cf+HH/hx/4cf+HH/hx/4cf9x/4OkP0t7wLj/cf9x/3H/cf9xj/cf9x/3H/cY/3H/cY/3H/cY/3H/cY/3H/cYEzIbcZjd5I6P9xiIj/cYiI/3GIiI/3GIiIj/cYiIiI/3EpPWk6nClsj/cf9xj/cY/3H/cY/3GP9xj/cY/3GP9xj/cY/3GP9xj/cYJ+2uyvElE4iP9xiIj/cYiI/3GIiP9xiIiI/3GIiIj/cYL8FZekPqaHH/cf9x/3H/cf9x/3H/cf9x/3H/cf9x/3H/cY/3H/cf9x/3GP9x/3E3KS+51tCHH/iIiIiIiIiIhx/4iIiIiHH/iIiIcf+IhOoNwl8oiHH/iIhx/4iHH/iIcf+Ihx/4hx/4hx/4hx/yfkYNrxufJx/3H/hx/3H/cf+HH/cf9x/3H/hx/3H/cf9x/3H/cf9x/3H/cTGV5L9qG4/3GP9xj/cY/3GP9xj/cYj/cY/3GP9xiP9xj/cYj/cYj/cYj/cYj/cYiP9xiP9xiI/3GCCk8SoWsO2Ij/cYiI/3GIiP9xiIiP9xiIiI/3GIiIiI/y1M5ypbMY2IiIiHH/iIiIcf+IiIcf+IiIcf+Ihx/4iIK+vXOnFCjIj/cYiIj/cYiIiP9xiIiIj/cYiIiIiDUPnrzwYf+HH/hx/3H/hx/4cf9x/3H/hx/3H/hx/3H/cf+HH/cf9x/3H/cf9x/4cTj3D7gI8IiIiIiIiIiP9xiIiIiIiIiIiIiIiIiD9YD7Gn8HH/cf9x/3H/cf9x/3H/cf9x/3H/cY/3H/cf9x/3H/cY/3H/cf9x/3GDrz3LYMI4iIiIiIiIiIiIiIiIiIiIiIiIiIhx/4iIiIiIhx/4iIiIcf+IiIhx/4iIhx/4iIhx/4MMZ+sUmB/3H/cY/3GP9x/3GP9xj/cY/3GP9xj/cY/3GP9xj/cY/3GP9xiP84TU65srGHH/iIhx/4iIcf+IiHH/iIcf+Ihx/4iHH/iHH/iHH/iHH/PcMuszzRcYj/cY/3GP9xiP9xj/cYj/cY/3GI/3GI/3GI/3GIj/cYj/cYiP9xiI/3EkJJIq3bbdiIj/cYiIj/cYiIiP9xiIiIiP9xiIiIiIiP9xiCmHDnq3jxiP9xj/cY/3GP9xiP9xj/cY/3GI/3GI/3GI/3GI/zjtirkSdXH/iIiIiIhx/4iIiHH/iIiIcf+IiHH/QZes9oVx/4iHH/iIcf+Ihx/4hx/4hx/4hx/4hx/4hx/4cf+Icf+HH/LgOr6q/FQf+Icf+Icf+Icf+HH/hx/4hx/4cf+HH/hx/4cf+HH/gh1whKE497cf9x/3H/cf9x/3H/cf9x/3H/cf9x/3H/cY/3H/cf9x/3H/cY/3H/cf8iSYyaPGc2cf+Ihx/4hx/4iHH/iHH/iHH/iHH/hx/4hx/4hx/4PEe8tbhD/3GP9xj/cYj/cY/3GI/3GP9xiP9xiP9xiP9xiP9xiP8lvQha5C96cf+HH/cf+HH/hx/3H/cf+HH/cf9x/4cf9x/3H/cf+HH/cSR2IirInd1x/3H/cf9x/3H/cf9x/3H/cf9x/3H/cf9xj/cf9x/3H/cY/3H/cSfY3DqicjyHH/hx/3H/hx/3H/hx/3H/hx/3H/cf+HH/cf9x/3H/hx/3H/cS/QUhoS+t6IiIiIiIiIiIiIiHH/iIiIiIhx/4JcVYKsOqfXH/hx/4hx/4cf+HH/hx/4cf+HH/cf+HH/hx/4cf9xMFDFsL86/3H/cf9xj/cf9xj/cf9xj/cf9xj/cf9xj/cY/3H/cY/3GP83euW5hRpxiIj/cYiIj/cYiIiP9xiIiIj/cYiIiIiIj/cYiIiIiIiIICVAGh6r/v9x/4cf9x/3H/cf9x/3H/cf9x/3H/cf9x/3H/cf9x/3GP9x/3H/cf9xg4ybG4Nk6P9xj/cf9xj/cY/3GP9xj/cY/3GP9xj/cY/3GP9xiP9xPcIosz3XiIiIiIiIiIiIiIiIiIiIiIiIiIiIiHH/JUtSKstK3YiIiIiHH/iIiIcf+IiIhx/4iIcf+IiHH/iClH8CqLgP1x/4iIcf+Ihx/4iIcf+Icf+Ihx/4hx/4hx/4hx/4hx/4hx/4cf+Icf+HH/iHH/hx/4cf+HH/hxOn7ftoEgj/cYiI/3GIiP9xiIiP9xiIiP9xiIiIj/cTKcgr5jfYj/cYiIiIcf+IiIiIiIiIiIiIiHH/gjmHEq9njt/4iIiIiIcf+IiIiIcf+IiIcf+IiIcf+IiHH/iIhx/4iHH/iIcf+Ihx/4gzHj2+4cL/cY/3H/cY/3GP9xj/cY/3GP9xj/cY/3GP9xiP9xj/cYPALFtP06iP9xiIiIiIj/cYiIiIiIiIiIiI/3GD5hl7KeaIiHH/iHH/iIcf+Icf+Icf+HH/iHH/iHH/hx/4cf89YLSzn0tx/3H/cf+HH/cf9x/3H/cf9x/3H/cf9x/3H/cf9x/3H/cf9xghQkYq+9udcY/3GI/3GP9xj/cYj/cY/3GI/3GI/3GI/3GI/ybyJhrA3Z7/hx/3H/cf+HH/cf9x/3H/hx/3H/cf9x/3H/cf9x/3H/cf9x/3H/cSGMcioION3/cY/3H/cf9x/3GP9x/3H/cY/3H/cY/3H/cY/3H/cY/3GP9x/3GP9xj/cY/3GP8jHPA6/jD8iIiIhx/4iIhx/4iIcf+IiHH/iIcf+Ihx/4g3+G66B5GP9x/3GP9xj/cY/3GP9xiP9xj/cY/3GI/3GP9xiP9xiP9xM9fuvSgRiHH/iIcf+Ihx/4hx/4iHH/iHH/iHH/iHH/hx/4hx/4K1whOno97I/3GI/3GI/3GIj/cYiP9xiI/3GIj/cYiI/3GDSQTrxvsXH/iHH/hx/4hx/4cf+HH/hx/4hx/4cf+HH/hx/3H/hx/z5FnrO6YY/3GIiP9xiI/3GIiP9xiIiP9xiIiI/3GIiIiP9xiIiIiIj/cYiIOcM0tzzLiIiIiIhx/4iIiIcf+IiIhx/4iIhx/4iINpJYu22n/3H/cf+HH/cf9x/4cf9x/3H/cf9x/3H/cf9x/3H/cf9x/3H/cf9x/3H/cf9x/3H/cf9xj/O4cetnjhiIiIiIiIiIiIiIiIiIiIiIiIhx/zhU17irKHH/hx/4cf+HH/hx/4cf+HH/hx/4cf9x/4cf+HH/cf+HH/MeYzvxnMcf9x/3H/cf9xj/cf9x/3H/cf9x/3GP9x/3H/cf9xj/cf9x/3GP9x/3GP9x/3GP9xj/cf9xj/cTKXXr5ooYhx/4iIiIiHH/iIiIhx/4iIiHH/iIhx/4iIcf+Dqr7rdUEY/3GP9x/3GP9xj/cY/3GP9xj/cY/3GP9xiP9xj/cY/3GIKpedWoaGKnH/cf9x/3H/cf9x/3H/cf9xj/cf9x/3H/cf9xj/cf9x/3H/cY/3H/MJXzsXoM/3GI/3GI/3GP9xiP9xiP9xiP9xiI/3GI/3GIj/OFyduaNihx/4iHH/iHH/iIcf+Icf+HH/iHH/iHH/hx/4hxKPJaKpDaXf9x/3H/cY/3H/cf9xj/cf9xj/cf9xj/cf9xj/cY/3H/cY/3GP9xj/cY/3GP9xj/cY/3GCL0Eirgvt1xj/cYj/cY/3GI/3GI/3GI/3GI/3GI/3GIj/cYiC3CgSpD1+2I/3GIj/cYiI/3GIiP9xiIj/cYiIj/cYiIiI/3GDVfr7ygUP+HH/cf+HH/hx/3H/hx/3H/cf+HH/cf+HH/cf9x/3H/hx/3H/cf9x/zZs3ruTIYj/cYiIiIiIiIiI/3GIiIiIiIiIiIiIiIiIP6M+sVzBcf9x/4cf9x/3H/cf9x/3H/cf9x/3H/cf9x/3H/cY/3H/cf9x/3H/cY/3H/cf9xj/cf9x/3GP9x/3GP8y+o2/BXKIiIiIiIiIiIiIcf+IiIiIiIcf+IiIiHH/iIiIcf+IiIcf+Ig4Kg641fFx/3GP9x/3GP9x/3GP9xj/cf9xj/cY/3GP9xj/cY/3GP9xg8OA+0x/CIiHH/iIiHH/iIhx/4iIcf+Ihx/4iHH/iILZeCKkaH3Yhx/4hx/4cf+Icf+Icf+HH/hx/4hx/4cf+HH/hx/4cf+HH/hx/4cf8/peuyWhT/cY/3GI/3GI/3GI/3GI/3GIj/cYiP9xiP9xiIj/cYiP9xiIiP9xiIiP9xiIiP9xiIiIiP8xe06wlLFx/4cf+HH/hx/3H/hx/4cf9x/4cf+HH/cf+HH/cf9x/4cf9x/3H/gg7jZqQhyZ/3H/hx/3H/cf9x/3H/cf9x/3H/cf9x/3H/cf9x/3GP9x/3H/cf9xguQRIqK+7dcY/3H/cY/3H/cf9xj/cY/3H/cY/3H/cY/3GP9xj/cY/3GP9xK+3xKmEg7f9xj/cY/3GP9xiP9xj/cYj/cYj/cY/3GI/3GIj/cYj/cYiP9xiP9xiC3yQCow2/1xiI/3GI/3GIj/cYiP9xiI/3GIiP9xiIiP9xiIiP9xLJjjWmZxynH/hx/3H/hx/4cf9x/4cf+HH/cf9x/4cf9x/4cf9x/3H/hx/3EtgoA6R9f8iP9xiIiIiP9xiIiIiIiIiI/3GIiIiIiINwQ3ufvIiHH/iIcf+Icf+Icf+Icf+Icf+Icf+HH/iHH/hx/4cf8nlkMqppvNcf+HH/hx/3H/hx/4cf9x/4cf9x/4cf9x/3H/hx/3H/cf+HE5R3W2uIpx/3GP9xj/cY/3H/cY/3GP9xj/cY/3GP9xiP9xj/cY/3GDnwJrcP2YiIiI/3GIiIiIiIiI/3GIiIiIiIiIiINRqau+Vlhx/4cf+HH/hx/4cf9x/4cf+HH/cf+HH/hx/3H/hx/3H/Mx4xveHOcf9x/3H/cf9x/3H/cf9x/4cf9x/3GP9x/3H/cf9x/3H/cf9x/3EqgeMad+HO/4iIhx/4iIcf+IiHH/iIcf+Ihx/4hx/4iHH/iHH/iHH/gia78aCkQO/4iHH/iHH/iIcf+Icf+Icf+Icf+Icf+HH/iHH/gkI+Iq3cHdcf+HH/hx/4cf+HH/cf+HH/hx/3H/hx/4cf9x/4cf9x/3E7Cgi09fdxj/cY/3GP9xj/cY/3GI/3GP9xiP9xj/cYj/cYj/cYj/cYj/cYiP8/152yKGJx/4iHH/iIcf+Icf+Ihx/4hx/4hx/4hx/4cf+Icf+HErLVGajSrmcf9xj/cf9xj/cf9xj/cf9xj/cY/3GP9xj/cf9xj/cY/3GI/3GP9xj/cY/3GI/3GP9E9FzQuo/3GI/3GI/3GI/3GIj/cYiP9xiI/3GIj/cYiI/3GIiP9xiIgn6tAqoVL9/3GIiP9xiIiP9xiIiIj/cYiIiIiP9xiIiIiIiIOQYOt/nxcf+HH/cf+HH/cf+HH/cf+HH/cf9x/4cf9x/3H/hx/3H/cf9x/zmq9LhVC4/3H/cY/3GP9xj/cY/3GP9xj/cY/3GP9xj/cYj/cY/yp6FCqIXr2I/3GIj/cYiI/3GIj/cYiI/3GIiI/3GIiIj/cYiDDc3bEzIv+HH/iHH/hx/4cf+HH/cf+HH/hx/4cf+HH/cf+HH/cf8pKZgqnWZ9/3H/cY/3GP9x/3GP9xj/cf9xj/cY/3GP9xj/cY/3GI/3GP9xj/cYj/cY/3GI/3GI/3GI/3GI/3GI/3EgS7U6HESshx/3H/hx/4cf9x/4cf9x/4cf9x/3H/hx/3H/cf+HH/cf9x/3EjT9CKDAL3hx/4cf+Icf+HH/hx/4hx/4cf+HH/hx/4cf+HH/cf+HH/PzTpscsWcY/3GP9xiP9xj/cY/3GP9xiP9xiP9xj/cYj/cYj/cYND8xvMDOiIj/cYiP9xiIj/cYiIj/cYiIiP9xiIiI/3E6tee2Shhx/4iIhx/4iIcf+Ihx/4iHH/iIcf+Ihx/4hxQCVc/aqIcf+HH/iHH/iHH/hx/4hx/4cf+HH/hx/4hx/4cf9x/4cf+HH/gnusEapFPuiIj/cYiIiIiI/3GIiIiIiIiIiIiIiIiIIauJOhZHbP9xj/cYj/cY/3GI/3GI/3GI/3GI/3GIj/cYj/cYiP9xiI/3EzENq+7yX/iIhx/4iIcf+IiHH/iIcf+Ihx/4iHH/iHH/iIcf+DX4P7sHwHGI/3GP9xiP9xj/cYj/cYj/cYiP9xiP9xiI/3GI/3GIiDvAWrY/pf+IiIhx/4iIhx/4iIcf+Ihx/4iHH/iIcf+IMRphv+WeiHH/iHH/hx/4hx/4cf+HH/hx/4cf+HH/hx/4cf+HH/hx/4cf9x/4cf9x/4cf+HH/cf9x/4Os+NtzByiI/3GIiP9xiIiP9xiIiI/3GIiIiP9xiIiINK/OvFAxcf+HH/hx/3H/hx/3H/hx/3H/hx/3H/cf+HH/cf9x/3H/hx/3H/cf9x/3H/cf9x/3H/cf8j+QEq8G/t/3H/cf9x/3H/cf9x/3H/cf9x/3H/cf9xj/cf9x/3H/cY/3H/cf8x8F6wH6GIiIiIiIiIiIiIcf+IiIiIiIhx/4iIiIhx/4iIiHH/iIiHH/g7B+y2+BP/cf9x/3GP9x/3H/cY/3H/cf9xj/cf9xj/cf9xj/cY/3H/cY/3GP9xj/cY/3H/cYTGrsSVH/cYj/cY/3GI/3GI/3GI/3GI/3GI/3GIj/cYj/cYiP9xiIj/cYiCZ8qWrYNWmIiIiP9xiIiIiIiIiIiIiIcf+IiIJlKUKrrWvYiIcf+IiIcf+IiHH/iIhx/4iHH/iIcf+Ihx/yKUFBr2vr6IiP9xiIj/cYiIj/cYiIiP9xiIiIj/cYiIMO96sCCFhx/4hx/4hx/4hx/4hx/4cf+Icf+HH/hx/4hx/4cf+HH/PnXes4ohj/cYiP9xiI/3GIj/cYiI/3GIiI/3GIiI/3GIiIj/cYiIiIiP9xg+ymSyNZuIiIiIhx/4iIiIiHH/iIiIcf+IiIhx/4iIcf84pVe5Wqj/cf+HH/hx/3H/cf+HH/cf9x/4cf9x/3H/cf+HH/cf9x/3H/cf9x/3H/cf9x/3H/cf9x/3H/cf9x/3GP9x/3H/cf9x/3GD0W27PpJIiI/3GIiIiIiIiIiIiIiIiIiIiIiIiIiIiIiDKGHb554ocf9x/3H/cf+HH/cf9x/3H/cf9x/3H/cf9x/3H/cf9x/3H/cf9xj/cf9x/3H/cf9xj/cf9x/3GP9x/3GP9x/3GP9xMfbdvwkiiIhx/4iIiIiIiIiHH/iIiIiIcf+IiIiHH/iIiHH/iIg2rO26UxJx/3H/cY/3H/cY/3H/cY/3H/cY/3GP9xj/cf9xj/cY/3GP9xj/cY/3GI/3GP9xj/cYg/Qs2xvTJx/4iIhx/4iIhx/4iHH/iIhx/4iHH/iIcf+Icf+Ihx/4hx/4hx/4hx/4cf+Icf+IOIEIuX73/3GP9x/3H/cf9x/3GP9x/3H/cY/3H/cY/3H/cY/3H/cY/3GP9x/3GDHFEr867Y/3GI/3GP9xiP9xiP9xiP9xiP9xiP9xiI/3GIj/cYiP9xiIj/cYMZFHv264iIiHH/iIiIiIhx/4iIiIhx/4iIhx/4iIhx/4iIcf+IiHH/hMIMxN83H/iIcf+Icf+Icf+Icf+Icf+HH/iHH/hx/4hx/4cf+HH/MAthsQWe/4cf+HH/cf+HH/cf+HH/cf9x/4cf9x/3H/hx/3H/cf9x/4cf8piP5qt3AZiP9xiP9xiP9xiI/3GIj/cYiP9xiI/3GIiP9xiC3OvipDFB2HH/iHH/iHH/iHH/iHH/iHH/hx/4cf+Icf+HH/hxPaxfslOgcYj/cYiP9xiI/3GIiP9xiIj/cYiIj/cYiIiDWSv7ttQIcf+HH/cf+HH/hx/3H/hx/3H/hx/3H/hx/3H/hx/3H/cf+DNSfr6tgYj/cYiIiI/3GIiIiIiP9xiIiIiIiIiIiIg9eE+0h7D/hx/3H/cf9x/3H/cf+HH/cf9x/3H/cf9x/3H/cf9x/3H/cY/3H/cf9x/3H/cf9xj/cf9x/zcIzbr3MoiIiIiIiIiIiIiIiIiIiIiHH/iIiIiIhx/4iIiIcf+IiIhx/4iIhx/4g7fV21gqJx/3H/cY/3H/cY/3H/cY/3H/cY/3H/cY/3GP9xj/cf9xj/cYMx9fvuCg/4iIhx/4iIhx/4iIcf+IiHH/iIcf+Ihx/4iCZ30irIgt3/iHH/iHH/hx/4hx/4cf+Icf+HH/hx/4cf+HH/hx/4cf+HH/hx/3H/IaIBKgbf7Ycf9x/4cf+HH/cf+HH/hx/3H/hx/3H/cf+HH/cf+HH/cf9x/3H/cf+HH/cf9x/3H/cf9x/3H/Hf7cMZ0BI86Ij/cYiIj/cYiIiP9xiIiIiI/3GIiIiIiCEl0ioOot2IiP9xiIiIcf+IiIiIiIiIiIiIiHH/iIiIEiGWUZnuaa7/iIcf+Ihx/4hx/4hx/4hx/4hx/4hx/4hx/4cf+IcSNpCOpKb3H/iIhx/4iIcf+IiHH/iIcf+Ihx/4hx/4iHH/iHH/iHH/iHH/gxlxGweO7/hx/4cf+HH/hx/4cf+HH/hx/4cf+HH/cf+HH/cf+HE1SAS7t/v/cf9xj/cf9x/3H/cf9xj/cf9x/3GP9x/3GP9x/3GP9x/3GP9x/yhzbUq4ySuIiI/3GIiIiIiIiIiIiP9xiIiIiCjnMyqRjM2IiIcf+IiIiIiIcf+IiIiIcf+IiIhx/4iIJo4AGrcf/v9x/3GP9xj/cY/3GP9xj/cY/3GP9xj/cYj/cY/3GP9xKrXwaoSg+XGP9x/3GP9x/3GP9xj/cf9xj/cY/3GP9x/3GP9xj/cYImJ0iirYt/9xj/cf9xj/cY/3H/cY/3GP9x/3GP9xj/cY/3GP9xgguSAaBW3+hx/4iIcf+Ihx/4iHH/iIcf+Icf+Ihx/4hx/zRB3ry+IXGP9xiP9xj/cYj/cYj/cY/3GIj/cYj/cYj/cYiCGx8ioF4N3/cYiI/3GIiI/3GIiIj/cYiIiI/3GIiIiIj/cYiIMKZusGmRcf+HH/cf+HH/hx/3H/hx/3H/cf+HH/cf9x/4cf9x/3H/cf9x/3H/Omqvt5VQiIiIiIiIiIiIiIiIiIiIiIiIiIiIiIiIhx/4iDnNBbcy+nH/iHH/iHH/iHH/iHH/iHH/hx/4cf+Icf+HH/hx/4cSGfwzoHA8yIiI/3GIiIj/cYiIiIiI/3GIiIiIiIiIiIj/cYiIiIiIiIiIhx/4JzbZmuySZv9xj/cf9xj/cf9xj/cf9xj/cf9xj/cY/3GP9x/3GP9xj/cYMjZevsmhiIiHH/iIiIcf+IiIcf+IiIcf+Ihx/4iIcf+Ihx/4hx/4iHH/g/3T2yIsKP9xj/cf9xj/cY/3GP9xj/cY/3GI/3GP9xj/cYj/cY/3GI/3GI/3GI/3GI/3GIj/cYj/cYiP9xiI/3GDWQDrtv8Yhx/4hx/4hx/4cf+Icf+Icf+HH/hx/4cf+Icf+HH/g/R16xuKFxiP9xiP9xiI/3GIj/cYiI/3GIiP9xiIj/cYiIj/cYiIiI/3GIiIiIj/cYiIg6uzy3RMP/hx/4hx/4cf+HH/hx/4cf9x/4cf+HH/hx/3H/hx/3H/hx/3H/hx/3H/hx/3H/cf8wS1+xxKCIiI/3GIiIiIiIj/cYiIiIiIiIiIiIiIgoqFIqlXrdiIiIiIiIiHH/iIiIiIiHH/iIiIhx/zMGD7358HGP9x/3H/cY/3H/cY/3H/cY/3GP9x/3GP9xj/cY/3H/cY/3EyGcK+5j2I/3GI/3GI/3GIj/cYiP9xiI/3GIiP9xiIj/cYiDqp17ZWKIiIiIcf+IiIhx/4iIhx/4iIhx/4iHH/iIhx/4iHH/iHH/iIcf+DyuLrRR0XGP9xj/cY/3GI/3GP9xj/cYj/cY/3GI/3GI/3GI/3GDFiP7+dwHH/iIcf+Icf+Icf+Icf+Icf+Icf+HH/iHH/hx/zsA1LX/K3H/cf9x/4cf9x/3H/cf9x/3H/cf9x/3H/cf9x/3H/cY/3H/cf9x/3H/cYNbcPu0jwiIiIiIiIiIhx/4iIiIiIiIcf+IiIiCY8qRqsNW5xiIiIj/cYiIiIj/cYiIiIiIiIiP9xiIIdDdGgPyLoiI/3GIiIj/cYiIiI/3GIiIiIiIj/cYgs+rD6sFTwiIiIiHH/iIiIiIcf+IiIhx/4iIiHH/iIhx/4iIJg6GSs8Xm4hx/4hx/4cf+Icf+HH/hx/4cf+Icf+HH/hx/4cf9xLcrRGjNS7oj/cYiIiIj/cYiIiIiIiIj/cYiIiIiIiIiIiIiIIcEBKgTv7YiIiIiIiIhx/4iIiIiIiIiIhx/4iIgxer6/hUFx/3GP9x/3H/cf9xj/cf9x/3GP9x/3H/cY/3GP9x/3GP9x/zcm7rrZEYiIiIcf+IiIiIcf+IiIcf+IiIcf+IiDApPrDmwXGP9x/3GP9xj/cf9xj/cY/3H/cY/3GP9xj/cY/3GP9xj/cY/3GI/3GP9xiP9xj/cYj/cYj/cYj/cYj/MlJ8v62DiIhx/4iIcf+IiHH/iIcf+Ihx/4iHH/iHH/gzWW++ppCP9xj/cY/3GI/3GI/3GP9xiP9xiI/3GI/3GI/3GIj/cYiP9xiIj/cYiI/3GIiP9xiIiIKBWxKp6k7Y/3GIiIiP9xiIiIiI/3GIiIiIiIiIiIiI/3GIiIiIiIiHH/iIhKEoxu14iIiIhx/4iIiIiHH/iIiIhx/4iIiD10GrOL5Ycf9x/3H/cf9x/4cf9x/3H/cf9x/3H/cf9x/3H/cf9xj/cf9x/3Eo2fIakmDe/4iIiHH/iIiHH/iIiHH/iIhx/4iHH/iIN3FeuY6hcY/3H/cY/3GP9xj/cY/3GP9xj/cYj/cY/3GP9xiP9xj/cYj/cYj/cYj/cYj/cYiP9xiP9xiI/3GIiP9xiI/3FJ6NxhcnGIiIj/cYiIiIj/cYiIiIiI/3GIiIiIiIOWw5t5PGiHH/iHH/iHH/hx/4hx/4cf+Icf+HH/hx/4cf+HE8+K60B1GI/3GIj/cYiP9xiIj/cYiP9xiIiP9xiIiP9xghWhUaC16u/3H/cf9x/3H/cf9x/3GP9x/3H/cf9xj/cf9x/3GP9x/3H/cY/3H/cSMmQBrdm/6IiHH/iIiIhx/4iIhx/4iIhx/4iIcf+Ihx/yKrITr1Texxj/cY/3GP9xj/cY/3GI/3GP9xj/cYj/cYj/cY/3Eg2w4qE08diHH/iIiIhx/4iIhx/4iIcf+IiHH/iIcf+Ihx/4iHH/iIcf8098G8CD6HH/iHH/hx/4cf+HH/hx/4cf+HH/hx/4cf9x/4cf+HEk1zEawozu/3GIiIiIiP9xiIiIiIiIiIiIiIiIICvOGh5DHoiIiP9xiIiIiIiIiIj/cYiIiIiIiIiIiIiIhx/4iIiIiIiIiIONSUuStr/4iHH/iHH/iHH/iHH/iHH/iHH/hx/4hx/4cf+DFoVb+XqnH/cf9x/3H/cf9x/3H/cf9x/3H/cf9x/3GP9x/3H/cf9x/3GP9x/3H/cY/3H/cY/3H/cY/3H/cY/3EjR7Aa24T+hx/4iIiHH/iIhx/4iIcf+IiHH/iIcf+Ihx/4hxJQ+DKr8HzXH/hx/4hx/4cf+HH/hx/4cf+HH/hx/4cf+HH/hx/4cf9x/4cf9x/4cf9x/4NZrevGUhiIj/cYiIj/cYiIiIj/cYiIiIiIj/cYg19Oe8Cxj/iIcf+Ihx/4iHH/iHH/iHH/iHH/iHH/iHH/hx/4MJkCsHb9cf+HH/hx/3H/hx/3H/hx/4cf9x/4cf9x/3H/hx/3H/cf+HH/cf9x/3H/cf9x/3H/hx/3H/cf9x/3E0Qj+8vcCP9xiIiIiIiIiIiIiIiIiIhx/4iIiIiIgjwcgq8+N9/4hx/4cf+Icf+HH/hx/4cf+HH/hx/4cf+HH/hx/4cf9x/4cf9x/4cf+HH/cTULbbv0koiP9xiIj/cYiIj/cYiIj/cYiIiP9xiIiIiP9xiIiIiIiIj/cYN1LNua0yhx/3H/hx/3H/hx/3H/hx/3H/hx/3H/cf+HH/cf9x/3H/hx/3H/cf9x/3H/cf9x/3H/cf9x/3H/cf9x/3H/cf9xj/cf9x/3H/cf9xj/cTcIrLn3U4iIiIiIiIiIiIiIiIiIiIiIiIiIiIiIhx/4iIiIiHH/iIiDaoirtXdf+HH/cf9x/3H/hx/3H/cf9x/3H/cf9x/3H/cf9x/3H/cf9x/3H/cf9x/3H/cY/3H/cf9x/3GP9x/3H/cY/3H/cY/3H/cY/3H/cY/3GP9xj/cf9xg76Xe1FoiI/3GIiIiP9xiIiIiIiI/3GIiIiIiIiIMAoCsAb9iIhx/4iIiIiIhx/4iIiIhx/4iIiHH/iIiHH/iIhx/4iIcf86Gne35Yj/cf9x/4cf9x/3H/hx/3H/cf9x/3H/hx/3H/cf9x/3H/cf9x/3H/cf9x/3H/cY/3H/O4eBtXh+cY/3H/cY/3GP9x/3GP9xj/cf9xj/cY/3GP9xj/cY/3GP9xj/cYj/cY/3GI/3E1jQe7cviIiI/3GIiIiIiIiIiIiIiIiIiIiIiIhx/4iIiIiIiIcf+IiIiIcf+IiIhx/4iIhx/4iIhx/4iIcf+Ihx/4iHH/iIcf+Icf+Icf+Icf+Icf+Icf+Icf+HH/iHH/hx/4cf+Icf+HH/hx/4cf+D7+R7MBuI/3H/cf9xj/cf9xj/cf9xj/cY/3H/cY/3GP9xj/cY/3GP9xj/P5eBsmh+iP9xiP9xiP9xiP9xiP9xiI/3GIj/cYiP9xiI/3GIiP9xiIj/PORntRuYhx/4iIiIhx/4iIiIcf+IiIcf+IiIcf+IiHH/iIcf+Ihx/4iHH/iHH/iIcf+Icf+Icf+Icf+HH/iHH/hx/4hx/4cf+HH/hx/4cf+HH/hx/4cf+HH/cf+HH/hx/3H/gwWBmwt+Zxj/cY/3GP9xiP9xj/cYj/cY/3GI/3GI/3GI/3EwhPGwiw6P9xiIj/cYiIj/cYiIj/cYiIiI/3GIiIiIiCftcBqRKP5x/3H/hx/3H/cf+HH/cf9x/3H/cf9x/3H/cf+HH/cf9x/3H/cTMFer36hY/3GIiP9xiIiP9xiIiI/3GIiIiP9xiIiIiIiP9xiIiIiIiIiIiIiIiIiIiILpB7Okb4TIj/cYiP9xiI/3GIj/cYiI/3GIiP9xiIiP9xiIgolFAahrr+hx/4cf9x/4cf+HH/cf9x/4cf9x/4cf9x/3H/cf+HH/cf9x/3H/cf+CmbbUqWSStxiI/3GI/3GIj/cYiP9xiIj/cYiI/3GIiI/3GIiI/3GIiIiP9xiIiIiIj/cYiIiIiD/U/bErAnH/hx/3H/hx/3H/hx/3H/hx/3H/cf+HH/cf9x/4cf9x/3E1hQ27evKIiP9xiIiIj/cYiIiIj/cYiIiIiIiP9xiIiIiIiIiIiIiIiIiIiIiIiClQ3hqK8h7/cYiIiIiIiIiIiIiIiIiIiIiIcf+IiIiIiIiHH/Iby5SiU0a/+Icf+HH/iHH/hx/4cf+Icf+HH/hx/4cf+HH/cf+HH/hx/yXzb0rgyQuP9xiP9xj/cYj/cYj/cYiP9xiP9xiI/3GIj/cSBNRRocK67/cf+HH/cf9x/3H/cf9x/3H/cf9x/3H/cf9x/3H/cf9x/3H/cf9x/3GP9x/3H/cf9xj/cf896We0FpiI/3GIiP9xiIj/cYiI/3GIiIj/cYiIiDxRBLSu+3H/iIiIiIiIiIiIhx/4iIiIiIcf+IPhqFsuV6hx/4hx/4cf+HH/iHH/hx/4cf+HH/hx/3H/hx/4cf89uy+0RNCI/3GIiP9xiIiP9xiIiI/3GIiIiP9xiIiIiIiP9xiIiIiIiIiIiIiIiIg95dOzGiyIiHH/iIiHH/iIiHH/iIcf+Ihx/4iHH/iIcf81ofS8Xgv/cf+HH/cf+HH/cf+HH/cf+HH/cf9x/4cf9x/3H/cf9xIzVRKuyq7f9x/3H/cf9x/3H/hx/3H/cf9x/3H/cf9x/3GP9x/3H/cf9x/ycOHDq/HjyHH/hx/4cf+HH/hx/4cf+HH/cf+HH/cf+HH/cf+HH/cf+HH/cf9xPOjItBc3j/cY/3GI/3GP9xiP9xiP9xiP9xiP9xiI/3GI/yjDoLrjxfSIiIiIiIiIiIiIiIhx/4iIiIiIcf+IiIiHH/iIiIcf+IiIcf+Ig8Ga215lL/cf9xj/cf9x/3GP9xj/cf9xj/cY/3H/cY/3GP9xj/cY/3GP9xj/cY/3GI/3EuMPKKbPDXj/cf9xj/cf9x/3GP9xj/cf9xj/cY/3H/cY/3GP9xj/cY/3EgElAaD9r+iHH/iIcf+IiHH/iIcf+Icf+Ihx/4hx/4hx/4hx/4LCCBKl337Yhx/4cf+Icf+HH/iHH/hx/4cf+HH/hx/4cf+HH/hx/yep2VrFYmqIiIiIiIiIiIcf+IiIiIiIhx/4iIiIPQl1s/aKcf+HH/iHH/hx/4cf+HH/hx/4cf+HH/hx/4cf+HH/cf+HH/g0xfS8Ogtx/3H/cf9xj/cf9x/3H/cY/3H/cY/3H/cY/3H/cY/3GP9x/3Ev3zAaEgz+iIiIcf+IiIcf+IiHH/iIhx/4iHH/iIcf+IJpnQGrZi/v9xiP9xiP9xiP9xiP9xiP9xiP9xiI/3GIj/cTX1sbsKTo/3GIiIiP9xiIiIiP9xiIiIiIiIiIOlPftqwgcf9x/4cf9x/3H/cf9x/4cf9x/3H/cf9x/3H/cf9x/3H/cf9x/3GD1vXrOQoY/3GIiIiIiIiIiIiIiIiHH/iIiIiIiIgi5QQq8a+9iIiHH/iIhx/4iIcf+Ihx/4iHH/iIcf+IcSALgFogV/r/cY/3GP9x/3GP9xj/cY/3GP9xj/cY/3GP9xj/cY/3GI/3GDTPzrwwMYiHH/iIhx/4iHH/iIcf+Ihx/4hx/4hx/4hx/4gnAwAar8/+/3GI/3GI/3GI/3GIj/cYj/cYiP9xiIj/cYiP9xiDBemrCxZYhx/4iIcf+Ihx/4iHH/iIcf+Ihx/4hx/4hx/4LSDRGk3y7oj/cYiP9xiI/3GIiP9xiIiP9xiIiP9xiIiI/3GIiIiIj/cYiIiIiIiIj/cYiIiIgko5Eq1cbtiIiIiIiIiIiIcf+IiIiIiIiIiIhx/4iIiIiHH/iIiIOn5Ot4Gxj/cf9x/3H/cY/3H/cY/3H/cY/3H/cY/3H/cY/3GP9x/3GP9xj/cY/3GP9xj/cY/3GP9xiP8wXGyxs5OIiIiHH/iIiIiHH/iIiHH/iIiHH/iIhx/4iIcf+Ig3/++6ABD/cYj/cY/3GP9xj/cYj/cY/3GI/3GI/3GI/3GI/z/0H7IL4HH/iHH/iHH/iIcf+Icf+HH/iHH/iHH/hx/4cf+Icf+HEwT6a/sFlx/3GP9x/3H/cf9x/3GP9x/3H/cY/3H/cf9xj/cf9xj/cf9xM6/+vVABiIhx/4iIiIiHH/iIiIhx/4iIhx/4iIcf+IglGKmaD3Vm/3GI/3GI/3GP9xiP9xiP9xiI/3GI/3GIj/cYiP9xiIJqkkOrVtvIcf+HH/cf+HH/cf+HH/cf+HH/cf+HH/cf9x/4cf9x/3H/cf+CHnMBoCjP6IiIiIj/cYiIiIiIiIiIiIiIhx/4iIiDmgP7hfwP9x/3H/cf9x/3H/cf9xj/cf9x/3H/cf9xj/cf9xj/cf9x/3GP9xNT2uu8JRiIiIiIiIiHH/iIiIiIcf+IiIhx/4iIhx/4IKV1Ghaorv9xiI/3GIiP9xiIj/cYiI/3GIiI/3GIiIj/cYiIiIj/cYiIg9glWzfaqIiIiHH/iIiIcf+IiIcf+IiIcf+IiHH/iIcf+Ihx/4iHH/iHH/iHH/iHH/iHH/MSR/sOuAj/cYj/cY/3GI/3GIj/cYj/cYiP9xiI/3GIj/cSDyBxoB345x/3H/cf9x/3H/cf9xj/cf9x/3H/cY/3H/cf9xj/cf9xHD42YZ7ByZ6Icf+IiHH/iIcf+Ihx/4iHH/iHH/iIcf+Icf+HH/iHH/iHH/hxPgTNsvsyj/cY/3GI/3GP9xiP9xiP9xiP9xiI/3GI/3GIj/cS5eQ1paG8r/iHH/iHH/hx/4hx/4cf+HH/hx/4cf+HH/hx/4cf+HH/hx/3H/hx/4cf9x/4IoEhGvft7oiIiP9xiIiIiIiIiIiI/3GIiIiIiIiIKfRXGoC6jv9xj/cYj/cY/3GI/3GI/3GIj/cYj/cYiP9xiI/3EouScalG2O/3H/cf9x/3H/cf9x/3H/cf9x/3H/cY/3H/cf9xj/cf9x/y/pqRohZW5x/4cf9x/4cf+HH/cf+HH/hx/3H/hx/3H/cf+HH/cf9x/zZ6vrqFQXGIiIiP9xiIiIiIj/cYiIiIiIiIiCTKb5oUWQaP9xj/cYj/cY/3GP9xiP9xiP9xiP9xiP9xiP9xiP9xiI/3GIj/cYiP9xiDAk3rDrIYcf+HH/iHH/hx/4cf+Icf+HH/hx/4cf+HH/hx/3H/hxJ+CxutH05HGP9xj/cf9xj/cY/3GP9xj/cY/3GP9xj/cY/3GP9xiP9xgrJ95qjYIZiIiIiIiIiIiIiIiIiIiHH/iIiIiIhxJKzWKsUynYcf+Icf+HH/iHH/hx/4hx/4cf+HH/hx/4cf+HH/hxK+06ioEsV4cf9x/3H/hx/3H/cf9x/3H/cf9x/4cf9x/3H/cf9x/3GP8hVccaC6OOiHH/iHH/iHH/iHH/iHH/hx/4hx/4cf+HH/iHH/hx/4cf+HH/hx/4cf9x/4cf+HH/cf+HH/hx/3H/hx/3H/cf+HH/cf9x/zAu67HhFP9xiI/3GIiP9xiIj/cYiIj/cYiIj/cYiIiI/3GIiIiIiP9xiIiIiIg6f5y2gGOHH/hx/4cf9x/4cf+HH/hx/3H/hx/3H/hx/3H/cf+HH/cf9x/4cf9x/3H/cf9x/4cf9x/3H/cf9x/3H/cf9x/3H/cf9xj/cf9x/3H/cf8zpC2+W9KIj/cYiIiIiIiIiIiIiIiIiIiIiIcf+IiIiIiIMmnvv5YQ/3H/cY/3H/cf9xj/cf9xj/cf9xj/cf9xj/cY/3H/cY/3EucM0aKPMucf9x/3H/cY/3H/cf9x/3GP9x/3H/cY/3H/cY/3H/cY/3GP9x/3GP8vx1ZaQ4qacf+Ihx/4iHH/iHH/iHH/iIcf+HH/iHH/iHH/hx/4hx/zBRPrG+wY/3GI/3GI/3GI/3GI/3GI/3GIj/cYiP9xiI/3GIglOVIavGrecf+HH/cf+HH/cf+HH/cf+HH/cf9x/4cf9x/3H/cf9x/4cf9x/3H/MT3OsNIxiI/3GIiIiIiIiIiIiIiIiIiIiIiIiDk147fKHIhx/4iIhx/4iHH/iIcf+Ihx/4iHH/iHH/iHH/iHH/iHH/iHH/hx/4NBV+veqB/3GI/3GI/3GI/3GI/3GI/3GIj/cYiP9xiI/3GIiP9xiIj/cYg9GU6z5rGIcf+HH/iHH/hx/4cf+HH/hx/4cf+HH/hx/4cf9x/4cTN+zr2BMYiI/3GIiP9xiIiP9xiIiIj/cYiIiI/3GIiIiIiIiP9xiIiIiIiIiIiIiIiIiDSkrL1bU/9x/4cf9x/3H/hx/3H/cf+HH/cf9x/3H/cf+HH/cf9x/3H/cf9x/3H/PtqbsyVkiP9xiIiI/3GIiIiI/3GIiIiIiP9xiIiIiIiIiIiIiIiIiIiIiIiIiIiIiIiHH/iIiIiIMZ5KsHG1/3H/hx/3H/cf+HH/cf9x/4cf9x/3H/cf9x/4cf9x/3H/cf9x/3H/cf9x/3H/cf9x/3GP9x/3H/cf9x/3GP9x/3H/cY/3H/cf9xj/cf9xj/cY/3H/cY/3GP9xj/cf9xN078ubEDhx/4iIiIiIiIcf+IiIiIcf+IiIhx/4iIhx/4iIcf8+YW6ynpFx/3GP9xj/cf9xj/cY/3H/cY/3GP9xj/cY/3GP9xiP9xj/cY/3GI/3GP9xiP9xiP9xiP9xiP9xiP9xiI/3GDhsvLiTQ4iHH/iIcf+Ihx/4hx/4iHH/iHH/iHH/iHH/iHH/hx/4hx/z5pDrOW8Yj/cY/3GI/3GI/3GI/3GI/3GIj/cYiP9xiI/3GIj/cYONqduCVihx/4iHH/hx/4hx/4hx/4cf+Icf+HH/hx/4hx/4cf+HH/hx/3H/hx/4cf+HH/cf+HH/hx/zAZfrH2gYiP9xiIj/cYiIiP9xiIiIj/cYiIiIiP9xiIiIiDhVjbiqcocf+HH/hx/3H/hx/3H/hx/3H/hx/3H/hx/3H/cf+HH/cf9x/3H/cf+HH/cf9x/3H/cf9x/3H/cf9x/3H/cf9x/3GP9x/3H/cf8/JNyy2yOIiIiIiIj/cYiIiIiIiIiIiIiIcf+IiIg8T/61sAH/cf9x/3H/cf9x/3H/cf9x/3H/cY/3H/cf9x/3GP9x/3GP9x/3H/cY/3GP9x/3GCXwnCrA9j2IiIiIiIiIiIiIiIiIiIiIiIiIiDefgbpgfv+IiIiHH/iIiIcf+IiIcf+IiHH/iIcf+IiHH/iHH/iIcf+Icf+IcTJDWL68p/9x/3H/cf9x/3H/cY/3H/cf9x/3H/cY/3H/cf9x/3GP9x/3GP9x/zNF/766AHH/iIiIiIcf+IiIhx/4iIiHH/iIhx/4gtnfQaRiC+iP9xiIj/cYiP9xiIiP9xiIiP9xiIiI/3GIiIiP9xiIg1Me27zhJx/4cf+HH/hx/3H/hx/4cf9x/4cf9x/4cf9x/4cf9x/3H/hx/3H/cf9x/4O63JtVI2cYj/cYiP9xiP9xiI/3GIj/cYiI/3GIiP9xiDrFM7Y6zIiIiIiIiIiIiIiIiIiIiIiIiIiDD6rLAVU4cf9x/3H/hx/3H/cf9x/3H/cf9x/3H/cf9x/3H/cf9x/3H/cf9x/3H/cf9x/3GP9x/3H/cY/3H/cf9xj/NuQuuxvRiIiIiIiIiIiIiHH/iIiIiIhx/4iIiIcf+IiIhx/4OA8OuPDxcY/3H/cf9xj/cf9xj/cf9xj/cY/3H/cY/3GP9xj/cY/3H/cYj/cY/3GP9xj/cY/3GI/0eLnKdGj/cYj/cYj/cYiP9xiP9xiI/3GIj/cYiI/3GIiP9xiIiP9xiIiI/3GIMgVYvvqniIhx/4iIcf+IiHH/iIcf+Ihx/4iHH/iHH/iHH/iHH/iHH/Pblxs0aOcf+HH/hx/4cf+HH/hx/3H/hx/4cf9x/4cf+HH/cf+HH/cf9xPga/svlAj/cYiIiIiP9xiIiIiIiIiIj/cYiIg1Nwm7yPaHH/iHH/hx/4hx/4cf+Icf+HH/hx/4cf+HH/hx/4cf+Ctdg0p6J8tx/4cf+HH/cf+HH/hx/3H/hx/3H/cf+HH/cf9x/4cf9x/3H/cSFzvxr4xA5x/3H/hx/3H/hx/3H/cf+HH/cf9x/3H/cf9x/4cf9x/3H/cf9x/3H/cf9x/3H/cf9xj/cf9x/3H/cf9xj/cf9x/3GP9x/3H/cY/3H/PdpLtCW0iIiIiIiIiIiIiIiIiIiIiIiIiIggS2AaDEn+cf9x/3GP9x/3H/cf9xj/cf9xj/cf9x/3GP9x/3GP9xj/cf9xJpkESsZvu/9xj/cY/3GP9xj/cYj/cY/3GP9xj/cYj/cYj/cY/3GCEiWlou2lr/hx/3H/cf+HH/cf9x/4cf9x/3H/cf9x/3H/cf9x/3H/cf9x/3ErEZMqXubNcY/3H/cf9xj/cf9xj/cf9xj/cY/3H/cY/3GP9xj/cY/3GCBibFoq2Tpx/4cf9x/3H/hx/3H/hx/3H/cf9x/3H/hx/3H/cf9x/3EhZO4a+bEecf+HH/cf9x/4cf9x/3H/hx/3H/cf9x/3H/cf9x/4cf9x/3H/cf9x/3EjzFO6JDrEj/cYiP9xiIj/cYiIj/cYiIj/cYiIiI/3GIglaMcayXOOj/cf9xj/cY/3GP9x/3GP9xj/cY/3GI/3GP9xj/cYj/cY/3GI/3GI/3GI/3GI/3GI/3GIj/cYj/cYiP9xO4edtXhiiHH/iIcf+Icf+Icf+Icf+HH/iHH/hx/4hx/4cf+HH/hx/4cf+HH/hx/4Mp9cv2Cj/3GI/3GI/3GI/3GI/3GI/3GIj/cYiP9xiIj/cYNvzlugMaiIiIiIiHH/iIiIiIiIiIcf+IiIiIcf+Ig/XHOxo4yHH/iHH/iHH/iHH/iHH/hx/4hx/4cf+Icf+HH/hx/4cf+HH/hx/4cf+HH/cf+E45XDxq/4cf9x/4cf9x/4cf9x/3H/hx/3H/cf9x/4cf9x/3H/cf9x/3E1HBq74+WIj/cYiP9xiIj/cYiI/3GIiI/3GIiIj/cYiIiIj/cYiIiIMnmGvoZ5iIcf+IiIcf+IiHH/iIcf+IiHH/iHH/iIcf+Icf+Ig9jHOzc4yHH/hx/3H/hx/4cf9x/4cf9x/4cf9x/4cf9x/3H/hx/3H/cf9x/3H/hx/3H/cf9x/3H/cf9x/3H/cf9x/3H/cf9x/3GP9x/3H/cf9xj/cf9x/3GP9x/3H/cTSp2bxWJo/3GIiIiIj/cYiIiIiIiIiIiIj/cYiIiIiIiIcf+IiIiIOML9uT0C/3H/cf+HH/cf9x/3H/cf9x/3H/cf9x/3H/cY/3H/cf9x/3H/cY/3H/cf9xj/cf9x/3GP9x/3GP9xg5g423fHKIiIiIiIcf+IiIiIiIhx/4iIiIhx/4iIiHH/iIiHE7oWy0XpNx/3H/cf9x/3H/cY/3H/cf9x/3GP9x/3GP9x/3H/cY/3GP9x/3GP9xj/cf9xj/cY/3GP9xj/cY/3GP9xiP9xj/cY/3GI/ztLvLa0Q4iIhx/4iIiHH/iIhx/4iIcf+IiHH/iIcf+Ihx/4iHH/iHH/iHH/iHH/iHH/iHH/g65B23G+KP9xiP9xj/cY/3GI/3GP9xiP9xiP9xiP9xiP9xiP9xiI/3GI/3GIiP9xiI/3GIiP9xiIiP9xiIg9ZtOzmSyIiIiIiIiIiIiIiIiIiIhx/4iIiDd207mJLIhx/4iHH/iHH/iHH/iHH/iHH/iHH/hx/4hx/4cf+HH/iHH/hx/4cf+HH/hx/3H/g9vca0Qjn/cf9xj/cf9x/3GP9x/3GP9xj/cf9xj/cY/3GP9x/3GP9xj/cY/3GIMfcSvgjtcYj/cYj/cYiP9xiI/3GIj/cYiP9xiIj/cYiIj/cYiIj/cYiIiIj/cYiIiIiI/3GD+dA7Fi/IiIiIiIiHH/iIiIiIhx/4iIiIcf+IiIhx/4iIcf+IiHH/iIhx/4iHH/iCKRZxr26Y6I/3GIiIiIiIiP9xiIiIiIiIiIiIiDOkv75bQP9x/4cf9x/3H/cf9x/3H/cY/3H/cf9x/3H/cf9x/3GP9x/3H/cY/3H/cf9xj/cT4RLLLu04iIiIiIiIiIiIiIiIiIiIiIiIiHH/iIiIiIhx/4MP9OsBCxcf9x/3H/cf9x/3GP9x/3H/cY/3H/cf9xj/cf9xj/cY/3H/cY/3GP9x/3GP9xj/cY/3GP8+jZ2zcmKIhx/4iIiIhx/4iIiHH/iIhx/4iIhx/4iHH/iIcf+Ihx/4iHH/g+4O2yHxJxj/cY/3H/cYj/cY/3GP9xj/cY/3GI/3GP9xiP9xiP9xiP9xiP84qj65VcFx/4iHH/iHH/iIcf+Icf+Icf+Icf+Icf+Icf+HH/iHH/hx/4cf+Icf8yS82/tDKI/3GI/3GI/3GIj/cYj/cYiP9xiI/3GIiP9xiIj/cYiIj/cTWxXrxOof+Icf+HH/hx/4cf+HH/hx/4cf+HH/hx/4cf9x/4cf9x/4cf9x/4cf9x/zfRzrkuMXGIiIj/cYiIiI/3GIiIiIiP9xiIiIiIMb5fsFGg/3H/hx/3H/cf9x/4cf9x/3H/cf9x/3H/cf+HH/cf9x/3GP9x/3H/cf9x/3H/cf9x/3GP9xK314WngoeoiIcf+Ihx/4iHH/iHH/iIcf+Icf+Icf+Icf+HH/iHH/hx/4hx/4cf8zcR69juFxiP9xiP9xiP9xiI/3GI/3GIj/cYiI/3GIj/cSxbAypaT82IiI/3GIiIiP9xiIiIiIiI/3GIiIiDtfzbagMv9x/4cf+HH/cf9x/4cf9x/4cf9x/3H/cf+HH/cf9x/3H/cf9x/4cf83GZ665mGIiIiIj/cYiIiIiIiIiIiIiIiIiIiIiIiIcf+IiIPTobs8Xkhx/3H/hx/3H/cf+HH/cf9x/3H/hx/3H/cf9x/3H/cf9x/3H/cf9x/3H/cf9x/3H/cf9x/3H/cY/3H/cf9x/3GP9xLviJOjB3bIhx/4cf+Icf+HH/hx/4cf+HH/hx/4cf+HH/hx/3E3YU65nrGIj/cYiP9xiIj/cYiI/3GIiI/3GIiIiP9xiIiIgk/IIq0DfdiIiIiP9xiIiIiIiIiIiIiIiIiIiHH/iIiIMqLKv101/4cf+HH/cf+HH/cf9x/4cf9x/3H/hx/3H/cf9x/3H/hx/3H/cf89Jja02cmP9xj/cY/3GP9xiP9xj/cYj/cYj/cYj/cYj/cYj/cYiP9xiP9xg5A7e3/EiIiIiIiIiHH/iIiIiIhx/4iIiIcf+IiIcf+Ig/VpOxqWyHH/iHH/hx/4hx/4cf+HH/hx/4cf+HH/hx/4cf+HH/hx/zEAMr//zYcf9x/3H/cf9x/3H/hx/3H/cf9x/3H/cf9x/3H/cf9xj/cf9x/zTsl70TaP9xiP9xiI/3GIj/cYiP9xiIj/cYiI/3GIiIj/cYgwEKKw/12P9xiIiIiIiIiIiIiIiHH/iIiIiIiIiIhx/4iIiIiHH/iIiIcf+IiEhmHImeiIiHH/iIhx/4iHH/iIcf+Ihx/4hx/4iHH/NIBrvX+U/3GP9x/3GP9x/3GP9xj/cf9xj/cY/3GP9xj/cY/3GP9xj/cY/3GDmK7bd1Eocf+IiIhx/4iIhx/4iIcf+Ihx/4iHH/iIcf+Ihx/4hxMYROvnuxcY/3GP9xj/cY/3GP9xiP9xj/cYj/cYj/cYj/cYj/cYj/cYiP9xiCYTs4ruxMf/cY/3GP9xiP9xj/cYj/cYj/cY/3GIj/cYj/cYj/cYiP9xiC7DMSozzO2P9xiI/3GIj/cYiI/3GIiP9xiIiP9xiIiI/3GIiIiI/3GIOdGuuC5R/4cf9x/4cf+HH/cf+HH/cf+HH/cf+HH/cf9x/4cf9x/3H/cf9x/4cf9xOnsltoTa/3GP9xj/cY/3GP9xj/cY/3GP9xj/cY/3GI/3GP9xiP9xOGhVuJeqiP9xiIiIiIj/cYiIiIiIiIiIiIiIiIiIiIiIiIiIiIiIcf+IiIiDlLXLe0o3H/cf9x/3H/cf9x/3H/cf9x/3H/cf9x/3H/cf9x/3H/cf9x/3GP9x/3H/cf9xPUwes7PhiIiIiIiIiIiIiIiIiIhx/4iIiIiIcTUg3rrfIXH/cf9xj/cf9x/3GP9x/3H/cY/3H/cY/3H/cY/3GP9x/3GP9xj/cSWXMBq2jP6Icf+IiIcf+IiHH/iIcf+Ihx/4iHH/iHH/gpMnEajNju/3GIj/cYj/cYj/cYiP9xiIj/cYiP9xiIj/cYg6Rw62uPGHH/iHH/iHH/hx/4cf+HH/hx/4cf+HH/hx/4cf+HH/hx/3H/hx/3H/hx/3H/hx/3H/hx/yH3ajohiVz/iIhx/4iHH/iIhx/4hx/4iHH/iHH/iIcf+Icf+Icf+HH/iHEuUqQ6KtW8cYiIj/cYiIj/cYiIiI/3GIiIiIiI/3GIiIg3Zx+5mOBx/3H/hx/3H/hx/3H/cf9x/4cf9x/3H/cf9x/3H/cf9x/3H/cf9x/yGrjSoWRy2IiIj/cYiIiI/3GIiIiIj/cYiIiIiIiIiDxeBrSh+Yhx/4iIcf+Ihx/4iIcf+Icf+Ihx/4hx/4hxP1s2saTJ/3H/hx/3H/cf9x/3H/cf9x/3H/hx/3H/cf9xj/cf9x/3H/cf9x/3H/cSCmaioWmV2IiP9xiI/3GIiP9xiIiP9xiIiI/3GIiIiI/3Ei8YIq8OfdiP9xiIiIiIiIiIiIiIiIiIiIiIg8KV201qJx/3H/cf+HH/cf9x/3H/cf9x/3H/cf9x/3H/cf9x/3H/cf9x/3H/cf9x/3GP9x/3Er4oAaUdf+iIhx/4iIiIiIhx/4iIiIcf+IiIcf+IiIcf+Ig/cmyxjZNx/3H/cf9x/3GP9x/3H/cY/3H/cY/3H/cY/3H/cY/3GP9x/3GP836x+6FOCIhx/4iIiHH/iIiHH/iIiHH/iIhx/4iHH/gpAPsaj/BOiIiIiHH/iIiIiIiIcf+IiIiIcf+IiIhx/zNZyL2mN4cf9x/3H/hx/3H/hx/3H/cf9x/4cf9x/3H/cf9x/3H/cf9x/3E9+FizB6f/cYj/cYj/cYiP9xiI/3GIj/cYiP9xiIj/cYgn3mAakhn+cf+HH/hx/4cf9x/4cf+HH/cf+HH/cf+HH/cf9x/4cf9x/3H/g5St64tSGIiP9xiIiIiIj/cYiIiIiIiIiIiIiDki37fdIHH/cf9x/4cf9x/3H/cf9x/3H/cY/3H/cf9x/3H/cf9x/3GP8vmoOKZlfH/3H/cf9x/3H/hx/3H/cf9x/3H/cf9x/3H/cf9x/3H/cY/3H/cf9x/3H/cY/3H/cf9xNpOOumxxiIiHH/iIiIiIiIiIiIcf+IiIiIhx/4iIiIcf+IiIcf+IiHH/Nrt/ukSAcf9xj/cY/3GP9xj/cY/3GP9xj/cY/3GI/3GP9xiP9xj/cYg5Efm37gaIiIiIiIiHH/iIiIiIhx/4iIiHH/iIiIcf+IiHH/iIhx/4iIcTrOKLYx1/9x/4cf9x/3H/cf9x/3H/cf9x/4cf9x/3H/cY/3H/cf9x/3H/cf9x/3GP9x/3H/cf9xj/cf9xj/cf9xj/cf9xj/M+3yvhINiP9xj/cYj/cYj/cYj/cYj/cYiP9xiP9xiI/3GIiP9xOa+Yt1Bncf+IiIiIcf+IiIhx/4iIhx/4iIhx/4iHH/JlEwGrrs/o/3GP9xj/cY/3GP9xiP9xj/cYj/cYj/cYj/cYj/cYj/cYj/cYiP9xiI/3GIiP9xiIj/cYiI/3GIiIj/cYgvSxAaG07+cf+HH/hx/3H/hx/3H/hx/3H/hx/3H/cf+HH/cf9x/3H/hx/3H/cf9x/z0ombTXZo/3GI/3GIj/cYiP9xiI/3GIiP9xiIiP9xiIiP9D5/zhgIiIiI/3GIiIiIiIiIiIiIiIiIiIiIiIg1sLa8T0n/iHH/iHH/iHH/iHH/hx/4hx/4cf+Icf+HH/hx/4cf+HH/hx/4cf+HH/cf+HH/hx/3H/hx/3H/hx/3H/hx/3H/cf+HH/cf9x/3H/hx/3H/cf9x/3H/cf9x/3H/cf9x/3H/cf9x/3H/cf9xj/cf8/gSeyftiP9xiI/3GI/3GIj/cYiI/3GIiP9xiIj/cYiIiP9xiIiI/3GIiIiIj/cYiIiIiIiIiIiIj/cYiIiIiIiIcf+IiIiIiIiIiIiHH/g1b6m7kFaHH/cf+HH/cf+HH/cf+HH/cf+HH/cf9x/3H/hx/3H/cf9x/3H/cf+HH/cf9x/3H/cf9x/3GP9x/3H/cf9x/3H/cf9xj/cf9x/3GP9x/3H/cY/3H/cY/3GP9x/3GP9xj/cf9xj/cY/3GP9xOxmZtOZmcYiIiIiIiIiIiIiIiIiIiIcf+IiIiIiIiHH/iIiIiIcf+IiIhx/4iIhx/4iIcf+IiHH/iIcf+Ihx/4iHH/iIcf+Icf8+womzPXb/cf9xj/cf9x/3H/cY/3H/cf9xj/cf9xj/cf9xj/cf9xj/cY/3GP9x/3GP9xj/cY/3GP9xj/cYj/cY/3GP9xiP9xiP9xiP9xiP9xiP9xiP9xiI/3GI/3GIPnxpsoOWcf+IiIiIcf+IiIhx/4iIcf+IiHH/iIhx/4iHH/iIcf+Ihx/4hx/4hx/4hx/4hx/4hx/4cf+Icf+HH/hx/4cf+Icf+HH/cf+HH/hx/4NYnRu3Yucf9x/3H/hx/3H/cf9x/3H/hx/3H/cf9x/3H/cf9x/3H/cf9x/3H/cf9xj/OuBUtx+rj/cY/3GI/3GP9xj/cYj/cY/3GI/3GI/3GI/3GIj/cYj/cYiP9xiI/3GIj/cYiI/3GIiI/3GIiI/3GIOJ48uWHD/4hx/4hx/4hx/4cf+Icf+HH/hx/4cf+HH/hx/4cf+E7dnDIm/4cf+HH/cf+HH/cf+HH/cf9x/4cf9x/3H/hx/3H/cf9x/3H/OUVquLqVj/cYiP9xiIj/cYiI/3GIiP9xiIiP9xiIiI/3GIiIiIj/cYiIiIiIiIiP9xiIiIiDiGzLl5M/+HH/hx/3H/hx/3H/hx/3H/hx/3H/cf+HH/cf9x/3H/cf+HH/cf9x/3H/cf9x/3H/cf9x/3H/cf9x/3GP9x/3H/cf9x/3GP9xM/5YvQGniIj/cYiI/3GIiI/3GIiIj/cYiIiIj/cYiIiIiIiIj/cYiIiIiDDyDrAd8XH/hx/3H/hx/3H/cf+HH/cf9x/3H/hx/3H/cf9x/3H/cf9x/3H/cf9x/3H/cf9x/3H/cY/3H/cf9x/3GP9x/3H/cY/3H/cY/3H/cY/3H/cY/3H/cY/3GP9xj/cTTvY7wQnIj/cYj/cYiP9xiI/3GIj/cYiI/3GIiP9xiIg9pROyWuxxiIiIiIiIiIiIiIiIiIiIcf+IiIiIiIiIcf8wwD6wT8Fx/3GP9x/3H/cf9x/3H/cY/3H/cf9x/3GP9x/3GP9x/3GP9x/3GP9x/3GP9xj/LxP4Ok7AfP+HH/hx/4cf+HH/hx/3H/hx/4cf9x/4cf9x/4cf9x/4cf9x/y8F3npvohj/iIcf+Ihx/4iHH/iIcf+Icf+Icf+Icf+Icf+DTC3r09IY/3GI/3GI/3GI/3GI/3GI/3GIj/cYiP9xiI/3GIg8fS+1gtD/hx/4hx/4cf+HH/hx/4cf+HH/hx/4cf+HH/hx/3H/hxN9SzuStM/3H/cf9x/3H/cf9xj/cf9x/3H/cf9xj/cf9x/3H/cY/3H/cTpMMbazzv9xj/cY/3GP9xj/cY/3GP9xj/cY/3GI/3GP9xiP9xj/cYj/KXe0KpiEvYiP9xiIiP9xiIiI/3GIiIiP9xiIiIiIg47b65EkH/hx/3H/hx/3H/hx/3H/hx/3H/cf+HH/cf9x/3H/hx/3H/cf8qojQqddy9cf9x/3GP9x/3H/cY/3H/cY/3H/cY/3H/cY/3GP9x/3GP9xj/cY/3GP9xj/cSicIiqWPd2P9xiP9xj/cYj/cY/3GI/3GI/3GI/3GI/3GIj/cYiP9xiI/3GIiP9xiIg3tky5SbOHH/iHH/iIcf+Icf+Icf+HH/iHH/iHH/hx/4cf+DdMfrmzgXGI/3GI/3GI/3GIj/cYj/cYiP9xiIj/cYiI/3GIJj/QGqwC/nH/hx/4cf+HH/cf+HH/hx/3H/cf+HH/cf+HH/cf9x/4cf9xL2w2akk8mf9x/3H/hx/3H/cf9x/3GP9x/3H/cf9x/3H/cf9xj/cf9x/3H/cY/3H/cY/3H/cY/3H/cY/3H/cY/zftDroS8YiIiIiIcf+IiIiIhx/4iIiHH/iIiHH/iIiHH/iIcf+IiHH/iIcf+IPlrNs6Uyj/cf9xj/cY/3GP9xj/cY/3GP9xj/cYj/cY/3GP9xiP9xiP9xiP9xiP9xiP9xiI/3GI/3GIj/cYiI/3GDKna75YlIiHH/iIcf+Ihx/4iHH/iHH/iIcf+Icf+Icf+HH/iHH/iHH/hx/4cf+HH/iHH/hx/4cf9x/4cf+HH/hx/4cf89/g6zAfFxiI/3GIiP9xiIj/cYiIj/cYiIiP9xiIiIj/cYPmOpspxWiIcf+Ihx/4hx/4hx/4hx/4hx/4hx/4cf+Icf+HH/hx/0dNLJsthx/4cf+HH/cf+HH/hx/4cf9x/4cf+HH/cf+HH/cf9x/4cf9xLiGZKi3mbXGP9xj/cY/3GP9xj/cYj/cY/3GI/3GI/3GI/3GI/3GIMvi2vgdJiIiI/3GIiIcf+IiIiIiIiIiIiIiHH/iDWilbtdanH/hx/4hx/4hx/4cf+Icf+HH/hx/4cf+Icf9x/4cf+HH/KwSdOn+2LIiHH/iIcf+Ihx/4iHH/iHH/iHH/iHH/iHH/hx/4hx/4cf+Icf+HEpsCQ6hP28iIj/cYiIiP9xiIiIiI/3GIiIiIiIiI/3GIM2SOvZtxcf+HH/cf+HH/cf9x/3H/hx/3H/cf9x/3H/hx/3H/cf9x/3H/NLBfvU+giIiIiIiIiIiIiIiIiIiIiIiIgrs0EaZMvu/3GP9x/3H/cY/3H/cY/3GP9x/3GP9xj/cf9xj/cY/ycY3iq+ch2Icf+IiIiIiIhx/4iIiIcf+IiIhx/4iDINjb7ycnH/cf9xj/cf9x/3GP9x/3GP9x/3GP9x/3GP9xj/cf9xj/cY/3EuM5qqbMZVcYj/cY/3GP9xiP9xiP9xiP9xiP9xiP9xiI/3GI/3GIgwd76wmEGHH/iHH/iHH/hx/4hx/4cf+Icf+HH/hx/4cf+HH/hx/4KiXROo2i7P9xiIj/cYiIj/cYiIj/cYiIiIj/cYiIKRJjir7Zx4iI/3GIj/cYiI/3GIiI/3GIiIj/cYiIiI/3GIiIiIiI/3GIiIiIiIiIiIiIOdlOuCax/3H/cf+HH/cf9x/3H/cf+HH/cf9x/3H/cf9x/3H/cf9x/3H/cf9x/3H/O1xbtqOkiIiP9xiIiIiP9xiIiIiIiIiP9xiIiIiIiIiIiIiIiIiIMujdvhcicf+HH/cf9x/3H/cf9x/3H/cf9x/3H/cf9x/3H/cf9x/3H/cf9x/3GP9x/3H/cY/3H/cf9xj/cf9xj/cf9xj/cf9xj/cY/3GD37+7MEBIiHH/iIiIiIiIiIiIiIcf+IiIiIiHH/iIiIcf+IiIhx/4iIcf+IiHH/iIcf+Ihx/4iHH/iIcf+Icf+Icf+DjU2rgrJXH/cY/3H/cY/3H/cY/3H/cY/3GP9xj/cY/3H/cY/3GI/3GP9xj/cY/3E4Hh644eGIhx/4iIhx/4iIcf+Ihx/4iIcf+Icf+Ihx/4hx/4hx/4hx/4hx/4hxMn4evYHhcYj/cY/3GI/3GI/3GP9xiI/3GI/3GI/3GIj/cYiP9xgwycyxRjP/iIcf+Ihx/4hx/4hx/4hx/4hx/4hx/4hx/4cf+HH/iHH/hx/4cf+HH/hx/4cf+HH/hx/3E8JM202zKI/3GIj/cYiP9xiIj/cYiI/3GIiI/3GIiIj/cYiIiIj/cYiIiIg6ng22YfJx/4cf+HH/hx/4cf9x/4cf+HH/cf+HH/cf+HH/cf+HH/cf9x/4cS5EcxoruM6IiIiIiIiIcf+IiIiIiIhx/4iIiIcf+IiIJv0SKrAu3Yhx/4iIhx/4iHH/iIcf+Ihx/4iHH/iHH/iIcTtonbWXYv9xj/cY/3GP9xj/cY/3GP9xiP9xj/cYj/cYj/cYj/cYj/cYj/cYiP9xg4fua4gRmIiIiIiIiIiIiIiIhx/4iIiIiIcf+IiIiD/6v7IFQP9xj/cf9xj/cf9xj/cY/3GP9x/3GP9xj/cY/3GP9xj/cYj/cY/3EgDfxaMDA6/3H/cf+HH/cf9x/3H/cf9x/3H/cf9x/3H/cf9x/3GP9xLNQRKkK+7XH/cY/3H/cf9x/3H/cY/3H/cf9xj/cf9xj/cf9xj/cf9xggsNgaBfJ+hx/4cf+HH/cf+HH/cf+HH/cf+HH/cf9x/4cf9x/3H/cf+HH/cSxxBGpo77lx/4cf9x/3H/cf+HH/cf9x/3H/cf9x/3H/cf9x/3H/cf9x/3H/cf9x/3H/cf9x/3GP9x/3H/cf9xj/cf9xj/cf9x/3Eza5W9lGqI/3GI/3GIj/cYiI/3GIj/cYiIj/cYiIj/O5e0tmhLiIiHH/iIiIiIiIiIhx/4iIiIiHH/g73Uu1IrRx/3H/cf9x/4cf9x/3H/cf9x/3H/cf9x/3H/cY/3H/cf9x/3H/cY/3H/cf9x/3GP9x/3GP9x/3GP9x/3GP9xj/cf9xj/cY/3GP9xj/cY/3E4Vzu4qMSIiIiIhx/4iIiIiIiIhx/4iIiIiHH/iISsYcY55x/4iIhx/4iIhx/4iHH/iIhx/4iHH/iHH/iIcf+IcT6aXbFlonGP9xj/cY/3GP9xj/cY/3GP9xj/cYj/cYj/cY/3GI/3GI/zDP/LFAA4cf+IiIcf+Ihx/4iIcf+Ihx/4hx/4iHH/iHH/iHH/iHH/hx/4hx/4cf+Icf+HH/hxNfk/uwbAiP9xiI/3GIj/cYiP9xiIj/cYiI/3GIiIj/cYiIiP9xiIiIiI/zMSir7tdYcf+Icf+Icf+Icf+HH/iHH/hx/4cf+Icf+HH/hx/4cf+HH/cf+HH/hx/4cf9x/4cf9x/4cf9x/4cf9x/3H/hx/3H/cf9x/4cf9x/3H/cf9x/3H/cf83Xi26odKIiP9xiIiIiIiP9xiIiIiIiIiIiIiD4HXrL4oXH/cf+HH/cf9x/3H/hx/3H/cf9x/3H/cf9x/3H/cf9x/3H/cf9x/yE2aYo9mWdx/3GP9x/3GP9x/3GP9x/3GP9xj/cY/3GP9xj/cY/3GP9xj/Lz0sOjwtPHH/cf9x/3H/cf9x/3H/cf9x/3H/cf9x/3H/cf9xj/cf9x/3H/cY/3EvNLQ6LLS8iIcf+IiIcf+Ihx/4iIcf+Ihx/4iHH/iHH/JEXhKuuh7f+Icf+Icf+Icf+Icf+HH/iHH/hx/4cf+HH/hx/4M39yvoCN/4cf9x/3H/hx/3H/cf9x/4cf9x/3H/cf9x/3H/cf9x/3H/cf9x/3H/cT0NXrPyoYiIiIiIiIiIiIiIiIiIiIiIiIhx/4iDaQObtvxv+HH/cf+HH/hx/3H/hx/4cf9x/4cf9x/3H/hx/3H/cf+CSECEr3v3v/cf9xj/cf9x/3GP9xj/cf9xj/cY/3H/cY/3GP9xj/cY/3GP9xj/cYj/Nnq+u4VBiIhx/4iIcf+IiHH/iIcf+Ihx/4hx/4iHH/iEPWvNKUiHH/hx/4hx/4cf+HH/hx/4hx/4cf+HH/cf+HH/hx/4cf8rBhMqb57Ncf9x/3H/hx/3H/cf9x/3H/hx/3H/cf9x/3H/cf9x/3H/cf9x/3H/cSHUgBryt/6IiIiIiIiHH/iIiIiIiIcf+IiIiIcf+IJ7X0OrSgvP9xiP9xj/cYj/cY/3GI/3GI/3GI/3GI/3GIj/cYiP9xiI/3GIiP9xiIg4yk65NbH/iHH/hx/4hx/4cf+HH/hx/4hx/4cf9x/4cf+HH/hx/4cf9x/4cf9x/4QbTs9LFx/3H/cf+HH/cf9x/3H/cf9x/3H/cf9x/3H/cf9x/3H/cf9x/3H/MDIPsd3wiIiIiIiIiIiIcf+IiIiIiIiIiCDgbhoS+R6IiIiIiIiIiIiIhx/4iIiIiIiIiHH/iIiIhBi1z3SoiIcf+IiIcf+IiIcf+Ihx/4iIcf+IgkqPsa1XBOiIiIiIcf+IiIiIiIcf+IiIiHH/iIiHH/iIQeYcAp7/iIhx/4iIcf+Ihx/4hx/4iHH/iHH/iHH/iHH/LmKxGjnU7oj/cYiI/3GIj/cYiI/3GIiI/3GIiI/3GIL/AfilD+B3H/iIiIcf+IiIcf+IiHH/iIhx/4iHH/iIcf+Icf8axZchnzpo3oiIj/cYiIiIiIiIiIiIiIiIiHH/iIiIiIgqeNYaaHKecYj/cYj/cYj/cYiP9xiI/3GIj/cYiI/3GCLg35oy8gb/cY/3H/cf9xj/cf9xj/cf9xj/cf9xj/cY/3GP9x/3GP9xj/cYJlK7SrrUS3GIiIiIiI/3GIiIiIiIiIiIiIiIiIiIP2kEsZb7iIcf+IiIcf+Ihx/4iHH/iIcf+Ihx/4hx/4gqtPAadLD+j/cYj/cYj/cYiP9xiI/3GIj/cYiI/3GIgzdWS9ipuIiIiIiIiIiIiIiIcf+IiIiIiIiIcf+IOEkLuLb0cf+HH/cf9x/3H/hx/3H/cf9x/3H/cf9x/3H/cf9x/3H/cf9x/3H/cf9x/3H/cY/3H/cS+3wBoUg/6Ihx/4iIiIiHH/iIiIhx/4iIiHH/iIhx/4iIcf+IiHH/iIcf+IcTe1a7lKlP9x/3GP9x/3H/cY/3H/cY/3H/cY/3GP9x/3GP9xj/cY/3GP9xj/cY/3GP9xj/cY/3GI/3GP9xgym0W+ZLqIiIiI/3GIiIiIiIiP9xiIiIiIiIOOoouBXXcf+Icf+Icf+Icf+HH/iHH/hx/4hx/4cf+HH/hx/4cf+HH/hx/4cf+HH/cf+HH/cf+HH/hx/3H/cf89qFGzV65x/3H/cf9x/3H/cf9x/3H/cf9x/3H/cf9x/3H/cf9xj/cf9x/3H/cY/3H/cf9xj/cf9xj/cf9xj/cY/3H/cSlUOJq6vHaIhx/4iIhx/4iIcf+IiHH/iIcf+Ihx/4hx/4hx/4iHH/iHH/IPSRmlG25o/3H/cf9xj/cf9x/3GP9x/3GP9xj/cf9xj/cY/3GP9xj/cY/yPqSEoCW3uIj/cYiP9xiIiP9xiIiP9xiIiI/3GIiIiI/3GIiIiIiIOQxrt/OUhx/4cf+HH/iHH/hx/4cf+HH/hx/3H/hx/4cf9x/4cf+HH/cf+HH/cf9x/4cf9x/3H/hx/3H/cf9x/3H/hx/yLHQBrzi/7/cYiIiIiIiIiIiIiIiHH/iIiIiIiIiDgGzLn5M/9x/3H/cf9x/3H/hx/3H/cf9x/3GP9x/3H/cf9x/3H/cf9xj/cf9x/3GP9x/3H/cY/3H/cY/3H/IDYtGi2dLv9x/3H/cf9x/3H/cf9x/3H/cf9x/3H/cY/3H/cf9x/3GP9x/3H/cY/3H/cY/3H/cY/3H/cY/3GP9xj/cf9xj/cY/3GP9xiP9xg/I+qx3BWIiIiIiIiIiIhx/4iIiIiIcf+IiIiHH/iIiIcf+IiHH/iIhx/4iIcf+Ihx/4hx/4iHH/iHE6BFy2+6P/cY/3H/cY/3GP9xj/cf9xj/cY/3GP9xiP9xj/cY/3GI/3GP9xiDWV/LtqA4iIhx/4iIhx/4iIhx/4iHH/iIcf+Ihx/4iHH/iHH/iHH/iHH/iHH/iHH/hx/4hx/4cf+HH/iHH/hx/4MmrLv5U0/3GI/3GP9xiP9xj/cYj/cYj/cYj/cYj/cYiP9xiI/3GIj/PPSetQthhx/4cf+Icf+Icf+HH/iHH/hx/4cf+HH/hx/4cf+HH/hx/4cf808eu9DhSI/3GP9xiP9xiP9xiI/3GI/3GIj/cYiP9xiI/3GIiP9xiIiP9xiIiP9xiIiIj/cYiIiIiI/3GIiIiIiIiIiIiIiIiIiIMU+tv7BShx/3H/cf+HH/cf9x/3H/cf+HH/cf9x/3H/cf9x/3H/cf9x/3H/cf87Vou2qXSI/3GIiIiP9xiIiIiIiI/3GIiIiIiIiIiIiIJXjXauhyiYiHH/iIiIiIcf+IiIhx/4iIhx/4iIgonVTa9iqy/3H/hx/3H/cf9x/3H/hx/3H/cf9x/3H/cf9x/3H/cf9x/3H/cY/3H/Nyldutaij/cYiIiIiIiIiIiIiIiIiIiIiIiIiHEyini9dYdx/4cf+Icf+HH/cf+HH/hx/4cf+HH/cf+HH/cf+HH/cf+HH/cf9x/4cf9x/3H/cf+HH/cf9x/3H/cf9x/3H/Qw787xD/cf9x/3GP9x/3H/cf9xj/cf9x/3GP9x/3GP9x/3GP9xj/cf9xg5F9i36CeIiI/3GIiIiIiIiIj/cYiIiIiIiIiIhAmowXV/+IiIiIiIiIhx/4iIiIiHH/iIiIcf+IiDFkj7CrcP9xj/cf9xj/cY/3H/cY/3GP9xj/cY/3GP9xj/cYj/cY/3GI/zILSb/0toiIiIiIiIiIiIiIhx/4iIiIiIcf+INtq7uyVE/3H/cf9x/3H/cf9x/3H/cf9x/3H/cf9x/3H/cf9x/3H/cY/3H/Tci8Q3T/cY/3H/cY/3H/cY/3GP9x/3GP9xj/cY/3GP9xj/cY/3EsYig6ad18/4cf9x/4cf+HH/cf+HH/hx/3H/hx/3H/cf+HH/cf9x/4cf9x/3EorQIahS/eiIiHH/iIiIiIiIiIiIiIhx/4iIiIKZJhOpbZ7P9x/3H/cY/3H/cY/3H/cY/3H/cY/3H/cY/3GP9xj/cf9xj/cY/3GP9xiP9xj/cY/3GI/3GP9xiP9xiCFx1joJ4pxx/3H/hx/4cf9x/4cf9x/4cf9x/3H/hx/3H/cf+HH/cf9x/3H/cTBVrLC6U4/3GIiIj/cYiIiP9xiIiIiIj/cYiIiIiIiIiIiIiIiIiIgwBK2xDFL/hx/3H/cf+HH/cf9x/3H/cf9x/4cf9x/3H/cf9x/3H/cf9x/3EnIZWK3ean/3H/cf9x/3H/cf9x/3H/cf9x/3H/cf9x/3H/cf9xj/cf9x/3H/cY/3H/cf9xj/cf9xNratuklSiIiIiIiIiIiIiIhx/4iIiIiHH/iIiIP6gksVfbhx/4hx/4hx/4cf+Icf+HH/hx/4cf+Icf+HH/hx/3H/hx/4cTn3xrcIOf9x/3GP9x/3GP9x/3GP9x/3GP9xj/cY/3H/cY/3GP9xj/cY/3EiegR6GV+4iHH/iIiIcf+IiIcf+IiHH/iIcf+IiHH/iHH/N/95uQCGcf9x/3H/cf9x/3GP9x/3H/cf9x/3GP9x/3H/cY/3H/cY/3H/cY/3H/cY/3GP9x/3GP9xj/cY/3GP9xPD5MtMGziIcf+IiIiIiIhx/4iIiIhx/4iIiHH/iIiHH/iIhx/4iHH/iIhx/4hx/4iHH/iHH/iHH/iHH/iHH/iHH/hx/4hx/4cf8rK+UqbUGtcf9x/3H/cf+HH/cf9x/3H/cf9x/3H/cf9x/3H/cf9x/3H/cf9x/3H/cY/3H/cf9x/3GP9x/3H/cY/3H/cY/3H/cT9JU7G2rI/3GI/3GI/3GI/3GI/3GIj/cYj/cYiP9xiI/3GIiP9xiIgwt4OwWHyP9xiIiIiIiIiIiIiIiIiIiHH/iIiIiIiIiHH/iIiIiHH/iIiIcf+IiIcf+IPLZstEmTcf9x/3H/cY/3H/cf9xj/cf9x/3GP9x/3GP9x/3GP9xj/cf9xgxxMu/OzSIiIiIiIiIhx/4iIiIiIiIiIcf+IiIiIcf+IiIiHH/iIiHH/iIhx/4iIcf+Ihx/4iHH/iIcf8wOMiw1zdx/3H/cf9x/3H/cf9xj/cf9x/3H/cf9xj/cf9x/3H/cY/3H/cY/3H/cY/3H/cY/3GP9x/3GP9xj/cYL3a8eliUOP+HH/cf+HH/hx/4cf9x/4cf9x/4cf9x/4cf9x/3H/hx/3H/cS7D4Cozwf3/hx/3H/cf9x/4cf9x/3H/cf9x/3H/cf9x/3H/cf9x/3H/cf9xIKxmKgY5nXGP9xj/cY/3GP9xiP9xj/cYj/cY/3GI/3GI/3GI/3GIj/KRPCGp7D3v+HH/hx/4cf+HH/cf+HH/hx/3H/hx/3H/cf+HH/cf+HH/cf9x/z2FLLR604iP9xiIj/cYiI/3GIiIj/cYiIiI/3GIiIiIiCLhinoi51j/cf9x/3H/cY/3H/cf9xj/cf9xj/cf9xj/cY/3H/cY/3GP8tRg8aW58O/3H/cY/3H/cY/3H/cY/3H/cY/3GP9xj/cf9xj/cY/3GP9xj/cYL12LKionTYiIiIiIiIiIiIiIiIiIiIiIcf+IiIiCQWYCremf2IiIiIiIiHH/iIiIiHH/iIiIcf+IiIcS2z/ho0wB6IiIhx/4iIiIhx/4iIhx/4iIhx/4iIcf+IiCn1wCqAo/2Ihx/4iIcf+Ihx/4iHH/iHH/iIcf+Icf+Icf+Icf+HH/iHH/hx/4hx/4IgpiKgBp3f+HH/hx/4cf+HH/cf+HH/hx/3H/hx/3H/hx/3H/hx/3H/cf+CaRGLoH7nSIiP9xiIiIiI/3GIiIiIiIiI/3GIiIiIiDjzf7gMgHH/cf9x/3H/cf+HH/cf9x/3H/cf9x/3H/cY/3H/cf9x/3H/cf9xj/cf9x/3GP9x/3H/cSLp4joCYdz/iIiIhx/4iIiHH/iIhx/4iIcf+IiHH/iIcf+CJ1rxr4pQ6HH/iIhx/4iIcf+Ihx/4iHH/iHH/iIcf+Icf+Icf+HH/iHH/iHH/hx/4PGOktJxbcf9x/4cf9x/3H/cf9x/3H/cf9x/3H/cf9x/3H/cf9x/3GP9x/3H/cf9xj/JVMyKsrM3XGP9x/3GP9x/3GP9xj/cf9xj/cY/3GP9x/3GP9xiP9xj/cY/3GP9xiP9xj/RQOsz8WP9xiI/3GI/3GI/3GIj/cYiP9xiIj/cYiI/3GIiI/3GIg/kQmxbvaIhx/4iIhx/4iHH/iIcf+Ihx/4iHH/iHH/iHH/iCRIEqocftWIiIiIiIhx/4iIiIiHH/iIiIcf+IiIcf+INjEDus78hx/4hx/4hx/4cf+Icf+HH/hx/4cf+HH/hx/4cf+HH/hx/4Jz3qaswhWXH/cf9x/3GP9x/3H/cf9xj/cf9x/3GP9x/3GP9x/3GP9xj/cf9xj/cY/3GP85opy4XWNx/4iIiIiIiIiIcf+IiIiIcf+IiIgvfwJqSA/ZiIiIiIiIiIiIcf+IiIiIhx/4iIiHH/iIiIPAU5tPrGhx/3H/cf+HH/cf9x/3H/cf9x/4cf9x/3H/cf9x/3H/cf9xj/cf9x/3FHDIyPN3H/cf9xj/cf9x/3GP9x/3GP9xj/cf9xj/cY/3H/cY/3GP9xj/cY/3GP9xiP9xj/cYj/cY/3GI/3GDiWCbhp9ohx/4iIiIiIiIiIiIcf+IiIiIhx/4PrABsk/+cf+IiHH/iIhx/4iHH/iIcf+Ihx/4hx/4hx/4hx/4g2X367oIH/cY/3GI/3GP9xiP9xiP9xiP9xiP9xiI/3GI/3GIj/cYiI/3GIj/cYiIj/cYg1utu7RSRx/4iHH/iHH/iHH/iHH/hx/4hx/4cf+Icf+HH/hx/4cf+HH/hx/4cf+HH/hx/3H/hx/4cf9x/4cf9x/4cf9x/3EydWq9ipVxiP9xiP9xiP9xiP9xiI/3GIj/cYiI/3GIiP9xiIj/cYiIiP9xiIiIj/cYiDwobbTXknH/hx/4cf+HH/hx/4cf+HH/hx/3H/hx/3H/hx/3H/hx/3H/hx/3H/cf+HH/cf9x/3H/cf9x/4cf9x/3E9WW6zppGIiIiIiIj/cYiIiIiIiIiIiIiIiIiIiHH/iIiIiIiIiHH/Oqact1lj/3H/cf9x/4cf9x/3H/cf9xj/cf9x/3H/cf9x/3H/cY/3H/cf9x/3GP9x/3GP9x/3GP9x/zKAjb9/coiIiIiIiIiHH/iIiIiIiHH/iIiIhx/4iIiHH/iIhx/zoSXbftoo/3H/cf9xj/cf9x/3GP9x/3GP9xj/cf9xj/cY/3GP9xj/cf9xiP9xj/cY/3GP9xiP9xj/cTpUyrarNYiIcf+IiIiIiIcf+IiIiHH/iIiIcf+IiIcf+IiHH/iIcf+IiHH/gmRpIqy5bd/4hx/4hx/4hx/4hx/4cf+Icf+HH/hx/4cf+HH/KhroWp5ReoiIiIiIiI/3GHH/iIiIiIiIiIiIiIg0XZ+8omBxj/cf9x/3H/cf9xj/cf9x/3GP9x/3GP9x/3GP9xj/cf9xgsglVKZ9qr/3GI/3GP9xj/cYj/cYj/cYj/cYj/cYj/cYj/cYiP9xJsEEGqPvvocf9x/4cf9x/4cf9x/3H/hx/3H/cf9x/3H/hx/3H/cf9x/3H/cf9x/3H/cf9x/3H/cY/3E4B7+4+ECIiIiHH/iIiIiIiIiIhx/4iIiIiHH/iIiIJCDHKt3zjXH/hx/4cf+HH/hx/4cf+HH/hx/3H/hx/4cf9x/4cf9x/4cf9x/4cf9x/3EruOEqVHHtcf9x/4cf9x/3H/cf9x/3H/cf9x/3H/cf9x/3H/cf9x/3H/cf9xOWz9t5MCiIiIiIiIiIiIiIiIiIiIiIiIiIcS2/Fho0Dp6I/3GP9xiP9xiI/3GI/3GIj/cYiP9xiI/3GIiP9xiIj/cYiIj/cYiIiI/3GIiIg82l60JaFx/4cf+HH/hx/3H/hx/3H/hx/4cf9x/3H/hx/3H/cf+HH/cTTHNrw4yf9xj/cY/3GP9xj/cY/3GP9xj/cYj/cY/3GI/3GP9xiP9xiDxtFLSS64iI/3GIiIiIj/cYiIiIiIiIiI/3GIJ9YDKqKfzYiIiIiIiIiIiIhx/4iIiIiHH/iIiIhx/4iIhx/4iIhx/4iHH/iIhxPOm+sxZBcY/3GP9xj/cY/3GP9xj/cY/3GI/3GP9xj/cYj/cYj/cYj/cYj/cYj/OT9ruMCUcf+IiIhx/4iIhx/4iIcf+Ihx/4iIcf+Icf+Ihx/4hx/4hx/4hx/4hx/4cf+IcSvQFTpi/qyIiI/3GIiIiP9xiIiIiIiP9xiIiIiIg7J1q12KWHH/iHH/hx/4cf+Icf+HH/hx/4cf+HH/cf+HH/hx/4cf9x/4cf9x/4cf9x/4cf9x/3H/hx/3H/cf9x/3H/hx/3H/cf9x/3H/MpAOv2/xj/cYiIiIiIiIiP9xiIiIiIiIiIiD2/LrRA0f9x/3H/hx/3H/cf9x/3H/cf9x/3H/cf9x/3H/cf9x/3H/cf9x/3GCjV6BqCoX5x/4cf+HH/iHH/hx/4cf+HH/hx/4cf9x/4cf+HH/hx/3H/hx/yJZGlobblqIiIiHH/iIiIiHH/iIiIcf+IiIcf+IiIcf8r7N1KcTIrcf9x/3H/cf9x/3H/cf9x/3H/cf9xj/cf9x/3H/cf9xj/cf9x/3GCHvYCrxCf1x/3H/cf9xj/cf9x/3GP9x/3GP9x/3GP9x/3GP9xj/cY/3H/cY/yeQesoH+FP/cY/3GP9xj/cY/3GP9xj/cY/3GP9xiP9xj/cYj/cYj/cYj/cYj/cYj/cYiP9xiI/3GIj/cYiP9xiIiP8viRUaJ26ucf9x/3H/cf9x/3H/cf9x/3H/cf9x/3GP9x/3H/cf9xj/cf9x/3GP9x/3GP9x/3GP9x/3GP9xj/cf9xj/cY/3GP9xj/cY/3GP9xMlmsvqZTiIiIiHH/iIiIhx/4iIiHH/iIiHH/iIhx/4iD3Bj7M+cHGP9xj/cY/3GP9xj/cY/3GI/3GP9xiP9xiP9xj/cYiP9xiP9xiP9xiI/3GIj/cYiI/3GIiP9xiIj/cYiIiP9xiIiIj/cYiIiIgsOo8qXFcNcf+HH/cf+HH/hx/4cf9x/4cf9x/4cf9x/4cf9x/3H/hxPs+7sjBE/3GIj/cYiP9xiIj/cYiIj/cYiIj/cYiIiI/3GIiINIi4vHdHhx/4iHH/iIcf+Ihx/4hx/4hx/4hx/4hx/4hx/4cf+Icf+HH/hx/4hx/4cf+HH/hx/4cf9x/4cf8w0fyxPgOP9xiI/3GI/3GIj/cYiP9xiIj/cYiI/3GIiI/3GIiIj/cYiIiIj/cYiIgrsIkqZPdtcf+IiHH/iIcf+Ihx/4iHH/iHH/iIcf+Icf+HH/iHH/gsw1AqU8r9cf+Icf+Icf+Icf+Icf+HH/hx/4hx/4cf+HH/hx/4cf8oeviq2FB1cf+HH/cf+HH/hx/4cf9x/4cf9x/4cf9x/4cf9x/4cf9xIIzGGggznoiIhx/4iIhx/4iIhx/4iIcf+Ihx/4iHH/Iz3OKvwjHY/3H/cY/3H/cY/3GP9xj/cf9xj/cY/3GP9xiP9xj/cY/3GI/3GP9xiD5Wm7KpZIiIiIcf+IiIiHH/iIiIcf+IiHH/iIhx/4gpbUIaiSveiP9xiP9xiP9xiP9xiI/3GI/3GIiP9xiI/3GIggE0U6H8ushx/3H/hx/3H/cf9x/4cf9x/3H/cf9x/3H/cf9x/3H/cf9x/3H/cf9x/3H/cY/3E/HqOx4VyP9xj/cY/3GI/3GP9xj/cYj/cYj/cY/3GI/3GI/3GIj/cYj/cYJIXimgih1oiIcf+IiIcf+IiHH/iIcf+Ihx/4iHH/iHH/iDOV875qDP9x/4cf+HH/cf+HH/cf+HH/cf+HH/cf9x/4cf9x/3H/cf9x/4cf8hDas6IDVM/4hx/4hx/4cf+Icf+Icf+HH/hx/4cf+Icf+HH/IsgjGvN9zoiIiIiI/3GIiIiIiIiIiIiIiIiIiIiCCtwFomI/qHH/cf9x/4cf9x/3H/cf+HH/cf9x/3H/cf9x/3H/cf9x/3H/cf9x/3H/cf9xMvxdvgOiiI/3GIiIiIiIiIiIiIiIiIiIiIiIcf+IN7QIukv3/4cf+HH/hx/4cf+HH/hx/4cf+HH/hx/3H/hx/3H/hx/3H/RMy8wzRx/4cf9x/3H/cf9x/3H/cf+HH/cf9x/3H/cf9xj/cf9x/3H/cf9x/3H/cY/3H/cf9xj/cf9x/3GP9x/3GP9xIfbpGvCRbnH/hx/3H/hx/3H/hx/3H/cf+HH/cf9x/3H/cf9x/4cf9x/3H/cf9x/3H/cf9x/3H/cf9xj/cSf1Gjqgrlxx/4hx/4cf+Icf+HH/iHH/hx/4cf+HH/hx/4cf+HH/cf8uCnQ6T1i8iIiIiIiIiP9xiIiIiIiIiIiIiIiIiCdcV4raOoeIiIiIiIcf+IiIiIiHH/iIiIhx/4iIiHH/g97/uzEARx/3H/cf9xj/cf9x/3H/cf9xj/cf9x/3GP9x/3H/cY/3H/cY/3GP8+/k6zAbGIiIiIiIiHH/iIiIiHH/iIiIcf+IiII30BKugv7XH/iIiHH/iIhx/4iIcf+Ihx/4iHH/iHH/iIcf+DJ1/r+KAYj/cY/3GI/3GP9xiP9xiP9xiP9xiP9xiI/3GI/3GCSXV3oHioj/hx/4cf+HH/cf+HH/hx/4cf9x/4cf9x/4cf9x/4cf9x/zQI3L33I4j/cYiP9xiIiP9xiIiP9xiIiIj/cYiIiIiP9xiIiIiIiIiDeAqrl/VYhx/4cf+HH/hx/4hx/4cf9x/4cf+HH/hx/4cf9x/4cf9x/4cf9x/4cf9x/3H/hx/3H/cf9x/4cf9x/3H/cf9x/3H/cf9x/3H/cf9x/3H/JVqwGspU/oiIiIiIcf+IiIiIiIhx/4iIiIhx/4iIhxMtdfvSigcY/3H/cY/3H/cY/3GP9xj/cf9xj/cY/3GP9xiP9xj/cY/zwZRrTmuXGIiIiIiP9xiIiIiIiIiIiIiIiIiIiIiIiIiIg5ndK3Yi2IiIcf+IiIcf+IiHH/iIcf+Ihx/4iHH/iHH/iHH/iHE3MAu5z/T/cf9xj/cf9xj/cf9xj/cY/3GP9x/3GP9xj/cY/3GP9xiP9xj/cY/3GI/3GP9xiP9xiP9xiP9xiI/3GI/3GIj/cYiP890C20L9KHH/iIcf+Icf+Icf+Icf+Icf+Icf+HH/hx/4hx/4cf+HH/hx/4cf+HH/hx/4cf9x/4Mz+tvsBS/3GIj/cYiP9xiI/3GIiI/3GIiP9xiIiIj/cYiIiIj/cYiIiIL14gOjod/P9x/4cf+HH/cf+HH/cf+HH/cf9x/4cf9x/3H/hx/3H/cS/NAxoTL86IiIiHH/iIiIiIiIcf+IiIiIcf+IiILwFXKi/qjXH/hx/4cf+HH/hx/4cf+HH/hx/4cf9x/4cf+HH/KelPmsFrBoiHH/iIiIhx/4iIhx/4iIcf+IiHH/iIcf+II9Z7ehOYSIiP9xiIiI/3GIiIiP9xiIiIiIiP9xiCpDIHqrzfj/iHH/hx/4hx/4cf+Icf+HH/hx/4cf+HH/hx/3H/ICRxaj646Ycf+Icf+Icf+HH/iHH/hx/4hx/4cf+HH/hx/4cf+HH/hx/3H/OMNXuDyocY/3H/cY/3H/cY/3GP9x/3GP9xj/cY/3GP9xj/cTtF47W6HP9xiI/3GIiP9xiIj/cYiIj/cYiIiI/3GIgh+awaAWU+/3GI/3GIj/cYj/cYiP9xiIj/cYiI/3GIiP9xiCz4jCpQdz2IiHH/iIcf+Icf+Ihx/4hx/4hx/4hx/4cf+Icf+HH/iD4IGbP35v9x/3H/cY/3H/cY/3GP9x/3GP9xj/cf9xj/cY/3GP9xj/cYIYHkGvfhvnH/hx/4cf+HH/hx/4cf+HH/hx/3H/hx/4cf9x/4cf9x/4cThsqriTVf9xj/cYiP9xiP9xiP9xiI/3GIj/cYiI/3GIiCiYZSqWea2IiIiIiIiIiIiIiIiIiIiIiIiIiIcf+IiIiDpuXbaRonH/cf9x/3H/cf9x/3H/cf9x/3H/cY/3H/cf9x/3GP9x/3H/cY/3H/cY/3H/cY/3GP9x/3GP9xj/cY/3GP9xImryOvlQ3HH/iIhx/4hx/4iHH/iHH/iIcf+Icf+HH/iHH/iHH/hx/4cf8rFsgqbpN9cf9x/3H/cY/3H/cf9x/3H/cY/3H/cf9xj/cf9xj/cf9xj/cY/3H/cY/3GP9xj/cY/3GP9xg3Jc652jGIcf+IiIcf+IiIcf+Ihx/4iIcf+Ihx/4hx/4g0Zoe9mXj/cf+HH/cf9x/3H/cf9x/3H/cf9x/3H/cf9x/3GP9x/3H/cf9xj/cf9x/y5cK0paPUuIiP9xiI/3GIiP9xiIiP9xiIiI/3GIiIiP9xiIiIiINvrVugUqhx/4iIiHH/iIhx/4iIcf+IiHH/iIcf+Ihx/4hx/4iHH/iDNgc72fjHH/hx/3H/hx/4cf9x/4cf9x/3H/hx/3H/hx/3H/cf9x/3H/hx/3H/cf86v662QFFxiIiIiIiIiI/3GIiIiIiIiIiIiIiDzPZ7QwmIcf+Icf+HH/iHH/hx/4hx/4cf+HH/hx/4cf+HH/hx/y0JdlpvaJqIiIiIj/cYiIiIiIiIiIiIiIiIiDLXv78oQP9x/3H/cf9x/3H/cf9x/3GP9x/3H/cf9x/3GP9x/3H/cY/3H/cYK95QKmIa/f9x/3GP9x/3GP9x/3H/cY/3GP9x/3GP9xj/cf9xj/cY/3Epu/oqhEBdiIiI/3GIiIiIiIiIiIiIiIiIiIhx/4iIiIiIiDfvWLkQp3H/hx/4cf+HH/cf+HH/hx/3H/hx/3H/hx/3H/hx/3H/cf+HH/cf9x/3H/cf+HH/cf9x/3H/cf9x/3H/cSEZQBr+a/6IiIiIiIhx/4iIiIiIiIiIcf+IiIiIcf+IiIiHH/iIiHH/iIhx/4iIcf+II1BCKur73Ycf+Ihx/4hx/4hx/4hx/4hx/4cf+Icf+HH/hx/4hx/4cf+HE5AkO2/bxx/4cf9x/3H/cf9x/3H/hx/3H/cf9x/3H/cf9x/3GP9x/3H/cUFfXPoKj/cf9x/3GP9x/3GP9x/3GP9x/3GP9xj/cf9xj/cY/3E44My4HzOIiIiIiHH/iIiIiIhx/4iIiIcf+IiIcScuGkq9Hlv/hx/4cf9x/4cf+HH/cf+HH/hx/3H/hx/3H/cf+HH/cf9x/4cf9x/3H/cf9x/3H/cf+HH/cf9x/yL/gIohB/dx/4cf+HH/hx/4cf+HH/hx/4cf+HH/cf+HH/hx/3H/hxMLGusF5RiIiP9xiIiP9xiIiIj/cYiIiIiIj/cYiCpZNTp6bKxx/3GP9x/3H/cf9xj/cf9x/3GP9x/3H/cY/3H/cY/3GP9x/3GCEn/SoOgC2IiIiIhx/4iIiIiIiIiIiHH/iIgmWXYaumiej/cYj/cYiP9xiI/3GIj/cYiI/3GIiI/3GIiI/3GIiD68YrJDnYiIiIiIiIiIiIiIiIiIiIiIiIhx/zuHVrZ4qf+Icf+HH/iHH/hx/4cf+Icf+HH/hx/3H/hx/4cf+HH/hx/3H/hx/3H/hx/3H/hx/3H/JrowGqRc/nGIiIiIiIiP9xiIiIiIiIiIiIiIiIiIiIhxPOnqsxYVcf9x/4cf9x/4cf9x/4cf9x/3H/hx/3H/cf+HH/cf9x/3H/cf9x/3H/cf9x/3H/cf9x/3H/cSHiEToC3uyIiIiIiIiIiIiIiIiIiIhx/4iIiIiIPHKUtI1riHH/iHH/iHH/iHH/hx/4hx/4cf+HH/hx/4cf+HH/g6p723WEKP9xiI/3GI/3GIj/cYiP9xiI/3GIiP9xiIiP9xiIiI/zPH7b44Eocf+HH/hx/4cf+HH/hx/4cf+HH/hx/3H/hx/4cf9x/4cf9x/y/S9yoy0I3/cf9xj/cY/3H/cY/3GP9xj/cY/3H/cYj/cY/3GP9xj/cYj/cYLC/WGk0CnnH/hx/3H/cf+HH/cf9x/4cf9x/3H/cf9x/4cf9x/3H/cf9x/3H/cTcZHrjm4XGIiIiIiIiIiIiIiIiIiIiIiIiIiIiIiIhx/4iIiIiIcf+IiIhx/zshbrXekXH/cf9xj/cf9xj/cf9xj/cf9xj/cf9xj/cY/3GP9x/3GP9xj/cY/3GI/3GP9xj/cYj/cY/3GI/3GI/zkD7Lj8E4iHH/iIhx/4iIcf+IiHH/iIcf+Icf+IhxL17hGhoR7v9xiI/3GI/3GIj/cYiI/3GIiP9xiIj/cYiIiP9xJngKKrh/XYiIhx/4iIcf+IiHH/iIhx/4iHH/iHH/iIcf+IcTT5n7wGYIj/cY/3GI/3GI/3GI/3GI/3GIj/cYj/cYiP9xiIOmKPtp1wcf+Icf+HH/hx/4cf+HH/hx/4cf+HH/hx/4cf9x/4cf+HH/cSGX2ao3gmWHH/cf9x/4cf9x/3H/hx/3H/cf9x/3H/cf9x/3H/cf9x/3H/cTSfLbxg0oiI/3GIiIiIiIiIiIj/cYiIiIiIiIcf+IiIiIiIiD7G/rI5AXH/cf9x/3H/cf9x/3H/cY/3H/cf9xj/cf9x/3GP9x/3GP9x/3GDki2bfdJv9xiIiIiIiIj/cYiIiIiIiIiIiIiIiIiIiHFLr4xFB4iIiHH/iIiIiHH/iIiIcf+IiIcf+IiHH/glzwwq0w89/3H/cf9x/3H/cf9x/3H/cf9x/3H/cf9xj/cf9x/3H/cY/3H/cTz28bMJDnGP9xj/cY/3GP9xj/cY/3GP9xiP9xiP9xj/cYj/cYKcV5SoOoa3GIiIiIiIiIiIiIiIiIiIiIiIgoEpk6rtZs/3GI/3GI/3GI/3GIj/cYiP9xiI/3GIj/cYiI/yAAqBoQBn5x/3GP9x/3GP9x/3GP9x/3GP9xj/cf9xj/cY/3GP9xj/cY/3GP9xiP9xKs0vapMtCYiIiIiIiIiIiIiIiHH/iIiIiIiHH/KoRXGne6joiP9xiI/3GIj/cYiIj/cYiIj/cYiIg030G8IL6IiIiIiIj/cYiIiIiIiIiIiIiIiIcf+DTWCrwp9Ycf+HH/hx/3H/hx/4cf9x/4cf9x/4cf9x/3H/hx/3H/cf9x/4cf9x/3H/cf9x/zpXdreoif9xiP9xj/cY/3GI/3GI/3GI/3GI/3GI/3GI/3GIj/OecBuBj+iP9xiIj/cYiIiP9xiIiIj/cYiIiIiI/3GIiIiIiIiIiIiIiIiIiIiIiIiDnvEbcQ7oiIiIcf+IiIiHH/iIiHH/iIiHH/iIg7j1a2cKn/hx/3H/hx/3H/hx/3H/hx/3H/cf+HH/cf9x/3H/hx/3H/cf9x/3H/cf9x/3H/cf9x/3H/MM9EsUC7/3GP9xj/cY/3GP9xiP9xj/cY/3GI/3GI/3GI/3GI/3GI/3GIj/KkevOpuFDI/3GP9xj/cY/3GI/3GP9xiP9xiP9xiP9xiP9xiP9xiD9YqbGnVnH/iIiIiIcf+IiIhx/4iIhx/4iIhx/4iHH/iIhx/4iHH/iHH/iHH/iIcf+Icf+HH/iHH/iHH/hx/4cf+HH/iHH/hx/4cf9x/4cTLQzL0vM3GI/3GI/3GI/3GI/3GIj/cYiP9xiIj/cYiI/zlQVLivq4iIiIiIiIiIiIiIiIiHH/iIiIiIiIcf+IiIiHH/iIiIcf+IiIO1jTtqcs/4cf+Icf+HH/hx/4cf+HH/iHH/cf+HH/hx/4cf+HH/cf+HFOAJwf9ocf9x/3H/hx/3H/cf9x/4cf9x/3H/cf9x/3H/cf9x/3H/cf9x/3H/cf9x/3GP9x/3H/cf9xj/cf9x/3GDi5vrhGQYiIiIhx/4iIiIiIiHH/iIiIiHH/iIiIcf+IiHH/KCbuas2RGf9x/4cf9x/3H/cf9x/3H/hx/3H/cf9x/3H/cY/3H/cf9x/3H/cf9x/3E++y6yBNH/cYiIiIiIiHH/iIiIiIiIiIiIhx/4iIg5Uxu4rOT/hx/3H/cf9x/4cf9x/3H/cf9x/3H/cf9x/3H/cf9x/3H/cSkGkhp/lt6IiIiIhx/4iIiHH/iIiHH/iIhx/4iIcf+Ihx/4PvN7sgyEcf9xj/cf9x/3GP9x/3H/cY/3H/cY/3GP9x/3GP9xj/cY/3H/cY/3GP9xj/cYj/cY/3GP9xiP9xj/cYg1vKy7Q1OIiIhx/4iIhx/4iIcf+Ihx/4iIcf+Icf+Ihx/4g5/Ky4A1P/cf9xj/cY/3GP9xj/cf9xj/cYj/cY/3GP9xj/cYj/cY/3GI/3GI/3GI/3GI/3GINsXtujoSiIhx/4hx/4iHH/iHH/iHH/iHH/iHH/hx/4hx/4cf+HH/hx/4cf+HH/hxPg7NsvEyj/cYiP9xiP9xiI/3GIj/cYiI/3GIiP9xiIiP9xgyH0++4LBx/4cf+HH/hx/3H/hx/4cf9x/4cf9x/4cf9x/4cf9x/3H/hx/3H/cf9x/3H/hx/3H/cf9x/3H/cf9x/3E9nYuzYnT/cYiIj/cYiIiIj/cYiIiIiIj/cYiIiIiIiIiIiIiIiIiIiIiIiIiHH/iIiIiIiHH/iCSCZBrX2b7/cYj/cY/3GI/3GI/3GI/3GIj/cYj/cYiP9xiI/3GIPSvls9QaiIhx/4iIiIiIiIiIiIcf+IiIiIhx/4iIMlo0vqXLiHH/iHH/hx/4hx/4cf+HH/iHH/hx/4cf+HH/hx/4cf9x/4cf+HH/cf89axazlOlxj/cf9x/3GP9xj/cf9xj/cf9xj/cY/3GP9xj/cY/3GDcao7nlXI/3GIj/cYiP9xiIj/cYiIj/cYiIiP9xiIiIKp6YGnYWfv9xj/cY/3GP9xj/cY/3GP9xj/cYj/cY/3GI/3GP9xiP9xiP8p9UYagKuecf9x/3H/hx/3H/cf9x/3H/hx/3H/cf9x/3H/cf9x/3H/cf9x/3H/cYN+MGuRz5j/cYj/cY/3GI/3GIj/cYj/cYiP9xiI/3GIj/cYiI/3GDzqZLQVm4iIiIiIiIiIiIiIiIiIiIhx/4iIiIiCUQ4irO8d2Ihx/4iIhx/4iIcf+Ihx/4iHH/iIcf+Icf+Ig0e8S8hDtx/4cf9x/4cf9x/3H/hx/3H/cf9x/4cf9x/3H/cf9x/3H/cf9x/3E8Ou20xRKIiIiIiIiIj/cYiIiIiIiIiIiIMNirsTdU/3H/hx/4cf9x/4cf9x/3H/hx/3H/hx/3H/cf9x/3H/hx/3EuFhYqPp6d/3GP9x/3GP9xj/cf9xj/cY/3GP9xj/cY/3GP9xiDN8D72D8HH/iIiHH/iIcf+Ihx/4iHH/iIcf+Icf+Icf8qBboqf6Rdcf9x/3H/cY/3H/cf9x/3GP9x/3H/cY/3H/cY/3H/cY/3H/cSKAIaoo/eWHH/cf+HH/cf+HH/cf9x/4cf9x/3H/hx/3H/cf9x/3H/cf9x/3H/cf9x/3H/cf9x/3H/cf9x/3H/cf9xj/MLVcsVqjiIiI/3GIiIiIiIiIiIiIiIiIiIiCj2D6rQnwWHH/iHH/iIcf+Icf+Icf+Icf+Icf+HH/iHH/hx/4cf+HH/hx/4cf+HEmJmAarZn+j/cYiIj/cYiIj/cYiIiIj/cYiIiIiIg52ue3JRiIhx/4iHH/iIcf+Icf+Icf+Icf+Icf+Icf8hsC0aBf0uiIcf+IiHH/iIhx/4iHH/iIcf+Icf+Ihx/4hx/4Qygc3X6HH/iHH/iHH/hx/4cf+HH/iHH/hx/4cf9x/4cSURQjrO69yIiP9xiIiP9xiIiIiP9xiIiIiIiP9xgwx9+wSCBx/4cf9x/3H/cf+HH/cf9x/3H/cf9x/3H/cf9x/3H/cf9x/3Eh9aFKEaXr/3H/hx/3H/cf9x/3H/cf9x/3H/cY/3H/cf9x/3H/cY/3H/cf9xLN/UqoICtXH/cf9x/3H/hx/3H/cf9x/3H/cf9x/3H/cf9x/3H/cY/3H/cf9x/3H/cY/3H/cf9xJjtwKrxI/f9x/3H/cf9xj/cf9x/3GP9x/3GP9x/3GP9xj/cf9xj/cY/3GP9xj/cY/3GP9xj/cYj/cY/3GI/3GP9xiP9xiP9xK8xwKlM4/XGI/3GP9xiP9xiP9xiI/3GI/3GIj/cYiI/3GIggaCUaGn2u/4cf9x/3H/cf9x/3H/cf9x/3H/cf9x/3H/cY/3H/cf9x/3H/cYIX3PKgkjDYiIiIiIiIiIiIiHH/iIiIiIiIhx/4iIL2IRKine7Yhx/4iIiIhx/4iIhx/4iIhx/4iIcf+IiHH/iIcT5K+LK1B/9x/3H/cf9x/3H/cf9x/3H/cf9x/3H/cf9x/3GP9x/3H/cY/3H/JEzwKusw/f9xj/cf9xj/cf9x/3GP9xj/cf9xj/cf9xj/cY/3GP9xj/cSs0pjpstZyHH/hx/4hx/4cf+HH/hx/4cf+HH/cf+HH/hx/3H/hx/4cf9xIBAvai/9CXGP9xj/cYj/cY/3GI/3GI/3GI/3GI/3GIj/cYj/cYgzIs693TFx/4hx/4hx/4cf+Icf+HH/iHH/hx/4cf+HH/hx/4cf+HH/O3LOto0xj/cYiI/3GIiP9xiIj/cYiIiP9xiIiIj/cYLsXrSkOhS4iHH/iIhx/4iHH/iIcf+Ihx/4hx/4hx/4hxP5E3sG7Icf9x/4cf9x/3H/cf9xj/cf9x/3H/cf9x/3H/cY/3H/cf9xj/cf9x/3E/igGxdf6P9xj/cY/3H/cY/3GI/3GP9xj/cY/3GI/3GP9xiP9xiP9xPeZJsxm2iIiIiIiIiHH/iIiIiIhx/4iIiHH/iIiIcf+IiHH/iIhx/4iHH/iIcf+Ihx/4hx/4iHH/iHH/hx/4hx/4hx/4cf+HH/iHH/hx/4cf+HH/hx/3H/hxPufMshgzj/cYj/cYiP9xiP9xiI/3GIj/cYiI/3GIiP9xiIiI/3EqAewaf+E+j/cYj/cYj/cYj/cYiP9xiI/3GIj/cYiP9xiIiP9xiCv4PXqAfChx/3GP9x/3H/cY/3H/cY/3H/cY/3H/cY/3GP9x/3GP9xj/cY/3GP84Fg666fH/iIiIhx/4iIiHH/iIhx/4iIcf+IiHH/iIcf8iShKqPF7ViIiIiIiIiIiIcf+IiIiIiIhx/4iIiIgnr2AqpQn9iIiIiIcf+IiIhx/4iIhx/4iIhx/4iIcf+Ihx/4iHH/iHH/iIM5VPvmqw/3GI/3GP9xiP9xj/cYj/cYj/cYj/cYiP9xiP9xiI/3GIj/cYiI/3GIg+hIGye37/cYiIiIiP9xiIiIiIiIiIiIiIiIiIiCKJYBrnaf5x/3H/cf9x/3H/cf9x/3GP9x/3H/cf9xj/cf9xj/cf9x/3GP9xKNKYGoLWfnH/hx/4cf9x/4cf+HH/cf+HH/cf+HH/cf9x/4cf9x/3H/hx/3H/NgHyu/4Nj/cf9x/3GP9x/3H/cY/3H/cY/3H/cY/3GP9xj/cf9xj/cY/3GCZkcCqpuP1xj/cf9xj/cY/3GP9xj/cY/3GI/3GP9xiP9xj/cYj/cYj/cYj/cYj/cYgxcp2wnWL/iIcf+Ihx/4hx/4iHH/iHH/iHH/hx/4hx/4cf+Icf+HH/hx/y67YBo0Sf6Ij/cYiI/3GIiI/3GIiIj/cYiIiI/3GIiIiCGNUioIKt2IiIj/cYiIiIiIiIiIiIiHH/iIiIiIiIiIhx/4Jal4ivVod3H/iIiHH/iIiHH/iIhx/4iHH/iIcf+Ihx/z5sHbOT4v9x/3GP9xj/cf9xj/cY/3GP9xj/cY/3GI/3GP9xj/cYj/PwmisfZdcYiI/3GIiP9xiIiP9xiIiP9xiIiIiP9xiIiIiIiIj/cYiIiIiIiIiIiIg8Gvm15Qb/hx/4cf+HH/hx/4cf+HH/hx/3H/hx/4cf9x/4cf9x/3H/hx/3H/LUAFGkv/roiIhx/4iIiIiHH/iIiIcf+IiIcf+C5LIrp7TdSHH/cf9x/4cf9x/3H/cf+HH/cf9x/3H/cf9x/3H/cf9x/3H/IecIOhKPfIiHH/iIcf+Ihx/4hx/4iHH/iHH/iHH/hx/4hx/4cf81am28lZKP9xj/cYj/cY/3GI/3GI/3GI/3GIj/cYj/cYgh6DpaEnxahx/3H/cf9x/3H/cf9x/3H/cf9x/3H/cf9xj/cf9x/3H/cY/3H/PKs7tVTEiIiIiIiI/3GIiIiIiIiIiIiIiIiIiIiIhPWBwafnH/iIiIiIiIcf+IiIiHH/iIiIcf+IiC8I0jo/ctyP9xj/cY/3GI/3GP9xj/cYj/cY/3GI/3GI/3GI/3GDmyzrhNMf+Ihx/4hx/4hx/4hx/4hx/4hx/4cf+Icf+HH/hx/4cf+HH/hx/4cf+HH/hx/3ErGOEqXnHtcf9x/4cf9x/4cf9x/4cf9x/3H/hx/3H/cf9x/3H/hx/3H/cT9FL7G60I/3GIiIiIiIiIiIiIiIiIiIiIiIN0Zdubmicf+HH/cf9x/3H/cf9x/3H/cf9x/3H/cf9x/3H/cf9x/3H/cf9xj/cf9x/3H/cY/yKAC1oY/0qHH/iHH/hx/4hx/4cf+HH/hx/4cf+HH/hx/4cf9x/4cf+HH/PRLdtO0iiIj/cYiP9xiIiP9xiIiP9xiIiIj/cYiIiIiP9xiIiIg0qx68VOFx/4cf9x/4cf9x/4cf9x/3H/hx/3H/cf+HH/cf9x/3H/cf9x/3H/cf9x/3H/cf9x/3H/cf9x/3H/cf9x/3GP9x/3H/cY/3H/cf9xj/cf82T967sCGIiIiIhx/4iIiIiHH/iIiIcf+IiIhx/4iDZtfLuSg/9x/3GP9x/3H/cY/3H/cf9xj/cf9xj/cf9xj/cY/3H/cY/3GP9xLXv4GjhAfocf9x/4cf9x/4cf9x/3H/cf+HH/cf9x/3H/cf9x/3H/cf9x/3H/cSU3D2rsjwmI/3GIj/cYiI/3GIiP9xiIiP9xiIiI/3GIiIiIEilUAZbmq/6P9x/3GP9xj/cf9xj/cY/3GP9xj/cY/3GP9xj/cY/3GI/yXcK3ryPUhx/4cf+HH/cf+HH/cf+HH/cf+HH/cf+HH/cf9x/4cf9x/3H/IJSEKhe3vXH/cf9xj/cf9x/3GP9x/3H/cY/3H/cY/3GP9x/3GP9xj/cYINcAKhOP/Y/3H/cY/3GP9x/3GP9xj/cY/3GP9xj/cY/3GI/3GP9xj/cYOhU0turLiIj/cYiIiP9xiIiIiP9xiIiIiIiIiI/3GIg1nTy7YsOHH/cf+HH/hx/4cf9x/4cf9x/4cf9x/4cf9x/3H/hx/3H/cf9xMg8OvvDxiIiI/3GIiIiIiP9xiIiIiIiIiIiIiIgo1+Y6ooGcj/cY/3GP9x/3GP9xj/cY/3GP9xiP9xj/cY/3GI/3GI/3GP9xiP9xiP9xiIMeWdvxpiiIcf+Ihx/4iHH/iHH/iHH/iHH/iHH/iHH/hx/4hx/4cTSXb7tokHGI/3GIj/cYj/cYiI/3GIiP9xiIj/cYiIj/cYiIgp6bTK0WSz/3GP9xiP9xj/cYj/cYj/cYj/cYiP9xiP9xiI/3GIj/PhIvs+3Qcf+HH/iHH/hx/4cf+Icf+HH/hx/4cf9x/4cf+HH/hx/3H/hx/y5PAzpLD8yIiIiIiP9xiIiIiIiIiIiIiIiIiIiIiIO4O9tXxCcf9x/3H/cf+HH/cf9x/3H/cf9x/3H/cf9x/3H/cf9xj/cf9x/3H/cf8/0ZeyLmiIj/cYiP9xiIj/cYiI/3GIiI/3GIiIj/cYiIN94UuSHriIiIiIiIiIcf+IiIiIhx/4iIiHH/iIiHH/iIiHH/iIcf+IiHH/iHH/iIcf+Icf+Icf+D4S0bLtLocf+HH/hx/4cf+HH/hx/3H/hx/4cf9x/4cf9x/4cf9x/3H/guGZIqPmbdcf9x/3H/cf9x/4cf9x/3H/cf9xj/cf9x/3H/cf9x/3H/cY/3H/cf9xj/cf9xj/cSmFVhqHqp7/iHH/iHH/hx/4hx/4cf+HH/hx/4cf+HH/hx/4cf9x/4cf+HH/cSH4IRrwfe6IiIiP9xiIiIiIiIiIiIiIiIiIiIiIMkN6v7yF/4cf+HH/hx/3H/hx/4cf9x/4cf9x/4cf9x/3H/hx/3H/cf+HH/cf9x/3H/cf9x/3H/cTJH5r64Gf9xiP9xj/cYj/cYj/cYj/cYj/cYiP9xiP9xiIj/cYiP8+6uGzFR6IiIiP9xiIiIiIiIj/cYiIiIiIiIiIiIiIiDvZv7UmQHH/cf9x/3H/cf9x/3H/cY/3H/cf9x/3GP9x/3H/cY/3H/cY/3H/cTtFHLW644iIiIiIiIiIiIiIiIiHH/iIiIiIiIcf+IiIiIcf+IiIhx/4iDu35rVIGXH/hx/3H/hx/4cf9x/4cf9x/3H/hx/3H/cf+HH/cf9x/3H/cf9x/4cf9x/3H/cf9x/3GP9x/3H/cf9x/3H/cf9xj/cf9x/3GP9x/3GP9x/3GP9x/3GP9x/3GP9xj/cY/3GP9xj/cY/3GP9xj/cYj/cY/3GI/3GDJwB76P+IiIiIiIj/cYiIiIiIhx/4iIiIiIiIiIiIcf+IiIiIhx/4iIiHH/iIiHH/iIiHH/iIcf+IiHH/iHH/iIcf+Icf+Icf+IPJ3XtGIocf9x/3H/cf9x/3H/cf9x/3H/cY/3H/cf9xj/cf9x/3GP9x/3GP9x/3GP9xj/cf9xj/cY/3GP9xj/cY/3GP9xj/cYj/cY/3GI/3GI/3GP9xiP9xiI/3GI/3GIj/cYiP9xiIj/cTysp7RTWIiIiHH/iIiIiHH/iIiIcf+IiIcf+IiHH/iEp0zGiziHH/iHH/iHH/iHH/iHH/iHH/iHH/hx/4cf+Icf+HH/hx/4cf+HH/hx/3H/hx/4cf9xOze2tchJ/3H/cY/3H/cY/3H/cY/3GP9xj/cY/3H/cYj/cY/3GP9xj/cYj/cY/3GI/3GP9xiP9xiI/3GI/3GIj/cYj/cYiI/3GIiP9xiIj/cYiIj/cYiIiI/3GD8P47HwHIiIiIiIiIhx/4iIiIiIcf+IiIhx/4iIiHH/hB+6zwRXH/iIcf+Ihx/4iHH/iHH/iHH/iHH/iHH/iHH/hx/4hx/4cf+HH/hx/4cf+HH/hx/4cf+HH/cf+HH/cf+HH/hx/3H/cf+HH/cf9x/4cf9x/3H/cf9x/zn5ZLgGm4/3H/cY/3H/cY/3GP9xj/cY/3GP9xj/cY/3GP9xiP9xj/cYj/cYgzE/W97AqIj/cYiIiIiIiIiIiIiIiIiIiIiIiIiIg0GmS85ZuIhx/4iHH/iHH/iHH/iIcf+Icf+HH/iHH/iHH/hx/4cS8VdhoeqJ6IiIiIiIiIiIiHH/iIiIiIiIiIcf+IgmMQMavO/Oj/cY/3GI/3GP9xj/cY/3GI/3GI/3GP9xiP9xiP9xiCfz9TqgwKyHH/hx/3H/hx/3H/hx/3H/hx/3H/cf+HH/cf9x/3H/cf+HH/KvVpeqCpaIiIiIiIcf+IiIiHH/iIiIcf+IiHH/g7ul22RaL/cf9xj/cf9xj/cf9xj/cf9xj/cY/3H/cY/3GP9xj/cY/zfJtro2SYiIiP9xiIiIiIj/cYiIiIiIiIiIiIgzgPO9fwyIiHH/iIiHH/iIiHH/iIcf+IiHH/iIcf+Icf+D7uNrMRyf9x/3H/hx/3H/cf9x/4cf9x/3H/cf9x/3H/cf9x/3H/cf9x/3H/cf9xhMxMwzs3H/cf9xj/cf9xj/cf9xj/cf9xj/cY/3GP9x/3GP9xj/cY/3GI/3GP9xj/cYj/cY/3GI/3GI/3GI/3GIj/cTgNU7jyrIiP9xiIiIiI/3GIiIiIiIiIiIiIiIiIiIiIiIiIiIiCtg5Up58auIcf+IiIcf+IiIcf+Ihx/4iIcf+Ihx/4hx/4iHH/iHH/iHH/hx/4hx/4hx/4cf+HH/iHH/hx/4cf+HH/hx/3H/Nap6vFWF/3GP9xj/cYj/cY/3GI/3GP9xiP9xiP9xiI/3GI/3GIj/cYiP9xiI/yXKsBrDVP6HH/hx/4cf+HH/cf+HH/hx/3H/hx/4cf9x/3H/hx/3H/hx/3EhomQa9dm+cf+IiIiIiIhx/4iIiIhx/4iIhx/4iIhx/4iD3cr7MjUHH/cY/3GP9xj/cY/3GP9xj/cYj/cY/3GI/3GI/3GP9xLkk6KjtsXYiIiIiIiIiIiIiHH/iIiIiIhx/4iIiIcf+IiIhx/4iIcf+IiHH/iIgiYZ6qSuYV/4cf+HH/cf+HH/hx/3H/hx/3H/hx/3H/cf+HH/cf9x/3H/hx/3H/No56u3GFiP9xiI/3GIj/cYiI/3GIiP9xiIiI/3GIiIiP9xiIiIiIMM4OsUHx/4cf9x/4cf+HH/cf+HH/cf+HH/cf+HH/cf9x/4cf9x/3H/cf9x/3H/cf+HH/cf9x/3H/cf9xj/cf9x/zA7fbHUgoiP9xiIiIiIiIiIiIiIiIiIiIiIiHH/iIiIiIiIcf+IiIiHH/iIiIcf+IiHH/iIhx/zcWKbnp1nH/cf9x/3H/cf9x/3H/cf9x/3H/cf9x/3H/cf9x/3H/cY/3H/cf9x/3GP9x/3GP9x/zn6qLgFV/9xiIiI/3GIiIiP9xiIiIiIiIj/cYiIiIiIiIiIiIiIiIiIiHH/iIiIiIiIhx/4iINTlvvMaQ/3GP9x/3H/cY/3H/cY/3H/cY/3GP9x/3GP9xj/cY/3GP9xj/cY/zahTrtesXH/iIiIcf+IiIcf+IiHH/iIcf+Ihx/4iHH/iHEshhAaR57+j/cYj/cY/3GI/3GI/3GIj/cYj/cYiP9xiI/3GIj/cYiI/zu9GrZC5Yhx/4iIcf+IiHH/iIcf+Ihx/4hx/4iHH/iHH/hx/4hx/4hx/4cf+Icf+HH/hx/4PeG6tB5F/3GP9xj/cY/3GP9xiP9xj/cY/3GI/3GI/3GI/3GI/3GI/3GI/3GIj/cYMgghvvfe/3GIiI/3GIiIj/cYiIiIj/cYiIiIiIiIiP850qm4LVaIcf+Icf+HH/iHH/hx/4cf+Icf+HH/hx/4cf9x/4cf+HH/hx/3H/hx/3H/hx/3H/hx/3H/cf+HH/cf9x/3H/cf8qsNQ6hPK8iIiIiIhx/4iIiIiIcf+IiIiHH/iIiIcf8kfWh6CSl4j/cYj/cYj/cYj/cYj/cYj/cYj/cYiP9xiI/3GIL8IAGhPf/nH/iHH/hx/4cf+HH/hx/4cf+HH/hx/3H/hx/3H/hx/4cTjj7bgcEv9xiI/3GIiI/3GIiIj/cYiIiI/3GIiIiIiIP6BSsV+tiIiIiIiIiIcf+IiIiIiIcf+IiIiHExyPi+NweHH/cf+HH/cf9x/4cf9x/3H/cf+HH/cf9x/3H/cf9x/3H/cf83t0O6SLyP9x/3GP9xj/cf9xj/cY/3GP9xj/cY/3GP9xj/cYj/NSltvdaS/4iIiIcf+IiIcf+IiHH/iIcf+IiHH/iHH/iIcf8rPvJajBDa/3GP9xiP9xj/cYj/cY/3GI/3GI/3GIj/cYj/cYiP9xJwm+Kq9kHXH/iIcf+Ihx/4hx/4iHH/iHH/iHH/hx/4hx/4cf+IcSSf+jrWAFyIiIcf+IiIiIiHH/iIiIhx/4iIhx/4iIhx/4OeaKuBl1/3H/cf9x/3H/cf9x/3GP9x/3H/cf9x/3GP9x/3H/cY/3H/cY/3H/cYMcXivzod/3GP9xiP9xiP9xj/cYj/cYiP9xiP9xiI/3GIj/cYiP9xg777y1EEOHH/iHH/iIcf+Icf+Icf+HH/iHH/hx/4hx/4cf+HH/hx/4cf+HH/hx/3H/hx/4cf9x/4MfjcvwcjcYj/cYiP9xiI/3GIiP9xiIj/cYiIiP9xiIghCfIqAHDdiIiIj/cYiIiIiIiIiIiIiIiIiIiIgzlW69apFx/3H/cf9x/3H/cf9x/3H/cf9x/3H/cf9xj/cf9x/3H/cY/3H/cf9xKrdNGmSLLnH/cf9x/3H/cf9x/3H/cf9x/3H/cf9x/3H/cf9x/3GP9x/3H/cY/3EpelU6iFqsiIcf+Ihx/4iIcf+Ihx/4hx/4iHH/iHH/iHH/iHH/hx/y1lrhpJpR6HH/iIcf+Icf+Ihx/4hx/4hx/4hx/4cf+Icf+HH/hx/4hx/4cf+HH/hx/3H/hx/4cf+HH/cf+HH/cf+HEgLvxqLhA5cf9xj/cY/3GP9xj/cY/3GP9xj/cY/3GI/3GP9xiP9xiP9xg5K4231HKIhx/4iIcf+Ihx/4iHH/iIcf+Icf+Icf+Icf+Icf+DfrnroUYY/3GI/3GI/3GI/3GI/3GI/3GIj/cYiP9xiI/3GIiP9xiIj/cYiIj/cYiIiI/3GIiIMigfvtfgcf+HH/hx/3H/hx/3H/hx/3H/cf+HH/cf9x/3H/hx/3H/cTE/7b/AEoiIiP9xiIiIiIiI/3GIiIiIiIiIiIiDm23bdJIocf9x/3H/hx/3H/cf9x/3H/hx/3H/cf9x/3H/cf9x/3H/cf9xj/cf9x/3H/cf9xj/cf9xNLyNvENyiIiIiIiIiIiIiIiIhx/4iIiIiIiHH/iCyx9Spk4K3/iHH/iHH/iHH/iHH/hx/4hx/4cf+HH/iHH/hx/4cf+HH/hx/3Ei+x4a4E4ecf+Icf+HH/iHH/hx/4hx/4cf+HH/hx/4cf+HH/hx/3H/g3B626+FL/cYiP9xiI/3GIiP9xiIj/cYiI/3GIiIj/cYiIiIj/cYiIiIiIiIj/cYiIiIiCtHMSprjO2IiIiIiIiIiIiIiIhx/4iIiIiIiIcf+IiIiIcf+IiIhx/4iIhx/4iIcf+IOY+3t3BIhx/3H/cf+HH/cf9x/3H/cf+HH/cf9x/3H/cf9x/3H/cf9x/3GP9xSft8YEhxj/cf9x/3GP9x/3H/cY/3GP9x/3GP9x/3GP9xj/cY/3GP9xj/cY/3GP9xiP9xj/cYj/cY/3GI/3GI/3GI/3GIj/cYj/cYiP9xiIj/cYiI/zWbDrxk8Ycf+Icf+HH/iHH/hx/4cf+HH/hx/4cf+HH/hx/4cf+HH/P6Cusl9Rj/cYiP9xiIiP9xiIiP9xiIiIj/cYiIiIgsxHAqU7j9j/cYiIiIiP9xiIiIiIiIiIiIiIiC8DdxovyI7/cYj/cY/3GI/3GP9xiP9xiP9xiI/3GI/3GIj/cTlVD7eq8HH/iHH/iHH/hx/4hx/4cf+HH/hx/4cf+HH/hx/4cf+CnRuFqi5HqIiIiIiIiIiIiIiIiIiIhx/4iILng8Skh8O3H/hx/4cf+HH/cf+HH/hx/3H/hx/3H/hx/3H/cf+HH/cf9x/3E7F9616CGIiP9xiIiIiIiIiP9xiIiIiIiIiIiIiIiIiHH/iIiIiIg6zji2Mcdx/4cf+HH/hx/4cf+HH/cf+HH/hx/3H/hx/3H/hx/3H/cf+HE8q1GzVK5x/3H/cf9x/3H/cf9x/3H/cf9xj/cf9x/3H/cY/3H/cf9xj/cf9xOrOMtkxziIiIiIiIiIiIiIiIiIiIcf+IiIiIiHH/iIiIiHH/iIiHH/iIiHE6NZ22ymKP9x/3GP9x/3H/cY/3GP9x/3GP9xj/cY/3H/cY/3GP9xj/cYj/cT88XrHDoYiIhx/4iIcf+IiHH/iIhx/4iHH/iHH/iIcf+Icf+Icf+Icf+HH/g5eqe4hVj/cf9x/3H/cf9x/3GP9x/3H/cf9xj/cf9xj/cf9xj/cf9xg6y1G2NK6P9xj/cY/3GP9xiP9xj/cYj/cYj/cYj/cYj/cYj/cYiP9xiP9xiIj/cYiP9xPk19srKCiIcf+HH/iHH/iHH/hx/4hx/4cf+HH/hx/4cf+HH/hx/4cf+DSeJ71h2P9xj/cf9xj/cf9xj/cY/3H/cY/3GP9xj/cY/3GP9xj/cYj/cY/3EzBoK9+X2Ij/cYiI/3GIiP9xiIj/cYiIiP9xiIiIj/cYiIg921GzJK6IiIiIiIiIiIiIiIiIiIhx/4iIiIiDGtXrBiof9x/3H/cf9x/3H/cY/3H/cf9xj/cf9x/3GP9x/3GP9x/3GP9xg1r467UHGIiIiIiHH/iIiIhx/4iIiHH/iIhx/4iIcf89Ua+0rlD/cY/3GP9xj/cYj/cY/3GP9xiP9xj/cYj/cYj/cYgsFgRqbp+5cY/3GI/3GI/3GI/3GI/3GIj/cYj/cYiP9xiIj/cYgolgk6pp9s/3H/cf9xj/cf9x/3H/cY/3H/cf9xj/cf9xj/cf9xj/cY/3H/cY/3EgVFEqC7rtcY/3GP9xj/cY/3GP9xj/cY/3GP9xiP9xj/cYj/cYj/cYNCKNvN1ycf+IiHH/iIhx/4iHH/iIcf+Icf+Icf+Icf+Icf+IcRwv7gGb0BH+hx/4hx/4cf+HH/hx/4hx/4cf9x/4cf+HH/hx/4cf9x/4cf9xL3cgGhiN/oiIj/cYiIiIiP9xiIiIiIiIiIiIiIiDD7e7AUhIcf9x/4cf+HH/hx/3H/hx/3H/hx/3H/hx/3H/cf+HH/cf9x/3H/cf+HH/cf9x/3H/cf9x/3H/cf9x/3H/cY/3H/cf9x/3H/cY/3H/cf9xj/cf9xLI9h6qcJ4XH/iHH/iHH/hx/4hx/4cf+HH/hx/4cf+HH/hx/4cf8ri18qd0oNj/cYj/cYiP9xiI/3GIj/cYiI/3GIiI/3GIg8uA60R/GHH/hx/4hx/4cf+HH/hx/4cf9x/4cf+HH/cf+HH/hx/yH2QBoBm/6IiIiP9xiIiIiIiIj/cYiIiIiIiIiIiD6FrbJ6UnH/cf+HH/cf9x/3H/hx/3H/cf9x/3H/cf9x/3H/cf9x/3H/cT5zt7KMSP9xiP9xiI/3GI/3GIj/cYiI/3GIiP9xiIiP9xiIg3yz65NMFx/4cf+HH/hx/4cf+HH/hx/3H/hx/4cf9x/4cf9x/4cf9x/4cf9x/3H/hxLbHRSkTi64cf9x/4cf9x/3H/hx/3H/cf+HH/cf9x/3H/cf9x/3H/cf9x/3H/cf9x/3H/cf9x/3H/cf9xNXDNu48yiIiIiIiIiIiIiIiIiIiIhx/4iIiIiIiHH/iIiIhx/4iIiHH/iIhx/4iIcf+IiHH/iIcf+Icf+Ihx/4hx/4hx/4hx/4cf+Icf+HH/iHH/hx/4cf+HH/hx/4cf+HH/cf+HH/hx/3Ewxl6wSaGP9xiIj/cYiIj/cYiIiP9xiIiIiP9xiINJIVvG3qhx/4iIiIhx/4iIiHH/iIiHH/iIhx/4iHH/iIcf+ClyzTqY0yyIiIiIcf+IiIiIiIcf+IiIiHH/iIiHE5H6S34Fv/iHH/hx/4cf+HH/hx/4cf+HH/hx/4cf9x/4cf9x/4cf9xIWOZKvnGbXH/cY/3GP9xj/cY/3GP9xj/cYj/cY/3GI/3GI/3GP9xiCw07TpcsSxx/3H/cY/3GP9x/3GP9xj/cf9xj/cY/3GP9xj/cY/3GI/3GP9xj/cYj/cYj/cYggAlAqEOr9/3GP9xiP9xj/cYj/cYj/cYiP9xiP9xiI/3GIj/cYiI/3GIiP9xiIiI/3GIg+9SKyCt2IiIiIiIiIiIiIiIiIiIiIiIiIhx/4iIiIiIcf+IiIhx/4iIiHH/g7DnS18YuIcf+HH/hx/4cf+HH/hx/4cf+HH/hx/3H/hx/3H/hx/3E1HnS64Ytx/3GP9x/3H/cY/3H/cf9xj/cf9xj/cY/3H/cY/3GP9xj/cY/yin8iqlgN2P9xj/cYj/cY/3GI/3GI/3GI/3GIj/cYiP9xiI/3GIj/cYg6NwO2yPyIiIiIiI/3GIiIiIiIiIiIiIiIcf+IiIOy78ttED/4cf9x/3H/cf9x/3H/cf+HH/cf9x/3GP9x/3H/cf9x/3H/cf9xj/cf9x/3GP9x/3GP9xNte3uihIj/cYiI/3GIiIj/cYiIiI/3GIiIiIiI/3GIiIiIiIiIiIiIiIiIiDQ5obzGXoiIhx/4iIiIcf+IiIcf+IiIcf+IiHH/iIcf+Ihx/zLmzb8ZMv9xj/cY/3GP9x/3GP9xiP9xj/cY/3GP9xiP9xj/cYj/cYj/cYj/cYj/cYiP9xiP9xiIj/cTvQq7UvVIcf+Ihx/4iHH/iIcf+Ihx/4hx/4hx/4hx/4hx/4cf+Icf+HH/hx/4cf+HH/hx/4cf+HH/hx/4cf9x/ya8nRq0Ni6Icf+HH/iHH/hx/4cf+Icf+HH/hx/4cf+HH/cf+HH/hx/3H/hx/4cf9x/4cf9x/3H/hx/3H/cf9xPqzrslMUj/cYiI/3GIiP9xiIiP9xiIiIj/cYiIiIiP9xiIiIKU0VGnsurnH/cY/3H/cY/3H/cY/3GP9x/3GP9xj/cY/3GP9xj/cY/3GP9xj/cYj/cY/3GEYJHK9uiP9xiP9xiP9xiI/3GI/3GIiP9xiI/3GIiP9xg6yPm2NwaHH/iIhx/4iIcf+Ihx/4iHH/iHH/iHH/iHH/iHH/iE8CPB/ccf+HH/hx/4hx/4cf+HH/hx/4cf9x/4cf+HH/hx/3H/hx/3H/hx/3H/cTpkCLWb93GP9xj/cY/3GI/3GP9xiP9xj/cYj/cYj/cYj/cYiP9xiI/3GIj/cYiP9xiIj/cYiIj/cYiIj/cYiIiIj/cYiIiIiIO1VttqqS/4cf+HH/cf+HH/hx/3H/hx/3H/hx/3H/hx/3H/cf9x/4cf9x/3H/cf9x/3H/cf9x/3H/cf9x/3H/cf9x/3H/cf9x/3GP9x/3H/cf9xgz70i9ELeIj/cYiIj/cYiIiP9xiIiIiP9xiIiIiIiIj/cYiIiIiIiIiIiIiIiIiHH/iIiIiIiIiHE48cq4DjX/hx/3H/cf+HH/cf9x/3H/hx/3H/cf9x/3H/cf9x/3H/cf9x/3H/cf9x/3GP9x/3H/cf9xj/cf9x/3GP9x/3GP9x/3GP9xj/cf81sfa8Tgn/cYiIj/cYiIiP9xiIiIiI/3GIiIiIiIiIgyJtK+2S2IiIcf+IiIiIhx/4iIiHH/iIiHH/iIhx/4iIcf+Ihx/4iHH/iHH/iIcf+Icf+Icf+HH/grDOkabzFuiIiIiIiIhx/4iIiIcf+IiIhx/4iIhx/4iIcf+Ihx/4iHH/iIcf+Ihx/4hx/4hx/4hx/4cf+Icf+HH/iHH/hx/4cf+HH/hx/4cf+HH/cf+HH/hx/3H/hx/3ErtOYaVLGecf+IiIiIcf+IiIhx/4iIcf+IiHH/iIhx/zx4A7SH/Ihx/4cf+HH/hx/4cf+HH/hx/4cf+HH/hx/3H/hx/3H/hx/3H/hx/3H/MNCNsD9ycYiIj/cYiIj/cYiIiP9xiIiIiIj/cYiIiIiIiIiIiIg/qwexVPiIcf+Ihx/4hx/4hx/4hx/4hx/4cf+Icf+HH/hx/4hxR3HsmOH/hx/4cf+HH/cf+HH/cf+HH/cf+HH/cf9x/3H/hx/3H/cf9x/3H/hx/yeWHBqmnj5x/4cf+HH/hx/4cf+HH/hx/3H/hx/3H/hx/3H/hx/3H/hx/z3XprQoWY/3H/cY/3GP9xj/cY/3GP9xiP9xj/cYj/cY/3GI/3Ek1lUawpqucf+HH/cf+HH/cf+HH/cf9x/3H/hx/3H/cf9x/3H/hx/3H/cf9x/3H/cf81dSe8itiP9xiP9xiP9xiP9xiP9xiI/3GIj/cYiP9xiIj/cYiIj/cYiIiP9xiIiIj/cYiIgl3kIawhve/3H/cf9x/3H/cf9x/3H/cf9x/3H/cY/3H/cf9x/3H/cY/3H/cY/3H/cTCBxrCOOf9xiI/3GIiP9xiIj/cYiIiP9xiIiIj/cYiIiCEhQBoO6/7/cf+HH/cf9x/4cf9x/3H/cf+HH/cf9x/3H/cf9x/3H/cf9x/3H/cf9xLAOqGk/FXnH/hx/4cf+HH/hx/3H/hx/4cf9x/4cf9x/4cf9x/3H/hx/3H/cf+HH/cf9x/3H/PkPBsrw+cf9x/3H/cY/3H/cf9xj/cf9x/3GP9x/3GP9x/3GP9xj/cY/3H/cY/z5vN7OQyIiP9xiIiIiP9xiIiIiIiIiIj/cYiIiIiIMJ4CsHH9iIhx/4iIiIhx/4iIiHH/iIiHH/iIhx/4iIcf+Ihx/4iHH/iHH/iHH/iDfURrkruXH/cf+HH/cf9x/3H/cf9x/3H/cf9x/3H/cf9x/3H/cf9x/3GP9x/3H/cf9xMCsesOThiIiIiIiIhx/4iIiIiIiIiHH/iIiIiIcf+IiIhx/4iIhx/4iIcTvVLLUq0/9x/3H/cY/3H/cf9xj/cf9xj/cf9xj/cf9xj/cY/3H/cY/3GP9xj/cY/3GP9xj/cYj/cTpenbahYnH/iIiIcf+IiIcf+IiHH/iIcf+Ihx/4iHH/iHH/iIcf+HH/iHH/iHE89dyzCiNxj/cY/3GP9xiP9xj/cYj/cY/3GI/3GI/3GI/3GI/3GIj/cYiP9xiDl1PriKwf+Icf+Icf+HH/iHH/iHH/hx/4cf+HH/hx/4cf+HH/MK/ssWAT/3GI/3GI/3GI/3GIj/cYj/cYiI/3GIj/cYiI/3GIiIj/cYiIiP9xiIiIg5Ei237dJx/4cf+HH/hx/4cf+HH/hx/4cf9x/4cf9x/4cf9x/4cf9x/4cf9x/3H/cf+HH/cf9x/3H/cf9x/3H/cT5JDbK28oiIiIj/cYiIiIiIiIiP9xiIiIiIiIiIiIiIiDJJvb62QnH/cf9x/3H/cf+HH/cf9x/3H/cf9x/3H/cf9xj/cf9x/3H/cf9xj/cf8x/R6wEuGIiIiIiIiIiIiIcf+IiIiIiIhx/4iIg7B+61+BFx/3GP9x/3H/cY/3H/cY/3H/cY/3H/cY/3GP9x/3GP9xj/cY/3GP9xK90POmIvDHGP9x/3H/cf9xj/cf9xj/cf9xj/cf9xj/cY/3H/cY/3GP9xj/KoGzOofkzIiHH/iHH/iIcf+Icf+Icf+Icf+HH/iHH/hx/4cf+INiy9u9NC/3GI/3GI/3GI/3GIj/cYj/cYiP9xiIj/cYiI/zoF77f6EHH/hx/4cf+HH/hx/4cf+HH/cf+HH/hx/3H/hx/3H/cSG1OVoVrGqIiIhx/4iIiIiHH/iIiIcf+IiIcf+IiHH/iIhx/4iHH/iIcf+Ihx/4hx/4hx/4hx/4hx/4cf+IcSRRnBrK5j6Icf+IiIcf+Ihx/4iHH/iIcf+Icf+Ihx/4hx/4hx/zZjLrqc0XGP9xj/cYj/cY/3GI/3GI/3GI/3GIj/cYj/cYiP8+em+zhZCHH/hx/4hx/4cf+Icf+HH/hx/4cf+HH/hx/4cf9x/4cf+HH/cf+Dl/vbiAQoiI/3GIiP9xiIj/cYiIiP9xiIiIiP9xiIiIgollkalppu/3GI/3GP9xiP9xj/cYj/cYj/cYj/cYiP9xiP9xg2ewO6hPyIiP9xiIiIiIiP9xiIiIiIiIiIiIiIiIiIiIiIiIcf+IiIiDOLs750TP+Ihx/4iHH/iHH/iHH/iHH/iHH/iHH/hx/4hx/4cf8qP28afAkOhx/4hx/4hx/4cf+Icf+HH/hx/4cf+Icf+HH/cf+HH/hxLOsPGkFPDnH/iHH/hx/4cf+HH/hx/4cf+HH/hx/4cf9x/4cf9x/4cf+HH/cTwWzLTpM/9xiI/3GIiP9xiIj/cYiIj/cYiIiP9xiIiDg/yrjANYhx/4hx/4hx/4cf+Icf+HH/iHH/hx/4cf+HH/hx/4cf+HH/hx/3H/hx/4cf9x/4cf9x/4cf9x/zSGHLx543GIj/cYiP9xiIj/cYiI/3GIiIj/cYiIiP9xiIiIiIiP9xiIiIiDFCbL+9k3H/hx/4cf+HH/hx/3H/hx/3H/hx/3H/hx/3H/hx/3H/cf9x/4cf9x/3H/cf9x/3H/cf9x/3H/cf9x/3H/cf9x/3H/cf9xgx+Dq+B8VxiIiI/3GIiIiI/3GIiIiIiIj/cYiIiIiIiIiIiIiIiIiIiIhx/4iIiIiIiHH/iIiD9yC7GN9HH/cf9x/3H/cf9x/4cf9x/3H/cf9x/3H/cf9x/3GP9x/3H/cf9x/3GP9x/3H/cY/3H/cf9xj/cY/3H/cY/3E/al6xlaGIiIhx/4iIiIhx/4iIiIcf+IiIcf+IiHH/iIcf+IiD8PXbLwoo/3H/cY/3GP9xj/cf9xj/cY/3GP9xj/cY/3GI/3GP9xj/cYj/cYj/cYOrgutkfRiIcf+Ihx/4iHH/iIcf+Icf+Icf+Icf+Icf+Icf+HH/g9vY60QnH/cYj/cYj/cYj/cYiP9xiP9xiIj/cYiP9xiIgotqI6pJXc/4cf+HH/hx/4cf9x/4cf9x/4cf9x/4cf9x/3H/hx/3H/cf9x/3H/hx/3H/cf9x/zxcrbWjUoiP9xiIiIiIiIiP9xiIiIiIiIiIiIiDpUr7erUP+HH/cf9xj/cf9x/3H/cf9x/3H/cY/3H/cf9x/3GP9x/3GP9x/3EiqvUq5VCtcYj/cYj/cYj/cYiP9xiI/3GIj/cYiP9xiIj/cYiIM/25vQJGhx/4iIcf+IiHH/iIcf+Icf+Ihx/4hx/4hx/4hx/4g8Z361mIGP9xiP9xj/cYj/cYj/cYj/cYiP9xiI/3GIj/cYiP9xiIiP9xiIg2Kq661VGHH/hx/4cf+HH/hx/4cf+HH/hx/4cf9x/4cf9x/4cf9x/4cSjeIGqyHfn/iHH/hx/4hx/4cf+HH/hx/4cf+HH/hx/4cf+HH/hxMeadvhlicYiP9xiI/3GIj/cYiI/3GIiI/3GIiIj/Lwukal9FuYj/cYiIiP9xiIiIiP9xiIiIiIiIiIiP9xiIJlRwGrq4/v9x/3H/cf9x/3H/cf9x/3H/cf9x/3H/cY/3H/cf9x/3GP9x/3ExYr2/nUKIiIiIiIiIiIiIiIcf+IiIiIiHH/iIiIhx/4iIhx/4iIcf+IiDWvzLxQM/9x/3H/cY/3H/cY/3H/cY/3H/cY/3GP9xj/cY/3GP9xj/cY/3Eq4U4acese/3GP9x/3GP9x/3GP9xj/cY/3H/cY/3GP9xj/cY/3GI/3GP9xgm9UDaAavyiI/3GIiIj/cYiIiIiP9xiIiIiIiIiCm5MyqEbM2IiIiIiIiIiIcf+IiIiIiHH/iIiIhx/4iIg5fc64gjGP9x/3H/cY/3GP9x/3GP9xj/cY/3H/cY/3GP9xiP9xj/cY/3GI/3GP9xiP9xP29ssZCTiIiIcf+IiIcf+IiHH/iIhx/4iHH/iHH/iIcf+Icf+Icf8xcd2/jiJxiP9xj/cY/3GP9xiP9xj/cYj/cYj/cYj/cYj/cYiP9xiI/3GIj/cYiI/3GIONY+uCnBhx/4cf+Icf+HH/iHH/hx/4cf+HH/hx/3H/hx/4cf+HH/cf+HH/cf+HH/cSgtzhqNIx5x/4cf+HH/hx/4cf9x/4cf+HH/cf+HH/cf+HH/cf9x/4ICYQaj6e+Ycf+Icf+HH/hx/4cf+HH/hx/4cf+HH/hx/4cf9x/4cf9x/4cf9x/4cf9x/4OyfBttg+/3H/cf9x/3H/cf9x/3H/cf9x/3GP9x/3H/cf9xj/cf9xj/cf9xj/cf8gdFYqGbqdcYj/cYj/cYiP9xiI/3GIj/cYiP9xiIiP9xiIKeeOGnGHHnGI/3GIj/cYiP9xiI/3GIiP9xiIiP9xiIiI/3GIiIiI/3GIiIiIiIiI/3GIiIJvxvGrA5DoiIiI/3GIiIiIiIiIiIiIiIiIiIiIiIiIiIiHH/iIiIiIhx/4Mgq+vvVBcf9x/3GP9x/3H/cY/3H/cY/3H/cY/3H/cY/3GP9xj/cf9xj/cTnPqbcwVoiIiIiIiIiIiIiIiIiIhx/4iIiIiIiIcf+IiIiIcf+IiIhx/4iIcf+IiHH/iIhx/4iHE56/m3FAb/cf9x/3H/cf9x/3GP9x/3H/cf9xj/cf9xj/cf9xj/cf9xj/cf9xj/cY/3GP9xj/cf9xiP9xj/cY/3GP9xiP9xj/cT+YXbFnoocf+IiIcf+IiHH/iIhx/4iHH/iIcf+Icf+Icf+IgwefqxlgX/cf9xj/cf9xj/cY/3H/cY/3GP9xj/cY/3GP9xj/cY/3GP9xj/cSXoJRrBfa7/hx/3H/hx/4cf+HH/cf+HH/cf+HH/cf+HH/cf9x/3H/hx/3H/cf9x/3H/cf+HH/cf84GUG45r5x/3H/cY/3H/cf9xj/cf9x/3GP9x/3GP9xj/cf9xj/cY/3GP9xj/cY/3GP9xj/cYOGNDuJy8iP9xiIj/cYiI/3GIiI/3GIiIj/cYiIiIj/cT8FkbH6boiIiIiIiIiIiIhx/4iIiIiIiIiHE1zFO6M6xx/4iHH/iHH/iIcf+Icf+Icf+Icf+Icf+HH/iHH/g24fS6Hgtx/3H/cf9x/4cf9x/3H/cf9x/3H/cY/3H/cf9x/3H/cf9xj/cf9x/3GP81OiO8xdyP9xj/cY/3GI/3GP9xiP9xiP9xiP9xiP9xiI/3GIj/cYiP8jCIEq73ftcYiI/3GIiP9xiIiP9xiIiIj/cYiIiIiP9xiIPt4NsiHycf+HH/hx/4cf+HH/cf+HH/cf+HH/hx/3H/cf+HH/cf9x/4cf9x/3H/cf9x/4cf9x/3H/cf9x/3H/cf8/eC2yh9KIiP9xiIiIiIiIiIiIiIiIiIiIiIiIiIiIiIiIiHH/gxzA6wQ/H/cf9xj/cf9x/3H/cf9x/3GP9x/3H/cf9xj/cf9xj/cf9xj/cf9xj/cT2/DbNA8oiIiIiIiIhx/4iIiIiIcf+IiIiHH/iIiHH/iIiHH/iIcf+IiHH/iIcf+Icf+Icf+DK6Sr5FtXH/cY/3H/cf9xj/cf9xj/cf9xj/cf9xj/cY/3GP9xj/cY/3GP9xj/cY/3GP9xiP9xj/cYj/cYj/cYj/cYg6kWu2bpSHH/iIiIcf+IiIcf+IiHH/iIhx/4iHH/iHH/iIcf+Icf+Icf+Icf+HH/iHH/hx/4hx/4cf835Uy6GrP/cYj/cY/3GP9xiP9xiP9xiP9xiP9xiI/3GI/3GIj/cYiI/3GIiP9xiIj/cYg7Jky12bOIcf+Icf+Icf+HH/iHH/hx/4cf+Icf+HH/hx/4cf+HH/cf+HH/hx/3H/hx/4cf9x/3H/hx/3H/hx/3H/cf9x/4cf9x/3H/cf9x/3H/cTOnmrxYZXGIj/cYiIj/cYiIj/cYiIiP9xiIiIiI/3GIiIiIiIiIiIiIiIiD5dLLOi0/9x/4cf+HH/cf+HH/cf+HH/cf9x/4cf9x/3H/cf9x/4cf9x/3H/cf9x/3H/cf9x/3H/cf9xj/cf9x/3H/cf9xj/cf9x/3GP9x/3GP9x/3E1AAq7//WI/3GIiIiIiIiIiIj/cYiIiIiIhx/4iIiIiIiIiIiIcf+IiIiIcf+Ig47Sy5EtP/cf9x/3H/cf9x/3GP9x/3H/cf9x/3H/cY/3H/cf9xj/cf9xj/cf9xj/cf9xj/cY/3GP9x/3GP9xj/cYOHv7uIQEiIiIiIcf+IiIiIiHH/iIiIhx/4iIhx/4iIhx/4iDNIrr63UY/3H/cY/3GP9xj/cY/3GP9xj/cY/3GP9xj/cYj/cYj/cY/3GI/3GI/3GIj/cYj/cYiP9xiI/3GIPOV+tBqBcf+Icf+HH/iHH/hx/4hx/4cf+HH/hx/4cf+HH/cf+HH/hx/3H/g7Mx21zOJxiI/3GIj/cYiP9xiIj/cYiIj/cYiIiI/3GIiDy3/bVIAv+HH/hx/4cf+HH/hx/3H/hx/4cf9x/4cf9x/3H/hx/3H/cf+HH/cf8rhDZah7yaiIiIiIiIiIiIiHH/iIiIiIhx/4iIiIcf+IMvjVvwcq/4cf+HH/hx/4cf+HH/cf+HH/hx/3H/hx/4cf9x/3H/hx/3H/cf+DCdrbFyUoiI/3GIiIiP9xiIiIiP9xiIiIiIiIiIgj+3ga0Eh+cYj/cY/3GI/3GI/3GI/3GI/3GI/3GIj/cYiP9xiI/3FIZOyJsf9xiIiI/3GIiIiP9xiIiIiIiIj/cYiIiIgj5ska4ZNu/3GI/3GIj/cYj/cYiP9xiI/3GIiP9xiIj/cYiIiDwnTrTYsYcf+HH/hx/4cf+HH/hx/4cf+HH/cf+HH/hx/3H/hx/3H/hx/3H/cf+HH/cf9x/3H/cf+HH/PBTstesTj/cYiIiP9xiIiIiP9xiIiIiIiIiIiP9xiIiIiIiIiIhx/4gy6M2/FzL/cf9x/3H/cf9x/3H/hx/3H/cf9x/3GP9x/3H/cf9x/3H/cY/3H/cf8hdojKaZdz/3H/cf9x/3H/cf9x/3H/cf9xj/cf9x/3H/cY/3H/cY/3H/cSEDhToA16yIcf+Ihx/4iHH/iHH/iHH/iHH/iHH/iHH/hx/4hx/4MBM+sfzB/3GI/3GI/3GI/3GI/3GIj/cYiP9xiIj/cYiI/3GIMn/MvoAzhx/4hx/4hx/4hx/4cf+Icf+HH/hx/4cf+Icf9x/zqQFbZv6nH/cf9x/3H/cY/3H/cf9x/3H/cY/3H/cf9xj/cf9xj/cf9xj/cSwk8jpdsNyIhx/4iIhx/4iIcf+Ihx/4iHH/iIcf+Icf+Ihx/4Mpduv2iRiP9xj/cY/3GI/3GP9xiP9xiP9xiP9xiI/3GI/3GIgg4LAaEvT+/4cf+HH/hx/4cf+HH/hx/4cf9x/4cf+HH/cf+HH/cf+HH/cf+HH/cf9x/3H/hxKvbCOnCT3IiIiIiIiIiIiIiIiIiIhx/4iIiIiIg0+cG9Bj7/iIiHH/iIcf+IiHH/iIcf+Icf+Ihx/4hx/4hx/4hx/4cf+Icf+HH/iHH/hx/4N6YMulnzj/cY/3GP9xiP9xiP9xj/cYj/cYj/cYiP9xiI/3GIj/cYiP9xiIj/cYNULGu705iIiIiIhx/4iIiIhx/4iIiHH/iIiHH/iIhx/zgKwbj1Pohx/4hx/4cf+Icf+Icf+HH/hx/4cf+Icf+HH/cf+C22YSpEme2HH/cf+HH/hx/4cf9x/4cf9x/4cf9x/4cf9x/3H/hx/3EgetoqCVJdcYj/cYj/cYj/cYj/cYj/cYiP9xiI/3GIj/cYiI/3E4mu64ZRFx/4hx/4cf+HH/hx/4cf+HH/hx/4cf+HH/cf+HH/cf+HH/cf+DDRx7E+OI/3GP9xj/cY/3GP9xj/cY/3GI/3GP9xiP9xiP9xiP9xiDkxSLfOt4iIiIiIiHH/iIiIiIiHH/iIiIhx/4iIiEd5HJhuiIcf+IiHH/iIcf+Ihx/4iHH/iHH/iHH/iHEyAEm+/7b/cf9xj/cf9x/3H/cY/3H/cY/3H/cY/3H/cY/3GP9xj/cf9xj/cY/3GP9xj/cYj/cY/3GI/3GP9xiP9xiP9xiP9xiP9xiI/3GIj/cYiP9xiIj/cYiDTT+LwsB4cf+IiIhx/4iIcf+IiHH/iIcf+Ihx/4iHH/iHH/TMicQ3aIcf+HH/iHH/hx/4hx/4cf+HH/hx/4cf9x/4cf+HH/hxIqBQGuX6/oj/cYiIiI/3GIiIiIiI/3GIiIiIiIMpOUvmxrhx/4iIhx/4iIhx/4iIcf+Ihx/4iHH/iHH/iIQtic4nZx/4cf+Icf+Icf+HH/hx/4cf+HH/hx/4cf+HH/hx/4cT9ierGdhf9xj/cYj/cY/3GI/3GI/3GI/3GI/3GI/3GIj/cYiP9xiI/3GIiC39kBowJv6HH/cf+HH/hx/4cf+HH/cf+HH/cf+HH/cf+HH/cf9x/3H/hx/3H/cTJYqL6nV/9xj/cYj/cYj/cYiP9xiP9xiI/3GIj/cYiI/3GIiP9xiIiP9xiIiI/3GIiIiD9F3bG6InH/hx/4cf+HH/cf+HH/hx/3H/hx/3H/hx/3H/hx/3H/cf9x/4cf9x/3H/cf9x/3H/cf9x/3H/cf9x/3H/cf9x/3EwCwywBfOIiIj/cYiIiIiIiIiP9xiIiIiIiIiIiIiHH/iIg4g3q5fIX/hx/3H/hx/4cf9x/4cf9x/4cf9x/3H/cf+HH/cf9x/3H/cf+HH/cf9x/3H/cf9x/3H/cY/3En3AEqkj/tcf9x/3H/cf9x/3GP9x/3H/cf9xj/cf9xj/cf9x/3GP9xj/cf9xj/cY/3E86nS0FYv/cYiP9xiI/3GIiP9xiIj/cYiIj/cYiIiI/3ExSI+wx3D/cf+HH/hx/3H/hx/3H/hx/3H/cf+HH/cf9x/3H/hx/3H/cf9x/3H/cf9x/3H/ObZeuEmhiIiIiIiIiIiIiIiIiIiIiIiIiIiIg5uMO3Rzxx/4iHH/iIcf+Ihx/4hx/4hx/4hx/4cf+Icf+Icf8obwIqqQ/d/4hx/4cf+HH/hx/3H/hx/4cf+HH/cf+HH/cf+HH/cf+HH/cSNikCrp1v3/cf+HH/cf9x/4cf9x/3H/cf+HH/cf9x/3H/cf9x/3H/cf9x/3H/cf9x/zD33rEYIYiIiIiIiIiIiIiHH/iIiIiIiIiIcf8nUoQ6ute8/3GP9xj/cY/3GP9xj/cYj/cY/3GI/3GP9xiP9xiP9xiP9xiI/3GI/zmdjbhicohx/4iHH/iHH/iIcf+Icf+HH/iHH/iHH/hx/4cf+HH/iDLaqb4lVnGP9xj/cf9xj/cY/3GP9xj/cY/3GP9xiP9xj/cYj/cT0iMbPdzv9xiP9xiI/3GIj/cYiI/3GIiP9xiIiP9xiIiIgyQuS+vRuIiIiHH/iIiIiIhx/4iIiIcf+IiIcf+IiHH/iIOMGxuD5Ohx/4hx/4hx/4cf+Icf+HH/iHH/hx/4cf+HH/hx/4cf+HH/hx/3H/hx/4cTgODrjx8Yj/cYiI/3GIiI/3GIiI/3GIiIiI/3GIiIiIiI/3GIiIiIiIiDhP2LiwJ4cf+HH/iHH/hx/4hx/4cf+HH/hx/4cf+HH/hx/4cf+HH/cf+HH/cf+HH/cf+HH/cf+HH/cf9x/3H/hx/3H/cf9x/3H/cf9x/3H/cf9x/3H/cf9x/3H/cf9xj/cf9x/3H/cY/3H/cY/3H/cY/3E6o8u2XDSIiIiIiIiIiIiIiIiIcf+IiIiIiIiHH/iIiIiHH/iIiIcf+IiIcf+Ihx/4iIcf+IgzAhq9/eVx/3H/cf9x/3H/cY/3H/cf9x/3GP9x/3H/cY/3H/cY/3H/cY/3GP9x/3GCST8BrGwP6Icf+IiHH/iIhx/4iHH/iHH/iIcf+Icf+Icf+IcTUBHLr+43GP9x/3GP9xj/cY/3GP9xj/cYj/cY/3GI/3GP9xiP9xiP9xiD/LX7E0oIiHH/iHH/iHH/iHH/hx/4hx/4cf+Icf+HH/hx/4cf+D6m/bNZAo/3GIj/cYj/cYiI/3GIj/cYiI/3GIiI/3GIiIj/cYiIiINDCevc9h/4cf9x/4cf+HH/cf+HH/cf+HH/cf+HH/cf9x/4cf9xIzBUKuz6vf9x/3H/cf9x/3GP9x/3H/cY/3H/cf9xj/cf9xj/cY/3H/cY/3Ej2Wcq4mmNj/cYiI/3GIiI/3GIiI/3GIiIiP9xiIiIiIiP9xiIMyj+vdcBcf9x/4cf9x/4cf9x/3H/cf+HH/cf9x/3H/cf9x/3H/cf9x/3H/cf9x/3E5OH+3x4CIiIiIcf+IiIiIiIiIiIiHH/iIiIiHH/iIgi0LGKI/TniIiIiIiIiIiIiIiIiIiIiIiIcf+IPcIxsz3OiIcf+IiIhx/4iIcf+IiHH/iIcf+Ihx/4hx/4iHH/g7Aba1/klx/3H/cf9x/3H/hx/3H/cf9x/3H/cf9xj/cf9x/3H/cf9x/3GP9x/3E70e61LhGIiIiIcf+IiIiIiIiHH/iIiIiHH/iIiHH/iIiHH/iIhx/4iHH/iD0gurTfRf9x/3H/cf9x/3GP9x/3H/cY/3H/cf9xj/cf9xj/cY/3H/cY/3GP9xj/cY/3H/cYj/cY/3GP8odEEqqLvtiP9xj/cY/3GI/3GI/3GI/3GI/3GI/3GI/3GIj/cYiP8855e1GGiIiIiIiHH/iIiIiIcf+IiIhx/4iIhx/4iIhxNjK0us1L/4cf+HH/hx/4cf+HH/cf+HH/hx/3H/hx/3H/hx/3H/hx/3E8QbmzvkZxj/cYj/cYj/cYiP9xiP9xiI/3GIj/cYiI/3GIg4kL64b0Fx/4cf+Icf+HH/hx/4cf+HH/hx/4cf+HH/cf+HH/cf+HH/hx/3Ek1hIawp7eiIiIiI/3GIiIiIiHH/iIiIiIiIIk7YiiwSd4iIcf+IiIhx/4iIhx/4iIcf+Ihx/4iHH/iIcf+IPgACsv/9hx/4hx/4cf+HH/hx/4cf+HH/cf+HH/hx/4cf9x/4cf9x/zZgirufdY/3GI/3GI/3GI/3GIj/cYj/cYiP9xiIj/cYiI/3GIiI/3GIiIj/cYiIiIj/cYiIiIOxACte/9iIiIiHH/iIiIiIiIiIcf+IiIiIcf+IiIhx/zNwB72P+HH/hx/3H/hx/4cf9x/4cf9x/4cf9x/3H/hx/3H/cf9x/4cf9x/3H/cf9x/3H/cf9x/3H/cf9x/3H/cTXAibs/do/3GIiP9xiIj/cYiIiP9xiIiIiP9xiIiIiIiIiI/3GIiIiIiIiIiIiILS2fGk0mDoiIiIiIiIiIiIiIiHH/iIiIiIiIiHH/MUKPv71wcf9x/3H/cY/3H/cY/3H/cY/3H/cY/3GP9x/3GP9xj/cY/3GP9xj/cYOzGHtc54/3GIiIiIiIiIj/cYiIiIiIiIiIiIhx/4iEh2bIiZiIiIcf+IiIiIcf+IiIhx/4iIhx/4iIcf+IiHH/iIcf+IJ0YwGquc/v9xj/cYj/cYj/cY/3GI/3GIj/cYj/cYiP9xiI/3GINQlsu/aTiHH/iIcf+Ihx/4hx/4hx/4hx/4cf+Icf+HH/iHH/hx/4cf+HH/hx/4cf+HH/cf+HH/hx/3H/hx/3H/hx/3H/hx/3H/cf9xNBlru+aUcYiP9xiI/3GIiP9xiIj/cYiIiP9xiIiIj/cYiIMDBdsN+ihx/4cf+HH/hx/3H/hx/4cf9x/4cf+HH/cf+HH/cf9x/4cf9x/3H/hx/3H/cf9x/3H/cf9x/3H/cf9x/3H/cf9x/3H/cf9x/3GP8/cgmyjfb/cYiIj/cYiIj/cYiIiP9xiIiIiI/3GIiIiIiIiIiIiIiIiIiIiIiIiIggPD0aHTwuiI/3GIiIiIiIiIiIiIiIiIiIiIiIiIhG7EyhO4iIhx/4iIiIiHH/iIiIhx/4iIhx/4iIcf+Ihx/4iIcf+Icf+Ihx/4hxMFU2v6rJcf9x/4cf9x/3H/cf9x/3H/cf9x/3H/cf9x/3H/cf9x/3H/cf9x/3GP9x/3H/cf9xj/cf9xj/cf9Dc7zoxI/3H/cY/3GP9xj/cY/3GP9xiP9xj/cY/3GI/3GI/3GI/3GI/3GI/3GI/3GIj/cYg8gge0ffiIiIiIiIiHH/iIiIiIhx/4iIiIcf+IiIcf+IiISh3MbiOHH/iIcf+Icf+Icf+Icf+Icf+Icf+Icf+HH/iHH/hx/4cf8zLJa902lx/3H/cf9x/3GP9x/3H/cY/3H/cf9xj/cf9xj/cY/3H/cY/3GP9xj/cY/3GP9xj/cY/3GP9xiP9xj/cYj/cYg4kIG4b37/cYiI/3GIj/cYiI/3GIiI/3GIiIiP9xiIiDxfRrSguYcf+IiIhx/4iIhx/4iIcf+IiHH/iIcf+Ihx/4hx/zk2N7fJyHH/cf9x/3H/hx/3H/cf9x/3H/cf9xj/cf9x/3H/cf9x/3GP9x/3H/cYP27DsZE8j/cYj/cY/3GI/3GI/3GI/3GI/3GIj/cYiP9xiI/3GIiP9xiIj/cYiIj/cYiIiI/3GIiIMXABv4/+iIiIiIiIiIiIiIiIiIiIiIiIiIOpe5t2hG/4cf+HH/cf+HH/cf+HH/cf+HH/cf9x/4cf9x/3H/cf9x/4cf9x/3H/cf9x/3H/cf9x/3H/cf9xj/cf9x/3H/cY/3H/Oanmt1YZcYj/cYiI/3GIj/cYiI/3GIiI/3GIiIj/cYiIiINluTuqRshx/4iIiIiIiIiIcf+IiIiIcf+IiIhx/4iD3clrMjaYcf+HH/cf+HH/hx/3H/hx/3H/hx/3H/cf+HH/cf9x/3H/cf+HH/cf9x/3H/cf9x/3H/cf9x/3H/cf9xj/cf9x/3H/cf9xj/cf9xj/NxCsuu9TiIiIiIiIiIiIiIiIiIiIiIiIcf+IiIiIMZc4v2jHcf9x/4cf+HH/cf+HH/hx/3H/cf+HH/cf+HH/cf9x/3H/cf+HH/cf9x/3H/cf9x/3H/cf9x/3H/cf9xj/cf9x/3H/cf9xj/cf9x/3GP9x/3GP9x/3GP9xj/cY/3H/cY/3GP9xNjRdusuiiIhx/4iIiIiHH/iIiIcf+IiIcf+IiHH/iIcf+Ihx/ythOCpp7H2HH/cf+HH/cf9x/4cf9x/3H/cf+HH/cf9x/3H/cf9x/3H/cf9x/3H/cf81djW7icpxj/cYj/cY/3GI/3GP9xiP9xiI/3GI/3GIj/cYQVCM+vf/cYiI/3GIiP9xiIiI/3GIiIiP9xiIiIiIiI/3GIiIiIiIiIiIiIiIiIiIiIhx/4iIiDDda7AylHH/cf9x/4cf9x/3H/cf9x/4cf9x/3H/cf9x/3H/cf9x/3H/cf9xguIbIqPeTd/3GP9x/3H/cY/3H/cY/3GP9x/3GP9xj/cf9xj/cY/3GP9xj/cYgoAhkaj95ucf9x/3H/cf9x/4cf9x/3H/cf9x/3H/cf9x/3H/cY/3H/cf8yjkK/cb3/cY/3GP9xj/cf9xj/cY/3GP9xiP9xj/cY/3GI/3GI/3GP89fWm0gpaIiIiIiIiIiIcf+IiIiIcf+IiIiHElqSNa1W3K/3H/cY/3H/cY/3GP9x/3GP9xj/cY/3GP9xj/cYj/cY/3GI/3GP8hHhIqHx7dj/cYj/cYj/cYiP9xiI/3GIj/cYiI/3GIiP9xiIg/qImyV3b/iIhx/4iIcf+Ihx/4iHH/iHH/iHH/iIcf+HH/iHH/iDcqXrrVoY/3GI/3GI/3GI/3GI/3GIj/cYj/cYiP9xiIj/cYiCDtyxoCI05xj/cY/3GP9xj/cY/3GI/3GI/3GP9xiP9xiI/3GI/3GIj/cYiP9xiI/3GIiP9xiIiP9xiIiI/3GIiIiI/3GIg+CFuz96T/iHH/iHH/hx/4cf+HH/hx/4cf+HH/hx/4cf+HH/cf+HH/hx/3H/hx/3H/cf+HH/cf9x/4cf9x/3H/cf9x/ytIASprf+1x/4cf9x/3H/cf9x/3H/cf9x/3H/cf9xj/cf9x/3H/cf9xj/cf8rDUgafyt+/4cf+HH/hx/4cf+HH/hx/4cf+HH/cf+HH/hx/3H/hx/3H/hx/3H/cSrdSBpiK36IiHH/iIhx/4iHH/iIcf+Icf+Ihx/4hx/4cf8mZF0aubouiIcf+IiHH/iIhx/4iHH/iIcf+Icf+Ihx/4hx/4hxMduvvyRQj/cYj/cYj/cYiP9xiI/3GI/3GIiP9xiIj/cYiIj/cTugHrVf4Ycf+HH/iHH/hx/4cf+HH/hx/4cf9x/4cf+HH/cf+HH/cf+HH/cf+HH/cf9x/4cf9x/3H/NQOCvPx9/3H/cf9xj/cf9x/3GP9x/3GP9x/3GP9x/3GP9xj/cf9xgyKrW91UpxiI/3GIiI/3GIiIj/cYiIiIj/cYiIiIiIiI/3GIiIiIiIiIiIiIiIiDsvubbQRv+HH/hx/4cf+HH/hx/3H/hx/3H/hx/3H/hx/3H/hx/3H/cf9x/4cf9x/3H/cf9x/3H/cf9x/3H/cf9x/3H/cf9x/3GP9x/3H/cf9xj/cf9x/3GP9x/3GD25WrNGpYiIj/cYiIiIiIiIiIiIiIiIiIiIiIiIiIiHH/iIiIiIhx/4iIiIcf+IiIcf+IiHH/iDbr27sUJP9x/3H/cY/3H/cf9x/3GP9x/3GP9x/3GP9x/3GP9xj/cf9xj/cY/3GP9xj/cTulTrVasYiIhx/4iIhx/4iIhx/4iHH/iIhx/4iHH/iHEjMSka3O1uiIiIiIiIiIiIiIiIiIiIiHH/iIiIiIcTqmV7ZZqP+HH/hx/4cf+HH/cf+HH/hx/3H/hx/3H/hx/3H/hx/3H/cf9x/4cTkLY7b0nHH/cY/3H/cf9xj/cf9xj/cY/3H/cY/3GP9xj/cf9xj/cYj/cYNofXungoiIiIiI/3GIiIiIiIiIiIiIiIiIiIcf9OapwpVoiIhx/4iIiIcf+IiIhx/4iIhx/4iIO/ZXtQmocf+HH/cf+HH/cf9x/4cf9x/3H/cf9x/3H/hx/3H/cf9x/3H/cf9xj/cf9x/3H/cf9x/3GP88kye0bNhxiI/3GIj/cYiP9xiIj/cYiIj/cYiIiP9xiIiIiP9xiIiIiIiIgis2M69MnMcf9x/3H/cf9x/3H/cf9xj/cf9x/3H/cf9xj/cf9x/3GP9x/3H/cY/3GDfuCrkR9YiIiIiIiI/3GIiIiIiIiIiIiIiIiDFLEb+07oiIhx/4iIiIhx/4iIiHH/iIhx/4iIcf+IgobdsamSJOiIiIiIiIiHH/iIiIiIhx/4iIiIcf+IiIhx/4iIcf+IiHH/iIcf+Ihx/4hx/4iHH/iHH/iHH/iHH/hx/4hx/z09ZLPCm4cf9x/3H/cf9x/4cf9x/3H/cf9x/3H/cf9x/3H/cY/3H/cf9x/3E1g1S7fKuP9xj/cY/3GI/3GI/3GP9xiP9xiI/3GI/3GIj/cYiP9xiIj/cYiI/3GE8OzB8TiP9xiIiIiI/3GIiIiIiIiIiIiIiIiIg0ZNS8myuIiHH/iIhx/4iHH/iIcf+Icf+Icf+Icf+Icf+Icf+HH/iHH/hx/4cf+HH/hx/4cf+HH/hx/4cf9x/4cf+HH/cf+HH/cf9x/zT8Er0D7f9x/3H/cf9x/3H/cf9x/3H/cf9xj/cf9x/3H/cY/3H/cY/3H/cTtx9rWOCY/3GIiP9xiIj/cYiIiP9xiIiIiP9xiIiIiIiIj/cYiIiIiIiINDbLvMk0cf+HH/hx/3H/hx/3H/hx/3H/hx/3H/hx/3H/cf9x/4cf9x/3H/cf9x/3H/cf9x/3H/cf9x/3H/cf9x/3GP9x/3H/cf87R0y2uLOP9xiIiIiIiIiIiIiIiIiIiIiIiIiHH/iIiIiIiHH/iINRt8u+SDcf9x/3H/cf9x/3H/cY/3H/cf9x/3H/cf9xj/cf9x/3GP9x/3GP9x/3GP9xj/cf9xj/cY/3GP9xj/cY/3GP80ivu9dQSIiIiHH/iIiIiIhx/4iIiIcf+IiIcf+IiHH/iIhx/4iHH/iIcTrJTbY2sv9x/3GP9xj/cf9xj/cY/3GP9xj/cYj/cY/3GP9xiP9xiP9xj/cYj/cT+OLLFx04cf+IiIcf+IiHH/iIhx/4iHH/iIcf+Icf+Icf+Icf+Icf+Icf+Icf+HH/hx/4hx/4cf+HH/hx/3H/g8LHy104OP9xiP9xiP9xiP9xiI/3GI/3GIiP9xiI/3GIiI/3GIIWhTKgp6zf9xiIiIiIiIj/cYiIiIiIiIiIiIiIiIiDxpTLSWs3H/cf9x/4cf9x/3H/hx/3H/cf9x/3H/cf9x/3H/cf9x/3H/cf9x/3H/cf9x/3GP9x/3H/cY/3H/cf9xj/cf9xj/cf9xj/cScV+preoFaIhx/4iHH/iHH/iHH/iHH/hx/4hx/4cf+Icf+HH/hx/4cTIT377sII/3GIj/cYiI/3GIiI/3GIiIiP9xiIiIiI/3GIg6UF62r6Fx/4cf9x/4cf9x/4cf9x/4cf9x/3H/hx/3H/cf9x/3H/cf+HH/M7Hevk4hiIiIj/cYiIiIiIiIiIiIiIiIiIiHE/G/mx5Ab/hx/4cf+HH/cf+HH/cf+HH/cf+HH/cf9x/4cf9x/3H/cf+HH/cf9x/3H/cf9x/3H/cf9x/y+RLBom7T5x/4cf9x/4cf+HH/cf+HH/cf9x/4cf9x/4cf9x/3H/cf9x/4cf9x/3H/cf9x/3H/cf9x/3H/cf9xj/cf9x/3H/cf9xj/cf9x/3GP9x/3GDWBO7t+xIiIiI/3GIiIiIiIiIiIiIiIcf+IiIiIiIiIhx/4iIiIhx/4iIhx/4iIhx/4iIcf+Ihx/4iHH/iIcf+Ihx/4hx/4gpmkIqllvd/4cf+Icf+HH/hx/4hx/4cf+HH/hx/3H/hx/4cf9x/4cf+HH/cf+HH/cf9x/4cf9x/3H/cS9/DhooDx7/hx/4cf+HH/cf+HH/cf+HH/cf+HH/cf+HH/cf9x/3H/hJxLyDtP9x/3H/cf9x/3H/cf9x/3H/cf9x/3GP9x/3H/cf9xj/cf9xj/cf8z0ju+LcSIiIiIiIiIiIiIiIiIiIiIiIiIiCZQpUra9av/iIiIcf+IiIcf+IiHH/iIcf+Ihx/4iHH/iHH/iHH/K/QxKmC87Yhx/4hx/4hx/4hx/4cf+Icf+HH/hx/4cf+HH/hx/4cf+HH/hx/3H/hx/3H/hx/3H/hxPmSMsptziP9xiI/3GIiP9xiIj/cYiIj/cYiIiI/3GIiIiIiP9xguyevKg2FDiIiIiIiIiIiIiIiIiIiIiIiIcf+IiIiIhx/4iIg9Qoq0vXX/cf9x/3H/hx/3H/cf9x/3H/cf9x/3H/cf9x/3H/cf9x/3GP9x/3H/cf9xj/cf9x/3GP9x/3GP9xMANSsA2tiP9xj/cY/3GI/3GI/3GI/3GI/3GI/3GIj/cYj/cYiDhDaLi8l4iIiIiIcf+IiIiHH/iIiIcf+IiHH/iIhx/4iHH/MnMtv4zS/3GP9x/3GP9x/3GP9xj/cY/3GP9xj/cY/3GP9xj/cYj/cY/3GI/3GI/3GI/3GDdZ9rmmCYiIj/cYiHH/iIiIiIiIiIiIiIhx/4MqvhvlQehx/4iIhx/4iHH/iIcf+Ihx/4hx/4iHH/iHH/hx/4hx/4hx/4cf8zx129OKJxiP9xj/cYj/cYj/cYj/cYj/cYj/cYiP9xiI/3GIiP9xiIj/cYiIj/cYiIiI/3Ex72O/EJyIiIiIiIiIiIiIhx/4iIiIiHH/iIiIOe9jtxCciHH/iHH/iHH/iHH/iHH/hx/4cf+HH/iHH/hx/4cf9x/4cf+HH/hx/3H/hx/3H/hx/3E/WTKwps1x/3H/cf9x/3H/cY/3H/cf9x/3H/cf9xj/cf9x/3GP9x/3GP9x/3GP9x/3GP9xj/cf8yaaW/llqI/3GIiP9xiIiP9xiIiI/3GIiIiI/3GIiIiIKIeaGoeGXnGI/3GI/3GI/3GI/3GIj/cYiP9xiIj/cYiI/3GIiINU1iu7KdiIiIiIiIiIiIiIiIiIiIiIiIiIiCHye0oR2Etx/4cf+HH/hx/4cf+HH/hx/4cf+HH/cf+HH/hx/3FAa5z5Rocf9x/3H/hx/3H/cf9x/3H/cf9x/3H/cf9x/3H/cf9x/3EnVo9KupcLiP9xiIiIiP9xiIiIiIiIiIiIj/cYiIiIggRxAaHI7+/3H/cf9x/3H/cf9xj/cf9x/3H/cf9xj/cf9x/3GP9x/3GP9x/3E09X28CoKIiIiIiIiIiIiIcf+IiIiIhx/4iIiHH/iIiHH/iIhx/4iIcf+Ihx/4Mc27sEJE/3H/cY/3H/cf9xj/cf9xj/cY/3H/cY/3GP9xj/cY/3GP9xj/cY/z4157PKGIiIiIiIiIiIiIiIiIiIiIiIiIiIiDi0gbhLfoiIiHH/iIiHH/iIiHH/iIcf+Ihx/4iHH/iIcf+Icf+Icf+Icf+Icf+HH/iHE0Evu77QRxj/cY/3GP9xj/cYj/cY/3GI/3GP9xiP9xiP9xiI/3GI/3GIj/cYiDmwe7dPhIiHH/iIhx/4iHH/iIcf+Icf+Icf+Icf+Icf+Icf+Icf+HH/hx/4hx/4cf+HH/hx/4cf9x/4cf+HH/cf+HH/hxNpL7um0E/3GI/3GIj/cYiP9xiI/3GIiP9xiIj/cYiIiP9xiIiIg3SKy5t1Nx/4cf+Icf+HH/hx/4cf+HH/hx/4cf9x/4cf+HH/cf+HH/cf+HH/cf+HH/cf9x/4cf9x/3H/cf9x/3H/cf9x/3H/cf9x/3H/cf9x/3H/cf9x/zhVq7mqVIiIiP9xiIiIiIiIiI/3GIiIiIiIiIgwq4uxZHT/hx/4cf9x/4cf9x/4cf9x/4cf9x/3H/hx/3H/cf9x/3H/cf+HH/cf9x/3H/cf9x/3GP9x/3H/cf9x/3H/cY/3H/cTiIfbh3goiIiIiIiIiIiIiIiIiIcf+IiIiIiHH/iIiIhx/4JfoCOsBf3HH/cY/3GP9x/3GP9xj/cY/3GP9xiP9xj/cY/3GI/3GP9xiP86xU23OrKIhx/4iIcf+IiHH/iIcf+Ihx/4hx/4hx/4hx/4hx/4hx/4cf+IMhZNvumycYj/cY/3GI/3GP9xiP9xiP9xiI/3GI/3GIj/cYiP9xiD4vSLLQt4iIiHH/iIiIhx/4iIiHH/iIhx/4iIcf8/RzGxuM6Ihx/4hx/4hx/4cf+Icf+HH/iHH/hx/4cf+HH/hx/4cf+HH/cTdFv7m6QIiP9xiIiP9xiIiIj/cYiIiIiP9xiIiIiIiIiIMxbuvukR/4cf9x/3H/hx/3H/cf9x/3H/cf9x/3H/cf9x/3H/cf9x/3H/cf9x/yo2jxp8lw5x/3H/cf9x/3H/cf9x/3GP9x/3H/cf9x/3GP9x/3H/cY/3H/cf9xj/cY/3H/cY/z9z7bKMEoiIiIiIhx/4iIiIiHH/iIiIcf+IiIcf+IiHH/iIcf+Ihx/4g62c23JjL/cf9xj/cY/3GP9xj/cY/3GP9xiP9xj/cY/3GI/3GI/3GIPOtOtBSxiHH/iIcf+Ihx/4hx/4hx/4hx/4hx/4hx/4cf+Icf+HH/hx/4cf8+wOyzPxP/cYj/cY/3GI/3GI/3GIj/cYj/cYiP9xiIj/cYiI/3GIgvJ+waHYE+cYj/cY/3GI/3GI/3GI/3GIj/cYiP9xiI/3GIj/cYiIPYHstH4T/4iHH/iHH/hx/4hx/4hx/4cf+HH/iHH/hx/4cf+HH/cf+HH/hxItYAGtKf/nGIiI/3GIiIiP9xiIiIiI/3GIiIiIiIiIiC9lXCopqj2HH/hx/4hx/4cf+HH/hx/3H/hx/4cf+HH/cf+HH/cf+HH/cf+HH/cf9x/3EzkA69b/GIiP9xiIiIj/cYiIiIiIiP9xiIiIiIiIgp55pKkYZbiHH/iIcf+Icf+Icf+Icf+Icf+Icf+HH/iHH/hx/4cf+HH/iHH/cf8+QxWyvOpx/3H/cf9x/3H/cf9x/3H/cY/3H/cf9xj/cf9x/3GP9x/3GP9xj/cf9xj/cY/3GDa7MrpEzYj/cYj/cYj/cYj/cYiP9xiI/3GIj/cYiI/3GIiP9xiIiP9xiIiIj/cYIchAKgR7/YiI/3GIiIiP9xiIiIiIiI/3GIiIiIiIiIg6Ce239hL/hx/3H/cf+HH/cf9x/3H/cf+HH/cf9x/3H/cf9x/3H/cf9xj/cf8lpzxa5Yw6cf+HH/iHH/iHH/hx/4cf+HH/hx/4cf+HH/hx/4cf9x/4cf+HH/PLYctUnjiI/3GI/3GIj/cYiP9xiI/3GIiI/3GIiI/3GIiIj/cYiIiIiP9xiIiIiIINBuGhP5Ho/3GIiIj/cYiIiIiP9xiIiIiIiIiIiP9xI/GWOvDmnI/3H/cY/3GP9x/3GP9xj/cY/3GP9xj/cY/3GP9xj/cYj/cYj/cY/3GI/3GI/3GIj/cYj/cYiP9xPiJrst2UiIiHH/iIcf+IiHH/iIcf+Icf+Ihx/4hx/4cf85TY+4snCP9xiP9xiP9xiP9xiI/3GIj/cYiP9xiIj/cYiCZ9zhq4Ix7/cYj/cYiP9xiI/3GIj/cYiI/3GIiP9xiIiCvR/ZqS4CZx/3H/cf9x/3GP9x/3H/cY/3H/cY/3H/cY/3GP9x/3GP9xj/cY/3GP9xj/cY/3GI/3GP9xiP8sP+JajAHa/4iHH/iIcf+Ihx/4hx/4iHH/iHH/hx/4hx/4cf+Icf8npwOK1Y/Hhx/4iHH/iIcf+Ihx/4hx/4hx/4hx/4hx/4cf+Icf+HH/hx/4hx/4cf+HH/cf+HH/g/2d2xJiJxiI/3GIj/cYiP9xiIj/cYiIj/cYiIiP9xiIiIiP8v3MsqQjNN/4hx/4iHH/iHH/iHH/hx/4hx/4cf+Icf+HH/hx/4cf+HH/hx/4cf9x/4cf+HH/cf+HH/cf8k/C8a0D0Ocf+HH/hx/4cf9x/4cf9x/4cf+HH/cf9x/4cf9x/3H/g8cqy0jVNxiIj/cYiI/3GIiIj/cYiIiIj/cYiIiIIPGAKhHn/YiP9xiIiIiIiIj/cYiIiIiIiIiIiIiIiIhx/4gkxu8aw5EOcv+IiIiIiIiIiIiIiIcf+IiIiIhx/4iIiHH/JZpgKsZZ/YiIiHH/iIiIcf+IiHH/iIhx/4iHH/iIcf+Ihx/4hx/4hxIjNVOuzKrHGIiP9xiIiP9xiIiI/3GIiIiIj/cYiIiDY6rbvFUv+HH/hx/4cf9x/4cf9x/4cf9x/3H/hx/3H/cf+HH/cf9x/3H/cf9x/3H/cf9x/3H/cf9x/3H/cf9x/3H/cY/3H/cf9x/zyp3LVWI4iIiIj/cYiIiIhx/4iIiIiIiIiIiIcf82kW66bpFx/3H/cf9x/3GP9x/3H/cf9xj/cf9x/3GP9x/3GP9x/3GP9xj/cf9xj/cY/3GP9xj/cYJCqeGt1WHv9xj/cf9xj/cf9xj/cY/3GP9xj/cY/3GP9xj/cY/3GP9xMSQev9vhiIiHH/iIiHH/iIhx/4iHH/iIcf+Icf+Icf+IMBbNsfky/3GP9xj/cY/3GP9xiP9xj/cYj/cYj/cYj/cYj/cYj/cYiP9xiI/3GIiP9xiIMSKdv91iiHH/iHH/iHH/hx/4hx/4cf+HH/hx/4cf+HH/hx/4cf9x/4cSZ6ISqoXe2HH/cf+HH/hx/3H/hx/3H/hx/3H/cf9x/4cf9x/3H/cf9x/3E5BT+3+sCI/3GIiIiIiIiIiIiIiIiIiIiIiIcTSW6btpFocf+HH/hx/3H/hx/3H/hx/3H/hx/3H/cf+HH/cf9x/3H/cf9xQ25M2Rv/cf9x/3H/cf9xj/cf9x/3H/cf9x/3GP9x/3H/cY/3H/cY/3H/cY/3H/Mvh4vweHiIiI/3GIiIiIiI/3GIiIiIiIiIiC3eQZpyG+aHH/hx/4hx/4cf+HH/hx/4cf+HH/hx/3H/hx/4cf9x/4cf80ttG9SS7/cf9x/3H/cf9x/3H/cf9x/3H/cf9x/3GP9x/3H/cf9x/3GP800gq9LfWIj/cYiIiIiP9xiIiIiIiIiIiIP2WrsppU/4cf+HH/hx/4cf+HH/cf+HH/cf+HH/cf+HH/cf9x/4cf9x/3H/cf+HH/cf9x/3FNmGw2ef9x/3H/cf9x/3H/cY/3H/cf9x/3GP9x/3H/cY/3H/cY/3H/cY/3GP9xLyFYGi3qfv+HH/hx/3H/hx/3H/hx/3H/hx/3H/cf+HH/cf9x/3H/cf+HH/cf9x/3H/NalSvFat/3GP9x/3H/cY/3GP9x/3GP9xj/cf9xj/cY/3GP9xj/cY/3GI/3GP9xiP9xj/cYj/cYj/cYj/cTTTcrssjXGIiI/3GIiIj/cYiIiIiI/3GIiIiIiIiIiIiIg/TeWxshqIcf+Ihx/4iHH/iHH/iHH/iHH/iHH/iHH/hx/4hx/zgwDrjP8XGI/3GP9xiP9xiI/3GI/3GIj/cYiP9xiIj/cYiINQUdu/riiHH/iHH/hx/4hx/4hx/4cf+HH/hx/4hx/4cf9x/4cf+HH/hx/3H/hx/4cf9x/4cf9x/3H/hx/3H/cf+DFeO7CxxIj/cYiP9xiIj/cYiI/3GIiI/3GIiIiP9xiIiIgwSx6wxOFx/4cf+HH/cf+HH/hx/3H/hx/3H/hx/3H/cf+HH/cf9x/3H/cf+HH/cf9x/3H/cf9x/3H/cf9x/zJaLL+l04iIj/cYiIiIiIiP9xiIiIiIiIiIiIiIiIiIiIiHH/iDakbbtbkv9x/4cf9x/3H/cf9x/3H/cf9x/3GP9x/3H/cf9x/3GP9x/3H/cY/3H/cf9xj/NVP/vKwAiIiIcf+IiIhx/4iIhx/4iIhx/4iHH/iIcf+Cp/vkqYBBv/cY/3H/cf9x/3GP9x/3GP9x/3H/cY/3GP9x/3GP9xj/cY/3H/cY/zH6vrAVQYhx/4iIhx/4iIhx/4iIcf+Ihx/4iHH/iIcf+Icf+C3/UipACt2HH/iHH/hx/4hx/4cf+HH/hx/4cf+HH/hx/4cf9x/4cf+HH/cf+HH/cf+HH/cf9x/4cf9x/z+xrrJOUYiI/3GIiIiIiP9xiIiIiIiIiIiIiIiIiIiIiIiIiIhx/4iIiIiIcf82lMu6azRx/3H/cf9x/3H/cf9x/3H/cf9x/3H/cf9x/3H/cf9xj/cf9x/3GP9x/3H/cY/3H/cTQMW7zzpIiIiIiIiIiIiIiIiIiIiIiIiIiIiHH/iIiIiIcf+IiIhx/4iIhx/4iIcf+Ihx/zkeTbjhsv9x/3H/cY/3GP9x/3GP9xj/cY/3GP9xj/cY/3GP9xj/cYj/cY/3GI/3GI/zUuLLzR04iHH/iIiIcf+IiHH/iIhx/4iHH/iIcf+Icf+Ihx/4hx/4hx/4cf+Icf+HH/iHH/hx/4cf+DeVy7pqNIj/cY/3GP9xiP9xiP9xj/cYiP9xiP9xiP9xiI/3GIj/cYiI/3GIiI/3GIiI/3E668y2FDNx/4cf+Icf+HH/iHH/hx/4cf+HH/hx/4cf+HH/cf+HH/hx/3H/hx/3H/hx/3H/cf+HH/cf9x/3H/hxNogKunf1/3GIj/cYiP9xiI/3GIj/cYiIj/cYiIj/cYiIiI/3GIiIiIiP9xiIiIiIiIPTK8s81Dhx/4cf+HH/cf+HH/cf+HH/cf+HH/cf9x/3H/hx/3H/cf9x/3H/cf9x/3H/cf9x/3H/cf9x/3H/cf9x/3H/cY/3H/cf9M6+xRQY/3H/cY/3GP9x/3GP9xj/cY/3GP9xj/cYj/cY/3GP9xiP9xiP9xiP9xiP9xiP9xiI/3GIOcI0tz3LiIiIiIiIiIj/cYiIiIhx/4iIiIiIiIiIiIhx/4iIiIhx/4iIiDv5w7UGPIhx/4hx/4cf+Icf+HH/hx/4hx/4cf+HH/hx/3H/hx/4cf+HE+chOyjez/cf9x/3H/cf9x/3H/cf9x/3H/cf9xj/cf9x/3H/cY/3H/cY/3H/cY/3H/cY/3H/cY/3GP9xj/cY/3GP9xj/cY/3GI/3GP809Nm9CyaIiIiIiIiIcf+IiIiIiIcf+IiIiHH/iIiIcf+IiHH/iIhx/4iDbEBbo7+nH/hx/4cf9x/4cf9x/4cf9x/4cf9x/4cf9x/3H/cf+HH/cf9xMPuUvwRrcf9xj/cY/3GP9x/3GP9xj/cY/3GP9xiP9xj/cYj/cY/3GI/3GI/3GI/3GINS98u9CDhx/4iIcf+IiHH/iIcf+Ihx/4hx/4hx/4hx/4hx/4hx/4cf+HH/iHH/hx/4cf+HH/hx/4cf9x/4cf+HH/cf+HH/cf+HH/cf8wmeixdhf/cY/3GI/3GP9xiP9xiP9xiP9xiP9xiP9xiI/3GIiP9xiI/3GIiI/3GIiI/3GIiIiP9xiIiIiIj/cYiIglX4saygdO/3GIj/cYj/cYiI/3GIiP9xiIiP9xiIiP9xiIiIiP9xiIiIiIiIiI/3GIg3nR25YuJx/4cf+HH/cf+HH/cf+HH/cf9x/4cf9x/3H/cf9x/3H/hx/3H/cf9x/yBc4korMdtx/3H/cf9x/3H/cf9x/3H/cf9x/3GP9x/3H/cY/3H/cf9xj/cf9xj/cf8oVYEqqqftj/cY/3H/cY/3GP9xj/cY/3GP9xj/cY/3GI/3GP9xiP9xg0Pm28wZKHH/iIhx/4iIcf+Ihx/4iHH/iIcf+Icf+Icf+Icf+IKi3aGn0iXoiHH/iIiIiHH/iIiIhx/4iIcf+IiHH/iIhxKs8ZGmMObo/3GIiIiIiIiIiIiIiIiIiIiIiHH/JYxaOtc6XI/3GIj/cYiI/3GIiP9xiIj/cYiIiP9xiIiIiP9xiIiIiIiIgofcya2CM2/3GP9x/3GP9xj/cf9xj/cY/3GP9xj/cY/3GP9xj/cY/3GI/3GP9xiP9xgotaAqhKX9cYj/cYj/cY/3GI/3GIj/cYj/cYiP9xiI/3GIiP9xg09x+9COD/iHH/hx/4cf+HH/hx/4cf+HH/hx/3H/hx/4cf9x/4cf9x/4cf9x/3H/hx/3H/cf9x/4cf9x/3H/cf9x/3H/cf9x/3H/cf9x/3GP9x/3H/cf9x/3GP9x/3GP9x/3H/cY/3GDda8rmlDYj/cY/3GI/3GI/3GI/3GI/3GIj/cYiP9xiI/3GIiP9xiIiP9xiIiI/3GIiIiI/3GIiIiIiIiIj/cYiIiIiIg0cIu9j3T/hx/4cf+HH/cf+HH/hx/3H/cf+HH/cf+HH/cf9x/3H/cf+HH/cf9x/3H/cf9x/3H/cf9x/3H/cf9xj/cf9x/3H/cY/3H/cf9xj/cf9xj/cf9xj/cf9xj/cY/3GP9xj/LlQsGjq9PnH/cf9x/3H/cf9x/3H/cf9xj/cf9x/3GP9x/3H/cY/3H/cY/3GP9x/3GP9xj/cY/3GP8lTqka2xVu/4cf9x/3H/cf+HH/cf9x/3H/cf9x/3H/cf9x/3H/cf9xj/cf84y6K5NF3/cY/3H/cY/3GP9xj/cY/3GI/3GP9xj/cYj/cYj/cYj/NdXYvConiIiIiIhx/4iIiIiIiHH/iIiIhx/4iIiHH/iIhx/4iIcf+Ihx/4iHH/iIcf+Icf+Icf+IJBaCKu6X3f+Icf+HH/hx/4cf+HH/hx/4cf+HH/hx/3H/hx/4cf9x/4cf82eYy7hnP/cYiP9xiIj/cYiI/3GIiP9xiIiI/3GIiIiI/3GIiDfKPLk1w4hx/4cf+HH/hx/4cf+HH/hx/3H/hx/4cf9x/4cf9x/4cf9x/4cf9x/3H/cf+HH/cf9x/3H/cf9x/3H/cf9x/3H/cf9x/3EwJ0qw6LWP9xiIj/cYiIiI/3GIiIiI/3GIiIiIiIiIiIiP9xiIiIiIcf+IiIiIiIiIiIiDXUebsrhnH/hx/3H/hx/3H/hx/3H/hx/3H/cf+HH/cf9x/3H/hx/3H/cf9x/3H/cf9x/3H/cf9x/3H/cY/3H/cf9x/3GP9x/3H/cY/3H/cY/3H/cY/3GDHlXL8ao4iIiIiIiIiIiIiIhx/4iIiIiIcf+IiIhx/4iIhx/4iIcf+IiHH/iIcf+Ihx/4hx/4g+6lmzFab/cf9x/3H/cY/3H/cf9x/3GP9x/3GP9x/3GP9x/3GP9x/3GP9xj/cY/3GP9xj/cY/3GP9xiP9xM9OLvSx0iIiIiIiIcf+IiIiHH/iIiHH/iIiHH/iIhx/4iHH/iIcf+Ihx/4hx/4hx/4hx/4hx/4N3ALuY/0cf9xj/cY/3GP9x/3GP9xj/cY/3GI/3GP9xj/cYj/cY/3GI/3GI/3GIj/cYj/cYiP9xiI/zwxfLXOg3H/iIcf+Ihx/4hx/4hx/4hx/4hx/4hx/4cf+Icf+HH/hx/4cf+HH/hx/4cf+HH/cf+HH/gymya+ZNlx/3GP9x/3GP9x/3GP9x/3GP9xj/cY/3GP9xj/cY/3GP9xOzWhtcpej/cYiP9xiP9xiI/3GIj/cYiP9xiIj/cYiIj/cYiIiP9xiIiIiI/3GIiIiIiIO9hKtie1/4hx/4hx/4cf+HH/hx/4cf+HH/hx/4cf+HH/hx/3H/hx/3H/hx/3H/hx/3H/cf+HH/cf9x/3H/hx/3H/cTbFCLo694j/cYj/cYj/cYj/cYj/cYiP9xiI/3GIiP9xiIj/cYiIj/cYiIiP9xiIiIiI/3GIiIiIiIiIiIiIiIgz/jW9AcqIcf+Ihx/4iHH/iIcf+Ihx/4hx/4hx/4hx/4cf+Icf+HH/hx/4hxNVTxuqsOcf+HH/cf+HH/cf+HH/cf9x/3H/hx/3H/cf9x/3H/cf9x/3H/cf9x/3H/cf9x/3H/cf9x/3GP9xNYMsu3zTiIiIiP9xiIiIiIiIiIiIiIiIiIiIcf+IiIiIiIhx/4iIiIhx/4iIhx/4iIPists9TS/3H/cY/3H/cf9xj/cf9xj/cf9xj/cY/3H/cY/3GP9xj/cYM0D0vb8LiI/3GIiP9xiIiI/3GIiIiP9xiIiIiIiP89QaS0vluIcf+IiIiHH/iIiIcf+IiHH/iIhx/4iHH/iIcf+Icf+DfdUroirf+HH/hx/4cf+HH/hx/4cf9x/4cf+HH/cf+HH/cf+HH/cf9x/4cf8iRBga+75+cf+IiHH/iIcf+Ihx/4iHH/iHH/iHH/iHH/iHH/hx/4hx/4cf+HH/iHH/hx/4cTX5VbsGqv9x/3H/cf9xj/cf9x/3H/cf9xj/cf9xj/cf9x/3GP9xj/cf9xj/cTUKVbv1qv9xiIj/cYiP9xiIiP9xiIiP9xiIiIiP9xgixDJqBLzZcYiP9xiIiP9xiIiP9xiIiIj/cYiIiIgitU1qFaspiIcf+IiHH/iIcf+Ihx/4hx/4hx/4hx/4hx/4hx/4cf8k2uJq8lHZiHH/iIcf+Icf+Icf+Icf+HH/iHH/hx/4cf+HH/hx/y/0WSowum3/cf9x/3GP9x/3H/cY/3GP9x/3GP9xj/cf9xj/cY/3GP9xj/cY/z53JbOI2v9xiIiI/3GIiIiP9xiIiIiIiP9xiIiIglrsla5RNqj/cY/3H/cY/3GP9xj/cY/3GP9xiP9xj/cYj/cY/3GI/zUJC7z29IiIiIhx/4iIiIcf+IiIcf+IiHH/iIhx/4iHH/iHH/iIcf+Icf+Icf+Icf8xbMmwozb/cf9x/3GP9x/3GP9x/3GP9xj/cf9xj/cY/3GP9xj/cY/3GP9xj/JdfgKtKB/Y/3GI/3GP9xj/cYj/cYj/cYj/cYj/cYj/cYj/cYiP9xORNXt+yoiIiIiIcf+IiIiIiIcf+IiIiHH/iIiIcf+IiCOdZBrmKb6I/3GIj/cYiP9xiI/3GIiP9xiIiP9xiIiIMzXIvco3cf+IiHH/iIhx/4iHH/iIcf+Icf+Icf+Icf+Icf+HH/iDdnUbmYrocf+HH/hx/3H/hx/4cf9x/4cf9x/4cf9x/4cf9x/3H/cf+COBtloI5JqIiIiIiIiIiIhx/4iIiIiHH/iIiIcf+DX8zLsDM3H/cY/3H/cf9x/3H/cY/3H/cf9xj/cf9xj/cf9xj/cY/3H/cSNlMBrprP7/iIiIcf+IiHH/iIhx/4iHH/iIcf+Icf+Ihx/4gxfS+wktCP9xiP9xj/cYj/cYj/cYj/cYiP9xiI/3GIj/cYiI/3GIiP9xiIMBQKsPv1cf+IiHH/iIcf+Ihx/4hx/4hx/4hx/4hx/4hx/4hxJ4d1mteIpv9xj/cYj/cYj/cYj/cYj/cYj/cYiP9xiI/3GIj/cYiI/3GCG1Sno1q1j/cf9x/3H/hx/3H/cf9x/3H/cY/3H/cf9x/3H/cf9xj/I0rDahxTyf9x/3H/cf9x/3H/cY/3H/cf9x/3GP9x/3GP9x/3GP9x/3GP9xj/cSjTgSqSx+2P9xj/cY/3GP9xj/cY/3GP9xiP9xj/cYj/cY/3GI/3GI/3GIj/cYj/cYiDcfnLngY4iHH/iIcf+Ihx/4hx/4hx/4hx/4hx/4hx/4cf+HE39I+5C3CI/3GI/3GIj/cYiP9xiIj/cYiIj/cYiIiP8+4W6zHpFx/4cf+HH/hx/4cf+HH/hx/3H/hx/3H/hx/3H/hx/3H/hxLlYsilqdN3GP9x/3GP9x/3GP9x/3GP9xj/cf9xj/cY/3GP9xj/cY/3GP9xiP9xj/cSX/8irAAN2I/3GIj/cYiP9xiI/3GIj/cYiIj/cYiIj/cYOhbNt+ky/4cf+HH/iHH/hx/4cf+HH/cf+HH/hx/4cf9x/4cf9x/4cf9x/z/brbIkUoiI/3GIiI/3GIiIj/cYiIiIiP9xiIiIiIiIiIiIiIiIiIiIiIiIiIiIiDpzXLaMo3H/cf9x/3H/cf+HH/cf9x/3H/cf9x/3H/cf9x/3H/cf9xj/cf9x/3H/cY/3E3a6q5lFWIj/cYiIiIiIiP9xiIiIiIiIiIiIiIMttOvySx/4cf9x/3H/cf9x/3H/cf9x/3H/cf9x/3H/cf9x/3H/cf9xj/cf9x/3GP9x/3H/cY/3H/cY/3GP9x/3GP9xj/cY/3GP9xj/cY/3GP9xj/cYj/cY/3E0PE68w7GHH/iIhx/4iHH/iIcf+Ihx/4hx/4hx/4hx/4g/O0uyxLT/cf9xj/cY/3GP9xj/cf9xiP9xj/cY/3GP9xiP9xj/cYj/cYj/cYj/cYj/cYiP9xiP9xiIj/N9bKuik1cf+IiHH/iIhx/4iHH/iIcf+Icf+Ihx/4hx/4hx/4cf+Icf+HH/iHH/hx/4cf+HH/hx/4cf+HH/cf8s3Q4aUi8ecf+Icf+HH/iHH/hx/4cf+HH/hx/4cf+HH/hx/4cf9x/4cf9x/4cf9x/4cf9x/3H/hx/3H/cf9x/3H/hx/3H/cf9x/3H/cf9x/3H/cf9xj/cf9x/z6hO7NexIiIiI/3GIiIiIiIiP9xiIiIiIiIiIiIiIiIiIhx/4iDw0WbTLpnH/hx/4cf+HH/cf+HH/cf+HH/cf+HH/cf+HH/cf9x/3H/hx/3H/cf9x/3H/cf9x/3H/cf9x/3H/cf9x/3GP9x/3H/cf9xj/cf9x/3GP9x/3E4qpi3VWdxiIiI/3GIiIiIj/cYiIiIiIiIiIiIj/cYiIiHH/iIiIiIiIiIiIiHH/iIiIiHH/iIiIcf+IiIcf+IiHH/iIOw5atfGlcf9x/3GP9x/3H/cf9x/3H/cY/3H/cf9xj/cf9x/3GP9x/3GP9xj/cf9xj/cY/3GP9xj/cY/3GP9xj/cYj/cY/3GI/3GIPqbHslk4iIiIiIiIiIiIiIiIiIiIcf+IiIiIhx/4iIiIcf+IiIcf+IiHH/iIcf+IiHH/iHH/iIcf+INno5uoXGcf9x/3H/cY/3H/cf9x/3GP9x/3H/cY/3H/cY/3GP9x/3GP9xj/cY/3H/cY/3GI/3GP9xj/cY/3GI/3GI/3GI/3GI/3GI/3GI/3GIj/cYiP9xPPEstA7Tcf+IiHH/iHH/iIcf+Icf+Icf+Icf+Icf+HH/iHH/hx/4cf+HH/hx/4cf+HEwIA6/3/FxiP9xiI/3GIj/cYiI/3GIiI/3GIiI/3GIiIiP9xiDR/CryA9Yhx/4hx/4hx/4hx/4hx/4cf+Icf+HH/hx/4cf+Icf9x/4cf+HH/hx/4cf9x/4cf9x/4cf9x/3H/hx/3H/cf+HH/cf9x/3H/cf9x/3H/cf9x/3H/cf872Ia1J3lxiP9xj/cYj/cYj/cYiP9xiP9xiI/3GIiP9xiIj/cYiI/3GIiIj/cYiIiIj/cYiIiIiIiIiP9xiIiIiIiIiIPWoqs5XVcf+HH/hx/4cf9x/4cf+HH/cf+HH/cf+HH/cf+HH/cf9x/4cf9x/3H/cf9x/4cf9x/3H/cf9x/3H/cf9x/3GP9x/3H/cf9x/3GP9x/3H/cY/3H/cY/3H/OrGIt053/3GIiIj/cYiIiIiI/3GIiIiIiIiIiIiIiIiIiIiIiIiIiIiHH/iIiIiIhx/4iIiHH/g+4HmzH4b/cf9x/4cf9x/3H/cf+HH/cf9x/3H/cf9x/3H/cf9x/3H/cY/3H/cf9x/3H/cY/3H/cf9xj/cf9xj/cf9xj/cY/3H/cY/3GP9xj/cY/3GP9xj/cYgx5gm/GfaIiIiIiIiIiIiIhx/4iIiIiIiIcf+IiIiIcf+IiIhx/4iIcf+IiHH/iIcf+Ihx/4iHH/iHH/iHH/iHH/gwLUiw4rdxj/cf9x/3H/cf9xj/cf9x/3GP9x/3H/cY/3H/cY/3GP9x/3GP9xj/cY/3GP9xj/cY/3GI/3GP9xiP9xj/cYj/cYj/cYj/cYiP9xgyRCy+u9OIhx/4iHH/iIhx/4hx/4iHH/iHH/iHH/iHH/iHH/hx/4hx/4cf+HH/g5r5u3UGRxj/cY/3GP9xiP9xj/cYj/cYj/cYj/cYj/cYj/cYiP9xiI/3GIiP9xiIj/cYiIiP9xiIiIj/cYiIiIiI/3GIiIiIiIg8Oja1xcn/iIcf+IiHH/iHH/iIcf+Icf+Icf+Icf+Icf+HH/iHH/hx/4cf+HH/hx/4cf+HH/hx/3H/hx/4cf9x/4cf9x/4cf9x/3H/hx/zjberkkhf9xiP9xiP9xiI/3GIiP9xiI/3GIiI/3GIiIj/cYiIiI/3GIiIiIiIiP9xiIiIiIiIgwzn2xQYL/cf+HH/cf9x/4cf9x/3H/cf9x/4cf9x/3H/cf9x/3H/cf9x/3H/cf9xj/cf9x/3E134y7IHP/cYiIiIiIiIiIiIiIiIiIiIiIiIiIhx/4iIiIiIcf+IORCct+9jcf9x/3H/cf9x/3H/cf9x/3H/cY/3H/cf9xj/cf9x/3GP9x/3GP9x/3GP9xj/cY/3H/cY/zlfzbigMoiIiIhx/4iIiIcf+IiIcf+IiHH/iIhx/4iHH/iIcf+Icf+IcTG8yr9DNf9x/3GP9x/3H/cY/3H/cY/3GP9xj/cf9xj/cY/3GP9xj/cYj/cY/3GP9xiP9xiP9xiDbUXroroXH/iIcf+Ihx/4iHH/iHH/iHH/iHH/iHH/hx/4hx/4cf+HH/hx/zgLnbn0Yv9xiP9xiP9xiP9xiI/3GIj/cYiP9xiIj/cYiI/3GIiIPKUOtVrx/4hx/4cf+HH/hx/4cf+HH/hx/3H/hx/4cf9x/4cf9x/4cf9x/3H/hx/3H/NHHsvY4TiI/3GIiI/3GIiIiP9xiIiIiI/3GIiIiIiIiIiIiIiIiIiISF/sigGIiHH/iIiIiIhx/4iIiHH/iIiHH/iIhx/4iIcf+Ihx/4iHH/P7E1sk7K/4cf9x/4cf9x/3H/hx/3H/cf+HH/cf9x/3H/cf9x/3H/cf9x/3H/cf8xPQyw0vOIiIj/cYiIiIiI/3GIiIiIiIiIiIiIiIiIiIiIiIiIiIhx/4iIg53Py3IwOHH/cf9x/3H/cf9x/3H/cY/3H/cf9x/3H/cY/3H/cf9xj/cf9xj/cf9xj/cf9xj/cY/3GP9x/3GP9xiP9xj/Ok+Jt7B2iP9xiIiIiHH/iIiIiIiIiIiIhx/4iIiIIWVJShqra4cf+HH/iHH/hx/4cf+HH/hx/4cf+HH/hx/4cf9x/4cf+HH/cTxbuLSkR/9xiP9xj/cY/3GP9xiP9xiP9xj/cYj/cYiP9xLV0UWlouunH/iHH/hx/4hx/4cf+HH/hx/4cf+HH/hx/4cf+HH/cf+HH/cf8nigh61194iIiP9xiIiIiIiIiIiIiIiHH/iIiIiIiCrcvxpyNA6IiIiIiIiHH/iIiIiIiHH/iIiIhx/4iIhxJgPRKr/C7f+IiHH/iIhx/4iHH/iHH/iIcf+Icf+Icf+Icf+Icf+HH/hxNGpRu5Wucf+HH/hx/3H/hx/3H/hx/3H/hx/3H/hx/3H/cf+HH/cf9x/3H/cf9x/3H/cf9x/3H/cf9x/3H/cf9x/3H/cf9xj/cf9x/3GP9x/3EuDTAaLyz+iIiIhx/4iIiIcf+IiIcf+IiHH/iIhx/4iHH/iIcf+Icf+Ihx/4hx/4cf+Icf+Icf+HH/hx/4hxN+7WuREp/3H/cY/3H/cf9x/3GP9x/3GP9x/3GP9x/3GP9x/3GP9xj/cY/3GP9xj/cY/3GP9xj/cYj/cY/3GI/3GI/3GI/3GI/3GIj/cYiP9xiI/3GIiP9xiIj/cYiIiP9xiIiIj/cYiIiIiIiI/3GIiIiIiIiIiIiIOLSUuEtrcf+IiHH/iIcf+Ihx/4iHH/iHH/iHH/iHH/iHH/gp1I86krcMiHH/iIhx/4iHH/iHH/iIcf+Icf+Icf+Icf86ahW3ler/cf9x/3H/hx/3H/cf9x/3H/cf9x/3H/cf9x/3H/cf9x/3H/cf9xj/cf9x/3GP9x/3H/cY/3H/cY/3H/LPngKlBh/XH/cY/3GP9x/3GP9xj/cY/3H/cY/3GI/3GP9xj/cY/3GIMiDNvt8yiIiHH/iIhx/4iIcf+Ihx/4iHH/iHH/iHH/iHH/iHH/iHH/iHEmtgEqpJ/tcf+Icf+HH/iHH/hx/4cf+HH/hx/4cf+HH/cf+HH/hx/zkRD7ju8IiI/3GIiIj/cYiIiI/3GIiIiIiIj/cYiDD7jbAUcnH/hx/3H/hx/4cf9x/3H/hx/3H/cf+HH/cf9x/3H/cf9x/4cf9x/3H/cf9xj/cf9x/3H/cf9x/3H/cSw4tlpsdJqIiIcf+IiHH/iIhx/4iIcf+Ihx/4hx/4iHH/iHH/iHElT7Ca+wT2/3H/cf9x/3GP9x/3H/cY/3H/cY/3H/cY/3GP9x/3GP9xj/cY/zAPW7EBpIiIiIiIiIcf+IiIiIiIhx/4iIiIcf+IiIhx/4iIPZDes28hcY/3GP9x/3GP9xj/cY/3H/cY/3GI/3GP9xj/cY/3GI/3GI/3GI/3GI/3GI/3GI/3GIPJ+rtGBUcf+IiHH/iIhx/4iHH/iIcf+Icf+Ihx/4hx/4hx/zBmbrCpkXGP9xiP9xj/cYj/cYj/cYj/cYiP9xiI/3GIj/cYiP9xiIiP9xiIiP9xiIiIj/cYgsU+BaasH6hx/4hx/4cf+HH/hx/3H/hx/4cf+HH/cf+HH/cf+HEnWOPa6nHCcY/3GP9xj/cYj/cY/3GI/3GI/3GI/3GI/3GI/3GIj/cYiP9xiC/2ckowmNuP9xiI/3GIiP9xiIj/cYiIj/cYiIiP9xiIiIiI/3GIiIiIgrictqh2NJhx/4iIhx/4iHH/iIcf+Ihx/4iHH/iHH/iHH/iHH/g5cSy4jtOP9xj/cY/3GP9xj/cY/3GP9xiP9xj/cYj/cYj/cYj/cYj/cYj/cYiP9xiI/z5SzLOtM4cf+Ihx/4iHH/iHH/iHH/iHH/hx/4hx/4cf+HH/iHE05e+8GhCIj/cYiP9xiIj/cYiIj/cYiIiP9xiIiIiI/3GIiIOqv6t1QF/4hx/4cf+HH/iHH/hx/4cf+HH/hx/4cf9x/4cf+HH/cf+HH/cf+HH/cf9x/4cf9x/3H/cf+HEvlaA6JqX8iP9xiIiIiIiIiI/3GIiIiIiIiIiIJhgFGq5/rnGP9xj/cY/3GP9xj/cY/3GI/3GP9xiP9xiP9xiP9xiI/3GI/3GIj/cYiI/3GIiP9xiIIlCBOvr37Icf+HH/hx/4cf+HH/cf+HH/hx/3H/hx/3H/hx/3H/cf8jpuoa5ZFecf+Icf+Icf+Icf+HH/iHH/hx/4cf+HH/hx/4cf+HH/hxPlLhsq0e/4cf9x/3H/cf+HH/cf9x/3H/cf9x/3H/cf9x/3H/cf9x/3H/cSggwUqt8+v/cf9x/3H/cf9x/3H/cf9x/3H/cY/3H/cf9x/3GP9x/3GP9x/3GP9x/3GCe9kSqkJu3/cY/3GP9xj/cY/3GP9xj/cY/3GP9xiP9xj/cYj/cYj/cYj/cYg/Kv6x1QGIcf+Icf+Ihx/4cf+Icf+Icf+HH/hx/4hx/4cf870Pu2LwT/cY/3GP9xiP9xiP9xiP9xiP9xiP9xiP9xiI/3GIiP9xiI/y6OBjpHH5xx/3H/cf9x/4cf9x/3H/cf9x/3H/cf9x/3H/cf9x/3GP9x/3H/cf9xJ14pWrodaocf+Ihx/4hx/4hx/4hx/4hx/4hx/4cf+Icf+HH/hx/4cf+HH/hx/4cf+HH/cf+HH/cf+HH/cf+HH/cf+HH/cTcw1rnPKY/3GP9xj/cY/3GP9xj/cYj/cY/3GI/3GI/3GP9xg/Ip6x3WGIhx/4hx/4iHH/iHH/iHH/iHH/hx/4hx/4cf+HEgFSAaD63+iP9xiI/3GIiP9xiIj/cYiIiP9xiIiIj/cYg6Qk62vbFx/3H/hx/4cf+HH/cf+HH/cf+HH/cf9x/4cf9x/3H/hx/3H/R4Bcp/r/cf9x/3H/cf9x/3H/cf9x/3H/cf9xj/cf9x/3GP9x/3H/cY/zFgybCvNoiIiP9xiIiIiIiIiP9xiIiIiIiIiIiIiIiHH/iIiIiIiIhx/4iIiIhx/4iIiHH/iIhx/zKPGb9w5v+HH/cf9x/3H/cf9x/3H/cf9x/3H/cf9x/3H/cf9x/3H/cf9xj/cf9x/3GP9x/3H/cY/3GP9x/3GP9x/3GP9xj/cY/3GP9xj/cY/3GI/3GP87dvm2iQaIiIiIiIiIcf+IiIiIiIcf+IiIiHH/iIiHH/iIiHH/iIcf+Ihx/4iHH/iIcf+Icf+Icf+DqI97Z3CHH/cf9x/3H/cf9x/3H/cY/3H/cf9x/3GP9x/3GP9x/3GP9x/3EnMeIanOHeiHH/iIcf+Icf+Ihx/4hx/4hx/4cf+Icf+HH/iHH/hxKEGuOpvlHIhx/4iHH/iIcf+Ihx/4hx/4hx/4hx/4hx/4cf+Icf+HH/hx/4hx/4cf9x/4cf+HH/hx/4cf9x/4cf9x/4cf9x/3H/N0K8ur1DiP9xiIj/cYiI/3GIiIj/cYiIiI/3GIiIiIiCg3gzqsh8z/cf9x/3H/cf9x/3H/cf9x/3H/cf9x/3GP9x/3H/cf9xj/cf9x/3GP9x/yZDTUrbyyuIj/cYiIiIiIj/cYiIiIiIiIiIiIiIiIiDsjHLXc43H/cf+HH/cf9x/4cf9x/3H/hx/3H/cf9x/3H/cf9x/4cf9xj/cf9x/3EwvX6wUoGIj/cYiIiIiIiIiIhx/4iIiIiIiIiIcf+IOr8qt0DV/4cf9x/4cf9x/3H/hx/3H/cf9x/3H/cf9x/3H/cf9x/3H/cf9x/3H/cf9x/3H/cY/3H/cf9xj/cf9x/zS0D71L8IiIhx/4iIiIiIcf+IiIiHH/iIiHH/iILoqgKjdV/XH/iIiHH/iIhx/4iIcf+Ihx/4hx/4iHH/iHH/O4A6tn/Fj/cf9x/3GP9x/3GP9x/3GP9x/3GP9xj/cf9xj/cY/3GP9xj/cYj/cY/3GI/3GP9xgyl12+aKJx/4iIhx/4iIcf+Ihx/4iHH/iIcf+Icf+Icf+Icf+EabbKZJiHH/hx/4cf+Icf+HH/hx/4cf9x/4cf+HH/cf+HH/cf+HH/cf+HH/MUHnv74YcYj/cY/3GP9xj/cYj/cY/3GI/3GI/3GI/3GIj/cYj/cTA3X7DYoHH/iHH/iHH/hx/4hx/4cf+HH/hx/4cf+HH/hx/3H/hx/4cf9x/yVR8SrK4O1x/3H/hx/3H/cf+HH/cf9x/3H/hx/3H/cf9x/3H/cf9x/3H/cf9x/3GP9x/3H/cf9x/3GP9x/3H/cY/3H/cY/y+oIio1fd3/cY/3GP9x/3GP9xj/cY/3GI/3GP9xj/cYj/cY/3GI/3GCc/AiqsD93/cYiP9xiP9xiI/3GIiP9xiIj/cYiI/3GIiIiP9xiIiIiP9xiDkyjrfNcXH/hx/4cf9x/4cf9x/4cf9x/3H/hx/3H/cf9x/3H/hx/3H/cf9x/3H/H5rAMZplP85x/3H/cf9x/3H/cf9xj/cf9x/3H/cY/3H/cf9xj/cf9xj/cf9xj/P3xusoORiIhx/4iIiIiHH/iIiIcf+IiIhx/4iIcf+Ihx/ykiUhqN2t6P9xiP9xiP9xiI/3GIj/cYiP9xiIj/cYiI/3GIg2t4q6SHVx/4iHH/iIcf+Icf+Icf+Icf+Icf+Icf+HH/iHH/hx/4cf+HH/hx/4cf+HH/hx/3H/hx/4cf9xKiigOn11/I/3GIiI/3GIiIiP9xiIiIiI/3GIiIiIiIiCBp9CoaYL2IiIiHH/iIiIiHH/iIiHH/iIhx/4iIcf+Ihx/4Ll/rKjoBTXH/cf9x/3H/cf9xj/cf9x/3H/cY/3H/cf9xj/cf9xj/cY/3H/cY/3GDzJJbQ22v9xiI/3GIiP9xiIj/cYiIiP9xiIiIiP9xiIgwFzSw+MuIiIiHH/iIiIiHH/iIiIcf+IiIcf+IiHH/iIcf+Ihx/4hx/zBj8rCsDYcf+HH/hx/4cf9x/4cf+HH/cf+HH/hx/3H/cf+HH/cf9x/4cf9x/3H/cf9x/3H/cf+HH/cf9xj/cf9x/3H/cf9x/3E/yyuxNNSIiIiI/3GIiIiIiIiP9xiIiIiIiIiIgjEj0a7twuiP9xiIiIiP9xiIiIiIiIiIiP9xiIiIiINNmfvSZg/3H/cf9x/3H/cf9x/3H/cY/3H/cf9x/3H/cY/3H/cf9xj/cf9xj/cf8xhqywiVOIiIiIiIiIiIiIiHH/iIiIiIiHH/iIiIhx/4iIgnsgcqtN+N/4cf+HH/hx/4cf+HH/hx/4cf9x/4cf+HH/cf+HH/cf9x/zbMFLoz63H/cf9x/3GP9x/3GP9x/3GP9x/3GP9xj/cf9xj/cY/3GP9xj/cYIkKDGvvXzv+Icf+HH/hx/4hx/4cf+HH/hx/4cf+HH/cf+HH/hx/3H/hx/3E/zIywM3NxiI/3GIj/cYiP9xiIj/cYiIiP9xiIiI/3GIiCVW8pr6kNZx/4hx/4hx/4cf+Icf+HH/hx/4cf+HH/hx/4cf+HH/cf+CzoBDphf7yIiIiIj/cYiIiIiIiIiIiIiIiIiDXVCLsq94cf+Icf+HH/hx/4cf+HH/hx/4cf+HH/hx/3H/hx/3H/hx/3H/hx/3EkTRUayy6uiIiIiIcf+IiIiHH/iIiIcf+IiIcf+ILgDZKk/ybf+HH/cf9x/4cf9x/3H/cf9x/4cf9x/3H/cf9x/3H/cf9x/3GP9x/3H/OyLstt0TiIiIj/cYiIiIiIiIiIiIiIiIiHH/iIiIiIPngds4fi/3H/cf9x/3H/cf9x/3H/cf9x/3H/cY/3H/cf9x/3GP9x/3H/cY/3H/cTZGVrm5qXGIiP9xiI/3GIiI/3GIiI/3GIiIiP9xiIiIiIiP8z1zK+KM2IiIiIiIiHH/iIiIiIiHH/iIiIhx/4iIhx/4iIcf+IiHH/iDBK5bHFGv9x/4cf9x/4cf9x/4cf9x/3H/hx/3H/cf9x/3H/cf9x/4cf9x/3E9tuGzSR7/cf9xj/cf9xj/cf9xj/cf9xj/cY/3GP9x/3GP9xj/cYj/cY/3GP9xiP9xj/cYj/cYj/cYj/OM9kuTCbiIiIiP9xiIiIiIiIiIiIiIiIiIiIiIiIiIiIhx/4iIiIiHH/iIiIhx/4iIhx/4iIcf+Ihx/4iHH/iIK05KGmsbXoiIcf+IiIiIiIiIiIiHH/iIiIiHH/iIiIcf8shXM6V6jMcY/3GP9xj/cY/3GI/3GP9xiP9xiP9xiP9xiP9xiI/3GI/3GIiP9xiI/3E2B426+HKIcf+Icf+Icf+HH/iHH/hx/4cf+HH/hx/4cf+HH/hx/4J6wJGqU/bnH/iIiHH/iIiHH/iIhx/4iHH/iIcf+Ihx/4hx/4hx/zhhvrieQXGP9xj/cYj/cYj/cYj/cYj/cYj/cYiP9xiI/3GIj/cYiI/3GIiI/3GIiIj/cYiIiIj/cYiIiIiIiIiIiIMpVUvmqriIiHH/iIiHH/iIhx/4iIcf+Ihx/4hx/4iHH/glaHcayXiO/3GIiIiIiIiIiIiIiIiIiIiIhx/4iIiDQRz7zuMHH/cY/3H/cf9xj/cf9xj/cf9xj/cf9xj/cY/3GP9xj/cf9xiC5qYSopWe1xiP9xj/cY/3GP9xiP9xj/cYj/cYj/cYj/cYiP9xiI/3E6ut23RSL/iIcf+Icf+Icf+Icf+Icf+HH/hx/4hx/4cf+HH/hx/4cf+C0FLhpfrR7/iHH/hx/4hx/4cf+Icf+HH/hx/4cf+HH/hx/4cf9x/4cf+HH/cf+HH/cf+HH/cf9x/3H/hx/3H/PtKrsy1UiI/3GIiP9xiIiP9xiIiI/3GIiIiP9xiIiIiIiIiI/3GIiIiIiIiINst8uzSD/4cf9x/4cf9x/4cf9x/3H/cf+HH/cf9x/3H/cf9x/3H/cf9x/3H/cf9x/zoBzbf+MoiIiIiIiIiIiIiIiIiIiIiIiIiIhx/4iIO84dtjHi/3H/cf9x/3H/cf9x/3H/cf9x/3GP9x/3H/cf9xj/cf9xj/cf9xj/cf9xNcf9uzgCiIiIiIiHH/iIiIiIcf+IiIiHH/iIiHH/iIhx/4iHH/g9aj2zlcJxj/cf9xj/cf9xj/cY/3GP9xj/cY/3GP9xj/cY/3GI/3GP9xiD50DbOL8v+IiIhx/4iIcf+IiHH/iIcf+Ihx/4iHH/iHH/iHH/iHH/hx/4hx/4cf+CfajxqyVw7/iHH/iHH/hx/4hx/4cf+Icf+HH/hx/4cf+HH/hx/3H/hx/4cf8ysX2/ToKI/3GIj/cYiI/3GIiP9xiIiP9xiIiIj/cYiIiIg+8I6yD3Fx/4cf+HH/cf+HH/cf+HH/cf+HH/cf9x/3H/hx/3H/cf9x/3H/cf9x/zGTzbB8Mv9xiIiIiIiIiIj/cYiIiIiIiIiIcf+IiIPHZutImRcf9x/3H/hxj/cf9x/3H/cf9x/3H/cf9xj/cf9x/3GP9x/3GP9x/3GP9x/3GBU4HEGU1+O+hx/3H/cf9x/4cf9x/3H/cf9x/3H/cf9x/3H/cf9x/3H/cf9xj/cf9xNw6tufFSiIiIiIiIiIiIiIiIiIiIcf+IiIiIiHH/g0Tw+8sPBx/3H/cY/3H/cf9xj/cY/3H/cY/3H/cY/3GP9xj/cY/3GP9xj/cYj/cY/3GI/3GP9xiP8y5cu/GjSIiHH/iIiIcf+IiIcf+Ihx/4iIcf+Ihx/4hx/zpRb7aukHGI/3GP9xj/cYj/cYj/cYj/cYj/cYiP9xiI/3GIj/cYMwSdvvti/4hx/4hx/4hx/4hx/4cf+Icf+HH/hx/4cf+HH/hx/4cf+HH/cTwm3LPZI3GI/3GIj/cYiP9xiI/3GIiP9xiIj/cYiIiP9xg9ol6zXaFx/4cf+HH/hx/4cf+HH/hx/3H/hx/3H/hx/3H/hx/3H/cf+HH/cf9x/3H/cf9x/4NW37vJIEj/cYiIj/cYiIiP9xiIiIiIj/cYiIiIiIiIiIiDtEK7W71Icf+HH/hx/4cf+HH/cf+HH/hx/3H/hx/3H/cf+HH/cf9x/3H/hx/3H/cf9x/3H/cf9x/3H/cf9xN6uTuFRscY/3GP9xj/cY/3GP9xj/cY/3GP9xiP9xj/cYj/cYj/cYj/cTiGxLh5O4iI/3GIiIiIiIiIiIiIiIiIiIiIiIiIiIiDZVrruqUf9x/3H/cf9xj/cf9x/3H/cf9xj/cf9xj/cf9x/3GP9xj/cf9xj/cY/3GP84Uh+5reCIiIcf+IiIcf+IiIcf+Ihx/4iIcf+Icf+Ihx/4hx/yi6ayqUWU1xj/cf9x/3H/cY/3H/cf9xj/cf9xj/cf9xj/cY/3H/cY/3GP9xj/L8FxKiPo7XGP9xj/cY/3GP9xiP9xj/cYj/cY/3GI/3GIj/cYj/cYiP9xiITiscLU6I/3GIiI/3GIiI/3GIiIj/cYiIiIiI/3GIiIiCmmLyqFnQ2HH/cf+HH/hx/3H/hx/3H/hx/3H/cf+HH/cf9x/3H/cf+HH/cf9x/3H/cf9x/3H/cf9xj/cf9x/3H/cf9xj/cf9x/3GP9x/3GP9x/3GP9x/3GP9xj/cY/3GP9xgmxFA6s7r8iHH/iIiIcf+IiIcf+IiHH/iIcf+Ihx/4iHH/iHEusqEaJNXu/3GI/3GIj/cYiP9xiIj/cYiI/3GIiI/3GIg+tGiyS5eIiIcf+IiHH/iIhx/4iHH/iIcf+Icf+Icf+Icf+Icf8mLbYavSSeiIiIiIiIiIiIiIiIiIiIiIiIhxJxueGp5GHoiIiIiIiIiIiIiIiIiIiHH/iIiIiHEqPhIqbB7diIiHH/iIiHH/iIcf+IiHH/iIcf+Icf+IhxOAeFt/h6cf9x/4cf9x/3H/cf+HH/cf9x/3H/cf9x/3H/cf9x/3H/cf9x/3H/cf9xJseAKrOH/Y/3H/cf9x/3H/cf9x/3GP9x/3H/cY/3H/cY/3H/cY/3H/cY/3GP9xj/IUiCejx32HH/iIiIiIiIiHH/iIiIhx/4iIiHH/iIiHEyDq6+8VH/cf9xj/cY/3H/cY/3GP9xj/cY/3GP9xj/cYj/cY/3GI/3EkEmAa3tn+/4hx/4hx/4hx/4hx/4hx/4cf+Icf+HH/hx/4cf+HH/g47Yy5EnOI/3GI/3GI/3GI/3GIj/cYiP9xiI/3GIiP9xiIiP9xiIiI/3GIiIg5qxq3VOWIhx/4hx/4hx/4hx/4hx/4cf+Icf+HH/hx/4cf+HH/hx/4cf+HH/hx/3H/hx/4cf9x/4cf9x/3H/hx/3H/cf9x/4cf9x/3ErAKwab/U+/4cf+HH/hx/4cf9x/4cf+HH/cf+HH/cf9x/4cf9x/3H/hx/3H/cf9x/3H/cf+HH/cf9Odjw4nP9x/3H/cf9x/3H/cf9xj/cf9x/3GP9x/3GP9x/3GP9x/3GP9xj/cf85Fym46NaIj/cYiIiIiIiIiIiIiIiIiIiIiIiIiHH/iIiIiIhx/4iIiIcf+IiIcf+IiHH/M0SZvbtmcf9x/3H/cf9x/3H/cf9x/3H/cf9x/3H/cf9x/3GP9x/3H/cY/3H/cY/3H/cY/3H/cY/3GP9x/3GP9xj/cY/3GP9xiP9xj/cY/3GI/3E1tdi7SieIiIiIiIiIiIiIiIhx/4iIiIiHH/iIiIcf+IiIcf+IiHH/iIcf+Ihx/4iHH/iHH/iDQHQbz4vocf+HH/iHH/hx/4cf+HH/hx/3H/hx/4cf9x/4cf9x/z7XRrMouf9x/3GP9x/3GP9xj/cY/3GP9x/3GI/3GP9xj/cY/3GI/3GP9xiP9xiP9xiP9xiI/3GI/3GIiP9xg8qpu0VWRx/4iIcf+Ihx/4hx/4iHH/iHH/iHH/iHH/hx/4hx/zJRvr+uQf9xiP9xiP9xiP9xiI/3GIj/cYiP9xiIj/cYiIj/IuJcGvHaPnGI/3GP9xiP9xiP9xiP9xiI/3GI/3GIj/cYiI/3GIiP9xiIiP9xiIiIj/cYiIiIg3GN265yL/hx/4cf+HH/hx/3H/hx/3H/hx/3H/hx/3H/cf9x/4cf9xJntAGqhL/oiIiIiIiIiIiIiIiIiIiIiIiIiHH/iIiIiIcf+IiIhx/4iIhx/4iINBpoveWX/4cf9x/3H/cf+HH/cf9x/3H/cf9x/3H/cf9x/3H/cf9x/3GP9x/3H/cf9xj/cf9x/3GP9x/3GP9x/3GP9xj/cf9xj/cYOVbkt6kbiP9xiIj/cYiI/3GIiIj/cYiIiI/3GIiIiIPN+ktCBbiHH/iIiIiHH/iIiHH/iIiHH/iIcf+IiHH/iD7xnLIOY3H/cY/3H/cY/3GP9x/3GP9xj/cY/3GP9xj/cY/3GP9xiP9xj/cYIB18Wi8oOnH/hx/3H/cf9x/3H/cf9x/3H/cf9xj/cf9x/3H/cf9xj/cf9xJyC4Ws30ev+Ihx/4iHH/iHH/iHH/hx/4hx/4hx/4cf+HH/hx/4cf+HH/hx/4cf+HH/cf+HH/hxO4l8tHaDcYj/cYiP9xiI/3GIiP9xiIj/cYiIj/cYiIgs2Qw6Ym88/3GP9xj/cY/3GI/3GP9xiP9xiP9xiP9xiP9xiI/3GIj/cYiCfo/RqhcC6I/3GP9xiP9xiP9xiP9xiP9xiI/3GIj/cYiI/3GIiP9xiIj/cYiIiI/3E4tm65SZH/hx/4cf+HH/cf+HH/hx/3H/hx/3H/hx/3H/hx/3H/cf9x/zZrfLuUg4j/cYiI/3GIiIj/cYiIiI/3GIiIiIiI/zGPgrCAfYiIiIcf+IiIiIiIcf+IiIiHH/iIiIcf+IiHH/iIhx/4iHH/iIcf+Icf+Ihx/4hx/4cf+DZwbLqPk3GP9xj/cY/3GP9xiP9xj/cY/3GI/3GI/3GI/3GI/3GI/3E/w82yPDL/iIcf+Icf+Ihx/4hx/4hx/4hx/4cf+Icf+HH/hxJu7MmuETNoiIiIiIiIiIiIiIiIiIiIiIiIcf+IiIgv2846MkMciIiIiIiIiIiIiIiIiIiIiIiIiIg3X3y5oINx/3H/cf9x/3H/cf9x/3H/cf9x/3H/cf9x/3H/cf9x/3GP9x/3H/cY/3E1/Oy7AxOIiIiIiIiIiIiIiIcf+IiIiIiIhx/4iIiIhx/4iIhx/y+Iljo3dpyI/3GIj/cYj/cYiI/3GIj/cYiIj/cYiIiP9xiIg4V7y4qEOIcf+HH/iHH/hx/4cf+HH/hx/4cf9x/4cf+HH/cf+HH/cf8rF+NajoHKiIj/cYiIiIiIiP9xiIiIiIiIiIiIiIMr5uvkGRcf9x/3H/cf9x/3H/cf9x/3H/cf9x/3H/cf9x/3H/cY/3H/cf9xj/cf9x/3EqrN8aZTIOcf9x/3H/cY/3H/cf9xj/cf9xj/cf9xj/cf9xj/cY/3GP9xj/cY/3GP9xj/cY/3GI/3GP9xiP9xiP9xiP9xiI/3GI/3Evos8aJdMOiP9xiP9xiP9xiP9xiI/3GIj/cYiI/3GIiI/3GIKrzVKnQyrYiIiIiIiIiIiIiIiIcf+IiIiIhx/4iIiIcf+IiIcf+CnluBqBpH6Ij/cYiIiIiIiIj/cYiIiIiIiIiIOBwkuePb/4iIcf+IiHH/iIcf+Ihx/4iHH/iHH/iHH/iColRCp9q71x/4cf+HH/hx/3H/hx/4cf9x/3H/hx/3H/hx/3H/cf9x/4cf9x/3EiLz8a7QwOcf9x/4cf9x/3H/hx/3H/cf9x/3H/cf+HH/cf9x/3H/cf9xj/MPMisBzdcY/3H/cY/3H/cY/3GP9xj/cY/3GP9xj/cY/3GP9xj/cYj/NwLouv0XiIiIiIiIiIcf+IiIiIiIiIcf+IiIiHH/iINsAuuj/Rcf9xj/cf9x/3GP9x/3GP9x/3GP9xj/cf9xj/cY/3GP9xj/cYPW8yspDNcYj/cYiP9xiI/3GIj/cYiI/3GIiP9xiIiI/3GIiIgw9U2xGrL/hx/4hx/4cf+HH/hx/3H/hx/4cf+HH/cf+HH/cf+HH/cf9x/4cf8+0FayL6lxj/cY/3H/cY/3GI/3GP9xj/cY/3GI/3GI/3GI/3GI/3EyP7O+wEz/cYiIiIj/cYiIiIiIiIiP9xiIiIiIiIiIiIcf+IiIiIiIiIhx/4iIiIhx/4iIhx/4iIhx/4iElrHHlOiIcf+Ihx/4iHH/iHH/iHH/iHH/hx/4hx/4cf+Icf+HH/hx/4cf+HFBdKz4tf+HH/cf+HH/cf+HH/cf+HH/cf9x/3H/hx/3H/cf9x/3H/cf9x/3H/NYfIvHg3j/cYiP9xiI/3GIiP9xiIj/cYiIj/cYiIiP9xiIiIiIj/cYiIiIiIiIiIiIiIiIiIiIiIiIiIhx/4iIiIg3l4m5aHZx/4cf9x/4cf9x/3H/hx/3H/cf9x/4cf9x/3H/cf9x/3H/cf9x/3H/cf9x/3H/cY/3H/cf9x/3GP9x/3H/cY/3H/OqdKt1i1iP9xiIiIiIiIiIiIiIiIiIiIiIiIiIiIiIiIcf+IiIiIcf+IiIiHH/iIhx/4iIcf+IiHH/iIcf+Icf8jVmSKK5m3/4iIhx/4iIcf+Ihx/4iHH/iIcf+Icf+Icf+Icf+Icf+HH/iHH/hx/4cf+Dc3PLnIw3GP9xiP9xj/cYj/cYj/cYj/cYj/cYiP9xiI/3GIj/cYiI/3GIiI/3GIiD706LILF4iHH/iIhx/4iIcf+Ihx/4hx/4hx/4iHH/hx/4hx/4hx/4cf+HH/iHH/hx/4cf+HH/cf+HH/hx/4cf9x/4cf9x/zailbtdav9xj/cf9xj/cf9xj/cf9xj/cY/3GP9xj/cY/3GP9xj/cYj/cY/3GI/3GI/3GI/3GI/3GI/3GIj/cYiP9xiIj/cYiI/3GIiI/3GIiIiP9xiIiIiD/3/LEIA3H/hx/4cf+HH/hx/4cf+HH/cf+HH/cf+HH/cf9x/4cf9x/3H/hx/3H/cf9x/3H/cf9x/3H/cf9x/3H/cf9x/3H/cf9xj/cf806o+9FXCIiIcf+IiIiIiIiHH/iIiIhx/4iIiHH/PsIUsj3rcf+HH/iHH/hx/4cf+HH/hx/4cf+HH/hx/3H/hx/4cf9x/4cf9x/3H/hx/3H/cf+HH/cT92bbGJkoiP9xiIiIj/cYiIiIiIj/cYiIiIiIiIiD83crHIjYiIiIcf+IiIiHH/iIiHH/iIhx/4iIcf+Ihx/4PTqGtMV5/4cf9x/3H/hx/3H/cf9x/4cf9x/3H/cf9x/3H/cf9x/3H/cf9x/3GP9x/3H/cf9xj/cf9x/zI6xb7FOnGI/3GIj/cYiP9xiI/3GIiP9xiIiP9xiIiI/3GISVJcetqP9xiIiIiIiIiIiIiIiIiIiIiIiIiIiIiIiIcf+IiIiIcf85ksy4bTP/cf9x/3H/cf9x/3H/cY/3H/cf9x/3GP9x/3H/cY/3H/cY/3GP9x/3GP9xj/cY/3E2zBa5M+lxiIiP9xiIiIj/cYiIiIiI/3GIiIiINIBCvH+9iIiIiHH/iIiIiIhx/4iIiHH/iIiHH/iIiHH/g7Igm13fZx/3H/cf9x/4cf9x/3H/cf9x/3H/cY/3H/cf9x/3H/cf9xj/cf9x/3GP9x/3GP9x/3GP9xj/cf9xj/cY/3GP9xj/cY/3GI/3GP9xj/cYMvJLvg20iIiIiIiHH/iIiIhx/4iIhx/4iIcf+IiHH/iIcf+Ihx/4hx/4hx/4hx/4hx/zAf3LHwI4/3GP9xj/cYj/cY/3GP9xiP9xiP9xiP9xiP9xiP9xiI/3GIj/cYg3xZu6OmT/iIhx/4iHH/iIcf+Icf+Icf+Icf+Icf+Icf+HH/iHH/hx/4cf+HH/hx/4cf+HH/cf+HH/hxLgc8Gi+MPohx/4hx/4hx/4hx/4cf+Icf+HH/hx/4hx/4cf9x/zzHX7Q4oHGIiP9xiIj/cYiIj/cYiIiP9xiIiIiP8/GF+z56D/hx/3H/hx/3H/hx/3H/cf+HH/cf9x/3H/cf9x/3H/hx/3H/cTxD/bS8AoiIiIiIiIj/cYiIiIiIiIiIhx/4iIiIiIiIiCw3l0pshotx/4iHH/iIcf+Icf+Icf+Icf+HH/iHH/hx/4cf+Icf+Cg91iqcIp1x/3H/cf9x/3H/cf9x/3H/cf9x/3GP9x/3H/cY/3H/cf9xj/cf9xj/cYLcDASlPz+/9x/3H/cf9xj/cf9x/3GP9x/3GP9x/3GP9xj/cY/3H/cY/3GC2UeRpGuG7/hx/3H/cf9x/4cf9x/3H/cf9x/3H/cf9x/3H/cf9x/3H/cf9x/3GP8mbUQauSu+hx/4iIcf+Ihx/4iHH/iHH/iHH/iHH/iHH/iHH/hx/4LWhE6ql7sYiIiIiHH/iIiIiIhx/4iIiHH/iIiHH/iIhx/4iIcf+Ihx/4iHH/iHH/iHH/iHH/iHH/hxJePSmvHC1v9x/3GP9xj/cY/3GP9xj/cY/3GP9xj/cYj/cYj/cY/3GCR9cpoJKNaIiIcf+IiIiHH/iIiIcf+IiHH/iIhx/4iHH/iIcf+D4vDLLQ83H/cf9xj/cY/3H/cY/3GP9x/3GP9xj/cY/3GP9xiP9xj/cY/3EigkAa59v+iIcf+Icf+Icf+Icf+Icf+Icf+HH/iHH/hx/4cf+HH/gqybI6g2TciP9xiIiI/3GIiIiP9xiIiIiIiI/3GIiIiCCsTRoWOy6Ij/cYiIiP9xiIiIiP9xiIiIiIiIiIj/cYiIiIiIiIgtJNEqTbLtiIiIiIhx/4iIiIiIhx/4iIiIcf+IiIcf+IiHH/iIhx/4iHH/iHH/iIcf+Icf+Icf+Icf+HH/iHH/hx/4cf+HH/Magpv1fWcY/3H/cY/3GP9xj/cf9xj/cY/3GP9xiP9xj/cY/3GI/zKy3L9NI4iIiHH/iIiHH/iIhx/4iHH/iIcf+Ihx/4hx/4hx/4hx/4hx/4guLlQaPRq+iP9xiIiIiIj/cYiIiIiIiIiIiIiIiIiIiIiIiIcTp+g7WBfIiIcf+Ihx/4iHH/iHH/iHH/iHH/iHH/iHH/hx/4hx/4cf+HH/hx/4cf+HH/hx/3H/hx/4NqDxu18O/3H/cf9x/3H/cf9x/4cf9x/3GP9x/3H/cf9x/3H/cf9xj/cf9x/3Eyv0S9QLtxj/cYj/cYj/cYj/cYj/cYiP9xiP9xiIj/cYiI/3E3jyG4cN5xiIiIiP9xiIiIiIiIiIiP9xiIiIiIiIcf+IiIiIiIiIiIcf+IiIiIcf849J25C2L/cf9x/3GP9x/3H/cf9xj/cf9xj/cf9xj/cf9xj/cY/3H/cY/3GP9xj/cY/3GP9xiP9xj/cY/3GILpCoWkb1eocf9x/4cf+HH/cf+HH/cf+HH/cf+HH/cf9x/3H/hx/3H/cf9x/3H/cf8nfSsauC1O/4hx/4cf+HH/hx/4cf+HH/cf+HH/hx/3H/hx/3H/hx/3H/cf+HH/J6CFOrX3rIiIiIiIhx/4iIiIiHH/iIiIhx/4iIhx/4iIcf+IiHH/iIcf+Icf+Ihx/4Mk6qv7FVj/cf9x/3GP9x/3GP9x/3GP9xj/cf9xj/cY/3GP9xj/cY/3GP9xiC45sBosZP6Icf+Ihx/4hx/4hx/4hx/4cf+Icf+HH/hx/4hx/4cf+HH/cf+HH/hx/4PkSMs7tzj/cYiP9xiP9xiI/3GIj/cYiI/3GIiI/3GIiI/3GIPuIush3Rhx/4hx/4cf9x/4cf+HH/hx/3H/hx/3H/hx/3H/hx/3H/cf+HH/cTsMvLXzQ4iIj/cYiIj/cYiIiIj/cYiIiIiIiP9xiIiIiIg959yzGCNx/4cf9x/4cf9x/4cf9x/4cf9x/3H/cf+HH/cf9x/3H/cf9x/3H/cf9x/3H/cf9x/3GP9xMZhTv2es/3GP9xj/cY/3GP9xj/cYj/cY/3GI/3GI/3GI/3GI/3GIj/cYP+P8sRwDcf+Ihx/4hx/4iHH/iHH/iHH/iHH/hx/4hx/4cf+HH/hx/4P/nOsQYxcYj/cYiP9xiI/3GIiP9xiIiP9xiIiP9xiIiIiP9xK8uwGmNE/v9x/3H/hx/3H/cf9x/3H/hx/3H/cf9x/3H/cf9x/3H/cf8jNRx6Ha44iHH/iIcf+Icf+Icf+Icf+Icf+Icf+HH/hx/4hx/4cf+HH/NAG+vf5BiI/3GIj/cYiP9xiIj/cYiIj/cYiIiP9xiIiIiP9xiIiIiIiIiIiIiIiIiIiIiIiIiIiIiIiIcf+IiIiIcf+IIlk/GvpsDoiIiIiIiIcf+IiIiHH/iIiIcf+IiHH/iILW/+SmkAG/9x/3GP9x/3H/cf9x/3GP9x/3H/cY/3H/cY/3H/cY/3GP9x/3GP9xMGAxsK/Oj/cY/3GP9xiP9xiP9xiP9xiP9xiI/3GIj/cYiP9xiIgwDjewAsiIiIiIiHH/iIiIhx/4iIiHH/iIiHH/iIcf+IiDkgPbjfwv9x/3GP9xj/cf9xj/cY/3GP9xj/cY/3GP9xj/cY/3GI/3GP8wGfyx9gOIhx/4iIiHH/iIhx/4iHH/iIcf+Ihx/4hx/4iDBeM7CxzIcf+HH/cf+HH/hx/3H/hx/3H/cf+HH/cf9x/4cf9x/3H/cf9x/3H/TW3cOSJx/3H/cf9x/3H/cY/3H/cf9xj/cf9x/3GP9x/3GP9xj/cf9xj/cY/3E7AWa1/pmIiP9xiIiIj/cYiIiIiP9xiIiIiIiIiIiIiIiIiIiIiIiIiIhx/4iIg2J9262CJx/3H/cf9x/3H/cf9x/3GP9x/3H/cY/3H/cf9xj/cf9xj/cY/3H/cY/3GD4V67LqFIiIiIiIiIcf+IiIiIiIhx/4iIiIhx/4iIhx/4iIcTqMRbVzunH/hx/4cf+HH/hx/3H/hx/4cf9x/4cf9x/3H/hx/3H/cf9x/4cf9xPWNUspyrcY/3H/cY/3GP9xj/cf9xj/cY/3GI/3GP9xj/cYj/cY/3GI/3GI/3E8Cy609NGIcf+Ihx/4iHH/iHH/iHH/iHH/iHH/hx/4hx/4cf+HH/iDIBCL7+93GP9x/3H/cY/3H/cY/3GP9x/3GP9xj/cY/3GP9xj/cY/3GP9xj/cYj/cYj/cY/3GI/3GIMe87vxDEiIiIcf+IiIcf+IiHH/iIhx/4iHH/iIcf+Icf+Ihx/4hx/4cf+DmwfLdPg3H/cY/3GP9xiP9xj/cY/3GI/3GP9xiP9xiP9xiP9xiP9xiI/ynsIzqRPcxx/4cf+HH/hx/4cf+HH/cf+HH/hx/3H/hx/3H/hx/3H/cf+HH/LOS/GmG0Dv+HH/cf+HH/cf9x/4cf9x/3H/hx/3H/cf9x/3H/cf9x/3H/cf9x/3H/cf9x/3H/QfHM8ONxj/cf9xj/cf9xj/cf9xj/cY/3H/cY/3GP9xj/cY/3GI/zAVEbH67o/3GI/3GI/3GI/3GIj/cYiP9xiI/3GIiP9xiIiP9xMcmsvzZTiHH/iHH/iHH/hx/4cf+Icf+HH/hx/4cf+HH/cf+HH/hx/3H/hx/3H/hx/3H/hx/3E6aya2lNmP9xj/cY/3GP9x/3GI/3GP9xj/cY/3GI/3GP9xiP9xiP9xiP9xiI/3GIj/cYiP9xiI/3GIM9wqviPV/4iIcf+IiHH/iIcf+Ihx/4hx/4hx/4hx/4hx/4hx/4cf+Icf+HH/hx/4cf+HH/hx/4cf+HH/cf+HH/cf+HH/cf+HH/cf9xM+VuvRqRiIj/cYiIiI/3GIiIiIiIiP9xiIiIiIiIiDNX/b2oAnH/hx/3H/cf9x/4cf9x/3H/cf9x/3H/cf9x/3H/cf9x/3H/cY/3H/PZCKtG91j/cYiIiI/3GIiIiIiI/3GIiIiIiIiIiIiISCNcjcqIiIiHH/iIiIiIiIcf+IiIiHH/iIiC+afBomWD6IiIiIiIiIiIiIiIhx/4iIiIiHH/iCZaUBqqWv5xj/cY/3H/cY/3GP9xj/cY/3GP9xj/cY/3GP9xiP9xg0hHy8e4OIiIcf+IiIcf+IiIcf+IiHH/iIcf+Ihx/4hxMeifvxdgiP9xj/cYj/cYj/cY/3GIj/cYj/cYiP9xiI/3GCrnWUqBimuIiIiIiIiIiIiIiIiIcf+IiIiIhx/4iDCePLBxw3H/cf9x/3H/cf9x/3H/cf9x/3H/cY/3H/cf9xj/cf9xj/cf9xj/cf9xj/MB9/sfCAiIiIhx/4iIiHH/iIhx/4iIcf+Ihx/4iHH/iIcSXcxiqyM52HH/hx/3H/hx/3H/cf+HH/cf9x/3H/cf+HH/cf9x/3H/cf9x/3H/If2cGgEmPnH/cf+HH/cf+HH/cf+HH/cf+HH/cf9x/3H/hx/3H/cf9x/3H/cf9x/3H/cf9x/3H/cf9x/3GP9x/3H/cf9xj/cf9x/3GP9xLnv/GjhADv9x/3H/cY/3H/cY/3H/cY/3H/cY/3GP9x/3GP9xj/cY/3GP9xj/O9Octixjcf+IiIiIhx/4iIiHH/iIiHH/iIhx/4iIcf+Ihx/4iHH/iHH/iHH/gzYTq+nsX/cf9xj/cf9xj/cf9xj/cf9xj/cY/3H/cY/3GP9xj/cY/3GI/3GP9xiP9xj/cYj/cYj/cYj/cYiC0y7xo80Q5xiP9xiP9xiP9xiP9xiI/3GIj/cYiI/3GIiP9xiIiP9xiIiIj/cYiIiIiI/3GIiIiIiIiD36m7MFZHH/hx/4cf9x/4cf+HH/cf+HH/cf+HH/cf+HH/cf9x/4cf9xNgj+ufcBcYiIiIiIj/cYiIiIiIiIiIiIiIiIgzAHm9/4aHH/hx/4cf+HH/hx/3H/hx/4cf9x/4cf9x/4cf9x/3H/hx/yABhBoQ976IiIcf+IiIiIhx/4iIiHH/iIiHH/iIcf+IM0dCvbi9hx/4cf+Icf+HH/iHH/hx/4cf+HH/hx/4cf9x/4cf+HH/cTM6fL3Fg4iP9xiP9xiI/3GIj/cYiI/3GIiI/3GIiIj/cYiIiIiP9xiIMZnsv2YThx/3H/hx/4cf+HH/hx/3H/hx/3H/hx/3H/hx/3H/cf+HH/cf9x/3H/cf+HH/cf9x/3H/cf9x/3GP9xP+5csRGjj/cYiIiIiIj/cYiIiIiIiIiIiIiIiDq2nLZJY4cf9x/3H/hx/3H/cf+HH/cf9x/3H/cf9x/3H/cf9x/3H/cf9x/3H/cf9xj/cf9x/3GP9x/3H/cTHHPr84wYiIiIiHH/iIiIiIiIcf+IiIiHH/iIiIcT2k7bJbEnH/cf9xj/cf9xj/cf9xj/cf9xj/cY/3GP9xj/cY/3GP9xj/cTEKXb/1oohx/4iIiIcf+IiIcf+IiHH/iIcf+Ihx/4iHH/iHH/iHH/iHH/iHH/hx/zXRi7wudP9xj/cY/3GP9xj/cY/3GP9xiP9xj/cYj/cY/3GI/3GI/3GIj/cYiP9xiI/3GIj/cTrDvLY8Q4cf+Icf+Ihx/4cf+Icf+Icf+HH/iHH/hx/4cf+HH/hx/4cf+HE3BLy5+0OP9xiP9xiI/3GIj/cYiP9xiI/3GIiP9xiIiP9xiIiIj/cT+8sbFDToiIiIiIiIiIiIiIiIiIiIcf+IiIiIiHH/iIiIhx/4iDQ/K73A1P9x/3H/cf9x/3H/cf9x/3H/cf9xj/cf9x/3H/cY/3H/cY/3H/cY/3H/cY/3GP9x/3GP9xj/cY/3GP9xMAqXsAZoj/cYiIiIiIiIiIiIiIiIiIiIiIiIiIiIiIiHH/iIiIiHH/iIiIcf+IiIcf+IiHH/iIcf+Ihx/4iDBd1bCyKnH/hx/3H/hx/3H/cf9x/4cf9x/3H/cf9x/3H/cf9x/3H/cf9x/3H/cY/3H/cf9x/3GP9x/3FNyxwzTv9x/3GP9x/3GP9xj/cY/3H/cY/3GP9xiP9xj/cY/3GI/3GP9xiP9xiP9xiP9xiP8wjnexgYiIiIiIiIiIiIcf+IiIiIiHH/iIiIcf+DiaPrhlwXH/cf9xj/cf9x/3GP9xj/cf9xj/cY/3H/cY/3GP9xj/cY/3GI/zDJnLFGY4iIhx/4iIiIcf+IiIhx/4iIcf+IiHH/iIcf+IJFgyuht81HH/cf9x/3H/cf9x/3H/cf9x/3H/cf9xj/cf9x/3H/cY/3H/cY/3H/cY/yHl7RoSoS7/cf9x/3H/cf9x/3H/cf9xj/cf9x/3GP9x/3GP9x/3GP9x/3GP9xj/KH/pWrgBanH/hx/4cf+HH/hx/4cf+HH/hx/3H/hx/3H/hx/3H/hx/3H/cf+HH/cSu7jkp0RxuP9xiI/3GIj/cYiP9xiIj/cYiIiP9xiIiI/3EoblMamRrO/3H/cf9x/3H/cf9x/3H/cf9x/3H/cY/3H/cf9xj/cf9x/3GP9x/3GP84P7a4wElxiIj/cYiI/3GIiIj/cYiIiIj/cYiIiIiDlsP7eTwHH/cf+HH/cf9x/4cf9x/3H/cf9x/4cf9x/3H/cf9x/3H/cY/3H/cf9x/zCVnrF6YY/3GIiHH/iIiIiIiIiIiIiHH/iIiIiIcf+IiIhxN2YuuJnRcf9xj/cf9xj/cf9xj/cf9xj/cY/3H/cY/3GP9xj/cY/3GI/zNKYb61noj/cYj/cYj/cYiP9xiI/3GIiP9xiIj/cYiIj/cYg+QveyvQiHH/iIiHH/iIhx/4iHH/iIhx/4hx/4iHH/iHH/OhkJt+b2j/cf9x/3H/cf9xj/cf9x/3GP9x/3GP9x/3GP9x/3GP9xj/cY/3EkGXQq3mi9j/cYj/cYj/cYiP9xiP9xiIj/cYiI/3GIiP9xg+nGayY5mIiIcf+IiIiIcf+IiIhx/4iIhx/4iIcf8hpykaBo1uiIiIiIiIiIiIiIiIiIiIiIiIg3fS26gtL/cf9x/3H/hx/3H/cf9x/3H/cf9x/3H/cY/3H/cf9x/3H/LkSMenu3OP+Icf+Icf+HH/iHH/hx/4hx/4cf+HH/hx/4cf+HH/hx/z9Z9rKmCf9x/3GP9x/3GP9x/3GP9xj/cY/3GP9xj/cY/3GP9xj/cYj/cY/3EoZC06qb0s/3GP9x/3H/cf9xj/cf9xj/cf9xj/cf9xj/cY/3H/cY/3GP8sxPpqg7BZj/cYiI/3GIiI/3GIiIj/cYiIiIiI/3GIiIiD+vG7FQ5HH/hx/4cf+HH/hx/4cf+HH/hx/4cf9x/4cf9x/4cf9x/4cf9xLetxKjFI7XH/cf+HH/cf9x/3H/cf9x/4cf9x/3H/cf9x/3GP9x/3H/cf9x/3H/cY/3H/cf9xj/N2b9upkCiIiIiIiIiIiHH/iIiIiIhx/4iIiIcf+INHHfvY4g/3GP9x/3GP9xj/cY/3GP9xj/cY/3GP9xiP9xj/cYj/cYj/cYj/cYj/cYiP9xiDoMFrbz6YiIiIiIiIiIiIiIiIhx/4iIiIiHH/iE7rHCFOhx/4iIhx/4iIcf+IiHH/iHH/iIcf+Icf+Icf+Icf+Icf+Icf+HH/hx/4cf+IMNcdsTji/3GI/3GP9xiI/3GI/3GI/3GIj/cYiI/3GIiP9xiINDg2vMfJiIiIiIcf+IiIiIcf+IiIhx/4iIhx/4iIcSfDR0qjy4uHH/hx/4hx/4cf+HH/hx/4cf9x/4cf+HH/hx/3H/hx/3H/cf+HH/cf9x/4cf9x/3H/cf815/e8GAj/cYj/cYj/cY/3GIj/cYj/cYiP9xiI/3GIiP9xiIj/cYiIj/cYiIiI/3GIJEHGKtvjnYiIiIcf+IiIiIcf+IiIcf+IiIcf+IiHH/iIL6IuGiXdHohx/4iIiIcf+IiIcf+IiHH/iIcf+Ihx/4iHH/iHH/iIcf+HH/iHH/iHH/hx/4hx/4cSwE/Hp/sDiIiIiHH/iIiIiIiIiHH/iIiIiHH/iIg2EF6776GP9x/3H/cY/3H/cY/3H/cY/3GP9x/3GP9xj/cY/3GP9xLql0WlVouv+Ihx/4iHH/iIcf+Icf+Icf+Icf+Icf+HH/hx/4hx/yHVMlojrNqI/3GI/3GIj/cYiP9xiI/3GIiP9xiIj/cYiIiP8iFnEqD5jtj/cYiIiIj/cYiIiIiIiIiIj/cYiIiIiIiIcf+IiIiIiDOz2r5MJf+HH/cf+HH/cf9x/4cf9x/3H/hx/3H/cf9x/3H/cf9x/3H/cf9x/3H/cf9x/3H/cY/3H/cf9xj/cf9x/3GP9x/3GP9x/3GP9xj/cY/3GP9xj/cY/3GP9xj/KfOAGoDH/ocf+Ihx/4hx/4iHH/iHH/iHH/hx/4hx/4cf+HH/hx/4LaBKGkX7Xohx/4iIiHH/iIhx/4iIcf+Ihx/4iHH/iIcf+Icf+CoviertB2H/iIiHH/iIhx/4iHH/iIcf+Icf+Icf+Icf8nX9caqgKOiIiIiIiIiIiIiIiIiIiIiHH/iIiIiIcf81LHy704Nx/3H/cf9x/3H/cf9x/3H/cY/3H/cf9x/3GP9x/3GP9x/3GP9x/3GP9xj/cY/3H/cY/3GP9xiP9xj/cY/3Ew7VWwIqqP9xiIiIj/cYiIiIiIiIj/cYiIiIiIiIiIiIiHH/iIiCHDXxoEyg6IiIiIhx/4iIiIiIiIiIiHH/iIiIiHH/iIg0Eg+97fCP9x/3GP9x/3GP9x/3GP9xj/cY/3GP9xj/cY/3GP9xj/cYGAvE0ZYFOy7/cf9x/3H/cY/3H/cf9xj/cf9xj/cY/3H/cY/3GP9xj/cY/3GP9xgsGU8aXmsO/3GP9xj/cf9xj/cY/3GP9xj/cYj/cY/3GP9xiP9xiP9xg86CW0F9qIiIiIiP9xiIiIiIiIiIiIiIiIiIiIiIiHEyfJS9g2tx/4iHH/iHH/iHH/iHH/iHH/hx/4hx/4cf+HH/hx/4cf+HExHCS+49uHH/cf9x/3H/cf9x/3GP9x/3H/cf9x/3H/cY/3H/cY/3H/cf9xj/LMXOWoOjGv9x/4cf9x/3H/cf+HH/cf9x/3H/cf9x/3H/cf9x/3H/cf9x/3H/cf9x/znQy7gvNI/3GIiIiIiIiP9xiIiIiIiIiIiIiIiIhxIx9PGt4LDoiIiIiIiIiIiIiIiIhx/4iIiIiIcf+IiCf3FIrQjreIiIiIiIhx/4iIiIiIhx/4iIiHH/iIiHH/gsHNEqXjLtiHH/iIhx/4iHH/iHH/iIcf+Icf+Icf+HH/iHH/hx/4hxOsvStjQt/3H/hx/3H/hx/3H/cf9x/4cf9x/3H/cf9x/3H/cf9x/3H/cf9x/3H/NyaXutloj/cYj/cYiP9xiI/3GIiP9xiIj/cYiIiP9xiIiIiP9xiIiCOD7xrnwQ6P9xiIiIiP9xiIiIiIiIiIiIiIiIiIiIgxum2wVZL/cf9x/4cf9x/3H/cf9x/3H/cf+HH/cY/3H/cf9x/3H/cf9x/3GP8pTw1aqw8qhx/4cf+HH/hx/4cf9x/4cf+HH/cf+HH/cf+HH/cf+HH/cf9x/3H/hx/3H/cf9x/3H/cf9x/3H/cf9x/3H/cf9x/3GP9x/3H/cf9xj/cf87tK22S1KIiIiIiIiIhx/4iIiIiIiHH/iIiIiHH/iIiHH/iIhx/4iIOlgItqf3cf9x/3H/hx/3H/cf9x/3H/cf9x/3H/cf9x/3H/cf9x/3H/cf9xj/cf9x/3GP9x/3H/cY/3H/cY/3GP9x/3GP9xj/cY/3GP9xj/cY/z9Qr7KvUIhx/4iIcf+Ihx/4iHH/iHH/iHH/iHH/iHH/hx/4hx/4cf+HH/iHH/hx/3H/hx/4cf+HH/cf8nCPE6v3DsiIiP9xiIiIiP9xiIiIiIiIiIj/cYiIiIIDk0Wj1suv9x/3H/cf9xj/cf9x/3H/cf9x/3GP9x/3H/cY/3H/cY/3H/cY/3H/LiHQKj3i/XH/cY/3GP9x/3GP9xj/cY/3GP9xj/cY/3GI/3GP9xiP9xj/cTaQ7bpvEoiHH/iIhx/4iHH/iIcf+Icf+Icf+Icf+Icf+HH/IVCzKgv0zXH/hx/3H/hx/4cf9x/4cf9x/4cf9x/3H/hx/3H/cf9x/3H/JIQbegi+SIhx/4iIiHH/iIiHH/iIcf+IiHH/iHH/iIcf+Icf84ff65ggGP9xj/cYj/cY/3GI/3GI/3GI/3GIj/cYiP9xiI/3Eyacy+ljNx/4iHH/iHH/iHH/iHH/iHH/hx/4hx/4cf+HH/hx/4cf+HH/hx/4cf9x/4cf+HH/cf878n22DYL/cYiI/3GIiP9xiIiP9xiIiIj/cYiIiIiIiDavq7tQVP+HH/hx/4cf+HH/hx/4cf+HH/hx/3H/hx/3H/hx/3H/hx/3H/cf+HH/cf9x/3H/cf9x/3H/cf9x/3H/cf8rvPwqdDA9iI/3GIiI/3GIiIiIj/cYiIiIiIiIiIiP816Vy8FqOHH/hx/3H/hx/3H/hx/3H/hx/3H/cf+HH/cf9x/3H/hx/3H/cTxz7rSMEYiIiIiIiP9xiIiIiIiIiIcf+IiIiIiIiIhx/4iIiIKHg8erh8OHGIj/cYiP9xiIj/cYiI/3GIiI/3GIiIiP9xiIiIMUnVv7YqiIiHH/iIiIcf+IiHH/iIhx/4iHH/iHH/gkjAoq5z9d/3H/cf9x/3H/cf9x/3H/cf9x/3H/cf9x/3GP9x/3H/cY/3H/J/idOrB2LHH/cf9x/4cf9x/3H/cf9x/3H/hx/3H/cf9x/3H/cY/3H/cf9x/3H/cSnLRYqzS6f/cf9x/3H/cf9x/3H/cf9x/3H/cY/3H/cf9xj/cf9xj/cf9xj/cf9xKFmGGppnnv+HH/iHH/hx/4cf+HH/cf+HH/hx/3H/hx/4cf9x/3H/hx/3H/cf+HEkVLAqyrT9cf9x/3H/hx/3H/cf9x/3H/cf+HH/cf9x/3H/cf9xj/cf9x/3H/cf9xj/LaTeGkWyHnH/cf9x/3H/cf9x/3H/cf9x/3H/cf9xj/cf9x/3GP9x/3H/cY/3GP9x/zywbLVPk4iIiIiIiIiIiIiIiIcf+IiIiIhx/4iIiHH/iIhx/4iIcTFoLL6X03H/cf9x/3GP9x/3GP9x/3H/cY/3GP9x/3GP9xj/cY/3GP9xj/Ome7t5hEiIiIiIiIiIhx/4iIiIhx/4iIhx/4iIhx/4NGeevJhhcf9xj/cf9xj/cY/3GP9xj/cY/3GP9xj/cYj/cY/3GI/3GCIgRFoO+7qIcf+Icf+Icf+HH/iHH/hx/4hx/4cf+HH/hx/4cf9x/4cf+CU69mrsUJlx/4cf9x/3H/hx/3H/cf9x/3H/cf9x/3H/cf9x/3H/cf9x/3Ek+WEq0Gnt/3GP9x/3H/cf9xj/cf9x/3GP9x/3GP9xj/cf9xj/cY/3Et9eyqcKE1cYj/cYiP9xiI/3GIj/cYiI/3GIiI/3GIiI/3GIOLT8uEsDiHH/hx/4cf+HH/hx/4cf+HH/hx/4cf9x/4cf+HH/cf+HE98huzDeSI/3GIj/cYj/cYiP9xiI/3GIiP9xiIiP9xiIgrRyUaW42ucf9x/3H/cf9x/3GP9x/3H/cf9xj/cf9xj/cf9xj/cf9xj/cY/3H/cYOwM3tfzIiP9xiIiIiP9xiIiIiIiIiP9xiIiIiIiIg9FP606wH/cf9x/4cf9x/3H/cf9x/3H/cY/3H/cf9x/3H/cf9xj/cf9x/3GP9x/3GP9x/3GP9xj/cY/0cqrJ1VcY/3GI/3GP9xj/cYj/cYj/cYj/cYj/cYj/cYiP9xiI/3GIj/cTjOLbgx0ohx/4hx/4hx/4hx/4cf+Icf+HH/hx/4cf+HH/hx/4cf+HH/hx/3H/hx/3H/hxOIPEuHw7/3H/cf9xj/cf9x/3GP9xj/cf9xj/cY/3H/cY/3GP9xj/cY/3GI/3GCHl9ToCoKxx/4cf+HH/hx/4cf+HH/hx/3H/hx/4cf9x/4cf9x/3H/hx/3H/MKMdsWzij/cYiIj/cYiIiP9xiIiIiI/3GIiIiIiIiIg8+G21B5L/cf+HH/cf+HH/cf9x/4cf9x/3H/hx/3H/cf9x/3H/cf9x/3H/cf9x/3H/cf9x/3GP9x/3H/cf9xj/cf9xj/cf9xj/cS4fwCo+A/3/cf9xj/cf9xj/cf9xj/cY/3GP9xj/cY/3GP9xiP9xj/cY/3GIM5KtvW1SiIcf+IiHH/iIcf+Ihx/4iHH/iHH/iIcf+HH/iHH/MS1OsOKx/3GP9xiP9xiP9xiP9xiP9xiI/3GIj/cYiP9xiIj/cYiIj/cYO6OstVxTcf+Icf+Icf+HH/iHH/hx/4cf+HH/hx/4cf+HH/hx/3H/hx/3H/gxlxmweOb/cY/3GP9xiP9xj/cYj/cYj/cYj/cYj/cYj/cYiP9xiDzbEbQk7oj/cYiIiP9xiIiIiI/3GIiIiIiIiIiIMLWpsFpWhx/4cf+Icf+HH/hx/4cf+HH/hx/4cf+HH/cf+HH/cf+HH/cf+HH/cf9x/4cf9x/3H/cf+HH/cf800jy9LcOIiP9xiIiI/3GIiIiIj/cYiIiIiIiIiIiIiIiIiIiIiDiSPbltwv9x/3H/hx/3H/cf9x/3H/cf9x/3H/cf9x/3H/cf9x/3H/cY/3H/cf9xj/cf9x/3GP9x/3GP9xj/cf9xO8zetTMhiIcf+IiIiHH/iIiIcf+IiHH/iIhx/4iHH/iDU7+rzEBY/3H/cf9x/3GP9x/3GP9x/3GP9x/3GP9xj/cY/3H/cY/3GI/3GP9xg5Xd63oiGIiHH/iIhx/4iHH/iIcf+Ihx/4hx/4hx/4hx/4cTTa/LwlA/9xj/cY/3GI/3GP9xiP9xj/cYj/cYj/cYj/cYiP9xiI/3E6fIS2g3uIiIiIiIiIiIiIiIiIiIiIiIhx/4iIg56hS3FeuHH/iHH/iIcf+HH/iHH/iHH/hx/4cf+HH/iHH/hx/3H/gzxa29OlJxiI/3GI/3GIiP9xiI/3GIiP9xiIiI/3GIiIiP9xiIiDVXH7uo4Icf9x/4cf+HH/cf9x/4cf9x/3H/cf+HH/cf9x/3H/cf9x/3E12Ri7Juf/cYj/cYj/cYiP9xiI/3GIj/cYiIj/cYiIj/cYiIRXqsuFWIiIj/cYiIiIiIiIiIiIiIiIiIiIguWGAqOnn9iIiIiIiIcf+IiIiIiIhx/4iIiIcf+IiIcf+DVObbyxkv9x/3GP9x/3H/cY/3H/cY/3GP9x/3GP9xj/cY/3GP9xj/P2Dssp8TiIiIiIhx/4iIiIcf+IiIcf+IiHH/iIcf+CIeOZo/HGaP9xiP9xiP9xiP9xiI/3GIj/cYiP9xiIj/cYiI/yle8CqaEP2Ij/cYiIj/cYiIiI/3GIiIiIiI/3GIiIPLg2tEfJiIcf+IiHH/iIcf+Ihx/4hx/4hx/4hx/4hx/4hx/4cf+HE0F8G86D7/hx/4cf9x/4cf9x/4cf9x/3H/hx/3H/cf9x/3H/cf+HH/cf9x/3H/cf9x/3GP9x/3H/cf9x/3GP9xPoPtsXwScYiIiIcf+IiIiIiIiIiIiHH/iIiIiHH/iIiIcf+IiHH/iIg7jo61cXFx/3GP9xj/cY/3GP9xj/cY/3GP9xj/cY/3GI/3GI/3GI/3GI/3GI/3GI/3GIj/cYiI/3GIiP9xiIiCchBxqt747/cf9xj/cf9x/3GP9x/3GP9x/3GP9xj/cf9xj/cY/3GP9xj/cY/3GDXj5LscG4iIj/cYiIiI/3GIiIiIj/cYiIiIiIiIiIiIiCC5yxoVY06IiP9xiIiP9xiIiI/3GIiIiIiP9xiIiIiIiIiIiCFDIToczez/cf9x/3H/hx/3H/cf9x/3H/cf9x/3GP9x/3H/cf9x/3GP9x/3H/cY/3H/cY/y82eBosmH6HH/hx/4cf9x/4cf+HH/cf+HH/cf+HH/cf9x/4cf9x/3H/cf9x/4cSKn1Ur1gqtxj/cf9x/3GP9x/3H/cY/3H/cY/3GP9x/3GP9xj/cY/3GP9xj/cY/3EqHodanheK/4cf+Icf+HH/hx/4cf+HH/hx/4cf9x/4cf9x/4cf+HH/cf9xOkd+triBiIj/cYiIiI/3GIiIiIiI/3GIiIiIiIiIiIg4gi+4fdBx/3H/cf9x/3H/cf9x/3H/cf9x/3H/cf9xj/cf9x/3H/cY/3H/cY/3H/cY/3EgVdAqC6L9cf9xj/cf9xj/cY/3H/cY/3GP9xj/cY/3GP9xiP9xj/cYj/cY/3GI/3GDhxvriOQXH/iIcf+Icf+Ihx/4hx/4cf+Icf+Icf+HH/hx/4cf+HH/hx/4cf+HH/hx/4cTvcOLQjx3GP9xj/cf9xj/cY/3GI/3GP9xj/cYj/cY/3GI/3GI/3GI/3GIPnG9so5Chx/4iHH/iHH/iIcf+Icf+Icf+HH/iHH/hx/4cf+HH/hx/yPlIhrhrd6IiI/3GIiIiIiP9xiIiIiIiIiIiIiIiIg/zqexMViIcf+Icf+HH/iHH/hx/4cf+HH/hx/4cf+HH/hx/3H/hxJZiSGrZ23oiIiIiIiIiIiIiIiIiIiIiIiIiIcf+IiIiIgioGMa9fnO/3GP9xiP9xj/cYj/cYj/cYj/cYj/cYiP9xiI/3GIj/cYiCbd4BqiIf6HH/hx/4cf9x/4cf9x/4cf9x/4cf9x/3H/hx/3H/cf9x/4cf9x/yluHyqZHg2IiIiP9xiIiIiIiP9xiIiIiIiIiIgokkxatts6iP9xiP9xiP9xiP9xiI/3GIj/cYiI/3GIiP9xiILw/hOi8B7HH/hx/3H/hx/4cf9x/4cf9x/4cf9x/3H/hx/3H/cf9x/4cf9x/yHEByoUv42P9xj/cY/3GP9xj/cY/3GP9xiP9xj/cYj/cYj/cYJCyzGs00znH/hx/3H/hx/4cf9x/4cf9x/4cf9x/3H/hx/3H/cf9x/3H/hx/3H/cf9x/3H/cf9x/3H/cY/3H/cf9x/3H/cY/3H/cY/3H/cTS5nLxGY4iIiIiIiIiIiIiIiIiIcf+IiIiIhx/4OPPduQwi/3H/cf9x/3GP9x/3H/cY/3H/cY/3H/cY/3H/cY/3GP9xj/cY/3EqJKm6vbVkiIhx/4iHH/iIhx/4hx/4iHH/iHH/iHH/iHH/iHH/hx/4cf+Icf+HEpeQqquG9Vcf+HH/hx/3H/hx/3H/hx/3H/hx/3H/hx/3H/cf9x/3H/hx/3H/cf9x/3H/cSurDhpVTx5x/3H/cf+HH/cf9x/4cf9x/3H/cf9x/3H/cf+HH/cY/3H/cf9x/3H/JOP0OuHAvIiIcf+IiIcf+IiIcf+Ihx/4iHH/iIcf+Ihx/4hx/y3OJDpTHbz/cYiP9xiIj/cYiIj/cYiIj/cYiIiIj/cYiIiIL0HcKjviPf+Icf+Icf+HH/hx/4cf+HH/hx/4cf+HH/cf+HH/hx/3H/g+lNizayeP9xiP9xj/cY/3GI/3GI/3GP9xiP9xiI/3GI/3GIj/cYiI/3GIiP9xiIiP9xiIiIj/OR2ZuOJmcf+Ihx/4hx/4iHH/iHH/iHH/hx/4hx/4cf+Icf+HH/hx/4cf+HH/hx/3H/NW7evJEhiIj/cYiI/3GIiI/3GIiIiP9xiIiIiIiI/3GIiIiIiIiIiIiIiIiIiHE0H5q74GWHH/cf+HH/cf+HH/cf+HH/cf9x/4cf9x/3H/cf9x/3H/cf9x/3H/cf9x/3E01AO7K/xx/3GP9xj/cY/3H/cY/3GP9xiP9xj/cY/3GI/3GI/3GI/3GI/3GI/3GIj/cYiP9xiI/z9dobKiXoiIj/cYiIiIiIj/cYiIiIiIiIiIiIiIg2jf+7cgD/cf9x/3H/cY/3H/cf9x/3H/cY/3H/cf9xj/cf9xj/cY/3H/cYMvQDvgv8/3GI/3GI/3GI/3GI/3GIj/cYiI/3GIiP9xiDbfVrogqYiIiHH/iIiIiIcf+IiIhx/4iIhx/4iIcf+Ihx/4iHH/iIJpFGGrbrnoiIiP9xiIiIiIiIj/cYiIiIiIiIiIiIiIhx/4iIiIiIiIcf+IiIiIcf+IiIPSCItN93/3H/hx/3H/hx/3H/cf9x/3H/hx/3H/cf9x/3H/cf9x/3H/cf9x/3GP8lkZIaxubeiIhx/4iIiHH/iIiHH/iIhx/4iHH/iIcf+Icf80ega8hfmHH/cf9x/4cf9x/3H/cf9x/3H/cf9x/3H/cf9x/3H/cf9x/3H/cf9x/3GP9x/3H/cY/3H/cY/3H/cY/3GP9x/3Ev7SoaIS1e/4cf9x/3H/cf+HH/cf9x/3H/cf9x/3H/cf9x/3H/cf9x/3H/cY/3H/cf9x/3GP9x/3GP9x/3GP9x/3GP9xgld+EqyIHtj/cY/3GP9xj/cY/3GP9xj/cYj/cYj/cY/3GIj/cYgtG0dKXkuLiIj/cYiIiIiIj/cYiIiIiIiIiIiIiIg73m21IZJx/3H/hx/3H/cf9x/3H/hx/3H/cf9x/3H/cf9xj/cf9x/3H/cf9xKK51GoUYrohx/4iHH/iHH/iHH/iHH/iHH/hx/4hx/4cf+HH/hxN/6YuQFn/3GP9x/3GP9xj/cf9xj/cY/3GP9xj/cY/3GP9xiP9xj/cYNYDUu38riP9xiIiIiP9xiIiIiIiIiIiP9xiIiIiIiCNDOCr7zH3/iHH/iIcf+Icf+Icf+HH/iHH/hx/4hx/4cf+HH/hxLy0wGh0s/oj/cYiIj/cYiIiP9xiIiIiP9xiIiIiIiIiIiIiIiIiIiIiIiIiIg7Cye19NiHH/iHH/hx/4cf+Icf+HH/hx/3H/hx/4cf+HH/cf+HH/cf8oelAamFr+iIj/cYiIiIiIiIiIj/cYiIiIiIiHH/P9VGsSq5iIcf+Icf+Icf+Icf+Icf+HH/hx/4hx/4cf+HH/hxTbjMJHOHH/cf+HH/cf+HH/cf9x/4cf9x/3H/cf+HH/cf9x/3H/cf9x/3H/cf9x/3GP9x/3H/cf9x/3GP9x/3H/cY/3H/cY/3H/cY/3GP9xj/cY/z+NKLJy14iI/3GIiIiIiIiIiIiIiIiIiIiIiIiIN9WJuSp2hx/4cf9x/4cf+HH/cf+HH/cf+HH/cf+HH/cf9x/3H/hx/3H/cf9x/3H/cf9x/3H/cf9x/3H/cf9x/3GP9x/3H/cY/3H/cf9xg/iV+xdqCIiIiIiIcf+IiIiHH/iIiIcf+IiHH/iIcf+IiDUvB7zQ+P9x/3H/hx/3H/cf9x/3H/hx/3H/cf9x/3H/cf9x/3H/cY/3H/cf9x/3E8IgGz3f5xj/cf9xj/cf9xj/cY/3GP9xj/cY/3GP9xj/cYj/cY/3GI/3GI/3GCEz7LpNwTRx/4cf+HH/hx/4cf9x/4cf9x/4cf9x/4cf9x/3H/cf+HH/cf9x/3H/cf9xIAAwKgAN/XH/cf9x/3H/hx/3H/cf9x/3H/cf9x/3GP9x/3H/cf9x/3GP9x/3H/cY/3H/cY/3H/cY/3H/O/36tgIFiIiIiIiIiIiIiIiIiIiIcf+IiIiIiHH/iIiIhx/4iIhx/4J7fQSrSC+4hx/4iIiIcf+IiIhx/4iIcf+IiHH/iIcf+Ihx/4hx/4hx/4hx/4hx/4hx/4cf+HH/iD06XbTFooj/cY/3GI/3GI/3GIj/cYj/cYiI/3GIj/cYiI/3EsjvUaRxCucf9x/3H/cf9x/3GP9x/3H/cf9xj/cf9xj/cf9xj/cf9xj/cY/3EtVBVaar6q/4iIcf+IiHH/iHH/iIcf+Icf+Icf+Icf+Icf+HH/iHE0r6y8UFOP9xj/cY/3GI/3GI/3GP9xiI/3GI/3GIj/cYiP9xiD81vrHKQXH/hx/4hx/4cf+Icf+HH/hx/4cf+HH/hx/3H/hx/4cf9x/4cf8kCXc672iMiIiIcf+IiIiIhx/4iIiHH/iIiHH/iIhx/4iHE41ai3Kldx/3H/cf9x/3H/cf9x/3H/cf9x/3H/cf9x/3GP9x/3H/cY/3H/cf9xj/cf9xj/cY/3H/cY/3GP9xj/cY/3GP9xj/cY/3GI/zsYW7bnpIiIiIiIcf+IiIiIcf+IiIcf+IiHH/iIhx/4iHH/iIcf+Icf+Icf8nzFEqszrt/4hx/4hx/4cf+Icf+HH/hx/4hx/4cf+HH/cf+HH/hx/4cS9S5yoq0Y3/cf9xj/cf9xj/cf9xj/cf9xj/cY/3GP9xj/cY/3GP9xj/cY/3GCY7V3rcSoiHH/iHH/iHH/iHH/hx/4cf+Icf+HH/hx/4cf+HH/cf+HH/hxLxzlGh4xroiIiIiIiHH/iIiIiHH/iIiIcf+IiIcThFF7e66HH/hx/3H/hx/3H/hx/3H/cf+HH/cf9x/3H/cf9x/3H/cf9x/3H/cf9FRuy7kXGP9x/3H/cf9xj/cf9xj/cf9xj/cY/3H/cY/3GP9xj/cY/3GCvwXSpg+i2IiIiIhx/4iIiIiIcf+IiIiHH/iIiHH/iIIchTWiR6yv9xj/cY/3GP9xj/cY/3GP9xiP9xj/cYj/cYj/cYj/cYj/cYj/cYiP9xiIj/cYiDHsW78TpHH/iIcf+Ihx/4iHH/iHH/iHH/iHH/hx/4hx/4cf+HEvkzAaFsz+j/cYiP9xiIj/cYiIj/cYiIiP9xiIiIiI/3GIOZD8uG8D/4cf+HH/hx/3H/hx/4cf9x/4cf9x/4cf9x/4cf9x/3H/cf+HH/cf8ulZpqVqZZcf9xj/cY/3GP9xj/cY/3GP9xj/cY/3GI/3GI/3GP9xiP9xiI/3EmCeVaz2Gqhx/4cf+HH/hx/3H/hx/4cf9x/4cf9x/4cf9x/4cf9x/3H/cf+C2rM4p1TMeHH/hx/4cf9x/4cf+HH/cf+HH/cf+HH/cf9x/4cf9x/3H/cf9x/4P8UesjrhiIiP9xiIiIiIiIiIiIj/cYiIiHH/iIiIiCOz0jr0wtz/cf9x/3GP9x/3GP9x/3GP9x/3GP9xj/cf9xj/cY/3GP9xj/cY/ydCXhq72h7/cY/3H/cY/3GP9x/3GP9xj/cY/3GP9xj/cYj/cY/3GI/3GP9xiP9xiI/3E7zCy1M9OIhx/4iIcf+IiHH/iIcf+Icf+Ihx/4hx/4hx/4hx/4cf+Icf+HH/hx/4cf+HH/hx/4PGwLtZP0/3GP9xiP9xj/cYj/cYj/cYj/cYj/cYiP9xiI/3GIiP9xiIj/cYiIj/cYiD15K7OG1IiHH/iHH/iHH/iHH/hx/4hx/4cf+HH/hx/4cf+HH/hx/4cf9x/4cf9x/4cf9x/4NxSMuutzj/cYiP9xiIj/cYiI/3GIiIj/cYiIiI/3GIiIiIiIiIj/cYiIMUq7sMVE/4cf+HH/hx/3H/hx/4cf9x/4cf9x/3H/hx/3H/cf+HH/cf9x/3H/cf9x/3H/cf9x/3H/cf9x/3H/cTg0+7jLBIiIiIj/cYiIiIiIiIiIiIiIiIiIiIiIiIhx/4iIiD0CPbP9wnH/cf9x/3H/cf9x/3H/cY/3H/cf9x/3GP9x/3H/cY/3H/cY/3H/cY/3GP9xj/cf9xj/cY/3GI/3GP9xLFySGlo23v+Icf+HH/iHH/hx/4cf+Icf+HH/hx/3H/hx/4cf+HH/cf+HH/cf84oj24XcJxiIj/cYiI/3GIiI/3GIiIj/cYiIiIiI/3GIiIiINScqu9jVhx/4hx/4cf+HH/iHH/hx/4cf9x/4cf+HH/hx/3H/hx/3Et+1dqYEqJ/3H/cf9x/3H/cf9x/3H/cf9x/3H/cf9xj/cf9x/3H/cY/3H/cf9xj/cf9xj/cY/3H/cY/3GP9xgnKDUanXyuhx/4cf+HH/iHH/hx/3H/hx/4cf+HH/cf+HH/cf+HH/cf+HEgRd8aDKIOhx/4cf9x/4cf9x/3H/hx/3H/cf+HH/cf9x/3H/cf9x/3H/cf9x/3H/NGSfvZtgiIiIiIiIiIiIcf+IiIiIiIhx/4iIiIhx/4iCQ+uRrMFG5xiIiIiIiIj/cYiIiIiIiIiIiIiIiIhx/yE3SBr8i35xiI/3GIj/cYiP9xiIj/cYiIj/cYiIiP9xiIiIiIj/cYiIiIiIiIiIOE9MuLCzcf9x/4cf+HH/cf+HH/cf+HH/cf9x/3H/hx/3H/cf9x/3H/cf9x/3H/cf9xIwl3agB4if9x/3GP9x/3GP9x/3GP9xj/cf9xj/cY/3GP9xj/cY/3GD9AvrG/QYhx/4iIcf+IiHH/iIcf+Ihx/4hx/4hx/4hx/4hxLPgGGkB/noiP9xiIiIiIiIiIiIiIiIiIiIhx/4iIg1T6e7sFhx/4cf+HH/hx/4cf+HH/hx/3H/hx/3H/hx/3H/hx/3H/cf+HH/My7OvdExcYiIiIiI/3GIiIiIiIiIiIiIiIiEugnFX2iIiIiHH/iIiIiIcf+IiIhx/4iIhx/4iIcTmjxbdcOv+HH/cf+HH/hx/3H/hx/3H/cf+HH/cf9x/4cf9x/3H/cf9x/3H/cf9x/3H/cf9x/3H/cf9x/3GP9x/3H/cf9xj/cf85OBy4x+OIiIiP9xiIiIiIcf+IiIiIiIiIiIhx/4iIiCE6jxoNVw5x/4iIiIiIiHH/iIiIhx/4iIhx/4iIhx/4iHH/gvx0AaI4v+j/cYj/cY/3GP9xiP9xiP9xiP9xiP9xiI/3GIj/cYiP9xiIiP9xiIPzbZsckmiIhx/4iHH/iIcf+Ihx/4hx/4hx/4hx/4hx/4cT0u9bLRCnH/cf9x/3H/cf9x/3H/cf9xj/cf9x/3H/cf9xj/cf9x/3GP9x/3GP9xj/cf9xPOWEtBp7/3GI/3GIj/cYiI/3GIiP9xiIiP9xiIiI/3GIiIiIiP9xiIiIiIiClm+GqpkHlx/4iIiIhx/4iIiHH/iIiHH/iIcf+IiHH/iIIHzgKhkx/YiHH/iIcf+Icf+Icf+Icf+Icf+HH/iHH/hx/4cSCRYSoX6e3/hx/4cf+HH/hx/4cf9x/4cf+HH/cf+HH/cf+HH/cf9x/4cf9x/3H/cf9x/4cf9x/3H/cf9x/3H/cf9xj/cf9x/3H/HWiUIZyXa95x/4iHH/iIcf+Icf+Icf+Icf+Icf+HH/iHH/hx/z2q7LNVE3GP9xiP9xj/cYj/cYj/cYiP9xiI/3GIj/cYiP9xiDy2qrRJVYcf+IiHH/iIcf+Ihx/4hx/4hx/4hx/4hx/4cf+IcT4YDbLn8v9xj/cYj/cY/3GI/3GI/3GI/3GI/3GIj/cYiP9xiIg2kh+6beCHH/hx/4cf+HH/iHH/hx/3H/hx/4cf+HH/cf+HH/cf+HH/cf8i9SZaEa2aj/cYiIiIiIiIcf+IiIiIiIiIiHH/iIiIiDGi8r9dDYhx/4hx/4hx/4hx/4hx/4hx/4cf+HH/iHH/hx/4cf+HH/cf+HH/hx/yL8m3ohNkiIiHH/iIiIiIiIcf+IiIiHH/iIiHH/iIiHH/iIcf+IhxOk++trBBj/cY/3GP9xj/cYj/cY/3GP9xiP9xiP9xiP9xiP9xiI/z0QjbTvcnH/iIcf+Ihx/4hx/4hx/4hx/4hx/4cf+HH/iHH/hx/4cSGe7Cr2ET1xj/cY/3GI/3GP9xiP9xj/cYj/cYj/cYiP9xiP9xgzON29xyKIcf+Icf+Icf+Icf+Icf+HH/iHH/hx/4cf+HH/hx/4L39kOjgJvIj/cYiIiIiIiIj/cYiIiIiIiIiIiIhxNC+du9Bicf9x/3H/hx/3H/cf9x/3H/cf9x/3H/cY/3H/cf9x/3H/cY/3H/cf9xj/cf9xj/cSVIPxrLfA7/cf9xj/cf9x/3GP9x/3GP9x/3GP9x/3GP9xj/cY/3GP9xj/cY/3GP9xg+Biyy+dOIcf+IiIiIhx/4iIiHH/iIhx/4iIcf+Ihx/4iHH/iIcf+Icf+Icf+Icf+HH/Le/+GkEAHocf+Ihx/4hx/4hx/4hx/4cf+Icf+HH/iHH/hx/4cf+HH/KbkkWqRtuv9xiIiP9xiIiI/3GIiIiIj/cYiIiIiIgubmqaaRlWcf9x/3GP9x/3H/cf9xj/cf9xj/cf9xj/cY/3H/cY/3GP9xj/cY/3Egkb4aF+Qe/3H/cY/3GP9x/3GP9xj/cY/3H/cYj/cY/3GP9xj/cYj/cY/3GI/3GI/3FFOjy8XIiP9xiI/3GIj/cYiI/3GIiI/3GIiIj/cYiIg5W/i3pAeIhx/4iHH/iIcf+Icf+Icf+Icf+HH/iHH/hx/4cf+HH/hx/4IxLuOg/RHP+Ihx/4iHH/iHH/iHH/hx/4hx/4cf+Icf+HH/hx/4cS1xJBo47b6IiIiIiIiIiIiIiIiIiIiIiIhxPlMYsazncf+Icf+HH/hx/3H/hx/4cf+HH/cf+HH/cf+HH/cf9x/4cU4dHB4ucf9x/3H/hx/3H/cf9x/3H/cf9x/3H/cY/3H/cf9x/3H/cY/3EsjTIqVyzdj/cf9xj/cY/3H/cY/3GP9xj/cY/3GP9xj/cYj/cY/3GI/3EiGqca/lWO/4cf9x/3H/cf9x/3H/cf9x/3H/cf9x/3H/cf9x/3H/cf9xj/cf9x/3GP8kOBUq7H6t/3GP9xiP9xj/cYj/cYj/cYj/cYj/cYiP9xiI/x8W0FGc6S+u/3GI/3GI/3GIj/cYiP9xiIj/cYiIj/cYiIj/cYP96EsSF7iIiIiIiIiHH/iIiIiHH/iIiIcf+IiIcf83kqe6bVj/hx/3H/hx/3H/cf+HH/cf9x/3H/cf9x/3H/cf9x/3H/cf9x/3H/cf9xKPDrKpDxTYiI/3GIiIj/cYiIiIiP9xiIiIiIiIiIiIiIiIiIiIiIiIiIiIcf+IiIiIhx/4iDuOC7Vx9Icf9x/3H/cf9x/3H/cf9x/3H/cf9x/3GP9x/3H/cf9xj/cf9xj/cSzU/EpisDuIiIiP9xiIiIiIj/cYiIiIiIiIiIiIiIiIPvvbsgQkhx/4cf9x/4cf9x/3H/hx/3H/cf9x/3H/cf+HH/cf9x/3H/cf9x/3GDPcv70jQIiIiIiIiIiIiIiIhx/4iIiIiHH/iIiHH/iIiHH/M6uMvlRz/3H/cf9xj/cf9x/3GP9x/3GP9x/3GP9xj/cY/3H/cY/3GP9xiP9xj/cYPNFOtC6xcf+IiHH/iIhx/4iIcf+Ihx/4hx/4iHH/iHH/hx/4gnlMAaprP+iP9xiI/3GIiP9xiIj/cYiIj/cYiIiP9xgv+1YaEEqecf9x/3GP9x/3GP9x/3GP9xj/cf9xj/cY/3GP9xj/cYj/MFJcsb2jiHH/iIiIiIcf+IiIhx/4iIcf+IiHH/iIcf+Ihx/4g3ZI+5m3BxiP9xj/cYj/cY/3GI/3GI/3GIj/cYj/cYiP9xiIj/cYiI/3GIiIj/cYiIiIL9pKSjJbW3H/iIiIhx/4iIcf+IiHH/iIhx/4iHH/iHH/iDzKXbQ1onGP9xj/cY/3GP9xj/cY/3GI/3GP9xiP9xiP9xiP80Bkq9+bWIiIiIcf+IiIhx/4iIhx/4iIcf+IiHH/iIcf851QW3Kvpx/4cf9x/4cf9x/4cf9x/4cf9x/3H/cf+HH/cf9x/3H/cf9x/3E+VrGyqU7/cf9xj/cf9xj/cf9xj/cf9xj/cY/3H/cY/3GP9xj/cYj/cY/3GP9xiP9xj/cYj/cYj/cYiP9xiP9xiI/3GIiP9xPhIpsu3WiIhx/4iIiHH/iIhx/4iHH/iIcf+Ihx/4hx/4hx/yqOGjp3HlxxiIiIiIiIhx/4iIiIiIiIiIcf+IiIgkSv8a21AOiIiHH/iIiIiHH/iIiIcf+IiIcf+IiHH/iIcf+Ihx/4hx/4My22vtJJ/3H/cf9x/3H/hx/3H/cf9x/3H/cf9x/3GP9x/3H/cf9x/zTuUb0Rrv9x/3GP9xj/cY/3GP9x/3GI/3GP9xj/cY/3GI/3GP9xiP8q4dp6oeJYhx/4cf9x/4cf9x/3H/hx/3H/cf+HH/cf9x/3H/cf9x/3H/cf9x/3H/IUKQGgzW/oiIiIiHH/iIiIiIiIcf+IiIiHH/iIiHH/iIiHH/iIcf+Ihx/4iHH/iHH/LD4QKlwe/XH/iIcf+Ihx/4hx/4hx/4hx/4cf+Icf+HH/hx/4cf+HH/hx/4cf+HH/hx/3H/hx/zky/bfNAnGIiP9xiIj/cYiIiP9xiIiIiP9xiIiIiIg8DCK0892IiIiIiIiIiIcf+IiIiIcf+IiIhx/4iIcf+DdsJrmT2Ycf+HH/cf+HH/cf+HH/cf+HH/cf9x/4cf9x/3H/cf9x/3H/cf9x/3ExTXm/soaI/3GIj/cYiI/3GIiP9xiIiI/3GIiIiIj/cYiIgsWT8qWmwNhx/4cf+HH/cf+HH/hx/3H/cf+HH/cf+HH/cf9x/3H/cf+HH/cf9xKGohKpld7f9x/3H/cf9x/3H/cf9x/3H/cf9xj/cf9x/3H/cY/3H/cY/3H/cYMRxOv+OxiIiIcf+IiIiIiHH/iIiIhx/4iIhx/4iIcf+Ihx/4iHH/iIcf+Icf+Icf+Icf+Icf87rIe1U3hx/3H/cf9x/3H/cY/3H/cf9xj/cf9x/3GP9x/3GP9xj/cf9xj/cY/3GP9xj/cY/3GI/3GP9xj/cYj/cYj/cYj/cYP3bZsYkmiIiIiHH/iIiIhx/4iIhx/4iIcf+IiHH/iIcf+Ihx/4hx/4hx/4hx/4hxLyqBOi1X7P9xiP9xiI/3GI/3GIj/cYiI/3GIiP9xiIiI/3GIJgVAKr+r/Y/3GIiI/3GIiIiP9xiIiIiIiIj/cYiIiIiIiIJCoMGt1fPo/3GIiI/3GIiIiP9xiIiIiIj/cYiIiIiIiIiIiIiIiIiIiIiIcf+IiIiIIFY6GhucXoj/cYiIiIj/cYiIiIiIiIiIiP9xiIiIiIcf+IiIiIiIiIiIcf+IiIiIcf+IiIhx/4iIcf+DlC3Li9I/9x/3H/cY/3H/cY/3H/cY/3H/cY/3GP9xj/cY/3GP9xj/cY/3GP9xiP9xLF5hKloZ7f9xiP9xiP9xiP9xiP9xiP9xiI/3GIiP9xiIj/cYLxKyKi7U3Yj/cYiIiIiP9xiIiIiIiIiIiIiIiIgiB43KQJcjiIiIiHH/iIiIcf+IiHH/iIhx/4iHH/iIP+W4sRpHcf9x/3H/cf9x/3H/cf9x/3H/cf9xj/cf9x/3H/cY/3H/cY/3H/cY/3H/cY/3GP9xj/cY/3GP86Gby35kOIiHH/iIiIiIcf+IiIhx/4iIhx/4iIcf+IhxM6OJvVx2/3H/cf9x/3H/cf9x/3GP9x/3H/cf9xj/cf9x/3GP9x/3GP9x/3GP9xj/cf9xj/cY/3GP9xj/cYj/cY/3GD/qQrAVvXGIj/cYiP9xiIj/cYiIj/cYiIiI/3GIiIiIiP9xNztUucSriIiIcf+IiIiHH/iIiHH/iIhx/4iHH/iIcf+Ihx/4hx/4hx/yj0ASqQv+2Icf+Icf+Icf+HH/iHH/hx/4cf+HH/hx/4cf+HH/hx/4cf9x/4cf9x/4cf9x/3H/LzJKGizbXoiHH/iHH/iHH/iHH/iHH/hx/4cf+Icf+HH/hx/4cf+HH/hx/3H/hx/4cf9x/4PbVetEqhiIj/cYiIj/cYiIiI/3GIiIiIiIiP9xiIiIiIiIiIiIiIiIhx/4iIiIiIiHH/iIiIhx/zxkd7SbiIcf+HH/hx/3H/hx/3H/hx/3H/cf+HH/cf9x/3H/hx/3H/cf9x/3H/Sro8ZFxx/3H/cf9xj/cf9x/3H/cY/3H/cf9xj/cf9xj/cY/3H/cY/3GP9xj/cY/3GP9xj/cYOBsMuOTziIiHH/iIiIiHH/iIiIcf+IiHH/iIhx/4iHH/iIcf+IhxPagss1fT/3GP9xj/cf9xj/cY/3GP9xj/cY/3GP9xj/cYj/cTOLDL1084iHH/iIiIhx/4iIhx/4iIhx/4iHH/iIcf+Ihx/4hx/4hx/4hx/4hx/4OqqYtlVncf9x/3H/cY/3H/cf9xj/cf9xj/cf9xj/cY/3GP9xj/cY/3GP9xj/cY/3GI/3GP9xiP9xiP9xiP9xiP9xiI/3GIj/cYiI/3GIiP9xiIiI/3GIiIiI/3GIiIiIiIiIj/cYiIiIgzO5G9xG6IiIiIcf+IiIiHH/iIiIcf+IiHH/iIhx/4iHH/iIcf+Icf+Icf+Icf+Icf+Icf+HH/hx/4hx/4cf+HH/hx/3H/hx/4cf9x/4NSI2vN3J/3H/cY/3H/cY/3GP9x/3GP9xj/cY/3GP9xj/cY/3GI/yMCNBr/3L7/hx/4cf+HH/hx/4cf+HH/cf+HH/hx/3H/cf+HH/cf9x/4cf9x/3H/cf9x/3H/hx/zN5w76GPI/3H/cY/3GP9xj/cY/3GP9xj/cY/3GP9xiP9xiP9xiP9xiP9xiP9xgx+GK/B52I/3GIiIiP9xiIiIiIiP9xiIiIiIiIiIiIOyeUtthr/4iIcf+IiHH/iIcf+Icf+Ihx/4hx/4hx/4cf+INtl0uiaLcf+HH/cf9x/3H/hx/3H/cf9x/3H/cf9x/3H/cf9xj/cf9x/3H/cf8zM0G9zL5x/3GP9x/3GP9xj/cY/3GP9xj/cY/3GI/3GP9xiP9xj/cYj/cYg4eFe4h6iIiIiIiIiIiIiIiIiHH/iIiIiHH/iIiIN1UWuarphx/4cf+HH/hx/4cf9x/4cf+HH/cf+HH/cf9x/4cf9x/3Emfmo6uBlccf+Ihx/4iHH/iHH/iIcf+Icf+HH/iHH/hx/4hx/4cf+HH/hx/4cf+HErnA0aVj8ucf+Icf+Icf+Icf+Icf+HH/iHH/hx/4cf+HH/hx/4cf+HH/cf+HEoKOZqrXGZcf+HH/cf9x/3H/cf+HH/cf9x/3H/cf9x/3H/cf9x/3GP9x/3H/cf9xj/cf9xIHAMKhn/PYiIiIj/cYiIiIiIiIiI/3GIiIiIiIcf+IiDieSblhtv+HH/hx/4cf+HH/hx/3H/hx/3H/hx/3H/hx/3H/cf+HH/cf9xSm0cWS5x/4cf9x/3H/cf9x/3H/cY/3H/cf9x/3H/cY/3H/cf9xj/cf9xj/cf9xgwS3SwxIuI/3GI/3GIj/cYiP9xiIj/cYiI/3GIiIj/cYiIiIiP9xiIiIiIiIiIiIiIiIiIiIiIg67km2EbaHH/hx/4cf+HH/cf+HH/hx/3H/hx/3H/hx/3H/cf9x/4cf9x/3H/cf9x/3H/cf8/tZeySmj/cYj/cYj/cYj/cYj/cYiP9xiIj/cYiP9xiIiP9xiIgyDyK+8N2IiIiIiIiIiIiIiIiIiIiIiIhx/4g5eHe3h4hx/4hx/4cf9x/4cf+HH/hx/3H/hx/4cf9x/3H/hx/3H/cf+HH/cf9x/3H/cf9x/3H/cf9x/3H/cf9x/3H/MC5UsOGrcYj/cY/3GP9xiP9xj/cYj/cYj/cYj/cYiP89jEy0c7Nx/4iIcf+Ihx/4iHH/iIcf+Icf+Icf+Icf+HH/iHH/hx/z/vZrIQmf9x/3H/cf9x/3H/cY/3H/cf9x/3GP9x/3GP9x/3GP9x/3GP9DkLzm9P9xj/cY/3GP9xj/cYj/cY/3GI/3GI/3GI/3GIj/cYiP9xMPLpsB0Wcf+IiIhx/4iIhx/4iIcf+Ihx/4iHH/iHH/iIcf+Icf+HH/iHH/iHH/hx/4cf+HH/hx/4cf+HH/hx/4cf9x/4cf9x/4cTcYjLjnc3GIj/cYiI/3GIiP9xiIj/cYiIiI/3GIiIiIj/cYggLZNKLibLiIiP9xiIiIiIiIiIiIhx/4iIiIiIiIhx/4iIiIhx/4iIhx/4iIcf+IiHH/iIcf+Ihx/4K3dyaoiI2Yhx/4iIcf+Ihx/4iIcf+Icf+Ihx/4hx/4hx/4cf+IISTRKg6y7Ycf+Icf+HH/hx/4cf+HH/hx/3H/hx/4cf9x/4cf9x/4cf9xJZePKsaHDf9xiIiP9xiIiI/3GIiIiIj/cYiIiIiIiIiIiIiIiIiIiIiIOGtFuJS6cf+Ihx/4hx/4hx/4hx/4cf+Icf+HH/hx/4cf+HH/hx/4cTRiErud7XH/cf9x/3H/hx/3H/cf9x/3H/cf9x/3H/cf9x/3H/cf9x/3GP9x/3H/cY/3H/cf9xj/cf9xj/cY/3H/cY/3GP9xj/cY/3GP9xj/cYj/cY/zb8C7sD9Ihx/4iIiIiIcf+IiIhx/4iIhx/4iIcf+IiD2fHbRg4v9x/3GP9xj/cf9xj/cY/3H/cY/3GP9xj/cYj/cY/3GP9xiP9xiP9xiP9xiP9xiP9xiI/3GIj/cYiI/3GIiI/z+MKLJz14cf+IiIcf+IiIcf+IiHH/iIcf+Ihx/4hx/4iHH/hx/4hx/4hx/4cf+Icf+HH/hx/4cf+HH/hx/3H/hx/4cf9xJZiAmuZ39nGP9xj/cY/3GP9xiP9xj/cYj/cYj/cYj/cYiP9xiI/zGQ/bB/Aohx/4hx/4hx/4hx/4hx/4cf+HH/iHH/hx/4cf+HH/hx/3H/hx/4cf9x/0hznJjG/3H/cf+HH/cf9x/3H/cf9x/3H/cf9x/3H/cf9x/3H/cf9x/3H/cTktd7fSiI/3GI/3GIiP9xiIj/cYiI/3GIiIj/cYiIJNuQKtJG/Yj/cYiIiIj/cYiIiIiIiIiIiIiIiIiIJkcwWtuM+v9x/4cf9x/3H/hx/3H/cf+HH/cf9x/3H/cf9x/3H/cf9x/3H/cTTudLwRi4/3GP9xj/cYj/cY/3GI/3GP9xiP9xiI/3GI/3GIj/cYiP9xiI/3GIiI/3GIiI/3GIiISwZ8X5iIiIiIiIiIj/cYiIiIiIiHH/iIiIg6/nS2AYuIhx/4iHH/iHH/iIcf+HH/iHH/iHH/hx/4cf+Icf+HH/g/yuayNRmP9x/3H/cY/3H/cf9xj/cY/3H/cY/3GP9x/3GP9xj/cY/3E7yp21NWKIiIiIcf+IiIcf+IiIcf+Ihx/4iIcf+ILlvCGipD3nGIj/cYiP9xiIj/cYiI/3GIiI/3GIiIiI/3GIiDQgtrzfSYiIcf+IiIcf+Ihx/4iHH/iIcf+Icf+Icf+Icf+Icf+Icf+HH/guc3IaOMjeiI/3GIiIiP9xiIiIiIiP9xiIiIiIiIiIiIiIiD1DTbO8socf9x/3H/cf+HH/cf9x/3H/cf9x/3H/cf9x/3H/cf9x/3GP9x/3H/cY/3H/cf9xj/cf9xj/cY/3H/cY/3GP9xj/cThWKrip1YiIiIiIiIiIiIiIiIhx/4iIiIiIcf+IiIhx/4iIhx/zC9zLFSM/9x/3GP9x/3H/cY/3H/cY/3H/cY/3GP9x/3GP9xj/cY/3GP9xj/cYj/cY/3GI/3E4ImS43ZuIiI/3GIiIiIj/cYiIiIiIiIiIiIiIiIQEzsDDGIiIiHH/iIiIiIcf+IiIcf+IiIcf+IiHH/iIcf+Ihx/4iHH/iHH/iHH/hx/4hx/4hx/4cTauQrlRvXH/hx/3H/hx/3H/cf+HH/cf9x/3H/cf+HH/cf9x/3H/cf9x/3H/cf9xj/PpmFs2Z6iP9xj/cYj/cYj/cYj/cYiP9xiP9xiIj/cYiP9xiIiP9xiIiI/3GINIkNvHbyiHH/hx/4cf+HH/hx/4cf+HH/hx/4cf9x/4cf9x/4cf9x/4cf88+jy1BcOIj/cYiI/3GIiP9xiIiI/3GIiIiI/3GIiIiIPUb9s7kCcf+HH/cf+HH/cf+HH/cf9x/4cf9x/3H/hx/3H/cf9x/3H/cf9x/3H/cf9x/3H/cY/3EreHA6aHj8iIiIiIiIiIiIiIiIcf+IiIiIhx/4iIiIcf+DwGTbT5snH/cf9x/3H/cY/3H/cY/3H/cY/3H/cY/3GP9xj/cf9xg3Rk25ubKIiIiHH/iIiIiHH/iIiHH/iIiHH/iIcf+Ihx/4iHH/iHH/iHH/iHH/iHH/iHH/hx/4cf+HH/hx/4cf+HH/hx/4cf+HH/cf+C/0IzowvcyIiIiIj/cYiIiIiIiIiIiIiIiIiIiIcf+IiIiIKAVQKp+q/YiIiIiIhx/4iIiIcf+IiIhx/4iIcf+IiHH/glo5kqxcZthx/3H/cf9x/3H/hx/3H/cf9x/3H/cf9x/3H/cf9xj/cf9x/3H/cY/3H/cf9xj/cf9xj/cT5kZ7KbmIj/cYiIj/cYiIiI/3GIiIiIiIj/cYiIiIiIiIiIiIiIiIhx/4iIiIiIiHH/iIiIhx/4iIhx/4iDmePLhhw/9x/3H/cY/3H/cf9xj/cf9xj/cf9xj/cf9xj/cY/3GP9x/3GP9xiP9xj/cYMJZtsHmShx/4iIiHH/iIiHH/iIhx/4iHH/iIcf+Icf+IJDZBKtyb7XH/iHH/iHH/iHH/hx/4hx/4cf+HH/hx/4cf+HH/hx/4cSe/TUq0Cyv/cf9xiP9xj/cY/3GP9xiP9xj/cYj/cYj/cYiP9xiP9xiI/3GIiP9xgnc7oamMRecY/3GP9xj/cY/3GP9xj/cY/3GI/3GP9xiP9xiP9xR8hck3qI/3GI/3GIiP9xiI/3GIiI/3GIiI/3GIiIiI/3GIiIiCraKxpiXU5xiI/3GI/3GIj/cYiP9xiIj/cYiI/3GIg9iD60d8H/iHH/hx/4cf+HH/hx/4cf9x/4cf+HH/cf+HH/cf+HH/cf9x/4cf9x/3H/cf9x/zk7y7jENIiIj/cYiIj/cYiIiI/3GIiIiIiIiP9xiIQgSc77aIiIiIiIiHH/iIiIiIiIhx/4iIiIcf+IOcU4tzrHhx/3H/hx/3H/cf+HH/cf9x/4cf9x/3H/cf9x/3H/cf9x/3H/cf9x/3H/cf9xMsa5vjlG/3GIiP9xiIiI/3GIiIiIj/cYiIiIiIiIiIiIiIiIiIiIiIiIg4Qky5vbP/cf+HH/cf9x/3H/cf9x/3H/cf9x/3H/cf9x/3H/cf9x/3H/cY/3H/cf9xj/cf9xPBBstO+TiIiIiIiIiIiIiIiIiHH/iIiIiIhx/4iIiIcf+IiIcf+IiHH/iIhx/4hx/4iHH/iHE777e0EEhx/3H/cf9x/3H/cf9x/3H/cf9xj/cf9x/3H/cY/3H/cf9xj/cf9xj/cY/3H/cY/3GP9xj/cY/3GP9xj/cYj/cTbuq7oRVIiIiIhx/4iIiIcf+IiIcf+IiIcf+Ihx/4iHH/iIcf+Icf+Icf+Icf+Icf+HH/hx/4hx/4cf+HH/hx/4cf+HH/cf83ffq6ggX/cY/3GI/3GI/3GI/3GI/3GIj/cYiP9xiI/3GIiIPf5ZswGmiIiIcf+IiHH/iIcf+Ihx/4iHH/iHH/iHH/iHH/iHH/hx/4IqeiiiaF14cf+IiHH/iIcf+Ihx/4hx/4iHH/iHH/hx/4hx/4O/vftgQgiI/3GI/3GIiP9xiI/3GIiI/3GIiI/3GIiIiDFKDL+184cf+HH/iHH/hx/4cf+HH/hx/4cf+HH/cf+HH/hx/3H/OoG7tn5EcYj/cYiP9xiP9xiIj/cYiP9xiIiP9xiIiP9xiIiIiP9xiIiIiIiIiIiI/3GIMJ0bsHLkcf+HH/hx/4cf9x/4cf+HH/cf+HH/cf9x/4cf9x/3H/hx/3H/O1GBtq5+/3H/cf9x/3H/cY/3H/cf9xj/cf9x/3GP9xj/cf9xj/cY/3H/cY/ziZirlmdYiIiIiIiIiIiIiIiIiIhx/4iIiIhx/4iIiHH/iIhx/4iIcf+Ihx/4iHH/iIcf+Icf+IcTgOG7jx5P9xj/cf9xj/cY/3H/cY/3GP9xj/cY/3GP9xiP9xj/cYj/cYj/cYj/cYj/cYiP9xiI/3GIg16zu7FMSIiHH/iIhx/4iHH/iHH/iHH/iHH/iHH/iHH/hx/4ggNIIqHbfdcf+HH/hx/4cf+HH/cf+HH/cf+HH/cf+HH/cf9x/4cf9x/3H/cf9xJgRMGq+7Pocf+HH/hx/4cf+HH/hx/3H/hx/4cf9x/4cf9x/3H/hx/3H/cf9x/3EvcmV6SNmoiIiIiIiIiIiIiIiIiIiIiIiIhx/4guw3BKQ8j7iIiIiIiIiIiIiIiIiHH/iIiIiHH/glgGYax/meiP9xiI/3GIiP9xiIj/cYiIj/cYiIiIj/cYiIgvuu0aJFEuiIj/cYiI/3GIiIj/cYiIiIj/cYiIiIiIgtppAqRZb9iIiIiIiIj/cYiIiIiIiHH/iIiIiIiIKZoOGoZfHoiIiIiIiIiIiIiIiIiIhx/4iIiIiIcf+IiIg4d+q5iBX/cf9x/3H/cf9x/3H/cf9x/3H/cf9x/3H/cf9xj/cf9x/3GP9x/3H/cY/3Ep7TxaoSw6/4cf+HH/hx/4cf9x/4cf9x/4cf9x/3H/hx/3H/cf9x/4cf9xM6iMvVdziIj/cYiIiP9xiIiIiIiP9xiIiIiIiCrhkhph5t5x/3GP9x/3H/cf9xj/cf9xj/cf9xj/cY/3H/cY/3GP9xj/cSsOkCpfFv1xj/cf9xj/cY/3GI/3GP9xj/cYj/cYj/cY/3GIj/cYj/cS/TMSoizO2I/3GIj/cYiP9xiIj/cYiI/3GIiIj/cYiIiI/3GIMHw9sZPC/4cf+HH/hx/4cf+HH/cf+HH/hx/3H/hx/3H/cf+HH/cf81vqq8QVWP9xiI/3GIj/cYiI/3GIiP9xiIiI/3GIiIiP9xiIiIiIiIiIiP9xiIiIiING++vZBB/3H/cf+HH/cf9x/3H/cf9x/3H/cY/3H/cf9x/3H/cY/3H/cf9xj/cf9xj/cTbDS7o8tIiIj/cYiIiIiIiIcf+IiIiIiIiIiHH/gnwJEqo/btiIiIhx/4iIiHH/iIhx/4iIcf+Ihx/4iHH/KkhGSot7m3H/hx/4hx/3H/hx/4cf+HH/hx/3H/hx/3H/hx/3H/cf+HH/cf9x/3H/hx/3H/cf9x/3H/cf9x/3H/cf9x/3GP9x/3H/cf9xj/cf8xV1qwuKX/cYiIiIiI/3GIiIiIiIiIiIiIiIiIKb+OGoQHHoiIiIiI/3GIiIiIiIcf+IiIiIiIiIiIcf+IiIiIcf+IiIcf+IiIcf+Ihx/4iHH/iIcf+Ihx/4hx/4hx/4ODt9uMSCcY/3GP9xiP9xj/cYj/cYj/cYj/cYj/cYiP9xiI/3GIj/cYNi27utJEhx/4iHH/iHH/iIcf+Icf+HH/iHH/iHH/hx/4cf+HH/hx/4Lp5rGjYZToiIcf+IiHH/iIcf+Icf+Icf+Ihx/4cf+Icf+Icf+HH/gxtkuwWbSP9xj/cY/3GP9xj/cYj/cY/3GI/3GI/3GI/3GI/3GIj/cSEF0SoAsu3/cYiP9xiIj/cYiIj/cYiIiP9xiIiIiIj/cYiIiIiIiIiIiIiIiIiIiIiIhx/4g3upi5RWdx/4cf+HH/hx/3H/hx/4cf9x/3H/hx/3H/hx/3H/cf9x/3H/hx/3H/cf9x/3H/cf9x/3H/cY/3H/cf9x/3H/cYP567sWFEiP9xiIiIiIiIiIiIiIiIiIiIiIiIhx/4iIiIiHH/iIiIhx/4iIcf+IiHEwCiuwBtT/cf9x/3H/cf9x/3GP9x/3H/cY/3H/cf9xj/cY/3H/cY/3GP9xj/cY/3GP9xj/cY/3GP9xiP9xiP81sum8TRaHH/iIiIiIiIhx/4iIiIcf+IiIhx/4iIcf+Ihx/4iHH/iIcf+Icf+Icf+Icf+Icf+Icf+HH/hx/4cf+HH/hxOXIZto3mcf9xj/cY/3GP9x/3GI/3GP9xj/cY/3GI/3GP9xiP9xiP9xiP9xiI/3GIj/cYiP9xiIiP9xiIiP9xiIiD9JuLG2R4iIcf+IiHH/iIcf+Icf+Ihx/4hx/4hx/4cf+Icf+HH/hx/4cf+HH/hx/4cf+HH/hx/3H/hx/3H/hx/znaK7cl1HGI/3GI/3GIj/cYiP9xiIj/cYiI/3GIiI/3GIiIiI/3GDdYermnhXH/iHH/iHH/iHH/hx/4hx/4cf+HH/hx/4cf+HH/hx/3H/hx/4cf9x/4cf9x/3H/hx/3H/cf+HH/cf9x/3H/cf9x/3H/cf9x/zGj6bBsFoiP9xiIj/cYiIj/cYiIiI/3GIiIiIiIj/cYiIiIiIiIiIiIiIiIiHH/iIiDPUi74rdP9x/4cf9x/3H/cf+HH/cf9x/3H/cf9x/3H/cf9x/3H/cf9xj/cf9x/3H/cY/3H/cY/3H/cY/3H/cY/3GP9x/3GDXtC7sS9IiIiIiIiIiIiIiIiIiHH/iIiIiHH/iIiIcf+IiHH/iDbQy7svNP9x/3H/cf9x/3GP9x/3H/cY/3H/cY/3GP9x/3GP9xj/cY/3GP9xj/cY/3GP9xiP9xj/cYj/cYj/cYj/cYj/cYiP9xiI/3GIiP9xiILv0bGiAuTnGP9xj/cY/3GP9xiP9xj/cYj/cYj/cYj/cYj/cYj/cYiP9xiIj/cYiI/3GIg4Hfu44gRx/4iHH/iHH/hx/4hx/4hx/4cf+HH/hx/4cf+HH/hx/4cf89Ry2zuNJxiP9xiI/3GIj/cYiI/3GIiP9xiIiI/3GIiIiP9xiIiIiIiIiIJ7xTWrQ6ynH/cf9x/3H/cf+HH/cf9x/3H/cf9x/3H/cf9x/3GP9x/3H/cf9xj/cf9x/3E4Hey44hOIiIiIiIiIiIiIiIiIhx/4iIiIiHH/iIiDJcAb6j/oiHH/iIcf+Ihx/4hx/4hx/4hx/4hx/4cf+Icf+HH/hxM5OBvWx+/4cf9x/4cf9x/4cf9x/4cf9x/3H/cf+HH/cf9x/3H/cf9x/3H/cf9x/3H/cf9xj/cf9x/3H/cY/3H/cf9xj/cf9xj/cY/3H/cY/3GP9xj/cY/3GP9xj/cYj/cY/3GI/3GI/3GI/3GI/3GI/3GIj/cYiI/3GIiP9xiIiP9xiIg5Uca3rjmHH/iIiIcf+IiIcf+IiIcf+Ihx/4iHH/iIcf+Icf+DhPjrmwcf9xj/cYj/cY/3GI/3GI/3GI/3GI/3GIj/cYiP9xiI/3GIiI/3GIiI/3GIiINo/7unAEhx/4hx/4cf+HH/iHH/hx/4cf+HH/hx/4cf9x/4cf+HH/cf+HH/cf9x/4cf9x/3H/cf8yqmu/VZSIj/cYiP9xiIiP9xiIiP9xiIiIiP9xiIiIiIiIiIiP9xiIiIiIhx/4iIiIiExHfEuIiHH/iIiIiHH/iIiHH/iIiHH/iIcf+Ihx/4iHH/gwFvOx+Qz/hx/4cf+HH/cf+HH/cf+HH/cf9x/4cf9x/3H/cf+HH/cf9x/3H/cf9x/3H/cf9xj/cf9x/3H/cf9xj/cf9x/3GP9E3RzSLo/3H/cY/3GP9xj/cY/3H/cYj/cY/3GP9xj/cYj/cYj/cYj/KqkCWpVv2nH/iIcf+Ihx/4hx/4iHH/iHH/hx/4hx/4cf+Icf8/jP2ycwKI/3GI/3GI/3GI/3GIj/cYiI/3GIiP9xiIj/Lk1lamspqY/3GIiIj/cYiIiIiIj/cYiIiIiIiDDYL7A30HH/cf+HH/cf9x/3H/cf9x/3H/cf9x/3H/cf9x/3GP9x/3H/cf9xIeIZGgLebv+HH/hx/4cf+HH/cf+HH/hx/3H/hx/3H/hx/3H/cf+HH/cf9x/3Eu6KkaMXVu/4hx/4hx/4hx/4hx/4cf+HH/iHH/hx/4cf+HH/cf+HH/hxNm/9upACj/cYiP9xiIj/cYiIj/cYiIiI/3GIiIiIiD/N0bEyLoiIiIiIiIiIhx/4iIiIiIcf+IiIiHH/iIg8eZW0hmpx/4hx/3H/hx/4cf+HH/cf+HH/cf+HH/cf+HH/cf9x/4cf9x/3H/cf9x/3H/cS1ndRo5iK6HH/iIiHH/iIhx/4iHH/iIcf+Icf+Icf+Icf+Icf+HH/iHH/hx/4cf+HH/hx/4cf+HH/hx/3H/hx/4cf9x/4cf9x/3H/hx/3H/cf9x/3H/cf+HH/cf8yCl6/9aGIiIiIiIiIiIiIiIiIiIiIiIiIiIiIcSoUMhpevN5xj/cY/3H/cY/3GP9xj/cYj/cY/3GP9xiP9xiP9xiP9xiP9xiI/3GIj/cYiP9xiIj/cYgtNaQqTKW9iIiIiIiIiIiIiIiIiIiIiIiIhx/4iC8FaBovqX6I/3GIiI/3GIiI/3GIiIj/cYiIiIiIg3tEO5S7yIhx/4iIiIiIhx/4iIiHH/iIiHH/iIhx/zZiz7udMP9xj/cY/3GP9xj/cY/3GI/3GP9xiP9xiP9xiP9xiI/3GEYf7K4BiI/3GIiP9xiIiIj/cYiIiIiP9xiIiIiIiDMANr3/yYiIcf+Ihx/4iHH/iIcf+Icf+Icf+Icf+HH/iHH/hx/4cf+DyEgbR7fnH/cf+HH/cf+HH/cf9x/4cf9x/3H/cf+HH/cf9x/3H/cf9x/3H/cf9x/3H/cY/3H/cf9x/z41BbLK+nGI/3GI/3GI/3GI/3GIj/cYiP9xiI/3GIiP9xiIiI/3GIiIiP9xiIiIiIiP9xiIiIiIiIiIiIiIiIiHH/iIiIiIiIcf+IiIiHH/iIiHH/iIL4fcGieCPoiIiIhx/4iIiIiIhx/4iIiIcf+IiIcf+IiHH/iIhx/4iHH/iHH/iIcf+Icf+HEyxGq9O5Vx/3H/cY/3GP9x/3GP9xj/cf9xj/cY/3GP9xj/cYj/cY/3GI/3GCAIcCoQiP2P9xj/cYj/cYj/cYj/cYj/cYj/cYiP9xiIj/cYiI/3EgCVkaEHpu/3GP9x/3GP9xj/cf9xj/cY/3GP9xiP9xj/cY/3GI/3GChqUjqZWtyHH/iHH/iHH/iHH/hx/4hx/4cf+HH/hx/4cf+HH/hx/4cf9x/4cf9x/4cf9x/4cf9x/zCenLFxY4j/cYiI/3GIiI/3GIiIj/cYiIiIiI/3GIiIg1OQy7xvNx/4cf+HH/hx/4cf9x/4cf+HH/cf+HH/cf9x/4cf9x/3H/cf9x/4cf9x/3H/cf9x/3H/cf9x/3GP9x/3H/cTUIO7v3xIiP9xiIiIiIiI/3GIiIiIiIiIiIiIiIhx/zQHYb34nv+IiIiHH/iIiHH/iIhx/4iIcf+Ihx/4hx/4iHH/iHH/iHH/hx/4hx/4cf+HH/hx/4hx/3H/hx/zKPk79wbP9x/3H/cf9x/3H/cf9x/3H/cf9x/3H/cY/3H/cf9xj/cf9xj/cf9xj/cf9xj/NkR7u7uEiIiIiIiIiHH/iIiIiIiIiHH/iIiIiHH/iDc1NLrKy/+Icf+HH/iHH/hx/4cf+HH/hx/4cf+HH/hx/3H/hx/3H/hx/3H/MK5+sGGBcYiIj/cYiIiIj/cYiIiIiIiIj/cYiIiIiDI3Dr7I8XH/cf9x/4cf9x/3H/cf9x/3H/cf9x/3H/cf9x/3H/cf9x/3H/cY/3H/cf9xMxS5vetGj/cYiIiI/3GIiIiIiIiI/3GIiIiIiIiIiIiHH/iIiIiIiIiHH/iIiIhx/4iDjXarkolf9x/3H/cf9x/3H/cf9x/3H/cf9x/3H/cf9x/3H/cY/3H/cf9x/3GP9x/3GP9x/3GP9xj/cY/3H/cY/3GP9xiP9xj/cY/3GI/ze7d7pEiI/3GIiIiIiIiIiIiIiIcf+IiIiIiIiHH/iIiIhx/4iIhx/4iIcf+IiHH/iIcf+Ihx/4hx/zQ3TL3Is/9xj/cY/3H/cY/3GP9xj/cY/3GI/3GP9xj/cYj/cYj/cYj/cYOFeouKhXiIiHH/iIiIiIiIcf+IiIiHH/iIiHH/iIhx/4g1Jh+82eCP9xj/cY/3GP9xj/cY/3GI/3GP9xiP9xiP9xiP9xiP9xiI/3GIj/cYiP89C+209BKIcf+Icf+Icf+HH/iHH/hx/4cf+HH/hx/4cf+HH/cf+HH/cf+CAafRofWC6HH/hx/4cf+Icf+HH/hx/4cf+HH/cf+HH/hx/3H/hx/3H/hx/y9jaVpJyWqIiIiIcf+IiIiHH/iIiHH/iIhx/4iIcf+Ihx/4hx/yeCaxqn2U6IiIcf+IiIiIiHH/iIiIcf+IiIcf+IiHEjmPAa1nD+iP9xj/cY/3GI/3GI/3GI/3GI/3GIj/cYiP9xiIOKOOuFxxcf+Icf+HH/iHH/hx/4cf+HH/hx/4cf+HH/hx/3H/hx/4cf8hkAMqB//Ncf9x/3H/hx/3H/cf9x/3H/cf9x/3H/cf9x/3GP9x/3H/cf9xj/NLK9vU1CiIiIiIiIiIiIiIhx/4iIiIiIcf+IiCUvNhrNDJ7/cYiP9xiI/3GIiP9xiIiP9xiIiIj/cYg5DcS48jv/iIiIiIiHH/iIiIcf+IiIcf+IiHH/iIhx/4iHH/g0r9G9UC7/hx/4hx/4cf+HH/hx/4cf+HH/cf+HH/hx/3H/hxIdjNmjNzJoiIiHH/iIiIiHH/iIiHH/iIhx/4iIcf+Ihx/4g0/fG8Ag6HH/iHH/hx/4cf+HH/hx/4cf+HH/hx/3H/hx/3H/hx/3H/Jd1pGsIpbohx/4iHH/iHH/iIcf+Icf+Icf+Icf+HH/iHH/hx/4cf9DAPzf8HH/cf+HH/hx/3H/hx/3H/hx/3H/cf9x/4cf9x/3H/cf9x/3H/KJ6lGpYVrocf+IiHH/iIhx/4iHH/iIcf+Icf+Icf+Icf+IcTEUob/rXv+HH/hx/4cf9x/4cf+HH/cf+HH/cf9x/4cf9x/3H/cf+HH/cf9x/yPrbRrhSS5x/3H/hx/4cf9x/4cf9x/3H/hx/3H/cf+HH/cf9x/3H/cf9x/3H/Lir2Gj1Qnohx/4iHH/iHH/iIcf+Icf+Icf+HH/iHH/hx/4cf+HH/hx/4cf+HH/hx/4cf9x/0wQ/E7whx/3H/cf9x/4cf9x/3H/cf9x/3H/cf9x/3H/cf9x/3H/cY/3H/cf9x/3GP9x/3GP9x/3GP9x/3GP9xj/N3DDuo88iP9xiI/3GIj/cYiP9xiIj/cYiIiP9xiIiI/zSO071xLIiIiIiHH/iIiIiIiHH/iIiIhx/4iIhx/4iIcf+IMLubsVRk/3H/cY/3H/cf9x/3GP9x/3GP9x/3GP9xj/cf9xj/cY/3GP9xj/cY/3GI/3GP9xiP9xiP9xLNmBKlJn7Y/3GI/3GIj/cYj/cYiP9xiIj/cYiI/3GIiIj/cYgtgYoaR+de/3GP9xj/cYj/cY/3GI/3GI/3GI/3GIj/cYiP9xiI/3GIiP9xiIiP9xiIiI/3GIiIiIiP9xiIiIiIiIiIiIiIMgJ4vv2Hcf+HH/iHH/hx/4cf+HH/hx/4cf+HH/hx/4cf9x/4cf9x/4cf9x/4cf9x/3H/cf+HH/cf9x/3H/cf9x/3H/O6B6tl+FiP9xiIj/cYiIj/cYiIiIj/cYiIiIiIiIj/cYgt1rEaQpTu/3H/cf9x/3H/cf9xj/cf9x/3H/cY/3H/cY/3H/cY/3GP9x/3GP9xIf/sKgEBPYiIiIiIiIiIiIhx/4iIiIiIhx/4iIiIcf+IiIcf+IiHH/iIcf+Ihx/yQAQRrf++7/cYj/cYj/cYj/cYiP9xiI/3GIiP9xiIj/cYiIiP9xiIiIj/cYiIiIiIiIiP9xiIiIiIiIiIcf+IiIiIiIiIg/2FKxJ62HH/iIhx/4iHH/iIcf+Icf+Icf+Icf+Icf+HH/iHH/gsHWIaXine/3GIiIj/cYiIiIiP9xiIiIiIiIiIiIiIiDfDPro8wf9x/4cf9x/3H/cf9x/3H/cf9x/3H/cf9x/3H/cf9xj/cf9x/3H/cY/3H/cY/3H/cY/3H/cY/3ElwPNa0/DKiIhx/4iIcf+IiHH/iIcf+Ihx/4iHH/iHH/iHH/iHH/g6Dru38USP9xj/cY/3GP9xj/cY/3GP9xiP9xj/cYj/cYj/cYj/cYiP9xiI/3GIj/cYiI/3GDGhmr9eZYiHH/iIcf+Ihx/4hx/4iHH/hx/4hx/4hx/4cf+Icf83ZE+6m7D/cYiP9xiI/3GIj/cYiIj/cYiIj/cYiIiI/3GIiIiIiI/yu8QCp0O/2IiP9xiIiIiIiIiIiIiIiIiIiIiIiIiIhx/4iIiIiHH/gtHubanhGScf9x/3H/cf9x/3H/cf9x/3H/cf9x/3GP9x/3H/cf9xj/cf9xj/cf9xj/cSIoyEr9c3txiI/3GIj/cYiP9xiIj/cYiIj/cYiIiI/3GIiCX88SrAMO2IiIiIiIiIiIiIiIiIiIiIiIiIiIiHH/iIiIiHH/iD4FqbP6Vv9x/4cf9x/3H/cf+HH/cf9x/3H/cf9x/3H/cf9x/3H/cf9xj/cf9x/3H/cY/3H/cY/3H/cTsjzbXcMoiIiIiIiIcf+IiIiIiHH/iIiIcf+IiIcf+Ihx/4iIcf+Ig3OHq5x4Vxj/cf9x/3H/cY/3H/cf9xj/cf9xj/cf9xj/cY/3GP9x/3GP9xj/cYj/cY/3GP81Sl68taGIiHH/iIhx/4iHH/iIcf+Icf+Ihx/4hx/4cf+Icf+HH/iD/UvLErQ3GP9xiP9xj/cYj/cYj/cYj/cYj/cYiP9xiI/3GD4kzbLbMnH/iHH/iHH/iHH/hx/4cf+Icf+HH/hx/4cf+HH/hx/3EnVu06upEs/4iHH/iHH/iIcf+HH/iHH/iHH/hx/4cf+HH/hx/4cf+CYjESrNzu3/hx/4cf9x/4cf+HH/cf+HH/cf+HH/cf+HH/cf9x/3H/hx/3H/cf9x/3H/cf9x/3H/cf9x/3H/cY/3H/cf9x/3GP9xKq9QKnUK/f9x/3GP9x/3H/cY/3H/cY/3H/cY/3H/cY/3GP9xj/cY/3GP9xg3Rdy5uiOIiIhx/4iIiIcf+IiIcf+IiHH/iIhx/4hx/4iHH/iHH/iHH/iDJnvL+YQ/9xj/cY/3GI/3GP9xj/cYj/cY/3GI/3GI/3GI/3GIj/cYiDJ2y76JNIiHH/iIhx/4iHH/iHH/iIcf+Icf+HH/iHH/iHH/hx/4cf+HH/Pj88ssDDcYj/cY/3GI/3GI/3GI/3GI/3GIj/cYiP9xiIj/cYiI/3GIiI/yW6ykrkU1uIcf+IiIiHH/iIiHH/iIhx/4iHH/iIcf+Ihx/4hx/4gsrd4aVSIeiIcf+IiHH/iHH/iIcf+Icf+Icf+HH/iHH/hx/4hx/4cf+HEiFjca7pyOiIhx/4iIiIiIiIcf+IiIiHH/iIiHH/iIhx/4iILrvnGjRBjv9xiIiIiIiP9xiIiIiIiIiIiIiIiD+0HbFL4nH/cf9x/3H/hx/3H/cf9x/3H/cf9x/3H/cf9x/3H/cf9xj/cf9x/zd6mLqFZ/9xiIiP9xiIiP9xiIiIj/cYiIiIiIiIg/Ks2y1TL/hx/3H/hx/3H/cf+HH/cf9x/4cf9x/3H/cf9x/3H/cf9x/3H/cf9x/3H/cf9x/3H/cY/3H/cf9xj/LcNyOlPI3IiIiIhx/4iIiHH/iIiHH/iIcf+IiHH/iHH/iCUi2aoe0mX/iHH/iHH/hx/4hx/4cf+HH/iHH/hx/3H/hx/4cf+HH/cf+DadzbtiMoj/cYiP9xiIiP9xiIiI/3GIiIiI/3GIiIiIiIiIiIiIgl8rk60NRsj/cY/3GI/3GI/3GI/3GIj/cYj/cYiI/3GIj/cYiIISO1Oh7ErP+HH/cf9x/3H/cf9x/3H/cf9x/3H/cf9x/3H/cf9xj/cf9x/3GP9x/3GP9x/3GP9x/3GP9xK0iCGlt33oiHH/iIcf+Icf+Icf+Icf+Icf+Icf+HH/hx/4cf+HH/hx/4cSPvmxrRBk6Ihx/4iHH/iIcf+Icf+Icf+Icf+HH/iHH/hx/4hx/4cf+HH/hx/3H/hx/4cf+HH/cf+HH/cf+HH/cf9x/4cf9x/3H/cf9x/zisuLlTR/9xj/cYiP9xiP9xiI/3GIiP9xiIj/cYiI/3GIiIJvMrqvDNRYiIiIiIiIiIiIiIiIiIiIiIiIIxgFGu5/rv9xiP9xj/cYj/cYj/cYj/cYiP9xiI/3GIj/cYggP/kaDQBucY/3H/cY/3GP9xj/cf9xj/cYj/cY/3GP9xiP9xj/cYj/cYj/cYj/cYiP9xiI/3GIj/cYiI/3GIiI/y7W/hpCkB7/cYiP9xiIj/cYiI/3GIiI/3GIiIiP9xiIg6CK6291Fx/3H/hx/4cf9x/3H/hx/3H/hx/3H/cf9x/3H/hx/3H/cf9x/3H/cSTQiqoD91Vx/3H/cf9xj/cf9xj/cf9xj/cf9xj/cY/3H/cY/3GP8q2uYqglGdiI/3GIiP9xiIiI/3GIiIiIj/cYiIiIiIiIg2Rmi6uZdx/4hx/4hx/4hx/4cf+Icf+HH/hx/4cf+HH/gRSLcBl8dI/oiIhx/4iIcf+Ihx/4iHH/iIcf+Icf+Icf+IMecevxjhcY/3GI/3GP9xiP9xiP9xiP9xiP9xiI/3GIj/cYMwLovf0XiIiIcf+IiIhx/4iIcf+IiHH/iIcf+Ihx/4hx/4hx/4hx/4hx/4hx/4cf+HH/hx/4cf+HH/hx/4cf+HH/Gu1eYZIioZ7/iIcf+Ihx/4hx/4hx/4hx/4hx/4hx/4cf+HH/hx/4cf+HH/IREuGg/tHnH/iHH/hx/4hx/4cf+Icf+HH/hx/4cf+HH/cf+HH/hx/3H/hx/3H/hx/3H/hx/3H/cf9x/ze16LpKF4/3GI/3GI/3GI/3GIj/cYiP9xiI/3GIiI/3GIiI/3GIiIiP9xiIiIiDtFS7a6tP+HH/hx/4hx/4cf+HH/hx/4cf9x/4cf+HH/cf+HH/cf+HH/cf9xLTqWSlxWm/9x/3H/cf9x/3GP9x/3H/cY/3H/cY/3H/cY/3GP9x/3GP9xj/cY/3GP9xiP9xj/cTH3K78I1IiIiIiIcf+IiIiIcf+IiIcf+IiIcf+Ihx/4iHH/iIcf+Icf+Icf+Icf+DxBQrW+vf+HH/hx/3H/hx/4cf9x/3H/hx/3H/hx/3H/cf9x/3H/hx/3H/cf9x/3H/O83UtjIr/3H/cYj/cY/3GP9xiP9xj/cYj/cYj/cYj/cYiP8oXvM6qhDMcf+HH/hx/4cf+HH/cf+HH/cf+HH/cf+HH/cf9x/3H/hx/3H/cf9x/3H/cf9x/3H/cf878x+2DOCIiIiIiIiIiIiIiIhx/4iIiIiIg2/fu6AgRx/3H/cf9x/3H/cf9x/3H/cf9x/3H/cf9x/3GP9x/3H/cY/3H/cY/3H/cY/3H/cY/3E2nOq6YxWIiIiIiIiIiIiIiIiIiIcf+IiIiIhx/4iIiHH/iIg1mVy7ZqNx/3H/cf9x/3GP9x/3H/cY/3H/cY/3H/cY/3GP9xj/cf9xj/cUuZfEZocY/3GP9xiP9xiP9xiP9xiP9xiP9xiI/3GIj/cTbBabo+lnH/iIiIhx/4iIcf+IiHH/iIcf+Ihx/4iHH/iHH/iHH/hx/4hx/4cf+C/TMOqCzPGP9xiIiIiIiIiIiIiIiIiIiIiIiIiHH/iCDVgSoTp+2IiIiIhx/4iIiHH/iIhx/4iIcf+Ihx/4iHH/iIKFTjSqqxy3H/iHH/iHH/iHH/hx/4cf+Icf+HH/hx/4cf9x/4cf+HH/cf+HH/I1KvGurVDocf+HH/cf+HH/hx/3H/hx/3H/hx/3H/cf9x/4cf9x/3H/cf9x/3Ek63EawUjuiIiIiIiIiIiIhx/4iIiIhx/4iIiHH/iIg9zEu0M7T/cf9x/3H/cf9xj/cf9x/3H/cY/3H/cf9xj/cf9xj/cY/3H/cY/3GP9xj/cSU47Bq8cT5x/3H/cf9x/3GP9x/3H/cY/3H/cY/3H/cY/3GP9xj/cf9xj/cY/zGgzrBvMYiIcf+IiIcf+IiHH/iIcf+Ihx/4hx/4hx/4hx/4hx/yLU8spDsNOIiIiIiIiHH/iIiIiHH/iIiHH/iIiHH/iCxmICpZnf2IiHH/iIhx/4iHH/iIcf+Ihx/4hx/4hx/4hx/4hx/4cf+Icf+HH/gzmve9ZQhx/3H/cY/3H/cY/3H/cY/3H/cY/3GP9xj/cY/3GP9xj/cYj/cY/3GI/3GI/3GI/3GI/3GIj/cYiP9xiI/3GIiI/3GIONjruCcUcf+Icf+Icf+Icf+HH/iHH/hx/4hx/4cf+HH/hx/3H/hx/4cf9x/4cf+HH/cf9x/4cf8qtpEqdJbtcf9x/4cf9x/3H/cf9x/3H/cf9x/3H/cf9x/3H/cf9x/3GP9x/3H/cY/yFzxSoZw62P9xj/cYj/cYj/cYj/cYj/cYiP9xiI/3GIj/cYgpn1Qadgq+hx/3H/cf9x/3H/cf9x/3H/cf9x/3H/cf9x/3H/cY/3H/cf9xj/cf9xgksOYaxPGehx/4hx/4cf+HH/hx/4cf+HH/hx/3H/hx/4cf9x/4cf9x/3H/Ms8OvzDxj/cYiIiP9xiIiIiP9xiIiIiIiIiIiIiIiIPYtus3SRcf9x/3H/hx/3H/cf9x/3H/cf9x/3H/cf9x/3GP9x/3H/cf9xj/cf9xImatKvmVLYiIiIiIiIiIiIiIiIiIiIiIiIhx/4givB46BT4cj/cYiIiIiIiIiIiIiIiIiIiIiIhx/4Frz8UZRTA66HH/cf+HH/cf+HH/cf9x/4cf9x/3H/cf+HH/cf9x/3H/cSrEflqDuBpx/4cf+HH/hx/4cf+HH/hx/4cf+HH/cf+HH/cf+HH/JuxTOsE6zP9xiIiIiIiIiIiIiIiIiIiIhx/4iIiIiIhx/4iIL6LiKjXR3f+IiHH/iIcf+Ihx/4iHH/iHH/iHH/hx/4hx/4hx/4cSA0qKpdtXX/hx/4cf+HH/hx/4cf+HH/hx/4cf9x/4cf+HH/cf9x/4cf9x/ykUIBqOvf6IiIiIiIiIiI/3GIiIiHH/iIiIiIiIiIiIcf+IiIiIcf+IiIcf+IiHH/iIhx/4iHH/iIcf+Icf+Icf+Icf+Icf+HH/iHH/hx/4J4txKqdI7Ycf+HH/hx/4cf+HH/cf+HH/hx/3H/hx/3H/cf+HH/cf9x/3H/hx/zm7CrhE9YiP9xiI/3GIj/cYiI/3GIiI/3GIiIiP9xiIiINk79urECcf+HH/cf+HH/hx/3H/hx/3H/hx/3H/cf9x/4cf9x/3H/cf9x/3H/cf9x/3H/cf9x/3H/cf9xPdFcsy6jiIiIiIj/cYiIiIiIiIiIiIiIhx/4iIiIM7B8vk+D/3H/cf9x/3H/hx/3H/cf9x/3H/cY/3H/cf9x/3H/cY/3H/cf9xj/OsHNtz4yiIiIiIiIiIiIcf+IiIiIhx/4iIiHH/iIiHH/iIcf+IiHH/Lz25Wkwkao/3GIiIj/cYiIiIiI/3GIiIiIiIiIiIiIiDl6u7iFRP+HH/cf+HH/cf+HH/cf9x/4cf9x/3H/cf+HH/cf9x/3H/cf9x/3H/cf9xj/cf9x/3H/cY/3H/cTNDP728wIiIiIcf+IiIiIiHH/iIiIcf+IiIcf+IiHH/iIcf8zjie9cdhx/4cf9x/3H/hx/3H/cf9x/3H/cf9x/3H/cf9x/3H/cf9xj/cf9x/3H/cYLDMSGkzO3oiIiHH/iIhx/4iIcf+Ihx/4iHH/iHH/iHH/iHH/iCkS+Tqe0GyIiIiIiIiHH/iIiIiIiIhx/4iIiIcf+IiDLchL8je/+HH/hx/4hx/4cf+HH/hx/3H/hx/4cf+HH/cf+HH/cf9x/4cf8gdnlaOZhqiIiIhx/4iIiHH/iIiHH/iIhx/4iHH/g5MU63zrFx/3GP9xj/cY/3GP9xiP9xj/cY/3GI/3GI/3GIKwEOyr/vE4iP9xiIiI/3GIiIiI/3GIiIiIiIiIiIiIKwNEGl/LvnGP9x/3GP9xj/cf9xj/cY/3GP9xj/cYj/cY/3GP9xiP9xiP9xiP9xiP9xiI/3GIj/OW6EuJF7iIiIiIiIiIiIiIiIiIiIiIhx/4iIiIhx/4JN3RGtIi7v9xj/cY/3GP9xj/cYj/cY/3GI/3GI/3GI/3GI/3GIj/cYiI/3GIj/cYiIj/cYiIiP9xiIiIiIg58264DJH/hx/4cf9x/4cf9x/4cf9x/3H/hx/3H/cf9x/3H/cf+HH/cSksvyqNNA2IiIiIiP9xiIiIiIiIiIiIiIiIiHH/iIiIMikLv9b0/3H/hx/3H/cf+HH/cf9x/3H/cf9x/3H/cf9x/3H/cf9x/zB0/7GbAIiIiIiHH/iIiIiIiIhx/4iIiIcf+IiIcf+IiHH/iIcf+Ihx/4iHH/iHH/g/iQuxdvRx/3GP9x/3GP9x/3GP9xj/cY/3GP9xj/cY/3GP9xiP9xj/cYj/cYj/cYj/cYj/cYNXFau46liIhx/4iIiHH/iIhx/4iIcf+Ihx/4iHH/iHH/iHH/iHH/iHH/hx/4hx/ylyUlqo2tr/cYj/cYiP9xiP9xiI/3GIiP9xiIj/cYiIj/cYMiqZv9Vm/4iHH/iIcf+Ihx/4hx/4hx/4hx/4cf+Icf+HH/iHH/O6SrtltU/3GP9xj/cY/3GI/3GP9xiP9xiP9xiI/3GI/3GIiP9xOlb2tqkJiIiIiIiIiHH/iIiIiHH/iIiIcf+IiHH/iIhx/4iHH/R308mCyIhx/4hx/4hx/4cf+Icf+HH/hx/4hx/4cf+HH/cf+HH/hx/z/VHbEq4nGI/3GIj/cYiI/3GIiP9xiIiP9xiIiIj/cYiIiIiIiP9xiIiIiIiIiIiD+1GrFK5Ycf+HH/hx/4cf9x/4cf+HH/cf+HH/cf+HH/cf9x/3H/hx/3H/cf9x/3H/cf9x/3H/cf9x/3H/cf9x/3E1POS7wxuP9xiP9xj/cYj/cYj/cYj/cYiP9xiI/3GIiP9xiIg5rFO3U6yIiIiP9xiIiIhx/4iIiIiIiIiIiHH/iIiIhx/4iIg4Sy65tNH/cY/3H/cf9xj/cf9xj/cY/3GP9x/3GP9xj/cY/3GI/3GP9xj/cT5hdLKei4iI/3GIiIiP9xiIiIiIiIiP9xiIiIiIiIiIiIcf+IiIiIiIiIcf+IiIiHH/iIiHH/iIhx/4iIcf+Ihx/4iHH/iHH/iHH/iHH/hx/4gglnwaJ5g+/4iIhx/4iIcf+Ihx/4iHH/iHH/iHH/iHH/iHH/hx/4hxOIcduHjij/cYj/cY/3GI/3GI/3GI/3GIj/cYiP9xiI/3GIiDEIi7/3dIhx/4iHH/iIcf+Icf+Icf+Icf+HH/iHH/hx/4cf+HH/hx/4cf+HH/hx/3H/hx/3H/hx/3H/hx/3H/cf9x/4cf9x/3H/cf9xNo6hunFej/cf9x/3H/cY/3H/cY/3H/cY/3H/cY/3GP9xj/cY/3GP9xj/cY/z/o1rIXKYiIj/cYiIiIiIiIiIiIiIiIiIiIiIiIcf8y2gK/Jf3/iIhx/4iIcf+Ihx/4iHH/iIcf+Icf+Icf+HH/iHErMAIqXP/dhx/4cf+HH/hx/4cf+HH/hx/3H/hx/4cf9x/4cf9x/3H/hxPC/qtNAViI/3GIj/cYiP9xiIj/cYiI/3GIiIj/cYiIiIgsstAaRNL+cf9x/3H/cf+HH/cf9x/3H/cf9x/3H/cf9x/3H/cf9x/3GP9x/3H/cf9xj/cf9xj/OWJRt52ucY/3GP9xj/cY/3GP9xiP9xj/cYj/cYj/cYj/cYiP9xiI/3GIj/cYiINr6huUFecYiIiIiIj/cYiIiIiIiIiIiIiIiIiIiIcf+IiIiIiHH/iIg6ozG2XM6IiHH/iIcf+Ihx/4hx/4iHH/iHH/hx/4hx/4cf+Icf+HH/hx/4cf+HH/hx/3H/hx/3H/gy5KK/G13/cf9x/3H/cf9x/3H/cf9xj/cf9x/3H/cY/3H/cY/3H/cY/3H/PcmLtDZ0iIiIiIiIiIiIiIiIcf+IiIiIiIcf+CXzwTrAw+xx/3GP9x/3GP9x/3GP9xj/cY/3GP9xj/cY/3GP9xiP9xj/IwmBOv9n7Ihx/4iHH/iHH/iHH/iHH/iHH/hx/4hx/4cf+HH/hx/4cf+HH/hx/4cf8+oR6zXuGP9xiIj/cYiI/3GIiIj/cYiIiI/3GIiIiILQqOOl9XHIj/cYiP9xiIj/cYiIj/cYiIiI/3GIiIiIiIj/NUXdvLoicf+HH/cf+HH/cf+HH/cf9x/4cf9x/3H/cf+HH/cf9x/3H/cf9x/3H/cf9xj/cf9x/3H/cY/3H/cf9xgqkUYqduud/3GI/3GI/3GI/3GIj/cYiP9xiI/3GIiI/3GIiI/3GDU/obvAXoiIj/cYiIiIiIiIiIiIiHH/iIiIiIiIhxIoAYGtf+fnGIiP9xiIj/cYiIiP9xiIiIiP9xiIiIiIiCNdkxrqJs7/cY/3H/cf9xj/cf9x/3GP9xj/cf9xj/cY/3GP9xj/cY/3GP9xj/Jmf+WumAGv9x/3H/cf9x/3GP9x/3H/cY/3H/cf9xj/cf9xj/cY/3H/cSYxChq8717/cf+HH/cf9x/4cf9x/3H/cf9x/3H/cf9x/3H/cf9x/3H/cYJGZGGsmbnocf+Icf+Icf+Icf+Icf+Icf+HH/hx/4cf+Icf9x/4cf+HH/hx/3H/gl1WYawqmehx/4iIiIiIcf+IiIhx/4iIhx/4iIcf+Ihx/4iHH/iIcf+IcSDHJapUjaX/iIiHH/iIhx/4iIcf+Ihx/4hx/4iHH/iHH/hx/4g+xJ6zO2H/cYj/cYj/cYj/cYj/cYiP9xiI/3GIj/cYiIj/cYO6ketVbhhx/4hx/4cf+HH/hx/4cf+HH/hx/3H/hx/3H/hx/3H/hx/3H/PTQNs8vycYiI/3GIiI/3GIiIiP9xiIiIiIiI/3GIiCxT+BpawH6I/3GP9xiP9xiP9xiI/3GI/3GIj/cYiI/3GIiI/zdSI7qt3IiIiIiIiIiIiIiIiIiIiIiHH/iIiIiD5qpbKVWnH/iHH/hx/4cf+HH/hx/4cf+HH/cf+HH/hx/3H/hx/3H/cf+HH/cf9x/3E9oW2yXpJxiIiI/3GIiIiIj/cYiIiIiIiIiIiIiIiIiIiIiIiIhxNFjlu6caiHH/iHH/hx/4hx/4cf+HH/hx/4cf+HH/hx/3H/hx/4cf9x/4cf9xOqqltlVa/3H/cY/3GP9x/3GP9xj/cY/3GP9xj/cY/3GI/3GP9xiP9xiP80QZG9vm6I/3GIiP9xiIj/cYiIiP9xiIiIiI/3GIiIiIiIiEQ5vMxkiIiIiIiIiIiIiHH/iIiIiHH/iIiIcf+IiD6kLbJb0nH/cf9x/3GP9x/3GP9x/3GP9xj/cf9xj/cY/3GP9xj/cY/3GI/3GP9xiP9xiP9xiP9xiP9xiIOYpCt3W9iP9xiIiIiP9xiIiIiIiIj/cYiIiIiIiIiIiHH/g7oY22XnL/hx/3H/cf9x/3H/cf9x/3H/cf9x/3H/cf9xj/cf9x/3H/cY/3H/cY/3H/JLd1GtSIrnH/hx/4hx/4hx/4cf+HH/iHH/hx/4cf9x/4cf+HH/cf+HH/hx/3H/cf+HH/cf9x/4P/HbsQ4kcYiP9xiIj/cYiIj/cYiIiI/3GIiIiIiI/3GIg0TLq9s0X/hx/4cf+Icf+HH/hx/4cf9x/4cf+HH/cf+HH/cf+HH/cf+HH/cf9xMKp3sGWIj/cY/3GP9xiP9xj/cYj/cYj/cYj/cYiP9xiI/3GIj/cYiIj/cYiIj/cYiIiI/3GIiIiIiIiI/3GIJdXaeuKiWHGP9x/3GP9xj/cY/3GP9xj/cY/3GP9xj/cYj/cYj/cYj/cYj/cT+fTLFgs3H/iIhx/4iIcf+Ihx/4iHH/iHH/iHH/iHH/iHH/hx/4KhsSGn5O3v9xiIj/cYiIiP9xiIiIiIj/cYiIiIiIMlmJv6Z2/4hx/4hx/4cf+HH/hx/4hx/3H/hx/4cf+HH/cf+HH/hx/3H/cf+HH/cf9x/4cf9x/3H/cf9x/3H/cf9x/ygNADqvL/yIiIiIiIiIiIiIiIiIiIiIiIiIiIhxJQWmSs+lm4cf+IiHH/iHH/iIcf+Icf+Icf+Icf+HH/hx/4hx/4cf+HH/hx/4L/ioqnB1df+HH/hx/4cf9x/4cf+HH/cf9x/4cf9x/4cf9x/3H/cf9x/4cf9x/yITEBr+zv6IiIiIiIiIiIiIiIiIiIhx/4iIiIhx/4iD8KJrH12Ycf+HH/hx/4cf+HH/hx/3H/hx/3H/hx/3H/cf+HH/cf9x/3H/hx/3H/cTv8IrQD3XH/cY/3H/cf9xj/cf9xj/cY/3H/cY/3GP9xj/cY/3GP9xj/cYj/cYN2vXuZQoiIiIiIiIiIiIiIiIiIiIcf+IiIiIhx/4iIiHH/iIiHH/iIhx/4iHEy9829CDJx/3GP9xj/cf9xj/cY/3GP9xiP9xj/cYj/cY/3GI/3GI/3ExJca/2jmIiIiIiIiIiIiIiIiIiIiHH/iIiIiHH/iIPAcctfjj/3H/cf9x/3H/cf9x/3GP9x/3H/cY/3H/cf9xj/cY/3H/cY/3GP9x/yeh8iq14N3/cYj/cY/3GI/3GI/3GI/3GI/3GIj/cYiP9xiI/3GIiI/3GIiI/3GIiIiI/3GIiIg1tjy8ScP/hx/4cf+HH/hx/4cf9x/4cf+HH/cf+HH/cf+HH/cf9x/3H/hx/3H/cf9x/3H/cf9x/3H/Kym3Sn1ki3H/cY/3GP9xj/cY/3GP9xiP9xj/cYj/cYj/cYj/cYj/cYj/cYKFueGppGHv9xiP9xj/cYj/cYj/cYiP9xiP9xiIj/cYiP9xiIiP9xiIiI/3GIiIgiEKYa7vWecY/3H/cY/3H/cY/3GP9xj/cY/3GP9xj/cY/3GI/3GP9xiP9xiP9xiP8vOykaLE1ucf9x/3H/cY/3H/cf9x/3GP9x/3GP9x/3GP9x/3GP9xj/cY/3H/cY/3GI/3GP9xj/cYj/cY/3GI/3GI/3GIj/cYj/cYiP9xiIj/cYiIj/cYiD71nLMKY/+Icf+Icf+HH/iHH/hx/4cf+HH/hx/4cf+HH/cf+HH/cf+D+2uLJJR4/3GP9xj/cY/3GI/3GP9xiP9xiP9xiP9xiI/3GIgr2YkaUmducf9x/3GP9x/3GP9x/3GP9xj/cf9xj/cY/3GP9xj/cYj/cSFb+FobQHpx/4cf+HH/hx/3H/hx/4cf9x/3H/hx/3H/cf+HH/cf9x/3H/cf9x/3E841W0HKqP9xj/cY/3GP9xiP9xj/cYj/cYj/cYj/cYj/cYiP9xLR9XGj4KjnH/cf9x/3H/cf9x/3GP9x/3H/cf9xj/cf9xj/cf9xj/cf9xj/cY/3GDgDkbj8bv9xiP9xiP9xiP9xiP9xiP9xiI/3GIj/cYiI/ybghjrR95z/cf9x/3H/cf9x/3H/cf9x/3H/cf9x/3H/cY/3H/cf9x/3GP9x/3GP9xNzJ9uc2CiIiIhx/4iIiIiIiIcf+IiIiHH/iIiIcf+IiHH/iIcf+Ihx/4iDtAy7W/NHGP9x/3GP9x/3GP9x/3GP9xj/cY/3GP9xj/cY/3GI/3GP9xiP9xHTUEMZzK+87/cYiIj/cYiIj/cYiIiIiP9xiIiIiIiIiIiDTD7708EP9x/3H/cf9x/3H/cf9x/3H/cf9x/3H/cY/3H/cf9xj/cf9xj/cf9xj/cS2DXFpXyjqHH/hx/3H/hx/4cf9x/4cf9x/3H/hx/3H/cf9x/3H/cf+HH/cf9xLn1JSkgra/9xj/cY/3GI/3GP9xiP9xiP9xiP9xiP9xiI/3GIj/cYg65yO2GNyIiIiIiIiIiIiIiIiIiIiIiIiIiIiHH/g4ODW4x8px/4hx/4hx/4cf+HH/iHH/hx/4cf+HH/cf+HH/hx/3H/hx/4cf9x/3H/hx/3ErHd0aXiIucf+HH/hx/4cf+HH/cf+HH/cf+HH/cf+HH/cf9x/4cf9x/3H/cf9x/3E2YKy6n1OP9xiIiIj/cYiIiIiIiIj/cYiIiIiIiIiINvGeug5hcf9x/3H/cf9x/3H/cf9x/3H/cf9x/3GP9x/3H/cY/3H/cf9xj/cf9xj/cY/3EjUK6aG/UWcf+HH/hx/4cf9x/4cf+HH/cf+HH/cf+HH/cf9x/4cf9xKJBWOpb6nIiIiIiHH/iIiIhx/4iIhx/4iIcf+IiHH/iHEkB51a74YqiIiIiIiIiIiIcf+IiIiIiIhx/4iIiIMezUvxMrhx/4hx/4cf+HH/hx/4cf+HH/hx/4cf9x/4cf+HH/cf9x/4cf9x/3H/hx/3H/cf9x/3H/cf9x/3H/cf9x/09dXCoq/3H/cY/3H/cf9xj/cf9xj/cf9xj/cf9xj/cY/3GP9xj/cY/3E19dW7CiqI/3GIiIiP9xiIiIiIiIj/cYiIiIiIiIiIiIhx/4iIiIiIiIcf+IiIiHH/iIiHH/iIhx/4iIcf+Ihx/4hx/4iHH/iHH/hx/4hx/4cf+Icf86aEO3l7z/cf+HH/cf9x/4cf9x/3H/cf9x/3H/cf9x/3H/cf9x/3GP9x/3H/cf9xj/cf9x/yZJOGrrbHmP9xj/cY/3GP9xiP9xiP9xiP9xiP9xiP9xiI/3GIiP87CL6290GHH/iHH/hx/4hx/4cf+HH/hx/4cf9x/4cf+HH/cf+HH/cf+HEolpw6lpY8iIcf+Icf+Icf+Icf+HH/iHH/hx/4cf+HH/hx/4cf+HE9NbqzykX/cYj/cY/3GI/3GP9xiP9xiP9xiI/3GIj/cYiP9xg1wm27PZJx/4hx/4hx/4hx/4hx/4cf+HH/hx/4cf+HH/hx/4cf+HH/cf+HH/cf+HH/cf+HH/cT1HerK4hXGI/3GI/3GIj/cYiP9xiIj/cYiIj/cYiIiP9xiIiIiI/3GIiIiIiIiIiIiIiDW72bxEJv+HH/hx/4cf+HH/hx/3H/hx/4cf9x/4cf9x/3H/hx/3H/cf9x/4cf9x/3H/cf9x/3H/cf9x/3E8bsu0kTSIiP9xiIiIiIiI/3GIiIiIiIiIiIiIiIg413q4KIVx/4cf+HH/cf+HH/cf+HH/cf+HH/cf9x/3H/cf+HH/cf9x/3H/cSRYYRrKee6IiIiIiHH/iIiIiIhx/4iIiHH/iIiHH/iIcf88Coy19XP/cY/3H/cf9xj/cf9xj/cY/3H/cY/3GP9xj/cY/3GP9xiP9xj/cYj/cY/3GI/3GI/3GIO38etYDhiHH/iIcf+Icf+Icf+Icf+HH/iHH/hx/4cf+HH/hx/4cf+D7WUbIprnH/cf9x/4cf9x/3H/cf+HH/cf9x/3H/cf9x/3H/cf9x/3H/cY/3H/cf9x/3E+QYSyvnuI/3GI/3GI/3GI/3GI/3GIj/cYiP9xiIj/cYiI/3GIRwu8n0SIiIiI/3GIiIiIiIiIiIiIiIiIiIiIiIiHEtkjRKRty7iIiHH/iIiIcf+IiHH/iIhx/4iHH/iIcf+IcTaXLblo0nH/cY/3GP9xj/cY/3GP9xj/cYj/cYj/cY/3GI/3GI/3GIguK88aLUMOcYj/cYj/cYj/cYj/cYiP9xiIj/cYiI/3GIiI/3EgPrYqHRSdiIiIiIiHH/iIiIiIcf+IiIhx/4iIhx/4iIcSU/3NodAjKI/3GP9xiP9xiP9xiP9xiP9xiI/3GIiP9xiIj/cUitXIUq/3GIiIj/cYiIiIiIj/cYiIiIiIiIiIiIiIiIiIcf+IiIgulBNKRr7LiIhx/4iIiIhx/4iIiHH/iIhx/4iIcf+Ihx/4hx/4PBHkte4b/3H/hx/3H/hx/3H/cf+HH/cf9x/3H/cf+HH/cf9x/3H/cf9x/3GP9x/yBaEBobXv6IiIiIiIiHH/iIiIiIcf+IiIhx/4iIhx/4iCAnbRoeiS5x/4iIiIiIcf+IiIiHH/iIiHH/iIhx/4iHH/iIcf+Icf+IMbYpsFnW/3H/cf9x/3H/cf9xj/cf9x/3GP9x/3GP9xj/cf9xj/cY/3GP9xj/cY/3GP9xj/cYj/cY/3GI/3GI/3GI/3GIj/cYg9lwmzaPaIcf+IiIiIcf+IiIcf+IiIcf+Ihx/4iHH/iIcf+Icf+Icf+DAUzrH7MY/3GP9xiP9xiP9xiP9xiI/3GI/3GIiP9xiI/3GIiI/3GDIoLr7X0XH/iHH/hx/4cf+HH/hx/4cf9x/4cf9x/4cf9x/4cf9x/3H/hx/3Eu7SCKUS33iHH/iHH/hx/4hx/4cf+HH/iHH/hx/3H/hx/4cf+HH/cf+HH/cf+HH/cSNdEDraLvxxiIiP9xiIiIj/cYiIiIiIiIj/cYiIiIiIiIPDhJtMe2cf+HH/hx/4cf+HH/hx/4cf+HH/cf+HH/cf+HH/cf+HH/cf9x/4cTy5u7RGRI/3GIj/cYiIj/cYiIj/cYiIiIj/cYiIiIiDKdG75i5HH/iHH/hx/4cf+HH/hx/4cf+HH/cf+HH/cf+HH/cf+HH/cf9x/4cf9x/3H/cf9x/3Ew6oO/FXxxj/cY/3H/cY/3GP9xj/cY/3GP9xj/cY/3GI/3GP9xiDRPwrywPYiI/3GIiI/3GIiIiP9xiIiIiIiIj/cYiIiIiIiIiIiIiHH/iIiDH6g7AVfP+IiHH/iHH/iIcf+Icf+Icf+Icf+Icf+HH/hx/4hx/4cf+HH/cf+HH/hx/4cf9x/4cf9x/4cf9x/3H/hx/3H/cT6zxLJMO/9x/3GP9xj/cY/3GP9xj/cY/3GP9xj/cYj/cY/3GIIPeRGgGG7nH/iHH/hx/4hx/4cf+HH/hx/4cf9x/4cf+HH/cf+HH/cf+HE8u060RLGIiP9xiIiI/3GIiIiIiP9xiIiIiIiIiIiIiD8H9rH4CYcf+Ihx/4cf+Icf+Icf+HH/hx/4hx/4cf+HH/cf+HH/hx/3H/hx/4cSy8pVpkNaqIiIiIiIiIiIiIiIiIiIiIiIcf+IiDww3bXPIv9x/3H/cf9xj/cf9x/3H/cY/3H/cf9xj/cf9xj/cf9xj/cY/3GP9xgxyC+/N9Bx/4iIhx/4iIhx/4iIcf+Ihx/4hx/4iHH/iHH/hx/4hx/4hx/4ORwJuOP2/3GP9x/3GP9x/3GP9xj/cf9xj/cY/3GP9xj/cYj/cY/3GI/3GP9xiP9xiDtZXLamo/+IiIcf+IiHH/iIcf+Ihx/4hx/4hx/4hx/4hx/4JPalegGVqP9xiI/3GIj/cYiP9xiI/3GIiI/3GIiIj/cYiIiIgyRNe+uyhx/4iIcf+Ihx/4iHH/iHH/iHH/iHH/iHH/hx/4KlYnKnqdjXH/cf9x/3H/cf9x/3H/cf9x/3H/cf9x/3H/cY/3H/cf9xj/cf9xj/cf9xO6tctVSjiIiIiIiIiIiIiHH/iIiIiIhx/4iIiHH/iIiHH/iIgn3IlKsjdrcf+HH/cf+HH/hx/3H/cf+HH/cf9x/4cf9x/3H/cf9x/3H/cf9x/3H/cf9x/3H/cf9x/3H/cY/3H/cf9xg13vu7IQSI/3GIiIiIiIiIiIiIhx/4iIiIiIiHH/iIiIhx/4iIgmbEsauTtOiIiIiIiIiIiIiIiIiIcf+IiIiIiHH/iIiIhx/4Nc4cvDHj/3GP9x/3H/cf9x/3H/cY/3H/cf9xj/cf9xj/cY/3H/cY/3GP9xj/cS5yfjpI2Bz/cf9x/3H/cf9x/3GP9x/3H/cY/3H/cY/3H/cY/3GP9xj/cY/3H/cSqCBMrH37P/hx/3H/cf9x/3H/cf9x/3H/cY/3H/cf9x/3H/cY/3H/cf9xj/cf9xg86Mq0FzWIiIj/cYiIiIiIiIiIiHH/iIiIiIiIhx/4iIiIcf+IiIhxJDZOGsybHoiIcf+IiIiIhx/4iIiHH/iIiHH/iIhx/4iHH/iHE9lyuzaNT/cf9xj/cf9x/3GP9x/3GP9xj/cf9xj/cY/3GP9xj/cY/3GI/3GCH4DhoBfx6P9x/3GP9xj/cf9xj/cY/3GP9xiP9xj/cYj/cY/3GI/3GDiyf7hNgHH/iHH/iHH/iHH/iHH/hx/4cf+Icf+HH/hx/4cf+HH/cf+HH/hx/3H/hx/3H/hx/3H/cf9x/4cf9x/3H/cf9xNDdru8iUcYiI/3GIiI/3GIiIiI/3GIiIiIiIiIiP9xI8pRKuNa7YiIiIiIiIiIiIiIiIiIiHH/iIiIJi20Os0kvI/3GP9xj/cYj/cY/3GI/3GI/3GI/3GIj/cYiP9xiI/3EwiX6whoGIcf+HH/iHH/hx/4cf+HH/hx/4cf+HH/hx/3H/hx/3H/hx/3H/hx/3H/cf9x/4cf9x/3H/cf9x/3H/cf9x/3H/cf9x/3H/cY/3H/cf9xj/cTIyeb7NhoiIiP9xiIiIiIj/cYiIiIiIiIiIiIiIiIPhRss+uT/3H/cf+HH/cf9x/4cf9x/3H/cf9x/3H/cf9x/3H/cf9x/3H/cY/3H/cf9x/3GP9x/3GP9x/3GP9x/3GP9xj/cY/3GP9xj/cY/3GP9xM4iLvXd0iIiIiIhx/4iIiIcf+IiIcf+IiIcf+IN1YMuanzcf9x/3GP9x/3H/cY/3H/cY/3GP9x/3GP9xj/cY/3GP9xj/cY/3GI/3GP9xiP9xiP9xiP9xiI/3GIj/cTY1+LrKB4iHH/iIiIhx/4iIhx/4iIcf+IiHH/iHH/iIcf8U7iFRliHerocf+Ihx/4hx/4iHH/iHH/iHH/hx/4hx/4cf+HH/hx/4cf+CUdHCrOLj1xj/cY/3GP9xj/cYj/cY/3GI/3GI/3GI/3GI/3GIj/cYPL7jtEEciP9xiIiIiIiIiIiIiIiIiIiIcf+IiIiIiC5Itxo7dI7/cYiI/3GIiP9xiIiP9xiIiIiP9xiIiIiIgv24kqIkdtiIcf+Ihx/4iHH/iHH/iHH/hx/4hx/4cf+Icf+HH/hx/4cf9x/4cf+HH/PwjRsfcucf+HH/cf9x/3H/cf9x/3H/cf9x/3H/cf9x/3GP9x/3H/cf9xj/cf9xMablvlkacYiP9xiI/3GIj/cYiIj/cYiIj/cYiIiIj/cYiIiIiIJVJtGsrZLoiI/3GIiIj/cYiIiI/3GIiIiIiIiIj/K9ojKoJdzf+IiIiIiIiIiIcf+IiIiIcf+IiIcf+IggbwoqGg9dcf+HH/cf9x/4cf9x/3H/cf9x/3H/cf9x/3H/cf9x/3H/cf9x/3H/cYOyrstdUTiIiP9xiIiIiIiIiHH/iIiIiIiIiHH/iIiIiHH/iIiHH/iIhx/4iIcf+Igwt7mwWEZx/3H/cf9x/3GP9x/3H/cf9xj/cf9x/3GP9x/3GP9xj/cf9xj/cY/3GP9xj/cY/3GP9xiP9xj/cYj/cYj/cYj/cYiP9xiI/3GDL8eL4Dh4iIhx/4iIiIcf+IiIcf+IiHH/iIhx/4iHH/g9jJizc2dx/3H/cf9x/3H/cY/3H/cf9x/3H/cY/3H/cf9xj/cf9xj/cf9xj/cY/3GP9x/3GP9xiP9xj/cY/3GI/3GP9xgn1S16wq0ocf9x/3H/cf9x/3H/hx/3H/cf9x/3GP9x/3H/cf9x/3H/cY/3H/cf9xgsSRoqW25diI/3GIiIj/cYiIiIj/cYiIiIiIiIiCi9MSqULO2IiIiIiIiIiIiIiIiIiHH/iIiIiIcf+IiIhx/4iIcf+IiHH/iIcf+Ig2NCe6y9hx/4cf9x/3H/cf9x/3H/cf9x/3H/cf9x/3H/cf9x/3GP9x/3H/cY/3H/cf9xj/cY/3H/cY/3GP9xj/cY/3GP9xj/cY/3GI/3GP9xiP9xiP9xLyb1Wj2Qqocf+HH/iHH/cf+HH/hx/4cf9x/4cf9x/4cf9x/4cf9x/3E4iqW3dVpxj/cY/3H/cY/3GP9xj/cYj/cY/3GP9xiP9xiP9xiP9xiP9xOL4NuEHyiIcf+Ihx/4hx/4iHH/iHH/iHH/hx/4hx/4cf+HH/iHH/hxInXhOvih7Ij/cYiI/3GIiIj/cYiIiI/3GIiIiIiIiIiIggw3HqZMjhcY/3GP9xj/cY/3GP9xiP9xj/cYj/cYj/cYj/cYj/cYgj+3CqEUj1cf9x/3GP9x/3H/cf9xj/cf9xj/cf9xj/cY/3H/cY/3GP9xg5kf23bgKIiIcf+IiIhx/4iIcf+IiHH/iIcf+Ihx/4iDpRSbautnH/cY/3H/cf9x/3H/cY/3H/cf9xj/cf9xj/cY/3H/cY/3GP9xj/cY/3GP9xj/cYj/cY/3GI/3GI/3GI/3GIj/cYiP9xiI/3GIg8hD20e8KIcf+Icf+Icf+HH/iHH/hx/4cf+HH/hx/4cf+HH/hx/zY527vGJIj/cYj/cYiP9xiP9xiI/3GIiP9xiIiP9xiIiI/3GIiIiI/3ErwdlKc+JriIiIcf+IiIcf+Ihx/4iIcf+Icf+Ihx/4hx/4hx/4cSqEITp3veyP9xiP9xiP9xiP9xiI/3GIiP9xiIj/cYiIj/cYiCi3TBqUiz7/cY/3GI/3GIj/cYj/cYiP9xiIj/cYiI/3GIiIj/cSlpm6rJZkWIiIiIiIiIiIiIiIiIiIiIiIcf+IiIiIcf+IiIcf+IiHH/iDH2E78J7HH/iHH/hx/4cf+HH/hx/4cf+HH/hx/3H/hx/4cf9x/3H/hx/3H/cf8/8nSyDYv/cf9xj/cf9xj/cY/3H/cY/3GP9xj/cY/3GI/3GP9xj/cYj/cYj/cYj/cYiP9xiI/3GIj/cYiI/3GIiI/3GIiIj/cYiIiIiIj/cYiIiIiIiIiDAvxbHgOv+Ihx/4iHH/iHH/iHH/iHH/iHH/hx/4hx/4cf+HH/hx/y5NgRo7J+6P9xiIiIj/cYiIiIiIiP9xiIiIiIiIiIiIiIiHH/MBtHsPS4cf+HH/iHH/hx/4cf+HH/hx/4cf+HH/cf+HH/hx/3H/hx/3H/cUWN3Lci/3H/cf+HH/cf9x/3H/cf9xj/cf9x/3H/cf9xj/cf9x/3GP9x/3GP9xj/cTrJx7U2OHGIiIiP9xiIiIiIj/cYiIiIiIiIiIiIiE4+nCwWhx/4iIiIiIhx/4iIiHH/iIiHH/iIhx/4iHH/iIcf+Ihx/4hx/4hx/4cf+Icf+HH/iHH/hx/4cf+CD5jhoRZx5x/4hx/4cf+Icf+HH/hx/4cf+HH/hx/4cf+HH/cf+HH/hx/zeUFLpr6/9x/3H/cY/3H/cf9xj/cf9xj/cf9xj/cf9xj/cY/3GP9xj/cY/3GP9xiP9xj/cYj/cYj/cYj/cYj/cYiP9xiI/3GIiP9xiIiP9xiIiIPWELs570iIcf+Icf+Icf+HH/iHH/hx/4cf+Icf+HH/hx/3H/hx/4cf9x/4cf9x/4cf9x/4cf9x/3H/cf+HH/cf9x/3H/cf9x/3H/cf9x/zx5KLWG14/3GIj/cYiP9xiIj/cYiIj/cYiIiI/3GIhHTfybIIiIiIiIiIiIiIiIiIiIcf+IiIiIiHH/gs6i8aUV0OiIiIcf+IiIiIiHH/iIiIhx/4iIcf+IiHH/iIhx/4hx/4iHH/iHH/iHH/hx/4hx/4cf+Icf+HH/hx/4cf+HH/cf+HH/hx/3EyovS+XQv/cf9x/3H/cY/3H/cY/3H/cY/3GP9x/3GP9xj/cY/3GP9xj/cYg9pnOyWYxxiIj/cYiI/3GIiIj/cYiIiIiP9xiIiIiIg9BHSz+4tx/4iIiHH/iIiHH/iIhx/4iHH/iHH/iIcf+Icf+IcTK7kb1Ebocf+HH/cf+HH/hx/4cf9x/4cf9x/4cf9x/3H/hx/3H/cf9x/4cf9x/yzF5RpToa6Icf+IiHH/iIcf+Ihx/4iHH/iHH/iHH/iHH/iHH/hx/4cf+Icf82l1+6aKBxiP9xiIj/cYiI/3GIiP9xiIiIj/cYiIiIiI/3GClKczqbWMz/cf9x/3H/cf9x/3H/cf9x/3H/cY/3H/cf9x/3GP9x/3GP9x/3GP9xj/cf9xj/cY/ykNhJrPJ7aIhx/4iIiIiHH/iIiIcf+IiIcf+IiHH/iIcTYfnbngYnGP9x/3GP9xj/cY/3GP9xj/cY/3GI/3GP9xiP9xiP9xiP9xiP8/712yEKJx/4iHH/iIcf+Icf+Icf+Icf+Icf+HH/hx/4hx/4cf+HH/IODemlLyFoiIiIiIiIhx/4iIiIcf+IiIhx/4iIcf+IiHEusjm6ZNxkcY/3GP9xiP9xj/cY/3GI/3GI/3GI/3GIj/cYj/cYiDyWbLRpk4iHH/iIcf+Icf+Icf+Icf+Icf+Icf+HH/hx/4cf8rQo4aa9cehx/4hx/4cf+Icf+Icf+HH/hx/4cf+HH/hx/4cf+HH/cf+HH/cf+CC44rpVcdRxj/cYj/cY/3GI/3GI/3GI/3GIj/cYiP9xiI/3E22wu6JPSIcf+Ihx/4iHH/iIcf+Icf+Icf+Icf+HH/iHH/gzha6+elH/cYj/cYj/cYiP9xiI/3GIiP9xiIiP9xiIiI/y4yoBpM1f7/cf+HH/cf+HH/cf9x/4cf9x/3H/cf9x/3H/cf9x/3H/cf9x/3H/LWd0enmIuIiIiIiIiIiIiIcf+IiIiIiIcf+IiIiCPCHyrz3g3/cf9x/3GP9x/3H/cf9xj/cf9xj/cf9xj/cY/3H/cY/3GP9xgqZki6uZt0cf+IiIhx/4iIcf+IiHH/iIcf+Icf+Ihx/4hx/4hx/yBwJhoZ/Z6IiIiP9xiIiIiIiIiIiIcf+IiIiIiIiIcf+DFdTbCysv9x/3H/cf9xj/cf9x/3H/cf9xj/cf9xj/cf9xj/cf9xj/cY/3GP9xLI7jKkcRzXGI/3GI/3GI/3GI/3GIj/cYiI/3GIiP9xiIiP9xgnUk4qqtsdcf+Icf+HH/iHH/hx/4cf+HH/hx/4cf+HH/hx/3H/hx/3H/hx/3H/hx/3H/cf+HEs9cZKYKOb/3H/cY/3H/cf9xj/cf9xj/cf9xj/cY/3GP9xj/cY/3GP9xj/NlH7u64EiIiIiIiHH/iIiIhx/4iIcf+IiHH/iIhx/4hxIAxrKhBJTf9x/3H/cf9xj/cf9x/3H/cf9xj/cf9xj/cf9xj/cf9xj/cY/3E4wlu4PaSIiIhx/4iIiIiIiIiIhx/4iIiIhx/4iIhx/4iCDziBoRx36Ij/cYiIiIiIiIiP9xiIiIiIiIiHH/iIiIiIiIiIcf+IiIiHH/iC6fHRo2Di6IiIiIiIiIiIcf+IiIiIhx/4iIiHH/gs0xkqUs5tcf+HH/hx/3H/hx/3H/hx/3H/cf9x/4cf9x/3H/cf9x/3H/cf9x/3H/cf9x/3GP9x/3H/cf9xj/cf9xOWMct5zjiIiIiIiIiIiIiIiIiIiIiIhx/4iIiIOdLcuC0j/3H/cf9x/3H/cf9xj/cf9x/3H/cY/3H/cY/3H/cY/3H/cY/3GP9xj/cY/3GP9xj/cYJ0HOGqvjHv9xj/cf9xj/cY/3GP9xj/cY/3GI/3GP9xiP9xiP9xiDL4N74HyIiIiIiIiIiIiIiIiIhx/4iIiIhx/4iCO8znoVMxiI/3GIiIiIj/cYiIiIiIiIiIiIiIiIiDDUXbA7onH/cf9x/4cf9x/3H/cf9x/3H/cf9x/3H/cf9x/3GP9x/3H/cf9xj/cf9xgw5huwKeSIiIiIiIiIiIiIiIiIiIiIiIiIiHH/iIiIiHH/iIiIcf+IiHH/iIhxMecavhjlcf9x/3H/cY/3H/cf9x/3H/cY/3H/cf9xj/cf9xj/cf9xj/cY/3GP9xj/cY/3GP9xj/cTYF/br6Aocf+IiIcf+IiHH/iIcf+Ihx/4iHH/iHH/iHH/iDMkf77bgIj/cYj/cYiP9xiP9xiI/3GIiP9xiIiP9xiIiP9xg+pxuyWOSIcf+Icf+Icf+HH/iHH/hx/4cf+HH/hx/4cf+HH/hx/4cf8jQ/46+8Accf+Icf+Icf+HH/hx/4hx/4cf+HH/hx/3H/hx/4cf9x/4cSjbbhqCSR6HH/hx/4cf+HH/hx/4cf+HH/cf+HH/cf+HH/cf9x/4cf9x/3H/cf9x/4cf9x/3H/cf9x/3H/cSEejBr+Fz6HH/cf+HH/cf+HH/cf9x/4cf9x/3H/cf9x/4cf9x/3E3SRu5tuSI/3GIiI/3GIiIiP9xiIiIiIiI/3GIiDUZu7vmRIcf+HH/hx/4cf9x/4cf9x/4cf9x/4cf9x/3H/hx/3H/cf9xKxnIKl5jfXGP9xiP9xj/cYj/cY/3GIj/cYj/cYj/cYiI/3GIj/cYiIg1Gzm75MaIcf+IiHH/iIhx/4iHH/iHH/iIcf+Icf+Icf+HH/iHH/gtfjRKWBy7cf+HH/hx/4cf+HH/hx/3H/hx/3H/hx/3H/cf+HH/cf9x/3H/cf9x/3H/cf9x/3EjoOpK9fFbj/cYj/cYj/cYj/cYiP9xiI/3GIiP9xiIiP9xiIiI/3GIiIiIj/cYiIiIiIiIiIiIiIiIiDR91ryCKYcf+Icf+HH/iHH/hx/4cf+HH/hx/4cf+HH/hx/4cf9x/zabXLtko/9xiI/3GI/3GIiP9xiIj/cYiIj/cYiIiP9xiCOIS0r3e0uIiIcf+IiHH/iIcf+Ihx/4hx/4hx/4hx/4hx/4cf+Icf+BNYXQGWt6L+/4hx/4hx/4cf+HH/hx/4cf+HH/hx/4cf+HH/cf+HH/cf+HEqgAs6d/9MiIcf+Ihx/4iHH/iIcf+Icf+Icf+HH/iHH/hx/4cSkDADqPz/z/cYj/cYj/cYj/cYiP9xiIj/cYiI/3GIiI/3GIiCFpC0oab0tx/4iIiHH/iIhx/4iIcf+Ihx/4hx/4iHH/g6gSm2ftZx/3H/cf9xj/cf9x/3GP9x/3GP9x/3GP9x/3GP9xj/cY/3FBEGzu+XGP9xj/cYj/cY/3GI/3GI/3GIj/cYj/cYiI/3GIKJZhKpaZ7YiP9xiIiP9xiIiI/3GIiIiIj/cYiIiIiCmHYCqHif2IiIiIiIiIiIiIiIiIiIiIiIiIcf+CUJoSrPZe2IiIiIcf+IiIhx/4iIcf+IiHH/iIcf+Ihx/4hx/4hx/4hxKSWUmq2mtnGP9xj/cY/3GP9xiP9xiP9xj/cYj/cYiP9xiP9xiI/3GDvkS7UbtIhx/4iHH/iIhx/4hx/4hx/4iHH/hx/4hx/4cf+Icf+HH/g35Q26GvKP9xiP9xiP9xiP9xiP9xiI/3GIiP9xiIj/cYiIj/cYiIiI/3GIiIiDOxo71OXIiIiIiIcf+IiIiHH/iIiIcf+IiHH/iIcf86cAG2j/6Icf+Icf+HH/iHH/hx/4hx/4cf+HH/hx/4cf9x/4cf+HH/cf+HH/cf+HH/cf9x/4cf9x/3Ex1Om/Kxb/cYiP9xiP9xiIj/cYiI/3GIiI/3GIiIiP9xg7hg22efL/hx/4cf+HH/hx/4cf+HH/cf+HH/cf+HH/cf+HH/cf9x/4cf9x/3H/KqbRapWS6XH/cf+HH/hx/3H/hx/3H/cf+HH/cf9x/3H/cf+HH/cf9x/3H/cf9x/3GCsmcyptmM3/cf9xj/cf9xj/cY/3H/cY/3GP9xj/cY/3GI/3GP9xj/cYj/cYj/cYj/cYiP9xiP9xiIj/cYiI/3GIiI/3GIiIj/cYgwNGaw25mIiIhx/4iIhx/4iIcf+Ihx/4iHH/iHH/iIcf+HH/g3OEy6x7P/cY/3GP9xj/cY/3GP9xj/cYj/cY/3GI/3GI/3GIj/cYiP9xiI/3GIiP9xiIiP9xiIiI/3E4tsm4STZx/4iHH/iHH/iHH/iHH/iHH/hx/4hx/4cf+HH/hx/4cf+DAnKrHo1f9xj/cY/3GI/3GP9xiP9xj/cYj/cYiP9xiP9xiI/3GIiP9xiIj/cYiIj/cYiIiIj/cYiIODaouMlXiIcf+Ihx/4hx/4hx/4hx/4hx/4cf+HH/hx/4hx/3H/hxMdAhvy/e/4cf9x/3H/hx/3H/cf9x/4cf9x/3H/cf9x/3H/cf9x/3H/cf9x/3GP9x/3H/cSDMIRoEPe6HH/iIiIhx/4iIhx/4iIcf+IiHH/iHH/iIcf+Icf+Icf+Icf+HH/iHH/hx/4cf+HE6ooO1XXxx/3H/cf+HH/cf9x/3H/cf9x/3H/cY/3H/cf9x/3H/cY/3H/cf9xj/cf9xj/cY/3H/cY/3GP9xj/cY/3GP9xiP9xj/cYj/cYj/cYj/cYj/cYiP9xiI/3GIPFpNtaWy/4hx/4hx/4hx/4cf+Icf+HH/hx/4hx/4cf9x/4cf+HH/hx/3H/hx/3H/hx/3H/PMfJtTg2/3GI/3GI/3GI/3GIj/cYiP9xiIj/cYiI/3GIiIj/cYiIiIiP9xiIiIiIiIiIiIiIiIiIiIiIiIiHH/iIiIiIcf+IiIcf+IiIcf+IOBeouOhXcf9x/3H/hx/3H/cf9x/3H/cf9x/3H/cf9xj/cf9x/3H/cY/3H/cY/3H/cY/3H/cY/3GP9xj/cf9xiP9xj/cY/3GP9xiP8hATQaAPy+hx/4cf+HH/cf+HH/hx/3H/hx/3H/hx/3H/cf9x/4cf9x/3H/cf9x/3H/cf9x/3H/cf9xOOJjuB2cj/cf9xj/cY/3GI/3GP9xj/cYj/cYj/cYj/cYj/cYj/cYiP89cwS0jPuIiIiIiIiIj/cYiHH/iIiIiIiIiIiIhx/4g3uiy6RdP/cf9x/3H/cf9x/3H/cf9x/3H/cf9xj/cf9x/3GP9x/3H/cY/3H/cY/ylfARqKD+6IiHH/iIhx/4iIcf+Ihx/4hx/4hx/4hx/4hx/4hx/4cf+HH/hx/4cf+HH/hx/4cf+HH/cf+HH/cf+HH/cf9x/4cf9x/3E596i2CFdxiP9xiP9xiP9xiP9xiI/3GIj/cYiI/3GIiP9xiIiI/3GIP7lqsUaVhx/4hx/4hx/4hx/4hx/4cf+Icf+HH/hx/4cf+HH/hx/4cf9xMW0Ov5LxiIj/cYiI/3GIiP9xiIiIj/cYiIiIiIgl/2AawAn+/3H/cf9x/3H/hx/3H/cf9x/3H/cf9x/3GP9x/3H/cf9x/3GP9x/3GP9x/3GP9x/z6NrbNyUoiIhx/4iIiIiIhx/4iIiHH/iIiHH/iIhx/4iCD9K0ohLUtx/3H/cf+HH/cf9x/3H/cf9x/3H/cf9x/3H/cf9x/3H/cf9x/3E+1ISyK3uP9xiP9xj/cYj/cYj/cYiP9xiI/3GIj/cYiI/3GIIdDtGvLxLnGI/3GI/3GIj/cYj/cYiI/3GIiP9xiIiP9xiIiIj/cYiIiIiIiIj/cYiIiIiIiIiIcf+IiDRZSLymt4cf+Icf+HH/hx/3H/hx/4cf9x/4cf+HH/cf9x/4cf9x/3H/cf+HH/cf9x/3H/cf9x/3H/cf9x/3H/cY/3H/cf9x/3GP9x/3GP9x/3GP9x/3GP9xj/cY/3GP9xj/cY/3GP9xgjbJga2TZ+cf9x/3H/cf9x/3H/cf9x/3H/cf9x/3H/cf9x/3H/cY/3H/cf9xj/JRBCiv7714cf9x/3H/cf9x/3H/cf9x/3H/cf9x/3H/cf9x/3H/cY/3H/cf9xj/cf9xJG0iWukt2oiIhx/4iIiIiIhx/4iIiHH/iIiHH/iIhx/4iHEhTDsqDDxN/3H/cf9x/3H/cf9x/3H/cf9xj/cf9x/3GP9x/3H/cY/3GP8qWVNammrKiIiIhx/4iIhx/4iIhx/4iHH/iIcf+Ihx/0HwrPD1cf+HH/iHH/hx/4hx/4cf+HH/hx/4cf+HH/cf+HH/hx/3H/hx/ymsfDqVODyIhx/4hx/4hx/4hx/4hx/4cf+Icf+HH/hx/4cSj+hUqQF6tx/4cf9x/4cf9x/3H/cf9x/4cf9x/3H/cf9x/3H/cf9x/3GD4kXLLbo4iIj/cYiIiIiIiIiIiIiIiIiIiIgofJxauDY6iP9xiI/3GIiP9xiIiP9xiIiIj/cYiIiIiIiP9xN7V8uUqDcf+HH/hx/4cf9x/4cf9x/4cf9x/4cf9x/3H/hx/3H/cf9x/3H/cf9x/3H/cf9x/3Ewi4awhHn/cYj/cYj/cYj/cYiP9xiI/3GIiP9xiIj/cYiIgz4qG9HV6IiIiIiIiIiIiIiIiIiIiIiIiHH/iIiIMZJ6v22Fcf9x/3H/hx/3H/cf9x/3H/cf9x/3H/cf9x/3H/cf9x/3H/cf9xj/cSWdcBq2KP5x/4iIiIiHH/iIiIcf+IiIcf+IiHH/iIcf+Ihx/4hx/4hx/4K1l/GmpoDohx/4iHH/iHH/iHH/iHH/iHH/hx/4cf+Icf+HH/hx/3Ekloha5pd6iIiIiIiIiIiIhx/4iIiIiIiHH/iIiIhx/4g9Jfqz2gVx/3H/cf9x/3H/cf9x/3H/cf9xj/cf9x/3H/cY/3H/cY/3H/cY/3H/cY/3GP9xj/cY/3GP9xj/cYj/cY/3GI/3GISTGsfOWP9xiI/3GIj/cYiI/3GIiP9xiIiI/3GIiIiIiP9xiIiIPOSCtBt9iIiHH/iIiIiIcf+IiIiHH/iIhx/4iIcf+Ihx/4MyolvtXa/4cf+HH/cf+HH/cf9x/4cf9x/3H/cf+HH/cf9x/3H/cf9x/3H/KO0nGpEtjnH/iHH/iIcf+Icf+HH/iHH/hx/4hx/4cf+HH/hx/3H/hx/4cTHgeL8fh/9xj/cY/3GP9xj/cY/3GP9xiP9xj/cYj/cYj/cYj/cYiP9xiI/3GIiP9xiIj/cYiIiP9xiIiIiI/3GIiIiDAM3bEEIv+HH/cf+HH/cf+HH/cf+HH/cf9x/3H/cf9x/4cf9x/3H/cY/3H/cf8wnCaxc9mI/3GI/3GI/3GI/3GIj/cYiP9xiIj/cYiIj/cYiIiP9xiIiIKfQCGnC/3nH/cf9x/3H/cf9x/3H/cf9x/3H/cf9x/3GP9x/3H/cY/3H/cf9xj/cY/zHdprAyWYiP9xiIj/cYiIiI/3GIiIiIiP9xiIiIiIiIJSKvGs3VDoj/cYiIiIiIiIiIiIiIiIiIiHH/iIiIiDeRWLlup3H/hx/4cf9x/4cf9x/4cf9x/4cf9x/3H/hx/3H/cf9x/3H/cf9x/3H/cf9x/3H/cf9x/3GP9x/3H/cY/3H/cY/3H/cY/3H/cY/3GP9xj/cY/3GP9xj/cY/z2phLRWe4iI/3GIiIj/cYiIiIiI/3GIiIiIiIIPzkGgExvnGP9x/3GP9xj/cY/3GP9xj/cY/3GP9xiP9xiP9xj/cYiP9xiC88gTosN+xx/4hx/4hx/4hx/4cf+HH/hx/4cf+HH/hx/4cf9x/4cf9x/4J+p6GqFYXocf+Ihx/4hx/4hx/4hx/4hx/4cf+Icf+HH/hx/4Kf1kGoApvoiP9xiIiIiIiIiIiIiHH/iIiIiIiIcf+IiIgk7SQa0S2+j/cY/3GI/3GIj/cYj/cYiP9xiIj/cYiI/3GIiIj/cYPeHXsx4oiIhx/4iIcf+IiHH/iIcf+Ihx/4hx/4hx/4hx/4cf8uN84aTIMe/4hx/4iHH/iHH/iHH/hx/4hx/4cf+HH/iHH/hx/3H/hx/4O09dtrCij/cYj/cYiP9xiIj/cYiIj/cYiIj/cYiIiIiP9xiIiIgr+cEaYGPu/3H/cf9x/3H/cf9x/3GP9x/3H/cf9xj/cf9x/3GP9xj/cTE5mr/GZYiIiIiIiIiIiIiIiIiIiIiIiIcf+IiIiIcf+IiIcf+IiIcf+Ihx/4gw81ixHKf/hx/3H/cf9x/3H/cf9x/3H/cf9x/3GP9x/3H/cf9xj/cf9xj/cf9xj/cf9xj/cY/3GP9xj/cY/3GP9xj/cYj/cY/3GI/3GII8aV2jSWoocf+IiIiIhx/4iIiHH/iIiHH/iIcf+Ihx/4iHH/gtAl8aT9oOhx/4iIcf+Ihx/4hx/4iHH/iHH/hx/4hx/4cf+Icf+HH/gnHKgqvjV9/3H/cY/3H/cf9xj/cf9x/3GP9xj/cf9xj/cY/3GP9xj/cY/3GP9xj/cSexXhqk6h7/cf9xj/cY/3GP9xj/cY/3GP9xj/cYj/cY/3GI/3GI/3GIIqL5KvXQbYiIiIiIiIiIcf+IiIiIhx/4iIhx/4iIhx/4iHE3/Hq4A4Vx/3H/cf9x/3H/cf9xj/cf9x/3GP9x/3GP9x/3GP9xj/cf9xj/cYJmGHGqnnjnH/hx/4cf9x/4cf9x/3H/hx/3H/cf+HH/cf9x/3H/cf9x/3E3x8K5OD2P9x/3GP9x/3GP9xj/cY/3GP9xj/cY/3GP9xiP9xiP9xj/cYj/IyboGu2RfnH/cf9x/3H/cf9x/3H/cY/3H/cf9xj/cf9xj/cf9xj/cY/3GDvvO7UQxIiIiIiIiIiIhx/4iIiIiIhx/4iIiHH/iIiHH/iIhx/4iHH/iIcf+Icf+Ihx/4cf+IM+IBvR3+cf+HH/hx/4cf+HH/hx/3H/hx/4cf9x/4cf9x/3H/cf+HH/cf9x/zx/+rWABYiP9xiI/3GIiI/3GIiIiP9xiIiIiIj/cYiIiIiIiIiIiIiIiIg1npq8YWX/cf+HH/hx/3H/hx/3H/cf+HH/cf9x/3H/cf+HH/cf9x/3H/cf9x/3GP9x/3H/cf9x/3GP9x/3H/cY/3H/cTIFzL76M4iIiIiIiIiIiIiHH/iIiIiIcf+IiIhx/4iDT+mrwBZXH/hx/3GP9x/3H/cf9x/3H/cf9xj/cf9x/3GP9x/3GP9x/3GP9xj/cY/3GP9xj/cY/3GP9xj/cYj/cYj/cYIyX8Gu2gPo/3H/cY/3GP9xj/cY/3GP9xj/cY/3GI/3GP9xiP9xiP9xiP9xiI/3GIIBNROh/K7HH/iHH/iHH/hx/4cf+HH/hx/4cf+HH/cf+HH/hx/3H/gs5OsqYbFNj/cYj/cYj/cYj/cYj/cYiP9xiI/3GIiP9xiIiC5o3Bo5cj7/cY/3GI/3GI/3GIj/cYj/cYiI/3GIj/cYiIj/cYgrR7A6a4T8hx/4cf+HH/hx/4cf9x/4cf+HH/cf9x/4cf9x/3H/hx/3H/cf9x/3H/NUA1vL/K/3GP9xj/cY/3GP9xj/cYj/cYj/cYj/cYj/cYj/cYiP9xiI/3GIiP9xiIiP9xiIiIj/cYiIiIiIj/cYiIiIiIiIiIiIiIiIcf+IiIiIiIcf+DgrmLnUZ/+HH/hx/3H/hx/3H/hx/3H/cf9x/4cf9x/3H/cf9x/3H/cf9x/3H/cf9x/3E/It+x3SCIiHH/iIiIiIiIhx/4iIiIcf+IiIhx/4iIcf+Dd9ObqCxv9x/4cf9x/3H/cf9x/3GP9x/3H/cf9x/3GP9x/3H/cY/3H/cY/3H/cY/3GP9xj/cY/3GP9xj/cY/3GI/3GP9xg/K3ix1IeIiIiIiIiIiIiIiIcf+IiIiIcf+IiIhx/4J6+zGpUEznGI/3GIj/cYiP9xiI/3GIj/cYiIj/cYiIiP9xiIiIiIg32QO5JvyIiIiIcf+IiIiIiHH/iIiIcf+IiIcf+Ihx/4iIcf+Icf+Ihx/4hx/4hx/4cf+Icf+HH/hx/4cf+HH/hx/4cf+HH/cf+HH/cf+HH/cTbYjLonc4j/cYiI/3GIiP9xiIiP9xiIiIiP9xiIiIiIiIiIiIiDIldr7aiXH/iIcf+Icf+Icf+Icf+Icf+Icf+HH/hx/4cf+HH/hx/4cf9LYCxZ/Ycf9x/4cf9x/4cf9x/4cf9x/3H/cf9x/4cf9x/3H/cf9x/3H/cf9x/3GP9x/3EnjMNqxzPJ/3H/cf9x/3H/cY/3H/cf9x/3GP9x/3GP9x/3GP9x/3GP9xj/MawtsGPSiIcf+IiIiIiHH/iIiIcf+IiIcf+IiHH/PBU2tOrJcf+HH/cf+HH/cf9x/4cf9x/3H/cf9x/4cf9x/3H/cf9x/3H/cY/3H/cTQ4YrzHnY/3H/cY/3GP9xj/cY/3GP9xiP9xj/cYj/cYj/cYj/cTpU9barCoiIiIiIiIiIiIiIiIiIiIcf+IiIiIhx/4MtULvir0cf9x/3H/cf+HH/cf9x/3H/cY/3H/cf9x/3H/cf9xj/cf9xj/cf9xj/cf9xg9Tm2zsZKIiIhx/4iIiIiIcf+IiIiHH/iIiHH/iIhx/4iHH/iIcf+Icf+C6nSTpFi2yIiIiIiIiIiIiIiIiIiIiIiIcf+IiIiIhx/4iIiHH/g2Gau75lT/cf9xj/cf9x/3H/cf9xj/cf9x/3GP9x/3GP9x/3GP9xj/cY/3H/cYMwCdvf9iiIiHH/iIiIhx/4iIhx/4iHH/iIhx/4iHH/iHH/iHH/iHH/iCWhsTrV5OyI/3GIj/cYj/cYiP9xiIj/cYiI/3GIiIj/cYiIiCwHuSpfhG2IiHH/iIcf+Ihx/4iHH/iHH/iHH/iHH/iHH/hx/4gpRVcai6qOiIiHH/iIiIiIiIiIhx/4iIiIcf+IiD6G3rN5IY/3H/cY/3GP9x/3GP9xj/cY/3GP9xj/cY/3GI/3GP9xiP9xiP8v6RI6QW7c/4hx/4hx/4hx/4cf+HH/iHH/hx/4cf9x/4cf+HH/cf+HH/g6TYO2snxx/3H/cf9xj/cf9x/3H/cY/3H/cY/3H/cY/3GP9x/3GP9xj/cY/zE4/rDXAYhx/4iIhx/4iIcf+Ihx/4iHH/iHH/iHH/iHH/g5CqK39V1x/4cf9x/4cf9x/4cf9x/4cf9x/3H/cf+HH/cf9x/3H/cf9x/3H/cf8tMy1abM0qcf+Icf+HH/hx/4cf+HH/hx/4cf+HH/hx/3H/hx/3H/hx/3H/cf+HH/cf9x/3H/cf9x/3H/cf9x/3H/cf9x/3H/cf9x/3GP9x/3EmMT0arOwucf9x/3H/cf9x/3H/cf9x/3H/cf9x/3H/cf9x/3GP9x/3H/cY/3H/cf9xj/cY/3H/cY/3GP9xj/cY/3GP9xj/cYj/cY/3GI/3GI/3GI/3GIj/cYg9vtezQSiIiIiIiIiHH/iIiIhx/4iIhx/4iIcf+IiHH/iIcf+Icf+Icf+Icf+Icf+DnG/bg5Av9xj/cYj/cY/3GI/3GIj/cYj/cYiP9xiIj/cYiIj/OAV9ufqChx/4cf+Icf+HH/hx/4cf+HH/hx/4cf+HH/cf+HH/cf+HH/cf+HH/cf9x/3H/hx/3H/cf85xF24O6KI/3GIiIiIiP9xiIiIiIiIiIiIiIiIgx6Eq/F7Vx/3H/hx/4cf9x/4cf9x/4cf9x/3H/hx/3H/cf9x/3H/cf9x/4cYMCAcv9/jcYiIiI/3GIiIiIiI/3GIiIiIiIiIiIg5H7+34EBx/3H/cf9x/3H/cf9x/3GP9x/3H/cY/3H/cY/3H/cY/3H/cY/3GP9xj/cY/3GP9xj/cYj/cY/3GI/3GI/3GI/zYQ+7zvBP+IiIcf+IiHH/iIcf+Ihx/4iHH/iHH/iHH/hx/4hx/z+uf7FRgHGI/3GI/3GIj/cYiI/3GIiP9xiIiP9xiIiIiP9xiIiIiIiIiIiIiIiIiIiIiIiIgprKFKlTXriIiIiIiIiIcf+IiIiIiHH/iIiIcf+IiIcf+Ig0Bdy9+iP/cf9x/3GP9x/3GP9x/3GP9xj/cY/3GP9xj/cY/3GP9xj/cYj/cYj/OSoquNXViIiIiIiHH/iIiIhx/4iIiHH/iIhx/4iHH/iCMeGIovHnf/iHH/iHH/iHH/iHH/hx/4cf+HH/hx/4cf+HH/hxFqieIZNnYd7/hx/4cf+HH/hx/4cf+HH/hx/3H/hx/3H/hx/3H/cf+HE5mO+3ZxD/cYiIiIiIiIiIiIiIiIiIiIiIiIiDRnHLyY43H/cf9x/4cf9x/3H/cf9x/3H/cf9x/3H/cY/3H/cf9x/3GP9x/3H/cYPyeIsdh3iI/3GIiIiI/3GIiIiIiIiI/3GIiIiIiIiIcf+IiIiIiIiIhx/4iIiIcf+IiIcf+C9rLhopTR6IiHH/iIiIiIcf+IiIcf+IiIcf+Ihx/4iHH/iCoZKyp+bU1x/3H/cf9x/3H/cf9xj/cf9x/3GP9x/3GP9x/3GP9x/3GP9xj/cY/3GCw0ZmpsuZlxiP9xj/cYj/cYj/cYj/cYiP9xiI/3GIj/cYiI/3GIJ1442voccocf+HH/iHH/iHH/hx/4cf+HH/hx/4cf+HH/hx/4cf9x/4cT8L27H0JIj/cYj/cYiP9xiIj/cYiI/3GIiI/3GIiIiP9xiIiIgktOAq1LH9iIiIiIiIiIiIiIiIiIiIiIiIiIiIglxZNK06bLiIiIhx/4iIiHH/iIiHH/iIcf+Ihx/4iHH/iHH/iD5FerK6hXGP9x/3GP9x/3GP9x/3GP9xj/cf9xj/cY/3GP9xiP9xj/cYj/cY/zYxzLvOM4cf+IiIcf+IiHH/iIcf+Ihx/4iHH/iHH/iHH/hx/4hxJNPvGtLBDv+Icf+Icf+Icf+HH/iHH/hx/4cf+HH/hx/4cf9x/4cST2wjrQk9yIiIj/cYiIiIiIiIiIiIiIiIiIiIiIiIiIiHH/iIiIiHH/iIiIcf+IiHH/iIhx/4iHH/g5kqa4bVn/hx/3H/cf9x/3H/hx/3H/cf9x/3H/cf9x/3GP9x/3H/cf9xj/cf9x/3GP9x/3GP9x/3GP9xj/cY/3GP80Z5q9mGWIiIiIiIiIiIiIiHH/iIiIiHH/iIiIcf+IiIcf+Ihx/4iHH/iIcf+DWZ+rtmBXH/cY/3H/cY/3H/cY/3H/cY/3GP9xj/cY/3GP9xj/cYj/cY/3GI/3GI/3GI/3GI/3Ewx5qwSGWIiIcf+IiIcf+IiHH/iIhx/4hx/4iHH/iHH/iHH/iHH/Mknav7Ylj/cY/3H/cY/3GP9xj/cY/3GP9xiP9xj/cYj/cY/3GIj/cYj/cYiP9xiI/3GIiP9xiIg04Ey8H7OIcf+Icf+HH/iHH/iHH/hx/4cf+HH/hx/4cf+HH/hx/3H/hx/3H/Mm67v5FEj/cYj/cYiP9xiI/3GIiP9xiIiP9xiIiIj/cYiIiIiIj/cYiIIkYvGvudDoiIiP9xiIiIiIiIiIiIiIiIiIiIiDaxTLtOs/9x/4cf9x/3H/cf+HH/cf9x/3H/cf9x/3H/cf9x/3GP9x/3H/cf9xj/cf9x/3GP9x/3GP9xj/cY/3H/cY/zR2J72J2IiIiIj/cYiIiIiIiIiIiIiIiIiIiIiIiIMh1ivuKdiHH/iIhx/4iIcf+Icf+Ihx/4hx/4hx/4hx/4hx/4cf+HH/hx/4cf864VO3Hqz/cf9x/3H/cf+HH/cf9x/3H/cf9xj/cf9x/3H/cf9xj/cf9x/3GP9x/3GP9xj/cf9xj/cY/3GP9xj/cY/3GP82onO7XYz/cYiP9xiIiP9xiIiI/3GIiIiIj/cYiIO6JztV2Mhx/4iIiIiHH/iIiIcf+IiIcf+Ihx/4iHH/iIcf+Icf+D6tW7NSpI/3H/cY/3GP9x/3GP9xj/cY/3GP9xj/cY/3GI/3GP9xiP9xiP9xiP9xiI/3GIMXNsv4yTiIcf+Ihx/4hx/4iHH/iHH/hx/4hx/4cf+Icf+HH/hx/4cf+HH/hx/3H/g38ky6DbOI/3GI/3GIj/cYiP9xiIj/cYiIj/cYiIiP9xiIiIiIN/c6uQjFiHH/iHH/hx/4hx/4cf+HH/iHH/cf+HH/hx/4cf+HH/cf+HH/cf+HH/cf9x/3H/g0PQ69wvGIj/cYiIiIiI/3GIiIiIiIiIiIiIiIggsTAqFez9iIiIiIiIhx/4iIiIiIiIcf+IiIiHH/H+pGAZkVuf6I/3GIiIiI/3GIiIiIiIiIiIiIiIg8Kay01lNx/4cf9x/3H/hx/3H/cf9x/4cf9x/3H/cf9x/3H/cf9xj/KMeQSqOG+3H/cf9x/3H/cf9x/3H/cf9x/3H/cf9x/3H/cf9xj/cf9x/3GP9x/3GP9x/3GP9xj/cf9xj/NLpHvUW4iIj/cYiIiIiIiP9xiIiIiIiIiIiIg4nA24Y/KHH/cf9x/4cf9x/3H/cf9x/3H/cf9x/3H/cf9x/3H/cY/3H/cf9xj/cf9x/3GP9x/3GP9xj/cY/3H/cY/3GP9xiP9xj/cY/3GI/3GI/3GI/3GI/3GIj/cYiP9xgpAmFan9nqhx/4hx/4hx/4cf+Icf+HH/hx/4cf+HH/hx/4cf+HH/cf+HEzmCy9Z9P/cYj/cYiP9xiI/3GIj/cYiIj/cYiIiP9xiIiIiI/z6czLNjM3H/hx/4cf+HH/hx/4cf9x/4cf9x/4cf9x/3H/hx/3H/cf9x/4cf82imy6dZNxiIiI/3GIiIiI/3GIiIiIiIiIiIiIiIiIKCVzGo2oznH/cY/3H/cY/3GP9xj/cY/3GP9xj/cYj/cY/3GI/3GI/3GI/3GIj/cYiP9xKhmeGn5mHv9xiP9xiP9xiP9xiI/3GI/3GIiP9xiIj/cYiIj/cYiC8T9youwI1x/4iIiIhx/4iIhx/4iIhx/4iHH/iIcf8sWjkaWlxuiIiIiIiIiIiIiIiIcf+IiIiIiHH/iIiIhx/4iIcf+IiHH/iIcf+Ihx/4hx/4iHH/hx/4hx/4cTdAHbm/4v9xj/cY/3GI/3GI/3GI/3GI/3GI/3GIj/cYiI/3GIKmlGGnlrnv9x/3H/cf9x/3H/cY/3H/cf9xj/cf9x/3GP9xj/cf9xj/cY/3GP9xj/cY/3GP9xiP9xj/cYj/cYj/cT/wirEPdYhx/4iIiIhx/4iIhx/4iIcf+IiHH/iIcf+Icf8styAqVI39cf+Ihx/4hx/4hx/4hx/4hx/4hx/4cf+HH/hx/4cSeoKFq1fXr/cYiIiIiIiIiIiIiIiIiHH/iIiIiIiHH/iIiIcf+IiIcf+IOpFqt26V/4cf9xj/cf9x/3H/cf9x/3H/cY/3H/cf9xj/cf9xj/cY/3H/cY/3GDC33bBYIocf+IiIiIhx/4iIhx/4iIhx/4iHH/iIcf+IgtKs8aXVMO/4iHH/iIhx/4hx/4hx/4hx/4hx/4hx/4cf+Icf+HE4equ3hVRxj/cY/3GP9xiP9xiP9xiP9xiP9xiP9xiI/3GIj/cT3AKrM/1YiIhx/4iIcf+Ihx/4iHH/iIcf+Icf+Icf+HH/iHH/hx/4hx/4cf+HH/hx/3H/hx/4cf9x/4cf9x/4cf9x/3H/hx/3H/cf9x/3H/hx/3H/cf9x/3GP9x/3H/cf9xKgDtGm/xLnH/cf9x/4cf9x/3H/cf9x/3H/cf9x/3H/cY/3H/cf9x/3GP9x/3GP9xII4xOhgc7IiIiIhx/4iIiIcf+IiIcf+IiHH/iIcf+Ihx/4OABcuP+jcY/3H/cY/3GP9xj/cY/3H/cYj/cY/3GP9xiP9xj/cYj/cYj/cYj/cYiP9xiCsQczpu+Mxx/4cf+HH/hx/3H/hx/4cf9x/4cf9x/3H/hx/3H/cf9x/3H/cf9x/3EdzhwBmjHj/nH/cf9x/4cf9x/3H/cf9x/3H/cf9x/3H/cf9x/3H/cf9x/3H/cY/yf+3XrQEiiIcf+HH/hx/4hx/3H/hx/4cf+HH/cf+HH/hx/3H/cf+HH/NHy4vINHcY/3GP9xiP9xiP9xiP9xiI/3GIj/cYiP9xiIiP9xMwghvffeiIj/cYiIiIiIiIiIiIiIiIiIiIiIiIiIiHH/iIiIiHH/iIiHH/iIhx/4iIcf+INNvqvSQV/3H/cf9x/3GP9x/3H/cY/3H/cY/3GP9x/3GP9xj/cY/3GP9xj/cYj/cY/3GI/3GI/3GDX0PLsLw3H/iIiHH/iIhx/4iHH/iIcf+Ihx/4hx/4hx/4cf+Icf+HH/J4QsGqe9PoiHH/iIhx/4iHH/iIcf+Icf+Ihx/4cf+Icf+HH/iHH/LkyKSls3W/9x/3H/cf9xj/cf9x/3GP9x/3H/cY/3GP9x/3GP9xj/cTYjDrrc8YiIcf+IiIiHH/iIiHH/iIhx/4iHH/iIcf+CUj8GrtwPmIiIcf+IiIhx/4iIhx/4iHH/iIcf+Ihx/4hx/4hx/4hx/4cf+IKKR2KqW4nf+HH/cf9x/3H/cf9x/3H/cf9x/3H/cf9x/3H/cf9xj/cf9x/3GP9x/3GP9x/yD5WqphalX/cY/3GP9xj/cY/3GI/3GP9xiP9xiP9xiP9xiI/3GI/3GIIX5DGgkbzv+HH/cf9x/4cf9x/3H/hx/3H/cf9x/3H/cf9x/3H/cf9x/3H/cf9xj/cf86/8q3ADWP9xiIiIiIj/cYiIiIiIiIiIiIiIiIiIhx/4iIiIiIcTnH27Y4JHH/cf9x/3H/cf9x/3H/cf9x/3H/cf9x/3GP9x/3H/cY/3H/cY/3H/cY/3GP9x/3GP9xj/cYJPUCGsCv3nH/iHH/iHH/iHH/iHH/hx/4cf+Icf+HH/hx/4cf9x/4cf+HH/cf+HH/cf+HH/cTPSTb0tso/3GIiI/3GIiIj/cYiIiIiI/3GIiIiIiIPayOs1Nxcf9x/3H/hx/3H/cf9x/3H/cf9x/3H/cf9x/3H/cf9x/3GP9x/3H/cY/3H/L1EnemrtiP+IiIhx/4iIcf+IiHH/iIcf+Ihx/4hx/4hx/4hxMKsusGTRiP9xj/cYj/cYj/cYj/cYj/cYiP9xiI/3GIiP9xiIiP9xiIiIj/cYiIiIiIj/cYiIiIiIg0CK2891Jx/4cf9x/3H/cf+HH/cf9x/3H/cf9x/3H/cf9x/3H/cf9x/3GP9x/3H/Om5ct5GjiIj/cYiIiIiIiIiIiHH/iIiIiIiIhx/4iIiIcf+IiIcf+IgqnaYadiWeiIiP9xiIiI/3GIiIiIiIiP9xiIiIiIg4K8m41DaHH/iHH/hx/4cf+HH/cf+HH/hx/3H/hx/3H/hx/3H/cf+HH/cf9x/3H/cf9x/3H/cf9x/zwr27XUJIiIiP9xiIiIiIj/cYiIiIiIiIiIiIiIiIiIhx/4iIiIiIcf+Ig0a9u8lCRx/3H/cf9x/3H/cf9x/3H/cY/3H/cf9xj/cf9x/3GP9x/3GP9xj/cf9xj/cY/3GP9xgzr0q9ULWIiIiIiIiIiIiIhx/4iIiIhx/4iIiHH/iIhx/4iHH/iIcf+Ihx/4hx/4hx/4hx/4hx/4cf+HEx11u/KKSP9xj/cY/3GP9xiP9xj/cYj/cYj/cYj/cYj/cYiP9xiIj/cTAGG7AK5IiHH/iIhx/4hx/4iHH/iHH/iHH/iHH/hx/4cf+Icf+HH/hx/4cf9x/4IpX/KgegDYiP9xiI/3GIiP9xiIiI/3GIiIiP9xiIiIiCAtGtp+LlL/cf+HH/cf+HH/cf9x/4cf9x/3H/cf9x/3H/cf9x/3H/cf9x/3H/cf9x/3GDaKTbp1soiP9xiIiIiIiIcf+IiIiIiIiIhx/4iIiIcf+IgxKRuw5uT/cf9x/3H/cf9x/3H/cf9x/3H/cf9xj/cf9x/3GP9x/3GP9xj/cf9xj/cY/3GP9xj/cY/3GP9xiP8hKMAqHnP9j/cYj/cY/3GI/3GI/3GI/3GIj/cYiP9xiIj/cYiI/ysngCp9h/2I/3GIiP9xiIiI/3GIiIiIj/cYiIiIiIiIiIiIiIiIiIg8Tpu0sWRx/3H/hx/3H/hx/3H/cf9x/3H/hx/3H/cf9x/3H/cf9x/3GP9x/3H/JYLPGtfTDv9x/3GP9x/3H/cf9x/3H/cY/3H/cf9xj/cf9xj/cY/3H/cY/3GP9xj/cY/zLde78ihIiIiIhx/4iIiIiIcf+IiIhx/4iIhx/4iHH/iDUJ9rv2CYcf9x/3H/hx/3H/cf9x/3H/hx/3H/cf9x/3H/cY/3H/cf9x/3H/cY/3H/cf9xg1FHK7642P9xj/cYj/cY/3GI/3GI/3GI/3GI/3GIj/cYiP9xiIj/JEZjOuuZzHH/cf+HH/cf+HH/cf+HH/cf9x/4cf9x/3H/cf9x/3H/cf9x/zeK7Lp1E4iIiI/3GIiIiIiIiIiIiIiIiIiIgyD22/8JL/cf9x/4cf9x/3H/cf9x/3H/cf9xj/cf9x/3H/cY/3H/cf9xj/cf9xj/cY/3H/cY/3GP9xgtTdhKWyJ7iP9xiIj/cYiIiP9xiIiIiIj/cYiIiIiIiIiIMQeWv/hpcf+Ihx/4hx/4hx/4hx/4hx/4cf+HH/iHH/hx/4cf9x/4cf+HH/cf+HH/gg9dgqIaJ9j/cY/3H/cY/3GP9xj/cY/3GI/3GP9xiP9xj/cYj/cYiCjHfRqDiC5xj/cY/3GP9xj/cY/3GI/3GP9xiP9xiP9xiI/3GIj/cYKicAGm2P/nH/iHH/hx/4cf+HH/hx/4cf9x/4cf9x/4cf9x/4cf9x/3H/gj6hYa4V6eiIiIcf+IiIcf+IiHH/iIcf+Ihx/4hx/4hx/4hx/4hx/zquk7ZRbHH/hx/3H/cf+HH/cf9x/3H/cf+HH/cf9x/3H/cf9xj/cf9x/3H/cf9xOvMItgz3j/cYiI/3GIiI/3GIiIj/cYiIiIiI/3GIiIiIiChvojqZBdxx/3H/cf9x/3H/cY/3H/cf9x/3H/cY/3H/cY/3H/cY/3H/cY/3GP9x/3GP9xj/cYj/cYINVjGgOpzocf+Icf+HH/hx/4cf+HH/hx/4cf+HH/cf+HH/cf+HH/cf9xImXyOvmg3IiIiIiIiIiIiIiIiIiIiIiIhx/4iIJ5cnGqaNjoj/cYiP9xiIj/cYiIj/cYiIiI/3GIiIiIiC+P2PqHAnBx/4hx/4cf+HH/hx/4cf9x/4cf+HH/cf+HH/cf9x/4cf9x/3H/cf+HH/cf9x/3H/cSZ9JxqoLY6HH/iHH/iIcf+Icf+Icf+Icf+HH/hx/4hx/4cf+HH/hx/3H/hx/zJv6L6QF3GP9xj/cY/3GP9xiP9xj/cYj/cYj/cYj/cYj/cYiP9xiI/3GIiP9xiIiP9xiIiI/zsJnbf2Yv+HH/hx/4cf+HH/hx/4cf9x/4cf9x/4cf9x/4cf9x/3H/cf9x/4MZwsv2PTcYiIj/cYiIiP9xiIiIiIiP9xiIiIiIiCWHW7oIikRx/3H/cY/3H/cf9x/3GP9x/3GP9x/3GP9xj/cf9xj/cY/3GP9xj/cSqJLRp3bS6P9x/3H/cY/3H/cY/3H/cY/3GP9xj/cf9xj/cYj/cY/3GCLwLBrw/T7/cY/3H/cf9xj/cf9xj/cf9xj/cf9xj/cY/3GP9xj/cY/3GI/3GP9xiP9xiP9xiP9xiP9xIAioOiCFfP9x/3H/cf9x/3H/cf9x/3H/cf9x/3H/cY/3H/cf9xj/cf9xj/cf9xj/J6j6GqVwXnH/cf+HH/cf9x/3H/cf9x/3H/cf9x/3H/cf9x/3H/cY/3H/cf9xj/cf87CR229uKIiIiIiIiIiIiIhx/4iIiIiHH/iIiIcf+IiHH/guhSpaV61a/3GIiI/3GIiIiP9xiIiIiIiIiI/3GIiIiDbF6rs6Ff+HH/hx/3H/hx/4cf9x/4cf9x/4cf9x/3H/hx/3H/cf9x/3H/cf9x/3H/cf9x/3H/cf9xIu7sGvERPv+HH/cf9x/4cf9x/3H/cf9x/3H/hx/3H/cf9x/3GP9x/3H/cf9x/zL5S74GtHGIiIiIiI/3GIiIiIiIiIiIiIiIiHH/iIiIiIiHH/iIODsducTi/3H/cf9x/3H/cf9xj/cf9x/3GP9x/3GP9x/3GP9xj/cf9xj/cYPmiSsZdtcYj/cYiP9xiI/3GIj/cYiI/3GIiIj/cYiIgwnjOwccyIiIiIiIiIiIiIcf+IiIiIcf+IiIcf+IiHH/iIhx/4iHH/iHH/iHH/iHH/iHH/hx/4hx/4cf+HH/hx/4cf+HH/hx/3H/hx/3H/hx/3H/hxNVj1u6cKj/cf9xj/cY/3GP9xj/cY/3GP9xiP9xj/cYj/cYj/cYj/cYiP9xiI/3GIj/cYiI/3GIiIj/cYiIiIj/cYiIiIiIiIiIiIiIiIiIiIiIiIiIcf+IiIK2k7KmlsTXH/hx/3H/hx/3H/hx/3H/cf9x/3H/cf+HH/cf9x/3GP9x/3H/cf9x/3H/cY/3H/cf9xg6cfu2jgSIiIiIiIiIiIiIiIiHH/iIiIiIiHH/ggYd6aWuIWiI/3GIj/cYiIj/cYiIiP9xiIiIiIj/cYiIOoEftn7gcf+HH/cf9x/4cf9x/3H/cf9x/3H/cf9x/3H/cf9x/3H/cf9xj/cf9x/3GP9x/3GP9x/3E+hGqye5WP9xiIiIiIiIiIiIiIiIiIiIhx/4iIiIOvcOtgjxcf9x/3H/cf9x/3GP9x/3H/cY/3H/cY/3GP9x/3GP9xj/cY/3GC/Fw4pDo8dx/3GP9x/3GP9x/3GP9xj/cf9xj/cY/3GP9xiP9xj/cY/3GI/3GI/3GI/3GI/ymY5yqWcY2IiIiIiIiIiIiIiIiIiIiHH/iIiIiHH/iIiHE0UWO7rpxx/4hx/4cf+Icf+HH/hx/4cf+HH/hx/3H/hx/4cf9x/yDsVhoSOp6IiIiIcf+IiIhx/4iIhx/4iIcf+Ihx/4hx/4gjwFga4/p+iIiIiIiIiIiIiIiIiIiHH/iIiIiIcf+IKgtOSp9LG/9x/3H/hx/3H/cf9x/3H/cf9x/3H/cY/3H/cf9x/3GP9x/3H/cY/3H/cY/3GDGLXL90o4iIiIiIiIiIiIiIcf+IiIiHH/iIiIcf+IgkJ6Aq3YX9iIcf+IiHH/iIcf+Ihx/4iHH/iHH/iHH/hx/4hx/4cf+Icf+HH/hx/4cf9x/4cf+HH/cf+HH/cf+HH/cf9x/4cf9x/3H/cf9x/3H/cf9x/yNmTRrpmy5x/3H/hx/3H/hx/3H/cf+HH/cf9x/3H/cf9x/3H/cf9x/3H/cf9x/3H/cf9x/3GP9x/zZX47uoHI/3GP9xiP9xiP9xiP9xiP9xiI/3GIj/cYiI/3GIiILgEmKj/tnYiIiIiIcf+IiIiIiIiHH/iIiIhx/4iIhx/4g6nPW3Ywr/cf+HH/hx/3H/hx/3H/hx/3H/cf+HH/cf9x/3H/cf9x/3H/cf9x/zosqrfTVYiI/3GIiI/3GIiIiIj/cYiIiIiIiIiIghLRFqHi7pcYiIiI/3GIiIiIiIj/cYiIiIiIiIiDGqH79V4HH/cf9x/3H/cf9x/3H/cf9x/3H/cY/3H/cf9x/3GP9x/3GP9xj/cf9xj/cSAVdyofqI2IiP9xiIiP9xiIiI/3GIiIiIiP9xiIiIiE6iTCXbiIiIiIiIiIiHH/iIiIiIhx/4iIiHH/iIiHH/MqU1vlrKcf+HH/hx/4cf+HH/cf+HH/cf+HH/cf9x/4cf9x/3H/cf9x/3H/cf9x/3H/cSzGizpTl0xx/4cf+Icf+HH/hx/4cf+HH/hx/3H/hx/3H/hx/3H/hx/3H/grzsSakxO2cYiIj/cYiIiP9xiIiIiI/3GIiIiIiIiIiDfsbbkTknH/hx/3H/cf+HH/cf9x/3H/cf9x/3H/hxj/cf9x/3H/cf9x/3H/cY/3H/cf9xj/cf9xj/cTDgI78f3HGP9xiP9xiP9xiP9xiI/3GIj/cYiI/3GIg5zLK2M01xiIiIiIiIiIiIiIiIiIiHH/iIiIiIg29l66CaFx/3H/cf9xj/cf9x/3GP9x/3GP9xj/cf9xj/cY/3GP9xj/cY/3GP9xiP9xj/cYgsy/MqU0DN/3GIiP9xiIj/cYiIiP9xiIiIiIj/cYiIiIiIiIiDmpeLhWh/+Icf+Icf+HH/hx/4hx/4cf+HH/cf+HH/hx/3H/hx/3H/hx/3H/grKJ5qnXYZ/3GI/3GI/3GP9xiI/3GI/3GIj/cYiP9xiIj/cYiIgjCK4a33UecYiP9xiI/3GIiP9xiIiP9xiIiIj/cYiIiIiIiCgkJyqdvY2IiHH/iIiHH/iIhx/4iHH/iIcf+Icf+Icf+IcRxVMgGbqs3+j/cYiIiIiIiP9xiIiIiIiIiIiIiIiHH/iDYO7LvxE/+HH/cf9x/3H/cf9x/3H/cf9x/3H/cf9xj/cf9x/3GP9x/3H/cY/3H/cY/3GP9xj/cYMFHLsL40iIhx/4iIiIiIiIhx/4iIiIcf+IiIcf+IiHH/iIhx/4iHH/iHH/gmnS9q5i0J/3GP9x/3H/cf9xj/cf9xj/cf9xj/cf9xj/cY/3GP9xj/cY/3GP9xj/cSCnqVomhWqHH/hx/3H/hx/3H/hx/3H/cf+HH/cf9x/3H/cf9x/3H/cTYiOrrdxYiP9xiIj/cYiIj/cYiIiI/3GIiIiIiIiINs1YujKniHH/iHH/iHH/iHH/hx/4hx/4cf+HH/hx/4cf+HH/cf+HEunUc6NiuMiIiIiIiIiIhx/4iIiIhx/4iIhx/4iDMm677ZFP9x/3H/cY/3H/cf9xj/cf9x/3GP9xj/cf9xj/cY/3GP9xj/cSBpLRoKbS5x/3GP9x/3H/cY/3H/cY/3H/cY/3GP9xj/cY/3GP9xj/cY/3GI/3GDPSbr4tkf+IiHH/iIhx/4hx/4iHH/iHH/hx/4hx/4hx/4cf+HH/Mm04vpLHcf9xj/cf9xj/cY/3H/cY/3GP9xj/cY/3GP9xj/cYj/cY/3GI/3GI/3GIj/cYj/cYiP9xiIj/cYiIj/cYg55ym3GNaHH/iIhx/4iHH/iIcf+Icf+Icf+Icf+Icf+HH/hx/4hx/4cf+HH/cf+HH/hx/4cf9x/4cf9x/3H/hx/3H/cf9x/4cf9x/3H/cf9x/3H/cf9x/3GP9x/3H/cf9xj/cT/LTLE0s4iIiIiIiIiIiIiIiIiIiIhx/4iIiIhx/4iD8rw7HUPIhx/4cf+Icf+HH/iHH/hx/4cf+HH/hx/3H/hx/4cf9x/4KxGdGm7mLocf+HH/hx/4hx/4cf9x/4cf+HH/hx/3H/hx/3H/cf+HH/cf9x/3EhUD4q+vwdcYiIj/cYiIj/cYiIiIj/cYiIiIiIiIiIiIiIiIiIiIiIiIiIcf+IiIMZcJv2j2cf9x/4cf9x/4cf9x/3H/hx/3H/cf9x/3H/cf9x/3H/cf9x/3H/cf9x/3H/cY/y93f4poiAeIj/cYiI/3GIiP9xiIiIj/cYiIiIiIj/cYiIiIiCj91RqQIq7/cY/3GP9xj/cY/3GP9xj/cYj/cYj/cYj/cYj/cTeELrp70f+Ihx/4hx/4hx/4hx/4hx/4cf+HH/iHH/hx/4cf83AMK5/z1x/3H/cf+HH/cf9x/3H/cf9x/3H/cf9xj/cf9x/3H/cY/3H/cf9xj/cf9xj/cY/3H/cY/3GP8wDXKxA42I/3GIj/cYj/cYiP9xiIj/cYiIj/cYiIiP9xiIgm930asIgu/3GIj/cYiI/3GIiI/3GIiIj/cYiIiIiP9xiIiIiIiIiIiIiIiIiCOzbhrUyR5xiIiIiIiIiIiIiIiIiIcf+IiIiIiDj9urgCRXH/cf9x/4cf9x/3H/cf9x/3H/cf9x/3H/cf9x/3H/cf9xj/cf9x/3GP8hcMZKGfObcY/3GI/3GP9xiP9xiP9xiP9xiI/3GI/3GIiP9xiIj/OXK5uI1Ghx/4iIhx/4iHH/iIcf+Icf+Icf+Icf+Icf+Icf+HH/hx/4cf+HH/hx/4cf+HH/cf+HH/cf+HH/cf+Dz867UDFIiP9xiI/3GIiP9xiIiP9xiIiIiP9xiIiIiIiIg00Vy8LqNx/4cf+HH/hx/3H/hx/3H/hx/3H/hx/3H/cf9x/3H/hx/3H/cf9x/3H/cf9x/3GP9x/3H/cf9xj/cf9x/zvdmrYiZYj/cYiIiIiIiIiIiIiIiIiIiIiIiIiIcf+IiINJ3rvWIU/3H/cf9x/3H/cf9x/3H/cf9x/3GP9x/3H/cf9xj/cf9xj/cf9xj/cY/3H/cT1B6rO+FYiIiIiIiIiIiIcf+IiIiIiIcf+IiIhx/4iIhx/4iIcf+Ig5bMu3kzRx/3GP9x/3H/cY/3H/cY/3GP9x/3GP9xj/cY/3GP9xiP9xj/cYj/cYg4xCu4O9SIiIiHH/iIiIcf+IiIcf+IiHH/iIcf+Icf+Icf+Ihx/4cf+Icf+HH/iHExWdy/piP/cY/3GI/3GI/3GI/3GI/3GIj/cYiP9xiIj/cYiIj/cYiIPdmLsyZ0cf+Icf+Icf+Icf+HH/iHH/hx/4cf+HH/hx/3H/hx/4cf9x/4cf9x/4cf9x/3H/cf+HH/cf8oCLxKv3Q7/3GI/3GI/3GIj/cYiP9xiIj/cYiIj/cYiIiP9xiIiIiIiP9xiIiD1M/LOzA3H/hx/3H/hx/3H/hx/3H/hx/3H/cf9x/3H/cf+HH/cf9x/3H/cY/3H/cf9x/zpOy7exNIiIiIiP9xiIiIiIiIiIiIiIiIiIcf+IiIiIiIcf8wWPmwtwZx/4cf9x/3H/hx/3H/cf9x/3H/cf9x/3H/cf9x/3H/cf9x/3GP9x/3H/cY/3H/cY/3H/cYPnuLsoR0iIiIiIiIiIiIiIiIiIiHH/iIiIhx/4iINgIcu/3j/3H/cf9x/3GP9x/3H/cf9xj/cf9xj/cf9xj/cf9xj/cY/3GP9xj/cY/3E99nyzCYOIiIcf+IiIiIcf+IiIcf+IiHH/iIcf+Ihx/4iHEzH2684JFxj/cY/3GP9xiP9xj/cYj/cYj/cYiP9xiP9xiI/3GIiP9xiIP1zosaMXiIcf+IiHH/iIhx/4iHH/iIcf+Icf+Icf+Icf+Icf+HH/hx/4cf+HH/g0pyu9WNT/cY/3GP9xiP9xj/cYj/cYj/cYiP9xiP9xiIj/cYIKuCSiZH2/9xiIj/cYiI/3GIiI/3GIiIiP9xiIiIiIg4B625+FL/hx/3H/hx/3H/hx/3H/hx/3H/cf9x/4cf9x/3H/cf9x/3H/cf9x/yVp5yrZYY2I/3GI/3GP9xiI/3GI/3GIj/cYiP9xiIj/cYiIiP9xiIiIj/cYiIiIPTHbs84khx/4cf+HH/hx/4cf+HH/cf+HH/cf+HH/cf+HH/cf9x/4cf9x/3H/cf9x/3EtftkaOBJuiHH/hx/4hx/4cf+HH/hx/4cf+HH/hx/3H/hx/4cf9xMDIUv83rcf9x/3GP9x/3H/cY/3H/cY/3H/cY/3GP9x/3GP9xj/cTcVHLnq44iIiIiIiHH/iIiIhx/4iIiHH/iIhx/zTXaLwol3H/cf9x/3H/hx/3H/cf9x/3H/cf9x/3GP9x/3H/cf9xj/cf9x/zyH3rV4IYiIiIiIcf+IiIiIhx/4iIhx/4iIhx/4iDG8P7BTwP9xj/cY/3GP9xiP9xj/cYj/cY/3GI/3GIj/cYj/cYglKd0qzWItiHH/iIcf+Ihx/4iHH/iHH/iHH/iHH/hx/4hx/4cf+HH/L8gbKjN+Tf9xj/cY/3H/cY/3GP9xj/cY/3GI/3GP9xiP9xiP9xiP8lMVMa3OrO/4cf+HH/hx/3H/hx/3H/hx/3H/hx/3H/cf9x/3H/hx/3H/cf9x/3H/cf9xj/cf9x/3H/cf9xIXsNGvhPLnH/cf+HH/cf9x/3H/cf9x/3H/cf9x/3H/cf9x/3H/cY/3H/cf9xj/cf9xj/cf9xj/cY/yTt8CrhIP3/cY/3GP9xj/cY/3GP9xj/cY/3GI/3GI/3GP9xiI/3GI/3GIj/cYiP9xiIj/cYiIj/cYiIiIj/cYiIiIiIiIiIg6h8q2eDWIcf+HH/hx/4cf9x/4cf+HH/cf+HH/cf+HH/cf9x/4cf9x/3H/cf9x/3H/cf9x/3H/Ji+vGs0FDv9x/3H/hx/3H/cf9x/3GP9x/3H/cf9x/3H/cY/3H/cY/3H/cY/3EoyHK603jUiIiIiP9xiIiIiIiIiIiIiIiIiIiIiIiIhx/4iIiIhx/4iIiHH/iIJcj/GsNwDnH/iIiIcf+IiHH/iIhx/4iHH/iHH/iHH/iHH/iHH/iHE/p9uxWCSP9xj/cY/3GP9xj/cYj/cY/3GI/3GI/3GI/3GIj/cYiP9xiIj/MDuZsdRmiHH/iIhx/4iIcf+Ihx/4iHH/iHH/iHH/iHH/hx/4hx/4cf+HH/hx/4cf+HH/hx/4cf9x/4cf88Eiq07dVxiP9xj/cYj/cYj/cYiP9xiI/3GIj/cYiIj/cYiIj/cYiIiIj/cYiIiIMjN7vsyEhx/4cf+HH/hx/4cf+HH/hx/3H/hx/3H/hx/3H/hx/3H/cf9x/3H/hx/3H/cf9x/3H/M+QZvRvmcYiP9xiIj/cYiI/3GIiI/3GIiIiI/3GIiIiIiIiIiIiIiIiIiIiIiIiIiIcf+IL5Qyqma81YiIiIj/cYiIiIiIiIiIiIiIiIIzq7KvxUTf+HH/hx/4cf9x/4cf+HH/cf+HH/cf+HH/cf9x/3H/hx/3H/cf9x/3EucKkqOPVtj/cYj/cYj/cYiP9xiI/3GIj/cYiI/3GIiI/3GDFEwr+7PYiIj/cYcf+IiIiIiIiIiIiHH/iIiIhx/4iIiHH/NNZlvCmacf+HH/hx/4cf+HH/cf+HH/cf+HH/cf+HH/cf9x/3H/cf+HH/cSdPRUqrC6tx/3H/cY/3H/cf9xj/cf9xj/cf9xj/cY/3GP9xj/cY/3GP9xj/cY/3GI/3GI/3GDGFRb96uoiP9xiIiIiIiIiIiIiIiIiIiIiIiDZffruggf9x/3H/cf9x/3GP9x/3H/cf9xj/cf9xj/cf9xj/cY/3H/cY/3GP9xglsfFq5ODp/3GP9x/3GP9x/3GP9x/3GP9xj/cY/3GP9xj/cYj/cY/3GI/3GI/3GI/y5Thzpax4z/cf9x/4cf9x/3H/cf9x/4cf9x/3H/cf9x/3H/cY/3H/cf9x/3H/cY/3H/cYNYVsu3qTiIiIiIiIiIiIiIiIiIiIcf+IiIiIcf+IiIcf+IiHH/g6NOm3yxb/cf9x/3H/cf9x/3GP9x/3H/cf9x/3GP9x/3GP9x/3GP9x/3GP9xj/cY/3GP9xj/cYNFubvKRkiIiIcf+IiIiIhx/4iIhx/4iIhx/4iHH/iIcf+Ihx/4hx/4hx/4hx/4hx/4cf+HH/hx/4cf+HH/hx/4cf+HH/cf+HH/cf+HH/cf9x/3H/hx/3H/cf9x/3H/cf9x/3H/cf9x/3H/cf9xj/cf9x/3GP9x/3GP9x/3GP9x/3GP9xj/cY/3GP9xj/cY/3GI/3GP9xO5GCtW59/3GIj/cYiIj/cYiIiI/3GIiIiIiI/3GIiIiIiDNT072sLIiIcf+IiIcf+IiHH/iIcf+Ihx/4hx/4hx/4hx/4hx/4cf+HH/iHH/hx/zAqe7HlhI/3GP9xiP9xj/cYj/cYj/cYiP9xiI/3GIj/cYiI/3GINCNdvNyihx/4hx/4cf+Icf+HH/hx/4cf+HH/cf+HH/hx/3E8LjK00c3/cf9x/3H/cf9x/3H/cf9x/3H/cf9xj/cf9x/3GP9x/3GP9x/3GP9xgiaqxKClU7iIiIiIj/cYiIiIiIiIiIiIiIiIhx/4iCt3Hhpojh6I/3GIiIiIhx/4iIiIiIiIiIcf+IiIiHH/iIiHH/iIhx/4iIcf+Icf+IhxJ6hPGpV7DnH/iIcf+Ihx/4iHH/iHH/iHH/iHH/hx/4hx/4cf+HH/hxJ3alGpiVroiIiIiIcf+IiIiIiIiIhx/4iIiIcf+IiIcf+C4gxZp986b/cY/3H/cY/3GP9x/3GP9xj/cY/3GP9xiP9xj/cYj/cY/3GI/3GIj/cYj/cYiI/3GIj/cYiIj/cYiIiP9xiIiIiIj/cYiIiIiIiIiIMWmnsKZY/4hx/4hx/4cf+Icf+HH/hx/4cf+HH/hx/4cf+HH/cf+HH/cf+HH/cf9x/4cf9x/3H/cf9x/3H/cf9x/3H/cf9x/3H/cf9x/3GP9x/3H/cY/3H/PK+UtFBrcYj/cYj/cYiP9xiI/3GIj/cYiIj/cYiIiP9xiIiIiIj/cYiIiIg8XP+0owBx/3H/cf9x/3H/cf9x/3H/cf9x/3H/cf9xj/cf9x/3GP9x/3GP9x/3GDRt57ySGI/3GIiIj/cYiIiIiIiP9xiIiIiIiIiIiIiEAprA5liIiIiHH/iIiIhx/4iIcf+IiHH/iIcf+IhxPQKas/1l/3H/cY/3H/cf9xj/cf9xj/cf9xj/cY/3GP9xj/cY/3GP9xj/cYKhTDmq6zxohx/4iIiIhx/4iIhx/4iIcf+IiHH/iIcf8slfWalqCmj/cY/3GP9xj/cYj/cY/3GI/3GI/3GI/3GIj/cYiP9xiI/3GDSMG7xz5HH/iIcf+Ihx/4iHH/iHH/iHH/iHH/hx/4cf+Icf+HH/hx/4QTvM/ENx/3H/hx/3H/hx/3H/cf+HH/cf9x/3H/cf9x/3H/cf9x/3H/cf9x/3E3NKu5y1SIj/cYiIiIiIiIiIiIiIiIiIiIiIiIg/8geyDfj/iHH/hx/4cf+HH/hx/4cf+HH/hx/3H/hx/4cf9x/3H/hx/3H/cf9x/4cf9xJIUPavevCf9xiP9xiI/3GIj/cYiI/3GIiP9xiIiIj/cYiIiIiDqW07ZpLIiIiIiIcf+IiIhx/4iIhx/4iIcf+Ihx/4iHH/iHH/iHH/gxatG/lS6HH/hx/4cf+HH/hx/3H/hx/3H/hx/3H/cf+HH/cf9x/3H/cf9x/zNQjb6vcoiIiI/3GIiIiIiIiIiIiIiIiIiIiIiIhx/4InQAGvi//v9x/3H/cY/3H/cY/3H/cY/3GP9xj/cY/3GP9xj/cY/3GI/3GP9xiP9xiP9xiD27h7NEeIiIiIiHH/iIiIiIiIcf+IiIiHH/iIiHH/iIhx/4ScNMc8uIhx/4hx/4hx/4hx/4hx/4cf+HH/iHH/hx/4cf9x/4cf+HE79LO1C0z/cf9x/3GP9x/3H/cf9x/3GP9x/3H/cY/3H/cY/3H/cY/3GP9xj/cY/3GP9xj/cY/3GI/zwBMbX+zv9xiP9xiI/3GIj/cYiI/3GIiIj/cYiIiI/3GIiIiIiIiIJfATGrD+znGP9x/3H/cf9xj/cf9xj/cf9xj/cY/3GP9x/3GP9xiP9xj/cY/3GI/3GP9xiP9xiI/3GI/3GIj/cYiI/3GIiP9xiIiI/3GIiIiI/3GIiIiIiIiIiDYGerr5hYcf+HH/hx/4cf+HH/hx/3H/hx/3H/hx/3H/hx/3H/cf9x/3H/hx/3H/cf9x/3H/cf9x/3GP9x/3H/cf9x/3GP9x/yg7ocr8ReP/hx/4cf+HH/hx/4cf9x/4cf9x/4cf9x/4cf9x/3H/hx/3H/cf9x/3H/cf9x/3H/cf9xISczGv2MzoiIcf+IiIcf+IiIcf+Ihx/4iHH/iIcf+Icf+Icf+Icf+HH/iHEmjwcapw+OiIiIiIiIhx/4iIiIiIiHH/iIiIcf+IMrwOv0Px/3H/cf9xj/cf9xj/cY/3H/cY/3GP9xj/cY/3GP9xiP9xj/cSPyJhrQ3Z5x/4cf9x/4cf9x/3H/cf+HH/cf9x/3H/cf9x/3H/cf9x/3H/cf9x/3GP9x/3H/cY/3H/cY/3H/cY/3GCk0Z7rMuYSIiIiIiHH/iIiIhx/4iIhx/4iIcf+IhxJK4xGsUc7oj/cY/3GI/3GIj/cYj/cYiP9xiIj/cYiI/3GIiIj/cYiIiIiP9xgyRYK+un2IiIiIiIcf+IiIiIhx/4iIiHH/iIiHH/iIcf+Ihx/4iCFoUzoKesxxiP9xiP9xiI/3GIj/cYiI/3GIiI/3GIiIj/cYiD3MzbMzMnH/hx/4cf+HH/hx/3H/hx/3H/hx/3H/cf+HH/cf9x/3H/cf9xIKrVmkZSpoiIiIiIiIj/cYiIiIiIiHH/iIiIiIiIiIcf+IiIiHH/iIiHH/iIhx/4iHH/iIcf+Icf+Ihx/4cf+IcT9xhrCOeXH/cf9x/3H/cf9x/3H/cf9x/3GP9x/3H/cY/3H/cY/3H/cY/3GP9x/3GP8i+zgqAUx9j/cYiIiP9xiIiIiIiP9xiIiIiIiIgkmdQa1mK+j/cf9xj/cY/3GP9xj/cY/3GI/3GP9xiP9xiP9xiP9xiI/3GIj/cYiI/3GIiP9xJ8ukSrNFu4iIj/cYiIiIiIiIiIiIiIiIiIiIiIiIiIcf+IiIiIOpgJtmf2cf9x/4cf9x/3H/hx/3H/cf9x/3H/cf9x/3H/cf9x/3H/cf9x/3H/cf9xj/cf9x/3GP9x/3E6D5y28GOIiIiIiIiIiIiIiIcf+IiIiIcf+IiIcf+IiIcf+Ihx/4iHH/iHH/PmUesprhcf9xiP9xj/cY/3GP9xiP9xiP9xiP9xiP9xiI/3GIiP9xLBxgKk45/XGIj/cYiI/3GIiP9xiIiI/3GIiIiIiP9xiIiIg6pwu3WPT/iHH/hx/4cf+HH/cf+HH/hx/3H/hx/3H/hx/3H/cf+HH/cf9x/3H/cf9x/3H/cT88bbHDkoiIiIiIiIj/cYiIiIiIiIiIcf+IiIiIiIiHH/iIiIhx/4iIhx/4iIcf+Ihx/4iHH/iHH/iHH/iHH/iHH/hx/4cf+Icf+HH/hx/3H/hx/4cf+HH/cf+HH/cf9x/4cf9x/3H/cf+HH/cf9x/3H/cf9x/3H/cf8rMAUabP+uiIcf+IiHH/iIcf+Icf+Icf+Icf+Icf+HH/iHH/hx/4cT+0c7BLjHH/cf9x/3H/cf9x/3H/cf9x/3H/cf9x/3H/cf9xj/cf9x/3GP9x/3E8RFGzu65xj/cY/3GP9xj/cYj/cY/3GI/3GI/3GI/3GIj/cYiP9xiI/y3vYCpRCf2Ij/cYiI/3GIiP9xiIiI/3GIiIiIj/cYiIiIN47xuXEOiIiIiIhx/4iIiIiHH/iIiIcf+IiHH/iIhxPuk+sRbBcf9xj/cY/3GP9xj/cY/3GP9xj/cYj/cYj/cYj/cYj/cYj/cYiP9xiIj/cYiI/3GD9AEbG/7oiIiP9xiIiIiIiIiIiIiIiIiIiIiIhx/zXPfLswg4cf9x/3H/cf9x/3H/cf9x/3H/cf9x/3GP9x/3H/cY/3H/cf9xj/cY/3EyAma+/ZmI/3GIiI/3GIiI/3GIiIiIj/cYiIiIiIiINIiRvHduiIiIhx/4iIiIiHH/iIiHH/iIiHH/iIcf+IhxNDamvMlZ/3H/hx/3H/cf9x/4cf9x/3H/cf9x/3H/cf9x/3H/cY/3H/cf9x/3GP83Ftu66SSIiIiIiIiIiIiIiIiIiIiIcf+IiIgiTJYa+zae/3GIj/cYiP9xiIj/cYiI/3GIiIj/cYiIiIiCilajqlqVyP9xj/cY/3GP9xiP9xj/cYj/cYj/cYiP9xiI/3GIj/cYiCzxLxpQ7Q6P9xiP9xiI/3GIiP9xiIj/cYiIiP9xiIiIiP8uC5i6n0Z0/4cf9x/4cf9x/4cf9x/3H/cf+HH/cf9x/3H/cf9x/3H/cf9xLXcSmniO1oiP9xiIiI/3GIiIiIj/cYiIiIiIiIiIiIiIMKWMsGpzcf9x/4cf9x/3H/hx/3H/cf9x/3H/cf9x/3H/cf9x/3H/cf9x/3GP9x/yW4QUrke+v/cY/3H/cf9x/3H/cf9xj/cf9x/3GP9x/3GP9x/3GP9xj/cY/3GP86loy3aXOIiIiIhx/4iIiIhx/4iIhx/4iIcf+Ihx/4iHH/iIcf+Icf+Icf+HEyOaq+xlX/cY/3H/cY/3GP9xj/cY/3GP9xj/cYj/cY/3GI/3GI/3GI/3GI/3GIj/cYiI/3GIiP9xgugF0qN/otiHH/iHH/iHH/iHH/iHH/hx/4hx/4cf+HH/hx/4cf+HH/cTLd7r4iEYj/cYiI/3GIiIj/cYiIiIiI/3GIiIiIiIiIiD5O6rKxFXH/hx/4cf+HH/cf+HH/cf+HH/cf+HH/cf9x/3H/hx/3H/cf9x/3H/cf9x/3H/cf9xj/cf9x/3H/cY/3H/cY/3H/cTY5mbrGZoiIiIj/cYiIiIiIiIiIiIiIiIiIiHH/iIiIiIcf+IiIhx/yBaojorVdyP9xj/cY/3GP9xj/cY/3GI/3GI/3GI/3GI/3GIj/cYiP9xiI/3GDNyLL6N0/+Ihx/4hx/4hx/4hx/4cf+Icf+HH/hx/4cf+HH/hx/4cSX/S9oRC0KIj/cYiIiP9xiIiIiIiP9xiIiIiIiIiDB6k7CVbIiHH/iIiHH/iIhx/4iHH/iIcf+Icf+Icf+Icf84Evy57QOP9xj/cY/3GI/3GP9xiP9xiP9xiP9xiI/3GIj/cYiP9xKsY4SoOce4iIiIiIiIiIiIiIiIiHH/iIiIiHH/iIiHH/iIhx/4iIcf+Icf+Ihx/4hx/4g3GVu55qRx/3GP9x/3GP9xj/cY/3GP9xj/cYj/cY/3GI/3GI/3GI/3GIN2tuuZSRhx/4iHH/iHH/iHH/hx/4hx/4cf+HH/hx/4cf+HH/hx/4cf9x/4cf9x/4cTCWLLB504j/cYiP9xiIj/cYiIj/cYiIiP9xiIiIiIiI/3GIPFpqtKWVcf+HH/iHH/hx/4cf+HH/hx/3H/hx/4cf9x/4cf9x/3H/hx/3H/cf9x/3H/hx/3H/cf9x/3H/cf9xj/cf9x/3H/cY/3H/cf9xj/cf9xj/cY/3H/cY/3GP9xj/cY/3GI/ziUJrlr2f9xiIiIiIj/cYiIiIiIiIiIiIiIiIiHH/iIiIiIhx/4iIiHH/iIiHH/iIhx/4iHH/iIcf+Icf+Icf+IcTJ9pr2CWXH/cf9x/3H/cf9x/3H/cY/3H/cf9x/3GP9x/3GP9x/3GP9x/3GP9xj/cY/3GP9xj/cY/3GI/3GP9xiP9xiP9xiP9xRPqswFWP9xiIj/cYiI/3GIiIiP9xiIiIiIj/cYg8K5O01GyIiIiIcf+IiIiHH/iIhx/4iIcf+Ihx/4iHH/iHH/iHH/iHH/hx/4hx/4cf+HE2kwi6bPf/cf9x/3GP9x/3GP9xj/cf9xj/cY/3GP9xj/cYj/cY/3GI/3GP9xiP9xiI/3GI/3GIj/cYiI/znlKLga14iHH/iIiIhx/4iIcf+IiHH/iIcf+Ihx/4hx/4hx/4hx/4hx/4cf+HH/iHH/hx/4cf9x/zrPqrcwVY/3GP9xiP9xj/cYj/cYj/cYiP9xiP9xiIj/cYiI/3GIiI/3GIiIiP9xNvQKugv1cf+Icf+Icf+Icf+Icf+HH/hx/4hx/4cf+HH/hx/3H/hx/4cf9x/4cf9x/3H/hx/3H/cTawybpPNo/3GI/3GI/3GIj/cYiI/3GIiP9xiIiI/3GIiIiIj/cYiIiIiIiIiIiIiIiIiDYT6bvsFv+HH/hx/4cf9x/4cf9x/4cf9x/4cf9x/3H/cf9x/4cf9x/3H/cf9x/3H/cf9xj/cf9x/3H/cY/3E5Fxu36OSIiIiIiIiIiP9xiIiIhx/4iIiIiIiIiIhx/yIpxDoOY7yP9xj/cY/3GP9xiP9xj/cYj/cYj/cYiP9xiI/3GIj/cYiI/3GDCl+rBqBYiHH/iIcf+Icf+Icf+Icf+Icf+HH/hx/4hx/4cf+HH/hx/3H/hx/4cf9x/ztnU7WYrHH/cf9x/3GP9x/3H/cf9xj/cf9xj/cf9xj/cf9xj/cY/3GP9xj/cYOlyitqNd/3GI/3GIj/cYiI/3GIiP9xiIiI/3GIiIOQpXt/WoiHH/iIhx/4iHH/iIcf+Ihx/4hx/4hx/4hx/4cf+Icf+HH/hx/4cf+HH/hx/4cf9x/4cf9x/4cf9x/3H/hx/3H/cf9x/3H/hx/3H/cf9xMIP2v3wJcY/3GI/3GI/3GIj/cYiP9xiI/3GIiP9xiIiP9xiIiIiP9xMF5dsbGi/4cf+HH/cf+HH/hx/4cf9x/4cf9x/3H/hx/3H/cf9x/4cf9x/3H/cf9x/3H/cf9x/3GP9x/3H/cf9xj/cf9x/3GP9xj/cf9xj/cY/3GP9x/3GI/zt9lbaCaoiIj/cYiIiIj/cYiIiIiIiIiIiIiIiIiIiIiIiIiHH/iIiIiHH/iIiHH/iIhx/4iIcf+Ihx/4hx/4PmL0s50L/4cf9x/4cf9x/3H/hx/3H/cf9x/3H/cf9x/3H/cf9x/3H/cf9x/3GP9x/3H/cY/3H/cY/3H/cY/3GDtLO7W0xIiIiIiIiIiIiHH/iIiIiIiHH/iIiIcf+IiIcf+IiHH/iIcf+IN355uoGG/3H/cf9x/3GP9x/3H/cf9xj/cf9xj/cf9xj/cf9xj/cY/3GP9xj/cY/3GP9xiP9xj/cYg/RemxuhaIiIcf+IiIiIiHH/iIiIcf+IiHH/iIhx/4iHH/iIcf+Icf+Icf+Icf+HH/iHH/hxNM55uzGGcf9xj/cY/3H/cY/3GP9xj/cY/3GI/3GP9xiP9xiP9xiP9xiP9xiI/3GIj/cYiI/3GIiI/3E0pem8WhaHH/iIcf+Ihx/4hx/4hx/4hx/4hx/4cf+Icf+HH/hx/4cf9x/4cf+HH/hx/3H/hx/3H/cf+HH/cf9x/3Ez8ce8DjhxiP9xj/cYj/cYj/cYiP9xiP9xiI/3GIiP9xiIiP9xiIiI/3GIiIiIiP9xiIiIiIiIiDtxqbWOVnH/iHH/hx/4cf+HH/hx/3H/hx/4cf9x/4cf9x/3H/hx/3H/cf9x/3H/hx/3H/cf9x/3H/cY/3H/cf9xPG1otJKXiP9xiIj/cYiIj/cYiIiI/3GIiIiIiIiI/3GIiIiIiIiHH/iIiIiIiIiIcf+IiIiHH/iIiHH/iIhx/zYZKLrm13H/cf9x/3H/cf9x/4cf9x/3H/cY/3H/cf9x/3H/cf9xj/cf9x/3GP9x/3GP9xj/cf9xj/cY/3GP9xMzs5vcTGiIiIiIiIiIiIiIhx/4iIiIiIhx/4iIiIcf+IiHH/iIhx/4iHH/iIcf+Icf+IcTShi7tedHGP9x/3GP9xj/cY/3GP9xj/cY/3GP9xiP9xj/cYj/cYj/cYiD9nF7GY6IiIiIiIiIiIiIiIcf+IiIiHH/iIiIcf+IiHH/iIcf+Ihx/4hx/4hx/4hx/4hx/4NVcIvKj3/3H/cY/3H/cf9xj/cf9xj/cf9xj/cf9xj/cY/3GP9xj/cY/3GI/3GP9xiP9xj/cYiP9xiP9xiI/3GIj/cYiI/3GIiI/3E08se8DTiIcf+IiIcf+IiHH/iIhx/4iHH/iHH/iHH/iHH/iHH/hx/4cf+Icf+HH/hx/3E68La1D0lxj/cf9x/3GP9x/3GP9xj/cf9xj/cY/3GP9xj/cY/3GI/3GP9xiP9xiP9xiP9xiI/3GIj/cYiI/3GIiP9xiIiI/3GIPyPHstw4/4iIhx/4iHH/iIcf+Ihx/4hx/4hx/4hx/4hx/4cf+HH/hx/4cf+HH/hx/4cf9x/4cf+HH/cf9x/4cf9x/3H/cf+HH/cf9x/3H/cf9x/z1INbS3yv9xj/cY/3GI/3GP9xiP9xiP9xiI/3GI/3GIj/cYiI/3GIiI/3GIiIj/cYiIiIiIiP9xiIiIiIiIiIiIiIhx/4iIiIiINXPHu4w4hx/4cf+HH/hx/3H/hx/3H/hx/3H/hx/3H/cf9x/4cf9x/3H/cf9x/3H/cf9x/3H/cY/3H/cf9x/3GP9x/3GDCeO7BxxP9xiIiIiIiIiIiIiIiIiIhx/4iIiIiIcf+IiIhx/4iIhxMv5ZvgGm/3H/cf9x/3H/cf+HH/cY/3H/cf9x/3H/cf9xj/cf9x/3GP9x/3GP9x/3GP9xj/cY/3GP9xj/cY/3GP9xgyBti++SeIiIiIiIiIiIiIiIiHH/iIiIiHH/iIiHH/iIhx/4iHH/iIcf+Ihx/4hx/4hxPGj4tJcH/3H/cf9x/3GP9x/3GP9x/3GP9x/3GP9xj/cY/3GP9xj/cY/3GI/3GP9xiP9xiP9xiP9xiI/3GIg0eNq8hyWHH/iIiHH/iIcf+Ihx/4iHH/iHH/iHH/iHH/hx/4hx/4cf+HE683y2DIOP9xj/cYj/cYj/cYj/cYiP9xiI/3GIj/cYiIj/cYiIiP9xiIiDzxibQOdocf+Ihx/4hx/4hx/4hx/4cf+Icf+HH/hx/4cf+HH/hx/3H/hx/4cf9x/4cf9x/3H/hx/3H/cf9x/3H/cf+HH/cf9xj/cf9xOEv6uLQFiIj/cYiIiIiP9xiIiIiIiIiIiIiIiIiDJSTb6tsnH/cf+HH/cf9x/3H/cf9x/3H/cf9x/3H/cf9x/3GP9x/3H/cY/3EwWemwthaIj/cYiIiIiIiIj/cYiIiIiIiIiHH/iIiIiIiIhx/4iIiIcf+IiIcf+IiDSSmL1tZ/9x/3H/hx/3H/cf9x/3H/cf9x/3H/cf9x/3GP9x/3H/cf9xj/cf9xj/cf9xj/cY/3GP9x/3GP9xiP9xj/cY/3GI/3GP9xiP9xiI/3GINAczu/jMcYiIiIj/cYiIiIiIiIiIiIiIiIiIiIiIhx/4iIiIiHH/iIiHH/iIiHH/iIcf+Ihx/4iHH/iHH/iHH/iHH/hx/4cf+Icf+HH/hx/4cTQOhLvxe3H/cf9x/3H/cf9x/3H/cY/3H/cf9xj/cf9xj/cf9xj/cY/3GP9xj/cY/3GP9xj/cY/3GI/3GI/3GI/3GI/3GIj/cYiP9xiIj/cYiI/3GIiIiP9xiIiIiIiP9xiIiIg+y2SyNJuIhx/4iIhx/4iHH/iIhx/4hx/4iHH/iHH/hx/4hx/4cf+IPc4bszHkcf9xj/cY/3GI/3GP9xj/cYj/cYj/cYj/cYj/cYiP9xiI/3GIiP9xiIiP9xiIiIj/cYiIiIiIiIiP9xiIiIM+fYvhgn/4cf+Icf+HH/hx/4cf+HH/hx/4cf9x/4cf+HH/cf+HH/cf9x/3H/hx/3H/cf9x/3H/cf9xKdHFiqLjp3H/cf9x/3H/cf9x/3H/cf9x/3H/cf9xj/cf9x/3H/cY/3H/cY/3H/cY/3GP9xj/cY/3GC48XRosOi5x/3H/cY/3H/cf9xj/cf9xj/cY/3H/cY/3GP9xj/cY/3GI/3GP9xiP9xiP9xiP9xIhoDGu5fzocf+HH/hx/3H/hx/4cf9x/3H/hx/3H/cf+HH/cf9x/3H/cf9x/3H/cf9x/3EqRHfKu7iDcf+HH/cf9x/3H/hx/3H/cf9x/3H/cf9x/3H/cY/3H/cf9x/3GP9xOnT9tosCiIiIiIiIiIiIiIcf+IiIiIcf+IiIcSzzXhpAyh6IiIiIhx/4iIiIcf+IiIcf+IiHH/iIcf+Ihx/zMkHL7b4/9x/3GP9x/3GP9xj/cY/3GP9xj/cY/3GP9xiP9xj/cYj/cYg+OA+yx/Bx/4iHH/iHH/iHH/hx/4hx/4cf+HH/iHH/cf+HH/hx/4cf9x/4NDh6vceF/3GP9xiP9xiP9xiI/3GI/3GIj/cYiI/3GIiI/3GIiII1GcKurmPYiHH/iHH/iHH/iHH/hx/4hx/4cf+HH/hx/4cf+HH/hx/3H/hx/3H/RZD8xvD/cf9x/4cf9x/3H/cf9x/3H/cf9x/3H/cY/3H/cf9x/3GP9x/3EgBeAqALH9cf9x/3GP9x/3GP9xj/cf9xj/cY/3GP9xj/cY/3GI/3GI/zjWWrkppXH/iIiIiIiHH/iIiIhx/4iIhx/4iHH/iIhxIP88ajEMOf+HH/cf9x/4cf9x/3H/cf9x/3H/cf9x/3H/cf9x/3H/cf9x/3GP9x/3EjIDuqLvxFj/cY/3GP9xj/cY/3GP9xiP9xj/cYj/cYj/cYj/cYiP9xgmKrg6zVR8/3H/cf9x/3H/cY/3H/cf9x/3H/cY/3H/cY/3H/cY/3H/cY/3GP83pcy6WjOIiIiIiIcf+IiIiIcf+IiIhx/4iIcf+Ihx/4iHEiZF8q+boN/3H/cY/3GP9xj/cY/3GP9xj/cYj/cY/3GI/3GI/3GI/3GIj/cYiP9xiIj/cYO74etkHh/4cf+Icf+HH/hx/4cf+HH/hx/4cf9x/4cf9x/4cf9x/4cf9x/3H/cS/8QjogO9yI/3GIiIiIiIiIiIiHH/iIiIiIiIcf+IiIg6hG63e5H/cf9x/3GP9x/3GP9x/3GP9xj/cY/3GP9xj/cY/3GP9xj/cTgmnbjZYohx/4iIhx/4iIcf+Ihx/4hx/4iHH/iHH/hx/4hxPSrss9UTj/cY/3GI/3GP9xiP9xiP9xiP9xiI/3GIj/cYiP9xiDlku7ebRIiHH/iIcf+Icf+Icf+HH/iHH/hx/4cf+Icf+HH/cf+HH/hx/yW+3RrUEi7/hx/4hx/4cf+HH/hx/4cf+HH/hx/4cf9x/4cf9x/4cf9x/3H/PEwctbPjiI/3GIiP9xiIiP9xiIiIj/cYiIiIiIiI/ye08Bq0sP7/cf9x/3H/cf9x/3H/cf9x/3GP9x/3H/cf9xj/cf9xj/cf9xg1SNS6tytxiP9xiIj/cYiP9xiIiP9xiIiI/3GIiIiIiP9xiIiDn18rcKDYiIiIiIcf+IiIiHH/iIhx/4iIcf+IhxKglAGl9r/nGP9xiP9xiP9xiP9xiP9xiP9xiI/3GIiP9xiIL4RNSje7K4iHH/iIhx/4iIcf+Ihx/4hx/4hx/4hx/4hx/4cf+Icf+HH/hx/4cf+HH/cf+HH/hx/3H/hx/3H/hx/3H/cTPHKbw41nGI/3GI/3GI/3GIj/cYiP9xiI/3GIiP9xiIiI/3GDQ4brzHkXH/hx/4cf+HH/hx/3H/hx/3H/hx/3H/hx/3H/cf9x/3H/hx/3H/cT1uHLKR43GIiIj/cYiIiIiI/3GIiIiIiIiIiIiIiIgi5pAq8Zb9iIiIiIiIiIiIhx/4iIiIhx/4iIhx/4iIcf+Ihx/yNlJ5oarYZxj/cY/3GI/3GP9xiP9xiP9xiP9xiP9xiI/3GIj/cYiIj/cYiIj/cYiDfrM7kUzIiIiIiIiIiIiIhx/4iIiIhx/4iIhx/4iDlPK7iw1P9x/3H/cf9x/3H/cY/3H/cf9xj/cf9xj/cf9xj/cY/3H/cY/3GP9xj/cY/3GI/3GP9xiP9xiP9xiP9xPfQ9tAvC/4iIcf+Ihx/4hx/4hx/4hx/4hx/4cf+Icf+HH/hx/4cf+HH/hxJR2KGs4nXv+IiHH/iIcf+Ihx/4hx/4iHH/hx/4hx/4cf+Icf+HH/hxMKQOsGvxj/cYj/cYiP9xiI/3GIiP9xiIiP9xiIiIj/cYiIMfgfsBfg/3H/hx/3H/hx/3H/cf+HH/cf9x/3H/cf9x/3H/cf9x/3H/cTvOOrUxxYiP9xiIiI/3GIiIiIj/cYiIiIiIiIiIiIiIO+n5tRYGhx/4cf+HH/cf+HH/hx/3H/hx/3H/hx/3H/cf9x/4cf9x/3H/cf9x/3H/cf9x/3H/cf9xj/cf9x/3H/cY/3H/cY/3H/cY/3GP9x/3GP9xj/cY/3GI/zbmGLsZ54iIiIiIiIiIiIiIiIiIiIhx/4iIiIiHH/iIiHH/iIiHH/OeA7tx/EcY/3H/cf9x/3H/cY/3H/cf9xj/cf9xj/cY/3H/cY/3GP9xj/cY/3GP9xiP9xj/cYj/JBSyOu603Ihx/4hx/4cf+Icf+HH/hx/4cf+HH/hx/4cf9x/4cf9x/4cSpLkEp7Rvtx/4cf+HH/hx/3H/hx/4cf9x/4cf9x/3H/hx/3H/cf9x/3H/cf9x/3H/cf9x/3H/MKxOsWOxiIiIiIiIiIiIiIiIiIiIiHH/iIiIhx/4iDTrjL0Uc/9x/3H/cf9xj/cf9x/3GP9x/3GP9x/3GP9x/3GP9xj/cY/3GP9xj/cYj/IndIylmLc/9xj/cY/3GP9xj/cY/3GP9xiP9xj/cYj/cYj/cYj/cYiCPzvRrgxC6P9xj/cYj/cY/3GI/3GI/3GI/3GIj/cYiP9xiI/3GILvn9GjBgLoj/cYj/cYiP9xiP9xiIj/cYiI/3GIiI/3GIiIiP9xiIiIiIiIiIiIiIiIgnrUZaxSuaj/cf9xj/cf9xj/cf9xj/cY/3GP9xj/cY/3GP9xj/cYj/cY/3GI/3GIOh8utuDRhx/4iHH/iHH/iHH/iHH/iHH/hx/4hx/4cf+HH/hx/4cf9x/4cSAb0iofQt3/hx/3H/cf+HH/cf9x/3H/cf9x/3H/cf9x/3H/cf9x/3H/cY/3ErwrAqU9T9cf9x/3GP9x/3H/cY/3H/cY/3H/cY/3GP9xj/cY/3GP9xj/cTVm17uZKIiIiIiIiIiIiIiIiIiIiIiHH/iIiDBqhbCleocf+Icf+HH/hx/4cf+HH/hx/4cf+HH/cf+HH/cf+HH/cf+HH/cf9x/3H/cf+HEjBg5qAK8ZiP9xiP9xiI/3GI/3GIiP9xiIj/cYiI/3GIiDezKrlM1Ycf+Icf+Ihx/4hx/4hx/4cf+Icf+HH/hx/4cf+HH/hx/4Ls9tWlMJKocf+IiHH/iIhx/4iHH/iIcf+Icf+Icf+Icf+HH/gmTM+K6zMHcf9x/3GP9x/3H/cY/3H/cY/3GP9x/3GP9xj/cY/3GP9xiP9xgq9lI6cJrciHH/iHH/iIcf+HH/iHH/iHH/hx/4cf+HH/hx/4cf+HH/hx/3H/hx/3H/hx/3H/cf+HH/cf8mMjYazNye/4iIhx/4iIcf+IiHH/iIcf+Icf+Icf+Icf+Icf+HH/KLBgGpT5/o/3GIj/cYiP9xiIiP9xiIiIj/cYiIiIiI/3GIiIiIiIiIiIiIiIhx/zk3t7fISIhx/4cf+HH/hx/4cf+HH/cf+HH/hx/3H/hx/3H/cf+HH/cf9x/3H/cTJn5r2YGXGP9xiP9xj/cYj/cYj/cYj/cYiP9xiI/3GIiP9xiIj/cYiIiP9xiIiIiIiP9xiIiIiIiIiIiIiIiIg/hxaxeOmHH/iHH/hx/4hx/4cf+Icf+HH/hx/4cf9x/4cf+HH/cf+HH/cf+HH/cf9x/4cf9x/3H/cf9x/3H/cf9x/3H/cf9x/3H/cY/3H/cf9x/3GP9xLe2LSlEnS/9xiIiP9xiIiI/3GIiIiIiI/3GIiIiIiILd1HmnIrhnH/cf9x/3H/cf9x/3H/cf9x/3H/cY/3H/cf9xj/cf9x/3GP9xj/cf8nhw8at48O/3GP9x/3H/cY/3H/cY/3GP9x/3GP9xj/cY/3GP9xiP9xj/PGpttZWShx/4iIhx/4iIcf+Ihx/4iHH/iHH/iHH/iHH/iDQGg7z5fIcf9x/4cf9x/4cf9x/3H/cf9x/3H/cf+HGP9x/3H/cf9x/3E7JHe024hxiP9xiI/3GIiP9xiIj/cYiIiP9xiIiIiENlTNmriIiIiIiIiIiIiIiIiIiIhx/4iIiIMH+ZsJBmcf+HH/cf9x/4cf9x/3H/cf+HH/cf9x/3H/cf9x/3H/cf9xg73UK1Ir3/cf9xj/cY/3GP9xj/cY/3GP9xiP9xj/cYj/cYj/cYgoUFcamvqO/3H/cf9x/3H/cf9x/3H/cf9x/3H/cf9xj/cf9x/3GP9x/3E1dlS7iauI/3GIj/cYj/cYiI/3GIj/cYiIj/cYiIiI/zFwob+PXnGIiIiIiIiIiIiHH/iIiIiIiIcf+IKVd8OpqIPIiIiIiP9xiIiIiIiIiIiIiIiIiIcf+IiIiIiHE0sii8Tdf/cf+HH/hx/3H/hx/3H/hx/3H/cf9x/4cf9x/3H/cf9x/3Ew9lywGaOI/3GIiIiI/3GIiIiIiIiIiIiIiIiDq3/bZIAnH/cf9x/4cf9x/3H/cf9x/3GP9x/3H/cf9x/3GP9x/3H/cY/3H/Lo5FSlcbq4/3GP9xiP9xj/cYj/cY/3GI/3GI/3GIj/cYiP8hpRQqFq69iIiIiP9xiIiIiIiIiIiIiIiIiIghO8E6DUPscf9x/3H/cf9x/3H/cY/3H/cY/3H/cY/3H/cY/3H/cY/3GP9xj/cSRAYlrr+dqIhx/4iIhx/4iIcf+Ihx/4iHH/iHH/iHH/iHEkTkAqyxv9cf+Icf+Icf+HH/iHH/hx/4cf+HH/hx/4cf+HH/hx/3H/hxO6aatVll/3GI/3GI/3GIj/cYj/cYiP9xiIj/cYiIj/cYiIiP9xKfYfGoCeDv9xiIj/cYiIiP9xiIiIiI/3GIiIiIiIiIhKzaxjJYiIiIiIiHH/iIiIiHH/iIiIcf+IiHH/gguO8aFXEOiIhx/4iIcf+IiHH/iIcf+Icf+Icf+Icf+Icf+Cl8ACqIP/1x/4hx/4hx/4cf+Icf+HH/hx/4cf+HH/hx/3H/hx/4cf9x/3H/hx/yz3zxpQgw5x/4cf9x/4cf9x/4cf9x/3H/cf+HH/cf9x/3H/cf9x/3H/cf9x/3GD/Ya7EnlIiIiP9xiIiIiIiIiIiIiIiIiIiIiIg/lXqxaoWHH/hx/3H/hx/3H/cf+HH/cf9x/3H/cf+HH/cf9x/3H/cf9xj/cf9x/3H/cf9xj/cf9xj/cf9xj/cf9xj/cSU+bhq8GR5x/3H/cY/3H/cf9xj/cf9xj/cY/3H/cY/3GP9xj/cY/3GI/3GP9xiP9xiP9xiP88L6u10FSHH/iIiHH/iIhx/4iHH/iIcf+Ihx/4hx/4hx/4cf+Icf+HH/hx/4cf+HH/hx/4cTJNOb6yxv9xj/cY/3GP9xiP9xj/cYj/cYj/cYj/cYj/cYiP9xiI/3GIiP9xiIiI/3GIiIgyQri+vUdx/4iHH/iIcf+Ihx/4hx/4hx/4cf+Icf+HH/hx/4cf+HH/hx/4cf+HH/cf+HH/cf+HH/cf9x/4cf9xIKx7KhY4TYj/cYj/cYiP9xiI/3GIiP9xiIiP9xiIiI/3GIiIiIKbD/GoTwDoiIiIiP9xiIiIiIiIiIiIiIiIiIiIiIgnrp+a5RYGiP9xiI/3GIj/cYiIj/cYiIiP9xiIiIiIj/cYiIN15fuqGg/4cf9x/3H/cf+HH/cf9x/3H/cf9x/3H/cf9xj/cf9x/3H/cY/3H/cY/3H/cY/3H/cY/zJ0uL+LR4iIiIiIiP9xiIiIiIiIiIiIiHH/iIiIiIiIcf+IiIhx/4iIhx/4g+3zmyIMZx/4cf9x/3H/cf9x/3H/cf9x/3GP9x/3H/cf9xj/cf9xj/cf9xj/cTAA7bAAIoiHH/iIiIiIhx/4iIiIcf+IiHH/iIhx/4iHH/iIcf+Icf+Icf881du0KiRxj/cY/3GP9xj/cY/3GP9xj/cYj/cYj/cY/3GIj/cYj/cYiP8/MuqyzRWIcf+IiIcf+Ihx/4iHH/iHH/iIcf+Icf+HH/iHH/hx/4cf+HH/hx/4cf8oZPgqqbB9/3H/cY/3H/cY/3H/cY/3GP9xj/cY/3GP9xj/cYj/cY/3GI/3GI/3GI/3GDiIK7h31Ihx/4iIhx/4iIcf+Ihx/4iHH/iHH/iHH/iHH/hx/4IJdRKieK7f+Icf+HH/hx/4cf+HH/hx/4cf9x/4cf9x/4cf9x/4cf9x/3H/cf+HH/IWK4KgrUfXGP9xj/cYj/cYj/cY/3GIj/cYj/cYiP9xiI/3E1f5e7gGiIcf+IiIiIcf+IiIhx/4iIcf+IiHH/iIcf+Icf8toG7apfkSiI/3GIiP9xiIiP9xiIiIj/cYiIiIiIiIPA37tfIE/4cf+HH/hx/4cf9x/4cf9x/4cf9x/4cf9x/3H/cf9x/4cf8vCNJaT3LaiIiIiIiIiIiIiIiIiIiIiIhx/4iIiIhxJgozas9cyYiIcf+IiIiIhx/4iIiHH/iIiHH/iIcf+Ihx/4iHH/iHH/iHH/hx/4hx/4cf88Aq20/VJxiP9xiP9xiP9xiI/3GI/3GIiP9xiIj/cYiIiP9xiCjRqRqS5W6P9xj/cYj/cY/3GI/3GP9xiP9xiP9xiI/3GIj/cYiP9xiDDsWrAjpYiHH/iIhx/4iHH/iHH/iHH/iHH/iHH/hx/4hx/4cf+HH/hx/4cf+HH/cTLFSb46tv9xj/cYj/cY/3GP9xiP9xiP9xiP9xiP9xiI/3GIj/cYiI/3GDhKu7m1RP+Ihx/4hx/4hx/4hx/4hx/4cf+HH/hx/4cf+HH/hx/4cf9x/ytsChppP15x/4iIcf+Ihx/4hx/4iHH/iHH/hx/4hx/4cf+Icf+HH/LQhEKl97vf+HH/cf9x/4cf9x/3H/cf9x/3H/cf9x/3H/cf9x/3H/cf9xj/cf9x/3GP9x/3GP9x/3GP9xj/cY/3GP9xIBebyl+GQ3GP9xiP9xj/cYj/cYj/cYj/cYiP9xiI/3GIiP9xiIIf7mGgERnv9x/3H/cf9xj/cf9x/3GP9xj/cf9xj/cY/3GP9xj/cY/3GP9xiDPmrb0ZUocf+IiIcf+IiHH/iIcf+Ihx/4hx/4hx/4hx/4hx/4cTgPC7jw9P9x/3GP9xj/cY/3GI/3GP9xiP9xj/cYj/cYiP9xiP9xiI/3GIiP9xiIiP9xiDHw678PFIcf+Icf+Icf+Icf+HH/hx/4cf+HH/hx/4cf+HH/cf+HH/hxJ89kOqMJvIiIiIiIiIiIiIiIiIiIhx/4iIiIhx/zxzvLSMQ3H/cf9x/3H/cf9xj/cf9x/3GP9x/3GP9x/3GP9xj/cf9xj/cY/0XobMF5j/cY/3GI/3GI/3GI/3GI/3GIj/cYiP9xiIj/cYiIg++MeyBziIiIcf+IiIcf+IiHH/iIcf+Ihx/4hx/4hx/4hx/4cf+Icf+HH/hx/4cf+HH/hx/4cf9x/4cf+HElcoAquNf9cf+HH/cf+HH/cf+HH/cf9x/4cf9x/3H/cf9x/3H/cf9x/3H/cf9x/ztubLaRk4iIiIiIj/cYiIiIiIiIiIhx/4iIiIiIiDfIRro3uf+Icf+HH/hx/4cf+HH/hx/4cf9x/4cf9x/4cf9x/4cf9x/3H/cf9xNar8u1UDiP9xiIiIj/cYiIiIiIiIiP9xiIiIiIiHH/iIg962azFJmIcf+Icf+HH/iHH/hx/4cf+HH/hx/4cf+HH/cf+HH/cf+HH/cf+HH/cf9x/3H/cf+HH/cf9x/3H/cf9x/3GP9x/3H/cf9x/3GP9x/3E3+a25BlKIiIiIcf+IiIiIiIiHH/iIiIcf+IiIcf+IiHH/iIcf+IhxPodDsXi8hx/4cf+HH/hx/4cf9x/4cf9x/4cf9x/3H/cf+HH/cf9x/3H/cf82aMS6lztxj/cY/3GP9xiP9xj/cYj/cY/3GI/3GI/3GIj/cYiP9xiIgs03R6csi4hx/4cf+HH/iHH/hx/4cf9x/4cf+HH/hx/3H/hx/3H/cf+HH/cf9x/3H/cTnrF7cU6I/3GI/3GP9xiP9xiP9xiP9xiI/3GIj/cYiP9xiIg+8lKyDa2Ij/cYiIiIiIiIiIiIiIiHH/iIiIiIgyEpm+7WaHH/hx/3H/cf+HH/cf9x/3H/hx/3H/cf9x/3H/cf9x/3GP9x/3H/cf9x/3GP9x/3GP9x/3GP9x/3GP9xj/cTkZxLfmO4iP9xiIj/cYiIj/cYiIiIj/cYiIiIiIggfyIqGQ3diIiIiIiIiIiIiHH/iIiIiIcf+IiIhx/4iEAV/A+giIcf+Ihx/4hx/4hx/4hx/4cf+Icf+HH/hx/4cf+HH/guNq36rJUgj/cYiIiI/3GIiIiIiP9xiIiIiIiIiIKjN5iqzIZ4iIiIiHH/iIiIcf+IiHH/iIhx/4iHH/iDjK4bg1HnH/hx/4cf+HH/hx/4cf+HH/hx/3H/hx/3H/hx/3H/cf+HH/cf9x/3H/cf9xM9wpvSPWj/cYiP9xiI/3GIj/cYiIj/cYiIiP9xiIiIiIj/cYiIiIiIiIgrF4saXodOcYiI/3GIiI/3GIiIiI/3GIiIiIiIiIiIiIiIiIiIiIiIiIiHH/iIiIiHH/iIiHH/iIhx/4iHH/iIcf+Icf+IKVQcGoq+Pocf+IiIiHH/iIiHH/iIhx/4iHH/iIcf+Icf+Icf+Icf+Icf8uqg0aNV8uiIcf+IiHH/iIcf+Icf+Icf+Icf+Icf+HH/iHH/hx/4cf+HH/hx/4cf9x/4cf9x/4cf9KTIx7N/9x/4cf9x/3H/cf9x/3H/cf9x/3H/cf9x/3GP9x/3H/cY/3H/cf9xj/PLz2tEMJcYiI/3GIiIj/cYiIiIj/cYiIiIiIiIiIiIIZOmKgfFnYiHH/iIhx/4iHH/iHH/iHH/iHH/iHH/iHH/hx/4cf+HH/hx/zwzR7XMuI/3H/cY/3H/cY/3H/cY/3GP9xj/cY/3GP9xj/cY/3GI/3GP9xiP9xiI/3GI/3GIj/cYiI/3GIiP9xN+KLuR10cf+Icf+Icf+Icf+Icf+HH/iHH/hx/4cf+HH/hx/4cf9x/4cf+HE7fYq1gnWI/3GI/3GI/3GI/3GIj/cYiP9xiIj/cYiIj/cYiIiI/zh+bbqBkv+HH/hx/4cf+HH/hx/3H/hx/3H/hx/3H/hx/3H/cf9x/3H/hxNeC6ux9FiIj/cYiI/3GIiI/3GIiIiP9xiIiIiIiIiIgx4mS/HZuIcf+IiIcf+IiHH/iIcf+Ihx/4hx/4hx/4hx/4hx/4cf+D2EUrR7rf9x/4cf9x/4cf9x/3H/cf+HH/cf9x/3H/cf9x/3H/cf9x/3H/cY/3H/cf818mS8DZuP9xiP9xj/cYj/cYj/cYiP9xiI/3GIiP9xiIj/cYiIiIJGBISun7e4iIiIiIiIhx/4iIiIcf+IiIcf+IiHH/ORZ5t+mGcf9x/3H/cf9x/3H/cf9x/3H/cY/3H/cf9xj/cf9xj/cf9xj/cY/3H/cY/3GP9xj/cYj/cYI1RaGtq6XnH/cf9x/3H/cf9x/3GP9x/3H/cY/3H/cf9xj/cY/3H/cYILNsGhXJPv9x/3H/cf9x/3H/cf9x/3H/cY/3H/cf9xj/cf9xj/cf9xj/cY/3GP9xIgMn2kDdgoiIiIcf+IiIiIiIhx/4iIiHH/iIiHH/iIhx/4KK1iarUp2XH/iIiIcf+IiIcf+Ihx/4iHH/iIcf+Icf+Icf+HEzfe+9ghD/cYj/cYiP9xiI/3GIj/cYiIj/cYiIiP9xiIgrlIY6drec/3H/cf9xj/cf9x/3GP9x/3GP9x/3GP9xj/cY/3GP9xj/cY/3E9Qg6zvfGIiIcf+IiIcf+Ihx/4iHH/iIcf+Icf+IcTcib7ndkP9xj/cYj/cYiP9xiP9xiIj/cYiI/3GIiP9xgk3e5a8iEaj/cYj/cY/3GI/3GI/3GI/3GI/3GIj/cYiI/3GIiP9xLuL4KjHQfYiIiHH/iIiIcf+IiIcf+IiHH/iIcf+Icf+Ihx/4hx/4PCahtNlecf+HH/hx/3H/hx/4cf9x/4cf9x/4cf9x/3H/cf+HH/cf9x/3H/MrRdv0uiiIiP9xiIiIiIiIiIiIiIiIiIiIiIiIg1NZq8ymX/cf+HH/cf9x/4cf9x/3H/cf+HH/cf9x/3H/cf9x/3GP9x/3H/cf9x/3GP9x/3GCKDkCr3xv3/cY/3H/cY/3H/cY/3H/cY/3GP9xj/cY/3GP9xj/cYj/cY/3GI/yt9lTp4JqyHH/hx/4cf9x/4cf+HH/cf+HH/cf9x/3H/hx/3H/cf9x/3H/cf9x/3H/cf81rNq8UyWIiI/3GIiIiIj/cYiIiIiIiIiIiIiIiIiIiIiIiIcf+IiINwC7uv9E/3H/cf9x/3H/cf9x/3H/cf9x/3H/cf9xj/cf9x/3GP9x/3GP9x/3GP9xgqFUBqjqv5cf9x/3H/cf9x/3H/cf9x/3GP9x/3H/cY/3H/cY/3H/cY/3GP9xj/cY/3GP9xONZkuCmbj/cYiI/3GIiIj/cYiIiIiP9xiIiIiIiIiIiIiIiIiIiIcf+IiIiIiHH/iIiIcf+IiHH/iIcf+Ihx/4iHH/iHH/iHH/iHH/hx/4hx/4cf+HH/hx/4cf+DkbHLjk44/3GI/3GI/3GIj/cYj/cYiI/3GIiP9xiIiI/3GIiIiIiP9xiIiIiIiIiIiIiIiDqXiLdod/+HH/hx/4cf+HH/hx/4cf+HH/cf+HH/cf+HH/cf9x/4cf9x/3H/cf9x/3H/cf9x/3H/cf9x/3H/cf9x/3GP9x/3H/cY/3H/cY/3GDva97UlCP9xiIiIj/cYiIiIiIiIiIj/cYiIcf+IiIiIiIiIiIhx/4iIiIcf+IiIcf+IiHH/iIcf+IgnO2oarEleiIiIiIiIiIiIhx/4iIiIhx/4iIhx/4iINEkOvbbx/3GP9xj/cf9xj/cY/3GP9xj/cY/3GI/3GP9xiP9xiP9xiP9xiI/3GIj/cYiI/3GDxb97SkCIiHH/iIiIcf+IiHH/iIhx/4iHH/iIcf+Icf+Icf+Icf+HH/iHH/hx/4cf+HH/hx/4cf9x/4cf+HH/cf+HH/cf9x/4cf9x/3H/cf9x/3H/cf9x/3H/cf9x/3H/cf9xj/cf9x/3GP9x/3GP9x/3GP9x/z/tpLISW4j/cYiI/3GIiP9xiIiP9xiIiIj/cYiIiIiIiIiP9xiIiIiC3ea0piGUv/iHH/iHH/iHH/hx/4cf+HH/hx/4cf+HH/cf+HH/cf+HH/cTm6XbdFooj/cYiIj/cYiIiP9xiIiIiIj/cYiIiIiIiIiIiD72K7MJ1P9x/4cf+HH/cf+HH/cf9x/4cf9x/3H/cf+HH/cf9x/3H/cf9x/3H/cY/3E2oa26XlKIiIiIiIiIiIiIiIiIcf+IiIiIhx/4iIiHH/PVFMtK6z/3H/cf9x/3H/cY/3H/cf9xj/cf9xj/cf9xj/cY/3GP9xj/cY/3GP9xj/Ip8WOgcOnIcf+HH/hx/4cf+HH/cf+HH/hx/3H/hx/3H/cf+HH/cf9x/3H/KROMGp7HPv+HH/hx/4cf+HH/hx/3H/hx/3H/cf+HH/cf9x/4cf9x/3H/cf9x/3ElNNY63LKc/4iIhx/4iIcf+Ihx/4iHH/iHH/iHH/iHH/iHH/hx/4hx/4cf8tVIAqSrf9cf+HH/hx/4cf+HH/hx/4cf9x/4cf9x/4cf9x/4cf9x/3H/cf9xIbXFGvSjroiIhx/4iIcf+IiHH/iIcf+Icf+Icf+Icf+Icf+IcRRWCGGWufeeiIiIiIiIiIiIiIiIiIiIiIiIiIhx/4iIiIcf+IiIhx/zZOjLqxc3H/cY/3H/cf9xj/cf9xj/cf9xj/cY/3H/cY/3GP9xj/cYj/cY/3GI/3GP9xiP9xiI/3E90sazLTmIiIiIiHH/iIiIiIiIhx/4iIiIcf+IiIcf+IiHH/iIcf+Ihx/4hx/4hx/4hx/4cf+Icf+HH/hx/4cf+HH/hx/3H/hx/zzgCLUf9/9xj/cY/3GP9xj/cY/3GI/3GP9xiP9xiP9xiP9xiI/3GIj/Plq3s6VIiIiIiIhx/4iIiIcf+IiIcf+IiHH/iIcf+Icf+Ihx/4hx/4cf+Icf+HH/iHH/hx/4cf+HH/go6DoakXxeiHH/iIhx/4iHH/iIcf+Icf+Icf+Icf+Icf+HH/iHEkljc61pyMiIiIiIiIiIiIiIiIhx/4iIiIiIcf+IiIgnMCkarP1uiIiP9xiIiIiIiIiI/3GIiIiIiHH/iIiIiIKCFiKp3p3YiHH/iIiIhx/4iIcf+IiHH/iIcf+Ihx/4McCmvz9Zcf9x/3H/hx/3H/cf9x/3H/cf9x/3GP9x/3H/cf9xj/cf9x/3ExA8K+/D1xj/cY/3GI/3GI/3GI/3GI/3GI/3GIiP9xiI/3GIiI/3E4t9y4SCNx/4hx/4cf+HH/iHH/hx/4cf+HH/cf+HH/hx/3H/hx/3EzA1u9/KSP9xiI/3GIj/cYiP9xiIj/cYiIiP9xiIiIglaygayU1+j/cf9xj/cY/3GI/3GP9xj/cYj/cYj/cYj/cYiP9xiI/3GC7vPhoxDB6I/3GI/3GI/3GI/3GIj/cYiP9xiIj/cYiIj/cYiIiI/3GIiIiIiIiIj/cYiIiIOa96uFCF/4cf+HH/cf+HH/hx/3H/hx/3H/hx/3H/cf+HH/cf9x/3H/cf9x/3E0OCy8x9P/cYiIiI/3GIiIiIiIiIiIiIiIiIiIiIiIiIiIg7oeu2XhT/cf9x/3H/cf9x/3H/cf9x/3H/cf9x/3H/cf9xj/cf9x/3GP9x/3GP9x/3GP9xj/cY/zoGGrf55YiIiIiIiIiIiIhx/4iIiIiIhx/4iIiHH/iIiHH/iIhx/4iHH/g2CB679+GP9xj/cY/3GP9xj/cYj/cY/3GI/3GI/3GI/3GIj/cYiP9xiCyWOCpWnH2IiHH/iIiIiIiIcf+IiIiHH/iIhx/4iIcf+Ihx/4iHH/iHH/iHH/iHH/hx/4hx/4cf+HH/NeVpuxqWcY/3GP9xj/cf9xiP9xj/cY/3GP9xiP9xiP9xiP9xiP9xiI/z6D+bN8BoiHH/iIiIcf+IiHH/iIcf+Ihx/4hx/4hx/4hx/4hx/4cf+Icf+HE+6HuyF4SP9xiP9xj/cY/3GI/3GI/3GI/3GIj/cYj/cYiI/3GIiP9xiIHRmxIZvmTt5x/3H/cf+HH/cf9x/3H/cf9x/3H/cf9x/3H/cf9xj/cf9x/3Eui3BKR0j7/3H/cf9x/3H/cf9xj/cf9x/3H/cY/3H/cf9xj/cf9xj/cY/3GP8u2IdqUneJcY/3GI/3GI/3GI/3GIj/cYiP9xiIj/cYiIj/cYJkspWttNav9x/3H/cf9x/3GP9x/3H/cY/3H/cY/3H/cY/3GP9xj/cf9xiP9xj/cY/ybgAhqx/96HH/hx/4hx/4hx/4cf+HH/hx/4cf+HH/hx/3H/hx/3H/hx/3H/guIScaPe2Ocf+IiIhx/4iIcf+Ihx/4iHH/iHH/iHH/iHH/iHH/hx/4cf+Icf+HH/cf+HH/hx/4cf9x/4cf8rSX4aa2gehx/4cf+HH/hx/4cf+HH/cf+HH/cf9x/4cf9x/3H/hx/3H/cf8vumAqJFn9cf9x/3H/cf9x/3H/cf9x/3H/cf9x/3H/cf9xj/cf9x/3GP9x/3GP9x/3GP8skVCKlur3/3H/hx/3H/cf9x/3H/cf9x/3H/cf9x/3H/cf9x/3H/cY/3H/cf9xj/cf9xj/cY/3H/cY/3GP9xj/cY/3GI/3GP9xiP9xiP9xiP9xiP9xNOO5vBxGiIiIiHH/iIiIcf+IiHH/iIcf+Ihx/4iHH/iHH/iHH/Ke0wOpEs/P9xiP9xj/cYj/cYiP9xiP9xiI/3GIiP9xiIj/Ko4PGocfDv9xiI/3GIj/cYiIj/cYiIj/cYiIiIiI/3GC8qGjo9Xlz/cY/3GP9xj/cYj/cY/3GI/3GI/3GIj/cYiP9xiI/3GDbZy7smNP+Ihx/4iHH/iHH/iHH/hx/4hx/4cf+HH/hx/4cf+HH/hx/4cf9x/4cf9x/4cf9x/3H/Nf8avADlj/cYj/cYiP9xiI/3GIj/cYiIj/cYiIiP9xiIiIiIg1loG7aX6IiIiIiIhx/4iIiIiIiHH/iIiIcf+IiIcf+Ihx/4K7voKnRBff9x/4cf9x/3H/hx/3H/cf9x/3H/cf9x/3H/cf9x/3H/cY/3H/cf9xj/cSRL3BrLQj5x/3H/hx/3H/cf9x/3H/cf9x/3GP9x/3H/cf9x/3GP9x/3GP9x/3GP9xj/cf9xj/cY/3GP9xiP9xj/cYj/cY/3GI/3GIj/cSCp+BoGYH5x/3H/cf9x/3GP9x/3GP9x/3GP9x/3GP9xj/cf9xj/cY/zJJnb+2YoiIiIcf+IiIhx/4iIcf+Ihx/4iHH/iHH/g1lIu7a3Rxj/cf9xj/cY/3H/cY/3GP9xj/cY/3GI/3GP9xiP9xIO66KhIUXYiIiIiIiIiHH/iIiIiIcf+IiIcf+IiHH/iIhx/yI44PptcfD/hx/4cf+HH/hx/3H/hx/4cf9x/3H/hx/3H/cf+HH/cf9x/3H/cf9x/3H/cf9x/3H/cf9x/3GP9x/3H/cY/3E0hZS8emuI/3GI/3GI/3GIj/cYiP9xiIj/cYiIiP9xiIiIj/cYiIiIiIiIiIiIiIiIiIiIiIiIiHH/iIiIgx0M2/LzJx/3H/cY/3H/cf9xj/cf9xj/cf9xj/cY/3GP9x/3GP9xiP9xj/Nrn6u0YFiIiIiIhx/4iIiIhx/4iIhx/4iIhx/4iHH/Pe4IsxH3cf9x/3H/cf9x/3H/cf9x/3H/cf9x/3H/cY/3H/cf9xj/cf9xj/cf8yIUu/3rSIiIiIiIiIiIiIiIiIiIhx/4iIiIcf+DWzYbxMnv+Ihx/4iHH/iHH/iHH/iHH/iHH/hx/4hx/4cf+HH/hx/3H/hxNHK1u41KcY/3H/cf9xj/cf9xj/cf9xj/cf9xj/cY/3GP9xj/cYj/cY/3GI/3GP9xLkUQOjuu/Icf+Ihx/4iHH/iHH/iHH/iHH/hx/4hx/4cf+HH/hx/y8Zjyo+Zw2P9xiP9xiI/3GIj/cYiI/3GIiI/3GIiIiP9xiIiCUoSFrte3qP9x/3H/cf9xj/cf9xj/cf9xj/cY/3GP9xj/cY/3GP9xj/cYj/cY/3GI/3GI/3GIj/cYiP9xgsg6FKZ8Xrj/cYj/cYiP9xiIj/cYiI/3GIiI/3GIiIiIj/cYiIiIiIiIiDKfmL5gZ4hx/4cf+Icf+HH/hx/4cf+HH/hx/4cf+HH/cf+HH/cf+HH/cf9x/3H/gr7fDqwSDxiHH/iIiHH/iIiHH/iIcf+Ihx/4iHH/iHH/iHH/iHH/hx/4hx/4cf+HH/hx/4O5j7tmcE/3GI/3GI/3GI/3GI/3GIj/cYiI/3GIiP9xiIiI/3GIiIiIj/cTzdeLQih4iHH/iIcf+Icf+Icf+HH/iHH/hx/4cf+Icf9x/4cf+HH/hx/3H/hx/3H/hx/3H/cf+HH/cf9x/3H/cf9x/3H/cf9x/3H/cf9xJhA+mu78Focf+Ihx/4hx/4cf+Icf+HH/iHH/hx/4cf+HH/cf+HH/hx/3H/hxNhDJuu82j/cY/3GI/3GI/3GI/3GIj/cYiP9xiIj/cYiI/3GIiDj8x7gDOIhx/4iIhx/4iIcf+Ihx/4hx/4iHH/iHH/hx/4hx/4cf+Icf+HH/hx/3H/hx/4cf+HH/cf+HH/cf9x/4cf9x/3H/cf+HH/cf9x/3H/cf9x/z2G47R5HI/3GP9xj/cY/3GP9xiP9xj/cYj/cYj/cYiP9xiP9xiIj/cYiI/3GIiI/3GIiIiI/3GIiIiIiIiIiIiINiNfutygcf9x/3H/cf9x/3H/cf9x/3H/cf9xj/cf9x/3GP9x/3H/cY/3GP9x/3GP9xj/cY/3GP9xiP9xgxGUu/5rSIiIhx/4iIiIhx/4iIhx/4iIcf+IiHH/iHH/iIcf+Icf+Icf+HH/iHEzRLu9u0T/cY/3GI/3GP9xj/cYj/cY/3GI/3GIj/cYj/cYiP9xiIj/cYiIj/cTJ0M76LzIiIiIiIiIiHH/iIiIiIiIcf+IiIiHH/iIiHFProwVF/+Ihx/4hx/4iHH/iHH/hx/4hx/4cf+HH/iHH/hx/3H/grnQ2Kpi8n/3H/cY/3H/cf9x/3GP9x/3GP9x/3GP9xj/cY/3GP9xj/cY/zmYgbhnfv9xiP9xiI/3GIj/cYiP9xiIj/cYiIiP9xiIiII41hGtcp7nH/cf+HH/cf9x/3H/cf9x/3H/cf9x/3H/cY/3H/cf9xj/cf9x/3GP9xj/cUQbbM5Jj/cY/3GP9xj/cY/3GI/3GP9xiP9xiP9xiI/3GIj/cYiDxW6bSpFoiIhx/4iIcf+IiHH/iHH/iIcf+Icf+Icf+Icf+HFBsyz0zf+Icf+HH/cf+HH/hx/4cf9x/4cf9x/4cf9x/3H/hx/3H/cf9x/3H/cTEkC7/b9IiI/3GIiI/3GIiIiI/3GIiIiIiIiIiIiIiD3yybMNNnH/hx/4cf+HH/hx/4cf9x/4cf+HH/cf9x/4cf9x/3H/cf+HH/cf9xNriBukd+/3H/cf9x/3GP9x/3GP9x/3GP9xj/cf9xj/cY/3GP9xiP9xj/cYMCDRsO8uiP9xiI/3GIiP9xiIiP9xiIiI/3GIiIiIiIj/NPImvQ3ZiIcf+IiHH/iIcf+Icf+Ihx/4hx/4cf+Icf+HH/iHH/hx/4cf9x/4cf+HH/hx/3H/hx/3H/cf+HH/cTzJbLQ2k/9xiIj/cYiIiP9xiIiIiP9xiIiIiIiIiIiIg6pda3Win/iIcf+Icf+Icf+HH/iHH/hx/4cf+HH/hx/4cf+HH/cf+HH/cf+HEg1NIaA7LeiIiIiIiIiIiHH/iIiIiIiHH/iIiIcf+IiIcf+IgzKpq91WVx/3H/cf9x/3H/cY/3H/cf9xj/cf9xj/cf9xj/cf9xj/cY/3GP9xj/cYj/OUCpuL9WiIcf+IiIiIiIiIiIhx/4iIiIcf+IiIcf+IiHH/iIcf+Ihx/4hx/4hx/4hxOg1LtvK0/3GP9x/3GP9xj/cY/3GP9xj/cYj/cYj/cY/3GI/3GIj/cSZSvhq61B7/cYj/cY/3GI/3GIj/cYj/cYiP9xiI/3GIiI/3GIglmOUatnGucf9x/3H/cf9xj/cf9x/3GP9xj/cf9xj/cY/3H/cY/3GI/3GP9xJM08KtMsPYiIiIiIiIiIiHH/iIiIhx/4iIhx/4iCP7QDrwS/z/cY/3GP9x/3GP9xj/cY/3GI/3GP9xj/cYj/cYj/cYghL6MaDgXO/3H/hx/4cf9x/4cf9x/4cf9x/3H/cf+HH/cf9x/3H/cf9x/3H/cf9xg82R60JuGIiIiIiIiIiIiIiIiIiHH/iIiIiHH/MHhGsJe5cf+HH/hx/4cf+HH/cf+HH/cf+HH/cf+HH/cf9x/3H/cf+HEp4mM6gdnMiIiIiIiHH/iIiIiIhx/4iIiIcf+IiHH/iIIBhmKh95nYcf+HH/hx/4cf+HH/cf+HH/cf+HH/cf9x/4cf9x/3H/cf9x/3H/cf9x/3E0yAu8N/SIiP9xiIiI/3GIiIiIiIiI/3GIiIiIiIiIcTt/27SAJHH/hx/3H/cf+HH/cf9x/3H/cf+HH/cf9x/3H/cf9xj/cf9x/3H/cf9xj/cf81SNa8tymP9xiI/3GIiP9xiIiI/3GIiIiI/3GIiIiIiCEpYCoOaf2IiIiIiIiIiIiIiIiIiIiIiIiHH/gp6gWqwV+liIiIiIiIiIiIiHH/iIiIiIhx/4iIiHH/iIgjY7oa6cReiIiIiIiIiIiIiIiIiHH/iIiIiIcf8lX+A6ygH8cf9x/3GP9x/3GP9xj/cf9xj/cY/3GP9xj/cYj/cY/3GI/3GI/3GI/3GI/3GIj/cYgmLr8avRQOiP9xiP9xiI/3GIiP9xiIiP9xiIiIj/cYN6j3uVcIhx/4iHH/iIhx/4hx/4hx/4hx/4hx/4hx/4cf+HH/hx/4cf9Ll0xWi3H/hx/3H/hx/3H/hx/3H/cf+HH/cf9x/3H/cf9x/3H/cf88v9W1QCr/cY/3GI/3GP9xiP9xiP9xiI/3GIj/cYiI/3GIiP9xiIiI/3GIiIiIiI/3GIiIiIiIiIiIiIiIhx/4iIiILu/NamEDKf+HH/cf+HH/hx/3H/hx/3H/hx/3H/hx/3H/cf9x/3H/cf9x/3H/cf9xPYiisnddcY/3H/cY/3GP9xj/cY/3GP9xj/cY/3GI/3GI/3GI/3GI/3E3kjS5bcuIiIiIiIj/cYiIiIiIiIhx/4iIiIiIiIhxLYKiqnfV1YiIiI/3GIiIiIiIiIiIiIiIiIiIcf+IiIiIiHH/iIiIcf+IiDXHyrw4Nf9x/3H/cf9x/3H/cf9x/3GP9x/3H/cY/3H/cY/3GP9x/3GP9xj/cY/3GP9xj/cYj/cY/3GI/3GI/3GIj/cYj/cYiI/3GIiDbCSLo9t4iIiHH/iIiHH/iIhx/4iIcf+Icf+Ihx/4hx/4hx/4cf+Icf+HH/hx/4cf+HH/hx/3H/hxIjL+GuzQHnH/hx/4cf+HH/hx/3H/hx/4cf9x/4cf9x/3H/hx/3H/cf9x/3E86S20FtKIiIj/cYiIiIiIiI/3GIiIiIiIiIiIcf+IiIiIiIhx/4iCf5KDqgbXxxiP9xiIj/cYiI/3GIiI/3GIiIiP9xiIiIiIiIiIiIiIiIKqOcGnXGPo/3GIiIiP9xiIiIiIiIiIiIiIiIiIiD3BirQ+df9x/4cf+HH/cf+HH/cf+HH/cf9x/4cf9x/3H/cf9x/3H/cf9x/3H/cf9x/3GP9x/3H/cY/3H/cY/3H/cY/3H/cY/3GP9xj/cY/3GP8lq18q1UoNiIiIhx/4iIcf+IiHH/iIcf+Ihx/4hx/4hx/4hx/4OnNpt4yW/3H/cY/3H/cY/3H/cY/3GP9xj/cY/3GP9xj/cY/3GI/3GI/3GILsC+GiP0HnGI/3GP9xj/cYj/cY/3GI/3GIj/cYj/cYiP9xiIj/cYiIj/cSCPBvp4D5Bx/4iIhx/4iHH/iIcf+Ihx/4hx/4hx/4hx/4cf+Icf+HH/hx/4cf+HH/cf+HH/hx/3H/hx/3H/cf+HH/cf9x/3H/cf8hupQ6FVa8iIiIiIcf+IiIiIcf+IiIcf+IiIcf+Ihx/4iHH/I3loGuhpfoiIiIj/cYiHH/iIiIiIiIiIiIcf+IiIiC43fRo8iC6IiIiIiIiIiIiIcf+IiIiHH/iIiHH/iIhx/4JytPGq1LDoiIhx/4iIcf+IiHH/iIcf+Icf+Icf+Icf+Icf+HH/iHH/hx/4cf+HH/hx/3H/hx/4cf9x/4cf9x/3E4g7i4fEf/cYj/cY/3GI/3GI/3GIj/cYiP9xiI/3GIiP9xiIiP9xiIiIiP9xiIiIiIiIiIiD92G7GJ5Icf+HH/hx/3H/hx/4cf9x/4cf9x/3H/hx/3H/cf9x/3H/cf9x/3H/cf9x/3H/cf9x/3H/cY/3H/MeqqsCVViIiIj/cYiIiIiIiIiIiIiIiIiIiIcf+IiIiDkXirjodf+HH/cf9x/3H/cf9x/4cf9x/3H/cf9xj/cf9x/3H/cf9xj/cf9xj/cf9xj/cf9xj/J9y4atI0ef9xiP9xiP9xiI/3GIj/cYiP9xiIiP9xiIiI/3GIiIiDHmE78Z7IiHH/iIiIiIiIcf+IiIhx/4iIhx/4iIcf+Ihx/4hx/4hx/4hx/4hx/4hx/4cf+HH/hx/4cf+HH/gn4/MqscDN/4cf9x/3H/cf9x/3H/cf9x/3H/cf9x/3H/cf9x/3GP9x/3GP9x/3H/cY/zrwubcPRoiI/3GIiIiIiIiIiIiIiIiIiIhx/4iIiIMlxcvqOjcf9x/3H/cf9x/3H/cf9x/3H/cf9xj/cf9x/3GP9x/3GP9x/3GP9xj/cYLeLgOlHR/P+IiIhx/4iIhx/4iHH/iIcf+Ihx/4hx/4hx/4cf+Icf+HH/hx/4cf+HH/hx/4cf+HH/cf+HH/cf+HH/cf9xM5oGvWX5/3GP9xj/cY/3GP9xj/cY/3GI/3GP9xiP9xiP9xiI/3GIj/cYPLDOtE8xcf+Icf+HH/iHH/hx/4cf+HH/hx/3H/hx/4cf9x/4cf9x/zACubEORo/3GI/3GI/3GIj/cYj/cYiI/3GIiP9xiIiP9xiIiIiP9xg6dT23isL/hx/4cf+HH/hx/3H/hx/3H/hx/3H/cf+HH/cf9x/3H/cf9x/3H/PWHOtJ4xiIiIiIiIiIiIiIiIiIhx/4iIiIiHEiJa8q7aUNcf9x/3H/cY/3H/cf9xj/cf9xj/cf9xj/cY/3H/cY/3GP9xj/cYj/cY/3GI/3GI/3GDZW7rqpEYcf+Ihx/4hx/4hx/4cf+Icf+HH/hx/4cf+HH/hx/4cf+HH/cf+HH/cf9x/4cf9x/3H/cf+HH/cf9x/3H/cf9x/3H/cf9K90xwi/9x/3H/cY/3H/cY/3H/cY/3GP9x/3GP9xj/cY/3GI/3GP9xj/cSf9SRqgK27/cf9x/3H/cf9x/3H/cY/3H/cf9x/3GP9x/3GP9x/3GP9xj/cY/3E5u1S3RKuP9xiIj/cYiI/3GIiI/3GIiIiIj/cYiIiIiIiDt7+baEBv+Icf+HH/hx/4cf+HH/hx/3H/hx/4cf9x/4cf9x/3H/hx/3H/cf9xI0RNavu7KXGI/3GP9xiP9xiP9xiI/3GI/3GIiP9xiIj/cYiIj/cSgNQRqPK+5x/3H/hx/3H/cf+HH/cf9x/3H/cf9x/3H/cf9x/3H/cf9xj/cf9x/3E8GV605qGIcf+IiIiIiIiIiHH/iIiIhx/4iIhx/4iHH/KEioKpt1fYcf9x/4cf9x/3H/hx/3H/cf9x/3H/cf9x/3H/cf9x/3H/cf9x/3GCwOYUpvGev/cf9x/3GP9x/3H/cf9xj/cf9x/3GP9x/3GP9xj/cf9xj/cY/yrGNDqTnLz/iIcf+Icf+Icf+HH/iHH/hx/4cf+HH/hx/4cf+HH/MHZKsJm1cY/3GI/3GP9xiP9xiP9xiP9xiI/3GIiP9xiIj/cYiIj/cYiIiIIXBgKvj5/XGIiIiI/3GIiIiIiIiIiIiIiIiIiIiIiDQX2rzoJXH/hx/3H/hx/3H/cf9x/4cf9x/3H/cf9x/3H/cf9x/3H/cY/3H/cf9xj/cf9x/3GP9x/3GP8iOmQaDVm+/4hx/4hx/4cf+Icf+HH/hx/4cf+HH/hx/4cf9x/4cf9x/4O/pJtgW2iP9xj/cYj/cYj/cYj/cYj/cYiP9xiIj/cYiI/3GIKaDEKoXzvYj/cYiIiIiIhx/4iIiIiIiIhx/4iIiIcf+CnmITqBnexx/3GP9xj/cf9xj/cY/3GP9xj/cYj/cY/3GI/3GI/3GI/3GI/3GIj/cYiI/3GISzCcXPaIj/cYiIiIiP9xiIiIiIiIiIiIiIiDidPbhiwnH/hx/3H/cf9x/3H/cf9x/3H/cf9x/3H/cf9x/3GP9x/3H/cY/3H/cY/3E27VS5EqtxiP9xiI/3GIj/cYiP9xiIiP9xiIiP9xiIiIiD/E0bE7LoiIiIiIiIiIcf+IiIiIiHH/iIiIcf+IiHH/iIhx/4iHH/iHH/iIcTgoKbjX1o/3H/cf9x/3GP9x/3H/cY/3H/cY/3GP9x/3GP9xj/cY/3GI/3GP9xiP9xj/cYj/cYiP9xiP9xiIj/cYiP9xiIiP9xiIiIiP9xiIiIiDzR87QuDIiHH/iIiIhx/4iIhx/4iIcf+Ihx/4iHH/iHH/iHH/iHH/iHH/hx/4cf+Icf9x/4cf+HH/hx/3H/hx/4cf9x/3H/hx/3H/cf9x/3H/cf+HH/cf9x/3GP9x/3H/cf9x/3GP9x/3H/cY/3H/cY/3GP9x/3GP9xj/cY/3GI/3GP9xj/cYj/cYj/cYj/cYiP9xiI/3GIiP9xiIj/cYiIiI/3GIiIiIiI/3GIiIiIiIiIiIg8Dwa08PmHH/iHH/iHH/iHH/hx/4hx/4cf+HH/hx/4cf+HH/cf+HH/cT8fzbDgMnGIiP9xiIiP9xiIiI/3GIiIiIiIiP9xiIiIiIiIiIcSGPvBr3BD6IiIiP9xiIiIiIiIiIiIiIiIiIiIiIiHH/iIg59my4CZP/cf9x/3H/cf9x/3H/cf9xj/cf9x/3H/cY/3H/cY/3H/cY/3GP9x/3GP9xj/cY/3GI/3GP9xiP9xiDvBCrU+9YiIiIhx/4iIiIhx/4iIhx/4iIcf+Ihx/4iHH/iHE9pZmyWmZxj/cf9x/3H/cY/3H/cY/3H/cY/3H/cY/3GP9xj/cY/3GP9xj/cTsATbX/socf+IiIhx/4iIcf+Ihx/4iHH/iIcf+Icf+Icf+HH/g1gei8fhf/cY/3H/cf9xj/cf9xj/cY/3GP9x/3GI/3GP9xj/cY/3GI/3GI/3GI/3GI/3GIj/cTi5P7hGwIcf+Icf+HH/hx/4hx/4cf9x/4cf+HH/hx/3H/hx/3H/cf+HH/L9lfmmJqBoiIhx/4iHH/iIcf+Icf+Ihx/4cf+Icf+Icf+HH/hx/4cf+HH/hx/4cf9x/y0QSRpO+26HH/iIhx/4iIcf+Ihx/4hx/4hx/4hx/4hx/y4Kv8qPVANx/3H/cf9x/4cf9x/3H/cf9x/3H/cf9x/3H/cY/3H/cf9x/3GP9x/zoHK7f41IiIiIiIiIiIiIiIiIiIiIiIhx/4iIiIPgMLs/z0/3H/cf9x/3H/cf9x/3H/cf9x/3H/cf9x/3GP9x/3H/cY/3H/cY/zbXj7socIhx/4iIiIcf+IiIcf+IiHH/iIcf+Ihx/4hx/4hx/4hx/4cf+DxZCbWm9v9xj/cf9xj/cf9xj/cY/3GP9xj/cY/3GP9xj/cYj/cYJ5jFesZzqHH/iHH/iHH/iHH/iHH/hx/4hx/4cf+HH/hx/4cf9x/4cf+CMAuxrv9E6Icf+Ihx/4hx/4cf+Icf+HH/hx/4cf+HH/hx/4cf+HH/cf+HH/cf+HH/cf9x/3H/hx/3H/cf9x/zbZu7smRIiI/3GIiIj/cYiIiIiIiI/3GIiIiIiIiIgtkoBqVtf5cYiIiIj/cYiIiIiIiIiIiIiIiIiIiIiIhx/4g572y3EJNx/4cf9x/3H/cf9x/3GP9x/3H/cf9x/3GP9x/3GP9x/3GP9x/3GP9xj/cY/yB9zxoZIw5xj/cf9xj/cY/3GP9xj/cY/3GI/3GP9xiP9xiP9xiP8tzh0aQx4ucf9xj/cY/3GP9xiP9xj/cYj/cYj/cYj/cYj/cYiP9xiIKSb+Gn2QHnGI/3GI/3GIj/cYiP9xiIj/cYiIj/cYiIiIj/cYiIiIiIiIIVMQOhvO/P+HH/cf+HH/cf9x/3H/hx/3H/cf9x/3H/cf9x/3H/cY/3H/cf9x/3GP9x/3GP9x/3GP9xj/KS4yGo0c3nH/iIcf+Icf+Ihx/4hx/4cf+Icf+HH/iHH/hx/4cf9x/4cf+HErqPAaVXD+iIiI/3GIiIiIiIiIiIiIiIiIiIiIiIiILxh4Gh54fnGIiP9xiIj/cYiIiP9xiIiIiIiP9xiIiIiIiIPuBbsh+kcf+HH/cf+HH/hx/3H/hx/3H/cf+HH/cf9x/3H/cf9x/4cf9x/3GP9x/3H/cf9x/3H/cY/3H/cY/3H/cY/3H/cY/3GP9xj/cY/3GP9xj/cYj/cY/3EtxR5aY64a/3H/cf9xj/cf9x/3H/cY/3H/cY/3H/cY/3GP9xj/cY/3GP9xj/L89LGiMLTnH/cf9x/3H/cf9xj/cf9x/3GP9x/3GP9x/3GP9xj/cY/3GP9xj/cY/3GP9xiP9xj/cYj/cYiP9xiP9xiIKpi9GnZ0Lo/3GI/3GP9xiP9xiP9xiI/3GI/3GIiP9xiIj/cYggB0AaEJv+/3H/hx/4cf9x/4cf9x/4cf9x/3H/cf+HH/cf9x/3H/cf9x/3H/MBotsfXSj/cYiIiIiIiIiIiIiIiIiIiIiIcf+IiIiIhx/4iIhx/4iD0vNLTQy/+HH/hx/4cf+HH/hx/4cf9x/4cf9x/4cf9x/4cf9x/3H/cf9xO4EPtX7wiIiIj/cYiIiIiIiIiIiIhx/4iIiIiIhx/zipnLlWY/9x/3H/cf9x/3H/cf9x/3GP9x/3H/cY/3H/cY/3H/cY/3GP9xj/cSHh7noy4Rj/hx/3H/cf+HH/cf9x/3H/cf9x/3H/cf9x/3H/cf9x/3GP9x/3H/cY/3H/cY/zT0Ob0Lxo/3GIiIiIiI/3GIiIiIiIiIiIiIcf+IiIiIiIglXVgauip+cYiIj/cYiIiP9xiIiIiI/3GIiIiIiIiIiIJ3QAKqi//f9xiIiIiIiIiHH/iIiIiIiIhx/4iIiIcf+IiDVhO7yexP9x/3H/cf9x/3GP9x/3H/cf9xj/cf9xj/cf9xj/cf9xj/cY/3GP9xj/cY/3GI/3GP9xiP9xiP9xiP9xgw5OywKxOIcf+IiHH/iHH/iHH/iHH/iHH/iHH/hx/4cf+HH/hx/4cSRPYirLCd1x/3H/hx/3H/hx/3H/cf9x/4cf9x/3H/cf9x/3H/cf9x/3H/cf9xj/cf9x/y8tyBotI35x/4cf+HH/hx/4cf+HH/cf+HH/cf+HH/cf9x/4cf9x/3E+ol2yXaKI/3GIiIiI/3GIiIiIiIiIiIiIiIiIiIiIiDyQPLVvw/9x/4cf9x/3H/cf9x/3H/cf9x/3H/cf9x/3GP9x/3H/cf9xj/cT1ZfLOmg4iIiIiIiIiIiIiIiHH/iIiIiHH/iIiChkiRqJt25xiIiIiIiIiIiIj/cYcf+IiIiIiIiIiDisv7lTQI/3H/cf9xj/cf9xj/cf9xj/cY/3H/cY/3GP9xiP9xj/cY/3GI/znBiLg+d4iIiIiIiIiHH/iIiIiIhx/4iIiHH/iIhx/4iIcf+Icf+Ihx/4hx/4hx/4hx/4cf+HH/iHH/hx/4cf9x/4cUYe/J4Qcf+HH/cf9x/4cf9x/3H/cf9x/3H/cf9x/3H/cf9x/3H/cY/3H/cf9xj/cf9xj/cf9xj/cY/3GP9xj/cY/3GP9xj/cYj/cYgiOxga/E5+/3H/cf9x/3H/cf9x/3H/cf9x/3H/cf9xj/cf9x/3GP9x/3GP9x/3GP9xj/cY/3GP9xj/cY/3GI/3GP9xiP9xiP9xg9ZWSzmpuI/3GIiIiIiIiIiIiIiIiIiIiIiIcf+IiIiIcf+IiIhx/4iIcf+Ihx/4iHH/iHH/iIcf+HH/iHH/hx/4hx/4cf+HH/hx/3H/LZvManZDOf9xj/cf9xj/cY/3H/cY/3GP9xj/cY/3GI/3GP9xiP9xiCLhoCrh5f1xiP9xiP9xiP9xiI/3GIj/cYiP9xiIiP9xiIiI/zA1QrHavYiIiIiIiIiIiHH/iIiIiIiHH/iIiIcf+IiD2WXbNponH/cf9xj/cf9xj/cf9xj/cY/3H/cY/3GP9xiP9xj/cYj/OTKyt81NcYiI/3GIiP9xiIiIj/cYiIiIiIiP9xiIiIiDk/E7fA7HH/iIiIhx/4iIcf+IiHH/iIcf+Icf+Ihx/4hx/4cf+Icf+HH/hx/4cf+HH/hx/4cf+HExJRm+2uZxj/cY/3GP9xj/cYj/cYj/cYj/cYj/cYj/cYiI/3GIj/cYiIj/cYiIiI/3GIiIiIiIiP9xiIiIgs0WlKculr/4iIcf+Ihx/4hx/4hx/4hx/4cf+Icf+HH/hx/4cf8lEQYazu+eiIiIiIhx/4iIiIiIiHH/iIiIcf+IiIcf+Ihx/4iHH/iIcf+Icf+Icf+Icf+HH/iHH/hx/4cf+HH/g5wqy4PVOI/3GI/3GI/3GIj/cYiI/3GIiP9xiIiP9xiIiIg0tBq8S+WIhx/4hx/4hx/4cf+Icf+HH/hx/4cf+HH/hx/3H/hx/4cf9x/4cf9x/3H/hx/3H/cf9x/3H/cf9x/3H/POGKtR51iI/3GIiI/3GIiIiI/3GIiIiIiIiIiIiIiIiIg8cxu0jOSHH/hx/3H/hx/3H/cf+HH/cf9x/3H/cf+HH/cf9x/3H/cY/3H/cf9x/3H/cY/3H/cf9xj/cf9xj/cY/zFf6rCwFYiIiIiIiIiIiIiIiIiIcf+IiIiHH/iIiHH/iD8rObLUxv9x/3H/cf9x/3H/cf9x/3H/cf9x/3H/cf9x/3GP9x/3GP9x/3GP8iIioaDt1e/4cf9x/4cf9x/3H/cf+HH/cf9x/3H/cf9x/3H/cf9xj/cf9x/3H/cY/3H/Ljh0Skx4u3GP9xj/cY/3H/cY/3GI/3GP9xj/cYj/cYj/cYj/cYj/cYiP87+u63BRH/iHH/hx/4hx/4cf+HH/hx/4cf+HH/hx/3H/hx/3H/hx/3H/cf+HH/cTvEZrU7mf9xj/cY/3GI/3GP9xj/cYj/cYj/cYj/cYiP9xiI/3GIiP9xiINYIdu33iiHH/iHH/hx/4cf+Icf+HH/hx/3H/hx/4cf+HH/cf+HH/cf9x/4cSr5Shpga15x/4iHH/hx/4hx/4hx/4cf+HH/hx/4cf+HH/hx/3H/hxJdA6StL8W/9x/3GP9x/3GP9xj/cY/3GP9xj/cY/3GP9xiP9xiP9xiP88rcq1UjWIiIiHH/iIiHH/iIhx/4iIcf+Icf+Ihx/4hx/4hx/4cf+ILyumKi1FnXH/cf+HH/cf9x/3H/cf9x/3H/cY/3H/cf9x/3GP9x/3H/cY/3GP9x/zB/ybGQNoj/cYiIiIiIiIiIiIiIiIiIcf+IiIiIhx/zwhtLTeS3H/iHH/iHH/hx/4cf+HH/hx/4cf9x/4cf+HH/cf+HH/cf9x/4cf9x/3H/cf9x/3H/cTyZY7RmnI/3H/cY/3GP9x/3GP9xj/cYj/cY/3GI/3GP9xiP9xiI/3EhII5KHvcbiHH/iIiHH/iIhx/4iIcf+Ihx/4hx/4hx/4hx/4hx/4cTHeFb4h6ocf9x/3H/cf9x/3H/cf9x/3H/cY/3H/cf9x/3GP9x/3GP9x/3GP9xj/cY/3GP9xj/cY/3GP9xj/cYj/cYKrsLWoRPSocf9x/3H/cf9x/4cf9x/3H/cY/3H/cf9x/3H/cY/3H/cf9xj/Myhlvtea/3GI/3GIj/cYiI/3GIiP9xiIiIj/cYiIiIiIj/cYI83hGuMh7v9x/3H/cf9xj/cf9x/3H/cY/3H/cf9xj/cf9xj/cY/3GP9x/3GI/3GP9xOlBttq+SiIcf+IiIhx/4iIcf+IiHH/iHH/iIcf+Icf+Icf+HE9c2qzjJX/cf9xj/cY/3H/cY/3GP9xj/cY/3GI/3GP9xiP9xiP9xiP9xiI/3GIj/cYiI/3GIiP9xiIiIj/cYiIiIiIiI/3GIiIiIiIiDzF1bQ6KnH/iHH/iHH/iHH/iHH/iHH/hx/4cf+HH/hx/4cf+HH/hx/3H/hx/3H/hx/3H/cf9x/4cf9x/3H/cf9x/3H/cf9x/3H/cf8wgLaxj0mI/3GI/3GIj/cYiP9xiIj/cYiIj/cYiIiI/3GIiDMU173rKIhx/4iHH/iIcf+Icf+Icf+Icf+HH/iHH/hx/4cf+HH/hx/4cf9x/4cf9x/4cf9x/4cf9x/3H/cf+HH/cf9x/3H/cf9x/3H/cf9xj/cf9x/3H/cY/3H/cY/3H/cY/3H/cY/3GP9xj/cY/3E5grS3fUuP9xiIiP9xiIiIj/cYiIiIiIiIiIiIgx5h+wKeD/cf9x/3H/cf9x/3H/cf9x/3H/cf9x/3GP9x/3H/cY/3H/cY/3H/cY/3GP9xj/cf9xiP9xj/cY/3GI/3GDN0Rb2Luv9xiIiIiIiI/3GIiIiIiIiIiIhx/4iIiIiIiHH/iIiIcf+IiIcf+IiHH/iINCj4vdcH/3H/cf9x/3H/cf9x/3GP9x/3H/cf9xj/cf9xj/cf9xj/cY/3H/cY/3GP9xiP9xj/cY/3GI/3GI/3GI/3GIPp48s2HD/4iIhx/4iHH/iIcf+Icf+Icf+Icf+Icf+HH/hx/4hxPc48szHDj/cYj/cYj/cY/3GIj/cYj/cYiP9xiIj/cYiIj/cYLsQTGiO+zocf9x/3H/cf9x/3H/cf9x/3H/cf9x/3GP9x/3H/cf9xj/cf9xj/cf9xgxttW/SSqP9xiIj/cYiIj/cYiIiI/3GIiIiIiIiIiIgm9o06wJcsiP9xiIj/cYiIj/cYiIiIiP9xiIiIiIgq16dKgoWLiIhx/4iIhx/4iIhx/4iHH/iIcf+Icf+Icf+Icf+ILiIyKk3c3f+Icf+HH/hx/4cf9x/4cf+HH/cf+HH/cf+HH/cf9x/4cf9x/3H/cf9x/3H/cf9x/3H/cf9x/3GP9x/3H/cYLxlQKi5q/f9x/3H/cY/3H/cf9xj/cf9xj/cY/3GP9xj/cY/3GP9xj/cYgoE1wqnso9hx/4iIiIiIiHH/iIiIhx/4iIcf+IiHH/iIcf+Ihx/4hx/4hx/4cf+Icf+HH/hxPF8ZtKDm/3GP9x/3GP9xj/cY/3GP9xj/cY/3GP9xiP9xiP9xiP9xiP9xiI/3GDCuhrBheYiIiIiIiIiIiHH/iIiIhx/4iIhx/4iIcf+IgxRkW/ubpx/4cf+HH/cf+HH/cf9x/4cf9x/3H/cf9x/3H/cf9x/3H/cf9x/3H/cSL9oBrgJf6IiIcf+IiIiIhx/4iIiHH/iIhx/4iHH/iIcf+IM1G6va5Fcf9xj/cf9x/3GP9x/3GP9xj/cf9xj/cY/3GP9xiP9xj/cYj/cY/3GI/3GIj/cYj/cYiP9xiIj/cYiIj/cYg/9LOxC0yIiIiIiIiIiIiIcf+IiIiIcf+IiHH/iIhx/4iIcf+Icf+Icf+Icf+Icf+Icf+HH/g6FUi36rf/cf9xj/cf9xj/cf9xj/cY/3H/cY/3GP9xiP9xj/cY/3GI/3GI/3GI/3GIj/Mitlv9SaiIiIiIiIiIiIiHH/iIiIiIiHH/iIiIcTzl27MaJHH/cf9x/3GP9x/3H/cf9x/3GP9x/3GP9x/3GP9x/3GP9xj/cY/3GCFIUToMeuyIiIcf+IiHH/iIcf+Icf+Ihx/4hx/4cf+Icf+CCfzRoXAy6HH/iIcf+Ihx/4hx/4cf+Icf+HH/iHH/hx/4cf+HH/cf+HH/JvT9GrCwLnH/iHH/hx/4cf+HH/hx/4cf+HH/hx/3H/hx/3H/hx/3H/cTskIbTb3nH/cf9x/3H/cf9x/3H/cf9xj/cf9x/3GP9x/3GP9x/3GP9xj/cY/3GP9xj/cY/3GP9xiP9xj/cYPGjYtJcnhx/4iIiIiIiIiHH/iIiIhx/4iIhx/4iHH/iINiVMutqzcY/3H/cY/3H/cY/3H/cY/3GP9xj/cY/3GI/3GP9xiP9xj/cYj/cYiP9xiD8RK7Hu1IiIcf+IiHH/iIhx/4hx/4iHH/iHH/hx/4hx/4cf+Icf+DlBK7i+1I/3GP9xj/cY/3GI/3GI/3GI/3GI/3GIj/cYiP9xiI/3GIiI/3GIINcQOiOO/P+HH/hx/4cf+HH/cf+HH/hx/3H/hx/3H/hx/3H/cf9x/3H/hx/3EvvwlqNA9pcY/3H/cY/3GP9x/3GP9xj/cYj/cY/3GP9xiP9xiP9xiP9xiDCrbrFkkf+Ihx/4hx/4hx/4hx/4cf+HH/hx/4cf+HH/hx/4cf+HH/cf+HH/cf9x/4cf9x/3H/cTsK2rT1JXGIiP9xiI/3GIiI/3GIiIiP9xiIiIiIiIj/cYiIiIgyfv2+gQJx/4cf9x/3H/cf9x/4cf9x/3H/cY/3H/cf9x/3H/cf9xj/cf9xj/cf9xj/cf9xj/cY/3GP9xj/cY/3GP9xL239GhkgLnGP9x/3GP9xj/cY/3GP9xj/cY/3GP9xiP9xiP9xiP9xiP9xiIPuxsshOTiHH/iIcf+Icf+Ihx/4hx/4hx/4cf+Icf+HH/hx/4cf+HH/g2xrG6OU6HH/cf9x/3H/hx/3H/cf9x/3H/cf9x/3H/cY/3H/cf9x/3GP9x/3E5dCK3i93/cY/3GP9xiP9xj/cYj/cYj/cYiP9xiP9xiI/3GIiP9xiIiI/3GDLf9L4gC4iIiIiHH/iIiIiHH/iIiHH/iIhx/4iHH/iIcf+Icf+Icf+Icf+Icf+HH/hx/4cf+HH/hx/4cf+HH/cf+HH/cf+HH/cf9x/4cf9x/3H/cf9x/3EsRCQaS72+hx/4iIiHH/iIiHH/iIcf+Ihx/4iHH/iHH/goViNKup3L/4hx/4hx/4cf+Icf+HH/hx/4cf+HH/hx/3H/hx/3H/hx/3H/hx/3ElrE0qxTst/3GIj/cYiI/3GIiI/3GIiIj/cYiIiIiIiI/z4BCrP+9Yhx/4cf+Icf+HH/hx/4cf+HH/cf+HH/hx/3H/hx/3H/cf+HH/cf8zP2y+wJOP9xiIj/cYiIiI/3GIiIiIiIiI/3GIiIiIgsXA1Kaj8rhx/4cf+HH/hx/4cf+HH/hx/3H/hx/3H/hx/3H/cf+HH/cf9x/3H/O2tLtpS0iP9xiIj/cYiIiI/3GIiIiIiP9xiIiIiIiIiIiIiIiHH/Lz6wKiwU/YiIiIiIiIiHH/iIiIcf+IiIcf+IiHH/iIcf+IhxKBP0Wq7Auoj/cYj/cYiP9xiI/3GIiP9xiIj/cYiIiI/3GIiD/LSLE0t4cf+Ihx/4iHH/iHH/iHH/iHH/hx/4hx/4cf+HH/hx/y1EvFprtDqIiIhx/4iIhx/4iIcf+Ihx/4iHH/iIcf+Icf+HEilbiaJ6R2iP9xiI/3GIiP9xiIiP9xiIiI/3GIiIiIOeN7txyEcf+HH/hx/4cf+HH/hx/4cf+HH/cf+HH/cf+HH/cf9x/4cShWI7rancT/cYj/cYj/cYiP9xiI/3GIiP9xiIiI/3GIiIiCk6RDqcW7z/cf9x/3H/cf9x/3H/cf9x/3H/cf9xj/cf9x/3GP9x/3GP9xj/cf9xg1Uee7rhiI/3GIiIiIiIiIj/cYiIiIiHH/iIiIiIiDXv1bsQKocf+HH/iHH/hx/4cf+Icf9x/4cf+HH/hx/3H/hx/3H/hx/3H/cf+HH/cf8wNu2x2RKIiIiP9xiIiIiIiIiIiIiIiIiIiIiCT0RFrwu7r/cf9x/3H/cY/3H/cY/3GP9x/3GP9xj/cY/3GP9xj/cYj/cY/3GI/yCSMWpH3On/cY/3GP9xj/cY/3GP9xj/cYj/cY/3GI/3GI/3GIj/cT2Ie7N3hIhx/4iIcf+Ihx/4iHH/iIcf+Icf+Icf+HH/iHH/hx/4cf+HH/hx/4cSArnioeRh3/cYj/cYiP9xiI/3GIj/cYiIj/cYiIiP9xiIiIJkGiOrvl3HH/cf9x/4cf9x/3H/cf9x/3H/cf9x/3H/cf9xj/cf9x/3GP9x/3H/OgaTtvlscY/3GI/3GI/3GIj/cYj/cYiI/3GIiP9xiIiP9xN0PLurw0/4hx/4hx/4cf+Icf+HH/hx/4cf+HH/hx/4cf9x/4cf9x/4cf9x/3H/hx/3H/cf9x/3H/cf9x/3H/cf9x/3H/cf9xj/cf9x/3GP9xMb2av0JliIiIiIiIiP9xiIiIiHH/iIiIiIiIiIcf8z8j2+DcL/cf9x/3H/cf9x/3H/cY/3H/cf9xj/cf9xj/cf9xj/cY/3GP9xj/cY/zxRrbWuUoiIhx/4iIhx/4iIcf+IiHH/iHH/iIcf+Icf+IcTRyWLyNp/9xj/cf9x/3H/cY/3H/cY/3H/cY/3H/cY/3GP9xj/cY/3GI/3GP9xgpC/lar0Bq/4cf9x/4cf9x/4cf9x/3H/cf9x/3H/cf9x/3H/cf9x/3H/cf9x/3GP8gLdw6LiI8cf+HH/cf+HH/cf9x/4cf9x/3H/cf+HH/cf9x/3H/cf9x/3GP9x/3H/JnIrGrjdTnH/hx/3H/hx/4cf9x/3H/hx/3H/cf9x/3H/cf9x/3H/cf9x/3ExS8+/tDCIiIiIhx/4iIiIiIiHH/iIiIcf+IiIPutesxShj/cf9xj/cY/3H/cY/3GP9xj/cYj/cY/3GI/3GP9xiP9xiI/3GIMOnqsCYVcf+IiIcf+IiHH/iIcf+Ihx/4hx/4hx/4hx/4cf+Icf+HH/hx/4cSt5jypoZw2I/3GIj/cYiP9xiI/3GIiI/3GIiI/3GIiIiIiP9xgittNqFZLJiIiIiIj/cYiIiIiIiIiIiIiIhx/4iDMFO736xIcf9x/3H/cf+HH/cf9x/3H/cf9x/3H/cf9x/3H/cf9xj/cf9x/3H/cY/3H/cYLou7GidETocf9x/3H/cf9x/3H/cf9x/3H/cf9x/3H/cf9xj/cf9x/3GP9x/3GP9xP1WssapTiIiIiIiHH/iIiIiIiHH/iIiIcf+IiHH/iDMLsr30TYhx/4cf+Icf+HH/hx/4cf+HH/cf+HH/hx/3H/cf+HH/cf9x/4KQFxOp/o7IiIiIiP9xiIiIiIiIiIiHH/iIiIiIiIcf+DFxG7Ce5P9x/3H/cf+HH/cf9x/3H/cf9xj/cf9x/3H/cf9xj/cf9xj/cf9xj/cf9xj/cY/3GP9xj/cTY76brEFoiIiIiIiIiIiIiIiHH/iIiIhx/4iIhx/z125rOJGXH/cf+HH/cf+HH/cf9x/4cf9x/3H/cf9x/3H/cf9x/3H/cf9x/3GP8gTH8aLDgO/3H/cf9x/3H/cf9x/3H/cY/3H/cf9xj/cf9xj/cY/3H/cY/3GP8rH1MqbgrNcY/3GI/3GI/3GIj/cYiP9xiI/3GIiP9xiIiI/3GIiIiCnDr1qTxQpxiI/3GI/3GIj/cYiI/3GIiP9xiIiIj/cYiIiD5bWrKkpYcf+Icf+HH/iHH/hx/4cf+HH/hx/4cf+HH/cf+HH/cf+HH/cf+CzvoBpRBf6IiIiIiIiIiIiIiIiIiIiIhx/4iIiIhx/zrTG7cs5P9x/3H/cf9x/3H/cf9x/3H/cf9xj/cf9x/3H/cY/3H/cY/3H/cY/3GP9xj/cY/3GP9xj/cY/3GIKjYDWoyfyocf+Ihx/4hx/4iHH/hx/4hx/4hx/4cf+HH/hx/4cf+HH/NjRuu8uRiI/3GIiP9xiIj/cYiIiI/3GIiIiIiIiP9xiIiIiIiCjDOxqTzE6Ij/cYiIj/cYiIiIj/cYiIiIiIiIiIiIiIiIiIiIiD84OrHHxYcf+HH/cf+HH/cf9x/4cf9x/3H/cf9x/4cf9x/3H/cY/3H/cf9x/yQKutowZFKIiIiIiIiHH/iIiIiIcf+IiIhx/4gnJiMqrZ3Ncf+Ihx/4hx/4hx/4cf+Icf+HH/hx/4cf+HH/hxJUH7KrvgTXGP9xj/cY/3GI/3GP9xiP9xiP9xiI/3GI/3GIiP9xiIj/cTZEbLq7k3H/iHH/iHH/hx/4hx/4cf+HH/hx/4cf+HH/hx/3H/hx/3H/hx/3H/cTd0bLiLk3GIiP9xiIiP9xiIiI/3GIiIiIiIj/cYiIiIiIiIiIhx/4iIiIiIiIcf+IiIhx/4hBk5z2xohx/4iHH/iIcf+Icf+Icf+Icf+HH/hx/4hx/4cf+HE4WPy4pwOI/3GI/3GIj/cYiP9xiI/3GIiI/3GIiIj/cYOC5ZudGm/4iHH/iHH/iHH/iHH/iHH/hx/4hx/4cf+HH/hx/4cTWv0btQLv9x/4cf9x/3H/cf9x/3H/cf9x/3H/cf9x/3H/cf9xj/cf9x/3GP9x/3GP9x/3GP9xj/cYPZHEsm47cYiP9xiIj/cYiIiP9xiIiIiI/3GIiIiIiIiIiIg8ORu1xuT/hx/3H/hx/4cf9x/4cf9x/3H/hx/3H/cf9x/3H/cf9x/3H/cf9x/3H/cf9xj/IIPESjjDu/9xj/cf9xj/cY/3GP9xj/cY/3GP9xj/cYj/cYj/cYj/cYj/cYiP9xgxQNq/vyWIhx/4iIcf+Ihx/4iHH/iHH/iHH/iHH/iHH/hx/4cf+HH/hx/4cf+HH/guPfwqTCA9iP9xj/cYj/cYj/cYiP9xiI/3GIiP9xiIj/cYiIiI/3GC+miRoVl25xiP9xj/cY/3GI/3GI/3GI/3GI/3GIj/cYiP9xiIj/cYiIiP9xiIiIiP9xiIiIiIiIiIiIiIiIiDFyLrCd0f9x/3H/hx/3H/cY/3H/cf9x/3H/cf9xj/cf9xj/cf9xj/cf9xj/cY/zLeJL8h2/9xiI/3GIiP9xiIiP9xiIiI/3GIiIiIiIj/cYN4G8uX5Dhx/4cf9x/4cf+HH/cf9x/4cf9x/3H/cf+HH/cf9x/3H/cf9x/3E5Zje3mciI/3GI/3GIj/cYiP9xiIj/cYiIiP9xiIiIj/cYiIiIiIiCvdixpiJ06I/3GIj/cYiIj/cYiIj/cYiIiIiI/3GIiIiIiIguQtcqO9KNiHH/iIcf+Ihx/4hx/4hx/4cf+Icf+HH/hx/4cf+HH/hx/4cf+HH/cf+HH/cf+HH/cf8qZsA6iZP8iIiIiI/3GIiIiIiIiIiIiIiIg9NQKzyv2Icf+IiIhx/4iIcf+Ihx/4iHH/iHH/iHH/iHH/iHH/hx/4hx/4cf+HH/hx/3H/hxNQa9uvlCcYiP9xiI/3GIiI/3GIiIj/cYiIiIiIj/cYgvd3ZaOIiacf9xj/cf9x/3H/cY/3H/cY/3H/cY/3H/cY/3GP9xj/cY/3GP9xOWMtt5zSiIiHH/iIiHH/iIhx/4iHH/iIcf+Ihx/4hx/4cf+Icf82cdm7jiaP9x/3GP9xj/cf9xj/cY/3GP9xj/cYj/cY/3GI/3GI/3E7lpG0aW5xiIj/cYiIj/cYiIiI/3GIiIiIiIiIiIiIiIiIiIiIiIiIiHH/iIiIgmBIUav7euj/cYj/cYiP9xiIj/cYiIj/cYiIiI/3GIiIiDip+rhWBXH/iHH/hx/4cf+HH/hx/4cf+HH/cf+HH/hx/3H/cf+HH/cf9x/3Ezkxe9bOj/cY/3GI/3GP9xiP9xiP9xiP9xiI/3GIj/cYiI/3GIiI/3GIiIiP9xiIiIiIiIiIiIiIiIiIiIiIiDf+G7oB5P9x/4cf9x/4cf9x/3H/cf9x/3H/cf9x/3H/cf9x/3H/cf9xj/cf9x/3GP9x/3GP9x/3GP9xj/cYOir6ttUFiIiIiIiIiIiIcf+IiIiIhx/4iIhx/4iIhx/ydK3Eq7UjuHH/cf9x/3H/cf9x/3H/cf9x/3GP9x/3H/cf9xj/cf9xj/cf9xj/NI11vXKKiP9xiIj/cYiIj/cYiIiI/3GIiIiIiIiIiIj/cYcf+IiIiIiIiIiIPSArs9/Ucf9x/4cf9x/3H/cf9x/3H/cf9x/3H/cf9x/3H/cf9xj/cf9x/3GP8wIu6x7RGIiIcf+IiIiIhx/4iIiHH/iIhx/4iIcf+IcSd9b5rIKQZxiIiIiIiIiIiIiIiIiIiIiIcf+Cdqqyq5VU3/cf+HH/cf+HH/cf9x/4cf9x/3H/cf9x/3H/cf9x/3H/cf9x/3GP9x/3H/cf9xj/JdnmqgNhlXH/cY/3H/cf9x/3GP9x/3GP9x/3GP9x/3GP9xj/cY/3GP9xiP89Dmu08ZSHH/iIiIiIhx/4iIiHH/iIiHH/iIcf+Ihx/4hx/4hx/4hxOF3bt6Ikcf9xj/cY/3GP9xj/cY/3GI/3GP9xiP9xiP9xiI/3E+ggyzffP/iIhx/4iHH/iIcf+Icf+Ihx/4cf+Icf+HH/iHH/hx/4cf+HEpIskafdNuiHH/iIhx/4iIcf+Ihx/4iHH/iHH/iHH/iHH/hx/4cf+Icf+CWRaUrm6Wv/cf9x/3H/cf9x/3H/cY/3H/cY/3H/cY/3H/cY/3GP9xj/cY/3GDHTDL8s84iHH/iIiIiIcf+IiIhx/4iIcf+IiHH/iIcf+Icf+Icf8iQxYq+86dcf+HH/cf+HH/cf9x/3H/hx/3H/cf9x/3H/cf9x/3H/cf9xj/cf9x/3H/cYMuI0vh3Lj/cYj/cYj/cYj/cYj/cYiI/3GIj/cYiIj/cYiIPNHhtC4eiIiIiIiIiIiIiIiIiIiIcf+IiIiHH/iDClpbBqWnH/hx/4cf+HH/hx/3H/hx/4cf9x/3H/hx/3H/cf9x/4cf9x/3H/cf9xL9usGhJFPocf+HH/cf+HH/cf+HH/cf9x/4cf9x/3H/cf9x/3H/cf9x/3H/cf9xNVKau61l/3GIiIiP9xiIiIiIiIj/cYiIiIiIiIhx/4iIN3R8uYuDcf9x/3H/cf9x/3H/hx/3H/cf9xj/cf9x/3H/cf9xj/cf9x/3EtY+lqacFpiP9xiP9xiP9xiI/3GIj/cYiP9xiIiP9xiIiIj/cYiIiIiIiDppF7aW6Icf+Ihx/4hx/4iHH/iHH/hx/4hx/4cf+HH/hx/4cf+HH/hx/3H/hx/4cf9x/3H/hx/3H/cf9x/4cf80IMy93zOIj/cYiIiIj/cYiIiIiIiIiIiIiIiIiIiIiCHGbBoEmT6IiIj/cYiIiIiIiIiIiIiIiHH/iIiIiIhx/4iIiHH/iD4S67LtFHH/cf9x/3H/cf9xj/cf9x/3GP9x/3GP9xj/cf9xj/cY/3GP9xj/cYj/cY/3GI/3EzZJq9m2WIiIhx/4iIiIcf+IiIcf+Ihx/4iIcf+Icf+Icf8xKJG/125x/4cf+HH/hx/4cf+HH/cf+HH/cf+HH/cf+HH/cf9x/3H/Hne4EZuIR+6I/3GI/3GIj/cYiI/3GIiP9xiIiI/3GIiIiIgmPjU6zBys/3H/cf9x/3H/cf9xj/cf9xj/cf9xj/cf9xj/cY/3GP9xj/cY/3EtLns6XRhM/4cf9x/3H/cf9x/3H/cf9x/3GP9x/3H/cf9xj/cf9xj/cf9xj/cf9xj/Mb90sFCLiP9xiIj/cYiI/3GIiIj/cYiIiIj/cYiIiIiIgvgnMaF9jOcf9x/3GP9x/3GP9x/3GP9xj/cY/3GP9xj/cY/3GI/3GP9xiP9xOYgWt3fpiIiIiIiIiIiIiIiIiIiHH/iIiIiIcf+INlU9uqrCcY/3H/cf9x/3GP9x/3H/cY/3GP9x/3GP9xj/cY/3GP9xj/cY/3GCAG6ZpAoWZx/4cf+Icf+HH/hx/4cf+HH/hx/4cf+HH/cf+HH/cf9xMYCEv397/3GP9x/3GP9x/3GP9xj/cf9xj/cY/3GP9xiP9xj/cYj/cY/3GIj/cYg/kqyxbVOIcf+Ihx/4iHH/iIcf+Icf+HH/iHH/iHH/hx/4cf+HH/hx/4cTEIzL73M3GI/3GI/3GIj/cYiI/3GIiP9xiIiIj/cYiIiIiIj/cYiIiIiIgnqEw6pXs8cYiP9xiI/3GIiI/3GIiIj/cYiIiIiIiP9xiINY58u3GDhx/4cf+HH/cf+HH/cf9x/4cf9x/3H/cf+HH/cf9x/3H/cf9x/3EtZjUaOZyuhx/4iHH/iIcf+Icf+Ihx/4hx/4cf+Icf+HH/hx/4cf+HH/hx/yq4g3qkd8iP9xiI/3GIj/cYiIj/cYiIiP9xiIiIiIiIj/cYg8BR21+uL/hx/4cf9x/4cf9x/3H/hx/3H/cf9x/3H/cf9x/3H/cf9x/3H/cf9xj/cf9x/3GP9x/3GP9x/3GCqijRp11y7/cf9x/3H/cY/3H/cf9x/3GP9x/3GP9x/3GP9xj/cY/3GP9xggk1sqF8pNj/cYiIiIiIcf+IiIiIiIiIhx/4iIiHH/iIgpIVIqnerd/4iHH/iIcf+Ihx/4hx/4cf+Icf+HH/iHH/hx/4cf+HH/gkVf0a2qAuhx/4hx/4cf+Icf+HH/hx/4cf+HH/cf+HH/hx/3H/cf+HH/cf9x/4cS+P/yonAA2IiIiI/3GIiIiIiIiIiIiIiIiIiIiIiIhx/4iIiIcf+IiIhx/4iIcf+IMWcVv5jqcf+HH/cf+HH/cf+HH/cf+HH/cf9x/3H/cf+HH/cf9x/3H/cf9xj/cf9x/3H/cf9xj/cf9xj/cf9xj/cf9xj/cY/3GP9xI99UOuIKvIhx/4hx/4hx/4hx/4cf+HH/hx/4cf+HH/hx/4cf9x/4cf9xKJBRGob67oiIiIiIiIiIiIiIiIiIiIiIiHH/iC3HKBpDjX6I/3GIiI/3GIiIj/cYiIiIiIiI/3GIiIiIiIiIcf+IiIiIiIiHH/iIiIhx/4iIcf+IiHH/iIcf8n1rN6wpTIcf9xj/cY/3GP9xj/cYj/cY/3GI/3GI/3GI/3GIj/cYiP9xTZ/cNgKIiP9xiIiIiP9xiIiIiIiIiIiIiIiIiIiIP2+tspBS/4cf9x/3H/cf9x/3GP9x/3H/cf9x/3GP9x/3GP9x/3GP9x/3GP9xj/cY/z2wG7RP5IiIiIiIiIiIcf+IiIiIcf+IiIcf+IiHH/iIhx/4hx/4iHH/iHH/iHH/J4RNGqe7LoiIhx/4iHH/iIcf+Icf+Icf+Icf+Icf+HH/hx/4cf+Cygujpl9FyIcf+IiIiHH/iIiHH/iIhx/4iHH/iIcf+Icf+IJ6WzOrWkzIiP9xiI/3GIiP9xiIiI/3GIiIiIiP9xiIiIiIKQKgKo/V/YiIiIiIiIiIiIiIiHH/iIiIiIcf+IiIhx/yXGWeokmmGIiIcf+IiIiIiHH/iIiHH/iIiHH/iIcf+Ihx/4hx/zZfHbqg4nH/cY/3GP9xj/cYj/cY/3GP9xiP9xiP9xiI/3GI/3GIiP9xiIj/cSAqcBoOWP6HH/cf+HH/hx/3H/hx/3H/cf+HH/cf9x/3H/cf9x/3H/cf9xP9+GsCB5cYj/cYj/cYj/cYj/cYiP9xiIj/cYiI/3GIgQLCABmOPf/v9x/3H/cf9x/4cf9x/3H/cf9xj/cf9x/3H/cf9xj/cf9x/3GP9x/3GP9xMddsvyiTiIiIiHH/iIiIiIiIcf+IiIhx/4iIhx/4iHH/PMzptDMWcf9x/3H/cf9x/3H/cf9xj/cf9x/3GP9x/3GP9x/3GP9xj/cY/3GP9xgxAy2wDdL/iIiIhx/4iIhx/4iIcf+IiHH/iHH/iIcf+Icf+HH/KfOkKpDFvf+HH/cf+HH/cf+HH/cf9x/3H/hx/3H/cf9x/3H/cf9x/3H/cf9x/3GCuFsxpXpM6Icf+IiHH/iIcf+Ihx/4hx/4hx/4hx/4hx/4cf+HH/hx/4cf+HH/hxI4NNKufLLY/3GP9xiP9xiI/3GI/3GIj/cYiI/3GIiI/3GIJXHcSujiO/+IiHH/iIcf+Ihx/4hx/4hx/4hx/4cf+Icf856r24FUKI/3GP9xiI/3GI/3GIj/cYiI/3GIiI/3GIggydXqdGKhj/cY/3GP9xiP9xiP9xiP9xiP9xiP9xiIj/cYiP9xiIiP9xMxnuveYRiHH/cf+HH/hx/4cf9x/4cf9x/4cf9x/3H/cf+HH/cf9x/3H/cf9x/3H/cSqC+cq30GNx/3H/cf9x/3GP9x/3H/cf9xj/cf9x/3GP9x/3GP9xj/cY/3GP9xj/cSx8HRpYPi6P9x/3H/cY/3H/cY/3H/cY/3GP9x/3GP9xj/cYj/cY/3GI/3GP9xKlibWop2SnH/cf9x/3H/cf9x/3H/cf9x/3H/cf9xj/cf9x/3GP9x/3GP9x/3GP9xj/cYJQRgGr+5/oiHH/iIhx/4iHH/iHH/iHH/iHH/iHH/hx/4cf+Icf+HH/hx/3EmXuAqqhH9cf+HH/hx/3H/hx/3H/hx/3H/hx/3H/cf9x/3H/hx/3H/cf9x/3GCmuq0qVFUuIj/cYj/cYiI/3GIiP9xiIiP9xiIiIiP9xghOcc6HWOM/3H/cY/3H/cY/3GP9xj/cY/3GP9xj/cY/3GI/3GI/3GI/3GI/3GIL8v6SjNAW4iIiIiIiIhx/4iIiIhx/4iIiHH/iIhx/4iCTFFirTrp1x/4cf+HH/hx/3H/hx/3H/hx/3H/hx/3H/cf9x/3H/cf+HH/Le30qoEgtXH/hx/3H/hx/3H/cf+HH/cf9x/3H/cf9x/3H/cf9x/3H/cf9xMTrnv8UY/3GIj/cYiI/3GIiP9xiIiI/3GIiIiIiI/3GIiIiIiIiIiIElxlMZezms6Icf+Ihx/4iHH/iHH/iIcf+HH/iHH/hx/4hx/4cTNrPr2Uwf9xiI/3GI/3GIiP9xiIj/cYiIiP9xiIiIiI/3ExLfS/0guIiHH/iIiHH/iIiHH/iIcf+Ihx/4hx/4hx/4gwyz6wRMFxj/cYj/cY/3GI/3GIj/cYj/cYiI/3GIj/cYiIiP9xiIiIj/cYiIiIiIiIiIiIiIiIg7p3G1WI6IiIiIcf+IiIcf+IiHH/iIcf+Ihx/4hx/4hx/4hx/4hx/4cTMsPrzTwXGI/3GI/3GIj/cYiP9xiIj/cYiI/3GIiIiP9xiIiIiIiIME//sMAAhx/3H/cf9x/3H/cf9x/3H/cf9x/3H/cf9xj/cf9x/3GP9x/3GP9x/3GP9xj/cY/3GP9xj/cY/3GP9xiP9xiP9xiP9xiP9xiI/3GIgpdGkaiLluj/cf9xj/cf9xj/cY/3H/cY/3GP9xiP9xj/cY/3GI/3GI/3GI/3GIj/cYiP9xiIj/cYiIj/cYiIiIj/cYiIiIiIiDmt9LhSC/+IiIcf+IiHH/iIcf+Icf+Ihx/4hx/4cf+Icf+HH/hx/4cf+HH/hx/4cf+CRFoirrpd3/cf9x/4cf9x/3H/cf9x/4cf9x/3H/cf9xj/cf9x/3H/cf9xj/Nl5Yu6GniI/3GIiI/3GIiIiIj/cYiIiIiIiIiIiIiC9JPSorbC1x/4cf9x/4cf9x/4cf9x/3H/cf+HH/cf9x/3H/cf9x/3H/cf9xj/cf9x/yH2dUohmKv/cY/3GP9x/3GP9xiP9xj/cY/3GI/3GI/3GI/3GI/3GIghKCoqDn1diIiIiIiHH/iIiIcf+IiIcf+Ihx/4iHH/iIcf+Icf+Icf+HH/iHH/hx/4cf+HH/hx/y9dnzo6JgyIcf+Icf+Icf+HH/hx/4cf+HH/hx/4cf+HH/cf+HH/cf+HH/cf9x/4cf9x/3H/cf9x/3H/cf9x/zKW+L9pB/9xiI/3GIiP9xiIiP9xiIiIiP9xiIiIiIiIiIiIiIiC5fZmpaCZmIiIiIiIcf+IiIhx/4iIhx/4iHH/iIcf+Ige0xShnyzrXv9x/3GP9xj/cY/3GP9xiP9xj/cYj/cYj/cYj/cYiP9xiI/3GIj/cYiIj/cYiIiI/3GIiIiIiIiIM8NovjyX/4hx/4hx/4hx/4cf+HH/iHH/hx/3H/hx/4cf+HH/cf+HH/cf+CKOjBr3Fz5x/4cf+Icf+HH/hx/4cf+HH/cf+HH/hx/3H/cf+HH/cf9x/4cf9x/3H/cf9x/3H/cf9x/3H/cf9x/3GP9x/3H/JHANGtj/Locf9x/3H/cf9x/3H/cf9x/3H/cf9x/3GP9x/3H/cf9xj/cf9xj/cY/y46YnpsWdiIiIiIiIiIcf+IiIiIcf+IiIcf+IiHH/iIhx/4hx/4iHH/iHH/hx/zcS8rntDYcf9x/4cf9x/4cf9x/3H/hx/3H/cf9x/3H/cf9x/3H/cf9x/3H/cY/3H/cf9xj/cf9xg5mLm3Z0aIiIiP9xiIiIiIiIiIiIiIiIiHH/iIiIg6dti2iSdx/3H/hx/3H/hx/3H/hx/3H/cf9x/4cf9x/3H/cf9x/3H/cf9xj/OFWMuapziIj/cYiIiIiIiIiIiIiIiIcf+IiIiIiHH/iDJDq768VHH/cf9x/3H/cf9x/3H/cY/3H/cf9xj/cf9x/3GP9x/3GP9xj/cY/3GP9xj/cS8X6apugWWP9xiP9xiP9xiP9xiP9xiI/3GIiP9xiIj/cYiIg2sWy6TpOHH/hx/4hx/4cf+HH/hx/4cf+HH/hx/3H/hx/3H/hx/3H/cSiGcSqHmO1x/3H/cf+HH/cf9x/3H/cf9x/3H/cY/3H/cf9x/3GP9x/3H/cY/3E2Pvi6wQeIiIj/cYiIiIiIiIiIiIiIiIiIiIiIiD0ojLTXc/9x/3H/cf9x/3H/cf9x/3H/cf9x/3H/cY/3H/cf9xj/cf9xj/cY/3H/cY/3GP9xj/cYg9rZqzUmWIiIiIiIcf+IiIiIhx/4iIiHH/iIhx/4iHH/gtd/46WIAciIhx/4iIiIcf+IiHH/iIhx/4iHH/iIcf+Icf+Icf+INgZNu/my/3GP9xj/cYj/cYj/cYj/cYj/cYiP9xiI/3GIiP9xiIiI/3GIiIg15qu7GVSHH/iHH/hx/4cf+HH/hx/4cf+HH/hx/3H/hx/3H/hx/3H/cToAzrb/MYj/cYiIiIiIiP9xiIiIiIiIiIhx/4iDlsbbeTkocf9x/3H/cf9x/3H/cf9xj/cf9x/3H/cY/3H/cf9xj/cY/3H/cTeB17l+KI/3GIiIiIj/cYiIiIiIiIiIiIiIiIiIiHH/iIiIiIOpy5tmNGcf9x/3H/hx/3H/cf9x/3H/cf9x/3H/cf9x/3H/cf9x/3H/cY/3H/cY/3H/cY/3H/cY/3GP9xj/cY/3GP9xj/cYj/cYPEgKtLf1iIiIiIhx/4iIiIhx/4iIhx/4iIcf+Ihx/4hx/4iHH/gsCKQaT3W+cYiIiI/3GIiIiIiIiIiIiIiIiIiIiDOldb1aiocf+Icf+Icf+Icf+HH/hx/4hx/4cf9x/4cf+HH/hx/3H/hx/3H/hx/3H/cf9x/4cf9x/3H/cf9x/3H/cf9xj/cf9x/3H/cf9xj/cf9xj/cf9xNKYyu1nNcY/3GI/3GP9xiP9xiI/3GI/3GIj/cYiI/3GIiI/zuHRLZ4u4iIiIiIiIiIhx/4iIiIcf+IiIcf+IiHH/iDJSLb+t0o/3H/cY/3GP9x/3GP9xj/cY/3GI/3GP9xiP9xj/cYj/cYiDuNubVyRoiIiIhx/4iIiHH/iIhx/4iHH/iIcf+Ihx/4gtOyY6XE2cj/cYiIiP9xiIiIiIiIiP9xiIiIiIiC4gtGpd9LmIiIiIiIiIiIcf+IiIiIcf+IiIcf+IiHH/iIcf+Ihx/4hx/4hx/4hx/4hx/4cf+HE08Qm8Dvb/cf9xj/cf9xj/cY/3GP9xj/cY/3GI/3GP9xiP9xiP9xiP9xiDWZVrtmqYiIiIiIiIiIiIcf+IiIiIhx/4iIhxJVUYeuqueP9xj/cYj/cYj/cYj/cYj/cYiP9xiIj/cYiIj/cYiIiI/yk8WjqsOlz/cf9xj/cY/3GI/3GP9xj/cYj/cYj/cYj/cYiP9xJv64OsAUfP+HH/cf9xj/cf9x/3H/cf9x/3GP9x/3GP9x/3GP9x/3GP9xj/cYNUi4u7dHiIiIiIiIiIiIiIiIiIiIiIhx/4JLxTGtQ6zv9xj/cY/3GP9xiP9xiP9xiP9xiP9xiI/3GIiP9xiIj/cYiIiP9xiIgg6PwaEnA+j/cYiP9xiI/3GIiI/3GIiIj/cYiIiIiIj/cTQVTL3qs/+HH/hx/4cf+HH/cf+HH/cf+HH/cf9x/4cf9x/3H/cf9x/3H/cf8zRUy9urNxiIiIiI/3GIiIiIiIiIiIiIiIiIiIiHH/iIiIiIcf+IiDCqKbBl1nH/cf9x/4cf9x/3H/cf9x/3H/cf9x/3H/cf9x/3GP9x/3H/cY/3H/cY/3H/cY/3GP9xj/cY/3E2CuW69RqIiIj/cYiIiIiIj/cYiIiIiIiIiIiIiIcf+IiIiIiHH/iIiIcf+IiIcf+Ihx/4g1bqu7kVRx/3GP9x/3H/cY/3GP9x/3GP9xj/cY/3GP9xj/cYj/cY/3GIPRkts+bScf+IiHH/iIhx/4iHH/iHH/iHH/iHH/iHH/hx/4cf+HH/O3UftorgiP9xiI/3GIiP9xiIiI/3GIiIiI/3GIiIiIgzGYu95nRx/4cf+HH/hx/3H/hx/4cf9x/3H/hx/3H/cf+HH/cf9x/3H/cf9x/3H/cf9x/3H/cf8ssMuqpPNFj/cf9xj/cY/3GP9xj/cYj/cY/3GI/3GI/3GI/3GIL0BRGiv67v+HH/hx/4cf+HH/hx/4cf9x/4cf9x/3H/hx/3H/cf9x/4cf9x/3H/cf9x/3H/cY/3H/cf9x/3GP9x/3H/cY/3GCdPvRqbBC5x/3H/cf9x/3H/cf9xj/cf9x/3GP9x/3GP9x/3GP9xj/cY/3GP9xj/cYj/cY/3GI/3Ewa16xpKH/iIcf+Ihx/4hx/4hx/4hx/4cf+Icf+HH/hx/4cf+Cvl/yphoA1xiI/3GIj/cYiI/3GIiI/3GIiIiI/3GIiIiIiIiIiIiIiII8SragS1SXH/iIcf+Icf+Icf+HH/iHH/hx/4cf+HH/hx/4cf+HH/cf+HH/cf8naKoaqXVehx/4hx/4hx/4hx/4hx/4cf+HH/iHH/hx/3H/hx/4cf9x/4cf9x/4cf9x/3H/hx/3H/cf9xIIjbGghyTocf+HH/hx/4cf9x/4cf+HH/cf+HH/cf9x/4cf9x/3H/cf9x/yH6QCoRW/3/cf9x/3H/cf9x/3H/cf9x/3H/cf9x/3H/cY/3H/cf9xj/cf9xj/cY/3H/cY/3GP9xj/cY/3GI/3GDmnmLdYZ4iIiIiIiIiIiIcf+IiIiIcf+IiIhx/4iIcf+IiHH/iHH/g4W3m5pIb/cf9x/3H/cY/3H/cf9xj/cf9xj/cf9xj/cY/3GP9x/3GI/3GP9xj/cYj/cYj/cT3T7LMsE3H/iIhx/4iIcf+Icf+Ihx/4hx/4hx/4cf+Icf+HH/hx/4cf+HH/hx/3H/hx/3H/hx/3H/hx/3H/cf808XS9DouP9x/3GP9xj/cf9xj/cY/3GP9xiP9xj/cYj/cYj/cYj/cYj/cU7bTBJLcYiI/3GIiI/3GIiIj/cYiIiIiIiIiP9xiIiIiIcf+IiIiIiINBMSvOztiIcf+IiHH/iIcf+Icf+Ihx/4cf+Icf+Icf+HH/hx/4cf+HH/hx/3H/hx/4cf9x/3H/hx/3H/cf+HH/cf9x/3H/cf8z4+S+HBv/cY/3GP9xj/cY/3GI/3GP9xiP9xiI/3GIj/cYiP9xiIj/O1vftqQgcf+HH/hx/4cf+HH/cf+HH/cf+HH/cf9x/3H/hx/3H/cf9x/3H/H7f2sZ5ICU5x/4cf9x/3H/cf9x/3H/cY/3H/cf9x/3GP9x/3H/cY/3GP9x/3EmXPEqujDtj/cY/3GP9xj/cY/3GI/3GP9xiP9xiI/3GI/3GIj/cYNbv6vEQF/4iIcf+Ihx/4hx/4iHH/iHH/hx/4hx/4cf+HH/g81dq0KiVxj/cY/3GP9xiP9xj/cYj/cYj/cYj/cYiP9xiIj/P/WCsgp9iIiP9xiIiIiIiIiIiIiIiIiIcf+IiIiIhx/yJI9Rr7cK7/cYiP9xiI/3GIiP9xiIiI/3GIiIiI/3GIiILJj3eoZwiP9x/3H/cf9xj/cf9x/3H/cY/3H/cY/3H/cY/3H/cY/3GP9xj/cY/3GI/3GP8uTLg6SzR8hx/3H/hx/3H/cf9x/3H/hx/3H/cf9x/3H/cY/3H/cf9x/3H/cY/ymINjqXfJyIhx/4hx/4iHH/iHH/hx/4hx/4cf+HH/hx/4cf+HH/hx/4cf9x/4cf9x/4cf9x/ziQe7lvhIj/cYiP9xiIj/cYiIiP9xiIiIiI/3GIiC0BRCpP672IiIiHH/iIiIiIcf+IiIhx/4iIcf+Ihx/4iHH/iHH/iHH/iHH/g05EO8G7xx/4cf9x/3H/hx/3H/cf9x/4cf9x/3H/cf9x/3H/cY/3H/cf9x/3EgqT96RmwI/4cf+HH/hx/3H/hx/4cf9x/3H/hx/3H/cf+HH/cf9x/3H/cf9x/3H/cf9xj/cf8xBDWwDMr/cYj/cYj/cYj/cYj/cYiP9xiIj/cYiIj/cYiIiP9xiIiIiIiIiI/3GIiIiIhx/4iIiIiIiIhx/4iIiIcf+IiIcf844cS4HjuHH/hx/3H/hx/4cf+HH/cf+HH/cf9x/4cf9x/3H/cf9x/3H/cf9x/3H/cf9x/3H/cf9x/3GP9x/3H/cY/3GP9x/3GP9xj/cTRzWLuMp3GIiIiIiIiIiIiIiIiIiIiIiIiIhx/4iIiIcf+IiIcf+IiHH/iIcf+Icf+IPVCFs696hx/3H/cf+HH/cf9x/3H/cf9x/3H/cf9x/3H/cf9x/3GP9x/3H/cY/3H/cY/3H/cY/3GP9xj/cY/3GP9xj/cYj/cYj/cYPXwas4PliIiIcf+IiIiHH/iIiHH/iIhx/4iHH/iIcf+Icf+Icf+IcSxAKypb/U3/cf9xj/cf9x/3GP9xj/cf9xj/cY/3GP9xj/cYj/cY/3GI/3GI/3GIPSlqs9aViIiIiHH/iIiHH/iIhx/4iHH/iIcf+Icf+Icf+EFuvPkUcf+Icf+HH/hx/3H/hx/4cf9x/4cf9x/4cf9x/3H/hx/3H/cf83hbq6ekWI/3GIiP9xiIiI/3GIiIiP9xiIiIiIgXpLdhk2tInnH/cf9xj/cY/3H/cY/3GP9xj/cY/3GI/3GP9xiP9xiP9xiP9xiCDMkCoUNv2Ij/cYj/cYiP9xiIj/cYiIj/cYiIiI/3GIiIiIiIiC0DjTpfxyyIj/cYiI/3GIiI/3GIiIiP9xiIiIiIiIgm/ZGK4CbniIj/cYiI/3GIiI/3GIiIiIj/cYiIiIiIiIiIiIiIiIiIiIcf8jejoa6Fxej/cYiIiI/3GIiIiIiIiIiIiIiIiIiIiIiINv+NuwBy/3H/cf9x/3H/cf9x/3H/cf9xj/cf9x/3GP9x/3GP9x/3GP9xj/cYMzu6vcRFiIiIiIiIiIiIiIcf+IiIiIcf+IiIcf+IiHH/P+g8sRfDcY/3H/cf9xj/cf9xj/cY/3H/cY/3GP9xj/cYj/cY/3GI/3GI/3GI/3GI/3GIj/cYiI/3GIiDiyRrhNuYiIiIiIcf+IiIiHH/iIhx/4iIcf+Ihx/4hx/4iHEyd1G+iK7/hx/4cf+HH/hx/4cf9x/4cf9x/4cf9x/4cf9x/3H/cf+HH/cf81T3i8sIeP9xiP9xiP9xiIj/cYiP9xiIiP9xiIiIj/cYiIiIiIg/+6yxBFOHH/hx/3H/hx/4cf9x/3H/hx/3H/cf+HH/cf9x/3H/cf9x/3H/cf9x/3E6Lke10bhxiI/3GI/3GIiP9xiIj/cYiIiP9xiIiIiIiP9xiIiIiIiIiIiIiIcf+IiIiIOyy6tdNFhx/3H/cf9x/4cf9x/3H/cf9x/3H/cf9x/3H/cY/3H/cf9xj/cf9xOit7ttSEiIiIiIiIiIiIiIiIiIiIiIcf+IiIiHH/iIiHH/iIhx/4gvQvkaK9BuiIiIiIiHH/iIiIiIiIiHH/iIiIcf+IiIcf+IiHH/iIcTiQ47dvHHH/cf+HH/hx/4cf9x/4cf9x/3H/hx/3H/cf9x/3H/cf9x/3H/cf9x/3E3zXG4Mo5xj/cf9xj/cf9xj/cY/3GP9xj/cY/3GI/3GP9xiP9xiP89l1G0aK6I/3GIiP9xiIiI/3GIiIiI/3GIiIiIiIiIiDrzobYMXohx/4iIiIiHH/iIiHH/iIhx/4iIcf+Icf+IO22stZJTcY/3GP9xj/cY/3GP9xj/cY/3GI/3GI/3GI/3GI/3GIgc6XMBnBaM/v9x/3H/cf9x/3H/cf9x/3H/cf9xj/cf9x/3GP9x/3H/cY/3GP9x/3GP9xj/cYP357sYGEiIiIiIiHH/iIiIiHH/iIiIcf+IiHH/iIcf+Igm1oRKwpe7iHH/iHH/hx/4hx/4cf+HH/hx/4cf9x/4cf9x/4cf9x/4cf9x/3H/cf+HE0EQq87vWI/3GIj/cYiP9xiIiP9xiIiI/3GIiIiIiIgkJGMq3bnNiIiIiIiIiHH/iIiIiHH/iIiIcf+IiHH/iIcf+Ihx/4hx/zBb2bG0Jv9x/3GP9x/3GP9x/3GP9x/3GP9xj/cY/3GP9xj/cY/3GP9xiP860Mq3LzWIiIiHH/iIiIhx/4iIhx/4iHH/iIcf+Ihx/4hx/4hx/4cf+Icf+HH/hx/4cf+HH/hx/4cf9x/z2eJLRh2/9x/3H/cf9xj/cf9x/3GP9x/3GP9xj/cf9xj/cY/3GP9xj/cYj/cY/3GI/3GI/3GI/3GIj/cYiI/3GIiP9xiIiP9xiIiIiI/3GIiIiIiIiIiIiIiIiIiIcf+IiIiIhx/4iIhx/4iIcf+IiHH/iHH/iIcUT4nLB2hx/4cf+Icf+HH/hx/4cf+HH/cf+HH/hx/3H/hx/3H/cf+HH/cf9x/3H/cf9x/3H/cf9x/3H/cf9x/3GP9x/3H/cY/3H/cY/3H/cY/3GP9xj/cY/3GP9xj/cYj/cY/3GI/3GI/3GIj/cYiDgYd7jniIiIiIiIiHH/iIiIhx/4iIcf+IiHH/iIcf+Ihx/4hx/4hx/4cf+Icf+HH/hx/4cTwhGLPe53GP9x/3GP9xj/cf9xj/cY/3GP9xiP9xj/cY/3GI/zLNWL8yp4iIiIiIiIhx/4iIiIiHH/iIiIcf+IiHH/iIhx/zslVLXaq3H/hx/3H/hx/4cf9x/3H/hx/3H/cf+HH/cf9x/3H/cf9x/3H/cf9x/yQyehrc2F5x/4cf+HH/hx/3H/hx/4cf9x/3H/hx/3H/cf+HH/cf9x/3H/cf9xKZtxGnZI7oiIcf+IiIiIiIcf+IiIhx/4iIcf+IiHH/iDwTCrTs9XH/cY/3H/cf9x/3GP9x/3H/cY/3H/cY/3GP9xj/cY/3GP9xj/Jx2pWt4lav+HH/hx/4cf9x/4cf9x/3H/hx/3H/cf9x/3H/cf9x/3H/cf9x/3H/NzznusMYiI/3GIj/cYiI/3GIiI/3GIiIiI/3GIiIiIiIiIiIiIiIiIiIg0S9y8tCOHH/cf9x/3H/cf9x/3H/cf9x/3H/cf9x/3GP9x/3H/cY/3H/cY/3GCuEx0p3s4uP9xiP9xiI/3GIiP9xiIj/cYiIj/cYiIiIiI/3GIiCdRwEq64/uI/3GIiIiIiP9xiIiIiIiIiIiIiIiIN8Cnuj9Y/4cf+Icf+HH/hx/3H/hx/4cf9x/4cf9x/4cf9x/3H/hx/3H/cf9x/3H/cf9x/3H/cf9x/3H/cY/3H/cf9xj/cf9xglTSoauy1ehx/3H/cf+HH/cf9x/4cf9x/3H/cf9x/3H/cf9x/3H/cY/3H/cf9x/3GP9x/3GDuLwbV0Pv9xj/cY/3GI/3GP9xiP9xiP9xiI/3GIj/cYiP9xPrRiskudiIiIiIj/cYiIiIiIiIhx/4iIiIiIiIcf8hM6ca/MWOcYiI/3GIiP9xiIiIj/cYiIiIiIiIiP9xiIiIhx/4iIiIiIiIiHH/iDca7bnlEnH/cf9x/3H/cY/3H/cY/3H/cY/3H/cY/3GP9xj/cY/3GP9xj/cYj/cYj/cYj/cYj/cYiP9xiI/3GIiP9xiIiI/3GIK8S7OmO0THGP9xiP9xj/cYj/cY/3GI/3GIj/cYj/cYiI/3GIiCzMSMqjO3P/cYj/cYiP9xiIj/cYiI/3GIiIj/cYiIiIiIiILobuOkeRHIj/cYiI/3GIiIiP9xiIiIiIiIj/cYiIiIiIiIcf+IiIiIiIiHH/iIiIcf+IiIcf+IiHH/g3Oge5xfhx/3H/cf+HH/cf9x/3H/cf9x/3H/cf9x/3H/cf9xj/cf9x/3GP9x/3GP9x/3GP9xj/cf9xj/cYj/cY/3GP9xiP9xiP9xiP9xiP9xg69Vq2CqWIiIhx/4iIhx/4iHH/iIcf+Ihx/4hx/4hx/4cf+Icf+HH/hx/4cf+HH/hx/3H/gzJlq+2aWP9xiP9xj/cYj/cYiP9xiP9xiIj/cYiI/3GIiI/zClYrFqnYiIiIiIiIiIiIiIiIcf+IiIiIcf+IiDHLQ780vIhx/4hx/4cf+HH/iHH/hx/4cf9x/4cf+HH/cf+HH/cf+HEmz8AqswP9/3H/hx/3H/cf9x/4cf9x/3H/cf9x/3H/cf9x/3GP9x/3H/cf9xj/cf9xJMYZevOeaIiHH/iIcf+Ihx/4hx/4cf+Icf+HH/iHH/hx/4cf8iXKKqOzXVcf+IiHH/iIcf+Icf+Icf+Icf+Icf+HH/iHH/hx/4cf+HH/hx/yHXXToTiiyIiHH/iHH/iHH/iHH/iHH/hx/4hx/4cf+HH/hx/4cf9x/4cf9x/4cf9x/4cf9x/3H/cf+DBDuLHMR/9xj/cYiP9xiP9xiI/3GIiP9xiIiP9xiIiIj/JePS2iLC0ohx/4iIcf+IiHH/iHH/iIcf+Icf+HH/iHH/hx/4hx/yK3txr0hI6IiIcf+IiIiIiHH/iIiHH/iIiHH/iIcf+Ihx/4hx/4hx/4gvPPgqLDB9cf9x/3H/cf9x/3H/cY/3H/cf9x/3GP9x/3GP9xj/cf9xj/cY/zV/yryANYiIiIiIiIiIiIhx/4iIiIhx/4iIhx/4iIcf+Ihx/4hx/4iHH/hx/4LrtgSlRJ+/+Ihx/4iHH/iHH/iHH/iHH/hx/4hx/4cf+HH/hx/4cf+HH/cf+HH/cSeDrhqXxR5x/4cf+HH/hx/3H/hx/4cf9x/4cf9x/3H/hx/3H/cf9x/3H/cf9x/3H/cf9x/3H/cf9xj/cf9x/3GP9x/3GP9xj/cf9xj/cY/3GP8wNbWx2kqIiI/3GIiIiIiP9xiIiIiIiIiIiIiDQlTrzasXH/cf+HH/cf9x/3H/cY/3H/cf9x/3H/cY/3H/cY/3H/cY/3GP9xNgc6uvjFiIiP9xiIiIiHH/iIiIiIiIiIcf+IiIhx/4iINAxuvfORj/cf9xj/cf9xj/cY/3GP9xj/cY/3GI/3GP9xiP9xiP9xiP9xiIJH+9GsgELnGP9xj/cYj/cYj/cYj/cYj/cYiP9xiI/3GIiI/3GIKbHuKoThHXH/iHH/hx/4hx/4cf+HH/hx/3H/hx/4cf9x/4cf9x/3H/hx/3H/cf9x/3H/cf9x/3H/cf9x/3H/cf9x/3H/cY/3H/cY/3H/cY/zYYOrvnxYj/cYiIiIiIiIiIiIiIhx/4iIiIiIcf+IiIhx/4iIhx/4iHH/iCIJ9Cr/YL2HH/hx/4cf+HH/cf+HH/hx/3H/hx/3H/cf+HH/cf9x/3H/cf9x/3H/KU2kKpslvf9xj/cf9xj/cY/3GP9xj/cY/3GP9xiP9xj/cYj/cYj/cYiP9xgohGMah7nOhx/4cf9x/3H/hx/3H/cf+HH/cf9x/3H/cf9x/3H/cf9xj/cf9x/3H/P4wVsnPqj/cYj/cYj/cYiP9xiI/3GIiP9xiIiP9xiIiIiP9Ic3yYyIiIiIiIiIiIiIiIiIiIiHH/iIiIiHH/iIPjPas8wl/3H/cf9x/3H/cf9x/3GP9x/3H/cf9xj/cf9x/3GP9xj/cf9xj/cY/3EvPEw6LDs8cf+HH/cf9x/3H/cf9x/3H/cY/3H/cf9x/3GP9x/3H/cY/3GP9x/3GP9xj/cY/3GP9xj/cYj/cYj/cY/zt/2LaAJ4iIiIiIiIiHH/iIiIhx/4iIhx/4iIcf+Ihx/4hx/4ORCpt+9WcY/3H/cf9x/3GP9x/3GP9x/3GP9xj/cf9xj/cY/3GP9xiP9xj/cYj/cYj/NzYJusn2iIiIiIhx/4iIiIhx/4iIhx/4iIcf+Ihx/4iHH/iHH/iHH/iHH/hx/4cf+Icf+HH/hx/3H/hxMF8YsLDn/3GP9x/3GP9xj/cY/3GI/3GP9xiP9xiP9xiP9xiI/3GIj/I3KISgnXe4iIiIiIiIiIiIiHH/iIiIiIhx/4iIhx/4iIhx/4iHH/iIcf+Icf+Icf+Icf+HH/iHH/hx/4cf+HH/IRr4Gg9QfoiIiHH/iIiHH/iIhx/4iHH/iIcf+Icf+Icf+Icf+C1D/ipbwB2P9xiP9xj/cYj/cYj/cYj/cYiP9xiI/3GIiP9xiIKYI9GnfcLnGI/3GI/3GI/3GIj/cYiI/3GIiI/3GIiIiP9xiIgjF9p6H4JY/3GP9x/3H/cY/3GP9x/3GP9xj/cY/3GP9xj/cYj/cY/3GI/3FHR+yLgXGIj/cYiI/3GIiP9xiIiIj/cYiIiIiIiCnOFUqTHquIiIiIhx/4iIiIiIcf+IiIhx/4iIcf+IiHH/IYEsKhjtPf9xj/cf9x/3H/cf9xj/cf9xj/cf9xj/cf9xj/cY/3GP9xj/cY/3GI/3GP9xiP9xiP9xgtP0NabAvK/4hx/4hx/4hx/4cf+HH/hx/4cf+HH/hx/3H/hx/4cf9x/3H/Mt0MviLzcYiP9xiIj/cYiIj/cYiIiIj/cYiIiIiIiDln67iYFP+HH/hx/4cf9x/4cf9x/4cf9x/3H/hx/3H/cf9x/3H/cf9x/3H/cTSX67xoFIiP9xiIiIiIiIiI/3GIiIiIhx/4iIiIiIKX4sGogdPoiIj/cYiIiIiIiIiIiIiIiHH/iIiIiIhx/4g+NTyzysP/cf9x/3H/cf9x/3H/cY/3H/cf9xj/cf9xj/cf9xj/cY/3GP9xj/cY/z2wC7RP9IiIiIiIhx/4iIiIhx/4iIhx/4iIcf+Ihx/4iE0tTD0rcf+Icf+Icf+HH/iHH/hx/4cf+HH/hx/3H/hx/3H/hx/3H/hx/zlaI7el3HGP9x/3H/cY/3H/cf9xj/cY/3H/cY/3GP9xj/cY/3GP9xg5tMO3SzyP9xiIiP9xiIiIj/cYiIiIiIiIiIiIiIgyTBK+s+1x/4iIiIcf+IiHH/iIhx/4iHH/iIcf+Icf+Icf+Icf+HH/hx/4cf+HH/hx/4cf+HH/cf+HH/cf+HH/cf+HH/cf9x/3H/cf9x/3H/cf9x/3H/cf9x/3H/cYMrcGvUj5cYj/cYj/cYiP9xiIj/cYiI/3GIiIiP9xiIiIiIiIj/cYiIiIiIiIcf+IiIiIiIiHH/iIiIcf+D9hC7Ge9HH/cf9x/3H/cY/3H/cf9x/3H/cY/3H/cf9xj/cY/3H/cY/3GP9xj/cT7XBrIo+YiIiP9xiIiIiIiI/3GIiIiIiIiIiIiHH/Lr0QKjQu/YiIiIhx/4iIiIiIhx/4iIiHH/iIhx/4iIcf82lqm7aVb/cf9x/3H/cY/3H/cf9x/3GP9x/3H/cY/3GP9x/3GP9xj/cY/3GP9xK/llGmBprv+HH/hx/3H/hx/4cf9x/4cf9x/3H/hx/3H/cf9x/3H/cf9x/3H/cf9x/3H/cf9xSQHMf+P/cY/3H/cY/3GP9xj/cf9xj/cYj/cY/3GP9xiP9xiP9xiP9xiI/3GIj/cYiP9xiIQ9N80siIiIj/cYiIiIiIiIiIiIiIiIiIiIiIiIiHH/g+5fGyGg6IiHH/iIcf+Icf+Icf+Icf+Icf+HH/iHH/hx/4cf+HH/hx/3H/hx/3H/hx/3H/hx/3H/cf9x/4cf9x/3H/cf9x/3H/cY/3H/cf9x/3H/cY/3H/cY/zDPVLFAq4j/cYiP9xiI/3GIj/cYiI/3GIiIj/cYiIiIiP9xhH03ySyIiIiIiIiIiIiIiHH/iIiIiIcf+IiIhx/zWSFLtt64cf+HH/hx/4cf+HH/hx/4cf+HH/cf+HH/cf9x/4cf9x/3H/cf+HH/cf9x/3H/cf9xNEsavLTlj/cYiIj/cYiIiI/3GIiIiIiIiIiIiIiIg666y2FFNx/4cf9x/3H/hx/3H/cf9x/3H/cf9x/3H/cf9x/3H/cf9xj/cf9xj/cf9x/3GP9xj/cY/3H/cY/3GI/3GP9xj/cYj/cYj/cYj/cYj/P3pZsoWmiIiHH/iIiIcf+IiIcf+IiHH/iIcf+Icf+Icf+IJuOMGrHHPoiIcf+IiHH/iIhx/4iHH/iIcf+Icf+Icf+HH/iHH/hx/4cf+HH/hx/4cf+HH/cf+HH/cf+HH/cf9x/3H/hx/3H/cf9x/3H/cf9x/3EvK0gaHUt+hx/4hx/4cf+Icf+HH/hx/4cf+HH/cf+HH/hx/3H/hx/3H/cf9xLoNvGifJDocf9x/4cf9x/4cf9x/3H/cf9x/3H/hx/3H/cY/3H/cf9x/3H/cf9xj/cf9xMl/JvqA2j/cYiIiIiIiI/3GIiIiIiIiIcf+IiIiIiIiDF+P7+BwHGP9x/3H/cY/3H/cY/3GP9xj/cf9xj/cYj/cY/3GP9xiP9xiDozHLbM44iHH/iIiHH/iIcf+Ihx/4iHH/iHH/iHH/iHH/LZUxKkas7Yhx/4cf+HH/iHH/hx/3H/hx/4cf9x/4cf9x/4cf9x/3H/KMDnarPxiXH/cf9x/3H/cY/3H/cf9xj/cf9xj/cY/3H/cY/3GP9xj/cYj/cY/3Ep/lkagBpu/4cf9x/3H/cY/3H/cf9x/3H/cY/3H/cY/3H/cY/3H/cY/3GP9xj/cY/3GP9xKAkgGo9t/ocf+Ihx/4hx/4hx/4hx/4hx/4cf+HH/hx/4cf+HH/hxKVC5Knr0bXH/cY/3GP9xj/cY/3GP9xj/cY/3GI/3GP9xiI/3GI/3GIj/IaPvKhbBDYcf+Icf+Icf+Icf+HH/hx/4cf+HH/hx/4cf+HH/cf+HH/cf+DV5obuGXnH/cf9x/3H/cf9x/3GP9x/3H/cf9xj/cf9xj/cf9xj/cY/3H/cY/3GP84r+u5UBSIhx/4iIiIiIcf+IiIhx/4iIcf+Ihx/4JyvYWs1CeoiP9xiIiP9xiIiIiIj/cYiIiIiIiIiIg33gG5If6HH/iIiIiIcf+IiIcf+IiIcf+Ihx/4iHH/iHE8gyWzfNpx/4cf9x/3H/cf+HH/cf9x/3H/cf9x/3H/cf9x/3H/cY/3H/cf9xj/cf9xj/cf9xj/cY/3H/cY/3GP9xiP9xj/cYj/cYNfP2ugwJcYiIiIiIiIiIiIcf+IiIiIiIcf+IiIhx/4M6OrvlxU/3H/cf9x/3H/cY/3H/cf9xj/cf9xj/cf9xj/cY/3H/cY/3GP9xiP9xj/cYj/cY/3GI/3GIKcOIKoPHfYiIiIiIiIiIiIiIcf+IiIiIcf+IiIcf+IM+ncvhYj/3GP9x/3H/cY/3H/cY/3GP9xj/cY/3GP9xj/cY/3GI/3GI/3GD4ISrL3tYiIiIiIcf+IiIcf+IiIcf+Ihx/4iHH/iHH/iHH/iHH/hx/4hx/4cf+HH/hx/4cf+HH/cf+HE/8FixD6f/cY/3GP9xj/cYj/cY/3GI/3GI/3GI/3GIj/cYiI/3GIiP9xglEP8qzvANcf+Icf+HH/hx/4cf+HH/cf+HH/hx/3H/hx/3H/cf9x/4cf9x/3H/cf9x/ydGYDq7mfyIiIiIiIiIiIiIiIiIiIhx/4iIiIhx/4iCNs/WoKMClx/3H/hx/3H/hx/3H/cf9x/3H/cf9x/3H/cf9x/3H/cf9x/3H/JwDxOr/w7IiIiIiHH/iIiIhx/4iIhx/4iIcf+Ihx/4iHEj5D464bwciIiIiHH/iIiIcf+IiHH/iIhx/4hx/4iHH/iHH/hx/4hx/4cf+HH/iHE1alu7laSP9xiP9xj/cYj/cYj/cYj/cYj/cYiI/3GIj/cYiIgwGKuw91SHH/iHH/iHH/iHH/hx/4cf+Icf+HH/hx/3H/hx/4cf9x/4cf9x/3H/hx/z0GMbP5znH/cf9x/3H/cf9x/3H/cf9xj/cf9xj/cf9xj/cf9xj/cY/3GP9xj/cY/3FKiOxncY/3GI/3GIj/cYiP9xiI/3GIiI/3GIiIj/cYiIiIiIiP9xiIMtxRviOuhx/4iIiIiIiIcf+IiIhx/4iIcf+IiHH/iIcf+Icf+IODKjuM1ccf+HH/hx/3H/cf+HH/cf9x/4cf9x/3H/cf9x/3H/cf9x/3H/cf9x/3GP9x/3H/cY/3H/cY/3GP9x/3GP9xj/cY/3GP9xiP9xj/cYj/cYj/cYj/cYiP9xiI/3E2rEW6U7qIiIiIiIiIhx/4iIiIiIcf+IiIcf+IiHH/NHfNvYgyj/cf9xj/cf9xj/cY/3GP9xj/cYj/cY/3GI/3GI/3GI/3GIj/cYiP8urQ9KVS8Lcf+IiHH/iIcf+Icf+Ihx/4cf+Icf+Icf+HH/hx/4cf8rHCEqbj3thx/4cf9x/4cf+HH/cf+HH/cf9x/4cf9x/3H/cf9x/3H/cf9x/3H/cS6W+mpWkFmP9xj/cYj/cYj/cYj/cYj/cYiP9xiIj/cYiI/3GIg2+4m6BHZx/4iHH/iIcf+Icf+Icf+Icf+Icf+HH/hx/4hx/4cf9x/4cf+D9ki7KbdP9xiP9xiP9xiP9xiI/3GIj/cYiIj/cYiIiP9xiIPrcvs0jQ/4cf9x/4cf9x/4cf9x/3H/cf+HH/cf9x/3H/cf9x/3H/cY/3H/cf9x/3GP8vIF4aPfoe/3H/cf9x/3H/cf9x/3GP9x/3H/cf9xj/cf9xj/cY/3H/cY/3GP9xj/cY/3GDGONL9xy4j/cYiIiP9xiIiIiI/3GIiIiIiIiIiIiIiIiIg4LIS503v/iHH/iIcf+Icf+HH/iHH/hx/4hx/4cf+HH/cf+HH/g7fJq2g2X/cY/3GI/3GI/3GI/3GIj/cYiP9xiIj/cYiIj/cTcT27nsJHH/iHH/iHH/hx/4hx/4cf+HH/hx/4cf9x/4cf9x/4cf9x/z573rOEIYj/cYiIiIiP9xiIiIiIiIiIiIiIiIOAdHuPi4hx/4hx/4cf+HH/hx/4cf+HH/hx/3H/hx/3H/hx/3H/cf+HH/cf9x/yFACioc/12P9xiP9xiP9xiP9xiI/3GIiP9xiIj/cYiIiP9xiIiIiIiDaD/bt8Av+HH/cf+HH/cf+HH/cf9x/3H/hx/3H/cf9x/3H/cf9x/3GP8tGGlKXnlrcYj/cY/3GI/3GIj/cYiP9xiI/3GIiI/3GIiIg/bLexk0iIcf+IiHH/iIhx/4iHH/iHH/iHH/iHH/hx/4hx/4cTg3nLjIY4/3GP9xiP9xiP9xiP9xiI/3GIj/cYiI/3GIiI/3GIiIiI/yrIsxpzdM5x/3H/cf9xj/cf9x/3GP9x/3H/cY/3GP9x/3GP9xj/cY/3GP9xKqW/GnWkDv9xj/cY/3GP9xj/cYj/cY/3GI/3GI/3GIj/cYiP9xiIJ9J4OrLYfP9x/3H/cf9x/3H/cY/3H/cf9xj/cf9xj/cY/3H/cY/3GP9xj/cYJqwxKrU87f9xj/cYj/cY/3GI/3GI/3GIj/cYj/cYiI/3GIiP9xiD0JWLP2p4iHH/iIhx/4iIcf+Icf+Ihx/4hx/4hx/4cf+Icf+HH/hx/4cf+HH/hx/3H/hx/3H/hx/3H/cf+HH/M+aXvhloj/cY/3GI/3GI/3GI/3GI/3GIj/cYiP9xiIj/cYiIiP9xiIiIiCh1ciqYqN2IiP9xiIiIiIhx/4iIiIiIiIhx/4iIiHEujt2qZxIliHH/hx/4hx/4cf+HH/hx/3H/hx/4cf9x/4cf9x/3H/hx/3Ejh1sa14pOcf+Icf+HH/hx/4cf+HH/hx/4cf9x/4cf+HH/cf9x/4cSGhADr17/xxiIiI/3GIiIiIiIiI/3GIiIiIiHH/iIiIiIiIiHH/g7+ke1BbiHH/hx/4cf+HH/cf+HH/cf+HH/cf9x/3H/hx/3H/cf9x/3Eyucq+RjX/cYiI/3GIiIiP9xiIiIiIiIj/cYiIiIiIguIs8aPdMOiIiIiIiIiIiIhx/4iIiIiIcf+IiIhx/4iIcf+Ihx/4iHH/iDjOc7kxjP+HH/hx/4cf9x/4cf9x/4cf9x/3H/cf+HH/cf9x/3H/cf9x/3H/cY/3H/cf9x/3GP9x/3GP9x/3GP9x/3GP9xj/cY/3GP9xiP9xj/cYj/cYj/cYOw87tfDEiIcf+IiIcf+IiHH/iIcf+Ihx/4hx/4hx/4hx/4cf8j/o06ARcs/4iIhx/4iIcf+Ihx/4iHH/iHH/iHH/iHH/hx/4gnTj86uxwMhx/4iHH/iHH/iIcf+HH/iHH/iHH/hx/4cf+HH/hx/4OO8quBDVcYj/cY/3GP9xiP9xiP9xiP9xiI/3GIj/cYiI/3GIiBiAeEGSj4e+/3H/cf9xj/cf9xj/cf9xj/cY/3GP9xj/cY/3GI/3GP8sCmxKf1k7iIiIiIiIiIiIiIcf+IiIiHH/iIiHH/iIhx/4iCmuS7rVG0SP9xiP9xiI/3GI/3GIiP9xiIiP9xiIiI/3GIiIg7x4i2OHf/iIcf+Icf+Icf+Icf+Icf+HH/hx/4cf+HH/hx/4cf+HH/cf+HH/cf+HH/cf9x/4cf9x/3E15Uu7GrSIj/cYiIj/cYiIiP9xiIiIiIiIiIiP9xiILYJwalfY+XGIiIj/cYiIiIiIiP9xiIiIiIiIiIg/LC6x09Fx/3H/cf9x/3H/cf9x/3H/cf9x/3GP9x/3H/cY/3H/cY/3H/JpDwatbw+XH/cf9x/3H/cf9x/3GP9x/3H/cY/3H/cY/3H/cY/3GP9xj/cY/yDjACoiz/2P9x/3GP9xj/cYj/cY/3GI/3GP9xiP9xiI/3GI/3GIiP9xiIj/cYiIJEWiWvul2v+HH/hx/4cf9x/4cf9x/4cf9x/4cf9x/3H/cf+HH/cf9x/3H/OQDTuP8s/3H/cY/3GP9xj/cY/3GI/3GP9xiP9xiP9xiP9xiI/3GIj/cYiI/z1TaLSsl4hx/4iIhx/4iIcf+Ihx/4iHH/iHH/iHH/iHH/iHH/hx/yRBWyrr6k3/cf9xj/cY/3GP9x/3GI/3GP9xj/cYj/cY/3GI/3GI/ym3gYrEh+f/cY/3H/cY/3GP9xj/cY/3GP9xiP9xj/cYj/cYj/cYiDKE/r97Af+Ihx/4cf+Icf+HH/iHH/hx/4cf+HH/cf+HH/hx/3EvFS5KPq0bj/cY/3GI/3GIj/cYiP9xiI/3GIiP9xiIiI/3GIiIiIj/cYiDFVaL+ql4cf+Icf+Icf+Icf+Icf+HH/hx/4cf+HH/hx/4cf9x/4cf9x/4F5gVYZR36p6IiIiIiIiIiIiIcf+IiIiIiIcf+IiIhx/4JMIzOtPczHGP9xj/cYj/cY/3GI/3GI/3GIj/cYiP9xiIj/cTPZGL4m5/+IiIiHH/iIiHH/iIcf+Ihx/4iHH/iHH/iHH/iHH/hx/4cf+HH/hx/4cf+HH/hx/3H/hx/3H/hx/3H/cf+HEjJXga3ah+cf+Ihx/4hx/4hx/4hx/4hx/4cf+Icf+HH/hx/3H/hx/4cf9x/4cf9x/4cf9x/3H/hx/3H/cf9x/3E5uVW3RqqP9xiP9xj/cY/3GI/3GI/3GI/3GI/3GIj/cYiI/3GIJKIDKtXfzYiIj/cYiIiIiIiIiIiIiIiIiIiIiIcf82PMe7wzj/hx/4cf+HH/hx/3H/hx/3H/hx/3H/cf9x/4cf9x/3H/cf9x/3EmPfBKvCD7cf+HH/cf9x/3H/cf9x/3H/cf9x/3H/cf9xj/cf9x/3GP9x/3GP9x/z8rT7LUsIiIiHH/iIiIcf+IiHH/iIcf+Ihx/4hx/4hx/4hx/4cf+Icf+HH/hx/4LXIbGkjeToiHH/iIcf+Ihx/4iHH/iHH/hx/4hx/4cf+Icf8pfpBaqBb6iP9xiP9xiP9xiP9xiI/3GIj/cYiI/3GIiIj/cYiIg2szW6TMqIiIiHH/iIiIcf+IiHH/iIcf+Ihx/4hx/4hx/4hx/4hx/4cf+HH/hx/4cf+HH/hx/3H/hx/yqIL7rHfQSIiIiIiIcf+IiIhx/4iIcf+IiHH/iIcf+IcUOVfMaoiHH/iHH/hx/4hx/4cf+HH/cf+HH/hx/3H/hx/3H/hx/3H/cTAuZrDhmf9xj/cY/3GP9xj/cYj/cY/3GI/3GI/3GIj/cYiP9xiIj/cYiIj/cYiIiIj/cYiIiC0sPxpNPA6IiIj/cYiIiIiIiIiIiIiIiIiIiIiCXdjRrCJy6IiIiIiIiIiIiIiIhx/4iIiIiHH/iIg2rfG7Ug7/iIcf+Icf+Icf+Icf+HH/iHH/hx/4cf+HH/hx/3H/hx/3H/hx/3E1h1m7eKaP9xj/cYj/cYj/cYiP9xiP9xiIj/cYiI/3GIiIj/cYiIiIiI/3GIiIiIgjtsVa9JOqcf9x/3GP9x/3H/cY/3H/cY/3H/cY/3GP9xj/cY/3GP9xg3sCa5T9mIiIiP9xiIiIiIiIiIiIiIiIiIiIcf+IIZiwOhd0/P9xj/cf9x/3H/cY/3H/cY/3H/cY/3GP9xj/cY/3GP9xj/cYj/cYJCIBGs3f7ocf+Icf+HH/iHH/hx/4cf+HH/hx/4cf9x/4cf+HH/cf9x/4cT/V+bEqBoj/cYj/cYiP9xiI/3GIiP9xiIiP9xiIiIj/cYiIiIiIiIIstiOvNJ3HH/cf9x/3H/cf9x/3H/cf9xj/cf9x/3GP9x/3GP9x/3GP9xj/cY/3GP8n3W0asiku/3GP9x/3H/cY/3H/cY/3GP9xj/cf9xj/cYj/cY/3GP9xiP9xiP9xMOT7sCsEiIiHH/iIhx/4iIcf+Icf+Ihx/4hx/4cf+Icf+HEmj8U6twOsiP9xiIiIiIiIiIiIiIiIiIiIiIhx/4KNPvSqLBC4cf9x/3H/cf9x/3H/cf9x/3H/cY/3H/cf9xj/cf9xj/cf9xj/cf9xj/cSmjQEqVy/v/cY/3H/cf9xj/cY/3H/cY/3GP9xj/cY/3GP9xiP9xiP9xg8ry+1UND/iIcf+Icf+Icf+Icf+HH/hx/4hx/4cf9x/4cf+HH/hx/3H/gxKve/1Qhxj/cY/3GP9xj/cYj/cY/3GI/3GIj/cYj/cYiI/3GIiP9xiIiP9xiIiIiI/3GIiIiILMtMOmNLPP9xiP9xiI/3GIj/cYiIj/cYiIiP9xiIiIiDAii7DtdHH/hx/4cf+HH/hx/4cf+HH/cf+HH/cf+HH/cf+HH/cf9x/3H/OUKLuL10iP9xiIiP9xiIiIj/cYiIiIiIiIiI/3GC0fhho+B55xiP9xj/cY/3GI/3GI/3GI/3GIj/cYiP9xiI/3GIiI/3GIgoPyManA3O/4cf9x/3H/cf9x/3GP9x/3H/cf9x/3GP9x/3GP9x/3GP9x/3GP9xj/cY/3GDTcWbwjpoiIiIiIiIiIiIiIcf+IiIiIcf+IiIcf+IiDuh27VeJHH/cf9xj/cf9x/3GP9x/3GP9xj/cf9xj/cY/3GP9xj/cYj/cY/3GIMc66vzFFiIiIiHH/iIiIcf+IiHH/iIhx/4iHH/iHH/iHH/iHH/hx/4hx/4cf+HH/hx/yH2BxoBn46IiIiIhx/4iIiIhx/4iIhx/4iHH/iIhx/4hx/4hx/4hx/4hx/4cf+Icf+HH/Ku6aSpEWW/9x/3GP9x/3H/cY/3H/cY/3GP9x/3GP9xj/cY/3GI/3GP9xiP9xiP9xiP9xiI/z4OWbPxpoiIiIhx/4iIhx/4iIcf+Ihx/4iHH/iHH/iHH/giNrAqDZT9/4hx/4cf+Icf+HH/hx/4cf+HH/hx/4cf9x/4cf9x/4cf9x/3H/hxO1pKtaW1iP9xiI/3GIj/cYiIj/cYiIiP9xiIiIiIj/K+7QKnES/YiIiIiIiIiIiIiIiIiIiIiIcf+IiIiHH/iCAMTTogSyyIiIiIiIiIiIiIiIiIiIcf+IiIiHH/iIiHE2WZy6pmP/cf9x/3H/cY/3H/cY/3GP9x/3GP9xj/cY/3GP9xj/cYj/cYj/cYj/cYj/MWFjsK6ciIiIiP9xiIiIiIiIiIiIiIiIiIiIhx/4iIiIhx/4iIhx/4iIcf+IiHH/iD6DeLJ8h3H/cf9x/3H/cf9x/3GP9x/3H/cf9xj/cf9xj/cf9xj/cY/3GP9xj/cY/yvz7BpwwT6P9x/3H/cf9xj/cf9xj/cY/3H/cY/3GP9xj/cYj/cY/3GI/3GIItEJSgPva4/3GIiIiIiIiIiIiIiIiIiIiIiHH/iIiIiDv217UJKHH/cf+HH/cf+HH/cf+HH/cf9x/3H/cf+HH/cf9x/3H/cY/3H/cf9x/3H/cY/3H/cY/3H/cY/3H/cY/3GP9xj/cY/3GI/3GP9xiP9xiDoX17boKIiIiIiIiIiIcf+IiIiIhx/4iIhx/4iIcf+Ihx/4iHH/iHH/iHH/iHH/hx/4hx/4cf+HH/hx/4cf9x/4cf+HH/cf9x/4cf9x/3H/hx/3H/cf9x/3H/cf9x/3H/cY/3H/cf9x/3GP9x/3GP9x/3GP9xj/cY/3GP9xj/cY/3GP9xiP9xiP9xiP9xiI/3GIj/cYiP9xiIg+OTuyxsSIcf+Icf+Icf+Icf+Icf+HH/iHH/hx/4cf+HH/cf+HH/hx/3H/hx/3H/cf+HH/cf9x/3H/cf9x/3H/cf9xPwcisfjd/3H/cY/3GP9xj/cf9xj/cY/3GI/3GP9xiP9xiP9xiP9xiP9xiI/3GIiP9xiIiP9xiIiIj/cYiIiIiIiIiIiIiIiIiIiIiIiIcf+IiIiHH/iIiHH/iIhx/4iHH/iIcf+Icf+Icf+HH/iHH/hx/4cf+HH/hx/4cf9x/4cf9x/4cf9x/4cf9x/3H/cf9x/3H/hx/3H/cY/3H/cf9x/3H/cY/3H/cf9xj/cf9xj/cY/3Ey5iS+Gdv/cYiP9xiI/3GIiP9xiIiI/3GIiIiIiI/3GIiIiIiIiIiIiIhx/4iIiIiIcf+IiIhx/4iIcf+IiHH/iIcf+Icf+IPg2Us/Jr/3H/cf+HH/cf9x/4cf9x/3H/cf9x/3H/cf9x/3H/cY/3H/cf9xj/cf9x/3GP9xj/cf9xj/cY/3GP9xj/cYj/cY/3GI/3GD1ExrO7OYiIiIiIiIiIiHH/iIiIiIiHH/iIiIcf+IiIcf+Ihx/4iHH/iHH/iHH/iHH/iHH/hx/4cf+HH/hx/4cTIyY77NnP9x/3H/cf9x/3H/cf9x/3H/cf9xj/cf9x/3GP9x/3GP9xj/cf9xj/cY/3GP9xiP9xj/cYj/O/1MtgKziIcf+IiIcf+IiHH/iIcf+Icf+Ihx/4cf+Icf+Icf+DzxabUOlo/3H/cY/3H/cY/3GP9xj/cY/3GI/3GP9xiP9xiP9xiP9xiI/3GIj/cYg36+q5FBWIcf+IiHH/iHH/iIcf+HH/iHH/iHH/hx/4cf+HH/hx/4cf+HH/cf+HH/MBzqsfMViP9xiP9xiP9xiI/3GIiP9xiIiP9xiIiIj/cYiIiIiIiD76ObMFxv+Icf+Icf+HH/hx/4hx/4cf9x/4cf+HH/cf+HH/cf+HH/cf9x/4cf8xKzuw5MSI/3GIiP9xiIiP9xiIiIiP9xiIiIiIiIiIiIiIgjsAwa5P8+iP9xiIiIj/cYiIiIiIiIiIiIiIiIiIiIiIiHH/Pns5soTGcf+HH/cf+HH/cf+HH/cf9x/3H/cf9x/4cf9x/3GP9x/3H/cf9x/3Ex5ny/GYP/cYiIiIiIiIiIiIiIcf+IiIiIiHH/iIgvGMYqLnOdcf+HH/iHH/hx/4cf+HH/cf+HH/hx/3H/cf+HH/cf9x/4cf9x/zSqh71VeP9xj/cYj/cYj/cYj/cYiP9xiI/3GIiI/3GIiI/3Em1J1KwrYriIcf+Icf+Icf+Icf+Icf+Icf+HH/hx/4cf+HH/hx/3H/hx/zEr3bDkIv9xiIj/cYiIiP9xiIiIiP9xiIiIiIiIiIiIiIJYx/auc4CYcf+HH/hx/4cf+HH/cf+HH/cf9x/4cf9x/3H/cf9x/4cf9x/3H/cY/3H/cf9x/3H/cY/3H/cf9xNbXCu0o9j/cYj/cY/3GI/3GI/3GIj/cYiP9xiI/3GIg4LeK40h2IiIiIiIiIiIiIiIiIiIiHH/iIiIhx/4iIhx/4iHH/iIcf+Ihx/4K3HwGmjg/oj/cYiP9xiI/3GIj/cYiIj/cYiIiP9xiIg64Qa2HvmIiHH/iIiHH/iIhx/4iHH/iHH/iHH/iHH/iHH/hx/4cf+HH/hx/4cf+HH/hx/3H/hx/3H/cf+HH/cf9x/3H/hx/3H/cf8wN8aw2DlxiP9xiP9xiP9xiP9xiI/3GIj/cYiIj/cYiINQNcvPyj/4hx/4cf+Icf+HH/hx/4cf+HH/cf+HH/hx/3H/hx/3H/cf9x/4MFoosLXXcYj/cYj/cYj/cYj/cYiP9xiI/3GIiP9xiIiI/3GIiIiIgxtmuwWZT/hx/4hx/4cf+HH/hx/3H/hx/4cf9x/4cf9x/4cf9x/3H/cf9x/4cf9x/3H/cf9x/3GP9x/3H/cf9xj/cf9x/3GP9xgk6+8q4UEN/4iIiIiIiHH/iIiIcf+IiHH/iIhx/4iHH/OQYOt/nxcY/3GP9xiP9xj/cY/3GI/3GI/3GI/3GIj/cYiP9xiIg5h2u3eJSIhx/4iHH/iHH/iHH/iHH/hx/4cf+Icf+HH/cf+HH/hxN8gbuDfkcY/3GI/3GI/3GIj/cYj/cYiI/3GIiP9xiIiIj/cYKW70uskQtIhx/4hx/4cf+Icf+HH/hx/3H/hx/4cf9x/4cf9x/4cf9x/3H/cS2JZmpnaZn/cf9x/3H/cf9x/3H/cf9x/3GP9x/3GP9x/3GP9x/3GP9xj/cY/zzkqrUbVYiIiIiIiIiIiIcf+IiIiHH/iIiHH/iIhx/yAixxoe046IiIiIj/cYiIiIiIiIiIiIiIcf+IT3csGI2IiIcf+IiIhx/4iIcf+Ihx/4iHH/iIcf+Icf+HH/iHH/hx/4cf+HEr73cqUQiNcf9x/3H/cY/3H/cf9x/3GP9x/3GP9x/3GP9xj/cY/3GP9xj/NRMEu+z7cYiI/3GIiIj/cYiIiIj/cYiIiIiIiIiIiIg1FhO86ez/iIiIcf+Ihx/4iIcf+Icf+Icf+Icf+Icf+Icf+EMPTO8L/4cf+HH/hx/3H/hx/3H/hx/3H/hx/3H/cf9x/3H/hx/3H/cf9x/3GP9x/3H/cf9x/3GP9x/3GP9x/3GP9xj/cTdj+LmcB4iP9xiIiIiIiIiIiIiIiIiHH/iIiIiIJlvuKrpBHXH/cf9xj/cf9x/3H/cf9xj/cf9xj/cf9xj/cY/3GP9xj/cY/3GP9xj/cYj/cT0wl7LPaHGIiIiIiIiHH/iIiIiIiIhx/4iIiHH/iIgm7C0asT0uiIiIiIiIhx/4iIiIcf+IiIcf+Ihx/4iHH/iCigHjql/hyIcf+IiIiIcf+IiIcf+IiHH/iIcf+Icf+IKbY2+vSckP9x/3H/cf9x/3GP9x/3H/cY/3H/cY/3H/cY/3GP9xj/cY/3GP9xiP9xj/KCH4Sr3ge4/3GIiIiIiIiP9xiIiIiIiIhx/4iIiIMXM6v4zFcf9x/4cf9x/3H/hx/3H/cf9x/3H/hx/3H/cf9xj/cf9x/3H/cf9xj/cf9xj/cf9xj/cf9xj/cY/3GP9xj/cYJSxoGs05fv9x/4cf9x/3H/cf9x/3H/cf9x/3H/cf9x/3H/cY/3H/cf9xj/cf9xj/cY/3H/cSHFEUoUruuP9x/3GP9x/3GP9xj/cY/3GP9xj/cY/3GP9xiP9xiP9xiP9xJJNFKtbLrYiIj/cYiIiIiIiIiIiIiIiIiIiIiIiIhx/4iIiIcf88CPi09wdx/4cf9x/3H/cf+HH/cf9x/3H/cf9x/3H/cY/3H/cf9x/3GP9x/3GP9x/3GP9xj/cf9xj/cY/3GI/3GP9xj/cTZWprqpWYiI/3GIiIiIiIiIiIcf+IiIiIiIcf+IiIhx/zwPabXwlv9x/3H/cf9x/4cf9x/3H/cf9x/3GP9x/3H/cf9xj/cf9x/3GP9xj/cf9xj/cY/3GP9xj/cY/3GI/3GP9xiP9xiP9xiI/3GIj/cYiI/3GIiI/3GIiIN+FSuR6tiIiIiIiIiIiIiIhx/4iIiIcf+IiIcf+IM9jrvicU/3H/cY/3H/cf9xj/cf9xj/cf9xj/cY/3GP9xj/cY/3GP9xiP9xj/cYj/cYiP9xOWHLt540iHH/iIhx/4iIcf+Icf+Icf+Icf+Icf+Icf+HH/hx/4cf+HH/hx/3H/gixcwa86M+cf+Icf+HH/iHH/hx/4cf+HH/hx/4cf+HH/cf+HH/cf+CoHgkqPh9tx/4cf9x/3H/hx/3H/cf9x/3H/hx/3H/cf9xj/cf9x/3H/cf8yhc2/ejKIiIiIiIiIiIiIhx/4iIiIhx/4iIhxLNNlOlLJrP9xiP9xiP9xiI/3GIiP9xiIj/cYiIiP9xiIiIiIiI/3GIiIiIg6t6a2SFlx/4iHH/iHH/iHH/hx/4hx/4cf+HH/hx/4cf9x/4cf+HH/cf9x/4MuFsvx6Tj/cYiP9xiIiP9xiIiIj/cYiIiIiIiIj/cYiIKKYbGoWeTnGIiP9xiIj/cYiIiI/3GIiIiIiIiIg8Os+0xTBx/3H/hx/3H/cf9x/3H/cY/3H/cf9x/3H/cY/3H/cY/3H/cY/3GP9xj/cY/yMLqGoAVXlxiP9xiI/3GIiP9xiIj/cYiIiI/3GIiIiIgr4SQaUe2+cf9x/3GP9x/3GP9x/3GP9xj/cY/3GP9xj/cY/3GP9xiP9xiP9xiP9xOnyBtoN+j/cYiIj/cYiIiP9xiIiIiIiIiIiIiIg6z6q2MFWHH/hx/4cf+HH/cf+HH/cf9x/4cf9x/3H/cf9x/4cf9x/3H/cY/yv9zTpwIyyHH/hx/3H/hx/3H/hx/3H/cf9x/4cf9x/3H/cf9x/3H/cf8uMjI6TNzciIiIiIiIiIhx/4iIiIcf+IiHH/iIhx/y/EEUpDvuv/iIiHH/iIhx/4iHH/iIcf+Icf+Icf+Icf+HH/MyJqvt2V/3GP9x/3GP9xj/cY/3GI/3GP9xiP9xiP9xiP9xiI/3GIj/cYO35YtoGn/4iIiIcf+IiIcf+IiHH/iIcf+Ihx/4hx/4hx/4hxLOtRGkFK7oj/cYiI/3GIiI/3GIiIiIj/cYiIiIiIiIiIiIiIiIg8QSe0vtiHH/hx/4hx/4cf+HH/hx/4cf9x/4cf9x/4cf9x/4cf9x/3H/cf9x/zWyarxNlYj/cYiP9xiIj/cYiIiI/3GIiIiIiI/3GIiIiIKhYBep6f6Icf+HH/hx/3H/hx/3H/hx/3H/hx/3H/cf9x/3H/cf9x/3H/cf9x/3H/cf9xLjk8GixsPocf9x/4cf9x/3H/cf+HH/cf9x/3H/cf9x/3H/cY/3H/cf9x/3GP9x/3GP9x/3GP9xg174y7EHNx/4iIiIiIiIiHH/iIiIcf+IiIcf+Ihx/4iHH/iHH/iIcf+HH/iHH/g0pl28WaJxj/cYj/cYj/cYj/cYiP9xiI/3GIj/cYiIj/cYiIiIj/cTbniLoYd3H/iIhx/4hx/4hx/4hx/4hx/4cf+HH/hx/4cf+HH/hx/4cf9x/4cf9x/4cf9x/3H/cf+HH/cf9x/3H/cf9x/3H/L3K8GjjUPv+HH/cf+HH/cf9x/4cf9x/3H/cf9x/3H/cf9x/3H/cf9x/3GP9x/3H/cY/3E9Fymz6NaIj/cYiIiIiIiP9xiIiIiIiIiIhx/4iIiIiIiHH/iIiIcf+IiHH/iIhx/4hx/4iHH/g6qke3Vbj/cf9x/3H/cf9x/3H/cY/3H/cf9x/3GP9x/3GP9x/3GP9xj/cY/3GP9xj/cY/3GI/3GP9xI092GtsInnH/cf+HH/cf9x/3H/cf9x/3H/cf9x/3H/cf9x/3H/cf9xj/cT11YbKKnnGP9xj/cY/3GP9xj/cYj/cY/3GI/3GI/3GIj/cYiP9xiIj/cYiIj/cYJI+2WucEmnH/cf+HH/cf9x/3H/cf9x/3GP9x/3H/cf9xj/cf9xj/cf9xj/cY/3H/cY/3GP9xiP9xj/cY/3GI/3GI/3GIj/cYj/cYiI/3GIiP9xJz+ySqwE23GIiI/3GIiIiP9xiIiIiIiIiIiIiIiIiIiIiIiIcf+IMJ/psXAW/4cf9x/4cf9x/3H/cf9x/3H/hx/3GP9x/3H/cf9x/3H/cY/3H/cYMX2Bv4J+j/cY/3GP9xj/cYj/cY/3GI/3GI/3GIj/cYiP9xPhDUsu8riIiIiIiIiIiIiIiIcf+IiIiIcf+IiIcf+Ihx/4iHH/iIcf+Icf+Icf+Icf+HFM/pxAFv+HH/hx/4cf+HH/cf+HH/cf+HH/cf9x/3H/hx/3H/cf9x/3H/cSkllRp9pq6HH/iIhx/4hx/4iHH/iHH/iHH/hx/4hx/4cf+HE05Vu8GqSP9xj/cY/3GI/3GI/3GI/3GI/3GIj/cYiI/3GIgpnCSKpj23cYj/cYiP9xiIj/cYiI/3GIiIj/cYiIiIiIiI/3GIiIiIiIiHE2ZZy5mmNx/3H/hx/3H/cf9x/3H/cf+HGP9x/3H/cf9x/3H/cf9xj/cf9xj/cf9xj/cTgL2Lj0J4iIiI/3GIiIiIiIiIiIiIiIiIcf+IiIiIhx/4iIiHE1bUe7krj/hx/3H/hx/3H/cf+HH/cf9x/3H/cf9x/3H/cf9x/3H/cf9x/3H/cY/3H/cY/3H/cY/3H/cY/3GP9xgw0JqwP2WIiIiIiIiIiIiIiIcf+IiIiHH/iIhx/4iIcS4kkxotts6I/3GIj/cYiI/3GIiI/3GIiIiP9xiIiIiIiIiIiDoSNLbty4iIhx/4iIcf+Ihx/4iHH/iHH/iHH/hx/4hx/4cf+HH/gjTyvaPA1CcYiI/3GIiI/3GIiIiP9xiIiIiIiIiIiIiIg8Z421mHL/hx/3H/cf9x/3H/cf9x/3H/cf9x/3H/cf9x/3H/cY/3H/cY/3H/cY/3H/cY/3GP9xj/cY/3GDa0WbpLpoiIiIiIiIiIiIhx/4iIiIhx/4iIhx/4iCYmx9oOk4Jxj/cf9x/3GP9x/3GP9x/3GP9xj/cY/3GP9xj/cY/3GI/3GI/3GD1zLLOM04iIhx/4iIcf+IiHH/iHH/iIcf+Icf+HH/iHH/hx/4cSEv7po+ARaIiIiIhx/4iIiIiHH/iIiIcf+IiHH/iIcf+IMqvdv1Qij/cY/3GP9xj/cY/3GP9xiP9xiP9xiP9xiP9xiI/3GIiDpOC7ex9P+IiHH/iIcf+Icf+Icf+Icf+Icf+HH/hx/4cf+HH/hx/yaa6Bq2UX6HH/iIiHH/iIiHH/iIcf+Icf+Ihx/4hx/4cf+Icf+HH/hx/yNfKzr6DUyIiIhx/4iIiHH/iIhx/4iHH/iIcf+Icf+IcShgHhqJ/h6HH/iIcf+Ihx/4iHH/iHH/iHH/hx/4hx/4cf+HH/hxJXHNGrjjLnH/iHH/iHH/iHH/hx/4cf+HH/hx/4cf+HH/cf+HH/hx/3H/cf+HH/cf9x/3H/cf9x/3H/cf9x/3H/N4MWunzpj/cYj/cYj/cYj/cYiP9xiIj/cYiI/3GIiIiP9xg+Ghiy5eeHH/iIcf+Ihx/4iHH/iHH/hx/4hx/4cf+Icf+HH/hx/3H/hx/4cf9x/4cf9x/4cf9x/3H/JrqdStRWK/9xiI/3GI/3GIiP9xiIj/cYiIiP9xiIiIiIj/cS5Igpp7d9b/iHH/hx/4cf+HH/hx/4cf9x/4cf+HH/cf9x/4cf9x/3H/cf8uGbs6TmRMhx/4hx/4cf+Icf+HH/hx/4cf+HH/hx/4cf9x/4cf9x/3H/JBzIGt4zfoiHH/iIcf+Ihx/4hx/4hx/4hx/4cf+HH/hx/4cf+HH/hx/4cTkazLflM/9xiI/3GIj/cYiI/3GIiI/3GIiIiIj/cYiIiDjia7kdlP+Icf+HH/cf+HH/hx/4cf9x/4cf9x/3H/hx/3H/cf9x/3H/cf9x/3EitQga5K9+iHH/iHH/iHH/iHH/hx/4cf+HH/hx/4cf9x/4cf+HH/cf9x/4cf9xJMLVOtPSrIiIiIcf+IiIiIcf+IiIcf+IiHH/iIcf+Ihx/4L2FhSjnp64iHH/iIcf+Icf+Icf+Icf+Icf+HH/hx/4cf+HH/hx/4cf9x/4Rb/sxAH/cf+HH/cf9x/3H/cf9x/3H/cf9x/3H/cf9xj/cf9x/3GP9x/3GP9xg0Hja84cmIj/cYiIj/cYiIiI/3GIiIiIiIiIiIiIiIgwjWixgpf/hx/4cf+Icf+HH/cf+HH/hx/3H/hx/3H/hx/3H/cf9x/4cf9x/3H/cf9x/3H/cf9xj/cTb9J7kC2HGI/3GIj/cYiI/3GIiI/3GIiIiP9xiIiIiIiIiIiIiIiIiIiIiIiIcf+IiIg8vWi0Qpdx/4cf9x/3H/hx/3H/cf+HH/cf9x/3H/cf9x/3H/cf9x/3GP9x/3H/cf9xj/cf9xj/cY/3H/cY/3GP9xj/cTYed7rhiIiIiIiIiIiIiIiIiIiIiIiIiIhx/4iIiIcf+IiHH/iIhx/4iHH/iHH/iHH/iD9+NrKByf9x/4cf9x/3H/cf9xj/cf9x/3H/cf9xj/cf9xj/cf9xj/cf9xj/cY/3GP9xj/cYj/cY/3GI/3GI/3GI/3GIg7X8K0oD1xiIiIiI/3GIiIiIiIiIiIiIiIiHH/iIiIiIcf+IiIhx/4iIcf+Ihx/4iHH/iHH/iHH/iHH/iHH/hx/4cf+HH/hx/4cf9xNl7HuaE4cY/3GP9x/3GP9xj/cYj/cY/3GI/3GP9xiP9xiI/3GIg+nduyYiRx/4iIcf+Ihx/4hx/4hx/4hx/4cf+Icf+HH/hx/4cf+HH/hx/3H/hx/3H/hx/zlW6LepF3GI/3GP9xiP9xiP9xiI/3GIj/cYiI/3GIiP9xiIiIj/cYgkmShq9m15iIiIiHH/iIiIiIiHH/iIiIcf+IiIcf+Ihx/4g/H6mx4FZx/3H/cf9x/3GP9x/3H/cY/3H/cY/3H/cY/3GP9xj/cY/3GP9xj/OvZNtwmyiHH/iIiIcf+IiHH/iIcf+Icf+Ihx/4hx/4cf+Icf+HEmJaNKvaXLhx/4cf+HH/hx/3H/hx/3H/hx/3H/hx/3H/cf9x/3H/hx/3H/cf9x/3GP9x/3H/cf9x/3GP9x/3GP9x/3GP9xj/cTP/Wb0ApoiIiIiIiIiIiIiIiIiIiIiIcf+IIKCFKib3rf+Icf+Icf+Icf+Icf+HH/hx/4cf+HH/hx/3H/hx/4cf9x/3H/hxOYAtt3/S/3GIiP9xiIiIj/cYiIiIiIiIiIiIiIiIiIiIOIC5uX9G/3H/hx/4cf9x/4cf9x/4cf9x/3H/cf9x/4cf9x/3H/cf9x/3GP9x/3H/cf9xj/K1L+GmrQHnH/cf9xj/cf9x/3H/cf9xj/cf9xj/cf9xj/cY/3GP9xj/cY/3GP9xj/cYj/cYj/cYj/cYj/cYiP9xgospRapNa6cf+HH/hx/4cf9x/4cf9x/4cf9x/4cf9x/3H/cf9x/3H/cf9x/3H/cf9x/3H/cf9x/3GCTcqxrCNU6HH/cf+HH/cf9x/3H/cf+HH/cf9x/3H/cf9xj/cf9x/3H/cf9xj/cf9xj/cf9xj/cRJVEzGXuuzO/3GP9xiP9xiP9xiP9xiI/3GIj/cYiI/3GIiIj/cSmy6BqE0X6P9xj/cf9xiP9xj/cY/3GI/3GI/3GI/3GI/3GIj/cYiI/3GIiI/3GIiIj/cYiIiIiIiIiIiIiIP6RasVulcf+HH/hx/4cf9x/4cf9x/4cf9x/4cf9x/3H/cf9x/3H/cf9x/3H/cT/jeLAch3GIj/cYiI/3GIiP9xiIiI/3GIiIiIiIiIj/cYKNOX+vLGgIcf+HH/hx/4cf+HH/hx/3H/hx/3H/hx/3H/cf9x/4cf9x/3H/cSj3LyqQjQ2IiIiIj/cYiIiIiIiIiIiIiIiIcf+IKbcUmsSOtv9x/3H/cf9x/3H/cf9x/3H/cf9x/3GP9x/3H/cY/3H/cY/3H/cY/3GP9xj/cY/3GP9xiP9xj/cYj/cYOjgKtsf1iIhx/4iIiIhx/4iIcf+IiHH/iIcf+Ihx/4hx/4hx/4cf+Icf+HH/hxLZOnWlbFioiIiIiIj/cYiIiIcf+IiIiIiIiIhx/4gnnMK69jPU/3H/hx/3H/cf+HH/cf9x/3H/cf9x/3H/cf9x/3H/cf9xj/cf9x/3GP9x/3GP9xMctLvzS0iIiIiIiIiIiIiIiIcf+IiIiIcf+IiIcf+IiHH/iIcf+Icf+Icf+Icf+Icf+HH/iHH/hx/4cf+HH/cf8+RvWzuQr/cf9xj/cf9x/3GP9xj/cf9xj/cY/3GP9xiP9xj/cYj/cY/3GIj/cYj/cYiP9xiIj/cYiIj/cYiIiI/3GIiIiIiIiIiIiIiIiIiIiIiIcf+IiIiHH/iIiHH/iIhx/4iHH/iIcf+Icf+Icf+HH/iHH/hx/4cf82soK7TX3/cf9x/4cf9x/3H/cf9x/3H/cf9x/3H/cf9x/3GP9x/3H/cY/3H/cY/3H/cY/3GP9xj/cY/3GP9xiP9xj/cYj/cYj/cYiP9xiI/3GIj/cYiIj/cYiIiI/3GIiIiIiIiIiIiIiIiIiIg2S/K6tA2Icf+IiHH/iIcf+Icf+Icf+Icf+Icf+HH/hx/4cf+HH/hx/4cf+HH/cf+HH/cf9x/4cf9x/3H/cf9x/3H/cf9x/3H/cf9x/z2n5rRYGY/3GIj/cYiP9xiI/3GIiI/3GIiIj/cYiIiIiIiI/3GIiIiIiIhx/4iIiIiIiIcf+IiIhx/4MvRkvwub/4hx/4cf+HH/hx/4cf+HH/cf+HH/cf+HH/cf9x/3H/hx/3H/cf9x/3H/cf9x/3H/NCyqvdNViIiP9xiIiIiIj/cYiIiIiIiIiIiIiIiHH/iIiD6zOrNMxf+HH/cf+HH/cf9x/3H/cf+HH/cf9x/3GP9x/3H/cf9x/3GP9x/3H/cY/3H/cS9L+DorQHyHH/hx/4cf+HH/cf+HH/hx/3H/hx/3H/cf9x/4cf9x/3H/cf9x/3H/NbmevEZhiIiIiIiIiIiIiIhx/4iIiIiHH/iIiIcSR4HUrofiv/cf9x/3H/hx/3H/cf9x/3H/cf9xj/cf9x/3H/cY/3H/cf9xj/cYKokmKmdtnXGIj/cYj/cYiI/3GIiP9xiIiP9xiIiIiIj/cYiIHFdTMZ2orM6IiHH/iIiIiIhx/4iIhx/4iIcf+Ihx/4iHH/iHH/iHEuRR0aK64uiIiHH/iIhx/4iHH/iIcf+Icf+Icf+HH/iHH/hx/4cf+HH/hx/4cf9xLVDRqnry5Yhx/4iIcf+Icf+Ihx/4hx/4cf+Icf+HH/hx/4cf+HH/hx/zOX3b5oIoiP9xiI/3GIiP9xiIiI/3GIiIiIiI/3GIiIg5Goq35XVx/4cf+HH/hx/4cf9x/4cf9x/4cf9x/4cf9x/3H/cf9x/4cf9x/3H/MeY9sCnCj/cYiIiIiIiIiIiIiIiIiIiIiD2XjbNocnH/cf9x/3H/cf9x/3H/cY/3H/cf9xj/cf9xj/cf9xj/cY/3GP9xJrksGqRtPnH/cf9xj/cf9x/3H/cY/3H/cY/3H/cY/3GP9xj/cY/3GDaeKLlh13GIiIiIiIiIiIiIiIiHH/iIiIiIhx/4iIhx/4iIcf+Ihx/4iHH/iHH/iHH/iHH/iHH/hxPvZYsgmnj/cf9x/3GP9xj/cf9xj/cY/3GP9xj/cY/3GI/3GP9xiP9xiIKxbSao6S2Y/3GP9xiP9xiP9xiP9xiP9xiIj/cYiI/3GIiI/3GIKF9XWroKiv9x/3H/cf9x/3GP9x/3H/cf9xj/cf9x/3GP9xj/cf9xj/cY/3GP9xj/PVx+tKOBiIcf+IiIcf+Ihx/4iHH/iHH/iHH/iHH/hx/4hx/4cTLAiL0/d3GP9x/3GP9xj/cf9xj/cY/3GP9xiP9xj/cYj/cYj/cYj/cYiCeeA/oHH8CIiIiIiIiIiIhx/4iIiIiHH/iIiIcf+IiHH/iIcf+Ihx/4hx/4gg2aJKM2Xb/4hx/4hx/4cf+Icf+HH/hx/4cf+HH/hx/3H/hx/4cf9x/3H/g6F2q36JWP9xiI/3GIj/cYiP9xiIiP9xiIiI/3GIiIiIiIiIj/Oc6WuDFphx/4iHH/iHH/iIcf+HH/iHH/hx/4cf+HH/hx/4JmakGrmVvoiIiIiIiIiIiIhx/4iIiIhx/4iIiHH/iIhx/zCg6rBvFXH/cf9x/3H/cY/3H/cf9xj/cf9xj/cY/3H/cY/3GP9xiP9xj/cSFbfRr6SC5xj/cf9xj/cY/3H/cY/3GP9xiP9xj/cYj/cYj/cYj/cYj/cYiCbFiCqzp32IiIiIiIhx/4iIiIiHH/iIiHH/iIhx/4iHH/iIcf+Icf+IOnDtt48Sj/cY/3GI/3GI/3GI/3GI/3GIj/cYiP9xiIj/cYiIhMGXxOaIiIiIj/cYiIiIiIiIiIiIiIcf+IiIiIiHH/iIiHH/iIiHH/iIcf+Ihx/4hx/4hx/4hx/4cf+HH/iHH/hx/4cf9xMjhzvseM/3H/cf9x/3H/cf9x/3H/cf9xj/cf9x/3GP9xj/cf9xj/cY/3GP9xj/cY/3GDx04bSLHoj/cYiP9xiI/3GIiI/3GIiIj/cYiIiIiIiP9xiIhAKXwOaIiIcf+IiIiIiIiHH/iIiIcf+IiIcf+Ihx/4iHH/QcBc8/qIcf+Icf+HH/iHH/hx/4cf+HH/hx/3H/hx/4cf9x/4cf9x/3H/cf+HH/cf9x/3H/cf9x/3H/cf9xj/cf9x/3GP9x/3H/cY/3GP9x/zMJF7726I/3GIiIiP9xiIiIiIiIiIiIiIiIiIiIiIgoBmYan5mej/cYj/cYiP9xiI/3GIiP9xiIiP9xiIiIj/cYiIgprd8ahSIOiIiIiP9xiIiIiIiIiIiIiIiIhx/4iIJOP+OuHAHIiIiIiIiIiIiIiIiIiHH/iIiIhx/4iIhx/4MFPqsLwVcf9x/3GP9x/3H/cf9x/3GP9x/3GP9x/3GP9x/3GP9xj/cY/3GP9xiP9xj/cYj/cYj/cYj/cYiP9xiIj/PLbVtUkqiIiHH/iIiIiIiIcf+IiIhx/4iIcf+IiHH/iHH/iIcf+Icf+Icf+HH/hx/4MtKavy1lj/cY/3GP9xj/cY/3GI/3GP9xiP9xiI/3GI/3GIj/cYiI/3GIiIj/cYiIiIiP9xiIiIiIiIiIiIiIiDtrurWURYcf9x/4cf9x/4cf9x/3H/hx/3H/cf9x/3H/cf9x/3H/cf9xj/cf9x/3H/cTwEkbP7bnGP9xj/cY/3GI/3GP9xiP9xj/cYiP9xiP9xiI/3GINcOUuzxriIiIiIiIiIiIiIiHH/iIiIhx/4iIgwE52w/GJx/3H/cY/3H/cY/3H/cY/3GP9xj/cY/3GP9xiP9xj/cYj/cYj/cYiP9xiI/3GIiP86z/K3MA2IiIiIiIiIiIiIiIiIiIhx/4iIiIcf+IiDspz7bWMI/3H/cY/3GP9xj/cYj/cY/3GI/3GI/3GI/3GI/3GIgwIayw7lOIcf+Ihx/4hx/4hx/4cf+Icf+HH/hx/4cf+HH/hx/z4JdrP2if9x/3GP9x/3GP9x/3GP9xj/cY/3GP9xiP9xj/cYj/cYj/cYj/cYiP9xiI/3GIiI/3GIiIj/cYiIiIiIj/cYiIiIiIg3h9K6eC3/iIiIcf+IiIcf+Ihx/4iHH/iHH/iHH/iHH/hx/4hx/4cf+HH/hx/4cf9x/4cf+HH/cf9x/4cf9x/3H/cf+HH/cf9x/3H/PzlzssaMj/cY/3GP9xj/cY/3GP9xj/cYj/cYj/cYj/cYiP9xiI/3GIJoJSSsfa24iP9xiIj/cYiIj/cYiIiIj/cYiIiIiIiITmgsKX2IiIiIiIiIiHH/iIiIhx/4iIiHH/iIcf+Ihx/4iHH/iHH/iHH/iHH/MeFfsC6gj/cYj/cYiP9xiI/3GIiP9xiIiI/3GIiIiIiI/3Eh8LQa8PS+cf9x/3GP9x/3GP9xj/cY/3GP9xj/cY/3GI/3GP9xiP9xiP9xiI/3GIj/cYiI/3GIiIj/cYJ34fGpgeDnGIiP9xiIiI/3GIiIiIj/cYiIiIiIiIiIg60/m2LAZx/4cf+HH/hx/3H/hx/3H/hx/3H/hx/3H/cf9x/3H/cf9x/3H/cf9x/yz1USpgqu3/cf9x/3H/cY/3H/cf9xj/cf9xj/cY/3GP9x/3GP9xiP9xj/cThyWbiNpoiIiIiIhx/4iIiIiIcf+IiIhx/4iIcf+IiHH/iIcf+Icf+Icf+Icf+HH/hx/4hx/4cf9x/4JyrpGq1Rbocf+IiHH/iIcf+Ihx/4iHH/iHH/iHH/hx/4cf+Icf+HH/hxMYNcv3yjiP9xj/cYiP9xiP9xiIj/cYiI/3GIiI/3GIiIiIg146m7HFZx/4hx/4hx/4hx/4cf+HH/hx/4cf+HH/hx/4cf9x/4cf9x/4cf9x/3H/cf+HH/cf9x/3H/PqwXslPocY/3GI/3GI/3GIj/cYiP9xiIj/cYiIiP9xiIiIiI/3GIiIiIiIiIiIiIiIiIcf+IiIiIhx/4iIhx/4iIcf+Igz+na9BYlx/4cf9x/3H/hx/3H/cf9x/3H/cf9x/3H/cf9x/3H/cf9xj/cf9xj/cf9xj/IlcTKguOzf9xj/cY/3GI/3GP9xiP9xiP9xiI/3GIj/cYiP9xiIiP9xNZRcu2ujhx/4hx/4hx/4cf+HH/hx/4cf+HH/hx/4cf9x/4cf9x/3H/OLT2uUsJj/cY/3GP9xj/cYj/cYj/cY/3GIj/cYj/cYiI/3GIiP9xiIiP9xiIiIiI/3GIiIiIiIiIiIiCGcbqpHORWHH/iIcf+Ihx/4hx/4hx/4cf+Icf+HH/hx/4cf+HH/cf+HH/hx/3H/cf+HH/cf9x/3H/KYleKpdqHY/3GIiI/3GIiIiIiP9xiIiIiIiIiIiIiIiIhx/4gqyHkac3huiI/3GIiIj/cYiIiIiIj/cYiIiIiIiIN6mFuVZ6cf+Ihx/4hx/4hx/4hx/4cf+Icf+HH/hx/4cf9x/4cf+HH/cf+HH/cf+HH/LjCRGjz27oiIiIiIiIiIhx/4iIiIiIcf+IiIhxJ5JSOqba3I/3GP9xj/cY/3GP9xj/cYj/cYj/cYj/cYiP9xiI/3GIiI/3GIQ5rM1lOIiIiI/3GIiIiIiIiIiIiIiIcf+IiIiIhx/4iIiHH/iIhx/4iHH/iIcf+Icf+Icf+Icf+Icf+HH/hx/4cf+HH/hx/3H/hx/4cTC9sbBSTv9x/4cf9x/3H/cY/3H/cf9x/3H/cY/3H/cY/3H/cY/3H/cY/3GP9xNf8suwDTiHH/iIiIiIiHH/iIiIcf+IiHH/iIcf+Ihx/4gpDHkajzhuiIiIiIiIhx/4iIiIiHH/iIiIcf+IiHH/iD60G7JL5HH/cf9xj/cf9x/3GP9x/3GP9x/3GP9xj/cY/3GP9xj/cYj/cY/3GI/3GI/3GIj/cYgtl6waRoU+/3GP9xj/cY/3GP9xiP9xiP9xiP9xiI/3GIj/cYiIj/cYiILTpVSlxaq4iIiIiIiIiIiIiIiIiIiIiHH/iIiIhx/4iIhx/4iHH/iIcf+Ihx/4grxrsaY5ROiHH/iIiIhx/4iIhx/4iHH/iIcf+Ihx/4hx/4hx/4cSEenRr+Fi6IiHH/iIcf+Icf+Icf+Icf+Icf+HH/hx/4cf+HH/hx/4cf9x/4cf9x/4cf9x/3H/hxKXfNGniDLocf+HH/cf+HH/cf+HH/cf+HH/cf9x/3H/cf+HH/cf9x/3GP9xKUCkqsv1tf+HH/cf+HH/cf9x/3H/cf+HH/cf9x/3H/cY/3H/cf9x/3H/cY/z7NOLIyx3GIiI/3GIiIiP9xiIiIiIiIiIiIiIiIiIiIiIiIiHH/iIiIhx/4iIcf+IiHE1bG67k5GP9xj/cY/3GP9xj/cY/3GI/3GP9xiP9xiI/3GI/3GIiP86yru3NUSIcf+Ihx/4hx/4hx/4hx/4cf+Icf+HH/hx/4cf+HH/cf+HEeRq5RnLlRrv9xiP9xiI/3GIj/cYiP9xiIiP9xiIiIj/cYiIiILUYuGkudHoiI/3GIiIiI/3GIiIiIiIiIiIiIiIiIiIgn4IKa4ffW/3H/hx/3H/cf+HH/cf9x/3H/cf9x/3H/cf9x/3H/cf9x/3GP9x/3H/POActR/jj/cYiIiIiIiIhx/4iIiIiIiIcf+IiIhx/ykyWXq82miP9xiP9xiP9xiI/3GIj/cYiIj/cYiIiP9xiIiIiIiIiIMm5HvpG4iIcf+Icf+Icf+Icf+Icf+HH/hx/4cf+HH/hx/4cf9x/4cf9x/4cf9x/zh+R7mBuP9xj/cY/3GI/3GP9xiP9xiP9xiI/3GIj/cYiP9xiIiP9xiIiIj/cYiIiIiIiIiIiIiIiIiIiIiIhx/4iIiIhx/4iIgsrvEqVRDtiIhx/4iHH/iHH/iHH/iHH/iHH/hx/4cf+HH/hx/4N2ejuphc/3H/cf9x/3H/cf9x/3GP9x/3H/cY/3H/cf9xj/cY/3H/cY/3GP9xj/cYj/cY/3GI/3GP9xiI/3GI/3GIj/cYiI/3GIiI/3EwGZux9mT/iHH/iHH/iHH/hx/4cf+Icf+HH/cf+HH/hx/3H/hx/3H/hx/zTec7whjHH/cf9xj/cf9xj/cf9xj/cY/3H/cY/3GP9xiP9xj/cYj/cY/3GCIh1Sr94q2P9xiIiIiIj/cYiIiIiIiIiIiIiHH/iIiIiIhx/4IegOGgJ/HoiIhx/4iIiIiIiHH/iIiIcf+IiHH/iIcf+D2T3bRsIo/3GP9xj/cf9xiP9xj/cY/3GI/3GI/3GI/3GIj/cYiDwzdLTMi4iIiIiIiIiIiIiIhx/4iIiIhx/4iIiHH/K6LBapXT6f+IiIiIiIcf+IiIcf+IiIcf+Ihx/4iHH/iHH/iCthixpp506HH/iIiIhx/4iIhx/4iIcf+Ihx/4hx/4ghlIOKN7fHiHH/iIhx/4iIcf+Icf+Ihx/4hx/4cf+Icf+HH/hx/yDLUDoUSvxxiI/3GIj/cYiP9xiIiP9xiIiIj/cYiIiIiIiDxUPbWrwv+HH/hx/3H/cf+HH/cf9x/4cf9x/3H/cf9x/3H/cf9xj/cf9x/3E4TV24sqKIiIiIiIiIiIiIiIhx/4iIiIcf+IiIcf+Dnbx7gkOP9x/4cf9x/3H/hx/3H/cf9x/3H/cf9x/3H/cY/3H/cf9xj/cf9x/3GP9xj/cf9xj/cY/3GP9xj/cTDeprAxWf9xiIiIiIiIiIiIiIiIiIiIiIiIcf+IiIiHH/iIiHH/iIhx/4iHH/iHH/iHH/iHH/iHH/PHbLtIk0cY/3GP9xj/cY/3GI/3GI/3GI/3GI/3GIj/cYiP9xg915izKGeIiIiHH/iIhx/4iIcf+Icf+Ihx/4hx/4hx/4cf+Icf+HH/hx/4cf+HH/cf+HH/cf+HH/cf+HH/cf8xfIm/g3ZxiP9xiP9xiI/3GIj/cYiI/3GIiIj/cYiIiIiIKXqhGnhV7nH/cf9x/3H/cf9x/3H/cf9xj/cf9x/3GP9x/3GP9x/3GP9xj/cY/3EtkC0aRv0u/3H/cf9x/3GP9x/3GP9xj/cf9xj/cY/3GP9xj/cYj/cY/3GI/zx6bLWFk4hx/4iIhx/4iHH/iIcf+Ihx/4hx/4hx/4cf+Icf8jqXAq9Wj9/4cf+Icf+HH/hx/4cf+HH/cf+HH/cf+HH/cf9x/4cf9x/3H/cf9x/3H/cf9x/3H/cf8x1j2wOcKIiIiIiIiIiIiIiIiIiIhx/4iIiIcf+IPg/Zs/Am/4cf9x/3H/cf9x/3H/cf9x/3H/cf9xj/cf9x/3GP9x/3GP9x/3GP8lT+0aywEucY/3H/cf9x/3GP9x/3GP9x/3GP9xj/cY/3GP9xj/cY/3GP9xiCZHXiq7ih2Ihx/4iIhx/4iIcf+Ihx/4hx/4hx/4hx/4hx/4cTg9+rjCBf9xj/cY/3GP9xj/cYj/cY/3GI/3GI/3GIj/cYiP9xiDwCErT97Yj/cYiIiIiIiIiIiIiIiIiIiIiIg0gMG8fz6IiHH/iIcf+Ihx/4iHH/iHH/iHH/hx/4hx/4cf+HH/hx/4cf+HH/cf9EWnzKWIcf9x/3H/hx/3H/cf9x/3H/cf9x/3H/cf9x/3GP9x/3H/cY/3H/cY/3H/cY/3GP9xj/cY/3GP9xj/cYj/cYj/cYj/cYj/cYiP9xiIj/cYiIgzxgO9OfyIiIiIiIiIiIiIiIiIhx/4iIiHH/iIiHH/iIhx/4iHH/iHH/iHH/iHH/iHH/hx/4cf+HH/hx/4cf+HH/cf+HH/cf+HH/cf9x/4cf9x/3H/cf9x/3H/cf9x/3H/cf9xj/cf9x/3GP9x/zdnxLqYO4j/cYj/cYiP9xiIj/cYiIj/cYiIiI/3GIiIiIiIiIiIiIiD22K7NJ1HH/cf+HH/hx/3H/cf+HH/cf9x/3H/hx/3H/cf9x/3H/cf9xj/cf9x/3H/cY/3H/cY/3H/cY/3GP8mAzwav8w+cf9x/3H/cf9x/3H/cf9xj/cf9x/3GP9x/3GP9xj/cf9xj/cY/zEqo7DlXI/3GIj/cYiI/3GIiIj/cYiIiIiI/3GIiIiIiIiIiIiIhx/4iIiIiIcf+IiIhx/4iIcf+Ihx/4g20B27L+L/cY/3GP9xj/cY/3GP9xj/cY/3GI/3GI/3GI/3GI/3GIg33se5ITiIiIiHH/iIiIiHH/iIiHH/iIcf+Ihx/4iHH/iHE8w5WzPGpx/3H/hx/3H/cf9x/3H/cf9x/3H/cf9x/3GP9x/3H/cY/3H/cY/3H/cY/3GP9xj/cY/3GP9xj/cYj/cYj/cYj/cYj/cYiP9xiI/3GIiI/3GIiIiP85XtK4oS2IiIiIiIiIiIiIcf+IiIhx/4iIhx/4iHH/iIcf+Ihx/4hx/4cf+Icf+HH/iHH/MPsnsRTY/3GP9x/3H/cY/3H/cY/3GP9x/3GP9xj/cYj/cY/3GP9xiP9xiP9xiI/3GIj/cYiP9xiIiP9xiIiI/3GIiCQOzRrfEy6IiP9xiIiP9xiIiIj/cYiIiIiIiIiIiIiIiIiIiII3lxKuho7YiIiIiIcf+IiIhx/4iIcf+Ihx/4iHH/iHH/iHH/iHH/gucD8qSPwNj/cYj/cY/3GI/3GIj/cYj/cYiP9xiIj/cYiIiP9xiIiDdSjrmtcXH/hx/4cf9x/4cf9x/4cf9x/3H/hx/3H/cf9x/3H/cf9x/3H/cY/3H/J9SZmuK2ZoiIiHH/iIiHH/iIhx/4iHH/iHH/iIcf+HH/iHH/hx/4KHFDKpjrzYcf9x/4cf+HH/cf9x/4cf9x/3H/cf9x/3H/cf9x/3H/cf9xIMEmKhTtnf9xj/cY/3GI/3GI/3GP9xiI/3GI/3GIiP9xgm/SQ6wC28/4cf+HH/cf9x/4cf9x/3H/cf9x/3H/cf9x/3H/cf9x/3H/cf9xj/cS/IsGozdPlx/4cf9x/3H/cf9x/3H/cf9x/3H/cY/3H/cf9xj/cf9xj/cf9xj/cY/y6QCJp2/3aIcf+IiHH/iIcf+Ihx/4hx/4hx/4hx/4cf+HEs4ugqQdF9cf9x/3H/cf9xj/cf9xj/cf9xj/cY/3H/cY/3GP9xiP9xj/cYgpt2yatIk2cf+HH/hx/3H/hx/3H/cf+HH/cf9x/3H/cf+HH/cf9x/3GP9x/3H/cf9xIMshajRN6f9x/4cf9x/3H/cf9x/3H/cf9x/3H/cY/3H/cf9xj/cf9xj/cf9xj/cY/zT6Or0FxYiIiIiIiIiIiHH/iIiIiIiHH/iIiHH/gpr40qlQct/3H/cf9x/3H/cf9xj/cf9x/3GP9xj/cf9xj/cY/3GP9xj/cY/3GI/y6jXypFyg2HH/iIhx/4iIcf+Ihx/4hx/4iHH/hx/4hx/4cf+Icf+HH/gsgTJqd+zZcf+Icf+Icf+HH/hx/4cf+HH/hx/4cf9x/4cf9x/4cf9x/3H/cf+HH/cTWzGrtM5Yj/cYiP9xiIj/cYiIiP9xiIiIiI/3GIiIiDXTGrws5f+HH/hx/4cf+HH/hx/4cf+HH/cf+HH/cf+HH/cf9x/3H/cf+HH/JxKsKr7VPYj/cYiIj/cYiIiP9xiIiIiIiI/3GIiIiIiIglo6AaxcX+/3H/cf9xj/cf9x/3GP9x/3GP9x/3GP9xj/cY/3GP9xj/cYj/LmD1emnwqIcf+Icf+Icf+Icf+Icf+HH/hx/4cf+HH/hx/4cf86Quq3vRX/cY/3GI/3GI/3GIj/cYiP9xiI/3GIiI/3GIiIiI/3GIg0ZDu8m8SHH/hx/4hx/4cf+HH/hx/3H/hx/3H/hx/3H/hx/3H/cf9x/4cf8+1KizK1eP9xiP9xiI/3GIj/cYiI/3GIiIj/cYiIiIiP9xiIiIiIiIILJXqlXahYiIiIiIiIiIiIiIiIiIiIcf+IiIiHH/iDcFpLn6W4cf+HH/hx/4cf+HH/hx/3H/hx/3H/hx/3H/cf9x/4cf9xFs7wAZFBD/6IiIiIcf+IiIhx/4iIcf+Ihx/4iHH/iHH/iHH/iHH/gnLq6K7RUX/3H/cf9x/3GP9x/3H/cY/3H/cY/3H/cY/3GP9x/3GP9xiP9xj/cY/zKri79UdIiIiIhx/4iIiHH/iIhx/4iHH/iIcf+Icf+Icf+Icf+D+pO7JWxP9x/3GP9xj/cY/3GI/3GP9xiP9xiP9xiP9xiI/3GIj/cYiI/3GIiIj/cTb4qLoHV4hx/4iHH/iIcf+Icf+Icf+Icf+Icf+HH/hx/4cf89zrqzMUVxj/cY/3GP9xiP9xiP9xiP9xiI/3GIj/cYiI/3GIiI/3GIJgONGr/HLv9xiP9xiIj/cYiI/3GIiIj/cYiIiIiI/3GIiIiIiIiIiIiIcf+IiIiIiHH/iIgqUK6KqvUXcf9x/4cf+HH/cf+HH/cf9x/4cf9x/3H/cf9x/3H/cf9x/3H/cf9x/3H/cY/3H/cY/3H/NMRrvTuUiIiIiIiIiIiIiIiIhx/4iIiIhx/4iIiDMd177iKP+HH/cf+HH/cf9x/3H/cf+HH/cf9x/3H/cY/3H/cf9x/3H/cY/3H/cY/3H/cYKRGmGn7lnocf+HH/hx/4cf+HH/hx/3H/hx/3H/hx/3H/cf9x/3H/hxJDHHGszjjohx/4hx/4iHH/iHH/hx/4hx/4cf+HH/hx/4cf+HH/cf+DDyJbEd2v9x/3H/cY/3H/cY/3H/cY/3GP9xj/cY/3GP9xj/cYj/cYj/cYj/cYhHS3ybSP9xiIj/cYiI/3GIiIiP9xiIiIiIiIiIiIP4fcsngj/4cf9x/4cf9x/3H/hx/3H/cf9x/3H/cf9x/3H/cf9x/3GP9x/3H/cYKM1gKpMp/f9xj/cf9x/3GP9xj/cf9xj/cY/3GP9xj/cY/3GI/3GP9xiP9xiI/3GI/3GIiP9xiIj/cYiIj/cYiIiIiIj/cYgjyhjKJF5zcYiIiIj/cYiIiIiIiIiIiIiIiIiIiIg/7hqyEeX/hx/3H/hx/3H/cf9x/4cf9x/3H/cf9x/3H/cf9x/3GP9x/3H/cY/3H/cTKlXb5aooiIiIiIiIcf+IiIiIhx/4iIhx/4iIcf+Ig/QbyxvkNx/3GP9x/3GP9xj/cY/3GP9xj/cY/3GI/3GP9xiP9xiP9xg2Hcm64jaIiIcf+IiIhx/4iIcf+IiHH/iHH/iIcf+HH/iHH/iHH/hx/4cf+HH/hx/4cf9x/4cf9x/4cf9x/3H/hx/3H/cf9x/3H/cf9x/3H/cf9x/3H/cY/3H/cf9xj/cf9xj/cf9xNe8yuxDNj/cYj/cYj/cYj/cYiP9xiI/3GIiP9xiIiI/yFxzYpZ4yf/iIiIiHH/iIhx/4iIcf+Ihx/4iHH/iHH/ImEjGvntzoiP9xiIiP9xiIiIiI/3GIiIiIiIiIiIiIiIiIcf+IiIgxd5a/iGmHH/hx/4cf+HH/hx/3H/hx/4cf9x/3H/hx/3H/cf9x/3H/cf9x/3H/cf9x/3H/cf9x/3GP9x/3GP9Le3xYSHH/cY/3GP9xj/cY/3GI/3GP9xiP9xiP9xiP9xiI/3E7wtS1PSv/cYiIiIiIiIcf+IiIiIiIiHH/iIiIcf+IgltRPKFa7DiP9xiIiIiIiIiIiIiIiHH/iIiIiIhx/4gkf8ca2AOOiIj/cYiIiI/3GIiIiIiIiIiIiIiIiIiIiIiIgzlZu+amT/cf+HH/cf9x/3H/cf9x/3H/cf9x/3GP9x/3H/cY/3H/cY/3H/IYjvWjhxCv9x/3H/cf9x/3H/cf9x/3H/cf9x/3GP9x/3GP9x/3GP9x/3GP9xj/cY/3GP9xj/cYILbNGhWTLv9xj/cY/3H/cY/3GP9xj/cY/3GI/3GP9xiP9xiP9xiI/3GCSScqoH2NVxj/cf9xj/cY/3GP9xj/cY/3GI/3GP9xiP9xiP9xiI/3GIj/cSEdlBr+Jr5x/4cf9x/3H/cf9x/3H/cf9x/3H/cY/3H/cf9x/3GP9x/3GP8pFtcanpKO/4cf+HH/hx/3H/hx/3H/hx/3H/cf+HH/cf9x/3H/cf9x/3H/cf9x/3H/cY/3H/cf9xj/cf9xj/cf9xj/cY/3GP9xj/cY/3GP9xiP8kFPIq3rDdcYiP9xiI/3GIiP9xiIiP9xiIiIiP9xiIhE9KzAtYiIiIiIiIiIiIcf+IiIiIcf+IiIhx/4iHEw+by/BkNx/3H/cY/3H/cY/3GP9x/3GP9xj/cY/3GI/3GP9xiP9xiP9xJ/sMSrBPO4iIiIiIiIiHH/iIiIhx/4iIcf+IiHH/gmRUUaq6uucYiIj/cYiIiIj/cYiIiIiIiIiIiIiIiIiDlam7elZHH/cf9x/4cf9x/3H/cf9x/3H/cf9x/3H/cf9x/3H/cY/3H/cf9xj/cf9xj/cYMoqbvnVkiIiIiIiIiIiIiHH/iIiIhx/4iIhx/4iIcf9LTsxbE3H/iHH/iHH/iHH/hx/4cf+HH/hx/4cf+HH/cf+HH/cf+HH/cf9x/4cSSB01rX4spxiIiIiIiIiIiIiIiIcf+IiIiIhx/4iIiHEq4GIaYfne/3GP9xiP9xiP9xiP9xiI/3GIiP9xiIj/cYiIiI/3GINng9uofCcf+HH/hx/4cf+HH/cf+HH/cf+HH/cf9x/3H/hx/3H/cf9x/3H/cf8gVeYaG6Gehx/4hx/4hx/4hx/4hx/4cf+HH/hx/4cf+HH/hx/yKMthr3NJ6IiIiIcf+IiIhx/4iIcf+Ihx/4iHH/iIcf+Icf+DBTdrC8iYcf9x/3H/cf9x/3GP9x/3H/cf9xj/cf9xj/cf9xj/cf9xj/cY/3GP86hbO3ekyI/3GIiP9xiIiP9xiIiIiP9xiIiIiIiIiIiIiD/xQrEOvYiIcf+IiIcf+IiHH/iIcf+Ihx/4hx/4hx/4cf+Icf+HH/hx/4cf+HH/cf+HH/hx/3H/hx/3H/cf9x/4cf9x/3H/cf9xMCkqsObVj/cYiI/3GIiIj/cYiIiIiP9xiIiIiIiINck4uzbHhx/4hx/4cf+HH/hx/4cf+HH/hx/4cf9x/4cf9x/4cf9x/3H/cf9x/4cSGSQCr22/1x/3H/hx/3H/cf9x/3H/cf9xj/cf9x/3H/cY/3H/cf9xj/cY/3H/cY/3GP9xj/LrR6GkS4Xv9x/3H/cf9x/3H/cf9x/3H/cY/3H/cf9xj/cf9xj/cY/3H/cY/3GP9xj/cYj/cY/3GI/3GI/3GIj/cYj/cYiI/3GIiI/3GIiIj/cYiINbNxu0yOiIiIiIiIiIiIiIiHH/iIiIcf+IiIcf+IgoXT3q+iwhiIcf+Icf+Icf+Icf+Icf+HH/hx/4cf+HH/hx/4cf+HEslUpKZqtb/3GP9x/3GP9xj/cY/3GP9xj/cY/3GP9xiP9xiP9xiP85L2y40JNx/4iIcf+Ihx/4iHH/iHH/iHH/hx/4hx/4cf+HH/P3dfsoigiP9xiIj/cYiIj/cYiIiIj/cYiIiIiIiIiIiDpTCras9XH/hx/4cf+HH/cf+HH/cf+HH/cf+HH/cf9x/3H/hx/3H/cf9x/3H/cUq+zGQT/3GP9x/3H/cY/3GP9x/3GP9xj/cY/3GP9xj/cYj/cYj/cYj/cTbKQbo1voiP9xiIj/cYiIiI/3GIiIiIiIiIiIiIiIiIiIiIiIOTxit8Odhx/4iHH/iIcf+Ihx/4hx/4cf+Icf+HH/hx/4cf+HH/hx/4cf9xN1UduariiI/3GIiP9xiIj/cYiIiP9xiIiIiIiIj/cYiIiIiIhx/4iIiIiIiINyL2ut0J/4cf+HH/hx/4cf9x/4cf9x/4cf9x/4cf9x/3H/cf9x/3H/cf9x/3H/cf9xIss9KvNMLYj/cYiIiIiIj/cYiIiIiIiIiIcf+IiIiIiIgvO5EqLEbtiIiIhx/4iIcf+IiHH/iHH/iIcf+Icf+Icf+HH/hxJnrLKrhTTY/3H/cY/3GP9xj/cY/3GP9xiP9xj/cYj/cYj/cYiP9xiI/yZsFzrZPoz/hx/3H/cf9x/3H/cf9x/3GP9x/3H/cf9xj/cf9xj/cf9xj/cYNQFNu/6yiIiIiIhx/4iIiHH/iIiHH/iIhx/4hx/4iHH/iHH/Ia1oWiYpeo/3GIiIiIiI/3GIiIiIiIiIiIcf+IiIiIiIcf+IiIJuadGrGWLoiIiIiHH/iIiIiIcf+IiIcf+IiHH/iIhx/4hx/4hx/4g/Lgmx0fZxj/cf9x/3GP9x/3H/cY/3GP9x/3GP9xj/cY/3GI/3GP9xiP9xiP9xiP9xiI/3GIj/cYiI/3GIiIj/cYiIOeAsuB/T/4hx/4cf+HH/hx/4cf+HH/cf+HH/hx/3H/cf+HH/cTEMM7/zzI/3H/cf9xj/cf9xj/cf9xj/cY/3GP9xj/cYj/cY/3GI/3GI/3GI/3GIj/cYiI/3GIiP9xiIiIj/cTvpl7UWaIiIcf+IiHH/iHH/iIcf+Icf+Icf+HH/hx/4hx/4cf+HH/cf+HH/g0seO8Thxx/3H/cf9x/3GP9x/3H/cY/3H/cY/3H/cY/3GP9xj/cY/3GP9xiP9xiP9xiP9xiP9xiI/3GIj/cYiI/3GIiINb2cvEJj/4cf+Icf+HH/hx/4cf+HH/hx/3H/hx/4cf9x/3H/hx/3H/cf82sPy7TwP/cYiIiP9xiIiIiIiIj/cYiIiIiIhx/4iDezirlMdYcf9x/4cf9x/4cf9x/3H/cf+HH/cf9x/3H/cf9x/3H/cY/3H/cf9x/3GCl4zSqIcy2IiIiIiIiIiIiIiIiIiHH/iIiIiHH/iIhx/4iIcf+Igqde16qKEoiIiIiIiIiIiIiIiIiIiIiIcf+IiIiHH/iDNFir66df9x/3H/cf9x/3H/cf9xj/cf9x/3H/cY/3H/cY/3H/cY/3GP9xj/cY/3GP9xj/cYj/cYj/cYj/cYO9CFtS96iIiIiIiIiIiIiIiIiIhx/4iIiIhx/4iIcf+Ig84yy0HNNxj/cf9x/3GP9x/3GP9xj/cf9xj/cY/3GP9xiP9xj/cYj/cYj/cYgzXnu9oYSIiHH/iIhx/4iHH/iIcf+Icf+Icf+Icf+HH/iHH/hx/4cf+HH/hx/3H/hx/z8A6bL/Fo/3GP9xiP9xiP9xiP9xiI/3GIiP9xiIj/cYiIiIIXtDKglLzf9xiIiIiIiIiIiHH/iIiIiIiHH/iIiIcf+IiHH/iIO1mztqZM/4cf+HH/hx/4cf9x/4cf9x/4cf9x/3H/hx/3H/cf9x/3H/cf9x/3H/cf9x/3H/cY/3H/cf8gF9AaL4L+/4iIiIcf+IiIcf+Ihx/4iHH/iIcf+Icf+HH/iHH/hx/4ON2JuCJ2cY/3GP9xj/cf9xj/cYj/cY/3GP9xiP9xiP9xiI/3GDFv57+QGIiIiIiIhx/4iIiIcf+IiIcf+Ihx/4iHH/iHH/P2oKsZX1cf9x/3GP9x/3GP9x/3GP9xj/cf9xj/cYj/cY/3GP9xiP9xiP9xiDKnub9YRv+IiIiIhx/4iIiHH/iIhx/4iHH/iHH/iIcf+Icf+DC6CrBV9XH/cf9xj/cY/3H/cY/3GP9xj/cYj/cY/3GI/3GI/3GI/3GIOOBOuB+xcf+Icf+Icf+Icf+HH/iHH/hx/4cf+HH/cf+HH/hx/3H/hx/3H/cf9x/4MYHpsI4Wj/cYiP9xiI/3GIiP9xiIiP9xiIiIiI/3GIiIiIiDYpfLrWg4cf+HH/cf+HH/cf+HH/cf9x/3H/cf+HH/cf9x/3H/cY/3H/cf9x/3GP9x/3H/cY/3H/cY/0XY/MJw/3GP9xj/cYj/cYj/cYj/cYj/cYiP9xiI/3GIiI/3GIiIJwbkWr+Ruocf9x/4cf9x/3H/cf9x/3H/cf9x/3H/cf9x/3H/cf9xj/Kq2QOoUm/IiIiIiIiIiIcf+IiIhx/4iIhx/4iHH/iIcf+Ihx/4hx/4cf8jrcdK9SOLhx/3H/cf+HH/cf9x/3H/cf9x/3H/cf9x/3H/cf9xj/cf9x/3GP9x/y1xCVp472r/iHH/iHH/hx/4hx/4cf+HH/hx/4cf9x/4cf9x/4cTEeOb/hxo/3GI/3GP9xiP9xiI/3GIj/cYiP9xiIiP9xiIiIj/cYiIiIiIiIiIiIiIiIiIiIiIFStPEZTksO7/cf9xj/cf9xj/cf9xj/cY/3GP9xj/cY/3GP9xiP9xj/cYgzcgy9jfOIcf+IiIcf+Ihx/4iHH/iHH/iHH/iHH/iHH/hx/4cf+DVkVrybqf9x/3GP9x/3H/cY/3H/cY/3H/cY/3GP9xj/cY/3GP9xj/cYj/cYj/cYj/cYj/cYiP9xiIj/cYiIj/cYiIiDdgSbmftnH/iIcf+Icf+Icf+Icf+HH/iHH/hx/4cf+HH/hx/3H/hx/4cf9x/3H/hx/3H/cf9x/4cf9x/3H/cf9x/3GP9x/3H/MbemsFhZ/3GIj/cYiP9xiIj/cYiIj/cYiIiIj/cYiIiIiINqwsu1PT/4cf+HH/hx/3H/hx/3H/cf+HH/cf9x/3H/cf9x/3H/cf9x/3H/cf9x/3GP9x/3H/cYIpg9GuZ8LnH/cf9x/3H/cf9xj/cf9x/3H/cf9xj/cf9xj/cf9xj/cY/3GP8TKzwxl+TDzoiIiIiIiIiIhx/4iIiIcf+IiIcf+IiHH/iIcf+Icf+Icf+Icf+ILDf7OmyATIiIiHH/iIiIcf+IiIcf+Ihx/4iHH/iIcf+Icf+HH/iHH/hx/4cf+HH/hx/4cf+HH/cf+C0oUCpdev3/cf+HH/cf+HH/cf+HH/cf9x/3H/cf+HH/cf9x/3GP9x/3H/cf9x/3GP9x/3H/cYPwfIsfg3iIiIiP9xiIiIiIiIiIiIiIiIiIiIiHH/iDd3DLmI83H/hx/3H/cf9x/3GP9x/3H/cf9x/3GP9x/3GP9x/3GP9x/3GP9xj/cY/3GI/3GP9xiP9xj/cYiP9xiP9xiI/3GIgX8U9hlB6wno/3GP9xj/cYj/cYj/cYj/cYiP9xiI/3GIiP9xS/x8UDj/cYiIiIiP9xiIiIiIiIiIiIiIiIiHH/iIiIiIcf+IiIcf+IiHH/iIcf+Ihx/4hx/zdyhrmNeYcf9x/3H/cf9x/3H/cf9x/3GP9x/3H/cY/3H/cY/3H/cY/3GP9xj/cYPz6zscFMj/cYiI/3GIiP9xiIiIj/cYiIiIiIiIiIiIiCUJbSrPaS1x/4cf+HH/cf+HH/cf9x/4cf9x/3H/cf9x/3H/cf9x/3H/cf9xJAFNKt/rLYiIiIj/cYiIiIiIiIiIiIiIiIhx/zdi67qdFP9x/4cf9x/3H/cf9x/3H/cf9x/3H/cf9xj/cf9x/3GP9x/3GP9x/3GP9xj/cY/3GP9xj/cYj/cYj/cYj/cYj/cYiP9xiI/3GIiP9xiIiI/3GIiIiIiI/3GIiIOLi0uEdLiHH/iIhx/4iHH/iIcf+Icf+Icf+Icf+HH/iHH/hx/4cf+HH/cf+HH/hx/3H/cf84ZWS4mptx/3H/cY/3H/cY/3GP9x/3GP9xj/cY/3GI/3GP9xiP9xiP9xM5T4vWsHiHH/iIiIiIhx/4iIiHH/iIhx/4iIcf+Icf+Ihx/4hx/4cf+Icf+HH/hx/4cf+HH/hx/3H/hx/3H/hx/3H/cf+HH/cf9x/3H/cf9x/3H/cf9x/3Ei+Dgq8Hx9/3GI/3GI/3GIj/cYiI/3GIiP9xiIiIj/cYiIPLw7tEPEhx/4cf+Icf+HH/hx/4cf+HH/cf+HH/cf+HH/cf9x/4cf9x/3H/cTwHPLT4w4iP9xiIiIiP9xiIiIiIiIiIiIiIiIg3RV65uqFx/3H/cf9x/3H/cf9xj/cf9x/3H/cY/3H/cY/3H/cY/3GP9xj/cTDYSbA3toiIiIiIiIiIiIiIiIcf+IiIiIcf+IgtQfSKe+C3hx/4iIiIcf+IiIcf+IiHH/iIcf+Icf+Icf+Icf+HH/iHH/hx/4cf+HH/hx/3H/hx/4cf9x/3H/hx/3H/cf9x/3H/hx/3H/cf9xj/cf9xNDRKvMu1iIiI/3GIiIiIj/cYiIiIiIiIiIiIiDqoE7dX7P+IiHH/iIhx/4hx/4hx/4hx/4hx/4cf+Icf+HE0GEK8573/cf+HH/cf9x/4cf9x/3H/cf9x/3H/cf9xj/cf9x/3H/cY/3H/cY/zUpPLzWw4iIiIiIiIiIiIiIhx/4iIiIcf+IiHH/iII7PdGuTCLnH/iIiIiHH/iIhx/4iIcf+Ihx/4iHH/iHH/iHE9v7OyQExx/4cf9x/4cf9x/3H/cf9x/4cf9x/3GP9x/3H/cf9x/3H/cY/3H/cT9EebC7hnGIiIiIiP9xiIiIiIiIiIiIiIiHH/iIiIiIcf+IiIgwUaGxvl7/iIcf+Icf+Icf+HH/iHH/hx/4cf+HH/hx/4cf9x/4cf9x/4cf9x/3H/hxLmYyOjmc3IiIiIiIiIiIiIiIiIiIhx/4iIiIcf+IglMEoazPteiIiIiIiIiIiIiIiIiIhx/4iIiIhx/065LCRtiHH/iIhx/4iHH/iHH/iHH/iHH/iHH/hx/4hx/4cTRCNru9yXH/cf9x/3GP9x/3H/cY/3GP9x/3GP9xj/cY/3GP9xj/cYj/cSKGhRr3l67/hx/3H/hx/3H/hx/3H/cf9x/3H/hx/3H/cf9x/3GP9x/3H/cf9xgZO1Qhn8Sr3oiHH/iHH/iHH/iHH/hx/4cf+Icf+HH/cf+HH/hx/4cf9x/3H/NJ4avWHlj/cYj/cYj/cYiP9xiI/3GIiP9xiIiI/3GIiIiIgjLGsa3TlOcYj/cYiP9xiI/3GIiP9xiIiI/3GIiIiIiIiP9xiBIqlQGW5Wr+/3GI/3GP9xiP9xiI/3GIj/cYiP9xiIiP9xiIiIj/O2Y+tpnBhx/4cf+HH/cf+HH/cf+HH/cf9x/4cf9x/3H/cf9x/3H/cf9x/3GP9x/3EsPv6ajBAWhx/4hx/4cf+HH/iHH/cf+HH/hx/4cf9x/4cf9x/3H/hx/3H/JIREGte7voiIcf+IiIiHH/iIhx/4iIcf+Ihx/4hx/4hx/4IGxtGho5Lohx/4iIcf+Ihx/4hx/4hx/4hx/4hx/4cf+HH/hxPqiTsVdshx/3H/cf9x/3H/cf9x/3H/cf9xj/cf9x/3GP9x/3H/cY/3GP9xj/cf9xiDP0Ib0L3o/3GP9xiP9xiI/3GIj/cYiP9xiIiP9xiIiIiP9xgwYKqwr1Vx/4hx/4hx/4cf+HH/hx/4cf+HH/hx/3H/hx/3H/hxPFHys64NcY/3H/cf9x/3GP9x/3H/cY/3GP9x/3GP9xj/cY/3GI/3GP8+yJOzN2yIj/cYiIj/cYiIiIiI/3GIiIiIiIiIiIMr2SvkJtiIiIcf+IiHH/iIcf+Ihx/4hx/4hx/4hx/4cf+HH/hx/4cf+HH/hx/yW3FRrEjq6IiIiIcf+IiIiIiHH/iIiIcf+IiHH/iIcf+DYFIbr63ocf+Icf+HH/hx/4hx/4cf9x/4cf+HH/cf+HH/cf+HH/cf9x/3H/KdWVGoKmrocf+IiIcf+IiHH/iIcf+Ihx/4hx/4hx/4cf+Icf8rJOJKfbHbcf+Icf+HH/hx/3H/hx/4cf9x/4cf9x/4cf9x/3H/cf9x/4cf9x/3EiYUA6+ev8j/cYiIiIiIiIiIiIcf+IiIiIiIcf+IiDzmqbUZVv9x/4cf9x/3H/cf9x/3H/cf9x/3H/cf9xj/cf9x/3GP9x/3GP9x/3GP9xgbMPwRnc8D7oiIiIcf+IiIhx/4iIcf+IiHH/iIcf+Icf+Icf+HE1zRy7MuP/cY/3GP9xj/cYj/cY/3GI/3GI/3GIj/cYiP9xgpjvIadxDehx/3H/cf+HH/cf9x/3H/hx/3H/cf9x/3H/cY/3H/cf9x/3GP9x/3E4zsq4MTWIiP9xiIiIiIiIiIiIhx/4iIiIiIhx/4iIhxO+7KtRE1/3H/cf9x/3H/cf9x/3GP9x/3H/cf9xj/cf9xj/cY/3H/cY/3GP9xj/cYj/cY/3GI/3GI/3GD8UiLHrd4iIiIiIiIcf+IiIhx/4iIhx/4iHH/iIcf+Icf+Icf+Icf+Icf+HE1GNi75yf/cY/3H/cY/3H/cY/3GP9xj/cY/3GI/3GP9xiP9xiP9xiI/3GIj/cYiP9xMIt6sYSF/4iIcf+Ihx/4hx/4hx/4hx/4hx/4cf+HH/hx/4cf+HH/hx/zgF+7n6BP9xiP9xiI/3GIj/cYiI/3GIiI/3GIiIiIj/cYiIiIiIiIiIiIiIiIg17TW8Esr/iHH/iHH/iHH/hx/4hx/4cf+HH/cf+HH/hx/3H/hx/3H/hx/3H/cf9x/3H/cf9x/3H/cf9x/3H/cf9x/3GP9x/3H/cTR9hruCeXGIj/cYiI/3GIiIj/cYiIiIiIj/cYiIiIiIiIiIhx/4iIiIiIhx/4iIiHH/iIhx/4iIcf+Icf+Ihx/4cf+Icf+Icf+HExlSG/at7/cf+HH/hx/3H/hx/3H/cf9x/4cf9x/3H/cf9x/3H/cf9x/3GP9x/3H/cf9xj/cf9xj/cY/3H/cY/3GP9xj/cYj/cY/3GI/3GI/3GI/3GINYgUu3friIiIiIiIiIiIiIiIiIiIiIiHH/iIiIcf+IiIcf+Ihx/4iHH/iHH/iHH/iHH/iHH/hx/4cf+HH/hx/4cf9x/4cf+HH/cf9x/4cf9x/3H/cf9x/3ErcDWqmPylhx/3H/hx/3H/hx/3H/cf+HH/cf9x/3H/cf9x/3H/cf9xj/cf9x/3GP9x/3H/cY/3GP9x/3GP9xj/cYKnOjOnjFzIhx/4hx/4hx/4hx/4cf+HH/hx/4cf+HH/hx/4cf9x/4cS5mnLp5ljSIiIiIiIiIiIiIiHH/iIiIhx/4iIcf+IiCYfixq+B06IiIiIiHH/iIiIiIcf+IiIcf+IiHH/iIKN9LKqILTf9x/3H/cf9x/3H/cf9xj/cf9x/3GP9x/3GP9xj/cf9xj/cY/yHk3xoSsg7/cf9xj/cY/3GP9xiP9xj/cYj/cYj/cYj/cYj/cYiI/3En1uAakpH+hx/3H/hx/4cf9x/4cf9x/4cf9x/3H/cf9x/4cf9x/3H/cf9xj/cSL1J1oBrYqIcf+IiIcf+Ihx/4iHH/iHH/iHH/iHH/iHH/hx/4cf+HH/hxHdz2EZsjCe7/cf9xj/cY/3H/cY/3GP9xj/cYj/cY/3GI/3GI/3GI/3E4Ely47aOIcf+IiHH/iHH/iIcf+Icf+HH/iHH/hx/4cf+HH/hx/4cf+HH/cf+HH/cf9x/4cf9x/3H/cf8/+k6yBbGIiP9xiIiIiIiIiIiIiIiIiHH/iIiIiIcf+IiIcf+IiHH/gulpwaNpY+hx/4iIiIiIcf+IiIcf+IiHH/iIhx/4hx/4iHH/hx/4hx/4cf+Icf+DzJlLQ2a3H/cf9x/3H/cf9x/3GP9x/3H/cf9xj/cf9xj/cf9xj/cY/3GP9xgyBP6++wGIiIcf+IiHH/iIcf+Ihx/4hx/4hx/4cf+Icf+HH/hx/4cf+HH/cf+HH/cf+HH/cf+HH/cf9x/3H/cf9x/3H/cf9x/3H/cf9x/3H/cY/3H/cf9xj/cf9xPOf9tBgCiIiIiIiHH/iIiIcf+IiIcf+Ihx/4iHH/iHH/iHH/iHH/hx/4hx/4cf+HH/hx/3H/hx/4cf9x/4cf9x/3H/cf+HH/PL6qtUFVj/cYiI/3GIiP9xiIiIj/cYiIiIiIiIiIiIiIiIiIiIiDK65b5FGnH/iHH/hx/4hx/4cf+HH/hx/3H/hx/4cf9x/4cf9x/3H/hx/3H/cf9x/3H/cf9x/3H/cf9x/3GP9x/3H/cY/3H/cY/3H/cY/3GP9xj/cY/3GP9xiP9xNOpavRWl/4iIiIiIiHH/iIiIcf+IiHH/iIcf+Ihx/4hx/4hx/4hx/4cf+Icf+HH/hx/4cf9xPRlms+aZ/3GP9x/3GP9x/3GP9xj/cY/3GP9xj/cY/3GI/3GI/3GI/3GI/3GIj/cYiI/3GIiI/3GIiIiP9xiIiIiIiIiIiIiIiIiIiIiHH/iIiIiHH/iIhx/4iIcf+Ihx/4iHH/iHH/hx/4MJvOsXQx/3GI/3GI/3GI/3GIiP9xiI/3GIiIj/cYiIiIg71KG1K16IiIiIiIiIiHH/iIiIiIcf+IiIcf+ISVisenWHH/iIcf+Icf+Icf+Icf+HH/hx/4cf+HH/hx/4cf9x/4cf9xMcDovj8XcY/3GP9xiP9xiP9xiP9xiI/3GIj/cYiP9xiIiI/3GIiIiI/3GIiIiIiIiIiIiIiIiIMKE6sG7Fcf+HH/cf+HH/cf9x/4cf9x/3H/cf9x/3H/cf9x/3H/cf9x/3GP9x/3H/cY/3H/cY/3H/cY/3GP9xj/cY/3GI/3E0MyK8zN2Ij/cYiI/3GIiI/3GIiIiP9xiIiIiIiIiIiIiIiIiIiIiIhx/4iIiIcf+IiIcf+Ihx/4iHH/g91tu0KSSP9x/3GP9x/3GP9xj/cY/3GP9xj/cYj/cY/3GI/3GI/3GDq4W7ZHpIiIcf+IiHH/iIcf+Ihx/4hx/4hx/4hx/4cf+HH/hxMZU5v2rGj/cf9xj/cY/3GP9xj/cY/3GI/3GI/3GI/3GI/3GIj/cYShosXl1xiIiP9xiIiI/3GIiIiIiIiIiIiIiIPT6Ts8Fscf+IiHH/iIhx/4iHH/iHH/iHH/iHH/hx/4cf+Icf+CssCzp9P0xx/4iIiIcf+IiHH/iIhx/4iHH/iHH/iHH/iHH/hxOTG6ts5Fcf9xj/cY/3GP9xj/cY/3GI/3GI/3GI/3GI/3GIj/cYiP9xglQloay9pe/3H/cY/3GP9xj/cYj/cY/3GI/3GP9xiI/3GI/3GIj/cYiI/3GIOyWhtdpeiI/3GIiIiIiIiIiIiIiIhx/4iIiIiC5FECo7rv2Ihx/4iIiIcf+IiIcf+IiHH/iIcf+Icf+Icf+IcSHF/apEoCX/cf+HH/cf9x/3H/cf9x/3H/cf9x/3H/cf9x/3GP9x/3H/cY/yprPjqJTBxx/3H/hx/3H/cf9x/3H/cf9xj/cf9x/3H/cY/3H/cY/3H/cY/3GP9xj/OQq4uPVHiIiIiIiIiIiIiIiIiIiHH/iIiIiHH/iIg2hTq6esWHH/cf9x/3H/cf9x/3H/cY/3H/cf9xj/cf9x/3GP9xj/cf9xj/cYNAQiu/vdcYj/cYj/cYiP9xiI/3GIiP9xiIiI/3GIiIiIiIj/cSrAfipz+B1x/4cf9x/4cf9x/4cf9x/4cf9x/3H/cf9x/3H/cf9x/3H/cf9x/3H/cf9xj/cf9x/3GP9xj/cf9xj/cY/3GP9xI9KsKuLVPYhx/4iIiIiIiIhx/4iIiIcf+IiHH/iIcf+Ihx/4iC7gLDpB/TyIiIiIiIiIcf+IiIiHH/iIhx/4iIcf+CwyQypc282Icf+Icf+HH/hx/4cf+HH/hx/4cf9x/4cf9x/4cf9x/3H/glpC8a1b0O/3H/hx/3H/hx/3H/cf9x/4cf9x/3H/cf9x/3GP9x/3H/cf9xj/cSuB5ypX4Y1xiI/3GIj/cYiI/3GIiI/3GIiIiI/3GIiIiIOna6tolFcf+HH/hx/4cf+HH/hx/3H/hx/3H/hx/3H/cf9x/4cf9x/3H/cf9x/3EhDcEa/yPuiIiIiIiHH/iIiIcf+IiHH/iIcf+Ihx/4hx/4hx/4cf+EVkXLm6cf+HH/hx/4cf+HH/cf+HH/cf+HH/cf9x/4cf9x/3H/cf9x/3H/cf9x/3H/cf9xj/cf9x/3GP9x/3GP9xg/pQ2xWvKIiIiIiIhx/4iIiIcf+IiIcf+Ihx/4iHH/iIcf+CTu2hrREl6IiIiIcf+IiIiHH/iIhx/4iIcf+Ihx/4hx/4hx/4hx/z0dirPidXGP9xj/cY/3H/cY/3GI/3GP9xj/cYj/cYj/cYiP9xiP9xiIj/cYiIj/cYiIiP9xiIiIiIiIiIiD+bObJkxv+Icf+HH/hx/4cf+HH/hx/3H/hx/3H/hx/3H/hx/3H/cf9x/3H/JOjxGtFw7oiIiIcf+IiIiIhx/4iIhx/4iIcf+IiHH/iHH/iHH/iHH/iHH/hx/4cf+HH/hx/4cf+HH/hx/3H/g5iUS4drv/cY/3H/cf9xj/cf9xj/cY/3H/cY/3GP9xiP9xj/cYj/cY/3GDaxUbpOro/3GIiP9xiIiP9xiIiIiP9xiIiIiIiIiIiB5xT2GdjrCe/3GIiIj/cYiIiIiIj/cYiIiIiIiIhx/4iIiIJH4ZOugebIiP9xiI/3GIiP9xiIiP9xiIiIiP9xiIiIiIiIiIiIiIiIiIhx/4iIiIhxOKqWt1Vphx/4cf+HH/cf+HH/cf+HH/cf+HH/cf9x/3H/cf9x/3H/cf9x/3H/cf9x/3H/cY/3H/cf9xj/cf9xj/cY/3GP9xj/cY/3GP9xiP8gz7oaFARecf9x/3H/cf9xj/cf9xj/cf9xj/cY/3H/cY/3GP9xiP9xj/cYj/cY/3GIj/cYj/cYiP9xiIj/cYiIiP9xiIiIiI/zf7aLoEl4cf+Ihx/4hx/4hx/4hx/4cf+HH/hx/4cf+HH/hx/3H/hx/z03vLTIQ/9xiI/3GIiP9xiIiP9xiIiIiI/3GIiIiIgwseyxXhP/hx/3H/hx/3H/cf+HH/cf9x/3H/cf9x/3H/cf9x/3H/cf9xj/cf9x/3GP9x/yInJioOjZ2P9xiP9xiI/3GIj/cYiI/3GIiIj/cYiIiIiI/3GIiIiIMynyvdYNiIhx/4iIhx/4iIhx/4iHH/iHH/iIcf+HH/iHH/g+xWuyOpRxj/cY/3GP9xiP9xj/cYj/cYj/cYj/cYiP9xiI/3GIgjsaYa1OWecY/3H/cf9x/3GP9x/3H/cY/3GP9x/3GP9xj/cY/3GP9xiP9xj/cYj/cYj/cYiP9xiI/3GIiP9xiIiI/3GIiIiIj/cYg5B/O3+AyIiIhx/4iIhx/4iIcf+IiHH/iHH/iHH/iHH/iHH/hx/4cf+Icf9x/4cf+HH/hx/3H/hx/3H/cf+HH/cf9x/3H/cf9x/3H/cf9x/3H/cf9x/3GP9x/3GDkvFbfQ6o/3GI/3GIj/cYiI/3GIiI/3GIiIiP9xiIiIiDjovLgXQ4cf+HH/cf+HH/cf+HH/cf+HH/cf9x/3H/cf9x/3H/cf9x/3H/cf9x/3GP9x/3H/cStVIFp6rfqIiIiIiIiIiHH/iIiIiIiHH/iIiIJwFNGq/rLoiIiIiHH/iIiIiIcf+IiIcf+IiHH/iIOW66t5FFcf9x/3H/cY/3H/cf9xj/cf9xj/cY/3GP9xj/cY/3GP88Ixu13OSIiIiIhx/4iIiIcf+IiHH/iIhx/4iHH/iHH/LeK0KlHUvf+HH/cf+HH/hx/3H/hx/3H/hx/3H/cf9x/3H/cf9x/3H/cf9x/3H/cf9x/3GP9x/3H/cY/3H/cY/3GP9xj/cY/3GP9xj/cYj/cY/3GI/3GIj/cYiDaSUbptroj/cYiIiP9xiIiIiIiIiIiIiIiIiIiIiIiIhx/4g/Hjuy4cT/hx/3H/cf9x/3H/cf9x/3GP9x/3H/cf9xj/cf9xj/cf9xj/cY/3GP9xj/cY/3GP9xiP9xiP9xOgmYtvZniIiIiIiIcf+IiIiIcf+IiIcf+Ihx/4iHH/iIcf+Icf+Icf+HH/NnHJu442j/cf9xj/cY/3H/cY/3GP9xiP9xj/cYj/cY/3GIj/cYj/cYiDZPlbqwaoiIiIiIiIiHH/iIiIiIcf+IiIcf+IiHH/JDVNGtyrLoiIiIiIcf+IiIcf+IiHH/iIhx/4hx/4iHH/hx/zTLj7w0cHGI/3GI/3GIj/cYiP9xiIj/cYiIiP9xiIiIiIgmCLBaz3T6cf+HH/hx/3H/hx/3H/hx/3H/cf+HH/cf9x/3H/cf9x/3H/cf9x/3H/cY/yNhvMo65DNxj/cf9xj/cY/3GP9xj/cY/3GI/3GI/3GI/3GI/3GIj/cYiI/3GIg+sKWyT1qIiIiIiHH/iIiIhx/4iIhx/4iIcf+Ihx/4hxJ0mESqtnu4hx/4cf+HH/hx/4cf+HH/hx/4cf9x/4cf9x/3H/hx/yri8CqB0P3/cf+HH/cf9x/3H/cf9x/3H/cf9x/3GP9x/3H/cY/3H/cf8kFM2KH7Mn/3GIiP9xiIj/cYiIiI/3GIiIiIiIiIiIiDXpR7sWuIhx/4hx/4hx/4cf+HH/iHH/hx/3H/hx/4cf9x/4cf9x/4cf9x/3H/cf9x/4cf9x/3H/cf9xj/cf9x/3H/cYP86XsTFoj/cYiI/3GIiIj/cYiIiIiI/3GIiIiIiIiIiIiIhx/4iIiIgkD+Yq3wGdhx/4cf+Icf+HH/hx/4cf+HH/hx/3H/hx/3H/hx/3H/cf9x/z0zeLPMh3GI/3GI/3GI/3GIj/cYiP9xiIj/cYiIiP9xiIiIiIiIj/cYiIgiRrE6+5Tscf9x/3H/cf9x/3H/cf9x/3GP9x/3H/cY/3H/cY/3GP9x/zoemLfhZ4iP9xiIiIiIiIiIiIiIiIhx/4iIiIiHH/iCfHrxqjhQ6IiHH/iIiIcf+IiIcf+Ihx/4iHH/iHH/iHH/iHH/gvUBE6Ov7sj/cYiP9xiP9xiIj/cYiI/3GIiIiP9xiIiIiIg3DJq682X/hx/4cf+HH/hx/4cf+HH/hx/3H/hx/3H/hx/3H/cf9x/3H/cf+HH/L8X2KjOgnY/3GP9xiP9xj/cYj/cYj/cYj/cYiP9xiI/3GIiI/3GIiIgn90tKsItLiIhx/4iIcf+Ihx/4iHH/iHH/iHH/iHH/hx/4cf+HH/hx/4cSXkVErRurv/hx/3H/hx/3H/cf+HH/cf9x/3H/cf9x/3H/cf9x/3H/cY/3H/cf9xJuzcGqEyPocf9x/3H/cf9x/3H/cf9x/3GP9x/3H/cf9xj/cf9xj/cf9xj/cY/3E91XizKoeIiIiIiP9xiIiIiHH/iIiIiIiIiHH/iIiIcTIemr7hZf9x/3H/hx/3GP9x/3H/cf9x/3H/cY/3H/cY/3H/cY/3GP9x/3GDXFTbs6soiIiIcf+IiIhx/4iIcf+Ihx/4iHH/iIcf+HH/iHEk9TsawKxOiIhx/4iIiHH/iIhx/4iHH/iHH/iHH/iHH/iHH/hx/yzHZRpTia7/cYiIiIiIiIiIhx/4iIiIiIhx/4iIhxK8OUGlPGvo/3GIj/cYiP9xiIj/cYiIiP9xiIiIiIj/cYiIgi8kPqQdvBcY/3GI/3GP9xiP9xiI/3GI/3GIiP9xiIj/cYiIiI/3EjsOzqRfExiIiIiIiIiIiIiIiIiIiIiIiIiHH/iIiIhxMW/HvpA4cf9x/4cf9x/3H/hx/3H/cf9x/3H/cf9x/3H/cf9x/3H/cf9xj/cf9x/3GP9x/3GP9xj/cY/3GP9xj/cY/3GI/3GP9xiP9xiI/3GI/3GIOit2ttSJiIiIiIiIiIcf+IiIiHH/iIhx/4iIcf+Icf+Ihx/4hx/4cf+Icf8kFJxa/rY6iIiIiIiHH/iIiIcf+IiIcf+Ihx/4iHH/iHH/iHH/iHE7f8i1gDf/cf9xj/cf9xj/cf9xj/cf9xj/cY/3GP9xiP9xj/cYj/cYj/cYj/cYiP9xiI/3GIiP9xiIiIj/cYg1kFe7b6hx/4iIcf+Ihx/4iHH/iHH/iHH/iHH/hx/4hx/4cf+HH/hx/3H/hx/3H/hx/3H/hx/3H/cf9x/4cf9x/3H/cf9x/3GP89Lku00bSIj/cYiIiIiIiI/3GIiIiIhx/4iIiIiIiII/2UGuAmvv9xiP9xiP9xiP9xiI/3GIj/cYiIj/cYiIiP9xiIg4nfO4YgyIiIiIhx/4iIiHH/iIhx/4iIcf+Ihx/4hx/4hx/4hx/4cf+HH/hx/4cf+HH/hx/4cf9x/4cf9x/3H/hx/3H/cf9x/3H/cf9x/3E6GH2254KIiIiIiIiIiIiIiIiIiIiIiHH/iIN0gkubfbiHH/iHH/iHH/hx/4cf+HH/hx/4cf9x/4cf9x/4cf9x/3H/hx/3H/cf9x/3H/cf9x/3H/cf9x/3GP9x/3H/cY/3H/cY/3GP9x/3GP9xj/cY/3GI/3GP9xiP9xiP9xiI/3GIj/cYiP9xiIiP9xiIiIiP9xiIiIiIiIiIiIiIiIiDCirrFtUf9x/3GP9x/3H/cf9x/3GP9x/3H/cY/3GP9x/3GP9xj/cY/3GP9xiP9xj/cYj/cYj/cYiP9xiI/3GINbiju0dciIiIiIiIiIiIiIcf+IiIiIiHH/iIiHEn8aAakOX+/3GP9xj/cYj/cY/3GI/3GI/3GI/3GIj/cYiI/3GIiP9xgvnb+KZiQH/4iIhx/4iIcf+Ihx/4hx/4iHH/hx/4hx/4cf+Icf+HH/cf+HH/ggW2U6K0msiIiIiIiIiIiIiIhx/4iIiIhx/4iIiHEmdlKK2JrXiIiIiHH/iIiIiIhx/4iIhx/4iIcf+IiHH/iCnzR0qQy4tx/4cf+HH/hx/3H/hx/3H/cf+HH/cf9x/3H/cf9x/3H/cf9x/3H/cTnnLbcY0oiIiIj/cYiIhx/4iIiIiIiIiHH/iIiIcf+IiIcf+Ihx/4iHH/iHH/iHH/iHH/hx/4cf+Icf+HH/cf+HH/hx/3H/hx/3H/hx/3H/cf9x/3H/cf9x/3H/cT8e+bHhBoj/cYiIj/cYiIiI/3GIiIiIiIiIiIiIiIiIiIiINh76u+EF/3H/hx/3H/cf9x/4cf9x/3H/cf9x/3H/cY/3H/cf9x/3GP9x/3GP9x/zBeerGxhf9xiIiIiIiIiIiIhx/4iIiIiIcf+IiIhx/4iIcf+Ihx/4iHH/iD0pKrPW1XGP9x/3H/cY/3H/cY/3GP9xj/cY/3GP9xj/cY/3GI/3GI/zDTW7E8pIhx/4iIiHH/iIhx/4iHH/iHH/iIcf+Icf+HH/iHH/g2Ca269lJxj/cYj/cYiP9xiI/3GIj/cYiIj/cYiIiI/3GIiIiIiDHEVbBLqv+IiIcf+Ihx/4iHH/iHH/iHH/iHH/iHH/hx/4cf+HH/hx/4cf9x/4cf9x/4cSYu8xqtEM6IiIiIiIiIcf+IiIiHH/iIiHH/iIcf+Ihx/4hxJVLeKsrSHf9xj/cY/3GP9xj/cY/3GI/3GI/3GI/3GI/3GIj/cYiI/3E9f320gIL/iHH/hx/4hx/4cf+HH/hx/4cf9x/4cf9x/4cf9x/4cf9x/3H/cf8+r/2zUAKIiIiIiIj/cYiIiIiIiIhx/4iIiIiIIwGMSv/nO3H/hx/4cf9x/4cf9x/3H/cf+HH/cf9x/3H/cf9x/3H/cf9xj/cf9x/3GDzV2rQqJYj/cYiIiIiIiIiIiIiIiIiIhx/4iIiIhx/4gvVjZ6WpyY/3H/cY/3GP9xiP9xj/cYj/cYj/cYj/cYiP9xiI/3GIiP9xiIiI/3GIiIiIiIj/cYiIiIiIiIcf8nCgs6v19Mj/cYiP9xiIiP9xiIiI/3GIiIiIiIiIiIiIiIiIiIiIiIiIcf+IiINQIKvP31/3H/hx/3H/cf9x/3H/cf9x/3H/cf9xj/cf9x/3GP9x/3GP9x/3GBMUlkGW+2m+cf+HH/iHH/hx/4cf+HH/cf+HH/hx/3H/hx/3H/cf9x/4cf9x/3H/cf9x/3H/cf9xj/cf9x/3H/cY/3H/cY/3H/cY/3GP9xgqXbgqaiR9cYiIiIj/cYiIiIiIiIiIiIiIiIiIhx/zNfqb6gVv+HH/hx/3H/cf+HH/cf9x/3H/cf9x/3H/cf9x/3H/cf9x/3H/cY/3H/cY/3H/cY/3GDO52L1GJ4iIiIiIiP9xiIiIiIcf+IiIiIiIiHH/iIiIhx/4iIcf+Ihx/4iHH/iHH/iHH/g0yyK9NN3/cf+HH/hx/3H/hx/3H/hx/3H/cf9x/3H/cf9x/3H/cf9x/3H/cf9x/3GP9x/3H/cY/3GP9x/3GP9xj/cY/3GP9xj/cYj/cYj/cYj/cYj/cYiP9xiIg7yyK1NN2I/3GIiIiIiIiIiIiIiIiIiIcf+IiIg+AQKy/v2HH/iIcf+Icf+Icf+Icf+Icf+HH/hx/4cf+HH/hx/4cf9x/4RUCMy/f/hx/3H/cf9x/3H/cf+HGP9x/3H/cf9x/3H/cY/3H/cY/3H/cY/3H/cY/3GP9xj/cYj/KXf8OpiAPHH/cf9xj/cf9x/3H/cY/3H/cY/3H/cY/3GP9xj/cY/3GP9xggUR0aG+4u/3GP9x/3GP9xj/cf9xj/cY/3GP9xiP9xj/cYj/cYj/cTKoDr5X8XH/iIcf+Icf+Icf+Icf+HH/iHH/hx/4cf+HH/hx/y3dOpqCLFaIiIiIiIiIiIiIiIiIiIcf+IiIiHH/iIg7Zwq1mPVx/3H/cf9x/3H/cf9x/3H/cf9xj/cf9x/3GP9x/3GP9x/3GP9xj/cY/3GP9xiP9xj/cS83nhoshh7/cY/3GP9xj/cYj/cY/3GI/3GI/3GIj/cYiP9xiI/3GIJ7SLOqS3THH/cY/3GP9xj/cY/3GI/3GP9xiP9xiP9xiP9xiI/3GIj/cYiDp92baCJohx/4iIcf+Ihx/4hx/4hx/4hx/4cf+Icf+HH/hx/4cf9x/4cTKjur5cRY/3GP9xiP9xiP9xiI/3GIj/cYiI/3GIiIj/cYiIiIiIJroKmvRfVv9x/3H/cf9x/3GP9x/3H/cY/3H/cY/3H/cY/3GP9xj/cY/3GP9xiP9xj/cYj/Jd9KevILWHH/cf+HH/cf+HH/cf9x/4cf9x/3H/cf9x/3H/cf9x/3GP9x/3H/cf9xN8DquT8ViIiIiIiIiIiIiIiIiIiIiIiHH/iIiIOTi8t8dDcf9x/3GP9x/3H/cf9xj/cf9xj/cf9xj/cY/3GP9xj/cY/3Eg8tB6MdL4iIcf+IiIiIhx/4iIiHH/iIhx/4iHH/iHH/iHEpGSMqjm3N/4hx/4cf+HH/cf+HH/hx/3H/hx/3H/hx/3H/cf9x/4cf9x/3ElDJo6zzZciHH/iHH/iHH/hx/4cf+HH/hx/4cf+HH/cf+HH/cf+HH/cTjgabgflv9xiP9xiP9xiP9xiI/3GIiP9xiIiI/3GIiIiI/3GIiIiIiIiIiCjuG1qxHkr/cY/3GI/3GI/3GIj/cYiP9xiIj/cYiIiP9xiINfMDuwz8iIiHH/iIiIiIiIcf+IiIhx/4iIcf+Ihx/zEXbbD4kv9x/3GP9xj/cY/3GP9xj/cYj/cYj/cYj/cYj/cYiP9xObiGt0d5iIiIiIiIiIhx/4iIiHH/iIiHH/iIcf+Ihx/4hx/4hx/4hx/4cf+Icf+HH/hx/4cf9x/4cf+HH/cf+HH/cf9x/3H/hx/3H/Mk29vrJCcYiIiIiIiIiP9xiIiIcf+IiIiIiIiIcf+CBs62o6MUlx/4cf+HH/hx/4cf+HH/cf+HH/cf+HH/cf9x/3H/cf+HH/cf9x/3GCkTjxqOxw7/cf9x/3H/cf9x/3H/cf9xj/cf9x/3H/cY/3H/cY/3GP9x/3GP9xj/cY/3GP9xiP9xiP9xODs7uMTEcf+IiIiHH/iIiHH/iIcf+Ihx/4hx/4hx/4hx/4cf+Icf+HH/hx/4cf9x/4cf+HH/cf87ege1hfhx/3GP9xj/cY/3GI/3GP9xiP9xiP9xiP9xiI/3GIj/cYMDCzsN9MiIiIiIiIiIiIiIiIiIcf+IiIiHH/iIhx/4iD7YUrInrYcf+Icf+HH/hx/4cf+HH/hx/3H/hx/4cf9x/3H/hx/3H/cf9x/3H/cf9x/3H/cf9x/3H/cY/3H/cf9xg+Fziy6Mf/cYiIj/cYiIiIiI/3GIiIiIiIiIiIiIcf+DqUA7Zr/Ihx/4iIcf+Icf+Icf+Icf+Icf+HH/hx/4hx/3H/hx/4cf8+6FKzF63/cf9x/3H/cf9x/3H/cf9x/3GP9x/3H/cY/3H/cY/3H/cY/3GP9xj/cY/zDHBbFI+oiP9xiIiI/3GIiIiIiIiIiIiIiIiIiIiIiIhx/4iIiIcf+IiHH/g8Zzi0mMdx/3H/cf9x/3H/cf9x/3H/cf9x/3H/cf9x/3GP9x/3H/cY/3H/cY/3GP9xj/cY/3GP9xj/cYj/cY/3GIj/cYj/cYiP8+UoGzrX7/cYiIiIj/cYiIiIiIiIiIiIiIiIiIiIcf+IiIiHH/iIiHH/iIhx/4iHH/iHH/iHH/iHH/iHH/hxOvBntQ+Ycf9x/3GP9x/3GP9x/3GP9x/3GP9xj/cY/3GP9xj/cYj/cYj/cYj/cYj/cYiP9xiIj/cYiIj/cYiIiI/3GIiIiD7EA7I7/IiIcf+IiIiIcf+IiHH/iIhx/4iHH/iHH/iIcf+ED6LAFdhx/4cf+HH/hx/4cf+HH/hx/3H/hx/3H/cf+HH/cf9x/3H/cf9x/3H/cf9xOmMctpzjiI/3GIiIiIiIiIiIiIiIiIiIiIiIcf8oEBQqnv69hx/4iHH/iIcf+Icf+Icf+Icf+HH/hx/4cf+HH/hx/4cf9x/4cf9x/4cf9x/3H/Ng7uu/ERiP9xiIiIiIiIiIiIiIiIiIiIiHH/iDGhZ7BumP+HH/hx/4cf9x/4cf9x/4cf9x/3H/hx/3H/cf9x/3H/cf9x/3H/cf9xOipsttWTiI/3GIiIiIiIiIiIiIiHH/iIiIiIhx/4iDn7OrgExf9x/3H/cf9x/3H/cf9x/3H/cf9x/3H/cY/3H/cY/3H/cY/3GP9x/3GP9xj/cYj/cY/3GI/3GI/3GI/3GIj/cYiP9xiIj/cYiIiP9xiIiIiIiIj/cYiIiIiIcTwMB7Tz+P+Icf+HH/iHH/hx/4cf+HH/hx/4cf9x/4cf9x/4cf9x/3H/hxL4ooqldddXH/cf9x/4cf9x/3H/cf9x/3H/cf9xj/cf9x/3H/cY/3H/cY/3GP9x/3GP9xLEWzOmukzP+Ihx/4hx/4hx/4hx/4hx/4cf+HH/hx/4cf9x/4cf+HH/cf+HH/cSOFiRrnp27/iIcf+Icf+Icf+Icf+HH/iHH/hx/4cf+HH/cf+HH/hx/3H/cf+HH/cf9x/3H/hx/3H/cf9x/3H/JrdBWtSL6v9xiIiIiIiIiIiIiIiIhx/4iIiIhx/4iIiHH/iCYcyzrOM0yIiIiIiIiIiIiIiIiIcf+IiIiIcf+IggOrE6HVTscY/3H/cY/3GP9xiP9xj/cYj/cY/3GIj/cYj/cYiP9xiIN6hpuVeWiIhx/4iIcf+Ihx/4iHH/iHH/iHH/hx/4hx/4cf+DXfOrwgxY/3GP9xj/cY/3GI/3GP9xiP9xiP9xiI/3GIj/cYiI/3GIiIj/cYiIiIiI/3GIiIiIiCD9G0ohLkuHH/iHH/iHH/hx/4hx/4cf+HH/hx/4cf9x/4cf9x/4cf9x/3H/g9mAS0Z/uP9x/3GP9x/3GP9xj/cY/3GP9xj/cY/3GI/3GI/3GI/3GIj/cYiP9xiIj/cYiCGvmUoWBmuIiIiIiHH/iIiIcf+IiHH/iIcf+Ihx/4hx/4hxJNZyKtKY3f+HH/iHH/hx/3H/hx/4cf+HH/cf9x/4cf9x/3H/cf+HH/cf9x/3ElXQkaui9uhx/4cf+Icf+HH/hx/4cf+HH/hx/3H/hx/3H/hx/3H/cf+HH/cf8mavU6yVCsiIiIiHH/iIiHH/iIhx/4iHH/iIcf+Icf+Icf88Hh204eJxj/cY/3GI/3GI/3GI/3GI/3GIj/cYiI/3GIiP9xiIiIiP9xiIiIiIMzq2vcVJiHH/iIcf+Icf+Icf+Icf+Icf+HH/hx/4cf+HH/hx/3H/hx/4cf9x/3H/hx/3H/J06VWssWqoiIiIiIiIiIiIhx/4iIiIcf+IiHH/iIcf8obOFquTHpiHH/iIiHH/iIhx/4iIcf+Icf+Icf+Icf+IPON8tByDcY/3GI/3GP9xiP9xj/cYj/cYiP9xiI/3GIiDYKNrr1yYiIiHH/iIiIiIcf+IiIcf+IiHH/iIcf+Icf+Icf+Icf+CyfIxpGDc5xiIiI/3GIiIiIiIj/cYiIiIiIiHH/iIiIiCFH0RoMgu6P9x/3GP9xj/cY/3GP9xiP9xj/cYj/cYj/cYiP9xiI/3GIg6oMi2Xzdx/4iIhx/4iIcf+IiHH/iHH/iHH/iHH/iHH/hx/4hx/4cf+HH/cf+HH/hx/3H/hx/zNZ576mGI/3GP9xj/cYj/cY/3GI/3GIj/cYiP9xiI/3GIiI/3GIiIiP9xMRCsv+9TiHH/hx/4cf+HH/cf+HH/hx/3H/cf+HH/cf9x/3H/hx/3H/cf9xM0H6vb4FiIj/cYiIiI/3GIiIiIiIiIiIiIiIiIiIg56Rq4FuX/cf+HH/cf+HH/cf9x/4cf9x/3H/cf9x/3H/cf9x/3H/cf9xj/cf9x/3GB0rgyGb1Hzecf+Icf+Ihx/4cf+Icf+HH/iHH/hx/4cf9x/4cf+HH/cf+HH/cf9xNy7oudEXiP9xiP9xiP9xiP9xiI/3GIiP9xiIiP9xiIiIj/cYiIiC2Nj1pnJwqIj/cYiP9xiIiP9xiIiI/3GIiIiIiIiIiIg8qAO0V/xx/4iIiHH/iIiHH/iIcf+Ihx/4hx/4hx/4hx/4cSB/5xoJAY6IiHH/iIiIiIiIcf+IiIhx/4iIcf+Ihx/4iHH/iHH/iHH/iHH/hx/4cf+HH/hx/4cf+HH/cf+HH/cTuhq7ReVHGIj/cYiP9xiIj/cYiIj/cYiIiIj/cYiIiIJjXHGryjjv9xiP9xj/cYj/cYj/cYj/cYiP9xiI/3GIiI/3GIiIj/cYiIiIiIiIiIiIiIiIiIiIiIiIcf+IiIO4wvtXPQcf9xj/cf9xj/cY/3GP9xj/cY/3GP9xiP9xj/cYj/cYiP9xiI/3GIiDNjlr2caYiIhx/4iIiIiHH/iIiHH/iIcf+Ihx/4iHH/iCAyjRod1y6Ihx/4iIcf+Ihx/4iHH/iHH/iHH/hx/4hx/4cTs0LLXL04j/cY/3GI/3GI/3GI/3GIj/cYiP9xiIj/cYiIF0PTEZHMLO6IiHH/iIiIiIhx/4iIiHH/iIhx/4iHH/iIcSKfMSrmDO1x/4hx/4hx/4hx/4cf+HH/hx/4cf+HH/hx/3H/hx/3H/hx/3H/cTy+NrRByf9xj/cY/3GP9xj/cYj/cYj/cYj/cYj/cYiP9xiIj/cYiDDTebA8hoiHH/iIcf+Ihx/4hx/4hx/4hx/4hx/4cf+HH/hx/4cf9K3KxiNXH/hx/3H/cf+HH/cf9x/3H/cf9x/3H/cf9x/3H/cf9xj/cf9x/3GP9x/3GP8otGOa1LnGiIiIiIiIiIiIiIiHH/iIiIcf+IiHH/iIL+RBKiG77Ycf+Ihx/4hx/4hx/4hx/4hx/4cf+HH/hx/4cf+HH/cf+HH/cf+HH/cf+HH/cf9x/3H/cf9x/3H/JGlCKulr3f9xj/cf9x/3H/cY/3H/cY/3GP9x/3GP9xj/cYj/cY/3GP9xiP9xNXnluoYacYiIiIiIiIiIiIiIiIcf+IiIiIcf+IiIcf+IiCUpsBrNZP6P9xiP9xj/cYj/cYj/cYiP9xiI/3GIiP9xiIiP9xiIO4pJtnW2/4iHH/iIcf+Icf+Icf+HH/hx/4hx/4cf+HH/cf+HH/hx/3E5oPe3Xwj/cY/3GP9xj/cY/3GI/3GI/3GI/3GIj/cYiP9xiIPr2Ys0Jn/4iIiHH/iIhx/4iIcf+Icf+Icf+Icf+Icf+HH/hx/4hx/3H/hx/4cf+HH/cf+HH/cf85Wpe4pWiP9xj/cYj/cY/3GI/3GI/3GI/3GIj/cYiI/3GIIvsxGuBM7ocf9x/4cf9x/4cf9x/3H/cf+HH/cf9x/3H/cf9xj/cf9x/3E/VnmxqYaIj/cYiIiI/3GIiIiIiIiIiIiIiIiIiIiIcf+IiIiHH/gpcK0qmPUt/3H/cf9x/3GP9x/3H/cf9xj/cf9xj/cf9xj/cY/3GP9xj/cY/3GI/3GP9xiP9xiI/3GI/3GIg9a7SzlEuIiIiIiIiIiIiIiIiHH/iIiIcf+IiIcf+Ihx/4iHH/iHH/iHH/iHH/hx/4cf+Icf+HH/cf+HE66ci1Fjdx/3GP9xj/cYj/cY/3GI/3GI/3GI/3GIj/cYiP9xiIj/cYiIiI/3GIiIiDP8GL0D54cf+Ihx/4hx/4hx/4hx/4cf+HH/hx/4cf+HH/hx/4cf9x/4cf9x/3H/hx/3H/cf9x/3H/cf9x/3H/cf9x/3GP9x/3H/cY/3H/cY/3H/cY/3GP9xj/cY/3GP9xiP9xiP9xiP9xiP9xiI/3GIj/cYiIj/cYiIiI/3GIiIiIiIiIiIiIiIiIiIgwUoywvXOHH/cf9x/3H/cf9x/3H/cf9x/3H/cY/3H/cf9xj/cf9xj/cY/3GP9xj/cY/3GP9xj/cYj/cYj/cYj/cYiP9xMlcCvqj9iIj/cYiIiIiIiIiP9xiIhx/4iIiIiIiINwEpuf7Whx/4cf9x/4cf9x/3H/hx/3H/cf9x/3H/cf9x/3H/cf9x/3H/cY/3H/cf9xj/cf9xj/cY/3GP83/iG5Ad5xj/cYj/cYj/cYj/cYiP9xiIj/cYiI/3GIiIiP9xiIiIg4hYG4en6IiIiIiIiIiIhx/4iIiHH/iIiHH/iIcSOUqDrmtXyP9xiIiIiIj/cYiIiIiIiIiIiIhx/4iIiCCOhiooF53/iHH/iHH/iHH/hx/4cf+HH/hx/4cf9x/4cf9x/4cf9x/3H/hx/3H/cf9x/3H/cf9x/3H/cf8laq0q2VUtiIiIiP9xiIiIiIiIiIiIiHH/iIiIiIhx/4iIiHH/iIhx/4iHH/iHH/iIcf+HH/iHH/hx/zgmKrnZ1f9xj/cY/3H/cYj/cY/3GP9xiP9xiP9xiP9xiP9xiIOOVkuBqbiIiIiIiIiIiIhx/4iIiIiIcf+IiIhx/4iIcf+Ihx/4iHH/iHH/iHH/PuvIshQ3cf9xj/cf9x/3GP9x/3GP9xj/cY/3GP9xj/cY/3GI/3GP9xiP9xiI/3GIj/cYiP9xiIiP9xiIiIj/cYiIORTjt+sciIcf+IiIiHH/iIiHH/iIhx/4iHH/iHH/iHH/iHH/hx/4cf+Icf+HH/cf+HH/hx/3H/hx/3H/hxTT2sPCX/hx/3H/cf9x/3H/cY/3H/cf9x/3GP9x/3GP9x/3GP9xj/cY/3GP8mozPaFszCiIiIiIiIiIiIiIiIiIiIiIhx/4iIiCjbQzqiS8z/cY/3GP9xiP9xj/cYj/cYj/cYj/cYiP9xiI/3GIiI/zGAKLCP14iIcf+IiHH/iIhx/4iHH/iHH/iHH/iHH/hx/4cf+HH/hx/4cf+CF1mhoJpl5x/4iIcf+Ihx/4hx/4hx/4hx/4cf+HH/hx/4cf+HH/hx/4cf9x/4Pnd4soiHcY/3GI/3GP9xiP9xiP9xiP9xiI/3GIj/cYiI/3GIiIj/cYiIiIiIiIj/cYiIgn9mkakJlucYiP9xiI/3GIj/cYiIiP9xiIiIiP9xiIiCnRfKrC6DWIiHH/iIiIiHH/iIiHH/iIcf+Ihx/4iHH/iHH/hx/4hx/4It7sSgMRO3H/cY/3H/cY/3GP9xj/cY/3GP9xj/cYj/cY/3GIj/cYj/cYiP83rXm6UoaIcf+IiIcf+IiHH/iIcf+Ihx/4hx/4hx/4cf+Icf+HH/LtVHinKrh/+HH/hx/4cf9x/4cf9x/4cf9x/3H/cf+HH/cf9x/3H/cf9x/3H/cY/3H/cf8kbw46+Q8c/3H/cf+HH/cf9x/3H/cf9x/3H/cf9x/3H/cf9x/3GP9x/3GP9x/3GP9x/3GP9xgrAKoaX/Vehx/3H/cf9x/3H/cf9x/3H/cY/3H/cf9xj/cf9xj/cf9xj/cY/3GP9xj/cYLmmSKjlm3Yj/cYj/cYj/cYiP9xiIj/cYiI/3GIiIiP9xg+Vm2yqZJx/4cf+HH/cf+HH/hx/3H/hx/3H/cf9x/4cf9x/3H/cf9x/3H/cY/3H/cf9x/3GP9xLl16emooWP+Ihx/4hx/4hx/4cf+Icf+HH/hx/4cf9x/4cf+HH/cf9x/4L2WWilmml3H/cf+HH/cf9x/3H/cf9x/3H/cf9x/3H/cf9x/3H/cY/3H/cY/3H/cY/3H/cY/3GP9xj/cY/3EqlDDKxrzz/3H/hx/3H/hx/3H/cf9x/4cf9x/3H/cf9x/3GP9x/3H/cf9xj/KBGKar7nWXGI/3GIj/cYj/cYiI/3GIiP9xiIiI/3GIgnfJE6uDbs/3H/hx/3H/cf+HH/cf9x/3H/cf9x/3H/cf9x/3H/cf9xj/MfOJsBx2iP9xiIiIiP9xiIiIiIiIiIiIiIiIKaHjGoXhzo/3GP9xj/cYj/cY/3GI/3GI/3GI/3GIj/cYiI/3GIiI/3GCdaDBqqXz6P9xiP9xiP9xiP9xiIj/cYiI/3GIiI/3GIiIiIiP9xiIiIiIiIiIiIiHH/iIiIiCkR5TqO4axxj/cYj/cYj/cYj/cYiP9xiI/3GIiP9xiIiI/3GIiCi3Qlq0i9r/hx/4cf9x/4cf9x/3H/hx/3H/cf9x/3H/cf9x/3H/cf9x/3H/cY/3H/cf9xj/cf9xj/cY/3GP9xj/cY/3GP9xj/cYg5eWy3hpOIiHH/iIiHH/iIcf+Ihx/4hx/4hx/4hx/4hx/4cf+C4sXVpdOiqIiIcf+IiIcf+IiHH/iIcf+Ihx/4hx/4hx/4cf+IJd7UavISuf+Icf+HH/hx/4cf9x/4cf+HH/cf+HH/cf9x/4cf9x/3H/cf9x/3H/LebrGkGRTnH/hx/3H/hx/4cf9x/3H/hx/3H/cf9x/4cf9x/3H/cf9xj/cf9x/3H/cSsLdxpfSI6HH/iHH/hx/4cf+HH/hx/4cf9x/4cf9x/4cf9x/3H/cf+HH/cf9x/3E5vbu3QkSIiIj/cYiIiIiIj/cYiIiIiIiIiHH/iIiIiIiC8VlGpOprmIiIiHH/iIiHH/iIhx/4iHH/iIcf+Icf+HH/iHH/hx/4hx/4cf9x/4cf+HH/cf+HH/cf+HH/cf9x/3H/hx/3H/cf9x/yMuihrtF15x/4cf+HH/hx/4cf+HH/cf+HH/cf9x/4cf9x/3H/cf9x/3H/cf9x/3H/JfGlStDlq3GP9x/3GP9xj/cY/3GP9xj/cY/3GI/3GI/3GI/3GI/3GIiCqGXyp3mg1x/4hx/4hx/4hx/4cf+Icf+HH/hx/3H/hx/4cf9x/4cf9x/3H/hx/3H/cf9x/3H/cf9x/3H/cf9xOBmUuOZrj/cY/3GI/3GI/3GI/3GI/3GIiP9xiIj/cYiIiP9xiIiIiIiP9xiIiIiIiIiHH/iIK+87GmEMToj/cYiIiIiI/3GIiIiIiIiIiIhx/4iIiIgnpVcapaqOiI/3GIiP9xiIiP9xiIiIiI/3GIiIiIiIiIiIgtHhpabh5aiP9xj/cYj/cYj/cYiP9xiI/3GIiP9xiIiP9xiIiIiIj/cYiIiIiIiIiIMSzYv9Mncf+Icf+HH/cf+HH/hx/4cf9x/3H/hx/3H/cf+HH/cf9x/3H/cf9x/3EynQq+YvX/cYiI/3GIiIiI/3GIiIiIiIiIiIiIiIiIO+HLth40/3H/hx/3H/cf9x/3H/hx/3H/cY/3H/cf9x/3H/cY/3H/cf9xj/cY/3EqKMFKjXPrj/cf9xj/cf9xj/cY/3GP9xj/cY/3GI/3GI/3GI/3GI/3GIj/cTuyCLVN94iIcf+IiIiHH/iIiHH/iIhx/4iHH/iHH/iHH/iCBRmRob5m6IiIiIiIcf+IiIhx/4iIhx/4iHH/iIcf+Icf+IPtXEsyo7/4cf9x/3H/hx/3H/cf9x/3H/cf9x/3H/cY/3H/cf9xj/cf9xj/cSoqTHqdWziHH/hx/4cf+HH/hx/4cf9x/4cf9x/4cf9x/3H/cf9x/4cf9x/3H/cf9xMzTLvcs0iIiP9xiIiIiIiIiIiIiIiIiIiIiIcf+IiIOZExt27Ocf+Ihx/4iHH/iIcf+Icf+HH/iHH/hx/4cf+HH/hx/4cTQxabvOlnGP9xiP9xj/cY/3GI/3GI/3GIj/cYiP9xiIj/cYiIiP9xgpwtwag9I+/3GI/3GIj/cYiI/3GIiP9xiIiIiP9xiIiIiIiILXmlGkhlro/3H/cY/3GP9xiP9xj/cYj/cYj/cYj/cYiP9xiI/3GIiI/3EoxQ4ak68eiP9xiI/3GIj/cYiIj/cYiIiI/3GIiIiIiIiIiIiIiDP7WL4Ep/+HH/hx/4cf+HH/hx/4cf+HH/cf+HH/cf9x/4cf9x/3H/cf9x/3H/IfU26nGskf+HH/hx/4cf+HH/cf+HH/hx/3H/cf+HH/cf9x/3H/cf+HH/MMpFsUW6/3GI/3GP9xj/cYj/cYj/cYj/cYiP9xiIj/cYiIj/Mm+JsKB2/4iHH/iIcf+Ihx/4hx/4hx/4cf+HH/hx/4cf+HH/hx/4cf9x/4cf9x/3H/hx/3H/IPOXikHGh3H/cf9x/3H/cf9xj/cf9x/3H/cY/3H/cf9xj/cY/3H/cY/3GP9xMVwnv6PYiI/3GIiIiIiIiIiIiIiIiIiIiHH/iIiD4cTLPjs/9x/3H/cf9x/3H/cf9xj/cf9x/3GP9x/3GP9xj/cf9xj/cYj/cY/3GP9xiDmgmbdfZoiIiIiIhx/4iIiIcf+IiIcf+IiHH/iHH/iIcf+Icf+HH/iHH/gh92dKEYmLhx/3H/cf9x/3H/cf9x/3H/cf9x/3H/cf9x/3GP9x/3H/cY/3GP9x/3EmmSY6xm2c/4hx/4hx/4cf+HH/hx/4cf+HH/hx/3H/hx/3H/hx/3H/cf9x/yXg1yrR8o2P9xj/cY/3GP9xiP9xj/cYiP9xiP9xiI/3GIiP9xiDGImr93ZYcf+Ihx/4iHH/iHH/iHH/hx/4cf+HH/hx/4cf+HH/hx/3H/hx/3H/gpRIsai7dOiHH/hx/4hx/4cf+HH/hx/4cf9x/4cf+HH/cf9x/4cf9x/3H/cf9x/zCze7FchP9xiIiP9xiIiIj/cYiIiIiIiIiIiIiIiIiChHtLrrhLT/hx/3H/cf+HH/cf9x/3H/cf9x/3H/cf9x/3H/cY/3H/cf9xj/cf9xMfH6vw4FiIiIiIiIiIiIiIiIcf+IiIiIhx/4iIOSgmuNfZ/4cf9x/4cf+HH/cf+HH/cf9x/3H/hx/3H/cf9x/3H/cf9x/3GP9x/3H/cf9xj/cf9xj/cY/3H/cY/3GP9xj/cYj/cY/zsZdbbmioiIiP9xiIiIiIiIiIiIiIiIhx/4iIiIiHH/iIiHH/iIhx/4iHH/iHH/iHH/iHH/iHH/hxN2K3uZ1I/3GP9x/3H/cY/3H/cY/3GP9xj/cY/3GP9xj/cY/3GI/3GI/3GI/3GIj/cYiI/3E8nPW0YwqIiIiIiIcf+IiIiHH/iIiHH/iIcf+Ihx/4iHH/iHH/hx/4hx/4cf+HH/hx/4cf+HH/cf+HH/cf+HH/cf9x/4NwtXuvSoiP9xj/cY/3GI/3GI/3GIj/cYiP9xiIj/cYiIiP9xiIiIiIj/cYiIiIgwmCawd9mIhx/4iHH/iHH/iHH/hx/4hx/4cf+HH/hx/4cf9x/4cf9x/4cf9x/3H/hx/3H/cf9x/3H/cf9x/3H/cf9x/3GP9x/3H/cY/3E0t5O8SGyI/3GI/3GI/3GIj/cYiP9xiIj/cYiIiI/3GIiIiIiIiIiIiIiIiIiIiIiIiHH/iIiIcf+IhBP6z8BYcf+Ihx/4hx/4hx/4hx/4cf+HH/hx/4cf+HH/hx/3H/hx/3H/hx/3H/cf+HH/cf9x/3H/cf9x/3H/cf9xj/cf9x/3GP9x/3GP9x/3GP9xj/cY/3GP9xj/cYj/cY/3GI/3GI/3GIj/cYiI/3GIiP9xiIiIj/cYiIiIiIiIiIiIiIiIiIiIiIhx/4iIiIcf+IiHH/gx0eGwPh7/iHH/hx/4hx/4cf+HH/hx/4cf+HH/cf+HH/cf+HH/cf9x/4cf9x/3H/cf9x/3H/cf9x/3GP9x/3H/cY/3H/cY/3H/cY/3GP9xj/cY/3GP9xj/cYj/cYj/cYj/cYiP9xiI/3GIiI/3GIiIj/cYiEpjjGnHiIiIiP9xhx/4iIiIiIiIiIhx/4iIiHH/iIhx/4iIcf+Icf+Icf+Icf+Icf+HH/iHH/hx/4cf9x/4cf+HH/cf+HH/cf9x/ze44rlHHXH/cf9xj/cf9xj/cf9xj/cf9xj/cY/3GP9xj/cYj/cY/3GI/3GI/3GIj/cYiP9xiIj/cYiIj/cYiIiIiI/3GIiIiIiIiIiIiHH/iIiIiIhx/4iIiHH/iIhx/4iHH/iIcf+Icf+Icf+HH/hx/4hx/4cf+HH/cf+HH/hx/3H/hx/3H/cf9x/4cf9x/3EyUiW+rdqP9xj/cY/3GP9xiP9xj/cYj/cYiP9xiI/3GIj/cYiIj/cYiIiI/3GIiIiIiIiIiIiIg2IDe638iHH/iHH/iHH/hx/4cf+HH/hx/4cf9x/4cf9x/4cf9x/3H/hx/3H/cf9x/3H/cf9x/3H/cY/3H/cf9x/3GP9x/zpZJrem2YiP9xiIj/cYiIiP9xiIiIiIj/cYiIiIiIiIiIiHH/iIiIiIhx/4NveHuwh4/4cf9x/4cf9x/4cf9x/3H/hx/3H/cf9x/3H/cf9x/3H/cf9x/3GP9x/3H/cTsIh7X3eP9xiIiP9xiIiI/3GIiIiIiIiIiIiIiIiIiIiIiIhx/4iIiIcf+IiHH/iIhx/4hx/4iHH/Mnc4v4jH/3GP9x/3H/cf9x/3GP9x/3GP9x/3GP9x/3GP9xj/cY/3GI/3GP8jDU4a/yse/3GP9xj/cY/3GP9xj/cYj/cYj/cYj/cYj/cYiP9xiIgvVP5qSrAZiIiHH/iIhx/4iIcf+Icf+Icf+Icf+Icf+HH/hx/4cTYR27nuJHGP9xiP9xiP9xiP9xiI/3GIj/cYiI/3GIiIj/cYiDBY3LC3I3H/hx/4cf+HH/hx/3H/hx/4cf9x/3H/hx/3H/cf9x/3H/cf9x/3H/cf9x/3H/cf9xP+DnsR8YiP9xiIj/cYiIiP9xiIiIiIiP9xiIiIiIiCDthBoCJ75xj/cY/3GP9xj/cYj/cY/3GI/3GIj/cYj/cYiP9xiIiP9xiIiI/3GIN1Vcuqqj/4cf+Icf+HH/hx/3H/hx/4cf9x/4cf9x/3H/hx/3H/cf9xKXSs6ui1Mf9x/4cf9xj/cf9x/3H/cf9x/3GP9x/3GP9x/3GP9xj/cY/3GP8oAcaK3+OXj/cYj/cY/3GP9xiP9xiP9xiI/3GIj/cYiI/3GIiI/3GIiIiIj/cTgOGrjx5XH/iHH/hx/4hx/4cf+HH/hx/3H/hx/4cf9x/4cf9x/3H/cf+HH/cf9x/3H/cf8mQ10au8oucf+HH/cf+HH/cf9x/3H/cf9x/3H/cf9x/3H/cf9x/3H/cYLXu1KjhErXGP9xiP9xj/cYiP9xiP9xiI/3GIiP9xiIiP9xiIiIiI/3GIiIiIiIiDJ/uL+AR/+HH/iHH/hx/4cf+HH/cf+HH/hx/3H/hx/3H/cf9x/4cf9x/3H/JrpSGrRa3oiIcf+IiIiIcf+IiIcf+IiHH/iIcf+Ihx/4hx/4hx/4cf+HH/gxJOe/2xhx/3GP9x/3GP9x/3GP9xj/cY/3GP9xj/cY/3GI/3GI/3GI/3GI/3GIiP9xiIj/cSp8WBp4On7/cf9xj/cY/3H/cY/3GP9xj/cYj/cY/3GI/3GI/3GI/3GIj/cYiI/3GIiI/3GIiIiI/3GIiIiIiIiIiC8J07pvYsRx/4cf9x/4cf+HH/cf+HH/cf+HH/cf9x/3H/cf9x/3H/cf9x/3H/cf9x/3ESkUIBlX69/ohx/4iHH/iHH/iHH/iHH/hx/4cf+HH/hx/4cf+HH/cf+HH/cf8pX1RKmgq7cf9x/3H/cf9x/3H/cf9x/3H/cf9x/3GP9x/3GP9x/3GP9x/3GP9xgjvHYq5DidiI/3GIiI/3GIiIj/cYiIiIiIiIj/cYiIiHEqrOVahTGq/3H/cf9xj/cf9xj/cY/3GP9xj/cY/3GP9xiP9xiP9xiP9xiP9xIQHtOgDxLHH/cY/3GP9xj/cY/3GI/3GI/3GI/3GI/3GIj/cYiP9xiIiP9xiIiI/3GIiIiIiIiIiIiIiIiIiIiIiHH/iIO4x6tXOFhx/3H/cf9x/3H/cf9x/3H/cf9x/3H/cf9xj/cf9x/3GP9x/3GP9xj/cY/y+hrNqV5TL/iIcf+Ihx/4hx/4hx/4cf+Icf+HH/hx/4cf+HEzyry8NUNxiI/3GI/3GIiP9xiIj/cYiIiI/3GIiIiIiIiIiIgsAGEaX/nu/3H/cf9xj/cf9x/3GP9x/3GP9xj/cY/3H/cYj/cY/3GP9xiP9xiDgHPLj4w4hx/4iIhx/4iHH/iIcf+Icf+Icf+Icf+HH/hx/4hxMREkvu7bcf9x/3H/cf9x/3H/cf9x/3GP9x/3H/cY/3H/cY/3GP9x/3GP9xj/cYj/cY/zryC7cN9IiIiIhx/4iIiIcf+IiHH/iIcf+Ihx/4hx/4hxNf56ugGFcY/3H/cY/3H/cY/3GP9xj/cY/3GI/3GP9xiP9xiI/3GI/zrvPbcQwnH/iIcf+Icf+Icf+HH/iHH/hx/4cf+HH/hx/4cf9x/4cf8QOYpBmtZ1voiHH/iIcf+Icf+Icf+Icf+Icf+HH/hx/4cf+HH/hx/3EjwA8a4/8O/4cf+HH/hx/4cf+HH/cf+HH/cf+HH/cf9x/3H/cf+HH/cf9xgtg3IqR8jd/3H/cf9x/3GP9x/3GP9xj/cf9xj/cY/3GP9xiP9xj/cYj/cYj/cYPHYLtIn0hx/4iIiHH/iIcf+Ihx/4iHH/iHH/iHH/hx/4cf+Icf+HH/cf+HH/gucQ2qeO8lcf9x/3H/cf9xj/cf9x/3H/cY/3H/cY/3GP9x/3GP9xj/cY/3GI/3GP86kim3bdaIiIiIiHH/iIiIiIcf+IiIcf+IiHH/iIcf+IgnFaE6vqXsiP9xj/cYj/cYj/cYiP9xiI/3GIiI/3GIiIj/cYiIiDdifbmdgnH/hx/4cf9x/4cf9x/4cf9x/3H/cf9x/4cf9x/3H/cf9xj/cf9x/ysNjxp/Jw7/cf9x/3H/cf9xj/cf9x/3GP9x/3GP9x/3GP9xj/cY/3GP9xiP8+IWaz3pmIiI/3GIiIiIiIiIiIiIiHH/iIiIiIcS8Rqjou5VyIiP9xiIiIiI/3GIiIiIiIiIiIiIiHH/iIiIiIcf+CayKFrU3XqI/3GI/3GIj/cYiP9xiIiP9xiIiI/3GIiIiIgoK/wanUA+iI/3GIiP9xiIiIj/cYiIiIiIiIiIiIiIIQK7OhDkTP9xiI/3GIiI/3GIiIiP9xiIiIiIiIiIiIiIiIiCTmxhrBk55xiP9xiP9xiI/3GIj/cYiI/3GIiIj/cYiIiIiIiP9xiCKTs1oHxMpx/4cf9x/3H/cf9x/3GP9x/3H/cf9xj/cf9xj/cf9xj/cY/3GP9xj/cY/3Ekasg62VN8cf+HH/cf+HH/cf9x/3H/cf9x/3H/cf9x/3H/cf9x/3H/cY/3H/cS3c+lpSMFqHH/hx/4cf+HH/hx/4cf9x/4cf9x/4cf9x/3H/hx/3H/cf9xJcCcWtP2OoiHH/hx/4hx/4hx/4cf+HH/hx/4cf9x/4cf9x/4cf9x/3H/hx/3ElATRq3+y5cf+HH/cf9x/3H/cf9x/3H/cf9x/3H/cY/3H/cf9xj/cf9xj/cf9xj/cY/3GP8npC561b0Yhx/3H/cf9x/4cf9x/3H/cf9x/3H/cf9x/3GP9x/3H/cY/3H/cY/3H/KgfeKo+CHYiIiIiHH/iIiIiHH/iIiHH/iIhx/4iHH/iIcf+IcSW2PRq0nC6IiIcf+Ihx/4iHH/iIcf+Icf+Icf+HH/iHH/hx/4cf+HH/cf+HH/cf+HH/cf+HEmQRkaq+5uhx/4hx/4iHH/iHH/iHH/hx/4cf+HH/hx/4cf+HH/hx/3H/hx/3H/cf+HH/cf9x/3H/cf9x/3H/cf9x/3H/cY/3H/cf9xND9nvMCYj/cYiI/3GIiIj/cYiIiIiIiIiIiIiIiIiIiIiIiIcf+Ig0eTa8hslx/4cf+HH/hx/4cf9x/4cf9x/4cf9x/3H/hx/3H/cf9xO+8ltBDacY/3GP9xiP9xj/cYj/cYj/cYj/cYiP9xiIj/cSU0UhrMut7/cf+HH/cf9x/3H/hx/3H/cf9x/3H/cf9x/3GP9x/3H/cY/3H/cY/3H/cY/3GP8wurGwVU5xiP9xiP9xiP9xiI/3GIj/cYiIj/cYiIiP9xiIiIiIiIiIiIiIiIiIMay/v1NAcf9x/3GP9x/3H/cY/3H/cY/3H/cY/3GP9xj/cY/3GP9xiP9xj/cYg53uu3IRSHH/iIiHH/iIcf+Ihx/4iHH/iHH/iHH/hx/4cf+HH/hx/4Pg7DsvE8cf9x/3H/cf9x/3H/cf9x/3GP9x/3H/cY/3H/cY/3GP9xj/cY/3GP9xj/KvLwOoDQ/Icf+IiHH/iHH/iIcf+Icf+HH/iHH/hx/4cf+HH/hx/3H/hx/3H/J4aEiteXt4cf+HH/hx/4cf9x/4cf9x/3H/hx/3H/cf9x/3H/cf9x/3H/cf9x/3H/cSLGFkrznptxj/cY/3GP9xj/cYj/cY/3GI/3GI/3GIj/cYiP9xiIiCSk0Yr1sudxj/cYj/cY/3GI/3GIj/cYiP9xiIj/cYiIj/cYiIiIgkdtoayJJecY/3GI/3GIj/cYiP9xiIj/cYiIj/cYiIiIiP9xiIiIiIiIiIiIiIiHH/iIiIiIcf+IiIcf+IiHH/iIcf+IOGDcuZ8j/3H/cY/3GP9xj/cY/3GI/3GP9xiP9xiP9xiI/3GIj/cYMEUbsMrkiHH/iIcf+Icf+Ihx/4cf+Icf+HH/hx/4cf+HH/hx/4P7VdsUqicYj/cYiI/3GIiP9xiIiIj/cYiIiIiIiIiIiIiC350ypAYs2IiHH/iIiHH/iIhx/4iIcf+Icf+Icf+Icf+Icf+CBUjCortz3/cY/3GP9xj/cY/3GP9xiP9xj/cYiP9xiP9xiI/3GIiP9xiIiP9xg2iDq6d8WHH/iHH/iHH/iHH/iHH/hx/4cf+HH/hx/4cf9x/4cf9x/4cf9x/3H/hx/3H/LCxPKl07DXGIiIiIj/cYiIiIiIiIiIiIiIiHH/iIiIiHElVyEauo3u/3GP9xj/cY/3GI/3GP9xiP9xiP9xiP9xiI/3GIiP9xiIiP9xiIiIiP9xiIg7OTq1xsWIcf+HH/iHH/hx/4cf9x/4cf+HH/cf+HH/cf+HH/cf9x/3H/cf9x/yBM2hocMl6Icf+HH/hx/4cf9x/4cf+HH/cf9x/4cf9x/3H/cf+HH/cf9x/3EvdWcaGKmOhx/4hx/4hx/4hx/4cf+Icf+HH/hx/4cf9x/4cf9x/4cf9x/yNo0Hoacvj/cYiP9xiI/3GIiI/3GIiIj/cYiIiIiIiIiIiDjOeLgxh3H/iHH/hx/4hx/4cf+HH/cf+HH/hx/3H/hx/3H/cf+HH/cf9x/3H/cTy6OrRFxf9xiI/3GIiI/3GIiIiIj/cYiIiIiIiIiIiIiINWyFu5N6iHH/iHH/iHH/iHH/hx/4cf+HH/hx/4cf9x/4cf9x/4cf8qhyUad42uiHH/iIiIiHH/iIhx/4iIcf+Ihx/4hx/4hx/4hx/4cTMN873yDP+HH/cf9x/3H/cf+HH/cf9xj/cf9x/3H/cf9xj/cf9xj/cf9xgt+AIaMH/eiHH/iIcf+Icf+Ihx/4cf+Icf+HH/hx/4cf+HH/hx/4cf8xagG/lf5x/3H/cf9x/3H/cf9x/3H/cf9x/3H/cf9x/3GP9x/3GP9x/3GP9xj/cf9xj/cYj/cY/3GP9xiP9xiP9xiI/3GI/3GIiP9xiIiP9xJkQ2Wtu8mv+HH/cf9x/3H/cf9x/3H/cf9x/3H/cY/3H/cf9xj/cf9xj/cf9xj/cY/zLo2L8XJ4iIj/cYiIiIiIhx/4iIiIiIiIcf+IiIhx/4g8+8u0BDRx/3H/cY/3H/cf9xj/cf9xj/cf9xj/cY/3GP9xj/cYj/cY/3GDyI+7R3BIhx/4iIhx/4iIcf+Ihx/4iHH/iHH/iHH/hx/4hx/4I4gvOvd9DHH/iIcf+Icf+Icf+Icf+HH/hx/4cf+HH/hx/4cf+HH/cf9xJe6pGrEVbnH/iIcf+Icf+Icf+Icf+Icf+HH/hx/4cf+HH/hx/3H/hx/4cf9x/3H/hx/3H/cf9x/3H/cf9x/3H/cf9x/3H/LZ6ESmYXu4/3H/cY/3GP9x/3GP9xj/cYj/cY/3GI/3GI/3GI/3GI/3GIiD1hiLOed4hx/4iIiHH/iIiHH/iIcf+Ihx/4hx/4hx/4cf+Icf+HH/hx/4cf+HH/hx/3H/hx/3H/cf845ne5GYj/cY/3GP9xiP9xj/cYj/cYj/cYiP9xiIj/cYiI/3GIiIMt/qvyAV/4hx/4hx/4hx/4cf+HH/hx/4cf+HH/hx/3H/hx/3H/hx/3H/cf9x/3H/hx/3H/cf9x/3GP9x/3H/cf9xj/cf9xj/cf9xj/cY/3GP9xgkxZcq06aNiP9xiIiIiP9xiIiIiIiIiIiIiIiIiIiIcf+IiIiHH/iIiHH/iDi897lDCP9x/3H/hx/3H/cf9x/3H/cf9x/3GP9x/3H/cf9xj/cf9xj/cf9xj/cY/3GP9xj/cY/3E88zm0DMaIiIiIiIiIhx/4iIiIhx/4iIhx/4iIcf+Ihx/4hx/4hx/4hx/4hx/4Pez3sxMIcf9x/3GP9x/3GP9x/3GP9xj/cY/3GP9xj/cYj/cY/3GI/3GIj/cYiP9xiI/3GIiI/3GIiIiIOexmtxOZhx/4iIhx/4iIcf+Ihx/4hx/4hx/4hx/4cf+Icf+HH/hx/3H/hx/4cf9x/4cSsXlXqOhqiIiIiP9xiIiIiIiIiIiIiIiIhx/4iIiIhx/4iCpDD3qrzwiIiIiP9xiIiIiIiIiIiIiIhx/4iIiIiHH/iIiHH/MCUWsOrpcf+HH/hx/3H/hx/3H/cf+HH/cf9x/3H/cf9x/3H/cf9x/3H/cf9xj/cf9x/3GP9xj/cf9xj/cTBs3LGjI/+IiIiIiIcf+IiIhx/4iIcf+Ihx/4iHH/iHH/iHE6omm1XZZx/3H/cY/3H/cY/3GP9x/3GP9xj/cY/3GI/3GP9xiP9xiP9xiI/ySdhRrmJ67/cf+HH/cf9x/3H/cf9x/3H/cY/3H/cf9x/3GP9x/3GP9xj/cf9xj/cY/3E3+iy5BdOIiIiIiHH/iIiIcf+IiHH/iIcf+Ihx/4hx/4g1ndi8Yif/cY/3H/cf9xj/cf9xj/cf9xj/cY/3GP9xj/cYj/cY/3GI/3GDM8ub3DRoiIiIiHH/iIiIcf+IiHH/iIcf+Ihx/4hx/4hx/4KVaxqsqU5YiIiHH/iIiIhx/4iIcf+Ihx/4iHH/iHH/iHH/iHH/hx/4I8wBOuM/7HGIj/cYiP9xiIj/cYiIiP9xiIiIiIiI/3GIiIJ4PWesfCmHH/cf9x/3H/cY/3H/cf9xj/cf9xj/cY/3H/cY/3GI/3GP9xj/cYj/cTKFab56loiIiIhx/4iIiIcf+IiIcf+IiHH/iIcf+Icf+Icf+Icf+HH/iHH/hx/4cSmT7/rmwQD/cYiIiIiIiIiIiIiIiIiIiIiIcf+IiIhx/4JelTKsFqzYiHH/iIcf+Icf+HH/iHH/hx/4cf+HH/hx/4cf9x/4cf9x/4cf9x/3EuBX0qP6gtj/cYiI/3GIiI/3GIiIiIj/cYiIiIiIiIiIiIiDtRPLWuw4cf9x/3H/cf+HH/cf9x/3H/cf9x/3GP9x/3H/cf9xj/cf9xj/cY/3H/cSw/+np8AFhx/4cf+HH/hx/4cf+HH/hx/3H/hx/3H/hx/3H/cf9x/3H/cf9x/3H/cSidYlqmKdqIiIiIiIiIiIcf+IiIiIiHH/iIiIcf+IiHH/iIcf+Icf+Ihx/4cf+IOg3ltvIacf9x/3H/cf9x/3H/cf9x/3H/cY/3H/cY/3H/cY/3GP9x/3GP9xj/cYj/cY/3GI/3GI/3GIj/cYiP8jkcaKJ+OXiP9xiIj/cYiIj/cYiIiIiP9xiIiIiIiIiIiIiIhx/4iIiIiHH/iIiHH/iIhx/4O8JXtj2o/3H/hx/3H/cf9x/3H/cf9x/3H/cf9x/3H/cY/3H/cf9xj/cf9xj/PMQ8tTvDiIcf+IiIiIiIiIcf+IiIhx/4iIcf+Ihx/4iHH/iHH/iHE5D6u38FT/cY/3GP9xj/cY/3GP9xiP9xiP9xiP9xiP9xiI/3GIiP8zLca+0jmIiIiIiHH/iIiHH/iIhx/4iHH/iIcf+Icf+Icf+HH/iHH/hx/4cf+HH/hx/3H/hx/3H/hxMpeZvWhmcYj/cYj/cYj/cYiP9xiI/3GIiI/3GIiIj/cYiIiIiIiIiIiIg+jKeyc1iIcf+HH/iHH/hx/4cf+HH/hx/4cf9x/4cf9x/4cf9x/3H/cf9x/4cf9x/3H/cY/3H/cf9x/3H/cY/3H/NNeZvShmiI/3GIiIiIiIiIiIiIiIiIiIiIiHH/iIiIcf+IiIcf+Ihx/4iHH/iHH/iHH/iHH/hx/4hxMmbTvZkshx/3H/cf9x/3H/cf9x/3H/cf9xj/cf9x/3GP9x/3GP9x/3GP9xj/cY/3GP9xj/cYMCyIsON3iIiIiIiIhx/4iIiIiIcf+IiIhx/4iIcf+Ihx/4hx/4hxMzIZvc3m/3H/cf9xj/cf9x/3GP9xj/cf9xj/cY/3GP9xj/cY/3GI/3GI/3GI/3GIj/cYiP9xiIj/cYPSMEs9z7iIiIcf+IiIiIiIiHH/iIiIcf+IiHH/iIcf+Ihx/4hx/4hx/4hx/4cf+HH/hx/4cf+HH/cf+DN8iL6Dd4/3GP9xj/cY/3GI/3GI/3GI/3GI/3GIj/cYiI/3GIiIj/cYiIiDqImbZ3Zohx/4hx/4hx/4cf+Icf+HH/hx/4cf+HH/cf+HH/cf+HH/cf9x/4cf9x/3H/cf9x/3H/cf9x/zZXJ7qo2HGI/3GIj/cYiP9xiIiP9xiIiIj/cYiIiIiIiIiIiIiIiIiIOLLkuE0bcf+Ihx/4hx/4cf+Icf+HH/hx/4cf+HH/cf+HH/hx/3H/cf+HH/cf9x/3H/cf9x/3H/cf9x/3H/cf9x/3GP9xNBqjvOVc/3GP9xiP9xiP9xiP9xiI/3GIj/cYiIj/cYiIiIj/cYiIiIiIiIiIiIg42GW4J5qIhx/4hx/4hx/4hx/4hx/4cf+HH/hx/4cf9x/4cf+HH/cf9x/4cf9x/3H/cf9x/3H/cf9x/3H/cf9x/3H/cY/3H/cf9xj/cY/3H/cY/3GP9xj/cYNXxpu4OWiIiIiIiIiIiIiIcf+IiIiHH/iIhx/4iHH/iIcf+Icf+Icf+Icf86UsW2rTpx/3H/cf9x/3H/cf9x/3H/cY/3H/cY/3H/cY/3H/cY/3GP9xj/cY/3GP9xiP9xiP9xiP9xg4bxq4kOWIiIcf+IiIcf+IiHH/iIcf+Ihx/4hx/4cf+Icf+HH/hx/4cf+HH/hx/4cf9x/zoNVLfyq/9x/3GP9x/3H/cY/3H/cY/3GP9xj/cY/3GP9xj/cYj/cYj/cYj/cYiP9xiI/3GIiP9xiIiI/3GIgxkXK/bo2IiIcf+IiIiIiIiHH/iIiIcf+IiHH/iIcf+Ihx/4hx/4hx/4cf+Icf+HH/hx/4cf+HH/cf+HH/cf+HH/cf+HH/cf8xuEawV7n/cY/3GP9xj/cYj/cYj/cYj/cYiP9xiI/3GIiP9xiIiI/3GIiIiIiIj/cYiIiIiIiHE0dXa7iomHH/iHH/iHH/hx/4cf+HH/hx/4cf+HH/cf+HH/cf+HH/cf9x/3H/cf9x/3H/cf9x/3H/cf9x/3H/cY/3H/cY/3H/cY/3H/cY/3GP9xj/cYj/cY/3GI/3GI/3GIj/cYiP9xiI/3GIiI/3GIiIiIj/cYiIiIiIiIiIiIiIiHH/iIiIiHH/iIiIcf+Ihx/zZ0I7uL3P+HH/hx/4cf+HH/hx/4cf9x/4cf9x/3H/hx/3H/cf9x/3H/cf9x/3H/cf9x/3H/cY/3H/cf9xj/cY/3H/cY/3GP9xj/cY/3GI/3GP9xiP9xiP86R9O3uCz/cYiIiIiIiIiIiIiIiIiIiIiIiHH/iIiIhx/4iIcf+Ihx/4iHH/iHH/iHH/iHH/hx/4cf+HFGFoyel3H/hx/3H/hx/3H/hx/3H/cf9x/3H/hx/3H/cY/3H/cf9x/3H/cY/3H/cf9xj/cf9xj/cY/3GP9xj/cY/3GI/3GP9xiP9xiI/3GIj/cYiP9xiIiP9xiIiIj/cYiIiEkWjH6XiIiIiIiIiIiIhx/4iIiIhx/4iIhx/4iHH/iIcf+Icf+Icf+Icf+HH/iHH/hx/4cf9x/4cf8+OUayxrlx/3GP9x/3GP9xj/cf9xj/cY/3GI/3GP9xiP9xiP9xiP9xiI/3GIiP9xiIiP9xiIiIj/cYiIMOA0sS/L/4iIiIcf+IiIcf+IiHH/iIcf+Icf+Icf+Icf+HH/iHH/hx/4cf9x/4cf+HH/cf+HH/cf+HH/cf9x/3H/cf9x/3E1aUa7lrn/cY/3GI/3GI/3GI/3GIj/cYiP9xiIiP9xiIiIj/cYiIiIiIiIiIiIiIiIiIiIcf+IiIiIcf+IiHH/iIhx/4iHH/iHH/iHH/hx/4hx/4cf+HH/hx/4cf+HH/cf+HH/cf+HH/cf9x/3H/hx/3H/cf9x/3H/cY/3H/cf9x/3GP9xO3FTtI6scY/3GI/3GI/3GI/3GI/3GIiP9xiIj/cYiIiP9xiIiIiIiIiIiP9xcf+IiIiIiIiIiIcf+IgxGmW/5ZqHH/hx/4cf+HH/hx/4cf9x/4cf9x/3H/hx/3H/cf9x/3H/cf9x/3H/cf9x/3H/cf9xj/cf9xj/cf9xj/cY/3H/cY/3GP88ZAS1m/uIiP9xiIiP9xiIiIiI/3GIiIiIiIiIiIiIiIhx/4iIiIiHH/iIiHH/iIhx/4hx/4gyYmi+nZdx/3H/cf9x/3H/cf9x/3GP9x/3H/cY/3H/cY/3GP9xj/cY/3GP9xj/cYj/cYj/cYj/cYiP9xiI/3GIiP9xiIiI/3GIiIiIiIQHlcCWqIiIiIiIiIiIiIiIcf+IiIhx/4iIcf+IiHH/iHH/iHH/iHH/iHH/hx/4cf+HH/hx/4cTkQ1rfvKY/3H/cY/3H/cY/3GP9xj/cY/3GP9xiP9xj/cYj/cYiP9xiP9xiIj/cYiIj/cYiIiI/3E+z6eyMFhx/4iIcf+Ihx/4hx/4hx/4hx/4cf+Icf+HH/hx/3H/hx/4cf9x/4cf9xM++nvRBYj/cY/3GP9xiP9xj/cYj/cYiP9xiI/3GIj/cYiIiP9xiIiIiP9xiIiIiIiIiIiIiIiIg0fRa9gun/iHH/iHH/hx/4cf+HH/hx/4cf9x/4cf9x/4cf9x/3H/cf+HH/OeUZuBrmj/cYiP9xiI/3GIj/cYiIiP9xiIiIiIj/cYiILFTQSmqy+4iIiIiIj/cYiIiIiIiIiHH/iIiIiIiHH/iIiIcf+IIq+zGvUEzo/3GI/3GIj/cYiI/3GIiIj/cYiIiIiIj/cYiIMjkxvsbOiHH/iIiIiIiHH/iIiIcf+IiHH/iIcf+Icf+Icf8tQW66m+kUiIj/cYiIiIiIiIiIiIiIiIiIiIiIJKAWmgb+lnH/cf9x/3GP9x/3H/cY/3H/cY/3GP9xj/cY/3GP9xj/cYgo8/1aoMAqcf9x/3H/cY/3H/cf9x/3GP9x/3GP9xj/cY/3H/cYj/cY/3GCR8YxrIOc5x/4hx/4cf+HH/cf+HH/hx/3H/hx/3H/cf+HH/cf9x/3H/Of8duADi/3GIiIiIiI/3GIiIiIiIiIcf+IiIiILGArGln9ToiIiI/3GIiIiIiIiIiIiIhx/4iIiIJu9OOsELHIiIiIiIiIiIiIiIiIiHH/iIiIhx/ytLBTp7T6z/cYj/cYj/cYiP9xiI/3GIiP9xiIiP9xiIiIiIgr0PpKcvBbiIhx/4iHH/iHH/iHH/iHH/iHH/hx/4cf+HH/hx/4cf9x/4cf9x/4cf9xLmt8KjlIPYj/cYiP9xiI/3GIiP9xiIiI/3GIiIiIiIiIiIiIiIiIiIiIiIguy4Q6M0e8cY/3GP9xj/cY/3GI/3GI/3GI/3GIj/cYiP9xiIj/cYiIiP9xiIiIiIgQGIKhnfd9Xv+HH/hx/4cf9x/4cf+HH/cf+HH/cf9x/4cf9x/3H/cf9x/3H/cf9x/3H/cSYGJxqvnY5x/4hx/4cf+Icf+HH/hx/4cf+HH/cf+HH/hx/3H/cf+HH/cf9x/3E86FqzF6VxiI/3GIiP9xiIiI/3GIiIiIiP9xiIiIiIiIIIhFSih7q4iHH/iIiIhx/4iIcf+IiHH/iHH/iIcf+Icf+HH/iHH/hxK1BYOmr6fIiIiIiIiIiIhx/4iIiIcf+IiIcf+IiHH/iHH/iIMCf1segK/4cf9x/3H/cf9x/3H/cf9x/3H/cf9x/3H/cY/3H/cf9xj/cY/3H/cY/3EjspBK9Nb7/3GP9x/3GP9xj/cf9xj/cY/3GI/3GP9xj/cYj/cYiP9xiP9xiI/3GIiI/3GIiIj/cYiIiIiIiIiIiIiIiIiIiIiIiIcf+Igo4jw6odw8iIiI/3GIiIiIiIiIiIiIcf+IiIiIhxPqKDsV18cf+Icf+Icf+HH/iHH/hx/4cf+HH/hx/3H/hx/3H/hx/3EpN6FKjIXrcf9x/4cf9x/3H/hx/3H/cf9x/3H/cf9x/3H/cf9x/3GP9x/3H/cY/3EvepY6KFaccf+Icf+Icf+HH/iHH/hx/4cf+HH/cf+HH/hx/3H/hx/3H/cf9xOUWNt7pyj/cYiIiIj/cYiIiIiIiIiIiIiIiIiHH/gwEGex/5j/hx/4cf+HH/hx/4cf9x/4cf9x/3H/cf+HH/cf9x/3H/cf9x/3H/cf9xj/cf9x/3GP9x/3GP9x/3EwaYqwpnX/cYiIiIiIiIhx/4iIiIiIhx/4iIiHH/iIO6XZtVomcf9x/3H/cf9x/3H/cf9x/3GP9x/3H/cY/3GP9x/3GP9xj/cY/3GP8/C5iy9GeIiIiIiIiIiIiIiIiHH/iIiIhx/4iIcf+IhxNOOeuxxhcY/3GP9xj/cY/3GP9xiP9xiP9xiP9xiI/3GIiP9xiIg+7FqyE6WIcf+Ihx/4iHH/iHH/hx/4hx/4cf+HH/hx/4cf9x/4cf+DyofLVXg/9xiI/3GIiP9xiIiP9xiIiIiP9xiIiIiIiIgraseqqVOFiIiIiIiIiIiIiIiIhx/4iIiHH/iIiDVKfLy1g/9x/3H/cY/3H/cY/3H/cY/3GP9xj/cY/3GP9xiP9xj/cSXsCLoCP3Rx/4iHH/iHH/iHH/iHH/iHH/hx/4cf+HH/hx/4cf9x/4cf9x/xN5ypGZljVucf9xj/cf9x/3GP9x/3GP9xj/cf9xj/cYj/cY/3GP9xiP9xiP9xiP9xiI/3GIiP9xiIiP9xiIiIiI/3GIiIMMwSsEPtiIiHH/iIiIiIcf+IiIcf+Ihx/4iHH/iIcf+IcT1Ly7K0NHH/cY/3GP9xj/cY/3GP9xiP9xiP9xiP9xiI/3GIj/cYiDjICrk39f+IiHH/iIcf+Ihx/4hx/4hx/4hx/4cf+HH/hx/4cf+HH/cS0O+xpPEE7/iHH/iHH/iHH/hx/4cf+Icf+HH/cf+HH/hx/3H/hx/3H/cf+HH/cf9xN+oHuBX4cY/3GP9xiP9xiP9xiI/3GIj/cYiI/3GIiI/3GIiIiIj/cYiIiIiIiIg6T7e3sEj/iHH/hx/4hx/4cf+HH/hx/3H/hx/4cf9x/3H/hx/3H/cf9x/4cf9x/3H/cY/3ExaQq/lvWIiP9xiIiI/3GIiIiIiIiIiIiIiIiIiIiIiHH/iIiIhxOJY6t2nFcf9x/3H/cf9x/3H/cf9x/3H/cY/3H/cf9xj/cf9xj/cf9xj/cY/3GP9xj/cYj/cY/3GILLs9GlRMLv9xj/cY/3GP9xj/cY/3GI/3GP9xiP9xiI/3GIj/cYiP9xiIiP9xiIiIiP8jOKga/HV+/3GP9xj/cYj/cY/3GI/3GIj/cYj/cYiI/3GIiI/3GIiIiP9xiIiIiIiIiIiIiIiIiIiIcf8+xXWyOopx/4cf+Icf+HH/hx/4cf+HH/cf+HH/hx/3H/cf+HH/cf9x/3H/cf9xNLv4vEQHiI/3GIj/cYiI/3GIiI/3GIiIiIj/cYiIiIiIiIiIiIhx/4iIiIiIcf+IiIcTV0lLqLa4cf+HH/hx/4cf+HH/hx/3H/hx/3H/cf+HH/cf9x/3H/cf9x/3H/cf9xKqBjGmX5zocf+IiIcf+Ihx/4iHH/iIcf+Icf+Icf+HH/hx/4M53ZvmIm/3GP9xj/cY/3GP9xiP9xj/cYj/cYj/cYiP9xiI/3GIiP9xiIiI/3GIiIiIiIj/cYiIiIiIhx/4iIiIiIiHH/iIiIcf+IiHH/iIcf+Ihx/4hx/zkjs7fcTHH/hx/3H/hx/3H/cf9x/4cf9x/3H/cf9x/3H/cY/3H/cf9x/3GP9x/3GP9xj/cf9xj/cY/3GP9xiP9xj/cYj/cYj/cYiP9xiI/zt5KbaG1ocf+IiIhx/4iIcf+Ihx/4iHH/iHH/iHH/hx/4cf+Icf+HH/cf+HH/hx/3H/hx/3H/hx/3H/cf9x/3H/cf9xPMSUtDtr/3GP9xj/cY/3GI/3GP9xiP9xiP9xiI/3GIiP9xiIj/cYiIiI/3GDcoSLnXt4iHH/iIcf+Icf+Icf+Icf+HH/iHH/hx/4cf9x/4cf+HH/cf+HH/cf9x/4cf9x/3H/cf9x/3H/cf9x/3H/cYN3Z1uYmKj/cYj/cYj/cYiP9xiI/3GIiI/3GIiIiP9xiIiIiIiIiIiIiIiIiIiIiHH/iIiIhx/4iD66NLJFy4cf+HH/hx/4cf+HH/cf+HH/hx/3H/cf+HH/cf9x/3H/cf9x/3H/cf9x/3H/cf9x/3GP9x/3GD4/5LLAG4/3GIj/cYiP9xiIj/cYiIiP9xiIiIiIiP9xiIiIiIiIiHH/iIiIiIiHH/iIiIcf+IiHH/iIcf+Ihx/4PlaDs6l8/3H/hx/4cf9x/3H/hx/3H/cf9x/3H/hx/3H/cY/3H/cf9x/3H/cY/3H/cY/3H/cY/3GP9x/3GI/3GP9xj/cYj/cTrTpbYsWoiIiIiIiIiIiIiIiIiIiIiIhx/4iIiHH/iIhx/4iIcf+Icf+Icf+Icf+Icf+HH/hx/4hx/zpQ8bavDnH/hx/3H/cf9x/3H/hx/3H/cY/3H/cf9x/3H/cY/3H/cf9xj/cY/3H/cY/3GP9xj/cYj/cY/3GI/3GI/3GIj/cYiDzf1rQgKYhx/4iIiIiIhx/4iIiHH/iIhx/4iHH/iHH/iIcf+HH/iHH/hx/4cf+HH/hx/4cf+HH/O+0EthL7/3H/cf9x/3GP9x/3H/cY/3GP9x/3GP9xj/cY/3GP9xiP9xj/cYj/cYiP9xiP9xiIj/cYiI/3GIiIiP9xiIiIiIiIiIiIiIiIiIiIiHH/iIiIhx/4iIhx/4iHH/iIcf+Icf+Icf+Icf+HH/hx/4cf+HH/hx/4cf+HH/cf9x/4cf9x/3H/hx/3H/cf9x/3H/cf9xMU0Hv7L4j/cYj/cYiP9xiIj/cYiI/3GIiIiI/3GIiIiIiIiIPdHHsy44cf+Icf+Icf+HH/hx/4hx/3H/hx/4cf+HH/cf+HH/cf9x/4cf9x/3H/cf9x/3H/cf9x/3H/cY/3H/cf9xj/cT67JrJE2f9xiIj/cYiI/3GIiIj/cYiIiIiIiIiIiIiIiIiIiIiIhx/4iElnjImH/4iIcf+IiHH/iHH/iHH/iHH/iHH/hx/4hx/4cf+HH/cf+HH/hx/zKpU79WrP9x/3GP9x/3H/cf9xj/cf9xj/cf9xj/cY/3GP9xj/cY/3GI/3E5Ise33TiIiIiIiIiIiIhx/4iIiIiHH/iIiHH/iDWIWbx3pv9x/3H/cf9x/3H/cf9x/3H/cY/3H/cf9xj/cf9xj/cY/3GP9xj/cY/3GP9xiP9xj/cYj/cYiP9xiI/3E9XvizoQeIhx/4iIhx/4iIcf+Ihx/4iHH/iHH/iHH/hx/4OySotttX/3H/cY/3H/cY/3GP9x/3GP9xiP9xj/cY/3GI/3GI/3GI/3GIj/cYiI/3GIiI/3GIiIiIj/cYiIiIiIiIiDd6RbmFunH/iIcf+Ihx/4hx/4cf+Icf+HH/hx/4cf+HH/hx/3H/hx/3H/hx/3H/cf9x/4cf9x/3H/cf9x/3H/cY/3H/cf9xj/cf9xOKDxuF8Oj/cYj/cY/3GI/3GI/3GI/3GIj/cYiP9xiIj/cYiIiI/3GIiIiIiIiIiIiIiIiIiIiIiHH/iIiIhx/4iIcf+ITZS8NrRx/4hx/4hx/4hx/4cf+Icf+HH/hx/3H/hx/4cf9x/4cf9x/3H/cf+HH/cf9x/3H/cf9xPVaJs6l2iIj/cYiIj/cYiIiIj/cYiIiIiIiIiIiIgn4NEaofLu/3H/cY/3H/cY/3H/cY/3GP9xj/cYj/cY/3GI/3GI/3GI/3GIMTD3v88IiIcf+IiIiIhx/4iIhx/4iIcf+Ihx/4hx/4hx/4hx/4cf+Icf+HH/hx/4cf9x/4cf9x/4cf9x/4cf9x/3H/cf8i2TIqA2zd/3H/cf9x/3GP9x/3H/cf9xj/cf9xj/cY/3H/cY/3GP9xiP9xj/cYj/K3lPKnhrDYhx/4iIcf+Ihx/4hx/4hx/4hx/4hx/4cf+HH/hx/4cf+DPA/b4/Av9xiI/3GIiI/3GIiIj/cYiIiIiIiIiIiIiCPKx5okU4b/cf9x/3GP9x/3H/cf9xj/cf9xj/cf9xj/cY/3GP9xj/cYj/cY/3GI/3GI/3GI/3GIj/cYiI/3GIiIj/cYiIiIiI/3GIiIiIiIiIiIcf+IiIiIiDlT7LesE3H/cf9x/3H/cf9x/3GP9x/3GP9x/3GP9x/3GP9xj/cY/3GI/3GP9xMp0jvmLc/3GIiI/3GIiIiI/3GIiIiIiIiIiIiIiIiIgiKLga/XR+iP9xiIiP9xiIiI/3GIiIiIiIiIiIiIiIiIiIiIiIhx/4iIiHH/iIOyAXtt/o/4cf9x/4cf9x/3H/cf+HH/cf9x/3H/cf9x/3GP9x/3H/cf9xj/cf9xOoPptnwWiIiI/3GIiIiIiIiIiIiIcf+IiIiIiHH/gqHmkafhluiI/3GIiIiIiIiIiIiIiIiIiIiIcf+IiD1iDLOd83H/cf9x/3H/cf9x/3H/cf9xj/cf9xj/cf9xj/cY/3H/cY/3GI/3GP9xj/cYj/cYj/cYiP9xiI/3E5mYm3ZnaIiIhx/4iIcf+Ihx/4iHH/iHH/hx/4hx/4cf+HH/hx/4cSuDOxpXzE6IiHH/iIcf+Icf+Icf+Icf+HH/iHH/hx/4cf9x/4cf+HH/cf+DHy97AdCP9xj/cY/3GI/3GP9xiP9xiP9xiI/3GIj/cYiI/3GIiIiP9xgvTs+qaxMFiIiHH/iIhx/4iHH/iIcf+Icf+Icf+Icf+HH/iHH/ghBP0qEMAtj/cY/3GI/3GI/3GI/3GIiP9xiI/3GIiIj/cYgvZwVaOY+qcf9x/3H/hx/3H/cf9x/3H/cf9x/3H/cf9xj/cf9x/3GP9x/3GP9xghSsuaTFNG/4hx/4cf+Icf+HH/hx/4cf+HH/hx/3H/hx/3H/hx/3H/Lz8UakwOuXH/cf+HH/cf9x/3H/cf9x/3H/cf9x/3H/cf9x/3GP9x/3GP9x/3GP9x/3GP9xLYSU+qe2sIiIiI/3GIiIiIiIiIiIiIiIiIcf+IiIiDfxerkOhYcf9x/3H/cf9x/3H/cf9x/3H/cf9x/3H/cY/3H/cY/3H/cY/3GD6c7LJjE4iHH/iIiIiIhx/4iIhx/4iIcf+Ihx/4iHH/iDLM/b8zAo/3GP9xiP9xiP9xiP9xiP9xiI/3GIiP9xiIiP9xiIgnnJkqpjZthx/4iIcf+Ihx/4iHH/iHH/iHH/hx/4hx/4cf+HH/hxIJqnWidVioiIiIiIiIiIiIhx/4iIiIiHH/iIiHEuoiQqJd29iHH/iHH/hx/4hx/4cf+HH/hx/3H/hx/4cf9x/4cf9x/3H/cf+HH/cf9x/3H/cf9x/3GP9x/3H/cf9xj/cf9xj/cY/3H/cY/3GP9xj/cYj/cY/3GI/3GI/3GIj/cYiP9xiIj/cYiIiP9xiIiIiIiIg22Pe6JwiIcf+Icf+Icf+Icf+HH/hx/4cf+HH/hx/4cf9x/4cf9x/3H/hxMgSLvvt0j/cYiI/3GIiI/3GIiIiI/3GIiIiIiIiIiIiIiIiHE6gES1f7uHH/iHH/iHH/iHH/iHH/hx/4cf+HH/hx/3H/hx/4cf9x/3H/hx/3H/cf9x/3H/cf9x/3H/cf9x/3H/cf9xj/cf9x/3GDiQRLdvu3GI/3GI/3GIj/cYiI/3GIiIj/cYiIiIiP9xiIiIiIiIiIiIiHH/iIiIg28vG6DQ6Ihx/4iHH/iHH/iHH/iHH/hx/4hx/4cf+HH/hx/3H/hx/4cf9x/3H/hx/3H/cf9x/3H/cf+HGP9x/3H/cf9x/3
[truncated: 1,811,863 more chars]
