# Supplementary material for: Automated imaging and identification of proteoforms directly from ovarian cancer tissue
Source: Nat Commun. 2023 Oct 14;14:6478. doi: 10.1038/s41467-023-42208-3 (PMC10576781; doi:10.1038/s41467-023-42208-3)
Supplement: Supplementary file 6 — Supplementary Data 2 [file 41467_2023_42208_MOESM6_ESM.zip › Supplementary Data 2/28 22853 ensemble.tdValidate]

<?xml version="1.0"?>
<pvsDataSet xmlns:xsi="http://www.w3.org/2001/XMLSchema-instance" xmlns:xsd="http://www.w3.org/2001/XMLSchema" version="1" xmlns="http://www.topdownproteomics.org/ms/pvml">
  <cvList count="2">
    <cv id="MS" fullName="Proteomics Standards Initiative Mass Spectrometry Ontology" version="1.18.1" URI="http://psidev.cvs.sourceforge.net/*checkout*/psidev/psi/psi-ms/mzML/controlledVocabulary/psi-ms.obo" xmlns="http://psi.hupo.org/ms/mzml" />
    <cv id="UO" fullName="Unit Ontology" version="1.20" URI="http://obo.cvs.sourceforge.net/*checkout*/obo/obo/ontology/phenotype/unit.obo" xmlns="http://psi.hupo.org/ms/mzml" />
  </cvList>
  <metadata>
    <contact>
      <guid>00000000-0000-0000-0000-000000000000</guid>
      <name />
      <organization />
      <address />
      <URL />
      <email />
    </contact>
    <sampleProcessing>
      <fixedModificationList />
    </sampleProcessing>
    <parameters>
      <userParam name="UseSimpleValidator" value="True" xmlns="http://psi.hupo.org/ms/mzml" />
      <userParam name="PrecursorSignalToNoiseCutoff" value="1" xmlns="http://psi.hupo.org/ms/mzml" />
      <userParam name="PlotNoisePeaks" value="False" xmlns="http://psi.hupo.org/ms/mzml" />
      <userParam name="PrecursorMinimumCharge" value="1" xmlns="http://psi.hupo.org/ms/mzml" />
      <userParam name="SharedIsotopeColor" value="Black" xmlns="http://psi.hupo.org/ms/mzml" />
      <userParam name="Width" value="1678.6666666666665" xmlns="http://psi.hupo.org/ms/mzml" />
      <userParam name="FragmentMapColorScheme" value="Ion Type" xmlns="http://psi.hupo.org/ms/mzml" />
      <userParam name="ShowPrecursorIsotopicFits" value="True" xmlns="http://psi.hupo.org/ms/mzml" />
      <userParam name="ThrashNoiseRecalc" value="1000" xmlns="http://psi.hupo.org/ms/mzml" />
      <userParam name="PrecursorMaximumCharge" value="1" xmlns="http://psi.hupo.org/ms/mzml" />
      <userParam name="FragmentationMaxPpmTolerance" value="5" xmlns="http://psi.hupo.org/ms/mzml" />
      <userParam name="Top" value="28" xmlns="http://psi.hupo.org/ms/mzml" />
      <userParam name="Guid" value="00000000-0000-0000-0000-000000000000" xmlns="http://psi.hupo.org/ms/mzml" />
      <userParam name="SignalToNoiseCutoff" value="1" xmlns="http://psi.hupo.org/ms/mzml" />
      <userParam name="ShowFragmentationIsotopicFits" value="True" xmlns="http://psi.hupo.org/ms/mzml" />
      <userParam name="RecentFilePaths" value="" xmlns="http://psi.hupo.org/ms/mzml" />
      <userParam name="ShowProteoformColorGraphicalFragmentMap" value="True" xmlns="http://psi.hupo.org/ms/mzml" />
      <userParam name="Mercury7Limit" value="0.0001" xmlns="http://psi.hupo.org/ms/mzml" />
      <userParam name="IncludeInternalFragments" value="False" xmlns="http://psi.hupo.org/ms/mzml" />
      <userParam name="ShowPrecursorColorPeaks" value="False" xmlns="http://psi.hupo.org/ms/mzml" />
      <userParam name="ShowPrecursorSpectraAnnotations" value="True" xmlns="http://psi.hupo.org/ms/mzml" />
      <userParam name="FragmentationSubPpmTolerance" value="3" xmlns="http://psi.hupo.org/ms/mzml" />
      <userParam name="ShowFragmentationSpectraAnnotations" value="True" xmlns="http://psi.hupo.org/ms/mzml" />
      <userParam name="PrecursorMercury7Limit" value="0.0001" xmlns="http://psi.hupo.org/ms/mzml" />
      <userParam name="AminoAcidsPerRow" value="25" xmlns="http://psi.hupo.org/ms/mzml" />
      <userParam name="TerminalFragmentGradient" value="False" xmlns="http://psi.hupo.org/ms/mzml" />
      <userParam name="FDRCounts" value="1000" xmlns="http://psi.hupo.org/ms/mzml" />
      <userParam name="Left" value="126" xmlns="http://psi.hupo.org/ms/mzml" />
      <userParam name="PrecursorSubPpmTolerance" value="3" xmlns="http://psi.hupo.org/ms/mzml" />
      <userParam name="ShowFragmentationColorPeaks" value="False" xmlns="http://psi.hupo.org/ms/mzml" />
      <userParam name="ThrashNoiseWindow" value="1000" xmlns="http://psi.hupo.org/ms/mzml" />
      <userParam name="UseAveragine" value="False" xmlns="http://psi.hupo.org/ms/mzml" />
      <userParam name="PrecursorMinimumRequiredScore" value="0.1" xmlns="http://psi.hupo.org/ms/mzml" />
      <userParam name="Url" value="" xmlns="http://psi.hupo.org/ms/mzml" />
      <userParam name="UserName" value="" xmlns="http://psi.hupo.org/ms/mzml" />
      <userParam name="InstrumentModel" value="" xmlns="http://psi.hupo.org/ms/mzml" />
      <userParam name="ShowInternalFragmentFlags" value="False" xmlns="http://psi.hupo.org/ms/mzml" />
      <userParam name="MaximumCharge" value="60" xmlns="http://psi.hupo.org/ms/mzml" />
      <userParam name="HighlightSelectedIon" value="True" xmlns="http://psi.hupo.org/ms/mzml" />
      <userParam name="MinimumRequiredScore" value="0.5" xmlns="http://psi.hupo.org/ms/mzml" />
      <userParam name="DistributionGenerator" value="0" xmlns="http://psi.hupo.org/ms/mzml" />
      <userParam name="FragmentIntensityClusterTolerance" value="0.5" xmlns="http://psi.hupo.org/ms/mzml" />
      <userParam name="Email" value="" xmlns="http://psi.hupo.org/ms/mzml" />
      <userParam name="InstrumentManufacturer" value="" xmlns="http://psi.hupo.org/ms/mzml" />
      <userParam name="Organization" value="" xmlns="http://psi.hupo.org/ms/mzml" />
      <userParam name="MinimumCharge" value="1" xmlns="http://psi.hupo.org/ms/mzml" />
      <userParam name="Height" value="949.3333333333333" xmlns="http://psi.hupo.org/ms/mzml" />
      <userParam name="Address" value="" xmlns="http://psi.hupo.org/ms/mzml" />
      <userParam name="UseTHRASHnoiseCalc" value="False" xmlns="http://psi.hupo.org/ms/mzml" />
      <userParam name="IsotopicallyResolvedPrecursor" value="True" xmlns="http://psi.hupo.org/ms/mzml" />
      <userParam name="PrecursorIntensityClusterTolerance" value="0.5" xmlns="http://psi.hupo.org/ms/mzml" />
      <userParam name="MinimumFragmentSize" value="2" xmlns="http://psi.hupo.org/ms/mzml" />
      <userParam name="PrecursorMaxPpmTolerance" value="5" xmlns="http://psi.hupo.org/ms/mzml" />
      <userParam name="UseShapeValidator" value="False" xmlns="http://psi.hupo.org/ms/mzml" />
      <userParam name="MinimumInternalFragmentScore" value="0.7" xmlns="http://psi.hupo.org/ms/mzml" />
      <userParam name="I2MSMode" value="False" xmlns="http://psi.hupo.org/ms/mzml" />
    </parameters>
  </metadata>
  <experimentList>
    <experiment id="1">
      <observationList>
        <observation>
          <sourceFile id="SF0" name="20220415_APOLLO#D1-7_4ums_testline_01_25targets_01.raw" location="X:\Projects\2021 Su - nanoDESI\PiMS2\APOLLO_Ovary\APOLLO_#D1-7\line_01">
            <cvParam cvRef="MS" accession="MS:1000563" name="Thermo RAW file" xmlns="http://psi.hupo.org/ms/mzml" />
            <cvParam cvRef="MS" accession="MS:1000568" value="none" name="MD5" xmlns="http://psi.hupo.org/ms/mzml" />
            <cvParam cvRef="MS" accession="MS:1000768" name="Thermo nativeID format" xmlns="http://psi.hupo.org/ms/mzml" />
          </sourceFile>
          <calibrationOffset value="0" type="ppm" />
          <scanRangeText>1977-2049</scanRangeText>
          <spectrum id="scan=0" index="0" defaultArrayLength="0">
            <cvParam cvRef="MS" accession="MS:1000511" value="2" name="ms level" xmlns="http://psi.hupo.org/ms/mzml" />
            <cvParam cvRef="MS" accession="MS:1000128" name="profile spectrum" xmlns="http://psi.hupo.org/ms/mzml" />
            <scanList count="73" xmlns="http://psi.hupo.org/ms/mzml">
              <cvParam cvRef="MS" accession="MS:1000571" name="sum of spectra" />
              <scan>
                <cvParam cvRef="MS" accession="MS:1000016" value="35.126001" name="scan start time" />
              </scan>
              <scan>
                <cvParam cvRef="MS" accession="MS:1000016" value="35.143771" name="scan start time" />
              </scan>
              <scan>
                <cvParam cvRef="MS" accession="MS:1000016" value="35.161541" name="scan start time" />
              </scan>
              <scan>
                <cvParam cvRef="MS" accession="MS:1000016" value="35.17931" name="scan start time" />
              </scan>
              <scan>
                <cvParam cvRef="MS" accession="MS:1000016" value="35.19708" name="scan start time" />
              </scan>
              <scan>
                <cvParam cvRef="MS" accession="MS:1000016" value="35.21485" name="scan start time" />
              </scan>
              <scan>
                <cvParam cvRef="MS" accession="MS:1000016" value="35.23262" name="scan start time" />
              </scan>
              <scan>
                <cvParam cvRef="MS" accession="MS:1000016" value="35.250389" name="scan start time" />
              </scan>
              <scan>
                <cvParam cvRef="MS" accession="MS:1000016" value="35.268159" name="scan start time" />
              </scan>
              <scan>
                <cvParam cvRef="MS" accession="MS:1000016" value="35.285929" name="scan start time" />
              </scan>
              <scan>
                <cvParam cvRef="MS" accession="MS:1000016" value="35.303699" name="scan start time" />
              </scan>
              <scan>
                <cvParam cvRef="MS" accession="MS:1000016" value="35.321469" name="scan start time" />
              </scan>
              <scan>
                <cvParam cvRef="MS" accession="MS:1000016" value="35.339239" name="scan start time" />
              </scan>
              <scan>
                <cvParam cvRef="MS" accession="MS:1000016" value="35.357008" name="scan start time" />
              </scan>
              <scan>
                <cvParam cvRef="MS" accession="MS:1000016" value="35.374778" name="scan start time" />
              </scan>
              <scan>
                <cvParam cvRef="MS" accession="MS:1000016" value="35.392548" name="scan start time" />
              </scan>
              <scan>
                <cvParam cvRef="MS" accession="MS:1000016" value="35.410318" name="scan start time" />
              </scan>
              <scan>
                <cvParam cvRef="MS" accession="MS:1000016" value="35.428088" name="scan start time" />
              </scan>
              <scan>
                <cvParam cvRef="MS" accession="MS:1000016" value="35.445857" name="scan start time" />
              </scan>
              <scan>
                <cvParam cvRef="MS" accession="MS:1000016" value="35.463627" name="scan start time" />
              </scan>
              <scan>
                <cvParam cvRef="MS" accession="MS:1000016" value="35.481397" name="scan start time" />
              </scan>
              <scan>
                <cvParam cvRef="MS" accession="MS:1000016" value="35.499167" name="scan start time" />
              </scan>
              <scan>
                <cvParam cvRef="MS" accession="MS:1000016" value="35.516937" name="scan start time" />
              </scan>
              <scan>
                <cvParam cvRef="MS" accession="MS:1000016" value="35.534706" name="scan start time" />
              </scan>
              <scan>
                <cvParam cvRef="MS" accession="MS:1000016" value="35.552476" name="scan start time" />
              </scan>
              <scan>
                <cvParam cvRef="MS" accession="MS:1000016" value="35.570246" name="scan start time" />
              </scan>
              <scan>
                <cvParam cvRef="MS" accession="MS:1000016" value="35.588016" name="scan start time" />
              </scan>
              <scan>
                <cvParam cvRef="MS" accession="MS:1000016" value="35.605786" name="scan start time" />
              </scan>
              <scan>
                <cvParam cvRef="MS" accession="MS:1000016" value="35.623556" name="scan start time" />
              </scan>
              <scan>
                <cvParam cvRef="MS" accession="MS:1000016" value="35.641325" name="scan start time" />
              </scan>
              <scan>
                <cvParam cvRef="MS" accession="MS:1000016" value="35.659095" name="scan start time" />
              </scan>
              <scan>
                <cvParam cvRef="MS" accession="MS:1000016" value="35.676865" name="scan start time" />
              </scan>
              <scan>
                <cvParam cvRef="MS" accession="MS:1000016" value="35.694635" name="scan start time" />
              </scan>
              <scan>
                <cvParam cvRef="MS" accession="MS:1000016" value="35.712405" name="scan start time" />
              </scan>
              <scan>
                <cvParam cvRef="MS" accession="MS:1000016" value="35.730174" name="scan start time" />
              </scan>
              <scan>
                <cvParam cvRef="MS" accession="MS:1000016" value="35.747944" name="scan start time" />
              </scan>
              <scan>
                <cvParam cvRef="MS" accession="MS:1000016" value="35.765714" name="scan start time" />
              </scan>
              <scan>
                <cvParam cvRef="MS" accession="MS:1000016" value="35.783484" name="scan start time" />
              </scan>
              <scan>
                <cvParam cvRef="MS" accession="MS:1000016" value="35.801254" name="scan start time" />
              </scan>
              <scan>
                <cvParam cvRef="MS" accession="MS:1000016" value="35.819023" name="scan start time" />
              </scan>
              <scan>
                <cvParam cvRef="MS" accession="MS:1000016" value="35.836793" name="scan start time" />
              </scan>
              <scan>
                <cvParam cvRef="MS" accession="MS:1000016" value="35.854563" name="scan start time" />
              </scan>
              <scan>
                <cvParam cvRef="MS" accession="MS:1000016" value="35.872333" name="scan start time" />
              </scan>
              <scan>
                <cvParam cvRef="MS" accession="MS:1000016" value="35.890103" name="scan start time" />
              </scan>
              <scan>
                <cvParam cvRef="MS" accession="MS:1000016" value="35.907873" name="scan start time" />
              </scan>
              <scan>
                <cvParam cvRef="MS" accession="MS:1000016" value="35.925643" name="scan start time" />
              </scan>
              <scan>
                <cvParam cvRef="MS" accession="MS:1000016" value="35.943412" name="scan start time" />
              </scan>
              <scan>
                <cvParam cvRef="MS" accession="MS:1000016" value="35.961182" name="scan start time" />
              </scan>
              <scan>
                <cvParam cvRef="MS" accession="MS:1000016" value="35.978952" name="scan start time" />
              </scan>
              <scan>
                <cvParam cvRef="MS" accession="MS:1000016" value="35.996722" name="scan start time" />
              </scan>
              <scan>
                <cvParam cvRef="MS" accession="MS:1000016" value="36.014491" name="scan start time" />
              </scan>
              <scan>
                <cvParam cvRef="MS" accession="MS:1000016" value="36.032261" name="scan start time" />
              </scan>
              <scan>
                <cvParam cvRef="MS" accession="MS:1000016" value="36.050031" name="scan start time" />
              </scan>
              <scan>
                <cvParam cvRef="MS" accession="MS:1000016" value="36.067801" name="scan start time" />
              </scan>
              <scan>
                <cvParam cvRef="MS" accession="MS:1000016" value="36.085571" name="scan start time" />
              </scan>
              <scan>
                <cvParam cvRef="MS" accession="MS:1000016" value="36.103341" name="scan start time" />
              </scan>
              <scan>
                <cvParam cvRef="MS" accession="MS:1000016" value="36.12111" name="scan start time" />
              </scan>
              <scan>
                <cvParam cvRef="MS" accession="MS:1000016" value="36.13888" name="scan start time" />
              </scan>
              <scan>
                <cvParam cvRef="MS" accession="MS:1000016" value="36.15665" name="scan start time" />
              </scan>
              <scan>
                <cvParam cvRef="MS" accession="MS:1000016" value="36.17442" name="scan start time" />
              </scan>
              <scan>
                <cvParam cvRef="MS" accession="MS:1000016" value="36.19219" name="scan start time" />
              </scan>
              <scan>
                <cvParam cvRef="MS" accession="MS:1000016" value="36.209959" name="scan start time" />
              </scan>
              <scan>
                <cvParam cvRef="MS" accession="MS:1000016" value="36.227729" name="scan start time" />
              </scan>
              <scan>
                <cvParam cvRef="MS" accession="MS:1000016" value="36.245499" name="scan start time" />
              </scan>
              <scan>
                <cvParam cvRef="MS" accession="MS:1000016" value="36.263269" name="scan start time" />
              </scan>
              <scan>
                <cvParam cvRef="MS" accession="MS:1000016" value="36.281039" name="scan start time" />
              </scan>
              <scan>
                <cvParam cvRef="MS" accession="MS:1000016" value="36.298809" name="scan start time" />
              </scan>
              <scan>
                <cvParam cvRef="MS" accession="MS:1000016" value="36.316578" name="scan start time" />
              </scan>
              <scan>
                <cvParam cvRef="MS" accession="MS:1000016" value="36.334348" name="scan start time" />
              </scan>
              <scan>
                <cvParam cvRef="MS" accession="MS:1000016" value="36.352118" name="scan start time" />
              </scan>
              <scan>
                <cvParam cvRef="MS" accession="MS:1000016" value="36.369888" name="scan start time" />
              </scan>
              <scan>
                <cvParam cvRef="MS" accession="MS:1000016" value="36.387658" name="scan start time" />
              </scan>
              <scan>
                <cvParam cvRef="MS" accession="MS:1000016" value="36.405428" name="scan start time" />
              </scan>
            </scanList>
            <precursorList count="73" xmlns="http://psi.hupo.org/ms/mzml">
              <precursor>
                <isolationWindow>
                  <cvParam cvRef="MS" accession="MS:1000827" value="953.2077026367188" name="isolation window target m/z" />
                  <cvParam cvRef="MS" accession="MS:1000828" value="0.4000000059604645" name="isolation window lower offset" />
                  <cvParam cvRef="MS" accession="MS:1000829" value="0.4000000059604645" name="isolation window upper offset" />
                </isolationWindow>
                <activation>
                  <cvParam cvRef="MS" accession="MS:1000422" name="high-energy collision-induced dissociation" />
                  <cvParam cvRef="MS" accession="MS:1000045" value="25" name="collision energy" />
                </activation>
              </precursor>
              <precursor>
                <isolationWindow>
                  <cvParam cvRef="MS" accession="MS:1000827" value="953.2077026367188" name="isolation window target m/z" />
                  <cvParam cvRef="MS" accession="MS:1000828" value="0.4000000059604645" name="isolation window lower offset" />
                  <cvParam cvRef="MS" accession="MS:1000829" value="0.4000000059604645" name="isolation window upper offset" />
                </isolationWindow>
                <activation>
                  <cvParam cvRef="MS" accession="MS:1000422" name="high-energy collision-induced dissociation" />
                  <cvParam cvRef="MS" accession="MS:1000045" value="25" name="collision energy" />
                </activation>
              </precursor>
              <precursor>
                <isolationWindow>
                  <cvParam cvRef="MS" accession="MS:1000827" value="953.2077026367188" name="isolation window target m/z" />
                  <cvParam cvRef="MS" accession="MS:1000828" value="0.4000000059604645" name="isolation window lower offset" />
                  <cvParam cvRef="MS" accession="MS:1000829" value="0.4000000059604645" name="isolation window upper offset" />
                </isolationWindow>
                <activation>
                  <cvParam cvRef="MS" accession="MS:1000422" name="high-energy collision-induced dissociation" />
                  <cvParam cvRef="MS" accession="MS:1000045" value="25" name="collision energy" />
                </activation>
              </precursor>
              <precursor>
                <isolationWindow>
                  <cvParam cvRef="MS" accession="MS:1000827" value="953.2077026367188" name="isolation window target m/z" />
                  <cvParam cvRef="MS" accession="MS:1000828" value="0.4000000059604645" name="isolation window lower offset" />
                  <cvParam cvRef="MS" accession="MS:1000829" value="0.4000000059604645" name="isolation window upper offset" />
                </isolationWindow>
                <activation>
                  <cvParam cvRef="MS" accession="MS:1000422" name="high-energy collision-induced dissociation" />
                  <cvParam cvRef="MS" accession="MS:1000045" value="25" name="collision energy" />
                </activation>
              </precursor>
              <precursor>
                <isolationWindow>
                  <cvParam cvRef="MS" accession="MS:1000827" value="953.2077026367188" name="isolation window target m/z" />
                  <cvParam cvRef="MS" accession="MS:1000828" value="0.4000000059604645" name="isolation window lower offset" />
                  <cvParam cvRef="MS" accession="MS:1000829" value="0.4000000059604645" name="isolation window upper offset" />
                </isolationWindow>
                <activation>
                  <cvParam cvRef="MS" accession="MS:1000422" name="high-energy collision-induced dissociation" />
                  <cvParam cvRef="MS" accession="MS:1000045" value="25" name="collision energy" />
                </activation>
              </precursor>
              <precursor>
                <isolationWindow>
                  <cvParam cvRef="MS" accession="MS:1000827" value="953.2077026367188" name="isolation window target m/z" />
                  <cvParam cvRef="MS" accession="MS:1000828" value="0.4000000059604645" name="isolation window lower offset" />
                  <cvParam cvRef="MS" accession="MS:1000829" value="0.4000000059604645" name="isolation window upper offset" />
                </isolationWindow>
                <activation>
                  <cvParam cvRef="MS" accession="MS:1000422" name="high-energy collision-induced dissociation" />
                  <cvParam cvRef="MS" accession="MS:1000045" value="25" name="collision energy" />
                </activation>
              </precursor>
              <precursor>
                <isolationWindow>
                  <cvParam cvRef="MS" accession="MS:1000827" value="953.2077026367188" name="isolation window target m/z" />
                  <cvParam cvRef="MS" accession="MS:1000828" value="0.4000000059604645" name="isolation window lower offset" />
                  <cvParam cvRef="MS" accession="MS:1000829" value="0.4000000059604645" name="isolation window upper offset" />
                </isolationWindow>
                <activation>
                  <cvParam cvRef="MS" accession="MS:1000422" name="high-energy collision-induced dissociation" />
                  <cvParam cvRef="MS" accession="MS:1000045" value="25" name="collision energy" />
                </activation>
              </precursor>
              <precursor>
                <isolationWindow>
                  <cvParam cvRef="MS" accession="MS:1000827" value="953.2077026367188" name="isolation window target m/z" />
                  <cvParam cvRef="MS" accession="MS:1000828" value="0.4000000059604645" name="isolation window lower offset" />
                  <cvParam cvRef="MS" accession="MS:1000829" value="0.4000000059604645" name="isolation window upper offset" />
                </isolationWindow>
                <activation>
                  <cvParam cvRef="MS" accession="MS:1000422" name="high-energy collision-induced dissociation" />
                  <cvParam cvRef="MS" accession="MS:1000045" value="25" name="collision energy" />
                </activation>
              </precursor>
              <precursor>
                <isolationWindow>
                  <cvParam cvRef="MS" accession="MS:1000827" value="953.2077026367188" name="isolation window target m/z" />
                  <cvParam cvRef="MS" accession="MS:1000828" value="0.4000000059604645" name="isolation window lower offset" />
                  <cvParam cvRef="MS" accession="MS:1000829" value="0.4000000059604645" name="isolation window upper offset" />
                </isolationWindow>
                <activation>
                  <cvParam cvRef="MS" accession="MS:1000422" name="high-energy collision-induced dissociation" />
                  <cvParam cvRef="MS" accession="MS:1000045" value="25" name="collision energy" />
                </activation>
              </precursor>
              <precursor>
                <isolationWindow>
                  <cvParam cvRef="MS" accession="MS:1000827" value="953.2077026367188" name="isolation window target m/z" />
                  <cvParam cvRef="MS" accession="MS:1000828" value="0.4000000059604645" name="isolation window lower offset" />
                  <cvParam cvRef="MS" accession="MS:1000829" value="0.4000000059604645" name="isolation window upper offset" />
                </isolationWindow>
                <activation>
                  <cvParam cvRef="MS" accession="MS:1000422" name="high-energy collision-induced dissociation" />
                  <cvParam cvRef="MS" accession="MS:1000045" value="25" name="collision energy" />
                </activation>
              </precursor>
              <precursor>
                <isolationWindow>
                  <cvParam cvRef="MS" accession="MS:1000827" value="953.2077026367188" name="isolation window target m/z" />
                  <cvParam cvRef="MS" accession="MS:1000828" value="0.4000000059604645" name="isolation window lower offset" />
                  <cvParam cvRef="MS" accession="MS:1000829" value="0.4000000059604645" name="isolation window upper offset" />
                </isolationWindow>
                <activation>
                  <cvParam cvRef="MS" accession="MS:1000422" name="high-energy collision-induced dissociation" />
                  <cvParam cvRef="MS" accession="MS:1000045" value="25" name="collision energy" />
                </activation>
              </precursor>
              <precursor>
                <isolationWindow>
                  <cvParam cvRef="MS" accession="MS:1000827" value="953.2077026367188" name="isolation window target m/z" />
                  <cvParam cvRef="MS" accession="MS:1000828" value="0.4000000059604645" name="isolation window lower offset" />
                  <cvParam cvRef="MS" accession="MS:1000829" value="0.4000000059604645" name="isolation window upper offset" />
                </isolationWindow>
                <activation>
                  <cvParam cvRef="MS" accession="MS:1000422" name="high-energy collision-induced dissociation" />
                  <cvParam cvRef="MS" accession="MS:1000045" value="25" name="collision energy" />
                </activation>
              </precursor>
              <precursor>
                <isolationWindow>
                  <cvParam cvRef="MS" accession="MS:1000827" value="953.2077026367188" name="isolation window target m/z" />
                  <cvParam cvRef="MS" accession="MS:1000828" value="0.4000000059604645" name="isolation window lower offset" />
                  <cvParam cvRef="MS" accession="MS:1000829" value="0.4000000059604645" name="isolation window upper offset" />
                </isolationWindow>
                <activation>
                  <cvParam cvRef="MS" accession="MS:1000422" name="high-energy collision-induced dissociation" />
                  <cvParam cvRef="MS" accession="MS:1000045" value="25" name="collision energy" />
                </activation>
              </precursor>
              <precursor>
                <isolationWindow>
                  <cvParam cvRef="MS" accession="MS:1000827" value="953.2077026367188" name="isolation window target m/z" />
                  <cvParam cvRef="MS" accession="MS:1000828" value="0.4000000059604645" name="isolation window lower offset" />
                  <cvParam cvRef="MS" accession="MS:1000829" value="0.4000000059604645" name="isolation window upper offset" />
                </isolationWindow>
                <activation>
                  <cvParam cvRef="MS" accession="MS:1000422" name="high-energy collision-induced dissociation" />
                  <cvParam cvRef="MS" accession="MS:1000045" value="25" name="collision energy" />
                </activation>
              </precursor>
              <precursor>
                <isolationWindow>
                  <cvParam cvRef="MS" accession="MS:1000827" value="953.2077026367188" name="isolation window target m/z" />
                  <cvParam cvRef="MS" accession="MS:1000828" value="0.4000000059604645" name="isolation window lower offset" />
                  <cvParam cvRef="MS" accession="MS:1000829" value="0.4000000059604645" name="isolation window upper offset" />
                </isolationWindow>
                <activation>
                  <cvParam cvRef="MS" accession="MS:1000422" name="high-energy collision-induced dissociation" />
                  <cvParam cvRef="MS" accession="MS:1000045" value="25" name="collision energy" />
                </activation>
              </precursor>
              <precursor>
                <isolationWindow>
                  <cvParam cvRef="MS" accession="MS:1000827" value="953.2077026367188" name="isolation window target m/z" />
                  <cvParam cvRef="MS" accession="MS:1000828" value="0.4000000059604645" name="isolation window lower offset" />
                  <cvParam cvRef="MS" accession="MS:1000829" value="0.4000000059604645" name="isolation window upper offset" />
                </isolationWindow>
                <activation>
                  <cvParam cvRef="MS" accession="MS:1000422" name="high-energy collision-induced dissociation" />
                  <cvParam cvRef="MS" accession="MS:1000045" value="25" name="collision energy" />
                </activation>
              </precursor>
              <precursor>
                <isolationWindow>
                  <cvParam cvRef="MS" accession="MS:1000827" value="953.2077026367188" name="isolation window target m/z" />
                  <cvParam cvRef="MS" accession="MS:1000828" value="0.4000000059604645" name="isolation window lower offset" />
                  <cvParam cvRef="MS" accession="MS:1000829" value="0.4000000059604645" name="isolation window upper offset" />
                </isolationWindow>
                <activation>
                  <cvParam cvRef="MS" accession="MS:1000422" name="high-energy collision-induced dissociation" />
                  <cvParam cvRef="MS" accession="MS:1000045" value="25" name="collision energy" />
                </activation>
              </precursor>
              <precursor>
                <isolationWindow>
                  <cvParam cvRef="MS" accession="MS:1000827" value="953.2077026367188" name="isolation window target m/z" />
                  <cvParam cvRef="MS" accession="MS:1000828" value="0.4000000059604645" name="isolation window lower offset" />
                  <cvParam cvRef="MS" accession="MS:1000829" value="0.4000000059604645" name="isolation window upper offset" />
                </isolationWindow>
                <activation>
                  <cvParam cvRef="MS" accession="MS:1000422" name="high-energy collision-induced dissociation" />
                  <cvParam cvRef="MS" accession="MS:1000045" value="25" name="collision energy" />
                </activation>
              </precursor>
              <precursor>
                <isolationWindow>
                  <cvParam cvRef="MS" accession="MS:1000827" value="953.2077026367188" name="isolation window target m/z" />
                  <cvParam cvRef="MS" accession="MS:1000828" value="0.4000000059604645" name="isolation window lower offset" />
                  <cvParam cvRef="MS" accession="MS:1000829" value="0.4000000059604645" name="isolation window upper offset" />
                </isolationWindow>
                <activation>
                  <cvParam cvRef="MS" accession="MS:1000422" name="high-energy collision-induced dissociation" />
                  <cvParam cvRef="MS" accession="MS:1000045" value="25" name="collision energy" />
                </activation>
              </precursor>
              <precursor>
                <isolationWindow>
                  <cvParam cvRef="MS" accession="MS:1000827" value="953.2077026367188" name="isolation window target m/z" />
                  <cvParam cvRef="MS" accession="MS:1000828" value="0.4000000059604645" name="isolation window lower offset" />
                  <cvParam cvRef="MS" accession="MS:1000829" value="0.4000000059604645" name="isolation window upper offset" />
                </isolationWindow>
                <activation>
                  <cvParam cvRef="MS" accession="MS:1000422" name="high-energy collision-induced dissociation" />
                  <cvParam cvRef="MS" accession="MS:1000045" value="25" name="collision energy" />
                </activation>
              </precursor>
              <precursor>
                <isolationWindow>
                  <cvParam cvRef="MS" accession="MS:1000827" value="953.2077026367188" name="isolation window target m/z" />
                  <cvParam cvRef="MS" accession="MS:1000828" value="0.4000000059604645" name="isolation window lower offset" />
                  <cvParam cvRef="MS" accession="MS:1000829" value="0.4000000059604645" name="isolation window upper offset" />
                </isolationWindow>
                <activation>
                  <cvParam cvRef="MS" accession="MS:1000422" name="high-energy collision-induced dissociation" />
                  <cvParam cvRef="MS" accession="MS:1000045" value="25" name="collision energy" />
                </activation>
              </precursor>
              <precursor>
                <isolationWindow>
                  <cvParam cvRef="MS" accession="MS:1000827" value="953.2077026367188" name="isolation window target m/z" />
                  <cvParam cvRef="MS" accession="MS:1000828" value="0.4000000059604645" name="isolation window lower offset" />
                  <cvParam cvRef="MS" accession="MS:1000829" value="0.4000000059604645" name="isolation window upper offset" />
                </isolationWindow>
                <activation>
                  <cvParam cvRef="MS" accession="MS:1000422" name="high-energy collision-induced dissociation" />
                  <cvParam cvRef="MS" accession="MS:1000045" value="25" name="collision energy" />
                </activation>
              </precursor>
              <precursor>
                <isolationWindow>
                  <cvParam cvRef="MS" accession="MS:1000827" value="953.2077026367188" name="isolation window target m/z" />
                  <cvParam cvRef="MS" accession="MS:1000828" value="0.4000000059604645" name="isolation window lower offset" />
                  <cvParam cvRef="MS" accession="MS:1000829" value="0.4000000059604645" name="isolation window upper offset" />
                </isolationWindow>
                <activation>
                  <cvParam cvRef="MS" accession="MS:1000422" name="high-energy collision-induced dissociation" />
                  <cvParam cvRef="MS" accession="MS:1000045" value="25" name="collision energy" />
                </activation>
              </precursor>
              <precursor>
                <isolationWindow>
                  <cvParam cvRef="MS" accession="MS:1000827" value="953.2077026367188" name="isolation window target m/z" />
                  <cvParam cvRef="MS" accession="MS:1000828" value="0.4000000059604645" name="isolation window lower offset" />
                  <cvParam cvRef="MS" accession="MS:1000829" value="0.4000000059604645" name="isolation window upper offset" />
                </isolationWindow>
                <activation>
                  <cvParam cvRef="MS" accession="MS:1000422" name="high-energy collision-induced dissociation" />
                  <cvParam cvRef="MS" accession="MS:1000045" value="25" name="collision energy" />
                </activation>
              </precursor>
              <precursor>
                <isolationWindow>
                  <cvParam cvRef="MS" accession="MS:1000827" value="953.2077026367188" name="isolation window target m/z" />
                  <cvParam cvRef="MS" accession="MS:1000828" value="0.4000000059604645" name="isolation window lower offset" />
                  <cvParam cvRef="MS" accession="MS:1000829" value="0.4000000059604645" name="isolation window upper offset" />
                </isolationWindow>
                <activation>
                  <cvParam cvRef="MS" accession="MS:1000422" name="high-energy collision-induced dissociation" />
                  <cvParam cvRef="MS" accession="MS:1000045" value="25" name="collision energy" />
                </activation>
              </precursor>
              <precursor>
                <isolationWindow>
                  <cvParam cvRef="MS" accession="MS:1000827" value="953.2077026367188" name="isolation window target m/z" />
                  <cvParam cvRef="MS" accession="MS:1000828" value="0.4000000059604645" name="isolation window lower offset" />
                  <cvParam cvRef="MS" accession="MS:1000829" value="0.4000000059604645" name="isolation window upper offset" />
                </isolationWindow>
                <activation>
                  <cvParam cvRef="MS" accession="MS:1000422" name="high-energy collision-induced dissociation" />
                  <cvParam cvRef="MS" accession="MS:1000045" value="25" name="collision energy" />
                </activation>
              </precursor>
              <precursor>
                <isolationWindow>
                  <cvParam cvRef="MS" accession="MS:1000827" value="953.2077026367188" name="isolation window target m/z" />
                  <cvParam cvRef="MS" accession="MS:1000828" value="0.4000000059604645" name="isolation window lower offset" />
                  <cvParam cvRef="MS" accession="MS:1000829" value="0.4000000059604645" name="isolation window upper offset" />
                </isolationWindow>
                <activation>
                  <cvParam cvRef="MS" accession="MS:1000422" name="high-energy collision-induced dissociation" />
                  <cvParam cvRef="MS" accession="MS:1000045" value="25" name="collision energy" />
                </activation>
              </precursor>
              <precursor>
                <isolationWindow>
                  <cvParam cvRef="MS" accession="MS:1000827" value="953.2077026367188" name="isolation window target m/z" />
                  <cvParam cvRef="MS" accession="MS:1000828" value="0.4000000059604645" name="isolation window lower offset" />
                  <cvParam cvRef="MS" accession="MS:1000829" value="0.4000000059604645" name="isolation window upper offset" />
                </isolationWindow>
                <activation>
                  <cvParam cvRef="MS" accession="MS:1000422" name="high-energy collision-induced dissociation" />
                  <cvParam cvRef="MS" accession="MS:1000045" value="25" name="collision energy" />
                </activation>
              </precursor>
              <precursor>
                <isolationWindow>
                  <cvParam cvRef="MS" accession="MS:1000827" value="953.2077026367188" name="isolation window target m/z" />
                  <cvParam cvRef="MS" accession="MS:1000828" value="0.4000000059604645" name="isolation window lower offset" />
                  <cvParam cvRef="MS" accession="MS:1000829" value="0.4000000059604645" name="isolation window upper offset" />
                </isolationWindow>
                <activation>
                  <cvParam cvRef="MS" accession="MS:1000422" name="high-energy collision-induced dissociation" />
                  <cvParam cvRef="MS" accession="MS:1000045" value="25" name="collision energy" />
                </activation>
              </precursor>
              <precursor>
                <isolationWindow>
                  <cvParam cvRef="MS" accession="MS:1000827" value="953.2077026367188" name="isolation window target m/z" />
                  <cvParam cvRef="MS" accession="MS:1000828" value="0.4000000059604645" name="isolation window lower offset" />
                  <cvParam cvRef="MS" accession="MS:1000829" value="0.4000000059604645" name="isolation window upper offset" />
                </isolationWindow>
                <activation>
                  <cvParam cvRef="MS" accession="MS:1000422" name="high-energy collision-induced dissociation" />
                  <cvParam cvRef="MS" accession="MS:1000045" value="25" name="collision energy" />
                </activation>
              </precursor>
              <precursor>
                <isolationWindow>
                  <cvParam cvRef="MS" accession="MS:1000827" value="953.2077026367188" name="isolation window target m/z" />
                  <cvParam cvRef="MS" accession="MS:1000828" value="0.4000000059604645" name="isolation window lower offset" />
                  <cvParam cvRef="MS" accession="MS:1000829" value="0.4000000059604645" name="isolation window upper offset" />
                </isolationWindow>
                <activation>
                  <cvParam cvRef="MS" accession="MS:1000422" name="high-energy collision-induced dissociation" />
                  <cvParam cvRef="MS" accession="MS:1000045" value="25" name="collision energy" />
                </activation>
              </precursor>
              <precursor>
                <isolationWindow>
                  <cvParam cvRef="MS" accession="MS:1000827" value="953.2077026367188" name="isolation window target m/z" />
                  <cvParam cvRef="MS" accession="MS:1000828" value="0.4000000059604645" name="isolation window lower offset" />
                  <cvParam cvRef="MS" accession="MS:1000829" value="0.4000000059604645" name="isolation window upper offset" />
                </isolationWindow>
                <activation>
                  <cvParam cvRef="MS" accession="MS:1000422" name="high-energy collision-induced dissociation" />
                  <cvParam cvRef="MS" accession="MS:1000045" value="25" name="collision energy" />
                </activation>
              </precursor>
              <precursor>
                <isolationWindow>
                  <cvParam cvRef="MS" accession="MS:1000827" value="953.2077026367188" name="isolation window target m/z" />
                  <cvParam cvRef="MS" accession="MS:1000828" value="0.4000000059604645" name="isolation window lower offset" />
                  <cvParam cvRef="MS" accession="MS:1000829" value="0.4000000059604645" name="isolation window upper offset" />
                </isolationWindow>
                <activation>
                  <cvParam cvRef="MS" accession="MS:1000422" name="high-energy collision-induced dissociation" />
                  <cvParam cvRef="MS" accession="MS:1000045" value="25" name="collision energy" />
                </activation>
              </precursor>
              <precursor>
                <isolationWindow>
                  <cvParam cvRef="MS" accession="MS:1000827" value="953.2077026367188" name="isolation window target m/z" />
                  <cvParam cvRef="MS" accession="MS:1000828" value="0.4000000059604645" name="isolation window lower offset" />
                  <cvParam cvRef="MS" accession="MS:1000829" value="0.4000000059604645" name="isolation window upper offset" />
                </isolationWindow>
                <activation>
                  <cvParam cvRef="MS" accession="MS:1000422" name="high-energy collision-induced dissociation" />
                  <cvParam cvRef="MS" accession="MS:1000045" value="25" name="collision energy" />
                </activation>
              </precursor>
              <precursor>
                <isolationWindow>
                  <cvParam cvRef="MS" accession="MS:1000827" value="953.2077026367188" name="isolation window target m/z" />
                  <cvParam cvRef="MS" accession="MS:1000828" value="0.4000000059604645" name="isolation window lower offset" />
                  <cvParam cvRef="MS" accession="MS:1000829" value="0.4000000059604645" name="isolation window upper offset" />
                </isolationWindow>
                <activation>
                  <cvParam cvRef="MS" accession="MS:1000422" name="high-energy collision-induced dissociation" />
                  <cvParam cvRef="MS" accession="MS:1000045" value="25" name="collision energy" />
                </activation>
              </precursor>
              <precursor>
                <isolationWindow>
                  <cvParam cvRef="MS" accession="MS:1000827" value="953.2077026367188" name="isolation window target m/z" />
                  <cvParam cvRef="MS" accession="MS:1000828" value="0.4000000059604645" name="isolation window lower offset" />
                  <cvParam cvRef="MS" accession="MS:1000829" value="0.4000000059604645" name="isolation window upper offset" />
                </isolationWindow>
                <activation>
                  <cvParam cvRef="MS" accession="MS:1000422" name="high-energy collision-induced dissociation" />
                  <cvParam cvRef="MS" accession="MS:1000045" value="25" name="collision energy" />
                </activation>
              </precursor>
              <precursor>
                <isolationWindow>
                  <cvParam cvRef="MS" accession="MS:1000827" value="953.2077026367188" name="isolation window target m/z" />
                  <cvParam cvRef="MS" accession="MS:1000828" value="0.4000000059604645" name="isolation window lower offset" />
                  <cvParam cvRef="MS" accession="MS:1000829" value="0.4000000059604645" name="isolation window upper offset" />
                </isolationWindow>
                <activation>
                  <cvParam cvRef="MS" accession="MS:1000422" name="high-energy collision-induced dissociation" />
                  <cvParam cvRef="MS" accession="MS:1000045" value="25" name="collision energy" />
                </activation>
              </precursor>
              <precursor>
                <isolationWindow>
                  <cvParam cvRef="MS" accession="MS:1000827" value="953.2077026367188" name="isolation window target m/z" />
                  <cvParam cvRef="MS" accession="MS:1000828" value="0.4000000059604645" name="isolation window lower offset" />
                  <cvParam cvRef="MS" accession="MS:1000829" value="0.4000000059604645" name="isolation window upper offset" />
                </isolationWindow>
                <activation>
                  <cvParam cvRef="MS" accession="MS:1000422" name="high-energy collision-induced dissociation" />
                  <cvParam cvRef="MS" accession="MS:1000045" value="25" name="collision energy" />
                </activation>
              </precursor>
              <precursor>
                <isolationWindow>
                  <cvParam cvRef="MS" accession="MS:1000827" value="953.2077026367188" name="isolation window target m/z" />
                  <cvParam cvRef="MS" accession="MS:1000828" value="0.4000000059604645" name="isolation window lower offset" />
                  <cvParam cvRef="MS" accession="MS:1000829" value="0.4000000059604645" name="isolation window upper offset" />
                </isolationWindow>
                <activation>
                  <cvParam cvRef="MS" accession="MS:1000422" name="high-energy collision-induced dissociation" />
                  <cvParam cvRef="MS" accession="MS:1000045" value="25" name="collision energy" />
                </activation>
              </precursor>
              <precursor>
                <isolationWindow>
                  <cvParam cvRef="MS" accession="MS:1000827" value="953.2077026367188" name="isolation window target m/z" />
                  <cvParam cvRef="MS" accession="MS:1000828" value="0.4000000059604645" name="isolation window lower offset" />
                  <cvParam cvRef="MS" accession="MS:1000829" value="0.4000000059604645" name="isolation window upper offset" />
                </isolationWindow>
                <activation>
                  <cvParam cvRef="MS" accession="MS:1000422" name="high-energy collision-induced dissociation" />
                  <cvParam cvRef="MS" accession="MS:1000045" value="25" name="collision energy" />
                </activation>
              </precursor>
              <precursor>
                <isolationWindow>
                  <cvParam cvRef="MS" accession="MS:1000827" value="953.2077026367188" name="isolation window target m/z" />
                  <cvParam cvRef="MS" accession="MS:1000828" value="0.4000000059604645" name="isolation window lower offset" />
                  <cvParam cvRef="MS" accession="MS:1000829" value="0.4000000059604645" name="isolation window upper offset" />
                </isolationWindow>
                <activation>
                  <cvParam cvRef="MS" accession="MS:1000422" name="high-energy collision-induced dissociation" />
                  <cvParam cvRef="MS" accession="MS:1000045" value="25" name="collision energy" />
                </activation>
              </precursor>
              <precursor>
                <isolationWindow>
                  <cvParam cvRef="MS" accession="MS:1000827" value="953.2077026367188" name="isolation window target m/z" />
                  <cvParam cvRef="MS" accession="MS:1000828" value="0.4000000059604645" name="isolation window lower offset" />
                  <cvParam cvRef="MS" accession="MS:1000829" value="0.4000000059604645" name="isolation window upper offset" />
                </isolationWindow>
                <activation>
                  <cvParam cvRef="MS" accession="MS:1000422" name="high-energy collision-induced dissociation" />
                  <cvParam cvRef="MS" accession="MS:1000045" value="25" name="collision energy" />
                </activation>
              </precursor>
              <precursor>
                <isolationWindow>
                  <cvParam cvRef="MS" accession="MS:1000827" value="953.2077026367188" name="isolation window target m/z" />
                  <cvParam cvRef="MS" accession="MS:1000828" value="0.4000000059604645" name="isolation window lower offset" />
                  <cvParam cvRef="MS" accession="MS:1000829" value="0.4000000059604645" name="isolation window upper offset" />
                </isolationWindow>
                <activation>
                  <cvParam cvRef="MS" accession="MS:1000422" name="high-energy collision-induced dissociation" />
                  <cvParam cvRef="MS" accession="MS:1000045" value="25" name="collision energy" />
                </activation>
              </precursor>
              <precursor>
                <isolationWindow>
                  <cvParam cvRef="MS" accession="MS:1000827" value="953.2077026367188" name="isolation window target m/z" />
                  <cvParam cvRef="MS" accession="MS:1000828" value="0.4000000059604645" name="isolation window lower offset" />
                  <cvParam cvRef="MS" accession="MS:1000829" value="0.4000000059604645" name="isolation window upper offset" />
                </isolationWindow>
                <activation>
                  <cvParam cvRef="MS" accession="MS:1000422" name="high-energy collision-induced dissociation" />
                  <cvParam cvRef="MS" accession="MS:1000045" value="25" name="collision energy" />
                </activation>
              </precursor>
              <precursor>
                <isolationWindow>
                  <cvParam cvRef="MS" accession="MS:1000827" value="953.2077026367188" name="isolation window target m/z" />
                  <cvParam cvRef="MS" accession="MS:1000828" value="0.4000000059604645" name="isolation window lower offset" />
                  <cvParam cvRef="MS" accession="MS:1000829" value="0.4000000059604645" name="isolation window upper offset" />
                </isolationWindow>
                <activation>
                  <cvParam cvRef="MS" accession="MS:1000422" name="high-energy collision-induced dissociation" />
                  <cvParam cvRef="MS" accession="MS:1000045" value="25" name="collision energy" />
                </activation>
              </precursor>
              <precursor>
                <isolationWindow>
                  <cvParam cvRef="MS" accession="MS:1000827" value="953.2077026367188" name="isolation window target m/z" />
                  <cvParam cvRef="MS" accession="MS:1000828" value="0.4000000059604645" name="isolation window lower offset" />
                  <cvParam cvRef="MS" accession="MS:1000829" value="0.4000000059604645" name="isolation window upper offset" />
                </isolationWindow>
                <activation>
                  <cvParam cvRef="MS" accession="MS:1000422" name="high-energy collision-induced dissociation" />
                  <cvParam cvRef="MS" accession="MS:1000045" value="25" name="collision energy" />
                </activation>
              </precursor>
              <precursor>
                <isolationWindow>
                  <cvParam cvRef="MS" accession="MS:1000827" value="953.2077026367188" name="isolation window target m/z" />
                  <cvParam cvRef="MS" accession="MS:1000828" value="0.4000000059604645" name="isolation window lower offset" />
                  <cvParam cvRef="MS" accession="MS:1000829" value="0.4000000059604645" name="isolation window upper offset" />
                </isolationWindow>
                <activation>
                  <cvParam cvRef="MS" accession="MS:1000422" name="high-energy collision-induced dissociation" />
                  <cvParam cvRef="MS" accession="MS:1000045" value="25" name="collision energy" />
                </activation>
              </precursor>
              <precursor>
                <isolationWindow>
                  <cvParam cvRef="MS" accession="MS:1000827" value="953.2077026367188" name="isolation window target m/z" />
                  <cvParam cvRef="MS" accession="MS:1000828" value="0.4000000059604645" name="isolation window lower offset" />
                  <cvParam cvRef="MS" accession="MS:1000829" value="0.4000000059604645" name="isolation window upper offset" />
                </isolationWindow>
                <activation>
                  <cvParam cvRef="MS" accession="MS:1000422" name="high-energy collision-induced dissociation" />
                  <cvParam cvRef="MS" accession="MS:1000045" value="25" name="collision energy" />
                </activation>
              </precursor>
              <precursor>
                <isolationWindow>
                  <cvParam cvRef="MS" accession="MS:1000827" value="953.2077026367188" name="isolation window target m/z" />
                  <cvParam cvRef="MS" accession="MS:1000828" value="0.4000000059604645" name="isolation window lower offset" />
                  <cvParam cvRef="MS" accession="MS:1000829" value="0.4000000059604645" name="isolation window upper offset" />
                </isolationWindow>
                <activation>
                  <cvParam cvRef="MS" accession="MS:1000422" name="high-energy collision-induced dissociation" />
                  <cvParam cvRef="MS" accession="MS:1000045" value="25" name="collision energy" />
                </activation>
              </precursor>
              <precursor>
                <isolationWindow>
                  <cvParam cvRef="MS" accession="MS:1000827" value="953.2077026367188" name="isolation window target m/z" />
                  <cvParam cvRef="MS" accession="MS:1000828" value="0.4000000059604645" name="isolation window lower offset" />
                  <cvParam cvRef="MS" accession="MS:1000829" value="0.4000000059604645" name="isolation window upper offset" />
                </isolationWindow>
                <activation>
                  <cvParam cvRef="MS" accession="MS:1000422" name="high-energy collision-induced dissociation" />
                  <cvParam cvRef="MS" accession="MS:1000045" value="25" name="collision energy" />
                </activation>
              </precursor>
              <precursor>
                <isolationWindow>
                  <cvParam cvRef="MS" accession="MS:1000827" value="953.2077026367188" name="isolation window target m/z" />
                  <cvParam cvRef="MS" accession="MS:1000828" value="0.4000000059604645" name="isolation window lower offset" />
                  <cvParam cvRef="MS" accession="MS:1000829" value="0.4000000059604645" name="isolation window upper offset" />
                </isolationWindow>
                <activation>
                  <cvParam cvRef="MS" accession="MS:1000422" name="high-energy collision-induced dissociation" />
                  <cvParam cvRef="MS" accession="MS:1000045" value="25" name="collision energy" />
                </activation>
              </precursor>
              <precursor>
                <isolationWindow>
                  <cvParam cvRef="MS" accession="MS:1000827" value="953.2077026367188" name="isolation window target m/z" />
                  <cvParam cvRef="MS" accession="MS:1000828" value="0.4000000059604645" name="isolation window lower offset" />
                  <cvParam cvRef="MS" accession="MS:1000829" value="0.4000000059604645" name="isolation window upper offset" />
                </isolationWindow>
                <activation>
                  <cvParam cvRef="MS" accession="MS:1000422" name="high-energy collision-induced dissociation" />
                  <cvParam cvRef="MS" accession="MS:1000045" value="25" name="collision energy" />
                </activation>
              </precursor>
              <precursor>
                <isolationWindow>
                  <cvParam cvRef="MS" accession="MS:1000827" value="953.2077026367188" name="isolation window target m/z" />
                  <cvParam cvRef="MS" accession="MS:1000828" value="0.4000000059604645" name="isolation window lower offset" />
                  <cvParam cvRef="MS" accession="MS:1000829" value="0.4000000059604645" name="isolation window upper offset" />
                </isolationWindow>
                <activation>
                  <cvParam cvRef="MS" accession="MS:1000422" name="high-energy collision-induced dissociation" />
                  <cvParam cvRef="MS" accession="MS:1000045" value="25" name="collision energy" />
                </activation>
              </precursor>
              <precursor>
                <isolationWindow>
                  <cvParam cvRef="MS" accession="MS:1000827" value="953.2077026367188" name="isolation window target m/z" />
                  <cvParam cvRef="MS" accession="MS:1000828" value="0.4000000059604645" name="isolation window lower offset" />
                  <cvParam cvRef="MS" accession="MS:1000829" value="0.4000000059604645" name="isolation window upper offset" />
                </isolationWindow>
                <activation>
                  <cvParam cvRef="MS" accession="MS:1000422" name="high-energy collision-induced dissociation" />
                  <cvParam cvRef="MS" accession="MS:1000045" value="25" name="collision energy" />
                </activation>
              </precursor>
              <precursor>
                <isolationWindow>
                  <cvParam cvRef="MS" accession="MS:1000827" value="953.2077026367188" name="isolation window target m/z" />
                  <cvParam cvRef="MS" accession="MS:1000828" value="0.4000000059604645" name="isolation window lower offset" />
                  <cvParam cvRef="MS" accession="MS:1000829" value="0.4000000059604645" name="isolation window upper offset" />
                </isolationWindow>
                <activation>
                  <cvParam cvRef="MS" accession="MS:1000422" name="high-energy collision-induced dissociation" />
                  <cvParam cvRef="MS" accession="MS:1000045" value="25" name="collision energy" />
                </activation>
              </precursor>
              <precursor>
                <isolationWindow>
                  <cvParam cvRef="MS" accession="MS:1000827" value="953.2077026367188" name="isolation window target m/z" />
                  <cvParam cvRef="MS" accession="MS:1000828" value="0.4000000059604645" name="isolation window lower offset" />
                  <cvParam cvRef="MS" accession="MS:1000829" value="0.4000000059604645" name="isolation window upper offset" />
                </isolationWindow>
                <activation>
                  <cvParam cvRef="MS" accession="MS:1000422" name="high-energy collision-induced dissociation" />
                  <cvParam cvRef="MS" accession="MS:1000045" value="25" name="collision energy" />
                </activation>
              </precursor>
              <precursor>
                <isolationWindow>
                  <cvParam cvRef="MS" accession="MS:1000827" value="953.2077026367188" name="isolation window target m/z" />
                  <cvParam cvRef="MS" accession="MS:1000828" value="0.4000000059604645" name="isolation window lower offset" />
                  <cvParam cvRef="MS" accession="MS:1000829" value="0.4000000059604645" name="isolation window upper offset" />
                </isolationWindow>
                <activation>
                  <cvParam cvRef="MS" accession="MS:1000422" name="high-energy collision-induced dissociation" />
                  <cvParam cvRef="MS" accession="MS:1000045" value="25" name="collision energy" />
                </activation>
              </precursor>
              <precursor>
                <isolationWindow>
                  <cvParam cvRef="MS" accession="MS:1000827" value="953.2077026367188" name="isolation window target m/z" />
                  <cvParam cvRef="MS" accession="MS:1000828" value="0.4000000059604645" name="isolation window lower offset" />
                  <cvParam cvRef="MS" accession="MS:1000829" value="0.4000000059604645" name="isolation window upper offset" />
                </isolationWindow>
                <activation>
                  <cvParam cvRef="MS" accession="MS:1000422" name="high-energy collision-induced dissociation" />
                  <cvParam cvRef="MS" accession="MS:1000045" value="25" name="collision energy" />
                </activation>
              </precursor>
              <precursor>
                <isolationWindow>
                  <cvParam cvRef="MS" accession="MS:1000827" value="953.2077026367188" name="isolation window target m/z" />
                  <cvParam cvRef="MS" accession="MS:1000828" value="0.4000000059604645" name="isolation window lower offset" />
                  <cvParam cvRef="MS" accession="MS:1000829" value="0.4000000059604645" name="isolation window upper offset" />
                </isolationWindow>
                <activation>
                  <cvParam cvRef="MS" accession="MS:1000422" name="high-energy collision-induced dissociation" />
                  <cvParam cvRef="MS" accession="MS:1000045" value="25" name="collision energy" />
                </activation>
              </precursor>
              <precursor>
                <isolationWindow>
                  <cvParam cvRef="MS" accession="MS:1000827" value="953.2077026367188" name="isolation window target m/z" />
                  <cvParam cvRef="MS" accession="MS:1000828" value="0.4000000059604645" name="isolation window lower offset" />
                  <cvParam cvRef="MS" accession="MS:1000829" value="0.4000000059604645" name="isolation window upper offset" />
                </isolationWindow>
                <activation>
                  <cvParam cvRef="MS" accession="MS:1000422" name="high-energy collision-induced dissociation" />
                  <cvParam cvRef="MS" accession="MS:1000045" value="25" name="collision energy" />
                </activation>
              </precursor>
              <precursor>
                <isolationWindow>
                  <cvParam cvRef="MS" accession="MS:1000827" value="953.2077026367188" name="isolation window target m/z" />
                  <cvParam cvRef="MS" accession="MS:1000828" value="0.4000000059604645" name="isolation window lower offset" />
                  <cvParam cvRef="MS" accession="MS:1000829" value="0.4000000059604645" name="isolation window upper offset" />
                </isolationWindow>
                <activation>
                  <cvParam cvRef="MS" accession="MS:1000422" name="high-energy collision-induced dissociation" />
                  <cvParam cvRef="MS" accession="MS:1000045" value="25" name="collision energy" />
                </activation>
              </precursor>
              <precursor>
                <isolationWindow>
                  <cvParam cvRef="MS" accession="MS:1000827" value="953.2077026367188" name="isolation window target m/z" />
                  <cvParam cvRef="MS" accession="MS:1000828" value="0.4000000059604645" name="isolation window lower offset" />
                  <cvParam cvRef="MS" accession="MS:1000829" value="0.4000000059604645" name="isolation window upper offset" />
                </isolationWindow>
                <activation>
                  <cvParam cvRef="MS" accession="MS:1000422" name="high-energy collision-induced dissociation" />
                  <cvParam cvRef="MS" accession="MS:1000045" value="25" name="collision energy" />
                </activation>
              </precursor>
              <precursor>
                <isolationWindow>
                  <cvParam cvRef="MS" accession="MS:1000827" value="953.2077026367188" name="isolation window target m/z" />
                  <cvParam cvRef="MS" accession="MS:1000828" value="0.4000000059604645" name="isolation window lower offset" />
                  <cvParam cvRef="MS" accession="MS:1000829" value="0.4000000059604645" name="isolation window upper offset" />
                </isolationWindow>
                <activation>
                  <cvParam cvRef="MS" accession="MS:1000422" name="high-energy collision-induced dissociation" />
                  <cvParam cvRef="MS" accession="MS:1000045" value="25" name="collision energy" />
                </activation>
              </precursor>
              <precursor>
                <isolationWindow>
                  <cvParam cvRef="MS" accession="MS:1000827" value="953.2077026367188" name="isolation window target m/z" />
                  <cvParam cvRef="MS" accession="MS:1000828" value="0.4000000059604645" name="isolation window lower offset" />
                  <cvParam cvRef="MS" accession="MS:1000829" value="0.4000000059604645" name="isolation window upper offset" />
                </isolationWindow>
                <activation>
                  <cvParam cvRef="MS" accession="MS:1000422" name="high-energy collision-induced dissociation" />
                  <cvParam cvRef="MS" accession="MS:1000045" value="25" name="collision energy" />
                </activation>
              </precursor>
              <precursor>
                <isolationWindow>
                  <cvParam cvRef="MS" accession="MS:1000827" value="953.2077026367188" name="isolation window target m/z" />
                  <cvParam cvRef="MS" accession="MS:1000828" value="0.4000000059604645" name="isolation window lower offset" />
                  <cvParam cvRef="MS" accession="MS:1000829" value="0.4000000059604645" name="isolation window upper offset" />
                </isolationWindow>
                <activation>
                  <cvParam cvRef="MS" accession="MS:1000422" name="high-energy collision-induced dissociation" />
                  <cvParam cvRef="MS" accession="MS:1000045" value="25" name="collision energy" />
                </activation>
              </precursor>
              <precursor>
                <isolationWindow>
                  <cvParam cvRef="MS" accession="MS:1000827" value="953.2077026367188" name="isolation window target m/z" />
                  <cvParam cvRef="MS" accession="MS:1000828" value="0.4000000059604645" name="isolation window lower offset" />
                  <cvParam cvRef="MS" accession="MS:1000829" value="0.4000000059604645" name="isolation window upper offset" />
                </isolationWindow>
                <activation>
                  <cvParam cvRef="MS" accession="MS:1000422" name="high-energy collision-induced dissociation" />
                  <cvParam cvRef="MS" accession="MS:1000045" value="25" name="collision energy" />
                </activation>
              </precursor>
              <precursor>
                <isolationWindow>
                  <cvParam cvRef="MS" accession="MS:1000827" value="953.2077026367188" name="isolation window target m/z" />
                  <cvParam cvRef="MS" accession="MS:1000828" value="0.4000000059604645" name="isolation window lower offset" />
                  <cvParam cvRef="MS" accession="MS:1000829" value="0.4000000059604645" name="isolation window upper offset" />
                </isolationWindow>
                <activation>
                  <cvParam cvRef="MS" accession="MS:1000422" name="high-energy collision-induced dissociation" />
                  <cvParam cvRef="MS" accession="MS:1000045" value="25" name="collision energy" />
                </activation>
              </precursor>
              <precursor>
                <isolationWindow>
                  <cvParam cvRef="MS" accession="MS:1000827" value="953.2077026367188" name="isolation window target m/z" />
                  <cvParam cvRef="MS" accession="MS:1000828" value="0.4000000059604645" name="isolation window lower offset" />
                  <cvParam cvRef="MS" accession="MS:1000829" value="0.4000000059604645" name="isolation window upper offset" />
                </isolationWindow>
                <activation>
                  <cvParam cvRef="MS" accession="MS:1000422" name="high-energy collision-induced dissociation" />
                  <cvParam cvRef="MS" accession="MS:1000045" value="25" name="collision energy" />
                </activation>
              </precursor>
              <precursor>
                <isolationWindow>
                  <cvParam cvRef="MS" accession="MS:1000827" value="953.2077026367188" name="isolation window target m/z" />
                  <cvParam cvRef="MS" accession="MS:1000828" value="0.4000000059604645" name="isolation window lower offset" />
                  <cvParam cvRef="MS" accession="MS:1000829" value="0.4000000059604645" name="isolation window upper offset" />
                </isolationWindow>
                <activation>
                  <cvParam cvRef="MS" accession="MS:1000422" name="high-energy collision-induced dissociation" />
                  <cvParam cvRef="MS" accession="MS:1000045" value="25" name="collision energy" />
                </activation>
              </precursor>
              <precursor>
                <isolationWindow>
                  <cvParam cvRef="MS" accession="MS:1000827" value="953.2077026367188" name="isolation window target m/z" />
                  <cvParam cvRef="MS" accession="MS:1000828" value="0.4000000059604645" name="isolation window lower offset" />
                  <cvParam cvRef="MS" accession="MS:1000829" value="0.4000000059604645" name="isolation window upper offset" />
                </isolationWindow>
                <activation>
                  <cvParam cvRef="MS" accession="MS:1000422" name="high-energy collision-induced dissociation" />
                  <cvParam cvRef="MS" accession="MS:1000045" value="25" name="collision energy" />
                </activation>
              </precursor>
              <precursor>
                <isolationWindow>
                  <cvParam cvRef="MS" accession="MS:1000827" value="953.2077026367188" name="isolation window target m/z" />
                  <cvParam cvRef="MS" accession="MS:1000828" value="0.4000000059604645" name="isolation window lower offset" />
                  <cvParam cvRef="MS" accession="MS:1000829" value="0.4000000059604645" name="isolation window upper offset" />
                </isolationWindow>
                <activation>
                  <cvParam cvRef="MS" accession="MS:1000422" name="high-energy collision-induced dissociation" />
                  <cvParam cvRef="MS" accession="MS:1000045" value="25" name="collision energy" />
                </activation>
              </precursor>
              <precursor>
                <isolationWindow>
                  <cvParam cvRef="MS" accession="MS:1000827" value="953.2077026367188" name="isolation window target m/z" />
                  <cvParam cvRef="MS" accession="MS:1000828" value="0.4000000059604645" name="isolation window lower offset" />
                  <cvParam cvRef="MS" accession="MS:1000829" value="0.4000000059604645" name="isolation window upper offset" />
                </isolationWindow>
                <activation>
                  <cvParam cvRef="MS" accession="MS:1000422" name="high-energy collision-induced dissociation" />
                  <cvParam cvRef="MS" accession="MS:1000045" value="25" name="collision energy" />
                </activation>
              </precursor>
              <precursor>
                <isolationWindow>
                  <cvParam cvRef="MS" accession="MS:1000827" value="953.2077026367188" name="isolation window target m/z" />
                  <cvParam cvRef="MS" accession="MS:1000828" value="0.4000000059604645" name="isolation window lower offset" />
                  <cvParam cvRef="MS" accession="MS:1000829" value="0.4000000059604645" name="isolation window upper offset" />
                </isolationWindow>
                <activation>
                  <cvParam cvRef="MS" accession="MS:1000422" name="high-energy collision-induced dissociation" />
                  <cvParam cvRef="MS" accession="MS:1000045" value="25" name="collision energy" />
                </activation>
              </precursor>
            </precursorList>
            <binaryDataArrayList count="5" xmlns="http://psi.hupo.org/ms/mzml">
              <binaryDataArray encodedLength="122728">
                <cvParam cvRef="MS" accession="MS:1000523" value="" name="64-bit float" />
                <cvParam cvRef="MS" accession="MS:1002312" value="" name="MS-Numpress linear prediction compression" />
                <cvParam cvRef="MS" accession="MS:1000514" value="" name="m/z array" unitAccession="MS:1000040" unitName="m/z" unitCvRef="MS" />
                <binary>QWNKnWAAAACN3/9/Pf//f3GIiIgY4LYxnI9Jzoj/cYgoYsyaLdM2cYiI/zf9D7AS8P9xiIiIiCzxJ2qy7YmIiIgsAuwa/9E+iHH/hx/3H/ECcY05Ra5yyIcf9x/3EUuReDlafofHH/cY/3EcZh8lmJvg2oiHH/hx/ydjGkp7zluI/3GIcf+B6SMMGTHs8+iIcf+HEczuvFlIMUOohx/4cf+HETVAHhkHz+Hv+HH/cf9xKT1j2tE5wo/3GIhx/4Fm6L0Z1SdC7/cY/3GC2RApr579aIiIcf8VFAx1kD7ziohx/3H/EqofEZfV4O6I/3GHEulAx6ab84/4cf9x/3GB2MkPGURG8OiIiIL0U++tG8EIiIiBFqxXGeNjqOiIiHH/GGJbA5XupPxx/4cf9xE2bb4ZB6JB5x/3H/cYgTk/hBm/wHvocf+HGP8ZHwkxn2H2znGP9xhxI22OKhsnHY/3GIiBCfc7KekYxNiIcf+HH/LNpyWpRY2oiHH/cRt5jPGUZ3MOiHH/cY/3EpZJa6jraUj/cYiHEkBicq0K2N/3GIcf+CHgZnpF+ZiIiIcf8gyJequHaFiIiHH/IXjfmn1yBo/3GIcf+BVoWBGYGKfuhx/3H/cYHvvawpFFJT1xj/cYcf8ZbLpSl6RFrYiIhx/x09R5Gcc7huiIcf9x/xoSzZOdjzJs/3GIiIgRoRaynp/pTXH/cY/3GCOVjMrMpzP/cYiHEa1gSDl8r7fIcf+HGP8lBTtq4rxJiHH/cf9xgTDFWSkjWqbXGIiIgYJrERmlpO7v9x/3GILPIBKkHf7YiIcf9xFR6vs5GzUEz/cYhx/xFbPIGcZcN+hx/3GIgfN4XDkJp6PIiIcf8pteuKuKFHcf+HGIgQr21xmBGSjocYiIGeF7NpAhlMmIcf9xiCLpjUpEZyuHGIiCqJ5Nr9YbKIcf9xiB2HnwGZ+GD+iIcY/xN5WtKX96UtiHH/cYgXKfjTk8gHLHGHH/cf9xJ4wRuh0+5HGHH/hxLvBiykb50/9xiIgqlQsqx69Nhx/3GIPUD3uL8I/3GIiHH/K1jrytCBQ/9xiIgYQqkhnk5W3nGP9xcf8WTyPhn6HcHv9xiHH/cS5w6loL8VqIcY/3GB2ChyKbjnjdcf9xiHEutZiqiaZ1/3GIhxO1ODt6x8iIiHH/J5sGGmdPnv+HGIgcdceBnEs4fnGIiIcSxlyloso1px/3GIcf8g/9JaswLahxiIgk02rKSclTcf9xiIcTNu4r6RHYcYiIJxCRKr/27YiIcYEG72cpTiCY1xiIcf8l0RHKCe7j/3GIcf9xGMYAx5BN/zhx/3GIcf8riu16i1Eohx/3GILqC/emn0CP9xhx/3EjpZkapqZucf9xhx/3GIhx/3GIhxiIiHGIhxSYO8d8SHH/cYhx/xibxAKZdTv9iHGIiDzn9LgYC/9xiIcYGVCXkZ5weG5xiIhxiCK8P+rcPAGHGP9xcf8eCwWEm1f6e4hx/3GHH/FwHawZD/JT6Ihx/3GCHol9o5doKHGIiHGBxTLxKYzdDtcXH/hxiCio4jpHcdxx/3GIiCdqicpwZ2OIhxiIEIz0I5U1C9xx/3GIhxFKXrYp6rFJ2Icf9xhxGmm8oZGHQ17/cYiHH/GWbJkpYLNm2Icf9xghl0e6TYuEcYiHGCd7YxpJSc6HH/cYcSlGkDotlvyIiHGC3BFCp07r2HGIhx/3Fx/3GIgrLhM6Lx7Mhx/3GHH/HycVEpn56u2Ihx/3FxIBZd2qaqInH/cv+HEXXsgRlUI37ocf9xcf9xK5u1SshEq4hxiIHQpPopJ3sF1xcf9xiB2sC7GbRPROcYhxiIgmFP468MAc/3GIhxgaB7HRnPlOLohx/3L/hxgmEr5KceQbiHGP9y/ySHJlrajZpxiIcYiCra7xqTUQ6Icf9y/y5RhYru56eHH/cXH/cYiHGDUJ3bQHIv9xiIcSvPNbq5DKRxiIcYg83LG1I05xhx/3GCeV/ZosoCZxcf9xiIcTDOQbFBvocf9xcf8ljrLqzxTRcf9xhx/3GBPh6nGU/hWOhxiHH/cXESUIgRnUCH7ocf9xcf8ppyo6l41chxiIcSJjCEp8z3uHGIhxKBliagJ52XH/cYcf9xhx/3EhiYk6CmdshxiIcYKQ+x2vYU4ocYiIcRm3UgGa2K3+cXH/cYgk0QkqRO9tcf9xcf9xgj/+G6RwHk/3GIcYgkDVQagDq+hxiHGIHMPBcZkNPo7/cYcf9xK5K2yn3Uk3GIcf9y/y2t+zpnIEyHGHH/cYIzFiKi7p3f9xhxiCEF1EpysruHGIhxL63IGgYjfv9xcf9xiCMD7iqR0R2Icf9y/zxSTr6tsf9xiIcYGNUXEZnK6O5x/3Fx/3Ev9NM68bLMcYiIcR7DK7GSPdROcf9xcf9xI7XZSoeia3H/cYhxJrNYegnKeIhxiIKxnMqqRzNYcYiHEsfENKyjvL/3GIcYHZargZpKVH7/cYiHFB8vwB0IhxiHH/J3/q6jERUXH/cYhxgjadBqbWL5iHGIcRp8w0GTRDy+hx/3Fx/xaxuTGSD0bOcYhx/3L/Gz8+4ZjhwR7/cXH/cYOHrVvIUqhxiHGIN6dWvVipcYhxiCtho2oN5clx/3Fx/yq8t2pINIlx/3Fx/3GHEn4ah6BuV4hx/3Fx/ynfg/p7B8BxiHGIgkSZ0a/GYu/3Fx/3FxIYF7KpnoTf9xcf9xgiym5aZ1kacYhx/3IjAlEacOruhxiIcYMQreuQYh/3GHH/cXE2MfW9zgpxiHGIK9R2yrm4k4cf9xcf8mnZlKeSZriIcYcf9xcf8kV9YqTIKdcf9xcf9xgukURaWeu6iIcYcRS/KSGb8NbecXH/cYcYKq+XinoGh4hxiIKHLSOnrS3HGIhxgitMvKfLNDcYcf9xcScBiFri93qIhx/3Is1HQqo7i9/3FxiC+OEloqHtpxiHGIKT3YGn0ifoiHGHEjwOg65fF8cv9xiHGIKxOUmuPWtnH/cXGIgZzy+hmTHQXocYiHGII0CnGsz1jocYhxiCMM8RqQQO6IhxiHEhx4paV4dacYhxiDTZpbA2WocYcYgp7k5aBRsaiHFx/3GDPwSLIft3Fx/3Fx/3EmQ3xqz8g5/3Fx/3GHEc/BQBkKPr/ohxiHEtbeUqqiGtcf9xcf9xhx/z1TH72s4HGHH/cSHVXyrEqg1x/3Fx/3GC1Ghiq8l52HGIhxKoiXKuh2jXGIhxiC5psRrZZO5xhxiIIVOAOuzH/P9xhx/3Egoc0aN+MuiHH/cXEj7Roa0i5ehx/3Fx/y1ML1rePQpxiHGIcSK7+yqWQE2IcYiB+RzDGRLzPOiHGIhxg+kM68bzGIcYhxiDs+tLnBS4hxiCmkKVrovWqIhxhxgg4UZKtOubhx/3Fx/3EmEWkar+luhxiIcSPr6RrSQW5x/3Fx/3FxKerxaiVQ6YcYhxiCinWjrHilyHGHH/cXEgIVJaIfraiHGIcSyfv1rpBAqHGIcYghkKoaCPVecf9xhxgimjQ66Fy8hxhx/3FxiIcYhxg/Aiq4/dWIcYhxJWkiOqtt3IhxiHEttIZK1rebcv9xhx/3L/cYJoJBSirb63GIhxgqDPpKUkBb/3GHH/cXGIguECgaH/1+cXH/cXH/OENLsMy0cf9y/3GIKnvyOmpA3IcYhx/yzuTIq2GzeIhxhx/ypmKppfnVaHH/cv9xgkVI8qnLcNcXGIhxIKG2GubknocYhxhx/zSyL7dd0IiHFx/3E01BG9K+6HGHGCZPoDqNBfyHGIcYJ9Nz2qrIwnH/cv9xgpazIqykzdcYcYhxIMKqahjVWXH/cXGIgtN/badJCShxiHGDM/uLPQR4cYhxgvk3ZaaciacYhxiHGC8lY0q/qcuHH/cv9xiC8xKBod7X6HGIhxLKbrKvaRTXGIcYghBKgqkcV9iHGHH/cv9xIVIdKrzeLYcYhxgvE7Ia7sTe/3GIcYcT8n6bfYFocYcYiDs9Q7nCvP9xhxiIcSK6cComWP1xiHGHEkAWQakPm+iHGIhxhxiHGIhxLzWsKt2lPYcYhxiCgMAHrTT/hxhx/3FxNOoRvRXuiHGHGCg6eFr/WHqIhxcf9xcSkBxirw852IcYcf9xNJpps3WWiIcYcSEMlRrQRq6Ihxhx/3Is+9Rac0K6cXGIhxJbUxGmWs7ocYcf9yKvi0etR0uHH/cv9xcSPvMkpUDNtxcf9xcf8l5h4a8p4ehx/3L/cYcSuF3lr6ohpxhx/3L/cYgmv0EaVQvucXGIhxPfHXuA4ocYhxhx/y6RaxpH6U5xiIcXH/LhIDGv7fzocYhxg6qR+wZuCHGIcYhxLmTXes2yiIcYcf9xcYK8ckOlWNvHGHGIhxcf8huw5KGE8b/3Fx/3Fx/3EpN6BK/oX7cYcYhx/ymFnSpZpi2IcYhxPRGEtu57cYhxiDChpbVuWv9xcYiCtyuEo71HuHGIcYgvPWtarylKcYhxhxJZ88GscMPnGHGIcSjCuxqk1E6IhxhxLGozGhpczv9xiHGHGIhxcf9xhxKC3aOs8iXHFx/3Fx/3E35WO8GpyIcYcYhxiHGIcYcYiC4qjVrQZyqHGIcYhxiD7fLrwg0Ycf9y/3GHEiyvga5FB+hx/3L/cYLnJ0GgnYvv9y/3GHElMpNa/9bKhxiHGIcYcf9y/3GHH/Lf4/KiIcDYhxhxiHH/cv8x2mOyNZxxhxiIcYcTP6Y7AVnIiHGHEuMlcqrdqNcYcYhxg1kSW/btpx/3GHGIJtHSGnPi3ohxiHGHGIhxcf9xcf9xcf9xcYiCDVETr0ruxxcf9xhxJRpjKhBpzXGIcYgpYAAaKv/+hxiHGC2h5irG4Z1x/3GHGIcYJ5D2OsjwnIhxhxiIcXEtC2SKVFm3hxiHGHGCTaiapZV2Vxcf9xcf8ko4NaGcfKcYhxiHGIcYhxgjkEwa9/s+cYcYhxIAqbSvJmS3GIcYhxg1+gS+BftxiHGHH/LNnJOqRjbP9y/3GHH/cjkwpLrPW4cYhxiDqIxbp3OnFxiIcYcSgrQyruS82HFx/3GHEpCCcaYI2OiHGHGCRFUyo9qs2IcYhxLpr8GldQPoiHFx/zPXr7g4UHH/cv9xhxIeA5KpP8bYcYhxgsCmMqsGnNhxiHGCBJaiq9aV1xiIcXH/cSrTwxozw85x/3FxiIcXH/cXH/cSS90Bp1Iv5xiHGHE+G/a25AlxhxiHEnS7tqz0RJcYcYhxMXohsJXehxhxiHE87va5EQmIcYcf9y/3Fx/3FxiIJ6ngGlZh/ohxhxiHE2YA6zr/FxiIcXH/cXGCu84BoFMf5xiIcYcYKp7COngT3P9xcYiCIgcloxCdr/cv9y/3GIcYcYgik8paesNacXGIhxK9sKOqRPXIhxhxiDNZ+bS2BnGIcYcf8lhqgayJV+hxhx/3I1nCG8Y96IcYcf9y/yxBQlqe69qIcYhxK0JIWs7benFx/3L/cYcYg+5Py7GwOHFx/3Fx/3L/OoinvHdYhxiHGHE4Ehe97eiIcYcYgqvcwqNiM9cYiHGHErUnAqq9j9hx/3FxiHEiXaVKrSWrhxiHGIPU1fvrKgiHFx/3EpaRQaSm6+cYhxhxiDowb7HfkIhxhxiHGIcYhxhxKr0UGjUuvnH/cXH/cv9xhxK4h2Onl4nHGHH/cv9xcYiHEjhyQ66Y28cYcf9xcTPrDbUk8nGHGIhxcSljxBpKw76HFx/3GHGCOl1Dr3oryHGIcYOxAxt+/OiHGIcSJeAypcH82IcYhxg1UDG9r86IcYcf9y/3FxiIcYcYLukqGjJtXnGIcYhxgwfUu4krSHGHH/cv83Pkux0bRxhxiHGD47VbbEqnGIcYhxO3tVuISqcv9xhxg7pom7WXZy/3GHGIcYcYhxOQ2GvPJ5iHGIcYgvQT0aTOwucXH/cXGIhxhxiHGHGCv47SoycS3/cv9xhxhx/3L/cYcYhxhxiHGIcYcYhxgviZUqqGatiIcYcYgoQ00azMsuiHGIcSOqsBqGVP6HGHH/cv8jKmM6/1nMiHGHH/cv9xcYiHGHGIcYcYhxiHGIcXH/cXH/cv9xhxiHGCoMuRpwRG5xiIcXH/cXGILE7jKrwRzXGHGIcYNYr+tYUBcYhxhxgt0GQaE/m+iHGIcYKTQ6arDMWYhxhxgnXmoaqxlecYhxhxN6MxulzOhxhxiHGIcS95BRrob65y/3Fx/3FxiDtfxLmgO3H/cXGIcSYP9kpyEJuHFx/3GHGHGIcYhxiHEv2lgqs1p9hxhxiHGHH/ci+kGzp3vkz/cYcYcf9yJ+9GOrMLnHGIcYgvA4Ea38fucYhxhxIl9AGosL/nFx/3L/cYcYhxg/wI67P3GHGHGIIJgXWop+iocYhxgng6oauMVeiHFx/3L/cSEXqhoAlV5xhxiHGHGIhxLAZRKqCq7YcYhxhxMbO5tlxG/3L/cYcYM59KtHC1cYcYiHEn4KQacvW+hxiHGIcYcYhxiHFx/3FxLaoaGjZeXnFxiIcXE25/2zKAKHGIcXH/KIXNGsijLocYcYcYiHFxiCo6zRqdUy5y/3GHGDhQ37O/IIhxcf9xcYKyHbKh/iTXGIcXH/Iq0hSpgt64hxiHE3zFqwQ6VxiHGHH/cv9xcS8LwDoBU/xxiIcXH/cTBZDrq28YcYhxg1oGqyb5VxhxiHEj/kgqcht9hxhxiHGIO3F9vo6CcXGIcYPKwWuFPpcXH/cv9xcf8wEQu5/vSIcYhxhxiHGIcXH/NKZXsmmocYhxiHE8aNy9lyOHH/cv9xcT9ycrKNjXFxiHGINdGFsD56iHGHGCn4Bhphf56IcXH/cXE85eS4Ghv/cXGIcYgpOaYafWWeiHGIcXH/cXH/cv9xId8JKqQPbYhxhxgrWyEaC03ucXGIcYhxJzg8Gs18PoiHL/cYhxcf9yItllOvRprHFxiHGIQU2cHCaIcYcYJRkLGs9vTnL/cXH/cv8ld0wa6Ys+cYhxcf9xcSwBExoA/s5xiHGHGIIp6gensV+IhxhxiHE9fS69gtGIhy/3Ege6JaXEXahxhxiHGHGIcYcThks7qbTHFxiHGIcSX6USoSWu2HGIcYcYPu0mtxLZiHGHGC/u1hoSEp7/cXGIgs0xAa8s7+cXH/cv9xMwvRv/QuhxhxiHGCtEQDpdu/yIcYhxhxN3gTu4fscYcYhxhxiHGHH/coiHGHGIcS9C5mo/0ZmHGHGIcT5obLqXk3GHGIcYcYg4vTG6Qs6HGIcXH/cSD9uTpTJGxxcYiHEhHlYa7xqecf9y/3Fx/z+MrbtzUnGIcYcYhxKZfnaqqBiYhxcf9xcSgZKhqfbV6HGIcYcYcf9y/3E/Kza21MmHGIcYcYhxhxglay8a+k0OcXGIhxKteCOnSH3HH/cXGIcYPq3Wt1IpcYhxcf8z6/64JAGHGHGIcSUK/CqRYD3/cXGIcYKkFPGrzrDocf9yiCI1zBouoz7/cXGIcYhxhxiHFx/3FxiIcv8ilmMax5nOiHGHGDO2r7hZUIcYhxg0E0ax/Llx/3FxiDdSZL2tm4cYhxcf9y/3GDqwQbhPvocYcYhxgxROa0yxlxiHFxiIcYcTj5brEWkXFxiHGHE+HK+941CIhxhxhxgxOuu31RRxhx/3KCyG1xpIko6HGIcYhxcf9y/3GHGEigrJX1cYhxcf8kTOYqbTGdcYcYhxLfyCKpE33XFx/3L/cXGIhxcYg3wUG7Pr6HGIcYIp9VGtcKrohxhxglzxQahA6+cv9xcf9xcSocNlrhTJr/cv9xcYI6K0SqjUu4hxiHFxiIcXH/cv9xcf9yLM0XKtQujXGIcYhxhxiHEtkEkaR/tuhxiHFx/yG7fSrWSC1xcf9xcYhxhxghlvIax5Dehxhx/3KIhxhxhxiHGHGIcYcYhxhxMmDKtq81/3FxiHGDSPBbCA+ocXGIhxcYhxiHGHGIcXH/cXGIcYhxcf9y/3GHGHGIcYcYhxhxiHGHGHH/cv9xcYhxiHFx/zB+ZLSRm3GHGIcYcYhxhxiHGHGIcXH/cXGIcYhxcf9y/3GHGEMirO3VcYcYhxhxMCkMuObzhxcf9xcTKsOLNjx3FxiHGDJtw7GiPHGIcXGIguVHcaK7iOcYcYhxhxN3wMspPz/3GHFx/3Fx/zIn4bHoHocYhxhxhxg1evaxlQn/cXH/cv8maNYaqnKehxhxhxiHGIcTE+l7TRaHL/cYcYg1T8O/sDyHGIcYcTfI/bJHAnGHGIcU2SrEbVhxhxiHE2ioK8dX1xiHFx/zFNI7PC3Ihxhxgxncq2cjVy/3Fx/3L/cTgBe7EPhP9xcf9y/y3nJirSjZ2HGIcXH/NnuCvoR9/3Fx/3L/cSW7hxq1R45x/3L/cXE92OG1Jx6Ihy/3GHEpje0auCEuiHGHGDVfI76g3IcYcYcf9y/3L/cYcYcYhxhxiD/FdLU6i3GIcYhxcSLORhrEG55xhxhxiCF3ZBrZib5xiHGHGCESL0oy7QuHGIcYM/2CsBJ9iHGHGIPwXTtfoshxiHGHE0Uyy0vNOHFxiHGD4kLLvb04cYhxgyGjq29cWIcYcYO0IzuL3Mcf9y/3GHGHGC8etRoPFK6HGIcYcSerpyo3RY2HGHGIcXH/cXGIcYL5MlKqfNrYcYhxgneZs6C2ZMcYcYhxhxhxiHGIMAnTtAcshxiHFxPlhBs6e+hxhxhx/3L/cv9xhxhxiHGDVL+LLEB4cYhxcf9xIc63GvQUjnGIcYcTh4WL6Hp4cYhxcf9y/3Fx/3L/cXGIcYhxcf9y/z6RkrVubYcYcYcYhxhxiHGHGDDZWLY2p3GHGIcYSnSseLVxhxiHFxOwGbvf5kiHGHGEiErKe1/3L/cXH/cXGHH/cv9xcYhxhxOEKSur1thxhxhxgru7sqJkRNhxhxiHEpf8caeQOOhxhxhx/3L/cXGIcYcYhxhxiHGHGHGIcYcYhxg2Krew5UiHGHGHGIcYcYhxQuSs8bVxiHGHGCHOVSqFGq2HGHGIcYLbLAGvTT/ocYhxcSlE4CrMsf1xhxiHEppsAaJpP+cYcYcYgq57IaQoTe/3FxiHGHGIcYcYhxP/R2tguJhxiHFxiIcv9xg6EMe87zhxiHGHGIcTClhLRqe4hxhxg0OyWw1NpxhxiHGDxHTL24s3H/cv9xcSnQmBpz9n6HGHGHGIcXH/cXGIcYcYNA4JswL2iHFx/3FxPUPHuLw4cYcYcYgxXD66s8H/cv9xcYNfH8tB4DcYhxiHFxgvmaYaF2We/3FxiHEg1VIqdKrdiHFxiIOwEnu/7YhxcYiHFB9awBpXGIcYcYcYhxcf9xP+tBsxS+hxiHFx/youwhpOE96HGIcYPXGfvo5ghxcf9xcYhxcf9xcYhxhxiHGHGHGIcYcYhxhxhxJMHBKiXj7XGIcYcYcYhxgzjEG/c76HGHGIcYO6XjuVociHFx/3FxiHGHGIcXH/cXGIcYcYcf9yiIMegZtyfm/3L/cXH/IXBNGkr7LohxhxiHFx/yg80hpdMt5y/3Fx/3I3oEO7X7xxiHFx/yo0QBotu/6HFx/3L/cXE0i9WwhCpxiHGIcXGCXngxqSh87/cXGIcYcYcYhxgviDEqiHztiHGIcXEpQjMq7NzNhxcf9xcYgkGMga33N+cYhxcf9y/3Fxgxel65laFx/3L/cv9xP0ZsubmTcv9xcYg4gym/fNaHFx/3L/cTpA5bu/Gohxcf9y/3EwhCm3i9aHGIcXH/cv9xcYhxiHFxiHGIcXH/cv9xcYhxMQpstwaTcXGIcYhxPDgPv8fwiHFx/3Er3h0qNB4tcYhxhxKqU4GmasfnGHH/cv9y/3Fx/3L/cv9xg81UO3KrxxhxiHGHEwP0Gx0L5xhxhxiE2XrFaFiHFxiIcXGILlZSGvqa3nH/coiHEkUhIqPN7dhxiHL/NxXZsfomiHFx/3L/KWljKgtpzf9y/3FxiHGHGHGIcYcYg/d3y6iINxcf9xcYhxhxiDEQorL/XXGIcYcYhxhxgzKPG/1w5xhxiHGEEYrB91iHGHGIMEjxsscOcXGIcYcYMxLbtv0kiHGHGIcXGIhy/3GHGHGDgB87z+DIhxiHFxiHGIcXGIcSVaXSqcWi1x/3L/cXE8AvO3/QyHGHGIcTsvfL7Qg4cYcYhxhKaKx5dXFxiIcv9xgpgQkaiO9ucYcYcYg5ifG6dg6IcYcYg9EOm67xZy/3FxiHE9SYq7tnWIcYhxTZisRnVxiHFxiDG95bRSGnGIhy/3FxLv8HGiEPjv9xcYhxNmTzvZsMcYcf9yiDFdlLOya4cYcYcSzTDRqDzy7/cXGIcYcYJga7GtCkTnGIhy/3GHGHGHE1pY61anGHGIcXH/cv9xcYhxgyT5SywGtxiHGHE7jt2+cSJxcf9y/3FxgydKKwm11xcf9y/3FxiHGHElXw8aDA8OiHFx/3L/cXGIcYcYcYhxhxIjbLGh6TTohxcf9y/3Fx/3L/cv9xcYhxiHFxiHGHGIOYWiunpdhxcf9xcYNw9DvPC8cYhxhxiHFx/3L/cXGIcYNeJRvR2ucYiHL/cYcTDyUbIdrohxhxiHFxiHGIcXGIPsFLuz60/3L/cv9xcYhxOXxFu4O6hxhxhxhx/3KIhy/3GHGHGHGIcYcYhxcf9y/3FxiHE+hqK0eV1xhxhxgwo6S0bFuHGHGIcTyO67xxFHFx/3L/cTegU7xfrIcXGIcYPBX3uuoIcYhxcf8zk1GwfK6IcYhxcYhxhxiHFx/3L/cXGIKxBBGi/77v9y/3L/cXEvbzMa6QzOhxhxiCVJkBp8Zv6HFx/3L/cXGIcTIYorD3XXGHGHGIcYMS7xseEOcXH/cv9xJ/uQGlFG/ocYhxg4AqqwDlVx/3KIcYhxcYhxiHFxMeJTsi2siHGHGIcT7IorU3XYhxhxhxNOiivhddhxcYhxhxiHGHE/0Fe2L6hxhxhxg1WP21twKHGHGIcTrQWb0vpocYcYgpxfkalKBucYcf9yg5mKa8Z1mHGHGHE3bvW+kQqIcYhxJfaiGoGV3nGIcYhyMTmst9ZThxcYhxgvGqgaL1V+cYhxhxhxiHFx/3L/cXEq9QgqEq99iHGHGIcYcYcSykABr1v/5x/3L/cXGIPaMKu1z1hxhxiCFNtiqdJJ1xcYhxiHFxPCECtd79cv9xhxhxgj0MAqRPP9/3L/cXGIcTzfprkgWXGIcYcYJ40AGlgv/ohxiHFxiHGHGIcTEPpLIBW3KIhxcYhxhxhxiHGHGHGIcYcYcUhbrJpFhxhxiDhGBr65+f9y/3L/cTfGUbo5rnL/cXGIcYOjICuc39iHGIcXGIcT29orZCXYhxiHFxiHGHGDCuDLlh84cYcYhxhxhxiHFx/3L/cXGIcS6h3BpW4j5xcYiHL/cXGIcYcYhxcf9y/3L/cXH/coiD0cCLnj93L/cXGIcYcYNUYEv7n7hxiHGDP6bbcVkocYcYhxcYiHL/cXEvz4EqdAftcYcYg3Gh609eGIcYcYcTUnzrXoMYcXGIcYJranKlaVjXH/cv9xcSQcJBqfPb5xcYhxhxhxiC57hxo5R46IcXGIcYcYPT7OvcExcXGIcYcYcYhxcf9xcYKMCXGoT2jnGHGIcXGIcYcYgymgSydftxiHGHGHE+EBa37+mIcYhxPG5Tt5GscYhxhxhxLLaXGkWWjocYcYhxRpystjVxhxiHFxg6YrK4nU1xcf9y/3L/cTFJUbHGrocYhxcYMPUCshr9hxcYhxhKrKyFNYhxhxhxg+bhq6keWIcYcYcYhxhxhxhxiHGHExn7a0cElx/3KIcYhxcYhxhxhxiHGHGHGHGIcYcYcYhG3KzCNYcYhxcYK62/GrYkDohxcf9y/3FxiHGHGHGHGIcYcYcYhxhxhxhxiHFx/3L/MTZ5t9mGhxhxiHGHGHEjLzkqjwxtcXH/cv9xORLusv0RhxiHFxiHGIcv9xhxhxhxiHFxiIcv9xcYhxhxiHFxiHGHGIPyKLut10hxcf9y/3FxiHGHGHGIcXH/cv9y/3FxiHGHGHGIcYcSc4Bxqdf46IcXGIcXH/I0ejGsyFzohxhxhxiHFxiHGIcXGIcYcYcYhxPtNjtSyccYhxhxg2MJ2032KHGHGIcXGCkRUho/6t5y/3L/cXH/cj8O7rzxEf9xhxhxhxiHE8i1G2dK6HGIcYcTLf7rkwEYhxhxiHEj3RoqlC5dcXGIcYhxcYhxhxhxNfXYshoniIcXGIcXH/cjXq7LQlE4hxhxhxLNQDOmS/zIcXH/cv9xcYhxcf82vHexU4iIcYcXH/cXGHGIcYcYcYhxcYhxhxiHFx/3KIMKdjs2iccYcYhxcYhxhxJfKwKhLU/YcYcXH/cS0SIkrw7dtxhxhxhxiHGHGHGDuS1rttKYhxhxgpSXQaXGi+cXGIcYMkwCscP9iHGHGIcXGINnE4sZ7HiHFxiHGHGHGIcSNAvBod9D6IcXGIJzCEGo33vocYhxhxPukUtRbrcYcYcYJStGKl9LnXGIcXH/Pg0PvvLwiHFxiDvPrb8wUocv9xcf8yLGOy45xxiHGHGHEstvcaRZCOcYcYcYhxhxhxhxiCPH7SrVgS2IcXH/ciMA9RrAAa6IcXGIcYhxcYKsPjGkTBzocYcYcYhxcYhxgwa+i3pBeHFxiHGIcXGIcXH/cjQc6LLzF3GIcYcTiabrN1kf9xhxcYiDCOxLWBO4cYcYhxhxcToOh7vxeHGIcXGIcUnfrJIF/3FxiHGCOcphrXNZ5xiHGHFx/3FxhxiHGHGHGHGIcYcSH/0RqxAu5xcf9yiIMFHfvL4ghxcf9y/3L/cSzHJSrUja1xhxhxgzw7u2TESHGIcXEywBKwT+2HGIcXEwgja0jclxhxhxg7kGG3b56HGHGHEtT50afAYuhxcf9y/zXlqbMqVocYcXH/cXGHGIcXE+F1q56KWHFxiHGHGHGIcSPHrRoVhS5xhxhxhxiHFxNxNzu+yMcv9xhxcf9y/3FxhxiHGHGClN/Bq8ID6HL/cXGIMfA/ux/AiIcv9xcYhxhxcf9xcTUpl7DmaHFxiHGHGHGIcXGIcYcYMjbUstkrcYcYhxLUIaOq3eXHGHGIcYcXH/cXFFEbzO5IcXH/coiHFxhMEbxe5HGHGHGIMWMSsqztcf9y/3FxN9R8sjuDhxiHL/cTfb77Q0EHGHGHGIJwECGmD/3nGHGHGD5+l7iBaIcXGIcTJUara7lYhxhxhxhxiHFxiHE9Pz++wMCHGHGIcXH/cogregsaiV9OhxcYhxiHL/cXGIcYcYcYcYhxNjNPtdywcf9yiHGDRw9rKfCYhxcYg4U2G6rJ5xhxiHFxgs2O8qRHENcYcYcYOqNhuFyehxhxcf9y/3FxhxiCjEcxpkuM5xhxiHFx/3I9OQm5xvaHL/cXGDzZc7cmjHGIcXGIcSuIcxo4eM6HGIcYcYcYcYcYhxcYhxhxhxiHFxiHGHGHGHE4vCS7Q9txhxiHE+ZhK1me3/cv9xcYcTANJLMD24cv9xcYOc65vjFGcYcYcYcYhxhxcf9y/3I8n7m7YEaIcYcYcYcYcYg7lGG3a55xhxhxiHFxO/tYuwSnhxhxhxhxiHFxPHnCtoY9cYcYhxcf9ygkuOQatXG+iHFx/3I1vViwUqdy/3FxhxiHGHGHGHGHEwseS0XhuHGHGIcYcXH/cjTeWLIxp4cYhy/3E5T1i+sKeIcYcYhyOmIZvJ3mcYhxhxhxhxg4Kyux5NT/coiHL/LvHAGvDj/ohxcYhxgm94EqEoftcYcYcYcYcYhxcf9yiHGIcv9xcYg6yBK5N+2HGHGIcTWnlbBoaohxcf9yiHGHGIcXGDsayb3lNohxhxhxiHFxiHGHGHGHGHGIOpiVu2dqhxcYhxcT1JErS27XFxhxiHGHFx/3L/Pq9ztlCMcf9yiIcjl8RruDuXGHGHGClgBRpq/66HGHGHGIOskSuTbtcf9y/3L/PGCDuJ98hxcf9y/zTHaLNIl3GIcXGIMLZhs1me/3L/cXGHEyFbe0+kiIcXGIODuVvcRqhxcf9yiIOyDZvd8mhxcYhxcf9y/zvtwrkSPYhxcf9yiHGIcv9xcT+2t7dJSIhxhxcf9y/3L/cXGIcXE9IFa336lxcYhxhxhxhxhxiHFxgyaeSyphuHFxiHGHGHGHGHGIcXGIcYcYPjZdvMmihxcf9yiIcjDevrkxQXKIcYhy/z/Jt7c2SHL/cXGIcT17EraE7f9xcYcYhxKgkgGiB9/ohxcYhxhxhxhxiHFxiHFxgydwe0mPiIcYcYcYKwCGGlAInocYcXH/cv9y/3FxPlg0tafLcYcYcYcTLUVrM7qYcYhxcYO7g0uEfLcv9xcYhxMOqsuiVTiIcv9xMAoHtgb4hxiHFxiDSt5LBiG3FxiHFxiHGHGHGHEy3BKwM+2HGHFx/3L/PR7kuOEbhxhxhxhxiC4hUhoO6t6HGIcXEzEpq0/WVxhxhxhxhxM10Sv6Lthxhxhxhxgw+GGyF56HGHFx/3IxdoOymXyIcXGINhs0vuTLcYhxcf8+OzS3xMuIcXGIcXGIcYcYcTfmg7wZfIcYcYcTl5VruGqXKIcYcYMhPHtPw4cYcYhxcTRy3radIXGHGHGD0Kbb31kocYcXH/cv9y/3FxgzmWG/Zp6HGHFx/3L/cXGHGIcXH/cohxhxhxiHFxiHFxiHE4uWG6Rp6IcXGHEu3GY6ZDmccXGIcXH/cv9y/3L/cT9T9LasC4hxhxiD5+NLeBy/9yiHGHErn8MaNwPOhxhxiHL/cXGIcYcYcYcYcYcYhxcYhxhxhxcf9xcYcSztExoSLs5xhxhxiHFx/3KDHfeLUwh3FxiHGDkQRLvvu3GIcYcT4QIrXv3f9y/3FxiDBGObjJxohxcYhxhxhxhxhxhxiHFx/3KIcYcYcYcYOudbvxikiHFxiHE3q4O8VHxxhxiHFxiHFx/3I79vS5CQuIcXGIcYNWbSvpktcYcYhxcf8xLIOz43xxhxiHFxO+XMvhozhxhxcf9y/zsRIrju3XGIcXGIcYcYcYcYcYcYhxcYhxhxcf9y/3L/cXGHGIcXGIcYcYcYcYcYgqkHcad/iOcYcYhxhxcYhxhxhxiHFxhx/3KIcYcXH/cv9xcYcYJhm7Gu9kTohxhxggDigaIS1+iHGIcv9xcYOlPXvKwohy/3FxiHE3w9e/PChxhxiHEweRy5luOHGHFxiHGHGD1z/r6MAYcXGIcXEwyGa0R5lxcYcYhxg4BkS9+bv/cXGHGD4G17n5KP9xcYcYKjGMGq3nPnH/cohxgyd9e0mChxhxcYhxhxhxiHFxhxiHGHFxhOhrw3lHGHGHGEKWvAeUiHFxiHEnrhEaVh7ucYcYcT2GSbp5tocYhxcYNXGTv45siHGHGHGIcv9xcYhxcYgvTfMa+yDOcv9xcYhxcYhxQNa8I5SIcYcYhy/3FxiHFxiHGD6UJ7hr2IcXGIcXGIcYcYcYcYcT4+ZrfBmXH/cv9y/3I9Y5i5nGeHGHGHE+69K0FC1xcYhxcYOV7csLEjcXGIcYcTpaRLmlu3FxiHFxiHGHFx/3L/cv9y/3FxhNF7xOhHFxiHGHGHFx/3L/cXGHFGJ7y9hIcXGIcYOtOTuSxscv9xcYcYhxcYhxcf9yiHE2pSK8Wt2HL/cXGIcXGIcYcXH/coPe/XuRAohxcf9yiDcJJ7/22IcXGIcYcXH/cv9y/3L/cXGHGIcXGDX6tbAVSocYcYhxcYcTxUXr6roYcXGIcYMfwPuhPwcYcYcYcTmjdrxciXGIcYcXEzpiK+Wd1y/3FxhxiDqxyr9ONYhy/3FxiHFxiHGHGHFx/3L/cXGHGHGIcXGIMQ5EswK7cYcYcYgkGTEan2zucYhxcYhxhxcf9yg+nkS1YbtxcYhxcTbORL0xu3GHGHGHGDY1PLPaw3GHGHGIcXGHGIcXGIcYcYMFcFtbj6hxiHFxgrltQaR5K+hxhxhxNgh2v/eJhxcYhxcf9yiHGHGHGIcv9xcYcYhxcf9yiHFEGLzedHFx/3L/cXGHGHGDRJ57LGGHGHGHGHGIcv9xcYhxcYhxhxcf9yiHGHGIcv9xcYcYg8Axq8/OWHL/cXGHE0gVSwjqv/cohxhxhxhxhxiHL/cXEy0VSxPqtxcYhxhxhxhxiHL/cXGINbBxvU+OcXGIcYcYcYcTLAcbBPjocYhy/3FxiCcMJBqATb5xiHGHExapOypWxxhxiHFxiD2uWbtRpocYcYhy/3FxiHE7BC+wDNBxiHFxiHEjlpAal5b+cYhxhxcf83a5O9lGyHL/cXGHGDt7i76EdIhy/3L/cXGHGIcXGIcXH/cohxhxhxSsi8c3Rxhxhxg8M+K3zB2HFxiHGDLZL7o20IhxhxcYg58++zHBBxiHGHGHFx/3L/cv9y/3FxhxiHFxhxiHGHFxiHGHGHGHGHExxu+6SRBxcf9y/3FxhxO6jFuVc6cXGIcXGILikKGl5vXocYcYguLVEaDiru/3FxhxhxhxiHFxiHFxiHE17DexI8iHGHGHGIPPvavQQlhxhxhxhxhxO49MvnCzcYhxhxhxhxhxO0wit7PdcYhxcYhxcT9cIrOj3YcYcXGDLoVLInq4cYhy/3Fxhxg7jCK3c91xcf9yiHGHFx/3L/cv9yLz7kOl4RvIcYhxcYhxcYhxcTpBR7u+uHGHGHGHGDWDcb18jnGIcXGHGDwZKrvm1XL/cv9y/3FxOAvNsgUycf9y/3KDaH4rx4HXL/cXGHGHGIcXEzLfez4giHFx/3L/cv9y/3L/P4v/vXQAcYcYcXH/cv9yONiOsjdxcYhxhxcS6MIhr3Pd6IcXGIMjHVs94qcYcYcYcYOtjqvicVcXGIcXGINSOjvtxccv9y/3L/cjVDo768XIcYhxcYcYhxcYhxJOEyGpLs3nGIcXGCCH1Rr4gq5xcYcYcYgxGRW09upxiHGHFxiHGHGDnT1bwsKnGHGHGIcjePIrpw3XFxhxiHGHFxg5eUe9hriHGHGHGHGHGDePVL1wq4cXGIcXGIcXGIcXH/cohxhxhxcf9yPzXVtcoqcYcYhxcTKF1bOKKohxcYhxgyu6u3VFRxhxiHFxhxhxiHFxiHFxNXIttZ3S/3L/cv9y/3FxgytXGwWo5xiHFxhxJPB0GrH4vv9y/3L/cv9xcYcYcYg9ZS2+mtKIcYcXH/cohxhxhxJS98Gv4IPocYcYcXEynp65cWH/cXGIcv86SS2wxtJxhxhxcf9yPhijtOdccv9xcYcYcYcYhxcYcYhxcYcYhxcYhxhxcYgyxZa0Smlx/3L/cohxhxhxiHIy9+23GBJxcYhxcYhxcYhxhxcf9yiHGHGHGHGHFx/3L/cv9xcYcYcYcYcYhxcYMfRksxubhxcYhxcYhxcYhxg5kjK6bc2HFx/3KIcYcYcYcYcYcYcYcYcYcYhy/zuvCLxQ93GHGIcXGIcTlHcbm4jocXGIcTJXcbC4jnGIcYcYcT6+4rVBHYcYcYcYcYcYSLu8pESIcv9xcYcYhxcYcYhxcSUpdxq+aI5xhxhxhxhxhxhxhxhxiHL/cXEtAdMaEPLOhxcYhxP1MYuKzn/3KIcYcYcYcYcYcYcYhy/3Fxhxg8KFe616hxhxiHFxiHFxiHFxiHFxiHFxiHGHFx/3KIcYcXH/cohxhxhxhxhxhxhxgy/Ym1EnZy/3FxhxhxiHFxhxiDGC2LaNJ3FxiHFx/3KIcXGIcYcXE3bpa+kWmHGHGHGHGHGHFx/3L/cv9y/yGUYhrXud5xiHFxhxiHFxgzeBizl+dxcYhxcf9yiHFx/3KIcYcXGIPpm+vWZBcYcYcYcTB/SreQtXFxhxhxiHL/Q5y89jRxiHFxhxiHFxiHL/cXGIcXE4u2S8RJuIcXGIcYcXGIcTr1MrgKzXFxiHGHGHFxiHE7aNi8lyeHGHGHFx/3L/cv9y/3L/cv8kCTAakHz+hxhxiHI+g1q5fKVxiHL/cXGINPblsRkacXGIcXGIMlols7XahxcYhxcf9yiHFxg6hKa7e1lxcYhxhxg46U2yJrJxhxhxhxhxcf9y/3L/cv9y/z+Fprh6Wf9y/3FxhxhxhxhxhxMSNnteyYhxiHL/PSnluNYacXGHGIcXGHGIcv9xcYcYhxcYcYhxcYhxcSkIpxpwhY5xcYhxcYhxcYT028OySIcYcXFDXbzqJHGIcYcXE2QOiwzxdxcYhxhxcYhxhxcYhxPQOztvxMcYcXGIcYNuMosCzXcohxhxL6jpGkZxbv9y/3KINuEetS7hhxhxhxhxhxcf9yOA3lvPIacYcYcYcYcYcYcYcYInStGjq1LnGHGHGHGHGHGDEn8rLoDXGHGHGHGHGHGDR5Mr6GzXL/cv9y/3I0NbO+ykxyiHGHGHGHGHE+lui5aReHGHGHGHGEztvGEkhxcf9y/3L/cohxhxhxhxhxhxgyz9u3QCRxhxhxhxhxcTVcZ7CzmHGHFx/3KIcYcYQx68/hRx/3KIcYcTlKMrq1zYhxhxhxhxcYMojysYcNcf9yiHGHFx/3KIcYcXGDNvXbegoocYcXGDIns7HoTHFx/3KIcXExjHGwg45xcYhxcYhxcYhxcYhxOsV0ujqLhxcYhxcYhxcTVZ8r6mDYhxcYhxcYcYhxcYhxcYNSsyvtTNhxiHFxhxiHFxhxPanytlYNhxiHL/cXE3WzK7pM2HL/cXGHGHGHGIcv9xcYcYcYcYcYcYcYcTXPKLFA13GHGHGHE6OvK5xQ2HGHGHFx/3L/cohxhxhxMEY1tMnKcXH/cohxOmJ3vJ2IhxcYhxhxNgwyvfPNiHFxiHE1bXG9ko5xiHFxiHFxiHFxPerythUNiHFxhxO4h0uHeLcv9xcYcYhy/zY/arPQlYcYcYcYcYcYcYcYcYcYcYcYORg1u+fKcv9yiHE6zXG4Mo5x/3KIcYTO68YRSHGHFxiHGHFxiHGHFxiHFxiHFxiHFxiHFxiHL/cUAPvBAUcXGHGIcXGHGIcv89K7O31EyHL/cXGHGHGHGDlM8rqzDYcv9yiHGHGHGHGHGHGHGHFx/3KIcYcYcXGIcYcXGIcYcXGIcXGIcYcXGIcTzItro3SYhxcYcYhy/3EwOba21kmHGHGHGIcv9y/3L/cv9y/3L/Kw3kGlAxvocYcXGIP9yztSNMhxcYhy/3EuEvEa/tDucYcYcYcYcYNe3yvhINcYcXH/cohxhxhxcYhxhxcYhxhxcYhxcYhxcYhxcYhxcYcYhxcYI/T0GsGwvnFx/3KIN5x3v2OIcXGIcYcXGIcXGIcXGIcXGHGIPS8yttDNhxcYcYcYhy/3Fxhxhxhxg9LH2+04L/cohxhxcYhxcYhxcYhxcYhxcTqud7xRiIcYcYcYcYhy/3L/cv9y/3KIcTlPOL2wx3FxiHGEj/vKAEhxcYhxcYhxcYcYhxcYOBAGve/5cYcYcYcTxQBrmv+YcXH/cohxhxcYhxhxMpCEsn97cYhxcYcYhxcYcYhy/3FxhxhxhxhxhxOdIMsD3zcYhxcf9yiCLFAhq0r95y/3L/cv870EK4L71xhxhxhxcf9yP5CBs29+/3KIcXGIcXGIcXGHGIcXGHGIcjzmjb4Zcv9yiHGHFx/3KIcXGIcXGIcXGIcXGHGIcv9xcYMOMGtiz5/3KIcYcYcYcTyIDL1384cXGHGIcTsERbn7unL/cv9y/3L/cv9yiHGHGHFx/3KIcXGIcShhkxp65s7/cv9y/3KIcYNonJsoY2hxcYcYhxcYcTyBgbV+fnL/cv9y/3L/cv9y/3KIcYcYcXGIcYcXGIcXGIcXGIcv9xcYcYhy/3Fxhxhxhxhxhxcf9yiHGHFx/3KIcXGIcXGIcXGHGIcTrhgbgefnGHGIcv9y/3KIcYOfTDuws8hxhxcYhxcYhxcYhxcYcYcYhy/3FxhxhxhxhxhxMR0JtvL2hxcYhxcYhxcYcYcYcYhy/3L/PBhFuee6cYcXGIcXH/cohxcTEch7TzeHFxhxhxhxhxhxPCQcvdvjhxcYhyOseEuTh7cYcYcYcYcYcYcXGIcYcXGIcXGExRzGrjhxiHFxhxhxhxhxhxN+AZsC/mcYhxhy/3FxiHFxhxhxiHL/cv9y/3L/cv9yiHGHFx/3KIcXE4sFi+T6eHL/cv9xLkfiGgyB3ocv9xcYcYcYcYcYcYcYcXH/cohxhxcTZnmrGoZXL/cXFx/zHJW7hGpHFxiHFxhxiHL/cXGHGHGHGHFx/3KIcYcXGIPxKXuO1ohxhxhxhxgys4GwXH5xhxcf9yiHFxiHFxiHFxhxO01FubK6cYcYcXH/cohxhxcYhxcTytRbhSunGHGHGHGHGHGHGHFxiHGHFxg3IBa+3+mHL/cXGHGHGHGHFxiHGHGHFxiHFxiHL/cXGHGIcv9y/3Fxcf9y/zNmQrCpvXFxiHGHL/cXGIcXE12sO/JTz/cv9yiHGHGHFxiHGHFxiHFxhxiHL/cXGHGHGHGCACsBrA5P5xcYcYcYcXH/cohxhxcYhxcYhxcYcYhxcTq0gbhLfocYcYcXGIcYcXGIcXGIcXGIcv9xcYcYcYcYcYcXFCcsz404cXGIcXGIcXE09IG9C35xcYcYcTo9rbDSUocXGHGHGHGHGHGHGHFx/3KIcXGIPGSqvZtVhxhxcf9yiHFxiHFxiHL/cXGHGHGHGHGHGHFAsswl04hxcYhxcYhy/3Fxhxhxhxhxg+e5e4hGhxcYhy/3FxhxhxhxhxgzSdazximHFxhxiHL/cXGHGHFx/3KIcYcXGIcYcv9xcYhy/zvFgbg6focYcYcXGIcYcXGIcXGIcTSkVbFrqocYcYcYcXGIcXFM8sxQ03GIcXGHGHGHGHGHGHFx/3JIA8yfw3GIcXGHGIcXGDdfw72gPHH/cohxcT+lVbVaqnGIcv9y/3L/NnX8tZoDhxhxhxhxhxhxcTNmgb6ZfnFxhxiHE6ENO67yyHGHGHGHFxiHFxiHFxiHFxhxhxhxhxhxcf9yg2eha/helxhxhxhxhxhxhxcf9yiDJ9A7KS/IcYcYhy/3I5yCm+N9aIcv9xcYcT69A7VC/IcXH/cohxcYhxcYcYhy/3Fxhxcf9yNohVvneqcYhxcYcYcYcYMP/WthApcYhxcYcYg2vBawU+mHGHFxg7N4G3yH5xiHL/cXGHFEo8zlw/9yiHGHFxNVLTvq0scYhy/3L/coNGeBvph+cf9yiHFxhxiHL/cXGHGHFxNMHmsU4ZhxcYcYcYcYcYcYTMPMY8NxiHFxhA08wjw4cYcYcYcYcYcYcXGIcXGIcXFO08wyw4cv9y/3L/cohxhxcT9nlLSYa3FxhxhxhxhxcTHngbAofnFxiHFxhxhI88ygw4cYcYcYcXGIcYcv9xcYhyNzinvsdYcXGIcXGIcv9xcYcYcYcXH/O2TTuZsscXGIcv9xcTVcQr2jvXFx/3KIcXGIcXGDiQE7xv7P9y/3KIcYcXGIcT9YgbSnfv9xcYcYcYcXH/cogzeIG/h35xcYhy/080zDyzcYcXH/cohxhxcYcYhxcYcYcYcYcYcTuF07l6LIcYhxcYcYcYcT2107dKLIhxcYhxcYcYcYcYcXGIcYcXGIcv9xcYO5n5vWYGcYcYhy/3I3bUK6kr1yiHGHFxiHL/MQmBsgd+hxhxhxhxcf9yiHFxNBmBveZ+cXGHGHGHFxiHGHFxiHFxhxhxhxPEc5u7jGhy/3Fxg5eJ6yl2FxhxhxhxcYhxcYhxcYcYcYcYcYP6fTtVgscYhy/3FxhxhxhxhxcYhxcYhxcYcYcYhyiHGHGHFxiHFxhxhxiHL/cogsMLEaHfTucXGIcv9xMXcmtZjZiHFxiHEw2NOzNyxyiHGHGHFxiHL/cXGEIFzACzhxhxhxcYhxcTdDZb28mnGHGHGHE513i9KIdy/3KIcYcXGIcXGHE1U7exvEiHFxiHL/cXGHGHFx/3I0CG+3CJBxiHFxhxIBmxGt9k7ocYcXGD2agbVlfocv9xcYcTbKyrJFNYcv9yiHE16tO/FSyIcXGHGDaw9rBfCYcXGHGHGHGHGHFxiHFxiHFJdcyYo4cYcYcYcXGIcXGD6R9rduCXKIcXGIcXE+QaS2vluHFxiHFxiHFxOoGkun5bcf9yiHFxMEi3tsdIhxcYhxcYcYSqXMdaNy/3KIcYcXGIcXGHGHGHGHGHFxiHFxgwMVKz3q2HGHGHFxiHGHFxhxhxhxhxhxhxhxOKVJv1q2cXGIcXGIcXGHGHGHGHFx/3KIcXGHGHGHGHGHGHFxiHFxiHFxhxhxhxcYhxIC0wGs4s/nGIcv9yiEEGzBCjcYhxcYcYhy/3KIcYcXGIcXGHGIcv9yg3MlK8za2IcXGIcv9y/3L/cohxhxcYcYhxcYcYcXH/cohxcYhy/3E2XIG8o35xcf9yiHFBNswNk3L/cXGHGHFx/3KIcXGIcv9xcYcYcXGIcYcXGHGDl49r2HCXGIcXGHGHGHGHGHFxiHFxiHL/cXFx/3KIcYcXGDu8gbdDfnGHGHFx/zjMgbszfnGIcv9xcYcYcXGIcYcXGHGHGIcohxhxMJdsuXiTcXGHGIcv9y/3L/cohxcYhxcYcYcYcYcYcXGIcXGHGHGHGDPDUr88rXKHGIcSTNCBrUL35xcXH/cohxhxcYgxkFm3f6aHFxhxhxhxhxhxcYhxcYcYcYcYcYNZ2BvWJ+cXGHGHGHGHGHGHFxiHL/cXGHGHGHFxiHE0exO/hOxxhxhxcYhxcYhxcYcYMt2BsDJ+cXGIcXGHGDmHNr14yYhxcYcYcYcYcXGITvbMQJOHFxhxhxhxcYhxcTIxdbLeinFxiHFxiHFxhxhxP1PjtKwccXGHGHGHGHGHFxiHFxiHL/cv9y/3KIcXGIcXGHGHGHGHFxiHFxhxiHL/cogz4AezL/hxhxhxcYhxcYcYcYcTObpLF0W3GIcXGHGHFxiHFxiD/lUrQarXGHGHFxiHFxhxhxhxhxhxcYhxcYg0jROwguyHGHFxhxiHL/cv9yiD3zdbgMinGHGHGHFxPEXjt7occYcYcXGIcXGHGIcv9yiHGHFxhxiHFxhxcf9yiHFxiDvF47o6HIhxhxcTbrx7AkOHGIcv9xcYcYcXGIcXGIcXGHGHGHFxiHFxiHL/M+zHtCM4cYcYcYcXExf4GwkH5y/3Fxhxg+tuO2SRxxiHL/cv9yiHGHFxiHL/cXGHFx/3KIcXGHGDlex72hOHL/cXGHFx/z4/pLfAW4cv9yiHGHFxiDKX47N4HP9yiHFxhxhxhxhxhxhxcYcYhy/3L/PPfesBghcYcYcYNZBpsn+WcohxhxcYcYcYcT7ARrc/uYcv9yiHE4iZi/dmdxiHFxiHL/cXFx/3JPKMwtc3GIcv9xcTGoUrFnrXFxiHFxhxOru7v0REhxhxcYcYhy/3KIcYcXGHGIcv9yiHGHFxiHL/cXGHFxiHGHFxhxhxhxMsCRsE9ucYhy/3Fxhxcf9yiHFxhxiHL/cohxhxcYcYcYcYcYcYcXGHGHGHGHGHGHFxhxiHL/cohxhxcYcYhy/3L/cohxcYhxcYcYcXH/cohxcYcYcYcYcXGIcXGHGHGHGHGHFxiHL/cXFx/3I3sDqxX8WIcXGHE9pUa4WrlxiHL/cohxhxcYhy/3Fxcf9yiHFxiHFxhxhxcYhxcTuRkbdubocYcXGIcXGIcXGHFx/3KIcXGIcv9y/3KIcYcXGHGHGHGHGHFxiHL/NTKos91XhxhxhxRvjMsHNxcYcYcYcYcXGIcXGHGHGHGHFxiHFxhxhxhxcYhxcYhy/3L/cohxcYhxcYcYOlQjuavccv9xcYcYcXGIO0vXvLQohxcYcYcYcYcXH/Mxe0svhLcYcYcXGDJHtLLIS3FxiHFxhxhxhxcYhxcYcYcTZzF7Cc6IcYcXGIcXGHEx4xe1LOiIcv9yiHGHFxhxhxhxhxhxcTJYtLK3S4cYcXGHGIcohxhxcYhxcYcYcXH/cohy/3FxhxhxPNF5uy6GcXGHGIciUV4hqPod5xcf9yhxg43DqxM8X/cohxhy/3E1liO+adxxcYhxcYcYcYcXGIcXGHGEO5zPRjhxcYhxSLnMpGOHGHFxiHFxhxhxhxg8Hka64blxiHFxiHL/cv9yiHGDHlebcqhocv9y/3KIcXGIcv9y/3I4TpyxwWOHL/cv9yiHFxiHL/cv9yiHFxiHFxhxhxcYhxcYcYcYcYcYcXGHGHGHGHFxiHFxhxMi5SsOGtcXGHGIcv9yiHGHFxhxhxhxhxcYhxcYcYcYcXGIcXGHGHGHFxiHFxhxhxhxhxcYcYhy/3KIcYcXGHGHGHE2zM+2QzBx/3KIcv9xcUlKzItTcXGIcXGHGHGHFxiHFEWszqU4cYcYcXGIcXGHGHFxiHFxhxhxhxhxcYhxcYcYcYcXGIcv9xcYcXGIcXGIcv9yiHGHFxhxhxhxhxhxcYcYcYcYcYcXGHGHGHGHFxiHFxhxhxhxcYhxcYcYcYcXGDhaI7ul3HGHFxiHFxhxhxhxcYhxcYcYcYcXGIM6ojsWXchxcYhxcYcYcYcXGIcXGDnaI7sl3IhxcYcYcXH/cocYhxcXH/cohxcYcYcYcYcYcv9xcYcYcYcXGHGIcv9yiHGHFxhxhxhxhxcYcYcYcTOiibRtdnFxiHFxhxcYhxcYhxcYcXGIcXGIcv9ygz6yOwJNxxhxhxhxcTYCxL39O3KIcXGHGHGHFxiHFxhxhxhxcYhxcYM52FsnJ6cYcYcXGIcXGHGHGHGHFxiHL/cv9yiHFxiHFxhxcYhxcYhy/3KIcYcXGHGHGHGHE0dpG+iW6HL/cohxcYQUvMDENy/3KIcXGHGHGHGHFxiHFxhxhxcYhxcYN/PEvQw7cXGHGHGHFxhxiHL/cohxhy/3FxP1TEtas7cYcYcXGIcU5rzDlDcv9yiHE8zSO3Mtxxcf9yiHL/cXGHFxiHFxhxhxhxhxcYcYhyiHFIi8ynQ4cYcYcYcXGIcXGHFx/3I8rFa5U6mHFxiHL/cohxcYhxcYcXGIcXGIcv9yiHGDUsibPjdnGHFx/3KHGIOyNiuNydcXGIcv9yiHGHFxhxhxhxhxcYSMvMo0OHGHFxiHFxhxhxcYhxcYM9KVsj1qcYcYcXE9J8S32DuHFxiHFxhxhxcYhxcYcYcYcXGIcv8w55GzKG6HGHL/cXGHE955G1GG5xhxhxhxhxcYcYhyiHGHFxhxhxhxcYhxcYcYcXGIcTUhzLXuM3GHGHGHGHGHFxhxhxhxcYhxcYcYcYcTSgM7BvzP9yiHFxhxgyaJGwp25xcYhy/3L/cohxcYcYcYcYcXGHGHGHGHFxiHL/cv9yiHFxhxhxhxhxcYcYcYcYcXGIcXGHFxiHFxiHKIcYcXGIcv9yiHGHL/cXGHFx/3KHGIcv9yg5RWK5up1y/3KIcXGIcXGHFxiHFxhxhxhxhxcYcYOD8rsdDUhxcYcXGIcXGIcohxhxcYcYcYcYcXGIcv9y/3KE2czFYzhxhxhxcYhy/3FHrMy1M4cXGIcv9yiHFxiHFxcf9yiHFxhxhxhxcYhy/3L/cohxcYcYcYcYcXGHGHGHGHFxMJmRsXZucohxhy/3FxhxcYhxcYcYcYcYcXGHGHGEzczGIzhxcYcYcXGIcXGHGHFxiHFxhxhxhxcYcYhyiHE0wzO/PMxxcf9yhxiHKIcYN/mRvAZuhxhxhxcYcYcYcXGIcXE2F2K96J2IcXGHGHGHFxhxhxhxhxcYhy/3I3R2K7uJ1xhxhxhxcYcYhyiHGHFxhxhxhxcYM1qRsLVu/3KIcXGHGHGHGDdqkbyVbocYcXGIcXGHE/5DO1G8z/cXFx/3KIcv9y/3I7ipG3dW6Icv9yiHFxiHL/cohxcYhyOqpmulWZcohxcYhxcTwYYrbnnXL/cXFx/3KIcv9xcYcXGIcXGHGHFxTm3MOSNxhxhxcYhxcYcYcXGIcSAUQxrvu85xcYcYcTQ2M7/JzHFx/3KHGIcv9yiHFxhxhxhxhxcYcTw7kbbEbnGIcXGHFx/3KHGIcohxhxcYcYcYcXGHGHGHGHFxiHFxhxcYhxcYcYcYcU+9zDQjhxhxhxcYcYcYcYcXGHGDabkbxkbnFxhxhxhxcYhxcYcYcXGIcv9y/3KIcXGHGD6ZYrVmnXGIcohG7czBI4cXFx/3KDFvZrSgmXL/cXFxiHFxiHI+pXq5WoVy/3L/cohxcYcYcXGIcXGHGHFxiHFxhxhxcYhxcYcXGD+SpbZtWnGIcXFx/3KIcXGHE/EXa27olxcYhy/3L/cohxcYcYcYcXGIcv9yiHFxiHL/cohxcYhy/3KIcXGHGHGDDaYrQ1nf9y/3KIcv9xcXH/cohy/3FxcYhxcYcYcYcXGIcXGHFxiHFxhxhxcYhxcYcXH/cocYcYSm7MiRNxiHFxhxcYhxcYcXH/cocYhy/3KIcXGHGHGHFxhxhxhxhxcYNRozv+XMiHL/cv9yiHFxhxhxcYhxcYPKR2uluJhxhy/3FxhxcYhxcYN+tivBSdcYhyiHFxiHFxcf9yiHL/cXFxiHFxg4e+yzlBP/cohxcYOQszu/TMhxhxhxhxcYcYcYcTpsYriTnXKIcXGIcv9yiD+tkbRSbocYcXGIcv9yiHFxiHKIcYcXGHGHFxiHFxhxhxcYhxcYcXGIcXGHGHFxiHFxhxhxcYcYcYcYcXGIcohxhxcYcYcYcXGDRZpbG2WnGHGHFxPkwztbPMhxcYcYcYcXGIcv9yiHFxiHL/cohxcYcYcYcXGHGDuYR7xnuIhxcYcYNOWKtSp1cf9yhxiHKIcXGIcv9yiHFxhxhxhxcYhy/3KIcXGHExhfy5igOHFxiHL/cohxcYcYcYcXGHGHGHGHFxhxhxhxcYMqt2tGSJhxcYhxcYcYcXGHGHGHGDuOYrhxnXGHGHFxhxhxOWx2vJOJcXGHGHFxiHFxhxcf9yg6DgS68fuHFxhxcYhxcYcYcXGHGIcohxcYcYcYcYcv9xcTgfYrrgnXL/cv9yiHFxhxcf9ygxTei2whdxhy/3FxhxcYhy/3L/cjkPBLrw+3FxhxhxhxhxcYcYcYcYcv9xcXH/cocYhyMy92suCJhxcYcYcXGIcXGHGHFxhxhxhxcYhxcYcXGIcv86/5G5AG6HFxhxhxcYg6EBS77+uIcv9yiHFxhxhxcYhy/3KIcXGIcv9yiHFxhxhxcYhy/3KIcXGIcohxhy/3Fxcf9yhxhxhxhxcYcYcYcXGIP5BytG+NcXGHGHFxg3cKG7j15xcYhxcYcYPwFDtP68cohxcYcYcYcXGHGHGHFxiHL/cohxcYcYcYcv9xcYcXH/cocYcYcXGIcv9yiHFxhxhxhxcYcYcYcXGHGHGHFxiHFxcf9yhxiHI1YhS+netxhxcYhy/3KIcXGHGHFxiHFxcf9yNKFyv16N/3KIcXGHFxiHFxhxL/GnGiHljnFxhxiHKIcXGHGHGHFxhxhxhxcYcYcYcXGIcv9yiHFxhxhxNWwNtqPy/3L/cohxcYcYcXGHGHGHGHFxhxhxcYhxcYcXGIcXGHFxiHFxhxhxcYcYcYcXGIcXFxiDPhobAuXocYcXGEfw3LDyhxcYcYcYcXGHGDUtmrTiZXGIcXGHGHE9mii5Zddy/3KIcv9yiEoR3J7i/3L/cohxcYcXGIcXGHGDUfmrTwZXGIcv9yiHFxOGKhup1ehxcYcYcYcUwx3GzihxhxcYM8NysEyNcYcYcYcXGIcv9yiHFxhxhxcYcYcYcYcXGHGHFxhxiHKIcXGHGHGHL/cXGHFxiHFxcf9yiHL/cv9yiHI4tUO6Srxy/3L/cohy/3L/cohxcYcXGIcXE8Atm7/SZy/3KIcXGHGHFxhxhxPhOhtexe/3Fxcf9yhxhxhxhy/3FxO6nkuVYbcYcXGHGHFxiHL/cohxcYNlOhvaxeiHFxcf9yhxhxhxhxcYcYcXGIcXEz+x23FOJxhxhxcYhy/3KIcXGHGHGHFxhxhxcYhxcYcXGHGIcohxcYcYcYcv9xcYcXGIcv9yiHFxhxhxcYOKkUvFbrcYcYcYcXGHGHFxhxhxhxhxcYcYcXGHGHGHGHL/cXFxiHFxhxhxcYhyiHGHL/cXFxiHFxhxhxcYcYcYcXGHGHGHFxhxhxhxcYcYcYcXGHGHGHFxhxg/6hS1FetxcYhxcXH/cocYcYcYcXGHGHFxiHL/cohxcYcYcXGHGHGHFxiHKIcYcv9y/3KIcXGHFxiHFxcT0Hcrb4jf9yiHFxhxhxhxcYcYcXGIcv9yiHFxg8By2++NJxcYcXGIcXGHFxiHFxhxcYhy/3KIcXGHGEqC3IfShxcXGIcXGHGHFxhxg9t3K2SI2HKIcXGIcohxcYcYcYcXE8Df2/8gKHGHGHFxhxhxhxcYPGWhtppecXGHGHFxiHFxcYhxcYcYcXGIcohxhy/z+w9LdPC4hxcYcYcYcXGHGDtbQ7mkvIcYcv9xcXGIcXGHFxiHFxcf9yhxiEri3IHScXGHGHFxhxhxhxcYhyiHFxhxhxhxcYcYcXGIcXFxiDMGobAKXocXGHGHGHE7GXK45o2HFxhxhxcYcYcYcYcv9xcXGIcUkT3J7CcYhy/3L/cocYcYcYcv9xcXGIcXGHFxiHFxhxcYhy/3KIcXGHGHFxhxhxhxcYhyiHFxhxhxhy/3FxcYhxcYcYcXGHGHGHFxhxg/PUO0wrxyiHFxhxcYhxcYcXGIcXFxiHFxhxhxcYRGPc6cKHFxiHKIcXGHGHGHL/cXFxiHFxhxcYhxcYcXGIcv9yiHFxhxcYhxcYcXGIcXGHFxhxhxhxcYhy/3KHGIcohxcYcYcXGIcv9yiHL/cv9yhxhxhxhxcYcYcXGHGHGHFxhxhxcYg8vkO4QbxxhxcYhxcXH/cocYcYcYcv9yMIVItoq3cYcYcXGHFxiHFxhxcYhy/3KIcXGHFxiHFxgxt6GxWF5xcXGIcXGHGHFxhxhxhxcYcYcXGHGHGHFxhxhxhxcYcYcXGHGHGHFxhxhxhxcYcYcXGHGHEyDHKxBI2HGHFxhxhxcYcYcYcXGHGHFxiHL/cohy/3L/coO/nusBYRcv9yiHFxhxcYhxcYcXGDnkJLsb24cohxcYcYcYcv9y/3KIcXFx/3KHGHGHFxiHKDep9L1WC3FxhxcYhxcYcXGIcv9yiHFxhxcYhy/3KIcXGHGHFxhxhxcYhxcXGIcXGHFxiHFxcYhxcYcYcXGHGHFxiHL/cohxcYcXGIcv9yiHFxhxcYhy/3KIcXGHGHFxhxhxcYhy/3KIcXGHFxPBDVue8qhxcYhy/3KIcXGHGHFxhxhxcYSKTcpbKHFxiHKIcXGHGHE14NWwLypxhxcYcYcYcXGHGHFxhxhxhxcYcYcXGIcj/nJLUY24hxcYcYcXGHGHFxiHL/cohy/3L/cocYcYcXGHGHGHFxhxhxcYcYcYcXGHGHFxhxhxhxcYcYcXGHEz2CSxN9uHFxhxhxhxcYcYcXGHGHGHFxhxhxcYcYcYcXGHGHFxhxhxhxcYcYcXGIcohxcYcYcXGIcohxOZgpv2fWhxhxcYhyiHFxhxhxcYcYcYcUg13KyihxcYcYcYcXGHFxiDSf9LJwC4hxhy/3KIcXGHGHFxhxg/miS1ZdtxcYcYcYcXGHFxiHL/cohxcYcXGIPMqhtzVehxcYcXE7GyS45NtxcXH/cocYcYcXGHGHGHL/cXFxiHL/cohxcYcYcv9xcXH/cocYcXGIcXFxiHFxhxcYcYcYcXGHGHGHFxhxcYhy/3KIcXGHFxiHL/cohxcYcXGHGHGHFxhxhxhy/3L/cohy/3KIcXFx/3KHGHGHFxhxhxhxcYcXGIcXFxiHFxhxcYhxcXGIcXGHFxhxhxhxcYcYcXGIcohxOruhuERecXGHGHGHFxhxcTIbWLX0p4hxcXGIcXGHFxhxNsMFvjz6cXGHGHGHFxhxhxcYcYcXGHGHGHFxhxhxcYcYcXGIcv9yiHL/cohxcYcXGHGHGHFxhxhxhy/3L/cocYcYcXGIcohxcYcXGIcXFxiHFxhxcYcYRjbczJJxhxhxcYhyg7fKG3g15xhxcYcYcTlbCr+k9XGHFxhxhxhxcYcXGIcXGDG8obJTXocYcXGHFxiHFxg7iVO5dqyHFxhxcYhxcYcXGHGE9m3DmScYcYcXGHGHFxhxhxhxcYcYcXGHGHFxhxhxhxcYcXGIcXFx/3KHGHFxiHL/cohy/3KIcXFx/3KHGHGHFxhxhxcYcYcYcjIltrPqSXGIcohxcYcXGIcohxcYcYcYcv9y/3KHGHGHFxhxhxcYcYcXGIcv9yhxhxhxcYcYcYcv9y/3KHGHGHFxhxhxcYcYcYcv9y/3KHGHGHFxhxhxhy/3L/cocYcTxg5bmfGnGHFxiHKIcXGHGHFxhxhxcYcYcXGIcv9yhxhxhxcYcYcXGIcohxcYcXGIcXFxiHFxQxfc/oKHGHFxiHKIcT+DNLV8y3GHGHL/cohxcYcYcXGHFxiHFxg74zS5HMty/3L/cocYcYcXGHGHGHL/cohxcYcYcv9xcXGIPasFuFT6cXGHGHGHFxhxcYhxOa6huVFecXGHFxhxhxhy/3FxcYhyg/TAW1s/py/3KIcXGHGHL/cXFxiHL/cohxcXGIcXGHFxiHKIcXGHGHFxhxhxcYcYcYcv9y/3KHGHGHFxTYfcR4JxcYcYcXGHGHFxiHKIcXGHGHL/cXFxiHFxcYhxcYcXGHGHGHFxhxcYhy/3KHGHGHGHL/cohxcYcXGHGHGHFxhxhxcYcYcXGHGHFxhxhxcYhygwP1Oz0KxxcYcXGIcXFx/3KHGHFxhxhxhy/3L/cocYcYcXGHGHFxhxhxcYcYcXGIcohxcYcXGIcv9yhxhxhxcYcYcXE/7wW2EPr/cocYcXGIcv9ygwODS018txhxcYcYcXGIcohxcYcXGHGHGHFxhxcYhxcXGIcv9yiHFxcYhxcYcXGEwo3G1yhy/3L/cocYOpiCuWd9cYcXGHGHFxhxhxcYcYcXGHGHGHFxhxcYcYcYcXGHGHFxhxcTbhFb4e6nGHFxhxhxSljcinKHGHL/cv9yhxhxhxcYcXGIcv9yiHL/cohy/3KIcv9yiDtZgrmmfYcYcYcv9y/3KHGHGHFxg7nJe8Y2iHFxhxhxhy/3KIcXFxiHFxhxcYcYcYcXGHFxhxhxhxcYcTFBsbHOTnFxiHL/cohy/3KIcv9yiHFxcYhxcYcXGHGHFxiHKIcXGHFxiHKIcXGHGHFxhxcUXI3MNycXGIcv9yiDpPl76waP9yiHFxcf9yhxhxcYcYcYMNh4tzeHcv9yhxhxhxcYcXGIcv9yhxhxhxcYcYcXGHGHFxhxhxcYcYcXGHGHFxhxhxcYhyiHFxcYM4Gns45YcXFx/3KHGHE0ZGOwq5yHGHGHFxhxcYcYcYcXGHGHFxhxcYhy/3KHGHGHFxhxhxcYcYP9RjtSuccYcYcXGHGHFxhxhxcYcYcXGHGHFxhxhxcYcYcXGIcohy/3KIcXGHFxhxhxcYcYcYcXFxiHFxhxcYcYcYcv9y/3KHGDvSsbctTnKIcXGHFxhxhxhy/3L/cocYcXGIcohxcYcXFCidwIYohxcYcT/Vp7gqWIhyiHFxhxcYhyiDQz9bLcCocXGHFxiHKIcXGHFxiHKIcXGHFxiHKIcXGHFxiHKIcXGHFxg6l6e9aFiHGHFxhxcYcYcXGIcohxcYcXGHFPydwjYnL/cohxcYcXGHGHGHL/cohxcYcXGHGHFxhxhxcYcYcYcv9yiHFxcYhxcXGIcXGHFxhxhxcYcYcXGHFxiE/53EBiiHFxcYhy/3KHGHGHFxhxhxcYcXGIcv9yhxhxhxcYcXGIcohxcYcXFNGtxeUohxcYcXGHGHGHFxcf9yhxhxcYcYcXGIcohy/zNNFbLC6nFxcYhxcXGIcXFxiHL/cocYcYcXGHGHFxhxcYcYcYcXGHFxiHKIcXGHFxhxhxhy/3KIcXGHFxhxhxcYcYcXGHGHFxhxNk+CvbB9cYhxcXGIcohxcYcYcv9xcXGHGHGHL/cohxcYcXGHGHFxhxhxhy/3KIcv9yiHKIcXGHGHFxhxhxcYcXGHGHGHFxhxcUKq3PVScYcv9yiHFxcYhxcYcXGHGHFxhxcYhxcXGIcohxcYcYcv9yO3Wxt4pOhxcYcYcYcv9yiHE8UJK3r21xcYhxcXGIcv9yhxhxhxcYcXGIcohxcYcXGHGHFxhxhxcYcYcXE5LYi+0ndxiHKIcXGHFxhxhxcYhyiHL/cohy/3KIcv9yhxhxhxcYcXGIcohxcTw8Y7fDnHFxhxhxcTX+iLIRd3GIcohxcYcXGHGHFxiHKIcv9yiHKIcXGHGHFxhxcYhyiHFxhxcYcTl2sbmJTnGHFxhxhxcYcYcv9y/3KHGHGHL/cohxcYcXGHGHFxhxcYhy/3KHGHGHFxhxcYcYcXGHGHFxhxhxcYcYcXGHFxiHKIcXGHFxhxhxcYcYcXGHGHFxhxcYhyiHFxhxcYcYcXGHE0mkq0dbVxcYcYcXGIcohy/3KIcv9yhxhxhxcYP45jtXGchy/3KIcv9yiHKIcXEwZ7GyqE5xcf9yhxhxcYcYcXGHGHFxhxhy/3L/cocYcXGHGHGHL/cocYcYcXGHGHL/cohxcYcXGHGHE78eywHhOIcXGHFxhxcYhy/3KHGHGHL/cohxcYcXGHFxiHL/cocYcYcv9yiHFxhxcYcTqQzbF/MnGIcXFxiHKIcXE97Le6E0iHGHGHFxhxhy/3KIcXGHFxhxhxcYcXGIcohxcYcXGHGHFJPNycMocv9xcXGHGHGHL/cohxcXGIcv9yhxNJixv2dO/3KIcXFxiHFxcYhyiHFxhxcYcYcXGHGHFxhxhxcXH/cocYcXGHGHFxhxhxcYcXGHGHFxhxhxcYcT5HBri4+YhxcXGIcv9yhxhxhxcYcXGHGHFxhxhxcYcXGIcohxcXGIcXFxiHKIcXGHFxhxhxcYcYcXGHGHFxcf9yhxhxcYcTyyc7hNjIcYcYcv9yiHL/cocYcYcXGHFxhxhxPgNztfyMcXFxhxhxcYcYcXGHGHFxhxcYcYcYcv9yhxhxhxcYcXGHGHFxhxhxcYcYcv9yiHFxhxcYcXGIcohxcYcXGHGHFxhxhy/3KIcXGHFxhxhxcYcXGHGHGHL/coSg3cjyKHFxhxcYhyiHIyYVSxrqtxcYcXGHGHFxhxhxcYcXGHGHFxhxhxcYcXGIcohxcXGIcXFxhxhxhxcXGIcXFxiDh6sbuFTnGHFxhxhxcYcYcv9yPYqxtXVOhxcYcXGDk1c7vKjIcXGHGHE6VXO6qoyHGHL/cocYcYcXGHFxhxhxcYcYcXGHFxhxhxcU5t3DkicXGHFxhxhxcYcYcXGHGHFxcYhxcXGIcXFxhxhxcYhyhxhxhxcYcXGHGHE//ga3AfmHGHFxhxhxcYcXGHGHFxhxhxcYcXGHGHFxhxhxcYcYPQmStvZtcv9yhxhxhxcYcXGHFxiHL/cocYcXGHGHFxhxcYhyiHL/cocYcYcXFx/3KHFxiHL/cocYcXGHGHFxhxcYcYcXGHGHFxhxhy/3KIcv9yhxhxhxcXGIcXE9x3O2OIxxcXGIcXFxhxhxhy/3KIcv9yhxhxcYcYcXGHGHFxhxcYcYcXGHFxhxhxhy/0ke3K4ShxhxcXGIcXFxiHKIcXGHFxhxcYhyiHFxcYhy/3KHGHFxhxhxcYcYcXFxiHFxcYhyiHFxhxcYcXGIcohxSk7cixKHFxcYcYcTD6krMVbXGHGHL/cohxcXGHGHGHFxcYhy/3KHGHFxhxhxcYcYcv9yiHFxcYMOyxsiNOcv9yiHL/cocYcXGD7pc7YWjHGIcohyiHFxhxcYcYcXGHGHFxcYhxcXGIcohxcXGIcXFxhxhxcYcYcXGHGHL/cohy/zJJVLPGq3GHFxhxhy/3KIcv9yhxhxcYcYcXGHGHFxcYhxcXGHGHGHL/cohyiHFxhxcYPzXXuMoohy/3KHGHFxhxhy/3KIcXFxiHL/cocYcXGHGHL/cohxcXGIcohxcYcXGHFxhxRf7cwBJy/3KHGDf9sbsCTnKHGHGEIP3AAScXGHFxiHKIcXFxiHKIcXGHFxhxcYcYcYcohxcYcXGHGHFxhxhxcXGIcXFxhxhxhyiHFxhxhy/3KHE4KzW91MqHFxiHKIcv9yhxhxhy/3KIcohxcYcXGHFxiHKIcXFxhxhxhxcXGIcohxcYcXGHFxhxhxhyiHFBb9waAnGHGHFxhxcYhyhxhxhxcXGIcXFxhxhxhyiHFxhxcYcTN+krCRbYcv9yhxhxhxcYcXGHFxhxhxhyiHFxhxcYcYcXGHFxhxhxcYcYcv9yiDhMuLHDR/9yiHFxcYcYcYcv9yhxhxhy/3KIcjIvkrHgbYhxcXGHGHFxMuxbtyOkcYcYcXGHFxhxhxcYcXGHGHFxhxcYcYcXGHGHL/cohyiHFxhxcYcXGIcohy/3KHGHFxhxhxcYcXGHGHL/cohxcXGIcohxcXGIcohxcXGIcj0AwbX/PocXGHFxhxhxcYcXGIcohyiHFxhxcYcXGHGHFxhxhxcXGIcXFxhxhxcYcYcXGHFxhxcYhyiHFxcYcYcXGHGHFxhxcYcYcXGHFxhxcYhyiHFxcYcYcYcv9yhxhxcYcYcXGHFxhxhxcYcXGHGHFxhxcYcYcv9yiHFxcYhyiHFxcYcYcYcv9yhxhxcYcYcXGHFxhxhxcYcXGHGHL/cohxcXGDKiZLJtm3FxhxcYPBHBt+4+cYhxcXGHGHFxhxhxcYcXGHFxiHKIcohxcYcXGHFxhxhxcYcYcv9yiHKIcXGHL/cXFxhxhxcYcTQyor/NXXGHFxhxhxPpRFt2u6cYcXGHFxiHKIcjGhwbFuPocXGHGHFxcYhxcXGHGHFxhxhy/3KIcohxcXGIcohxcXGIMJYmt3nZiHFxcYcYcXGHGHFxhxcYNQVksAubhxhxcXGIcohxcYcv9y/3KHGHL/cohxcXGIcohyiHFxhxcYcXGIcocYcYcXFxiHKIcXFxiHKIcXFxhxhxcYcYcXGHFxhxcYcYcXGHGHL/cocYcYcv9yhxhxcYcYcXGHFxhxcYcYcXGHGHFxcYhyiHFxcYcYcYcohxcYcXGHFxiHKHGHGHFxcYhyiHFxcYcYcXGHGHFxhxcYcTp0ormLXXGHFxhxhxcYcXGHGHFxcYhy/3KHGHFxg/RoO1uXxxhxcYcYcv9yiHL/cocYcXGHFxhxhxcYcXGHGHL/cohy/3KHGHFxhxcYcYcXGHFxhxcYhyiHKIcXFxiHKIcXFxiHKIcohxcYcXGHFxhxhxcYcXGHGHL/cohy/3KHGHFxhxcYcYcv9yiHFxcYcYcXGHFxhxhxcYcXGHGHL/cohyiE3x7GDhiHKIcTgGorv5XXFxhxhy/3KHGHGHL/cocYcTQkwb/bPohyhxhxhyiHFxhxcYcXGHGHFxhxcYcYcXGHFxhxcYcYcXGHFxhxhxcYcXGHFxhxhxcYcXGHGHFxhxcYcXGHGHFxhxcYcYcv9yOpTBuGs+hxcXGIcohy/3KHGHFxhxcYcYcXGHFxhxcYcYcXGHFxhxhxcYcXGHFxhxhxcYcXGHGHFxcYhyiHFxcYhyiHKIcXGEWC7NfRcXGHFxiHKHGHGHFxcYcYcYcohxcYcv9y/3KHFxiHKIcohxcXGIcohyiHFxhxcYcXGHFxiHKIcohxcXGHGHGHKIcXFxiHKIcXFxPzGquc5VcXGHFxhxhxcYcXGHGHL/cocYcYcohxcYcXGHFxhxhxcXGIcXFxhxhxcXGIcXFxhxhxcYcXGHGHL/cocYcYcv9yhxhxcYcXGHGHFxhxcYcXGHGHFxhxcYcXGHGHFxhxcYcXGHGHFxhxcYcYcXFxiHKIcXFxhxhxcYcXGHGHFxhxcYcXGHGHFxcYhy/3KHGHL/TTPsXMFyiHFxcYhyiHKIcXFxiD/ZorQmXXKHGHL/cohxcXGHGHFxhxcYcXGHGHFxhxcYcXGHGHFxhxcYcYcv9yhxhxhyiHFxcYhyiHL/cocYcXGHFxhxcYcYcXGHFxhxcYcYcXGHFxhxcYhyhxhxcYcYcv9yhxhxcYMxTotfsXcYcYcXGHFxhxcYcYcXFxiHL/cocXGIcocYcYcohxcYcXGHFxhxcYcYcXGHFxhxhxcXGHGHGHKITsPsU8GIcohyiHFG0+zCwXGHFxhxhyiHFxhxcYcXGHFxiHKHE3u6K8RF2HFxcYhyiHKIcXFxiHKIcohxcT3vg7cQfIcXGHGHFxcYhyiHL/cocYcv9yiHL/cocXGIcohyiHL/ShTsnrGHFxhxcYcXGHGHFxhxcYcXGHGHFxhxcYcXGHFxiHKHGHFxhxhxcXGHGHFxhxhy/3KHGHFxhxcYcXGHGHFxhxcYcXGHGHFxhxcYcXGHFxhxhxSlTsirFxhxhy/3KHGHFDZOz5sXGHGHL/cocYcXGHGHL/cocYcXGHFxhxhxcXGIcohyiHFxcYcYcXGHFxhxhxcXGHGHFxhxhy/3KHGHFxhxPeZ0txmLcXGHFxhxcYcYcv9yhxhxcYcYcv9yhxhxcYcXGHFxhxhxcYcXGHFxhxhy/3KHGHFxhxhy/3KHGHFxhxcYcXGHGD33dLgIi3GHFxhxhxcYcXGHFxhxhxcXGHGHFxhxhy/3KHGHFxhxcYcXGHGHFxhy/3I9rVW3UqpxcXGIcohxcXGHGHFxcYhyiHFxcYcYcXGHFxhxcYcXGHGHFxhxcYcXGHGHFxcYhyiHKIcv9yhxhxcYcXGHFxhxcYcYcXGHFxhxcYcYcXFxiHKIcohy/3KHGHFxhxcYcXGHFxhxhxcYcXGHFxhxhy/3KHGHFxMlVGtLq5hxhxcYcXFOVew6oXL/cocYcXGHFxhxcYcYcXGHFxcYhxcXGHFxiHKHGHFxhxcYcYcXFxiHKIcohy/3KHGHL/cohyiHKIcXFxhxhxcYcXGHFxhxhxcXGIcohyiHL/cocYcv9yiHKIcohxcXGHGHFxhxcYcXGHGHL/cocYcXGHFxhxhy/3KHGHFxhxcYcXGHGHL/cocYcXGHFxhxhyiHFxhxcXGIcXFxhxcYcYcXGHFxhxcYcXGHGHFxcYcYcXGHGHKIcXFxhxhxcYcXGHFxhxhxcXGIcocYcXGHGHFxcYcYcXGHFxhxcYcXGHGHFxcYhyiHKIcv9yhxhy/3KHGHFxhxhy/3KHGHL/cocYcYcohy/3KHGHFxcYhyiHKIcXFxhxhxcYcXFx/3KHFxhxcYhyhxhxcYcXGHFxhxhxcXGHGHEyvMGxUz6HGHKIcXFxiHKHGHFxhxhy/3KHGHL/cjzcwbYjPnGHGHKIcXFxiHKHGHFxhxcYcYcv9yhxhxcYcXGHFxhxcYcYcv9yhxhxcYcXGHFxhxhxcXGHGHFxhxcYcXGHGHL/cocYcXGHFxhxcYcXGHGHL/cocYcXGHFxhxcYcXGHGHFxhxcXGIcohy/3KHFxhxhxcYcXFxiHL/cocUPW7PKRhy/3KHGHFxhxcYcXGHGHFxcYcYcXGHFxhxcYcXGHGHFxcYcYcXGHFxhxcYcXGHGHFxcYcYPf3BtgI+cYcXGHGHL/cocYcv9yiHKIcohyiHFxOC7ButE+cXGHFxhy/3FxcYcXGHGHL/cocYcXGHFxhxcYcXGHGHFxcYcYcXGHFxhxcYcYOeyTvBNshxhxcYcXGHFxhxcYcYcv9yhxhxcYcv9yiHKIcXFxhxhy/3KHGHFxhxcYcXFAZ+wqgYcYcv9yhxP2DLu580hxhy/3KHGHFxhxcYcXGHFxhxcYcYcXFEh+zXgXKHGHFxhxcYcYcv9yhxcYhyhxhxcYcXGHFxhxcYcYcXFxhxhxcYcXGHL/cXFxhxcYcYcv9yhxhxcXGIcohyiHL/cocXGHGHFxcYhyhxhxcYcXGHGHKIcXFxhxhxcYcXFxiHKIcv9yhxcYcYcv9yhxhxcYcXFxiHL/cocXGHFxg438G7ID6HL/cocYcXGHFxhxcYcYcXFxhxhxcXGHGHFxhxcYcXGHFxhxhy/zsQ0bjvLnFxcYcYcXGHFxhxcYcXGHGHFxcYcYcXFxiHKHGHFxhxcYcYcohxcXGHGHFxcYcYcXGHFxhxcYcXGHGHL/cocXGIcocYcXGHL/cohy/3KHFxhxcYcYcXFxhxhxcYcXGHFxcYhxcXGHFxhxhyiHFxhy/3KHGHFxhxcYcXGHFxhxhyiHFxcYcYcXGHL/cohygyE3W0/IqIcXFxhxhy/3KHGHFxcYhyiHKIcohyiHFxcYcYcv9yhxhy/3KHGHFxhxcYcXGHFxhxhyiHFxcYcYcXFxiHKHGHFxhxcYcXGHFxhxhyiHFxcYcYcXFxhxhxcYcXGHFxhxcYcXGHFxhxhy/3KHFxhxhxcYcXFxiHKHGHFxhxcYcYcohxcXGHGHL/cocYcXFxhxhxcYcXGHFxhxcYcXGHGHKIcXFxhxhxcXGHGHFxhxcTu4R7xHuIhy/3KHFxhxhyiHFxcYhyhxhxcXGIcohyiHKIcohyiHFxcYcXGHGHFxcYcYcXGHL/cocYcXGHFxhxcYcXGHFxhxhy/3KHFxhxhxcXGHGHFxhy/3KHGHFxhxcYcXGHFxhxcYcYcohxcXGHGHFxcYcYcXFxhxhxcU157FhhhxcYcv9yiHFxcYcXGHFxhxhyiHFxcYcYcXFxhxhxcYcv9yhxhxcYcXGHFxhxcYcXGHFxhxhy/3KHFxhxhxcXGHGHFxcYcYcXGHFxcYhyhxhxcYcXGHFxhxhyiHKIcXFxhxhyiHFxcYcYcXFxiHKHGHFxcYhyhxhxcYcXGHFxhxcYcXGHGHKIcXFxhxcYcYcv9yhxhy/3KHFL+exwYXGHGHFxhxcXGIcohyhxhxcYcXGHFxhxhyiHKIcXFxhxcYcYcXFxhxhy/3KHGHL/cocYcXGHL/cocYcXGHFxhxcYcXFxiHKIcv9yhxOHTRu4suhxcYcYcohxcXGHFxhxhxcXGHGHFxcYcYcXFxhxhxcYcXFxiHKHGHFxhxcYcXGHFxhxcYcXGHFxhxcYcXGHFxhxcYcYcohxcXGHGHKIcXFxhxhxcXGHGHFxcYcYcXFxhxhOiuxHUXFxcYhyhxhxcYcXFxiHKIcocYcXGHFxhxcYcXGHFxhxcYcYcohyiHFxcYcXGHGHKIcXFxhxcYcYcXFxhxhyiHFxcYcYcXFxhxN5XRvGouhxhxcYcv9yhxhxcXGIcocYcXGHFxcYhyhxhxcYcXGHL/cohyiHKHGHFxhxcYcXGHFxhxcYcXGHFxhxcYcXGHFxhxhyiHKDEW0bL5LocXGHFxhxcYcYcohxcXGHFxhxhyiHFxcYcYcohxcXGHFxhxhxcXGHGHKIcXFxhxhxcXGHGHL/cocXGHGHFxcYcYcXFxhxhxcXGHGHFxcYcYcXFxhxhxcXGHGHFxhy/3KHGHL/cocYcXFxhxhxcXGIcocYcXFxhxhxcXGHGHFxhy/3KHGHFxcYhyhxhxcXGHGHFxcYhyhxhxcXGHGHFxcYhyhxhxcXGHGHFxcYcYcXGHL/cocYcXFxhxhxcXGHGHFxhy/3KHGHL/cocYcXFxhxhxcXGHGHFxcYcYcXFxhxhy/3KHGHL/cocXGHGHFxcYcYcv9yhxcYcYcXFxhxcYcYcXFxhxcYcYcXFxhxcYcYcohxcXGHFxhxcYcYcohxcXGHFxhxcYcXGHFxhxcYcYcohyiHKIcohyiHKIcocYcXGHFxhxcYcXGHFxcYhyhxhxcYQSzsHjFy/3KHGHFxhxcXGHGHFxhy/3KHGHFxcYcYcXFxhxhy/3KHGHKIcXFxhxgwlM69ezGHFxhxcYcXGHGHKIcohyiHKIcocYcXGHFxhxcYcXFxiHKHGHFxhy/3KHGHFxcYhyhxhy/3KHGHKIcXFxhxhy/3KHFxhxhyiHFxcYcXGHFxhxcYcXGHFxhxcYcXGHFxhxcYcXFxiHKHGHFxhy/3KHGHFxcYcYcXFxhxhxcXGHGHKIcXFxhxcYcYcohyiHFxcTaJdrCGiXGIcohyhxhxcYcXFxhxhxcYcv9yhxhy/3KHFxhxhxcXGHFxhxhyiHFxcYcXGHFxhxcYOt2FuyJ6cocYcXGHFxcYcYcXFxhxhxcXGHGHFxcYcXGHGHKIcXFxhxcYcXGHFxhxcXGIcohyhxhxcXGIcocYcv9yhxhyiHFxcYcYcohyiHFxcYcXGHFxhxcXGIcocYcXGHFxcYcYcXGHKIcXFxhxhy/3KHFxhxcYcXGHFxhxcYcXGHFxhxcXGD84wrTHPXFxcYcYcXFxhxhyiHFxcYcXGHFxhxcYcXGHFxhxcXGIcocYcXFxhxhxcXGHGHL/cocXGHFxhxcYcXGHFxhxcYcXGHFxcYcYcXFJreyFIXKHFxhxhxcXGHFxhxcYcXGHFxhxcYcXGHL/cocYcXFxhxhxcXGHGHKIcXFxhxcYcXGHFxhxcXGIcocYcXFxhxhxcXGHGHL/cocXGHFxhxcYcXGHFxhxcXGHGHFxhy/3KDP70bAULocXFxhxcYcXGHFxhxcYcXFxiHKHGHFxcYcYcv9yhxcYcXGHGHKHGHFxhxcYcXFxiHKHGHL/cocXGHGHKIcohyiHKIcocYcXGHFxcYcYcv9yhxcYcYcohyiHKIcocYcXGHFxcYcYcXFxhxcYcYcohyiHKIcohyhxhxcXGHGHFxcYcYcohyiHFxcXGIcohyhxhxcXGHGHFxcYcXGHGHKIcohyhxhxcYcXFxhxhxcXGHFxhxhyiHKIcohyhxhxcXGHGHFxcYcYcohxcXGHFxhxcXGIcocYcXFxhxhy/3KHFxhxcYcXGHFxhxcXGHGHFxcYcYcv9yhxcYcXGHFxhxcXGIcocYcv9yhxcYcYcohyiHKHExvMKyUz1xcYcYcXFxhxcYcXGHFxhxcYcXGHFxcYcYcXFxhxcYcXGHFxhxcYcXGHFxcYcYcXFxhxcYcXGHFxhxcYcXGHFxcYcYcXFxhxcYcXGHFxhxcYcXFxiHKHFxhxhy/3KHFxhxcYcv9yhxhxcXGHGHFxcYcXGHFxhxcYcv9yhxhxcXGHGHKIcohyiHKHGHFxhy/3KHFxhxhyiHKIcocYcXGHL/cocYcohyiHKIcohyhxhxcXGHGHL/cocXGHFxhxcXGIcocYcohxcXGHFxhxcYcXGHL/cocYcv9yhxcYcXGHFxhxcYcv9yhxhy/3KHFxhxcYcXGHFxcYcYcXFxhxhyiHKIcocYcXGHFxcYcYcohyiHKIcocYcXGHL/cocXGHFxhxcYcXGHFxcYcYcXFxhxcYcXGHFxhxcXGIcocXGHGHKIcohyhxhxcXGHGHFxcYcXGHFxhxcYcv9yhxhyiHFxcYcXGHFxcYcYcXFxhxhyiHFxcXGIcocYcXFxhxhyiHKIcohyhxhxcXGHFxhxhyiHKHGHFxcYcYcXFxg8AcO4/jxxcYcv9yhxTED8a/CHKIcohyhxhxcYcohxcXGHFxhxcYcv9yhxhy/3KHFxhxcYcXFxhxhxcXGHGHKIcohyhxhxcXGHGHFxcYcXGHFxcYcYcXFxhxhyiHKIcocYcXFxhxhy/3I3NJa/y2mHFxcYcXGHGHKHGHFxhxcXGHFxhxhyg0YeG/nh6HFxcYcYcohxcXFxiHKHGHFxcYcXGHFxhxcYcXGHKIcXFxPBS0uOtLcXFxhxhxcXGHFxhxcYcXFxhxhxcXGHFxhxcYcXGHL/cocXGHFE8Pzg8HGHFxhxcTvktLkbS3KIcocYcXGHKIcXFxhxcYcv9yhxhxcXGHFxhxcYcXFxhxhxcXGHFxhxcYcXFxhxhxcXGHFxhxcYcXFxhxhxcXGHFxhxcYcv9yhxcYcYcohyhxhxcYcv9yhxcYcXGHFxcYcYcXFxhxcYcXGHFxcYcYcv9yhxcYcXFxhxhxcXGHFxhxcYcXGHFxcYcXGHGHKHGHFxhy/3KHFxhxcYcT4Jpbj2WocXGHFxhxcYcohxcXGHFxhxcXGIcocXGHFxhxcYcXGHKDjZpb0mWnFxcYcYcXFxhxcYcXGHFxcYcYcohyiHKHGHFxcYcYcohyiHKHGHKIcXFxhxcXGIcocXGHGHKHGHFxhxcXGHFxhxcYcXGHFxcYcXGHGHKHGHFxcYcYcXFxhxcXGHGHFxcYcXGHFxhxcYcv9yhxcYcXGHFxcYcYcXFxhxcYcXFxhxhxcXGHFxhxcYcv9yhxcYcXGHFxhxcXGHGHKIcocYcXGHKIcXFxhy/3KHGHFxcYcXGHFxhxcXGHFxhxhyhxhxcYcohxcXGHL/cocYcXFxhxcYcXGHL/cocXGHFxhxcYcXFxhxhyiHKHGHFxcYcYcohyhxhxcXGHGHKIcocYcXFxhxhyhxhxPgXhtfoecYcXGHFxhxcXGHGHKIcohyhxhy/3KHFxhxcXGHGHFxcYcXGHFxcYcYcv9yhxcXGIcocXGHFxhxcYcXFxhxhyiHKIcocYcohyiHKHGHFxcYcYcocYcXGHKIcXFxhy/3KHGHL/cocXFxiHKHFxhxhyhxhxcYcohxcXFxiHKHGHKIcohyhxhxcXGHFxhxcYcv9yhxcYcXGHFxcYcYcohyiHKHGHL/cocXFxiHKHFxhxhyhxhxcXGHGHKIcocYcXFxhxcYcXGHFxcYcXGHFxhxcYcohxcXGHL/cocYcv9yhxcXGHGHFxcYcXGHFxhy/3KHFxhxcYcv9yhxcYcXGHFxhyiHFxcYcXFxhxhy/3KHFxcYcYcXFxhxcYcXFxhxhxcXGHL/cocYcv9yhy/3KHGHFxcYcXGHFxcYcYcohyiHKHFxhxhyhxhxcYcohyiHKHGHFxcYcXGHFxcYcYcohyiHKHGHKIcohyhxhyiHKIcocYcXFxhxcYcXFxhxhyiHKDqn4blYHnGHFxhxcYcv9yhxcYcXGHL/cocTm70rpELXFxcYcXGHFxhxcXGHGHKIcocYcXFxhxcYcXFxhxhyiHKHGHFxcYcXGHFxhyiHFxcYcXFxhxhyiHKIcocYcohyhxhxcXGHGHKHGHFxcYcYcocYcXFxhxhyhxhxcXGHGHKHGHFxcYcYcocYcXFxhxhyhxhxcXGHGHKIOwq1vPVKiHKHGHKIcocYcXFxhxhyhxhxcXGHFxhxcYcXFxhxcYcXGHL/cjf44bsHHnFxcYcYcohyhxhxcXGHFxhxcYcohxcXFxhxhxcXGHFxhxcXGHGHKHGHFxcYcYcohyhxhyiHKHGHFxcYcYcocYcXFxhxcYcXFxhxhyiHKHGHFxcYcXGHFxcYcXGHFxhxcXGHFxhxcYcXFxhxcYcXFxhxhyiHKHGHFxcYcXGHL/cocXGHFxhxcXGHFxhxcYcohxcXFxiHKHFxhxcYcXFxhxhyhxhxcXGHFxhxcYcXFxhxcYcXFxhxcYcXGHFxcYcXGHFxhxcXGHFxhxcXGHGHKIcocYcohyiHKHGHKIcocYcXE9X5i7oGeHFxhy/3KHFxhxcXGHGHKHGHFxhyiHKHGHFxcYcXGHFxg8yuG4NR6IcocYcohyhxhxcXGHFxhxcXGHFxhMdfxooHFxcYcXGHFxcYcYcocYcXFxhxhyhxhxcXGHFxhy/3KHFxg5DMS88zty/3KHGHFxcYcXFxhxhyiHKHGHFxcYcXFxhxhxcXFxiHKHFxhxcYcXFxhxcYcXFxhxhyhxhxcXGHFxhxcYcohxcv9yhxhyiHKHGHFxcYcXGHKIcXFxhy/3KHFxhxcYcXFxhxcYcXFxhxcYcXGHFxcYcXGHFxcYcXGHFxhy/3KHFxcYcYcXFxhxcXGHFxhxcYcXFxhxOjzhucMehyiHKIcocXGHFxhxcXGHGHKHGHFxcYcXGHL/cocXGHFxcYcXGHFxhxcXGHFxhxcXGHFxhxcYcohyiHKHGHKIcocYcv9yhy/3KHFxhxcYcXFxhxcYcXFxhxhyhxhxcXGHFxhxcXGHFxhxcXGHFxhxcYcXFxhxcXGHGHFxcYcv9yhxcYP/22twJJcocYcohyhxhyiHKHGHFxcYcXFxhxhyiHKHGHKIcocYcXFxhxcXGHGHKHGHFxcYcXGHFxcYcXGHFxhyiHKIcocXGHFxhxOFvTvKQscXFxhxcYcXFxhxhyhxhxcXGHFxhyiHFxcXGHGHFxcXGHGHFxcYcXFxhxcYcXGHFxcYcXGHKIcXFxcYcYcXFxhy/3KHFxhxcXGHGHKHGHFxcYcXGHL/cocXFxhxhxcXFxhxhxcXGHL/cocXGHFxhyiHKIcocXGHFxhxcXGHFxhy/3KHFxhy/3KHFxhy/3KHFxhxcXGHGHKHGHFxcYcXFxhxhyhxhxcXGHFxhxcXGHFxhy/3KHFxhy/3KHFxhxcXGHFxhxcXGHGHKHGHFxcYcv9yhxcYcXGHL/cocv9yhxhyhxhxcXGHFxhy/3KHFxcYcYcXL/cocYcohyhxhyiHKHGHKIcocYcXFxcYhyhxcYcXFxhxcYcXFxhxhyhxhyiHKIcocXGHFxcYcYcocYcXFxhy/3KHFxhxcYcohyiHKHFxhxcYcohyiHKHFxhxcYcohyiHKHFxhxcYcohyiHKHFxhxcXGHGHKHGHFxcYcXFxhxhyhxhxcXGHFxcYcYcocYcXFxhy/3KHFxhxcXGHGHKHGHFxcYcv9yhxcYcXFxhxcYcXFxhxhyhxhyiHKHGHKIcocYcohyhxhySVj8mnCHGHKIcocXGHFxhxcXGHFxhyiHFy/3KHFxhxcYcXFxhxcXGHFxhxcYcohyhxhxcXGHFxcYcXGHFxcYcXGHFxcYcXGHFxcYcXGHKIcXL/cocYcocYcXFxhxcXGHFxhxcYcohyhxhxcXGHL/cocXGHL/cocXFxhxhyiHKHE5WuK6pR1xcXGHL/cocXGHFxcYcYcocYcohyhxhyhxhxcXGHFxhxcXGHFxcYcXGHFxhyiHKHGHFxcXGHGHFxcXGHGHKIcocXGHFxhyiHKHGHFxcYcXFxhxcYcXFxhxcXGHGHKIcocXGHFxhyiHKHGHKIcocYcohyhxcYcXGHFxcYcXFxhxcYcXFxhxcYcXFxhxcYcXFxhxcXGHFxhxcYcohyhxhyiHKHFxhxcYcXFxhxcXGHFxhxcXGHFxhxcXGHFxMeLxsi0Ohy/3KHFxhxcXGHFxhxcXGHFxhyiHKIcocXGHFxcYcXGHFxcYcXGHKIcocYcXFxhy/3KHFxhy/3KHL/cocXGHFxhyiHKHGHKHGHFxcYcXGHKIcocYcohyhxhyhxhxcXGHFxcYcXGHFxcYcXGHL/cocv9yhxcYcXFxhxcYcXFxhxcXGHFxhxcYcohyhxcYcXGHL/cnGIcocXGHL/cocXFxhxMgTxsQwOhyiHKHGHKHGHFxcYcXFxhxcYcXFxhxcYcohyhxhxcXFxhxhyiHKHFxhxcXGHFxhxcXGHFxhy/3JxiHKHFxcYcYcohyhxcYcXFxhxcYcXFxhxcXGHFxhxcXGHFxhy/3KHL/cocXGHL/cocXFxhxcYcXGHKHGHFxcYcXGHKIcocYcocYcXFxhxcXGHFxhxcXGHFxcYcYcocYcohyhxcYcXFxhxcYcXFxhxcYcohyhxhyiHKHFxhxcXGHFxPP/VuQAqcohyhxhyhxhxcXGHFxcYcXGHFxcYcXFxhxcYcXFxhxcXGHFxhxcXGHFxhxcXGHFxcYcXGHL/cocv9yhxcYcv9yhxcXGHFxhxcXGHFxhyiHKHGHKIcocXGHFxcYcXGHFxcYcXFxhxcYcXFxhxcXGHFxhxcXGHFxhyiHKHGHKHGHFxcYcv9yhxcXGHFxhxcXGHFxhxcXGHFxcYcXGHKIcocYcXFxcYcYcocYcohyhxcYcXFxhxcYcXFxhxcXGHFxhxcXGHFxcYcXGHFxcYcXFxhxcYcXFxhy/3KHFxhy/3JxiHKHFxhyiHKHGHFxcXGHGHKHGHKIcocXGHFxcYcXGHFxcYcXFxhxcYcohyhxhyiHKHFxhxcXGHFxhyiHKHGHKHGHFxcYcv9yhy/3KHFxhxcXGHFxcYcXGHL/cocv9yhxcXGHGHKHGHKIcocXGHFxcYcXGHKIcocXGHFxhyiHKHGHKHGHKIcocXGHFxcYcXGHFxcXGHGHFy/3KHFxhxcXGHFxcYcXGHFxcYcv9yhxcXGHGHKHFxhxcYcXFxcYcYcocYcohyhxcYcXFxhxcYcXFxcYcYcohyhxcYcohyhxhyiHKHFxhxcXGHFxcYcXGHFxcYcXFxhxcYcohyhxhyhxhxcXFxhxhyhxhyiHKHFxhxcXGHFxcYcXGHFxcYcv9yhxcXGHFxhxcXGHFxcYcXGHFxcXGHGHKIcocXGHKIcocYcohyhxcYcXFxhxcXGHFxhyiHKHGHKHGHKIcocXGHFxcYcXGHKIcocXGHFxcYcXGHL/cnGHGHKHGHKIcocXGHFxcYcv9yhxcXGHGHKHFxhxcYcohyhxcYcXFxhxcXGHFxhyiHKHGHKHGHFxcXGHFxhxcXGHFxhyhxhxcXGHFxcYcXFxhxcYcohyhxhyhxhyiHKHFxhxcXGHFxcYcXGHKIcocXGHFxhyhxhxcXFxhxhyhxhyiHKHFxcYcYcocYcocYcXFxcYcXGHFxcYcXFxhxcYcXFxcYcYcocYcohyhxcYcohyhxhyhxhxcXFxhxcYcXFxhxcXGHFxhyiHKHGHKHFxhxcYcohyhxcYcXFxhxcXGHFxcYcXGHFxcYcXFxhxcXGHFxhyiHKHGHKHGHKHGHFxcXGHFxhxcXGHFxcYcXGHKIcocXGHFxcYcXFxhxcYcohyhxcYcXFxhxcXGHFxhxcXFxhxhyhxhyhxhyiHKHFxhy/3JxhxhyiHKHFxcYcXGHFxcYcXFxhxcXGHFxcYcXGHFxcYcXFxhxcXGHFxcYcXGHFxcYcXFxhy/3KHFxcYcXGHKIcocYcocYcocYcohyhxcYcohyhxhyhxhyiHKHFxhyiHKHFxhxcXGHFxhyhxhxcXFxhxhyhxcYcXFxhxcYcohyhxcYcXFxcYcYcocYcXL/cocXGHKIcocXGHFxcYcXFxhxcYcohyhxcYcXFxhyiHKIcocXFxhxcYcohyhxcYcXFxhxcXGHFxhyhxhxcXGHKIcocXGHFxcYcXGHKIcocXFxhxhyhxcYcXFxhxcXGHFxhyhxhxcXGHKIcocXGHFxcYcXGHKHGHFxcXGHFxhxcXGHKIcocYcohyhxcXGHFxhyiHKHFxhxcXGHFxcYcXFxhxcYcohyhxcYcohyhxcYcXFxhxcXExHvGx8Q5yiHKHFxcYcYcocXGHFxcYcXFxhxcXGHFxcYcXGHFxcXGHFxhxcXGHFxcYcXFxhxcXGHFxcYcXGHFxcXGHFxhxcXGHL/cnGHGHKIcocXFxhxcXGHFxhxcXFxhxhyhxcYcXFxhxcXGHFxcYcXGHKHGHFxcXGHFxhxcXGHKIcocYcocYcocYcohyhxcXGHFxhyiHKHFxhxcXGHKIcocYcocYcocYcXL/cocXFxhxcYcXFxcYcXGHFxcYcv9ycYcYcocYcocYcohyhxcXGHFxhyiHKHFxhyiHKHFxhxcXGHFxcYcv9yhy/3KHFxcYcXFxhxcYcohyhxcYcohyhxcYcXFxcYcYcocYcocXGHFxhyhxhyhxhyiHKHFxcYcXGHFy/3KHFxhxcXFxhxhyhxcYcXFxhxcXGHL/cocv9yhxcXGHFxcYcXFxhxcYcohyhxcYcohyhxcYcohyhxcYcXFxhy/3JxhxhyhxhyhxhyhxhyhxhyhxhyiHKHFxcYcXFxhxcYcXFxcYcXGHKIcocXGHL/cnGHFxhxcXGHL/cnGHGHKHFxhxcXGHFxcYcXFxhxcXGHFxcYcXFxhxcXGHFxhyhxhyiHKHFxcYcXGHKIcocXFxhxcYcXFxcYcXGHFxcXGHFxhxcXFxhxhyhxcYcv9ycYcYcocXGHFxcYcohyhxhyhxcYcXFxhxcXGHFxcYcXFxhy/3KHL/cocv9yhy/zjhArse/XKHL/cocXFxhxcXGHFxcYcXFxhxcXGHFxhyhxhyhxhxcv9yhxcXGHFxcYcXGHKHGHFy/3KHFxcYcXGHKHGHKIcocXFxhxcXGHFxhyiHKHFxcYcXFxhxcYcohyhxcXGHFxcYcXGHKIcocXFxhxcXGHFxhyhxhxcv9yhxcXGHFxcYcXGHKHGHKIcocXFxhxcXGHFxcYcXFxhxcYcocYcocYcocYcocYcocYcocYcocYcocYcocYcocXGHFxcYcXFxhxcXGHL/cnGHGHKHFxhxcXGHKIcocXGHFxcYcohyhxcYcXFxcYcXGHFxcXGHFxhyiHKHFxcYcXGHFy/3KHFxcYcXGHKHGHKHGHFy/3KHFxcYcXFxhxcXGHL/cocohyhxhyhxcYcXFxhxcXFxhxhyhxcYcohyhxcYcohyhxcXGHFxhxcv9yhxcXGHFxcYcXGHKHGHKHGHKHGHKHFxhxcXGHFxcYcohyhxcYcXFxcYcXGHFxcXGHFxhyiHKHFxcYcXFxhxcYcocYcocYcocXGHFxcYcXFxhyiHKHFxhxcXFxhxcYcXFxcYcXGHKHGHKHGHFy/3KHL/cocohyhxhyhxcYcXFxhyiHKHFxhyiHKHFxcYcXGHKHGHKHGHKHGHKHGHKHFxhxcXGHKIcocXGHKIcocXFxhxcYcocYcocYcocYcocXGHFxcYcohyhxcYcohyhxcXGHFxhyhxhyhxhyhxhyhxcYcXFxhyiHKHFxhyiHKHFxcYcXFxhxcXGHFxcYcXFxhyiHKHFxhxcXFxhxN0kDvbb8hyhxhyhxhyhxhyhxcYcXFxcYcXGHFxcXGHFxcYcXGHKHGHKHFxhxcXGHKIcocXGHKIcocXFxhxcXGHFxcYcXFxhyiHKHFxhyiHKHFxcYcXFxhxcXGHFxcYcXFxhyiHKHFxcYcXGHKHGHKHGHKHGHKHFxhxcXFxhxcYcXL/cocXFxhxcXGHFxcXGHGHKHFxhyhxhxcXFxhxcXGHFxcYcohyhxcYcXFxcYcXFxhxcYcocXGHFxcYcXFxcYcXGHKIcocXFxhxcXGHFxcXGHFxhxcXFxhxcYcocYcocYcocXGHFxcYcohyhxcXGHFxcYcXFxhxcXFxhxcYcXFxcYcXFxhxcXGHFxcYcXFxcYcXGHKIcocXFxhxcXGHKIcocXGHKIcocXFxhxcXGHFxcXGHGHKHFxcYcXGHKHGHKHFxhxcXFxhxcYcXL/cocXFxhy/3JxhxhyhxcXGHFxhyhxhyhxcYcXFxhyhxhxcXFxhxcXGHL/cnGHFxhxcXFxhxcXGHFxcYcXFxhyiHKHFxcYcXFxhxcXGHFxcXGHFxhxcXFxhxcXGHL/cnGHFxhxcXFxhxcXGHFxcYcXFxcYcXGHFy/3KHFxcYcohyhxcYcXL/cocXFxhxcXGHKIcocXFxhxcYcocYcocXGHKIcocXFxhxcXGHFxcYcocYMogVtIfqcYcXFxcYcXGHFxcXGHFxcYcXFxhyiHKHFxcYcXFxhxcXGHKIcocXFxhxcXGHFxcYcohyhxcXGHFxcYcXFxhyiHKHFxcYcXFxhxcXGHKIcocXFxhxcXGHKIcocXGHKHGHKHGHKHFxhyiHKHFxcYcohyhxcYcXL/cocXFxhyiHKHFxhyhxhyhxhyhxcYcohyhy/3KHKIcocXGHKHGHKHGHKHFxhxcXFxhxcXGHFxcXGHFxhxcv9yhxcXFxhxhyhxcXGHFxcYcXFxhyiHKHFxcYcXFxcYcXGHFxcXGHFxcYcohyhxcYcocYcocXGHFxcXGHFxcYcXFxhyiHKHFxcYcXFxhxcXFxhxcYcocXGHFxcYcohyhy/3KHKIcoN80VvjLqcocXGHFxcXGHFxcYcXFxhyiHKHFxcYcXFxhyiHKHFxcYcXFxhyiHKHFxcYcXFxhyiHKHFxcYcXFxhxcXFxhxcXGHFxcYcXFxcYcXGHKHFxhxcXFxhxcYcocXGHFxcXGHFxhyhxcYcXFxcYcXFxhxcXGHKIcocXFxhxcXFxhxcYcocYcocXGHFxcXGHFxcYcXFxcYcXFxhxcXGHFxcXGHFxhyhxcYcXFxcYcXFxhxcXGHKIcocXFxhyiHKHFxcYcXFxhxcXFxhxcXGHFxcYcohyhxcXGHFxcXGHFxhyhxhyhxcYcocYcocXGHFxcXGHFxcYcXFxhyhxhyhxhyhxcYcocYcocXGHFxcXGHFxcYcohyhxcXGHFxcYcohyhy/3JxhxhyhxcXGHFxcXGHFxhyhxhyhxcYcXFxcYcXFxcYcXGHKHGHKHFxhxcv9yhyiHKHFxhyhxhyhxcYcocYcocXGHFxcXGHFxcYcohyhxcXGHKIcocXFxhxcXGHKIcocXFxhyiHKHFxcYcXFxcYcXGHKHFxhxcXFxhxcXGHFxcXGHFxcYcXFxhyhxhxcohyhxcYcocYcocXGHKHGHKHFxhyiHKHKIcocXFxhxcXGHFxcXGHFxcYcXFxcYcXFxhxcXGHKHGHKHFxhxcXFxhxcXGHKIcocv9ycYcXGHFy/3JxhxcYcXFxcYcohyhxcXGHFxcYcocYcocYcocXFxhxcXGHFxcXGHFxcYcohyhxcXGHKIcocXFxhyiHKHFxcYcXFxcYcXFxhxcXGHKHGHKHGHKHFxcYcXFxcYcXGHKHFxhxcXFxhxcXGHKHGHKHGHKHFxhyhxcYcXFxcYcXFxhyiHKHL/cnGHFxhyhxhyhxcXGHFxcYcXFxcYcXFxhyiHKHL/cnGHFxhyhxhyhxcXGHFxcYcXL/cocXFxcYcXGHKHGHKHFxcYcXFxhyhxhyhxhyhxcXGHFxcYcocYcocXGHFy/3KHKIcocXFxhxcXFxhxcXGHFxcXGHFxcYcXFxcYcXFxhxcv9yhxcXFxhxcYcocYcocXFxhxcXGHKHGHKHFxhxcv9ycYcYcocXFxhyiHKHL/cnGHFxhyhxhyhxcXGHFxcYcjICErEO7YcXGHFy/3JxhxcYcXL/MxkBsPb+cXGHKHGHKHFxcYcXFxhyhxhyhxcYcXL/cnGHFxhxcohyhxcYcocXGHFxcXGHKIcocXFxhxcXFxhxcXGHKIcocohyhxcXGHFxcYcocYcocXFxhxcXGHFxcXGHFxcXGHFxcYcXFxcYcXFxhxcXFxhxcXFxhxcYcocXGHKHGHKHFxcYcXFxhyiHKHKIcocXFxhyhxhxcohyhxcXGHFxcXGHFxcYcXFxcYcXFxhyhxhyhxcYcocYcocXFxhxcXGHKHGHKHFxhyhxhyhxcXGHFxcXGHFxcYcXFxcYcXFxhyhxhyhxcYcocYcocXFxhxcXFxhxcXGHFxcXGHFxcXGHFxhyhxcXGHFxcYcXL/cocohyhxcXFxhxcYcocXGHKHGHKHFxhyhxcYcocYcocXGHKHFxhxcXFxhyiHKHKIcocXFxhxcXFxhxcXGHKHGHKHFxhyhxhyhxcXGHFxcXGHFxcYcocYcocXGHKHGHKHFxcYcXFxcYcXFxhyiHJxhxcYcXKIcocXFxhxcXFxhxcXGHKHGHKHFxhyhxcYcXL/cnGHFxhyhxcYcXFxcXGHFxhyhxcYcXKIcocXGHKHFxhyhxcYcXFxcYcohyhy/3JxhxcXGHFxcXGHFxcXGHFxcYcohyhyiHKHL/cnGHFxcYcXFxcYcXFxhyhxhyhxcXGHFxcXGHFxcYcocYcocXGHKHFxhxcv9ycYcXGHKHFxhyhxcYcXL/cnGHFxhyhxcYcocYcocXFxhxcXFxhxcXFxhxcXGHFxcXGHKIcocohyhxcXGHKIcnGHFxhxcohyhxcXGHKIcnGHFxhxcohyhxcXGHKIcnGHFxhxcohyhxcXGHKIcnGHFxhyhxhyhxcXGHKHGHKHFxhyhxcYcocYcocXFxhxcXFxhy/3JxhxcXFxhxcYcocXFxhxcXFxhxcXFxhxcXGHFxcXGHKHGHKHGHKHL/cnGHFxcYcXL/cocohyhyiHKHFxcXGHFxcYcXFxcYcXFxcYcXFxcYcXFxhxcv9ycYcXGHKHFxhyhxcYcocYcocXFxhxcv9yhyiHKHKIcocXFxcYcXFxhxcXFxhyiHKHKIcocXFxcYcXFxhxcv9ycYcXGHKHFxhyhxcYcocYcocXFxhyhxhyhxcYcocXGHKHFxhyhxhyhxcXGHKHGHKHFxhyhxcYcocXGHKHGHKHFxcXGHFxhyhxcXGHFxcXGHFxcXGHFxcXGHFxcYcXL/cnGHFxcYcXFxcYcXFxcYcXFxcYcXFxhyhxcYcXL/cnGHFxcYcXFxcYcXFxcYcohyhxcXFxhxcXGHKHFxhxcXFxhyhxhyhxcXGHFxcXGHFxcXGHFxcXGHFxcYcocYcocXFxhyhxhyhxcXGHFxcXGHKIcocohyhxcXFxhxcXFxhxcXGHKHGHKHFxcYcohycYcXGHKHFxcYcXFxcYcXFxcYcXFxcYcXFxhyhxcYcXL/cnGHFxcYcocYcocXFxhxcXFxhyhxhyhxcYcocXGHKHFxhyhxcYcocXGHKHGHKHFxcXGHFxcYcocYcocXFxhyhxhyhxcXGHKIcnGHFxhyhxcXGHFxcXGHFxcXGHKIcocohyhyiHKHL/cnGHFxcXGHFxcXGHFxcYcocYcocv9ycYcXFxhyhxhyhxcXFxhxcXGHFy/3JxhxcXGHFy/3JxhxcXGHFxcXGHKHGHKHFxcYcXFxcYcocYcocXFxhxcXFxhyiHJxhxcYcocXFxhxcXFxhxcv9yhyhxhyhxcYcocXFxhxcXFxhxcXFxhyiHJxhxcYcocXGHKHFxcYcXFxcYcohyhyhxhyhxcYcocXFxhxcXFxhyhxhyhxcYcocXFxhxcv9ycYcXGHKHFxcYcXL/cnGHFxhyhxcXGHKHGHKHFxcYcocYcocXFxhyhxcYcXE2zBK9M+1xcXGHKHGHKHL/cnGHFxcXGHFxcYcocXGHKHFxhyhxcYcocXGHKHFxhyhxcYcocXFxhxcXFxhyhxhyhxcXGHFxcXGHKHGHKHFxcXGHFxcYcXKIcocXFxcYcXFxhyhxcYcocXGHKHFxhyhxcXGHFxcXGHFy/3JxhxcYcocXFxhyhxhyhxcXFxhxcXGHKHFxhyhxcYcocXGHKHFxhyhxcYcocXFxhxcv9ycYcXFxhxcohyhxcXFxhxcXGHKHFxhyhxcYcocXGHKHFxcYcohycYcXFxhxcohyhxcXFxhxcXGHKHFxhyhxcXGHFxcXGHKHGHKHFxcYcocYcocXFxcYcXFxcYcXFxcYcXFxcYcohycYcXFxhxcohyhxcXFxhxcXGHKHFxcYcXFxcYcXL/cnGHFxcYcXKIcocXFxcYcXFxcYcXFxcYcocYcocXFxhyhxhyhxcXFxhxcXFxhxcXFxhyhxhyhxcXGHKHGHKHL/cnGHFxcXGHKIcnGHFxcYcXFxcXGHFxcXGHFxcYcocXFxhxcXFxcYcXFxhxcohyhxcXFxhyiHKHKHGHKHFxcYcocXGHKHFxhyhxcYcocXFxhyhxhyhxcXFxhxcXFxhxcv9ycYcXFxhxcv9ycYcXFxcYcXFxcYcocYcocXFxhyhxcYcocXGHKHFxcYcXFxcXGHFxcYcocXGHKHFxcYcXFxcXGHFxcYcocXGHKHFxcYcXFxcXGHFxcYcocXGHKHFxcYcXFxcXGHFxcYcocXGHKHFxcYcXFxcXGHFxcYcocXFxhxcXFxhyhxcYcXKIcocohycYcXFxhxcohyhxcXFxhyiHJxhxcXGHKHFxhyhxcYcocXFxhyhxhyhyiHKHKHGHKHFxcYcocXGHKHFxcYcXFxcXGHFxcYcocXFxhxcXFxcYcXFxhyhxcYcocXFxhyhxhyhyiHKHKHGHKHFxcXGHFxcXGHFxcXGHKHGHKHKIcococYcocXFxhyhxcYcocXFxhyhxhyhyiHKHKHGHKHFxcYcocXFxhxcXFxhyhxcYcocXGHKHFxcYcXKIcocohycYcXFxhxcohyhyhxhyhxcXGHKHFxhyhxcXGHKHGHKHKIcococYcocv9ycYcohycYcXFxhyhxcYcocXFxhxcohyhxcv9yhyhxcYcXKIcococYcocXFxcYcXFxcYcocYcocXFxcYcXL/cnGHFxcYcocXFxhxcXFxcYcXFxcYcXFxcXGHFxcYcocXFxhxcv9ycYcXFxcYcocYcocXFxcYcocYcocXFxcYcXFxcYcocYcocohycYcXFxhyhxcYcocXFxhyhxhycYcXGHKHFxcXGHFxcXGHKHFxhyhxcYcocXFxhyhxcXGHFxcXFxhxcXFxhxcXFxcYcXFxcYcXFxcYcocXGHKHFxcYcXKIcococYcocXFxcYcXFxcYcocXGHKHFxhyhxcXFxhxcXFxhyhxcYcocXGHKHFxcXGHFxcXGHKHFxhxcocYcocXFxcYcXFxcYcocYcnGHFxhyhxcXFxhxcXFxhyhxcYcocXFxhxcohyhyhxhyhxcXFxhyhxhyhxcXFxhyhxhyhxcXFxhyhxhyhyiHJxhxcXGHKHFxcYcXFxcXGHFy/3JxhxcXFxhxcXFxhyhxcYcocXFxcYcXFxcYcXL/cnGHFxcXFxhxcXGHKHFxcYcocXGHKHFxcYcocXGHKHFxcYcocXFxhyhxhyhyhxhyhxcXFxhyhxcYcXKHGHKHFxcXGHFxcXGHKHFxhyhxcXGHKHFxcYcXKIcococYcocXFxcYcocYcocohycYcXFxcYcXFxcXGHFxcXGHFxcXFxhxcv9ycYcXFxcYcXFxcXGHFxcXGHKHFxhyhxcXGHKHFxhyhxcXFxhxcXFxcYcXFxcYcXKIcocohycYcXFxcYcocYcococYcocXFxcYcocYcocohycYcXFxcYcXKIcocohycYcXFxcYcXL/cnGHKIcnGHFxcXGHKHGHKHKHGHKHFxcXGHKHFxhyhxcXGHKHFxhyhxcXFxhxcv9ycYcXFxcXGHFxcXGHFxcXFxhxcXFxcYcXFxcYcXKIcococYcococYcocXFxcYcocYcococYcocXFxcXGHFxcYcocXFxcYcXFxcYcocXGHKHFxcXGHFyiHKHFy/3JxhxcXFxhyhxhyhyhxcYcocXGHKHFxcXGHKHFxhyhxcXGHKHFxcYcocXGHKHFxcXGHKHGHKHKHGHKHKIcnGHFxcXGHFyiHKHKHGHKHKHGHKHKIcnGHFxcXGHFxcXFxhxcv9ycYcXL/cnGHFxcXGHKHFxhyhxcXGHKHFxcXGHFxcXGHKHFxcYcXKIcnGHFxcYcocXFxcYcXFxcXGHFxcXGHKHFxhyhy/3JxhyhxcYcocXFxhyhxcXGHKHFxcYcocXGHKHFxcXGHKHFxhyhxcXFxhxcXFxcYcXFxcXGHFxcXGHKHFxhyhxcXFxhyhxcYcocXFxcYcXL/cnGHFyiHKHFy/3JxhxcXFxcYcXFxcYcocXGHKHFxcXGHFyiHKHKHFxhyhxcXGHKHFxcYcocXFxhyhxcXGHKHFxhyhxcv9ycYcXFxcYcXKIcnGHFxcXGHFxcXFxhyhxcYcocXFxhyhxcXGHKHFxcYcocXFxhyhxcXGHKHFxcYcocXFxhxcocYcocXFxcYcocXFxhyhxcYcocXFxcYcocXGHKHFxcXGHKHFxhyhxcXFxhyhxhycYcXFxhyhxcXFxhyhxhycYcXFxhyhxcXFxhxcohyhyhxcYcocXFxcYcXFxcXGHKHGHJxhxcXGHKHFxcXGHFxcXFxhyhxhycYcXFxhyhxcXFxhxcohycYcXFxhyhxcXFxhyhxcYcocXFxcYcXKIcnGHFxcXGHFyiHJxhxcXFxhyhxcYcocXFxcYcocXFxhyhxcYcococYcocXL/cnGHFxcXFxhxcXFxcYcXFxcXGHFyiHKHKHFxhyhxcXGHKHFxcXGHKHFxhyhxcXFxhyhxcYcocohycYcXFxcXGHFxcXGHKHFxcYcocXFxcYcXFxcXGHKHFxhyhxcXFxhxcohycYcXFxcYcocXFxhyhxcYcococXGHKHFxcYcocXFxcYcXKIcnGHFxcXGHKHFxhyhxcv9ycYcXL/cnGHFyiHKHKHFxhyhxcXFxhyhxcYcocXL/cnGHFxcXFxhxcXFxcYcocYcnGHFxcXGHFyhxhyhxcXFxcYcXFxcXGHFy/3JxhyhxcYcocXFxcYcocXFxhyhxcXGHKHFxcYcocXFxcYcocXGHKHKHGHKHFyiHKHKHGHJxhxcXFxhxcocYcocXL/cnGHKHGHKHKHFxhyhxcXFxcYcXFxcYcocXFxcYcXFxcXGHKHFxcYcXKHGHKHKHGHJxhxcXFxhxcohycYcXFxcXGHFxcXFxhyhxcYcocXFxcXGHFxcXFxhxcXFxcYcocXGHKHKHGHKHKHGHJxhxcXFxhxcocYcococYcococXGHKHFxcXFxhxcXFxcYcXFxcXGHKHFxcYcXKHGHKHKHFxhyhxcXFxhyhxcXGHKHFxcXGHKHFxhyhxcv9ycYcocYcnGHFxcXGHKHFxcYcocXFxcYcocXGHKHKHGHJxhxcXGHKHKHGHKHKHGHJxhxcXFxhyhxcXGHKHFxcYcocohycYcXFxcXGHKHFxhyhxcv9ycYcocYcnGHFxcXGHKHFxcYcocXFxcXGHFxcXGHKHFxcXGHKHFxcYcocXFxhyhxcXFxcYcXFxcXGHFyiHJxhxcXFxcYcXFxcXGHKHFxcYcocXFxcYcXKHGHKHKHGHJxhxcXFxhyhxcXGHKHFxcXGHKHFxcXGHFxcXFxcYcXFxcXGHFyiHJxhxcXFxcYcXFxcXFxhxcXFxcYcXFxcXGHKHFxcYcocXFxcYcocXFxhyhxcXFxhyhxcXGHKHFxcXGHKHFxcYcocXFxcXGHFxcXFxhxcohycYcXFxcXGHKHFxcYcocXFxhyhxcXFxcYcXFxcXGHKHFxcYcocXFxcYcocXFxhyhxcXFxhyhxcXFxhxcocYcococYcnGHFxcXFxhxcXFxcXGHFxcXFxhxcocYcocXKIcnGHFxcXGHKHFxcXGHKHFxcYcocXFxcXGHFxcXFxhyhxcXGHKHFxcXGHKHFxcXGHFyhxhyhyhxcYcocXL/cnGHKHFxcYcocXFxhyhyhxhyhyhxcXGHKHFxcYcococYcococXFxhyhxcXGHKHKHGHKHKHFxcYcocXFxhyhyhxhycYcXFxcYcocXFxcYcocXFxhyhxcXFxcYcXKHGHKHFyiHJxhxcXFxhyhxcXFxcYcXKIcnGHFxcXFxhyhxcYcnGHFxcXGHKHFxcXGHFyhxhycYcXFxcYcocXFxcXGHFxcXFxhyhxcXGHKHFy/3JxhyhxcYcococXGHKHFyiHJxhxcXFxhyhxcXFxcYcXKIcnGHFyiHJxhxcXFxcYcocXGHJxhxcXFxhyhxcXFxhyhxcXFxhyhxcXGHKHFy/3JxhyhxcXGHKHFxcXGHKHFxcXGHKHFxcXGHFyhxcYcocXFxcXGHKHFxcYcocXFxcYcocXFxcYcocXFxcYcocXFxcYcocXFxhyhxcv9ycYcocXFxhyhxcXFxcYcXKHGHKHKHFxhyhyhxcXGHKHFxcYcococXGHKHFyiHJxhxcXFxcYcocXFxhyhxcXFxcYcocXFxhyhxcXFxcYcXKHGHKHKHFxcYcocXFxcYcocXFxcXGHFyiHJxhyhxcYcococXGHKHKHFxhyhyhxcYcococXGHKHKHFxhyhyhxcYcococXGHKHKHGHJxhxcohycYcXKIcnGHFyiHJxhxcohycYcXKIcnGHFyiHJxhxcohycYcocXGHKHKHFxhycYcXFxcYcocXFxcXGHFyiHJxhyhxcXGHKHFxcXFxhxcocYcnGHFxcXFxhyhxcXGHKHKHGHJxhxcXFxcYcocXFxcYcocXFxcYcocXFxcXGHFxcXFxcYcocXGHJxhxcXFxcYcXKHGHJxhxcXFxcYcocXFxcYcocXFxcYcocXFxcYcocXFxcXGHFyhxhyhyhxcXFxhxcocXGHKHFyiHJxhxcohycYcocXGHJxhxcXFxhyhyhxhycYcXFxcXGHKHFxcXGHKHFxcXFxhyhxcYcnGHFxcXFxhyhxcXFxhyhxcXFxhyhxcXFxhyhyhxhycYcXFxcXGHKHFxcXGHKHFxcXFxhxcocYcnGHFxcXFxhyhxcXFxhyhxcXFxcYcocXFxhyhxcohycYcXKIcnGHKHFxcYcocXL/cnFxhxcXFxcXGHFyiHJxhyhxcXFxhxcocXGHKHKHFxcYcocXFxcXGHKHFxcXGHKHFxcXFxhyhxcXGHKHFyiHJxhyhxcYcnGHFxcXFxhyhxcXFxhyhxcXFxcYcocXFxhyhyhxcXGHKHFxcXFxhyhxcXFxhyhxcXFxcYcXKHFxhyhyhxcYcnGHFxcXFxhyhxcXFxhyhxcXFxcYcXKHFxhyhyhxcXGHKHFxcXFxhyhxcXFxcYcXKHFxhyhxcohycYcocXFxhyhyhxcYcococXFxhyhyhxcYcococXFxhyhyhxcYcococXFxhyhxcohycYcocXFxhyhxcohycYcocXFxhyhxcohycYcocXFxhyhyhxcYcnGHFxcXFxhyhxcXFxhyhyhxhycYcXKHGHJxhxcXFxcYcocXFxcXGHKHFxcXGHKHKHGHJxhxcXL/cnGHKHFxcXGHKHFxcXFxhyhxcXFxhyhxcXFxcYcocXFxcXGHKHFxcYcnGHFxcXFxhyhxcXFxhyhxcv9ycXGHFyhxhycYcXFy/3JxhyhxcXFxhyhxcXFxcYcocXFxcYcocXFxcXFxhxcocYcnGHFyiHJxhyhxcXFxhyhxcXFxcXGHFxcXFxcYcocXFxcYcococYcnGHKHFxcYcococXGHJxhxcXFxcXGHKHFxcYcococXFxhyhyhxcXGHKHKHFxhyhyhxcXFxhyhxcXFxcYcocXFxcXGHKHFxcXFxhyhxcXFxhyhxcXFxcXGHFyhxcYcococXFxhyhyhxcYcnGHFxcXFxcYcocXFxcYcocXKIcnGHKHFxcYcococXFxhyhyhxcXGHKHKHFxcYcococXGHJxhxcXFxcXGHKHFxcXGHKHFxcXFxcYcocXFxhyhyhxcXFxhyhxcXFxcYcocXL/cnFxhxcocYcnGHFyhxhycYcXKHGHJxhxcocYcnGHFxcXFxcYcocXFxcXGHKHFxcXFxhyhxcXFxhyhyhxcXGHKHFyhxhycYcXFy/3JxhyhxcXFxcYcocXFxcXGHKHFxcXFxhyhxcXFxhyhyhxcXGHKHKHFxcXGHKHFxcXFxhyhxcXFxcYcocXFxcXFxhxcocXGHKHKHFxcXGHKHFyiHJxhyhxcXFxhyhyhxcXGHKHFyhxhycYcXFy/3JxcYcXFyiHJxhxcocXGHKHKHFxcXGHKHFyiHJxhyhxcXFxhyhyhxcXGHKHKHFxcYcococXFxcYcocXFxcXFxhyhxcXFxhyhyhxcYcnGHFyhxhycYcocXFxhycYcXFxcXFxhxcocXFxhyhyhxcXGHKHKHFxcYcnGHFxcXFxcYcocXFxcYcococXFxhyhyhxcXFxhyhyhxcYcnGHFxcXFxcYcococYcnGHKHFxcXGHKHKHFxcYcococXFxhycYcXFxcXFxhyhxcXFxcYcocXFxcXGHKHKHFxhycYcXFy/3JxcYcXKHFxhycYcXFxcXFxhyhxcXFxcXGHFyhxcXGHKHFyhxhycYcocXFxcYcocXKHGHJxhxcocXGHKHKHFxcXFxhyhxcXFxcXGHFyhxcXGHKHKHFxcYcococXFxcXGHKHFxcXFxhyhxcohycYcocXL/cnFxhyhxcXFxhyhyhxcXGHJxhxcXFxcXGHKHFxcXFxcYcocXFxcYcococXFxcYcococXFxhyhyhxcXFxhyhyhxcXFxhyhxcXFxcXGHKHFyiHJxhyhxcXFxcYcocXFxcXFxhyhxcXFxcXGHFyhxcXGHKHKHFxcXGHKHKHFxcXGHKHFxcv9ycXGHFyhxcYcnGHFxcohycYcocXFxcXGHKHFxcXFxcYcocXFxcXFxhyhxcXFxcYcocXFxcXFxhyhyhxcYcnGHFxcohycYcocXFxcXGHKHFyhxhycYcXKHFxcYcococXFxhycYcXKHGHJxhyhxcXFxcYcocXKHGHJxhxcocXFxhyhyhxcXFxhyhyhxcXGHJxhxcXKIcnGHKHFxcXFxhyhxcocYcnGHKHFxcXGHJxhxcXFxcXGHKHFxcXFxcYcocXKIcnGHKHFyiHJxhyhxcXFxcXGHKHFxcXFxcYcocXFxcXGHKHKHFxcXGHKHFyhxcYcococXFxcXFxhyhxcXFxcYcococXFxcYcocXKHFxhyhyhxcXFxcXGHKHFxcXFxcYcXKHFxcXGHKHKHFxcXGHKHKHFxcXGHKHKHFxcXGHKHKHFxcXFxhyhxcXFxcXGHKHKHFxhycYcocXFxcXGHKHKHFxcYcococXFxcXFxhyhxcXFxcXGHKHFxcXFxcYcocXKHGHJxhxcocXFxhycYcXFyiHJxhyhxcXFxcXGHKHFxcXFxcYcocXKIcnFxhyhxcXFxcYcocXKHFxhycYcXKHFxhycYcocXFxcYcnGHFxcv9ycXGHKHFxcXFxcYcocXFxcXFxcYcXKHFxcYcnGHFyhxcYcnGHFyhxcXGHKHKHFxcXFxhyhyhxcXFxhycYcXFxcXFxhyhyhxcXFxhyhyhxcXFxhyhyhxcXFxcYcococXFxcYcnGHFxcXFxcXGHFyhxcXFxhyhyhxcXFxcYcococXFxcYcococXFxcYcnGHFyhxhycYcococXGHJxhyhxcXFxcXGHKHFxcv9ycXGHKHFxcXFxcYcocXFxcXFxcYcocXFxcXFxhyhxcocXGHJxhxcocXGHJxhyhxcXFxcXGHKHFyhxhycYcocXFxcXFxhyhyhxcXFxhyhyhxcXFxcYcococXFxcYcococXFxcXFxhyhxcocYcnGHKHFyiHJxcYcocXFxcXFxhyhxcXKIcnGHKHFyhxhycYcocXKIcnFxhyhxcXFxcXGHKHFyhxhycXGHFyhxcXGHJxhxcocXFxhycYcXKHFxcYcococXKIcnFxhxcocXFxcYcnGHFxcohycYcococXFxcYcococXFxcXGHKHKHFxcXFxhyhyhxcXFxcXGHFyhxcXFxcYcococXFxcXGHKHKHFxcXFxhyhyhxcXFxcYcococXFxcYcnGHFyhxcXGHJxhxcocXFxhyhyhyhxcXGHKHKHKHFxcYcocococXFxhycYcXKHFxcXGHKHKHFxcXFxcYcocXFyiHJxcYcXKHFxcXGHJxhxcocXGHJxhyhxcXFxcXFxhyhxcXFxcXFxhyhxcXKIcnGHKHKHFxcXGHKHKHFxcXFxcXGHKHFxcXFxcYcococXFxcXFxhyhxcocYcnFxhyhxcXFxcXGHKHKHFxcXFxhyhyhxcXFxcXGHKHFyhxcYcnGHKHFyhxhycYcococXFxhycYcocXFxcXFxcYcocXFxcXFxcYcocXKHFxhycYcocXFxcXFxcYcocXKHFxhycYcocXFxcXFxcYcocXFyiHJxcYcXKHFxcXFxhyhyhxcXFxcXGHKHKHFxcXFxhyhyhxcXFxcXGHKHKHFxcXFxhyhyhxcXFxcXGHKHKHFxcXFxcYcocXKHFxcYcocococXFxcYcococXKHFxhycYcXKHFxcXFxhyhyhxcXFxcXGHKHKHFxcXFxhyhyhxcocYcnGHKHFyhxcXGHKHKHKHFxcYcnGHKHFxcohycYcococXFxcXGHKHKHFxcXFxcXGHKHFxcohycXGHKHFxcohycXGHKHFxcXFxcXGHKHKHFxcXFxhycYcXKHFxcYcnGHKHFxcXFxcXGHKHFyhxcXGHJxhxcocXFxcXGHKHKHFxcv9ycXGHKHKHFxcXGHJxhyhxcXFxcXGHJxhxcXKHGHJxhyhyhxcXFxcYcococXKHGHJxhyhyhxcXFxcYcnGHFyhxcXFxhyhyhxcocXGHJxhyhxcocXGHJxhyhxcocXGHJxhyhyhxcXFxcYcococXFyiHJxhyhyhxcXFxcXGHKHKHFxcXFxcYcococXFy/3JxcYcococXFxcXGHJxhxcocXFxcYcnGHFyhxcXFxcYcococXKHGHJxcYcocXFxcXFxcXGHKHFyhxcXGHJxhyhxcXFxcXFxcYcocXFyhxhycYcococXFxcXFxhyhyhxcXFxcXFxhyhxcocXFxcYcocococXFxcXGHKHKHFyhxcYcnGHKHFyhxcXGHJxhyhxcocXGHJxhyhyhxcXFxcXGHKHKHFxcXFxcYcnGHFyhxcXFxhycYcocXFxcXFxcYcococXFxcXFxcYcococXFxcXFxcYcocXKHFxcXGHJxhyhxcXFxcXFxhyhyhxcXL/cnFxhyhyhxcXL/cnFxhyhyhxcXFxcXFxhyhyhxcXFxcXGHKHKHKHFxcXGHJxhxcocXFxcXFxcYcocXKHFxcXGHJxhyhxcXFxcXFxcYcocXKHFxcXGHJxhyhxcXFxcXFxcYcocXKHFxcXGHJxhyhxcXKHGHJxhyhyhxcXFxcXFxhyhyhxcXFxcXFxhyhyhxcXFxcXFxhyhyhxcXFxcXFxcYcocXKHFxcXGHJxhyhxcXKIcnFxhyhyhxcXFxcXFxhyhyhxcocXGHJxhyhyhxcXFxcXGHJxhxcocXFxcXGHJxhxcocXFxcXFxhycYcXKHFxcXGHJxhyhyhxcXFxcYcnGHKHFxcXFxcXFxhyhyhxcXFxcXFxcYcocXKHFxcXFxhyhyhyhxcXFxcYcnGHKHFxcocYcnFxhyhxcocXFxcYcnGHKHFyhxcXGHJxhyhyhxcXFxcXFxhyhyhxcXFxcXFxcYcococXFxcXFxcYcnGHFyhxcXFxcYcnGHKHFxcXFxcXFxhyhyhxcocXGHJxcYcocXKHFxcXGHJxhyhxcocXFxcYcnGHKHFxcocXGHJxhyhyhxcXFxcXFxcYcococXFxcXFxcYcnGHFyhxcXFxcXGHKHKHFyhxcXFxhycYcocXKHFxcXGHJxhyhxcocXFxcYcnGHKHFyhxcXFxhycYcococXFxcXFxcYcococXFyhxcYcnGHKHKHFxcXFxcXFxhyhyhxcXFxcXFxcYcococXKHFxcYcnGHKHKHFxcXFxcXGHJxhxcocXFxcXFxcYcococXKHFxcYcnGHKHKHFyhxcYcnFxhyhxcocXFxcXGHJxhyhxcocXFxcYcnGHKHKHFxcXFxcXGHJxhxcocXFxcXFxcYcococXKHFxcXGHJxhyhyhxcXFxcXFxhycYcXKHFxcXFxcXGHKHKHKHFxcXFxcYcnGHFyhxcXKIcnFxhyhyhyhxcXFxcYcnGHKHKHFxcXFxcXGHKHKHKHFxcXFxcXGHJxhxcocXFxcXFxcYcnGHFyhxcXFxcXFxcYcococXFxcXFxcXFxhyhyhxcXKHGHJxcYcococXKHFxcXGHJxhyhyhxcXFxcXFxcYcococXKHFxcXGHJxhyhyhxcXKHGHJxcYcococXKHFxcYcnFxhyhxcocXFxcXFxhycYcocXKHFxcXFxhycYcocXKHFxcXFxcYcnGHFyhxcocXFxhycYcococXKHFxcXGHJxhyhyhxcXFxcXFxcXGHKHKHFxcocXGHJxcYcococXFyhxhycXGHJxhxcocXFxcXFxcYcocococXFxcXFxcXFxhyhyhxcXFyiHJxcXGHKHFyhxcXFxcXFxcYcocococXFxcXFxcYcnGHKHFyhxcXFxcYcnGHKHKHFxcocXGHJxhycYcXKHFxcXFxcXFxhyhyhxcocXFxcXFxhycYcocXKHFxcXFxcYcnGHKHFyhxcXFxcXFxhyhyhyhxcXFxcXFxcXGHKHKHFyhxcXFxcXGHJxhyhxcocXFxcXFxhycYcococXFxcXFxcXFxhyhyhxcocXFxcXFxcYcocococXFxcXFxcXFxhyhyhyhxcXFxcXFxcYcnGHKHFxcocXFxcYcnGHKHKHFyhxcXFxcYcnGHKHKHFyhxcXFxcYcnGHKHKHFxcXKIcnFxcYcococXKHFxcXFxcYcnGHKHKHFxcXKIcnFxcYcococXKHFxcXFxcYcnGHKHFyhxcXFxcXFxcYcnGHKHFyhxcXFxcXGHJxhyhyhxcXKHFxcYcnFxhyhyhxcXKHFxcYcnFxhyhyhxcocXFxcXGHJxcYcocXKHFxcXFxcXFxcYcocococXFxcXFxcXFxhycYcocXKHFxcXFxcYcnGHKHKHFyhxcXFxcXGHJxhyhyhxcXKHFxcYcnFxhyhyhxcocXFxcXFxcYcnGHKHFyhxcXFxcXFxcYcnGHKHFyhxcXFxcXFxcYcnGHKHFyhxcXFxcXFxcYcococococXFxcXFxcYcnGHKHKHFyhxcXFxcXGHJxhyhyhxcocXFxcXFxcYcnGHKHFyhxcXFxcXFxcXGHJxhxcocXKHFxcXFxcYcnGHKHKHFyhxcXFxcXGHJxhyhyhyhxcXFxcXFxcXGHJxhyhxcocXFxcXFxcXGHJxhyhyhxcXKHFxcXGHJxcYcococXKHFxcXFxcXGHJxhyhyhxcocXFxcXFxcYcnGHKHKHFyhxcXFxcXGHJxcYcocXKHFyhxcXFxcYcnGHKHKHKHFxcocXFxhycXGHKHKHKHFxcocXFxhycXGHJxhxcocXKHFxcXFxcYcnGHKHKHKHFxcXFxcXFxcXGHJxhyhxcocXFxcXFxcXFxcYcocococXKHFxcXFxcYcnGHJxhxcocXKHFxcXFxcYcnGHJxhxcocXFyhxcXFxhycYcnGHKHFyhxcXFxcXFxcXGHJxhyhyhxcXKHFxcXFxhycYcnGHKHFyhxcXFxcXFxcXGHJxhyhyhxcXKHFxcXFxhycXGHKHKHKHFxcocXFxcYcnFxhyhyhyhxcXKHFxcXFxhycXGHKHKHFyhxcXFxcXFxcXFxhycYcocXKHFxcXKHGHJxcXGHJxhxcococXFxcXFxcXFxcYcnGHKHKHFxcocXFxcXFxcYcnGHKHKHFyhxcXFyiHJxcXGHJxhyhyhxcocXFxcXFxcXGHJxhyhyhyhxcXKHFxcXFxhycYcnGHKHFyhxcocXFxcXGHJxcYcocococXKHFxcXFxcXFxhycYcnGHFyhxcocXFxcXFxcXGHJxhyhyhxcocXFyhxcXGHJxcYcnGHKHKHFyhxcXFxcXFxcYcnFxhyhyhxcocXFxcXFxcXFxcXGHKHJxhxcocXKHFxcXFxcXGHJxhycYcocXKHFxcXKHFxhycXFxhyhyhyhyhxcXKHFxcXGHJxcXGHKHKHKHFyhxcXFxcXFxcXFxhycYcococXKHFxcocXFxhycXFxhyhyhyhyhxcXKHFxcXFxhycXGHJxhyhxcocXKHFxcXFxcXFxhycYcocococXKHFxcXFxcXFxcXGHJxhyhyhyhxcocXFxcXFxcXFxhycYcocococXKHFxcXFxcXFxcXFxhyhycYcXKHFyhxcXFxcXFxcXFxhycYcocococXKHFxcXFxcXFxcXGHJxhyhyhyhxcocXFxcXFxcXFxcYcnGHKHKHKHFyhxcXFxcXFxcXFxcYcnGHKHKHKHFxcocXFxcXFxcXGHJxcYcocococXKHFxcXFxcXFxcXFxhycYcnGHFyhyhxcXFyhxcXGHJxcXGHJxhyhyhxcocXKHFxcXFxcXGHJxcYcnGHKHKHFyhxcXFxcocYcnFxcYcnGHJxhxcococXFxcocXFxcYcnFxcYcocnGHFyhyhxcXFxcocXGHJxcXGHJxhyhyhyhxcocXFxcXKIcnFxcXGHJxhyhyhyhxcocXFyhxcXFxhycXFxhycYcocococXKHFxcXFxcXFxcXFxcYcnGHKHKHKHFyhxcXKHFxcXFxcYcnFxhycYcocococXFyhxcXFxcXFxcXFxcYcnGHKHKHKHKHFxcocXFxcXFxcXFxhycXGHKHKHKHKHFyhxcXFxcXFxcXFxcXFxhycYcocococXKHFxcocXFxcXFxhycXFxhyhycYcocXKHFyhxcXFxcXFxcXFxcYcnFxhyhyhyhyhxcXKHFxcXFxcXFxcXFxhycYcnGHKHKHFyhxcocXFxcXFxcXFxcXGHJxhycYcococXKHFyhxcXFxcXFxcXFxcXGHJxhycYcocXKHKHFxcocXFxcXFxcXFxhycXGHJxhyhyhxcocXKHFxcXFyhxcYcnFxcXGHJxhyhyhyhyhxcXKHFxcXFxcXFxcXFxcXGHJxhycYcocXKHKHFxcocXFxcXFxcXFxcYcnFxhycYcocococXKHFxcXKHFxcXFxcXGHJxcXGHJxhyhyhyhxcocXFyhxcXFxcXFxcXFxcYcnFxhyhyhyhyhyhxcocXFxcXKHFxcYcnFxcXGHJxhycYcocXKHKHFyhxcXFxcXFxcXFxcXFxcYcnFxhyhyhyhyhxcocXKHFxcXFxcXFxcXFxcXGHJxcYcocococococXKHFxcXKHFxcXFxcXGHJxcXGHJxhyhyhyhyhxcocXKHFxcXFxcXFxcXFxcXGHJxcYcnGHKHKHKHFyhxcocXFxcXKHFxcYcnFxcXGHJxcYcocnGHFyhyhxcocXFyhxcXFxcXFxcXFxcYcnFxhycYcococococXKHFyhxcXFxcocXFxhycXFxcYcnFxhycYcocococXKHFyhxcXFxcocXFxcXFxhycXFxhycYcnGHKHKHKHKHFyhxcXKHFxcXFxcXFxcXFxcXGHJxcYcnGHKHKHKHKHFyhxcocXFxcocXFxcXFxcXGHJxcXGHJxhycYcococococXKHFyhxcXFxcXFyhxhycXFxcXGHJxcYcnGHKHKHKHKHKHFxcocXFyhxcXFxcXFxcXFxcXGHJxcYcnGHJxhyhyhyhyhxcocXFyhxcXFxcXKHFxhycXFxcXGHJxcYcnGHKHJxhxcococXKHFyhxcXFyhxcXFxcXFxcXGHJxcXGHJxcYcnGHKHKHKHKHFyhxcocXFyhxcXFxcXFxcXFxcXFxcYcnFxcYcnGHKHJxhyhyhxcocXKHFyhxcXFyhxcXFxcXFxcXFxhycXFxhycXGHJxhyhyhyhyhyhxcocXKHFxcXKHFxcXFxcXFxcXFxcXGHJxcXGHJxhycYcocococococXKHFyhxcXKHFxcXFxcXFxcXFxcXFxcXFxhycXGHJxhycYcocococococXKHFyhxcXKHFxcXFxcocXFxcYcnFxcXFxhycXGHJxhycYcocnGHKHFyhyhxcocXKHFxcXKHFxcXFxcXFxcXFxcXFxcYcnFxcYcnGHJxhycYcococococXKHFyhxcocXFyhxcXFxcXFxcXFxcXFxcXFxcXGHJxcXGHJxhycYcocnGHKHKHKHFyhxcocXKHFxcocXFxcXFyhxcXFxcXFxhycXFxcXGHJxcYcnFxhyhycYcocococococXKHFyhxcocXFxcocXFxcXFxcXKHFxhycXFxcXFxcYcnFxhycXGHJxhyhycYcococococXKHFyhxcocXFyhxcXFyhxcXFxcXFxcXFxcXFxcXFxcYcnFxcYcnFxhycYcnGHKHJxhyhyhyhxcococXKHFyhxcXKHFxcocXFxcXFxcXFxcXFxcXFxcXFxcXFxcYcnFxhycXGHJxhycYcnGHKHKHKHKHKHKHFyhyhxcocXFyhxcXKHFxcXFxcocXFxcXFxcXFxcXFxcYcnFxcXFxhycXFxhycYcnGHJxhycYcocococococococXKHFyhxcocXKHFxcXKHFxcXKHFxcXFxcXFxcXFxcXFxcXFxcXFxhycXFxcYcnFxhycXGHJxhycYcocnGHKHKHKHKHKHKHFyhyhxcocXKHFyhxcXKHFxcXKHFxcXFxcXKHFxcXFxcXFxcXFxcXFxhycXFxcXFxhycXFxhycXGHJxcYcnGHJxhyhycYcococococococococXKHFyhyhxcocXFyhxcXKHFxcocXFxcXFyhxcXFxcXFxcXFxcXFxcXFxcXFxcXFxcXFxcYcnFxcXGHJxcXGHJxcYcnGHJxcYcnGHKHJxhyhycYcococococococococXKHKHFyhxcocXKHFyhxcXKHFxcocXFxcocXFxcXKHFxcXFxcXKHFxcXFxcXFxcXFxcXFxcXFxcXGHJxcXFxcXFxcYcnFxcXGHJxcXGHJxcYcnFxhycYcnGHJxhycYcnGHKHJxhyhycYcococococococococococXKHKHFyhyhxcocXKHFyhxcocXKHFxcocXFyhxcXKHFxcXKHFxcXKHFxcXFxcocXFxcXFxcocXFxcXFxcXFxcXFxcXFxcXFxcXFxcXFxcXFxcXFxcXFxcXFxhycXFxcXFxcYcnFxcXFxhycXFxcYcnFxcYcnFxcYcnFxhycXGHJxcYcnFxhycYcnFxhycYcnGHJxhycYcnGHKHJxhycYcocnGHKHJxhyhyhycYcocococnGHKHKHKHKHKHKHKHKHKHKHKHKHKHKHFyhyhyhyhyhxcocococXKHKHKHFyhyhxcococXKHKHFyhxcococXKHFyhxcococXKHFyhxcocXKHFyhxcocXKHFyhxcocXKHFyhxcocXKHFyhxcocXFyhxcocXKHFyhxcXKHFyhxcocXFyhxcocXKHFyhxcXKHFyhxcocXFyhxcocXKHFxcocXKHFyhxcocXFyhxcocXKHFyhxcocXFyhxcocXKHFyhxcocXKHFyhxcocXKHKHFyhxcocXKHFyhyhxcocXKHKHFyhxcococXKHKHFyhyhxcocococXKHKHKHFyhyhyhyhyhxcococococococococococococnGHKHKHKHKHJxhyhyhycYcocnGHKHJxhycYcocnGHJxhycYcnGHJxhycXGHJxhycXGHJxhycXGHJxcXGHJxcYcnFxcYcnFxcXGHJxcXFxcYcnFxcXFxcYcnFxcXFxcXFxcXFxcXFxcXFxhycXFxcocXFxcXFxcXFxcXFxcXFxcXKHFxcXFxcXKHFxcXFyhxcXFyhxcXFyhxcXKHFxcocXKHFxcocXKHFyhxcococXKHKHFyhyhyhyhxcococococnGHKHKHJxhyhycYcocnGHJxhycYcnFxhycXGHJxcYcnFxcYcnFxcXGHJxcXFxcXFxhycXFxcXFxcXFxcXFxcXFxcXFxcXKHFxcXFxcXFyhxcXFxcocXFxcocXFyhxcocXFyhxcococXKHKHFyhyhyhyhyhyhyhyhyhycYcocnGHJxhycYcnFxhycXGHJxcYcnFxcXGHJxcXFxcXFxcXFxcXGHJyhxcXFxcXFxcXFxcXFyhxcXFyhxcXFyhxcXKHFyhxcocXKHFyhyhyhxcococococnGHKHJxhyhycYcnFxhycXGHJxcYcnFxcXFxhycXFxcXFxcXFxcXFxcXFxcXFxcXFyhxcXFxcocXFxcocXKHFxcococXKHFyhyhyhyhyhyhyhycYcocnGHJxcYcnFxhycXGHJxcXFxcXGHJxcXFxcXFxcXFxcXFyhxcXFxcXKHFxcXKHFxcocXKHFyhxcocococococococnGHKHJxhycXGHJxcYcnFxcXGHJxcXFxcXFxcXFxcXFxcXFxcocXFxcXKHFxcXKHFyhxcocXKHKHKHKHKHKHKHJxhyhycXGHJxhycXFxcYcnFxcXFxcXFxcXFxcXFxcXFxcXFyhxcXFyhxcXKHFyhxcocococXKHJxhyhyhycYcnFxhycXGHJxcXFxhycXFxcXFxcXFxcXFxcXKHFxcXFyhxcXKHFyhxcocococXKHJxhyhycYcnGHJxhycXFxhycXFxcXFxcXFxcXFxcXFxcXFxcocXFyhxcXKHFyhxcocococococnGHJxhycYcnFxhycXFxcXFxhycXFxcXFyhxcXFxcXKHFxcXKHFyhxcococococococnGHJxhycXGHJxcXFxhycXFxcXFxcXFxcocXFxcXKHFxcocXKHFyhyhyhyhyhycYcocnFxhycXFxhycXFxcXFxcXFxcXFxcXKHFxcXKHFxcococXKHKHKHKHKHJxhycXGHJxcXGHJxcXFxcXFxcXFxcXFxcocXFxcocXKHFyhyhxcocnGHKHJxhycXGHJxcXGHJxcXFxcXFxcXFxcocXFxcXKHFyhxcococococococnGHJxcYcnFxcXFxhycXFxcXKHFxcXFxcocXFyhxcococXKHJxhyhycYcnFxhycXFxcXFxhycXFyhxcXFxcXKHFxcocXKHKHFyhycYcocnGHJxcXGHJxcXFxcXFxcXFxcXFxcXKHFxcocXKHKHFyhyhycYcnGHJxcYcnFxcXFxcXFxcXFxcXFxcXKHFxcocXKHKHFycYcocnGHJxhycXFxhycXFxcXFxcXFyhxcXFyhxcXKHKHFyhycYcocnGHJxcYcnFxcXFxcXFxcXFxcXFyhxcXKHFyhxcococnGHKHJxcYcnFxcXGHJxcXFxcXKHFxcXFyhxcocXKHKHKHJxhyhycXFxhycXFxcXFxcXFxcXFxcocXFyhxcocococococnGHJxcXGHJxcXFxcXFxcXFyhxcXFyhxcocococococnGHJxcXGHJxcXFxcXFxcXFyhxcXKHFxcococococnGHJxhycXFxcXFxhzhxcXFxcXFyhxcocXKHKHKHKHJxhycXFxhycXFxcXFxcXFyhxcXFyhxcococococnGHJxhycXFxcXFxcXFxcXFxcXFyhxcocXKHKHKHJxhycYcnFxcXFxcXFxcXFxcXFxcocXKHFyhyhyhycYcnFxhycXFxcXFxcXFxcXFyhxcXKHFyhyhyhycYcnGHJxcXFxcXFxcXFxcXFxcocXKHFyhyhyhycYcnFxhycXFxcXFxcXFxcXKHFxcocXKHKHKHJxhycXGHJxcXFxcXFxcXFxcocXFyhyhxcocnGHJxhycXFxhycXFxcXFyhxcXFyhxcococococnGHJxcXFxhycXFyhxcXFxcocXKHFyhyhycYcnFxhycXFxcXFxcXFxcXKHFxcocococococnFxhycXFxcXFxcXFxcXKHFyhxcocococnGHJxcYcnFxcXFxcXFyhxcXKHFyhyhyhyhycXGHJxcXFxcXFxcXFxcocXKHFyhyhyhycYcnFxcXFxhycocXFxcXKHFyhxcocnGHJxhycXFxhycXFxcocXFxcocXKHKHKHKHJxcYcnFxcXFxcXFxcXKHFxcococococnGHJxcXGHJxcXKHFxcXFyhxcocococnGHJxcYcnFxcXFxcXKHFxcocXKHKHKHJxcYcnFxcXFxcXFxcXFxcocXKHKHKHKHJxcYcnFxcXFxcXFxcocXFyhyhyhyhycYcnFxcXFxcXFxcXFxcocXKHFyhycYcnGHJxcXFxcXFxcXFxcocXKHFyhycYcnGHJxcXFxcXFxcXFxcXKHFyhyhyhycYcnFxcXFxcXFxcXFxcocXKHFyhycYcnGHJxcXFxcXFxcXFyhxcocXKHJxhycYcnFxcXFxcXFxcXKHFxcocococnGHJxcXFxcXFxcXFxcXFyhyhxcocnGHJxcXGHJxcXFyhxcXFyhxcococnGHJxcXGHJxcXKHFxcXKHFyhyhyhycXGHJxcXFxcXFxcocXFyhyhyhycYcnFxhycXFxcocXFxcocXKHJxhycYcnFxcXFxcXFxcXFyhxcococnGHJxhycXFxcXFxcocXFyhxcocnGHJxhycXFxcXFxcXFyhxcococococnFxcYcnFxcocXFxcocXKHKHJxhycXFxcXFxcXFxcXFyhxcococnGHJxcXFxcXFxcXFxcocXKHKHKHJxhycXFxcXFxcXFyhxcocXKHJxhycXFxhycXKHFxcXKHFyhyhycYcnFxcYcnKHFxcXFyhyhxcnGHJxcYcnFxcXFxcocXFyhyhyhycYcnFxcXFxcXFxcXFyhyhxcnGHJxhycXFxcXFxcXKHFyhxcnGHKHJxcXFxcXFxcXFxcocXKHKHJxhycXFxcXFxcXFxcXKHFyhyhycXGHJxcXFxcXFxcocXKHFycYcnGHJxcXFxcXFxcXKHFyhyhycYcnFxcXFxcXFxcXFyhxcococnFxhycXFxcXFxcocXFyhyhycYcnFxcXFxcXFxcXFyhyhyhyhycXGHJxcXFyhxcXKHFyhycYcnFxhycXFyhxcXFyhyhyhycYcnFxcXFxcXFxcocXKHKHJxhycXFxcXFxcXFyhxcocococnFxcXFxcXFxcXFxcocococnGHJxcXFxcXFxcocXKHKHKHJxcXGHJxcocXFxcocococnGHJxcXFxcXFxcocXKHKHKHJxcXFxcXFxcXFxcocXKHJxhycXGHJxcXKHFxcocXKHJxhycXFxcXFxcXFxcocXKHJxhycXFxhycocXFxcocXJxhycYcnFxcXFxcXFyhxcococnGHJxcXFxcXFxcocXKHKHJxhycXFxcXFxcXKHFyhyhycYcnFxcXFxcXFyhxcocococnFxcXFxcXFxcXKHKHKHKHJxcXFxcXFxcXKHFyhyhycYcnFxcXFxcXKHFyhyhyhycXFxcXFxcXFxcocXKHJxhycXFxcXFxcXFxcocococnFxhycXFxcXKHFyhxcnGHJxcYcnFxcocXFyhxcnGHJxhycXFxcXKHFxcococnGHJxcXFxcXFxcocXKHKHJxcXGHJxcXKHFxcococnGHJxcXFxcXFxcocXKHKHJxcXGHJxcocXFyhxcocnFxhycXFxcXFyhxcococnGHJxcXFxcXFyhxcococnGHJxcXFxcXKHFyhyhyhycXFxcXFxcXFyhxcocnGHJxcXFxcXFxcocXKHKHJxcXGHJyhxcXFyhyhyhycXFxcXFxcXFxcocococnFxcXFxcXFxcXKHFycYcnGHJxcXFxcocXKHKHKHJxcXFxcXFxcXKHKHKHJxhycXFxcXKHFyhyhyhycXFxcXFxcXFyhyhyhycYcnFxcXFyhxcococnGHJxcXFxcXFyhxcocnGHJxcXFxcXFxcocXKHJxhycXFxcXFxcocXKHKHJxcYcnFyhxcXFyhyhycXGHJxcXFyhxcocXJxhycXFxcXFxcXFyhyhyhycXFxcXFxcXFyhxcocnGHJxcXFxcXKHFyhyhycXGHJxcXKHFxcococnFxhycXFxcocXKHKHJxhycXFxcXFyhxcococnFxcXFxcXFxcXKHKHJxhycXFxcXFyhxcococnFxcXFxcXFxcXKHKHJxhycXFxcXFyhxcocnGHJxcXFxcXFxcocococnFxcXFxcXFxcocXJxhycXFxcXFxcXFyhyhyhycXFxcXFxcXKHKHKHJxcYcnKHFxcXKHKHJxcXGHJyhxcXKHFycYcnFxcXFxcXFyhyhyhycXFxcXFxcXKHFyhycXGHJxcXFyhxcococnGHJxcXFyhxcocococnFxcXFxcocXKHKHJxcYcnKHFxcXKHJxhycXFxcXFxcXKHFycYcnFxcXFxcXFyhxcocnFxcXFxcXFxcXKHKHJxhycXFxcocXFyhycYcnFxcXFxcXKHKHKHJxcXFxcXFxcXKHKHJxcXGHJyhxcXKHKHJxhycXFxcocXKHKHJxcYcnFyhxcXKHKHJxcXFxcXFxcXKHKHKHJxcXFxcXKHFyhyhycXFxcXFxcXKHKHKHJxcXFxcXFyhxcocnFxhycXKHFxcococnGHJxcXFyhxcococnFxcXFxcXFyhxcocnFxcXFxcXFxcocococnFxcXFxcocXKHJxhycXFxcXKHFyhyhycXFxcXFxcXKHKHJxhycXFxcXKHFyhycXGHJxcXKHFxcocnGHJxcXFxcocXKHKHJxcXFxcXFyhxcocnFxhycXKHFxcococnFxcXFxcXFyhyhycYcnFxcXKHFyhyhycXFxcXFxcXFyhycYcnFxcXFxcocXKHJxhycXFxcocXKHKHJxcXFxcXFxcococnFxhycocXFxcocnFxhycXFxcocXKHJxhycXFxcXKHFyhycXFxhycocXFyhycYcnFxcXFxcocXJxhycXFxcXFxcocXJxhycXFxcXFyhxcocnFxcXFxcXFxcococnFxcXFxcXFxcocnGHJxcXFxcXKHKHKHJxcXFxcXFyhyhycXGHJxcocXKHKHJxhycXKHFxcocnGHJxcXFxcocXKHJxhycXFyhxcXKHJxhycXFxcocXKHKHJxcXFxcXFyhyhycYcnFxcXKHFyhycXGHJxcocXFyhycXGHJxcXKHFyhycYcnFxcXFyhxcnGHJxcXFxcXFyhyhycYcnFxcocXKHKHJxcXFxcXFyhxcnGHJxcXFxcocXKHJxcXFxcXFxcXKHKHJxcXFxcXFyhyhycXGHJyhxcXKHKHJxcXFxcXKHFyhycXFxcXFxcXKHKHJxcXFxcXFxcococnFxcXFxcXFyhyhycXFxcXFxcXKHJxhycXFxcXKHFycYcnFxcXFxcXKHKHJxcXFxcXFyhxcnGHJxcXFxcocXJxhycXFxcXFxcococnFxcXFxcXKHKHJxhycXFyhxcocnGHJxcXFyhxcocnFxcXFxcXFxcocnGHJxcXKHFxcnGHJxcXFxcXFyhyhycXFxcXFxcXKHJxhycXFxcXKHKHKHJxcXFxcocXJxhycXFxcXFyhxcnGHJxcXFxcocococnFxcXFyhxcnGHJxcXFxcXKHKHJxhycXKHFxcocnFxcXFxcXFyhyhycXFxcXFxcXKHJxcYcnFyhxcococnFxcXFxcococnFxcXFxcXFyhyhycXFxcXFyhxcnGHJxcXFyhxcocnFxhycocXFyhycXFxcXFxcXKHKHJxcXFxcXFyhyhycXFxcXFyhxcnGHJxcXFyhxcocnFxhycocXKHKHJxcXFxcXFyhycYcnFxcXKHFyhycXFxcXFxcococnFxcXFxcXFyhycXGHJyhxcXKHJxcYc4cXFyhyhycXFxcXFyhxcnGHJxcXKHFyhyhycXFxcXKHKHKHJxcXFyhxcocnFxcXFxcXFyhycYcnFxcocXKHJxcYcnKHFyhyhycXFxcXFyhyhycXFxcXFxcococnFxcXFxcococnFxcXFxcXKHKHJxcXFxcXKHKHJxcXFxcXFyhyhycXFxcXFxcocnFxhycocXFyhycXFxcXFxcXKHJxcYc4cXFyhyhycXFxcXFyhyhycXFxcXFyhyhycXFxcXFxcXJxhycXFxcXFyhyhycXFxcXFxcocnGHJxcXKHFyhycXFxcXFxcococnFxcXFxcocXJxcXFxcXFxcococnFxcXFyhyhycXFxcXFxcXKHJxcXFxcXFyhyhycXFxcXFyhxcnFxcXFxcXFyhycYcnFxcocXJxhycXFxcXKHFycXGHJyhxcXJxhycXFxcXFyhycYcnFxcocXKHJxcXFxcXFyhyhycXFxcXFyhycYcnFxcocXKHJxcXFxcXFyhyhycXFxcXKHFycYcnFxcocXKHJxcXFxcXFyhycXGHJyhxcXJxhycXFxcXKHKHJxcXFxcXKHKHJxcXFxcXKHKHJxcXFxcXKHJxhycXFxcococnFxcXFxcXKHJxhycXKHFyhyhycXFxcococnGHJyhxcXKHJxcXFxcXFyhycXFxcXFxcXKHJxcXFxcXFxcocnFxcXFxcXKHJxcYc4cXFyhycYcnKHFxcocnFxcXFxcXKHJxcXFxcXFxcocnFxcXFxcXKHKHJxcXFyhxcnGHJxcXFyhyhycXFxcXFxcocnGHJxcocXKHJxcXFxcXFyhycXFxcXFxcXJxhycXFxcXKHKHJxcXFxcXKHKHJxcXFyhxcnGHJxcXFyhyhycXFxcXFxcocnFxcXFxcXKHJxcXFxcXFxcocnFxcXFxcococnFxcXFxcocnFxhzhxcXKHJxcXFxcXFyhycXFxcXFxcocnGHJxcocXKHJxcXFxcXFyhycXFxcXFxcocnFxcXFxcXKHKHJxcXFyhyhycXFxcXFxcocnFxcXFxcXKHJxcXFxcXFyhycYcnFyhxcocnFxcXFxcocnGHJxcXKHKHJxcXFxcXFyhycXFxcXFxcocnFxcXFxcXKHJxcXFxcXFyhyhycXFyhxcocnFxcXFyhyhycXFxcXFyhyhycXFyhxcocnFxcXFxcocnGHJxcocXKHJxcXFxcXKHJxcXFxcXFxcnGHJxcXFyhyhycXFxcXFyhycYcnFyhxcocnFxcXFyhyhycXFxcXFyhycXFxcXFxcocnFxcXFxcXKHJxcXFxcXKHKHJxcXFxcocnGHJxcocXKHJxcXFxcXKHJxcYc4cXKHKHJxcXKHFycYcnFyhxcocnFxcXFxcXJxhycXFxcococnFxcXFxcocnFxcXFxcXKHJxcXFxcXKHKHJxcXFyhyhycXFxcXKHKHJxcXFxcocnGHJxcXKHKHJxcXFxcocXJxcXFxcXKHKHJxcXFyhyhycXFxcXFyhycXFxcXFyhyhycXFxcococnFxcXFyhyhycXFxcocXJxcXFxcXFyhycXFxcXFxcnGHJxcXFyhyhycXFxcXKHJxhycXKHFyhycXFxcXKHJxhycXKHFycYcnFxcocXJxcYc4cXFycYcnFxcococnFxcXFxcocnFxcXFxcXKHJxcXFxcococnFxcXFyhycYcnKHFyhycXFxcXFyhyhycXFyhyhycXFxcXFyhycXFxcXFyhyhycXFyhxcnFxhzhxcXJxhycXKHFyhycXFxcXKHKHJxcXFyhyhycXFxcXKHJxcXFxcXFyhycXFxcXKHKHJxcXFxcocnFxcXFxcXJxhycXFxcocnGHJxcocXJxhycXKHFyhycXFxcocXJxcXFxcXFyhycXFxcXKHKHJxcXFyhyhycXFxcXKHJxcXFxcXKHKHJxcXKHKHJxcXFxcXJxhycXFxcococnFxcXKHKHJxcXFyhyhycXFxcococnFxcXFyhycXFxcXFxcocnFxcXKHFycXFxcXFxcnGHJxcXFyhycXGHOHFyhycXFxcXKHKHJxcXFyhycYcnFyhyhycXFxcXFyhycXFxcXKHKHJxcXFyhycYcnKHFyhycXFxcXFyhycXFxcXKHKHJxcXKHKHJxcXFxcXJxhycXFyhxcnFxcXFxcXJxhycXFyhyhycXFxcXKHJxcXFxcXKHJxcXFxcXKHJxcXFxcXKHJxcXFxcXKHJxcXFxcocnGHJyhxcocnFxcXFyhycXFxcXFyhycXFxcXFyhycXFxcXFyhycXFxcXKHKHJxcXKHKHJxcXFxcocnFxcXFxcocnFxcXFxcnGHJxcXKHFycXFxcXFyhycXFxcXFyhycXFxcXFyhycXFxcXKHJxcXFxcXFycYcnFyhxcnFxcXFxcXKHJxcXFyhxcnFxcXFxcocnFxcXFyhycYcnKHFycYcnFxcocnGHJxcococnFxcXFyhycXFxcXFyhycXFxcXKHJxcXFxcXFycXFxcXFxcocnFxcXFyhycXFxcXFyhycXFxcXKHJxcXFxcXFycXE+x9a6OClxcXFyhyhycXFxcocnGHJyhxcocnFxcocXJxcXFxcXFycYcnFyhxcnFxcXFxcocnGHOHFyhycXFxcXKHJxcXFxcXKHJxcXFxcocnFxcXFxcocnFxcXKHKHJxcXFyhycYc4cXFycXFxcXFxcocnFxcXKHKHJxcXKHKHJxcXFyhycYcnKHFycYcnFyhyhycXFxcXKHJxcXFxcocnFxcXFxcnGHJxcXKHKHJxcXKHKHJxcXFyhyhycXKHFycYcnFyhyhycXFxcococnFyhxcnGHJyhxcocnFxcXKHJxcXFxcXFycXFxcXFxcnGHJyhxcocnFxcXKHKHJxcXKHKHJxcXKHKHJxcXFyhycXFxcXFyhycXFxcXKHJxcXFxcocnFxcXFxcocnFxcXKHJxhzhxcXJxcXFxcXFycXFxcXFxcnGHJxcocXJxcXFxcXJxhycXFyhycYcnKHFycYcnKHFycYcnFyhyhycXFxcocnFxcXFxcocnFxcXKHJxhycocXJxcXFxcXKHJxcXFxcocnFxcXFxcnFxcXFxcXJxhycXKHKHJxcXFyhycXFxcXFyhycXFxcocnFxcXFxcocnFxcXKHKHJxcocXJxcXFxcXKHJxcXFxcocnFxcXKHKHJxcXKHJxhycocXJxcXFxcXKHJxcXFxcocnFxcXFyhycXFxcococnFxcococnFyhxcnFxcXFxcocnFxcXFyhycXFxcococnFyhxcnFxcXFxcocnFxcXKHJxcXFxcXJxhycXKHFycXFxcXKHJxcXFxcXJxhycocXJxhycXKHKHJxcocXJxhycocXJxcXFxcXKHJxcXFyhycXFxcXFyhycXFyhxcnFxcXFyhycXFxcXKHJxcXFxcocnFxcXKHJxhzhxcocnFxcXKHJxcXFxcocnFxcXFyhycXFxcXKHJxcXFyhycXFxcXFyhycXFyhyhycXFyhyhycXKHFycXFxcXFycYcnFyhyhycXFyhyhycXFyhycXFxOSTCu9s9cnFxcocXJxcXFxcocnFxcXKHJxhzhxcocnFxcococnFxcococnFyhyhycXFxcocnFxcXFyhycXFxcococnFyhyhycXFyhyhycXKHFycXFxcXFycXFxcXFxcnFxcXFxcocnFxcocXJxcXFxcnGHJxcXKHJxcXFxcocnFxcXFyhycXFxcocnFxcXFyhycXFxcXJxhycXKHKHJxcXKHJxhzhxcocnFxcococnFxcocnFxcXFyhycXFxcXKHJxcXFyhycXFxcXJxhycXKHFycXFxcXJxhycXFyhycXFxcXKHJxcXFyhycXFxcXFycXFxcXFyhycXFyhyhycXFyhycXFxcXKHJxcXFxcocnFxcococnFyhxcnFxcXFyhycXFxcocnFxcXFxcnFxcXFxcnGHJxcocnFxcXFxcocnFxcocnFxcXFxcnGHOHFyhycXFxcocnFxcXFycYcnKHFycXFxcXFyhycXKHFycXFxcXFycXFxcXFyhycXFxcnGHJxcXKHJxcXFxcocnFxcococnFxcocnFxcXFyhycXFxcocnFxcXFycYcnFyhyhycXKHKHJxcXKHJxcXFxcXJxcXFxcXJxhycocXJxcXFxcocnFxcXKHJxcXFxcocnFxcococnFyhyhycXFyhycXFxcXKHJxcXFyhycXFxcocnFxcXFyhycXFxcocnFxcXKHJxcXFxcnGHJyhxcnFxcXFyhycXFxcXJxcXFxcXKHJxcXKHKHJyhxcnGHOHFyhycXKHFycXFxcXJxhycXKHJxhzhxcnGHJyhyhycXFyhycXFxcXKHJxcXFyhycXFxcocnFxcXKHJxcXFxcnGHJyhxcnFxcXFyhycXFxcocnFxcXKHJxcXFyhycXFxcXKHJxcXKHJxcXFxcocnFxcXKHJxcXKHKHJxcXKHJxcXFyhycXFxcXJxhycocXJxcXFxcnGHJyhxcnFxcXFyhycXFxcocnFxcXKHJxcXFyg5i8K8dD1xcnFxcXFxcnGHJyhxcnFxcXKHJxcXFxcocnFxcocnFxcXFyhycXFxcnGHJxcocnFxcXFxcnFxcXFyhycXFxcocnFxcococnFyg2JmG+2Z5xcocnGHOHFycXFxcXFycXFxcXFycXFxcXFycXFxcXFycXFxcXFycXFxcXFycXFxcXFycXFxcXFycXFxcXFycXFxcXKHJxcXFyhycXFxcocnFxcXJxhycXKHJxhzhxcnFxcXFyhycXFxcnGHJyhxcnFxcXFyhycXFyhycXFxcXJxhycocXJxcXFyhycXFxcXJxcXFxcXJxcXFxcXJxcXFxcXJxcXFxcXJxcXFxcocnFxcocnFxcXFyhycXFyhycXFxcXJxhycococnFyhyhycXKHKHJxcocnFxcXFyhycXFyhycXFxcXKHJxcXKHJxcXFyhycXFxcocnFxcococnKHFycXFxcXJxcXFxcXKHJxcococnFyhycYc4cXJxcXFxcnGHJyhxcnFxcXKHJxcXFyhycXFyhyhycocXJxcXFyhycXFxcXJxcXFxcocnFxcXKHJxcXKHJxcXFyhycXFxcocnFxcXKHJxcXKHJxcXFxcnFxcXFxcnFxcXFyhycXFyhycXFxcXJxcXFxcXJxcXFxcocnFxcocnFxcXFycXFxcXFycXFxcXJxhycococnFxcnGHJxcocnFxcXFyhycXKHKHJxcocnFxcXFyhycXFyhycXFxcnGHJxcocnFxcXFycXFxcXKHJxcXFycYcnKHKHJxcocnFxcXFyhycXFyhycXFxcocnFxcocnFxcXKHJxcXFyhycXFyhycXFxcocnFxcXKHJxcocXJxcXFyhycXFyhycXFxcXJxcXFxcocnFxcocnFxcXKHJxcXFycYc4cXKHJyhxcnFxcXFycXFxcXFycXFxcXKHJxcococnFyhycXFxcXJxcXFxcXJxcXFxcnFxcXFxcnFxcXFyhycXKHKHJxcocnFxcXKHJxcXFyhycXFyhycXFxcnGHJyhyhycXKHKHJyhyhycXKHKHJyhxcnFxcXKHJxcXKHJxcXFyhycXFyhycXFxcXJxcXFxcnGHJyhycXFxcXKHJxcococnKHFycXFxcocnFxcocnFxcXKHJxcXKHJxcXFyhycXFyhycXFxcocnFyhyhycXKHJxcXFxcnFxcXFyhycXFyhycXFyhycXFxcocnFxcocnFxcXKHJxcXKHJxcXE8tNK6Sy2HFycXFxcXKHJxcXJxhycocXJxcXFycYcnKHKHJyhxcnFxcXKHJxcXKHJxcXFyhycXFyhycXFyhycXFxcocnFxcocnFxcXKHJxcXKHJxcXKHJxcXFyhycXFyhycXFyhycXFxcXJxcXFxcnFxcXFyhycXKHKHJyhxcnFxcocnFxcXFycXFxcXJxhzhxcnFxcXKHJxcXKHJxcXFyhycXFyhycXFyhycXFxcnFxcXFxcnFxcXFycXFxcXFycXFxcocnFxcocnFxcocnFxcXKHJxcXKHJxcXKHJxcXFyhycXKHJxcXFxcocnKHFycXFxcocnFyhyhycocXJxcXKHJxcXE+q2G2VJ5xcXKHJxcXFycXFxcXKHJxcXKHJxcococnFyhycXFxcnGHOHFycXFxcXJxcXFxcnGHOHFycXFxcocnFyhyhycococnFyhycXFxcocnFyhycXFxcXJxcXFxcocnFyhycXFxcocnFyhyhycococnKHFycXFyhycXFxcocnFxcnGHJyhyhycocXJxcXKHJxcXFyhycXKHJxcXFxcnFxcXFycXFxcXJxcXFxcocnFyhycXFxcocnFxcnGHJyhyhycococnFyhycXFyhycXFxcocnFxcnGHOHFycXFxcXJxcXFxcnFxcXFycXFxcXKHJxcocnFxcXKHJxcocnFxcXFycXFxcocnFxcocnFxcocnFxcXJxcXFxcnGHOHFycXFyhycXFxcocnFxcnGHOHFycXFxcXJxcXFyhycXFyhycXFyhycXFyhycXFxcnFxcXFycXFxcXKHJxcocnFxcXJxhzhxcnFxcXJxhzhxcnFxcXKHJxcocnFxcXFycXFxcocnFxcnGHJyhycXFxcXJxcXFxcnFxcXFycXFxcocnFxcocnFxcocnFxcocnFxcocnFxcocnFxcocnFxcocnFxcocnFxcocnFxcocnFxcocnFxcocnFxcocnFxcocnFxcocnFxcocnFxcocnFxcocnFxcnGHJyhycXFxcXJxcXFxcnFxcXKHJxcXJxhycocnFxcXKHJxcXJxhzhxcnFxcXJxhzhxcnFxcXJxcXFxcocnFyhycXFyhycXFxcnFxcXFycXFxcXJxcXFxcnFxcXFycXFxcocnFxcocnFyhycXFxcocnFyhycXFxcocnKHFycXFyhycXFyhycXFyhycXFyhycXFyhycXKHJxcXFyhycXKHJxcXFyhycocXJxcXKHJxcXKHJxcXKHJxcocnFxcXFycXFxcnGHOHFycXFyhycXFyhycXFyhycXFyhycXKHJxcXFyhycXKHJxcXFycXFxcXJxcXFxcnFxcXKHJxcXJxhzhxcnFxcocnFxcXJxcXFyhycXFyhycXKHJxcXFyhycocXJxcXKHJxcXJxhycocnFxcXKHJyhxcnFxcocnFxcocnFyhycXFxcocnFyhycXFxcnFxcXKHJxcXJxhzhxcnFxcXJxcXFxcnFxcXKHJxcXJxcXFxcXJxcXKHJxcXKHJxcocnFxcXKHJxcocnFxcocnFxcnGHOHFycXFxcnFxcXFycXFxcocnFxcnFxcXFyhycococnKHJxcXFyhycXKHJxcXKHJxcocnFxcXKHJxcocnFxcocnFyhycXFxcocnKHKHJyhycXFxcocnFyhycXFyhycXFycXFxcXKHJxcocnFyhycXFxcXJxcXKHJxcXKHJxcocnFxcXJxcXFxcnFxcXKHJxcocnFxcXJxcXFyhycXKHJxcXKHJxcXKHJxcocnFxcocnFxcocnFyhycXFyhycXFyhycXKHJxcXKHJxcXKHJxcocnFxcocnFxcnFxcXFyhycXJxhycocnFxcXJxcXFxcnFxcXKHJxcocnFyhycXFxcXJxcXKHJxcXJxcXFxcocnFycYcnKHJxcXFycXFxcXJxcXFycXFxcXJxcXFyhycXKHJxcXKHJxcocnFxcXJxcXFyhycXKHJxcXKHJxcocnFxcXJxcXFyg/AnG2/Y6HJxcXKHJxcocnFxcocnFxcnFxcXFycXFxcXJxcXFycXFxcXJxcXFyhycocnFxcXFycXFyhycXFyhycXKHJxcXKHJxcocnFxcocnFyg4cnG8jY5xcnFxcXKHJxcocnFxcnFxcXFyhycocnFxcXKHJyhycXFxcocnKHKHOHFycXFyhycXKHJxcXFycXFxcocnFyhycXKHJxcXFycXFxcocnFyhycXFycXFxcXKHJyhycXFxcnFxcXFycXFyhycXFyhycXKHJxcocnFxcXKHOHFycXFxcnFxcXKHJxcocnFxcnFxcXFycXFxcXJxcXKHJxcXJxcXFxcnFxcXFycXFyhycXKHJxcXKHJxcXJxcXFxcnFxcXJxcXFxcnFxcocnFxcocnFyhycXKHJxcXFycXFxcocnFycYcnKHJxcXKHJxcocnFxcnGHOHKHJyhycXFxcnFxcXJxcXFxcnFxcXKHJyhycXFxcnFxcXFycXFyhycXKHJxcXFycXFxcnFxcXKHJxcocnFyhycXFxcnFxcXJxcXFxcnFxcXJxcXFyhycocnFxcXFycXKHJxcXFycXFxcXJxcXKHJxcocnFxcocnFyhycXKHJxcXKHJxcocnFxcocnKHKHOHFycXFycXFxcXKHOHFycXFyhycXKHJxcXJxcXFxcnFxcXJxcXFxcnFxcXJxcXFycXFxcXJxcXKHJxcXJxcXFxcnFxcXJxcXFyhycocnFxcXJxcXFxcnFxcocnFyhycXKHJxcXFycXFxcnFxcXKHJyhycXFxcoc4cXJxcXKHJxcocnFyhycXFyhycXKHJxcXJxcXFxcnFxcocnFyhycXFyhycXKHJxcocnFxcnFxcXFycXFxcnFxcXKHJyhycXFxcnFxcXKHJyhycXFxcnFxcXJxcXFyhycocnFxcXJxcXFyhycocnFxcXJxcXFycXFxcocnKHJxcXFycXFxcnFxcXFycXFyhycXKHJxcocnFxcnGHOHJxcXFycXFxcocnKHJxcXFycXFxcnFxcXJxcXFxcnFxcocnFyhycXFycXFxcocnFycYc4coc4cXJxcXJxcXFxcnFxcocnFxcnFxcXKHJyhycXFxcnFxcXJxcXFyhycocnFxcocnFyhycXKHJxcXJxcXFxcnFxcocnFyhycXFycXFxcocnKHJxcXFycXFxcnFxcXKHJyhycXFyhycXJxhzhyhycocnFxcnFxcXFycXFyhycXKHJxcocnFxcnFxcXFycXFycYc4cnFxcXKHOHFycXKHJxcXFycXFyhycococ4cXJxcocnFxcnFxcXFycXFyhycXKHJxcocnFyhycXFycXFxcXJxcXKHJxcnGHOHKHOHFycXKHJxcXJxcXFxcnFxcocnFycYc4coc4cXJxcocnFxcnFxcXFycXFyhycocnFxcXJxcXFycXFxcocnKHJxcXJxcXFxcnFxcnGHOHJxcXFycXFxcnFxcXJxcXFyhycocnFxcnFxcXFycXFyhycocnFxcXJxcXFycXFxcnFxcXJxcXFxcnFyhycXFyhycocnFxcocnFycXFxcXJxcXFycXFxcnFxcXJxcXFycXFxcocnKHJxcXJxcXFyhycocnFxcXJxcXKHJyhycXFxcnFxcXJxcXFycXFxcnFxcXJxcXFycXFxcnFxcXFycXKHJxcXJxcXFxcnFxcnFxcXFycXFycXFxcXJxcXKHJxcnFxcXFycXFxcnFxcocnFyhycXKHJxcocnFyhycXKHJxcocnFyhycXFycXFxcnFxcXJxcXFyhycocnFxcnFxcXJxcXFxcnFyhycXFycXFxcXJxcocnFxcocnKHJxcXJxcXFxcnFyhycXFyhycocnFxcocnKHJxcXJxcXFxcnFxcnFxcXFycXKHJxcXKHJyhycXFycXFxcXJxcXJxcXFyhycocnFxcnFxcXKHJyhycXFycXFxcocnKHJxcocnFxcnFxcXJxcXFyhycocnFyhycXKHJxcocnFyhycXKHJxcocnFyhycocnFxcXJxcXFycXFyhycXJxcXFxcnFxcocnKHJxcXKHJyhycXFycXFxcocnKHJxcXJxcXFycXFxcnFxcXJxcXFycXFxcnFxcXJxcXKHJxcnFxcXFycXFyhycocnFxcocnKHJxcXJxcXFycXFxcnFxcXJxcXFycXFxcnFxcXJxcXKHJyhycXFxcnFxcnFxcXKHJyhycXKHJxcXJxcXFycXFyMdVnuDqYhycXFxcnFxcnFxcXFycXKHJxcXJxcXFycXFxcnFxcXJxcXKHJyhycXFxcnFyhycXFycXFxcoc4coc4coc4cnFxcXJxcXJxcXFxcnFxcnFxcXJxcXFycXFxcnFxcXJxcXKHJxcnFxcXKHJyhycXKHJxcXJxcXKHJxcnFxcXFycXFycXFxcocnKHJxcocnFycYc4cnFxcocnKHJxcXJxcXFycXFxcnFxcXJxcXKHJyhycXFycXFxcnFxcXJxcXFycXFyhycocnFxcnFxcXJxcXFycXFxcnFxcocnKHJxcXJxcXFycXFxcnFxcXJxcXJxcXFxcnFyhycXKHJxcocnKHJxcXKHJyhycXKHJxcocnFycXFxcXJxcXIyTHGxw45ycXFxcnFxcocnKHJxcXJxcXFyhzhycXFxcnFxcnFxcXFycXKHJxcocnKHJxcXKHJyhycXKHJxcnGHOHJxcXJxcXFyhzhycXFxcnFxcnFxcXFycXKHJxcnFxcXFycXFycXFxcnFxcXJxcXFycXFycXFxcnFxcXJxcXFycXFycXFxcXJxcocnKHJxcXFycXKHJxcXJxcXKHJxcnFxcXKHOHKHOHJxcXFycXKHJxcXJxcXKHJxcnFxcXKHOHJxcXFycXFyhycocnFyhycXJxcXFxcnFyhycXKHJxcnFxcXFycXKHJxcnGHOHJxcXJxcXE7jXG5co5xcnFxcnFxcXJxcXFycXFxcnFyhycXFycXFyhycXJxcXFycXFxcnFxcocnKHJxcXJxcXKHJyhycXFycXFxcnFxcnFxcXFycXJxhzhycXFycXFxcnFxcXJxcXKHOHFycocnFxcXJxcXJxcXFycXFycXFxcXJxcocnKHJxcXJxcXFycXFxcnFxcnFxNfN6txyFcXFxcoc4cnE8XnG3oY5ycocnFycXFxcXJxcocnFyhycocnFxcnFxcXJxcXJxcXFycXFxcnFxcnFxcXKHOHJxcXKHJyhycocnFxcXJxcocnKHJxcXKHJycYc4cnFxcnFxcXIz3nGwMY5ycXKHJxcocnFycXFxcnFxcXJxcXKHJyhycocnFxcocnJxhzhycXFycXFxcnFxcocnKHJxcnFxcXFycXKHJxcnFxcXFycXJxhzhycXFycXFxcnFxcnFxcXJxcXKHJyhycXKHJxcnFxcXJxcXFycXFycXFxcnFxcoc4cXJyhycXFyhycnGHOHJxcXJxcXFycXFycXFxcnFxcocnKHJxcnFxcXFycXKHJyhycXFycXFxcnFxcnFxcXJxcXKHOHKHOHJxcXJxcXFycXFyhycnGHOHJxcXJxcXFycXFycXFxcnFxcnFxcXJxcXFycXFycXFxcnFxcnFxcXJxcXKHOHKHOHJxcXJxcXFycXFycXFxcnFxcnFxcXJxcXFycXFycXFyhycocnFyhycocnFyhycocnFxcnFxcocnKHJyhycXFycXFxcnFxcnFxcXJxcXKHOHJxcXFycXKHJxcnFxcXJxcXFycXFycXFyhycocnFyhycocnFyhycocnFxcnFxcnFxcXJxcXKHJyhycocnFxcnFxcocnKHJxcnFxcXJxcXFycXFycXFxcnFyhycXKHJyhycXKHJyhycXKHJyhycXKHJyhycXKHJyhycXKHJyhycXFycXFycXFxcnFxcnFxcXJxcXJxcXFycXFyhzhycXFyhycnFxcXFycXJxcXFxcnFyhycocnFyhycocnFycXFxcXJxcnFxcXKHOHJxcXJxcXFycXFycXFyhycocnKHJxcXJxcXKHJyhycoOOGBvB5+cnFxcnFxcXJxcXKHOHJxcXKHOHJxcXKHOHJxcXJxcXFycXKHJxcnFxcXJxcXFycXKHJyhycXFycXFycXFxcnFyhycXKHJyhycocnFxcnFxcocnJxcXFxcnFyhycocnFycXFxcoc4cnFxcnFxcoc4cnFxcXJxcnFxcXFycocnFxcnFxcXJxcocnKHJxcXJxcXJxcXKHJyhycXJxcXFycXFyhycnFxcXFycocnFxcnFxcXJxcocnKHJxcXJxcocnFyhzhyhzhycXKHJxcnFxcocnKHJxcnFxcXJxcXJxcXFycXFycXFxcnFyhycocnFxcnFyhycXKHOHJxcXFycXKHJyhycXJxcXFycXFyhzhycXFycXFxcnFxcnFxcnFxcXJxcXJxcXJxcXFycXFyhzhycXFycXFxcnFycXFxcXJyhycXFycXFyhzhycXFycXFxcnFyhycocnFycXFxcnFxcXJxcnFxcXKHOHJxcocnKHJxcoc4cnFxcXJxcnFxcXJxcXFycXKHJyhycXJxcXFycXFycTkUgbvrfnFyhycocnFyhycocnKHJxcocnKHJyhycXFycXI9iAO4d/xxcXFycXFycXFxcnFyhycocnFycTdkgb2bfnFxcoc4cnFxcnFxcnFxcXJxcocnKHJxcoc4cnFxcXJxcnFxcXJxcXKHOHJxcXJxcXJxcXFycXKHJxcnFxcocnKHJyhycXJxcXFycXFycXFxcnFyhycocnFycXFxcnFxcnFxcXJxcnFxcXKHOHJxcocnKHJyhycXKHOHJxcXFycXJxcXFycXFycXFxcnFyhycocnKHJxcocnKHJyhycXKHJycXFxcXJyhycXFycXFycXFycXFxcnFxcnFxcnFxcXJxcocnKHJxcnFxcXJxcXJxcXJxcXFycXKHJyhycXJxcXFycXFycXFycXFxcnFyhycocnFycXFxcnFyhycXJxcXKHJycXFxcnFxcXJxcnFxcXJxcXJxcXFycXJxcXFycXFxcnKHJxcXJxcocnFycXFxcnFycXFxcXJyhycXJxcXFycXFycXFxcnFycXFxcnFxcnFxcXJxcnFxcXJxcXKHOHJxcoc4cnFxcXJyhycXKHJyOWaBupl+cXJyhycXKHJyhycocnKHJxcocnJxcXFyhzhycXJxcXFycXFycXFyhzhycXKHJyhycocnFycXFxcnFxcnFxcnFxcnFxcXJxcocnKHJxcnFxcoc4cnFxcnFxcnFxcXJxcnFxcXJxcXJxcXKHOHJxcocnKHJyhycXJxcXKHJycXFxcnFxcXJyhycXKHJycXFxcoc4cnFycXFxcnFyhycocnFycXFyhycnFxcXJxcXJxcXFycocnFxcnFyhycocnFycXFyhzhycXFycXFycXFycXFxcnFyhzhycXFycXFxcnKHJxcocnJxcXFycXFxcnKHJxcnFxcXJxcXJxcXJxcXJxcXFycXJxcXFycXFycXFycXFxcnFycXFxcnFyhycocnFycXFycXFxcnFyhycocnKHJyhycXI5wDmyT8aHJxcXKHOHJxcnFxcXJxcnFxcXJxcXJxcXKHOHJxcnFxcXJxcXJxcXJxcXJxcXJxcXFycXJxcXFycXFycXFycXFycXFxcnFycXFxcnFxcnFyhycocnFycXFyhzhycXFycXKHJyhycocnKHJxMciBs0d+cXJxcocnJxcXFycXFycXFxcnKHJxcoc4cnFxcnFxcnFyhycXJxcXJxcXFycXJxcXFycXKHJyhycocnKHJxcnFxcoc4cnFxcnFyhycocnKHJyhycocnFycXFxcnFyhzhycXFycXFycXFycXFycXFxcnFycXFyhycnFxcXJxcXJxcXJxcXJxcXJxcXJxcXFycXJxcXFycXKHJyhzhycXFycXFxcnKHJxcnFxcoc4cnFyhycnFxcXJxcXJxcXJxcXJxcXJxcXFycocnFycXFxcnFyhycnFxcXJxcXJxcXJxcXJxcXJxcXFycocnFycXFxcnFycXFxcnFxcnFyhycocnKHJyhycocnFycXFycXFxcnFycXFyhycnFxcXJxcocnJxcXFycXFycXFycXFycXFyhzhycXJxcXJxcXFycXJxcXFycXKHOHJxcXJxcocnKHJyhzhycXFxcnKHJyhycXJxcXJxcXFycocnFycXFxcnFycXFxcnFxcnFycXFxcnFxcnFxcnFyhycocnKHJyhycocnKHJxcnFxcnFxcoc4cnFycXFyhzhycXJxcXFycXJxcXFycXKHJycXFxcnFyhycnFxcXJxcXJxcXJxcXJxcocnKHJyhycocnKHJyhycocnFycXFycXFycXFycXFxcnKHJxcnFxcoc4cnFycXFyhzhycXJxcXFycocnFyPkcTt7jscXJxcXFycXJxcXFycXKHOHJxcoc4cnFxcnFycXFxcnFyhzhycXFycXJxcXFycXKHJycXFxcnFyhycnFxcXJxcocnJxcXFycXKHJycXFxcnE+HIG3436HJxcXJxcoc4cnFxcnFycXFxcnFxcnFycXFxcnFyhzhycXFycXJxcXFycXJxcXFycXJxcXFycXJxcXFycXJxcXFycXJxcXKHODs7SbHUtocnFycXFyhzhycXJxcXJxcXJxcXFycocnFycXFycXFycXFycXFycXFycXFycXFycXFycXKHJyhycnFxcXJxcXJxcoc4cnFxcnFycXFxcnFycXFxcjgNgbzyfnFxcnFycXFycXFxcnFycXFycXFycXFycXFycXFycXFycXFycXFycXFycXFycXKHJycXFxcnFyhzhycXKHOHJxcnFxcXJxcnFxcnFxcnFxcnFxcXJyhycnFxcXJxcXJxcXJxcocnJxcXFycXJxcXFycXJxcXFycocnFycXFycXFycXFycXFycXFycXFycXKHJycXE23YG+In5yhzhycXJxcXFycocnFycXFycXFycXFycXFycXFycXI2DoG98X5ycXFycXJxcXKHOHJxcnFxcnFxcnFxcnFxcnFxcnFxcnFyhzhycXKHOHJxcnFxcoc4cnKHJyhycocnJxcXFycXKHJycXFyhzhycXJxcXJxcXJxcXJxcXJxcXJxcoc4cnFyhzhycXJxcXJxcXJxcXJxcXJxcXJxcoc4cnFyhzhycXJxcXJxcXJxcXJxcXJxcXJxcnFxcXJxcnFxcnFxcXJyhycoc4cnFxcnFyhzhycXJxcXFycocnKHJyhycnFxcXJxcoc4cnFycXFycXFxcnJxcXFycXFycXKHOHJxcnFxcnFxcnFxcnFxcnFxcnFycXFxcnFycXFycXFycXFycXFycXFycXJxcXKHOHJxcnFxcnFyhycnFxcXJxcnFxcXJyhycocnKHJycXFxcnFycXFxcnFycXFycXFycXKHOHJxcXJyhycXJxcXJxcXJxcocnJxcXFycocnFycXFycXFycXKHOHJxcnFxcXJyhycoc4cnFxcnFycXFxcnKHJyhycoc4cnFxcnKHJxcnFxcnFxcnFyhycnFxcoc4cnKHJyhycnFxcXJxcnFxcnFxcXOHJxcXJxcoc4cnFycXFyNREjsP7ccXJxcnFxcXJyhycocnKHOHJxcXJyhycXJxcXJxcXJxcnFxcXJxcnFxcnFxcnFyhzhycXJxcXKHNxcXFycXFycXJxcXJxcXJxcXJxcXJxcnFxcXJyhycocnJxcXFycXJxcXJxcXJxcXJxcXJxcnFxcnFxcnFxcnFxcnFycXFycXFycXFycXFycXJxcXJxcXJxcXJxcXJxcnFxcXJyhycnFxcXJxcnFxcXJyhycnFxcXJxcnFxcXJyhycnFxcXJxcnFxcnFxcnFxcnFyhzhycXIz1ka0OblzhycXJxcXJxcXJxcoc4cnFycXFycXFycXJxcXFycocnKHOHJxcoc4cnKHJycXFxcnFycXFycXFycXFycXJxcXJxcXJxcXJxcoc4cnKHJyhycnFxcoc4cnKHJycTfWv7o5QIcnFycXFycXFycXFycocnFycXFycXKHOHJxcnFxcnFyhzhycXJxcXJxcXJxcnFxcnFxcnFxcjuKRr11uXKHJycXFxcnFycXFycXFycXJxcXFycocnJxcXFycXJxcXJxcXJxcnFxcXJyhycnFxcXJxcnFxcnFyhycnFxcnFxcnFxcnFycXFycXFycXFycXJxcXFycnFxcXJxcnFxcnFxcnFxcnFycXFycXFycXJxcXKHNxcXFycXKHOHJyhycnFxcoc4cnJxcXFycXJxcXJxcXJxcnFxcnFxcnFxcnFycXFycXFycXFycXJxcXJxcoc4cnFycXFycXKHOHJyhycoc4cnFycXFycXKHOHJxcnFyhycnFxcnFxcnFxcnFycXFycXFycXJxcXJxcXJxcXJxcnFxcnFxcnFycXFycXFycXFycocnFycXJxcXFycXJxcoc4cnFycXFycXFycocnFycXKHOHJxcnFxcnFycXE3uCO/R9xxcXJxcnFxcnFyhzhycXJxcXJxcnFxcnFxcnFyhzhycocnJxcXJxcXJxcXJxcnFxcnFxcnFyhzhyOIfnsogYcXFycXJxcXFycnFxcXJxcnFxcnFxcnFycXFycXFycXJxcXJxcXJxcnFxcnFxcnFycXFycXFycXKHOHJycXFxcnFycXFycXJxcXJxcXJxcXJyhycocnJxcXJxcXJxcXJxcnFxcnFycXFycXFycXFycXJxcXJxcnFxcXJycXFxcnFycXFycXJxcXFycnFxcXJxcnFxcnFycXFycXFycXKHOHJycXFxcnKHJyhzhycXJxcoc4cnFycXKHOHJyhycnFxcXJycXFxcnFycXFycXKHOHJycXFxcnFycXKHOHJxcnFxcnFycXFycXKHOHJyhycnFxcnFxcnFxcnKHJycXFxcnKHJyMTaRstlucnKHJycXFycXFycXFycocnKHOHJxcnFygzE8S1/DtxcnFxcnFxcnFxcnKHJyhzhycXJxcnFxcXJycXFxcnFycXFycXJxcXJxcXJyhycXJxcnFxcnFxcnFycXFycXFycXJxcXJxcnFxcXJycXFxcnKHOHJxcnFxcnFycXFycXFycXJxcXJxcXJyhycoc4cnKHJycXFycXFycXFycocnJxcXJxcXJxcXJyhycnFxcXJyhzhycXJxcXJxcnFxcnFyhzg+R5G3uG5xcXJyhzhycXJxcXJxcnFxcnFxcnFycXKHOHJxcnFycXFxcnJxcXFycoc4cnFycXFycXJxcXJxcoc4cnJxcXFycnFxcXJxcnFyhzhycoc4cnFycXKHOHJyhzhycXJxcnFxcnFxcnFycXFycXFycocnJxcXFycnFxcXJyhycnFxcnFxcnFycXFycXFycocnJxcXJxcXJxcoc3FxcXJxcnFyhzhycoc4cnFyOJAzvW/McnFxcnFycXFycXKHOHOHIy0DOzP8xycXJxcXJxcnFxcnFyhzhycnFxcnFxcnFxcnJxcXFycXJxcoc4cnJxPPnEugY7c4cnFycXJxcXFzhycXJxcXJxcoc3FxcXJxcnFycXFxc4cnFycXFycXFycnFxcXJxcnFyhzhycnFxcnFxcnFxcnKHOHJxcnFycXFxc4cnFycXFycXJxcXJxcoc3FxcXJxcnFycXFxcnJxcXJxcXJxcj5FZrq6mXKHOHJxcnFycXFxc4cnFycXFycXJxcXJxcnFxcnFyhzcXFxcnFycXJxcXFzhycXJxcXJxcnFxcnFycXFycXJxcXJxcoc3FxcXJxcnFycXFycXFycXJxcXJxcnFxcnKHJyhzhycXJxcnFxcnFycXFycXFycoc4cnFycXKHOHOHJxcnFxcnFycXKHOHJycXFxcnJxcXFycnFxcXJycXFxcnKHOHJyhyP5Qzt2vMcXJxcXJxcXJyhzhycXJxcnFxcnFxcnFycXIy89y8HCOHOHJycXFycXFycXJxcoc4cnJxcXJxcXJxcnFxcnKHJycXFxcnJxcXJxcXJxcnFxcnFycXKHOHJycXFycXFycXJxcXJxcnFyhzhycnFxcj78O74DxHJxcnFxcXOHJxcnE1NjOw2cxycnFxcnFxcnFycXJxcXJxcXJxcnFycXFycXFycoc4cnFycXJxcXJxcnFxcnFxcnJxcXFycoc4cnKHOHJycXFxcnJxcXJxcXJxcnFxcnEx6Qi5JvdxcnFycXJxcXJxcXJyhzhycXJxcnFxcnFycXFycXJxcXJxcnFyhzhycnFxcnFxPpPUumwrcXFycXKHNxcXFycoc4cnKHOHJycXFxc4cnFycXFycocnJxcXJxcoc3E4kHawf4lxcnJxcXFycnFxcnFxcnFycXJxcXJxcXJycXFxcnKHOHJycXFxc4cnFycXFycocnJxOugzvBfMcXFycXJxcXJxcnFxcnKHJycXFycXJxcXJxcXJycXFxc4cnFycXFycocnJxcXJxcnFxcnFycXFycXJxcXJyhycnFxcnFycXFycXJxcXJxcnE92TO4JsxycnFxcnFycXFycXJxcTQkdrXriXFycXFycnFxcXJycXFycXFycXJxcnFxcnFxcnJxcXFzhycXJxcXJyhzhycoc4cnJxcXJxOLozvkXMcXJxcXJxcnFxcnFycXJxcXJxcXJycXFycXFycXJxcXJyhzhycoc4cnJxcXJxcXJyhzhycoc4cnJxcXJxcoc3FxcXJycXFycXFycoc4cnKHOHJycXFycXFycoc4cjD9kbQSbnJxcXJxcnFycXFycXJxcnFxcnFxcnJxcXFycnFxcnFxcnJxcXFycnFxcnFxcnKHOHJyhzhycnFxcnFycXFycXJxcoc3FxcXJyhzhycnFxcnFycXFycXJxcXJyhycnFxcnFycXJxcXJxcXJycXFxcnJxcXJxcnFxcnFycXFycoc4cnKHOHJycXFycXJxcXJxcnFycXFycXJxcXJxcnFycXFycTB6GLqV53JxcXJxcnFxcnKHOHJyhzhycnE2Oxi01OdyhycnFxcnFycXKHNxcXFycnFxcnFxcnKHOHJycXFycXFycnFxcXOHJxcnFycXFycocnJxcTf8GLMT53JxcXJycXFycXKHNxcXJxcXJxcnFycXKHOHOHJxcnKHJycXFycXI1/tSyEStxcnFxcnE+bzO4kMxxcnFycXFycoc4cnKHOHOHJyhzhycnFxcnFyPc8zuTDMhzhycnFxcnFxcnJxcXFzhycXJxcnFycXFycXFzhycXJxcnFxcnFycXJxcXJxcnFxcnKHOHJycXFycXJxcXJxcnE+QKG2v15ycocnJxcXJxcnFycXFycXI6YKG5n15zcXFycXE2YeSyrhtxcoc3FxcXJycXFycXJxcXIwNGu925RxcnFxcnFycXFycnFxcnFxcnKHOHJycXFycXJxcoc3FxcnFxcnFycXJxcnFxcnFxczngobofXnJxcnFxcnKHOHJycXFycXJxcXJxcnFycXKHNxcXFycnFxcnFycXFycXJxcnFyhzcXFxcnJxcXJxcnFxcnKHOHJycXFycXJxcXJyhzhycnFxcnFycXFycnFxcnFxcnKHOHJycXFycXJxcnFxcnFycXJxcXJxcnFycXFycocnJxcoc3FxcXJycXFycXJxcXJycXFxc4cnFycXJxcnFxcnFycXJxcXJxcnFycXFycoc4cnJxcXJxcnFxcnJxcXFzhyLbbxGlWQ7nJycXFycXJxcXJyhzhzhycXI3Kyiy5NdzhzhycnFxcnFycTRSobG9XnFxcnFxcnJxcXJxcXJycXFycXJxcXJycXFycXFycnFxcnFxcnJxcXJxcnFyhzcXFycXFycnFxcnFycXFycoc4cnJxcXJxcnFycXKHNxcXFzhycXJyhycnFxcnKHOHJycXE/uOS5RxtxcXJxcnFycXKHNxcXJxcXJycXFycXJxcXJxOROhu+xecnJxcXJyhzhycnFxcnFycXJxcXJxcnFycXKHNxcXJxcXJycXFycXJxcoc3FxcnFycXFycXJxcnFyMHOhtJxecocnJxcnFxcnFycXJxcXJxcnKHJycXFycXJxcnFycXE6R0O8uLxycXFycXJxcnFycXE2dtm2mSZxcnFycXJxOk+GvrB5c4cnKHNxcXJxcXJycXFycXE550O9GLxycoc4cnJxcTskOL/bx3JxcnKHJycXFycoc4cnJxcoc4c4cnJxcXJyhzhycnFxcnFycXJxcnFxcnFycXI1xTi0SsdzhycnFxcnFycXJxcXJyhzO3ShuItecnJxcXJxcnFyPIShuHtecXJxcnFycXKHNxcXJxcXJycXFyMyzZueMmcXFycXFycnFxcnFycXJxcnFxcnFycXJxcXJyhzcXFxcnJxcT/kobUbXnOHJycXFycoc4cnI1BaG++l5zcXFycXFycnFxcnFycXJxcXJyhzcXFxcnJxcXJyhzhycnFxcnKHOCmfsxrHBM5xcnKHOHJycXFycXJyhycnFxcnJxcXJxcXJycXFycXJxcnFycXFycXJyhycnFxcnJxcXJxcnFxcnKHNxcXJxcXJycXFycXJxcnFxcnJxcXJxcnFxc4cnFycXJxcnFycXFycXJxcnFycXFycnFxcnFxc4cnJxcXJxcnFxc4cnFycoczm06bJbFnFycXJxcXJycXFycXJxcnFxcnKHNxcXFzhycnFxcnFycXJxcnFxcnFycoc4cnJxcXJyhzhzhycnFxcnFycocnJxNjqWs9VpcXJxcnFxcnIwpqG0aV5xcnFxcnJxcXJyhzhycnFycXFycXJxcnFycXFycXJyhzhzhycnFxcnFycXJxcnFxcnJxcXJxcnFxc4cnFycnFxcXOHJycXFycoc4c4cnI7PkO7wbyHNxcXFycnFycXFycXJxcnFxc4cnE+Oj2x1cJxcnFycocnJxcnFxcnKHNxcXFzhycnFxcnFycXJxcnFycXFycXJxcnFycXJxcXJycXFycXJxcXJycXFycnFxcnFycXFycnFxcnFycXJxcnFycXFycXJyhzhycnFycXFycXJyhycnFycXFycnFxcnFycXJxcXJycXFycXJxcnFycXFycnFxcnFycXJxcnFycXFycXJxcnE3mPSwdwtycnFxcnFycXJxcnFxcnJxcXJxcnFycXJxcXJycXFycXJxcnFycXFycnFxOHihvYdecXJxcnFxcjeIob13XnJxcnFycXJxcXJycXFycXJyhycnFycXFycnFxcnFycXJxcnFxcnJxcXJxcnFycXJxcXJycXFycXJyhycnFycXFycnFxcnFycXJxcnFycXFycXJycXFycXFzhycnFxcnKHNxcXJxcXOHJycXFycXJyhzhzhycnFxcnJxcXJxcnFycXJxcXJycXFycXJyhzhycnFycXFycjvSU7otrHJxcnFxc4cnJxcXI6A1O8/KxxcnFycXJxcXJyhzcXFyPnOrv4xUcXJyhzcXFycXFzhycnFxcnKDJt9LaiC3JxcXJycXJxcXJxcnFycXJxcnFycXFycnFxcnFycoc4cnJxcnFxcnJxcXJxcnFycXJxOTRTvcuscnFxcnJxcXJxcnE2A1i0DadycnFxcnFycXJxcnFycXFycnFxcnKHNxcXJxcXOHJycXFycnEzeqGxlV5ycXJxcnFycXJxcXJycXFycXJxcnFyMDVTttqscXFycnFxcnKHNxcXJxcXOHJycXFycnFxcnKHNxcXFzhzhycnFxcnJxcXJxcnFycXJxcnFycXFzhycXJycXFycXJxcnE+BlO4+axxcnJxcXJyhzcXFycXJxcnFxc4cnJxcXJyhzcXFycXJxcnFycXFycjTDCrhM9Yc3FxcnFxc4cnJxcnE3hAq1i/VxcnFycXJxcnFxcnJxcXJycXFycXJyNZuhvmRec4cnJxcnE0q6GxZF5xcXJycXFycXJxcnFycXJxcnFxcnJxcXJycXFycXJxcnFycTlbWLG0p3JycXFycnFxcnFycXJxcnFycXJxcnFxcnJxcXJycXFycXI5HKG7415ycXJxcnFycXFycnFyhzcXFycoc3FxcnFycXJxcXOHJycXFycnFxcnJxcXJxcnExDli6AqdxcnFxcnJxcXJycXFycoc3FxcnFycXJxcnFxczrFBbw6+nJycXFycnFxcnFycXJxcnFycSCPsBopBP5ycXFycnFxcnFycXJxcnFycXJxcnFxcnJxcnFxcnKHNxcXJyhzcXFycXJxcnFxc4cnJxcnFxcnJxcXJycXFycXJycXFycXJxcjo9obrCXnJxcXOHJycXJxcXJycXFycXJycXFycXJxcnKHOHOHJycXJxcnFxc4cnJxcXJycXFycXJycXFycXJxcnFycXJxcnFycXJxcnFxcnJxcXOHJycXFycXJycXFycXJxcnFycoc4c4cnJxcj/dobUiXnJxcXJycXFycnFxcnJxcXJyhzcXFycXJxcnKHOHOHJycXJxcnFycXFzhycnFxcnJxcXJycXFycnFxcnFycoOoxTvXOscXJxcnFycXJxcnFycXE/vFO4Q6xxcnFxcnJxcXJycXKHNxcXJycXFycXJycXFycXJxcnFycXJxcnFycXJxcnFycXJxcXOHJycXJxcXJycXEyTAW2w/pycXFycnFxcnKHNxcXJxPL1Tu0KscXFycXJxcnFycXJxcnFycXJxcXOHJycXJxcnFxcnJxcnFxcnJxcnFxcnJxcXJycXE6XlO9oaxxcXJxcnJxcXJxcnKHNxcXJxcnFycXJxcnFycXJxcnFycXJxcnFycXJxcnFycXFycnFycXJxcXJycXJxcXOHJycXFyM60auWLlcXJycXFycj7dy78iNHKHNxcXJyhzcXFycXJycXFycXJxcnKHNxcXJxcnFycXJxcnKHOHNxcT3/obgAXnFycXJxcnFyOSAVvt/qcnFycXJxcnExQGO2z5yHJycXJxcnFycXJxcnFxc4cnJxcnFycXJxcXOHJyOCM/uOzAcnFxc4cnJxcnFxc4cnJxcnFxc4cigJCxoxf05xc4cnJxcnFxMBIVuP3qcXOHJycXJxcT9CFbm96nJxcXJycXJxcnFxcnJxcnFycXFzhycnFycXJxcXOHJycXJxcnFxc4cnJxcnFycXJxcnFycXFzhzhycnFycXJxcnFycXJxcnFycXJxcnFycXJxcnFycXJxcnKHOHNxcXJxNyQVsevqcoc3FxcnFyO+Jjux2ccXJxcnKHNxcXJycXFycXJycT0jY7ncnHFycnFxcnJxcXJycXFycnFxcnJxcnFxcnJxOINjvnyccXJycXJxcnFxc4c4cnJxcnFycXJxcnFycXJxcnFycoc4c3FxcnFycXJycXFycXJycXFycXJycXFycnFxcnJxcXJycXFzhycnFycXFycnFycXJxcXOHOHJycXJxcnFycXJyhzcXFycXJxcnFycnFxcjhysb2NTnFxcnJxcXJycXFycnFxc4cnJxcnFxcnJxNz14tNKHcXJxcnFycXJxcichZBru6b5ycXFycnFxcnJxcXOHJycXJxcTuU67N7FHJxcnFycocySO8BroEP5xcXJycXFycnFycXE9I7G43E5ycXJxcnFycXJxcnFycXJxcnJxcXJxcnJxcXJycXFycnFxcnIxrca3YjlycnFycXJxcnFycXJyhzcXFycXJycTpOxr+xOXJxcnFxcnJxcnFycXJxcnFycXJxcnFycoc3FxcnJxcXJycXFycnFycXFzhycnFycXJxcnFycoc3FxcnFycnFxcnJxcXOHJycXJxcXOHOHOHOHNxcXJxcnKHNxcXJycXFzhycnFycXFzhzhzhzcTfGX7pJoHFxcnJxcnFxcnJxcnFycXJxcnFycnFxcnFycnFxcnJxcnFxcnJxcj1S1rytKXFycoc3FxcnJxcXJycXFycnFycXJxcnFycXJxcnFycnElYBEa2v7ucnFycXJxcnFycXJycXFycXJycXJxMDP7vtwEcXJxcnFycnFxcnFycnFycXFycnFycXI4amO+lZxxcnJxcXJxcnJxcnFxcnJxcnFycXJxcnFycnFxcnFycnFxc4cnJxcnFycXJxcnFycnFxcnFycnFycXFycnFycXJxcnFycnFxcnFycj6lsbZaTnFycnFycXJxcnFycoc3FxcnJxcXJycXJxcnFycXJxcnFycnFxcnJxcXJycXJxcnFycXJxcnFycnFxcnJxcXOHJycXJxcnFycoc3FxcnJxcXOHJycXJxcnFyPTaxuMlOcXFycnFxcnJxcnFycXJxcnFycXJycXFycnFycXJxcXOHNxcXJxcnJxcXJycXJxcXOHODOWsbJ5TnJxcnJxcXJycXJxcnFycXJxcnKHNxcXJycXJxcnFycTzhmL8eZ3FycnFxc4cjy9Y7tCnIc3FxcnJxcXJycXI87WO6EpxxcnFycoc3FycXE8Q5i/vGdycnFxcnFycnFycXJxcnFycXJxcnJxcXJycXFzg1R7GxyE6HNxcXJxcnJxcnFxc4c4c3FxcnFycnFxcnJxcjxEDLHL83JycXFzhycnFycoc3FxcnJxcXJycXJxcnFycnFxcnFycnFycXJxcnFycXJycXFycnFxc4c4c4c3FxcnJxcXJycXJxcnFycXJycXFycnFycXJxcnFycXJycXFycnFycXE0MHOz34xxcnJxcXJycXJxcnFycTU4sbDXTnJxcXOHJyPsglujfacXFycnFxcnJxcnFycXJycXFycnFycXFzhzcXFycXJycXJxcXOHNxcXJxcnJxcXOHJycXJyhzcXFycnEuctkaydJucnFycXJycXFycnFycXJxcnFycnFxcnJxcnFycXJxcnJxcXJyM/oltBXacnFycnFxcnJxcnFycXJxcnJxcXJycXJxcnFycXJycXFzhycnFycXJycXFycnFycXJxcnFycXJycS6/TRoGCy5xcXJycXE6BuawChlxcnJxcXJyI1O0GjzEvoc4c3FxcnJxcXOHJycoc3FxcnJxcnFycXJxcnJxcXJycXJxcnFycnFxcnJxcnFycXJxcnJxcXOHJycoc3FxcnJxcnFxc3FxcnFycnFycXJxcnFycXJycXJxcXNxcXJxcjeEc7CLjIc4c3FxcnFzg/TY+zwnBxcnFycXJxcnJxcXOHOHMyirGyhU5xc4cnJxcjm/Jb5A2nJycXJxcnFycnFxcnJxcnFycXJxcnJxcnFycXJxcnJxcXJycXJxcnFycnFxczdmqLOpV3FycnFycXJxcnJxcXJycXJxcnFycnFxcnJxcnFycnFxcnJxL9XEGnOjvnFycXJycXJxcnFycXJycXJxcnFyMQI1tw7KcXJxcnFycXJycXJxcSepxBr2Y75ycnFxc4c4c3FxcnJxcnFycXJxcnJxcnFycXJxcnI2u7G+RE5ycXJxcnJxcXOHJycoc3Fxc4cnJxcnJxcXJycXI667G6FE5ycXOHJycXJxcnJxcXJycXJxcnJxcXJycXJxcnFycnFxc4c4c3FxcnJxcnFycXJycXFycnFycXJycXFycnFycXJycXFycnFycXJycXFycnFycXJycXFyJuxRGtI67nFycXJycXFzhzcXFycXOHJycXJycXFycnEw0va6PQlxcnFycXJxcnJxcnFycXJxcnJxcnFycXJxcnJxcnFycXJxcnJxcnFycXJxc4cnI9Oyyw1NNzcXFycXJycXJxcnJxcXIwtPa5WwlycnFycXJxcnJxcXJycXJxcnJxcnFxc3FxcnJxcXJycoc3Ei3pYaVBaecnFzhycnFycnFxcnJxcnFycnFxc4c4c3FxcnJxcnFycnFxcnJxOoJ6so2Fc3FxcnJxcXOHNxcXJycXJxcj6FuL16R3KHNxcXODz7c7sEjHFycnFycXJycXFycnFycoc3FycXJxcnFycnFycXJxcnJxcXOHNxcT2VerB6hXJxcXOHNxcXJycXJxcj8rNbjUynOHNxcXJycXJxcnJxcXJycXJyhzcXJxcnFycnFxcnJxcnI1TXOxwoxxcnJxcXJycXJxcnJxcXJycXJycXFycnFycnFxcnJxcnFycnFxc4c3FxcnJxcXNxcXJycXFzhzcXFycnFycXJycXJxcXNxcXJycXJxcnFycnFycXJxcjN6PLuVw3JxcnFycnFxc4c3FxcnI3X7G9oE5ycXJycXJxcnFycnFycXJxcnJxcnFycXJxczce9rHxCXJycXJxcnJxcXOHNxcXJycXJxcnFycnFycXI0rri3YUdycXFzhzcXFycnFxc3FxcnJxcnFycXJycXJxcnFycnFycXJxcnJxcjFAz7DfMHJxcnFycXJycXI6sMixXzdxcnJxcXJyL7JDGlXbznFzcXFycj6gg7hffHFzhycnKHNxcnFycThRRbC+unJycXFycnE5Egex/fhxcnFycnFycXJxcnJxcnFycXJycXJxcnFzhycnFycnFycXJxcnFzhycnJxPHJFvI26cnFxcnJxNuDBvx8+cXJycoc3FycXJxcnJxcXOCYr2ypQUk1ycnFycXJxcnJxcnFycXJycXJxcixNgRp8J+5xcnJxcnFyN0RFscu6cXJycXJxPPKDuw18cXJxcnFycnFycXJycXJxcnFycnFycXJxcnJxcnFycnFycXJxcnJxcnFycnFxcnJycXFycnFycnFxcnJyhzcXJxcnFycnFycXJxcnJxcnFycnFycXJxcnJxcnFycnFxc4c3Fxc4PESDu7t8cnFycXJycXJxcnFycnFycXJycXJxcnFycnFyLc7WGqQSnnOHJycnFxNPSDsxt8cXJycXJxcnJxcnFycnFxc3FxcnJxcnFycXJycTKFHr6K4XJxcnFzhycnFycnFycXIjQiUaPd2ucXJycnFxcnJxcjT6370VIHJycXFzhzOH/Is5A3cXFzcXFycnFycXJycXI8llyyeaNycXJxcnJxcnFycXJycXJycXFycnJxcXJycXJycXFzhzcXFzhzMTwev9PhhzcXJxcXNxOMWatEplc3FxcnJxcnFycXOHOHNxNcPBsEw+cXJycXJxcnJxcnEzm0W1dLpycnFxc4c3Fxcjm/HrhQ4YcnJycXFzhzcXFycnFycjm4mrNXZXJycXFycnKHNxcnFycnFycXJxcnJxcnE29u+8GRBycXJxcnFycnFycnFxcnJycXFzP/EXug7ocXJycXJxcixBJSqN7a1ycnFycnFycXJxcnJxcnFzhycnJxcXJycnFxcnJxcnJxcnFycnFxczf0wb0LPnJxcnFycnFycnFxc4c3Fxc4c3Fxc4c3FxcnJxcnJxcnFycnFxc3FxcnJxcnFzhycnI9NRe8yuhycXJxcnJxcnFycnFycXJycXJxcnJxcnFycXOHNxcXJycXJycXJxcnFycnFycnFycXJxcnJxPQFVu/6qcnFycnFycXOHJycnFxc3FxcnJxcj+rg7dUfHJxcnJxcnJxcTmt2LJiJ3NxcnFycXJycXIxdv+wqQBycnFycXJycXJxcnJxcnJxcXJycnFxcnJycXFzhzcXJxJk+xGtwE7nJycXJycXFzcXFyPD1ss9KTcXFzcXFycnFycnFxc3FxcnJxP5bBtmk+cnFycXJycoc3FycXJyObbBu0k+cnJxcnFycnFycXJycTPWwbI5PnJxcnFycnFycXI6tFW+S6pycXJxcnJxcnJxcnFycXOHNxcXJycXJycXJxcnJxcnFycnFycnFxc4c3FycXJxcnJxcnJxcnFycnFxcz9Hwba4Poc3Fxc4cz9XwbaoPnFxcnJxcnFycnFycnFycXJycXFzcXFzhzcXFzg+tlW7SapxcnJxcnJxcnFycXM9X4O4oHxycnJxcXJycnFxc3FxcnJxcnJxcXNxcXOHNxcXOHNxcXNxcXJycXJycXFzcXFycnJxcXJycnFxc3FxcnJxcnJxcXNxcXOHNxcXOHNxcj8J6Lz2F3JxcnFycnFycXJycXJycXFzIWsAGgtP/nFycnJxcnFycXOHNxcXJycnFxc4c3FycXJycXFzcXFzhzcXJxcnFycnFycnFycXJycXJxOUpVsMWqcXJxcnJxcnFycnFycXODqqVb9VqnFycnFycnFxc4c3FycXJycXJxcnJxcnJxcnE+VCe8q9hxc3FxcnJxcnJxcnEu05waBMY+cXFzcXFycnFycnFycnFxc3FxcnJycXE+y06zRLFycXFzhzcXJxcnI+I5O43GxycXJxcnJxcnJxcnFycnFycnFycXJycXJxcnJxcnJxcnFycnFyP+5OsSGxcnFycnFycXJxc3ElKHUaH3iucnJxcnJxcnFzKycwKl+M/XFycXJxc4c3Fxc3FxcnJxcirZUDpVavxxc4c3FyIwqsGqFlPnFycnFycieb4RrHQe5ycXJycXJxcnJxcnJxcnFycnFycXOHNxcXNxcXJycXJycXJycXJxcnJxNa2MumJzcnFxc3FxcnJycXJxcnJxcnFycnFyLotpOppJbHJycXFzcTep+LRmB3Jxc4c3FycT+bwbZkPnJxcnJxcnJxcnJxcXNxcXOHNxcnFycnFycXOHNxcXOHNxcnFycjpDnLTMY3JycXJxcnJxcnJxcnFycnE0JGW165pxcXNxcXNxcXJycXJycXJycXJxcnJxcnJxcnFyNcRls0uacnJxcXNxcXNxcSYBlyoi9o1xcnFycnI9Ije83chycnFycXJycXJxcnJxc4cnJycXJxcnJycXFycnJxcnFycnFycXOHNxIUQ5Gp28bnJxc4c3FxcnJycXJxcnJxcnJxcnFycnE5HcG84j5ycnFycXJycXJycXJyIjQCGh6/3nJxcnJxcnFzhzcXJxcnIoU9Ma28LOcnFycXJycSepMBq2bP5ycnFycXOCuTQiqYy92HNxcXOHMjKgIaD1/ecnFycnJxNKc3tmjIcXJycnFxcnJycXJxcnJycXFzhzcXJycXE8HsG64T5xcnFzhzcXJxcjA+wbXRPnJxcnFzhzME7BtME+cnFzcXFycjhJN7HGyHNxcXJycnFycTpuwbuRPnJycXJxcnJycXFzcXFzg/DZO48mxzhzcXFzcXFycnJxcnFycnEzXZO0smxycXJxcnJxPvV+shqBc3FycXJycXJxc3FxcnIv4YcaoueOcXFzcXFycnJxcnFycnJxcXNxcXJycnFycXJycXOHJycnFyMK1luGKacnFycnFycnFycnFycXJycXJycXJycXJycS2p4xqWYc5xcnFycnJxcXNxcXNxcTe8frpTgXJxcnJxcnJxcnEtfUAaaSv+cXJycXJxcnJxcnJxcnJxcnJxcnE/nze8YMhxcXNxcXJycnFycXOHNxcj4wGb7P5nFxcnJycXJxcnJxcnJxcnJxcnFzhzcXJxcnJxcnJxcnJxcnJxcnFycnJxcnFycnFycnFycXNxcXJycnFycXJycXJycXJycXJxc3FxcnJxc4cywH8xqQkM5ycXJxcnJxP7DRtk8ucnJxcnJxcnJxcnFzhzcXJxM4NHt4y4cnJxcnJxcnFycnJxcj3ydbsNinJxcnJxcnJxcnJxcjG26rxZFXJxcnJxcnJxcnJxcnJxM9i8vDdDcnFycnFycnEkbFAa+jr+cXJxcnJxMGcZvKjmcXNxcXOHNxcnJxcnFycnIwyeq9RhVxcnJxcnJxcnJxcnFycnI7RXW9uopycXJxcnJxcnJxcnJxcnJxcnJxImfVGluCrnJycXJycXJyJxnVGgByrnFycnJxcnFycnFzhzcXJxcnJxcnI/Yp6yrWFxcXJycnE20My5PzNycnFxc3FycXJycXIoHAQa3z++c4c3FycnFycXJycnEl6jE6tFzscnJxcnJxcnInnTIaxyzecnJycXFzcXJxcnJycXJxcnJxcnJxcnJycXE+VqO6qVxxcXNxcXNxcXNxcXJycnFycnFycnFyIMkPGvVvDnJycnFycXJycnFycXJyL+qtKtNVLXNxcnFycnFycnFycnEgcb0q2+QtcnJxcnJxcnJxcnJxcnJxcnJxcnJxcnJxcnJxcnJxcnFzcXE2eKOyl1xxcXNxcXJycnFycnEyDXW3A4pxcnJxcnJxcnJxcnJxcnJxcnJxcnJxJTbhSrCh63JxcXNxcnFycnFycnJxcnFycnFzhzcXJxcnJyI6xwGuY4/nNxcnJxcnFzhzcXJycXJycXJxNkqjscVccnJxcnJxcjnUV7E7qHJxcnJycXExiim7hdZycnJxcXNxcnFycnJxcnEtnKka5zVucnFzcXFzcXEvnd0q+CItcXJycnFycXNxcXJycnFyPJGFvG56cnJxcnJxcnJxc4c3FycXJycXOHNxcnFzcXFycnJxcnJxcnJxcnJxcnJxcjpr3LWkI3JxcnJycXJxPdULsTr0cnFycXNxcnFycnFyPrlXvEaocnFycnJxcnFzcXFycnJxcnJxcnJxcnJycXFzcXJxcnJycXJxc4c3FycnFyciHjYhozyd5xcnJycXJxcnJycXJycXJycXJycXJycTAMV7oEqHOHNxcnIyF9Gz+C5xcnFzcXJxcnI9TqO6sVxxcnFycnJxcnJxcnFzcXFzcXIiOWIaLmnecXJycnFycifg9xoj8I5ycXJycXJyI4NEGjnLvnFycnFycnE2hjm3icaHNxcnFzcXFzcXFycydmRBrqm75ycXJycXIuADEqQQ3tcXJycnFycXIxGey+9hNycnFycnJxcnFycnJxcnJxcnJxcnJxc4c3FycnFycXNxcXNxcnFycnJxcnFycnJxcnJxcnJxc4c3FyNpjRv2cucXNxcXNxcXNxcnEqTpAanBb+cnFycnJxcjjUG7Y75HFxc3FycXMrGyYaz02ecXNxcXNxcXNxcXNxcnFycnJxcjwJzrUHMXFzhzcXJycXOHNxcnFycnJxcnJxcnJycXFzcXJycXJycXJycXIogTYa+Oyec3FycXNxcXNxcXNxcnFycnJxcnJxcnJxcnJxc3FxcnJycSqxmioX5l1xcnJycXI93YW7InpycnFycnJxJUiaKm52XXFycXNxcXNxMISzt4tMcnFycnFycnFycnJxcnFzcXFzcXJxcnJycXJycXJycXOHNxcnJxcnJxcnJycXJxc3EjWq0azFUucXJxc3FycXJycXNxcXJycnJxcXNxcnJxcnJxcnJxc4c3FyJMKwGvTU/nJxcXNxcnFzN638t2IDc3Fxc3FxJYZGGjmbnnNxcXNxcXNxcnFzcXFzcXFzcXJycXJxc3FycXJycnFycnFyKrewGpWE/nJxcnFzcXFzcXIqxQcq1a+NcnFycnJxcnFzcXFzcXIz69GyJC5ycXJycXJycnFycnFycj4MSb7ztnFycnJxcnFzcXJxcnJycXIxCSu9B9RxcnJxcnJycTzElb07anFycnJxcj5Rd7yuiHJxc3Fxc3FycnFycnFycnEpsjgaFtx+cnFycnJxcjqCd7CNiHJycnFycTzSd78tiHJxcnFzcXFzKuGeKjTmHXNxcXNxcXMtId0aH+IucnJycXFzcXJycXJycnFycXNxcXNxcnJxcnJxcnJyMrqztVVMcXJxc3Fxc3Fxc3FycnFycnE/fdG2gi5yc4c3FycXNxcXNxcnEqxZEqlabtcnFycnFyci/nhBpyh75ycXJycnFycnFzcT2zO7BcxHNxcXNxcnE2KpWz5WpycnFycnFyPPIdtB3icXJycXJycnFycnExpTu9asRycnFycnFzIbxmGmY5nnJxc3Fxcz38s7kDTHJycXJycnFycnFzcXFzcSZyshrp1N5zcXJxcnJycXOHNxcnJxcnJycTwJO7IHxHJxc4c3FycnJxcnE4/tG+AS5xcnJycXJycnFycnFycnJxcnJxcnIybZW2ompycnJxcnJyND/RsNAuc3FycXJycnEqCbIawHTehzcXJycXI6PpW/wWpycXJxcnJycj/9d7oCiHNxcnJxcnJxc3Ew3pW4MWpzcXFzcXJycXJycXOHNycXJxcnI17lm3IaZxc3FycnFycnJxcj6vlbtQanFycnFzcXFzcXJxc3Fxc3FycXNxcnElcw0qi88tc4c3FycjlA4by/HnJxcnJxcnJycXJycnFycnFycnJxcnJxc3Fxc3FycXNxNjNLuNy0cnFycnFycihJShpNa15xcnJxcnI8gcO7fjxycXJycXI40OG9Lx5ycnFzcXFzcSZpwhr6Y95xc3FycXJycnFzcXFyczYR4b7uHnJycXOHNxc4c3FycnFzKBvgGr9B/nFxc3FycXNxcXNxcnJxcnJycSZBlhot5p5zcXFzcXI7geG6fh5ycnFycnFycnJyMaHhs24ec3Fxc3FycnEuQdIafOLecnJxcnJycXJycnFyKsaWGuSWnnJycXJycnE2BMOxDDxycnJxcnJxI+88GrMMPnFzcXJxc3Fxc3FycnFzhzcXOHNxcnJycXIyJ6W36FpxcnJycXJycnFycnFycnJxc4MRXDt/o8cnFycnFzcXFzKF0AKpwv/XFycnFycnE2aKWzp1pycnFzcXEpuGoaNnlecnJycXOHMpkcQa1+O+cnJxcnJycXJycnFycnJxcitaiBr7V35ycXJycnJxcnJxc4c3JxcnFzcXJxc3FyP/RbvwukcXNxcXNxcnJxcnJycXJycnFycnFzcTJnw7WoPHJxc3Fxc3FycXNxcnJxcnJxc3FyNrfDsFg8c3FycnFzcXFzcXJxc3FycnEuJAEaXr/uc3Fxc3FycnFzcXFzcXJycXJycnFycnJxcnJycXJycnFycnFzcSvlThpTqx5xcnFzcXJxc3FycXNxcnFzcXJxcnOHNxIIpOGgpbHnFzcXFzcXJxcyMR5Sox8a1xc3FycXM79OG6Cx5xcnJycXJycXNxcXNxcnJxc3Fxc3FyIm+gaq8F+XNxcnJxcnIxleG0eh5ycnFycnJxcnJycTwCa7MOlHFycXNxcnFzcXJycXJycnFycnJxciH0ERoyvu5xcnJxcnJyN/vDsBQ8cXNxcXNxcnJxcnJycT2ka7FrlHJycnJxcnIluUM652vMcXJycnFycnJxcjfpl7QmaHFycnJxcnJycXNxcXNxcnJxcnJyPE3Du7I8cXJycnJxcnI2fcOwkjxzcXJycnFycnI8+GuyF5RxcnJycnFycXNxcnJxciDMJzpnPYxzcXJycXJycnJxcnJxcyE1fhruqB5xc3FycnE4NF2426JycnFzcXJycXJycnFycnJxc3FxN0/DscA8cnFycnFzcXJxLUX0GrygvnFycnFzcXJxcnOHMzt7W2WEpxcnJxcnJycnFycnFzcT4we7DfhHJycXJycnJxcnJxc3Fxc3FzhzcnFycXMvaiEaOl3uc3FzcXFzcXJycXJycnJxcnJxMtGnuT5YcnJxcnJycjN0T76bsHJycXJycnFzcXJxcnOHNxc3Fxc3FycjZ9XbqSonFycnJxc3FxczNHT77IsHJycXNxcXNxcnJyK8zmGuQxnnFycXNxcnFzcXJycXNxcnFzcXJxc3FyLsMxGlTM7nJycnJxcnJxc3FycXNxcnFzLv7PKhMTDXJycXNxcnFzObnhvEYecXJycnJxICIjGm/dznFycnJxcnIzoZm5bmZycnJxc4c3JxcnJxc3FycnFycnIlKzEa7kzucnJycXJycjEzmbvcZnFzcXNxcXNxcnJxcyqR2hoo4l5xcnJycnEpHv0qUSAtcnJycnFyPbrhuEUecnJycXNxcXMvNxUajY6ucXJycnJxcnJycXJyciAjQRpPy+5xcXNxc3Fxc3FyLLkjSlhty3NxcnJycnEluQcaRm+OcnJxcnJycnFycnJxc3Fxc3FzhzcnFycnFzcXI4d9OwmCyHNxc3Fxc3Fycjqn071YLHJycXJycT13i7KYdHFzcXJycnFycnJxKZgzGtd8znFzcXJycSv7mzoURkxxcnFzcXJyNsG3tE5IcnJycnFzcXFzcXJycnFzNZzhv2Mec3FycXNxcnJycXNxcXNxcnJycnFycnFzcXJycXNxcnFzcXJycnFycnJxc3FycXNxcnJycXJycnFzcXJxc3FycnFzcXJycXNxcnFzcXJycXNxKrZRGqWa7nFzcXJycXJycnJycXJycXNxcnJxc3FycXNxcnJycXJycnJxcnJycXNxcnFzcXJycnFycnJxc3FycXNxMlvTtbQscnJycnFyOv1vuBKQcnJxc3FxKnYnGvmdjnNxc3Fxc3FzcXE4MH+634BzcXJycXNxci/5JxqhbY5xc3FzcXJxcnNxcXNxcnJycnFycnFzcXJycnFycnJycXI3fuG/gR5xcnJycXNxciUI0CrRgv1ycnFycnJxc3FycXNxcnJycXJycnJxc3E+rdO6UixxcXNxcnJycnFycnJxcy7zNxqxzI5xcnJxc3FycnFzcXJycXNxcnJxcz+dxbliOnJycnJxcnIsNyka/Y1ucnFzcXJxJKk3GmdsjnJxcnJycXMzPY280nJzcXJycXJzIYvSKjpC3Yc3JxcnJycXNxcnFzcXJycnJxcnJycXNxcnFzcXJycjIw1bbfKnNxcnJycnFycnJxc3EzkNW2fypycnFzcXJyOWG5s65GcnJycnFycivURxrzu45xcXNxc3Fxc3FzcXFzcXNxcXNycXJycXNxcnJxc3E1c7m3nEZzcnFycnJxcnMm4slKFtNrc4c3JxcnJycSFN5UpQMauHNycXJyciJdcRocKO5zcXJycnFzcXJycXNxcnFzcXNxcnFzcXJycnFycnJycnFycnJxczSej71xcHJycnJycXI4t8ezWDhycXNxcnI+CMe99zhxc3FycXNxc3Fxc3FzcXI02rm4NUZyc3Fxc3Eia1cai0qOcXNxcnJxOcTjvzsccnFycnJycnFycnJxc3FycnJxcnJycnJxcnJycXNxcnJyL31lGokprnJycnFyciV6PRqqXC5xc3FycnJycXNxcXNycXIlbnMaGxjOcnJxcnJycnFyPQO7sg1EcXNxcnJxNEPxsswOcnJycXJycnJxcnJycnJxcnJycXM/lLu/a0RycXNxcnJxc3FyJshgSqd5+3JxcnJycnFzcXJxc3FyczSHu7mIRHNxcnJxcyKFCSp6r21zcXFzcXM5na23clJxc3FycnFyc3FycXNxcnJycnFycnJycXNxcnJxc3E+dPG4iw5xc3FycnI8rdW8UipzcXNxcnFzcXJycnJxc3FycXNxc3FycSAjaxrfyU5zcnFycnIhUHkarPhucnJxc3FycnJycT55yb+GNnJycXNxcnJyNgrJtwY2cXJycnJxc3FycnFzcXJycnFzcXJyMeW9vypCcnJycnFzcXJxc3FzcXJxc3ExwOW5TxpxcnJycnFyc3Fxc3FzcXJxc3FzcXJxc3Fyc4c3JxcnJycnEoqG0ah3kucXNxcnFzM1q9vbVCcnJxcnJycnJxc3E+Fcux+jRxc3FycnIgD5MaYRbOcXJzcXJxc3FyLvOJGuHHbnFzcXJycSycexooOE5ycXNxcnJycXMwxvG1SQ5ycnFyc4c3I11vGwOQ5ycXNxc3Fyci9ySSqq221zcnFzcXJxMk7jtsEccnJxc3Fyci9Ioxp8dc5ycnFyc3Fxc3JxcnJycnFyMozLvYM0cnJycXJycnJxc3FycnJxc3FycnI7l/G6aA5ycnJycXJzcXFzcnFycnJyPf7XvgEocnFycnJycnFycnJycXNxcnJyMJ/LvnA0c3FycnFzcSAhjxoQ9w5zcXJxc3I+Mduw3iRycnFzcXNxcjiZ2bV2JnFzcXJycnI8+s20FTJycnJycXJzLuyxGmI07nFycnJxc3E1oue3bRhxcnJxc3FzcXJxPIHzvH4McnJxc3FzcXFzcnFyLSDBGo7z7nFyc4c3JxcnNxcXNxc3FycnI6S+W/tBpycXNxcnJycnErmAiaj392cXJycXNxc3FycnFzcXIrxlc6xpqMc3FycnJycnFyc3Fxc3JxcnJycnJxc3FycnFzcXNxcnJxc3FzcXJxcyyNwRqII+5ycnFzcXJycnFzcXJycnJycXNxcnJxc3FzcTdF87HKDHFycnJycnFyc3FycSjcrxq0NQ6HNycXNxcnJycXNxcnJycnJxcnJycnJycXJycnJycT0b8bnkDnJycnFyc3FyP27dsaEic3FycnJyPEvxubQOc3FycXNxc3FycnFzcXNxIHV9OtyoLHJzcXFzcnFycnJycnFzcXJycnFzI2bTGjuSznFzcXNxcnFzcnFycnJycnFzcXJycnJxcyMl1Rpfoq5xc3FycXMiatMaS1LOcnFzcnFycnJycXMw/em8EhZzcXJycnFzKybXGv6SjnFyc3Fxc3Jxc3FyOazxvVMOcnFycnJycnFzcXJycnFzcXNxcnJxc3FzNHP3t5wIcXJycnJycSnb1xoUQo5zcXJycnJycXNxcnJycnFzcXJycnJxczhv67egFHFycnJycXNxKKXjGvahznJxcnJycjl98byCDnJzcXJxc3JxcnJycnJycXJyc4c3Jxc3FycnJycXNxcnJycnJxcnNxJPflGkKBrnJzhzcnJxcjy1+bFaBnJycnJycnFyc3FycXNycTpo97KnCHFzcXJycnJxc3FycnJycXMyTvGzwQ5ycnFzcXMwZP2wuwJycnJycXJzLbrrGgZRTnJycnJxc3FycnJycnFyc3ElM+0qr8EtcnJxc3FycnJycXNxcnNxcXNycXNxcnJycnFzcXJycnJycXNxcnJycnJycXI+vPe+QwhxcnJzhzcj4d973iCHJycXNxcnIn+fMa8WDOcnNxcnJycXNxN4/xv3AOcnJxc3Fyc3FycXNyJ+zxGuIw7nFycXNycXJzcTfP8b8wDnJxcnNxcnJxc3FzcXJycjPf87QwDHJycnJycnFzcXJycnJxc3FzcXJyciFeCGpRL3lxcnJxc3JxcnM8EQS77vtycXNxcnJycjGkDrB78XJxcnNxcnJxc3FzcXJycnJycXJzcSAzTHqE2zhzcXNxcnJycnJxc3FycnJycnFzcXNxcnIr0iwqJd09cnJycXNycXJyOmwOt6PxcnJycXNxILweGhc+HnFzcXJycjMUBLT7+3Jyc3Fxc3Jxc3EtNTA6X6z8cXJycnJycTonBrDo+XJxc3Jxc3FycnIngDYqGvydcnFyc3FycnFzcnFzcXJycnJxc3FzcXIoqTgqKGx9cnFzcXJzcXFzcnJxOTkGsdb5cnFzcnFyP88KvjD1c3Fyc3FxcyCrYEoaSftxcnJxc3ItlEYquLudcXJycnJyP1oesrXhcnFzcXNxcnJycnFzNJMauXzlcnFzcXNxcnJyJFVCKg2r3XJycnFzcTc0Ar/L/XJycXNycXJzcSWxIYqM7edzcXJyc4PlMYvqzncnNxcnJxO6gas2flcnJycXNxc3Fyc3Fxc3JycXNxcnIhgmYqetmdcnJxc3Jxc3EXz1khllGm3nFycnJycnJxc3JxJwxcGoFKPnJycXNycS5Qhiqs951zcXJzcXI4giq1jdVzcXJycnI+9gK4Cf1xc3Fyc3FycnFzcnE1kyq5fNVycXNycXNxcnIgxWwa9ak+cnFzcXNxKvnGOuNjnHFzcnFyc3EiFGoasMlecnJxc3JxcnJzcXJycT6/BLtA+3Fyc3FycizA1Dqm8rxxc3Fyc3FyMKgWumfpcnFyc3FyLweoKsGVfXFycnJycnJycXNxczOpFrZm6XJycXNycXNxcnNxcnIweyq9lNVzcXJycnJycjWRFLJ+63NxcnJycnJycnE1dTy7msNycnJxc3Jxc3FycnJzIbFSGjbq3nJycnJxc3IwOQK11v1zcXJycnJycnFzcnFyc3FycnJycnJycXNxc3E10hSzPetycXNycnFzN5JOun2xcXNycXNxIYHNWr3jKnNycXNxczcEFLAM63JycnJycXNxc3FycnM0KgKw5f1zcnJxc3EkE7VaFNSqc3FycnJyMGoovKXXcXJzcXJycnJycnErRolKAKdrcXFzcnJyPAsCufT9c3FycnJycnJycnJxc3FzcXNxcnJycnJycnFzcnFyc3Fyc3FycnJxc3Ihhw8q+o8NcnJycXNyL7hiGmV53nJxc3Jxc3FzcS+c6CrIMX1ycXNycnFzcXJzKlh0Gst4vnNxc3FyciKr1CpYQr1ycXNycXNxc3FzcXJycnJycnJycXNxMOE4vS7HcXJycnJxPRkUu+brc3FzcXJzIkuGGm1HnnJzcXJycnJycnJycnFzcnFzcT3cAroj/XFycnJycnFzcnFzcXNxcyqDoUqLxetxcnJzcXIhgPQqavC9cnFzcnFzMAsUtwXrc3FycnJyOoFcto6jcXNxc3FycnJycnJycnJxc3Jxc3Fyc3FycnJycnJycnJycXNxc3FzcXJzcXJycnIj/PQqQzC9cnJycXNycXNxcnNxcnJycnJycnJycnFzcnFzcSZxghoK595xc3JycXNxIGfyKlyA3XNxc3FycnNxLuNfKjTKDXJycXNycXNycXJzLL0XKsYujXJzcXJycj5eFLqh63Jxc3JycXM3HTi08sdycnJycnJycnJycXNycXNxMO4UuCHrcnJzcXJycnJyPJ4mvmHZcXNxc3FzcT99brOSkXJycnFzcnE7Xm63sZFycnJycnI3L2674JFxc3FzcXJzcXJycnJycnJycnE1YFq6r6VxcnNxcnJzcXJycnI9YCS7n9tycnFzcXNxLvUTKoKuzXFzcXNxc3FzcXJyc3FycnJycnJycnFzcnFzcnFzLzB9Kg/4LXFzcXJzcXJyc3EypWy+apNxc3Jxc3Jxc3E7Zmy1qZNycnJycnJyL1t9Kg1ILXJycnJycnFzcnFzcnFzcTxkNr6byXJycnNxcnJycnJycXNycnFzciRyxhpq055xcnJycnJycnJxc3JyKOs8eilMOHJxc3FzcXMyJza36Mlyc3FycnIlr8M6CQPMcnJzcXJycnJyciC55TqIYaxxcnJycnFzci3H+hoVgF5xc3Fyc3E/I3yx7INycnJycnIi7ho6lR5ccnJycnJyKu76GkMQXnFzcXNxc3FycyLVxBpUo75ycnJycnJxOOMSvxztcnFzcnFzcTzzEroM7XNxcnNxcynpZSrjaa1ycnJycXNycnFzKMP4GjXAfnJzcXJzcXJycnJzcXJycnJycnJycnJxc3JycnFzcnJxc3Jxc3FzcXNxc3FzcXMiAy0a0d0ucnJycnJycnJycnJxc3JycnEyDza5Aclxc3Jxc3FzI7IbGqbeTnNxcnJycih9ZVrdKapyc3FzcXJyc3EkW1EqDUrtcnJycnJyKO6gGsIV/nJxc3Jxc3JxLdKnKuTVjXFyc3FycnM1bCSzo9txcnJycnNxcnI6OViy1qdycnJycnIhx9sqxoJNc3Jxc3Jxc3FzJ0V4agK4eXJycnJycnJycnIt5Rka8q5ucnFzcnJyJasXSipOi3Nxc3FzcXNxc3FzcXNxc3E6dnq0mYVzcXNxc3Fyc3E6xq64SVFzcXJzcXJzcSi3Bxomj45zcXJycnNxL4CNSvv3K3JycnJzcXJyL9seKiVOHXFycnJycnJycnJycnJycnJycnI7kTS9bstycnJycnJycnJycnIsrLo6CTRccnJyc3FycnIhm6g6mkV8cnJycnNxcimW7DpakTxycnNxcnMvDTNKUzzLcXNxc3FzcXMx3Jy/M2NycXNycXNyNY2cu4JjcnJxc3JyM7Q0tVvLcnJxc3JycnJycnFzcnJycnI0ihKyhe1ycnJycnJyciZKgtqIZ9JxcnJycnMoVioqTZ1dcXNycXNxLhlzSnJ4y3JzcXJycnNxKU0gWoA9+nJycnJycnI/XBK3o+1ycnJzcXJycjvoNL0Xy3NxcnNxcnNxIjEDGl7vznJxc3JycXNyPRZWvempcnJycnJyL4C/Gjn0DnJzcXJzcSXa5KrsUbVxcnJzcXJzcXNxc3FzcSBM0SpeMu1ycnJycnMj7PdKVjCLcnJycnNxKFATGvv+znFzcXNycXNycnJxc3JyciAyairf2V1xc3Jxc3JyLnB5Gun4bnJzcXJzcSK1ExpGrs5zcnJxc3JyciPdsloIJNpzcXJzcXNxc3FzcXNyKzzlaqJBqXJzcXNxc3Jxc3Jxc3JycnJycnJycnJyI7KtOsjVLHNxcnNxc3FzcnFzciIcizqyR0xycnJycnJzcXJyc3Fyc3FzcTSTqrt8VXJycnJycnJyOAXMuQszcXNxc3FzJw2bOmM2THJycnJycnJzcXI9BYi/+ndzcnFzcnJyNnWItpp3cnJyc3FzcXJzcnFzcnFzcnJycnJycnJycnNxcnNxc3FzcXNycXNycnJycnJyJZxFWhw7qnJyc3FycnNxLFhVOs16rHJxc3JyciWi7Rq30S5zcnJycnJyciKKVRp5Wq5ycXNycnJycnJyc3Fyc3FzcXNxc3JxJ0ozGg1cznNxc3FzcXNycnFzcnJycjB8iLyTd3Nxc3FzcnFzcnJycnIjaEJKHnvbcnJycnJyNrpmtFWZc3FzcnFzIZcQKimO/XFzcnJycnJyLI4yKpkc3XJycnNxciKhQio4691zcXNycXM4idy4hiNzcXJzcXMrgS1KLO0rc3JycnJyNREPvf7wc3JycnJyLPGjWpXlynFzcnFzcnJyOTUivcrdc3Fyc3FzcnFzIFbIKr2TfXJzcXJycyT0tEoVtLtzcnFzcnJyc3FyIkVTGl2qznJzcXJyc3EjKvoqsGBdcnJycnJzcXNxKqgeGod+HnFzcnJycnIudYBKTKf7cnNxc3FzcnJycnJyci5y2RoK0m5xcnNxcnNyLryySmg023Jyc3Fycymr0VqaQupyc3Jxc3JyI12FGmwnrnJycnJycnNxcnNycXNycnIon4UaGAeucnJyc3Fyc3FzcSLB6Rq14W5zcnJycnJyOEgiv7fdcXNycXNyKc/YevoCeHNycXNycnIx6CK2J91xc3FzcnFzcnJyc3EtVnlK7phrcnNxc3Fzciz6QRqBW+5zcnFzcnNxcnJzcXNycXM6afy2pgNzcnFzcnIm+BkqU35tc3JycnNxLNHOOlbjHHNxcnJzcXNxc3JycnJyc3Fycz/edrshiXJycnNxc3FzcnJxdHFyKfFYOhTqfHNycnJychjgLBGeIOPuc3Jxc3JyLqo8GhdcPnNxc3JycnIzGFS296txc3JycnJycnNxc3FzcnIjwhoapd5ecnNxc3JyL2+DGooHznJzcXJzcXMkB05KtJsbc3FzcnJyK5zZev0yaHJycnNxc3FzJFEqGpztXnJzcXNycXNycnNxcnNycXNyM1tUtbSrcnNycXNyO4Idto3icnJycnNxc3FzcnJycnNxc3FzcnJycnJzcXNxc3IgoeIqaOHdcnJycnNxIyJxGj/Y7nFzcnJycnJzcXNxPgVPtguwcXNycnNxcnMuS3la0FhqcXNxc3Jycjbq6rklFXJycnJzcXNxcyTVSkqHq1tycnJyc3FzcTh/Ir+A3XNxcnNycXNycnNxcnNycXNyPI64sYFHcnJycnJyc3JxJT2eGu4mHnFzcnJycyGX83o+gMhxc3Jyc3FzM0NfsNygcXNycnJzcXNxc3JycnJzcXNxc3IqSq4ajVUecnJycnNycTailrZtaXFzcXNycjjjyLUsN3JycnJzcXNxc3Jyc3FyNCEys+7NcXRxcnJzcnIws5a6XGlzcnFzcnNxci62OzoInExyc3Fyc3JycXQrDUUq0TutcXNycnJyc3E2h8i3iDdzcXNycXNyc3Fyc3JycnIwbC2xs9Jyc3FzcnFzcyoMMnqGTNhycnNxc3JycnJyc3FzcnIsNMQ6v7O8c3FzcnJycnNxc3JycnJyc3EhsjMqZ9zNcnJzcXNycXNzLytgOkBZ/HFzcnFzcyhKMyrtXM1xc3Jyc3FzcXNycnI30zKwPM1ycXNzcTjjMr8czXFzcnNxc3E/8wuxHPRxc3Jyc3FzcXNycnNxcnNyci2JTipKax1yc3FzcnJyKwG3KgL0jXJycnNxc3JycnJyK6xZOhk6bHNxc3JycnJzKmUsKlytPXJxc3JzcSdmNpryrJZzcnJycnJzJRsWGlBennFzcXNycnJzcTReC7ux9HNycnJyc3FzcnJycnMopbpaS6RacnJzcXNxcyzhpSrT5a1ycnJyc3Ehspoa1tZec3Jyc3FzJt1MKpUrPXJyc3Jxc3IpvTEqxiztcnJycnJzKVPzGvvAznFzcXNyc3FzMXWPsqpwcnJzcXNyPH9kvYCbcXNycnJzcXNycnJyc3FzciT6+lqWUFpycnJyc3FzLp8qKvgNXXJzcnFzcnJzcSdL93ozUIhxc3JzcXJzcnJycnNxc3Jyc3FzNS4buuHkcXRxcnNyE395QZLRhr5ycnJyc3IvtT8aRqwOcXNycnJzOfufuhRgcnNxc3Jyci1OQzquG8xycXNzcXJzcnJycnNycnJycnMvD3GKNxjncnNxc3JyLI2iWpwl2nJyc3FzcinTE0rWzstycnJzcXNyKpDvan3xCXNycnJyczU6dLTVi3FzcnJyci1z21oewkpyc3JycnJzIu6SaigW2XJyc3JycnJzcnJycnNyJ9Gt+kL1IHNycnNxcz+s+L5TB3Jyc3FzciJCPyoP3A1zcnJycnNyciGKPRoKXC5ycnNxc3M8b3S8kItycnNycXQ4n3SwcItycnNxc3Jyc3FzcnJzcnFzc3FzcXNzcXJzcj5gjbOvcnNycnJzcipUiCott31ycnJzcnF0LMIyqm3c1XJyc3JycnIj01Yqdcqdc3FzcnNxc3F0LygKasOPWXNxc3JycnMgqgWaX1+mc3Jyc3JyJgr3akZgiXJzcXNyc3EgwOga5fF+cXNycnJzcXMvsuga5dF+cnJyc3JycnJzci6IcMoziPNxc3Nxc3In+rFK5FTrcnJyc3JycnNxc3JzcXNycnNxc3JzcXNyL0+GKr0HnXNxc3JzcXMta4OaglfGcnJyc3JyciIz7IrV0TdycnJzcnIjXa86DyUMcnNxc3JzcXNycjqmrbhpUnNxc3Jyc3FzcnNxc3I6ehmzleZzcnJyc3IlEVsaoPpOcnNxc3Nxc3JycnNyI+HvGhThDnJycnNxcyswTZpGDCZycnJzcXRxcnM3H6278FJycnJzcnIrcGR6z/m4cnJzcnJycnM88SmxHtZyc3JycnMiohmaj95mc3JycnJzcnIn20IqBUvdcXNyc3FzcnJzciZEOUpgzGtzcXNzcXNyIhk5OqJ8bHNyc3FzcnJzcnJyc3JycnMjETkakPxuc3Nxc3JzcSyRMFqL7Ppyc3FzcnMinwWaUB+mcXNyc3FzOs0ps0LWc3JycnNyKLybKnc2TXNycnJzcnJyc3IrOt0aflIucnJzcXNzcXNyJvNQSuTK+3Jyc3Jycip/WSpLCm1xdHFzcnJyI3tsmsJZNnJzcXNzcSQH7prZkRZzcnJyc3JyNuuUtCRrcXNyc3FzcnMhvGGqLznlcnNxc3NxP32Uu4JrcnJyc3Jyc3JycnNycnJzci3VXjpWqhxycnNycnMu92ka8Yluc3Fzc3FzcnIuonD6ROjwcnJzcnJzNLFJuV62cnNycnNyciEV1BqAsr5zcnJyc3Jyc3JycijLsir1RN1zcnJyc3F0cXNycnNycizurFpXFTpxc3JycnM/0qS6LVtzcXNycnNycnMoLbkqUDRtcnNyc3JycnNxdHFzcnJzcnJyc3JycyfRdypV6I1xc3JycnMgOopa4mdacnJzcnJzcnJyc3I6z+24QBJzcXRxc3JyFzdMMZYKs85zcXNzcnIp89paZsJacXNyc3JyMWarv6lUc3JycnNyLsKpGgXVbnJzcnJyc3Ih/0casguOcnJzcnJzKHtEav5LuXNycnJzcnNycijfY6r8CcVxc3JzcXNzcnJyc3F0cSmDzDqLwzxzcnJzcXQgOB2q944lcnNycnNyKvXAKrKj/XJzcnJyc3JzO8wOt0PxcnNycnNycisgmjpBB1xycnNyc3JycnNyKCnzSgJwy3JzcnJzcnJyc3Ina6FK/UXrcnJzcnNxIRgbSvOOS3Jyc3Jyc3JyMgK0tw5Lc3JzcnJzcnIpn7+aoBQGc3JycnNyJRaOatWnGXNycnNycnNycnNycnNyI6EoyoL9c3JzcnJzcizxrzqE5Qxyc3JycnNyPotSuXStcnNzcXNycxwj9QGc3Qr+cnNyc3JycnMprPkaVzBuc3Jyc3JzcSXvxSpkA61yc3Jyc3JyLnMEOrvPvHJyc3JzcXRxc3JzcnJzLN0RKpQu7XNycnJzc3EuzwQ6tg+8cnNyc3F0cSBeRRq8G65xc3NycnJzchFj5SGYzRrec3FzcnNycijbD5q8TwZzcnJzcnJzciDEpjrHtZxxc3JzcnJzIAOgGlHV/nNxc3NxdHEhE4vq/ddBcnJyc3NxdHEiChYqkm6dc3Jyc3JyJDLXGp7SjnJyc3Nxcya4E4odfsdzcnJzcnJzMG9Os7CxcnJzc3Jyci+lExqmrs5xc3Nxc3NyKX4mKisdnXJyc3JzcnI3JsSz6TtycnNzcXNzLpkTGpduznJzc3F0cXM2U2KxvJ1yc3Jyc3NxP2NiuJyddHFzcnNycyVUbSrNuS1zcnNycnNycnNyc3Jyc3JzJ+7PKtQTDXNxc3NyciC2d6rPmIVyc3Jyc3JzcnJzciZ5Gyqbbk10cXNzcnJyc3Nxc3NycitK9poVYJZycnNyc3In5yNKFo3LcnNycnNycnMtCG5qZokZcnNycnNycylCfjqf2Bxzc3Jyc3IsuDMa1XzOcXNyc3JyIcDkOpfxvHJzcnNyc3F0cXNzcnJyL+8cOiUOPHNyc3JzcSuEg3rut8hyc3Nxc3Nycir4Wypjek1zcnNyc3F0cXNzcnJyK4BpikAKZ3Jyc3NycnJzFBbEUpZMO61ycnNyc3ImblMaKxrOc3Jyc3NycnNycnNzcXRxc3MnrSkqaC1tc3NxdHFzIUBViqQLp3Jyc3JycyUnOjqhnFxzcnJzcnNyLH6rKlsVTXJydHFzcnNyc3JyIn7wGloQ/nJycnRxc3JzcnNyc3JycyCywIpt0/dycnNzcnI52ke0NbhycnNyc3JyKduHWkhHinJzc3JycyLpoDo1ZfxzcnNyc3JyL64TOqgezHJyc3JzcnMrEGBaowr6c3Jyc3Nychj4LkGdWNG+cXRxc3NyKE1Sugc61HJzcnNyc3JzcnIpww+azc8Gc3Jyc3JzKIE+as7sGXJyc3JzcnMnHuZqVSGZc3F0cnJzcjbOyblBNnJzc3Jyc3JzcnMsqvoaN1Bec3Nyc3Jyc3NxI4whGkk97nNycnNzcSsBxZoZ86ZzcnNyc3JzcnJzcym2HIqNnjdzcnNyc3IsEiYa/92ec3JzcnNyKiX/WsOwCnJzcnNycnMgxrNamZTKc3JzcnJ0cR6jVKKQD6tdc3Nyc3JzcnIkCmpq1mlZc3F0cXRychzOmwGXQmT+cnRxc3Nycx66OgOZWMX8cnJzcnNyc3NyLXw2ag88mXJyc3Jzcyx8I+rmTcFzcnJ0cnJzcnMhbHia40h2c3JzcnNyc3MR2YRRnId7rnJzc3JzcnMsIYuad/dGcnJzcnNzcnNyc3JzcnNzKbo3OjhcjHNzcnJ0cXQoNQnKib9jc3JydHF0cnJzKLm1KjdkrXNyc3Jzc3ItNHZK8Mibc3Nyc3Nycir1zarLoyVyc3Jzc3JzIqzuaj0xGXNyc3NyciP8FEqFPrtyc3Nyc3JyJGo+eiJsGHNycnRxdHIg4o2KS9cndHF0cnJzFh1rEZ8ElO5zcnJ0cnJzL6KN+oXnIHJzc3JydHF0cnIXhLSBmg1LfnJzc3JzcnMfBdoymz0lzXNzcnJ0cXQaB38ylUuAzXNyc3Nyc3IXksTCkkBLPXJzc3JzcxDcWxGWVKTuc3Nyc3JzJPemeriFmHJzc3JzchdlE5GbPOxucnRycnNzc3IvxnwaNZg+c3NzcnNycxdtFASbtuv7c3Nyc3NyJx5tavUpKXNyc3Nycyw8m0pxRktzcnNyc3NzOSPXtOwoc3Jzc3Jzc3IvY3ZK/cibc3Jzc3Jzc3JzGemNcZSnco5ydHJzcnRxdHJzc3Jzc3JzcxDo0ISXyy97cnJ0cnNzK/8hivgN53NydHF0cnRxdC0SGZpo7mZyc3Nyc3NzF9qqIZJmVd5ydHF0cnRxdDO6RbhVunJzcnRyc3I5daK/il10cnNzcnMcRtFinywunXJzc3J0cnISisExkMY+znNyc3NzcnQ7T024wLJyc3J0cnMl8+9KNsELcnRyc3NyKq3v6jUxAXRyc3NzcnNzc3J0LB/KiocTV3NydHJzc3Iv8H06dPgscnNzcnRyIvDqWhfxWnRyc3Nyc3MaqDlBkLjGvnNzcnRychhMOnGWRcWOc3J0cnNydBOvUsSSVa07cnNzc3NyHn2tApqkUv1zc3J0cnNzOb1lslKac3NydHJzFfA7MZlQ1M5yc3Nzc3J0Jnt4GppIfnJzc3NydHIVK8ChkpY/XnRyc3NzcyMhQIqG+/dydHNyc3NzKuKteunVKHRyc3NydHIu+ASqO3+1c3NydHJzK7ifuiGGBHRyc3NydHMexC1xlczSjnJ0cnNzcxzfxDSehDvLc3Nzc3Nzc3IoiAia0Y92c3Nzc3NyHQGtQ59iYrxzcnRyc3MmuZDaonbydHJ0cnNzGNLvA5RgIPxzc3Nzc3Me3AURm0T67nNydHJzdHInzuyaThE2c3NzcnRzK8oMGoVfPnNzc3J0cxmMpDKexVvNc3N0cnNzOuClsi9ac3Nzc3J0KYximmFJ1nRzcnRzcnQnmLI6SnTcc3J0c3J0cyFmZ1oQqYpydHJ0cnMT2QmikQn2XXNydHNydHNydCQnJpoInZZzcnRzc3NzIir7mohgRnRyc3RycyS2QUp5m+tzc3NzdHJzcyK5IcoCfeNzc3Nzc3MgDOlKRUFrc3Nzc3Nzc3MaVv4CmdsB/XNydHNzcnRzJvwe+tFOEHJ0cnRzcnRyHBiBUZBZfq5ydHNzc3MRnjARlZLP7nRyc3N0chaapdSRmlorcnRydHNydBUhkmKZYX2ddHJ0cnRzJp8bqmIeRXJ0c3Ryc3Q2/cW2Ejpzc3Nzc3MTgL9SmQJQrXRzc3N0ch+D+sWUohU6c3N0cnRzKJe8ai6EOXNzdHJ0cx++6gactxX5dHRydHJ0c3N0cnRzcx/k09WXUTwqc3NzdHNzc3RydHMazpslm8Zk2nN0c3RydHNzE2trEZXVlO5zdHJ0c3RydC1yv2oQ5Al0dHJ0cnUiaFu61opEdHNzdHJ0dBb4XYOV6qJ8cnVyc3R0ciE2amqUqVlzc3Rzc3QXjx36lGziBXRydHRzc3N0F+C/xpaGUDl0dHNzdHNzFXGRY5FCfpx0c3N0c3QYghGhlU/uXnRzdHN0cxVdbwOZBpD8dHN0c3RzcyXHe1pqiEp0c3N1cnQS/+RylcIbjXN0c3N0dHM6v3m3UIZ0c3Rzc3QUGGPSmwucLXN0dHNzdHRzc3RzdHRzc3QbkkTXlAbLKHN0dHNzdRJUM7ibRdxHcnVzc3R0HGlGBJ0Luft0c3VydXN0FSD/EZAhEO50dHN0dHMcGmUOm3Wq8XVzdHRzdHQh1RBa+K76dHR0c3R0c3QmHnD63yjwdHR0c3R0c3Vzc3VzdBjRuOGQUFcedHN0dHRzFMZ3tZaviEp0dHN0dHQTD7ltngBWknVzdHN1dBYitIGXn0t+c3R1c3N1dBzVwEaXMU+5dHR0dHRzJvF1Shboq3RzdXN1c3R1c3R0c3UTysdinPc4nXRzdXRzdR5gk+WTRnwadHRzdXRzFjB/UZFhkK50c3V0c3Uk5Kd6urWIdHVzdHR0IoECqtP/1XV0dHRzdXQule56r6EYdHN1dHRzEE7PEpI0MO1zdXR0dHQXwo9mkZSAmXV0dHVzdBmXtnGaGkmOdXN0dHVzdQ==</binary>
              </binaryDataArray>
              <binaryDataArray encodedLength="246368">
                <cvParam cvRef="MS" accession="MS:1000523" value="" name="64-bit float" />
                <cvParam cvRef="MS" accession="MS:1002314" value="" name="MS-Numpress short logged float compression" />
                <cvParam cvRef="MS" accession="MS:1000515" value="" name="intensity array" unitAccession="MS:1000131" unitName="number of counts" unitCvRef="MS" />
                <binary>QLu3AAAAAAAAAG8VFiNUJrEl1iBbFhkBAAAAAEANChwOIU4gcBt8EAAAAABeA5ISGx2mHxEc2xIAAAAAkAWsGA8erB9FHsEZvxUQEWsLVAQAAAAAJwazGmggoyEmH4cWAAAAAMIFRBpnHAQd5Bt8GIoS9wqCAAAAAAAUArYWbh/NIZ8cNBFeBgAAAADuEdEdYCMhJGcgTg0AAAAA2A1xGoggNyGWHHAW9A96BwAAAADLDu0b2iEnI5AhyBxFFmMOVAMAAAAAKBi1Insl6CUAI+cYwAIAAAAArAsiHqcfRCDHH1ocuBajDxoGAAAAAGkMLiD2Je8nQiZnIGsUAAAAAIMK3R27JX8n6iSFH8AYyA9uAgAAAAAwBsAYyR72H0IcIxMAAAAAAxZCHyYioB8EGCMQWQUAAAAAZxsVIdIhIB/8GsoLAAAAAAAZBx+kH1oeEBzKCgAAAADaGpYktSdoJRQfXxjFDzsDAAAAAJwalyXPKK0lTRx9DgAAAADREusdyiBsIGYd1hMAAAAAfBB4G0kfDh+iGVYR2AYAAAAAjRF+Haog/h+EGnQNAAAAAK0ORBtDIOQgZx0LFZwFAAAAAF8IqRguIlsiHRs2EUUHAAAAALYTNSEHJF8ibBuoDAAAAAARDwQe3yMZI30bSRAkBAAAAAA/DaAfZySqJUYi3hqgEaoDAAAAANgIMBrqItcl5CKMGAAAAADECVYcmyTVKCAogCEFFU0GAAAAANMMHCFOKxMwui3xIvMOAAAAAGoKWB3oIUAjHiEOGVYCAAAAACALex09Igsj0x++GAkOAAAAAFUImxpcJFEmtCC1FOEFAAAAAEQI1hoAIYMhIR0qFacNUQMAAAAAUgk2HOYhcCM+HxYUCwMAAAAAbgoZHvMm6ie1INUR6QEAAAAArwc/G+0fjiCUHEsUnQkAAAAAigCKHbUixySjIiUeBxIAAAAAHAL1HLcptS0nKoAhqhagBAAAAAARGIYg2iJKIOMZRBLHBwAAAABbGz0jGib9Iiga4QwAAAAAlBqEJCoozyTPHlYWBgoAAAAANQEyIJomBihhJj0iMReKBAAAAAA1F+4hKyUSJDof7xZXCgAAAACQDoIcICQLJTkg0gsAAAAAVR1DLGkzTTFuJAcXeAQAAAAAlhQ6Hp4huyC5GhUJAAAAAFoRHx3SIOwfqh5TF6gIAAAAAMYWhyF+JGwiiBmjDAAAAABnEbUdjiJ+Iusf+RtUEAAAAADmFvoeVSHFIT4f3xIAAAAAaQ35HI0kDCb5Iv0aAwwAAAAAwxamJLAnqCdtJGMZAAAAAPoVWSVwKxkttCkMIBYQAAAAAFAMthrKILcg8RuZEAAAAADqEfkfESRQJFYgDRhtCgAAAADsDuUcvyAEIfcg+x/wEwAAAACSECgeqCAgIPwdRxIAAAAAXxV0IuMk/yT/H8wSAAAAAFIVdCNbJq0lpiC1EwAAAAAQEkogHCQqJS0khCErGvgJAAAAAHMQrSArJlAkyxw2EAAAAACRDxYd2CBJIZYeMBQAAAAAsQfLGDYhlyLQGw4PQAUAAAAAkQjfGRcgoiBVHhcYiwMAAAAAuAvzHgskRSRGIHMWAAAAAGgJKRsfIAYgih4vFQAAAABkDmsiKCpUKl8iERMUAgAAAAAgDCwf3iLKI3giARoAAAAA4g8/I+AkrCV+I/warQQAAAAAOgmnG9UkVCdYIVQTgwYAAAAA+QhPGgchFSRiIAAUAAAAAI0Lyx0lIAoiIiFcGn8IAAAAAOYGkhcUIjQmpCI8FgAAAAAICrsb6h9NIFEevhcAAAAAYw9RI0snXifBI0QYAAAAAFgPMyN7Jm0mZiJjGOoDAAAAAFQJ8RtwJbEmJiJIGSgJAAAAAPEKaB1SJ98s7ChjFwAAAAAeCXIaayFHJJIioRkAAAAAbAzNHkEnXTC8Ndk3FTk9N58ttC1fNHY2ijcBNn8x5yxFKHksLDRuPRVD30j1ScRHpzzeKDcJAAAAABgPHyIuJ/UrOSxsJ7QdaQsAAAAAHwNvFfgkFClPJA4Z5AIAAAAASAIVE+0g4yUGIfYQeAUAAAAAdgQkHO0gCyQaJPkf8hdpCAAAAAB9BjYfzifnMBkviyLYCwAAAADDCi8nlDGpNLQwxycFHDQBAAAAAOEG+xyEKcEt7ym4HJ8AAAAAAFQCcBSbLmU4FTdTK8ITzAQAAAAA6ATiG/4htSM6IlMcwAkAAAAABQUpHCcjjiQRIJQUEwIAAAAA/wPfGOkg0yLeHicV8AYAAAAAkAZoHwkkRCXHIacXEwIAAAAAsgfTH58lMCeVJcIecgEAAAAAeAcFH+YlGifpJBQf7gkAAAAAzR0CJoso0iR/HIACAAAAAJwWfCBEJq8iTBVFBQAAAADMC8UkuiqeJUUYsAYAAAAAmhz0H9IfDCC0HhoHAAAAACMTOyFhKPgnUyDKAgAAxwDzHHopxjCjLeUgxwgAAAAA3B5PJe8ndicXJZ4f4wEAAAAApQBaIaYsbzABLXYhDQAAAAAACwG6FlwtaDh9N/cmAAAAAAsA2hZkLkY23DEdHkIAAAAAANkdniqeLOYk0BTJBAAAAAAFHTsiiiSoIyAdOgEAAAAAwQCmEQwwZjz9PCEzRRvBBQAAAABBAOUhcyf7KT8o2CFYCQAAAACEAqokFipnLwoyODIAL4soKyEAAAAASwBBEqMleisrJ1MXNwQAAAAAxgL0JR4q8i+BMuEvailjIQAAAAAvFqYiwyaEJAoeHAcAAAAA2QLlJVEsXTEtNb0zJzNrNaMy9CpmItQHAAAAACcdlSHvI+Mj2h8pCQAAAABAAW4i0Sp4K+MlWBvwBgAAAADgG7cioiQEI1AdJQMAAAAA3QKMH8MpOC/VLw0r2x4MBgAAAAACGM4hbiQwISYceAYAAAAAygBQIFkrmzDVLRIlSB1lBwAAAADSAKISeC3iOeU54y1vFEsEAAAAAFsefiVjJ+gjfxuFBQAAAAA6GCUgeiNpI04fkAAAAAAASxuGJdcpHSilHTsGAAAAALEDYiMDKuEv1DI3NPg0sjL8LTInHwkAAAAAfALVIFIp2SrvJuUe8AQAAAAAmgI5HJcvZjf9M5QjGAcAAAAA/wB9HLwnyitTKukhAAAAAEsAjwwaK5I0OzEoIvMHAAAAAIcBWSDHKNsq8iX9FzkEAAAAAEQAHRjKJOsntiPTG/kGAAAAAEYX0SCSJOIjah0bBQAAAADHD+Ik2DNQOYUzwx4gBgAAAACyGJsiLijMKKwjcxjSAwAAAAClHrMtkzGuK/EcpwQAAAAAdhpYIBUhMiC4HPEHAAAAAFsc5y9GOlg6ti/6GCwCAAAAAKgaCi2uNHcyKyahBwAAAAAVGpkoGTBwMQIuqiWmBgAAAACtGhsmdylKJRgZlwQAAAAAiRleKkA0jzOhJokHAAAAADIjHi5qMGcrfiHnBQAAAAB+G+sn2itOKDQdEQQAAAAAGBy2KYcslSQ+D9MBAAAAANshnyczKyUrPCb9BwAAAAD5HmYylzbdLV0V+AIAAAAAMhj1IHUkgCPfHwgGAAAAAJkV+jA3O2w52CwpFTsCAAAAADUkhDavPA05lytbFJECAAAAABMfTiVjJ2AnQSLUBgAAAADNGTQjpyYrJDQcrQUAAAAABQ2mMCY+wz+lN/cm/QUAAAAA5BysK5owrSm1EckBAAAAAO0ntztdQIw69itHF1gCAAAAAGcj8zQ6OTUzIyWCBAAAAAAUG6op9isGJSQZAAAAAH0PficEN588/TdrKhEf3QEAAAAABho0JBso+ya7ImAEAAAAAJ0PWiWDMT4zHypVFv0CAAAAAEIhvCzsLcko+CZSAQAAAABvJ5Q3ejxHNu4kiQQAAAAAZiGMJoEoeSZOHDQEAAAAAEMMqyl0OPc7ajS+HngEAAAAAMIgLjdGQG0+nTJPHloDAAAAAD8cvCLdI8ciuSBXBAAAAAC9HcImMCjhIWUXIQEAAAAAkRfeJeU2fEMkSfBHuUAjMxQbSgAAAAAAvRoTMns7PjoyL8wcfwAAAAAAHxh0K+4xgyxhGFoBAAAAAGsYVyzUNHw0NS4+JLwAAAAAAMIc5STmKWUpmSAkAgAAAAAVIZkwNTMnK+oUkwEAAAAAUxbaJRctUSmcF4EAAAAAAGYZ+ilqMEIuUSTBAgAAAACyFVAgZiSPIW4XAAAAAEAatSLQJucmpiLeAwAAAABCHjcvyDVzMm8hTAMAAAAAIR94Mjc8PD3rNm8qHxnKAQAAAABUBi8rqzqYPPgwcg09AAAAAAAnHz0s0jOrNnY07yzSIkMEAAAAALcU+jWMQixDxzlBJt4EAAAAAIAiVzE2OS45sS/SGZUCAAAAAI0VESerKxEmChZIAAAAAAC4HgoqdS/fLI4hOgMAAAAAnRi4JvIwZTNMLCcaNwIAAAAAjxfGKBk3Kj1oOTwtVSQAAAAAniiAOgs/dTkGKrsPBwAAAAAA7xT7JD8qXSZlG3gAAAAAAFUUJSkVNkw8LT37OGYvDyXaAQAAAADBHPE3K0DHOksnAAAAAPkJJyRUMgI2BjHTJHMCAAAAAEIj4jBGNyY0kyVDAAAAAACOEbgzZEQ1SH1AFypIAAAAAAAHEFIpNDXZNGImGQEAAAAAURayJ6IsBCXQCj0AAAAAACIB7SAZKeoqtCeVHgAAAACuHhYnvikXJ7ki3wAAAAAAwBHJJ4UyUDN7KncXGwEAAAAAYxVbLRk07i5+HmIBAAAAABscdyXzL/o0eDIwKS0aWQEAAAAABABBHosr0i+9L7srAyHZAAAAAACbFuYibyjCJxghAAAAADIA7xSGJ9Ar1icPHUAAAAAAAEkCuCk8P0lIKkV4NOAAAAAAABYepjOuQuREvTv/JAAAAABqAV4efjXDP40/ijRYHQAAAAD0E545cUbWRdU4JBxOAQAAAAC3AbkewzTUPus9TjEoEgAAAADmHMEp0SxlKBob4QEAAAAAOADEIqA5kUAkOxsp6wAAAAAAdQK/IlQyZzUZL7sfAAAAADADpCdUP01J9Uj/PTAkAAAAABwASwztJb4vXiyaGwAAAABrADYQ/Sk+Mz4wYSIAAAAA4ADpHcQwaTVnLqUcAAAAADAAqxGKMEVAdkeOR6tAmDPHJI4AAAAAAJMC6CPlMXM0HS39GQAAAADuHB8jOilwMfY3zDhRMgMkAw5GAAAAAABHIgwxZTaKM0oo+xAAAAAAaBKsK/g1cDVnKSEKRAAAAAAApBmDKsQvTytJHs0AAAAAAIkAIRHELq0+Z0IcOoojAAAAAGUApw85N9dFX0dVPUYlAAAAALQAXiEYKNgqsynLJAAAAADIEpIjti5jNXY2xjJoLG8hAAAAAHoAnAsiK/A8ukBMOE8fAAAAAPgAqhd5LYky3ycAAAAAbQIYJ180QjatLwIjAAAAAIIDkyVoM2s3TzDDGwAAAABHIZQjwiMwI9ggtAAAAAAAUADuDR4o9jL4Mmsp4RUAAAAA/h6aLXYzozCPI0kHAAAAALUbTiFvItcglRw8AQAAAAD2AWMcnDQ0RitOckwSQGgmAAAAAF0BPiRYNX477zncMvsovCEAAAAAqADUFvwonDJ3MYwjAAAAANEb9SgYL/YtEyZZGQAAAAACAcAa1ipiMm00rjPHL3ImaxcAAAAAwwB6EPQnyy+lKY0RAAAAAHACax23NqZAcD5DMHcVAAAAAMUBFhnfMh09fzu1LcwMAAAAAMYAOBnQJkoq6yVPJrcoRCQAAAAAOAAEH5Aq7yv0I/MTAAAAAC0BNRTYMGg+WEKfPTovYBUAAAAAhAPHJOYo+yyMLvUjAAAAAMABYCNsKigu4S13JwIXAAAAAIkBFBXyK7E2rDXAJwAAAAAfArYaKi6gNGUy1yUAAAAAJgBxCtgm2TTXORc3PixGFgAAAADTAvYfby4ZOGo6JjM4HgAAAADPAVUmXDYROewvIRcAAAAAxQEMGDwqODfTO505uC/cGAAAAAB9ACMNAS7EODE20CQAAAAAtgH7Ie4t2jBNKw0dAAAAAHgApxkmJZgp0iiqIQAAAADYBAYnYjIhNLEq2xAAAAAA0gA4DyIsZTrFPeY30SgVDwAAAAAYAOIPPCIxLDEw4y5wKBAdHwAAAAAApQCQHhYpYCzVJMgLAAAAAKkELyWUKyYuAi1MKoUjAAAAAPUBWiQcQPRHBkTdNXISAAAAAGYEnibONbs4HjDaEwAAAAA/ANsYWigGMR4x/ychFCYAAAAAAGUCyCEdLToyQy+WLNMssyQAAAAApgLRHx0qCi7sLdcxyy4OKMwTAAAAAOMCNR/fMjo/dESvQhs6aicAAAAARgA2Ckszt0FvQis4OyUAAAAAUwCwEMEkSCnhI80WAAAAAGsDNCKTNS89dDlXJwAAAACvANIeFipJLHgmqBkAAAAAyADWH7cuzzVuMswitQIAAAAA6wDtGFcrhDC4KdkUAAAAABoCjSPXJ3MnXiUEIQAAAAB6BHUj9jECMyEpSBQAAAAAvwGKFLYqdzaMOPYymjMQM1M80ELURZdFe0EDOIwofRYAAAAAYQDGCaopWDfOOPIvdRgAAAAAFgIEHb4tATxuSClQc1KFUDFLAkFCMBUbugL0GigxhTkaNz8rfRcAAAAAZAAfCsQprjhQQh1F5ULFO9cqSgcAAAAAfgBpE7cjoTDSNGwvwCK2GAAAAAAoBX4sAERqTgVPQkRIJwAAAAAnAgwY/DE0OUIz/h0AAAAAZgEhGAAqty/FKSkrlkOrUzhdIWJPYz9h51uBUhpDqSotIwAAAABoAlkZsy6CNb4xjSIrIrEuKi9zJrwTAAAAAEEBaxIZMbJC7ErwSXk/xStXGAAAAAAdATwfIDN5O/I2iCEAAAAAqgV3KnxBPEg1QzQy8BYAAAAA0AOtJXQxGjh8NxstbxQAAAAAZwKsINQpQC5ILqEqESX/Ah4lTCxYMyc8zkVaTJtOJ0+jTkFLnEURPic1Li9QLPMl/xgAAAAApwDBE04pDzH2K24TAAAAAPADIyFyK48xby8dIQAAAAD+AOEg9CIRJAYi+hkAAAAAZAKZHW1DhlEVVVlQl0JJK3gfAAAAAAkDAiNJOVhI4k7UTkdI3Tq1KUgbAAAAAB4CoR9uLas3GTubNhArnhsAAAAAAwAJBCUpazNcMJEgAAAAAOcCtiGTLKU61kSUSd9JsEbtPxQ2Hi5dK68mlhwAAAAAvgEOGH4oeS2QJ6kfAAAAAB4AswYnL4ZETEwzSEU3LhQAAAAAoABODOgqpDfCOLwxHiQAAAAANgfEKnU1djkAOCc0JS2BHQAAAADoATEZVClONUM37C28FAAAAAAOAz0eaTGFP2dEiD/3Lg4UAAAAAPsCpSAiNtQ9jjpNK7gKAAAAAF8BTxLGLsY4qzX0IwAAAADzAEAYmiWNLLoqFSEAAAAAMwMfIlEvdjQXMbckAAAAAOIAQRpfMEI2tTBLIasKAAAAABYE3yOSL98xHyxnHwAAAADiA34ecy36Mrst/hwAAAAAeQAODPcw9UPCSvlGHTkIIwAAAABuAb8WkC14Nakx9SFaAdwZwCTrLIQwrC4+KE8gAAAAALYDch0gLFAwWCl6DwAAAACXBXEkPjEDM28shRwAAAAAnQFYFrYtwjRRLzkdAAAAAEcB9hV4KTU0NTZWLkYZAAAAAHQCmxfALOtDiVAxVK9PXEJ/KhIWVgepKe04vDsAMmoYAAAAAPMBmiEbPutM/06DRa4urxcAAAAAKAH6FXYrhDZrOBY4nztFOuMyaxsAAAAAOgBMB2coTUd2UrJQk0L/JAAAAABgAW8ZliTCJs8ijhwAAAAAvABwDn4qnTa3Nw4wXyLWAZ8buypzLzcqcB4AAAAAYAPSInwwJTKkKPkTAAAAAMQAqBNAJTgupS3xI68WAAAAACcEpiWEMJcz3i+wJnIYAAAAAHAAxQrBJicxKS6BHgAAAADeADMRUTiwSTVOkkZnL+QMAAAAAL4DeRz4LncyXyg7DQAAAABwA0chujBSQ5BUomC5ZStjBld4PAAAAAAQBQcm8EKCUipYq1S7R+Yx+yIAAAAAIAFTD9YrXTmpOo0v8BMAAAAAmAFeEvossTmcOwgyLBcAAAAA8QDWDzcoXzFAMLonkxsAAAAAKACLBm0pqzwvQzI/Di9tDAAAAADmBPchAjRvPeI9bDahJgAAAADnBMUhETJPNGYrShoAAAAAdAPoIqRAC00tTqlF3DROGAAAAABuAFUKbio+NSIxsB7IA6cgIi69NgREDk7ZUT1OyD85JQAAAADFA0UgFjDzMxAwJy/ULZc0TTFUIgAAAADZAS8fMyiJKtYkuBZ+IQs18zyIOZQqyBMAAAAAwAIDHSUuHzGpJZgEAAAAAAUF2iFSNudCckU2PdgnNwIAAAAAQQDwDHM1B0QkRV47GCigEgAAAAClAAQM4ym8MMMp5xUAAAAAggIOHR4oUy11KyYhAAAAANsHRCgaKoAtoS8wK2oZAAAAAM0CIBiOLec0uS+QGwAAAADvADYOuy+dTY9aCFzAUiA9ARkAAAAACgIBH803LUqmTUZFPDFYGQAAAAC2BqIuc0xnV0pWcEjjIwAAAACKBBMnyULDTuNO/kL4JgAAAACEAecUMTmKSblMN0N2KAAAAADCA5QhhzpwQPk4SCQAAAAAIwjNKakylTpBQTZGj0jSR7FEakC7Oj4xDCEAAAAAOQSeI7g0jzlTOUE4bTTxHgAAAAD4Al4hgS7jNMsxziQcEgAAAADJDAU731KzXJFbpE+WN6oWAAAAACoH3iYRMXw0nTTcNII1ATZFO5dIN1fyXAFalFYKXeJl6mv0beRrEmUnWN9DsjZiOqkzESGdK9c30TdjL0MmAAAAAEAAUwmoMKc/TELKOikpBA0AAAAAxAKoIykyWzWcLxIgAAAAAIMFFCHZLCo02TLHKJwZAAAAAD4F1iBNK2cxETOVMHwwPzSkNfk2QjonPPE8Yj3QPNI9LUCMQJJAJ0HQP7Y8GzliOOI8ST2NNWQvqTP7M+8w5i5gK5UhAAA2BugmSzHEOdU+7z6dOCgqyBUAAAAA9ADlEGwmbS8pLe4gfBUqKbMubSrQHQAAAAAfAfUTlibRL8IvDScMFQAAAACtAiYYVCtJNlI1bSbFCAAAAACeA9kavineMVIxXygCFAAAAACkBIEgJS2+MuMuNyEAAAAAMQRYH2IvPDU4L2AcAAAAAEwF6ibIL5E10TgnO+c72zeALXoeAAAAAGwB1RFgJ8A4NEMFRtVAzjE2EQAAAAByAoUf3S1VM5cuQiFYEwAAAACBB0YkDTRZOFYxIB8AANUCnxnaOJ9ESUPVNVUnkC/mNNstGBYAAAAADQeGH30oOi/6McUy3TX9NnM18CgJHQAAAAAfB9QfETAbO3I/kz17NQwlAAAAAFALbSqbOPw6izHMGAAAAAAPCGwkojZ9OScxJR4AAAAAeAVzHcgn3C85MQEqkxz+IFwtzC9FKA4WAAAAAO0KjCl+Nls3bykSAwAAAABaAMkI8yMuLmErWh0AAAAAsAYaIRM34ULORm9C5TLzDwAAAABFFsNACVDUVolXKFU1UetMO0VFOnYvoyQAAAAAeQScGmInOS67LRUjZw4AAAAATwTmGu4wfji+NMEmWA8AAAAAsgZgHogs5DW5N+ExKyMAAAAArwUHHeYw5DkRPXQ++j6sPmE8NDifNdgx/iQAAKILCCsOOJQ7CjW1IQAAAADvBmMicTEUNaMwribxGQAAAAAoAu0VfjOYOk010CYIEwAAAAAuBdgdSyjTMjI7Z0AgQypDAD9ANyEvVSh0HwAAAABkCgIlhioULDwoLRoAAAAAmAelIcIxMzliOdcymihvHQAAAABxBccbmS6nNbYvDxsAAAAAhwS+HJ8uUDMQLiYfAAAAAF4EFB0NOZpKW1OZVNZOfEKXMhskghQAAAAA8QFkEkEuE0KCSQRF9zPmFgAAAAA5AyUWTCKfJZohARgAAAAANQmgJSEwTTLLLC8fAAAAAIMGfCG1MIQ1xTc7N6AzBDDHHwAAAABMBSQdYjACNXIr3BAAAAAAngmQJjMz3DgoN240MS/XIQAAAAC5CLknoz4QSZtIVzzgHgIEhhihJr43Hj5eP5c7MTFOHQAAAADTBw8jtzapP+89EDCaDgAAAAD1BgwhiTGROXo4Dy2XFwAAAABSIOtP3GI/aAtiqk9XMwAAAADbAsgUsylFLq0ojhcAAAAAFgWmIKc72UbjRvA7RyYAAAAADgUKITk+GkpFTCdGtTWPFgAAAADgCrArG0OtUCpSokf0LAAAGwSFGHstEDb6MhAkAAAAALQG+R77LFoyDyz1FwAAAADsAQsRRSeAMvY1zDEtJbMTAAAAAIYIDybiO2VGt0j9REhCz0gJTQdHMjN7DgAAAADeBDAdLCuwMvsxXCgIFgAAAABzCFkhWC38MEgpbxYAAAAAeghOJ8I5B0I+QJo1uyQAAAAAawPnGFk05UHYQ6A65ygHFAAAAAC8BTAehjUHROpIOEQpNioeAAAAAMkGex2GKlk00TdqNHopbBQAAAAAngcIIK8nHCozJ9EcAAAAAMcIXiWYMOs23zoDPbo8cTnfM2czaS0RKigmwBsAAAAAWgqrJa0t5CyKLC0utSbeEgAAAACqAnAXRTWYSN1Rv0/qQNwhAAAAAPsDcBtUNa06LDPmHwAAAADQCtYnJzSLNUorBBIAAAAAzAmIIwot1C8mKVAUAAAAAOALbC/0Qe5KakwoRls1qx4AAAAAGgsfMDJEWFBxUqdJsTJLDwAAAAD4AekWVTkfS79Q2EpJNwIQAAAAAAoGwR9XL3syVCUAAJIIXSXkOW9B5z+tN9cpcBkAAAAA4gL6GzY9G0trTMJBdygAAAAAQwe4HyIqSjIxPHZJc08/TYpAoyQAAAAAPQeWJydA20klSMM6dyCgDgAAAADvBXgbICrqL+In4Q0AAAAAGwTtHp09/UetRbU2jhcAAAAABwi/IXkurTcNPdA9TjjsK9YcAAAAANAEThtlM4NAy0K3OZgiAAAAAIcGbR/HJ/0p3CMxFXkXazImRfpLuEYENC0TAAAAADEIxiLJNA07DzeMKWIZKhtqJSEpbij+I2UaAAAAAEQCTBNoK7cyoC73GwAAAADZAlMVUjM/TARXfFZFSoEuAAAAAI8GNR8jKpsreCeWIQAAAABxBHsbZi35Mx8x2yJ/AwAAAABFC6Mr/D5jRlxEyjjGIAAAAABeC2YoWjGQMlAqahYAAAAA2QIlFdsuYz4lRGJCqDv+MegouiAAAEYHaR4LLS0zwzBtJHgmizl4QohCdDj9IAAAAAAyBQkd6y/yNhMzviAAAAAAzgUHHdcsWjE2KJsKAAAAAMUCvxN3KI0v/SzFIAAAAAD0BVAfxiqxLTsoICAtMOE7KDr8Lh4cAAAAAO0AuBF9M/5DQ0iDQZ4u3Q4AAAAAyQvjKS834z6KO042GjnLOvE2Xyi1BAAAAACDCNQjsTZzO9Q17ij9GQAAAAAPA2YUcScROIlA3UCzOAsmaAUAAAAAQAcDHgIq5i7bKwMeAAAAAJIFkhr0KEwvxDEYNSg9HUf9RohAdjV+L5Qt7C7OKcceAAAAANgJGSPtKl4vSy0XIwAAAACoDF0qgjQFNAsqPRcAAAAAtwJLE7QjUizJLOQtJjECMhw63DqrOp064zIuIQAAAADaCCYm7DMKNXQqlxcAAAAAsgEtELsmPyvRJmQbAAAAALYG2B15LhQ1wzIIKb4YAAAAAM8LAigGMaow4yQlBwAAAAAxAkAWdjcfTjlaF13bVsxFxSQAAAAARAbfHH4n7CudLtMu8ibUEQAAAABxBq0d/zFUP1dFnFENXillk2OKWG1BcxsAAAAAvQmKJh84pUHiQDU0SBYAAAAAIwlZIkgwCD9XSKZNWU6USZFAoTTPHwAAAAAdCpAkFSnzKmQpFSJeCjQnEjULQTxJqE2IT09Q3lBfUYlQ5EzqRg5ASTjzL9kosyQfJk8rqSwOJVoWAAAAAFoHyx6UKD4sbipYJ9MgAAAAAB8FqBmaKOQvSTPlL4omhRoAAAAAAAqVJo01gUIHS+tPZFNRVglYflg/WNBWHVOETctIwkpdTANPzk9qUO1NNUxNSehNDlM6WB1XK1Z5VwNYg11+YChiP1+TVkxIYSx8I0UidiDUGocd2yk5NBs7FD5xPBA2Ly0kJnIdAACeCA4kUC3bLc4ijwoAAAAA8wecILIqGi7aNWI7Fj0fQHhBu0FWRMNDM0D5Pos/aEe1TABNbU4DUkBSDlEwT8RIEz10KwAA+wa1HhcyoT6xPeQ4rD0HRO9Fc0KrN2wiAAAAAKkL3ilpPEFHGEmbQVYxzBwAAAAA9gzAK6c6OjsNL1kZAAAAAEQJFybeNE42+ys1FQAAAABODS8siTxcRGBEvT3AL5cXAAAAAKYKRCaFNUk/W0H4OlksGhgAAAAAVgHUEa4xL0aZTihNHELJK3sBAAAAACoH9R1vKWswsTtMRR1LeElpPGEfAAAAADcGrh6cMM0zdiwAHAAAAAAeBOwXHS2UNzVAiUIoPAk1vC6XKcEl0xcAAAAANQl3Jf83JEEbP+0ySR8AAAAAIgtrLAxD+U3cTUxBRSQAAAAA8gVrHqc01DzoN9IiAAAAAO0F/h0MMTw5gzcXK8oRAAAAAP0Fshv/KOsrbyfeGAAAAABmC/AmYzLwNCktRRkAAAAAagYXIxg8kEPZP2MzQiNXFwAAAABtBsYejS2TMgktahoAAAAAnAmKKY4+wETQP3gw+hQAAAAA/A3rK7w36jsjOE0r0xMAAAAANQTSFxMmbCh2IgEWAAAAAEIIVCijRKhS/FTgS/82NxwAAAAAQAf9IoIylzbdL8YcAAAAAPoGqx77KzQvnDBaNa0+uUu4UBdQSky0R+Q/HS1fGgAANAVuGzwukzUKM4Am8g8AAAAAjwiEIrczNzvqPLM5nC8uGwAAAAAdDSot6j/1R/BFdTdXFAAAAAA7B5sghDUhQPM+zjCeEwAAAAC1BqgcFSl2LO4mZhYAAAAAFghEIKEoPS+OLoIlJxMAAAAA1gSOGvUtijmPOT8tpBQAAAAAEwnRJ+87GURgQQ8yXw8AAAAAJw+yLmk73zjAJ6UMAAAAAMYJJSYOOMU7NDGNFQAAAAChC5IriEHaTMxQlU/zSes+OyxJFwAAAABMAMcWJjtMR7xFhDXLBQAAAABDDBQoQC3+KpopLSh0HgAAAACBDDkoxSwDLSEoGhwAAAAAhQnOJT000TaRL/UeAAAAAN0KtSa4Mzs0TysyGkoGkSAKOwhN6VIsT4FAHiZxFQAAAADrA7wWEiWEJ6kjSRwAAAAAAgbkHGA1WUnXUr9Rd0XkLNIQHAY/IA83SDzFOTU0RzV1M4ErwihDGwAAAADsAsUU9Cq8OOA9czvkL/MWAAAAAG0K4id4NCAzzSSfDgAAAACEBpMeqindLOIs/S+OOKJDn0bQQKcvMw4AAI0M8ysDP8tHjUVHOREuRS+/OAE7yzW4KEcVAAAAAP4GtR+JJm8nriKAF4YEPxqWLTY1qDwHSVpSDFOKStY3gx8AAAAA2wa6H64wDTynPHUwrhMAAAAApAPNFbolFTN7NaAtFxsAAAAA0gZ5HmUspS/zKVcbAAAAACALOiUOKgo8HlIpXq1h510vU8BAByj6Hc0EsCD3Pq9JTEj5PFQpgREAAAAAoQaPH0wrUDGNLughxg8AAAAAYQjBILQwSjhxNkYryhcAAAAA7wshJpguOzFAL9osFSylIwAANgkMJPMy1Ty1Q2hICErVSelJsEeCQCw2IyrpFgAAAAAQCvQkmTRgOHIwbipdPSZLUk7QRys3qhwAAAAARQLIFtsyeDvhOZUwjBwAAKMNvyx0Nm81AyqBEQAAAACnBpkeniUVLMcr3CGbDwAAAAAYAu4TXTMlSsxSulBhRe0wAAAAAGkELRgKLGEyZS1IHAAAAACuB9YgkS+MMg8suBsAAAAAyAZkHTktVzVPNHsn/AsAAAAAvQtOJX0rRyzEK08t1y1qLV4j1ya4L743kDfENAsnMwsAAAAA/QZSH/Uu5zaJOkI41zJHM6A5ITxPOq0ssBAAAAAA4whIIuQwdjR/MHsuMzCjKVYXAAAAAN4LyCeRMz80JSqnFQAAAADuCa8n3TZdO9E1RyYeEQAAAAB5CsYnYTRuNUIsThoAAAAA9ASbGgwvmzccNNcgGQmGIi0t0DjtQqRJ2kzHTJNJ+UI0OIcqBh0AAAAAugMYF+UrXjM9Mc4mlhUAAAAAxwV6G/QirSiAKbskmhsAAAAA3QkuIn8s6jJfLjwaAAAAAIUS8zW2Q51H2kLrN44tsigVHgAAAAAXCt0iDCzSLJomeRgAAAAAaQvvJvw0QTtgOnIxox4AAAAADgqAIm8seDQ/NfMsuhsAAAAAOxXUOltNJFQlUu1HODWPHn8f4iiWLikv5SqXIAAAAACBCtYlYzbfPFk52CqKEAAAAABCDV0r6DpdPow1dhwAAAAAkgkqJBM1iDtPOGssbhhNA1YUZCOmKbcm1BoAALoMYSqCOs5JmFP/VxZXTVA+Q6Iz/yocI5keKyO1JwspzCYqJIMlkCiPJ5ojgBoAAAAA7QbCHrQvbzXNLoMZrB4TOGlCjECzMVsTAAAAAAgMYzF5TtJbKF3/Uq48sR0AAAAAZQgKIoEoSTLxOYM9xz0NPvpBCkllTfxMC0sRRtRC5UaIR/VBuDv5M7AtqBwAAG4DxR+IRKpYHGCnXOVNGzAAAAAAbwvQJVowjDGnKJ4VAAAAABQHXiDSNqpDBEq7Sl5FYTpDLAocAAAAAEIGYBuMLGQ14zIfIgAAAABHClEkByWoJQIkqhsAAAAA9wYQHvcxfECgRHc+ny4sFwAAAAC+CWkljjLQPdJC50AxN5gm9hgAAAAAsg3TMK1I9VFwUDJGeT32Os8ywi2lLdYvwyYqDwAAAAAdBgMdfi0eNlk06yX/BwAAAAAeBV8ZYS0/OII5ejNVJ64UAAAAAOYI8SA8LOcwLzLKM/404DH/LbMnERgAAAAAcAT3GIMvizoeOsMsMg8AAAAAxgL4E0ApLC7nJ5YXAAAAAIMG0xxJL2w46zcrLdEWAAAAAOwDfxl8M65AmkKtOY8l3goAAAAAkgahHaclXijSJiEjBR0AAD4IMSG0IyYmbih9KRAo8iRqI1UjGSSoJUEm/CVRJc8jvCPIKRkkOSoHLhgvxiyyJtkbAAAAAMEGMCBkN9ZC0UMjO8MmnQQAAAAAhAbTHtAyJDbXLEsYAAAAAOcNjChJLA4uXyqcHgAAAAAHAjEa+zy+UPxcP2CbWctML0rEURVYUlibU1tK5TykLIscAAAAAOUHvSJKNXE9gDwyNE4oNxcAAAAA0we4JNk76kXARAI5FiEAAAAAfAKhFnk3GlA0XrdhxFqkSJUwryqPJAAAAADHBoAesC/nN782CCuYEwAAAADSBVsdIi0uLxYlUA8AAAAAaQGfFJYzfkJbRXk7SSEAAAAA7ArxI00uJS84KvMeigTEGF4uODoiQNFCYUf+TNpOR0rIPawoxRMAAAAAawU4Gp0v9z7zQnE68CVIIfgv+jZmMw0hAAAAAE8IhCFzM9Y41DkSOWg2MzbVMVkpIyWIGgAAAAB2COkh/TDKN8I06CZ+EAAAAACuByApmkhmVaJWokt2LgAAAACjDNcokTiWRKtIu0PXM9QUAAAAAA4YIUD9UyJcA1liSbQmAAAZC/Yn4jS7NhIsGBa+JFQ8d0bFRLY2zxkAAAAAZwdoIrA9F1QDXz1gn1h6R8YxQyUEGnUBjxL2LEE1+C8WHAAAAACZCcEkqjBxMaEnOBgAAAAADwn2JXA7kEXzQ8U2mx0AAAAAegSVGK0u1DrxPLM1xyWGEAAAAABfCVclwzhgR0RTllV6Tus9biIAAAAAzgWsGystcjZ5N48wZCAAAAAArhAdNbJHz02GR6Ix9AkAAAAA4gfiH5ImpineKvknYBwAAAAAQwuHJKYu6zFCLTweAAAAABQHwB3JKlk0lDYRLLoOAAAAAOEJFCucR6tVhFgQUDw7bhsAAAAAUgczHXUnuCrQIgALAAAAAMUIaCNQOGFDXkK+M+YQAAAAAKEK1Ca1MVkwEiehGgAAAABcB94ldUF4SEFF2jpaMVUmBhEAAAAALQqUJI0vMTHeJkoQmR4BOftF+0bOPDQnWg0AAAAA0gMlGd8xmD7sR35IAUA+L6EZiCrtO3VG4UatPOAeAAAAAIwEFhkCKlErliFaDgAAAAAzAPgZpUG6UfZVm09jPdYaAAAAAHwHSCDKLjU70EJyRdVC8DrkL/smUCMTHAAAAAApBjIlF0WpVHxcEWFhZNZjYVwoUPZJ3k7BTOFBGy8jKKY0Oj92PucwqREAAAAA3gRCGbUp7i4LKcUZAAAAAKkEJR4rOvxFqkYZPecsQh8AANcMqikuNX4zjyh4FgAAgwuZJW8qaSn0JfscAAAAAG0OFS1OPY5Dtj8dL0AKAAAAANEL4SejNlhDj0v1S3ZCujDlDgAAAACvA6gYkjYwTDBViVQZSggyAAAAAAEBHRaFORRLM1E3TQY/ESdqEAAAAAD9Cp0lVjYRQWFEaj/RL2cRAADTDXkunjxUQyNGBEIkODYrihgAAAAAYghqInwxaT7aRgNJpUN+OEUt+R0AAAAABgzBL0pJhFP1U2xLlDo/Me49R0COOHsmywxZBvwbyCjcKoMltBgAAAAAFQnMJYY79ka9SU5EdTXyGhALHCTqKZMuPzNWNik2uzOlKsMbAAAAADgI1yBuLq4w8yioFwAAAABTAJcLnifDM3E1Vy1JGQAAAACmCRUk7TCOMiwpihMAAAAA+wTqGCosBTjzOuk1ByUAAAAA3go0JUkx/DI3KtEXAAAAAKUGVBvyJ88qcCgGIgAAAACnCjsmnzjHRghMPkfTNLkxXEMYTodRGU4cQ+Yw7h8AAAAAagUUGswrFzJJMKgj9wQAAAAA2gYdHVUm2SqIJ4wcAAAAAHgKWCWXNGc+xESHR1NG5EDPNl0n5xEAAAAA5gnXIoIujzHbLnMzyTPpLjgbAAAAAJsEpRc7JL0nhSO0FwAAAABSAnATLSubMsEuDSAAAAAATAycJoAuJjAVK6Eg+gwAKA4xuDcvOvs6IjynO9k2CC44IgAAAAA5CB4kpjsHRXBGukJTOP4gAAAAAFsFzRqNKnwykDEIJ78TAAAAAMELHCwSQfdJnUh1PZQrjy0EPlhDlzzwKSgPAAAAACgCfhRULHMwqCaLEAAAAAD1CuYomTZsONQxISUUEgAAAABFCjgj6y10MCAqdhoAAAAAkwu0JvI0SDeRLzEeAAAAAPEJWyftOWU88TFgGQAAAABIBSUbHjA0NzAzDCMAAAAAdwjMI4g3EEAoPfgt1BMAAAAA3AHeFQ811UCsP7cxihQAAAAAEwPrIJ1DAFE1VItPu0P0MVwdAAAYBdwbMzOWPPg53yo3DgAAAAAfCawhpiJ5IwwlejA4PDBGJUYGPSwlMRQAAAAAzwE5FQsz/UELRIg6ryQjCgAAAAB8C3AoLTciO1IzUxsAAAAAvgS+JDhLB2PkbdNtkGI1SYkcAAAAABEDLxYyL307pT02NgQkWQYAAAAAnQWbHLs2m0ncUMFLqDeUDAAAAADgAlwd+zuORMY/NC7QEAAAAAB4ABENJi3/QwVQj06ZP4cfPgPsG2M6mUTUQEMv0hEAAAAAKw5ULaU8sEHtP5I/NEUjThZRhE3AQb8urShmKowqdylYLVkv1ilzHQAA6QiyIvMwsjQPLI0TAAAAAEELQiSKL1Mzki7OHwAAAAAvBYAZCyzxMBoqhxUAAAAAzghJI7kzY0DfQjI8HSvHEgAAAABHCIgg9C0ZOaM+Zz5nOcQwBCVbFQAAAAB9Ci4jqCoqKkQo0ScYJjYj8CdVM8UyoSWCDAAAAACVBf0aEC4+OQs8bTUcI8IObSS1MV83gj7cRD5FHEEjPtBOsV3EY8xgSVSSP6AUAAAAAEID/xY2MfVARUYxQg048zKEM8M2jDt+Pj8/TD85QF9CxkMnQg0+aDvwOpI4tjLeLew1JTkCPZs6Ky+8FQAAAACPBvIboyODKWgyRzYZOGE67DEQGwAAAAAIFjE4o0XMSApC/C4AAAAAygktI88sUjTSOaE+gEJwP2g4OTPFOLo/uUNSPegoAAAAAF8R5y7uNxQ0UCMAAAAAMA/FLT8+t0RvQfg0gR8AAAAA1woOKCU7g0DmOxEvshgAAAAAwgeZHigkJCXQIIoWAAAAALwJ3yV9OQFDI0IGPB84pDV2MtYtVh4AAAAA+ge8IB8yhD/WTAxVgFabT7o8VxUAAAAAzgC/FTM2VUU8STxGYkF7OSospyMDGGIKayNTMWw27S+QGwAAAAC1CUUiRSrzKm8muxxiHg0zbz83ROhAYzf9Jy4XAAAAAO8EYhtjMvs9KT/rNvgmLhMAAAAA5ATvGVMszS25KL0eAAAAAIYFCR6YNSlG7ErKQ7Mu3wsAAAAAiQVXGbwpQTL/MYQoYRYAAAAA/gUnHPoyQ0asTiFMXD27HgAAAAAODXInoTP1OSo6qzWaLskiAAAAADsMUCoVPYVBgTuYK3ITAAAAAB0Myif+Mvc0cy9xJFkWAAAAAPEAXxTdNGtB8EKiOxIsQRcAAAAAYgWHG/0yw0EYR4ZCgTTAJ8Ml/y2oLI8hDxSmIlM/1E38UEZLaj0WJ5QOAAAAAH8SXzHGO/pAJUGtPY04JTY6MQouvTCRNfQ3MzdyNTY7SUo5Vjlao1cYUTlLW0e1SfJJiUr2SM9GVkB8N7YzIDWOMwMq8hEAAAAACQVhGBcpGzEJMOUmpRoAAAAAmQdMH68wVDg5OEQ4UTwHPhE8vDgiNd4vuCkHI5oHjyJ/OVpCPUC3MQQSxgRrGRktBjJdNBA9kEW4RUY7iieMFZIjIEfjWt9j+WM7W8FHHig7FwAAAABcBgIj5D4NSiBL7UJFN6UvPjKjLk0jAAAAAA4MKicqMxczgigTFgAAAACxAY0Prig5O/VEPUhrRiJAfTUOJ0EeRyksLq4wgjDwL24wSzFSMmAzlDMcM/QznjZxODM4kTfJNxo4LThrOCI4zTXXMFAmAAAAABgFASPUQn5SXlqMXE5Zz09aPSkbAAAAAEYJlCLjMvI7kUFpSNNKT0amO78npgwAAAAAQAfUIDk0iD/+QDQ5vynRIXM5Z0yrVNpXCFaFUMRGbThjQptM61BwV1ZZXFUHSx48CCsAAAAAvQWUILs+41GxWSlXA0qsMJYMAAAAAOsB8RSEMG09mkB9O0kuNRkAAAAAGQwuJlwxojr0QD9D8UAbOvcuPR8AAIsKRilyPn9DPz3wLvobAAAAABMLvCkHPlJFOEOPNSMVAAAAALgQtTMmSAdUmVmbVp1HICl8CAAAAABWDcsoHDScN/Q02C4tKUkfAAAAADcGPBuuLMI5+0FWRt9LXU0fSVg6MB4AAAAA5QRjGDgpIzCWMD0sESIAAAAAOQyCK0Q8qEPWRGY9TC8KFwAAAAB2BEQdfDsoTTtSaU2IST9TaFpmWGJLgzkZOdQ48zAlIgAAAADYC6MmRjKfNVEzsC75LKAtJCwaJwEcAAAAAH8IuCCRLjs0mjF2JHYLAAAAACMEeyCnQm9W715DXPZNKziHNy9AKj1wLqsSAAAAAL0KfSWDMLsxxSrrKJhB2lMDWARQiju6G00AHBjJOERD60JnQLhByUYTRi86Ah8yGWk3Ckm+UY5Q1UXTONo0gjQrNa0x8B8AAAAATwNVFD4nkS9ELDsazAcGH6gt9TCFKisbAAAAAEEDPBynOcdG90dmPFEeAAAAADwCyhTgMTZDM0edP4EsGxNBFvQuWzsEPhQ4eynlEgAAAABqDTkqMDZtOVMyXh8AAAAA6Q0QKIAwwDDbKC0YAAAAAIkMHiu/QBJJxkaiO380azNMLUonBRkAAAAAJw1UKBk0aT7vQ0VE/UMvSDtJOkZcP5E1DSsZGgAAAADiBKAaZi+7Mtko+REAAAAAZwptJ0o5Nz9SOsQpxAwAAAAArQbCHLoriS29InMOAAAAADEQMi57PBc/lTWmHQAAAACdCiclKTW/NqUtOBsAAAAA1wtsJpEyJzWiL8QiAAAAAG4DExuNOoRM/E/ARlQvaQ8AAAAAvQ7/J38rKDBGNP00tDEeLNYqwzBdN1g7RDstNj8t0iAAAAAAQhR+N81HmkjcO/wfAAAAADAARCBnSq9gDmqNaChdJk6nQ7JAyDUiGwAAAABXCX0icy+MMUc30UPQRTFLDlBeVblW5lD1QNYgAAAAACkDhRYfL5Q5/TfuLPQbAAAAAAoJPiH1MQ84JTS6JkIRAAAAADwLQyLtKrsuZCpHGQAAAADxAdwTMC/qO5M9JTYuKc0aAAAAAJILcSYgO8FLaVQ0WMdWnk6/Pr4bAAAAAAINKi4oRZ1P7E/IRQwtcAgAAAAA8g4pK3w5E0B8PjY02yAAAAAA3wUVHtc04UCURB5CFz4xNKkt7CoHMlI2Jz0DP60+ozkTLGIXAAA/CKskmju/Qw0/fCwdCQAAAADyAxwaWTKjOf01Wym1FAAAAAD2DnIpUjHYMSwuxSd6JXojTh0AAAAA3AqgInQplipjJTkZAAAAAOgPnjAmP3JB2TifIgAAAABMCgklUS8NL44lWxMAAAAAAQaHGkUpAy6IKNUWAAAAAAENeCipM9g2FjDYHQAAAABrDX8r9DgQOXowESEAAAAAiwOPF40ufTVbMkwnoxRoD+colzD9NUw18Sw1HAAAAADUCAcl7jo+RcRHk0bXR7BK60klRMQ5RS2jHgAAAAA6BqsaZylKLogvBDqZPgVBljwuMI4YAAAAABkQoCsINz89tEBqRURILEcXP8or+APAINBCMFbfXtFc+k8dNX4AAAAAAAIKnyc8PZhDZj2xK44YAAAAAL4NHirdPIhJC0ugQPElAAAAAAkDNBswOC5EPkWxO8AkAAAAAAMMqyd+NRU7XD6gN+wwEjJlMawz7D9jTh5YolxRWihUy0cGM5oTAAAAAKULuSWKNJA4DDKnHgAAAABvAoUjM0hrWKhcyFaSS3NH90huQ7Aw7Q8AAAAA8RCjLQA84EfJTupQUU47R2c8Xy/dHwAAAAAGCAYeySqEMZoyqCpjFwAAAABuFsY21EI+Q285ECQAAAAArggpI/43xD5hO2wvlBsAAAAAERBSLEA4UTy5OJotFhoAAAAAVQeHIuY5GkCDOB0gAAAAALkGQxwMKNYpOyEiDAAAAAAVDB8l3CztNJ5BAFBWWkBh42OlYONVVUQlN5YyXSmuGAAAAADGBUwZySfSL3Y12zfxNaU1xDWAM+8rVxwAAAAA1AjXHzIoCzRlP9lGMksNTidMGEWfNykhAAAAAI4MOCz1PlxFPkO9QEpDDkOJOBYhAAAAAM0LmiqAQR5Ks0hGP6grAAAAAKYKCCZdOGI8BTRZHQAAAABnCrErSkicVZ9X0U7aOBsPAAAAAJ4LhyLeKvktbSkiGwAAAAAWC18i9y1qMv0xtzIrNdQ0lTFPL54wITCzJ4MUAAAAAIIJHSKJL+E1TTltOMAyYynZEgAAAAAKBBcXHSsyMUAsth0AAAAAkwsKJjg33kSBRw1Avy6dEAAAAADqCaMj+TYQQ7FI/UXoNugTnQ75JiYuDTUeOUI81kCLRUpIDEqrTQJTq1YZVk9R4E5/UoJTqk/+ROkyFC3HNlY33TNHLJYo6SIzGwAAAAAlEJQsKDjKObAwFRsAAAAAvQl3I7MwxzhrNqcmCwAAAAAA/A0HKfEzTDUJKzMUAAAAAEkRzirdMVo+TElnTCtGDDQYFrke/DCsPb5F2UZgP1Yv5BgAAAAASAh4InA5+EZ+SspD7jE7HMgjAS/gLlkkXw8AAAAANA7rJhguuTIBN0Q1LTEiLP0YAAAAAJENwCrKPMFDj0AJMkIfEDKnPJM7NzC9GQAAAAAKDKImLzRyRExOdVArSpI7WidDFgAAAADpCsQinS+RM/QrNRYAAAAA6gATEocr9zDyMc82rzRbO6Q/wz+OOjw3MT5DQx9F/TnJHgAAAADGCzkokTqPQANBv0S9UR5bT1orT005+x0AAAAAhQJ1Fgoyrj0pPscx2hIAAAAAQwZjIac70EYGR4A9Bi3iGwAAAACvCa0iVzH4OBo71z1zQQY/STQ6JFcWAAAAACAQmDCYQzRITUFlL2AUAAAAAAoKtSVgNgY8uzpXOkI2uiQAAAAA1wnYIc4xU0ObUD1ZUl0JXFZVOU2ZRodGh0ZzQf81US4eNpBAkkObQ0pJ/lLeVgFQODuUDQAAAADwBTkc4S0QMlQtmB8sBgAAAAAkCq4jqjRcNvcrjxQAAAAAbhjwOLBI9E2SSm8/Yy+/HAAAAABdCI4foDE6NtkryA4AAAAAqgwGIgopNSzcMJ04iD+TQ1tExUNwQxVCKD8TOhgwVB0AAAAAWBF3MGZCzUbhQdgzzhoAAAAAVgtmIaMteS/1JTER/gnOJSo7SEOCQXgzfRMAAAAAMQqhI2s2Oj1VOucsZBUAAAAAhArBH1AqCit5IggRAAAAAFYIgCX9P45NMVDGR8syfRMAAAAAHQzmI/cu0i8DJ6MUAAAAAPkJtCHnLwcxwiWCEAAAAAAeEhgyHkbGTRFL2j3NIgAAAAALCkwm6zrPPxw5FSVtAwAAAACHCDwgmjH0NcAudBoAAAAA2gQfIdo7QkWvQ7Y4ZyPRBAAAAAAlE58sIjhVQNpEnkSdP6Q23SwbIQAAAABkEtM1m0x+VNdRGEgyPFovcBg5CicgViwTLc8k2RQAAAAAMwxKLglLNVtyYEZb9El6K3whQivALm8q3CXfLN4wPSqFFwAAAADSBt0jOEBBT5VUv1EIR6cxcAwAAAAAHwaNG68vgDj1NssrqRcAAAAAXSvlUZ1iDGd+YgVWdEHbKNYVAAAAAK4QwChWM9M+K003WExdEFxTVAlGyDVkLW0gAAAAAGkTASs6NVdDKk2QTUNCICVbBAAAAABPDCEp/z0MR9lFRDrpInkDAAAAAOkNtSprQJhMTU7wQ4koAAAAAIkGOBzZMPE8jT9HOOIm3Q4AAAAAug+VKdszxTOVKlUlNTAKOhM51ywLFAAAAADFFGM2vElpUWhSkk0pQcEsPRUAAAAARwjGK4pJwlV2VpZMYjYkDwAAAAB9CUch0DTnP5xAZjt4MeQrVS1RLxstwiEAAAAApQnxJmo+fEdqRfQ4nyEAAAAAZhoVOqVH/0ghP9gn1wQAAAAAzQvjIqEylD2iPXwyABoAAAAA0hnyOK9FmkWIOWceAAAAAIcI3iA5OZJLNlR+Ur5EWiYAAAAAkw82NeRRa2AVZHJd7EmjJgAfqTY2RW5KZEcJOzYhAAAAAKkFiRvaMgVAQ0EwOH8lExQAAAAAqAnWJ15BQU78TghGmTdKKxIo+RsAAAAA9Q/jKC01ojc/MMIcAAAAAEcMgCdzOJc/50IjQHw3zCvnHAAAAAB9EJso4jQyPRNAgj5FNlIkRwwAAAAA7wa9G3Au3jd4NoQpThAAAAAAkA/zJwcxSjEMKikbAAAAAAcO0CYnMD4uDCLBCwAAAADtEscxLESySo9GhTYoGAAAAABkD38lIi+rM/gvIh8AAAAA1wcVHgYvcjO6LFkZAAAAAF4MlSVpNWo9Sj3pMf4XAAAAADwEjyHePoRKK0r4PnkmAAAAAEQHgBpsJ0grySQtEwAAAAB/BbwcSjIPOLUxwh4BDD0nqzk1QXdAHzU5GwAAAAAZDYgijC3tQdRPF1cKWuJX+lJyS7VAqigSBscPDiwNQIJNylJpUBNHOj0eOb81+DMpKWUSAADbCMgfGDN1PoxCGUCQNpcjUwcAAAAATAuQI+YxFzKlJr8TAAAAAIkOciXFM69ABEijSbpIe0iGRsBAYTnNMssrkR4AAAAAMQ4WKuk7SUF+PBIvdBoAAAAA8xtXO7RIs0vlReo1zRgAAAAAcgPLFQAy80W0TF5JKjzSJQ8STQoKH4ss0zYUPFE6/S8tIAAAAABUDhomyy4WMaU35EaTUKpPI0QyLbQNGRMKLTNC1FlJZ1NrumaGWO09JxgAAAAAow1LJng2qD6aO60r/RoKLp890j9jN1MiAAAAAF0MpSDuJMwniyX2GQAAAABNC7chNC26LtklqBEAAAAADQ4cJhMx4zM+L90iOQ8AAAAApQ5pJhM0CkA4TdxYsGDsYhVf4VXUR7o4uy/2IFwH1R9HNuNA6kA8NrcfAADaDSokOSxxMIwzbTcbOJ05hDeBKxsQAAAAACINOS5JRS5O5UycQNwkAAAAAEAbSDkoRWVH0z8MMfEwmUWJU4lW7U69OQ4RAAAAAAwgU0FnUCJW21MySBsw3BAAAAAAOw4eK70/F0y7TmRGri9aCQAAAADXBFcepDjAQ5JAFC0KAwAAAABrDM42flbqZXRqY2RhUjgxAAAAANsfL0L8UUpVlk7EQEw2kjTcL7Yq7S+oPj1JJ0vHR7tGEVHuWnRfk1rnRxgeAAAAAOISTSoYMU0z1i/4JJwSawq2Joo93UdxR+o7qSYJKPk3LDmFMSEtqjYZSwlUPlLdSKs/MzzGOboysyPOBgAAAAD+DKEkYjFLMiwo4hIAAAAAzQWeG5wyyz1RPK45yzp1OW81VS2QHjkFqyBbPdBLpVB9TmpFVzkuK9MWAAAAALMLUSRENWs83TvZMtMdAAAAACsLTyK9MRw3KzI3IAAAAACmBegamjaHTD9YCFoLUpxAKStjGgAAAADWDUsrMUCFS3hMPUTxMMEUAAAAAPAHzxs8KUgs0CZmGAAAAABjDmAp9DnOQ6RFJEAqNConBySwIcIWAAAAAGENLynGOkBBLD0DLqUTAAAAADgCph7gPCZIukfgPB0n8wkAAAAAqxXoM+k+rj3sMZoZAAAAAF0HqBtdKr0sBCXpEgAAAAAdCNAbqynyMG8x+CjoFQAAAABhDXEkrS1RLws6L0syVmNbzVySW1VUf0SrMZg1/TlrNdcoBy1HRmRSv1F6RPso5wcAAAAAugY2G94rJDC4KKUUAAAAAOEE+xlYL0A4pDjDL6kbAAAAAGYVZi/DOPg3ASgAAAAAWQvJJ1E9JUaRRA04ax4AAAAA2xfCNRNFYU31TrhIFDlRHgAA0hHJLUs+5Ee6ThRRgk5yRus1UhcAAAAAqgogHzYolinuLHc6QEZ1ShtDYzBoFQAAAABvDPEmUjrjQ+1BSzE2DKYXnzOuPB47RzHJIEgkwUCsS19KNDzNHAAAAADeDYEpQ0EAVrZkEGpSZTdUijAAAAAAAwuuJFc2kzsDOAMtohoAAAAA3h2TQElPH1L5Sn86Yh0AAAAAPw4/KA03KznqMHgdAAAAADYZrDUQQc5FykNFN/obAAAAAJceOkGpUuRYGVU1RisoAAAAAPsJ7B41K2AtjyYHFgAAAAB/AA8ZCDooSlJOzkkqOMQRFxWpLys9/j6AM2IXAAAAAMQElRpvMlg/8kIBPbssvyBDLQY/yFOjYWBmC2I1VFc6LxEAAAAAcg4MKN81azrqNQcp5hQAAAAAORBHKcQzJzlLO9w1GjTpPBdEl0haSStFdztILaEqIjYHOosyRx8AAAAAUBAqJyEt0ysUJYwk0C2aMdkuvyavFwAAoQNpGH8tBDLxJTcKAAAAABIRdSZtKScsFSy2J7wcAAAAAMwEDhytNsNFYkuWSdZD0j0hQQhIuUgjQ7c5KjVDODEzkykELUc4l0j4UuRSkkgfNTgZAAAAADIMECImMLM8J0ezTOlJGkHiNMwfAAAAAHsfIEREVl1bMVURQVITAAAAAO0MnCN+MCI3XTacLroeAAAAAJ4PqCWkLMEwdi/+KF8bAAAAAFoAbxywPyVSLFkyVoJIHi0AAAAANQ0HKqw+/kd2SO9ALDJdHSsR4ynNNKI4ZTjJLwYpxiRgGGsRyCaXKQgynj1ZRXZPdVj7XOpcQ1lBUHlCvjNQKWcbAAAAAMIKLSD9LcgzBTF/JEUPAAAAAM4FqxhhKNgsLyrUJ5A2ekfWUYBVHVJFRws2rB0AAAAA9w0DI40pBStnJUAVAAAAABwF3hpAM6BBPkUzPmIrlg4AAAAAGQ4vJis2JkEUSFZMy06NTxlPhU/qUKBQyEzzRTI9TjSgMV0uUi/CKa4bAAAAAJcGqRmwKE8tYyp1JYQdAAAAAIwSfSrONN84rDP1IQAAAACUDrImgTRmP+RFPEf0Q2RBVUUyS8VSrljKW6xbJljBU6FNY0VdOnkvcirXM7pRumovdmJ2nGz+WSNId0BjN/wkMwUAAAAA3QbVKTJJ3VetWexPGzwlMh07Jz93OEAiAAAAAHUDGh2aO0tPeVlCWEBOnT29K28p6jR3PEtCJUacRylHF0bPRXFGpEZnRaBC6z2+NT4ndht+LtY+40J/RNxRkF9LaF1uGXOZdS5xTGD1OxQMAAAAAJQFvxv5Mdo7sjgvJm0HAAAAAN0BORSeM15J4VHhUfJML0T6QNxAxkDXQUJIqll0aFJrsmJ5SwofAAAAAKkJ8R8oL+UzeSzCFx4b8UCZV7FiRGVQYSFaOFQ0WDVarFM4RLwqAAAAAL4Jjh9tLc4wzCoZIColFDQAOPExhx8AAAAAWguCK3ZChEdsQn44Vi+LLOAiUBMAAAAAPwhwII4zsDi8MOIZAAAAALcB7SKxQx1RIVM7TFY9jiQ/AAAAAAAABwIcay0aNvA/skzOVXlYLFTiSQs82y1VHgAAAAD4AKUdXTySSIJJ1kDeL84WAAAAAL4JfyONOFFDHESsOn4llQYAAAAAKghWHgs1mUWRTPpIvTjJGAAAAACSDvcmSjHtMWU2SklkWr5hwl3RTEsqAAAAAKMWIzXTQudC2jfBIRQEAAC5FfcyHEHSQ1071yQAAAAA+wwqJfgxrDSmK0gVAAAAADQQsiwxPaRA3DpML94eAAAAAAkD4yJ+Q9NT/1cLUek8qRYAAAAA6QYBHH0ttDLNLY8eAADwCSEfJCzUMwQ0NitrFwwPcyQJNGVF005dT2NIcTweNas2VTVZMoQxfzEDMOouCy63LAUtmi4oL7MwkDYoPWw+OTitMKohLw8AAAAAhA51JW8x3zbGNrozOi/wKAYcAAAAAH4H9iBROFBDx0J6N6QmmxcAAAAAoA89Jd0sEi1WKV4dAAAAAK4J3h1aKu4v6y61JUcSAglpHlsysEAISAFMcU3mSnZFqD/sODow7iAAAAAA3hG5ME9Ft0/oT19FiC9GEgAAAAByETMoojDgOkhFIEuGS2xE5S8pBQAAAAB8CDshiDVYPyo+ETV3MPI1Ljq5NEgkMQwAAAAAwQcgKvNLrV+UZjJizFCXLewKAAAAALQLmCVhNbI0QSURCwAAAAAICFIuck0DXFlfG1rJTnpDmDz7M9sgAAAAACgUyTFIQptHWEKEMIwPAADbCVokPj3UTYVUMlGAQo4kAAAAADMQ0iZsMNE04zGSLSot2S1HNsRBTUVJP5ouug8AAAAACAT4G6k540wLVbVS/0Q0KAAAAADEDWwnojaOPPw6BzXOKroYAAAAAJsNHy7oRU5QGE8ZRoYzpBQAAAAAQgbVF6YkHiioJLoZAAAAADwI1SAPNrs+mDpPLTQqBDZwQOVCfzsaJgAAAADvB/MoPEY2VaJa4VfnUjNVNlWKUTFEiSoAAAAAAAvcJQw5E0PlSVxLHEkcQIAsZw0AAAAAkhrAOj9JtEzzRaUyQRAAAAAAwANHFgspryzHJFAUAAAAAEsDxxeVMtNC90bfPzAsKAwAAAAAKBS/LtI970YySKJBhjHOGgAAAAAdChYlDzofQuc+YC4YDQAAAAAtDW0sPUMYTVhMUUFOLgIy2Eq0WLBbvVQPQxoq2RUAAAAAcw/iJBQtAC9GKgkcAAAAAP8QJSrYOL9BJUQCPtQsrQ8AAAAAKwt1HwYrozHDLqEdAADmEBcsNTlCOmAwLRoAAAAAzwS/FxAvMkAYR4hCATGzEQAAAACiC04gQCy5OoZM01pCYdteYVH6NFMAAAAAAGQJviKQNb45ay+XG6sn2DbHOjIywBwAAAAAnRDvKjM3NDj3N/A9AUaIS7FNLkufSJVNRFRtVpRRykWqMb4PAACaB18hpjq7ScJOakm1Nw4XAAAAAKMOACz2PSZEjkE1NcsdAAAAACERhSkdM1oxgisJLA8sIiAAAAAAgBgnNew/kz9NOWc8AEk2UbRSVVBnTMZJYklUTJFP9U7YSYk8PB8AAAAAWhVNK8MyVjyvQjxEpkIQPuEywBoAAAAAsQ62KsM5SDqFMIQddgAAAAAAjQ38JhI1KTWOKCIRAAAAAP4LFCHsLWE1KDSjKeIVAAAAANYLhiDiJxQp3ig+KBgnkybUI3seWia1OOE9wjYNIQAAAABHCAYduy2MNfgxbiAQAQAAAABcCqMg9C9rNd0xDySVDAAAAADnCKUkyT6ZTvlTBk8RPl8dAAAAALYFiCX6QzhTOlYLTt04Qx9+MA1FqExfSUE74B8AAA0MbyVxNYI7ij0aPmVBxkFhPsBBskpbTZhI6T64NUI83UEKOhsjAAAAAEgGVSXfQa5OpVAjSm9GWU7lU4ZYQlo1WGFOgTTKAAAAAADlGzY66EdSUatcFmVFZuleg0wmKmgNdy0CRvxRP1MnTf1JLk+kVg1YBFPUSpBENT9uPEw2UCUkC00N+yeBOrtEGUlgSCxHNkbRQ/c4QCoRM+hCx0rRSq9E2DvAM/kyEzKtJqYQAAAAAIIL4iQtNxk/mDw2M5ExdD4dSu5MCEuGRLA7Sy9fFQAAAABZCMgfHzGCNyU88j+mQhFFwEJXQ7xIU0jAP/8uEhONC+Ii4DJDO/M+/kBXRndPA1OtTpdHUEL6OpEueR0AAAAAlQ/rLzFFxUwmTcFKCkdGPyAxcB4AAAAASxA0JaAqgivTJ4MaAAAAAJMDDBgLMKc7LjzOM/MjjQ0AAAAAGg+RKgQ6mz67P+A/kz97PlM5Ti2BFQAAAABZCa0fiy4LMtUryhsAAAAA1g93JxEzDDcmObY7kjzZNWgothUAAAAAIwthIrMycjr+PK5C607nV89XNkykNmcxDTr9O0Y0uiy7NK9Du0x7TDJBuikYDgAAAADZE10sPzRtMscqfhwAAAAAJgfOHew6qFA3WvlaTFWwSig9pTVXPNhFNUbWPkIuihYAAAAA4wTAGuQxRD0WPhY1XyLYCQAAAABAEGguekWtUz1Wyk/4QMorlxgAAAAQZST8J3syukRtT41TOVEoShNFIEbGRgpFO0CZNy4sPh0AAAAAKhlpNqpC8EShPzE66kWRXS1tCXO+b9FmWV0xVPlGpTG+EnQElCJaPYxJDk/uShY/DTAsGwAAAADYDKEvWEmtVcZaUVooUpFBhTHQK61Eb1RJWGdR0j7WHgAAAAALDN4fTihZLKoqMSOuHYwnmzK+NbMwlCNIGycmeylpKFIkXRgAAAAAWhQWMKw+VkVqRcBAZD3OOUw3wylVEgAAAAD/BekgCDpJQ9E//TDgGAAAAAAPCfYnwEFmS51IyTuwKjkosjAzNGAveR8AAAAAAgMAGlcyKjtfNtohAAAAAK0EHhlRMndEtU7dUR1O6UKHMeIpATAmMZUplRkAAAAAXg7fKcI6mD9CO7wsWhUAAAAAqBA5Ju4uaTgxPCk7hDfCMakodhkAAAAALQ3cIlcx+j6mSrJQLFP6U49Q4kPOKwAAAABnDe8xO0vKUy5Rk0RXLzsWAAAAAMYQmCZhLP01AEPiSFhI5ERGQxU++DKyJ6gdAAAAAAoGhSMtPsFJD0r1PkslvhGbJxIrDiqFJy8eAAAAAC8HDCNAQERUal/+YZRdVFWSTRRIjkABOKUw8S3NLyUtkyeNHAAAAAD2CvQlFTkmP3g8KDH8GgAAAACMDw0rdzofQIg/vTpeMkkkIw4AAAAAehAMJp0vMDYBNwkxpyQFEwAAAADVBssYkCUjKL4gsw8HELQlAC9EOKk82zppL5IVAAAAAMAHOB64Mc48+UHuP/U29CMAAAAA/Q7aJJsy60HPSxtRx1AmSkc/oDM1KjEk5CcCNlw/dUIcPdovNR0AAAAA3gvEKYE/A0cTQ6cxBg9ZEpctWz2bRDVFmj5wMJsbAAAAABIRyifwLi0vfiXsEQAAAABYEhgxjUJwR6lAQCzDCRQTbSxaOHQ+3zsNLykXAACQDuoiWC1vPMdBKj0NMt0sCjTYNvo3rUWPT4lQ40ZFMVkPAAAAADMStSgjL78uDSWXIV4yCzr9NikqShUAAAAAvwTOGactlTHnKPUVAAAAAHYVBDP4QNJCNjrDKssaAAAAAA0MxiJrNB1ET1C5VqpVSEvjNIEaZhrINPFJxFL9ULtD8yYAAAAA/ROHLtE760AiPkI0oCQuEQAAAADJDRQmzjKIMkYoHRUAAAAAGgyOHzQnvSrKJ9wZAAAAAIELiyJNMSQ0XCpEEwAAlw2VI/kuuTF1LKAcAAAAAHAfekPWVxRli2upauJg4Eq6NuxGV06/U4NVkE+TPEwXAAAAAJMHYBtRKV8rPCnMN9RKKFM5UB5CYCmCDwAAAACiAUIUoipcMfgydTsqRWVJZktLRx48FiIAAAAAMREjKcMymzRcMA0nSxcAAAAAPwhyKnhKtFxzY7VfLVAjOCoztTMMJI4CAAAAAEkAbSynWMRw+Xk/d65n+0cdJAAAAACCEaAn6iwWLuMtCTJ9NWw2ejUkNjQ4BzeSNF03o0C6TP1iCXbOfLd4QWgrSmccAAAAAAMvoFvxc7t9BXyVb0NZ/ENiOkElAAAAAK0J9R7kLCsxeDRrS9Rhk2tYasdenEeVJwAAAACxKrdOAV/bY4tfKFHtM3oCAAAAAHEQ9Cb5PGJavW6Id/F1d2maULcvZBMAAAAAExXYNclOv19zZutkjFtATGZApzk8NUE6Bk8nYl1t+WzhXxtAAAAAALUKQCPAMxc3WTDYHgAAAACJCzgmqjvVRuZHWz5rKMwKAAAAAIwSNSuoON9CoUmJTJZSNVgkWc1YXVxFYclh+FpUS4czPxwAAAAA3g92LcZDLlF3U/lLVkCBOcw4KjPaHwAAAADdClkoDT6nRXZEWz1uMSweAAAAADoRZS30P15JeErjRxxCGjVsIAAAAAAKDiEvdkrSWZte31tKUW9FIz7ION4zGTB4KF4ZAAAAABUJricCQ1VRkFTSTGU22AYAAAAAqhBRMzZOEl/6Za5kUl3DVcNSp1KnUYROb0azNyEoziK2Ks9DDVNMV/VQ3z2qJoU1ikY/Um5WBlKhQ8spbgoAAAAAUwk+Ivc1VT1sOQMqIREAAAAAiBInJ68tizTlOtk+BkEOQy5F3UZ5RxJGIELYO6A0ky5CKqsfAAAAANwNcCbuNPU5TTWQJWALAAAAALsWkznLTfhTJk9+P0wkwAcAAAAA3Q21JP8wyzYmNnUuQB0AAAAA7Ba3NB1E7UdEQRgvhBzxK9k4/TxSN8gndBEAAAAAHAmRHaApHiqiITMSAAAAAIMQ+jK8SldVZ1ehUgVIwzi7JgUNAAAAAFMVjzIuRdpQLlQiUlRQCVWTWzxfkVvCUldKik1iVdZTA0fTM6cxCjvIOekscxMAAAAAwBD+KQ410TOKKYkXAAAAANwUdzi/TQtUfE7tOz4YAAAAAPQQGysDOKc/AUnsUFdXYFiuUvpFei5mFFchTTAcO2k9vjd8JkUQWhHLJRcrtixRLSAvSzbMQUJJi0YWOc0jkCvLQqVOJFGOS+8+FCkAAAAAUw9mJbAv5jNWN8BAi1HZXftfH1g0SFg3MiojGgAAAAAYESYuSz/0Q3o+dy7GG6EjMSceJYEjXxsAAAAAKhptOmdL+VISVXNQ2EUoRQZVFWLjZZJgyVOYQRks1RTKJf462Uc4Sg1BECvEIT036D2tN28iAAAAAJIMKicrOvJBrEAnNzw1ukrdWZdfL11tVIZLqUgUSVJJbESjNxkq/zVDScFUJljWVo9RlkYOMW0aAAAAAO0MRyP1NOFDXEpgTPJMX0reQTcxRRIAAAAAiQ/oJQkv1y/kJjMU1REMKn442EO4TVVXRFsSWPBOD0IuN84w7iwEHwAAAADaDtUprjogQds81SyUEgAAAAABCyclgzhdQKM/fzesKvMZAAAAAJwOISn6O0NK3VGHUxFP5EIMLhEXAAAAAH4RtyvWOLo7OjRLIo0NAACgEGYvwEZaVUNcq1ynVy1OJEHKObVCLk0JV6JfN2aVaNVlrl1fT4xAuDcCLEQhcCvgOHs4dyxZH6otaz5URuBCaznzLgUsoi74MFMxgi6XKc8eAAAAAAgYoDPPP3pBcjdAHgAAAAAPFU82n0ssVExSJUYlLZwPrCSPKzsyQj6mSI1Jc0GWMwMlgijkPmVN4U88Rt4tHAUAAAAAJAanHSU1rEQ/TyBV3lanVCROD0SGOXEx0DE+OsE6OzNBKyQonyHtFAAAAABDD7AucUNBSz5LIEbLREpMwlNIVp1Qa0UQO3U6UTmrNoozcTEPNGk6Kj4kO6Qo1QUAAAAAPgqMHb8nfS4BMLApLhkAAOMNqic6Nfk3sDyxQkdDYUCKN3g30UFFRcA74iEAAAAAdQrWIE4xjDdrMmAfAAAAACsWDzW3R0RR7VXNW7NhGGTFYq9cpVIdRqJBm0dBSlZFXDSIEwAAAAAUFJwqjjKhNR40OS7YHwAAAACaDRskczS5RFpRCVcDVq1PeUNILQAYNiMMMKcxhSe2EgAAAAANFlg4IEsoT2dK00HCPGk5WDE5JbAVAAA8BlYhPzpXRadGJUIwQ8FKaFBYURhRzFXYWPJTfkZdL+oTAAAAAEsNbyi2PVBM2lIKUYdGGTMDFwAAAAAyDg0jXyxDLRMnExoAAAAALCSqRqhWfVrYVxBUxk1ERU03fyIAAAAAww9AJtgxUDv9QA9AkzSXFKAHZB4UNS5EP0vpS8pGGDvuJ+gSAACcFOsvYjx1PEcykx0AAAAAFxSGLKo5D0YoUp5dd2NoYrBZX0pgPaU3pS5CH3MPDyzrQh5THVuZWT1RSUTtKxgDxSnNSNpVLloYWONNVEByNWguwydKGQAAAABoF0gvjDrkRa5NuFBtT21KHkGlMQAaAAAAAGUNWiP9Mao6sjtJNf8rCh8AAAAAVA8kJakzUj5YP1E+ED2qNAsg3gQAAAAAERCrJccsgy9MMNsxIjhhP1xBE0CXOtc6OT8DO1YsqRIAAAAAXBApJS8qmSnZKs4uzSzML04p0RcAAAAA4xovPHtNu1IzTZo/cjknQeRCxzlHIgAAAAAZDkUi+zEcRM9P0FJUUJBLHEaIPdst4BAAAAAA9BPRN1pQcFwYYNNaiUp/L/QdJDo3TkFX+1a8S6kvxgEAAAAAMAZ5G94sFjDMKgMdAAAAAJ0UKDJ/RMxOf0+BSWtCC0K6QZM9Vz4zRj1JA0maRWg/BjZCKr4cwAlXIyA4sUDBPNEusS2fQhhTRVwIXFlSeEO9PwNANTMNF0EJDSWlODg64S1uHrgoQzEaL6glzxYAAAAAXAl/Kz9GK1K7VLVNnzkxEvcTwCmSMO8xJC6uIAAAAABIF7QrGy70MVo3mTpmO/07xjwBPNM5STghOMk4ATo+PvtG4UxPTPNGaz5NNPEv/zcIR/lP4E2RPo0jAAAAACUCGBWsKrUxqC7ZHQAAAADoCX8ciCajK08u+zFcMdkwvzY2O05GflTVWzVb1FEnQBw1ZTuiO6g2ujCgKzgeAAAAALgF4COvPu1JUEqBP5YnMByVK5EukC/dLk8r3RwAAAAAUhbTLmI3fDX5JfEPhCHmNMQ6rjRPI4wMAAAAAOsCXhk1L8s0Ei0rFwAAAADiEM8lPiwILDoqVjCeOjFDK0pSRz8+WzgKO2E79TKvHgAAAADAE9oqrjSXOQs3MStcFQAAAABHDp8tGkyCYQ9rXGrZYINQZkJuPNQxbCkGL98xqyskGwAAAAAxFyY5kE+IXLBhS144UIgziA33CnkkgDVLOo06Yz3zRNpLr0pNTHJReFLOUP9VMF+LYRVdDlcxVBNVklQ6UFBH6z0yOT86ajgLNtc1kDYRNUkv2B8AAAAAuwjoHKIrsDCpK9kaAAAAAAcHQhsDM79BukXvSdVS9lsoX9RcBFe6TyFE3jR2LQIuai6wKscf0iJSRfFagGSRZNFa8kkeNfweAAAAAEMD1hnTLwE2oTBJHgAAAAARAKkbPDflQJg/DTU8Kqw0TkRYSwxJLTvtHQAAAACdFSU03kU1TC9INjiiGckUzjNtSL9U11i0VMhKpT90NwQrKBUAAAAAtRC7LMA/sErnTlpO2UevN5obAAAAAMwSED2YWiFphmyfZTtU2DzkNvI/PUIBQ6RIV1IOWcJXUk5PPCImyxgAAAAAeQOPG0I3LUbVSzBJgT1FJkAGAAAAAOEUXC3hN5A76Tf/LI4ZAAAAAI8T1THGRPRMGFB7T95MxUtWS5FIc0XTRFxHp0PnPZA9DkdqSxBGYDZAKbclBxcAAAAA7w8oKY09bkxDUWxMBD2+Jdso7zhaP2tAUjzFN4QvvhsAAAAAOR95QpNVtVy/WblLeS4AAAAA8xE0Lbs9skeySiJGFTlOJ+Es6UblWJhhOGPTXzpZVE8OReo3hyMAAAAAAhJYM9NIjVBOTVw/9iMuB14c2y3cM+sv8iKoDwAAAABRFIwsYjytTYFcQWXsZhhi/1clTgNHd0K3SWNR01CtSNg9YjTrNG81+DKuMe4t5zA5MVQtQR+qE5ItvjexMzApsyviNIM4IC9iFgAAAABwEKkokzWvOaw2aTV/PnhLX1cTXalbrFIeQxI2OzE/NpBFfkt/SVk8fSL8EF8oHjfnPTBCFUOZPYAx3yV2GQAAAAAJD6glvjLiO1g85DxSRpNUllzaW4tQMDcEDo8PrCcbNCE3Ni/NGQAAAADDEYclDyx4Mbku1SUQJSIvpzDeLrwydjUIO30+Sj0yNDAgAAAAAIIUfyrMM/Q8jUP8Rl1GvkAGOV4tmhwAAAAASAxNIQcsoy4JKAQVAAAAAMYUtShOLfkzOjiyNzowPSiJNBtBZ0hzTztSUE3UQIAx5itDLmgtWSe4KYs0KTlkOTMzvSIAAAAAVSnASvRYiFwuWE1NV0HCPk1ESUbsOoofvA5aLLRC4k4hU1ZPjENAOTs0sDAhKpgbAACcDLIk7DYeQg1Ftj6+LZwSAAAAAKYRzSeyNyVJR1S7VwNYYVaiUVxDwyWbF0UxrjzgQqBK5FI7VXpRRUjlOS4mkQkAAAAAkQnTHc8v4jx5QM04diIVAigIoiCOOJZI5U+OTdE/mCMuAAAAAACLBp0c0y7MMfwokysARKhaiWmQbhNqtluUR4c7ozVLNGwyYDEwNAc/Pk8xVjpVvE1rSEFKkUjcQCc04TTWPW0/QDv4Mi0lOhAAAAAAoSM/Rm1XxF1lWcNFmBIAACYFTB51Oh5LuE8GTMBIeklbSeA/nCr4CQAAAAD1EjYtXjgGN4kvzjdIT/tgfGY4YXhQejVjGgAAAACwCU4cTCm3NP07az4eOjss8BIAAPgK5iFVMTo53ztXN3YxwytRHqoKAAAAAEIMNCIqMCE3OT00RBZD4TodN/kzJCiuDwAAAACwG/o8w00zUeZJRjb5EgAAAAAlGGI2+0inUzdVhE+uRV82cRsAAAAAggycIpYyxj6ZR4VMyFCxVSpWDFCYRe4y3BIAAAAAnhDEKJM1+zl+NVYpcBcAAAAAJAXLHK04MkoUUIFLJDz7JTg0j1EQYSFmbWNBXG5TnUvwP9gqVxu6LLo/HkvRTvZJ7jx/KH8V5Se/PglL6k8jThhGEDjuHwAAAAB3DQMnCTmFQiRGpkWOQY46iDO1Lc4lRScKOu9Fu0WVOa4fywIAAAAAxwjzIlY5NkVpSQxG9D0MMdAcAAAAAG4GwSHaPk1RL1kEV9tJhy0AAAAAFA/dJZAxWDnzQaZL0lJkVcxTbE5NSOtF8EZYSHRItEZ6Qr49qzx5R5dRHVUyUY9FEjQUHgAAAACZEXIyaEusWTld4FlZVBdTXlEiS4o7QCIAAAAAkQxsI6MzdT6lQ6RClzoAKwkVAAAAAAsQvS3pPxhExju7IwAAAADfDNIluDglRVZL+UgjQHMw5RUAAAAAVxBDJ0QxNTThMIcrbiLLEQAAAAA7CoghcTc9RuZKaEfaO5YnjQsAAAAAtRCJKxQ6RD8YPQ03lDViN3E8hz4KOoMrYiTLNKlFr1DAUsVJuDGsDgAAAAAiAeobnjoKSTpLsUPrN1g40ESfT/FSvU4VP0whAAAAAJcPiCeUM3w0lSvZFwAAAAC0EDM1k025WM9c7Vo4VPRNs0svSGBGu0bKQ4hFOkxIU/9UXE9ERRU9Izw5NsIgAAAAAFMEFBvbNX9JFlbvWA1SKEZNRUtIikh+QdIt+AsAAAAAqA31JPs1VEEyR+BKY0wNTBpFQTQ8FwAAAAC/ChEyKFH/YFtl+14vTfovrRAAAAAAjwUdIuI+kE6dUkZPJU1TT2pTQlJUS4hCGzxPP05NglY3V9ROYTonGQAAAACzEOkpVDrbQjhHoU1nT1NGyjGIMD4zWkQEVXJecWD1WkxN+DdGJNIVAAAAAN4ZcDx8UOBXZ1W7SZc1jBgAAAAAbxF2J5kz6j4xSKRQ3leZXRVeYlaHSFA45B0AAAAAeQDkFNUwGT7aPZEyniiEMWo5VTnhMWAkjhIAAAAA4hJcL2lBWkrySkFCBi8oFY8Ltx5AKAEtRSpOHAAAAAAbDuAnvjiXPqE3UyAAAAAA+g5JJZUx+DkEPHkyYBkAAAAAjRBVK1E8eUJVPgowJBkAANoSkjLhRZ9LX0bFOIQxuTfXOW8w9hkAAAAA1RCJJwwynjs/Sq1Xo12qXTRXF0tsNKEKAAAAABcWZSpyMPM5f0OtSjhP91G6UnFRtEtsRA9Eu0NcRK9Es0INQAw7nzM+LJMerQfaJd9AcU3WTRlDCC1XDgAAAACgCDYrjEXOT+hOeUP2KxMLAAAAACUBhhR+Ln88+UKfRyZMpkxlRec0OBoAAAAA0g2AIggsczrEUD9eXmETW0pK5TTXKcctSS2xKB4cAAAAALsZpDZPQrtD4z6pPPtA5ERbRY5KuUuoRu09HToiQcdGP0TdOY4v0zFKNBgz/C4sKeAcAAAAAEsMBB8bJRYmByDXEQAAAACQDAArmUEzTTlTy1S7UhtQu0w9QywyhRlcH0E5mUZjTN5Kv0dSRtlGJEf2Q1U6fSotFwAAAABMFZ4x9z6OQeU8RDGwHAAAAACLCHcpzkY8VsxZTVKgPkEeAAB5FUgsdzTJNpE3tkCeTUFWr1UTTYI3thIFE+sqmjXZO2pCNESAPtYxrCZcFgAAuBA2KJQ2Rj0ROpI2QzF3KQQm7ijhLE4oBxYAAAAA0gUpGpYssjNIMnInkBEAAAAA7B1qPYlMAFBUSGwzIhAAAAAAdw7mK9k/qkYZRMI4DCf6FQAACw2uJsk4D0CfPGsvPRgAAAAAeRFfJ8IybjkgOOQxTTGiMgIxNygjFgAAAAApCrsfMS7vMxwziyqdFgAAAAAuCakdZCtyLaoiGwwAAGAZsDy8UeFZdVcVSkcukgIAAAAAehdqNPlAI0ETN+YkVRHEBkkcFjSiRH5KXkYjOHUgpAgAAAAANwnqIIQ0Uj1aOxcuRRUAAAAA7BB8KIQ1FDqZNKQhAAAAAH4K7yMTNyk+izq7K3oSAAAAAPsRki8qQbpG3kAvL2QTAAAAABsFZRm8Lc42szVfK08YAAAAADYeoD6nTvZSFE3/PS40PUHESaZJQD7bJwULAAAAAAgU3yvTNmo5+DB4GgAAAADOB6ocOCt+LaspoRwAAIUNHSUxNI05/jX/KZEVAAAAAEcATigJT/pkeG8jb3hj6EgiFgAAAAD9DicoezfePG47UDbmMkYz4DAhKWwZAAAAAB0LkiO+Mwk4dzM7J4MSAAAAADgC4yTfQk9N10sARf87yjE9KdEVAAAAAO8TKixNPA1KfVKEVkFXhlRtTQRD8jlxNJEtfB2ZDywmeDrrTzFfAGb9ZKpdeFEvSC9I60UlPdwvSxkAAAAAqwt4JNszwjj0OoU8Yz/xOnorFxEAAP8MdSf5OLg/YUVTUDBYblhxT5NGHlO7XllgFVZAO54EAAAAAEYP6yOALX0v9irMLCs9pkvYVDFZVVq0Vz9UvFpbZGlnYmMBWEpG5TwyQrNMUlI6UfVI3T7mOF0/vEJnP+I6dDUaLigmKhYAAOcSoC6kPhlH1U7BUhtQu0XPOBE67Ui8VV9ZgFRZSAw9njf7NCYrLhoAAAAA6hLoKTY1IzvPOlcz8iU7FQAAAAA7FZIt8zs/R7BLIEuaRes7nzkNR79SMlhUWvRaK1j9TRE4ewnUAocZ4DldTgFXvFnjWuNbq1njT1Y8aBwAAAAAHBGDJc81oUjNU4RVbkxDMwAAAADlEVspJDqNSVBTH1evVT5PNER4OX46X0O5R9NEkzp2KCsnYDUjPqNBdz9CN0EvEjhjRk1Q5VGxS8c+7yseFwAAAAAWC2IhRTA3NSEx6iW6FAAAAAAqEf80Jk7bWcRanFJ4RPE0MzJKNzU8pztrPfY8Hj35O4808TAyPTlImk3HU+RYAVs8WG5NgjkNIW4VQC2IMxYyrDJLLmwfAAAAAC8AyRzsOOVDqkW1Qfw2OzHJMqcydTFvLTApNy0EOWlMlVkHXYNZRFkIYIpi/l2kU4JGHD2UNLYkrhCQAi8VGStcNI0yaiUpDgAAAADwD6UnJTVIOQIzfCLqCwAAAAB3EtQpljXaPOlCIkZBQ9g5zynEFSICaymCSi1ZU1/7XqlYPFB7SOw/gz25R8tRdVRiUrNLBEMbOB0lFwQAAAAAFBhfOfNMAFRnUolONk3wS0VEETJkHrQoOzFROwZJt1THWWBWOkkpL2EQLCDQL8Y9KUdhS+NK/kWuPNIukBoAADIRxyk+Om9EgEW0Ql8+JjkjMSsjzAsAAAAAThG8KcQ14zVIJkcDAAAAAIMVNjHEPcU+SjVVICcNaiDWNG09xDsILkwSAAAAABQEXCQESrRfIWdHYwJU8zXgCY0djT9sVvxe/F1aVSNDvSl5HWUjADS8Q8pOkFDgSv8/YC8sGQAAAAAJEhktuzusPk41gx2kD/sx20dSTwpPH0WkKwAAAADTFM4tszeVNpUunx4AAAAArxF1KAowei+HLr4tSCmpHAAAAAC7EoosCTnJOjovsRIAAAAAoAhNJxtFMVc8XkdbC06GNtwXAAAAAHkODyVtNiVFUUufR3Y7bCrrEQAAAAAuEqMrzj1dTmdZ7F7MXnlY+0qAPNdANEfkQmQ11hkAAAAA8xquOX9HOEeYOu8iZwnNFlsqwi25MFoxcy4YIQAAAAAVDhYk2y9zMuYzJT4MSZJPn095R2c9rjYULCUUAAAAADcKUySPO2FMq1YfWWNWpE68PSMjmgiJDd0jrzHgO/hART2gMYQepBl0KqcyYDH+KpQwxT1iRcVDpTyQNt40GjZlLmobAAAAABUUdSdSLt4zHDWSON81Gi0sL9o0aTMeM6UqlyhEOL5BCkE+NscjLxMAAAAAYiJxQMpK6U6gVRJcYV1YVx9LIUS8S21U11YYUf0/Gx8AAAAAKBVhPRRZ/WZ2aSRhHE2HNJk5KUNVQxY8IjMJMQ8l0QwAAAAAMwejGaQnSC9sNJw0fTW+PrpMZVgoXRBavk/CPwctASK5LDE4GDqCNP0oBh8YJ9EuQi7HJIsRAAAAAIQPViqYOrI+aTgTJxwNAAAAAHwQIyo8OIw9DDrILTIYAAAAAEYGXBu4Mcw+TUCXNuwiHAwAAAAANBKdLaw9I0WGSZVNXk8JS2E8rCMJDwAAAAB0BDgfTTuySeZLEUQKNYcyJ0C+RZ8+kzE0QN5SbFjEVONGxizEDQAAogR6GoovHjeXNIAoHxMAAAAAChD5Jicw6y0VIU4MAAAAADkKjx5vLfE1HzViKn0V5xP7KUQxBzCCJpkWOhjzM01F5kmuRxZFzUWNQRQ3QB4AAAAA4QB1G4g1Sj9KQRk+Djo3NUAokQ0AAAAAAw6xJz0520DHP442SyZ9EQAAAAAXJPxDX08hTtdA6SUhBgAAAACdENMn3jKrOyZExkilSAk/4SkWCR0KbimmRs5XyV6BX4Jb31NDTMdG2EVTRydKsU58UatP7UigRVNHAUFFLhwKAAAAAKMQvSwiP6pGjESEOTgnWREAAAAAMh48PuhM5066RSIw6yLJObpGNkhxPRMjAAAAAO4QESyVQFBODFGQSbc4CCo/Locz1TCuJbgSAABSD3cnvjVEPuRCyUy3WjFlw2iCZAdXHj45GwAAAAAHDZAjwS9KMnQsYhwAAAAAFQczIFE0AjqLNaQnghk9KZE6GT+PODQoGREAAAAAdwn1ISU1xjz2OVwr4w8AAAAABg+YKFk7Y0hXUTlW7lW+T7dFpj/ePno6PS/vGwAAAABcEBQqMDhpO7I0SyP4CgAAAABlDT8q+D5yR6VFIzmGIq4JAAAAAI4SsCr0NSE6cz3QPfk4Gjm0OXo0OjAsMtc39kDuRrVIXUi9RBBCskLtRzZLy0ZENvo1BU94W1lcJ1RASQJMtVKlUVlGpDgNMv0s6yf2IdQjZywPNfA55jhbNn4+MUxIVGxU40wHO1MiAAAAAJwRZygNMSEwdyqLHgAASRWJKhwwxTFvK9IZnRRXKsI1eUE5SCxIkEcQSnRP41VOWT1aqFeVUTNOck5tTmFNYUvoSfhJi0qFSiBJqkWOQFs7qzgfPN5B4UK5PHoyhi4uMwk9QUzOVgNZfVODSB48KDLMJdsPtiIJPghJU1MQXfllSWzXb+VwLW9Fa8xmNWJ9XQBcsVwkXgRb5k8RQKk1KTAENPo6VD7bPQM8ZTfbLawe3CHqPzVOoVFGUBlNCEfdOQkvkS1/NoQ7XT2eQY9FaUdDSWFKrUqITCtOv01wTa9MbUkPR1BH3UduTK5UsFwGYrRk1GW8ZkBnRmZwX0hPZjHcBQAAAACfD1glmS8iMMAnrhUAAAAAzRCzK1E9f0czUoNdf2OJZN9gG1yOX4ZmMWlcZ/dehFFtQtNCe0w3UshO2UA5KpcjlCb3JPUgfiLkKfswTjezOME4gDqEOlA1jip6GAAAAAAjEbItw0BDS3VOxkkOPcI4zEGDSbpOoVqzZaxpCmTXUv4xAADfEo0wIUF7Qy05syIGCAgFhiOoP/ZMC1DyTVVNJU8rTSdC7imTBUgTrCu5Na4zKSiWFLwM9SQTNTM8LTonLWETAAAAAP4L0SOJMXAypCm0FwAAAAChHH09Zk3rT0ZGai5tCgAAMAGKGls54EjOTRhPw06yS35DPzLcFscQEirgN108cjlFK24NuhIaNEpLZlYsVp9KXDTbHdchdDPsOrI2bioVJyswRzelOss/g0I4PYotNSehPSdLRUpIP/M7BULSPycy1RcAAAAAmQzXIWg3kkpTVOhTxUjcM1Eo+iNRGQAAAADhA6wnEkWRUZVS2EggMn0WwiPsLZ8tUih6HQAAAABvEGkmiTKtOJM2Nyp3FAAAAACBBIEgCznLQVlAtzlmNdQ2ojKOLwYx9jntPvM89DiEOA45oDmXNRAqqxMAAAAARgc9Kt5GrlOpVZRQPEsvSVpFbTkqIQAAAAATF/crQDICQI1TsGCbZY1hr1Q+QUc2XjS2OHVDcEvpUDlRyUy1Rhs99ib9DgAAAABLDjErwUKtUZhXEVUZSvs2hhxrBYwcNDawRUhLxkwcUARSU0/gREw07C62Nc85mzspREBNvVLmVD1VelM8TsFEpjc2LEkpVyhMHgAAAAD4Df4r3j/0RutEVTbgFgAAAAD9AK8WFi72Ni041jHEHgAAAAAkBGMniEeBV9hboFURRCclyAIAAAAAVA4iKrU9aUYXRcM5mihSI6cp3y5DLU8kGB2GMABIPlVzWIBRWT63GwAAAADjFX8vQDq2OKgq2hAAAAAA2R81QSRSEleVUUlAxB8AAAAApQe8IXs4I0LQQFA04hoAAAAAjQQWHEU440iVTe5JLEEwOPxDtVsNaUxsSmZCVkA7QxoAAAAAMR1dOhRIQ0/WU4lU9VIXUPpO508fUf9Pw0mwQCo2oij+GAAAAAD9C4ArzkcBWeBeS19kYCxheWCmW7RNATjfMw1EJlKAVA9KkTDtB5QWCTaORylMtkaENZQdcCUwMH8xEinSITM240gqUNNTxlxcZmtn7WD6XCZiPGeQZ4tlVmMwXEBJ3ikJCQAAmQ53LZZGzVUiXJFa4lAgPwsrshkAAAAAghh9OTJPrlpxXohe1GEoagluoGnmXodSVkpMR61E2EEtQwZANj9eQ5REwj2tMvMy7jR3LkQeVQoAAAAAewLbKvNJSFZBWRlXHlCCR0tArDudPfU/ZjbQJTMy7knGVwlfVWCSW6NQTD2wIo0rvj07R8BILUbZREhGGUMPOe8xTzm9QKpBpULaSv1TeFieVZtOD0wBT4BMoz7hJ6EUAAAAAA0UXCzBNlI3MTRjNO0zwypoEwAAAABcEJsws0r9Weher1u9T4U4RxsYHPAsvziVOScxkCJ/EAAAAABcFm4wMzzuPEA2ETAOLwo4/jz+OgA1/i2kIm8cny2IPcpEK0bCQxw7KC2rL+E+YUQTQnQ5bzOuMcgn3hPAHW05mkYiT8FUhVnZXYZeTlulUSk/sST4CgAAEAO5Jm9MtWJHbGBrn2FoVbtRvFG+S7pAYUVpVyRiA2SzXE5KXC7TKt8y5jOXNAJBI1SOYdtk+V1aTCM3szQcN3kzUinjGAAAAADQCj0gSy/7NGE36UHaTW5SrU4FQaUrRi/4PupDfkHuOuE12DjCPHlAzUMLP1o4/DqEPxVBKkQfR0JJ7EolT6ZXrVwQXJVVVEW+JgAAAADdEqAprzSkOS85rzqaQZ5BdT97Q6lGSkb3QyY/GDopM9QxzDDULKIpYTNxQ9BNvFDxTLlBxy3kEgAAAAB1GC83aUa2RwY7ciAsITIxXTc6Pt5FAkZ2O58n9hyaJXsmcyMVGQAAAADCBk0deDNQP1pAbzceMUdBhFHXWFNWmUoPOXIqHRmjER4yiVPCbD97ToCueyBtslalQ743TyRtBQAAgRHtJ2Ez8zesNXUpGhEAAAAA7w8OMb5LyFy3ZRZoBGUJXRRO+EDlQ4c7wCRrBQAApiHQQBtRYVpKYfVn+GoRavtmZGLKXOZWfU7ORHQ8nDopNu4l0gwAAAAAjhI2KQAxey5yJ98ndCvmMu40LS1kJMky1UHgR4tGTj6mMkQuzC4DMBoqIhoAAKYLuyeUO7xBlTzcK/AQAAAAAC8Tyi+WQb1IVEheQK4vcBMAAAAAOA69KIM8EkvgV/hh0GeaaQVnSV45TLMvQyaMMQkzKid/HQ8o5i1sNntAKEb9R4hH/UEnNu4qPB4AAAAABw3+Ig80r0AXRXI/MS4pEscXnjGcO+s7yjSvKrAszDMOM1oumi3zKBEqeyJ/EjMYHy+GOA46dzj2MY4qDirvK1UpdxoAAAAA1A7YK70/qkfZRFc2CxsoGfA1iEEFQdo1uyHXFygwK0cSUZxToVFoTNlEsjZVIewBAAAAADkMsSDOLSc8h0ncTWNJ+jnbGQAAAADODbUipC45MkUrZBoBEYYn8jJKN/8zhSvgLPQ+ekuKTLxFdTxTN6g59jl0OTw2LylwHT4nfjDoL9gkTQ8AAAAAdhDeJdkz6D+7RnVOrllXYQljfV9lWuRZBFpJVCxLAUbNRSFHVUhJSR1HUkCkNMwfAAAAAAQUCSeFLAEzDzbwNLQxQyxZHQAAAADSE+YsCDitN18rqBMAAAAAxwTaG6ozl0X9VBtebF9iWHJKmT80RglRTFN2TP8+ISzWC+0frD6qTfBSW092SLZFcUmATpVPkkw0Se1IAkR/N8gojhUAAAAA7Ax5IEwr4zC9MIAsJilrLtk6BkYrTCJNMU1lUUNVYVNOR7QtAAAAAOwEGhyjN85J2FGOUuBPiUx3TddRblQkVDFQ+0oLSOZCrjo3NM4vfSu0J3wpCj4CUbBWsVN6SX4+yzXCMBImVBMAAAAALhdgNL5GlFGqVY1TM0uEO0YkyQ0AAAAATRl7NpFEzEf3RPZA6j1aOog3Uzr/PuJBWUElN6gtWDCxOMpL0lfnWuhUMkUkKQAAAACkBSAZnio2MHsrVRsAAMUL5iAILXkujiFEE0crID9OR9NEfze1HQAAAABhFkYvZjn5OK4vrxsAAAAAixE+J48ulSwgJxYZAAAAAN4P1CUqMn84eDQ6Jq4t4EHMRjdEF0A9P5RB1UZwSeNE5jh4KMAWAAAAAEoYRDnbTjha4lsxVJxC6ia0CAAAAACLCY0gHzhlTmxfLmfXZCRY0j7SGYUM+iGPLw021jSULL0bBRY6L6dBA1ESWIRXJVJUS9lEFz+6ObYzRTEpOUpD+0TVPI0uJzEIP8hBGjcOGwAAAADhBzwhgjYpPyNBSUX4TP1Rkk9rROIrBR/WPH9Nx1fWWkRVDUXhJgAAAAA5CLQzyFMrYnFkyVwZSwIsAAAAAGENzDNDT0Jck1+kWetIgCjJAQAAAABdErQva0RsT3RP50K3JfIBAAAAAAARXShdNK84IzXbJzkQAAAOFMMxSEVrT5dTR1PjT/FI20E3QPlCOES5QKYzcx0AACElRkLQT8hYLVoxVPRK60EHN60qkRYAAAUELhrbNmFJglHTUjFPOUgAPR0osBBrLIRDtk5DUIJJcz4vNy017StKHaYlpDNOPfVIQFFIU35P40e/R1VTyV2YYWJe4lKlO1wVAACpDzQicSi5LcExgD0PUCtcxWDZXWBRbDWrF8UpGzD2LuAuvzPzOAw5eTCmHAAAAACAHfw7/0kJUQlWHld4V7Ral1vWWa5SOEL+MjQ04D6qRxNJh0X1Qm1DE0wwV+xfH2WLZz1naGKfVVk9IBMAAAAArg8FJcMtoiyPIMgKAADmEO4uwEUkU1dWGFOXTe9IqkUJRz1JX0rBSnZL3k0+TtJExS0WCwAAAAD9D2snGTfaQe9FUUHsMgwWAAAAAAIITB5FP8ZW3V/lXXtRID5uM24xzyOjBwAAAADeBlwcey8VOOA5vzlpP/FK+E6NSbA7UTAXMwM2wD5TTt9arGHvYxFo6m6bcr9voWNJTFsxMB4AAAAAUBJ9MhBHf06RTqxMO0elPGUvUzEFPypGJkbrR6BQsVY3V8dP1j5lIQAA8gygPlpignQiedpxq108OgAJAAAAAMsBxxzXOf1IeE0RSqBCmD8sQ84/ZzPcHj8YOi6cPT9EBEUqQn5ETkmlSqREhjaGKoUq3TEVOmI44yw+FwAAAAAhFk0utDvlSHZVvl06YVdgvFupVMpMskCAMEYsrzMsMf0itQwAAAAAkxYxN0dKI1FETzpGLzfIKwYuFjSpNHsyGDLfM9ItUR0AAAAAuAADIV4+DEkXR+s3SxwjIgQ4ykB4PpQx+RgAAAAAVwapHI8wRzhzN8E0vTR2OOw72TunNmowFDPKPKQ/BjioJ5ARAAAAAB4W6y03ORU/ekCuPYk5RjhCOCg2UjGWL/4z4jjJPf86mTKDKvMomjccQk9HK0PUMVkVAAAAAFITQCtZP0FRHFuYXXha3VQjUwZWa1cWWUNaNFYhT61FHDz1P3ZKJk7cTH9FzTyZOWk3uC4XGwAAAAC6CgofjzeKTm9cCGP8YxNg2FWjRhI4+ChYGQAAAABLCcMjtDhGQd9CfkXfSE1H+D6qLv0ZAAAAAOEOvyFbLRA9ZE4iXY9kSGQvXMpM1TmgKrscAAAAALwN7CLML/k3gz1CQNNC+kjeTexPUU/wSxxHtz9UK3sZJCcJLdItLiksGwAAAACWDvMpsjvVQx1HL0ZBP40uUxAAAAAASARwHSo17kGHSV1MeEv2RMMzKA8AAGUjPUIzT3lT+lEvTsJLAkg6RqVGDUPoO2ouhxgAAAAACAu4MZNPAF95Y8VdvVDrQzk8ljdtOdBEd02hT+tMrkaKOD4bAAAAAI4VrShAK2QrwyUhFgAAAAAlFV0poTCuNQU4JzgwPvxKlVOvVT5Ra0lXQkc8ETqUQfhFlkZpR/lJN037TlNIwDl9KScaAAAAAIoX2jAmSppis3BcdNVt21tkOr4oJkfBVQpawFUSSDQubh7XMdNDb063UIhNv02tU1VUW07IQoMpdBpAN0NDmkMjP6hEClKwWadXEU2gObgeLwcPIFYyYDVBLBU53VbNZmNsIGl8XH1ElSUIFQAAAABcDhciKjEsRaRY6mQuaZRnJGNPXs5b4Vy7WlxUZE0MQ/E1sStAHAAAAAD6EjAuIUvpY+dxX3ZYc6VpQlxqUmpJsz7cNa824j8YS/RQ6U43RQA4UzGeK+0ZLAb+IG08mEsvT4FIQTg4IsgQAAAAAAQKcB/mLcUwCikmFgAAAABZEG8ruDsKQYE8My5dFgAAAAC0FM07r1VkYLhek1NuRcZCBUngSOY7WR4AAAAAkAzRIC8vdTqeQclFVUj/R9tBazP0MylI6FLLUqBISjCWDnwmbDanPUtBbUZjTSFQMEpZPKIvAy7UKps4OE8bW01bwE7jNYwusTpCPXo0Yh4AAAAAUBLeJeEx6kAcSu5MLEuUSX5KLEpRQ+w0ySBWEgAAAACfD5gmCjH9Lj4ggggAAAAAkgqvH58tBTLaMccyPDeAQIhEikD3PLU9ujy8QJhGc0rTSg1GBD0uPq1IiEzBTG9GPzoOKLgPAADDEGQlJSt0KTsuYUJLV6dnWXCRcv5uV2aFWTFGBiwdGQAAAADfEzwvVz3VP5A9T0AARw1MIE3ARvA3bilKNaFGTVHWU91QKkgHOxoyPTa7PXBCLEMkRUVS2l+9ZA1gRFDKMOgEAAAFDrEqxD8OSWpIYkbzR+pFLDqLI6gauSgfO69SxGPYa89qyl/uSMckAAA2E8MwjEDfQtw7ECpfDQAAAADIC0kgby9rOYdAP0icTvdRX1LlUohUDlceVzVSpUpyR/NMzFTlV7FU7Uy7RdtGdU4ZUh1P90LDJwAAAACdG3o4d1BfYgVpWmYIXdRSIkvhRQRFXUPZOTIoNBAAAAAARRG7Kmk7SkX1RjlAfjc/Nwc4lzAIHG4OsSPFNGtDX0xST0RM60HJLk0YAAAAAHAMgCVwNSM4sC9AG0sRZioQOodEPEkVSGdALDHVGAAAAADaFJ4vQDw6PTs1KiQ3CgAAsxY8ONhIwUqaSNlH5kb/Qjc9HT6aRL5QwV5taBxq9GEpT4wx2xEAAAAApQemI+A4Wz7QOaUuBxwAAAAAKhNGJmUtUDaFOwNAYEm8VV5frWHAXOJN+DjtKUMYAAAAAFsC2RPuKoU6KENuRwdNSlOEVX1OqTrdFgAAAAAbFJEvgUO1UoZcK2DtWzdQlkJyPtFKVVpXZP9lpFz3SlZHEE4tTZlCVDDFFysSczKfStRXcFqJVDVL8EfYS6pO60v8Q6g6xjpqQMNAUTLnGl4xJ0bdTTpMoUPmPTRBN0GEO3s40kETTyZXYFgrU3dJ1j0uN0A+8kKZP5AzlRxaGNk3KUgcS+1FdEIVSH1OlVGFUB9Pu09hTnpEeCv3AKoE2C3/TsJf4WRZXzROPC58AwAAAABBDbAhAi3nMCEs5BoAAAAAOg/mJpc4MkErPhE2gjKvMzYxGSTCFo0qMEDETOhQu0tWO1oigyV5OoZK2lN5WPlYU1QCUeZQDU/sSGQ+9DExMT0+T0teUAlM+DmcFgAAAABsCPIpo0KFSwNKTT7oJAAAAADGEu00UUsRVftVk0+jRc9DXEiPS1hTY17bZKFkllwoTh5HZ0nOSapGP0rvWaxmymrKZU5WiTwbMCpDG1SAXWBgpl5gWxZY9lFCRVstWgUAAAAAewqlHsYs3DxZUbpgu2cgZnRb9UYiM+ovNzFQPjZPHlk9WYRTzEw/SDFCbTKnFAAAtAStGD0u4jmqQOFMFFuQYwNkLFrtQ48eAAAAACETXDL4RnNP802FRQg81DbiKs4R4RLZMEVFGlGTVPhNQT+TKUAPAAAAALIE9B1lNiNFD00/ThhKkj2IIqUAAAAAAIME9CKdQXhSPldLUe8/sSEAAAAAQw+SLN0/Z0Z1QgA06RkAAAAAeRc8OtVNQlWAVR5OSEGdMiMdUiJ7NTw7fDmfMG4cgQQ+HBY2tkaMUFlWqlr/W4xXPEtEOz89+ksyU4dUtVGJSfA89zKAHwAAAADTEZQndDL9OWNATEU7Th1cjmmycod1OHBJYcFGgRsAAAAAUhkUMhBAQEr+TXBNoUwrSc1AaUdqXH1m42QHWIU9+hEAAAAAlQKXGZ44sk0fWKhZFVMEQV8cAADPChwcuyP6JIYgXhMAACsdLz+vUNRU600pPJAqrjZmRltLu0VoMx0SAAAAADYBjxjzMBU9kEIEQkVCuEfnSJFD1D2AP+9CX0ZHRsw/hzzDPjBBnkF9RLNLRlahYPJlDmUaXVhNrz7pQ6dQwFO4SnAz9Q8AAAAAoA5dKNg4jz5kPmo/d0FXPcQupxQAAAAAkQV7JmZE2lMWWdVWJU5tQWAz9CRcEXEfTj0QSY5IqT4wMyguoTOBO24+dj+wQHE++jwcPoNC5EXRS/5RGVYoVJtJ0zV/JtgpVCzRJWIVjAXhJnVFVVVGXOtds1pMUxpGsi6hIBMrdy/FLPcnfCbdKyw2YTe8NVE5dULVTs1VplahVSdXaFsJX3VeflqTWIFdRmF/XiNU2UGFLEcaAAAAAIof0jvZSApOckz5Qq8vbxMAAAAAtwoNJdg56EQ8SW1Hcz+zMF0ZAAAAAJwbGTgARqlKNEahOkowHzBWMb433UbeUHJRkUhBNEcSAADSEvMmBzLaO2BAoDwiNYs5J0cMUhVXY1ckU7pKlUFpQ+pOAlVlUyJJqzEKCpUWjisuNXoziyVrDNkJriKQNAA6KjWfK44rijDFOf5Hk1RNXfxe/1bgQN0TAAAAADkXqi5BOR096jjDL8Ux9z+jSC9KgU5WWahiK2U2XoNL5SgAAGYMzSBwLmk17TZgN9I5yDk3MacbAAAAANgTdjJBSuVYP14BX6pdz1myViVUB1DOTHlHc0DxOoI8yUB0R69TK154Yx9hJVWHOqAKAAAAAC4QujTFT7xdwmDyWJlE9yNuC7QPySSfLHcqRR0CCQAAAADhAiElRkJQT8VQfkfBPLFEd0vrRsc83zztQ5dD2UALS4BXsFxVWNBIZCqQBQAAAAAPIFI+hEzDUeJP90T9NhY3EEP4SKxFHjdlHkgi7DSWPO8+xj7zONMquxMAAAAAwgjpHBgsnzueTFpYT1+eYHRbI08IPLor7xgAAF0LuR6dK5o00zrkPIs6Wj8CSG1LZknlQgY+ekU8UXFXEVYISxk19BUAAKUQbitYPfhEH0JqM+UWAADUDlIhszDFQ/VOMFF4TIpG+UtzV3Veq2BuWglOJEkTUohYolYeS700fRYAAAAAXwcnGi8pcS6NKZgYAAAAANcYJTghSqZR9k50QcgoAhl9KkI4EDuvMrIcAAAAAIoHGiDmNy9H101US2s/EirsDgAAAAAIBVAeajtRUDRcLl6xVddANyOCEAAAAACkCwEjc0IjX+FvKHUncNlfVEH9KHQ+YE7lVOZTFEzRPPYj1AUAAAAAbROEM4dH6k6gTXlGNjqJMEQpIBkAAAAA5AAnGR43uEloUrRQ0EUSMjoVAAAAAJwP7iTUMEE0kSyAFwAAAADzDFAliUjTY8dwJnNUbGJcjEP7L9gvLiZhDwAAAAAPC6UmST/QTDJOOkjqRNpFuUJLNVscCw5KJ/04C0EvQGU2QCKQB18LuiG7Mqk6/jexJ/cI2RRZKasyBjlUPvVEz0cNRS07OCYAAAAAHhAjJqkytTvMRSxQE1mRXXdbXFLeP2wgqhCRLSdAUEd2Rq0+WTUmLuYcAAAAAO4A4x7cQLNTylnmVKtDySsBKlwwETfwNEYtxy+AMyIxZzOMORhAW0ADOXApDxEAAAAA6w8RMS9K9FYAWEpNNTbnFQAA8xFlJtwtXjH1LwAouhYAAAAAAx1KPQFPNlYZVrNOWUFCMJwXWxW3MCpBrkffRVI7SyRnBQAAAABsGd44N0w4VPJRqEYLOCMyQDV5OXFAzEgkTb5O0U2xSs5AgyybEgAAAABTFA4vjD0zQO02nCPkJoY5BT+FORwp0w8AAHMyFVJ0X49hkVkZRm01Yz5tRCBFXD3zJgAAAAAVKS9IF1g+X7Beo1ZhSj8+PzOVJKEO/xawLTw6wESWTLJPPFApTFBDBz1JOcY8GkeFTyVSrUtxRKtG2kzqVGJbxFy7WWlYM1tTXOpVnUWMLoAWMRuIOvdOBFvRX2BemFnCVitWw1YKWnNeOWDaWwNTBEc8OhIvxRy8BDEa6SqILKAkwSTaLqQwbyVFDgAAAADaET0kNSv1K5EkIB+WNQpQbGLNbfxyXnIybW1lvF5iXlJgRF40V/RJKjlhJPoY9yxTPydNuVBGT/FK/kbvR1BMgU5vToFQIlG3TahFuz1ZNfAmKh5hI1Ax5Tj2P95LM1UOV/hS/FAXViBatFZxSvg83D5UQXFD9EOIP084XDP+M6s4FkT9TZtQP0x/Qns3GzL5Nt89mEaEUcxWXlRQSt46VDJ5NJc0PDI3L94oPSnCMuI1/y9OITwMjARHGn4vqzqyPNYyAhqZB6gepzTkQ0xMJEy5QEglAAAAAEwOyiWMNGw5rjaYM2E1yTfxO2I/90CvQQs+RDp2Pu1H/E63UIVPd0phP5M0XC0nKEYmVTGnORw5LTbNNHg69D+8Sk1ZZ2H4YYlblk4lPaMpBxMAAAoU8y0uPLM/WjjpJogQAABCEK4kPy9JMJgmuxEAAAAAThVEMnJGnVOZWc5XFE7HPDwnhxIAAAAAzgGfGkEz7T5XQHc6yzDGJ/4u+zefNyU1lD0zSfNQl1VLWC5YhlPsR8A0lh/4IbIzUjwVOiEqVg0AAAAAcho0Pe9Txl8oYz9hbVxxWDNbSF7IW1BUvFB6VPFVGlP5T0FOyE8fVuNbDGHrYxxiEFuwT3JDaTj6LF4gAQ4AAAAAVyq6RkRS9VNfTR0+uyIAAAAAEQ5wK6I89D+yOJUjGgMAAAAA/gWmLOxGc1FkUiRNe0KOMeYl2jGQQuVMrE39QyQyfCceKxYtuySUEQAAAACaE/kqnzbvN9gwsSBECTYdC0VDXMBlbmQnWHc+iBYAAAAA+AKvHNQ1MkNOTP9Rqk8/R2lEikmJTvVRtlGKS2RD/T/yQlZGz0QROVQeAAAEFGAmNTDZN/I6CDhOMBceAAAAABMMBieYOuVBmz3tK8MNAAAACCsguzGCNnQwfxwAAAAAbyjlRFxQgFAIRqMuGQwAAIMX1jRlR7BQ+lITUtpSTFZmWCNUXEgbOQYysTTTOKo1CymjEQAAAAD/EHMrEUFqTaNPWkqMPNssYio2K8g1MT49QWI+nTOPHGQEmhzkMTU7Bz7mPBU2BygsEwAAAADjDVUksDbnQOZCYD/rPOo9fTo0Nkg0WC1dGgAAAADWF88zAUQlS1RNv0tiRXk6uSQAAAAA5Qr9HK0rPTrZQXNAvTliLhQsbT3+ShpOfEdRN3EgQSb1RepZSWGWXT5N4Cw8BwAAAABaG5kwtznmPFg4SSmdDwAAfwEkL/NN5l0DY9pebFepUKhHwTW5GAAAWQ/HJNQuxy/yK0EcAAA7F2g9xVf8ZX9qhWYnWuVG/jkJOuc4RTOVMhM96kRoR1pEoj0PNVYwwStfGwAAAAAkDsYjLzGeNLYvcyKTDAAAUSX6Rm9XIVvPVNtIq0GFRshOb1IQU39R2UxiRSY0Phz/I4Y+Ek4SUmdMxj4nLm4YAADpIZlFRVl3YDhdVk7hLgAAAAAyMItT9mTYaTBkglVIRYg9DjZFKsAmhzFIO7I8FzQcJmgVAAAAAM8YjTjKUL5f9GTuYDlTuzyLLJUmdxMAAAAA0xe3OIRMA1MpT4BHFEWFRipHaEPAOjEySC8CJN0bci60QfBONFgAXV5es14+XfFVnEY0NEsv1jNONBQ23D4aTuBaZmF+YFtXYEQyJt4OAyniPZNMmVXzWGBXzFC8RAY66kE3Tz5ZkV9iYPxZzEppMYUTYQ8yKZVAzE8xVgpZjFsnW55XqVIkSIc2JycbGQAAAAABG/Y2CEdOTkBNDkbIP3NJZFwMaiBxM3HZaVNfl1b2TBBD6je0L0o+IEywTAZFXT9hOzQpbiNbQ01VQVzoWgBRLz1pJGMUJQXNJQg/QUizRXs79jJVNKhCIllLaZ1wXHCJaM9YuUPMK8UMAAAAACEOHyKsMJU3nzYsMUknahSQGOE3T09RXS9id15CVCxM80oUSglCYi8lDwAAAADnD2ouJkamUvVU0kz5NpQRAABfFBMtHjksOnA0ODJ7PVlO4VwAZ41qymdAYOhV+kplP2k1UzduQ5tM+E7ER5YxQgoAAAAAXRULKt082E0QWBhdHF68WzZUg0NrLP0taz0ISfBOY1CrUK1N3EG3KKEflTx5SA9NHVmtZzRvvW3xYXBJEyMAAAAA3AZhMStPX1zJXf5UuEL5MJI0mD4RRJtJL1MDWwNb2VA0PNgcAAAAAHYWdTITQNdBYju7LUAl3Db0Ru1L4EYSNX4VAAAAAIwXnCwIOstHgFIsWAdda2P3Zl1mqmDzVFhKcU+9WrhgwF5sVOJDCDZsM4Qz9zaZPexCKUXVRZtG1EYnRbRBgj18N1stFxoAAAAAMxkELsIwPyRPGAsiNSjpMCQ7GUKqRkZJlEkaSlZIOkAkMSgaAAAAAAQPcixERT9SPFLxRNwpIiUwOoFCskDLNV4nCSp7QJ1REViwVmRO7EOZPN40xC07KFUtNDhJOzI4yTm0Q3BJokLsLC0KAAAAANoNQiO9ModACUpZSspDxDqHMeEvVjJjLwkyJUOGUOdUi1P6TBRHq0OyO+k0YzkkRRxOsFHyT1lLEENDPjRH8FERWYJafVZUTuFHlEjESJxHxkfZRDs+KDlJQapO2VfOXuRltWoqafReFEkRIwAAhRTJLdI7LkBzO8Auvi+FQFNITkR7MnYbHyilRG5ZJGOiYx9bp0fVKi4ifCkuKuAduwcAADQSrSVDLXkvSzfiQKdFaUX6O1cwIzQCOMI1ijPvOZhHPFFHUfxGUzAVEAAAaA38JP00qjvJPKxBkknISmJBDzKsNbE+nz6tO6o5dThvOo0/QUYfS09Kk0SGP284QSjwDwAAAABkISg6D0n7USFToU66RoU8WihBFYor2EZxWWNh82HyXh5dsVz6WKROnT3bJWALAAAAAHEQBjolVoJju2ZTYZBUwknXS+FO9EhsONIf6wsAAAAA0RTTKA80gz3lQwZLfVf8Yl5ojmYKXjZQTD8ZMaIojxcAAAAAvwGaGQswUjjQNd8vbTStP2lFkUJ8N/ogvgcAAAAAJRfAMlZAj0JMQtFI4E/BULFImDMPEwAANxJaJKYt/TjdQQVE50B8Olk3cjnxOqA7zTp0NvkxrTyrT/FbUmAzXNZPrUepUBxePWTUYBVToDhzFQAALBG3LVdC/UxvUO9OIEmFQhtAzkDuPjY8JjvuOIY5jjwPOo4xcRsAAFcPfCeUNvY9SkBsPa40hyOeCwAAAABzD2AvJ0iYVu1bfljCS340tBRiDjoh3jGqPvNF8k6MWNRdGFyrU+1GSTiVLQ8m6inkOr5F/0SQPjlCxlDOYHhqJWzyaK1jvF27WglZ5VQrT3hHUD2PQy1b6GzMdYJ1d22XYchW2lX7YNhs/nMWcy1poFbuPREdAAAAAJENVCQtOjlHi0iPPvUn1gkAAAAANR2jQqhZHWXmaB1nJmCVU6lBODJoLaUsFi5oNLY6rjhnOt5EAUsrSQU9hST+BAAAAAAQDqcjpzGxNQMvMBsAAAAA5QqGIPYxsDoCOjwvUxgAAAAASQviIu89q01UUFRKoj+tM8QoJyiKMfg49Tm6OcU4qjZZMpUoRhYAAAAApgpFKnk+M0oIVsFeDWM/ZINl+WY1ZB5bnlFpUR5U81S7VORQnUmKPUMznTBvMxsxMimLFgAAAABFDiMn5jRCNV4qgxQAAAAAwhQgMN9JXl6IaoxuxGlmWrU89hg1MJNClElgSUNIJE54VUpYClZtT3dIDEjeToNVmlt/YF1izGDzWWxNsEFvQ6hRgWOQb7ZzOHCPZgFciVXCTrNFFj0+OqY9NkYmUE1Xq1nYWGhZX1wdX6Rixmdybgh3OH2QfFVzq2E7TxZF20AMQcpGxVLAXfdk0GeNZ+pj31z3VPJMnUUGQG4v3zmdXxx0KXu+dx5qOVEcLykvPkLnSu5KuEpcUfFV0VIJRpYsFxdcPmhcR26wd+h58nesdUF0d2+MX4NB3it9J6gu9kGRUj9ai1g0T7pDsT1bOvQ2vjrVR2lUBFphWUJX8lgrWyJdQGIQabVuKm+hZxxZ80jiOg0zgzgeQuRKyk4UTXBG3TqyKRIaWjeOVGxkG2vBaJ1c0kPeGwAAAACGELAr/EAFUVlc42DdXhJdcGGuZxxrpGm3ZRVlVmjha7VsFGmKYLhSQUGCMQgn/Cr+L6AyhzEwLpAqIxwAAAAACiMpQ05UU1v5WzxXk03pRF9AnjpqL/0UAAAAAK4PASbjNKRDw1MAXh9hXGETYsBj52PsWwtDFAkAAAAApAjdKm1IAljYW75VAka/MHIiICdeM8o58D/1T8ReD2ZVZtNgRlkWUoZLCU6MWIFeAV5GWzlbll+2Y91iDF/9XdVffF5XWVlRnUigQoVBaUQARupHVVOgZLhv5HIebltgfUmANC00yz3cQ3FHiEreTEZP3VL5VipYwlSJTGlJuE9HULFJF0TrQvRBNz3AMm0oZDexTfJbgmJJYzpffljGUyVRVExkRPs5VjSJNok5dzwPQb5BYDxqMRghURryMRhFpEwxTmRLhkLUMFYWAAAAAPga7SvlLu0xkzUFNjwzDi+oKskbAAAAAFkK6yWrOh1DgkHXNUYfnQUAAAAA1waGHsAzaUGkTO9XjWCOY0tfzFKUQ989D0BlRDJIp0eWPc4lxgQAAAAAPA2bJQU0bT1SSA9RHFX4VDBRz0nCPkkusRgAAAAARBr7NctDV0hZS/BV2GRtbaFsGmUIXGRSUkY6N9giYg0AAAAAOhDQJb8vcS/lLRg3l0E7QyU7+yz2LIo3tjjFLHETAACdCZgfAi7cLwEm7RDzD1MwhUXrTJtHvTD9EqUn7j/nUrNf/Gc3a6NpgmHRTckoAABOBQcqUEI6S+BJnT7IJ+AJqgpTIgE0+UGHTtlU2lEzR7ZG3VXxXp5cWk6qOEYxVjF8KeskMjaFRpJO71DAT+9PNVbEWydaJVHhQuA4nj4USMBNnkwuRGIzsBgAAAAARBM9LCQ3QzTbO0RT+mEDZ6lk8loQTNZL91nxYHZdyk0kMusw+kx7XyhoL2gaYABQYDjBJZYvWDmVOpw85EG6QxY+Kyo/FKsk8DA6Ng49DkpEVNdX+1UCTmI9dSIAAAAADwf+IJY1gz1KPF44tzwcRtRN5FVzWrBXkk7WRQ5EVkMxPDclrxWuNilKF1FETu9DkTPmGTkcez9cUK1Qs0PNMZorSSqoIuYb4S6IQdJH7UP3NhI0wUejWe1jnGcKZTtbJ07LQScxSBuJDb0f0SgrMTI9NEYASAFB1jDXFwAAAAD8EWIyX0fiT/JN0EC7JAAAAABOFE8stDk4Qa1FbEXGPXIupyl5M2g/MU/hWfBermBBX1hdJ1sSVldMJULfOyM7k0FpRqZIEEwMUbtVglXKTOI9hkDIUuRcrVw+UXBCm0O9R4xIGVItX3xlsmKzVo9BUTu7RRxGOj9qLt0TAAAAALoGVhvVLBg0qTIcMy88i0ELPZ0tsRQAAAAAYBCsKq87GEQFR6ZElTz1MSI4UEk2UTJN5jtDGwAAtAhOIrc9PFDXWHtYHE9BOg0XAAAAAJwCKybyS3FiXGwnbI5ieU9jPd87dT0bP049bjTSJ8wkbyi8LeAtMyc7H+8iBixsLx0vdS/OL1srNSXdKY4ysTPuKXQUAAAAAGsUqCiwMnw3zjVqLUYhWx+tLJs/uU5KVYdRmUH7IwAAAADUF/kzv0FoQto3vTOlSbpbGGOQYdpXXEWPLMYfyidiL9IurifsFgAAAACoAGUeZz2BTaxTdFJSSeQ8TjymSuFXfF2xWwhYTFg7W+hc/lodVq1T/1USVvlPwEnOSjJQIFX5V+NYHVeUT6JA1iZtA2ccMzjdRpdSZ134Yv5hF1j+QCMpnS01LhQnFBYAAAAAZgvxJuBEYFp+ZcFm813gSHEt+Sm8KsYqPS5bLwsq2hgAAAAABxQiJhwtYjQzPZRBREANOd4v2CufM61DrlFsWHNW+Ew0QHQy2inJM0E86jpWLywY9xhUKjA3KUdoUQlU3k81Sd1Ft0PBPpo3iTO6MckvbS/9JYISAAAVDEwxQUptVLdTqkibMbQPFQ7ZN5pQa1r6WUhPoDjkFQAAXBOgJq0yCTpvOuk3xjTWLuwf0QprGyI2fkGoQeI7MzIdI0gOUAglJRY7UEQcQ1A3Ex6UGtYyFT/xQg4/p0CuUnNkK27JbzdromM8WwpSMkYQMisWAAAAAFwPEjOrT59eLmLQXtxbEFz0WRxSsT/OHeAL7yCNMfE5oDofON45MUIZSGpFWDqKIwAAAADbE68mTC9dMXAoTxOIIBc600YsTCtKbkU2SYhTu1z6ZOZqem01b2JwX2/3agdhnlPLS35JI0OFNPwdNAYAAAAAkBgbM6w+7T3BM0kejhLVKpo8dkenTJhRSlk3X0FeP1NfOncSAAAAAEcVcT09U0NZr1TqRrIyuiywOGM+5Dd2JPsIAAAAALwRVSg9OZBE00moSoJO/1TsWFZYGlLsR/s2kiBUCC8YyjEKP2pB+TbGHAYlej/CTsxZSl1yVQpCJEkiYZ9t3XIVc6Vvl2h2XdVMeC9FDmAgADEbPwJGUkOoNZQg1SI4MbY16jCeIfcKAAAAANkk+0SXVMRY2FP8Rx053yleFQAAAAA1IxdFvVYWXEFXrEaAKdgddS7DOI83SyvIEwAAXQWyISg4akA6PmoyzB3TBwAAixszNQBBPkLrPVk8dkIQSHFEsjb8HAAAVRBeLLFBk1AjWUFZDk8AOjQcAAAAAIwDxh9MPAxMjlAhSs82YxUAAAAARw0QI6sxLjg9PbxBekUISmJLwUvWTcJOg0zZRIwzQx5RG+QyMUQjSnFJ40bSR0lMoEwZRcw01STXJ180vkOjU0BfB2T8YmJdulTBSBEzSQwAAAAAPhTxJnYy20PBV1RnSnDWccprNWCXVrJVK1mGWllWtEoUOAMeAAAAAHkYkjiTTBBV9lI8RDEq0CUMMIk0fkF/T/JU5FDbQxo2AzMDNwk/WkrsUNVNekTsPoY70zT7LCcuozLjMesrnjNsR2RSOlLQRvw36jhJPwJAbTakHgAAAACaGoEuvTb7PMc+7DybSG5V6FitVJ5J6Dr9LLcsLjm4SPBUi1mlVaFIyC9eJXA/Fk0nTHRD6kDIRyhLo0VoOAIzfjSPNV89xT2IMA0jxzUmTPRaEmGaYNJb5leiW7tikGa4YrVWQk5YWb1muGwTanlfd0w3NWweAAAAAFkB2R1pOvpJ0k9XTe1BYSoGCwAAAAB7FbUsijr/Rt5Tv1vsXF9Y8k8LST5FS0O7RClHQEjyQ/M4NyaKCwAAAAAcFrs48UtuUkxRw03GS1tIjkA3Nos2Nj8jRcpIU0r3SBdFAEIrQkVEPEe0RhFE8UZ8S2xOak8cTNJGMEcKTVVQ71IvWrBi8mb2Y0hZqEp3QQM+GTCzFAAAVxnwM7NAQUZ3SalL7E17T91MEUIgM9EmsxvDIQo2j0IIRuM+lymBBwAAAADIDEQdrSQqK9AzyzolOhYvghoAAAAA3Qy3Hn0oDSxvKQUaAAAAAAsXoS5kOlo9yDZ1Ip8EnhZ0M2dHSlBETcM6cBS7GbUv6kDNTw9YCFieT1hFVEAlQ0lLgU6FSwlGFkFyPyg+uDoENYEv2ivOJ1MZAAAAAFsWbifLLFEtNiqKGwAAGxo0MLpDKlY6YC1ii19zXJxcIF/jXwFhHGPCYXpaOU0zQtdJAlnAZAtsj2/Jbndopl/CV6FQhkuWSyNS21YaUx1C+SfJMllIAFZHW2NX5UkAMpEQAAAnElEzYUoDVW5UUki4L4kPAAAAAJgQ8y1RQZRKtkwJSkJGw0WmS7pTilkGX0xkRmfOaGFp+GdnY4lcoVQDTbxDszcVIgAAAADfB78j3TwKS8JO1UfHNMQVNgxJL55GCE9lTHVDyTxiPAw+7D/UQFk+BTZ8ItIfIDnfSIVOBVDmUIlPBUvXP5YrCBEAAAAABhA9J6M1zjliMjUcAAAAAEQOCyuGPuxGaEeuQq88/zlHPbRDMUfeQzk4SSReDAAAAAA9CdQg2jPqO4M5zS1SGAAAXgkoK5RHXVfiXcBdaldeUgBX0FpYWM5QIEdJRIhKxE79S0FAYiwpFAAARBVaKHstpirrKpkyQDoKPjo8hT8CSnFSGlYiVntT20tPPPogAAAAACAhajxASfdQjVfMWj9ZoVd6XGBjIWQyW31IxjqwQn1Lu0u5QT4tcyRhNZE9XjrsK8YSAAAAANwMoCl/Qi1S6FiWVq5JXS5oB/USXiWrLAEuQCrzGroHSx3eLtg00S/1IlseDTnHTqpX6ljHVsJTL1BZScE9uTLuJ+EY+hieMAY7jz1CQ7VQy1s2YKhegVkGV+xZ51u7WDdNRDYAGv4fCjRpQCxL21RLWA5UbknBOnoxfzomR9lNqU1GRqE31C72QKhUgF7cXWhS/ziJEAAAAAALASYcADZVQF49SS+dJhwzREABR0RGZT6aLe8lqDTxOoM35StBHxcz0kkNVMFTNEmqNJcXKBDxJIgzvTx0QH5AIj1INPUmnSW4P59Uo1wmWpxQDkfvSNZTXVr+WRlTkUQ1Kj0HAAAAAEYaijK1PDI9RzUCIEIeZz6MUYlbu12AV6BLU0Z2TN9QhExRPH4etQIAAAAA+RFAKdQ25jv4Ogk82UdDUz5VbU7QPhAhAAAAANoRWjG9QjpGKkLXOcYy7TUmOaU5XTsxQuFNAFjbW+xaw1ldWSVX/06hOqYfDTm6UNlbLmD2Xh5fM2aDbHptPWcmWM894xUAANwJSSNSOH9Cd0LJOEwm0g4qEOgoVDw3SfxOnk4JSk1AQTIsJgEVAADLFuUlXSzPNs88Hzt5MvEoUBoAAHgUZyvLNgo5UzdROyBKhllnYXhjiGLZX7Vc6FhcVItM3T7nKr0OAAAAAOELDSWIOttIPVHEUtRLkTyQJPoGXRS1L91HSVgAYRJj41xuTx8/ETrYRQBO+U3eRsc7ijs+Sl1UnVbPUmtMzEkXSl9IXERNPcQx7R3JBAAA/RagO1dSC1wWXABW6VDIT9NKfD55NPw1rDmlOU4yAyXFKsY/v07FV8pYklKBSQRBWz7GOYwrxhqKLvNKWF4RaM9oeWIgWMRPoEwVSgRLb1AzUhJNvj8kJQAAAADaBeIbbDBiPUFFQUjkRSU+vTEsJdEtMESaVg5ic2VyYUpZe1HVSxVH6zwQJ3wHAABeB8geTjEMN/ExcyO/DQAAAABhJh1D/k5TVCJYglkmV6pNFDtXHgAAAADqDYwoJj5BSaVMgE7SVL5b51zAVnpIxDacKSsYAAAAAOkRESiENXk7rTlxLTEZ0yZmO9BCbkJyQXdHpU1NTL5Jb09PVfpUh1FiUqFTxlMOV0pcpV0zVt9J0EK+PFww9CHUDVYSLiYSOF5IvVEtVPhPWEWZObo34jY2L18hxgoAAAAA0gtaIWYxvTeQMhshyAlgDdMmJzyqSfVR1VRMUVhOO1TnXDViAWM8YD5dn1t4WcZSnUJVJOID2BuNLPMvwjPpNuMxWjoqTCZWoVoAXS9g0WEuYMdbvlViTyhKaEK5OIk3TTRyJkIPAAAAAPQXWzNeQWBDpjrIJ7EOAAAAAD4V4SnZOtxM/1mkYMFgNVoeTrVDPEYsTppST1CNQxE0PTW7Otg91jbvKYo0M0lMVcBXkFG6S3VRmVf7VxJSH0fhOHkodRUAALkNwCyWSj9gwGuxbb5nMF4cWd5Z4lndUphB7CYFDQAAAAAAEc4oWjssR/JK9UcyPmQzvzHgMOAsrSM7KTs3TDrGOQRBoEsdUVpOSkY9QwBFb0EENbQgAQrGEjwvMEIcSt1J+EWeRbRKx0seSt5LwkkfQFouBRMAAAAAqwUaHIQuZTQ2NKo3O0GoSXJMDkrKQlo0iiA2DgAA4hz3OQ5J+VCiV1paJVaBS8o+BkKIUDRbVl7BWpFSB0djO948yUyyWpdgbF2IUW8+KDMBQjtUfl+sYVZaXkfVLwM8c04pWeNfkWOGZeJmuGbHYdpX+FSSXEVjeWM6WxNNKUTsQ31GskyaUGhOK0fZRDNLplE5U4JPoUcwPNUrUBQAAAAAUBCdJ/I0FDlZNrMvey4UOABAwz7fM8ocrQAAAHIHGCZJPjpJEEmAPrEpYg/4Gx4w5jUAMxwo3xMAAAAAVhhJN6tFIUb3PqI21TEwKbEfQjGTQ7xKakgYPOMlSQ0AAAAAYScJQiFOW1M2WPBeHmQfZh5jbFzUWCtYqVMuSQQ8+DnOPIA5IjHTI5ckLDR8PklEWU0WWEJeW1wUUGMzhRpvNDFAdUOAQTQ9Mj3nQo9J6E6BUCFOfk47UZxRTE41SLhBqzaiL3g3mDwQP64/sDy0RelYmWaWbYpuf2hkWmBC/xkAAAAAFAGKHXQ2IEO9SBhKM0xuUB9Sjk8fSxRLYFEfW1Jkm2m3ay9rQGYrXrxWTFCkR2k7cjJELZAuMzpgR0xSNlplX2dg+ltvUUhDKzh4OQ5C8UP4Q9JIkk+TVNRV6FCeRXU01DMiSOtSr1EZRV8pNAIAAAAATQ7cMq1Kh1XGWKNXTFQJUZpNqEVxOeIoEw8AAAAAvx4+PCpNE1YfW9hev2JHZ1ZqNWlWYb9RyEOkSK9Seli1WVhVHVH2U6BXa1YrTQJD+kPvQtM5AC2ZJlAn6CI3HrMk/jQrQWdErUCsObEz6S6mI5QNAAAAAJQU7CgTOaBJcVfqYIFkRmJbXGFYAFo5Ww9XXk+CSbhG+0NUPhQ2Vy18LtA4Bj8TO1YtmxUAAAAAzREuJZIyKEEtTIlPI0y0Rx5GCEQNPxdBPkyNVMday14tYvdkBmSAXvRTwUTgNRAsYDHMQG9IDE1gVLJYrlmsWPtYilzRXR5Z70+iQ0g5WD66RwBPXFRSV6hVh1KtUg1Z02K6aTRtzW1LaoZgKU8OQvNQYWGJaZNplWMBXQ9d0WAJYTFdOFWFSDQ2SRwAAAAAVhFDI/AtpjmRSKVTh1bIUbFEBCpYGUcrTjTMQydR5FZFVslQ60ebNiEWAACbIOc5d0aSTahRTVMOUXVHEDjYJH8KAAA1GW8oaCwJMQE1YzwuRC9Ks001TWRK4UkWT21QFkiRPr0+S0ONR3dGQD8QQntTbGIobMxwk255Zvhbn1NsTy9J3kI/RBJICUdtQktAmE74YSJuDHNacH1klE1sKmwIAAAAAJQQqiDnJTMvEkBZTQxWq1uWX6dmaW9udWJ3zHXXcSNrz14aS1c6Vj/8Sc5P1k61Rv04NCR2BwAAAADnHuE5wktgWKRecl/kWxJVCEpORF1P8FqEYHFh7WAKXy1ZVkmxKzAhXjIJOwc9rDrHNFouQi6CNLM6mDruL4UhFCUILHorABwnFMUwvUNxS5BNzE6/UK5SBU5cPMoYAAAmFgot/TvNRF9Hs0aJRulHNkSeMBEKhiHrPSlP4lnUXUFZtU3AQDI2WzalQTRIlEU9OXUxjj8sS3hS6VhZXH9ZHlEwRrs7BEF0TWRU3FNVS0k8XDeiP3NFTkjGSS1Q/lgOXpNf3l1oWLBPLERcONFBn1K6WkVZUE/wO6caAAAAAGYRByQsMJhDpVYgYqRlT2F+VLY/jCppFgAAAABjCGg2c08IWT5fymUhaV1mpFtCRoQiAADcF8o2C0n6T+NO3UmRRtRM0VN4USlFTS43DQAAAAC+EtMwuENqSnpIYkFBRGZRBFj7VWxOZUj6R7RIdUQ3O8418ziPQB1NlVeFXPpgymrfdNt5cXgLcIxhD08KOnAdAAAAAPgYXSqxLVUtTS7BNSU7GzjLL+McfR91NS457i5OFwAAAAB3CSYkYjTfNwUy7B6kAwAAAAAACysi+jTQOs8ywh19BAAAAAALBD0fRksyZnNy9nMxbeZgfldjVqtTUUsCQ4hAYjdKJjozPUkQVShZrVXcS+VC3EDEPcg3ojnHREVOelGxTI0/mypgEQAAAADiCiQnAENrVtJh1GUMYs5YvlJ0U5hSZkovP0BCDUyYTnhKFULQPllD20JjP1U8UTTGObdNR1lKXZlbqVQMSAUxrh4ZNfVHx1Q0X2hlNGUmXuVPUTwRLZUbrA7LIbsr/S/iM7c3dDZ9LFcXAAAAAPgE3SGyOUxKk1vIaWxx83GkasxbY00rR79FVEusVUNfP2SgZT9nJWpJbORq9GQNXGlTGU5RTZJO31EmWOJd218AX1ZfTWKqY7pd5UvaKQAAAABQGvY4okmtTixKeT0JLrczokRuTK9Qj1d3Xv5gkVwFT/Q5HzleTFZWpFODRZ85J0kHWohiFWQKZIZmymiYZptbrUReLM4xOTWyOhlK81fHX/hiGWP7XslWW0q2QRhKMlJrUqhKxDi4G4YfojxFTOVR3k8pQ1Uljg/nLOdATEktR7c5wB+HBGQSjTYHTTRWN1bpUrpUkluaXtZcd13yYnNmGGLmVP8/gjD0NIU4Iy4zFdQDWiqKSHxWclmNVjhSlkw9RDI1ZhkAAAAASxqDMAg2+S0lGAAAAABlEugstD6rSqpXoGPbaTRqz2VjYCpfmGF3ZOJkYmDAV51QHU54SzZGnz64NQU9Mkq1T8RNo0QtOU4xQTTHQtlTe2CZYxNdflUSUS1I8zjNK94+5FJkW/VawFZCVYVX3VrOW0BZVFPlR/U2ph8AAAAAFRyTQnZbXGkAcL5xXHCha7tgglDERNJEdkoxUMVTvlUGViZTf0xcQ9c60TUoNdk5JTyIQJJJulAMWSBfgmB1XtNXRE8qTWhMlkjtRbdEdUYmSoNMLU3mS0ZIHUD8M581PUHSSE1OLlLEVuBZAlqOXMVg9mARWi1KzysAAAAA7wukHkEroC/uLWUsDD17UD9ZnlkvU5NHHDcJHAAAAADlD28vSEWpT/xQSUkXNsYVAAAAAMoJoiu+S6Nez2ZtZxhjUmDqYVNk12TiYD5Y/EqWOzBC9FILWqpZNFP5RR8yzCuMQyVXYWGDY2VfoFY7TG5ERT2FMmExOD6pRMFHZ0kbR1I7rB4xGqwxKzraNlYoFBAAAAAASA7qItExnTjfNXEpNxMAAAEETRwOLRQtFR2tAwAAAAC+A8UvnkkmVZtdKmdxbpZvomgaWmlMaEjjRyVDxDGoEAAAlRewMqVII1h8X9JeblfgS05DNkGePiQ9+z0xQ9ZGD0VmRT9Kek1zTq5O5U7MT1BPw1LwXHVl12gsZ/dip1/kXd9aDVYLVNBViFgiV8JQLEeDPeA3bDSxMm0rCRgAAAAAdyrySntcOWFmW5hOxkNKSDpQaVJ4TTRDOzzaPCI/xTxuMGwelyC8Lvgz2zCdJWIa0iJILqE21D91Sj9TQ1eOVU1OiEMkO1VF6lYYYQJkDWHSWFxMXzwVNlU+AEh1TWdJ1T4TPqFIU04cSmM5cRgAAAAASBXTKeM9iVG1X89pAHCpcY9ug2aNWBlC0SDyEmolYDhSSolTj1LqRfYpCgUAAP4O2CuFQORPbF+ybAx0GHRdbIdcukY0Nxc2rDnsOt45/DqZOzk3di2KHQIqxEAhSrhLb0o2R4JEckfES91KhD9BJAAAAAAtF/kv0TsSPMcv+hUAAAAAbhTkKx03rzdbL3waAAAAAKAJLjy1XP1r+G4SZxNTUTswSAdaumB3XcFRUEOMQxxNrU6wR5M+ijzSQJhCdUb3TbFQRkwrQbgw9RfGCpke7TJAQcpF90OyPpg3+zOFNR5Cak/aVC9RW0DzHn8U9TKySB9UOFXlS183ehg6AQAARCIaPFtP3l0uZDJinVivRc8iAADvGdE5l0xSVA9TUEhaMasPAAAAAIYCpiW2QnxRslS6TWk/QSw/EgAAAABVE0AvJz3NPTY0mx9hBnsQGSnBOZVGYk/bUZ9QU00eRkU8qjN8M6o7YkPzRcQ/MitgCAAAcRAEMPJEYU0xSyVCNjyqRcVSpVm3WQVTrUmyQPA12CwNLz4wwzCGPhNTjmJXa4Vt7WhsXpZRnUadOzMztC+NKJEXAAAAAPUU5ymVNus7fTaoKlwwK0POTgNTJ1M9TtVF9T7kO7s75joGOpE5QjzARWRO1VQDXEBjkGdqZZFbVkm8KyIFSA5tNfBOV1oeWwpS/D3rHu4GAAAAAG8CGSMHQX1R/VbWV5ZbEWECY51fGFmNU9ZLCj/2MWUrhTJBSuRbLGGSXYxS3ETMQhpOd1hZW55U1kYQPZVAikXVRvZI10heQr02GDGjNd06Ez0IOroveh9DJGs37UBCQMg1sx8sBQAAAABWGKgzDEMSSI5DgzQyGQAABxo9ORBMB1QeU71KJz3zNA04pj7qQE1AAUN/RIZANjUEH3UDAAAAAK8ZljthUOhZOlplUyBKS0D3MLsXAAAAAPoDoCDjOGpEc0U3Pjs28TOpOVxD30gFSXNDaDToFwAaUS9SOzpCvEOHQttBJj9VOAcqjQ9XGPgvzzpoO8kxdzJ/SNNW61ocV5JN5kQAQM8+6kLARd1BlzRXHQAAKwxZICU7T05kXNhndG3ObL1m2FsoThBDSzwhOn033CkfES4KKS9oS71aj2LpZZRkLFyzUuJRw1HPTJ5C7TkpM8guDTbSP6hLolkHZQBsam1baCZbMEQOJz4mlTbhPkFFzE09VxNct1eKR4QnAAAAAIQVlCYQMBI8TkZpUMBaWGByYNJe4V6tXvpag1HlQR85Fj2WPWc1Ix8AAAAAXBIhLlxMtGAMaelmzVp+ROUiAABIEhMlIzY+SG1UilkkWeNSN0rXR/1Fxz3TMyI44D7rOS0v+DdKRrRJWEMaQtBQPlwoX2RacFGzSuRDljahK/kr3yxVKzgh2Q5HE4cvoERGUARWsljSV9hRB0YZPUJAQ0HVNrMnkDJnQh9HTkFFMJQUAAAAAFcW7CjUM5I/+0fTS5ZP+1KiUjhPukgAPygung8AAAAAyRZoMLNHSFWAV+1RgEQcLmESAAAAHW0snDP+PJBCX0SyQlw69yt9FwAAAABSGX4rgTZCQARFHkXlRyNSmVziZBdrIm2saThiXF5JXmZbzlR/Rk8rThPMLnhC4EXJNnkjPjMwPlg/EDhTJNUMji0dSkdXcFkuU7VHj0MgTDRV8FzrYH5gfVsWUg1L00vMS8FGvjxFMo4ugTBaMFsuSSx5MSJAuEdER8lBIzTrGCEGixy9LfAypS6nIG0LAAAAAJINsyFFMLA2ozHYHAAAAACJD2Y1Jk0PVwBWDUo7NOwowjfNRGRLQUyNR0882SzeJoUtoz2ASuVM40qxSIpEkD7cMjIkniQXOxVNeFTMVDZRXVAHVAFWSFYpV4ZXmlegVx5WK1g3XsxiwWILXf1VKVGOTOtGwULvQkhDlD1iOJJCsUtATNpGoEliVCRZE1YSS887qDLuLPgkkxUAAAAAFhyDORVMSlWaVfpMtDrzHAAAAABEH682BkLFR49JvUknSNRIVEwlTptKLT/DJgAAAADkHnM34kB7QMk4qSuqFogVeigFMyI8HkFKQTc87zBBIMkKAAAAAJ0VlCp0MskvbjWKTathGmxybRloOV7CU9xS8VjIXBJfKWPeZiJmNl+GUZI8ayewFAAAAAA2DjIqdUICUldYN1UbR+I9UFARYGVlTl5zR20lSSdOM6I00ihCEAAAAADhFI4oiDO0Olk/3UADSS9Z7GU8bNtsUWjqXuJPFTZgEb0RF0UoZfR1UXwbeoJvKFw4RFM7aE2qXqVlfGWIYsNi4GgSb4JwEGtmYPNYYFzIX/ddcFtqWEdXwFkjXEBa/lHQR2FGqkcxQ6I+KD6VPdA/ZkUGUNtaZF+9WzRPRkqiUCxRTVBHUshVpVaoUylORE3pUA1SHE78PTIcAAAAABcU3zwSXItuSHbedFNr+VkDRBY4gjMNIsQXFzl3TlBXHVdDTsdA+zZNMk8570wuXH1jY2SMX+BU+kIlKQ0XCCtYQJdIo0QFMOIJEg2DLOREAFFXVkpbg2CiY35k5WM+YadaV1ISTq9MrklNTAVa52QzZthcskosNW8o4SSHKn4+RE3aUnpOoD44MTUy1DD2MUYytS5HK0UwcEWoWJ5irWSmXSFMGDunP4tKc099TINDNj0wPTo5ri7iMJ49NUR8RqxJnlRAX31iZlz5SuopAAAAAHss10q1WSJhH2KQWgJKaTS1GQAAAABpB8wp0D6wRA9AuDFnKoM9bUzaUJtLTj0+LAsqUzHfMq4zDzQVMkcsbyK8GCslYjYBPvQ7xzGvI/4RAAAAAB0VtyRnNWZHlFCBWCpjEmqqaodlClp0SZY7rDazNyszZSBqJOM8p0QPP88xfyotLukr6itoPThKtE9CUE9Lm0gESqBHIEG8ONYqeBTcBPcdoDN6Pbc96Da9Mr006jKeJR4fcSm1Ls0yTDVhP/ZPUl1IZWFo9meOZVdim1wLUcc+AyIAAF8JrR24Lu46OEnCVAlaoFndUslFFDYtO5ZLX1K9TlY/TiFsEcQppTmITGVd7Ga0aHBiKFVwRJI2YCIAAJoN6zOpUFRgW2YGZCxYaD79Ep0Ply3SRAtUTF3MYVJi6l4SVY4/gxsAAA8VWT8kWU9lUmc/X5FLDzRkL4wxzDm8R9tQUFT/U9dOsEb2O1Mo6R2NPBZSDlsqWW1LlS7tBwAA+ggAI5E0lTyKSpFaAGO6YsBaEE/XS+9QplDiR7EwcwsAAAAA1gnqHo0sNS3rILMLAAAAAAEThSNwKFMs9DSFQGpIEUyWTLNJD0UbQ9RIs1EWWT1crlhVTJ41fRYAAAAAhhd2OgpPtFUlUGQ9HhwAAAAAHBq1M+9BkUnvSWtFgUPlRXNQ61yTY5Vio1iGQ3s0fUBrRQJCTT/sRpZOElg4ZotwanOebUldXkJDMpk7DEdsV55rpnj/fNt6BnT3al1hiVivU8VVbVnbWkpcmF6WYCBfgFTLPP0/4VWsY4tsK2/EavFeAU1GRTNTs1/ZZMxgTVGDNVM0kEqMWOpeBl3EUTE/xToHRmlPvFV3Vw5TA0jdNEgXAAAAAHYWqzCPSbtbpmOXYsNap1CUSyhOVE7EQ948GE1qWhhekVcyRyNBwE55VrFX41fBWJNZ7F99bI92z3lgdehpI1usUOVRx1lfXcda81Q8TgFHGkIwQJtC9Ej2TWBP2kx2Rro7Ry+SKfkqACybKtok+yBYLOI71kU+SdVF9zhvKq89RU99UqBJcDTcFGQH5iCZNLo+QkabT4JZYl/2YGZfRVkTS9o07hoAAAAAJhZwKvwzUTaTMZQkOg8AAAAAdAQPHAs12UUvTkVNtEMuPI1KUFmYXS5Ye0cFLQMTAAAAAMYMviIsPmlS2FucWwhSFD6WPQVUIGFmZadh6VXAPaUTAAAAALMNGTFgSFdS+1GsSRE/BTrsOTJAwlTkZnpv924JZnRVyj9jK/0oNTsOTmdd/WU8Z4piUlmsS6M/ykHMRQRCWzbQIeITcDpsWqlrJHJLcJhnh1xeV41W5FSKUvNO7klgQxE34iJoDwAAAADqF/Auqjr3PUk5QCylHnA1NkmzTYRFTjDVEdgZyTG8PBc+7DcvK0AjnSs9PHhPzl0VZf9mTWbWZGxhM1jvTB9GCz3cLDIURw3HJhI7qkRrRXdF6U0QV9FZV1SdQ20meQkAADESsSTPKykq1iUvOrpRZl8JZJ1fuFK6PmssZS3rM7Qx4S5JNB48yj6mOn82tzhrO846VzxhPoE5iCovHW8pLTQANMsnZQ8AAAAA5iTyQUVPelERUbtZz2eQcdVzbm6LYmhVu1T2W/pf5mHDZP1peG2DbIJm2lttUDFNmFCXUe5LlDvTGwAAYQaIKXNC/Uv4Sn9G/07SYUduUHKRcf1v0m/1b1ZuwGqMZWFfqFZhSVc6wjfXRSNToloMXOxZWFecVm1VX1KqTrBIz0CmO1g5RDYbMhcvqDKDO/hCt0dSSdJKnE2HTPpOIVtBaH90Z3tKei918G/5bKppqV3fRIMgVQcAAAAAnBf7MY5BUkmjTn1TK1V3UnlIczNDFfMUkScsNW8+KkDQOOQppxUAAAAAhB3aNXJDZEmWRsM4siGfHxQrxjNUPZtFfUrlTK5ME0cTPBY1Bj16S0xWQlvkXgVmhG3Jb3lqrFt7QhcqECeoLAExfSytJpFCXVlyYtBkT2SMYYBcmVkNXupjsWNuWQtCTykWLyAwRCTIDgAA7R5WPBxKmU1TVGpgGWmYbCpqiGLFWrZa4l+NYVVcQU/hPKkrsyMhKKEymDo3OhovaRf7A78eLjFUNHQtPRrXDyQjlC5nMu8xjTjkQsdGhkQxS5tb2mbXaCZhJ1XcVJNbU1wXVftGKjtKQTVOYlesW1VbBFdrVR5dnWShZLxaSUWDI8ECAAAAAMoabTtmUkNeS2DqWYRL0DU3GcwDyCE0PI1LpFLWUyRWKFtCXKxYaFe+XPZiRGMQWjBJ4TkvMpc5fUkdVb1ahV2DXmdcuFfGUZNLkEefRiZGREQtQY06mzS6NAw0XjMYMVUu7y7DPaNU3mVebp1uzWdCXZxSWEvrS/VMektQTKZVzWEvaEBldFeMP14fAAAAAAwQkjDBR1VTGFWGTW487CRRDgAAAABMIHo/nlCXVj1TSkdUNCI2IEtmWGpeKGErYntfjVeZRkAnnwr/H8Q6hkwtUkVN1D7tJuoJAAAAAHUB2yTQOupCzUfKTWNTY1VkUkhK+jyiLPwooDB1MFUmwRIAAAAARRg0K0AwZC0CJtMVAAAAAJQRCiluPB9NH1hkXSBdNFtrXtBjmmQ7XZxNZj8/PUw9HjkiLfIe1yf+Mc0wByqYKuEz6zlZN6cpVyMaO0NNVFXTVDZNukXyTAtZbl1/WEVI0CcAAAAA6xfVMSg/B0bOR+hCTTcSJeEO/hnPPERXqGTqZn1gdlInRx5JRk/GVJJWB1f9U7xNJEf1Ox0svx1oLttBNkdnQAkzSjcoQ11FRT13JssE7Sb6SMpcdmUeZZ1e11cvW4xidGWmZAthPFq2T9JBUzqRO885gDjlPERH8lPXW2lcy1ZDSzc9MC8OJGcuoT1XQrY9jy5EFGwPOzX4THBWwFThSEdBckr6T6pLVjtqHAAAGhmuMKY/h0ONOYUizhhAKPAx2zE4Ji0RAAAAAL8g1TuERjZEhjRjIaUmOC0tLcUndBcAAAAARhAgNR9OYV2TZhVpEGVHXDZWkFnFXRBcyVUQUfFVZl/+ZX1oc2UvXUZXvFvIYIdeVFG/NWIPAAB7D7suLUscXkFo52onZltauEefNdw5vUSYTPNP0U9TTktMCUZ7Na8YdgjNIjo+8U2iUTxNWkpGS6NH9Dp+KcsX7hgULRI1OzvdQS5LYFQxWrVbC1jwUHBGsTnXKzkXAAAAAEUc3TxgVPJje2vubOJqyGYpYYlaqVXcUthQHlDKUhZVklT/TyBIk0X3QwM9zydKDxUy30y3W7ZitWUjZlplnGFKV8dJIUrlVUdcaFo1UsxOdVmOYUhf6FLlRNJLq1nBYaBiY1sLUJ5EQDLxEi8WODYTUidl8m2hbYplrliWU2pcOmQWZCdb4knaNk4x+jneSUhVBFirUpFGgTUuHQAAAAA6GvcsrTZaRBZOAVJ/UbpLdj+2MvUtXiklGgAA4x21QCJX3GEtYqtbRleXWt9dvVw6VyhQvkxiTkRSdFOlTjRElj+JRZFLNlPRYf1uXHTOcARjOkq5NDc3tj2FS+RYhl7fW8tP5zY2EQAAAAAWDQgoND0pR1hJGEuOTwdSQkyPOcAY9AxDKLI8eEUUSrVP3FKpUrVTkFQ6VmJcmGPEaplvNXCxbUxpdWL4WC5MD0JPRudMOE9GT7VQo1U3XgFleGc9Z1RkeF3nVYdVklzTY4lkMFzyT7NTAV6JYaZgq1s4UY1Cpj+VTRtWVFTfSGM9okMETIhMIUk3SVdOq1EOUcJRC1Q8VeNQHkJDLXUvrD0aQ2tIrVWoYWhoMWrCZwRi9VlTVO1Wx1ppWkBXjFJMUaFatWI2ZOdiI2MtZ+Vr9m2lbBNpmGZ0ZY1hRFtPUlVI/z7AMcQjlhEmGPox2T5cQDs3QR8AAAAAXheVMBw8hDsPLwYWAABQGigvPjfCNFkkPwrKDkgmLTa9O3M2riLsBAAAAACaF8Ix/0E9S+ZNbki1NY8SAAAAAIcINTSSUF9g9GlGcNNz/3Mncb5rDmThWcpJNTNeOi5RpGLDbQVxQ200YhlRaj/VNdE4xUM2WZBplW/QbABjEVR9QYk/llYcZlNqpmS4VVc/9Si+JD85P0ZhR09MNVbuWUtVoUbiKOICAAB/I6pCClhaZE1oq2QeWmVQfFPkWkRdf1pOWeJckGC8YUdebVj6Vy9bD1rbUZJD9TLCJT8wRT7NQi8+rDDXGAAAJgvWHRst1TVmPb9Ev1H2XVJh5lvNTdww5AfrJRc8mUj2T/hS61FRTZNDlDJbGQAA6hN4K245Rj64OuctqRUAAB0QLzEkQSJEcEBEOGIyUTdVQIlIN1FCWvdg62I0XrRR6EOzQzpJpEoeSWhIOEl5TL9RXVN8UcpO7kyTSW1DF0C5RK1PW1fDV71QXkI6JwAAbB+KLxgymjh+PuZBCUGFQyhMkVlsZ2hwj3Oyb2Bk01EzNfgJAACcH0Mv3TOcOwFC50KYPxI3syZdHAYwO0M4T19aKmUNa5prqWhRZINgHVzfVCBNXUVbPWI6kzuLPxlD9kT8RxpRvGCpb/Z4d3uEeJhwOWEkSR0xgi3UMWI6+UMSSc9JIUXrPjA2VTI0OvRBT0hrSkhH/jzIL/IcAAAnEKko0zx/SeJOH077RzJAgToDOyND3Uc/RuE+7TJYNPk76ECiRs9LAFBfVRpfQGpEcZtxkmthYa9WWU9lVMpiEG5bclBvSWWYWLxWi10xYo1mFmwdcHdvN2rAZ/tqEWoGYpxVm0bjQ05NSlEsUB5PQ1MOXNJiO2XUY9hgRGPcbYt2E3n5dd9wIm9lbm1oYVl7Qccu5SqPLVsx9jARLQIhACdfOF49FjqILoIXmBVPO2hRAFyOX0deoVsNVoRGZDsSTEVXnFbeTodJ+lQrZBNrmGozZqRfk1V0R9dGXFlkZqtptmOzVENJxFDPWUVgrGRYZrBjCFtZScwyxjTjQsNLuk5oSmNLlV1Nbj52V3Z2cZFqrWIDWIxEAiHjCx80XU3tVxhYrk5KOeIVAAAAAB0VnDOIR6dSBFjIWPdXAFhnVGlIjzHHEAAANxb6LOk4SUH2R5VMYFNKXPxknmwycG9t72PWUfIxSAgAAAAAOx1SOUVJrFIAWHda+FrhV8FOdkEQNa0mkBEyDJguKkgdVqZadlbES+Q+sDYTNpc0MDadQVRNsFAESwtBtUPTUYdZOlhLUBVJpkd8RUM74iGjFO1Fr2BWbbhwV2xCYkNY91LTTZBI6EuzU1dWAFQkTi5IEkUSQkk+5TwZRTNQ51OfUFBNd0zxSFc8LR8VE/0qlzs6SMRQ+lLHTTtBWjQBMNZA/1NPW3NYJVI6U9RbmmHbYvRgClrhSlpClU7ZVUVTxEg/Py5DX066VxxaGVJZQCcp0TZvUKtdDGDxVlpJO0YtTOJP7FDNU4tUrVEETfVGSjzIL7gx4j1QRdFGoErjVathVmfvZKhXpTq0J0w4Oz+pPhk7mDvHQj9J+kzqTQlM00boPkc7pD4BPno0Mh4AAAAAURWQMqpKq2EpcxV8m32DeapxYGhMYNRZKFBfRKw39h8AACAYAy2DNhc3myozLNdCYlT4X6hkDmJMWDhMREWRRUREpTdnHAAACQq2Kdw+kka4RAs7AjEZL9orZCDGI/E340WMTd5PG03WRbRDoU2CWFFe02NNauZrLGaeV188kBIAAAAACyjTSclfRWxAcIRtnma7YEtg8WGVYMpbRVevVN1SK1LIUYtRyE0nQZ4rmA4+DDoqvD4QRg9CVzHUEwAAAABiERwneTE1MW0othUAAAAApg1bL9dIYlZ+Wd9RlDzvFwAArxahMt5E3Uy2TKJJH0WbP9tBoUyrWHFhVmfaaaxnuWTUZBZjTlpWSZ05JjukRjxQ71KEUFFNKFF+Wcpfu2SaZ5tm+mBtVCY6lg0AAAAA0hWiK1Q98U5JWblb21iCU3RPGk7UTj9RZVL8TmdGQDjXKLcW2BLiJF4v/DMSMvw0bkPUUThfz2evaBFlsmHdYj1nZGqsbB5uNm3zZ2xceEuSOP4wRTUFMQwsDDFLPVxKu1FWUR1Le0DwLEsRAAAAAJYRqy1iQahKvUnoPXsjTwAAAAAADxWCNWdJKlORVXdQ6UFfKFkeCSuKMk81rzDtIr0N8w1DM2RL41WIVplPMUnjTEBQL06ERhQ1KhgAAAAATBSJJ+I300sBW5JiNWOaXT9Sk0UgPaxCsFAkWi5eel6mXdxhlWoBcIlwVm7Ea69sjG84cUdzaXQkdLZxjWo5YbVaOFhoV1BXz1ooX8peMVjtSuc53TeaQF9MrVe6WUxR10MgL98T1iZtPtdNGFY4Vo9MtDqPNGpC7EosSJVAgkt4XO1iRmJtYExhBGeOa8BrH2tZa9xrWGlkYMhTqU1bTz5O70goSyVZE2Q5ZgpgZ1TxS5lPXlKfS7JEWE7pXkFqFG5Ka3BkQV16WG1WhVMGTdNJCU2nTUJInEFTSEhUkFi4VO9J/TgYJ1QjtC/6PkRIlUzcTfNMQ0qRSN9H5kOvOH8fAACcHb48xlIxYTBnsGVIXglTOUgZPeQqDw+UG0Ux/jnbOPs1uz7LTw5cG18ZWwhTWUdAOGojVgkAAAAAqB5cMKY3Cji2NaJAGEx2TjJKUknxU09hymg/aOZer0pkMkwlsxIAAHYY7Du3URZb/VmnTZo6sjoDRrhKH0qCTUNZ0WJrZVFlV2bGZoxocW4hdm555HPbYo1BSg0AAAAA4h9FPO1L+VImUrFKSEdzTnpWoGDVbeF1K3YOb2NhclUCUStSNFWPVfdTJFCJTJRIqUkEVxZi/mKyWFFHe0EYTL9WTV5YafFy33VYcsRpbF7sU7JNqksGSmtJKUreSPROOlkxW/NTtEIqIgAA3yXQTIBgAGiSaB1lJ2CmWiVW81PVV1RbqlYFSxE1YjhAU2lg/WI4XJ9KWjAqKjQydziHR/NW914/YatgWF+/XLdWskzHRV1DREKITHJav2EOYSlaek3hQIpCC02WVN5Vy1kVY5tpJGrxY35W0UWFNsksljLJN/I22DcNQW5KMVKPWvlhsGWmZLheCFQwRTA2EyehDwAAlgBiMAdPqFwjX7lWTEsuWHlljWjdYvhT6UOmRjJPlFEVUbFO3UmWP7Uo0AgAAAAAVhxqLtM4O0ocXUls2HRKdVNulmVsZNdlJWOPXPtUF1aKWqdaRVRwQggk9QQAAAAAsQpvL7xHt1IjVLdMKDvKHEAQ4CV/RLla4WRvZi5gQFKWRYlFt0chQ7044Sc4DgAAlBzeL2Q8PUgoUftVclY7U7BNEUquSudLckoFRzxOzVwFZt5ofGffY6BhX2QKai9uuG2qZr5X1EK0MgY1Wz8nTXVYTVxhWE1LnzIXLc4+XEs7U5FX/Fo2XGdbNlfmS3M8lC8tGwAAAAAtKdVGnVOCVORJjC+oFyYqvDTQNCorthrFLzRISFI8U7xPG1I3W+dhNGKEWlRMUD4cNJQm3SScLzs5TUNsSyZQ7FNIV2tWIlLZTFZH5T/sNaQ4yT/2O5kvwBoAAAAARhXIMyBFy0rtR9s9FzKfNpJETE4gU1pTHFDQSjhJoFNlX8tl8WQAW1FFLCJVIi0zXzXTLlE+QVdvZeFqumlWYYJNYTUtPphEdz1bMGwq8TV1RU1RaFkGXb5fgWVFa35tZ2s+ZeBZPEdcKkAY6SS1LNsu6znxSRRW+VyvXK5VcEt/Q8FB/kOmSV1T41zzYx9nc2WsXsJRg0KyQvNM4FHBUOpIwTMNK7A+zUeaRrI5pCWBODVRAVzBWj9LMSgAAAAA8w15JMc9sU25UZpK4zXOHO8vnkPsSm1KhkfsRrRJPVCMWpViwGNEXM1JIyvXCgAACw9LOfxXpGrccqhxdGc/U0czOA0AANcYxi0PPvBJX07eTTZRaFydZaJnwGAEUAY8BDgES8ZbE2I0YIZXP033SYdIv0GNOaA32zwvQWhG20vMTypSOk//SnlMAFMPWOZY71OQScZFkEz7T4NNIEdWR7lRi1U5TJk8hT5wRNJG5UaVRfFDvj5CNfgmIi9NQcVIX0dDPccnowl+EyEojzAiMoszXDSVMeIrZTAXN0c0RCmSIjAvMT12QqU/LzMUGQAAiRGnKPs3PD5RPHk6IkD0RrJJlURlNdsaAADMF2k3YE2DWMFa/1WgTDtEsD+bPf0+AUDlPOcxqRkAAAAAjhmpMvk9cD0vM8AsjDusSNZKMEKNLKkelUDFVi5f8lxTUI43eBMAAFgWpzMZQyBHyEPcORApaxEAAAAARDPxToxXTFMuQ+YtHS8ROAE8wED2RfFPQV7WakF07Hisd0RxMGjHXltWb1OcVqBZ1loBXu1meG9pcjpuo2PeVzFWnF3MYONaDktHOhZFhVZjX+deT1RjPgoe6CmFSM9bXWZJaRtmbl8mW9NbdFvzVDpFEiigFo0tF0GGSmhMl03GULJW410CYsZhAV6wV3ZP6EQ0OPgumkHoVYtfI2CKWfFPjExFUjpYQFu7XElfyWE2YEdaL1hIX49kbGE/VL89kR9MMfRPSl7ZYH9aYE9aRwlFCUHtPmY9FziNNvc2DjK6KgIziEnJWkhi9mHaXcRaZ1uPW5tWYkvmPIIuVRhTGRgt5TVOPiNJQlVYXkNh6V24W8RiymhAZ8Ne3lUsV9VaVVn0VjpZplzYW5ZUQlIjXGtif2BtVwhHSCzTCgAAAACdCwsxdkk2VyNer171WtFXA1ZYURdKCkKwRUpXkWI6ZAhfYlg5VmBVuFIqUUxQREv6OtUcKCV+OyZHV0oER3lCA0CxP8U/HT6rPdQ+kzt8Nfoyjjg1Rv1NdU/xTwNUMV7oZn1qqWj2X+5Spkx4SKtAJzp1NulFE1icZn9ux22uZbJbL1vXYIxkPWV4YU1Y/ki/NusvIDDMOXxF40fTQasvxxqPLhhFU1GkU2RNgkuMV5NjjGjkY0ZUqjlVGAAAAAAnD7gph0IZU+RZmllUVhJT11AkTO5CvkZJVVBdSVyLVi1RbU7pSgpAtissFxooFz+eTPxSMlX4UnVLnj2oIgAAEh4yMiI41TTSKEIVrBuKMCk+q0K+Pt89jUHBRGtH1kcVRTRFUEhNSVBHZ0mhVDle9F8JWZBVyGApa0tvTW9obGlnPWARWiRcWGJkZb1ihVlMUI9VU2AnZcBid1r6TWRDv0q3VHtYxVmzVsBUvlvGYjZkSGCWWZ1UqFG5TYFJbkMoR2FZWGdia6lm815TX5do/HDbdKVyO2jeUrEvHBK3IXs0+UP8TNlMNUIKLfcQAAAAAPAdhyuLLEAuRDirSwhhNHOlfhyCHX4QdE1oBmGLXXJdQWHqYzdisluqUNFDojnMQABS71zYYFtdolKXRH04sChSDnAbhEWVXP5lw2VwXO5MH0dJTAhM5kWiUM1jq26UcBhpcViTSJVIJVC8V8le22N2ZDVib2DMYFVhoF+VXgdg5GEfY6diE1/PVahGVjeEQdFXwGSCaF1kJFflQMlBNVQ8XZVdx1XvR/VEQk7BU45SNEo4NuMSAAAAAEkVHCpyM/YyAClRFKMZjDVXQjVCaDeyIfEHAAD1J8FGBlb7Wa1TuUZYPpxFl05cTxBIvTjhJW4y1EUPT2hRKE2vQyo9vD3JQUpFLUeaREJGOFT+YJtmWWSVWYRFAzDwP39WZl/SWyFNDjyROV1DaFPKYLto+Wp2aHZkx199WBdMajWLEwAApAtxJ3JAsFPLX+pjuF/iUX83sBH6JmFDh1MrW4NbkVa2UQlPg0f1NJIWAAAAAL0S4inbO6xHSUtrRsU7JTvrSodV6FQsR+8nzg3lKII/90ulUGRTrVU7VNpKdD7sR2pYkF9nXKNOJjRIL5tHDFczXe5a5FPqWPhpy3TUdfdt0F70TGhDBELhPiA0ghqyNSZLA0vbQD066TvMOiEwxRgAAAsPTCNILzYyFCsHFwAArxBdLDtBMkwWTaNCbyclEfkjSTQEQPZCsztkKcQPAAAHHrY32kTDSv9LMk2kT/FQlFFTUM1OnU5LT19Q5EwmQdIpqQkAAC4TBjOwR1lUDVqmWoZd9GT/a9dvmG5CaMJfAVmAWBxbz1svWFlOn0SFQDY5izGXK78YAAAtHUAsnzA0MxM0LzmQOcQy3iMWD1s05E/eXvtmm2jxY41cgVlgWjBaY1gyV7tcE2bZaUBlq1hLRMc2R0aFVQVdKV84YEdlpWuvbZ9oI14RVMBLxEqgVjRh42NBXs9Ri0LzPwNNbVdJW7pXTk7KRT1C+j6qOssy2DXxSvtcOmcqaqRl11v9VThYZlthWxJY41REVOVUJFZvV9pWrlSqVQFbyGDxZkZuSHX5eDt2l2rkVZM+EjWkOo49CD0QNuUfCjPsUuxl+m9+cVxq5V7rWuFfe2NCYNVTgEAiPJ9KflWEV35QmkdGS8hVl13iYU9j/WFYXnFX+k8dTa5Ov1OAWadbLlZJRlorIB44L1Q6xDqiMGIZthaKLN827zg0NN0smSnBKP4lwyQjKOk0ZT1EQAtC4EBqPWw5RT/NTC1VeVhDWCJVqVFUUL1PrU6PTaxNYlJ1V75ZX12LZSNrImmrXsxKRjMDK9Y3rktEVjVWBU5BQeg4GzkQRwBWSlsyVoFFhieFBQAAACBaMW0500hDWJBjkGvvcOxylW+ZZfBVLkT+PDFVN2oxc5lxGmVMTLMzGzyVSaVOZUr0PWorPBPvFeos1zmEP4U+xjsKQ2FPu1YbV+5RAEx6TYlT0VbKVutXDFi3Tzg8fB99Im06/UX5RsE9AClUDAAAAAAfEAgnaTPdM30sJimzK0ArsSj4GQAAyh18PDFN8lHsS5E8BTcfRxpWMl7BYFhfClv9VrZZE2AYZD1iHljITT5M4U6nUAxOMkeYODEcAAAAAJApY0AOR/hF0ULpUQ5kXWxDa5tfm02FR1JL4EysS3RLYk6DTTZCrisGD9gGQCGANkM/sDwuN4FCPlWQXwtg4Vg7TtNIdk8pWSdeSF5QWY9QbUaXNzohJQoAAHAaUjQtQMI/OzMpGQAAAAD5EwMxKUh0VnldRGIyZ6pqsmx1bsRvM29Ua5hkel2nW51i+GeZZXhgY17aX0ZmeG1/b6Nqe142TtJM+lZnYOxmN2dBYPpYylsvYEdkV2ldbWluV2tJZ4hmZGgTZ95e4lMSTdRJfUbUThNgDWllas1m1mKPZHxmAmN+V4lAES5RM7w9h03aWo5k1Gs2cQt0bHO0bqxnfmDWV2xSn1KgUslNvkV2SVNV117cY0VllGfnbLBwxXChbHJkA1jzQ/ojAAAAAOgq309YZBNtuWunYtNZglPRSwRIgU0cVuJYAlNsQ8QlAAC5EwwrX0h/WedgymG5W6tObklPVL5bI1uqUUM+mi14NsA++kIfSDJMxUyiSYVCJTV2NS1HZ1CRTwVG4DuTQ6tVOWO9aCBnel8WVO9HXjYMJW8mAzOsPJ884TMYJB8oCUDvTWRQpEhKOAswSz7PSuZOoUvhRBk9/TrcQaJExT+ONHMdAAAAAB0FXyWOPWFHREVNNSspwDreRh9Ikz9fNNYzvDxSRrRLrkq4RrtBqz9JRIBFc0XsRuNIxE1tVWRd7mD2XvBZ2VNpTb1DRTOFGQAAfRcDMH07jjsnNV05jksNWOFZ/1DEOtQvEz2hSe9cpW48eTB8NHgMbo9iO1vXUlpDVSUAAAAAtQkMOSJUrF7IXfRVN1fLYtNpl2fvWaRNQVZwXldeKVd4S/1GyFCSWDlbv1wjXhNeq1yIWLFQcEqcRoZFmFxWcWR6B3oCcu5ou2ZZZx1jK1f/SxFPHVgAYAllgGbmZctk9WMEZJBklGQWY4dgjl9eXyVbn02DNcwXRBBXKCU7SEWERrVAPjbUJz4SUxZ0NnJIQ01XRyc8qUOGV1RnLW9kbg1mmlpFWRtismhPal1peGd5ZjxouGosbC5qf2IZVqtH2TZqLdFBP1k/acpwTHEpbOtfvEqGKQAAHyu6TF1j0nBfdtJ1MnRpdDZyhGoQX1BXc1UrU1ROMEgCRW5Fb02NWThjKGfGY5dcQV0oZWVq1GiuYFpdU2ixcp51I3H+Y3hKXjEyP+VUWGRCbJtuRGz4ZgVjpWNvZs1nCWU9W/pHyCw3EgAAAABpExQruUGCUxxeHGE/XJFQZEd7TOxc/WtgdHl14274YBtSXFFXWKRaFVqiWwxgSWQPZOJd4FDvOdYoRC+7OcdC4kTmPwQ5xDndPtJCFEIwOoUs7haSBnojvTsXSulTsFogZZ9te2wTYORFtihwN6hKH1OrUENClySCAQAAAAB9FIkswjqrRaFMv02YSYo9ySV8GtYxnUM/S11JPj5lLyoyuEMXUhRZPVhaT/s/OinICQAAAACDE3480FVIYZhjmV99WJ5TNVDjR2862S2gLG04MEALQ6BBez3oPcdDY09CWsBei11ZXXVisGcRaOJhNFT9PA0nrDfmUVNmzHKfdg5y8WTOUClO3VYHViBL1TalGgcSzSl8PdFK2lG0VddXJ1cnUqNKBkc8RmZCLzzGPVlHr06kUcVQU01sUZ5asl9cXi9Vw0P2Nsg2WjZFPRNGgEkqRx5Hc1MPYr1qEG+uc154xXjvcS5hpUH8JFIs4ypHIbYW2CcpQC9Mf0zGQc40VjaTQSJKfE5jTxdS/VYzVjRNhEFbPcU96Di8KdkQAAAAAIAZmzqrTcJUYVPaTSdMJ027SzNGrzg1JWEqVz38SJpMh0txSpZI70ZLRdpEJUWKRMpKYVKJVU9XyVh+WcBZy1fzUzhNpUNHPotD+EkaUI1WHVjiUvdE1jBLLtA+j0gfSvBIw0fURihBpTXSLiM5mE6KXBZhMV79VztVK1UUUqpKW0EMOYY3XTrPPsNQXmGRZ3pk6VxPXaloh3Dvb7doOWDdX8Jj+WKQW+1KgCqPHgY6jke+SsFJZEz3Uk5YH1l7U5ZM9058VZJZ31pcWmdXiFF8Rvg4vTE3Je0N7BlyKhgwGDNcNak1uTC0Ky9Bq1mTZktsuHD2dOp1WHDDYyNWmFL+Ut9MXj+nLJwrBkRQUmlUO1AMT+RT7FGOSzhR+VQ+Tmg/HDeFRFFUVF2zXdNT9EUhTuxd5mVnZ/JjmV1BVpJSNFsvZhNrT2nEYXRWFU6lTcZMkUO0NAUsWjhkSZRRs1CwS2ZG1UPAROJMPVrkZN1pNmnAZf9iBWCqV81MIUk/TIBPdFDBTnhHazgSHgAACwqBMvROEF8SZ7VrHHB4c/5xkWhmV+pIf0rZUdZVFlSgS+09pjFQNMM+N0vUUwZVrFLrVFpZGliDUIhBHSXzJ2hFNVSVWslZ7VJWTOpMZ1E5VXNYWFwaXuFbZ1cLU1xOl0l9RP06zzGKLIMaAAAAAKsWtzggT8JYJle2TatJt1TbY15tAnCtbjpr0WWVYOlfvWbmbj9zSXMyb6xnL1wQUCtNZEpeRQFG9UjQR3lCqUukXxhrvmyrZqtZ5ks5S+dN90hjRnVUVWQwbFRreWIlWJdZ1V2XWepJ2ClCEn0u9UqsXoZqmG/ibQVlqVWaQUos9iYYMv9F8FbnX4Zh8FwjVC9IoTo8OKRATk5VWIpZw1K1TCJUgGBuah1wm3CxajJc3EGdGgAAAACCDZImWjjkP/A/Nj+fSOdVcVyXWUZOzzztL/ozLj9ETERVgVtTYklqN28Cbthmx1yNWKNgTWlFaU5eNEZGHwAAAACeAUgwA06bXZ5knmV3ZKhi5lxpUSZI90SYSHVUkmIXarRoUWG0XAFfG2BNW5lOnTwWPAJLAlSkVFVMrkQ9UtFjJ21sb2xtZGolZote1Fa5UNZMU1XrZNNvcHNwcMxrHm0IckxycWnIVOAwDStVUfpkQWzPauViIlyYV25NoTubHgAAuyHWQf5einExefV5uXaocvBxLXMCcqtvhW8sbzhrbWWeYTFguVzZUcA9CiLHBwIWDie4OV9Jw1ElVOhU+FhmXNdbYFaLTntI7UX1SeFPpk8JQz0ohAoAAEEfjDnnRnlMwU3KT5RTu1dTXvtjjmThXgpVxU2oS4NK8kioR/lEpToqLiMz7zyhTG9gTG4PdfN0WW1hXadEaiIAAOIbKzs6TcZYl2AlZKRixlzpVrhRTFGOWDxfuGDzYlxqc3HcctxrDVtSP5ohmxztLPc7UENhRpNL1FquaspybnLQauxfA1oGXuBk4mnQaxZrzmaFXRJMcDn0O3FA2UMkSg1RnlWKVJpKUTH7LmpOZl7QYRFbEE4DQ7436TECR1JXJVwSXZJfOGH4XapU4Ul+T+JbaWKvY2VgY1rpUPdBDjqvR6JUkFlmXftiqGZHZBNZ90euSeZXml5hXQ1Y+FTcVrpZF1zfYE9jCWDIXM1ic22Zch5vW2KCSjooQiYGP1lPHljeXO9f411GUSs8MjxtSGhQmlUiV29Xl1iyWghcyltqW31aClnDVhhSo0iVQO5GmFKiWKZZGFyRY/NpZGjIXjNSF0mhRNU+TjmQPSVKG1VXWaZWBU1wP1I5bzpDOIw03kRgXCFo+2miZldiWmLbZcZsUHW/etJ6/XWTbjRppGeYZ9hlLmFiWOdMPEcqS5xW1F8dYjdf1lvrXD5jQGkmawNqtmmob0p4l32HfSR3OGpsV95BxTSrLt8uyjStPuFI1kvyRmc+RDlFOjw5IDHQGwAA/B/LRmdcG2W1Y5dbyVLITQJJNj8mOEZBWE1FUUxPxE4jVbhdkGNwZUBk+16eVV1YA2b1buduA2RjTG4lAAAyDJshVjSXRqpYt2MWaS1ql2UGXKlP6lCyXgtokmugazpqBGkWapNpF2VVX5deZmF8YTRdlVMtQ0U0KzXFPWxGj04VWC9fM2GqX55fN2PwYwNcJEgNLBA5vFJPZOVtS3FWcWpt8mNxUoE6izBKMGo2B0mFWKNhq2NGXdRLbS5AD3Yb0Dl8SGVJkkA1M4QoaTKLQlxW/2eJcx95a3ikcJFfikUWKuYOAAAAAKcRPSMWMSQ95EFNO30oEw8AAAAAMiGEPXlKXE06TV9PK1JeVf9btWFYYXxYNkfsNiw1MkQFUiVYJlqrWktZy1VFT5BEoDh8PgFN41RMVrJSsE6ETS1MaEnuSDRNLlGoUc9M2URjRidQ2VYeWLFURk0cS39UfmCPartwCXMacupuWWlwYWdiK2/veB96OnFVXGRAvkegWZxg21xXTBwy8DV2T0JgeGc5Z6xhE1zmXOpe71rmULNB+iwmL509JET9SQtTnVsCXn5Z+1C+QwA2QzVIP5ZPN1v5XhxbOU+iOrIbXCBROPBEA0iiQJ4tJxEAAAAAuB9YPpFOQ1OST0BECjc1Ma4niBwFJ2YxSDCwJMAPAACIF98qhDjyQ/JHoUL8OeM6YT9IPPEu/RUAAAAAyxrnPIRQNljOXTVlDmzqbphr0WGiVHpGZDdAKz0XAADhIARDV1Y0X6VkZ20fdiZ6WHm/dfJv3GvNcF10rW4oXkk+OCMPMzhD6VPgXS9eQVRCPGETAAAAAPcNGCtaPD5FH01gVmBgSm0ce/mET4j6gk90wmCtTzFHL1XsZNBsGG35ZmJnXXSif86EVYUsgmJ7wm9WXuBNX0bJRJNFWE6DWqljGGZUYBRRnjedH5oOAAAAALYRIyqcOIw8cjZjJJkKAAAAAJMUUzZ6adSI7ZdRm/aTpn+VW5M0MzCfO6lJq1RZW6dcqFfGTRBBnTgJRMtVkWOubPZvaG0YZMRRhTVvEwAA/hEILXE9zEMNSPJIYkVSQ0hHnFBfWR5cS1b6RawtbiYsMFc38j4YSrdWMmFfZ9xo0mZ6Z+d1jIZBji2MF4LOcd5dmEedJ0IezT0rVFlhOWiAbM5whXLUa5lZlD40LdYu/TGsMkwzYjN0L1gg+iAgMEY21zV6LYAh8SVlNSlAwEPSQYFBAUlrVZdipmmFaDRe2UkcOkY+OEOZRbFFLEgFT7lWf2GkbBNzYHSWcTZt2mkuZPBZb1XrXlBqb28RbTljMlfFVPdWFFZRUyxRZE+mTZJO7lJRVJtMoDbiGb0kTDkzSWNRTlDXRTU5NjpaQO8/DTWiGwAA3ypqSr5Z6FyUVA5BLzSKQsVVKmKpZnZmgGcRbBJy1nbCeI54DXjweTZ/gYPYgm97im3PXpRa91+EZcZnOWLNUfA16REAAAAAYBgjLBs2kzybQMJEu0r4T1JaCGa+bYpukmcuXjJbTVk9UkFJs0R4Q9Y/jDqXOctJWF3PaGJtN2xZZZxbjFMqT/tIJDltG5gQTi0qPSY/NTRzGgAAAADVF/csd0TNVPtbulqXUfNBZzDeGtMfpjpVRr1FhTrBMRs71UJIPwUtoA0AAG0WeydEOfNOXF/IZthk7lleRwgqaRW+LzxAikhzTd5Si1nsXm1gul0IXRxjJmrBa75kBlMBOMUqeDLqNiY33znkOcoyTSbVF0oyUE+aXchgFFuKTnVD90TGULdcHGLhYVpeP1ieT4VA7Sf+JvtE5VO4Vl9Skkq6QXhGhlILWTxbvlyoYTBpVXCGdqd76X5TfnZ4NW6VZKZl3Wo8bWZvA3GabTZjTFPxQhFEoErTUZxinXJZe4V7bXPZZOVUZU0fUNlYzGCWYlxesFNzQM0mcw0AAAAALBkuQBpWR15IXFVVv1GyVwdhMGbbZV1iul5IXh1eDlxPY3hwSHYScgRl4FWWTuRO7VBKUDhMskGGLr0fnCyjOf0+10YNU2Jcq12vU3FChj/ARX1II0tnUVBXjV0OZLdmEmSLXStXz1lxYHpi7mCjW31PRzeXK5c+u0f7UT9gIWr8bCVq2mFYVGlLhVQhY59udHVIdy128nNEcCxpTlzzSgJF20syU2RValJJT8BRPlukYphj9Vz1TBZG6lYpZFJom2NdVkRDaz92TzRaSF2KW7lYdFmwWuxV3k1kSNlBHDsIOTw0UyorF78JmyILNllGgVDTVHNakmB8YgpjT2QPZMNfNlTlQ8Q/wkXoRuk+eynUChoaUjhnS61T4VLpSmRBdz5NOs8qnhJqHb43F0ZlUmZf+Wj3bI5p1VwKRb8wITjMP4s+vDh2QKhO71TFUYxI5UblUJVXJ1fgUztUW1mLYLFmFWpxaedilVdJT/hHzDnGItcFAxojNx9Iy04eTA9AQCwLEwAAAAA6G0EwPTvMP2E8Ii69HWw3fEz/V2tdK1vxUklQrFXYVhpPOTw/K/k38EJPR/lQMFwqY3tl1GVSZsNkC13JTalMG11caFds1mtFaQFm8V8eU0Q/wTEXL0A1J0k9WX9g717WVIhFgzZDLHcpDTU5QqxK70zcR6ZJc1TAXBdjoWoubntrpmFJUNlG3VIkXpJhxVyZUANJEEwATjxO8E82UIhJTj6sM/EwijFhJgspnzl2RAtOS1YuWnlYek+FP+k4PEJGTLlUulrZXS5eclqjUAZBYTuSQ7dJ30nqRdtCJESjS/lc3202dqt1621UYNxQCURcNSk6zUk+UsJTWkzLRhdRLlyTYhhlSGYSaqZup3D+baVlY13WXxdnH2wvbs5u9WwRZrtZ1kRTIWIhikRdV3NdyFjgUPFUwV64Y95lsmWDYWxXk0P1MWFExlp7aBBtKGgGXClSulRdXI9iemWuYw9bxUceK4Iptj3ASJ9JiUb1QZxEGVY0ZPppJGccWxlIqzFEFX8hjzs8TW1XaFsAXvxgZWRdZgdjwlfARzw4HD0hVJ5jZWkgaKVhh18IZCZm0mb9aYVt5WxMZ8BibmaGaphqyWQ9WPdHqz6ERJVIXkT6Pa1FKVjuY0hlRlwfSd01dkRyWIxiEGSCXOZJNCzPOc1UUWd5dL16VHrJdNNuG2siZg5dmk0PPVk6vkXsTtBO8kpUUVRfd2lIbR1rHWMHVKJDW0moVNhZnV0IYRdg6VkeWA5imWvDbbNnulkrRyc8KTf+Mnw+zkuFUm1TelEPUN5P21AiUqhR3E0oTN5U/F0kYZ5esFajT0NQgVObUdxFTTGmF6EsdEpxWZpeEF5QXEhevGWLbJJwIXMpc11vSmcBXNxQZEceOZUiHSI8Rvldg2nza9NknVPlQHxCQUzGUWlZqGBWYqdfF16XX2ZfJ1sLULc4oCe4OJJFM0thTe5N6Ev4R85KM1Y5Xr1dn1d1UwBWWGJNb6x353kidW9svmcyZkRhaleaSM9AvUKdRKVC5Tt3QxlU5mDWZytrHmzRZ6xfqF3OYXpjSF9eU6M+7x4AAAAA3BOxLW4+rUbhRh0+Ly97Ioc4SU+6WedcW13uXG9b31gzV31brWC4YM1bWFHePd8wdztEQcs8sCzEGWAo1TrxTAJedWzCdh975HiIb1ZfzE3sUTthx2p4b0VyKXR4cxJv/GqPabtnQ2bZaAJv5HL+cvBwN238ZTJZ80JeLyRB81iOZxdsM2jmYlBkBWhKZhNdpkzfM3wUAAAAAKsqAEsaW11f0Vi3RB8o5TcbSk1OcUeHPRVEXFbUY/RoH2daX+ZRjEUJPbAwbhoAAAAAsRWiMvdKElxAZM5jbFspTklNElgcX51fQVntTRs/CSo8IBo7eEunVbZfqmZhaJ9jJliKTdFNMk29QhcsVAxeCIAfRjiLU5tkGGrPZh5e/VE2Rss6pimoEgAA4womLb1IuF2Cam1ujGpMZKVod28Jb5hmpFkBT61G0Dy5LygZPR2aOGJVXWvgdv14XXIBZVBe9WMCaAdmfmGcYRhleWnDbO1sBWwdb5113HhudcNpXlnnVDBc9V6NW0JYbVg4Wlxci1yjWHVUu08sSa5K9VQuXiZhEV3EUQA/cSpEFBsCByJTQtFUgVzBXMhY/lVIVa1QpkXgOBk6z0JiSZ9NBVBHVylgOGh/bEhqBGK+UjM+10hqXABkWGH5VOZFmkudVYRWHVUMVh1a2l2aWnFNIjYYFgAAAADrLABEW0i2QK0sPA4AAAAAshfpKyU42kQ1U2VekmRpZVBgP1W2TFZRRFxEZWpqOG2qbZtqgmM5Wa1XzGIYbTdyNHIKbrVlI1iuSMtAhUbcWEdoR24aampbu0GMHQAAAABHIANCYVffZJBsOnJ8eLd8VH/BgKh/83zieHxwqmDUSUg1MDZhRFRT2l2CYnZi4WYEcYh63n/Vfsp2OWbzSiExSjD4MW8wpTFwN1Q9/j5QP9o82zRZLqY14UVQUVRcJGi/bwZwqWetVJw6jz0uTS9VIlrAYAdmzmZ9YeRTzkAMM9YtlS8IQmJXbWMbZjVhYFbDTWZVummpd2h633Pkay9svHC5cXFtw2ddZlBoDmq4Z8JegE7LN44kgzsGVoplFGx2at9lLGaeaT1vU3exex17xXh6eBl6nHmzdWhu5WN+WgZXE1xAZDdpu2pRaIFiq1mUUW5OSExuT7tZWWrVd7l+zn+6eutviWITVy5Pak7GWOhkJGoUZuxbr1TvV8JdRWCRYZ9iimNbZfFmR2XLX4NYiVTxVrNZdlnlVvRS807ITThaz2mNcaBxXGtsYWNb1lvVWLFM2UWoWMtql3SteH55Pnj4c+FpNlj2SddTa2ISakRsYmo3ZEdZ2UWOJtoUEDEhRmxT8ltlXvlY/EsLQbxBqUoWUjxS/09GVdlgamoUbsJrQmE0TrdH6E8jVmdd42MkZc1eGU6+M48+O1rtadBu82j4VYwwAAAAAEIdszdgRD9FEjkdKC4o/C0KLeY4s1DjYmtsnm6taxdl0mTPap5qZmCZSAgfAAAmJXlCN04gTG1B1jrmPQ08BCxjGEQn6jXPPXBE8U9GXXVlHmcnYQhTUUBqNpgxZiJtCwAAAABODQ4qa0SSUydZqVgZWA5anlm3VCNTdlcsXEVex11kXGJZ4FU6WJBdrl5qWc5M1jhjG+MLkTEBUnhl5G3Aa3pcgk2wWzVkxGCpVk5HizSKJV4TAAAAAFEiFT2MTNFX6F4oYJVc9FKgQx03djB5JxMU5xvFLtszHzCDJJMgkCg7LkkwZDUxO384VirYEQAAAAAPEkgpLjpJSQBRIlJQVmddsV/QWfdJsixAJFw/E0+BU2RSwVHbTgBHSTPRDwAAmgslIzQzdDs0QANKrVTTW6BdnFzoYXJsfXJQbyJhZEfMJVgJAAAAAIsctjsSTB9PMEbwLu4LAAB8JzhCXVB+V4tYkVZ7VqhXIVj5VHZLszp9MXY/IUo0UeRYB1xSW/9a+VteXQtau0xuMrAksTiORMRIDkrWS2xM4EWwNIYgMC+4ROxNuEsMQwk+Zj9gQeJAI0MPS4BPME+iUKdWMVzSYI5o3nLjeW561HSTa2xiEFkrScY9HkhIT6BLMkIDQzRQ1VwUZJ9j11hMQDoZAABXC6sj1DhiQ/RCbT5sQWpKBVT/W75fel69W8ZcF2A0X/FWtEPmLV49FFFZWWRaol96aCBs42eaXIZK/TPfIhgqMz8DUzRjwG5Ndcp2CXKzaHdjYGURZV1eL1J0TMtU0FzpXFxTxUIvL7Awl0ZZV69homZxaEFnSGNPX/hfC2K7Ysxih2LzY3BonGwwbSlp0l8UUkNKIFHvXNlnYnDLdIh06HCqbKFpI2aoYSFef1zLXW9iCmejaKNk7FdhOzoLAAAAAOwPuyODLM42BU3HX6VoyWiLZpJqu3LCeCd4QG+lYKBY/GA1aUZq3GfaZhZl+157UH81yhKqH4E77E4iWVpaxVMiR1dDxU4FWKNa/1yNYkVq2HCGcuFtBWL4Tt02YRktFMUuSkpVX1psnHKhcmVti2UuW6tI8SYAAAAAdgstNMJN/1f1WaNXeltXZUJr5GreYyxcr2Hha7Vw7G7wZUdXiUmlQulLC11HaABra2ZeXDJSSlb9YIRl8mKVX1ph32bzaZhmD12sTNAxrA4AAAAA9QQZKE1Cyk4DU79P00hZR4ZOQleNXIpdZFmJVdFXelz3X6pgA16/XQNmG3FQdvtyz2iXXHpT/1AMUu1TXlOrSpE1zx3wNJBJ31LzUl1JrjaOOCJR315XYehZRkhgMUAp/zISOVU6UDpcOv41gSf+DwAAAABqEjknXDBzLykxTDbOOHQ8gkEiQ1s9kDN0NQpBh0ZrRqREn0BOO4cwLhgAABMRpynwO7hP7WM9c0B6yXiscLdmI2CFWgFS/kZ+PNs2DTM3ONNESUydTG1Gcz85Qp9WU2mecq1yimhWUU8510PoT9tRyUu+US9gumPlWWtAuRo+JM8+61N5YcloNmznbDVrzmYOXaJNxUbLVClhrmSgXkJRkFJZYPVm22NkV9lBcisOFwAAAAAuJdtBuE+XUy9UtFWtVo5cs2fucE50SXCwZLBR+zmnLqkvlizPIeUtBj6+RAxP3F1raCtrdWUAWLZFATllQDpKwUvJQ9cwtxneKvRAgEpeTo5SMVZrVW9McjipGsECAACQJHNGDlk1YUhiZ154WLFS4k9KUyFXn1T7SMYw2A+QLBZS9GZhcZ50xXEtam5e1E5VQsA/ej6QOdo4dzq5PII+ej/kSYVcomvRctNxOmrIYB9ef2Mwa6ZwV3OBdNJ0dXP8bT9jKFUqUrJb6V/CXjFgnWfzbJVqs2AaVWRQwlxcbCh2WXl5dQdrEWD2XoxmP25ocvVyzHGxcoZ0V3QKcqpuDWs4Z/1hXFrrTldFrlbUaARylnStcFllR1HtPkFHYVMCWvdbG1mDUAxGmkTvSPlMVk7uS+ZGXUiqScNOJmDebAFwnWxAaudx/nvefyl81XDcXVZG6TdWM+k1EUHmS+BOZ0j8OBQg4hbBNGJa+nCWepl6BnJiYFNHvyUAAKEXOi/PPCZE/ET3RYBLtk8qVmhhrGlra3JlYVknUZ5W717KYXNhlGLCYAlaO1UuU2RSO1T2VT1UEk4mSTFM7VDVUdVPpEyHTWpT/lQ+Tz1GG1BCYVFpWmj5YVJewGLbZttmgWQIYX9d41o+YT5spHG5bkNizExLSfpT51QDTEc/+kdpW9pm6GqHaERgSlVPUkFde2m8b71xtHItcpxtgGPGUjpGUE0/W+1lv2kiZuxdyVAVRIVPQV+yZnxlplsKTR5Nk1nYYEVgBFxOW3tdeV5DWcpPzUzOWNtm5W+IdWJ42Hg6dlJvz2MUWDVMhkAHOps+QkUVSIxDwUBPUkNkDGwFaUFc70R1OFdDvEzgU2VZkFxhXXJbDlYkUGVKXjzrO79FnEe8Q29Bjka8VPthZmm2aZZl52cxb+hwnmnSVgg2pxbvKp9Ew1WsXiNgAVxvWmZiQGsObutqkGahYnZb/VGiS+hHRkSpQyRA+DNHHUYFAADODogwwk0BYolrW2s7Zcxjxmvychh06W3RXlBFHS2VKhtBWFTrXqNkC2diY6hgLmm0bTlnwVfOR6VL9FfOYtZnzmT5WlFNDkKfNZogSQkAAAAA0C7MSTBaS2LHYz5jjmVAZyxjXlixT0tPVlLjUUtWeF6+YU9d51CUSvVN2FC3U+tUL1tLZGtr0W6rbaFqHGncaBhqFmzla7hl/VjlSZ1Dy0jsTxFSnFOLWN9icmoBbEtpmmUIYx1gOFzvV1JXfGUPdah8JnszcOZcYEy9R0BHSERuTg9h7W2oc0VyUGrCXWlOp0sNU55X41uzYVtl3GMQXnRZqFp3W5lchV9IX7dX5ka1MNMejx5cNxROa1r7Xwtgr1riThY+qjlmSXJYjl88XnRagl1zY/NlQ2S8X3tk0W4fdNlyvW1LaI1oiW1Mb69rPGJ7TwovrQkAAAAAKCkgUq9orXQ9eSp3H3CpZplaAU+iSiRNWVaNXylixl6dW1JdE2AOYzxlIWZjY3Vc71LaTPZWImeadNp8WX42eLpplFRCQ6NKUly7Z05o6Vv1U2Na5VnhTbc6fDQ3NWE8VEj9TxdVzFerVyhWlVLRThtMZklsQ9AznyOmPClQz1dJVpNJtTj+OTZGO0v9SYFGcDuHMmRMhGMVb4NznHS/c5NwpGsEZr5gjlvyVw1cDGP1Ygpe01d1U8NSuVEtXs5vnHr9fKZ31WuOX6heSWGlYSJhKWDRXpdcVVvOXQhfz2AHZTdmo2DaUltCnEPeVvhlLW39bvdrmGFFTDEwjTgOSytT/1T+UmpQ7VBmVPhXcFo2W+RcJWRRbNBwO3Evaxtg1VeUWMdZIlIEO9gTAAAAALAfdjW3P+I/bDQ/GXkVBS9LR6dV71hAUiRDPDnQOmhFlVHMX91qYXAHcMRoPlt+TpREaUX0Tl1Vs1OQTSFL1U+nUidQ9k6GVMBbPV0oVupI4EWoT6hYxVz1Wu5Ru0PpNk40uE3XZA9vom59ZQxVSUhWS/dSzVYOVTdOpkiCTXlUX1UAVXNXlFu4Yz1ubXbIekF+x4LahaaEC3/Pda1pkWCTXpNhwWcaaktlX1iDRC00sEhwYexwuXhseCVv713YR8Q8DUhYVFla91w1XuhbE1tsXbBi82eYZ61gDVTnR49DGEksUNNSQVAsSjlKzUyzVZplFXD0cUtq9FjJQ4Y2EC6ZNwZQNF5bYWBbBU8MRXtMUFndYXhm02qdcQh6TH++fmh49m9vbDtvdXUregl9AIDOgWt/TXdPaoZZxk/0UTRRXUdQNt8+KVStXrJidmVQad9sImz9Y/5UDkimTC9T0lO7UwlXU1jqUYBBKC5lMwFBjkbBQm00Ci7hQc5S6VnyWjZZ1VZWVH5SgVHcTzxJ6DupMGs3f0mbWEpgRF/TU0c9dzpDUopg5WUQacttznJIcuxnj082KWE2DlIcX0NkimYEZsxg6FSEP/AjowsAAAAA0BYJKLUz90HSS2BR8lgcYOZlq2c2Zm9iPFy6VvxaZWIBaQ9uoHD3cHNvx2htW/lNekhXR85FCT7pK9gQAAC7FdI50E94WctZolILSQ9HN0v4T2NRSlOWW7FjAWexZg1j4lvcVd5ValpHXpldOF2DX7RmYW2rb6FumGnlXdRO/0viUHRRjEo2OVUaGw7jHhgoBimXI3ESRQTmIYk/BlAFVdBPQkC2NwZO+mTDca51rnLba1tjyWB+Zn1tJXDxbxhxPnSEdSRx1mXEWDRRU1TcWUxYyEsXMU0ukUY4WAdmam1MbbVmkl03WklZ61LXRq87Zz3NRlxK+0fiTCZdk2hZbIBqEGSgWSVMw0IwUlZk8GwXbI5jAV6YZnlxO3cPdwdwJ2JlUbxDsDNJISI89lCMWIZXFFATQ7012DgUQ2dIvUgNTTVU/lVAUjJMQ0fLS4lTZFYCVT1T7FEkUp1WylvuW9tWklALV31jwWnrZ7lhhF7qYXxnGGnXZoZiAF0rWXtVRUsJO84lywsAAAAArR/FQXlUb18SZ/5qxmqXY0pX50ylTSRZYmM8Z41jeFg6SdY7cTAVGWAbAjUzRA9KEkhlQV1BVEtIVnZe/GJmZklnA2b7Y1piL16lU6dGzj+3QBxFBEbfP3M1Cz5hWCRoiG16aSdb4kZlR5JVzV1hXsdarVvhYE1jYGOBYDFZSEzIQY5BGEOHQ2dFNUnJSr9FQDTOFAAAAABiIsE9FUwlVelceWH2X9Fctl7MY7JmgGXMZW9q6G9OdOl3k3qyelp28GzyY3lk+2rxbmNtG2j2Yf1fOGNkZxxqTWlBZblfdlkgVHFOAkW9M28snD+sU7ZdOGFNZQ5qCmycaOdf41jxXC9kt2h4aBhjQFqjWORgdGcjanFok2LlWWVRGFEdWCxdNV5yXGVYoFFGSJpEhkbrSu5PkVMMVWVS7ktQRH1EaEiWVehlfG9Jc7hzgXL3caZ2F31efqZ3nGcEU9pKUEeQPVY0TjhlPzhIB1InWghgVGFtXYZWRU7ySjtO+k7sUnlY5F33ZNNrs3B3ctVvxWh1YKlbg1uGWNdRR01lT0dc9mvndHJ1LG5RX89J/jH/OlRRrl0bYMpbvldmWx1ipGPBXQdPEDixHt8IAAAAADEqSkv6ZQ13un06exJxs2AOT0pIE07AUqxTFFffXuFky2YmZNxd71WwS+VD7kcsUPFVtlUPTFQzqyJUQb9UolrmUxY+LBx0BQAACC0KTk9dUGB0WuRSz1LaW19mfW2Mb81seGXsW4xUS0tjRJ9P+V8iaQhpJWGBU8pK4letZzNvY20BYmJKzSIAAAAAUwG/Ll9DwUthT8BQP1LTVfBXaljFWbxZFlVoTtdIoUZyTwFajWHZZ9hq2GjCYHVSvEFEOcU640ZeV/5in2jwaK5nU2QiXh5gb217d0F5zXK5ZWdaqllgWqBX7VQtWHVcYVzSWWFaDWD6ZD1l32R0aGFtRm5lZ+RVoTd+JmU6OkizS85FQzfLJJIo5zmFRddIdklJTItV8V8hZTFjIVsyUrdPylAJTu1D3TgSPgtVB2RSZgBcz0QjMTI0UDsPQMQ+XjbJLaUmt0K0WsVlQWYOXJ9GzzPnPFRLNlnKaFZzDnYXcYdndF+0Xltd51WuTPhSRV7TYzFhCVkGXG1na2ztaGlhplzMXaBfBlyAV/xdCWeEaHpht1bNVK5Z01dPS3A1jDFDSfFYgl6ZXMRXqVc2WoVfEWYMaTZmlVxmUd5I+UD9N784x0EHSFlItUvbXSRu+3WfdW9t7F3fSCU35zGFLrAmqBpjNNJPzV1mYIRZVFLxU19WGVHPRHs8RUEwSbtOm03ZRdE7yzh/PtZIqVh0aRd0D3iZdqVxkGxlZRxblVUKWmVg/WMDY3hbCU3COEQeOAaxHidIi105ZFVeKlaiWbpbNVYLTstEqj2cQ0lNJFlHaMt1H330fGp1hWcsV45NZ1T9XfJhtWCLXFNWD1CXUSdcymWLa3dv/HKGde50cG+gZZRffGAxYm9iQmFuX7Na+FIqS1BQCGAMcJV56Hu1d8lu22jMblp2qHg9dH5qlV/YWvZgr2mOcVt4gHsteYpxUWSvUVNBlTR/KCA170XuUJVVFVSkUGhUc10QZVlnEWMKWNFPJFF/TlBIV0K+Q2NHMUWcPy884DJCLWBNbmNobGVtT2ngYWNblFZ1Vy5fHmekaYxoWGjNa/Vwe3SKc9hrZVx6S6FES0n9U65d6GUpalVp/WXsZA5nT2ieZndpE3FjdRNzn26mbPFrA2UrVBQ4bRJZDVItiz4ySMBR5lh9W4VW20z+RJ1J40+/UgpYPl+8Y/1gKloHVlZX61h5VjNPVkcnQWhDzkskUdRRFlMkW05lH22ecxR5fXvmeWt0BWvLXhNRmj3hJCkNAAAAAMYuO1E+YD5j7l14ViBV2le5VdNPcEr0S2RVIV8BZBxi/ld+Q1csPS+8P95OuF5JaytylnV5di10JXLIcRBueGR0VWVEHT3+RopSFlqaWgJVt1BCV/VeTmITZMVn4nEZfAuAgnzgdXB1/3owfc946m6+Zn1ms2gca75sWGsxZj5bN09VRvZBbkiyVMJdqWPSZIFeOVAaQsFDwEtBVSxYxVQjSc1CYk5MWuten1upTqU1Rx5xNiRS8mSXbxtzBnBGZxZb/05CREBAsEpAUQJRNUxsRo1RfWH1aYhqmmQGXLtYcF/HZrVp62cHYxFg62htdfB7s3rpciFprmcoaptnMlwnRS48rkviVm9dR2DQX9NdY15OYuBnYGn1YqhVI0PTMwc/hlQiYdFiBllmRO1AVE8jVUJRWkqgSydT9ldAVWtILyuTKcFLamNpcop4AncMbjFdFk3DRZ1DvT+uOws5VzcBQJVS+WAbZm9k/mCeXzVe+luOXJdiNGo9bUlpb12QSMUxQDs/SvhRrFYmWrld3F/NYbNoMXHvcmZuSmbfXyhkMWxpcEhuB2ZPWe1QXEuwPqEhWBpbOdBDxEbQVptopXP2dxd3UnIZa2hgj1JOSAFOOV6YbPdzlHQudKl4jYCehEaBHHUlXRdD1EWDVURifmoBbzxvImpLYDRQej2lNZEznz7QSmVPCE/JTOJTw18VZ71o1Wb/YmBfilx7XPhgVWbgZypkNFxGVzBZ+F2eYJZeBVspYKdnuGgnYY5R8T/+SNBXumLTaMxqymlrZQVbAEzuSVpZz2bNbb5uLGrEXt9NNUJmQr5KrVQBYZhuhXjle4p5nnPUbQlp3F/PTQw92DR5Lg4tXy3mMBc56EHGRsNHmUAlMnArUC+UMMw7s0dQTldPsk4hUWRQ8UXDMj4WAAAAAH8JhSWBNlg8qkCtSk1ZdmQwaaJnGGGNW5hccl+NYqZjY2NYZCljil9mXEJdpmQ2cbN5ynnvb59b+kUBPDAydh3GBQAA5S0iTXBcy2HsXyVYgEzKRO1HuVrobld7SIBNgEp95XfzbhBla2ClYQVnw2vmarxinliqWUpmpHEUell/2X+6eXNrIFmrTvRJ7k6kXUZopGtsZ6Ra80u4TfJTilFURWFBoE1oU/9QE0yzTPZO/U9SS3xKPlzNbY52aXfqcvxrUmWXXj1Ur0I/M0AwczOmMVYnkhsoKSY7d0aBT4ZceWjibvpvcW2paTZnjmSlYdViqWrucaZ0gHWXeKN6G3rGd/d02W9JZyldAFOiSJw4CSk2M7w/hEMJSyxbAGfja8ZpbGEDXd5iFmd6ZB1bDUidMoRCVla9XtBfPFxdXNRhA2OTX85doWFPZNphaFnfT5tRF1lIYidoUGd0XmlOOz9/NiQtYSSkNm1ITE9hT1JJy0D9QFk/DjXxI/Emwzz/SbdOSk/PUWNdfWhIbexsV2vLa7NuC3BGbC5mjFwfUSJOrlJMWNNXw1JzUQZSLE7tQs49CknCWQ1nZnDldbB3THVub11qF2aEXflU/FSAVF5NBkZ4QBY0ey/NQOJMQVQ4WoVgYWcOawprUGlrZLlcwlh9Wc9cQWIfaF5r02loY71b/VZdVvtb8mF9ZP1iOlw1VYlPzklOSDBM7E/kTS5EvzW2MHMyFTi+QDpJMVSZXcdjf2bvZJpd3FE7P0EeAAAAAMcHAyIBNfE7ljtrPO1NF2N4b19zK3KdbjZrnGYuXC5JYjMWK0ot6iylKdApZDduQetHlFGVWONb01v5Y/9x/XrDfE13nWtOXcRV81WZVnZWZlTyT5lLeka1QOE8AjzMPbU98zxHP31EYE/wWx1kiGS7Ww1IcyyREAAAjAWsKxNGXVUiXfxe4GKIaBNrCG22bsBsl2XjVtU7zSUsKwY2qEJkTKRPM0rQOP8sc0SSW19nN2ksYVVMbCpaCbocsD88VMlfQWUyZp1lh2U+a+1zQHnXd0FvkmdMbVB1JnhddZdwsWwma8lpsWgWaOBlul1MXfZnk3AodK9yem7cauVqvGvgaGhivFY8R9xPDGNqbg1xVGtLXM9B+CNtDQAARgekJkI49TuAQDROylxpYU5b4k0QRm5Fg0KjOJUvJD9uUfldP2fcbYdxhXIocJxni1czSVxJi0/RUpRQCFAnXfdn1WgOY7tekGF3YwFf/1hQVThTQFv0Y+FmrGXEYJ9WyUr9S+JYuWJzZw5onWfzaYpwFHwWhN2EoX2HbytmmWcbaBdqFG/GcgByImtRX+dVjFLrSg05KBoAAAAASAP1KWVQGmoDequC5oa7h52ENn0xcedhNlcgWntkzmpgbWpvJHBVbbFn0mRWaYdvAnGwbPtjT1uoVN5MvkdDSRRNpk+kUGxS1VRYWDNfLWdBa+dr7WvpajNl8ld2QhghTySpQBpRzFf0VbBPZ0jCQBBEuVDFW+NhvmPGaBBxtHZUdy5yfWZoVZhGGTxyOBg760LXUUxe2WZiaWBmkFwjTxRIYkT2Olw1ZTucReBQb1g1W+NWsU3kSR1MflETWJNdnGCuZOBrT3UqfHx8oHQsZLJYhV1RYQheZVJWPA8tAi+0L4IzcjlVS8dj2HQvfAx7+HOEa7JmEGYuan9uPG/QcPl09Hfte3eB8oOYgGd3FGosYcVkrWmXaUtnK2hZa/tpwGG7UMw7HTUnQWFPWVaOVpNW1lZWVLRNZkFIOjk94lJQZmlwPnL7cNt2O38dgb56cWx4XyJg1GGMXhBailgbWeRbM2V+bWdvUmouYI5U3lbcXjBjhmCeVG4/1B0AAAAApxKSKS8ypy1ZHNUGAACbJblHwlkKYOReDVqoWHBdomAgXfVWwFovYxVnWGUoY+lnUm9LcppuK2bHXetVWUzoQcQ1MjGtPCtLd1jzYKFj82idb6ZzznP2bqllWVp9T2lEjkbAUW9aBmY0dDl96H2LduVoslsxWy9lrW8ldvp3RXZwcoBqmVutSfJL0lkiYUZjgGbhakhsBmrFZXRjaGdiazZrpGYeXzdaKVebVpdbhmHwYUVcllF+Q/g0Gi2tNjhFwklZSIZFW0FuP1c+mUPzUeZeCGPIXidTgEPaPXVCy0KRRONKzk/BUk5UbVP+VHFeE2nHbRVs9mQpXqRfNWeub851Aniwda9vNmj5YcxgbGLnY1Nk4WJBXhhVI0VyKqIklTVfRxNZxmUQbEtrd2ViXoxZ2FVSVINXuFpVXDBer2TMcK54WniAbvJZCELUQd1Z3muPc25ynWpbXxxZjFX2TXNLXE/bUd5LMzwUMvouwi/rMFk4PUWhTrhMoT8qMdkx+TBNPLZNJFvJY+ll4mDaVptNmkz8UnJYxVeSUuZOlVAQVglcol4cXmtf4GTmaiJuG22OaZtlsWfEcAJ3NnjdcwZqi1z9S3g4JTiPU15p33W1epB4k3BGZ1JjZ2GmW1tUtFV9Zl13/H9egDl6MnFNa81pkGbWW9JKY0NASW1SXVqAXmdfPV/4XitcvVdrUzJOk1ASVxBYElLRRkE1ExjJCkAl6kEgUKBTP1LbT+1L00XcQbpHKkzPUSVWN1kiWrNUaEcJOWwx9TWMRnZRG1WCVn5XVluaY8dqkWysZqRXgUF7PapWv2sAdgJ3B3DyYJBOtUCZNTMw9iuyJZ8oUS9AQ0JbW2lBbsVrf2P6VzVW4WFta+RsTmcUX0ZbM1qoVVRLVUXtRsZIykjfRQ1LY1flXmFfdlgxTixDVzo+R7leb3HOfGWChYSRhAaCaHw2dCRqI2FsWYhPiELWN0VBxFFuWqJbCVeDT8tEODPVMA1DNFD4V2JZhlUOU1ZUdFRjWZxmA3SAeo97vnrYdvVunWUEZbttE3YPeOdxO2R/TacwlEE+VOpaHVmnUf1IJkKaNcgmli2uNXk0MD7FTrlYB1taZL1zqH3TfuZ3Y2kpYm1j6GCVXiRejVqJVBVKoD1QOE9An070VnxWz0trOs48q1EDXe1dUFnFUm9QaFOxVXVbrmFmY0FkDmb3ZFNhqlp1UfZImkAHNY8qgT6WXIpv3HZEdAJpc1cbTl9TwFvkX4BfPl2bWWZTi1KVWTFfVF2TUylFZzVOK3xFSlsIZFVkJGHOY59sd3QveAx3IHHPZs9bj1mNYphvx3k0fkt7iXEHYlNQij8iMREqhSvUNnJBPUnITcJNI0aPQJJBTk4hWxZgAVv9Sm4qBwJeKkxDOk8fVt1XHlToR6kotzBQTC1cD2XQZ4Fl411BUhZG7DnJNJY3aUO4TexQMk9kTB9KwVAoXstn3W2GboZqRWQkW+VLbDNKHK8ocjhdPlNH/1LoWthcwlitUJhI8kSlSwxWC2DuaHtx/XboeAB3hXCiZDNWo03STkxWNVkmX3dl7GXZXmxR+EbwQ+hCBkS/QjFGm1coaFlysnW3c/NtlmdLYvNfEWfvcNR2kndLdPxxxHIvc7JvN2Y0X/ViH2jmbPRux2/MbKhk7VmfWVtgI2NSYcxezV8tY8NkC2NFX3tc4WDEaehvS3D+aNJYZUTrTNFcP2SrZFlg9VnZUsVKQj7uKxQSAAAAAIMjZEQxVy1fMV/aWq9axV4zY6FkCWHUWf5Tx1qIafh2UX82gX58nXFoZe9nD3S/ewp80HSKanpjEWJWX/5Vx1JPXNlie1+eUNY/SUSOSmFKoE35V5RhY2UvY99emFq5VflUAVhwY95yY31kgKB8mnQMblRnT183XC9ecV1+U4xBrEGOUPlZm2ANZX9kBl2SWVdiy2kdaWpe/EfiS0loFXpjgUeBRXxWePt3NHfkc55tYWnobnF2PniucWlh40T5GrQTTDpKWDVnTG2xbx90HHxtgjKEdYM2g1uCxH6CeONu3mMVXmleVGKoZvVp7GlzZUpdt1YiVaZVfVQPUF1NEFOTX2FsenKEcDtool57V9VWXVstYZlk9WCiV7dO8EmUSHNDCTeQMtk/30s2T09Hlk2XUwlSeGBrcRR6fXozdfRvW24DbstsgGtRaWxmE2bsZ2FqlG3rcO9wq2uQYYRT9EgFQe874kz0W8hg5F+WW/5Vz1IyUKNLJ0YXP4NAulC1XmNje18BVptTRGZvdqN9EHx9cQ1eBE8wTUxMo08OVz1mrnPzeBF1A2n2WR5QL0myQPkw9xQAAIshwkfbW6JksGNFWTxLz0yrV1hhrmYVZ6RkOGSLaehslmq1ZDZeVVPdRGI+rUOURY5JRlp7bfl3WXlacy5nGFvZXtlswnYIeclzN2fOWNBYYFzJWcxVXFflWy1fyV6vWudUl06TSd9KckxnSZ0+PCocD/waxynWPk9QZ1i+XA5j9GhAapVi21FWRgRT62JdajNsP2xnbDNttWz1Z9dblknoMt8UnRlkOC9Jvk5/StY7gh5IGPIlxjvwU75k7WxLbadnl2AVWORNa1GwX8hooWkLY+FW90naQLc68DB3LWg+DVCnWhhf9FtmUUpExj5OP8ZDsEjCSdFO2lnwX7liMWjAcAh3kXkrerl7iXuZdfpnzFkMXWRteXnofSB8mnS+ZvJcHl0jXEBY9FEHTXFQnFmzYBphnlhPRqIpNQpWKD9Ed1EjVmRbbWTxauFqr2QvXQ5eQWT/auds7mamW5xUhVOdTVs/tD1mRt5UVWJCZ3FipFbwSbVBojSUTJdh22jlZTNg9F9QY/JjyF8WWZtVrFpiYy5rCnFNdX90MmyEXW9H+UDuU+Ze2WAPXD5ShUIsMkckfyUjPTtOo1uXZBJojmaYYVFaTlhcXLtg4GKXZDNs3XU6fIV/73+wfHJ032Y5VdpRV1eQVYZRWlhpYXxk3mKVXwxh72PFYcxZrlFNUT5aZGELZE9kp1/bWIRgB3HTekx81Hd5cWRvWHA5cSVwKW+xbiBsjGIpTL0uQDY+SFxVd2HiaQVttWvMZxdnfm6Tda52o3DvY9lXNlxYZ0Vtam62a3dm+l3/TUJBR0o+VvRaBlefTYtF3UTcQeMwMimFTVZhn2hbZ1tfxFNfT+lTv15ebJB22HoveOBusmUEY8xhUV0pXD5h0mq8dst+tn+PeCdrCGW8axBvR2kaWWs98RYAAJ4S9i35PN0+TzXMNu5K41ggXa1dFGObbUlzb3HuaBJf8luMXOZWPUerPvxPQ11XYIRcx1qeWq1Y51vtZiZwl3OrcjFzrnRKcpFrpGTgYoFinWBgZoxvVHYveuV7Mnq/dP5unWxqahNmrl3wUCBIdE0mV+9d9GWFbhNyRW5+YpVX6lrKYJJh/2AHZlxvwnQ+clRn71PXPPpADlbaZDBrhmmUYadb1GMgcO53nnkSeKZ3OXr8eyN402z8WmtLxkiaTrVUQVZNV99bFWHuY0FmnWmMakhn6V6HU81QpVNDUsNPIVTjWjZcU1UZTc9WtWRKbG9sD2VOWWBTfVr0ZotvfnSXdfRyAGzyXQVEJBzLLP9VJ2xhduJ2cG/YZABjxGp4clB3vHj1dVJvdma0WzpQVU4qU7FWaFcwU99Ibzf2IF8KAAAAAJEFwR3RNP5F10zmUd1a1mMzac1pDWdvZGNiFlxRUGFCXDbvOwpQCV/mZ9hqgWn3Yc1Rwz2VRIlQK1H+SXxCDETcSX9M6Et1RhBIo1E4WjpmWXHrdVBzj2oRXIBHQDKwK5s/mkzeTGhMylIMWq1bDVfPTiZKEU0PUpdZ22AFZVBmhmbaZVFnAGxPcsN4IH2ofNJ2KWx4YcxcrVo/V9ZTuUzwRm5EAUkdTClPIVo/Zutu8XEgb39o0WBVYB9oRG6SbWBktlRAQcc4xD1ZRKJK5U6BUHpPT0zfSZtI90f7SGNIZURpRh9cU22rdhV6jXhUc2xsH2RcXC9fxGWKas9r/WdrY5VkD2ZIZP1ccVVvVVZbR1zTVcJOU1Z/ZahyM3pMe9x1J2m5WlFY9VdAVPRW0V5WY1Rjz2CPXS1aYVGgQjxF11jAatx2hXyke3d1f3I7eTd/2H7jd3JteWVaYSNhmWBRX0xdg1fEVHtcrmhVclZ2UXNoaWJg2V9LZfVrFHKPenCER4tkiy6DNnSLZixh6FuWVyRXLlcCXdRlLW1CchJzJm3WYdZVJVDHTutI+z+fQJFTsXQzifmQgo0PfhlfWjAeCwAAAAD2MtdQ8WUMdSR9EX5Pd2Jnz0/bP9g79TgCP6FDDlDgamuFJJXxmViUW4QBax1WelarWZBWcVSqXI5mi2epXTBLGTp3QIVPZ1foWcxWF1HvW1hzl4RejgeRn4yfgVFwi2D8YddtWnWBd4V1iXKic5517nKybM5nJmO9XClWvFZcV5JT3VDgTylSq1uraIhzzXZQcQdjRlIBU8FacFyvWetWulaeVKtR2FjrZEFpHl9CT1VNAk15RdZEsE5TVf1WzVVRVbRYa1sHWjVUg1heZzBxFHP8bQdk+2J6aj1xPHWQdxN4qHddef57XnsVdIlo9mYNbVdtWmflYG5eQmAbXDRNYzwiQD5ESUeMR0tHUk3RVWxc318QZ/dtSm9IahZi1GDXZalobGp7a5JnT1+HWhVff2UVajFuMm5KZqVWMkuuTcZb/2kwctVyDm+kcYF6QYACf9d4mHRRdv91Hm3LWJE47xIAAHINiDn7VsllKGpkZR5YJ0lkT4ZftGcJaHRltWRqZJFgzVsQXnZhdV2jUe09Aiw3QtRayGZ+Z8BcF0LXFo8KmD84XJVpjmxkZyFe+1yGYFtrs3SWd4BzB2mdWJVMDEpLSGxCTTsQNDEmeSU3NM1Dck4uVQ5XX1S7VsNfpGfKak1uHXK/cOBo72JJaPZxV3aHcxZrrl83U7lOhls4Z/hu1HHVbeNk+1ooUt1Klj2PHwAAAAAvJNk6CEmlUmpbgWVcbRJw126ua+RmNGNAYdFbFFFOTEVQzFJtTlZEZz6nQ0tKVVTrXppjh2dwbORvgm9baTtgkGCrZn5pYGbjYstls229c1Z4bH4jhEqGXIIFd0RltVPxREsyRyIVM2hENk1oUe5P90hPQolC0E9dYR9u5HT6dpN0Qm6WaDFmxmXfYbRWm0N6QiBR41oeYv1lt2vedk1/J4HGe8Vwc2J8VLRMPFCgWBtfFGN4aIVsNmzvZ0Ri0GQAbbVwx2xIYwtYc08OVRZhDmgJZoZa9kPkHgAAAACXG9s9slbjY9RnuWZbY0lgBmCSZHVsDnNcdctxHGt4YetVxFQtX/hoImu7ZeNeV18UYn9hxWNpaz5xcHAvapBj614GWpNR4UpXT59UZ1XGVgBXYlV6VLZQD0sQU79dhmCyXDZS4UhWS0BZxmbfbwl10nUtcjdqtV7cTkNChk7nYVBs1mzGZxJkmmTjZaVigl6XYJtiQGSXYPFY0FZ4XMNmUHAVde510nTHc2Z1rnVNcS5oAlubVBFaM2FwZv9oFWtGcA92c3kSejR3mHI7cNxxbXPpciZw22otYjNbu1gwWVxfw2hRb+VuXWUmU2o++TTmPRhLXVWnWYdXT1BWRzNNKVyZadRx3nJgbDBfeVAQTGZMi0R8WOJrPHL3bV1fFECKDwAAQhdsK7c/FUi0S7BOpFBaUpNWHFxbXsxfo2PyaLNqo2bkY49o8W4pb89lqFGXMPQKmyFROBxCo0rOWt1nam9qcB9qEF5yWBFjAG0LcUlxqG3DZ3hhEl+9YlFkgWIoYRZcfFQeRkY6N0noVtBbYFtPV+NVG1kvXjdhx2Xba+VwiHWJeDt3229KYm5WCV43bMNzZnTsb1hnv1vMTdU++TZfPn5HoEjjQuBHsFbVX8xeJVKvNbck5jCEOxBFFk7CVpRep2FmXk5cBF8XZiRua3F+bRtht0vXQY5MrlAUSwtI91HqW6dfNFwqU6NYAGnsdJF6m3n+cvdpLWKHXXZZTVWCU/5TlVn9Y1ltEHTTed9+V4A3fKtx7WDVUOdKokrKQ6YqPBJLMxFPgV0DYp5eEVV2R9k+c0WpT1JX52HYa0BwdGwgX1tOEkWbQ4hDhEe0T+dYo14sYGFcHlRpTIxN9lLEV21cg2EdaNhuTHMddSZ4hX3igWeBnXnYa5Jcd05/QeI/EU2gYDtuCHLPa0NZ4TIAAAAA/xPNPl5U8V0aYd1gVmDHX5ti1mpQcMpv2mjHXUlSH0r5RjFQU2Rfc/14VXWqZy1ON0bXWWxn2Gxka6BkLluhVjFVw1bNWLBZUFbfTvhKdFGUWTdbuFRSRktANVZxbZt66X3td1JqHF+aX8pgPVsvUPRSn2ZZdDl48XICZVVTeFXdY2hsB23jZUdZrki1PgtGdFfuZ61wIHGWaStbLE/sSLs66RxWFK8kqzURSINVbGBqam5vCG/CaPlbjkqATa1ionLWeTN6BnZRbtxmK2DHV/FM0EN5Q/NHFVSjYSBsNXCNbFdjZF1YXwhkJmWFXjVV4Fd4YARkbWWNcOt9r4MNgFFzrl8zWWdhaGZ0ZPdaaUzzT55gmGi5Zb5dkF6DabtzKHu8fyiB2X4seQZzU25waiNleF3eWlxgHWnkbyFyznBMbi5vq3Wbe+N8S3kNdc91X3iKddhusmwtb2xtfmdyYZ5dDVuCV1BTeE80Uq9bZmQTaRdpGGY+Y3xjd2MJXtBTwkwHSEg8di9QJTQpAEGeTspQIkllN0AsZkp+YxxvNHCmZ5FaZ1kjZOxyzX1xgeN+cnlgdBFwx2b8VKo0+wiZIjE+s0rlT4FOfkx2UTRYc1vQW3deGmd3ca15RH0ufrN9+nugd+NsSFqCShFNalatYBBsOHeufmWAIXwRcihkjFU8R6BGjk9TVwBdKGDtYjlnTmuzbqpvVGuQZJ1fgl0vXEVeMmIdZ9hofmXQXRdX5FEESidCPjnFMI8oPxRvCb4qqkruWTFeqlmkThRF2j+9Uc5jjGtbaUBc+0VtSj5cW2MbYJlVklOCY55xyXfGdvNv5mbcZH5oNmnHYzNZjU4WTQVVvVy8Y3JrQHBecNxrdWX4X+1fzGXRaFRmrV6wWjtgW2WjZllj3l1uW4RdiWfpcaR3unc3cqBo/l7AW2xlsHGieGN6yXdTdNR0cXlPfOp43G7QYrlcDWJQaQdtFm04aqlkd12gWUhcPWIcagtv228bbqFrd2lhZuJhhVsRVR5OfETlOmI8QUajVspoEHZEe913Pm2aZCRl8WhebVJyGnaIdb1xlG5ubhpz53fjdyFxbGV2YqlvOn2agjKBS3vfcyJu2GnAYThX8UxxPgMpah0MQXVcwmpFbwBqe148U0pVJmAoZ8xormUGYN1ZAVdSV8BXv1SvVulltHW/fZN9wHYvcJNxf3fwesl5xHOCaElaz1L0U7pWW1SDTGxLxFYtYshnKmgzaJlrYG+cbh1nLGFyY+1klWUpaMltO3WjeI9172sgXMJQ6FPOWl1iBmgZbZxwSHJ0cWxuU2uuasZt7HB0cPtsJmo0bvJ1j3n3dz5w2mRoVVxDMDnUNAxEalhRY4tll14vUKJPbl8GbKVx+nDIcMV1Cns1e690/WyRcYt2i3e+dExsoVsHStRGb1OQYd1oPmfDX8FZ+ly7Y9lpvWw/akdg406IPbQ50zksL0kfoy10SG9dj2rWcKNzTHNPb5Npk2UZa1d0kXgKdW5pOVlJTI5KUFP+V71Rfz/qNdtS32v9eNl9hXvicuNjuFDWPzA4nj02ToNZ2l/QYPlch1n2XMReul08WTdRKlQ5YndtP3JpccprN2MZXV9YcFoNaSZylnHPaIFeGl1BYVRjvmKiZJtln2KxXpFhEWhvaVRiAlTdT2dYzV7mX1haHlJDVN1hwW9ud9V3MHE/ZQVaWFaPWF5aJlLdSQ5OgE0gQtRQgmEkZ1RlRV7+WhxhnGezawlvkGtNXzVPCkgWTbxWb18ZYwJl9WXuY8ZcFlZUXfVpG3AOboRmCGXyaT9rvWXyW65bj2f0bfFqVV/yUCxDLDsMOxRBckdUTf1WzWD3ZphoumP4Vj9DrCsxEqs0iEkdUGJYxWQLblxwe2rWWoY/wCuqNThPq2DWaRttc2qHYzFdBFmLU7pPHlj9abJ43H/Jfnd0117GUXJfOm4Be8KEwIlhi8uJNIVkftF0vGcOVV01hguJBgs0EFWwZKJpwGa1XFpVjFZYXFZgGF7dVAhHLDxjQRJPe1pzYj1lcWPiYLxbeFclWM5bPWCHZXNpeGlnZFFh+WVWa/Vtgm+tcnZ2SXfXc6ds/GTHXQ5Tn0gtT5tYQFxlWihT3E+lU/xXXlmSVclK3D3iOAE8pjcbNkxFM1BtUZ9M8Uy4UfRYX19HYkZk4WQoYudaeVZGVudW3lscY45oAmsma/ZprGkoaq1obWXrYNVeb2PYajpuqWoqXr1JqjuSRWtTrFcwUxNJ10WYSdBPHVhOXitf8llSTAgy2g7xEFgvF0DVSEVRhVw8ZIBkMV2bTyc+tjtgUFRhJWmeaslpZGrFbXFvPm8rbCdlJl1AVHRUXV6VaQlxOHOHb2xogmLnXTVVJT9uG2Istj+ySJhJn0CTLykU5ywPSpRaBGYibm5zxnOJbR1gNFHZUkhcpmIYaPluXHVOd0l1fnGNbbNrBm2EcO9z7nJOaw9di0z5S31c7m9fe8F+fnvuckpmM16DW2VfDmh9cR53T3hydgt0cXElbVpnTWJXXyFg3GQAaVNq+Wg7Za5fx1nEU99PhleEX61h82CYYAVmsGrlbWBw3G4iaEdcrVNCVPRZa15TX6hcHliEV1peZ2eSa3RnqllKRO81zDhlSj9g8m70c7Vvn2fUaR5uzG6xbTFqV2JhUaUyYQwAAAAAvyNnPnFOGFffW8ZeEWLVY2Zh9FUyQro3wjn0OKUu5hUAAAAAiiRpReVbf2k7cS9zXG8DZk1bMVeEWZRYJk+8Po5AB1v1azFz03OHb0RpY2e5av5vQ3PocdxtQGrpas1wg3d2eu52dGtuWeo93y+oT1RjFGiEZktmhWqubJ1r624Yc4hzDG/2aHtoZ2vYarpi1U4GRs5UN16TYkZkcWPjXvZSPUIsP+ZLKVdPWuFTBUfmS6pVl10rZcdtR3T/eMZ7OnxYfF185Xq5dtJuJGIBVRtWml6KYadbwk/HSihQiFNKT/FH5EclWNNndm7ibP9mh18oXdpdUF9aZG5rdXCFbi5klVeyUn1Rck+HTNlLpEw0UUdWsVnfWzJavlJhRmk7CUB3SdZXrGWAa0NqKWLGXVhlwWxrbL1jPlmJUxtYE143X2pf+2GTZ6FsJG+Qb5luyWuWa8ptNmyMYnNUJU48UC5Ri062SRNDFT3mOYI3CzUrRsVZz2ZpbbRsuGYlYNJb/1wvZXBrXGvkY4pYMVc3ZfNwYHYOdn9uyVsINn4XLzaqT1xcA2DZXwJhrmMtYixeYllnXcdoSnEOdfp393vZfox8NHSIZ2Beu2B4aZpybXnweid28GwFZZliRWBbWtNY+F9pZUBjkVgPTzNW6mNya09sN2fuYM1is2ohcS11nnnOfcJ/t39ifbp6E3qHeuZ7i3yhenN0r2iaWlNSu1FPVLNWvlbWUlpPWEtERCVDe02mV/xgCmarZEBdKlXDWPJhiGXiYidbMVN7T+5Ok1G6T4NHdzoaM8gyejNBRDZX52MxbH9vvG3MZ0Vf0lEtQmlBwFAbYD9o1mh6YwtcJ1pjYXJoBWnHZC5pZXXGfah+g3fuZxxRmDpwLHoqaUPrXUturXV5dKhokFAPMBsw5jz5PUkzhSDlPRRXV2K8Yxpczkz6NmspV0UvWSZgkGAxYYtlP2gUaPtx6H0ngyaBcXmGcgl1mnk9eit2fm4tZUljLWYCZjFecE3kRUhIe0YIRuNGQEMSQK9JZ1tSZxZs+GrQZAlf6GC9ZWpnqGVLYVlfYF+BXuRdEWACZcNpqGvnacVkX2HyY8doD2myZLZj8mrscdlzTHBMZhdWtkWwNygxRzIwLcgop0CWUn9ZOFiHUOlFG0igVMReR2MAZqhoo2pLaNlfFFZYVGRYmllCVsxUjVo9Yh1mF2VyX6dYPVp4YOhl9Gw3dRZ7HHzbdvlq4FuyWc1jT3FWejl7eXT1aJJd1VOGTeNWQGKDZ4JmkF9AUkVDBzLrJt4ltyewLBE/zlIEX4linl5mVt5RlVOVV9leuGS2ZFddL05xPnc+s0LBRv9Gb0GkP3pKwVfWX4JismQOaAlpE2UZXkpeEGdlbzJ1YHf1dRVxNmhnXHlVRlMHU61XsF/KZ39sq2xDafFke2L7YGVj7meObadzw3hCfEV7cnP0ZNRSFUXvQR5HpVblYdBk82DeW6RbylsEXVJiUGp8bZtoGlzbUiFXQ1rfVT1JCjUDLMMzFkHbTyBYnVo4WDlSsFK9WfdiuWkvaohobWcRZoBjt1+jXDpazlcwWzdhEWgTbYpu/2xeZ3Nc3E4vRx9CBDWlN0lOc2Z/ds9+ZYBgfXN4xHORcGRuzGyjaJNkdGgcb4BvO2b9UTpDgFPnYBNodmsPbIZsOGxoa0RqQ2k+aFFnh2hza/dunHDGcZFyzHDabKdpNmlOZ3dgxldlVeNW/VSbSFktZjX9TypciWFyaNhupXI9cwFy7HDYb7tu7WwjaTRhGlGYRI1DP0QZTGxb72SVZ9JpnXAwd554BXWRbDBhclMaRbdEIVWhXT9cL1UcValmW3dPgCSCDH3lclxqDGftYixk7moUc0B7M34+e3tznWxlbyx2I3hCdt901He3fKV/e33OdTRqa2HfZLxwVXohfrJ7qXMAawtmZWOMYZRcSlbnWqFku2qNaNpe8U+8P68wtRmIMJpOS2CrZ+FmHl6KWv1hFGenZOlXKD3dFfsrf0QpUQxVmlBASWxHR08NYq5wyHb3dbpwImhUYMRcoFUIVaheOWkHb25vZ2wwaF1ipFxVXu5qdXUQenx6Z3elcltrLWW7YtthkWNVaElsk2yaaGhnvW3KdFt16W3kX3dSTFMbVsNSLlO7V7ldHmGXYm5lC2qRa/ll41fHQ2g7ZEIzUGtYQVeMYohuGnExawRfD1BBReJPMWEvbehyA3N7bZpjylfnSSBFykxdVLFVzFYDWwRjKWxtc+d3MntRfE157HLqZmRRJDvANic+50w2W4NjiGWPYU9cp10TZutsOGxiZHtXGEaPMdIsgS9vM7s7SUJ1S71X5mTeb8l0UnRxdO1483u+eZZwd2AnU2ZV31iKWuBjUnXAgliIKYfTgUF6029WYi5XclaTXQJkY2YrZI1coFfQW/1fU2LbZ19tZHGpc2x0yXTJdId0dXNvb+FqvWoobbFsWWnaZp5qaHD9ccpvSGwEZxBlUmYvZfNe3lIGTzxbf2rxdVx99H/9e1RxoWL3WKdViU4YQS8veRQAAF8cDy4bORQ+3DpiN9o7Gj+uN0AdoRFaQAlppX4Ph2KFonr4Z5tWvFBcUbNQl0ylQ60/eEgNVBRb2F3gWm1VSVvvZTdq52UYWy1SDE0sSWJOplgCWtFUbl9XaVBn8lrpUSFaJmJiY5te5lQhTjxTeljbV3VYcF+vZG1kvlx8UMVTe2C+Zw1mTVpBRG0mJRUzNV1Samarb+pyJHRRdD1y/W6haytp9GR5XlhZZFiXXGVjZGxCcdZvOmkSYXlXaVL0UdFZxWI2aA5rfGsNbBNu8W8EcLdsEGSJVrFFXTWRK9Ipmj3RTfJRRUoKNIUR/h8fRuRgi3AseLJ4YHISZ+9abFj3Y7tvZnYvdl9u1F22RWdKzl0JaupuUG28ZTVZB06IVZdin2fXYuFVTkcxPUM6gEJbSVpMr0q3RxxGkkr9WE9sNnqEgBiBMX0ndzlxl2zfaDlqiW7+bvZrrGuib7BxCG46ZsFeOVxMWKZOR0EzMs0svDfoSvZfyW54dul3dnQIbhlkXll8VkNaFGJUajdtsmi6W1xFejSJPBhbVXAwe2p9+ndua4FY9kf3Qu9IRFR8XUFj92T3YAtaYFrZZO1tLW8xaClXSDh7H1kxTztgN44pYCm1Pd9MUFPJWQhjhml1bklw5285cCNxuXAsbrdrUm13ctRzBnGibRht13B8dU130HfOedh7wXvtduZpHlRMNo8SqhW1OZhcYHIRfTl+gXeEbRtrGXDccr1xS29ua9tmrWFvWGFPIlZ5Z3FyO3bXdmh5mXoGdqBsZ182T208KT8OTaNWf1+hZx1ut3F1cjFxb3Dqbq9soGYqXSBX+lzmaw92g3i8clJkHlPKTU5PG07kSc9GoU1tXF9nfmrDZB1ZGFNoW2pis2NnYmBggWOYaQhtWm3haVNgpk6YNMMnaTrNSjhW8l0kZGJpM20lb1Zv8Wv8YvxWz06qWkVtd3ZkdhpzdnQbezh+eHgDaJ5QgEabUS1gM2jia4xrB2fFZIRnV20jcWNwLm4PcJV3uX6RgQyAy3utelB6HnagbexjsWWvcP91gXLHZPpJMEK5XI1tenRJc9JrvmBhXZhikGgQbpNwSG4WaeRoFWs2aRtlJmonb/1v7W2uaMBfHFcPT4lK1U+BUZ5KsTn8Mn4+UVP1Y3hs6m2HaBFkS2WEaDNpYWUfXe1TcU94VqRjbGzNbmJqwmUyaTNwH3ROdGtxDnRGfMWBWIA6dmdmVV71X5lhJWTZaJhqZWa0XHZPkE5nWkVkBminZHdbBVAlRGo940R6WchqjHVfeHtzhGT4Sgw48UQJUmBWYFM6UF9UV1keV3lM7Ea+UKxYtVp6WjxaiV3NZsty1HoNftZ8g3dSbyZm3WEtYtVg91xoWQpczGE0ZN5gSFwkXa9hbGldbiltXGR4UqZE1EaWR5tFrE23V35b7FthXmtlh2prakRjIlSVOuYVlhvnLKRB6VjrZrtq0mbpXDNPrETrRZhKYk0nTX1ZgWXtailpEF+hTpJB0ES7T71bkmR1a4xvSHHrctJ2lXwofwZ+ZXoGdlxwa2mDX61YhlkWW1xYXlHrQ3s0qDmOSblSnVVrXUdoMm6ObIlngWa7aGNtnHGVc4p01G/xZQljyWgPbtNwW3ILdgV6NXsjeeZyLGq1ZPVhAl17VGhSs1gxX7pgoVxfWJVSAlA8V+ZeWV8+W0Nb/12GYY1liGpFcvd51X29e0F0TWtpZu9l1mbsZtdlIWVQZrtqc2y6a6Nsxm7ObbBop2DNVZZL8kw3VdZazlyAXO1cM16aXehallboUe5Q+1IUUgBYoGUmb5ZwA2mhV+dFA0fiTq1TYVzkaI1yPnYodExsDFzaSAxOJF5jaPFqPGbBWHVEeyqoDAAAAAByKG1BD1jxZjptx2wgbYVyo3asc+tnRVE6N7czck0/Y2NvwnIKbuJk0115Xlxj72Q+Yu5dLF78XRtdXV97YuJjK2SDZBtkP2AuVnJFtTyKSedUe1w7YbtrTXJkcBRp0mqpdBp6uXZOaZNWF1MKWNFXhFRwUutU41hEW2daaljoU55OoFHPXU1ntGvbbLhsZ24Ocgx0Z3F8Z4ZSGS0dBAAAAAAMG61ARlduY0locWYuY59idWDMXI9fiWZEaktu6nP6dmR1hW8Aa5ZvO3YeeCB0XWu6W0k+jBgmK4Q/o1MkaOF4d4MphzqDkXgqbERpBm3NbvxrJGRWWKxM8kopSURBXjr3PV9Htk03VAVc02OpZVJhO1l9URNTNV2VZzVtMm4ibapsEW0XbA9n614DV+ZQaEfhMuwxm0Z/UYJRa0fHMr0jBDIoRwNX1mKRazJz23jJesd3C290ZYtj7WIEYHFdo1t4XOFeqV7KYKNj9WPJXzVUdUCzJ78NdB2tLrNUNWwvddF0G28vbtx073i6dr9wI20hbEFq6GSxYDVc01YPU+RUFF5GaHxsAmhzXwVoVHlqhJSGK3/gbVlTMjkmQFhTO10LXn5ZXVqkYd9leWW4ZBJjoGTcaQFuMW+ub552OoYDkYuUro99gFdlmkadOm9CUkkRUd1VL1cFVr5WMGCJbKJyc3FDaThc8k6HPWovN1oDduiBboLteDNom1iZTA5OzWPwccl3wnf8co9u82yyb6d0FnaFcChqDmyvcBdwYm5McmF4lHjEczhwTXMNeL94d3RCbB9kF176Vc9I90m9U4NXBFP/SjtF10K+QPRJ4lwoagZuC2hAW9ZLUD00MdQhfyPpPV9TO2J7awtvFW4/aqpiGld8Sec6YUCYVm5oa3VUflSBDX0AcrRjxFdYT69JrUerVIZlmm6hb+VoOVl5PgkqVjc1SI5OikmmOTolTDD9SbVfkm0iczVx4md0WVNC0B6MAtICbzukWr9mEGgiZIBiUGR8YvteZGXsb+dzXG5kXypPXFvYamFy7HL8bIliQVwAWXZVYU+dRpg79kR/WItipWJKWl9NY0Y6SetQs1jIXhVjQ2glb5N2IHx5fkl/bIDUgQeBKXyFdA5uBmwkatZnAWZ6abZv5HJ7cRZu+WxEcDp1/HYycsNt7G7acOluR25bcyN813//enxtk1/gXyNi2FtFSjc2HDyvT4phLWtTbgpw8G/Ea25fxUT9K8hAaVWfY3lsh3CIcTJuymYRXhdYXVeOWElZEmBUa3Ryf3QFc5dvwmvtaBZlel/bW4FiA25XdaB1921RWu9Es06lW41gCV6XVHNFqTLaFWMpHUUeXmtr2G5FbP9qN2nhYsZXc01SUNxbkmVFazps8mp9ZcVlXHUwgzCJo4ZDfAZtXGLGYgRoHG87dBx1M3GnaeJiNGVcbH1vj3FWc9FyWG8XaalgS1ooWkNhhmc6bBBv+m++bqttgWycaMFf21ObTv1QUlVpV+1VGlBWSTROFlv2bw5//YY4iOmDpnvMbwFjflZnSdBGCVtrcXZ+VYO7hB6EWoKFgEF/NX8qfX53sHLGdex7rH+pfhR3amiUXTVk929QdcNylmhoWpdRw1YKXhpg/mE/Z1luLXLgccds4GNBXFFaMFgrUftS+lVtTqY/5kdIWcZg3GDuYNdiDWUvaWBuK28Aaz9kI2O9ZU5k8FywUxRQSlWNXrNoUW6Mbt9rfWklapZsvm6Bb5Nwc3J8d+N8mIB0fw55PHTVdOJ2iXYJc15skWSTYXBmmWmtZ2Jk+WBJYC1klGm8b1ByF3Mkc+9yj29uaDthKFgJTR9FSUlvWIpnpXPEezt+xHlscLxp92kkbCVrmWL/VcVS6lnsYLplUGiHaB9mVGBEWCNaZ2VmbedsBmSxWh5aBFs9XKNe3F8IXHFSUUR5QWFQs16YaIJu+HBxcDptgmYuXwldO1tEVNtH0EFyS3xXNl0HXMpZ+FpIYWplkGR3XQRTHVePZHpvOnXhddlxNGkoYZxbdlolad51SntPfFx9FH8efh14CW3/YEtXjk8GS/FHNUi3ShpSMVkkW3RVklOqXABvK32og/qCB3s7a0pY71ADVSpYHFctW39m528ZdpF6XXuQdn9sl2KbWWJMojmbNBExHDMdQUFPwFgLX/FjOGvzdB17nX0rfW16NXYxc3d1XH2ZhF6F4n0Ub4pnb2lbZ0tdCVoIYuFpy2rfZQ9hYmR/bjR4soAuhKKBhHmkbu9jGmFWZnFprmeGYlhogXcYgdeCqH08c2pnTl5bYLFuBHt7gMd/gXsadghxz2wwaYNkxV+bYUJo9WxQar5ggFVzTkJOv1bkXXxft1ufTyw9izdnOag5GTZ8NYFDglPeYKdpJ3DZdU95CXiscb9o6mB5WV5U3E5ATZJXIGX9a3Zsf2lpZftftlUlRQEtUjItTSNbEWW1bIJwt2+LaX9felaqUwVWrljSWchUL0viSk9X5WCdY4NijmQPbuNxgG9IbcNvG3aTeel27HC5adhjI2JZYERdoltqYWVpb23EapNhSlSNRP069i/1JD0rDDQ7PiJQWGKObHZu+mpgZqRjU2HkXqpf7GHUYGtcYly0YFdjemHNXPxXAFrrYsdpG2m8YhtiU2o7dCR7pH0Be9ZyjWnSawx2GHt0eYN1gnWfeMV4rXKTaqxq1XCqclBuZGw8czB7WX1seNt0G3l4fhF+o3W2aolp1HD9dvR3anOSa+hkO2MgaGVrs2icXatI/zcDRcdbPHDfe/h/hn1ZdzJ24nvsgPGAO3kZaHlU11KqWO1YsVJeSG9DgUgTThdPBUuCQotAMk6oXmxofWqDbAdvunGmdO94sHxqfL12bG0nZzJnoGbNY55h8GGVXplVT1AfW/1n03GrdgV0ZGcHXLNacVhFUShN1lTpZVhyqncedyxxEGUpWchd+Gcrbo1ucWkYYzNeRV1dZQxvLXXndUhw4WMRUj0+HyuXEWE4w0/aVnZSpkFnMns5I0cGWeJmGG6PcKhvpm7odCR+HIPBgl1+Y3fXceBuqm1Ob5ZuAGifWoFSqFs2aelwq3HVbW5qXWieZY5lRW4YfYqHf4oZhfx4+GuTZkZi8lmvTsxWu2eebUxr7mVdZ1ZsFW3da6pu3XXQe+99UX1pfDh6/nLoZM1O+ygZAAAAAAAQLPRJEVfBWKpVPlQDWL9iEnW8gzmKrIgtgdF4lnXWds53bXZrcgVsrWS0XzNhPmbMaIVnc2GDVjJPWVF0VjtgsGw6eMJ9B3zBdBluym0wcUlzxHKLbyRrL2mQaaxv3HUnd9JxSWQ7VAJd1GsLc8dxvGe8VrdPkVnLYEpj6WFcX2FX5lLiXSprenEJb15kDVfJXJxr6nRddo1wlWdZZsZsE3TMeYV8ZHprcjdj8U/PRwNAqz/ET3xcKGNvZg9nRWeratNt/W3pam9ob2sjbwhw6W47bRBt+W5ucs14y3+ZgvN/dXj2boloLmfiaIVtOHM4ddty9W8dcQd2JXj+dZFxJm4/bgZwcXKkc3hx4G09bw90M3npfYCAToD6e9VzMm/qclh4YXfEbQdaz0U3Pns/9EO2SrVPak/6S3FL/k/PXWVqf3BrcDFuQmsKZjNcQ1IrUqRYP1pVXrFl8m25dnR95H/9ftx9C38Kf516b3UVdnZ67nuueIRyJ2vLYtldP1whW0JYCVhoYd9sBnLkbQlgQ1RBYGpvlXfjeEl2d3TodP9zhHFLcmV0OnRrbgtjLVmVUzFc2GtRdW1403aLdC10w3JAcGpwSnTKes9/fYAbfHlzBmzxZlpkoGOoZMBjzWEAYsRhR1zdWkhnGXRKen15sXLGac9hKVvRV9dZTmF8Z55pjWiDZWth8V7uaaR07nbxcqJuU3AactZs61xlTnJccGl0bjJz7nmdgLODiIHPeohy6mgJXWJW9F//bIpzT3PabEdiRVcZTfFPRVxuZXxqEmxwbJdoimDPYHtqW3FqdRd55Xsvewh0nGVqWa9hqW6bdWV1+W9ebPxvdHEFaypdD1IrVL1X0FpgXZNim2yVdsl7knx3eOFy0my0Y/1cGl7LYxJmF2HSU1M4mx45PAdRHWAla3ZzDXcNdVttvWRkZcRq9W1ubXFpBWarYlddwVglWq5gBmm8bRVvfG2WaGNgW1lhWWhgFGdLaE5jll/TZf5zYn8gg1p+o3I3YvFVWlP4Vyhb1mK/auxsymjQYBhX+lYhWQNZpVpiX/xob3T3e4yBtoS2gp18D3e5dp15hnuEesh3jXMCddx7Q4K8hduG3YWohIaDeoBeewt3IHN8d+SAvYaIhzqFjoGAezpzoW7ycSB2xHURckJvGHHic2hzpG92atVislVER4BGGGDqehKKN45kibJ9anI+at5nIWvpbu1yBHmyfomApH2YeLB0KnF9bjdvFXGIdbB4k3jadIBx83IYecB9GH5BedBtSGEbZVdy0HhfeKt072/haxFndV/8VqRT/GZnebiBqoIIgSaA834kev1spF4uYk9vXXgTerN1TW7kZ01jI2CzXk9fjmL+Z9tumXO2dPByCnDsa3dmcmQtZgplXmDAXXVhz2rZc+h4DnxqfXF7/3VIazdaVUqtPNY3V0YQWMlj9mYYYddYVlqQYgdpymtBafxfC09qOIE2yUNbTnNW3mCbag9uGGvfZQNmamg7artsLW8uboloWmSpZttpcWgxYlBc/VpAZUJwV3dPeWN1LGzmXV5RaVhjZUluS3EEbndpHm48eet/zYDde8VzKW8Ub/BvE2+oblBvLnNQeyWG+4y/jG+F3nfQarJmt27xeJR+un5ze7J6koLTieiKY4eUho6JJIkfgbJz6HIwel+BO4tzlIuZTZgVkBiC5nXSc3R2C3cXcQZntmNLc96EYI2ajKiDNHXOaNRiKmDLWwdX6lkZZbZxH3vOfix74G7vXDdYK2PNalBrBGjrZodmlGrtdnSBVIO8e5JstmL/ZYdmmF8UYo9uf3krf+iCRIRWgll7U3B+aolu23F2cTlz8HnbfuZ+TXx5eVh14m1mY9hauFWeU9hVllXNT6xGv0E2X8x2xoK6hXWANXS4aVNrmGy/aVVsO3Wremx5v3KiartqhHVYflSBB4HAfjl8TXo1eUV3BXUYcQFrcGXvZWlq72vnZutaolMaXtZoVWsQaXdmY2i/bedzZ3prfr1/qYH/hNuF3IIcfjN5hXP2b3J0zHu3fqZ6aXSqdiGDCpCFlwmYCZP8iwuFmoOjiuuQdpAbhr5ublQ1Y2Z4d4OohXeBuXred6R4lntffb16R3H6YtNaqWEOb/d2GHnjd7V2nXqYgEeDLIEWeZxrtlzBUIBTOFzoYkNme2X0Z5tw+necebt03GudZY5kHGWPZixlGmOHYr5jPmPPXEtdbGaAbypzrW9OZ/Zck1eBWRJcIl7iXhtbdlV3VlZh9GuGcmp1XnZldSVy/20ObQdu92vCZjthn2AiZENmQmeAbJp15XoVeexvB2P0Xpthx2HRXwpbkVzjZSJvOHT2c1ttOWWkY6po+3D0djp3BnKzaJNf5V0zY2RkQmKZYr9nvGtdbGhqKGc3Y3BiZ2XwZi1lx2Q0ZtBlH2NmYg5otmxZawtlM2ETZm5tlnDvbs9rfmi+X1FNvDaPRqxVqlheUhVQvlfjXV1czFBnQ+hKd1qoZbFrYG7MbYFu63Ddc8J1NnMXa9xhJ19DYTpjA2K0XEVYqVe8VaJZBWfsb5twHG7HbitwLG6tZ+VcrlkyXhJhO2KJYGheaF/JYwtrbHAJczRwxmhBXY5dm2yReKR9RXshcjhnc2QfaXZz2H0Kg/mAYnbBZoBaMFRfSfIwaCLSMSxAqFPfZO5tNm97aTtkNmUlZ15mxmaqbIBwl2/YatVkNmeJccp6loDHgQl/lHi0bxFpHmzic7Z6D34fe2VyMWjWYgJi213kUEVC8kVwTQlXp135XS1ZGU+nTa5Zv2M9ZoJgMVCWPJk3zUZoY3t3EYB+gNV7xHZmdMhwVWpSZCdh1F1dWdhdSmxmdht4jXPgbOZlVWPaY7ll8mtqc2B3dnXwazBc71RrXulqp3Y/ftaB6IAee2lyemg6XY9WPVreZRFxOHf3dvVwcGfMX45YVEpmQPRKCWCKcbh70n7sfdB8v31dfQB5pHL1bspqW2WxYsJjIWVbYUdazWfNenCFzoiRhpKAC3kwcMhnb2NJZOVmIWTEWa5KJzr9MsVJgWKIcNp0cnIbbXtoA2YGY9ldGFebTi5IEkexRw5J5VJkXyVoj2rQaEhnzmuocGxwj2jXX2BjnGpkcPF08XT8bu9j5lufYZhmHmgoa69yMXxAgyOFboFNeB1rUV1sTphJuljFaGZ0YnyZf9B933cdcNprnG6TcrhyQW6vZYFalVOUUg9UU1z1ZoBwJHXXcvVoeVYGNCIIAABmFKguVD++RNY9iiXINkZX6mqQdpJ7NHqNdjh5yIOLi8OMe4cmfUlvkWITWcVgBHYYhQuLkYl1gxl9HXjQbwZiJ1YKUUFJZ0LNSW1TZF3OZcxpGWqIbDtxIHdyea55hHkldQlodVmSV19nMXJKc4FsFmHYWBdTxUrDS6BdPWxCdLd03G8aadlicl06VjNKHDknI/MKzyqeSOZf02w3cW9vDWiMW8pTU02+RiRMRlWXWYZa1lnZXiNqVnEZcYVpnF/vXcRlJG1lcD9zbHjSfjiEdobOhEd/hXc0dvF9J4X8hvaB3Hbba6No0Wm2arVrl2s8aGlhgFlPUspOSFQ+XnFl92ZLYSRdcmPoa3BwlHPqc89xt2yBZUFdP1UYUFpQhVOjWatiuWsXdBp5vHlGdsZxQnBtcAVz23a5eLh6dX3PflB9HHpSdaRxSHEzcIBpLlwiSWBDsE73VxFZhVAxQ246U0PlTp5ZoGW0bsxyRXCrZlNXxUwKUIdYkWEBaZZu/nD3cdJvlmfXVspIHFJDZOFyqnvIf3d/03ljbzNm4GNBY/xejVhRWO5gJ2m/cDV3X3uhe29222wXZPBgy1h9Rx9TkWPhazJwyXF1cZdw43Kudpl4R3YSbxJm62blcG94TnpxeEN59Xsoe510DmtTZAJg31wdW85ch19IYndib2S7abNtx25Ubv9uB2+ibsxtJmxTaTVlR2UQaq1temxLZyJnt26WdS52f2+eYlta0WRhcF50dHLibWdodmF7V11KTEJaQL1N4V/na3xv72r4YqFjtGcjYqBQmjhBPL5OhFtCYGxdW1YHTrNHPEC2RrdWPGDuX3xY1FKrWLde+V2IWRxYFlcQWmFi82mcbc1udW72a7tl3lxzWc1gpmYbZiJgh1o1Wxdh0WeIa/NqzWeBZC9j8WTsZOtgsldPTa1MNE47TPZMQFj+YcNmeWjYaKpommWRXqRX0VwdZF5kIGITZPtnJGqsaXloHWjFaPtr5m9fcnhwLWezWRNdSGfBajhn7GU9a/NtQ2pMYhxdC15kYUljBGM0ZGlmim90d193VW2LV1FMQmBtb4Z0Y3T8c7J26Xr5eRdzQ2sOaYlq4WfYYFJhiGo1c8Z4IXkfc7dm108BM3s2VUuoW4NlnWj9ZRBg7VU6QxYt1zF+PURBwjvbKCMQvCSFQH9R1Fi9X9RloGyHdG96cn2lfRh613JbaEFe61hQWAtbOF2LXFxZRVWjUgJRc039SDBErktLXqdtAHTrc8FzX3dKe297cnblbGRk1WmYeP2Dpoawf5JuOVgQV2Bfd2BGXhtmu3FreSl8GXnfcClmzGJkaOFqu2d/Z/pu/3XWdfdtRWG2WtdeXmP1ZZlpM2w3bX9vWnGAbvli205IOAQz2TE/KcInZjm9Tp9ek2e5abhkflcYTpFhPHS1ftSC6IPPgqJ+AXSBYehUkWA8cO15I31Xe9d2WXUffBGBVH4Ic1NjSWI+bfJ2IHoKdYZtXXBldml5Lnm5dlNzFm5mZ1djbGVvalVt4nIte7iAun82eIxu8W54dMl3IHY1cc1rlmsucMV0vHfndTxq0E0UOOZEzE44U1pU9VVxVpdS40hBSmVj/HcYgrKDt31mcVBmjGSdZ6lmImBhV+RcQGqQcTZzmHPCdUR3I3U9bcteUkruOBlG31KcVqFS4E3PT+ZR7FM8XaNlVGr3botztXg9fPx73Hf/cJBpk2vmdMF5hXeNcGtq3mvtbRhpM1vmTItSh19ZZsNkZVq5TLVPZWIucEN2cneYd9p10XESarJgz1sxWzhcyGO2b3t6Tn5XfOV0dGrSYvtZ/k3bRmJKC1J7Wd5gXWhLbBNsgmdyXmFXLV5rbEp0CHWPcKlqrGQvXVFbxFwvX3NisWSYZdNrunYtgMqDgoCtdtVpaWjmdMB92X5beGBthGYiZito2GmLaeNmN2YuchuA/oeSiCiCzXY1a71kdWN5YYheuVmMXFRrJHdbejZ1HmqFY+trXHQzdXhtWVueR4pUrWuBe/uBkoK5gaKAdX8mfYV6OnWTaj9cUWTgdPV+f4H7fOdwpWH9W9Zdrl/8YapmKW1idv+B7YgBieWAdXGyYAtZ5Fx/ZhJw43YZegJ7ynsie154Y3N5aYZb1FSGXi9rVHTAdkpzHWyYYkhXVEvSRn5WV2REaWdo4Wjtbrd21nzKf4V+p3lDcaZnE2KKYuVkYGL6YCRmwmtdcBdzSXE8aShZI0VBUdFfsmVWZLdbgk9lTOlhenAacqpqpXTvf6KDzIGmfex4wXRib2tpsWkNb/tyuW+daKFnu3B+eMZ6oHhLdIFxA3XofFyDm4TifptzIWywblR0pXeTd3FzC2wvZpNmT2qmaoVl9F6yWf9bqmbyb1RzVHEkcDZz4XY6dBVsR2bvZnNnpGfEavpuem/QaCZcxFTLUv9YS2Z0c5V7ynw/eql2lXLlbPBo12ZKZk1lh1/3VyRTgVA4TnJLLU1ZUwxWIVJ5SxROWF44azlv5WqvY0RmyHH7ewKB7YA1fLF0IWynZ0xp6mynbn5svWYnYB5cFF8pZ19sZnHbdUp1dG5HZZ5hFWYFbDJufGo5ZIVni3MYfQSA+XpvdAl6iYN2h0eGyIHBeldzJm5+ZzBlSm4ieO19933DeCNwHGhCZnhnj2YKZGpfKFzvYX9wOHrJfMR6THejctNwbnJTc6xyFnEncWdzgnLYag9fZFXZV8haWVrfXtVpPnIldbB3+3iddNtqz2HzXpxfZFwQUOFEXVikaa9wbm4pZedb81dZVbBPHE3WUkBl5XT2e8t+139jfpN5wnBBZKtZ9laHXHdpzXn1g6CFkoCkd1Zx1G9fbbxqU2ksaJFpZm7bcu5x8Wj+WeFSnGDqbEdxF250ZOdffmM+ZR1jZGFsYtlhxl6gXjllZGoYagRkt1tNUnZKqVOAY9xugHTLdX9yG2q4YOlgqmjmcDl1XHIgbdxv+HRMcyts22QjYydiFmLFZ5FxMnt9gJuCkoBhe9x2Y3Xpc4tynXFccXhz63XReU58knowcuxgvEqJQzBOxltyZplr6Wm+YfNcX2QYbatvlmwLay5ujG/IbBRp1Wlua/VmJVz/UblMm1RAaHV3SH7QfsN89XyvfqJ93XnfdsR5knzbe3F5UncedYdvF2mwZZliSWPmaiNzy3cieqJ62XnLeWl4NHQkbXZeaEImNQRXhWxNeOF843oVcxxqGWvwdCZ6oXgodBpy3XLZcJlpQWNraHVx5nVIdclvd2bVWgpXnmIQbEpt2Gg5ZoxyuoCLhSt/H2u2RxsZ7SGKRQ9kuXbLgbCJqo/kkUKOzYHrZ4dGFk4UYi9v8HQCdsx3t3tBfax6xHYvd8N6XnyAeclzxWvgZLdj6GHZXT9e52Nsar9vz3LddKp2uHjienF8jnu5dg1tL17yWxdmOHAUee99kH5YfiB+HIDHhZWKJ41Ojh+NHojPf1p0A2gGYbleh1zYXkBlOGtubP1rnm48dJh3ZXgseMx3TXZRc+JxXXMSc19ubGT6YY1p0XMxeoF5LXR0bvlsb2oEY3NZz1mXYW5oP2pUaEZnXGmravVqkWvSazlurXAscUxusmgvZxtr7290cmFxTnHrcqxy+241awZpomxJceByd3FLcyV4JX2yfXZ3aGvTX1db1lv0XodghGDJYjJpam8gclBwW29ecYdwoGoFYh5dDFtmVuJZA2Vvbj5yHHHra1JjZVInSHpNsVPFW+Bi7GVIZBJhHGQwa1VvUHSvduN0m3WSe9B+kX2ieup293DGas9p22qjaNRia2Oua+Bxs3Xady154XyDgQ+Dt3+peGFxr2zcZcVYSVArVG5WxlDmSPJMXFTXWf5doWK2aSVy5HfKd3dvgWKkXbdd4ltZUrJAZzrBSR5XZVyCWLhOyVTQX9NlxWbkZPlhbFz8VM5LGUGcQMlYWHDVfHt/PHrSb99lKGf5bTByxXJWby5pGWU/YVtZiktOOFwx0zqNQt5I6lOfYz1vYXWydq1zUXFddXV5+HnHd1FyAGtSYXBTtz31IPU5Wl4fcv563nxmebZx2GfrX2dhK2ZTa8pu2GuVYqlWql/gb0N3FnXca8ZhrVy4WUJaKV/9YYVoEHMjfNx+13h5bNxjbGcTbZRvpnCcdGV4mnf/cQRsFWt8a3tqJ3Cre9CD/oRifjRvK11cXMRosnCncbhudmz4bERxXHYkfH5/RoD5fKF4UnY2dXVxS25tbcZupm9Pbl1t7W9hcYFvBGwZapFpGGuMbnBwOG78aElnL2robDRtqmvvahlqqGrLbbtxlnOIcW5rmGJFX+toCXIseHR5KHWubUFoxGWEZVFo53TCfziEHYLdeQRw1G/edTF6wXmzdyV27nQocmFuMmrMZIZf2VxYXV5jMmiNamNrlG7wcYRxNWopWCk+xEwQZpVz8nkafeZ+OYA5gXmAs3xDeDV0d3F5b4Zvz3JadYFzxG/Fb/NzM3f0deNy6HGwdGR423gIddhvCHC4d5t+0X91eglw+mSNYBRkQms6cLpwVG/Qb21yfnQbdhp383dXdw1zi2uUZT5iE2DmXA1b0lt3Yd1ph3PHftSGhIrRiaqENXvHdGR2MXoWexJ7AHsid3puOF+1VLthx24ldNdxsmceXHFXaF3QZaprhm73bKhk1lG+MJYK9iM7T/llxnA0dGZyg25Ga19nt16rURdQv1sjaZxw3HC4bINreXJYgSmOWZS1k/yMHYEvc4Bwe3emfKR/x37qeQp0fHSieP14DnRZbM9lu2fWc8SAvYnmjD+J9n1GbAVhDGwde96FH4qWiKaDb37Jemt3n3SuctFs8mc9atVtqWz8Y3ZQBzR/G1g0Tk3iX7lrO3EzcERoolxdYY5vnXcseYV0AmwOZuBlXGNYXA5Vg1flYVpsjnXge1F9EHktcVNt63Bsc2hy+m/KbS1r92sfcjl1OHVWeA6Aj4eoiY6HEoYCh/KGN4NJenhtT2LBXFFcT19zZKll1WAwWHNOX07xTsBIkTq4JD40P08ZX/hlg2R9WmRJ3y5QP5ZjiHTCe1p+yH9ugsSE9IKffqZ4zHHlbLhsKXHXdRV45HYdctNoh1ofS5BN5VXrV4NbQGVebbhuPGmGYlhggmnrdSWAc4XRhtOGhYnejJeNVIgIfFxtpGSNYMBa6VdnXShltmpcbCNo4166T/dCLEHJSSBUrF1OZB9nC2h7ZeBhOmXQbYVzUHQAcHplI1itTf1bzW/TfJGDlYQZgvx/W4ADgSV/Unsceep4R3eqctlvbG4xachiJGVWa3ts7GMPWFlfS2v/clh4UXz5fAB4g3ARa21u+HL7cs9rzl2GTrRH6VKkaJh3jX2wexFyj2JvWNBY+mYCdOp69H8Fg1mD94CfeLBnzFXsVvhfN2usdLt6E35xe+N2kHa4d0F2+nLobs9vLnn7gXyDnX28dVh06Hc8ebl3YXWteOh+B4RFh+yHMoaMgu5+TYCvgSF/+Hr4esGA9YMdgnt9931IgfeBBIOqhtSKlYxGi9mIR4ZLgv97AXQLaW1aKlJ9UkJSK00vQ95BZVs5cYd98X+MeKhu0m2NcaF1gnscgDh9JG/zVQJHdkcEVGphi2f+ZKZaJ1HVUfVUvlogYDpn/m1ZcYxvXmwna8htVXH6cWRv7Gr4aWxwunfueiJ6HHyugiWJZYv2iSyGr4D8ekd4UnS7amdbz1cDXlVgD2ApXdVeoWcFb3l0b3rDfl6AnX65eJ9v/mb2YyhotW/Qd2h5d3Mqa+5p72seao1hMVJnPnsobjgbXRt0EIC5g96Aq3tNdxlyM25LaW1lEmJSZ8dyWXszfPJ2Im6gbcNxJHOCdFJ3YXhidpt5TINBjAaO4IeJfA50eXFfbrtndF8fXKVhiWvTcItueWUHWIZNcEzOVJJmYHLFeuaCNYnNirOFvXpMb5ZuEnZueX12sm5wZylltWfJaTxruHLqevR91Hl9ccpsAHkCiI+QQ5Jxja6F+IJlhBWD8n3SdD5yXXr2gkGID4iggpB3UmRaS01DeVDTXxVsoXIKdfZ2M3oXfEV5CXM9bWdnEGXParpwYHMcdB9y0nCrcChuMmfKYrFo8m2FbCFkZlZsT+BQzFOFWzJmvm7hcY9wVHA6cpJ0gnfbeMZ1LWw0XuZOEVFPXwdovWqeaOViPWBgYlxoqm6JcN5wom8ea75k/l8IXxVk4mmablpxFXPkc2x1oHXEcgVs3WTCZQRywn2jhOKFBYIoeoVz93IndrV5C3wfe2l1QWrmW6tMMkXaUcJgdGd7Z2BmtGv+ci11M29oXxRJQj+JREhEzkj9VUZjMWcWZoRk1GGhXDRVJ0wMTMZW2WiTeJmAWIMkhISFmIQMf1R3lXUQeaN6EngKddF5MoFAg0B+V3KHaOZmpWgQbrJ23n/3hliJiYZBfllxq2Z9aJRwSXeZdyRx8GYNXA9XB1ciXi1rg3j5frx9MHf3b2xs1Gr8Zpde/1WBWmBhXmOWYiVlOGutcaJ1hncofGqBooLofip5hXMzbmhmflxvVKxRIFbzXbNkh2ixZrxi2mZcenmK0JGKkCSHJHnab8BtJnIjeCF8YX2Ce8x3UnYfd1N3EHYKctBtb29KdVB6pXqxeR17xn+ign2AknyPfGuBUYQYhNOAPnqBcolw/nISc7ZuHGqKal9rUGehXlZZ0F5naE1yhnoRf2p+hn6SgGKASnvucwJvdnAScm1wlmoDYmNfCmZ0a5dqSmUGYw9oWnHNd4J5CHYWbvhkC2Y1bHxwWHVPfBKB/H8JejBzHnXbfE6B9YJxhNKF24X5gqt79m9pZi9lAWzuds2AfIV0g71603c8fX+DM4iziRGGkn21codqJ2bVY9lktWdxamFtTG+zbsxroml3Z2toDW4Uc+R1ZndMe/F+mn+RfPZ3f3LQbJxpBm2Tc/d6Xn/IgM9+R3klbwRmeWM8YkVeDlcgVTJbQ2JhZKljy2A4XFZUeE5lXYhte3TpcURn81xMY8xt0HBmazxfW1IQVTVmBHhOgv6Em4FFe9ZzUG1JaNpiAl56WC9UsVTTVkpiEG8dd3h4NnL0Y7dV71YnZJxsPW51az9rr3Cjdnl5rniNdeBzMnSCcptrl2L7aIF2mn0Bfhp56HDsZgpbWlXLXBtoxHACdPVy1nBvcH1wZm1MZ29lomribpltAWiqYU9h+mbjasBvp3gpgYyDAYAidoRmAl1BY5Jobm23e9OEEIfLhVeETIPJg0iF6oX9hAWEooVjiMuIm4VBfq90A26Ab7ZwKHSvfWeFb4f6ggt4kWlZX+VhXWlgbS5sZWiBZFprKHdHf2OA73ykeGB2OXMmbixs2W9hcsBwvG9BeHKE+IsDjByEb3SPZjtmZWjfZcJfn1IETIVfP3SvgNWEn4IFfpR7QXoWdwpzom9OcI1zDHkKfxuDcIR5ggl9VnS3bMJsE3QFe6R+6n1keP5wQnBsdSl5HHdPbWhglVxLZ05xOnRAczhyQnSRd/F113DwbgRyjXU4dXJzbXPSdst55H0PfyF7p3IhZ9RZDE3iS7Nc9m3hesCB24P/giiBmn7nel57235BgGh+dnoBdyZ3hntpgp6DXnyVbfdYOVOPY+dukXPRdBJ38H13hYyJSIipgo9+SIKwh7+IEIY3gkWGHo1nkVWRjIzBhLt8MHfPdux2cnHRZEtUj01XWHRkTGsncGt1y3kCfMZ6GHbUcHJxIHYTeVx4EnIvZ+9gzWSTaZdramvIbnp2ons9fW5+yIFsiQGPGY86iqeAynRvamxbGUJBR7Fgj3ACfFqGPY69kYSPV4mphOyDZYMrgnmAIn58es1zeW1faD5jlV6NY+1tZnTlduF4Rnw5fRp7TnnTe96BfIh0jICNFIwKihOKsInkg4F2ymkPbEZxAnEYbbxq4261dMF2fXMrandhFmFqZkJoHWftaS50bn6Eg0OCnHsZcRNn4GLeX/Zax1jZWGtd/WBuYGtcmGOacF56Q35rfft7b3uIe017mnkWeZl8/IDngaF/2H26ft5+9n1afBV7g3xPe3d2ZW/uam9mCWOAZNxoS2v8a4BtgHNxeoh9eXpRcK1ig2qdeguC0YC2eUhzSXEOb9dnI1qfSftFzkoNTlRMFVFuYzZ0AX0rf1B8fHU0a5pjcGUOa5JrYGWaY+tqqnLpdf5zDnAhbS9r3mQDWTZY22M3a1tsa2reZihkemDAXMxckmBvauF1gX/LgmOCDIBkesJzonE1dYR5HXm4dLdtgmTeV1RLJ1NRX9diqV2iVUJYQWICaAhp7WjQaYtsDHEnddd2GHRBb1BszGtzadxleWAPWsFVGVvJYUZhKFxAXiloXHAWdBF04XLIcZ5xcHEbc2x5OX1TegpyRGjzYRFj22LIY61uMnrjgOeBgX19delofVuRY2t1ooOmjAGQmI5FimGFuX6edmhu1mdTZUduEXpggZWC2X28dBp0Y4F5jDCRr49UiGF6HWYmZp1yenqDfuJ+uH3SfcR+3IGkghd+2nrsfEuBfoT8gtx6jHTafEmBmn/be0d3m3Jzb7dwy3fHe71693UScmFwpm5HaXhgD1y5ZjZxkXZWeFV4kHSUbzVyH3imeuh2DmstVxNGa1eUaDpz5Xa4cgtmD1TDSXlZsW4wfHqGY43rjwWO9YfwfgZ3KHX7dq917XGFcS5wM2z7bcN3/X+RggKAE3vQdadvomgfZBRmtGgZZgBhV1u/We9jMW8Ed8p8MIERhT6HVYXafgp2n279bMBxsXhqfnOBLYDfe7Z1vHFyc4915HW9c19sAWC/XxFoGmx3a7psQXBocOFoZ1gWUQNiO3Ije4l8BHdIbOZf3leXWF9d2GPEZzNoRWu4diCB7YOxfgpzuWSyWJdNIz4yNLY8MkRcT4Jf+Wuzcnl1H3ardA5zoHQMetR/+4DNfbp2sW+rZ5xi12jQcb14+nzUf+6Av37eeOFw/Goga3dtnm3/a89pzmfdbMZ1Hn01f7h6FXC/YdBWaFiwXnZgI2ThcIh/dYeyhp5/r3uRfwSDyYItfl95r3ndfHZ/en5oe+p623zzfcx8Knk9c8BoWmfKcwt9qH/GfDp2eW+Pb4tzvXWwdb5y/W3QbOFuhHN1fE6EDojCh/GGuInMjfeQDJG0jaiJxoi+iZ2Jz4cPh5GIKYpwh8iEwYLKgAB94Xa0cPhp5GT8afZywXuQgSCDgoDsert5pn/WhIaFeoKifVR4G3h0fGuA3YDdfm98j3cfcbhqIWmrbLFuRm/Cb7Vs2mi+b9N6ZoJIg4R+innEePl4TXjBdB5vnmtibvB1Xn1FgQ+B/XuAcOphiGLSbsl5+4BwhIGDlYBqfjd+U30rd4RqzFarRxBGME9fYP1yA38jhNqDZYAXe/FzSGyUaCNqQW0ocwx+pYd1i1qJqoI5e0V5mn/FhuyKrIoLh8GBSnjqb05ts24gckxxnmrdYspaiFt3ZQBwt3WudUVwW2d7Xstqp3gdfjF843RHbeFpSXEngK2MuJACi1Z932w3Zmln+2ZwY8JfVly3WZNbh2jKdsB+RX8+eqp0DXT7duJ4mnmPeCVzG2zPbaFzwXTTbWtgjV3Pa8F6RoRaiHGG63+odQJp/mQEbw1473rqeVN5XXqseit693gNdn90aHwShO2E236pdQdzS3vTgLeCGYPahE2FUoMXf4F813xTfGB5Knd/eaR7znpeeBh5rXvcefpynm2Ba7Vv5HeteuF3LHI/bzZ2yX5Rg2eCFXw3cN1k02LxZY9kXl3uTd1M+2AMc3J+O4S+hA6Do4HqgLF/w3tcdQ5vy2tTbXltIWzHbS5xonCNaTpiKWXVa7ttK2q8ZBZob29ScV5tgWfMZNVlvWPpX1NkgW3yd56BHYmzjJCL7oWnftt6f3pgeFh0x20UaVNqTG3TbtlxCHaVd7d33XjeeRJ5wnILZWFeBmuTd918CXubdO9qPWYEbz125nWdc211/3odgKx/gHmhcChq9W0cekeCIYWIhE+BD3wTdMlsrWwcc6J69IAShIWDFIGkgjmG7IcohRd8pW5raSJx8Xq0f1d/Ens4eoGAF4U6gwR7vHDAcS13WHi5dg9zeG7qb9V1I3eYczxwa3EldlB773u2dk1wt3BcdSV5mXxFgxyJNorehhiDRIJigkWAt3pgctVpt2MXXm5Zo145a/Zya3JCcdx3kYIHiu+K94TVeIdtQGzedPd7PH43flN+RYGRg2WIqo+rlRGZ1peskauIOYH1e5p03mjMWdBYcWGfagN40YNWieqG7Xv2aeJg/XElgmyJ7YgUgh14zXCDbIlqe21Wca14+YImijeM/Ig0gs98hHbHcH9uG27DaY1rNHW4f6OG8IjSh9yE0YCIez55uXsPgdeFQYichU19Z3Ppalprr3Dscwt0ZXTMdLtxzWyLbPVw6XgPfweCfoCpetRzeG7ia6Jp8mqJcSR3Z3m4d0hzym36ZwxmJWmdbU1ykHJrawpf5Fn3ZSBxZXmTf9GD4YZ/h+yGS4bYhLmDsoP8g0SEs4Iwf3d7Oni4eBp8sX2teyp3MXA8YwpSU0y2VFpl1XYJgvCGAYTldwhrLG3mcnFyu2toZ3Zu2nhfgfyHF4u2iE1+LG33Xztj4Gw/d7d+EYCQe8N0wHEOdJR8UoTwhZCB8HmYdA9wLmlgZ39uRnYIea911W/gb+Z3xoCmgyeADnh6cRdwY2/dbGVu5XQ6freG7ooeiuGGqoUtiRiNmIzhhp6A5H1Me5Z2unIbcQRsC19UVhBjJnPefGx/WXsTciJopWDHXhJjRWtOb9hxz3WyeU14NHQmdzt9cX+7fnd7Hnehd5x4knT9bj1qpmmDbZxwcXXce6l/XH8ZfLd3b3WOdAh01XOMdfV4zXv6fVmABIIIgeV7BnRrcdF0/3dJeLt37HhzelZ9PoEChKqCfXoybqhyQn5Hg0GDEoJQg0OHFYnwhJB7f3KHavxhUVkMUYFMkFBjWfNePV8AXyNiN2hNbk53KYEmh7SHOIRwgYN+03r7dc1wzW2LbWhugG9cbvFphGZRbex3un+wgmZ/pXnud699L4PJhSOFSITYgzCDbIJ1gR2CiINghWiGDYZAg2mEGYvGjqiNxYk7hHB93HX/bz9xQHn7fi5/93xHfqyBA4bSisKOV48JjLeFVn2ueLh4k3kfekd7ooJqi3qRYpWSmJ+czpxklnaMsINkgnGE14Njgep/joIbiZWMeIkAf11x7nFtfUGGMokFhgh/6XfYcvJyHniHfzWDUYBCd69yAndYe0t7ynnjeFd5hXthgReIz4tTi4+G9H8DfjOBEYRZgvF+wXz3fGF8L3pNdoBvIWZOYQZoOXSjgU6M95GskUeL0X9eetV9nH6aeb9zdnaXfm6DC4Nxffp594C8h7OHTYC+cp9uhnq9hV+L04vchyaBPnm1cSZwa3TDd596QHzte2F6/niAfKl+3HxBd3Jwv3EKfMCFookzic+HZoeVhy6IO4mhiVeHS4ETeg56FIDkhJyEAYFAfml8Tnljce5smXI4fLSCGoREgR190HhTd4h6CYCLhIqEN38Cc6tnN2LAXFlaWWcPedWFxYo4iKyCT4AQgbJ/jHxyemh7lHopdE1sOmllZ2dkfGpEeGiD54dJhUt/9nvmfxGH6o4OlZyYYZm4lV6NG4Jhdaxt3XQmgDyGJYZogPJ33XNMegOBooJ9gKV8d3c9dSt7WIFegy9/TnlnebR9CYIQhbeGf4eshuyDqIK+gLB50Ww/X1RegGjFd/mAr4W1hvmDZX92dxxtKGcpZbBnxm/xdH91A3YLeG57V31zell0aHDecFtxBHG2bz9v1HABdfR3GnoYfk2DioYwhryCan2id3FzynXKePN2SXIjcoh3xX+FiRmRNZV4lYWSEY5zi82Hh4Jnfh99cnzleI53encDdwl2c3RLcxF12XaMdu10x3D0ZjBUiDyjV+Bv5XysgdqDqYdXi9WLMIe2fWF1fXCMa7BtaXtth72LZ4e6gneFYIr9ifGEjX73fDl/44AOgpWCR4AwehpwOGSoWJNaqmetcLd0s3Tlcb9xsXYmfNh+Sn6xe+B4RXemeZd+d4Jig1aBRYCpgCuDAYXbhBKCtX29ec54yXiBflOGgIoJiHKBz3lUdrR0oHGIca94HYLyhfuE339Xevl473nFeFZ2DXeTe2+AYoCQfUh62HdseGyAuYnljYCL5INEfvuD0YmMifWD+3qad7h43nkOfW6HY5C2kiWNU38qahtU9lMTX8pnVWs9a9NnEGONXDZek2iCdKh9e4IEgguApn9ngQ6CQ380eFVvimqfbLJ4uIVOjOSK04T9f4uCe4e6ibWJUobugBh/Q4BrgW1/l3dmbPpfPl6raxF23nowfFR9N4FQgrqBBoLggl6Df4L4fw96FW6VZmVvDnoOfvl6YnEpagJzGX9vhnqIEoYKgah8hHmreht9D3+lgCuB9X8Oe3t0qXXXfDeBtX8Jeip4GH6Xg7SCVXl9ahxbL1A8VjZjX2mgZ3NjImnDdV9/PYQxhLeAD31Ye2F7DHoXd6120nohgGmDEIPlfq53m3KsckxzoXMgdyJ95IIuhJSADnuGecx/2YPBgQd++n5Fg8yDZ31pdpx41YB8hySKz4gkhXiCxIIDguV8FnuofpqDjocfiTCHoYGjfYiBYIgtjrmQmI/+ipCC63dsbTNkUGemdg2E14okipuC+3YCcfxxKnQGdJdwoHJOd9168n44gYN+UHhEdHZ4r35mfy16fXCfZwNkpGlPdYp9A4AofeB69n0Jg2aF74PNfrl2km7bZkZbukfALD03PVSza0F4AYBAh4GOCpN0kqyN7oZegmCBaITghpmGdIMmf/p91X0He0F0C2gkWr1VTFmYYCxu8HbDd511t3dYfwGFKoWngUB+MXyGfvyA139Te9R4nHsqgZOFaYZCg3aB+YQzieyIvII+d45q52mpcyZ+1oMohDCAvntUegx6+Xi8dYxy0XdGhFOPO5U3lcuRKo7qijaLN5HelSuVLo3jflRzinOxevJ/q4GXhb2LLpEAk6SRAo63iQyFYIBdgeSJf5DQkBuKQnz1b0d2RYSXi3eKg4L4e4N9pYDygcOEgYj0ibyG+n+NewZ/QYXahwSGNYFFeyB6PH0DgVCBZ4FvgjSC3YD3fb1613Yec9FweHPteJZ8KX0zfSKArIU8iYuHdYQkhmSK3Iwwi3iFI4D7fLN//IfnjouRKI9Vi/qL+o4ojrmIBIO2gsyIzI61kDaP5ovxh9OD9oHWgrGF+IuVkgOW0JW6kSmK9YKzgOZ9bXnjeF988X8Tg+aGC4r2iXmGv4FCft57ynhmdw13CHZLcwt2gH+WiH+NVo6zi2aHR4NzgPR8gX2Cf5d/E4DihfKM8I8Pj66M4ouNihaHSYMLgHKBFIW9hhGGTYOSfi59UX3TemlytGd2Z/BxI3mwe6l5WHbQeA1+5INJh7yGF4aNiESN/4+kjkiK3oesi/mOaY58jC2LhIu0jFmNE41Pip+CF3nNdSp7+X4bgLiAQIB8fQ16g36ohrKJY4h3hb6EdYcLjd6QjZISk12S7493ivKCcntDdXFxz3RDeCd4wnY1eul/foUqifWIk4TzgCSC5YVihlWB53WBZfxZuVvMYk5rZnRrf7eHZYtpjGOOrJB/kNiNY4sXi/qKFId7gSp9GXwgfiGC8ISnhCuBoXyIezx6B3qHfH5+Z4B2gQKBt35NfWOCyou3kqeTbo0CgQ925nRGfJWC8IM6g1eDyIMphaCJlJA9llGZR5kKl16TgY8Xj86RLpKfkB+PlIzJi16LvYn6iHSMcpFxk3yRAYwpheCAFYEgg82Fp4rHj1SSmpB2itSCj3r/cXFt8W7Lc8d2InNPbJxtFXTjdXtzn264aQ9py29gdn14t3jseNJ6IoDeg1+CKnyCeYJ8ZX6hfBJ5fXWAcE9tuXISe65+CH2ZeN9+x40FmKacCp1tm4iYZ5SKkdCQOJKMlOaUiJF5jeiOvpJgk42Or4U+fGd3L3RBeCx/eYOUhluJj4uKjM2NAJFDlVGX7JRkj8CJHoi1ifaM9446j5OMzIh/hmeJe4vpi0OM/ou7i/CK9ooCkcWWtJh5lrmR7o25i12LgoqhiNeHE4xSkbGTDJWnlo2UfYxIgEF/m4q4lIiYiJWxjGeE7YPkidyPrpKTlHeVIJIbi9eDPYF3g/GGMokjiSiGj4PBhK2GtIf0h56JfIp/h1aASHp4fN+AHoLPgNqBl4nejh+MZYO4fVB78X/VipaUYJi5lS6O2YSVfj15tnLrenCK9ZJCkySNbIhgioeMDomJgVh5gXk/fwqEeIY8iFCLHo9VkjqWrJi8mKKVm4+niUmGMIVWh3CMRY84jQuIn4igjRuP+YrLgwN+aH+0iuiVSpzvnQScHpiJk2WQpZEylluYEpQAibCBoodAkt2YdJnPk3GI4HsngTCVa6Inpy6l6p5nmMaVFZaklD6QUYrIhaSGs4wslcOcEaCdnTeWxJEfluqbY55TnWWZ7ZQAk3CVepgZmIWVrZQElquVTZNtlJiXY5cdk46NtolIig6PF5QYlmCTu4snhpuL35NGmIaX85VomP2dgaCynhiaq5XWkkWPA4kOhcmJa5H6lViVhZNXkKKKo4NegBCBtIVoj9qZf57UnbuZn5RTjTyDgX7dhUiPupOfklqM5oCNdaZyKnywgzKF44KBf7t/voNZhq2Gg4Jrey52eXb6dux7A4NDieKN8o0BiXmDvYZdjyuVUJcVlyqU1Y1cgrR2b3GXbb5vGnjYfkKBKIG2gY6DsINTgVh8p3aPc550/XflfhWFSYvnjk2RBZOIlPyU85KAjU2EhX2Vesd5YnpbfNx/vIdXj36Tq5Yzl26VC5OClJiWmZTajjGJ8Ie6ixmPpY0NipWKxo1ljUOKoIUwhJOEZYaIiDeKSYuKjLiPRpLwkxSY8pyMnuabeZZakZmP5I+Okf6Rao6Qi26LtY5OkROPbogTgmiBqYIahLKG44hSh8GDHIRSh4mMVpANkvOR1o7wim+JnYgRhZ5+jHZDdRh9doRmi6GPxJHfkQOQpI8bkdSTbJN9jgSIzYm3jiuSKJPikvORAJFSkRiUwJWjliuYkpsVn1ahj6CmnaCayJj5mLqY4pbXlP6RLpE6kpaTLZTWlCqW95ekmbaZQJpAmiWbi5vtmRGVcZBWkjOXCptkm1qZm5dcl9CWUZUUlHWRE5FYlw2fLKa5qHSmQ6FPmTyRzIvQiLOFRoUQh6aL8Y6xjsKMvIvljb6RA5R7kTON34onjwSYtp2PnkCdEp2IniaeAJrCk4SQpJLJknqOfohWhp6IlooDj6uVsJhVliaTHZO6lOOWWJkxnFSf35+8nCaX5pRqmCucT5y0mw6b/5nplviRl43tiSCEqX2me5Z954SkjJSRH5MwlPOWw5ownmqeOpmUkeqKgIk3jb6RipPClCWY+5zXoBChWJ2XlyaRHo6RkqKX/Jj+ldmRIpCJjlWK0IUvgymBvITXjG2YyZ3/nf6bh5holS2VXJbflDuU8Jdhm0ed8J4Sn4ueQ564nRmcN5kTlEeRL5kJo3Opdq0jsNStlaSllpGQ15Cdk3mabqNzrOqy0LM4r+Klc5vzlo2Z5Z19oZand6yurfyqZqWCoEme3JxTmcOW5psTpNam0aYFpayi9p6bm/+XJJRxkvqUMZn+mmWaRJd5k/uS2ZhsnxShRZ3qmGeWk5FWjXOLjYkZi3SRAJqMoF+huJw7l7KUEZVsltWXPpl2mAKYqJyFocWh5Z9zneuaqZlomaCZnp1BoUaieaGfnYqYhZfwmaqbEJuRmbiY6ZjYmMWWr5Ilj2KQA5WmmHeaYJuZm3+aqpgWmFubYKGDpVGmr6QPpFCjU6Dlmp6US5HYkrqYMp5ZoVui+KHrod+iCaQ4ojmejZyfnVufOqHgoIafW6ATpKyno6maqEelmKCzm8SZfp23ooan3quwrZCtraworOirrazAr6CwtbEWs9iyUK70p++mqasRsf2zdLLorJ+lu53HmO6Y/5udn3SgrqD0oeqhYp+ymmqYjpsqoR2k1aM0opeiPqLmnd+VIo5ikFKX5ZxuoBigiZvSlEmRhZbunJOg7KGsoQihaqC6nx2hoaPopFajS6AOn8Chr6J8oYGhNKNYo16gpp1EnjSeX546oUejNKK0n1KfQaL1pjWpN6lQqA6m+KRYpCCjEKA0nFGZMpiqmZ6efaGxoZygsp4HnL6X9Zb7lleT+45YjTaRMZd+nEGfNaBuoNyg8qILpremH6PHnMeX9ZcFmmCas5jjla+UuZc0nVefC51pmciZypyqnKWY1pmEoveps6uDqLmiVJ/ennyd+pcLk4yXdJ0Xn+ac2JpwnVugJaPfo/Kk9qcyrHmt9qy6q/io8qNWoVmiw6ZCqyOr9abDo4iiT6EynnCbOZ2+oAShuqAjno+Z9JfFnNKh46ItoDWdP53rnmqfEp21mNGYjJ0RoKye3JzynHKhZ6ZAplyiXJ17nTulZ6ojqVWjt6CboJ+fc54ynrOdJJssmAGUpZS5mTyfS6ICo+akYahFq3Ss06zlqyGrXqxwrpyttakCpbKjEaXapCOlLafgqIepF6mVqkesGK1Qrmavw66irAOqsKcmpU6fkZ6gpFan3qREoFqfAKL0o2ak0qKmohClr6Y2pRCiC6IqpUmn/6TcoPuiIad8pw+k/p+3ncCdiaDCoaWekJp4mhidm6HppruqdKuGq8OstKzHqrenaqQ9pe+oRKpopKWcDaDkpqGpjaa/oi+izaP3o5ahTaPJp1iqyqm9plqhkZ2QnMScT6C3p1eurrEAsIOoNqEfou6lH6YootmfkqKOpSqkb59em4+Y/ZfvmiSekJ5DnWGdzZwPm96a55xLngGefpsSm/KbLZ2BnEKclaC4pXenyKbdpEqiBJ9pmvGXtZZ7l2WZ1JxJnyyiLKRWpE+jyKMfprupZqv2qfylLaADmmGVg5Qrm/2hxaU0pxOnTqaGpe2hLJ7KoC+nc6o1qQCjhJpEk8GSXZqtoXGlM6aTpVOjVqG9oZ+ju6NipAep4a2FsC+w4qxKqAqkW6DanXedyZ2soNql+albq5aqM6jPpPqh6Z94nyOhd6ZRqVmoKaZDovGeXp2anV2diJ7+oSalcKWHovOfzZ9RnBCaTZk1maCbI5+ioc2hPaE8oWyhc6Eron6khaW+pKKjHaI2odCf0qDAosejJqYBqK+n5KRwo8el/6cIpyClnKVsp3uonqWan/KbGZ/1n/ma15QulR+Y0pi3mKaXrZjZmAGY35iYnQaieKJ7nYWU05BBmBugPKRPpECi26CLouKmnqh7pBCbDJJnkFSU0pgmnU2hvqMNpMig7pp0mXeaY5ttmreZtJ7gpcGqJq5Nr6+t8angpqyjqqF7opSjbqeHqsaq5KaJoBSehJ+soXek+6lsr3ax9a/hqoeie5zvm0ecFJzznnOkE6ldrGer/KU4o6OgIJsClGmU+Z+1qYKtK6t5pG2hS6JjoSiggqIOq/mz8beWtgGyHK33qDClq6LCpLSro7Pnt/612K2fpLSgSaAcohelaqmSrsaw1K0RqBOjyKESoymlAqdCqU+qwam3qSyqjqjspAafA55xm9+YopsWoBejW6S5pC2mj6jmqneraqm9pZWlIalYreGuZ60pqnGniqjdqXSrTKzPq62ogqOHoXOiRKSLplqnA6cqpeyiX6FInxue+Z74oVqm6Kh2p6qlMKUdpf6nI6sKrNqqGKnFp6Sl4aIHo3+jrqKVor6h4KEspP+mGqhzp1uozqqkq+mr+6rWqCinz6ZQp7mqDq5rriyr36drqfipOaeVomyhw6WQqbeptaeSpmGn56i/qriqg6noqBSqU6zorVusHKonqV6oyqezqvWvhLJQsoyxybHssP6tA6oOpzqm9KedqIiohqo1rDOsBas5qs6sYbP2uVW+PL4VuOOtZacLqDGtqq95shm7TsEowd+8DrfzsZqt0aqqrYy1vb2xwxzFU8DIuBm2Q7ejttiycbJ5umXDH8dnw7K5pLBrr1ux3bHUsTS0G7cmuPi2dbj6uD22QLGdrqqvabFOsfWxLbVutr21M7RQs3qzILMEsyW0prTKs7ezlbW/tiq15bPus221U7Vrswi077YStoixEbDxsZqyrLCGrzCyubZ7ubq4XLf2twm6u7uxvpfB2MFev8O9j7ubuTi4Obd1t6+6y76pwX7Ci9X47vn8/f+p+JPmdc5+xPHFYsj7ysfNMM5FyrDKlt2D74D4ufe77CnX2sTaw7TExsIWwRzD78cYy9bNKNcg4lvnuePM18DJ98NXwpTC4MOExJLEaMWHxe3IX9EL2F3YftKyyP7BB8Gewl7BsMCRwobFA8cOyWbNkNFZ0v3OQcodxFjD+seEybXJ38kYyrzL5s0X0bfWnNpk2lLYDNUP1BPUwtEZ0fjSQNQi1CfUBthV3bXeWdv91RDTpdEk0TrRu9BF0rLX19qs2MzVGdPZzTnKG8jSxVXFb8gQzcrOMsysyBjGxMNAwdC9tLvwvZjCA8W/wo+9Bbpwt2y0A7LUrlOuLK3XrQCuhqpwpSWkQqYMpwWlhKWspkGovKcio2+ciZhQnKShuqNvo1ykkKPaoO2d8ZvJl2uU0JH6kdeVj5pbngii5aMKohed0JZykYqKE4Tlgl2Cxn7ggCeGLIizhWCAFXq9cutpUV7gYP1va3smgnSEYIUGheCAX3cEbqZ0036bhWKLzY0oioGAnHQEcMh07Hl1ewF89H+sg+aDkn8Ven5/6oKkfWVy62aBYxhtlXltfqV84nhJdqpzAXFOcrp3yXnkelJ/hYO3hOSAsHcddH54pXxWfpmE/IcIhRGCvoJMhUaHRYjwhex/fnf8cBByVnfffSiB5n3Sc2Zsf28fdI14/357hxuOt5Auj66I93/pdxtw2GnLY5ZmIGvPbShzHn0uhk6LZIvGht6B5IH7giyCA3+ofNWAMIdcitOI/IDUdatv2G3ybZpxKXjbgPeGuIf4gYd6KXoYfvJ+x32nfbeAWIWEieKLq4v4iteI1oTKful3P3Bpbo946oLwiB2NOY8JjzyLbYPUdsxlQ2hdfmeK6Iv8iXqJ3YpTi2mHvoDVfBJ7A3mmetp7yny2fG59F3xyfIt+HYEyhGuHEok5h4qFeIfditmJ6IOzfLB9gYf8j46ThZDwhtd5FXMldK920nc6e2iCbIfCicqIXIT2ffh3k3Sqc+1ykHAWc9x6/YRuinKKRoiwhr+JVIyhiBx//3eveFp713xqeclthmHfYott5nV0e0t/QICYfo55AnUkdi973YC4gqqAvHkwciF+JYg0jIWKToVegeR+Zn29emt7SIBag/uAOnrDdUB3VHpmetZ4NXrEfn+CYoEZfPN6qH4Ag8mEPINSfuJ16mxfZnlvL4KhjpeSWY4mgkFq71qkbSZ6R34lfON5snouexV8l30vf62ApIS0hjWFzYPvg82BCH4Ced91U3e1fdqHp43pje+JD4UWgs2Ajn/0fCx3JW16a3d4eYN/h7GGBYMEgFp+5H+wgxqG44VVg8p9KHk0ebh7ZX6BfB9zYma3ZFp6RYsmkwyVuJMKkOOIeYHXgmKHG4i/h7SLrY8QjyqJ+4HvfJl5PXfcd097BYUrjt+RPY6mgupySG0qdOx5PXr9d/568ILXiPOLhouiiseNUpFjkXOMhYTUf7V+i37Xfad8Wn4RgGJ9lnubgQ6GL4TbgEGAtoZ/jYGPqIzch02CG31dfVZ+Zn65fz+E9IdSiKOIn4mbiTGI2ITlf559F4DGgOx8b3cNf3iHgIu+ifaC9n5ugN+AK337eHR3e3mTeYJ073NneJp/zoI5gZ1903i/d597G4BahL2FY4VxheuGUYdFhYyCRH/SeRNwZWM3XjpvzH9vhtCEyn64eqR/fYbAi6yOHJAIj9mJoYDmdxh11HPobmJlAl6HYp1rYHfDf/GE4oTMgcd+MH76ffB76Hhgdqx2InurgDCF2oaSg7F63nHgc1F/lIscknmR1olNfWFw0mwWddt7LXyJeQh9a4UCiwuL0IfFh1aJP4j1gJ10c3I3f1OIOoq1hIZ59nHIdWl6CnphdiJ1AXp3fj9/I34Zf8WAKYDlfml+DH4cg1KJ34xXjDCKlYiGhvKCBX/UfGt8pH9JhBaHo4Uygdl7BXgKdd50+nKzba5sN3AIeJ5+b4OohZ6CDHrJcjtyC3VifIiEoIgnh1SBk3gSco1w6257Zihf/2DdZZJk5FutUlJUgWCkb8Z9OoVnhquDWYBGg/CF/oQ8gFJ77XvnfB5/Z4CbfkJ9e3yuecd7T38EfgB1U2SMX81nwGx+balsPXNIfjaGNIivhpCFu4dXimuI9YFJez161X7pgJB+e3k4dxh473p1fVB8dH3Hg6aJ9YztjECJVoVXhyeLgYuMhxh+GXT0c952iXWKbTBhtG6vh1CXs56an9yZVI8Dg2NwxGOfXVBawlztZQhtv21habhjsWaRcDh3qncyc3hy+Hl7ghGKVY7djbSHg3ticE90C3+ZhlGJnIfigmV/XX+0fIp1RG8mc/J68n+Lf3V9/HyAfcV8AXtJd+F08nRgeWCB/4jEi/uJu4gmhuSCcILGgrOCOIDve7t703+ZhHyHzob2gN9953opd5Nz4nAtcOZv7GkFWtVTLGVLdSF9+32SeV1003IEd+t98oOZiXSNA4ywgtV02GnZZdhmb2liZ+Fe0E9DPR4+gUxFXoBtJHq1gYKEXoN+f0d9yX+bgc2B0YIPhUiEeX0QdnB0/3iwfTd9xnYbbexlUmVOaY5piGeVZG9l+GaEbml5woMDiSmIEIWbgeJ+Sn8sgzWGJIYJgmd9BHx2feaBu4WHh1+J2IsjjamKZIKBdrdvBXd4hQ+N6YwQhi56FG8WcEt2c316g9mFqYSugmmFV4mHh5d+om65bZl5LIWpi5aNq4zZiXGHHIUMgwB973PGa+Rqf2pSaXduq3dGgFGFi4isiiWL+YdTfx1y92jObSV2/3h0dl1ypHOxeG97OHuTenh8WH9ZgbGBnoHRf6F+1H02fRd9U4EBiXSPvJCjjDmIa4YnhZKBc3zwe5CB4obSh/uGzocjjPKOP43hicmIJolViYiHLoRegvKF9o0Al5KdCZ84mxiTL4lnhDCHFYv4jP+K1YcIiCqIRIJ1df1pvmnddB9/j4AsgQmCooHZgEiAsH7rfOB+N4LahT+IfIfEg5d/LXyPemV2Sm8EaadmcGrxaspqJm5lcGVum2y/dYiD4o0nk5WTRZEZkPyQ2ZH3kTCQUo0fjDqJWYQ/fQ91VG7dbRNwP3Q0enmAtYWAiKSEp3gocgp5lH48fX18Jn+VhT+MCZA/kL+NGYy+jMuLL4c4giSDMobkh3eIu4lcip+ItoTZgUh9UHZvd8Z9hIFGgQt+nntvek97q36+g26HaYcgho2HcYxXkNOS05TQlZGTIIz0gDJ44nW4d6N3PHj0e9+BkIR5gC53c3NkeSuDc4dThBd8qHYAdud4nHnvchxk2WDFYbZed1zGXm5jXGv+crR2dXY9dyp5L3pkeAF2J3foeh9+WIG7hEmGwIMefqd5rnbPcPNo02XmarN1BoFOiuaPw5DRjTyH0Xymc4F0eHcSedV814MViWuKeIb2f718M4EMh/+LtI4HkU6UqJUbk3yLIoDleqx+TIRWiOKIQYXZfhl6GXnAd299aonzkVuWopX+jjqE7H6df9x/d38afQZ7onv4fI19RX3veTJyl2oqauZ0/4PFj/qVT5XujWSC1HUmbppsvmqBZzNn72u5cEh3z4G1iWeOso7uj6aST5YrmOCV3JA8jPWGK4Oyf2N5WW4fZrBt8XVDdyp2OnVkcm1rm15zVjxdNWKAZIRmsmc1aUNw0HmsgtqG5YS6fKNxqWx0afNsIXZvfE19Z3c8cUB0aH40hHODo3yKcqJvn3T0eqqDzomuivCGyYDgepBz2mlbaLRzkXkHevF2unPWb31vP3OQdyJ3eHHZaiptTHLYdEpza29VbiZvF28qawlknV4EYZ9iemnFdVKAf4T6gbV58XFcc3d3m3fXct9sE2tsbwF4HX79gAaEwYfeiMCEh4iCi3SK4ISDgEyBo4RMhIx/RnbTarFrx3WigYGJdYzTi6aLD4wIiyOIXYNRfiB4VnMmdbd6AID2gXeBcn9sfgV/tXzPc1dqQmyrd3l8RnwQfJl9TH+QftV7vXp/eeJyxmJYU79V3F4/ZK5jJmCwYBZk52tRcbBzE3dNfX+B1oFmfdJ3yXkVgmSIe4mThfB/FX5Pg6eKM44ajm2LhYVJfSl3AniLes54cnWWdGl5TIEzh2+KDIqoheB8E3OHaahnBGYqceyERo6EjsSHBH8yfD1/NYRTh/WGh4NVfnh9DH7JfQGAmYGVfyh7wHXVcxN37nu8feF7OXn6dzN8yoI3h+aH7oelh0aHOITPfhZ+DoSyh+6LrZB/kyqTqo99izuI74T1guWAMH+nfs5+w31xe71+6oGxgZV/EICRgzyIpouejNiM7Yw1jRmO1Y2sjOKLxomXhhaCJn9LfkN+4XzCe1p7g3zDf9GEiYiJiHKB9nUBdCh5eXqweTB5vXr4e/t0Hmf+ZDZxkXhPeU15eH2hgXiDJIOAguyCgYQWg4t8iHOsc9J3yXkVeJ55Qn/ygxSEcn5AdPdq4W05dxGAO4W7iYqKOYbkf49+7YKZhvqH3YjqiwePoY+XjmqNNI2viz6KxYvjja6N9ouZipaI/IcliNGItYo1i9eIqITzgFZ89ngHdV1tGmcnZB9fwF1fZ1t1m35bhpyLxo0zjIOGroGsgDiBUX5OdL9qqG4XeYN+en5ofAuBRIp9j0mQgoyQhDB6Z3Usd0p9HYT6iQyLvIaufl10AGxobEJwk3O4dR93xHo+gKuBD4A3fe9+AIMLhtaGZofch5GI6IdfhJCCToWhieKNJo9sjHSFB3rbbTBvMnm6f4yA93sUc0huc3BcdGd4xnnYeAB5dnrJfbV873TRa8RrxG8ycttwj29ocFhx8HGrb+pvy3o4hjeL/4tLi2GLV4vliN+DMH39dJBsJ2XcZFtvg3sBhSaJZIamfeVx9mb5YJNbklWAU5FUFVm6Y4Nw0nrXf/+AuoBVfhB5MnSCcT1wqG3OZqhmc3BUeruAw4jqjV6OaYksgKt0mG9/cwh603xgfPV513pWful913iKcQZyyXrUgMqDBYVwhhqGWIM4gX+AnX2GdCxlFVqiYH1vYHwIi2CWwJrKl22NKX48cW1sZ2SdVUdKvFkBaQJ32IOtizWMRoSudcppb3FceB14RnQ9dieB2IohjpuL/YWAfsd2K27QanptC3mkheON+5CHkHyPZpAFkmqSYpBAiT5792lYZd5r+nIrdmd3MXYAcyxsXWQrY+lmpGePZrxmzGmAa0ZqHWbaY5VmRmtPcjJ3wXVVcSNvL3IjdPRxnW3naTVkaGKZZUZs2G+Cc4x433stfmKI25Ctk6GQUInjgkmCNIVmhwCIo4YuhoyJhYwZioN+dmjYTf9I+VdJYlBmxWdEafxrynEqehd/zn2scw1kdV9IaUt0232rgyeETYHeeVd394ALjLCRB5Ghil+CZH5Cf46BfoPqhtuLdo98j/eLlofMhoiHkYXKgAp9C36AgG6CH4PIf7p583ageQN85HnMdnZ7moVBjk+SkpAWiVx8Lm6xatZvsHi3goSJIIwXi7yG6oOVgauC5YSbgzl+SHz4gduHC4w1jayIMH//crVq0G34daZ7v4JKi9GRZpUZlZCQa4nOgoh7zXRRcUZuQ25Gc4J6K4CWg9GHuYjVh76LE5BbkIeMgoe0g2GC3YEmgpeB7X/ogEyEA4jWhryEVYLDfRJ3oG20ZOtncm5dcrVyTnLDdD5593tfe116f3zIgE2EOIawhzGJcouAjJKNI43aiZqEt3/dfdWBRohpiwGJE4ZlhLyHdYzejUuLHIfCgt9+IXy2fHl/S4BQfLx0wnFGeBSCGIi7ib6HJ4QJgkmF8Ir0jZyNOo1wjvCN3oqkhxiGj4Yyhj+GW4iPjU+UE5gamBOXi5WAkzyRWY6IikWG+4C8fHp6zHjadnp1RXZpd4h8CYRYiNqIJodaiKGKFYp6htyC+H/gfEB6JIDshsuHEoO5f2GDTI7nlj6Z5pSwipuAMoNDjdSTY5WFkbKK1YJCelx1pnnbf16D3oRSheuF9YUhhZGBRn1HfH+BOIkdjgGQBI/XjIKJiod8iVuLa4wyjiCMyIqAjmuTUJe+lziU25DTjjSJfn/ceIt6p3+rghuBZoEUh5CMTo02iuqEh4CogU+EZYnMjLiNfZDllJ6XnZZxkvCMB4kZhjODaYHBgVZ9q3KWekSQtp0toRab84sredd2SX6DgwOEDn+td914k4BThyuJcobOg2KJl5E5lBuP6YSVgjqHTIv4im+JRo1Ak9qUjY8OguBo8lxTb9p9lYbVidiKzInxhyyEYH95gDmEyIU/iTeNfI0yitiDtHjgbWRztoHzie2M841TjkaOHIxnhs9/vHvud5NyGW4McKF3boC1hYCEkXx4dcZ5P3/gfhN9P4Smi3yRa5VhlbmRbYzJi0GPhpCzjWeHioInhEKFWYKkfIZ9JocDj7iRgY+Gi3mJgoZhghWBQoW2jMOR8ZEQjVGHoocNjmiS45LzkEGPi46CjDKIwYR4hFCJBI5CkYKSJ5AUihKGSoPGfgt4S2+CaeNv4XnNfWR8nXk2efR8tH45f7mDq4sxk2aYTpuNmqOWJZRflNyWV5d+la6VSJZYlVWRnIvJh72Jy4w7jeOOJJKnlrmY6pdDlUuTYpLQkAmQVZGlkeCPw4o0hLqCT4hxjrmTEpZMlbeRkI3shsB9Knt6f6GEaoZJhHd+k3r3fNGB6olmkQKV+JQ1kDmIJ4Pdg9yJCI43jqyLmogZhmyDjoLHgq+D5oaGiEaIeoV0gvyBioM8hWmElYMMgZt5K23RcSJ+wIKnf4x4YXULdvhz226vagBw1XlzgXWEQIKPfIt3QHZWfnSIuI6TkKeMbYN0ebZ5bH2yfY57c3y9fkyBqoO2hI6CAX3Bc0pr0mjVbJRxE3Isa6Fe5lkdb15/K4ZEhhaD/YLLhFuDx33uegx6r3lveFR6sntEfxGBYYMdh1KKXIrPiaOIDYbCgn+Dmovzk8GYKJecjzSJyosVjp6LrIW6gCiBx36mea98hoaljfKPCI2thk9/CXkYcqxpZ2EPZbR2NYUojqiSh5KFjqeJcoh2iC2G94S+hlCIh4Vcf9F4vHdPe818/3tXfomCf4Xxg4WB5X78ev53KXk4fhOAWHshdWB43oGCjDmUKpf3lDKPF4dyfpJ6e3u7flCDeodXi3yML4m2gtGBIoQnhW6BcYIeiKyNdo61jCKL8Ik9huJ/ynlAdgl5n3lJdVpsT2Yqa2lxtHPDcJxprV9iXvNn/HeahLuLv45nkAiRlY4diQR/53qyf8uIJpHnlJuS64rVgraGC42YkpGY15yBnL+WwoxKidyNj5FSkYKOfIlfhO99a3dzcgNuTWyda05rV2z1b9N2R3w3fUZ7BniBeNJ5pXnVd9J4YoHbilSOZYwhhYl4y3apeI54aXmAelV9xn4VfnN6rXudf/aBzoCNf1GB14MRhIODrINpgJp+pIAwh8KN75HDk/6R5ItHga9102yMZwRl1Wk5dSCAUIW2iDiLZIuMh7x8QHXXeON/Z4N8gPd5G3UCd2t5G3yMgKmB3oGdgviEBojxiCqGdoF8fsB+z34zfnZ97n5IgaiCsYGXfHZ7+X+og7+CDn7beAN6X4BmhS2FMn9Heh5/VoY0iS2HroFneVhuT2iAaIprZXI0ebd+foE9gJV4HW7hbZ5zgnbYeEp5uHrHeVx4P3sgf6qAaH0Qdx17/ITGieKJ+YY5hIuDtoRjg2V9nXefc4RuLm0ecz13TXMMaQtrnng/gNd+gXUuZvBguW6sejeAen/efA16CHppesN46XWod1GCKohOh3uA8Hjbd7t4enqbeOF0SnSfdot7z3vXdthwTW4SbXduy3E2dNVyRWsjZk5pzGvraBlfOkwTQlhHhlRXXlRpRXDHdpB994Ojh/iHD4Vjfux17HaWgeeJLYw6iH5/snXJc7l5pIF+hZODvXx4dEZyR3NLczF233/Ni/mSe5O4kDCLhoVcgy6C236Deph0kGxCYxVeW1/VYW5hdGEFaSt2Yn57gXJ+wX2OhryP3pP4kDeHBnpRcpF54oTwjI6Q9I9qjoaPnYybhS98GHYqcwZ1TndLeNh27nSOeYSB2oY9h9GDDoEVgmWEgYSOgnh/MXrJcctmUGSrb2F7oYLqhbCGIIVBf45x8GeFashzO3w4gGh++35Ng0CHv4ayfiJybWsAcNFzQXP2bmNxN3SmcK9ne2XhbJZ4GIBwghR/xHbcaq1evFePXohoC28fccxsSWjqczKDlYzKjjKMGohjhMqB2n2qfXeC9YdZjCKMkYY7fuBzXWjfXPdd7msofTKKzpJjloWVRZIajwWN7YqEhA14SWrBaBFx23fwfheHw42Nj56Ld4XsgPuCbouXkOOPA4orgqB9MH87g2mF7oJtfJF3t32dhiyMvIxpiBSAfXvZeeN51XYBdkx3cHhyerl9XoDhgRSAWX3QfzyDg4Sig8CAfXvAeYR5qnnNdely+nOBeRCFq42nj4mN8oomjM6NMpQvnuij+aL8mseS4ZHflUaaE52YnVCbpJb9klKQ9YzwibSFZIGPfXZ4WXhmgU6K74/ckwSWapZ+lKyOxYPweTd22XzNhLiJ5I1nkdiRgY5Qh7B9mHXJbUBzJ3+kh/qLu4xSjOmL043ljiSMMoVafiB6Xnq1ew2AkIVDiliLlYe7fVZzmmyBbJFzBHnte219pHybeJN7u4OTiTiKZIXPfzx8kH34gJiFDYkCixqKR4XYe8ByYHMKfUiFiolhiqmIPYYagqh8TXy5gyWKiIySj7aT7JVQk1uKZXzJa3hjtW2KeGF6DHQCaCNpEXXPgDSHA4d7f7Vy82SkY9d0A4MPiUyIkYMSgWeC7oeMjdCQaZAkjVmI64NNgRSBIoMihTqITIlGhkCCgoHGggaBVXuHd9t4Znmud4B1K3OvcPpvj2+CbsZvanRGeh5+fX34d2Nz43Beb4hv9XSGfKWBc4U8hbOB73tre9N/r4GzgbqBU4KnguKBPYDbfQl/3oH2hseJVYnghgGEiIEwf9d7kHT8aAZbV1RPU5dUn1fhZO9xzXnheXpygmx5bSNuxHFVeBV7y3iFdHpx4XCSchhzc3ZLf2+GPongid+FyX//eINyVnMrd6p17m3ZZh9oTm62dZ55MHoheWB3gnT2bFxmm2gGcJNziXS1d2Z753vweHp0xXDTa6BpqmxBdFJ6FH2xgMqHOo4EkkKTEpHmjhCQKpMbk5uNe4FidPNzL3pidxFryG45efp+tX+TetRukGMJauh2fn1zfnt+nYE/hCCDcX3sdGlpemFRYXJlf2wqeeyBq4epi7WLrogphTiBkn4ogBeCbH8Md4hs82ZFcR17mIJ8iEGNkY4WiuZ+knBvb+1wbWj3U5c++1BiZEtwq3zkhoWNl4+ZjOGH4oWtg8J+sXj3dKB0AngRfd9/U4DdfT93P3BKe4CAFoKMhe2Gl4dJh4KHpobdgol9DHlkdERuRGFrUYlOFGNTd4eDqYfqg9F36GTzZOtupnVXdttyaHGfcw91InJXan1g+FcdWvBgBGlJbvBx7nMwcgpuDG57chx1yXGpbdlwLnlYfiB/en5afc582nsvfSiAh4XJicyNgI6ciuiG4Yy2lV6Zl5URjvWCn3msda94LH2EfvJ5L3rXgneMoZDCjiiI8oIngpKDR4O7fyt/+IPPiNaLT4qNhTWDzobMiGKJJIu6jQ6PeIvtf4BsJmN/dryG/Y74j06LrIN9fad9XoDGgnuBPHukb+hedFCvUbBfvWzZdl17GXrves2CxIqHjrCN2IiZgah85X51ha+JDYmwhDh8l3EZaddvyX5Ri3+PuYuUgmN9+YCfiBWM7YkIgh94GXHxckN7XoKwhcaFt4NogYGHNo+NkZiNN4WqeuNxMWwYbg91CnzHgJ+D74TChlWI+Ii5iAmJ04jEhiWD04JxhMGD5n+8geSIwY5ykKiPQ4+Mj/uQEZCYi+mECIHngI2AMH7ZdrxomWPIa/dxQ3OtcUp2rX76gUR9+HP2axlp2mlBbV10MXohfvCBsoJ3fml4pXbWeOd5M30+fd94mXMjc0B2fHn8eh9/e4WNic+FRHyHd5V8WIN9hQ+BtngFbzppZmytcGd1lHt/gvKH5IeygJ96+X8gibGNx41ejV2OYY/JjkmPF5R9mcyagJXhk6qZap8un+mXl46Fh3qELoddiriNr5KWk3qOFYmjiHeLDoqygrZ8JH+1g1iFX4d0i0KOFI7xjEiNPZB2kdSNEIjngjR+M3YBbYhu7nJHdPtxlmzLaitu03KIetuBIoYDheF98nFZbMp3GoI+hiSHFIhdiXyKyokxivyOqJJ8kweTmZN4mB+deJ5pmrOQOIYHgXeAlYWijauSZ5GBizuNaZeonRGeh5rmmfyeWaKfot6j4ajkrISr1KLUlQyP6I+cjhOMHI7RkCuRxo0YiGeIo4teikmFTofeirGJ/IR/fgCAAYfTjCWNgYiygnt/wIA4g7qDGYOzgCd/dX1dfWd9O3sQfoOFDYu4jGCKD4XhfmF7BnqZdnd3i36bhMyGdYQ0hf2Jx42sjiyMNoyKkSmWm5hXmVab3J1pnZKaI5lbmqmbK5pal4SVT5a2lTeQ447JlsGdSp5TmXyV4pa6mPaWuJQZmgaifKQdoFWXjJIZlQGVno4piYiGloRPhDaFNYlSjXuNX4rfhWaCGoP8g7OC2YBRgWuBNH1ZdGxwkm1gbg916n3Gh3WMFYrhgit7qnUBc8BzNncIeBVzlWxYawBtoG7Db9F1tn6zhCCIE4lTiGqJy4r3iT2GioBQefdzAnA0bRlo5moLcwh7Gn5vfAJ5yXe0emp8bnuPe7V9vH/9gMt+enwcff6Ac4TXgwl/knb/a4ljEGPsZXdxDH0Xgu+CX4LZhJ2ICotsiuKGg4aqibiMsozeiWeFyn4Wetp3O3rKf5yDU4NNgsl/k3y+fEl9VX1xfIt3zW/5ZPBR3kHbU3JkTXJ5fDWGHowqjtiLwoc5g3l+mHWObT9wYXq6f3OAOH4ae1Z4ZHW/eYyAQoX1gwp+vHmqfgCDLIOFfaFxMXCWc/pyxnAXdBB/h4cIiiKGrn2Id0Z9hIWqiBOGroCce9V7HYFXhRaHMYUvfOBqilqBZVF2E37UfK12UXG1cZJ543/xglqE+oPzgER48Gm/YFVlWW9ddYJ1Fnhce398WXlLcwNzSXuZgP6BcYGKgBiCUobhiEuHtoFRevx3g3rCfYN/z3yTeXx7toHjiR2RUZPCj1GHX38Nfep9j36oghGJ0Y3cjfqHpHvXbsZq3GkSaA9t1nAIefqCaomWjTOPHo0eh+SBQYBygKZ+qXtVeON0VXGndCF8OYEQgAZ6mnMqdwSDKIx8jpKL3om1iVOJmobog3qAln5QgOeEBoiuiJeFnX1WclFvnnS4eIl6WHmXezaAfIXviLqKkYwajuuNnIrog5J7LXiWeF94mnFyaHllEGxhdAN9L4TXh3qFJn6Adlh0snEJcR1yLXI+dpd4WXhje5R9KXmqedmA54KFe6xocGL1Z3JxD3wMgvKBeXxscn9p7WgybMVsPW5ncLtz3HU7dXB13XlUgMCH+o2nj1OMLYhDhtuEIYWGif6O9JK3knaNl4UlgIaAPYCde7J2LHGRbBNqMHHced+CKohxiVyIeob2hHCCIH6be199boE6hOKCmH/dexp6Enzxffx9in2mfN992n88glSFPIeah3GGfIZdiViN6ZBtkhyS5o5UiYiCDHycd4p48nz+gxKJqoo7i0WLOYxej7GQAZDij5qPLo3dh0p+mHaDen6DVYkCiQeGQ4JtgmeDDIb/h0uGfX1wbl1mxmeUZA5oBXfigWWFroPngAd+GHq3eVF7JHoeert9woF3gtJ+S3tSemJ+CIMnhU2FVIQNgCd5dXfcdspzrHGocdtv6WohZPxpb27zbyJxqnMrdWVvx2rVZvdjZ3KUgciGT4PQe1t4N4HXjJ2TdJa0laqRC4sdgUh4TnWCcARsAHU9hACPX5OEkruNnYZFfgt7wHr6dDhq9m1aeGOA6YViigWPko88i32ClHpAeL55Q354gayBY4HPgCOCQYHLf9N/4X5lgGmCLIKQf119nXugeZt6X4MAi3SM1IZ4e/Fu8m1Ucct1p3xtf4yCmIiej9iR6o+EioaGcIRkgeZ9u31QgHaCK4JFgDR8GHeAc1J0DXdEeA+A94yIkW6M04FifEWCYIVHgdx5i3hxe3J8+Hvxe6l51HKgcEJxaXNrctBp1GEMZ4NwH3kIgj6I5IlihVqAq35CgWeBc31pdpBtMmTXYixsfHuyhLGHcIUDfzZ4AXVXdbZyvGu2biJ63IKChbqCpntmd9Z5b3ujfVB9FH2Ye9h4n3fqeiKC8YpgkVGSfI73hrV8UXh7fXyD1YeBi9ON243KiF2B6XlYd+p4Cnq+ew5+a328fniBOISqgYd8tXc9eZJ67neAcYVqrGZobFd0f3evd7J0knDlbdhxLnf8eLx0l20qbgR2xnlwdmdwMG9KdJJ6MH+BghaDu4HDfkB79ngLeSR7MH7nfaV4e21ZZapjk2U4bx15ZoDjg9qD44HqfUV5mXW7c1FxOGx0ZqtlnGA+WqdUglYxXBJmGnCDeeCBwobPiDqIAoXhgGd/xoAYgB9+XXzNeCh1r3MUdUl4FntaeVdyq2ZwYAJtQ3pcgCSC74FDhBqIwonnhr2AmoClgkqFTYbVhNd9aXUScZJzOnmoftd/lHnSbrFpMGodaE9hcFZES9ZDV0+DZMVvjXMMc+dytHMKc1FygHMPdH51lXp2fkiAaH5Pe/54Tnn5eD93RnTVcO9wgXElc9p3invMe5J4F3RocKB1DIHaiPqJNIU3fmx+boFhgYF9T3b6cANv5W2JcRx01XJXbuhlEGIScZh+9IT0hKOBV35ZenZ0F3LHdTN9NoFrgDF++H7VgV+E2IVWhmeG8YMwg16EsoPOfwh7S3rOfqiAF4OEgMl6QnaJdmt6ynwAe5x1inOfeq+FwY0pkfqSFZVHlcyTfY8BiMp7y241ZoloIW/OeIB/0X8GepJ0xHWIegh/O39lfGt6wH36gHGArnsDdpJ14Xiyefd2IXMJcQFzl3U+dw53JXZQeKZ+CYUdiSiKf4ZRf0R3iHdugIeHzIkAiSmFH4P/goKBwX53fW59CYAkgtKFhIfPhIOA1nxUd6ZuFGSVYrRlYWpqbVVxUXhLgQaHnodOgqt49G5qcQh7XoGkgXl9iHkSeut8O4B7g2+ET4HKd29tomtnbf5sUm25ceV2v3lveqh4d3Z6e4mEpYrQig6ElnZyaahmyGeMbqV0o3qifxeCj4Ghf19/gn+NgyKN05RglkuQcoKHbzxg+VWmT55V1mErbdNxJXJ7cJpu9mo5bcN4VYKfhwmJQ4gBhtiDM4RcgXd71XZEcZ5pXGOKYoxo8nCadih1M2uTVXNBPFDLYohwKXVVdAJ4WH71hBaHEIT3fJdz629tdY575oHXh7CLyY5BjsqKR4XBg2qI3orciYWFMX/td5NylXHZdNJ5YYEshQ2FvIHJe+t0FHHwdCV88n4kfUV483TtdJd0IHIxbUZry3JVeul7v3jadLJ2gnnYf+CFL4bRgzGE5IaHh+KGM4Yph0GJj4qBi3WOy5Avj7eJcoLJfQp8QHkYcupmh1/HZbty7HoAfBh4mHGvbixymHQkd9V8NINfiZuL14jWf1R3DHMbeDJ9lHxLdkdu22wZchZ1wHOkcb1w1XJVecmBxohsjnmRlZECjuCDxnLcZP5ro3r6gBuBhHzZdqV0MHPJc5x3UHvrfqOAUX+pfFV8MYGshn+LS4u9hX1+WIHzh1qKZIbEfDxy4XGneOqB2ohMjAeKW4bhhHOEg4N5gUKA9X8gfip80Hshe+t4ZHUfdFl5Jn9fgJt+JH7tgIuCFYHLfvN+GYEKgXaCDoX0hX+EyX2dd6JyAHedgeWHMYd0gip/CH5lfWp8fX73ftN+en1veg5yQWX+WcxNt1C2ZfJ6AIiujGyK84PnfpmAioMJhxaIT4VNhJyGy4euhUuAsnvBecp2k3bvfA6C74KXgLB8W3hzdo11NnKjbuptWnWkfteDSIN5fPVw828ffDGHGIvhh7d+8HTCbd9z/Xvrfbt5VHKsbqd00nosgNmCzYH4f8N+136RgUCE5IbNhs6ExYLXg+OHBoy6jX+Lx4QNegB5zIKoiXuJSYUThSCK+JDrlKmTFo6IiYyGG4W1g8eFCooRikSEUH54evx51Hu8fVmAPX94e211c3Jtc2xxxW4EbcxxWHfleMp0g208Zgldwlt8Z6px53NJcPxp5mgJbzR1uXiFel96CnpZeJ98QIMkkC2Zv5xOm5mUD4gPfe2Da4s3jQyI/35dfHeC4YVChBV/V3hLcYBu1XF3efF9CX0OeQZ0x2/MaTtpJGv2bNxz03ehdudyj3X1fSeEzINKeudoWVk7YLZryXkihbaKAIwDjpKRE5LCjgOMHI4jkAGOu4rih9SBr3ZJcRB4VX4RgbSCAYPnfj19Z37ZfsB4wWkCVwpX/2UCbp5s32LTUTRDHkM5SRlU4ltfWqJQnjqmK0lC9FYxZ0R1737Tgg6BPH6Be3p82n8ogayB3n3KciNhY1RCY8FuQnNadgF98IQiiBeEp3mycVVvaHDrcZ5yk3JIceNtu2qgZ1RqOW0pb5hw1XJ2dRV5Q3vwevV8pX7ff3F9nne0dLRz6nLCcdJzYHq9fgp9q3MiYk1aCm1Ve2GBjIENfo54HHIHcH119H3lhjKNb47giYaARnasb9huKm0Aa/Vyg4AsifeLAYmphgqJYYwGjQ6JRn/7b+hkEW53fIyDioM3gVOBNIaLiCyH24Fje5x1H3Ppcph2o3yGgVaBMn52eFh0MHa5g5aPe5SQkmOKSX2XcMNrXG5Bbf5r12/XcmNv42ifarZwtHWxeyODMYgbiCmDaHwudhVzJnSLfEWFtIlqiUqDiXhYbWdp/msDcOFtVGmBazV0+nYYdYRw9WyKbK9tiHAndBF1kXJCbCtoeGtLdM54vHhAd156eIEdg/p+dXXRa/Fuu3UUe799Dn7jf3aAA35Xd8VtjGY8Z+ps2XS+dhN1yXLec3p2BHzEf9iA538ffCh9boLBhxWJ14MFeb1rhmWxaYhssWhIY4lfhWGTaOdvaHfeest3bG8ZZTJd7GY8cu17voH/gT+A8X0QfUF/h4ADgtqGHoxAjteLhoW2gNOAioCdfQd3MHAycNNzf3cqeo56F3j1ck9vvW1/cit6L3+9gTOCgoFnguGBEH9/e+dydmWgV5xaW2BtYiVoXHKXe2aACn6qdGdrcGw0ctpzbW34YWphWHCGezGAfX1DeVh3t3aHcyZsV3ERf9eFhoQ+e99tfmrtdOx8uILHht2I3YZkfwhzQmaFYSNnh2wYdGJ9RoJGgQl7gXKLbYNv63lAgXiBP3zmeFp9vIH9gfd+5n0mfrZ8PnfYbYVlNl4eXzBuJXupf3x8M3JYbKpzd3omf02DwYcQi3uKAIWsfld8W3tIdxdtxl1FYvdv8XqDfa56zHhmd5RwKmxabWpya3XIdTh3BIFri8aRgpPXkBaLuodzhviFRoMWgF1/foAAhYyOdJgdni+cjZJAhP58KX84ga2DkYkXkDOQ74gxfZ54lHrnfbCCSIgWkCOVxJRqj8GI64XdgWR90X14hpmMf4vjh06GmYRSflZ14nKbeaN+e35sgTiHhIwVjaOHu3+RfEmCJ4eJhyKDHXzdd6p7J4cqj6CPSIfndf5iZWP2c8mBsIZohkaB03nyenGCEoiNiEqEWX2Kd19323sJfbd4MHGoaoFoQ2tHbPdqmG1YeNh+1H0zd1R0HXg3gI+FDoZbg02BfH/1fVt5InOPbtxt5G1OawNmWmA2aZBztXgneCRywWg8ZCxn0WyrbXVojmzde06EX4RmhN+CzIFmgCqBqoN5hdSGLofWhPF/3ngJbtdfJVmeZalymHyJf5J8X3mqdqB1SXSFccdu62sgbX9zxHuigCSDGYOvg9OEyIMigDx9ansJeDpww2L8Wnxk2G2kb+NoHVlRW8BwKICoh/eIw4XigS2AGH/FeYBrAlVXRhhdz3D0fY2Ep4bVhu2EYoPqgteEV4Y/hTqFrodbikSKxoRMfXF6bnghePR9G4U8h+ODFXtAdOVy1XKIdOx4Tnrydkxx9GnxX61eAmyReKd6jXM9astuaHzDhEmHXITBfFV0FHLgeD6Bo4ZLhoiAonlNdXd1m3aadR9zFnWxetN8GnyaeTV3ZHXgdwF9wn/WfvF68HvCgpaGxYYOhfGC4IEegSF/M3/2gRGCFX4/eI90yHDLcGhzQ3bdd/55UHuKgKGHtovDij+EdHxCdFJz/HVseJl40XhidnhxfHM1eFN6jnfXcZVw73TodHJy121QZ/xl4G/jfjGHNIorh/yA+XrKddNyO20jcQB9hoRqhLV+AngudaNzG3W5dUh4PH12gLuA63xUdvlu5GoTb6d1SnnOeLt0yXJIeN2BNoUogZV9WnpNdWhuh29OeViAp4KGgPR9fn/igFR+i3kdeMJ7/3wteh13l3YTdX9vs2dHZeFocW/zc/h1b3YLdLRySXQycqNuLnQyeqd5sHTIbq9rRG5hdtR7HHwuer93VnVkcTZpDmO+Yfxs4HWieIN2A3OkbqJoEGO2YgxuW3hIeyd5eXcHdOFq9WVEb2Z2zHkweq93MXb0dUh8PIXiiGqGNX+6dzZ0kHk0gHGCXn/WeuN5iICchMuBk3mucmRxLHLZdIR82oPmhqqE0H9wfC96InWOb1huuHISdux2HHjCeQJ753odeZB5H3vyeC110nR6d+94onXlb3lvtXMmfWKHQI44kRCQOooBgNtvDlqGSHFUjGhedUJ8233Sfd577HgWcnVqVmUbYu1ko2x1dE53W3pmgDmFMoZigL5xvGOGagB3uH2jfY13/HM2c3NtfVxRTk5ohn6ti7SPEYuZf05zBWyOaWhrwGywaTZiS1ksXolm3W4qdwR8An2JfY5+PoFQgwmCdny0dMVvlm7kcC1xGmzYZphoKXP3fJ+A4n2aerx6+36OglOCy34teWp3S32ChGSJMYmvhbiEXoYJhlCBHnrkeBN5jHSpcEl3b33pfSl3HWhMUUBf9HLCgIGGkIQcfOhwC2KLVIZU1WP2cO54t3yme593IXLUbC1uqXMgeI93xG8NbBd4nYQuilGKmIdghbGE/YKCf9l5YXTIcAJq3F5KVDhYv2KcZ45lfmdebSZ01HhueRp17G4ibU11pXz6ewlzoWWEaah3zoIniyKN+ouxiYCISoeCg418s3avclRyeXJCc1x2pnfbdop6pIONiEOIoYE8d75xZG1JaURhp2BnZgZnM2iCcEd8K4RHhluIqI1SkeyP8Ijaf6J5r3IyZnFW5VeKZjVvdnCgbxZvN3JndWZ5eX9Pg9KBZXx4dut143mDe5V43G/QXRVG6DqgQfJGJ1aBbOd5U37wfOJ6WXgkfNmCooUvgoN5BW1nZwNqIm6BcJt1YHwHfvF6OHv+fWN/yX+ugCZ/I37wfch/m4D+fC14DHLsbHJxinwvg+6CFHoCceFxbHngfkeDcodej12TVZQekdCIoX+hfr2BzICter5xO2UAYnlliGK6XpBk0Wu8b+VxbHS9dQt1p3Kub1tqdWZ3bbR243v1fm2AB4BzfDBzQGG3SkVT1WX0cll5dXqEdQtsamYvbAF07ni4eXl3o3Mib55oJ1/QWAlcxF4ZXORTLkhaRSdZUWf2cOx1tnmNfKF9/HwSeoB00m2cbrl2HXz/e2V5r3fbef59sYIBhsaFgYKxgD+AN4COfFd2EnHHbDRp72RkXmdmaG2Sb+Vqg2DEYP9tUXrJgOWBGILJg1iFS4RxgOJ5QHH3alpslG8qcudxfnKwcmlzXHLicD5uZm+rbrNo6GijdJeDqoooiZ+BUXtVeC96pn9EhYOIqIa8fwF1VnGedwN+o3/BfSh86X0NgTOEhoefigyL64abf416zHkMejZ2FXSKd7t9kYK4hFmFp4f6h7mFHX8Ddi1ziHWedo51kHNUdHR67XyFeT1yLmxDZ+tlyGqbdNJ77Xx4egl42HbNdfhzKHMmc4lx3XAiclJyQm95ZctazmLHbPVxE3mvfGN+p3sBdaRr7GK7YTdrcHEec7x1fXdaeFl4AH4yhJOF+4H/fPp5rn3Xfw98WXU4bEJpvGqDbXJv4W/abj1x53cAffF/9n9/fq58vXqBe8h9M4Atfzd9On0PfUl8A3tKd7NxOWvDaPVj+loxShkq1yTjSpJksXGUdIxzWXNWdTl8LYCkf0F7uHgke3p9VXxSduVqNWN4X/1epGHubhR9BoVKhHp+RnxIfb98W3t1fT9/9nmucGNo9GZmaNprVXhVhOKJy4j7gV92VWv9ZGRln2YFYshSlzEHMuJISlolabh4MYPIh0KIVIf2gi184XLEas1xlXt9f3V9innzeAJ8rHyFf2aFf4vHjVeLtYTTfSJ+AoHAfsF5b3YMfGKDGYUKf+1xrWB5YUJs53NPeOp4lXfQdMdvbGYAXTxffWq6dYh8Nn6le591vXNKdn16vnuWeCN0YXaIflqHq4saiQKAMXAuakJuqnHcctd2hHvefsp96Xl8eHF+A4UViW2IJ4dMhjyEGoT+gwSD731jcyJotnEmfomF8Yahg29/VX2ffGl693Qhb8Z6dItIkguQWYU3djJv4neBgk2In4i3hhGH54ZIhNR/eXskd51v5GZZaHxy6nt9gMp+JHfxZgZZkmxffu6GeIZufuJz2nHVexCDE4Evd/5vpm1CbrJwaXaUeVl3Z3PYc/V0w3aYeVF5u3RGbkZrcG6jcfJutmZOXVhRhE2cTeBOA1KZU0RR9kf0TIRgqm0JdWh5zHvSfB9+Wn5EfZR4OnJ+caty/HMOexyCa4d7ihGMiovlh2yE14FqfEx12nLobzhsN2eVaDhzhH3ygk6B43gfcAJsHm3hcEB5en82gkyDfoOSguV/H3ttddZoBFRFR61bnHDXfGOCe4SShoKHHYcBhdCCfYPAgop/OH6ffKp262ZCXPVg9GU5amB3kYXbjj6Rq42Fh1KDD4AzgGCFsoj9h++COXzseqZ62nkedfN3NYfLkAKTUY4Ohc188XYHceVojGi1dgGBOoYBhYB9QG6GYB9nJnTYfSaDTYVEgx98znB4ZVhXDUtVSeFT0WrEeDB9mnwOey1+CoGPftJ5WHR5cwJ2VnQXbhBlumBlZlFwiXY3dhF4I4Cuh4SKWolEij+MiYsOhxmAZX78gauEZ4QkgWZ+E36egPeBn358d0Jw2W0sbe1v1W0xa55svW+wc+d23HkZf6SGqo0jj7mJeny5cD10InhZdjlwa2oQbLhvSnS7eKB6sXpFeeN2Y3mofhyECofwhJp/FXrFej58fHs2eRR3kHZgdkl1CXLfa6xsTXIQdrF0p27VajxokWdNcsl7KoMEiNeHBYISdodl6VVxVBViwWw4cjpwuHDAdwR+oH+wfr99Tn++f1Z9FHt1eot4CXRdbiRrLHCLeKx+7ICIfbR13G8MbuVwqHNacXhnCFy0Z352en37fWJ9G4CugFt9dnbDcGFzAHrvfT19J3epcKZrkWhbZipk5GOTbvB9tYjeiumEQXmfbItg7WQBcQ+AYIrHjLeI44GagPCE8YljjBWNII8WkuCRGo4piKmEQIJNgQyCO4OJhKmLcY84j4eK8IF8fASAZIYnibiKh4qnh1yBx3agZgdTh1UHY3JxxX0AhsOHr4NseaJovlvHUttUXGhSgWmO9pA1iuR7jm/ubQBxE3Fbby9vLHLafuuITYvlhgN+dHhtdgB2XnRFdR506nHfcMBtIG0ldPJ9UoWGiImJ94eng5Z8rHCsYSFUeFeCYEdoynKKe3p+N3xyd4136Xr7edVxiGmyZwpwl3XBdJNsAV6ZTu9OWlp3ZZhs+21/aNlbcEtYRMRLTlT3VZpORUmZWi1r9HOPdmx0zW2JZSZfVVdZVYZjwHLJe4Z9P3awaeJtDnXNeD95yXhXd+F8joQPik+LBYf1giuA23q0cvhnzlriWaRiGGyGb3dr6WHCXbRg+mfZbhFyr3JmcX5xcHiXgkuLG49UjACE7HexbhZuNXKrdnV5HXszfch/0X8NfhV4+XJRdt5/TodzigCKAYi3hnCGjYOLeuhwmHSWeZx7TXsTedF3rHxagvaD5X9qeIdxYXCdc8l4d3tYgE6H1osFjdqLJIkhhmeAEHU8aZhkBmU+YMZX51tDavJ163sjgeuIsI8jkuiOjoaLe41xQnOffVWFaYX9e4NpZFezXthyRoDIhgCIEYW7gPmBSoVrhER8Z27iXehSDlqZa4R7YYPZgrp7HHA5cuR6DoDlf2d4NGu7Y6NiTGeiaodtT3PzeEZ8W31efLN6Kntyf/KDJYcCiJaGOIXFgmGAGnsadYJ1v3y4hA6LdY3yivGC/HedcyRz5X5jiaSNG4x3hreCw4Pmg2mB7nqNc01v1m3gbJFt7XRYfhKEZoRIgn2AMIR2ig6NMYmgfTJwNXmuheiLW4zAiaSGIYKreuhyHHc6g0eKqYlzgsx2j27ibthuOm0vZ5VfOmFLablzN3xngP+AWoKOg5GBe3tedJ9vuG46csZ4on2RfxOAyH2cfSx/m37VfYx8enwXfvl+Sn5qezR3FXfofJWAL4BRfpB94H1pfbd7xXZxbzFq2Wj8b1J4an+YgSF/e3nfcXpqP2hdbqR6ooCEfsR3ZHenf+eD1n9HcZVlkWxydDB32XJ7aQ9dwljHY6hu4HFAeYl+FHwEc9Vr7Wxua0xj5ljcVZ1jt3OkgOWGmod6hNV/YnopcWxqE2+vdrN6a3kjdpFzgHNccpZzO3d0eLh3rHX2c+1xxm/carBqpmtkb0Jz2HxGhgyMGY3OiWOCDXqDb/tiilIYSX1YBWi8bZRufnG7ef5+YX1ueGp6B4Ylj4mR/4zvgqV3g3FRdkl3anIScERzdHiSfXmAIII1g5KFgIa2hS6EPYBJf+yCOIU/gft1aWNMVUReR2u2cmZ0S3LLcn95lX0TgWh/2Hfragdj825teWt8DXvyeT99n34UegR0PmxdaYpxgHsdgoyE24FDfNp5Nnrxe9Z/NoPihwmOUpKAkgGNYoN2fO58u35Yez95An78geV/CnhWahdkdmcBbjlyOXLBb6BvAXjggUaGyYMNedFo31ykZORu3HdEfSyBzISwhmyE9n1Yc6Jl5VwbZGdrQW2NbQJygXhaezh6pnNwbVx0NXxPfhl5U2xeXwZvBIHGiauKkYWbfi17lH+bhOuFoIN9gSuClIHnfY17JX98gdd/s3rEdnZ7UYFlgaJ73W4iYeFrKnnmfD95I3ALa4NtenEfcz5wi2lDZUdtInWGeL507msKaYRwpXmcfEh7V3uGg7yIq4fIhI2CcYHAfhJ6x3dceeF7FnsTdA1nWl3lXa9jhW20dtd5r3bFb+VsyG4Db71rPmlRa0NvuXJ/d4J6hXrbeMp4EXiDfLaGFY1DjmSLjYjYhTyA3XhVfNSEoIqlirODnngmb1RyOICyi1SRq5A8jZuM95LEmEOZn5Mni/OD/oAvf359uHtle0x8O3yWdyZymnWLfeeCPIFfe3h1PXBLax5sNXWmgLuHXYl0himCzHxVeHFzUXPFeqV/6n8Kfc12im9saDFhVGL3ZC5hmVxsYV1uY3WldQxyNHEXcnF0lXE1an9fFFnNXO5otnPpegZ8YHo5ejF5tnS6adtbk127bY13LnoAeRh31XMqb0RuX3Xge7x9yXqYc/NroGXPZg5uYHYTfGJ/f4F5g/CDE4G8est1X3mSgdGI04rWhqV9x3Gnau5wSHWQecN+qYL6gxODDH9gdplor1+jYjBn52lna+1uuHC/bSFnMGVtcb2CiYxmjSmF6nL6V8FfrW/8eIN6QXTsaPxW6TrtMQxNul55Zi9tqnAGcmdzG3R9c+5yH3AGbBFjT1pvYyBv0HVXd9Z2j3Xec/twNHHcdLp6joGjhcKF64J4gIiCmohFjA2NmYvahwWE9oK8gbV+Rn0NftZ6ZnSkbFpncGaTZhhrLm8WcY112H2ihIWGyYLbe695sXcvdApySHIwc41vaWanY1JnvWoQbVJw/nToeDV5gXImaIBd21oTYbxmyWiGbJdte22gbIVuanEJc2px5W2FaIJq4XIiePp27XE2cCB0h3aFcvFt+HH1d/d4gnOkasZpQW3NcDZ0MHWuct5rMGLqY9VuNnfyeQt6d3hddjV0HXONeNR+UoKMgRB+7XvQfJp/N3+Oe7N5qnnidjFwr2TFVOdRPVfzWYJdY2nrccN0y3UdeleCo4fmiDuGJ4Bhe1x4sHUjcgZ0LncWd65vdmAVVr1c9GrGdJd5j3oNfnqAx36qepV0FXbfeT18mXjKc71yWHNEdjN5qnmWe2N/noSOhmSFOIEde7V48Hdhdoh133b0dwd6Wn+jhBKGyYIZeuVxUXLcdId0GXK2a2tqWWymaNNeZFRgVoBdPWmecc10FXPWcOd163sKfGJ1D2+rbmhwXXHkdbJ7q4GLhAuFYoJVenxtXGj+cU55dHlhdIJsv2rZcD54P38mg5SC+3xMd1R0/nEPbcFnKmdjaf5senOFe8eAvoLZgvWBroEdf2t3cWVHYB9o/XFVeJd+FoUqiryLWojMggt75HVpdQt2vHfVebR4AHNIcBV5C4FtglF/tH2Yf1eAC3/Xelh1qm8jbh5vwW1nasRn7W1acxhx3GZLXEhhfGvxdWR8h31tephyuGmKYcBngXSxfEd9gnbyblBxAXnOerR1JGkaVfI/KU+4aGF6z4MKh6KFooDseTR1fXbWd6N0n2wuYq1hrWhfbHJroWWGYVZkx2vVcV9zLXRQehyBUoVTil2OU4/ainCFUYK7gjeB+3lWc9dvEGpTZsRrUXLodQp0uG2JbAJzcHqtehtyWGXyZ6Jv1Hc2faWB7YPwgyqE1YKlgfaA3X3meB9yIWhFXQBSEE9TZwZ3LX0ZfG51tG74bRJveW9gb7pvaG+3a1Fni2gZcdx6gH4se2h1WHUreSJ7rHo6eIJ0yHWcdAFxjG2PbUNvana5feKA5H+se+BzJGhVY3Fw2X/ZiIqJLIGebtRPNjdWVtVpRnXjfWiEnohchrF/sXjbeSl7Pnzefd9/+n+ffQt5xnE0cKF0KHmNd9ps8F8YY2Nv/nVsdDxqZVqsTXBdonSpfkF/inm/dUB5KX9vgUB+lXmrfbqElYvxjYOJbH0aaw5V/ECpZOt444HNgx2B6Xp9dYV0TnRidWBzRXTJeSN853mQdll4/4C5iUSPlJCVjm6JyITag8CGkolZid2FdIO5geR+unXwa8JufHgofd54p2+May5tD284andgzVMVTABIvki2XO5xtoK7ihuKbIJad85vwWtcaBpoLW9HeViAdYTpgVd4BmnoW9RQHkuLTtdcX274enKBZYDvd1Rnvl8VcL986oIMghF7HHQvcu52lXyHfWN6p3n4fcOAfYNZhnWIdYfEgEZ3jHBMcEdww3DcdsZ7pHprdW5zZ3PJdqF9PYPLhd+EioNShLeEg4KHfwR+J33+ectyO20Bbjltg2/Fdsl+/4IKg2Z/R3j7cN1ulHSHfY6CSYFJeyp4wH2fhLCGgIJefJx7+H7mfgt6H3MydyiDMIw8j5CLd4EadM1td24Ncvhzu3T8eIt+iX8nenpvGWQ4YslpAHCZb9xn1Vp3SlpB51M5beZ/uIjWiMiAGnAqa7lvyHA5cQJ453qIefN79oE1hOJ9IXiGdgp5zn2ngzuKZo7ajpuKVILsfbB/e3+FeZRviGejaMpyiXxshNuIGYn1hm+BWHxZgKeH7Itkiq6GooMXg/R/0Xx0e9V7eXjsb6to9WdRZ5xoU2qgaWloq26/fISH2oz6jIOJYIPbealq3132ZPFwtHZheB96T3v3ew58ZnmhdKV0xnqRgqCEzn52b2Nh2lh6YQ9r2m+4cW51UHlSfKR8rHz7g8SLh4+ijXiGfXy0dzR42nehdTdvNHAcdSx5/3tqeoZ0SHJ3eB190X9Kfgl6UnXbdGJ69X27fs2AaYUCiKGHaYPufft/QIvpkpKTHo6JhRd9unTUcB9yZHGMbQZpk2mVbTFyPH+HireO54lgeg1fDEthVkBoB3TLd+V4IniHeWR6cXawcvh2mn12gOd92nWZaCBdfVeDXitmJGmPZ1lhhl6zZR9tvnPgeAR+koX0i/OO/Itshah/HYAugq6BIH4ydw5xO3Hxc5Z9+YYii9iHF335bwZnEGWLXvFVbVS5Un1P7Fqta2tzlnAsYstQcV4BcRl6f3pgdFZqqmDDWlZZf13dXTVYskaPLNZCMlxbafpvLHLTbh5mPlNCKtoEAADIIys/00/rV2VaDGRKbqN0eXZDdeNzGHaAdVhvol/tRAI6ZD7+PghAwjv0RJVPallcZxhxU3WccjNqPl5QWvReAm+1e1Z+DXqodIV1EHkhe5R8ZYBbhWqHP4UOgId3gGz4aFRpCGz0bdZ053okf/9+2XnEd7R9fYRbhK99hXMtblNx5nQMeFiC9oYjhct/lniwcDBr1We3Z8tpnWz5aiFlZWS3akVyQHbGdUZy3nPcea1/ooByfB15+Xt9f9KBzIBkfzt/dIB+gcSAJX7leNVvGmThWYtXaGCra2Jz+XRXcHxp12WOaRxvx2/Ga6tpInCfd5Z93n+ZfkF7HnhFeCl5jnm8dDdwO29Nbt1oxmDtYYdo/GhZactvO3c1eLVydGlgZIplBWrCbf5y0XVpd3p6tHzoe894QXgFe5Z+j4AXfpt2cGy2YUxft2GNYDdffV9XYRhmcWtUcFNwJmldZDduuHcme/920mtFXkpcUGi5cnF3qnebdNxx0G/0awpn4mSQaQVtJmr2XwNarWbbbxdwrW1Ac8d52HpYdGdtoW08ckh03XHOb/x10HwQgKF+zX2qfjaAcH/Tep1yAmxRbTNzqXkqfbWAgYJbg36Cn32JclBe30CuL9w7JFwSbpV62YPoiSGMg4jVfTNwnGg5bYl1a3pNf8mAh31kdq9xkXN4dThyBm8nbPVnh2COVnNXe12kYDZjg2dcau1qpWaHY7Vr03N1d4l0B3D6cQJ7DX5ues10OXNxc3lvPGTvTrpFvFHCYwhycXeGds1yjnD3bxFsLmiIaWJumXD4b4pwk3Mzdg95f3iwdChtwXDHezSDbIbahA1+L3RSbe1u7nS0d/92M3GYbfpnUWmMb99zzXkFgD+DIoInfG5zRG8VbmNs6mcIY7JkpHNUfEh9Zne3bMBstHhjgI6Brn6BePJxN3Hwet2Faox/jUmJLIA+dWB0/3l6fLh6v3p2f4uATH9RgEuA6nwEduhuY21Ucmp5EX+dg1eEAII8gJx+3HlgcHZkCWKbYyNnrW1bcQFzDHVEeJd9VoH7f6h2qWh0V+xif3Gfd6d3enW8dMR11XZHdfdv9mfLYAhhR2jQbg14xX/xgh+EA4Y9h6aGHYEddp1sTmuxcSx343nEenZ81X3De3l4qnZneOd6VnhDcDxo+mq8chB5RH4Pg2CFToOLfF1wrmZCYF1eAGT1a8JsEmimY8xlD2vCbEFxlnfcedR3FXCJZLJRjiMgGsc7p0voVT9XNmL1c+t/pYS+gzp/h3vUeBd2mHP1cBtrf2DgWKhLk1T6Y4RpjWaaW1NToWOmcdt1V3TMcIJukGkcW7w8JzjRV/poHW4zaglezUxiVDtr9H0MicKLSoYNfSp3F3VZa0NYPE3oVhFnYnEDduR1FHY0erh70ne5dPJ1I3hcdr531YGTiVSKg4Skezp3/3h6fd+AE4HbfSR1bW0TboRtGGqOb2F7T4QAhouAfHZBazNpf3JJfdKCPYPdfhh8BX0ZgbiC1X0cdIVnM2A9akB2b3zPezR0HmkCbIl063lFe5t4KXT6beJocmj3aYBqU2osa8ttLGuZY35e4FxXZ9ly0HuPf2d/joIKhhqGjYHQeapwZ27vbB9tYG1VbG1u+HeofKV6wXL1bD5yLXbxcNJwzHbBd5dzem92c3J7uYKIg3l9GnRmbYRoUGqSeAmIiZHYk16QnYaffop+IYD6fsl7Bn5rhniO6o8TiX16wWU2XDJoxnglhmmMOYv0hAR9H3erc5VrS2BLaaJ6WIK0gAp6YHgwepp7gHl4dQtzdnBWb3VuPGtvaDpjt132X2FpPXNtfQiEp4NcfI9xSGjdbQp2s3XFbFtjBmm9dOx82n4Me4RzZXAsdDR1sHLAbwRwzW9EbKhmHGLSWg1YWF8icPt693/Tf2l99XjWdqd3TXcEd2909HRie2qBbYLpgbJ/r30TgOSEiocWhuR+9HL+bRR1mHqefvKAIYFngDR9vHmqewl7V3dbdoJ4I3xOfa56MHOrZWpaU1xUZ8RwV3NBcTRygHx0hv2Ky4nrgrV5/HRec6Fy8XPMddB3hXVLc+ZwB3JWc/1yYHNAcp1wn29occpz9ncUfAp/hX6Qd0FwZ3CEblJ0WYJjjTaRTo0qgth1NmuuYw5mj20Sc+J7x4OEh3eIl4i5hFF6TWWgRDQ9mkzkYr53p4SkiYCHYX9bd9JuSGapXytiDWbbcZJ/AIeJhjJ9tGmISwRJ61yqZm1lSWFuZtJ05X1YgBV+j3wBfLF7nHkzc65p/WB8XkBe/mT9aNVn8GBCWsRaTmcUcnd0w2+oZoBbAFKKT4NYqWbzc0p9VoN4hAuBV3ybd9B0fXEmbKVriGyuaWhkQmCFZOFucXVQd9hzoWsKYmphPGV6bk9zsHPdcBtwYXNLdlt5o30dgLyBnoOjh8+J94dXgCFzI3SfezN+23l1c0Bzsnj1e598+XehbzFlBGkbcvZ2gHm2fQyDV4WLg7F9n3QHbu5uGG4fbvRqdmkVa91vKHV8esJ9737lfcB6F3UKb6JuInToedh7WHo1eIdzJG3BY2hYUVWuT8hV82Qbbp5tL2WYUjRK3WX1eLN/mn6ieKBwI2p+Y+VbBF5tZBJlUGfeadRrK2tTbbJz/3sEgXuDeIEwe6ZyXXEhdi1954FGg3WAp3iKcAhlMVNRNsM5VlEnX2VpsWr1adZsAnH1duN6PnkXcfRl723cePd9/HwGe6d7vHtndRRkG0/OTflU/Fs8aHpxjnVzd7Z3k3IHakBvxYJbkAKX8pjXmFKVH46DgO9qtlcPSq5JCFDNWiZndm3QdkuB+4dYiJKCd3tveBV3EnhMeG143nlEfnWB43+NeSR4HoMKjKeMcYTmdCJnmWMjYwdeZFwGZlluz3OYdUZzaG1IY4ZXelEiTftHTU24XQVtZHfGfPOAjYNvgz1/53o6epB9w35Sffd4zXG4bA1tOnf0gD6GeYXdftF0gm4BcNRtMWcHZ8RsxG39a5ZulXOmdH9u6mR1YCFf7VvsWZFVmlLzTR1S81UwYpRqZm6/buNrDW4bd9p96H4RevRtj2ARWq5fpGFEWiNWW2BPaxBwvG20ZB1Yhlf6YWJrf25lbdRoa2CgYaZt+nXleD52SHbbe9OADIKPfM5w2Geia010JH73hRuKA4oJhieEMIImgMp+xHybeQ126XRNd1t6g3wmfyGDm4QFgbV3jW9Hdd58TX6qdm9no1ghVRtXcldeX9xqiXPNdkN0v3NAdb1zt20AZqJi7GLzZElq6GoFbDR1YnqPecx3fnWtdLl14nRCcGtlPFTjQ1BU9mgDeJp+LX9vfDh5fXecdMxyvHfKgY2I3oipgaR1/2yyae1olGllaQFlklvzUlpV+WU8dKJ6L3ppdVFyk3NndL5xd20CbF9r0muLaSFmDGZoaVdwnHS0cmZq21stUtZQoFRyVrBTx1BcUeNcamtOc/x7CINLhZWDQ4B6fF96GXfNbcZhmGQpcc13hHYBbsxgk1nyZUZw1HJba2BZOUHYNHZGKFnIawl1cnYQdT12UHc4d0xyKGZwVz5SAky2RLA6CkDDWYpoJmssZCdTuEKjQZJX4mvyd1p8+Htee6V7pXrveHt5F3/Mg+SA7nMLWvczuzLoQ6JS1V5VZihsAW/dcDxwxGoHYttfZWEIYTpc+mD8Zk1r9208a8FhAl1VaWR4rX3Ne7h0zWxCabFnzGeVbyF5CIA4g6KEn4U0hgGHUooRjCCKKYTLevZx1Gs+a2pppGZbZ8xr5G/Yb75y13hSfjp/xn0UeuN1Z3AtbjVw2HOrd457/n6EfkB/K34eekd11XYDgJKE24J3fRN4IXVsdrt5o31mgJiAw3wsdQ1tcG8udMN1U3J+aZNba048SGRQK15QZmNp+2uAbj9w2G8CcLNyI3MJb/1qpGPYYNdk+WkAbFhp9WigcON4gXs2eM5uDmLiVy5SeVoza1R4Pn+jgBB9hnaXcj90B3VPcq9ry2d8ZwZrnW4Cb2hu2mpjZAJkKWSAYl5liG1LeIt/N4L4gCR8hXTPbfJmoGFAXPZW9lahVW5RPkwcYiB3kYBtg0GBgHuIczFk21E9XR1n+GwjbftvQHYbfAB9OHqVc81pF1+DYJRtinrxgR+Cl3socFVnh2dUbt5x+3RGd6x543hxc21qwWDtX4VkrWulc/t5OX7gf7R7S3HOXZ5NtFw6bHt2x3gXdNtqqGB+WHVSPlJkXK1rJXZmevJ6NXgUcX1tPm8LdAB32HWKcjxypXkGgdqE04LMe4VwZmXHYXFof23abIdoB2LfYD9lbnHremGDJYo2jG6HSn32b/JntWWWZGNeZ1eEVOBZyV+iZFprH2/MbOhl71haTR5RCl1JZyVut3K9caxwzXAWdVx69Hw/fs1/QYJEg51/B3icc5l06HZBdDZslmGJXdRjanMsfuSBZYDwfV58nXpJdUpvJ22jb4p0mXk5e2Z7sHkpdO9ty2oiZStiVGDRWL5VRFXMYHxrf3GDc25wE2fPWjtWm1/NZjttxnBubllnimd3b4p253jGeTV7/Hs7eD9w/2wecu54QXv9dytwcGbXbe13gng0ce5gQ1nEWglXTUy+ORgWuy6xSKtXtGE4Z91ot2X+WipVClqYYMZg+1wSVVtY8mGdbDlzd3QvchZtmGnka+hrvGhnYgVdRVw1a8p5oYGIgWR5jmqGW8tYtlxEZPxs1HFBbx5mXVYeRXBad3JSfrCAg302dYFt4Gs/chl0JnS1dPR2bHblbBhZ/EhhUbpX7lQaR7w7olUMaSNzRXbfdmpwHWqyYsFf8mlFbyJv+G2pbR1s5WIDS1cyG0esZBF1JHxQfzaAJH+Me5F0Fm2HaSRyCXwEgCJ81HGgZzRmMF7yXFNiOWj9b8V3cHzTemVzJmpsZ3twqHmYfbp86HyHgC6I9I4MkMCKaIK8eMBu1GCgS4ZHCVOKWrRgb2A9XQ1dPWDtZm5qeWkuaLdmYWQsX2xbaF1cYilkm2fHbmF37XzLfGV6f3pxe7J3im6jYDNYaVuhXq9ctllea+x6z4QXh0mEVX+pd6RtVFx4YCNwXnqwfzZ+CnXZY2tIFDT7LZwlxQoAAAAAURuYQyVTKVmvWeNVS055SNRFtVFVW2FgPV+YVbtIs07oWWNl6mxibuhqOmjYY/ZgtmIDZGph1F9QYlttPHV0du90onmIfGd64Xe8eFd5H3Z6alJRQzhyR1xXfWEba852tn2lf81+GH6he/x09GnZVx9KGFP2X3xjD2LuXsVdVlkfVOBd+GQIY1tVulCIWxZmSmvPazpqumzWb+1sWmQ1W7pU6FGtYPVrtXK2eP18Un1tdn1mBEt1RENWfV0cWYJN3lQDa0N57H5gflJ6bnffdih0CWswaLJm8WXxZRFo+mtvcht3rnoFfYh7DHdWdnV7UINQhymDR3fXadpmxGamZ2BoDmlGZndgiF+CaA1xGHSuc2JzB29ZZzJh7GfBbzpyrnAPc5F4lXqGejd3CHTBcqB2lnoVexJ5JHSdcCpwq22BbSZzo3oRf659OHYBZyFOMjuQVm5sKnvUgeqABnkAazxdCl2MZwdxRnrKftp9AHY8boNsp3WffjuGxYhNhsZ9DnBhZXVpY3QMf/KFXofthK9/OnmncxpwYnRLekd/dn/VebBz43Nvdkt4BHYlbftYQDqbR9FjgHHnds111nGwcBpz+3c3eQ55aXmPd8BwOGcHYiJlt2fhZJJhv2speNx/84HTfY93wHEecDhxrnPIce9poFs5SBRCdVJrY0NwhXePepR8Z3sDe4B7Q3kIduZyoHFgdF14KHo0dnVtI2GIW2RcllqLX41tH3g8erBztmaJXhVqaHWBeBd2LHLXdj5/TYLJgEN8kXpBe6t7+XfacjFzrHjPfO99r3l4c8RzPHgxfU1+L30GemR6Fn/1hX2IDIXRe+RupGE2WoRb/Ga4bxJ0E3Nzbyhptl8VTztDDVGNYdlolWg7aFFqn3Lwdld12HA7ahphOVwAYoVmZWbqZhxu93avgrCJRYs0hwZ9pWxDWslQlFqLaAdu9HICc0ttaWmTbcN2TX4GgoSCjn6HdIpsiGbYXztWBEF/FgAALTNkWABqsnCDcBxwWWyeattqWWgiXJhVe2TVcDt3pnkteD90ZWw0YiVb9lgeX0FmlW0qceNx43CIbdRst2n5X95ajmIMa+lwuW8UaMdfqFVcSRRNpk2MR3g91ia4CAAAAADYBhU1F1vBctl8r3/ee8twLmKyTm4xDQwlLwpKF1fiZPNzj3y/flZ7v3FQbuN3bYRXi8SLq4YHfjh4LHhSe7N7xHXka8xb+lwWaaFuWm6waLlhv18hYA9hgWV5aHJqKWyAbmB1HHyKf519vXkxdshz4XJ4cjZ0/naBe7x76HiocFdtRnOpfKaAk33KdA5qDGS+ZiBoY2HHTW0mGSOJVc5rYXN/cSVqpmHlYWJos2sqbPppVWRZYwRnKG8KdrR5OXkYdXlqJmm/cwx7SX7sewt1yHCecHdxRW8PaaxdEVJ2UtxhFHCpdUp0V3JKczJ1R3HkaCxlpWYCZtJb1kkTS+1cb2pZc0x2kHO0bDhj4lw0ZmxvfXdCekB4mHJoa15fp1b5Wd5krmneZ6VhT1w8V7NSHVDuUiJc82eMcuN5LXjJbJRlwWfQZglmW3InfRiCOIEEfsZ984B5gWF/An1beAxy/HIVetB+RHypdEBtBW6tcd1v72cfXH9KIzmSQ0RSNVxbZT5yvnpleopyO2sNYRlYGlofY4ZiKlWaNKktfTtZTYtcXWdNbWFv/W+kcdBwP2wsZChhp2kdcEpxGGqlZ7JwQ3dkd6Jxb2yRceh5WH6bfRx5vXOEbEJgvVdYWORi5GplcEp0S3bHeUV7VHuFeKlz/2xLbWpyBXZfd7xvJWXJZ5d2aX4TfR50Pm/tbuxrp2mlced82oVHiQWHu4Avfup9fIAdg/qDd4R1gRR6SXbjePF80H1eeYdxkWkTbtp5kYIWh+WEnn5leUt2LHJ2a9pme2occj11CHPgbdJn+GQHZ2Rq5muVarpt83VPfyOFVoV9g16FnIiAiT6IeYMUfNV3E3KxZ9NZ50hDQQVHUVgiZj5x7HX4ce9k01o4aRV5aH6zfCV5wnX0cxRzHnNTc1t1pndrd6NzrW8wcbR1R3YAcqtpNVhlUG5i3HBYd4F4CHihcldqE2GXY81wrHfndP9r+2ORYCtnwG0hbhlmF13yYo1udHi4ffF9+nq9c1duLnIldx13MHKzbQtsbGjtai9xmnPWcz5z0HEnb6FxhHipe5N63nSVbTxq1GZ2ZS1pG3CScVlsTWG4VndTJ05CQ9U5jE05Ydhr+G9HcUZyLXEratJfWV2WYXhpYnSjfD+A6X3XdEZmXVlvRspJj13LbDx0ZXabdYN5Un1GfzF/dnvfdCFwwG3naMJllWAWWHxMT0B4RuBgV3GGduZzIW9ramxpbGowbbpw/XIuevuBLYZKgw53Y2QhUxRR31nCZF5sb3A5cDFthmtubiVuRmvlaC9mXmNdaOJxXnYEeMV3QnftdKlu9WQzYktkMGsWb51y0neXeUN2bmt5YL9k0mwDcO1tSWr6ZIhfZVrvW+ZjR2qWb0Jz93Vjdht1nXEoboNru2pHb3x0cnf4dcd09HNscmNypW6Ca1JqGW7Yb0lsEWGKSoIz1zz5S5tcGmhYcBR1HHi+eXl33G/JY3BWoUokTkFU6mUHct10326LYOlFLzwwTFBaPGMYbQh2uHn4eIJ13HCVbD1qlnEVeB15Unc+eFl3g3D3alNnU2bdZuJiRFyPWAdhWm2Bdl170HsKdsNv+HB1djF63XdBcVJvIHWge0x9e3tYe19963yfeqp6MH4LgGl+53f8bltwoHgCg/+HLocSgg98T3kBeAF3cHXbcOtmulLgQLNP3WDubHB0DHaEdNlzS3KXbDdgtlI1TnRRwFzkZQ9r62ntZ4lpRW9lcUxsXl73RolD1Vf1YvRnWGwzcrR1b3T1cJJr9WMnXp9lDnQkf/+Ipo2TjXOInH6ichNtuXAndp54G3gEdkp3c3jrdSFwe22ccHh3hHo9dxduDGqGcxx8DoDtffl3OnfCe+J8y3X+ZU9N9k/IYpFyyH6bhT+HooTOfrB3N3N/crh6uYAkgKR3i27maQFrKmzCaH9i0V2TXZZiT2aNbRVw4G2qae9mkmZRaSlxM3bWdrlx2WZaX/poznjGhqSO7Y72iAJ+cnV8b7lkCVkdXGBgll6CU4RNcVZzXiZeMlwzZK50J4FDhjaEhnvubBxbWELDFQAAAAC1FKsrAkkHXp5ooGzkbpNxS3JFbhpopWLma+t3q37qfit2qWaKWyVdxVxPUiI6jyuROT1Ld14UaU9q02MTVUhIB1BnVoJdlGNhZUljamHDZIxo/mjaX/1OXTl4PAFQxFt9Y29q3my9a4duWnIjcy5z5XE4cOltwGumbyR0jHQ5bvth3Fs+a1B3CHrxddtvN2tIbk1za3cceGV2WXROcUtzBHvvflx85nHkX31GqzhMP1pdg3GJeKx5jHhwdeFw4GsxZxNmZ2d2Y9daF1TyUOJZgWlfckNyGmkmWVpPKU4tUMZc42kRcERxEW1vZElbG1koXEtgK2UhbYl0zHXRbxNloVivTbJPeF9TanZtammCZPxjmWs0dJh1HW6CXclM5U8eV99mK3SQfHx8cXendrd7vn3deYJymHG6czV2EHjEdE5qwGDJaJtyl3hSeTB2wXAPa9Nga2AjahhyCnfGeFd1+GwtZdNmg3A7eJt6hnX1aYpd7lr1YD5o32psaXRm2WzWdy59FnuQcTdmtmO7aMttcHITdTd3/nlwfdB+lnwud0lw3WwpcGV4JH2efDt7d3qNexp7EXaQcGRwZnfEenF6fnKUY6NVt1FNVvFgk2vYcu11I3WvcaZrAmiTYi9aa1bnZvBzQHevcUpl9V98ZLxqYGvHYz5YtFcPX09inWF0XH1e62c2byJyxW8Eam5g+FjhT7JNuFMkZAZw33b5duxzB3P5dqN433Y2cvlqy2j3bvR013aGeOd6SXzXef5zJW7qaZZlN2embHduh2mwYyRi02QeZo1oyW9PdVR2hXFwcJdzVXQibw9iD0hyKhQ9wleKZdtsVnGQcoh1r3qwfFZ4iXCXaqhw/HZmeN91QXLzb25sLWovaUlq0GuccDZ2tnUrb29oIGotcJpylG+6bR5uaW9/chl5gnyxeHxvhmdIavVzP3oveXpwgWGzSrY8NFRJZqtt9W2aat9fUVXBWpBiBmlob5JyUHRKc8xxwHInc3VyKXDaa0Fr3WoUZm5eQlQAXF9v436fhp6Fi3u4bIhiAmGdY1Nj1lxDUVVFkD/kTGxeYW3Vd6F75HtFeuF27G2GZv9lOmz1bwBzB3RIb0lpwWhqamFw9HW6egN/V4AGfUxz3Wx8c5h6eH0cemRyF2bhVbtC70iOW7Fni29xdU53vnRga1Bcbk7cUlNeGWSOYJRTQU5mXKhlDWbDXVNLISy6CDsnxURgW7pqKnGybpBilEsxRc1lWXsAhByDV3v7cKBnHV8SVRJaw225eEl7yXhbdN9tVGUzW/tfu3DOfFWBw4D/e0Z0n2cCVRdJGFDoVOtUi1LKUlFoKX00h8aIEYWCf9d6+Xh8d251d296YaJILkK2UOlm63Fkdih1JW1JYD5I9DF1VPtozG83bZBlcGEDan9vf3CPbHpmHGHtXu5bVFrjVbpR7FYZW1Vde2IIZRJlX2itbfJxMnPCc3hydG6qY1pSjUBvPZxCgEWnUl9f9WJlXUNSIUXgPlI8mzt0Py5RHl4RZsNpB2phbPdqQmcoZiRtkXPDdN5vmWQfVnZcVmvrdpR7UHmWcB1mwWRCbpt0XHUQcPts8m6TcrZzaHGMbb9pIGdUZ+BlSGD6Uqc/2Us5W+VekFsrVr9NNEU4QFNVLWxie3uC1n+UdfhkN1iAVj1bS17cXFlhBGsndap5x3c9cqZtb2vJZpxlWGQPYwNeflSLUcld2mksbUdswGxja91k7F6sYelo7HAXdYxw+WIoYLRjTmnjbmBwLnF5cC5vpmrFZCRcgVv4aK9123k3djpu9W9EdRxzXm7Wabxp/2zNbxBva23ZcVx3pnjVdYdumGZHY6lj9GLyY5hhfWAYZ3Bsjm/qdOB7PYANgKd75XLuZi1gDWB/YK1geWLjaRB0fnvrf4yBon/Ee1t593fzdEZ0qXbDeld96HkXctJzuXdDeJl2OnEcbiBz3XQHdNl25HhdejN7FXrpeXV8LIAXf4x34mwAZg5lxmq6bUBuSm15bp1vOXGHbd9ioU1pNA4xyEg5VPVfOG7Jd795QnXobZppIWhnaYtuSnNxc9dyu29KaidmbGdWabNn9Gj+a29zC3uLftKAT4Gnfrp2lmpvYZFin2h6bChwx3HicYhvZWs5ZcNewlmiWaxVAFCGVUpfcGYkZthi+WEnaEpvgnL+caZv1G2fbf1qMWcEYeJcI1lOVm1LKTbTDwAAAABgQ9NdAG1Fd82A8YY4iHeEtYBsg3yEF4VOhwmI8oOKe8J84IVCi92JK4O1fkiJ+ZG3ksKKd3pfcAN6Y4JGhYmCOn7xf+uCBoDsd7pvEWp9YmpfVGQDawlyuXUbdxx1E2/+aMRkR2uydpp9wH7ke1p3uHXxcs5uVnOZent+yX0ldy5pmlgPWlZnP2+PdHd5YHuneNFvhl8iTldYFmgYbeJlOFz0V/hbFWKvahFz1nj4fKp9KXpveNB6xXwXgL2Ewog3iaaFv34reXJ1QHKPcHxu/m1tb+9tVme0YyVlM2NhXmRf0m36fv+Ia4qig4V0h2IPZPtrKnVXfFR+HIEJgM59aH2TesF17W/KbPtlkGV0aPNuu3Owcq9qyV1yV4hYrGBdZYxj+1q5UL1WRmPPZ3ViZFTFRjNHgVdhb7R9yYO2g7R+wHlNeM5zT270aNZmCWAkWWdVjVPAUCtSBWesc4x1MG61ZBZiVWGcXABc2mE5ZaRil1z9WllZYFd6ZYl0G3v4ech2XnYpd1505218ZYNgh2iuc855pXwBfd54hG1DX75SL1jhYSNqrm3RbXZwlXNgdgp4sXeteex9LID+e+ByeWdGYt5d7F1pZbRuLHMVcG1lnVb7WKhokW9ucPZqUW+wd15+OHwIc49oX2UIZjNmr2CWWt9cwF6OYmxopnMFezR8MHpXd7Jya2qAYglczFm/XTptBX3whpiLGovyhfh9vnVEcDpyK3ZqdqhxbGi2YVlgrmXraU5p4GK/U788jz0zSd5NpkocRghL0Vl6YydlOmfwbbV4oH1CezR2bnQWesyAZIIofDFvRV1dUPhXAGfXcZl2AneKc1psIGUFXLNcOmd9bz1zHHKjbONlRWDpYMNib2bYZ7BorWfAaXZvrnMack9nIV8EaDN0gXkoeLRy7myXazNs7mvvaSxirVHjOuYgP0EFVyJjk2mMa01q1GtXb8FziXU2dEluNGsTbvlw3HWDeMR2VXH+aA5i/mNyaJlxs3cNeXxyZmX4S0Am3xxzQEhVtGEjZCteDlFdUyFebWRBZAVk2WWbZQVhM1glVS5dgWYhaudtOXPcdl96En7zgGyAeHq8bg5mWGJ9Y3dkWWDDXWJdMV/xX5JjEmTnZfxqn299bxRp6llrSQpSxWM8bZdvzWsuY91dFGBRYkxqp3BkcnBvSmU9Wq1m/HbtgJOBKnvBcRNt6m3PbuBpE2U6Y7JnpnCBeEF8A3w3fJR9q34Ie2ZxOWdgZ3FuS3FacQdyZXTDdEdysGq8YOhYDlrdWENQ9EGAPQZMQFl8YfJr8nG+dK10ZnCXayloL2fraiNvNnDebz9uLWowZJFa/FA1XYVri3Q0eX13mm9ZZVNfjmHWYZVknGotcel1RXqNf1uEuIPBfbp193NzeJV6PXcfbc9kv2lLckZ2BnR6cKx4j4JLhtWA5HKEasRzYn83gr18g299ZT9wF3uCgVmDmIIZf+96fXV/boFtg3WEfUN8LHOWZd1ilVz/TWg+h0hdYj1whXOua6dg5Vg+Y6hqSGrwZX9iaWG/X7lhbmhKb+ZvHWvzX2FWC1nyYIZlDGfbae1t0G0hajFiQlRlQUVKP2LnbhVziHMydJN3d37Qf2B5NGzPZWxuJXZydftuuWKlWLdOFD3BMFIrUD0aYFFxDHrTfMZ7o3bcayNeWlcBZ4d1PXuUeH5y13N/eqJ8S3aKZnFVlV6YbU91/npzf56CN4jsidGF9H9Ye812nnF7aatYcj4mQ4Raq2iZa9JnDmHYXbpbT19NZV1nrGEHWyxog3ctf2OA633LdlFs6V7sVcZVxGOlcV944Xb4bGRfkVYDVQpVM1bTWvJg9V8fWMdcc2yDdXN1X23oX9lRrE1eTqBZUmhRcmZ1tnTKcqBzeHYUd/t0i22zaItnHGsHbhJrPF/0V/VXXF3HXO9ac185alB3Wn+UfwJ5pGucZoFr6G5DcR920nr+gJ6CH36scfdcq07WTmxMkj1rKQVJp13nZitx5Xq1gJJ/t3g2b6dtwW3savFojWllastl7WS1a8VwEXZifqCEFIXXfh50F244as1kDmJhZ85rrWnDY5Zj6muFcAlwPWt/YoFVSEZ+RThPTmJKb+V0qnOIay5jdF4QZWJsCW+IbcJquWWLYVZcBVuCVtNOwDdaEJMAAAAAABQXsj8DXppwzXqKfH53v2xAYRVl6GxwbJ1meGJkYjRqcXKJd1t15WmSW4thWHANeBR413S6c0B2jnZecGljIFxda/N4jn/YfsZ43XC4aC9jH2SVasdy83RvcrRs2WubbhZ0MXk/evR4P3Y5dLBvl2h7ZpRpLWztazNnjV3vX4Bqz3B4ctVwdG65bgNvG2meXZtX6l51ZTVkZ1rUR0gnxwUAAAAAzzs1TD1dgmiMbpJzxnZNeuJ8vHyceWh2DnOwbp1ov101TKEx3yWEOtFVqWYQbC9r52ZiY2JkpWQDZp5rs3IleXR7jHgVcGVkulkcTwNLh2XWeCyAPX/ed2Z1KXnZeBJzpGjOZXdjU2DjWtdXylvkXC5eNFl2UbtKrkj/TrtaemTpadtpLWT7V8xd9W7odUR10XCHaCZhuFzKUwJKdlofb/B5d3vQc6JkB1E1QkQ7+jpZQZpJ6k+gWHtipGU0ZHtnXW3JcNJvU2hZX49fp2gDcL1xe290am1memHpV0dTvmCYaRlrwGaiYcVlBGuhaVxgdVbyUlxZw17tZeBsjnSPeEZ41XfDeLt4h3aPc0FvJG0VcKZ0bXXJb2xoJmdxbnV1AHjWdtZzdXSxdtd4nHc4c8lulmnnYAZVk1OhYnZu13P+ccpqkGHkYIZleGS6XWtVU1FDVrljD2reaepweXn1end0RmxjY9pcuFwLWpFZeV7YZ+xxS3ctdjxwAWzXcBF6K37IfH95nXUZculsiWBnSipB5k7TVPNMHTZpNGo/zEipVSli5mb7Zcde1VPSSQE4wi6PJGwHAABxNFVVm2P/ZlpgB1c2Xjtvx3iyezB5uXS8chtwjmvIZ2dkZ2Whbf92A3qpdxdwjmmjbHJyi3HSa3Np5m2idKl6+3xgfut+jXplcPBpWWomcFpzwnKZb9xyUXm6exR5fHDWaZZz0nu7fAB3JWgcZGts7XE3cXduQ2ePZwJwWXTldh54dna/bmNkTWW5akBpyWIvYg5mg2l8Z/JlEWXMZcNoKWyQbG9pMl+gWZZi+WkYbg5x5nOGcnRwu2dBXA1TQVDoU8Rl8XYJfh19RHEgWdVScWSwbm1xl3CBbi9qDF8qTmBQ5GgKdTp4NHaJb8VqQGb9aedwgXX3dfNuCWJnWyNeKmOpX1dXdVTNWgJa1VWFXkNoTm/1bZdkWVedV05ft2owchV37ngZdQFn8Uy4KMAtBz4HTxVhc2rUbxhy1nJhcCdyKHr2gRmELH/McmZe0kykUfRXI19xautzQ3gLdtRtsmRXYi1j/GU1Zddhv138WxVYGFWFVAlQTFAlX2xpkG2sb3NwlG7cZqxUsj/PQ35UF2Owa/Rs8mnQZvdqunD7c6txpmjrXyZi4mrIbzBwdG15aCVjcWKpXvBbmF1SZWZtY3PhdCRySmoLY55fXGTraMppnmgMbGBzlnhDeHp34Xk7e016tXVsa0lqknDOc3Rx8mZRYVloy3OeeaJ5LnUjbPljYWXmbFdwjm7FavhpHmwXbadtq23ebwVtWWZdW0pORUIkQipEJkqKT9tXnmA2aDZr9GpgadFltGAiXzxn4HS1erN4x28TYk9Zg1irXKdgNmP7Zn1n7WEqYbRgdGSsaf5nOGEnXFxgX2dkaqxnkV2GTQxP1mGYcz57bXvzdBxptlj9QocRAACGI9BBNlRnXkZpbnPjeWp4v28yYjlTZkIfPrRJkE80UnJNkT0hNfRHAFp9ZaRoEGNQX3RhCGWRZZ5d+EtCPJ4OAAAAAOMzBU6yYApqomorZiVbTlKARU5CB1HcY6hruGnYZfFj5Wqacll1ynOXb6huxnE2c0l0VXmOfr1+IHk/bjhj7WDDaOFxfHdHd79xhGmVZipo32w0cXlzUnCmZuFTqUnNVfJcIlnaTfFN21p5ZxVuPm3AZG1TzlPEYqFq92nKY31ebWJpaeRuaW5nZ+9ah1gLZy5yWnXqb4Nmi2JSbb91f3jdeel9oYGEgCZ4imxoY1pcZFUVT0JRnFfbWdxVeU6FR5pED1NNXUdkrWdqaVtwUndGeLZyy2h2XmxcuGNJa7pv1G80anxiEGATZ9RolWPhWS9TkUwCQkMygCMKNYNWQGmfctd10XRqct9yBHeIeCl6ZXhWdAJ0t3RFdfRzjHCfbbVrjWliZHBiRGH5ZUNolGbHYUJeYF0hYwVsa3NSeNR4DHbebhZo2mhkczF8A307dUlp0mSicGd6FH6ifhZ7EHOXZi5a5lndZvRtxW2nZoRXikdBQKtSLF5PYXJft1h3VEJcwGh4cmp1EnFmYhpPHkHYTPda92f2avVqGmiRZ8hpWG+dbktnGVmWV6liLm2ecLRtXGY8YERZRlWjWrxitWRJYYlggmOLY2tdBV8Mb/FuVmbbarl3/H5Wf3J3dG1qbJx2gXx6echuzGBVYTRna23RbqJuSGscYnlesWpPc4922HHaZyBbQ1SGVJpZ42LBag1t8Gg6X2FbS19cZmZuQHRYd8FzGWrqWXJSBWUre12J7Y2JilOAeXkzc45q4mBlWX9XzVumXlZjd2kYbblrNmttaSZqqmptZzNiTFm1R98rnSaFP3NPJWDUbMFztXLdaTtbDEteURpXUlZXValUG1PiTSE94w0AAJQh/UG/VKhehWOGZw1z03y5fsV3+2bIUO8vaAgAAAAA7CxYQfdMLE+ETmxKIFS8ajZ4h3nqbp5ZfUtcS29IVDo4N6Y1xTqEQbVO4VslaAhyuHWKcd5kwFRfTvlSaFmbYAtpuW/tb15pNmXmZxlqQnA1c9hus2JFUcQ/1Ee/TiBM9UeJRyZQZlKfSvg+CUSsWRlp6G9Qb5RoIFuAV8Bid2vcattgfk2GLFRAm2MEcxt2WnJzcwN48niocm5pHWFsYt9pKXLBeXmAW4Qag9B+4XlTdoJy7moBZkNpqHD+c8ZxL26+bbFzJHifdWlsb1opTMRUkF7WY3hiHF4/VVJcfnBKf9yEw4MOf1J8BXvaeCZynWh5WxNOsUdfVWlmi3D7cnBx724ia5hou2o4cft7yIOYh7iInIfPglt5JW6LaXJmkmUcYCNQqFGzXbBkbmPRW55bbmVta8JrCWnkaIhxvnc6diNrOVYVOeJCul+Na05rd19ESfRLC11/ZRlniWN6YJ1guV8hZtZvDXfIeOR1cW4DZMNXzFENVUBdBWD4YQ5kWGg7bztxdm8caLZiuGJKYBlhU2Z1bbtvC22IZVpmT2+rciVsxlgiKuwRxUdiXEFjl2DBVhVNrWMheByA8H2Nd9Zzs3dCfKN9znwNdy5v8F1FSqkkojqOYcJ2gX8ifr91B2qiYrBcjlIZVQRpCnm3f3R9nHRZcOFyHHUacrNwtnZ7eoZ0oWneX91geGM1Zhht7XHlb9VmPlwhWkVUOEWrRSFc0GzdcbhrtFffKbAEAAAAANoYh0JHV6ZgbWIHZQ9sAnEacMxoGluYUztaP2UUaYxmCWT4aONulW/Pbrdoplu+UBZY72BvY65fZV+wZr1rPGy4ZihVQ1RJX4thMmDeXLRbkli0WaRhxmzrdLp3vXSEcNduhG1VZR1ZcVGQUU5NMj5pJjgg/EUvXaJmvmcOYb9UzU4vT0xVPlW2XH1nyG0Qb+lqcV+yVxtqVX77ilWPXIuMgG9ufWKgXbhfQmKIbON53H8+fnF1umxKcKpzN28uajxtj3IVcolt0WsobehrbGUPVgxWkWEWbhB3YHzTfcF7MnY/b3hr72Y1Xg9LqzhyTupk7HDYdoN7VXyBeetySGaCVt1L5VOBYMpl4l4gTR5LIU8sVulelGGOWh5FhBckIOkw7DUYLxQYfiB9M79BokTnQ2dEvUHWQBY/NT3KOs83fD/2VhRrb3WTd0RyK2RpTcNHt1IUVp5PQ0fmPhJDCVITWAlZTk3hRtlOR1TiU4hoGXdVeSByXWQvWfJQkkynSldZL2z8eA5+BHkfaUtVF169ZvtqFHPSfPKBE4EZegZwnm71bsxqlV36SCxNJmDXahJvnm5JbJpqW2BdReMQPCUqQiNSn2BUZppnGGfNacNytXmfe094MHRxdG59qYSmh+OFin+rdbVpPF7NW8xo2XIPdlx1unWtdAFyHWiyU6E2uAqYBaRGvGBWbE1tI2LwUYVO8lGmUfNJmU0hWjNkQmYXZhFt03ZDe651lWeqV61b/WEoZdZmXmJhXLldi2fqaV5qsXG9ebx8+3pKeUt6G3kycetfYFd8XuFjAWTvYIBbwVKhQdk2Oj6uWf1n2mtXahJpIW5ZdXR06WroWHU+jDn/SVBSo1UoVrJXiFkyXBhfk2ffbVZvzGr9WwI9YDN6UKpkNHFHeDp4f3CzYIlS9VPrYAprgHBecCZsAWYkYm9jM2YyZqZhkVkMVEFb+WKTaVNq0GRnWmNaqmElYk1aX07USwVXEmByY+lhVlyAU7VMFlRcX2pnK2f7XndUflCHVB5azGQob05zim9BYlxTzlT0XjVli2mga7pqUmVIXKpTK1NHVzdcX2RzcP13GngXb81iwmSabIlvN2v6YqlhomhRcmh4bnbLbtdmN2VHZXlgbVp/Xghq03LwdLNwpmc1ZaVshHWaeDx2rXBObAJqFmioYtVYZ1C2RJgvyRk5MQ1MBVsqZEdpAWwBaiRgfFeAWZ1qLXVxeXF75HmUdq1zPG9la31ojGqJcb52yHf/cuVpJmZlZ6lp7GqgaBVjbVk+WFtcDlt/U6FX+2MacR577H4+fMdwpFzmXJVseHIIbwFp+GoEbW5r92QaXARVV0wvR+hH8E8bWl1fDmCyZUxveXZ8eT56735yg12EY4Bdek106XAQczZ1OHYfdOtvw2iNYkNgOmcxbjBugWqNb7F2H3hgcahokmnKcVR0LXGAa2ppz2h9ZCxbMk1lOCswfkKoVzNkPmdDaCJuxXM2dMZs+l87WkxXIVICSlFFWUbPQNY0cSAuPmtTU168YLFjxWtXcDpt/mGhTr9HI1rYZBZpUmeqYnhgN2elcxV+gIAeetdr3VuuSkRA2T/gNR8y6EXnT+pbUW6je/+BfoIAfTZzn2d9WbRY72YdcbtznHAzaQ9c41FxSNxN6lRcVBhTFFfrYT9qamsgZedbUFu1XVdak1AvTiBdy21fdit1vmtmYyFdCFWVWWJkwm4mcNVoKF11XYVmuG/7eSmCXIbGhVCD038Oe0tz6mxIbmtzCHN2bGNj1VzpW+BYClsNWxxeC16BWs5YgVEAUlFdB2UEaGFholNSUzNi03D8d214PHSRb9Nr2Go7Zm9eC1hqVgdeZF20X2to/XBvdI50zXKXb4xsxGoea4ZnjGhfaw9twmxjbQtvkXRLdixzv2qBZmFvqHg+fKJ3x2ugXkxaP13HYZhl82YKY3FYPEsbTpZf/2r8b19uy2sia8FuInBIaoxcNU3rOpUy80LxVetiOWixaX9oTmflaPZn1mPQXF5c5mKOaDVrT2qJZwFp+W0+dRt35W9rXe44awkAAMUuDkQqV21hdGffaTxrgWhbY1VSpj1iDQAAAABZBD03uEqNUDxRSlHFUWFML0O/PTE3/zjCMUo1Sj4QR5dDADufQglOIVn6Y6VrXmnpYUZUZ0MmQFlDc0x/ToRJrD7FH/ADAAAAAPUb6jUDUH9da2afZt1fiF7CYvVh8VpDStdBxFakYupmyGS2WDZFHk1kXOZh+mGhYdthdFlYUzhbKGUJasBnS2NwYD9dUFTtP209YkqMS6JDyD1OPOhIYlAZUKBDMiXzAysvZEDoTHNPmlYPXm1l7GvbcH5xLnIgc2J2UneHcn5te3WsdVprwlkNQVEpnBqqNSdQ8l7gZkJl+l7CWPFRikzkUq9YnV3NZb1soW1oZsVefFosWCRPAlMxawJ6MYK2g7h/0HeEbmFf+0iIWUxzGIEdhR6C43qqciZrDmNbYy1m/mQFYUFZiF+UaZRsyWdhXydhsmu5cVhz+W9Ub6xyqXeQfN970nP7ZY9mgW/ld759rX+IfpF4mG/sZ6hhZVs2VuhUfl09ZPpqSnM6eu1+unx5dBdmcVapTO5PME4dRUNJZlR5XZBa1VdbZbBwSnb9cfFlOFIaQV5Kt2SocL1y/23Ra35vwHH/btBkmVx4Y+VrdGwpaOZnFme0aKtmTmPJZuppA2wXa49qqWghZmheKVagT8VZ9V2QVldIETtHRgdRAmDWbA11dXVIbzlg+016QRMrNzl2S9JWKFqiVRtlF29EcSpsqGUWZL1lHmDCUtVS/FnGW0dhgmsRcjtyOmwiZpRfxF76Zs5yo3osfS97unVTbnhoHmMDYRVdr1WzUXRQS0pdRDdKJUtJRdwxLRfzQLthim+jclFucmPCWFhPs00gSkc9bUCLTh1RM0iZPlI/A1ITY41tEHDbaytiq2GiZotpHGV4XqdmPHArcdhqq1rmRKw9FUP0SFZK2Eo+SCI/OixTOKlX3GjLbmluUmhIYEVbbGA7ZwtpQGRKWalLdkuGTqdS903aSvdCwE1dXT1n62ZgXxpZCmBTY/1eqlaNVcVcZ2WsaNdlRl/TXXNgyGElY2ZkhWTRY5leEFgUU5NPp0FfPOZS8mG+anhtgW6HbMloYmYEYWdZKEycOWYqbSi3MXo9GT8/No0/m1Q0ZYptBG+VavVje2BtX/Fd5VbBUs1TOlcPVmdOzkBsKxUIAAAAAAQp0UpVWkVgv11eV8dXml94Y+ZeLk8VM5M+7U+vVpldcWLVZUdiz1S3OA5CBkvaTMhFB0SfQDBFDUZRQwRD3UsRUEtKmU41UvRM3UhIYgJvGnMFdLF0Q3UndGBzMXO2cdVqMV7AUIRIx066VhlbU1+MYaNj7GC4WrtQaEeVT5NgRWz0bkdszmWIZmhlDWWGZexg4FsGYqdmX2TGV6ZCRiBZAwAA7y3cTh5gN2wcc+F3HnsNe4p2kWzjZHdlUWUuYDVbHF1NYd9hDF5cWLpUyljHYoVq/22MbF1p5GUTY4JmFG7Fb9plvk3tEwAAVBIsOdpSE2H5Y9dejlftVSBZsl/ZYtJiuF9HYzFnAmbCWRFBLA9NAAAAAADFIKkruDeORDRM4E3eQ0YyUC8HPsxMUlmaX59c8lilaPR18HnFcs1d5DQHNKpSuF/CYrNexVuRXvNewF3wYTZuEHbWdDZoV0skFuoo9juUT71XGlonW41h3WkIbtFr72OHU408CSrsQHhacmcNaltmoWtkfAuJsYxrhux1qFy3TwhWTmBPZeNoxG1qdEx6P37afHx2FGthXElcvWv5cQJtaFsvOEUIAAAAAMYj0T9RUJlb22PaZgNielPyOuY8zlCBWu9b4lg2X/BovG0easVdX0w0TwVfqmYKZiNgglptXR5j1GfHZ+tiK2GeYRRjL1swVSlPqlC6T0dFyTSCGpYCAAAAAK0n4T2TUcZbv1o4TaBAOEpgXl1pNmrmYZ5TrFN2Xr1hSV7AUzhGqjtWRT5Y8GDVXhJX9lPrXeJllGdvYzdbhE85NmonP1AdYmtnFGMoYD9li20QcNhryGH5XZ1iAGpubQJrKmL3VSZGwUUsTwVXFGCxYzBffVU/P8099FYzayt4fH7xfId3nnaPeIR2EmxPWR9bGmVRZnddhVAHTkBTe1VKUKU71T+GW2hvtnzvgiSCgXundJVwZ208Z8FX1EP0RXZY3V+gYDRmum4cdPJ0PHNRdaR5VXi0bJ5XfzCDLwlRsGfDdM545XS8a/RlbGVqZSphZlhoZPZzdnypfJB3TnK9cORtPWcKYGZe/l/XXwdhtmPNZ9dkFGIeYlxj8mRPX2hag2lBfS6ILIpIgzxzml0ZTDhPu11UaUlvG3HgcNpul2wEahVk9V5qW9lcKWtJdpl6rHZuboRnYmiNb8Rw5mlFXHJU6lxlZSRkqlmIRWo//EV0ToVTPlUwVktTL1NXUp1aXGL1aC5tNXHsdV14nnSvavpd2FthYrNhsFwnVrZVK1RJTDw/SkJ7Uppg+mMmXoxSt1EuX+NscnKbbr9jpV+7bVR6/Xytdq1n42NkbORwamwLYx1eAWVAbWVtEWRWT0Aq0zbgVRpm4WtZbKdoJWS8Y9hkD2TdXk9gYGeDbFlpo1xRW4xg5l9CVUU+XgwAAFQ2fVoWbQZ1WnN6ZxNYa00XSNNcH2l5bXRuIHPGeOd503OdadNiCmSkZWZlSmBFVN1MCUwzUEpQHU4fV6xeyGjFcEpvSWcfYTZjEmXHYL5dEmTTacRq0mPrV0NURElyPG0qKzjQQw5FxElcTJJMnUvcUDBerGVzaaNtq3FMcsRxnHC6bc9kdVaLRz9Sh2V/cAJzIm/LZrNij2kva1xmylvYWC5c3Gifcdp2g3h7eB91bW19YmhVcUumRuRAuT3GPfE2cSa7Eq49MlDYXVBi917gVi5RAlTWXNNllGf6YV9W5Ex9Qn02CD1bW9ls6XKmcOJnaVnUUrZYiV12ZvtrC2wYZtJj9W4Ne6B/NX4EeDJvJWS6WfJVWVjOYNtfsln8VVNXrFyoYRlj9V/2U/xBrC27BgAA+z1gVqth7mHCXuZW0lABT2dYcmAxZm1rd2+bbiBpjGGDXPpeUmi+dLl703sYdppuMmaGYHliqm8bdmx2+nBRaldnlGvccUhzZ3AFa1dg81qAWdhYMlaVUYlJZk5BVJNesmD6XC1dYGK/aZVtRWzEZVVZs03lXdpvUXnmeXByp2H+Pz8L1xWLOYRR9mAvbINyFXXmc75xfHOMdxx2oHC6aEldmU6lRCJg1HECd9VwXF9sUVBMQk0kTjBWA197YuJhkl3XXvhnZ3W4fmGAXnicZntepGCraOdqYWUSXPVZPWOlb9x2OHi+cpZoyFs+TvBHNEbWSkFWdV1zYOFfy1mQRxY1zjm7RBlGBEbhRltCIUiFU7VVtk0tNI4i5zm4SLFO/FfjabN1CXhbcMxfklgNZZ9vdnaTeg19/nz8dz1r0lTaNT9CBFMUWFFVfFZcXLFkuGYUYRZUpkC/JawFAAAAABo66URFSTFHzz3ZTidZo2BgZL5nImtMcUV32XpTeChv913hUMpMVluIaA1tcGkXW98+tjUiRpVX0V+GX81Uej2HFGQ9n1YuZxlySHjle1t7hnVyZzxODENnV+Zh02OyXm5UslWYYqhtknPdcglsNmWWZU9rRWz3ZkRajVKFXmNimmLaXm5aQ1jGVqtRREhzQDtEuks2WY1jk2r3aDJkYVmLTlNSHFtiZilwv3Ygeat1O226bJt0g3p7eOFuyF5rWNlgamhTaqJkhFf8Q5QmkiqhPdNUS2CjX5pde1uEWqpVNlnVYIJrqXSrdhlwOV8QU8NdD2mfb7Z033hEePFwOGmNca18XX8jeX9vu3Bcez9/RnnzaExQgy5eBWk141i1auRymXAeZt9WPEsrSd5OAlkNX9pd7lZCUy5Xhl8hZrRs/W8OccpqAWYIbp51nXWSahFVv0zXVbVax2GJa6hwi3Gibk9tIG5obgtvYG+AbIxpiWZUZbhk6GC0VjBKek3/XHZjQ2LfWSZPiERWQBBHmVpHY/tp3G/ecRtw5GnRX9JT8k4fVf1iJW3McX1y6m+Madxq73JweVd5QW9gXsZVgF76aZlvt26Xa9hrt2zrathlr1b/S7Fb6HXggz6IO4SpeJ1qAFwXU6VMAVXWXPdlAWxQbadsymz2bPZ5polykWqQo4S8aZFDukNyTNxV51hPV9halWNIaQ5tGXA0cwZ5aX6bfgt4nGPRTpJFt1WBYa1nyWQwWQxE2ykyNhNRQlsnY3tsjm8YZ5hbwU6sUlZf0Gv/cptygWz1Y9Jehls1X5VkEmlEa2ZpMGHRVkRH90MgTiZSkFchW7pgfGT6Zzhn5mP6X6pg0maRbIJuSWuKYH5QHEyHSxJLr0oRSGVNjlHNT4RNnFfUZ6tzv3eVdv5xmWvOYwNZvFLgVJdbN11gW1ZZOlSFVbBY7FqWZSdvnHP2dFBwNGR2WodS/Fqyand1tXhMdmZvxmLJYdRqqW+VbX5tLXKndMBtYlt1PcMfmwNYGRo5vUrBYHZs3G0MZi9VEjuHJlUyzjwZPhs/nFdvaulyXXYTd610WXBeacVi4WHdYLte9V68YEJmlnJ/f0WI0IaFetVi1VXPavd5dX5sft135Wuiatx21nxGfMZ3TXAfcTN4dHtMdq5kMj7YI5o+Z1Z8YW1iXFnhTZtI71SyZE1t0G12ZplY1EkcRlhIHVNPX2JpQW1abJZpSmeyZiNiaFjdTJRN61WhYXRyDYGAiDCICX/8bJNSrD/2SCJZ5mK4ZSxm4WklbFVsB2i0ZUxoQmm3bjR0GXZMdB5qUVYAWK9t5XtggtWACHt7c5BtPGoFaYFsgHD0dSp2tHJ+aXBk62PVYW9YoEaZLkQHehccJZQoeSX0JJI2o1KvYQRm2GENWANWYV6LY8NlgV+PTsxCdUeHTIZd/Gx0c8R2CHoIfSx+QH0jeGFuHmE/W7tiw20Oc7hxamrLYJ9T31fAYkttGXD8agZgmlc3XJVoyG1mamRgelSKTb5Iuz9TOJJGtFc2ZPls329kbL5dI0fWPxZGnEaSRDFH6EcZTnBUXFRNVfBecGgMapdjTFRNS8ZMq1KxViJbPWDuZJln+Gpuc1l7T3+JfoR51W7GYz5ounBHdrZz321faW9qOGw5a+ZvFnSZdgN64XqBeHF0+nPxde50UHEOcL92KoDsgZR6t2lVXYdoo3AfcWpsv2Z2YQ9gqV6sVZxA2xjKAU4gQj0bSxlSTlDWRspKJFpgZmRoeV+kS6cmmQOhIqRLdGGWaSxqMWpIalZpfWZlYm5oinDRcjZu9GRtXXhoi21IaqFilFosVZJUZFjhX5NmO2iUY3BXJE1hTJpZ1GEEY69dMFVuUipctWNGYrVXL0oGQ05INlG5VJ5XhFu4V4lNtzN+QjJLvlEKYOBr7W6AZvFPTToaS+pgS22oc9h10XSubjdjJ1nbYohu8XIab3Fiy1IHVUpi52jDbgBzSXMkceFyi3ftepd3TWxhYgthWFoRTZdEvU8+XMNhSV1MUFI6Mz1+StdSFVd5XcZmenB3dM1yA22rZgFhMV75YNtjF2TNaDRthmyCaPNrE3I6c39xLG3faC5iol9eZjd14X5wg9qBd3l3bKZs9HOxd252jm9raXRkC2X3ZqpiQ1d5VDVRs0lBQlZSql1WY0phU1nhU6JYw2ZEdZV7L3mxbDpUpziZPSJTklsjYw1oF2w7bipsOWakYiRqS3GSc1htyl+LTzBUj1+kY6Ne6Fb3UxtXWlFYQ40yjDX9RLRbimZiZ3RoE26ud/B8KnlVa7RRYC++B8UXbjcMVxxpf3L+coNpWFNLJRA3ulZHZXJqP2lFazFy6nU6dG5uv2WxX8VmoXGNdZFxWWRrWPVU2WM0cG51ZnOZaIlRCTTlMl1QjmIuaA9kBlmQVIBbaF/xXkNcfF2MZUJsrG1obLlna2QQaRVs4m68bWFpDm3Nde17AH6VeX5vU2H4VEdZdGHnZR1pZGyubYBtqmtKY7dRRTR5N+9Qr1+jZednkWycctZ3+XZpcBFnlGUfaklo6154W6dlum5Qbj1lzGMVant0hni+dW5wS3BscghzBm97bcVuZXDAcIdwNHFrcXNsPmVDW9FO6lLXV3JcwGCEaFBs0mnJXNNB1iNKPwxXR2DyX8Rh7WTBZbdeaFGoRd1aI22Adrh5tHdTbh9f/kb9INYCAAD6JPZMP2SmbhRuLmW+W2thLmhJZrJdk1A1RbE7Wy4nMSpA1UaeTYpRoE3qRgI6OUdOVwJeI1sDTrE0TjJGR/dfpWwLb/Zm8FJ5LHUEAAAAALpGl2PRcYV05myjXjlbLl+4Zm9vCnU8dMZrDFt8Q44i+AMAAAAALBhzPWhMvU2qQlku2TVQQCc+7EIRTU5YCV7HX/Rf8WBtYBJfQ1sATsFJW1M9X7RjYWCgWhVVb07qRjU/x0eDWktrvXKNcUppO2I8YxNnt2a2YPtZ9lQ9UpFUs1tOYr1kgV4GTtMuZQYAAKkvOkGmTptWO1ejUnFPZ1xrbXB2KHevcbtuT2/sdBd4QXm/d4B1KXCHaDFhVFxbW/Rczlp8UjVR1l0Qa9hwHHDlbFtmQVfvRkRLYFRUY19qcm3catZk0VxkWZBhGWyIcaRxMWt/Y+BjCWqnaWZiclZKR+YtCEaaUgJYH1vMWW5XGFbKTjpCqjKlBwAAAACPJCVFPVl2ZUppG2XjV5BB8R+IA+YqoEH/VQJie2gnbPBq4GfmY5Rg/1fYSM82LCQ+BAAAJTDdUF1nWXK7c1xvYGgUYjZhZF1ZWqRWWlPNUj1U5VYTWqRbAVYyWjtmYGxkbLJmSFleVYxYk1unUzg9VS4IUdtpf3VvdppsZVj4MgQGWxsnLOEwBivFGvMwT0i0WB5dYGIiYjZe+FY5UOFWZVcPUChM1FQqZpBqkWXSX2tdOGGXZSFo3mm5Zn5lL219eDJ/Pn4adVpjhFY6WPFdG2KZYd5g4GLDY/FjpmHsWvBUplcjXVdc71GsWGZlZGlDZoFhlWFZZ5xoA2HDV+5eo25Gd+N13mwRX7hYLVMNTyNSH1fQWbFft2hGbiRzcXjTfT2Ajn4ged9vimWxXLRS31JUU7FRXkswS+1V6GI2aX9n+WedauVvynIhb05iglB/MrYyRDvBN1cjBQUAAAAAMB8QPptNeFCoSztIYUloT1pROVZlWolY1VPtWQln0WxMarZdfko7OItF4k5FVchWPVSEUylWA10AbMpy5G7VY6ZVZ0sPQ7JET1SHYBZrZHAJco1wH20/aFdg0VPeRygyji8NWWlq2m91bexm2WWMa4ZtuGshaSxlZ2A2ZZBqoWslailgp0wHN5QVACJgPRJRo17pZ29oTmK3WzVhxWbPYxhX50EANM85r0ucV5NkMW8jdUV1ZG+PZq9e4VgyVGZUUlNdTD5MdlJYX45vjXg/fUN4dWzGXglVEE0BS5lLvVoPZOxlgWCjXjhm+XQrerl0SGYPXtpiqGVDXRNIVVsHbQh0ZHTnb41s22i7YUxnbW/tc0VzrWo0aFxwSXMobFlgdWFPa1Fxk2+WZUtZAU9+QP4uXUfJYqdzdntTegBxpl4dYdVy/HuKfBV2/m2gZnZmVGu7cWJzdG8naIhnOWaKYxtbpUghJOcrXkFJUlxZclegTNNIRFTjXEdgu1vWUOg+zC9WGo4kPUQBWSlecFmaUpNXnmQxZ/5e4khGHT4xSUtWWxJha19dWKNSmlHQTBZBN0c7VmVeDF/6WNFP5UmhUqBa1FzoVG1ITkWFRaNM/lbDWY1RSjYJIdIdqS7iM4I7SlARXQdgjFiIRhYsIy7OSlla/2KVapVvo2ySX8tCsAoAAAAAVx1hU1ZpJXGQdY55HnrzdkJwiWdkXzVMKESwTqFfYmo7cfpyqW+fZjhdSFhST+NIRFTaXV5gcl69XIpRK0+kWc1jNWYrYQpRQjntNRpMw1vvYhRiXlhORTAwXzw5VQRhyWI+WxRLVzZxIQYqyT3BVBtkRWj2YOBLbUWXQ5xFvTpFG/UBAADqI589t16Xcn17znozdZ1zBnP+bdpoxl+IX5plqWcCZ7tpj2w1au5gvFOoV+5iyGv/cKdyNm/iZWZT+SsDBJwfqj5+Vc9h62bXYatXzEsERaREcEtIVexayVsMVqJOEFOwXR1lbmI8VAU5zzbiQ0pPwFbXX+Fqz2wsaStlCGhMaC9hb1HfQKo2WDXjOsc90DeWPXtBGjs4K4QEAAAAABgkM0wqath40Xs7dAFh5Te4CAAAAAAJG+I+HFZlYN9kdmcDamZqzmhIaN1pqWj6X7lSOUodRh9IwVfcYDBiI1xSTLo4FjWxMP0kGDcMUX1eGWZRZ8dlQmJXXQtTkz6SMcpE4lj7Y11l7l16UDlJ6UyaTy5a+l48XeZU9kqxSqZW7V5aYclajktgOPI3zlF7ZIZswG08Zz1ZWkX/RahW4WaCc21553kYdCltXHDVeaZ9gHssdOJol1zLUapJwlBaYQNuqHCiashb+kKQDAAAAAA5K4U/skojUl1YGGOYbMZ1Z3pLeSF0FG7gbJ5r2W3ibPpoN2VoZ3htaXDjb/Ntnm1caeVcp1cTX2ph012QVFhUPV9tZptoTW6Ldu99rn35ccVegGCwb6h0sW/IYyxY/VRZWkZh0WjrbAJthWjMYiFfOGBdYmFavUWbOu5J7lRxXGlcV1Z6SZgrZAQAANMRhz2uW1RpsmpHZj1iIWI4YxZiE2CLWg1YUVjoV9RUKVA2S0w+JypDQ21aumP4Zqdn4WYlZIpkWWeeapRsKGgHXNFK4UcESw1JDkOWNu05LkeGUdNbc2R7ZlpgDUsaP/JKtFfXZChtUW4yaxhrvG3Lb9FuY20RazZm6GXcZgFocmMjWktVLV9LZ9ZrSm3MbWhuJ3B5dM556HqAdvxt7WGiZPtstnHGcAJqRli5Qs9O6FhSYcdkp2R9Y31h82asaldoMGEkWU1WUFtJXpZhXmgiaRZhd1OqSkxVBWZqbMVquGOKXs1dA2B9X0Zf8mC+ZSdoNWrCaollCWDYVlBVeVlvWgNTwUUlRbxQu1gBXw5jAGHUV69De0UtXfNvcnqeff55ZXQleDx+SH++ep5zNXCabcNoUGgHb5ByB28DZNJTOUiCUHNghGUzZOVfA1sLUMQ5kw6KIo1HFViQXFheqGaYbatsimKzSvYd5gEAAAAATTabS95WjV5rY3hi6V51VCdFGzo8SmpVRWHCb1V5E3vAcjpe9kQFRVpVUls4V2lJyzGqE086VktmUbJRvlN7VZtNXzP5QThgmW8Gcz9ralfDOiEpPUOnWF5hrmTCaGNt5W5SbO5rEmt4aMJizV+9YwlmOGTMYMZgyWVGZ1lkNlvkUVJRbluKZpNsFmyDYyxRQynWAwAAsB2OTexkvW8Gb5Zi1kIzGig0ZE4AYe5olmluaTBtjnY8fmx/oXfRZMpJoS7sIEszckgjWq5fg1qmS35NSld2V/xTY0Y0Oc89xFbOYQtm+mXBZ+xnQGl9Z49jiV6pVWFHlTdHK8E1fj3uOagqvzzOWc5s43VhdeptwWJtXjdi3F65UjdKgFG1VXJRkUAPGrkB0jVfUbpfwWN2XXdQIEKdQxVDjD1mNtUv+ztjVXJje2hQZddcAFwNXnBeIVh1UwhcbGtydgV7m3zGesx0/GblUNg5mDSXPDRBFTyuNBY9OFAoXTdiGmWXbK90vncgdXBsG2KXXPhWB0g1JZotBVN7YhZoVGj0YgldBFj+UMBJO0ZzU3hbsVrhT+5NyE6bWS5e710BWMtMZDzoOt5Ny1oWW5xWF1GSTwxQUlgyZAZqJmkFZuBrpXHaci1t91+DU2dSx17yYg5eZlHJQFdAsU5tVZ9W8E0ZOu8d6gIAAN0fLz+5TmlWS1VhVKNWVFwNYjFnK2nfY2tXT0vAUR1aH18XYA9i12czbmNu3mgRX3ZSHEOWKx03/VfGZuppUWUVXm5cFlxqWAlU2FKEUNlIizc2HbE3SFJlYVVsenBXcUNyVXLBdJ1zn2+3YlNQ7DJRKeYvokOMV+VgS2IbXYpWdFxiZuBnyF59TM9ODlyBYaFcV029Pa9F7VxpaJpp6mUnZRtlemaTa0NtJm1XbEFrv2tob3ZyH3GzaKxiDWpOcgV0Vm0pXE02VQgAAAAASTRQUDde92QVZKhbLk0VP75JvlgTX9VfGlk+TQpDE0INS0FNnkaINTUxZkAnRc8+bTA5NzNPiVzPX9BfDlwkWHBgZWtxcPRv9W1NbqdvEG7PaB5m2GXOaHFjr1HCPs5J7VenXjRidF5CWp9WjE8uSTNCfTzVSONVDVrsUiw+KQoAAAAAXSdtNzpFS1YnY9Fo92T2Wc5N5UQbR55Qblc9WQNQYECsMbQzQy9iNYUwDz58SSNTjFEDS2JXeGZfbYR0j3TebkRoYWSVaIBv6nIvcmBu7mcSY/pk/GddY3Fak1FXSI1NU10waI5q6WIaUQtBiDzEQOtJwlF5Xg5qHW3sZutVYz4XOMZM/lvMYCJbh0xWNutFjlQpXv1fKF+6WzFeH2HlXepWAEw5SMVMYEmtQNopoQUAAIoZUSnuLOovkU4FXwpmx2JIV1VQAlvbY2dmcWFtW6tgZWo+bfJn8FjoOiQOAyd0QjpffWyTb5FrWV/MUQlLskzwU4VZK1lzWEZY9FmBYdtsKnWqeOl2x24aYn1TT0F7UBpaQVhWTt1QpVc/XAhgnmZya89wFHZXeIp3tnTjcDdr+WFZXPhl+3P0d/B1/XFEb3hpA2HsUn1QI03WS25Pk161aAds0mY0WjJLiEAfObE3GTkNPco9lDzqNCZB8VaTZmdprWU2Xs5bRFmVUDFNU1zAZ99uDW7IYQlLQE2wU4JULlAISzlFFjwcKQgxQUp5VYdVHk9ZRNI6S0HdWh5vQ3fEd5Bx0WY7aKNvn3Gfbc5iplURTKFJZVKFYKBnuGjSZxtvWHkffj1683J7aytllmNvY4RjUV+bU81DhEGqRFJLE0V1Nuot2SYKJ7Et3j0yUE1nuHF5cEBjmU0RQEtL9lPGWZxdsV7OW8tQVEkAUbZeMmjbaK9knV62Yjts0XWfefR3+HTxcjtxZnDJblhp918UTaU1/DZRRGpIA0NwNJkkgCg+SKVos3nJgL+ARHpdb01l4FqMTN1AqjQSPSJGxkkHQ3MvrwRENdZUAGYScLNzZHDzaSVg+1quYAdjhmMDYnZfUVllVstcBWNQYttYVkZtLdIwyE+vZGZutW4jadNlUWTnY0NecFByPI4c3QEAAEQtgkfiUZJPCkygRyRJaFLNWB1VYki+LKUDAAAAAMcc2zaePZ03vCiWJmo3p0CXUu9ehmNgZdBhTF5NXeJimWXqYeRYwE7hVXBgcmiPaaNo6GEUWKtVyFdBUsZCigsAAAAAXSZENi87+DZBMfcogDYvPlA+TEkLWgBjT2G7VOk+Bj0nNrg5ezRZIssCAAAAAAc64ktoVhJZgFVpRlY92UdfVWJXQU4/N3MI9DTCUqNi42aKYqhgNWbnbVlw4GnbW+VQEUg0PDc5Fjt5QrM94CYSAywrVkwgZup1WHtleCBv0GCIUl1JzVDRUwZZYl2MXg9e0Vb7U/pVEF49ZS1mtGOBXtJZFVfmTaBEEEctUE1PEETULjsesU95aCh2cnpVelJ2dnGqZ+lV2D7aCQAAAABLF0w7bEuoTF1B6ylIBAAAAAAcDy8rezmBTkZYSWDyZFBkvV2sUeJHqlL9WAddcV+XXpFmxWshatdgCVKNTABbVWf4bb9vT2pLXk5Tr1PrXR9tRHfsf7qCtn8zeChrD1w/SWQ0Uz/2TyhWw1hUWV1Vn0njLoEqoz2HT0tZz16cYCNkMnBHe/mBUYMefrpym2/2djJ/TX/tdMRdhTgwLK8lmRlzPDxMIFsgatB3T37FfIpxulz0XudvknvBfCp2T2bkXExdnFqJXfpm3G4scHVqfF0qVg5XYVmWU6VEfC/YBP8P3S17TJhdWm3wdE12snC3Z8FiDWrBbapr72chaIVntGQDY9hiVGQbZINjCWOFXb9PR0ZPRRdOjlLBX4Riilr5UcVI0lr+baZ24HZ4cChn2WLCZgFulHXfefd2NmtCV9s67wYAAEEmQzWdQJlWt2A2YX9Z7kPSJ2tAQlMxW/9Z9lnfX69jXGZcaNpq9WawWjRIjzlnRqxQG1foZiF0iHsLexZ1EG65aUpgr02aOGEsnCRpTUJoWXNHc+VtO2UPW0FSqksIT6JUeVkwW9hdoV/0WuxSeUM3DQAAwBfANxFG8VGNXnxpsXCXb4RncF1eXVdjM13JWihf+WSkaXNnvVu7ShhE4TWcMXMyLTwIPyM44TUxQ3dQrVlmYUBoS2v8ZtJWzzVkKMg3kUjOVYpZp1JmQxgJAACZLdI3Fzp0M1kgowIAAAAAxCdERndggG9OcwFwXmcNZ2ppyGU9XQlNgi4oJWJAW0o0RLdIe1d0XjJb2U8VKI4yClM1ZPNq4GvIa8dru2bqXrBWGEiyMwYFAAAAADgPmzquRFpGWUG7M9gEAAAAAGIBejOTTGNbcmN/Y79eUVwhVy5LvzYzSbRksHBvcrZwzHMTeKd2GG7MYihc5lngV6VbjWC6Yb1iIF/rTigxRwXmIRBGy1NBVRlMdziAQdtSEF+iX69YCE6LVR5bVVlhUKJBZEKxTfJcQmYfaCBkJlsBUflKqUr8SDVGkEbmRE039CezMkU+uTsMLcAE7BykJi0qTycqOeJVzGJGYnlVdUbAUmxe+WEIXINQzlDNY7NsfG9gbDNp9Gq7cH9yF204bRl4V38/foZynltGWwRkL2PCV9RGWzzOQDBFEEnYTa5Q6k6xTaVQu1pgYlxkg2fxcU15E3ihbJRVP0JQUkZgs2OAWx1FQysKJLdIxF7rawJwf2wFYVJQF04BTrJN6lF1XORn/2wTaWpaWlPCWNlfbmVqY39XV0HaFrcZ0y4LNrIyxyPVBAAAAAALKns9TlH5YGVtgnHGbFVfmVKzSSE8Hy8QObdMVFmkXt9eQVvAXIxf/2CGXcFPa0GxITsCAAAAALAQ5iwFRc1VU2lJcc5vGmVmVLZMj1fuW5FY8kyFOlsWfAEAAAor/T2iU1hisGiXaXlqtW1TcvlwnGksY9dpVHE4cn9qAmTMZypva25fYohH3ycEHgVSR2VcbKZpyVzGRSdN5WCaanpqRGDGTglGVUHSOiImugISFMwsTD5zTcJVp1s3Wh9VfU/0TnRSL1sdXW9WJ0HrGbgvFkG1QUk9bEBSRGNVCWkybzRsuV8FSLULAADHHhg8sE/kXSZjW2HmX+xaU1FYRSpAQ1YPXndYBUYoObpFgVQLXZxgAGRhZMJkamLbW/hPEEJkCMMJO0u+Yt9r2WrIZAhg8mAyYGNXZUKjH00CAAAAAE4iojqrSYFQQVQ4Ww9knmYoX5tJnwwAACEXpCy0PUlGSk4qUYpOsU5VXGlnnmrgZlpfGVu+XUZY9UZmOAk5H0ExRVpN7lBcUSpG6SQ9Lc47mEf1WQBlR2QrXIRFaSg+SOheq2jOa7lrfmoNZVVd/U3pN18vjT6gSHBVtGJ0dACBWoarg6x3s2ApU+1ejWd4aqVkCFiJUS1VO12UZwtttmukZY9hplvIWBBctV/JX9hYsVDQUlFV9lNxTLpF4UjuSSk/ji6IDy83cEypWG5fTmddbhNyBHGsa7JgPFOXRcIxSAkqAAAAAACKKIU3yDwGQ9pAVj6fPhM+8DkRQCZIw1CTWcpgemQ/avxuw3DobCNjnF4nX9NcNFh0T8VY8WZFblNwyW1zaKxe8054QXkzzDPMShJUg1EPR+02jUdiV4VZp1OOUXxS7lQ2UsVFKjNzNVJPgFcbUoA8hAYAAAAAyxYlML9GfFI2Wy1hX2TbY9FdgVpFX4xkdWSwWC1DehZOJyk8wkYpR6Y8ySw9SA1g8WrGbcFqamIhXS5esFvIUZFTq1y8ZStm5l33TZNMQU8JUJ9G8jeMN1dMqlJ9Tlw9Mh9sAwAA9iecQ9VNBUwMS/NSzmO6bqlzMHAjZlxZNE/PNmkjiQMAAAAACEF1U45XFFBbPfVAtVVFXeNb0VupaDxvanDQcj13ZXnFczhjnEMzGQECAAAAAAsr3lX6Y8ZkLls8R6lEtFP/Wh9fil+zWy9bpl6UX+ZcaU+vOUVHgFbrXCNXZ0S8IisuQkOjS2RJnULsS89gSmoTaqheg0dvGcoBczI+UFFdCF/ZVVE/cRKvMzdCgEMOO80400U7TU5JyzhWDAYluTYzQIdP3FkgXoZewlg4TSRA5ztsQrtNiVX4Ww5eiWC2YgFfN1HqQTZD/E9mVHFNOTjoEKQAAAAAAOUrBkRDUdtXQVtQWZ5O2jnLE/QAAAAAACgSuTSETJtVJVMLTjNNillAahFy3m9YY3NRZ1NAWohc3ljzU5xPW00zUItfk20UdDxxIWPmT3tSyVo2XVxeJGOqZSFj1lYzR61KNF12bIJ4f3kKcL1dv1C3V/xfwGBZYqBm62dsYw1U0T+qRK1ShFgcW5FaX1iwT7g8BR47FPpAM1bTXVha6kolKFQCAADeDsNEdV3XZopoj2L/WVlcY2XMa4dsq2fEXK9VqVT9VklUgEnIK6kkpEcMWbhh72WcaCtoEWPGW49W5lRBWEhn2HEYdYZw82P2VU9cb2Yja49pB2EgVolTwVlgXX1b8k+kPjE9U05AVWFU80zOPd8lowLHLLFHIllQY4RkH2pwcrN2onHNXys4hgYAAC4kHjZtO1hCSVDLV1dfqlypTwlOk1DtT69IYUGwTPdieW++cdJpvlexOjdUv1/pYXVkrmpvcZpy02kUVqE6eyVuBAAARRmNLLI9sEfPU/JecWQ2ZH9bhk9UTyxUxFxlZWltX3Egc55xFGqCWTk85xuNAgAAAABLJ75A5k0zV+xVF0m7O+88q0GtNxcNawAAAAAALT5RUDhc8GDuYM9jeWi2Z3JeBlQMWhFm42lcZrldEFW5RcwqyQTeIJE9PEiGTDxLNFTLZEFtXWuVYEhPxEGOSuJNpEcGSTNPMVQqWmphqGkebqhpZ14WU59MxEMbLe8uulNiZ0Jum2gxVwFAsEQXRjBH7j3RNCE5nz4IN6dGBFkVZydu+W1ja4xq0mjVZSRkbF1SVtpN3E8FV+NbnlogVKA9mgUAAK8m7kyKXeJjkmifcgd7VX2deBls718yU9M9PAcAAAAAkDpwUBBdkmbibnlzX3JgaWVbllHRUtJYP1ryX65kbmiaaVRndWWCaBhqYmVmW3NVIFbCXDxdvVkVXH9XtlGrSrE3cAq3G4M51E2IWLtbDliLYRNuWXPxb2ph/UgvN1dQV10NX65aSE/1PUszPx6sMNZQ4GCmbV9zCXFqaitrIm+ib1JnwVYoSqxLhlIOXs1gCF6VV5dYnVqOU8VCVkbdUAdUN01DPU0kMgQAAAAAsC4eVQlnsW3WatBeyUhlOcYiIwQAAI4xzklhVMdTek0QUh1hcG13cJlo1VjlS39PRlIEVoFY+WC3beJ2rnhqcjVpCGNGbZ10k3XhcdRpH2FsWbVRTVffVrtPrkiLRH1KTk9WTc484icqF0cCUS+3O0A/1kH3RRNSPVgCWMNQeEOCOR0xMD6EQwhK0E3wVK1b4FhARxMqZAQAAAAAyxvyNCFAfEz1W2drs3XZeFt0U2Y8UAlSt2TWce12j3KTZ4pgHGbVZ65dAkrSRUZXJVwZWqJSSVBbU7xW9VMJTTJMZVAGU5RIjCtcBTkbRTx/TlJW6FXGTaE3LSd9LQ9BIEnfRyY+VS30IuQ36lDZYnlqcGoVZCpjNGQAYJtVd1bDY8FoJWEjTL1EnlEpWZlYpFP8TI9GfjMKBAAAniVCNVQ8uDlRMssuVDSqLugbtgIAAAAAYxubQOVUNV+zYXpaBkwQQV5CykpXUG1VM1n3W2xfxGOyaWBu5m42az5hvFUIVk1c7F3FWcpRjUzERiFAGi49Lhk/ik6/WJFbjVmsVTRQZ1PtVAVPEEHxPCg+ek7RUulHOj0bUHZhjWd7ZNpXnzgqBAAAfi7DQHVJ/UckRGtB5UAIOWkt6kMAXHlk72AxVFROMl7AY6hcXl+SZspp3Wd4YRlS60IzVbJtKnuOf8d9G3YPcIlqw2IIXcFYJFuaVTpFFjNABlA2k0nwTqNIlTRfCgEr80bFU0haQVhKSy9I9FQNYVJk4lyTR1EMqAbMRr9Z9V5RWTBInhvDGW0/YlQlYBZkx167U35CgjD+SAVa0F1kWrpRNkuXS+lCxDIeQq1JTktrRnE/0DWzLkIlXwMAAAAAMCGwQ0ZWwmC6Yn9cO1FSQi0yTSXmKCdGhFJKU3NJmDRyBfAfhTY8PxFKkFxdaM9t22sZZE5c/lf6UhtHPzm5LOUDAAAAAKM6W0wyVH1XnGHkZTlqv216bP5jYVu5XPxeAlxdULcpWUhJYYNpw2UhVTgv2QQAAF4XeTnQT31a8FmbTo43zEbBWWVnZW4BcatuVmrgZJtZGlsaYP1iVV1mUeJQBVuLYRpj8WCKWrtTUFMsT5pR/FrxXVBeBVstV9RXplV9WiVbNVY7TsxHX1GxVrxV3EotMjIFYRxaNoFC9E3IUK9LMkd7RdRN909YSphEkVA4XElgMGQka11u9mjXVzs4MwbxMQJAZEK8OfkzbD0pTI5U5122ZXpwunceeRh103DMag5m4GEoW6JXvFIzT0hTL1VBUltJJEYZTAxLQ0NGPGkt2ypWQA9Gy0AwMAYvf1CyZR9ymXRvbARcVUvgPAZYVGZMbLBnAlsVS/RBRzs5RYJHOkdTTndpWHeGerdz9GZtYOVnGHKGd8t2NW/3YbRUek6bWhxjVWLRVlZDIEsXWbVedl+GWjdZ6VzbW1FV9VLEV9NZWVqQWWhaEFzeV+ZQWEY1QWdCLlVHYVJn9WlLZ/hfe1MzSqJObVerYsZjoF4vV15TP1FPUYVJcESoTU1Wn1bBTDhKslafXiNe81dfUQxPrV56bft0N3MRa89nBGplawxoJ1+DVNRUJFc3WBRZ71rZWsJdwmGPZbVm5FxORbcgcgHBL+VA/1mYaNFuwGoPW/w2vR9jShJnpXbgeiV1HWVzRYAJsDFMUiNnsG8EbppkkVHyQkpFWl2vcWl+yYGBfZp29G05Z6RdjEnkNiE43E0tXghpnGiVZSVqjm+ib2pmHlL6MWQD/hpjSDRmUnUseSNzwGKTR9JPnV90Z49njGBUUx9HM0WuTbFLBke9PhdR2WHCaqBqy2QBZKto7GrXZitg/FmTVadM2EXqSehUn177ZClnwmcPZaVcW07fQaU+0k0VW69dRFZhTM9WsF+BYNdWDUoDSfBJBj+eOwE8kEedW6Jmm2e5XTFE0BayN5xKf1fOXf1cR1n9UltTW1N8WGlgjWf+aRlqfmb7Yx1loGYrY0JcY1KBT0ZOiFOGU1ZZK2jHcvh0LW/LY9VVXEQxJLsoE1aVa+h2s3nsdV9uI2iFZxNkvVwMXIJg92BOWZJQC0YORYVSVGWEcJh1I3OrbbRvcW6pY4hSySDcAQAARDD/UBlh4GRhXX9GuSv0IP1BGU8bUbBK4UQZVJpaYVidTcJMHU1pTCpL/kasQBY76y26Gr4zQkmvVGhcU14PWzlYQVt0YtFsXGz8YJNKBURTSXVDzDV8IdMBAAAAAFAgpjTEStNdtmYwZ6RfUk/uNUY7pT1fQQxO+FwWYdhjFGM1Y1dlMWXyW6NSn1ZJYcRmy2IBXt1bCl3aWypW2E7jU9tZC1cDTM8yMyuuMqtGF1ETV7dWwVbuVohTEks5QONFOFl1ZQ9xX3cudqFvuWXiXWpbdluOWFFefmhLbddqYl+EWaVdUF6JWptUBVK9TZVL5U7EYd9s+HDOcVpxv3NPdohyOWtFY+xYYk5wSLtRqV7TXVtVJkgFP3VLJVRZYdxpN2zVaBldNlCZXF5v83Jeb4tsAXIseJt71nqoda1thmHVXCVm3HK7eLl12mjgXCNf/WhFab5hmlrpUfxKN1ltYERghlckWn5tkHubfu94fWxNXnFawFdOWGhdaF/kXeRbqVp4WBtPbkw6U9Fi725Bc+Jv7mOyUl9A3kJwUoBXdVfQT1tK30+zWgFc01NEUVZbWGPOZM9gTlkYVa9OEEfEUDpev2pAbQJpeGZTZwNmuWXiZplrqXDocktxNGybYe5XoVNgV1BUrky4Pt87QjmcOeU7+j6UOMgpJAQAAKUivTZnRLJHlj8UKToISAAAAAAAYT2SUYlgcmctZBVXTD3cIicwyjh3Pew8kj03QKNHPVhJaUVxPXA+bYxnxGLzYiloM3Dadhl47HYVchlpG1sJOrM2MzQyNSo6DEshVSFgImWTX/dVyE+vUixaPVvWVCNVLWMPbdFulGj5XM5Xf1V5VZdcB2PAZIBlrmN9XlhWKFB+UO1QnFZeV+xQ2UaoNEcPhgBrIgAx2zYONDQqnSgdRc5cPWVPYrNa+lcDW/ZZnE2gNg8jdwMAAAAAeD04Uu1WZ1AQQNwoRgIAAAAAkha3P9lQ5VfrWWlZV1XASpcx8wMAAAAA0SFzRkFeK2nOasFjzFDINU8WuQAqDNU4FFENW9lZ2E1bM7AnaEIzUolg3W2MdFNx6GaEXm1e1mFJXd9U5lMAXFxbp0/bOfY2HEODS8RammcDbclpols5QH4HAAAAAJEsykm5V1Bag1JaQEs8ITVWS+VZUmLpY+tcKlAISuJUmGKWaGpp52Zaap5xYXN+bqVpb2YnbLJ0UXYydMhvt2oFY0pYPEu9QG0+WUXHSYdF+ENFTnZaA2M1Z09oFGSNY/xkLGeFZNta7UZqN84tRBi5ARElyTvOTXdVulT8VvtcuWDnYmto52tYbE1nN11WTtY4VTAeT9FmTHNzdopylmiTXtdU5USQNdwr6yIzTJlg+GqjbGFnzVx7VdJY/V8EYXZe+VhhWtlgl2VaYSNT41LmZKtwb3f3eiJ0FGMEVLpMek9uUhFWz1eQVxVfoGZLavljH1OAOioIqCDoMN07Az2hOtpISFR7VZRadGNebPBxm2+Ya6FwdHcLeoB1x2dqVMdEfUKvQjpCRE0HYZxuxXHSa0lin12sY4FpLGUVW8RZVWJZY+RellyzXl9fe12LUo87sBGZAAAAKTCPOEJEQ01dU35WmFlRXSFiZl6MTSdIBVLFVY1W0FisXnRkOWNfWF5JHTt4Ppk0BhQ9AQAAIgxqN99DfkavSplX+WENYpZXxkyLTCdTB1IfSdw//EI+SSpIPFXUZoxyUXMDbNpgqldCViFaY1igUNlM6FTLYkNuB3L5bIxiklqTVbtOjkkYWFpoA28SbixjA13aX8pgrFuDV+FT2U0cRNtCh0zPVCNTm0TtL0A3wUM3SQJLeUgxSY9IKEt4UXVXB15FYB5eq1gbTxxJf0/RUeNOeEcrNr0x6E1iXaZjPmMAYYNgtVipSRJH9VLNW4hY41WSVi9Z2lP9QcUxGwPVK7Q6bEa0Xi5uP3S9cNpl5lz2aH9x83IZbiBhRE44O5YnKQQAAAAA+ivDNwlFDlB1UtNJTTwAKU1JZVvDYU1g519+XfFXMk2VSbhLr0tGQygwkAOwKU45KEERUvBf82XNZXhgp1j2TSRD7zwgUVVhD2X7XYZLhi0iA4Mf2CnlLq0u1CukPjVLmE8pSkVFZE4xWWheK10jWBpP0j/VIBIBAAAAAHsIGSyBTlhffWNYXpVWJVYJXP1lxGnJaQ5qumb4XmtUXD1vHz8B1ytkPsND7jxFKC8neTgIQBA+3jL7NUxIfVN5UwRImDQePn1PwFPYVQ1gN2x5ctxwwmqOYYdWiURSO91ErE34UXJcmme6ap9iCE1eOcpKZl4eZNpeG045OQxFJFTdVWtJYkKgUnNao1bRSDdCQk5WVx5e/WDkXktVPVA8VOFXVlgzVdxTrlJAVd5MPUCqUlxawVyTWC9T7EylP1MrgkbZWgZl6mMcV5Y/uh7nHqdBUFSXWCdRkUcFSyNQvFK1UhZOHURpK0IiLUCiU/VdkmHoXTdRzUiwWV50AoBPgTZ5Q2nZT9NCZxgCAQAAAACPNi9QpFvRXFFUhjpDKGA9LVOvXUZgR1rsTVxBTEugWE5dzFipSrsxgQMAAAAASC+BSTxX9WDlZDpjwFwQU5tOqlC2UsBRA1J0WR1iC2RTXSRRd1D6WTRjTGQbYmpk+2gpaclrCG2kbspr6GTBXORPJlIcWHZbDlzBYGlkfGIMXQdY1VfbVWpUSFNxTZtDpjv6S7VfRG1qdut4enb8bjRnumVfZdRj+F+CV4NJoUxdXfhhcGHzXSdgAG1Vdxd4rnHiY59Yzk2MTJZSxWBzaA1nOWAbWK5TT17QZ7tvoHIrbzdn5l7PUqFGgEhKVJ1W2FXcVFpTVVRnVahTPFIXURxVdF2lXWVTZj+lFlABAAAAAI8iODdHP5k8fT86N/s6IEPzUfNcTWBxW05SnUJ9TQFYG1g5TnI2XAIAAEo1w0iZTjZJPDdhAwAAAAA3I1RCNFJuWbhXT1cnXDBdgFJdNhA4nVb9YOdl0mKwYKBhZGP6Zfpmt2VMZBBiAFw0VNROcFnfXv1b+FDfPrsmfCcvUPpl5HGJctRpGmMRZoJnEmGbWgxgL2hNbHlpCGv4ay9qVWAZWIRTgFTuSys98yYqAgAA+ijcRrlaxmOhZBZc7Et+N7orqyqpLsQr/iDQE8otkTovQWRIjUccRHw5GSM8AwoLOTE3S/pdbmn4bIVo/ltgR/tIp1Q4WMFQb0hIUEldEl8yVwlS0VcXZElmcFrmQ4s38TuNP5dJxFfRYttqymxZZ7JXXzqtITJDpVZgXL5YikweNg8DKT8RWYhlTGrhZoVgMWCwYt5gpVeARps12zyvRN1DaTuBMs8ueypZHacC8S/9PxpEuD0OLagBAACpJg9KjV51ZApgGVZrUnZcP2T3YuVa+U6CQ6Y8Gjb8JnYCAAAAACAnfzpIRdFG+EVmOAtFgFRtXTJcc1KYQP8quwQIFOI1qEf2VeFdBmNrZDFhlFcuTaZCxDyeNZwyrUntV91a+FPZQHc5402aWOxZ/1VRVIZbb1tWVr5JYTMHKyE8XktLT89PUUguQVotUDMOP/tFS07nWn5lAGv3bRxwc3HebxJot19iXRdhnWJ7WR5D+SOxAqo4fVUQZXFq8WUIVPMpxykSPdpNT1ZaWExSPEd3PgU+yj6pSAFVT1kqVrhLlkf6T5lVnlI0QnRAO1iwY+JlHF8XUK482k9FZHVsf2ocYHFPbkpCR7BLWE3rSrBHpUSdUJBW70+WSXRN4E4USCxC1z1PRLxHaUjQULdVr1EtTy1cTmiebU9qRGqma8tqqmBLSA1APVCxVCVS91NoWgpboFGcPYgjDiviOJE5tEkDVhdeiF8NXYtgwmOrY8ldlUjVIpwhjjv8V+VjlWXwYANbR1Y5WMhUcUUQHJ8AAAAAAKoA9i7AQLVKWkhlPIpDJVUeW2FZVUo5TVhVcFlyU608LAUAAAAAsSCSQvlTaVhdUgJBjx61Ht4yeT9xPr9K/1ShW7tf32OOYkJdMVWJQ9Qc+wEAAAAABCmOROVOL0xuTJdOy1HtUstPPUrlSQdNeE3YSsNCSTdnHkMCAAAAAK8iMDiNRGJGUDwQJAEldz8rSnpQlFAnU6hV+VGQRC4vNiqoOkJARzs3JnEBiiLJQXJMuEpqPdgh6zC3P29DbDsYJTMBAAAAAFMqCTLKNiE0EyWYCJc/jVRiW3pYtFXmX+1kyWP7WchTclqxX0VcwE7yOzw7X0CmP2BPDFsKYuJkRGctZjtgS1lJVARStEywTvRTuVgJUztD0DuLO3Q+Nz52RT1MFkyjQEsqmgIAAI4jTj1uTTxadmPEcYd64Xytelp11nCFbD5iRE9NKDY3Hk64Vy5dFF+yWy9bk2HUaGJrv2KDS0UtCh62AgAAAADTL1tJg1R1W6laZlbHThNFYy8wBBs03U0XXbdlI2eTYlhb6lyaY2ho3GbwZgBoWWV0XRlcS199YWJfAl6nYD5de1BFULxWulaDVCZMwznLMbMgGgLPLZ1RU2M1aKdhNE42OUxBQFSzYJlkvWL9WS9EqhicIIZHJlniYAVh8l1kYK5nq2jMZH9aMUuWQupUVmNqZudgGlvJXghhbVkARQkTWQD5PjVpyn2ygwJ+62tuSrRJjlG/V8RXDlvXWexgR2eXaVJkflQSLC0ExiUeR+RUPFZmUrdNYUZYQNVR02IMatxlzVOwNB89o1MdWp5Vp0zqTbFWiFofVmxF6CgBAj0fuEzaZZ9w629HY+hRPFfXYcNiSVt/T4xJAz/QMjUpBx1WPwRSK1g6U9NB+h5EHF07Y0lNSqI+szEQPV5N11knYf1g7FmlU2ZQalLMTdNKpEUsQNZAukVyRWU32C3eAQAAAAAAK4tI6FrYYhlhfFWnPrUOaAAAAKUXQThBUrFfHWN6YUpcb1ceVFZPiFPdWp1YtEsdOx8ocgEAAAAALSlUPblKTVJlUplTO1PTTTNFnTtORq9HFkkNUqBgqmcRaGthN1GsTAxVTVmcUAw23AJDCPc93VjIclSB4YWWgvN25GAsSQk7UTkpQOxDkjx9KTgB9R6pUwxi5WhoaVlrMGNhVK5BPCU+Bt0scUJSSu1HuTxPKl86alnPbGp023S5b09jJE8COPhGrFtTZXZn62H1U0g7PDXUSXtjmG3qbHhiuUptCAAAAABpM2hVOmuvd9x7mXcbalZUaUKULZQSKwEAAAAAFB+OPVhJm01fSqZPrVavX9Fla2dKYqtZgVAaSxtC6jSpQMNa5mfPaU5iaFDvRvNeM2+/c+lurGCoVFNeJmxHb+Fnp1elRdg/pUjUVQhfsV8RWStO40wjUwJXJ1gIXBRhmWQ/YK5RtTnSPt5KIk4PSGhG6k6vVNBWt1DsQIcyQjtbSlxUhlqDYfhgrVy/SoArRgEAAGo/q1aXXupavktbMP4BAAAAAGEbHjlOTe1WKlYdS3NEeEtCUE1Te1WrWo9a3l9FZ5drQmmVXitQNkYDUUNfaGnSbd1tQGzEaHNiB1fFQ/IvsirWAgAAKB1kQk1W+2ZMbwRvcmawVGlGmUkiSptB7S1IBAAAAABqHx8yrDn+OvM7sTvqN8sxMzuyRGNFD082X+5oUmntYCNU4k1HRps8dzTfOkZKPlTEWGtZX1aUS+k4syKxNdBD5kf6QSEzpTUuTGpSLE4bQxo8Tj9rOagl4AIAAAAAuCeVTOVfx2SlY2NkymlIaw9ksVUGPsszAS85Kj09PU2NXq9pPW0CZ5ZUhVeGYgVtHG7TZ2Fg11zFV3tV+FdkWjtbblcsVOtaEmWkai1qumRhWL1FIENNRUtMsFJJWdJaYlNNOjwCAAAAAEAfU0GiVnxkt2kDZalUXzWCLHwszzRGMlYfXD4vX6tv53KKbC9ewEyORrpKg066USlMbj3UMo00YzzPNnkh4QAAAAAA/CKHMXk10S4hKlUyvTu1QDtJblKRWS5WKEjlQ6NSTloaWT5ORThqH6IBAAAAACM05kOCSb1E1ED2NhQ6ZDvRPbNEo0jnQ2c0KSPjPhxZzGLQZHBnwWfEYQZTjkC7FsoAAAAAAMsxxkTFVUpdpljYSVRHWFP7XEpb6FEYRFUt2gIAAAAAKScoSCFbQF6HVbRYYFK3PuI6l0XSUqhZgF+sZS5sdm/8aeRdiFDWUDRa0WIdZ29j4lk0VSxIxz8ZS9Fdd2qUbL5iGFLvSY9KEEaSQxlI0kwMSO4/Ej0US9FZTGRRbGFrJ2QHW81NkjeJMHECAAAAAJ8+clYaXVxbMlORS+NEeEIZSJ5JhkkbUHNVu1Y4UiVJZUnLUm9Ue0ocOuszrDjQP2RN2lwDamptDWgEWK4+zE7cY6NuPm6lY6tKzB1VAQAAAAA/Hh42oUc5SIBBmjc3LBwB6Sj4P2lJ+US0OwtHnVh5YdFgBVWRO3IaRAECK7JE6U4QUshOz0DBI6EBAAAAAIwtTzTrR91XlGDQYJlaLk+QUVxbVFsPUCVFMUgyUtFTVEyvQkYtbiqTNuU/XEwDU8pQ2kINHHUBAAAAANU0IE8CWL9TM0TDLwNLGVlTXBpZ71AwSZxWJGjFccJwj2aOVghLQE8LUb1H/j4zTdlbll2cU75E00XcT8xWLFeCWaFihGolaz9pb2kKa/Rq7mHISaAUMgAAAGYwGDw5S+dXLF7NWhFLhyz8GVMylEnIWh1ieWFxWKJOvUuTUsVUuVNWUXJMUEV4RkRQVFqVXHJWFE0XSchIaFCUWnpcPFj3WFlgzWXeaOxlxF21VepDmycCAwAAFBtSLLs5Yj6HQIs7N0fPU+ZY/1wfX5xdaFfPRQYoUjuOSOJHOzooHHEAYCVhSF1b42lKcAFwIm1iaTFh/ltEV6ZbLF3BWgRUzFiYYH5hJFyAU/BHKkPKSMJXKWOjYq1dYlHvTxFVPFacU9BLzUfhSqtPbFwsYkhjrF/iVP5DtS6vKsJCz1YUXptedF05Ytpqrm7SahhZFCnJAAAAAAC9Jq9M/1/fZoZj6VgRSJA6YzAlMtZAJUogR+A3rB0GGCErvi9YKaIZowEAAAAAUyCTLx07TT6HNY8blAEAABUoGj9RSQhOm0w2UytayV/IYBNll2f/ZaNdcFAgN9UDAADlG1E3aUyRWXBeUF1fVL1BnSD4JvY1xjjrOfQ6N0T0T2lWNV3ZYfBiYluNUxdTeVsNZx5t7myyZZNS7i9LAQAAAACGJws69UBMQiI/AzWOOXQ+BEGdPqos5AAAAAAACiTNOONHRVORWvdjc2ssbu9pBV1ZRhIpZDvFSNRLtUpfSgZN30qtSWJU3l8/Y0Re3U1LLUgBAAAAAI4imzqHQNg5IChgAgAAAADIL/BP0l9Ma9Jwmm/7aQZlBmR/aBZlalxqVGVZ2mR0a1ZqYGGUTWgxrzwGSKhIsT9/NpIzHTpjMxMaMwEAAAAARhpaNlRKZVOiUQxFEEWbR4pTq1fYV8NjIW9RdMZ2RnU2b9dlYVhjRA9EN06DVwlbhlllXQhi/WPLYu5eB1kVTrQxhwMAAAAArhogNkA8cTS6IhwCAADsKWA4Kj1bN+E5J1OXYYJnJGeaYJpWw1OQW3hgK2EJWpZOLVeaX/Ngu1udUKc9wiGaAAAAAAC5JKFPImKqaQtol1zWTmFVG2CIZfpqnW+kb95n/FHWK98BAAAAAEow9EFZQ/o4ESSDAAAAAADIM65N9ly8YZRaMkMvK/80zjzMOcY3xkGqSYxGfjedFzkBAAAAAGQfYTtYQY86MSoHAQAAICPfPLhUB2HiY/xeT1UnTHxBNTSyGBABAABEOfdUL2DxXs5RljjSLhlDP1T+X41msmXhXGxNEzdxEiMrFEfwUehQH0t9TN1NRlefXGpfGF5cUqk1UAAAAAAA6RlTKzIuIimhHjkCAAAAAL8p1jCpNV1DC1JwWiRbwlE+Q2VDGVHkWKtUSEQcI3YBAADeIk0wiDWmMMwc1AG/ENo9jV96bTdwUGhQWIU+QjxCQkhHU0i3Qf8wuAAiD/gwaFfsb3B8DX9CerFzF26zZ9xi42BQXcNU0jwLBAAAA
[truncated: 47,853 more chars]
